# Supplementary material for: Detection of Left Atrial Enlargement Using a Convolutional Neural Network-Enabled Electrocardiogram
Source: Front Cardiovasc Med. 2020 Dec 17;7:609976. doi: 10.3389/fcvm.2020.609976 (PMC7773668; doi:10.3389/fcvm.2020.609976)
Supplement: Supplementary file 1 [file Data_Sheet_1.ZIP › hyp/1802032951_2543_0000000W.XML]

<?xml version="1.0" encoding="Windows-1252"?>
<!DOCTYPE RestingECG SYSTEM "restecg.dtd">
<RestingECG>
   <PatientDemographics>
      <PatientID>1802032951</PatientID>
      <PatientAge>75</PatientAge>
      <AgeUnits>Years</AgeUnits>
      <Gender>Male</Gender>
      <PatientLastName>cuiguanglin</PatientLastName>
   </PatientDemographics>
   <TestDemographics>
      <DataType>Resting</DataType>
      <Site>1</Site>
      <AcquisitionDevice>MAC55</AcquisitionDevice>
      <Status>Unconfirmed</Status>
      <Priority>Normal</Priority>
      <AcquisitionTime>09:13:13</AcquisitionTime>
      <AcquisitionDate>09-12-2016</AcquisitionDate>
      <CartNumber>1</CartNumber>
      <AcquisitionSoftwareVersion>009C</AcquisitionSoftwareVersion>
      <XMLSourceVersion>MAC5000 v1.0</XMLSourceVersion>
   </TestDemographics>
   <RestingECGMeasurements>
      <VentricularRate>77</VentricularRate>
      <AtrialRate>77</AtrialRate>
      <PRInterval>166</PRInterval>
      <QRSDuration>92</QRSDuration>
      <QTInterval>388</QTInterval>
      <QTCorrected>439</QTCorrected>
      <PAxis>45</PAxis>
      <RAxis>3</RAxis>
      <TAxis>18</TAxis>
      <QRSCount>13</QRSCount>
      <QOnset>225</QOnset>
      <QOffset>271</QOffset>
      <POnset>142</POnset>
      <POffset>197</POffset>
      <TOffset>419</TOffset>
      <ECGSampleBase>500</ECGSampleBase>
      <ECGSampleExponent>0</ECGSampleExponent>
   </RestingECGMeasurements>
   <Diagnosis>
      <Modality>Resting</Modality>
         <StatementCount>2</StatementCount>
         <LabelText>12SL ��ϳ���</LabelText>
      <DiagnosisStatement>
         <StmtFlag>ENDSLINE</StmtFlag>
         <StmtText>�������</StmtText>
      </DiagnosisStatement>
      <DiagnosisStatement>
         <StmtFlag>ENDSLINE</StmtFlag>
         <StmtText>���� ECG</StmtText>
      </DiagnosisStatement>
   </Diagnosis>
   <Waveform>
      <WaveformType>Rhythm</WaveformType>
      <WaveformStartTime>0</WaveformStartTime>
      <NumberofLeads>8</NumberofLeads>
      <SampleType>CONTINUOUS_SAMPLES</SampleType>
      <SampleBase>500</SampleBase>
      <SampleExponent>0</SampleExponent>
      <HighPassFilter>16</HighPassFilter>
      <LowPassFilter>150</LowPassFilter>
      <ACFilter>NONE</ACFilter>
      <LeadData>
         <LeadByteCountTotal>10000</LeadByteCountTotal>
         <LeadTimeOffset>0</LeadTimeOffset>
         <LeadSampleCountTotal>5000</LeadSampleCountTotal>
         <LeadAmplitudeUnitsPerBit>4.88</LeadAmplitudeUnitsPerBit>
         <LeadAmplitudeUnits>��V</LeadAmplitudeUnits>
         <LeadHighLimit>2147483647</LeadHighLimit>
         <LeadLowLimit>268435456</LeadLowLimit>
         <LeadID>I</LeadID>
         <LeadOffsetFirstSample>0</LeadOffsetFirstSample>
         <FirstSampleBaseline>0</FirstSampleBaseline>
         <LeadSampleSize>2</LeadSampleSize>
         <LeadOff>FALSE</LeadOff>
         <BaselineSway>FALSE</BaselineSway>
         <ExcessiveACNoise>FALSE</ExcessiveACNoise>
         <MuscleNoise>FALSE</MuscleNoise>
         <LeadDataCRC32>55396798</LeadDataCRC32>
         <WaveFormData>
+P/4//j/+P/2//b/9v/2//b/9v/2//b/9P/0//T/9P/2//b/9v/2//T/9P/0//T/8v/y
//L/8v/y//L/8v/y//T/9P/0//T/8v/y//L/8v/w//D/8P/w//D/8P/w//D/8P/w//D/
8P/w//D/8P/w//D/8P/w//D/8v/y//L/8v/y//L/8v/y//T/9P/0//T/9P/0//T/9P/0
//T/9P/0//T/9P/0//T/9P/0//T/9P/y//L/8v/y//T/9P/0//T/9P/0//T/9P/y//L/
8v/y//D/8P/w//D/8v/y//L/8v/w//D/8P/w//D/8P/w//D/8P/w//D/8P/w//D/8P/w
/+7/7v/u/+7/8P/w//D/8P/x//H/8f/x//H/8f/x//H/8v/y//L/8v/0//T/9P/0//T/
9v/2//b/+f/5//n/+v/9//7///////3////////////+//3//f///////f/6//j/9//2
//X/9P/z//D/8P/w/+//7v/u/+7/7f/s/+z/6v/q/+r/6v/s/+z/7P/q/+j/6P/o/+j/
6P/n/+f/5//n/+f/5//n/+X/5v/m/+b/5v/m/+b/5v/o/+f/5//p/+v/7P/v//P//f8G
ABEAHgAzAE4AZgB8AJMAqAC4AMEAwwC6AKYAjwBtAD8AFAD2/9z/xf+8/8D/xf/E/8H/
xP/M/9P/2v/g/+b/6P/m/+j/6f/n/+f/6P/o/+j/6P/o/+n/6f/p/+v/6//r/+z/6v/q
/+r/6v/o/+n/6f/p/+v/6//r/+v/6f/p/+r/6v/q/+r/6v/q/+z/7P/s/+z/7P/t/+3/
7f/u/+7/7v/v/+3/7v/u/+7/7v/v/+//8P/u/+7/7v/u/+//8P/x//L/8//0//b/+P/2
//j/+f/6//n/+v/8//3/AAABAAIAAwAGAAYACQAKAA0ADQANAA8AEAARABIAEwARABEA
EwAUABQAFAAUABQAFAATABEAEQATABMAEgARAA4ADQANAAsADAAJAAgABgAGAAUAAQAA
AP///v/+//3//P/6//n/+P/6//n/+P/4//b/8//z//X/9f/y//L/8v/y//D/7//v//L/
8v/y//P/8f/w//D/8P/u/+7/7//v//H/8f/x//D/7v/u/+7/7v/u/+7/7//v/+//7//v
/+//7v/u/+7/7v/u/+7/7f/t/+//8P/w//D/7P/s/+3/7f/u/+//7//v/+3/7f/s/+v/
7v/w//H/8v/y//H/8P/w//D/8P/w//H/8//z//P/8v/w//H/8v/y//T/9P/z//P/8//z
//P/8//z//T/9P/z//H/8v/y//L/8f/x//H/8v/y//H/8f/x//P/8//y//L/8f/y//L/
8v/z//P/8//0//T/8//z//P/8f/x//H/8f/1//T/8v/y//L/8v/w//D/8f/x//H/8f/x
//H/8f/x//L/8v/y//L/9P/0//L/8v/z//b/+f/6//v/+//7//z//f/+/wEAAQABAAMA
AQABAAEAAAD9//3//f/9//z/+v/7//v/+P/3//b/9f/0//T/9P/z//L/8v/y//H/8P/w
//D/8P/w//D/8P/w//D/7v/u/+7/7v/u/+7/7f/v/+//7//v/+//7//v//D/7v/u/+7/
7v/s/+z/7v/v//H/7//x//T/+f/9/wUADAAVACIANwBQAGgAgACXAKoAugDDAMMAugCo
AI8AbQA/ABYA+P/i/9H/yP/I/8v/zP/N/87/0v/Z/+D/5v/s/+7/7v/s/+v/7f/t/+z/
7P/s/+z/7P/t/+3/7f/v/+//7//w//L/8v/y//L/8v/z//P/8//x//H/8f/x//P/8//0
//T/8//y//H/8P/w//D/8P/w//H/8//0//X/9P/0//T/9f/1//b/9v/2//j/+f/5//r/
+v/6//r/+v/7//z//f/+/wAAAAABAAIAAgAEAAUABgAFAAYACAAJAAoACwAMAA0AEgAS
ABUAFgAXABcAFwAZABkAGQAZABkAGgAbAB4AIAAfAB4AHQAcAB4AHQAbABsAGQAZABgA
FwAWABUAFQATABIADwAOAAwADAALAAcABgAHAAYABgAFAAYABAADAAIAAAD///7//v/8
//n/+f/7//3/+v/6//r//P/6//n/+f/4//j/+P/5//f/9v/2//b/+P/4//n/+f/4//f/
9v/0//T/9P/0//T/9P/0//X/9f/1//X/9f/1//T/9P/0//T/8v/y//H/8f/z//T/9P/0
//L/8v/z//P/9P/1//X/9f/1//X/9P/z//P/9P/0//T/9f/1//X/9v/2//b/9v/3//f/
9//3//b/9P/1//b/9v/4//j/9//3//f/9//3//f/9//4//j/9//3//j/+P/4//X/9f/1
//b/9v/1//X/9f/1//X/9P/0//X/9v/2//b/9f/0//T/9P/0//T/9v/2//f/9//1//X/
9f/1//P/8//0//T/9v/2//j/+P/2//b/9//6//v//P/9//3//f/+////AAABAAEAAQAD
AAMAAwADAAIA//////////////z//P/7//j/9//2//X/9P/0//T/8//x//D/7//t/+z/
7P/s/+z/7P/s/+z/7P/q/+j/6P/o/+r/6v/q/+n/6f/p/+n/6f/q/+v/7P/u/+z/7P/s
/+z/7P/s/+7/7//v/+//7//w//X/+f/9/wQAEQAeAC8ARgBeAHYAjQCkALYAvwDBALwA
sgChAIMAWwAwAAwA8v/Z/8r/yP/N/87/z//Q/9b/3f/g/+b/7v/y//L/8P/v/+//7f/u
/+7/7v/u/+7/7//v/+//7//v/+//8P/y//L/8v/y//L/8//z//P/8v/x//D/7//x//H/
8v/y//T/9P/0//T/9P/0//T/9P/0//X/9f/1//b/9v/2//f/9f/2//b/9v/4//n/+f/6
//r/+v/6//r/+f/6//v//P/9//7/AAACAAEAAgACAAIABQAGAAgACQAIAAkACgALAA4A
DgARABIAEwATABMAFQAYABkAGgAbABoAGQAaABoAGgAaABoAGgAYABcAFQAVABYAFwAX
ABcAFAATABMAEQAQAA0ADAAKAAgABwADAAIAAwACAAIAAQAAAP7//f/8//z/+//6//r/
+P/1//X/9//3//T/9P/0//T/8v/x//H/8v/y//L/8//z//L/8v/y//D/8P/x//H/8f/x
//H/8P/w//D/8P/w//D/8P/x//H/8f/x//H/8f/v/+7/7f/s/+7/7v/t/+3/7f/u/+7/
7v/u/+7/7//v/+//7//u/+3/7//v/+7/7f/t/+7/7v/u//H/8f/x//L/8P/w//D/8f/x
//H/8f/w//D/8f/y//L/8v/y//H/8f/x//H/8f/x//H/8v/y//H/8f/y//L/8v/z//P/
8//0//L/8f/x//H/8f/x//D/8P/x//L/8v/y//P/8//z//L/8v/y//L/8v/0//T/9f/1
//X/9f/1//X/9f/1//b/9v/0//T/9v/2//j/+P/5//z///8AAAEAAQAAAAAAAAAAAAEA
AQABAAMABAAFAAYABgAEAAMAAgABAP///P/8//v/+P/3//b/9f/y//L/8v/x//D/8P/w
/+//8P/w//D/8P/w//D/8P/w/+7/7P/s/+z/7P/s/+z/6//t/+3/7f/t/+v/6//r/+z/
7P/s/+z/7P/s//D/8P/v//H/8//z//L/8//3/wEADAAZACgAPQBSAGoAggCZAK4AvADD
AMUAvgCsAJEAbQBBABoA/P/i/8//yv/K/8v/zP/P/9T/2v/h/+j/7v/w//D/7v/u/+//
7//v//D/8P/w//D/8P/x//H/8f/x//H/8f/y//L/8v/y//L/8P/x//H/8f/y//P/9P/1
//X/9f/2//b/9v/2//b/9v/2//b/9v/2//T/9f/1//X/9v/2//b/9//5//r/+v/6//j/
+f/5//r/+v/6//r/+v/8//7/AAACAAAAAAABAAIAAgAEAAUABgAHAAgACgALAA4ADwAQ
ABEAEgASABUAFgAZABkAGQAbABwAHQAeAB8AHgAdAB4AHgAeAB4AHgAeACAAHwAdAB0A
GwAbABoAGQAWABUAFQATABQAEQAQAA4AEAAPAAsACgAJAAgACAAHAAQAAgABAAAA/v/9
//z//P/+//v/+//9//v/+P/4//j/+f/4//j/+f/5//j/9//3//j/+P/5//r/+P/4//n/
+f/5//n/+f/4//j/+P/4//j/+P/4//n/+f/3//f/9//3//b/9v/2//b/9v/2//X/9f/1
//b/9v/2//b/9v/3//f/9//3//b/9f/3//f/9v/1//T/9P/z//L/9f/1//X/9v/0//T/
9P/1//X/9f/1//T/9v/3//j/+P/6//r/+f/5//b/9f/0//P/9P/2//f/9//1//b/9v/2
//f/9//3//j/+P/3//f/9//1//X/9P/0//f/+P/4//j/9f/1//X/9v/2//X/9f/1//X/
9f/1//b/9v/2//b/9v/2//b/9//3//f/9//3//f/9//3//j/+P/4//j/+v/6//r/+v/7
//7///8AAAEAAQABAAIAAwAEAAcABwAHAAkACQAJAAkACAAFAAUABQAFAAEA/v/+//3/
/f/9//3//f/4//j/+P/3//j/+P/4//f/9v/2//b/9v/0//T/9P/0//T/8v/y//L/8v/y
//L/8f/x//H/8f/x//H/8f/x//L/8v/y//L/8v/2//L/8v/x/+//8//1//j/+f/9/wcA
FgAnADgATwBmAHwAlACpALwAygDPAMcAuACiAIMAWwAvAA4A9v/e/8v/yP/M/83/zv/T
/9j/3v/j/+r/8P/y/+7/7v/w//P/8//x//D/8P/w//D/8P/x//H/8f/x//H/8f/y//L/
8v/y//L/8P/x//H/8f/x//H/8f/x//P/8//0//T/8//y//H/8P/y//L/8v/y//L/8//z
//P/9P/0//T/9f/z//T/9P/0//b/9//3//j/+P/4//j/+P/5//r/+//8//r/+v/7//z/
/v8AAAEAAgABAAIABAAFAAYABwAIAAkADAAMAA8AEAAPAA8ADwARABIAEwAUABUAFQAV
ABcAGAAWABYAFgAWABgAFwAVABUAFAATABEADwAQAA8ADwANAAoABwAGAAQABgAFAAEA
AAD///7//v/9//z/+v/5//j/+P/3//b/9v/1//H/8P/x//P/8P/w//D/8P/u/+3/7f/u
/+7/7v/v/+//7v/u/+7/7f/s/+z/6//r/+v/6//q/+r/6v/q/+r/6v/q/+v/6//r/+v/
6//r/+r/6v/q/+r/7P/s/+v/6//r/+z/7P/s/+j/6P/p/+n/6P/p/+n/6f/q/+v/6//r
/+v/7P/s/+z/6//r/+v/7P/q/+r/6v/r/+z/7f/u/+7/7P/t/+7/7v/s/+z/6//r/+3/
7f/t/+3/7f/u/+7/7f/v//D/8P/w/+//7//v//D/8P/v/+//7//v/+//7v/u/+//8P/w
//D/7//v/+//8P/u/+3/7f/t/+//7//v/+//7f/t/+7/7v/s//D/7v/u/+7/7v/w//D/
8f/x/+//7//v/+//7//v//D/8P/w//D/8v/y//T/9P/1//j/+//8//3//f/7//z//f/+
//3//f/9////AAABAAIAAgABAAEAAQABAP///P/8//v/+P/3//b/9f/w//D/8P/v/+7/
7v/u/+3/7P/s/+z/7P/s/+z/7P/s/+z/6v/q/+r/6v/q/+r/6f/r/+v/6//r/+v/6//r
/+z/6v/q/+r/6v/u/+7/7v/v/+//8f/x//D/8f/1////DAAZACoAQQBYAHAAigCjALYA
xADNAMsAvACmAIcAYQA1ABAA9v/e/8n/vv++/8H/xv/H/8r/0v/Z/97/5P/o/+r/6v/s
/+v/6f/n/+r/6v/q/+r/7P/t/+3/7f/r/+v/6//s/+z/7P/s/+z/6v/r/+v/6//r/+v/
6//r/+v/6//s/+z/7P/s/+z/7P/s/+z/7P/s/+7/7//v/+//7v/u/+7/7//v//D/8P/w
//L/8//z//T/8v/y//L/8v/x//L/8//0//b/9v/3//j/+P/6//v//P/7//z//v///wIA
AwAEAAUACAAIAAsADAANAA0ADQAPABAAEQASABMAEQARABMAFAAWABYAFgAWABQAEwAR
ABEAEwATABIAEQAQAA8ADwANAAwACQAIAAYACAAHAAMAAgD///7//v/9//z/+v/5//j/
+P/3//b/9v/2//P/8//1//X/8v/y//L/8v/w/+//7//w//D/8P/x//P/8v/y//L/8v/y
//P/8//z//P/8//y/+7/7v/u/+7/7//w//L/8//x//H/8f/x//D/8P/w//D/8v/y//H/
8f/x//L/8v/y//D/8P/x//H/8v/z//P/8//z//P/8v/x/+//8P/w//D/9P/1//b/+P/3
//b/9f/1//X/9f/1//T/9P/1//b/9v/4//j/9//3//f/9//3//f/9//4//j/9//1//b/
9v/2//b/9//4//r/+v/5//n/+f/5//n/+P/4//n/+v/6//r/+f/5//n/+v/6//n/+f/5
//n/+f/5//n/+f/3//j/+v/6//r/+v/6//r/+v/6//v/+//7//v/+//7//3//f/+//7/
/P/8//7//v/8//z//f8AAAEAAgADAAMAAwAEAAUABgAJAAkACQALAA0ADQANAAwACgAJ
AAgABwAEAAAA///9//z/+//6//n/+P/4//j/9//2//b/9v/1//T/9P/0//T/9P/0//T/
9P/2//T/9P/0//b/9v/2//X/9f/1//X/9f/z//P/8//0//T/9P/0//T/9P/2//T/9f/3
//f/9//6/wEABQALABYAJwA4AE8AagCEAJoAswDIANQA1wDPAMIAqgCJAGEANwASAPj/
3v/P/8r/zP/N/87/0f/W/9z/4//q/+7/9v/6//b/9P/5//n/9//2//b/9v/2//b/9//3
//f/+f/5//n/+v/4//j/+P/4//r/+//7//v/+f/5//n/+f/7//v//P/8//r/+v/6//r/
+//8//3//v/+/////////wAAAAAAAAEAAAAAAP///v///wEAAgAEAAQABAAEAAQABQAG
AAcACAAKAAoACwAMAAwADgAPABAAEwAUABYAFwAXABcAFwAXABoAGgAdAB4AIQAhACEA
IwAkACUAJgAnACYAJQAmACYAKAAoACgAKAAmACUAIwAjACQAJQAlACUAIgAhACEAHwAf
AB0AHQAcABoAGQAVABQAEwASABIAEQAOAAwACwAKAAwACwAKAAoACgAHAAcACQAHAAQA
BAAEAAQAAgABAAEAAgACAAIAAwAFAAQABAAEAAIAAgADAAMAAgABAAAA/v///wAAAQAC
AAEAAAAAAP///f/9//3//f/+//7//v/+//7//v/9//3///8AAAAAAAD8//z//f/9/wAA
AQABAAEAAAD///3/+//7//z//P/8//3//f/9//7//v/+//7////////////+/wAAAQAC
AAIAAAAAAP//////////////////AAAAAP////8AAAAAAAD///////8AAAAA////////
/f/9//z//P/9//7//v/+//3//f/9//7/AAD///////////////////3///8CAAIAAQAA
AP///v/+//7///////3//f/9//3//v///wEAAgAAAAAAAgACAAIAAgADAAYABQAGAAcA
BwAIAAoADAAOAA4ADQAMAA0ADQANAA0ADAANAA0ADQANAA0ACgAKAAkACAAHAAYABQAC
AAIAAgABAAAAAAAAAP///P/8//z//P/6//r/+v/6//v/+v/7//z/+v/6//r/+f/5//n/
+f/5//f/9//3//j/+v/6//r/+v/6//r/+v/7//n/+//9/wAAAwAHAA0AFAAdACwAPwBY
AG4AggCbALAAwgDNAM8AyAC4AKEAgQBXACgABADy/9//0P/M/9P/1P/T/9b/2v/f/+b/
7v/0//b/+P/4//f/9//5//r/+v/6//r/+v/7//v/+//5//n/+f/6//r/+v/6//r/+v/7
//v/+//5//n/+f/5//f/9//4//j/+v/6//r/+v/6//r/+v/6//r/+//7//v//P/8//z/
/f/7//z//P/8//3///8AAAIAAAAAAAAAAAABAAIAAwAEAAQABAAFAAYABgAIAAkACgAJ
AAoADAANAA8AEQATABUAFwAWABgAGAAbABsAGwAdABwAHQAeAB8AHwAfACEAIgAgACAA
IAAgACIAIQAfAB8AHQAdABwAGwAcABsAGwAZABYAEwASABAAEgARAA0ADAANAAwADAAL
AAoACAAHAAYABgAFAAQABAADAP///v///////P/8//z//f/8//z//f/9//z/+//7//3/
/P/8//z/+//6//r/+f/6//v//P/8//r/+v/6//r/+v/6//v/+//7//v/+//7//r/+v/6
//r/+v/6//n/+f/3//j/+P/4//f/+P/6//v/+f/5//j/9//3//f/9v/1//b/+P/5//r/
+f/5//n/+v/4//j/+P/5//v/+//7//r/+v/7//z//P/6//r/+f/5//v/+//7//v/+//8
//z/+//9//7//v/+//v/+//7//z//P/7//v/+//9//3//P/8/////v/+//z//P/8//z/
+v/6//v/+//9//3//f/9//z/+//7//r/+v/6//z//P/+//7///8CAAMABAAFAAUABQAG
AAcACAAJAAkACQALAAkACQAJAAgABwAHAAcABwAHAAQABAADAAQAAwACAAEA/v/+//7/
/f/+//7//v/9//r/+v/6//r//P/8//z//P/6//j/+P/4//b/9v/2//X/9v/3//j/+f/3
//f/9//4//j/+P/4//j/+v/8//z/+//7//3//f/+/wEABQAJABIAGwAoADkATABeAHwA
lQCoALgAxQDHAMIAuAClAIkAYQA0ABAA9v/j/9b/1P/V/9j/2f/a/97/3//k/+r/8P/4
//r/+P/3//f/+f/4//j/+P/4//j/+f/5//n/9//3//f/+P/6//r/+v/6//r/+//7//v/
+//7//v/+//5//n/+v/6//z//P/8//z//P/8//z//P/7//v/+v/5//z//P/8//3/+//8
//z//P/8//3//f/+//7//v/+//7/AQACAAMABAAEAAQABQAGAAQABgAHAAgACgAMAA8A
EQAPAA8ADwAPABQAFAAXABgAGQAZABkAGwAbABsAGwAbAB0AHQAfACAAIgAiACIAIgAg
AB8AHQAdAB0AHQAcABsAHAAbABsAGQAWABMAEgAQAA8ADQAIAAYACAAIAAkACQAGAAQA
AwACAAIAAQAAAAAA/v/7//v//f////z//P/8//z/+v/5//n//P/8//z//f/7//r/+v/6
//j/+P/5//n/+//7//v/+v/4//j/+P/4//j/+P/5//n/9//3//f/9//2//b/9v/2//j/
+P/3//f/9f/2//b/9v/2//b/9//3//f/9//2//X/9//3//b/9f/3//j/+P/4//f/9//3
//j/+P/4//j/+f/3//f/9//2//b/9//4//j/+f/6//r/+//7//v/+//7//n/+v/6//n/
+f/6//r/+v/5//n/+f/6//r/+f/5//n/+f/5//j/+P/7//z//P/8//n/+f/7//r/+P/4
//j/+P/4//r/+v/7//v/+f/5//n/+f/7//v//P/8//r/+v/8//z/+v/6//v//v8BAAIA
AwADAAMABAAFAAYABwAHAAcACQALAAsACwAKAAcABwAHAAcABwAEAAQAAwACAAEAAAD/
//7//v/+//3/+v/6//r/+f/6//r/+v/6//r/+v/6//r/+v/4//j/+P/4//j/+P/3//X/
9f/1//X/9f/1//X/9v/0//T/9P/0//T/9v/0//X/9f/1//f/+P/5//3/AwAKABMAIAAz
AEoAYAB0AIsAoAC0AMMAywDGALgAqwCVAG0APAAWAPr/4f/Q/8z/z//S/9H/0v/Y/9//
5v/q/+7/8v/0//T/8f/x//P/8v/y//L/8v/y//P/8//z//H/8f/x//L/8v/y//L/8v/0
//X/9f/1//f/9//3//f/9//3//j/+P/2//b/9v/2//j/+P/4//j/+v/7//v/+//6//r/
+v/7//3//v/+//7//P/9//3//v8AAAAAAAAAAAEAAgADAAQABAAEAAUABgAGAAgACQAK
AAsADAAOAA8AEAARABIAEwAWABYAGQAaABsAGwAbAB0AHgAfACAAIQAjACMAJQAmACYA
JgAmACYAJgAlACMAIwAjACMAIgAhACAAHwAfAB0AHgAbABoAGAAYABcAEwASABEAEAAQ
AA8ADgAMAAsACgAKAAkACAAIAAgABQAFAAcABwAEAAQABAAEAAIAAQABAAAAAAAAAAEA
AwACAAIAAgACAAIAAwADAAEAAQABAAAAAQACAAMABAADAAIAAgABAAMAAwADAAMAAgAC
AAIAAgABAAAA/v/9////AAAAAAAAAAAAAAEAAQAAAAEAAQABAAEAAQAAAP//AQACAAIA
AgAAAP///v/+//7//v/+////AAABAAIAAgACAAMABAAEAAIAAgABAAEAAwADAAMAAwAB
AAIAAgABAAMABAAEAAQAAwADAAMABAACAAEAAQABAAEAAQAAAAAAAQACAAIAAgABAAEA
AQACAAIAAgACAAIAAgACAAQABAAFAAUAAwADAAMAAwABAAEAAgACAAQABAAGAAYACAAI
AAkADAANAA4ADwAPABEAEgATABQAEwATABMAFQATABMAEwASABMAEwATABMADwAMAAwA
CwAKAAkACAAHAAIAAgACAAEAAAAAAAAA///+//7//v/+//7//v/+//7//P/6//r/+v/7
//z//f/9//3//f/9//3/////////AAD+//7//v/+//z/+v/8///////9//3/AAADAAkA
EQAcACcANgBLAGIAfACWAKsAwADSANsA2wDQAL4ApQCBAFMALAAQAPj/5f/Y/9b/2//c
/9v/3v/o//H/9v/8//7/AAACAP7//f/9//v//v/+//7//v8AAAEAAQABAAEAAQABAAIA
AgACAAIAAgACAAMAAwADAAUABQAFAAUABAADAAMAAgAEAAQABAAEAAQABAAEAAQABAAF
AAUABQAEAAQABAAFAAcACAAIAAgACAAJAAkACgAKAAoACgAKAA0ADgAPABAADgAOAA8A
EAAQABIAEwAUABcAGAAaABsAHAAdAB4AHwAgACAAIwAkACUAJQAlACcAKAApACoAKwAr
ACsALQAuAC4ALgAuAC4AMAAvAC0ALQArACsAKgApACkAKQAqACkAJgAjACIAIAAeAB0A
GQAYABgAGAAZABkAFwAUABIAEAAQAA8ADgAOAA4ACwALAA0ADwAMAAwADAAOAAwACwAL
AAoACgAKAAsACwAKAAoACgAIAAgACQAJAAkACQAJAAgABgAGAAYABgAGAAYABwAHAAkA
CQAJAAkACAAIAAgACAAIAAgABwAHAAcACAAIAAgABAAEAAUABQAEAAUABQAFAAYABwAH
AAcACQAKAAoACgAIAAcABgAGAAgACAAIAAkACAAHAAYABAAFAAcACQAKAAoACgAJAAkA
BwAHAAcABwAHAAgACAAHAAcACAAIAAgACQAJAAkACgAIAAcABwAHAAcABwAGAAYACQAK
AAoACgAJAAkACQAKAAoACQAJAAkABQAJAAwACQAIAAcABgAIAAgACQAJAAkACQAJAAkA
CQAJAAoACgAMAAwADgAOAAwADAANABAAEwAUABUAFQAVABYAFwAYABcAFwAXABkAFwAX
ABcAFgAWABcAGAAZABUAEgASABEAEAAPAA4ADQALAAwADQANAAsACgAJAAcABgAGAAYA
BgAEAAQABAAEAAUABAAFAAYABgAGAAYABQADAAMAAwADAAUABQAFAAYABgAGAAYABgAG
AAYABgAFAAUABQAFAAYADQATABkAIAAtAEIAWwBwAIQAoAC3AMwA3ADjAOEA2ADEAKkA
gwBXAC4AEAD4/+X/3P/c/9//3v/h/+j/8P/z//j//v8CAAYABgAGAAUAAwAHAAYABgAG
AAYABgAHAAcABwAFAAUABQAGAAYABgAGAAYABgAHAAcABwAHAAcABwAHAAkACQAKAAoA
CAAIAAgACAAKAAoACgAKAAgACQAJAAkADAAMAAwADQAPABAAEAAQABIAEwATABQAEwAS
ABEAEAATABQAFQAWABYAFgAXABgAGAAaABsAHAAfACAAIgAjACQAJQAmACcAKAAoACsA
LAAtAC0ALQAvADEAMwA1ADcANwA3ADkAOgA6ADoAOgA6ADgANwA1ADUANQA1ADQAMwAy
ADEAMQAvADAALQAsACoAKAAnACMAIgAjACIAIgAhACAAHgAdABwAHAAbABoAGgAYABUA
FQAXABcAFAAUABQAFAASABEAEQAQABAAEAARABMAEgASABIAEgASABMAEwATABMAEwAS
ABEAEgATABQAEgASABMAEwASABEAEAAPABAAEAAQABAAEgASABEAEQARABIAEgASABAA
EAARABEAEQARABAADwAPAA8ADgANAA4AEAARABIAEQARABEAEgASABIAEgATABEAEQAR
ABAAEgATABQAFAATABIAEAAPABAAEQASABMAEQASABIAEQATABQAFAAUABUAFQAVABYA
FgAVABUAFQAVABUAFAAUABQAFAATABIAEgATABQAFgASABIAFAAUABQAFAAWABYAFwAX
ABcAFwAXABcAFwAXABgAGAAWABYAGAAYABoAGgAbAB4AHwAgACEAIQAhACIAIwAkACcA
JwAnACkAKQApACkAKAAnACcAJwAnACUAIgAiACEAIAAfAB4AHQAZABgAFwAVABUAFgAX
ABcAFgAWABYAFgAWABYAFgAWABYAFAAUABQAFAAUABQAEwATABMAEwATABUAFQAVABYA
FAAUABQAFAAUABYAGAAZABcAFwAXABoAHQAjACsANgBFAFgAbQCEAJ4AtADNAOQA8gD5
APEA4ADIAK8AiQBbADYAHAAEAPH/7v/0//X/9P/1//r/AgAHAA4AFgAaABgAGAAYABcA
GQAbABoAGgAaABoAGgAbABsAGwAZABkAGQAaABoAGgAaABoAHAAdAB0AHQAfAB8AHwAf
AB4AHQAdABwAHQAeAB8AIAAeAB4AHgAeAB4AHwAfAB8AIAAgACAAIQAjACQAJAAkACIA
JQAlAA==
         </WaveFormData>
      </LeadData>
      <LeadData>
         <LeadByteCountTotal>10000</LeadByteCountTotal>
         <LeadTimeOffset>0</LeadTimeOffset>
         <LeadSampleCountTotal>5000</LeadSampleCountTotal>
         <LeadAmplitudeUnitsPerBit>4.88</LeadAmplitudeUnitsPerBit>
         <LeadAmplitudeUnits>��V</LeadAmplitudeUnits>
         <LeadHighLimit>2147483647</LeadHighLimit>
         <LeadLowLimit>268435456</LeadLowLimit>
         <LeadID>II</LeadID>
         <LeadOffsetFirstSample>0</LeadOffsetFirstSample>
         <FirstSampleBaseline>0</FirstSampleBaseline>
         <LeadSampleSize>2</LeadSampleSize>
         <LeadOff>FALSE</LeadOff>
         <BaselineSway>FALSE</BaselineSway>
         <ExcessiveACNoise>FALSE</ExcessiveACNoise>
         <MuscleNoise>FALSE</MuscleNoise>
         <LeadDataCRC32>341794986</LeadDataCRC32>
         <WaveFormData>
AAAAAAAAAAAAAAAAAAAAAAAAAAAAAAAA/v/+//7//v8AAAAAAAAAAP///v/9//z//P/8
//z//P/+//7//v/+//z//P/8//z//v/+//7//v/8//z//P/8//z//P/8//z//P/8//z/
/P/+//7//v/+//7//v/+//7//P/8//z//P/8//z//P/8//3//v///wAA/v/+//7//v/+
//7//v/+/wAAAAAAAAAA/v/+//7//v/8//z//P/8//7//v/+//7//v/+//7//v/8//z/
/P/8//r/+v/6//r/+P/4//j/+P/2//b/9v/2//j/+P/4//j/9v/2//b/9v/2//b/9v/2
//b/9v/2//b/9v/2//b/9//2//f/+P/5//z//f///wAAAQABAAEAAgACAAMAAwADAAMA
BQAIAAcACAAIAAcABwAJAAgABwAGAAQABAAEAAYABgABAP7//v/8//z/+//6//n/+f/4
//j/9//2//P/8v/w//D/8P/v//D/7//u/+7/7P/s/+z/7P/s/+z/7P/r/+3/7f/t/+7/
7v/t/+3/7f/r/+v/6//r/+v/6//r/+v/6//q/+r/6v/q/+v/6v/o/+r/8f/9/wkAFAAb
AB8AIgAoAC4ANgBCAE0AWABgAGQAZABbAFUASQAzABUA9P/m/+X/3P/U/9b/0//L/8n/
zf/V/93/4P/k/+j/6P/o/+r/6v/q/+r/6v/q/+r/6v/r/+z/7P/s/+3/7v/v//D/7//u
/+3/7f/r/+v/6//s/+3/7v/v//D/7f/s/+v/6v/p/+n/6f/q/+z/7P/s/+z/7P/s/+z/
7P/s/+z/7P/s/+7/7v/v/+//7f/u/+7/7v/u/+//7//v/+//7//w//D/8f/x//P/8//1
//X/9v/3//X/9f/3//j/9//4//j/+f/9//7///8AAAEAAgADAAQABQAGAAcACAAIAAgA
CgAKAAsACwALAAsADAAOAAwADAAKAAoACgAKAAgACAAHAAYABgAGAAYABgAFAAMAAgAB
AAAA///+//7/+//6//r/+f/1//X/9f/z//L/8f/w//D/8f/x//H/8v/w//D/8P/v/+//
7//v/+//7//v/+//7//t/+3/7v/u//D/8P/w/+//7v/t/+z/6//t/+3/7f/t/+//8P/w
/+//7v/t/+z/6//s/+3/7v/v/+//7//v/+//6//t/+3/7f/t/+z/7P/s/+7/7v/u/+//
8f/x//H/8f/x//H/8v/y//H/8f/x//H/8P/w//D/8f/x//L/8v/x//H/8f/x//L/8v/y
//L/8v/0//T/9P/0//T/9P/0//X/8//z//P/8//y//L/8v/y//P/8//z//T/9P/0//T/
9P/0//T/9P/0//P/8//0//T/8v/y//L/8//1//T/9P/0//T/9P/y//P/9P/1//j/+f/6
//v//f/+/////////wAAAAABAAEAAQAEAAcADQANAA0ADAAMAAsACwAKAAkACAAIAAgA
CgAMAAoABQAAAAAAAAAAAAEAAAD//////P/8//v/+v/3//b/9v/2//b/9f/0//P/9P/0
//T/9P/0//T/9P/0//L/8f/x//H/8f/y//L/8f/x//H/8f/x/+//7//v/+//7//v/+//
7v/y//L/8P/v/+7/7v/w//X/AwARABwAIQAjACgALAA0ADwASABTAF4AZABoAGgAYQBX
AEkAMwATAPL/6P/p/+T/4P/g/9v/1f/V/9n/4f/n/+j/7P/w//L/8v/w//D/8P/w//D/
8P/w//D/8f/y//L/8v/y//L/8v/y//T/9P/0//X/8//z//P/9P/0//T/9P/0//T/9P/0
//T/8//z//P/9P/0//T/9P/0//b/9v/2//b/9P/0//T/9P/0//T/9f/1//X/9v/2//b/
9v/3//f/9//3//f/+P/4//n/+f/7//v//f/9//7/////////AQACAAEAAgACAAMABwAI
AAkACgALAAwADQAOAA8AEAARABIAEgASABQAFAAVABUAFQAVABYAGAAWABYAFAAUABQA
FAASABIAEQAQAA8ADgANAAwADQALAAoACQAIAAcABgAGAAUABAAEAAMAAAD///7/+//8
//v/+v/6//r/+f/4//j/+P/4//j/9//3//f/9//3//X/9f/1//X/9f/1//b/9v/0//T/
9P/z//P/8//z//P/8//z//P/8//x//L/8v/x//H/8f/x//H/8f/x//H/8f/x//H/8f/x
/+//8f/x//H/8//y//L/8v/y//L/8v/z//P/8//z//P/8f/x//L/8v/z//P/8//z//T/
9P/0//X/8//0//T/8//z//P/8//0//T/9P/0//T/9P/0//T/9P/0//T/9P/1//P/8//z
//P/8v/y//L/8v/z//P/8//0//T/9P/0//T/9P/0//L/8v/y//L/9P/1//b/9//2//f/
+P/5//v//P/9//3//f/+//7///8BAAEABAAHAAsACwALAAoACgAJAAkACAAHAAYABgAG
AAYACAAGAAEA/f/8//v/+v/7//r/+f/5//r/+v/5//j/8//y//L/8v/w/+//7v/t/+r/
6v/q/+r/7P/s/+z/7P/s/+v/6//r/+n/6v/q/+n/6//r/+v/6//r/+v/6//r/+v/6//r
/+r/6v/q/+r/6f/o/+b/6P/v//n/BwAQABMAFwAgACYALgA2AEAASwBYAGQAaABoAGMA
WQBNADsAHQD6/+L/4f/c/9L/0v/P/8f/xf/L/9X/3f/g/+T/6P/q/+r/7P/s/+r/6v/q
/+r/6v/q/+n/6v/q/+r/6v/q/+r/6v/q/+r/6v/r/+v/6//r/+z/7P/s/+z/7P/s/+z/
7P/s/+3/7f/t/+7/7v/u/+7/7v/s/+z/7P/s/+7/7v/u/+7/7v/u/+//7//v//D/8P/w
//D/8f/x//H/8f/x//L/8v/x//H/8//z//X/9f/2//f/9//3//n/+v/5//r/+v/7//3/
/v///wAAAQACAAMABAAHAAgACQAKAAoACgAMAAwADQANAA0ADQAMAA4ADAAMAA4ADgAO
AA4ADAAMAAsACgAJAAgABwAGAAUAAwACAAEA/v/9//z//P/5//j/+P/3//f/9//3//X/
9v/1//T/9P/y//H/8P/w//D/8P/w/+//7//v/+//7//t/+3/7f/t/+3/7f/u/+7/7v/u
/+7/7f/r/+v/6//r/+v/6//r/+v/6//s/+z/6//r/+v/6//r/+n/6f/p/+n/6//r/+v/
6//r/+3/7f/t/+v/6v/q/+r/7P/s/+z/7f/t/+3/7f/t/+v/6//s/+z/7f/t/+3/7f/s
/+z/7P/t/+3/7v/u/+3/7f/t/+3/7v/w//D/8P/w//D/8P/w//D/7v/u/+7/7//v/+//
7//v/+7/7v/u/+7/7f/t/+3/7v/u/+7/7v/u/+7/7v/u/+7/7v/u/+7/7v/u/+//8P/x
//L/8//0//X/+f/6//v/+//5//r/+v/7//v/+//+/wEABQAFAAUABAACAAEAAQAAAP//
/v/+//7/AAACAAAA+//3//b/9f/0//X/9P/z//P/8v/y//H/8P/t/+z/7P/s/+z/6//q
/+n/6P/o/+j/6P/q/+r/6v/q/+j/5//n/+f/5//o/+j/5//p/+n/6f/p/+n/6f/p/+n/
6f/p/+n/6P/o/+j/5v/n/+b/6P/q//H/+/8HABAAFQAbACAAJgAsADYAQgBPAFoAYgBm
AGgAYQBTAEMALQANAO7/5P/h/9T/zP/M/8f/wf/F/83/1//b/+D/5P/o/+b/5v/o/+b/
6P/o/+j/6P/o/+j/6f/q/+r/6v/o/+j/6P/o/+j/6P/o/+n/6f/p/+n/6v/q/+r/6v/q
/+r/6v/q/+r/6f/p/+n/6v/s/+z/7P/s/+r/6v/q/+r/6v/q/+r/6v/s/+z/7f/t/+3/
7v/u/+7/7v/v/+//7//x//H/8v/y//H/8f/z//P/8//z//T/9f/3//f/+f/6//3//v/+
////AQACAAMABAADAAQABQAGAAkACgALAAwACgAKAAwADAANAA0ADQANAA4AEAAOAA4A
DgAOAA4ADgAMAAwACwAKAAkACAAHAAYABQADAAIAAQACAAEAAAAAAP3//P/8//v/+f/5
//n/9//2//X/9P/0//T/8//y//L/9P/0//T/8//z//P/8//z//H/8f/x//H/8f/x//L/
8v/y//L/8v/x//H/8f/x//H/8//z//P/8//x//L/8v/x//H/8f/x//H/8//z//P/8//z
//P/8//z//H/8//z//P/8//y//L/8v/0//T/9P/1//T/8//y//H/8//z//T/9P/z//P/
8//z//T/9P/0//X/8//0//T/8//0//X/9v/4//b/9v/2//b/+P/4//j/+P/2//b/9v/3
//f/9//3//f/+P/4//j/+P/3//f/9//4//j/+P/4//j/9v/2//b/9v/1//X/9v/2//j/
9v/2//j/+P/4//j/+P/4//n/+v/7//7///8AAAEAAQACAAMAAwADAAQABAAFAAUABQAI
AAsADQANAA0ADAAKAAkACQAIAAkACAAIAAgABgAIAAYAAQAAAAAAAAAAAP///v/9//3/
/P/8//v/+v/3//b/9v/2//b/9f/0//P/8v/y//L/8v/w//D/8P/w//D/7//v/+//7//w
//D/7//x//H/8f/x//H/8f/x//H/8f/x//H/8P/w//D/8P/v/+z/7v/y//3/CQATABgA
HwAlACoAMAA2AEAATABVAF4AaABsAGgAXwBVAEMAKQAHAPD/7P/j/9b/1P/S/8v/y//R
/9n/3//l/+r/8P/w/+7/8P/w//D/7v/u//D/8P/w//D/7//w//D/8P/y//L/8v/y//L/
8v/y//P/8f/x//H/8v/w//D/8P/w//H/8v/z//T/8f/x//H/8v/y//L/8v/y//L/8v/y
//L/8v/y//L/8v/y//L/8//z//P/9P/0//T/9v/3//f/9//3//f/+P/4//f/9//5//n/
+//7//z//f/9//3///8AAAEAAgACAAMAAwAEAAUABgAHAAgACQAKAAsADAANAA4ADgAO
ABAAEAARABEAEQARABAAEgAQABAAEAAQABAAEAAPABAAEAAQAA4ADAAKAAgABwAFAAQA
AwACAAEAAAAAAP3//P/8//v/+//7//v/+f/6//n/+P/4//j/9//2//b/9P/0//T/8//z
//P/8//z//P/8//z//P/8f/x//L/8v/y//L/8v/x//P/8//z//P/8f/x//H/8f/x//L/
8v/x//P/8//z//P/8//z//P/8//1//X/9f/1//H/8//z//P/9f/0//T/9P/y//L/8v/z
//P/8//z//P/8//z//T/9P/z//P/8//z//b/9v/2//f/9//4//j/9//1//X/9f/2//j/
+P/4//j/+P/4//j/+P/2//b/9v/3//n/+f/5//n/+v/6//r/+v/3//f/9//4//j/+P/4
//j/+P/4//j/+P/3//f/+P/4//j/+P/4//n/9//3//n/+v/4//r/+P/4//j/+P/4//n/
+v/7//z//f/+////AwAEAAUABQAFAAYABgAHAAUABQAIAAsADQANAA0ADAAMAAsACwAK
AAkACAAIAAgACAAKAAgAAwAAAAAAAAAAAAEAAAD//////P/8//v/+v/3//b/9v/2//b/
9f/0//P/9P/0//T/9P/0//T/9P/0//T/8//z//P/8f/y//L/8f/z//P/8//z//P/8//z
//P/8//z//P/8v/0//T/9v/1//D/8P/2//v/BQARABoAHQAhACgALgA0ADwASABVAF4A
ZgBsAGwAZwBdAE8AOQAZAPz/8v/v/+T/2v/Y/9P/0f/V/9v/4//p/+z/8P/y//T/9P/2
//T/9P/2//b/9v/2//b/9//4//j/+P/2//b/9v/2//j/+P/4//n/9//3//f/+P/4//j/
+P/4//j/+P/4//j/+f/5//n/+v/4//j/+P/4//j/+P/4//j/+P/4//j/+P/4//j/+f/5
//v//P/8//z/+v/7//v/+//7//v//P/8//3//f///////////wAAAQADAAMABQAGAAUA
BgAGAAcACQAKAAsADAANAA4ADwAQABEAEgATABQAFAAUABYAFgAXABcAFwAXABgAGgAY
ABgAGAAYABgAGAAYABgAFwAWABMAEgARABAAEQAPAA4ADQAMAAsACgAKAAcABgAGAAUA
BQAFAAUAAwACAAEAAAAAAAAA///+//7//v/+//7//f/9//3//f/9//3//f/9//3//f/9
//7//v/+//7//v/9//v/+//7//v/+//7//v/+//7//z//P/7//3//f/9//3/+//7//v/
+//9//3//f/9//n/+//7//v//f/8//z//P/8//z//P/9//3//f/9//3//f/9//7//v/9
//3//f/9//z//P/8//3//f/+//7//f////////8AAAAAAAAAAAAAAAAAAAAAAAAAAAAA
AAABAP//////////AAAAAAAAAAD9//3//f/+//7//v/+//7//v/+//7//v//////AAAA
AP7//v/+/////////////v/+//7//v/+//7//v///wAAAQAEAAUABgAHAAsADAANAA0A
DAAMAAsACwALAAsADgARABMAEwATABIAEAAPAA8ADgALAAoACgAKAAsADgANAAkABgAG
AAYABgADAAIAAQABAP7//v/9//z/+//6//r/+v/8//v/+v/5//j/+P/4//j/9v/2//b/
9v/2//X/9f/1//f/+P/4//f/9//3//f/9//1//X/9f/1//X/9f/1//T/9P/0//T/8//y
//L/9v///wsAFwAcAB8AJQAqADAANAA+AEoAVQBiAGgAbABoAGEAWQBLADUAFQD8//T/
7//k/97/3P/V/9H/1f/d/+X/6f/u//L/9v/2//T/9P/0//T/9P/2//b/9v/2//X/9v/2
//b/9v/2//b/9v/2//b/9v/3//n/+f/5//r/+P/4//j/+P/4//j/+P/4//f/9//3//j/
+P/4//j/+P/6//r/+v/6//j/+P/4//j/9v/2//f/9//5//r/+v/6//r/+//7//v//f/9
//7//v//////AQABAP////8AAAEA/////wEAAgADAAQABAAFAAUABgAHAAgACQAKAAsA
DAAPABAAEQASABAAEAASABIAEQARABEAEQASABQAEgASABQAFAAUABQAEgASABEAEAAP
AA4ADQAMAAkABwAGAAUABAADAAIAAgD///7//v/9//v/+//7//n/+f/5//n/+v/6//n/
+P/4//b/9v/2//X/8//z//P/8//0//X/9v/3//X/9f/2//b/8//y//H/7//x//H/8f/x
//H/8f/x//H/7//w//D/7//w//H/8v/z//P/8//z//P/9f/1//X/9f/x//P/8//z//T/
9P/1//b/9P/0//T/9f/z//P/8//z//H/8f/y//L/8v/z//T/9f/0//T/9P/1//f/+P/4
//f/9f/1//X/9v/1//T/8//y//P/9P/1//b/9v/2//b/9//1//X/9f/1//X/9v/3//j/
9v/1//T/9P/0//T/9P/0//b/9v/2//b/8//z//T/9P/y//L/8v/z//H/8//1//j/9v/2
//b/9v/0//X/9v/3//j/+f/6//v//f/+/////////wAAAAABAAEAAQAEAAcACwALAAsA
CgALAAsADAAMAAoACAAHAAYACAAKAAgAAwACAAIAAgACAAEAAAD//////P/8//v/+v/1
//T/9P/0//b/9f/0//P/8P/w//D/8P/w//D/8P/w//L/8f/x//H/8P/w/+//7f/t/+3/
7f/t/+//7//v/+//8f/x//H/8P/u/+z/7P/r/+r/6P/s//P//f8JABIAEwAXAB4AJAAs
ADIAPABHAFIAWgBgAGIAXwBbAFUAQwAnAAYA7v/r/+z/4v/e/9//1//T/9P/1//d/+T/
6v/s/+z/7v/u/+7/7v/u/+7/7v/u/+7/7//w//D/8P/u/+7/7v/u/+7/7v/u/+//7f/t
/+3/7v/w//D/8P/w/+7/7v/u/+7/8P/x//L/9P/y//L/8v/y//L/8v/y//L/8P/w//D/
8P/u/+7/7//v//H/8v/y//L/8//1//b/9//2//X/9f/0//P/8//1//X/9//3//j/+f/3
//f/+f/6//3//v/+//////8AAAEAAgAFAAYABwAIAAkACgALAAwADgAOABAAEAAPAA8A
DwAPABAAEgAQABAAEgASABIAEgASABIAEQAQAA0ADAALAAoACQAHAAYABQACAAEAAAAA
AAEAAAAAAP///f/9//3/+//6//n/+P/4//r/+f/4//j/+P/4//j/9//3//f/9//3//X/
9f/1//X/9f/1//b/9v/4//j/+P/3//T/8//y//H/8v/z//T/9f/3//j/+P/3//f/9//3
//f/9f/1//X/9f/z//P/8//z//P/9f/1//X/9//2//b/9v/4//j/+P/5//f/9//3//f/
9//3//j/+P/4//n/+v/7//n/+P/3//f/+P/6//v/+//7//v/+//8//r/+v/6//r/+v/6
//r/+v/8//z//P/9//3//f/9//3//P/8//z//P/9//3//f/+/wAA/v/+//3//P/7//r/
+v/7//z//f8AAAEAAgADAAMABAAFAAUABwAIAAgACQAJAAkADAAPABMAEwATABIAEgAR
ABEAEAARABAAEAAQABAAEgAQAAsACgAKAAoACgAHAAYABQAFAAYABgAFAAQAAQAAAAAA
AAD+//3//P/7//j/+P/4//j/+v/6//r/+v/4//f/9//3//n/+v/6//n/+f/5//n/+f/5
//n/+f/5//n/+f/5//j/+P/8//z/+f/2//T/9P/5/wEADwAaACMAJwAqADAANgA+AEoA
VQBeAGgAbgBuAGsAYwBbAE8ANQAUAPz/9f/2//D/7P/r/+P/3f/f/+f/6//w//L/9P/4
//r/+v/6//r/+P/6//r/+v/6//3//v/+//7//P/8//z//P/8//z//P/9//3//f/9//7/
/v/+//7//v/8//z//P/8//3//f/9//7//P/8//z//P/8//z//P/8//7//v/+//7//v/+
/////////wAAAAAAAAAAAQABAAEAAwADAAQABAAEAAMABAADAAUABQAGAAcACQAJAAsA
DAALAAwADAANAA8AEAARABIAEwAUABUAFgAXABgAGQAaABoAGgAcABwAHwAfAB8AHwAf
ACAAHQAcAB4AHgAeAB4AHAAcABsAGgAZABgAFwAWABMAEQAQAA8AEAAPAA4ADgALAAoA
CgAJAAcABwAHAAUABAADAAIAAgACAAEAAAAAAAAAAAAAAP///f/9//3//f//////////
//3//f/+//7//v/+//7//f/9//3//f/9//3//f/9//3/+//8//z/+//7//v/+//7//v/
+//7//v/+f/5//n/+f/3//n/+f/5//v/+v/6//r//P/8//z//f/7//v/+//7//v/+//8
//z//f/9//3//f/+//7//v////3//v/+//3/////////AAAAAAAAAAAAAP7//v/+//7/
/v/+//7//////////////wAAAAAAAAAA/f/9//3//v/+//7//v/+//z//P8AAP7//P/8
//z//P/8//7///8AAAEAAAABAAIAAwAFAAYABwAHAAcACAAIAAkABwAHAAoADQARABEA
EQAQAA8ADwAQABAADwAOAA4ADgAQABIAEAALAAYABgAGAAYAAwACAAEAAQABAAIAAgAC
AP///v/+//7//P/7//r/+f/4//j/+P/4//r/+v/6//r/+v/5//n/+f/4//j/9//1//f/
9//3//f/9f/1//X/9f/1//X/9f/0//b/9v/2//X/9P/0//T/9////w0AGAAfACMAKAAw
ADgAPgBIAFMAXgBsAHQAeABxAGUAWwBPADUAEgD0/+v/6P/i/97/3//X/9P/1f/d/+f/
7P/u//D/9P/2//b/9P/2//j/9v/2//b/9v/3//j/+P/4//j/+P/4//j/+P/4//j/+f/5
//n/+f/6//r/+v/6//r/+v/6//r/+v/5//n/+f/6//r/+v/6//r/+v/6//r/+v/8//z/
/P/8//r/+v/7//v/+f/6//r/+v/8//3//f/9//3//f/+//7//f/9//////8BAAEAAgAD
AAMAAwAFAAYABwAIAAgACQALAAwADQAOAA8AEAARABIAEwAUABUAFgAYABgAGgAaABsA
GwAbABsAHAAeABwAHAAcABwAHAAcABoAGgAZABgAFwAWABUAFAATABEAEAAPAA4ADQAM
AAwACwAKAAoACQAHAAcABwAFAAYABQAEAAQAAgABAAAAAAAAAAAAAAD/////////////
AQABAAEAAQD9//3//v/+//z//P/8//v//P/9//7////9//3//f/9//3//v/+//3//f/9
//3//f/7//v/+//7//3//f/9//3/+//9//3//f/7//r/+v/6//r/+v/6//v//f/9//3/
/f/9//3//v/+//v/+//7//v//v/+//7////9//7//v/9//3//f/9//7//v/+//7//v8A
AAAAAAAAAP7//v/+///////////////+//7//v/+//3//f/9//7/AAAAAAAAAAD+//7/
/v/+//v//v8AAAAAAAAAAAAAAQACAAMABAAFAAYABwAJAAoACwALAA0ADgAOAA8ADwAP
ABIAFQAYABcAFgAUABIAEQARABAAEQAQABAAEAAOABAADgAJAAYABgAGAAYABQAEAAMA
AwAAAAAA///+//z//P/9//7//P/7//r/+f/4//j/+P/4//j/+P/4//j/+P/3//f/9//5
//r/+v/5//n/+f/5//n/+f/5//n/+f/5//n/+f/4//j/9v/2//f/+P/2//j/AQALABcA
IgAnACkALgAyADgARABQAFsAZgBwAHgAeABtAF8AUwA/ACEAAgD2//P/6P/g/9z/1//T
/9X/3//p/+//8v/0//j/+P/4//j/+v/6//j/+P/4//j/+P/5//r/+v/6//r/+v/6//r/
+v/6//r/+//7//v/+//8//z//P/8//z//P/8//z//P/5//n/+f/6//z//P/8//z/+v/6
//r/+v/8//z//P/8//7//v///////f/+//7//v/+//////////////8AAAAAAwADAAUA
BQADAAMABAAFAAcABwAJAAoACQAKAAoACwANAA4ADwAQABEAEgATABQAFQAWABcAGAAY
ABgAGgAaABsAGwAbABsAHAAeABwAHAAcABwAHAAcABoAGgAZABgAFQAUABMAEgAPAA0A
DAALAAwACwAKAAoACQAIAAgABwAHAAcABwAFAAQAAwACAAIAAgABAAAAAAD+//7//v/9
///////////////////////9//3//v/+//z//P/8//v/+//7//v/+//9//3//f/9//3/
/v/+//3//f/9//3//f/9//3//f/9////////////+//9//3//f////7//v/+//7//v/+
/////f/9//3//f/9//3//v/+/////////////v/+//7//////wAAAAD//////////wAA
AAAAAAAAAAAAAAAAAAAAAAAAAAAAAAEAAQABAAEAAQAAAAAAAAAAAP3//f/9//7//v/+
//7//v/+//7//v/+//////8AAAAA/v8AAAAAAAAAAAAAAAD+////AAABAAMABQAHAAkA
CwAMAA0ADQALAAwADAANAA0ADQAQABMAFwAXABcAFgAUABMAEwASABAADgANAAwADAAO
AAwABwAGAAYABgAGAAUABAADAAMABAAEAAMAAgD///7//v/+//7//f/8//v/+v/6//r/
+v/4//j/+P/4//r/+f/5//n/9//4//j/9//5//n/+f/5//n/+f/5//n/+f/5//n/+P/4
//j/+P/3//T/9P/2//3/DQAZAB4AIwAnACwANAA6AEQAUABbAGYAcAB0AHIAawBjAFUA
PwAfAAAA9P/x/+b/3v/c/9f/0//V/9//6f/t//D/8v/2//r/+v/4//r/+P/4//j/+P/4
//j/+f/6//r/+v/8//z//P/8//z//P/8//3//f/9//3//v/8//z//P/8//7//v/+//7/
+//7//v//P/8//z//P/8//z//P/8//z//P/8//z//P/8//z//f/9//3//v/+//7//P/9
//3//f/9//3//v/+//////8BAAEAAQABAAIAAwAFAAUABwAIAAcACAAIAAkADQAOAA8A
EAARABIAEwAUABUAFgAXABgAGAAYABoAGgAbABsAGwAbABwAHgAcABwAGgAaABoAGgAa
ABoAGQAYABcAFgAVABQAEwARABAADwAOAA0ADAAMAAkACAAIAAcABwAHAAcABQAGAAUA
BAAEAAQAAwACAAIAAAAAAAAA/////////////////////////////wAAAAD+//7//v/9
/////////////////////////wAAAAD///3//f/9//3//f/9//3//f////////////3/
///////////+//7//v/8//z//P/9//3//f/9//3//f/9//7//v/9//3//f/9//z//P/8
//3///8AAAAA///9//3//f/+//7//v/+//7//v/+//7//v/+//7//v//////////////
AAAAAAAAAAD9//3//f/+//7//v/+//7/AAAAAAAAAAD///z//v/+//7//v/+////AAAB
AAIAAwAEAAUABQAGAAcABwAHAAgACAAJAAkACQAMAA8AEQARABEAEAAPAA8AEAAQAA4A
DAALAAoACgAMAAoABQACAAIAAgACAAMAAgABAAEA/v/+//3//P/3//b/9v/2//j/9//2
//X/9v/2//b/9v/2//b/9v/2//b/9f/1//X/9f/2//b/9f/z//P/8//z//T/9f/2//f/
9f/1//X/9P/0//T/9P/z//L/8v/0//3/DQAZABwAIQAnAC4AMgA4AEIATABZAGgAcgB0
AG4AZQBbAE8ANwAXAPr/9P/t/+D/3P/c/9X/0f/V/9//5//r/+z/8v/2//T/9P/2//b/
9v/2//T/9P/0//T/8//0//T/9P/2//b/9v/2//b/9v/2//f/9//3//f/+P/4//j/+P/4
//j/+P/4//j/9//3//f/+P/2//b/9v/2//j/+P/4//j/+P/4//j/+P/4//j/+f/5//n/
+v/4/w==
         </WaveFormData>
      </LeadData>
      <LeadData>
         <LeadByteCountTotal>10000</LeadByteCountTotal>
         <LeadTimeOffset>0</LeadTimeOffset>
         <LeadSampleCountTotal>5000</LeadSampleCountTotal>
         <LeadAmplitudeUnitsPerBit>4.88</LeadAmplitudeUnitsPerBit>
         <LeadAmplitudeUnits>��V</LeadAmplitudeUnits>
         <LeadHighLimit>2147483647</LeadHighLimit>
         <LeadLowLimit>268435456</LeadLowLimit>
         <LeadID>V1</LeadID>
         <LeadOffsetFirstSample>0</LeadOffsetFirstSample>
         <FirstSampleBaseline>0</FirstSampleBaseline>
         <LeadSampleSize>2</LeadSampleSize>
         <LeadOff>FALSE</LeadOff>
         <BaselineSway>FALSE</BaselineSway>
         <ExcessiveACNoise>FALSE</ExcessiveACNoise>
         <MuscleNoise>FALSE</MuscleNoise>
         <LeadDataCRC32>4180831933</LeadDataCRC32>
         <WaveFormData>
CgAKAAoACgAKAAoACgAKAAoACgAKAAoACgAKAAoACgAMAAwADAAMAAwADAAMAAwADAAM
AAwADAAMAAwADAAMAAwADAAMAAwADgAOAA4ADgAOAA4ADgAOAA4ADgAOAA4AEAAQABAA
EAASABIAEgASABIAEgASABIAEAAQABAAEAAQABAAEAAQAA4ADgAOAA4ADgAOAA4ADgAM
AAwADAAMAAwADAAMAAwADAAMAAwADAAMAAwADAAMAAwADAAMAAwACgAKAAoACgAKAAoA
CgAKAAoACgAKAAoACgAKAAoACgAKAAoACgAKAAoACgAKAAoACgAKAAoACgAIAAgACAAI
AAoACgAKAAoACAAIAAgABwAHAAcABwAHAAgACwALAAwADgAOAA8ADwARAA8ADwAQABAA
DgAOAA4AEAAQAA8ADgANAAoABQAAAPv/9//2//b/9f/1//f/+P/4//n/+//+//7/AAAB
AAIAAwADAAMAAwADAAMABAAEAAUABQAFAAUABQAFAAUABQAGAAYABgAGAAgACAAJAAkA
BwAHAAcABwAJAAkACQAJAAkACQAJAAkACQAJAAkACQALAAsADAAQABMAGQAbABkAFQAS
ABUAHAAkACwALQAtACsAHgALAPn/6P/Y/8j/uv+y/7T/uf+6/7r/wP/E/8X/xf/J/83/
0v/W/97/6P/x//j/AAAGAAkACwAMAAwADAAMAAwADAALAAsACwALAAsACwALAAsADAAM
AAwADAAMAAwADAAMAAwADQANAA0ADwAPABAAEAAOAA4ADgAOABAAEQARABEAEQARABEA
EQAQAA8ADgANAA8ADwAPAA8ADwAPAA8ADwAQABAAEQARAA8ADwAPAA8AEQARABEAEQAP
AA8ADwAPAA8ADgAOAA4ADQANAA0ADQANAA0ADQANAAsACgAKAAoACgAKAAoACQAJAAkA
CQAIAAgACAAHAAcABwAHAAcACAAKAAoACgAJAAkACQAKAAoACAAIAAkACQAMAAwADgAO
AAsACwALAAsACwALAAsACgAMAAwADAAMAAwADAAMAAsADQANAA0ADQANAAwADAAMAAwA
CwALAAsACQAKAAoACgAKAAoACgAKAAoACgAKAAoADAAMAAwADAAKAAoACgAKAAoACgAK
AAoACgAKAAoACgAKAAsACwALAAoACgALAAsADQANAA0ADgAOAA4ADgAOAA4ADgANAA0A
DAAMAAwADAAMAAwADAAMAAwACwALAAwADgANAA0ADQANAAwADAAMAAoACgAKAAoACAAI
AAgABwAHAAcABwAHAAgACAAIAAgABgAGAAYABgAGAAYABgAGAAYABgAFAAUABQAFAAUA
BQAFAAUABQAFAAcABwAGAAYABAAEAAQABAAEAAQABAAEAAQABAAEAAMAAwADAAMAAwAG
AAkACQAKAAoACgALAAsACwAJAAkACgAKAAgACAAIAAgACAAHAAYAAwAAAP3/+P/0//H/
7//w//H/8f/z//T/9P/1//X/+P/4//r//f/+/////////////////wAAAAABAAEA////
//////8BAAEAAgACAAIAAgACAAIAAwADAAMAAwABAAEAAQABAAMAAwADAAMAAwADAAMA
AwAFAAUAAwADAAYACgAPABMAFQARAAsACgANABQAHAAmACkAJwAlABoABwD1/+b/2v/M
/8D/vP++/8H/wP++/8L/xP/B/8H/x//N/9L/1v/Y/+D/6f/y//r/AAADAAUABgAGAAYA
BgAGAAYABwAHAAcABwAJAAkACQAJAAgACAAIAAgACAAIAAgACAAIAAkACQAJAAkACQAK
AAoACgAKAAoACgAKAAsACwALAAsACwALAAsACwALAAsACwALAAsACwALAAsACwALAAsA
CgAKAAsACwALAAsACwALAAkACQAJAAkACQAJAAkACQAJAAgACAAIAAcABwAHAAcABQAF
AAUABQAFAAQABAAEAAQABAAEAAMAAwADAAMAAgAEAAQAAwADAAMAAwADAAQABAAEAAQA
AwAFAAUABgAGAAYABgAHAAcABwAGAAcABgAHAAcABwAHAAcABwAHAAYABAAEAAQABAAG
AAYABgAFAAMAAwADAAMABQAEAAQABAAEAAMAAwADAAMABAAEAAQABAAEAAQABAAEAAQA
BAAEAAQABAAEAAQABAAEAAQABAAEAAQABAAEAAYABgAGAAYABgAHAAcABwAIAAgACQAJ
AAcABwAHAAgABgAGAAYABgAIAAgABwAHAAgACAAIAAgACAAIAAgACAAIAAcABwAIAAYA
BQAFAAUABwAGAAYABgAEAAQABAAEAAQABAAEAAMAAwADAAMAAwAEAAQABAAEAAQABAAE
AAQAAgACAAIAAgAEAAQAAwADAAMAAwADAAMAAQACAAIAAgACAAIAAAD///////8BAAEA
BAAHAAcACAAIAAgACQAJAAkABwAHAAgACAAGAAYABgAGAAYABwAGAAMAAAD7//b/8v/v
/+3/7v/v/+//8f/y//L/8//1//j/+P/6//v//P/9//3//f/9//3//f8AAAAAAQABAP//
////////AQABAAIAAgACAAIAAgACAAMAAwADAAMAAwADAAMAAwABAAEAAQABAAEAAQAB
AAEAAwABAAEAAwAEAAYACwARABUAEwANAAwADQAUAB4AKAArACkAJwAcAAkA8//e/8z/
vP+u/6T/ov+n/6r/qv+s/7D/s/+z/7n/wf/G/8r/0P/a/+X/7v/2//r//////wAAAAAA
AAAAAAAAAAMAAwADAAMAAwADAAMAAwACAAIAAgACAAIAAgACAAIAAgADAAMAAwADAAMA
BAAEAAIAAgACAAIAAgADAAMAAwADAAMAAwADAAMAAwADAAMAAwADAAMAAwADAAMAAwAD
AAIAAgADAAMAAwADAAMAAwADAAMAAwADAAMAAwADAAMAAwACAAIAAgADAAMAAwADAAEA
AQABAAEA///+//7//v/+//7//v/9//v/+//7//r//P/8//v/+//7//v/+//8//r/+v/6
//n/+//7//z//P/8//z//f/9//7//v8AAAAA///////////////////+//7//v/+//7/
/v/+//7//f/9//3//f/9//3//P/8//z//P/7//v/+//7//z//P/8//z//P/8//z//P/8
//z//P/8//z//P/8//r/+v/6//r//P/8//z//P/8//z//P/8//z//f/9//3//P/8//3/
/f////////8AAP7//v/+//7//v/+//3//f8AAAAAAAAAAP7//v/+//7/AAD/////AAD+
//3//f/9//3//P/8//z//P/8//z//P/6//r/+v/5//v/+//7//v/+v/6//r/+v/4//j/
+P/4//r/+v/6//r/+P/4//f/9//5//n/+f/5//f/9//5//j/+P/4//j/+P/4//f/9//3
//f/9//6//3///8AAAAAAAABAAEAAQD///7//v/9//r//P/8//z//P/7//r/9//0/+3/
6P/k/+H/4//k/+X/5f/l/+b/5v/n/+v/7v/u//D/7//w//H/8f/z//P/8//z//T/9P/1
//X/8//z//P/8//z//P/9P/0//T/9P/0//T/9f/1//X/9f/1//X/9f/1//X/9f/1//X/
9f/1//X/9f/1//X/9f/3//r//v8BAAcACQAFAAEA/v8DAA4AGAAeAB8AHQAXAAQA7f/X
/8T/tP+k/5b/kv+U/5n/nP+c/6D/pP+l/6n/sf+3/7z/xP/M/9b/4f/q//D/8v/1//f/
9v/4//j/+P/4//j/9//3//f/9//3//f/9//3//j/+P/4//j/+v/6//r/+v/4//n/+f/5
//f/9//4//j/+P/4//j/+P/4//n/+f/5//n/+f/5//n/+//7//v/+//5//n/+f/5//n/
+f/5//n/+P/4//n/+f/5//n/+f/5//n/+f/5//n/+f/5//n/+f/5//j/+P/4//f/9//3
//f/9//3//f/9//1//T/9P/0//T/9P/0//P/8//z//P/8v/w//D/7//v/+//7//v//D/
8P/w//D/7//v/+//8P/w//D/8P/x//H/8P/w//L/8v/x//H/8f/x//H/8f/x//D/8v/y
//L/8v/w//D/8P/v/+//7//v/+//7//u/+7/7v/w/+//7//v/+3/7v/u/+7/8P/w//D/
8P/u/+7/7v/u/+7/7v/u/+7/7v/u/+7/7v/u/+7/7v/u/+7/7v/u/+7/7v/v/+//7//w
//D/8f/x//H/8f/x//L/8v/y//L/8v/y//L/8f/x//L/8v/y//L/8P/w//D/8P/w/+//
7//w//L/8f/x//H/8f/w//D/8P/u/+7/7v/u//D/8P/w/+//7//v/+//7//u/+7/7v/u
/+7/7v/u/+7/7P/s/+z/7P/u/+7/7f/t/+3/7f/t/+3/6//r/+v/6//t/+3/7P/s/+z/
6v/q/+r/6P/o/+j/6P/q/+n/6f/p/+v/6//u//H/8f/y//L/8v/z//P/8//x/+//8P/w
/+7/7v/u/+7/7v/r/+r/5//k/9//2v/W/9P/1f/W/9f/1//Z/9r/2v/b/93/4P/g/+L/
4f/i/+P/4//l/+X/5f/l/+T/5P/l/+X/5f/l/+X/5f/l/+X/5v/m/+b/5v/m/+b/5//n
/+f/5//n/+f/5//n/+f/5//n/+f/5//n/+f/5//l/+X/5//p/+7/8P/1//n/+f/1//H/
8v/3/wAACgAQAA8ADQADAO7/1//D/7L/pP+W/4z/iv+M/5H/kP+S/5b/mP+b/6H/p/+t
/7D/tv/C/8z/0//c/+L/5P/n/+f/6P/o/+j/6P/o/+j/6f/p/+n/6f/p/+n/6f/p/+r/
6v/q/+r/6v/q/+r/6v/q/+v/6//r/+3/7f/u/+7/7P/s/+z/7P/s/+3/7f/t/+3/7f/t
/+3/6//r/+v/6//t/+3/7f/t/+v/6//r/+v/6v/q/+v/6//p/+n/6f/p/+v/6//r/+v/
6//r/+v/6//r/+r/6v/q/+v/6//r/+v/6f/p/+n/6f/n/+b/5v/m/+b/5v/m/+X/5f/l
/+X/5P/m/+b/5f/l/+P/4//j/+T/5P/k/+T/4//l/+X/5v/m/+b/5v/n/+f/5//m/+f/
5v/l/+X/5f/l/+X/5f/l/+T/5v/m/+b/5v/m/+b/5v/l/+X/5f/l/+X/5f/k/+T/5P/k
/+P/4//j/+P/5P/k/+T/5P/k/+T/5P/k/+T/5P/k/+T/5P/k/+T/5P/k/+T/5P/k/+T/
5P/k/+T/5P/k/+T/5P/l/+X/5f/m/+b/5//n/+f/5//n/+j/6P/o/+j/6P/o/+j/5//n
/+j/6P/o/+j/6v/q/+r/6v/q/+n/6f/q/+r/6f/p/+n/6f/o/+j/6P/q/+r/6v/q/+z/
7P/s/+v/7f/t/+3/7f/u/+7/7v/u/+7/7v/u/+7/7//w//H/8v/y//L/8f/x//H/8f/x
//H/8//z//P/8//z//P/8v/y//L/8v/y//L/8v/y//L/8v/y//L/8v/y//L/8v/y//H/
8f/x//H/8f/0//f/+f/6//r/+v/7//v/+//5//n/+v/6//j/+P/4//j/+P/3//b/8//w
/+n/5P/g/93/3//g/+H/4f/l/+b/5v/n/+n/7P/s/+7/7//w//H/8f/x//H/8f/x//L/
8v/z//P/9f/1//X/9f/z//P/9P/0//T/9P/0//T/9//3//f/9//5//n/+f/5//n/+f/5
//n/+f/5//n/+f/3//f/+f/7//z//v8FAAkACwAJAAUAAgAFAA4AGAAeAB8AHQAZAAoA
9//h/9D/wv+2/6r/pv+o/6f/qP+o/67/sP+v/7P/u//D/8j/zP/U/+D/6//y//r//v8B
AAMABAAEAAQABAAEAAQABwAHAAcABwAHAAcABwAHAAoACgAKAAoADAAMAAwADAAMAA0A
DQANAA0ADQAOAA4AEAAQABAAEAAQABEAEQARABEAEQARABEAEwATABMAEwATABMAEwAT
ABUAFQAVABUAFAAUABUAFQAVABUAFQAVABUAFQAVABUAFwAXABcAFwAXABYAFgAWABUA
FQAVABUAFQAVABUAFQAVABQAFAAUABQAFAAUABMAEwATABMAEgASABIAEQARABMAEwAT
ABQAEgASABIAEQATABMAFAAUABQAFAAVABUAFAAUABYAFgAXABcAFwAXABcAFwAXABYA
GAAYABgAGAAYABgAGAAXABcAFwAXABcAGQAYABgAGAAYABcAFwAXABUAFgAWABYAFgAW
ABYAFgAWABYAFgAWABYAFgAWABYAFgAWABYAFgAWABYAFgAWABgAGAAYABgAGAAZABkA
GQAaABoAGwAbABsAGwAbABwAHAAcABwAHAAeAB4AHQAdAB4AHgAeAB4AHgAeAB4AHgAc
ABsAGwAcABwAGwAbABsAGwAaABoAGgAaABoAGgAaABoAGgAaABkAGQAZABkAGQAaABoA
GgAaABgAGAAYABgAGAAYABgAGAAYABgAFwAXABcAFwAXABcAFwAXABcAFwAZABkAGAAY
ABYAFgAWABYAGAAYABgAGAAYABYAFgAWABYAGAAXABcAFwAXABcAGgAdAB0AHgAeAB4A
IQAhACEAHwAdAB4AHgAcAB4AHgAeAB4AGwAaABcAFAAPAAoABgADAAUABgAHAAcABwAI
AAgACQAMABAAEQAUABQAFAAUABMAEwATABMAEwAWABYAFwAXABcAFwAXABcAFwAXABgA
GAAWABYAFgAWABcAFwAXABcAFwAXABcAFwAYABkAGgAbABkAGQAZABkAGQAXABkAGQAc
ACIAJwArACsAKQAlACQAJwAwADgAPAA9AD0AOQAoABUAAwD0/+b/1v/K/8r/zP/L/8r/
zP/Q/9L/0f/V/9v/4f/m/+r/8v/+/wcADgAUABgAGwAdABwAHAAeAB4AHgAeAB0AHQAd
AB0AHQAdAB0AHQAeAB4AHgAeAB4AHgAeAB4AHgAfAB8AHwAfAB8AIAAgACAAIAAgACAA
HgAfAB8AHwAfAB8AHwAfAB8AHwAfAB8AHwAfAB8AHwAhACEAIQAhAB4AHgAfAB8AHwAf
AB8AHwAhACEAIQAhAB8AHwAfAB8AHwAeAB4AHgAfAB8AHwAfAB8AHwAfAB8AHQAcABwA
HAAcABwAHAAbABsAGwAbABoAGAAYABcAFwAZABkAGQAaABgAGAAYABcAFwAXABgAGAAY
ABgAGQAZABkAGAAZABgAGAAZABoAGwAdAB0AHQAcABoAGgAaABoAGAAYABgAFwAZABkA
GQAZABkAGAAYABgAGAAXABcAFwAVABYAFgAWABYAFgAWABYAFgAWABYAFgAYABgAGAAY
ABoAGgAaABoAGAAYABgAGAAWABYAFgAWABYAFwAXABcAGAAYABkAGQAXABcAFwAYABgA
GAAYABgAGgAaABkAGQAYABgAGAAYABgAGAAYABgAGAAXABcAGAAWABUAFQAVABMAEgAS
ABIAFAAUABQAFAAUABQAFAATABMAEwATABMAFAAUABQAFAASABIAEgASABIAEgASABIA
EgASABEAEQARABEAEQARAA8ADwAPAA8AEQARABAAEAAQABAAEAAQABAADgAOAA4ADgAO
AA4ADgAOAA0ADQANAA0ADQAQABMAEwAUABQAFAATABMAEwARABMAFAAUABIAEAAQABAA
EAAQABAADgAMAAkABAAAAP3/+v/6//r/+f/5//r/+v/7////AgACAAQABwAIAAkACQAH
AAcABwAHAAgACAAJAAkACQAJAAkACQAHAAcACAAIAAgACAAIAAgACgALAAwADQANAA0A
DQANAA0ADQANAA0ACwALAAsACwANAA0ADQAPABAAEAATABkAHQAbABUAEgATABYAHgAm
ACkAKQApACQAGQALAP7/8v/m/9r/0P/Q/9X/1v/S/9T/1v/P/83/z//T/9b/2v/c/+L/
7f/0//r/BAAJAAkADAAMAAwADAAMAAwACwALAAsACwALAAsACwALAA4ADgAOAA4ADgAO
AA4ADgAOAA8ADwAPABEAEQASABIAEAAQABAAEAAQABEAEQARAA8ADwAPAA8AEQARABEA
EQARABEAEQARAA8ADwAPAA8ADAAMAA0ADQALAAsACwALAAwADQAOAA8ADQANAA0ADQAN
AAwADAAMAAkACQAJAAkACwALAAsACwAJAAgACAAIAAgACAAIAAcABQAFAAUABAAGAAYA
BQAFAAMAAwADAAQABAAEAAQAAwAFAAUABgAGAAgACAAJAAkACAAIAAoACgALAAsACwAL
AAoACQAIAAYACAAIAAgACAAIAAgACAAHAAkACQAJAAkACAAGAAUABAAEAAMAAwADAAMA
BAAEAAQABAAEAAQABAAEAAQABAAEAAYABgAGAAYABQAEAAMAAgACAAIAAgACAAQABAAE
AAQABAAFAAUABQAGAAYABwAHAAYABQAEAAQABgAGAAYABgAEAAQAAwADAAIAAgACAAIA
AgACAAIAAgACAAEAAQACAAAA///////////+//7//v/+//7//v/+//7//v/+//3//f/9
//3//f/6//r/+v/6//r/+v/6//r/+v/6//r/+v/4//j/9//3//X/9f/4//r/+v/6//r/
+v/5//n/+f/3//f/+v/9//3//v/+//7//////////f/9//7//v/8//z//P/8//z/+f/4
//X/8v/v/+r/5v/j/+L/4v/i/+H/5f/m/+b/5//p/+z/7P/u/+//8P/x//H/7//v/+//
7//w//D/8f/x//H/8f/x//H/8f/x//L/8v/0//T/9P/0//X/9f/1//X/8//z//P/8//1
//X/9f/1//P/8//z//P/8//z//X/8//0//j//f8BAAUABQABAPz/+/8AAAgAEgAXABcA
FwAUAAcA9//o/9j/zP/A/7b/tP+3/7j/tP+2/7j/t/+3/7n/vf/C/8b/yP/M/9X/4P/o
/+7/8//3//r/+P/4//j/+P/4//n/+f/5//n/+//7//v/+//6//r/+v/6//z//P/8//z/
/P/9//3//f/7//v//P/8//z//P/8//z//P/9//3//f//////////////////////////
//////////////////7//v///////f/9//3//f/9//3//f/9//3//f/9//3////+//7/
/v////////////3//f/9//3//f/8//z//P/8//z//P/7//v/+//7//r//P/8//v/+//7
//v/+//8//z//P/8//v//f/9//7//v8AAAAAAQABAAAAAAACAAIAAQABAAEAAQABAAEA
AQAAAAAAAAAAAAAAAgACAAIAAQABAAEAAQABAAEAAAAAAAAAAAD//////////wAAAAAA
AAAAAAAAAAAA/v/+//7//v/+//7//v/+/wAAAAAAAAAAAAAAAAAAAAACAAIAAgACAAIA
AwADAAMAAgACAAMAAwADAAMAAwAEAAQABAAEAAQABAAEAAMAAwACAAIAAgACAAIAAgAC
AAIABAADAAMABAADAAEAAAD//wEAAAAAAAAAAAAAAAAAAAAAAAAAAAD/////////////
/v/+//7//v/+//7//v/+//7//v/+//7/AAAAAP////////////////3//f///////v/+
//7//v/+//z/+//7//v//f/9/wAAAwAFAAYABgAGAAcABwAHAAUABQAGAAYABAAEAAQA
BAAEAAMAAgD///z/+f/0//D/7f/r/+z/7f/t//H/8v/y//P/9P/2//X/9v/5//r/+//7
//v/+//7//v//P/8//3//f/9//3//f/9//3//f/+//7/AAAAAAAAAAABAAEAAQABAAEA
AQABAAEAAQABAAEAAQABAAEAAQABAAEAAQABAAMABAAGAAsADwATABMADQAKAAsAEAAa
ACQAKQApACkAIgAPAPv/6P/W/8j/uv+u/6r/r/+y/7L/sP+2/7v/u/+9/8P/yv/M/9D/
2v/l/+7/9v/+/wEAAwAEAAQABAAEAAQABAAFAAUABQAFAAUABQAFAAUABgAGAAYABgAG
AAYABgAGAAQABQAFAAUABwAHAAgACAAGAAYABgAGAAgACQAJAAkABwAHAAcABwAJAAkA
CQAJAAkACQAJAAkACQAJAAkACQAIAAgACQAJAAcABwAHAAcABwAHAAcABwAHAAcABwAH
AAcABgAGAAYABQAFAAUABQAFAAUABQAFAAUABAAEAAQAAgACAAIAAQABAAEAAQAAAAAA
AAD/////////////AAAAAAAAAAD///////8AAAAAAAAAAAEAAQACAAIABAAEAAMAAwAD
AAMAAQABAAEAAAACAAIAAgACAAIAAgACAAEAAQABAAEAAQADAAIAAgACAAIAAQABAAEA
//8AAAAAAAAAAAAAAAAAAAAAAAAAAAAAAgACAAIAAgAAAAAAAAAAAAIAAgACAAIAAAAA
AAAAAAACAAMAAwADAAQABAAFAAUABQAFAAUABgAGAAYABgAGAAgACAAHAAcABgAGAAYA
BgAIAAgACAAIAAgABwAHAAgACAAHAAcABwAHAAYABgAGAAYABgAGAAYABgAGAAYABQAD
AAMAAwADAAIAAgACAAIAAgACAAIAAgACAAIAAgACAAAAAAD/////AQABAAEAAQD/////
////////AAD+//7//v/+//7//f/9//3//////wIABQAFAAYABgAGAAUABQAFAAMAAQAC
AAIAAAACAAIAAgACAP///v/7//j/8//u/+r/5//o/+r/7P/t/+//8P/w//H/8//2//b/
+P/3//j/+f/5//v/+//7//v//P/8//3//f/7//v/+//7//3//f/+//7//v/+//7//v//
/////////////////////////////////////////////////wEABAAIAA0AEQATAA8A
CwAKAA0AFgAgACgAKQAnACMAEgD5/+P/0v/C/7L/pv+i/6L/p/+q/6j/rv+y/7P/t/+/
/8X/yv/S/9r/4v/t//b/+v/+/wEAAwAEAAQAAgACAAIAAgADAAMAAwADAAMAAwADAAMA
BAAEAAQABAAEAAQABAAEAAQABQAFAAUABQAFAAYABgAGAAYABgAGAAYABwAHAAcABwAH
AAcABwAHAAcABwAHAAcABwAHAAcABwAHAAcABwAGAAYABwAHAAUABQAFAAUABQAFAAUA
BQAFAAUABQAFAAcABgAGAAYABQAFAAUABQAFAAUABQAFAAMAAgACAAIAAgACAAIAAQAD
AAMAAwACAAAAAAD/////AQABAAEAAgAAAAAAAAD///////8AAAAAAgACAAMAAwACAAIA
BAAEAAMAAwADAAMAAwADAAMAAgAEAAQABAAEAAIAAgACAAEAAQABAAEAAQABAAAAAAAA
AAAA//////////8AAAAAAAAAAAAAAAAAAAAAAAAAAAAAAAAAAAAAAAAAAAAAAAAAAAAA
AAAAAAAAAAAAAAAAAAAAAAEAAQABAAIAAgADAAMAAwADAAMABAAEAAQABAAEAAQABAAD
AAMABAAEAAQABAAEAAQABAAEAAYABQAFAAYABAADAAMAAwAFAAQABAAEAAQABAAEAAQA
AgACAAIAAQABAAEAAQABAAAAAAAAAAAAAAAAAAAAAAAAAAAAAAAAAAIAAgABAAEA////
///////////////////////+//7//v/+//7//v/+//7//v/+//3//f/9//////8CAAUA
BQAGAAYABgAFAAUABQADAAMABAAEAAIAAgACAAIAAgABAAAA/f/6//P/7v/q/+f/6f/q
/+v/6//t/+7/7v/v//P/9v/2//j/9//4//n/+f/7//v/+//7//z//P/9//3/+//7//v/
+//9//3//v/+//z//P/8//z//f/9//3//f////////////3//f/9//3//f/9//3//f/9
//3//f///wIABgALABEAEwAPAAsACgANABQAHAAkACUAJQAfAA4A9f/f/9D/wv+y/6j/
pP+i/6f/qP+q/67/sv+x/7X/vf/D/8b/zP/W/+D/6f/y//r//P///wEAAAD+/wAAAAAA
AAAAAQABAAEAAQABAAEAAQABAAIAAgACAAIAAgACAAIAAgACAAMAAwADAAMAAwAEAAQA
BAAEAAQABAAEAAUABQAFAAcABwAHAAcABQAFAAUABQAFAAUABQAFAAUABQAFAAUABgAG
AAcABwAFAAUABQAFAAUABQAFAAUABQAFAAUABQAFAAQABAAEAAUABQAFAAUABQAFAAUA
BQADAAIAAgACAAEAAAD///3//f/9//3//P/+//7//f/9//3//f/9//7//v/+//7//f/9
//3//v/+//7//v//////AAAAAAIAAgD///////////////////7//v/+//7//v/+//7/
/v/9///////////////+//7//v/+//3//f/9//3//v/+//7//P/8//z//P/6//r/+v/6
//z//P/8//z/+v/6//r/+v/8//z//P/8//z//P/8//z//P/9//3//f/+//7///////3/
/f/9//7/AAAAAAAAAAAAAAAA/////wAAAAAAAAAAAAAAAAAAAAAAAP////8AAAIAAQAB
AAEAAQAAAAAAAAAAAAAAAAAAAAAAAAAAAP///f/9//3//f/8//z//P/8//z//P/8//z/
/P/8//z//P/6//r/+f/5//n/+f/5//n/+f/5//n/+f/5//r/+P/4//j/+P/4//f/9//3
//n/+f/8//////8AAAAAAAABAAEAAQD///3//v/+//z//P/8//z//P/5//j/9f/y/+v/
5v/i/9//4P/i/+T/5f/n/+j/6P/p/+v/7v/u//D/7//w//H/8f/z//P/8//z//T/9P/1
//X/8//z//P/8//z//P/9P/0//T/9P/0//T/9f/1//X/9f/1//X/9f/1//X/9f/1//X/
9f/1//X/9f/1//X/9f/3//r//v8DAAkACQADAP///v8DAA4AFgAcABsAFwAPAP7/6f/V
/8T/tP+o/57/mv+c/6H/ov+i/6j/qv+p/6//tf+9/8D/xv/Q/9r/4f/q//D/8v/1//f/
+P/4//j/+P/4//j/9//3//f/9//5//n/+f/5//r/+v/6//r/+v/6//r/+v/6//v/+//7
//v/+//8//z//P/8//z//P/8//3//f/9//3//f/9//3//f/9//3//f/9//3//f/9//3/
///9/w==
         </WaveFormData>
      </LeadData>
      <LeadData>
         <LeadByteCountTotal>10000</LeadByteCountTotal>
         <LeadTimeOffset>0</LeadTimeOffset>
         <LeadSampleCountTotal>5000</LeadSampleCountTotal>
         <LeadAmplitudeUnitsPerBit>4.88</LeadAmplitudeUnitsPerBit>
         <LeadAmplitudeUnits>��V</LeadAmplitudeUnits>
         <LeadHighLimit>2147483647</LeadHighLimit>
         <LeadLowLimit>268435456</LeadLowLimit>
         <LeadID>V2</LeadID>
         <LeadOffsetFirstSample>0</LeadOffsetFirstSample>
         <FirstSampleBaseline>0</FirstSampleBaseline>
         <LeadSampleSize>2</LeadSampleSize>
         <LeadOff>FALSE</LeadOff>
         <BaselineSway>FALSE</BaselineSway>
         <ExcessiveACNoise>FALSE</ExcessiveACNoise>
         <MuscleNoise>FALSE</MuscleNoise>
         <LeadDataCRC32>4226013249</LeadDataCRC32>
         <WaveFormData>
AgACAAIAAgACAAIAAgACAAAAAAAAAAAAAAAAAAAAAAD+//7//v/+//7//v/+//7//P/8
//z//P/8//z//P/8//z//P/8//z//v/+//7//v/+//7//v/+/wAAAAAAAAAAAgACAAIA
AgACAAIAAgACAAQABAAEAAQABAAEAAQABAAEAAQABAAEAAQABAAEAAQABAAEAAQABAAE
AAQABAAEAAIAAgACAAIAAAAAAAAAAAAAAAAAAAAAAAAAAAAAAAAA/v/+//7//v/+//7/
/v/+//7//v/+//7//v/+//7//v/8//z//P/8//z//P/8//z//P/8//z//P/6//r/+v/6
//r/+v/6//r/+v/6//r/+v/5//n/+f/6//r/+//7//z//P/9//7//v/+//7//v/+//7/
/v8AAAEAAgADAAMAAwACAAIA/v/7//b/9P/0//b/9P/z//P/9P/z//T/9f/2//j/+P/4
//j/+f/5//f/9f/z//P/9P/0//T/9P/0//P/8//z//P/8//y//L/8v/y//T/9P/1//X/
9f/1//X/9f/1//X/9f/1//f/9//3//f/9f/1//X/9f/2//r///8HABMAIgAuADQAOgBL
AGcAlgDPAAYBKwFHAVgBUAEyAQwB3ACbAFUACQC5/2j/JP/2/t7+3P7j/vH+Bf8j/zn/
Tf9n/4T/ov+8/9T/4v/r/+//8f/z//X/9f/3//f/+f/6//v//P/9//7//v/+/wAAAgAD
AAMAAwADAAMAAwAEAAIAAwADAAQABgAHAAcACAAIAAgACAAKAAoACgALAAsADAAMAA0A
DQALAA0ADgAOAA4AEAARABIAFQAVABUAFwAYABkAGgAbABwAHgAfACAAIAAiACMAJgAo
ACoALAAtAC8AMQAzADUANwA5ADwAPgBCAEQARwBJAEkASQBKAEwATQBPAE8ATwBPAE8A
TwBOAE4ATgBMAEsASwBKAEkARwBIAEYARABDAEEAPgA8ADoANgA0ADIALwAuAC0AKgAq
ACgAJAAhAB8AGwAZABcAFQAVABMAEgAQAA8ADQANAAwACwAKAAkACAAHAAcABgAFAAQA
AwADAAQABAADAAMAAwACAAIAAgACAAEAAQABAAEAAwACAAIAAgAAAAAAAAAAAAAA////
//////////////////////////////8AAAAAAAAAAAAAAQABAAEAAgADAAEAAQABAAEA
AwADAAMABAACAAIAAgACAAIAAgACAAIAAgACAAIAAgADAAMAAwADAAMAAwADAAMAAwAC
AAIAAgABAAEAAQABAAIAAgACAAIA///////////////////+//7//v/+//7//v/+//7/
/f/8//z//f/9//z//P/8//v/+//6//r/+v/6//r/+P/4//j/+P/4//j/9//3//n/+v/6
//v/+f/6//r/+//8//z//P/8//z//P/8//z//v///wAAAQABAAEA///+//v/9//0//L/
8P/y//L/8f/v//D/8f/y//P/9P/0//T/9v/2//f/9//1//P/8f/x//L/8v/y//L/8v/x
//H/8f/x//H/8v/y//L/8v/y//L/8//z//P/8//z//P/8//z//P/8//z//P/8//z//P/
8//z//X/9P/0//v/BQARAB4AKgAuADQARQBjAI4AxQD6ACEBOQFMAUgBLAEIAdoAnwBd
ABMAxf9y/y7/AP/q/ub+7f73/gv/Jf89/1H/Z/+A/5z/tv/M/9z/5f/p/+3/7//x//P/
9f/1//f/+P/5//r/+//8//z//P/+//z//f/9//3//f/9//3//v8AAAEAAQACAAAAAQAB
AAIAAgACAAIABAAEAAQABQAFAAYABgAHAAcABwAJAAoACgAIAAoACwAMAA0ADQANAA8A
EAARABIAEwAUABYAFwAYABgAGgAbAB4AHgAgACIAIwAnACkAKwAtAC8AMQA0ADYAOAA6
AD0APwBBAEEAQgBEAEUARwBHAEcARwBHAEcARgBGAEYARABDAEMAQgBBAD8AQAA+ADwA
OwA3ADQAMgAwAC4ALAAqACcAJwAlACEAIAAeABoAFwAVABMAEQAPAA0ACQAHAAYABAAD
AAEAAQAAAP///v/9//z//f/9//z/+//6//n/+f/6//r/+f/5//n/+P/4//j/+P/5//n/
+f/5//f/9v/2//b/9v/2//b/9v/4//f/9//3//X/9f/1//X/9//3//f/9//3//f/+P/4
//b/9v/2//f/9f/1//b/9//3//f/9//3//f/9//3//j/+v/6//r/+v/6//r/+v/6//r/
+v/6//r/+//7//v/+//5//n/+f/5//v/+v/6//r/+f/5//n/+f/4//j/+P/4//n/+f/5
//n/9//3//f/9v/2//b/9v/2//b/9v/2//X/9v/2//T/9P/0//T/9P/0//P/8//z//T/
9P/1//X/9v/2//f/9v/2//b/9v/2//b/9v/2//j/+f/6//v/+//7//n/+P/1//H/7v/s
/+r/7P/s/+v/6//s/+3/7v/v//D/8P/w//D/8P/x//H/8f/v/+3/7f/u/+7/7v/u/+z/
6//r/+v/7f/t/+7/7v/u/+7/7v/u/+//7//v/+//7f/t/+3/7f/t/+3/7f/t/+3/7f/t
/+3/7f/t/+7/8P/z//v/BwAUACIAKgAuADkAUwB8ALMA7AAVATMBSAFIASwBBgHaAKEA
XwAVAMf/dP8o//D+0P7I/tH+3f7x/g//K/9B/1n/dv+U/7D/yP/W/93/4//n/+n/6f/r
/+3/7f/v//D/8f/y//P/9P/0//T/9v/0//X/9f/1//f/9//3//j/+P/5//n/+v/6//v/
+//8//r/+v/6//z//P/8//3//f/+//7/////////AQACAAIAAgAEAAUABgAHAAcABwAJ
AAoACwAMAA0ADgAQABEAEgASABQAFQAYABoAHAAeAB8AIwAlACcAKQArAC0AMAAyADIA
NAA3ADkAOwA7ADwAPgA/AEEAQQBBAEMAQwBDAEIAQABAAD4APQA/AD4APQA7ADgANgA0
ADMAMQAuACwAKgAoACYAJAAhAB8AHQAZABgAFAAQAA0ACwALAAkABwAFAAMAAQAAAP7/
/f/7//v/+v/3//b/9f/0//X/9f/0//P/8v/x//H/8v/w/+//7//v//D/8P/w//D/7//v
/+//7//x//D/8P/w/+7/7v/u/+7/7v/t/+3/7f/t/+3/7f/t/+3/7f/t/+3/7f/t/+7/
7v/u/+7/7v/v/+//7//w//H/8f/x//H/8f/x//H/8f/y//L/8v/y//L/8v/y//L/8v/0
//T/9P/0//P/8//z//P/8f/x//H/8f/z//L/8v/y//P/8//z//P/8P/w//D/8P/x//H/
8f/x//H/8f/x//D/7v/u/+7/7v/u/+7/7v/t/+7/7P/t/+7/7P/s/+z/7P/s/+z/6//r
/+v/7P/s/+3/7//w//D/8f/w//D/8P/w/+7/7v/u/+7/8P/x//L/8//z//P/8f/w/+v/
5//k/+L/5P/m/+b/5f/l/+b/5//o/+n/6v/q/+r/6v/q/+v/6//p/+f/5f/l/+b/5v/m
/+b/5v/l/+X/5f/l/+X/5v/m/+b/5v/m/+b/5//n/+f/5//n/+f/5//n/+n/6f/p/+n/
6f/p/+n/6f/p/+n/6v/s//P//f8JABYAIgAmAC4AQwBlAJYAzwACASUBPQFGATYBFAHo
ALYAdwAvAOP/kf8+//z+1P7C/sL+z/7h/vv+Gf8x/0n/af+G/6L/vP/Q/9r/3//j/+X/
5f/n/+n/6//r/+3/7v/v//D/8f/w//D/8P/y//L/8//z//P/9f/1//X/9v/0//X/9f/2
//b/9//3//j/+P/4//j/+v/8//z//f/9//7//v///////f///wAAAAAAAAIAAwAEAAUA
BQAFAAcACAAJAAoACwAOABAAEQASABIAFAAVABgAGgAcAB4AHwAhACMAJQAnACcAKQAs
AC4AMgA0ADcAOQA5ADkAOgA8AD0APwA/AD8APwA/AD8APgA+AD4APAA7ADsAOgA5ADcA
NgA0ADIAMQAvACwAKgAoACYAJAAiAB8AGwAZABUAFAASAA4ACwAJAAkABwAFAAMAAQD/
//7//P/7//n/+f/4//f/9v/1//T/8//z//L/8f/w/+//7//w/+7/7f/t/+3/7v/u/+7/
7v/t/+3/7f/t/+3/7P/s/+z/7P/s/+z/7P/s/+v/6//r/+3/7f/t/+3/7f/t/+3/7f/t
/+3/7v/u/+7/7v/u/+//7//v//D/8f/z//P/8//z//P/8//z//T/9P/0//T/9P/0//T/
9P/0//T/9P/0//T/8//z//P/8//z//P/8//z//P/8v/y//L/8f/x//H/8f/y//L/8v/y
//H/8f/x//H/8f/x//H/8P/w//D/8P/w/+7/7v/u/+3/7P/s/+3/7f/u/+7/7v/t/+//
7P/s/+z/7P/s/+z/7P/s/+z/6//r/+3/7v/u/+//7f/u/+7/7//w//D/8P/w//D/8P/w
//D/8v/z//T/9f/1//X/8//y/+3/6f/m/+T/5P/m/+b/5f/n/+j/6f/q/+v/7P/s/+z/
6v/q/+v/6//p/+f/5f/l/+b/5v/m/+b/6P/n/+f/5//l/+X/5v/m/+b/5v/m/+b/6f/p
/+n/6f/p/+n/6f/p/+n/6f/p/+n/6f/p/+n/6f/n/+n/6v/w//n/AQANABwAJgAqADYA
TwB3AK4A5wAUATMBSQFIAS4BBgHWAJwAVQALALv/Z/8c/+j+yv7A/sb+0/7n/gX/If81
/1H/cf+Q/6z/xP/U/9r/3//j/+X/5f/p/+n/6//r/+3/7v/v//D/8f/w//D/8P/y//L/
8//z//P/9f/1//X/9v/2//f/9//4//j/+f/5//r/+v/6//r//P/8//z//f/9//7//v//
//////8BAAIAAgACAAQABQAGAAcABwAHAAkACgALAAwADQAQABIAEwAUABYAGAAZABwA
HAAeACAAIQAlACcAKQArAC8AMQA0ADYANgA4ADsAPQA9AD0APgBAAEEAQwBDAEMAQwBD
AEMAQgBAAEAAPgA9AD0APAA7ADkAOAA2ADQAMwAxAC4ALAAqACgAJgAkACEAHwAdABkA
GAAWABIADwANAAsACQAHAAUABQADAAIAAAD///3//f/8//v/+v/5//j/+f/5//j/9//2
//X/9f/2//T/8//z//P/9P/0//T/9P/z//P/8//z//P/8v/y//L/8P/w//D/8P/y//H/
8f/x//H/8f/x//H/8f/x//H/8f/x//H/8v/y//T/9P/0//X/9f/1//b/9//1//X/9f/1
//f/9//3//j/+P/4//j/+P/6//r/+v/6//j/+P/4//j/+f/5//n/+f/5//n/+f/5//n/
+P/4//j/9//3//f/9//0//T/9P/0//P/8//z//P/8//z//P/8v/y//L/8v/y//L/8v/y
//H/8P/w//H/8f/w//D/8P/v/+//7v/u/+7/7v/u/+//7//v//D/7v/u/+7/7v/u/+7/
7f/t/+3/7v/u/+//8f/y//L/8//0//T/9P/0//T/9P/0//T/+P/5//r/+//5//n/9//2
//H/7f/q/+j/6P/q/+r/6f/p/+r/6//s/+3/7v/u/+7/7P/s/+3/7f/r/+n/5//n/+r/
6v/q/+r/6P/n/+f/5//n/+f/6P/o/+j/6P/o/+j/6f/p/+n/6f/r/+v/6//r/+v/6//r
/+v/6//r/+v/6//p/+n/7P/w//P//f8JABgAJAAqADIARwBnAJgA0wAIAS0BRQFQAUIB
HgH0ALoAdQArAOH/j/88//z+2P7G/sT+zf7b/vf+Ff8v/0X/Y/+C/6D/vP/O/9r/3//j
/+f/6f/p/+v/7f/t/+//8P/x//L/8//0//T/9P/2//b/9//3//f/+f/5//n/+v/6//v/
+//8//z//f/9//7//v/+//7/AAAAAAAAAQABAAIAAgADAAMABQAHAAgACAAIAAoACwAM
AA0ADQANAA8AEgATABQAFQAWABgAGQAaABoAHAAdACAAIgAkACYAJwArAC0ALwAxADMA
NQA4ADoAPAA+AEEAQwBFAEUARgBIAEcASQBJAEkASQBJAEkASABIAEgARgBFAEUARABD
AEEAQAA+ADwAOwA7ADgANgA0ADIAMAAuACsAKQAnACMAIgAgABwAGQAXABUAEwARAA8A
DQALAAoACAAHAAUABQAEAAEAAAD///7///////7//f/8//v/+//8//r/+f/5//n/+P/4
//j/+P/5//n/+f/5//n/+P/4//j/9v/2//b/9v/4//f/9//3//f/9//3//f/9//3//f/
9//3//f/+P/4//j/+P/4//n/+f/5//r/+//7//v/+//7//v/+//7//z//P/8//z//P/8
//z//P/8//7//v/+//7//f/9//3//f/7//v/+//7//3//P/8//z/+//7//v/+//8//z/
/P/8//n/+f/5//n/+f/5//n/+P/2//b/9v/2//b/9v/2//X/9v/2//f/9//2//b/9v/1
//X/9P/0//T/9v/2//X/9f/2//T/9P/0//T/9P/0//P/8//z//T/9P/1//f/+P/4//n/
+v/6//r/+v/4//j/+P/4//z//f/+//////////3//P/3//P/8P/u/+7/8P/w/+//7//w
//H/8v/1//b/9v/2//T/9P/1//X/8//x/+//7//w//D/8P/w//D/7//v/+//8f/x//L/
8v/w//D/8P/w//H/8f/x//H/8f/x//H/8f/z//P/8//z//P/8//z//P/8//z//T/+v8B
AAsAFwAmAC4ANgBCAFcAeQCuAOkAHAE9AVUBYAFMASgB+AC8AHUAKQDb/4n/Nv/+/tz+
zv7Q/tn+6f4F/yP/O/9R/2//jv+s/8j/3P/k/+n/7f/v/+//8f/y//X/9v/5//r/+//8
//3//P/8//z//v/+/////////wEAAQABAAIAAgADAAMABAAEAAUABQAGAAYABgAGAAgA
CAAIAAkACQAKAAoACwALAA0ADwAQABAAEAASABMAFAAVABUAFQAXABgAGQAaABsAHAAe
AB8AIAAkACYAJwAqACoALAAuAC8AMQAzADUANwA7AD0AQABCAEIARABHAEkATQBNAE4A
UABPAFEAUQBRAFEAUQBRAFAAUABQAE4ATQBNAEwASwBJAEYARABCAEEAQQA+ADwAOgA2
ADQAMgAvAC8ALQApACgAJgAiAB8AHQAdABsAGQAXABMAEQAQAA4ADQALAAsACgAJAAgA
BwAGAAMAAwACAAEAAAD/////AAAAAP////////7//v/+//7//f/9//3//f/9//z//P/8
//z//P/8//z//P/7//v/+//7//v/+//7//v/+//7//v/+//7//z//P/8//z//P/9//v/
+//8//3//f/9//3//f////////8AAAAAAAAAAAAAAAAAAAAAAAAAAAAAAAAAAP//////
//////////////////7//v/+//3//f/9//3//v/+//7//v/9//3//f/9//v/+//7//r/
+v/6//r/+v/6//r/+v/5//j/+P/5//n/+P/4//j/9//3//b/9v/2//b/9v/1//b/9v/2
//b/9v/0//T/8//z//P/9P/0//X/9//4//j/+f/4//j/+P/4//r/+v/6//r/+v/7//z/
/f///////f/8//n/9f/y//D/7//w/+//7f/t/+7/7//w//P/9P/0//T/9P/0//X/9f/1
//P/8f/x//D/8P/w//D/8v/x//H/8f/v/+//8P/w//D/8P/w//D/8f/x//H/8f/x//H/
8f/x//H/8f/x//H/8f/x//H/8f/z//P/8v/0//n///8JABYAJAAsADAAPQBVAHYAqQDg
ABEBLwFEAU4BQAEiAfoAwQB9ADUA5/+W/0z/Fv/2/uz+7/71/gH/F/8v/0X/V/9s/4j/
pP+8/9D/3//n/+v/7f/v/+//8f/x//P/9P/1//b/9//4//j/+P/6//r/+//7//v/+//7
//v//P/8//3//f/+/wAAAQABAAIAAAAAAAAAAgAAAAAAAQABAAQABAAFAAUAAwAFAAYA
BgAGAAgACQAKAAsACwALAA0ADgAPABAAEQAQABIAEwAUABQAFgAXABoAHAAeACAAIQAh
ACMAJQAnACkAKwAuADAAMgA0ADcAOQA7ADsAPAA+AEEAQwBDAEMAQwBDAEMAQgBEAEQA
QgBBAEEAQAA/AD0APgA8ADoAOQA3ADQAMgAwADAALgAsACkAJwAlACEAIAAeABoAFwAV
ABUAEwARAA8ADQALAAoACAAFAAMAAwACAAEAAAD///7//f/9//z/+//6//n/+f/6//r/
+f/5//n/+P/4//j/+P/3//f/9//3//f/9v/2//b/9P/0//T/9P/2//X/9f/1//X/9f/1
//X/9f/1//X/9f/1//X/9v/2//b/9v/2//f/9f/1//b/9//1//X/9f/1//f/9//3//j/
9v/2//b/9v/4//j/+P/4//j/+P/4//j/9//3//f/9//5//n/+f/5//f/9v/2//b/9//3
//f/9//0//T/9P/0//P/8//z//P/8//z//P/8v/y//L/8v/y//L/8P/y//L/8v/y//L/
8v/y//H/8f/v//D/8P/x//H/8v/y//P/8v/y//L/8v/y//L/8v/y//T/9f/2//f/9f/1
//P/8v/u/+v/6f/o/+f/6P/n/+X/5f/m/+f/6P/p/+r/6v/q/+z/7P/t/+3/6//p/+f/
5//o/+j/6P/o/+b/5f/l/+X/5//n/+j/6P/m/+b/5v/m/+f/5//n/+f/5//n/+f/5//p
/+n/6f/p/+f/5//n/+f/5//n/+j/6P/t//X///8MABoAIgAmAC8AQwBkAJUAzgD9AB8B
NgFCATQBFgHwAL0AfQA5AO//oP9Q/xL/7v7g/uP+6/75/g3/J/87/0//Zv9+/5r/sv/I
/9f/3//j/+X/5//n/+n/6f/r/+7/7//w//H/8v/y//L/9P/0//X/9f/1//f/9//3//j/
9v/3//f/+P/4//n/+f/6//r/+v/6//z//P/8//3//f/+//7/////////AQACAAIAAgAE
AAUABgAFAAUABQAHAAgACQAKAAsADAAOAA8AEAAQABIAEwAWABYAGAAaABsAHwAhACMA
JQAnACkALAAuADAAMgA1ADcAOQA5ADoAPAA/AEEAQQBBAEEAQQBBAEAAQgBCAEAAPwA/
AD4APQA7ADwAOgA4ADcANQAyADAALgAsACoAKAAlACEAHwAbABoAGgAWABMAEQAPAA0A
CwAJAAUAAwACAAAA///9//3//P/7//r/+f/4//f/9//2//X/9P/z//P/9P/0//P/8//z
//L/8v/y//L/8f/x//H/8f/x//D/8P/w//D/8P/w//D/8P/v/+//7//v/+//7//v/+//
7//v/+//7f/t/+7/7v/s/+z/7P/t/+//7//w//H/8f/x//H/8f/x//H/8f/y//L/8v/y
//L/9P/0//T/9P/0//T/9P/0//X/9f/1//X/9f/1//X/9f/z//L/8v/y//H/8f/x//H/
8P/w//D/8P/x//H/8f/x//H/8f/x//D/8P/w//D/8P/u/+7/7v/t/+z/7v/v/+//7v/s
/+z/7P/s/+z/7P/r/+v/7f/u/+7/7//v//D/8P/x//D/8P/w//D/8P/w//D/8P/y//P/
9P/1//X/9f/z//L/7//r/+j/5v/k/+b/5v/l/+X/5v/n/+j/6f/q/+r/6v/s/+z/7f/t
/+n/5//l/+X/5v/m/+b/5v/m/+X/5f/l/+X/5f/m/+b/6P/o/+j/6P/n/+f/5//n/+f/
5//n/+f/5//n/+f/5//p/+n/6f/p/+n/6f/q/+r/7//3/wEADAAaACQAKAAzAEcAbACf
ANoACQEpAUABSAE0ARIB6AC1AHUALwDj/5D/Qv8I/+D+0P7T/t/+7/4J/yX/O/9P/2r/
iv+m/77/0v/d/+H/4//n/+v/6f/r/+v/7f/u/+//8P/x//L/8v/y//T/9P/1//X/9f/3
//f/9//4//b/9//3//j/+P/5//n/+v/6//r/+v/8//z//P/9//3//P/8//3//f///wEA
AgACAAAAAgADAAQABQAFAAUABwAIAAkACgALAAwADgAPABAAEgAUABUAGAAYABoAHAAd
ACEAIwAlACcAKQArAC4AMAAyADQANwA5ADsAOwA8AD4APwBBAEEAQQBDAEMAQwBCAEIA
QgBAAD8APwA+AD0AOwA6ADgANgA1ADUAMgAwAC4ALAAqACgAJQAhAB8AGwAaABoAFgAT
ABEADQALAAkABwAFAAMAAgAAAP///f/9//z/+//6//n/+P/3//f/9v/1//b/9f/1//b/
9P/z//P/8//y//L/8v/y//H/8f/x//H/8f/w//D/8P/w//D/8P/w//D/7//v/+//7//v
/+//7//v/+//7//v//H/8f/y//L/8v/y//L/8//z//P/9P/1//X/9f/1//X/9f/1//X/
9v/2//b/9v/2//b/9v/2//b/+P/4//j/+P/3//f/9//3//X/9f/1//X/9//2//b/9v/z
//P/8//z//L/8v/y//L/8f/x//H/8f/x//H/8f/w//D/8P/w//D/8P/w//D/7//u/+7/
7//v/+z/7v/u/+7/7v/u/+z/7P/r/+v/7f/u/+7/7//v//D/8P/x//L/8v/y//L/8v/y
//L/8v/2//f/+P/5//j/9//0//L/6//n/+T/4v/j/+b/5//n/+f/6P/p/+r/6//s/+z/
7P/q/+r/6//r/+v/6f/n/+f/6P/o/+j/6P/m/+X/5f/l/+f/5//o/+j/6P/o/+j/6P/p
/+n/6f/p/+n/6f/p/+n/6f/p/+n/6f/p/+n/6f/p/+v/6//q/+7/9f/7/wcAFgAiACgA
MABDAGMAlADNAAIBIwE9AUwBPAEYAe4AugB5ADMA6f+Z/0T/BP/Y/sT+xP7N/t3+9/4X
/y//R/9l/4T/oP+8/9D/2P/d/+P/5f/n/+n/6f/r/+v/7f/u/+//8P/x//D/8P/w//L/
9P/1//X/9f/1//X/9f/2//b/9//3//j/+P/5//n/+v/6//r/+v/8//z//P/9//3//P/8
//3//f///wEAAgACAAIABAAFAAYABwAHAAcACQAKAAsADAANAA4AEAARABIAFAAWABcA
GgAcAB4AIAAhACUAJwApACsAKwAtADAAMgA0ADYAOQA7AD0APQA+AEAAQQBDAEMAQwBD
AEMAQwBCAEIAQgBAAD8APwA+AD0AOwA5ADYAMwAxAC4AKgAnACQAIgAgAB4AGwAZABcA
EwASABAADAAJAAcABQADAAEA//////3//P/6//f/9f/1//T/8//y//H/8P/v/+//7v/t
/+z/6//r/+z/7P/r/+v/6//q/+r/6v/q/+v/6//r/+v/6//q/+r/6v/q/+r/6v/q/+j/
5//n/+f/6f/p/+n/6f/p/+n/6f/p/+v/6//s/+z/7P/s/+z/7f/r/+v/7P/t/+3/7f/t
/+3/7f/t/+3/7v/u/+7/7v/u//D/8P/w//D/7v/u/+7/7v/v/+//7//v/+//7//v/+//
7//u/+7/7v/t/+3/7f/t/+z/7P/s/+z/6//r/+v/6//r/+v/6//q/+r/6v/q/+r/6v/q
/+r/6f/m/+b/5//n/+j/6P/o/+f/5//o/+j/5v/m/+b/5v/m/+b/5f/l/+X/5v/m/+f/
5//o/+j/6f/q/+r/6v/q/+r/6v/q/+r/7v/v//D/8f/v/+//7f/s/+f/4//g/97/3v/g
/+D/3//f/+D/4f/i/+P/5P/k/+T/5P/k/+X/5f/h/9//3f/d/+D/4P/g/+D/4P/f/9//
3//f/9//4P/g/97/3v/e/97/3//f/9//3//h/+H/4f/h/+H/4f/h/+H/3//f/9//3//h
/9//4P/k/+n/8////w4AGgAiACoAPQBbAIwAxwD6AB0BOQFEATQBEAHkAK4AbQAnAN3/
if82//b+zv66/rr+xf7T/u/+Df8l/zv/Wf96/5j/sv/G/9D/1f/b/9//3//f/9//4f/h
/+P/5P/l/+b/5//o/+j/6P/q/+r/6//r/+v/7f/t/+3/7v/s/+3/7f/u/+7/7//v//D/
8v/y//L/9P/0//T/9f/1//b/9v/3//f/9f/3//j/+P/4//r/+//8/////////wEAAgAD
AAQABQAGAAgACQAKAAwADgAPABIAFAAWABgAGQAbAB0AHwAhACUAJwAqACwALgAwADMA
NQA3ADcAOAA6ADkAOwA7ADsAOwA7ADsAOgA6ADoAOAA3ADcANgA1ADMAMgAwAC4ALQAt
ACoAKAAmACQAIgAgAB0AGQAXABMAEgAQAAwACQAHAAUAAwABAP///f/7//r/+P/3//X/
9f/0//P/8v/x//D/7//v/+7/7f/s/+v/6//s/+z/6//r/+v/6v/q/+r/6v/n/+f/5//n
/+f/5v/m/+b/5v/m/+b/5v/o/+f/5//n/+f/5//n/+f/5//n/+f/5//n/+f/6P/o/+j/
6P/o/+n/6f/p/+r/6//r/+v/6//r/+v/6//r/+z/6v/q/+r/6v/q/+r/6v/q/+z/7P/s
/+z/7f/t/+3/7f/r/+v/6//r/+v/6v/q/+r/6f/p/+n/6f/o/+j/6P/o/+f/5//n/+f/
5//n/+f/5v/k/+T/5P/k/+T/5P/k/+P/4v/i/+P/4//i/+L/4v/i/+L/4v/i/+L/4f/h
/9//4P/g/+H/4f/i/+L/4//k/+T/5P/k/+L/4v/i/+L/5v/n/+j/6f/n/+f/5f/k/93/
2f/W/9T/1v/Y/9j/1//X/9j/2f/a/9v/3P/c/9z/2v/a/9v/2//Z/9f/1f/V/9b/1v/W
/9b/1v/V/9X/1f/V/9X/1v/W/9b/1v/W/9b/1//X/9f/1//X/9f/1//X/9f/1//X/9f/
1//X/9f/1//X/9f/2P/c/+X/7//7/woAFAAYACQAOQBfAJQAzQD8ABsBMQE2ASIB/gDQ
AJQATwAFALn/Zf8U/+D+wP6y/rj+w/7T/u/+Df8j/z3/W/94/5T/rv++/8j/zf/R/9P/
1f/X/9f/2f/Z/9v/3P/d/97/3//g/+D/4P/i/+L/4//j/+P/4//j/+P/5P/k/+X/5f/m
/+b/5//n/+j/5v/m/+b/6P/q/+r/6//r/+z/7P/t/+3/7f/v//D/8P/w//L/8//0//X/
9f/1/w==
         </WaveFormData>
      </LeadData>
      <LeadData>
         <LeadByteCountTotal>10000</LeadByteCountTotal>
         <LeadTimeOffset>0</LeadTimeOffset>
         <LeadSampleCountTotal>5000</LeadSampleCountTotal>
         <LeadAmplitudeUnitsPerBit>4.88</LeadAmplitudeUnitsPerBit>
         <LeadAmplitudeUnits>��V</LeadAmplitudeUnits>
         <LeadHighLimit>2147483647</LeadHighLimit>
         <LeadLowLimit>268435456</LeadLowLimit>
         <LeadID>V3</LeadID>
         <LeadOffsetFirstSample>0</LeadOffsetFirstSample>
         <FirstSampleBaseline>0</FirstSampleBaseline>
         <LeadSampleSize>2</LeadSampleSize>
         <LeadOff>FALSE</LeadOff>
         <BaselineSway>FALSE</BaselineSway>
         <ExcessiveACNoise>FALSE</ExcessiveACNoise>
         <MuscleNoise>FALSE</MuscleNoise>
         <LeadDataCRC32>3557725515</LeadDataCRC32>
         <WaveFormData>
+v/6//r/+v/4//j/+P/4//b/9v/2//b/9v/2//b/9v/2//b/9v/2//T/9P/0//T/9P/0
//T/9P/y//L/8v/y//L/8v/y//L/8v/y//L/8v/y//L/8v/y//T/9P/0//T/9P/0//T/
9P/2//b/9v/2//b/9v/2//b/9v/2//b/9v/2//b/9v/2//b/9v/2//b/+P/4//j/+P/4
//j/+P/4//j/+P/4//j/9v/2//b/9v/2//b/9v/2//b/9v/2//b/9P/0//T/9P/0//T/
9P/0//T/9P/0//T/8v/y//L/8v/y//L/8v/y//D/8P/w//D/8P/w//D/8P/w//D/8P/w
//D/8P/w//D/8P/w//D/8P/u/+7/7v/v/+//8f/y//L/9f/1//X/9v/2//b/9f/1//b/
+P/5//v//P/8//z//P/8//v/+P/0/+//7//v/+//8P/v/+//7//t/+//8P/x//H/8f/x
//H/8//y//D/7v/t/+3/7f/t/+v/6//p/+n/6f/p/+n/6f/p/+n/6f/q/+r/6v/q/+r/
6v/q/+r/6v/s/+z/7P/s/+r/6v/r/+v/6v/q/+r/6v/s/+3/8f/5/wEAEAAeACsAOQBV
AHkAqwDqACcBXQGOAbgByAHFAbMBigFIAfsArgBXAOv/gv82/wz/+v7z/vf+Cv8k/zv/
T/9p/4T/nv+2/8v/2P/e/+L/5f/m/+j/6f/q/+v/7P/t/+7/7v/u/+7/7v/u/+//7//w
//H/8f/x//H/8f/y//L/8v/0//T/9v/2//j/+P/2//b/9v/3//r/+v/7//v//P/8//3/
/f/7//z//f/9////AQACAAMABAAEAAUABwAGAAcACAAIAAoACwAMAA0AEQASABMAFgAW
ABgAGQAcAB4AIAAiACQAJgApACsALQAyADQANgA4ADkAOgA8AD0APwBAAEAAQQBCAEIA
QgBBAEEAQQA/AD8APgA9ADwAOwA8ADsAOAA2ADQAMwAxAC8AKwAoACYAJAAkACEAHwAc
AB0AGgAYABYAEgAPAA0ACwAJAAkABgAFAAMAAwACAAAAAQAAAP///v/9//z//P/7//v/
+//6//r//P/8//z//P/5//n/+f/5//f/9v/2//b/+P/4//f/9//3//X/9f/2//b/9v/1
//X/8//z//P/8//1//X/9P/0//P/9P/0//P/9f/1//b/9v/2//f/9//3//b/9v/3//f/
9//3//f/+P/4//n/+f/5//f/9//3//f/9//3//f/9//3//f/+P/4//r/+v/6//r/+P/4
//j/9//5//n/+f/5//v/+//6//r/+P/4//j/9//1//X/9f/1//f/9v/2//b/8//z//P/
8//1//T/9P/0//T/9P/0//T/8v/x//H/8f/x//D/8v/y//L/8v/w//D/8P/w//L/8//z
//X/9P/0//X/9f/1//b/9v/2//X/9f/2//j/+f/7//z//P/+//7//P/7//j/9P/x//H/
7//v/+7/7f/t/+3/7f/v//D/8f/x//H/8//z//P/8v/w/+7/7f/t/+3/7f/t/+3/6//r
/+v/6//r/+v/6//r/+v/7P/s/+z/7P/s/+z/7P/s/+z/7P/s/+z/7P/s/+z/7f/t/+z/
7P/u/+7/7v/t//P/+/8FABQAJAAtAD0AVQB5AKsA6AAlAVsBjAG0AcgBxwG3AZQBWAEP
AcYAawD5/4z/Pv8W/wL//f4B/xL/Kv9B/1X/a/+E/5z/tP/J/9j/4P/i/+X/6P/o/+n/
6v/r/+z/7//w//D/8P/w//D/8P/x//P/9P/1//X/8//z//P/9P/0//T/9v/2//b/9v/4
//j/+P/4//j/+f/6//r/+//7//z//P/9//3///8AAAEAAQD//wEAAgADAAQABAAFAAcA
CAAJAAoACgAMAA0ADgAPABEAEgATABYAGAAaABsAHgAeACAAIgAkACgAKwAtAC8AMgA0
ADYAOAA7ADwAPgA/AEEAQgBCAEMAQgBCAEIAQQBDAEMAQQBBAEAAPwA+AD0APAA7ADgA
NgAyADEALwAtACsAKAAmACQAIgAfAB0AGgAXABQAEgAQABAADQALAAkABQAFAAIAAQD/
/////v/8//v/+v/5//j/+f/4//j/9//3//f/9v/2//b/9v/2//b/9f/1//X/9f/1//T/
9P/0//T/9P/z//P/8//x//H/8v/y//L/8f/x//H/8f/x//H/8f/x//D/8P/x//L/8v/x
/+//7//w//D/8P/x//H/8f/y//L/8//z//P/8//z//T/8v/z//P/8//1//X/9f/1//X/
9f/1//X/9//3//j/+P/2//b/9v/2//b/9v/2//X/9f/1//X/9f/1//X/9P/0//T/9P/0
//P/8//z//P/8//z//L/8v/y//H/8f/x//H/8f/w//D/8P/w//D/8P/w//D/8P/w//H/
8f/z//L/8v/z//P/8//0//T/9P/z//P/9P/2//f/+f/6//r/+v/6//j/9//0//D/7f/t
/+3/7f/s/+v/6//r/+v/7f/u/+//7//v/+//7//v/+7/7P/q/+n/6f/r/+v/6//r/+n/
6f/p/+n/6f/p/+n/6f/p/+r/6v/q/+r/6v/q/+r/6P/o/+j/6P/o/+j/6P/o/+n/6f/o
/+j/6P/o/+r/6f/t//P//f8KABoAJwAzAEcAZwCZANYAFwFNAYABrgHKAcsBvQGeAWYB
HQHQAHkADwCe/z7/Bv/u/uf+6f76/hb/L/9F/13/fP+W/7D/x//U/9r/3v/h/+L/4v/j
/+T/5f/m/+n/6v/q/+r/7P/s/+z/7f/r/+z/7f/t/+3/7f/t/+7/7v/u//D/8P/w//D/
8v/y//L/8v/y//P/8v/y//P/8//0//T/9f/1//f/+P/5//n/+f/7//z//f/+//7///8B
AAIAAwAEAAQABgAHAAgACQALAAwADQAQABIAFAAVABgAGgAcAB4AIAAkACcAKQArAC4A
MAAyADQANQA2ADgAOQA7ADwAPAA9AD4APgA+AD0APQA9ADsAOwA6ADkAOAA3ADYANQAy
ADAALAArACkAJwAlACIAIAAeABwAGQAXABQAEwAQAA4ADAAKAAcABQADAAEAAQD+//3/
+//7//r/+P/3//b/9f/0//X/9P/0//P/8f/x//D/8P/u/+7/7v/u/+//7//v/+//7//u
/+7/7v/u/+7/7f/t/+3/6//r/+z/7P/s/+v/6//r/+v/6//r/+v/6//q/+r/6f/q/+r/
6f/p/+n/6v/q/+r/6//r/+v/7P/s/+3/7f/t/+3/7f/u/+z/7f/t/+3/7f/t/+3/7f/v
/+//7//v/+//7//w//D/7v/u/+7/7v/u/+7/7v/t/+//7//v/+//7f/t/+z/7P/s/+z/
7P/r/+v/6//r/+v/6//q/+r/6v/p/+n/6f/p/+n/6P/q/+r/6P/o/+j/6P/o/+j/6P/o
/+b/5//n/+n/7P/s/+3/7f/t/+7/7v/u/+3/7f/u//D/8f/z//T/9P/0//T/8v/x/+z/
6P/l/+X/5//n/+b/5f/l/+X/5f/n/+j/6f/p/+n/6f/p/+n/6P/m/+T/4//j/+P/4//j
/+P/4f/h/+H/4f/h/+H/4f/h/+H/4v/i/+L/4v/i/+L/4v/i/+L/4v/i/+L/4v/i/+L/
4//j/+L/4v/k/+T/4v/l/+v/8//7/woAGgAnADcAUwB7ALMA9AAvAWMBlAG4AcQBuwGl
AXgBNAHlAJQANQDF/1z/FP/u/uD+3/7p/gL/Hv81/0//a/+G/6L/vP/N/9T/2P/c/93/
3P/e/9//4P/h/+L/5f/m/+b/5v/m/+b/5v/n/+n/6v/r/+v/6f/p/+n/6v/q/+r/7P/s
/+z/7P/u/+7/7v/u/+7/7//y//L/8//z//L/8v/z//P/9f/2//f/9//3//n/+v/7//z/
/P/9////AAABAAIAAgAGAAcACAAJAAsADAANABAAEgAUABUAGAAYABoAHAAeACAAIwAl
ACcALAAuADAAMgAzADQANgA3ADkAOgA6ADsAOgA6ADoAOQA5ADkANwA3ADYANQA0ADMA
MgAxAC4ALAAqACkAJwAlACMAIAAeABwAGAAVABMAEAAPAAwACgAIAAYAAwABAP///f/9
//r/+f/3//f/9v/0//X/9P/z//L/8f/w//D/7//v/+//7v/u/+z/7P/s/+z/6//r/+v/
6//r/+r/6v/q/+r/6v/p/+n/6//p/+n/6v/q/+r/6f/p/+n/6f/p/+n/6//r/+r/6v/p
/+r/6v/p/+n/6f/q/+r/6v/r/+v/6//s/+z/7f/t/+3/7f/t/+7/7P/t/+3/7f/t/+3/
7f/t/+3/7f/t/+3/7f/t/+7/7v/u/+7/7v/u/+7/7v/u/+3/7//v/+//7//v/+//7v/u
/+7/7v/u/+3/6//r/+v/6//t/+z/7P/s/+3/7f/t/+3/6//q/+r/6v/q/+r/6v/q/+z/
6//p/+r/6P/o/+j/6P/o/+j/6P/o/+r/6//r/+3/7v/u/+//7//v//D/8P/w/+//7//w
//L/8//1//b/9v/2//b/9P/z/+7/6v/n/+f/5//n/+b/5f/n/+f/5//p/+r/6//r/+v/
6f/p/+n/6P/m/+T/4//j/+P/4//j/+P/4f/h/+H/4f/j/+P/4//j/+H/4v/i/+L/4v/i
/+L/4v/g/+D/4P/g/+L/4v/i/+L/4//j/+L/4v/i/+L/4v/l/+3/9f8BABIAIAArAD8A
XwCNAMkACAE/AXEBngG4AbgBpwGDAUgB/ACrAFgA8/+L/zr/Bv/q/uL+4/7x/gz/KP89
/1X/df+Q/6r/wP/N/9L/1v/a/9v/3P/e/9//4P/h/+L/4//k/+T/5P/k/+T/5P/l/+f/
6P/p/+n/6f/p/+n/6v/q/+r/7P/s/+7/7v/w//D/8P/w//D/8f/w//D/8f/x//L/8v/z
//P/9f/2//f/9//3//n/+v/7//z//P/9////AAABAAIAAgAEAAUABgAHAAsADAANABAA
EAASABMAFgAYABoAHAAeACIAJQAnACkAKgAsAC4AMAAzADQANgA3ADcAOAA4ADkAOAA4
ADgANwA3ADcANQA1ADIAMQAwAC8AMAAvACwAKgAoACcAJQAjACEAHgAcABoAGAAVABMA
EAARAA4ADAAKAAgABQADAAEAAQABAP7//f/7//v/+v/4//f/9v/1//T/9f/0//T/8//x
//H/8P/w//D/8P/w//D/7//v/+//7//x//D/8P/w//D/8P/v/+//7f/r/+v/7P/s/+z/
6//r/+3/7f/t/+3/7f/t/+z/7P/r/+z/7P/r/+3/7f/u/+7/7v/v/+//7//u/+7/7//v
/+//7//v//D/8v/z//P/8//z//P/8//z//P/8//z//P/8//z//T/9P/0//T/9P/0//T/
9P/0//P/8f/x//H/8f/x//H/8P/w//D/8P/w/+//8f/x//H/8f/x//D/8P/w/+3/7f/t
/+3/7//u/+7/7v/u/+7/7v/u/+z/6//r/+v/7f/t/+3/7v/u/+7/7P/s/+z/7P/s/+z/
7P/s/+r/6//r/+3/8P/w//H/8f/z//T/9P/0//H/8f/y//T/9//5//r/+v/6//r/+P/3
//L/7v/r/+v/7f/t/+z/6//r/+v/6//t/+7/7//v/+//7f/t/+3/7P/q/+j/5//n/+n/
6f/p/+n/5//n/+f/5//n/+f/5//n/+f/6P/o/+j/6P/o/+j/6P/q/+r/6v/q/+r/6v/q
/+r/6//r/+r/6v/o/+j/6v/r/+//9f8BABAAIAAtAD0AVwB/ALMA8gAtAWEBjgGuAboB
rQGTAV4BEgHFAHoAHwC3/17/Iv8C//D+7f7z/gj/Iv87/1P/b/+K/6T/vv/P/9j/3P/e
/+H/5P/k/+X/5v/n/+j/6//s/+z/7P/u/+7/7v/v/+//8P/x//H/8f/x//H/8v/y//L/
9P/0//L/8v/0//T/9v/2//b/9//2//b/9//3//j/+P/5//n/+//8//3//f/9////AAAB
AAIAAgADAAUABgAHAAgACAAKAAsADAANAA8AEAARABQAGAAaABsAHgAgACIAJAAmACYA
KQArAC0AMAAyADQANgA3ADgAOgA7AD0APgA+AD8APgA+AD4APQA9AD0AOwA7ADoAOQA4
ADcAOAA3ADQAMgAwAC8ALQArACkAJgAkACIAIAAdABsAGAAZABYAFAASABAADQALAAkA
CQAJAAYABQADAAMAAgAAAP///v/9//z/+//6//r/+f/7//v/+v/6//j/+P/4//j/9//3
//f/9//3//b/9v/2//T/9P/z//P/9f/z//P/9P/0//T/8//z//H/8f/x//H/8//z//L/
8v/z//T/9P/z//P/8//0//T/9P/1//X/9f/2//b/9//3//f/9//3//j/9v/3//f/9//5
//n/+f/5//f/9//3//f/9//3//j/+P/4//j/+P/4//j/+P/4//f/9//3//f/9//5//n/
+P/4//b/9v/2//X/8//z//P/8//1//T/9P/0//P/8//z//P/8//y//L/8v/y//L/8v/y
//D/7//v/+//7//x//H/8P/w/+7/7v/u/+7/8P/w//D/8P/w//H/8f/z//T/9P/1//X/
9f/2//b/9v/1//X/9v/4//v//f/+//7//v/+//z/+//2//L/7//v//H/8f/w/+//7//v
/+//8f/y//P/8//z//H/8f/x//D/7v/s/+v/6//r/+v/6//r/+v/6//r/+v/6//r/+v/
6//p/+r/6v/q/+r/6v/q/+r/6v/q/+r/6v/s/+z/7P/s/+3/7f/s/+z/7v/s/+z/7//1
//3/CQAYACYANQBJAGMAiwDFAAIBOwFrAZgBuAG+Aa8BjwFSAQQBtQBoAAsAp/9U/yD/
Av/2/vP++/4Q/yz/Q/9Z/3X/kv+u/8b/1//e/+L/5v/n/+b/6P/r/+z/7f/u/+//8P/w
//D/8P/w//D/8f/x//L/8//z//P/8//z//T/9v/2//j/+P/2//b/+P/4//r/+v/6//v/
/P/8//3//f/8//z//f/9////AAABAAEAAQADAAQABQAGAAYABwAJAAgACQAKAAoADgAP
ABAAEQAVABYAFwAaABoAHAAdACAAIgAkACYAKAAqAC0ALwAxADQANgA4ADoAPQA+AEAA
QQBDAEQARABFAEQARABEAEMAQQBBAD8APwA+AD0APAA7ADoAOQA2ADQANAAzADEALwAt
ACoAKAAmACYAIwAhAB4AGwAYABYAFAAUABEADwANAAsACwAIAAcAAwADAAIAAAAAAAAA
AAAAAP3//P/8//v/+//7//r/+v/8//z//P/8//n/+f/5//n/+f/4//j/+P/4//j/9//3
//n/9//3//j/9v/2//X/9f/1//X/9f/1//X/9f/0//T/9f/2//b/9f/1//X/9v/2//b/
9//3//f/9v/2//f/9//3//f/9//4//b/9//3//f/9//3//f/9//5//n/+f/5//f/9//4
//j/+P/4//j/+P/4//j/+P/3//n/+f/5//n/+f/5//j/+P/4//j/+P/3//f/9//3//f/
9//2//b/9v/1//X/9f/1//f/9v/2//b/9P/0//T/9P/y//H/8f/x//P/8f/v//D/8P/w
//D/8P/w//D/8P/w//D/8f/x//P/9P/0//X/9f/1//b/9v/2//f/9//4//r/+f/7//z/
/P/8//z/+v/5//f/9P/y//P/8v/x/+//7f/r/+v/6//t//D/8f/x//H/8f/x//H/8P/w
/+7/7f/t/+v/6//r/+v/6//r/+v/6//p/+n/6f/p/+n/6v/q/+r/6v/q/+r/6v/q/+r/
6v/q/+r/6v/q/+r/6//r/+r/6v/s/+z/7P/v//H/9f/9/woAGgAnADMARwBnAJEAyAAH
AT8BbgGYAbgBwQG5AaABagEhAdoAiQAjALT/Wv8o/xD/B/8D/wj/HP8z/0f/Wf9w/4r/
ov+5/8r/1v/e/+H/5P/k/+X/5v/n/+j/6//s/+z/7P/s/+z/7P/t/+//8P/x//H/7//v
/+//8P/y//L/9P/0//T/9P/2//b/9v/2//b/9//2//b/9//3//j/+P/5//n/+//8//3/
/f/7//3//v///wAAAAABAAMABAAFAAYABgAGAAcACAAJAAsADAANABAAEgAUABUAGAAa
ABwAHgAgACIAJQAnACkALAAuADAAMgAzADQANgA3ADsAPAA8AD0APgA+AD4APQA/AD8A
PQA9ADwAOwA6ADkAOgA5ADYANAAyADEALwAtAC0AKgAoACYAJAAhAB8AHAAZABYAFAAS
ABAADQALAAkACQAJAAYABQABAAEAAAD+/////v/9//z/+f/4//j/9//3//f/9v/2//b/
9v/2//b/9f/1//X/9f/1//T/9P/0//T/9P/z//P/8//x//H/8v/y//L/8f/x//H/8f/x
//H/8f/x//D/8P/x//L/8v/x//H/8f/y//L/8P/x//H/8f/w//D/8f/x//H/8f/x//L/
8P/x//H/8f/z//P/8//z//P/8//z//P/8f/x//L/8v/z//T/9f/2//b/9v/2//X/9f/1
//X/9f/z//P/8v/y//L/8v/y//H/8//z//P/8//x//D/8P/w//H/7//w//D/8P/w//D/
8P/w//D/8P/w//H/8f/z//P/8v/y//H/8f/y//L/8v/z//P/9P/2//X/9//4//j/+P/4
//b/9f/y/+7/6//r/+n/6f/o/+f/5//n/+f/6f/s/+3/7f/t/+//7//v/+7/6v/o/+f/
5//n/+f/5//n/+X/5f/l/+X/5f/l/+X/5f/l/+b/5v/m/+b/5v/m/+b/5v/m/+b/5v/m
/+b/5v/m/+X/5f/k/+T/5v/m/+j/5//p/+//+f8EABQAIQAtAD8AXQCFAL4A+wA3AWgB
lgG6AcUBvQGoAXoBOQHyAKUAPwDG/17/IP8E//v++f4A/xL/Kf9B/1P/av+E/5z/s//G
/9T/3P/f/+D/4P/h/+L/4//k/+f/6P/o/+j/6v/q/+r/6//r/+z/7f/t/+//7//v//D/
8P/w//L/8v/y//L/9P/0//T/9P/0//X/9P/0//X/9f/2//b/9//3//n/+v/7//v/+f/7
//z//f/+//7///8BAAIAAwAEAAQABgAHAAgACQALAAwADQAQABAAEgATABYAGAAaABwA
HgAhACUAKAArACwALgAwADIANQA2ADgAOQA8AD4APwBBAEAAQABAAD8AQQBBAD8APwA+
AD0APAA7ADoAOQA2ADQAMgAxAC8ALQArACgAJgAkACIAHwAdABoAFwAUABIAEAAOAAsA
CQAHAAMAAwAAAP///f/9//z/+v/5//j/9//2//X/9P/0//P/8//z//L/8v/y//L/8v/y
//H/8f/x//H/8f/w//D/8P/u/+7/7f/t/+//7f/t/+7/7v/u/+3/7f/t/+3/7f/t/+3/
7f/s/+z/6//s/+z/6//r/+v/7P/s/+r/6//r/+v/7P/s/+3/7f/t/+3/7f/u/+7/7//v
/+//8f/x//H/8f/x//H/8f/x//H/8f/y//L/8v/y//L/8v/y//L/8v/x//H/8f/x//H/
7//v/+7/7v/u/+7/7v/t/+//7//v/+//7//u/+7/7v/t/+3/7f/t/+v/7P/s/+z/6v/q
/+r/6v/q/+j/6P/o/+j/6v/r/+v/7f/u/+7/7//v/+//8P/w//D/7//v//D/8v/z//X/
9v/2//T/9P/y//H/8P/s/+n/6f/p/+n/6P/n/+f/5//n/+n/6v/r/+v/6//r/+v/6//q
/+b/5P/j/+P/4//j/+P/4//h/+H/4f/h/+P/4//j/+P/4f/i/+L/4v/i/+L/4v/i/+L/
4v/i/+L/5P/k/+T/5P/l/+X/5P/k/+T/5P/k/+X/5//t//f/AgAQAB8AKwA9AFsAhwDA
AAEBOwFuAaABwAHHAb0BogF0AS8B5ACTAC8Avv9a/xj/9v7t/u3++P4O/yn/P/9V/3D/
jP+k/7v/zv/W/9r/3f/g/+L/4f/i/+P/5P/l/+b/5v/m/+r/6v/q/+v/6f/q/+v/6//r
/+v/6//s/+z/7P/u/+7/7v/u//D/8P/w//D/8P/x//L/8v/z//P/8v/y//P/8//1//b/
9//3//X/9//4//n/+v/6//v//f/8//3//v/+/wIAAwAEAAUABwAIAAkADAAMAA4ADwAS
ABYAGAAaABwAHgAhACMAJQAoACoALAAuADEAMgA0ADUANwA4ADgAOQA6ADoAOgA5ADkA
OQA3ADcAOAA3ADYANQA0ADMAMAAuACwAKwApACcAIwAgAB4AHAAaABcAFQASABEADgAM
AAoACAAFAAMAAQD//////P/7//v/+//6//j/9f/0//P/8v/x//D/8P/v/+//7//u/+7/
7P/s/+z/7P/t/+3/7f/t/+3/7P/s/+z/7P/s/+v/6//r/+n/6f/q/+r/6v/p/+n/6f/p
/+n/6f/p/+n/6P/o/+n/6v/q/+n/6f/p/+r/6v/q/+v/6//r/+r/6v/r/+v/6//r/+v/
7P/u/+//7//v/+//7//v/+//7//v/+//7//v/+//8P/w//D/8P/w//D/8P/w//D/7//v
/+//7//v/+3/7f/s/+z/7v/u/+7/7f/t/+3/7f/t/+v/6v/q/+r/6//r/+v/6//p/+j/
6P/o/+b/6P/o/+j/6P/o/+b/5v/m/+b/6P/p/+n/6//q/+r/6//r/+v/7P/s/+z/6//r
/+z/7v/v//H/8v/y//D/8P/u/+3/6P/k/+H/4f/i/+P/4//j/+P/4//j/+X/5v/n/+f/
5//l/+X/5f/k/+T/4v/h/+H/4f/h/+H/4f/f/9//3//f/9//3//f/9//3//g/+D/4P/g
/+D/4P/g/+D/4P/g/+D/4P/g/+D/4P/h/+H/4P/g/+L/4v/i/+P/6f/v//n/CAAWACEA
MwBNAHUAqwDqACUBVwGIAa4BugGvAZcBbAEmAdcAiAAvAMX/Yv8c//b+5P7h/uf+/v4a
/zP/S/9n/4b/nv+4/8v/1P/W/9r/3f/e/97/3//g/+H/4v/j/+T/5P/k/+b/5v/m/+f/
5f/m/+f/5//p/+n/6f/q/+r/6v/s/+z/6v/q/+z/7P/u/+7/7v/v//D/8P/x//H/8v/y
//P/8//z//T/9f/1//X/9//4//n/+v/6//v//f/8//3//v/+/wIAAwAEAAUABwAIAAkA
DAAOABAAEQAUABgAGgAcAB4AHgAhACMAJQAoACoALAAuADEAMgA0ADUANQA2ADYANwA4
ADgAOAA3ADcANwA1ADUAMgAxADAALwAwAC8ALAAqACYAJQAjACEAHwAcABoAGAAWABMA
EQAOAA0ACgAIAAYABgADAAEA///9//3/+v/5//f/9//2//T/8//y//H/8P/v/+7/7v/t
/+v/6//q/+r/6v/q/+r/6v/r/+v/6//r/+v/6v/q/+r/6v/q/+n/6f/p/+f/5//o/+b/
5v/l/+X/5f/l/+X/5f/n/+f/5v/m/+f/6P/o/+f/5//n/+j/6P/o/+n/6f/p/+j/6P/p
/+n/6f/p/+n/6v/q/+v/6//r/+v/6//r/+v/6f/p/+n/6f/p/+n/6v/q/+r/6v/q/+r/
6v/q/+r/6f/p/+n/6f/p/+n/6f/o/+j/5v/m/+b/5f/n/+f/5//n/+f/5v/m/+b/5f/l
/+X/5f/l/+T/5P/k/+T/5P/k/+T/5P/j/+L/4v/i/+L/4v/i/+L/4v/i/+L/4//j/+X/
5v/m/+f/5//p/+r/6v/q/+f/5//o/+r/7f/v//D/8P/w//D/7v/t/+j/5P/h/+H/4f/h
/+D/3//f/9//3//h/+L/4//j/+P/4//j/+P/4v/g/97/3f/d/93/3f/d/93/2//b/9v/
2//b/9v/2//b/9n/2v/a/9r/3P/c/9z/3P/c/9z/3P/c/9z/3P/c/9z/3f/d/9z/3P/c
/9z/3v/f/+P/6//1/wQAFAAhADEASwBxAKcA5AAfAVMBhAGoAbIBpwGLAVwBFAHHAHoA
HwC1/1b/Fv/y/uD+3f7l/vr+GP8v/0P/Yf+A/5r/sv/D/87/0v/W/9n/2P/Y/9n/2v/b
/9z/3f/e/97/3v/g/+D/4P/h/+H/4v/j/+P/4//j/+P/5P/k/+T/5v/m/+T/5P/m/+b/
6P/o/+j/6f/q/+r/6//r/+z/7P/t/+3/7f/u/+//7//t/+//8P/x//T/9P/1//f/+P/5
//r/+v/6//v//P/9/wEAAgADAAYACAAKAAsADgAOABAAEgAUABgAGwAdAB8AIgAkACYA
KAArACwALgAvAC8AMAAwADEAMgAyADIAMQAvAC8ALQAtAC0ALQAtAC0AKgApACYAJAAi
ACEAHwAdABsAGAAWABQAFAARAA8ADAAJAAYABAACAAAA/f/7//n/9//3//T/8//x//H/
8P/u/+//7v/t/+z/6f/o/+j/5//n/+f/5v/m/+b/5v/m/+b/5f/l/+X/5f/j/+L/4v/i
/+T/5P/j/+P/4//h/+H/4v/i/+L/4f/h/+H/4f/h/+H/4f/h/+D/4P/h/+L/4v/h/+H/
4f/i/+L/5P/l/+X/5f/i/+L/4//j/+P/4//j/+T/5P/l/+X/5f/l/+X/5f/l/+X/5f/l
/+X/5f/l/+b/5v/m/+b/5v/m/+b/5v/m/+X/5f/l/+X/5f/l/+X/5P/k/+T/5P/k/+P/
4//j/+P/4//h/+D/4P/g/+H/4f/h/+H/3//e/97/3v/e/97/3v/e/97/3v/e/97/3v/e
/97/3//f/+H/4P/g/+H/4f/h/+L/4v/i/+P/4//k/+b/5f/n/+j/6P/o/+j/5v/l/+D/
3P/Z/9n/2//b/9r/2f/Z/9n/2f/b/9r/2//b/9v/2//b/9v/2v/Y/9b/1f/V/9X/1f/V
/9X/0//T/9P/0//T/9P/0//T/9P/1P/U/9T/1P/U/9T/1P/U/9T/1P/U/9T/1P/U/9T/
1f/V/9T/1P/U/9T/1v/Z/93/5f/x/wAAEAAdAC8ASwB3ALEA8AApAVkBhgGiAaoBmwF7
AUIB9ACpAFgA9f+J/zT/AP/i/tb+1/7h/vr+FP8r/0X/Yf9+/5j/rv+//8T/yP/K/83/
0P/Q/9H/0v/T/9T/0//U/9T/1P/Y/9j/2P/Z/9f/2P/Z/9n/2f/Z/9n/2v/a/9r/3P/c
/9z/3P/e/97/3v/e/97/3//g/+D/4f/h/+L/4v/j/+P/4//k/+X/5f/l/+f/6P/p/+r/
6v/p/w==
         </WaveFormData>
      </LeadData>
      <LeadData>
         <LeadByteCountTotal>10000</LeadByteCountTotal>
         <LeadTimeOffset>0</LeadTimeOffset>
         <LeadSampleCountTotal>5000</LeadSampleCountTotal>
         <LeadAmplitudeUnitsPerBit>4.88</LeadAmplitudeUnitsPerBit>
         <LeadAmplitudeUnits>��V</LeadAmplitudeUnits>
         <LeadHighLimit>2147483647</LeadHighLimit>
         <LeadLowLimit>268435456</LeadLowLimit>
         <LeadID>V4</LeadID>
         <LeadOffsetFirstSample>0</LeadOffsetFirstSample>
         <FirstSampleBaseline>0</FirstSampleBaseline>
         <LeadSampleSize>2</LeadSampleSize>
         <LeadOff>FALSE</LeadOff>
         <BaselineSway>FALSE</BaselineSway>
         <ExcessiveACNoise>FALSE</ExcessiveACNoise>
         <MuscleNoise>FALSE</MuscleNoise>
         <LeadDataCRC32>2459600078</LeadDataCRC32>
         <WaveFormData>
+v/6//r/+v/4//j/+P/4//b/9v/2//b/9v/2//b/9v/2//b/9v/2//b/9v/2//b/9v/2
//b/9v/0//T/9P/0//L/8v/y//L/8v/y//L/8v/w//D/8P/w//L/8v/y//L/8P/w//D/
8P/y//L/8v/y//T/9P/0//T/9P/0//T/9P/y//L/8v/y//L/8v/y//L/9P/0//T/9P/0
//T/9P/0//T/9P/0//T/9P/0//T/9P/0//T/9P/0//T/9P/0//T/8v/y//L/8v/y//L/
8v/y//L/8v/y//L/8v/y//L/8v/y//L/8v/y//D/8P/w//D/8v/y//L/8v/w//D/8P/w
//L/8v/y//L/8P/w//D/8P/w//D/8P/y//H/8v/z//P/9f/2//b/9//5//n/+f/5//n/
+//8//7///8AAAAAAAABAP///P/6//f/9v/1//T/9f/y//L/8v/x//H/8//z//X/9f/1
//X/9f/1//P/8P/t/+3/7v/u/+3/7f/r/+v/6//r/+v/6//p/+n/6f/p/+v/6//r/+v/
6//r/+v/6//r/+v/7P/s/+7/7v/u/+7/7P/s/+z/7P/s/+z/8f/1//j/BAAUACIANgBU
AHsArgDpACYBYgGkAd8BCQIcAhYC5gGPATEB3wCGACIAvP9z/0z/O/8w/y7/N/9H/1r/
bP+A/5X/q/+//83/2P/e/+H/5P/l/+X/5P/l/+b/5v/n/+f/6f/p/+n/6v/r/+v/6//r
/+v/7P/s/+z/7f/u/+z/7P/s/+z/7v/w//H/8v/x//H/8f/y//L/8v/z//P/8//z//T/
9P/0//T/9v/2//f/9//3//r/+v/6//v//P/9//3//v///wIAAgADAAQABAAFAAYABwAJ
AAkACwAMAA8AEAASABQAGAAaABwAHgAgACIAJAAmACYAKAAoACoALQAuAC8AMAAwADAA
MAAwAC4ALgAuAC0ALgAtACwAKwAqACkAKAAnACUAJAAjACMAIAAeABwAGwAZABcAFQAT
ABQAEwARAA8ACwAKAAgABwAFAAMAAgAAAP///v/9//z//f/8//z/+//4//f/9//3//X/
9f/1//X/9//3//b/9v/1//T/8//y//H/8f/x//H/8f/w//D/8P/u/+3/7f/t/+7/7v/u
/+//7f/t/+3/7f/s/+z/7P/s/+v/6//r/+v/7f/t/+3/7f/r/+r/6v/q/+r/6//r/+v/
6//r/+z/7P/s/+z/7P/s/+r/6v/r/+v/7f/t/+3/7f/u/+7/7v/u/+z/7f/t/+3/7f/t
/+3/7f/t/+3/7f/t/+//7//v/+//7//v/+//7//t/+3/7f/t/+//7v/u/+7/7P/s/+z/
7P/r/+v/7P/s/+3/7f/t/+3/7P/s/+v/6f/r/+z/6v/q/+r/6v/q/+r/6v/q/+j/6v/r
/+z/7//v/+//8P/u/+//7//v//H/8f/x//P/9P/2//f/+P/6//r/+f/3//T/8v/w//D/
8P/w/+//7P/q/+r/6//r/+//7//v/+//8f/x//H/8f/v/+z/6//r/+r/6v/p/+n/5//n
/+f/5//n/+f/5//n/+f/5//n/+f/5//n/+f/5//n/+f/5//n/+j/6P/o/+j/6v/q/+r/
6v/s/+z/6v/q/+3/8f/4/wIAEgAiADYAUgB7AK4A6QAmAWQBpgHlARECKAImAv4BsQFZ
AQcBrAA8AMb/d/9S/z//Nv80/z3/Tf9e/3D/hP+X/6n/vf/N/9j/3P/d/+D/4f/j/+T/
5f/m/+b/5//n/+n/6f/p/+r/6//r/+v/6//r/+z/6v/q/+v/7P/u/+7/7v/u/+3/7v/u
/+7/7//v/+//8P/y//L/8//z//P/8//0//T/9v/2//j/+P/3//f/9//6//j/+P/5//r/
/f/9//7///8AAAAAAQACAAQABQAGAAcACQAJAAsADAARABIAFAAWABgAGgAcAB4AIAAi
ACQAJgAoACoAKgAsAC8AMAAxADIAMAAwADAAMAAwADAAMAAvAC4ALQAsACsAKAAnACYA
JQAjACIAIQAhAB4AHAAaABkAFwAVABMAEQAOAA0ACwAJAAcABgAEAAMAAQD///7//P/7
//r/+f/4//f/9v/2//X/9v/1//X/9f/1//X/9f/1//X/9f/0//T/9P/0//T/9P/z//P/
8//z//H/8P/w//D/8P/v/+//7//v/+7/7f/t/+3/7f/t/+3/7v/u/+7/7v/t/+3/7f/t
/+3/7f/t/+3/6//q/+r/6v/s/+3/7f/t/+3/7f/u/+7/7v/u/+7/7v/w//D/8f/x/+//
7//v/+//8v/y//L/8v/y//P/8//z//P/8//z//P/8//z//P/8//z//P/8//z//P/8//z
//P/8f/x//H/8f/z//L/8v/y//L/8v/y//L/8f/w//D/8P/w//D/8P/w//D/8P/w//L/
8//0//X/9f/1//b/9v/3//f/9//3//f/9//5//r//P/9//7//v/+//3/+//4//b/9P/0
//b/9v/1//L/8P/w//H/8f/1//X/9f/1//X/9f/1//X/8//w/+//7//w//D/7//v/+3/
7f/t/+3/7f/t/+3/7f/t/+3/7f/t/+3/7f/t/+3/6//r/+v/6//s/+z/7P/s/+7/7v/u
/+7/7v/u/+z/7P/v//P/9v/+/w4AHgAwAEgAawCeANsAGgFYAZwB3QEPAiwCMgIUAssB
bQETAboAVADi/3//Sv8z/yb/JP8r/z3/UP9i/3j/kf+n/7v/y//U/9j/3f/g/9//4f/g
/+H/4v/i/+X/5f/n/+f/5f/m/+f/5//n/+f/5//o/+j/6P/p/+r/7P/s/+z/7P/r/+z/
7P/s/+3/7f/t/+7/7v/u/+//7//v/+//8P/w//D/8P/y//L/8//z//P/9v/4//j/+f/6
//n/+f/6//v//v/+////AAACAAMABAAFAAcABwAJAAoADQAOABAAEgAUABYAGAAaABwA
HgAgACIAJgAoACgAKgArACwALQAuAC4ALgAuAC4ALgAuAC4ALQAsACsAKgApACgAJwAm
ACUAIQAgAB8AHwAaABgAFgAVABMAEQAPAA0ADAALAAkABwAFAAQAAgABAAEA///+//z/
+f/4//f/9v/3//b/9v/1//T/8//z//P/8f/x//H/8f/x//H/8P/w//L/8v/y//L/8//z
//P/8//x//D/8P/w//D/7//v/+//7//u/+3/7f/t/+3/7f/t/+z/7P/s/+z/6//r/+v/
6//r/+v/6//r/+v/6v/q/+r/6v/r/+v/6//p/+n/6v/q/+z/7P/s/+z/7P/s/+3/7f/t
/+3/7f/t/+7/7v/u/+7/7P/t/+3/7f/t/+3/7f/t/+3/7f/t/+3/7f/t/+3/7f/t/+3/
7f/t/+3/7f/t/+3/7f/s/+z/7P/s/+z/7P/s/+v/6//s/+z/6v/q/+r/6v/q/+r/6v/q
/+r/7P/t/+7/7//v/+//8P/w//H/8f/x//H/8f/x//P/9P/2//f/+P/2//b/9f/z/+7/
7P/q/+r/7P/s/+v/6P/o/+j/6f/p/+3/7f/t/+3/7f/t/+3/7f/r/+j/5//n/+b/5v/l
/+X/4//j/+P/4//l/+X/5f/l/+f/5//n/+f/5//n/+f/5//l/+X/5f/l/+j/6P/o/+j/
6P/o/+j/6P/o/+j/6P/q/+v/7//2/wAAEAAiADgAVgCDALoA9wAyAXIBtgHxARUCJgIY
AuIBiQErAdMAdAAIAJ7/V/82/yX/Hv8g/y//Qf9W/2z/hv+b/6//w//R/9j/2v/d/97/
3//f/+D/4f/i/+L/4//j/+X/5f/j/+T/5f/l/+b/5//o/+r/6v/q/+v/7P/q/+r/6v/q
/+v/7P/s/+z/6//r/+v/7P/u/+7/7//v/+//7//w//D/8v/y//T/9P/z//P/8//2//j/
+P/5//r/+//7//z//f8AAAAAAQACAAQABQAGAAcACQAJAAsADAAPABAAEgAUABYAGAAa
ABwAHgAgACIAJAAmACgAKAAqACsALAAtAC4ALgAuAC4ALgAuAC4ALgAtACoAKQAoACcA
JgAlACQAIwAhACAAHwAfABwAGgAYABcAFQATABEADwAOAA0ACwAJAAcABgAEAAMAAQD/
//7//P/7//r/+f/4//n/+P/4//f/9P/z//P/8//y//P/9P/1//T/8//x//D/8P/w//D/
8P/x//H/8f/x//H/8P/w//D/8P/v/+//7//v/+7/7f/t/+//7//v/+//7v/u/+7/7v/t
/+3/7f/t/+3/7f/t/+3/7//u/+7/7v/u/+//7//v/+3/7f/u/+7/8P/w//D/8P/w//D/
8f/x//H/8f/x//H/8v/y//L/8v/y//P/8//z//P/8//z//P/8//z//P/8//z//P/8//z
//P/8//z//P/8//z//P/8//z//L/8v/y//L/8v/y//L/8f/x//L/8v/x//H/8f/x//P/
8v/y//L/8f/w/+//7v/w//D/8P/w//D/8v/z//T/9f/1//X/9v/2//f/9//3//f/9//3
//n/+v/8//3//v/8//z/+//5//b/9P/y//L/8v/y//H/7v/w//D/8f/x//P/8//z//P/
8f/x//H/8f/v/+z/6//r/+r/6v/p/+n/6f/p/+n/6f/p/+n/6f/p/+n/6f/p/+n/6f/p
/+n/6f/p/+n/6f/p/+r/6v/q/+r/6v/q/+r/6v/s/+z/6v/s/+//9f/8/woAHgAuAEYA
aACXAM4ABwFCAYABvAHrAQUCBgLkAZYBNQHbAIcAKgDK/3z/T/84/yv/Jv8q/z3/Uf9g
/3b/kP+n/7v/zf/X/9r/3P/f/+D/4f/j/+T/5f/m/+b/5f/l/+f/5//n/+j/6f/p/+n/
6f/p/+r/6v/q/+v/7P/u/+7/7v/u/+3/7v/u/+7/8f/x//H/8v/w//D/8f/x//H/8f/y
//L/9P/0//b/9v/1//X/9f/4//j/+P/5//r/+f/5//r/+//+//7///8AAAIAAwAEAAUA
BwAHAAkACgANAA4AEAASABYAGAAaABwAHAAeACAAIgAiACQAJAAmACcAKAApACoAKgAq
ACoAKgAoACgAKAAnACYAJQAkACMAJAAjACIAIQAdABwAGwAbABgAFgAUABMAEwARAA8A
DQAMAAsACQAHAAUABAACAAEAAQD///7//P/9//z/+//6//n/+P/4//f/9v/1//X/9f/z
//P/8//z//P/8//y//L/8v/y//L/8v/x//H/8f/x//H/8P/w//D/8P/v/+//7//v/+7/
7f/t/+3/7f/t/+3/7P/s/+z/7P/t/+3/7f/t/+3/7f/t/+3/7f/s/+z/7P/s/+3/7f/t
/+v/6//s/+z/7v/u/+7/7v/u/+7/7//v/+//7//v/+//8P/w//D/8P/w//H/8f/x//H/
8f/x//H/7//v/+//7//v/+//7//v/+//7//v/+//8f/x//H/8f/x//D/8P/w/+7/7v/u
/+7/7//v//D/8P/v/+//7//v/+3/7v/u/+3/7f/u/+//7//v/+7/7P/s/+z/7P/u/+7/
7v/u/+z/7v/v//D/8//z//P/9P/2//f/9//3//X/9f/1//f/+v/8//3//v/+//7//f/7
//b/9P/y//L/9P/0//P/8P/w//D/8f/x//P/8//z//P/8//z//P/8//v/+z/6//r/+7/
7v/t/+3/6//r/+v/6//r/+v/6//r/+3/7f/t/+3/6//r/+v/6//t/+3/7f/t/+7/7v/u
/+7/8P/w//D/8P/u/+7/7v/u//H/8//6/wYAGAAqAD4AXACFALYA7QAkAV4BlgHHAecB
8AHaAZoBPQHjAJUAQgDo/5z/a/9O/zv/Mv8w/zn/Tf9g/3T/jP+j/7f/yf/X/9z/4P/j
/+T/5//n/+j/6f/q/+r/6//r/+3/7f/t/+7/7//v/+//7//v//D/7v/u/+//8P/y//L/
8v/y//H/8v/y//L/8//z//P/9P/0//T/9f/1//f/9//4//j/+P/4//r/+v/7//v/+//+
//z//P/9//7//////wAAAQAEAAQABQAGAAYABwAIAAkACwALAA0ADgATABQAFgAYABgA
GgAcAB4AIAAiACQAJgAmACgAKAAqACsALAAtAC4ALgAuAC4ALgAuAC4ALgAtACwAKwAq
ACkAKgApACgAJwAjACIAIQAhACAAHgAcABsAGQAXABUAEwAUABMAEQAPAA8ADgAMAAsA
CQAHAAYABAADAAIAAQAAAP3//P/8//v//P/7//v/+//7//v/+//7//n/+f/4//j/+P/4
//j/+P/3//f/9//3//f/9v/2//b/9v/1//X/9f/1//T/8//z//P/8//z//P/8v/y//L/
8v/z//P/8//z//P/8//z//P/8//y//L/8v/y//P/8//z//P/8//0//T/8v/y//L/8v/0
//T/9f/1//X/9f/1//X/9v/2//b/9v/2//f/9//3//X/9f/1//X/9f/1//X/9f/3//f/
9//3//X/9f/1//X/9f/1//X/9f/1//T/9P/0//T/9P/0//T/8f/x//L/8v/x//H/8f/x
//H/8v/y//H/8//y//P/8//y//L/8v/y//L/8v/y//L/8v/y//T/9f/2//n/+f/5//r/
+v/7//v/+//5//n/+f/7//7/AAABAAIAAgACAAEA///6//j/9v/2//j/+P/3//T/9P/0
//X/9f/3//f/9//3//X/9f/1//X/8//w/+//7//w//D/7//v/+//7//v/+//7//v/+//
7//v/+//7//v/+//7//v/+//7//v/+//7//w//D/8P/w//D/8P/w//D/8v/w//D/8v/1
//n/AAAOAB4AMgBIAGgAjwDEAPsAMAFmAZ4BzQHnAegBygGAASEByQB9ACoA1v+Q/2X/
Tv8//zj/OP9B/1P/Zv96/5D/p/+7/8//2//i/+T/5f/m/+X/6f/q/+v/7P/s/+3/7f/v
/+//7f/u/+//7//x//H/8f/y//L/8v/z//T/9P/0//T/9P/z//T/9P/0//X/9f/1//b/
+P/4//n/+f/4//f/9//2//j/+P/6//r/+//7//v//v/+//7///8AAAEAAQACAAMAAgAC
AAMABAAIAAkACgALAA0ADQAPABAAEQASABQAFgAYABoAHAAeAB4AIAAiACQAJgAoACgA
KgAtAC4ALwAwAC4ALgAuAC4ALAAsACwAKwAqACkAKAAnACQAIwAiACEAIQAgAB8AHwAc
ABoAGAAXABcAFQATABEAEAAPAA0ACwALAAoACAAHAAUAAwACAAAA///+//3//P/9//z/
/P/7//j/9//3//f/9//3//f/9//3//f/9v/2//T/9P/0//T/8//z//P/8//x//D/8P/w
//L/8f/x//H/8f/w/+//7//v/+//7//v/+z/7P/s/+z/6//r/+v/6//s/+3/7v/v/+3/
7P/s/+z/7P/t/+3/7f/t/+3/7v/u/+z/7P/s/+z/7v/u/+//7//v/+//7//v//D/8P/w
//D/8P/x//H/8f/x//H/8f/x//P/8//z//P/8//z//P/8//z//P/8//z//P/8//z//P/
8//y//L/8v/0//T/9P/0//P/8//0//T/8f/x//H/8f/x//L/8v/x//H/8P/v//D/7v/u
/+7/7v/u/+7/7v/u/+7/8P/x//L/9f/1//X/9v/2//f/9//3//f/9//3//n/+v/8//3/
/v/+//7//f/7//r/+P/2//b/9f/0//L/7v/u/+7/7//v//H/8f/x//H/8f/x//H/8f/x
/+7/7f/t/+7/7v/t/+3/6//r/+v/6//r/+v/6//r/+v/6//r/+v/6//r/+v/6//p/+n/
6f/p/+r/6v/q/+r/7P/s/+z/7P/u/+z/7P/u/+//8f/2/wAADgAcACwASABrAJYAzQAI
AUQBfgG3AesBDgIWAv4BvQFlARUBwgBcAO7/lf9k/0//Rv8+/zv/Rf9W/2b/dP+H/53/
r/+//87/2P/d/+D/4f/h/+L/4//k/+T/5f/l/+f/5//n/+j/6f/p/+n/6f/p/+r/6v/q
/+v/7P/s/+z/7P/s/+//8P/w//D/7//v/+//8P/w//D/8f/x//H/8f/y//L/8v/y//T/
9P/1//X/9f/4//j/+P/5//r/+//7//z//f/8//z//f/+/wAAAQACAAMABwAHAAkACgAL
AAwADgAQABAAEgAUABYAGgAcAB4AIAAiACQAJAAmACkAKgArACwALAAsACwALAAsACwA
LAArACoAKQAoACcAJgAlACQAIwAjACIAIQAhAB4AHAAaABkAFwAVABMAEQAOAA0ACwAJ
AAkACAAGAAUABwAFAAQAAgD///7//f/8//3//P/8//v/+f/3//b/9f/1//X/9f/1//X/
9f/0//T/8v/y//L/8v/z//P/8//z//P/8v/y//L/8v/x//H/8f/x//D/7//v/+3/7f/t
/+3/7P/s/+z/7P/t/+3/7f/t/+v/6//r/+v/6//q/+r/6v/q/+v/6//r/+v/6//s/+z/
6v/q/+r/6v/q/+r/6//r/+v/6//r/+v/7P/s/+z/7P/u/+//7//v/+//7//v/+//7//v
/+//7//x//H/8f/x//D/7//u/+3/7//v/+//7//v/+7/7v/u//D/7v/u/+7/7v/u/+7/
8P/w//D/8P/v//D/8P/w//H/8f/x//L/8v/z//P/8//z//P/8//1//T/9v/3//j/+v/6
//n/9//0//L/8P/w/+7/7v/t/+r/7P/s/+3/7f/v/+//7//v//H/8f/x//H/7f/q/+n/
6f/o/+j/5//n/+f/5//n/+f/5//n/+f/5//n/+f/5//n/+n/6f/p/+n/5//n/+f/5//o
/+j/6P/o/+b/5v/m/+b/5v/o/+j/6P/p/+v/8v/6/wgAGAAoAEAAYQCOAMcABAFGAYYB
xQH9ASICMgIkAu8BnwFNAfoAjgAQAKH/YP9F/zj/Mv8z/zv/TP9c/3D/g/+X/6v/vf/M
/9T/2//e/93/3f/e/9//4P/g/+P/4//l/+X/5f/m/+f/5//n/+f/5//o/+j/6P/p/+r/
6v/q/+r/6v/r/+z/7P/s/+3/7f/t/+7/7v/u/+//7//v/+//8P/w//L/8v/0//T/9f/1
//X/+P/2//b/9//4//n/+f/6//v//P/8//3//v8AAAEAAgADAAUABQAHAAgACwAMAA4A
EAAUABYAGAAaABwAHgAgACIAJgAoACgAKgAtAC4ALwAwADAAMAAwADAAMAAwADAALwAu
AC0ALAArACoAKQAoACcAIwAiACEAIQAeABwAGgAZABcAFQATABEAEAAPAA0ACwAHAAYA
BAADAAEA///+//z//f/8//v/+v/5//j/+P/3//b/9f/1//X/8//z//P/8//1//X/9P/0
//L/8v/y//L/8f/x//H/8f/v/+7/7v/u/+7/7f/t/+3/7//u/+3/7f/t/+3/7f/t/+r/
6v/q/+r/6f/p/+n/6f/n/+f/5//n/+f/5v/m/+b/6P/p/+n/6f/p/+n/6v/q/+r/6v/q
/+r/7P/s/+3/7f/t/+3/7f/t/+7/7v/u/+7/7v/v/+//7//v/+//7//v/+//7//v/+//
7f/t/+3/7f/v/+//7//v/+//7//v/+//7f/s/+z/7P/s/+z/7P/s/+n/6//u/+z/6v/q
/+r/6v/q/+z/7P/s/+z/6v/s/+3/7v/v/+//7//w//D/8f/x//H/8f/x//H/8//0//b/
9//4//j/+P/3//X/8v/w/+7/7v/w//D/7//s/+r/6v/r/+v/7f/t/+3/7f/t/+3/7f/t
/+v/6P/n/+f/6P/o/+f/5//j/+P/4//j/+X/5f/l/+X/5f/l/+X/5f/l/+X/5f/l/+X/
5f/l/+X/5v/m/+b/5v/m/+b/5v/m/+j/5v/k/+T/5f/p/+7/9v8CABIAIgA6AF0AigDF
AAQBQAGCAcMB+wEcAigCFALZAX8BJwHSAHAAAACZ/1j/Of8s/yb/Kf83/0r/XP9w/4X/
m/+v/8H/zv/W/9n/2v/b/93/3P/d/97/3v/f/9//4f/h/+P/5P/l/+X/5f/l/+X/5v/m
/+b/5//o/+b/5v/m/+b/6f/q/+r/6v/r/+v/6//s/+z/7P/t/+3/7f/t/+7/7v/u/+7/
8P/w//H/8f/x//T/8v/y//P/9P/1//X/9v/3//j/+P/5//r//P/9//7///8BAAEAAwAE
AAkACgAMAA4ADgAQABIAFAAWABgAGgAcACAAIgAiACQAJQAmACcAKAAqACoAKgAqACoA
KgAqACkAKgApACgAJwAkACMAIgAhAB8AHgAdAB0AGgAYABYAFQATABEADwANAAwACwAJ
AAcABQAEAAIAAQD///3//P/6//v/+v/5//j/9f/0//T/8//y//H/8f/x//H/8f/x//H/
7//v/+7/7v/u/+7/7v/u/+3/7f/t/+3/7//u/+7/7v/s/+v/6//r/+3/7P/r/+v/6//r
/+v/6//q/+r/6v/q/+n/6f/p/+n/6f/p/+n/6f/r/+r/6v/q/+r/6//r/+v/6f/p/+r/
6v/s/+z/7P/s/+r/6v/r/+v/7f/t/+3/7f/u/+7/7v/u/+7/7//v/+//7//v/+//7//v
/+//7//v/+3/7f/t/+3/7f/t/+3/7f/t/+3/7f/t/+v/6v/q/+r/7P/s/+z/7P/r/+v/
7P/s/+v/7P/s/+z/7P/s/+r/6v/q/+r/6v/s/+3/7v/v/+//7//w//D/8f/x//H/8f/x
//H/8//2//j/+f/6//n/+P/2//P/7v/s/+r/6v/r/+z/7P/q/+r/6v/r/+v/7f/t/+3/
7f/s/+v/6v/p/+n/5v/l/+X/5v/m/+X/5f/j/+P/4//j/+P/4//j/+P/4//j/+P/4//j
/+P/4//j/+P/4//j/+P/4v/i/+L/4v/i/+L/4v/i/+T/5P/k/+T/5//p//D//P8KABoA
MgBQAHcArADlACABWgGaAdEB9wEGAvgBwgFlAQUBsQBcAPr/nv9d/zz/Kf8g/yD/K/8/
/1T/aP+A/5f/rf+//83/0v/W/9n/3P/b/9v/3v/f/+D/4P/f/9//4f/h/+H/4v/j/+P/
4//j/+P/5P/k/+T/5f/m/+j/6P/o/+j/5//o/+j/6P/p/+n/6f/q/+r/6v/r/+v/6f/p
/+r/6v/r/+z/7//w/+//7//v//L/8P/w//H/8v/z//P/9P/1//b/9v/3//j//P/9//7/
//8BAAEAAwAEAAcACAAKAAwADAAOABAAEgAUABYAGAAaABwAHgAeACAAIQAiACMAJAAk
ACQAJAAkACQAJAAkACMAIgAhACAAHwAgAB8AHgAdABoAGAAWABUAFAASABAADwAPAA0A
CwAJAAgABwAFAAMAAQAAAP7//f/9//v/+v/4//f/9v/1//T/8//y//L/8f/u/+3/7f/t
/+3/7f/t/+3/6//r/+r/6v/q/+r/6v/q/+v/6//r/+v/6//q/+r/6v/q/+n/6f/p/+f/
5v/l/+X/5f/l/+X/5f/k/+T/5P/k/+X/5f/l/+X/5f/l/+X/5f/l/+T/5P/k/+T/5f/l
/+X/4//j/+T/5P/k/+T/5P/k/+b/5v/n/+f/5f/l/+X/5f/m/+b/5v/m/+b/5//n/+f/
5//n/+f/5//n/+f/5//n/+X/5f/l/+X/5//n/+f/5//n/+f/5//n/+f/5v/m/+b/5P/k
/+T/5P/j/+P/5P/k/+X/5f/l/+X/5f/k/+T/5P/k/+T/5P/k/+T/5P/k/+T/5v/n/+j/
6f/p/+n/6v/q/+v/6//r/+v/6//r/+3/7v/w//H/8v/w//D/7//t/+r/6P/m/+b/6P/o
/+f/5P/k/+T/5f/l/+X/5f/l/+X/5f/l/+X/5f/j/+D/3//f/+D/4P/f/9//3f/d/93/
3f/d/93/3f/d/9v/2//b/9v/3f/d/93/3f/f/9//3//f/97/3v/e/97/3v/e/97/3v/g
/+D/4P/g/+H/5f/q//j/CAAaAC4ATABzAKYA3wAWAVQBkAHFAekB9AHgAaQBRwHrAJkA
RADm/5D/V/84/yf/HP8c/yn/Pf9Q/2L/fP+T/6f/uf/H/87/0P/V/9b/1//V/9b/1//Y
/9j/2f/Z/9v/2//b/9z/3f/d/93/3f/d/97/4P/g/+H/4v/g/+D/4P/g/9//4P/g/+D/
4//j/+P/5P/i/+L/4//j/+X/5f/m/+b/5P/k/+b/5v/n/+f/5//q/+z/7P/t/+7/7f/t
/+7/7//y//L/8//0//b/9//4//n/+//7//3//v///wAAAgAEAAYACAAKAAwADgAQABIA
FAAWABgAGAAaABsAHAAdAB4AHgAeAB4AHgAeAB4AHgAdAB4AHQAcABsAGgAZABgAFwAT
ABIAEQARAA4ADAAKAAkACQAHAAUAAwAAAP///f/7//n/+P/2//X/9f/z//L/8P/v/+7/
7f/s/+v/6v/q/+n/6P/n/+f/5//n/+f/5//n/+X/5f/k/+T/5P/k/+T/5P/h/+H/4f/h
/+P/4v/i/+L/4v/h/+H/4f/h/+D/3//f/9//3//f/9//3v/e/97/3v/d/93/3f/d/9v/
2//b/9v/3f/c/9z/3P/c/93/3f/d/9v/2//c/9z/3P/c/9z/3P/c/9z/3f/d/93/3f/d
/93/3v/e/97/3v/e/9//3//f/9//3//f/9//3//f/9//3//d/93/3f/d/93/3f/d/93/
3f/d/93/3f/d/9z/3P/c/9z/3P/c/9z/2//b/9z/3P/d/9z/3P/c/9z/3P/c/9z/3P/c
/9r/3P/d/97/3//f/9//4P/e/9//3//f/+H/4f/h/+P/5P/m/+f/6P/m/+b/5f/j/+D/
3v/c/9z/3P/c/9v/2P/a/9r/2//b/9v/2//b/9v/2f/Z/9n/2f/X/9T/0//T/9T/1P/T
/9P/0f/R/9H/0f/P/8//z//P/9D/0f/S/9P/0f/R/9H/0f/R/9H/0f/R/9L/0v/S/9L/
0v/S/9L/0v/S/9L/0v/U/9f/2//i//D/AAASACoASAB1AKwA5wAeAVoBlAHFAeUB6gHM
AYIBJQHLAHsAIAC8/2z/O/8i/xf/EP8S/yH/Nf9I/1z/dP+J/5//sf+9/8D/wv/F/8j/
yf/J/8r/y//M/8z/y//L/83/zf/P/9D/0f/R/9H/0f/R/9L/0P/Q/9H/0v/S/9L/0v/S
/9P/1P/U/9T/0//T/9P/1P/W/9b/1//X/9f/1//Y/9j/2P/Y/9r/2v/b/9v/2//e/97/
3v/d/w==
         </WaveFormData>
      </LeadData>
      <LeadData>
         <LeadByteCountTotal>10000</LeadByteCountTotal>
         <LeadTimeOffset>0</LeadTimeOffset>
         <LeadSampleCountTotal>5000</LeadSampleCountTotal>
         <LeadAmplitudeUnitsPerBit>4.88</LeadAmplitudeUnitsPerBit>
         <LeadAmplitudeUnits>��V</LeadAmplitudeUnits>
         <LeadHighLimit>2147483647</LeadHighLimit>
         <LeadLowLimit>268435456</LeadLowLimit>
         <LeadID>V5</LeadID>
         <LeadOffsetFirstSample>0</LeadOffsetFirstSample>
         <FirstSampleBaseline>0</FirstSampleBaseline>
         <LeadSampleSize>2</LeadSampleSize>
         <LeadOff>FALSE</LeadOff>
         <BaselineSway>FALSE</BaselineSway>
         <ExcessiveACNoise>FALSE</ExcessiveACNoise>
         <MuscleNoise>FALSE</MuscleNoise>
         <LeadDataCRC32>2330904840</LeadDataCRC32>
         <WaveFormData>
EgASABIAEgAQABAAEAAQAA8ADgANAAwACgAKAAoACgAIAAgACAAIAAYABgAGAAYABQAE
AAMAAgD///7//f/8//n/+P/3//b/9f/0//P/8v/w//D/8P/w//D/8P/w//D/7f/s/+v/
6v/o/+j/6P/o/+b/5v/m/+b/5P/k/+T/5P/k/+T/5P/k/+T/5P/k/+T/4v/i/+L/4v/i
/+L/4v/i/+L/4v/i/+L/4v/i/+L/4v/g/+D/4P/g/+L/4v/i/+L/4v/i/+L/4v/i/+L/
4v/i/+L/4v/i/+L/4P/g/+D/4P/i/+L/4v/i/+D/4P/g/+D/4v/i/+L/4v/g/+D/4P/g
/+D/4P/g/+D/4P/g/+D/4P/g/+D/4f/i/+L/4v/k/+T/5f/l/+X/5v/o/+j/6P/o/+r/
6//u/+//7//v/+//8P/w/+7/7f/s/+v/6//s/+z/6P/m/+X/5f/k/+T/5f/l/+f/5//n
/+b/5v/k/+L/4f/h/+D/4P/f/9//3v/d/9z/3P/d/93/3f/b/9r/2v/a/9z/3P/c/9z/
3v/e/97/3v/e/97/3v/e/97/3v/f/9//3//f/9//3//f/+D/4P/g/+H/6P/0/wMAFwA2
AFgAhQC2AOkAIAFbAZABuwHWAdEBoQFVAQUBvABxABsAxP+N/3T/ZP9d/2f/cv96/4P/
j/+e/63/uv/G/83/0//W/9f/2v/b/9v/3P/d/93/3f/g/+D/4f/h/+D/4P/f/97/4P/g
/+H/4f/j/+P/5P/k/+L/4v/j/+P/5f/m/+b/5v/m/+b/5v/m/+f/5//n/+j/6v/q/+v/
6//t/+7/7//v/+//7//w//L/8v/y//P/8//x//P/8//z//f/9//4//r/+P/5//r/+//9
//3//v8AAAMABAAFAAgACwANAA4AEAASABQAFQAXABkAGwAcAB4AIgAiACMAJAAkACQA
JQAlACcAJwAnACcAJwAmACYAJgAmACYAJQAlACIAIQAgAB8AHwAeABsAGgAWABQAEwAR
ABEAEQAOAAwACgAIAAUAAgABAAAA///+//3//P/6//n/+v/6//j/+P/1//T/9P/0//P/
8//z//P/9f/2//b/9v/1//X/9f/2//T/9P/0//T/8//y//L/8v/w//D/7//v//H/8f/v
/+//7//v/+//7v/s/+z/7P/s/+3/7f/t/+3/7f/s/+z/7P/s/+z/7P/s/+r/6v/q/+r/
6//t/+7/7//x//H/8f/x//H/8f/w/+//8f/x//L/8v/z//P/8//z//T/9f/1//X/9f/1
//X/9f/1//b/9v/2//f/9//3//j/9v/2//f/9//1//b/9v/1//f/9//2//b/9f/1//T/
8//1//X/9P/0//b/9v/2//f/9v/1//T/8v/0//T/9P/0//T/9P/y//L/8v/y//X/9v/2
//b/+P/4//n/+f/5//r/+v/6//j/+P/6//v/AAABAAEAAQADAAQABAACAP///v/9//3/
/P/8//r/+P/1//X/9v/2//n/+f/5//n/+//6//r/+P/4//f/9//2//T/8//z//L/8//y
//L/8//z//P/8//y//L/8v/y//L/8v/y//L/8v/y//L/8v/y//L/8v/y//L/8f/x//H/
8f/x//P/8f/w//D/8v/z//j/BAAVACsASABsAJcAygD/ADoBdwGuAd0B+AH3Ac8BhwE7
AfIAoQA/AOD/pf+M/3r/df99/4b/jP+X/6P/sv+//8r/1v/h/+X/6P/p/+r/6//r/+z/
7f/t/+3/7v/u/+//7//x//L/8v/y//L/8v/z//P/8f/x//L/8v/0//T/9f/1//P/9P/0
//T/9P/0//T/9P/3//f/9//4//j/+P/5//n/+f/6//v/+//7//v//P/+//z//P/9//3/
/f////////8BAAEAAgAEAAYABwAIAAkACQAJAAoADAAPABAAEQAUABUAFwAYABoAHAAe
AB8AIQAjACUAJgAoACoAKgArACwALAAsAC0ALQAvAC8ALwAvAC8ALgAuAC4ALAAsACsA
KwApACcAJQAjACEAIAAdABwAGgAYABcAFQATABMAEAAOAA0ADAAKAAgABQAEAAMAAgAB
AAAA/v/9//7//v/8//z/+//6//r/+v/7//v/+//7//r/+v/5//j/9//3//f/+P/4//j/
+P/4//X/9P/0//T/9P/0//P/8//z//P/8f/x//H/8f/x//D/8P/w//D/8P/v/+//7//v
/+//7v/u/+7/7v/u/+7/7v/w//D/8P/w//D/8f/x//H/8f/x//H/8f/y//P/8//z//H/
8f/y//L/9f/1//X/9f/2//f/9//3//X/9f/1//X/9f/2//b/9v/3//f/9//4//b/9v/3
//f/9f/2//b/9f/3//f/9v/2//b/9//3//f/9f/2//T/9P/0//T/9v/2//b/9v/1//b/
9v/2//j/+P/5//n/9//4//j/+P/4//j/+v/7/wAAAQABAAEA//8AAAAA/v/9//z/+//7
//z//P/6//j/9//3//j/+P/5//n/+f/5//n/+P/4//b/9P/z//P/8v/y//H/8f/w/+//
7v/u/+//7//v/+//7v/u/+7/7v/u/+7/7v/u/+7/7P/s/+z/7P/s/+z/7P/s/+3/7f/t
/+3/7f/t/+v/6v/q/+z/7f/w//j/BQAbADQAVAB9ALIA5wAeAVkBlAHFAegB8QHVAZMB
QwH4AK0AWQD6/63/iP90/2n/a/92/4D/i/+X/6b/tf/C/87/2f/f/+D/4//k/+P/4//k
/+X/5f/l/+b/5v/n/+f/5//o/+j/6P/m/+b/5//n/+f/5//o/+j/6v/q/+v/6//p/+r/
6v/q/+r/6v/q/+r/6v/p/+j/6P/q/+r/6//r/+n/6v/r/+v/7f/t/+7/8P/w//D/8f/x
//H/8//z//P/9f/1//b/+P/4//n/+v/7//3//f/+/wAAAQACAAMABgAHAAkACgAMAA4A
EAARABMAFQAXABgAGgAcABwAHQAeACAAIAAhACEAIwAjACMAIwAjACIAIgAiACEAIAAe
AB0AGgAZABgAFwAXABYAEwASABAADgANAAsACQAJAAYABAABAAAA/v/8//v/+v/5//j/
9//2//T/8//w//D/7v/u/+//7v/u/+7/6//r/+v/6//q/+r/6f/o/+j/6f/q/+z/7P/s
/+z/7P/r/+r/6v/q/+j/6P/n/+f/5//n/+X/5f/n/+f/5//m/+b/5v/m/+b/5f/l/+X/
5f/l/+T/5P/k/+L/4v/i/+L/5P/k/+T/5P/k/+X/5f/l/+X/5f/l/+X/5P/l/+X/5f/n
/+f/6P/o/+n/6f/p/+n/6P/p/+n/6f/r/+v/6//r/+v/7P/s/+z/6//r/+v/7P/s/+z/
7f/t/+v/7P/s/+v/6//r/+r/6v/q/+v/6//r/+n/6//s/+r/6v/q/+r/6v/q/+r/6v/q
/+v/7P/s/+z/7v/u/+//7//v//D/8P/w//D/8P/y//P/9v/3//f/9//3//j/+P/2//X/
9P/z//P/9v/2//T/8v/x//H/8v/y//H/8f/x//H/8//y//L/8P/s/+v/6//q/+r/6f/p
/+j/5//m/+b/5//n/+f/5//m/+j/6P/o/+j/6P/o/+j/6P/m/+b/5v/m/+j/6P/o/+j/
6f/p/+n/6f/p/+f/5//o/+j/5v/n/+z/+P8JACEAQABmAJMAxgD5ADIBbQGiAcsB4gHZ
AacBWQELAb4AbwAVAL7/jf92/2T/X/9p/3T/fP+J/5n/qv+3/8T/0v/Z/9v/3P/d/97/
3f/f/+D/4f/h/+H/4P/g/+H/4f/h/+L/4v/i/+T/5P/l/+X/4//j/+T/5P/k/+T/5f/l
/+X/5v/m/+b/5P/k/+T/5P/n/+f/5//o/+j/6P/p/+n/6f/q/+v/6//p/+n/6v/s/+z/
7P/t/+3/7f/v/+//7//x//H/8v/0//T/9f/2//f/+f/5//r//P/7//z//f8AAAEAAwAE
AAYACAAKAAsADQAPABEAEgAUABYAFgAXABgAGAAYABkAGQAbABsAGwAbABkAGAAYABgA
GAAYABcAFwAUABMAEgARAA8ADgALAAoACAAGAAUAAwD//////P/6//n/+P/2//T/8f/w
/+//7v/v/+7/7P/r/+z/7P/q/+r/5//m/+b/5v/n/+f/5//n/+f/5v/k/+L/4//j/+P/
5P/i/+L/4v/i/+H/4P/g/+D/4P/g/9//3//f/9//3f/d/9//3//f/97/3v/e/97/3v/d
/93/3f/d/93/3P/c/9z/3P/c/9z/3P/c/9z/3P/c/9r/2//b/9v/2//b/9v/2//c/93/
3f/d/9//3//g/+D/3//f/9//3//g/+H/4f/h/+P/4//j/+P/4//k/+T/5P/j/+P/4//k
/+L/4v/j/+P/4f/i/+L/4f/j/+P/4v/i/+L/4//j/+P/4//j/+L/4v/i/+L/4v/j/+P/
4//j/+T/5P/k/+T/5P/k/+T/5P/k/+X/5v/m/+b/6P/o/+n/6f/r/+z/7P/s/+r/6v/s
/+3/8P/x//H/8f/x//L/8v/w/+//7v/t/+3/7v/u/+z/6v/p/+n/6v/q/+v/6//r/+v/
6//q/+r/6P/m/+X/5f/k/+T/4//j/+L/4f/g/+D/4f/h/+H/4f/g/+L/4v/i/+L/4P/g
/+D/4P/g/+D/4P/g/+L/4v/i/+L/4f/h/+H/4f/h/+H/3//e/+D/4P/h/+r/+v8NACcA
RgBuAJsAygD9ADQBawGYAbkBvgGdAVcBBQG3AGwAHQDN/5L/d/9m/1r/Xf9n/3D/ev+F
/5X/pv+1/8L/zP/R/9P/1P/V/9T/1f/X/9b/1//X/9f/2P/Y/9n/2f/b/9z/3P/c/9r/
2v/b/9v/2//b/9z/3P/c/9z/3f/d/93/3v/e/97/3v/e/97/3v/d/93/3f/e/+D/4P/h
/+H/3//g/+H/4f/h/+H/4v/k/+T/5P/l/+X/4//l/+X/5f/n/+f/6P/q/+j/6f/q/+v/
6//r/+z/7v/v//D/8f/0//f/+f/6//z//v8AAAEAAwAFAAcACAAKAAoACgALAAwADgAO
AA8ADwAPAA8ADwAPABEAEAAQABAADgAOAA0ADQAKAAkACAAHAAcABgADAAIAAAD+//3/
+//5//n/9v/0//P/8v/w/+7/7f/s/+v/6v/r/+r/6P/n/+b/5v/k/+T/4//i/+L/4v/h
/+H/4f/h/+L/4v/h/+D/3//f/9//4P/g/+D/4P/g/+H/4P/g/+D/3//e/9z/2//d/93/
2//b/93/3f/d/9z/2v/a/9r/2v/Z/9n/2f/Z/9v/2v/a/9r/2v/a/9r/2v/a/9r/2v/a
/9j/2f/Z/9n/2v/b/9z/3f/e/9//3//f/93/3f/e/97/4f/h/+H/4f/i/+P/4//j/+P/
4//j/+P/4//k/+T/5P/j/+P/4//k/+b/5v/n/+f/6f/q/+r/6f/p/+n/6P/o/+j/6f/p
/+n/6f/p/+j/6P/q/+r/6v/r/+n/6f/p/+j/6v/r/+v/7P/s/+z/6v/q/+r/6v/s/+z/
7P/s/+3/7v/u/+7/8P/w//H/8f/x//L/8v/y//T/9P/2//f/+v/7//v/+//7//z//P/6
//n/+P/3//f/+v/6//j/9v/z//P/9P/0//X/9f/1//X/8//y//L/8P/s/+v/6//q/+r/
6f/p/+j/5//m/+b/5//l/+X/5f/k/+b/5v/m/+b/5P/k/+T/5P/k/+T/5P/k/+b/5v/m
/+b/5//n/+f/5//n/+f/5//m/+b/5v/n/+7/+v8NACUAQgBkAI0AvADrAB4BUQF+AaMB
sgGdAV8BCwG9AHYALQDl/6j/if96/2r/Zf9r/3D/ev+H/5X/pv+z/8L/zv/V/9n/2v/b
/9z/3f/f/97/3//f/9//4P/g/+H/4f/h/+L/4v/i/+L/4v/j/+P/4f/h/+L/4v/g/+D/
4f/h/9//4P/g/+D/4v/i/+L/4v/j/+P/4//k/+b/5v/n/+f/6P/q/+z/7f/v/+//8P/y
//T/9P/1//X/9//5//n/+f/5//n/+v/8//z//f/+/////f/9//7/AAADAAQABQAIAAgA
CQAJAAoADAAOAA8AEQARABMAFAAWABgAGAAZABoAHAAcAB0AHQAdAB0AHQAdAB0AHAAc
ABwAHgAeAB0AHQAcABsAGgAZABcAFgATABIAEAAOAA0ACwALAAsACAAGAAcABgAEAAIA
AwACAAEAAAD///7//P/7//r/+v/4//j/+f/4//j/+P/5//n/+f/5//r/+v/5//j/+f/5
//n/+v/4//j/+P/4//j/+P/5//r/+v/6//n/+f/5//n/9//3//f/9//3//b/9P/0//T/
9P/x//H/8f/x//P/8v/y//L/8v/y//L/8v/y//L/8v/y//T/9f/1//X/8//z//P/8//0
//X/9f/1//f/9//4//j/+f/5//n/+f/4//n/+f/5//n/+f/5//n/9//4//j/+P/5//n/
+f/6//n/+P/4//f/9//4//j/9//3//f/9v/2//T/9f/1//X/9f/1//T/9P/2//b/9v/3
//X/9f/1//T/9P/1//X/9v/2//b/9v/2//b/9v/2//b/9v/3//j/+P/4//r/+v/7//v/
+//8//z//P/8//z//v///wIAAwADAAMAAwAEAAQAAgABAAAA/////wIAAgAAAP7/////
/wAAAAD///////////3//P/8//r/+P/3//f/9v/4//f/9//2//X/9P/0//X/9f/1//X/
9P/0//T/9P/0//T/9P/0//T/9P/0//T/9P/2//b/9v/2//f/9//3//f/9//3//X/9P/0
//b/+f8AAA4AIQA7AFYAegClANIAAQEyAWMBjgGtAbQBlQFRAf0AsQBqACUA4f+s/5X/
hv96/3v/gf+I/5D/nf+t/7z/yf/Y/+T/7f/v//D/8f/y//H/8//0//X/9f/1//T/9P/1
//X/8//0//T/9P/2//b/9//3//n/+f/6//r/+v/6//v/+//7//z//P/8//7//v/+//7/
AQABAAEAAgAAAAAAAQABAP//AAABAAEAAwADAAQABgAEAAQABQAFAAUABwAHAAcABwAH
AAgACgAMAA0ADgAPABEAEQASABQAEwAUABUAGAAZABsAHAAeACAAIgAjACUAJwApACoA
LAAwADAAMQAyADIAMgAzADMAMwAzADMAMwAzADIAMgAyADEAMAAuAC0ALAArACoAKQAo
ACgAJgAmACQAIgAhAB8AHwAfABwAGgAbABoAGAAWABUAFAATABIAEQAQAA4ADQAOAA4A
DAAMAAsACgAKAAoACQAJAAkACQALAAwADAAMAAkACQAJAAoACgAKAAoACgAJAAgACAAI
AAkACgAKAAsACwALAAkACQAJAAkACQAIAAgACAAIAAgABQAFAAUABQAHAAYABgAGAAYA
BgAGAAYABAAEAAQABAAEAAUABQAFAAMAAwADAAMABAAFAAUABQAHAAcACAAIAAkACQAJ
AAkACAAJAAkACQAJAAkACQAJAAsADAAMAAwACwALAAsADAAMAAwADQANAAsADAAMAAsA
CwALAAoACgAMAA0ADQANAAsACwAKAAoACgAKAAoACwALAAsACwAKAAgACQAHAAgACAAI
AAgACAAIAAgACAAIAAcACAAIAAgADAAMAA0ADQANAA4ADgAOABAAEAASABMAFQAVABQA
EwAVABYAFgAUABUAFAATABMAEwASAA8ADAANAA0ADgAOAA8ADwAPAA8AEQAQABAADgAO
AA0ADQAMAAoACQAJAAgACQAIAAgACQAHAAcABwAGAAYABgAGAAYACAAIAAgACAAGAAYA
BgAGAAYABgAGAAYABwAHAAcABwAJAAkACQAIAAgACAAJAAwAFgAjADUAUAByAJsAygD9
ADIBawGgAdEB9gEBAuUBpwFbARQByQBxABIAx/+m/5j/j/+T/5r/ov+r/7P/vP/H/9j/
5P/t//X/+v/9//7////9//7/////////AgACAAMAAwADAAQABAAEAAQABAAFAAUAAwAD
AAQABAAEAAQABQAFAAcACAAIAAgABgAGAAYABgAHAAcABwAIAAgACAAJAAkABwAIAAkA
CQAJAAkACgAMAAwADAANAA0ADQAPAA8ADwAPAA8AEAASABIAEwAUABUAFwAXABgAGgAZ
ABoAGwAeACEAIwAkACYAKAAqACsALQAvADEAMgA0ADgAOAA5ADoAPAA8AD0APQA/AD8A
PwA/AD0APAA8ADwAOwA6ADgANwA2ADUANAAzADEAMAAtACwAKgAoACcAJQAhACEAHgAc
ABsAGgAYABYAFwAWABUAFAARABAADgANAA4ADgAMAAwACwAKAAoACgAHAAcABwAHAAoA
CgAJAAgABwAHAAcACAAGAAYABgAGAAcABgAGAAYABAAEAAMAAwADAAMAAQABAAEAAQAB
AAAAAAAAAAAAAAD//////////////v/+//7//v/+//7//v/8//z//P/8//7/////////
/f/9//3//f/+/////////wEAAQACAAIAAQABAAEAAQACAAMAAwADAAMAAwADAAMAAwAE
AAQABAAFAAUABQAGAAUABAAEAAMAAwAEAAQAAwAFAAUABAAEAAQAAQACAAIAAgACAAIA
BAAEAAQABAADAAQABAAEAAQABAAFAAUAAwAEAAQABAAEAAQABgAHAAoACwALAAsACwAM
AAwACgALAAoACQAJAAkACAAFAAIAAwADAAQABAAFAAUABQAFAAcABgAGAAQAAAD/////
/v/8//v/+//6//v/+v/6//v/+//7//v/+v/6//r/+v/6//r/+v/6//r/+v/6//r/+v/6
//r/+v/6//n/+f/5//n/+f/5//n/+v/6//r/+//8/wQAEQAlAEAAYACHALgA7wAoAWUB
ngHTAf4BEQIBAs0BhQE8AfEAlwAsAM//ov+O/4H/gf+K/5L/mf+j/67/u//I/9T/3//p
/+7/8f/y//P/8f/y//P/8//z//b/9v/3//f/9//4//j/+P/4//j/+f/5//n/+f/6//r/
/P/8//3//f/7//z//P/8//7//v/+//7/////////AAAAAAAAAQABAAEAAgADAAMAAwAD
AAQABgAEAAQABQAFAAcACQAJAAkACwALAAwADgAMAA0ADgAPABEAEQASABQAFQAWABcA
GgAdAB8AIAAiACQAJgAnACkAKwAtAC4AMAA0ADQANQA2ADgAOAA5ADkAOQA5ADkAOQA7
ADoAOgA6ADkAOAA2ADUANAAzADIAMQAtACwAKQAoACgAJgAlACMAHwAfABwAGgAXABYA
FAASABEAEAAPAA4ADQAMAAoACQAGAAYABAAEAAMAAgACAAIAAQABAAEAAQACAAIAAQAA
AP3//f/9//7/AAAAAAAAAAD9//z//P/8//z//P/7//v/+//7//n/+f/5//n/+f/4//j/
+P/4//j/9f/1//X/9f/1//T/9P/0//b/9v/2//b/9v/2//b/9v/2//f/9//3//f/9//3
//f/+P/5//n/+f/7//v//P/8//3//f/9//3//v////////////////////3//v/+//7/
/f/9//3//v/+//7///////3//v/+//3///////7//v/8//3//f/9//v/+//+//7//P/6
//r/+v/6//z//P/8//z//f/+//7//v/+//7/////////AAAAAAAAAAAAAAIAAwAGAAcA
BwAHAAcACAAIAAYABQAEAAMAAwAGAAYABAACAP////8AAAAAAQABAAEAAQABAAAAAAD+
//r/+f/5//j/+v/5//n/+P/1//T/9P/1//f/9//3//b/9v/2//b/9v/2//b/9v/2//b/
9v/2//b/9P/0//T/9P/3//f/9//3//f/9f/1//b/9P/0//X/9v/+/wsAHQA2AFYAfQCu
AOMAGgFVAZABwwHqAfsB6QGxAWMBFgHLAHkAHADH/5r/hP93/3f/gP+I/5P/n/+s/7n/
yP/U/93/5f/s/+3/7P/t//H/8f/x//D/7//w//D/8f/x//P/9P/0//T/8v/y//P/8//z
//P/9P/0//T/9P/1//X/9f/2//b/9v/2//b/9v/2//f/9//3//j/9v/2//f/9//5//r/
+//7//n/+f/6//z//P/8//3//f/7//3//f/9//////8AAAIAAgADAAQABQAFAAUABgAI
AAsADAANABAADwARABIAFAAWABgAGQAbAB8AIQAiACQAJgAmACcAKAAqACoAKwArACsA
KwArACsALQAsACwALAAqACoAKQApACgAJwAmACUAIwAiAB8AHgAcABoAGQAXABUAFQAS
ABAADQAMAAoACAAHAAYABQAEAAUABAACAAEA/v/+//z//P/9//z//P/8//n/+f/5//n/
+P/4//f/9v/3//f/9//4//b/9v/2//b/9//2//b/9v/2//b/9f/1//X/9f/z//P/8//z
//P/8v/y//L/8v/y//H/8f/x//H/8//y//L/8v/w//D/8P/w//D/8P/w//D/8P/x//H/
8f/x//H/8f/x//D/8f/x//H/8//z//T/9P/3//f/9//3//b/9//3//f/9//3//f/9//3
//j/+P/4//f/9//3//j/+P/4//n/+f/3//j/+P/3//X/9f/0//T/9v/3//f/9//3//f/
9v/2//b/+P/4//j/+P/4//b/9v/2//b/+f/6//r/+v/6//r/+//7//3//v/+//7//v/+
/wAAAQAEAAUABQAFAAMABAAEAAIA///+//3//f8AAAAA/v/8//3//f/+//7//f/9//3/
/f/9//z//P/6//j/9//3//b/9v/1//X/9P/z//L/8v/z//P/8//z//L/9P/0//T/9P/y
//L/8v/y//L/8v/y//L/8v/y//L/8v/z//P/8//z//P/8//z//L/8v/y//P/+P8EABUA
LQBKAG4AmQDKAPsAMAFnAZoBwwHYAc0BmwFJAfUAqgBhAA8AxP+Z/4T/dP9v/3n/gP+K
/5f/pf+2/8X/0v/e/+f/6f/q/+v/7v/v/+//8P/x//H/8f/w//D/8f/x//H/8v/y//L/
8v/y//P/8//x//H/8v/y//T/9P/1//X/9f/2//b/9v/2//b/9v/2//f/9//3//j/+P/4
//n/+f/5//r/+//7//v/+//8//7//P/8//3//f/9/////////wEAAQACAAQABAAFAAYA
BwAHAAcACAAKAAsADAANABAADwARABIAFAAYABoAGwAdAB8AIQAiACQAJgAmACcAKAAo
ACgAKQApACcAJwAnACcAJwAmACYAJgAmACYAJQAlACIAIQAgAB8AHQAcABkAGAAWABQA
EwARAA8ADwAMAAoACwAKAAgABgAFAAQAAwACAAEAAAD+//3//v/+//z//P/5//j/+P/4
//f/9//3//f/+P/4//f/9v/3//f/9//4//j/+P/4//j/9//2//b/9v/4//j/9//3//X/
9f/z//P/8//z//P/8v/y//L/8v/y//P/8//z//P/8//y//L/8v/y//L/8v/y//D/8P/w
//D/8P/x//H/8f/x//H/8f/x//L/8//z//P/8f/x//L/8v/1//X/9f/1//T/9f/1//X/
9//3//f/9//3//j/+P/4//f/9//3//j/+P/4//n/+f/5//r/+v/5//n/+f/4//j/+P/5
//n/+f/5//n/+P/4//j/+P/4//n/+f/5//j/+P/4//j/+P/6//r/+v/6//v//P/8//z/
/v/+/////////wAAAAAAAAAAAAACAAMABgAHAAcABwAHAAgACAAGAAUABAADAAMABAAE
AAIAAAD/////AAAAAP/////////////+//7//P/6//n/+f/4//r/+f/5//j/9//2//b/
9//3//f/9//2//b/9v/2//b/9v/2//b/9v/2//b/9v/2//b/9v/2//b/9//3//f/9//3
//f/9//0//T/9P/3//z/CgAdADMAUAByAJsAzAD7ADABZwGYAb8B0AG/AYcBNQHjAJoA
UQADAL7/m/+K/3j/c/99/4b/kP+b/6f/uv/L/9b/4v/p/+3/7v/v//L/8f/x//L/8//z
//P/9P/0//X/9f/1//b/9v/2//b/9v/3//f/9//3//j/+P/4//j/+f/5//n/+v/6//r/
+v/6//r/+v/7//v/+//8//z//P/9//3/+//8//3//f/7//v//P/+////AAACAAMAAQAD
AAMAAwAFAAUABgAIAAgACQAKAAsACwALAAwADgANAA4ADwASABUAFwAYABoAHAAeAB8A
IQAlACcAKAAqACoAKgArACwALgAuAC8ALwAxADEAMQAxADMAMgAyADIAMAAwAC8ALwAu
AC0ALAArACkAKAAlACQAIgAgAB8AHQAbABsAGAAWABUAFAASABAADwAOAA0ADAALAAoA
CAAHAAYABgAEAAQABQAEAAQABAABAAEAAQABAAIAAgABAAAAAQABAAEAAgAAAAAAAAAA
AAAAAAABAAIAAAAAAP////8BAAEA//////////////7//v/+//7//v/9//3//f/9////
/v/+//7//v/+//7//v/+//7//v/+//z//f/9//3//f/9//3//f/+//////////////8A
AAAAAQABAAEAAQACAAMAAwADAAUABQAFAAUAAwAEAAQABAAFAAUABQAGAAYABgAHAAcA
BwAIAAgABwAHAAcABgAGAAYABwAHAAcABwAHAAYABgAIAAgACAAIAAgACAAIAAgACAAI
AAkACgAKAAoACgAKAAsACwALAAwADAAMAA4ADgAQABEAEgATABMAEwAVABYAFgAUABEA
EAAPAA8AEgASABAADgANAA0ADgAOAA0ADQANAA0ADwAOAA4ADAAIAAcABwAGAAgABwAH
AAYABQAEAAQABQAFAAUABQAEAAYABgAGAAYABgAGAAYABgAGAAYABgAGAAYABgAGAAYA
BQAFAAUABQAHAAcABQAGAAYABgAJABAAIAAxAEsAaACQAL8A7gAfAVQBiQG2AdkB5gHL
AYkBNQHnAJ4AUQD//8D/o/+U/4b/h/+P/5j/ov+v/73/zv/b/+j/9P/7//3//v///wAA
AQABAAIAAwADAAMABAAEAAUABQAFAAYABgAGAAgACAAJAAkACQAJAAoACgAKAAoACwAL
AAsADAAMAAwADAAMAAwADAANAA0ADQAOAA4ADgAPAA8ADwAQABEAEQARABEAEgAUABIA
EgATAA==
         </WaveFormData>
      </LeadData>
      <LeadData>
         <LeadByteCountTotal>10000</LeadByteCountTotal>
         <LeadTimeOffset>0</LeadTimeOffset>
         <LeadSampleCountTotal>5000</LeadSampleCountTotal>
         <LeadAmplitudeUnitsPerBit>4.88</LeadAmplitudeUnitsPerBit>
         <LeadAmplitudeUnits>��V</LeadAmplitudeUnits>
         <LeadHighLimit>2147483647</LeadHighLimit>
         <LeadLowLimit>268435456</LeadLowLimit>
         <LeadID>V6</LeadID>
         <LeadOffsetFirstSample>0</LeadOffsetFirstSample>
         <FirstSampleBaseline>0</FirstSampleBaseline>
         <LeadSampleSize>2</LeadSampleSize>
         <LeadOff>FALSE</LeadOff>
         <BaselineSway>FALSE</BaselineSway>
         <ExcessiveACNoise>FALSE</ExcessiveACNoise>
         <MuscleNoise>FALSE</MuscleNoise>
         <LeadDataCRC32>2762242680</LeadDataCRC32>
         <WaveFormData>
/P/8//z//P/8//z//P/8//z//P/8//z/+v/6//r/+v/6//r/+v/6//r/+v/6//r/+P/4
//j/+P/4//j/+P/4//b/9v/2//b/9v/2//b/9v/2//b/9v/2//b/9v/2//b/9v/2//b/
9v/2//b/9v/2//b/9v/2//b/9v/2//b/9v/4//j/+P/4//j/+P/4//j/+P/4//j/+P/6
//r/+v/6//r/+v/6//r/+v/6//r/+v/6//r/+v/6//z//P/8//z//P/8//z//P/8//z/
/P/8//z//P/8//z//P/8//z//P/8//z//P/8//r/+v/6//r/+v/6//r/+v/6//r/+v/6
//r/+v/6//r/+v/6//r/+v/4//j/+P/4//v/+//8//3//f/9//3//v/+//7//v///wAA
AQADAAUABwAHAAcACAAGAAUABAAEAAQABAAFAAUABQACAAAAAAD//wAAAAAAAAEAAQAB
AAAA/f/8//v/+v/3//f/9//3//f/9v/1//T/9P/1//X/9P/y//L/8v/y//T/9P/0//T/
9P/0//P/8//z//P/8//z//H/8v/y//L/8v/y//L/8v/z//L/8v/x/+//8//9/woAGwAx
AEoAagCQALYA4AAKATMBVgFvAXEBVQErAf4A0ACZAFMACQDZ/77/pf+b/6P/qv+t/7L/
uf/E/9D/2f/i/+f/6f/q/+v/7f/s/+7/7f/t/+3/7f/t/+7/7//v/+3/7f/t/+3/8P/w
//D/8f/x//H/8f/x/+//7//v/+//8f/x//L/8v/y//L/8v/y//P/9P/0//T/9P/0//T/
9P/0//b/9v/2//X/9f/1//X/9//4//j/+v/4//j/+f/5//r//P/8//z///8AAAEAAgAB
AAEAAgADAAYABwAJAAoADAANAA4AEAAPABIAFAAWABgAGwAcACAAIgAiACMAJAAjACQA
JAAkACQAJAAkACQAIwAjACMAIgAjACMAIgAhAB4AHQAcABsAGgAXABYAFAASABAADwAN
AA4ADAAMAAkABQAEAAMAAQABAAAA///9//7//f/8//v/+P/4//f/9//1//X/9P/0//T/
9P/0//T/9P/0//X/9v/2//b/9v/2//X/9P/z//H/7//v/+//7v/w//D/8P/w//D/8P/u
/+7/7//v/+//7v/s/+z/7P/s/+z/7P/s/+z/7f/s/+z/6//r/+v/6//r/+n/6v/q/+v/
7f/t/+3/7f/t/+3/7f/s/+z/7f/t/+7/7v/u/+7/7v/u/+//7//v/+//7//v//D/7//v
/+//7//x//H/8f/x//H/8f/x//H/8f/x//H/8f/y//L/8v/y//D/7//v/+//7f/t/+z/
7P/t/+7/7//w//D/8P/x//H/8P/v/+7/7f/v/+7/7v/u/+7/7v/u/+7/7v/u/+7/7v/v
/+//8P/x//H/8f/z//T/9P/0//L/8//0//X/9//5//n/+f/7//z//P/7//r/+v/6//r/
+f/5//n/9v/y//L/8//0//b/9v/1//X/9v/2//b/9v/1//T/8f/x/+//7//v/+7/7//u
/+7/7//t/+z/7P/s/+z/7P/s/+z/7P/s/+z/7P/t/+3/7f/t/+3/7f/t/+7/7v/u/+7/
7v/u//D/7f/q/+r/6//r/+//9/8EABcALQBIAGYAjAC2AOIAEAE5AV4BdwF7AWUBOwEQ
AeIAqwBdAA0A2/++/6X/m/+h/6j/q/+w/7n/xP/O/9X/3P/j/+f/6P/p/+n/6P/q/+v/
6//r/+v/6//s/+3/7f/t/+3/7f/t/+7/7v/u/+//7f/t/+3/7f/v/+//7//v/+//7//w
//D/8P/w//D/8P/x//L/8v/y//L/8v/y//L/8v/0//T/9P/1//X/9f/1//X/9v/2//j/
+P/4//n/+f/6//z//P/8//3//v///wAAAQABAAIAAwAEAAUABwAIAAwADQAOABAAEQAU
ABYAGAAZABsAGwAeACAAIAAhACIAIwAkACQAJAAmACYAJgAmACUAJQAlACQAIwAjACIA
IQAeAB0AHAAbABoAFwAWABQAEgAQAA8ADQAKAAgACAAFAAMAAgABAP/////+//3/+//6
//n/+P/3//b/9v/1//X/9f/1//T/9P/0//T/9P/0//P/8v/y//L/8v/y//L/8v/y//L/
8v/x/+//7//v/+7/8P/w//D/8P/w//D/7v/u/+//7//v/+7/7v/u/+7/7v/u/+7/7v/u
/+v/6v/q/+n/6//r/+v/6//r/+z/7P/t/+3/7f/t/+3/7f/t/+3/7P/u/+//7//w//D/
8P/w//D/8P/x//H/8f/x//H/8f/y//P/8//z//P/8//z//P/8//z//P/8//z//P/8//z
//P/8v/y//L/8v/0//P/8//z//P/8//y//L/8v/0//L/8v/y//L/8P/w//D/8P/y//L/
8//z//T/9f/1//X/9f/2//b/9v/0//X/9v/3//v//f/9//3/+//8//z/+//6//r/+v/6
//3//f/9//r/+P/4//n/+v/6//r/+f/5//n/+P/3//b/9f/0//H/8f/x//H/8f/w/+//
7v/u/+//7//u/+7/7v/u/+7/7v/u/+7/7v/u/+7/6//r/+v/6//r/+v/6//s/+7/7v/u
/+7/7v/s/+v/6v/q/+n/6f/r//H//v8NACEAOgBYAHwApADMAPoAJQFKAWcBcwFlAUMB
FgHqALcAdwApAOv/xv+r/5f/mf+i/6X/qv+z/7z/yP/T/9r/4//l/+b/5//p/+j/6P/n
/+f/5//n/+f/6P/p/+n/6f/p/+n/6f/o/+j/6P/p/+n/6f/p/+n/6f/p/+n/6f/p/+n/
6v/q/+j/6P/o/+j/6f/q/+r/6v/q/+r/6v/q/+z/7v/u/+7/7f/t/+3/7f/v//D/8P/y
//D/8P/x//H/8v/0//T/9P/1//b/9//4//n/+f/6//v//P/9////AAAEAAUABgAIAAkA
DAAOABAAEQATABMAFgAWABYAFwAYABsAHAAcABwAHAAcABwAHAAdAB0AHQAcABsAGwAa
ABkAFgAVABQAEwASAA8ADgAMAAwACgAJAAcABAACAAIA///9//z/+//5//v/+v/5//f/
9P/z//L/8f/w//D/7//v/+//7//u/+7/7P/s/+z/7P/t/+z/7P/s/+7/7v/u/+7/7v/u
/+7/7f/t/+3/7f/s/+z/7P/s/+z/6v/q/+j/6P/p/+n/6f/o/+r/6v/q/+r/6P/o/+j/
6P/p/+j/6P/n/+f/5//n/+f/5//o/+j/6f/p/+n/6f/p/+n/6f/p/+j/6v/r/+v/7P/s
/+z/7P/s/+z/7f/t/+3/7f/t/+3/7v/t/+3/7f/t/+//7//v/+//7//v/+//7//v/+//
7//v//D/8P/w//D/7v/t/+3/7f/t/+3/7P/s/+7/7v/u/+7/7v/u/+7/7v/u/+7/7v/u
/+7/7v/v/+//8P/x//H/8f/z//T/9P/0//L/8//0//X/9//5//n/+f/7//z//P/7//j/
+P/4//j/+f/5//n/9v/0//T/9f/2//b/9v/1//X/9f/0//P/8v/x//D/7f/t/+3/7f/t
/+z/6//q/+r/6//t/+z/7P/s/+z/7P/s/+z/6v/q/+r/6v/p/+n/6f/p/+v/6//r/+z/
7P/s/+z/7P/s/+z/6//q/+r/6f/n/+n/8/8CABcALwBIAGgAjgC2AOAADAExAVQBaQFp
AU8BIwH2AMgAkQBHAP//0f+0/5v/kf+Z/6D/o/+q/7f/wv/O/9X/3v/j/+X/5P/l/+X/
5P/m/+X/5f/l/+X/5f/m/+f/5//n/+f/5//n/+r/6v/q/+v/6//r/+v/6//p/+n/6f/p
/+v/6//s/+z/6v/q/+r/6v/r/+z/7P/s/+7/7v/u/+7/7v/w//D/8P/v/+//7//v/+//
8P/w//L/8v/y//P/8//0//b/9v/2//f/+P/5//r/+//7//z//f/+////AQACAAQABQAG
AAgACQAMAA4AEAARABMAEwAWABoAGgAbABwAGwAcABwAHAAcABwAHAAcAB0AHQAdABwA
GwAbABoAGQAYABcAFgAVABQAEQAQAA4ADAAKAAkABwAGAAQABAABAP///v/9//v/+f/4
//f/9f/2//X/9P/z//T/9P/z//P/8f/x//D/8P/w//D/8P/w/+//7v/u/+7/7v/u/+7/
7v/u/+7/7v/t/+//7//v/+7/7P/s/+z/7P/u/+7/7P/s/+3/7f/t/+z/7P/s/+z/7P/q
/+r/6v/q/+v/6v/q/+n/6//r/+v/6//r/+z/7P/t/+v/6//r/+v/6//r/+v/6v/q/+v/
6//s/+7/7v/u/+7/7v/v/+//7//v/+//7//w/+//7//v/+//8f/x//H/8f/x//H/8f/x
//H/8f/x//H/8v/y//L/8v/y//H/8f/x//H/8f/w//D/8v/y//L/8v/w//D/8f/x//H/
7//x//L/8P/w//D/8P/w//D/8P/w//L/8v/z//P/9P/1//X/9f/1//b/9v/2//b/9//4
//n/+f/7//v/+//7//z//P/7//r/+v/6//r/+f/5//n/9v/1//b/+P/6//j/+P/3//f/
9//2//X/9P/z//L/7//v/+//7//v/+7/7//u/+7/7//v/+7/7v/u/+7/7v/u/+7/7v/u
/+7/7v/t/+3/7f/t/+//7//v//D/7v/u/+7/7v/u/+7/7f/s/+z/6//r//P///8QACMA
OwBYAHgAnADCAOwAFAE3AVQBXwFPAScB9QDIAJYAVwARAN3/wf+q/5X/l/+f/6T/qf+y
/73/yv/W/9//5P/n/+f/6P/n/+n/6P/o/+v/6//r/+v/6f/q/+v/6//t/+3/7f/t/+7/
7v/u/+//7//v/+//7//v/+//7//v/+//7//w//D/8P/w//D/8P/v//D/8P/w//L/8v/y
//L/8v/0//T/9P/1//X/9f/1//X/9v/2//j/+v/6//v/+//6//z//P/8//3//v///wAA
AQABAAIAAwAEAAUABwAIAAwADQAOABAADwASABQAFgAXABkAGQAcAB4AHgAfACAAIQAi
ACIAIgAiACIAIgAiACEAIQAhACAAIQAhACAAHwAeAB0AHAAbABoAFwAWABQAEgAQAA8A
DQAMAAoACgAHAAcABgAFAAMAAQAAAP///f/+//3//P/7//z//P/7//v/+f/5//j/+P/2
//b/9v/2//b/9v/3//j/+P/4//j/+P/4//j/+P/3//f/9//3//b/9v/2//b/9v/2//b/
9P/0//X/9f/1//T/8v/y//L/8v/y//L/8v/y//P/8v/y//H/8//z//P/8//x//L/8v/z
//H/8f/x//H/8//z//P/8v/z//X/9v/4//b/9v/2//b/9v/3//f/9//3//f/9//4//n/
+f/5//n/+f/5//n/+f/5//n/+f/5//n/+f/5//n/+v/6//r/+v/6//n/+f/5//n/+f/4
//j/+P/4//j/+P/4//j/+f/5//f/9//3//f/9//3//f/9//5//r/+f/4//f/9v/4//j/
+P/4//r/+v/7//v//P/9//3//f/9//7//v/+//7///8AAAEAAwAFAAUABQAFAAYABgAF
AAQABAAEAAQABQAFAAUAAgAAAAAAAQACAAIAAgABAAEA///+//3//P/7//r/9//3//n/
+f/5//j/+f/4//j/+f/3//b/9v/2//j/+P/4//j/+P/4//j/+P/3//f/9//3//f/9//3
//j/+P/4//j/+P/4//j/9//2//L/8//z//n/AwASACMAOwBUAHIAlAC4AN4ABgEnAUYB
VwFNASsB+QDKAJwAZwAnAO//0f++/6f/n/+l/6r/r/+4/8P/zv/Y/+H/6P/t/+//8P/x
//H/8v/y//P/8//z//P/8//0//X/9f/1//X/9f/1//b/9v/2//f/9f/1//X/9f/3//f/
9//3//f/9//4//j/+P/4//j/+P/5//r/+v/6//r/+v/6//r/+v/8//z//P/9//3//f/9
////AAAAAAIAAgACAAMAAwACAAQABAAEAAUABgAHAAgACQAJAAoACwAMAA0ADwAQABIA
EwAUABYAFQAYABoAHAAdAB8AHwAiACQAJAAlACYAJwAoACgAKAAoACgAKAAoACkAKQAp
ACgAKQApACgAJwAkACMAIgAhACIAHwAeABwAGgAYABcAFQAUABIAEgAPAA8ADgANAAsA
CwAKAAkABwAGAAUABAADAAIAAgABAAEAAQABAAAAAAAAAAAAAAAAAP///v/+//7//P/8
//z//P/+//7//v/9//3//f/9//z//P/8//z//P/8//z/+v/6//v/+//7//r/+v/6//r/
+v/4//j/+P/4//n/+P/4//f/+f/5//n/+f/3//j/+P/5//v/+//7//v/+f/5//n/+P/6
//v/+//8//z//P/8//z//P/9//3//f/9//3//f/+//3//f/9//3//f/9//3//f//////
//////3//f/9//3//v/+//7//v/8//v/+//7//3//f/8//z//P/8//z//P/8//z//f/9
//v/+//7//v/+//9//3/+//8//z//P/8//z//P/8//z//P/8//z//f/9/wAAAQABAAEA
AQACAAIAAgAAAAEAAgADAAUABwAHAAcACQAKAAoACQAIAAgACAAIAAkACQAJAAYABAAE
AAUABgAGAAYABQAFAAMAAgABAAAA///+//v/+//9//3//f/8//3//P/8//3//f/8//z/
/P/6//r/+v/6//r/+v/6//r/+//7//v/+//9//3//f/+//z//P/8//z//P/8//v/+v/4
//n/+////wsAHAAxAEcAYACAAKIAxgDsABABMQFMAVcBRQEdAesAvACMAFUAFwDp/8//
uv+n/6X/rf+u/7X/wP/J/9L/3v/n//D/9f/3//j/9//3//j/+v/5//n/+f/5//n/+v/7
//v/+f/5//n/+f/4//j/+P/5//v/+//7//v/+//7//v/+//7//v//P/8//z//P/8//z/
/f/+//7//v/+//7//v/+//7/AAAAAAAAAQABAAEAAQABAAIAAgAEAAIAAgADAAMABAAG
AAYABgAHAAgACQAKAA0ADQAOAA8ADgAPABEAEgAUABUAFgAYABcAGgAcAB4AIQAjACMA
JgAqACoAKwAsACsALAAsACwALAAsACwALAArACsAKwAqACcAJwAmACUAJAAjACIAIQAg
AB0AHAAaABoAGAAXABUAEgAQABAADQANAAwACwAJAAkACAAHAAUABAADAAIAAQAAAAAA
//////3//f/8//z//P/8//z//P/8//z//f/+//3//P/7//r/+v/6//r/+f/5//n/+f/4
//n/+v/7//z/+//6//f/9v/3//f/9//2//b/9v/2//b/9P/0//T/9P/1//T/9P/z//X/
9f/1//X/8//0//T/9f/z//P/8//z//P/8//z//L/8v/z//P/9P/2//b/9v/2//b/9//3
//f/9//3//f/+P/3//f/9//3//n/+f/5//n/+f/5//n/+f/5//n/+f/5//j/+P/4//j/
+P/3//f/9//4//n/+f/6//j/+P/4//j/9v/2//f/9//1//X/9f/1//X/9f/1//T/9v/2
//b/9v/0//T/9P/0//b/9v/3//f/+P/5//n/+f/5//r/+v/6//j/+f/6//v//f//////
//8BAAIAAgABAAAAAAAAAAAAAAD///7/+v/6//r/+//8//z//P/7//v//f/8//v/+v/5
//j/9f/1//P/8//z//L/8//y//L/8//x//D/8P/w//D/8P/w//D/7v/u/+7/7v/v/+//
7//v/+//7//v//D/7v/u/+7/7v/y//L/8f/w/+7/7f/t/+//9f8AABEAJQBAAFwAgACo
ANAA+AAhAUgBZwFzAWcBQQEUAeoAuQB1ACUA5f/E/63/nf+f/6j/q/+w/7X/uv/E/8//
1v/d/+P/5v/n/+f/5v/k/+f/5//n/+f/6f/q/+v/6//r/+v/6//r/+v/6v/p/+n/6f/p
/+n/6f/r/+v/6//r/+v/6//s/+z/7P/s/+z/7P/r/+z/7P/s/+7/7v/u/+7/7v/w//D/
8P/x//H/8f/x//P/9P/0//b/9P/0//X/9f/0//b/9v/2//n/+v/7//z//f/9//7///8A
AAEAAwAEAAQABQAGAAgACQAMAA4AEAARABMAEwAWABgAGAAZABoAHQAeAB4AHgAgACAA
IAAgAB8AHwAfAB4AGwAbABoAGQAYABcAFgAVABQAEQAQAA4ADgAMAAsACQAIAAYABgAD
AP///v/9//v/+//6//n/9//0//P/8v/x//L/8v/x//H/8P/v/+3/7P/s/+z/7P/s/+3/
7P/s/+z/7P/s/+z/7P/q/+r/6v/p/+v/6//r/+r/6P/o/+j/6P/o/+j/5v/m/+X/5f/l
/+T/5P/k/+T/5P/k/+T/5P/k/+X/5P/k/+P/4f/h/+H/4f/f/+D/4P/h/+P/4//j/+P/
4f/h/+H/4P/h/+P/5P/m/+j/6P/o/+j/5v/n/+f/5//n/+f/5//o/+n/6f/p/+n/5//n
/+f/5//p/+n/6f/p/+f/5//n/+f/6v/q/+r/6v/q/+n/6f/p/+n/5//o/+b/5v/m/+b/
6P/o/+j/6P/m/+b/5//n/+j/6f/p/+n/5//o/+j/6P/o/+n/6v/r/+3/7//v/+//7//w
//D/7//w//D/8P/w/+//7//v/+z/6v/q/+v/7P/u/+7/7f/t/+v/6v/p/+j/5//m/+P/
4//j/+P/4//i/+H/4P/g/+H/4//i/+L/4v/g/+D/4P/g/+D/4P/g/+D/4f/h/+H/4f/h
/+H/4f/i/+D/4P/g/+D/4P/g/+H/4P/e/9//3//f/+X/8v8DABUALgBMAG4AlgDCAO4A
GwFEAWcBeQF1AVUBLAECAdMAjwA5AO//yP+t/5f/lf+c/5//pP+r/7L/vP/D/8z/0//Z
/9z/3//f/97/3v/d/93/3f/d/9//4P/h/+H/4f/h/+H/4f/i/+L/4v/j/+P/4//j/+P/
5P/l/+b/5//l/+X/5v/m/+b/5v/m/+b/6f/q/+r/6v/q/+r/6v/q/+r/7P/s/+z/7f/t
/+3/7f/t/+7/7v/w//D/8P/x//H/8v/0//T/9P/3//j/+f/6//n/+f/6//v//v///wEA
AgAGAAcACAAKAAkADAAOABAAEwAVABUAGAAaABoAGwAcAB8AIAAgACAAIgAiACIAIgAh
ACEAIQAgAB8AHwAeAB0AHAAbABoAGQAaABcAFgAUABAADgANAAsACAAGAAYAAwABAAAA
///9//3//P/7//n/+P/3//b/9f/y//L/8f/x//P/8//y//L/8P/w//D/8P/v/+7/7v/u
/+z/7P/s/+z/7v/u/+7/7f/t/+3/7f/s/+r/6v/q/+r/6v/q/+j/6P/r/+v/6//q/+j/
6P/o/+j/5//m/+X/5P/l/+T/5P/j/+X/5f/l/+X/5f/m/+b/5//n/+f/5//n/+f/5//n
/+b/5v/n/+f/6P/q/+r/6v/q/+r/6//r/+v/7f/t/+3/7v/u/+3/7P/r/+3/7f/t/+3/
7f/t/+3/7f/t/+3/7f/t/+7/7v/u/+7/7v/t/+3/7f/t/+3/7P/s/+z/7P/u/+z/7P/s
/+z/7P/s/+z/7P/s/+z/7v/u/+//7//u/+//7//v//H/8v/y//L/8P/x//L/8//1//f/
9//3//f/+P/4//f/9v/2//b/9v/3//f/9//0//L/8v/z//T/9P/0//P/8//z//L/8f/w
/+//7v/r/+v/6//r/+v/6v/p/+j/6P/p/+n/6P/o/+j/6P/o/+j/6P/o/+j/6P/o/+f/
5//n/+f/5//n/+f/6P/o/+j/6P/o/+r/6P/n/+j/6P/n/+f/5f/p//b/BQAZADAATgBw
AJYAwADuABcBPgFhAXEBawFLAR4B8gDDAIUAOQDz/8r/r/+Z/5f/nv+j/6j/r/+4/8L/
zf/W/9v/4f/k/+P/4//k/+b/5f/l/+X/5f/l/+b/5//n/+f/5//n/+f/6P/o/+j/6f/n
/+f/5//n/+f/5//n/+f/6f/p/+r/6v/o/+j/6P/o/+v/7P/s/+z/6//q/+n/6P/q/+z/
7P/s/+3/7f/t/+3/7f/u/+7/8P/w//D/8f/x//L/9P/0//T/9f/2//f/+P/3//f/+P/5
//z//f///wAAAgADAAQABgAHAAoADAAOAA8AEQARABQAFgAWABcAGAAbABwAHAAcABwA
HAAcABwAHwAfAB8AHgAdAB0AHAAbABoAGQAYABcAFgATABIAEAAOAAwACwAJAAgABgAG
AAMAAQAAAP///f/7//r/+f/3//j/9//2//X/9P/0//P/8//x//H/8P/w//D/8P/w//D/
7//u/+7/7v/u/+7/7v/u/+7/7v/u/+3/7//v/+//7v/s/+z/7P/s/+z/7P/q/+r/6//r
/+v/6v/q/+r/6v/q/+j/6P/o/+j/6f/o/+j/5//l/+X/5f/l/+X/5v/m/+f/5//n/+f/
5//n/+f/5//m/+j/6f/p/+r/6P/o/+j/6P/q/+v/6//r/+v/6//r/+z/7f/t/+3/7f/t
/+3/7f/t/+3/7f/t/+3/7f/t/+3/7f/s/+z/7P/s/+z/6//r/+v/7f/t/+z/7P/s/+z/
7P/s/+r/7P/u/+7/7v/u/+z/7P/s/+z/7v/u/+//7//u/+//7//v//H/8v/y//L/8v/z
//T/9f/1//f/9//3//f/+P/4//f/9P/0//T/9P/1//X/9f/y//L/8v/z//T/9P/0//P/
8//x//D/7//u/+3/7P/p/+n/6f/p/+n/6P/n/+b/5v/n/+f/5v/m/+b/6P/o/+j/6P/o
/+j/6P/o/+f/5//n/+f/5f/l/+X/5v/m/+b/5v/m/+j/6P/n/+b/5v/l/+P/5//v//7/
EQApAEQAYgCGAKoA0gD6ACMBRAFZAVkBPQENAdoArAB3ADMA8f/J/7L/mf+N/5X/nP+h
/6j/s/++/8r/0//a/+H/4f/i/+P/4//k/+T/4//j/+P/4//j/+T/5f/l/+X/5f/l/+X/
5v/m/+b/5//n/+f/5//n/+f/5//n/+f/5//n/+j/6P/o/+j/6P/o/+n/6v/q/+r/6v/q
/+r/6v/q/+z/7P/s/+3/7f/t/+3/7f/u/+7/8P/u/+7/7//v//D/8v/y//L/8//0//X/
9v/5//n/+v/7//z//f///wAAAAABAAIABAAFAAgACgAMAA0ADwAPABIAFAAUABUAFgAX
ABgAGAAYABgAGAAYABgAGwAbABsAGgAZABkAGAAXABQAEwASABEAEAANAAwACgAKAAgA
BwAFAAQAAgACAP///f/8//v/+f/5//j/9//1//T/8//y//H/8P/w/+//7//t/+3/7P/s
/+z/7P/s/+z/7f/s/+z/7P/s/+z/7P/s/+z/7P/s/+v/6//r/+v/6v/q/+r/6v/q/+r/
6v/o/+j/5//n/+f/5v/o/+j/6P/o/+j/6P/o/+j/5//m/+b/5f/l/+X/5f/l/+P/5P/k
/+X/5f/l/+X/5f/l/+X/5f/k/+T/5f/l/+b/5v/m/+b/5v/m/+f/5//n/+f/5//n/+j/
6f/p/+n/6f/p/+n/6f/p/+n/6f/p/+n/6f/p/+n/6f/q/+r/6v/q/+r/6f/p/+n/6f/p
/+j/6P/o/+j/6P/o/+j/6P/p/+n/6//p/+j/6P/o/+j/6P/o/+j/6P/o/+r/6v/r/+v/
6v/r/+v/6//t/+7/7v/u/+z/7f/u/+//8//1//X/9f/1//b/9v/1//L/8v/y//L/8//z
//P/8P/u/+7/7//w/+7/7v/t/+3/7f/s/+v/6v/r/+r/5//n/+f/5//n/+b/5f/k/+T/
5f/l/+T/5P/k/+T/5P/k/+T/4v/i/+L/4v/j/+P/4//j/+P/4//j/+T/4v/i/+L/4v/i
/+L/4//i/+D/3//f/+P/7//+/xEAJQA+AFwAgACmAMwA9gAbAToBTQFHAScB9wDIAJoA
YwAhAOP/wf+s/5P/if+R/5j/nf+k/6v/uP/G/8//1v/b/93/3v/f/9//3v/e/93/3f/d
/93/3//g/+H/4f/h/+H/4f/h/+D/4P/g/+H/4f/h/+H/4f/j/+P/4//j/+P/4//k/+T/
4v/i/+L/4v/j/+T/5P/k/+b/5v/m/+b/5P/m/+b/5v/l/+X/5f/l/+f/6P/o/+r/6v/q
/+v/6//q/+z/7P/s/+//8P/x//L/8f/x//L/8//0//X/9//4//r/+//8//7///8CAAQA
BgAHAAkACQAMAAwADAANAA4AEQASABIAEgAUABQAFAAUABUAFQAVABQAEwATABIAEQAQ
AA8ADgANAAwACQAIAAYABAACAAEA///8//r/+v/3//f/9v/1//P/8f/w/+//7f/s/+v/
6v/p/+r/6v/p/+n/5//n/+b/5v/m/+b/5v/m/+X/5P/k/+T/5P/k/+T/5P/k/+T/5P/j
/+P/4//j/+L/4v/i/+L/4v/k/+T/4v/i/+H/4f/h/+D/4P/g/+D/4P/g/+D/4P/g/9//
3v/e/93/3//f/9//3//d/97/3v/f/93/3f/d/93/3f/d/93/3P/c/93/3f/e/9z/3P/c
/9z/3v/f/9//3//f/9//3//g/+H/4f/h/+H/4f/h/+H/4f/h/+H/4f/h/+P/4//j/+P/
4v/i/+L/4v/i/+H/4f/h/+H/4f/g/+D/4v/i/+L/4v/i/+L/4P/g/+D/4P/g/+D/4P/g
/+L/4v/j/+P/5P/l/+X/5f/l/+b/5v/m/+b/5//o/+n/6f/r/+v/6//r/+z/7P/r/+j/
6P/o/+j/6f/p/+n/5v/m/+b/5//o/+b/5v/l/+X/4//i/+H/4P/h/+D/3f/d/9v/2//b
/9r/2f/Y/9j/2f/Z/9j/2P/Y/9j/2P/Y/9j/2v/a/9r/2v/X/9f/1//X/9f/1//X/9j/
2P/Y/9j/2P/W/9j/1//W/9b/1f/V/9v/5//4/wsAIQA8AF4AggCoANAA+AAbAToBSQE7
ARUB4wC0AIYASwADAMv/r/+W/4H/f/+J/4z/kf+a/6f/sv+6/8H/yv/P/8//0P/R/9H/
0v/S/9H/0f/R/9H/0f/S/9P/0//T/9P/0//T/9T/1P/U/9X/0//T/9P/0//V/9X/1f/V
/9X/1f/W/9b/1v/W/9b/1v/V/9b/1v/W/9b/1v/W/9b/1P/W/9b/1v/Z/9n/2f/Z/9n/
2v/Y/w==
         </WaveFormData>
      </LeadData>
   </Waveform>
</RestingECG>
