# Supplementary material for: Detection of Left Atrial Enlargement Using a Convolutional Neural Network-Enabled Electrocardiogram
Source: Front Cardiovasc Med. 2020 Dec 17;7:609976. doi: 10.3389/fcvm.2020.609976 (PMC7773668; doi:10.3389/fcvm.2020.609976)
Supplement: Supplementary file 1 [file Data_Sheet_1.ZIP › hyp/1802032982_2569_0000001L.XML]

<?xml version="1.0" encoding="Windows-1252"?>
<!DOCTYPE RestingECG SYSTEM "restecg.dtd">
<RestingECG>
   <PatientDemographics>
      <PatientID>1802032982</PatientID>
      <PatientAge>67</PatientAge>
      <AgeUnits>Years</AgeUnits>
      <Gender>Male</Gender>
      <PatientLastName>guanshaohua</PatientLastName>
   </PatientDemographics>
   <TestDemographics>
      <DataType>Resting</DataType>
      <Site>1</Site>
      <AcquisitionDevice>MAC55</AcquisitionDevice>
      <Status>Unconfirmed</Status>
      <Priority>Normal</Priority>
      <AcquisitionTime>09:20:11</AcquisitionTime>
      <AcquisitionDate>09-13-2016</AcquisitionDate>
      <CartNumber>1</CartNumber>
      <AcquisitionSoftwareVersion>009C</AcquisitionSoftwareVersion>
      <XMLSourceVersion>MAC5000 v1.0</XMLSourceVersion>
   </TestDemographics>
   <RestingECGMeasurements>
      <VentricularRate>46</VentricularRate>
      <AtrialRate>46</AtrialRate>
      <PRInterval>160</PRInterval>
      <QRSDuration>132</QRSDuration>
      <QTInterval>472</QTInterval>
      <QTCorrected>413</QTCorrected>
      <PAxis>83</PAxis>
      <RAxis>10</RAxis>
      <TAxis>42</TAxis>
      <QRSCount>8</QRSCount>
      <QOnset>223</QOnset>
      <QOffset>289</QOffset>
      <POnset>143</POnset>
      <POffset>178</POffset>
      <TOffset>459</TOffset>
      <ECGSampleBase>500</ECGSampleBase>
      <ECGSampleExponent>0</ECGSampleExponent>
   </RestingECGMeasurements>
   <Diagnosis>
      <Modality>Resting</Modality>
         <StatementCount>3</StatementCount>
         <LabelText>12SL ��ϳ���</LabelText>
      <DiagnosisStatement>
         <StmtFlag>ENDSLINE</StmtFlag>
         <StmtText>����������Ķ�����</StmtText>
      </DiagnosisStatement>
      <DiagnosisStatement>
         <StmtFlag>ENDSLINE</StmtFlag>
         <StmtText>����֧��������</StmtText>
      </DiagnosisStatement>
      <DiagnosisStatement>
         <StmtFlag>ENDSLINE</StmtFlag>
         <StmtText>�쳣 ECG</StmtText>
      </DiagnosisStatement>
   </Diagnosis>
   <Waveform>
      <WaveformType>Rhythm</WaveformType>
      <WaveformStartTime>0</WaveformStartTime>
      <NumberofLeads>8</NumberofLeads>
      <SampleType>CONTINUOUS_SAMPLES</SampleType>
      <SampleBase>500</SampleBase>
      <SampleExponent>0</SampleExponent>
      <HighPassFilter>16</HighPassFilter>
      <LowPassFilter>150</LowPassFilter>
      <ACFilter>NONE</ACFilter>
      <LeadData>
         <LeadByteCountTotal>10000</LeadByteCountTotal>
         <LeadTimeOffset>0</LeadTimeOffset>
         <LeadSampleCountTotal>5000</LeadSampleCountTotal>
         <LeadAmplitudeUnitsPerBit>4.88</LeadAmplitudeUnitsPerBit>
         <LeadAmplitudeUnits>��V</LeadAmplitudeUnits>
         <LeadHighLimit>2147483647</LeadHighLimit>
         <LeadLowLimit>268435456</LeadLowLimit>
         <LeadID>I</LeadID>
         <LeadOffsetFirstSample>0</LeadOffsetFirstSample>
         <FirstSampleBaseline>0</FirstSampleBaseline>
         <LeadSampleSize>2</LeadSampleSize>
         <LeadOff>FALSE</LeadOff>
         <BaselineSway>FALSE</BaselineSway>
         <ExcessiveACNoise>FALSE</ExcessiveACNoise>
         <MuscleNoise>FALSE</MuscleNoise>
         <LeadDataCRC32>4008845086</LeadDataCRC32>
         <WaveFormData>
AwADAAUABQAFAAUABQAGAAgACAADAAMABQAGAAYABQADAAMAAwAEAAcABAABAP7//P/9
/wEA///9//3////9//v/+v/6//r//P/8//z//f/8//v/+f/2//v//P/8//3/+//4//n/
+v/6//r/+f/5//n/+f/9/wYABgD2/+7/8v/x//b/BwAKAAMACgAeACkAMAA+AE0AUgBR
AE8AQwA5ADsAMQAeABMAEgAQAAkAAQADAAAA9P/s/+3/7f/l/97/3f/e/9n/z//R/9X/
zv/L/8z/0P/Y/+H/4P/U/9X/5//p/+D/4P/p/+3/6P/l/+v/8f/v//L/9v/6//7//v/+
//z//P/9//3/+f/6//v/+v/+//7///8BAP3/+f/2//v////9//3/AAABAP//AAADAAEA
/v/7//n/+//9////AgAAAPz//P/8/wAA/f/9/wAABQADAAMAAgD7//z/AgD+//v///8F
AAQAAgABAP7//f8DAAYABQAGAAcACQADAAMABQAJAAkACAAGAAgABgAGAAoACAAIAA0A
DQAMAAwADQAPABAAEQARABMAEwAUABcAFgAVABYAGAAYABYAHAAjACAAHgAfAB0AGwAb
ABsAHAAgACIAIgAhACEAIQAiACIAHgAfACMAIgAfAB0AGwAXABUAFwAXABUAEQASABMA
EgAPAA8ADQANAAkACAAFAAUAAQACAAMAAgACAAAAAgAEAAIA/v/9//7///////3//P/9
//7////+//v//P////z/+//8//3//f/7//r/+f/3//f//f8AAAEA/v/+//r/+v/6//r/
+v/7//z/+//8//7//v/+//3/+//9/wAA+//7//z//P/6//r/+//6//n/+f/6//r/+//8
//z//P/6//r//v/////////+//v/+v/6//v/+//7//v//f/9//z//P/8//3//f/9//z/
///7//v//f/8//n//P8CAAAAAAAAAP7//v/+//z//f/9//7/////////////////AAAA
AAEAAQD+//v/+P/5//v//P/7//n//P/8//3//f/9//3//P/+//3/+//7//v////8//n/
+v/7//r/+//+//3//P////3//P/7//r/+//8//v/+v/2//r//P/5//3//f/6//r/9f/6
/wIAAQAAAP///v/9//z/+//6//r/+v/6//r/+P/4//j/+P/6//r/+v/6//r/+v/6//r/
9//2//X/9P/2//b/9v/2//j/+v/8//7/+//4//X/8v/0//b/+P/6//r/+v/6//r/+f/4
//f/9v/3//j/+f/6//n/+P/3//b/9//4//n/+v/6//r/+v/6//r/+v/6//r//f/+////
AAD7//j/9f/y//T/9v/4//r/+P/4//j/+P/4//j/+P/4//r/+v/6//r/+f/4//f/9v/3
//j/+f/6//n/+P/3//b/9//4//n/+v/6//r/+v/6//r/+v/6//r/+P/4//j/+P/4//j/
+P/4//j/+P/4//j/+f/6//v//P/7//r/+f/4//r/+v/6//r/+P/4//j/+P/6//r/+v/6
//z//P/8//z/+//6//n/+P/6//r/+v/6//j/+P/4//j/+P/4//j/+P/5//r/+//8//n/
+P/3//b/9//4//n/+v/6//r/+v/6//r/+P/4//v//P/8//v/+//7//v/+//6//r//P//
/wAAAwADAAAA/v///wAA//8AAAMAAQD//wEA/////wEAAQACAAMABAAGAAUABAD+//3/
AgAEAAUABQACAAEAAAAAAAUAAgD///z/+v/7/////f/7//v//f/7//n/+P/4//j/+P/4
//j/+f/6//v/+//6//r/+v/5//n/9v/0//b/+P/2//b/9f/1//v/+f/1//L/7P/q//D/
9P/x/+7/+f8EAAsAGgAoADMAQgBOAFsAagBdAEMAPwA/ADMALQAoAB8AGgAUAA0ABQAB
APj/7P/o/+v/4//d/9z/2//O/8v/1f/N/73/wP/J/8z/yP/I/9P/1v/S/9X/3f/d/97/
5v/n/+f/7v/7//n/6//t//D/8P/1//r/+//8//v/+v/6//n/+P/6//z//P/8//z//f//
////+//4//3////9//3/AAD8//n/+f/7//v/+v/5//n/+//9////AgACAP7//v/+////
+//6//z/AQD//////v/8//7/BQACAPz///8EAAIAAgADAAIAAwAEAAQAAAD+/wIABQAA
AAEAAwAHAAcABgAIAAoACAAIAAoACAAIAA0ADQAMAAwADQAPABAAEQARABUAFQAWABkA
GQAZABsAHgAYABQAGAAdACAAIAAjACMAIwAjACMAJAAlACYAJQAjACYAJwApACoAIgAh
ACMAIAAgACEAIgAhABsAGwAZABUAEwAUABUAFAATABMAEQARAA0ADAAJAAkABgAIAAoA
CgAHAAIAAQAAAAIAAAABAAQAAgABAP7//P/+//7//v/8//7/AAAEAAIA/v/+//7//f/+
//7//v/9//j//f///////P/8//j/+P/9//7///8BAP7/+//6//r//P/8//v/+f/9/wAA
+//7//r/+v/4//j/+v/6//r/+//+//7///8AAP///v/7//r//P/9//3//f/9//v/+//8
/////////////f/9//z//P/8//3//f/9/wAAAwD//////f/8//n//P8DAAIAAwAEAP//
/P/5//T/9f/3//r//f/9//3//f/9//7//v/9//3/AAAAAAAAAAD+//3/+//3//r//v//
/wEAAAD///7//P/8//v/+f/5//7/AwABAP////////3//f/+//v/+P/5//z//P/8//z/
/f/+//3//P/4//z//v/7//3//f/6//r/+//+//7//f/8//v/+v/7//z//f/+//z//P/8
//z//v/+//7//v/8//z//P/8//z//P/8//z/+v/6//r/+v/6//r/+v/6//r/+v/6//r/
/P/8//z//P/+//7//v/+//3//P/7//r/+v/6//r/+v/7//z//f/+//3//P/7//r/+P/4
//j/+P/6//r/+v/6//r/+v/6//r/+//8//3//v/9//z/+//6//z//P/8//z/+v/6//r/
+v/6//r/+v/6//v//P/9//7//P/8//z//P/+//7//v/+//v/+v/5//j/+v/8//7/AAD/
//7//f/8//r/+v/6//r/+//8//3//v/9//z/+//6//v//P/9//7//v/+//7//v/9//z/
+//6//z//P/8//z//v/+//7//v/9//z/+//6//3//v///wAA/f/8//v/+v/7//z//f/+
//v/+v/5//j/+//8//3//v/9//z/+//6//z//P/8//z//P/8//z//P/6//r/+v/6//3/
/v///wAA/v/8//r/+P/6//j/+P/7//3//v/+/////v/9//z/+v/6//z///8AAAEAAQD+
//z//v8AAAAAAgAFAAMAAQADAAUABQAHAAcABwAHAAcACAAGAAYAAQABAAUABgAGAAUA
BQAFAAUABgANAAoABwAEAP////8CAP//+//7//3/+//9//z//P/8//z//P/8//3//P/7
//n/9v/5//r/+v/7//j/9v/4//r/+f/6//r/+//9//3//f/u/+j/7P/m/+j//f8EAP//
DAAXABgAJAA7AEgAUABfAGwAZQBRAEMAOQAxACsAJgAjACAAFgAJAAMA///6//T/7v/n
/+P/4f/e/9n/0P/L/8//0f/R/8b/u//C/87/0P/V/9j/1v/b/93/3f/k/+b/4//r//T/
8//r/+3/+f/4//D/9P/4//j/+P/4//j/+f/5//n//P///wAA///+//7////+//v/+f//
/wUAAwADAAYAAQD9//z//f////7//f/9//7///8AAAIAAAD8//z//P/+//v/+//+/wIA
AQACAAIA/v8AAAcABAD//wEABQACAAIAAwACAAMABAAGAAQABAAJAAsABQAFAAYACQAI
AAYACAAKAAgACAAKAAgACAANAA8ADgAOAA8ADwAQABEAEQAUABUAFwAbABoAGQAaABwA
GAAUABgAHQAgACAAIwAjACAAHwAeAB4AIwAmACcAJwAmACUAJQAkAB8AHwAiACAAIQAh
ACEAHwAZABsAGwAZABUAFgAXABYAEgARAA4ADQALAAwACwANAAkACgALAAoABgACAAIA
AgABAP7//v8AAAMAAwABAAAA/v/+//7//P/9/wAABQAEAAEAAAD///3//f/+///////8
/wEAAwADAAEAAAD7//r//f/+////AQAAAP3//P/8////AAAAAP//AgAEAP7//f/9//z/
+f/4//3//v///wEAAAD+//3//P/+//7//P/8//z//f/9//3////9//3//v/9//3//f/9
///////+//7//v////////8AAAMA/////////v/7//7/AgAAAAAAAAAAAAAAAAD+//r/
+f/5//n/+v/7//z//f/8//z/+//7/wAAAAAAAAAA/v/9//v/9//4//z//f///wEAAQAB
AAAA///9//r/+f/+/wMAAQD///3//f/7//v//f/7//n/+//9//7///8AAP///v/7//j/
+P/8//7/+//9//3/+v/6/wEAAAD4//v//P/9//7/+//6//n/+P/6//r/+v/6//j/+P/4
//j/+f/6//v//P/8//z//P/8//v/+v/5//j/+P/4//j/+P/5//r/+//8//r/+v/6//r/
+v/6//r/+v/4//j/+P/4//n/+v/7//z//P/8//z//P/8//z//P/8//z//P/8//z/+//6
//n/+P/6//r/+v/6//j/+P/4//j/+v/6//r/+v/8//z//P/8//r/+v/6//r/+v/6//r/
+v/6//r/+v/6//n/+P/3//b/+f/6//v//P/7//r/+f/4//r/+v/6//r//P/8//z//P/9
//7///8AAP7//P/6//j/+v/6//r/+v/6//r/+v/6//r/+v/6//r/+v/6//r/+v/8//z/
/P/8//r/+v/6//r/+//8//3//v8AAAAAAAAAAPz/+v/4//b/+f/6//v//P/6//r/+v/6
//r/+v/6//r//f/+//3//v8AAAAA///9//3//f/9//3//v/8//7/AQABAAEAAAD8//3/
AAADAAQABQAHAAQAAQADAAMAAwAFAAMAAwADAAMABAAEAAQA//8AAAMABQAGAAUABQAF
AAUACAANAAoABwADAP///v8AAP3/+//7//3//f/9//z//P/9//7///8AAP///f/7//j/
+P/8//7////8//r/9//4//v/+v/7//v/+//9////+//y//j//v/0/+r/8f/8//v//P8H
ABAAGAAlADoATgBXAFYAVwBTAEsAPwA5ADUAKgAfAB4AGAALAAUAAwD6//T/9P/1//X/
6//S/8//3P/X/9H/zf/N/8z/x//I/9D/1v/X/9b/0v/R/9v/5f/i/+L/5f/p//D/8//x
/+//8//2//T/9P/4//j/+P/6//r/+//7//r//P/+//7//v/+////AQABAP3/+v///wAA
/f/8//7////9//7/AQAAAP7//P/7//r/+//8//7/AAD8//z//P////3//v8CAAIA///+
//z/+v/8/wMAAAD8////BAACAAQABQAEAAUABQAGAAMAAgAHAAkAAwADAAQABwAGAAQA
BgAIAAYABgAKAAgACAANAA8ADgAOAA8ADwAQABEAEQATABMAFAAXABgAGQAcACAAGwAW
ABkAHQAeAB4AIQAhAB8AHwAfACAAIwAmACcAJwAmACUAJQAkACEAIQAkACIAHwAfAB8A
HQAaAB0AHgAdABcAFgAVABIAEQARAA8ADwALAAoABwAHAAYACAAKAAoABgACAAIAAgAD
AAAAAAACAAMAAwABAAAAAAAAAAAA/v/+/wAABAACAAAAAAAAAP///P/8//z/+//4//3/
/////wAAAAD8//z//P/8//z//f////3//f/+/wAAAAD///3/AAACAPz/+//+//7//P/8
//7//v/+/////f/8//z//P/8//z/+v/6//7//////////f/7//v//P//////////////
///+//7//P/9//3//f/+/wEA/f/9/////v/7//7/AQD+//3//P/9//7////+//v/+//8
//3///////////8AAAAA/////wEAAAD///7///////7/+//5//z//P/9//3//f/9//z/
/f/9//z//f/9/wEA/v/7//3//f/7//v////9//v//f/8//z//P/8//7//v/8//r/9v/6
//z/+f/+/////f/+//n//v/6//r/+v/6//r/+//8//3//v/9//z/+//6//z//P/8//z/
/v/+//7//v/9//z/+//6//z//P/8//z/+//6//n/+P/7//z//f/+//z//P/8//z/+v/6
//r/+v/6//r/+v/6//r/+v/6//r//P/8//z//P/6//r/+v/6//r/+v/6//r//P/8//z/
/P/6//r/+v/6//r/+v/6//r//P/8//z//P/+//7//v/+//v/+v/5//j/+P/4//j/+P/4
//j/+P/4//n/+v/7//z/+v/6//r/+v/8//z//P/8//r/+v/6//r/+P/4//j/+P/6//r/
+v/6//z//P/8//z/+v/6//r/+v/4//j/+P/4//r/+v/6//r/+v/6//r/+v/6//r/+v/6
//z//P/8//z/+v/6//r/+v/6//r/+v/6//j/+P/4//j/+//8//3//v/9//z/+//6//v/
/P/9//7//P/6//j/9v/4//j/+P/4//r/+v/6//r/+v/6//r/+v/6//r/+v/6//j/+P/4
//j/+//8//3//v/9//z/+f/4//v//P/8//v//f/9//3//f/+//z//v8BAAEAAQAAAPz/
/P/+/wAAAAACAAUAAwABAAEAAQABAAMABQAFAAUABQAGAAYABgABAAMABQAGAAYABAAD
AAIAAQAEAAkABgADAP//+//6//z//P/7//z////7//v/+v/6//n/+P/3//b/+P/5//r/
+v/2//j/+P/3//j/+P/3//r/+//4//f/9f/1//n//f/1/+z/6P/o/+z/8v/1//j///8I
AA8AGgAsADkARgBWAGEAZgBfAEkAPQBBADcAJwAoACkAHgASAA8ADwAFAPb/7v/s/+n/
3f/V/9j/2f/U/8n/x//H/8X/xP/H/8b/xP/M/9f/2P/c/9//3f/b/97/5P/n/+f/6P/x
//X/6//r//b/+P/3//r/+f/4//b/9v/3//f/9f/4//v//P/+//7///8BAPz/9//z//f/
/P/7//z/AAD+//v/+//9//v/+v/5//n/+//9////AgABAPz/+//6//3/+//8/wAAAgD/
//7//P/4//r/AQD+//v///8FAAQAAAD///z/+/8AAAQABAAGAAcABwD///3/AAAFAAYA
BgAIAAoACAAIAAsACAAHAAsADQAOABAAEwAUABQAFAATABQAEwATABUAFgAXABoAHgAY
ABQAGAAdAB8AIAAkACUAIwAjACMAJAAkACYAJgAlACcAJwAoACgAIQAhACQAIgAfAB8A
HwAdABwAHwAgAB8AFwAWABUAEgARABEADwAPAA0ADAAJAAkABgAIAAoACgAGAAIAAgAC
AAIAAAABAAQABAADAAAA/v/8//z//P/6//z//v8CAAAA/v/+//7//f/8//z//P/7//n/
//8CAAMAAQAAAPv/+v/8//z//P/9/////f/9//7//f/8//r/9//9/wAA+//7////AAD/
/wAA///+//3//f/7//r/+v/6//v//P/7//z///8BAAIAAwABAP3/+//6//z//f/+////
/f/9//z//P/+/////////wAAAwD//////v/8//j/+v8AAP7//v/+/wAAAAAAAP7//v//
/wEAAwABAP///f/7//z//P/7//v//v/+//7//v/9//3//P/5//n//P/8//3//f/9//3/
/P/6//n/9//3//v/AQAAAP///f/9//v/+/////3/+//9//7//v/+//7//v/+//z/+v/6
//7/AAD9//z/+//3//b////8//r/+P/4//j/+P/7//z//f/+//3//P/7//r//f/+////
AAD+//z/+v/4//v//P/9//7/+//6//n/+P/7//z//f/+//7//v/+//7//f/8//v/+v/7
//z//f/+//v/+v/5//j/+v/8//7/AAD9//z/+//6//v//P/9//7//P/6//j/9v/4//j/
+P/4//v//P/9//7/AAAAAAAAAAD9//z/+//6//z//P/8//z//P/8//z//P/8//z//P/8
//3//v///wAA/P/6//j/9v/4//r//P/+//v/+v/5//j/+v/6//r/+v/9//7///8AAPz/
+v/4//b/+P/6//z//v/9//z/+//6//r/+v/6//r/+//8//3//v/9//z/+//6//v//P/9
//7/+v/4//b/9P/2//j/+v/8//r/+v/6//r/+v/6//r/+v/9//7///8AAP3//P/7//r/
+v/6//r/+v/6//r/+v/6//z//P/8//z//f/+////AAD9//r/+f/7//7//v/9//3/////
/////v/7//z//v/+/wIAAwABAAAAAQACAAEAAgAFAAMAAQADAAMAAwAFAAUABQAFAAUA
BgAGAAYAAQABAAAA/v/7//f/+f/7//3/AAADAP7/+f/0//P/8//2//P/8//z//X/8//x
//D/8P/w//D/8P/w//H/9P/1//X/9P/0//L/7//t//D/8P/0//j/8//w/+z/6f/j/+3/
8//2//T/8P/s/+z/7f/u//P//v8HABAAHgApADIAQABNAFIAUwBDACsAJwApAB0AEAAP
AAwACAADAPn/8//s/+j/5v/j/9v/2f/a/9f/0v/R/83/yf/N/8r/vf+4/8D/zP/N/8r/
0P/X/9f/1f/S/9j/4//r/+b/4//p/+//8f/y/+z/7P/w//D/8P/y//L/8//z/+7/8P/y
//L/9P/0//X/9//3//P/8P/1//n/9//3//r/+P/1//X/9//5//j/9//3//b/9//4//r/
+f/0//P/8v/1//P/9P/4//n/9//3//b/8v/0//v/+P/1//n////+//v/+//5//n//v8A
AP7//v///wEA+//7/wAABQAGAAYABQAGAAMAAgAEAAIAAgAHAAUABAAEAAUACQAKAAsA
CwANAA0ADgARABIAEwAWABoAFAAQABQAGQAaABoAHQAdABkAGQAZABoAGgAcABwAGwAd
AB0AHgAeABsAGwAeABwAGQAZABkAFwAVABcAFwAVABIAEgASABAADwAPAA0ADQAIAAYA
AgABAP7/AAACAAIAAwAAAAEAAgD///z//P/+/wAAAQAAAAAAAAAAAAAA/v/7//z////8
//r/+v/6//n/+v/6//r/+f/0//n/+//7//v//P/5//r/+//6//n/+f/6//n/+v/8//n/
+P/2//P/+P/8//j/+f/6//r/+P/4//j/+P/4//n//P/8//3//v/8//z/+v/6//v/+//6
//n//P/7//z//v/8//v/+v/5//z//f/9//7//f/9//z/+//+/wEA/f/9//v/+v/3//r/
///+////AAD///7//f/6//n/+f/6//v/+f/5//n/+f/6//r/+f/5//z//P/8//z//f/9
//z/+f/7//7//v////////////7//P/7//n/+f/6/////f/7//3//f/7//v/+//3//P/
8//4//r//P/+////AAD///7/+f/8//3/+f/7//v/+P/4//X/9P/y//b/+P/6//z/+v/6
//r/+v/8//z//P/8//v/+v/5//j/9v/2//b/9v/3//j/+f/6//z//P/8//z/+v/6//r/
+v/6//r/+v/6//r/+v/6//r/+P/4//j/+P/7//z//f/+//z//P/8//z/+v/6//r/+v/5
//j/9//2//j/+P/4//j/+//8//3//v/7//r/+f/4//n/+v/7//z/+v/6//r/+v/7//z/
/f/+//v/+v/5//j/9v/2//b/9v/5//r/+//8//r/+v/6//r/+//8//3//v/7//r/+f/4
//j/+P/4//j/+v/6//r/+v/4//j/+P/4//r//P/+/wAA/v/8//r/+P/6//r/+v/6//z/
/P/8//z/+//6//n/+P/4//j/+P/4//n/+v/7//z/+v/6//r/+v/7//z//f/+//3//P/7
//r//P/8//z//P/9//7///8AAP///v/9//z//P/8//z//P/7//r/+f/4//n/+v/7//z/
/v/+//7//v/9//z/+//6//v//P/9//7//P/8//z//P/6//r/+v/6//v//P/9//7/+v/6
//3//v/8//v/+//7//z//f/9//z//P///wAAAQD///z/+v/8/wAAAAACAAUABQADAAUA
BQAEAAUABAADAAUABQAGAAYACAADAAMABQAGAAYABQAFAAUABQAGAAsABwADAP//+//9
/wAA/f/7//3////9//3/+v/6//r/+v/6//r/+//7//v/+v/4//r//P/7//v/+v/3//j/
+f/2//b/9f/1//f/8//1//T/8P/w//L/7v/v//T/+f8CABEAHgAqADsATgBUAFEAWABd
AE0APwBBADcAKQAgABkAFgAQAAcAAwABAPz/7v/k/+X/4f/d/9b/0f/Q/83/yf/F/7//
vP/B/8j/xv/E/8n/1P/c/9v/1//V/9r/3v/n//X/8v/l/+3/8f/r/+7/7v/w//T/9P/0
//b/9v/3//f/8//0//X/9P/4//j/+f/7//n/9f/y//f/+f/3//f/+v/7//n/+v/9//z/
+v/4//f/+f/7//3/AAD///r/+f/4//r/9//3//r////9//3//P/6//z/AwAAAPr/+//+
//r/+v/7//r/+//+/wAA/v/+/wIABQAAAAEAAAADAAIAAAABAAQAAwAEAAoACAAIAA0A
DAAKAAkACQANAA4ADwAPAA8ADwAQABMAFQAVABcAGgAWABIAFgAbABwAHAAfAB8AHwAf
AB8AIAAgACIAIgAhACEAIQAiACIAHwAfACIAIAAeAB0AHAAZABYAGQAaABkAFgAWABYA
FAARAA8ACwAJAAYABgAEAAUAAgAEAAYABgAGAAIAAgACAP7/+v/5//r//v////7//v/8
//z//P/6//r//P8AAP7//v/+//7//f/6//r/+v/5//b/+//9//3//P/8//j/+P/7//z/
/f////3/+f/3//b/+f/6//r/+f/7//7/+f/5//j/+P/2//b/+v/6//r/+//5//j/+P/4
//r/+v/4//j/+v/7//v/+//8//v//P/+//z/+//6//n/+//7//r/+v/6//v/+//7//r/
/f/5//n/+//8//v/AAACAP7//P/6//3//v////7//P/7//v/+//8//3//v////v/+v/4
//f//P/8//z//P/9//3//P/5//v//v/+/////P/7//r/+P/2//X/8//z//f//f/8//v/
/P/9//z//f////3/+//9//7//v/+//7/+v/4//T/8P/x//j//f/9//3/+//2//T//f/6
//j/+v/8//7/AAD9//z/+//6//j/+P/4//j/9v/2//b/9v/3//j/+f/6//j/+P/4//j/
+v/6//r/+v/7//z//f/+//3//P/7//r/+v/6//r/+v/6//r/+v/6//j/+P/4//j/+P/4
//j/+P/1//T/8//y//T/9v/4//r/+v/6//r/+v/8//z//P/8//z//P/8//z/+f/4//f/
9v/2//b/9v/2//b/9v/2//b/+f/6//v//P/5//j/9//2//f/+P/5//r/9//2//X/9P/2
//b/9v/2//j/+v/8//7//f/8//v/+v/8//z//P/8//n/+P/3//b/9v/2//b/9v/3//j/
+f/6//j/+P/4//j/+v/6//r/+v/3//b/9f/0//f/+P/5//r/+P/4//j/+P/2//b/9v/2
//f/+P/5//r/+P/4//j/+P/4//j/+P/4//r/+v/6//r/+P/4//j/+P/4//j/+P/4//f/
9v/1//T/9v/2//b/9v/4//j/+P/4//j/+P/4//j/9//2//X/9P/1//T/9f/5//z//P/7
//v/+f/5//n/+P/2//j/+//8//3//f/6//j/+v/8//z//v8BAP///f////3//f//////
////////AAAAAAAA+//7//3//v/+//3//v///wAAAgAGAAIA/v/6//j/+f/9//v/9//3
//n/9//1//T/9P/0//b/9v/2//f/+f/5//j/9v/3//b/9P/z//L/8P/y//T/8//0//T/
9f/7//3/8//k/+L/6P/o/+7/+f/6//f//P8LABoAIgAxAEoAVABZAGIAXwBLADsANwA3
AC0AHAAZABwAEAAFAAMA+//w//L/8P/b/9P/1f/U/9H/zv/L/8v/z//P/77/s/++/8j/
yP/N/9D/zv/d/+X/1//O/9r/4f/h/+j/6f/p/+3/8//y/+7/7//y//H/8P/z//T/9v/3
//H/8v/z//L/9f/2//j/+//3//P/8P/1//z/+//8/wAA+//3//b/9//3//b/9f/1//X/
9f/1//b/+f/2//f/+P/4//X/9f/4//3/+//7//r/9v/4/////P/2//n//v/8//v/+//5
//n/+v/8//r/+v/+/wEA/P/9/wEABQAFAAQAAwAEAAEAAAAFAAQABQALAAkABgAEAAMA
CAAKAAwADQAPAA8AEAATABAADwAQABIADwAMABEAFwAYABgAGwAbABsAGwAbABwAHAAe
AB4AHQAcABsAGwAaABYAFwAbABoAGwAbABsAGQAVABcAFwAVAA8ADgANAAoACgALAAoA
CwAGAAQAAAD/////AgAFAAYAAQD8//v/+v/8//r/+//+//3//f/7//r/+f/4//f/9P/y
//T/+P/2//b/9v/2//X/9v/2//b/9f/x//X/9v/1//b/+P/2//j/9//2//X/9f/4//f/
+P/6//b/9P/x/+3/8v/2//L/8//2//b/9P/0//j/+P/4//n/9v/0//P/8v/z//T/8//0
//T/9f/1//X/9v/1//b/+P/3//f/9//3//X/9f/0//T/9v/3//f/9//4//v/9//3//X/
9P/x//T/+v/4//j/+P/4//j/+P/2//P/8//0//X/8//z//P/8//z//T/9P/1//b/9v/2
//b/9v/3//f/9f/y//T/8//z//b/9//4//j/9v/1//P/8//2//v/+f/3//X/8//v/+3/
+//z/w==
         </WaveFormData>
      </LeadData>
      <LeadData>
         <LeadByteCountTotal>10000</LeadByteCountTotal>
         <LeadTimeOffset>0</LeadTimeOffset>
         <LeadSampleCountTotal>5000</LeadSampleCountTotal>
         <LeadAmplitudeUnitsPerBit>4.88</LeadAmplitudeUnitsPerBit>
         <LeadAmplitudeUnits>��V</LeadAmplitudeUnits>
         <LeadHighLimit>2147483647</LeadHighLimit>
         <LeadLowLimit>268435456</LeadLowLimit>
         <LeadID>II</LeadID>
         <LeadOffsetFirstSample>0</LeadOffsetFirstSample>
         <FirstSampleBaseline>0</FirstSampleBaseline>
         <LeadSampleSize>2</LeadSampleSize>
         <LeadOff>FALSE</LeadOff>
         <BaselineSway>FALSE</BaselineSway>
         <ExcessiveACNoise>FALSE</ExcessiveACNoise>
         <MuscleNoise>FALSE</MuscleNoise>
         <LeadDataCRC32>1774060230</LeadDataCRC32>
         <WaveFormData>
CgAKAAoACgAKAAoACQAGAAQAAwADAAMAAwABAAAAAAABAP7//P/8//v//P////3//f/9
//3//f/8//z//f/9//3//f/9//3//f/7//j/+v/6//r/+f/5//z//f/8//3//P/7//r/
+v/9//3//P/7//j//P/8//z/+v/4//n/9f/2////CQAMAAoADwAeACYALAA3AEUATwBb
AGcAZgBSADgAIQASAP//7f/n/+X/5f/n/+P/2f/X/97/2//Z/+D/6f/t/+j/5P/s//P/
8P/q/+7/8v/4//3/+//5//z/AgABAAAA//////7//v/8//3//////wAAAgABAAEAAQAB
AP///v/+//7//f/9//3//f/9//3//v/+//3//f///////f/8//z//f/+//z///8CAP//
/v/9//z//f/9//7////9//3//f/9//7//v//////AQAAAAAAAAD+/wAAAwABAP7/AgAF
AAUAAgABAAAA//8DAAMAAwADAAQABgAEAAQABAAGAAYABgAHAAgACAAIAAkACQAKAA4A
DAALAAsACwAKAAsADQAQABIAEgASABQAEwATABUAFQAZABoAHgAfAB0AHgAfAB4AIAAg
ACIAIgAmACgAKAAoACgAKgAqACgAJgAnACgAKAApACkAKQAoACcAJwAnACYAJgAlACQA
JAAhACAAHwAeABwAGgAaABcAEwATABMAEgAOAA4ADgANAAwACwALAAoACQAIAAYABgAH
AAcABAADAAUACAAIAAYABAAEAAMAAQD//wAAAAAAAP////////////8BAAEAAAD+//7/
/v/+/wAAAAAAAAEAAQABAAAAAAABAAEAAAAAAAEAAQABAAEA/v/9//z/+//8//3//f/+
/wAAAgACAAEAAQACAAIAAgAAAAAA/////wIAAgACAAAAAgACAAIABAACAAIAAQABAAEA
AQD+//7/AAAAAAEAAgAEAAIAAgACAAAAAAACAAIABAAEAAIAAgABAAAAAAD/////AAAC
AAMAAgACAAEA//8BAAEAAQAAAAAAAQABAAEAAAAAAAAAAAACAAIAAgABAAAA/v/9//3/
/v/+////AAABAAEAAQABAAAA///9//z///////3//P/7//v/+//7//z//P/9//7//P/7
/wAA/v/+//7//v/9//z/+//6//v//P/9//7//f/8//v/+v/7//z//f/+/wAAAAAAAAAA
///+//3//P/8//z//P/8//z//P/8//z//P/8//z//P/8//z//P/8//7//v/+//7//P/8
//z//P/+//7//v/+//z//P/8//z//P/8//z//P/+//7//v/+//7//v/+//7//v/+//7/
/v/8//z//P/8//z//P/8//z//v/+//7//v/8//z//P/8//z//P/8//z//P/8//z//P/+
//7//v/+//3//P/7//r//P/8//z//P/8//z//P/8//3//v///wAA///+//3//P/8//z/
/P/8//z//P/8//z//P/8//z//P/8//z//P/8//z//P/8//z//P/8//z//P/6//r/+v/6
//v//P/9//7//f/8//v/+v/8//z//P/8//z//P/8//z//P/8//z//P/8//z//P/8//z/
/P/8//z//P/8//z//P/8//z//P/8//r/+v/7//v//P/8//7/AgAAAP3/AQADAAQABwAH
AAYABQAEAAEA//8CAAMABQAGAAYABQAFAAYABgAGAAYABgAGAAYABQACAAAA////////
AAD/////AAD+//r/9//2//n/+v/9//v/+//7//v/+//6//r/+//7//r/+f/4//f/9f/z
//D/8v/3//j/+P/5//j/9//0//P/9f/1//X/9v/5//n/+P/3//j/+P/2//L/8v/0//n/
+//+////BQAMABIAHQAoAC4AOABDAE8AWQBbAFcARgAqABgACwD2/+H/1//T/8//z//P
/83/yf/L/87/zf/V/+D/4f/d/+D/5P/g/9//5P/o/+r/6v/u//P/9f/x//L/+P/5//b/
+f/7//j/9v/6//3/+f/3//j/9v/5//n/+f/5//f/9v/2//b/9//3//f/9//3//f/+P/4
//f/9//5//n/+P/2//X/9f/3//T/9v/4//b/9v/2//b/9//3//j/+f/7//v/+//7//n/
+P/4//f/+f/4//j/+P/4//r//f/7//b/+v/9//3//f/9//3//f/+//3//P/7//z//v/8
//z//P/+//7//v8BAAIAAgACAAMAAwAEAAgABgAFAAUABQAIAAkACwAOAA4ADgAOABAA
EAAPABAADwARABIAFgAXABgAGgAcABwAHgAeACAAIAAhACIAIQAgACAAIgAiACAAIgAj
ACQAJAAiACEAIAAeAB0AHQAdABwAGgAZABgAGAAVABQAEwASABAADgAOAAsACwALAAsA
CgAGAAYABgAFAAQAAwADAAIAAAD+//v/+v/+/////f/9//v//v/+//z/+v/6//n/9//5
//r/+v/6//f/9//3//f/9f/3//f/9v/3//j/+f/6//n/+P/3//f/9//3//b/9v/3//f/
9v/2//f/9//3//f/9f/1//X/9f/3//n/+v/8//n/+v/5//f/+f/6//r/+v/6//r/+f/5
//r/+v/6//j/+f/6//v//v/9//z/+v/5//3//f/6//r/+v/6//v//P/6//j/+P/4//j/
+P/6//r/+v/6//j/+P/4//j/+f/5//r/+v/7//v/+v/6//n/9//5//n/+f/4//j/+f/5
//n/+P/4//j/+P/4//j/+P/3//n/+P/4//n/9//2//b/9v/3//f/9//3//X/9f/0//T/
+P/5//j/+P/3//f/9//3//f/9v/2//b/+P/1//L/8//0//X/9v/4//j/+P/4//b/9v/2
//b/9v/2//b/9v/0//T/9P/0//T/9P/0//T/9v/2//b/9v/0//T/9P/0//T/9P/0//T/
9v/2//b/9v/4//j/+P/4//b/9v/2//b/9v/2//b/9v/0//T/9P/0//T/9P/0//T/8v/y
//L/8v/z//T/9f/2//b/9v/2//b/9P/0//T/9P/2//b/9v/2//b/9v/2//b/9v/2//b/
9v/0//T/9P/0//b/9v/2//b/9v/2//b/9v/2//b/9v/2//T/9P/0//T/9P/0//T/9P/1
//b/9//4//f/9v/1//T/9P/0//T/9P/2//b/9v/2//b/9v/2//b/9v/2//b/9v/2//b/
9v/2//T/9P/0//T/9v/2//b/9v/2//b/9v/2//b/9v/2//b/9P/0//T/9P/2//b/9v/2
//b/9v/2//b/9v/2//b/9v/0//T/9P/0//b/9v/2//b/9P/0//T/9P/0//T/9P/0//b/
9v/2//b/9v/2//b/9v/0//T/9f/1//b/9v/4//z//P/5//3////+/wEAAQAAAAAAAAD+
//3/+//7//z//P/9//3//v8AAAIAAgACAAIAAgACAAEA/v/8//v/+//7//v/+f/4//j/
9//0//L/8v/z//T/9//1//X/9f/1//X/8P/w//H/8f/y//P/9P/1//P/8f/u//D/8v/y
//H/8f/1//X/8//z//P/8//z//T/9//3//b/9f/y/+7/7v/w//D/7P/r//X/BAAFAAEA
CgAUABcAHgAoADQAPQBHAFcAXQBTADwAIgASAAcA7v/d/9n/1f/P/9H/z//N/8v/y//O
/8//2f/i/93/2//e/+D/4P/h/+D/4P/k/+b/6v/v//H/8f/0//T/9f/4//v/9//2//j/
9P/x//X//f/4//T/9//3//f/9//3//b/9v/2//f/9//3//f/9f/1//b/9v/3//f/+f/5
//f/9v/2//f/9//0//b/+P/4//j/+P/4//f/9//4//n/+f/5//n/+f/3//b/9v/1//b/
9v/3//j/9v/4//v/+f/0//j/+//7//r/+//8//3//f/9//3//f/+/wAA/v/+/wAAAgAC
AAIAAQACAAIAAgAFAAUABgAKAAgABwAHAAcACAAJAAsADgAOAA4ADgAQABEAEQATABMA
FAAUABcAFwAYABoAHAAcABwAHAAeAB4AIAAiACIAIgAiACQAJAAiACIAIwAkACQAIwAj
ACMAIgAfAB8AHwAeAB8AHwAfACAAHAAaABgAFgAVABQAFQATABEAEQARABAADAAMAAwA
CwAHAAUABAACAAMAAgAAAAAAAgADAAEAAQD//wIAAgAAAAAAAAD///3//f/+//7//v/9
//3//f/9//3///////7//f/8//v/+v/7//z//f////3//f/8//z/+//7//r/+v/7//v/
+//7//3//f/9//3///////7//v/+/wAAAAD///z//P/7//r//P/+////AQADAAIAAQD+
/wAAAAAAAAIAAAAAAP////8DAAMAAAAAAAAAAAABAAIABAACAAIAAgABAAAAAQAAAAIA
AgAAAAAA/v/+///////+//7/////////AAAAAP///f/9//3//P/8//3//f/9//7//v/+
//7/AAAAAAAA//////7//v////3//P/8//z//f/9//3//f/9//3//P/8///////9//z/
+v/7//z//f/9//z//P/8/wAAAwD+//3//P/7//r//P/8//z//P/8//z//P/8//7//v/+
//7//v/+//7//v/8//z//P/8//7//v/+//7//v/+//7//v/9//z/+//6//v//P/9//7/
/P/8//z//P/8//z//P/8//z//P/8//z//v/+//7//v/+//7//v/+//z//P/8//z/+v/6
//r/+v/7//z//f/+//3//P/7//r/+//8//3//v/+//7//v/+//7//v/+//7//P/8//z/
/P/+//7//v/+//3//P/7//r/+//8//3//v/+//7//v/+//z//P/8//z//P/8//z//P/+
//7//v/+//3//P/7//r/+//8//3//v/8//z//P/8//r/+v/6//r/+//8//3//v/+//7/
/v/+//z//P/8//z//P/8//z//P/+//7//v/+//7//v/+//7//v/+//7//v/8//z//P/8
//7//v/+//7/AAAAAAAAAQAAAP7//f/+/wAAAAD9/wEABQAGAAkACQAGAAYABgAEAAQA
BQAGAAgABgAGAAUABQAGAAgACAAIAAgACAAIAAcABAAEAAMAAwABAAEA///+/wEAAQD/
//7//f/9//3////9//3//f/9/////P/8//3/+//7//v/+//8//3//P/6//n/+v/5//f/
+f/7//v/+f/7//v/+//7//r/+//7//r/+//8//z//v/4//b/+P/1//f//v8FAAcACAAQ
ABcAHAAiAC4AQwBNAFMAWwBlAGIASAAqABsADAD5/+v/4//d/9v/3//b/9P/0//S/9H/
2//k/+f/5//q/+z/6v/p/+r/6P/q//L/9v/z//X/9//4//j/+//8//3//f/+/wIAAgD/
//v/+//8//z/+//7//v/+//8//z//f/+//3//f/9//3//////wAAAAD+//3//v/9////
/v/+///////8//7/AAD8//z//P/8//v/+//8//3//f/9//3//f/+//7///////3//P/8
//z//v8AAAMAAQD6//7/AQABAAAAAQACAAMAAwADAAMAAwACAAQAAgACAAQABgAGAAYA
BQAGAAYABgAHAAcACAAMAA4ADQANAA0ADAANAA8AEgAUABQAFAAWABcAFwAZABkAGAAY
ABsAGwAcAB4AIAAgACAAIAAiACIAJAAmACYAJgAmACgAKAAmACgAKQAqACoAJwAnACcA
JgAlACUAJQAkACAAHwAeAB4AHwAeAB0AHAAYABYAFgATABIAEwAUABQADgAOAA4ADQAK
AAkACQAIAAkACAAGAAYABQAFAAIAAQABAAQABAACAAIAAgABAP////8AAAAAAAD/////
//////3///////7//v/+//7//v/+//7//v///wEAAQAAAAAAAQABAAAAAAD+//3//P/7
//7///8AAAEAAAD///3//P/+/wAAAAD/////AAAAAAAA/v/+//3//f8BAAIAAwACAAAA
AAAAAAIAAAAAAP////8CAAMAAQACAAAAAAABAAIAAgAAAAAAAAACAAIABAAEAAIAAgAA
AAAAAgACAAMAAwAAAAAAAQABAAMABAAEAAMAAQABAAEAAAD+/////////wAAAAAAAAAA
AAAAAAAA//8BAAAAAAABAP///v/+//7///////////8BAAEAAAAAAP/////9//z//P/9
//7///8BAAAAAAAAAP7///8AAAAAAAAAAAAAAAAAAAAAAAAAAAAAAAAAAP7//v/+//7/
/P/8//z//P/+//7//v/+//7//v/+//7//P/8//z//P/+//7//v/+//7//v/+//7//v/+
//7//v/8//z//P/8//7//v/+//7//P/8//z//P/8//z//P/8//z//P/8//z//P/8//z/
/P/8//z//P/8//7//v/+//7/AAAAAAAAAAD///7//f/8//z//P/8//z//P/8//z//P/8
//z//P/8//7//v/+//7//v/+//7//v/+//7//v/+//z//P/8//z/+v/6//r/+v/7//z/
/f/+//7//v/+//7//v/+//7//v/8//z//P/8//r/+v/6//r//P/8//z//P/+//7//v/+
//7//v/+//7//v/+//7//v/8//z//P/8//r/+v/6//r//f/+////AAD///7//f/8//3/
/v///wAA///+//3//P/8//z//P/8//z//P/8//z//v/+//7//v8AAAAAAAAAAP///v/9
//z//v/+//7//v/8//z//P/9/////v/+/wAAAgACAP//AwAFAAYACQAJAAoACgAKAAgA
BwAHAAcACAAGAAYABQAFAAYACAAIAAgABgAGAAYABQADAAQABAAFAAMAAwABAAAA/v/9
//r/+P/7//3///8DAP7//f/8//v//f/6//r/+//7//v/+//7//n/+f/3//T/9//6//v/
+//6//v/+v/3//j/+f/6//v/+v/7//v/+v/3//j/+P/0//D/8v/2//f//f8EAAUACQAQ
ABIAGwAqADAANgBFAE8AVQBbAE8ANgAoABoABQD0/+X/1//T/9n/3f/Z/9P/z//N/8z/
1f/f/+T/5f/j/+T/5v/m/+X/5P/o/+r/7P/0//n/9//3//j/9P/1//r//f/7//r/+v/8
//3/+//7//z//P/8//v/+v/5//f/9v/2//b/9v/3//j/+f/5//n/+v/6//f/9//5//n/
+//6//r/+//5//b/+P/6//j/+P/4//j/+f/5//r/+//5//n/+f/5//r/+v/7//v//f/8
//z//P/5//r//P/5//X/+v/+////+//7//v/+////////////wAAAgAAAAAAAAACAAIA
AgADAAQABAAEAAMAAwAEAAgACQAJAAoACwAKAAsADQAQABAAEAAQABIAEwATABUAFQAU
ABQAFwAXABkAHAAfACAAIAAgACIAIgAiACQAJAAkACQAJgAmACQAJAAlACYAJgAjACMA
IwAiACMAIwAjACIAIAAfAB4AHgAdABwAGwAaABgAFgAWABMADwAPAA8ADgAMAAwADAAL
AAgABwAHAAYABQAEAAIAAgADAAMAAAD//wEABAAEAAIAAAAAAP///f/9//7//v/+////
/////////f///////v/8//z//P/8//z//P/8//3//P/7//n/+P/7//v/+v/6//3//f/9
//3//f/9//3//f/9//3//P/8//z//v/+//3//f/+//7//v/+//7//f/9//7//v/+//z/
/v/+//7/AAD+//7//f/9///////8//z//v/+////AAAAAP7//v/+//z//P/+//7/AAAA
AP7//v/+//7///////z//P/9//3//f/+//7//f/9//3//f/8//z//f/9//3/+v/6//r/
+v/7//z//f/9//v/+v/6//v//f/8//z//P/7//v/+//7//3//f/8//z/+//7//n/+P/6
//v//P/9//v/+v/6//r//P/3//j/+f/6//v//P/8//z//P/8//r/+v/6//r/+//8//3/
/v/8//z//P/8//z//P/8//z/+//6//n/+P/6//r/+v/6//z//P/8//z/+v/6//r/+v/4
//j/+P/4//r/+v/6//r//P/8//z//P/6//r/+v/6//r/+v/6//r/+f/4//f/9v/3//j/
+f/6//r/+v/6//r/+v/6//r/+v/4//j/+P/4//j/+P/4//j/+f/6//v//P/7//r/+f/4
//r/+v/6//r/+v/6//r/+v/6//r/+v/6//r/+v/6//r//P/8//z//P/8//z//P/8//r/
+v/6//r//P/8//z//P/6//r/+v/6//z//P/8//z//v/+//7//v/9//z/+//6//r/+v/6
//r/+v/6//r/+v/8//z//P/8//z//P/8//z//P/8//z//P/6//r/+v/6//z//P/8//z/
/P/8//z//P/8//z//P/8//r/+v/6//r//P/8//z//P/8//z//f/9//r/+v/8/wAA/v/7
////AQADAAcACAAIAAYABgAEAAMABQAFAAYABgAGAAUABQAGAAcABgAFAAQABQAGAAYA
BAAGAAUABQAFAAMAAQAAAAAA///8//r/+v/7//z////9//3//f/9//3/+P/4//n/+f/7
//v/+//7//v/+f/2//j//P/8//v/+//8//v/+P/3//n/+f/5//r/+//7//r/+f/0//T/
9v/0//T/8v/1//n/AgAHAAcACgASABcAHgAoADIAPwBNAFcAYQBnAFYAPAAqABkABgDz
/+f/4f/h/+P/4f/b/9X/1f/Y/9f/2//m/+3/6//q/+z/6v/p/+z/7P/s//D/9v/7//f/
9//6//z//f/+////AQAAAPr/+v/7//f/+/8CAAAA/v/9//z/+//9//z//P/8//n/+f/5
//n/+//7//z//P/7//v//f/9//3//P/8//3/+//4//r//P/9//7///8AAP7//f/9//3/
+//7//v/+//7//z//v////7//P/7//r//P/+/wEA///6//7/AQABAP3//f/9//3/AQAB
AAEAAQAAAAIAAAAAAAAAAgACAAIABAAGAAcACAAIAAcABwAKAAoACQAJAAkACgALAA0A
EAAQABAAEAASABUAFQAXABcAFgAWABkAGQAaABwAHgAeAB4AHgAgACAAIgAkACQAJAAk
ACYAJgAkACIAIwAkACQAJQAlACUAJAAlACUAJQAkACIAIQAgACAAHQAcABsAGgAYABYA
FgATAA8ADwAPAA4ACwAMAA0ADQAIAAcABwAGAAcABgAEAAQABAADAP///f/9/wAAAAD+
/wAAAAD///3//f/+//7//v/9//3//f/9//v//f/9//z//P/8//z//P/+//7//v////3/
/f/8//z/+//7//r/+v/9//3//f/9//v/+//7//v//f/9//z//P/8//7//v/9//3//v/+
//7//v/+//3//f/+//7//v/8//7//v/+/wAAAgACAAEAAQACAAEA/f/8//7//v///wAA
AgAAAAAAAAD///7////+//7//v/8//z//v/+///////8//z//f/9//3//v/+//3//f/9
//3//P/+//////////7//v/+//7//f/8//v/+f/6//r/+//9//v/+v/6//r/+v/5//j/
9//5//v//P/+//7//f/6//j/+f/7//3////+//z/+//6//r/+f/4//n/+v/7//z/+v/6
//r/+v/7//z//f/+//v/+v/5//j/+v/6//r/+v/6//r/+v/6//z//P/8//z/+v/6//r/
+v/6//r/+v/6//z//P/8//z/+v/6//r/+v/8//z//P/8//z//P/8//z//P/8//z//P/6
//r/+v/6//j/+P/4//j/+//8//3//v/9//z/+//6//z//P/8//z//P/8//z//P/6//r/
+v/6//r/+v/6//r/+P/4//j/+P/6//r/+v/6//z//P/8//z//v/+//7//v/7//r/+f/4
//n/+v/7//z/+//6//n/+P/4//j/+P/4//n/+v/7//z/+v/6//r/+v/6//r/+v/6//z/
/P/8//z/+v/6//r/+v/4//j/+P/4//r/+v/6//r/+//8//3//v/8//z//P/8//r/+v/6
//r/+v/6//r/+v/7//z//f/+//z//P/8//z//P/8//z//P/8//z//P/8//r/+v/6//r/
+//8//3//v/7//r/+f/4//n/+v/7//z//v/+//7//v/9//z/+//6//z//P/8//z//P/9
//3//P/+/wAABAAEAP//AwAFAAYACQAJAAgACAAIAAYABQAFAAMABAAEAAQABQAFAAYA
CAAIAAgACAAIAAYABQACAAIAAwADAAMAAwABAAAAAAD///z/+v/6//v//P////3//f/7
//v/+//4//r/+//7//v/+f/5//n/+f/3//T/9v/4//j/9//3//n/+v/5//r/+//6//n/
+f/5//n/+P/3//b/9v/2//L/8P/y//f/+/8CAAEAAwAOABgAHQAiACwAOgBJAFEAUwBb
AFsAQgAoABwADwD2/+P/3f/Z/9P/0f/T/9P/yf/J/9L/1f/b/+D/3//j/+j/5v/i/93/
4P/m/+7/7v/u//P/9f/1//j/9v/1//j/+//7//j/+v/+//3/+f/7//z/9v/5//n/+f/5
//v/+v/6//r/+f/5//n/+f/5//n/+v/6//f/9//5//n/+//6//r/+//7//j/+v/8//j/
+P/4//j/+v/7//3////8//v/+v/5//r/+v/7//v//f/8//z//P/8//7/AQD///f/+v/8
//v/+//7//v/+//9//3//f/9/wAAAgAAAAAAAAACAAIAAgADAAQABAAEAAUABQAGAAoA
CgAJAAkACQAKAAsADQAQABIAEgASABQAFQAVABcAFwAWABYAGQAZABwAHgAgACAAHgAe
ACAAIAAkACYAJgAmACYAKAAoACYAJAAlACYAJgAlACUAJQAkACMAIwAjACIAIAAfAB4A
HgAfAB4AHQAcABgAFgAWABMAEwATABMAEgAMAAwADAALAAgABwAHAAYABwAGAAQABAAH
AAcABAADAAIABAADAAAAAAAAAP///f///wAAAAAAAAEAAQABAAEA/v////7//P/+//7/
/v/+//3//P/7//v//f///wAAAgACAAEA///+/////////////////////////////v/+
/wAAAgACAAEA//8AAAAAAAACAAIAAQABAAIAAgACAAAAAAAAAAAAAgAEAAQAAwADAAMA
AwAAAAAAAgACAAMABAADAAAA///+////AAADAAQAAgACAAAAAAAAAAAAAQABAAAAAAAB
AAEAAwAEAAQAAwADAAMAAwACAAAAAQABAAEAAAAAAAAAAAAAAAAAAAD//wEAAAAAAAEA
AQAAAAAAAAACAAMABAAFAAQAAwABAAAAAAD///z/+v/+/wEABAAHAAQAAgABAAAAAgD/
/wAAAgACAAIAAgACAAIAAgACAAAAAAAAAAAA/v/+//7//v///wAAAQACAAAAAAAAAAAA
AAAAAAAAAAAAAAAAAAAAAAAAAAAAAAAAAgACAAIAAgABAAAA///+////AAABAAIAAAAA
AAAAAAD///7//f/8//3//v///wAAAAAAAAAAAAD+//7//v/+////AAABAAIAAQAAAP//
/v8AAAAAAAAAAP///v/9//z///8AAAEAAgAAAAAAAAAAAP7//v/+//7//v/+//7//v8A
AAAAAAAAAAIAAgACAAIAAAAAAAAAAAAAAAAAAAAAAAAAAAAAAAAAAAAAAAAAAAAAAAAA
AAAAAAAAAAAAAAAAAAAAAAAAAAD+//7//v/+/wAAAAAAAAAA/v/+//7//v8AAAAAAAAA
AAAAAAAAAAAAAAAAAAAAAAD+//7//v/+/wAAAAAAAAAA/v/+//7//v///wAAAQACAAEA
AAD///7/AAAAAAAAAAACAAIAAgACAAAAAAAAAAAAAAAAAAAAAAAAAAAAAQABAAIAAgAE
AAgABgADAAcACQAKAA0ADQAMAA4ADgAMAAsACQAJAAoACgAKAAkACQAKAAwADAAMAAwA
DAAMAAsACAAIAAcABwAHAAcABQAEAAQAAwAAAP7//v8BAAIABQADAAMAAwADAAMA/v/+
//////8BAAEAAQABAP///f/6//z/AAAAAP////8BAAEA//////3//f/9//7/AAABAAEA
AQAAAPz//P/6//j/+P/5/wEACgARAA0ADAAYACUAJgAsAD4ASwBTAFkAYwBhAEwAMgAk
ABUA/P/r/+X/3//h/+P/3//Z/9f/2f/a/93/4//s/+//7f/s/+7/7P/t//D/7v/w//j/
+P/7//////8AAAYABwAAAAEAAwACAAAAAgABAAEAAwAEAAQABAADAAIAAQACAAIAAwAE
AAEAAQABAAEAAwADAAQABAADAAMABQAFAAUABAAEAAUABQACAAQABgAEAAQABAAEAAMA
AwAEAAUABQAFAAUABQAGAAYABwAHAAUABAAEAAQABAAGAAkABwAEAAgACwALAAcABwAH
AAcACQAJAAkACQAMAA4ADAAMAAwADgAOAA4AEQASABIAEgARABEAEgAWABQAEwATABMA
FAAVABcAGgAbABwAHQAgACAAHwAgAB8AIQAiACYAJwAoACoALAAsACwALAAuAC4ALgAw
ADAAMAAwADIAMgAwADIAMwA0ADQAMwAzADMAMgAzADMAMwAyAC4ALQAsACwALQAsACsA
KgAmACQAJAAhACEAIQAhACAAGgAaABoAGQAYABcAFwAWABUAFAASABIAEwATABAADwAN
ABAAEAAOABAAEAAPAA0ADQAOAA4ADgAMAAsACgAJAAkADQAPABAADwAOAA0ADAAMAAwA
DAANAAsACwAKAAoADQANAAwADAAPAA8ADwAPAA0ADQANAA0ADgAPAA8AEAAOABAAEAAP
AA0ADgAOAA4ADwAQABAAEQASABIAEgAQAA8ADgANAA4ADgAOAA0ADQAQABEADwAQABAA
EAARABIAFAASABIAEgASABIAFAAUABIAEgAQABAADgAOAA8ADwAQABAAEQARABEAEgAS
ABEAEQARABEAEAAQABEAEQARABIAEgASABIAEQAQAA8ADQAOAA4ADwARABAADgANAAwA
GQAXAA==
         </WaveFormData>
      </LeadData>
      <LeadData>
         <LeadByteCountTotal>10000</LeadByteCountTotal>
         <LeadTimeOffset>0</LeadTimeOffset>
         <LeadSampleCountTotal>5000</LeadSampleCountTotal>
         <LeadAmplitudeUnitsPerBit>4.88</LeadAmplitudeUnitsPerBit>
         <LeadAmplitudeUnits>��V</LeadAmplitudeUnits>
         <LeadHighLimit>2147483647</LeadHighLimit>
         <LeadLowLimit>268435456</LeadLowLimit>
         <LeadID>V1</LeadID>
         <LeadOffsetFirstSample>0</LeadOffsetFirstSample>
         <FirstSampleBaseline>0</FirstSampleBaseline>
         <LeadSampleSize>2</LeadSampleSize>
         <LeadOff>FALSE</LeadOff>
         <BaselineSway>FALSE</BaselineSway>
         <ExcessiveACNoise>FALSE</ExcessiveACNoise>
         <MuscleNoise>FALSE</MuscleNoise>
         <LeadDataCRC32>3912633847</LeadDataCRC32>
         <WaveFormData>
9P/0//P/8v/y//L/8f/x//L/8//z//P/8//z//P/8//z//P/8//z//P/8//0//b/9v/2
//b/9v/0//T/9P/1//f/+P/5//r/9//2//b/9v/3//f/9//3//j/+P/4//j/9v/2//f/
9//6//r/+v/6//n//P/+////BQAQABwAHwAfAB4AHQAfACAAHAAWAA8A/v/s/93/0f/J
/8L/vv+//7//wP/F/8z/0v/Z/+P/8P/4/wMADgAcACcALgA1AEEATgBZAGQAcAB7AIkA
kgCUAJQAigCAAHgAbgBmAGAAUgBDADkALwAjABwAGAAVABIAEgAPAA4ADgALAAgABgAD
AAEAAQAAAAAAAgACAP///v/8//z//P/7//v/+//7//v/+//7//r/+v/6//r/+f/5//v/
+//7//v/+//5//n/+P/4//r/+v/6//r/+v/6//j/+P/5//n/+f/5//n/+f/3//f/9//3
//b/9v/3//f/9//3//b/9f/1//X/9v/2//X/8//x//H/8f/z//D/8P/w/+//7//v/+//
7v/t/+z/6//q/+j/6P/o/+f/5v/m/+T/4v/h/+D/3//g/+D/3//e/93/3f/c/9z/2v/Z
/9n/2f/b/9n/2f/a/9n/2f/Y/9j/1v/X/9r/3P/e/9//4v/j/+L/5f/o/+n/7P/s/+3/
7//x//P/9P/2//j/+f/5//n/+f/7//3//f/6//r/+v/6//z//v/+//z//P/+//z//P/9
//3//P/8//z//v/+//3//f/+//7//v/9//3//f/9//3//f/9//3//f/9//3//f/+//7/
/f/9//3//v///////////////f////////////////////7//v/+///////9//3//f/9
//////8AAAIAAgAAAAAAAQAAAAAAAAAAAAEAAQABAAEAAQABAAIAAgACAAAA////////
//////7//v8AAAEAAQAAAP///////wEA/////wAAAAAAAAAAAAD+//7///8BAP//////
////AQABAAAA//////////8AAAEAAQAAAP//AAAAAAEAAgAAAAAAAAD//wAAAAD/////
AgAAAAAAAAD+//7//v8AAP7//v/+//3//f/+////AAD+//////8BAAEAAAAAAAAAAQD/
//7/AAAAAAAAAAAAAAAAAAAAAAAAAAAAAAAA/v/+//7//v/+//7//v/+/wAAAAAAAAAA
AAAAAAAAAAD+//7//v/+//z//P/8//z//f/+////AAD+//7//v/+/wAAAAAAAAAA/v/+
//7//v/+//7//v/+//7//v/+//7//P/8//z//P/+//7//v/+//7//v/+//7//v/+//7/
/v8AAAAAAAAAAP///v/9//z//v/+//7//v/+//7//v/+//7//v/+//7//v/+//7//v/+
//7//v/+//7//v/+//7//v/+//7//v/+//7//v/+/wAAAAAAAAAA///+//3//P/8//z/
/P/8//7//v/+//7//v/+//7//v/+//7//v/+//7//v/+//7//v/+//7//v/8//z//P/8
//7//v/+//7//P/8//z//P/8//z//P/8//7//v/+//7//v/+//7//v/+//7//v/+//7/
/v/+//7//v/+//7//v/+//7//v/+//z//f/9//z//f/9////AAD+//7//v8AAAEAAQAB
AAAA/v///wAAAAACAAAAAAABAAAA/f/8//z/+//6//j/9v/2//b/9f/1//b/9//3//f/
+f/5//n/+f/3//f/9//3//n/+f/6//z/+v/6//r/+v/8//z//P/9//z//P/8//z/+//6
//r/+v/9//3//f/9//3//P/7//r//P/8//3//f/+//7//v/+////BAAIAA0AFwAgACQA
JQAlACYAKQApACgAJAAeAA8A/P/s/9//1f/N/8r/yv/H/8f/yv/N/9b/4P/p//P//v8M
ABsAKAA2AD8ARgBRAF0AagB3AIIAiACTAJ8ApACcAJAAhAB8AHYAbgBgAFAARAA5AC0A
JQAfABoAGAAXABYAFgAVABQAEgAQAA4ADQALAAkACQAIAAgACAAIAAUABAAEAAQABAAD
AAMAAwADAAMAAQABAAAAAAACAAIAAQABAAMAAwADAAMAAwABAAEAAAAAAAIAAgACAAAA
AAAAAP7/AAABAAEAAQD////////9//////////7//v////////////7//f/9//v//P/8
//v/+//5//n/+f/7//j/+P/4//f/9//3//f/9v/1//T/8//0//L/8v/y/+//7v/u/+z/
6v/p/+j/5//n/+j/6P/o/+f/5//m/+b/5P/j/+P/4//l/+P/4//k/+P/4//i/+L/4//l
/+n/7P/t/+3/7//v//L/9f/4//n//P/8//3///8AAAEAAQACAAIAAwADAAMAAwAFAAcA
BwAIAAgACAAIAAYACAAIAAYABgAIAAYABgAJAAkACAAIAAcACAAHAAUAAwAEAAQABAAD
AAMAAwADAAUABQAFAAUABQAFAAUABQAGAAYABQAFAAUABgAHAAcABwAHAAcABQAHAAcA
BwAHAAkACQAJAAgABgAGAAcABwAJAAkACQAJAAcABwAIAAoACgAIAAgACQAIAAgACAAI
AAcABwAHAAcACQAJAAoACgAKAAgABwAHAAkACQAJAAgACAAKAAsACwAJAAcABgAFAAgA
BwAIAAoACgAKAAoACgAIAAgACQALAAcABwAHAAcABwAHAAYABQAGAAcACAAKAAoACQAH
AAUABgAGAAcACAAIAAgACAAHAAYABgAFAAUACAAGAAYABgAGAAYABgAIAAYABgAGAAUA
BQAGAAcACAAHAAcABgAHAAcABgAGAAYACQAHAAYABgAGAAYABgAIAAgACAAIAAgACAAI
AAgABgAGAAYABgAGAAYABgAGAAYABgAGAAYACAAIAAgACAAGAAYABgAGAAYABgAGAAYA
BgAGAAYABgAGAAYABgAGAAQABAAEAAQABgAGAAYABgAEAAQABAAEAAYABgAGAAYABgAG
AAYABgAGAAYABgAGAAYABgAGAAYABAAEAAQABAAFAAYABwAIAAYABgAGAAYABgAGAAYA
BgAGAAYABgAGAAQABAAEAAQABgAGAAYABgAGAAYABgAGAAYABgAGAAYABAAEAAQABAAG
AAYABgAGAAQABAAEAAQABAAEAAQABAAGAAYABgAGAAQABAAEAAQABAAEAAQABAAGAAYA
BgAGAAYABgAGAAYABAAEAAQABAAEAAQABAAEAAIAAgACAAIABAAEAAQABAAEAAQABAAE
AAYABgAGAAYABAAEAAQABAAEAAQABAAEAAQABAAEAAQABAAEAAQABAAGAAYABgAGAAQA
BAAEAAQABgAGAAYABgAEAAUABQAEAAUABQAHAAgACAAIAAgACgALAAsACwAKAAgACQAK
AAoACQAGAAUABQACAP///v/+/wAAAAD///7//v/+//3//f/+//////////3//f/9//3/
/f/9//3//f//////AAACAAIAAgACAAIAAgACAAIAAwAEAAQABAAEAAMAAgACAAIABQAF
AAUABQAGAAYABgAGAAYABgAHAAcABgAGAAYABgAHAAgADgAbACMAJgAuADEALwAuADEA
LwAuACwAJAARAAAA8v/l/9v/0//O/87/z//P/9L/1//e/+j/8f/7/wYAEgAfACwAOABB
AEwAVwBjAGwAeQCGAJAAmQChAKQAogCUAIgAggB6AHIAaABYAEoAPwA1ACsAJQAgABwA
GQAaABoAGQAUABQAEgAQAA8ADQAJAAkACAAIAAoACgAHAAYABAAEAAQAAwADAAMAAwAD
AAEAAQAAAAAAAQACAAIAAwAFAAUABQAFAAMAAQABAAAAAAACAAIAAgACAAIAAgAAAAAA
AQABAAEA/////////f/////////+//z//f/9//3/+//6//n/+f/7//z//P/7//v/+f/5
//n/+f/2//b/9v/3//f/9//3//T/8//y//H/8P/u/+7/7v/r/+r/6v/o/+j/5//m/+X/
5P/k/+P/4v/h/+H/4P/g/+D/3//f/9//4f/f/9//4P/h/+H/4P/g/+D/4f/k/+b/5//n
/+n/6f/o/+v/7v/v//T/9P/1//f/9//5//r//P/6//v/+//7//v//f//////AAAAAAAA
AAAAAAIAAgAAAP7/AAD+//7/AQABAAAAAAD//wAA///9//3//v/+//7////////////9
//3//f/9//7///8AAAEAAQAAAP7//f/+/wAAAgADAAIAAQAAAP3//f/9//3//f/+////
AAAAAP7//v//////////////////////AAACAAAA/v/+////AAAAAAAAAAD/////////
//////8AAAAAAgAAAP/////////////+//z//v///////v/9//3//f/9//v/+//8//3/
/v///wAA/f/8//z//f/9//3//f/9//3//f/8//v//f/9//3//v///////v/9//r/+v/7
//z//P/8//z/+//8//z/+//7//z/+v/6//r/+v/6//r//P/5//j/9//1//f/+P/5//r/
+f/5//j/+f/5//j/+P/4//f/+f/6//n/+P/3//b/+P/4//j/+P/2//b/9v/2//b/9v/2
//b/9v/2//b/9v/0//T/9P/0//b/9v/2//b/9P/0//T/9P/z//L/8f/w//L/8v/y//L/
8v/y//L/8v/0//T/9P/0//P/8v/x//D/8v/y//L/8v/y//L/8v/y//D/8P/w//D/8P/w
//D/8P/y//L/8v/y//H/8P/v/+7/8P/w//D/8P/u/+7/7v/u/+7/7v/u/+7/8P/w//D/
8P/w//D/8P/w//D/8P/w//D/7v/u/+7/7v/u/+7/7v/u/+7/7v/u/+7/7v/u/+7/7v/u
/+7/7v/u/+7/7v/u/+7/8P/w//D/8P/u/+7/7v/u/+z/7P/s/+z/7v/u/+7/7v/u/+7/
7v/u/+7/7v/u/+7/7v/u/+7/7v/u/+7/7v/u//D/8P/w//D/7v/u/+7/7v/s/+z/7P/s
/+7/7v/u/+7/7v/u/+//7//u/+3/7f/v//D/8P/w//D/8v/z//P/8//y//L/8//0//b/
9f/y//H/8f/u/+v/6v/p/+r/6f/n/+j/6P/o/+f/5//o/+n/6f/n/+f/5//n/+n/6f/p
/+n/6P/n/+b/5v/o/+j/6P/o/+n/6v/r/+z/6//s/+z/7P/u/+3/7P/s/+z/7f/t/+3/
6//s/+z/7P/u/+7/7v/v/+3/7v/u/+7/8P/v//L/+P/7////BgAQABcAGQAWABUAFwAY
ABYAEAAFAPb/5v/X/8v/w/++/7r/t/+3/7T/t//C/8z/0//b/+b/8v8BAAwAGAAhACYA
MwBFAE4AVwBmAHIAewCFAI4AkACKAH4AcgBqAGQAXABSAEAAMQApAB8AFwAQAA4ACwAI
AAYAAwACAAIAAAD+//3/+//5//n/+P/4//j/+P/1//T/9v/2//b/9f/1//X/9f/1//X/
9f/0//T/8v/y//H/8f/z//P/8//z//P/8f/x//D/8P/y//L/8v/y//L/8v/w//D/8f/x
//H/8f/x//H/7//v/+//7//u/+7/7//v/+//7//u/+3/7f/r/+z/7P/r/+r/6f/q/+v/
6//o/+j/6P/n/+f/5//n/+b/5f/k/+P/4v/g/+D/4P/f/97/3v/c/9z/2//a/9n/2v/a
/9n/2P/V/9X/1P/U/9b/1f/V/9X/0//R/9H/0v/V/9X/1P/U/9T/1f/Y/9r/2//b/93/
3f/e/+H/5P/l/+j/6P/p/+v/7f/v//D/8v/y//P/8//z//P/9f/3//f/+P/4//j/+P/2
//j/+P/2//b/+P/2//b/9//3//b/9v/0//b/9v/1//X/9v/2//b/9//3//f/9//3//f/
9//3//f/9//3//f/+v/6//n/+f/3//j/+f/5//n/+f/5//f/+f/5//n/+f/5//n/+f/4
//r/+v/7//v/+f/5//n/+f/5//n/+v/8//r/+P/4//n/+P/4//j/+P/4//n/+v/7//r/
+f/5//j/+v/4//f/9//5//n/+f/4//b/+P/5//n/9v/1//X/9f/3//X/9f/2//b/9v/2
//b/9P/0//X/9//1//X/9f/1//f/9//2//X/9f/1//X/9v/3//f/9v/1//b/9v/3//j/
9v/2//b/9f/2//b/9f/1//j/9v/2//b/9v/2//b/+P/2//b/9v/1//b/9v/2//b/9f/1
//T/9f/1//T/9P/0//f/9f/4//b/9v/2//b/9P/0//T/9P/0//T/9P/0//T/9P/0//T/
8v/y//L/8v/z//T/9f/2//T/9P/0//T/9P/0//T/9P/y//L/8v/y//T/9P/0//T/9P/0
//T/9P/0//T/9P/0//b/9v/2//b/9P/0//T/9P/0//T/9P/0//b/9v/2//b/9P/0//T/
9P/0//T/9P/0//T/9P/0//T/9P/0//T/9P/y//L/8v/y//T/9P/0//T/9P/0//T/9P/0
//T/9P/0//b/9v/2//b/9v/2//b/9v/2//b/9v/2//j/+P/4//j/+P/4//j/+P/6//r/
+v/6//j/+P/4//j/+P/4//j/+P/4//j/+P/4//j/+P/4//j/+P/4//j/+P/6//r/+v/6
//j/+P/4//j/+v/6//r/+v/4//j/+P/4//j/+P/4//j/+v/6//r/+v/4//j/+P/4//r/
+v/6//r/+v/6//r/+v/6//r/+v/6//r/+v/6//r/+v/6//r/+v/8//z//P/8//z//P/8
//z/+v/6//r/+v/8//z//f/9//z/+//7//3//v/+//7//v8AAAEAAQABAAIAAgADAAQA
AgABAP7//f/7//j/9f/0//b/+P/4//f/9v/2//b/9f/1//b/9//3//X/9f/1//X/9//3
//f/9//3//f/9//4//r/+v/6//r/+v/6//r/+v/7//z//P/8//z/+//6//r/+v/7//v/
+//7//z//P/8//z//P/8//3//f/+//7//v/+////AAAGAA0AFwAgACQAJQAlACgAKQAr
ACYAIAAaAAkA9v/o/93/0f/H/8L/wv/F/8X/xv/N/9b/3P/n//P/AgAQAB0AKgAwADkA
SABVAF8AagB3AIIAjgCXAJ0AngCYAIwAggB8AHQAagBcAEwAPAAzAC0AJQAdABwAGgAX
ABYAFgAVABIAEAAOAAwACwAJAAcABwAGAAYABgAGAAMAAgAAAAAAAAD//wEAAQABAAEA
AQABAAAAAAAAAAAA////////////////AQD//////v/+/wAAAAAAAP7//v/+//z//v//
///////9//3//f/7//3//f/9//z/+v/7//v/+//7//r/+f/5//n/+v/6//n/9//1//X/
9f/3//T/9P/0//P/8//z//P/8v/x//D/7//u/+z/7P/s/+v/6v/q/+j/6P/n/+b/5f/k
/+T/4//i/+H/4f/g/+D/4v/h/+H/4f/h/9//3//g/9//3//e/97/3//h/+X/6P/p/+n/
6//r/+z/7//y//P/9v/2//f/+f/5//v//P/+/wAAAQABAAEA//8BAAMAAwACAAIAAgAC
AAIABAAEAAIAAgAEAAIAAgADAAMAAgACAAIABAAEAAMAAQACAAIAAgABAAEAAQABAAMA
AwADAAMAAwADAAMAAwACAAIAAQABAAMABAAFAAUAAwADAAMAAQADAAMAAwADAAMAAwAD
AAIABAAEAAUABQAFAAUABQAFAAMAAwAEAAYABAACAAIAAwAEAAQABAAEAAMAAwADAAMA
AwADAAQABAAEAAIAAQABAAEAAQABAAAAAAACAAMAAwACAAEAAQABAAEA/////wAAAAAA
AAAAAAAAAAAAAQADAAEAAQABAAEAAQABAAAA//////////8AAAEAAQAAAP///v/+////
AAAAAAAAAAD///z//P/7//v/AAD+//7//v/8//z//P/+//7//v/+//3//P/8//z//P/+
//////8BAP///v/+//7//f/7//z//v/+//7//v/8//z//P/8//z//P/8//z//P/8//z/
/P/9//7///8AAP7//v/+//7//v/+//7//v/8//z//P/8//z//P/8//z//v/+//7//v/9
//z/+//6//z//P/8//z//v/+//7//v/+//7//v/+//z//P/8//z//P/8//z//P/+//7/
/v/+//z//P/8//z//v/+//7//v/8//z//P/8//7//v/+//7//v/+//7//v/8//z//P/8
//z//P/8//z//v/+//7//v/8//z//P/8//3//v///wAAAAAAAAAAAAD///7//f/8//7/
/v/+//7//P/8//z//P/8//z//P/8//7//v/+//7//v/+//7//v/9//z/+//6//r/+v/6
//r/+//8//3//v/8//z//P/8//z//P/8//z/+v/6//r/+v/8//z//P/8//z//P/8//z/
+v/6//r/+v/8//z//P/8//z//P/8//z/+//6//n/+P/6//v/+//6//v/+//9//7//P/8
//z//v8BAAEAAQAAAP7///8AAAAA///8//v/+//4//X/9P/0//X/9P/y//D/8v/y//H/
8f/0//X/9f/1//f/9//3//f/9//3//f/9//3//f/+P/6//r/+v/6//r/+v/6//r/+//+
//7//v/+//3//P/8//z/+//7//v/+//8//z//P/8//r/+v/7//v//f/+////AAABAP7/
BAAJAA0AFAAcACEAIwAkACMAJQAiAB4AFgALAPz/7P/d/9H/x//C/8L/w//F/8b/y//S
/9j/3//r//b/AgARABwAJgAxADoAQwBNAFoAZwByAHwAhwCPAJYAnACYAIoAggB8AHIA
aABaAEwAQQA5ADEAJQAcABoAGwAYABIAEQAUABIADgAMAAsACQAHAAcABgAGAAQABAAB
AAAAAgACAAIAAQABAAEAAQABAP/////+//7//v/+//3//f///////////////f/9//z/
/P/+//7//v/+//7//v/8//r/+//7//v//f/9//3/+//5//n/+f/4//j/+f/5//n/+//6
//n/+f/3//j/+P/3//f/9f/1//X/9//0//T/9P/x//H/8f/x//L/8f/w/+//7v/s/+z/
7P/r/+r/6v/o/+j/5//m/+X/5P/k/+P/4v/j/+P/4v/i/+D/3//f/9//3//d/93/3v/f
/9//3v/e/97/3//i/+T/5//n/+n/6f/q/+3/8P/x//T/9P/1//f/9//5//r//P/9////
AAABAP//AQADAAMAAgACAAIAAgACAAQABAACAAIABAACAAIAAQABAAAAAAAAAAIAAgAB
AAMABAAEAAQAAwADAAMAAwADAAMAAwADAAEAAQABAAEABAAEAAMAAwADAAQABQAFAAYA
BwAIAAcABwAHAAcABwAHAAcABwAGAAYABgAHAAcABwAHAAcABwAFAAUABgAIAAcABgAH
AAkACQAIAAcABgAHAAcABwAHAAUABQAGAAYABwAGAAYABwAFAAUABQAEAAYACAAJAAkA
CAAHAAcABwAJAAcABwAIAAYABgAGAAYABgAGAAcACQAHAAcABwAHAAcABwAGAAUABQAF
AAUABgAHAAcABgAFAAYABgAHAAgABgAGAAYABQAFAAYABgAHAAkABgAFAAQABAAEAAQA
BgAGAAYABgAFAAQABAAEAAQABQAHAAgACwAJAAgACAAIAAcACQAKAAoACgAKAAoACAAI
AAgACAAIAAgACAAIAAgACAAIAAgACgAKAAoACgAJAAgABwAGAAYABgAGAAYABAAEAAQA
BAAGAAYABgAGAAYABgAGAAYACAAIAAgACAAIAAgACAAIAAYABgAGAAYABgAGAAYABgAG
AAYABgAGAAUABAADAAIABAAEAAQABAAGAAYABgAGAAYABgAGAAYABgAGAAYABgAEAAQA
BAAEAAYABgAGAAYABgAGAAYABgAEAAQABAAEAAQABAAEAAQABgAGAAYABgAFAAQAAwAC
AAMABAAFAAYABAAEAAQABAAEAAQABAAEAAQABAAEAAQABgAGAAYABgAGAAYABgAGAAQA
BAAEAAQABAAEAAQABAAEAAQABAAEAAQABAAEAAQABAAEAAQABAAEAAQABAAEAAQABAAE
AAQABgAGAAYABgAEAAQABAAEAAQABAAEAAQABAAEAAQABAAGAAYABgAGAAQABAAEAAQA
BgAGAAYABgAEAAQABAAEAAYABgAGAAYABgAGAAYABgAEAAQABAAEAAQABAAEAAQABwAH
AAYABQAHAAkACgAKAAkACAAJAAkACwALAAoACgALAAwADAALAAcABQAEAAAA/v/+////
AgAAAP///v/+//7//f/9//7///////////////////////////////////8AAAIAAgAE
AAQABAAEAAIAAgADAAQABAAEAAQAAwACAAIAAgADAAUABQAFAAYABgAGAAYABgAEAAUA
BQAGAAYABgAGAAcADAAQABcAHwAmACwAMQAxAC4AMQA1ADIALAAiABMAAgD2/+3/3//V
/9T/0v/N/8//1P/Z/+L/7P/1//3/CAAWACMAMAA8AEcAUABbAGcAdACBAI4AlgCfAKcA
qgCmAJwAkACIAIAAdgBoAFoATABBADkAMQAnAB4AIAAnACQAHgAfACAAGgAaABgAFwAV
ABMAEwASABIAFAAUABEAEAAQABAAEAAPAA8ADwAPAA8ADwAPAA4ADgAMAAoABwAFAAIA
///8//n/+f/3//f/9v/1//b/9f/0//T/9P/0//L/8P/x//H/8f/z//P/8//x/+//7//v
/+7/7v/v/+//7//v/+7/7f/t/+3/7v/u/+3/7P/r/+z/7f/t/+r/6v/q/+f/5//n/+f/
5v/l/+T/4//k/+L/4v/i/+H/4P/g/97/3v/d/9z/2//a/9r/2f/Y/9f/1//W/9b/1P/T
/9P/0//U/9P/1P/W/9f/1//W/9b/1P/V/9j/2v/d/93/3//f/+D/4//m/+f/6P/o/+n/
6//v//H/8v/0//T/9f/1//X/8//1//f/9//2//b/9v/2//b/+P/4//b/9v/4//b/9v/3
//f/9v/2//T/9v/2//X/8//0//T/9P/1//X/9f/1//X/9f/1//X/9f/1//X/9f/0//T/
8//z//P/9P/1//X/9v/3//j/9//3//f/9//3//n/+f/5//j/9v/2//f/9//3//f/9//3
//f/9//4//r/+P/2//b/9//2//b/9v/2//X/9f/1//X/9//3//j/+P/4//b/9f/1//f/
9//3//b/9f/2//b/9f/0//P/8//z//T/8//0//b/9v/2//b/9v/0//T/9f/3//P/8//z
//P/8//z//L/8f/z//P/8//0//P/8//y//H/8v/y//P/9P/0//T/9P/z//L/8v/x//H/
8v/w//D/8P/x//L/8//2//X/9P/z//H/8v/y//L/8v/y//P/8//1//P/8v/y//L/8f/z
//T/8//y//H/8P/x//L/8//0//T/9P/0//T/9P/0//T/9P/y//L/8v/y//T/9P/0//T/
8v/y//L/8v/w//D/8P/w//L/8v/y//L/8v/y//L/8v/y//L/8v/y//T/9P/0//T/9P/0
//T/9P/0//T/9P/0//T/9P/0//T/9P/0//T/9P/0//T/9P/0//b/9v/2//b/9P/0//T/
9P/2//b/9v/2//T/9P/0//T/9v/2//b/9v/4//j/+P/4//b/9v/2//b/+P/4//j/+P/4
//j/+P/4//b/9v/2//b/+P/4//j/+P/4//j/+P/4//r/+v/6//r/+v/6//r/+v/6//r/
+v/6//r/+v/6//r/+v/6//r/+v/6//r/+v/6//r/+v/6//r/+f/4//f/9v/4//j/+P/4
//j/+P/4//j/+P/4//j/+P/2//b/9v/2//b/9v/2//b/9v/2//b/9v/4//j/+P/4//j/
+P/4//j/+P/4//j/+P/4//j/+P/4//j/+P/4//j/+P/4//j/+P/2//f/9//2//X/9f/3
//j/+f/6//v//v/9//3//f/8//7///8AAAAA/f/6//n/+f/0//H/8P/w//L/8v/x//D/
8P/w/+//7//x//P/9P/1//P/8//z//P/8//z//P/8//1//X/9v/4//j/+P/4//j/+P/4
//j/+f/4//j/+P/4//f/9v/2//b/+f/5//n/+f/8//z//P/8//r/+v/7//v//P/8//z/
/P/7//z/BAAPABcAGgAgACMAIwAkACUAIwAiACAAFgAHAPj/6v/d/9H/x//E/8L/wf+/
/8D/x//Q/9j/4f/t//b/BAARABwAKAA3AEAARwBVAGIAbQB4AIIAiwCTAJ4AnACOAIIA
egByAGwAYABMAEAAOQAtACMAHwAYABQAEwAUABAADwAQABAADAAKAAkABwAFAAUABAAE
AAIAAgD///7//v/+//7//f////////////3//f/8//z//v/+//3//f/9//3//f/9////
/f/9//z//P/+//7//v/8//z//P/6//j/+f/5//n/+//7//v/+f/7//v/+//6//j/+f/5
//n/+f/4//f/9//3//j/+P/3//X/8//z//P/9//0//T/9P/x//H/8f/x//D/7//u/+3/
6v/o/+j/6P/p/+j/6P/m/+b/5f/k/+P/4v/i/+H/4P/f/9//3v/e/9z/2//b/9v/2//Z
/9n/2v/d/93/3P/c/9z/3f/g/+L/4f/h/+P/4//m/+n/7P/t/+7/7v/v//H/9f/3//j/
+v/4//n/+f/5//n/+//9//3//P/8//z//P/8//7//v/8//r//P/6//r//P/9//3//v/8
//7//v/9//v//P/8//z//f/9//3//f/7//v/+//7//v/+//7//v//v/+//3//f/7//z/
/f/9//3//f/9//v/+//7//v/+//9//3//f/8//r/+v/7//v//P/9//7////+//3//f/+
//7//P/8//3//P/8//z//P/7//v/+//7//n/+f/6//r/+//6//r/+//9//3//f/8//z/
/v///////v/9//3//f/9//v/+//8//z//P/8//z/+//6//r/+//7//v/+//7//v/+//6
//n/+f/5//n/+v/7//v/+v/5//j/+P/5//r/+P/4//j/9//3//j/+P/5//r/+P/4//j/
+v/8/w==
         </WaveFormData>
      </LeadData>
      <LeadData>
         <LeadByteCountTotal>10000</LeadByteCountTotal>
         <LeadTimeOffset>0</LeadTimeOffset>
         <LeadSampleCountTotal>5000</LeadSampleCountTotal>
         <LeadAmplitudeUnitsPerBit>4.88</LeadAmplitudeUnitsPerBit>
         <LeadAmplitudeUnits>��V</LeadAmplitudeUnits>
         <LeadHighLimit>2147483647</LeadHighLimit>
         <LeadLowLimit>268435456</LeadLowLimit>
         <LeadID>V2</LeadID>
         <LeadOffsetFirstSample>0</LeadOffsetFirstSample>
         <FirstSampleBaseline>0</FirstSampleBaseline>
         <LeadSampleSize>2</LeadSampleSize>
         <LeadOff>FALSE</LeadOff>
         <BaselineSway>FALSE</BaselineSway>
         <ExcessiveACNoise>FALSE</ExcessiveACNoise>
         <MuscleNoise>FALSE</MuscleNoise>
         <LeadDataCRC32>157378144</LeadDataCRC32>
         <WaveFormData>
/f/9//z//P/8//v/+f/4//f/9v/1//T/9P/1//X/9v/2//T/8//z//H/8f/y//L/8v/w
/+//7//w/+//7//w//D/8P/w//D/8P/u/+7/7//v//D/8P/w/+7/7v/u/+7/7//v/+//
7//x//L/8v/y/+7/8//3//v/AwATACIAKgA0AEEATgBlAHgAgwCSAJ4AnwCZAI8AfABf
ACwA7v/F/67/m/+H/37/gP+B/4n/mv+r/7f/w//Q/9T/0//U/9f/2P/g/+T/4v/l/+3/
8P/u/+7/6f/n/+j/5f/j/+f/6f/n/+X/4//j/+b/6f/s//H/8//2//n/+//9//3//v/+
//z//P/8//z//v8AAAEAAgAAAAAAAAAAAP7/AAAAAAAAAQABAAAAAAD/////////////
AAAAAAAA/v/8//7//v8AAAAAAQABAAEAAQABAAAAAAABAAEAAQABAAIAAgACAAIAAgAC
AAIAAgADAAMAAwAFAAUABQAFAAUABQAHAAcABwAFAAcACAAIAAgACQAJAAgACAAKAAoA
CwAKAAkACAAKAAsACwANAA0ADQAMAAsACgAKAAoADAAQABIAEgAOAA4ADwAPABAAEQAR
ABEAEQASABIAEgASABQAFAATABMAEQATABUAFgAZABsAHAAeAB4AHgAgACEAHwAfAB0A
HAAcAB0AHQAcABoAGAAYABcAFAASABAADgANAAsACgAHAAcABwAGAAIAAwADAAAAAAD+
//3//P/7//z//P/8//r//P/8//z//P/6//r/+f/5//n/+f/4//j/+P/6//r/+f/5//n/
+P/4//j/+P/5//n/+f/5//n/+P/4//n/+f/5//n/+v/8//r/+v/6//r/+v/6//r/+//7
//3//f/+//7//P/9//7//v/+//7//v/8//7/AAAAAAAAAAAAAAEAAQABAAEAAAAAAP//
///9//z//v///wEAAQD+//7//v///////v/+//7//v/9//z/+v/6//r/+v/6//r/+v/8
//3/+//6//r/+v/5//n/+v/6//v/+//7//v/+P/4//n/+f/5//n/+f/4//X/9//3//f/
9//3//f/9//3//f/9//1//X/9v/2//X/9f/3//f/9v/2//X/8v/1//b/9v/2//f/9//1
//T/9v/2//b/9v/0//T/9P/0//T/9P/0//T/9P/0//T/9P/0//T/9P/0//b/9v/2//b/
9P/0//T/9P/y//L/8v/y//L/8v/y//L/9P/0//T/9P/y//L/8v/y//L/8v/y//L/8v/y
//L/8v/y//L/8v/y//L/8v/y//L/8v/y//L/8v/y//L/8v/y//L/8v/y//L/8v/y//L/
8v/0//T/9P/0//P/8v/x//D/8v/y//L/8v/y//L/8v/y//L/8v/y//L/9P/0//T/9P/0
//T/9P/0//T/9P/0//T/8v/y//L/8v/0//T/9P/0//b/9v/2//b/9P/0//T/9P/0//T/
9P/0//T/9P/0//T/9P/0//T/9P/0//T/9P/0//T/9P/0//T/9P/0//T/9P/0//T/9P/0
//T/9P/0//T/8v/y//L/8v/0//T/9P/0//b/9v/2//b/9P/0//T/9P/0//T/9P/0//T/
9P/0//T/9P/0//T/9P/0//T/9P/0//T/9P/0//T/9f/1//j/+P/2//f/9//4//j/+//7
//r/+v/7//z//P////////8AAAIAAAD/////AAD///3//P/8//v/+f/4//f/9v/1//T/
9v/3//f/+P/2//T/8//z//P/8//0//T/9P/y//H/8f/w/+//7//w//D/8P/w//D/7v/s
/+z/7f/v//D/8P/w/+7/7v/u/+7/8f/x//H/8f/x//L/8v/y//T/9//9/wUADwAdACYA
MgA+AE0AZAB5AIoAnwCwALgAuQC3AKkAkABjACQA7v/R/7b/lf+B/37/gP+F/5H/oP+t
/7f/wf/C/8D/vf+6/73/wv/G/8b/xv/J/9H/1P/S/87/z//T/9b/2f/Z/9v/3//f/9//
4f/l/+j/6//s//H/9//4//v//f//////AAAAAAAAAAAAAAAA//8AAAAAAAAAAAAAAAAA
AAIABAAEAAQAAQABAAAAAAADAAMAAwADAAMABAAEAAQABAACAAQABAAGAAYABwAHAAUA
BQAFAAQABAAFAAUABQAFAAYABgAGAAYABgAGAAYABgAHAAcABwAJAAkACQAJAAkACQAL
AAsACwAJAAsADAAMAAwADQANAA4ADgAQABAAEgASABIAEgAUABUAFQAXABgAGQAZABkA
GAAYABgAGgAdACAAIQAeAB0AHwAgACIAJQAlACUAJQAkACQAJAAkACUAJgAmACcAKAAr
AC4AMAAuAC8ALwAwADIAMgA0ADUAMwAzADEAMAAtAC0ALAAqACYAJAAkACMAIAAeABwA
GgAbABkAGAAVABMAEwASAA4ACwALAAgACAAKAAkACAAHAAYABgAGAAQABAAEAAQABAAE
AAQAAwADAAMAAwACAAIAAAACAAIAAQADAAMAAgACAAQABAAFAAUAAwADAAMAAgACAAMA
AwADAAUABgAIAAYABAAEAAQABAAGAAYABwAHAAcABwAIAAgABgAHAAgACAAKAAoACgAI
AAYACAAIAAgACgAKAAsACwAJAAkACAAIAAkACQAHAAYABgAHAAkACQAFAAQAAwADAAQA
BAAFAAYACAAHAAYABAAEAAQABAAEAAIAAgAEAAUABAACAAEAAAAAAAEAAwAEAAEAAQAB
AAEAAAAAAAEAAQABAAEAAQAAAP//AQABAAEA///////////////////9//3//v/+//3/
//8BAAEAAAAAAP///P////7//v/+//////////7//v/+//7//v/+//7//v/+//7//v/+
//7//v/+//7//v/8//z//P/8//z//P/8//z//v/+//7//v/+//7//v/+//z//P/8//z/
/P/8//z//P/8//z//P/8//r/+v/6//r/+v/6//r/+v/6//r/+v/6//r/+v/6//r//P/8
//z//P/8//z//P/8//z//P/8//z/+v/6//r/+v/8//z//P/8//z//P/8//z//P/8//z/
/P/6//r/+v/6//r/+v/6//r/+v/6//r/+v/6//r/+v/6//r/+v/6//r/+P/4//j/+P/5
//r/+//8//r/+v/6//r/+P/4//j/+P/5//r/+//8//r/+v/6//r/+v/6//r/+v/8//z/
/P/8//r/+v/6//r/+v/6//r/+v/8//z//P/8//r/+v/6//r/+v/6//r/+v/6//r/+v/6
//z//P/8//z/+v/6//r/+v/6//r/+v/6//r/+v/6//r/+v/6//r/+v/8//z//P/8//r/
+v/6//r//P/8//z//P/6//r/+v/6//n/+f/8//z//v//////AAD+/wEAAQAAAAIAAwAE
AAQAAwADAAMABAAGAAQAAwADAAMAAwACAAIAAgABAP///v/9//z/+//6//r/+//7//z/
+v/4//f/9//5//n/+v/6//r/+P/3//f/9P/z//P/9P/2//b/9v/2//T/8v/y//P/8//0
//T/9P/2//b/9v/2//f/9//3//f/9f/2//b/9v/4//n///8NABkAIQAsADwASABVAGwA
gQCSAKcAuAC8AL0AuwCrAI4AWwAaAOr/z/+y/5P/gf+C/4T/h/+X/6r/tf/B/8v/zP/M
/83/0P/R/9T/2P/a/9r/3f/h/+T/5v/g/93/3//i/+P/5//n/+P/4//l/+n/6f/s//H/
9P/3//v//v/9/wEAAwADAAQABAAEAAQABAAEAAUABgAGAAYABgAGAAYABgAEAAYABgAG
AAMAAwACAAIABAAFAAYABwAFAAYABgAGAAYABAAGAAYABgAGAAcABwAHAAcABwAGAAQA
BQAFAAUABQAGAAYABgAIAAgACAAIAAgACQAJAAkACgAJAAgABwAJAAkACwALAAsACQAL
AAwADAAMAA0ADQAOAA4AEAAQABAAEAAQABAAEgATABMAFQAUABUAFQAVABgAGAAYABoA
HAAeAB4AGgAYABkAGQAaAB0AHQAdAB0AHgAeAB4AHgAhACIAIgAjACMAJQAnACgAKAAp
ACkAKgAqACoALAAtAC0ALQArACoAKAApACkAKAAiACAAIAAfAB4AHAAaABgAFwAVABQA
EQAPAA8ADgAKAAkACQAGAAYABgAFAAQAAwACAAIAAgAAAAIAAgACAAIAAAAAAP//////
/////v/+/wAAAgACAAEA//////7//v8AAAAAAQABAAEAAQABAAAA/v////////8BAAIA
BAACAAIAAgACAAIAAgACAAMAAwABAAEAAgACAAAAAQACAAIAAwAEAAUABAACAAQABAAE
AAQABAAFAAUABQAFAAQABAAFAAUAAwACAAAAAQADAAMAAgACAAIAAwABAAAAAAAAAAMA
AwADAAIAAAAAAAAAAAD+//7/AAABAAEAAAAAAAAA/f/9//7//v/9//3//f/9//r/+v/7
//v/+//7//v/+v/5//v/+//7//v/+//7//v/+f/5//n/9//3//j/+P/3//n/+//7//r/
+v/5//b/+f/5//j/9//3//f/+f/4//j/+P/4//j/+P/4//j/+P/2//b/9v/2//b/9v/2
//b/9v/2//b/9v/2//b/9v/2//j/+P/4//j/+P/4//j/+P/3//b/9f/0//b/9v/2//b/
9v/2//b/9v/2//b/9v/2//T/9P/0//T/9v/2//b/9v/2//b/9v/2//T/9P/0//T/9v/2
//b/9v/4//j/+P/4//f/9v/1//T/9v/2//b/9v/2//b/9v/2//b/9v/2//b/9v/2//b/
9v/2//b/9v/2//T/9P/0//T/9v/2//b/9v/2//b/9v/2//T/9P/0//T/9P/0//T/9P/2
//b/9v/2//b/9v/2//b/+P/4//j/+P/2//b/9v/2//T/9P/0//T/9v/2//b/9v/0//T/
9P/0//T/9P/0//T/9P/0//T/9P/0//T/9P/0//b/9v/2//b/9v/2//b/9v/2//b/9v/2
//j/+P/4//j/9v/2//b/9v/2//X/9f/4//j/+P/5//n//P/8///////8//z//f/+/wAA
AQABAAEAAgACAAAA///+/////v/8//3//v/+//3/+v/5//j/9//0//T/9f/1//f/+P/3
//f/9P/z//L/8v/0//T/8v/x//P/8v/x//H/8P/w//D/8P/w//D/7v/u/+//7//w//D/
8P/w//D/8P/y//P/8//z//H/8f/y//L/8v/y//X/+/8DAAkAEwAgAC4AOABDAFIAaQB+
AI0AngCoAK0AqwClAJQAdQBAAAIA1//A/6X/if+C/4T/hf+L/5j/q/+5/8H/yP/I/8P/
xv/L/8r/zP/Q/9L/0f/X/9z/3P/c/9v/2f/Y/9v/3//h/+H/3//f/+H/5f/m/+v/7v/z
//X/9v/3//v//////wAAAAAAAAAAAAAAAAEAAgACAAIABAAEAAQABAACAAQABAAEAAUA
BQAEAAQAAwADAAMAAwADAAQABAAEAAQAAgAEAAQABAAEAAUABQAFAAUABQAEAAQABQAF
AAUABQAGAAYABgAEAAQABAAEAAYABwAHAAcACQAJAAkACQAJAAkACwALAAsACQALAAwA
DgAOAA8ADwAOAA4AEAAQABQAFAAUABQAEgATABMAFQAWABcAFwAXABgAGAAYABoAHgAg
ACAAHAAbAB0AHgAgACMAIwAjACMAIgAiACIAIgAlACYAJgAnACcAKQArACwALgAvAC8A
MAAuAC4AMAAxADEAMQAvAC4ALAAtAC0ALAAqACgAKAAnACQAIgAgAB4AHQAbABoAFwAV
ABUAFAAQAA8ADwAMAAwADAALAAoACQAIAAgACAAGAAYABgAGAAYABAAEAAMAAwAFAAUA
BAAEAAIABAAEAAMABQAFAAQABAACAAIAAwADAAUABQAFAAQABAAFAAUABQADAAQABgAE
AAYABgAGAAYABgAGAAcABwAJAAkACgAKAAgACQAKAAoACgAKAAoACAAKAAwADAAMAAoA
CgALAAsACwALAAoACgANAA0ACwAKAAgACQALAAsACAAIAAgACQAJAAgACAAIAAgABwAG
AAQABgAGAAYABgAEAAQABgAHAAUABAAEAAQABQAFAAYABgADAAMAAwADAAIAAgADAAMA
AwADAAMAAgABAAMAAwADAAEAAQABAAEAAQABAAEA//8BAAIAAgABAP//AQABAAAAAgAB
AP7/AQAAAAAAAAABAAEAAQACAAIAAgACAAIAAAAAAAAAAAACAAIAAgACAAIAAgACAAIA
AAAAAAAAAAACAAIAAgACAAIAAgACAAIAAAAAAAAAAAAAAAAAAAAAAAAAAAAAAAAAAAAA
AAAAAAAAAAAAAAAAAAAAAAAAAAAAAAAAAAAAAAAAAAAAAAAAAAAAAAAAAAAA/v/+//7/
/v/+//7//v/+//7//v/+//7/AAAAAAAAAAD+//7//v/+/wAAAAAAAAAA/v/+//7//v/+
//7//v/+//7//v/+//7//v/+//7//v/+//7//v/+//7//v/+//7//v/+//7//v/+//7/
/v/+//z//P/8//z//v/+//7//v/+//7//v/+//7//v/+//7//v/+//7//v8AAAAAAAAA
AP7//v/+//7//v/+//7//v/+//7//v/+//7//v/+//7/AAAAAAAAAAD+//7//v/+//7/
/v/+//7//v/+//7//v/+//7//v/+//7//v/+//7//v/+//7//v/+//7//v/+/wAAAAAA
AAAAAAAAAAAAAAAAAAAAAAAAAAAA/////wIAAgACAAMAAwAEAAQABwAHAAgACAAJAAoA
CgALAAsACwALAAoABwAFAAcACQAJAAgABgAGAAUAAwAEAAMAAgABAAAAAAABAAEABAAE
AAIAAQD///////8AAAAAAAD+//3//f/8//v/+//8//z//P/8//z//P/6//r/+//7//z/
/P/8//z//P/8//7//////////f/9//7//v8AAAAAAwAJABMAHQApADQAQABMAF8AdgCL
AJoAsQDEAMoAywDJALkAmgBlACIA9P/d/77/m/+N/4z/iP+P/6P/tP/B/8v/0f/M/8r/
0f/S/9H/1v/a/9j/3P/f/+P/5P/i/+D/4f/l/+j/6f/r/+v/6f/p/+//8f/x//b/+//+
/wEABQAIAAsACwANAA0ADgAOAAwADAAMAAwADwAQABAAEAAOAA4ADgAOABAAEgASABIA
EQARABAAEAARABEAEQARABEAEgASABIAEgAQABIAEgASABIAEwATABMAEwATABIAEgAT
ABMAEwATABQAFAAUABYAFgAWABYAFgAXABcAFwAXABcAFwAXABkAGQAbABsAGwAZABsA
HAAcABwAHQAdABwAHAAeAB4AIAAgACAAIAAiACMAIwAlACgAKQApACkAKgAqACoALAAs
AC4ALgAqACsALQAuADAAMwAzADMAMwA2ADYANgA2ADYANgA1ADUANgA5ADwAPgA+AD8A
PwBAAEAAQABCAEMAQwBDAEEAQAA+AD8APwA+ADgANgA2ADUAMgAwAC4ALAArACkAKAAl
ACMAIwAiAB4AHQAdABoAGgAaABkAGAAXABgAGAAYABYAFgAWABYAFgAUABQAEwATABMA
EwASABIAEgAUABQAEwAVABUAFAAUABYAFgAXABcAFQAVABUAFAAWABcAFwAXABUAFgAY
ABYAGAAYABgAGAAaABoAGwAbABkAGQAaABoAGAAZABoAGgAcABwAHAAaABoAHAAcABwA
HAAcAB0AHQAbABsAGgAaAB0AHQAbABoAGgAbAB0AHQAaABoAGgAbABkAGAAYABgAGgAZ
ABgAFgAXABgAGQAaABYAFgAYABkAFwAWABYAFgAVABUAFgAWABUAFQAVABUAFAAUABUA
FQAXABcAFwAWABEAEwATABMAFQAVABUAFQAVABUAFQATABUAFgAWABUAFAAVABQAEgAT
ABMAEQAVABUAFAATABMAEwARABQAFAAUABQAFAAUABQAFAAUABIAEgASABIAEgASABIA
EgAUABQAFAAUABQAFAAUABQAFAAUABQAFAAUABQAFAAUABIAEgASABIAFAAUABQAFAAS
ABIAEgASABIAEgASABIAFAAUABQAFAAWABYAFgAWABQAFAAUABQAFAAUABQAFAAWABYA
FgAWABQAFAAUABQAFgAWABYAFgAUABQAFAAUABYAFgAWABYAFgAWABYAFgAWABYAFgAW
ABYAFgAWABYAFwAYABkAGgAZABgAFwAWABgAGAAYABgAGAAYABgAGAAWABYAFgAWABcA
GAAZABoAGAAYABgAGAAWABYAFgAWABcAGAAZABoAGgAaABoAGgAYABgAGAAYABgAGAAY
ABgAGQAaABsAHAAaABoAGgAaABoAGgAaABoAGgAaABoAGgAaABoAGgAaABwAHAAcABwA
GgAaABoAGgAcABwAHAAcABwAHAAcABwAGgAaABoAGgAcABwAHAAcAB0AHQAgACAAHgAf
AB8AIAAiACUAJQAkACIAIwAkACQAJwAnACcAKAAoACYAJQAlACYAJQAjACIAIwAjACIA
IgAjACIAIQAgACIAIwAjACQAJAAiACEAIQAhACEAIgAiACIAIAAfAB8AHgAdAB0AHgAg
ACAAIAAgACAAHgAeAB8AHwAgACAAIAAgACAAIAAgAB8AHwAfAB8AIgAkACUAJgAoACcA
KwAxADsARwBUAGIAbgB7AI4AowCyAL8AzgDSANEAzQC/AKQAeQA+AAoA7//c/8P/sf+u
/7D/s/+//9T/5f/z////BAAGAAcACAALABAAGAAYABYAFwAbAB4AJAAkAB8AHQAeABsA
GQAbABsAGQAZABsAGwAcAB8AJgAnACcAKgAzADUANQA1ADYANgA2ADYANgA2ADUANgA2
ADYAOAA4ADgAOAA4ADoAOgA6ADkAOQA4ADgAOQA5ADkAOQA7ADwAPAA8ADoAOAA6ADoA
PAA8AD0APQA/AD8APwA+ADwAPQA9AD0APQA+AD4APgA+AD4APgA+AEAAQQBBAEEAQwBD
AEMAQwBBAEEAQwBDAEMAQQBDAEQARgBGAEcARwBGAEYASABIAEwATABMAEwATgBPAE8A
UQBQAFEAUQBRAFIAUgBSAFQAUwBSAE8ASAA0ACUAFQAGAAAA+//2//H/8P/u/+z/6v/r
/+r/6P/n/+X/5//p/+r/6v/r/+v/7P/s/+z/7v/v/+3/7f/r/+r/6f/p/+j/5v/j/+L/
4//j/97/3P/a/9j/2f/X/9b/0//R/9H/0P/M/83/zf/K/8r/yP/H/8b/xf/G/8b/xv/E
/8b/xv/G/8b/xP/E/8P/w//F/8X/xP/E/8L/xP/E/8P/xf/F/8T/xP/C/8L/w//D/8T/
xf/G/8b/xP/F/8X/xf/F/8b/yP/G/8b/xv/G/8b/xv/G/8f/x//J/8n/yv/K/8z/zf/O
/87/zP/M/8z/yv/M/87/zv/O/8z/zP/N/83/zv/P/8//0P/P/8//zf/M/87/z//R/9H/
z//O/83/zf/P/87/zv/O/87/zf/M/8r/y//M/83/zv/M/8z/zv/P/83/zP/M/8z/y//L
/8z/zP/N/83/zf/N/8z/zP/N/83/y//L/8v/yv/I/8v/zP/N/8v/y//L/8v/y//L/8v/
yf/L/8z/zP/L/8r/y//K/8j/yf/J/8f/y//K/8r/yv/L/8v/y//M/8z/zP/M/8z/yv/K
/8r/yv/K/8r/yv/K/8r/yv/K/8r/zP/M/8z/zP/K/8r/yv/K/8r/yv/K/8r/yv/K/8r/
yv/M/8z/zP/M/8z/zP/M/8z/zP/M/8z/zP/M/8z/zP/M/8z/zP/M/8z/zv/O/87/zv/O
/87/zv/O/8z/zP/M/8z/zv/O/87/zv/O/87/zv/O/87/zv/O/87/0P/Q/9D/0P/O/87/
zv/O/9D/0P/Q/9D/0P/Q/9D/0P/O/87/zv/O/9D/0P/Q/9D/0P/Q/9D/0P/O/87/zv/O
/8//0P/R/9L/0P/Q/9D/0P/Q/9D/0P/Q/9L/0v/S/9L/0v/S/9L/0v/U/9T/1P/U/9T/
1P/U/9T/1P/U/9T/1P/U/9T/1P/U/9T/1P/U/9T/1v/W/9b/1v/W/9b/1v/W/9T/1P/U
/9T/1v/W/9b/1v/W/9b/1v/W/9b/1v/W/9b/1v/W/9b/1v/Y/9j/2P/Y/9j/2P/Y/9j/
2P/Y/9j/2P/Y/9j/2P/Y/9j/2P/Y/9j/2P/Y/9j/2P/Y/9j/2P/Y/9j/2P/Y/9j/2v/a
/9r/2f/b/97/3v/e/97/3f/d/9z/4f/h/+D/4P/h/+L/4v/j/+H/4f/i/+L/4P/f/9//
4f/j/+L/4v/i/9//3f/c/9v/3P/b/9r/2v/b/9v/3P/c/9r/2f/Z/9n/2f/a/9r/2v/Y
/9f/1//W/9X/1f/W/9b/1v/W/9b/1v/U/9T/1f/V/9b/1v/W/9b/1v/W/9b/1//V/9X/
1f/V/9j/2P/Y/9r/3//j/+n/8//9/woAGAAmADMASgBjAHQAhwCYAJ4AoQCjAJkAfABJ
AAoA1v+3/57/f/9p/2b/av9v/3n/iv+X/6H/p/+o/6j/p/+m/6f/rP+w/7D/sv+z/7f/
uv+8/7r/uf+9/8D/wf/B/8X/x//D/8f/y//J/8b/z//c/93/2//i/+X/5f/n/+f/6P/o
/+j/6P/o/+j/6f/q/+r/6v/q/+r/6v/q/+r/7P/s/+z/7f/t/+z/7P/r/+v/6//r/+v/
7P/s/+z/7P/q/+z/7P/s/+z/7f/t/+//7//v/+7/7v/v/+//7//v//D/8P/w/+7/7v/u
/+7/8P/x//H/8f/x//H/8f/x//P/8//1//X/9f/z//X/9v/2//b/9//3//b/9v/4//j/
/P/8//z//P/+//////8BAAIAAwADAAMABAAEAAQABgAIAAoACgAGAAUABwAIAAoACwAL
AAsACwAOAA4ADgAOAA8AEAAQABEAEQATABUAFgAXABkAGgAcABwAHAAeAB8AHAAbABgA
FgAYABkAGQAYABQAEgASABEADgAMAAoACAAFAAMAAgD////////+//r/+f/5//b/9v/4
//f/9v/1//P/8v/x/+7/7v/u/+7/7v/w//D/7//v/+//7//u/+7/7P/u/+7/7f/t/+3/
7P/s/+z/7P/t/+3/7v/v//D/8P/u/+//7//v//H/8v/0//L/8P/w//D/8P/y//L/8//z
//P/8//0//T/8v/z//T/9P/0//T/9P/y//L/9P/0//T/9P/0//X/9f/1//X/9P/0//X/
9f/z//L/8P/x//P/8//w//D/8P/x//P/8v/y//L/8v/x//D/7v/w//D/8P/w/+7/7v/w
//H/7//u/+7/7v/v/+//8P/w/+7/7f/s/+v/7P/s/+3/7f/t/+3/7f/s/+n/6//r/+v/
6f/p/+n/6f/q/+v/7P/r/+n/6v/q/+n/6f/r/+v/6v/r/+v/6f/t/+3/7P/r/+v/6f/p
/+r/6P/o/+j/6P/q/+r/6v/q/+r/6v/q/+r/6v/q/+r/6v/q/+r/6v/q/+r/6v/q/+r/
6v/q/+r/6v/o/+j/6P/o/+r/6v/q/+r/6v/q/+r/6v/o/+j/6P/o/+r/6v/q/+r/6v/q
/+r/6v/q/+r/6v/q/+j/6P/o/+j/6v/q/+r/6v/o/+j/6P/o/+r/6v/q/+r/6v/q/+r/
6v/q/+r/6v/q/+n/6P/n/+b/6P/o/+j/6P/q/+r/6v/q/+j/6P/o/+j/6v/q/+r/6v/o
/+j/6P/o/+j/6P/o/+j/6P/o/+j/6P/o/+j/6P/o/+r/6v/q/+r/6v/q/+r/6v/o/+j/
6P/o/+r/6v/q/+r/6v/q/+r/6v/q/+r/6v/q/+j/6P/o/+j/6P/o/+j/6P/q/+r/6v/q
/+j/6P/o/+j/6v/q/+r/6v/o/+j/6P/o/+r/6v/q/+r/6f/o/+f/5v/n/+j/6f/q/+r/
6v/q/+r/6v/q/+r/6v/q/+r/6v/q/+r/6v/q/+r/6v/q/+r/6v/q/+r/6v/q/+n/6f/s
/+z/7v/v/+//8P/u//H/8f/w//L/8//0//T/9f/1//X/9v/0//L/8f/x//P/8//y//L/
8P/v/+3/7P/t/+z/6//q/+j/6f/p/+r/6v/o/+f/5//p/+n/6v/q/+j/5v/l/+X/5P/j
/+P/5P/k/+T/5P/k/+T/4v/i/+P/4//k/+T/5P/m/+b/5v/m/+X/5f/l/+X/5f/m/+b/
5v/o/+n/8f/9/wUADQAYACYAMgBDAFoAawB8AJMApACqAK0ArQCfAIIAUwAUAOD/wf+m
/4X/c/9y/3L/df+D/5b/pf+x/7f/uv++/7//vv/B/8b/yv/K/8r/y//P/9b/1v/Q/8//
0f/Q/9P/1f/R/9H/1f/T/9X/2f/Y/9v/4v/n/+f/6v/v//P/8//z//T/9P/y//L/8v/y
//H/8v/y//L/8v/y//L/8v/0//b/9v/2//P/8//y//L/9f/1//X/9f/z//T/9P/0//T/
8v/0//T/9P/0//X/9f/3//f/9//2//T/9f/1//X/9f/2//b/9v/4//j/+P/4//b/9//3
//f/+f/5//n/+f/3//f/+f/5//f/9f/3//j/+f/6//z//f/8//z//v/+/wAAAAAAAAAA
AAABAAEAAwACAAMAAwADAAYABgAGAAgACgAMAAwACAAIAAkACQAKAA0ADQANAA0ADAAM
AAwADAAPABAAEAARABEAEwAVABYAFgAXABcAGAAaABoAHAAdABsAGwAZABgAGgAbABsA
GgAUABIAEgARAA4ADAAKAAgABwAFAAQAAQD//////v/6//n/+f/2//b/9v/1//T/8//0
//T/9P/y//D/8P/w//D/8P/w/+//7//t/+3/7P/s/+r/7P/s/+v/7f/t/+z/7P/s/+z/
7f/t/+//7//v/+7/7P/t/+3/7f/t/+7/8P/u/+7/7v/u/+7/7//w//L/8//x//H/8v/y
//H/8f/x//D/8v/y//L/8P/w//L/8v/y//D/8P/x//H/8f/x//D/8P/x//H/7//u/+7/
7//x//H/7v/u/+7/7//v/+7/7v/u/+7/7f/s/+r/6v/q/+r/6v/q/+r/7P/t/+3/7P/s
/+z/6f/p/+r/6v/p/+n/6f/p/+b/5v/n/+f/5//n/+f/5v/l/+f/5//n/+f/5//n/+f/
6f/n/w==
         </WaveFormData>
      </LeadData>
      <LeadData>
         <LeadByteCountTotal>10000</LeadByteCountTotal>
         <LeadTimeOffset>0</LeadTimeOffset>
         <LeadSampleCountTotal>5000</LeadSampleCountTotal>
         <LeadAmplitudeUnitsPerBit>4.88</LeadAmplitudeUnitsPerBit>
         <LeadAmplitudeUnits>��V</LeadAmplitudeUnits>
         <LeadHighLimit>2147483647</LeadHighLimit>
         <LeadLowLimit>268435456</LeadLowLimit>
         <LeadID>V3</LeadID>
         <LeadOffsetFirstSample>0</LeadOffsetFirstSample>
         <FirstSampleBaseline>0</FirstSampleBaseline>
         <LeadSampleSize>2</LeadSampleSize>
         <LeadOff>FALSE</LeadOff>
         <BaselineSway>FALSE</BaselineSway>
         <ExcessiveACNoise>FALSE</ExcessiveACNoise>
         <MuscleNoise>FALSE</MuscleNoise>
         <LeadDataCRC32>2557825489</LeadDataCRC32>
         <WaveFormData>
/f/+//7//P/8//v/+P/3//X/9f/0//T/8v/y//L/8//1//P/8v/x/+//7v/u//D/8P/v
/+7/7v/t/+3/7f/t/+//7//v/+//7f/s/+v/6//s/+z/7P/s/+r/6//r/+v/6//r/+v/
7P/u/+7/7//v/+3/8f/0//T/+v8IABQAHQAtAD0ATwBqAIUAmwC6ANcA7AD/AAoBBgHv
AMEAdQAuAPz/y/+S/2n/Xv9Z/1j/af98/4X/jf+W/5r/mP+Z/53/ov+p/63/rP+x/7j/
vP+8/7z/vv+9/7//vv/A/8j/zP/N/9D/0f/S/9X/2v/c/+D/4//l/+n/7f/v//D/8P/w
//D/8P/w//H/8v/z//X/9v/0//T/9P/0//T/9//3//b/9v/2//X/9f/1//b/9v/2//b/
9v/2//b/9P/0//T/9P/1//X/9//3//f/+P/4//f/9//3//j/+P/4//n/+f/5//n/+f/6
//r/+v/7//v//f/9//3//f/9/wAAAAABAAEAAgACAAIABAAFAAUABwAHAAUABgAIAAoA
CAAIAAkACQANAA4AEAARABIAFAAVABYAFwAYABoAGwAcAB4AHgAfACAAIQAhACIAIgAi
ACIAJAAlACUAJAAkACQAJgAmACYAJgAnACoAKgArAC0ALwAwAC4ALgAtAC0ALwAtACsA
KgApACcAJQAjACEAHgAcABkAGAAXABQAEQAMAAsACQAGAAUABQADAAEA///9//z/+v/3
//f/9v/1//X/9v/2//b/9v/2//X/9P/y//L/8v/y//L/8f/w//D/8v/y//L/8v/y//L/
8f/x//H/8f/x//L/8//z//H/8f/y//L/8v/y//L/8//z//P/8f/x//H/8f/z//P/8//z
//X/9f/2//b/9v/2//b/9v/3//f/9//3//n/+v/6//r/+v/6//v/+//7//v/+//6//r/
+v/6//n/+f/6//r/+v/4//j/+P/4//j/9//3//f/+f/5//j/9//1//X/9f/1//f/9v/2
//b/9f/1//X/9f/z//P/8//z//T/9P/0//P/8//z//P/8//z//P/8//z//D/8P/w//D/
8v/y//H/8f/v/+//7//v//D/7//v/+//7//v/+//7//v/+7/7v/v//H/8f/x//H/8P/t
/+7/8P/w//D/8P/u/+7/7v/u//D/8P/w//D/7v/u/+7/7v/u/+7/7v/u//D/8P/w//D/
7v/u/+7/7v/s/+z/7P/s/+r/6v/q/+r/7f/u/+//8P/v/+7/7f/s/+z/7P/s/+z/7P/s
/+z/7P/u/+7/7v/u/+z/7P/s/+z/7P/s/+z/7P/s/+z/7P/s/+7/7v/u/+7/7P/s/+z/
7P/u/+7/7v/u/+z/7P/s/+z/7v/u/+7/7v/u/+7/7v/u/+7/7v/u/+7/7v/u/+7/7v/u
/+7/7v/u/+7/7v/u/+7/7v/u/+7/7v/u/+7/7v/u//D/8P/w//D/7v/u/+7/7v/u/+7/
7v/u//D/8P/w//D/7v/u/+7/7v/u/+7/7v/u/+7/7v/u/+7/7v/u/+7/7v/u/+7/7v/u
//D/8P/w//D/7v/u/+7/7v/w//D/8P/w//D/8P/w//D/7v/u/+7/7v/w//D/8P/w//D/
8P/w//D/7v/u/+7/7v/w//D/8P/w/+7/7//v/+//8P/w//H/9P/y//D/8v/y//b/9//3
//f/9//2//b/9v/3//j/+//8//3//P/8//z/+//8//z/+v/6//n/9v/1//H/8f/w//D/
8v/y//L/8//x/+//7v/t/+//7v/u//D/8P/v/+7/7v/r/+v/6//r/+v/6//r/+v/6//q
/+n/6f/s/+z/7P/s/+v/6//q/+n/6v/r/+z/7v/u/+7/7//v/+//8f/0//j/AAAIABIA
IQAxAEUAXwB4AJMAtwDaAPkAFAEpASwBIAH7AL0AcQA0APr/s/98/2f/Yv9f/2b/d/+C
/4n/kf+Q/47/jv+P/5P/mv+f/6H/ov+l/6z/sP+y/7L/tP+7/7//wv/G/8r/0P/R/9T/
1//c/9//4v/m/+r/7//z//X/9//5//r/+v/6//z//P/8//3//f/9//7//v/+//7//v/+
/wAAAwADAAIAAAAAAP////8BAAIAAgACAAIAAgACAAIAAgACAAIAAgADAAMABQAFAAQA
BAADAAEAAwADAAQABAAEAAUABQAFAAcABwAIAAgACAAJAAkACwANAA0ADQANAA4ADgAP
AA8AEAAQABAAEgATABMAFQAVABcAGAAaABwAHAAcAB0AHQAfACAAIgAjACQAJgAnACgA
KQAqACwALQAyADQANAA1ADYANwA3ADgAOgA6ADoAPAA9AD0APAA8AD4AQABAAEAARABF
AEgASABIAEkASgBKAEoASgBJAEkASQBHAEUARABCAD8APAA5ADcANAAyAC8ALAArACgA
JQAkACMAIQAeABsAGwAZABcAFQATABIAEAARABEAEAAPAAwADAALAAoACgAKAAkACAAG
AAYABgAGAAYABQAEAAQABgAGAAYABgAGAAYABQAFAAcABwAHAAgABwAHAAUABQAGAAYA
BgAGAAgACQAJAAkABwAHAAcABwALAAsACwALAAkACQAKAAoADAAMAAwADAALAAsACwAL
AAsADAAMAAwADgAOAA8ADwANAA0ADQAMAA4ADgAOAA0ACwAMAAwADAAIAAgACAAIAAkA
CQAKAAsACwALAAoACQAJAAkACQAJAAcABgAGAAYABQAFAAUABQAHAAcABwAHAAYABgAG
AAUABQAFAAUABQADAAMAAwADAAIAAgACAAIAAgACAAEAAQADAAMAAwADAAIAAQABAAEA
AwADAAMAAwABAAAAAAABAAEAAQABAAEAAgABAAAAAAAAAAAAAAACAAIAAgACAAIAAgAC
AAIAAAAAAAAAAAD+//7//v/+//7//v/+//7/AAAAAAAAAAAAAAAAAAAAAAAAAAAAAAAA
AAAAAAAAAAAAAAAAAAAAAP7//v/+//7/AAAAAAAAAAD+//7//v/+//7//v/+//7//v/+
//7//v/+//7//v/+//7//v/+//7//v/+//7//v8AAAAAAAAAAP7//v/+//7//v/+//7/
/v/+//7//v/+//z//P/8//z//v/+//7//v/+//7//v/+//7//v/+//7//P/8//z//P/9
//7///8AAP7//v/+//7//P/8//z//P/9//7///8AAP7//v/+//7//v/+//7//v8AAAAA
AAAAAP7//v/+//7//v/+//7//v8AAAAAAAAAAP7//v/+//7//v/+//7//v/+//7//v/+
////AAABAAIAAQAAAP///v/+//7//v/+//7//v/+//7//v/+//7//v8AAAAAAAAAAP7/
/v/+//7/AAAAAAAAAAD+/////////wAAAAABAAQABAACAAQABAAGAAcABwAHAAgACAAJ
AAoACAAIAAoACgALAAoACgAKAAsADAAMAAoACgAJAAYABQABAAEAAAAAAAAAAAAAAAEA
AQD///7//f////7//v8AAAAA///+//7/+f/5//n/+f/5//n/+f/5//n/+P/3//f/+P/4
//j/+P/6//v/+//7//v/+//7//z/+v/6//v/+//5//n//v8IABIAFgAiADUARQBXAG8A
igClAMsA7gAHASQBOQE6ASgB/wC3AG8ANgD6/7X/gv9z/2z/af90/4n/kv+b/6H/ov+i
/6T/qf+t/7D/s/+3/7r/vf/A/8T/xv/E/8T/yf/N/9L/2P/a/9r/3f/g/+X/5v/n/+z/
8P/0//n//f/9/wEAAwAEAAQABAAEAAQABAAFAAUABQAGAAYACAAIAAgACAAGAAkACQAI
AAcABgAEAAMABAAGAAcACAAIAAgACAAIAAYABgAGAAYABwAHAAkACQAJAAoACgAJAAcA
BwAIAAgABgAHAAcABwAHAAcACAAIAAgACQAJAAsACQAJAAkACQAKAAoACwALAAwADAAM
AA4ADwAPABEAEQATABQAFgAYABYAFgAXABcAGQAaABwAHQAcAB4AHwAgACIAJAAnACkA
KgAsACwALQAsAC0ALQAuADAAMAAwADIANQA1ADQANAA4ADoAOgA6ADoAOwA+AD4APgA/
AEAAQAA+AD4APQA9AD0AOwA5ADgANQAzADEALwAtACoAKAAlACIAIQAeABsAGgAZABcA
FAAPAA8ADQALAAkABwAGAAQAAwADAAIAAQAAAAAA///+//7//v/9//z//P/8//z//P/6
//n/+P/4//n/+v/7//z/+v/6//n/+f/7//v/+//8//v/+//5//n/+v/6//r/+v/8//3/
/f/9//v/+//7//v//f/9//3//f/7//v//P/8//z//P/8//z////////////9//7//v/+
//7//v//////AQABAAEAAAD+//7//v/9//v//P/8//z//P/8//z//P/6//n/+f/5//z/
/f/9//3//P/7//r/+f/5//j/+P/4//f/9//3//f/9//3//f/9//2//b/9v/1//P/8//z
//P/8//z//P/8//y//L/8v/y//L/8v/x//H/8//z//P/8//w/+//7//v//D/8f/y//P/
8v/w/+//7//v/+//7//v/+7/7//u/+7/7v/u/+7/8P/w//D/8P/u/+7/7v/u/+7/7v/u
/+7/7P/s/+z/7P/q/+r/6v/q/+v/7P/t/+7/7P/s/+z/7P/q/+r/6v/q/+z/7P/s/+z/
7P/s/+z/7P/s/+z/7P/s/+r/6v/q/+r/6v/q/+r/6v/s/+z/7P/s/+r/6v/q/+r/6v/q
/+r/6v/s/+z/7P/s/+v/6v/p/+j/6v/q/+r/6v/q/+r/6v/q/+j/6P/o/+j/6P/o/+j/
6P/m/+b/5v/m/+b/5v/m/+b/5v/m/+b/5v/o/+j/6P/o/+b/5v/m/+b/5v/m/+b/5v/m
/+b/5v/m/+b/5v/m/+b/5//o/+n/6v/o/+j/6P/o/+b/5v/m/+b/6P/o/+j/6P/m/+b/
5v/m/+b/5v/m/+b/5v/m/+b/5v/m/+b/5v/m/+f/6P/p/+r/6P/o/+j/6P/m/+b/5v/m
/+j/6P/o/+j/6P/o/+n/6f/n/+b/5v/n/+r/6v/o/+r/7P/u/+//7//v//D/8P/x//L/
8v/y//T/9P/z//L/8v/w//H/8v/y//H/8v/y//D/7//t/+3/7P/r/+r/6f/o/+r/6//q
/+r/6P/n/+X/5P/m/+b/5f/k/+X/4//k/+X/4//j/+P/4//j/+P/4v/h/+P/5P/k/+T/
4v/i/+P/4//k/+X/5v/n/+f/5v/l/+X/5f/l/+n/7v/y//T/+v8EABMAIwAxAEUAYgB7
AJcAuADXAPAACQEYARQB/wDTAIkARAAMANH/kP9r/2D/Wf9Y/2X/eP+D/4n/jv+K/4b/
jf+V/5b/mf+d/6D/o/+m/6r/rv+w/7L/s/+1/7r/wP/G/8j/yf/K/8//1P/X/9r/3v/i
/+X/5//p/+3/8f/y//L/8v/0//T/9P/1//X/9f/2//b/+P/4//j/+P/2//n/+f/4//n/
+v/6//v/+f/6//r/+v/6//r/+v/6//z//P/8//z/+//7//3//f/7//z//P/7//v/+//8
//z//v/////////9//3//v/+/wAAAQABAAMABQAFAAUABQAEAAQABQAFAAgACAAIAAoA
CwALAA0ADQALAAwADgAQABIAEgATABMAFQAWABgAGQAaABwAHQAeAB8AIAAiACMAKAAq
ACoAKwAsAC0ALQAuADIAMgAyADQANAAzADEAMAAzADYANwA4ADoAOwA+AD4APgA/AEAA
QAA+AD4APQA9AD8APQA7ADoAOQA3ADUAMwAxAC4ALAApACYAJQAiAB8AHAAbABkAFgAT
ABMAEQAPAA0ACwAKAAgABQAFAAQAAwACAAIAAQAAAAAAAAD///7/AAAAAAAAAAAAAP//
/v/+//7//v/+//7//v/+//3//f/7//v/+//8///////9//3//v/+//7//v/8//3//f/9
//////////////////////8BAAEAAgACAAIAAgACAAIAAwADAAMAAwADAAQABAAEAAIA
AgADAAMAAwADAAMAAgAEAAQABAADAAEAAgACAAIAAAAAAAAAAAACAAEAAQABAAEAAQAA
AP///f/9//3//f/9//z//P/8//3//f/9//3/+//7//v/+//8//z//P/7//v/+//7//v/
+//7//v/+//8//z//P/8//r/+v/5//n/+f/5//n/+f/5//n/+v/7//n/+f/5//n/+f/4
//j/+f/5//n/+f/5//j/+f/6//r/+v/6//r/+P/4//j/+P/4//j/+P/4//j/+P/4//j/
9v/2//b/9v/4//j/+P/4//b/9v/2//b/9v/2//b/9v/0//T/9P/0//b/9v/2//b/9v/2
//b/9v/2//b/9v/2//j/+P/4//j/9v/2//b/9v/2//b/9v/2//b/9v/2//b/9P/0//T/
9P/0//T/9P/0//b/9v/2//b/9v/2//b/9v/1//T/8//y//T/9P/0//T/9P/0//T/9P/0
//T/9P/0//T/9P/0//T/9P/0//T/9P/0//T/9P/0//T/9P/0//T/9P/0//T/9P/2//b/
9v/2//T/9P/0//T/9P/0//T/9P/y//L/8v/y//L/8v/y//L/8v/y//L/8v/0//T/9P/0
//L/8v/y//L/8v/y//L/8v/y//L/8v/y//L/8v/y//L/9P/0//T/9P/y//L/8v/y//L/
8v/y//L/8v/y//L/8v/y//L/8v/y//L/8v/y//L/8v/y//L/8v/0//T/9P/0//L/8v/y
//L/8v/y//L/8v/y//L/8//z//X/9P/0//X/9v/2//T/9v/2//j/+f/5//v//P/8//3/
/v/+//7/AAD///3/+//6//z//f/+//7/+v/6//n/9v/3//X/9f/0//T/9P/0//T/9f/1
//P/8v/z//P/8v/y//L/8v/x//D/8P/t/+3/7f/t/+3/7f/t/+v/6//q/+n/6v/s/+3/
7v/s/+z/7f/t/+//7//v/+//7v/u/+7/7//x//H/8f/0//j/AAAKABYAJQA1AEkAYwB+
AJkAvQDkAP8AGgEvAS4BGgHtAKcAYQAsAOz/pf96/2v/YP9f/3L/g/+K/5P/l/+S/5D/
mv+f/6H/pv+p/6n/rv+x/7b/uP+4/7j/vP/B/8P/xv/K/8z/zP/R/9j/2//c/+H/5v/o
/+z/8f/1//f/9//5//r/+v/6//r/+v/6//v/+//7//z//P/8//z//P/8//z///////7/
AAAAAP/////9//7//v/+//7//v/+//7//v/+//7//v//////AQABAP//AAAAAP//AQAB
AAIAAgAAAAEAAQABAAMAAwAEAAQAAgADAAMABQAFAAUABQAFAAgACAAJAAkACAAIAAgA
CgALAAsADQANAA0ADgAQABIAFAAUABUAFQAXABgAGgAbABwAHgAfACAAIwAkACYAJwAo
ACoAKgArACwALQAtAC4AMgAyADIANAA1ADUANAA0ADQANgA2ADYAOQA7AD8AQAA+AD8A
QABAAEAAQAA/AD8AQQA/AD0APAA7ADkANwA1ADMAMAAuACsAJgAlACIAHwAcABsAGQAW
ABUAFQATABEADQALAAoACAAJAAkACAAHAAYABgAFAAQABAAEAAMAAgAAAAAAAAAAAAIA
AQAAAAAAAAAAAAAAAAAAAAAA/////////////wAA//////3//f8AAAAAAAAAAP7/////
////AQABAAEAAQADAAMAAwADAAMAAwAEAAQAAgACAAIAAgAEAAUABgAHAAYABgAFAAQA
BgAGAAcABwAGAAUABAACAAIAAgACAAEAAgAEAAUABgACAAIAAgACAAAA////////AQAB
AAAA/////////////////v/+//7//f/9//3//f/7//v/+//7//z//P/8//v/+f/5//n/
+f/7//v/+//7//j/+P/4//j/+v/6//n/+f/5//n/+f/5//r/+f/5//n/9//3//f/9//4
//j/+f/7//r/+f/4//f/9v/1//b/+P/4//j/+P/4//j/+P/4//b/9v/2//b/9v/2//b/
9v/4//j/+P/4//b/9v/2//b/9v/2//b/9v/2//b/9v/2//T/9P/0//T/9v/2//b/9v/0
//T/9P/0//T/9P/0//T/9P/0//T/9P/2//b/9v/2//T/9P/0//T/9P/0//T/9P/2//b/
9v/2//T/9P/0//T/9P/0//T/9P/y//L/8v/y//T/9P/0//T/9P/0//T/9P/0//T/9P/0
//T/9P/0//T/9P/0//T/9P/y//L/8v/y//P/9P/1//b/9P/0//T/9P/y//L/8v/y//T/
9P/0//T/8v/y//L/8v/y//L/8v/y//T/9P/0//T/8v/y//L/8v/w//D/8P/w//D/8P/w
//D/8f/y//P/9P/0//T/9P/0//T/9P/0//T/8v/y//L/8v/y//L/8v/y//L/8v/y//L/
8P/w//D/8P/w//D/8P/w//D/8P/w//D/7v/u/+7/7v/w//H/8f/x//D/8P/x//T/8v/w
//L/8v/2//f/9//3//b/9v/3//j/9v/2//j/+P/5//j/+P/4//j/+P/3//T/9v/1//L/
8f/v/+//7v/u//D/8P/w//H/8f/v/+7/7f/v/+7/7v/w/+//7f/r/+r/6f/p/+n/6f/p
/+n/6f/p/+n/6P/n/+f/5v/m/+b/5v/m/+f/5//n/+X/5f/l/+b/5//o/+r/6//r/+v/
7P/w//j/AAAMAB0ALwBDAFsAdACJAKMAxADdAPQABQEIAfgA1QCVAEsAEgDg/6X/bv9Z
/1L/S/9U/2v/ev+D/4v/kP+S/5L/lf+Z/6D/p/+n/6b/q/+u/7D/uP+6/7b/uf+9/77/
vv/C/8b/x//K/8//zv/P/9T/2v/c/9v/3//l/+n/6f/q/+r/6v/s/+z/7P/t/+z/6//r
/+r/7P/s/+z/7P/s/+//7//u/+7/7v/t/+3/7f/u/+7/7v/w//D/8P/w/+7/7v/u/+7/
7f/t/+//7//v//D/8P/v/+//7//w//D/8P/x//H/8f/x//H/8v/y//L/8//z//X/9f/1
//X/9f/2//b/9//3//j/+P/4//r/+//7//3//f/9//7/AAACAAIAAgADAAMABwAIAAoA
CwAKAAwADQAOAA0ADgAQABEAFAAWABYAFwAYABkAGQAaABwAHAAcAB4AHwAfAB4AHgAg
ACIAIgAiACIAIwAmACYAKAApACoAKgAsACwAKwArACsAKQAnACYAJQAjACEAHwAfABwA
GgAXABIAEQAOAAsACgAJAAcABAABAAEA///9//v/+f/4//b/9f/1//T/8//0//T/8//y
//L/8v/x//D/8P/w//D/8P/w/+//7v/u/+7/7v/u/+7/7v/u/+3/7f/t/+3/7f/u//H/
8f/v/+//8P/w//D/8P/w//H/8f/x//H/8f/x//H/8f/x//H/8f/x//H/8v/y//P/9P/1
//b/9v/1//T/8//1//b/9v/2//b/9v/3//f/+f/5//n/+P/2//b/9v/1//f/+P/4//j/
9P/0//T/9P/2//X/9f/1//P/8//y//H/8v/z//T/9f/z//L/8v/y//H/8f/x//H/8f/x
//H/8f/y//L/8v/x//H/8f/x//H/7//v/+//7//w//D/8P/w//D/8P/v/+//7//v/+//
7//w/+//7//v/+7/7f/s/+v/7P/s/+3/7//v/+//7//v//D/7//w//D/8P/w//D/8P/w
//D/8P/w//D/8P/w/+7/7v/u/+7/7//w//H/8v/x//D/7//u//D/8P/w//D/8P/w//D/
8P/y//L/8v/y//T/9P/0//T/8v/y//L/8v/y//L/8v/y//L/8v/y//L/9P/0//T/9P/0
//T/9P/0//L/8v/y//L/9P/0//T/9P/y//L/8v/y//L/8v/y//L/8//0//X/9v/1//T/
8//y//T/9P/0//T/9P/0//T/9P/y//L/8v/y//L/8v/y//L/9P/0//T/9P/y//L/8v/y
//T/9P/0//T/8v/y//L/8v/y//L/8v/y//T/9P/0//T/9P/0//T/9P/2//b/9v/2//b/
9v/2//b/9P/0//T/9P/0//T/9P/0//T/9P/0//T/9v/2//b/9v/0//T/9P/0//T/9P/0
//T/9P/0//T/9P/2//b/9v/2//b/9v/2//b/9v/2//b/9v/4//j/+P/4//b/9v/2//b/
9v/2//b/9v/0//T/9P/0//b/9v/2//b/9v/2//b/9v/0//T/9P/0//b/9v/2//b/9//3
//f/9v/3//n//f/+//v//P/7//z/////////AAAAAAEAAgACAAAAAgACAAEAAAAAAAAA
AQAEAAQAAgACAP///P/7//n/+//6//r/+v/6//r/+//7//n/+P/3//f/9v/2//j/+P/1
//T/9P/x//H/8f/x//H/8//z//P/8//w/+//7//w//D/8P/w//D/8f/x//H/8f/x//H/
8v/y//L/8//z//P/9//6//z/AgAKABYAJwA5AEkAZQCCAJ0AvQDgAP0AGgE1AToBKAEB
AcMAdwA4AAAAvf+G/3H/bP9r/3L/gf+M/5X/mf+Y/5j/mv+b/5//pP+p/6v/rv+v/7L/
tv+4/7r/vv/B/8f/yP/M/9L/1P/V/9r/3//c/9v/4v/u//D/7//3//v/+f/9//7//v/+
/wAAAAAAAAEAAQABAAIAAgACAAIAAgACAAAAAwADAAIAAgACAAEAAQABAAIAAgACAAIA
AgACAAIAAgACAAIAAgABAAEAAwADAAUABgAGAAUABQAFAAYABgAGAAcABwAHAAUABQAG
AAYACAAJAAkACwAJAAkACQAJAAwADAANAA0AEAAQABAAEgARABEAEwATABEAEgAUABYA
GAAYABkAGQAbABwAHgAfACIAJAAlACYAJwAoACoAKwAsAC4ALgAvADIAMwAzADQANAA0
ADQANgA4ADkAOQA6ADwAPgA+AD4APgA/AEIAQgBEAEUARgBGAEgASABHAEcARgBDAEAA
PgA+AD0APAA7ADkANgA0ADEALAArACgAJQAiACEAHwAcABsAGwAZABcAFQATABIAEAAP
AA8ADgANAAoACgAJAAgABgAGAAUABAAGAAYABgAGAAYABQAEAAQABAAEAAQABAACAAIA
AQABAAEAAQABAAIABAAFAAQABQAEAAQABAAEAAYABwAHAAcABQAFAAUABQAHAAcABwAH
AAcABwAIAAgACAAIAAgACAAJAAkACQAJAAkACgAKAAoACgAKAAsACwALAAsACwAKAAoA
CgAKAAkABwAIAAgACAAGAAYABgAGAAgABwAHAAcABwAHAAYABQAFAAUABQAFAAUABAAE
AAQAAwADAAMAAwADAAMAAwADAAAAAAAAAP//AQABAAEAAQABAAEAAQABAP7//v/+//7/
/v/+//3//f////////////z/+//7//v//f/9//3//f////7//v////3//f/9//3//P/7
//z/+v/6//r/+v/8//z//P/8//z//P/8//z/+v/6//r/+v/8//z//P/8//z//P/8//z/
+v/6//r/+v/4//j/+P/4//r/+v/6//r/+v/6//r/+v/6//r/+v/6//z//P/8//z/+v/6
//r/+v/6//r/+v/6//r/+v/6//r/+v/6//r/+v/4//j/+P/4//r/+v/6//r/+P/4//j/
+P/6//r/+v/6//j/+P/4//j/+P/4//j/+P/6//r/+v/6//j/+P/4//j/+v/6//r/+v/6
//r/+v/6//j/+P/4//j/+P/4//j/+P/4//j/+P/4//j/+P/4//j/+P/4//j/+P/2//b/
9v/2//j/+P/4//j/+P/4//j/+P/4//j/+P/4//b/9v/2//b/9v/2//b/9v/4//j/+P/4
//j/+P/4//j/+P/4//j/+P/4//j/+P/4//j/+P/4//j/9v/2//b/9v/3//j/+f/6//r/
+v/6//r/+v/6//r/+v/6//r/+v/6//n/+P/3//b/+P/4//j/+P/2//f/9//3//j/+P/5
//z//v/8//7//v/+/////////wIAAgADAAQABAAEAAYABgAEAAIAAQAAAAMABAAEAAIA
AAD///z/+//7//v/+v/6//j/+P/4//n/+f/3//b/9f/3//b/9v/4//b/9f/0//T/8f/x
//H/8f/x//H/8f/x//H/8P/v/+//8v/y//L/8v/y//P/8//z//H/8f/x//L/9P/0//X/
9f/z//X/+v8CAAgADAAWACcAOQBNAGcAfACXAL0A3gD7ABgBLwEyASIB/QC9AHMANgD8
/7X/gP9v/2T/Yf9u/4H/jP+V/5n/mv+e/6D/of+n/7D/sf+x/7T/t/+6/8L/xP/A/8D/
w//F/8r/zv/O/9T/2f/a/9v/4P/h/+L/6P/u/+//8//3//v/+//8//z//P/8//z//P/9
//3//f/+//7//v/+//7//v/+/wEAAQAAAP7//v/9//3///8AAAAAAAAAAAAAAAAAAP7/
/v/+//7//////wEAAQABAAIAAgABAP////8AAAAAAAABAAEAAQABAAEAAgACAAAAAQAB
AAMAAwADAAMAAwAEAAQABQAFAAQABAAEAAYACQAJAAsACwAJAAoADAAOAA4ADgAPAA8A
DwAQABIAEwAUABYAFwAYABkAGgAcAB0AIAAiACIAIwAkACUAJQAmACYAJgAmACgAJwAn
ACYAJgAqACwALAAsAC4ALwAyADIALwAvAC8ALgAwADAALwAvAC0AKwApACgAKQAnACUA
IwAfABwAGgAXABQAEwAQAA0ACgAJAAcABAD//////f/7//n/9//2//T/9f/1//T/8//y
//L/8f/w/+//7v/s/+r/6v/q/+r/6v/o/+f/5v/m/+b/5v/m/+b/5v/m/+X/5f/n/+f/
5//o/+n/6f/n/+f/5v/m/+b/5v/m/+f/5//n/+X/5f/l/+X/6P/p/+r/6//r/+v/7P/s
/+r/6v/q/+r/6//r/+v/6//p/+r/6v/q/+r/6v/r/+v/6//r/+v/6v/s/+z/7P/r/+v/
7P/s/+z/6P/o/+j/6P/o/+f/5//n/+f/5//m/+X/4//j/+P/4//l/+T/5P/k/+P/4//j
/+P/4//j/+P/4//g/+D/4P/f/93/3f/d/93/3P/b/9r/2f/Z/9r/2//c/9z/3P/b/9v/
3//d/w==
         </WaveFormData>
      </LeadData>
      <LeadData>
         <LeadByteCountTotal>10000</LeadByteCountTotal>
         <LeadTimeOffset>0</LeadTimeOffset>
         <LeadSampleCountTotal>5000</LeadSampleCountTotal>
         <LeadAmplitudeUnitsPerBit>4.88</LeadAmplitudeUnitsPerBit>
         <LeadAmplitudeUnits>��V</LeadAmplitudeUnits>
         <LeadHighLimit>2147483647</LeadHighLimit>
         <LeadLowLimit>268435456</LeadLowLimit>
         <LeadID>V4</LeadID>
         <LeadOffsetFirstSample>0</LeadOffsetFirstSample>
         <FirstSampleBaseline>0</FirstSampleBaseline>
         <LeadSampleSize>2</LeadSampleSize>
         <LeadOff>FALSE</LeadOff>
         <BaselineSway>FALSE</BaselineSway>
         <ExcessiveACNoise>FALSE</ExcessiveACNoise>
         <MuscleNoise>FALSE</MuscleNoise>
         <LeadDataCRC32>760904779</LeadDataCRC32>
         <WaveFormData>
7P/s/+v/6//t/+v/6P/o/+b/5f/j/+P/4v/h/+D/4P/g/97/3P/c/9n/2f/a/9r/2v/Z
/9n/2f/Z/9n/2P/Y/9r/2v/a/9v/2v/W/9X/1P/U/9T/1f/V/9X/1f/V/9X/1f/W/9b/
1v/X/9f/1//X/9b/1//W/9P/0f/U/9r/3f/r//7/EgArAEgAawCbANIACgFDAXIBjAGP
AXIBKgHRAHkAHwC9/3P/VP9G/z7/Rf9U/1j/Wf9f/2D/X/9h/2j/bv91/3j/ef+A/4j/
iP+I/4r/jP+P/5H/kf+X/6H/qP+t/7H/tf+3/7r/vv/B/8T/yP/K/83/0f/T/9X/1f/V
/9P/0//U/9T/1v/Z/9r/2//Z/9n/2f/Y/9b/2P/Y/9j/2v/a/9j/2v/Y/9j/2P/Z/9r/
2v/Z/9n/2P/Y/9j/2P/Y/9n/2v/a/9r/2v/b/9v/3P/c/93/3f/b/93/3f/d/93/3f/e
/97/4P/i/+L/4v/k/+T/5P/k/+b/5//p/+n/6f/p/+r/7f/w//D/8f/x/+//8f/y//X/
9f/1//X/9v/6//3/AAAEAAQABQAHAAgADQANABAAEwAYABoAHAAcAB4AHwAgACIAJgAm
ACYAKAAqACoAKwAsACwAMAAwADAAMQAyADQANAA0ADYAOAA2ADQAMgAxAC8AMAAtACsA
KQAkACIAHwAcABkAFgATABAADAAKAAgABAAAAP7/+//3//X/9P/0//L/8P/u/+z/6v/o
/+f/5//l/+f/5//m/+b/5v/l/+X/4//j/+L/4v/j/+P/4v/i/+H/4f/h/+H/4f/g/+D/
4P/f/9//4P/g/+H/4//i/9//3//f/9//3//f/9//4P/g/+D/3v/g/97/3v/e/97/3v/f
/+D/4P/g/+H/4//j/+P/5P/j/+X/5P/j/+T/5P/l/+X/5v/m/+j/6P/n/+f/5//m/+b/
5//n/+b/5v/o/+j/6P/n/+b/5v/o/+j/5v/m/+b/5//n/+X/5P/k/+T/5P/k/+P/4//k
/+b/5v/k/+T/5P/k/+T/5P/k/+T/5P/k/+T/5P/j/+P/4//j/+P/4//i/+H/4f/h/+H/
4f/h/+H/4v/g/+D/4P/g/+H/4f/h/+D/4P/h/+H/4P/g/+D/4P/g/+T/4v/i/+L/4f/e
/+D/4v/i/+L/4v/g/+D/4P/g/+D/4P/g/+D/4P/g/+D/4P/i/+L/4v/i/+L/4v/i/+L/
4v/i/+L/4v/g/+D/4P/g/+D/4P/g/+D/4//k/+X/5v/k/+T/5P/k/+T/5P/k/+T/5P/k
/+T/5P/m/+b/5v/m/+b/5v/m/+b/5P/k/+T/5P/m/+b/5v/m/+b/5v/m/+b/5v/m/+b/
5v/n/+j/6f/q/+n/6P/n/+b/6P/o/+j/6P/o/+j/6P/o/+j/6P/o/+j/6v/q/+r/6v/q
/+r/6v/q/+r/6v/q/+r/6v/q/+r/6v/q/+r/6v/q/+z/7P/s/+z/7P/s/+z/7P/s/+z/
7P/s/+7/7v/u/+7/7P/s/+z/7P/u/+7/7v/u/+7/7v/u/+7/7v/u/+7/7v/u/+7/7v/u
//D/8P/w//D/7v/u/+7/7v/u/+7/7v/u/+7/7v/u/+7/8P/w//D/8P/w//D/8P/w//D/
8P/w//D/8P/w//D/8P/y//L/8v/y//D/8f/y//L/8//z//X/9//1//X/9f/1//f/+f/5
//n/9//3//j/+f/6//v//P////7//v//////AAAAAP////////3/+v/6//r/+f/3//f/
+f/5//n/+v/4//b/9P/0//X/9f/2//b/+P/3//f/9//1//X/9P/0//T/9P/0//X/8//w
//D/8P/x//L/9P/1//T/8//y//H/8//0//T/9P/1//X/9f/1//T/9f/0//H/8//2//r/
BQAXACoAQgBbAHoAqQDdABABSAF3AZABkgF9AUoB+gClAFUA/f+v/4v/fv9y/3D/ff+G
/4j/if+L/4r/i/+P/5j/nP+f/6T/pf+m/6z/sv+y/7T/uP+9/8P/x//L/8//1v/Z/9v/
3//l/+b/6P/r//D/9v/4//v/+//9//////////////8AAAAAAQADAAMAAwADAAMAAwAC
AAQABgAGAAYABAAEAAIABAAEAAQABAAFAAgACAAHAAcABgAGAAYABgAGAAcACAAIAAYA
BgAHAAcACAAIAAkACQAHAAkACQAJAAsACwAMAAwADAAOAA4ADgAQABAAEAAQABAAEQAT
ABMAFQAVABYAGQAaABoAGwAbABsAHQAeACEAIwAjACMAJAAlACcAKQAsACwALQAvADAA
MQAxADQANwA+AEAAQgBCAEQARQBGAEgASgBKAEoATABOAE4ATwBQAFAAVABUAFQAVwBY
AFoAWgBYAFoAXABaAFoAWABXAFUAVgBTAFEATwBMAEoARwBEAEEAPgA7ADgANgA0ADIA
LgAtACwAKgAnACMAIgAiACAAHAAaABgAFgAXABcAGAAXABUAFQAUABQAFAATABMAEQAR
ABAAEAARABEAEAAQAA8ADQANAA0ADQAOAA4ADgANAA0ADgAOAA8ADwAOAAsACwALAAsA
CwALAA0ADgAOAA4ADAAOAAwADAAOAA4ADgAPABEAEAAPAA8AEQARABEAEgAQABMAEwAT
ABIAEgATABMAFAAUABYAFgATABMAEwASABIAEwATABIAEgAUABQAFAASABAADwAQABMA
EgATABQAFQAVABMAEgASABIAEgASAA8ADwAQABIAEAAOAA4ADgAPABAAEQASABAAEAAQ
ABAAEAAPAA8ADwAPAA8ADwAOAA8ADwAPAA8ADgANAAwADAAMAAwADAAMAAkACQAJAAgA
CgALAAsACgAKAAoACgAKAAwACgAKAAoACwAKAAoACgAKAAoACgAMAAwADAAMAAwADAAM
AAwACgAKAAoACgAKAAoACgAKAAoACgAKAAoADAAMAAwADAAKAAoACgAKAAoACgAKAAoA
CgAKAAoACgAKAAoACgAKAAoACgAKAAoACgAKAAoACgAIAAgACAAIAAoACgAKAAoACgAK
AAoACgAKAAoACgAKAAoACgAKAAoACAAIAAgACAAJAAoACwAMAAoACgAKAAoACgAKAAoA
CgAIAAgACAAIAAgACAAIAAgACgAKAAoACgAKAAoACgAKAAoACgAKAAoACAAIAAgACAAJ
AAoACwAMAAoACgAKAAoACAAIAAgACAAKAAoACgAKAAgACAAIAAgACgAKAAoACgAKAAoA
CgAKAAoACgAKAAoACgAKAAoACgAMAAwADAAMAAsACgAJAAgACAAIAAgACAAKAAoACgAK
AAwADAAMAAwACgAKAAoACgAIAAgACAAIAAgACAAIAAgACAAIAAgACAAKAAoACgAKAAgA
CAAIAAgACAAIAAgACAAIAAkACgAKAAkACQALAA0ADwAPAA8ADwAPABEAEQARABEAEQAS
ABMAEgARABAAEQAQABAAEQARABQAFAATABMAFQATABAAEAAPAA0ACgAJAAcABwAHAAgA
CAAGAAQABAAFAAUABgAGAAYABQAFAAUAAgABAP///v/+//7//v///////P/8//z//P/8
//3//f//////////////AAAAAAAA///////////8//n/+P/9/////P8EABUAJwA2AEwA
ZQCIALcA6wAeAVYBhQGaAZgBewE8AegAlQBDAOn/o/+D/3j/bP9y/4H/iP+I/43/jf+O
/5H/mf+g/6L/pf+o/6v/rP+u/7T/uv+4/7j/vf/B/8f/zf/R/9T/1//b/9//4f/i/+b/
6f/s//D/9P/z//f/9//5//n/+f/7//v//P/8//3//////////////////v/+/wAAAAAA
AP///v/7//z//f/+////AQAAAAAA//////z//P/8//z//v///wAAAAACAAIAAwADAAAA
AAABAAEA//8BAAEAAQABAAEAAgACAAIABAAEAAQABAAEAAQABAAEAAUABwAHAAcABwAI
AAsADgAOAA8ADwARABMAFAAXABcAFwAXABgAGwAdAB8AIgAiACMAJQAmACoAKwAvADMA
NgA4ADoAOgA6ADsAPAA+AEIAQgBCAEQASABIAEkASgBMAFAAUABQAFEAUgBUAFQAUwBU
AFUAUgBQAE4ATQBLAEwASQBHAEUAQAA+ADsAOAA0ADAALAAoACQAIgAgABwAGQAYABYA
EwANAAwADAAKAAgABgAEAAIAAgABAAEA///9//3//P/8//z/+//7//n/+f/4//j/+f/3
//b/9v/1//f/9//3//f/9P/0//T/8//z//T/9P/1//X/9P/x//H/8f/x//H/8f/z//T/
9P/0//L/9P/y//L/8v/y//L/8//z//L/8f/x//H/8f/x//L/8v/1//X/9f/y//L/8//z
//L/8v/0//T/9f/1//X/9P/0//X/9f/0//P/9P/z//L/8//y//L/9P/z//D/7//u//L/
8//y//L/8f/w/+//7v/t/+3/7v/w/+7/7P/s/+z/7P/s/+z/7P/s/+z/7P/s/+v/6f/o
/+f/6f/p/+n/6P/n/+f/5//n/+f/5//n/+j/6P/o/+j/6P/l/+X/5f/k/+b/5//n/+b/
5P/k/+T/5P/m/+T/5P/k/+P/5P/k/+T/5P/k/+T/5v/m/+b/5v/l/+T/4//i/+L/4v/i
/+L/4v/i/+L/4v/g/+D/4P/g/+L/4v/i/+L/4v/i/+L/4v/h/+D/3//e/+D/4P/g/+D/
3v/e/97/3v/g/+D/4P/g/97/3v/e/97/4P/g/+D/4P/e/97/3v/e/97/3v/e/97/3v/e
/97/3v/g/+D/4P/g/9//3v/d/9z/3v/e/97/3v/e/97/3v/e/97/3v/e/97/3v/e/97/
3v/e/97/3v/e/9z/3P/c/9z/3P/c/9z/3P/e/97/3v/e/9z/3P/c/9z/3v/e/97/3v/c
/9z/3P/c/9z/3P/c/9z/3f/e/9//4P/e/97/3v/e/9z/3P/c/9z/3v/e/97/3v/c/9z/
3P/c/9z/3P/c/9z/3P/c/9z/3P/c/9z/3P/c/93/3v/f/+D/3v/e/97/3v/c/9z/3P/c
/97/3v/e/97/3v/e/9//4P/f/93/3P/d/9//3//f/9//4f/j/+X/5f/l/+X/5f/m/+n/
6f/p/+n/6f/m/+b/5//n/+r/6v/p/+r/6//q/+j/5v/m/+X/4//h/+H/4f/h/+P/5P/j
/+L/4f/f/97/3v/g/+D/3//f/+H/3//f/97/3P/c/9z/3P/d/93/2v/a/9z/3P/c/93/
3f/d/93/3f/f/9//4P/g/97/3//f/9//3//g/+H/4v/h/93/3P/e/+n/9/8IABoAMwBQ
AHUApQDaABABSwF4AYwBiwFsASgB0QB9ACUAx/+H/27/YP9U/1v/av9w/3H/cf9u/2v/
df+A/4T/hf+K/43/kP+U/5j/mv+c/6D/o/+l/6v/s/+5/7z/v//D/8f/y//O/9L/1f/Y
/9r/3P/d/+H/5f/n/+f/5//o/+n/6//s/+v/7f/t/+3/7f/t/+3/7P/u//D/8P/w//D/
8P/u//D/8P/w//D/8f/w//D/7//v/+//8P/x//L/8v/z//T/9P/y//L/8//z//L/8v/z
//P/9f/3//f/9//2//X/9f/0//b/+P/4//j/+v/6//r/+v/6//v//f/9//////8AAAMA
AgACAAMAAwADAAUABgAJAAwADQAOABAADwARABMAFgAYABkAGwAcAB8AHwAiACUAKgAs
AC4ALgAwADEAMgA0ADgAOAA4ADoAPAA8AD0APgBAAEQARABEAEcASABKAEoASABKAEwA
SgBKAEgARwBFAEQAQQA/AD0APAA6ADcANAAzADAALQAqACYAJAAiAB4AHQAcABoAFwAT
ABIAEgAQAA4ADAAKAAgACAAHAAcABQAFAAUABAAEAAQAAwADAAEAAQAAAAAAAQABAAAA
AAD//////////////v/+//7//f/7//z//P/9/////v/7//v//f/9//3//f/7//z//P/8
//7/AAD+//7//v/+//7///8BAAAA/////wEAAQABAAIAAQADAAIAAQACAAIAAwADAAIA
AgAEAAQAAwADAAMAAgAEAAUABQAEAAIABAAEAAQAAwACAAIABAAGAAQABAAEAAUABQAD
AAIAAgACAAIAAgABAAEAAgAEAAQAAgACAAIAAgACAAIAAgAAAAAAAAAAAAAA////////
AQABAAEAAAABAAEAAQABAP///////wAA/v/+//7//v/////////+//z//f/9//z//P/8
//z//P/+//z//P/8//3//P/+//z//P/8//z//P/8//z//P/8//z//P/8//r/+v/6//r/
+P/4//j/+P/6//r/+v/6//r/+v/6//r/+v/6//r/+v/6//r/+v/6//z//P/8//z//P/8
//z//P/8//z//P/8//7//v/+//7//P/8//z//P/+//7//v/+//7//v/+//7//P/8//z/
/P/8//z//P/8//z//P/8//z//P/8//z//P/6//r/+v/6//z//P/8//z//v/+//7//v/8
//z//P/8//z//P/8//z//P/8//z//P/8//z//P/8//z//P/8//z//v/+//7//v/+//7/
/v/+//7//v/+//7//v/+//7//v/+//7//v/+//7//v/+//7//v/+//7//v8AAAAAAAAA
AP7//v/+//7//v/+//7//v/8//z//P/8//7//v/+//7/AAAAAAAAAAD+//7//v/+//7/
/v/+//7//v/+//7//v/+//7//v/+//7//v/+//7//v/+//7//v/+//7//v/+//7//v/+
//7//v/+//7//v/+//7///8AAAAA/////wEAAQABAAEAAQADAAUABwAHAAkACQAJAAoA
CQAJAAkACQAJAAYABgAHAAkADAAMAAsACgAJAAYAAgAEAAQAAwABAP//////////AgAC
AAAA/v8AAP////8AAP7//v/9//3//f/7//v/+v/6//r/+v/6//n/+f/2//b/+P/4//j/
+f/5//n/+f/5//n/+f/6//r/+v/7//v/+//7//r/+f/4//f/9//6/wIADwAfADIARgBh
AIIArwDjABYBSAFzAYQBfAFbARwBzACBADMA3f+h/4f/eP9w/3r/h/+M/5D/kf+N/4z/
l/+h/6T/qP+r/67/s/+0/7b/uP+6/7z/wP/F/8n/y//R/9X/1v/Z/9//4//l/+j/7v/v
//L/+P/6//v//f/9//////////////8AAAAA//8BAAEAAQABAAEAAQAAAAIABAAEAAQA
BAAEAAIABAACAAIAAgADAAQABAADAAMAAgACAAIAAgAEAAUABgAGAAQABAAFAAUABAAE
AAUABQAFAAcABwAHAAcABwAIAAgACAAKAAoACgAMAAwADAAMAAwADQAPAA8ADwAPABAA
EwAUABQAFQAVABMAFQAWABkAGwAbABsAHAAfACEAIwAmACgAKQArACwALQAtADAAMwA3
ADgAOQA4ADwAPQA+AEAARABEAEQARgBIAEgASQBKAEgATABMAEwATgBQAFMAVABTAFQA
VQBSAFIAUABPAE0ATgBLAEkARwBGAEQAQQA+ADsAOAA1ADIALgAsACoAJgAlACQAIgAf
ABsAGgAaABgAFgAUABIAEAAQAA8ADwANAA0ADQAMAAwADAALAAsACQAJAAgACAAJAAkA
CAAIAAcABQAFAAUABQAGAAYABgAFAAUABgAGAAcABQAEAAEAAQADAAMAAwADAAEAAgAC
AAIABAAGAAQABAAGAAYABgAHAAcABgAFAAUAAwADAAMABAAFAAkACgALAAgACAAJAAkA
CAAIAAoACgAHAAcABwAGAAYABwAHAAYACAAKAAoACgAHAAYABgAIAAYABAAEAAQABwAH
AAUABAAEAAQABAAEAAMAAwAEAAYABQACAAEAAAD+//7//v/+//7//v/+//7//P/7//v/
+//8//3//v/+//v/+//7//v/+//7//v//P/6//r/+v/6//n/+f/5//j/9v/3//f/9v/4
//j/+P/4//j/9v/2//b/8//y//T/9f/2//f/+P/2//b/9v/2//T/9P/0//T/8v/y//L/
8v/0//T/9P/0//L/8v/y//L/8f/w/+//7v/u/+7/7v/u/+z/7P/s/+z/7v/u/+7/7v/t
/+z/6//q/+z/7P/s/+z/7P/s/+z/7P/s/+z/7P/s/+r/6v/q/+r/7P/s/+z/7P/s/+z/
7P/s/+v/6v/p/+j/6P/o/+j/6P/m/+b/5v/m/+b/5v/m/+b/5v/m/+b/5v/m/+b/5v/m
/+b/5v/m/+b/5v/m/+b/5v/k/+T/5P/k/+X/5v/n/+j/5//m/+X/5P/i/+L/4v/i/+T/
5P/k/+T/5P/k/+T/5P/i/+L/4v/i/+P/5P/l/+b/5f/k/+P/4v/g/+D/4P/g/+D/4P/g
/+D/4f/i/+P/5P/i/+L/4v/i/+L/4v/i/+L/4v/i/+L/4v/i/+L/4v/i/+L/4v/i/+L/
4f/g/9//3v/f/+D/4f/i/+H/4P/f/97/3v/e/97/3v/e/9//4P/g/9//3//h/+P/4f/h
/+H/4f/l/+f/5//n/+X/5f/m/+f/5//n/+f/6f/o/+j/6f/p/+n/6P/m/+X/5v/l/+P/
5P/k/+P/4f/h/+H/4f/h/+L/5P/i/+D/4P/f/9//4P/g/97/3f/d/93/3f/d/9z/3P/c
/9z/3P/d/93/2v/a/9r/2f/Y/9j/1//Z/9n/2f/Z/9f/2P/Y/9j/3P/d/97/3//g/9v/
2v/X/9f/2P/c/+v//f8QACYAQQBeAIcAvQD0AC4BZQGKAZIBgwFQAf4ApwBRAO//k/9j
/1D/Qv9C/1P/Yv9m/2f/af9q/23/b/92/37/g/+C/4X/iP+K/4z/kv+Y/5j/nf+h/6P/
p/+t/7L/tf+5/7//wf/A/8b/zf/O/8z/0P/Z/9v/2//d/93/3f/f/9//4P/g/+D/4f/g
/9//4f/h/+H/4P/g/+L/4v/i/+L/4v/g/+L/4v/i/+L/4//m/+b/5f/l/+L/4v/i/+L/
5P/l/+b/5v/o/+j/6f/p/+b/5v/n/+f/5//p/+n/6f/p/+n/6v/q/+r/7P/s/+z/7v/u
/+7/7v/u/+//8f/x//H/8f/y//X/9v/2//f/9//5//v//P///wEAAQABAAIAAwAFAAcA
CgAKAAsADQAOABMAEwAWABkAHQAeAB8AHgAhACMAJQAoACoAKgAqACwALgAuAC8AMAAw
ADQANAA0ADcAOAA6ADoAOgA8AD4APAA8ADoAOQA3ADYAMwAxAC8ALAAqACcAJAAhAB4A
GwAYABIAEAAOAAoABwAGAAQAAQD9//z//P/6//j/9v/0//L/8v/x//H/7//v/+//7v/u
//D/7//v/+3/7f/s/+z/7f/t/+z/7P/r/+n/6f/p/+n/6v/q/+r/6f/n/+j/6P/p/+r/
6v/o/+n/6f/p/+n/6f/p/+r/6v/q/+j/6v/o/+j/6v/q/+r/6//r/+r/6f/p/+r/6//s
/+7/7f/v/+7/7f/u/+7/7//v/+7/7v/w//D/8f/x//H/8P/u/+//7//u//D/8v/y//L/
8f/w//D/8v/y//D/8P/w//H/8f/v/+7/7//w//H/8v/v/+//8P/y//D/7v/u/+7/7v/u
/+7/7v/u/+7/7v/u//D/7//v/+//7f/t/+3/7P/s/+3/7v/v/+3/7f/t/+7/7v/u/+7/
7v/t/+3/7f/s/+r/6//r/+r/6//s/+3/7v/w/+7/7v/u/+3/7v/w/+7/7v/u/+7/7v/u
/+7/7v/u/+7/7v/u/+z/7P/s/+z/7f/u/+//8P/v/+7/7f/s/+7/7v/u/+7/7P/s/+z/
7P/u/+7/7v/u//D/8P/w//D/8P/w//D/8P/w//D/8P/w//D/8P/w//D/8P/w//D/8P/y
//L/8v/y//D/8P/w//D/8v/y//L/8v/w//D/8P/w//D/8P/w//D/8v/y//L/8v/w//D/
8P/w//L/8v/y//L/8v/y//L/8v/y//L/8v/y//L/8v/y//L/9P/0//T/9P/y//L/8v/y
//T/9P/0//T/8v/y//L/8v/y//L/8v/y//T/9P/0//T/9P/0//T/9P/2//b/9v/2//b/
9v/2//b/9v/2//b/9v/2//b/9v/2//b/9v/2//b/9//4//n/+v/6//r/+v/6//r/+v/6
//r//P/8//z//P/8//z//P/8//z//P/8//z//v/+//7//v8AAAAAAAAAAP7//v/+//7/
AAAAAAAAAAD+//7//v/+//7//v/+//7/AAAAAAAAAAD+//7//v/+//7//v/+//7///8A
AAAA//8BAAMABQAFAAMAAwADAAUACQAJAAkACQAJAAoACwALAAkACQALAAgACAAJAAkA
DAAMAAsACwALAAkABgAGAAYABwAFAAUABQAFAAUABgAGAAQAAgACAAEAAwAEAAQABAAB
AAEAAQD//////v/+//7//v/+///////8//z//P/8//7////////////////////+//7/
/v////////////7////+//v/+//8/wIAEQAjADIASABnAIgAsQDhABQBTAF9AZYBkgF3
AUIB8ACdAFEA//+1/5P/iP9+/37/if+Q/5T/lf+V/5j/mf+f/6T/qv+t/7L/s/+0/7b/
uv++/8L/xP/H/83/0f/T/9v/3v/h/+f/6//p/+b/7v/5//r/+v8AAAMAAwAFAAcABwAH
AAcABwAIAAgACwANAA0ADQALAAsACwAKAAoADAAMAAwADgAOAAwADgANAAwACwALAAwA
DAALAAsADAAMAAwADAAKAAsADAAMAA4ADgAPAA8ADgAOAA8ADwARABMAEwATABEAEQAS
ABIAEgAUABQAFAAWABYAFgAWABYAFwAZABkAGQAZABoAHQAeAB4AHwAfAB0AHwAgACMA
JwAnACcAKAArAC0ALwAyADIAMwA1ADYANwA3ADoAPQBBAEIAQwBCAEUARwBJAEwATwBO
AE0ATgBSAFIAUwBUAFQAWABYAFgAWQBaAFwAXABcAF4AYABeAGAAXgBdAFsAWgBXAFUA
UwBRAFAATgBMAEkARgBDAEAAPAA6ADgANAAxADAALgArACkAKAAoACYAIgAgAB4AHAAe
AB0AHQAbABkAGQAYABgAFgAVABUAEwAUABQAFQAXABUAFAAUABMAEwATABMAEwAQABAA
EAAPAA8AEAAQABEAEgASABAAEQARABEAEQARABEAEgASABIAEAASABAAEAASABIAEgAT
ABUAFAATABMAEwATABMAFAASABUAFQAVABQAFAAVABUAFAAUABYAFgAXABcAFwAWABYA
FwAXABYAFQAWABUAFAATABIAEgAUABYAFAAUABQAFQAVABMAEgASABIAEgASABEAEQAS
ABQAEgAQABAAEAASABIAEgASABEAEAAPAA4AEAAPAA8ADwAPAA8ADwAOAA0ADQANAA0A
CwALAAsADAAOAA4ADgAOAAsACwALAAoACgALAAsACgAMAAwADAAMAA4ADAAMAAwACwAM
AAwACgAKAAoACgAMAAwADAAMAAwADAAMAAwACgAKAAoACgAMAAwADAAMAAoACgAKAAoA
CgAKAAoACgAKAAoACgAKAAoACgAKAAoADAAMAAwADAAKAAoACgAKAAwADAAMAAwACgAK
AAoACgAMAAwADAAMAAoACgAKAAoACgAKAAoACgAKAAoACgAKAAwADAAMAAwACgAKAAoA
CgAMAAwADAAMAAoACgAKAAoADAAMAAwADAAMAAwADAAMAAoACgAKAAoADAAMAAwADAAM
AAwADAAMAAoACgAKAAoACgAKAAoACgAKAAoACgAKAAwADAAMAAwADAAMAAwADAAMAAwA
DAAMAA4ADgAOAA4ADgAOAA4ADgAMAAwADAAMAAwADAAMAAwACgAKAAoACgAMAAwADAAM
AAwADAAMAAwADAAMAAwADAAMAAwADAAMAAwADAAMAAwACgAKAAoACgALAAwADQAOAA4A
DgAOAA4ADAAMAAwADAAMAAwADAAMAAoACgAKAAoADAAMAAwADAAKAAsADAAMAA0ADQAP
ABEAEwATABMAEwATABUAFQAVABcAFwAYABkAFwAXABcAGQAUABQAFQAVABoAGgAZABkA
FwAVABIAEgASABEADwAPAA8ADwAPABAAEAAOAAwADAALAAsADAAMAAwACwALAAsACQAJ
AAgACAAIAAgACAAJAAgABAADAAIAAwAEAAYABwAFAAUABQAFAAMABAAEAAQABwAHAAcA
BwAIAAUABgAJAAcABAAKABcAJwA6AFAAZQCGALUA5QAYAVIBgwGYAZgBfwFIAfYAowBR
APn/sf+P/37/dv96/4n/kP+U/5P/k/+a/5//of+o/7D/sf+0/7n/uP+6/8L/xv/C/8T/
x//J/8//1f/X/9z/4//j/+X/6f/q/+z/8f/2//b/+v/9/wEAAwAFAAUABQADAAMABAAE
AAMABQAFAAUABQAFAAUABAAEAAYABgAGAAYABgAEAAYABgAGAAYABwAGAAYABQAFAAQA
BAAEAAQABAAFAAYABgAGAAYABwAHAAUABAAEAAMABQAHAAcABwAHAAcACAAIAAcACAAH
AAYABgAGAAYABgAGAAcACQAJAAcABwAIAAsADgAOAA8ADwAPABEAEgAVABcAFwAXABgA
GQAbAB0AIAAiACMAJQAmACcAJwAqAC0AMgA0ADYANgA4ADkAOgA8AEIAQgBCAEQARABE
AEUARgBHAEwATQBOAFEAUgBUAFQAUQBSAFMAUABSAFAATwBNAEoARwBFAEMAQQBAAD4A
PAA3ADQAMQAuACgAJgAkACAAHQAcABoAFwASABAADwAMAAoACAAGAAQABgAFAAUAAwAD
AAMAAgACAAEA///+//v//f/8//z//f/6//j/9//1//b/9//4//n/9v/2//b/9f/1//b/
9v/3//n/+P/1//X/9P/z//L/8f/z//T/9P/0//L/9P/y//L/9v/2//b/9//5//j/9//3
//X/9f/1//b/9P/3//f/9//2//b/9//3//T/9P/2//b/9//3//f/9v/2//f/9//2//b/
+P/4//j/9f/0//T/9v/4//b/9v/2//f/9//1//T/8v/y//L/8v/x//H/8v/0//T/8v/y
//L/8v/y//L/8v/w//D/8P/w//D/7//v/+//7v/t/+z/6v/q/+v/7P/t/+3/7f/t/+7/
8P/w/w==
         </WaveFormData>
      </LeadData>
      <LeadData>
         <LeadByteCountTotal>10000</LeadByteCountTotal>
         <LeadTimeOffset>0</LeadTimeOffset>
         <LeadSampleCountTotal>5000</LeadSampleCountTotal>
         <LeadAmplitudeUnitsPerBit>4.88</LeadAmplitudeUnitsPerBit>
         <LeadAmplitudeUnits>��V</LeadAmplitudeUnits>
         <LeadHighLimit>2147483647</LeadHighLimit>
         <LeadLowLimit>268435456</LeadLowLimit>
         <LeadID>V5</LeadID>
         <LeadOffsetFirstSample>0</LeadOffsetFirstSample>
         <FirstSampleBaseline>0</FirstSampleBaseline>
         <LeadSampleSize>2</LeadSampleSize>
         <LeadOff>FALSE</LeadOff>
         <BaselineSway>FALSE</BaselineSway>
         <ExcessiveACNoise>FALSE</ExcessiveACNoise>
         <MuscleNoise>FALSE</MuscleNoise>
         <LeadDataCRC32>2183412909</LeadDataCRC32>
         <WaveFormData>
dQB1AHQAdAB4AHYAdABzAHQAcwByAHIAcwBwAG8AbgBuAG0AbABsAGoAagBrAGsAbQBr
AGsAawBrAGsAawBrAGsAagBqAGoAaABnAGcAZwBpAGkAaQBpAGkAaQBpAGoAagBrAGsA
awBuAG4AbgBuAG0AbABqAGMAXQBdAFsAWABfAGwAfACQAKYAxgDzACgBYgGeAdIB+QEN
AgMC1QGUAVABDgHLAJUAcABTADkALwAxAC8AJQAiACAAHwAeACMAKAArACwALAAyADgA
NwA1ADcAOgA8AD4APgBDAE0AUgBWAFwAXwBhAGUAaABpAGoAbABwAHIAdQB2AHkAegB8
AHoAewB7AHsAfgCBAIIAgwCDAIIAggCCAIIAgwCCAH4AgACCAIIAggCCAIIAggCCAIMA
gwCEAIUAhACEAIUAhQCFAIYAhwCHAIkAiQCJAIkAhwCHAIkAiQCJAIoAigCKAIwAjACO
AI4AkQCRAJIAkwCUAJQAlACUAJYAlgCYAJsAmwCZAJkAnACgAKAAoQChAJ8AoQClAKgA
pgCmAKgAqwCuALAAsgC0ALcAuAC6ALwAvQDAAMMAxQDJAM0AzwDRANIA1QDWANcA2gDb
ANsA3QDgAOAA4gDkAOUA5QDmAOYA5gDkAOcA5wDnAOcA5wDnAOIA4QDdANkA2gDXANQA
0QDNAMsAxwDCALwAuQC3ALYAsQCuAK0AqgCjAKIAoACeAJsAmgCZAJcAlACUAJMAjwCO
AI4AjQCLAIsAigCKAIoAiQCIAIgAiACGAIYAhgCGAIQAhACEAIMAgwCDAIQAhACCAIIA
gACAAIAAfwB8AH4AfgB9AHsAegB8AHwAfAB7AHsAfAB9AH0AfAB6AHkAeAB1AHMAdQB4
AHYAdgB2AHUAdAB0AHQAdABzAHMAcQBxAHEAcgByAHAAbwBvAG8AbwBuAG4AbQBtAG0A
bQBsAGoAagBrAGwAawBpAGgAZwBnAGUAZQBlAGYAZABjAGIAYwBiAGEAYABfAF8AXwBf
AGAAYQBgAF4AXQBbAFsAWwBcAFwAWwBbAFoAWABXAFcAWABYAFgAWABXAFYAUwBSAFMA
UgBSAFAAUABQAFAATwBPAE4ATgBOAE0ATQBOAE4ATgBOAE0ATABMAEwATABMAEwASQBG
AEgASABIAEgASABHAEYARQBEAEQARABEAEQAQgBCAEIAQgBAAEAAQABAAEAAQABAAEAA
PwA+AD0APAA7ADoAOQA4ADcANgA1ADQANgA2ADYANgA1ADQAMwAyADAAMAAwADAALgAu
AC4ALgAsACwALAAsACsAKgApACgAJgAmACYAJgAkACQAJAAkACIAIgAiACIAIAAgACAA
IAAiACIAIgAiACEAIAAfAB4AHAAcABwAHAAaABoAGgAaABgAGAAYABgAGAAYABgAGAAW
ABYAFgAWABQAFAAUABQAEgASABIAEgAQABAAEAAQABAAEAAQABAADgAOAA4ADgAMAAwA
DAAMAAoACgAKAAoACgAKAAoACgAKAAoACgAKAAgACAAIAAgABgAGAAYABgAEAAQABAAE
AAQABAAEAAQAAwACAAEAAAAAAAAAAAAAAAAAAAAAAAAA///+//3//P/6//r/+v/6//r/
+v/6//r/+f/4//f/9v/0//T/9P/0//P/8//y//H/8f/x//P/9P/y//D/8v/y//T/9f/1
//X/8v/x//L/8f/y//L/8v/z//P/8//z//P/9P/z//H/8P/w/+7/7P/r/+r/6f/o/+j/
6v/o/+j/6P/m/+X/5P/k/+L/4v/j/+P/4f/f/9//3//f/9//3//f/93/3P/c/9z/2//Z
/9j/1//Z/9n/2f/Z/9j/1//W/9b/1v/X/9f/1//W/9b/1v/W/9X/1P/Q/8n/xf/B/8H/
xv/T/+L/8P8EACAARABtAJwAzgD8ABoBJwEjAQUBzQCMAFYAHgDn/8X/rP+X/4v/i/+N
/4n/hf+C/37/f/+C/4f/iv+J/47/jP+M/5D/lf+V/5f/mv+e/6L/pP+n/6v/sv+0/7T/
t/+7/7v/vP+//8L/xP/C/8T/xf/F/8f/x//I/8j/yf/J/8n/yf/L/8v/y//L/8r/yv/K
/8v/zf/N/8r/yP/K/8r/yv/I/8j/yP/I/8j/x//H/8f/xP/E/8X/xf/D/8T/xf/F/8T/
w//C/8H/wf/B/8P/w//D/8T/xP/E/8L/wv/E/8T/xf/F/8b/x//I/8j/yP/I/8j/yP/K
/83/zf/L/8v/zv/Q/9D/0f/R/9H/0//X/9r/2v/a/9z/3//f/+D/4f/i/+X/5v/o/+r/
6v/s/+7/7//0//f/+P/5//j/+//8//3//v//////AQACAAIABAAGAAcABwAIAAgACQAI
AAwADQAIAAcABgAFAAQAAwD///v//P/5//b/8//u/+3/6v/m/+P/4f/g/+D/3v/c/9z/
2v/Y/9j/1//W/9H/0P/P/83/zP/M/8v/x//H/8j/yP/H/8b/xP/D/8L/wv/C/8P/xP/C
/8L/wv/C/8L/wv/C/8H/wf/B/8L/wv/C/8L/wP/A/8P/w//B/8T/xv/F/8P/wv/C/8L/
wv/B/8P/xP/F/8X/xf/E/8T/xP/E/8P/xv/K/8r/yv/K/8n/yv/K/8r/yv/K/8v/yv/L
/8n/yv/K/8j/yP/J/8r/y//K/8r/yf/J/8f/x//G/8T/xf/H/8n/yf/I/8b/xP/D/8T/
xf/G/8j/x//H/8f/yf/J/8n/yf/J/8f/x//H/8j/yP/I/8f/x//J/8n/yf/K/8n/yf/K
/8r/yv/J/8n/yv/J/8r/y//L/8v/yf/J/8v/yv/K/8j/yP/K/8r/yf/J/8f/yP/J/8n/
y//M/8z/zP/N/83/zf/O/8//0P/R/9L/1f/U/9L/1P/U/9T/1P/W/9b/1v/W/9b/1v/W
/9b/1P/U/9T/1P/U/9T/1P/U/9T/1P/U/9T/1P/U/9T/1P/U/9T/1P/U/9T/1P/U/9T/
1P/U/9T/1P/W/9b/1v/W/9T/1P/U/9T/1v/W/9b/1v/U/9T/1P/U/9b/1v/W/9b/1v/W
/9b/1v/Y/9j/2P/Y/9b/1v/W/9b/1v/W/9b/1v/X/9j/2f/a/9j/2P/Y/9j/1v/W/9b/
1v/Y/9j/2P/Y/9j/2P/Y/9j/2v/a/9r/2v/a/9r/2v/a/9z/3P/c/9z/3P/c/9z/3P/d
/97/3//g/+D/4P/g/+D/3//e/93/3P/e/97/3v/e/+D/4P/g/+D/4P/g/+D/4P/i/+L/
4v/i/+L/4v/i/+L/4v/i/+L/4v/k/+T/5P/k/+T/5P/k/+T/5P/k/+T/5P/m/+b/5v/m
/+f/6P/p/+r/6P/o/+j/6P/o/+j/6P/o/+r/6v/q/+r/7P/s/+z/7P/u/+7/7v/u/+z/
7P/s/+z/7f/u/+//8P/y//P/8//z//P/8//1//b/+P/2//j/+P/4//n/+f/5//v/+//9
//3/+v/6//r/+//9//3//f/9/wEAAQAAAAAABAACAAAA///8//v/+v/6//z/+v/6//r/
/P/7//r/+v/8//z//f/9/////f/9//3/+f/5//n/+f/7//r/+v/6//z/+//7//v//f/9
//3//f/+////AAACAAIAAwADAAMABAAEAAQABAABAPz/+v/9//n/8//1/wIADwAaACoA
QABeAIYAsQDgABYBRAFgAWsBYQE5AfsAvACEAEgAFQDz/97/yf/D/8f/xf/B/73/vP+8
/7//xP/J/8r/y//Q/9L/0v/U/9n/3f/d/9z/4P/k/+r/7//z//b/+P/8////AQADAAYA
CQAMAA4AEAAQABMAEwAVABUAFgAUABUAFQAVABgAGwAcAB0AHwAeAB4AHgAdAB8AHwAc
ABsAHAAbABoAHQAeAB8AIAAgAB8AHwAfABwAHAAdAB0AHwAgACEAIQAiACMAJAAlACMA
IwAlACUAIwAkACQAJAAmACYAKAAoACcAJwAoACkALAAsACwALAAuAC4AMAAzADMAMQAx
ADQAOAA4ADkAOQA6AD0AQgBGAEYARgBIAEsASwBMAE0ATgBQAFIAVQBYAFoAXgBiAGUA
aABrAGwAbQBuAHEAcgBzAHgAeQB5AHsAfQB+AIEAhACHAIcAiACIAIYAhACHAIcAhQCF
AIUAhQCAAH8AewB3AHcAdQBzAHEAbgBtAGoAZgBgAF0AWwBaAFcAVABTAFAATABMAEsA
SgBFAEQAQwBBAEAAQAA/ADsAOwA8ADwAOwA6ADgANwA2ADgAOAA5ADoAOgA6ADoAOgA4
ADgAOAA3ADkAOQA6ADoAOAA4ADYANgA5ADkANwA6ADsAOQA2ADQANgA2ADYANQA3ADgA
OQA5ADkAOAA4ADgANwA1ADcAOgA4ADgAOAA3ADgAOAA4ADgAOAA5ADgAOQA3ADgAOAA2
ADYANwA4ADkAOgA6ADkAOQA6ADsAOwA6ADoAOwA8ADsAPQA8ADsAOwA3ADcANwA4ADoA
OwA8AD8APQA9AD0APQA7ADsAOwA8ADwAPAA7ADsAOwA7ADsAPAA9AD0APgA+ADwAOwA7
ADwAPQA+AD8APwA9ADsAOwA9AD4APgA8ADwAPAA8ADsAOwA6ADoAOgA5ADsAPAA8ADwA
PAA7ADoAOgA4ADgAOAA4ADMANAAyADIAMgAyADIAMwA0ADUANgA1ADQAMwAyADIAMgAy
ADIAMgAyADIAMgAyADIAMgAyADQANAA0ADQAMgAyADIAMgAwADAAMAAwADIAMgAyADIA
MQAwAC8ALgAwADAAMAAwAC4ALgAuAC4ALgAuAC4ALgAwADAAMAAwADAAMAAwADAAMAAw
ADAAMAAyADIAMgAyADAAMAAwADAAMAAwADAAMAAwADAAMAAwADIAMgAyADIAMgAyADIA
MgAyADIAMgAyADAAMAAwADAAMgAyADIAMgA0ADQANAA0ADIAMgAyADIAMAAwADAAMAAw
ADAAMAAwADAAMAAwADAAMQAyADMANAAzADIAMQAwAC4ALgAuAC4AMAAwADAAMAAwADAA
MAAwADAAMAAwADAAMAAwADAAMAAwADAAMAAwADAAMAAwADAALgAuAC4ALgAsACwALAAs
AC4ALgAuAC4ALgAuAC8ALwAtAC0ALQAvADAAMAAuADAAMAAyADMAMwAxADEAMQAzADUA
NAA0ADQAMwAzADMAMwAxADMAMwAyADMANgA1ADQAMQAwAC8ALgAtAC4AKwAqACsALAAs
ACwAKQAoACcAJwAnACcAJQAlACUAIwAjACMAIQAhACAAIAAgACAAHwAfAB8AHwAfAB8A
HQAdAB0AHQAeAB4AHwAfAB0AHgAeAB4AHAAbABwAHAAXAA8ACQAHAAgAEQAcACoAPABU
AHQAmwDKAP4ANgFkAX8BiwF/AVUBFAHUAJYAWQArAAwA8f/Z/9H/1f/T/8v/xP/A/7v/
wv/N/87/zf/Q/9T/1P/U/9f/1//Z/9z/3v/g/+T/6f/t//D/8P/y//f/+f/7//z///8C
AAIAAgAEAAUABQAHAAcACAAIAAkACQAJAAoACwAKAAkACQAIAAgACAAJAAsACwAIAAgA
CgAKAAoACAAIAAgACAAGAAUABQAFAAQABAAFAAUABAAEAAQAAwADAAMAAwADAP////8B
AAEAAQACAAIAAgABAAAAAQAAAAEAAQACAAMABAAEAAQABAAEAAQABgAJAAkABwAHAAoA
CwAKAAoACQAHAAkADQAQABAAEAASABUAFAAWABgAGgAdAB4AIAAiACEAJAAnACkALAAv
ADAAMQAwADMANAA1ADoAOwA7AD0APAA8AD4AQABDAEMARABEAEQAQgBFAEUAQwBDAEMA
QwBAAD8AOwA3ADYAMwAwAC0ALAArACgAJAAgAB0AGwAaABcAFAATABAADAAMAAsACgAH
AAYABQADAAAAAAD///v/+//8//z/+//8//r/+f/4//n/+P/4//j/9v/2//b/9v/0//T/
9P/z//H/8f/y//L/9P/0//L/8v/y//H/7v/w//P/8//y//L/9P/0//T/8//x//L/8//z
//X/9P/0//T/9f/z//X/+P/4//j/+P/3//b/9v/2//b/9//3//X/9f/2//j/+f/4//f/
9//3//f/9v/2//X/9f/3//f/9v/0//T/9f/2//X/9P/y//D/7//u/+//8P/y//H/8f/x
//P/8f/x//H/8f/v/+//7//w//L/8v/x//H/7//v/+//8P/v/+//8P/w/+3/6//q/+r/
6v/q/+r/6f/p/+f/5//p/+z/7P/q/+r/7P/s/+v/6//t/+7/7//v/+7/7v/t/+z/6//r
/+v/7P/s/+z/7P/s/+3/7P/s/+z/7P/s/+z/6v/q/+r/6v/q/+r/6v/q/+j/6P/o/+j/
5v/m/+b/5v/o/+j/6P/o/+b/5v/m/+b/5P/k/+T/5P/i/+L/4v/i/+T/5P/k/+T/4v/i
/+L/4v/g/+D/4P/g/+D/4P/g/+D/3v/e/97/3v/c/9z/3P/c/9z/3P/c/9z/2//a/9n/
2P/a/9r/2v/a/9j/2P/Y/9j/2P/Y/9j/2P/W/9b/1v/W/9j/2P/Y/9j/2P/Y/9j/2P/Y
/9j/2P/Y/9b/1v/W/9b/1P/U/9T/1P/S/9L/0v/S/9D/0P/Q/9D/0P/Q/9D/0P/R/9L/
0//U/9L/0v/S/9L/0v/S/9L/0v/Q/9D/0P/Q/9D/0P/Q/9D/0P/Q/9D/0P/R/9L/0//U
/9L/0v/S/9L/0v/S/9L/0v/Q/9D/0P/Q/9D/0P/Q/9D/0P/Q/9D/0P/Q/9D/0P/Q/9D/
0P/Q/9D/0P/Q/9D/0P/O/87/zv/O/9D/0P/Q/9D/0P/Q/9D/0P/Q/9D/0P/Q/87/zv/O
/87/zP/M/8z/zP/M/8z/zf/N/83/zf/N/8//zv/O/8z/zv/O/9D/0f/R/9P/0//T/9X/
0//S/9L/0v/R/9H/0f/R/9P/1f/V/9T/0//U/9H/zv/P/87/zf/M/8r/zP/K/8r/zP/M
/8v/yv/K/8r/yv/L/8n/yf/H/8f/x//F/8X/xf/D/8P/wv/C/8D/wP+//7//v/+//7//
v/+//7//v/+//8D/wP/B/8H/v//A/8D/wP/A/73/uP+2/7P/r/+v/7H/uP/F/9L/4v/2
/xIANgBjAJAAvgDoAP4AAwH1AMsAkQBaACIA6v+9/5//iP91/3P/d/91/3H/af9i/2L/
af9w/3P/dP9z/3b/ev96/3r/e/99/3//hP+K/4z/jv+T/5X/lv+Y/57/o/+j/6P/pv+p
/6r/rv+w/7D/s/+z/7X/tf+2/7b/t/+3/7f/t/+5/7n/uf+5/7j/uP+4/7v/vf+9/7r/
uv+8/7z/vP+6/7r/uv+6/7r/uf+5/7n/uv+6/7v/u/+7/7z/vf+9/73/vf+9/73/vf+9
/7//v/+9/77/vv++/77/vv/A/8D/v/+//8D/wf/C/8L/wv/C/8T/xP/G/8n/yP/F/8T/
xv/I/8j/yf/J/8n/y//P/9L/0v/S/9T/1//W/9j/2v/c/9//4P/i/+T/5f/o/+v/7f/w
//P/9P/1//b/+f/6//v/AAABAAEAAwAGAAYACAAKAAoACQAJAAgACQAIAAwADQAJAAkA
CQAJAAYABQABAP3////9//v/+f/4//f/9P/w/+7/6//p/+j/4//g/9//3P/a/9r/2f/Y
/9T/0v/Q/83/yv/K/8n/xf/F/8b/xv/F/8X/xP/E/8T/w//C/8L/wv/A/8D/wP/A/8L/
wv/C/8H/wf/B/8L/wv/E/8T/wv/C/8X/xf/D/8b/x//F/8L/wP++/77/vv+9/73/vv+/
/7//wf/A/8D/wP/A/7//wv/G/8T/xP/E/8P/wv/C/8L/wv/E/8X/xP/F/8X/xv/G/8T/
xP/F/8b/x//G/8b/xf/F/8b/x//H/8b/y//N/8//z//N/8z/y//L/8n/yf/J/8r/zf/N
/83/z//N/83/zf/N/8//z//P/9D/0v/S/9H/0f/P/8//z//Q/9P/0//U/9T/1P/T/9P/
1P/V/9b/1//X/9X/0//T/9X/2P/Y/9b/1v/W/9b/1f/V/9r/4P/m/+v/7f/w//L/9P/4
//n/+v/8//z//P/8//z//f/+/wAAAQACAAMABAAGAAYABgAGAAYABgAGAAYACAAIAAgA
CAAKAAoACgAKAAwADAAMAAwADAAMAAwADAANAA4ADwAQAA4ADgAOAA4AEAAQABAAEAAQ
ABAAEAAQABIAEgASABIAFAAUABQAFAAWABYAFgAWABYAFgAWABYAGAAYABgAGAAaABoA
GgAaABgAGAAYABgAGgAaABoAGgAaABoAGgAaABwAHAAcABwAHgAeAB4AHgAgACAAIAAg
ACAAIAAgACAAIQAiACMAJAAiACIAIgAiACMAJAAlACYAJAAkACQAJAAjACIAIQAgACEA
IgAjACQAJAAkACQAJAAiACIAIgAiACMAJAAlACYAJgAmACYAJgAkACQAJAAkACIAIgAi
ACIAJQAmACcAKAAmACYAJgAmACgAKAAoACgAKAAoACgAKAAoACgAKAAoACgAKAAoACgA
JwAmACUAJAAmACYAJgAmACYAJgAmACYAJAAkACQAJAAlACcAKAApACkAKQArACwAKgAo
ACoAKgAtAC8AMAAxAC8ALwAxADEAMAAwADAAMQAzADMAMwAzADUANQA0ADQAOAA2ADQA
MwA0ADMAMgAyADQAMgAyADIANAAzADIAMgA0ADQANQA1ADQAMQAwAC8ALgAvADAAMQAv
AC4ALgAuAC4ALQAtAC0AKwArACsAKwAtAC0ALQAuACwALQAtAC0ALwAwADEAMgAxACwA
KAAlAB0AFwAXABwAKwA6AEgAXAB4AJ4AywACAUABfAGmAb0BvwGjAWsBKgHqAKYAZwA5
ABoA/f/t/+//8//v/+f/4v/i/+P/4v/n/+z/7f/u//D/8v/w//H/9//7//z//v8EAAYA
CQANABAAFAAaAB0AHQAfACIAJwAoACgAKgAwADMAMQAzADMANAA1ADcAOAA5ADoAOwA6
ADkAOwA6ADoAOgA5ADsAOwA4ADgAOgA6ADoAOgA6ADoAOgA8ADsAOwA7ADgAOAA5ADkA
OQA6ADsAOwA9AD0APQA9ADkAOQA7ADsAPQA+AD4APgA+AD4AQABAAD8APwBAAEEAQgBC
AEIAQgBCAEIARABHAEcARQBFAEgASgBKAEsASwBLAE0AUQBUAFQAVABWAFkAWgBcAF4A
YABfAGAAYgBkAGcAagBtAG8AcgB1AHYAdwB4AHsAfAB9AIAAgQCBAIMAhACEAIYAiACJ
AIkAigCKAIoAiACLAIsAiQCJAIkAiQCGAIUAgQB9AHwAeQB2AHMAbwBtAGkAZABgAF0A
WwBaAFQAUABOAEoARABEAEMAQgA9ADwAOwA5ADYANgA1ADEAMAAwAC8ALQAuACwAKwAq
ACsAKgAqACoAKAAoACgAKAAoACgAKAAnACUAJQAmACYAKAAoACYAJgAlACUAIwAmACgA
JwAlACQAJAAkACQAIwAhACIAIwAjACMAIgAiACIAIQAfACEAJAAiACIAIgAhACEAIgAj
ACQAIwAjACEAIQAhACIAIgAgACEAIQAhACEAIAAgAB8AHwAdAB0AHAAaABsAHQAfAB8A
HgAcABoAGQAXABcAFwAYABgAFwAWABcAFQAVABUAFQAVABUAFQAWABcAFgAUABMAEwAT
ABMAFAAUABMAEwASABIAEQARABIAEAAQABAADwARAA8ADwARABEAEAANAAwADgAOAA0A
DQANAA4ADwAPAA4ADgANAAwADwAPAA8AEAAOAA4ADgAOAA0ADgAOAA4ADgAOAA4ADQAM
AAsACgAKAAoACgAKAAoACgAKAAoADAAMAAwADAALAAoACQAIAAgACAAIAAgACAAIAAgA
CAAIAAgACAAIAAgACAAIAAgABgAGAAYABgAGAAYABgAGAAUABAADAAIAAgACAAIAAgAA
AAAAAAAAAP///v/9//z//v/+//7//v/9//z/+//6//z//P/8//z//v/+//7//v/8//z/
/P/8//z//P/8//z//P/8//z//P/8//z//P/8//7//v/+//7//P/8//z//P/7//r/+f/4
//r/+v/6//r/+P/4//j/+P/4//j/+P/4//j/+P/4//j/+P/4//j/+P/6//r/+v/6//j/
+P/4//j/+P/4//j/+P/2//b/9v/2//b/9v/2//b/+P/4//j/+P/2//b/9v/2//T/9P/0
//T/9P/0//T/9P/2//b/9v/2//b/9v/2//b/9v/2//b/9v/4//j/+P/4//b/9v/2//b/
9v/2//b/9v/0//T/9P/0//T/9P/0//T/9P/0//T/9P/y//L/8v/y//L/8v/y//L/9f/1
//X/9f/1//f/+P/4//X/9v/1//b/+f/5//n/+f/3//n/+f/4//j/+P/5//n/9//3//f/
+f/5//j/+P/6//f/9P/y//D/7//u/+7/8P/u/+7/7v/u/+3/7P/s/+z/7P/t/+3/7f/r
/+v/6//p/+f/5//n/+f/6P/o/+j/6P/p/+n/6f/p/+v/6//r/+v/6//r/+z/7P/r/+v/
6//s/+r/6v/q/+n/5v/i/93/2f/X/9n/4v/t//j/CAAeADwAXACFALAA5AAUATQBOwEz
AREB1wCYAGQAMAD7/9n/xv+z/6n/qf+p/6X/n/+c/57/of+i/6f/qv+r/7D/sP+u/67/
sf+z/7f/vP++/8L/wv/F/8v/zv/Q/9b/2f/X/9P/2v/l/+T/4v/o/+r/6f/r/+3/7f/u
/+7/7//v/+//8f/z//P/8//z//L/8v/y//H/8//z//D/8f/0//X/9v/1//T/8//y//L/
8f/x//H/8v/y//P/8//x//L/8//z//P/8//z//P/8f/x//P/8//1//b/9v/2//X/9P/1
//T/9f/1//b/9//2//b/9v/2//j/+P/6//3//f/7//v//v8AAAAAAQABAAAAAQAEAAYA
BgAGAAgACwAMAA4AEAASABMAFAAWABgAFwAaAB0AHwAgACMAJAAlACYAKQAqACsALQAt
ACwALQAvADAAMwA2ADcANwA4ADgAOAA2ADkAOQA4ADkAOgA7ADoAOQA1ADEAMAAtACoA
JwAnACcAJQAiAB4AGwAZABgAFQASABEADgAKAAoACQAIAAUABAADAAEAAAAAAP//+//7
//z//P/7//r/+P/3//b/9f/0//T/9P/0//T/9P/0//T/9P/0//P/8//z//T/9P/0//T/
8v/y//P/8//x//T/9//3//b/9v/2//b/9v/1//X/9v/3//f/9//2//b/9v/3//X/9//6
//b/9v/2//X/9v/2//b/9v/3//f/9f/1//b/+P/5//j/+P/5//r/+//8//z/+//7//3/
/f/8//r/+v/7//z/+//7//r/+f/5//j/+f/6//z/+//7//v//f/7//v/+//7//v/+//7
//z//f/8//r/+f/5//n/+f/6//r/+f/5//j/+v/5//n/+v/5//r/+//7//n/9//3//n/
+v/6//j/+P/5//r/+v/7//r/+v/6//n/+f/6//r/+v/7//v/+//8//v/+v/5//j/9//4
//r/+f/4//f/9v/5//r/+//8//7//v/+//7//P/8//z//P/+//7//v/+//7//v/+//7/
AAAAAAAAAAD+//7//v/+//7//v/+//7/AAAAAAAAAAD+//7//v/+////AAABAAIAAgAC
AAIAAgACAAIAAgACAAIAAgACAAIAAgACAAIAAgACAAIAAgACAAQABAAEAAQABAAEAAQA
BAAGAAYABgAGAAQABAAEAAQABgAGAAYABgAIAAgACAAIAAYABgAGAAYABgAGAAYABgAG
AAYABgAGAAQABAAEAAQABAAEAAQABAAEAAQABAAEAAQABAAEAAQABgAGAAYABgAGAAYA
BgAGAAgACAAIAAgACAAIAAgACAAIAAgACAAIAAYABgAGAAYACAAIAAgACAAKAAoACgAK
AAoACgAKAAoACgAKAAoACgAKAAoACgAKAAoACgAKAAoACgAKAAoACgALAAwADQAOAA4A
DgAOAA4ADAAMAAwADAAMAAwADAAMAAoACgAKAAoACgAKAAoACgAKAAsACwALAA0ADQAP
ABAAEQAQABMAFAAUABUAFQAVABYAFwAaABsAHAAcABwAHQAbABsAGwAbAB8AHwAeAB4A
IAAeABwAGwAbABsAGwAcAB4AHAAcABwAHAAbABoAGgAcABwAHQAdAB8AHQAdAB0AHQAd
AB0AHQAfAB4AHgAeAB4AHQAdAB0AHgAfACAAIQAjACMAIwAkACIAIwAjACMAJwAoACkA
KgAnACIAIgAjAB8AGQAZACAALQA+AEwAXgB8AKQAywD6AC4BXgF8AYcBgQFhASUB5gCs
AHQAQQAfAAgA9f/v//H/9f/x/+n/6P/s/+//8P/1//r/+//+/wIAAgACAAsADwANABIA
FAAWABwAHwAhACgALgAwADEANQA3ADgAPwBCAEIARABIAEsATQBPAE8AUABQAFEAUQBR
AFIAUwBSAFEAUwBSAFIAUgBVAFcAVwBUAFYAWABYAFgAWQBaAFsAXABcAFsAWwBbAFoA
WgBbAFsAXQBeAF8AXwBgAGEAYgBjAGMAYwBlAGUAZgBoAGkAagBsAGwAbgBuAG8AbwBw
AHEAcwB0AHUAdgB2AHYAeAB7AH0AewB7AH4AgwCEAIYAhwCHAIkAjQCQAJIAkgCUAJcA
mACaAJwAngCgAKIApQCoAKsArgCxALMAuAC7ALwAvQC/AMMAxQDHAMsAzQDOANEA0wDU
ANcA2gDcAN0A3wDgAOMA4gDmAOcA5ADjAOIA4QDhAOEA3gDbANsA2QDXANUA0wDTANEA
zgDKAMcAxQDEAMEAvgC9ALoAuAC4ALcAtgCyALAArgCrAKoAqgCpAKUAqACqAKsAqwCt
AKwArACsAKsAqgCqAKoArACsAKwArACqAKoAqgCpAKwArQCvALAAsgCyALAAsACxALEA
rwCyALUAtQC0ALQAsgCyALIAsQCzALQAtQC1ALcAtgC2ALYAtwC3ALsAwADAAMAAwAC/
AL4AvgC+AL4AwADBAMAAwQDDAMQAxADCAMMAwwDDAMMAwwDEAMQAxQDIAMkAyQDIAMoA
ywDMAMsAywDKAMkAyQDKAMsAzADOAM8AzwDPANEA0QDRANEA0QDTANMA0wDUANgA2ADX
ANcA2QDZANkA2gDZANkA2gDaANoA2QDZANoA2gDaANoA2QDaANkA2gDdAOAA4ADeAN4A
5ADkAA==
         </WaveFormData>
      </LeadData>
      <LeadData>
         <LeadByteCountTotal>10000</LeadByteCountTotal>
         <LeadTimeOffset>0</LeadTimeOffset>
         <LeadSampleCountTotal>5000</LeadSampleCountTotal>
         <LeadAmplitudeUnitsPerBit>4.88</LeadAmplitudeUnitsPerBit>
         <LeadAmplitudeUnits>��V</LeadAmplitudeUnits>
         <LeadHighLimit>2147483647</LeadHighLimit>
         <LeadLowLimit>268435456</LeadLowLimit>
         <LeadID>V6</LeadID>
         <LeadOffsetFirstSample>0</LeadOffsetFirstSample>
         <FirstSampleBaseline>0</FirstSampleBaseline>
         <LeadSampleSize>2</LeadSampleSize>
         <LeadOff>FALSE</LeadOff>
         <BaselineSway>FALSE</BaselineSway>
         <ExcessiveACNoise>FALSE</ExcessiveACNoise>
         <MuscleNoise>FALSE</MuscleNoise>
         <LeadDataCRC32>2909319584</LeadDataCRC32>
         <WaveFormData>
2v/b/9v/2//d/93/2//b/9r/2f/Z/9v/2P/X/9b/1v/Y/9X/1f/V/9X/1P/T/9P/0//R
/9H/0P/O/87/zv/O/8//z//P/8//zv/O/83/zf/O/87/zv/O/83/zf/M/8r/yv/L/8v/
y//M/83/zv/O/83/zv/L/8T/vv++/7r/tv+3/77/xf/P/9z/7v8HACQASABuAJEArQDD
AMgAtgCaAHsAWwBBACcAEQD5/+X/2v/S/8f/uP+s/6f/ov+e/5//of+h/5//nf+i/6T/
pP+g/6D/of+j/6X/pP+n/67/s/+2/7n/vP+9/7//w//F/8X/x//I/8r/zP/N/83/zP/M
/8v/zP/M/8z/0P/R/9P/1P/S/9L/0v/S/9L/0//U/9T/1P/U/9P/0//R/9H/0f/R/9P/
1P/U/9T/1f/V/9X/1f/V/9f/1//X/9b/1//X/9f/2P/Y/9n/2f/Y/9j/2P/Y/9j/2P/a
/9r/3P/c/9z/3v/e/97/3f/d/+D/4P/i/+T/4v/i/+P/5P/n/+n/6v/q/+r/6//t//H/
8f/x//H/8f/0//b/+P/9//z//v///wAABAAEAAcACQANABAAEgAUABYAFwAYABkAGgAc
AB0AHwAgACEAIwAkACMAIwAjACIAIAAiACIAIAAgAB4AHQAdABkAFgATABEAEAAOAAwA
CAAEAAMAAAD+//r/9//0//L/8P/v/+7/7f/n/+b/5f/j/+L/4v/i/+H/4f/h/+D/3f/c
/9v/2f/Y/9v/3f/b/9r/2v/a/9n/2f/Z/9n/2f/Z/9n/2P/X/9b/2P/Y/9n/2f/Z/9n/
1v/W/9j/2P/X/9f/2f/Z/9f/1v/W/9b/1v/V/9X/1v/Y/9j/1v/V/9T/1P/U/9P/0//U
/9T/1P/U/9T/1v/W/9b/1v/X/9f/2P/Y/9j/2P/Y/9j/2P/Y/9n/2//Z/9j/2P/Y/9j/
2P/Y/9f/1f/W/9f/1//X/9f/1//Y/9j/2f/Z/9n/1//X/9f/1P/U/9X/1//X/9X/1//X
/9b/1v/W/9b/1v/W/9X/1f/X/9f/1v/W/9f/1v/W/9X/1f/T/9P/1P/U/9T/0//T/9T/
1v/W/9X/1f/U/9X/1f/U/9T/1f/V/9T/1P/W/9b/1f/V/9T/0v/V/9f/1f/V/9X/1f/T
/9L/1P/U/9T/1P/S/9L/0v/S/9T/1P/U/9T/1P/U/9T/1P/U/9T/1P/U/9b/1v/W/9b/
2P/a/9z/3v/e/97/3v/e/97/3v/e/97/4P/g/+D/4P/e/97/3v/e/+D/4P/g/+D/3v/e
/97/3v/g/+D/4P/g/97/3v/e/97/3v/e/97/3v/c/9z/3P/c/9z/3P/c/9z/3P/c/9z/
3P/d/97/3//g/9//3v/d/9z/3v/e/97/3v/c/9z/3P/c/97/3v/e/97/4P/g/+D/4P/e
/97/3v/e/9z/3P/c/9z/3P/c/9z/3P/c/9z/3P/c/9z/3P/c/9z/3P/c/9z/3P/a/9r/
2v/a/9r/2v/a/9r/2v/a/9r/2v/a/9r/2v/a/9j/2P/Y/9j/2P/Y/9j/2P/Y/9j/2P/Y
/9j/2P/Y/9j/1v/W/9b/1v/Y/9j/2P/Y/9r/2v/a/9r/2P/Y/9j/2P/Y/9j/2P/Y/9r/
2v/a/9r/2P/Y/9j/2P/Y/9j/2P/Y/9b/1//Z/9n/2f/Z/9v/3P/c/9v/2//d/93/3//f
/97/3P/d/97/3v/f/97/4f/i/+P/4//j/+P/4v/j/+P/4//j/+P/4f/h/+D/3//f/+H/
4f/h/+H/4v/g/93/3f/d/+D/4P/g/+H/4f/f/9//3v/c/9z/3P/c/9v/2//b/9v/2v/a
/9n/2f/c/9z/3P/c/9r/2//b/9r/3P/d/93/3f/d/93/3f/c/9v/2P/V/9D/zP/K/8b/
yP/P/9j/3//p//z/EAAnAEIAYgCAAJcAqQCvAKoAkAByAFcAPQAhAAkA9f/j/9X/zv/K
/8H/uP+y/6//rP+q/63/q/+p/6v/qf+o/6z/rv+u/7D/s/+3/8H/zP/P/9L/1//a/9v/
3v/j/+P/4//l/+f/6//s//D/8P/x//H/8P/w//H/8v/y//L/8f/x//L/8v/y//L/8v/y
//T/9f/2//b/9f/0//L/8f/z//X/9//5////BAAIAAwADAANAA4ADwAPABEAEQARABAA
EQARABEAEgASABMAEwASABIAEgASABIAEgAUABQAFgAWABYAGAAYABgAFwAXABgAGAAa
ABwAGgAaABsAHAAdAB8AIAAgACEAIwAmACsAKgArACwALQAtAC4ALwAzADQANgA3ADgA
OwA6ADwAPQBBAEQARgBIAEoASwBMAE0ATgBQAFEAUwBSAFMAVQBWAFYAVQBUAFIAVABW
AFYAVABSAE4ASwBJAEkARgBDAEEAQAA+ADwAOAA0ADMAMAAuACwAKQAmACQAJAAjACIA
IQAfAB4AHQAbABgAGAAYABcAFQAVABQAEQASABMAEwAUABMAFQATABIAEgASABEAEQAP
AA8ADwAPAA8ADgANAAwADgAOAA8ADwAPAA8ADAAMAA4ADgANAA0ADwAPAA0ADAAMAAwA
DAALAAsADAAOAA4ADgANAAwADAANAA0ADgAQAA8ADgANAAwADgAOAA4ADgAPAA8AEAAQ
AA4ADgAOAA4AEAAQABEAEwARABAAEAAQABAAEAAQAA8ADwAQABEAEQAPAA0ACwAKAAsA
DQAOAA8ADwAPAA8ADAAOAA8AEQARAA4ADwAOAAwADgAOAA4ADgAQAA8ADwARAA0ADAAM
AA0ADgAOAA0ADQANAA0ADgAOAAwACwALAAwADAAMAAsACwAKAAsACwAKAAgACQAJAAgA
CQAMAA0ADQALAAoACAALAAsACQAJAAkACwAJAAgACgAKAAoACgAMAAwADAAMAAoACgAK
AAoACgAKAAoACgAKAAoACgAKAAoACgAKAAoACgAKAAoACgAIAAgACAAIAAoACgAKAAoA
CgAKAAoACgAKAAoACgAKAAgACAAIAAgACAAIAAgACAAIAAgACAAIAAoACgAKAAoACgAK
AAoACgAKAAoACgAKAAgACAAIAAgABgAGAAYABgAHAAgACQAKAAgACAAIAAgACgAKAAoA
CgAIAAgACAAIAAgACAAIAAgACAAIAAgACAAGAAYABgAGAAgACAAIAAgABgAGAAYABgAH
AAgACQAKAAgACAAIAAgABgAGAAYABgAIAAgACAAIAAgACAAIAAgABgAGAAYABgAIAAgA
CAAIAAYABgAGAAYABgAGAAYABgAIAAgACAAIAAYABgAGAAYABAAEAAQABAAGAAYABgAG
AAcACAAJAAoACQAIAAcABgAGAAYABgAGAAYABgAGAAYACAAIAAgACAAIAAgACAAIAAcA
BgAFAAQABgAGAAYABgAGAAcACQAJAAcABwAJAAoACgAJAAkACwALAA0ADQAMAAoACwAM
AAwADAAKAAwADAANAA0ADQANAA4ADwAPAA8ADwAPAA0ADQAKAAkACQALAAkACQAJAAoA
CgAHAAcABwAIAAgACAAJAAsACQAJAAgABAAEAAQABAADAAMAAwADAAIAAgABAAEABAAE
AAQABAAEAAUABQAEAAQABQAFAAUAAwADAAMAAgD///r/+f/6//b/7v/u//T/+/8AAAcA
EwAmADwAUwBwAJQAtADLANsA4QDSALYAmAB9AF8AQQApABcABQD5//T/7v/l/9z/1v/T
/9D/0v/R/83/zf/R/9H/0P/Q/9T/2P/W/9X/2f/b/97/4//m/+f/6v/t//D/8f/x//P/
9f/5//3//v/8//7///////7//v/9//7//v/+/wEAAQACAAIABAAEAAQABAAEAAUABgAG
AAMAAgAAAP//AQADAAUABwAFAAYABgAGAAMAAwADAAMABQAHAAcABwAIAAkACQAJAAgA
CAAJAAkACQAIAAcABgAGAAYACAAIAAgACAAIAAoADgAOAA0ADQAQABAAEgAUABIAEgAT
ABQAEwAVABYAFgAXABkAHAAhACAAIQAiACMAIwAkACUAKQAsAC4ALwAwADQANAA3ADkA
PAA+AD8AQABCAEMARABFAEYASABJAEsATQBPAFIAVABUAFMAUgBQAE4AUABQAE4ATQBK
AEgARwBDAEAAPQA7ADoAOAA2ADIALgAtACoAKAAiAB8AHAAaABgAFwAWABUAEwASABEA
DwAMAAwADAALAAsACwAKAAcABwAHAAYABgAEAAUAAgAAAAEAAgACAAMAAwADAAMAAwAD
AAIAAQAAAAIAAgADAAMAAQABAP7//v8CAAIAAQABAAIAAQD+//z//f/+//////8BAAIA
BAAEAAMAAQD///7/AAD/////AAAAAAAAAAAAAP7//v/+//7//v///wEAAgAAAAAAAAAA
AAAAAAABAAMAAwACAAIAAgACAAIAAgABAAEAAgADAAMAAwADAAMABAABAAEAAAD//wIA
AwAEAAIAAAABAAMAAwABAAMAAwACAAAAAAAAAAAAAAD/////AQABAAAAAAABAAAAAAD/
/////////wAAAAAAAP////8AAAAAAAD//////v///////v/+///////+/wAAAgACAAEA
AQAAAP7/AQABAP/////////////+//7//v/+//7/AAAAAAAAAAAAAAAAAAAAAP7//v/+
//7//P/8//z//P/8//z//P/8//3//v///wAA+//4//X/8v/v/+7/7f/s/+z/7P/s/+z/
7P/s/+z/7P/s/+z/7P/s/+r/6v/q/+r/6v/q/+r/6v/o/+j/6P/o/+r/6v/q/+r/6v/q
/+r/6v/s/+z/7P/s/+v/6v/p/+j/6P/o/+j/6P/o/+j/6P/o/+r/6v/q/+r/6v/q/+r/
6v/p/+j/5//m/+j/6P/o/+j/5v/m/+b/5v/o/+j/6P/o/+j/6P/o/+j/5v/m/+b/5v/m
/+b/5v/m/+b/5v/m/+b/6P/o/+j/6P/m/+b/5v/m/+T/5P/k/+T/5P/k/+T/5P/k/+T/
5P/k/+T/5P/k/+T/5v/m/+b/5v/m/+b/5v/m/+j/6P/o/+j/5//m/+X/5P/k/+T/5P/k
/+T/5P/k/+T/5P/k/+X/5//m/+P/4v/j/+b/5v/l/+X/5//n/+n/6f/o/+j/6f/q/+r/
6v/o/+r/6P/p/+n/6f/p/+r/6//r/+3/7f/t/+v/7f/s/+v/6//s/+n/6P/n/+r/6v/n
/+f/5v/m/+X/5P/n/+f/5f/l/+T/4v/i/+L/4P/f/9//3//f/97/3v/d/9//4P/g/+D/
3v/e/9//3//g/+D/4f/h/9//3//f/9//3v/d/97/3//a/9T/zv/K/8j/zf/S/9n/4f/y
/wYAGwA0AFYAegCZAK8AvwDEALYAlgB5AFsAQQArABcAAQDt/97/2P/R/8T/uP+x/6z/
sP+3/7P/rf+v/6//rv+u/67/rv+u/7P/tf+1/7j/vf/C/8X/xv/J/8z/z//R/9P/0//V
/9f/1v/Y/9z/3//f/97/3v/f/+D/4P/g/9//3//g/+D/4v/i/+L/4v/g/+H/4v/i/+T/
5P/j/+P/4//j/+P/4//h/+L/4v/i/+P/4//j/+P/5f/n/+f/5//m/+f/5//n/+b/5v/n
/+f/6P/o/+j/6P/m/+b/6P/o/+r/6v/q/+z/7v/u/+3/7f/u/+7/8P/y//X/+P/8/wAA
BAAHAAkACgAIAAkACwAPABIAEwAUABUAFwAYABkAHQAeACAAIQAiACQAJAAnACkALAAu
AC8AMAAyADMANAA1ADgAOgA7AD0APAA9AD8AQABBAEEAQQBAAEAAQgBCAEAAPwA8ADoA
OQA3ADQAMQAvAC4ALAAqACYAJAAjACAAHgAcABkAFgAUABAADwAOAA0ACwAKAAkABwAE
AAQABAADAAEAAQAAAP3///////7//v/9/////f/8//7//v/9//3/+//7//v/+//9//z/
+//6//r/+v/7//v/+//7//j/+P/4//j/9//3//v/+//5//j/+f/6//v/+//6//r/+//6
//r/+f/4//j/+f/5//r//P/8//z//P/8//r/+v/6//r/+f/5//r/+v/7//z//f/+//z/
/P/9/////f/8//z//P/+//7//v/9//3//v///////v/9//z//P/+//////////3//f/9
//r/+v/7//3//f/7//3//f/8//z//P/8//z//P/7//v//f/7//r/+v/7//r/+v/5//n/
+f/5//r/+v/6//n/+f/6//r/+v/5//n/+P/5//n/+P/6//v/+//6//j/+v/6//n/+f/4
//b/+f/5//f/9//3//n/+f/4//j/+P/4//j/+P/4//j/+P/4//j/+P/4//j/+P/4//j/
9v/2//b/9v/4//j/+P/4//j/+P/4//j/+P/4//j/+P/2//b/9v/2//j/+P/4//j/+P/4
//j/+P/2//b/9v/2//j/+P/4//j/9v/2//b/9v/2//b/9v/2//j/+P/4//j/9v/2//b/
9v/2//b/9v/2//b/9v/2//b/9v/2//b/9v/0//T/9P/0//b/9v/2//b/+P/4//j/+P/4
//j/+P/4//b/9v/2//b/9v/2//b/9v/0//T/9P/0//T/9P/0//T/9P/0//T/9P/2//b/
9v/2//T/9P/0//T/9v/2//b/9v/0//T/9P/0//b/9v/2//b/9v/2//b/9v/2//b/9v/2
//b/9v/2//b/9v/2//b/9v/0//T/9P/0//T/9P/0//T/9v/2//b/9v/0//T/9P/0//b/
9v/2//b/9P/0//T/9P/0//T/9P/0//b/9v/2//b/9v/2//b/9v/4//j/+P/4//f/9v/1
//T/9P/0//T/9P/0//T/9f/3//f/9f/1//f/9v/2//X/9f/5//n/+//7//z//P/9//7/
/P/8//r//P/6//v/+//7//3//v///////f/9//3/+//9//z/+//7//z/+f/4//f/+f/6
//j/+f/8//7///8AAAEAAQD//////v/8//z//P/8//v/+//7//v/+v/6//n/+//8//z/
/P/6//r/+//7//r/+v/7//v/+//7//v/+//8//n/9P/x/+7/6v/o/+b/6v/x//j/AQAP
AB4ANABPAGoAiACmALsAxQDHALgAnACEAGsATwA1AB8ACQD5//H/7P/m/93/1P/M/8n/
0P/U/9H/z//L/83/z//O/87/zv/Q/9L/1f/X/9f/3P/f/+D/4f/k/+n/7P/t/+//8f/x
//P/9//6//r/+v/9//3//P/8//v//P/8//z//f/9//7//v/+//7//v/+//7///8AAAAA
AAAAAP////////////////3//v/+//7//////////////wEAAQABAAAAAQABAAEAAgAC
AAMAAwACAAIAAgACAAQABAAGAAYABAAEAAQABgAIAAgABwAHAAgACAAKAAwADAAMAA0A
DgANAA8AEAAQABAAEQATABcAGAAZABoAGwAdAB4AHwAjACQAJgAnACgAKgAqAC0ALwAy
ADQANQA2ADoAOwA8AD0APgBAAEEAQwBCAEMARQBGAEUARQBFAEQARABGAEYARABBAD4A
PAA7ADcANAAxAC8AMAAuACwAKAAoACcAJAAiAB4AGwAYABYAEgARABAADwAMAAwADAAL
AAoACgAKAAkABQAFAAQAAQADAAMAAgACAAEAAwABAAAAAAAAAP/////9//3//f/9////
/v/9//z//P/8//3//f/9//3/+v/6//3//v/+////AAD///z/+v/8//z//P/7//n/+v/8
//z//v/9//z//P/+//3//f/+//7//v/+//7//P/8//z//P/7//v//P/8//z//P/8//z/
/v/+////AQAAAP7//f/8//z//P/8//v//P/+/wAAAQD+//3//P/8//r/+//7//v//P/9
//7//P/8//3///////v//f/9//z//P/8//z//P/6//n/+f/7//v/+v/6//v/+v/6//n/
+f/7//v//P/8//j/9//3//j/+v/6//n/+f/4//n/+f/4//j/+f/5//j/9v/4//j/9//5
//j/9v/5//n/9//3//f/9//1//b/+P/4//j/+P/4//j/+P/4//b/9v/2//b/9f/0//P/
8v/0//T/9P/0//T/9P/0//T/9P/0//T/9P/2//b/9v/2//X/9P/z//L/9P/0//T/9P/y
//L/8v/y//L/8v/y//L/9P/0//T/9P/2//b/9v/2//T/9P/0//T/8v/y//L/8v/0//T/
9P/0//L/8v/y//L/9P/0//T/9P/y//L/8v/y//D/8P/w//D/8//0//X/9v/0//T/9P/0
//T/9P/0//T/9v/2//b/9v/1//T/8//y//T/9P/0//T/9P/0//T/9P/z//L/8f/w//P/
9P/1//b/9v/2//b/9v/0//T/9P/0//b/9v/2//b/9v/2//b/9v/1//T/8//y//L/8v/y
//L/9P/2//j/+v/5//j/9//2//T/9P/0//T/9v/2//b/9v/0//T/9P/0//b/9v/2//b/
9f/0//P/8v/z//T/9f/2//T/9P/0//T/9P/0//T/9P/0//X/9//3//f/9//5//r/+P/3
//f/+f/7//3//f/8//z//f/+//7//P/6//z//P/9//3//f/9//3//f/8//v//P/9//z/
/f/8//v/+//9//3//f/9//7//P/5//n/+f/8//z//P/9//r/9//2//T/9f/2//f/+P/3
//f/9//3//b/9v/1//X/9P/0//T/9P/2//f/9//2//b/9//3//f/+P/5//r/+v/5//b/
8f/s/+T/3v/c/9z/5f/u//X/AQASACYAQQBiAIoArgDLAN8A7QDoANIAsgCVAHkAXQBD
ACsAEQADAPz/9v/p/9z/1P/R/87/yv/J/8v/yf/J/8n/yP/E/8T/yv/M/8v/zf/R/9L/
1f/Y/9v/3v/j/+b/5f/n/+n/7f/t/+v/7v/0//T/9f/1//T/9P/1//b/9v/2//X/9f/2
//b/+P/4//j/+P/4//n/+v/6//r/+v/5//n/+//7//v/+//5//r/+v/6//n/+f/5//n/
+//9//3//f/8//3//f/9//z//P/9//3//v/+//7//v/+//7/AAAAAAAAAAAAAAIABAAE
AAMAAwAGAAYACAAKAAkACAAIAAgACQALAAwADAAOAA8AEQAVABYAFwAYABkAGwAcAB0A
IQAiACQAJQAmACoAKgAtAC8AMgA0ADUANgA4ADkAOgA7ADwAPgA/AEEAQgBDAEUARgBF
AEUARQBEAEQARgBGAEQARQBCAEAAPwA9ADoANwA1ADIAMAAuACoAJgAlACIAIAAdABsA
GQAYABUAEwARAA8ACwAKAAkABwAEAAQABAADAAEAAQAAAP3/+//7//r/+v/7//3/+//6
//z//P/7//v/+f/5//n/+f/7//r/+f/4//r/+v/7//v/+//7//j/+P/4//j/9//3//v/
+//5//j/+v/6//r/+f/5//r//P/8//v/+f/3//b/+P/3//f/+P/4//j/+P/4//n/+v/7
//z/+f/5//r/+v/6//r/+v/6//r/+v/7//3//f/8//z//P/8//z//P/7//v//P/9//3/
/P/7//r/+v/6//v/+//7//v/+//7//j/+v/7//3//f/5//v/+//6//r/+v/6//r/+v/5
//n/+//5//j/+P/5//r/+v/5//n/9//3//j/+P/4//f/9//4//j/+P/3//f/9v/3//f/
9v/0//X/9f/0//L/9P/0//P/9P/0//P/9//4//X/9P/z//P/9f/2//b/9v/2//b/9P/0
//T/9P/0//T/9P/0//T/9P/0//T/9v/2//b/9v/1//T/8//y//T/9P/0//T/9P/0//T/
9P/0//T/9P/0//T/9P/0//T/9P/0//T/9P/0//T/9P/0//L/8v/y//L/9P/0//T/9P/0
//T/9P/0//L/8v/y//L/9P/0//T/9P/0//T/9P/0//T/9P/0//T/9v/2//b/9v/1//T/
8//y//T/9P/0//T/9P/0//T/9P/0//T/9P/0//b/9v/2//b/9P/0//T/9P/y//L/8v/y
//P/9P/1//b/9P/0//T/9P/0//T/9P/0//T/9P/0//T/9v/2//b/9v/4//j/+P/4//b/
9v/2//b/9P/0//T/9P/0//T/9P/0//b/9v/2//b/+P/4//j/+P/2//b/9v/2//b/9v/2
//b/9v/2//b/9v/2//b/9v/2//b/9v/2//b/+P/4//j/+P/6//r/+v/6//n/+P/3//b/
+P/4//j/+P/2//b/9v/2//b/9v/2//b/9v/2//b/9v/2//b/9v/2//b/9v/2//b/9//5
//n/9//5//v//P/8//n/+f/7//v///////7//v/9//7//v/+//z//v/+////////////
AAABAAEAAQABAP///f/9//z//f/9/////f/7//v//P/8//n/+f/5//r/+v/6//v/+//5
//n/+P/2//T/9P/0//P/9f/1//X/9P/0//P/8//0//T/9P/0//T/9f/1//T/9P/z//P/
8//z//P/8//y//H/8P/v/+r/4v/e/9z/4v/p/+7/9f8FABgAKgA/AFoAfACeALcAxQDJ
AMAApgCEAG0AVQA3AB8ADwD//+//6P/k/9n/zv/K/8v/yP/G/8f/x//F/8f/x//E/8T/
xv/I/8z/z//R/9X/1v/X/97/3//i/+f/7P/p/+X/6f/z//H/7//0//j/9v/5//n/+P/4
//n/+v/6//r/+//7//z//P/6//r/+v/6//j/+f/6//r//P/8//v/+//5//n/+f/5//n/
+v/6//r/+v/7//z//f/7//3//f/9//z//f/9//3//P/8//3//f///wAAAQACAAAAAAAC
AAIAAAAAAAAAAgACAAIAAQABAAQABAAGAAgACAAIAAkACgALAA0ADgAOAAwADQAPABMA
FgAXABgAGQAbABwAHQAhACIAJAAlACYAKAAoACsALQAuADAAMQAyADYANwA4ADkAOAA6
ADsAPQBAAEEAQwBEAEMAQwBDAEIAQABCAEIAQABBAD4APAA7ADoAOAA2ADUAMwAwAC0A
KAAoACcAJAAiACAAHQAaABgAFgAVABQAEwAPAA4ADQALAAgACAAIAAcABQAFAAQAAQAD
AAMAAgACAAIAAwAAAP7//v/+//3//f///////////////v/9//z//P/8//3//f/9//3/
+v/6//z//P/7//v//f/9//v/+v/6//r/+v/5//n/+v/8//z//P/7//r/+v/6//n/+f/6
//r/+v/6//r/+v/6//r/+v/5//n/+v/6//j/+P/4//j/+v/6//v//f/9//z//P/8//z/
/P/8//v/+f/6//v/+//6//n/+P/4//r/+//7//v/+//7//v/+P/4//n/+//7//n/+//7
//r/+v/6//r/+v/6//n/+f/7//f/9v/2//f/+v/6//n/+f/5//n/+v/6//j/9//3//j/
+P/4//f/9//4//n/+f/4//b/9//3//b/9P/2//b/9f/2//b/9f/5//n/9//3//f/9//3
//j/9//2//X/9P/2//b/9v/2//b/9v/2//b/9v/2//b/9v/4//j/+P/4//b/9v/2//b/
9v/2//b/9v/2//b/9v/2//b/9v/2//b/9v/2//b/9v/2//b/9v/2//b/9v/2//b/9v/2
//b/9v/4//j/+P/4//b/9v/2//b/9v/2//b/9v/2//b/9v/2//b/9v/2//b/+P/4//j/
+P/4//j/+P/4//b/9v/2//b/9v/2//b/9v/4//j/+P/4//f/9v/1//T/9v/2//b/9v/2
//b/9v/2//T/9P/0//T/9P/0//T/9P/2//b/9v/2//b/9v/2//b/9v/2//b/9v/0//T/
9P/0//b/9v/2//b/9v/2//b/9v/2//b/9v/2//T/9P/0//T/9P/0//T/9P/2//b/9v/2
//b/9v/2//b/9v/2//b/9v/0//T/9P/0//b/9v/2//b/9P/0//T/9P/1//b/9//4//b/
9v/2//b/9v/2//b/9v/2//b/9v/2//T/9P/0//T/9v/2//b/9v/0//X/9//3//X/9f/3
//j/+v/5//n/+//5//v/+//6//z//f/+//7//v/8//7//v/9//3//f/9//7/////////
AQABAP/////8//v/+//9//v/+//7//z/+v/3//f/9//4//j/+P/5//n/9//3//b/9P/0
//T/9P/1//X/9f/1//P/8v/w/+//8f/y//P/9P/0//X/9f/0//L/8//z//P/9f/1//X/
9P/z//D/7//u/+b/4P/e/+D/6f/y//f/AQAUACoAPwBaAH4AngC3AMUAzQDGAKoAjABx
AFUANwAfAAsA+f/v/+j/4v/X/8j/wv/H/8j/xP/H/8f/w//F/8X/wv/C/8r/zP/K/8v/
y//L/9D/0//S/9n/3v/f/+D/4//j/+P/5//r/+v/7v/w//L/8//z//L/8v/1//b/9v/2
//b/9f/1//T/9v/2//b/9v/1//X/9f/0//T/9P/z//P/9f/1//X/9f/1//b/9v/2//X/
9f/1//X/9f/3//f/9//4//n/+f/5//b/9v/3//f/+P/4//j/+P/6//r//P/8//z//P/8
//7/AAAAAP/////+//7/AAACAAIAAgADAAQABgAJAAsADAAMAA0ADwATABQAFQAWABcA
FwAYABkAHQAeACAAIQAiACYAJgApACsAMAAyADMANAA2ADcAOAA5ADoAPAA9AD8APgA/
AEEAQgBEAEUARgBGAEYASABIAEYARABAAD0AOwA7ADgANQAzADIAMAAuACoAKgApACYA
JAAeABsAGAAWABIAEQAQAA8ADQAMAAsACQADAAIAAQD////////+//v//P/9//3//v8B
AAMAAQAAAP7//v/9//3//f/9//3//f/8//r/+P/2//f/+P/6//v/+//7//j/+P/4//j/
9//3//v/+//5//j/9v/2//b/9f/z//T/9v/2//T/8//y//L/9f/1//b/+P/2//b/9v/2
//b/9v/2//b/9f/1//b/9v/2//b/9v/2//X/9P/0//X/9f/0//T/9P/2//b/9v/1//X/
9v/3//f/9P/z//L/8v/0//X/9f/1//X/9f/1//L/8v/z//X/9f/x//P/8//y//T/9P/0
//T/9P/z//P/9f/z//L/8v/z//L/8v/x//H/8P/v/+//7v/u/+3/7f/u//D/8P/v/+//
8v/x/w==
         </WaveFormData>
      </LeadData>
   </Waveform>
</RestingECG>
