# Supplementary material for: Detection of Left Atrial Enlargement Using a Convolutional Neural Network-Enabled Electrocardiogram
Source: Front Cardiovasc Med. 2020 Dec 17;7:609976. doi: 10.3389/fcvm.2020.609976 (PMC7773668; doi:10.3389/fcvm.2020.609976)
Supplement: Supplementary file 1 [file Data_Sheet_1.ZIP › hyp/1802033132_2739_0000000M.XML]

<?xml version="1.0" encoding="Windows-1252"?>
<!DOCTYPE RestingECG SYSTEM "restecg.dtd">
<RestingECG>
   <PatientDemographics>
      <PatientID>1802033132</PatientID>
      <PatientAge>70</PatientAge>
      <AgeUnits>Years</AgeUnits>
      <Gender>Female</Gender>
      <PatientLastName>huojinduan</PatientLastName>
   </PatientDemographics>
   <TestDemographics>
      <DataType>Resting</DataType>
      <Site>1</Site>
      <AcquisitionDevice>MAC55</AcquisitionDevice>
      <Status>Unconfirmed</Status>
      <Priority>Normal</Priority>
      <AcquisitionTime>09:41:27</AcquisitionTime>
      <AcquisitionDate>09-23-2016</AcquisitionDate>
      <CartNumber>1</CartNumber>
      <AcquisitionSoftwareVersion>009C</AcquisitionSoftwareVersion>
      <XMLSourceVersion>MAC5000 v1.0</XMLSourceVersion>
   </TestDemographics>
   <RestingECGMeasurements>
      <VentricularRate>80</VentricularRate>
      <AtrialRate>80</AtrialRate>
      <PRInterval>168</PRInterval>
      <QRSDuration>80</QRSDuration>
      <QTInterval>382</QTInterval>
      <QTCorrected>440</QTCorrected>
      <PAxis>78</PAxis>
      <RAxis>83</RAxis>
      <TAxis>55</TAxis>
      <QRSCount>13</QRSCount>
      <QOnset>220</QOnset>
      <QOffset>260</QOffset>
      <POnset>136</POnset>
      <POffset>201</POffset>
      <TOffset>411</TOffset>
      <ECGSampleBase>500</ECGSampleBase>
      <ECGSampleExponent>0</ECGSampleExponent>
   </RestingECGMeasurements>
   <Diagnosis>
      <Modality>Resting</Modality>
         <StatementCount>3</StatementCount>
         <LabelText>12SL ��ϳ���</LabelText>
      <DiagnosisStatement>
         <StmtFlag>ENDSLINE</StmtFlag>
         <StmtText>�������</StmtText>
      </DiagnosisStatement>
      <DiagnosisStatement>
         <StmtFlag>ENDSLINE</StmtFlag>
         <StmtText>˫������</StmtText>
      </DiagnosisStatement>
      <DiagnosisStatement>
         <StmtFlag>ENDSLINE</StmtFlag>
         <StmtText>�쳣 ECG</StmtText>
      </DiagnosisStatement>
   </Diagnosis>
   <Waveform>
      <WaveformType>Rhythm</WaveformType>
      <WaveformStartTime>0</WaveformStartTime>
      <NumberofLeads>8</NumberofLeads>
      <SampleType>CONTINUOUS_SAMPLES</SampleType>
      <SampleBase>500</SampleBase>
      <SampleExponent>0</SampleExponent>
      <HighPassFilter>16</HighPassFilter>
      <LowPassFilter>150</LowPassFilter>
      <ACFilter>NONE</ACFilter>
      <LeadData>
         <LeadByteCountTotal>10000</LeadByteCountTotal>
         <LeadTimeOffset>0</LeadTimeOffset>
         <LeadSampleCountTotal>5000</LeadSampleCountTotal>
         <LeadAmplitudeUnitsPerBit>4.88</LeadAmplitudeUnitsPerBit>
         <LeadAmplitudeUnits>��V</LeadAmplitudeUnits>
         <LeadHighLimit>2147483647</LeadHighLimit>
         <LeadLowLimit>268435456</LeadLowLimit>
         <LeadID>I</LeadID>
         <LeadOffsetFirstSample>0</LeadOffsetFirstSample>
         <FirstSampleBaseline>0</FirstSampleBaseline>
         <LeadSampleSize>2</LeadSampleSize>
         <LeadOff>FALSE</LeadOff>
         <BaselineSway>FALSE</BaselineSway>
         <ExcessiveACNoise>FALSE</ExcessiveACNoise>
         <MuscleNoise>FALSE</MuscleNoise>
         <LeadDataCRC32>1035111752</LeadDataCRC32>
         <WaveFormData>
BgAGAAYABgAGAAYABgAGAAQABAAEAAQABgAGAAYABgAEAAQABAAEAAYABgAGAAYABgAG
AAYABAAEAAQABQAFAAUABgAHAAkABgAFAAQAAgADAAQABQAHAAYABgAHAAgADAANAA0A
DQAOABAAEQARABEAEQASABQAFQAXABgAGQAaABwAGgAaABoAGAAXABQAEQAMAAgABwAC
AAAA///+//7///8AAAIAAAAAAAAAAAAAAAAA///+////AAABAAIAAQAAAP7//f//////
//////7//v/+//7//f/7//z//P8AAAIABgAJAAwADwAXAB8AJAAmACQAIgAkACQAHwAQ
AAYAAQD6//T/8P/r/+f/6f/u//L/+P/6//r/+//7//3//P/+//3//f/9//7//v/9//3/
/v///wAAAQD+//7//v/9//3/+//7//v//f/+/wAAAQD///7//f/8////AAAAAAAA/v/+
//3//f//////AAAAAP7//v/+//7/AAAAAAAAAAACAAIAAwADAAEAAgACAAIAAgACAAIA
AgAAAAAAAQABAAQABAADAAMABwAHAAUABQAGAAcABwAHAAcABwAIAAgACAAIAAoACAAG
AAcABwAHAAcACAAIAAgABwAGAAUABAAGAAYABgAGAAkACQAKAAoACAAHAAcABwAJAAkA
CQAJAAcABwAHAAcACAAJAAoADAAKAAoACgALAA0ADQAMAAwACwALAAwADAAKAAoACgAK
AAwACgAKAAkACQAIAAcABwAGAAYABgAHAAcABgAFAAUABQAEAAMAAwAFAAUABQAFAAMA
AgACAAIAAQABAAEAAQACAAMABAAFAAMAAwADAAMABQAFAAYABgAEAAQABQAFAAIAAgAD
AAQABgAFAAUABQADAAQABAAEAAQABgAGAAYABgAGAAYABwAGAAYABgAEAAYABgAGAAcA
BQADAAMAAwAFAAUABQAFAAQAAwACAAIAAAAAAAAAAAADAAQABAADAAYAAgAAAAAAAgAC
AAIAAgAAAAAAAAABAAAA/v/9//z//v///wAAAQD+//7//v/+/wAAAgADAAUACAAKAAsA
CwAJAAoADAANAA4ADwAQABIAFgAXABkAGgAZABoAHAAaABoAGgAYABcAFAAPAAoABgAD
AAEAAAAAAAIAAQABAAEAAgACAAIAAgAAAAAAAAD///7//v/+//7///8AAAEAAQAAAP//
/v/9//3//v/+//7/AAD9/////v/+/wAABAAIAAsADgATABsAHwAkACgALAAsACgAJAAb
AA4ACgADAPb/8P/u/+v/5f/r//L/9P/4//7//v/7//v//f/+//z//f////3//P/8//v/
+//7//v/+//7//3//v///////f/7//v/+//9//7/AAABAP///v/9//z///8AAAAAAAD+
//7//f/9//3//f/+//7/AAAAAAAAAAAAAAAAAAAAAP7//v////////8AAAAAAAAAAAAA
AAAAAAAAAAABAAEAAAAAAP////8BAAEA/////wIAAwADAAMAAwADAAQABAACAAIABAAC
AAIAAwADAAMAAwAEAAQABAAEAAQABAAEAAQABAAEAAQABgAHAAkACgAIAAcABwAHAAUA
BQAFAAUABwAHAAcABwAFAAUABQAGAAgACAAIAAkACQAJAAgACAALAAsADAAMAAwADAAM
AAwACQAGAAUAAwAGAAYABgAHAAQABAAEAAUABQAEAAMAAwADAAIAAQABAAEAAQABAAEA
AQAAAAAAAAD///////////////////////////////8BAAEAAgACAAAAAAABAAEA/v/+
////AAAAAP////////3//v/+//7///8CAAMABAACAAIAAgADAAQABAAEAAIAAQAAAP//
//8BAP///////wEAAQABAAEAAwADAAMABAACAAIAAgACAAEAAAD+//v/+//8////AAAC
AP////8AAAIAAgACAAIA/v/+//7////9//z//P/8//7///8AAAEAAAAAAAAAAAADAAQA
BAAFAAMABAAEAAMABQAGAAgACQAJAAkACQAKAAoACwANAA4AEQASABQAEgARABAADQAL
AAgAAwD+//r/+v/5//n/+v/6//n/+f/5//r/+v/6//r/+P/4//j/9//4//j/+P/4//j/
+P/4//f/9f/1//X/9f/3//j/+P/4//T/9f/1//j/+v/8/wAABAAFAAoAEQAXAB0AIAAe
AB4AHgAaAAwAAQD+//b/6f/k/97/1v/X/93/4//q//D/9P/y//L/8f/z//P/8v/y//X/
9f/z//b/9v/1//X/9f/1//X/9f/1//b/9//3//f/9f/1//X/9P/0//X/9f/2//b/9v/2
//j/+v/7//z/+f/4//b/9f/1//X/9v/2//j/+P/4//j/9v/2//b/9v/3//j/+v/7//n/
+v/6//r/+//8//3//v/9//z//P/7//z//P/7//v///////3//f/8//3//f/9//////8A
AAAA/v/+/wAA/v/+/////////wEAAgACAAIAAAAAAAAAAAACAAIAAgACAAUABQAGAAYA
BQADAAIAAQADAAMAAwADAAMAAwADAAMAAwADAAMABAAEAAQABAAFAAUABQAEAAQABQAF
AAYABgAFAAQAAwACAAMAAgADAAMAAwACAAEAAQAAAAAAAAABAP7//P/6//n/+v/6//r/
+//7//v/+//7//3//P/8//z//P/7//r/+f/6//v//P/9//v/+//7//v//P/9////AAAA
AAAAAQABAP7//v///wAAAgABAAEAAQABAAIAAgACAAAAAgACAAIAAwAEAAUABwAGAAQA
AgD+/wEAAgADAAUABAABAAAA/////////////wEAAQABAAIAAAAAAAAAAAAAAAAA///9
//z//P/+//7//v/9//3//v8BAAAA/v/+//7//v/+//7//v///wEAAAAAAAAA////////
///+//7//v/+////AAAAAAEAAgAEAAUABQAFAAYACAAJAAkACQAJAAoADgAPABEAEgAR
ABIAFAASABIAEgAQAA8ADAAHAAIA/v/9//v/+v/6//z/+//7//v/+v/6//r/+v/8//z/
/P/7//r/+v/6//r/+f/4//f/9f/3//f/9//3//f/+P/4//j/+v/7//v/+v/8//z/+v/6
////CAARABkAIQAmACQAIgAkACAAGAARAAQA/v/9//b/8P/q/+P/3//j/+r/8P/0//j/
+v/5//f/9f/4//z//f/7//n//P/8//v/+//5//n/+f/5//n/+v/7//v//f/7//v/+//8
//z//f/9//z//P/8//z//P/8//v/+v/7//z//P/9//v/+//8//z/+v/6//r/+v/7//z/
/f/+//z//P/9//3///8AAAAAAAAAAAAAAAAAAP7//v//////AgACAAEAAQABAAEA////
//7/////////AQABAAIAAgAAAAAAAgAAAAEAAwAEAAUABAAEAAMAAgAEAAQABAAEAAYA
BgAGAAYABQAFAAYABgAIAAcABwAHAAYABQAEAAMABQAFAAUABQADAAMAAwAEAAQABAAE
AAUABQAFAAQABAAFAAUABgAGAAYABgAGAAYABgAEAAQAAwABAAAA////////AAABAAMA
AQAAAP////////7//f/9//7///8AAAEAAAD+//3//P////////////3//f/9//3/////
////////////AAAAAP7//v////////8AAAIABAACAAEAAQABAP//AAAAAAAAAAACAAIA
AgAEAAQABAAFAAQABAAEAAIAAAAAAAAAAQACAAEAAgADAAUABQAFAAUAAgABAAAAAAAB
AAIAAwAEAAQABAADAAEA/v/+/wAAAAAAAP////8AAAEAAQAAAP//AQABAAEAAQAAAP//
/v/+/wAAAAACAAMAAgACAAIAAgACAAIAAgACAAMAAwACAAIAAgADAAMAAwADAAQABAAE
AAQAAgACAAEAAQADAAYACAAJAAkACgAMAA0ACwALAAsADAAPABEAFAAWABUAFgAYABYA
FgAWABQAEwAQAAsABgACAP///f/8//z//P/7//v/+//9//7///8AAP3//P/7//n/+f/6
//v//P/6//r/+v/5//n/+f/5//n/+f/6//r/+v/0//n//f/8//r/AAAEAAQABQAIAAsA
EwAdACQAJAAkACQAJAAgABUACgAEAP//9v/y//L/6//j/+f/7v/u//T/+v/8//v/+//5
//j/9v/3//n/+//8//z/+//7//v/+//7//v/+f/6//v/+//9//v/+//7//z//P/9//3/
/v/+//7//v/9//7//v/+//7//v/9//3//////wAAAAD+//7//v/+//7//v/+//7//v/+
///////9//7//v/+/wAAAAAAAAAA/v/+//////8CAAIAAQABAAEAAQD/////AgADAAMA
AwADAAMABAAEAAIAAgAEAAIAAgADAAMAAwABAAIAAgACAAQABAAEAAQABQAGAAcACAAI
AAcABwAGAAYABQAFAAUAAwADAAMAAwAFAAUABQAFAAcABwAHAAgABwAGAAUABQAFAAUA
BAAEAAcABwAIAAgACAAIAAgACAAKAAgACAAHAAcABgAFAAUABQAGAAcACQAHAAYABQAF
AAMAAgABAAEAAgADAAQABQACAAAA///+/wEAAQABAAEAAQABAAEAAQADAAMAAwADAAMA
AwAEAAQAAgACAAMAAwAEAAQABQAGAAQAAwADAAMAAwAEAAQABAACAAQABAAEAAIAAgAC
AAMABAAEAAQAAgADAAQABQAHAAYAAwACAAEAAwADAAMAAwABAAEAAQACAAQABAAEAAQA
BAAEAAMAAQD+//7/AAAAAAIAAQABAAIAAgABAP///f///////////////////wAA///+
//3//f/+//7///8AAP7/AAAAAAAAAAAAAAAAAAAAAAEAAAD+//3//P/+////AAABAP7/
/v/+//7///8AAAAAAQAEAAYABwAHAAcACAAKAAsADQANAA0ADgAOAA8AEQASABEAEgAU
ABIAEgASABAADwALAAUA///6//r/+f/5//r/+v/5//n/+f/4//j/+P/4//r/+v/6//n/
+P/4//j/+P/4//j/+P/3//n/+f/5//n/9//4//j/+P/6//v/+f/4//r//P/+/wIABQAI
AA8AFwAfACAAHgAcAB4AHgAYAA0ABAD+//P/6v/o/+L/2//f/+X/7P/y//j/+v/6//f/
8//z//b/9v/3//f/+f/5//j/9v/1//f/9//3//f/+f/6//v/+//6//f/9v/1//f/+P/6
//v/+v/6//r/+v/5//r/+v/6//v//P/8//3//P/7//v/+v/8//z//P/8//z//P/8//z/
/P/8//3//f/9//7//v/+//3//P/7//r//f/+/wAAAQAAAAAA/////wAA///8//v//f//
/wAAAQD/////AAAAAAAAAAACAAAAAgADAAMAAwACAAIAAQAAAAEAAgADAAQAAwACAAEA
AAADAAMABAAEAAYABQAFAAUAAwADAAMAAwAFAAUABQAFAAMAAwADAAQABgAGAAYABwAG
AAUAAwACAAYABwAJAAoABwAGAAUABAAEAAIAAgABAAEAAAD/////AQACAAMABQACAAAA
/v/9/////v/9//3/+//7//v/+//9//z//P/8//v/+//7//v//f/9//3//f//////////
//3//f/+//7//f/8//z/+//9//7/AAACAAEA///+//3///8AAAAAAAD+/wAAAAAAAAAA
AAAAAAEAAAAAAAAA/v/+//7//v///wAA//8AAAEA//////////////////8AAP7//v/+
//7//P/8//v/+f/7//z///8AAP7//f/9//7///////7//f/9//3//f/9//v/+//9//7/
/v8AAAAAAAAAAPz//P/8//3//f/8//z//P/7//v/+//7//r/+v/6//r//v8AAAEAAwAD
AAQABAADAAUABgAIAAkACwALAAsADAAMAAsACwAKAA0ADgAQAA4ADAAMAAoACQAIAAMA
/v/6//n/9//2//b/+f/5//r/+//6//r/+v/6//j/+P/4//f/9//4//n/+v/5//j/9//1
//b/9//4//n/9v/2//X/9P/4//f/9f/2//j//P8AAAQABwAGAAsAEwAbACAAHgAcABoA
GAASAAUA+v/2//X/8P/o/+D/2//b/9//5v/s//D/9v/6//n/+f/5//b/9P/z//P/9f/4
//j/9//3//X/9f/1//X/9f/2//f/9//5//f/9//3//b/9v/3//f/+P/4//j/+P/5//r/
+v/6//n/+P/2//X/+P/5//v//P/7//r/+f/4//j/+P/4//j/+v/6//v/+//5//r/+v/6
//z//P/8//z//P/8//3//f/+//7//f/9///////9//3//P/9//3//f/+////AQACAAAA
AAACAAAA/v////////8BAAIAAgACAAAAAAAAAAAAAgACAAIAAgAFAAUABgAGAAQAAwAD
AAMAAwADAAMAAwABAAEAAQABAAIAAwAEAAYABQAEAAMAAwADAAMAAgACAAUABQAGAAYA
BgAGAAYABgAGAAQABAADAAEAAAD///////8AAAEAAwABAAAA//////3//P/7//v/+//7
//v/+//9//z//P/8//v/+//7//v//P/9//7///////////////7//f/9//z//P/8//3/
/f/+//7///8AAAIAAQABAAEA//8AAAAAAAD+/wAAAAAAAP7//v/+////AgACAAIAAAAC
AAIAAgADAAEA//////////////////////////8AAAIAAgACAAIAAgACAAEA///8//z/
/v/+/wAA/////wAAAAD///3/+//8//3//v///////////wAA/v/+//7////9/wAAAAAA
AP7//v/+//7//v/+//7///////7//v/+//3//f/9//3//v/+//7//v///wAAAAABAAAA
AgADAAMABAAGAAkACwAJAAkACQAKAA4ADwARABIAEgASABMAEAAQABAADgANAAoABQAA
APz/+//5//j/+P/5//n/+v/7//v/+v/5//j/+v/6//r/+f/4//j/+P/4//b/9v/2//X/
9//3//f/9//3//j/+P/4//j/9//1//j/+v/8//7/BAAJAAgACwATAB8AJAAmACAAGgAa
ABYACwACAP7/+f/y/+z/5v/j/+P/5f/s//b/+v/4//T/9//5//v/+v/4//X/9f/3//j/
+P/3//f/9//3//f/9//3//j/+f/5//z/+//8//3//P/6//n/9//4//j/+P/4//n/+v/6
//r/+v/6//n/+f/5//n/+v/6//v//P/9//7//P/8//z//P/7//r/+v/5//n/+v/6//r/
+//8//3//v/8//z//f/9/wAAAAD/////AAD///z/+//9////AAABAAIAAwAFAAYABQAE
AAUAAgAFAAcACAAJAAsADAAMAAwACgAIAAYABAAEAAQABAAEAAcABwAIAAgACAAHAAcA
BwAFAAUABQAFAAcABwAHAAcACAAJAAoADAAJAAgABwAHAAgACQAJAAoADQANAA4ADgAN
AAwACwAKAAwACgAKAAkACgAKAAoACwAHAAYABQAFAAcABgAFAAUABgAGAAYABwAGAAUA
BAADAAMAAgACAAIAAwADAAMAAwAFAAUABQAFAAMAAwADAAMAAQABAAIAAgAAAAAAAQAB
AAEAAgAEAAYABAADAAMAAwADAAQABAAEAAUACAAJAAoABwAGAAUABQAHAAgACQAIAAkA
CgALAA0ACgAFAAIA//8BAAEAAQABAAQABQAGAAgACAAIAAgACAAHAAYABAABAP7//v8A
AAAAAgABAAEAAgABAAEAAAD//wIAAwAEAAUAAwADAAMABAADAAIAAQABAAIAAgADAAQA
AAAAAAIAAwAEAAUABgACAAIAAgADAAMAAgACAAIAAwADAAMAAwAAAAAAAAAAAAMABAAE
AAUACAAKAAsACwALAAwADgAPABEAEQARABIAEQARABIAEgAVABYAGAAWABgAGAAWABUA
EwAPAAsACAAFAAEA/v/8//3//f/+////AAAAAAAAAAD///7//f/7//r/+v/6//r/+//8
//3//f/7//v/+//7//3//v/+//7/+v/7//3//P/6//z/AAAEAAsADgANABcAIQAmACYA
JgAoACwAJgAZAAoAAAD7//b/8v/u/+f/5f/p/+z/8v/6//z/9v/z//f/+f/8/wAAAwD/
//n/+v/6//n/+f/7//v/+//7//n/+v/7//v/+//5//n/+f/9//7/AAABAP///v/9//z/
/v8AAAEAAgD///7//P/7//3//f/+//7/AQACAAMABAADAAIAAQAAAP7//v//////AQAC
AAIAAgD///7//f/8//3//v8AAAEAAAAAAP////8DAAMAAQABAAAAAQABAAEAAwADAAQA
BAACAAIABAACAAAAAQABAAEAAgAEAAUABgAEAAQABAAEAAYABgAGAAYABQAFAAYABgAE
AAMAAwADAAMAAwADAAMABQAFAAUABQADAAEA///+/wEAAgADAAUAAwADAAIAAgAEAAUA
BwAIAAYABgAGAAYABwAGAAcABwAFAAQAAwADAAIAAgACAAMAAwACAAEAAQD///7//f/9
////////////AQAAAAAAAAAAAP///v/9////////////////////////////AAAAAAEA
AgAEAAUAAQAAAAAAAAAAAP//////////AAAAAAAA/v8AAAAAAAD///7//f/9/wAAAAAA
AP7/AAAAAAAAAQABAP////////3//f/9//3/////////AAD+//7//v/+////AAAAAP//
/P/8//7//v/9//v/+v/6//3//f/8//v//P/9//7///////////8AAAAAAAD8//z/+v/6
//r/+v/4//j/+P/5//v/+v/6//r/+//7//v/+//6//r/+v/6//3//v/+////AAACAAMA
AwAAAAAAAQABAAIAAwAEAAYACQALAA4AEAAPABAAEgAQAA8ADgALAAkABgABAPz/+P/7
//v//P/+//v/9//0//H/8//0//X/9v/3//j/+f/5//f/9v/1//T/9P/0//T/8//1//X/
9f/1//X/9v/2//b/9v/1//f/+P/6//7/AAAAAAMACAAPABUAGwAeAB4AHAAeAB4AFAAD
APr/+P/1/+z/4v/Y/9P/2f/f/+b/7v/0//T/9v/3//X/9f/0//b/9f/v/+//9P/2//f/
+f/4//f/9v/1//b/+P/6//v/+f/3//f/9//2//T/8//x//H/8v/z//T/8//0//T/9P/3
//j/+P/5//f/9//4//j/9v/2//b/9v/3//j/+f/6//r/+v/7//v/+f/6//r/+v/6//r/
+v/6//v//P/+/////v/8//n/9//7//3//f////3//f/8//v/+//7//z//P/9//7/AQAA
AAIAAwADAAMAAwAEAAQABAACAAIAAgACAAAAAAAAAAAAAwADAAQABAAEAAMAAwADAAMA
AwADAAMABQAFAAUABQADAAEA///+/wAAAAAAAAEAAgADAAMABAADAAMABAAEAAUABgAH
AAgABgAEAAQAAwAFAAQAAwADAP///v/9//3////+//3//f/8//r/+P/3//n/+f/5//n/
/P/8//3//v/8//v/+v/5//j/9//2//X/9//5//v//f/7//v//P/8//7//v///////P/8
//3//v/8//v/+//7//z//v///wAA/f/+//3//P/8//z//P/9//7//v/+//z//P/8//z/
/f////3//f/9//3//f/9//3//f/9//3//v/8//z//P/8//7//v/9//v/+v/6//z//P/6
//n/+f/6//v/+//6//n/9//3//f/9//5//v//P/9//7///8AAP7//v/+/////v/8//v/
+v/+////AAABAP3//P/7//r//v8AAAEAAwACAAIAAQD//wEAAgAEAAUABwAHAAcACAAG
AAUABQAEAAgACgANAAwADAAMAAoACQAIAAMA/v/6//v/+f/4//j/9v/1//X/9f/2//b/
9v/2//j/+P/4//f/9v/2//b/9v/2//b/9v/1//P/8//z//P/9P/2//f/+P/4//f/9f/y
//T//v8GAAYABwAIAAkADwAbACIAHAAYABoAHAAUAAkAAgACAP//8P/i/97/2//b/+H/
7P/y//L/7v/w//H/8//1//T/8v/1//f/+f/4//j/9//3//b/9f/0//P/9f/2//f/9//4
//f/+P/5//z//P/9//3/+//6//n/+P/5//r/+v/6//z//P/7//v/+f/5//r/+v/5//j/
9//2//b/9v/2//b/9//4//r/+//9//7//v/+//3//P/7//r//P/8//3//f/+//7//f/9
///////9//3//v//////////////AAAAAAIAAgAEAAIA//////7//f8AAAIAAwAEAAUA
BgAHAAgABgAEAAIAAAABAAEAAgACAAAA////////AAABAAIAAwAGAAcACAAJAAgABwAG
AAYABAAEAAQABQAGAAcABwAIAAkACQAKAAoACgAKAAoACgAIAAQAAgD//wIAAgACAAMA
AAAAAAAAAQADAAIAAQABAAEAAAD////////////////9//z//P/8/////////////f/9
//3//f/9//3//f/9//////8AAAAAAAAAAAEAAQD+//7///8AAAIAAQABAAEA//8AAAAA
AAAAAAIAAgACAAMABAAFAAcABgAGAAYABAAEAAQABAAFAAMAAQABAAEA/v/9//z/+//9
////AQAEAAIAAgACAAIA///+//z/+f/5//r//f/+//7//f/9//7/AgADAAMAAwABAAEA
AQABAP///////wAA/v/8//r//f/+////AAABAAIAAQACAAMABQABAP7//P/6//z//f/+
/////v/+//7//v///wAAAAABAAIABAAFAAUABQAGAAgACQAJAAkACQAKAAwADQAPABAA
DwAQABIAEAARABIAEQARAA4ACQAEAAAA/f/7//r/+v/6//n/+f/5//r/+v/6//r//P/8
//z/+//5//j/9//2//b/9v/2//X/9//3//f/9//5//r/+v/6//r/9//5//z//P/6//z/
BAAHAAgAEwAZABkAHAAeABwAHAAgABoACwACAP7/+//0/+7/6P/j/+P/5f/k/+r/8v/y
//b/9//z//H/9P/4//n/+//7//n/+P/2//X/9//3//f/9//1//b/9//3//f/9f/1//X/
+P/4//n/+f/6//r/+v/6//n/+v/6//r/+P/4//f/9//5//n/+v/6//v//P/9//7/+//6
//n/+P/6//r/+//7//3//v/+//7//f/8//v/+v/7//z//v///wAAAAD/////AQABAP//
//8AAAEAAQABAAAA//////7///8AAAMAAgAEAAUABQAFAAMAAgAAAP7/AAAAAAAAAAAC
AAIAAgACAAQABQAHAAgABwAFAAQAAwAFAAUABQAFAAMAAwADAAMABQAFAAUABgAGAAYA
BgAHAAQAAwABAAAAAgADAAUABgAHAAgACQAKAAgABgAGAAUABQAEAAMAAwABAAAA////
/wAAAAAAAAEAAwACAAEAAQD+//3//P/7//7//v///wAAAQABAAEAAQABAAEAAQABAP7/
/f/8//v//f/9//7//v8BAAIABAAFAAIAAAD///7/AQABAAIAAwACAAIAAQAAAPv//P/7
//r//P/+/wAAAwAEAAQABAACAAAAAAAAAAEAAwADAAUABwAGAAUABAADAAIAAQAAAAAA
AgACAAIAAgACAAIAAQD//wAAAAACAAIA///9//z//P/+//////////7//f/8//v//f/9
//3//v8AAAAAAAABAAEA/P///wAAAQACAP3//P/7//v/+//6//r/+v/+////AAABAAAA
AAAAAAAA/v/+//3//f8AAAIAAwADAAUABgAIAAkACAAHAAYABgAJAAsADgAQABEAEgAU
ABIAFQAWABUAFQAOAAcAAAD6//r/+f/5//r/+P/3//f/9//4//j/+P/4//r/+v/6//n/
+P/4//j/+P/2//T/8v/v//H/8//1//f/9v/2//X/9P/0//X/9//8//z/+P/4/wIACwAM
AA8AGQAfABoAFgAcACAAHgAWAAsAAAD6//P/6v/o/+T/3f/X/9v/4v/s//T/9v/u/+n/
7f/x//L/9P/1//X/9//3//b/9P/z//H/8f/x//H/9f/4//v//f/7//f/9f/z//b/9v/3
//f/9f/0//P/8v/0//b/9//4//j/+P/3//f/9f/z//L/8P/x//L/8//0//b/9v/2//b/
9v/2//f/9//3//j/+P/4//X/9P/z//L/8//0//b/9//6//r/+f/5//v/+//5//n/+v/7
//v/+//5//n/+v/6//r/+v/8//r/+v/7//v/+//7//z//P/8//7//v/+//7//f/8//v/
+v/5//n/+v/6//3//f/+/////f/9//3//f/8//v/+v/5//r/+//8//7//f/8//v/+//8
//3//f/+//7//f/9//z//v/+//7//v8AAP7//v/9//z/+v/4//f/9v/2//b/9//4//j/
+P/5//n/+P/3//f/9f/1//X/9f/0//L/8f/w//L/8//0//X/9P/z//L/8f/y//P/9P/1
//L/8f/x//D/8f/y//T/9f/2//b/9//4//f/9f/0//P/9f/2//b/9v/0//b/9v/2//T/
9P/0//X/9v/2//b/9P/y//L/8v/z//X/9f/3//n/9//3//f/9//0//P/8v/y//L/8v/y
//L/8v/y//H/7//x//L/9f/2//X/8//y//L/9f/1//T/8//1//X/9f/1//T/8//y//L/
8v/y//L/8//y//D/7//u/+7/7P/s/+z/7v/w//L/9P/z//L/8f/y//L/8v/0//T/9f/1
//b/+f/8//z//P/+/wAAAAAAAAAA/f/7//n/+//8////AQACAP7/+v/3//T/9P/y//L/
8v/x//L/7v/q/+j/5P/m/+f/6P/p/+r/6v/q/+r/6v/r/+z/7f/u/+v/6v/p/+j/6P/o
/+j/6P/q/+r/6v/q/+r/6v/q/+r/7f/w//P/9v/9/wIABwAMAAoACgAKAAoAAwD+//n/
9P/u/w==
         </WaveFormData>
      </LeadData>
      <LeadData>
         <LeadByteCountTotal>10000</LeadByteCountTotal>
         <LeadTimeOffset>0</LeadTimeOffset>
         <LeadSampleCountTotal>5000</LeadSampleCountTotal>
         <LeadAmplitudeUnitsPerBit>4.88</LeadAmplitudeUnitsPerBit>
         <LeadAmplitudeUnits>��V</LeadAmplitudeUnits>
         <LeadHighLimit>2147483647</LeadHighLimit>
         <LeadLowLimit>268435456</LeadLowLimit>
         <LeadID>II</LeadID>
         <LeadOffsetFirstSample>0</LeadOffsetFirstSample>
         <FirstSampleBaseline>0</FirstSampleBaseline>
         <LeadSampleSize>2</LeadSampleSize>
         <LeadOff>FALSE</LeadOff>
         <BaselineSway>FALSE</BaselineSway>
         <ExcessiveACNoise>FALSE</ExcessiveACNoise>
         <MuscleNoise>FALSE</MuscleNoise>
         <LeadDataCRC32>1242455089</LeadDataCRC32>
         <WaveFormData>
AAAAAAAAAAAAAAAAAAAAAAAAAAAAAAAAAAAAAAAAAAD///7//f/8//z//P/8//z//v/+
//7///8EAAUABwAIAAkACgALAA0ACwALAAsACwAKAA4AEgAVABoAHQAgACMAJQAlACUA
JQAmACgAKgApACkAKgAqACgAJgAnACcAJwAmACQAIgAeAB4AGwAaABYAEgAPAAkABAD+
//r/9//1//X/8//y/+//7f/s/+v/6v/p/+n/6f/o/+j/6P/o/+j/6P/o/+f/5//n/+X/
5f/l/+X/5P/k/+T/5P/j/+P/4//j/+X/7P/3/wIACgATABsAKQA+AE0AVABdAG4AeABo
AD4AEQD3/+j/3f/V/9f/0//K/8j/yP/L/87/1P/Y/9f/2f/d/93/3f/d/93/3f/d/97/
3P/c/9z/3P/a/9v/2//b/9v/2//c/9z/3f/d/9z/3P/c/93/3v/e/93/3f/d/93/3//f
/+H/4f/h/+H/4f/h/+H/4f/h/+L/4v/h/+H/4f/i/+L/4v/i/+P/4//j/+P/4f/i/+L/
4v/e/+D/4P/g/+L/4v/i/+L/5P/k/+T/5f/l/+X/5v/m/+b/6P/p/+n/6f/p/+r/6v/t
/+3/7f/t/+z/7v/u/+//7//v/+7/7f/u/+//8f/y//L/8//1//X/9//2//b/9//3//f/
9//3//X/9v/3//j/+v/6//r/+v/7//v//P/9//3//f/9//3//f/9//3//////////v/+
//7//v/9//v/+//7//n/+f/3//b/9v/2//T/8//z//P/9P/0//T/8//z//P/8v/y//D/
8f/x//H/8f/x//D/8P/z//P/8//z//T/9P/0//X/8//z//T/9P/y//P/8//z//X/9f/1
//X/9f/1//b/9//1//X/9f/1//j/+P/4//j/+P/4//b/9v/1//f/9//2//b/9v/1//X/
9f/1//T/9P/2//X/9P/0//P/8//z//P/8//z//P/8v/0//L/8v/y//T/9P/y//T/9P/0
//T/9P/3//r/+//9//7///8AAAEAAwADAAMAAwABAAIABgAKAA4AEgAWABoAGwAdAB0A
HQAcAB0AHwAhACQAJAAlACUAIgAiACMAIwAjACAAHgAcABYAFAARABAADQAIAAYAAQD8
//f/9P/y//P/8f/v/+7/6f/p/+j/5//m/+X/5f/l/+b/5v/m/+b/5v/m/+b/5f/j/+P/
4f/h/+H/4f/g/+D/5P/i/+H/3//h/+P/5//w//v/CAAOABMAGQAnADwAUQBaAGMAbABy
AGQAPAAPAPP/5v/b/9f/2f/R/8j/yP/K/8v/0P/W/9j/2f/b/93/3//f/93/2//b/9v/
3P/a/9r/2v/a/9z/3f/d/93/2//b/9z/3P/f/9//3v/e/97/3//g/+D/3f/d/93/3f/d
/93/3//f/+H/4f/h/+H/4f/h/+H/4v/k/+P/4//j/+T/5P/k/+T/4//j/+P/4//j/+T/
5P/k/+T/5v/m/+b/5P/k/+T/5P/m/+b/5v/n/+n/6f/q/+r/6//u//D/8f/v/+//8P/w
/+//7//v/+//8v/0//T/9f/0//X/9f/1//X/9f/2//b/9v/3//n/+f/7//r/+v/7//n/
+f/5//n/+//8//3//v/9//z/+//6//3//f/+/////f/9//3//f////////8BAAEAAQAA
AAAA/v/+//3/+//8//3//P/9//v/+v/6//r/+P/3//f/9//2//b/9v/1//T/8//x//D/
8f/z//T/9f/1//X/9P/0//P/8//z//P/8v/y//L/8//2//f/+f/6//z//f/9//3/+v/5
//j/9//3//f/+P/5//n/+f/5//n/+//8//3//v/8//z/+v/6//n/+//7//r/+v/6//n/
+f/6//v/+//8//r/+f/4//j/9//3//f/9//4//n/+v/6//j/9v/2//b/9P/0//T/9P/0
//b/9v/2//f/+P/5//r//f8AAAEAAwAEAAUABgAHAAgABwAGAAUACAAKAA8AFAAYABwA
IAAkACQAJQAkACMAIQAjACYAKQAoACYAJQAjACMAJAAmACcAKQAmACQAIgAcABgAEwAQ
AAwABgADAP3/+v/1//L/8P/x/+//7f/s/+v/6//q/+n/5v/l/+X/5f/k/+T/5P/k/+T/
5P/k/+P/4f/h/9//3//f/9//3v/e/+D/3v/f/+P/4//h/+n/+P8FAAwAEAAbAC0AQwBQ
AFsAZABzAHoAbgBKABoA+//r/97/1//T/83/yf/G/8b/xv/J/87/0v/U/9P/1f/Z/9v/
3f/f/9//3//f/+D/3//e/93/3P/e/9//3//f/9//3//g/+D/3//f/97/3v/g/+H/4v/i
/+P/4//j/+P/4f/h/+P/4//j/+P/4//j/+P/4//j/+T/4v/h/+H/4f/j/+T/5f/m/+f/
5//n/+f/5f/m/+b/5v/m/+j/6P/o/+r/6v/q/+r/6v/q/+r/6//r/+v/7P/s/+r/7P/t
/+3/7f/t/+7/7v/v/+//7//v/+7/8P/w//H/8P/x//H/8f/z//P/9P/0//j/+f/7//v/
+f/4//j/+f/5//n/+f/5//n/+v/7//z//P/8//z//P/9//3//v///wEAAQABAAEAAwAD
AAMABQADAAMAAgACAAIAAgABAP///f/9//v/+//7//r/+v/6//r/+f/5//n/9//2//X/
8//1//X/9P/0//T/9f/1//X/9f/1//T/9P/3//f/9//3//b/9v/2//f/+f/5//r/+v/8
//3//f/9//v/+//7//v//f/9//7///8BAAEAAQABAAEAAAD///7/AAAAAP7//v/9////
///+/wAAAAD///////////7//v/8//v/+v/6//v/+//7//v//f/9//3//P/8//r/+v/6
//r/+v/6//r/+P/4//j/+P/6//z//P/8//z//P///wIAAwAFAAQABQAGAAcACQAJAAkA
CQALAAwAEAAUABUAGAAbAB4AIwAlACUAJQAkACUAJwApACkAKAAoACcAJAAkACUAJQAl
ACIAIAAeABoAGAAVABQAEAAKAAcAAQD8//f/9P/y//P/8f/v/+7/6//r/+r/6f/o/+f/
5//n/+b/5v/m/+b/5f/k/+P/4f/j/+P/4f/h/+H/4f/g/+D/5P/k/+H/4//h/+H/4f/o
//X/AgAOABUAHwAvAEQAVQBeAGcAcgB6AHAASAAXAPf/5v/Z/9P/0f/N/8T/wP/A/8P/
yv/Q/9L/0//X/93/3//f/9//3f/d/93/3v/e/97/3v/e/97/3//f/9//3//f/+D/4P/j
/+P/4v/i/+D/4f/i/+L/3//f/9//3//h/+H/4//j/+P/4//j/+P/4f/h/+H/4v/j/+P/
5P/l/+T/5P/k/+T/5f/l/+X/5f/j/+T/5P/k/+T/5v/m/+b/5v/m/+b/5v/k/+T/5P/l
/+X/5f/m/+b/5P/m/+f/5//p/+n/6v/q/+z/7f/u/+//7v/w//D/8f/y//P/8//z//X/
9f/2//b/9v/3//n/+f/5//j/+P/5//v/+//7//v/+//8//3//v/9//z/+//6//3//f/+
//////////////8BAAEAAQADAAMAAwACAAIAAAAAAP///f/9//3/+//7//3//P/8//z/
+P/3//f/9//4//j/+P/3//f/9//2//b/9v/3//f/9//3//f/9v/2//n/+f/5//n/+P/4
//j/+f/5//n/+v/6//j/+f/5//n/+v/7//z//f/7//v//P/9//v/+//7//v//v/+//7/
/v/+//7//P/8//3///////7//v/+//3//f///////v/+//7//f/8//z//f/9//3//f//
///////+//7//P/8//z/+//6//n/+P/2//b/9v/2//b/9//3//f/9v/2//b/9v/2//b/
9v/3//X/9v/4//n/+P/4//j/+P/4//r//v8AAAMABAAFAAYABwAJAAkACQAJAAsADAAQ
ABQAFAAWABgAGgAdAB8AHwAfAB0AHwAiACUAJwAmACYAJQAkACQAJQAlACUAIgAgAB4A
HAAaABcAFgAQAAoABwABAP7/+f/2//T/8//x/+//7v/r/+v/6v/p/+r/6f/p/+n/6P/o
/+j/6P/m/+b/5v/l/+f/5//l/+X/5//n/+b/5v/k/+b/4//j/+P/5f/n/+7/9/8EABIA
GQAhAC8ARABVAF4AaQB2AIAAegBYACUAAQDw/+H/2//Z/9P/yv/G/8r/z//U/9r/3P/b
/9v/3f/f/+H/4//h/+H/4f/i/+L/4v/i/+L/4v/j/+P/4//j/+P/5P/k/+P/4//i/+L/
5P/l/+b/5v/l/+X/5f/l/+X/5f/n/+f/5//n/+f/5//p/+n/6f/q/+r/6f/p/+n/6P/o
/+j/6P/n/+f/5//n/+f/6P/o/+j/5v/o/+j/6P/q/+r/6v/q/+j/6P/o/+n/6//r/+z/
7P/s/+7/7//v/+//7//w//D/8//z//P/8//y//T/9P/1//j/+f/5//n/+f/5//r/+v/7
//v//P/7//z//P/9/////f/9//3//f/+/wAAAgAEAAIAAgACAAIAAQABAAIAAwADAAMA
AwADAAcABwAHAAkABwAHAAYABgAIAAgABwAFAAcABwAFAAUABQAEAAQABAACAAEAAQAB
AAAAAAAAAP////////7//v8AAAEAAQABAAEAAQAAAAAAAAD///7//f/+//7//v////3/
/f/+//7//f/9//z/+//8//3//v////////8AAAEA///////////+//7//v/+/wAAAAD+
//7//f///////v8AAAAA//////7//f/7//r/+v/5//j/+P/6//v//P/9//v/+//7//r/
+v/4//j/+P/4//j/+P/4//j/+P/4//j/+P/5//n/+f/4//j/+P/4//j/+P/4//n/9//4
//j/+f/5//r/+v/7//j//P/+//7//v/+////AgADAAUACAAJAAoACwANAA0ADQANAAoA
CgANABAAFgAaAB4AIgAnACkAKQApACgAKQArAC0ALwAuAC4ALQAqACoAKwArACkAJgAk
ACIAHgAcABkAGAASAAwACQADAP7/+f/2//T/8f/v/+3/7P/r/+v/6v/p/+n/6f/q/+v/
6f/o/+f/5v/o/+j/6P/n/+f/5//l/+X/4//j/+L/4v/m/+b/5//n/+f/5//p//L/AQAM
ABQAGwAlADcATABXAGIAbwB8AIIAbAA8AA0A9f/o/9v/2f/Z/9P/zP/M/8z/z//U/9r/
2v/b/9v/3f/h/+P/4//l/+X/5f/m/+b/5v/m/+b/5P/l/+X/5f/j/+P/5P/k/+b/5//n
/+j/6P/p/+r/6v/o/+f/5v/l/+j/6f/s/+3/7f/t/+3/7f/s/+v/6v/q/+r/6f/p/+n/
6v/q/+r/6v/t/+3/7f/t/+v/7P/s/+z/6v/s/+z/7P/s/+z/7P/s/+z/7P/s/+3/7f/t
/+7/7v/u//D/8f/x//L/8//1//b/9v/1//T/8//0//b/9v/3//n/+//8//3//////wAA
AAD+//3//f/7//7//v///wEAAgADAAQABQADAAQABQAGAAQABAAEAAQABwAHAAgACQAJ
AAkACQAJAAkACQAJAAsACwALAAoACgALAAwADAALAAsACwAJAAkACAAGAAUABAADAAMA
BAAFAAQABAAEAAMAAwADAAIAAgAEAAUABQAFAAUABQAEAAQABAADAAIAAQAEAAQABAAF
AAcABwAIAAgACAAJAAkACQALAAsACwALAAkACQAKAAsACwALAAsACwAOAA4ADgAOABAA
EAAOAA4ADAANAAwACgAMAAwACwALAAwADQANAA4ADQALAAkACAAJAAkACQAJAAsACwAL
AAoABwAEAAMAAgADAAQABQAGAAgACAAIAAgABgAHAAcABwAIAAgACAAIAAgAAgAAAAEA
AAABAAIAAwAEAAcADAAPABMAFAAVABYAFwAYABcAFgAVABcAGAAcACAAIwAmACkALAAx
ADMAMwAzADUANwA6AD0AOwA6ADoAOQA4ADgAOQA5ADsAOAA2ADQALgAsACkAKAAiABwA
GQATAAwABwAEAAIAAQD///3//P/5//n/+P/3//b/9f/1//X/9P/0//T/9P/2//b/9v/1
//X/9f/z//P/8f/x//D/8P/w//D/8f/x//H/8f/z//z/CQAWACAAJwAzAEUAWABnAHIA
fQCIAI4AgABWACcACwD4/+v/5//j/9v/1v/U/9T/1//c/+L/5P/l/+f/6f/r/+v/6//r
/+v/6//s/+z/7P/s/+z/7v/v/+//7//t/+3/7v/u/+//7//u/+7/7v/v//D/8P/x//H/
8f/x/+//7//x//H/8//z//P/8//x//H/8f/y//D/7//v/+//8f/y//P/9P/z//P/8//z
//X/9v/2//b/9P/2//b/9v/2//b/9v/2//b/9v/2//f/9//3//j/+P/4//r/+//7//v/
+//8//z/+//7//v/+//8//7//v////7/////////AQABAAIAAgACAAMABQAFAAUABAAE
AAUABQAFAAUABQAFAAYABwAIAAkACgALAAwACgAJAAkACQALAAsACwALAA0ADQANAA8A
EQARABAAEAAOAA4ADQALAAsACwAJAAkACwAKAAoACgAIAAcABwAHAAQABAAEAAMAAwAD
AAIAAgACAAMAAwADAAMAAwACAAIABQAFAAUABQAEAAQABAAFAAMAAwAEAAQABgAHAAcA
BwAJAAkACQAJAAcABwAIAAkACQAJAAkACQAMAAwADAAMAAwADAAKAAoACAAJAAgABgAI
AAgABwAHAAcABwAGAAYACAAHAAYABgAHAAcABwAHAAYABQAEAAIAAwACAAMABAACAAIA
AgACAAIAAgACAAIAAgADAAMAAwACAAIAAgACAAIAAgACAAMAAAAAAP///////wAAAAD+
/wAAAAAAAAAAAgAGAAgACwAMAA0ADgAPAA8ADwAPAA8ADwAQABQAGAAdACAAIwAmACcA
KQApACkAKwAtADAAMwAxADAAMAAvACwALAAtAC0ALQAqACgAJgAiACAAHQAcABYAEAAN
AAcAAgD9//r/+P/3//X/8//y/+//7//u/+3/6v/p/+n/6f/q/+r/6v/q/+j/6P/o/+f/
6f/p/+f/5//n/+f/5v/m/+T/5P/j/+P/4//j/+f/8v8BAA4AFgAfACkAPQBSAF0AZgBv
AHwAfgBqADwADwD3/+b/2//Z/9X/y//G/8j/yv/N/9L/1v/Y/9v/3//h/+H/4f/f/+H/
4f/h/+L/4P/g/+D/4P/i/+P/4//j/+X/5f/m/+b/5v/l/+P/4v/k/+X/5v/m/+X/5f/l
/+X/4//j/+X/5f/j/+P/4//j/+T/5f/m/+j/6P/n/+f/5//n/+b/5f/k/+X/5f/l/+X/
5f/m/+b/5v/m/+j/6P/o/+j/6P/o/+j/6P/o/+j/6f/r/+v/7P/s/+z/7v/v/+//7//v
//D/8P/z//P/8//z//T/9v/2//f/+P/5//n/+f/5//n/+v/6//r/+//9//3//v/+////
AQD/////////////AAABAAIABAAEAAQABAADAAMABAAFAAUABQAFAAUABwAHAAcACQAJ
AAkACAAIAAoACgAJAAcACQAJAAcABwAHAAYABgAGAAIAAQABAAEAAAAAAAAA//8BAAEA
AAAAAP7///////////////7//v///////////wAAAAAAAAEAAQABAAIAAgAAAAEAAQAB
AAMAAwADAAMAAgABAAEAAQACAAMABAAFAAgACAAIAAgABgAGAAQABAADAAUABQAEAAYA
BgAFAAUABQAFAAQABAAEAAMAAgACAAEAAQABAAEAAwADAAMAAgAEAAIAAgACAAAAAAAA
AAAAAAAAAAAAAAD//////v/9//3//v///wAAAAAAAAAAAQD//wAAAAABAAAAAAD/////
AAD9//z//f/+////AAACAAYACAALAAoACwAMAA0ADwAPAA8ADwAPABAAFAAYABsAHgAh
ACQAJwApACkAKQAnACkALAAvADAAMAAxADEALgAuAC8ALwAtACoAKAAmACQAIgAfAB4A
GgAUABEACwAGAAEA/v/8//3/+//5//j/8//z//L/8f/u/+3/7f/t/+z/7P/s/+z/7v/u
/+7/7f/v/+//7f/t/+3/7f/s/+z/7P/s/+n/6f/p/+n/7f/0/wEADgAYAB0AJwA5AEwA
XQBoAHEAfACEAHgAUAAfAAEA8v/n/+H/3//X/87/zv/S/9X/2P/c/+D/4f/l/+f/6f/p
/+n/5//n/+f/6P/q/+r/6v/q/+r/6//r/+v/6f/p/+r/6v/t/+3/7P/s/+v/6//r/+r/
6v/r/+z/7f/t/+3/7//v/+//7//v/+//7//v/+//8P/w/+//7//v//D/8P/w//D/7//v
/+//7//t/+7/7v/u/+7/8P/w//D/8P/w//D/8P/y//L/8v/z//H/8f/y//L/8v/0//X/
9f/1//X/9v/2//b/9f/0//P/9f/4//n/+//+/////////wEAAQACAAIAAQABAAIAAQAE
AAQABQAHAAcABwAHAAcABgAGAAYABgAIAAgACAAIAAkACQAKAAsACwALAAsACwANAA0A
DQAPAA8ADwAOAA4ADgAOAA0ACwALAAsACQAJAAkACAAIAAgABgAFAAUABQACAAIAAgAB
AAMAAwACAAIAAgADAAMAAwAFAAUABAAEAAIAAQAAAP//AAAAAAAAAQAEAAUABwAIAAcA
BwAGAAUAAwADAAMAAwADAAMABAAFAAYABwAIAAkACQAIAAcABgAEAAQAAgACAAQABwAI
AAgACAAIAAcABwAFAAUABAAEAAUABQAFAAYABwAHAAcABwAGAAUABAACAAIAAAAAAAAA
AgACAAIAAgACAAIAAgACAAAAAQABAAEA/v/+//7//v/+//7//v///wEAAAACAAIAAgAC
AAIAAgAFAAgACQALAAsACwALAAsADgAPABAAEQASABQAGQAeAB4AIAAiACQAJwApACkA
KQAqAC0AMQA1ADMAMgAyADEALAAsAC0ALQAuACwAKwAqACgAJgAjACIAGwAUABAACQAG
AAEA/v/8//n/9//1//T/8f/x//D/7//w/+//7//v/+z/7P/s/+z/7P/s/+z/6//t/+3/
6//r/+v/6//q/+r/6P/o/+v/6//p/+v/7f/2/wUAEgAYACEALwBFAFYAXwBoAHUAgAB+
AGYAOgARAPv/7P/h/9//2//T/9D/0P/Q/9H/2P/e/+D/3f/f/+H/4f/f/+H/5P/l/+b/
6P/o/+j/6P/o/+f/5//m/+X/5v/n/+n/6v/q/+n/5//m/+b/5//o/+j/5//n/+f/5//p
/+n/6//r/+r/6f/o/+f/6f/p/+n/6v/r/+v/7P/t/+z/7P/s/+z/7f/t/+3/7f/r/+z/
7P/s/+z/7v/u/+7/7P/s/+z/7P/u/+7/7v/v/+//7//w//D/7v/w//H/8f/y//P/9f/2
//X/9f/1//X/9P/2//b/9//4//n/+f/5//n/+f/6//r//P/9//////////7//v//////
/////////f/+////AAAAAAAAAAAAAAMAAwAEAAUABQAFAAUABQAJAAkACQALAAsACwAK
AAoACAAIAAcABQAHAAcABQAFAAQAAgABAAAAAAD////////8//z//P/7//v/+//6//r/
/P/9//3//f///////v/+////////////AAAAAAAAAQABAAEAAgACAAIAAwADAAMABQAF
AAUABQADAAMABAAFAAUABQAFAAUABgAGAAYABgAIAAgABgAGAAUABwAHAAYABAAEAAMA
AwADAAMAAgACAAQAAwACAAIAAwADAAMAAwADAAMAAwACAAIAAAAAAAAAAgACAAIAAgAB
AAAA///+//z//f/9//3//P/8//z//P/+/wAA/v///wAAAQACAAMABgAHAAkACwANAA8A
EQARABEAEQARABEAEgAWABoAHQAgACMAJgApACsAKwArACsALQAwADMAMQAwADAALwAu
AC4ALwAvAC8ALAAqACgAJAAiAB8AHgAYABIADwAJAAYAAQD+//z/+P/1//L/8P/v/+//
7v/t/+3/7f/u/+//7v/u/+7/7v/s/+z/7P/r/+n/6f/n/+f/6f/p/+j/6P/q/+j/5//l
/+X/5//t//b/AQAOABYAHwArAD8AVABhAGgAcwCAAIQAcABCABUA+//s/9//3f/Z/9H/
yv/I/8j/zf/U/9r/3P/f/+H/4//j/+P/5f/k/+P/4v/i/+L/4v/i/+L/5P/l/+X/5f/l
/+X/5v/m/+n/6f/o/+j/5v/n/+j/6P/l/+X/5f/l/+f/5//p/+n/6f/p/+n/6f/p/+n/
6f/q/+r/6f/p/+n/7P/s/+z/7P/r/+v/6//r/+v/7P/s/+z/6v/s/+z/7P/q/+r/6v/q
/+z/7P/s/+3/7f/t/+7/7v/u//D/8f/x//H/8f/y//L/8//z//P/8//0//b/9v/3//j/
+f/5//n/9//3//j/+P/8//3///////3//P/8//3//f/9//3//f///wAAAQACAAQABAAE
AAQABQAFAAYABwAFAAUABQAFAAcABwAHAAkACQAJAAgACAAIAAgABwAFAAcABwAFAAUA
BAACAAEAAAD/////AAABAP7//v/+//3///////7//v/8//3//f/9//v/+//6//r//f/9
//3//f/+//7//v////////8AAAAAAAABAAEAAQABAAEAAQABAAEAAQACAAMAAwADAAMA
AwAEAAQABAAEAAYABgAEAAQABQAHAAcABgAGAAYABQAFAAUABQAEAAQABAADAAIAAgAB
AAEAAQABAAEAAQABAAAAAAD+//7//v/+//7//v/+/wAAAAAAAAAA/v/////////9//z/
+//6//z//P/8//3//f/6//r/+//+////AAABAAIAAQAEAAUABwAIAAkACgALAA8ADwAP
AA8ADwAQABQAGAAbAB4AIQAkACkAKwArACsAKQArAC4AMQAxADAAMAAvACoAKgArACsA
KwAoACYAJAAiACAAHQAcABgAEgAPAAkABgABAP7//P/5//f/9f/0/+//7//u/+3/7v/t
/+3/7f/q/+r/6v/q/+z/7P/s/+v/6//r/+n/6f/n/+f/5v/m/+b/5v/l/+X/5f/n/+v/
9P///woAFAAbACMANQBKAFkAYgBtAHgAfABqAEAAEwD3/+b/2//V/9X/y//E/8b/yP/N
/9b/2v/a/93/3f/f/9//4f/h/9//3//f/+D/4P/g/+D/4P/e/9//3//f/+H/4f/i/+L/
4f/h/+D/4P/f/9//3//e/97/3//g/+H/3//f/+H/4f/h/+H/4f/h/+P/4//j/+T/4v/h
/+H/4f/i/+L/4v/i/+P/4//j/+P/4f/i/+L/4v/i/+T/5P/k/+L/4v/i/+L/4P/g/+D/
4f/f/9//4P/g/+H/5P/m/+f/5f/l/+b/5v/l/+X/5f/l/+T/5v/m/+f/5v/n/+f/5//o
/+n/6//s/+7/7//x//H/8f/w//D/8f/x//H/8f/x//H/8v/z//T/9P/0//T/9P/1//X/
9v/3//f/9//3//f/+f/5//n/+//9//3//P/8//7//v/9//v/+//7//n/+f/3//b/9v/2
//T/8//z//P/9P/0//T/8//1//X/9P/0//L/8//z//P/8//z//L/8v/z//P/8//z//T/
9P/0//X/9//3//j/+P/2//f/9//3//f/9//3//f/+f/5//r/+//7//v/+//7//z//P/8
//z//v/+//z//P/7//3//f/8//3//v/+//////////7//v/8//v/+v/6//3//f/9//3/
/P/7//r/+P/4//b/9v/2//b/9v/2//b/9v/2//b/9v/2//f/9//3//X/9P/z//L/9P/0
//T/9f/z//T/9P/1//H/8P/y//L/8v/y//T/+P/6//3//v///wAAAQAFAAUABQAFAAUA
BgAKAA4AEQAUABcAGgAbAB0AHQAdABwAHQAfACEAJAAkACUAJQAkACQAJQAlACMAIAAe
ABwAGAAWABMAEgAOAAgABQD///v/9//1//T/8v/v/+z/6v/p/+n/6P/n/+T/4//j/+P/
4P/g/+D/4P/i/+L/4v/h/9//3//d/93/3//f/97/3v/g/+D/4f/f/9//3f/f/+j/9f8C
AAwAFQAdAC0AQgBPAFoAYwBuAHAAXgA0AAcA7//g/9P/zf/L/8X/wP/A/8L/xf/I/8z/
zv/R/9P/1//X/9n/2f/Y/9f/1v/W/9j/2P/Y/9j/2f/b/9z/3f/b/9v/3P/c/9v/2//a
/9r/2v/b/9z/3P/d/93/3f/d/9z/2//c/9v/3f/d/93/3f/d/93/3f/e/9z/2//b/9v/
3P/c/9z/3P/d/93/3f/d/9//4P/g/+D/3f/e/93/3P/e/97/3v/e/+D/4P/g/+H/4f/h
/+L/4v/i/+T/5f/l/+P/4//k/+T/5f/l/+X/5f/m/+j/6P/p/+n/6f/o/+f/6f/p/+r/
6v/s/+3/7//v/+//7v/u/+//7f/t/+3/7f/u//D/8v/0//P/8v/x//D/8f/x//L/8//1
//X/9f/1//X/9f/1//f/9//3//b/9v/2//b/9f/z//P/8//x//H/8f/w//D/8P/s/+v/
6//r/+z/7P/s/+v/7f/t/+z/7P/r/+v/6v/p/+v/6//q/+r/6f/p/+n/6f/s/+z/7P/t
/+z/6//r/+r/7P/t/+3/7f/u/+//8P/x/+//7//w//H/7//v/+//7//y//L/8v/y//L/
8v/w//D/8P/x//D/7v/u/+7/7f/t//D/8f/x//L/8f/v/+3/7P/t/+3/7f/t/+3/7f/t
/+z/7P/q/+r/6v/q/+r/6v/q/+r/6v/q/+r/6P/p/+n/6f/m/+b/5v/m/+b/5v/m/+f/
6//u//D/8//x//L/8v/z//T/9f/2//f/9//4//r//P8BAAQABwAKAA8AEwAUABQAEwAU
ABYAFgAYABoAGwAbABoAGQAYABcAFQATABEAEQAQAA8ADgAKAAIA///6//X/8f/t/+j/
4//g/93/2f/V/9T/0v/S/9T/1P/U/9T/0f/Q/8//zv/N/8z/y//K/8v/zP/N/87/zf/M
/8v/yv/K/8r/yv/K/8j/yP/I/8j/zv/U/9r/4P/s//j/BAAQAB8ALgA9AEwASABEAEAA
PAAkAA==
         </WaveFormData>
      </LeadData>
      <LeadData>
         <LeadByteCountTotal>10000</LeadByteCountTotal>
         <LeadTimeOffset>0</LeadTimeOffset>
         <LeadSampleCountTotal>5000</LeadSampleCountTotal>
         <LeadAmplitudeUnitsPerBit>4.88</LeadAmplitudeUnitsPerBit>
         <LeadAmplitudeUnits>��V</LeadAmplitudeUnits>
         <LeadHighLimit>2147483647</LeadHighLimit>
         <LeadLowLimit>268435456</LeadLowLimit>
         <LeadID>V1</LeadID>
         <LeadOffsetFirstSample>0</LeadOffsetFirstSample>
         <FirstSampleBaseline>0</FirstSampleBaseline>
         <LeadSampleSize>2</LeadSampleSize>
         <LeadOff>FALSE</LeadOff>
         <BaselineSway>FALSE</BaselineSway>
         <ExcessiveACNoise>FALSE</ExcessiveACNoise>
         <MuscleNoise>FALSE</MuscleNoise>
         <LeadDataCRC32>3262913351</LeadDataCRC32>
         <WaveFormData>
/v/+//7//v/9//z/+//6//z//P/8//z//P/8//z//P/8//z//P/8//n/+P/3//b/+v/8
//7/AwAFAAcACQALAAkADQAPAA8ADwAPAA8AEAATABUAFQASABAADwAMAAoABwACAP7/
+//2//P/8P/r/+f/5//o/+j/5v/l/+X/5v/m/+b/5f/k/+L/5f/q/+3/7v/w/+//7f/z
//j//f////7//v///////P/8//r/+v/7//z//f///wIAAQACAAQAAgACAAIAAgABAAEA
AQAAAP7/+//5//j/9v8DAA4ADwARABgAIAAeABsAGgAWABEAEgAMAPn/5v/Q/7v/r/+m
/6D/pP+o/6L/l/+V/5r/o/+v/8H/z//a/+L/5//w//j///8FAAcACAALAAwADAAMAAwA
DgAOAA4ADgAOAA0ADQAMAA8AEwAWABkAGwAZABgAFwAUABQAEwATABYAFgAVABUAFQAW
ABYAFQAVABUAEwASABAAEgASABIAEwAUABQAFQAXABcAFwAWABMAEwAUABQAEwASABEA
EAAQAA8ADwAPABIAEwATABMAFAAVABcAGAARABAADwAOABAAEAAQABAAFAAVABYAFwAT
ABUAFQAVABQAFAATABMAEQARABEAEQAOAA4AEQAUABYAFgAaABwAHAAYABQAEgAPAA8A
DgANAA0ADwARABMAEAAPAA8ADgARABEAEgAUABEAEAAOAAsABwAGAAUABQAHAAgACAAH
AAQAAwACAAEAAgAFAAYACAAHAAUABAACAP7//f/8//v//v8AAAIABAAEAAMAAwADAAMA
AwABAP7//////////v//////AAACAAEAAgACAAIA/f/8//r/+P/5//r//P/+/wEAAgAE
AAUABgAFAAQAAgAEAAQABQAGAAMAAgACAAMAAgACAAIAAQD+//7///8BAAAAAgAAAP7/
/v///wEAAwABAAAA/v/9////AAAAAAAAAgACAAIAAQAFAAgACgAKAAoABwAJAAgABwAG
AAUABAAIAAkADAAPABMAEwAXABkAGAAXABYAFQAYABsAHQAdAB0AGgAYABQADgAHAAAA
+v/3//P/8f/v/+7/7f/u//D/8f/y//L/8//z//L/8f/v/+3/7P/u//L/8//2//r/+//9
////AgAFAAYABgAHAAkABgAEAAMAAAACAAQABgAIAAcABwAFAAUABQAEAAMAAgAAAAAA
AQACAAIAAgABAAEAAgAGAAsAEAATABkAIgAoACQAHwAaABYAFQASAA4AAQDm/8b/rf+h
/6L/pv+k/5j/hv99/4f/oP+x/7//z//d/+L/5v/t//b/AAAHAA0ADwAQABEAFAAUABQA
FAAUABQAFAAUABQAEwATABIAFQAZABwAHwAhAB8AHgAdABoAGAAVABMAGQAcAB4AIQAg
ACAAHwAdABsAGwAZABgAGQAcAB0AHgAcABwAGwAbABkAGQAZABgAFQAVABYAFgAZABoA
GwAcABkAFwAWABUAFgAXABcAFwAZABkAGgAaABcAGAAZABoAGAAYABgAGAAXABcAFwAX
ABUAFwAXABcAGQAaABoAGwAZABkAGQAZABYAFgAZABwAGgAYABoAGgAaABgAFgAWABcA
GQAaABsAGAAXABYAFQAUABMAEwASABMAEwAUABYAFAAUABMAEQAQABAAEAARABAAEAAP
AA0ACwALAAsACwAHAAcABQAEAAcABwAIAAgACAAJAAoACwALAAoACQAIAAgABwAHAAcA
BwAHAAUAAgAEAAUABgAGAAgABwAHAAgABgAGAAUABAAFAAYABgAGAAYABgAHAAgACgAK
AAsACwAPAA8ADwAOAAsACgAKAAoABwAGAAYABwAIAAgACAAHAAgACAAJAAsACQAKAAcA
BAAEAAUABwAJAAsADAAMAA0ACgAKAAkACAAIAAgACAAHAAkACgAKAAgABgAHAAkACQAR
AA0ACwAMAAwADAAMAAwAEgATABYAGQAZABcAGQAZABwAHwAiACUAIgAjACMAIQAdABgA
FAAOAAoABQAAAPz//P/5//j/9//w/+3/7P/s/+//8P/w//H/8v/y//L/8f/z//T/+P/+
////AAACAAEAAQADAAYACQALAAoACgALAA0ADAAMAAoACAAGAAQAAgAEAAUABAAFAAYA
BgAGAAYACQAKAAwADgALAAoACAAHAAwADAALAA4AEwAZACIAJgAmACcAIgAaABsAHAAU
AAEA5P/I/7v/vf++/77/vP+6/7b/sf+v/7D/t//F/9H/2//k/+z/8//6/wAABwALAAsA
DAARABUAFgAXABgAGAAYABgAGAAbABsAHAAcABkAGQAYABcAGQAXABYAFQAYABoAGwAd
ABwAGgAXABUAFQAWABYAFQAVABUAEwASABQAFgAWABYAGQAaABoAGwAYABUAEgAOABEA
EwAWABgAGgAaABoAGgAZABcAFgAVABMAEwASABEAEQARABIAEgAPABAAEQASAA8ADgAN
AAwADwAPAA8ADwANAA8ADwAPAA4ADgANAA0ACwAJAAcABQAHAAoAEAAWABUAEgATABIA
FAASABAAEAAOAA0ACwAJAAsADQAPABEADgALAAkABgAIAAkACwAOAA0ADAAKAAcAAwAC
AAEAAQADAAQABAADAAQABQAGAAcABgAHAAYABgAFAAMAAgAAAAEAAwAFAAcABAACAAAA
/v8BAAEAAgADAAQABQAEAAIABAAFAAYABgAFAAMAAgACAAMABAAEAAQAAgACAAEAAAAA
AAAAAQACAAEAAAAAAP///v/9//z/+v/5//j/+P/4//r//P///wMAAwACAAEA///8//r/
+f/5//v//v/9//z//v///wEAAwACAAIAAQABAAEAAgACAAIAAgACAAIAAQAAAAAA///8
//7///8BAAEAAwADAAEAAAAGAAQABAAEAAQABAAFAAUABwAJAAkACQANAA8AEgATABQA
FQAXABsAHgAfABkAFAAQAAoABwADAP///P/2//H/7v/r/+j/5//o/+r/6P/o/+f/5//r
/+z/7f/t/+n/6P/q/+7/9P/4//3////8//3///8BAAMAAgACAAMABQAEAAQAAgAAAAAA
AAAAAP/////9//3//v/+//7//v/9//z//P/8////AgAEAAcADAAKAAkADAAPAA8AFgAa
ABoAGwAcABoAFwAUAAwAAQDq/9D/t/+n/6D/oP+g/57/mP+T/5P/mP+h/7H/w//T/9z/
3v/f/+j/9P8DAAkABwAKAA8ADQAMAAsACgAPABIAFQAYABkAGQAaABoAGAAZABkAGQAb
ABkAGAAXABcAGAAYABkAGAAYABcAFwAVABYAFgAVABUAFQATABIAEgAUABQAFAATABIA
EAAPABQAFwAaABwAGQAZABoAGgAXABYAFQAUABIAEQARABEAEAARABEAEQARABEAEgAS
ABEAEgATABQAEgASABIAEgARABEAEQARAA0ADQALAAkADwASABQAFwAYABkAGgAbABYA
FAAVABYAFQASABMAEgAXABYAFQAWABYAFwAXABcAFwAXABcAFwAUABMAEwASABIAEQAR
ABIAEQAQAA4ACwAIAAYABAADAAQABgAHAAcABAADAAIAAQAAAAEAAAAAAAIAAQABAAAA
AAABAAIAAwAEAAQABAAEAAMAAQAAAP//AQABAP///P/8//3//v/+//z/+//7//z//f/+
//7//v/7//r/+P/2//b/9v/3//j//f8AAAQABwAIAAcABgAEAAAA/v/9//z//P/8//3/
///+//z/+v/3//b/9v/3//n//f8CAAMABAABAAEAAgADAAIAAgABAAEA//8AAAAAAAD+
//7//v/9//3//v/+//z//v///wEAAQAAAP///P/6//n/+//7//r/+//7//3/AQD+//v/
+f/3/wcADwAMAAIA/v8BAAIAAwAEAAkACQALAA0ADwAPABMAFQASABEAEAAPABIAFQAX
ABcAFQASABAADAAHAAEA+//2//H/7f/r/+n/5f/j/+P/5P/m/+b/5f/l/+j/6v/s/+3/
6f/o/+r/7v/x//T/+P/5//n/+//+/wEA///+//7////9//z//P/6//r/+v/6//r/+f/5
//f/9//5//r/+//8//7//v///wAA/v/+//3//f/8/wAAAwAGAAcACwASABwAHAAZABgA
GAAVABIACAD3/+L/xP+n/5f/jv+K/4z/jP+C/3n/ff+I/5X/qf+//83/1v/c/+H/5v/s
//P//f8BAAQACwAOAA4ADgAOAA4ADgAOAA4ADQANAA4ADgAPABEAEgATABYAFQAVABUA
FAAUABMAEwAWABYAFQAVABMAFAAUABMAEQARAA8ADgAQABIAEgASABIAEgARABEADQAL
AAkABgALAA8AFAAYABYAFAASABAAEQARABIAEwATABMAEgARABEAEQASABIADwAQABEA
EgAPAA4ADQAMAA4ADwAQABEADgAPAA4ADQAOAA4ADQANAA8ADwAPAA8ADgAOABEAFAAV
ABQAFwAYABgAFgAUABQAEgATABMAEwAPAA8ADwAPAA8ADwAQABAAEgARABEAEgAOAAwA
CQAFAAQABAAEAAUAAgACAAEA/////wEAAwAFAAMAAwABAAAAAgABAAEAAAD9//3//f/9
//z//P/8//z/+//5//j/9//4//n/+P/2//f/9//3//b/+f/5//r//P/9//7//v/+//r/
+v/5//j/9f/0//T/9P/5//z/AAADAAMAAwADAAIA///+//7//v/6//j/9//3//n/+v/7
//v//P/8//3///8AAAIAAAD+//3//f/+/////f/8//r/+f/6//z//f/+////AAABAAEA
//8AAAAA/v/8//3////////////9//z/+v/9//7//v/9//v/+//9//3//f/+/////v//
////AAABAAEAAwADAAEA/v8AAAAAAAAAAAEAAQADAAUACAAJAA4AEQASABMAFAAVABQA
FwAZABkAFQAQAAwABgAEAP//+v/2//X/8//z//P/7v/r/+r/6v/o/+j/5//n/+b/5P/i
/9//4P/i/+f/7v/0//j//f////z//f///wEAAAD+//3//f////7//v/8////AAABAAIA
AQABAP////8AAAAAAAAAAAAAAAABAAIAAgACAAEAAQAAAAAAAQACAAMABQAOABgAHgAf
AB4AGgAZABgAEAD9/+D/xP+v/6X/nv+Y/5r/ov+i/6H/o/+k/6n/uf/J/9P/2v/i/+n/
8v/4////AwAHAAoADQAOAA4ADgAOABAAEAAQABAADgALAAkABgAJAA0AEAATABYAFQAV
ABUAFQAWABYAFwAYABgAFwAXABUAFgAWABUAFQAVABMAEgAQABIAEgASABIAEgARABEA
DwAPAA8ADgAKAAkACQAIAAgACAAIAAgADgARABUAGQAZABkAGAAXABYAFQAVABQADgAO
AA4ADgAMAAwADAAMAA0ADQANAA0ACwANAA0ADQAOAA4ADQANAAkABwAFAAMAAQACAAYA
CgAMAAwAEAASABYAFAASABIAEQARABAADwANAA0ADQANAAwACwALAAoACAAHAAcACAAG
AAYABQADAAMAAgABAAEAAQACAAIAAQD8//v/+v/5//r//f/+/wAAAgADAAUABgADAAMA
AwADAAMAAgABAAAAAAD//////////////f/6//v/+//7//r/+v/5//n/+v/+/wAAAQAC
AP3//P/6//j/+f/6//z//v///wAAAgADAAIAAQAAAP7/+//6//r/+v/6//r/+//9//z/
+v/4//X/9f/2//j/+//+/wIAAgACAP////8AAAEAAQAAAP7//f/9//7//v/+//3//P/7
//n//P/+/////v/8//v/+//5//r/+//6//r//f8BAAMABAABAP////8BAP///f/4//f/
+P/8//7/AAACAAcABwAJAAsADAALAA4ADwANAA0ADQANABIAFwAbAB0AGQAUABAACgAG
AAEA/P/4//T/7//s/+n/5//l/+X/5v/m/+b/5f/l/+T/5P/k/+P/4P/g/+P/6P/s//D/
9f/3//f/+f/8///////+//7////+//z/+//4//v//P/9//7//v/9//r/+f/7//z//f/+
//r/+P/3//b/9//4//j/+f8CAAgABwAEAAcADwAaAB4AFgATABQAEgARAA4ACAD//+7/
0v+3/6//rP+s/67/sP+u/6f/nf+Y/5//r/+//8v/2P/k/+n/7P/0/wEABwAJAAoADQAM
AAwADAAMAA0ADAALAAoADAANAA8AEAARABMAFAAVABIADwANAAsADgAQABEAEwARABAA
DgANAA8AEgAUABUAFQAVABMAEgAQABAADgAMAA4ADgANAA0AEAARABIAEgAOAAsACQAG
AAkACgALAAwADwAPABAAEQARABEAEAAPAA4ADQANAAwABgAGAAYABgAHAAgACQAKAA0A
DQANAA0ACQALAAsACwAIAAYAAwABAAQABQAGAAcABQAGAAoADgAQAA4AEAAQAA8ADAAJ
AAgACAAJAAkACQAIAAkACgALAAgABwAHAAYAAwABAAAAAAACAAQABQAFAAEAAAD/////
/P/8//v/+f/7//3///8BAP//AQABAAIAAQD///7//P/9//3//f/9//3//P/7//r//P/7
//v/+//9//3/+//4//j/+f/6//r/9//1//T/9P/2//j/+f/6//r/+v/5//j/9v/0//P/
8v/1//b/+P/5//r/+f/4//b/9v/2//f/+P/1//T/9P/1//j/+P/4//f/9P/0//X/9//3
//j/9f/y//T/9f/3//n/+P/4//f/9//5//r/+v/6//X/8v/v/+v/8f/4//7/AgAAAP//
///9//z/+//4//b/+P/7//z//P/8//v//P////z/+//7//v/+f/7//z//v/7//n/+f/6
//v//P/9//7/AQABAAMABQAFAAUACQALAA0ADQANAA0AEAATABUAFQARAAwACAACAP//
+//3//T/8f/t/+v/6f/n/+X/5f/m/+T/5P/j/+P/4v/i/+L/4f/g/+D/4//o/+r/7P/v
/+//8v/1//n//f////7//v////3//P/8//r/+P/4//j/+P/4//f/9P/z//f/+P/5//r/
/P/8//3//v/+//7//f/9//7//P/9//z///8NAB4AIgAcABEADgAOABEADgAAAOv/1v+6
/6H/lf+Q/4z/jv+S/47/h/+H/5D/n/+x/7//y//U/97/4//q//T///8FAAsACgAHAAYA
BgAGAAYABwAGAAUABAALAA8AFAAYABUAFQAUABMAFQATABIAEQAPABAAEAARABEAEAAO
AA0AEAASABMAEwATABMAEQAQABAAEgASABIAEAAOAAsACQALAA0ADwAQAA8ADwAQABAA
EgASABIAEgAQAA8ADwAPABAAEQARABEAEQARABIAEgAQABAAEAAQAA8ADgANAAwADQAN
AA0ADQAPABMAFQAXABcAFgAUABMAEgARABAADwALAAoADAAOABEAEgAXABoAGgAYABYA
FgAWABcAFwAXABQAEwASABEAEAAPAA8ADgAQAA8ADwAQAA4ADgANAAsACwAKAAkACQAF
AAQAAgD///v/+//7//v/AAAFAAgADAALAAkACAAGAAIAAQAAAP///v/+//7//v/8//v/
+//7//z//f/8//r//P/9//7//v/8//v/+//8////AAAAAAAA/v/+//3//P/8//z//f/+
//v/+P/2//P//P8BAAYACgAHAAQAAgAAAP3//P/8//3/AAAAAAAA///+//7///8BAAEA
AgD///z//f/9//7///////7//P/7//z//v///wAAAAAAAAAA///+//7//f/6//v//f8A
AAEAAQABAP///v8AAAMABAAEAAEA/////wEA/////wAAAQAAAAEAAQACAAEA//////3/
AQAFAAQABAAEAAQABAAKAAsADgARABIAEQAUABUAFQAVABUAFQAVABcAGAAXABUAEgAQ
AAwABgABAPz/+P/3//P/8f/v/+n/5//n/+j/6v/q/+n/6f/m/+T/4v/f/+H/5P/q//L/
9P/2//n/+f/5//v//v8BAAMAAgACAAMAAgAAAP///P/+//7//v/+/wEAAQD//////f/8
//v/+v/6//r/+//8//3//v/+/////v8AAAEABAAJAA8AGAAeABwAFwAWABoAGQAWAA4A
/f/g/8D/pf+b/5j/lP+U/5L/iP9//4H/iv+X/6v/v//R/97/5P/j/+b/8P/7/wUACQAK
AA0ADgAOAA4ADgAOAA4ADgAOABAAEQATABQAEwAVABYAFwAVABMAEgARABMAFAAUABUA
FgAWABUAFQATABIAEAANAA8ADwANAAwADgASABQAFgAWABYAFQAVABMAEwATABIAEgAT
ABUAFgAVABQAEwASABAADwAPAA8AEwAVABYAFwAWABUAFQAUAA8ADgANAAwADQAOAA8A
EAAQAA8ADgANAA8AEwAVABcAFQAUABIAEQATABUAFwAZABUAFAAWABgAFgASABIAEAAW
ABYAFgAYABYAFwAXABcAEwATABMAEwASABEAEQAQAA4ACwAJAAgACwAOABAAEQANAAwA
CwALAAoACgAJAAcAAwADAAMAAwABAAMAAwAEAAIAAQABAAAAAAABAAIAAwACAAAA/v/8
/wAAAQADAAUAAgABAP7/+v/9////AQACAAYABwAJAAwACQAIAAYABAAEAAQAAwACAAAA
AAABAAIAAAAAAAEAAQAEAAUABgAGAAQAAgABAAAAAQAAAAAAAQACAAIAAgABAAIAAgAD
AAUABQAGAAMAAAD/////AAABAAMABAAEAAUABwAIAAgACAAGAAYABgAFAAQABAADAAAA
AgADAAUABQADAAMAAQAAAAIABQAGAAYABwAFAAUABwAEAAMAAwADAP///f/6//r//v8A
AAIABAAJAAsADwATABcAFwAbAB0AGwAbABsAGwAaAB0AHwAfABoAFAAPAAgACAAFAAIA
AAD7//f/9f/z/+3/6//r/+z/7P/s/+v/6//t/+7/7//v/+v/6v/s//D/9v/6////AQD/
/wEABAAHAAUAAgAAAP//AgAEAAcACAAGAAYABgAGAAYABQACAAEA///+//3//P///wAA
AgAEAAYACAAJAAsADAAOAA0ACgANABMAHAAgABoAFwAYABQAEwAWABQABwDy/9T/v/+3
/7L/sP+0/7b/tP+x/63/rP+x/73/yf/V/+D/5v/p/+7/+v8HABEAFQAWABcAFAASABAA
DgASABQAFgAYABcAFwAYABgAGQAbABwAHQAbABkAGAAXABUAFgAWABcAGQAaABoAGwAa
ABoAGQAXABUAEwAPAAwAEQAYAB0AIgAhACAAHgAdABwAGwAaABgAFQATABIAEAAUABYA
GAAaABcAFQAUABMAEgATABMAEwASABEAEQAQAA4ADgAOAA4AEQASABMAFAAUABMAEgAR
AA0ADwAPAA8AEQASABIAEwATABMAEwATAA8ADgAQABIAEAAOABAAEAAUABIAEAAQAA4A
DwAPAA8ADQANAA0ADQAOAA0ADQAMAAkABwAGAAYACgAOABEAEwAQAA4ADAALAAkACAAG
AAMAAAD///7//f8AAAUACAAMAAoACQAJAAgABwAHAAcABwAIAAgACAAIAAgABwAHAAcA
BAADAAAA/P8BAAMABQAGAAUAAwACAAIABAAGAAcACAAHAAgACAAIAAYABgAHAAgABQAE
AAQAAwAFAAUABQAEAAUABAAEAAQAAwACAAIAAwACAAIAAgABAP///v/+////AgAEAAIA
AAABAAEAAgADAAUABgAGAAcACQAKAAoACgAIAAgACAAHAAQABAADAAAAAAABAAMAAwAF
AAUAAwACAAIABQAGAAYAAwD///3//f8PAA0ACgAKAAoACgAKAA4ADwASABUAFwAXABsA
HQAcABsAGgAZABgAGwAdAB0AHAAYABUAEAAMAAcAAgD+//n/9f/z//H/7f/r/+v/7P/q
/+r/6f/p/+j/6P/o/+f/6P/q/+//9v/6//7/AwAFAAQABQAHAAkACQAIAAgACQAHAAYA
BgAEAAQABAAEAAQABwAHAAUABQAEAAQABAAEAAIAAgADAAQAAAD+//v/+f/2/woAGwAW
AA8AFQAiACgAJgAjACAAHgAbABQADgD//+b/yP+1/63/qv+m/6T/qP+k/53/m/+g/6v/
u//N/9v/4v/m/+v/8v/8/wUACQALAA4AEQAUABQAFAAUABIAEAAOAAwADwARABQAFgAX
ABkAGgAbABwAGwAbABsAGgAaABkAGQAYABgAFwAXABkAGgAaABkAGgAbABoAGgAYABoA
GgAaABgAGAAXABcAFQAVABUAFAASABEAEQAQABIAFAAWABgAEwAPAAwACQANABEAFAAX
ABgAGQAbABwAFwAWABUAFAAWABYAFgAWABYAFQAUABMAEwAVABUAFQAVABQAEgARABEA
EQARABEADAAMAA8AEgATABIAFQAWABcAFAARABAADwAPAA4ADQAOABEAFAAXABYAFQAV
ABQAEgARABEAEgAQABAADwANAAsACgAJAAkABgAGAAUAAwACAAMABAAFAAQABQAEAAQA
BQAFAAYABgAEAAMAAgABAAIAAgACAAIAAgABAAEAAQADAAMAAQD+/wIAAwAEAAQAAgAB
AAEAAgAFAAYABgAGAAIAAgABAAAA/v/+////AAD+//7///////////////7////+//7/
/v/+//7///8BAAQABAAEAAMAAgACAAMABQACAAIA/v/6//3///8CAAUABAAEAAMAAwAC
AAIAAQAAAAMABAAFAAUAAgACAAEA/v///wEABAAFAAUABQADAAIAAAADAAQABAAFAAMA
AwAFAAUABQAGAAcA/f8BAAYACAAKAAgACAAIAAgACwALAA0ADwARABEAFQAXABcAFwAX
ABcAGgAdAB8AHwAdABoAGAAUAA8ACQADAP7/+//3//X/8//t/+v/6//s/+z/7P/r/+v/
7P/s/+z/6//o/+j/6//w//P/9v/6//v//v8BAAUACQAGAAQAAwADAAUABgAIAAgABgAE
AAIAAAACAAMAAgADAAYACAAKAAwACwAKAAoACgAJAAgABgAFAAQACAALAA4ADwAVABwA
IgAmACUAIAAcAB0AGAAMAP3/5v/G/63/nf+S/5L/mP+Y/5T/kf+T/5r/pf+3/8n/2f/m
/+z/7f/0//z/AwALABEAFAAVABgAGAAYABgAGgAaABoAGgAYABcAFwAWABoAHQAfACEA
HwAdABwAGwAaABoAGQAZAB0AIAAiACUAIwAkACQAIwAjACMAIQAgAB0AHgAdABwAHQAe
AB4AHwAdAB0AHQAcABsAGwAcABwAHAAcABwAHAAZABcAFgAVABcAGQAaABsAHgAfACEA
IgAcABwAHAAcAB4AIAAiACQAJAAjACIAIQAfACEAIQAhACEAIAAeAB0AHQAdAB0AHQAd
AB4AIgAmACUAIgAjACIAIgAeABoAGAAcAB8AIQAjACMAIwAjACMAIwAjACQAJAAgAB0A
GwAaAB0AIAAiACMAIAAeABwAGwAXABYAFAARABIAEwAUABUAEwATABEAEAANAAsACgAI
AAcABwAHAAcADAAOABAAEgATABMAFAAVABQAEwAQAAwADAANAA4ADgAOAA0ADQAOAA0A
DgAOAA4ADQAOAA4ADgAMAAwADQAOAAwADAANAA0ADwAPAA8ADgAKAAgABwAGAAMAAgAC
AAMACQAOABMAFwATABIAEgATABIAEgAOAAoACQAJAAoACwANAA4ADgAPAA8AEAAQABAA
EAAQABAADwAPABAAEAAOAA4ADwARABEAEQARAA8ADgALAA0ADQAMAAoABwAGAAcADQAR
ABYAGwAXABcAFgAWABMAFAAWABYAFgAWABYAFQAWABcAHgAhACgALQArACkAJwAlACYA
KQArACsAKQAmACQAIAAbABUADwAKAAcAAwABAP///f/7//v//P/8//z/+//7//z//P/8
//v//P/8////BAAHAAoADgAPAA0ADwASABUAFQAUABQAFQAVABQAFAASABAAEAAQABAA
FAAVABQAFQAVABQAEwASABQAFAAVABYAFAAUABMAEwAaABwAHwAeAB8AKQA0ADYAMAAx
ADQANAAxAC4AKAAXAAIA5P/J/73/uv+4/7b/tP+w/6v/q/+y/7v/yf/Z/+X/8v8AAAkA
DgAUABsAHwAfACAAIQAkACQAJAAkACkAKgArACwALwAvADAAMAAvADEAMgAzADAAKwAn
ACMAKQAwADYAPQA8ADoANwA1ADQANAAzADEAMQAxAC8ALgAuADAAMAAwADIAMgAxADEA
LwAvAC8ALgAuAC8AMQAyAC8ALgAtACwALAArACsAKwAsAC0ALQAtADEAMwA2ADgAMgAy
ADIAMgAxADAALwAuAC0ALQAtAC0ALAAvADAAMQAwADAALwAvAC8ALwAvAC8ALAAsAC8A
MgAwACwALAAqAC4ALAAqACoALwAzADYAOQA1ADUANQA1ADIAMQAxADAAMAAvAC8AMAAu
AC4ALQArACcAJgAlACUAJwAoACgAJwAjACMAIwAjACUAJwAnACgAKQApACoAKgAkACEA
HgAbACEAJAAnACoALAArACsAKwAtAC0AKwAoACcAJwAnACYAJgAlACUAJgAmACYAJQAk
ACUAJgAmACYAJwAoACoALAArACoAKgApACgAJwAmACQAJgAoACsALgAsACoAKQApACgA
KAAoACcAJwAoACoALQAsAC4ALAAqACYAIwAhAB8AJQAoACoALQAtAC4ALgAuACsAKgAp
ACcAKQAqACoAKAAqAC0AMQAzADEAMQAvAC4ALQAvAC8ALgArACkAKQArAC4ALwAxADMA
NQA3ADgAOgA9AD8AQwBFAEQAQwBBAEAAQQBDAEcASgBIAEYAQwBBADwAOAA1ADEAMQAv
ACgAIAAeABoAFQAPABIAEwAVABYAFwAZABsAHAAaABoAGQAZACAAJQAuADMAMAAsAC0A
LgAvADIANgA6AD0APQA6ADcANgA1ADQAMgAyADIAMgA1ADYANwA4ADYANgA2ADYANwA4
ADkAOgA6ADoAOgA6AD0AQABDAEYASgBOAFIAVgBTAFAATQBKAD8ANgAtACQAFgAIAPr/
7P/u/w==
         </WaveFormData>
      </LeadData>
      <LeadData>
         <LeadByteCountTotal>10000</LeadByteCountTotal>
         <LeadTimeOffset>0</LeadTimeOffset>
         <LeadSampleCountTotal>5000</LeadSampleCountTotal>
         <LeadAmplitudeUnitsPerBit>4.88</LeadAmplitudeUnitsPerBit>
         <LeadAmplitudeUnits>��V</LeadAmplitudeUnits>
         <LeadHighLimit>2147483647</LeadHighLimit>
         <LeadLowLimit>268435456</LeadLowLimit>
         <LeadID>V2</LeadID>
         <LeadOffsetFirstSample>0</LeadOffsetFirstSample>
         <FirstSampleBaseline>0</FirstSampleBaseline>
         <LeadSampleSize>2</LeadSampleSize>
         <LeadOff>FALSE</LeadOff>
         <BaselineSway>FALSE</BaselineSway>
         <ExcessiveACNoise>FALSE</ExcessiveACNoise>
         <MuscleNoise>FALSE</MuscleNoise>
         <LeadDataCRC32>3804188659</LeadDataCRC32>
         <WaveFormData>
/P/8//z//P/6//r/+v/6//z//P/8//z/+v/6//r/+v/6//r/+v/6//r/+v/6//r/+v/6
//r//P/9//3//v////7///8AAAAAAgADAAQABgAEAAQABAADAAIA///9//r/9v/z//D/
7f/r/+r/6v/o/+X/5f/n/+n/6P/q/+z/7v/x//H/7//t/+3/7f/w//H/8P/x//P/9P/4
//j/+P/4//b/9v/1//X/9//3//f/9v/0//P/8//z//H/8v/y//L/8//0//X/9v/1//T/
8v/x//T/9P/0//T/9//8/wEACwAZAC0APQBBAD4APgBAAEMAOgAhAPX/v/+Q/2X/Nv8L
/wP/Df8E//j++v4L/yD/P/9i/4f/pv+4/73/wv/M/9n/5v/y//r//v8CAAIAAwAFAAcA
BwAIAAkACQALAAwADAANAAwADAAMAA0ADQANAA0ADQAQABAAEAAQABAAEAAQABAAEQAS
ABIAEgAQABAAEAAQABIAEwATABMAEwATABQAFAAVABUAFQAVABYAFgAWABcAFwAYABkA
GQAaABoAGwAbABwAHAAeAB4AHgAeACAAIAAjACQAJAAkACIAIwAlACUAJgAmACgAKgAt
AC4ALgAuADAAMgAzADMANgA2ADgAOgA4ADgAOAA5ADkAOQA7ADsAOwA7ADoAOQA4ADgA
OAA4ADYANQA0ADEAMQAwAC8ALgArACsAKgApACgAJQAkACIAHgAeABsAGQAXABUAEwAR
AA4ADQALAAoABgAEAAIAAAD+//3//P/7//r/+f/3//b/9//3//f/9//1//X/9v/2//b/
9v/2//b/+P/4//j/+P/4//f/+P/3//j/+f/6//v//v//////AAD+//7//v////////8A
AAAAAgACAAMAAwADAAQABAAEAAQABAADAAMAAwACAAEA//8BAAEAAQABAAAAAAAAAP//
///////////9//3//f/8//7//v/+//3//f/9//3//P/6//v/+//7//v/+//9//z//P/8
//z//P/+//////8AAAEAAgADAAQABAAFAAUABQAGAAYABgAGAAcABgADAAEAAAD8//n/
9v/z//H/8P/w/+z/6f/p/+v/7P/s/+3/7v/w//H/8f/v/+//7//v//L/8//0//X/9//4
//r/+v/6//j/+P/4//f/+f/5//n/+f/2//b/9f/1//X/9f/2//b/9P/0//T/9P/1//b/
9//3//X/9v/2//b/9P/3//z/BQAPAB8AMwBBAEMAPgA8AD4APQAwABMA5/+z/4b/Wf8i
//v++f4F//7+8v72/gn/IP87/17/h/+o/7b/vf/G/9D/3f/o//T/+P/8//7/AQADAAYA
CQALAAwADQANAAsADAAMAA0ADgAOAA4ADwAPAA8ADwAPABAAEAAQABAADgAOAA4ADgAQ
ABIAEwAUABQAFAAUABQAEgATABMAEwAVABUAFgAWABkAGQAZABkAGgAaABoAGwAbABwA
HQAdABwAHAAdAB0AHgAeACAAIAAiACIAJAAkACQAJAAjACIAIwAlACgAKQAoACgAKgAs
AC8AMAAwADAAMAAyADMAMwA0ADQANgA4ADoAOgA6ADsAOQA5ADsAOwA7ADsAOgA5ADYA
NgA2ADYANQA1ADUAMwA1ADQAMwAyADAALwAtACsALAApACgAJgAkACQAIQAfABwAGQAW
ABMAEQARABAAEAANAAoABwAEAAQAAwACAAEAAAD///3//P/7//v/+//7//r/+//9//7/
/P/8//z//P/+//7//v/+//////8BAAEAAQABAAEAAQACAAMAAwAEAAYABgAGAAcABwAH
AAgACAAIAAgACQAJAAsADAAMAAwACQAIAAYABQAGAAYABgAFAAcABwAHAAcACAAIAAgA
BwAGAAUABAADAAMAAwADAAIAAgACAAIAAQADAAMAAwACAAEAAQAAAP//AQABAAEAAQAC
AAIAAgACAAIAAgACAAIABAAFAAUABgAHAAgACQAKAAwADQANAA0ADAAMAAwADAAJAAgA
BQADAAAA/P/5//b/8//x//D/8P/u/+v/6//t//D/8v/1//j/+f/5//j/9f/0//X/9v/6
//3//v///wEAAAACAAIAAgAAAAAAAAD///3//f/9//3//f/+//7////9//3//v/+//7/
/v/+//7/AAAAAAAA/////wAAAAAAAAIABwAMABcAIwA3AEkASwBFAEQASABKAEcANAAR
AOH/r/+A/1P/Kv8h/y3/M/8s/yr/Mv89/1L/b/+S/6//wv/Q/9f/2v/g/+3/+v8EAAoA
DgAOAA8ADwAQABEAEQASABMAEwATABQAFAAVABYAFgAWABcAFQAVABUAFQAWABYAFgAW
ABYAFgAWABYAFwAYABgAGAAYABgAGAAYABoAGwAbABsAGAAXABcAFgAZABkAGQAZABoA
GgAaABsAGgAaABoAGQAZABoAHAAdABwAHAAeAB4AHAAcAB4AHgAdAB4AHgAeACAAIQAj
ACMAIwAiACMAJAAlACYAJgAmACQAJgAnACcAKwAsAC8AMgAvAC4ALQAtAC0ALQAvAC8A
LwAvAC4ALQAsACwALAAsACsAKwArACkAKQAoACcAJgAjACMAIgAhACIAHwAeABwAGwAc
ABoAGQAXABUAEwARABAADwANAAwACgAIAAYABAADAAMAAwADAAIAAQD///7/////////
///9//3//v/+//z//P/8//z//P/8//z//P/7//v//f/9//////////////////7//v8A
AAAAAAABAAEAAQACAAIAAgACAAMAAwADAAQABAAEAAIAAgABAAEAAgACAAIAAQADAAMA
AwADAAAAAAAAAP//AQABAAEAAQD////////+/wAAAAAAAP//AQABAAEAAAD+////////
/////////////v/+//7//v/+//7/AAAAAAAAAAACAAMAAwAEAAUABgAHAAgABgAHAAcA
BwAKAAoACgAKAAcABgADAAEA/v/6//f/9P/v/+3/7P/s/+v/6f/q/+3/7//w//L/9P/2
//f/9//1//P/8//z//b/9//4//n/+//8//7//v/+//3//P/7//n/+//7//v/+//6//r/
+f/5//v/+//8//z/+v/6//r/+v/6//r/+v/5//n/+v/6//r//P/9/wIACwATACEANwBH
AEkAQAA8AEAAQwA6AB8A8/+//5L/Zf8y/wv/Cf8X/xT/Cv8O/x3/MP9L/2z/kf+u/8D/
yf/M/9T/3//s//r/AAAEAAYABgAHAAkACwALAAwADQANAA8AEAAQABEAEgASABIAEwAT
ABMAEwATABIAEgASABIAFAAUABQAFAAVABYAFgAWABYAFgAWABYAGAAZABkAGQAYABcA
FwAWABcAFwAXABcAGgAaABoAGwAZABoAGwAbABwAHAAdAB0AHAAcAB4AHgAgACAAIgAi
ACMAJAAkACQAIgAjACUAJQAnACgAKwAuAC0ALgAuAC4ALAAuAC8ALwAxADIANQA4ADYA
NgA2ADcAOQA5ADsAOwA5ADkAOAA3ADgAOAA4ADgANQA1ADUAMwA1ADQAMwAyAC8ALwAu
AC0ALgArACoAKAAkACQAIQAfABsAGQAXABUAEgARAA8ADgAKAAgABgAEAAIAAQAAAP//
/v/9//v/+v/3//f/9//3//X/9f/2//b/+P/4//j/+P/2//b/9v/2//n/+f/7//v/+f/5
//n/+f/8//3//f/+/wAAAAAAAAEAAAD//////v8AAAAAAQABAAEAAgACAAIAAgACAAEA
AQAAAAAAAAD//wEAAQABAAEA/v/+//7//f////////////3//f/9//z//v/+//7//f/7
//v/+//6//r/+//7//v/+//7//v/+//6//r/+v/6//r/+v/6//r/+f/4//j/+P/5//r/
+//8//r/+P/4//j/+P/6//r/+v/6//r/+//7//z/+//8//3//v///wEAAgADAAQABAAE
AAQAAwACAP///f/8//j/9f/y/+3/6//q/+r/6f/n/+j/6//q/+r/6//s//D/8f/x/+//
6//r/+v/7v/v//D/8f/z//b/+P/4//j/9v/2//b/9f/1//X/9f/1//b/9v/1//X/8//z
//T/9P/0//T/9P/0//L/8v/y//H/8f/y//L/8v/2//f/+v8DAA0AGQArAD0AQQA+ADoA
OgA3ACoADwDj/6//gv9V/yL/9f7t/vv++P7s/uz+//4a/zX/Wv+F/6b/tP+5/8D/yv/X
/+b/8v/6//z//v8AAAEAAwAFAAUABgAHAAcABwAIAAgACQAKAAoACgALAAsACwALAAsA
DgAOAA4ADgAOAA4ADgAOABEAEgASABIAEAAQABAAEAAQABEAEQARABEAEQASABIAFQAV
ABUAFQAWABYAFgAXABcAGAAZABkAGgAaABsAGwAaABoAHAAcABwAHAAeAB4AHwAgACAA
IAAiACMAJQAlACQAJAAmACgAKQAqACoAKgArAC4AMAAxADAAMAAyADQANAA0ADQANQA3
ADcAOQA5ADcANwA2ADUANgA2ADYANgA1ADUANQAzADEAMAAvAC4ALQAtACwAKwAsACkA
KAAmACQAJAAhAB8AHAAZABYAEwAOAA0ACwAKAAgABgAEAAIA///9//v/+f/4//f/9f/0
//X/9f/1//X/8f/x//L/8v/0//T/9P/0//T/9P/0//T/9f/1//f/9//4//n/+v/7//r/
+//7//z//P/8//z//f/7//v//P/8//z//P/9//3///8AAAAAAAAAAAAA/////wAAAAAA
AP///f/9//3//f/8//z//P/7//3//f/9//3//f/9//3//P/8//z//P/7//n/+f/5//j/
+P/5//n/+f/5//n/+f/5//j/+P/4//j/+P/4//j/+P/3//b/9v/2//X/9v/3//j/9v/2
//b/9v/0//T/9P/1//f/9v/4//j/+P/4//r/+//7//z//f/+////AAACAAMAAwADAAIA
AgACAAIA///+//v/+f/2//L/7//s/+v/6f/o/+j/5v/j/+P/5f/n/+j/6v/s//D/8f/x
/+//7f/t/+3/8P/z//T/9f/3//b/+P/4//j/+v/6//r/+f/3//f/9//3//T/9P/z//P/
8//z//T/9P/2//b/9v/2//b/9v/2//X/9//4//j/+P/4//v/AAAHABMAJQA5AEUAQQA+
AD4APgA7ADAAEwDl/7H/gv9T/yj/C/8J/w//Cv8G/w7/H/80/03/bv+R/6r/uv/D/8j/
0v/d/+r/9v/+/wIABAAEAAUABwAJAAsADAANAA0ADQAOAA4ADwAOAA4ADgAPABEAEQAR
ABEAEgASABIAEgASABIAEgASABMAFAAUABQAEgASABIAEgAUABUAFQAVABUAFQAWABYA
FwAXABcAFwAWABYAFgAXABkAGgAbABsAGAAYABkAGQAcABwAHgAeAB4AHgAgACAAHwAg
ACAAIAAgACEAIwAjACMAIgAjACQAJwAoACgAKAAoACoAKwArACoAKgAsAC4ALgAuAC4A
LwAvAC8AMQAxAC8ALwAuAC0ALgAuAC4ALgAtAC0ALQArACsAKgApACgAJwAnACYAJQAm
ACMAIgAgABwAHAAZABcAFwAVABMAEQARABEAEAAQAAwACgAIAAYABAADAAIAAQAAAP//
/f/8//v/+//7//v/+//7//z//P/6//r/+v/6//r/+v/6//r/+//7//3//f/7//v/+//7
//z//f/9//7//P/8//z//f/9//3//v/+/wAAAAABAAEA//8AAAAAAAACAAIAAQABAAAA
AAAAAP////////////8AAAAAAAD//////////////////////v/+//7//v/9//3//f/9
//z//v////////////////////3//P/7//r//P/8//z//P/7//r/+v/6//3/AAABAAAA
/v/9//z/+//6//7//////wAAAwAEAAUABgAGAAcABwAHAAgACAAIAAgABQAEAAEA///8
//j/9f/y/+3/6//q/+r/6P/l/+X/5//q/+z/7//y//T/9f/1//P/7//v/+//8v/z//T/
9f/3//r//P/8//z//P/8//z/+//7//v/+//7//r/+v/5//n/9//3//j/+P/4//j/+P/4
//r/+v/6//n/+f/6//r/+v/4//v/AgAJABMAIQA3AEMAQQA+AD4AQAA/ADYAHwD5/8n/
lv9p/zz/Hf8b/yv/Lv8o/yr/Nf9C/1n/eP+X/7L/wv/J/87/0v/b/+r/9v/+/wQACAAJ
AAkACgALAAsADAANAA0ADwAQABAAEQAQABAAEAARABEAEQARABEAEAAQABAAEAASABIA
EgASABMAFAAUABQAEgASABIAEgAUABUAFQAVABQAEwATABIAEwATABMAEwAUABQAFAAV
ABQAFAAUABMAEwAUABYAFwAYABgAGgAaABgAGAAaABoAGwAcABwAHAAaABsAHQAdAB4A
HgAgACIAIQAiACIAIgAkACYAJwAnACYAJgAoACoAKAAoACgAKQApACkAKwArAC4ALwAv
AC8ALQAsACsAKgArACsAKwApACcAJgAlACQAIwAjACIAIQAiAB8AHgAcABoAGgAXABUA
FAATABIAEQAOAA0ACwAKAAkACAAHAAYAAgABAAAA///8//v/+f/4//n/+f/5//n/9f/1
//b/9v/0//T/9P/0//b/9v/2//b/9f/1//f/9//1//X/9f/1//j/+f/5//r/+P/4//j/
+f/5//n/+v/6//r/+v/7//v/+//8//z//P/+//7//f/9//z//P/8//v/+//7//v/+//8
//z//P/7//v/+//7//v//f/9//3//P/6//r/+v/5//n/+f/5//j/+P/5//n/+f/5//n/
+f/5//j/+P/4//j/+P/4//j/+P/5//j/+P/4//f/+P/5//r/+P/4//j/+P/4//j/+P/4
//j/+P/4//j/+v/7//v//P/9//7///8AAAIAAwADAAMAAgACAAIAAgABAAAA/f/7//b/
8v/v/+z/6//p/+j/6P/m/+P/4//l/+f/6P/q/+z/8P/x//H/7//t/+3/7f/w//H/8v/z
//X/9P/2//b/9v/0//T/9P/z//X/9f/1//X/9v/2//X/9f/1//X/9v/2//T/9P/0//T/
8v/y//L/8f/z//T/9P/0//b//f8EAAsAFQAlADcAQQA/ADgAOAA8ADMAHgD3/8f/l/9u
/z3/Cv/z/vv+A//4/vT+AP8X/zD/T/92/53/tv/A/8P/xv/O/93/7P/4//7/AgAEAAUA
BQAGAAcACQAKAAsACwAJAAoACgALAAwADAAMAA0ADwAPAA8ADwAQABAAEAAQABIAEgAS
ABIAEQASABIAEgAQABAAEAAQABIAEwATABMAFQAVABYAFgAWABUAFAATABcAGAAZABsA
GgAaABoAGQAaABoAGwAbABwAHAAeAB4AHgAeACAAIAAjACQAJAAkACIAIwAlACUAJwAo
ACsALgAtAC4ALgAuAC4AMAAxADEANAA0ADYAOAA6ADoAOgA7ADkAOQA7ADsAPQA9ADwA
OwA6ADoAOgA6ADcANwA3ADUANQA0ADMAMgAxADEAMAAvAC4AKwAqACgAJAAkACEAHwAd
ABsAGQAXABIAEQAPAA4ACgAIAAYABAACAAEAAAD//wAA///9//z/+f/5//n/+f/3//f/
+P/4//j/+P/4//j/+P/4//j/+P/5//n/+//7//v/+//7//v//P/9//3//v8AAAAAAAAB
AAEAAQACAAIAAQAAAAAA//8AAAIAAwAEAAMAAgAAAP//AgACAAIAAQADAAMAAwADAAAA
AAAAAP//AQABAAEAAQABAAEAAQAAAP7//v/+//3//f/9//3//P/+//////////3//f/9
//3//P/8//z//P/6//r/+v/6//f/9v/2//b/+f/6//v//P/6//r/+v/6//r/+v/6//v/
+//5//j/+v/6//r/+v/8//3//f/+//3//v///wAAAQADAAQABQAEAAQABAAEAAMAAgD/
//3/+v/2//P/8P/t/+v/6v/q/+j/5f/l/+f/6//s/+7/8P/y//P/8//x/+7/7f/s/+7/
7//w//H/8//2//j/+P/4//j/+P/4//f/9f/1//X/9f/2//b/9f/1//X/9f/2//b/9P/0
//T/9P/2//b/9v/1//P/9P/0//T/9P/3//z/BQARACEANQBDAEMAPgA8ADoANwAoAAcA
2f+n/3r/S/8Y//X+8f79/vj+8P70/gv/Iv89/2L/if+m/7b/v//E/8z/2f/m//L/+P/8
/wIAAgADAAUABwAJAAoACwALAAkACgAKAAsADAAMAAwADQANAA0ADQANAA4ADgAOAA4A
DgAOAA4ADgANAA4ADgAOAA8AEAARABIAEAARABEAEQATABMAFAAUABUAFQAVABUAFAAU
ABQAFQAXABgAGQAZABgAGAAZABkAGgAaABwAHAAcABwAHgAeAB8AIAAgACAAIgAjACUA
JQAmACYAKAAqACkAKgAqACoALAAuAC8ALwAuAC4AMAAyADQANAA0ADUANQA1ADcANwA3
ADcANgA1ADIAMgAyADIAMwAzADMAMQAvAC4ALQAsACsAKwAqACkAJgAjACIAIAAgACAA
HQAbABkAFwAVABMAEAAPAA0ADAAKAAgABgAEAAIAAQAAAP///P/7//n/+P/5//n/+f/5
//X/9f/2//b/9v/2//b/9v/2//b/9v/2//f/9//5//n/+v/7//z//f/8//3//f/+//7/
/v/+////AQABAAIAAgACAAIAAwADAAEAAgACAAIAAgACAAEAAQACAAIAAgABAAEAAQAB
AAEAAgACAAIAAQAAAP///v/9//////////7//P/8//z/+//9//3//f/8//z//f/9//3/
/f/9//3//f/8//z//P/8//r/+v/6//r/+//6//r/+v/5//r/+//8//r//P/8//7//v/+
//7//v///////v/+/wEAAgADAAQAAgADAAMAAwAGAAYABgAGAAMAAgD///3/+v/2//P/
8P/v/+3/7P/s/+r/5//n/+n/6//s/+7/8P/0//X/9f/z//H/8f/x//T/9f/2//f/+f/5
//r/+f/4//n/+v/7//v/+f/5//n/+f/4//j/9//3//n/+f/6//r//P/8//z//P/6//r/
+v/5//n/+v/6//r//P///wYADQAZACsAPwBLAEcARABGAEYAQwA4ABsA6/+3/4r/Wf8u
/xn/H/8n/yL/Hv8m/zH/RP9f/4D/n/+2/8b/z//U/9r/4//w//z/BAAMAA4ADQANAA4A
DwAPABAAEQARABEAEgASABMAFgAWABYAFwAXABcAFwAXABYAFgAWABYAFgAWABYAFgAV
ABYAFgAWABgAGAAYABgAFwAXABYAFQAVABUAFgAWABkAGQAZABkAGAAYABgAGQAbABwA
HQAdABsAGgAaABkAHAAcAB4AHgAdABwAHQAcAB8AIAAgACAAIAAhACMAIwAjACIAIwAk
ACMAJAAkACQAJAAmACcAJwAoACgAKgAsAC4ALgAuAC8ALgAtAC4ALQAtAC0ALAArACsA
LAAtAC4AKwArACsAKQApACgAJwAmACcAJwAmACUAIgAfAB4AHAAcABwAGQAXABYAFQAU
ABMAEgARAA8ADgAOAAwACgAIAAgABwAGAAUABgAFAAMAAgABAAEAAQABAP////8AAAAA
/v/+//7//v8AAAAAAAAAAP////8BAAEAAAD///7//f///wEAAgAEAAIAAgACAAMAAwAD
AAQABAAGAAYABwAHAAYABgAFAAQABAAEAAMAAwAEAAQABAADAAUABQAFAAUABAAEAAQA
AwAFAAUABQAFAAMAAwADAAIAAgACAAIAAQABAAEAAQAAAAIAAwADAAMAAwADAAMAAwAC
AAIAAgACAAIAAgACAAIAAQAAAAAAAAD//wAA/v///wAAAQACAAIAAwADAAQABQAGAAcA
CAAIAAkACQAJAAwADAAMAAwACQAIAAUAAwACAP7/+//4//X/8//y//L/7v/r/+v/7f/w
//L/9f/4//r/+//7//n/9v/1//T/9v/1//b/9//5//z//v/+//7/AAAAAAAA////////
//////z//P/7//v//f/9//7//v/+//7//v/+//7//v/+//3///8AAAAAAAAAAAEABgAP
ABcAJQA7AEUAQwBCAEYASABDADYAGwDv/7v/iv9d/y7/Ef8V/yH/Hv8a/x7/K/9A/1v/
fv+f/7r/yv/P/9T/2v/l//L//v8EAAgACgAMAA0ADwARABEAEgATABMAEQASABIAEwAU
ABQAFAAVABUAFQAVABUAFgAWABYAFgAWABYAFgAWABUAFgAWABYAFgAWABYAFgAYABkA
GQAZABkAGQAaABoAGQAZABkAGQAYABgAGAAZABsAHAAdAB0AHAAcAB0AHQAeAB4AIAAg
AB4AHgAgACAAHwAgACAAIAAiACMAJQAlACQAJAAmACgAKwAsACwALAAsAC4ALwAvAC4A
LgAwADIAMwA0ADUANwA3ADcAOQA5ADsAOwA6ADkANgA2ADYANgAyADEAMAAtAC4ALgAu
AC4ALQAtACwAKwAsACkAKAAmACMAIgAeABsAGwAZABcAFQAUABMAEQAQAAwACgAIAAYA
AgABAAAA//8AAP///f/8//n/+f/5//n/9//3//j/+P/4//j/+P/4//j/+P/4//j/+//7
//3//f/9//3//f/9//z//f/9//7/AAAAAAAAAQADAAMABAAEAAIAAgADAAMAAQACAAIA
AgACAAIAAQABAAAAAAAAAP//AQABAAEAAQAAAAAAAAD//wEAAQABAAEAAwADAAMAAgAB
AAAA///9//3//f/9//z//v/////////9//3//f/9//7//v/+//7//P/8//z//P/7//r/
+v/6//v//P/9//7//v/+//z//P/8//r/+v/6//r//v//////AAADAAQABQAGAAUABQAE
AAMABgAGAAYABgAFAAQAAQD///z/+P/1//L/8f/v/+7/7v/q/+f/5//p/+v/7P/u//D/
9P/1//X/8//w/+//7v/w//L/9P/2//n/+P/6//r/+v/6//r/+v/5//n/+f/5//n/+P/4
//f/9//3//f/+P/4//j/+P/4//j/+v/6//r/+f/3//j/+P/4//r//f8EAA0AFwApAD0A
RwBFAEAAPAA+ADsALAAJANv/rf+A/0//HP/9/gH/Cf/+/vj+Av8V/y7/S/9w/5X/sP++
/8f/zP/W/+X/8P/6//7/AgAGAAoACwANAA8ADQAOAA8ADwARABIAEgATABYAFgAWABcA
FQAVABUAFQAWABYAFgAWABgAGAAYABgAFwAYABgAGAAaABoAGgAaABoAGwAbABsAGwAb
ABwAHAAdAB0AHQAdAB4AHgAeAB8AHwAgACEAIQAgACAAIQAhACIAIgAkACQAIgAiACQA
JAAnACgAKAAoACsALQAwADEAMAAwADIANAA1ADYANgA2ADgAOgA7ADsAOgA6ADwAPgA/
AEAAQQBDAEEAQQBDAEMARQBFAEQAQwBCAEIAQgBCAD8APwA/AD0APQA8ADsAOgA5ADkA
OAA3ADYAMwAyADAALAAsACkAJwAlACMAIQAfABwAGwAZABgAFAASABAADgAMAAsACgAJ
AAYABQADAAIAAAD///7//f/+////AQACAAAAAAAAAAAA/v/+//7//v//////AQABAAMA
AwADAAMABgAHAAcACAAGAAYABgAHAAkACQAKAAoACQAIAAgABwAIAAoACwAMAA4ADgAN
AA0ACwAKAAkABwAJAAkACQAJAAgACAAIAAcABQAFAAUABQADAAMAAwACAAMABAAFAAUA
BQAFAAUABAAEAAUABQAFAAMAAwADAAMABAAEAAQABAADAAIAAQAAAAAAAAABAAIAAQAC
AAMABAADAAIAAQAAAP7/AgACAAIAAgACAAYABwAHAAgACQAKAAsADAAMAA0ADQANAAwA
DAAMAAwACwAKAAcABQAEAAAA/f/6//f/9f/0//T/8v/v/+//8f/z//T/9v/4//r/+//7
//n/9f/1//X/+P/7//z//f////7/AAAAAAAAAAAAAAAA//8BAAEAAQABAP7//v/9//3/
/////wAAAAACAAIAAgACAAAAAAAAAP//AQACAAIAAgACAAMADAAVAB8AMQBDAE0ASQBE
AEQARABDADoAHwDx/73/jv9f/y7/D/8P/xf/Ev8O/xL/I/86/1f/eP+b/7T/xP/N/9b/
3v/r//j/AgAKAA4AEAASABMAFQAXABcAGAAZABkAFwAYABgAGQAdAB4AHwAhACAAHwAe
AB0AHgAeAB4AHgAgACAAIAAgAB8AIAAgACAAIwAkACUAJgAlACUAJAAjACMAIwAkACQA
JQAlACUAJQAkACQAJAAlACcAKAApACkAKAAoACkAKQAoACgAKgAqACoAKgAsACwALQAu
AC4ALgAwADEAMwAzADQANAA2ADgANwA4ADgAOAA4ADoAOwA7ADwAPAA+AEAAQABAAEAA
QQBBAEEAQwBDAEMAQwBCAEEAQgBCAEIAQgBDAEMAQwBBAD8APgA9ADwAOwA7ADoAOQA6
ADcANgA0ADMANAAyADEALgArACgAJQAjACMAIgAiACIAIAAeABwAGgAZABgAFwAUABMA
EQAQAA0ADQANAA0ADQANAA4ADgAQABAAEAAQABAAEAAQABAADwAPABEAEQATABMAEwAT
ABYAFwAXABgAFwAWABUAFQAVABUAFgAWABcAGAAaABsAGQAaABoAGgAaABoAGQAZABoA
GgAaABkAGwAbABsAGwAaABoAGgAZABcAFwAXABcAGQAZABkAGAAYABgAGAAXABcAFwAX
ABYAFgAXABcAFwAXABcAFwAXABQAFAAUABQAFQAWABcAGAAXABYAFgAWABcAGAAZABoA
GgAaABoAGgAcAB4AIAAjACUAJQAlACUAJQAlACQAJAAhACAAHgAdABsAGQAXABUAEwAQ
AA0ACQAGAAYABAABAAMABQAGAAkACwAOABEAEwAQABAAEAARABEAEwAUABQAFgAXABkA
GgAaABoAGgAaAB4AIAAeAB0AHAAbABoAHAAcABwAHAAcABwAHAAcABwAHAAcABwAHAAc
ABwAHAAdAB4AHwAgACgAMAA4AEAASQBSAFsAZABiAGAAXgBcAD0AHgD//+D/u/+Y/3X/
Uv9U/w==
         </WaveFormData>
      </LeadData>
      <LeadData>
         <LeadByteCountTotal>10000</LeadByteCountTotal>
         <LeadTimeOffset>0</LeadTimeOffset>
         <LeadSampleCountTotal>5000</LeadSampleCountTotal>
         <LeadAmplitudeUnitsPerBit>4.88</LeadAmplitudeUnitsPerBit>
         <LeadAmplitudeUnits>��V</LeadAmplitudeUnits>
         <LeadHighLimit>2147483647</LeadHighLimit>
         <LeadLowLimit>268435456</LeadLowLimit>
         <LeadID>V3</LeadID>
         <LeadOffsetFirstSample>0</LeadOffsetFirstSample>
         <FirstSampleBaseline>0</FirstSampleBaseline>
         <LeadSampleSize>2</LeadSampleSize>
         <LeadOff>FALSE</LeadOff>
         <BaselineSway>FALSE</BaselineSway>
         <ExcessiveACNoise>FALSE</ExcessiveACNoise>
         <MuscleNoise>FALSE</MuscleNoise>
         <LeadDataCRC32>1562906384</LeadDataCRC32>
         <WaveFormData>
BgAGAAYABgAEAAQABAAEAAQABAAEAAQAAgACAAIAAgACAAIAAgACAAAAAAAAAAAAAAAA
AAAAAQACAAIABAAFAAMABQAGAAYABwAIAAkACgAKAAoACgALAAsACQAIAAcABAABAP7/
+//4//f/9//0//T/9P/1//f/9//5//r/+//9//7//f/7//f/+f/7//v/+//7//v/+//7
//v/+//7//r/+f/5//n/+f/5//f/9v/0//T/9P/0//P/8//z//P/9v/2//b/9v/0//X/
9f/z//f/9//2//b/+f/9/wMADQAaAC0AQgBNAFQAXgBuAHYAdABgADgABADR/5//Yf8n
/w7///7i/s3+0f7j/v7+H/9E/23/kP+l/7P/vf/H/9X/4f/t//P/+v/9/wAAAQADAAUA
BgAHAAkACQAMAAwADQANAA4ADgAOAA4ADQANAA0ADQAQABAAEAAQABAAEAARABEAEgAS
ABMAEwARABIAEgASABQAFQAWABYAFgAWABcAFwAYABgAGQAZABkAGwAbABsAGwAdAB0A
HQAdAB8AIAAgACEAIQAjACMAJQAlACcAJwApACsALAAsACsALAAtAC0AMAAwADEAMwA2
ADcAOAA5ADoAOwA8ADwAPgBAAEEAQgBBAEEAQQBBAD8APwBAAEAAQAA/AD8APgA9ADwA
OwA6ADcANgA2ADUANAAzADIAMQAuAC0ALAArACoAKgAqACgAJQAjACMAIAAdABsAGQAX
ABUAFAASABAADAAKAAcABQADAAIAAQD//////f/7//r/+//7//v/+//6//n/+f/6//r/
+v/6//r//f/9//3//f/7//z//v/+//7/////////AwAEAAQABQAFAAUABQAHAAYABgAG
AAYACQAJAAkACQAKAAoACgAKAAoACgAKAAkABwAHAAcABwAHAAcABwAGAAUABQAEAAQA
BQAFAAQABAABAAEAAAAAAAIAAgAAAAAAAAAAAAAAAAD///7//f/8//z/+v/7//z/+v/6
//r/+v/9//7//v8AAAEAAQADAAQAAgACAAIAAgACAAQABAAEAAcABwAFAAQABQACAP//
/P/5//j/9//3//L/8P/w//H/8f/y//X/9//5//r/+v/4//f/9f/3//n/+f/5//n/+f/3
//f/9//3//f/9v/1//X/9f/1//X/8//y//L/8v/y//L/8f/x//H/7//w//D/8P/y//L/
8//z/+//8f/x//D/8P/z//n/AQALABgAKwBAAEkAUABaAGgAbgBqAFIAKgD4/8n/lf9T
/x3/CP/7/t7+y/7P/uP+/v4d/z7/a/+Q/6P/r/+7/8f/0f/d/+n/7//0//f/+//9/wAA
AwAEAAUABwAHAAYABgAHAAcACgAKAAoACgALAAsACwALAAwADAAMAAwACgAKAAsACwAN
AA4AEAARAA8AEAAQABAAEAARABIAEgAUABQAFQAVABgAGAAZABkAGQAbABsAGwAbAB0A
HQAdAB0AHwAgACAAIQAhACMAIwAlACUAJwAnACgAKQApACgAKwAsAC0ALQAwADAAMQAz
ADQANQA2ADcAOAA5ADoAOgA6ADwAPQA+AEEAQQBBAEEAPwA/AEAAQABAAD8APwA+AD0A
PAA7ADoAOQA4ADgANwA2ADUANAAzADIAMQAwAC8ALAAsACwAKgApACcAJwAkACEAHwAd
ABsAGwAaABgAFgASABAADQALAAkACAAHAAUAAgD///z/+v/5//n/+f/5//j/9//3//j/
+P/4//j/+P/7//v/+//7//v//P/+//7//P/9//3//f///wAAAAABAAMAAwADAAUABAAE
AAQABAAHAAcABwAHAAgACAAIAAgABwAGAAUAAwAFAAUABQAFAAcABwAHAAYABQAFAAQA
BAAEAAMAAQAAAAEAAQAAAAAAAAAAAP7//v8AAAAAAAAAAP7//v/+//7//v/+//3//f/+
//7//v/+//7//v/+//7/AQACAAIABAADAAMABQAGAAgACAAIAAgACgAMAAwADAAMAAsA
CAAGAAUAAgD///z/+f/4//f/9//0//L/8v/z//f/+P/7//3//v/+//3/+v/6//n//P//
//3//f/9//3//f/9//3//f/7//r/+f/5//n/+f/5//f/9//4//n/+v/4//f/9//3//f/
+P/4//j/+P/4//n/+f/5//v/+//6//z/AQAHAA8AHQAyAEcAUgBXAF4AagByAHQAZgBC
AA4A2P+f/13/I/8H/wT/9/7o/uf+8/4H/yL/Rf9s/43/pv+5/8X/zf/T/9//7f/3////
BAAHAAkACQAKAAsACgALAA0ADQAQABAAEQARABQAFAAUABQAEwATABMAEwAUABQAFAAU
ABQAFAAVABUAFAAUABUAFQAVABYAFgAWABgAGQAaABoAGQAYABgAFwAYABgAGQAZABkA
GwAbABsAGQAbABsAGwAdAB8AIAAgACEAIQAjACMAIQAhACMAIwAjACUAJgAmACcAKAAp
ACkAKgAqACsALQAuAC8AMAAxADAAMQAyADIAMwA2ADgAOgA5ADkAOQA5ADcANwA4ADgA
OgA5ADkAOAA1ADQAMwAyADEAMAAwAC8AMAAvAC4ALQAqACkAKAAnACYAJgAmACQAJQAj
ACMAIAAfAB0AGwAZABcAFgAUABIADgAMAAkABwAGAAYABgAFAAUAAwABAAAA////////
///+//3//f/+//z//P/8//z//f/9//3//f/7//z//v/+////AQACAAMAAwAEAAQABQAF
AAUABQAHAAoACgAKAAoACwALAAsACwAMAAwADAAMAAoACgAKAAkACQAJAAkACQALAAsA
CwAKAAcABwAGAAYABwAHAAYABgAFAAUABAAEAAQABAACAAIABAAEAAQABAAEAAQABAAE
AAIAAgABAAEAAAAAAAAAAAD//wAAAgACAAIAAgADAAQABAAGAAcABwAJAAoACgAKAAoA
CgAKAAwADAAMAA0ADQALAAoABwAEAAEA/v/5//j/9//3//f/9v/3//n/+f/6//3///8B
AAIAAgAAAP3/+//9/////f/9//3//f////////////3//P/7//v/+//7//v/+f/4//j/
+P/4//j/9//3//f/9//4//j/+P/2//b/9//3//X/9//3//b/+P/5////BwAPAB4ANQBK
AFMAVABcAGgAcgBsAFYALgD6/8f/kf9N/xP//v73/uD+0f7V/un+Av8h/0T/a/+O/6X/
sf+9/8f/0f/d/+v/8//4//3//////wAAAQACAAMABQAFAAgACAAJAAkACgAKAAoACgAJ
AAkACQAJAAoACgAKAAoACgAKAAsACwAMAAwADQANAA8AEAAQABAAEAARABIAEgAQABAA
EQARABIAEgATABMAEwAVABUAFQATABUAFQAVABYAGQAbABwAHAAbABwAGwAcAB0AIAAh
ACIAIwAjACIAJQAmACcAJwAqACoAKwAtACwALQAuAC8ALgAvADAAMAAxADQANgA4ADcA
NwA3ADcAOQA5ADoAOgA4ADcANwA2ADcANgA1ADQAMwAyADIAMQAwAC8ALgAtACwAKwAq
ACkAKAAoACgAJgAjACEAIQAeABsAGQAXABUAEQAQAA4ADAAKAAgABQADAAEAAAD///3/
+//5//f/9v/z//P/8//z//T/8//z//T/9v/2//b/9v/1//X/9f/1//f/+P/6//r/+P/5
//n/+f/7//z//P/9//3//f/9/////v/+//7//v8BAAEAAQABAAIAAgACAAIAAgACAAIA
AQD//////////wEAAQABAAAA/f/9//z//P/9//3//P/8//v/+//6//r//P/8//r/+v/4
//j/+P/4//b/9v/2//b/+P/4//f/9//2//b/9v/2//X/9f/1//X/9P/0//X/9P/0//T/
9P/0//P/8v/y//P/8v/0//T/9P/0//X/9v/2//j/+P/3//j/+P/5//r/+//8//r//P/8
//z//f/9//v/+v/7//j/9f/y/+3/7P/r/+v/6f/o/+n/6//q/+r/7P/t//H/8v/y//D/
7f/r/+3/7//t/+3/7f/t/+7/7//w//H/8P/u/+z/6//r/+v/6//p/+r/6v/q/+r/6P/n
/+f/5//n/+j/6P/o/+b/5v/n/+f/5f/n/+f/5v/q/+v/7//3/wEADAAfADQAPwBGAE4A
WgBiAFwARgAgAOz/uf+H/0n/Df/y/un+0P65/rv+z/7s/gv/MP9d/4L/lf+h/63/uf/H
/9P/4f/p/+z/7//y//P/9f/3//j/+f/7//v//P/8//3//f/+//7//v/+////////////
AAAAAAAAAAACAAIAAwADAAQABAAFAAUAAwAEAAQABAAGAAcACAAIAAgACAAJAAkADAAM
AA0ADQANAA8ADwAPAA0ADwAPAA8AEQATABQAFAATABMAFQAVABUAFQAXABcAGQAbABwA
HAAdAB4AHwAfACAAIAAhACMAJAAlACYAJwAqACsALAAsACwALgAvADAALwAvAC8ALwAx
ADEAMgAyADAALwAvAC4ALQAsACsAKgArACoAKgApACYAJQAkACMAIgAhACAAHwAdAB4A
HwAeABsAGQAZABYAEwARAA8ADQAJAAgABgAEAAQAAgD///3/+v/4//b/8//z//H/7//u
/+//7//v/+//7P/r/+v/7P/u/+7/7v/u/+3/7f/t/+3/7//w//L/8v/0//X/9f/1//X/
9v/2//f/9//3//f/+f/4//j/+P/4//n/+f/5//n//P/8//z//P/8//z//P/7//v/+//7
//v/+f/5//n/+P/3//f/9v/2//n/+f/4//j/9//3//b/9v/2//b/9P/0//L/8v/y//L/
8v/y//L/8v/y//L/8f/x//D/8P/w//D/7//v/+//7//u/+7/7//u/+z/7P/s/+z/7f/s
/+z/7f/s/+v/6//q/+3/7P/u/+7/7v/u/+//8P/w//L/8//z//X/9v/4//j/+P/4//j/
+v/6//r/+//7//n/+P/2//L/7v/q/+r/6v/q/+v/6P/m/+b/5//n/+j/6//t/+//8P/w
/+7/6//p/+v/7f/v/+//7//v/+//7//v/+//8f/w/+//7//t/+3/7f/r/+r/6v/q/+r/
6v/p/+n/6f/p/+r/6v/q/+z/7P/t/+3/6//t/+3/7P/u//H/9f/9/wkAHAAxAEAARQBM
AFYAYABmAF4ARgAYAOT/rf93/zf/Cf/4/uv+1P7J/tP+6f4C/yH/SP9t/4r/nf+t/7f/
w//P/9v/5//v//T/9//6//v//f///wAAAQADAAMABAAEAAUABQAGAAYABgAGAAcABwAH
AAcACAAIAAgACAAIAAgACQAJAAoACgALAAsACQAKAAoACgAMAA0ADgAOAA4ADgAPAA8A
EgASABMAEwASABMAEgARABMAFQAVABUAEwAVABYAFgAZABkAGwAbABsAGwAdAB0AHQAf
ACAAIAAhACIAIwAjACIAIgAjACUAKAApACoAKwAsAC0ALgAuACwALgAvADAAMwAzADMA
MwAzADMANAA0ADIAMQAxADAALwAuAC0ALAArACoAKgApACoAKQAoACcAJgAlACQAIwAi
ACIAIgAgAB0AGwAbABgAGQAXABUAEwATABIAEAAOAAoACAAFAAMAAQAAAP///f/9//v/
+f/4//X/9f/1//X/9v/1//X/9v/2//b/9v/2//X/9f/1//X/9//4//r/+v/4//n/+f/5
//v//P/8//3/+//7//v//f/+//7//v/+/wEAAQABAAEAAgACAAIAAgAEAAQABAADAAEA
AQABAAEAAQABAAEAAAD//////v/+///////+//7///////7//v/8//z/+v/6//r/+v/6
//r//P/8//z//P/8//z/+//7//j/+P/4//j/+f/5//n/+f/4//j/+f/4//r//P/8//z/
+v/4//j/+P/4//v//P/8//7/AQABAAMABAAEAAQABAAEAAQABgAGAAYABQAFAAMAAgAB
AP7/+//4//X/9P/z//P/7v/s/+z/7f/w//L/9v/5//v//P/8//r/9//1//f/+f/3//f/
9//3//n/+f/5//n/+f/4//f/9//3//f/9//1//T/9P/0//T/9P/z//P/8//1//b/9v/2
//b/9v/3//f/8//1//X/9P/0//f//f8FAA8AIAA1AEYASwBQAFoAZABoAGQAUgAsAPb/
u/+B/0H/Df/8/v3+8v7l/un++f4O/yv/UP91/5L/p/+1/7//x//R/9//6//1//z///8A
AAEAAwAFAAYABwAJAAkACgAKAAsACwAMAAwADAAMAA8ADwAPAA8ADwAOAA0ADAAOAA4A
DwAPABAAEAARABEADwAQABAAEAASABMAFAAUABIAEgATABMAEgASABMAEwAVABcAFwAX
ABYAFwAWABUAFQAXABgAGAAbABsAHQAdABsAGwAdAB0AHQAfACAAIAAfACAAIQAhACQA
JAAlACcAJgAnACgAKQAsAC0ALgAuAC4AMAAxADIAMQAxADEAMQAxADEAMgAyADMAMwA0
ADQAMQAwAC8ALgAtACwALAArACgAJwAmACUAJAAjACIAIQAfACAAIQAgAB0AGwAbABgA
GQAXABUAEwARABAADgAMAAwACgAHAAUAAwACAAEA///9//v/+f/4//f/9//3//f/9P/z
//P/9P/y//L/8v/y//X/9f/1//X/9f/2//j/+P/2//f/9//3//n/+v/6//v//f/9//3/
//////7//f/8////////////AAAAAAAAAAACAAIAAgABAAEAAQABAAEAAQABAAEAAAD/
/////v/+///////+//7///////7//v/+//7//P/8//r/+v/6//r/+v/6//r/+v/6//r/
+f/5//r/+v/6//r/9//3//f/9//1//b/+P/4//b/9v/2//b/9f/0//T/9f/3//f/9v/2
//b/9v/2//b/+f/6//r//P/9//3///8AAAAAAAAAAAAAAAACAAIAAgADAAMAAQAAAP3/
+v/3//T/8//y//H/8f/u/+z/7P/t/+//8P/z//X/+f/6//r/+P/z//H/8//1//X/9f/1
//X/9f/1//X/9f/z//L/8f/x//P/8//z//H/8v/y//L/8v/y//H/8f/x/+//8P/w//D/
7v/u/+//7//v//H/8f/w//T/+f8BAAcAEQAiADUARABLAFAAXABoAGgAVgA0AAYA1v+j
/2v/Kf8B//T+5/7O/sX+0/7r/gr/K/9U/33/mv+r/7X/vf/H/9X/4//v//f/+v/9//7/
//8BAAMABAAFAAcABwAGAAYABwAHAAYABgAGAAYACAAJAAoACwAMAAwADAAMAAwADAAN
AA0ADgAOAA8ADwANAA4ADgAOABAAEQASABIAEgASABMAEwAUABQAFQAVABcAGQAZABkA
GAAZABgAFwAZABsAHAAcAB0AHQAfAB8AIQAhACMAIwAlACcAKAAoACcAKAApACkALQAu
ADAAMwAyADMANAA1ADYANwA4ADgAOgA8AD0APgA/AD8APwA/AD0APQA+AD4APgA9AD0A
PAA9ADwAOwA6ADkAOAA4ADcANAAzADIAMQAyADEAMAAvACoAKgAqACgAJwAlACUAIgAh
AB8AHQAbABcAFgAUABIAEAAOAAsACQAHAAYABQADAAMAAQD///7/+//7//v/+//6//n/
+f/6//z//P/8//z/+//7//v/+//9//7/AAAAAAAAAQABAAEAAwAEAAQABQAHAAcABwAJ
AAoACgAKAAoACgAJAAgABwAKAAoACgAKAAgACAAIAAcACQAJAAkACQAHAAcABwAGAAUA
BQAEAAQABwAHAAYABgAFAAUABAAEAAQABAACAAIAAAAAAAAAAAACAAIAAgACAAIAAgAB
AAEAAAAAAAAAAAD///////////7//v////7//P/8//z//P/9//z//P/9//v/+//8//z/
/f/9//r/+v/6//r/+v/9//7//v8AAP////8BAAIAAwAEAAUABgAGAAgACAAIAAcABwAF
AAQABQACAP///P/5//j/9//3//L/8P/w//H/8//0//f/+f/7//z//P/6//X/8//1//f/
+f/5//n/+f/7//v/+//7//n/+P/3//f/9//3//f/9f/0//T/9P/0//T/8//z//P/8f/y
//L/8v/0//T/9f/1//H/8//z//L/9P/1//v/AwAPAB4AMwBGAE0AUgBeAGoAbgBmAEwA
IADw/73/h/9J/xf/AP/1/tj+yf7R/uf+AP8f/0T/b/+S/6X/s/+9/8n/0//h/+v/8f/2
////AAABAAMABQAGAAcACQAJAAgACAAJAAkACgAKAAoACgALAAsACwALAAwADAAMAAwA
DgAOAA8ADwAOAA4ADwAPABEAEgASABIAEQARABEAEAASABIAEwATABQAFAAVABUAEwAV
ABUAFQAWABkAGgAbABkAGwAcABwAHQAdAB8AHwAdAB0AHwAfAB8AIQAiACIAJQAmACcA
JwAqACoAKwAtAC4ALwAwADEAMgAzADQANAAyADQANQA2ADkAOQA5ADkANwA3ADgAOAA4
ADcANwA2ADMAMgAxADAALwAuAC4ALQAuAC0ALAArACgAJwAmACUAIAAgACAAHgAfAB0A
HQAaABsAGQAXABUAEQAQAA4ADAAKAAgABQADAAEAAAD///3/+//5//f/9v/1//X/9f/1
//T/8//z//T/9v/2//b/9v/1//X/9f/1//X/9v/4//j/+v/7//v/+//9//7//v//////
/////wEABAAEAAQABAAFAAUABQAFAAQABAAEAAQABAAEAAQAAwADAAMAAwADAAMAAwAD
AAIAAwADAAIAAgACAAEA///+///////+//7//f/8//n/+P/5//r/+//8//z//P/8//z/
+v/6//n/+f/4//j/+P/4//n/+f/5//n/+P/4//n/+P/4//j/+P/4//f/+P/6//r//P/8
//z//P/8//z/+//8//////8BAAIAAgACAAIAAgAEAAYABgAGAAcABwAFAAQAAwAAAP3/
+v/3//b/9f/1//L/8P/w//H/8//0//f/+f/7//z//P/6//f/9f/3//n/+f/5//n/+f/3
//f/9//3//j/+P/4//n/+P/3//b/8//0//T/9P/0//b/9f/1//X/9f/2//b/9v/2//b/
9//3//X/9//3//b/+P/7/wMACwAVACYAPQBOAFMAWgBkAG4AcgBsAE4AHgDo/6//cf8x
/wv/Av/3/uT+3/7p/vv+FP83/17/f/+c/6//vf/H/9H/2//l//P//f8EAAcACQAJAAoA
CwAKAAsADQANABAAEAARABEAEgASABIAEgAVABUAFQAVABQAFAAUABQAFAAUABUAFQAU
ABQAFQAVABcAGAAYABgAFgAXABgAGAAWABYAFwAXABoAGgAbABsAGwAdAB0AHQAdAB8A
HwAfAB4AHwAfAB4AIQAhACMAIwAhACEAIwAjACcAKQAqACoAKQAqACsAKwAuAC4ALwAx
ADEAMQAxADEANAA1ADYANgA2ADgAOQA6AD0APQA9AD0AOwA7ADwAPAA6ADkAOQA4ADoA
OgA6ADoAOAA2ADUAMwA0ADMAMgAxADIAMQAwAC8AKwAqACkAJgAmACUAJgAkACUAIwAh
AB8AHwAeABwAGgAYABYAEwARABEAEAAPAA0ACwAJAAcABgAFAAUABQAFAAQAAwADAAQA
AgACAAIAAgAFAAUABQAFAAUABgAIAAgABwAHAAYABQAJAAoACgALAAsACwALAA0ADAAM
AAwADAAPAA8ADwAPAA4ADgAOAA4AEAAQABAADwAPAA8ADwAPAA8ADwAPAA4ADwAPAA4A
DgAPAA8ADgAOAA0ADQAMAAwACgAKAAgACAAKAAoACgAKAAgACAAIAAgACgAKAAkACQAG
AAYABgAGAAUABQAFAAUAAwAEAAYABgAEAAQABAAGAAYABgAGAAcACAAIAAoACwALAA0A
DgAMAAwADAAMAA0AEAARABIAEgARAA4ADAANAAoABwAEAAEAAAD/////+v/4//j/+f/8
//7/AgAFAAUABgAGAAQA///9////AQD//////////wEAAQABAAEAAwACAAEAAQABAAEA
AQD///z//P/8//z//v/9//3//f/7//z//P/8//7//v///////f///////v/8////BQAN
ABcAJgA/AE4AUQBYAGQAcAB0AGwAVAAoAPD/uf9//z3/Df8A//n+5v7f/uf++f4S/zP/
WP99/5z/sf+9/8X/z//Z/+f/9f/7//7/AQAEAAUABwAJAAoACwANAA0ADAAMAA0ADQAO
AA4ADgAOAA8ADwAPAA8AEgASABIAEgAQABAAEQARABAAEAARABEAEQASABIAEgAUABUA
FgAWABgAGAAZABkAGQAYABgAFwAVABcAFwAXABkAGwAbABsAGwAdAB4AHgAfAB8AIQAh
AB8AHwAhACEAIQAjACQAJAAnACgAKQApACoAKgArAC0AMAAxADIAMwAyADMANAA0ADIA
NAA1ADYAOAA5ADoAOwA9AD0APgA+ADwAOwA7ADoAOQA4ADcANgA0ADIAMQAvADAALwAu
AC0ALAArACoAKQAmACYAJgAkACEAHwAfABwAHQAbABkAFwAXABYAFAASAA4ADAAJAAcA
BQAEAAMAAQABAP///f/8//n/+f/5//n/+P/3//f/+P/4//j/+P/4//f/9//3//f/+f/6
//z//P/8//3//f/9////AAAAAAEAAQABAAEAAwAGAAYABgAGAAUABQAFAAUABgAGAAYA
BgAEAAQABAADAAMAAwADAAMAAwADAAMAAgADAAMAAgACAAMAAwACAAIAAwADAAIAAgAA
AAAA/v/+//z//P/8//z//v/+//7//v/8//z/+//7//z//P/8//z/+f/5//n/+f/3//j/
+v/6//r/+v/6//r/+//6//r/+f/4//j/+P/4//j/+//8//z//v8BAAEAAwAEAAIAAgAC
AAIAAgAEAAQABAAFAAUAAwACAAEA/v/7//j/9//2//X/9f/y//D/8P/x//H/8v/1//f/
+//8//z/+v/2//P/9P/1//f/9//3//f/9//3//f/9//3//b/9f/1//X/9f/1//P/8v/y
//L/8v/y//H/8f/x//H/8v/y//L/9P/0//X/9f/x//P/8//y//L/9//9/wUAEQAiADcA
RgBNAFIAXABoAG4AZABGABoA6v+3/3//Qf8R/wL/8/7W/sv+0/7p/gb/J/9O/3X/lP+p
/7f/v//L/9f/4//t//P/+P/9/wAAAQADAAUABgAHAAkACQAKAAoACwALAA0ADgAPABAA
DwAPAA8ADwAQABAAEAAQABAAEAARABEAEgASABMAEwAVABYAFgAWABQAFQAWABYAGAAY
ABkAGQAYABgAGQAZABkAGwAbABsAHQAfAB8AHwAfACEAIgAiACMAIwAlACUAIwAjACUA
JQAnACkAKgAqAC4AMAAyADMAMgAyADMANQA2ADcAOAA5ADwAPQA+AD4APgBAAEEAQgBD
AEMAQwBDAEMAQwBEAEQARgBFAEUARABBAEAAPwA+AD0APAA8ADsAOgA5ADgANwA0ADMA
MgAxADAAMAAwAC4ALQArACsAKAAlACMAIQAfAB0AHAAaABgAFgAUABEADwANAAwACwAJ
AAUAAwABAAAA/f/9//3//f/9//3//v8AAP7//v/+//7//f/9//3//f///wAAAgACAAQA
BQAFAAUABwAIAAgACQAHAAcABwAJAAoACgAKAAoACQAJAAkACQAMAAwADAAMAA4ADgAO
AA0ADAALAAoACQALAAsACwAKAAsACwAKAAoACgAJAAcABgAFAAUABAAEAAUABgAFAAYA
BAAEAAQABAACAAIAAgACAAIAAgABAAEAAgACAAIAAgD///////////3//v8AAAAA/v/+
//7//v/9//z//P/9//v//v/+//7//v/+/wAAAgADAAYABQAFAAcACAAIAAgACAAIAAYA
CAAIAAgACgALAAoACgAHAAQAAQD+//3//P/7//v/+P/2//b/9//5//r//f///wEAAgAC
AAAA/P/5//r/+//8//3//v////3//f/9//3////+//3//f/9//3//f/7//j/+P/4//j/
+v/5//n/+f/6//z//f/+//3//P/8//v/+//9//3//P/8////BQANABcAKAA/AE4AUwBa
AGQAcAB2AHIAXAAwAPr/xf+N/0//Hf8M///+5v7b/uP+9f4S/zP/WP99/5r/r/+//8v/
1f/h/+//+f8BAAYACQAMAA0ADwARABIAEwAVABUAFQAUABQAEwAWABgAGgAcABwAGwAa
ABkAHAAcABwAHAAcABwAHQAdACAAIAAhACEAIwAkACQAJAAiACMAJAAkACQAJAAlACUA
JgAmACcAJwAlACcAJwAnACkAKwArACsAKQArACwALAAtAC0ALwAvAC8ALwAxADEAMwA1
ADYANgA5ADoAOwA7AD4APgA/AEEAQABBAEIAQwBEAEUARgBGAEYASABJAEoATQBNAE0A
TQBNAE0ATgBOAEwASwBLAEoASwBKAEkASABIAEgASQBJAEcARQBDAEEAQAA/AD4APQA8
ADwAPAA6ADoAOQA6ADgANgAzADAALQAtACwAKgAoACgAJgAjACEAHQAcABsAGQAXABUA
EwASAA8ADwAPAA8AEAAPAA8AEAAQABAAEAAQAA8ADwAPAA8AEQASABQAFAAUABUAFQAV
ABkAGgAaABsAGQAZABkAGwAcABwAHAAcAB4AHwAgACEAIQAgAB8AHgAeAB4AHgAdAB8A
HwAfAB8AIQAhACEAIAAfAB8AHgAeAB4AHQAbABoAGwAbABoAGgAcABwAGgAaABoAGgAa
ABoAGgAaABoAGgAYABgAFwAXABQAFAAUABQAFgAXABgAGQAYABgAGQAYABoAGgAaABoA
GwAaABoAGwAeAB8AIQAiACQAJQAmACcAJgAmACYAJQAlACUAJAAkACMAIQAfAB0AGwAa
ABgAFgATABIAEQAOABIAEgATABUAFwAaAB0AHwAdABwAGwAbABoAHAAcABsAGwAcABwA
HAAbABwAHAAcACEAIAAgAB8AHgAdABwAHAAcABwAHAAcABwAHAAcAB4AHgAeAB4AHAAc
ABwAHAAdAB4AHwAgACoAMgA6AEIAUQBeAGsAeAB9AIIAhwCMAGwATAAsAAwA2f+m/3P/
QP84/w==
         </WaveFormData>
      </LeadData>
      <LeadData>
         <LeadByteCountTotal>10000</LeadByteCountTotal>
         <LeadTimeOffset>0</LeadTimeOffset>
         <LeadSampleCountTotal>5000</LeadSampleCountTotal>
         <LeadAmplitudeUnitsPerBit>4.88</LeadAmplitudeUnitsPerBit>
         <LeadAmplitudeUnits>��V</LeadAmplitudeUnits>
         <LeadHighLimit>2147483647</LeadHighLimit>
         <LeadLowLimit>268435456</LeadLowLimit>
         <LeadID>V4</LeadID>
         <LeadOffsetFirstSample>0</LeadOffsetFirstSample>
         <FirstSampleBaseline>0</FirstSampleBaseline>
         <LeadSampleSize>2</LeadSampleSize>
         <LeadOff>FALSE</LeadOff>
         <BaselineSway>FALSE</BaselineSway>
         <ExcessiveACNoise>FALSE</ExcessiveACNoise>
         <MuscleNoise>FALSE</MuscleNoise>
         <LeadDataCRC32>2138927083</LeadDataCRC32>
         <WaveFormData>
AgACAAIAAgAAAAAAAAAAAP7//v/+//7//v/+//7//v/8//z//P/8//z//P/8//z/+v/6
//r//P/+//7/AAABAAEAAgACAAIAAgACAAIAAgADAAQABAAEAAcACAAIAAgACAAGAAQA
AgACAAIAAgABAAAAAAAAAAIAAAACAAYACAAKAAkABwAEAAIAAgAEAAQABAABAP///f/6
//n/+P/3//X/9P/z//L/8f/w/+//7v/r/+r/6v/q/+f/5//o/+j/6f/q/+v/7P/q/+r/
6v/q/+r/6v/q/+r/7P/u//H/9v/8/wgAGgAvAEsAbwCVALkA2QDuAPUA8QDqAOAAwwCR
AGEAGgC4/2z/Qv80/z7/Uv9m/37/lv+j/7D/u//G/87/1//c/+L/5v/o/+f/6f/q/+v/
6v/r/+v/6//u/+7/7v/v/+//8P/w//D/7//v/+//7//x//L/8v/y//L/8v/z//P/8//0
//T/9P/0//T/9P/0//T/9f/2//b/9v/2//b/9v/0//X/9f/2//j/+P/4//n/9//4//j/
+P/4//n/+f/6//r/+v/7//v//P/8//3//v/+////AAAAAP7//v///wEAAQABAAIAAwAD
AAMABAAEAAQABAAEAAQABQAGAAYABgAGAAYABQADAAMAAgACAAEAAwACAAEAAQD///7/
/f/9//r/+f/4//f/+P/3//b/9v/2//b/9v/2//j/+f/5//v//v8AAAEAAwACAAMABAAE
AAMAAwADAAMAAQD///7//f/9//z/+//6//f/9//2//X/9f/0//T/9P/z//P/8//z//P/
8//y//L/9P/1//X/9f/1//X/9f/1//f/9//4//j/+P/6//r/+//6//v/+//7//3//f/9
//7/////////AAAAAAIAAAAAAAAAAAABAAEAAQABAAEAAQABAAEAAQD+//7//v/+//7/
/v/9//z//P/7//v/+f/5//n/+f/3//f/9//3//f/9v/2//b/9v/2//X/9f/1//b/9v/2
//b/9v/4//j/+P/6//n/+//8//z//P/8//z//P/8//7/AAABAAIAAwAEAAQABgAGAAQA
AgD+//7//v/+//3//P/8//z//P/8//7/AgAEAAQAAwABAP7//P/8//7/AAD+//v/+f/3
//b/9f/0//H/7//u/+3/7v/t/+z/6//o/+f/5v/m/+T/4//j/+T/4v/i/+L/4v/j/+T/
5f/m/+T/5P/k/+T/5P/m/+b/6f/w//j/AgASACkARQBnAI0ArwDNAOIA6wDnAOYA2gC7
AI8AYQAaALz/dP9K/zz/RP9S/2T/gP+W/6P/rv+5/8T/yv/T/9j/3P/e/+D/4f/j/+T/
5f/o/+n/6f/p/+j/6P/o/+n/6//s/+z/7P/t/+3/7f/t/+v/7P/s/+z/7P/s/+3/7f/u
//D/8f/y//L/8v/y//L/8P/x//L/8v/0//T/9P/0//T/9f/1//b/+P/4//j/+f/3//j/
+P/4//r/+//7//z/+v/6//v/+//6//r/+//8//r/+//8//z//v/+////AQD/////AAAB
AAEAAQACAAIABAAEAAQABAADAAQABAAEAAYABgAFAAMAAwACAAIAAQADAAIAAQABAP//
/v/9//3//v/9//z/+//6//n/+P/4//r/+v/6//r//P/9//3///8BAAQABgAJAAkACQAJ
AAgACwALAAsACwAJAAcABgAFAAMAAgABAAAA//////7//f/7//r/+v/6//v/+//7//v/
+//7//r/+v/8//3//f/9//7///8AAAEA/////wAAAAD+/wAAAAABAAQABQAFAAUACQAJ
AAkACgALAAsACwAMAAwADgAMAAwACwAKAAoACQALAAsACwALAA0ADQANAAoADAAMAAwA
DAALAAkABwAGAAcABwAFAAUABwAHAAUABQAHAAcABwAGAAYABgAGAAYAAwADAAMAAgAD
AAMAAwAGAAUABAADAAIABAAEAAQABgAFAAcACAAIAAkACgALAAwADAAOABAAEQAQABEA
EgASABIAEgAQAA4ADAAMAAwADAALAAoACgAKAA0ADgARABYAFQAUABIADwAOAA4AEAAU
ABMAEAAMAAkABQAEAAMAAgABAP///v/9//7//f/8//v//P/7//r/+v/4//f/9//4//j/
+P/4//j/+v/6//r/+v/8//z//P/8//r//P8CAAcADgAcAC4ARgBjAIkAsQDXAPsADwEU
AQ0BAwHwAMQAiQBXABkAvv9s/zz/Kv8y/0b/Yv+A/5j/qP+3/8b/0f/Y/+D/6f/w//T/
+P/6//n/+//8//3//v////////8AAAAAAAABAAMABAAEAAQAAwADAAMAAwADAAQABAAE
AAQABAAFAAUABwAIAAgACAAGAAYABgAGAAYABwAIAAgABgAGAAYABgAIAAkACQAKAAgA
CAAIAAkACQAKAAoACgAMAA0ADQAOAAwADAANAA0ADgAOAA8AEAAQABEAEgASABIAEgAT
ABUAEwATABQAFQAVABUAFgAWABYAFgAWABYAFwAYABgAGAAWABYAFQATABMAEgASABEA
EQAQAA8ADwANAAwACwALAAgABwAGAAUABAADAAIAAgAEAAQABAAEAAYABwAHAAkACgAM
AA0ADwAOAA8AEAAQABEAEQARABEAEAANAAsACQAJAAgABwAGAAMAAwACAAEA///+//7/
/v/9//3//f/9//v/+//6//r//P/9//3//f/+////AAABAAIAAwAFAAYABAAGAAYABwAI
AAkACQAJAAsACwALAAwADwAPAA8AEAAQABIAEAAQAA4ADgAPAA8AEQARABEAEQARABEA
EQAOAAwADAAMAAwADAALAAoACgALAAsACQAJAAcABwAFAAUABQAFAAUABAAEAAQABAAE
AAMAAwADAAIAAQABAAEAAQABAAIAAAAAAAAAAAAEAAQABAAGAAcACQAKAAoACgAKAAoA
CgAKAAwADgAPAA4ADwAQABAAEAAQAA4ADAAKAAoACgAKAAkACAAIAAgACgAKAAwAEAAS
ABIAEQAPAAwACgAKAAwADAAKAAcABQAFAAQAAwACAAAA/f/7//n/+v/5//j/9//0//P/
8v/y//L/8f/x//L/8v/y//L/8v/y//L/8v/y//L/8v/y//L/8v/y//b/+/8AAAgAFgAq
AD8AWwB/AKcAzQDtAAABBwEBAf4A8ADNAJkAaQAmAMT/cv9E/zT/PP9Q/2b/gP+Y/6f/
tP/B/8r/0v/b/+T/6v/s//D/7//x//L/8//0//X/9f/1//b/9v/2//f/9f/2//b/9v/3
//f/9//3//n/+v/6//r/+v/6//v/+//5//r/+v/6//z//P/8//z/+v/7//z//P/8//z/
/P/8//z//f/9//7//v/+//7//////wAAAAAAAAAAAQABAAIAAAAAAAEAAQACAAIAAwAE
AAQABQAGAAYABgAGAAcACQAHAAcACAAJAAcABwAIAAgABgAGAAYABgAIAAoACwAMAAoA
CgAJAAcACQAIAAgABwAHAAYABQAFAAUABAADAAMAAgABAAAA///+//3//P/8//z//P/8
//z//v//////AQACAAQABQAHAAgACQAKAAoACQAJAAkACQAJAAcABgAFAAUABAADAAIA
/f/9//z/+//5//j/+P/4//f/9//3//f/+f/5//j/+P/2//f/9//3//r/+//8//3/+//7
//z//P/8//7//v///wAAAQABAAEAAQABAAEAAgADAAMAAwAEAAQABgAEAAQABgAGAAcA
BwAFAAUABQAFAAUABQAFAAIAAgACAAIAAgACAAEAAAAAAAEAAQD///////////3//f/7
//v/+//6//r/+v/6//r/+//7//v/+v/5//n/+f/5//n/+P/4//j/9//2//X/9P/0//T/
9P/0//X/9f/1//X/9v/0//T/9P/0//b/9v/2//j/+f/7//z//P/8//z//P/8//z//v8A
AAEAAgADAAQABAAGAAYABAACAP7//v/+//7////+//7//v/+//7/AAAEAAYABgAFAAMA
AAD+//7/AAAAAP7/+//5//n/+P/3//b/8//x//D/7//u/+3/7P/r/+r/6f/o/+j/6P/n
/+f/6P/o/+j/6P/o/+j/6P/o/+j/5v/m/+b/5v/q/+r/6v/t//T/+v8EABYAKwBFAGcA
jwCzANMA6ADvAO0A6gDiAMkAnwBzADQA0v98/07/PP8+/0z/YP96/5L/of+u/7n/xP/M
/9P/2v/g/+D/5P/l/+f/6P/p/+r/6//r/+v/7v/u/+7/7//t/+7/7v/u/+//7//v/+//
7//w//D/8P/w//D/8f/x//H/8v/y//L/8v/y//L/8v/y//P/9P/0//T/9P/0//T/9P/1
//X/9v/4//j/+P/5//f/+P/4//j/+P/5//n/+v/6//r/+//7//r/+v/7//z//P/9//7/
/v/8//z//f////3//f/+/////f/9//7//v///wAAAQACAAEAAgACAAIAAAAAAP///f/+
//7//////////v/9//3//P/6//j/9//4//f/9v/1//T/8//y//L/8v/y//L/8v/0//X/
9f/3//j/+v/7//3//v///wAAAAABAAEAAQABAAMAAQAAAP///f/8//v/+v/5//n/+P/3
//f/9v/2//b/8//z//P/8//z//P/8v/y//L/8//z//P/8v/z//T/9f/3//f/+P/4//j/
+v/6//v/+v/7//v/+//9//3//f/+//3//f/9//7//v8AAP7//v/+//7/////////////
/////////////P/8//z//P/8//3//f/9//7//f/9//v/+//7//v/+f/5//f/9//3//b/
+P/4//j/+P/3//f/9//2//f/9//3//f/9f/0//T/9P/y//L/8v/y//L/8v/y//L/8f/x
//H/8f/w//D/8P/x//D/8P/y//L/8v/y//b/9v/2//j/9//5//r/+v/6//r/+v/6//r/
/P/+////AAABAAIAAgACAAIAAAD+//3//v///wAA/f/8//z//P8AAAAAAgAGAAgACAAH
AAUAAAD+//7/AAACAAAA/f/7//n/+P/3//b/9//1//T/8//y//H/8P/v/+7/7f/s/+z/
7P/r/+v/7P/u/+7/7v/u/+7/7v/u/+7/7v/u/+7/7v/u/+7/8P/3//7/CgAYACgAPwBf
AIMApwDLAOsA/AD/APkA8gDeALUAhQBPAAAAov9e/zr/NP9C/1T/bv+I/5r/p/+0/8H/
yv/U/9v/5P/q/+7/7v/v//H/8v/z//b/9//3//f/9v/2//b/9//1//b/9v/2//j/+f/6
//v/+//8//z//P/8//z//f/9//3//v/+//7//v/+//7//v8AAAEAAgACAAAAAAAAAAAA
AQADAAQABgAFAAQAAwADAAUABgAGAAYABgAHAAcACAAJAAoADAANAAwADAANAA4ADgAP
ABAAEAAQABAAEQATABIAEQARABEAEwATABQAFAAWABYAFgAWABUAFgAWABYAFgAWABUA
EwAUABQAFQAVABUAFAATABMAEgAQAA4ADQAMAAsACgAJAAgABwAGAAYABgAGAAYABgAE
AAUABQAHAAoADAANAA8AEAARABIAEgATABMAEwATABMAEQAQAA8ADwAOAA0ADAAJAAkA
CAAHAAMAAgACAAIA//////////8BAAEAAAAAAP7/////////AQADAAUABwAHAAcACAAI
AAYACAAIAAkADAANAA0ADQAPAA8ADwAQABIAEwAUABYAGAAaABgAGAAWABYAFwAXABUA
FQAVABUAFwAXABcAFAASABIAEgASABQAEwASABIAEQARAA8ADwAPAA8ADQANAAsACwAL
AAoADAAMAAwADAAJAAkACQAIAAcABwAHAAcABwAGAAYABgAEAAQABAAEAAQACAAIAAYA
BgAEAAQABAAEAAYABgAGAAgACQALAAwADAAMAAwADAAMAAwADgAQABEAEgATABQAFAAU
ABQAEgAQAAwADAAMAAwACQAIAAgACAANAA4AEQAWABgAGAAXABUAEgAQABAAEgAQAA4A
CwAJAAcABgAFAAQABQADAAIAAQD+//3//P/7//z/+//6//r/+P/3//f/+P/4//j/+P/4
//r/+v/6//r/+P/4//j/+P/2//r//v8BAAgAFAAiADQASQBpAJEAuwDhAAEBFAEVAQ0B
/gDgAK0AcwBFAAQAqv9e/zL/Jv8y/0r/aP+G/5z/q/+4/8X/zv/Y/+H/6v/w//T/+P/3
//n/+v/7//z//f/9//3/AAAAAAAAAQABAAIAAgACAAEAAQABAAEAAQACAAIAAgACAAIA
AwADAAMABAAEAAQABAAEAAQABAAEAAUABgAGAAQABAAEAAQABAAFAAUABgAGAAYABgAH
AAUABgAGAAYABgAHAAcACAAKAAoACwALAAoACgALAAwACgALAAwADAAMAAwADQAPAA8A
DwAQABEAEwATABQAFAAUABQAFAAUABQAFAATABIAEgASABEADwAPAA4ADgANAA0ADAAL
AAsACgAIAAYABQAEAAMAAgABAP7//f/8//z/+v/6//r/+v/6//v/+//9//7/AAABAAMA
BAAFAAYABgAJAAkACQAJAAsACQAIAAcABQAEAAMAAgD//////v/9//3//P/8//z/+f/5
//n/+f/3//f/9v/2//j/+f/5//n/+P/5//r/+//7//v//P/8//7/AAAAAAEAAgADAAMA
AwADAAMAAwAEAAUABQAFAAYABgAIAAYABgAIAAgACQAJAAcABwAHAAcABwAHAAcABAAE
AAQABAAEAAQAAwACAAIAAwADAAEAAQABAAEA//////3//f/9//z//P/8//z//P/7//v/
+//6//v/+//7//v/+f/4//j/+P/4//j/+P/4//j/+P/4//j/9//3//f/9//4//j/+P/4
//b/9v/2//b/+v/6//r//P/7//3//v/+/wAAAAAAAAAA/v8AAAIAAwAGAAcACAAIAAgA
CAAGAAQABAAEAAQABAABAAAAAAAAAAIAAgAEAAgACgAKAAkABwAEAAIAAgAEAAQAAgD/
//3/+//6//n/+P/1//P/8v/x//D/7//u/+3/7P/r/+r/6v/q/+n/6f/q/+j/6P/o/+j/
6v/q/+r/6v/q/+r/6v/q/+z/7v/y//X/+v8EABIAJAA9AFsAgQCpAMsA4wDwAPEA7wDo
ANYArwCBAE8A/P+c/17/Pv84/0T/Vv9u/4r/nv+r/7b/v//I/9D/2f/g/+T/6P/o/+n/
6//s/+3/7v/v/+//7//u/+7/7v/v/+//8P/w//D/8f/x//H/8f/x//L/8v/y//L/8v/z
//P/8//0//T/9P/0//T/9P/0//b/9//4//j/+P/4//j/+P/4//n/+f/6//r/+v/6//v/
+f/6//r/+v/6//v/+//8//7//v///////v/+////AAACAAMABAAEAAIAAgADAAUABgAH
AAkACwAJAAkACgAKAAgACAAIAAgACwAMAAwADAAKAAoACQAHAAkACAAIAAcABwAGAAUA
BQAFAAQAAwADAAIAAQAAAP///v/9//z//P/8//z//P/8//r/+//7//3//v8AAAEAAwAG
AAcACAAIAAkACQAJAAkACQAHAAYABQAFAAQAAwACAAEAAQAAAP//+//6//r/+v/5//n/
+f/5//n/+f/4//j/+P/5//n/+f/4//n/+v/7//3//f/+//7//P/+//7///8AAAEAAQAB
AAMAAwADAAQABAADAAIAAgADAAYABQAGAAQABAAFAAUABQAFAAUABQAFAAUABQACAAIA
AgACAAIABAADAAIAAgABAAEA///////////9//3//f/9//3//P/8//z//P/8//v/+//7
//r/+f/5//n/+f/5//j/+P/4//b/9v/2//b/9P/0//T/9P/1//X/9f/1//T/9P/0//X/
9v/2//T/9P/0//T/9P/4//j/+P/6//v//f/+//7//v/+//7//v/8//7/AAABAAQABQAG
AAYABgAGAAQAAgD+//7//v/+/////v/+//7//v/+/wAABAAGAAYABQADAAAA/v/+/wAA
AAD+//v/+f/5//j/9//2//X/8//y//H/7v/t/+z/6//q/+n/6P/o/+j/5//n/+j/5v/m
/+b/5v/o/+j/6P/o/+b/5v/m/+b/5v/m/+j/7f/0//z/CAAYAC0ASwBtAJEAtQDTAOQA
6QDlAOAA0gC3AI8AXwAUALT/bP9I/zz/RP9S/2b/fv+W/6P/sP+7/8T/yv/T/9j/3P/g
/+T/5f/n/+j/6f/q/+v/6//r/+r/6v/q/+v/6//s/+z/7P/r/+v/6//r/+v/7P/s/+z/
7P/s/+3/7f/t/+7/7v/u//D/8P/w//D/7v/v//D/8P/y//L/8v/y//L/8//z//T/8v/y
//L/8//1//b/9v/2//T/9f/1//b/+P/4//n/+f/4//j/+f/6//j/+f/6//r/+v/6//v/
/f/9//3//v///wEAAQACAAIABAAEAAQABAAEAAQAAwACAAQABAADAAEAAQAAAAAA////
//7//f/9//v/+v/5//n/+v/5//j/9//2//X/9P/0//T/9P/0//T/9P/1//X/9//2//j/
+f/7//7///8AAAAAAQABAAEAAQACAAEAAQABAP///v/9//z/+//7//r/+f/3//b/9v/2
//f/9//3//f/9//3//b/9v/0//X/9f/1//j/+f/6//v/+//7//z//P/6//z//P/9//7/
////////AwADAAMABAAFAAUABQAGAAQABgAEAAQABgAGAAcABwAHAAcABwAHAAUABQAF
AAIABAAEAAQABAACAAEAAAAAAAMAAwABAAEA//////3//f/////////+//7//v/+//7/
/f/9//3//P/7//v/+//7//v/+v/6//r//P/8//z//P/7//r/+f/4//f/+f/5//r//P/8
//z//P/8//z//P/+////AQACAAIAAgACAAIAAgADAAYACQALAAwADQAOAA4ADAAMAAoA
CAAGAAYABgAGAAcABgAGAAYACgAKAAwAEAARABAADgALAAoACAAIAAoADAAKAAcABQAC
AAAA/v/8//z/+//7//v/+P/3//b/9f/0//P/8v/y//T/8//z//T/9v/2//b/9v/0//T/
9P/0//T/9P/0//T/+P/4//z/AQAGAA4AIAA4AFMAdQCdAMMA5wAFAQ4BCQEBAfIA0gCd
AGsANQDi/4j/SP8u/y7/Pv9Y/3b/kv+i/6//vv/L/9T/2v/h/+j/8P/4//r/+v/7//v/
+//8//3//f/9/wAAAAAAAAEAAwAEAAQABAAFAAUABQAFAAUABgAGAAYABAAEAAUABQAH
AAgACAAIAAgACAAIAAgACAAJAAoACgAKAAoACgAKAAoACwALAAwADAAMAAwADQANAA4A
DgAOAAwADQANAA4AEAAQABEAEQAQABAAEQASABMAFQAXABgAFgAWABcAGQAZABkAGgAb
ABsAGwAcABwAHAAcABwAHAAdAB4AHgAeAB4AHgAdABsAGwAaABoAGQAZABgAFwAXABkA
GAAXABcAFQATABEADwAOAA0ADAAMAAoACgAKAAoACAAJAAkACwAMAA4ADwARABIAEwAU
ABQAFQAVABUAFQAVABMAEgARABMAEgARABAACwALAAoACQAHAAYABgAGAAQAAwACAAEA
AQABAAAAAAACAAMAAwADAAYABwAIAAkABwAHAAgACAAJAAwADQAPABAAEQARABEAEwAT
ABMAFAAXABcAFwAYABcAGAAVABQAFAAUABUAFQAVABUAFQAVABUAFQAVABIAEAAQABAA
EAARABEAEQASABEAEQAPAA8ADQANAAsACwALAAsACwAKAAgACAAIAAgACQAJAAkACAAH
AAcABwAHAAUABAAEAAQABAAEAAQABAACAAIAAgACAAIAAgACAAYABgAGAAgABwAJAAoA
CgAKAAoACgAKAAwADgAQABEAEAARABIAEgAUABQAEgAQAAwADAAMAAwACQAIAAgACAAL
AAwADwAUABQAFAATABEADgAMAAwADgAMAAoABwAFAAUABAADAAIAAQD///7//f/+//3/
/P/7//n/9//1//T/9v/1//X/9v/2//b/9v/2//b/9v/2//b/9P/0//T/9P/0//b/+v//
/wQADgAeADIASQBrAJUAvQDfAP0AEAETAQ0BAgHsAL0AiQBXAAgAqP9i/z7/NP9C/1j/
cP+K/6L/sf++/8n/0v/Y/+H/6v/u//D/8v/z//X/9v/3//j/+f/5//n/+v/6//r/+//7
//z//P/8//v/+//7//v//f/+//7//v/+//7///////3//v/+//7/AAAAAAAAAAAAAAEA
AgACAAIAAgACAAIAAgADAAMABAADAAIAAQABAAMABAAEAAQABAAFAAUABgAEAAQABQAF
AAYABgAHAAgABgAHAAgACAAIAAgACQALAAsACwAMAA0ADwAPABAAEAAQABAAEAAQABAA
EAAPAA4AEAAQAA8ADQAPAA4ADgANAA0ADAALAAsACgAIAAYABQACAAEAAAD//wAA///+
//7//P/8//z//P/8//3//f////7/AAABAAMABgAHAAgACAALAAsACwALAAsACQAIAAcA
BwAGAAUABAADAAMAAgABAP3//P/8//z/+//7//v/+//9//3//P/8//z//f/9//3//v//
/wAAAQABAAEAAgACAAIABAAEAAUABgAHAAcABwAJAAkACQAKAAkACQAJAAoACgAMAAoA
CgAIAAgACQAJAAkACQAJAAkACQAJAAkABgAIAAgACAAIAAoACQAIAAgACQAJAAcABwAG
AAUAAgABAAEAAQABAAAAAAAAAAAAAAD////////+//3//f/9//3//f/8//z//P/8//z/
/P/8//z//P/8//z//f/7//v/+f/6//r/+v/6//r//P/8//z//v8BAAMABAAEAAIAAgAC
AAIAAAACAAQABQAIAAkACgAKAAwADAAKAAgABgAGAAYABgAFAAQABAAEAAQABAAGAAoA
DgAOAA0ACwAGAAQABAAGAAgABgADAAEA///+//3//P/7//n/+P/3//b/9f/0//P/8v/x
//D/8P/w/+//7//w//D/8P/w//D/8P/w//D/8P/w//D/8P/w//D/8v/2//n/AAAIABYA
KAA/AF0AfwClAMkA5wD0APkA9QDwAOAAvQCRAGEAEACw/27/TP9E/1D/YP92/5D/pP+z
/77/x//Q/9j/4f/o/+r/7P/w//P/9f/2//f/+P/5//n/+f/6//r/+v/7//v//P/8//z/
/f/9//3//f/7//z//P/8//7//v////////8AAAAAAAACAAIAAgACAAAAAQACAAIABAAE
AAQABAAEAAUABQAGAAQABAAEAAUABQAGAAYABgAGAAcABwAIAAgACAAJAAkACgAKAAsA
DAAKAAsADAAMAA0ADgAQABMAEgARABEAEQATABMAFAAUABYAFgAWABYAFQAWABYAFgAW
ABYAFQATABMAEgASABEAEwASABEAEQAPAA4ADQANAAwACwAKAAkACgAJAAgACAAGAAYA
BgAGAAgACQAJAAsACgAMAA0ADwAQABEAEgASABMAEwATABMAFQATABIAEQARABAADwAO
AAkACQAIAAcABQAEAAQABAAEAAUABgAHAAUABQAEAAQABAAFAAUABQAEAAUABgAHAAkA
CQAKAAoACgAMAAwADQANAA0ADAALAA8ADwAPABAAEAAPAA4ADgAQABIAEAAQABIAEgAT
ABMAEgARABAADwAPAA8ADwAMAA0ADgAPABAADQALAAkACAAJAAkABwAHAAgACQAIAAkA
CQAJAAkACAAGAAYABgAGAAUABQAFAAQABQAFAAUABQADAAIAAgACAAIAAgACAAIAAgAC
AAIAAgABAAEAAQABAAAAAgACAAIAAgACAAYABgAGAAgABwAJAAoACgAMAAwADAAMAAoA
DAAOAA8AEgATABQAFAAUABQAEgAQAA4ADgAOAA4ADQAMAAwADAAOAA4AEAAUABYAFgAV
ABMADgAMAAwADgAPAA4ADAALAAcABgAFAAQAAwABAAAA//8AAP///v/9//z/+//6//r/
+v/5//n/+v/8//z//P/8//v/+v/5//j/+f/6//v//P/8//7/AAAFAAoAFAAkADQASwBp
AI0AswDVAPUABgEHAQEB/ADqAMUAlQBjABQAtv90/1L/Sv9W/2r/fv+W/6r/uf/I/9X/
3v/m/+//9v/4//z//v///wEAAgADAAQABQAFAAUABgAGAAYABwAJAAoACgAKAAsACwAL
AAsADQAOAA4ADgAOAA4ADwAPAA8AEAAQABAAEQASABMAFAATABMAEwASABQAFAAUABQA
EgATABMAFAAUABQAFAAVABcAGAAYABgAGAAZABkAGgAZABgAGAAXABkAGgAcAB4AHgAf
ACAAIAAgACAAIQAjACMAIwAkACUAJwAnACgAKAAoACgAKAAoACcAKAAoACgAKgAqACkA
JwApACgAKAAnACkAKAAnACcAJQAkACMAIwAkACMAIgAhAB4AHQAcABwAHAAcABwAHAAc
AB0AHQAfACIAJAAlACcAJgAnACgAKAApACkAKQApACsAKQAoACcAJwAmACUAJAAgAB8A
HQAbABkAGAAYABgAFwAXABcAFwAXABcAFgAWABYAFwAXABcAGAAZABoAGwAbABsAHAAc
AB0AIAAhACMAIgAjACMAIwAnACcAJwAoACsAKwArACwALAAuACwALAAsACwALQAtAC8A
LwAvAC8ALwAvAC8ALAAuAC4ALgAuAC4ALQAsACwALQAtACsAKwArACsAKQApACsAKwAr
ACoALAAsACwALAArACsAKwAqACcAJwAnACcAKQAoACgAKAAoACgAKAAoACgAKAAoACgA
KgArACwALQAvADAAMQAzADYANgA2ADcANwA2ADUANQA2ADcAOQA7ADsAOwA8ADwAOgA6
ADgANgA0ADMAMwAyADMANQA3ADkAPQA/AEEAQwBBAD8APQA7ADsAPAA7ADgANAA3ADMA
MgAxADAALgAsADAALwAuACsAKgApACgAKAAoACgAKAAoACgAKAAoACkAKgArACwAKwAq
ACkAKAAqACoAKgAqADAANgA8AEIAVgBoAHoAjACvANIA9QAYAR8BJAEpAS4BBAHaALAA
hgBaAA==
         </WaveFormData>
      </LeadData>
      <LeadData>
         <LeadByteCountTotal>10000</LeadByteCountTotal>
         <LeadTimeOffset>0</LeadTimeOffset>
         <LeadSampleCountTotal>5000</LeadSampleCountTotal>
         <LeadAmplitudeUnitsPerBit>4.88</LeadAmplitudeUnitsPerBit>
         <LeadAmplitudeUnits>��V</LeadAmplitudeUnits>
         <LeadHighLimit>2147483647</LeadHighLimit>
         <LeadLowLimit>268435456</LeadLowLimit>
         <LeadID>V5</LeadID>
         <LeadOffsetFirstSample>0</LeadOffsetFirstSample>
         <FirstSampleBaseline>0</FirstSampleBaseline>
         <LeadSampleSize>2</LeadSampleSize>
         <LeadOff>FALSE</LeadOff>
         <BaselineSway>FALSE</BaselineSway>
         <ExcessiveACNoise>FALSE</ExcessiveACNoise>
         <MuscleNoise>FALSE</MuscleNoise>
         <LeadDataCRC32>921764739</LeadDataCRC32>
         <WaveFormData>
AgACAAIAAgACAAIAAgACAAIAAgACAAIAAAAAAAAAAAAAAAAAAAAAAAAAAAAAAAAA/v/+
//7///8BAAIAAwADAAMAAwAEAAQABgAFAAUABQAFAAYABwAIAAoACwAMAAwACgAKAAoA
CgAKAAoACgALAA0ADgAPABAADgARABQAFgAYABcAFwAUABMAEwATABIAEAANAAkABgAD
AAIAAAD+//v/+//5//j/9P/0//P/8v/x//D/8P/v/+3/7f/t/+3/7//v/+//7//t/+7/
7v/t/+3/7f/t/+3/7f/s/+z/7v/w//T//f8LACAAPQBdAH4AoQC/ANcA6AD5AAYBAgHm
ALsAfgA2APv/0v+1/63/sf+1/7//yP/N/9L/1//a/9z/3//j/+T/5P/k/+X/5f/l/+f/
5f/l/+X/5f/n/+f/5//n/+j/6P/o/+f/5//n/+f/5//m/+j/6P/o/+b/5v/m/+X/5//p
/+n/6f/n/+f/5//n/+f/6P/o/+f/5//n/+n/6f/p/+n/6P/n/+j/6f/q/+v/6//s/+3/
7f/r/+v/6//r/+v/7P/s/+z/7P/u/+//7//t/+3/7f/t/+z/7v/u/+7/8P/w//D/8P/x
//H/8v/z//H/8f/x//H/8//y//H/8f/w//H/8f/y//L/8v/y//L/8//z//P/9P/0//L/
8f/w//D/8P/w//D/8f/x//H/8f/z//P/9P/3//f/+f/7//z//v///wAAAgACAAMABAAF
AAQAAwACAAEAAAD+//3//f/9//v/+v/5//j/9v/1//T/8//z//T/9P/z//P/8v/y//P/
8//y//H/8//0//T/9P/0//X/9P/z//X/9f/1//X/9v/4//j/+P/4//j/+f/5//r/+//7
//v/+//8//z//P/+//7//v/+//7//v/+//7//f/9//3//v/+//7//f/8//3//f/8//z/
/P/8//z//P/6//n/+f/5//n/+f/4//j/+P/4//j/+P/2//b/9v/1//b/9f/3//b/9P/0
//T/9P/3//f/+P/5//n/+//7//z/+v/6//n/+f/5//v//P/9//7/AAABAAIABAAEAAQA
BAACAAIAAgACAAUABQAGAAcABgAGAAkADAAOAA4ADQANAAoACQAJAAkACgAGAAMA///8
//n/+P/2//L/8f/x/+//7v/s/+z/6//o/+f/5v/m/+X/5f/l/+X/5f/l/+X/5f/l/+X/
5v/m/+P/4//j/+P/4//j/+L/5P/m/+b/6v/x/wEAGAAzAFUAdgCXALcAzwDiAPMAAgH6
AOAAtQB4ADIA+//Q/7f/r/+v/7H/u//G/8n/zv/R/9T/2P/Z/93/3v/e/+D/4P/f/97/
3//c/9v/2v/Z/9f/1//X/9f/2v/a/9r/2f/b/9v/2//b/9v/3P/b/9r/3P/c/9z/2//c
/9//4P/h/+H/4f/h/+H/3//g/+D/3//g/+H/5P/l/+f/5//m/+X/5f/l/+X/5f/l/+b/
5//n/+n/6f/p/+n/5//o/+j/6P/k/+b/5//n/+n/6f/p/+n/6v/s/+z/7P/s/+z/7P/s
/+v/6//s/+3/7f/t/+3/7f/t/+z/6//r/+7/7//v//D/7v/u/+7/7v/t/+3/7f/u//D/
7v/t/+z/7f/u/+//8P/v/+//7//v/+//7//w//P/9P/3//r//P8AAAEAAgAEAAIAAwAE
AAUABwAHAAcABwAFAAIAAAD//wAA/////////v/8//v/+v/7//v//P/8//3//f/8//z/
+v/5//f/9f/4//r/+//8//v//f/9//3/+//7//v/+//7//z/+//6//v//P/+////AgAD
AAMAAwADAAQABAAEAAYABgAGAAYABQAEAAMAAgADAAMAAwAEAAYABgAFAAQABQAFAAQA
BAACAAAA/v/8//////8AAAEAAQABAAAAAAAAAAAAAAAAAP3//P/7//n/9v/1//X/9f/3
//f/9//4//b/9v/2//b/9//3//j/+f/5//v/+//8//7//v/9//3//f///wAAAQAAAAIA
AwAEAAQABAAEAAQAAgACAAIAAgAFAAUABgAHAAYABgAJAAwADQAMAAoACQAKAAsADQAP
AAoABAD///n/+P/1//T/8v/u/+3/7f/r/+v/6v/r/+v/7P/r/+r/6v/o/+f/5v/l/+P/
4//j/+P/5P/l/+f/6P/n/+f/5//n/+X/4//i/+T/5v/q//T/BQAbADoAXwCFAKoAywDf
APMABgERAQYB6AC+AIMAOADy/73/nP+R/5P/m/+r/7f/vv/F/8z/0f/S/9L/1f/Z/9z/
3v/g/9//3//f/+H/4f/h/+H/4f/j/+P/4//j/+L/4v/i/+H/4f/h/+H/4f/k/+b/5v/m
/+T/5P/k/+P/5f/n/+f/5//l/+X/5f/l/+X/5v/m/+X/5f/l/+f/5//n/+f/5v/l/+f/
5//n/+f/5//o/+n/6f/r/+v/6//r/+v/7P/s/+z/6v/s/+3/7f/t/+3/7f/t/+3/7v/t
/+z/7P/s/+z/7P/t/+3/7v/v/+//7//v/+//8f/w/+//7//w//H/8f/y//D/8P/w//D/
8//z//P/9P/y//D/7//u//D/8P/w//D/7//v/+//7//x//H/8v/1//X/9//5//r/+v/7
//z//v/+////AAABAAEAAQABAAEA///8//r/+f/5//f/9v/1//X/9P/0//T/9f/1//b/
9v/6//3///8CAAMAAwACAAEAAgAEAAUABgAHAAkACQAJAAoACwAMAA0ADgAQABAAEAAS
ABIAEwATABYAFwAXABcAGQAaABoAGgAZABgAFwAWABgAGAAYABgAGQAZABkAGgAYABgA
FwAWABcAFwAWABYAFAAUABQAFAASABEAEQARAA8ADwAOAA4ADgAOAA4ADgAOAA4ADgAN
AAwACwALAAsACwALAAsACgALAAwADAAMAAwADAANAA0ADgAPAA0ADwAPABAADgAOAA0A
DQAPABEAEgATABMAFAAUABQAFgAWABYAFgAWABYAFgAWABcAFwAYABkAHAAcAB8AIgAi
ACIAIQAhAB4AHQAdAB0AHAAYABUAEQAQAA0ADAAKAAUAAwACAP/////+///////+//3/
/P/8//n/+f/5//n/+//7//v/+//5//n/+v/6//v/+//7//v/+f/5//j/+v/6//7/AgAL
ABsAMABLAG0AkAC1ANUA7QD+ABEBIAEaAQAB2wCiAFYAFQDm/8f/u/+5/73/yf/U/9n/
3P/h/+T/6P/r/+//8P/w//T/9P/z//L/8//z//P/8//z//X/9f/1//X/9f/0//P/8f/z
//P/8//z//T/9v/2//b/9v/2//b/9f/0//X/9P/z//X/9f/1//X/8//0//T/8//z//P/
9f/1//f/9//2//X/9//3//f/9//1//b/9//3//f/9//3//f/9f/2//b/9v/2//j/+f/5
//v/+//7//v/+//8//v/+v/8//z//P/8//z/+//7//v/+f/5//n/+f/8//z//P/9//3/
/f/8//z//v/+//7//v/+//3//P/8//7//P/7//r//P/8//z//P/7//v/+//7//3//f/+
/wEA//8BAAMABAAGAAcACAAKAAwADQAOAA8ADQANAA0ADQAOAAwACwALAAsACQAIAAcA
BgAEAAMAAgABAAEAAgACAP/////+//7/AQABAAAA///9//7//v/+////AQABAAEA////
//////8AAAIAAgACAAQABAAFAAUABAAFAAUABQAFAAYABgAGAAYABgAGAAYABgAGAAYA
BgAHAAcABwAIAAgACAAHAAYABQAFAAQABAAEAAQABAAEAAQAAwADAAMAAwADAAIAAgAB
AAAA///+//7//v/+//3//f/9//7////9//3//f/8//v/+//8//z/+//6//n/+P/4//f/
9//4//r/+v/6//r/+v/6//r/+v/6//v/+//8//3/+//9//3//v/+//7//f/9////AQAC
AAMABAAGAAcACAAIAAgACAAIAAYABgAGAAYACQAJAAoACwAMAAwADwASABQAFAATABMA
EAAPAA8ADwAOAAoABwADAAEA//////7/+//5//j/9f/0//L/8v/x//D/7//u/+7/6//r
/+v/6//t/+3/7f/t/+v/6//s/+z/7f/t/+3/7f/v/+3/7P/s/+7/7v/w//n/BwAcADcA
VQB2AJkAuQDRAOQA9wAIAQgB9ADPAJoAUgATAOT/x/+5/7X/tf+//8r/zf/S/9f/3P/e
/9//4//k/+b/5v/l/+X/5f/n/+f/5//n/+f/5//n/+f/5//m/+b/5v/l/+f/5//n/+f/
5v/o/+j/6P/o/+j/6P/n/+f/6f/p/+n/6P/n/+b/5f/l/+b/5v/l/+X/5f/n/+f/5//n
/+b/5f/m/+f/6P/p/+f/6P/p/+n/6f/p/+n/6f/n/+j/6P/o/+b/6P/p/+n/6//r/+v/
6//r/+z/6//q/+r/6v/q/+r/6f/p/+r/6//r/+v/6//r/+3/7P/r/+v/6//r/+r/6v/s
/+z/7P/s/+3/7f/t/+7/7v/s/+v/6v/s/+z/7P/s/+v/6//r/+v/7f/t/+7/8f/v//H/
8//0//b/9//4//r//P/9//7////9//3//f/9//3//P/8//3//f/7//r/+f/4//b/9f/0
//X/9f/2//b/9P/z//H/8P/x//H/8P/v/+//8P/w//D/7//x//H/8f/z//P/8//z//T/
9v/2//b/9v/2//f/9//4//n/+f/5//n/+v/6//r/+v/6//r/+v/6//r/+v/6//3//f/9
//7//P/8//v/+v/7//v/+v/6//v//P/9//7//f/7//r/+f/3//f/9v/2//b/9v/2//b/
+P/4//j/9//0//P/8//z//T/9f/2//b/8//z//T/9P/0//T/9P/0//L/8f/x//L/8f/w
/+//7v/x//H/8v/y//H/8P/x//L/8//0//X/9f/2//f/9f/3//f/+P/2//b/9f/1//b/
+f/7//3//P/+////AAAAAAAAAAAAAAIAAgACAAIAAQABAAIAAwAGAAYACQAMAA4ADgAN
AA0ACAAHAAcABwAIAAQAAQD9//z/+f/4//b/9P/z//P/8f/u/+z/7P/r/+z/6//q/+r/
6f/p/+n/6f/p/+n/6f/p/+v/6//s/+z/6//r/+v/6//p/+f/5v/q/+7/8P/2////DwAm
AEcAZwCKAK8AzwDlAPgACQESAQQB5gC3AHIAKADv/8b/r/+n/6f/r/+7/8T/x//M/9P/
2P/c/9//4//m/+b/5P/l/+X/5f/n/+n/6f/p/+n/5//n/+f/5//o/+j/6P/n/+n/6f/p
/+n/6v/s/+z/7P/s/+z/7P/r/+r/6//q/+n/6//r/+v/6//t/+7/7v/t/+z/6//s/+v/
7P/t/+3/7f/s/+v/6v/p/+v/7P/t/+3/7//v/+//7//x//L/8v/y//D/8v/z//P/8f/x
//H/8f/y//T/9P/0//T/9P/0//T/9//3//j/+f/5//n/+f/5//j/9v/0//P/9f/3//j/
+v/6//r/+v/6//r/+f/4//j/+P/2//X/9P/1//b/9//4//n/+f/5//n/9//3//j/+//5
//v//f/+/wIAAwAEAAYABgAHAAgACQALAAsACwALAAoACAAHAAcACQAHAAYABQACAAAA
///+//v/+//8//z/+f/5//j/+P/6//v/+//7//r/+v/5//j//P///wAAAQAAAP///v/9
//7/AAAAAAAAAgACAAMAAwAEAAUABQAFAAkACgAKAAoACgAKAAoACgAKAAoACgAKAAsA
CwALAAwADAAMAAsACgAHAAcABgAGAAYABgAGAAYACAAHAAcABwAFAAUABAAEAAIAAgAC
AAIABAAEAAQAAwAAAP////////////////7//////wAAAAD+//7//v/+//7///8BAAIA
AgABAAAA///+//3//f/+////AQADAAMABAACAAIAAQABAAMABQAGAAcACgAMAA0ADgAO
AA4ADgAOAAwADAAMAAwADAALAAsACwAPABAAFAAYABoAGgAZABkAFgAVABUAFQASAA4A
CwAHAAYAAwACAAAAAAD//////f/6//j/+P/3//b/9f/0//T/8f/x//H/8f/y//P/9P/1
//X/9f/2//b/9f/1//X/9f/z//P/9P/2//j//P8AAAcAFQAuAFEAdwCcAMEA3wD1AAgB
FwEaAQwB7gDFAIgAPgD9/8r/q/+h/6X/sf/B/8z/0f/W/9v/3v/i/+f/6//s/+7/8P/v
/+//7//x//H/8f/x//H/8//z//P/8//y//L/8v/x//P/8//z//P/8v/0//T/9P/0//T/
9P/z//X/9//3//f/9f/1//X/9f/3//j/+P/3//X/9f/3//f/9//3//b/9f/3//f/9//3
//b/9v/2//X/9//3//f/9//5//r/+v/6//b/+P/5//n/+f/5//n/+f/4//r/+v/6//v/
/P/9//7//////wAAAQD//////////wEAAAD//////v//////AAAAAAAAAAAAAAEAAQAB
AAIAAAD+//3//P/9//7///8AAP3//f/9//3/+//7//z//////wEAAwAEAAYABwAIAAoA
CgALAAwADQANAA0ADQANAAwACgAJAAkABwAFAAQAAwAEAAIAAQAAAAEAAQACAAIAAAD/
//3//P/8//v/+f/3//j/+v/7//z/+//9//3//f/9//3//f/9/wAAAgACAAIAAgACAAMA
AwACAAMAAwADAAUABgAGAAYACAAIAAgACAAGAAYABgAGAAkACQAJAAoACgAKAAkACAAH
AAcABgAGAAQABAAEAAQABAADAAMAAwADAAMAAgACAAAAAAAAAAAAAAAAAAAA//8AAP//
//////3//f/9//z/+f/5//r/+v/6//r/+v/6//z/+//7//z//P/8//z//P/7//v//P/6
//r/+v/6//r/+//7//z//f///wEAAQACAAIAAgABAAEA//8BAAIAAwAGAAgACQAKAAgA
CAAIAAgACAAIAAgACAAJAAkACgALAAoACgANABAAFAAUABMAEwASABEAEQARAA4ACgAH
AAMAAAD9//z/+v/4//f/9//1//b/9P/0//P/8v/x//D/8P/v/+//7//v/+3/7f/t/+3/
7f/t/+7/7v/v/+//7//v//H/8f/w//L/8P/y//b/AQAVAC4ATQBvAJIAsQDNAOMA+AAH
AQ4BBAHmALkAdgAuAPn/0v+7/7X/t/+9/8n/0v/V/9r/3f/e/+L/5f/p/+r/6v/q/+n/
6f/p/+v/7f/t/+3/7f/t/+3/7f/t/+z/7P/s/+v/7f/t/+3/7f/s/+7/7v/u/+7/7v/u
/+3/7f/v/+//7//t/+3/7f/t/+//8P/w/+//7f/t/+//7//x//H/8P/v//H/8f/x//H/
7//w//H/8f/x//H/8f/x//H/8v/y//L/8v/0//X/9f/1//X/9f/1//T/9v/2//b/+P/4
//j/+P/3//f/+P/5//f/9//3//f/+P/4//j/+f/4//n/+f/6//j/+P/4//j/+f/5//n/
+v/7//r/+v/6//r/+v/6//r/+f/5//n/+f/5//n/+v/9//z//f/+//7/AgADAAQABgAI
AAkACgALAAkACQAJAAkACQAIAAgACQALAAkACAAHAAgABgAFAAQAAQABAAIAAgABAAEA
AAAAAAEAAQAAAP///f/+//7//v/9/////////wEAAQABAAEAAAACAAIAAgAEAAQABQAF
AAYABwAHAAcACAAIAAcABgAIAAgACAAIAAYABgAGAAYACQAJAAkACgAIAAgABwAGAAUA
BQAEAAQABgAGAAYABgAGAAUABQAFAAMAAwACAAIAAgACAAIAAgACAAIAAgABAAIAAQAB
AAEA/////////v/9//3//v/+//z//P/8//z//P/7//v//P/8//z//P/8//v/+//8//z/
///9//z//P/8//z//P//////AAABAAEAAwADAAQABAAEAAMAAwABAAMABAAFAAYACAAJ
AAoADAAMAAwADAAKAAoACgAKAA0ADQAOAA8AEAAQABMAFgAYABgAFwAXABIAEQARABEA
EAAMAAkABQAEAAEAAAD+//z/+//7//n/9v/0//T/8//y//H/8P/w/+//7//v/+//7//v
/+//7//x//H/8v/y/+//7//v/+//7//v/+7/8P/y//T/9v/9/w0AJABBAF8AgACjAMEA
1wDqAPkABAEAAeoAvwCCADoAAQDa/8P/uf+1/7f/wf/M/9H/1v/Z/9z/3v/h/+P/4v/k
/+b/5//n/+f/6f/n/+f/5//n/+X/5f/l/+X/6P/o/+j/5//n/+f/5//n/+b/6P/o/+j/
5//m/+X/4//h/+P/4//j/+X/5f/l/+X/5//o/+j/5//n/+f/6f/p/+n/6f/o/+f/5//n
/+f/5//n/+j/6f/p/+n/6f/p/+n/6//s/+z/7P/q/+z/7f/t/+v/6//r/+v/6v/s/+z/
7P/s/+z/7P/s/+3/7f/u/+//7//v/+//7//t/+z/6//r/+7/7//v//D/8P/w//D/8P/v
/+//7//w/+7/7P/r/+r/6//s/+3/7v/v/+//7//v/+3/7f/u//H/7//x//P/9P/0//X/
9v/4//n/+//9////AAABAAIAAwACAAAA/////////f/8//v//P/6//n/+P/3//f/+P/4
//f/9//2//b/9f/1//T/8//z//T/9P/0//f/+f/5//n/+f/5//n/+f/3//j/9//2//j/
+P/5//n//P/9//3//f///wAAAAAAAP///v/9//z//f/+////AAABAAEAAQACAAEAAAD+
//z//f/9//z//P/+//7//v/+//7//f/9//3/+//7//r/+v/6//r/+v/6//r/+v/6//n/
+v/5//n/+f/2//X/9P/y//L/8//1//b/9//4//n/+v/5//f/9v/2//T/8v/2//j/+v/6
//r/+v/6//n/+f/5//n/+//7//z//P/8//v/+//+/wEAAwAFAAYACAAJAAoABwAGAAUA
BAAEAAQABAAEAAgACQALAA0ADgAOABEAFAAVABQAEgARABAADwAPAA8ADgAKAAcAAwD/
//v/+f/2//f/9//4//f/9P/y//L/8f/w/+//7v/u/+3/7f/t/+3/7v/v//D/8f/w/+//
7//u/+3/7f/t/+3/8f/v/+7/7v/w//L/+P8FABsAOABbAH8ApADHAOEA8wAIARcBFAH+
ANwAqwBiABgA3f+y/5//nf+l/7P/v//G/8v/0v/X/9r/3P/f/+P/6P/s/+7/7P/r/+r/
6//t/+3/7f/t/+//7//v/+//8P/w//D/7//v/+//7//v//D/8v/y//L/8f/w/+//7f/v
//H/8f/x//H/8f/x//H/8f/y//L/8f/x//H/8//z//P/8//y//H/8//z//P/8//z//T/
9f/1//X/9f/1//X/9f/2//b/9v/0//b/9//3//n/+f/5//n/+P/6//r/+v/8//z//P/8
//v/+//8//3//f/9//3//f8AAAAAAAABAAAAAQABAAIAAQAAAP///v////////8AAAMA
AgACAAIAAQAAAP///v////////////3//f/+/wEA//8BAAMABAAEAAUABgAIAAoACwAM
AA0ADQANAA0ADQAMAAoACQAJAAkABwAGAAUABAACAAEAAAD9//3//v/+//r/+f/3//b/
9//3//b/9f/2//j/+f/6//3//////////f/9//3//f///wIAAwAEAAQABAAFAAUABgAH
AAcABwAJAAoACgAKAAgACAAIAAgACAAIAAgACAAJAAkACQAKAAoACgAJAAgABwAHAAYA
BgAGAAYABgAGAAYABQAFAAUAAwADAAIAAgACAAIAAgACAAAAAAAAAP///////wAAAQD/
///////+//3//f/+//7//v/+//7//v/6//v//P/8//z//P/8//////8AAAEA//8BAAEA
AgACAAIAAQABAAMABQAGAAcABgAIAAkACgAMAAwADAAMAAwADAAMAAwADAALAAsACwAN
AA4AEgAWABYAFgAVABUAFAATABMAEwARAAwACAADAAIA///+//z//P/7//v/+f/4//b/
9v/1//P/8f/v/+7/7v/v//D/8f/x//H/8f/x//H/8f/y//L/8f/x//H/8f/v/+//8v/0
//b/9v/8/wcAFwAwAFUAeQCcAL8A3wD1AAgBGQEgARIB8gDFAIIAOAD9/87/tf+v/7H/
t//D/87/1f/a/9//4P/g/+f/6//s/+z/7v/v/+//7//x/+//7//v/+//7//v/+//7//w
//D/8P/v/+3/7f/t/+3/8P/y//L/8v/y//L/8v/x/+//8f/x//H/8f/x//H/8f/z//T/
9P/z//H/8f/z//P/8//z//L/8f/v/+//7//v//H/8v/z//P/8//z//P/8//1//b/9v/2
//L/9P/1//X/9//3//f/9//2//j/+P/4//b/9v/2//b/+f/5//r/+//5//n/+f/5//n/
+P/3//f/+v/7//v//P/8//z//P/8//3//f/9//7//P/6//n/+P/4//j/+P/4//f/9//3
//f/+f/5//r//f/8//3//v/+//7///8AAAIABAAFAAYABwAJAAkACQAJAAgABgAFAAUA
BQADAAIAAQAAAP7//f/8//n/+f/6//r/+f/5//j/+P/7//v/+v/5//f/+P/4//j/+f/7
//v/+//9//3//f/9//z//v/+//7//v/+//////8AAAEAAQABAAEAAgACAAIAAgACAAIA
AgAAAAAAAAAAAAEAAQABAAIABAAEAAMAAgABAAEAAAAAAAIAAgACAAIABAADAAMAAwD/
/////v/+//z//P/8//z/+v/6//r/+f/6//n/+f/5//n/+f/5//j/9//3//j/+P/2//b/
9v/2//j/9//3//j/+P/2//T/9v/2//b/9v/2//b/9//3//j/+f/7//3//f/+//z//P/7
//v/+//9//7///8AAAIAAwAEAAYABgAGAAYABAAEAAQABAAFAAUABgAHAAgACAALAA4A
EgASABEAEQAMAAsACwALAAoABgADAP///P/5//j/9v/0//P/8//x//D/7v/u/+3/7P/r
/+r/6v/p/+n/6f/p/+v/6//r/+v/6f/p/+r/6v/n/+f/5//n/+f/5//q/+r/7P/u//L/
+/8LACQAQQBhAIQApwDDANsA7AD9AAQB/ADgALUAcgAqAPf/0P+5/7H/r/+1/8H/yP/N
/9T/1//Y/9z/3f/f/+D/4P/i/+X/5f/l/+f/5//n/+f/5//n/+f/5//n/+j/6P/o/+f/
5//n/+f/5//m/+j/6P/o/+r/6v/q/+n/6f/r/+v/6//r/+v/6//r/+n/6v/q/+n/6f/p
/+v/6//r/+v/6v/p/+n/6f/p/+n/6f/q/+v/6//r/+v/6//r/+v/7P/s/+z/6v/s/+3/
7f/t/+3/7f/t//D/8v/y//L/8v/y//L/8v/x//H/8v/z//X/9f/1//X/9f/0//P/8//0
//X/9f/2//T/9P/0//T/9f/1//X/9v/2//T/8//y//L/8v/y//L/8v/z//T/9f/z//P/
9P/3//f/+f/7//z//P/9//7/AAAAAAEAAgADAAUABQAFAAUABgAEAAMAAwADAAEAAAD/
//z/+v/5//j/9//3//j/+P/5//n/+P/4//f/9//2//X/8//0//T/9P/1//f/9//3//n/
+f/5//n/+P/6//r/+v/4//j/+f/5//z//f/9//3//v/+//3//P///wAAAQACAAQABAAE
AAQAAwADAAMABAAGAAYABQAEAAMAAwACAAIAAAAAAAAAAAD+//3//f/9//7//////wAA
AAAAAAAAAAD+//7//v/9//z/+//7//v//f/9//3//P/5//n/+v/6//j/+P/4//j/+P/3
//f/+P/4//j/+P/4//f/+P/4//j/+P/4//v/+//8//3//f//////AAAAAAAA//////3/
//8AAAEAAgAEAAUABgAGAAYABgAGAAYABgAGAAYABwAHAAgACQAKAAoADQAQABQAFAAT
ABMADgANAA0ADQAMAAgABQABAP7/+//6//j/9v/1//X/8//w/+7/7v/t/+3/7f/t/+7/
7//v/+//7//v/+//7//v/+3/6//q/+j/6P/p/+r/6//t/+v/6v/q/+7/9P/6/wEAEQAq
AEcAZwCMALEAzwDnAPgACQEOAQIB4gC1AHQALgD1/8z/s/+t/6//s/+7/8b/zf/U/93/
4P/i/+P/5//o/+b/5v/n/+f/5//p/+n/6f/p/+n/5//n/+f/5//p/+r/6//r/+v/6//r
/+v/6v/s/+z/7P/s/+z/7P/r/+v/7f/t/+3/7v/v//D/8f/v//D/8P/v/+3/7f/v/+//
7f/t/+z/6//t/+3/7f/t/+//8P/x//H/8f/x//H/8f/w//D/7//u/+3/8P/y//P/8//z
//P/8//y//T/9P/0//X/9v/3//j/9//3//j/+f/3//f/9//3//f/9v/1//X/9v/3//f/
+P/2//b/9v/2//n/+f/5//r/+v/4//f/9v/3//j/+f/6//n/+f/5//n/+P/3//f/+f/5
//v//f/+/wIAAwAEAAYABAAFAAYABwAFAAUABQAFAAUABAAEAAUABwAFAAQAAwD///z/
+v/4//f/9//4//j/+f/5//j/+P/3//f/9v/1//X/9v/2//b/9f/3//f/9//1//X/9f/1
//n//P/9//7//P/8//3//f/+/////////wMABAAEAAQAAgACAAIAAgACAAIAAgACAAQA
BQAGAAgABwAGAAQAAgABAAEAAAAAAP///v/9//z//P/7//v/+//3//f/9v/2//f/+P/5
//r/+v/6//r/+f/4//f/9//3//b/9f/0//L/8v/z//X/9v/0//T/9P/0//L/8f/x//L/
8//0//X/9v/4//n/+//8//3//f/9//3//f/9//z/+//8//7/AAABAAIAAgAEAAQAAgAE
AAUABQAEAAEAAgABAAMABQAIAAsADgAPABAAEAANAAwACwALAAkACgAJAAcAAAD9//r/
+P/4//j/9P/w//b/9P/w/+3/7P/r/+r/6v/q/+r/6v/s/+z/7P/s/+z/7P/s/+z/6v/q
/+r/6v/q/+r/6v/q/+z/7v/w//L//f8IABMAHgA+AF4AfgCeALYAzgDmAP4A7wDiANUA
yACkAA==
         </WaveFormData>
      </LeadData>
      <LeadData>
         <LeadByteCountTotal>10000</LeadByteCountTotal>
         <LeadTimeOffset>0</LeadTimeOffset>
         <LeadSampleCountTotal>5000</LeadSampleCountTotal>
         <LeadAmplitudeUnitsPerBit>4.88</LeadAmplitudeUnitsPerBit>
         <LeadAmplitudeUnits>��V</LeadAmplitudeUnits>
         <LeadHighLimit>2147483647</LeadHighLimit>
         <LeadLowLimit>268435456</LeadLowLimit>
         <LeadID>V6</LeadID>
         <LeadOffsetFirstSample>0</LeadOffsetFirstSample>
         <FirstSampleBaseline>0</FirstSampleBaseline>
         <LeadSampleSize>2</LeadSampleSize>
         <LeadOff>FALSE</LeadOff>
         <BaselineSway>FALSE</BaselineSway>
         <ExcessiveACNoise>FALSE</ExcessiveACNoise>
         <MuscleNoise>FALSE</MuscleNoise>
         <LeadDataCRC32>29191309</LeadDataCRC32>
         <WaveFormData>
AAAAAAAAAAAAAAAAAAAAAAAAAAAAAAAAAAAAAAAAAAD+//7//v/+//7//v/+//7//v/+
//7//////wAAAAACAAIAAgACAAIABAAEAAUABQAFAAUABQAFAAgACQAKAAsACgAKAAoA
CgALAA0ADgAPABAAEQAUABYAFQAYABoAGgAaABoAGgAZABkAGQAXABUAEwAPAAsACQAE
AAEAAAD+//3//P/6//n/9v/1//T/8//x//H/8v/y//D/8P/w//D/8f/y//T/9f/0//P/
8v/x/+//7//v/+//8f/u/+7/7//v//H/9v/+/wwAHAAvAEEAWQBwAIIAkQCfAK0AsQCi
AIUAYAA6AB8ACgD7//L/7v/r/+n/7P/u/+7/7//v/+3/7f/v/+//7//t/+3/7f/t/+3/
7P/s/+z/6//s/+3/7v/u/+7/7v/u/+7/7P/s/+z/7P/t/+3/7v/u/+z/7P/t/+3/7//u
/+3/7f/t/+7/7v/u/+7/7v/u/+7/7v/u/+7/7v/t/+3/7f/t/+7/7v/v//D/7v/v//D/
8P/w//D/8f/x//P/8//z//P/8//z//P/9P/0//T/9P/0//L/8//z//P/9f/2//b/9v/3
//f/9//4//b/9v/2//b/+P/4//n/+f/3//j/+f/5//n/+f/5//r//f/9//3//f/7//v/
+//8//z//P/8//z/+v/6//z//P/8//3///8BAAEAAwAEAAUABgAGAAYACAAIAAgACAAJ
AAcABwAHAAcABQAFAAUAAwACAAIAAgACAP7//P/7//r//P/8//z//P/8//z//P/8//7/
/v/9//z//P/8//3//f/7//z//f/9//3//f/8//z//f/+//7//v8AAAAAAAAAAAEAAQAB
AAEAAQACAAIAAgAEAAQAAwABAAMAAwAEAAQAAgADAAQABAACAAIAAgABAAIAAQAAAAAA
AQABAAEAAQD//////v/+/wAA///+//7//////wAAAAD+//7//f/9//3///8AAP7//v/+
//7//v//////AAAAAAIAAgACAAIAAgACAAIAAwADAAQABQAGAAcACAAJAAoACwAMAAwA
DAAMAA0ADwAQABEAEQARABMAEgATABYAGAAaABoAGgAaABcAFwAXABUAFQARAA0ACQAH
AAQAAQAAAP7//f/8//r/+f/4//f/9v/z//P/8//0//L/8P/w//D/8P/w//D/8f/x//H/
8f/x/+//7//v/+//7//v/+7/7v/v/+3/7f/y//r/CAAaAC0AQwBZAHAAhACTAKUAsQCx
AKQAhwBgADwAIQAMAPv/9v/u/+X/6f/u/+z/7P/v/+//7f/v//H/7//t/+3/7v/v//D/
8f/w//D/8P/v/+7/7f/s/+r/7f/u/+//8P/u/+7/7v/u/+3/7f/u/+7/7P/s/+3/7f/u
/+7/7v/v/+//8P/w//D/7//u/+3/7P/t/+7/7//w//H/8f/x//H/8//y//L/8v/w//H/
8v/y//L/8v/z//P/8//z//P/8//x//H/8f/y//L/8v/y//L/9P/1//X/9f/1//b/9v/2
//f/9//3//j/9v/2//b/9v/2//b/9//3//j/+v/8//3/+//7//v//P/9//3//f/9//v/
+//7//z//f/+////AAD///7////+//////8AAAEAAgAFAAcACQAMAAwADAAOAAwADAAM
AA0ADwAPAA8ADwAKAAkACAAFAAUABgAHAAgABAACAAEAAAACAAIAAgACAAQABAAEAAQA
AwACAAAA/v///wAAAgADAAMABAAFAAUAAwADAAIAAgACAAIAAQAAAAAAAAAAAAAABAAF
AAYABwAHAAgACAAIAAgACAAHAAUABgAFAAUABAAGAAcACAAIAAoACgAKAAkACAAHAAYA
BgAFAAMAAQD//wIAAwADAAQABgAFAAQABAAFAAUABgAGAAQABAADAAMAAQABAAAAAAAC
AAIAAwACAAAAAAAAAAAAAgADAAUABgAHAAYABQAEAAYABgAGAAcABwAIAAkACgAJAAoA
CwAMAA8AEAAQABAADgAPABEAEgAVABUAFQAXABcAFwAZABoAGgAaABoAGgAbAB0AHwAf
ABsAFQAPAAkABwAEAAEAAAD+//3//P/6//v/+v/5//j/+f/5//n/+v/5//b/9f/0//T/
9P/0//X/9//3//f/9//3//f/9//3//f/9f/0//T/8//z//f/AgAQACIANgBNAGcAfQCO
AJ4ArwC9AL0ArQCSAG0ARgAmAA0A+v/t/+T/5P/n/+v/7v/w//D/8f/v/+//7f/v//H/
8f/x/+//7//v/+//8P/w//D/7//w//H/8v/y//D/8P/w//D/7v/u/+7/7v/w//H/8//0
//P/8v/y//H/8v/y//L/8//x//L/8v/y//L/8v/y//L/8v/y//L/8v/z//P/8//z//X/
9P/0//T/9P/1//b/9v/2//b/9//3//f/9//3//f/+f/5//n/+v/6//r/+v/6//r/+//7
//v/+f/6//r/+v/9//3//f/+//7//v/+//7/AAAAAAEAAQD//wAAAQABAAEAAQABAAIA
BQAFAAUABQADAAMAAwAEAAYABgAGAAYABAAEAAYABgAHAAcACAAJAAkACwAMAA0ADQAM
AAsADAAOAA4ADgAPAA0ADQANAA0ACgAJAAgABQAEAAQABAAEAAMAAgACAAIAAgACAAIA
AgAAAAAAAAAAAP7//v/9//z//f/+/wAAAQD//wAAAQABAAIAAwADAAQAAwAEAAQABAAE
AAQABAAEAAkACQAJAAkACQAKAAoACgAIAAgABwAFAAkACQAKAAoACgALAAwADAAMAAwA
DAALAAoACQAIAAgACQAJAAkACQAHAAcABgAGAAgABwAGAAYABQAFAAYABgAGAAYABQAF
AAcABwAGAAYABgAGAAUABAAFAAQABgAGAAYABgAJAAkACgAKAAoACgAKAAoACgAKAAoA
CwALAAwADQAOAA8AEAARABIAEwAUABQAFAAUABUAFwAYABkAGQAZABsAHAAdACAAIgAi
ACIAIgAiACEAIQAhAB8AHQAZABUAEQARAA4ACwAKAAUAAwABAP7/AAAAAAAAAAD/////
//8AAP7//P/8//z//v/+//7////9//3//f/9//3//f/9//3//f/7//r/+v/7//v//f8C
AAwAGAAmADkATQBlAH4AkACfALMAwwDDALYAnQB6AFAAMwAeAAsAAAD4//X/9//6//r/
9v/3//f/+f/7//3/+//5//v/+f/5//n/+f/8//z//P/7//v/+//7//r/+P/4//j/+P/6
//r/+v/6//v/+//8//z//P/8//3//f/9//z/+//7//v//P/8//z//P/8//z//P/8//z/
/P/8//3//f/9//3////+//7//v/8//3//v/+//7//v////////////////8BAAEAAQAC
AAIAAgACAAIAAAABAAEAAQADAAQABAAEAAQAAwACAAIAAgACAAIAAgADAAQABgAHAAUA
BgAHAAcACQAJAAkACgAJAAkACQAJAAkACQAJAAoACgAKAAoACgAMAAwADgAOAA8ADwAQ
ABEADwARABIAEwAUABQAFAAWABYAFgAWABcAFQAVABUAFQAVABUAFQATABIAEgASABIA
EAAOAA0ADAAMAAwADAAMAAwADAAMAAwADgAOAA0ADAAKAAoACwALAA0ADgAPAA8ADQAN
AAwADAANAA4ADgAOABAAEAAQABAAEQARABEAEQARABIAEgASABIAEgARAA8AEwATABQA
FAASABMAFAAUABYAFgAWABUAFAATABIAEgATABMAEwATABMAEwASABIAEgARABAAEAAQ
AA8ADwAOABAAEAAPAA8AEAARABEAEgARABAADgAMAAwADQAOAA8ADgAOAA4ADQALAAsA
CwALAA4ADgAPAA0ADAAOAA4ADgAOABEAEQASABIAEgASABIAEgASABIAEgATABMAFAAV
ABYAFwAYABkAGgAdAB4AHgAeABwAHQAfACAAIwAjACMAJQAkACUAKAAqACwALAAsACwA
KQApACkAJwAnACMAHwAbABsAGAAVABQAEAAPAA4ADAAJAAgABwAGAAUABQAFAAYABgAE
AAQABAAGAAYABgAHAAUABQAFAAUABQAFAAUABQAHAAcABAAEAAUAAwADAAgAEgAeAC4A
PwBRAGcAfgCUAKUAtQDDAMsAxACrAIQAXgBBACoAGQAOAAQA/f8BAAQAAgACAAUAAwAD
AAUABQAFAAUABQADAAMAAwADAAIAAgACAAEAAwADAAMAAgACAAIAAgACAAIAAgACAAIA
AwADAAQABAABAAAAAAD///3/+v/3//X/8v/y//H/8P/v/+7/7f/s/+r/6v/q/+r/6f/p
/+n/6f/p/+j/6P/o/+f/5//n/+b/5f/k/+T/4//h/+H/4f/h/9//3//f/+D/3v/e/97/
3v/e/9//3//f/93/3v/e/97/3v/d/9z/3P/e/97/3v/e/97/3v/f/9//3v/e/97/3f/e
/9//4P/i/+H/4f/h/+H/4f/h/+H/4v/i/+L/4v/i/+L/4v/k/+T/4//j/+T/5f/j/+X/
5v/n/+r/6v/q/+z/7P/s/+z/7f/r/+v/6//r/+v/6//r/+n/5v/m/+b/5v/m/+T/4//i
/+T/5P/k/+T/4f/g/9//3v/g/+D/3//e/97/3v/f/9//3//g/+H/4f/j/+P/4v/i/+H/
4v/i/+L/5P/k/+T/5P/m/+X/5P/j/+T/5v/n/+j/6P/o/+f/5f/l/+X/5v/m/+b/5//o
/+j/6P/o/+j/5//n/+f/5//o/+v/6//r/+v/6v/p/+f/5v/m/+X/5P/k/+X/5f/m/+b/
6P/o/+f/5//l/+X/5P/k/+X/5v/m/+b/5f/l/+X/5f/l/+b/5//n/+b/5f/k/+P/4P/g
/+H/4f/j/+P/5P/k/+H/4P/h/+L/4//k/+b/5//p/+r/6v/q/+r/6v/o/+j/6P/p/+v/
7P/t/+7/7//w//H/8v/z//T/9P/0//X/9//6//z//P/7//r/+//+////AgAEAAQABAAE
AAQAAQABAAEA//////v/9//z//H/7v/r/+r/6P/n/+b/5P/j/+L/4f/g/9//3//f/+D/
4P/e/97/3v/e/97/3v/f/+H/4f/h/+H/3//f/9//3//d/9v/3P/e/9//3//h/+j/8v8A
ABAAIwA5AFEAagB+AI0AmwCnAKcAlgBzAEoAJgALAPb/6f/e/9b/1f/Z/9j/2P/a/93/
3//f/93/3f/d/93/2//d/93/3f/d/97/3v/e/93/2//b/9v/2v/c/9z/3P/c/9r/2v/a
/9r/3f/d/97/3v/g/+D/4f/h/+D/3v/c/9v/3f/e/97/3v/g/+D/4P/g/97/3v/e/97/
4f/h/+H/4f/g/97/3f/c/93/3//h/+L/4v/i/+P/4//l/+X/5f/l/+P/4//j/+T/5P/k
/+T/5P/k/+X/5f/l/+X/5v/m/+b/6f/p/+n/6v/q/+r/6v/q/+f/5v/m/+X/5v/o/+r/
6//t/+3/7f/u/+3/7f/t/+3/6//r/+v/7P/u/+7/7v/u//D/8P/y//L/8P/v/+//7//v
//H/8v/z//b/9v/2//j/+v/6//r/+//5//n/+f/5//f/9//3//X/9P/0//T/9P/w/+7/
7f/s/+r/6v/q/+r/6P/o/+j/6P/p/+r/6v/q/+n/6P/o/+f/6v/s/+7/7//s/+v/6f/o
/+v/7P/s/+z/7v/u/+7/7v/v/+//7//v//H/8v/y//L/8v/y//H/7//x//H/8v/y//L/
8//0//T/9P/0//T/8//w/+//7v/u/+//7//v/+//8f/x//D/8P/u/+3/7P/s/+3/7f/u
/+7/8P/w/+//7//u/+3/6//q/+z/7P/r/+r/6//r/+v/6//p/+r/6//r/+//7//x//P/
8v/v/+7/7f/s/+v/6//s/+z/8f/y//P/9P/z//L/8f/x//H/8v/z//T/9//4//n/+v/7
//z//P/8//r/+//9//7//f/9//3///8AAAEABAAGAAgACAAIAAgABwAHAAcABQABAP3/
+f/1//P/8P/t/+z/6v/p/+j/5v/l/+T/4//i/+H/4f/h/+L/4f/e/93/3P/f/+L/5f/p
//H/+f8BAAkACwALAAsACwAHAAkACgAKAAsADQANABAAGAAmADwAUQBnAH8AlgCoALkA
xwDRANMAxACnAIIAXAA/ACIADwACAP7///8FAAgACAAGAAcABwAHAAkACQAJAAsADQAM
AAsACgAJAAoACgAKAAkACwALAAsACgAKAAoACgAKAAwADAAMAAwACwALAAwADAAMAAwA
DQANAA8ADgANAA0ADQAOAA4ADgAOAA4ADgAOAAwADAAMAAwADQANAA0ADQAPAA4ADgAO
AAwADQAOAA4AEAAQABEAEQATABMAEwATABEAEQARABIAEgASABIAEgAQABEAEQARABIA
FAAVABYAFwAXABcAGAAYABgAGAAYABgAGAAZABkAFwAYABkAGQAbABsAGwAcAB0AHQAd
AB0AHQAdAB0AHgAeAB4AHgAeABwAHAAeAB4AHQAdAB4AHwAhACMAJAAlACYAJgAmACgA
KAAoACgAKQApACkAKQApACUAJQAlACMAIAAgACAAIAAgAB4AHQAcAB4AHgAeAB4AHQAc
ABsAGgAaABoAGQAYABoAGgAbABsAGwAcAB0AHQAfAB8AHgAeAB8AIAAgACAAIAAgACAA
IAAhACEAIQAhACMAJAAkACQAJgAmACUAIwAkACMAIwAiACQAJQAmACYAJgAmACYAJQAk
ACMAIgAiACMAIwAjACMAIQAhACAAIAAgAB8AHgAeAB8AHwAgACAAIAAgAB8AHwAhACEA
IAAgAB4AHgAdABwAEAAFAPr/7//r/+j/5f/h/+H/4f/h/+H/4P/g/+H/4f/h/+H/4P/g
/+D/4P/g/+D/4//j/+T/5P/m/+b/5v/m/+b/5v/m/+f/5//o/+n/6v/s/+7/8P/y//H/
8v/y//L/9P/1//f/+P/5//n/+f/7//z//f8AAAIABAAEAAQABAADAAMAAwABAP3/+f/1
//H/7//s/+n/6P/m/+X/5P/i/+P/4v/h/+D/3//f/9//4P/e/9z/3P/c/9z/3P/c/93/
3f/d/93/3f/f/9//3//f/9//3//g/97/3f/b/93/5P/w/wAAEgAlADsAUQBmAHoAiwCb
AKUApQCUAHMASgAmAA0A+v/r/+L/3P/b/93/4P/e/97/3f/b/93/3//h/+H/4f/f/9//
3//f/9//4P/g/+D/3//f/9//3//e/97/3v/e/97/3v/e/97/3v/f/9//4P/g/+D/4P/h
/+H/4f/g/9//3//f/+D/4P/g/+L/4v/i/+L/4v/i/+L/4v/l/+X/5f/l/+X/5P/k/+T/
4//j/+P/4v/k/+T/5f/l/+X/5f/l/+X/5//n/+f/6P/o/+j/6P/o/+r/6//r/+v/6//s
/+z/7P/t/+3/7f/u/+z/7P/s/+z/7v/u/+//7//u/+7/7v/t/+3/7f/t/+7/8f/x//H/
8f/z//P/8//0//T/9P/0//T/8v/y//T/9P/1//X/9v/3//b/9//3//f/+v/6//r//P/8
//z//P/9//v/+//7//v/+v/7//z/+//6//r/+v/6//r/+P/3//b/9P/0//T/9P/0//T/
9P/0//b/9v/1//T/9P/0//X/9f/1//b/9//3//f/9//2//b/9//4//j/+P/6//r/+v/6
//v/+//7//v/+f/6//r/+v/7//z//P/7//z/+//7//r//P/9//7//v/8//z//P/7//r/
+f/4//j/+//7//v/+//7//v/+v/6//r/+f/4//j/+f/5//r/+v/6//r/+f/5//n/+f/4
//j/+P/4//f/9v/3//f/9//3//X/9v/3//f/9f/1//X/9f/2//b/9//3//f/9//4//j/
+f/5//b/+P/4//j/+P/7//v//P/8//z//P/8//z//v/+//7////9//7///8AAAMABAAF
AAYABwAIAAgACAAGAAcACQAKAAsACwALAA0AEAARABQAFgAWABYAFgAWABMAEwATABEA
DwALAAcAAwADAAAA/f/8//j/9//2//T/9f/0//P/8v/x//H/8f/y//L/8P/w//D/7v/u
/+7/7//v/+//7//v/+//7//v/+//7f/t/+z/7P/r/+v/7f/y//r/CAAaACsAQQBXAG4A
ggCRAJ8AqwCvAKQAhwBeADoAHwAKAP3/9P/q/+P/5f/q/+z/7P/t/+v/7f/t/+v/6//r
/+3/6//r/+v/6//q/+r/6v/p/+n/6f/p/+j/6v/q/+r/6v/o/+j/6P/o/+n/6f/q/+r/
6P/o/+n/6f/p/+j/5//n/+n/6v/q/+r/6v/q/+r/6v/q/+r/6v/q/+3/7f/t/+3/7f/s
/+z/7P/u/+//8P/w/+//7v/u/+3/7v/v//D/8f/x//H/8f/y//D/8P/w//D/8P/x//H/
8f/z//T/9P/0//f/9//3//j/9v/2//b/9v/1//T/9P/z//T/9v/4//n/+f/5//n/+v/5
//n/+f/5//n/+f/5//r/+v/6//r/+v/6//r//P/8//v/+//8//3//f///wAAAQAAAAAA
AAACAAMABAAFAAcABwAHAAcABwAFAAUABQADAAIAAgACAAIAAQAAAAAAAAD+//7//v/+
//7//v/+//7//P/8//v/+v/6//r/+//7//3//v////////////7//v/+//7//f/8//7/
/v/+//7/AQABAAEAAQADAAQABAAEAAMAAgAAAP3/AgADAAUABgAEAAUABgAGAAUABAAD
AAEAAQABAAEAAgADAAMAAwADAAEAAQAAAAAAAAD///7//v8BAAEAAgACAAIAAgABAAEA
AQABAAAAAAD///7//P/6//v/+//7//v//P/+/wAAAQAAAP///v/9//r/+v/9/wAAAAAA
AAAAAAD/////AAAAAAIAAgACAAIAAgACAAIAAwAEAAYACAAKAAsADAANAA4ADAAMAAsA
CgAKAAsADQAOABAAEQASABUAFgAXABoAHAAcABwAHAAcABkAGQAZABcAFQARAA0ACQAG
AAIA/v/8//v/+//7//r/9//2//X/9P/z//P/8//0//T/8v/y//L/8//0//X/9//0//P/
8v/x//P/8//z//P/9f/z//L/8P/x/+//8f/4/wQAFAAoAD0AVQBvAIQAlACnALcAuwCz
AJ4AfQBWADIAFQD8/+3/5v/i/+X/6f/q/+r/6v/r/+v/6//p/+v/7f/x//H/7//t/+v/
6f/t/+7/7//v//H/8f/x//D/7v/u/+7/7v/s/+z/7P/s/+//7//w//D/7v/u/+//7//x
//D/7//v/+//8P/w//D/8P/w//D/8P/y//L/8v/y//H/8f/x//H/8f/w//D/8P/w//H/
8v/y//L/8v/z//P/8//z//P/8//z//P/8//0//b/9v/2//b/9v/3//f/9//3//j/+P/4
//f/9//3//j/+P/4//j/+P/5//r//P/9//v//P/9//3/+//7//v//P/9//3//f/9//7/
//8AAAIA///+//3//P/+//7/AAAAAP////8AAAEAAwAFAAYABwAGAAYABgAIAAYABgAG
AAcABwAHAAcABwADAAMAAwABAAIAAgACAAIAAAD+//3//P/8//z//P/8//v/+v/5//j/
+P/4//f/9v/3//j/+v/7//v//P/9//3/+//7//r/+v/8//7///8AAP7//v/+//7/////
//////8AAAIAAwAEAAIAAgABAP//AQABAAIAAgACAAMABAAEAAIAAgACAAEAAgABAAAA
AAABAAEAAQABAP/////+//7//v/9//z//P/9//3//v/+//7//v/9//3///////7//v/+
//7//f/8//3//f/9//3//P/8//z/+//5//n/+v/6//r/+v/6//v/+//8//z//v/+//7/
/v/+//7//v///wEAAgADAAQAAwAEAAUABgAJAAoACgAKAAwADQAPABAADgANAAwADQAP
ABEAFQAYABgAGAAYABgAFwAXABcAFQASAA0ACAADAAMAAAD9//z//P/7//r/+P/3//b/
9f/0//L/8f/w//D/8f/w//H/8v/y//L/8v/z//H/8f/x//H/8f/x//H/8f/v/+//8P/0
//P/7//v//b/AgAQACQAOwBPAGcAgACUAKMAsQC9ALsAqgCJAGAAPgAjAAwA+f/y/+r/
5//p/+7/8P/w/+//7f/t/+//8f/x//H/8f/x//H/8f/x//H/8P/v/+3/7//v/+//7v/w
//D/8P/w/+7/7v/u/+7/8f/x//L/8v/w//D/8f/x//P/8v/x//H/8f/y//L/8v/y//L/
8v/y//T/9P/0//T/8//z//P/8//x//D/8P/w//H/8//1//b/9P/0//X/9f/3//f/9//3
//f/9//3//j/+P/4//j/+P/6//v/+//7//n/+v/6//r//f/9//3//v/8//z//P/8//z/
/P/9//3///8AAAEAAQADAAMAAwAEAAUABQAFAAUABAADAAIAAgAEAAQABAAEAAIAAgAE
AAQABQAFAAYABwAHAAkACgALAAsACgAJAAoACwAMAA0ADwAPAA8ADwAPAA0ADQANAAsA
CAAIAAgACAAIAAYABQAEAAIAAgACAAIABAAEAAQABAAGAAYABQAEAAIAAgADAAMAAwAE
AAUABQAGAAcABwAIAAcACAAIAAgACAAIAAgACAALAAsACwALAAsADAAMAAwADAAMAAsA
CQAJAAkACgAKAAoACwAMAAwADAAMAAwACwAMAAsACgAKAAsACwALAAsADAANAA0ADgAM
AAsACgAKAAkACQAKAAoACAAIAAcABwAJAAkACAAIAAoACgAJAAgABwAHAAcABwAFAAYA
BwAHAAcABwAHAAcACAAGAAUABwAGAAYABgAGAAYACQAJAAoACgAOAA4ADgAOAAwADAAM
AA0ACwAMAA0ADgARABIAEwAUABUAFgAWABYAFgAXABkAGgAbABsAGwAdAB4AHwAiACQA
JgAmACYAJgAkACMAIgAfAB8AGwAXABMAEQAOAAsACgAIAAcABgAEAAMAAgABAAAA////
////AAAAAP7//v/+/wAAAAAAAAEA///////////9//3//f/9//3///8AAP7//f/9////
BAAOAB4ALgA/AFUAbwCGAJgApwC1AL8AwQCyAJEAaABGAC0AGgANAAQA/P/5//v//P/6
//z//f/9//3//f/9//v/+//7//z//f/+/////v/+//7//f/9//3//f/8//7//v/+//7/
/v/+//7//v/9//3//v/+/wAAAAABAAEAAQAAAP////8BAAIAAgACAAAAAAAAAAAAAgAC
AAIAAgABAAEAAQABAP///v/+//7//v///wAAAAAAAAAAAQABAAEAAQABAAEAAQABAAEA
AgAAAAAAAAAAAAMABQAGAAcABgAGAAUABAAFAAUABQAGAAgACAAIAAgABgAGAAcABwAH
AAgACQAJAAkACQAJAAoACwALAAsACwALAAsACwAMAAoACgAKAAoADAAMAA4ADgANAA0A
DgAPAA8AEQASABMAEgASABIAFAAWABYAFgAXABcAFwAXABcAFQAVABUAEwASABIAEgAS
AA4ADAALAAoADAAMAAwADAAOAA4ADgAOAAwADAALAAoACgAKAAsACwAJAAoACwALAA0A
DQAMAAwADwAQABAAEAAPAA4ADQAMAA8ADwAPAA8ADQAOAA4ADgAQABAADwANAA8ADwAQ
ABAADgAPABAAEAAQABAAEAAPAA4ADQAMAAwACwALAAsACwALAAsACgAKAAsACwALAAwA
DwAPABAAEAAPAA4ADAALAAsACwAKAAoADAAMAAsACgAHAAcABwAHAAcACAAJAAkACQAJ
AAkACQAIAAgACQAJAAcACgAIAAgACAAIAAkACQAKAAoADgAOAA4ADgAOAA4ADgAPAA8A
EAARABIAEwAUABUAFgAXABgAGAAYABgAGQAbABwAGwAbABsAHQAeAB8AIgAkACUAJgAn
ACgAJgAlACQAIQAhAB0AGQAVABEADgALAAoACgAJAAgABgAEAAIAAAD+//7///8AAAIA
AgAAAAAAAAACAAIAAgADAAEA///9//v//P/9//7///8BAP3//P/6//3/AQADAAYADgAe
ADAAQQBXAHEAjACeAKsAuwDDAMEArgCPAGoASgAvABgABwAAAPr/9f/1//j/+P/8/wEA
AQABAAEA//////3/+//9//3//f/9//7//v/+//3/+//7//v/+v/8//z//P/8//z//P/8
//z/+//7//z//P/8//z//f/9/////v/9//3///8AAAAAAAAAAAAAAAAAAAAAAAAAAAAA
AAD///7//f/9//z//P/8//7///8AAAAAAAAAAAEAAQD//////////wAAAQACAAQAAgAC
AAIAAgAAAAEAAQABAAIABAAFAAYABQAFAAUABgAGAAYABgAGAAYABgAHAAcABwAIAAkA
CQAHAAcABwAIAAsACwALAAsACwALAAsADAAOAA4ADgAOAA4ADgAQABAADgANAA0ADQAN
AA8AEAARABMAFAAVABgAFgAWABYAFwAWABUAFAATABIAEwAUABMAFAAUABQAFAARAA4A
DAAKAAoACgAKAAoADAAMAAwADAAMAAwACwAKAAgACAAJAAkACQAKAAsACwAKAAkABwAG
AAkADAAOABAADwAOAA0ADAAPAA8ADwAPABEAEgASABIAEAAQAA8ADQARABEAEgASABIA
EwAUABQAFgAWABYAFQASABEAEAAQABAADwAOAA0ADwAPAA4ADgAMAAsACgAKAA4ADwAR
ABIAEgASABEAEQAOAA0ACwAKAAoACgAJAAgACAAJAAoACwALAAwADQANAAsACwALAAsA
DAAMAA0ADQAPAA8AEAAQABEAEQAUABYAFAASABEAEAARABMAFAAWABgAGQAbABsAGgAa
ABoAGgAYABgAFwAWABgAGgAdACAAIgAlACgAKAAnACUAIwAiAB8AHQAcABwAFwASAA0A
CgAKAAkACAAHAAkABwAEAAIAAAD+//z//f/+////AAAAAAAAAAAAAP7//v/+//7//v/+
//7//v/8//z//P/8//3//v///wAABQAKAA8AFAAnADoATQBgAHUAiACbAK4AqQCmAKMA
oACLAA==
         </WaveFormData>
      </LeadData>
   </Waveform>
</RestingECG>
