# Supplementary material for: Detection of Left Atrial Enlargement Using a Convolutional Neural Network-Enabled Electrocardiogram
Source: Front Cardiovasc Med. 2020 Dec 17;7:609976. doi: 10.3389/fcvm.2020.609976 (PMC7773668; doi:10.3389/fcvm.2020.609976)
Supplement: Supplementary file 1 [file Data_Sheet_1.ZIP › hyp/1802033146_2779_00000019.XML]

<?xml version="1.0" encoding="Windows-1252"?>
<!DOCTYPE RestingECG SYSTEM "restecg.dtd">
<RestingECG>
   <PatientDemographics>
      <PatientID>1802033146</PatientID>
      <PatientAge>67</PatientAge>
      <AgeUnits>Years</AgeUnits>
      <Gender>Male</Gender>
      <PatientLastName>huangweijian</PatientLastName>
   </PatientDemographics>
   <TestDemographics>
      <DataType>Resting</DataType>
      <Site>1</Site>
      <AcquisitionDevice>MAC55</AcquisitionDevice>
      <Status>Unconfirmed</Status>
      <Priority>Normal</Priority>
      <AcquisitionTime>09:35:24</AcquisitionTime>
      <AcquisitionDate>09-24-2016</AcquisitionDate>
      <CartNumber>1</CartNumber>
      <AcquisitionSoftwareVersion>009C</AcquisitionSoftwareVersion>
      <XMLSourceVersion>MAC5000 v1.0</XMLSourceVersion>
   </TestDemographics>
   <RestingECGMeasurements>
      <VentricularRate>70</VentricularRate>
      <AtrialRate>70</AtrialRate>
      <PRInterval>146</PRInterval>
      <QRSDuration>82</QRSDuration>
      <QTInterval>398</QTInterval>
      <QTCorrected>429</QTCorrected>
      <PAxis>66</PAxis>
      <RAxis>49</RAxis>
      <TAxis>48</TAxis>
      <QRSCount>11</QRSCount>
      <QOnset>212</QOnset>
      <QOffset>253</QOffset>
      <POnset>139</POnset>
      <POffset>187</POffset>
      <TOffset>411</TOffset>
      <ECGSampleBase>500</ECGSampleBase>
      <ECGSampleExponent>0</ECGSampleExponent>
   </RestingECGMeasurements>
   <Diagnosis>
      <Modality>Resting</Modality>
         <StatementCount>2</StatementCount>
         <LabelText>12SL ��ϳ���</LabelText>
      <DiagnosisStatement>
         <StmtFlag>ENDSLINE</StmtFlag>
         <StmtText>�������</StmtText>
      </DiagnosisStatement>
      <DiagnosisStatement>
         <StmtFlag>ENDSLINE</StmtFlag>
         <StmtText>���� ECG</StmtText>
      </DiagnosisStatement>
   </Diagnosis>
   <Waveform>
      <WaveformType>Rhythm</WaveformType>
      <WaveformStartTime>0</WaveformStartTime>
      <NumberofLeads>8</NumberofLeads>
      <SampleType>CONTINUOUS_SAMPLES</SampleType>
      <SampleBase>500</SampleBase>
      <SampleExponent>0</SampleExponent>
      <HighPassFilter>16</HighPassFilter>
      <LowPassFilter>150</LowPassFilter>
      <ACFilter>NONE</ACFilter>
      <LeadData>
         <LeadByteCountTotal>10000</LeadByteCountTotal>
         <LeadTimeOffset>0</LeadTimeOffset>
         <LeadSampleCountTotal>5000</LeadSampleCountTotal>
         <LeadAmplitudeUnitsPerBit>4.88</LeadAmplitudeUnitsPerBit>
         <LeadAmplitudeUnits>��V</LeadAmplitudeUnits>
         <LeadHighLimit>2147483647</LeadHighLimit>
         <LeadLowLimit>268435456</LeadLowLimit>
         <LeadID>I</LeadID>
         <LeadOffsetFirstSample>0</LeadOffsetFirstSample>
         <FirstSampleBaseline>0</FirstSampleBaseline>
         <LeadSampleSize>2</LeadSampleSize>
         <LeadOff>FALSE</LeadOff>
         <BaselineSway>FALSE</BaselineSway>
         <ExcessiveACNoise>FALSE</ExcessiveACNoise>
         <MuscleNoise>FALSE</MuscleNoise>
         <LeadDataCRC32>2680759705</LeadDataCRC32>
         <WaveFormData>
+v/6//r/+v/5//j/9//2//f/+P/5//r/+v/6//r/+v/4//j/+P/4//b/9v/2//b/9v/2
//b/9v/4//j/+P/4//b/9v/2//b/9v/2//b/9v/6//z//v8AAP3//P/7//r/+//8//3/
/v/8//z//P/8//7/AAACAAQAAwACAAEAAAD///7//f/8////AAABAAIAAwAEAAUABgAH
AAgACQAKAAwADAAMAAwACgAKAAoACgALAAwADQAOABEAFAAXABoAFwAWABUAFAAVABYA
FwAYABcAFgAVABQAEgASABIAEgASABIAEgASABMAFAAVABYAEgAQAA4ADAAMAAwADAAM
AAoACAAGAAQAAQAAAP///v/+//7//v/+//v/+v/5//j/+v/6//r/+v/3//b/9f/0//b/
9v/2//b/9P/0//T/9P/0//T/9P/0//f/+P/5//r/+P/2//T/8v/0//T/9P/0//T/9P/0
//T/8f/w/+//7v/u/+7/7v/u/+7/7v/u/+7/8f/0//f/+v/8//z//P/8//v/+v/5//j/
9v/2//b/9v/1//T/8//y//D/8P/w//D/8f/y//P/9P/x//D/7//u//H/9P/3//r/+P/4
//j/+P/2//b/9v/2//T/9P/0//T/9v/2//b/9v/2//b/9v/2//T/9P/0//T/8//y//H/
8P/z//T/9f/2//T/8v/w/+7/8P/w//D/8P/y//T/9v/4//X/8v/v/+z/7//y//X/+P/5
//r/+//8//f/9P/x/+7/8P/y//T/9v/1//T/8//y//T/9P/0//T/8v/y//L/8v/y//L/
8v/y//D/8P/w//D/8//0//X/9f/0//j//P/9//v/+v/5//n/+P/3//f/+P/8//z//P/6
//r//f/9//3//f/+//7//v/9/wAAAQADAAIAAQD///z//f/+////AQABAAIAAgAAAPr/
9//1//P/9P/z//T/9P/y//H/7//u//H/8//x//X/+P/z//P/8//w/+//8P/v/+r/6v/r
/+v/7f/v//D/8f/v/+z/6P/z/wEA/v/z/+3/8v/+/wIAAgAEAA0AFwAcABsAGAAcACgA
KgAiABsAFQANAAcAAgADAAUAAwD9//f/8//1//v//f/1//H/8//6////+//2//X/9f/1
//L/8v/z//P/8//z//P/8//0//b/9//1//f/+f/7//v/+P/2//v/+//3//P/8v/x//P/
9v/5//v/+v/4//b/9f/3//j/+P/4//v/+//5//7//v/9//r/+f/7//r/9//2//n/+v/6
//v/+v/7//v/+//9////AQABAP////8AAAEABAAFAAYACAAGAAcACQAJAAgACQAKAAoA
CQALAAsACgAMAA0ADQALABIAFQAYABoAGQAWABcAFwAXABcAFwAWABQAFAAWABMAFgAY
ABkAGQATABQAFQAUABEAEQARABEAEgASABAAEQAPAA4ADgAMAAkABQACAP///P/8//7/
/v////3///8DAP///P/8//z/+f/5//j/8//0//f/+v/5//X/8v/2//b/9P/0//P/8//1
//X/9v/2//L/9P/2//L/8//2//f/9//y//H/8f/y//T/8//z//P/8P/w//D/8//x//D/
7f/r//L/9P/0//b/+P/4//T/9P/2//X/8//y//T/9f/1//X/8//z//L/8v/0//H/8f/0
//T/8v/v//P/9P/y//b/+P/2//H/7//v//L/9f/4//X/8f/z//X/8v/x//H/8v/v//L/
8//z//T/9P/z//P/8//1//H/8f/0//f/9P/z/+//7f/v//D/8P/y//T/9f/1//P/8v/x
//D/8f/x//H/8//y/+3/7v/t/+//7//v//D/8v/y//L/8f/u/+3/7f/s/+v/6//q/+r/
7v/x//T/9//1//H/8f/x/+7/8P/t/+v/7v/0//X/9v/z//P/8v/v/+3/7//t/+j/6P/x
//H/6//s/+3/7v/v//D/7//r/+7/8f/x//D/8P/w//L/8//0//b/9v/4//j/+P/1//b/
+P/3//n/+f/6//r/+v/4//r/+v/9//3//f/8//j/9//2//X/8//z//T/9P/x/+7/7P/r
/+7/7v/s/+z/7P/s/+3/7f/u/+//7//r/+z/7v/o/+f/6P/p/+r/7f/q/+b/5f/l/+j/
6v/s/+3/5//p/+z/6P/h/9//5P/p/+3/7v/u//T/+P/8/wkAFQAUABEAFgAYABgAGAAU
AAsABQADAAEA/v/5//X/9//9//n/8//1//X/8f/z//X/8f/u//H/7//r/+n/6P/n/+j/
6v/t/+//8v/z//T/9f/3//j/+P/1//j/+//+////+//4//z/+//9//v//P/9//v//P/9
//3///8AAAEAAwADAAQABAAEAAQAAwAAAAQABQAFAAMAAwAJAAoACQAKAAsACgAIAAcA
CAAJAAkACQAHAAkACwALAAcABwAIAAkADQANAA0ADgAOAA8AEQARABYAGQAcAB4AIQAj
ACMAIgAgACEAIQAfACUAJwApACoAKgAoACoAKwApACkAKQAoACgAKAAqACcAKwAsACwA
KwAmACgAKgAqACUAJQAlACUAJgAmACQAJQAgAB4AHQAaABsAGQAYABcAFAAUABYAFgAT
AA8ADwARAA0ACgAKAAoACwANAA4ACwAMAA8AEgARAAsABgAIAAYABAAEAAMAAwAGAAcA
CQAKAAsADgARAA4ADgAQABAADwALAAsADAAOAAsACQAIAAcACQAKAAsADwAOAAwACAAF
AAwADAAKAAoACwAKAAUABAAKAAsACwAMAAwACwAJAAcACAAJAAkACgAJAAUABAAGAAcA
BgAEAAkABgACAAQABAAFAAMABAAHAAUABwAJAAUAAwAFAAcABAAGAAcACQAHAAgACQAJ
AAoACQAJAAoACwANAAkACQAMAA0ACAAFAP////8BAAIAAgAEAAYABwAHAAQABAAEAAQA
BAAFAAYACQAIAAMABAADAAMAAwADAAQAAgACAAIAAQACAAMABQAGAAYABQADAAIAAwAB
AAEABgAFAAQAAwACAAIA//8DAAcABAACAAEAAAAEAAUABgAIAAkACgAJAAgACAAMABEA
EwASABEAEQAQAA4ADAAOAA4AEQARABEAEAANAAsACQAHAAgACQALAAwACAAGAAUABQAF
AAQAAQAAAPz//P/9//3//v//////+//+/wIA/v////3//f/9/////f/6//r/+//9//7/
//////3/+//4//j//f/9//z//f8DAAQABAACAAgAGAAfAB0AIgAnACQAJgAqACYAKAAn
ABcACwANABIACwAFAAEAAQAFAAcA///7/wMABwD//wEACgAHAAUABAADAAMAAwAAAAAA
AQABAP7//f/8//v//P/+/////f///wEAAwADAAEA/v8CAAEAAgD//////////wAAAQAB
AAIAAgACAAMAAQACAAIAAgAAAP///P8AAAEAAQD/////BQAGAAUABgAIAAgABwAHAAYA
BwAHAAcACQALAA0ADQAJAAcABgAFAAgACQAKAAwACgALAA0ADQAOAA8AEAAQABMAFQAV
ABQAFAAVABUAEwAZABsAHQAeACAAHgAgACEAHQAbABkAFgAYABgAGgAXABsAHAAcABsA
FgAYABoAGgAZABkAGQAZABcAFAAPAA0ADgAQABMAFAASAA8ADQALAAcABgAHAAYABgAD
AAQABwADAAAAAAAAAP3//f/8//f/+f/9/wEAAQD///z/AAAAAP7//v/9//3/+v/5//n/
+P/3//r//f/6//n/+v/5//f/9f/1//b/+P/5//n/+v/7//j/+P/4//v/+v/4//T/8f/5
//r/+f/6//7//v/6//r//v//////AAD+//3/+//5//v/+//6//r//v/7//v//v/9//r/
9v/5//v/+P/7//z/+v/3//f/+f/5//v//f/5//X/9//5//b/9//5//z/+//7//v/+v/6
//r/+f/5//n/+//3//f/+v/7//j/9//z//b/+f/7//z/+//6//j/9f/5//z///8CAPz/
+f/2//X/9//z//X/9f/1//X/9f/2//j/+P/4//f/+P/5//v//P/8//v/+f/4//f/9//3
//f/+v/5//z////r//T/9//6//3/AAD7//X/9v/3//j/+P/5//r/+//7//v//P///wIA
AwAEAP//AAACAAEAAwADAAQABAAEAAIABAAEAAQAAwACAAAA////////////////AAAA
APz/+v/5//n//P/8//r/+v/2//b/9//3//r/+//7//f/+P/6//T/8//x//H/8f/z//b/
9P/1//f/9f/2//f/9//9//X/7v/w//n//f/y/+v/8f/2//7/CAAKAAwAEQAVABQAFwAg
ACYAJgAiACAAHwAVAA0ADQAKAAUAAQD//wMABwADAPv//f8FAAMA/////wAA/f/9//r/
+f/5//n/+P/4//n/+f/4//f/9v/1//f/+v/8//v/9//3//f/9f/3//b//P/9//z/+f/5
//n/9//2//X/8//1//b/9//5//3/AAACAAQAAQD///v//v/9//3/+//7//z//P/6//r/
//8AAAAAAQAAAAEAAQABAP//AQADAAMAAQABAAIAAwAEAAMAAgACAAQABQAHAAcACQAL
AA0ADgANAA8ADwAOAA0ADQAMAAkADgARABQAFgAWABQAFgAXABUAFQAVABQAFAAUABYA
EwAXABgAGAAXABMAFAAVABQAEwATABMAEwAUABQAEgATABEAEAAQAA4ACgAHAAUAAwAE
AAQABgAGAAMA/////wEA///8//z//P/6//v/+//3//f/+f/7//n/9v/0//n/+v/5//j/
9v/1//b/9//5//r/+P/6//z/+P/4//r/+v/5//X/9f/2//j/+f/5//r/+//4//j/+P/7
//n/+P/1//P/+P/4//b/9v/5//j/8//y//f/9//2//b//P///wEAAwAAAP3/+f/2//r/
+f/7/wAA/v/6//X/9//4//b/+v/8//r/9//3//n/+f/7//3/+f/3//n/+//4//b/9//5
//f/9f/1//T/9P/4//n/+//9//v/9//3//r////8//v/9//2//f/9//2//X/9v/2//X/
9v/2//b/9v/4//n/+v/9//3/+f/7//v/+v/5//j/+P/3//b/9f/z//X/9//6//z/+v/5
//f/9v/5//n/+f/5//v/+f/7//3//P/+//v/+f/7//z/+P/2//b/9v/2//f/9f/6////
///+//7//v/9//v/+f/4//7/AgAEAAYAAwAEAAYABQAGAAcACQAKAAkABgAHAAYACQAJ
AAkACAAGAAUABAADAAIAAQABAAAAAAAAAAEAAwABAP7/+f/2//f/+P/6//v/+v/5//f/
8f/0//j/9P/1//X/9f/1//f/+f/4//r//f/6//r/+v/5//v/+//8//7////9//r/+f/5
//z//v8AAAYADAAPABMAHgAnACQAIgAqACoAIgAfABkAEQANAAoACwAJAAEAAQAHAAsA
BwABAP////8BAAMABAAHAAUABAADAAMAAwD+//z/+//5//v/+//7//v//f/+//7/+//6
//v//P/7//v/+v8AAAEA///7//r/+f/7//7/AQADAAQABAAEAAUAAgACAAEAAAD+//3/
+v/+///////9//3/AQACAAEAAgAGAAYABQAFAAMAAwACAAEAAgAFAAgACQAKAAsADQAP
AA0ACwAJAAgACQALAA4ADwAQABEAEgASABEAEwATABIAEgATABMAEQATABUAFwAYABsA
GgAdAB8AHQAdAB0AHAAdAB4AIQAfAB4AHgAdABsAGgAcAB4AHgAZABkAGQAZABoAGgAY
ABkAFQAUABQAEgASAA8ADQALAAkACAAJAAgABQABAAEAAwADAAAAAAAAAP7///////v/
/v8BAAQAAwD7//b/+P/2//j/+v/7//3/+//7//z//P/4//j/+P/y//X/+v/9/////v//
/wEABAACAP///f/7//r/+v/6//3////+//v/+f/8//z/+v/6/wAAAAD8//z//v/9//v/
+v/7//v/+v/5//z//f/9//7//f/5//j/+v/8//r/9//7//3/+v/9//7//v/7//v//f/8
//3//v/5//n/+//9//r/+//9/wAA///8//v/+f/4//z//f///wEAAwD/////AgABAPz/
+f/z//b/+f/7//z//f/+//7//f/7//r/+f/4//n/+f/5//v/+f/1//f/9//5//v//f8A
AP7//P/6//f/+P/5//v//P/9//3//P/8//v/+//7//v/+v/3//j/+f/6//7//f/9//j/
+v/3//T/9//5//r/+f/1///////0//D/9f/4//v//v/9//n//P////3//P/8//z/+//7
//v//P/+/wAAAAAAAAAABAAJAAsACQAJAAoACgAHAAQABQAEAAcACQALAAwACQAHAAUA
AwACAAEAAQAAAAAAAAABAAMAAwACAP///v/5//j/+P/3//b/9//3//P/9P/2//D/7//z
//X/9//7//z/+v/7//3/+//6//n/9//z/+//8P/6/wEA///+/////f/8//z//P8CAAwA
FwAbACIAIwAeACQAKAAoACwAKwAfABMADwAKAAcACQAJAAkACQAHAAMAAQADAAMAAQAD
AAYABQADAAAA/////////f/8//z/+//9//3//f/9////AAAAAP3/+v/7//z/+//8//z/
AwAFAAUAAwAEAAUABAAEAAQAAwACAAIAAgADAAIAAgABAAAA/v/7//b/+P/9/wEAAwAH
AAoACgAIAAgACAAIAAcABwAHAAcABgAFAAYACQAMAA0ADQANAA4ADwAQAA8ADgAOAA0A
DQAOAA0AEQATABUAFgAWABcAFgAUABgAGwAdAB0AHgAfACAAIAAgAB4AIAAhACAAHwAe
ABwAHgAgACQAIwAkACQAIwAhABwAHgAgACAAHQAdAB0AHQAfAB4AGwAbABkAGAAYABYA
EgANAAkABQAIAAoADgAQABEADQANAA8ACwAGAAQAAgADAAUABgADAAAAAQACAP///f/8
/wIABAADAAIAAAD///3//f/+//7//v8AAAIA/v8AAAIAAgABAPz/+//7//z//f/9//7/
///+//7//v8BAP7//P/4//X/+//8//v//P/+//7/+v/6/wAAAQABAAIAAgABAP///f/7
//v/+v/6//z/+f/5//z/AAAAAP//BQADAP7////+/////f/+/wEA////////+f/6//3/
AAD+//7///8BAP///f/9//z//P/7//v//P/9//v/9//3//r////+/////f/7//3//v/+
////AAAAAP///f/8//v/+v/6//v//P//////+//9//3/+v/5//j/+P/5//r/+//7//3/
/f/+//7//v/9//v/+v/7//v/+//7//r/9//4//n//P8CAAMABQD//wAA/P/4//v//f/+
//3/+//9//v/9v/7////AAD9//r/+v/5//f/9//6//z//P/8//z/+f/1//j/+////wAA
AgAEAAIAAQAAAAAAAAAAAP7//P/+/wQACwAPAA4ADQANAAwACgAGAAYABAAIAAkACgAK
AAgABwAGAAUABwAHAAgACAADAAAA/v/9/////v/7//r/+P/4//n/+f/5//n/+P/z//n/
/v/7//3/+v/5//j/+f/7//j/+P/5//v//P/9//3/+f/1//j/+v/5//H/8v/9////+v/8
/wQACgAKAAkAEQAcACEAIAAkACoAKgAqAC0AJwAZABMAEAAHAAUACwADAPf/9f/5////
AQD7//3//f/8////BwAAAP3/+//5//j/+P/5//n/9//3//f/9//5//r/+v/3//r//f8A
AAEA/f/6//7//f/+//v/+//7//n/+P/3//X/+P/6//z////9//7//v/+//z/+//4//z/
/P/7//j/9//4//j/9v/2//r//P/9////AgADAAMAAwAAAAEAAgABAP3//f/+////AQAB
AAEAAgAEAAUABwAHAAYABwAIAAgABwAJAAkACAAMAA8AEQARABQAFQAWABYAFQASABMA
EwATABMAEwASABQAFAAWABMAFQAWABYAFQASABQAFgAWABAADwAOAA0AEAAQAA4ADwAK
AAgABwAEAAQAAwADAAMAAgACAAQABAABAP3//f////z/+P/3//b/+P/5//n/9f/y//P/
9P/x/+//7v/0//b/9v/2//X/9f/z//H/8P/u//D/9P/4//b/8//0//P/8f/v/+//8P/y
//L/8f/x//H/7v/u/+7/8f/y//L/8P/v//P/8v/v/+7/8v/y/+7/7v/z//P/8v/y//P/
8//y//H/8P/v/+3/7P/x/+//8P/0//T/8v/v//P/8f/u//H/8v/1//P/9P/3//T/9f/2
//H/7f/v//H/7v/u/+//8f/v//L/8//z//T/8v/x//H/8f/v/+v/6//u//P/8v/z//H/
8P/x//H/8P/1//j/+v/7//j/9v/0//L/8//z//P/9f/y/+3/7v/t/+v/6//r/+z/7//y
//X/9//0//P/8//y//P/8//y//L/8v/x//D/7//v/+3/7//x//P/9v/0//P/8P/y/+//
7P/u//H/8//z//v/9f/1//T/8v/w/+7/7P/t/+v/8P/1//b/9v/3//j/+P/3//b/9v/3
//j/9//2//X/+P/8//3//f/9//7//v8AAP7/AAAAAP////////7/+v/5//j/9//4//n/
+//8//j/9v/1//X/9//2//P/8v/u/+7/7//v//L/8//z/+//8//2//H/8f/z//P/8//1
//P/7v/s/+v/7P/u//D/8f/z//H/7P/w//X/7f/q/+//8f/w//T/+P8AAAQABwALABYA
HQAiACIAIAAgAB4AGwARAAsACwAGAP3/+f/1//f/AQD9/+//8//9//f/8f/7//r/7//x
//L/8//1//f/9v/2//f/9//5//n/+f/5//f/9v/0/+//8f/1//n/+//5//b/+v/5//f/
8//y//H/8f/y//P/8//0//T/9P/1//f/+v/8//7//P/7//j//P/7//v/+f/5//r/+v/4
//j//P/8//v/+////wEAAgADAAAAAQACAAEA/f/9//7///8DAAMAAwAEAAIAAwAFAAUA
CQALAA0ADgAOAA8ADgAMAAoACwALAAkADQAPABEAEgATABIAFQAXABcAFwAXABYAFAAS
ABIADQASABQAFQAVABIAFAAWABYAEgARABAADwAPAA4ACwALAAoACgALAAoACAAFAAMA
AQD///7////+//3/+f/5//v/+v/4//n/+v/4//n/+f/1//X/9//5//f/9P/y//f/+P/3
//b/9P/z//H/8f/y//L/8v/2//r/+P/2//b/9P/x/+7/7f/t/+7/7v/t/+3/7f/v//L/
9f/7//j/9v/y/+//8//y/+//7v/1//b/8//0//f/9//2//b/9f/1//T/8//w/+//7f/s
//D/7//x//b/8//w/+z/7//w/+7/8v/0//b/8//z//X/9//7/////f/4//f/9v/w//H/
8//2//X/8v/x/+//7v/y//P/9f/3//n/9f/1//j/+P/0//L/7f/v//P/9v/4//b/9v/1
//P/8v/y//L/8v/w/+//7v/v//D/7f/w//H/9P/1//b/+P/3//b/9f/z//P/8//0//T/
8//z//L/8v/x//H/8f/x//P/8//3//v/+f/6//b/8//y//b/9f/0//P/8//y/+//7//z
//P/8P/1//n/+v/3//b/9v/1//P/7f/6//r/+v/6//r/9//z//b/+f/5//j/+P/4//v/
+//7//z/+//8//v/+v/5//z/AAABAAAA//////7/AAAAAAQABgAHAAcABwAGAAIAAQAA
AP///f/9//7//v/+//z/+//7//n/+P/1//T/8v/y//P/8//0//X/9f/x//H/9P/v/+//
8f/x//H/8//x/+7/7v/v//D/8v/0//X/7f/t//b/+v/1//f/+v/z//H//P/+//j/+P8C
AAkADwAcAB0AHgAiACQAJgAmABkACwAJAA0AEgATAA0ABwAHAAUAAQADAAcA///5//n/
8f/w//n/+//2//X/9f/1//f/+P/6//v/+//7//v/+//4//j/9//z//H/8//1//X/9//4
/wAAAwD+//n/9//1//f/+P/5//n/+P/4//j/+f/3//j/+P/4//j/9//0//j/+//9//3/
//////7/+//6//z//P/7//v//f///wAAAQAAAAEAAgABAAIAAwAFAAcABgADAAAA/v8C
AAUACQALAAsACwALAAoACwANAA0ADAAMAA0ADQALABEAEwAVABYAFQASABMAEwAUABUA
FgAWABgAGAAaABcAGAAYABcAFQAUABYAGAAYABYAFwAYABkAFQASAA0ACwAMAAwADQAM
AAgABQADAAEAAwAEAAcACAAFAAEAAQADAP//+v/4//b/+f/9/wAA///+////AAD9//f/
9P/4//j/+v/6//n/+f/7//v//P/8//j/+P/4//L/9f/4//n/+f/3//f/+P/6//n/9//2
//X/9P/0//T/9//7//z/+//7/wAAAAD+//7////+//n/+P/7//v/+v/6//v/+//6//n/
9//3//b/9v/6//f/9//6//v/+v/4//3/+//2//f/9v/0//H/8f/z//f/+/////3//f//
/wEA/v/6//n/+f/1//f/+f/6//z//f/9//7////7//X/8//0//n/+P/5//f/9P/1//X/
9P/2//j/+f/5//b/9v/2//b/9v/3//j/+//6//X/9v/1//b/9//4//r//P/8//z/+//6
//n/+f/4//f/9//2//b/9P/z//L/8f/y//H/9P/3//j//P/7//v/9//6//j/9v/1//X/
9P/x//P/+f/7//r/+P/5//f/8f/z//T/9P/z//f/9//w//T/+P/8/wAA/f/5//z////8
//r/+f/4//v/+//7//z//v8AAAAAAAAAAAIABQAFAAIAAQABAAAAAwACAAUABgAHAAcA
BwAGAAQAAwACAAEA/v/7//n/9v/3//j/+v/9//z/+v/2//T/8//0//b/9//3//f/9v/x
//X/+P/z//P/8//z//P/9f/2//T/9f/3//X/9P/z//H/+//5//T/9P/3//H/7v/3//3/
/P/+/wYABgAIAA8ADwAMABUAHgAeACIAJAAaAA8AGQAlABsADgAPAAkA+f/9/wsABwD/
/wEAAQD///v/+f8AAAUAAQD7//n/+P/3//n/+v/8//3//P/7//r/+f/7//z//P/5//f/
+f/7//v/+P/2//v/+//9//v//P/9////AAABAAEAAQAAAP/////+//7//f/8//3//f/7
/wAAAQABAP////8CAAIAAAAAAP///v/8//v//v////////8AAAMABgAHAAMAAwAEAAUA
CgANABAAFAAQAA8ADwANAAsACwALAAoADQARABMAFAASABEADwALABEAEwAVABYAGAAW
ABgAGQAYABcAFgAUABQAFAAWABMAFwAaABwAHQAYABgAGAAWABYAFwAYABkAGQAYABUA
FQARABAAEAAOAAsABwAEAAEAAwAEAAcACAAGAAEAAAABAAQABAAHAAoABwAHAAYAAQAA
AAEAAgD///3//P8CAAQAAgAAAP3/+//7//v//P/8//j/+P/4//L/9f/4//n/+f/5//n/
+v/8//////8AAAEA/f/8//v//f8BAAIAAQABAAQAAgD+//z////+//n/+P/9//3//P/8
//z/+//5//f/+f/7//z//v8CAP////8CAAEA/v/6//3//v/8/wAAAgD///v/+v/7//v/
/f////v/9//5//v/+P/8////AwADAAAA///9//z/+v/5//n/+f/9//v//f8CAAcABAAD
AP///v///////v///wAAAAD///3//P/7//r/+P/3//b/9//9//3/AwAHAAMAAQD///7/
/f/8//v/+f/5//n/+v/6//z//f/9//7//f/9//3//f/7//n/+//9//v//v/8//v/+/8A
AAAAAAD+//3/+//3//j//f/+//z//v8BAAEA/f/6//r/+f/3//f/+f/5//r/AwAFAAIA
AQAEAAQAAwADAP//9P/4/wEA/v///wAAAQACAP//+//+/wEAAAD+//3//P/9//3//f/+
/wIABgAIAAoABgAIAAsACwANAA0ADgAOAAsACAAJAAgABgAFAAQAAgABAAEAAQABAAUA
BwAKAAwACAAGAAUABQACAAAA/P/6//v//P/+////AQADAAQAAQACAAQA/v/9//v/+//7
//3/+//4//j/+f/3//j/+f/5/wEAAwAAAPj/9f/3//7//////wIACAAIAAIAAAALABEA
FAAdACwANgAyACoALgAzACMAFQAVABQACwAHAAsAFQAZABMADQAHAAMACwALAAMABgAP
AAcABAADAAMAAwACAAIAAwADAAMAAwADAAMAAgACAAEA/f///wEAAwADAP///P8AAP//
AAD//wEAAwACAAIAAgABAAIAAgACAAMABQAGAAYABgAHAAcABQAKAAkABwADAAEABgAG
AAQABAAEAAQAAwADAAQABQAFAAUAAgADAAQAAwAFAAcACgANABEAEQARABIAEgATABUA
FQAVABUAFQAUABcAGQAZABgAFgAXABcAFQAYABkAGgAaAB0AHAAfACEAHgAdABwAGgAY
ABgAGgAXABgAGAAXABUAGAAeACQAKAAkACMAIgAhAB8AHgAbABsAGwAaABoAGAAWABMA
EQAPAAwADAAOAA4ADAAHAAYABwAHAAQABAAEAAIAAwADAP//AQADAAUAAwAAAP7/AwAE
AAIAAgABAAEAAQABAAIAAgABAAQABwAEAAAAAAD+//v/+v/7//3/AAD+//3//f/9////
AAABAAUAAgAAAPz/+f/8//z/+v/6/wEAAgD//wAAAwADAAIAAgABAAEAAAD///z/+//5
//j/+v/3//f/+v/8//z/+/8BAAEA/v8BAAIAAgD/////AQABAAMABQABAP7///8AAPz/
+v/7//3/+//8//3//f/+/wEAAQACAAMAAQD9//3/AAACAP7//P/3//f/+f/6//r/+//8
//z/+//+/wAAAgAEAAEA///9//3//v/7//7////9//v/+f/4//v//P/9//3/+//7//z/
/P/1/w==
         </WaveFormData>
      </LeadData>
      <LeadData>
         <LeadByteCountTotal>10000</LeadByteCountTotal>
         <LeadTimeOffset>0</LeadTimeOffset>
         <LeadSampleCountTotal>5000</LeadSampleCountTotal>
         <LeadAmplitudeUnitsPerBit>4.88</LeadAmplitudeUnitsPerBit>
         <LeadAmplitudeUnits>��V</LeadAmplitudeUnits>
         <LeadHighLimit>2147483647</LeadHighLimit>
         <LeadLowLimit>268435456</LeadLowLimit>
         <LeadID>II</LeadID>
         <LeadOffsetFirstSample>0</LeadOffsetFirstSample>
         <FirstSampleBaseline>0</FirstSampleBaseline>
         <LeadSampleSize>2</LeadSampleSize>
         <LeadOff>FALSE</LeadOff>
         <BaselineSway>FALSE</BaselineSway>
         <ExcessiveACNoise>FALSE</ExcessiveACNoise>
         <MuscleNoise>FALSE</MuscleNoise>
         <LeadDataCRC32>1034012386</LeadDataCRC32>
         <WaveFormData>
7P/s/+z/7P/s/+z/7P/s/+7/8P/y//T/8//y//H/8P/x//L/8//0//H/8P/v/+7/7//w
//H/8v/w//D/8P/w//L/8v/y//L/8v/y//L/8v/0//T/9P/0//X/9v/3//j/+P/4//j/
+P/5//r/+//8//7//v/+//7/AAAAAAAAAAD9//z/+//6//r/+v/6//r//P/+/wAAAgAE
AAYACAAKAAgACAAIAAgACAAIAAgACAAJAAoACwAMABEAFAAXABoAGAAWABQAEgAUABQA
FAAUABQAFAAUABQAFAAUABQAFAATABIAEQAQABMAFAAVABYAFQAUABMAEgAPAA4ADQAM
AAoACAAGAAQAAQAAAP///v/8//z//P/8//n/+P/3//b/9P/0//T/9P/0//T/9P/0//L/
8v/y//L/8P/w//D/8P/y//L/8v/y//P/9P/1//b/8v/w/+7/7P/u/+7/7v/u//D/8P/w
//D/7v/s/+r/6P/q/+r/6v/q/+r/6v/q/+r/7//y//X/+P/4//j/+P/4//X/9P/z//L/
9P/0//T/9P/x//D/7//u/+3/7P/r/+r/7P/u//D/8v/w/+7/7P/q/+z/7v/w//L/8v/y
//L/8v/y//L/8v/y//L/8v/y//L/8P/w//D/8P/w//D/8P/w/+//7v/t/+z/7P/s/+z/
7P/t/+7/7//w/+3/7P/r/+r/6v/q/+r/6v/s/+7/8P/y/+7/7P/q/+j/7P/u//D/8v/y
//L/8v/y/+7/7P/q/+j/6v/s/+7/8P/u/+z/6v/o/+v/7P/t/+7/6//q/+n/6P/p/+r/
6//s/+r/6v/q/+r/7f/u/+//7//w//X/+f/6//f/+P/7//r/+P/7//z///8CAAQABAAF
AAQABQAEAAMABwAKAAoACAAGAAYABwAHAAYABgAFAAMABQAEAAQAAwADAAAA///+//n/
9P/y//D/8P/t/+v/6//n/+b/5v/l/+f/6P/o/+r/6v/p/+T/4//k/+T/5P/k/+L/3//e
/9//4v/j/+P/4f/h/9v/2P/h/+v/6f/i/+L/7f/5/wMAAwD+/wAADwAhAC8APQBGAE8A
VQBRAEUAMwASAPD/3f/O/8n/zP/O/8j/xv/R/+H/5f/b/9f/4P/n/+j/6P/o/+j/5v/m
/+P/4//k/+X/5P/l/+b/5//n/+j/6v/r/+7/7//x//H/7//v//D/8P/t/+r/6P/n/+v/
7P/r/+z/7P/r/+r/6f/r/+3/7f/t/+z/7f/v//H/8f/w/+7/7f/x//H/8P/v//D/9P/1
//b/9P/0//b/9v/2//f/9v/2//f/9//1//n//v///wAAAQAAAAIAAwADAAEAAwACAAAA
AwADAAMAAQADAAUABQAFAAoADQASABQAEgARABAAEAARABEAEgASABIAEgARABEAEgAT
ABMAEgAPAA4ADgANAAoACQAJAAkADAAOABAADwAMAAsACAAFAAEAAAD9//n/+P/5//v/
/P/9//3//f/+//r/+P/4//f/8//x/+//7f/u//D/9P/z/+//7v/t/+z/7P/r/+r/6v/r
/+z/8f/w/+//7v/r/+b/7P/t/+7/7v/r/+j/7P/r/+n/6f/r/+j/5//n/+r/6//q/+j/
5v/k/+f/6f/q/+v/7f/u/+z/7f/v//D/6//q/+n/6f/n/+f/6f/q/+z/7f/p/+j/6P/o
/+r/6v/q/+r/5v/m/+j/6v/q/+j/5//n/+v/7P/s/+z/6//r/+v/6f/p/+v/6//r/+3/
7P/r/+r/6P/q/+v/6//o/+X/5//p/+r/6v/q/+r/6P/n/+f/5v/o/+r/6//p/+v/7P/s
/+z/6//q/+n/6f/o/+X/5P/l/+b/5//o/+n/6P/n/+b/5f/m/+b/5v/m/+X/4//h/+H/
5P/m/+n/7f/r/+X/5//n/+b/5f/k/+H/4v/n/+r/6//p/+n/6f/m/+T/4//l/+P/5f/o
/+b/4//k/+X/5v/n/+j/5//n/+v/7v/s/+z/7v/y//P/8v/2//j/+//+/wAAAAAAAAEA
AgABAAEAAwAGAAYAAgD///7//v/+////AQACAP///v/8//v/9//1//L/8f/t/+n/5f/k
/+f/5f/i/+D/4f/g/+D/4f/i/+P/4//i/+D/4f/h/93/3f/e/97/3v/d/9v/2P/X/9n/
2v/b/9v/2//b/9v/2P/R/9H/2f/e/+L/5//v//f/+//6/wAADQAfAC8ANwBAAEUARQA/
ADEAFwD8/+D/yf/C/8X/wv/A/8T/yv/R/9P/0//T/9v/5P/j/+D/4v/h/+D/3f/c/93/
3//i/+X/5f/n/+n/6//s/+z/7f/t//D/8f/z//P/8P/v/+//7v/x//L/9P/3//n/+P/1
//T/9//3//f/9//6//3//v////3//f/+////AAAAAP////8BAAEAAAD/////AgACAAIA
BAAEAAYABgAFAAcABwAIAAgABwAEAAcACQAJAAkACQALAA4AEAARABMAGQAcAB4AIQAh
ACEAHwAdAB8AHwAfACEAIwAnACgAKwArACsALAApACkAKgAqACoAKgApACkALgAvAC8A
LgAqACoAKwArACoAKQApACkAKAAoACgAJQAhACEAHwAdAB8AIAAfAB0AGgAZABkAGAAX
ABUAEwASAA8ADgAPAA8ADQANAA0ADQAMAAwADgALAAYABgAGAAYABgAFAAQABAAFAAYA
CwAKAA4AEAAQAA4AEQARABEAEAANAAoADgANAAsACwANAAoACgALAA8AEQAPAA4ADQAM
AA4ADwAPAA8ADQAMAAgABwAPABIADwAQABAADwAMAAsACgAKAAsACwAIAAgACQAKAAwA
DAAMAAwACAAIAAoADAAOAAwACwALAAoACgAJAAgACAAJAAoACQAHAAkACQAJAAoACgAK
AAoACgAMAA0ADQAKAAcACQALAAsACgAJAAgABQAFAAYABgAJAAoACgAHAAcACAAIAAgA
CAAIAAgACQAJAAcABwAJAAkACQAJAAkABwAHAAcABwAIAAgACAAIAAgABwAGAAcABQAC
AAIACAAGAAYABgAGAAcABwALAA4ACwAKAAsADgARABAAFAAWABgAGgAbABoAHQAhACUA
JwAmACcAKQAoACYAIwAiACIAIQAhACIAIgAjACIAIAAfAB0AGwAYABcAFQARAA0ADAAN
AAsACAAGAAMAAgACAAMAAgABAP///P/+///////7//3//v/+//7//f/7//j/9//7//z/
/f/9//v/9//3//j/9//3//f//P8CAAcACwAPABUAIAAmACcAMQBBAE8AWgBhAGMAaQBh
AEkALAAYAAkA9v/n/+L/6P/u/+7/7//3//v/9//z//T/+f8AAAQABgAGAAQABAABAAEA
AgADAP///f/7//n/+//8//7///8BAAMABgAHAAUABQAGAAYABgAEAAMAAwAEAAQAAgAC
AAcABwAHAAcABQAHAAcABwAFAAUABgAHAAgACAAHAAcADQANAAwACwAJAAwADAAMAAoA
CgAMAAwADwARABEAEgASABEADgARABQAEwASABEAFAAWABcAFwAVABkAGgAaABsAGwAb
ABkAGgAdAB4AHwAhACMAJwAoACYAJQAkACQAIwAjACQAJAAmACYAJQAlACcAJwAmACQA
IgAiACMAIwAiACEAIQAhACEAIAAfABsAGwAdAB0AHQAbABoAFwATABMAEwAUABQAEwAR
AA8ADgAIAAYABgAFAAMAAwADAAMABAAEAAYAAwACAAIAAgACAAAA///+//7//v/+/wIA
AAAAAAAA/v/6//z/+//6//j/+v/4//3//f//////AQD+//z/+//9//3/+//6//n/+P/6
//3///8BAAAAAAD9//3/BAAGAAIAAgABAAEA//////7//v//////AAAAAAEAAgABAAAA
///+//v//P///wIAAgAAAP////8AAAAA///+//////////3///8BAAEAAQD///7//f/8
//z//v///////v/7//3////9//z/+//6//z//f///wAA///+//z/9//7//7/AAACAAEA
AAD//////f/7//v//f/5//n/+f/5//v/+//7//v//f/+////AAD+//3//P/9//v/+v/6
//v//f/5//3////5//z//v/+//7//v/7//v///8CAAIAAgAEAAgACgAIAAsADAARABQA
FgAWABUAFwAZABkAGgAdACEAIgAdABkAFwAWABcAFwAYABgAFQAUABIAEQARAA8ADAAL
AAoABwAEAAQABgADAP///P/7//r/+v/7//v/+//6//j/9//3//b/8f/x//L/8v/y//T/
8//x//H/8//0//X/9f/z//P/7//s/+//9f/x/+z/8v/7/wUAEQAVABIAGAAhADEARQBV
AF4AYQBlAGEAUwA5ABgA/v/p/9j/1f/e/+T/4P/i/+X/5//t//P/8//0//X/+P/8//v/
+v/3//b/9P/1//f/+f/1//X/9f/1//f/+P/6//v/+f/5//r/+f/7//v//P/8//z/+v/5
//n/+f/4//X/9P/4//n/+v/7//z///8AAAEA/v/9//3//f///wAAAAABAAMAAwACAAEA
AwAGAAYABgAGAAYACAAIAAcACQAJAAoADAALAAgACwAMAAsACgAJAAoADAANAA0ADgAT
ABUAFgAXABcAFwAVABcAGQAZABkAHAAdACAAIAAgAB8AHgAeAB4AHwAhACIAIAAgAB8A
HwAiACMAIwAiAB4AHgAfAB8AHQAbABoAGQAdAB4AHwAdABkAGQAXABUAEQAQAA0ACQAK
AAsADQAOAA0ACwAJAAgABAACAAIAAQD///////////7//v8AAP3/+v/6//r/+v/6//n/
+P/4//r/+v/+//z//P/8//r/9v/5//n/+f/4//b/9P/5//n/+//7//3/+v/3//f/+v/7
//v/+v/5//j/+v/7//v/+//5//j/9P/z//j/+v/2//b/+v/9//7/AQD+//z/+//5//r/
/P///wIA/v/8//r/+P/1//b/+f/8//r/+P/3//f/+f/6//r/+v/7//v/+//5//b/9//2
//X/9v/2//b/9v/4//r/+//7//j/9f/3//n/+//6//n/+P/1//X/9v/2//b/9v/1//H/
9P/2//f/+P/6//r/+v/7//v/+f/5//v/+P/3//b/9f/1//X/9f/1//b/9v/2//b/9f/1
//X/9//4//j/+f/7//n/9f/5//v/+v/5//j/9f/7//3/+v/3//b/9f/0//b/9//8/wAA
AgACAAQACAAGAAIAAwACAAgADgATABYAFAAVABYAFQAXABkAHAAcABoAFwAWABYAFAAT
ABMAEgATABIAEAAPAAsACQAGAAUABQADAAEAAgABAP3/+P/0//T/9P/1//f/9v/1//P/
8P/y//P/8//v//H/8v/y//L/8//z//L/8//0//T/9P/z//f/9f/z//L/7//v//H/8v/2
//3/AwAFAA0ADgAQAB8AMwBBAE0AWABhAGMAYQBTADcAHAACAOX/1P/T/9T/1v/a/+b/
7f/t/+3/7f/v//b/+//+//r/+P/4//b/9v/1//X/9v/3//f/9//3//f/+P/4//n/+f/5
//n/+v/5//v/+//8//z/+v/4//f/9//+/wAAAAACAAQAAwACAAEAAAABAAAA////////
AAABAAIAAgABAAEABgAHAAcABwAFAAgACAAIAAUABAAFAAQABwALAA0AEAASABEADgAR
ABMAEQAPAA0ADwASABQAFQATABcAGAAYABkAGQAZABcAGQAbABsAGwAeAB8AIgAiACQA
IwAiACIAIgAjACUAJgAmACYAJQAlACUAJQAkACIAIgAiACMAIwAhAB8AHgAdAB8AIAAh
AB8AHQAdABsAGQAZABgAFQARAA0ADQAOAA4ACwAJAAcABgADAAIAAwADAAEAAQABAAEA
AAAAAAIA///8//z//P/8/////////wAA/f/8/////P/7//r/9//y//j/+//+/wAAAgAA
AAUABQACAAEAAgD+//3//f8AAAEAAAD+//z/+v/8//3//f/9////AAD+////AQACAP3/
/P///////f/9//3//v8AAAEA/f/8//z//P/+//7//v/+//v//P///wIAAgAAAP////8A
AAAA///+//////////3///8BAAEAAQD///7//f/8//7/AAABAAEAAgD//wEAAwAAAPz/
+P/0//b/+f/9/wAAAAAAAP//+//5//r/+v/6//r/+v/6//v/+P/1//T/9f/2//n//P//
//v/+f/3//X/+P/6//z//v/9//3//f////7//P/7//v/+//3//v//f/////////9//r/
+//6//f/+f/5//n/9v/4//3////7//j/+f/6//v//P/5//n//f8AAAIAAgAEAAgABgAE
AAcACAALAA4AEAAQABUAGQAdAB8AGwAbABwAGgAaABcAFgAWABcAFwAYABgAFgAUABEA
DwANAAsACAAHAAcABQADAAQABQADAAAA/v/8//r/+f/5//j/9//1//L/8f/x//D/6//u
//L/9f/4//r/+f/3//f/9//2//X/8//x/+3/7//0//f/9f/3//r/+v/7//3/AwANABYA
HAAdACcAOwBJAFQAXQBhAGMAXQBJAC4AEgD3/+L/1f/W/9r/3P/g/+n/7f/r/+3/7//y
//n//v/+//3//P/5//j/9//3//j/+f/6//v//P/9//r/+v/7//v/+f/5//r/+f/8//3/
//8AAAEAAAAAAAEAAgACAAAAAAABAAEAAQABAP//AQABAAEA/f/7//r/+f/+/wIABQAJ
AAsACwAKAAkACAAKAAkACAAGAAYACAAIAAsADQANAA4ADwAPAA0AEQASABEAEAAPAA8A
EAAQAA8AEAAVABcAGAAbABsAGwAZABsAHwAhACMAJQAlACcAJgAmACUAJAAkACIAIQAh
ACAAJAAmACcAKQApACkAKAAmACQAJAAlACUAIgAhACEAIQAjACQAJQAjACAAHwAcABkA
FgAUABAACwANAA8AEgAUABIAEQAQABAACwAIAAcABQAGAAcACAAJAAcABgAHAAMAAgAC
AAIAAgACAAEAAAAAAP///v8BAP7/AQACAAEA/v8BAAEAAQAAAP///P8AAP///////wEA
/v/+////AwAFAAIAAAD+//z//P/9//3//f8AAAAA/f/9/wQABgACAAIAAAD///z/+//8
//z//f/9//7//v///wAAAQACAAMABAD+//7/AAACAAQAAgABAAEAAQAAAP7//P/8//3/
/v/9////AQABAAEAAQAAAP///v/8//7///////z/+f/7//3/AAAAAAAAAAD/////AAAA
AAAAAAD///v/+f/6//r/+v/9//7///8BAAAA/f/8//3/+f/5//n/+f/7//v/+//7//z/
/P/8//z/+//7//v//f/7//r/+v/7//n/9f/5//v///8BAAMAAwD//////f/5//r/+//8
//r/+v/5//v/+f/+/wAAAQD///v/+v/6//n/9f/2//n/+v/7//z/+f/5//3/AAADAAQA
BwAMAAoACAALAAwADQAOAA4ADAAQABUAGgAdABwAHQAfAB4AGgAXABYAFgAXABcAGAAY
ABUAFAASABEAEAAPAA0ADQAJAAUAAQAAAAIA///7//j/+P/4//n/+//6//n/9//0//b/
+f/7//n/9//2//T/8v/0//P/8f/x//X/9v/3//f/8//x//H/8v/v/+v/7f/2//j/9//9
/wkADwAMAAoAEwAjADMAQwBOAFkAYwBpAGMATwA0ABwABQDo/9f/2v/e/9r/2P/h/+v/
7f/r/+v/7v/x//b//P/6//j/9P/y//L/8//1//f/9P/z//L/8f/x//L/9P/1//f/+f/8
//3/+v/5//n/+P/6//j/9//3//f/9v/z//L/+P/5//r/+//5//v/+//7//n/+f/6//v/
+f/4//b/9f/5//n/+P/3//n//v8AAAIAAAAAAAIAAgACAAMAAgACAAAA///8////AwAD
AAMAAwACAAQABQAFAAUACQAKAAoACwALAAsACQAMABEAFAAXABcAFwAZABgAFgAVABQA
FAATABMAFAAUABcAGAAYABkAGQAZABgAFgAUABQAFQAVABIAEQARABEAFQAWABcAFQAS
ABEADgALAA0ADgANAAsABwAHAAgACAAFAAMAAQAAAPz/+v/6//n/+f/5//n/+f/4//j/
+v/3//b/9v/2//b/9v/1//T/9P/y//D/8v/u//H/9P/1//T/9f/z//H/7v/w/+7/8//z
//X/9f/3//T/8P/v//H/8f/y//L/8v/y//H/8f/w/+//7v/u/+v/6//x//T/8f/y//P/
8//x//H/8P/w//H/8f/y//L/8//0//P/8v/x//D/7f/u//H/9P/2//T/8//z//P/9P/0
//T/8f/x//H/7//u/+//7v/t/+//8P/x//L/7//w//D/7//s/+n/6//t/+//8P/x//L/
7v/t/+3/7P/w//T/9//3//X/9P/y//D/7v/u/+7/7//t/+v/6//t/+r/6f/o/+f/6v/t
//D/8//x//D/7//u/+//7//v//H/8P/u/+3/7f/t/+n/7f/v//P/8//z//H/7P/t/+z/
6f/t/+//8f/w//T/8f/x//L/7v/s/+r/6P/o/+n/7v/y//P/9P/3//z//P/6//3//v8A
AAIAAwACAAUABwAJAAkACwANABAAEAAPAA0ADQAOAAsACwAMAAwACgAIAAUAAwADAAEA
/v/9//7/+//4//j/9//z/+7/6v/p/+j/6P/p/+z/7f/t/+z/6//r/+r/5f/n/+j/6P/o
/+f/5f/i/+H/5f/m/+f/5//r/+n/5//o/+X/3//h/+b/6P/r/+//+/8HAAgAAgAHABkA
LwA/AEgAUQBVAFMATQA5AB4ABgDz/9r/yf/K/9T/1v/S/9X/3//j/+P/5//q/+n/5P/m
/+j/6v/q/+z/6//r/+z/7f/s/+3/7v/v/+v/6v/q/+n/6//t//D/8f/z//P/9P/0//L/
8P/v/+//8f/w/+3/7P/t/+3/7f/t//H/9f/3//n/9v/1//X/9f/3//j/+P/5//v/+f/2
//P/9f/4//j/+P/5//r//f/+//7////+//7//f/7//f/+f/+////AAABAAEAAgACAAEA
BQALAA4AEAANAAsACQAFAAcACQAJAAkADQAPABMAFAAVABUAFQAWABcAFwAYABgAFQAU
ABIAEQAUABUAFQAUABQAFAAVABUAEgARABEAEQAUABQAFAARAA0ADQALAAkACAAIAAYA
AwAAAP/////+//z/+//6//r/+f/4//n/+f/4//f/9v/1//T/9P/2//P/8f/y//P/9P/x
/+//7f/s/+z/7P/w/+7/8v/0//T/8v/x/+//7f/q/+r/6P/t/+3/6//r/+3/6v/v//P/
+v////r/9v/y/+7/8P/x//H/8f/y//L/7//v//T/9v/y//L/9P/1//T/9f/y//L/8//z
//T/9P/1//b/9P/y//D/7v/s/+z/7v/w//H/8P/w//H/9P/2//f/+P/2//X/9P/x/+//
8f/x//H/7v/s/+r/6P/s//D/8//1//b/8//1//f/9f/y/+//7P/t/+//8v/0//P/9P/0
//H/8f/y//L/8v/u/+z/6v/p/+z/7f/w//X/8//z//P/8//z//P/8//z//T/9P/0//T/
8//x/+//7//t/+z/7P/t/+//7f/z//f/+P/3//b/8//z//X/9f/z//D/7//u/+r/7P/t
//H/8f/3//j/+P/1//H/8P/w/+//7f/6//n/+P/3//b/8//z//f/+v/5//j/+f/8////
/v8CAAQABwAKAAwADAAMAA0ADgANAAwADQAPAA4AEAAPABAAEgAQAA8ADwAOAA4ADgAN
AA0ACgAHAAMAAQACAP///P/8//r/9//z//D/7//u/+7/7//v/+//7v/s/+z/7f/t/+n/
5//o/+j/6P/o/+f/5f/l/+v/7v/x//P/3//d/+v/7v/n/+f/7f/s/+z/7//3////AwAA
AAAACwAfADEAPwBKAFMAWwBdAE8ANQAgAAwA8f/c/9P/1P/Y/9b/0v/d/+v/5//h/+X/
6P/l/+T/5v/p/+r/6f/q/+3/7//y//X/8v/x//D/7//s/+z/7f/t/+7/7//x//H/8//1
//j/+v/3//T/8v/x//T/9P/y//L/8//z//P/8//x//P/8//z//P/8//0//X/9v/2//X/
9f/6//v/+//7//j/+v/5//j/+f/6//3//v8AAAMABAAGAAQAAwAAAAMABgAFAAQAAwAH
AAoADAANAAsADQAMAAoADAANAA4ADQANAA8ADwAPABEAEwAXABgAGQAZABkAGgAbABsA
HAAcABsAGgAYABcAHAAdAB0AHAAZABgAGAAXABkAGQAaABsAGAAWABQADwAQABEAEAAP
AA0ADAAJAAUABQAFAAYABgAGAAUABAAEAP3/+v/5//f//P///wIABQABAAAAAQD9//j/
+P/4//j/+//7//v//P/+//7/AgAAAPz/+v/2//D/9v/3//j/+P/6//j//f/9//r/+f/6
//b/8//z//b/9//6//z//v8AAP7////////////+//r/+f/+/wAA/P/8//3//f/7//v/
+v/6//v/+//6//r/+//8//7//v/+//7/+P/2//b/9v/2//T/8//z//j//P///wIA////
/////f/6//v/+v/5//v//P/9//7//f/+//7//f/7//f/+P/5//z//P/8//z/+P/3//f/
9v/4//r/+//5//f/9v/0//L/9P/2//j/+//6//f/9v/3//j/+f/6//v/+f/5//n/+f/6
//r/+v/6//n/+f/5//v/9//0//L/8f/y/+//9P/3//r/+//8//v/+P/5//j/9f/0//P/
8v/u//P/9f/6//v//P/8//v/9//x//D/8P/v//P/9//w//L/9P/2//j/9f/1//n//P/7
//r/+//+//7//P///wAAAQAEAAYABgAIAAsADgAPAA8AEQAUABQAEgAPAA4ADgANAA0A
DgAOAA0ADAAKAAkABQABAPz/+f/7//n/9//4//b/8//v/+z/7v/u/+//8f/u/+3/6//o
/+r/6//r/+f/5f/m/+b/5v/n/+f/5v/n/+n/6v/r/+v/6f/p/+P/3P/d/9//4//k/+b/
7f/9/wUA///8/wgAFQAhADEARQBSAFcAUQBDADkALwAeAPr/1//K/8f/yP/O/9D/1P/d
/+f/5//n/+P/3P/j/+z/6v/q/+r/6P/o/+j/6f/r/+3/6f/p/+n/6f/o/+j/6f/p/+r/
6//t/+3/7P/r/+v/6v/t/+z/7P/t//P/9P/z//T/9v/1//T/8//x//P/8//z//P/8//0
//X/9P/0//P/8//5//n/+P/3//X/9v/0//L/8//0//f/+P/8////AAACAAEA///7//3/
BQAHAAkACwAJAAoACgAJAAcACwAMAAwADwAPAA8ADQAMAA0ADAALABAAEwAYABoAGAAX
ABYAFgASABEAEQAQABIAEgARABEAGAAbAB0AHgAYABYAFQATABQAFQAXABkAFwAWABUA
EQAQABEAEAAPAAwACgAGAAEA/////wAAAAABAAEAAQACAAEAAAABAAEAAQABAAEAAQD/
//7////7//j/+P/4//j/+v/5//j/+P/1//T/9//0//T/9P/y/+7/7//v/+//7v/v/+7/
9P/1//j/+f/8//r/9//1//b/9f/7//7/AQAEAP///f/6//f/+v/6//f/9//7//z/9//2
//T/8//w/+//8v/0//f/+f/6//r/+//8//r/+P/2//T/8v/0//j//P/6//b/8//x//b/
+P/5//r/9v/1//T/8f/z//f/+f/7//r/+P/2//T/8f/y//L/8f/z//P/+P/9//v/+v/5
//j/9f/1//b/9v/5//r/+v/3//b/9v/1//T/8//y//H/8f/1//f/+/8BAPr/9//0//H/
8f/x//H/8f/0//T/9P/0//X/9f/1//f/9f/0//T/9f/1//H/9f/3//j/9//2//P/8v/1
//b/9f/y//H/8P/s//D/8//5//v//f/8//r/9f/x//D/8P/v/+//7//v//L/9P/2//r/
/v/9//3//P/7/+7/7f/v/+7/7v/x//T/9//6//f/9f/3//j/+v/6//z/AAAAAP7/AQAC
AAgADAAPABAAEAARABIAEQAUABcAGwAcABcAEwARABAADQALAAoACAAKAAoACQAJAAkA
CQAIAAkABQABAP3//P/8//n/9f/y//P/8v/y//P/9f/1//T/8v/w//H/8f/t/+r/6v/p
/+j/6P/n/+X/5f/l/+b/5//n//H/7f/p/+j/5f/n/+f/6v/u//H/9/8DAAkAAAD8/wkA
HQA1AE0AYgBpAGMAZQBjAEUAHAD6/93/wv+3/8L/0v/W/9r/3//d/9v/5f/n/+b/7//0
/+7/7v/u/+z/7P/u/+//8f/z//P/8//z//P/7//u/+7/7f/u/+//8f/x/+//7//w//D/
8f/w//D/8f/y//L/8P/w//X/9f/1//X/9f/3//f/9//3//n//P////z/+P/z/+//9v/3
//f/9//5//z//P/8//r/+v/8//z/+v/7//r/+v/9//////8FAAkACQAJAAkACQAKAAoA
CQALAA8AEAAQABEAEQARAA8ADQAPAA8ADwASABMAFgAWABYAFQAUABQAEQARABIAEgAS
ABIAEQARABEAEQAQAA4AEgAWABsAHwAcABkAFwAVABQAFAAUABEADwAPAA0ACwAKAAoA
CAAFAAAA//////7//f/7//n/+P/3//b/9//3//T/8//y//H/7v/u//D/7f/t/+7/7//w
/+//7f/r/+r/7P/s//D/7v/v//D/7//s/+3/6//p/+b/6P/m/+v/6//p/+n/6//o/+n/
6f/s/+3/7f/s/+v/6v/n/+f/5v/l/+j/6v/p/+v/7//w/+v/6v/p/+n/5//n/+X/5P/k
/+P/4f/g/+D/4P/j/+b/6f/s/+f/5v/n/+j/6v/o/+f/5//o/+j/5//m/+P/4//j/+H/
4v/l/+b/5//k/+L/4P/e/+H/5P/m/+f/5P/h/+P/5f/j/+L/4f/g/9z/2//b/9r/3f/e
/97/2//f/+L/5P/m/+T/4v/g/9//3//d/93/3//f/9//3//f/9z/2//a/9n/3P/c/9z/
3P/X/w==
         </WaveFormData>
      </LeadData>
      <LeadData>
         <LeadByteCountTotal>10000</LeadByteCountTotal>
         <LeadTimeOffset>0</LeadTimeOffset>
         <LeadSampleCountTotal>5000</LeadSampleCountTotal>
         <LeadAmplitudeUnitsPerBit>4.88</LeadAmplitudeUnitsPerBit>
         <LeadAmplitudeUnits>��V</LeadAmplitudeUnits>
         <LeadHighLimit>2147483647</LeadHighLimit>
         <LeadLowLimit>268435456</LeadLowLimit>
         <LeadID>V1</LeadID>
         <LeadOffsetFirstSample>0</LeadOffsetFirstSample>
         <FirstSampleBaseline>0</FirstSampleBaseline>
         <LeadSampleSize>2</LeadSampleSize>
         <LeadOff>FALSE</LeadOff>
         <BaselineSway>FALSE</BaselineSway>
         <ExcessiveACNoise>FALSE</ExcessiveACNoise>
         <MuscleNoise>FALSE</MuscleNoise>
         <LeadDataCRC32>1124886214</LeadDataCRC32>
         <WaveFormData>
/P/8//z//P/9//7///8AAAEAAgADAAQABAAEAAQABAAFAAYABwAIAAcABgAFAAQABgAG
AAYABgAGAAYABgAGAAYABgAGAAYABAAEAAQABAACAAIAAgACAAUABgAHAAgABwAGAAUA
BAAFAAYABwAIAAYABgAGAAYABgAGAAYABgADAAIAAQAAAAEAAgADAAQABgAGAAYABgAG
AAYABgAGAAQABAAEAAQAAwACAAEAAAACAAIAAgACAAMABAAFAAYAAwACAAEAAAD+//7/
/v/+//7//v/+//7//P/8//z//P/6//r/+v/6//z//P/8//z//v/+//7//v/+//7//v/+
//7//v/+//7/AAAAAAAAAAD+//7//v/+//7//v/+//7//v/+//7//v8AAAAAAAAAAAAA
AAAAAAAAAAAAAAAAAAAAAAAAAAAAAAAAAAAAAAAA/v/+//7//v///wAAAQACAAAAAAAA
AAAAAAAAAAAAAAAAAAAAAAAAAP7//v/+//7/AQACAAMABAACAAIAAgACAAAAAAAAAAAA
AAAAAAAAAAACAAIAAgACAAAAAAAAAAAA/v/+//7//v8AAAAAAAAAAAAAAAAAAAAA/v/+
//7//v///wAAAQACAAEAAAD///7///8AAAEAAgACAAIAAgACAAEAAAD///7/AAAAAAAA
AAAAAAAAAAAAAP7//v/+//7//v/+//7//v8AAAAAAAAAAP7//v/+//7//v/+//7//v8A
AAAAAAAAAP7//v/+//7//v/+//7//v8AAAAAAAAAAAAAAAAAAAAAAAAAAAAAAAAAAAAA
AAAAAP7//v/+//7///8AAAEAAgAAAAIABAAEAAUACAAJAAoADQANAA0ADQANAAsACwAK
AAoACgAJAAkACAAIAAgABwADAAAA/f/6//n/+f/6//v/+//7//v/+f/7//v/+//8//z/
/f//////AAAAAAAAAAD///7//f/8//3//P/8//z/+//7//v/+//7//v/+//7//v/+//8
//z//f/9//3//f8BAP7//v8HAA8ADgAOAA4ADAAKAAwACwALAAsABwD+//T/6P/V/7//
rP+a/4//jf+T/5j/n/+h/6T/qP+s/7D/uf/F/9L/3P/l//H/+P/6//3/AgAEAAQABAAD
AAMABAAGAAcABwAHAAcACAAIAAkACgAKAAoACwALAAsACgAKAAoACwAJAAkACAAIAAkA
CQAJAAkACQAIAAgACAAKAAsACwALAA0ACwAKAAoADAALAAkACAAKAAsACwAJAAkACgAK
AAoACgAKAAoACwAJAAkACQAKAAwACgAKAAoADgAOAA0ADAAKAAsACwALAAwADAAMAAsA
CwALAAoACgAKAAoADAAMAAwACwALAAsADQAOAA4ADQAMAAoACgAKAAkACAAHAAYABwAH
AAcABwAGAAUABAACAAMAAwADAAQABgAFAAUABQADAAMAAwACAAIAAgADAAMAAwAEAAQA
BQAHAAcABwAHAAYABgAGAAYAAwACAAEAAQAEAAQABAAFAAIAAgABAAAAAQACAAQABQAG
AAYABgAGAAUABQAEAAQABgAGAAYABgAEAAQABQAFAAMAAwADAAMAAwADAAQABAAEAAQA
BAAEAAUABgAHAAgACAAIAAgACAAIAAgACAAIAAUABQAEAAQABAAFAAUABQAHAAcABwAH
AAUABQAGAAYABgAGAAUABQAHAAcABwAFAAMABQAFAAUAAwADAAMAAQADAAMAAwADAAQA
BAAEAAQABgAEAAYABgABAAAAAAAAAAEAAgACAAMAAQABAAEAAQABAAEAAQABAAIAAwAE
AAUABAADAAIAAQADAAMAAwADAAEAAAAAAAEAAwADAAMAAwABAAEAAQABAAAAAQACAAIA
BAADAAMABAACAAIAAgADAAEAAQABAAAAAQACAAYABQADAAMAAwADAAIAAQACAAEAAAAC
AAQAAgAAAAIAAgACAAIABAAEAAYACAAGAAcACgALAAwADQANAA0ACwALAAkACQAIAAgA
CAAHAAcACAAIAAgABwADAAAA/f/8//v/+//8//v/+//7//v/+//7//v/+//6//r/+//9
//3//P/8//z//P/8//z//P/+//3//P/8//z//f/9//3//f/9//3//f/7//v/+//8//z/
/f/9//3//f/9//z//v8DAAkACgAKAAgABgAEAAQACQANAAkAAQD4/+7/3P/H/63/mv+M
/4f/i/+T/5b/mf+b/57/pv+u/7b/v//L/9T/3v/j/+n/9P/+/wMA/v8AAAAAAAD//wEA
AgAEAAUABwAHAAcACAAIAAkACgAKAAoACwALAAsADAAMAAwADQANAA0ADAAMAA8ADwAP
AA8ADwAOAA4ADgAMAA0ADQANAA8ADQAMAAwADwAPAA4ADgAOAA8ADwANAA8AEAAQABAA
DgAOAA4ADwAPAA8ADwAQABAADgAOAA4AEAAQAA8ADgAOAA8ADwAPABEAEgATABMAFQAV
ABQAFAATABIAEwASABIAEQARABEAEwAUABQAEwARAA4ADQAMAA4ADgAOAA4ADQANAA0A
DQAMAAsACgAIAAgACQAKAAwACwAJAAgABwAJAAkACQAIAAgACAAJAAkACQAKAAoACwAL
AAsACwALAAoACgAKAAoACgAKAAoACwANAAwACwALAAkACgAKAAoACAAIAAkACQAKAAoA
CgAKAAwADQANAA4ADgAOAA4ADgANAAwADAALAA0ADQANAA0ACwALAAwADAAMAAwADAAM
AAwADAAMAAwACgAKAAoACgAMAAwADAAMAAkACQAIAAgACgALAAsACwAJAAkACQAJAAcA
BwAIAAgACAAIAAcABwAJAAkACQAHAAcACQAJAAkACQAJAAkABwAFAAUABQAFAAcACAAJ
AAoACgAIAAoACgAGAAYABwAIAAgACAAHAAcABQAFAAUABQAHAAcABwAHAAUABQAFAAUA
BwAHAAcABwAFAAUABQAFAAUABAAEAAUABQAFAAUABQAFAAUABQAFAAQABQAGAAYABAAD
AAEABAAEAAQABAAEAAYABgAIAAoACAAJAAwADQAPABEAEgATABEAEQAPAA8ADgAOAA4A
DQANAA4ADgAOAA0ACQAGAAMAAAD/////AAD///////////3//f/9//3//v/+////AQAB
AAAAAAAAAAAAAAAAAAAAAAD///7//v/+//////////3//f/9//3//f/9//3//v8AAAEA
AQABAAMAAQACAAQABQAHAAoADgAQAA4ACgAGAAUACQAPAAsABAD8//j/7f/X/8L/tP+p
/6H/o/+m/63/tf+0/7L/tv+6/8H/yf/W/97/5f/r//D/9P///wYACAAIAAgABwAEAAQA
BQAFAAUABQAFAAYABgAHAAgACAAIAAkACQAJAAoACgAKAAsACQAJAAgACAAHAAcABwAH
AAcABgAGAAYABgAHAAcABwAIAAcABwAIAAoACQAHAAYABgAHAAcABQAFAAYABgAGAAQA
BAAEAAUABQAFAAUABgAIAAYABgAGAAcABgAEAAIABAAFAAUABQAEAAQABAADAAEAAQAA
AAAAAgACAAQABAACAAEAAQABAAAAAAD///3//v/8//z//P/8//z//P/8//v/+//7//v/
+//7//v/+v/5//n/+f/6//r/+f/5//n/+v/7//z//P/+//7/////////AAAAAAEAAQAB
AAEAAQAAAAAAAAAAAAAAAAAAAAEAAwACAAEAAQD//wAAAAAAAP7//v//////AQACAAMA
BAAEAAMAAQAAAAAAAAAAAAAAAAAAAAEAAQABAAEAAQABAP////8AAAAAAAAAAAAAAAAC
AAIAAgACAAAAAAAAAAAAAgACAAIAAgABAAEAAAAAAP/////+//3////////////9//3/
/v/+//7//v/9//3//////////f/8//3//P/7//z//f/+//3//f/9//3//f/8//z//P/8
//7//P/+//7//P/8//3//v/+//7//f/9/////////////v/9//z/+//9//3//f/9////
/////////f/9//3//f/7//r/+v/7//v/+//7//v//f/9//3//f/9//3//f/8//7//f/9
//7//f/8//v/+//9//7//P/8//z//P/+//7/AAACAAIAAwAGAAcABgAHAAcABwAHAAcA
BQAFAAYABgAGAAUABQAGAAYABgACAP3/+f/1//X/9f/2//j/+P/3//b/9f/1//X/9f/1
//b/9v/3//n/+f/4//j/+P/4//j/+P/4//r/+f/4//j/9v/3//f/9//3//f/9//3//f/
9//3//j/+P/5//n/+f/5//n/+v/6////BQAIAAYABAAEAAAAAAADAAcABQD///T/6v/e
/8f/sf+g/5L/if+J/5H/lv+d/5//nv+k/6z/sP+5/8X/0P/Y/+X/7f/y//j///8EAAMA
AgABAP///f/+/wAAAQABAAEAAQACAAIAAwAEAAQABAAFAAUABQAEAAQABAAFAAUABQAE
AAQABQAFAAUABQAFAAQABAAEAAQABQAFAAUABQADAAIAAgAFAAUABAAEAAQABQAFAAMA
BQAGAAYABgAEAAQABAAFAAUABQAFAAYABgAEAAQABAAGAAYABQAEAAQABQAFAAUABgAG
AAYABQAHAAcABgAGAAYABgAIAAgABgAFAAUABQADAAQABAADAAQAAgACAAIAAgACAAIA
AgADAAMAAwADAAEAAQABAAAA/f/9//3//v8AAP////////3//f/9//z//P/8//3//f//
/wAAAAABAAEAAQABAAEA/v/+//7//v8AAAAAAAABAAEAAAD//////f/+//7//v8AAAAA
AQABAAAAAAAAAAAAAQABAAAAAAAAAAAAAAAAAAAAAAABAAEAAQABAAEAAQD/////AAAA
AAIAAgACAAIAAgACAAIAAgAAAAAAAAAAAAIAAgACAAIAAwADAAIAAgACAAMAAwADAAMA
AwADAAMAAQABAAIAAgACAAIAAQABAAEAAQABAP////8BAAEAAQABAAEAAQD///3//f/9
//3///8AAAEAAgAAAP7/AAAAAAAAAAABAAIAAAAAAP////////////////3//f/9//3/
/v///wAAAQABAAEAAQABAP/////////////+//7///////////////3//f/9//3//v//
/wAAAAAAAP////8AAP7//v/+/////////////v/+/wIAAgABAAAA///+/wAAAAACAAQA
BAAFAAgACQAIAAkACQAJAAsACwAJAAkACAAIAAgABwAFAAYABgAGAAUAAQD+//v/+P/3
//f/+P/5//n/+f/5//f/9//3//f/+v/6//v//f/7//r/+v/6//r/+v/6//r/+v/5//j/
+P/6//v/+//7//v/+//7//v/+//7//v//P/8//3//f/9///////+//7/AQAHAAoADAAM
AAoABAAEAAkACQAHAAUA/P/u/+L/zf+1/6L/lP+J/4f/j/+Y/5v/nf+e/6L/qv+0/7//
y//U/97/6f/x//r/AAADAAQAAgACAAIAAQADAAQABgAHAAUABQAFAAYABgAHAAgACAAI
AAkACQAJAAgACAAIAAkABwAHAAYABgAIAAkACgALAAsACgAKAAoACAAJAAkACQALAAkA
CAAIAAkACQAIAAgACgALAAsACQALAAwADAAMAAkACAAHAAcACAAJAAoADAAMAAoACgAK
AAsACgAIAAYACAAJAAkACQAKAAoACgAJAAsACwAKAAoADAAMAA4ADgAKAAkACQAJAAcA
CAAIAAcACAAGAAYABgAGAAYABgAGAAUABQAFAAUAAwADAAMAAgABAAEAAQACAAQAAwAD
AAMAAwADAAMAAgAEAAQABQAFAAQABAADAAMAAwADAAMAAwACAAIAAgACAAIAAgACAAMA
AwACAAEAAQADAAQABAAEAAQABAAFAAUAAgACAAIAAgABAAEAAAAAAAEAAgADAAQABAAE
AAUABQAFAAUABQAFAAUABQAGAAYABAAEAAQABAAGAAYABgAGAAYABgAGAAYABgAGAAYA
BgAHAAcABgAGAAQABQAFAAUABQAFAAUABQAFAAUABgAGAAgACAAHAAcABwAHAAcABQAE
AAUABAADAAUABQAFAAMAAwADAAMAAwAGAAYABgAGAAQAAgAEAAQABAAEAAUABgAFAAQA
AgABAAIAAwAEAAUAAwADAAMAAwABAAEAAQABAAMAAwADAAMAAQABAAEAAQADAAIAAgAD
AAEAAQABAAEAAgADAAQABQAFAAUABQAEAAQAAwADAAQAAgACAAIAAwADAAMAAwACAAIA
AgAFAAMAAQABAAEAAQADAAUABQAFAAIAAgACAAIAAgACAAIABAAGAAYABwAKAAsADAAN
AA0ADQAPAA8ADQANAA4ADgAOAA0ADAAMAAsACgAJAAUAAgD///7//f/9//7/////////
///7//v/+//7//7//v///wEAAQAAAAAAAAAAAAAAAAAAAAAA///+//7//P/9//3//f/+
////AAABAAEAAQABAAIAAQABAAAA//8BAAEAAgAEAAcACwAQABAAEAAQAAwACgALABEA
EwALAAAA+v/w/93/w/+u/57/k/+P/5P/mv+h/6f/pv+m/6z/sv+//83/1v/c/+X/7//4
/wAABwAKAAkACAAHAAUABQAGAAgACQAKAAsADAAOAA0ADQANAAwADAANAA0ADQAMAAwA
DAANAA8ADwAOAA4ADwAPAA8ADwAPAA4ADgAOAA4ADwAPAA8ADgALAAkACAAOAA8ADwAQ
ABAAEQARAA8ADQAOAA4ADgAMAAwADAANAA0ADQANAA4ADwAOAA8AEAAQABAADwAOAAwA
DQANAA0AEAAQABAADwANAA0ADAAMAA0ADgARABIADgANAA0ADQANAA4ADgANAA4ADAAM
AAwADAAMAAwADAAJAAkACQAJAAkACQAJAAgABQAFAAUABgAGAAUABQAFAAUABQAFAAQA
BgAGAAcABwAHAAgACAAJAAkACQAJAAkACAAIAAgACAAIAAgACAAJAAsACgAJAAkABwAI
AAgACAAGAAYABwAHAAgACAAIAAgACwALAAoACgAKAAoACgAKAAgACAAJAAkABwAHAAcA
BwAJAAkACgAKAAoACgAKAAoACAAIAAgACAAKAAoACgAKAAoACgAKAAoACQAJAAgACAAG
AAcABwAHAAkACQAJAAkACwALAAwADAAKAAoACQAJAAsACwALAAkABwAJAAkACQAJAAkA
CQAHAAkACQAJAAkACAAIAAgACAAIAAYACAAIAAgACAAJAAoACAAIAAcABwAHAAcABwAH
AAUABQAFAAUABwAHAAcABwAHAAcABwAHAAcABwAHAAcABwAGAAYABwAHAAcABwAHAAkA
CQAJAAkACQAJAAkACAAIAAcABwAIAAYABgAGAAcACAAJAAoACgAJAAgACgAHAAcABwAH
AAcABQAFAAcABwAGAAYABgAGAAYABgAGAAYABgAGAAYABgAGAAYABAAEAAYACAAKAAsA
DgAPABAAEQARABEAEQARAA8ADwAQABAAEAAPAA0ADgAOAA4ADgALAAkABwADAAEAAAAA
AAMAAwADAAMA//////////8AAAAAAQADAAMAAgACAAIAAgACAAIAAgACAAEAAAAAAAIA
AwADAAMAAQABAAEAAQABAAEAAQACAAIAAwADAAMAAQABAAIABAAFAAkADAAQABAADgAO
AAwACwANAA8ADwAIAAAA+v/r/9f/xP+0/6P/m/+d/6T/q/+x/7D/rP+w/7j/v//J/9T/
3P/j/+n/8P/4////BgAGAAYABgAFAAMABAAGAAcABwAHAAcACAAIAAkACgAKAAwADQAN
AA0ADAAMAAwADQAMAAsACQAIAAkACQAJAAkACgAKAAsADAAKAAsACwALAA0ACwAKAAoA
CgAJAAcABgAIAAkACQAHAAkACgAKAAoACgAKAAoACwAJAAkACQAKAAoACAAIAAgADAAM
AAsACgAJAAkACAAHAAoACgAKAAkACQAJAAgACAAIAAgACgAKAAgABwAHAAcABQAGAAYA
BQAEAAIAAgACAAQABAAEAAQAAQABAAEAAQD////////+//3//f/9//7/AAD////////9
//3//f/8//3//v8AAAEAAQACAAIAAwABAAEAAQABAAAAAAAAAAAAAgACAAIAAwADAAIA
AQABAAEAAgACAAIAAgACAAMAAwACAAIAAgACAAQABQAFAAYABQAEAAMAAgAEAAQABQAF
AAUABQAFAAUABAADAAMAAgAEAAQABAAEAAQABAAEAAQABAAEAAQABAAEAAQABAAEAAMA
AwACAAIAAgADAAMAAwADAAMAAwADAAMAAwAEAAQABAAEAAMAAwADAAMAAwABAAEAAwAD
AAMAAQABAAEA//8BAAEAAQABAAQABAAEAAQAAwAAAAEAAAAAAAAAAQACAAIAAgABAAEA
AQABAAEAAQACAAMABAAFAAQAAwACAAEAAwADAAMAAwACAAEAAAD//wEAAAAAAAEAAwAD
AAMAAwABAAEAAQABAAIAAwAEAAQAAwABAAAAAAAAAAAAAAABAAMAAwADAAIAAQAAAAIA
//8AAAEAAgADAP///////wIAAAAAAAAAAAAAAAAAAgAEAAYABwAKAAsADAANAA0ADQAL
AAsACQAJAAoACgAKAAkABwAIAAgACAAIAAUAAwABAPz/+//7//z//f/9//3//f/5//n/
+f/5//z//P/9/////f/8//z//P/8//z//P/8//3//f/9//7//P/9//3//f/7//v/+//7
//v/+//7//z//P/9//3//f//////AAAAAAEAAwAIAAwADAAKAAQABAAHAAkACQAHAAIA
+v/y/+P/z/+4/6j/n/+b/53/ov+r/6//qv+o/6z/tP+5/8X/0v/a/+X/7f/y//j/+/8C
AAQABAAEAAMAAQACAAQABQAHAAcABwAIAAYABwAIAAgABgAHAAcABwAHAAgACQALAAoA
CQAHAAYABQAFAAUABQAHAAYABgAGAAgACQAJAAkACQAHAAYABgAJAAkACAAIAAYABwAH
AAUABwAIAAgACAAGAAYABgAHAAcABwAHAAgACAAGAAYABgAIAAgABwAGAAYABwAHAAcA
CgAKAAoACQAHAAcABgAGAAQABAAGAAYABgAFAAUABQAFAAYABgAFAAQAAgACAAIAAQAA
AP///v/+////AAABAAAA///+//z//f/9//3//v//////AAABAP////////7/AAAAAAEA
AQAAAAAA/////wAAAQACAAMAAgACAAIAAgACAAIAAgADAAMAAgABAAEAAQACAAIAAgAC
AAIAAwADAAAAAAAAAAAAAgADAAMABAADAAIAAQAAAAAAAAABAAEAAQABAAEAAQACAAMA
BQAGAAMAAgABAAAAAAAAAAAAAAACAAIAAgACAAQABAAEAAQAAgABAP///v8BAAMABAAF
AAIAAQAAAP//AQABAAIAAgABAAAA/v/9//7///8AAP//AQADAAMAAwADAAMAAwABAP//
/////////v/+//7//v/+//z//v/+//3//v8AAAIAAAAAAP/////9//3//f/9////////
///////////////8//v/+v/5//v//f///wEAAAD+//3//f//////////////////////
/v///wAAAAD+//3//f/+//7//v/+////AQABAAEAAAAAAAAAAwABAP//////////////
/wEAAQAAAAAAAAAAAAAAAAAAAAAAAAACAAEAAAD///7///8AAAMABgAFAAUABwAHAAoA
CwALAAsADQANAAsACwAIAAgACAAHAAcACAAIAAgACAAFAAMAAQD8//v/+//8//3//f/9
//3/+//7//v/+//8//z//f////3//P/8//z//P/8//z//P/+//3//P/8//r/+//7//v/
/P/9//7////+//3//P/8//7//////////f///wIABAAFAAkADAAQAA4ACgAKAAoACQAL
AAsABwAAAPb/6v/b/8P/qv+a/4//h/+P/5j/nf+h/6b/pv+q/7D/uf/D/9D/2P/h/+3/
+P/8////AgACAAIAAgABAAIABAAHAAkACAAHAAYABgAGAAcACAAIAAgACQAJAAkACgAK
AAoACwALAAsACgAKAAsACwALAAsACwAKAAoACgAKAAsACwALAAkABwAGAAYACgALAAsA
DAAKAAsACwAJAAcACAAIAAgACgAKAAoACwALAAsACwAMAAoACAAIAAgACAAIAAcABgAH
AAkACgALAAwADAAMAAsACQAJAAgACAAIAAgACgAKAAgABwAHAAcACQAKAAoACQAGAAQA
BAAEAAQABAAEAAQAAwADAAMAAwAFAAUABQAEAAMAAwADAAQAAgABAAEAAQABAAEAAQAA
AP7//v//////AQACAAIAAwABAAEAAQABAAAAAAAAAAAAAQACAAMABQAEAAIAAAD//wEA
AgACAAIAAgACAAMAAwACAAIAAgACAAIAAQD///7/AAAAAAAAAAAAAAAAAQABAAEAAQAB
AAEAAQABAAIAAgAEAAQABAAEAAQABAAEAAQAAgACAAIAAgACAAIAAgACAP/////+//7/
AAABAAEAAQADAAMAAwADAAEAAQACAAIAAQAAAP7//f/////////9//7/AQACAAMAAwAD
AAMAAQD//////////wIAAgACAAIAAAD+/wAAAAD+//7///8AAAAAAAD/////////////
//8BAAEAAQABAAAA///+//3//////////////////////wAAAAABAAMAAQABAAEAAQD/
/////////wIAAwAEAAQAAwABAAAAAAAAAAAAAAABAAEAAQABAAAAAAAAAAMAAQABAAEA
AQABAAEAAQADAAMAAAAAAAAAAAACAAIAAgACAAYABAAEAAYABgAGAAYACAAIAAoADAAK
AAsADgAPABAAEQARABEADwAPAA0ADQAOAA4ADgANAA0ADgAOAA4ACwAHAAQAAQD+//3/
/f/+/wAAAQACAAMAAAD///7//f/+//7///8BAAEAAAAAAAAAAgACAAIAAgAAAP///v/+
/wAAAQABAAEAAwADAAMAAwADAAMAAwAEAAIAAwADAAMAAwAFAAYACgAJAA0AEgAQAAwA
DAAOAAwADQARABEACQD8//L/4v/N/7f/pP+W/5H/l/+l/6r/qf+n/6j/sP+4/77/xf/T
/97/5P/r//P//v8GAAkACAAIAAgACAAHAAUABgAIAAkACQAJAAkACgAKAAsADAAMAAwA
DQANAA0ACgAKAAoACwAMAA0ADQAOAA8ADwAPAA8ADwAOAA4ADgAMAA0ADQANAA8ADQAM
AAwADAALAAkACAAKAAsACwAJAAcACAAIAAgACQAKAAsADQANAA0ADQAOAA4ADAAMAAwA
DgAOAA0ADAALAAsACgAJAAoACgAKAAkACwALAAoACgAJAAgACQAIAAcABwAIAAkACAAI
AAcABQAGAAQABAAEAAQABAAEAAQAAwADAAMAAwADAAMAAwACAAIAAwAEAAYABQADAAIA
AQADAAMAAwACAAEAAAAAAP//AAACAAMABQAFAAUABQAFAAQABAAEAAQABgAGAAYABwAF
AAQAAwADAAUABgAGAAYABgAGAAcABwAFAAQAAwACAAMAAwACAAIAAgACAAIAAgAEAAQA
BQAFAAMAAwADAAMABQAFAAYABgAIAAgACAAIAAcABgAFAAQABgAGAAYABgAGAAYABgAG
AAUABQAEAAQABAAFAAUABQAFAAUABQAFAAcABwAIAAgACAAIAAcABwAGAAUABAABAAMA
BQAFAAUABQAFAAUAAwAFAAUABQAFAAUABAADAAIAAgAAAAIAAgABAAIABAAGAAQABAAD
AAMABQAFAAUABQAFAAUABQAFAAMAAwADAAMAAwADAAMAAwAFAAUABQAFAAMAAgACAAMA
AgABAAAA//8AAAEAAgADAAIAAwAEAAQABAADAAMABAACAAIAAgADAAUABQAFAAQAAwAC
AAQAAQABAAEAAQABAAEAAQADAAMABAAEAAQABAACAAIAAgACAAIAAgADAAQABAADAAMA
AwAEAAQABAAEAAYABAADAP///v8BAAIAAwAEAAQABAAGAAgABwAHAAkACQAMAA0ADQAN
AA4ADwAOAA8ADAAMAAwACwAMAA4ADwAQAA4ACQAFAAEA/f/7//r/+v/8//3//v////7/
//8AAAEAAAAAAAEAAwADAAIAAgACAAIAAgACAAIABAADAAIAAgABAAEAAAD//wAAAQAC
AAMAAgABAAAAAAACAAMAAwADAAUABQACAAQACQANAA4ADgAOABAADgAMAA0AEQAPAAkA
/v/y/+b/0f+1/5z/jP+B/4H/if+Q/5H/lf+Y/6L/sP+4/8P/0f/a/+T/6//z/wAACgAJ
AAoACAAIAAgABwAJAAoADAANAA0ADQANAA4ADAANAA4ADgAOAA8ADwAPAA4ADgAOAA8A
EQARABAAEAAPAA8ADwAPABEAEAAQABAAEgATABMAEwATABEAEAAQABEAEQAQABAADgAP
AA8ADQAOABAAEQASABAAEAAQABEADwAPAA8AEAARABAAEQASABYAFgAVABQAFAAVABUA
FQAYABgAGAAXABcAFwAWABYAFgAWABgAGAAWABUAFQAVABMAFAAUABMAEwASABMAFAAS
ABIAEgASABMAEwATABMAFQAVABUAFAATABMAEwAUABIAEQARABEADwAPAA8ADgAOAA4A
DwAPAA0ADgAOAA8ADwAPAA8ADwAOAA4ADgAOAA4ADgAOAA8ADwAOAA0ADQAPABAAEAAQ
AA4ADgAPAA8AEAAQABAAEAAPAA8ADgAOAA4ADgAOAA4AEAAQABEAEQAPAA8ADwAPABEA
EQASABIAEAAQABAAEAASABIAEgASABIAEgASABIAEAAQABAAEAARABEAEAAQABAAEQAR
ABEADwAPAA8ADwAQABEAEwAUABQAFAATABMAEwATABMAEQARABMAEwATABMAEwATABEA
EgATABQAFQAVABQAEwASABQAEgAUABQAEgASABMAFAASABIAEQARABEAEQARABEAEwAT
ABMAEwAUABUAFgAXABYAFQAUABMAEwATABMAEwATABIAEgATABEAEQARABEAEwATABMA
EwASAA==
         </WaveFormData>
      </LeadData>
      <LeadData>
         <LeadByteCountTotal>10000</LeadByteCountTotal>
         <LeadTimeOffset>0</LeadTimeOffset>
         <LeadSampleCountTotal>5000</LeadSampleCountTotal>
         <LeadAmplitudeUnitsPerBit>4.88</LeadAmplitudeUnitsPerBit>
         <LeadAmplitudeUnits>��V</LeadAmplitudeUnits>
         <LeadHighLimit>2147483647</LeadHighLimit>
         <LeadLowLimit>268435456</LeadLowLimit>
         <LeadID>V2</LeadID>
         <LeadOffsetFirstSample>0</LeadOffsetFirstSample>
         <FirstSampleBaseline>0</FirstSampleBaseline>
         <LeadSampleSize>2</LeadSampleSize>
         <LeadOff>FALSE</LeadOff>
         <BaselineSway>FALSE</BaselineSway>
         <ExcessiveACNoise>FALSE</ExcessiveACNoise>
         <MuscleNoise>FALSE</MuscleNoise>
         <LeadDataCRC32>391526818</LeadDataCRC32>
         <WaveFormData>
AgACAAIAAgABAAAA///+////AAABAAIAAgACAAIAAgAEAAQABAAEAAQABAAEAAQABgAG
AAYABgAGAAYABgAGAAgACAAIAAgACAAIAAgACAAKAAoACgAKAAsADAANAA4ADgAOAA4A
DgARABIAEwAUABUAFgAXABgAGQAaABsAHAAcABwAHAAcACAAIgAkACYAKQAqACsALAAw
ADIANAA2ADkAOgA7ADwAPQA+AD8AQABDAEYASQBMAFAAUgBUAFYAVQBUAFMAUgBUAFQA
VABUAFIAUgBSAFIAUABQAFAAUABOAEwASgBIAEYARABCAEAAPQA6ADcANAAxAC4AKwAo
ACMAIAAdABoAFwAUABEADgALAAgABQACAP///v/9//z/+f/4//f/9v/2//b/9v/2//T/
9P/0//T/8//y//H/8P/y//L/8v/y//L/8v/y//L/8P/w//D/8P/y//L/8v/y//L/8v/y
//L/8v/y//L/8v/y//L/8v/y//L/8v/y//L/9f/2//f/+P/2//b/9v/2//b/9v/2//b/
9v/2//b/9v/2//b/9v/2//b/9v/2//b/9P/0//T/9P/2//b/9v/2//T/9P/0//T/8v/y
//L/8v/0//T/9P/0//P/8v/x//D/8f/y//P/9P/y//L/8v/y//H/8P/v/+7/7v/u/+7/
7v/w//D/8P/w/+//7v/t/+z/7v/u/+7/7v/u/+7/7v/u/+z/7P/s/+z/7v/u/+7/7v/w
//D/8P/w/+//7v/t/+z/7v/u/+7/7v/u/+7/7v/u/+z/7P/s/+z/7P/s/+z/7P/s/+z/
7P/s/+z/7P/s/+z/7v/u/+7/7//w//L/8v/y//T/9f/2//b/9v/3//j/+P/3//f/9//3
//j/+P/4//n/9//4//j/9f/0//P/8v/x/+//7//v//D/8P/w/+7/7f/v/+7/7v/t/+v/
6//r/+v/7P/r/+v/6//p/+j/5//m/+j/5//n/+f/5//m/+b/5v/l/+X/5f/k/+b/5v/n
/+f/5f/l/+X/5v/o/+f/5//0////AwADAAYACAALAA8AFgAdACQAIAAHAOH/vf+c/4D/
aP9I/zD/Kf8x/0D/S/9V/2j/gv+W/6H/rv+8/8n/1P/f/+//9//7////AAAAAP3//P/6
//z//f///wAAAgAAAAAAAAACAAMAAwAEAAUABQAFAAUABwAIAAgACAAGAAYABgAGAAcA
BwAIAAkABwAHAAcACAAKAAsACwAMAA4ADgAOAA8ADwAQABAAEAARABQAFAAUABUAFwAY
ABgAGAAbABwAHQAeACAAIQAiACQAJgAnACgAKwAvADEAMwAzADYAOAA6ADwAPgA/AEIA
RgBIAEoATABOAFEAUwBVAFcAWgBaAFsAXgBfAGAAYQBhAGAAYABgAGAAYABgAF8AXgBd
AF0AXABYAFYAVQBUAE0ASwBJAEcARgBDAD4AOQA1ADIALQAoACUAIgAeABoAFgAVABIA
DwAQAAwACgAHAAMAAAD///3//P/5//j/9v/2//b/9v/2//P/8f/w/+//8P/w//D/8P/x
//H/8f/y//D/7//v/+//8f/x//H/8P/u/+//8P/w//D/8P/w//H/7//v/+//8P/y//L/
8v/y//T/9f/1//b/9v/2//X/9f/3//j/+f/5//j/9//1//T/9v/2//b/9v/2//b/9v/2
//T/9f/1//X/8//z//P/9P/0//P/8v/x//H/8v/y//L/8v/y//L/8P/w//D/7//v/+7/
7v/u/+7/7f/u/+//8P/u/+3/7P/t/+3/7f/t/+3/6f/p/+n/6f/q/+r/6v/q/+z/7P/r
/+v/6f/p/+n/6f/r/+v/6//r/+n/5//n/+j/6f/p/+f/5//m/+b/5v/m/+f/6P/p/+n/
6v/q/+r/7P/r/+n/6P/n/+j/6P/n/+b/6P/p/+v/6//n/+f/5//n/+X/5v/n/+f/5f/n
/+j/5v/k/+b/5v/m/+b/6f/q/+z/7P/s/+7/7//w//D/8P/x//L/8v/z//P/8//z//T/
9P/0//X/9f/2//b/9f/y//H/8P/v/+3/7f/t/+3/7P/r/+j/5//n/+b/5v/l/+X/5f/l
/+X/5P/j/+P/4//i/+L/4v/k/+T/4//j/+P/4//i/+L/4v/j/+P/4//i/+L/4v/j/+P/
4//j/+P/5P/k/+P/5//y//v//f///wIAAgADAAkAFgAjACIAEgDz/8v/p/+G/2b/Sv8u
/xz/H/8r/zT/Pf9N/2b/gv+U/6H/rP+6/8f/0v/d/+X/8f/9/wEA/v/9//v/+//6//z/
/f///wAABAACAAIAAgAEAAUABQAGAAkACQAJAAkACwAMAAwADAAOAA4ADgAOAA8ADwAQ
ABEAEQARABEAEgASABMAEwAUABUAFgAXABkAGwAcABwAHAAdACAAIAAgACMAJQAmACYA
KAArACwALQAsAC4ALwAwADIANAA1ADYAOAA7ADwAPQBBAEQARgBIAE4AUABRAFQAWABa
AFwAXgBeAGEAYwBlAGcAagBqAGsAbgBvAHAAcQBwAG4AbQBsAG4AbgBuAG0AbABrAGsA
agBnAGQAYgBgAF0AWwBZAFcAUQBNAEcAQQBBAD4AOQA0ADEALgAqACYAIgAhAB4AGwAa
ABYAFAARAA8ADAALAAkACQAHAAcABgADAAIAAQAAAP7//f/9//3//P/8//z//P/7//v/
+//8//3//f/+/////////////v/8//3//v/+//7//v/+////////////AAAAAAAAAAAA
AAAAAQABAAIAAAAAAP////8BAAIAAwADAAEAAQAAAAAAAAAAAAAAAAAAAAAAAAAAAP7/
////////////////AAAAAP///v/9//3//v/+//7//v/+//7//P/8//z/+//7//z//P/8
//z//P/8//z//P/5//n/+f/7//n/+f/5//n/9//3//f/9//4//j/+P/4//r/+v/5//n/
9//3//f/9//3//f/9//3//f/9f/1//b/+f/5//f/9//2//b/9v/2//X/9v/3//f/9v/0
//T/9v/2//b/9v/2//f/+P/6//r/+P/6//v//P/+//7///8AAP7/////////AQACAAIA
AgABAAEAAgACAP///P/7//r/+//5//n/+f/4//j/+P/2//X/9f/0//T/8//z//P/8//z
//L/8f/x//H/8P/w//D/7v/u/+3/7f/u/+//7//w/+7/7//v/+//7P/s/+z/7f/v/+//
7//v//L/8P/x//P/+P/9/wMACQAOABAAEQARABIAHwAsADAAIwALAO3/yv+q/5T/gP9o
/1f/V/9g/2n/df+A/47/ov+3/8L/zP/X/+L/6f/z//3/AwALABIAEAANAAwACgAHAAcA
CAAIAAgABgAGAAYABgAHAAcACAAJAAkACQAJAAkACgAKAAoACgAKAAoACgAJAAkACgAL
AA0ADQANAA4ADAANAA0ADgAOAA4ADgAPAA8AEAAQABAAEQAUABQAFAAVABcAGAAYABYA
GQAaABsAHAAeAB8AIAAiACQAJQAmACYAKQAqACsALQAwADIANAA3ADgAOAA6ADoAPAA+
AEAAQgBFAEcASQBJAEwATABNAE0ATQBNAE0ATwBOAE4ATgBOAE4ATgBNAEwASwBLAEoA
SABGAEUARAA/AD0AOwA5ADgANQAwACsAKgAoACQAIAAhAB4AGgAWABQAEwAQAA0ADAAI
AAYAAwADAAAA///9//3/+//7//r/+f/4//f/9v/2//X/9f/1//T/9P/0//T/9f/1//X/
9v/0//P/8//z//P/8//z//L/8v/z//T/9P/2//b/9v/3//b/9f/0//T/9P/0//T/9P/2
//f/9//4//b/9v/1//X/9//4//n/+f/3//f/9v/2//T/9P/0//T/9v/2//b/9v/0//X/
9f/1//X/9f/1//b/9v/1//T/8//x//L/8v/y//P/9P/1//T/9P/0//P/8//y//L/8v/y
//L/8v/y//L/7//v/+//8f/v/+//7//v/+7/7//w//H/8f/w/+//7v/w//D/7//v/+//
7//v/+//7//v/+//7//t/+v/6//s/+3/7f/r/+v/7v/u/+7/7v/u/+7/7v/t/+7/7v/u
//D/7//t/+z/6//w/+7/7P/s/+z/7P/t/+7/8P/w//D/8v/z//T/8v/y//P/9P/2//f/
9//3//f/+P/4//j/+f/5//r/+v/2//L/8P/u//D/7//w//H/8f/w/+//7P/t/+3/7P/s
/+v/6//r/+v/6//q/+n/6f/p/+j/6P/o/+j/6P/n/+f/5//n/+b/5v/k/+X/5f/l/+b/
5v/m/+f/5//n/+f/5//m/+r/6//t//T//f8DAAEABAAIAAcABwAQAB0AIgAWAPn/1/+3
/5j/fv9q/1L/QP8//0v/WP9l/3H/hP+c/67/uf/A/8r/0//g/+//+////wMACwAOAAkA
BQADAAAA/v///wEAAgACAAAAAAAAAAIAAwADAAQABQAFAAUABQADAAQABAAEAAYABgAG
AAYABQAFAAYABwAJAAkACQAKAAoACwALAAwACgAKAAoACwAPABAAEAAQABEAFAAUABQA
FQAXABgAGAAYABsAHAAdAB4AIAAhACIAIgAkACUAJgAqAC0ALgAvADEANAA2ADgAOgA8
AD0AQABEAEYASABKAEwATwBRAFMAUwBWAFYAVwBWAFcAWABZAFoAWgBbAFwAWgBaAFoA
WQBYAFcAVwBWAFQAUgBRAFAASgBHAEQAQQA/AD0AOQA1ADEALgApACQAIgAeABkAFAAR
ABEADwANAA4ACgAIAAUAAwAAAP///f/9//v/+//6//n/+P/3//b/8v/x//H/8f/y//L/
8v/y/+//7//v//D/8v/x//H/8f/x//H/8f/w//L/8//0//T/9P/0//T/9f/z//P/8//0
//b/9v/2//b/9v/3//f/+P/3//b/9P/z//X/9v/3//f/+f/5//j/+P/4//j/+P/4//j/
+P/4//j/9v/3//f/9//3//f/9//4//j/9//2//X/8//0//T/9P/2//b/9v/0//L/8v/x
//H/9P/0//T/9P/w//D/8P/w//H/8f/x//P/7//v/+//7//v/+//7//v/+//7v/t/+z/
7v/u/+3/7f/v/+//7//v/+3/7f/t/+3/7//t/+3/7v/v/+//7f/t/+z/7P/s/+z/6//s
/+3/7f/u/+7/7v/w/+7/7f/t/+3/7v/u/+3/7P/u//H/8P/v/+7/7f/s/+3/7v/w//D/
8P/y//P/9P/y//L/8//0//X/9//4//n/9//4//j/+P/3//f/+P/4//f/9P/z//L/8f/v
/+//7//w//D/8P/u/+3/7f/s/+z/7f/t/+3/7f/r/+r/6f/p/+f/5v/m/+b/6P/o/+f/
5//p/+n/6P/o/+b/5//n/+f/5v/m/+b/5//n/+f/5//n/+r/6v/r/+3/8v/9/wEABQAI
AAoABwAJABQAHQAiABoA/f/V/7P/lP92/17/Rv8u/yn/Nf9E/0//W/9w/4j/nP+t/7r/
xv/R/9z/6f/1//3/BQAHAAYABAABAAAA/v/+////AQACAAYABAAEAAQABgAHAAcACAAH
AAcABwAHAAUABgAGAAYACAAIAAgACAAKAAsADQAPAA0ADQANAA4ADAANAA0ADgAOAA4A
DgAPABMAFAAUABQAFQAYABgAGAAZABsAHAAcABoAHQAeAB8AIgAkACUAJgAoACoAKwAs
AC4AMQAyADMANwA6ADwAPgBCAEQARQBIAEoATABOAFAAVABXAFkAWwBZAFwAXABdAF4A
XwBgAGEAYwBiAGIAYgBiAGIAYgBhAGAAXwBfAF4AWgBYAFcAVgBPAE0ASwBJAEgARQBA
ADsANwA0AC8AKgApACYAIgAeABgAFwAUABEADgAKAAgABQAFAAIAAQD//////f/9//z/
+//6//n/+P/4//f/9//3//b/9v/2//b/8//z//P/9P/z//H/8P/v//L/8//0//T/9P/1
//b/9v/2//b/9v/3//X/9f/1//b/9v/2//b/9v/4//n/+f/6//r/+v/5//n/+f/6//v/
+//7//v/+v/6//r/+v/6//r/+v/6//r/+v/6//v/+//7//v/+//7//z/+v/5//j/9//1
//b/9v/2//b/9v/2//T/9v/2//X/9f/2//b/9v/2//T/9P/0//T/8//z//P/9f/x//H/
8f/x//L/8//0//X/9f/0//P/8v/y//L/8f/x//H/8f/x//H/7//v/+//7//w/+//8P/y
//L/8f/u/+3/7//w//H/8v/y//L/8v/x//D/8P/w//L/8P/v/+//7//w//D/7//u/+z/
7f/v/+//7f/t/+3/7f/v//D/8f/x/+7/7v/u/+7/7v/v//D/8v/y//L/9P/1//b/9v/2
//f/+P/4//n/+f/5//r//P/9//7//f/9//7//v/7//j/9//2//f/9f/1//X/9f/0//P/
8P/v/+//7v/u/+//7//v/+//7f/s/+v/6//r/+r/6v/q/+j/6P/n/+f/5//n/+b/5v/n
/+n/6v/r/+r/6v/q/+v/6f/p/+n/6f/q/+r/6//v//T/+/8FAAkACgAMAA0ACwASACEA
KgAiAAsA6//J/6T/gv9m/0z/Mv8n/y3/OP9F/1P/ZP98/5L/o/+y/77/y//S/9//6//1
//3/BwAKAAcAAwABAP7/AAABAAMABAAIAAYABgAGAAYABwAHAAgABwAHAAcABwAJAAoA
CgAKAAwADAAMAAwACwALAAwADQANAA0ADQAOAA4ADwAPABAADgAOAA4ADwASABQAFQAW
ABcAGgAaABoAGwAdAB4AHgAeACEAIgAjACQAJgAnACgALAAuAC8AMAAwADMANAA1ADcA
OgA8AD4ARABGAEcASgBMAE4AUABSAFYAWQBbAF0AXQBgAGAAYQBiAGMAZABlAGUAZABk
AGQAZgBmAGYAZQBkAGMAYwBiAGAAXgBdAFwAVQBTAFEATwBKAEcAQgA9ADsAOAAzAC4A
LQAqACYAIgAeAB0AGgAXABYAEgAQAA0ACQAGAAUAAwADAAEAAQAAAP///v/9//z/+v/5
//n/+f/4//j/+P/4//X/9f/1//b/+P/3//f/9//3//f/9//2//b/9//4//j/9v/2//b/
9//5//n/+f/6//r/+v/6//r/+P/5//n/+v/8//z/+//7//3//v///////f/9//z//P/8
//z//P/8//7//v/+//7//v/////////7//v/+//8//7//f/8//v/+f/6//r/+v/6//r/
+v/4//r/+v/5//n/+P/4//j/+P/2//b/9v/2//X/9f/1//f/9f/1//X/9f/1//X/9f/1
//T/9P/0//T/9v/2//X/9f/1//X/9f/1//P/8//z//P/9f/z//P/9P/1//X/8//z//b/
9v/2//b/9P/0//T/8//y//L/8v/0//L/8f/x//H/8//0//T/9P/z//P/9P/z//P/8//z
//P/8v/y//L/8f/z//P/8v/y//L/8v/x//H/8f/y//L/8v/y//L/8f/y//T/9P/2//j/
+f/6//r/+v/7//z/+v/7//v/+//9//7//v/+/wEAAQACAAIAAQD+//3//P/6//f/9v/1
//j/+P/4//b/8//z//L/8v/x//H/8f/x//H/8P/v/+//7//u/+7/7v/s/+z/6//r/+z/
7f/t/+7/7f/t/+z/6//q/+r/6v/r/+3/7f/t/+3/7P/s/+3/8f/0//v/AwAJAAgACgAP
ABEAEgAbACgALgAjAAkA5//E/6L/iv90/1T/P/89/0j/U/9h/2r/ev+Q/6X/sv/A/83/
1v/f/+n/9f///wUACgAKAAcABgAEAAMAAwAEAAQABgAEAAQABAAGAAcABwAIAAkACQAJ
AAkACQAKAAoACgAIAAgACAAIAAcABwAIAAkACwALAAsADAAMAA0ADQAOAA4ADgAOAA8A
DwAQABAAEAARABQAFAAUABcAGQAaABoAGgAdAB4AHwAeACAAIQAiACIAJAAlACYAKgAt
AC4ALwAwADIAMwA0ADoAPAA9AEAAQABCAEQARgBKAE0ATwBRAE8AUgBSAFMAVABVAFYA
VwBXAFYAVgBWAFgAWABYAFcAVABTAFMAUgBSAFAATwBOAEkARwBFAEMAQgA/ADoANQAz
ADAAKwAmACcAJAAgABwAGAAXABQAEQAOAAoACAAFAAUAAgABAP//AQD//////v/7//r/
+f/4//b/9f/1//X/9v/2//b/9v/z//P/8//0//f/9//4//n/9v/1//T/8v/z//X/9//4
//j/+P/4//n/+P/3//b/9v/2//b/9v/2//b/9//3//j/+P/4//f/9//5//r/+//7//n/
+f/4//j/+v/6//r/+v/4//j/+P/4//j/+f/5//n/+f/5//n/+v/6//n/+P/3//f/+P/4
//j/9v/2//b/9P/2//b/9f/1//b/9v/2//b/8v/y//L/8v/x//H/8f/z//P/8//z//P/
8f/x//H/8f/z//T/9f/2//X/9P/y//H/8//z//P/8//y//H/8P/v//H/7//v//D/8//z
//H/8f/w//D/8P/w/+//8P/x//H/7v/u/+7/8P/w/+//7//v//L/8v/x//D/7//v//D/
7//u/+//8P/x/+//7v/v//L/8f/w/+//7v/t/+7/8P/w//H/9P/2//j/9v/2//f/+P/4
//n/+f/5//n/+v/6//r/+//7//z//P/7//j/9//2//P/8f/x//H/8v/y//L/8P/v/+//
7v/u/+//7//v/+//7f/s/+v/6//p/+j/6P/o/+n/6v/q/+v/6f/p/+j/6P/o/+n/6f/p
/+j/6P/o/+n/6f/p/+n/6f/s/+z/7f/v//L/+f8BAAUABgAGAAcACQAQABsAJAAoABsA
///f/7r/nP+G/3D/WP9N/1H/Wv9n/2//dv+G/57/r/+6/8b/0f/a/+X/8//9/wEABQAK
AAgABQAEAAIAAAABAAMABAAIAAYABgAGAAQABQAFAAYABgAFAAQAAwAEAAYABwAIAAYA
BgAGAAYABQAFAAYABwAHAAcABwAIAAoACwALAAwACgAKAAoACwAPABAAEAAQABAAEgAR
ABAAEwAVABYAFgAWABkAGgAbABwAHgAfACAAIAAiACMAJAAmACkAKgArAC0AMAAyADQA
NgA4ADkAPAA+AEAAQgBEAEQARwBJAEsASwBOAE4ATwBSAFMAVABVAFMAUgBSAFIAUABQ
AFAATwBQAE8ATwBOAEwASgBJAEgAQwBBAD8APQA7ADkANQAxAC8ALAAnACIAIwAgABwA
GAASABEADgALAAsACAAHAAUABQACAAEA///9//v/+//6//v/+v/5//j/9v/1//X/9f/0
//T/9P/0//L/8f/w//D/8//z//T/9f/0//P/8v/w/+7/7//w//D/8v/y//L/8//0//X/
9v/4//f/9v/1//T/8v/z//P/9P/2//b/9f/1//f/+P/5//n/+P/3//X/9P/1//b/9//4
//f/9v/1//T/9v/3//f/9//z//P/8//0//b/9f/0//P/9f/2//b/9v/0//T/9P/y//D/
8P/v/+//7v/u/+7/7v/t/+7/7//w/+//7//v//H/7//v/+//7//r/+v/6//r/+r/6v/q
/+r/7P/s/+v/6//q/+n/6P/n/+r/6//s/+3/7f/r/+v/7P/v/+//7f/t/+z/7P/s/+z/
6//s/+3/7f/s/+z/7P/u/+7/7f/t/+3/7v/u/+3/7P/s/+3/7//v/+3/7f/t/+3/6//s
/+3/7f/v/+//7v/u/+3/7v/u/+//7//w/+7/7v/u/+7/7//w//L/8v/w//L/8//0//b/
9v/3//j/+P/5//n/+f/3//j/+P/4//v/+//8//z/+//4//f/9v/z//H/8f/x//T/9P/0
//L/7//v/+7/7v/t/+3/7f/t/+3/7P/r/+v/6//q/+r/6v/o/+j/5//n/+f/5//m/+b/
6f/r/+z/7f/p/+j/5//n/+j/6f/q/+v/6P/q/+3/8f/0//v/AwAHAAgACgANAA8AEgAb
ACQAIgAPAOv/yf+q/4z/cv9a/0L/Nf87/0z/V/9h/3L/iP+c/6v/tv/C/83/1v/h//H/
/f8BAAMABgAEAAEAAAD+/wEAAwAGAAgABwAEAAMAAgADAAUABgAIAAkACQAJAAkACQAK
AAoACgAIAAgACAAIAAkACQAKAAsACwALAAsADAAOAA8ADwAQAA8ADgANAA0AEgAUABUA
FgAVABgAGAAYABcAGQAaABoAHAAfACAAIQAgACIAIwAkACYAKAApACoAKgAtAC4ALwAz
ADYAOAA6AD4AQABBAEQARABGAEgASgBOAFEAUwBVAFUAWABYAFkAWgBbAFwAXQBcAFoA
WQBYAFoAWgBaAFkAVgBVAFUAVABTAFIAUgBSAEsASQBHAEUAQgA/ADoANQAzADAAKwAm
ACQAIAAbABYAFAATABAADQAMAAgABgADAP///P/7//n/+v/5//r/+v/2//T/8v/w//D/
7//v/+//8P/w//D/8P/v/+//7//w/+//7f/s/+v/7f/t/+3/7P/q/+v/7P/s/+7/7v/u
/+//7//v/+//8P/y//L/8v/y//T/9f/1//b/9v/2//X/9f/z//T/9f/1//P/8//y//L/
9P/0//T/9P/2//b/9v/2//T/9f/1//X/8f/x//H/8v/0//P/8v/x//L/9P/1//b/9P/0
//T/8v/y//L/8f/x//L/8v/y//L/8P/w//D/8P/u/+3/7P/t/+z/7f/u/+//7f/t/+3/
7f/u/+7/7v/u/+z/7P/r/+v/7f/t/+3/7f/t/+3/7f/t/+3/6//r/+z/7f/t/+v/6//s
/+z/7P/s/+v/7P/t/+3/6v/q/+r/7P/u/+3/7f/t/+z/7P/r/+r/6v/r/+3/7f/p/+n/
6f/p/+v/7P/t/+3/7f/t/+z/7P/t/+7/7v/v//H/7//u//D/8P/w//D/8f/y//T/9P/2
//j/+f/6//j/+P/5//r/+v/7//v/+//7//z//P/8//3//f/+//7/+//4//f/9v/3//X/
9f/1//j/+P/4//b/9P/z//H/8P/x//H/8f/x/+//7v/t/+3/7//u/+7/7v/s/+z/6//r
/+v/6//q/+r/7P/t/+3/7f/u/+7/7v/v/+3/7f/t/+3/7P/u//P/9//8/wMACwAJAAgA
DgARABEAGgAnACgAGAD3/9X/tf+a/4D/aP9Q/0D/R/9Z/2L/Zf9x/4b/nv+w/7n/wv/Q
/9v/4v/t//v/BQANAA8ADgAKAAcABgAEAAIAAwAFAAYACAAGAAYABgAGAAcABwAIAAkA
CQAJAAkABwAIAAgACAAKAAoACgAKAA0ADQAOAA8ADQANAA0ADgAOAA8ADwAQABAAEAAQ
ABEAEAAQAA8ADgAQABQAFQAWABUAFwAYABgAGgAdAB4AHwAgACIAIwAkACYAKAApACoA
LAAvADAAMQAxADQANgA4ADoAPAA9AEAAQABCAEQARgBGAEkASwBNAE8AUgBSAFMAUwBT
AFMAUwBTAFIAUgBSAFIAUgBSAFEAUgBRAFEAUABMAEoASQBIAEUAQwBBAD8AOgA3ADIA
LQAsACoAJgAiACAAHAAXABIAEQARAA8ADQAMAAgABgADAAMAAAD///3//f/7//v/+v/3
//b/9f/0//P/8//0//X/9P/0//T/9P/x//H/8f/y//H/7//u/+3/7//v/+//7v/w//H/
8v/y//L/8v/y//P/8//z//P/9P/2//b/9v/2//X/9f/0//T/9f/2//b/9//2//b/9v/1
//X/9f/0//T/9v/2//b/9v/4//j/+P/4//f/9//2//X/8//z//P/9P/0//P/8v/x//P/
9P/0//T/8//y//H/7v/x//L/8v/z//H/8P/v/+7/6v/q/+r/6v/q/+v/7P/v/+3/7f/t
/+3/7f/t/+3/7f/s/+z/7P/s/+r/6v/p/+n/6//r/+v/6//r/+v/6//r/+n/5//n/+j/
5//n/+X/5f/o/+j/6P/o/+f/6P/p/+n/6P/o/+j/6v/p/+f/5v/l/+f/6P/o/+j/5//n
/+j/5//l/+X/5f/l/+X/5v/n/+f/5//n/+b/5v/l/+b/5v/n/+X/5f/l/+j/5v/k/+T/
5P/o/+j/6P/p/+f/5//n/+P/4P/j/+T/5f/m/+X/5v/o/+j/6P/q/+v/7P/s/+z/7f/u
/+//8f/y//P/8v/y//H/8P/z//P/9P/0/+//7P/r/+r/6f/n/+f/5//o/+j/6P/m/+b/
5//n/+j/5f/l/+X/5f/j/+L/4f/h/+P/4v/i/+L/5P/k/+P/4//i/+H/3//e/+D/4f/h
/+H/3v/e/97/3//h/+H/4f/h/+L/5P/h/+P/7v/3//f/+f/6//7//////wQADQASAAoA
7//J/6n/jP9s/0z/NP8m/yP/Mf88/0P/U/9q/4j/nv+p/7T/wv/N/9j/5f/v//n/AQAD
AP7/+v/3//b/9P/3//n//P/+//7//P/8//z/+v/7//v//P/9//3//f/9//v//P/8//z/
//8AAAEAAgACAAEAAQABAAMAAwADAAQABAAFAAUABgAGAAYABgAHAAcACAAIAAgACQAM
AAwADAAPABEAEgASABAAEwAUABUAFgAYABkAGgAeACAAIQAiACUAKQArAC0ALQAwADIA
NAA6ADwAPQBAAEIARABGAEgATABPAFEAUwBTAFYAVgBXAFgAWQBaAFsAXABcAF0AXgBe
AF4AXgBdAF0AXQBeAF4AXgBcAFsAWgBVAFMAUQBPAE4ASwBGAEEAPAA4ADIALAArACgA
JAAgABoAGQAWABMAEQAMAAkABQAFAAIAAQD///7/+//6//j/9//2//X/9P/0//P/8//z
//D/8P/w//D/7//v/+//8P/w/+//7//v/+3/7f/t/+z/7v/v//D/8P/v/+7/7f/t/+//
7//v//D/8P/w//D/8P/w//H/8f/y//L/8v/x//H/8f/y//P/8//z//P/8v/y//L/8v/y
//L/8f/w/+//7v/v//H/8v/z//H/8f/x//L/9P/z//L/8f/v//D/8P/w//D/8P/w/+7/
7//w//D/8f/v/+7/7f/s/+z/7P/s/+z/6//r/+v/7f/r/+v/6//r/+n/6f/p/+n/6v/q
/+r/6v/s/+z/6//r/+n/6f/p/+n/6f/p/+n/6f/r/+n/6f/q/+r/6f/m/+X/5//o/+n/
6v/n/w==
         </WaveFormData>
      </LeadData>
      <LeadData>
         <LeadByteCountTotal>10000</LeadByteCountTotal>
         <LeadTimeOffset>0</LeadTimeOffset>
         <LeadSampleCountTotal>5000</LeadSampleCountTotal>
         <LeadAmplitudeUnitsPerBit>4.88</LeadAmplitudeUnitsPerBit>
         <LeadAmplitudeUnits>��V</LeadAmplitudeUnits>
         <LeadHighLimit>2147483647</LeadHighLimit>
         <LeadLowLimit>268435456</LeadLowLimit>
         <LeadID>V3</LeadID>
         <LeadOffsetFirstSample>0</LeadOffsetFirstSample>
         <FirstSampleBaseline>0</FirstSampleBaseline>
         <LeadSampleSize>2</LeadSampleSize>
         <LeadOff>FALSE</LeadOff>
         <BaselineSway>FALSE</BaselineSway>
         <ExcessiveACNoise>FALSE</ExcessiveACNoise>
         <MuscleNoise>FALSE</MuscleNoise>
         <LeadDataCRC32>4052046345</LeadDataCRC32>
         <WaveFormData>
5P/k/+T/5P/o/+r/7P/u//H/8v/z//T/9f/2//f/+P/7//z//f/+//z//P/8//z///8A
AAEAAgAEAAQABAAEAAYABgAGAAYABgAGAAYABgAHAAgACQAKAA0ADgAPABAAEgASABIA
EgAVABYAFwAYABkAGgAbABwAHgAgACIAJAAmACYAJgAmACkALAAvADIANgA4ADoAPAA/
AEIARQBIAEwATgBQAFIAVQBWAFcAWABdAGAAYwBmAGkAbABvAHIAcgByAHIAcgByAHIA
cgByAHAAcABwAHAAbQBsAGsAagBmAGQAYgBgAF0AWgBXAFQATgBKAEYAQgA8ADgANAAw
ACsAJgAhABwAGAAUABAADAAHAAQAAQD+//v/+P/1//L/7//u/+3/7P/q/+r/6v/q/+n/
6P/n/+b/5P/k/+T/5P/i/+L/4v/i/+L/4v/i/+L/4f/g/9//3v/g/+D/4P/g/+D/4P/g
/+D/4P/g/+D/4P/i/+L/4v/i/+L/4v/i/+L/5f/m/+f/6P/o/+j/6P/o/+j/6P/o/+j/
6P/o/+j/6P/o/+j/6P/o/+j/6P/o/+j/5v/m/+b/5v/m/+b/5v/m/+b/5v/m/+b/5P/k
/+T/5P/m/+b/5v/m/+X/5P/j/+L/4v/i/+L/4v/i/+L/4v/i/9//3v/d/9z/3f/e/9//
4P/f/97/3f/c/9z/3P/c/9z/3v/e/97/3v/e/97/3v/e/93/3P/b/9r/2//c/93/3v/g
/+D/4P/g/9//3v/d/9z/3P/c/9z/3P/c/9z/3P/c/9r/2v/a/9r/2v/a/9r/2v/c/9z/
3P/c/9r/2v/a/9r/3P/c/9z/3f/d/9//4f/h/+P/5P/l/+X/4//k/+X/5//m/+f/5//n
/+j/6P/o/+r/6f/q/+r/6v/p/+n/6P/m/+P/4//k/+T/5v/k/+T/4//i/+H/4P/g/97/
3v/d/9z/2//a/9n/2P/V/9T/1P/U/9X/1f/V/9X/0//T/9P/0//T/9P/0v/S/9P/0//T
/9P/1P/U/9T/1P/W/9T/1f/g/+z/8v/0//3/CQAYACwAPQBPAF0AYwBYAEEAJgAFANv/
q/9x/zb/Dv/9/v3+//4C/xf/Nf9M/1n/af9+/47/nv+w/8L/zf/T/9r/3//g/+L/4//j
/+f/5//r/+3/7v/u/+//8f/y//L/9f/1//b/9v/2//b/9v/2//j/+f/4//j/+P/4//r/
/f/+/////v/9//3//P/+////AAAAAAEAAgAEAAYACAAKAAcACQALAA4ADwAPABAAEwAW
ABYAFgAXABoAHQAfACAAIgAlACcAKgAqACwAMQA1ADgAOgA7AD0APwBCAEYASwBNAFAA
VQBWAFkAXQBeAGEAZABlAGcAaQBrAGwAbwBxAHMAdAB0AHQAdAB0AHIAcQBwAHAAbgBt
AG0AagBlAGQAYwBgAFwAVwBUAFAATQBJAEMAPgA2ADIALQAlACEAHQAZABMADgAMAAkA
BQAEAAAA+//3//L/8P/u/+7/6f/n/+T/4//k/+H/4v/g/93/3P/b/9r/2//b/93/3f/b
/9r/2v/Z/9f/1v/W/9b/2f/Z/9j/2P/W/9f/1//Y/9b/1v/W/9b/2P/Y/9j/2v/a/9r/
2//b/93/3v/e/97/3v/e/97/3v/f/9//3//g/97/3v/e/97/3v/e/9//3//f/9//4P/g
/97/3//f/9//3v/d/93/3//h/+H/3//e/9z/3f/d/93/3f/b/9v/2v/a/9r/2P/Y/9n/
2f/Z/9n/2P/Y/9j/2P/V/9T/0//T/9b/1v/W/9f/1v/V/9T/0//T/9P/0v/S/9T/1P/U
/9T/0f/R/9H/0//T/9P/0//T/9H/0f/R/9H/0f/R/8//z//Q/9D/0P/R/9H/0f/R/9H/
0//S/9L/0//R/8//0f/S/9P/0v/R/87/0P/R/9P/0f/Q/9D/0P/Q/87/z//R/8//z//R
/9P/0f/Q/9D/0P/Q/9D/0//T/9X/1//X/9f/2P/Z/9n/2f/a/9v/3f/e/9//3//f/+D/
4P/g/+L/4//k/+T/5P/h/+H/4P/g/9//3//g/97/3v/c/9z/2//a/9n/2P/Y/9b/1v/V
/9T/0//S/9H/0v/R/9D/0P/S/9H/0f/R/9H/0f/R/9H/0f/R/9H/0P/Q/9H/0f/R/9H/
0v/S/9L/0v/S/9D/1f/g/+z/8v/2////CwAaACwARQBZAGMAYQBSADcAHAD1/8P/jf9T
/x7/AP/7/vn++f4G/yP/Qf9W/2f/d/+K/5z/rP+6/8j/0//f/+b/5//q/+z/7f/t//D/
8f/2//n//f/+/wAAAwAGAAYACQAJAAwADAAMAAwADgAOABAAEQAUABQAFAAUABQAFwAY
ABkAGQAZABoAGgAeAB8AIAAgACIAIgAjACQAKAAqACcAKQAtADAAMQAxADIANQA4ADgA
OgA7AD4AQQBDAEQARgBJAEsATgBOAFAAVABXAFkAWgBdAGEAZQBqAG4AcwB1AHgAfQB+
AIEAhQCIAIsAjgCPAJEAkwCVAJYAmQCbAJ0AngCdAJwAmwCaAJwAmwCaAJoAmACXAJcA
lACPAI4AjQCKAIgAgwCAAHwAdgBxAGoAZABgAFwAVwBPAEoARwBEAD8AOAA2ADMALwAu
ACoAJQAhAB4AHAAaABoAFgAVABMAEwATAA8ADwAMAAoACgAKAAoACAAHAAgABwAHAAYA
BgAFAAgACAAJAAoACwALAAoACgAJAAkACAAIAAgACAAIAAgABgAGAAYACAAKAAoACwAL
AAsADAAMAAwACgAKAAoACgANAA0ADQAOAAwADAAMAAwADAAMAA0ADQANAA0ADgAOAAwA
DQANAA0ADAALAAsADQANAA0ACwAKAAoACwALAAsACwAJAAkACAAGAAYABAAEAAcABwAH
AAcABgAGAAYABgACAAIAAgADAAUABAADAAMAAQABAAEAAQABAAEAAAAAAAAAAAAAAAAA
////////AQD/////////////////////AQABAP/////+//7//v///////////////f/8
//z//P/+//7//v/+//////8BAAMAAgABAAEAAQACAAMABQAHAAgACAAIAAcACQAKAAoA
CgAKAAsADAAMAAwACQAJAAgACAAHAAcACAAGAAYABAAEAAUABAADAAIAAAD+//7//f/8
//v/+v/5//r/+f/4//j/9v/1//X/9f/1//X/9f/1//P/8//z//L/8P/x//H/8f/z//T/
9P/0//b/9P/0//f//P8EAAwAFAAbACUAMAA8AEsAYwB3AIMAfgBvAFYAMwALAOH/tf98
/0j/Lf8n/yn/LP8z/0n/Yv93/4X/lv+o/7j/xP/S/9//6f/2////AgAEAAUABQAGAAUA
CAAJAAgACAAJAAsADAAMAA8ADwASABIAEgASABIAEgAUABUAFAAUABQAFAAUABcAGAAZ
ABkAGQAaABoAGgAbABwAHAAeAB4AHwAgACIAJAAhACMAJQAoACkAKQAqAC0AMAAwAC4A
LwAyADUANQA2ADgAOwA9AEAAQABCAEQARwBJAEoATgBRAFQAWABbAF8AYABiAGMAZABn
AGsAbgBxAHQAdQB3AHkAewB8AH0AfQB9AHwAfgB+AH4AfgB+AH0AfAB8AHoAeQB5AHYA
cwByAHEAbgBqAGUAYgBeAFsAVwBRAEwARwBEAEAAOQA1ADEALQAnACQAIgAfABsAGAAU
AA8ACwAIAAYABAAEAAAA///9//3//f/5//n/9v/2//b/9v/2//P/8//1//X/9f/0//T/
8//z//L/8v/y//H/8f/w//D/8P/x//H/8v/y//L/8v/y//D/8P/w//L/8P/w//H/8f/z
//T/9P/0//T/9P/0//T/9//3//f/+P/4//j/+P/4//f/9v/2//X/9P/1//f/+P/2//f/
9//3//b/9f/1//f/9//3//X/9P/y//P/8//z//X/8//z//L/9P/0//L/8v/y//H/8P/v
//D/8P/w//D/7v/u/+7/7//v/+7/7f/t/+3/7f/t/+3/6//r/+r/6v/q/+r/6v/q/+v/
6//r/+3/6//r/+v/6//p/+n/6f/p/+v/6//p/+n/7P/s/+z/7f/s/+v/6v/p/+n/6P/o
/+n/5//l/+f/6P/s/+r/6P/o/+j/6P/r/+v/7f/v/+3/7f/u/+//7//v//D/8f/z//T/
9f/1//X/9v/2//b/+P/5//r/+v/3//P/8v/w//H/8f/y//T/8//y/+//7v/u/+7/7v/u
/+7/7P/s/+v/6v/p/+j/5//k/+P/4v/i/+T/4//j/+P/4//j/+P/4//j/+P/4//i/+L/
4//j/+P/4f/i/+L/4v/i/+T/5v/n/+7/+v8CAAQACwAXACQAMgBFAFsAaQBpAFoAQwAm
AAMA2/+t/3f/QP8e/xX/Ff8Z/yL/N/9T/2j/d/+F/5T/pP+0/8j/1v/f/+f/8P/1//T/
9v/3//f/+P/3//r/+//8//z//f///wAAAAADAAMABAAEAAQABAAEAAQABgAHAAgACAAI
AAgABgAJAAoACwANAA0ADgAOABAAEQASABIAEgASABMAFAAYABoAFwAZABsAHgAfAB8A
IAAjACYAJgAmACcAKgAtADEAMgA0ADcANwA6ADoAPABAAEMARQBGAEoATQBQAFQAVgBb
AF0AYABlAGYAaQBtAHAAcwB2AHcAdwB5AHsAfAB+AH8AgACAAIAAgACAAIAAgAB/AH4A
fgB8AHsAewB4AHUAdABzAHAAawBlAGEAXABbAFcAUQBMAEQAQAA7ADMALQApACUAHwAc
ABoAFwATABIADgAJAAUAAgAAAP7//v/6//n/9//3//f/8//z//D/7v/u/+7/7v/t/+3/
7//v/+3/7P/s/+v/6//q/+r/6v/r/+v/6v/q/+z/7f/t/+7/7v/u/+7/7v/s/+z/7P/u
//D/8P/x//H/8f/y//L/8v/w//D/8P/w//P/8//z//T/9P/0//T/9P/0//T/9f/1//X/
9f/2//b/9P/1//X/9f/0//P/8//1//X/9f/z//L/8v/z//P/8//z//H/8f/w/+7/7v/s
/+z/7//v/+//7//s/+z/7P/s/+z/7P/s/+3/7f/s/+v/6//r/+v/6//r/+n/6f/o/+j/
6v/q/+r/6v/r/+v/6//t/+n/6f/p/+n/6f/p/+n/6f/r/+v/6f/p/+j/6P/o/+n/6f/p
/+n/6f/p/+j/6P/p/+n/5//p/+r/6//q/+n/5v/o/+v/7P/r/+r/6f/o/+n/6f/r/+3/
7f/t/+7/7//t/+3/7v/v//P/9P/1//X/9f/2//b/9v/2//f/+P/4//j/9f/1//T/8v/x
//H/8v/0//T/8v/y/+//7v/t/+z/7v/s/+z/6//o/+f/5v/l/+T/4//i/+L/5P/j/+P/
4//j/+P/4//j/+P/4//j/+L/4v/j/+P/4//j/+T/5P/k/+b/5v/m/+n/7v/6/wIABgAP
ABkAJAA0AEsAXQBpAG8AYgBFACwACwDd/63/ef8+/xb/C/8N/wv/FP8t/0f/Xv9z/4f/
mP+o/7j/yP/W/+H/6//w//H/8v/0//X/9f/3//f/+//9//7//v///wEABAAEAAcABwAG
AAYABgAGAAgACAAKAAsACgAKAAoACgALAA8AEQATABEAEQASABIAEgATABQAFAAWABYA
FwAYABoAHAAZABsAHwAiACMAIwAkACcAKgAqACgAKQAsAC8AMgA0ADcAOwA7AD4APgBA
AEIARQBHAEgASwBPAFMAWABaAF8AYQBkAGcAaABrAG8AdAB3AHoAewB7AH0AfwCAAIIA
gwCEAIQAhACEAIQAhACGAIUAhACEAIAAfwB/AHwAdwB2AHUAcgBsAGcAZABgAF8AWwBV
AFAASgBGAEEAOQA1ADEALQAnACAAHgAbABcAFAAQAAsABwAEAAIAAAAAAP7//f/7//v/
+//3//f/9P/0//T/9P/0//H/8f/z//P/7//u/+7/7f/r/+r/6v/q/+z/7f/t/+7/7v/v
/+//8P/w//D/8P/w//D/8P/w//L/8P/w//H/8f/z//T/9P/0//T/9P/0//T/9f/1//X/
9v/2//b/9v/2//b/9v/3//f/9f/1//b/9v/2//f/9//3//j/9//3//n/9//3//X/9P/y
//P/8//z//X/8//z//L/9P/0//L/8v/z//P/8//z//L/8v/y//L/8P/w//D/8f/w/+7/
7P/r/+z/7f/u/+//7f/t/+z/7P/s/+z/7P/s/+3/7f/t/+//6//r/+v/6//t/+3/7f/t
/+v/6//p/+n/7P/s/+z/7f/r/+v/6//r/+3/7P/s/+3/6//p/+v/7P/s/+z/7P/q/+j/
6f/r/+n/6P/o/+j/6P/q/+v/7f/r/+r/6v/q/+r/6v/r/+v/7f/v/+//7//w//H/8f/x
//L/8//z//T/9f/1//b/+P/5//r/+v/7//z//P/6//f/9//2//X/9f/2//j/9v/2//T/
9P/z//L/8f/w//D/7v/u/+3/7v/t/+z/6//o/+f/5v/m/+T/4//j/+P/4f/h/+H/4f/k
/+X/5v/m/+b/5//n/+f/5v/m/+X/5P/i/+T/5v/p/+7/9v8AAAYADQAXACIAMABFAF0A
bwBzAGgAVwBAAB8A8//D/43/VP8k/w3/B/8J/w7/H/87/1T/Z/97/5D/nv+s/77/zv/Z
/+X/7v/z//L/9P/1//X/9//3//v//f8AAAAAAQADAAIAAgAFAAUABgAGAAYABgAIAAgA
CgALAAwADAAMAAwADAAPABAAEQARABEAEgASABQAFQAWABYAFAAUABUAFgAbAB4AHAAf
ACEAJAAlACUAJAAnACoAKgAsAC0AMAAzADMANAA2ADkAPQBAAEAAQgBEAEcASQBKAE4A
UQBUAFgAWgBfAGEAZABnAGgAawBvAHMAdwB7AH0AfQB/AIEAggCEAIUAhgCGAIYAhgCG
AIYAiACHAIYAhgCCAIEAgQB+AH0AfAB7AHgAcgBtAGoAZgBhAF0AVwBSAE4ASgBFAD0A
OQA1ADEAKwAmACQAIQAdABwAGAATAA8ACgAIAAYABgACAAEA////////+//7//j/9P/0
//T/9P/z//P/9f/1//P/8v/y//H/8//y//L/8v/x//H/8P/w/+7/7//v//D/8P/w//D/
8P/y//L/8v/0//L/8v/z//P/8//0//T/9P/2//b/9v/2//n/+f/5//r/+f/4//f/9v/2
//b/9//3//b/9//5//r/+v/7//v/+//4//f/9//5//n/+f/3//b/9v/3//f/9//3//X/
9f/0//b/9v/0//T/8//z//P/8//y//L/8v/y//D/8P/w//H/8//y//H/8f/x//H/8f/x
/+//7//u/+7/7v/u/+7/7v/t/+3/7f/v/+3/7f/t/+3/7f/t/+3/7f/v/+//7f/t//D/
8P/w//H/8P/v/+7/7f/t/+z/7P/t/+v/6f/r/+z/8P/w//D/7v/s/+3/7//t/+z/7P/s
/+z/6v/r/+3/6//t/+3/6//r/+3/7P/r/+r/6v/q/+z/7P/s/+z/6//r/+3/7//x//H/
8v/z//P/8//0//X/9f/2//f/9//5//r/+v/6//z//f/+//7/AAD9//3//P/4//f/9//4
//r/+v/4//j/9v/0//L/8P/w/+7/7v/t/+z/6//q/+n/6v/p/+j/6P/m/+X/5f/l/+b/
5//o/+n/6P/n/+b/5P/k/+X/5f/l/+f/6P/o/+j/5v/k/+b/6f/u//T//v8IAAsAEQAg
ADAAPQBRAGcAdQB0AGUATgAtAAUA3f+v/3L/Ov8b/xP/E/8W/x3/Mf9M/2H/cf+E/5b/
pv+0/8L/0f/f/+j/7//y//T/9f/1//X/9f/5//v//P/8//3///8CAAIABQAFAAgACAAI
AAgABgAGAAgACQAIAAgACAAIAAYACQAKAAsADQANAA4ADgAQABEAEgASABQAFAAVABYA
GQAaABYAFwAZABwAHQAdACAAIwAmACYAJgAnACoALQAtAC4AMAAzADMANgA2ADgAPgBB
AEMARABEAEcASgBOAFAAVQBXAFoAXQBeAGEAZQBqAG0AcABxAHEAcwB1AHYAegB7AHwA
fAB6AHoAegB6AHwAewB6AHoAeAB3AHcAdABxAHAAbwBsAGoAZQBiAF4AWwBXAFEATABG
AEIAPQA1ADIALwAsACcAIgAgAB0AGQAUABAACwAHAAQAAgAAAAAA/v/9//v/+//5//X/
9f/y//D/8P/w//D/7f/t/+//7//r/+r/6v/p/+v/7P/u//D/7v/t/+v/6v/s/+3/7f/u
/+7/7v/u/+7/7P/s/+z/7v/u/+7/7//v/+3/7v/u/+7/7v/u/+7/7v/x//H/8f/y//L/
8v/y//L/8v/y//P/8//x//H/8v/y//L/8//z//P/9P/z//P/9f/z//P/8f/w//D/8f/x
//H/8f/v/+//7v/w//D/7v/u//H/8f/x//H/7//u/+3/7P/s/+z/7P/t/+3/7P/r/+v/
6//r/+v/6//t/+3/7P/s/+r/6v/q/+r/6//r/+v/7f/p/+n/6f/p/+n/6f/p/+n/6//r
/+n/6f/o/+j/6P/p/+n/6f/p/+n/5//m/+b/5//n/+X/5//o/+r/6v/q/+j/5//n/+j/
5f/l/+b/5//o/+j/5f/n/+j/5v/m/+b/5v/n/+f/6f/r/+3/7f/u/+//7//v//D/8f/x
//L/8//z//P/9P/0//T/9v/3//j/+P/4//X/9f/0//L/8f/x//L/8v/y//D/8P/v/+7/
7f/s/+7/7P/s/+v/6P/n/+b/5f/k/+P/4v/i/+P/4//k/+X/5P/j/+L/4f/h/+H/4f/g
/+D/4f/h/+H/4f/i/+L/4v/k/+T/5v/n/+r/8v/8/wIACQARABoAKgA9AFEAYwBvAGoA
WQA+AB8A9//N/53/aP82/x//Gf8d/xz/I/85/1T/Zf91/4b/mP+m/7j/yv/X/9//5v/t
//D/8v/z//P/8//z//f/+f/8//z//f////7//v8BAAEAAAAAAAAAAAABAAIABQAHAAYA
BgAGAAYABAAHAAgACQALAAsADAAMAA4ADwAQABAAEgASABMAFAAYABoAFwAZABoAHAAc
ABsAHgAhACQAJAAkACUAKAArACsALAAuADEAMwA2ADYAOAA8AD8AQQBCAEQARwBKAE4A
UgBXAFkAXABfAGAAYwBnAGgAawBuAG8AcQBzAHUAdgB4AHkAegB6AHwAfAB8AHwAewB5
AHcAdgB2AHUAdQByAG8AbgBtAGoAZgBhAF4AWgBYAFUAUABMAEYAQgA9ADUAMQAtACkA
IwAcABoAFwATABIADgAJAAUAAgAAAP7//v/6//n/9//3//f/8//z//D/7v/u/+7/7v/r
/+v/7f/t/+n/6P/o/+f/6v/q/+v/7P/q/+n/5//m/+T/5f/l/+b/6P/o/+j/6P/q/+r/
6v/s/+v/6v/q/+n/5//o/+j/6P/p/+r/6//s/+3/7f/t/+7/7P/s/+z/7P/t/+7/8P/x
/+7/7f/t/+z/7v/v/+//7//t/+v/6v/r/+3/7f/r/+r/7P/t/+3/7f/t/+v/6//q/+j/
6P/m/+b/5f/l/+X/5f/k/+T/5P/k/+L/4v/i/+P/4//i/+H/4f/h/+H/4f/h/+H/4f/g
/+D/4v/i/+L/4v/g/9//3v/f/+D/4f/i/+P/4v/h/+D/3//g/+H/4P/h/+D/4P/g/+H/
4f/h/+H/4f/j/+L/4v/j/+P/4f/j/+T/5P/k/+T/4v/i/+P/5f/j/+L/4v/i/+L/4P/h
/+P/4f/i/+P/4v/j/+T/5P/k/+T/5P/m/+T/5P/k/+T/5f/l/+f/6f/n/+f/6P/p/+r/
6//t/+//7//w//H/8f/x//L/8v/y//T/9f/2//b/+P/1//X/9P/y//H/8f/y//T/9P/y
//L/8P/u/+z/6v/q/+j/6P/n/+b/5f/k/+P/5P/j/+L/4v/g/9//3//f/9//3//f/9//
4P/h/+L/4v/h/+H/4P/f/+D/4v/j/+T/4P/g/+T/5//s//T//P8EAAkAEQAeADAAQwBV
AGUAbwBqAFUAPAAhAPn/y/+X/2D/Lv8X/xX/E/8W/yn/Q/9a/2v/e/+M/57/rP+6/8z/
2//j/+j/7f/w//L/8//z//b/9//8///////+//7///8AAAAAAwADAAYABgAGAAYACAAI
AAoACwALAAoACQAIAAoADQAOAA8ADQANAA4ADgARABMAFQAWABUAFAAUABQAGwAeABwA
HwAgACIAIgAhACAAIwAmACYAKAApACwALwAxADIANAA3ADcAOgA6ADwAPgBBAEMARABH
AEsATwBUAFYAWwBdAGAAYQBiAGUAaQBuAHEAdAB1AHcAeQB7AHwAfgB/AIAAgAB+AH4A
fgB+AIAAfwB+AH4AewB5AHgAdAByAHIAcgBwAGwAZwBkAGAAWwBXAFEATABIAEQAPwA3
AC8AKwAnACEAHgAcABkAFQAQAAwABwADAAAA/v/8//z//P/7//n/+f/2//H/8P/s/+r/
6v/q/+r/6f/p/+v/6//r/+r/6v/p/+j/5v/l/+T/5//n/+b/5v/k/+X/5f/m/+b/5v/m
/+b/5v/m/+b/6P/q/+r/6//r/+3/7v/u/+7/7v/u/+7/7v/t/+3/7f/u/+z/7P/s/+z/
7v/u/+//7//v/+//8P/w//D/8f/x//H/7//t/+z/7f/t/+3/6//q/+3/7//w//H/7//t
/+3/7P/q/+r/6P/o/+r/6//s/+3/6v/q/+r/6v/m/+b/5v/n/+n/6P/n/+f/5f/l/+X/
5f/n/+f/5v/m/+X/5P/j/+L/4v/j/+T/5//l/+X/5f/l/+X/5f/l/+X/5f/l/+P/4//i
/+L/4v/j/+X/5f/l/+X/4//i/+L/4//j/+H/4//k/+b/5v/m/+T/5P/l/+f/5f/i/+L/
4v/i/+T/5f/n/+X/5f/l/+P/4//m/+b/5v/m/+j/5v/m/+j/6P/o/+j/6//r/+3/7//v
/+//8P/x//H/8f/y//P/9f/2//f/9//3//j/+P/4//r/+//8//z/+v/3//f/9v/2//X/
9f/2//f/+P/3//j/9v/0//L/8P/y//D/8P/v/+7/7f/s/+v/7P/r/+r/6v/p/+f/5v/l
/+f/5//n/+f/6f/p/+n/6P/o/+n/6f/p/+f/6P/o/+j/5v/o/+7/8f/2/wAACgAMABEA
IQAyAEAAUQBnAHUAcQBeAEUAKgAHAN3/q/9x/z7/Jv8j/x//Gf8i/z3/Wf9u/3v/if+e
/7D/vP/K/9j/5f/x//b/+f/4//r/+//7//z/+//+////AgACAAMABQAEAAQABwAHAAoA
CgAKAAoACAAIAAoACwAOAA4ADgAOABAAEwAUABUAEwATABQAFAAVABUAFQAUABUAFgAY
ABoAGwAcABgAGQAcACAAIgAjACMAJQAnACYAKAApACwALwAxADIANAA3ADkAPAA8AD4A
QABDAEUARgBIAEsATgBSAFQAWQBbAF4AYQBiAGUAaQBrAG0AbwBvAHMAdQB3AHgAeQB5
AHkAeAB4AHgAeAB4AHgAdwB2AHYAdABzAHMAcABrAGoAaQBmAGQAXwBcAFgAUwBPAEkA
RABAADwANwAvACcAIwAfABkAFQAUABIADwAMAAgAAwD///7//P/6//r/9v/1//P/8//z
/+//7//s/+z/7P/s/+z/6f/p/+v/6//n/+b/5v/l/+P/4v/i/+L/4//j/+L/4v/k/+X/
5f/m/+b/5v/m/+b/5v/m/+b/6P/o/+j/6f/p/+f/6P/o/+j/6v/q/+r/6v/p/+n/6f/q
/+r/6v/q/+r/7P/s/+3/7f/s/+3/7//w/+//7//u/+3/7P/r/+v/7f/s/+v/6P/m/+f/
6f/q/+v/6f/n/+f/5v/n/+j/5//o/+j/5//m/+X/4v/i/+L/4v/h/+L/4//l/+P/4v/h
/+H/4v/j/+T/5f/k/+P/4f/g/+D/4P/g/+D/3//f/9//4f/h/+H/4f/h/9//3//f/9//
3f/d/9v/2//e/97/3v/f/93/3f/d/93/3v/e/9//4f/e/9v/3P/c/+D/4P/g/97/3P/d
/9//3f/c/9z/3P/c/9r/2//d/9v/3f/d/9v/2//e/97/3v/e/9z/3P/d/97/3P/c/9z/
3f/d/93/3v/e/93/3v/e/9r/2P/Z/9r/2//c/93/3f/f/+H/4f/h/+L/4//j/+P/5P/l
/+n/6v/r/+v/6f/q/+r/6v/u/+//8P/w/+//6//q/+j/5v/l/+X/5v/m/+b/5P/k/+T/
5P/k/+T/4v/g/+D/3//e/93/3P/b/9z/2//a/9r/2v/Z/9n/2f/Y/9f/1v/V/9b/1//Y
/9j/1v/X/9f/1//X/9j/2P/Y/9j/2P/W/9n/4v/q/+7/9P/7/wMAEAAgADEAQwBTAFsA
UAA5ACQACwDd/6n/df9E/xr/B////vv+Av8b/z3/WP9p/3n/jP+c/67/vv/M/9n/4f/k
/+X/5P/m/+f/5//q/+v/8P/z//L/8v/z//X/9f/0//b/9f/4//j/+P/4//b/9v/4//n/
+//8//3//v/9/////////wAAAQADAAQABgAHAAgACAAIAAgACQAKAAwADgALAA0ADwAS
ABMAEwAUABcAGgAaABoAGwAeACEAIQAiACQAJwAqAC4ALwAyADgAOwA9AD4AQABDAEYA
SgBOAFMAVQBYAFsAXABfAGMAZgBpAGwAbQBtAG8AcQByAHUAdwB5AHoAewB8AH0AfgB8
AHsAegB6AHsAewB8AHoAeQB4AHcAdABxAG0AawBoAGUAYQBbAFYATwBKAEQAOwA3ADMA
LwApACMAIAAcABcAEgAOAAkABQAEAAIAAAAAAPz/+f/1//P/8//v/+//7P/s/+z/7P/s
/+n/6f/r/+v/5//m/+b/5f/n/+b/5v/m/+X/5f/k/+T/5f/n/+j/6v/p/+j/5//m/+j/
6P/o/+r/6P/o/+n/6f/n/+j/6P/o/+r/6v/q/+r/6//r/+v/7P/s/+z/7P/s/+r/6v/r
/+v/5//n/+j/6P/p/+v/7P/t/+z/6//r/+3/7f/t/+v/6v/o/+n/6f/p/+v/6f/p/+j/
6v/q/+j/6P/n/+f/5//n/+b/5v/m/+b/5P/k/+T/5f/j/+L/4f/h/+H/4f/h/+H/4//j
/+L/4v/i/+L/4v/i/9//3//f/+H/4f/h/+H/4f/h/+H/4f/h/+D/3//c/9v/3f/e/9//
4f/d/w==
         </WaveFormData>
      </LeadData>
      <LeadData>
         <LeadByteCountTotal>10000</LeadByteCountTotal>
         <LeadTimeOffset>0</LeadTimeOffset>
         <LeadSampleCountTotal>5000</LeadSampleCountTotal>
         <LeadAmplitudeUnitsPerBit>4.88</LeadAmplitudeUnitsPerBit>
         <LeadAmplitudeUnits>��V</LeadAmplitudeUnits>
         <LeadHighLimit>2147483647</LeadHighLimit>
         <LeadLowLimit>268435456</LeadLowLimit>
         <LeadID>V4</LeadID>
         <LeadOffsetFirstSample>0</LeadOffsetFirstSample>
         <FirstSampleBaseline>0</FirstSampleBaseline>
         <LeadSampleSize>2</LeadSampleSize>
         <LeadOff>FALSE</LeadOff>
         <BaselineSway>FALSE</BaselineSway>
         <ExcessiveACNoise>FALSE</ExcessiveACNoise>
         <MuscleNoise>FALSE</MuscleNoise>
         <LeadDataCRC32>2556937997</LeadDataCRC32>
         <WaveFormData>
4v/i/+L/4v/m/+j/6v/s/+7/8P/y//T/9f/2//f/+P/5//r/+//8//z//P/8//z//f/+
////AAACAAIAAgACAAMABAAFAAYABgAGAAYABgAIAAgACAAIAAoADAAOABAAEgASABIA
EgAUABYAGAAaABsAHAAdAB4AIAAiACQAJgAmACYAJgAmACkALAAvADIANgA4ADoAPAA/
AEIARQBIAEwATgBQAFIAVABWAFgAWgBdAGAAYwBmAGkAbABvAHIAcgByAHIAcgByAHIA
cgByAHAAcABwAHAAbwBuAG0AbABoAGYAZABiAGAAXgBcAFoAVABQAEwASABEAEAAPAA4
ADMALgApACQAHwAcABkAFgASAA4ACgAGAAQAAgAAAP7//P/6//j/9v/1//T/8//y//D/
8P/w//D/7//u/+3/7P/u/+7/7v/u/+z/7P/s/+z/6//q/+n/6P/q/+r/6v/q/+j/6P/o
/+j/6P/o/+j/6P/q/+r/6v/q/+r/6v/q/+r/7f/u/+//8P/w//D/8P/w//D/8P/w//D/
7v/u/+7/7v/w//D/8P/w//L/8v/y//L/8P/w//D/8P/w//D/8P/w//D/8P/w//D/7v/u
/+7/7v/w//D/8P/w/+//7v/t/+z/7v/u/+7/7v/s/+z/7P/s/+v/6v/p/+j/6v/q/+r/
6v/o/+j/6P/o/+b/5v/m/+b/6P/o/+j/6P/o/+j/6P/o/+b/5v/m/+b/6P/o/+j/6P/q
/+r/6v/q/+n/6P/n/+b/5v/m/+b/5v/o/+j/6P/o/+b/5v/m/+b/5v/m/+b/5v/m/+b/
5v/m/+T/5P/k/+T/5f/m/+f/6P/p/+r/6v/s/+z/7f/v/+//7//x//H/8//0//P/8v/x
//X/9f/2//f/9f/3//j/+P/4//f/9v/2//P/8//0//T/9P/0//P/8//0//H/8f/w/+3/
6//r/+r/6v/p/+j/6P/l/+P/4f/g/+H/4f/g/+D/4P/g/+D/4P/f/9//3v/e/+D/4P/g
/+H/4f/h/+H/4f/h/97/3//n//P/+P/8/wkAGwA1AFIAbQCEAJ4AuQDKAM4AyQCyAIYA
TwANAMP/hf9g/07/Pf8y/z//Wf9p/3L/gv+V/6P/r//A/83/1//c/+H/5P/o/+v/7P/s
/+r/7P/u//H/8f/x//L/8//1//j/+P/5//r/+//7//v//P/8//7//v/9//3//P/7//7/
AAABAAIAAAAAAAIAAgAFAAYABgAGAAoACwALAA0ADAAOAA8ADwARABIAEwAUABUAGAAa
ABoAGwAcAB4AIQAjACQAJQAoACkAKgArAC4AMQA0ADcAOwA7AD0AQABEAEUASQBLAE0A
UQBUAFYAWQBbAGAAYgBkAGYAZwBpAGsAbwBwAHIAcgByAHIAcgByAHEAbgBtAGsAbABr
AGsAaQBlAGMAYgBgAFwAWQBWAFMAUABLAEcAQQA+ADoANQAvACsAJwAiAB0AGQAWABIA
DwAOAAoABgADAP///P/5//j/9f/y//D/7v/u/+3/7P/s/+r/6P/n/+X/5f/m/+f/6P/l
/+X/5v/m/+T/4//i/+L/5P/k/+P/4//h/+L/4v/i/+D/4P/g/9//3//g/+D/4f/j/+P/
4//j/+X/5v/m/+b/5//n/+f/5//o/+n/6f/p/+f/5//n/+f/5//n/+j/6P/o/+j/6P/o
/+j/6f/p/+n/6P/o/+j/6f/p/+j/5//n/+f/5//o/+j/5v/l/+X/5P/k/+T/4//j/+X/
5f/l/+X/5P/k/+T/5P/g/+D/4f/j/+P/4//j/+P/3//f/+D/4P/g/+D/4P/g/+L/4v/h
/+H/3//f/9//3//f/9//3//f/97/3f/d/97/4P/g/+D/4P/e/97/3v/e/97/3v/e/9//
3//f/9//4P/g/97/3f/d/97/3v/e/97/4P/g/+H/4f/e/97/3v/f/93/3f/d/9z/3P/e
/+H/3v/e/97/3v/e/97/4P/h/+L/4v/k/+T/5f/n/+f/5//p/+n/6//t/+3/7f/t/+//
7//w//H/8f/z//T/9P/y//H/8P/w/+//7//w/+7/7P/s/+v/6//q/+f/5//k/+P/4f/h
/+D/3v/d/9z/3v/c/9v/2v/c/9v/2//a/9r/2v/a/9r/2v/b/9v/2v/a/9r/2v/a/9n/
2f/Z/9n/2//b/9r/2//j/+v/8v/6/wcAGwAzAFIAbwCKAKIAuQDGAMoAvQCcAGYAKwDp
/6P/b/9W/0D/L/8w/0X/W/9t/3r/iv+b/6n/t//A/8n/1f/e/+X/5P/m/+n/6v/q/+z/
7v/w//P/9f/1//b/9//3//r/+v/7//z//f/9//3//v/+/wAAAAACAAMAAwADAAQABgAH
AAgACAAIAAoACgALAAwADAAMAA4ADwAPABEAEgAUABUAFQAXABgAGQAaAB0AIAAiACIA
IwAkACYAKQApACoAKwAuAC8AMAAxADQANgA4ADoAPQBBAEMARgBKAE0AUQBTAFUAWQBc
AF4AYQBhAGYAaABqAGwAbQBvAHEAdQB2AHgAeAB3AHYAdQB0AHYAdAB0AHMAcgBxAHEA
bwBrAGkAaABmAGQAYQBeAFsAVwBRAEwARQBCAD4AOQAzADEALQAoACMAHQAaABYAEwAQ
AAwACAAFAAMAAAD9//z//P/6//n/+P/3//X/8//y/+//7v/u/+3/7P/s/+z/7P/r/+v/
7P/s/+3/7f/t/+7/7v/u/+3/7f/s/+z/6//q/+r/6v/q/+n/6f/q/+r/6//t/+3/7f/t
/+v/7P/s/+z/7f/t/+3/7f/w//H/8f/x/+//7//v/+//7//v//D/8P/u/+7/7v/u/+z/
7f/t/+3/7f/u/+//8f/v/+7/7f/t/+3/7f/u/+7/8P/v/+//7v/s/+z/6//r/+v/6//r
/+v/7P/s/+z/7P/o/+j/6f/r/+v/6//r/+v/5//n/+j/6P/q/+r/6v/q/+r/6v/p/+n/
5//n/+f/5//n/+f/5//n/+j/5//n/+j/6P/o/+j/6P/o/+j/6P/o/+j/6P/o/+n/5f/j
/+P/5v/m/+b/5v/m/+j/6f/q/+r/6//q/+r/6//s/+3/8P/x//L/8//y//H/8v/1//b/
+P/3//f/+f/6//z/+v/5//j/9v/1//X/9v/4//b/9v/1//P/8v/v/+//7v/t/+v/6//q
/+j/5//m/+j/5v/l/+T/4v/h/+H/4P/i/+L/4v/i/+D/4f/h/+D/4P/g/+D/4P/h/+H/
4f/h/+X/4//i/+P/5//r//b/AAALABsAMQBIAGUAhACiALsAzADUAM8AvACWAGMAKwDh
/5f/Zv9S/0f/OP81/0f/X/9s/3r/i/+b/6n/tP/B/8v/1P/f/+r/7v/x//L/8v/w//L/
9P/3//X/9f/2//f/9//6//r/+//+/////////wAAAAACAAIAAgADAAMAAwACAAQABQAG
AAgACAAKAAoACQAKAAoACgAOAA8ADwARABAAEgATABMAFQAWABcAGAAZABwAHgAeACEA
IgAkACcAJwAoACkALAAvADAAMQA0ADYAOAA6AD0AQQBDAEYASgBLAE8AUQBTAFUAWABa
AF0AYABmAGkAbABsAG0AbwBxAHEAcgB0AHQAdgB2AHYAdgB2AHQAdABzAHAAbwBvAG0A
awBpAGgAZgBgAF0AWgBXAFIATQBJAEMAPwA8ADgAMwAuACkAIwAdABsAGAAUABEADgAK
AAYAAwD///z/+f/4//b/9P/z//L/8f/v/+3/7P/t/+z/7P/r/+r/6v/q/+r/6f/p/+r/
6v/o/+f/5v/m/+T/5P/j/+P/4//k/+T/5P/m/+b/5v/l/+P/5P/k/+X/5f/l/+X/5f/n
/+j/6P/o/+f/5//n/+f/6v/r/+v/6//r/+v/6//r/+r/6f/p/+j/6f/q/+v/7P/q/+v/
6//r/+z/7P/s/+3/7f/s/+v/6//q/+n/6f/o/+n/6f/q/+r/6v/q/+n/6f/n/+f/5//n
/+j/6P/o/+j/5v/m/+f/6f/n/+f/5//n/+f/5//o/+j/5//m/+X/5P/m/+b/5f/l/+X/
5f/l/+X/5f/l/+X/5f/k/+P/4//k/+T/5P/k/+T/5v/m/+b/5v/l/+T/4//j/+X/5f/l
/+b/5P/i/+H/4f/m/+T/4v/i/+L/4v/k/+X/5v/m/+j/6P/p/+v/6f/p/+v/6//t/+//
7//v//H/8//z//T/9//3//n/+v/3//T/8v/w//H/8f/y//T/8v/w//D/7//x//D/7f/t
/+z/6//p/+n/6P/m/+X/5P/i/+D/3//e/9//3//g/+D/3v/e/97/3v/e/9//3//e/97/
3v/e/97/3//f/9//3//d/+H/4v/j/+f/7//4//7/CwAfADkAUgBvAIwAqgC/AMoAzgDD
AKYAdgA/APv/r/91/1j/SP83/zL/Q/9d/2//ev+I/5f/pf+z/8L/z//V/9z/5f/s/+3/
7//v/+7/7P/u//D/8//x//H/8v/z//X/+P/4//n/+v/7//v/+//6//r//P/8//z//f/9
//3//v8AAAEAAgACAAIABAAEAAUABgAGAAYACAAJAAkACwAOABAAEQARABMAFAAVABYA
FwAaABwAHAAdAB4AIAAjACUAJgAnACoALQAuAC8AMgA0ADYAOAA7AD0APwBCAEYASwBP
AFEAUwBVAFgAWgBdAF8AZABmAGgAagBrAG0AbwBvAHAAcgByAHQAdAB0AHQAcgBwAHAA
bwBuAG0AbQBrAGkAZwBmAGQAXwBbAFcAUwBSAE0ASQBDADwAOAAzAC0AJwAjAB4AGQAX
ABQAEAANAAwACAAEAAEA/f/6//f/9v/2//T/8//y//H/7//t/+z/6//q/+r/6f/q/+r/
6v/q/+X/5f/m/+b/5v/l/+T/5P/k/+T/4//j/+X/5v/m/+b/5v/m/+b/5f/l/+b/5v/n
/+f/5//n/+f/6f/q/+r/6v/q/+n/6P/n/+j/6f/p/+n/6v/r/+z/7f/t/+3/7v/u/+7/
7v/u/+7/7P/t/+3/7f/s/+z/7P/t/+3/7P/r/+v/6//r/+z/7P/s/+v/6//q/+n/6P/m
/+X/5v/n/+j/6f/m/+b/5v/m/+b/5v/n/+n/5f/l/+X/5f/l/+X/5v/m/+X/5P/j/+L/
4//k/+T/5f/l/+X/5f/l/+X/5f/l/+X/5P/j/+P/5P/k/+T/5P/k/+L/4v/i/+L/5P/k
/+T/5f/j/+P/4//k/+T/4v/h/+H/4v/i/+L/4v/i/+T/5v/l/+T/4//i/+L/4//k/+T/
5v/m/+f/6f/n/+f/6f/p/+z/7//w//H/7//x//H/8v/z//P/9f/2//b/9P/z//L/8P/v
/+//8P/y//D/8P/v/+3/7P/p/+n/6v/p/+f/5//m/+T/4//i/+L/4P/f/97/3v/d/93/
3P/e/97/3v/e/9z/3f/d/9z/3v/e/97/3v/f/9//3//f/+H/3//e/9//4//r//T//P8J
ABkALwBMAGkAggCcALcAyADIAMEAqgB6AEEAAwC5/3n/WP9I/zX/Lv8//1f/Z/94/4r/
m/+n/7X/wv/N/9f/3v/j/+b/5v/p/+r/6v/q/+z/7v/x//H/8f/y//P/8//2//b/9//2
//f/9//3//j/+P/6//r//P/9//3//f8AAAIAAwAEAAIAAgAEAAQABQAGAAYABgAGAAcA
BwAJAAwADgAPAA8AEwAUABUAFgAXABoAHAAcABsAHAAeACEAJQAmACcAKgAtAC4ALwAy
ADMANAA1ADcAOwA9AEAARABHAEsATQBPAFEAVABWAFkAXQBiAGQAZgBmAGcAaQBrAGsA
bABuAG4AcABwAHAAcABwAG4AbgBtAGwAawBrAGkAZQBjAGIAYABaAFcAVABRAFAASwBH
AEEAPAA4ADMALQArACcAIgAdABcAFAAQAA0ACgAGAAIA///9//r/9//2//T/8v/x//D/
8f/v/+3/7P/t/+z/7P/r/+j/6P/o/+j/5f/l/+b/5v/k/+P/4v/i/+P/5P/k/+X/5f/m
/+b/5v/k/+T/5P/j/+P/5P/k/+X/5f/l/+X/5f/l/+b/5v/m/+n/6f/p/+n/6P/p/+n/
6f/p/+n/6f/p/+n/6f/q/+r/6P/o/+j/6P/q/+v/6//r/+r/6v/q/+v/6//q/+n/6f/n
/+f/6P/o/+j/5//n/+b/6P/o/+f/5//n/+f/5//n/+b/5v/m/+b/5P/k/+X/5//k/+P/
4v/h/+L/4//l/+b/5f/k/+P/4v/g/+D/3//f/+H/4f/h/+H/3//f/9//3//f/9//4P/i
/+H/4P/f/97/3//g/+H/4v/g/+D/4P/h/+H/4f/h/+L/4v/g/9//3//g/+D/4P/g/97/
3v/f/9//3v/e/97/3//g/9//4P/g/97/3v/e/97/3v/g/+H/4v/i/+T/5P/l/+f/5f/l
/+f/5//p/+v/6//r/+z/7//w//L/8f/x//P/9P/0//L/8f/w//D/7//v//D/8v/w//D/
7//t/+z/6f/p/+j/5//l/+X/5P/i/+H/4P/g/97/3f/c/9z/2//b/9r/2P/Y/9j/2P/a
/9v/2//a/9z/3P/c/9z/2//b/9v/2//b/9v/3P/d/+H/5//w//b///8RACUAPgBbAHoA
lACpALwAyADHALQAjABVABkA1f+R/2T/Tv89/y7/M/9L/13/bv+A/5H/nf+p/7b/xf/N
/9j/4f/k/+T/5//o/+j/6P/q/+z/7//x//H/8v/z//H/9P/0//X/9P/1//X/9f/4//j/
+v/6//z//f/9//3//P/+////AAAAAAAAAgACAAMABAAEAAQABQAFAAQABQAJAAwADgAP
ABEAEgATABQAEwAWABgAGAAbABwAHgAhACMAJAAlACgAKwAsAC0AMAAwADIANAA3ADkA
OwA+AEIARgBLAE4AUQBXAFwAYABlAGgAbgBxAHQAdQB1AHYAdwB4AHgAeQB4AHYAdgB2
AHYAeAB2AHYAdQByAHEAcQBvAG0AawBqAGgAYgBfAFwAWQBWAFEATQBHAEQAQAA7ADUA
MQAtACgAIwAhAB4AGgAXABYAEgAOAAsABwAEAAEAAAD+//z/+//6//v/+f/3//b/9P/y
//H/7//w//D/8P/w/+3/7f/u/+7/8P/v/+7/7v/u/+7/7f/t/+v/7P/s/+z/6v/q/+r/
6f/q/+z/7f/v/+3/7f/t/+3/7f/u/+7/7v/v/+//7//v//L/8//z//P/8f/x//H/8f/x
//H/8v/y//T/9P/0//T/9P/1//X/9f/y//L/8v/z//X/9P/z//P/8v/x//H/8P/y//H/
8f/w//L/8v/x//H/7//v/+//7//u/+7/7v/u/+z/7P/t/+//7f/t/+3/7f/r/+v/7P/s
/+r/6v/q/+r/7P/s/+v/6//r/+v/6//r/+n/6f/p/+n/6v/p/+n/6v/o/+j/6P/o/+n/
6v/r/+z/6//q/+n/6f/p/+n/6f/q/+r/6P/n/+f/6v/q/+r/6v/p/+j/6P/n/+j/6P/o
/+n/6f/p/+n/6P/m/+b/5//o/+b/5v/n/+f/5f/m/+j/6P/o/+j/5v/n/+j/6P/q/+r/
6//t/+//7//x//H/8f/z//P/8//1//f/9//4//n/+f/7//z//P/6//n/+P/2//X/9f/2
//f/9v/3//f/9v/0//D/7//u/+3/6//r/+r/6P/n/+b/6P/m/+X/5P/k/+P/4//i/+T/
5P/k/+T/4//j/+L/4P/g/+D/4P/g/+P/4//j/+P/4f/h/+D/4//l/+v/8v/8/wMADwAn
AEIAXQB2AJIArwDEANAA0QDEAKIAdQA/APn/rf90/1r/Tf88/zX/Q/9b/2r/eP+J/5v/
p/+y/7//y//W/93/5P/m/+n/6v/q/+j/6v/s/+//8f/x//L/8//z//b/9v/3//r/+//7
//v/+v/6//z//P/6//v/+//7//r//P/9//7/AAAAAAIAAgAFAAYABgAGAAYABwAHAAkA
CAAKAAsACwANAA4ADwAQABEAFAAWABYAGQAaABwAHwAfACAAIQAkACUAJgAnACoALAAu
ADAAMwA1ADcAOgA+AEEARQBHAEkASwBOAFAAUwBXAFwAXgBgAGIAYwBlAGcAaQBqAGwA
bABqAGoAagBqAGsAagBrAGsAaABnAGcAZQBjAGEAYABeAFoAVwBUAFEAUABLAEcAQQA8
ADgAMwAtACsAJwAiAB0AFwAUABAADQAJAAQA///7//n/9v/z//L/8v/w/+//7v/t/+v/
6f/o/+X/5P/k/+P/4P/g/+D/4P/d/93/3v/e/+H/4f/h/+L/4P/e/9v/2f/b/9z/3P/c
/97/3v/e/93/3P/c/9v/2//b/9v/2//b/9v/3P/c/9z/3//f/9//3//g/+H/4f/h/+H/
4f/h/+H/4f/h/+L/4v/i/+L/4v/i/+L/4//j/+P/4v/i/+L/4//l/+T/4//j/+P/4//k
/+T/4v/h/+H/4P/g/+D/3//f/+H/4f/h/+H/3v/e/97/3v/e/97/3//h/9//3//f/9//
3f/d/97/3v/g/+D/4P/g/97/3v/d/93/3//f/9//3//e/93/3P/b/9z/2//b/9z/3f/e
/9//4P/f/97/3f/c/97/3v/e/9//3v/d/9z/3P/e/9z/2//b/97/3v/e/97/3P/c/93/
3f/e/97/3v/f/97/3f/e/97/3P/c/9z/3P/e/9//4P/g/+T/5P/l/+f/5//n/+n/6f/p
/+v/6//r/+3/7//v//D/7//v//H/8v/0//L/8f/w//D/7//v//D/8P/u/+7/7f/t/+z/
6f/p/+r/6f/n/+f/5P/i/+H/4P/g/97/3f/c/93/3f/e/97/3P/c/9z/3P/a/9v/2//a
/9r/2v/a/9r/3f/d/93/3f/f/93/4P/h/+H/5//w//j/AwARACcAQgBjAH4AmACzAMgA
0ADNALoAlgBjACcA3/+X/2b/Uv9F/zT/Mf9B/1n/aP92/4n/mf+l/7T/w//N/9T/2f/i
/+X/6f/r/+z/7P/u//D/8//1//X/9v/3//X/+P/4//n/+v/7//v/+//+//7/AAAAAP7/
/////////v8AAAEAAgAEAAQABgAGAAkACgAKAAoACgALAAsADQAPABIAFAAVABYAFgAW
ABYAGQAcAB4AHgAfACAAIgAlACcAKAApACwALgAuAC4AMAA0ADYAOAA7AD0APwBCAEYA
SwBPAFEAUwBVAFgAWgBdAF0AYgBkAGYAagBrAG0AbwBxAHIAdAB0AHQAdAB0AHQAcgBw
AHAAbwBwAG8AbwBtAGkAZwBmAGQAYABdAFoAVwBWAFEATQBHAEAAPAA3ADEALQApACQA
HwAaABYAEQANAAwACAAEAAEA///8//n/+P/2//T/8//y//H/7//t/+z/7f/s/+z/6//p
/+j/5//m/+H/4f/i/+L/4//j/+P/5P/j/+L/4P/f/93/3v/e/97/3v/e/97/3f/e/+D/
4f/j/+L/4f/g/9//3//g/+D/4P/h/+H/4f/h/+L/4//j/+P/4//j/+P/4//l/+X/5v/m
/+X/5P/j/+L/5P/l/+X/5f/k/+T/5P/l/+f/5v/l/+X/5//n/+j/6P/o/+f/5//m/+X/
5P/i/+H/4//j/+P/4//i/+L/4v/i/+L/4v/j/+X/4f/h/+H/4f/f/9//4P/g/+D/4P/g
/+D/4v/i/+H/4f/e/93/3P/b/97/3//g/+H/3v/d/93/3v/g/+D/4P/g/97/3v/e/97/
3v/e/97/3//f/9//3//g/+L/4P/f/9//4P/g/+D/4P/g/+D/4f/h/97/3v/e/9//3v/f
/+D/4P/e/97/3//g/97/3v/f/9//3//i/+H/4P/f/97/4P/h/+L/4v/i/+L/4//l/+X/
5f/n/+f/6//t/+3/7f/r/+3/7f/u/+//7//x//L/9P/y//H/8P/u/+3/7f/u/+//7v/v
/+//7v/s/+j/5//m/+X/4//j/+L/4P/f/97/3v/c/9v/2v/Y/9f/1//W/9j/2P/Y/9j/
2f/b/9z/3P/Z/9j/1//W/9j/2f/a/9v/1//Z/9z/3//f/+X/7v/2////CwAjAEIAXQB2
AJAArwDEAMwAywC+AJYAYwAnAOH/l/9q/1T/P/8w/zn/T/9h/3D/fv+N/53/qf+0/8P/
z//U/9n/3v/g/+P/5P/k/+f/6v/t//H/7v/t/+3/7f/v//L/8v/z//T/9f/1//X/9v/2
//j/+P/4//n/+f/5//r//P/9//7//P/8//7//v8BAAIAAgACAAIAAwADAAUABwAKAAwA
DQAOAA4ADgAOAA0AEAASABIAFQAWABgAGwAdAB4AHwAiACMAJAAlACgAKAAqACwALwAy
ADUAOQA+AD8AQwBFAEcASQBMAE4AUQBUAFoAXQBgAGIAYwBlAGcAawBsAG4AbgBsAGwA
bABsAG4AbABsAGsAaABnAGcAZQBmAGUAZQBkAGAAXQBaAFcAVABPAEsARQBCAD4AOQAz
AC0AKQAkAB8AHQAaABYAEwAQAAwACAAFAAEA/v/7//r/+f/4//j/+P/2//P/8P/u/+3/
7P/s/+v/7P/s/+z/7P/r/+v/7P/s/+v/6f/n/+b/6P/o/+f/5//n/+j/6P/o/+j/6P/o
/+f/6f/q/+r/6//r/+v/6//r/+3/7v/u/+7/7//v/+//7//w//H/8f/x//D/7//u/+3/
7//v//D/8P/y//L/8v/y//L/8//z//P/8f/w/+//7//x//D/7//v//D/8f/z//T/8v/x
//H/8P/u/+7/7f/t/+7/7//w//H/7v/u/+7/7v/q/+r/6//t/+v/6//r/+v/6f/p/+r/
6v/s/+z/7P/s/+v/6v/o/+f/6f/p/+n/6f/p/+n/6f/p/+r/6f/p/+r/6P/o/+j/6P/m
/+b/5v/m/+b/5v/m/+f/5f/l/+X/5v/o/+b/5f/l/+j/6P/o/+j/5v/m/+f/5//k/+T/
5P/l/+b/5//o/+j/5f/k/+T/5P/l/+b/6P/p/+v/6f/o/+j/6P/o/+j/6v/r/+z/7P/u
/+7/7//x/+//7//x//H/9f/3//f/9//3//n/+f/6//3//f///wAA///8//r/+P/4//f/
9//4//n/+P/5//n/+P/2//L/8f/w/+//7f/t/+z/6v/p/+j/6P/m/+X/5P/i/+H/4f/g
/+L/4v/i/+L/5P/l/+X/5P/k/+T/5P/k/+T/4//i/+H/3//h/+b/6//r//P//v8EAA8A
JwBDAGAAfQCaALYAzQDYANoA0QC0AIIARQD9/7H/ff9k/07/Nf8y/0f/X/9z/37/jP+f
/63/t//C/8//2//i/+n/7P/s/+//8P/w/+7/8P/y//X/9//3//j/+f/3//r/+v/7//7/
///////////+/////v8AAAEAAQABAAMABgAIAAoACQAIAAkACAAJAAoACgAKAA4ADwAP
ABEAEQASABIAEQAVABYAFwAYABgAGgAbABoAHQAeACAAIwAnACgAKQAsADEAMgAzADYA
OAA6ADwAPwA/AEEARABIAEsATwBRAFMAVwBaAFwAXwBfAGQAZgBoAGwAbQBvAHEAcwB0
AHYAdgB2AHYAdgB2AHgAdgB2AHUAdABzAHMAcQBvAG0AbABqAGgAZQBiAF8AWgBVAFEA
SwBGAEIAPQA3ADEALQAoACMAIAAeABsAGQAYABQAEAANAAsACAAFAAQAAgAAAP///v/9
//v/+f/4//j/+P/5//n/+P/4//j/+P/z//P/9P/0//L/8f/w//D/8P/w/+//7//w//L/
8//0//L/8v/y//H/8f/y//L/8//z//P/8//z//P/9P/0//T/9//3//f/9//2//f/9//3
//f/9//3//f/+f/5//r/+v/8//z//P/8//r/+//7//v//P/8//z//f/8//r/+P/3//n/
+f/6//r/+v/5//n/+P/6//r/+f/5//f/9//3//f/9f/0//P/8v/x//L/9P/3//X/9f/1
//X/9f/1//b/9v/1//T/8//y//L/8v/x//H/8//z//P/8//z//P/8//z//L/8f/x//L/
8P/w//D/8P/y//L/8v/y//D/8P/w//H/8f/x//H/8v/y//D/7//v//L/8v/y//L/8P/w
//H/8f/w//D/8P/x//D/8f/y//L/8P/w//H/8v/w//D/8f/x/+//7//w//H/8//x//H/
8v/w//L/8//z//D/8v/y/+3/7P/t/+7/7//w//D/8f/y//L/9P/0//X/9//3//f/+f/5
//z///8AAAEAAAABAAAAAAACAAMABgAIAAcABAACAAAA/v/9//3//v8AAP7//v/9//7/
/v/8//3/+v/5//f/9//2//T/8//y//L/8P/v/+7/8P/v/+//7v/t/+z/6//q/+v/7f/u
/+7/7f/s/+v/6v/t/+3/7f/t//H/7f/q/+3/8//5//7/BgAPACEAOQBSAG8AiACmAMUA
2gDkAOkA3ACyAHcANQDv/6n/dv9W/z//Nv9H/2P/e/+M/5r/q/+5/8f/0v/d/+n/8v/1
//j/+P/7//z//P/+/wAAAgAFAAMAAwAEAAUAAwAGAAYABwAKAAsACwALAAoACgAMAAwA
DQAPABAAEQAQABIAEwAUABQAFAAWABYAGAAaABsAHAAcAB0AHQAfACAAIgAjACMAIwAk
ACUAJgApACwALgAuAC8AMAAyADUANQA2ADcAOgA/AEAAQQBEAEgASgBMAE8ATwBRAFQA
WABbAF8AYQBjAGUAaABqAG0AcQB2AHgAegB6AHsAfQB/AIEAggCEAIQAhwCIAIkAigCK
AIgAiACHAIgAhwCHAIUAhACDAIMAggCAAH0AegB3AHYAcQBtAGcAYQBcAFYATwBNAEkA
RAA/ADkANgAyAC8AKgAmACIAHwAdABoAFwAWABIAEAAPAA4ADQALAAkACAAHAAYABgAF
AAQABAAEAAQAAwADAAQABAACAAEAAAAAAAAAAAD/////AQACAAIAAgAAAAAAAAD//wEA
AgACAAMAAwADAAMAAwADAAQABAAEAAMAAwADAAMABAAFAAUABQAHAAcABwAHAAUABQAG
AAYABAAEAAQABAAGAAcABwAHAAYABgAGAAcABwAGAAUABQADAAMABAAEAAQAAwADAAIA
AwAEAAQABQAEAAMAAgABAAIAAgACAAIAAAAAAAEAAwD///////////3//f/+//7/AAAA
AAAAAAACAAIAAQABAP////////////////////8AAP////8AAP///v/9//z//v/+//7/
/v/8/w==
         </WaveFormData>
      </LeadData>
      <LeadData>
         <LeadByteCountTotal>10000</LeadByteCountTotal>
         <LeadTimeOffset>0</LeadTimeOffset>
         <LeadSampleCountTotal>5000</LeadSampleCountTotal>
         <LeadAmplitudeUnitsPerBit>4.88</LeadAmplitudeUnitsPerBit>
         <LeadAmplitudeUnits>��V</LeadAmplitudeUnits>
         <LeadHighLimit>2147483647</LeadHighLimit>
         <LeadLowLimit>268435456</LeadLowLimit>
         <LeadID>V5</LeadID>
         <LeadOffsetFirstSample>0</LeadOffsetFirstSample>
         <FirstSampleBaseline>0</FirstSampleBaseline>
         <LeadSampleSize>2</LeadSampleSize>
         <LeadOff>FALSE</LeadOff>
         <BaselineSway>FALSE</BaselineSway>
         <ExcessiveACNoise>FALSE</ExcessiveACNoise>
         <MuscleNoise>FALSE</MuscleNoise>
         <LeadDataCRC32>2092050636</LeadDataCRC32>
         <WaveFormData>
4v/i/+L/4v/l/+b/5//o/+n/6v/r/+z/7v/u/+7/7v/w//D/8P/w//D/8P/w//D/8f/y
//P/9P/2//b/9v/2//j/+P/4//j/+P/4//j/+P/4//j/+P/4//r//P/+/wAAAAAAAAAA
AAADAAQABQAGAAcACAAJAAoACwAMAA0ADgAOAA4ADgAOABIAFAAWABgAGwAcAB0AHgAi
ACQAJgAoACsALAAtAC4AMQAyADMANAA4ADoAPAA+AEEARABHAEoASgBKAEoASgBMAEwA
TABMAEwATABMAEwASgBKAEoASgBHAEYARQBEAEEAQAA/AD4AOwA4ADUAMgAtACoAJwAk
AB8AHAAZABYAEQAOAAsACAAFAAIA///8//r/+P/2//T/8f/w/+//7v/s/+z/7P/s/+r/
6v/q/+r/6P/o/+j/6P/m/+b/5v/m/+T/5P/k/+T/4v/i/+L/4v/i/+L/4v/i/+L/4v/i
/+L/4v/i/+L/4v/i/+L/4v/i/+L/4v/i/+L/5f/m/+f/6P/m/+b/5v/m/+b/5v/m/+b/
5v/m/+b/5v/o/+j/6P/o/+j/6P/o/+j/5v/m/+b/5v/o/+j/6P/o/+j/6P/o/+j/5v/m
/+b/5v/o/+j/6P/o/+f/5v/l/+T/5f/m/+f/6P/m/+b/5v/m/+X/5P/j/+L/5P/k/+T/
5P/k/+T/5P/k/+L/4v/i/+L/5P/k/+T/5P/k/+T/5P/k/+L/4v/i/+L/5P/k/+T/5P/m
/+b/5v/m/+X/5P/j/+L/5P/k/+T/5P/k/+T/5P/k/+L/4v/i/+L/4v/i/+L/4v/k/+T/
5P/k/+L/4v/i/+L/5P/k/+T/5P/l/+b/5v/n/+f/6f/p/+n/7P/t/+3/7v/v/+7/7v/t
//H/8f/y//L/8f/0//T/9P/y//L/8v/x//H/8f/y//P/8//y//D/8P/y//H/7v/t/+z/
6v/q/+n/6P/m/+b/5v/k/+L/4f/f/+H/4P/g/+D/4P/g/97/4P/e/97/3f/d/9//3//f
/9//3//g/+D/4P/g/97/3P/i/+n/6P/p//L/AwAaADMASQBcAHkAmwC4AMsA0gDIALAA
iwBcACMA6P++/6f/kf+E/4v/mv+g/6H/qv+y/7v/w//O/9f/3P/e/97/4v/k/+X/5//o
/+b/5v/o/+r/6v/q/+r/6//t/+//7//v//H/8f/x//L/8v/y//T/9f/z//P/8//z//X/
9f/2//b/9P/1//X/9v/4//n/+v/6//3//f/9//7//v///////////wAAAQABAAQABgAH
AAkACAAIAAsADAAOAA8AEAASABMAFAAVABYAGgAdAB4AHwAeACEAIgAlACcAKwAsAC4A
MAAyADMANQA4ADsAPQA/AEEAQwBFAEcASQBMAE0ATQBMAEwATABMAEsASwBLAEoASwBL
AEsASgBHAEcARgBDAEIAPwA+ADwAPQA5ADYAMwAvACsAJwAiACAAHQAZABUAFAASAA8A
DAAJAAcABAABAP///P/7//n/9//0//L/8f/x/+//7//w/+z/6//q/+n/6v/r/+v/6//q
/+r/6v/q/+j/6P/n/+b/6P/n/+f/5//l/+X/5v/m/+T/5P/j/+P/4//j/+P/4//m/+b/
5f/l/+f/6P/o/+j/6P/o/+j/6P/p/+n/6f/p/+f/5//m/+b/5//n/+j/6P/n/+f/5//n
/+f/6P/p/+n/6P/o/+j/6P/p/+n/5//n/+f/6P/o/+j/5v/m/+b/5f/l/+X/5f/l/+f/
5v/m/+b/5v/k/+b/5v/k/+P/4v/i/+P/4v/j/+T/5P/j/+L/3//h/+L/4v/i/+X/5f/k
/+T/4//h/+D/4P/i/+L/4v/i/+H/4f/h/+H/4v/i/+H/4f/h/+H/4f/h/+H/4f/i/+L/
5P/j/+P/5P/j/+H/4P/g/+H/4f/h/9//4f/i/+X/4//h/+H/4f/h/97/3v/f/97/3f/h
/+H/3//e/+D/4P/g/+D/4v/j/+T/5P/j/+P/5f/l/+X/5v/n/+f/6P/q/+r/6//r/+3/
7f/u/+7/7//y//L/9P/y//L/8v/x//H/8f/y//L/8f/v/+z/7P/s/+v/6P/l/+T/4v/i
/+P/4P/e/97/3v/d/9z/3P/d/93/3P/c/97/3v/e/9z/3v/e/97/3f/b/9v/2//b/9v/
2//c/9z/3P/c/9r/2P/c/+H/4v/n//T/BQAcADMASwBoAIUApwDCAM8A0AC+AJoAcQBC
AAcA0v+y/5f/g/+A/4//nP+i/6f/sP+6/8H/yf/O/9H/2P/i/+T/4v/l/+X/5v/m/+j/
6P/q/+z/7v/u/+7/7//x//P/8//z//f/9//3//j/+v/6//z//f/9//3//f/9//////8A
AAAAAAABAAEAAgACAAMABAAEAAcABwAHAAgACgALAAsACwANAA4ADwAPABMAFAAUABUA
FgAWABkAGgAaABsAHAAeAB8AIAAhACIAIgAlACYAJwApAC0ALwAzADUAOQA6ADwAQABC
AEMARQBGAEkASwBNAE0ATwBRAFMAVQBYAFkAWQBYAFgAWABYAFkAWQBZAFgAWQBZAFkA
WABXAFcAVgBTAFIATwBOAEwASgBFAEEAPQA6ADcANAAwAC4AKwAnACMAHgAcABkAFgAT
ABEADgALAAkABgAFAAMABAACAAEAAQD+//v/+v/6//n/+f/5//n/9//3//b/9f/2//b/
9v/2//f/+P/4//j/+P/3//f/9//1//X/9v/2//T/9P/z//P/8//z//P/8//2//b/9f/1
//X/9v/2//b/9P/0//T/9P/3//f/9//3//X/9f/0//T/9f/1//b/9v/z//P/8//z//H/
8v/z//P/8//0//X/9v/3//f/9f/1//P/9P/0//T/9v/2//b/9f/0//P/8v/x//L/8v/z
//T/9v/0//b/9v/0//P/8v/y//T/8v/y//L/8f/x//H/7//x//L/8v/y//P/8//y//L/
8P/v/+//8P/u/+7/7v/u/+//7//v/+//8v/y//H/8f/x//H/8f/x//H/8f/y//L/7v/r
/+v/7v/u/+7/7v/u//D/8f/y//L/8v/x//L/8f/0//b/+P/5//f/+P/3//f/+P/7//z/
/v/+////AgACAAAA/v/+//7/////////AAD//////v/8//z//P/7//j/9//2//T/9P/z
//D/7v/u/+7/7f/s/+z/6f/p/+j/6P/q/+r/6v/o/+r/6v/q/+n/5//n/+f/5//p/+n/
6v/q/+r/6P/o/+j/6v/r/+7/9f8AAA0AIAA1AEsAaACHAKUAwgDXAN4A1gC6AJUAbAA1
APL/wP+n/5f/iv+J/5T/oP+l/6z/tP+//8f/zP/T/9b/3P/k/+z/7v/v//H/8v/w//D/
8v/0//T/9P/0//X/8//1//X/9f/5//n/+f/6//r/+v/8//3//f/9//3//f/9//3//v/+
/wAAAQABAAIAAgADAAQABAAHAAcABwAIAAgACQAJAAkACwAMAA0ADQAPABAAEAARABIA
EgAVABYAFgAXABgAGgAcAB4AIAAiACIAJQAmACcAKgAtAC4AMQAzADcAOAA6ADwAPgA/
AEEARgBJAEsATQBNAE8AUQBTAFEAVABVAFUAVwBYAFkAWgBZAFkAWQBYAFcAVwBXAFYA
VQBVAFQAUQBPAEsASQBGAEMAPwA8ADkANwAzAC8AKgAmACMAHwAbABoAGAAVABIADQAL
AAgABQADAAAA///9//z/+v/5//n/+P/1//T/9P/z//P/8//z//H/8f/w/+//8P/w//D/
8P/u/+7/7f/s/+z/6//r/+v/6f/p/+r/6v/s/+z/6//r/+v/6//r/+v/7P/s/+v/6//t
/+7/7v/u/+z/7P/s/+z/7//v/+//7//v/+//7v/u/+7/7f/t/+z/7v/v//D/8f/w//D/
8P/v//D/8P/w//D/8f/x/+//7//t/+7/7v/u//D/8P/w/+//7//v/+//7//t/+z/7P/s
/+7/7P/u/+7/7f/t/+3/7v/u/+z/7P/s/+3/7f/t/+v/6f/q/+r/6v/r/+v/6v/q/+z/
6//r/+z/7P/s/+z/7P/p/+n/6f/p/+r/6v/p/+n/6//r/+v/6//q/+n/6f/o/+r/6f/p
/+r/6P/n/+f/6P/r/+r/6P/o/+j/6P/q/+v/7P/s/+v/6//t/+3/7f/u/+//7//w//L/
8v/z//X/9//3//j/+v/7//7//v/7//j/9//2//b/9//4//r/+v/5//f/9P/1//b/9v/0
//H/8P/u/+7/7f/q/+j/6P/o/+f/5v/m/+f/5//m/+b/5v/m/+b/5P/k/+T/5P/j/+P/
4//j/+P/4//j/+T/5P/i/+T/5v/k/+b/6//u//H/+v8NACIANwBRAGoAiQCnAL4AzwDO
AL4AogB9AE4AFQDe/7z/pf+T/47/l/+k/6r/rf+y/7z/w//L/9b/2//e/+L/6v/u/+7/
7f/t/+z/6v/q/+z/7v/u/+7/7v/v/+//8f/x//H/8//z//P/9P/y//L/9P/1//X/9f/1
//X/9//3//j/+P/6//v/+//8//z//f/+//7/////////AAAEAAUABQAFAAUABgAHAAcA
CQAKAAoACwAMAAwADwAQABIAEwAUABYAFwAYABkAGgAcAB8AIAAhACIAJQAmACkAKwAv
ADAAMgA0ADYANwA5ADwAPwBBAEMARQBHAEkASwBJAEwATQBNAFAAUABQAFAATwBPAE8A
TgBNAE0ATQBMAEsASwBKAEcARQBBAD8APAA9ADkANgAzAC8AKwAnACIAHgAbABcAEwAS
ABAADQAKAAkABwAEAAEA/f/6//n/9//4//b/9f/1//T/8f/w//D/6//r/+v/6//t/+3/
7P/r/+r/6v/q/+r/6v/q/+n/6P/q/+n/6f/p/+n/6f/q/+r/6v/q/+n/6f/n/+f/5//n
/+r/6v/p/+n/6f/q/+r/6v/o/+j/6P/o/+n/6f/p/+n/6v/r/+v/7P/r/+v/7P/s/+3/
7f/t/+3/6//s/+3/7f/s/+z/7P/s/+3/7f/r/+v/6//s/+z/7P/s/+z/7P/r/+r/6f/o
/+f/6v/q/+v/7P/q/+j/6v/q/+v/6//r/+z/6v/o/+j/6P/p/+n/6f/n/+f/6P/o/+j/
6//r/+r/6v/s/+v/6//s/+r/6v/q/+r/6f/p/+n/6f/q/+r/6f/p/+f/5//n/+f/6f/p
/+r/6v/q/+n/6f/q/+r/6f/p/+r/6f/p/+n/5//p/+z/7P/q/+r/6v/q/+r/6//s/+z/
7f/t/+//7//t/+7/7//v//H/9P/1//f/9f/3//f/+P/4//n//P/8//z/+v/6//r/9//3
//f/+P/7//v/+v/4//b/9v/1//L/8//y//D/8P/v/+z/6v/q/+r/6f/o/+j/5//n/+b/
5v/m/+b/5v/k/+b/5v/m/+X/5f/l/+X/5f/n/+f/6P/o/+j/6P/o/+b/6P/r/+z/8//8
/wsAHgA1AE0AZgCBAKUAwADPANQAygCuAIkAXAAjAOj/wv+t/5X/jP+X/6L/qP+x/7j/
wv/J/9H/2P/f/+T/6v/s/+z/7f/t/+7/7v/u/+7/8P/y//L/8v/y//P/9f/3//f/9//3
//f/9//4//j/+P/6//v/+//7//v/+///////AAAAAAAAAQABAAIAAAABAAIAAgADAAMA
AwAEAAYABwAHAAcACwAMAA0ADQAPABAAEAARABAAEAATABQAGAAZABoAHAAdAB4AHwAg
ACEAIwAjACMAJQApACsALwAvADMANAA2ADoAPAA9AD8ARABHAEkASwBMAE0ATgBPAE8A
UgBTAFMAVABUAFQAVABXAFcAVwBWAFMAUwBTAFIAUQBRAFAATQBMAEkASABGAEUAQQA+
ADsANwAzAC8AKgAqACcAIwAfABoAGAAVABIADQALAAgABQAFAAIAAQD///7//P/7//v/
+v/3//b/9v/1//X/9f/1//X/9f/0//P/8v/y//L/8v/x//D/7v/s/+//7//w//H/8f/x
//L/8v/y//L/8f/x/+//7//v/+//8P/w/+//7//v//D/8P/w//L/8v/y//L/8f/x//H/
8f/z//P/8v/y//H/8f/y//L/8f/x//H/8f/x//L/8//z//L/8v/y//L/8//z//H/8f/v
//D/8P/w//D/8P/w/+//7//v/+//7//x//D/8P/w//D/7v/w//D/7//v/+//8P/v/+z/
6//q/+7/7//w/+//7f/u/+7/7v/t/+3/7P/s/+7/7f/t/+7/7P/s/+z/7P/t/+3/7f/t
/+z/7P/r/+v/7P/t/+7/7//t/+3/7v/u/+7/7f/t/+7/7P/r/+v/7P/t/+3/7f/r/+v/
7P/v/+3/6f/p/+n/6f/t/+7/7v/u/+z/7P/s/+z/7P/s/+3/7v/u/+//7//x//H/8f/y
//P/8//2//j/+P/5//v//f/9//7//P/9/wAAAAAAAP7//v/+/////////wAA//////7/
/P/8//z/+//4//f/9v/0//T/8//w/+7/7v/u/+3/7P/s/+n/6f/o/+j/6P/o/+j/5v/p
/+r/6//r/+n/6f/p/+n/6f/p/+r/6v/o/+j/6v/q/+z/7f/w//P//P8JABoALwBHAGIA
fwCbALYA0QDeANgAvgCbAHQAPwACANL/t/+j/5L/k/+e/6b/rf+2/8L/yf/N/9T/3f/i
/+j/7v/y//L/8f/x//D/8P/w//L/9P/2//b/9v/3//X/9//3//f/+f/5//n/+v/8//z/
/v///////////////////wAAAAACAAMAAwAEAAQABQAGAAYABgAFAAQABAAJAAsADAAN
AA8AEAARABEAEQASABIAEwAUABQAFwAYABgAGQAaABwAHgAgACIAJAAlACcAJwAnACgA
KwAsAC8AMQA1ADYAOAA6ADwAPQA/AEQARwBJAEsATQBPAFEAUwBTAFYAVwBXAFYAVgBW
AFYAWQBZAFkAWABVAFUAVQBUAFMAUwBSAE8ATABJAEgARgBFAEEAPgA7ADkANQAxACwA
LAApACUAIQAeABwAGQAWABMAEQAOAAsABwAEAAMAAQAAAP7//f/9//7/+//6//r/9f/1
//X/9f/z//P/8v/x//L/8v/y//L/9P/0//P/8v/y//H/8f/x/+//7//w//D/7v/u/+3/
7f/u/+//8P/x//D/8P/v/+//7f/u/+7/7v/w//D/8P/w//P/8//z//P/8f/x//D/8P/v
/+//8P/w//H/8f/x//H/8f/y//P/8//y//L/8v/y//P/8//x//H/7//w//D/8P/w//D/
8P/v//H/8f/x//H/8f/w//D/8P/u/+z/7v/u/+//7//v//D/8P/u/+7/7v/v/+//7//t
/+v/7P/s/+z/7f/t/+z/7P/u/+3/7f/u/+z/7P/s/+z/6//r/+v/6//s/+z/6//r/+z/
7f/u/+//7v/t/+3/7P/s/+v/6//s/+r/6f/p/+r/7P/t/+7/7f/s/+z/7v/r/+v/6//r
/+v/6f/q/+z/7P/r/+v/6//r/+n/6f/r/+v/6f/q/+z/7P/s/+z/6v/r/+z/7P/t/+3/
7//v/+//8P/x//H/8P/y//L/8//1//f/9//4//j/+f/8//z//P/6//r/+v/5//n/+f/6
//3//f/8//r/+P/4//f/9P/x//D/7v/u/+3/6v/o/+j/6v/p/+j/6P/n/+f/5v/m/+j/
6P/o/+b/5//m/+X/4//l/+X/5f/l/+X/5f/m/+b/5P/k/+T/5v/m/+f/6v/v//L//f8S
ACsAQQBYAHMAkwC2AM8A3gDcAMgAqQCCAE0ADADU/7P/of+M/4X/kP+c/6H/qP+y/7v/
wf/I/8//1v/e/+L/6P/p/+n/6v/q/+j/6P/q/+z/7v/u/+7/7//v//H/8f/x//X/9f/1
//b/9v/2//j/+f/4//f/9v/1//X/9f/2//b/9//5//r//P/8//3//v/+/////////wAA
AQABAAAA//8BAAIAAwADAAYACAAJAAsADAAMAA8AEAAQABEAEgAUABMAFAAVABYAGAAb
ABwAHQAeACEAIgAlACkALQAuADAAMgA0ADUANwA8AD8AQQBDAEQARQBGAEcASQBMAE0A
TQBOAE4ATgBOAFEAUQBRAFAATwBPAE8ATgBNAE0ATABJAEgARQBEAEIAPwA7ADgANQAz
AC8AKwAmACQAIQAdABkAFgAUABEADgAKAAcAAwD///3/+v/5//f/+P/2//X/9f/0//H/
8P/w/+v/6//r/+v/6//r/+r/6f/m/+b/5v/m/+n/6v/q/+r/5//l/+T/4//l/+X/5v/m
/+b/5v/l/+X/4//j/+P/4//m/+b/5f/l/+P/5P/k/+T/5v/m/+b/5v/p/+n/6f/p/+n/
6f/o/+j/5//n/+j/6P/n/+f/5//n/+n/6v/r/+v/6v/q/+r/6v/t/+3/6//r/+n/6v/q
/+r/6v/q/+r/6f/p/+n/6f/p/+v/6v/q/+r/6f/m/+f/5v/m/+f/6P/q/+r/6P/o/+j/
5//n/+f/5f/m/+j/6f/q/+r/6f/n/+b/5//n/+j/6v/n/+b/5f/k/+X/5f/l/+X/6P/o
/+f/5//l/+X/5f/l/+f/5//o/+j/5//l/+T/5P/k/+P/4//k/+f/5//n/+X/4//k/+f/
5f/k/+X/5v/n/+f/5v/m/+b/5P/k/+T/5P/k/+X/5v/m/+n/6f/r/+v/7f/u/+//7//u
//D/8P/x//H/8//z//T/9P/1//j/+P/4//b/9v/2//X/9f/1//b/9f/1//T/8v/0//T/
8//w//H/8P/u/+7/6//o/+b/5v/m/+X/5P/k/+T/5f/l/+b/5f/k/+P/4P/i/+L/4v/h
/+H/4f/h/+H/4f/h/+L/4v/k/+T/5v/m/+T/5f/o/+3/9P8BABQALQBHAGIAfQCdAL4A
0wDcANYAvgCZAG4ANwD4/8b/q/+b/4r/hf+Q/5z/of+m/7D/u//D/8z/0//Y/9z/4P/m
/+n/6f/q/+r/6v/q/+z/7v/v//D/8f/z//H/8//z//P/8//z//P/9P/1//b/+f/7//r/
+f/4//f/9//3//j/+P/6//v/+//8//7///8AAAAAAQABAAEAAgAGAAcABwAHAAgACAAI
AAcACwAMAAwADQAOAA4AEQASABQAFQAWABgAFwAYABkAGgAcAB8AIAAhACQAJwAoACsA
LQAxADIANAA4ADoAOwA9AD4AQQBDAEUARwBJAEsATQBPAFIAUwBTAFQAVABUAFQAUwBT
AFMAUgBTAFMAUwBSAE8ATwBOAEsASABFAEQAQgBCAD8APQA7ADUAMQAtACgAJAAhAB0A
GQAUABIADwAMAAsACQAGAAMA///8//v/+f/4//b/9f/1//b/8//y//L/7//v/+//7//t
/+3/7P/r/+n/6P/n/+b/6f/q/+r/6v/p/+f/5v/l/+X/5f/m/+b/5P/k/+P/4//k/+X/
5v/n/+f/5v/k/+P/5f/m/+b/5v/o/+j/6P/o/+f/5//n/+f/5//n/+b/5v/o/+n/6//s
/+n/6f/p/+n/6f/q/+v/6//q/+r/6v/q/+3/7f/r/+v/7f/u/+7/7v/u/+7/7v/t/+z/
6//q/+n/6//q/+r/6v/s/+r/7P/s/+n/6f/p/+r/6v/o/+j/6P/n/+f/5//l/+f/6P/o
/+j/6f/p/+j/6P/n/+X/5P/k/+f/6P/p/+r/6P/n/+b/5f/o/+j/5//n/+n/6f/p/+n/
5//n/+j/6P/q/+n/6f/q/+j/5//n/+j/6f/p/+n/5//p/+r/7f/r/+n/6f/p/+n/5//o
/+r/6v/p/+n/6f/p/+n/6f/r/+v/6f/q/+j/6P/o/+j/6v/r/+z/7P/r/+v/7f/t/+//
8P/x//H/8v/0//T/9f/z//X/9f/2//b/9//6//r//P/6//r/+v/5//n/+f/6//3//f/8
//r/+P/4//f/9P/z//L/8P/w/+//7P/q/+r/6P/n/+b/5v/l/+X/5P/k/+T/5P/k/+L/
5f/m/+f/5//m/+X/5P/j/+X/5f/m/+b/5P/k/+j/6P/m/+f/6v/v//j/AQAWAC8ARQBc
AHUAlwC6AM8A2gDaAMQAnwB4AEUABgDU/7v/of+Q/5X/ov+q/6//tP+8/8X/y//Q/9n/
4v/k/+b/6v/r/+v/7P/s/+3/7v/x//T/8//y//H/8f/z//X/9f/1//X/9f/1//b/+P/4
//r/+//5//n/+f/5//v/+//8//z//P/9//3//v8AAAEAAgACAAEAAQABAAIABQAHAAgA
CQAKAAoACgAJAAkACgAKAAsADAAMAA8AEAAUABUAFgAYABkAGgAbABwAHgAhACIAIwAm
ACkAKgAtAC0AMQAyADQANQA2ADYANwA7AD8AQgBFAEcASQBLAE0ATwBSAFMAUwBSAFIA
UgBSAFUAVQBVAFQAUQBRAFEAUABQAFEAUQBPAE4ASwBKAEgARwBDAEAAPQA7ADcAMwAu
ACoAJwAjAB8AHgAcABkAFgATABEADgALAAcABAADAAEAAQAAAAAAAQD///v/+f/4//X/
9f/1//X/9f/1//T/8//0//T/9P/0//P/8v/w/+7/8P/v/+//7//v/+//8P/w//D/8P/v
/+//7//v/+//7//y//L/8f/x//H/8v/y//L/8v/y//L/8v/x//H/8f/x//H/8f/w//D/
8f/x//L/8v/z//P/8//z//H/8v/z//P/8P/w//D/8P/x//H/7//v//D/8v/z//T/8v/y
//L/8f/w/+//7v/t/+7/7v/v//D/7v/s/+7/7v/r/+v/6//s/+7/7P/s/+z/7f/t/+3/
6//t/+7/7v/u/+7/7f/r/+r/7P/r/+v/7P/q/+r/6v/q/+r/6//s/+3/7P/s/+v/6//p
/+n/6f/p/+n/6f/q/+r/6f/n/+b/5v/n/+f/6P/q/+n/6f/p/+f/5//o/+v/6f/n/+f/
5//n/+n/6v/s/+z/6v/p/+j/5//p/+n/6//r/+3/7f/q/+r/6v/q/+r/7P/t/+7/7v/v
/+//8f/x//H/8v/z//P/9P/2//b/9//3//n/+f/6//r/+//+//7//f/6//n/+P/3//f/
9//4//r/+//7//r/+f/4//b/8v/z//L/8P/w/+//7P/q/+r/7P/r/+r/6v/n/+f/5v/m
/+b/5v/m/+T/6P/o/+j/5//n/+f/5//n/+X/5f/m/+b/5P/o/+z/7P/q/+3/9P/1//7/
EwAuAEMAWwB2AJUAuQDQAN8A4ADUALYAiwBWABkA5P/G/63/k/+O/5v/qP+w/7P/uv/E
/83/0f/W/9v/4v/o/+z/7P/v/+//8P/w/+7/7v/w//L/9P/0//T/9f/z//X/9f/1//n/
+f/5//r/+P/4//r/+//9//3//f/9/wEAAQACAAIAAAABAAEAAgAAAAEAAgACAAQABQAG
AAgABwAHAAYABQAKAAwADgAPABAAEAAPAA8AEgASABUAFgAZABsAHQAgACAAIAAgACAA
JAAnACgAKQAnACkAKQArAC8AMwA0ADYAOgA8AD0APwBBAEMARABFAEgASwBOAFEAUABS
AFIAUQBUAFQAVABUAFUAVQBVAFQAVQBVAFUAVABRAFEAUABNAE0ASwBLAEoASABDAD8A
OwA5ADUAMQAsACkAJQAgABsAGgAYABUAEgARAA8ADAAJAAcABAADAAEAAAD+//3//f/8
//n/+P/4//X/9f/1//X/9f/1//T/8//x//D/7//u//D/8P/v/+7/7v/t/+3/7f/v/+//
8P/w//D/8P/v/+//7//v/+//7//y//L/8f/x//D/8P/v/+7/7v/u/+7/7v/v/+//7//v
/+//7//u/+7/8f/x//L/8v/z//P/8//z//L/8v/y//H/8f/y//P/9P/0//P/8P/v//H/
8v/y//L/8v/y//L/8f/z//P/8//z//H/8P/w//D/7//s/+3/7P/t/+//8f/0//L/8P/w
//D/8//z//P/8f/v//D/8P/w/+//7//u/+7/7v/t/+3/7v/w//D/8P/w/+//7//v/+//
7v/u/+3/7f/v/+//7//v/+3/7f/u/+7/7v/t/+3/7v/s/+v/6//s/+//7//v/+3/6//s
/+//7f/r/+v/6//r/+v/7P/u/+7/7f/t/+3/7f/r/+v/7f/t/+3/7f/s/+z/7f/t/+3/
7f/s/+//7//v/+3/7f/t/+r/6P/r/+z/7f/u/+z/7f/u/+7/7f/t/+//7//v//D/8f/x
//P/9v/3//n/+P/5//j/+P/5//v///8AAP///P/7//r/9//3//f/+P/6//v/+//6//v/
/P/8//r/9//2//T/9P/x/+7/7P/s/+z/6//q/+r/6//r/+r/6v/p/+j/5//k/+f/6P/p
/+n/5//n/+f/5//p/+n/6v/q/+z/6v/o/+b/6P/p/+z/7//2/wUAGAAtAEMAWgB1AJcA
tgDNAN4A4gDMAKcAfgBNABQA4P+7/5//kv+X/6j/tP+7/8D/xv/N/9X/2v/h/+j/7P/u
//D/7//v//D/8P/x//L/9f/4//b/9v/2//f/9f/3//f/9//5//n/+f/6//j/+P/6//v/
/P/9//7/////////AAAAAAAAAQABAAIABAAFAAYABgAFAAUABQAGAAgACQAJAAkACQAK
AAsACwANAA4ADgAPABAAEAATABQAFQAVABUAFgAYABoAHAAeACIAJQAmACcAJgApACoA
LQAxADUANgA4ADgAOgA7AD0APgBBAEMARQBFAEcASQBLAEsATgBPAE8AUQBSAFMAVABT
AFMAUwBSAFIAUwBUAFQAVQBVAFQAUQBSAE8ATgBMAE0ASQBGAEMAPQA5ADUAMAAwAC0A
KQAlACIAIAAdABoAFQATABAADQANAAoACQAHAAUAAgAAAP///v/7//r/+v/5//n/+f/5
//f/9//2//X/9v/2//b/9v/2//b/9f/0//T/8//z//P/9f/1//b/9v/1//T/8v/x//P/
8//z//P/9P/0//P/8//z//T/9P/0//T/9P/0//T/8//z//P/8//1//X/9P/0//P/8//0
//T/8f/x//H/8f/z//T/9f/1//L/8v/y//L/8//z//H/8f/x//L/8v/y//L/8v/y//H/
8v/z//T/9f/0//L/8f/w//L/8P/y//L/7//v/+//8P/w/+7/7v/u/+//7//v/+3/7f/u
/+7/7v/x//H/8P/w//D/7//v//D/7v/u/+7/7v/v/+//7//v/+//7v/s/+v/7P/t/+7/
7//t/w==
         </WaveFormData>
      </LeadData>
      <LeadData>
         <LeadByteCountTotal>10000</LeadByteCountTotal>
         <LeadTimeOffset>0</LeadTimeOffset>
         <LeadSampleCountTotal>5000</LeadSampleCountTotal>
         <LeadAmplitudeUnitsPerBit>4.88</LeadAmplitudeUnitsPerBit>
         <LeadAmplitudeUnits>��V</LeadAmplitudeUnits>
         <LeadHighLimit>2147483647</LeadHighLimit>
         <LeadLowLimit>268435456</LeadLowLimit>
         <LeadID>V6</LeadID>
         <LeadOffsetFirstSample>0</LeadOffsetFirstSample>
         <FirstSampleBaseline>0</FirstSampleBaseline>
         <LeadSampleSize>2</LeadSampleSize>
         <LeadOff>FALSE</LeadOff>
         <BaselineSway>FALSE</BaselineSway>
         <ExcessiveACNoise>FALSE</ExcessiveACNoise>
         <MuscleNoise>FALSE</MuscleNoise>
         <LeadDataCRC32>2141125904</LeadDataCRC32>
         <WaveFormData>
6v/q/+r/6v/s/+z/7P/s/+z/7P/s/+z/7P/s/+z/7P/u/+7/7v/u/+7/7v/u/+7/8P/w
//D/8P/w//D/8P/w//L/8v/y//L/8v/y//L/8v/w//D/8P/w//L/9P/2//j/9//2//X/
9P/3//j/+f/6//z//P/8//z//v/+//7//v/8//z//P/8//7/AAACAAQABQAGAAcACAAK
AAwADgAQABIAEgASABIAFAAUABQAFAAWABgAGgAcACAAIgAkACYAJAAkACQAJAAlACYA
JwAoACYAJgAmACYAJgAmACYAJgAlACQAIwAiACIAIgAiACIAIAAeABwAGgAYABYAFAAS
AA8ADAAJAAYABAACAAAA/v/6//j/9v/0//P/8v/x//D/7f/s/+v/6v/q/+r/6v/q/+j/
6P/o/+j/5v/m/+b/5v/m/+b/5v/m/+T/5P/k/+T/4v/i/+L/4v/i/+L/4v/i/+L/4v/i
/+L/4P/g/+D/4P/g/+D/4P/g/+D/4P/g/+D/4//k/+X/5v/k/+T/5P/k/+T/5P/k/+T/
4v/i/+L/4v/j/+T/5f/m/+T/5P/k/+T/5P/k/+T/5P/k/+T/5P/k/+T/5P/k/+T/4v/i
/+L/4v/k/+T/5P/k/+L/4v/i/+L/5P/k/+T/5P/k/+T/5P/k/+P/4v/h/+D/4P/g/+D/
4P/g/+D/4P/g/97/3v/e/97/4P/g/+D/4P/i/+L/4v/i/+D/4P/g/+D/4v/i/+L/4v/k
/+T/5P/k/+P/4v/h/+D/4P/g/+D/4P/g/+D/4P/g/+D/4P/g/+D/4P/g/+D/4P/g/+D/
4P/g/97/3v/e/97/3//g/+H/4v/i/+P/4//k/+T/5f/l/+f/5//o/+j/6f/n/+j/6f/p
/+3/7v/v//D/7//w//D/8P/v/+//7//v/+//7//v//D/8P/w/+//7//w/+//7v/s/+r/
6f/p/+f/5f/k/+P/4v/g/9//3v/d/97/3f/d/93/3f/d/93/3f/b/9v/2v/a/9z/3P/c
/9z/3P/c/9z/3P/c/9j/2P/c/97/3f/b/9//6//5/woAGAAiADIATQBmAHgAgwCEAIEA
eABjAEgAJgAHAPH/2//N/83/0v/Q/8v/y//O/9P/1//c/+H/4f/h/9//4f/h/+L/4v/g
/+D/4f/h/+L/4v/h/+H/4v/i/+P/4//j/+X/5f/l/+X/5P/l/+f/5//m/+b/5v/m/+f/
6P/p/+n/6f/p/+j/6P/p/+r/6v/q/+z/7P/r/+v/7v/t/+3/7P/t/+7/7v/u//H/8v/z
//P/8//0//X/9v/2//b/9v/4//r/+v/7//3///8BAAEAAgABAAIAAwAFAAYACAAJAAkA
DQAOAA8AEAAQABIAFQAVABYAGAAZABoAHQAfACAAIAAgACAAIAAgACEAIAAfAB0AHgAf
ACAAIQAhACAAHwAbABsAGQAaABoAGQAZABYAFAARAA8ACwAJAAcABAABAP///P/7//n/
+P/4//b/9P/x//D/7v/s/+z/6f/m/+b/5f/n/+b/5v/l/+P/4f/g/9//3//g/+H/4v/i
/+D/4P/i/+D/3v/e/97/4P/g/9//3v/c/93/3f/d/93/3f/d/9v/2//c/9z/3P/e/97/
3f/d/9//3//g/+D/4P/g/97/3v/h/+H/4f/h/+H/4P/d/9z/3P/c/97/3v/e/97/3v/d
/97/3v/e/97/3//f/97/3v/g/9//3//f/93/3v/f/9//3P/c/9z/2//b/9v/2//b/93/
3f/d/93/3f/d/97/3v/b/9r/3f/c/97/3P/b/9v/2//c/9v/2f/a/9n/2f/Y/9r/2//b
/9v/2v/Z/9j/2P/a/9n/2f/Z/9n/2P/Y/9n/2v/a/9r/2P/Y/9j/2P/Y/9f/2P/Z/9n/
2//Z/9v/2//a/9n/2f/a/9n/2f/Z/9j/2v/d/93/2//Z/9n/2v/c/9v/2v/a/9n/1//a
/9z/2v/Y/9r/2v/a/9r/3P/c/93/3f/c/9z/3f/d/+H/4f/i/+L/4//j/+T/5f/l/+f/
6P/p/+r/6//s/+z/7P/r/+v/6//r/+v/6//r/+z/7P/s/+v/6//q/+n/6P/k/+L/4f/h
/+H/3//e/93/3f/d/97/3//h/+D/3//f/9//3//f/9//3//f/9//3v/e/97/3v/e/97/
3v/e/97/3v/c/9r/2P/a/9z/2//f/+X/8f///w4AHgAwAEQAXwB4AIQAiwCMAIEAcgBf
AEAAHgAFAO3/1//P/9X/2v/Y/9f/2f/e/+H/4//k/+X/6//z//X/8//z//T/9P/y//L/
8//z//T/9P/z//P/9P/1//f/+P/5//v/+//7//v///8BAAQABQAGAAYABgAGAAcACAAJ
AAkABwAHAAYABgAHAAgACAAIAAkACgAKAAsADwAPABAAEAATABQAFAAUABcAGAAZABkA
FwAYABkAGgAaABoAGgAcAB4AHgAfACEAHwAhACEAIgAlACYAJwApAC4AMAAxADEANQA2
ADcAOAA4ADoAPQA9AD4AQABBAEIARQBHAEgASABGAEYARgBGAEoASgBKAEkASwBLAEsA
SwBKAEoASgBHAEgARQBFAEQAQgBBAD0AOgA7ADkANQAzADMAMAAtACsAKQAnACQAIgAg
AB4AHAAZABoAGAAWABYAFgAUABUAFQATABIAEgARAA4ADQANAA0ADgAOAA4ADgAOAAwA
DAAOAA8ADgAPABAAEgASABEAEAAPAA8ADgANAA8ADwAPAA0ACwAMAAwADAAQABAADwAP
ABEAEQASABIAEAAQAA4ADgAPAA8ADwAPABIAEgAQABAAEAAQABIAEgARABAADwANAA4A
DgAOAA4AEQARABAAEAAQAA8ADwAPAA0ADgAPAA8AEAAQABAADwAOAA0ADAALAAwADQAO
AA8ADwAPABAAEAANAAwADwAOABAADgANAA0ADQAOAA0ACwALAAsADAAMAAwADQANAA0A
DAALAAoACgAKAAkACQAJAAsACgAKAAsADgAOAA4ADAAMAAwADAAMAAwADAAMAAsACQAH
AAcACgAIAAgACAAIAAkACgAMAA0ADQAMAAwACwAOAA8AEQASABIAEQARABEAEwAVABYA
FwAYABkAGgAaABgAFwAXABcAGQAZABkAGQAYABgAGAAXABcAFgAVABQAEgAQAA8ADwAN
AAsACgAJAAgABwAHAAcABQAEAAMAAwAFAAUABQAFAAMAAwADAAIAAAAAAAAAAAABAAIA
AwAEAAQAAAAAAAAA/v/+////AwAJABMAHQAqADgASgBgAHUAjgCiAK0ArAClAJYAhwBu
AEYAIwAPAP//7//r//D/8v/x/+//8P/3//n/+P/5//v//f8DAAkACwAMAAwACgAIAAkA
CQAKAAgABwAHAAgABgAHAAcABwAHAAcABwAHAAoACwANAA0ADAAMAAwADAALAAwADQAN
AA8ADwAOAA4ADwAQABAAEAASABIAEQARABQAEwATABIAEwAUABQAFAAVABYAFwAXABcA
GAAZABoAGgAaABoAHAAdAB4AIAAjACIAIwAiACIAJQAmACcAKQAqACwALQAtADEAMgAz
ADQAOAA6AD0APQA+AEAAQQBCAEEAQwBEAEQARgBGAEYARgBIAEgASABHAEcARwBHAEcA
RgBGAEYAQwBCAD8APwA+ADsAOwA4ADYAMwAxAC0AKwApACYAIwAhAB4AHQAbABoAGAAW
ABQAEQAOAAwACgAKAAsACAAIAAcABwAGAAYABQAEAAMAAwADAAIAAgACAAIAAgAAAAAA
AgAAAP7//v/+//7//v/9//z/+v/7//v/+//8//3//v/9//v//P/8//z//P/8//v/+//9
//3//v/+//7//v/8//z///////////8AAAAA/v/+//z//P/+//7///8AAAEAAQAAAAAA
AAAAAAEAAQAAAAAAAAD////////9//7/////////AAABAAEA///////////9//3//f/9
//3//f/+//7/+v/6//7//v8AAP7//f/9//z//v/+//3/+v/5//n/+P/6//v/+//7//v/
+//7//z//P/7//v/+//5//j/+P/5//r/+v/6//j/+f/6//v//P/6//r/+v/5//v/+f/7
//v/+P/3//f/+P/7//r/+P/4//j/+P/6//r/+//7//z//P/9//3//f/9//7//v//////
AAABAAMABQAGAAcACgALAAwADAAJAAcABgAFAAYABwAIAAkACQAIAAcABQAGAAYABgAG
AAIAAAD//////f/7//r/+f/4//f/9//3//n/+P/3//f/9f/1//X/9f/1//X/9f/0//T/
9P/0//T/9P/0//T/9P/0//T/9v/y//L/9P/z//P/+f8FABMAIAAwAEAAVABrAIQAlACX
AJYAjwCEAHEAVAA0ABkAAwDx/+f/6f/u/+7/6f/p/+z/7//x//T/9//1//f/+//9//v/
/P/8//r/+P/5//n/+v/4//f/9//4//r/+//7//v/+//7//v/+//6//v//f/9//z//P/8
//z//f/+/////////////v/+////AAAAAAAAAgACAAEAAQAFAAUABgAGAAUABgAGAAYA
CQAKAAsACwAJAAoACwAMAA4ADgAOABAAEAAQABEAEwATABUAFQAWABcAGAAZABsAHgAg
ACEAIQAjACQAJQAmACgAKgAtAC0ALgAwADEAMgAxADMANAA0ADYANgA2ADYAOAA4ADgA
NwA3ADcANwA3ADgAOAA4ADUAMgAvAC8ALgAvAC8ALAAqACcAJQAhAB8AGwAYABUAEwAS
ABEADwAOAA4ADAAKAAcABgAEAAIAAgADAAAAAAD///3//P/8//v/+v/5//n/+f/6//r/
+v/6//j/9v/2//j/+P/2//b/9v/2//b/9f/0//b/9//3//f/9//3//f/9f/1//b/9v/2
//j/+P/3//f/9//3//j/+P/2//b/9P/0//f/9//3//f/+v/6//j/+P/4//j/+v/6//r/
+v/6//n/+P/4//j/+P/5//n/+P/4//j/9//3//f/9//4//n/+f/4//j/+P/3//b/9f/0
//P/9P/1//b/9//1//X/9v/2//T/9P/4//j/9v/0//P/8//0//b/9v/1//T/8//z//L/
9P/1//X/9f/1//X/9f/2//b/9f/1//X/9f/0//T/9f/2//b/9v/0//T/9P/0//T/8//0
//X/9f/1//P/9f/1//T/8//z//T/9f/1//X/9P/0//f/+P/3//b/9f/0//b/9v/3//f/
+P/4//n/+f/6//n/+f/4//z//f///wEA//8BAAIAAwAEAAUABgAGAAYABQAFAAUAAwAD
AAMAAwAGAAYABgAFAAMAAgABAAAAAAD+//3//f/5//f/9v/1//T/8//z//P/9f/0//P/
8//z//P/8//z//P/8//z//L/8v/y//L/8v/y//L/8v/y//T/9P/y//D/7v/w/+//8//5
/wEADQAcACwAOABMAGcAgACOAJkAnACVAIgAeQBcADgAGwAHAO//4//n/+r/6P/p/+v/
7v/x//X/9v/3//n//f/9//v/+f/6//r/+P/4//n/+f/6//r/+f/5//r//P/9//3//f/7
//v/+//7//r/+//9//3//P/8//z//P/+/wAAAgADAAMAAwACAAIAAQACAAIAAgACAAIA
AQABAAUABQAGAAYABwAIAAgACAALAAwADQANAAwADAAMAAwADwAQABEAFAAUABQAFQAX
ABUAFwAXABgAGQAaABsAHQAgACIAIwAjACUAJgAnACgALAAuADEAMQAwADIAMwA0ADUA
NwA4ADgAOAA4ADgAOAA6ADoAOgA5ADsAOwA7ADsAOgA6ADoANwA2ADMAMwAyADMAMwAw
AC4AKwApACUAIwAjACAAHQAbABkAFwAUABIAEAAOAAwACQAKAAgABgAGAAUAAgACAAEA
AQAAAAAA//8AAP///////wAAAAAAAAAA///8//v//P/6//j/+P/4//v//P/8//z//P/9
//3//f/9//3//f/7//v//P/8//z//P/8//v/+//7//v//P/8//7//v/8//z//f/9//3/
/f/+//7//P/8//z//P/+//7//P/8//z/+//8//z//P/8//3//f/8//z//P/7//v/+//5
//r/+//7//z//P/8//v/+//7//v/+//9//3//f/9//v/+//8//z/+v/6//7//v/9//r/
+P/3//r//P/8//v//P/7//v/+v/4//n/+f/5//v/+//7//z/+v/5//n/+f/7//r/+v/7
//v/+v/5//b/9//4//n/+v/5//r/+//7//n/9//5//n/+v/5//n/+v/6//n/+P/2//b/
+f/5//f/9f/1//b/+P/4//r/+f/5//j/9v/2//b/9v/4//j/+f/5//r/+v/7//v/+//7
//z//P//////AAABAAMABQAGAAcABgAHAAgACAAIAAcABwAHAAgACQAKAAsACgAKAAoA
CQAJAAgABwAGAAQAAgABAAEAAQD///7//f/8//v/+//7//n/+P/3//f/9f/1//X/9f/2
//f/+P/4//j/+P/4//j/9v/2//b/9v/2//b/9v/2//b/9P/3//f/+/8DAA8AHAAqADoA
TABfAHYAkACfAKIAnQCWAIcAbgBMACsAEQD9/+v/5f/q/+r/6f/r//D/8f/x//T/+f/5
//3/AQABAP//AAAAAP7//P/9//3//v8AAP////8AAP7///////////////////8AAAEA
AwADAAQABAAEAAQAAwAEAAUABQAFAAUABAAEAAUABgAGAAYABAAEAAMAAwAIAAkACwAM
AA0ADgAOAA4ADQAOAA8ADwARABIAEwAUABQAFAAUABYAFwAYABoAHQAcAB0AHAAcAB0A
HgAfACEAJAAmACcAJwApACoAKwAsADAAMgA1ADUANAA2ADcAOAA5ADsAPAA8ADwAPAA8
ADwAPgA+AD4APQA9AD0APQA9AD4APgA+ADsAOAA1ADUANAA1ADUAMgAwAC8ALQApACcA
JwAkACEAHwAcABsAGQAYABYAFAASAA8ADgAMAAoACgAJAAYABgAFAAUABAAEAAMAAAD/
//////8AAAAAAAAAAAAA/v/+/wAAAgAAAAAAAAD+//7//f/8//z//f/9//3//f/9//3/
+//9//7//v/+//7//v/9//3/+//7//z//P/9//7//f/+/wEAAQABAAEAAQAAAP3//P/8
//z//v/+/wAAAAAAAP//AAAAAAAAAAD//////v/+/wAA/////////v/+//7//f/+//7/
/v/9//3//f/9//3//f/9//3//f/7//v//P/8//z//P8AAAAA/v/8//v/+//6//z//P/7
//z/+//7//r//P/9//3//f/9//3//f/+//z/+//7//v/+//6//r/+//8//z//P/6//v/
/P/9//7//P/8//z/+//7//n/+//7//r/+f/5//r//f/9//3//P/6//3//f/7//n/+f/6
//z/+//6//r/+f/7//z//P/8//r/+f/5//r/+v/6//z//P/8//z/+v/6//v/+//+//7/
//////////8AAAAAAQABAAIAAwADAAUABgAHAAgACQAKAAoADAALAAsACwAJAAkACQAJ
AAwADAAMAAsACQAIAAcABgACAAAA//////3/+//6//n/+f/5//r/+//5//j/9//3//n/
+f/5//n/9//3//f/9v/2//b/9v/2//b/9v/2//b/9P/0//T/9v/2//L/8//z//P/+f8J
ABgAJAAyAEIAWQB0AIwAmwCgAJ0AlgCJAHAATAApAA8A+//n/93/4P/m/+P/4//m/+n/
6//q/+v/7//1//f/+f/5//r/+v/4//b/9//3//j/+P/3//f/+P/6//v/+//7//3//f/9
//3//P/9///////8//z//P/8//v//P/9//3//v//////AAABAAIAAgACAAQABAADAAMA
BAADAAMAAgAFAAYABgAGAAcACAAJAAkACwAMAA0ADgAOAA4ADgAQAA4ADgAPABEAEQAT
ABMAFAAVABYAFwAZAB4AIAAhACEAIwAkACUAJgAoACoALQAtACwALgAvADAAMwA1ADYA
NgA0ADQANAA0ADgAOAA4ADcANwA3ADcANwA2ADYANgAzADIALwAvAC4ALQAtACoAKAAl
ACMAHwAdAB0AGgAXABUAEwARAA4ADAALAAgABQABAAAA/v/8//z//P/6//v/+//5//j/
+P/3//b/9f/1//X/8v/y//L/8v/w/+7/7v/w//L/8v/0//b/8//y//D/7v/u/+//7//v
//H/8f/x/+//7v/u/+3/7P/w//D/7//v/+//7//w//D/8P/w/+7/7v/w//H/8v/z//X/
9P/x//D/8v/y//T/9P/y//L/8v/x//H/8v/z//T/9f/1//T/9P/0//P/8//z//P/9P/1
//X/8v/y//L/8f/x//H/8f/x//P/8//z//P/8f/x//L/8v/y//L/9v/2//T/8v/x//H/
8f/y//H/7//w//H/8//0//P/8//y//H/8f/x//H/8v/x/+//7v/t/+//7v/u/+//8P/w
//D/7v/w//D/8P/w/+//8P/x//H/8P/t/+7/7f/u/+3/7f/u/+//7//v/+7/7P/v/+//
7f/u/+//8f/0//D/7v/v//L/8f/w/+//7v/u/+7/7//v//H/8v/0//X/9f/1//b/9v/3
//f/+P/5//f/+f/6//v//P/9//7//v8AAP///////////////////v/+//7//f/9//z/
+//6//n/+P/4//n/9v/z//H/7//u/+3/7f/t/+7/7v/u/+//7f/t/+3/7f/t/+3/7f/s
/+r/6v/q/+r/6v/q/+r/6v/u/+7/7v/u/+r/6P/p/+v/7//3/wMAEgAkADQARABdAHgA
jgCXAJgAlQCIAHcAXgA+ABsABQD1/+P/2f/e/+D/3f/b/+D/5f/n/+r/7f/v/+//7//x
//P/9P/0//L/9P/1//X/9v/2//X/9f/2//T/9f/1//X/9f/1//X/9f/4//n/+//7//j/
+P/4//j/9//4//n/+f/7//v/+v/6//3//v/+//7//v/+//3//f8BAAEAAgACAAEAAgAC
AAIABQAGAAcABwAFAAYABwAIAAoACgAKAAwADAAMAA0ADwARABMAEwAUABUAFgAXABkA
HAAeAB8AHwAjACQAJQAmACcAKAAqACkALAAuAC8AMAAxADMANAA0ADYANgA2ADYANwA2
ADUAMwA0ADUANgA3ADcANgA1ADEAMgAvAC8ALgAvAC8ALAAqACgAJQAgAB0AGwAYABUA
EwANAAsACAAGAAgABgAEAAEA/v/8//r/+v/5//b/9v/1//f/9v/2//X/9P/z//P/8//w
//D/8P/w/+7/7P/s/+7/7//u/+//8P/v/+7/7P/q/+r/6//r/+v/6f/p/+n/5//q/+z/
7f/u/+3/7P/q/+n/5//n/+j/6P/p/+r/6f/q/+3/7f/t/+3/7//u/+v/6v/s/+z/7v/u
/+3/7P/r/+n/6f/q/+v/7P/r/+v/6v/q/+v/6//s/+3/7f/u/+//7//s/+z/7P/r/+r/
6f/o/+f/5//n/+f/5//m/+f/6f/q/+b/5v/q/+r/6P/m/+X/5f/l/+b/5f/j/+P/4//k
/+T/5P/l/+X/5f/i/+H/4P/g/+L/4//l/+f/5v/k/+P/4//m/+b/5v/k/+b/5v/m/+b/
5f/m/+f/5//n/+X/5//n/+b/5f/l/+b/5//n/+f/5v/m/+n/6f/n/+X/5f/m/+j/5v/m
/+f/5//n/+j/6P/o/+j/5//n/+j/6P/q/+j/6P/o/+j/6v/q/+v/6//q/+r/6//r/+3/
7f/u/+7/8f/x//L/8//x//P/9P/1//b/9//4//j/+v/5//n/+f/5//n/+f/5//z//P/8
//v/+f/4//f/9v/0//L/8f/x/+//7f/s/+v/6P/n/+f/5//n/+b/5f/l/+X/5f/l/+X/
6P/p/+r/6v/p/+j/5//m/+j/6P/o/+j/5P/m/+j/6P/m/+b/5f/n/+v/8f/9/w4AGgAm
ADYATwBsAIIAjQCUAJMAhgB5AGQAQAAfAAkA8//h/+H/5v/k/+P/4f/i/+X/5//m/+v/
8f/x/+//8f/v//D/8P/u//H/8//0//b/9f/z//L/8v/0//X/9f/1//X/9f/1//X/9P/1
//f/9//4//j/+P/4//n/+v/7//v/+//7//r/+v/7//z//P/8//z//P/7//v/AQABAAIA
AgACAAIAAQAAAAEAAgADAAMAAwAEAAUABgAIAAgACAAKAAoACgALAA0ADQAPAA8AEAAS
ABQAFgAZABoAHAAdAB0AHAAcABwAHAAfACIAJgAnACoALAAtAC4ALwAxADIAMgAyADIA
MgAyADYANgA2ADUAMgAxADAALwAzADQANQAzADQAMQAxADAALQAtACoAKAAnACUAIQAf
AB0AGgAXABUAEgARAA8ADgAMAAoACAAFAAIAAAD+//7/AAD+///////8//r/+f/3//b/
9f/1//X/9P/0//T/9P/2//T/9P/2//P/8P/v/+7/8P/w/+//7v/u/+//7//v/+3/7f/t
/+v/7f/u/+7/7v/w//D/7//v/+//7//w//D/8P/w/+7/7v/x//H/8f/x//H/8P/t/+z/
7v/u//D/8P/w//D/8P/v//D/8P/w//D/8P/v/+3/7P/u/+3/7f/t/+//8P/x//H/8P/w
//D/7//u/+3/7P/r/+z/7f/u/+//6//r/+z/7P/o/+j/7P/s/+z/6v/p/+n/6P/q/+r/
6f/r/+v/7P/s/+v/6//q/+n/6//r/+v/7P/q/+n/6f/p/+v/6v/q/+v/6v/q/+r/6P/o
/+j/6P/o/+f/6P/p/+n/6P/l/+b/5f/l/+X/5v/o/+n/6f/p/+j/6P/r/+v/6f/n/+f/
6P/q/+r/6v/r/+v/6f/q/+r/6v/s/+v/6//s/+7/7v/u/+7/7v/u/+7/8P/w//H/8f/y
//L/8//z//X/9f/2//b/+f/5//r/+//5//v//P/9//7///8AAAAA///9//z/+//9//3/
/f/9////AAABAAEA/v/8//r/+P/4//b/9f/1//H/7//u/+3/7f/t/+7/7//s/+r/6P/n
/+n/6f/p/+n/6//r/+v/6v/o/+j/6P/o/+b/5v/m/+b/5P/m/+r/6v/m/+b/6//p/+3/
+f8LABgAJAA2AEwAZwB+AIoAjwCSAI0AgABpAEoAKgAVAP3/4f/b/+H/5P/k/+H/3//k
/+f/5//k/+f/6//t/+//7//v//D/8P/u/+3/7f/s/+z/7v/t/+3/7v/s/+3/7f/t/+//
7//v/+//7v/v//H/8f/y//L/8v/y//X/9v/3//f/9f/1//T/9P/0//T/8//y//X/9v/2
//f/+P/3//f/9v/4//r/+//8//v//P/9//3///8AAAEAAgAGAAYABgAIAAcABgAGAAcA
CAALAAwADgANAAwACwALAA8AEgAUABUAFwAYABkAGgAaABwAHwAfACEAJAAmACgAKAAp
ACkAKAAqACoAKgAqACwALAAsACsAKwArACsAKwAsACwALAApACkAJwAoACgAJQAlACIA
IAAeABsAFgATAA8ADAAJAAcABgAFAAMAAgAAAP7//P/5//n/+P/3//j/9//0//T/8//x
//D/8P/v//D/7//v/+//7P/s/+z/7P/q/+j/6P/q/+r/6P/o/+j/6P/o/+f/5v/o/+n/
6f/p/+n/6f/p/+f/6f/q/+r/6v/q/+r/6f/p/+f/5//o/+j/6P/o/+b/5v/p/+n/6f/p
/+r/6v/o/+j/6v/q/+z/7P/s/+z/7P/r/+j/6P/o/+j/6v/r/+v/7P/q/+n/6f/p/+v/
7P/t/+3/6v/q/+r/6f/r/+v/6//r/+n/6f/p/+n/5f/l/+b/5v/n/+j/7f/u/+3/6v/o
/+f/6v/s/+z/6//q/+n/6f/o/+f/5//m/+X/5f/l/+X/5v/o/+f/5//n/+X/5P/k/+X/
5P/k/+T/4v/k/+T/5P/k/+T/5P/k/+P/4//h/+P/4//g/9//3//g/+H/4f/h/+D/3v/h
/+H/3//d/93/3v/g/97/3v/f/9//3//g/+D/4P/g/9//3//g/97/3v/g/+H/4f/h/9//
3//g/+L/4//j/+H/4f/f/97/3P/f/+D/4f/i/+D/4P/h/+H/4v/i/+P/4//j/+P/5P/k
/+j/6f/r/+3/6v/r/+v/6//v//H/8//0//P/8f/w/+//7v/t/+z/6//t/+7/7//v//D/
8P/w//D/7P/q/+n/6f/l/+P/4v/h/+D/3//f/9//3//e/93/3f/b/9v/2//b/97/3//g
/+D/3//e/93/3P/c/9z/3P/c/+D/3P/a/9r/2P/Y/9n/2f/Z/+X/8//+/woAGAAqAEEA
XAB0AIUAjACLAIAAcQBeAEAAHQD//+f/1//V/9r/3P/b/9n/2v/b/93/3v/d/+H/4//h
/+H/3//g/+D/3v/e/9//3//g/97/3f/d/97/3P/d/93/3f/d/93/3f/d/93/3f/e/93/
3f/e/9//4P/f/+D/4f/h/+H/4f/g/+D/4//k/+T/5P/k/+T/4//j/+X/5f/m/+b/5f/m
/+b/5v/n/+j/6f/p/+n/6v/r/+z/7f/s/+v/7P/t/+7/8P/z//X/9//3//j/9//4//n/
+//+/wAAAQABAAEAAgADAAQABgAIAAsACwALAAwADAAMAA8AEQASABIAFAAUABQAFAAU
ABQAFAATABQAFQAWABcAGAAYABgAFQAVABMAFAAUABUAFQASABAADgALAAYAAwACAAAA
/v/9//v/+f/2//T/9P/y//D/7f/u/+z/6v/q/+n/5v/m/+X/4//i/+L/4f/g/9//3//f
/97/3v/e/97/4P/e/97/4P/g/97/3v/e/9z/3P/b/9r/2//d/97/3//d/93/3f/b/93/
3v/e/97/3v/e/93/3f/d/93/3v/e/97/3v/c/9z/3f/d/93/3f/g/+D/3v/e/9z/3P/e
/97/3P/c/9z/2//b/9z/3f/e/93/3f/c/9z/3v/d/93/3f/b/9z/3f/d/9z/3P/c/9v/
3P/d/97/3//e/93/3P/b/9r/2//d/97/2//a/93/3P/c/9r/2f/Z/9j/2v/a/9n/2f/Z
/9r/2v/c/93/3f/d/9v/2//b/9z/3P/b/9v/2//b/9r/2v/b/9v/2v/Z/9b/1//Y/9n/
2v/Z/w==
         </WaveFormData>
      </LeadData>
   </Waveform>
</RestingECG>
