# Supplementary material for: Detection of Left Atrial Enlargement Using a Convolutional Neural Network-Enabled Electrocardiogram
Source: Front Cardiovasc Med. 2020 Dec 17;7:609976. doi: 10.3389/fcvm.2020.609976 (PMC7773668; doi:10.3389/fcvm.2020.609976)
Supplement: Supplementary file 1 [file Data_Sheet_1.ZIP › hyp/1802033199_2826_00000020.XML]

<?xml version="1.0" encoding="Windows-1252"?>
<!DOCTYPE RestingECG SYSTEM "restecg.dtd">
<RestingECG>
   <PatientDemographics>
      <PatientID>1802033199</PatientID>
      <PatientAge>65</PatientAge>
      <AgeUnits>Years</AgeUnits>
      <Gender>Male</Gender>
      <PatientLastName>guanjinfen</PatientLastName>
   </PatientDemographics>
   <TestDemographics>
      <DataType>Resting</DataType>
      <Site>1</Site>
      <AcquisitionDevice>MAC55</AcquisitionDevice>
      <Status>Unconfirmed</Status>
      <Priority>Normal</Priority>
      <AcquisitionTime>10:04:36</AcquisitionTime>
      <AcquisitionDate>09-27-2016</AcquisitionDate>
      <CartNumber>1</CartNumber>
      <AcquisitionSoftwareVersion>009C</AcquisitionSoftwareVersion>
      <XMLSourceVersion>MAC5000 v1.0</XMLSourceVersion>
   </TestDemographics>
   <RestingECGMeasurements>
      <VentricularRate>59</VentricularRate>
      <AtrialRate>59</AtrialRate>
      <PRInterval>234</PRInterval>
      <QRSDuration>98</QRSDuration>
      <QTInterval>432</QTInterval>
      <QTCorrected>427</QTCorrected>
      <PAxis>50</PAxis>
      <RAxis>60</RAxis>
      <TAxis>114</TAxis>
      <QRSCount>10</QRSCount>
      <QOnset>217</QOnset>
      <QOffset>266</QOffset>
      <POnset>100</POnset>
      <POffset>151</POffset>
      <TOffset>433</TOffset>
      <ECGSampleBase>500</ECGSampleBase>
      <ECGSampleExponent>0</ECGSampleExponent>
   </RestingECGMeasurements>
   <Diagnosis>
      <Modality>Resting</Modality>
         <StatementCount>4</StatementCount>
         <LabelText>12SL ��ϳ���</LabelText>
      <DiagnosisStatement>
         <StmtText>����Ķ�����</StmtText>
      </DiagnosisStatement>
      <DiagnosisStatement>
         <StmtFlag>ENDSLINE</StmtFlag>
         <StmtText>��һ�ȷ��Ҵ�������</StmtText>
      </DiagnosisStatement>
      <DiagnosisStatement>
         <StmtFlag>ENDSLINE</StmtFlag>
         <StmtText>T ���쳣���ɿ���Ϊǰ����ļ�ȱѪ</StmtText>
      </DiagnosisStatement>
      <DiagnosisStatement>
         <StmtFlag>ENDSLINE</StmtFlag>
         <StmtText>�쳣 ECG</StmtText>
      </DiagnosisStatement>
   </Diagnosis>
   <Waveform>
      <WaveformType>Rhythm</WaveformType>
      <WaveformStartTime>0</WaveformStartTime>
      <NumberofLeads>8</NumberofLeads>
      <SampleType>CONTINUOUS_SAMPLES</SampleType>
      <SampleBase>500</SampleBase>
      <SampleExponent>0</SampleExponent>
      <HighPassFilter>16</HighPassFilter>
      <LowPassFilter>150</LowPassFilter>
      <ACFilter>NONE</ACFilter>
      <LeadData>
         <LeadByteCountTotal>10000</LeadByteCountTotal>
         <LeadTimeOffset>0</LeadTimeOffset>
         <LeadSampleCountTotal>5000</LeadSampleCountTotal>
         <LeadAmplitudeUnitsPerBit>4.88</LeadAmplitudeUnitsPerBit>
         <LeadAmplitudeUnits>��V</LeadAmplitudeUnits>
         <LeadHighLimit>2147483647</LeadHighLimit>
         <LeadLowLimit>268435456</LeadLowLimit>
         <LeadID>I</LeadID>
         <LeadOffsetFirstSample>0</LeadOffsetFirstSample>
         <FirstSampleBaseline>0</FirstSampleBaseline>
         <LeadSampleSize>2</LeadSampleSize>
         <LeadOff>FALSE</LeadOff>
         <BaselineSway>FALSE</BaselineSway>
         <ExcessiveACNoise>FALSE</ExcessiveACNoise>
         <MuscleNoise>FALSE</MuscleNoise>
         <LeadDataCRC32>4050975664</LeadDataCRC32>
         <WaveFormData>
/P/8//z//P/8//z//P/8//z//P/8//z//v/+//7//v/8//z//P/8//7//v/+//7//f/8
//v/+v/6//r/+v/6//z//P/8//z//P/8//z//P/8//z//P/8//r/+v/6//r//P/8//z/
/P/8//z//P/8//r/+v/6//r/+v/6//r/+v/8//z//P/8//7//v/+//7//P/8//z//P/9
//7///8AAAIAAgACAAIAAwAEAAUABgAFAAQAAwACAAIAAgACAAIABAAEAAQABAACAAIA
AgACAAIAAgACAAIAAAAAAAAAAAAAAAAAAAAAAP7//v/+//7//P/8//z//P/+//7//v/+
//7//v/+//7//v/+//7//v/+//7//v/+//3//P/7//r//f/+////AAD+//7//v/+//7/
/v/+//7/AAAAAAAAAAAAAAAAAAAAAP7//v/+//7/AAAAAAAAAAAAAAAAAAAAAAAAAAAA
AAAAAAAAAAAAAAACAAIAAgACAAAAAAAAAAAAAAAAAAAAAAAAAAAAAAAAAAAAAAAAAAAA
AgACAAIAAgABAAAA///+/wAAAAAAAAAAAAAAAAAAAAAAAAAAAAAAAAIAAgACAAIAAAAA
AAAAAAAAAAAAAAAAAAAAAAAAAAAA/v/+//7//v8AAAAAAAAAAP7//v/+//7//v/+//7/
/v/+//7//v/+//7//v/+//7/AAAAAAAAAAD+//7//v/+/wAAAAAAAAAAAgACAAIAAgAE
AAQABAAEAAQABAAEAAQABgAIAAoADAAMAAwADAAMAAsACgAJAAgACgAKAAoACQAIAAcA
BwAHAAcABQADAAIAAAD///7//f///wAAAAAAAP7//v/+//3////////////9//3//v/+
//z//P/8//z//v/+///////9//3//f/9//z//P/9//3////////////+//3//P/7//3/
/v/+//7//v/9//3//f/+/wAAAQACAAAAAAABAAEA/v/+//7//v/+//7////////////8
//b/8//u/+z/7P/t/+//9P/+/woAGAApAEEAWQBsAH8AigCBAGYATwA8ACUACwD1/+j/
4v/Z/9X/1v/b/+H/4//l/+n/7P/u/+7/8v/z//T/9P/0//j//P/9//r/+v/7//v/+//7
//v//f/9//3//f/9//z//P/6//r/+v/6//z//f/9//3//f/9//3//f/9//3//f/9////
/////////f/9//3//f/9//v/+//9//3/+//7//z////////////8//z//P/8//z//P/7
//v/+//8//z/+//5//r/+v/4//r/+//7//v/+//7//v/+v/6//v/+//6//r/+v/6//r/
+P/4//n/+f/5//j/+P/4//n/+v/7//v/+v/5//n/+P/6//r/+f/5//f/9//4//j/+P/2
//X/9f/3//j/+P/4//b/9//3//b/+P/4//j/+P/2//f/9//3//f/9//3//f/+f/6//r/
+v/5//n/+v/6//v//P/+/wEAAQABAAAA////////////////////////AQABAAEAAQAD
AAMAAwADAAIAAAD///3////+//7//f/9//3//f/9//3//f/8//z//f/9//3//P/8//z/
/P/8//z//P/8//z//P/8//r//P/6//r/+v/6//z//f/+/////f/9//3//f/7//v//P/8
//7//f/9//7//P/8//z//P///////////////////////f/9//7//v8AAAAA//////7/
/v/9//3//////wAAAAD+//3//f/9/////////wAAAAAAAP7//v/8//z//f/9/////v/+
//7///////3//f////////////7//v///////P/8//z//f/////////+//7//v/+//7/
/v///////f/7//z//f/9//7//v/+//7/AAAAAAAAAAD+//7//////wAAAAAAAAAA/v/+
//7//v/+//7//v/+/wAAAAAAAAAA//////////8AAAEAAgAEAAQABAAEAAMAAwACAAQA
BAAEAAQABQAGAAcACAAJAAoACwAMAAoACgAKAAoACAAIAAgACAAIAAcABgAFAAcABwAF
AAMAAQAAAAAA//8AAP////8AAP///v/9//z//v/9//3//f/9//3//f/9//z//P/6//r/
+//8//3//v/9//3//f/9//v/+//6//r/+//7//v/+//7//v/+//7//3//f/9//7//v/+
//7//f/9//3//f/+//7//v/+//7//f/9//z//P/+//7//v/+//////////3/+v/6//n/
9P/s/+r/6//v//b//v8IABYAKQA7AE8AYABtAHQAZwBQADkAJgARAPv/6f/g/9r/0//P
/9b/3f/h/+P/5f/p/+z/6v/s//D/8//0//b/9v/2//b/9//4//j/+//7//v/+//5//v/
+//7//v/+//6//r//P/8//z//P/+//////////7//f/8//v/+//7//v/+//7//v/+//7
//3//f/9//3////9//3////+//v/+v/6//3//f/9//3/+v/6//r/+v/8//z/+//7//v/
/P/8//v/+//8//z/+v/8//3//f/9//3//f/9//z//P/9//3//P/8//z//P/8//z//P/9
//3////+//7//v/8//z//P/7//v/+//8//z//P/8//v/+//9//3//v/+//3/+v/4//f/
+f/6//r/+v/6//v/+//6//r/+v/6//r/+v/7//v/+//5//n/+f/5//n/+v/6//r//f/9
//7//v/+//7///8BAAAAAQABAAEAAwADAAMAAwABAAEAAQABAAMAAwADAAMAAgABAAAA
//////7//v/9/////v/+//3/+//7//v/+//9//3//P/8//v/+//7//r//P/8//z//P/6
//r/+v/6//z//P/6//z//P/8//z//P////////////7//f/8//v//P/9////AAD///3/
/P/8//7//v/+//7////////////9//3//f/9//////8AAAAAAAAAAP////8AAAAA////
//////8AAAAA/v/9//3//f////////8AAAIAAgAAAAAA///+//7//f/9//z//P/8////
///9//3////////////+//7///////z//P/8//3//f/9//3//P/+//7//v/+//7/////
//3//f/+///////+//7//v/+//7//v/+//7//v/+//////8AAAAAAAAAAP7//v/+//7/
AAAAAAAAAAAAAAAAAAAAAP//////////AQABAAEAAgAAAAAAAAD//wUAAgADAAQABQAG
AAYABgAGAAYACAAIAAgACAAJAAoACwAMAAoACgAKAAoACgAKAAoACgAKAAkACAAHAAcA
BwAFAAMAAwACAAIAAQAAAP////8AAAAAAAAAAAAA/v/9//3//f/9//3//f/9/wAAAAD+
//7//P/8//z//P////////////7//f/7//r//f/9//3//f/9//3//f/9//v/+//7//z/
/f/+///////9//3//f/+/wAAAAAAAAAA//////7//v8AAAAAAAAAAP//AQABAP//+P/2
//H/7P/q/+z/7//z//z/CAAUACQANQBJAF0AdACFAIQAbwBaAEcAMAAXAP3/6//i/9r/
1//Z/97/4f/j/+f/6//r/+z/8P/0//b/+f/8//r/+v/6//j/9//6//7////////////9
///////////////+//7//P/8//z//P/9////AAABAP///////////f/9//3//f//////
///////////////////9//3////9//v/+//8/////////////v/+//7//v/8//z/+//7
//v//P/8//v/+//8//z/+v/4//n/+f/5//r/+//8//z/+v/7//v/+v/6//r/+v/6//r/
+v/7//v//f/8//z//P/8//z//P/7//n/+f/6//r//P/8//v/+//7//v//P/8//z/+v/5
//n/9//4//j/+P/6//v/+//6//j/+P/4//j/+P/5//n/+f/7//v/+//7//3//v/+//7/
/f/9//7//v/+//7///8BAAIAAwADAAMAAwADAAMAAwADAAMAAwADAAEAAQABAAEAAQAB
AAEAAQADAAIAAgABAAEAAAAAAP//AQABAAEAAQAAAP///f/8//3//f/9//z//P/8//z/
/P/8//z//P/8//z//P/6//z//P/8//z//P/9//3//f/9//3//f/9//3//f/9//7//v/8
//v/+//8//z//P/8//z///////////////////////3//f/+//7/AAAAAP////8AAAAA
//////3//f/+//7/AAD///////////////8AAP7//v/8//z//P/8//3//f/7//r/+v/6
//z//f/8//3////////////+//7///////7//v/+/////////////v8AAAAAAAAAAP7/
//////3///8AAAEAAQD///7//f/8//7//v/+//7/AAAAAAEAAQD+//7//v/+//7//v/+
//7//v/+//7//v/8//z//P/8//7///8AAAEA////////AAAAAAAAAAD//////v/+//7/
/v/+/wAAAAAAAAAA/v/+//7//v8AAAAAAAAAAAAAAAAAAAAAAAAAAAAAAAACAAIAAgAC
AAQABAAEAAQABgAGAAYABgAHAAgACQAKAAsADAANAA4ADQAMAAsACgAKAAoACgAJAAoA
CQAJAAkABwAFAAMAAgACAAEAAAD/////AAAAAAAA/v/+//7//f/9//3//f/9//////8A
AAAA/P/8//z//P/+//7///////3//f/9//3//v/+///////9//3//f/9////////////
//8AAAAAAAD+//3//f/9//v//P/8//z//f/+/wAAAQD+//7//v/+//7//v/////////9
//j/9P/v/+r/6P/q/+//9f/6/wIAFAAoADcASQBdAHQAgQB6AGMATgA3ACAACwDz/+f/
4P/Y/9P/1f/Y/93/4f/l/+X/5f/q//D/8v/y//X/9P/0//j/+P/4//v//v/8//z/+//6
//n/+f/7//v/+//9//3//P/8//r/+v/6//r/+v/7//v/+//9//3//f/9//v/+//7//v/
/f/9//3//f/7//v/+//7//3/+//7//3/+//5//n/+v/5//n/+f/5//n/+v/7//z/+v/6
//n/+f/7//z//P/7//n/+v/6//j/+P/5//n/+f/7//v/+//6//j/+f/5//j/+v/6//r/
+v/6//r/+//7//v/+v/6//r/+v/6//r/+f/5//n/+v/6//r/+v/5//n/9//3//j/+P/6
//j/9//3//f/+P/4//j/9//3//b/9P/2//b/9v/2//T/9f/1//X/9//3//f/9//3//j/
+P/4//n/+f/6//r/+v/6//v//f/8//3//f/9//7///8AAAEA////////////////////
///////////////+//7//f/9//z//P/7//3//f/9//3/+//7//r/+v/7//v/+//6//r/
+v/6//r/+v/6//r/+v/7//z/+//+//z//P/8//z/+//7//v/+//7//v/+//7//z//f//
/wAA/v/9//3//v/+//7//v/+////////////AQABAAEAAQD/////AAAAAAAAAAD/////
AAAAAP//////////AAAAAP7//f/9//3//f/9//3//v///wAA//8AAP7//v/////////+
//7//v///////f/9/////////////v/+///////8//z//P/9//7///8AAAAA/v/+//7/
/v/+///////9//3//v///////v/+//7//v/+//7//v/+//7//v///////v/+//7//v8A
AAAAAAAAAP///v/9//z//v/+//7//v///////////////////wAAAAAAAAAA//8BAAIA
BAAEAAQABAAFAAYABwAIAAoACgAKAAoACAAIAAgACAAGAAYABgAGAAYABgAFAAQABQAF
AAUAAwABAP///v/+/////v/9//3//P/8//z//P/8//z/+//7//3//f/9//3/+//8//z/
+v/8//z//P/8//r/+//7//v/+//7//v/+v/8//3//f/9//z/+//6//n/+//7//v/+//8
//z//P/8//v/+//7//v//v/+//7//v/8//3//f/8//7//v/+//7//P/5//n//f/9//j/
9P/x//D/7P/q/+v/7//0//z/BgAWACkAPQBRAGQAdQB4AGkAUgA9ACwAGwADAOv/4P/a
/9X/0//W/9n/3f/l/+f/5f/o/+r/7v/y//P/9P/2//b/9v/4//n/+v/4//n/+f/5//n/
+//9//3//f/7//v/+v/6//v//P/9//7//P/9//3//f/7//v/+//7//3//f/9//3//P/7
//r/+f/7//v/+//7//v/+f/5//v/+//5//n/+v/9//3//f/9//r/+v/6//r/+v/6//n/
+f/5//r/+v/5//v//P/8//r/+v/7//v/+//7//v/+//6//r/+//7//r/+v/6//r/+v/6
//r/+//7//3//P/8//z/+v/6//r/+f/7//v//P/8//z//P/7//v/+//7//z//P/8//r/
+f/5//v//P/8//z/+v/7//v/+v/8//z//P/8//r/+//7//v//f/9//3//f/9//7//v/+
//3//f/+//7//v/+////AQAAAAEAAQABAAIAAwAEAAUAAwADAAMAAwABAAEAAQABAAEA
AQABAAEAAwACAAIAAQADAAIAAgABAAAA///+//3///////7//v8BAAEAAQAAAP7//v/+
//7//v/+//7//v/+//7//P/+//7//v/+//7///////////8BAAEAAQABAP////8AAAAA
AgABAAEAAgAAAAAAAAAAAAIAAwAEAAUABAADAAIAAQADAAMABAAEAAIAAgABAAEAAgAC
AAEAAQADAAMABAAEAAIAAQABAAEAAQABAAEAAgACAAIAAAAAAAIAAgADAAMAAQAAAAAA
AAADAAMAAQABAAEAAQABAAEA/v/+//////8AAAAAAAABAAEAAQABAAAA/v/+//7//v8A
AAEAAQD/////AAABAAEAAAAAAAAAAAAAAAAAAAAAAAAAAAABAAEAAAAAAAAAAAD+//7/
/v/+//7//v/+//7/AAAAAAAAAAD//////////wEAAQABAAIAAQAAAP///f/9//7/AAAA
AAAAAAD+//7//v/+/wAAAAAAAAAAAAAAAAAAAAD+//7//v/+////AAABAAIAAAAAAAAA
AAADAAQABQAGAAgACAAIAAgACgAKAAoACgANAA4ADwAQAA8ADgANAAwADAAMAAwADAAO
AA0ADAALAAoACQAGAAMAAwACAAIAAQAAAP////8AAAAAAAAAAAAAAgABAAEAAQD/////
/////wAAAAD+//7/AAAAAAAAAAD////////////////+//7//f/9//3//f/+////AAAB
AAEAAQABAAIAAAAAAAAA//8BAAEAAQACAAAAAAAAAAAAAQABAAAAAAACAAIAAgACAAMA
AQABAAEAAAD6//P/8P/u/+7/7f/x//j/AgAOAB4AMQBHAFsAcgCHAIwAewBmAFMAPAAj
AAkA9f/o/97/2//Z/97/4//n/+n/6f/r/+z/8P/0//j/+f/6//r/+v/6//z//f/+/wAA
AQABAAEAAQD//wEAAQABAAEAAQAAAAAAAgACAAIAAgAAAAEAAQABAAEAAQABAAEAAQAB
AAEAAQABAAEAAQABAAMAAwADAAMAAQD/////AQADAAEAAQACAAEAAQABAAEAAAAAAAAA
AAACAAIAAQABAAEAAgACAAEA//8AAAAA/v/+/////////wEAAQABAAAA/v///////v/+
//7//v/+/wAAAAABAAEAAAD+//3//P/8//z//P/7//3//f/+//7//v/+//3//f/7//v/
/P/8//7//P/7//v/+//8//z//P/8//3//f/8//r/+v/6//r//P/9//3//f/9//3//f/9
//v//P/8//z//////wAAAAD+//7///8BAAQABQAFAAUAAwADAAMAAwAFAAUABQAFAAUA
BQAFAAUABQAFAAUABQAFAAQABAADAAUABAAEAAMAAwADAAMAAwADAAMAAgACAAEAAQAB
AAAAAAAAAAAAAAAAAAAAAAAAAAAAAAD+/wAAAgACAAIAAgACAAEAAAD//wEAAQABAAEA
AQABAAIAAgACAAEAAQACAAIAAgACAAIAAwADAAMAAwADAAMAAwADAAMAAwAEAAQABAAE
AAMAAwACAAIAAQABAAEAAQACAAIABAADAAMAAwADAAMAAwAEAAIAAgAAAAAAAgACAAMA
AwADAAIAAgACAAMAAwABAAEAAQABAAEAAQAAAAAAAQABAAAAAAAAAAEAAQABAAEAAAAA
AAAAAAAAAP7///////3//f/+//////8AAAAAAAAAAAAAAAAAAAAAAAAAAAEAAQAAAAAA
AAAAAAAAAAAAAAAAAAAAAAAAAAD+//7//v/+//3//f/9//3/////////AAAAAAAAAAD/
/wEAAAD+//7//v/+//7//v/+//7/AAAAAAAAAAD+//7//v/+/wAAAAAAAAAAAAAAAAAA
AAAAAAAAAAAAAAIAAgACAAIAAgACAAIAAgADAAQABQAGAAYABgAGAAYACQAKAAsADAAM
AAwADAAMAAkACAAHAAYABwAIAAkACQAIAAcABwAHAAcABQADAAIAAAD///7//f/7//z/
/P/8//7//v/+//3//f/9//3//f/9//3//v/+//z//P/8//z//P/8//3//f/9//3//f/9
//z//P/9//3/+//7//v/+//9//3//f/9//v//P/8//z//v/9//3//f/7//z//P/8//r/
+v/7//v/+//8//3//v/9//z//P/7//3//f/8//j/8f/s/+r/6P/r/+//9v8AAA4AIAAt
AD8AUwBoAHkAeABjAFAAPQAmABEA/f/p/9z/1v/P/9H/1v/d/+P/4//h/+P/5v/o/+z/
8v/1//b/9P/0//b/9v/3//j/+v/5//n/+f/5//f/+f/5//n/+f/5//j/+P/6//r/+v/6
//j/+f/5//n/+//7//v/+//5//n/+f/5//v/+//7//v/+f/5//n/+f/7//n/+f/7//v/
+f/5//r/+f/5//n/+f/6//r/+v/6//r/+v/5//n/+f/6//r/+f/5//r/+v/4//j/+f/5
//n/9//3//f/9v/3//n/+v/6//j/+P/4//j/+v/6//v/+//7//r/+v/6//r/+v/6//n/
+f/5//r/+v/4//j/9//3//j/+f/7//z//P/6//n/+f/3//j/+P/4//j/+f/5//j/+P/4
//j/+P/2//f/9//3//f/9//3//f/9//4//j/+P/7//v//P/8//r/+v/7//3/AAABAAEA
AQD/////////////////////AQABAAEAAQABAAEAAQABAAEAAAAAAP/////+//7//f/9
//3//f/9//3//f/8//z/+//7//v/+v/7//z//f/+//3//P/7//r/+v/6//j/+v/7//z/
/f/+//7//f/8//v//f/9//3//f/9//3//v/+//z/+//7//z//v/+//7//v//////////
//3//f/9//3//////wAAAAD+//7//f/9/wAAAAD//////////wAAAAACAAEAAQABAP//
/////wAA/v/+//z//P/+//7//////////v/+//7///////3//f/9//3//f/9//7//v//
////AAAAAAAAAQAAAP///v/8//7//v/+//7//v///////f/9//7//////wAAAAAAAAAA
///+//3//P/9//7/AAABAP///v/9//z//f/+////AAD+//7//v/+//z//P/8//z/////
///////9//3//f/+//7//v/+//3//f8AAP7//v/+//7//v/+//7//v///wAAAQACAAIA
AgACAAIABAAEAAQABAAGAAYABgAGAAcACAAJAAoADAAMAAwADAALAAoACQAIAAgACAAI
AAgACAAIAAcABgAFAAUABQADAAMAAQAAAAAA/f/8//v/+//8//z//P/8//z//P/7//v/
+//7//v/+//9//7//v/8//r/+v/6//r/+v/7//v/+//9//3//f/8//r/+//7//v/+//7
//v/+//7//v/+//7//z//P/8//z/+//7//v/+//8//z//P/8//7///////7//P/8//z/
/P/+////AQD///3/+v/2//P/8P/u/+z/6//v//b//v8GABYAJwA5AEsAYAB5AIgAfQBk
AE8AOgAfAAkA+f/o/97/2//Z/9j/2//f/+P/5//p/+r/7v/w//T/+f/4//j/+P/4//r/
+//+/wAAAAD///7//f/9///////////////+//7//v/+//7//v/+/////////wEAAQAB
AAEA//////////8BAAEAAQABAP//////////AQD/////AQD///3//f/+////////////
/v/+//7//v/8//z/+//7//v//P/8//v//f/+//7//P/6//v/+//7//3//f/9//z/+v/7
//v/+v/6//r/+v/6//r/+v/7//v//f/8//z//P/8//z//P/7//v/+//8//z/+v/6//n/
+f/5//n/+v/6//z/+v/5//n/+f/6//r/+v/4//n/+f/4//r/+v/6//r/+P/5//n/+f/7
//v/+//7//3//v/+//7//f/9//7//v/8//z//f///wIAAwADAAMAAwADAAMAAwADAAMA
AwADAAMAAwADAAMAAQABAAEAAQADAAIAAgABAP///v/+//3//v///wAAAQD//////v/+
//////////7//v/+//7//v/+//7//v/+/wAAAAD+/wAA/v/+//7//v//////////////
/////////////wAAAAACAAEAAQACAAAAAAAAAAAA//////////8BAAEAAQABAP////8A
AAAAAgACAAEAAQACAAIAAQABAAEAAQACAAIAAgABAAEAAQABAAEAAQACAAIAAgAAAAAA
AAAAAAEAAQABAAAAAAAAAAMAAwABAAEAAQABAAEAAQACAAIAAwADAAIAAgACAAMAAQAB
AAEAAAAAAAAAAAAAAAIAAwADAAEAAQACAAMAAwAAAAAAAAAAAAAAAAAAAAAAAgACAAMA
AwAAAAAAAAAAAAAAAAAAAAAAAAAAAAAAAAAAAAAAAAAAAAEAAQABAAEAAQABAAEAAgAC
AAIAAgABAAEAAAAAAAAAAAAAAAAAAAAAAAAAAAAAAAAAAAACAAIAAgACAAAAAAAAAAAA
AgACAAIAAgACAAIAAgACAAIAAgACAAIAAgACAAIAAgAEAAQABAAEAAQABAAEAAQABgAG
AAYABgAIAAgACAAIAAkACgALAAwADQAOAA8AEAAQABAAEAAQAA4ADgAOAA4ADQAMAAsA
CgALAAsACwALAAsACwAJAAcAAwACAAIAAQADAAMABAAGAAUABAADAAIABAADAAMAAwAD
AAMAAwADAAIAAgAAAAAAAQACAAMABAADAAMAAwADAAMAAwACAAIAAwADAAMAAwABAAEA
AQABAAIAAwAEAAYABQAEAAMAAQADAAMAAwAEAAYABgAGAAYABQAFAAQABAAEAAQABAAE
AAUAAQABAAEA/v/6//X/8v/0//T/8f/z//r/BAAQACIANwBNAGMAeACLAI4AewBkAFEA
OgAhAAkA9//q/+D/2f/Z/+D/5f/l/+f/6//v//D/8v/2//b/9//6//r/+v/8/wAAAQAA
AAAA/////////////wEAAQABAAEAAQAAAAAAAAAAAAAAAAAAAAEAAQABAAEAAQABAAEA
AwADAAMAAwABAAEAAQABAAEAAQABAAEA///9//3///8BAP////8AAAEAAQABAAEAAAAA
AAAAAAAAAAAA/////wEAAgACAAEA//8AAAAA/v/+//////////3//f/9//z/+v/7//v/
+v/7//z//f/+//3//P/8//v//f/8//z//P/8//z//P/7//n/+f/6//r//P/8//v/+//5
//n/+v/6//z/+v/5//n/9//4//j/+P/4//n/+f/4//r/+v/6//r/+P/5//n/+f/5//n/
+f/5//n/+v/6//r/+//7//z//P/+//7///8BAAAAAQABAAEAAQABAAEAAQADAAMAAwAD
AAMAAwADAAMAAwADAAMAAwADAAIAAgABAAMAAgACAAEA//////////8BAAEAAAAAAP//
//////7//v/+//7//v/+//7//v/+//7//v/8//7//v/+//7//v//////////////////
/////////wAAAAAAAP////8AAAAAAAAAAAAAAQABAAEAAQABAAEAAQABAAMAAwAEAAQA
AgACAAEAAQACAAIAAQABAAMAAwAEAAQAAgABAAEAAQABAAEAAQACAAQABAACAAIAAAAA
AAEAAQADAAIAAgACAAEAAQD/////AwADAAMAAwAAAAAAAQABAAAAAAAAAAEAAQABAAEA
AAAAAAAAAAAAAAIAAwADAAEAAQACAAMAAwAAAAAAAAAAAAAAAAAAAAAA/v/+//////8A
AAAAAAAAAAAAAAAAAAAAAAAAAAAAAAAAAAAAAAAAAP//////////AQABAAEAAgAAAAAA
AAD/////AAAAAAAAAAAAAAAAAAAAAAAAAAAAAAAAAAACAAIAAgACAAIAAgACAAIAAwAE
AAUABgAIAAgACAAIAAkACgALAAwADQAOAA8AEAAPAA4ADQAMAAoACgAKAAoACgAKAAoA
CQAIAAcABwAHAAUAAwABAAAAAAD///7//f///wAAAAAAAP///v/9//v//f/9//3//f/9
//3//v/+//z//P/8//z//P/8//3//f/9//3//f/9//z//P/9//3//f/9//3//f/9//3/
/f/9//3//v/+//7//v/9//3//f/9//7//v/+/wAAAAABAAEA/v/+//7//v8AAAAAAQAB
AP//+//6//r/9f/w/+z/7v/x//P/+P8CABIAHgAvAEMAVQBsAH8AfgBnAFIAPwAqABMA
+f/n/97/2v/V/9X/2P/d/+H/4//l/+f/6v/u//L/9v/5//j/9v/2//j/+P/7//z//P/7
//v/+//7//v//f/9//3///////7//v/8//z//P/8//7//////////f/9//3//f//////
///9/w==
         </WaveFormData>
      </LeadData>
      <LeadData>
         <LeadByteCountTotal>10000</LeadByteCountTotal>
         <LeadTimeOffset>0</LeadTimeOffset>
         <LeadSampleCountTotal>5000</LeadSampleCountTotal>
         <LeadAmplitudeUnitsPerBit>4.88</LeadAmplitudeUnitsPerBit>
         <LeadAmplitudeUnits>��V</LeadAmplitudeUnits>
         <LeadHighLimit>2147483647</LeadHighLimit>
         <LeadLowLimit>268435456</LeadLowLimit>
         <LeadID>II</LeadID>
         <LeadOffsetFirstSample>0</LeadOffsetFirstSample>
         <FirstSampleBaseline>0</FirstSampleBaseline>
         <LeadSampleSize>2</LeadSampleSize>
         <LeadOff>FALSE</LeadOff>
         <BaselineSway>FALSE</BaselineSway>
         <ExcessiveACNoise>FALSE</ExcessiveACNoise>
         <MuscleNoise>FALSE</MuscleNoise>
         <LeadDataCRC32>3144108136</LeadDataCRC32>
         <WaveFormData>
/v/+//7//v8AAAAAAAAAAAAAAAAAAAAAAAAAAAAAAAACAAIAAgACAAIAAgACAAIAAgAC
AAIAAgACAAIAAgACAAQABAAEAAQABAAEAAQABAAEAAQABAAEAAQABAAEAAQABAAEAAQA
BAAGAAYABgAGAAQABAAEAAQABAAEAAQABAAGAAYABgAGAAYABgAGAAYACAAIAAgACAAK
AAoACgAKAAoACgAKAAoACgAKAAoACgAIAAgACAAIAAgACAAIAAgABgAGAAYABgAGAAYA
BgAGAAQABAAEAAQAAgACAAIAAgACAAIAAgACAAIAAgACAAIAAgACAAIAAgACAAIAAgAC
AAIAAgACAAIABAAEAAQABAAEAAQABAAEAAQABAAEAAQABAAEAAQABAAEAAQABAAEAAYA
BgAGAAYABgAGAAYABgAGAAYABgAGAAYABgAGAAYABgAGAAYABgAGAAYABgAGAAYABgAG
AAYABAAEAAQABAAEAAQABAAEAAQABAAEAAQAAgACAAIAAgACAAIAAgACAAIAAgACAAIA
AgACAAIAAgACAAIAAgACAAIAAgACAAIAAgACAAIAAgACAAIAAgACAAIAAgACAAIAAgAC
AAIAAgAAAAAAAAAAAAIAAgACAAIAAAAAAAAAAAACAAIAAgACAAAAAAAAAAAAAAAAAAAA
AAAAAAAAAAAAAAAAAAAAAAAAAgACAAIAAgAEAAQABAAEAAUABgAHAAgACgAKAAoACgAM
AAwADAAMAAsACgAJAAgACwAMAA0ADgAQABAAEAAQAA0ADAALAAoACAAIAAgABwAHAAcA
BgAFAAMAAQD//////f/9//z//P/8//z//P/8//r/+v/4//f/9//4//j/+P/2//b/9v/2
//n/+f/5//n/9//2//b/9//3//f/9//3//f/9//3//j/+P/3//f/+P/4//j/+P/4//j/
+P/4//j/+P/4//j/+f/7//v/+//7//n/+f/5//n/+f/6//r/+v/6//r/+//7//v/+f/3
//P/8f/u/+v/6//u//P/+v8GABUAJgA3AEUAUwBkAHUAfQBrAFAAPQA1ADEAMQAzADEA
KQAbAAkAAAD5/+//6v/l/+L/4P/l/+n/7P/u//L/9v/4//n/+//7//v/+v/6//v/+//7
//v//P/8//z//P/8//r//P/8//z/+//7//r/+v/5//n/+//7//v/+//7//v/+//7//n/
+f/5//n/+//7//v/+//7//v/+//7//r/+v/6//r//P/8//z//P/6//v/+//7//v/+v/6
//n/+f/5//v/+//8//v/+//7//v/+//7//z/+v/6//r/+f/5//r/+v/6//v//P/9//7/
/P/9//3//f/7//v/+//7//3//f/9//3//v/+//7//v8AAAAAAAAAAP///v/9//3////+
//7////9//3//f/9/wAAAAAAAAAAAAABAAEAAAAAAAAAAAAAAAIAAgACAAIAAQABAAEA
AgAEAAQABQAFAAUABgAGAAcABgAGAAYABgAEAAQABAADAAIAAQABAAAAAQAAAAEAAgAA
AAAA/////////f/9//3/+//7//z//P/5//n/+f/5//v/+//7//v/+//7//z//P/7//v/
+//7//v/+//7//z/+//6//n/+P/6//r/+v/6//v/+//7//v//P/8//z//P/6//r/+v/7
//3//f/9//3//////////////////v/9/wAAAAAAAAAAAAAAAP/////+//7//f/9////
///+//7////////////+//7//v/+/wAAAAAAAAAA//////////8AAAAAAAAAAP3//f/9
//3//f/9//3//f///////v/+//7//////////P/8//z//P/+//7//v/+//7//v/+//7/
/f/9//z/+//9//3//f/9//3//v/+//3//v/+////AAD+//3//f/+/wEAAQAAAAAA/v/+
//7//v/+//7//v/8//7/////////AgACAAMABQAFAAUABQAGAAcACAAJAAoACgAIAAgA
CAAIAAgACAAIAAgACAAMAA4AEAASABEAEAAPAA4ACwAKAAkACAAIAAcABQAFAAQAAwAB
AP////////3//f/8//z//P/8//r/+v/6//r/+v/5//n/+v/4//j/+P/4//r/+v/7//v/
+f/5//n/+P/4//n/+f/5//v/+//7//v/+f/6//r/+f/5//r/+v/6//r/+v/6//r/+v/6
//r/+v/6//v/+//7//v/+//7//v//f/9//3//v/8//z//P/8//3//f/9//3/+//5//f/
9P/v/+3/7v/3/wIADAAZACwAQQBXAGcAdACDAI8AgQBiAEkAOwA3ADcANwAzAC0AIwAV
AA4ABwD9//T/7//s/+7/7//x//T/+v/8//r//P///wEAAwABAAAAAAABAAEAAQABAAIA
AgACAAIAAgAAAAIAAgACAAEAAQACAAIAAQABAAMAAwADAAMAAQABAAEAAQABAAEAAQAB
AAEAAQABAAEAAQABAAEAAQAAAAAAAAAAAAIAAgACAAIAAQABAAAA//8AAAAAAQABAP//
//8BAAEAAAD///////8BAAEAAQACAAAAAAAAAP//AQACAAIAAgABAAAA///+/wAAAQAB
AAEAAQABAAEAAQABAAEAAQABAAAAAAAAAAAAAAAAAAAAAAAAAAAAAAABAAEAAAAAAAEA
AQABAAEAAQACAAIAAgACAAIAAwADAAIABAAEAAQABAAEAAQABAAEAAMAAwADAAQABgAG
AAcABwAFAAYABgAHAAoACgAKAAoACgAKAAoACQAHAAcACAAIAAkACAAJAAoACAAIAAcA
BwAHAAUABQAFAAUABQAGAAYAAwADAAMAAwADAAMAAwADAAMAAwAEAAQABQAFAAUABQAD
AAMAAwAEAAIAAgACAAIABAAEAAQABAAFAAUABQAFAAYABgAGAAYABgAGAAYABwAFAAUA
BQAFAAcABwAHAAcABwAHAAYABQAGAAYABgAGAAgACAAHAAcABgAGAAUABQAHAAcABgAG
AAUABQAFAAUABgAGAAYABgAGAAYABgAGAAUABQAFAAUABAAEAAQABAADAAMAAwADAAMA
AwADAAMAAwADAAIAAgACAAMAAwADAAIAAgACAAIAAgACAAIAAgAEAAQABAAEAAUABQAE
AAMAAwADAAMAAwADAAQABAADAAAAAAABAAIAAgABAAEAAgADAAMAAgACAAIAAgACAAIA
AgACAAIAAAACAAMAAwADAAQABAAFAAcABgAHAAgACgAKAAoACgAKAAwADgAQABAAEAAQ
AA8ADgANAAwADQAOAA8AEAASABIAEgASABEAEAAPAA4ADgAOAA4ADgANAAsACAAHAAYA
BQADAAEA//////3//f/8//z//P/8//z//P/8//z/+P/3//f/+P/6//r/+v/6//r/+v/7
//v/+//7//v/+v/6//v/+//7//v/+//7//v/+//8//z/+//5//r/+v/6//z//P/8//z/
/P/8//z//P/6//v/+//7//3//f/9//3//f/9//3//v/+//7//v/+/////f/9//v/9//z
/+//7v/t/+//8v/5/wQAEAAfADAAQwBTAGEAcgCFAIEAZQBMADsANQA1ADcANQAvACUA
FwALAAIA+f/x/+z/6f/m/+b/6//v//L/9P/2//j//P/9//v/+//7//z//P/9//3//f/7
//z//P/8//z//P/6//z//P/8//v/+//6//r/+f/5//v/+//7//v/+v/5//j/9//3//f/
9//3//f/9//3//f/9//3//f/9//2//b/9v/2//b/9v/2//b/9v/3//f/9//1//T/9P/z
//X/9f/3//f/9v/1//X/9f/1//X/9f/2//b/9v/2//X/9f/2//b/9v/2//b/9v/2//T/
9f/1//X/9f/1//X/9f/3//f/9//3//b/9v/2//b/+P/4//j/+P/6//r/+v/7//n/+P/4
//n/+f/5//n/+f/4//j/+P/4//j/+f/5//j/+v/6//r/+v/8//z//P/8//v/+//7//z/
/P/8//3//f/9//7//v///wAAAAAAAAAAAAAAAAAA///9//3//v/+//7//P/8//z/+v/6
//n/+f/7//n/+f/5//n/+f/6//r/9//3//f/9//1//X/9f/1//X/9f/2//b/9f/1//X/
9f/1//X/9f/2//b/9v/2//b/9v/2//b/9v/3//f/9//3//j/+P/4//j/+P/4//j/+f/5
//n/+f/5//n/+f/5//n/+P/5//n/+f/4//j/+P/4//r/+v/5//n/+v/6//n/+f/3//f/
9v/2//f/9//3//f/9v/2//b/9v/2//b/9v/2//X/9f/1//X/9v/2//b/9v/1//X/9f/1
//X/9f/1//X/9//3//b/9v/0//X/9f/1//T/9P/0//T/8v/y//L/8v/y//L/8v/y//P/
8//y//H/8v/z//T/9f/y//L/8f/v//D/8P/x//L/8P/v/+//8P/v/+//7v/u//D/8P/w
//D/8v/y//L/8P/w//H/8f/x//H/8P/w//H/7//v/+//8P/u/+7/7v/u/+7/7v/u/+7/
7v/u/+7/7v/u/+7/7P/s/+z/7P/t/+7/7//w//L/8v/y//L/8//0//X/9v/4//j/+P/4
//j/+P/4//j/9v/2//b/9v/4//r//P/+//z//P/8//z/+v/6//r/+v/4//j/+P/3//f/
9//2//X/8f/v/+3/7f/t/+3/7P/s/+r/6v/q/+r/6v/q/+j/5//l/+b/5v/m/+j/6P/o
/+j/6f/p/+n/6f/p/+j/6P/p/+n/6f/p/+n/6f/p/+n/6v/q/+n/6f/q/+r/6v/q/+r/
6v/q/+r/6v/q/+r/6v/r/+3/7f/t/+3/7f/t/+3/7f/r/+z/7P/s/+7/7v/v/+//7//p
/+f/4//h/+D/3f/f/+b/7//2/wIAFQAoADsASwBZAGwAfwB3AFkAPgAtACcAKwArACcA
IwAbAAsA/f/0/+v/4//e/9n/1v/Y/9//4//m/+b/5v/q//D/8f/v//H/8f/u/+z/7f/t
/+3/7v/w//H/8v/0//T/8v/0//L/8v/x//H/8f/w/+7/7f/v/+//7//v//D/8f/y//P/
8f/x//H/8f/v/+//7//v//H/8f/x//H/8P/w//D/8P/w//D/8P/w//D/8f/x//H/7//u
/+7/7f/v/+//8f/x//D/7//v/+//7//v/+//8P/u/+7/7v/t/+//8P/w//D/8v/y//L/
8v/y//P/8//z//P/8//z//P/8//z//P/8//y//L/8v/y//P/9P/1//b/9P/0//T/9f/1
//T/9P/1//P/8//z//P/9P/0//T/9P/0//X/9f/0//T/9P/0//T/9f/2//f/+P/3//f/
9//4//j/+P/5//n/+f/6//r/+//6//r/+v/6//v//P/9//3//f/9//7//v/8//r/+v/6
//z//P/7//v/+f/3//f/9//3//f/+P/4//X/9f/1//X/9f/1//X/9f/1//X/9v/2//X/
9f/1//X/9//3//f/+P/6//r/+v/6//r/+v/6//r/+//7//v/+//8//z//P/8//7//v/+
/////f/9//3//f/9//3//f/9/wAAAQABAAEAAAAAAAAAAAAAAAAA//////7//v/9//3/
/v//////AAABAAEAAQABAP7//v/+//7//v/+//7//v////////////7//v/+//7//f/9
//3//f/9//3//f/9//3//f/8//z/+v/7//v/+//6//r/+v/6//z//P/8//z//P/8//z/
/P/7//v/+v/5//v/+//7//v/+f/6//r/+f/6//r/+//8//r/+f/5//r//f/9//z//P/6
//r/+v/6//z//P/8//r//P/9//3//f/+//7///8BAAAAAQACAAQABgAGAAYABgAEAAQA
BAAEAAQABAAFAAYABwAIAAoACgAKAAoACQAIAAcABgAEAAQABAAEAAIAAgABAP/////+
//3/+//5//f/9//1//b/9v/3//j/9//2//X/9P/2//T/8//z//T/9P/0//T/9P/0//T/
9f/1//X/9f/1//b/9v/3//f/9//3//f/9//3//f/+P/4//f/9//4//j/+P/4//j/+P/4
//j/+P/4//b/9v/3//f/9//3//f/9//5//n/+f/5//r/+v/6//r/+v/7//v/+f/5//P/
7//t/+z/6//n/+r/7//4/wQAEwAoADsATQBdAGwAfwCJAHcAWAA/ADUAMwAzADEALQAn
ABsADQAEAPv/8//u/+n/5v/k/+X/6f/w//T/9v/2//r//f/9//v/+//4//r/+//7//v/
+//8//z//P/8//z/+v/8//7//v/9//3//f/8//r/+f/5//n/+f/5//n/+f/5//n/+f/5
//n/+f/7//v/+//7//n/+f/5//n/+v/6//r/+v/4//j/+P/4//b/9//3//f/+f/4//j/
9//1//X/9//3//j/9//3//f/9//3//f/+P/4//j/+P/3//f/+P/4//j/+P/4//j/+P/4
//n/+f/5//v/+//7//v/+f/5//n/+f/6//r/+v/6//r/+v/6//r/+v/6//r/+//9//z/
/P/9//v/+//7//v//v/+//7//v/+///////+//7//v/+//7//v/+//7//v////////8A
AAAAAAABAAEAAQACAAIAAwACAAIAAgACAAQABAAEAAMAAwADAAQABAAEAAIAAgACAAIA
AgABAAEAAQD/////////////AAAAAPv/+//7//v//f/9//3//f/9//3//v/+//3//f/9
//3//f/9//3//v8AAAAAAAAAAAAAAAAAAAAAAQABAAEAAQAAAAAAAAAAAAIAAgACAAMA
AwADAAMAAwAFAAUABQAFAAYABwAHAAcABwAGAAUABAAGAAYABQAFAAYABgAFAAUABQAF
AAQABAAFAAUABQAFAAQABAAEAAQABAAEAAQABAADAAMAAwADAAIAAgACAAIAAwADAAMA
AwADAAMAAwADAAMAAwACAAIAAAABAAEAAQACAAIAAgACAAIAAgACAAIAAAAAAAAAAAAD
AAMAAgABAAEAAQABAAEAAQACAAIAAQAAAAAAAQACAAIAAQABAAIAAQABAAAAAAAAAAAA
AAAAAAAAAAAAAP7//v////////8AAAAAAQADAP///////wAAAAAAAAAAAAAAAAAAAAAA
AAAAAAD+//7//v/+/wAAAAAAAAAAAAAAAAAAAAABAAIAAwAEAAYABgAGAAYABgAGAAYA
BgAHAAgACQAKAAgACAAIAAgACQAKAAsADAAOAA4ADgAOAAsACgAJAAgACgAKAAoACgAI
AAcABQAFAAIAAQD///3//f/9//v/+//6//r/+v/6//r/+v/6//r/+P/3//f/+P/2//b/
9v/2//j/+P/5//n/9//3//f/9v/2//f/9//3//f/9//3//f/9//4//j/9//5//r/+v/6
//j/+P/4//j/+P/4//j/+P/6//v/+//7//n/+f/5//n/+f/5//n/+v/6//r/+v/6////
+//5//f/9//z/+//7P/r/+v/7P/x//r/BgATACYAOQBLAFkAagB/AIMAcQBUAEEANwAz
ADUANwAxACcAHQANAAIA+//1/+7/5//i/+L/5//t//D/8P/y//b/9v/5//n/+//7//z/
+v/7//v/+//5//r/+v/6//r/+v/4//r//P/8//v/+//8//z/+//7//n/+f/5//n/+//7
//v/+//7//v/+//7//v/+//7//v/+f/5//n/+f/5//r/+//8//r/+v/6//r/+v/7//v/
+//9//z//P/7//v/+//9//3/+v/5//n/+f/5//n/+f/6//r/+v/6//n/+f/6//r/+v/6
//r/+v/6//r/+//7//v/+//7//v/+//7//v/+//7//z//P/8//z//P/8//z//P/8//z/
/P/9//3//P/8//3//f/9//3//f/+//7//v/+//7///////7/AAAAAAAAAAD+//7//v/+
/////////wAAAgACAAMAAwADAAQABAAFAAYABgAGAAYABQAEAAMAAQACAAMABQAGAAQA
AgACAAIAAgACAAEAAQADAAEAAQABAP////8AAAAA///////////9//3//f/9//////8A
AAAA/f/9//3//f/9//3//f/+//7//v/+//7//v/+//7//v///////////wAAAAAAAAAA
AAAAAAAAAQD//////////wEAAQABAAEABAAFAAUABQAEAAQABAAEAAQABAADAAMABAAE
AAMAAwADAAMAAgACAAMAAwADAAMAAgACAAIAAgACAAIAAgACAAEAAQABAAEABAAEAAQA
BAABAAEAAQABAAEAAQABAAEAAQABAAAAAAACAAMAAwADAAAAAAAAAAAAAAAAAAAAAAAC
AAIAAgACAAEAAQAAAP///////////////wAAAAD//wAAAAABAAIAAgABAAEAAgABAAEA
AAAAAAIAAgACAAIAAAAAAAAA/v8AAAEAAQABAAAAAAABAAMAAQABAAEAAgACAAIAAgAC
AAIAAgAAAAAAAAAAAAIAAgACAAIAAgACAAIAAgACAAIAAgACAAIAAgACAAIAAgACAAIA
AgADAAQABQAGAAcACAAJAAoADAAMAAwADAAMAAwADAAMAAwADAAMAAwADwAQABEAEgAQ
ABAAEAAQAA0ADAALAAoADAAMAAwACwAHAAcABgAFAAMAAQD//////f/9//z//P/6//r/
+v/6//z//P/6//n/+f/6//r/+v/4//j/+P/4//n/+f/5//n/+f/4//j/+f/7//v/+//7
//n/+f/5//r/+v/5//n/+v/8//z//P/8//z//P/8//z//P/8//z//f/7//v/+//7//3/
/f/9//3//f/+//7//v/8//z//f/9//v/+//7//f/8//w/+v/6f/u//X/AAAMABsAMABD
AFcAZwB2AIsAkQB5AFoAQwA5ADcANwA3ADMALQAfAA8ABgD///f/8P/n/+b/5v/r//H/
9P/0//b/+P/8/////f/9/////v/+//////////3//v/+//7//v/+//z//v/+//7//f/9
//7//v/9//3//f/9//3//f/7//v/+//7//3//f/9//3//f/9//3//f/7//v/+//7//z/
/P/8//z/+v/6//r/+v/6//v/+//7//v/+v/6//n/9//3//n/+f/6//n/+f/5//f/9//3
//j/+v/6//r/+f/5//r/+v/6//r/+v/6//r/+v/7//v/+//7//v/+//7//v/+//7//v/
/v/+//7//v/8//z//P/8//z//P/8//3//f/8//z//f/9//3//f/9//z//P/8//z//P/9
//3//P/8//z//P/8//r/+v/6//r//f/9//3//v/+//7/////////AAAAAAEAAgACAAIA
AgACAAIAAgABAAMAAwAEAAQABAACAAIAAgACAAIAAQABAAEA/////////f/9//7//v/8
//3//v////3//f/9//3//f/9//7//v/9//3//f/9//3//f/9//7//v/+//7//v/+//7/
/v/+////////////AAAAAAAAAAAAAAAAAAABAAEAAQABAAEA//////////8AAAEAAQAB
AAAAAAAAAAAAAgACAAEAAQACAAIAAQABAAMAAwACAAIAAQABAAEAAQACAAIAAgACAAAA
AAAAAAAA///////////+//7//v/+///////////////////////9//3//P/8//7/////
////AAAAAAAAAAD+//7//v/+//7//v/+//7///////7//f/9//3//f/9//3//v/+//3/
+v/6//v//P/+//3//f/+//3//f/8//z//P/8//z//P/+//7//v/8//r/+//7//v//P/8
//3////7//v/+//8//z//P/8//z//v8AAP7//v/+//7///8AAAEAAgADAAQABQAGAAYA
BgAGAAYACAAIAAgACAAGAAYABgAGAAcACAAJAAoADAAMAAwADAAJAAgABwAGAAQABAAE
AAQAAwACAAAA/f////7//f/7//r/+f/6//n/9//2//b/9v/2//b/9v/2//j/9v/1//X/
9v/2//b/9v/0//T/9P/1//X/9f/1//X/9v/2//f/9//3//f/9//3//f/9//4//j/9//3
//j/+P/4//j/+P/4//j/+P/4//j/+P/4//n/+f/5//n/+f/5//v/+//7//v//P/8//z/
/P/6//v//f/9//n/9f/x//H/8P/v/+v/7P/x//r/AgAPACAAMwBJAFkAaAB7AIsAgQBi
AEkAOwA3ADcAOwA3AC8AJQAXAAwAAQD3//L/7//o/+T/6f/t//L/9v/4//b/+v/9////
/f/9//7//P/9//3//f/9//7//v/+//7//v/8//7//P/8//v/+//+//7//f/9//3//f/9
//3//f/9//3//f////////////7//f/8//v//f/9//3//f/8//z//P/8//z//P/8//z/
/P/9//3//f/9//z//P/7//v/+//9//3//P/7//v/+//7//v/+//8//7//v/+//3//P/8
//v/+v/8//z//P/8//z//f/9//3//f/9//3//f////////////7//v/+//7//v/+//7/
/v/+//7//v///////v/+///////////////+//7//v/+/wAAAQABAAAA/v/+//7//v8A
AAAAAAAAAAEAAQABAAIAAAAAAAEAAQABAAIAAgADAAQABAAEAAQABAAEAAQAAwAFAAUA
BgAGAAYABAAEAAQABAAEAAMAAwADAAEAAQABAP////8AAAAA/v///wAAAQD/////////
//////8AAAAAAQABAAEAAQABAAEAAQACAAIAAgACAAIAAgACAAIAAgADAAMAAwADAAQA
BAAEAAQAAgACAAIAAwAFAAUABQAFAAcABwAHAAcABwAHAAYABQAGAAYABgAGAAYABgAF
AAUABgAGAAUABQAHAAcABgAGAAcABwAHAAcABgAGAAYABgAGAAYABgAGAAUABQAFAAUA
BgAGAAYABgAFAAUABQAFAAUABQAFAAUAAwADAAIAAgAEAAUABQAFAAYABgAGAAYABAAE
AAQABAACAAIAAgACAAUABQAEAAMABQAFAAUABQADAAQABAADAAIAAgADAAQABAADAAMA
BAAFAAUABAAEAAIAAgACAAIAAgACAAIAAAACAAMAAwADAAIAAgADAAUAAwADAAMABAAG
AAYABgAGAAQABgAEAAQABAAEAAQABAAEAAQABAAEAAQABAAEAAQABAAEAAQABAAEAAQA
BgAGAAYABgAEAAQABAAEAAQABAAEAAQABAAEAAQABAAFAAYABwAIAAoACgAKAAoACwAM
AA0ADgAOAA4ADgAOAAwADAAMAAwADgAQABIAFAASABIAEgASABAAEAAQABAADwAOAA0A
DAAMAAsACQAJAAgABwAFAAMA//////3//f/+//7//v/+//7//v/+//7//v/9//3//v/+
//7//v/+//z//P/9//3//f/9//3//P/8//3//f/9/////////////f/+//7//f/9//7/
/v/+//7//v/+//7//v/+//7//v/+////////////////////AQABAAEAAgAAAAAAAAAA
AP///f/9//3//f/5//X/9P/1//P/9P/5/wIADgAdADAAQwBVAGMAdgCJAIsAcwBYAEsA
QwA/AD8AQQA7ADMAJQAVAAwAAwD7//T/8f/s/+z/7//z//b/+P/6//z//v8DAAMAAQAB
AAAAAAABAAEAAQADAAQABAAEAAMAAgD//wAAAgACAAEAAQACAAIAAQABAAMAAwADAAMA
BQAFAAUABQADAAMAAwADAAMAAwADAAMAAwADAAMAAwAAAAAAAAAAAAEAAgADAAQAAwAD
AAIAAQABAAAAAAD//wEAAQADAAMABAADAAMAAwADAAMAAwAEAAIAAgACAAEAAQACAAIA
AgACAAIAAgACAAQABQAFAAUABQAFAAUABQAEAAMAAgABAAQABAAEAAQABAAEAAQABAAE
AAQABAAFAAUABAAEAAUAAwADAAMAAwAEAAQABAAEAAYABwAHAAYABgAGAAYABgAGAAYA
BgAGAAcABwAHAAgACAAIAAkACQALAAwADAANAA4ADgAOAA4ADgAOAA4ADQALAAsADAAM
AA4ADAAMAAwADAAMAAsACwANAAsACwALAAkACQAKAAoABwAHAAcABwAJAAkACQAJAAcA
BwAIAAgACQAJAAkACQAHAAcABwAIAAoACgAKAAoACgAKAAoACgALAAsACwALAAwADAAM
AAwADAAMAAwADQALAAsACwALAAsACwALAAsADAANAA0ADQAOAA4ADgAOAA4ADgANAA0A
DgAOAA0ADQAPAA8ADgAOAA8ADwAPAA8ADgAOAA4ADgAOAA4ADgAOAA0ADQANAA0ADAAM
AAwADAALAAsACwALAAsACwALAAsADQANAAwADAAKAAsACwALAAwADAAMAAwACgAKAAoA
CgAKAAoACgAKAA0ADQAMAAsACwALAAsACwAJAAoACgAJAAoACgALAAwACgAJAAkACgAL
AAsACgAKAAoACgAKAAoACgAKAAoACAAKAAsACwALAAoACgALAA0ACwALAAsADAALAAoA
CQAIAAoACgAKAAoACgAKAAoACgAKAAoADAAMAAwADAAPABAAEQASABIAEgASABIAEwAU
ABUAFgAUABQAFAAUABUAFgAXABgAGwAcAB0AHgAbABoAGQAYABYAFgAWABYAEwASABEA
DwANAA0ADAALAAsACQAHAAcABQAFAAQABAAGAAYABgAGAAYABgAEAAMABQAGAAYABgAE
AAQABAAEAAUABQAFAAUABwAGAAYABwAHAAcABwAHAAcABwAHAAgACAAHAAcACAAIAAgA
CAAIAAYABgAGAAYACAAIAAgACQAJAAkACQAJAAkACQAJAAkACQAKAAoACgAKAAoACwAL
AAcABQADAAMA///8//n/+f8AAAcADgAYACkAPABRAGMAcQCCAJkAmwCBAGQAUwBLAEcA
RwBFAEEAPQAvACEAGAAPAAUAAAD7//j/+P/9////AgAGAAYABgAKAA8ADQALAAsACgAK
AAsACwALAAsADAAMAAwADAAMAAoADAAOAA4ADQANAAwADAALAAsACwALAAsACwALAA0A
DQANAA==
         </WaveFormData>
      </LeadData>
      <LeadData>
         <LeadByteCountTotal>10000</LeadByteCountTotal>
         <LeadTimeOffset>0</LeadTimeOffset>
         <LeadSampleCountTotal>5000</LeadSampleCountTotal>
         <LeadAmplitudeUnitsPerBit>4.88</LeadAmplitudeUnitsPerBit>
         <LeadAmplitudeUnits>��V</LeadAmplitudeUnits>
         <LeadHighLimit>2147483647</LeadHighLimit>
         <LeadLowLimit>268435456</LeadLowLimit>
         <LeadID>V1</LeadID>
         <LeadOffsetFirstSample>0</LeadOffsetFirstSample>
         <FirstSampleBaseline>0</FirstSampleBaseline>
         <LeadSampleSize>2</LeadSampleSize>
         <LeadOff>FALSE</LeadOff>
         <BaselineSway>FALSE</BaselineSway>
         <ExcessiveACNoise>FALSE</ExcessiveACNoise>
         <MuscleNoise>FALSE</MuscleNoise>
         <LeadDataCRC32>400134804</LeadDataCRC32>
         <WaveFormData>
BAAEAAQABAACAAIAAgACAAQABAAEAAQABAAEAAQABAAEAAQABAAEAAQABAAEAAQABAAE
AAQABAAEAAQABAAEAAQABAAEAAQABgAGAAYABgAGAAYABgAGAAYABgAGAAYABgAGAAYA
BgAGAAYABgAGAAQABAAEAAQABAAEAAQABAACAAIAAgACAAIAAgACAAIAAAAAAAAAAAD+
//7//v/+//7//v/+//7//P/8//z//P/8//z//P/8//7//v/+//7//P/8//z//P/+//7/
/v/+//z//P/8//z//v/+//7//v/+//7//v/+//7//v/+//7/AAAAAAAAAAD+//7//v/+
/wAAAAAAAAAAAAAAAAAAAAAAAAAAAAAAAAAAAAAAAAAAAAAAAAAAAAD+//7//v/+/wAA
AAAAAAAA/v/+//7//v/+//7//v/+//7//v/+//7//v/+//7//v/+//7//v/+//z//P/8
//z//v/+//7//v/8//z//P/8//7//v/+//7//v/+//7//v/8//z//P/8//7//v/+//7/
/P/8//z//P/+//7//v/+//z//P/8//z//P/8//z//P/+//7//v/+//z//P/8//z//P/8
//z//P/6//r/+v/6//r/+v/6//r//P/8//z//P/6//r/+v/6//z//P/8//z//P/8//z/
/P/8//z//P/8//z//P/8//z//P/8//z//P/9//7///8AAAIAAgACAAIABQAGAAcACAAG
AAYABgAGAAQAAgAAAP7//P/6//j/9v/1//T/8//y//L/8v/y//L/9P/0//T/9P/2//b/
9v/3//b/9//5//n//P/9//3//f///////v/+//////////////////////8AAAAA////
////////////AQABAAIAAgABAAEAAgACAAIAAgACAAIABAAEAAQABAAEAAQABAAEAAYA
BgAGAAYABgAGAAYABgAEAAQABAAEAAYABgAGAAYABgAGAAcABwAHAAcABwAHAAkADQAS
ABgAIQAoAC0ALwAwADAALQAmAB8AFgAKAPX/4f/N/7X/nv+Y/5//pf+p/7T/wP/Q/93/
5//t/+//6v/k/+D/4P/k/+j/6f/p/+7/9P/3//v/AQAFAAkACwAMAAsACgAMAA0ADQAO
AA4ADQANAA0ADQANAA0ADQAQABAAEAAQABAAEAAQABEAEQARABEAEQARABEAEQARABEA
EQARABEAEQARABEAEgAQABAAEQARABIAEgASABIAEgASABEAEQARABIAEwATABIAEgAS
ABEAEwATABMAEwATABMAFAAUABIAEQARABEAEgASABMAEwASABIAEgARABMAFAAUABMA
EwATABMAEwASABIAEgARABEAEQASABIAEgASABIAEQASABIAEwATABMAEwATABQAEwAT
ABIAEgAQABAAEAAQABIAEQAQAA8ADwAPAA8AEAAOAA4ADQAMAA4ADgAOAA4ADgANAA0A
CwANAA0ADQANAAsACwAJAAkACgAKAAkACQAKAAsACwAKAAgACAAIAAgACgAJAAkACQAJ
AAkACQAJAAkACQAJAAoACgAKAAkACQALAAsACwALAAsACwAMAAwACgAKAAoACgAKAAoA
CgAKAAwADAAMAAwACgAKAAoACgAMAAwADAAMAAoACgAKAAoADAAMAAwADAAMAAoACgAL
AAkACQAJAAkACQAJAAoACgAJAAgACAAIAAsACwAKAAoACgAKAAkACQAHAAcACAAIAAgA
CAAIAAgABwAHAAcABwAHAAcABwAHAAUABQAFAAUABQAFAAUABQAFAAUABQAFAAcABwAH
AAcABgAGAAYABgAFAAUABQAFAAUABQAFAAUAAwADAAMAAwADAAIAAgADAAQABQAGAAcA
BQAFAAUABAAEAAQABAAFAAcABwAHAAcABQAFAAUABQAFAAUABQAFAAUABQAFAAQABAAE
AAQABQAFAAUABQAFAAUABQAFAAUABQAFAAUABgAIAAgACAAIAAoACwANAA4ADgAMAAkA
CAAHAAYAAwACAAEAAAD9//z/+//6//r/+v/6//r/+v/6//r/+v/6//r/+v/6//j/+f/6
//v/+//7//z//f/+////AAABAAAAAAABAAEAAQABAAEAAQABAAEAAgACAP////8BAAEA
AQABAAEAAQAAAAAA/////wIAAgACAAIAAAAAAAAAAAACAAIAAgACAAEAAAD///7/AAAA
AAAAAAAAAAAAAAAAAAAAAAAAAAAAAAAAAAAAAAD//////////wEAAQADAAUACAAQABcA
HAAhACUAKgAqACcAHgAVAAoA/v/p/9f/xf+t/5j/lP+d/6f/rf+2/8L/0P/Z/+P/6//v
/+r/4v/e/97/4P/k/+P/4//k/+j/7f/v//P/9//5//3/AAADAAIAAgADAAMABAACAAEA
AQABAAMAAwADAAMAAgACAAIAAgACAAIAAgADAAMAAwADAAMAAQABAAEAAQADAAMAAwAD
AAEAAQABAAIAAgACAAMAAwACAAIAAgACAAIAAgABAAEAAQACAAMAAwAEAAQABAADAAMA
AwADAAMAAQABAAIAAgACAAEAAQABAAIAAgADAAMAAgACAAIAAQABAAIAAgABAAMAAwAD
AAMAAgACAAIAAQABAAEAAgACAAIAAgACAAEAAgACAAMAAwABAAEAAQACAAEAAQAAAAAA
AAAAAAAAAAAAAP///v/9//3//f/9//7//P/8//v/+v/8//z//P/8//z/+//7//n/+f/5
//n/+f/5//n/9//3//j/+P/3//f/9v/3//f/9v/4//j/+P/4//r/+f/5//n/+//7//v/
+//5//n/+f/6//r/+v/5//n/+v/7//z//f/7//v//P/8//z//P/8//z//P/8//z//P/8
//z//P/8//z//P/8//z/+v/6//r/+v/6//r/+v/6//z//P/8//z/+v/4//j/+f/7//v/
+//7//v/+//8//z/+//6//r/+v/7//v/+v/6//r/+v/5//n/+f/5//r/+v/6//r/+v/6
//n/+f/5//n/+//7//v/+//7//v/+//7//v/+//7//v/+f/5//n/+f/5//n/+f/5//r/
+v/6//r/+//7//v/+//7//v/+//7//v/+//7//v/+//6//r/+//7//v/+//7//n/+f/5
//j/+v/6//r/+//7//v/+//7//n/+f/5//n/+f/5//n/+f/5//n/+f/4//r/+v/6//v/
+//7//v/+//7//v/+//7//v/+//7//z//v/+//7//v8BAAEAAgACAAYACAAHAAYABQAE
AAMAAgABAAAA/P/6//j/9v/1//T/8//y//L/8v/y//L/9P/0//T/9P/0//T/9P/0//L/
8//0//X/9//3//j/+f/6//v//P/9//z//P/9//3//f/9//3//f/9//3//v/+//3//f//
//////////////8AAAAA/////wAAAAAAAAAAAAAAAAAAAAAAAAAAAAAAAAAAAAAAAAAA
AAAAAAAAAAAAAAAAAAAAAAAAAAAAAAAAAAAAAAAAAAABAAEAAQABAAEAAQADAAkADgAW
AB0AIgApACsALAAoACUAHAATAAoA+v/l/9H/vf+h/5D/lP+d/6H/qf+0/8L/0P/b/+P/
5//l/9z/2v/a/9z/4P/i/+X/5f/o/+z/7//1//v///8BAAMABAAFAAYABgAHAAcACAAI
AAcABwAHAAcABwAHAAcACgAKAAoACgAIAAgACAAJAAsACwALAAsACwALAAsACwALAAsA
CwALAAsACwALAAwACgAKAAsACwAMAAwADAAMAAwADAALAAsACwAMAA0ADQAOAA4ADgAN
AA8ADwAPAA8ADQANAA4ADgAQAA8ADwAPAA8ADgAOAA0AEAAQABAADwAPABAAEAAPAA8A
DwAPAA8AEAAQABAADwAPAA8AEAAQABAAEAAQAA8ADgAOAA8ADwAPAA8ADwAQABEAEQAQ
ABAADgAOAA4ADgAOAA0ADAALAA0ADQANAA4ADAAMAAsACgAKAAoACgAKAAoACQAJAAcA
CQAJAAkACQAJAAkABwAHAAYABgAFAAUABgAHAAcABgAGAAYABgAGAAgABwAHAAcABwAH
AAcABwAFAAUABQAGAAgACAAHAAcABwAHAAcABwAJAAkACgAKAAgACAAIAAgACgAKAAoA
CgAKAAoACgAKAAoACgAKAAoACgAKAAoACgAKAAoACgAKAAoACgAKAAoADAAKAAoACwAJ
AAkACQAJAAkACQAKAAoACwAKAAoACgAJAAkACAAIAAoACgAJAAkABwAHAAgACAAKAAoA
CgAKAAkACQAJAAkACQAJAAkACQAJAAkACQAJAAkACQAJAAkACwALAAsACwAJAAkACQAJ
AAgACAAIAAgACQAJAAkACQAJAAkACQAJAAkACQAJAAkACQAIAAgACQAJAAkACQAJAAsA
CwALAAoACAAIAAgACQALAAsACwALAAkACQAJAAkACQAJAAkACQAJAAkACQAIAAgACAAI
AAkACQAJAAkACQALAAsACwALAAkACQAJAAoACgAKAAoACgAJAAkACgAKAAoADAAKAAoA
CgAKAAoACgAKAAoACgAKAAoACgAMAAwADAAMAAwADAAMAAwADQAOAA8AEAARABIAEwAU
ABQAFAAUABQAEgAQAA4ADAAKAAgABgAEAAEAAAD///7//v/+//7//v///wAAAQACAAAA
AAAAAAEAAgADAAUABQAEAAUABQAFAAcABwAGAAYABwAHAAcABwAHAAcABwAHAAgACAAH
AAcACQAJAAkACQAJAAkACgAKAAkACQAKAAoACAAIAAgACAAIAAgACAAIAAgACAAIAAgA
CAAIAAgACAAKAAoACgAKAAwADAAMAAwACgAKAAoACgAIAAgACQAJAAkACQAJAAkADQAT
ABoAIAAlACoALQAxADAAMAArACIAGQAMAPr/5f/T/7//o/+Y/6D/p/+v/7f/wv/Q/9z/
5//v//X/8//s/+j/6P/o/+z/7v/v/+//8v/2//n//f8BAAUACQALAAwADQAOAAwADQAN
AA4ADgANAA0ADQANAA0ADQANABAAEAAQABAADgAOAA4ADwAPAA8ADwAPAA0ADQANAA0A
DwAPAA8ADwAPAA8ADwAQAA8ADgAOAA0ADAAMAAwADAAOAA4ADQANAA0ADgAPAA8ADgAO
AA4ADQANAA0ADQANAA8ADwAQABAADgANAA0ADQAMAAwADQANAA4ADgAOAA0ACwAMAAwA
CwALAAsACwALAAwADAAMAAsADQANAA4ADgAMAAwADAALAAoACgALAAsADQANAA0ADgAO
AA0ACwAKAAoACgAKAAoADAALAAoACQAHAAcABwAIAAgACAAHAAYABgAGAAYABgAEAAMA
AwABAAEAAQABAAEAAQABAP////8AAAAA//////7///////7/AAAAAAAAAAACAAEAAQAB
AP//////////////////AAACAAIAAQABAAEAAQABAAEAAQABAAIAAgACAAIAAgACAAIA
AgACAAIAAAAAAAAAAAAAAAAAAAAAAAIAAgACAAIAAAAAAAAAAAACAAIAAgACAAAA/v/+
/////f/9//3//f//////AAAAAP3//P/8//z//f/9//z//P/8//z/+//7//v/+//8//z/
+v/6//r/+v/7//v/+//7//v/+//7//v/+//7//v/+//7//v/+//7//v/+//7//v/+f/5
//n/+f/6//r/+v/6//n/+f/5//n/+//7//v/+//7//v/+//7//v/+v/6//v/+//7//v/
+//5//n/+f/4//r/+v/6//v/+//7//v/+//5//n/+f/5//v/+//7//v/+//7//v/+v/6
//r/+v/7//n/+f/5//n/+//7//v/+//7//v/+//8//3//v///wAAAwADAAQABAACAAAA
///+//3//P/6//j/9v/0//P/8v/x//D/8P/w//D/8P/w//D/8P/w//D/8P/w//D/8P/w
//H/8v/z//X/9f/2//n/+f/5//n/9//2//b/9//3//f/9//3//f/9//3//j/+P/3//f/
+f/3//f/9//3//f/+P/4//f/9//4//j/+P/4//j/+P/4//j/+P/4//j/9v/2//b/9v/3
//j/+f/6//j/+P/4//j/+P/4//j/+P/4//j/+P/4//j/+f/5//n/+//7//3///8BAAYA
DAATABgAHQAhACQAJAAfABoAEQAGAPr/5f/R/7//p/+Q/47/lf+d/6P/rP+4/8b/0f/d
/+P/5f/g/9j/1v/W/9j/3v/f/9//4v/o/+v/7//z//P/9//7//7///8AAP7//////wAA
AAD//////////////////wAAAAAAAAAAAAAAAAAAAQADAAMAAwADAAMAAwADAAMAAwAD
AAMAAwADAAMAAwAEAAQABAAFAAUABgAGAAYABgAEAAQAAwADAAMABAAFAAUABAAEAAQA
AwAFAAUABQAFAAUABQAGAAYABAADAAMAAwAGAAYABwAHAAYABgAGAAUABQAGAAYABQAF
AAUABQAFAAQABAAEAAMABQAFAAYABgAGAAYABgAFAAQABAAFAAUABQAFAAUABgAFAAUA
BAAEAAYABgAGAAYABgAFAAQAAwADAAMAAwAEAAQABAADAAIAAgACAAIAAgACAAEAAQD/
/////////////f/9//v/+//+//7//f/9//z//f/9//z//v/+//7//v/+//3//f/9//3/
/f/9//3//f/9//3//v/+//7//f/9/////////////////wAAAAAAAAAAAAAAAAAAAAAA
AAAAAAAAAAAAAAAAAAAAAAAAAAAAAAAAAAAAAAAAAAAAAAAAAAAAAAAAAAAA/v/+////
///////////9//3//v/+//3//P/8//z//f/9//z//P/8//z/+//7//3//f/+//7//P/8
//z//P/9//3//f/9//3//f/9//3//f/9//3//f/9//3//f/9//3//f/9//3//f/9//3/
/f/+//7//v/+//3//f/9//3//f/9//3//f/9//3//f/9//3//P/8//3//f/9//3//f/9
//3//f/8//z//P/8//3//f/9//3//f/9//3//f/9/////////////f/9//3//P/+//7/
/v////////////////////////////////8AAP7//v/+//7//////wAAAAAAAAAA/v/+
//7//v8AAAAAAAAAAP7//v/+//7/AAAAAAAAAAACAAIAAgACAAQABAAEAAQABwAIAAkA
CgAIAAgACAAIAAUABAADAAIAAAD+//z/+v/3//b/9f/0//b/9v/2//b/9v/2//b/9v/2
//b/9v/2//b/9//4//n/+//7//z//f////////////7//v//////////////////////
AAAAAP////8BAAEAAQABAAEAAQACAAIAAQABAAIAAgACAAIAAgACAAIAAgACAAIAAgAC
AAQABAAEAAQAAgACAAIAAgACAAIAAgACAAQABAAEAAQAAgACAAIAAgAFAAUABQAFAAUA
BQAHAAkADgAWAB8AJgArAC8AMAAuACkAIgAZABIABgDx/93/x/+t/5b/lP+b/6H/p/+y
/8D/0P/d/+X/6f/p/+L/2v/Y/9r/4P/m/+X/5//s//D/8//3//3/AQAFAAcACgAJAAoA
CgALAAsADAAMAAsACwALAAsACwALAAsACgAKAAoACgAMAAwADAANAA0ADQANAA0ACwAL
AAsACwANAA0ADQANAA0ADQANAA4ADgAOAA8ADwAOAA4ADgAOAA4ADgANAA0ADQAOAA8A
DwAOAA4ADgANAA8ADwAPAA8ADQANAA4ADgAOAA0ADQANAA4ADgAPAA8AEAAQABAADwAR
ABIAEgARAA8ADwAPAA8AEAAQABAADwAPAA8AEAAQABAAEAAQAA8AEAAQABEAEQARABEA
EQASABMAEwASABIAEAAQABAAEAAQAA8ADgANAA8ADwAPABAADgAOAA0ADAAOAA4ADgAO
AA4ADQANAAsACQAJAAkACQAIAAkACAAJAAgACAAHAAcACAAJAAkACAAGAAYABgAGAAYA
BQAFAAUABQAFAAUABQAHAAcABwAIAAgACAAHAAcABwAHAAcABwAHAAcACAAIAAgACAAI
AAgABgAGAAYABgAGAAYABgAGAAYABgAGAAYABgAGAAYABgAIAAgACAAIAAcABgAFAAQA
BQAEAAUABwAHAAcABwAHAAUABQAGAAYABQAEAAQABAAFAAUABAAEAAYABgAFAAUAAwAD
AAQABAAEAAQABAAEAAUABQAFAAUAAwADAAMAAwABAAEAAQABAAMAAwADAAMAAwADAAMA
AwADAAMAAwADAAIAAgACAAIAAwADAAMAAwABAAEAAQABAAEAAQABAAEAAwACAAIAAwAB
AAEAAQABAAEAAQABAAAAAAAAAAAAAQABAAEAAQABAAEAAQABAAEA//////////8BAAEA
AQAAAAAAAAAAAAEAAQABAAEAAQABAAEAAQABAP///////wAA/v/+//7//v//////AAAA
AAAAAAAAAAAAAAAAAP7//v/+//7//v/+//7//v/+//7//v/+//7//v/+//7/AAAAAAAA
AAAAAAAAAAAAAAEAAgADAAQABQAGAAcACAAFAAQAAwACAP///v/9//z/+f/4//f/9v/1
//T/8//y//T/9P/0//T/9P/0//T/9P/2//b/9v/3//b/9//5//n/+v/7//v/+//7//v/
+v/6//v/+//7//v//f/9//3//f/8//z/+//7//3//f/9//3//f/9//7//v/7//v//P/8
//7//v/+//7/AAAAAAAAAAD+//7//v/+//7//v/+//7//v/+//7//v/+//7//v/+//7/
/v/+//7//v/+/////////////////wEABQAKABIAFwAeACMAJwAoACYAIwAaAA8ABAD2
/+P/z/+9/6P/kv+S/5n/of+p/7T/wv/O/9v/4//p/+v/5P/c/9r/2v/e/+L/4//j/+T/
6P/r/+//8//3//v/+//+////AAD+//////8AAAIAAQABAAEAAQABAAEAAQACAAIAAgAC
AAIAAgACAAMAAQABAAEAAQADAAMAAwADAAMAAwADAAMAAwADAAMABAACAAIAAwADAAIA
AgACAAIABAAEAAMAAwABAAIAAwADAAIAAgACAAEAAQABAAEAAQABAAEAAgACAAIAAQAB
AAEAAgACAAMAAwADAAIAAQD//wEAAgACAAEAAQABAAEAAQACAAIAAgABAAEAAQACAAIA
AgACAAIAAQACAAIAAwADAAEAAQABAAIAAQABAAAAAAAAAAAAAAAAAAIAAQAAAP//////
////AAAAAAAA///+//7//v/+//7//v/9//3/+//7//v/+//7//n/+f/3//f/+P/4//f/
9//4//n/+f/4//j/+P/4//j/+P/3//f/9//5//n/+f/5//f/9//3//j/+P/4//f/9//5
//n/+f/5//f/9//4//j/+P/4//j/+P/4//j/+P/4//j/+P/4//j/+P/4//j/+P/4//j/
+P/4//j/+P/4//j/+P/4//j/+P/4//b/9v/3//f/9//3//f/9//3//j/+P/3//b/9v/2
//f/9//2//b/+P/4//f/9//3//f/+P/4//j/+P/4//j/9//3//f/9//3//f/9//3//f/
9//3//f/9//3//f/9//1//X/9f/1//f/9//3//f/9v/2//b/9v/3//f/9//3//f/9//3
//f/9//3//f/9//5//j/+P/5//f/9//3//f/+f/5//n/+P/4//j/+P/5//n/+f/5//n/
+f/5//n/+f/5//n/+f/5//n/+f/5//j/+P/4//j/+f/5//n/+f/5//n/+f/5//n/+f/5
//n/+v/6//r/+v/6//n/+f/6//r//P/6//z//P/8//z//v/+//7//v8AAAAAAAAAAAEA
AgADAAQAAwACAAEAAAD///7//f/8//r/+P/2//T/8v/y//L/8v/y//L/8v/y//L/8v/y
//L/8v/y//L/8v/y//L/8//0//X/9//3//j/+f/5//n/+f/5//j/+P/5//n/+f/5//n/
+f/5//n/+v/6//n/+f/7//v/+//7//v/+//8//z/+//9//7//v/+//z//P/8//z//P/8
//z//P/8//z//P/8//z//P/8//z//P/8//z//P/+//7//v/+//7//v/+//7//v//////
///9//3//////wEABgAOABcAHgAjACUAKAAoACUAIAAZABAABADx/93/yf+v/5b/jv+V
/5v/of+q/7T/wv/R/93/4f/l/+L/2P/W/9b/2v/e/+H/4f/i/+b/6//x//X/+f/7////
AgADAAIAAgADAAMABAAEAAMAAwADAAUABQAFAAUABgAGAAYABgAEAAQABAAFAAcABwAH
AAcABwAHAAcABwAJAAkACQAJAAkACQAJAAoACAAIAAkACQAKAAoACgAKAAwADAALAAsA
CwAMAA0ADQAMAAwADAALAAsACwALAAsADQANAA4ADgAQAA8ADwAPAA8ADgAOAA0ADgAO
AA4ADQANAA4ADgANAA0ADQANAA0ADgAOAA4ADQANAA0ADgAOAA4ADgAOAA0ADgAOAA8A
DwAPAA8ADwAQAA8ADwAOAA4ADgAOAA4ADgAOAA0ADAALAA0ADQANAA4ADgAOAA0ADAAM
AAwADAAMAAoACQAJAAcABwAHAAcABwAHAAcABQAFAAYABgAFAAUABAAFAAUABAAEAAQA
BAAEAAQAAwADAAMAAwADAAMAAwADAAMAAwAEAAYABgAFAAUAAwADAAMAAwADAAMABAAE
AAYABgAGAAYABAAEAAQABAAGAAYABgAGAAYABgAGAAYABgAGAAYABgAGAAYABgAGAAYA
BgAGAAYABgAEAAQABQAFAAUABQAFAAUABQAGAAYABQAEAAQABAAFAAUABAAEAAQABAAD
AAMAAwADAAQABAAEAAQABAAEAAMAAwADAAMAAwADAAMAAwADAAMAAwADAAMAAwADAAMA
AwADAAMAAwADAAMAAwADAAQABAAEAAQAAwADAAMAAwADAAMAAwADAAUABQAFAAUAAwAC
AAIAAwADAAMAAwADAAMAAwADAAIAAgACAAIAAwADAAMAAwADAAMAAwADAAMAAwADAAMA
AwAFAAUABQAEAAQABAAEAAUABQAFAAUABQADAAMAAwADAAMAAwADAAQAAgACAAIAAgAD
AAMABAAEAAIABAAEAAQABAAEAAIAAgACAAIABAAEAAQABAACAAIAAgACAAIAAgACAAIA
BAAEAAQABAACAAIAAgACAAIAAgACAAIABAAEAAQABAAEAAQABAAEAAUABgAHAAgACQAK
AAsADAAKAAoACgAKAAgABgAEAAIA///+//3//P/7//r/+f/4//j/+P/4//j/+v/6//r/
+v/4//j/+P/4//r/+//8//3/AQABAAIAAwABAAEAAQABAAAAAAABAAEAAQABAAEAAQD/
////AAAAAAEAAQADAAMAAwADAAMAAwAEAAQAAwADAAQABAAEAAQAAgACAAIAAgADAAQA
BQAGAAQABAAEAAQABgAGAAYABgAGAAYABgAGAAYABgAGAAYABgAGAAYABgAHAAcABwAH
AAcACQALAA0AFAAcACEAKAAtAC8AMgAwACsAJgAdABQABgDv/9v/xf+p/5T/lP+d/6P/
q/+2/8L/0P/f/+n/7//v/+b/4P/g/+L/5v/q/+n/6//u//L/9//7/wEABQAHAAcACgAL
AAwADAANAA0ADgAMAAsACwALAA0ADQANAA0ADgAOAA4ADgAOAA4ADgAPAA0ADQANAA0A
DQANAA0ADQAPAA8ADwAPAA8ADwAPABAADgAOAA8ADwAOAA4ADgAOAA4ADgANAA0ADwAQ
ABEAEQAOAA4ADgANAA0ADQANAA0ADQANAA4ADgAOAA0ADQANAA4ADgAPAA8AEAAQABAA
DwAPABAAEAAPAA8ADwAPAA8AEAAQABAADwAPAA8AEAAQABAAEAAQAA8ADgAOAA8ADwAR
ABEAEQASABEAEQAQABAAEAAQABAAEAAQAA8ADgANAA0ADQANAA4AEAAQAA8ADgAMAAwA
DAAMAAwACwALAAkACQAJAAkACQAHAAcABQAFAAYABgAFAAUABgAHAAcABgAGAAYABgAG
AAYABQAFAAUABQAFAAUABQAFAAUABQAGAAYABgAFAAUABQAFAAUABQAFAAUABgAGAAYA
BgAGAAYABgAGAAYABgAGAAYABgAGAAYABgAGAAYABgAGAAYABgAEAAQABAAEAAYABgAG
AAYABgAEAAQABQAHAAcABwAHAAUABQAGAAYABQAEAAQABAAFAAUABAAEAAQABAADAAMA
BQAFAAYABgAEAAQABAAEAAMAAwADAAMAAwADAAMAAwAFAAUABQAFAAMAAwADAAMAAwAD
AAMAAwABAAEAAQABAAEAAgADAAQAAwADAAMAAwADAAMAAwADAAMAAwADAAMAAwACAAIA
AwADAAMAAwADAAMAAwADAAIAAgACAAIAAwADAAMAAwADAAEAAQABAAEAAwADAAMAAwAD
AAMAAwACAAIAAgACAAMAAwADAAMAAwADAAMAAwADAAEAAQABAAIAAgACAAIAAgABAAEA
AgACAAIAAgACAAIAAgACAAIAAgACAAIAAgACAAIAAgAFAAYABwAIAAkACgALAAwADAAM
AAwADAAJAAgABwAGAAMAAgABAAAA/f/8//v/+v/6//r/+v/6//r/+v/6//r/+v/6//r/
+v/6//r/+v/7//7///8BAAEAAgADAAMAAwABAAEAAAAAAAMAAwADAAMAAwADAAMAAwAE
AAQAAwADAAUABQAFAAUAAwADAAQABAAFAAUABgAGAAQABAAEAAQABAAEAAQABAAEAAQA
BAAEAAIAAgACAAIABAAEAAQABAAEAAQABAAEAAQABAAEAAQABgAGAAcABwAFAAUABQAF
AAcACwASABgAIQAmACkALQAuAC4AKQAiABkADgD+/+n/1//D/6f/lP+Y/6H/qf+x/7r/
xv/U/+H/6f/v/+//6v/i/+L/4v/m/+r/6f/p/+z/8P/1//n//f8BAAUABwAIAAcACAAK
AAsACwAMAAwACwALAAsACwALAAsACwAMAAwADAAMAAwADAAMAA0ADQANAA0ADQANAA0A
DQANAA==
         </WaveFormData>
      </LeadData>
      <LeadData>
         <LeadByteCountTotal>10000</LeadByteCountTotal>
         <LeadTimeOffset>0</LeadTimeOffset>
         <LeadSampleCountTotal>5000</LeadSampleCountTotal>
         <LeadAmplitudeUnitsPerBit>4.88</LeadAmplitudeUnitsPerBit>
         <LeadAmplitudeUnits>��V</LeadAmplitudeUnits>
         <LeadHighLimit>2147483647</LeadHighLimit>
         <LeadLowLimit>268435456</LeadLowLimit>
         <LeadID>V2</LeadID>
         <LeadOffsetFirstSample>0</LeadOffsetFirstSample>
         <FirstSampleBaseline>0</FirstSampleBaseline>
         <LeadSampleSize>2</LeadSampleSize>
         <LeadOff>FALSE</LeadOff>
         <BaselineSway>FALSE</BaselineSway>
         <ExcessiveACNoise>FALSE</ExcessiveACNoise>
         <MuscleNoise>FALSE</MuscleNoise>
         <LeadDataCRC32>507140803</LeadDataCRC32>
         <WaveFormData>
EAAQABAAEAASABIAEgASABQAFAAUABQAFAAUABQAFAAUABQAFAAUABYAFgAWABYAFgAW
ABYAFgAYABgAGAAYABgAGAAYABgAGAAYABgAGAAYABgAGAAYABYAFgAWABYAFgAWABYA
FgAVABQAEwASABAAEAAQABAADwAOAA0ADAALAAoACQAIAAYABgAGAAYABAAEAAQABAAE
AAQABAAEAAYABgAGAAYABgAGAAYABgAIAAgACAAIAAgACAAIAAgABgAGAAYABgAIAAgA
CAAIAAYABgAGAAYABgAGAAYABgAEAAQABAAEAAQABAAEAAQABAAEAAQABAACAAIAAgAC
AAQABAAEAAQABAAEAAQABAAEAAQABAAEAAQABAAEAAQABAAEAAQABAAEAAQABAAEAAYA
BgAGAAYABgAGAAYABgAEAAQABAAEAAQABAAEAAQABAAEAAQABAAEAAQABAAEAAQABAAE
AAQABAAEAAQABAACAAIAAgACAAQABAAEAAQABAAEAAQABAAEAAQABAAEAAQABAAEAAQA
AgACAAIAAgAEAAQABAAEAAIAAgACAAIAAgACAAIAAgAEAAQABAAEAAIAAgACAAIAAgAC
AAIAAgAAAAAAAAAAAAAAAAAAAAAAAAAAAAAAAAAAAAAAAAAAAAAAAAAAAAAAAAAAAAAA
AAAAAAAAAAAAAAIAAgACAAIAAgACAAIAAgAEAAQABAAEAAYABgAGAAYABwAIAAkACgAL
AAwADQAOAA0ADAALAAoACQAIAAcABgAIAAgACAAIAAcABgAFAAQABgAGAAUABAACAAEA
AQAAAAAA//////////8AAAAAAAABAAEAAAAAAAAA/v/+//7//P/8//z//P/+//7//f/9
//v//P/8//z//P/8//z//P/8//z//P/8//7//v/+//7//P/8//z//f/9//3//f/9//3/
/f/9//3////////////9//3//f/9////AAAAAAAAAAAAAAAAAAD///////8BAAQABwAM
ABIAGgAcACAAJwAuADUAPgBMAGAAewCKAIMAdwBxAGAAMgDr/6z/f/9M/xP/8P7q/vj+
Cf8c/zX/TP9h/2//fP+M/53/qv+2/8T/0v/b/+L/6v/v//P/+v///wMABQAIAAgACAAJ
AAgACQAKAAoADAAMAAwADQAPAA8ADwAPAA8ADwAPABAAEAARABEAEQARABEAEQARABMA
EwATABMAEgASABIAEgAQABAAEAAQABAAEAARABEAEwATABMAEwATABQAFAAUABQAFAAU
ABQAFgAWABYAFgAXABcAFwAXABcAFwAYABkAGQAZABkAGQAZABoAGgAaABgAGAAZABkA
GwAbABwAHAAcABwAHQAdAB0AHQAeAB4AHAAcABwAHAAcABwAHAAdAB0AHAAcABsAGwAb
ABsAGwAaABoAGAAYABcAFgAVABQAFAATABIAEgARABAADwAOAA8ADgANAAwADAALAAoA
CgAKAAkACQAJAAkACQAJAAkACQAKAAoACwAMAA0ADQAOAA4ADgAOAA4ADgAOAA4ADgAN
AA0ADQANAA0ADQANAA0ACwALAAoACQAKAAsADAAMAAoACgALAAsACwAKAAoACgAKAAoA
CgAKAAoACwALAAsACQAJAAkACQAKAAoACgAKAAsACwALAAsACwALAAsADAAMAAwADAAM
AA0ADQANAA0ADQAOAA4ADgAOAA4ADQANAA4ADgAOAA4ADgAOAA4ADgANAA0ADQANAA0A
DQANAA0ADAAMAAwADAAMAAwADAAMAAwACwALAAsACwALAAsACwAMAAwADAAMAAoACgAJ
AAkACQAJAAkACQAJAAgACAAIAAgACAAIAAgABwAHAAcABwAFAAUABQAFAAcABwAHAAcA
BgAGAAYABgAGAAYABgAGAAYABgAGAAYABgAGAAYABgAHAAcABwAHAAUABQAFAAUABwAH
AAcABwAHAAcABwAHAAcABwAHAAcACQAKAAoACgAKAAsACwALAAwADQAOAA8AEAAQAA4A
DgAOAA4ACwAKAAkACAAIAAgACAAIAAgACAAIAAgABgAGAAYABgAHAAYABAADAAEAAAAA
AP///f/9//3//v8AAAAAAQABAAAAAAAAAP7//v/+//7//v/+//7//v/+//3//f/9//7/
/v/+//7//v/+//7//v/+//7//v/+//7//v/+//7//v/+//////////3//f/9//3/////
/////////////////////////wAAAAAAAAAAAAAAAAAAAQABAAEAAwAEAAcADAAUABwA
HgAiACsAMgA7AEQASgBWAGsAdABrAFsATwA6AAgAxf+Q/3H/Tv8h/wT/BP8S/x//LP89
/1T/Zf91/4L/jv+f/6z/tv/C/9D/2//i/+b/6//v//b//f8BAAMABgAGAAYABwAGAAcA
CAAIAAoACgAKAAsACwALAAsACwANAA0ADQAOAAwADQANAA0ADQANAA0ADQANAA0ADQAN
AA4ADgAOAA4ADgAOAA4ADgAOAA4ADwAPAA0ADQANAA0ADQAOAA4ADgAQABAAEAAQABAA
EAAQABAAEQARABEAEQAPAA8AEAARABEAEQARABEAEQASABIAEgASABIAEwATABMAEwAU
ABQAFAAUABUAFQAVABUAFgAWABYAFgAWABYAFgAWABYAFwAVABQAFAATABMAEwATABMA
EgASABAAEAAPAA4ADQAMAAwACwAKAAoACQAIAAcABgAFAAQAAwACAAIAAQAAAAAAAAD/
//////8BAAEAAQABAAEAAgACAAMABAAFAAUABgAGAAYABgAGAAYABgAGAAYABwAHAAcA
BwAFAAUABQAFAAMAAwACAAEAAwADAAMAAgACAAIAAwADAAMAAgACAAIABAAEAAQABAAC
AAMAAwADAAUABQAFAAUABgAGAAYABgAHAAcABwAHAAcABwAHAAgACAAIAAgACAAJAAkA
CQAJAAkACgAKAAoACAAIAAcABwAKAAoACgAKAAoACgAKAAoACQAJAAkACQAJAAkACQAJ
AAgACAAIAAgABgAGAAYABgAIAAcABwAHAAcABwAHAAcABgAGAAYABgAGAAYABQAFAAUA
BQAFAAUABQAEAAQABAAEAAQABAAEAAMAAwADAAMAAwADAAMAAwADAAMAAwADAAAAAAAA
AAAAAAAAAAAAAAACAAIAAgACAAAAAAAAAAAA////////////////////////////////
//////////8BAAEAAQABAAEAAgACAAIAAgADAAMAAwAEAAUABgAHAAgADAAMAAwADAAM
AAoACgAKAAoACAAGAAQAAgAEAAQABAAEAAMAAgABAAAA/v/+//7//v/+//7//f/9//v/
+v/6//n/9//3//f/+P/6//r/+//7//j/+P/4//b/9v/2//b/9v/2//b/9v/2//X/9f/1
//b/9v/2//b/9v/2//b/9v/2//j/+P/4//j/9v/2//b/9v/2//f/9//3//f/9//3//f/
9//3//f/9//3//f/9//3//X/9f/1//b/+P/4//j/+P/4//j/+f/5//n/+//+/wMACAAO
ABIAFgAeACUALAA1AEAAUABmAHsAfgBzAGcAWwA6APz/t/+I/1//Kv/5/ub+7v7+/g3/
Iv87/1D/Y/9x/4D/jv+d/6r/tv/E/9D/1//e/+T/6f/v//T/+f/7//3/AAAAAAAAAQAC
AAMABAAEAAYABgAGAAcABwAHAAcABwAHAAcABwAIAAoACwALAAsACwALAAsACwALAAsA
CwALAAwADAAMAAwADAAMAAwADAAMAAwADQANAA0ADQANAA0ACwAMAAwADAAOAA4ADgAO
ABAAEAAQABAADwAPAA8ADwARABEAEgATABEAEQARABEAEwAUABQAFAAUABQAFQAVABUA
FQAWABYAFgAWABcAFwAVABUAFgAWABgAGAAYABgAFgAWABYAFwAXABYAFgAVABcAFwAX
ABcAFAAUABIAEgARABAADwAOAA4ADQAMAAwACwAKAAkACAAJAAgABwAGAAQAAwACAAIA
AgABAAEAAQADAAMAAwADAAMABAAEAAUABgAHAAcACAAGAAYABgAGAAYABgAGAAYABQAF
AAUABQADAAMAAwADAAUABQAEAAMABQAFAAUABAACAAIAAwADAAMAAgACAAIAAgACAAIA
AgACAAMAAwADAAMAAwADAAMABAAEAAQABAAFAAUABQAFAAUABQAFAAYABgAGAAYABgAF
AAUABQAFAAUABgAGAAYACAAIAAcABwAGAAYABgAGAAgACAAIAAgABwAHAAcABwAHAAcA
BwAHAAYABgAGAAYABgAGAAYABgAGAAUABQAFAAUABQAFAAUABgAGAAYABgAGAAYABQAF
AAUABQAFAAUAAwACAAIAAgACAAIAAgACAAMAAwADAAMAAQABAAEAAQABAAEAAQABAAIA
AgACAAIAAAAAAAAAAAAAAAAAAAAAAAAAAAAAAAAAAQABAAEAAQABAAEAAQABAP//////
////AQABAAEAAQABAAEAAQABAP//AAAAAAAAAAABAAEAAQD//////////wAAAAAAAAAA
AAAAAP7//v/+//7/AAAAAAAAAAACAAIAAgACAAQABAAEAAQABgAGAAYABgAIAAgACAAI
AAkACgALAAwACwAKAAkACAAFAAQAAwACAAIAAgACAAIAAQAAAP///v8AAAAA///+//7/
/f/9//z//P/7//v/+//5//r/+v/6//v/+//6//r//P/6//r/+v/4//j/+P/4//r/+v/5
//n/+f/6//r/+v/6//r/+v/6//r/+v/6//r/+v/6//r/+v/6//r/+v/7//v/+//7//v/
/f/9//3//f/9//3//f/9//3//f/9//3//f/+//7//v/+//7//v/+/////////wEABAAJ
ABAAGAAcACAAJgAtADIAOwBIAFYAagB7AHYAZwBbAEsAIgDi/6X/fv9Z/yr/A//4/gD/
Dv8b/y7/Rf9Y/2v/ef+E/5b/p/+w/7r/yP/W/93/5P/q/+3/8f/4//3///8DAAQABAAE
AAUABgAHAAgACAAIAAgACAAJAA0ADQANAA0ACwALAAsADAAMAA0ADQANAA0ADQANAA0A
DQANAA0ADQAOAA4ADgAOAA4ADgAOAA4ADgAOAA8ADwAPAA8ADwAPAA8AEAAQABAAEAAQ
ABAAEAAQABAAEAAQABEAEQARABEADwAPABAAEQATABMAEwATABMAFAAUABQAFAAUABUA
FQAVABUAFgAWABYAFgAXABcAFwAXABgAGAAYABgAGAAYABgAGAAYABkAGQAYABgAFwAV
ABUAFQAVABYAFgAUABQAEwASABEAEAAQAA8ADgAOAA0ADAALAAoACQAIAAcABgAGAAUA
BAAEAAQAAwADAAMAAwADAAMAAwAFAAYABgAHAAYABwAHAAgACgAKAAoACgAKAAoACgAK
AAcABwAHAAcACQAJAAkACQAHAAcABgAFAAUABQAFAAQABgAGAAcABwAHAAYABgAGAAYA
BgAGAAYABAAFAAUABQAFAAUABQAFAAgACAAIAAgACQAJAAkACQAJAAkACQAKAAoACgAK
AAoACQAJAAkACQAJAAoACgAKAAoACgAJAAkACgAKAAoACgAKAAoACgAKAAkACQAJAAkA
CQAJAAkACQAIAAgACAAIAAoACgAKAAoACgAJAAkACQAHAAcABwAHAAgACAAIAAgACAAI
AAcABwAHAAcABwAHAAUABAAEAAQABgAGAAYABgAFAAUABQAFAAMAAwADAAMAAwADAAMA
AwAEAAQABAAEAAQABAAEAAQABAAEAAQABAAEAAQABAAEAAMAAwADAAMAAQABAAEAAQAB
AAEAAQABAAEAAQABAAEAAQABAAEAAQADAAQABAAEAAYABwAHAAcACAAJAAoACwAMAA4A
DQAMAAsACgAJAAgABwAGAAYABgAGAAYABAAEAAQABAACAAIAAgACAAIAAQAAAP7//f/9
//z//P/7//v/+//7//7//v/+/////v/8//v/+v/6//r/+v/6//r/+v/6//r//P/7//v/
+//6//r/+v/6//r/+v/6//r/+v/6//r/+v/6//r/+v/6//r/+v/7//v/+f/5//n/+f/7
//v/+//7//v/+//7//v/+//7//v/+//8//z//P/8//z//P/8//3//f//////AAADAAoA
EAAWABgAHgAnADIAOQBCAE4AXgBzAHwAbwBhAFcAQAAKAMP/kP9v/0T/Ff/4/vb+BP8T
/yL/N/9O/2H/c/9+/4z/nf+q/7T/wv/Q/9v/4v/o/+v/7//2//v///8BAAQABAAEAAUA
BgAHAAgACAAIAAgACAAJAAsACwALAAsACwALAAsADAAMAA0ADQANAA0ADQANAA0ADwAP
AA8ADwAOAA4ADgAOABAAEAAQABAAEAAQABEAEQAPAA8ADwAPAA8AEAAQABAAEAAQABAA
EAASABIAEgASABEAEQARABEAEQARABIAEwATABMAEwATABMAFAAUABQAFAAUABUAFQAV
ABUAFgAWABYAFgAXABcAFQAVABYAFgAYABgAGAAYABgAGAAYABkAGQAYABgAFwAVABUA
FQAVABYAFgAUABQAEwASABEAEAAQAA8ADgAOAAsACgAJAAgABwAGAAUABAAGAAUABAAE
AAIAAQABAAEAAQABAAEAAQADAAQABAAFAAQABQAFAAYABgAGAAYABgAGAAYABgAGAAUA
BQAFAAUAAwADAAMAAwADAAMAAgABAAEAAQABAAAAAAAAAAEAAQABAAAAAAAAAAIAAgAC
AAIAAAABAAEAAQADAAMAAwADAAIAAgACAAIAAwADAAMAAwADAAMAAwAEAAQABAAEAAQA
BwAHAAcABwAHAAgACAAIAAgACAAHAAcACAAIAAgACAAGAAYABgAGAAcABwAHAAcABQAF
AAUABQAEAAQABAAEAAIAAgACAAIABAADAAMAAwABAAEAAQABAAAAAAAAAAAAAgACAAEA
AQD//////////////v/+//7//v/+//7//v/9//3//f/9//3//f/9//3//f/9//3//f/+
//7//v/+//7//v/+//7//v/+//7//v/+//7//v/+/////////////f/9//3//f/9//3/
/f/9//3//f/9//3//f/9//3//f/9//7//v/+//z//f/9//3///////////8AAAAA/v/+
//7//v/+//7//v/+//7//v/+//7//v/+//7//v///wAAAQACAAQABAAEAAQABgAGAAYA
BgAHAAgACQAKAAgACAAIAAgABQAEAAMAAgACAAIAAgACAAAAAAAAAAAA/v/+//7//v/9
//z/+v/5//v/+v/6//n/9//3//f/+P/4//j/+f/5//j/+P/4//b/9v/2//b/9v/2//b/
9v/2//X/9f/1//b/9v/2//b/9v/2//b/9v/2//b/9v/2//b/9v/2//b/9v/2//f/9//3
//f/9//3//f/9//3//f/9//3//f/9//3//f/9//3//j/+P/4//j/+P/4//j/+f/5//n/
+//8/wEABgAOABQAFgAcACMALAAzAD4ATgBkAH0AhAB5AG0AZQBMABQAz/+Y/2//PP8F
/+b+5v7y/gX/Gv8x/0b/W/9r/3j/iP+Z/6b/sv/A/87/1f/c/+T/6f/v//b/+f/7////
AgACAAIAAwAEAAUABgAGAAYABgAGAAcABwAHAAcABwAJAAkACQAKAAgACQAJAAkACwAL
AAsACwALAAsACwALAAoACgAKAAoADAAMAAwADAAKAAoACwALAAsACwALAAsACwAMAAwA
DAAMAAwADAAMAAwADAAMAAwADQANAA0ADQANAA0ADgAPAA8ADwAPAA8ADwAQABAAEAAS
ABIAEwATABMAEwAUABQAFAAUABUAFQAVABUAFgAWABYAFgAWABYAFgAWABYAFwAXABYA
FgAVABMAEwATABMAFAAUABIAEgARABAADwAOAA4ADQAMAAwACwAKAAkACAAHAAYABQAE
AAQAAwACAAIAAAD/////////////////////AAAAAAEAAgADAAMABAAEAAQABAAEAAQA
BAAEAAQABQAFAAUABQAFAAUABQAFAAUABQAEAAMABQAFAAUABAACAAIAAwADAAUABAAE
AAQAAgACAAIAAgACAAMAAwADAAUABQAFAAUABAAEAAQABAAHAAcABwAHAAUABQAFAAYA
BgAGAAYABgAHAAcABwAHAAUABgAGAAYACAAIAAcABwAGAAYABgAGAAgACAAIAAgABwAH
AAcABwAFAAUABQAFAAYABgAGAAYABAAEAAQABAAGAAUABQAFAAMAAwADAAMAAgACAAIA
AgACAAIAAQABAAEAAQABAAEAAQAAAAAAAAAAAAAAAAAAAP3//f/9//3/////////////
//////////7//v/+//7//v/+//7//v/+//7//v/+//7//v/+//7/////////////////
//////////////////////////////////////3//v/+//7//P/9//3//f/9//3//f/9
//7//v/+//7//v/+//z//P/8//z//P/8//z//P/+//7//v/+//7//v/+//7//v/+//7/
/v8AAAAAAAAAAAIAAgACAAIABQAGAAcACAAIAAgACAAIAAYABAACAAAAAAAAAAAAAAAA
AAAAAAAAAP///v/9//z//v/+//3//P/6//n/+f/4//j/9//3//f/+f/6//r/+v/5//n/
+P/4//r/+P/4//j/+P/4//j/+P/4//j/9//3//f/+P/4//j/+P/4//j/+P/2//b/9v/2
//j/+P/4//j/+P/4//j/+f/3//f/9//3//f/9//3//f/+f/5//n/+f/5//n/+f/5//n/
+v/6//r/+v/6//r/+v/5//n/+f/7//7/AwAKABAAFgAaACAAJwAwADkAQgBMAF4AcQB0
AGUAVwBLACwA8v+v/4L/Yf84/w3/9v74/gb/E/8k/zn/TP9f/2//ev+K/53/qP+y/8D/
zP/V/9z/4v/p/+3/8v/3//v///8AAAAAAAABAAIAAwAEAAQABgAGAAYABwAHAAcABwAH
AAcABwAHAAgACAAJAAkACQAJAAkACQAJAAkACQAJAAkACgAKAAoACgAKAAoACgAKAAoA
CgALAAsACwALAAsACwALAAwADAAMAAwADAAMAAwADAAMAAwADAANAA0ADQANAA0ADQAO
AA8ADwAPAA8ADwAPABAAEAAQABAAEAARABEADwAPABAAEAAQABAAEQARABEAEQASABIA
EgASABIAEgASABIAEgATABMAEgASABEAEQARABEAEQAQABAADgAOAA8ADgANAAwACgAJ
AAgACAAJAAgABwAGAAMAAgABAAAAAAD///7//v/8//v/+//7//v/+//7//v/+//8//z/
/f/8//3//f/+/wAAAAAAAAAAAgACAAIAAgABAAEAAQABAP////////////////7//f//
///////+//7//v/////////+//7//v/+//7//v/+//7///////////////////8AAAAA
AAAAAAEAAQABAAEAAQABAAEAAgAEAAQABAAEAAUABQAFAAUABQAGAAYABgAGAAYABQAF
AAYABgAGAAYABgAGAAYABgAFAAUABQAFAAUABQAFAAUABAAEAAQABAAEAAQABAAEAAQA
AwADAAMAAwADAAMAAwACAAIAAgACAAIAAgABAAEAAQABAAEAAQABAAAAAAAAAAAAAAAA
AAAA/////////////////////////////////v/+//7//v/+//7//v/+//7//v/+//7/
/v/+//7//v/9//3//f/9//3//f/9//3/+//7//v/+//9//3//f/9//3//f/9//3/+//8
//z//P/8//3//f/9//3//f/9//3//P/8//7//v/+//7/AAAAAAAAAAABAAIAAwAEAAUA
BgAHAAgACAAIAAgACAAGAAYABgAGAAUABAADAAIAAgACAAIAAgABAAAA///+//z//P/8
//z//P/7//r/+P/3//f/9v/2//b/9//4//n/+v/6//r/+//6//j/9//2//b/9v/2//b/
9v/2//b/9v/2//X/9f/1//j/+P/4//j/+P/4//j/+P/4//j/+P/4//j/+P/4//j/+P/4
//n/+f/5//n/+f/5//n/+f/5//n/+f/5//n/+f/5//n/+f/5//j/+P/4//j/+v/6//r/
+//5//v/+//8/wEABgAOABQAGAAcACMAKgAxADwASABaAHMAgAB3AGkAYQBQACIA3f+g
/3n/UP8Z//D+5P7w/gH/Ev8p/0D/Vf9l/3T/hP+V/6T/rP+6/8j/0//a/+L/5//r//L/
+f/7//3/AAAAAAAAAQACAAMABAAEAAYABgAGAAcACQAJAAkACQAJAAkACQAKAAgACQAJ
AAkACwALAAsACwALAAsACwALAAwADAAMAAwADAAMAAwADAAMAAwADQANAA8ADwAPAA8A
DQAOAA4ADgAQABAAEAAQABAAEAAQABAADwAPAA8ADwARABEAEgATABMAEwATABMAEwAU
ABQAFAAUABQAFQAVABUAFQAWABYAFgAWABcAFwAXABcAGAAYABoAGgAaABoAGAAYABgA
GQAZABgAGAAXABkAGQAZABkAGAAYABYAFgAXABYAFQAUABQAEwASABIADwAOAA0ADAAL
AAoACQAIAAgABwAGAAYABAADAAMAAwADAAMAAwADAAMABAAEAAUABAAFAAUABgAGAAYA
BgAGAAYABgAGAAYABQAFAAUABQADAAMAAwADAAUABQAEAAMAAwADAAMAAgACAAIAAwAD
AAMAAgACAAIAAgACAAIAAgACAAMAAwADAAMAAwADAAMABAAEAAQABAAFAAUABQAFAAUA
BQAFAAYABgAGAAYABgAHAAcABwAHAAcACAAIAAgACAAIAAcABwAIAAgACAAIAAgACAAI
AAgABwAHAAcABwAHAAcABwAHAAYABgAGAAYABAAEAAQABAAGAAUABQAFAAMAAwADAAMA
AgACAAIAAgACAAIAAQABAAMAAwADAAMAAwACAAIAAgACAAIAAgACAAEAAQABAAEAAQAB
AAEAAQABAAEAAQABAAAAAAAAAAAA/v/+//7//v8AAAAAAAAAAP7//v/+//7/////////
////////////////////////////////////////////////AAAAAAAA/v//////////
/////////wAAAgABAAAA///+//7//v/+//7//v/+//7//v/+//7//v/+//z//P/8//z/
/v/+//7//v/8//z//P/8//7//v/+//7/AAAAAAAAAAACAAIAAgACAAQABAAEAAQABQAG
AAcACAAJAAoACwAMAAkACAAHAAYABQAEAAMAAgAEAAQABAAEAAMAAgABAAAAAAAAAAAA
AAD///7//P/7//v/+v/6//n/+f/5//n/+v/6//r/+//7//z//P/8//r/+P/4//j/+P/4
//j/+P/4//f/9//3//j/+P/4//j/+P/4//j/+P/4//j/+P/4//j/+P/4//j/+P/6//v/
+//7//n/+f/5//n/+f/5//n/+f/7//v/+//7//n/+f/5//r/+v/6//r/+v/6//r/+//7
//v//f8AAAUADAASABYAGAAeACcAMAA3AEQAUgBqAH8AgABxAGcAXQBAAAQAv/+O/2n/
Nv8D/+b+6P72/gn/Hv81/0r/Xf9t/3z/iv+b/6j/tP/E/9L/2f/g/+b/6//v//b//f//
/wEAAgACAAIAAwAGAAcACAAIAAgACAAIAAkACwALAAsACwALAAsACwAMAAwADQANAA0A
DQANAA0ADQANAA0ADQANAA4ADgAOAA4ADgAOAA4ADgAOAA4ADwAPAA0ADQANAA0ADwAQ
ABAAEAAQABAAEAAQABIAEgASABIAEQARABEAEQARABEAEgATABMAEwATABMAEwAUABQA
FAAWABYAFwAXABcAFwAYABgAGAAYABkAGQAZABkAGgAaABoAGgAaABoAGgAaABoAGwAb
ABoAGgAZABkAGQAZABkAGAAYABYAFgAVABQAEwASABIAEQAQABAAEQAQAA8ADgALAAoA
CQAIAAgABwAGAAYABgAFAAUABQADAAMAAwADAAMABAAEAAUABgAHAAcACAAIAAgACAAI
AAoACgAKAAoACQAJAAkACQAHAAcABwAHAAkACQAIAAcABwAHAAcABgAGAAYABwAHAAcA
BgAGAAYACAAIAAgACAAIAAkACQAJAAkACQAJAAkACAAIAAgACAAJAAkACQAJAAsACwAL
AAwADAAMAAwADAANAA0ADQANAA0ADgAOAA4ADAAMAAsACwAOAA4ADgAOAA4ADgAOAA4A
DQANAA0ADQANAA0ADQANAAwADAAMAAwADAAMAAwADAAMAAsACwALAAsACwALAAsACgAK
AAoACgAIAAgABwAHAAkACQAJAAkACQAIAAgACAAKAAoACgAKAAcABwAHAAcABwAHAAcA
BwAHAAcABwAHAAgACAAIAAgABgAGAAYABgAGAAYABgAGAAYABgAGAAYABQAFAAUABQAF
AAUABQAFAAUABQAFAAUABQAFAAUABQAHAAcABwAHAAUABgAGAAYABAAFAAUABQAFAAUA
BQAFAAQABgAEAAQABAAEAAYABgAGAAYACAAIAAgACAAKAAoACgAKAAsADAANAA4AEAAQ
ABAAEAAQABAAEAAQAA8ADgANAAwACgAKAAoACgAIAAgACAAIAAYABgAGAAYABgAGAAUA
BAACAAEAAQAAAAAA////////AQACAAIAAgACAAEA///+/wAA/v/+//7/AAAAAAAAAAAA
AAAA////////AAAAAAAAAAAAAAAAAAAAAAAAAAAAAAAAAAAAAAAAAAAAAAAAAQABAAEA
AQABAAEAAQABAAEAAwADAAMAAwADAAMAAwADAAEAAgACAAIABAAEAAQABAADAAMAAwAF
AAgADQAUABoAIAAkACoAMQA6AEMATABYAGoAfQB+AG8AYQBVADQA+P+3/4z/a/9A/xP/
/P7+/g7/G/8q/0H/Vv9p/3n/hv+W/6X/sP+4/8j/1v/h/+b/7P/x//f//P8BAAMABQAK
AAoACgALAAoACwAMAAwADgAOAA4ADwAPAA8ADwAPAA8ADwAPABAAEAARABEAEQARABEA
EwARAA==
         </WaveFormData>
      </LeadData>
      <LeadData>
         <LeadByteCountTotal>10000</LeadByteCountTotal>
         <LeadTimeOffset>0</LeadTimeOffset>
         <LeadSampleCountTotal>5000</LeadSampleCountTotal>
         <LeadAmplitudeUnitsPerBit>4.88</LeadAmplitudeUnitsPerBit>
         <LeadAmplitudeUnits>��V</LeadAmplitudeUnits>
         <LeadHighLimit>2147483647</LeadHighLimit>
         <LeadLowLimit>268435456</LeadLowLimit>
         <LeadID>V3</LeadID>
         <LeadOffsetFirstSample>0</LeadOffsetFirstSample>
         <FirstSampleBaseline>0</FirstSampleBaseline>
         <LeadSampleSize>2</LeadSampleSize>
         <LeadOff>FALSE</LeadOff>
         <BaselineSway>FALSE</BaselineSway>
         <ExcessiveACNoise>FALSE</ExcessiveACNoise>
         <MuscleNoise>FALSE</MuscleNoise>
         <LeadDataCRC32>2953174320</LeadDataCRC32>
         <WaveFormData>
9v/2//b/9v/0//T/9P/0//b/9v/2//b/9P/0//T/9P/0//T/9P/0//L/8v/y//L/9P/0
//T/9P/y//L/8v/y//D/8P/w//D/7//u/+3/7P/q/+r/6v/q/+n/6P/n/+b/4//i/+H/
4P/f/97/3f/c/9n/2P/X/9b/1f/U/9P/0v/R/9D/z//O/87/zv/O/87/0P/Q/9D/0P/T
/9T/1f/W/9j/2v/c/97/4P/i/+T/5v/o/+r/7P/u//H/8v/z//T/9v/2//b/9v/4//j/
+P/4//j/+P/4//j/+P/4//j/+P/2//b/9v/2//T/9P/0//T/9v/2//b/9v/0//T/9P/0
//b/9v/2//b/9P/0//T/9P/0//T/9P/0//b/9v/2//b/9v/2//b/9v/4//j/+P/4//r/
+v/6//r/+v/6//r/+v/6//r/+v/6//z//P/8//z//P/8//z//P/8//z//P/8//z//P/8
//z/+v/6//r/+v/6//r/+v/6//r/+v/6//r/+v/6//r/+v/6//r/+v/6//j/+P/4//j/
+P/4//j/+P/4//j/+P/4//j/+P/4//j/9v/2//b/9v/2//b/9v/2//T/9P/0//T/9v/2
//b/9v/2//b/9v/2//b/9v/2//b/9v/2//b/9v/2//b/9v/2//b/9v/2//b/9v/2//b/
9v/4//j/+P/4//j/+P/4//j/+P/4//j/+P/6//r/+v/6//v//P/9//7/AAAAAAAAAAAB
AAIAAwAEAAMAAgABAAAAAAAAAAAAAAACAAIAAgACAAEAAAD///7//v/+//7//f/+//z/
+//6//f/9//2//X/9f/2//b/9v/4//f/9//1//P/8//z//P/8P/w//D/8P/w//D/7//v
//H/8f/x//H/8f/x//H/8f/x//H/8v/y//L/8v/y//L/8v/y//L/8//z//P/8//z//P/
8//z//P/8//z//P/8//z//P/8//z//b/9v/2//b/9v/2//b/9//1//X/9f/1//f/+P/4
//j/+P/2//T/+v8BAAkAFwAtAFMAgQCsAM8A7gAMASYBGwHnAJ4ARwDd/3r/M/8W/x3/
L/85/0X/V/9n/3P/fP+K/5j/o/+u/7v/x//S/9n/4P/l/+r/7v/y//T/9f/4//j/+f/6
//v/+//8//3//f/9//3//v8BAAEAAQABAP///////wAAAgACAAIAAgACAAIAAgADAAMA
BAAEAAQAAgACAAIAAgABAAEAAQABAAEAAQABAAEAAQABAAEAAQABAAEAAQABAAEAAAAA
AAAAAAAAAAAAAAAAAAAAAAAAAAEAAQAAAAAAAAAAAAAAAAAAAAAAAAAAAAAAAQABAAEA
AAAAAAAAAAAAAAAAAAAAAAAAAAD///////////3//P/7//v/+v/5//n/+P/3//b/9f/0
//P/8P/w/+//7P/r/+v/6f/p/+j/5//k/+P/4v/g/9//3v/d/9z/2v/Z/9j/2v/Z/9j/
2P/Z/9n/2f/b/9z/3f/e/9//4v/k/+f/6f/t//H/8v/1//X/9//5//v//f/9//7////+
////AAAAAAIAAgADAAMAAQABAAEAAQABAAEAAQABAAEAAAAAAAAAAAAAAAAAAAD+//7/
/v/+//////8AAAAAAAAAAAAAAAAAAAEAAQABAAEAAgACAAIAAwADAAMABAAEAAQABgAG
AAQABAAEAAUABgAGAAYABgAHAAcABwAHAAcACAAIAAgACAAJAAkACQAIAAgACAAIAAgA
CAAIAAgACAAHAAcABwAHAAcABwAHAAcABQAFAAUABQAFAAUABQAEAAQABAAEAAIAAgAC
AAEAAwADAAMAAwADAAMAAwADAAEAAAAAAAAAAQABAAIAAgAAAAAAAAAAAAAA////////
AQABAAAAAAD+//7//v/+//7//v/+//7//f/9//3//f////////////3//f/9//3//f/9
//7//v/+//7//v/+//7//v/+//7/AAAAAAAAAAACAAIAAgACAAMABAAGAAcACQAIAAYA
BgAGAAYABAAEAAQABAAFAAYABwAIAAcABgAFAAQABAAEAAQABAAEAAMAAgAAAP3//P/7
//v/+P/3//f/+P/6//r/+v/5//n/9//3//f/9//3//b/9v/0//T/9P/0//X/9f/1//X/
9f/1//X/9f/z//P/8//z//T/9P/0//T/9P/0//T/9P/0//X/9f/1//X/9f/1//X/9f/1
//X/9f/1//X/9f/1//X/9f/2//b/9v/2//b/9v/2//f/9//3//f/9//5//r/+v/8//z/
+v/6/wAACQAVACMANQBVAH8AqADHAOAA/AAMAfsAuQBmABMAt/9e/x//DP8Z/yn/Mf89
/0//X/9t/3j/gv+Q/53/pv+z/8H/zv/V/9r/3//k/+r/7v/y//X/9v/2//f/+P/3//f/
+P/5//v/+//7//z/+//7//v/+//9//3//f/+//7//v/+//7//P/8//z//f/9//7//v/+
//7//v/+//7//f/9//3//f/9//3//f/9//3//f/9//3//f/9//3//f/9//z//P/8//z/
/P/8//z//P/8//z//P/9//3//P/8//z//P/8//z//P/8//z//P/6//v/+//7//z//P/8
//z//P/8//z//P/8//z/+//7//v/+//5//j/+f/5//j/9//1//T/8//y//H/8P/v/+z/
7P/r/+j/5//l/+P/4//i/+H/3v/d/9z/2v/Z/9j/1//W/9T/0//S/9L/0f/Q/9D/0//T
/9P/1f/Y/9n/2v/b/97/4P/j/+X/5f/p/+r/7f/v//H/8//1//f/9//4//n/+v/7//z/
/P/6//r/+//7//v/+//7//v/+//7//v/+//5//j/+P/4//r/+v/6//r/+v/6//r/+v/5
//n/+v/6//j/+P/4//j/+v/7//v/+//7//z//P/8//3//f/9//7//v/+/wAAAAACAAIA
AgADAAIAAgACAAIAAwADAAMAAwAFAAYABgAGAAQABQAFAAUABgAGAAYABgAEAAQABAAE
AAQAAwADAAMAAwADAAMAAwADAAEAAQABAAEAAQABAAEAAgACAAIAAgAAAAAAAAD//wEA
AQABAAEA//////////8BAAAAAAAAAP////8AAAAAAAAAAAAAAAAAAP/////////////+
//7//v/+//7//v/+//7//v/+//3//f/9//3//f/9//3//f/9//3//f/9//3//f/+//7/
/v/+//7//v/+//7//v/+/wAAAAAAAAAAAgACAAIAAgAEAAQABQAFAAUACAAKAAoACgAK
AAgACAAIAAgABwAGAAUABAAFAAYABwAIAAcABgAFAAQABAAEAAQABAAEAAMAAgAAAP//
/v/9//3/+v/5//n/+v/8//z//P/7//v/+f/5//n/+f/5//j/+P/4//j/+P/4//n/+f/5
//n/+f/5//n/+f/5//n/+f/5//r/+v/6//r/+v/6//r/+v/6//v/+//7//v/+//7//v/
+//7//v/+//7//v/+//7//n/+f/6//r/+v/6//r/+v/8//3//f/9//3//f////7/AAAA
APz/+v/+/wYADwAZACsARwBxAJ8AxgDnAAYBJAEuAQ0ByQB6AB0Asf9W/yP/HP8r/zf/
Qf9R/2P/c/9//4j/lv+k/6//uv/H/9P/2v/f/+j/7f/y//j/+v/8/////v/+////AAAB
AAEAAgADAAMAAwADAAQABwAHAAcABwAFAAUABQAGAAgACAAIAAgACAAIAAgACQAHAAgA
CAAIAAgACAAIAAgACQAJAAkACQAHAAcABwAHAAkACQAJAAkACQAJAAkACQAJAAgACAAI
AAgACAAIAAgACAAIAAgACAAJAAkACAAIAAgACAAIAAgACAAIAAgACAAIAAkACQAJAAgA
CAAIAAgACAAIAAgACAAIAAgABwAHAAUABQADAAIAAwADAAIAAQABAAAA///+//v/+v/5
//b/9v/1//L/8f/x/+//7//u/+3/6v/p/+j/6P/n/+b/5f/k/+L/4f/g/+D/3//e/97/
4f/h/+H/4//m/+f/6P/p/+z/7v/x//P/9f/5//r//f///wEAAwAFAAcABwAIAAkACAAJ
AAoACgAKAAoACwALAAsACwALAAsACwALAAsACwAJAAgACAAIAAgACAAIAAgACAAIAAgA
CAAHAAcACAAIAAgACAAIAAgACgALAAsACwALAAwADAAMAAsACwALAAwADAAMAA4ADgAO
AA4ADgAPABAAEAAQABAAEwATABMAEwARABIAEgASABIAEwATABMAFAAUABQAFAASABIA
EgASABQAEwATABMAEQARABEAEQATABEAEQARAA8ADwAPAA8AEAAQABAAEAAQABAAEAAP
AA8ADwAPAA8ADwAPAA8ADwAPAA4ADgAOAA0ADQAOAA4ADAAMAAwADAAMAAsACwALAAsA
CwAKAAoACAAIAAgACAAIAAgACAAIAAcABwAHAAcABwAHAAcABwAFAAUABQAFAAMAAwAE
AAQABAAEAAQABAAGAAYABgAGAAYABgAGAAYACAAIAAgACAAHAAYABgAFAAUABgAGAAYA
BgAGAAYABgAGAAYABgAGAAYABgAIAAgACAAIAAoACgAKAAoACwAMAA0ADgAQABAAEAAQ
ABEAEgATABQAEwASABEAEAAQABAAEAAQABAAEAAQABAADwAOAA0ADAAMAAwADAALAAsA
CgAKAAoABwAHAAYABQADAAQABAAEAAQAAwADAAEAAwADAAMAAwAAAAAAAAAAAAAAAAD/
//////////////////////////////8AAAAAAAAAAAAAAAD+//7//v///wEAAQABAAEA
AQABAAEAAQD//////////wEAAQABAAEAAAAAAAAAAAACAAIAAgADAAMAAwADAAMABQAG
AAYABgAEAAQABgAOABUAIQAzAFMAfQCnAMoA5wACARwBHgH1AK0AXgABAJ3/TP8h/x7/
Lf85/0X/U/9n/3X/f/+K/5j/pv+v/7r/yf/V/97/5f/q/+3/9P/4//z//P///wAAAAAB
AAIAAwADAAQABQAFAAUABQAGAAcABwAHAAcABwAHAAcACAAIAAgACAAIAAgACAAIAAkA
CQAKAAoACgAKAAoACgAKAAkACQAJAAkACQAJAAkACQAJAAkACQAJAAkACQAJAAkACQAI
AAgACAAIAAgACAAIAAgACAAIAAgABwAHAAYABgAIAAgACAAIAAgACAAIAAgACAAJAAkA
CQAIAAgACAAIAAgACAAIAAgACAAIAAcABwAFAAUAAwACAAEAAQAAAP/////+//3//P/9
//z/+//4//j/9//0//P/8f/v/+//7v/r/+j/5//m/+T/4//i/+H/4P/e/93/3P/c/9v/
2v/a/9v/2//b/93/4P/h/+L/4//m/+j/6//t/+//8//0//f/+f/7//3///8BAAEAAgAD
AAIAAwAEAAQABgAGAAcABwAFAAUABQAFAAUABQAFAAUABQAEAAQABAAEAAQABAAEAAQA
BAAEAAQAAQABAAIAAgACAAIAAgACAAQABQAFAAUABQAGAAYABgAHAAcABwAIAAgACAAK
AAoACgAKAAoACwAOAA4ADgAOAA8ADwAPAA8ADQAOAA4ADgAOAA8ADwAPAA4ADgAOAA4A
DgAOAA4ADgAOAA0ADQANAA0ADQANAA0ACwAJAAkACQALAAsACwALAAoACgAKAAoACgAK
AAoACQAJAAkACQAJAAcABwAHAAcACQAIAAgACAAHAAcACAAIAAYABgAGAAYACAAHAAcA
BwAHAAcABgAGAAYABgAGAAYABgAGAAYABgAFAAUABQAFAAUABQAFAAUABQAFAAUABQAF
AAUABgAGAAQABAAEAAQABgAGAAYABgAIAAgACAAIAAkACgALAAwADgAOAA8ADwARABAA
DgAOAA4ADgAMAAwADAAMAA0ADgAPABAADQAMAAsACgAIAAgACAAIAAYABgAFAAQAAgAB
AAAA//////7//f/9/wAAAAAAAAAA/f/9//v/+//7//v/+//6//r/+v/6//r/+v/5//n/
+f/5//n/+f/5//v/+//7//v/+f/6//r/+v/6//r/+v/6//z//P/9//3/+//7//v/+//7
//v/+//7//3//f/9//3/+//7//v//P/8//z//P/8//7//v////////////////8AAAIA
AgAAAPz//v8GAA8AFwAnAD8AYQCPALYA1wD0ABQBKAEVAdcAhgAxAM//bv8p/xD/G/8t
/zf/Q/9X/2n/df9+/4r/mv+l/7D/vf/L/9T/2//i/+n/7P/w//b/+P/7//z//P/9//7/
/////wAAAQABAAEAAQACAAMAAwADAAMAAwADAAMABAAGAAYABgAGAAYABgAGAAcABQAG
AAYABgAGAAYABgAGAAUABQAFAAUABQAFAAUABQAFAAUABQAFAAUABQAFAAUABQAEAAQA
BAAGAAYABgAGAAQABAAEAAQAAwADAAIAAgAEAAQABAAEAAQABAAEAAQAAgADAAMAAwAE
AAQABAAEAAIAAgACAAIAAgACAAEAAQABAAEA///+//3//f/8//v/+//6//n/+P/3//b/
9f/y//L/8f/u/+3/6//p/+n/6P/n/+T/4//i/+L/4f/g/9//3v/c/9v/2v/a/9n/2P/Y
/9n/2f/Z/9v/3P/d/97/3//k/+b/6f/r/+v/7//w//P/8//1//f/+f/7//v//P/9//z/
/f/+//7//v/+///////////////////////////////+//7//v/+//7//v/+//7//v/+
//7//f/9//7//v/+//7//v/+//7///////////8AAAAAAAABAAEAAQACAAIAAgAEAAQA
BAAEAAQABQAGAAYABgAGAAcABwAHAAcABwAIAAgACAAIAAkACQAJAAgACAAIAAgABgAG
AAYABgAIAAcABwAHAAcABwAHAAcABwAFAAUABQAFAAUABQAFAAQABAAEAAQABAAEAAQA
AwADAAMAAwADAAEAAQABAAEAAQAAAAAAAAABAAEAAgACAAAAAAAAAAAAAAD/////////
/////v/+/wAAAAAAAAAAAAAAAAAAAAD/////////////////////////////////////
AAAAAP7//v/+//7//v/+//7//v/+//7//v/+//7//v/+//7//v/+/////////wAA/v/+
//7//v/+//7//v/+//7//v/+//7//v/+//7//v///wAAAQACAAIAAgACAAIAAwAEAAUA
BgAIAAgACAAIAAYABgAGAAYABgAGAAYABgAIAAgACAAIAAcABgAFAAQABAAEAAQABAAE
AAMAAgAAAP///v/9//3/+v/5//n/+v/6//r/+v/5//v/+f/5//n/9//3//b/9v/2//b/
9v/2//f/9//3//f/9//3//f/9//3//f/9//3//b/9v/2//b/+P/4//j/+P/2//f/9//3
//n/+f/5//n/9//3//f/9//5//n/+f/5//n/+f/6//r/+v/6//r/+v/6//v/+//7//3/
/f/7//z//P/8//r/9v/2//z/BQARACEAOQBfAI0AuADZAPgAHAEyASMB7wCmAEsA3f92
/zH/GP8f/zH/Pf9L/1v/a/93/4D/jv+c/6n/sv+//8v/1P/b/+L/5//s//L/9P/2//n/
+v/6//v//P/9//3//v///////////wAA//////////8BAAEAAQACAAIAAgACAAIAAgAC
AAIAAwABAAIAAgACAAIAAgACAAIAAwADAAMAAwABAAEAAQABAAEAAQABAAEAAQABAAEA
AQABAAAAAAAAAAAAAAAAAAAAAAAAAAAAAAABAAEAAAAAAAAAAAAAAAAAAAAAAAAAAAAA
AAEAAQABAAAAAAAAAAAAAAAAAAAAAAAAAAAA///////////9//z//f/9//z/+//7//r/
+f/4//X/9P/z//D/8v/x/+7/7f/t/+v/6//q/+f/5P/j/+L/3v/d/9z/2//c/9r/2f/Y
/9j/1//W/9b/1f/V/9X/1//Y/9n/2v/b/97/4P/j/+X/6f/t/+7/8f/z//X/9//5//v/
+//8//3/AAABAAIAAgACAAIAAwADAAMAAwADAAMAAwADAAMAAwADAAIAAgACAAQABAAE
AAQAAgACAAIAAgABAAEAAgACAAIAAgACAAIAAgADAAMAAwAFAAYABgAGAAUABQAFAAYA
BgAGAAgACAAIAAgACAAJAAoACgAKAAoACwALAAsACwAJAAoACgAKAAoACwALAAsACgAK
AAoACgAKAAoACgAKAAwACwALAAsACwALAAsACwALAAkACQAJAAkACQAJAAkACAAIAAgA
CAAIAAgACAAHAAcABwAHAAcABwAHAAcABwAFAAQABAAEAAMAAwAEAAQABAAEAAQABAAE
AAMAAwADAAMAAwACAAIAAgACAAIAAgACAAIAAgACAAEAAQABAAEAAQABAAEAAQABAAEA
AQABAAEAAQACAAIAAgACAAIAAgAAAAAAAAAAAAAAAAAAAAAAAAAAAAAAAAAAAAAAAQAB
AAEAAgAAAAAAAAAAAP7//v/+//7//v/+//7//v8AAAAAAAAAAP7//v/+//7/AAAAAAAA
AAACAAIAAgACAAQABAAEAAQABQAGAAcACAAIAAgACAAIAAYABgAGAAYACAAIAAgACAAG
AAYABgAGAAUABAADAAIAAgACAAIAAQAAAP7//f/8//v/+//6//n/+f/6//r/+v/6//n/
+f/3//f/9//3//f/9v/2//b/9v/4//j/9//3//f/9//3//f/9f/1//X/9f/1//X/9v/2
//j/+P/4//j/9v/2//b/9//3//f/9//3//f/9//3//f/9//3//f/9//3//f/9//3//r/
+v/6//r/+v/6//r/+//5//n/+f/5//v//P/+//7//P/6//z/BAANABcAJwBBAGUAkQC4
ANUA8gAOARwBAQHBAHAAGwC3/17/I/8Q/x3/Lf81/0P/V/9n/3P/fP+I/5j/o/+u/7v/
yf/S/9n/4P/l/+z/7v/y//b/+f/4//j/+f/6//v/+//8//3/////////AAD/////////
/wEAAQABAAIAAAAAAAAAAAACAAIAAgADAAEAAgACAAIAAgACAAIAAgADAAMAAwADAAEA
AQABAAEAAQABAAEAAQABAAEAAQABAAEAAAAAAAAAAAAAAAAAAAACAAIAAgACAAMAAwAC
AAIAAgACAAIAAgAAAAAAAAAAAAAAAQABAAEAAAAAAAAAAAAAAAAAAAAAAAAAAAD/////
/f/9//v/+v/7//v/+v/5//n/+P/3//b/9f/0//P/8P/w/+//7P/r/+n/5//n/+b/4//g
/9//3v/c/9v/2v/Z/9j/1v/V/9T/1P/T/9L/0v/R/9H/0f/T/9L/0//U/9X/2P/a/93/
3//h/+X/5v/p/+3/7//x//P/9//3//j/+f/6//v//P/8//z//P/9//3//f/9//3//f/9
//3//f/9/////v/+//7//P/8//z//P/8//z//P/8//3//f/+//7//v/+//7//v/8//3/
/f/9////AAAAAAAAAQABAAEAAgACAAIABAAEAAQABAAEAAUACAAIAAgACAAJAAkACQAJ
AAkACgAKAAoACgALAAsACwAKAAoACgAKAAoACgAKAAoACgAJAAkACQAJAAkACQAJAAkA
BwAHAAcABwAHAAcABwAEAAQABAAEAAYABgAGAAUAAwADAAMAAwAFAAUABQAFAAUABAAE
AAQAAwADAAQABAAEAAQABAAEAAQAAwADAAMAAwADAAIAAgACAAIAAgACAAIAAgACAAIA
AwADAAMAAwABAAEAAQABAAEAAQABAAEAAQABAAIAAgACAAIAAgACAAIAAgACAAIAAgAC
AAIAAgACAAIAAgACAAIAAgADAAMAAwACAAIAAgACAAIABAAEAAQABAAFAAYABwAIAAkA
CgALAAwADAAMAAwADAAMAAwADAAMAAwADAAMAAwADgAOAA4ADgALAAoACQAIAAYABgAG
AAYABAAEAAMAAgD+//3//P/7//3//P/7//v//P/8//z//P/7//v/+f/5//v/+//7//r/
+v/6//r/+v/6//n/+f/5//n/+f/5//n/+f/5//n/+f/3//j/+P/4//r/+v/6//r/+v/6
//v/+//7//v/+//7//v/+//7//v/+//7//v/+//7//v/+//8//z//P/8//z//v/+////
///9//3//////wAAAAAAAAAA/P/8/wAACQATAB8ANQBXAIUArgDRAPAAEgEsASsB/QC4
AGcAAQCY/0P/Gv8b/y3/Of9F/1f/Z/91/4D/jP+c/6f/sv+9/8v/1v/d/+T/6f/u//T/
+P/6//3//v/+////AAABAAEAAgADAAMAAwADAAQABQAFAAUABQAFAAUABQAGAAYABgAG
AAYABAAEAAQABQAHAAgACAAIAAgACAAIAAgABwAHAAcABwAFAAUABQAFAAcABwAHAAcA
BwAHAAcABwAJAAgACAAIAAgACAAIAAgACAAIAAgACAALAAsACgAKAAgACAAIAAgACAAI
AAgACAAIAAkACQAJAAoACgAKAAoACAAIAAgACAAIAAgABwAHAAcABwAFAAQABQAFAAQA
AwABAAAA///+//3//P/7//j/+v/5//b/9f/z//H/8f/w/+//7P/r/+r/6P/n/+b/5f/k
/+L/4f/g/97/3f/c/9z/3f/d/93/3//g/+H/4v/j/+T/5v/p/+v/7f/x//L/9f/3//n/
+//9//////8AAAEABAAFAAYABgAGAAYABwAHAAcABwAHAAcABwAHAAcABwAJAAgACAAI
AAYABgAGAAYABgAGAAYABgAFAAUABgAGAAYABgAGAAYABgAHAAcABwAHAAgACAAIAAkA
CQAJAAoACgAKAAwADAAMAAwADAANAA4ADgAOAA4ADQANAA0ADQAPABAAEAAQABAAEQAR
ABEAEAAQABAAEAAQABAAEAAQABAADwAPAA8ADQANAA0ADQAPAA0ADQANAAsACwALAAsA
DAAMAAwADAAKAAoACgAJAAsACwALAAsACQAJAAkACQAJAAgACAAIAAcABwAIAAgABgAG
AAYABgAGAAUABQAFAAUABQAEAAQABgAGAAYABgAGAAYABgAGAAUABQAFAAUABQAFAAUA
BQAFAAUABQAFAAUABQAGAAYABAAEAAQABAAEAAQABAAEAAQABAAEAAQABAAEAAQABAAC
AAIAAwADAAMABAAEAAQABAAEAAQABAAEAAQABAAEAAQABAAEAAQABAAEAAQABAAEAAQA
BAAEAAQABAAEAAQABAAEAAQABAAEAAQABgAGAAYABgAGAAYABgAGAAcACAAJAAoACwAM
AA0ADgAQABAAEAAQAA8ADgANAAwADAAMAAwADAAMAAwADAAMAAsACgAJAAgACAAIAAgA
CAAGAAUABAACAAEAAAD/////AAD/////AAAAAAAAAAD//////f/9//3/+//7//r/+v/6
//r/+v/6//v/+//7//v/+f/5//n/+f/7//v/+//7//r/+v/6//r/+v/6//r/+v/6//v/
+//7//n/+f/5//n/+//7//v/+//7//v/+//7//v/+//8//z//P/8//z//P/8//3//f/9
//3//f/9//7/AAD+//z/+v/8/wQADQAXACcAQQBpAJUAugDbAPoAGgEqARUB2wCUADsA
z/9u/y3/Fv8j/zX/P/9N/13/a/93/4L/kP+c/6f/sv/B/83/1v/b/+T/6f/s//L/9P/2
//f/+P/4//n/+v/7//v//P/9//3//f/9//7///////////////////8AAAAAAAAAAAAA
AAAAAAAAAQABAAIAAgACAAIAAgACAAIA//////////8BAAEAAQABAP//////////////
//////8BAAAAAAAAAAAAAAAAAAAAAAAAAAAAAAABAAEAAAAAAAAAAAAAAAAAAgACAAIA
AgAAAAEAAQABAAAAAAAAAAAAAAAAAAAAAAAAAAAA///////////9//z/+//7//r/+f/7
//r/+f/4//b/9P/y/+7/8P/v/+z/6//n/+X/5f/k/+P/4P/f/97/3P/b/9r/2f/W/9T/
0//S/9L/0f/Q/9D/z//P/8//0f/Q/9H/0v/T/9b/2P/b/93/3//j/+T/5//r/+3/7//x
//P/8//0//X/9v/3//j/+P/6//r/+//7//v/+//7//v/+//7//v/+//9//z//P/8//z/
/P/8//z//P/8//z//P/7//v//P/8//z//P/8//z//P/9//3//f/9//7//v/+////////
/wAAAAAAAAIAAgAEAAQABAAFAAQABAAEAAQABQAFAAUABQAFAAYABgAGAAQABQAFAAUA
BAAEAAQABAAEAAQABAAEAAQAAwADAAMAAwADAAMAAwAFAAMAAwADAAMAAwADAAMAAgAC
AAIAAgAAAAAAAAD//wEAAQABAAEAAQABAAEAAQABAAAAAAAAAP3//f/+//7//v/+//7/
/v/+//3//f/9//3//f/8//z/+v/6//r/+v/6//r/+v/6//v/+//7//v/+//7//v/+//7
//v/+//7//n/+f/6//r/+P/4//j/+P/6//r/+v/6//j/+P/4//j/+P/4//j/+P/4//j/
+f/5//n/+v/4//j/+P/4//r/+v/6//r/+v/6//r/+v/7//z//f/+/wAAAAAAAAAAAgAC
AAIAAgACAAIAAgACAAIAAgACAAIABAAEAAQABAADAAIAAQAAAP///v/9//z//P/8//z/
+//4//b/9f/0//X/9f/0//P/8//0//T/9P/0//P/8//x//H/8f/x//H/8P/w//D/8P/w
//D/7//v//H/8f/x//H/8f/x//H/8f/x//H/8v/y//L/8v/y//L/8P/w//D/8f/z//P/
8//z//H/8f/x//H/8f/x//H/8f/x//H/8f/x//L/8v/y//L/8v/y//L/8//x//H/8f/x
//P/9v/2//b/9P/y//b//P8FABEAIQA5AF8AiwCwAM0A7AAIARQB9wC1AGoAEwCv/1T/
Gf8I/xf/J/8t/z3/T/9f/2v/eP+E/5L/nf+m/7X/wf/K/9P/2P/d/+T/6P/s/+7/8f/y
//L/8//0//X/9f/2//f/9//3//f/+P/5//n/+f/5//n/+f/5//r/+v/6//r/+v/6//r/
/P/5/w==
         </WaveFormData>
      </LeadData>
      <LeadData>
         <LeadByteCountTotal>10000</LeadByteCountTotal>
         <LeadTimeOffset>0</LeadTimeOffset>
         <LeadSampleCountTotal>5000</LeadSampleCountTotal>
         <LeadAmplitudeUnitsPerBit>4.88</LeadAmplitudeUnitsPerBit>
         <LeadAmplitudeUnits>��V</LeadAmplitudeUnits>
         <LeadHighLimit>2147483647</LeadHighLimit>
         <LeadLowLimit>268435456</LeadLowLimit>
         <LeadID>V4</LeadID>
         <LeadOffsetFirstSample>0</LeadOffsetFirstSample>
         <FirstSampleBaseline>0</FirstSampleBaseline>
         <LeadSampleSize>2</LeadSampleSize>
         <LeadOff>FALSE</LeadOff>
         <BaselineSway>FALSE</BaselineSway>
         <ExcessiveACNoise>FALSE</ExcessiveACNoise>
         <MuscleNoise>FALSE</MuscleNoise>
         <LeadDataCRC32>131857775</LeadDataCRC32>
         <WaveFormData>
AAAAAAAAAAAAAAAAAAAAAAAAAAAAAAAAAAAAAAAAAAD+//7//v/+//7//v/+//7//v/+
//7//v/+//7//v/+//z//P/8//z/+//6//n/+P/2//b/9v/2//X/9P/z//L/8f/w/+//
7v/t/+z/6//q/+n/6P/n/+b/5P/k/+T/5P/j/+L/4f/g/+D/4P/g/+D/4f/i/+P/5P/n
/+j/6f/q/+z/7v/w//L/9P/2//j/+v/8//7/AAACAAMABAAFAAYABgAGAAYABgAIAAgA
CAAIAAgACAAIAAgACAAIAAgACAAGAAYABgAGAAYABgAGAAYABgAGAAYABgAEAAQABAAE
AAYABgAGAAYABgAGAAYABgAGAAYABgAGAAgACAAIAAgACAAIAAgACAAKAAoACgAKAAwA
DAAMAAwADgAOAA4ADgAOAA4ADgAOABAAEAAQABAAEAAQABAAEAAQABAAEAAQABAAEAAQ
ABAAEAAQABAAEAAQABAAEAAQABAAEAAQABAAEAAQABAAEAAQABAAEAAQAA4ADgAOAA4A
DgAOAA4ADgAOAA4ADgAOAAwADAAMAAwADgAOAA4ADgAOAA4ADgAOAA4ADgAOAA4ADgAO
AA4ADgAOAA4ADgAOAA4ADgAOAA4ADgAOAA4ADgAOAA4ADgAOAA4ADgAOAA4AEAAQABAA
EAAQABAAEAAQABAAEAAQABAAEAAQABAAEAASABIAEgASABQAFAAUABQAFgAWABYAFgAX
ABgAGQAaABgAGAAYABgAGgAaABoAGgAcABwAHAAcABsAGgAZABgAGAAYABcAFQAWABUA
FAATABIAEQAQAA8ADAAMAA0ADQAPAA8ADgAOAAwADAALAAsACQAJAAkACAAKAAoACwAL
AAsACwALAAsACwALAAsACwALAAsADAAMAA0ADQANAA0ADAAMAAwADAAMAAwADAAMAA0A
DQAOAA4ADgAOAA4ADgAOAA4ADgAOABAAEAARABEAEQARABEAEgAQABAAEAAQABAADgAL
AAoABwADAP//AQAJABMAIwA7AGAAjwC/AO4AFQE5AVQBSgEOAbgAXQAPANj/tP+h/6T/
qf+m/6T/qP+v/7L/t/++/8X/zf/X/+H/6//y//n//v8DAAUACAAKAAsADQANAA4ADwAQ
ABAAEAAQABEAEwAUABQAFAASABMAEwATABUAFQAVABUAFQAVABUAFQAVABUAFQAWABYA
FgAWABYAFgAWABYAFgATABMAEwATABMAEwATABMAFQAVABUAFQAVABUAFQAVABQAFAAU
ABQAEgASABIAEgASABIAEgASABQAFAATABMAEwATABMAEwATABMAEwATABEAEQARABAA
EgASABIAEgAQABAAEAAPABEAEQARAA8ADwAOAA4ADgAOAAwACwAKAAoACQAIAAcABQAE
AAMAAgADAAEA//////7/+//7//r/9//2//X/8//y//H/8P/v//D/7//u/+7/7v/u/+7/
7v/u/+//7//x//L/9f/2//j/+v/9////AQAEAAYACAAKAA0ADwAPABIAEAASABMAFAAU
ABUAFQAVABYAFgAWABYAFAAUABUAFQAVABUAFQAUABIAEgASABIAFAATABMAEwARABEA
EQARABMAEwATABMAEwATABQAFAAUABQAFAAUABMAEwATABQAFgAWABcAFwAWABYAFgAY
ABgAGAAYABkAGQAZABoAGgAYABkAGQAZABkAGQAZABoAGgAaABoAGgAaABoAGgAaABoA
GgAaABoAGgAZABkAGQAZABkAGQAYABgAGAAYABcAFwAXABcAFwAWABYAFgAWABQAFAAT
ABMAEwATABIAEgAUABQAFAAUABIAEgARABEAEQARABEAEQAQABAAEAAQABAAEAAQABAA
EAAQABAADwAPAA8ADwAPAA0ADQANAA0ADQANAA0ADQAPAA8ADwAPAA0ADAAMAAwADAAM
AAwADAAMAAwADAAMAA4ADgAOAA4ADgAOAA8ADwARABEAEQASABQAFAAUABQAFgAWABQA
FAAUABQAFAAUABQAFAAVABYAFwAYABcAFgAVABQAFAAUABQAFAATABEAEAAPAAwACwAK
AAkACgAJAAgACAAHAAcABwAHAAYABgAEAAQAAwADAAMAAwADAAIAAgACAAEAAQABAAEA
AQABAAEAAQABAAEAAQABAAAAAAD//////////wAAAAAAAAAAAAAAAP7//v/9//3//v/+
//7//v8AAAAAAAAAAAAAAAAAAAAA/////////////wAAAAAAAAAAAAAAAP7/+//4//X/
7//t//H/9/8DABUALQBSAIUAvwD2ACkBUwFyAWoBIAGwADsA4f+o/4T/c/96/4P/gv+C
/4r/kf+W/5v/ov+p/7P/vf/H/9H/2v/h/+b/6f/t//L/9P/3//n/+f/6//v//P/8//z/
/P/9//3//v/+//7//P/9//3//f/9//3//f/9/////////////f/9//3//v/8//z//P/8
//z//P/8//z/+//7//v/+//7//v/+//7//n/+f/5//n/+//7//v/+//4//j/+P/4//r/
+v/6//r/+v/6//r/+v/4//j/9//3//f/9//3//f/9//3//f/9//1//X/9f/0//b/9v/2
//b/9P/0//T/8//1//X/9f/z//P/8v/y//L/8v/w/+//7v/s/+v/6v/p/+f/5v/l/+T/
4f/f/93/3f/c/9n/2f/Y/9f/1v/V/9P/0v/R/9D/z//O/83/zP/M/8z/zP/M/8z/zv/P
/8//0f/S/9X/1v/Y/9z/3//h/+P/5P/m/+j/6v/t/+//7//y//L/9P/1//b/9v/3//f/
9//2//b/9v/2//b/9v/3//f/9//3//f/9v/0//T/9P/0//b/9f/1//X/9f/1//X/9f/1
//X/9f/1//X/9f/2//b/9v/2//b/9v/3//f/9//4//j/+P/5//n/+P/4//j/+v/8//z/
/P/9//3//f/+//7//P/9//3//f/+////AAACAAAAAAAAAAAAAAAAAAAAAAAAAAAAAAAA
AAAA/////////////////v/+//7//v/9//v/+//7//v/+//8//3//v/8//z/+//7//3/
/f/8//z/+v/6//r/+v/8//z/+//7//n/+f/5//n/+v/6//r/+v/6//r/+v/6//j/+P/4
//f/+f/5//n/+f/5//n/+f/5//n/+f/5//n/+f/5//n/+f/5//j/+P/4//r/+v/6//r/
+v/6//r/+v/6//r/+v/6//r/+v/7//v//f/9//3//v/+//7//v/+/wAAAgACAAIAAgAC
AAIAAgACAAIAAgACAAIAAgADAAQABQAGAAUABAADAAIAAgACAAIAAgADAAEAAAD///z/
+//6//n/+P/3//b/9v/3//f/9//3//b/9v/0//T/8//z//P/8//z//L/8v/y//P/8//z
//P/9f/1//X/9f/z//P/8//z//b/9v/1//X/9f/1//b/9v/2//b/9v/2//b/9v/1//X/
9v/2//b/9v/2//b/9v/2//b/9v/2//b/9//3//f/9//3//j/+P/4//r/+P/4//b/8//u
/+n/5//n/+3/9f8DABcANQBeAJMAxwD0AB0BQwFUATAB3gB+ACMA2/+s/47/h/+O/5H/
jP+M/5T/m/+e/6P/qv+z/73/x//R/9n/3v/j/+r/7//z//b/9v/3//n/+f/6//v//P/8
//z//P/9//3//v/+//7/AAABAAEAAQD//////////wEAAQABAAEAAQABAAEAAgAAAAAA
AAAAAAAAAAAAAAAAAQABAAEAAQD///////////////////////////////8AAAAAAAAA
AAAAAAAAAAAA/v/+//7//v8AAAAA///////////////////////////////////+/wAA
AAAAAAAA/v/+//7//f/////////9//3//P/8//z//P/6//n/+P/4//f/9v/1//X/9P/z
//L/8f/v/+3/7f/s/+n/6f/o/+n/6P/n/+X/5P/j/+L/4f/i/+H/4P/g/+D/4P/g/+D/
4f/j/+T/5//o/+v/7P/u/+7/8f/z//X/+P/6//z//v///wEAAQAEAAQABgAHAAgABgAH
AAcABwAGAAYABgAGAAgACAAJAAkABwAHAAcABgAGAAYABgAGAAYABQAFAAUABwAHAAcA
BwAHAAcABwAHAAcABwAIAAgACAAIAAgACAAJAAkACQAKAAoACgALAAsADAAMAAwADgAO
AA4ADgAPAA8ADwAQABAAEgATABMAEwARABEAEQASABIAEgASABIAEgASABIAEgASABIA
EgASABIAEQARABEAEwATABMAEgAQABAAEAAPABEAEQARABEAEAAQABAAEAAQABAADwAP
AA8ADwAOAA4ADgAOAA4ADgAOAA4ADQANAA0ADQANAA0ADgAOAA4ADgAMAAwADAAMAAwA
DAAMAAsACwALAAsACwALAAsACwALAA0ADQANAA0ACwALAAsACwALAAoACgAKAAoACgAK
AAoADAAMAAwADAAMAAwADAAMAAwADAANAA0ADQANAA0ADgANAAwACwAKAAoADAAMAAwA
DAAMAAoACgAKAAoADAAMAAwADAAOAA4ADgAOABAAEAAQABAAEgASABIAEgAUABQAFAAU
ABQAFAAUABQAEgASABIAEgATABQAFQAWABYAFgAWABYAFQAUABMAEgAUABQAEwARABIA
EQAQAA8ADgANAAwACwAIAAgACQAJAAkACQAIAAgACAAIAAcABwAFAAUABQAEAAIAAgAD
AAMAAwADAAMAAwAFAAUABQAFAAUABQAGAAYAAwADAAMAAwAEAAQABAAEAAYABgAGAAYA
BQAFAAYABgAEAAQABAAEAAYABgAGAAYABgAGAAcABwAHAAcABwAIAAgACAAIAAgABgAC
AP//+v/3//P/9f/5/wMAEQAlAEcAdACpAN8AEAE7AWEBagE8AeIAegAbANf/rv+S/4v/
kv+V/5L/lP+c/6H/pP+p/7L/u//B/8v/1//h/+j/7f/y//X/+f/8//7///8BAAEAAgAD
AAQABAAEAAQABQAFAAYABgAGAAYABwAHAAcABQAFAAUABQAFAAUABQAFAAUABQAFAAYA
BgAGAAYABgAGAAYABgAGAAUABQAFAAUAAwADAAMAAwADAAMAAwADAAMAAwADAAMABAAE
AAQABAAEAAQABAAEAAQABAAEAAQAAgACAAEAAQABAAEAAQABAAEAAQABAAEAAQABAAEA
AAAAAAAAAAAAAAAAAAAAAP///////////f/9//z//P/8//r/+P/3//b/9P/z//L/8f/v
/+7/7f/s/+v/6f/n/+f/5P/h/+H/4P/f/97/3f/b/9j/1//W/9X/1P/T/9L/0v/S/9L/
0v/S/9T/1f/V/9f/1v/Z/9r/3P/f/+P/5v/p/+z/7v/w//L/9f/3//f/+v/8//7///8A
AP7/////////AAAAAAAAAAAAAAAAAQABAAEAAQABAAAAAAAAAAAAAAAAAP//////////
////////////////////////AAAAAAAAAAAAAAAA////////AAACAAIAAwADAAQABAAE
AAYACAAIAAgACQAJAAkACgAKAAoACwALAAsACwALAAsADAAKAAoACgAKAAoACgAKAAoA
CgAKAAoACgAMAAsACwALAAsACwALAAoACAAIAAgABwAJAAkACQAJAAgACAAIAAgABgAG
AAUABQAHAAcABgAGAAQABAAEAAQABgAGAAUABQADAAMAAwADAAIAAgACAAIAAgACAAIA
AgACAAIAAgABAAEAAQABAAEAAQABAAEAAQABAAEAAQABAAEAAQABAAEAAQAAAAAAAAD+
//7//v/+//7//v/+//7//v/+//7//v///wAAAgADAAUABQAFAAYACAAIAAgACAAKAAgA
BgAGAAYABgAHAAgACQAKAAsADAANAA4ACwAKAAkACAAGAAYABgAGAAYABQADAAIAAQAA
AP///v/9//z/+//6//z//f/9//3/+//6//r/+P/4//f/9//3//f/9//2//b/9v/3//f/
9//3//f/9//3//f/9//3//f/9f/2//b/9f/1//X/9f/2//j/+P/4//j/9v/2//b/9f/3
//j/+P/4//j/+P/4//j/+P/4//j/+P/4//n/+f/5//n/+f/6//r/+v/6//r/+v/4//X/
8P/p/+X/4//l/+3/+f8LACUATAB/ALcA8AAjAU8BcgFoASIBtgBHAOv/rv+I/3X/eP+B
/4L/gP+G/4//lv+Z/57/p/+x/7v/xf/P/9j/3f/i/+f/7f/u//L/8//1//X/9v/3//j/
+P/4//j/+f/3//j/+P/4//r/+//7//v/+//7//v/+//7//v/+//7//v/+//7//z//P/8
//z//P/8//z//P/8//v/+//7//v/+//7//v/+//5//n/+f/5//n/+f/5//n/+P/4//j/
+P/4//j/+P/4//j/+P/4//j/+P/4//f/9//3//f/9//3//f/9//3//f/9//3//f/9v/4
//j/+P/4//j/+P/4//f/9//3//f/9f/1//T/9P/0//T/8v/x//D/8P/v/+7/7f/r/+r/
6f/o/+f/5f/j/+P/4v/f/9//3v/d/9z/2//Z/9r/2f/Y/9f/1v/V/9T/1P/U/9T/1P/U
/9b/1//X/9n/2v/d/97/4P/j/+f/6v/t/+7/8P/y//T/9//5//n//P/6//z//f/+//7/
/////////v/+//7//v8AAAAAAQABAP////////7//v/+//7//v/+//3//f/9////////
/////f/9//3//f/9//3//v/+//7//v/+//7/////////AAAAAAAAAQABAAIAAgACAAQA
BAAEAAQABQAFAAUABgAGAAYABwAHAAcACQAJAAkACgAIAAgACAAIAAoACgAKAAoACgAK
AAoACgAKAAkACQAJAAcABwAHAAYACAAIAAgABwAHAAcABwAHAAQABAAEAAQABgAGAAUA
BQAFAAUABAAEAAIAAgACAAIAAgACAAEAAQABAAEAAQABAAAAAAAAAAAAAAAAAAAAAAAA
AAAAAAD//wEAAQABAAEAAQABAAEAAQABAAEAAQABAAEAAQABAAEAAQAAAAAAAAAAAAAA
AAAAAAAAAAAAAAAAAAAAAAAAAAAAAAAAAQABAAEAAQABAAIAAAAAAAAAAAACAAIAAAAA
AAAAAAAAAAAAAAAAAAAAAAAAAAAAAgACAAIAAgAEAAQABAAEAAUABgAHAAgACgAKAAoA
CgAMAAwADAAMAAoACgAKAAoACgAKAAoACgALAAwADQAOAAsACgAJAAgACAAIAAgACAAJ
AAcABgAFAAQAAwACAAEA/v/9//z//P/9//3//f/9//z//P/6//r/+f/5//n/+f/7//r/
+v/6//v/+//7//v/+f/5//n/+f/7//v/+//7//r/+v/5//n/+//7//z//P/6//r/+v/6
//z//P/7//v//P/8//z//P/8//z//P/8//z//P/8//z//f/9//3//f/9//7//v/+//7/
/v/8//r/9//0/+//6//p/+3/9f8BABMALQBSAIMAtQDmAA8BNwFUAUgBCgGwAFEA///K
/6b/k/+U/5f/mP+U/5j/n/+i/6f/rv+3/7//x//T/9v/4v/n/+z/7//z//b/+P/7//3/
+//8//3//v/+//7//v//////AAAAAAAAAAABAAEAAQABAAEAAQABAAEAAQABAAEAAQAB
AAEAAgAAAAAAAAAAAAAAAAAAAAAAAQABAAEAAQD//////////wEAAQABAAEA////////
//8AAAAAAAAAAP7//v/+//7//v/+//7//v8AAAAA////////////////AQABAAEAAQAB
AAEAAQAAAAAAAAAAAAAAAAAAAAAA///////////9//3//P/8//z//P/6//n/+P/4//f/
9v/1//X/9P/z//L/8//x/+//7//u/+v/6//q/+n/6P/n/+X/5P/j/+L/4f/g/9//3v/e
/97/3v/e/97/3v/f/9//4f/i/+X/5v/o/+j/6//t/+//8v/0//b/+P/5//v/+//+/wAA
AgADAAQABgAHAAcABwAIAAgACAAIAAYABgAHAAcACQAJAAkACAAIAAgACAAIAAYABQAF
AAUABwAHAAcABwAHAAcABwAHAAUABQAGAAYABgAGAAYABgAHAAcABwAIAAgACAAJAAkA
CgAKAAoADAAKAAoACgALAA0ADQAOAA4ADgAPAA8ADwANAA0ADQAOABAAEAAQABAADgAO
AA4ADgAOAA4ADgAOABAADwAPAA8ADQANAA0ADAAOAA4ADgANAAsACwALAAsACgAKAAoA
CgAMAAwACwALAAkACQAIAAgACgAKAAoACgAKAAoACQAJAAcABwAHAAcACAAIAAgACAAG
AAYABgAGAAYABgAGAAUABQAFAAUABQAFAAUABQAFAAUABQAFAAUAAwADAAMAAwAFAAQA
BAAEAAQABAAEAAQABAAEAAQABAACAAIAAgACAAIAAgADAAMAAQABAAEAAgAAAAAAAAAA
AAIAAgACAAIAAgACAAAAAAAAAAAAAAAAAAAAAAABAAIAAwAEAAQABAAEAAQABAAEAAQA
BAAEAAQABAAEAAUABgAHAAgACgAKAAoACgAKAAoACgAKAAgACAAIAAgACwAMAA0ADgAN
AAwACwAKAAgACAAIAAgACAAIAAcABQAEAAMAAgABAAAA///+//3//P/8//3//f/9//3/
/P/8//r/+v/5//n/+f/5//n/+P/4//j/+f/5//f/9//3//f/+f/5//n/+f/3//f/+P/4
//n/+f/5//n/+v/6//r/+v/4//j/+P/4//n/+f/6//r/+v/6//r/+v/4//j/+P/4//r/
+v/7//v/+//7//v//P/8//z//P/8//r/+P/1//D/6//n/+X/6f/x//3/EQAtAFYAiwDD
APoAKQFVAXIBXAEOAaIAMwDd/6r/iP95/3z/g/+C/4L/iP+R/5T/l/+g/6n/sf+5/8X/
z//W/93/4v/n/+v/7v/w//H/8//x//L/8//0//b/9v/2//f/9//4//j/+P/2//f/9//3
//n/+f/5//n/9//3//f/9//5//n/+f/6//r/+v/6//r/+P/4//j/+P/3//f/9//3//f/
9//3//f/9//3//f/9//3//f/9//3//b/9v/2//b/9v/2//b/9v/2//b/9v/2//T/9P/z
//P/9f/1//X/9f/z//P/8//z//X/9f/1//T/9P/0//T/9P/y//L/8v/x//H/8f/x/+//
7//u/+7/7v/w/+7/7f/s/+r/6f/o/+f/4//i/+H/4P/h/9//3f/d/9z/2f/Z/9j/1f/U
/9P/0f/O/83/zP/L/8z/y//K/8r/yP/I/8j/yP/I/8n/yf/L/8r/zf/O/9D/0v/V/9f/
2f/e/+D/4v/k/+n/6//r/+7/7v/w//H/8v/0//X/9f/1//b/9v/2//b/+P/4//n/+f/5
//n/+f/4//j/+P/4//j/+P/3//f/9//3//f/9//3//f/9//3//f/9//3//j/+P/6//r/
+v/6//v/+//7//z//P/8//3//f/+//7//v8AAAAAAAAAAAEAAwADAAQABAAEAAUABQAF
AAUABQAFAAYABgAGAAYABgAGAAYABgAGAAQABAAEAAQABAADAAMAAwADAAMAAwACAAIA
AgACAAEAAwADAAMAAwAAAAAAAAAAAAAAAAD///////////7//v/+//7//v/+//7//v/9
//3//f/9//3//f/+//7//v/+//7//v/+//7//v/+//7//f/9//3//f/9//3//f/9//3/
/f/9//3//f/9//3//f/9//3//P/8//z//P/8//z//P/8//z//P/8//z//P/8//z//P/8
//3//f/9//3//f/+//7//v/+//7//v/8//7//v/+//7/AAAAAAAAAAACAAIAAgACAAMA
BAAFAAYABgAGAAYABgAGAAYABgAGAAgACAAIAAgACgAKAAoACgAHAAYABQAEAAIAAgAC
AAIAAgABAP///v/9//z/+//6//v/+v/5//j/+P/5//n/+f/5//j/+P/2//b/9f/1//X/
9f/1//T/9P/0//X/9f/1//f/9//3//f/9//3//f/9//3//j/+P/3//f/9//3//j/+P/4
//j/+P/4//j/+P/3//f/+P/4//j/+P/4//j/+P/4//j/+P/4//j/+f/5//n/+f/5//r/
+v/6//r/+v/4//j/9f/y/+3/6f/n/+n/7//3/wcAHwBEAHEApQDYAAkBMQFWAVwBKgHQ
AG8AEwDQ/6T/if+G/4//jv+K/47/l/+a/6H/pv+t/7X/vf/H/9H/2v/f/+T/5//t//D/
9P/1//X/9f/2//f/+P/6//r/+v/7//n/+v/6//r//P/9//3//f/7//v/+//7//v/+//7
//v/+//7//v//P/+//7//v/+//7//v/+//7///////////8BAAEAAQABAAMAAwADAAMA
AwADAAMAAwAEAAQABAAEAAIAAgACAAIAAgACAAIAAgAEAAQAAwADAAEAAQABAAEA////
//////8BAAEAAQAAAAAAAAAAAAAA/v/+//7//f/////////9//3//P/8//z//P/6//n/
+P/4//f/9v/1//X/9P/z//L/8f/v/+3/7f/s/+n/6f/o/+f/5v/l/+P/4v/h/+D/3//g
/9//3v/e/9z/3P/c/9z/3P/d/93/3//g/+P/5P/m/+b/6f/r/+3/8P/y//T/9v/5//v/
+//+//7/AAABAAIABAAFAAUABQAGAAYABgAGAAYABgAHAAcABQAFAAUABAAEAAQABAAE
AAYABQAFAAUABQAFAAUABQAFAAUABQAFAAUABQAGAAYABgAGAAYABgAHAAcABwAIAAgA
CAAJAAkACgAKAAoADAAMAAwADAANAA0ADQAOAA4ADAANAA0ADQANAA0ADQAOAA4ADgAO
AA4ADgAOAA4ADgAOAA4ADgAOABAADwAPAA8ADwAPAA8ADgAOAA4ADgANAA0ADQANAA0A
DAAMAAwADAAMAAwACwALAAsACwAKAAoACgAKAAoACgAKAAoACQAJAAcABwAHAAcACAAI
AAgACAAIAAgACAAIAAgACAAIAAcACQAJAAkACQAJAAkACQAJAAcABwAHAAcABwAHAAcA
BwAJAAgACAAIAAgACAAIAAgACAAIAAgACAAIAAgACAAIAAYABgAHAAcABwAHAAcACAAG
AAYABgAGAAYACAAGAAYABgAGAAYABgAGAAYACAAIAAgACAAGAAYABgAGAAYABgAGAAYA
CAAIAAgACAAGAAYABgAGAAYABgAGAAYACAAIAAgACAAKAAoACgAKAAwADAAMAAwADgAO
AA4ADgAQABAAEAAQAA4ADgAOAA4ADwAQABEAEgASABIAEgASAA8ADgANAAwADgAOAA4A
DgALAAkACAAHAAgABwAGAAUABAADAAIAAgADAAMAAwADAAIAAgAAAAAA////////////
//7//v/+//3//f/9//3//f/9//3//f///////////wAAAAD//////////wAAAAAAAAAA
AAAAAP7//v/9//3//v/+//7//v8AAAAAAAAAAAAAAAAAAAAAAQABAAEAAQABAAIAAgAC
AAIAAgACAAAA/f/4//H/7//v//P/+/8HABkANQBeAI0AvQDsABUBOwFUAUIB/gCkAEkA
+//I/6T/lf+Y/53/mv+a/5z/n/+k/6n/rv+1/7//yf/T/93/5P/p/+7/8//1//b/+v/7
//3/+//8//3//v/+//7//v//////AAAAAAAAAAABAAEAAQABAAEAAQABAAMAAwADAAMA
AQABAAEAAgACAAIAAgACAAIAAgACAAIAAQABAAEAAQD/////////////////////AQAB
AAEAAQAAAAAAAAAAAAAAAAAAAAAA/v/+//7//v/+//7//f/9////////////////////
///9//3//f/8//z//P/8//z//P/8//z/+//9//3//f/7//v/+v/6//r/+v/4//f/9v/2
//X/9P/z/+//7v/t/+z/6//p/+f/5//k/+H/4f/g/9//3v/d/9v/2v/Z/9j/1//W/9X/
1P/U/9L/0v/S/9L/0v/T/9P/1f/U/9f/2P/a/9r/3f/f/+H/5v/o/+r/7P/v//H/8f/0
//b/+P/5//r/+v/7//v/+//8//z//P/8//7//v///////////////v/+//7//v/+//7/
/f/9//3//f/9//3//f/9//3//f/9//3//f/+//7//v/+//7//v////////8AAAAAAAAB
AAEAAgACAAIABAAEAAQABAAFAAcABwAIAAgABgAHAAcABwAFAAUABQAGAAYABgAGAAYA
BgAGAAYABgAGAAYABgAGAAYABQAFAAUABQAFAAUABAAEAAQABAADAAMAAwADAAMAAgAC
AAIAAgAAAAAA///////////+//7/AAAAAAAAAAAAAAAA//////3//f/9//3//P/8//z/
/P/+//7//v/+//7//v/+//3/+//7//v/+//5//n/+f/5//v/+//7//v/+//7//v/+//9
//z//P/8//z//P/8//z/+v/6//r/+v/6//r/+v/6//r/+v/7//v/+//7//v//P/8//z/
/P/8//r//P/6//r/+v/6//z//P/8//z//P/8//z//P/9//7///8AAAIAAgACAAIABAAE
AAQABAACAAIAAgACAAMABAAFAAYACAAIAAgACAAHAAYABQAEAAMAAgABAAAA/v/+//3/
+//6//n/+P/3//j/9//2//X/9v/2//f/9//2//X/8//y//L/8v/x//H/8//z//P/8v/y
//L/8//z//H/8f/x//H/8f/x//H/8f/z//P/9P/0//P/8//z//P/8v/y//L/8v/0//T/
9P/0//P/8//0//T/9P/0//T/9P/0//T/9P/0//T/9P/1//X/9f/1//X/9v/2//b/9v/2
//b/9P/x/+z/5//h/9//5f/t//v/DQApAFQAiQC/APQAIwFNAWYBUAH+AJQALQDb/6j/
hv95/37/hf+A/4L/iv+R/5L/l/+g/6n/sf+5/8P/zf/W/9v/4P/l/+n/7P/u/+//8f/x
//L/8//0//T/9P/0//X/9f/2//b/9v/4//n/+f/5//f/9//3//f/+f/5//n/+f/5//n/
+f/4/w==
         </WaveFormData>
      </LeadData>
      <LeadData>
         <LeadByteCountTotal>10000</LeadByteCountTotal>
         <LeadTimeOffset>0</LeadTimeOffset>
         <LeadSampleCountTotal>5000</LeadSampleCountTotal>
         <LeadAmplitudeUnitsPerBit>4.88</LeadAmplitudeUnitsPerBit>
         <LeadAmplitudeUnits>��V</LeadAmplitudeUnits>
         <LeadHighLimit>2147483647</LeadHighLimit>
         <LeadLowLimit>268435456</LeadLowLimit>
         <LeadID>V5</LeadID>
         <LeadOffsetFirstSample>0</LeadOffsetFirstSample>
         <FirstSampleBaseline>0</FirstSampleBaseline>
         <LeadSampleSize>2</LeadSampleSize>
         <LeadOff>FALSE</LeadOff>
         <BaselineSway>FALSE</BaselineSway>
         <ExcessiveACNoise>FALSE</ExcessiveACNoise>
         <MuscleNoise>FALSE</MuscleNoise>
         <LeadDataCRC32>2032331681</LeadDataCRC32>
         <WaveFormData>
/P/8//z//P/6//r/+v/6//r/+v/6//r/+P/4//j/+P/2//b/9v/2//b/9v/2//b/9v/2
//b/9v/0//T/9P/0//L/8v/y//L/8P/w//D/8P/w//D/8P/w/+//7v/t/+z/6//q/+n/
6P/o/+j/6P/o/+b/5v/m/+b/5v/m/+b/5v/m/+b/5v/m/+T/5P/k/+T/5f/m/+f/6P/p
/+r/6//s/+3/7v/v//D/8v/y//L/8v/y//L/8v/y//L/8v/y//L/8P/w//D/8P/y//L/
8v/y//D/8P/w//D/7v/u/+7/7v/s/+z/7P/s/+7/7v/u/+7/8P/w//D/8P/w//D/8P/w
//D/8P/w//D/7v/u/+7/7v/u/+7/7v/u//D/8P/w//D/8P/w//D/8P/y//L/8v/y//T/
9P/0//T/9P/0//T/9P/0//T/9P/0//T/9P/0//T/9P/0//T/9P/2//b/9v/2//b/9v/2
//b/9P/0//T/9P/2//b/9v/2//T/9P/0//T/8v/y//L/8v/y//L/8v/y//D/8P/w//D/
8P/w//D/8P/w//D/8P/w//D/8P/w//D/7v/u/+7/7v/w//D/8P/w//D/8P/w//D/8P/w
//D/8P/w//D/8P/w//D/8P/w//D/8P/w//D/8P/u/+7/7v/u/+7/7v/u/+7/7P/s/+z/
7P/s/+z/7P/s/+z/7P/s/+z/7v/u/+7/7v/w//D/8P/w//L/8v/y//L/9P/0//T/9P/0
//T/9P/0//T/9P/0//T/9f/2//f/+P/5//r/+//8//v/+v/5//j/+P/4//j/9//4//f/
9v/1//P/8f/v/+3/7P/s/+z/7P/u/+7/7P/s/+r/6v/q/+r/6f/p/+n/6f/p/+j/6P/o
/+n/6f/p/+n/6f/p/+n/6f/p/+n/6f/q/+r/6v/q/+r/6P/o/+j/6P/o/+j/6P/o/+j/
6P/o/+j/6v/q/+r/6//r/+v/6//r/+v/6//s/+z/6v/q/+r/6v/p/+j/5//m/+j/5f/i
/97/1//S/83/zf/P/9f/5f/4/xYAPABlAI0AsQDUAPgAAAHcAJwAXAAqAA8A+v/o/97/
2f/N/73/uP+4/7X/tP+0/7X/uP+//8b/zf/R/9b/2f/d/97/3v/g/+L/4f/j/+P/5P/l
/+X/5f/l/+X/5v/m/+b/5v/m/+f/5//n/+f/5//n/+f/5//n/+f/5//p/+n/6f/p/+n/
6f/q/+r/6P/o/+j/6P/n/+X/5P/j/+P/4//j/+P/5P/k/+X/5f/j/+P/4//i/+L/4v/i
/+L/4P/f/9//3//f/9//3//f/+H/4f/h/+H/4f/h/+H/4f/f/9//3//f/+D/4P/f/9//
4f/h/+H/4f/h/+H/4f/h/+H/4f/g/+D/3v/e/97/3v/f/9//3//f/9//3f/c/9z/2//b
/9r/2v/X/9b/1v/W/9b/1v/X/9j/1v/W/9b/1v/W/9X/1f/V/9f/1v/W/9f/1f/V/9b/
1v/a/9v/3P/d/+D/4v/j/+T/4//l/+f/6P/q/+v/7P/t//D/8P/w//H/8f/x//L/8v/y
//L/8v/x//H/8v/z//T/8f/x//H/8f/x//H/8f/w//L/8v/y//H/8f/x//H/8f/x//H/
8f/x//P/8//z//P/8//0//T/9P/2//f/9//3//X/9f/2//b/+P/4//n/+f/3//f/+P/4
//j/+P/5//n/+v/6//r/+//7//v//P/8//r/+v/6//r//P/8//z//P/8//z//P/8//z/
/P/8//3/+//7//v/+//9//3//f/9//3//P/8//z//P/9//3//f/8//z//P/8//r/+v/6
//r/+v/5//n/+f/8//z//P/7//v/+//7//v/+//7//v/+//6//r/+v/6//z//P/8//z/
+v/6//r/+f/7//v/+//8//v/+v/5//j/+v/5//n/+v/8//z//P/8//v/+//7//v/+v/5
//j/+P/5//r/+//8//z/+//7//r//P/7//v//P/8//z//P/8//3//v///wAABAAEAAQA
BAAEAAQABAAEAAQABAAFAAYABwAIAAgACAAIAAgACAAIAAgACAAIAAcABgAFAAQAAwAC
AAEAAAD///7//v8AAAAAAAAAAAAAAAAAAAAA/v/+//3//f/9//3//f/8//z//P/9//3/
/f/9//3//f/9//3//f/9//3//v/+//7/AAAAAAAAAAACAAIAAgACAAEAAAD///7/AAAA
AAAAAAAAAAEAAQABAAEAAQABAAEABAAEAAQABAAGAAYABgAGAAYABgAGAAMA/v/4//P/
7P/n/+X/5//x/wEAFgA2AGAAkQDFAPMAHgFGAVIBKgHaAIAAQAAjAA4A+v/y/+3/4f/V
/9T/1v/V/9T/1P/V/9z/4//q//H/9//8////AQACAAYACAAIAAkACQAJAAoACwANAA0A
DQANABAAEAAQABAADgAPAA8ADwAPAA8ADwAPAA8ADwAPAA8ADwAPAA8ADwANAA0ADgAO
AA4ADgAOAA4AEAAPAA8ADwARABEAEQARAA4ADgAPAA8ADwAPAA8ADgAQABAAEAAQAA4A
DQANAA0ADQANAA0ADQAPAA8ADwAPAA0ADQANAA0ADwAPAA8ADwAOAA4ADQANAA0ADQAN
AA0ADQANAA0ADQAPAA8ADgAOABAAEAAQABAADQANAA0ADQANAAsACgAKAAkACQAIAAgA
BwAGAAYABgAFAAQABAAEAAQABAAEAAQABAADAAMAAwADAAIAAgADAAMAAwAEAAQACAAJ
AAoACwAMAA4ADwAQABEAEwAVABYAFgAXABgAGQAYABgAGAAZABsAGwAcABwAHAAcABwA
GwAaABoAGgAaABcAFwAXABcAFQAVABUAFAASABIAEgARABMAEwATABMAEwATABMAEwAT
ABMAEwATABUAFgAWABYAGAAZABkAGQAXABcAGAAYABoAGgAbABsAGwAbABwAHAAcABwA
HQAdAB4AHgAeAB8AHQAdAB4AHgAgACAAIAAgAB4AHgAeAB4AHgAeAB4AHgAgACAAIAAh
AB8AHwAfAB8AHwAfAB8AHwAfAB4AHgAeABwAHQAdAB0AHgAeAB4AHgAeAB4AHgAeAB4A
HQAdAB0AHgAeAB4AHQAdAB0AHQAdAB0AHQAdAB0AHgAeAB4AHgAeAB4AHgAeACAAIAAg
AB8AHQAdAB0AHgAeAB4AHgAeAB4AHQAdAB4AHgAeAB4AHgAfAB8AHwAfAB8AHwAfACAA
IgAiACIAIgAiACEAIQAgACIAIQAhACIAJAAkACQAJAAkACQAJAAkACIAJAAmACYAJgAm
ACQAJAAkACQAJgAmACYAJgAoACgAKAAoACYAJAAiACAAIAAgACAAIAAgAB8AHgAdABwA
GwAaABkAFwAVABMAEgAQABAAEAAQAA4ADgAOAA4ADgAOAA0ADQAPAA8ADwAOAA4ADgAP
AA8ADQANAA0ADQALAAsACwALAAsADAAMAAwADAAMAAwADAAMAAwADAAMAAoACgAKAAoA
CgAKAAoACgAIAAkACQAJAAkACQAJAAkACgAKAAoACgAMAAwADAAMAA4ADAAKAAcAAgD6
//P/7v/t/+3/8f/9/w8AJgBGAHAAnQDHAOsAEgEwASIB7ACkAGIAPAAnABIAAgD8//X/
5//b/9j/2P/Z/9b/1v/Z/97/5//s//H/8//2//n//f/+/wAAAAACAAEA/////wAAAQAB
AAEAAQABAAIAAgACAAIAAAABAAEAAQABAAEAAQABAAEAAQABAAEA///////////9//3/
/v/+//z//P/8//z//v/9//3//f/7//v/+//7//r/+v/7//v/+//7//v/+v/4//j/+P/4
//r/+f/5//n/+f/5//n/+f/5//n/+f/5//f/9//3//f/9f/1//X/9f/4//j/9//3//X/
9f/1//X/9//3//f/9//3//f/9v/2//b/9v/2//b/9f/1//X/9f/1//P/8v/y//P/8//y
//L/8f/w//D/8P/t/+z/7P/s/+7/7v/u/+7/7v/t/+3/7f/v/+7/7v/v/+//7//w//D/
9P/1//b/9//2//j/+f/6//n/+//9//7//v///wAAAQAAAAAAAAABAAEAAQACAAIAAAAA
AAAA///9//z/+//6//v/+//7//v/+//7//v/+v/5//j/9//1//X/9f/1//X/8//z//P/
8//x//H/8f/x/+//8P/w//D/8P/x//H/8f/x//H/8v/y//D/8P/x//H/8f/x//L/8v/y
//L/8//z//T/9P/0//X/9//3//j/+P/2//b/9v/2//b/9v/2//b/9v/2//b/9v/2//b/
9v/3//n/+f/5//n/9//3//f/9//2//T/8//y//T/9f/1//X/9f/2//f/+P/2//b/9v/2
//T/8//z//P/9P/0//T/8//z//P/8//z//P/8//z//P/9P/0//T/9P/y//L/8v/y//L/
8v/y//H/7//v/+//8P/y//L/8v/y//P/8//0//b/9f/0//P/8v/v/+//7//v/+//7//v
//D/8P/w//D/8P/w/+//7//u/+//7//w//L/8v/y//L/8v/x//D/7//u/+7/7v/s/+z/
7P/s/+z/7P/s/+z/7v/u/+7/7v/v//D/8f/y//L/8v/y//L/9P/0//T/9P/2//b/9v/2
//b/9v/2//b/9P/0//T/9P/2//j/+v/8//z//P/8//z/+//6//n/+P/4//j/+P/3//f/
9//3//f/9P/z//L/8f/v/+7/7f/s/+7/7v/s/+z/7P/s/+z/7P/r/+v/6//r/+v/6v/q
/+r/6f/p/+n/6f/r/+v/6//r/+v/6//r/+z/6v/q/+r/6v/q/+r/6v/q/+z/7P/s/+z/
7v/u/+7/7v/s/+z/7P/t/+3/7f/t/+3/7//v//D/8P/w//D/8P/w//D/8P/w//D/7v/p
/+T/3v/X/9L/0f/R/9f/5f/3/xIANgBkAJUAwQDpABIBLgEcAeAAkgBKACIADwD4/+j/
4v/Z/8n/wf/C/8L/v/++/8D/w//K/8//1v/d/+P/5v/p/+v/7v/w//D/8P/x//P/8//0
//X/9f/1//X/9f/0//T/9P/0//X/9//4//n/9//3//f/9//2//X/9P/z//T/9f/2//f/
9v/3//n/+v/8//z//P/8//v/+f/4//f/9//3//f/9//4//j/+f/5//f/9//3//b/+P/4
//j/+P/4//f/9//3//f/9//3//f/9//3//f/9//3//f/9//3//n/+f/5//n/+P/4//f/
9//3//f/9//3//n/+f/5//n/+f/5//j/+P/2//b/9v/2//P/8//z//P/8//x//D/8P/x
//H/8P/w/+3/7P/s/+z/6//q/+r/6v/q/+r/6v/q/+n/5//m/+X/5//m/+b/5//n/+f/
6P/o/+r/6//s/+3/7v/w//H/8v/0//f/+v/8//7///8AAAEAAgACAAIAAwAFAAUABgAG
AAQABAAEAAMAAgACAAIAAgADAAMAAwADAAMAAwADAAIABAAEAAQAAwAFAAUABQAFAAMA
AwADAAMAAwADAAMAAwAFAAYABgAGAAgACQAJAAkABwAHAAgACAAKAAoACwALAAsACwAM
AAwADgAOAA8ADwAQABAAEAARABEAEQASABIAEgASABIAEgAUABQAFAAUABQAFAAUABQA
FAAUABQAFQAVABUAFQAVABMAEwATABMAEwASABIAEgAUABUAFQAVABYAFgAWABYAFAAU
ABQAFAAUABMAEwATABQAFAAUABMAFQAVABUAFQATABMAEwATABQAFAAUABQAFAAUABQA
FAAUABQAFAATABMAEwATABQAFgAWABYAFgAYABcAFwAYABgAGAAYABgAFwAXABcAFwAX
ABcAFwAYABgAGAAYABgAGgAZABkAGAAaABkAGQAaABsAHAAdAB4AIAAgACAAIAAiACIA
IAAgACAAIAAhACIAIwAkACUAJgAnACgAJwAmACUAJAAkACQAJAAkACQAJAAjACIAHwAe
AB0AHAAbABoAGQAYABoAGgAaABoAGgAYABgAGAAYABgAGAAXABcAFwAXABcAFgAWABYA
FwAZABkAGQAZABkAGQAZABkAGQAZABoAGgAaABoAGgAaABwAHAAcABwAHAAcABwAHAAc
ABwAHAAcABwAHAAdAB0AGwAbABsAGwAbABwAHAAcABwAHAAcABwAHAAcABwAGgAXABIA
DAADAPz/+f/3//n/AwARACgASAByAKEA0wD/ACoBVAFiATgB7gCYAFoAPQAoABQACAAD
APf/6f/m/+j/5//k/+T/5//s//H/+P/9/wMACAALAA8AEAASABQAFAAVABcAFwAYABkA
GQAZABkAGQAYABgAGAAYABgAGQAZABkAGQAZABkAGQAZABkAGQAZABkAGQAZABkAGQAZ
ABoAGgAaABoAGgAaABoAGQAZABkAGQAZABkAGQAYABgAGQAZABcAFwAXABYAFgAWABYA
FgAWABUAFQAVABUAFQAVABUAFQAVABUAFQAVABUAFQAVABUAFQAVABUAFgAWABUAFQAX
ABcAFwAXABcAFwAXABcAFwAXABYAFgAWABYAFgAWABUAFQAVABUAFQATABIAEgARABEA
EAAQAA8ADgAOAA4ADwAOAA4ADgAMAAwADAAMAAwACwALAAsACwAKAAoACwANAA0ADgAO
AA8ADwAPAA8AEAASABMAFAAVABcAGQAaABoAGwAcAB0AHgAeAB4AHwAdAB0AHgAeABwA
HAAcABsAGAAYABgAGAAXABcAFwAXABYAFQAUABIAEgASABIAEQAPAA8ADwAPAA8ADwAP
AA8ADQANAA0ADQANAA4ADgAOAAwADQANAA0ADQANAA4ADgAOAA4ADwAPAA8ADwAQABAA
EAAQABEAEQAQABAAEAARABEAEQASABIAEgASABIAEgAQABAAEAAQAA4ADgAOAA4ADgAO
AA4ADwANAA0ADQANAA0ADQANAA0ADQAMAAwADAAMAA0ADQANAAoACgAKAAoADAAMAAwA
DAAMAAsACwALAAwADAAMAAsACwALAAsACwALAAsACwALAAoACgAKAAoACgAKAAoACgAK
AAoACgAJAAkACQAJAAoACAAIAAgACAAIAAcABwAIAAgACAAIAAgABwAHAAcABwAHAAcA
BwAIAAgACAAIAAgACAAHAAcABgAIAAcABwAIAAgACAAIAAgACAAIAAgACAAIAAoACAAI
AAgACAAIAAgACAAIAAYABgAGAAYABgAGAAYABgAIAAgACAAIAAoACgAKAAoACgAKAAoA
CgAMAAwADAAMAAwADAAMAAwADgAOAA4ADgAPABAAEQASAA8ADgANAAwADgAOAA4ADgAM
AAsACgAJAAgABwAGAAUABAADAAIAAgACAAIAAgACAAAAAAAAAAAA/v/+//3//f/7//v/
+//6//r/+v/7//v/+f/5//n/+f/5//n/+f/5//f/+P/4//j/9v/2//b/9v/2//b/9v/2
//b/9v/2//b/9P/0//T/9P/y//P/8//z//P/8//z//P/8v/y//L/8v/y//L/8v/y//T/
9P/w/+3/6v/k/93/1v/R/9H/1f/d/+3/AgAgAEYAcQCdAMUA6gAQARgB8gCwAGoAOgAd
AAwA+P/s/+X/2f/J/8T/wv/B/8D/vv/B/8b/y//S/9n/3f/g/+X/5//o/+r/7P/s/+3/
7f/t/+7/7//t/+3/7f/t/+z/7P/s/+z/7P/t/+3/7f/t/+3/7f/t/+3/7f/t/+3/7f/t
/+3/7f/s/+3/7//w//D/8P/w//D/8P/v/+//7//v/+//7//v/+7/7v/v/+//7f/t/+3/
7P/s/+z/7P/s/+z/6//r/+v/6//r/+v/6//r/+v/6//r/+v/6//r/+v/6//r/+v/6//u
/+7/7f/t/+z/6//q/+n/6f/p/+n/6f/p/+n/6P/o/+j/6P/o/+j/5//n/+f/5//l/+P/
4v/i/+H/4f/g/+D/3//e/97/3v/b/9r/2v/a/9r/2v/a/9r/2P/X/9f/1//X/9b/1v/X
/9n/2f/a/9r/2//b/9v/2//e/+D/4f/i/+X/5//p/+r/6v/r/+z/7f/u/+7/7v/v/+//
7//w//D/8f/y//P/8//w//D/8P/w/+3/7f/t/+3/7v/v//D/8P/w//D/8P/v//H/8f/x
//H/8//z//P/8//z//P/8//z//X/9v/2//b/9f/1//T/8//1//X/9v/2//b/9v/3//f/
+f/5//r/+v/4//j/+f/5//r/+v/6//v/+//7//z//P/8//z//P/8//7//v/+//7//v/+
//7//v/8//z//P/9//7///8AAAEAAQABAAEAAQABAAAAAAAAAAAAAQABAAEAAAAAAAAA
AAAAAAAAAAAAAAAA////////AAAAAAAA//8BAAEAAQABAAEAAQABAAEAAAAAAAAAAAD+
//7//v/+/wAAAAAAAP//AQABAAEAAgACAAIAAgACAAAA/////wAA/v/+//7//v/+////
AAABAAEAAQABAAIAAAAAAAAAAAAAAP/////+//z/+//7//z/+//6//n/+P/4//j/+P/4
//r/+v/6//r/+v/6//j/+P/4//j/+v/6//r/+v/8//z//P/8//r/+v/6//r/+v/6//r/
+v/8//z//P/8//3//v///wAAAQACAAMABAAEAAQABAAEAAQABAAEAAQABwAIAAkACgAI
AAgACAAIAAcABgAFAAQABQAGAAcABwAEAAMAAgABAAIAAQAAAP///v/+//7//v/+//7/
/P/8//r/+v/6//r/+//7//v/+//9//z//P/8//3//f/9//3//f/9//3//f////////8A
AAIAAgACAAIAAgACAAIAAgABAAAA///+////AAABAAIAAAAAAAAAAQADAAMAAwADAAUA
BQAGAAYABgAGAAYABgAEAAQABAAEAP7/+f/0/+z/4f/Y/9H/z//R/9v/6/8EACQATgB/
ALMA3wAKATABNAEEAbYAYAAmAAsA9v/i/9b/0f/D/7n/tv+2/7P/sP+w/7P/tv+9/8T/
y//R/9T/1//b/97/4P/i/+L/4//h/+H/4v/j/+X/5f/l/+X/6P/o/+j/6P/m/+f/5//n
/+j/6f/q/+v/6//r/+v/6//p/+n/6f/p/+j/6f/r/+z/7P/s/+z/7P/s/+v/6//r/+v/
6//r/+v/7P/s/+3/7f/t/+3/7f/s/+7/7v/u/+7/7v/t/+3/7f/v/+//7//v/+//7//v
/+//8f/x//H/8f/v/+//7//v//L/8v/x//H/8f/x//H/8f/x//H/8f/x//H/8f/w//D/
8v/y//L/8v/z//P/8//z//P/8f/w//D/7f/t/+z/7P/t/+z/7P/s/+n/6P/o/+j/6P/o
/+j/6P/o/+f/5//n/+n/6P/o/+n/6//r/+z/7P/s/+3/7v/v//D/8v/z//T/9//5//v/
/P8AAAEAAgADAAYABgAGAAcACQAJAAoACgAKAAoACgAJAAoACgAKAAoACQAJAAkACQAL
AAsACwAKAAoACgAKAAkACQAJAAkACQAJAAkACQAJAAsACwALAAsACwAMAAwADAAMAA0A
DQANAA8ADwAQABAAEgASABMAEwATABMAFAAUABYAFgAXABcAFgAWABYAFwAZABkAGgAa
ABoAGgAaABoAHAAcABwAHAAaABoAGgAaABoAGgAaABsAGwAbABsAGwAbABsAGwAbABsA
GgAaABoAGgAbABsAGwAaABoAGgAaABoAGgAaABoAHAAbABsAGwAcABwAHAAbABsAGwAb
ABsAGwAbABsAGwAcABwAHAAcABwAHAAcABwAHAAcABwAGwAbABsAGwAcABwAHAAcABwA
HgAdAB0AHgAeAB4AHgAeAB0AHQAdAB0AHQAdAB0AHgAeAB4AHgAeAB4AHQAdABwAHgAd
AB0AHgAeAB4AHgAeACAAIAAgACAAIAAeACAAIAAgACAAIgAiACIAIgAkACQAJAAkACYA
JgAmACYAKAAoACgAKAAoACgAKAAoACsALAAtAC4ALgAuAC4ALgAtACwAKwAqACgAKAAo
ACgAJgAmACUAJAAhACAAHwAeAB0AHAAbABoAHAAcABwAHAAcABoAGgAaABgAGAAYABcA
GQAZABkAGQAYABgAGAAZABkAGQAZABkAGQAZABkAGQAXABcAGAAYABgAGAAYABgAGgAa
ABoAGgAaABoAGgAaABgAGAAYABgAGAAYABkAGQAZABkAGQAZABsAHAAcABwAGgAaABoA
GgAaABoAGgAaABcAFAAOAAkAAgD9//v//f8FABEAJABAAGYAjwC9AOkAEAE4AU4BNgH2
AKwAbgBLADYAIAASAA0AAwDz/+z/7P/p/+j/6P/p/+z/8f/4//3/AwAIAAkADQAQABIA
FgAWABUAFQAVABYAFwAXABcAFwAXABgAGAAYABgAGAAZABkAGQAZABkAGQAZABkAGQAZ
ABkAGQAZABkAGQAXABcAGAAYABgAGAAYABgAGAAXABcAFwAXABcAFwAXABYAFgAXABcA
FwAXABcAFgAUABQAFAAUABQAEwATABMAEwATABMAEwAVABUAFQAVABMAEwATABMAEwAT
ABMAEwAUABQAEwATABMAEwATABMAEwATABMAEwATABMAEgASABAAEAAQABAADwAPAA8A
DwARAA8ADgAOAA0ADQAMAAwACwAKAAoACgAHAAYABgAGAAYABgAGAAYABgAFAAUABQAF
AAQABAAFAAMAAwAEAAQABgAHAAgACQAMAA4ADwAQAA8AEQATABQAFAAVABYAFwAYABgA
GAAZABcAFwAYABgAGgAaABoAGQAYABgAGAAYABcAFwAXABcAFQAVABUAFAAUABQAFAAT
ABEAEQARABEAEQARABEAEQARABEAEQARABEAEgASABIAEAARABEAEQARABEAEgASABIA
EgATABMAEwATABQAFAAUABQAFQAVABQAFAAUABUAFQAVABYAFgAWABYAFgAWABYAFgAW
ABYAFgAWABYAFgAWABYAFgAXABcAFwAXABcAFwAXABcAFwAXABYAFgAWABYAFwAXABcA
FgAWABYAFgAWABYAFgAWABYAFQAVABUAFAAUABQAEwAVABUAFQAVABMAEwATABMAFAAU
ABQAFAAUABQAFAAUABQAFAAUABMAEwATABMAFAATABIAEQAQABAADwAPABAADgAOAA4A
DgAPAA8ADwAPAA8ADwAPABAADgAOAA4ADgANAAsACgAIAAUAAQD+//z/+//6//n/+P/2
//b/9v/2//b/9v/0//T/9P/0//T/9P/0//T/8v/y//L/8v/w//D/8P/w/+7/7v/u/+7/
7v/u/+7/7v/u/+7/7v/u/+7/7v/u/+7/8P/w//D/8P/y//L/8v/y//P/9P/1//b/+P/4
//j/+P/4//j/+P/4//j/+P/4//j/+//8//3//v/+//7//v/+//3//P/7//r//P/8//z/
/P/6//n/+P/3//b/9f/0//P/9P/z//L/8v/0//T/9P/0//L/8v/y//L/8v/y//H/8f/v
/+//7//u/+7/7v/v/+//8f/x//H/8f/v/+//7//v/+//8P/w//D/8P/w//D/8P/y//L/
8v/y//D/8P/w//D/8P/w//D/8P/x//P/9P/1//X/9f/1//X/9P/0//T/9P/2//b/9v/2
//j/+P/2//H/7v/m/9//2v/X/9f/2//l//X/DAAsAFQAfQCpAM8A9gAaARwB8ACuAGwA
PAAjAA4A/P/y/+v/3f/N/8j/xP/D/8L/wP/D/8j/0f/Y/93/4//k/+n/6//s/+7/7v/u
/+3/7//v//D/8f/x//H/8f/x//L/8v/y//L/8v/z//P/8//x//H/8f/x/+//7//v/+//
7//v/+//7//v/+//8P/w//D/8P/w//D/8P/v/+//7//v/+//7//v/+7/7v/v/+//8P/x
//L/8v/0//T/9P/0//T/8//z//P/8//z//P/8//x//H/8f/x//P/8//z//P/8//z//P/
8//y//L/8f/x//H/8f/x//H/8//z//P/8//z//P/8v/y//D/8P/w//D/7//v/+//7//x
/+//7v/u/+//7//u/+7/7f/s/+z/7P/p/+j/6P/o/+j/6P/o/+j/6P/n/+f/5//n/+b/
5v/n/+f/5//o/+j/6v/r/+z/7f/s/+7/7//w//P/9f/3//j/+v/7//z//f///wAAAQAD
AAMAAwAEAAQAAgACAAIAAQACAAIAAgACAAEAAQABAAEAAwADAAMAAgACAAIAAgABAAEA
AQABAAEAAQABAAEAAQABAAEAAQABAAEAAgACAAIAAgADAAMAAwADAAMABAAEAAQABAAF
AAUABQAFAAYABgAIAAgACQAJAAoACgAKAAsACQAJAAoACgAMAAwADAAMAAoACgAKAAoA
CgAKAAoACgAMAAwADAANAAsACwALAAsACwALAAsACwALAAoACgAKAAoACwALAAsACgAK
AAoACgAKAAoACgAKAAwACwALAAsADAAMAAwACwANAA0ADQANAAsACwALAAsADgAOAA4A
DgAQABAAEAAQABAAEAAQAA8ADQANAA0ADgAOAA4ADgAOABAADwAPABAAEAAQABAAEAAP
AA8ADwAPAA8ADwAPABAAEAAQABAAEAAQAA8ADwAOAA4ADQANAA4AEAAQABAAEAAOAA4A
DgAOABAAEgAQABAAEAAQABAAEAAQABAAEAAQABAAEAARABIAEwAUABYAFgAWABYAFgAW
ABYAFgAYABgAGAAYABsAHAAdAB4AIAAgACAAIAAfAB4AHQAcABwAHAAcABwAGgAaABoA
GQAaABkAGAAXABYAFQAUABMAFAAUABQAFAASABIAEAAQABIAEgASABIAEwATABMAEwAT
ABIAEgASABMAEwATABMAEwATABMAEwATABMAEwAUABQAFAAUABQAFAAUABQAFAAWABYA
FgAWABYAFgAWABYAFgAWABYAFwAXABcAFwAXABcAFwAYABgAGgAaABoAGgAaABoAGgAa
ABgAFQAQAAgAAQD8//f/9//9/wkAGQAwAFAAfgCtAN8ACQE0AVoBWgEoAdoAjABWAD8A
KgAWAA4ABwD5/+//7v/s/+n/6P/o/+v/8P/1//z/AwAJAA4AEQATABgAGgAaABwAGwAb
ABsAHAAdAB0AHQAdAB0AHgAeAB4AHgAgACEAIQAhACEAIQAhACEAIQAhACEAIQAhACEA
IQAhAA==
         </WaveFormData>
      </LeadData>
      <LeadData>
         <LeadByteCountTotal>10000</LeadByteCountTotal>
         <LeadTimeOffset>0</LeadTimeOffset>
         <LeadSampleCountTotal>5000</LeadSampleCountTotal>
         <LeadAmplitudeUnitsPerBit>4.88</LeadAmplitudeUnitsPerBit>
         <LeadAmplitudeUnits>��V</LeadAmplitudeUnits>
         <LeadHighLimit>2147483647</LeadHighLimit>
         <LeadLowLimit>268435456</LeadLowLimit>
         <LeadID>V6</LeadID>
         <LeadOffsetFirstSample>0</LeadOffsetFirstSample>
         <FirstSampleBaseline>0</FirstSampleBaseline>
         <LeadSampleSize>2</LeadSampleSize>
         <LeadOff>FALSE</LeadOff>
         <BaselineSway>FALSE</BaselineSway>
         <ExcessiveACNoise>FALSE</ExcessiveACNoise>
         <MuscleNoise>FALSE</MuscleNoise>
         <LeadDataCRC32>1361707492</LeadDataCRC32>
         <WaveFormData>
DAAMAAwADAAKAAoACgAKAAwADAAMAAwACgAKAAoACgAJAAgABwAGAAQABAAEAAQAAgAC
AAIAAgACAAIAAgACAAAAAAAAAAAAAAAAAAAAAAD+//7//v/+//7//v/+//7//P/8//z/
/P/8//z//P/8//z//P/8//z//v/+//7//v/+//7//v/+//z//P/8//z///8AAAEAAgAD
AAQABQAGAAYABgAGAAYABAAEAAQABAAEAAQABAAEAAQABAAEAAQAAwACAAEAAAAAAAAA
AAAAAAAAAAAAAAAA///+//3//P/7//r/+f/4//f/9v/1//T/8v/y//L/8v/w//D/8P/w
//D/8P/w//D/8P/w//D/8P/y//L/8v/y//H/8P/v/+7/7f/s/+v/6v/o/+j/6P/o/+j/
6P/o/+j/5//m/+X/5P/i/+L/4v/i/+L/4v/i/+L/4P/g/+D/4P/i/+L/4v/i/+D/4P/g
/+D/4v/i/+L/4v/i/+L/4v/i/+L/4v/i/+L/5P/k/+T/5P/i/+L/4v/i/+D/4P/g/+D/
3v/e/97/3v/e/97/3v/e/9z/3P/c/9z/2v/a/9r/2v/Y/9j/2P/Y/9f/1v/V/9T/0v/S
/9L/0v/Q/9D/0P/Q/9D/0P/Q/9D/0v/S/9L/0v/Q/9D/0P/Q/9D/0P/Q/9D/0P/Q/9D/
0P/P/87/zf/M/8z/zP/M/8z/zv/O/87/zv/P/9D/0f/S/9D/0P/Q/9D/0v/S/9L/0v/S
/9L/0v/S/9D/0P/Q/9D/0v/S/9L/0v/T/9T/1f/W/9X/1P/T/9L/0P/Q/9D/0f/Q/8//
zf/L/8j/x//G/8X/xf/F/8X/xv/G/8b/xv/G/8X/xP/C/8H/wP+//77/vP+6/7r/uv+6
/7r/uv+5/7n/uv+6/7r/uv+7/7v/uv+6/7v/u/+7/7v/u/+7/7v/vP+8/7z/vP+8/77/
vv+//7//wP/B/8L/w//F/8X/xf/F/8b/xv/H/8f/x//I/8j/yP/G/8f/x//G/8b/x//D
/77/uf+y/67/qv+s/7H/u//H/9f/6f8BABoALgBHAGEAcABdADsAFwD+/+//5f/Y/8z/
wP+u/57/l/+U/47/i/+H/4T/hP+H/43/kv+X/5n/nv+j/6T/pP+k/6T/pP+l/6b/pv+n
/6n/qf+p/6n/qv+r/6r/qv+r/6z/rf+u/6z/rP+s/6z/rv+u/67/rv+v/7D/sf+y/7L/
s/+0/7X/t/+4/7j/t/+1/7X/tP+0/7f/uP+5/7r/vf++/8D/wf/D/8P/wv/C/8X/xv/I
/8n/y//L/8v/y//M/83/zv/P/9H/0v/T/9T/1f/X/9j/2v/Z/9j/1//W/9j/2P/Y/9j/
2v/b/9z/3f/f/9//3//f/+D/4P/g/+D/4P/g/+D/4P/i/+L/4v/i/+T/4//j/+P/4//j
/+P/4//j/+L/4f/h/+T/5v/n/+j/5v/m/+b/5//p/+n/6f/p/+r/6v/q/+v/6f/q/+r/
6v/t/+//7//v/+//7//v//H/8P/x//L/8v/0//T/9P/z//T/9P/1//b/9v/2//b/9v/2
//b/9v/2//T/8//z//L/8P/w/+//7//v/+//7//v//H/8f/x//H/8f/x//H/8f/y//H/
8f/x//P/8v/y//H/8v/0//X/9v/2//b/9v/2//X/9f/2//b/9//5//r/+//6//n/+f/5
//n/+f/5//n/+//8//3//v/+//7//v///wEAAQABAAEA//////////8CAAIAAQABAAMA
AwADAAMAAwAEAAQABAAFAAYABwAIAAgACAAIAAgACAAIAAgACAAHAAcABwAHAAUABQAF
AAUABQAFAAUABAAGAAYABQAFAAgACAAHAAcABgAGAAYABgAFAAQAAwADAAUABQAFAAQA
AQABAAAAAAACAAIAAgACAAAA/////wEA//////7//v///wAAAQACAAEAAAD///7//P/8
//z//P/9////AAABAAEAAQABAAEAAAABAAIAAwACAAIAAgACAAIAAwAEAAUABgAGAAQA
BAAEAAQABgAGAAYABgAHAAgACQAKAAgACAAIAAgACAAIAAgACAAGAAcABwAHAAQAAwAC
AAEAAAD///7//f/9//7///8AAAAAAAAAAAAA//////////////7//v/+//7//v/+//7/
/////wAAAAAAAAAAAQABAAAAAAABAAEAAgADAAQABQADAAQABAAEAAMAAgABAAAAAQAB
AAEAAQACAAMABAAFAAQAAwADAAIABQAFAAUABgAEAAQABAAFAAMAAgACAP//+//2/+//
6v/m/+T/5P/p//X/AwAXADMAVQB4AJoAuwDdAPIA4QC3AIkAaABXAEkAOgAuACIAEAAA
APf/9P/y/+3/5//k/+j/7f/z//b/+f/7//7//f8AAAIABAAEAAQABQAGAAYABwAHAAcA
BwAHAAkACQAHAAYACAAIAAgACAAIAAgACAAIAAoACgAKAAoACQAIAAcABgAHAAcABwAH
AAcACAAIAAcACQAJAAgACAAIAAgACAAIAAYABgAHAAcACQAJAAgACAAIAAgACQAJAAkA
CQAJAAkACQAJAAkACQAMAAwADAAMAAwADQANAA4ADgAOAA4ADgAQABAAEAAQAA8ADwAP
AA8ADwAPAA8ADwAQABAAEAAQABIAEgASABIAEgASABIAEgASABEAEQARABMAEwATABMA
EwASABEAEQARABIAEgASABIAEgASABMAFQAVABUAFQAWABYAFgAXABkAGgAaABoAGwAd
AB0AHQAhACEAIQAjACIAIwAkACQAJgAmACYAJQAnACYAJgAmACQAJAAkACQAJAAkACQA
JAAiACEAIQAgAB4AHgAdAB0AHwAfAB8AHwAdAB0AHQAdAB0AHQAdAB0AGAAVABMAEQAN
AAoACAAFAAEAAAD+//z//P/8//z//P/5//n/+v/6//z//f/9//3/+//7//z//f/9//3/
/f/9//7//v/+//7//v/+//7///8BAAEAAQABAP//////////AAAAAP////8BAAEAAQAB
AAEAAgACAAIABAAEAAQABAACAAIAAgACAAAAAAAAAAAA///////////9//3//f/9//3/
/f/9//z//P/8//v/+//8//z/+//7//r/+v/6//r/+//6//n/+f/5//n/+f/4//n/+f/4
//j/+v/6//r/+v/6//n/+f/7//v/+//6//r/+v/6//r/+v/6//r/+v/6//z//P/8//z/
+v/7//v/+//5//n/+f/5//r/+//8//3//P/8//z//P/6//v//P/9//z//P/8//z//P/8
//7//v/+//7/AAAAAAAAAAABAAIAAwAEAAMAAgABAAAAAAAAAAAAAAAAAAEAAQABAP7/
/f/8//v/+P/3//b/9f/2//b/9v/2//b/9v/2//b/9f/1//X/9f/1//T/9P/0//L/8v/y
//L/8v/z//X/9v/0//T/9f/1//T/9P/1//X/9//3//f/9//3//j/+P/4//r/+v/6//r/
+f/5//n/+f/5//n/+f/5//n/+f/6//r/+f/5//n/+v/8//z//P/9//3//P/6//f/8//u
/+f/4v/g/+D/5P/r//f/BwAdADkAVwB2AJQAswDRANIAtQCPAG8AXABRAEUAOAAqAB4A
DAD8//P/8P/s/+f/4//i/+T/6f/t//D/8//1//j/+//8//z//P/8//z/+//8//z//f/7
//v/+//7//z//f/8//z//f/+////AAD+//7//v/+/wAAAAAAAAAAAAAAAAAAAAD/////
////////AAAAAP////////7//v/+//7//v/+//z//P/9//3/+//7//r/+v/4//j/+f/5
//n/+f/5//n/+f/5//n/+f/6//r/+v/6//j/+f/5//r/+P/4//j/+P/4//j/+P/4//f/
9//3//f/9//3//f/9//2//b/9v/2//b/9v/2//b/9P/0//T/9P/2//X/9f/1//X/9f/1
//X/8//y//H/8f/x//L/8v/y//T/9P/0//X/9//3//f/9//4//j/+P/5//f/+P/4//j/
+f/7//v/+//9//3//f////////////7//v/+//7//f/9//z//P/8//r/+v/6//r/+P/4
//j/+P/4//f/9//2//j/+P/3//f/9//3//f/9//1//X/9f/1//P/8//z//P/9P/z//P/
8//1//T/9P/z//X/9v/2//b/9v/2//b/9v/z//P/9P/0//P/8//y//H/7//v//D/8f/v
/+//7//v//D/8P/w//D/8v/y//L/8//y//H/8P/v//H/8f/x//H/8P/w/+//7//x//H/
8f/x//H/8v/y//L/8v/y//L/8v/x//D/7//u//D/8P/w//D/8v/z//T/9f/1//X/9f/1
//P/8//z//L/9P/0//P/8//2//b/9f/1//b/9v/2//b/9f/0//P/8//z//P/8//y//P/
8//y//L/8v/y//L/8v/0//P/8//1//X/9f/0//T/9v/2//b/9v/2//b/9v/2//b/9v/2
//b/+P/5//n/+f/5//n/+f/5//z//f/+////AAAAAAAAAAD//////////wAAAgACAAIA
AgACAAAAAAAAAAAAAQACAAMABAAEAAQABAAEAAIAAgACAAIABQAGAAcACAAIAAgACAAI
AAoACgAKAAoACgAKAAoACgALAAwADQAOABAAEAAQABAADwAOAA0ADAANAA4ADwARABMA
EwASABEAEAAPAA4ADQAKAAkACAAIAAgACAAIAAgACAAIAAcABwAJAAkACQAIAAYABgAG
AAYABgAGAAUABQAIAAgACAAIAAcABwAGAAYABQAFAAUABQAFAAUABQAGAAYABgAGAAYA
CQAKAAwADQALAAsACwALAAkACQAJAAkACgAKAAsACwANAA4ADgAOAAwADQANAAwACgAH
AAMA/v/3//T/8v/w//L/+/8LAB0ANQBVAHcAmAC0ANUA8QDyANUArQCLAHYAawBbAEwA
PgAwABoADAAHAAQA/v/5//f/+P/8//3/AQAGAAkADQAOAA8AEgASABAAEgAUABMAFAAU
ABUAEwATABMAEwAPAA0ACQAGAAgACAAIAAgABQAEAAMAAgAAAAAAAAAAAAIAAgACAAIA
AQABAAEAAQADAAQABAADAAIAAQD///7//v/+//7//v8AAAAAAQABAP/////+//7//v/+
////////////////////////////AAAAAAAAAAD+//////8AAAIAAgACAAIAAgACAAIA
AgAFAAUABQAFAAMAAwADAAMABAAEAAQABAACAAIAAgACAAAAAAAAAAAAAAD///////8B
AAEAAQABAP///v/9//3/+//8//z//P/8//z//P/9//z/+//6//n//P/8//z//f/9//7/
/v/+////AQABAAEAAwADAAMABQAGAAcACAAIAAoACgAKAAkACQAIAAgACAAKAAoACgAK
AAgACAAIAAgABgAFAAUABAAEAAQAAwADAAUABQAFAAUABwAHAAcABwAHAAcABwAHAAgA
BwAHAAcABQAEAAQAAwADAAQABAAEAAYABgAGAAYABQAFAAYABgAIAAkACQAJAAkACQAK
AAsACwALAAsACwAMAAwADAAMAAwADAAMAA0ACwALAAsACwANAA0ADQANAA4ADgANAA0A
DQANAA0ADQANAA4ADgAOAAwADAAMAAwACgAKAAoACgAMAAwADAAMAA0ADQANAA0ACwAL
AAsACwAJAAkACQAIAAgACAAHAAcACgAKAAkACQAKAAoACgAKAAsACgAJAAkACQAJAAkA
CAAJAAkACAAIAAgACAAIAAgACgAJAAkACwALAAsACgAKAAoACgAKAAoACgAKAAoACgAK
AAoACgAKAAoACwALAAsACwALAAsACwAMAA0ADgAPABAAEAAQABAAEAARABIAEwAWABYA
FAAUABQAFAAVABYAFwAYABkAGgAbABwAGgAaABoAGgAaABoAGgAaABgAGAAZABkAGQAY
ABcAFgAVABQAEwASABEAEAAQABAAEAAQABAAEAASABEAEQARABEAEQAQABAADgAOAA4A
DgAQAA8ADwAQABAAEAAQABEADwAOAA4ADwAPAA8ADwAPABEAEQASABIAEgASABIAEgAU
ABUAFQAVABUAFQAVABUAFQAVABUAFgAWABcAFwAXABgAGAAYABgAGwAbABoAGgAXABMA
DgAHAAAA/P/6//z/AQALABkALQBJAGkAjACqAMsA7wACAfEAyQCdAIAAcQBlAFQARgA8
ACwAGgARAAwACAAFAAEA/v8AAAMACQAMAA8AEQAUABUAFgAYABgAGAAYABkAGgAaABsA
GQAZABkAGQAbABsAGQAYABoAGgAaABoAGAAYABgAGAAYABgAGAAYABYAFgAWABYAFgAX
ABgAGQAXABgAGAAXABcAFwAWABYAGAAYABgAGAAWABYAFwAXABkAGQAYABgAGAAYABkA
GQAZABkAGQAZABkAGQAZABkAGAAYABgAGAAYABkAGQAaABgAGAAYABgAGgAaABoAGgAb
ABsAGwAbAB0AHQAdAB0AHAAcABwAHAAcABwAHAAcABwAHAAcABwAHAAbABsAGwAbABsA
GwAbAB0AHAAbABsAGwAcABwAHAAaABoAGgAbABsAGwAbABsAHAAcABwAHQAfACAAIAAg
AB8AIQAhACEAIQAhACEAIwAkACUAJgAmACYAJgAmACUAJwAmACYAJgAmACYAJgAmACYA
JgAmACYAJAAjACMAIgAiACIAIQAhACEAIQAhACEAIQAhACEAIQAhACEAIQAhACAAHwAf
AB8AIQAgACAAHwAfACAAIAAgAB4AHgAeAB4AHwAfACAAIAAgACEAIQAhAB8AHwAgACEA
IQAhACEAIQAiACIAIgAiACIAIgAiACMAIwAjACMAIwAjACMAIwAjACQAJAAjACMAIQAh
ACEAIQAfACAAIAAgACIAIgAiACIAIAAgACAAIAAgACAAIAAgAB0AHQAdAB0AHwAfAB8A
HwAfAB8AHwAeABwAHAAbABsAHAAcABsAGwAaABoAGgAaABkAGAAXABcAFwAXABcAFgAV
ABUAFAAUABQAFAAUABQAFAATABMAFQATABMAEgASABIAEgASABIAEAAQABAAEAAQABAA
EAAQABAAEQARABEADwAPAA8ADwAOAA8AEAARABEAEAAPAA4ADgAPABAAEQAQABAADgAO
AA4ADgAOAA4ADgAOAA0ADAALAAoACAAIAAgACAAKAAoACgAKAAoACgAKAAoACgAKAAoA
CgAKAAoACgAKAAoACgAKAAoACwAMAA0ADgAOAA4ADgAOAA0ADAALAAoACgAKAAoACgAI
AAkACQAJAAgABwAGAAUAAgABAAAA///8//z//P/8//r/+v/6//r/+f/5//n/+f/5//j/
+P/4//r/+v/6//r/+P/3//f/9v/0//T/9f/1//T/9P/1//X/9f/1//X/9f/1//b/9v/2
//b/9v/2//b/9f/1//X/9f/z//P/8//z//P/8//0//T/9P/z//L/8v/0//T/9P/1//f/
9v/0//H/7f/o/+H/3P/Y/9b/1v/d/+f/9f8JACUARQBiAH4AmwC9AMwAuQCXAHMAWgBP
AEUAOAAoABwADAD4/+3/6P/k/93/2f/Y/9z/3//l/+j/6f/r/+7/8f/y//L/9P/0//T/
8//0//T/9f/z//P/8//z//X/9f/z//L/8v/y//L/8v/y//L/8v/y//L/8v/y//L/8f/w
/+//7v/v/+//7//v//H/8v/y//H/8f/x//D/8P/u/+7/7v/u/+3/7P/s/+v/6v/p/+f/
5v/k/+T/5f/l/+P/4//j/+P/4//j/+P/4//k/+T/5P/k/+T/5f/l/+b/6P/o/+j/6P/q
/+r/6v/q/+j/5//m/+X/5f/l/+X/5f/k/+T/5P/k/+T/5P/k/+T/5P/k/+T/5P/j/+H/
4P/f/97/3f/c/9v/2//a/9n/2f/Y/9j/1//W/9b/1v/W/9f/1v/V/9T/0//U/9T/1P/V
/9P/1P/U/9T/1P/V/9T/0//X/9f/1//Z/9r/2//c/9z/2//a/9n/1//W/9T/0//S/9L/
0v/S/9L/1P/U/9T/1P/S/9H/0f/Q/87/zv/N/83/z//P/8//z//N/83/zf/N/8//z//P
/8//z//P/9D/0f/R/9D/0P/P/8//0P/Q/9D/zv/O/87/zv/O/8//0f/S/9L/0//T/9P/
1P/V/9f/2f/a/9v/3P/d/93/3P/b/9r/2P/Y/9j/2f/X/9f/1//X/9n/2f/Z/9n/2P/Y
/9f/1//V/9X/1f/V/9b/2P/Z/9r/2v/a/9r/2v/a/9r/2v/a/9j/2P/Y/9j/1f/V/9X/
1f/V/9X/1f/V/9X/1f/V/9T/1f/W/9b/1//Y/9j/1//X/9j/2P/Y/9j/2P/Y/9j/2f/X
/9f/1//W/9j/2f/Z/9r/3P/c/9z/3P/e/93/3f/f/9//3//e/97/4P/g/+D/4P/g/+D/
4P/g/+L/4v/i/+L/5P/l/+X/5f/l/+X/5f/l/+T/5f/m/+f/5v/m/+b/5v/m/+f/6P/p
/+r/7P/s/+z/7P/s/+v/6v/p/+j/6v/q/+r/6v/s/+z/7P/s/+r/6v/q/+r/6v/q/+r/
6v/s/+z/7P/s/+3/7v/v//D/8v/y//L/8v/y//L/8v/y//P/9P/1//b/+f/6//v//P/6
//r/+v/6//j/+P/4//j/+f/6//v//f/7//v/+v/5//r/+f/4//f/9P/z//L/8v/y//L/
8v/y//L/8v/x//H/8//z//P/8v/0//T/9P/0//T/9P/z//P/9P/0//T/9P/3//f/9v/2
//f/9//3//f/9//3//f/+P/3//b/9f/0//b/9v/3//f/9f/1//X/9f/1//X/9f/1//j/
+P/5//n/+f/6//r/+v/5//n/+P/2//b/8//x/+z/5f/g/9z/2P/Y/9//6//7/xEALwBT
AHYAlgC3ANsA6ADTAKsAfwBiAFUASQA4ACgAGgAIAPj/8f/u/+j/4//f/9z/3v/j/+f/
7P/v//H/8v/1//j/+P/4//j/+P/3//j/+P/5//v/+//7//v//P/9//z//P/8//z//P/8
//7//v/+//7//v/+//7//v8AAAAAAAAAAAEAAQABAAEA//8AAAAA//8BAAEAAAAAAAAA
AAAAAAAAAAAAAAEAAQABAAEAAAAAAAAAAAABAAEAAQABAAEAAQABAAEAAQABAAAAAAAA
AAAAAgADAAMABAACAAIAAgACAAMABAAFAAYABwAHAAcABwAHAAcABwAHAAgACAAIAAgA
CAAIAAgACAAKAAoACgAKAAwACwALAAsACwALAAsACwANAAwACwALAA0ADgAOAA4ADgAO
AA4ADwAPAA8ADwAPABIAEgASABMAFQAWABYAFgAXABkAGQAZABsAGwAbAB0AHgAfACAA
IAAdABwAGwAZABcAFAASABAAEAAQABAAEAAQABAAEAAQAA4ADQANAAwADgAOAA0ADQAP
AA8ADwAPABEAEQARABEAEQARABEAEQAQAA8ADwAPABEAEAAQAA8AEQASABIAEgAQABAA
EAAQABEAEQASABIAFAAVABUAFQAVABUAFgAXABcAFwAXABcAGAAYABgAGAAYABgAGAAZ
ABkAGQAZABkAGQAZABkAGQAYABgAFwAXABkAGQAZABkAGQAaABoAGgAYABgAGAAYABoA
GgAaABoAGgAaABoAGgAZABkAGQAZABkAGQAZABkAGQAZABkAGAAaABoAGQAZABoAGgAZ
ABkAGgAaABoAGgAaABoAGgAbAB0AHQAdABwAHQAdABwAHAAaABoAGgAaABwAGwAbAB0A
GwAbABoAGgAaABoAGgAaABwAHAAcABwAGgAaABoAGgAaABsAGwAbABsAGwAbABsAGgAb
ABwAHQAcABwAHAAcABoAGwAcAB0AHgAcAB0AHgAfACAAIgAiACIAIgAiACIAIgAiACQA
JAAkACQAJgAmACYAJgAmACYAJgAmACcAKAApACoAKwAsAC0ALgArACoAKQAoACgAKAAo
ACgAJgAmACcAJwAlACQAIwAiAB8AHgAdABwAHQAcABwAHAAcABwAHAAcABwAGwAbABsA
GwAbABoAGgAYABgAGAAYABoAGQAZABoAGgAaABoAGwAZABgAGAAZABkAGQAZABkAGwAb
ABwAHAAcABwAHAAcABwAHQAdAB0AGwAbABsAGwAbABsAGwAcABoAGwAbABsAHAAcABwA
HAAdABsAHAAaABkAFQAQAAsABgAAAP7//v8DAAsAGQAtAEUAYQCCAKIAvwDfAPgA8QDN
AKcAigB5AG8AYABSAEYANAAgABUADgAKAAcAAwD+//7/AQAFAAgACwAPABAAEQAUABYA
GAAWABYAFQAWABYAFwAVABUAFQAVABcAFwAVABQAFgAWABYAFgAUABQAFAAUABIAEgAS
ABIAEgASABIAEgARABEAEQARAA8AEAAQAA8ADwAPAA4ADgAOAA4ADgAOAA4ADgAPAA8A
DQANAAwADAAMAAwADQANAA0ADQANAA0ADQANAA0ADQAOAA4ADgAOAA4ADwAPABAADgAO
AA4ADgAQABAAEAAQAA8ADwAPAA8ADwAPAA8ADwAQABAAEAAQABAAEAAQABAADgAOAA4A
DgAOAA0ADQANAA0ADQANAA0ADQAMAAsACwAJAAoACgAKAAwADAAMAA0ADQANAA0ADQAQ
ABAAEAARAA8AEAAQABAAEQATABMAEwAXABcAFwAZABoAGwAcABwAHgAeAB4AHQAdABwA
HAAcABwAHAAcABwAHAAcABwAHAAaABkAGQAYABoAGgAZABkAGAAXABYAFQAVABUAFQAV
ABUAFQAVABUAEgARABEAEQATABIAEgARABMAFAAUABQAFAAUABQAFAARABEAEgASABAA
EQARABEADwAPABAAEQARABEAEQARABAAEAAQABAAEAAQABAAEQARABEAEQARAA8ADwAP
AA8ADgAOAA0ADQANAA0ADQANAA0ADgAOAA4ADgAOAA4ADgAMAAwADAAMAAwADAAMAAwA
DQANAA0ADQALAAsACwALAAkACQAJAAgACgAKAAkACQAJAAgABgAFAAYABgAGAAYABwAG
AAUABQAHAAcABwAGAAcABwAGAAYABgAGAAYABgAGAAUABQAHAAUABQAEAAQAAgACAAIA
AgACAAIAAgACAAIAAgACAAIAAgADAAMAAwAFAAUABQAFAAUABQAFAAUABQAEAAMAAgAA
AAEAAgADAAAAAAD+//7//v/+/wAAAAAAAAAAAAAAAAAAAAAAAAAAAAAAAAAAAAAAAAAA
AgACAAIAAgAEAAQABAAEAAQABAAEAAQAAgACAAIAAgACAAIAAgACAAMABAAFAAYABAAE
AAQABAAFAAYABwAIAAgACAAIAAgACQAKAAsADAAMAAwADAAMAAkACAAHAAYACAAIAAgA
CAAHAAcABgAFAAMAAQD///3//P/7//r/+f/4//j/+P/4//b/9v/2//b/9P/z//L/8f/x
//D/8P/w//D/8P/w//D/7//v//D/8P/w//D/8f/x/+7/7v/v/+//7//v/+//7//v//D/
8P/w/+7/7v/u/+7/7//v/+//7//w//H/8v/z//X/9f/2//b/9f/1//X/9v/4//j/+P/5
//n/+P/0/+//6//k/9v/1v/U/9T/1v/f/+n/+f8NACcARQBkAIAAnwDBAMwAtQCRAHEA
WgBPAEMANAAmABoACAD0/+n/4v/e/9f/0//S/9b/2//h/+T/5f/n/+r/7f/s/+z/7P/s
/+7/7f/u/+7/7//t/+3/7f/t/+//7//t/+z/7v/u/+7/7v/u/+7/7v/u/+7/7v/u/+7/
7v/u/+7/7v/u/+//8P/x//D/8P/v/+3/7f/t/+z/7P/q/+r/6v/q/+j/6P/p/+n/6f/p
/+j/6P/o/+j/6f/p/+n/6f/p/+n/5//n/+f/5//m/+b/5v/m/+b/5//n/+j/6v/q/+r/
6v/o/+j/6P/o/+n/6f/p/+n/6//r/+v/6//s/+z/7P/s/+r/6v/q/+r/6v/q/+r/6v/s
/+v/6//r/+v/6//r/+v/7f/s/+v/6//p/+r/6v/q/+r/6v/q/+v/7f/t/+3/7f/s/+z/
7P/t/+//8P/w//D/8v/1//b/9//3//f/9//5//z//f/+//7///8AAAEAAQADAAIAAgAC
AAIAAgACAAIAAwAEAAUABgAEAAMAAwACAAAA/v/7//n/+//7//v/+//9//3//f/9//3/
/f/9//3//v/9//3//f/9//z//P/7//z//v///wAAAgACAAIAAgABAAEAAgACAAQABQAF
AAUABQAFAAYABwAJAAkACQAJAAwADAAMAAwADAAMAAwADQAPAA8ADwAPAA8ADwAPAA8A
EgASABEAEQAPAA8ADwAPAA0ADgAOAA4AEAAQABAAEAARABIAEwAUABQAFAAUABQAEwAT
ABMAEwATABMAEwATABUAFQAVABQAFAAUABMAEwAUABQAEwATABAAEAAQABAAEgASABIA
EwAVABUAFQAUABUAFQAUABQAEgASABIAEgAUABMAEwAVABAADQAJAAYABgAGAAYABgAI
AAgACAAIAAgACAAIAAgABgAHAAcABwAHAAcABwAHAAYABwAIAAkACgAKAAoACgAIAAkA
CgALAAgACgAKAAoACgAKAAwADAAMAAwADAAMAAwADAANAA4ADwAQABIAEgASABIAFAAU
ABQAFAAVABYAFwAYABkAGgAbABwAHQAeAB8AIAAfAB4AHQAcABoAGgAaABoAGgAaABoA
GwAZABkAGAAXABYAFQAUABMAEwATABMAFAASABIAEgASABQAFAATABMAFQAVABUAFAAW
ABYAFgAWABYAFgAVABUAFgAWABYAFgAXABcAFgAWABcAFwAXABcAFwAXABcAGAAaABoA
GgAaABgAGAAZABkAGQAZABkAGQAbABsAGwAbABoAGgAbABsAHQAeAB4AHgAcAB0AHQAc
ABwAGwAVABAACQAEAAAA/v8AAAkAEwAjADkAVwB3AJwAugDbAP0ACAHxAMkAowCIAHsA
bQBeAFAAQgAwACAAGQAUAA4ACQAHAAYABgAJAA0AEgAXABkAGgAbAB4AHgAeACAAHgAd
AB4AHgAfAB0AHQAdAB0AHgAfAB4AHgAfACAAIQAiACAAIAAgACAAIgAiACIAIgAiACAA
IAAgAA==
         </WaveFormData>
      </LeadData>
   </Waveform>
</RestingECG>
