# Supplementary material for: Detection of Left Atrial Enlargement Using a Convolutional Neural Network-Enabled Electrocardiogram
Source: Front Cardiovasc Med. 2020 Dec 17;7:609976. doi: 10.3389/fcvm.2020.609976 (PMC7773668; doi:10.3389/fcvm.2020.609976)
Supplement: Supplementary file 1 [file Data_Sheet_1.ZIP › hyp/1802033239_2848_0000000C.XML]

<?xml version="1.0" encoding="Windows-1252"?>
<!DOCTYPE RestingECG SYSTEM "restecg.dtd">
<RestingECG>
   <PatientDemographics>
      <PatientID>1802033239</PatientID>
      <PatientAge>77</PatientAge>
      <AgeUnits>Years</AgeUnits>
      <Gender>Female</Gender>
      <PatientLastName>yaoruiju</PatientLastName>
   </PatientDemographics>
   <TestDemographics>
      <DataType>Resting</DataType>
      <Site>1</Site>
      <AcquisitionDevice>MAC55</AcquisitionDevice>
      <Status>Unconfirmed</Status>
      <Priority>Normal</Priority>
      <AcquisitionTime>08:56:02</AcquisitionTime>
      <AcquisitionDate>09-29-2016</AcquisitionDate>
      <CartNumber>1</CartNumber>
      <AcquisitionSoftwareVersion>009C</AcquisitionSoftwareVersion>
      <XMLSourceVersion>MAC5000 v1.0</XMLSourceVersion>
   </TestDemographics>
   <RestingECGMeasurements>
      <VentricularRate>76</VentricularRate>
      <AtrialRate>76</AtrialRate>
      <PRInterval>140</PRInterval>
      <QRSDuration>118</QRSDuration>
      <QTInterval>438</QTInterval>
      <QTCorrected>492</QTCorrected>
      <PAxis>52</PAxis>
      <RAxis>15</RAxis>
      <TAxis>-17</TAxis>
      <QRSCount>13</QRSCount>
      <QOnset>225</QOnset>
      <QOffset>284</QOffset>
      <POnset>155</POnset>
      <POffset>203</POffset>
      <TOffset>444</TOffset>
      <ECGSampleBase>500</ECGSampleBase>
      <ECGSampleExponent>0</ECGSampleExponent>
   </RestingECGMeasurements>
   <Diagnosis>
      <Modality>Resting</Modality>
         <StatementCount>4</StatementCount>
         <LabelText>12SL ��ϳ���</LabelText>
      <DiagnosisStatement>
         <StmtFlag>ENDSLINE</StmtFlag>
         <StmtText>�������</StmtText>
      </DiagnosisStatement>
      <DiagnosisStatement>
         <StmtFlag>ENDSLINE</StmtFlag>
         <StmtText>����֧��������</StmtText>
      </DiagnosisStatement>
      <DiagnosisStatement>
         <StmtFlag>ENDSLINE</StmtFlag>
         <StmtText>T ���쳣���ɿ���Ϊ�²���ļ�ȱѪ</StmtText>
      </DiagnosisStatement>
      <DiagnosisStatement>
         <StmtFlag>ENDSLINE</StmtFlag>
         <StmtText>�쳣 ECG</StmtText>
      </DiagnosisStatement>
   </Diagnosis>
   <Waveform>
      <WaveformType>Rhythm</WaveformType>
      <WaveformStartTime>0</WaveformStartTime>
      <NumberofLeads>8</NumberofLeads>
      <SampleType>CONTINUOUS_SAMPLES</SampleType>
      <SampleBase>500</SampleBase>
      <SampleExponent>0</SampleExponent>
      <HighPassFilter>16</HighPassFilter>
      <LowPassFilter>150</LowPassFilter>
      <ACFilter>NONE</ACFilter>
      <LeadData>
         <LeadByteCountTotal>10000</LeadByteCountTotal>
         <LeadTimeOffset>0</LeadTimeOffset>
         <LeadSampleCountTotal>5000</LeadSampleCountTotal>
         <LeadAmplitudeUnitsPerBit>4.88</LeadAmplitudeUnitsPerBit>
         <LeadAmplitudeUnits>��V</LeadAmplitudeUnits>
         <LeadHighLimit>2147483647</LeadHighLimit>
         <LeadLowLimit>268435456</LeadLowLimit>
         <LeadID>I</LeadID>
         <LeadOffsetFirstSample>0</LeadOffsetFirstSample>
         <FirstSampleBaseline>0</FirstSampleBaseline>
         <LeadSampleSize>2</LeadSampleSize>
         <LeadOff>FALSE</LeadOff>
         <BaselineSway>FALSE</BaselineSway>
         <ExcessiveACNoise>FALSE</ExcessiveACNoise>
         <MuscleNoise>TRUE</MuscleNoise>
         <LeadDataCRC32>3329677264</LeadDataCRC32>
         <WaveFormData>
////////AAD+//3//f8AAAAA+v/6//7//P/7//v/+f/6//v//f8AAAEAAQACAAQABgAE
AAIABgAIAAUABQAJAAYABAADAPz//P////3/+f/6//r/+P/2//n/+//8//z/+f/4//f/
9f/0//L/8f/x//X/9f/x/+7/8v/2//b/9P/x//L/8f/w//b/8v/w//P/8//r/+///P8O
ACYAOABFAF8AggCkAMEA1wDaANIAwACaAG4ATQAnAPr/7P/x//H/6//p/+b/2v/Q/83/
zP/H/8n/0v/O/8X/x//M/8P/uP+3/7T/s/+5/7//vf+6/7j/vP/G/83/zf/S/9v/4//t
/+r/6f/w/+//7v/u/+3/7P/r/+//8f/y//D/7//w//H/8f/x//H/8P/z//T/9f/2//P/
8v/y//L/9f/2//b/9//3//r/9P/w/+//7f/s/+z/7//w//L/8//x//L/8v/x/+//8P/y
//D/8v/0//X/9f/z//P/9v/2//X/9f/2//P/9v/2//f/+P/0//T/9P/y//X/9//4//n/
+v/8//z//P/4//b/9P/z//P/8//x//H/9f/1//f/+//4//b/9f/0//X/9f/2//b/8//y
//L/9P/2//T/9P/0//b/+P/4//j/9//0//D/7v/w//L/9P/2//b/9v/5//n/9//1//P/
8f/1//f/+f/8//n/9//y//D/8//y//L/8//1//X/9P/0/+//7v/t/+n/6//t//H/9f/w
//D/7v/p/+n/6f/p/+j/6v/v/+v/6//q/+n/6P/n/+r/7v/x//T/8f/w/+7/7f/q/+n/
6v/o/+r/7P/u/+7/7f/t/+z/6f/q/+v/7v/x//H/8P/t//H/7P/p/+r/6//p/+n/6P/m
/+j/7//r/+f/6f/u/+n/6//r/+f/5v/k/+v/7v/v//L/7//t/+v/7f/o/+v/6//p/+b/
5v/q/+z/5v/i/+L/5f/m/+f/6P/p/+T/4f/h/97/4v/k/+b/6P/p/+f/6v/u/+3/6v/n
/+b/5f/o/+j/6P/o/+f/4f/k/+f/6f/q/+v/6f/q/+r/6f/n/+j/5v/e/+D/5v/q/+3/
7f/t/+3/7f/w//L/8//z//X/+P/5//j/9P/2//T/7//x//X/9f/0//T/7v/u//H/8v/v
/+7/7v/o/+T/4//j/+H/4P/g/+D/4//j/+T/5P/i/+P/5f/l/+T/4v/n/+z/6f/m/+P/
5P/m/9z/2v/m/+b/3//h/+P/3f/i/+r/7v/+/xsAQQBsAIoAnwC7ANAA0gDMALoAlABn
ADkACgDo/9X/0f/P/83/zP/I/8D/wf/C/73/uf+4/77/v/+7/77/u/+w/6v/pv+d/5f/
mf+j/6z/sP+y/7T/v//F/8b/zf/T/9f/2f/Z/+H/4f/f/+D/4P/g/9z/3//g/+D/4P/h
/+T/5//p/+n/6f/o/+f/5v/l/+T/4v/i/+P/5P/m/+b/5f/l/+X/6v/m/+T/5f/l/+b/
6P/n/+b/5v/l/+P/5P/k/+P/5P/m/+n/6P/m/+b/5f/j/+b/6f/v//L/7v/r/+n/4//n
/+j/6v/s/+n/6v/r/+r/6P/p/+n/6f/s/+7/7v/u/+//7v/t/+3/8f/x/+//7//u/+v/
6v/r/+n/6P/o/+j/5//n/+j/6P/n/+b/5v/o/+r/6v/s/+7/7P/q/+b/4v/k/+T/4//k
/+X/5v/n/+j/6v/q/+3/7f/v/+//7//v/+z/6//q/+r/7v/v/+3/7v/v/+z/6v/p/+r/
6//r/+z/6v/q/+r/5//k/+P/5P/l/+X/6P/p/+f/6f/p/+n/6P/n/+v/5v/l/+f/5//n
/+f/6f/q/+r/6v/p/+j/5v/l/+b/5//q/+r/5//o/+n/6P/t/+//8P/v/+7/7f/u/+//
7f/s/+n/7f/s/+v/7v/x//D/7//t/+r/7v/1//H/7f/r//D/6//t/+7/6//r/+r/7P/s
/+r/6v/q/+v/7P/x/+7/8f/x/+//7P/q/+z/7P/s/+r/7P/x/+//7//v/+//6v/p/+n/
6f/r//D/8//w/+L/6f/s/+v/6v/p/+j/6P/n/+v/8P/t/+r/5//m/+r/7v/v//D/7v/t
/+f/6v/r/+v/6v/p/+r/7P/t/+3/6//u/+7/6P/p/+7/8f/z//P/8//z//P/8v/0//X/
9f/3//r/+//6//X/+P/3//P/9f/7//3//v/+//j/+P/7//f/8//x//D/7//s/+z/7f/r
/+r/6v/q/+z/6//r/+r/6f/p/+r/6f/m/+T/6f/u/+7/7P/q/+z/4v/c/+L/7v/y/+v/
4//j/+f/6v/y/wAAFgA1AFUAcgCaAMUA3QDgANgAxgCmAHwAUQAvAAwA6P/h/+f/4f/Z
/9L/wv+8/8H/xv/H/8n/yv/C/7n/u/+8/7X/sv+v/6r/p/+p/6n/pf+e/6D/qv+4/7//
w//Q/9f/3f/j/+H/3//l/+P/4v/i/+H/4P/i/+f/6v/s/+n/5//n/+f/5v/l/+T/4v/i
/+L/4v/i/+P/5P/m/+j/6P/o/+f/5//p/+7/6v/o/+f/5f/k/+T/5P/k/+X/5f/n/+j/
6P/n/+T/5P/l/+L/4v/k/+X/5f/l/+X/6P/o/+b/5f/l/+H/5v/o/+v/7v/p/+r/6//q
/+j/6f/p/+n/6//u/+//8P/t/+r/5//l/+f/5//l/+X/6f/p/+v/7//t/+r/6P/m/+X/
5f/m/+b/5//m/+b/6P/n/+T/4//i/+P/5P/j/+L/5f/m/+b/6P/q/+r/6v/q/+j/6P/r
/+v/7f/t/+3/7f/p/+f/5f/k/+j/6f/n/+j/6v/o/+f/5//l/+X/5P/k/+T/5v/o/+f/
5P/j/+T/5f/l/+j/6f/n/+T/4//i/+D/4v/n/+P/4//j/+P/4//j/+T/5v/n/+j/6P/o
/+f/5//l/+X/5//m/+j/6v/s/+z/7f/t/+z/6f/p/+n/6//t/+7/7v/s//H/8P/v//L/
9f/0//P/8f/u//H/+f/2//P/8f/2//H/8//2//P/8//y//H/8P/t/+z/7f/t/+3/8f/v
//P/9P/z//P/9P/5//z/9f/w/+//8f/v/+//7//v/+r/7P/v//D/8f/y//L/7//x//T/
8v/w/+7/7v/y//b/9//4//f/9f/u//D/9P/1//X/9f/y//D/7f/p/+//9v/6//j/9f/4
//n/+f/5//f/9f/z//f/+v/8//3//P/+//7//P/8/wAAAAD9//3/AQABAAAA/f/2//X/
9//6//n/+v/8//b/8v/x//H/7//u/+7/7v/s/+v/6//q/+3/7//y//P/8f/u//L/9v/2
//T/8v/0//b/9P/y//D/8v/x/+3/6//t//j/AAAGABgAPQBhAHYAkAC3AM8A0ADKAMAA
pgB+AFkALwAAAOr/7//v/+f/5f/c/9b/1v/X/9D/zf/V/9b/0P/R/9n/1P/J/8b/x/++
/7H/tf+//73/uP/A/8j/zP/R/9H/0v/X/+H/3f/g/+H/6v/r/+//8v/0//b/8f/z//P/
8v/z//P/9f/3//f/9//3//b/+P/4//j/+P/3//b/9v/2//f/+P/4//n//f8CAP7//P/4
//X/8//y//X/9v/4//n/+P/4//f/9f/3//r//v/+//3//v/+//3/+f/3//j/9v/5//3/
AgADAAEA/v/8//r/+v/+/wIABAACAAEA///9//7/AAAAAAAA///+//3//f/+//3/+v/5
//7//f/+/wEAAgACAAMABAABAP///v/8//7//v///wIA///8//v/+v/7//z/+//6////
AAAAAAIAAQAAAP///v///wAABAAFAAMAAQD///3//f/9//3//v/9//3/+v/6/wEAAgAE
AAcABQADAAAA/v/+//7//v/7//n/+f/7//3/+v/8//z/+f/6//v//P/8//v////6//n/
+f/5//n/+f/5//r/+v/6//r/+v/5//n//P/9/wAAAAACAAQABgAGAAYABQADAP//AQAB
AAMABQADAAIA//8DAAEA//8BAAMABgAHAAcABgAEAAkAAwD9/wAABgACAAUABwAFAAYA
BgAHAAYAAwACAAIAAwAEAAkABAAFAAMA//8AAAAABAAGAAYABAAGAAsAAwAEAAQABAAE
AAQABAABAAMABgAFAAIA///+/wAABAAFAAYACAAHAAEABAADAAMAAgABAAIABAAFAAUA
BwAKAAoABAADAAYABwAHAAkACQAJAAkACAAKAAsACwAOABAAEAAOAA4AEgASAA8ADwAT
ABMAEgARAAoACQALAAsABwAFAAQAAwAAAAAAAQADAAIAAgACAAUABQAGAAYAAgABAAEA
///7//j//P8AAAIAAAD+/wAABgAAAP7/BgAEAP3//////wEADAAcACoAPgBhAIcApgDA
ANkA6QDmANgAvACYAHIARwAdAAAA+v/9//f/6f/d/+D/4v/g/9//4P/Z/9P/1P/S/9P/
1//O/8P/wP/D/8j/x//F/8P/wf/C/8r/1P/c/+X/7f/u//H/8//z//T/9f/+/////f/+
//7//v///wMABQAGAAMAAQABAAEABAAFAAYABgAEAAIAAAD+/wAAAgAFAAgABgAGAAUA
BQAJAA4ACgAIAAoACQAJAAoACAAGAAUAAwAGAAoADQAPAAwACgAJAAQABAAGAAcABwAH
AAcACgAKAAkACQAKAAcACwAMAA4AEAANAA4ADwAOAA4ADwAPAA8AEQAUABUAFgAUABIA
EAAPABAADwAMAAsADgANAA4AEQARABAAEAAQAA0ADQAOAA4ADwAOAA4AEAAOAAwADAAM
AA4ADgAMAAoAEAASABMAFgASABAADgAMAA4ADgARABEAEgATABQAFQATABMAEwAUABUA
FQASABIAFAASABEAEQAQAA8ADQAMAAsADAANAAsACwALAA0ADwAOABAAEAANAA0ADQAN
AAwACgANAAcABQAIAAkACgALAA4AEAARABIAEQAQAA4ADQANAA0ADwAOAA4AEAASABIA
EQARABAADQANAA0ADwARABEAEAANABEAEQARABUAGQAXABUAEgAOABMAGwAYABUAEgAW
ABAAEQATABEAEgASABUAFgAVABYAEgAPAAwADQAMABEAEwATABAAEAAUABYAEwAQABEA
FQAUABMAEgARABAADwARABMAEgASABIAEgASAA4ACwANABAAEQAQAA8AEAARABQAFAAU
ABMAEQAKAAwAEQATABQAFQAVABYAFgAVABMAFAASAAoADAAQABIAEwAXABcAFwAXABoA
HAAdAB0AHAAeAB4AHAAdACIAIwAhAB8AIQAfABwAHwAaABsAHwAcABcAFAASAA8ADAAM
AA0ADwAOAA4ADgAOAA0ADQAMAAoACwANAA0ACQAGAAoADgAOAAwACgAMAAgACgAMABYA
EgAHAAkAEwANAAAAEAAqADYATQBtAJAAtADVAOsA+gD+APAA0gCqAIEAVQAqAAwAAwAL
ABEABQDy/+j/5P/f/9r/3f/l/+b/4P/h/+H/3P/Z/9L/0f/W/9n/0//H/73/xP/U/9T/
0P/d/+X/6P/7/wsABQAEAAMACgAJAAoADAANAA4ACgANAA4ADgALAAkACQAJAAkACQAJ
AAgACQAKAAsADAAOAA4ADwAQAA4ADAAJAAcACQAOAAoACAAKAAsADQAQABIAEgATABMA
EAAQAA8ADQAOABAAEwASAA8AEAAQAA8ADwAPABIAEgAUABUAFwAVABUAFAAUABQADwAQ
ABEAEAARABMAFAAVABgAGgAaABoAFwAWABUAFQAVABUAEwATABQAEQAQABEAEgASABMA
FAAUABUAFwAYABcAFgAWABgAFgASABAADgAPABAADwAOABAAEAAPABAAEAAQABAAEAAS
ABQAGQAbABkAGQAZABkAGAAXABYAFgAVABUAEgASABcAFgAWABcAFQAVABQAFAASABIA
EgAPAAwACwAMAA0ACQAKAAkABQAGAAcACAAIAAgADQAJAAkACwALAAsACwAJAAoACgAK
AAoACgAJAAkABwAHAAkACAAHAAgACQAIAAcABwAGAAMABwAJAA0AEQAPAAwABwAJAAkA
CQANABEAEAAPAA0ACgAKABEADQAJAAwAEgAOABEAEQANAAwACgAMAAwACgAKAAoACwAM
ABEACwANAAwACQAKAAwAEgAWABAADAAMAA8ADQALAAkABwAGAAcACQALAAkADAANAAgA
BQAJAAwACQAQABAACwAIAAYABgAGAAYABgAFAAkADgAMAAoACAAIAAkADAAMAAwADgAN
AAcACgAKAAkABwAFAAcACgAMAA0ADAAOAA0ABgAHAAwADwARABEAEQARABEAEgAUABUA
FQAWABgAGAAWABMAFgAVABEAEwAZABsAHAAZABIAEQATABIADwAOAA4ACgAGAAUABQAF
AAQABAAEAAcABwAIAAgABQAFAAYABQD+//r//f8AAAYACAAKABAAAgACAAgADAAKAAkA
AwD7/wEACAAGABQANgBZAHEAjgCyANUA6QDwAPAA5ADEAJ4AdQBLACIABAD//wUA///z
/+7/8P/w/+//6P/h/+f/5v/c/9n/3f/a/9X/1P/R/8z/zf/P/8//zf/S/9b/1P/U/93/
5f/q/+3/8//5//z//f8GAAcABgAGAAUABAAAAAMABAAEAAUABwALAA8ADAALAAoACAAJ
AAoACwAMAA0ADgAQABIAEAAOAAsACQALABAADAAKAA0ADQAOABAADQAMAAwACwALAAwA
DAALAAwADgARABAAEgAUABUAFQAVABUAGAAYABUAFQAWABMAEgAQAA8ADgAMAA4AEAAQ
ABQAFwAZABsAGQAYABUAEgAUABYAGAAbABsAGQAVABMAFQATABMAFQAYABgAGQAaABYA
FQAVABQAFQAUABQAFgAYABYAFgAWABQAEgAOAAoADwASABQAGAAWABYAFgAWABYAFgAZ
ABkAGQAZABkAGQAaABsAHAAeACAAIQAfACAAHgAaABcAFQAVABUAFAAUABQAFAAUABEA
EQARABMAFQATABYAFwAVABIAEQAQAA4AEAAVABEAEQAVABUAFQAVABMAEgAQAA4AEQAS
ABIAEwAWABcAGgAaABkAGgAbABoAGgAZABcAEwAVABUAFwAZABoAGgAYAB0AGQAVABUA
FQAXABkAGgAaABkAHwAaABUAFwAcABcAGQAcABkAGQAYABkAGAAVABQAFgAXABgAHQAc
AB8AHwAdABoAGAAaABoAGgAUABYAFgAWABYAFAARABMAFgAZABgAFwAYABgAGgAZABgA
GAAXABEAFAAUABUAFQAVABUAFgAWABUAFQAYABgAEgAVABoAHQAfAB4AHQAcABsAHQAg
ACIAIwAiACQAJAAiACMAKAApACcAJAAnACYAJAAiABwAHAAfAB8AGwAZABgAGAAWABcA
GQAYABYAFQAUABIAEQARABAAEQATABYAFwATABAAFAAYABcAFAARABIAHgAcABgAEAAI
AAsAEQAPABcAJAAsADoAVABzAJEAtgDUAO8ABwEGAe4A1gC6AIwAXwAzABQADgATABMA
CQD///r/+P/0/+//8P/x//P/8v/y/+3/6//s/+X/2P/P/9D/1f/V/9n/4f/e/9b/5v/2
//P/7//4/wMACQARABEAEQAZABkAFwAWABQAEgASABcAGgAcABkAFwAXABcAFwAXABcA
FgAXABgAGQAaABwAHAAdAB4AGwAaABgAFwAbACAAHAAaABsAGwAcAB4AHAAcAB0AHQAb
ABwAHAAbAB0AHgAgAB4AHAAeAB8AHwAeAB8AIwAkACEAIQAiAB8AHgAcABsAGgAbACAA
JQAoACUAJQAkACMAJAAmACYAJgAnACYAJQAlACgAKQAoACkAKgAnACYAJwAlACQAJAAk
ACUAJQAmACYAIwAiACIAJAAkACIAIgAiACQAJgAmACYAJwAmACQAJAAlACYAJwAoACoA
KgAtAC0AKgApACgAJwApACsALQAwAC4ALQApACgAKgAoACcAJwApACkAKAAoACgAKAAo
ACUAJQAlACcAKQAoACoAKgAnACUAJQAlACQAJgArACcAJwAlACMAIQAfACIAJAAlACYA
JwAoACgAKQApACkAKwAqACsALgAxADIAMQAvACwAJwAqACsALgAxADMAMgAvADMANAAz
ADYAOQA1ADMAMAAsAC4ANQAxAC0ALgA0ADAAMwA1ADEAMAAuADMANAAzADQAMQAxADEA
NQAwADMAMwAxAC8ALgAxADIAMwAyADUAOwA3ADUAMwAxACYANAAzADIAMQAwADEALwAy
ADYANQAyAC8ALgAvADIAMgAyADUANQAwADQANQA1ADQAMwA1ADYANgA1ADYAOgA7ADYA
NAA2ADYANQA6ADsAPAA9ADsAPAA8ADsAPgBAAEAAPgA8AEAAQAA9AD8ARQBHAEgARgBA
AEAAQwBCAD8APgA+ADsAOAA4ADkANwA2ADYANgA0ADEALwAsADAAMwA3ADkAMwAuADAA
MgA0ADIAMAAyADYANgAsAC4APgA7ACsAMQA9AEAAQABMAF4AdwCXALQAygDpAAkBHgEk
ASABCgHkALkAjwBmAEQAMwAtAC0AKQAgABwAFgAPABAAEwAXABoAGgATAA8ADgAFAPz/
+/8CAAsACQD///v/+v/8/wgAFAAVABsALAAvACsANQA3ADcAPwA/AD4APgA9ADwAPQBB
AEMARABBAEEAQwBFAEgASQBKAEoASQBIAEcARgBFAEQARABEAEUARgBGAEcARwBMAEgA
RgBHAEcASABKAEoASgBLAEsASwBMAEwASwBJAEoATABKAEsATgBQAFEATwBPAFIAUgBU
AFcAWwBbAFcAVABSAFAATwBSAFUAVgBVAFUAVABTAFYAWABYAFgAVgBUAFIAUQBWAFkA
WgBdAF0AWQBXAFcAVwBWAFYAVgBXAFkAXABeAFsAWgBaAFwAWQBWAFUAVABVAFYAVQBU
AFUAVgBWAFgAWABYAFgAWABXAFYAWABXAFoAWwBcAF0AWwBbAFsAXABaAFkAVQBUAFQA
UABNAEsATQBPAFAAUgBPAE4ATQBJAEYARQBGAEcARgBIAEgARQBDAEMAQwBCAEAARQBB
AEEARQBFAEUARQBHAEgASABIAEoATABNAE8ATgBNAE4ATABKAEoASgBIAEwATQBNAEsA
TQBNAE8AUQBPAE4ASwBPAFAATwBSAFUAUQBPAEwASABMAFMATwBLAEkATABFAEUARAA/
AD0AOgA8ADwAOgA6ADEAKwAlACMAGwAbABgAEwAPAA4AEQASAAsABgAFAAcABAABAP7/
+//4//f/9//3//r//v8AAPz//P/3//L/9P/0//T/9P/y/+//8f/0//b/9P/y//L/8//2
//b/9v/6//v/9//8//7/////////AAACAAMAAwAFAAgACAACAAAAAgACAAEABgAHAAgA
CQAGAAQAAQD9/wAABAAGAAYAAQAEAAMA///9/////f/6//r/9P/0//f/7v/l/97/2P/S
/87/zf/N/8r/yP/H/8b/w//B/8D/vv+8/7v/u/+5/7P/sP+0/7j/uP+2/7T/tv+u/7j/
yP/C/7D/s/+5/6v/pf+0/8T/0P/m/wkAKQBEAGYAhwCdAKAAmACCAFwALAD//9//xv+0
/63/qf+l/5//lP+U/5r/k/+I/4//l/+S/5D/k/+J/37/e/98/3//ev91/3n/ef9z/3b/
fP+A/4j/kf+V/5z/o/+l/6X/p/+n/6//r/+w/7L/s/+0/7L/tf+2/7b/tv+3/7r/vf+6
/7n/uP+2/7n/uv+7/7z/vv++/7//wP++/77/vf+9/8D/xv/D/8L/wf+//77/vv/C/8T/
x//J/8n/yv/K/8n/yP/I/8n/xv/I/8z/z//R/83/zf/Q/9D/0v/T/9X/0//U/9T/1f/W
/9P/1P/V/9T/1f/X/9j/2f/Z/9r/2f/Y/9j/2P/Y/9n/2f/Z/9f/1//W/9P/0v/T/9P/
0v/S/9L/1P/V/9f/2P/X/9b/1v/Y/9r/2P/Y/9j/1P/S/87/yv/S/9b/2f/e/9v/2v/Z
/9j/2P/Y/9v/2//a/9n/2P/X/9X/1f/V/9b/1f/V/9L/0v/S/9D/z//P/87/zf/L/8r/
yf/K/8v/yf/F/8P/w//D/8H/xP/F/8P/xP/F/8b/xv/C/8X/v/+9/7//v/+//7//vf++
/77/vv+//8D/wP/B/8L/w//G/8b/wv/C/8L/wP/C/8P/w//B/8T/xf/I/8v/yv/I/8T/
x//H/8f/y//P/8z/yf/F/8D/xv/P/83/y//I/8z/xv/H/8n/xf/E/8L/xv/G/8T/xP/D
/8P/w//H/8X/yf/K/8n/x//G/8n/yv/E/8D/wP/D/8T/xf/G/8f/xP/D/8P/w//C/8b/
yP/E/8D/w//F/8H/yP/E/8L/wv/C/8L/wv/A/73/v//C/8D/vv+8/7z/uf+6/7j/tv+7
/73/uv/A/8D/v/+9/7v/uv+6/7n/t/+0/7b/tf+u/67/sv+0/7X/tf+1/7X/tf+3/7r/
vP+9/73/vv+9/7r/tv+6/7r/t/+1/7n/uf+4/7r/tP+0/7f/s/+v/63/rP+s/6r/q/+t
/6z/qv+p/6j/qP+n/6f/pv+m/6f/qf+p/6j/pv+r/7D/rv+q/6b/pv+y/7b/sP+m/6T/
p/+l/6H/rf+4/7z/yv/i//v/FQA0AFAAaQB9AIQAgABsAEIAFgD1/8v/ov+W/5X/j/+L
/4n/gv+A/4L/f/96/3v/f/98/3b/d/91/27/Z/9k/2H/YP9j/2X/Y/9j/2j/av9s/3D/
e/+D/3z/d/+D/4v/jf+P/5n/m/+X/5b/lP+S/5T/mf+c/57/nf+d/5//of+g/5//nv+c
/5z/nP+c/5z/nP+c/53/nv+e/57/nf+d/6D/pv+j/6L/of+f/57/nv+c/5z/nf+d/57/
oP+h/6H/n/+g/6L/oP+i/6T/pf+l/6L/of+j/6L/oP+h/6P/of+j/6T/pv+o/6T/pv+o
/6j/p/+n/6b/pf+m/6j/qP+o/6j/qP+o/6n/q/+r/6n/qf+w/7H/tP+5/7X/sP+s/6j/
pf+l/6b/pv+o/6j/qf+s/6z/qv+q/6r/rf+u/63/rP+r/6r/qP+o/6n/qv+r/6z/rv+u
/7H/sf+v/6//r/+v/7H/sf+x/7L/tP+1/7P/tP+0/7D/rf+r/63/r/+w/7L/rv+u/67/
q/+t/63/r/+x/6z/rv+u/6v/qv+p/6j/pv+p/6//rP+t/7H/sf+x/7H/sf+y/7L/sv+w
/7D/r/+v/7H/s/+3/7j/t/+4/7n/uP+5/7n/uP+1/7f/uf+9/8H/wP++/7r/vf+7/7n/
u/+9/7z/u/+5/7b/uv/D/8H/v/++/8L/vP+9/7//vf++/77/wP/A/77/vv+//8H/w//J
/8L/w//B/73/vv/A/8b/yv/E/77/vv++/7//wP/B/8L/wv/B/8X/yv/J/8b/w//C/8L/
xP/D/8L/xP/F/8H/xv/F/8X/xP/D/8T/xv/H/8f/x//K/8r/xP/E/8j/yv/L/83/zf/N
/83/0P/S/9P/0//W/9j/2P/W/9b/2v/a/9f/1//b/9v/2v/b/9b/1//b/9f/0//R/9D/
y//I/8j/yf/H/8b/xv/G/8n/y//O/9D/z//P/9D/z//N/8r/zv/S/9H/zv/L/8z/zv/O
/8r/0P/a/9P/xf/L/9f/1P/a/+7/AAATADMAVgB0AJEAqwC6ALYAqACUAG4AQQAXAPL/
2v/L/8X/w/+//7j/sv+w/6//sv+x/6//rP+q/6v/rf+m/5//oP+n/6L/mf+d/5//m/+e
/6T/pP+o/7P/vf/C/8f/zf/T/9L/0f/Y/9f/2v/c/93/3v/Z/9v/2//a/9v/2//d/9//
3v/d/9z/2v/c/97/4P/i/+L/4v/j/+T/4f/g/97/3f/g/+b/4//i/+L/4f/h/+L/4//k
/+b/5//p/+r/6v/p/+X/5P/k/+D/4//m/+j/6f/n/+f/6v/q/+v/7f/w/+//7P/q/+n/
6P/k/+b/6P/o/+r/6//r/+v/7v/w//D/8P/v/+7/7f/t//H/8f/v/+//7v/r/+r/6//t
/+7/8P/y//H/8f/y//L/7//u/+7/8P/w/+7/7v/u/+3/7P/p/+b/7P/u/+//8v/z//T/
9f/2//H/7v/u/+v/7//x//P/9f/1//X/9f/2//f/9//0//T/+P/2//X/9f/1//X/9P/0
//L/8v/y/+//8v/z//b/+f/1//b/9f/x//H/8f/x//D/7//z/+7/7f/v/+//7//v/+//
8P/w//D/8//0//T/9f/z//P/9f/0//P/9P/1//T/9v/3//f/9f/z//P/9f/3//n/+v/5
/////P/5//r/+//7//v/+v/4//z/BQADAAEA//8CAPv/+//9//n/+P/2//b/9v/0//T/
9//5//v/AQD+/wEAAQD///z//P8AAAIAAAD8//z////8//v/+v/5//r/+//9////AgAI
AAwABgAFAAQAAwACAAAA/f///wIAAAD8//j/9v/6//7///8AAAQABQABAAYABgAFAAMA
AQABAAIAAgABAP//AgACAPz//P8AAAIAAwAJAAsADQAPABAAEgATABMAEwAUABMAEAAM
ABAAEAANAA0AEQARABAAFAAQABIAFwASAA0ACgAIAAcABAAEAAUAAwACAAIAAgAFAAcA
CgAMAAsACwAMAAsABgACAAUACAALAAoACQAMAAQAAAAKAAoAAgADAAUAAwAJABQAGgAi
ADgAVQBtAIIApgDRAOsA9gD4AOwAzACgAHMASwAoABAACQAHAP3/8//w/+z/7v/v/+b/
4f/p/+r/4P/b/93/3v/d/9z/2//W/9f/1//P/8n/zv/Y/9r/3v/n//H/+P8BAA0AEQAN
AAsAEQAPABEAEgASABIADwARABEAEAAQABEAFAAXABkAGQAZABgAFgAWABYAFgAVABQA
FAAUABYAGAAZABsAGgAeABkAFgAXABcAGAAaABoAGgAbABsAHAAeAB8AHwAcABwAHQAa
ABsAHgAgACEAHgAdAB8AHgAeAB8AIQAfACIAIgAjACQAIgAkACYAJgAmACcAJwAnACcA
KAAnACYAJwAmACUAJQApACkAJwAnACcAIwAhACEAJQAmACgAKgAoACcAJwAmACUAJAAk
ACYAJwAmACcAKAAmACYAJAAiACMAJAAkACYAJgAmACYAJgAmACYAKQApACoAKwAsAC0A
KQAvAA==
         </WaveFormData>
      </LeadData>
      <LeadData>
         <LeadByteCountTotal>10000</LeadByteCountTotal>
         <LeadTimeOffset>0</LeadTimeOffset>
         <LeadSampleCountTotal>5000</LeadSampleCountTotal>
         <LeadAmplitudeUnitsPerBit>4.88</LeadAmplitudeUnitsPerBit>
         <LeadAmplitudeUnits>��V</LeadAmplitudeUnits>
         <LeadHighLimit>2147483647</LeadHighLimit>
         <LeadLowLimit>268435456</LeadLowLimit>
         <LeadID>II</LeadID>
         <LeadOffsetFirstSample>0</LeadOffsetFirstSample>
         <FirstSampleBaseline>0</FirstSampleBaseline>
         <LeadSampleSize>2</LeadSampleSize>
         <LeadOff>FALSE</LeadOff>
         <BaselineSway>FALSE</BaselineSway>
         <ExcessiveACNoise>FALSE</ExcessiveACNoise>
         <MuscleNoise>TRUE</MuscleNoise>
         <LeadDataCRC32>4024494720</LeadDataCRC32>
         <WaveFormData>
IQAhACQAJQAkACQAJgAoACoAKQAnACoAKQArACoAKwAuADAAMwA1ADIAMAAuACwALAAr
ACsALAAvAC4ALwAyAC8AKgAkAB4AHgAfACAAHgAcABwAHQAdABoAGAAWABUAEgARABEA
EgAQABAAEAARABIAEgASABAADwAQABEAEAAOAA4AEAAOABgAEQALAA8AEwANAAoAEQAc
ACcALwA1AEQAWQBvAIEAkQCdAKQAoAB8AEIAKAApACEAGQAfACMAJQAkACAAFQAIAAMA
AAAAAAMAAgD7//X/9//5//T/8v/z//X/+f/+/wIAAgADAAUAAwAEAAcABQACAAIABgAL
AAoACQAIAAgABwAHAAYAAwADAAQABwAIAAgABwAHAAkABwAIAAgABwAJAAkACAAIAAYA
BgAGAAkACwAJAAkACAAHAAkACAAGAAYABgAGAAYABwAHAAgACQAGAAYABgAFAAYABwAI
AAcABQAGAAcACAAHAAYABQAEAAUABQAGAAcACQAJAAcABwAGAAYABQAEAAcACAAIAAcA
BgAFAAQAAwAEAAMAAwAEAAEAAAD8//v/AQABAAIAAwAAAP7//P/6//n//P/9//7//f/9
//7//v/8//n/9v/z//f/+f/7//r/+//7//n/+v/8//r//P/8//////8DAAQABAAEAAMA
AgAGAAgACgANAAwACgAJAAgADgAOAA4ADgAOAA0ADAAMAA0ADgALAAcACgALAA0ADgAN
AA0ADAAKAAoACgAKAAoACQAJAAoACgAKAAkABgAFAAoADAAPABEAEAAOAAwACwAJAAkA
CgAKAAoACAAKAAoADAAPABAAEAAOABAAEAAQAA4ADgAPAA8ADgAOAA4ADgAPAA8ADgAO
AA4ADwAPAA0ADwAPABAAEAANAAwACwAKAAsACwAMAA0ADQAMAAwADQALAAoACQAIAAgA
CQAKAAsACQAJAAoACgAKAAoACgAKAA0ACwADAAAABAAGAAgACgALAAsACwALAAkABwAG
AAYABwAJAAkACQAJAAgACAAJAAwADAANAA0AEAARABIAEgARABIAEQAPAA8AFAAYAB0A
GwAdAB4AHgAdAB0AHQAcAB0AHAAcABsAHQAeAB4AHAAbABwAGwAYABcAFAATABMAEQAO
AAsACgAMAAsACgAIAAYABQAEAAMAAwAEAAQABAACAAMAAwACAAMAAAAAAAIAAgACAAAA
AAACAPz//P8FAAUAAQABAAUABAAFAAYADQAVAB0AKAA/AFMAYQB3AIkAkgCYAJAAZAAo
AA8AFQAXABEACwANAA4ADgAHAPr/9//4//b/8//u/+v/6//p/+v/7P/q/+v/7f/r/+j/
5v/w//3////1//b//f/9//r/+P/4//n/+v/7//z//v/+///////9//r/+v/8//z/+//5
//j/+f/9/wAAAgADAAAA///9//z//v/+//7/AQD///3//f/8//z///////7///8AAAEA
AgABAP///v/9////AAABAAEA/////////f/7//z//f/+////AAABAAIA/////wAAAQAC
AAMAAgADAAIAAgABAAAA//8AAAAA//8AAAEAAgADAAEA///+//7///8AAP7///8AAP3/
+//5//j/+P/4//j/+P/6//r/+v/2//X/9f/0//X/9f/1//X/9f/1//X/8v/z//X/9f/4
//r/+P/6//r/+f/5//3//v8BAAIAAgACAAEAAAD/////AQACAAQABgAIAAgACAAIAAoA
CQAIAAgACAAKAAgABQAEAAMAAwACAAUABwAIAAgACAAIAAgACAAFAAUABgAGAAcABwAF
AAUACAAIAAkACQAIAAgACAAJAAoACwANAA4ADQAKAAsACgAMAA8AEAAQAA4AEAAQABAA
DgAOAA8ADwAQABAAEAAQABAADwANAAwAEAARABEADwANAA0ADgAOABAAEAAQABAADgAN
AA0ADQANAAwADAANABAAEAAQABAACwALAAsACwAJAAkACgAKAAsADAANAA4ACwAJAAkA
CwAOAA4ADgAOAAgACgAMAAsACgAJAAgACgALAAwADQAMAAkABwAGAAkACwALAAsADQAM
AAwADQAMAAwADQANABEAEwAVABYAFQAWABUAEwASABYAGQAdABsAHQAeAB4AHgAdABwA
GgAaABoAGwAbABoAGgAZABYAGQAcAB0AHAAZABYAFQAVABQAEAAMAAoADAALAAoACAAE
AAMAAgABAAIABAAFAAYABAAFAAUABAADAAAAAAACAAcACAAHAAgAAgAAAAAAAQAHAAcA
AwAHAAoACQAOABcAHQAjADAAQQBXAHMAhQCLAJIAkgByADoAFgAVABkADwANABkAGwAU
AAoAAQD4//P/9v/4//X/8P/p/+X/6f/r/+j/6v/t/+v/6//w//T/9P/v/+//9f8AAAEA
/f8AAP7/+P/7//v/+//7//z//P/9//3/+//4//j/+v/6//v/+//8/////f/+//7//f/8
//v/+f/4//r/+v/6//3//P/5//j/9v/4//v/+//6//j/+P/4//j/+v/5//n/+f/5//r/
+//7//n/+f/5//f/+f/6//v//P/6//r/+v/6//f/9f/0//P/+P/7//z////8//z/+//6
//n/+v/6//n/+//7//v/+//4//f/9//4//j/+P/1//X/9//1//T/8//0//T/9P/0//H/
8v/x//D/7//v//D/8P/y//H/8P/v//H/8f/x/+7/8P/x//D/8v/w/+7/8P/w//L/8//4
//r//f/+//7//v/9//7///8BAAEAAAAAAAAAAgACAAIAAgACAAEAAAAAAAUACAAHAAUA
BAADAAMAAgADAAUABgAGAAQABAAEAAQAAAD//////v8BAAMAAwAFAAQABAAFAAUACAAI
AAgACQAGAAUABQAEAAYABAAGAAYABwAJAAkACAAGAAgACAAIAAcACAAKAAsADAAMAAwA
DAAMAAsACQAIAAoACwALAAkACQAJAAoACgAMAAwADAAMAAgABwAHAAcABwAGAAYABwAI
AAgACAAIAAYABwAIAAkABwAHAAgACAAIAAgACAAIAAcACAAKAAoACgAKAAoACQAIAAcA
BwAFAAQABAAHAAsADQAPAAwACAAFAAMACAAKAA0ADwAOAA0ADAAKAA4AEgAUABUAEwAW
ABgAGwAaABsAGwAaAB4AHwAgACAAHQAcABwAGwAbABwAHAAaABwAHgAeABwAGAAUABIA
EQATABAADQAMAAwACwAKAAgABgAFAAQAAwADAAQABAAEAAYABwAHAAYAAwAAAAAAAgAG
AAYABAAEAAYAAgAAAAMAAwABAAEAAwAEAAcADAARABcAIwAyAEEAVwBxAIcAkQCcAJ4A
hABQACoAIQAdABUAGwAjACEAGgAQAAcAAgAFAAAA+P/7//z/8//t/+//7//w//L/8f/t
/+//9P/4//b/8//5//3/AAADAAEA+v/+/wQAAQACAAMABAAGAAQABQAFAAMAAAAAAAIA
AgADAAMABAAHAAYABgAFAAMABAAFAAUABgAFAAQAAwAFAAUAAwADAAIAAwAHAAgACAAG
AAYABgAGAAgABwAHAAcABAAEAAQAAwAGAAcACAAHAAUABgAHAAgABgAGAAYABgAHAAcA
CAAJAAgABwAEAAMABQAGAAYABgAHAAgACAAHAAUABQAFAAUABQAFAAYACAAHAAYAAgAB
AAMAAQAAAP//AAAAAAAAAAD8//7//v/+//////8AAAAA/v/9//z/+//9//3//f/6//z/
/f/8//7////+/wEAAgADAAMABwAIAAcACAAIAAgACQAKAAsADQALAAoACgAKABAAEgAU
ABYAFQATABEAEAAQABIAEAANAA0ADQAOAA4ADgAPAA8ADgAMAAwADAAMAAwADQAPABAA
DwAPAA0ADQAOAA4ADwAPABAAEAAQABEAEQARABIAEgAVABQAFwAYABUAFQATABAAEQAU
ABUAFgAWABYAFwAXABQAFAAUABQAGAAZABkAGgAaABkAFwATABUAFQAWABYAGAAYABgA
GAAUABMAEwATABUAFAAUABUAFAAUABQAFAASABMAFAAVABcAFwAYABgAFgAWABUAFAAT
ABIAFAAVABYAFwAVABMAEgASABMAFQAVABUAEwASABIAEwAXABgAGgAbAB4AHwAgACAA
IQAiACEAHwAgACQAJwArACoAKwArACoAKgApACgAJgAnACYAJgAlACYAKAApACgAJgAo
ACgAJgAhAB4AHQAdABsAGAAVABQAFwAXABcAFgATABEADwANAA8AEAAQABAADgAPAA8A
DgALAAgACAAKAA0ADgANAA4AFAAOAAgADwARAA8AEQARABIAFwAcACUALwA/AFgAawB5
AIsAnQClAKYAkgBcACoAIAAlAB8AHQAlACcAHwAaABYADwAGAAEABAAEAPv/9P/1//n/
/f/7//b/+P/9/wMA/f/6/wAABAADAAUACwAOAA0ACwAIAAQABgAHAAgACQAKAAwACgAL
AAsACQAIAAgACgAKAAoACQAJAAsACwAMAAwACwALAAsACgAKAAoACgAKAA0ADwANAA0A
DAAMAA8ADwAOAA0ADAALAAoACAAHAAcABwAKAAwADgAPAA4ADQAMAAkACQAKAAsADAAM
AAwADAAMAA0ADQAOAA8ADwAPAA0ADQANAA4ADgAOAA8AEAAQAA8ADwAPAA8ADwANAAsA
CgAKAAsADAAKAAsADQALAAoACQAGAAYABgAGAAQABgAGAAYABgAHAAkACgAJAAcABQAD
AAUABQAFAAIABgAJAAoADgALAAgACQAIAAoACwAQABIAFQAWABYAFgAWABYAFgAXABcA
FgAWABYAHAAcABwAHAAaABkAGAAYABsAHgAdABsAGwAbABwAHAAbABsAGgAYABgAGAAY
ABgAFwAXABgAGAAbABsAGQAZABgAGAAZABkAHAAcABwAHQAdAB0AHgAeACAAHgAgACAA
HwAhACEAIAAfACAAHwAeAB4AHgAfAB8AIAAgACAAIAAhACEAIAAgACQAJQAlACMAIgAh
ACEAIAAgACAAIAAgACEAIQAiACMAIQAeABwAGwAfACAAIQAiACEAIQAhACEAHwAfACAA
IAAeAB4AHgAeAB0AGQAbACMAJAAjACIAIQAgACAAHwAeAB0AIAAfAB8AIAAgACEAIAAf
AB0AHAAcAB0AIQAiACQAJQAlACUAJQAkACcAKgArACsAJwAqACwALwAwADMANQA2ADYA
NQA0ADIAMQAwADAALwAxADIAMgAwAC4AMAAwAC4AKwAoACcAJwApACYAIwAiACEAHwAd
ABoAGwAbABsAGwAaABoAGQAYABgAGQAZABgAFwAUABQAFgAWABYAFAAUABQAFAAWABkA
FQARABUAGQAWABUAIAAtADUAOQBAAFEAawB7AIcAmQCuALQAngBqADgAKQApAB0AFwAh
AC0AKgAgABUADgAHAAQABAAHAAYAAQADAAEA///8//z//f/9//v//v8CAAYACwANAAsA
DAATAA8ACAASABwAFwATABEADwAOABAAEQARAA8ADwAQABMAFAASABEAEQATABAAEAAP
AA0ADgAPAA8AEAAOAA4ADgARABEADwAPAA4AEAATABMAEgAQABAAEAAQABIAEQARABEA
DgAOAA4ADQAQABEAEgARAA8AEAARABIAEgASABIAEgARABEAEgATABIAEQAOAA0AEAAS
ABMAFAASABIAEQAPABAAEQASABMAEAAPAA8AEAAQABAADQANAA0ACwAKAAkACQAKAAsA
DAAIAAoACgAKAAkACQAKAAoACQAHAAUAAwAEAAUABgAEAAUABwAHAAoACAAGAAgACAAK
AAsAEAASABAAEAAPAA4AEAASABQAFwAWABQAEwASABgAGAAYABgAFgAVABQAFAAVABYA
EwAPAA8ADwAQABAADwAPAA4ADAAMAAwADAAMAA0ADQAOAA4ADQANAAsACwAOAA4ADwAP
AA4ADgAOAA8ADQANAA4ADgAQAA4AEAAQAA4ADwAOAAwADgASABQAFgARABAAEAAPABEA
EgATABQAEwATABIAEgATABMAEgAPABAAEQATABQAEgASABIAEgAQAA8ADwAPABEAEAAQ
ABEAFAAUABQAFAATABMAEwATABAADwAPAA4ADgAOAA4ADgAPAA8AEQAVABMAEgARABAA
EAAQABAADgAOABAADgAMAA4ADgAOAA4ADwAPAA8ADwARAA8ADgAOAA0ADwAPAA8AEQAQ
ABAAEQAPAA4ADgANABEAEwAVABYAGAAaABoAGQAZABwAHgAhACAAIQAhACAAIgAjACQA
JAAhACAAIAAfAB4AHgAdABoAGwAeAB8AHgAcABoAGgAbABkAFgATABIAEQAPAA0ACgAJ
AAkACQAJAAkACgAKAAoACQAJAAgABgAFAAIAAgAEAAgACgAKAAwADgAMAAgACQAJAAkA
BwADAAYACwAMABMAIwAxADgARQBdAHMAgwCPAJwAngCGAFQAKAAfACEAFwATACEAJwAc
ABIADQAKAAcAAAD8/wEA/P/z/+//7f/v//L/8v/v//H/9//8//z/9v/z//n//f8AAAUA
BwAEAAAAAAADAAQABQAGAAgABwAHAAYAAwAAAAAAAgACAAUABQAGAAkACQAKAAoACQAI
AAcABQAEAAQABAAEAAcACQAHAAcABgAGAAkACQAIAAoACgAKAAoACAAHAAcABwAHAAgA
CQAJAAkACQAJAAcACAAKAAwADgAMAAwADAAMAAkACQAKAAsACQAJAAcABwAFAAYABgAG
AAsADgAQABEADwANAAsACQALAAsADAAOAAsACgAGAAUABQADAAIAAQACAAQABgAIAAQA
BgAGAAYABAADAAMAAgAEAAMAAgABAP////////z///8BAAEABAAEAAIABAAEAAUABQAJ
AAoACwAMAAwADAANAA4ADwARABMAEgASABIAFQAUABMAEgATABMAEwAUABYAGAAWABMA
EwATABQAFAAWABcAFwAWABMAEgARABAAEAARABMAFAAXABcAFQAVABMAEgASABEAFAAU
ABQAFQATABMAFAAUABYAFAAWABYAFwAZABkAGAAWABgAGAAYABgAGAAZABkAFwAWABUA
FAAWABcAFwAYABgAGQAZABcAFwAXABgAGAAYABgAGAAYABUAEwASABEAFAAUABUAFwAW
ABYAFgAWABIAEQAQAA8AFwAWABUAFAATABIAEgARABAADwAQAA8ADwAQABMAFQAVABUA
EwASABIAEwASABIAEwATABQAFQAWABYAGQAcAB0AHQAbAB4AIAAjACIAIwAjACIAIwAj
ACMAIgAgAB4AHQAbAB0AIAAiACIAHwAgAB8AHAAaABgAGAAZABcAFAARABAADgANAAwA
CgAKAAkACAAHAAcACAAIAAgABgAHAAcABgAFAAIAAgAEAAUABAABAAAADAAKAAgAAwD7
////BQABAAIACQAQABcAIwAtAEAAVwBrAHkAiwCZAJwAjgBiACwAGAAbABcAEQAXAB0A
GQASAA4ACQD+//f/9v/4//f/8P/v//H/8f/v/+z/7P/t/+//8//0//L/9v/7//f/+/8C
AP//+f/6/wAAAAABAP///////wAA/v///////f///wAAAwAEAAEA///+/////f/+//7/
/f/+//////8AAAIAAgACAAUABAABAAAA/v/+/wEAAQAAAAAAAAAAAAAA/v/9//3//f/+
/wAAAgADAAIAAQAAAP3//P/8//z//P///wAAAQACAAEAAQACAAMAAAD///z/+//8//7/
//8AAP//AAAAAP//AAABAAIAAwAAAP////8AAP7//v/7//v////9//z/+//5//j/9//2
//b/+P/4//j/9//3//j/+P/2//X/9P/z//b/9//4//b/9v/3//b/+P/6//j/+v/6//7/
//8EAAYABQAEAAIAAAAEAAYACAALAAkACAAIAAgACgAKAAoACgAKAAkACAAIAAwADgAM
AAkACwALAAwADAAKAAsACwAKAAoACgAKAAoACQAJAAoACgAJAAkABwAHAAkACgAMAA0A
DAAMAAwADQANAA0ADgAOAA4ADAAOAA4ADwARABEAEAAQABIAEgASABAAEAARABEAEgAS
ABIAEgATABMAEgASABMAEwASAA8ADwAPABAAEAAQABAAEAAQABEAEQASABMAEQAQABAA
EQARABAADwAOAA0ADQANAA0ADwAPABAAEAAPAA4ADQAMAAkACgALAAwADQAOABEAEQAR
ABEADwANAAwADAANAA8ADwAPABEAEAAQABEAEgASABMAEwAUABUAFgAWABgAGgAaABkA
FwAaABwAHwAfACEAIgAiACUAJQAlACQAIQAgACAAHwAdAB4AHgAcAB0AIAAhACAAHQAa
ABkAGQAZABYAEwASABAADwAOAAwACgAJAAgABwAFAAYABgAGAAcACQAKAAoABwAEAAQA
BgAIAAgABgAGAAIAAAD8/wEADwARAAMAAQAKAA0ADgAVABsAIwA0AEMATQBhAHcAhwCa
AKQAmABwADgAFwAVABUAEwAXAB0AFgAOAA8ACgD9//b/+v/5//j/+f/z/+3/7f/u/+j/
5f/t//v/AgD8//b/9//7/wEAAgABAAMACgAKAAQAAwAFAAUABQAGAAYABwAHAAUABQAG
AAkACgAHAAUABAAFAAcACAAIAAcABwAHAAYABgAIAAgACAALAAsACQAJAAgABwAJAAgA
BgAIAAgACAAIAAgABwAHAAcACQAKAAsACwAKAAkACAAFAAgACgAMAA4ADQAMAAsACgAM
AA0ADwARABAADwAMAAsACQAKAAoACgALAAwADAALAA0ADQANAA0ACgAJAAkACgANAA4A
DAANAA4ACwAJAAcACAAIAAgACAAIAAoACgAKAAcABwAIAAgACAAHAAYABQAFAAUABQAC
AAUABwAHAAoADAAKAAwADAALAAsADwAQABMAFAAUABQAEwAUABUAFwAXABYAFgAWABgA
GAAYABgAHAAdAB4AIAAfACAAHQAZABcAFwAYABgAGQAbABwAHAAcABwAHAAcABsAGwAc
ABwAHQAdABsAGwAdAB4AIAAhACAAIAAgACEAIQAhACIAIgAkACIAJAAkACUAJwAnACYA
JAAmACYAJgAmACYAJwAnACgAKAAoACgAJwAnACYAJgAoACkAKQAnACUAJQAmACYAJAAk
ACQAJAAlACUAJgAnACQAIgAhACEAIgAiACIAIgAgACEAIgAjACAAHwAfAB4AHgAeAB4A
HgAdABsAGwAdABwAHAAcABwAHAAUABAAEgAUABYAGAAaABsAHAAdAB8AHQAcABwAHAAd
ABwAGwAcABwAHQAfAB4AHgAfAB8AJAAlACYAJgAmACgAKAAnACMAJgAoACsALAAvADEA
MgAxADEAMQAwADAAMAAxADEALwAwADAALgAsAC4ALgAsACkAJgAlACUAJgAkACIAIgAi
ACEAIAAeABsAGQAXABUAFgAYABkAGgAcAB0AHQAcABsAGAAYABoAGgAaABgAGAAWAB4A
JgAlABkAFQAZAB0AIgAlACgAMwA/AEkAVABlAHsAkQCjAK8AsgCkAHoAQgAqADEANQAx
ADUAOQAxACoAJAAfABoAEwAMABIAFwAOAAUAAwAFAAcABgAEAAkAEwAbABoAFgAUABcA
FwAZABwAIQAhACIAIAAeAB0AHQAdAB0AHgAfACEAIgAhAB4AHgAgACAAIAAfAB8AIQAj
ACQAJAAjACMAIwAiACIAJAAkACQAJwAmACMAIgAgACIAJQAlACQAJAAkACQAJAAiACEA
IQAhACIAJAAmACcAJwAnACcAJQAlACYAJwAoACoAKgAqACoAKAAnACcAJwAoACkAKAAp
ACkAKgAqACoAKQAqACoAKQAnACcAJwAnACcAJwAoACoAKwAsACoAKwAqACcAJQAjACQA
JAAkACQAJAAmACYAJgAkACMAIwAiACQAJQAmACcAJgAlACQAIAAlACcAJwAqACwAKgAs
ACwALAArAC4ALgAuAC4ALQAsAC8AMAAxADMAMgAwAC8ALgAxADAALwAuACwAKwAqACoA
LAAuACwAKQAoACcAJwAmACYAJwAnACYAJgAmACYAJgAjACMAJAAkACcAJwAlACUAJAAk
ACUAJQAmACYAJgAnACkAKQAqACoAJwAkACUAJAAlACcAJwAmACcAKgArACwAKAAoACkA
KQApACoAKwAsACsAKQAmACQAKQArACwAKwAqACkAKQAoACoAKgAqACoAKAAnACcAJwAm
ACQAIwAjACUAJgAnACgAIwAjACMAIwAiACEAIQAgACMAJAAlACYAIwAhACEAIwAkACQA
JAAkACMAIgAhAB4AHAAaABwAHQAeAB8AIAAeAB0AHAAbABsAGQAYABgAFwAXABUAEwAU
ABQAFQAXABgAGAAZABkAGgAbABwAHAAcAB4AHgAdABkAHAAeACEAHgAfAB8AHgAfAB8A
HwAeAB0AHAAcABsAGAAYABcAFAAWABgAGAAWABMAEAAPAA8ADQAKAAcABgAFAAMAAQD+
//3//f/9//3//f/+//7//v/8//3//f/8//z/+v/7//7//f/8//n/+P/8/wAA/v/7//n/
9f/z//P/+P/9/wIADQAXACEAMABBAFEAZwB/AIkAjACGAF4AJAAKAAsABwABAAEAAQD9
//r/9v/x/+j/4f/c/97/3f/W/9P/0f/P/83/zP/K/83/0//Z/9z/2v/W/9f/2//Z/9r/
3//j/+L/3v/c/9//4P/h/+L/5P/j/+P/4v/f/9//4P/j/+T/4v/h/+H/4//h/+L/4v/h
/+L/4//j/+T/4v/i/+L/5f/j/+H/4f/g/+D/4//j/+L/5P/k/+T/5P/k/+P/4//j/+L/
4v/i/+H/4f/h/+H/3//h/+L/4//k/+T/5P/k/+T/5f/l/+b/5//l/+X/4//j/+P/5P/k
/+T/5f/m/+b/5f/j/+P/4//j/+T/4//j/+T/4v/i/9//3//h/9//3v/d/97/3v/e/97/
2v/c/9z/3P/d/93/3v/e/93/2//Z/9f/2v/b/9z/2v/c/93/3P/e/97/3P/e/97/4v/j
/+j/6v/p/+r/6v/q/+v/7P/t/+//7//u/+7/7v/y//L/8v/y//T/8//y//L/9P/2//T/
8f/z//P/9P/0//L/8//z//L/8v/y//L/8v/y//P/9f/2//T/8//w/+//8//0//b/9//2
//b/9v/3//f/9//4//j/+P/2//j/+P/5//v/+//6//z//v/+//7//P/8//3//f/8//z/
/P/8//3//f/8//z//v///////f//////AAAAAAAAAAAAAAAA/P/7//v/+//+//7///8B
AAEAAAD///7//v///wAAAQAFAP///P8AAP7//v/+//7/AAABAAIAAwADAAEAAAAAAAEA
AwADAAMABQAEAAQABQAEAAQABQAFAAoACwAMAAwADAAOAA4ADQAOABIAFQAZABcAGQAa
ABoAGwAbABsAGgAbABoAGgAZABcAGAAYABYAGAAaABoAGAAWABQAFAAVABMAEAANAAwA
DAALAAoACAAEAAMAAgABAAIABAAFAAYABAAFAAUABAAFAAIAAgAEAAgACAAGAAYABAAC
AP7///8HAAsAAwABAAYACQAOABcAIQArADgATQBhAHMAhwCXAKAApgCSAFwAKAAbAB8A
HQAXABsAIQAcABQADQAGAAUABAAEAAEA+v/1//f/+f/z/+z/8v/7//3/+//8//7//v//
/wEAAQAGAA8ADQAKAAgACgALAAkACQAJAAoADAANAA0ACwAMAAwADgAOAA4ADQANAA8A
DAAMAAsACQALAA0ADgAQAA4ADgAOABEADwANAA0ADAANABEAEgASABEAEAAPAA4AEAAP
AA8ADwARABIAEwATABEAEQARAA8AEAASABQAFgAVABQAEwASABMAEwAUABUAFgAXABYA
FwAVABYAFgAWABUAFgAWABUAFwAXABcAFwAWABUAFQAWABcAGAAWABcAGAAVABMAEQAS
ABIAEgASABAAEgASABIADwAPABAAEAARABEAEQARAA8ADwAPAAwAEAATABQAGAAWABQA
FgAWABUAFQAZABoAHAAeAB8AIAAhACIAIwAlACYAJgAnACgAKwAqACkAKAAoACcAJgAm
ACgAKgAoACUAJgAnACkAKgAqACsAKwAqACoAKgAqACoAKwArACwALAAtAC0AKwArACsA
KgAqACkAKwAsAC0ALwAxADEAMgAyADEALgAvAC4AMAAzADQANAAzADQAMwAyADMANAA2
ADcANAA0ADQANAA1ADUANAA0ADgAOQA5ADcANQA1ADYANgA3ADgAOQA6ADcANQA0ADMA
NgA2ADcAOQA6ADoAOgA6ADkAOQA5ADkAOwA7ADwAPAA5ADgANwA2ADcANwA5AD0APAA+
ADwAOgA6ADoAOgA6AD0APQA9AD0APQA7ADoAOgA9AD8APwA/AEEAQABAAEEARABEAEUA
RQBGAEcASABIAEoATABMAEsARwBKAEwATwBRAFUAWABaAFkAWQBZAFgAVwBWAFYAVQBV
AFYAVgBUAFQAVgBWAFQAVABSAFIAUwBSAE4ASgBIAEkASQBJAEgARABDAEIAQQBEAEYA
RwBIAEgASQBJAEgARwBEAEQARgBKAEoASABIAEgAQgBGAEsASwBJAEsASwBOAFMAVgBb
AGMAcQB+AIsAnwC3AM0A1wDiAOYA0ACgAG4AWwBhAGEAXwBjAGEAWgBWAFEASABFAEQA
RABHAEIAOQA1ADkAOwA6ADwAPwA/AEEASABIAEQARQBJAEsASgBNAFEAVgBYAFQAUQBT
AFMAUwBUAFUAVwBYAFcAVgBWAFgAWABWAFUAVQBXAFkAWgBaAFkAWgBbAFsAXABaAFoA
WgBdAF8AXQBdAFwAWwBdAFwAWgBbAFwAXQBeAF0AWwBaAFkAWgBcAF4AXwBfAF8AXwBd
AF0AXgBfAGAAYgBiAGIAYgBhAGEAYgBjAGUAZQBjAGMAZQBmAGYAZgBnAGgAaABnAGUA
ZQBlAGUAZABjAGMAZABnAGgAZgBnAGkAZwBmAGUAZgBmAGYAZgBkAGYAZgBmAGcAZwBo
AGgAZgBlAGQAYwBlAGUAZQBiAGcAaQBpAGwAbgBsAG4AbgBuAG0AcABwAHIAdAB1AHYA
dwB2AA==
         </WaveFormData>
      </LeadData>
      <LeadData>
         <LeadByteCountTotal>10000</LeadByteCountTotal>
         <LeadTimeOffset>0</LeadTimeOffset>
         <LeadSampleCountTotal>5000</LeadSampleCountTotal>
         <LeadAmplitudeUnitsPerBit>4.88</LeadAmplitudeUnitsPerBit>
         <LeadAmplitudeUnits>��V</LeadAmplitudeUnits>
         <LeadHighLimit>2147483647</LeadHighLimit>
         <LeadLowLimit>268435456</LeadLowLimit>
         <LeadID>V1</LeadID>
         <LeadOffsetFirstSample>0</LeadOffsetFirstSample>
         <FirstSampleBaseline>0</FirstSampleBaseline>
         <LeadSampleSize>2</LeadSampleSize>
         <LeadOff>FALSE</LeadOff>
         <BaselineSway>FALSE</BaselineSway>
         <ExcessiveACNoise>FALSE</ExcessiveACNoise>
         <MuscleNoise>TRUE</MuscleNoise>
         <LeadDataCRC32>2285533691</LeadDataCRC32>
         <WaveFormData>
DQAMAAwADQARABIAFQAVABUAFwAXABYAFgAVABIAEQAPAAwABwADAAQAAgAAAAAAAAD/
//7//f/+//7//P/+//7//v8AAAMABAAFAAUABwAMAAwADQANAAoACQAIAAcACQAKAAsA
DAALAAsADAANAAsACwALAAsACwAKAAgACgAKAAoACwALAA4ADwATABoAIwAlACIAIAAa
ABEABgAAAPz/+P/u/+H/2f/U/9L/0v/c//D/CAAfAC8AOAA7AD4AQwBMAFIAXABnAG4A
dgCCAI0AkgCYAJ4AowCrALIAuQDDAMgAywDMAMwAygC+ALAAngCGAHEAXwBOADsAKQAf
AB0AGgAWABQAEgAQAA8ADgALAAkACAAGAAYABgAHAAcABQAFAAUABAACAAIAAgABAAEA
AgADAAUAAgABAAAA/v///wAAAAABAAAAAAAAAAAAAgACAAEAAAD9//3//v////3//f/8
//z//P/8//3//v/+//3/+v/5//v/+//7//r/+//7//r/+v/6//n/9v/1//b/9v/3//f/
9v/1//T/8f/y//P/8//z//D/7//v/+//7f/t/+z/6//r/+r/6v/q/+j/5//m/+X/5f/k
/+T/4//g/97/3v/e/9//3//f/97/4f/g/9//4P/g/9//3v/e/+D/4f/j/+H/4//k/+X/
5v/n/+f/5//p/+v/7P/t//H/8//0//T/9v/2//j/+v/7/wAAAQABAAQAAwACAAMAAwAE
AAUABwAKAAoACgALAAsACQAJAAkACgAMAAwADAANAA0ADQANAA0ADwANAA0ADgAOAA4A
DgAOAA0ADAALAAkACgALAAwADQALAAwADAAKAAsACwAKAAoACQAKAAoACQALAAsACwAL
AAsACwAMAAwACwAKAAkACgALAAwADQAOAAsACgAJAAgACgAJAAkACQAJAAkACQAIAAYA
CAAIAAgACQAJAAkACgAKAAkACQAIAAoACwAKAAgACgAKAAoACgAIAAgACAAIAAoACgAK
AAoACgAKAAkACQAJAAkACgAMAAsACwALAAoACgALAA0ADgATABMAFQAXABcAFgAWABUA
EgARAA8ADAAFAAEAAAD+//r/+v/7//v//P/9//3//v/7//z/+//6//7/AQACAAMAAQAD
AAYABgAHAAcABwAHAAkACQAKAAoACgAKAAkACQAKAAsACwALAAsACwALAAoABgAIAAgA
CAALAAsADAAPABMAFgAXAB0AIgAiACAAHQAWAAgA/v/2//D/5//b/9T/1P/U/9b/4v/0
/wkAIQA2AEEARABHAFAAWABgAGcAcAB6AIAAhwCQAJoAogCnAK8AtgC9AMMAygDPANIA
1ADYANQAwgCqAJQAewBlAFIAQQAxACUAHwAcABgAFgASABAADwAOAA4ADQANAAwACgAI
AAcABQAGAAcACAAIAAYABgAGAAUABAAEAAQABQAHAAcABwAGAAQABAADAAMABAAEAAQA
BAAGAAYABQAEAAEAAQACAAMAAwADAAIAAgABAAAAAAAAAAEAAQD/////AAABAAIAAgD/
/////v/+///////9//3//f/8//z/+//7//v/+//5//n/+f/4//f/9v/1//X/9f/1//X/
9P/z//H/8P/w//D/8f/x//H/8f/t/+z/7P/r/+j/5v/m/+b/6f/p/+n/6P/q/+j/5v/m
/+f/5//n/+j/5v/n/+n/5//l/+b/5//o/+n/6f/p/+v/7f/u/+//8//2//j/+f/8//z/
/v8AAAEAAwADAAIABAAFAAYACQALAAsACwAMAA4ADAAMAA0ADQAPAA8ADwAQAA8ADgAN
AA0ADgAPABAAEQARAA8ADwAQABAAEAAQABAADgAOAA4ADQALAAsACwALAA4AEAARABAA
DQANAAwADAANAA4ADgANAA0ADQANAA0ACQAJAAoACgAMAAwADAAOAAwADAAMAAwADAAM
AAwADAAMAAsACwALAAoACQAIAAYABwAKAAsADAALAAkABwAGAAkACQAKAAoACgAJAAgA
CAAGAAYABgAIAAwACwAKAAgACAAIAAgABgAGAAYABgAIAAgACAAIAAYABgAFAAUABgAH
AAkADAALAAsACwAKAAwADQAPABAAEQARABMAFQAUABIAEQAPAA0ADQAMAAoAAwD///7/
/P/6//r/+//7//3//f/8//z/+P/6//r/+v/+/wEAAgADAAEAAwAGAAYACQAJAAkACQAJ
AAkACgAKAAgACAAHAAcACgALAAsACwAKAAkACAAGAAQABgAGAAYACwANAAoACwARABYA
GQAhACYAJgAgABkAEAACAPb/7v/o/+H/1//S/9L/1P/a/+z//v8NACEAMgA5AEAARQBK
AFIAXgBnAGwAdgCAAIcAjgCWAJwApQCvALQAuQDDAMoAzwDSANgA2ADKALoApgCQAHcA
YwBUAEEALQAjAB8AHAAYABYAEgAQAA8ADgAMAAsACwAKAAsACgAKAAkACQAJAAkACAAG
AAYABgAFAAQABAAEAAUAAwADAAMAAgAEAAQAAwADAAQABAAEAAQABAAEAAMAAgABAAEA
AgADAAUABQAEAAQAAQAAAAAAAAABAAEA//////////////7///////7//v///////f/9
//v/+v/6//n/+f/5//n/9//3//f/9v/1//T/8//z//P/9f/1//T/8//v/+7/7v/u/+3/
7f/t/+3/6f/o/+j/5//o/+b/5v/m/+n/6f/p/+j/5//k/+H/4P/j/+P/4//k/+L/4//l
/+P/4//k/+X/5v/q/+v/7P/v/+7/7v/u//H/9P/2//f/+v/4//r//P/9/wIAAwADAAYA
BgAGAAgACQAIAAcABwAIAAkACgAMAA0ACwALAAsADAAOAA4ADgAPAA4ADQAMAAsADQAL
AAsADAAMAAwADAAMAAwADAAMAAsACQAJAAkACQAJAAoACgAIAAkACQAIAAgABwAIAAgA
BwAHAAcABwAHAAUABQAGAAYABgAGAAYACAAEAAQABAAEAAYABgAGAAYABgAFAAUABQAD
AAMAAwACAAIABAAEAAQABgAFAAQABAAFAAUABgAGAAYABgAFAAQAAwACAAQABAAEAAQA
BAAEAAQABAAGAAYABQAFAAQAAwADAAQABwAHAAcABgAGAAcACQAKAA0ADQAPABEAEQAQ
ABAADwANAA0ADAAKAAQA///9//r/+v/6//v/+//5//n/+P/4//b/+P/4//j/+v/9//7/
///9////AgACAAUABQAFAAUABQAFAAYABgAGAAYABQAFAAQABQAFAAUAAwADAAMAAgAD
AAYABwAIAAcABQAEAAcACQAOABcAHwAiAB4AGgAVAAoA/P/u/+r/6P/h/9X/zv/Q/9D/
0v/i//T/BQAZACoAMQA0ADcAPgBEAEgAUQBcAGgAcAB3AIAAhgCMAJMAmQCgAKcArwC6
AMMAxADEAMoAxgC2AKQAkAB/AG0AWABHADcAKQAhABwAFgASAA4ADAALAAoACAAHAAcA
BgAFAAQABAADAAMAAwADAAIAAgACAAIAAQAAAAAAAAABAAEAAQABAAAA/v/+//3//f8A
AAAAAAAAAP7//v/9//z/+//7//z//f/9//3//P/8//v/+v/6//r//f/9//v/+//4//f/
9v/0//b/9//3//j/9//3//X/9f/1//T/9P/z//P/8//z//H/7//v/+7/7f/u/+3/7f/t
/+3/7f/s/+v/6P/m/+X/5P/l/+X/5f/l/+P/4v/i/+H/4v/g/+D/4P/f/9//3//e/9z/
2v/Y/9j/2v/b/9z/3v/d/93/3v/b/9z/3v/g/+L/4//j/+P/5f/k/+T/5P/n/+3/8P/y
//b/9P/2//j/+f/8//3//f8AAAAAAAACAAMABQAFAAYACAAIAAgACQAJAAcABwAHAAgA
CgAKAAoACwAJAAkACQAJAAsACQAJAAoADAAMAAwADAAKAAoACgAJAAcABwAHAAcACAAK
AAsACgAJAAkACAAIAAcACAAIAAcABQAFAAUABQAFAAUABgAGAAQABAAEAAYABAAEAAQA
BAAGAAYABgAGAAUAAwACAAEABAAFAAYABgAEAAYABgAGAAQAAwACAAIABwAGAAYABgAG
AAYABAAEAAQABAAGAAYABgAGAAQABAADAAMAAwADAAQABgAIAAkACgAKAAwADQAPABAA
EQARABMAFQAVABQAFAATAA4ADQALAAgAAwD///7//P/6//r/+//7//v/+//6//r/+P/6
//r/+v/+/wEAAgADAAEAAwAGAAYABwAHAAcABwAHAAcACAAIAAcABgAEAAMABgAHAAcA
BwAHAAcABwAGAAYACAAIAAgADQAJAAoADwAVABgAHQAfACAAHgAWAA0ABAD8//b/8P/k
/9f/0//S/9L/2P/o//r/DAAhADEAOgA/AEQASwBSAFoAYABpAHAAeACEAI8AlACcAKYA
rwC1ALoAwQDHAMoAyQDOANAAxgC0AKAAigByAFsASQA4ACkAHQAbABkAFgASABAADAAK
AAkACAAIAAcABwAGAAUABAAEAAMAAwADAAMAAgAEAAQABAADAAAAAAAAAAEAAwADAAMA
AgAAAAAA/////wIAAgACAAIAAgACAAEAAAD9//3//v///wAAAQABAAIA///+//7//v//
/////f/9//////////7/+//7//r/+v/9//3/+//7//n/+P/4//f/9//3//f/9f/z//P/
8v/x//L/8f/x//H/8f/x//D/7//s/+r/6f/o/+n/6f/p/+n/6f/o/+j/5//k/+L/4v/i
/+P/4//j/+L/4v/g/97/3v/h/+H/4f/i/+L/4//l/+P/4//k/+X/5v/o/+n/6v/t/+z/
7P/s/+//9P/2//f/+v/6//z//v///wIAAwADAAYABgAGAAgACQAGAAUABQAGAAgACAAJ
AAkACwALAAsADAAKAAoACgALAAsACwALAAsACwAJAAkACgALAAwADQAOAAwADAAMAAsA
CwALAAsACwALAAwADAAKAAsACwAKAAoACQAKAAoACQALAAsACwALAAcABwAIAAgACAAI
AAgACgAHAAYABQAEAAUABgAHAAgACAAHAAcABwAJAAkACQAIAAgACgAKAAoACQAHAAUA
BAAGAAcACQAKAAgABwAGAAgABgAGAAYABgAGAAgACAAIAAgABgAGAAYABgAIAAgABwAH
AAcABwAIAAoACQAJAAkACAAIAAkACwAMAA8ADwARABMAEwASABIAEQAQAA8ADQAKAAQA
///9//r/+f/6//z//f/8//v/+f/4//f/+v/7//z//f////////8AAAMABwAIAAkACQAJ
AAkABwAHAAgACAAKAAoACQAJAAgACQAJAAkACQAJAAkACAAIAAoACgAKAAcABwAIAA0A
EQAWABsAIQAkACQAIAAZABIACAD8//T/8P/n/9n/0v/S/9D/1v/m//z/EQAnADYAPQBA
AEMATABUAF4AaQByAHoAhACNAJIAmACgAKkArwC2AMEAxwDKAMsAzADUANQAyAC2AKIA
jAB1AF8ATAA7ACsAHwAZABYAEgAQAA4ADAALAAoACAAHAAcABgAGAAYABwAHAAYABQAE
AAIABAAEAAQAAwAAAAAAAAABAAEAAQABAAAAAgACAAEAAQABAAAA///+/wAAAAD///7/
/////wAAAQD//////v/+/////v/+//7//f/9//v/+//7//v/+//6//n/+f/4//j/+//7
//n/+f/5//j/+P/3//b/9f/0//H/8//z//L/8f/w/+//7//v/+7/7f/r/+n/6P/o/+n/
6v/o/+f/5v/l/+X/5P/k/+P/4v/g/+D/4P/g/9//3v/c/93/3P/b/9z/3P/b/9r/2v/a
/9v/3f/b/93/3v/f/+D/4f/h/+H/4//m/+b/5v/p/+v/7P/s/+7/7v/w//L/8//2//f/
9//6//r/+v/8//3//v///wEABAABAAAAAAD//wEAAQABAAIAAgACAAIAAwABAAEAAQAB
AAIAAQACAAQAAgACAAIAAgACAAIAAgABAAEAAQABAAEAAQACAAIAAAABAAEAAAAAAAEA
AgACAAEA///////////9//3//v/+//z//P/8//7//v/+//7//v/8//z//P/8//7//f/9
//3//////////v/7//z/+//6//v/+//7//z/+//7//z//P/9//3//f/+//7//v/+/wAA
///9//z/+v/8//r/+v/8//r/+v/6//r/+v/6//r/+v/8//z//P/8//r/+v/5//n/+//7
//z//v/9//3//f/8//7///8BAAIABQAFAAcACQAJAAgACAAHAAQAAwABAP7/9//z//L/
8P/v//D/8v/z//H/8f/w//D/7P/u/+7/7v/x//X/9//5//b/9//5//j/+//7//v/+//9
//3//v/+//3//P/6//n/+v/7//v/+//7//v/+//6//n//P/9//7/AQABAP7//f8BAAYA
DQATABYAFgASAA0ABAD2/+j/4v/e/9f/zf/I/8b/xv/M/9r/6P/5/w8AIAAnAC4ANQA6
AD4ARABLAFIAWgBoAHUAegCAAIgAjQCTAJoAnwCnALQAvwDCAMIAxAC8AK4AnACIAHUA
YwBSAD0AKwAdABgAFAAPAAwACAAGAAUABAABAP///v/8//3//P/8//v/+//7//v/+v/5
//j/9//1//T/9P/0//X/9//3//f/9v/0//T/8//z//b/9v/2//b/9P/0//P/8v/z//P/
9P/1//P/8//y//L/7//u/+7/7v/w//H/8P/x//H/8f/x//D/8f/x//D/8P/w/+//7P/r
/+v/6v/q/+n/6v/r/+z/6//q/+n/5//l/+b/5f/l/+X/5f/l/+T/4//j/+L/4v/i/+H/
4f/h/+H/3//e/97/3f/c/9r/2v/a/9v/2//b/9r/2P/W/9T/1P/W/9f/2P/a/9n/2f/a
/9f/2f/a/9v/3P/d/93/3f/f/+D/4P/g/+P/6P/q/+v/7v/s/+7/8P/x//b/9//3//r/
+v/6//z//f/7//v//P/+/wAAAAABAAEA////////AAAAAAAAAAABAAMAAwADAAMAAQD/
////AAD+//7//v/+//7//v/+//3/AAABAAIAAwACAAIAAQD+//v/+//6//r//f/+//7/
/f/9//3//f/9//v/+//8//z//P/8//z//v/7//r/+f/4//j/+P/4//j/+v/5//n/+f/5
//n/+f/4//b/+P/4//j/+P/4//j/+P/4//j/+P/4//j/+P/2//b/9v/2//f/+P/4//n/
9//3//j/+v/7//v/+//6//r/+//9//7//////wEAAwADAAIAAgABAPz/+//5//b/8f/t
/+z/6v/q/+r/6//r/+n/6f/o/+j/5//q/+v/7P/u//H/8v/z//H/8//2//b/9//3//f/
9//1//X/9v/2//f/+P/4//n/+f/5//j/9//5//n/+f/4//b/+P/4//j/9//1//r///8D
AAoADwATABIADAAGAPv/8v/q/+b/4v/Y/8n/v/++/77/wv/Q/+b/+v8NAB0AJAAnACoA
LwA2AEIATgBVAFoAYgBuAHkAegCAAIwAlQCZAKIAqwCzALgAuwC8ALwAtACoAJgAhABs
AFcARQA0ACEAEQAHAAYABAABAAAA/v/8//v/+v/2//X/9f/0//X/9P/0//P/8f/x//H/
8P/y//L/8v/x//L/8v/y//P/8f/x//H/8P/y//L/8f/x//L/8v/y//L/8P/w/+//7v/u
/+//8f/z//D/7//t/+z/7P/s/+3/7v/t/+3/6//r/+3/7f/t/+z/6//r/+r/6v/p/+n/
5//n/+n/6P/o/+f/5f/l/+X/4//j/+P/4v/h/+D/3//f/9//3f/d/9z/2//b/9r/2v/a
/9f/1//X/9f/1//W/9b/1f/W/9T/1P/U/9L/0f/Q/87/0f/Q/8//0P/Q/8//zv/O/8//
0f/U/9P/0//U/9X/1v/X/9f/1//Z/9v/3P/d/+H/4v/k/+X/6P/q/+z/7v/v//L/8//z
//b/9P/0//b/9//5//n/+v/8//z//P/9//3/+//7//v//P/9//7///8BAAAA///+//3/
///9//3//v/8//z//P/8//z//P/8//v//f/9//3//f/7//z//P/6//v/+//6//r/+v/6
//n/9//4//n/+v/7//f/9//4//j/9v/2//b/+P/4//j/+P/4//j/+P/4//j/+P/3//f/
9//3//f/9//2//T/9v/2//b/+P/3//b/9v/1//X/9v/2//j/9v/4//j/+P/4//j/+P/4
//j/9v/2//b/9v/2//b/9f/1//P/8//0//b/+f/5//n/+P/4//n/+//8//3//f///wEA
AwACAAIAAQD+//3/+//4//T/8f/x//D/7f/s/+z/6//r/+v/6v/q/+r/7P/s/+z/7f/v
/+//7//v//H/9P/0//X/9f/1//X/9f/1//b/9v/4//j/9//3//b/9//3//f/+f/5//n/
+P/2//j/+P/4//P/9f/2//f///8IAAkACQAMAA4ADAAJAAAA9P/s/+T/3v/V/8n/wP/A
/8L/xP/O/+L/9f8JABwAKQAwADMAOABCAEwAVQBcAGIAbABzAHoAggCMAJMAmQCiAKkA
rQC0ALsAvgDCAMQAvACsAJgAgABnAE8APgAtABsADwALAAgABAACAPz/+v/5//j/+P/3
//f/9v/z//L/8v/x/+//7//v/+7/7v/u/+7/7f/u/+7/7v/v/+//7//v/+7/7v/u/+3/
7f/s/+z/7P/s/+7/7v/t/+z/6//r/+z/7f/r/+v/6v/q/+r/6v/r/+z/6v/p/+b/5f/m
/+f/6P/o/+f/5//m/+b/5//n/+X/5f/n/+b/5v/l/+T/4//i/9//4P/h/+H/4f/e/93/
3f/d/93/3f/c/9v/2//a/9r/2v/W/9X/1P/T/9L/0v/T/9P/1P/S/9L/0v/S/9H/0P/O
/8//zv/N/87/z//P/8//0P/Q/9H/0//R/9H/0v/T/9T/1v/X/9j/2//e/97/3v/h/+L/
5P/l/+j/6//u//H/8//1//X/9P/2//j/+P/6//v//f/9//7/AAAAAAAAAQABAAMAAwAD
AAQAAwACAAEAAQACAAMABAAFAAMAAQABAAIAAgACAAIAAgADAAQABQAFAAMAAwADAAMA
AwAEAAQAAgADAAMAAgACAAIAAgABAP//AAABAAIAAwABAAEAAgACAAMABAAFAAgACAAI
AAgACAAIAAgACAAIAAoACwANAA8AEQARABEAEAARABQAFQAWABYAFQAUABQAFwAXABgA
GAAZABkAGQAaABcAFgAVABYAFgAVABYAFgAWABYAFgAWABYAFgAWABgAGAAYABgAFgAW
ABUAFQATABMAFAAWABcAFwAXABYAFAAVABcAGAAbABsAHQAfAB0AHAAcABsAFgAVABMA
EAAMAAkACQAIAAgACAAJAAkACgALAAsADAAKAAwADAAMAA4AEQASABMAFgAbACEAJAAl
ACUAJQAlACcAJwAoACgAKQAqACoAKwAsAC0ALQAtAC8ALwAvAC4AKgAsACwALAAvADEA
NAA3ADkAPAA/AEkATABIAEIAPQAyACYAHAAYAA4AAQD5//j/+v/8/wYAGgAsAEEAUwBc
AGEAZgBpAHAAegCEAI8AlgCeAKgAsQC2ALwAxADNANUA2gDhAOcA8AD3APoA/gD8AO4A
3ADIALAAlwCFAHQAYQBTAEsARQBCAD4APAA6ADgANwA2ADQAMwAzADIALwAuAC4ALQAv
AC8ALwAuAC4ALgAuAC0AKwAqACkAKQApACkAKQAoACgAKAAnACcAKAAoACgAKAAmACYA
JQAkACMAIwAkACUAJwAnACYAJgAkACIAIQAgACIAIwAiACMAIQAhACEAIAAdAB0AHAAc
AB8AHwAdAB0AHQAcABwAGwAbABsAGwAZABsAGwAaABkAFgAVABUAFQAWABcAFwAXABUA
FAAUABQAEQARABEAEQANAAwADAALAAwACgAKAAoACwALAAsACgAKAAgABgAGAAkACQAJ
AAoACAAJAAsACQAHAAgACQAKAA0ADQANAA8AEgASABIAFQAXABgAGAAaABwAHgAgACEA
IwAjACIAJAAlACYAKQArACoAKQApACoAKAAoACkAKQArACsAKwAsACoAKgAqACsALQAt
AC0ALQArACkAKQAqACoAKgAqACoAKgAqACoAKQAnACcAJwAnACcAKAAoACYAJQAlACQA
JAAjACQAJAAjACUAJQAlACUAIgAhACEAIAAiACIAIgAkACQAJAAkACQAIgAiACIAIgAi
ACEAIQAhACAAHwAeABwAHQAgACEAIgAgAB8AHgAeAB8AHwAgACAAIAAfAB4AHgAeAB4A
HgAgAB4AHQAdABwAHAAcABoAGwAcAB0AHgAeAB4AHgAeAB0AHAAbABoAGgAaABkAGQAb
ABsAHAAeAB4AHQAcABoAGwAdACAAIgAkACMAJAAlACUAJAAkACMAIAAfAB0AGgAUAA8A
DQAKAAsADAAOAA8ADQALAAgABgAGAAgACAAIAAoADQAOAA8ADQAPABIAEgATABMAEwAT
ABEAEQASABIAFAAUABMAEwASABMAEwATABEAEQARABAADwASABMAFAATABEAEgAXAB0A
IgAnACsALAAoACIAGQAMAAIAAAD8//L/5//h/97/2P/Y/+b/+P8IAB0AMQA4ADkAPABD
AEwAVABaAGMAbAB0AHwAgwCMAJQAmACdAKMAqgC1AL8AxgDJAMwA0ADMAL4AsACeAIwA
dwBjAFIAQwAvACEAGwAYABQAEgAPAA4ADgAOAAsACQAIAAYABQAEAAQAAwAFAAUABQAE
AAQABAAEAAMAAgACAAIAAwACAAEAAAD+/wAAAAD/////AAAAAAAAAAD+//7//f/8//z/
/f///wEA///9//r/+P/4//j/+f/6//3//f/7//v/+f/5//n/+P/3//f/9v/2//X/9f/z
//P/9P/0//X/9f/z//P/8//x//H/8f/w/+//7//v//D/8f/t/+v/6P/l/+f/6P/q/+z/
6f/p/+n/6f/m/+T/4//h/+L/4P/g/+D/4P/f/97/3P/f/97/3f/e/97/3f/c/9z/2v/b
/93/2//c/97/4P/i/+P/4//j/+X/6P/o/+j/6//u//D/8f/0//P/9P/1//X/+f/7//z/
AAD+//7/AAABAAMAAwAEAAYACAAIAAkACQAHAAcABwAIAAYABgAGAAcABwAHAAcABwAK
AAkACgAMAAoACgAKAAoACAAIAAgABwAJAAkACQAJAAcACAAIAAYABwAHAAYABgAHAAgA
CAAHAAUABQAFAAUABQAFAAYABgAEAAQABAAGAAYABgAGAAYABAAEAAQABAAEAAMAAwAD
AAQABQAGAAYABQAGAAUABAAIAAkABgAIAAYABgAGAAYABgAGAAYABgAIAAgACAAIAAYA
BgAFAAUABwAHAAgACgALAAsACwAKAAoACwANAA4AEwATABUAFwAVABQAFAATABAADwAN
AAoABQABAAAA/v/8//z//f/9//v/+//6//r/+P/6//r/+v/+/wEAAgADAAUABwAKAAoA
CwALAAsACwALAAsADAAMAAoACgAJAAkACgALAAsACwALAAsACwAKAAkADAANAA4ADQAN
AAwADwATABoAHwAfACQAKAAiABsAEgAKAAAA+P/0/+n/3//a/9r/2v/e/+7/AgATACcA
OABDAEoATwBUAFoAZABtAHQAfACGAJEAmgCgAKgAsQC1ALgAwQDLANIA0wDWANoA2ADM
ALgAogCOAHkAYwBSAD8AMQAnACMAIAAcABoAFgAUABMAEgARABEAEgASABAADgANAAsA
CwALAAsACgAMAAwADAALAAoACgAKAAsADQANAA0ADAAKAAoACQAJAAoACgAKAAoACgAK
AAkACAAHAAcACAAJAAkACQAIAAgABwAGAAYABgAHAAcABQAFAAUABQAFAAQABQAFAAQA
BAAHAAcABQAFAAQAAgABAP//AQABAAEA/////////v/9//7//f/9//3//f/9//z/+//4
//b/9f/0//X/9f/1//X/9f/0//T/8//0//L/8v/y//H/8f/x//D/8P/u/+z/7P/v/+//
7//w//D/8f/z//H/8f/y//P/9P/2//f/+P/7//r/+v/6//3/AAACAAMABgAIAAoADAAN
AA4ADwAPABIAFAAUABYAFwAVABUAFgAYABkAGgAcAB0AHQAdAB0AHgAcABwAHAAdAB0A
HQAdAB0AGwAZABkAGgAdAB4AHwAgAB8AHgAdABsAHQAdAB0AHQAdAB4AHgAcABkAGQAY
ABgAGQAaABoAGQAZABkAGQAZABcAFwAYABgAGgAaABoAHAAaABoAGgAaABgAGAAYABgA
GgAZABkAGQAXABcAFwAWABgAGgAaABoAGgAZABgAGAAZABkAGgAaABwAGwAaABoAGAAY
ABgAGgAaABoAGgAaABgAGAAYABgAGwAcAB0AHgAcABwAGwAbABkAGQAaABwAHwAfAB8A
HgAeAB8AIQAiACcAJwApACsAKQAoACgAJwAmACUAIwAgABkAFQAUABIAEAAQABEAEQAT
ABMAEgASABIAFAAUABQAFAAXABgAGQAZABsAHgAeACEAIQAhACEAIQAhACIAIgAiACIA
IQAhACIAIwAjACMAIwAjACMAIgAgACIAIgAiACUAJQAkACkALQAwADUAOQA8ADoAOAAz
ACgAHAAWABIACAD9//H/6v/q/+z/8v8EABoALQBDAFYAXQBgAGUAbgB0AHoAgwCOAJgA
oACnAK4AuADAAMkAzwDWAN0A5QDoAOkA7gD2APQA5ADQALwApgCNAHcAaABVAEMAOwA4
ADYAMwAyAC4ALAArACoAKQApACoAKgAnACYAJgAlACMAIwAjACIAIwAkACUAJQAkACQA
JAAlACUAJQAlACQAJgAmACUAJQAkACQAJAAkACYAJgAlACQAIQAhACIAIwAkACUAJQAm
ACUAJAAkACQAJQAlACMAIwAlACUAJQAkACEAIQAgACAAIQAhAB8AHwAhACAAIAAfAB8A
HwAfAB0AHwAfAB4AHQAaABkAGQAZABoAGwAbABsAFwAWABYAFgATABMAEwATABMAEgAS
ABEAEAAOAA4ADgARABEAEQAQABEAEAAPABAADwAPAA8AEAAQABEAEwARABEAEgATABQA
FwAVAA==
         </WaveFormData>
      </LeadData>
      <LeadData>
         <LeadByteCountTotal>10000</LeadByteCountTotal>
         <LeadTimeOffset>0</LeadTimeOffset>
         <LeadSampleCountTotal>5000</LeadSampleCountTotal>
         <LeadAmplitudeUnitsPerBit>4.88</LeadAmplitudeUnitsPerBit>
         <LeadAmplitudeUnits>��V</LeadAmplitudeUnits>
         <LeadHighLimit>2147483647</LeadHighLimit>
         <LeadLowLimit>268435456</LeadLowLimit>
         <LeadID>V2</LeadID>
         <LeadOffsetFirstSample>0</LeadOffsetFirstSample>
         <FirstSampleBaseline>0</FirstSampleBaseline>
         <LeadSampleSize>2</LeadSampleSize>
         <LeadOff>FALSE</LeadOff>
         <BaselineSway>FALSE</BaselineSway>
         <ExcessiveACNoise>FALSE</ExcessiveACNoise>
         <MuscleNoise>TRUE</MuscleNoise>
         <LeadDataCRC32>3143923060</LeadDataCRC32>
         <WaveFormData>
EgASABIAEgARABMAFAAUABUAFQAXABgAGAAYABgAGAAYABgAFQATABMAEwASABIAEAAO
AA0ACwAKAAcABQAFAAYABgAIAAsADQAMAAwADAAMAAwADAAKAAkACAAHAAYACAAIAAgA
CAAKAAoACgAKAAgACAAIAAgACAAIAAgACAAIAAkACQAJAAsADQASABsAJgAuADYAQQBM
AFgAbQCSAL4A6gAUATEBQAFAASUB9wDEAI8AXgA3ABsAFQAkADcARABOAFkAYgBsAHQA
fQCMAJUAmQCaAJYAjwCDAHoAdgBxAGgAYABcAFwAUwBDADIAIgAUAA8ADAAKAAcABAAE
AAQABQAFAAQAAwADAAMAAgD///7//v///wAA//8AAAEA//8AAAAA///9//3//f/8//z/
/f/+/////f/9//3//f/9//3//P/8//7//////////f/9//3//f/5//n/+f/6//n/+f/4
//f/9v/3//j/+f/3//f/9//3//b/9v/2//X/9//3//b/9f/z//P/8v/y//X/9f/y//H/
7//u/+7/7P/s/+z/6//p/+T/4//i/+L/4f/g/97/2//X/9b/0//R/8//zf/N/8v/yP/G
/8X/wv++/73/u/+5/7n/uf+4/7b/uP+3/7b/tv+1/7X/t/+6/73/v//B/8P/yP/L/87/
0f/S/9b/2v/d/+H/4v/k/+n/6v/t//D/8P/z//X/+P/6////AgACAAMAAwADAAQABgAH
AAkACwANAA0ADQAOAA4ADgAOAA4AEAARABEAEgASABUAFQAXABgAFgAUABYAFwAZABkA
GgAaABgAGAAYABgAFwAdAB4AHwAdAB0AHQAdAB8AHQAdAB0AHgAeAB4AHgAfAB8AHwAe
ABwAHAAcABwAGQAZABkAGQAZABcAFwAXABQAFAAUABQAFgAVABQAFAAUABIAEgASABIA
FAAUABQAEwATABMAFAAUABMAEQAQABEAEAAOAAwADgAOAA4ADgAMAAwADQANAA0ADQAN
AA0ADwAPAA4ADgAMAAwADQANAA0ADgAOAA4ADAAMAA0ADwASABIAEwATABUAFgAWABYA
GAAYABgAGAATABEAEQARAA4ADgAOAAwADgANAA0ACwAIAAcABwAGAAgACwALAAoACAAI
AAgACAAKAAgACAAIAAYABgAGAAYABgAGAAYABgAGAAYABgAGAAYABgAGAAYABgAGAAYA
BwAHAAcABwANABIAFQAaACQALgA5AEQAUgBjAHoAnADGAPQAGQE2AUQBPwEfAe4AuwCE
AFEAMQAhACAALwBCAEwAVwBgAGoAdgCBAIoAkQCZAJwAngCbAJEAhgB+AHsAdABsAGQA
ZABhAFUAQAAoABoAFQAMAAgABQAEAAQABgAHAAcABgADAAMAAwACAAMAAgACAAMAAgD/
//7//f///wAAAAD///////////7//f/9//3//f/9//3//f/9///////+//7//v//////
///9//3//f/9//v/+//7//z/+//7//r/+f/5//n/+f/5//f/9//3//f/9//4//n/+f/4
//f/9f/z//X/9f/0//T/9f/1//L/8f/x//D/8P/u/+v/6v/o/+X/4//j/+P/5P/j/+L/
4P/d/9n/2P/V/9P/0f/P/8//zf/K/8j/x//E/77/vf+7/7n/uf+5/7j/tv+4/7f/tv+2
/7X/tf+3/7r/uf+7/73/v//A/8P/xv/J/8r/zv/S/9X/3P/e/+H/5//q/+3/8P/w//X/
9//6//z//f8AAAAAAQACAAMABQAIAAkACwANAA8AEQARABIAEgASABIAEgAUABQAEwAT
ABIAFAAVABgAGgAaABgAGgAbABsAGwAcABwAGgAaABoAGgAXABsAGgAZABoAGwAcAB0A
HwAdAB0AHQAcABwAHAAcABsAGwAbABoAGAAYABgAGAAZABkAGQAZABsAGQAZABkAFgAW
ABYAFgAWABUAFAAUABQAEgASABIAEgAUABQAFAASABEAEAAQABEAEQAQABAAEQAQABAA
EQAQAA4ADQAOABIADwAOAA4ADgAOAA4ADAAMAA0ADQANAA0ADQANAAsACwAKAAoACwAM
AA4ADwAPABAAEAAQABAAEAARABMAFAAUABUAFQAVABYAFgAWABgAGAAYABgAFQATABMA
EwAQABAAEAAOAA8ADQAMAAkABQAFAAYABgAIAAsACwAKAAgACAAIAAgACgAIAAgACAAI
AAgACAAIAAYABgAGAAYABwAIAAkACgAJAAgABwAGAAcACAAJAAsACwALAAsADQAUABsA
IAAsADoAQwBMAFgAbQCMALQA3gAIAS0BQgFEATEBBQHQAJ0AaAA7AB8AFwAkAD0ATgBS
AF0AagB0AHwAiQCSAJsAoQCiAKIAnwCVAIwAhgCDAHwAcgBwAHQAawBXAEIAMgAkABcA
EAAQAA0ABgAEAAUABwAIAAgABwAHAAcABgADAAIAAgADAAUAAwADAAMAAQACAAIAAQAB
AAEAAQAAAP///////////f/9//3//f///////v/+/wAAAQABAAEA/f/9//3//f/9//3/
/f/+///////+//3/+f/5//n/+f/5//n/+f/5//j/+P/4//f/9//3//b/9f/3//f/9v/2
//X/9f/y//H/7//u/+7/7P/s/+z/6//p/+T/4//i/+L/4f/g/97/2//X/9b/0//R/8//
zf/N/8v/xv/E/8P/wP+8/7v/uf+3/7n/uf+4/7b/tf+z/7H/sP+z/7P/tf+4/7n/u/+9
/7//wf/D/8X/x//L/9D/1f/Z/9v/3P/e/+P/5v/p/+z/7P/v//H/9P/2//v//v/+////
AAABAAMABgAEAAUABgAHAAsACwAMAAwADAAMAAwADgARABEAEgASABIAEQASABIAFAAS
ABQAFQAWABUAFQAUABYAFgAWABYAEgAXABcAFwAVABUAFQAVABUAEwATABMAFAAUABQA
FAARABEAEQAQAA4ADgAOAA4ADgAPABAAEQARAA8ADwAPAA4ADgAOAA4ADgANAAwADAAM
AAoACgAKAAkACgAJAAgABwAHAAcACAAJAAkACAAIAAcACAAGAAYABgAGAAQABAAFAAUA
AwADAAMAAwADAAMAAgACAAAAAAABAAEAAwAEAAQABAAGAAYABwAJAAoACgALAAsACwAM
AAwADAAOAA4ADgAOAAsACQAJAAkACAAIAAgABgAFAAMAAgD///v/+//8//z//v8BAAEA
AAAAAAAAAAAAAAAA/v/+//7/AAAAAAAAAAD///7//f/8//7//v/+//7//P/8//z//P/9
//7///8BAP///////wMACAANABYAIgAsADUAPgBOAF8AeACcAMYA8gAXASgBLAEdAfcA
wgCRAFoAKQAPAAUAEAAnADgAQgBLAFAAWgBmAHEAeACBAIcAiACKAIkAfwB4AHIAbwBu
AGoAYgBeAF0AVQBCACwAHAAVAA4ABAABAP7//P/8//3//f/8//3//f/9//z/+//6//r/
+//5//f/9//3//f/+P/4//f/+f/5//n/+P/3//f/9//3//f/9//3//f/9f/1//T/9P/2
//f/9//3//P/8//z//P/8f/x//H/8v/z//P/8v/x/+//7//v/+//8f/x//H/8f/v/+7/
7f/r/+3/7f/s/+v/6f/p/+j/6P/r/+v/6P/n/+n/6P/o/+b/5P/k/+P/4f/c/9v/2v/a
/9n/2P/W/9P/z//O/8v/yf/J/8f/x//F/8H/vv+8/7j/t/+3/7b/tf+0/7P/sf+u/6z/
q/+q/6r/rP+t/7D/tP+z/7X/t/+5/7z/v//C/8X/yP/M/9D/0//U/9T/1f/Z/93/4f/l
/+b/5//p/+z/7v/x//T/9P/1//j/+f/7//7//P/9//7/////////AAAAAAIAAgACAAQA
BwAHAAgACAAHAAcACQAKAAwACgAMAA0ADwAPABAAEAASABIAEgASAA8AEwASABEAEwAT
ABMAEwATABEAEQARABAAEAAQABAAEQARABEAEAASABIAEgASAA8ADwAPAA8ADQALAAsA
CwAMAAwADAAMAAoACQAIAAgACgAIAAgACAAIAAoACgAKAAYABQAEAAQABwAGAAQABAAE
AAQAAwAEAAYABwAHAAcABwAHAAUABQAEAAQAAgACAAMAAwAEAAYABwAIAAgACAAJAAsA
DAAMAA0ADQAPABAAEAAQAA4ADgAOAA4ACQAHAAcABwAGAAYABgAEAAQAAwADAAEA////
/wAAAAACAAUABQAEAAMAAgABAAAAAgAAAAAAAAAAAAAAAAAAAP///v/9//z//f/+////
AAAAAAAAAAAAAAAAAAAAAAEAAQD//wEACwASABsAIgAsADgAQwBOAGAAgQCsANoABgEm
ATkBQgE0AQkB1wCiAGcAOAAZAA8AFwAuAD0ARgBQAFkAZABuAHQAfwCMAI8AjwCQAI4A
hQB7AHQAbgBlAFoAUgBSAFAAQQAtABwAFAAKAAMAAAD+//3//v8AAAAAAQABAAAA/f/9
//3//P/9//z//P/9//v/+f/5//n/+f/6//r/+f/6//v//P/8//n/+f/5//n/+v/7//z/
/f/6//n/9//2//b/9//3//f/9//3//f/9//z//P/8//0//j/+f/5//n/9f/1//X/9f/1
//X/9f/1//L/8v/y//H/8f/x//D/7//x//H/8P/w/+//7//s/+v/6//q/+r/6P/k/+T/
4//h/+D/3//e/97/3f/c/9r/1//S/9D/zP/J/8j/x//I/8f/xP/C/8H/vv+4/7f/tf+z
/7X/tf+0/7L/sv+x/7D/sP+z/7P/tf+4/7r/vf/A/8P/xP/H/8r/zf/Q/9T/2P/b/97/
3v/f/+P/5//r/+//8P/z//X/+P/6//3/AAAAAAEAAAABAAMABgAFAAUABQAFAAcABwAI
AAgACQAKAAsADgANAA0ADgAOAA0ADQAPABAAEgAQABIAEwAVABUAFgAWABYAFgAWABYA
EgAXABcAFwAXABcAFwAXABcAFQAVABUAFAAUABQAFAAUABUAFgAWABQAFAAUABQAEwAT
ABMAEwARAA8ADwAPAA8AEAARABIAEAAPAA4ADgAQAA4ADgAOAA4AEAAQABAADAALAAoA
CgALAAsACgAKAAsACgAKAAsACAAIAAgACAAIAAgACAAJAAkABwAHAAcABwAJAAkACAAI
AAgACAAJAAkABwAIAAgACAAIAAgACQALAA4ADgAPAA8ADwAQABAAEAARABIAEwAUABAA
DQAMAAsADAAMAAwACgAHAAUABAABAAEAAQACAAIAAgAFAAUABAAGAAYABgAGAAQAAgAC
AAIAAgACAAIAAgAAAAAAAAAAAAIAAgACAAIAAgACAAIAAgACAAIAAgADAAEAAQADAAUA
CgAPABoAJAAuADkARABOAGMAfgCiAM4A+gAfATYBPgE1AQ8B3ACnAHIARwAnABUAGAAt
AEAASABTAF4AaAByAH0AiACRAJUAlgCUAI8AhQB6AHYAcQBoAFwAWABaAFUAQwAuABwA
EgALAAQAAAABAAAA/v/8//3//f/8//v/+//7//r/+//6//r/+//8//v//P/9//r/+v/5
//f/+f/5//n/+P/3//f/9//3//f/9//3//f/+f/5//j/+P/3//f/9v/1//X/9f/1//X/
8//z//P/9P/z//P/8v/x//D/8f/y//P/8f/x//H/8f/w//D/8P/v/+3/7f/s/+v/7f/t
/+z/7P/r/+v/6P/n/+f/5v/m/+T/4v/i/+H/3//e/93/3P/c/9r/2P/V/9H/z//O/8v/
yf/F/8P/w//B/77/vP+7/7j/tv+1/7P/sf+v/6//rv+s/67/rf+s/6z/rP+r/6z/rv+v
/7H/s/+1/7j/u/++/8H/xv/K/87/0f/X/9j/2v/f/+L/5f/o/+j/6//t//D/8v/1//j/
+P/5//z//f///wIAAgADAAQABQAGAAUABQAEAAYABgAGAAgABwAHAAgACAAHAAcACQAK
AAoACAAKAAsADQANAA4ADgAQABAAEAAQAAwAEQARABEADwAPAA8ADwARAA8ADwAPABAA
EAAQABAADwAPAA8ADgAMAAwADAAMAAoACQAIAAcACAAHAAgACQAIAAgACAAIAAYABQAE
AAQABwAGAAcACAAFAAYABQAEAAQAAwACAAIAAwADAAIAAgACAAIAAwAFAAUABAAEAAYA
BQADAAIAAQABAP////8AAAAAAAAAAAAA/v/+//////8BAAEAAQABAP/////+//7/AAAA
AAEAAQD//wAAAAAAAAAAAAABAAMABgAGAAcABwAHAAgACAAIAAYABgAGAAYABAADAAQA
BQAEAAQABAACAAEA///+//v/+P/3//f/9v/5//3//v/+//7//v/+//7//P/6//r/+v/8
//z//P/8//v/+v/5//j/+v/6//r/+v/6//r/+v/6//r/+v/6//v//f/9//v/+/8AAAsA
FAAaACIALQA4AEQAWQB2AJYAwADwABUBLAEyASEB+QDIAJEAWAArABEABQAMACUAOgBC
AEcATgBYAGAAaQB2AIMAhwCKAIwAiQB/AHYAbgBpAGoAaABiAGAAWwBPADoAJAAWAA8A
CAAEAP3/+v/4//j/+f/5//j/+f/5//n/+P/1//T/9P/1//X/8//z//P/9f/2//b/9f/z
//P/8//y/+//7//v/+//8P/x//L/8//x//H/8P/w//D/8f/x//H/7//v/+//7//v/+//
7//w/+//7//u/+3/6//r/+v/6//r/+v/6//r/+z/7P/s/+v/6f/p/+j/5//n/+f/5v/m
/+X/5f/i/+H/4f/g/+D/3v/d/97/3v/d/9j/1//W/9b/1//W/9T/0f/N/8z/yf/H/8X/
w//D/8H/vv+8/7v/uP+0/7P/sf+v/6//r/+u/6z/qv+p/6j/qP+p/6n/q/+u/63/r/+x
/7P/tv+5/7z/v//A/8T/yP/L/83/zv/Q/9X/2v/d/+D/4P/j/+X/6P/q/+//8v/y//P/
9v/3//n//P/7//v/+//7//////8AAAAAAgACAAIABAADAAMABAAEAAUABQAHAAgABgAE
AAYABwAHAAcACAAIAAkACgALAAwADAARABEAEQAPAA8ADwAPAA0ACwALAAsADgAOAA4A
DgALAAsACwAKAAgACAAIAAgACQAJAAkACQAHAAUABQAFAAIAAgACAAIAAwADAAMABAAE
AAIAAgACAAEAAgABAAAAAAAAAP7//v/+//7//v/+///////9//3//f/9///////+//7/
/P/8//3//f/9//7//v/+//7//v///wEAAgACAAMAAwAFAAYABgAGAAQABAAEAAQA///9
//3//f/8//z//P/6//n/9//2//P/8//z//T/9P/2//n/+f/4//b/9v/2//b/9v/0//T/
9P/0//T/9P/0//b/9v/2//b/9P/0//T/9P/0//T/9P/0//T/9P/0//X/9f/z//f/+/8C
AAsAGAAgACoAMwA+AE4AawCSALwA7AAQAScBLgEmAQUB0wCcAGcANgATAAEABQAaACsA
MgA8AEkAUgBcAGQAbwB8AIEAgQCAAIAAdwBrAGQAYgBdAFQATABKAEQANwApABgACAD+
//f/9P/y//H/7v/u//D/8f/x//D/8f/x//H/8P/u/+z/6//r/+3/6//r/+v/6f/q/+r/
6f/r/+v/6//q/+v/6//r/+v/6v/p/+j/5//p/+n/6P/o/+b/5//n/+f/5f/l/+X/5f/k
/+X/5v/o/+j/5//l/+P/4f/h/+H/4f/j/+P/4//j/+L/4v/i/+H/4//j/+L/4f/f/9//
3v/e/93/3f/a/9n/2//a/9r/2P/U/9T/0//R/9D/z//O/87/y//K/8j/xf/D/8L/v/+9
/7v/uf+5/7f/sv+w/6//rP+p/6n/qP+n/6b/pf+j/6D/of+h/6H/ov+j/6P/pf+o/6r/
rf+w/7P/tP+3/7r/vf++/8L/xv/J/83/zv/Q/9X/1v/Z/9z/3P/h/+P/5v/o/+n/7P/s
/+3/7f/t/+7/8P/w//H/8v/z//f/9//4//j/+P/4//j/+v/9//3//v/+//////8BAAIA
AgAAAAIAAwADAAMABAAEAAIAAgACAAIAAgAHAAcABwAFAAUABQAFAAUAAwADAAMAAgAC
AAIAAgACAAMABAAEAAIAAgACAAIA//////////8BAP///////wAAAAAAAAAA/v/9//z/
/P/8//r/+v/6//j/+v/6//r/+v/5//j/+P/5//n/+P/4//n/+P/6//r/+v/6//j/+P/5
//n/9//3//f/9//5//n/+P/4//b/9v/3//f/+f/6//r/+v/4//j/+f/7//z//P/9//3/
//8AAAAAAAD+//7//v/+//7//f/+/////P/8//z/+v/4//X/8//v/+3/7f/u/+7/8P/z
//P/8v/y//L/8v/y//D/7v/u/+7/7v/u/+7/7v/v//D/8f/y//H/8P/v/+7/8P/w//D/
8P/w//D/8P/x/+v/7f/v/+//+P8BAAYACgAUAB8AKAA2AEUAXACAAKwA1gD9ABoBLAEr
AQ8B3gCpAHQAQQAbAAUAAgAVACoAMgA7AEgAVABcAGMAbgB5AH0AggCGAIMAeQBuAGYA
YQBaAFQATgBKAEUAOQAkABAAAgD5//D/7v/r/+r/6v/q/+v/6//q/+n/6f/p/+j/6f/o
/+j/6f/n/+X/5f/l/+T/5P/j/+H/4//j/+P/4v/i/+P/5P/l/+X/5f/l/+X/4//j/+L/
4v/g/+H/4f/h/+H/4f/h/+H/4f/h/+H/4v/i/+H/3//d/9z/3f/e/9//3P/b/9r/2f/Z
/9r/2//b/9n/2f/Y/9f/2f/Z/9j/2P/b/9v/2P/X/9X/1P/U/9L/0P/Q/8//zf/K/8n/
yP/I/8f/xv/E/8H/v/++/7v/uf+2/7P/sv+v/6z/qv+p/6b/o/+j/6L/of+e/53/m/+Y
/5v/m/+b/5z/nf+d/5//ov+h/6P/pf+n/6r/rf+w/7P/tv+6/77/wf/H/8j/yv/P/9T/
1//a/9r/4P/j/+f/6v/r/+7/7v/v//D/8f/z//b/9//5//v//f/9//3//v/+/wAAAAAA
AAIAAQABAAIAAgAFAAUABwAIAAYABAAGAAcACQAJAAoACgAMAAwADAAMAAgADQANAA0A
DQANAA0ADQAPAA0ADQANAA0ADAALAAoACgALAAwADAAMAAwADAAMAA0ADQANAA0ADwAN
AA0ADQAOAA4ADgAOABEAEQARABIAFAAUABYAGAAYABoAGgAaABgAFwAWABYAGQAZABgA
GAAYABgAGQAbABoAGAAXABgAFgAXABYAFgAWABYAFgAWABYAFwAXABcAFwAXABcAFgAV
ABMAEgAUABQAFQAVABMAFAAUABQAFAAUABUAFwAYABgAGQAZABsAHAAcABwAGgAaABoA
GgAaABkAGgAbABgAGAAYABYAFQATABIADwAPAA8AEAAQABMAFwAYABgAGwAcAB0AHgAe
ABwAHAAcAB4AHgAeAB4AHwAgACEAIgAjACQAJQAmACYAJgAmACYAJgAmACYAJwAnACcA
KQAtADQANwA+AE4AXgBnAHAAggCfAMAA6AAWAT4BVwFkAV4BPQENAdgAowByAFEAPwA7
AE4AYwBsAHIAfwCMAJgAogCrALYAvQC/AMQAxAC9ALMAqgCoAKMAoACeAJoAmACPAHsA
ZABSAEQAOwA2ADAALQAsACwAKgArACsAKgApACkAKQAoACcAJgAmACcAJwAlACUAJQAl
ACYAJgAlACUAJQAlACQAIQAhACEAIQAjACMAIwAjACEAIQAgACAAIAAhACEAIQAdAB0A
HQAdAB0AHQAdAB4AHQAdABwAGwAZABkAGQAZABsAGwAbABsAGAAYABgAFwAWABUAEwAR
ABMAEwASABIAFQAVABIAEQARABAAEAAOAA4ADgANAAsABgAFAAQABAADAAIAAAD9//n/
+P/1//P/7//t/+3/6//o/+b/5f/i/+D/3//d/9v/2f/Z/9j/1v/W/9X/1P/U/9f/1//Z
/9z/3f/f/+H/4//m/+n/7P/v//D/9P/4//v///8AAAIABwAIAAsADgAOABMAFQAYABoA
HAAeAB0AHQAgACEAIwAmACQAJQAmACcAKwArACwALAAsACwALAAuAC8ALwAwADAAMQAx
ADMANAAyADAAMgAzADMAMwA0ADQANQA2ADcAOAA1ADkAOAA3ADcANwA3ADcANwA1ADUA
NQA0ADQANAA0ADUANQA1ADQAMgAyADIAMgAzADMAMwAzADMAMQAxADEAMAAwADAAMAAw
AC8ALgAuACwAKgAqACoAKgAsACwALAAqACkAKAAoACsAKwAqACoAJwAmACYAJwAnACYA
JgAoACgAJwAnACcAIwAhACIAJAAkACQAJAAjACQAJgAnACQAIwAiACEAHgAdABsAGgAd
AB4AIAAhAB8AIAAgACAAIgAiACMAJQAkACQAJQAlACcAKAAoACgAJgAmACYAJgAiAB8A
HgAdAB0AHgAfAB4AHAAZABcAEwATABMAFAAUABQAFwAXABYAFgAWABYAFgAUABIAEgAS
ABIAEgASABIAFAAUABQAFAAWABYAFgAWABUAFAATABIAFAAUABQAFQATABMAEwAXAB4A
JwAwADgAQgBLAFYAZAB9AKIAzgD6AB4BOQFIAUABHwHxAMIAiQBSAC0AGwAXACYAPQBK
AFQAXwBmAG4AeACBAIgAiwCPAJIAkACJAIEAeAB0AHEAbgBmAGIAYABZAEsAOAAkABwA
FQAOAAwACwAGAAQABgAHAAcABgAHAAcABwAGAAMAAgACAAMAAwABAAEAAQABAAIAAgAB
AP////////7//v///wAAAQAAAP///v/9//3//f/8//z//v/////////9//3//f/9//3/
/f/9//7//P/7//n/9//3//f/9//3//j/+f/6//v/+P/4//j/9//3//f/9v/1//P/8//y
//L/8//z//D/7//v/+7/7v/s/+z/7P/r/+n/5v/l/+T/5P/h/97/2v/V/9X/1v/V/9X/
0f/P/8//zf/K/8j/x//E/8D/v/+9/7v/uv+5/7f/tP+1/7X/tf+2/7f/t/+5/7z/u/+9
/7//wf/E/8f/yv/N/87/0v/W/9n/3f/e/+D/5f/o/+v/7v/u//H/8//2//j//f8AAAAA
AQACAAMABQAIAAgACQAKAAsADwAPABAAEAAQABAAEAASABEAEQASABIAEwATABUAFgAY
ABYAGAAZABsAGwAcABwAGgAaABoAGgAaAB8AHwAfAB4AHQAcABsAHAAbABwAHQAeAB4A
HgAeABsAGwAbABoAHAAcABwAHAAbABsAGwAbABsAGQAZABkAFgAWABYAFgAYABcAFgAW
ABYAFAAUABQAEwAUABMAEgAYABcAFAAYABYAFgAWABYAEgASABMAEwATABMAEwATABMA
EwASABIAFAAUABUAFQAVABYAFgAWABQAFAAVABcAGAAYABkAGQAbABwAHAAcABwAHAAc
ABwAGwAZABkAGQAYABgAGAAWABUAEwASAA8ADAALAAsACgANABEAEgASABQAFAAUABQA
EgAQABAAEAAQABAAEAAQABAAEAAQABAAEAAQABAAEAAQABAAEAAQABIAEgASABMADwAP
AA8AEQAYAB8AJgAuADgARwBQAFwAcQCWALwA5AASATcBTgFWAUUBHQHsALMAegBJAC0A
IQAqAEMAVABaAGEAbAB2AIAAiwCWAJ0AowCkAKYAowCXAIoAggB/AHgAbgBoAGgAXwBP
ADwALAAkAB0AFgASAA8ADgAOABAAEQARABAADwAPAA8ADgAOAA4ADwARAA8ADQANAA0A
CwAMAAwACwANAA0ADQAMAAsACwALAAsADQANAA0ADQALAAsACgAKAAoACwALAAsACQAJ
AAkACQAHAAcABwAIAAsACwAKAAkABwAHAAcABwAHAAcABwAHAAYABgAGAAUABgAHAAcA
BwAHAAcABgAGAAUABQACAAEAAwACAAIAAAD+//7//f/7//j/9//2//b/8//y//D/7f/p
/+j/5f/j/+H/3//f/93/3P/a/9n/1v/U/9P/0f/P/8//z//O/8z/yv/J/8j/yP/J/8n/
y//O/9H/0//V/9f/3P/f/+L/5f/o/+z/8P/z//f/+P/6////AgAFAAgACAALAA0AEAAS
ABUAGAAYABkAGgAbAB0AIAAgACEAIgAjACcAJwAoACgAKgAqACoALAAtAC0ALgAuAC0A
LQAvADAALgAsAC4ALwAzADMANAA0ADQANAA0ADQAMAA1ADUANQAzADMAMwAzADMAMQAx
ADEANAA0ADQANAAzADMAMwAyADAAMAAwADAAMQAxADEAMQAzADEAMQAxADAAMAAwADAA
MAAvAC4ALgAuACwALAAsACwALgAuAC4ALgAtACwALAArACsAKgAqACoAKgArAC0AKwAq
ACgAKgAsACwALAAsACoAKgArACsALAAtAC4ALwAvAC8ALgAuAC0ALAAsACsALAAuAC8A
MAAuAC4ALwAxADQANAA1ADUANQA2ADYANgA4ADgAOAA4ADcANQA1ADUAMgAyADIAMAAw
AC8ALwAtACkAKQAqACoALAAvAC8ALgAuAC4ALgAuAC4ALAAsACwALAAsACwALAAsACwA
LAAsAC4ALgAuAC4ALgAuAC4ALgAsACwALAAtADEAMQAvADUAOgBBAEgAUgBcAGMAcAB8
AI0AqgDUAAIBLgFPAWQBbAFdATcBCAHVAKIAdQBZAE0AUABlAHgAgACJAJAAnACqALcA
wADFAMkAygDMAMkAvwC2ALIArQCkAJgAlgCYAJEAewBkAFQASgBBADoAOAA3ADQAMgA0
ADUANQA0ADUANQA1ADQANQA0ADQANQAzADEAMQAxAC8AMAAwAC8AMQAxADEAMAAvAC8A
LwAvAC8ALwAvAC8ALwAvAC4ALgAvADEAMgAzADEAMQAxADEALwAvAC8AMAAzADMAMgAx
AC8ALwAvAC8AMQAxADEAMQAuAC4ALgAtAC8ALwAuAC0AKwArACoAKgAtAC0AKgApACsA
KgAqACgAJgAmACUAIwAgAB8AHgAeAB0AHAAaABcAFQAUABEADwALAAkACQAHAAIAAAD/
//z/+v/5//f/9f/1//X/9P/y//X/9f/1//b/9v/1//b/+P/5//v//f///wIABQAIAAsA
EAASAA==
         </WaveFormData>
      </LeadData>
      <LeadData>
         <LeadByteCountTotal>10000</LeadByteCountTotal>
         <LeadTimeOffset>0</LeadTimeOffset>
         <LeadSampleCountTotal>5000</LeadSampleCountTotal>
         <LeadAmplitudeUnitsPerBit>4.88</LeadAmplitudeUnitsPerBit>
         <LeadAmplitudeUnits>��V</LeadAmplitudeUnits>
         <LeadHighLimit>2147483647</LeadHighLimit>
         <LeadLowLimit>268435456</LeadLowLimit>
         <LeadID>V3</LeadID>
         <LeadOffsetFirstSample>0</LeadOffsetFirstSample>
         <FirstSampleBaseline>0</FirstSampleBaseline>
         <LeadSampleSize>2</LeadSampleSize>
         <LeadOff>FALSE</LeadOff>
         <BaselineSway>FALSE</BaselineSway>
         <ExcessiveACNoise>FALSE</ExcessiveACNoise>
         <MuscleNoise>TRUE</MuscleNoise>
         <LeadDataCRC32>1582469815</LeadDataCRC32>
         <WaveFormData>
FQAVABUAFQAUABUAFgAXABcAGAAaABoAGwAbABsAHAAeAB4AHgAcABsAGwAaABoAFwAX
ABUAEwAPAA0ACwALAAsADAANAA8AEQARABEAEAAPAA8ADwANAAoACQAJAAoADAAMAAwA
CwALAAsACwALAAoACgAKAAoACAAJAAkACQAKAAoACgAJAAsADQAQABcAHgAjAC8APgBQ
AGgAigDAAP8APwF2AaMBwgHCAZ0BWgEKAawAXAAiAPz/7v8AABsAJwAtADIAOAA+AEMA
RwBQAFwAXABXAFAASQBAADcANAAxAC4AKwAoACgAJQAcABMACwADAAIAAQAAAP7//v//
/wIAAwADAAMAAwADAAIAAQD//////////wAAAAABAAEA/////wAAAAD//////v/6//3/
/v///wEA/v/+//3/+//7//z//f/+///////9///////+//7//f/6//r//f/9//v/+//7
//n/+//6//r/+v/5//n/+P/4//j/+P/4//b/9//3//f/9//0//T/9P/0//X/9P/0//T/
8v/w/+7/6//q/+v/7P/q/+b/5P/j/+H/3//e/9z/2P/V/9L/z//N/8r/yf/J/8X/w//A
/7//vP+3/7T/tP+w/67/rv+u/6z/rP+s/63/r/+t/63/r/+w/7X/tv+5/7z/w//G/8n/
zf/R/9P/1f/Y/97/4f/i/+f/6v/u//D/8v/x//P/9//5//z///8AAAEAAAABAAMABQAI
AAgACgAMAA0ADgAPAA8ADQANAA0ADgASABIAEgAUABYAFgAWABgAGAAXABcAGgAbABwA
HAAdABsAGwAbABsAHAAeACEAIgAgACAAIQAhACEAIQAgACAAIgAiACIAIgAiACIAIgAi
ACAAIAAgACAAHwAeAB0AHAAeABwAHAAbABkAGAAYABgAGgAZABkAGQAZABcAFwAWABYA
GAAYABgAGQAYABcAGAAXABYAFQAUABQAFAASABAAEQASABMAFAATABIAEQAQABAAEAAQ
ABAAEQASABIAEgAQABAAEQARABEAEQARABEAEQARABIAEwAWABcAFwAYABoAGgAbABsA
HQAeAB4AHgAcABoAGQAZABYAFgAVABUAFgAVABQAEwAOAA0ADAAMAA0ADwAPAA8ADwAO
AA0ADQAPAA0ADAALAAsADAAMAAwACgAJAAkACQAJAAkACAAIAAoACgAKAAsACgAJAAkA
CAAKAAkACQANABIAEwAWAB0AJQA0AEQAWgB2AJoAzQAJAUQBewGmAb4BtwGKAUYB8gCU
AEoAHAACAPr/DQAlAC8ANAA4ADwAQwBJAFAAVgBaAFsAWgBTAEoAQQA8ADcAMgAvACwA
LgAvACoAHQAPAAcABAABAP7//v/+/wEABAAFAAUABQAFAAUABAADAAUABQAFAAUABAAC
AAEA//8AAAEAAwAEAAMAAwACAP7//v/+//7///8BAAIAAgABAP7//v/+//7/AQABAP//
AQABAAAAAAD///z//P///////f/9//3/+//7//r/+v/6//v/+//6//r//P/8//z/+v/3
//f/9//3//j/+P/4//j/+P/2//X/9P/z//L/8f/v/+v/6//r/+j/6P/m/+X/4//h/+D/
3v/a/9f/1P/R/8//zv/N/83/yf/F/8L/wf++/7r/tv+1/7D/sP+w/7D/rv+v/67/rv+v
/63/rf+v/7D/s/+0/7f/uv+9/8D/w//H/83/z//R/9T/2//f/+H/5//q/+7/8P/y//X/
9//7//3//P///wAAAQAEAAUABwAJAAwADAAOABAADwAQABEAEQATABMAEwAUABUAFAAT
ABQAFwAYABkAHAAcABsAGwAeAB0AHgAeAB8AHwAfAB8AHwAdAB4AIAAgACIAIgAjACMA
IwAjACIAIgAiACIAIgAiACIAIgAiACIAHgAeAB4AHgAgACAAIAAgACAAHgAeAB0AHQAc
ABwAHAAcABsAGwAbABkAFwAXABYAGAAaABoAGgAYABYAFAAUABYAFgAWABYAFgAWABQA
FAASABIAEgAUABgAFwAUABQAFAAUABQAEgASABIAEgASABIAEgASABEAEAAOAAwADwAQ
ABIAEwAVABUAFQAVABUAFQAWABcAGAAZABkAGgAaABoAGwAbAB0AHgAeAB4AHgAcABsA
GwAaABoAGQAZABcAFQATABEADwAPAA8AEAARABMAEwATABIAEAAOAA0ADwANAAwACwAL
AAwADAAMAAoACQAJAAkACgALAAsADAAKAAoACgALAA0ADQAOAA4ADgANAA0ADQAUABkA
GgAjADEAQABSAGYAhgCyAOsAJQFeAZEBtAG8AZ0BXgEQAbgAZgAqAAQA9P8AAB8AMQAz
ADgAQgBIAEsAUQBYAGAAYgBhAFwAVwBQAEkARABBADwANwA4ADwANwAsACEAGQARAAoA
BQAGAAQAAAABAAQABQAFAAUABwAHAAYABQADAAMAAwADAAUABAAEAAMAAQABAAIAAgAE
AAUABQACAAAAAAAAAAEAAAAAAP///f/9//7///8AAAEAAQD//wEAAQAAAAAA///8//z/
/////wEAAQABAP///f/8//z//P/7//v/+v/6//r/+v/6//j/+f/5//n/+f/4//j/+P/4
//j/9v/1//T/8f/w/+//7f/r/+v/6//o/+T/4v/h/9//3//e/9z/2P/V/9L/z//N/8r/
yf/J/8X/wf++/73/uv+1/7L/sv+u/67/rv+u/6z/qf+o/6j/qf+p/6n/q/+s/7P/tP+3
/7r/vP++/8D/w//J/83/0f/W/9j/2//c/+H/5P/o/+r/7P/v//H/9f/3//r//f/+////
AAABAAMABQAEAAQABgAIAAkACgALAAsACwALAAsADAAPABAAEQAUABUAFAATABQAFgAV
ABUAGAAYABgAFwAXABkAGQAZABkAFwAYABoAGgAYABgAGQAZABkAGQAYABgAGAAYABgA
GAAWABYAFgAWABIAEgASABIAFAAUABQAFAAUABIAEgARABMAEgASABIAEAAPAA8ADwAP
AA0ADQAMAAoADAAMAAwADgAMAAoACgAMAAwADAAMAAoACgAIAAgACAAIAAgACAAIAAgA
BgAGAAYABgAGAAYABQAEAAQABAAFAAUABwAHAAcABwAJAAkACgALAAwADQANAA4ADgAO
AA8ADwARABIAEgASABIAEAAPAA8ADgAOAA0ADQALAAkABwAFAAMAAwADAAQAAwAFAAUA
BQAFAAQAAwADAAMAAQAAAP////8AAAAAAAD+//3//f/9///////+//7//P/8//z//f/+
////AQACAAAA/////wEABAAHAA4AGQAjADIAQgBaAHgAogDVABMBUgGHAagBsAGbAWQB
GAG8AGAAHADy/+D/7P8JABsAIwAoACwALgA3AD0AQgBIAEoARwBGAEEAOAAxAC4AKwAq
ACkAJgAkACUAJAAXAAkAAQD+//v/9P/0//T/8//0//X/9f/1//b/9//3//f/9//3//f/
9//3//b/9v/1//X/9f/2//b/9v/3//f/9P/0//T/9P/1//X/9v/2//X/9P/0//T/9P/3
//f/9f/3//X/9P/0//P/8P/w//P/8//z//P/8//x//H/8P/w//D/8//z//L/8v/x//D/
7//s/+3/7f/t/+3/7P/s/+z/7P/u/+z/6//q/+n/6P/n/+X/4//j/+P/4P/c/9r/2f/X
/9X/1P/S/87/y//I/8X/w//C/8H/wf+9/7n/tv+1/7L/sf+u/67/qv+m/6b/pv+k/6L/
oP+f/5//ov+j/6b/qP+s/6z/rv+w/7X/uP+7/7//xf/H/8n/zP/P/9H/0f/V/9v/4P/j
/+b/5f/n/+v/7f/u//H/8v/z//b/9//5//v/+v/6//z//v///wAAAQABAAMAAwADAAQA
CAAIAAgACgAKAAoACgAMAA4ADQANABAAEQASABIAEwATABMAEwATABIAEgATABIAEwAU
ABYAFwAXABcAFgAWABYAFgAWABYAFAAUABQAFAATABQAFQAWABQAFAAUABQAEgAQABAA
DwAQABAAEQASABEADwAOAA0ADwANAA0ADAAMAA4ADgAOAA0ACgAHAAYACgAKAAgACAAI
AAgACAAIAAgACAAJAAoACwAMAAoACgAJAAgABgAGAAcABwALAAsACwALAAsACwAMAA0A
EAARABEAEgASABIAEwATABMAFAAUABQAEgAQAA8ADwAOAA4ADQANAAwACwAKAAkABwAH
AAcACAAJAAsACwALAAoACAAGAAUABQADAAIAAQABAAIAAgACAAAA////////AAABAAEA
AgAAAAAAAAABAAEAAQACAAIABAABAAEABwAOABEAGAAhADEARABaAHgAqADkACUBYQGS
AbUBxAGwAXcBKgHOAG4AKAD8/+b/7v8MAB8AJQApAC4ANAA6AD0AQwBOAFAATABLAEgA
PwA2ADEAKgAlACAAGwAeACAAGQAMAAMAAQD7//b/9f/0//T/+P/7//z//f/9//3/+//7
//r/+f/7//v/+//7//v/+v/6//n/+f/5//r/+v/8//3//f/6//j/+P/4//n/+//8//z/
+//4//j/+P/4//f/9//1//f/+f/4//j/9//0//T/9//3//j/+f/6//n/9//2//b/9v/3
//f/9v/2//b/9v/2//T/8//z//P/8//0//T/9P/0//P/8P/u/+z/7f/s/+v/6f/l/+X/
5f/i/+L/4P/f/93/2//a/9j/1P/Q/8z/yP/F/8P/w//E/8H/v/+8/7v/uP+z/7D/sP+s
/6z/rP+s/6r/qf+o/6j/qf+q/6v/rv+w/7b/uP+8/8D/xP/G/8j/y//P/9H/0//W/9r/
3f/e/+P/6v/u//D/8v/z//X/+f/7//7/AQACAAMAAgADAAUABwAFAAQABQAGAAcACAAJ
AAkACgALAAwADgAOAA4ADgAQABAAEAAQABIAFAATABMAFgAXABgAGAAZABsAGwAbABsA
GQAaABwAHAAaABoAGwAbABsAGwAaABoAGgAaABoAGgAcABwAHAAcABgAGAAYABgAGAAY
ABgAGAAWABQAFAATABUAFAAUABQAFAATABMAEwAVABMAEwASABIAFAAUABQAEwAQAA0A
DAAOAA4ADgAOAA4ADgAMAA4ADAAMAAwADAAMAAwADAAMAAwADAAMAAwADAAOAA4ADQAM
AAwADAANAA0ADQANAA0ADQANAA0ADgAPABIAEwATABQAFAAUABUAFQAWABgAGQAaABkA
FgAUABMAFAAUABMAEwAQAA0ACgAHAAYABwAIAAoACQALAAsACwANAAwACwALAAsACQAI
AAcABQAGAAYABgAEAAMAAwADAAUABQAEAAQABAAEAAQABQAHAAcACAAIAAQAAwAFAAcA
CgANABQAGwAnADYARgBaAHgApADXABMBTgGDAagBugGpAXQBKgHSAHwAOgAOAPL/9P8N
ACEAJQAsADQAOgA/AEUATgBUAFYAUQBOAEcAPgA3ADQAMQAqACMAIgAoACcAHAARAAUA
AQD+//n/9v/6//r/+f/7//v/+v/5//v/+//6//n/+//7//v/+//8//z//f/9//z/+//7
//r/+v/7//v/+P/4//j/+P/5//f/+P/4//f/9//4//n/+v/6//n/9v/3//f/9v/2//X/
9P/0//f/9//1//X/9f/z//T/9P/1//b/9v/1//P/8v/w//D/8P/u/+//7//v/+//8P/w
//D/8P/u/+z/6//q/+n/6P/n/+X/5f/l/+X/4v/g/97/3f/b/9j/1v/T/87/zP/K/8j/
x//C/8H/wf+9/7n/tv+1/7L/sf+u/67/qv+m/6b/pv+k/6X/pP+k/6X/o/+j/6X/pv+r
/6z/r/+y/7X/uP+7/7//xP/H/8r/zv/T/9f/2f/f/+L/5v/o/+r/6//t//H/8//0//f/
+P/5//r/+//9////AQACAAUACAAGAAYABgAFAAYABwAIAAoACgAKAAoADAAMAAwADAAO
AA4ADQANABAADwAQABAAEQASABMAFAAVABMAFAAWABYAFAAUABUAFQAVABUAFAAUABYA
FgAWABYAFAAUABQAFAAUABQAFAAUABEAEAAPAA4ADwAOAA8ADwANAAwADAAMAAwACwAL
AAsADAALAAwADAAJAAoACQAIAAoACAAGAAYABgAGAAYABgAIAAgABgAGAAgACAAIAAoA
BwAFAAQABAAEAAIAAgAEAAQABAAEAAQAAgACAAIAAgAEAAQABAAEAAMAAgAAAP7/AQAC
AAQABQAGAAUABAADAAMAAwAEAAUABwAJAAoADAANAAwADAALAA0ADgAOAA4ADgAMAAsA
CwAKAAoACQAJAAkABwAFAAMAAAD///7//v8AAAMABAAFAAMAAgABAAEAAQD///7//f//
/wAAAAAAAP3/+//6//n/+v/7//v//P/8//z//P/9//3//f/+//7/AAD//////f8AAAcA
DAARAB0ALAA8AFIAcgCcAM0ABwFGAX0BogGwAZcBYAEWAboAXgAcAPj/5P/q/wcAHQAj
ACgALAAuADMANwBCAEwATgBLAEwARQA8ADMALAAnACoAKwAqACoAKQAiABUACQABAP7/
/f/4//T/8v/z//b/9//3//f/+f/5//j/9//3//f/9//3//f/9v/2//X/9//3//j/+P/3
//f/9v/y//L/8v/y//P/9f/2//b/9f/y//L/8v/y//P/8//x//P/8//y//L/8f/w//D/
8//z//H/8f/x/+//7//u/+7/7v/v/+//7v/u/+7/7v/u/+z/6//r/+v/6//q/+r/6v/q
/+j/5v/l/+T/4//i/+H/3//f/9//3//c/9r/2P/X/9X/1f/U/9L/zv/J/8b/w//B/77/
vf+9/7n/t/+0/7P/sP+t/6r/qv+m/6T/pP+k/6L/oP+e/53/nf+e/5//ov+k/6f/qP+r
/67/sf+0/7f/u/+//8H/w//G/8z/z//Q/9X/2v/e/+D/4v/j/+X/6f/r/+7/8f/y//P/
9v/3//n/+//7//r/+//8//3//v//////AQABAAEAAgAEAAQABAAGAAgACAAIAAoACAAH
AAcACgAJAAoACgALAAwADQAOAA8AEQASABQAFAASABIAEwATABIAEQAPAA4ADwAQABEA
EgAQABAAEAAQAA4ADgAOAA4ADgAOAA4ADgAMAAoACgAJAAkACAAIAAgACgAJAAkACQAJ
AAcABwAGAAUABgAFAAQABAAEAAIAAgACAAIAAgACAAIAAgAAAAAAAAAAAAIAAgABAAAA
AAAAAAEAAQABAAEAAQABAAEAAQACAAMABAAFAAUABgAKAAoACwALAAkACgAKAAoACAAG
AAUABQAEAAQAAwADAAEA///9//v/+//7//v//P/9//////////3//P/7//v/+//5//j/
9//3//j/+P/4//r/+f/5//n/+P/3//X/9P/1//b/9//5//f/9//4//j/+P/1//f/+f/+
/wcADgAXACMANABGAGIAjgDGAAUBQwF6AaEBsgGkAXMBLAHSAHQAKgD6/+D/4P/6/w8A
EwAXACIAKAAsAC8ANwBCAEYAQAA7ADoAMwAmACEAIgAfABoAFwAWABIACwAEAP3/9f/x
/+z/6//q/+r/6v/r/+7/7//v/+//8f/x//D/7//u/+3/7P/r/+3/7P/s/+v/6f/p/+r/
6v/s/+3/7f/q/+z/7P/s/+3/7P/s/+v/6f/q/+r/6v/q/+n/6f/n/+n/6f/o/+j/5//l
/+b/6v/r/+j/5//m/+P/5f/k/+T/5P/l/+X/5P/k/+b/5v/m/+T/5f/l/+X/5f/j/+L/
4f/g/+L/4P/f/97/3f/c/9v/2f/V/9X/1f/S/9D/zv/N/8v/yf/I/8b/wv/B/77/u/+5
/7b/tf+1/7H/rf+q/6n/pv+l/6L/ov+e/5r/mv+a/5j/mP+Y/5n/m/+b/5v/nf+e/6T/
pv+q/67/sf+0/7f/u/+//8H/w//G/8z/z//Q/9X/2f/c/93/3v/h/+P/5//p/+r/7f/u
/+//7//v//D/8f/y//L/9P/2//f/+P/5//n/+f/5//n/+v/9//7///8CAAMAAgABAAIA
AwADAAQACAAIAAgABwAHAAcABwAHAAcACQAKAAwADAALAAoACgAJAAkACQAIAAgACAAI
AAgACAAJAAoACwAMAAgACAAIAAgABwAGAAUABAAFAAQABQAFAAUABAAEAAQABAADAAMA
AwADAAEAAQAAAP7/AAAAAAAAAAD+//z//P/+//7//v/+//7//P/9//7///8AAP7//v/+
//7//P/8//z//P/+//7//f/8//r/+v/7//v////////////9//3//v///wAAAQABAAIA
BgAGAAcABwAFAAYABgAGAAcABgAGAAcABAAEAAMAAwD///3/+//5//f/9//3//j/+f/7
//v/+//7//r/+f/5//f/9f/0//P/8f/y//L/8v/z//P/9P/1//T/8//x//D/8v/y//L/
8//x//H/8v/y/+7/7//x//H/+P///wIAAwALABgAKAA+AFgAfACxAO0AJgFfAYwBpgGl
AX4BPAHmAIgAOgAGAOT/3P/z/wsAEQAWACAAJgArAC8ANgA+AEAAQQBCADsAMgApACQA
HwAaABkAFgAWABUAEAADAPn/8f/s/+f/5P/m/+b/5//q/+v/6//r/+v/6//q/+n/6//r
/+v/6//q/+j/5//l/+P/4//k/+T/5v/n/+f/5P/m/+b/5v/n/+f/6P/o/+f/5P/k/+T/
5P/l/+X/4//l/+X/5P/k/+P/4v/i/+X/5f/k/+P/4v/f/+D/4P/h/+L/4v/h/9//3v/g
/+D/4P/e/93/3f/d/93/3P/c/9z/3P/d/9z/3P/c/9n/2P/X/9X/0//T/9P/0P/M/8r/
yf/H/8X/xP/C/77/vP+6/7j/t/+x/6//rv+p/6n/pv+l/6L/of+e/57/mv+X/5b/lf+S
/5L/kv+T/5X/lf+V/5f/mP+b/5z/n/+i/6f/qv+t/7H/t/+5/7v/vv/F/8n/y//R/9T/
2P/a/9z/4P/j/+j/6//s/+//8P/x//L/8//1//f/+f/6//3/AAAAAAAAAAD//wAAAQAC
AAQABAAEAAQABgAIAAgACAAKAAgABwAHAAoACQAKAAoACwAOAA8AEAARABAAEAARABAA
EAAQABEAEQATABMAEgASABAAEAAQABAAEQASABMAFAASABIAEgASABQAFAAUABQAFgAU
ABQAEwATABIAEgASABUAFQAWABcAGgAZABoAGgAcAB4AHgAeAB4AHAAaABoAHAAcABwA
HAAdAB4AHQAeAB0AHAAbABwAGgAbABoAHAAcABwAHAAcABwAHAAcABwAHAAcABwAGwAa
ABgAFgAYABgAGQAZABsAGwAbABsAGQAZABoAGwAcAB0AHQAeACAAIAAhACEAIQAiACIA
IgAjACIAIgAjACIAIgAhACEAHQAbABkAFwAXABcAFwAYABoAHQAeAB8AIgAiACIAIwAl
ACMAIgAhACEAIgAiACIAJQAlACYAJwApACkAKAAoACoAKgAqACsAKgApACkAKAAqACsA
LQAvADIANQA6AEUAVwBmAHgAlgC8AOwAJwFjAZoBwwHaAdABowFeAQoBsABmADoAIAAY
ACwARwBPAFMAWgBgAGgAbwB1AHwAggCAAH8AfgB3AG4AZwBkAF8AYABhAGAAYABdAFIA
RQA5ADMALgArACYAJAAoACkAKwArACoAKQApACkAKAAnACcAJwAnACcAJwAmACYAJQAl
ACUAJgAmACYAJwAnACQAIgAiACIAIwAjACQAJAAjACIAIgAiACIAIwAjACEAIwAhACAA
IAAfAB4AHgAhACEAIQAhACEAHwAdABwAHAAcAB0AHQAcABwAGgAaABoAGAAVABUAFQAV
ABYAFgAWABYAGAAWABUAFAARABAADwANAA0ADQANAAoABwAEAAIA//////7//P/4//X/
8v/v/+3/6v/p/+n/5f/h/97/3f/a/9n/1v/W/9L/0P/Q/9D/zv/L/8r/yv/L/8z/zf/Q
/9L/1f/W/9n/3P/h/+T/5//r/+//8f/z//b//P///wAABQAJAAwADQAOABEAEwAXABkA
GAAbABwAHQAgACEAIwAlACQAJAAmACgAKQAqACsAKwAtAC0ALQAuADAAMAAwADIANAA0
ADQANgA0ADMAMwA2ADUANgA2ADcAOAA5ADoAOwA6ADoAOwA6ADwAPAA9AD0AOwA7ADoA
OgA4ADgAOAA4ADgAOAA4ADgANgA2ADYANgA2ADYANgA2ADgANgA2ADUAMwAyADIAMgAy
ADEAMQAxAC8ALQAtACwALAAuAC4ALgAuACwAKgAqACwALAAsACwAKgAqACgAKAAoACgA
KAAqACgAJwAnACgAJAAiACIAJAAkACQAJAAlACYAJwAoACYAJAAiACAAHgAeAB0AHAAf
ACAAIgAjACQAIwAiACEAIgAjACUAJwAnACcAJgAmACgAKAApACkAKQAqACoAKgAoACQA
IQAfACEAIgAiACMAIAAdABoAFwAXABcAFwAYABkAGwAbABsAGgAYABYAFQAVABMAEgAR
ABEAEgASABIAFAATABMAEwATABMAEgASABAAEAAQABEAEQARABIAEgAQAA8ADwATABgA
IQAkACsAOQBKAFwAdgCcANIAEQFNAYQBrwHKAcQBlQFUAQIBogBMABYA+P/w/wQAHwAr
ADEANgA6AD4AQwBHAEwATgBQAFEATABBADgAMwAwAC8ALgApACoAKgAlABwAEQAHAAMA
AAD9//7/AAD+//3//v////////8AAAEAAQABAP/////////////+//7//f//////AAAA
AP7///////z//v/+//7////+//7//f/7//r/+v/6//r//f/9//v//f/9//z//P/7//r/
+v/9//3/+v/5//j/9f/3//b/9v/2//n/+f/4//j/9v/2//b/9P/1//X/9f/1//L/8v/y
//L/9P/y//H/8P/v/+7/7f/r/+n/6f/p/+b/5v/k/+P/4f/b/9j/1P/O/8//zv/N/83/
yP/H/8f/w//A/7z/uv+2/7X/sv+y/67/q/+q/6n/pv+o/6j/qf+r/6v/q/+t/67/sf+y
/7X/uP+7/77/wf/F/8v/zf/P/9L/2P/b/9z/4f/k/+j/6v/s/+3/7//z//X/+P/7//z/
/f8AAAEAAwAFAAQABAAGAAgACwAMAA0ADQANAA0ADQAOAA4ADgAOABAAEgASABIAFAAV
ABUAFgAaABkAGgAaABsAGwAbABsAGwAdAB4AIAAgAB4AHgAfAB8AIQAhACAAIAAgACAA
IAAgAB4AHgAeAB4AHQAeAB8AIAAeAB4AHgAeAB4AHAAcABsAGQAYABgAGAAaABkAGQAZ
ABsAGQAZABgAFQAWABUAFAAaABoAFgAYABYAFgAWABYAFAAUABQAFAAWABYAFgAWABQA
FAATABIAFAAUABUAFQAXABcAFwAXABUAFQAWABcAGgAbABsAHAAcABwAHQAdAB8AIAAg
ACAAIAAeAB0AHQAeAB4AHQAdABkAFwAVABMADwAPAA8AEAASABUAFgAXABcAFgAVABUA
FQATABIAEQARABIAEgASABAADwAPAA8AEQARABAAEAAQABAAEAARABEAEQASABIAEgAP
AA8ADwAUABsAHgAjAC8AQgBUAGYAigC8APMALQFqAaEByAHWAcEBigE+AeIAhAA8ABAA
+v8CACEAMwA3ADoAQgBGAEsATwBYAGAAYgBhAF4AWQBOAEMAPgA9ADgAMwAyADQAMQAm
ABsAEwAPAA4ACQAGAAYACAAJAAwADQANAA0ADQANAAwACwAOAA8AEAARAA8ADgAOAA0A
CwALAAwADAAMAA0ADQAKAAoACgAKAAsADQAOAA4ADQAMAAwADAAMAAsACwAJAAsACwAK
AAoACQAIAAgACwALAAsACwALAAkACQAIAAgACAAJAAkACAAIAAgACAAIAAYABgAHAAgA
CQAIAAgACAAIAAcABAACAAAAAAAAAAAA///9//3//f/6//j/9v/1//P/8f/w/+7/6v/n
/+T/4f/f/9z/2//b/9f/1f/S/9H/zv/L/8j/yP/E/8T/xP/E/8L/v/++/77/v//B/8H/
w//E/8n/yv/N/9D/1f/Y/9v/3//k/+f/6v/u//T/9//4//3/AQAEAAUABgAIAAsAEAAT
ABIAFQAWABcAGAAZABsAHQAcABwAHgAgACMAJAAlACUAJgAnACgAKgAqACoAKgAsACwA
LAAsAC4ALgAtAC0AMAAzADQANAA1ADUANQA1ADUAMwA0ADYANgA2ADYANwA3ADUANQA0
ADQANQA2ADcAOAA2ADYANgA2ADIAMgAyADIANAA0ADQANAA2ADQANAAzADMAMgAyADIA
MgAxADEAMQAvAC0ALQAsAC4AMAAwADAAMAAuACwALAAqACoAKgAqACsALAArACwALAAq
ACoALAAsACwALAAsACwALAAsACwALQAuAC8AMAAwADAALwAuACwALAAtAC0ALwAvAC8A
LwAvAC8AMAAxADQANQA1ADYANgA2ADcANwA4ADoAOwA8ADwAOgA5ADkAOAA4ADcANwA3
ADUAMwAxAC8ALwAvADAAMQAzADMAMwAxADAALwAvAC8ALQAsACsALQAuAC4ALgAsACsA
KwArAC0ALQAsACwALAAsACwALQArACsALAAsADIAMQAvADMAOAA7AD4ARQBRAFwAbgCG
AKQAzgAHAUUBgAGxAdQB4gHNAZoBUgH8AKYAYgA6ACYAKABBAFUAWwBgAGIAaABzAHsA
ggCGAIYAhQCCAH8AdgBtAGoAZwBgAFkAXABgAF0AUABBADkANwAwACsALAAsACoAKwAw
ADEAMQAxADMAMwAyADEAMwAzADMAMwAxADAAMAAvAC0ALQAuAC4AMAAxADEALgAwADAA
MAAxADAAMAAvAC0ALgAuAC4ALgAwADEAMAAzADMAMgAyADEALAAsAC8ALwAwADEAMgAx
ADEAMAAwADAAMQAxADAAMAAwADAAMAAuAC0ALQAtAC0ALAAsACwALAAsACoAKQAoACkA
KAAnACUAIwAjACMAIAAcABoAGQAXABYAFgAVABIADwAMAAkABwADAAEAAAD7//n/9v/1
//L/7//s/+z/6P/o/+j/6P/m/+b/5v/n/+n/6f/p/+v/7P/v//D/8//2//v//v8BAAUA
CwANAA==
         </WaveFormData>
      </LeadData>
      <LeadData>
         <LeadByteCountTotal>10000</LeadByteCountTotal>
         <LeadTimeOffset>0</LeadTimeOffset>
         <LeadSampleCountTotal>5000</LeadSampleCountTotal>
         <LeadAmplitudeUnitsPerBit>4.88</LeadAmplitudeUnitsPerBit>
         <LeadAmplitudeUnits>��V</LeadAmplitudeUnits>
         <LeadHighLimit>2147483647</LeadHighLimit>
         <LeadLowLimit>268435456</LeadLowLimit>
         <LeadID>V4</LeadID>
         <LeadOffsetFirstSample>0</LeadOffsetFirstSample>
         <FirstSampleBaseline>0</FirstSampleBaseline>
         <LeadSampleSize>2</LeadSampleSize>
         <LeadOff>FALSE</LeadOff>
         <BaselineSway>FALSE</BaselineSway>
         <ExcessiveACNoise>FALSE</ExcessiveACNoise>
         <MuscleNoise>TRUE</MuscleNoise>
         <LeadDataCRC32>2341959070</LeadDataCRC32>
         <WaveFormData>
GAAYABgAGQAYABkAGQAZABoAGwAdAB0AHwAfAB8AHwAgACEAIQAfAB8AHwAeAB4AGwAa
ABoAGgAYABUAFAAUABQAFQAVABUAFgAWABYAEgAUABMAEwASABAADgAMAAsACwALAAsA
CwAMAAwADQAPAA0ADAAMAAwACgAMAAwADQANAA0ADAAKAAwACQAJAA4AEwAVAB8AMQBJ
AGoAlADQABgBWwGbAdAB9AH1AcgBfQEQAZQAMwD+/9r/zP/e//f///8AAAEAAwAEAAQA
BgAOABQAFAANAAgAAgD9//j/9v/0//X/9f/2//j/9//1//X/9P/y//T/+P/6//v/+//9
/wAAAQACAAIAAwADAAQABAACAAEAAAACAAMAAwAEAAUAAwADAAIAAgABAAEAAQD//wAA
AQACAAMAAgABAAAA//8BAAEA/////wEAAQABAAEAAQABAAAAAAD+//7/AQABAP/////+
//7/AAD/////AAD//////f/9//v//P/8//z/+//6//v//f/9//z/+//5//z/+//6//r/
+f/4//b/8//y//L/8v/y/+7/6//q/+j/6P/k/+L/4P/c/9z/2v/Y/9X/1P/T/9D/zv/L
/8v/yv/D/8L/v/+6/7v/u/+6/7n/vP+9/7v/vv+9/73/v//C/8X/xv/K/8v/z//U/9j/
3v/h/+P/5f/n/+z/7v/x//P/9f/4//r//P/6//3//v///wIAAwADAAMAAwADAAMABQAG
AAcACQAKAA0ADQAOAA4ADQAMAA0ADgAQAA8ADwAQABIAEgASABMAEwATABMAFQAYABkA
GgAbABoAGQAaABkAGgAbAB4AHwAdAB0AHgAeAB4AHgAbAB0AHwAgACAAIAAgACAAIAAe
AB4AHwAfAB4AGwAbABwAHgAeABwAHAAcABoAGAAYABcAFwAXABcAFwAXABYAFgAVABYA
FgAXABgAGgAXABUAFQAWABUAFAATABMAEwASABIAFAAUABQAFAATABIAEAAPAA8ADwAP
AA8AEQARABEAEAAQABAAEAASABIAEgASABIAEAARABIAEwAVABUAFgAXABkAGQAbABsA
GwAbABwAHQAdABsAGwAbABgAGAAXABYAGQAaABkAFwATABIAEQARABEAEQASABIAFAAQ
ABAADwAPAA4ADQAMAAsACwALAAsACQAJAAkACAAIAAkACQAIAAgACAAGAAgABgAHAAcA
BwAKAAgACAALAA0ADAALAA0AEwAfADUAUgByAJwA1gAXAVkBlAHGAeUB3AGpAVgB6ABv
ABoA8v/a/9L/5f/5/wAAAQABAAAAAgAGAAgADAAOAA0ACgAGAAEA/P/4//T/8//z//T/
9v/7//3/+f/y//L/8v/y//L/9f/5//v//v///wAAAAD/////AAAAAAEAAQABAAQAAQD/
//7//f8AAAEAAQACAAEAAQABAP////////////8BAAEAAQABAP/////9//3/////////
/////////v/+//z//P///////f/9//z//P/8//v/+//8//v/+//5//n/+v/8//3//v/6
//j/+P/5//z//P/8//v//f/7//n/+P/2//b/9f/z//D/8P/w//D/7f/r/+v/6v/q/+b/
5P/i/9z/3P/a/9j/1f/U/9P/0P/M/8n/yf/I/8P/wv+//7r/u/+7/7r/uf+7/7v/uP+6
/7v/u/+9/8D/wf/C/8b/x//I/8z/z//U/9j/2//e/+H/5f/o/+z/7//z//b/+P/6//r/
/f/+////AQABAAAA//8DAAMAAwAFAAYABwAJAAoACQAJAAoACgAMAAwADgAQAA8ADQAM
AAwADwAQABEAEwATABMAEwAVABgAGQAaABsAGgAZABoAGQAYABcAGAAXABoAGwAdAB4A
HgAeABsAHQAdAB4AHgAeAB4AHgAeABwAGgAbABsAGgAbABsAHAAeAB4AHAAcABwAHAAa
ABoAGQAZABkAGQAZABgAFgAVABMAEwAUABYAGAAWABMAEQARABUAFQAVABUAEwATABIA
EQAOAA4ADwAPABUAEwASABIAEgASABIAEAAQAA8ADwARABEAEQARAA8ADwAPAA4ADwAQ
ABEAFAAUABQAFAAUABQAFQAWABcAFQAVABYAFwAZABkAGwAbAB0AHQAeAB8AHwAdAB0A
HQAaABoAGQAYABgAGAAWABMAFAAUABQAFQAVABUAFgAWABUAEAAPAA0ADwAOAA0ADAAL
AAsACwALAAkACQAJAAgACgALAAsACgAKAAoACAAKAAwADQANAA0ADAAMAAwACwAPABAA
DQAVACMAMwBHAGIAiAC4APQANQFzAawB1AHbAbgBcQEOAZwAOQACAOL/0v/g//v/CQAI
AAcADQAMAAoAEAAWABoAGgAXABAAEAANAAYAAgAAAP3//f8CAAgABwABAP///v/+//z/
+v/+/wEA//8BAAQABQAGAAYABwAHAAgACAAFAAUABQAIAAoACQAJAAkACQAJAAgACAAJ
AAkACQAHAAkACQAJAAkACAAHAAYABQAGAAcABgAHAAkACQAJAAkABwAHAAYABgAEAAQA
BwAHAAkACQAIAAgABgAFAAUABgAFAAUAAwADAAEAAgACAAIAAwACAAMABQAEAAQABAAD
AAMAAQD///7//P/8//v/+f/3//j/+f/6//b/8//y//D/8P/s/+r/6P/i/+L/4P/e/9v/
2v/Z/9b/0v/P/8//zv/I/8j/xv/C/8L/w//D/8P/wP+//7v/vP++/7//wv/G/8j/yv/P
/9H/0v/W/9n/3v/k/+f/6v/t/+//8P/y//P/9//6//z//v8AAAMABAAFAAgACQAJAAkA
DQANAA0ADwANAA0ADgAOAA8ADwAQABAAEAAQABIAFAAVABUAFgAYABgAGAAYABkAGQAZ
ABkAGwAaABsAHAAdAB0AHQAfAB8AHQAdAB8AHwAfAB8AIAAgAB4AHgAbAB0AHwAgACAA
IAAfAB4AHQAaABgAGQAZABgAGAAZABsAHgAaABgAGAAYABkAGAAZABkAGQAZABkAGQAY
ABYAFQATABIAEgATABQAFAARAA8ADwATABMAEwATABMAFAATABIAEQAQABAAEAAPAA8A
DwAPAA8ADwANAA0ADQAMAAwADAAMAA4ADgAOAA4ADgAQABEAEgATABMAEwAUABUAFwAX
ABkAGQAZABkAGgAbAB0AGwAbABsAGAAYABcAFgAWABYAFAARABAAEAAQABEAEQARABIA
EgARAAwACwAJAAsACgAJAAgABwAHAAcABwAFAAUABQAEAAYABwAHAAYABAAEAAIABAAG
AAcABwAHAAgABAACAAMABQAEAAkADwAXACcAPwBeAIYAtgD0ADkBgQG+AegB8wHaAZkB
NgG4AEUA/P/W/8b/0P/t//v//v////3//P8AAAQABgAIAAoABwAEAAAA+f/2//T/8v/z
//P/8v/y//X/9//1//D/7v/y//L/8P/z//f/+f/6//v//P/8//3//f/+//7//f/9//3/
AAD+//3//f/9//3//f/8//z//////////f/9//3//f/9//3//f/9//3//f/9//v/+//9
//3//f/9//v/+//6//r/+P/4//v/+//7//v/+v/6//j/9//3//j/+v/7//r/+//4//j/
9//2//b/9P/0//X/9v/2//b/9f/3//X/8//y//L/8v/x/+//7P/s/+z/7P/n/+X/5f/k
/+L/3v/c/9r/1P/U/9L/0P/P/87/zf/K/8T/wf/B/8D/vv++/7z/uP+1/7X/tP+z/7H/
sf+u/7D/tP+1/7j/vP+7/7z/wP/B/8X/yv/O/9T/1v/Z/9z/3//h/+L/5P/l/+r/7v/x
//T/8//1//X/9f/4//n/+f/5//v/+//7//3/+//7//z//P//////AAAAAAIAAgAEAAYA
CAAHAAcACAAIAAgACAAJAAsACwALAA0AEAARABIAEwARABEAEwATABIAEQASABEAEgAT
ABUAFgAWABYAEwAVABcAGAAYABgAFgAWABYAFAAWABcAFwAWABUAFQAWABgAFQASABEA
EAARABAAEQARABAADwAOAA0ADgAOAA8ADwAOAA4ADwAQAA4ACwAJAAkADQAMAAoACgAK
AAoACgAKAAkACQALAAsACwALAAkACQAJAAgACAAIAAgACgALAAwADQAOAAwADQAOAA8A
EQARABIAEwATABMAFQAVABUAFQAWABcAFwAVABUAFQASABIAEQAQABIAEgAQAA0ADAAM
AAwADQANAA0ADgAOAA0ACAAHAAUABwAGAAUABAABAAEAAQABAAAA///+//z///8BAAIA
AgACAAIAAAACAAAAAQABAAEAAgAAAP7/AwAFAAQABQANACEAOQBVAHwAtAD2ADwBfQG1
AeAB8gHXAZYBNwG6AEYA/f/Y/8L/yv/m//f/+f/6//n/+f/4//j//P8EAAYAAgD///7/
+v/1//D/7v/q/+n/5//q//D/8//t/+3/7v/u/+z/6v/s//H/9f/3//r/+//8//z/+f/5
//r/+v/5//n/+f/8//r/+f/5//n/+//7//r/+v/7//v/+//5//n/+f/5//n//f/9//3/
/f/8//v/+P/3//n/+f/5//n/+f/5//j/+P/0//T/9//3//j/+f/5//r/+f/3//b/9v/5
//n/9//3//f/+P/4//j/9v/0//T/9f/2//b/9v/1//P/8f/v/+7/8P/w/+//7f/o/+j/
6P/o/+X/4//j/+L/4v/e/9z/2v/T/9L/z//M/8r/yv/K/8j/xv/D/8P/wv+8/7z/uv+2
/7f/t/+2/7X/tf+1/7L/tP+4/7n/vP/A/8L/xP/J/8v/zP/Q/9P/2P/a/93/4P/j/+X/
5v/o/+n/7v/y//X/+P/2//n/+v/7//7/////////AQABAAEAAwAAAP/////+/wAAAQAD
AAQABgAGAAgACgAIAAcABwAIAAoACgAKAAsACwALAAsADQAQABEAEgATABMAEwAVABUA
EwATABUAFQAVABUAFgAWABYAFgATABUAFQAWABYAFgAWABYAFgAUABQAFQAVABQAEwAT
ABQAFgASABAAEAAQABEAEAARABEADwAPAA8ADwARABAAEAAPABAAEAARABIAEQANAAoA
CQALAAsACwALAAsACwAKAAkACgAKAAoACgAKAAwADAALAAsACQAJAAkACQAJAAkACQAI
AAgACAAIAAoACAAIAAgACAAIAAkACgALAA0ADQAOAA8AEQARABMAEwAVABUAFgAXABUA
EwATABMAFAAUABMAEgARABAADQAJAAkACgALAA0ACwALAAwADAAOAAoACgAJAAcABgAF
AAQAAwADAAMAAwABAAEAAQAAAAIAAwADAAIAAgACAAAAAgACAAMAAwADAAAA/v8AAAEA
AQACAAUACQARACEANwBQAHQApADeAB0BXwGaAcYB2wHGAYsBMgG+AE0ACADk/8z/zP/j
//X/9v/3//v//P/8//7/BAAKAAoABQACAP7/9//0//L/8P/r/+n/7P/y//X/8//v/+7/
7v/w/+7/7v/z//X/8//1//X/9f/0//T/9f/3//j/9//3//f/+v/7//v//P/9//z/+//5
//j/+//7//v/+f/3//f/9//3//f/9//3//f/+P/5//j/+f/3//f/9//3//f/9//2//b/
9v/2//n/+f/3//f/9v/2//j/9//3//j/9//3//X/9f/z//T/9P/0//L/8P/w//H/9P/0
//T/8//1//P/8f/w//D/8P/v/+3/6v/q/+r/6v/n/+X/5f/k/+D/3P/a/9j/1f/W/9X/
1P/Q/87/zP/I/8b/w//D/8L/vv++/7z/uP+1/7X/tP+z/7T/tf+z/7b/tf+1/7f/uv+9
/77/wv/D/8j/zP/P/9T/2P/b/97/4f/m/+j/6//t/+//8v/0//b/9v/5//r/+//8//3/
/f/9/////////wEAAgADAAUABgAGAAUABQAEAAQABAAGAAgACAAHAAcACAAKAAoACgAL
AAsACwALAA0ADAANAA4ADwARABEAEwATABEAEQATABMAEwATABQAFAAWABYAEwAVABUA
FgAWABYAFgAWABYAFAAUABUAFQAUABIAEQARABIAEgAQABAAEAASABAAEAAPAA0ADQAN
AA0ADgAOAA8ADwANAAwADAAMAA4ACwAJAAkACQAJAAkACQAKAAsACwALAAwADAANAA0A
CgAJAAgABwAJAAcABwAKAAgACAAIAAgACAAIAAcABwAJAAkACQAJAAcABwAHAAYACAAI
AAgACgAIAAgACAAIAAgACQAKAAsADAANAA8AEQASABEAEgARABMAEwAUABUAEwARABEA
EQASABIAEQAQABIAEgAQAA0ACwAKAAkACQAMAA0ADwAQAA8ACgAJAAcABwAGAAUABAAE
AAUABgAHAAUAAwABAP7///8BAAIAAgACAAIAAAACAAQABQAFAAUABgAGAAQAAwABAAIA
BQAHABEAIwA5AFQAegCqAOIAIwFnAaYB1AHjAcYBhQEqAbIAPwD8/9z/yv/O/+v///8A
AP/////8//z//v8GAA4ADgAJAAgABAD///r/9P/w//P/9//4//j/+f/3//P/8P/w//L/
9v/2//P/8//3//r/+//8//z//P/9////AAD9//3//f8AAAAA////////AQABAAAAAAAA
AP///v/7//v/+//7//v//////////////////f/9//3//f/9//3//f/9//z//P/8//z/
//////3//f/8//z/+v/5//n/+v/7//v/+f/5//n/+v/6//r/+v/4//j/+f/4//j/+P/3
//f/9f/z//L/8v/y//H/7//u/+7/7v/u/+v/6f/p/+j/5v/i/+D/3v/Y/9j/1v/U/9H/
0P/P/8z/yv/H/8f/xv/A/8D/vv+6/7v/u/+6/7n/uP+3/7P/tP+4/7n/vP/A/7//wP/E
/8X/yP/M/8//1P/W/9n/3P/f/+L/5P/n/+n/7f/w//L/9P/0//f/+P/5//7/////////
AQABAAEAAwADAAMABAAEAAUABQAGAAYABgAGAAgACgAKAAkACQAKAAwADAAMAA0ACwAL
AAsADQAOAA8AEAARABEAEQATABMAFAAVABgAGQAZABkAGgAaABkAGAAUABUAFwAYABgA
GAAWABYAFgAUABYAFwAXABYAFQAVABYAGAAUABIAEgASABIAEAAQAA8AEQARABEAEQAP
AA4ADgANAAoACgALAAwADAAKAAoACgAKAAoACAAIAAcABwAHAAcABwAHAAkACQAJAAgA
BgAGAAYACAAIAAgACAAIAAgACQAKAAsACQAJAAoACwANAA0ADwAPAA0ADQAOAA8ADQAL
AAsACwAKAAoACQAIAAgACAAGAAMABAAEAAQABQAFAAUABgAGAAQAAAAAAP/////+//3/
/P/5//n/+f/5//r/+//8//z/+f/5//j/9v/3//j/9//6//j/+f/5//n/+P/2//b/9//5
//z/AQAHABUAKQBDAGYAmADWABwBYQGfAcwB4gHRAZoBQwHMAFQAAwDY/8D/wP/Y/+v/
6//s//H/8f/y//L/9P/8/wAA+P/z//T/8P/p/+T/5P/k/+X/5f/k/+T/4//j/+H/4P/i
/+L/5P/m/+f/5//p/+z/7f/u/+7/7//v//D/8P/t/+3/7f/w//D/7//v/+//7f/t/+z/
7P/v/+//7//t/+//7//v/+//7v/t/+z/6//s/+3/7P/t/+3/7f/t/+3/6//r/+r/6v/p
/+r/7v/v/+z/6//p/+j/6v/p/+n/6v/r/+v/6f/p/+n/6v/q/+r/6v/o/+j/6f/p/+j/
5//l/+b/5f/k/+T/5v/m/+X/4//f/97/3f/c/9n/1//X/9b/1P/Q/87/zP/I/8j/xv/E
/7//vv+9/7r/uP+1/7X/tP+w/7D/rv+q/6n/qf+o/6f/qv+r/6n/rP+t/63/r/+y/7T/
tv+7/73/wP/E/8f/zP/P/9H/0//V/9r/3P/f/+H/5P/m/+f/6P/o/+v/7P/t/+7/7//v
/+//8P/v/+7/7//x//H/8v/y//X/9f/2//b/9P/0//b/+P/6//n/+f/6//z//P/8//3/
////////AQAAAAEAAgADAAEAAQADAAMABQAFAAcABwAFAAUABgAGAAYABgADAAUAAwAE
AAQABAAFAAYABwAGAAQABQAFAAQAAgABAAEAAgABAAAAAQACAAQAAgACAAEA////////
//////7//v/9//z//P/9//7/AAD9//v/+//7//v/+//7//v/+v/8//z//P/8//z//P/7
//v/+f/5//n/+f/7//v/+//6//j/+P/4//r//P/8//z//P/6//v//P/9//3//f/+////
AQABAAMAAwADAAMABAAFAAgABwAIAAkABwAGAAQAAgAAAAAA/v/7//z//P/8//3//P/7
//v/+v/7//j/+f/5//j/9v/0//L/8f/x//H/8f/z//P/8//y//H/8f/w/+7/7//w/+//
8v/w//H/8f/x/+z/7v/u/+3/8//4//f/8//5/wUAGQA0AFQAfgC6APsAOQF2AaoByQHG
AZkBTAHeAGMACgDc/77/tv/J/9//4v/j/+n/6P/o/+r/7v/y//T/8//y/+7/6f/k/97/
2v/Z/9v/3v/e/+H/4f/d/9r/2v/c/9r/2v/b/93/4f/k/+X/5v/m/+f/5//o/+j/5//n
/+f/6v/p/+f/5v/l/+P/4//i/+L/5f/l/+X/4//l/+X/5f/l/+f/5//n/+f/5v/l/+L/
4f/j/+P/4//j/+X/5f/k/+T/4v/i/+X/5f/k/+P/4f/g/+L/4f/h/+L/4v/h/97/3f/e
/+D/4f/i/+D/3v/e/9//3v/e/97/3f/g/9//3v/e/93/3P/a/9f/1f/W/9f/2P/U/9H/
0P/O/87/yv/I/8b/wv/C/8D/vv+6/7j/tv+y/7D/rf+t/6z/qv+q/6j/pP+h/6H/oP+f
/6D/of+f/6L/o/+j/6X/qP+r/6z/sP+x/7T/uP+7/8D/wv/F/8j/y//P/9L/1v/Z/9v/
3v/g/+L/5f/p/+v/7f/u/+//7//v//P/8//z//X/9v/3//n/+v/5//n/+v/6//z//P/+
/wAA///9//z//P///wAAAQADAAEAAQABAAMAAgADAAQABQAIAAkADAANAAwACwAMAAsA
CwALAAwADAANAA4ADAAPAA4ADgANAAwADQAOAA8ADgAOAA8ADwAOAA8ADwAQABIAEgAQ
ABAAEAASABAAEAAPABEAEwAVABcAGAAYABkAGQAZABoAHAAeAB4AGwAZABkAHQAdAB0A
HQAfAB8AHgAdABoAGgAbABsAFwAZABgAGgAaABoAGgAaABoAGQAZABsAGwAbABsAGgAZ
ABgAFgAWABYAFgAYABoAGgAaABoAGQAZABkAGQAbABsAHAAdAB8AHwAhACEAIQAhACIA
IwAmACUAJgAnACQAJAAjACIAIgAiACAAHQAeAB4AHgAfACEAIQAiACIAJAAiACQAJQAl
ACQAIwAiACMAIwAjACMAJgAnACgAKAAoACkAKQAoACkAKgApACwAKwArACoAKQAsAC4A
LgAvAC8ALgAvADkASQBbAHMAlgDEAPwAOAF5AbUB5gEAAvMBwAFvAQABjAA/ABgAAAD4
/w4AJQApACgALQAtAC4AMgA0ADoAPAA4ADUANAAyAC0AKgAmACQAJwArACwALAAtACsA
JwAmACYAJgAkACIAIwAnACsALQAtAC0ALAArACsALAAsACsAKwArAC4ALAArACsAKwAt
AC0ALAAsAC0ALQAtACsAKQApACkAKQArACsAKwArACsAKwApACkAKQApACkAKQApACkA
KAAoACQAJAAnACcAJwAnACYAJgAmACUAJQAmACcAJwAlACUAJAAkACMAIgAiACAAIAAh
ACIAIgAiACEAIgAhACAAIAAeAB4AHQAbABkAGgAbABwAFgATABIAEAAQAAwACgAIAAQA
BAACAAAA/f/8//v/+P/0//H/8f/w/+z/7P/q/+b/5f/l/+T/4//h/+H/3v/g/+P/5f/p
/+7/7//w//T/9f/2//r//f8CAAYACQAMAA8AEgAUABcAGQAbAB4AIAAiACIAJQAmACcA
KAApACkAKQArACsAKwAtAC8ALwAwADAAMQAxADIAMgA0ADQANgA4ADYANQA1ADYAOgA6
ADoAOwA5ADkAOQA7ADoAOwA8AD0APgA/AEIAQwBAAD8AQAA/AEAAQQBDAEQARABEAEEA
QwBCAEIAQQBAAEIAQgBCAEAAPgA/AD8APgA/AD8AQABCAEIAQABAAEAAPgA8ADwAOwA7
ADsAOwA7ADoAOAA3ADUANQA2ADgAOgA4ADUAMwAzADcANwA3ADcANwA3ADYANQAyADIA
MwAzADMAMwAzADMALwAtAC4ALgAuAC4ALgAvADAAMAAxADAALwAuAC0ALAArACoAKAAp
ACoAKwAuAC0ALAArACoAKwAtAC8AMQAvAC8AMAAxADEAMQAzADMAMwAzADQANQA0ADEA
MAAvAC8AMAAwADAALQAsACkAJQAmACYAJgAnACcAJwAoACgAKAAkACQAIwAhACAAHwAe
AB0AHQAdAB0AHwAfAB8AHgAeAB8AHwAeABwAHAAaABwAHAAdAB0AHQAcABgAGAAZAB0A
IAAhACUAMwBJAGMAhACyAO4ANgF5AbkB7gEQAgcC0gGBARABkAAvAPz/4P/Y/+z/BQAN
AA4ADwANAA4AEAAQABIAFAAUABMADgAIAAEA/v/8//7//////wIAAgD///v/+f/4//r/
/P/+/wAAAwADAAMABgAHAAgACAAIAAkACwAMAAkACQAJAAwACgAJAAkACQAJAAkACAAI
AAsACwALAAkACwALAAsACwAMAAsACgAJAAcABwAFAAUABgAHAAgACQAJAAkACAAIAAYA
BgAJAAkABgAFAAMAAgAEAAMAAwAEAAcABwAFAAUABQAGAAYABgAEAAIAAgADAAIAAgAC
AAEAAwABAP///v/+//7//f/7//j/+P/4//j/9f/z//P/8v/u/+j/5P/g/9//4P/f/97/
2//a/9n/1v/Q/83/zf/M/8j/yP/G/8L/wP+//73/u/++/7//vf/A/8D/wf/E/8j/yf/K
/87/z//S/9b/2f/e/+D/4//m/+n/7P/u//H/8//5//z//v8AAP7/AQACAAMABgAHAAcA
BwAJAAkACQALAA0ADQAOAA4AEQARABIAEgAQABAAEgAUABQAEwATABQAFgAWABYAFwAY
ABkAGgAdABwAHQAeAB8AHgAdAB4AHQAeAB8AIgAjACEAIQAiACIAJAAkACEAIwAjACQA
JAAkACIAIgAiACAAIgAjACMAIgAfAB8AIAAiACEAIAAhACIAIAAeAB4AHQAdAB0AHQAd
AB8AHgAeAB0AGwAaABoAGgAeAB8AGwAcABoAGgAaABoAGAAYABcAFwAZABkAGQAZABcA
FwAXABYAGAAYABgAGgAYABgAGAAYABgAGQAaABsAHQAdAB4AHwAfAB8AIQAhACEAIQAi
ACMAIwAhACEAIQAiACIAIQAgACAAIAAeABsAGQAYABcAFwAYABkAGwAcAB4AGgAaABkA
FwAWABUAFAATABMAEwATABEAEQARABAAEAARABEAEAAQABAADgAQABAAEQARABEAEAAO
AAwADQARABIAEQARAB0AMQBHAGIAjADGAAIBQwGHAcQB8gEFAuoBqwFOAdAAWQAOAOj/
1P/c//n/CQAGAAcACQAIAAgADAAQABYAGAAVABIAEAAJAAAA/v/+//3/+//+/wAAAQD/
//v/+v/8/wAA/v/+/wEAAwAHAAoACwAMAAwACQAJAAoACgAMAA0ADgASAA8ADQAMAAsA
DQANAAwADAANAA0ADQALAAsACwALAAsADQANAA0ADQANAA0ACwALAAsACwALAAsACwAL
AAoACgAIAAgACwALAAsACwAKAAoACgAJAAkACgALAAsACQAJAAkACgAKAAoACQAIAAkA
CwAMAAwADAALAAkABwAFAAQABgAGAAUAAwAAAAAAAAAAAP3/+//7//r/+P/0//L/8P/q
/+r/6P/m/+P/4v/h/97/2//Z/9r/2v/V/9T/0f/M/8z/zf/N/83/y//L/8j/yv/K/8v/
zv/S/9b/2P/d/9//4v/m/+n/7v/y//X/+P/7//z//v8BAAMABwAKAAwADgAOABEAEgAT
ABQAFQAVABUAFwAXABcAGQAZABkAGgAaABwAHQAfACAAIgAiACQAJgAkACMAIwAkACYA
JgAmACcAJwAnACcAKQAsAC0ALgAvAC0ALQAvAC8ALwAvADEAMQAxADEAMgAyADAAMAAt
AC8AMAAyADMANAAyADIAMgAwADAAMQAxADAAMQAxADIANAA0ADIAMgAyADAALgAuAC0A
LwAvAC8ALwAtACwALAArACwALAAtAC4ALgArACkAKQArACsAKwArAC0ALQAsACsAKgAo
ACcAKAAqACoAKgAqACoAKgApACkAKgArACwALQAtAC0ALQAsACsAKgApACoAKwAsAC0A
LgAuAC8AMAAxADMAMwA0ADUANQA1ADcANwA5ADkAOgA7AD0AOwA7ADsAOAA4ADcANgA2
ADYANAAxADAAMAAwADEAMQAxADIAMgA0ADAAMAAvAC8ALgAtACwAKwArACsAKwArACsA
KwAqACoAKwArACoALAAsACoALAAqACsAKwArADAALgAsAC8AMQAyADEAMwA9AEsAYQB+
AKQA1gAUAVcBlQHOAfgBBwLwAbUBWgHmAHkANAAQAP7//v8VACUAKAApACkAKAAuADIA
NgA6ADgANwA0ADIALQAoACYAJgAhAB8AIgAqACsAJQAhACAAIgAiACAAJAAlACcAKQAs
AC0ALgAuAC8ALwAwADAAMQAxADEANAAzADEAMAAvADEAMQAwADAAMwAzADMAMQAxADEA
MQAxADEAMQAxADEAMwAzADEAMQAzADMAMwAzADMAMwAyADIALgAuADEAMQAyADMAMwA0
ADQAMwAzADQANwA3ADUANQAzADQANAA0ADQAMgAyADMANAA0ADQAMwAzADEALwAuAC8A
MAAwAC8ALAAsACwALAAnACUAJQAkACUAIgAhACAAGgAaABgAFgARABAADwAMAAoABwAH
AAYAAAAAAP7/+v/8//3//f/9///////8//7//v///wIABgAJAAoADgAPABIAFgAZAB4A
IgAlAA==
         </WaveFormData>
      </LeadData>
      <LeadData>
         <LeadByteCountTotal>10000</LeadByteCountTotal>
         <LeadTimeOffset>0</LeadTimeOffset>
         <LeadSampleCountTotal>5000</LeadSampleCountTotal>
         <LeadAmplitudeUnitsPerBit>4.88</LeadAmplitudeUnitsPerBit>
         <LeadAmplitudeUnits>��V</LeadAmplitudeUnits>
         <LeadHighLimit>2147483647</LeadHighLimit>
         <LeadLowLimit>268435456</LeadLowLimit>
         <LeadID>V5</LeadID>
         <LeadOffsetFirstSample>0</LeadOffsetFirstSample>
         <FirstSampleBaseline>0</FirstSampleBaseline>
         <LeadSampleSize>2</LeadSampleSize>
         <LeadOff>FALSE</LeadOff>
         <BaselineSway>FALSE</BaselineSway>
         <ExcessiveACNoise>FALSE</ExcessiveACNoise>
         <MuscleNoise>TRUE</MuscleNoise>
         <LeadDataCRC32>3916382260</LeadDataCRC32>
         <WaveFormData>
FAAUABQAFAATABMAFAAVABcAFwAZABkAGwAbABwAHQAeAB8AHwAeAB4AHgAdAB0AGwAa
ABoAGgAZABgAGAAYABYAFQAVABYAFwAXABUAFAAUABMAEgARAA8ADQALAAoADAAMAAwA
DAAOAA4ADgAOAAwADAALAAkACwALAAoACgALAAsACwAJAAoABgAGAAYABgAGAA0AHAAx
AEwAcQClAOAAGAFNAXwBnwGkAYoBVAH7AI0APQAVAPb/5f/u//r/+v/3//L/7//t/+v/
6f/u//X/9f/u/+j/5f/l/+L/3//h/+H/4//k/+X/5v/q/+z/7f/u//L/9//6//r//f//
/wAAAgADAAMABAAEAAQABAABAAEAAwADAAMABAAGAAcABgAFAAUABAADAAMAAgABAAMA
AwAEAAQAAgAAAAAAAAACAAMAAwADAAQABAAEAAQABAADAAMAAwACAAIAAwADAAMAAwAC
AAIABAAEAAQABQADAAUAAgACAAIAAwAEAAQABQAFAAUABQADAAMAAQABAAUABQAEAAMA
AgABAAAA/P/+//7//v/8//r/+P/3//b/9v/1//T/8f/w/+3/7P/r/+r/6v/p/+j/5f/k
/+T/4//e/9z/2//Z/9v/2v/Z/9n/3v/e/97/3v/e/9//4P/h/+T/5//q/+z/7v/y//T/
9v/3//n/+//9/wEAAQACAAQABQAGAAYABwAIAAgACQAJAAsACwALAAsACgAJAAgACAAJ
AAsADAANAA4ADwAPAA8ADgANAAwADQAPAA8ADwAPABEAEgASABMAEwASABIAFAAXABkA
GQAZABgAFwAXABYAGQAaAB0AHgAdABwAHAAbABsAGwAbABwAHgAeAB8AHwAeAB4AHgAe
AB8AHwAfACAAHQAcABsAGgAcABwAHAAcABoAGQAZABkAGgAaABkAGAAYABgAGAAXABcA
GAAYABgAGQAYABgAGQAZABgAFwAWABcAFwAVABQAFQAWABcAGAAVABQAFAATABMAEwAT
ABMAFQAVABMAEwATABQAFAAVABUAFQAWABYAFAAUABUAFQAYABkAGQAZAB0AHQAfAB8A
HgAfACAAIQAhACAAIAAgAB4AHQAcABoAHAAeAB8AIAAdABwAGQAXABkAGgAbABsAFwAW
ABQAEwAUABMAEgARABAAEAAQABAAEAAQABAAEAAOAA4ADgAOAA8ADQAPAA8ADQAMAAwA
CwAPAA0ADAAOABAADAAIAAYACQAUACUAPABbAH8ArgDmABkBSgF3AZYBlAF2ATkB2QBv
ACkADgD5/+z/9P/+//3/+v/3//H/7//t/+7/8f/z//L/8P/v/+v/6v/n/+X/5f/l/+j/
6f/u//L/8v/v//D/9P/3//j/+v/9/wEABAAGAAcABwAGAAYABgAGAAcABwAJAAkABgAG
AAcABwAJAAkACgAKAAcABwAGAAUABQAFAAYABgAIAAYABgAGAAQABQAFAAUABgAGAAYA
BgAIAAcABwAHAAQABAAFAAUABQAFAAQABAAEAAQABAAFAAMABQACAAIAAwAFAAcACAAG
AAUABAADAAUABQADAAMABQAFAAQAAwADAAMAAwAAAP7//v/+//z/+//6//r/+v/6//n/
+P/1//L/7//u/+3/7v/u/+3/7P/p/+j/6P/n/+P/4P/e/9v/3P/c/9z/3f/e/97/3v/e
/+D/4f/i/+P/5P/n/+r/7P/r/+7/7//w//P/9f/3//n//v///wEABAAHAAgACAAJAAoA
CgALAAsACwALAAsACwANAA0ADQAOABAAEQARABEAEAARABEAEQATABMAEwAVABQAEwAS
ABEAFQAWABYAFwAZABgAGAAaABsAHQAdAB0AGwAbABwAHAAaABoAHAAcAB0AHgAgACEA
HwAfAB8AIAAgACAAIQAhACAAIAAgACAAHwAfAB8AIAAgACAAIAAgACAAIAAgACAAHgAd
AB0AHQAeAB4AHQAcABoAGgAaABkAGwAcABwAHAAaABgAFwAXABoAGgAaABoAGwAbABkA
GQAYABcAFwAWABoAGgAYABgAGAAYABgAFAAUABUAFQAXABcAFwAXABUAFQATABMAFAAW
ABcAGQAZABkAGgAaABgAGAAZABkAGgAbABsAGwAdAB0AHwAfACAAIQAiACMAIwAiACIA
IgAgAB8AHgAcAB4AHgAdABwAHAAcABoAGQAbABwAHQAdABoAGAAVABMAEgARABAADwAO
AA4ADgAOAA4ADgAOAA4ADgAOAA4ADgANAAsADQANAA4ADgAPAA8ADwANAAwACgAOAAwA
CAAKABMAIAAxAEoAawCTAMYA+gAtAV4BgwGOAXoBSgH3AJEAPQARAPj/5//s//7/BAD7
//b/+f/1/+//8f/0//X/9f/y/+7/7//t/+r/5//l/+X/5f/q/+//7v/s/+7/8f/0//T/
9f/4//r/+f/7/wAAAgADAAMABAAEAAQABAABAAEAAwADAAMABAAGAAcABgAFAAUABAAD
AAMAAgABAAEAAQACAAIAAAD+//7//v///wEAAgADAAMAAgABAAAAAAD////////+//7/
/////wAAAQABAAIAAQAAAP///////wEA/v/+//z//f/+//7///////////8BAAEA////
/wAA///9//v/+//7//v/+P/4//j/+P/2//T/8v/x//D/8P/v/+7/6//q/+f/5v/l/+T/
5P/j/+L/3f/c/9z/2//Y/9b/1f/T/9T/1P/U/9X/1f/U/9P/0v/U/9X/1v/X/9z/3//i
/+T/4v/m/+j/6v/v//H/8//1//X/9f/2//j/+//8//z//f/+//7//////wMAAwADAAMA
AwADAAMABAADAAMAAgABAAQABQAFAAUABQAFAAUABwAJAAkACQAJAAoACgAJAAkACwAK
AAoADAALAA0ADQANAA0ADQAOAA4ADAAMAA4ADgAOAA4ADwAPAA8ADwAPABAAEAAQABEA
EQAQABAAEAAQAA4ADQAMAAwADgAOAA4ADgAMAAwADAAMAAsACwAMAA0ADgAOAA0ADAAL
AAoACQAHAAUABgAGAAYACAAGAAUABQAIAAgACAAIAAcACAAHAAYABQAEAAQABAAFAAUA
BQAFAAUABQAFAAUAAwADAAMABAAEAAUABQAFAAYABgAGAAYABwAHAAYABwAHAAcACQAJ
AAsACwAMAA0ADgAPABEAEAAQABAADQANAA0ADAAMAAwACwAKAAoACgAIAAcABwAIAAkA
CQAHAAYABAADAAIAAQAAAP///v/+//7//v/8//z//P/8//7//v/+//7/+//5//v/+//8
//z//f/9//3/+//6//r/+P/0//T/+P///wgAHQA6AF0AiQC8APYALwFoAY8BngGQAWQB
FQGlAEEABwDq/9f/2v/q/+7/6f/k/93/2f/b/93/3P/f/+H/3P/a/9n/1f/S/9P/0//T
/9X/1v/T/9j/2v/a/9n/3P/i/+X/5v/o/+3/8f/z//T/9P/z//T/9P/0//T/9P/1//j/
+f/2//b/9//3//X/9f/2//b/9//3//b/9f/3//f/+P/4//j/9v/2//b/9P/1//X/9f/4
//j/+P/4//f/9f/0//P/9P/0//X/9f/2//f/9//4//b/9v/2//f/+f/7//j/+P/3//f/
9//2//X/9f/1//X/9//3//X/9f/3//f/9v/1//X/9f/1//L/8P/w//D/7v/t/+z/7P/s
/+r/6f/o/+X/5P/h/+D/3//e/97/3f/c/9f/1v/W/9X/0//S/9L/0f/P/87/zf/N/8//
zv/N/8z/0f/T/9X/1//Z/9v/3f/e/+D/5P/m/+j/6//t/+//8f/y//H/8f/y//j/+v/7
//3//P/8//3//f/9//3//f/9//3//f/9//7//v////////8AAAEAAQABAAEAAQABAAMA
BQAFAAUABQAHAAgACAAJAAkACAAIAAoACwANAA0ADQAPAA8AEAAQAA4ADgAQABAAEQAS
ABQAFQAVABUAFQAWABQAFAAVABUAEgASABIAEgASABMAFAAWABQAFAAUABQAEgASABIA
EgASABEAEQARABEAEAAOAAwADQAOAA8ADwAPABAAEAAQAA8ADAAKAAkADgAOAA0ADAAL
AAoACgAKAAsACwANAA0ADQANAAsACwAJAAkACQAKAAoACwANAA0ADgAOAA4ADgAPAA8A
EAARABEAEQATABMAFQAVABQAFQAWABcAFwAWABYAFgAVABUAFQAUABYAFgAVABQAEgAS
ABAADwARABIAEwATAA8ADgAMAAsADAALAAoACQAGAAYABgAGAAUABAADAAIAAwAEAAUA
BgAHAAUABwAHAAQABAAFAAUABwADAAIABAAEAAAAAAAEABMAKAA/AGAAjwDHAAABNgFl
AYwBoQGUAWoBHgGzAE0AFQD5/+T/4//0//r/9v/z/+7/5//j/+H/4//q/+v/5f/m/+b/
5f/j/+D/3f/d/93/2//e/+X/6P/o/+r/7//w//D/8f/0//j/+//9/wAAAgADAAMAAwAC
AAEAAAABAAEAAwADAAIAAgADAAMAAwADAAQABAAFAAUABAADAAIAAQABAAAAAwACAAMA
BAADAAMAAgABAAAAAAAAAAAAAgABAAEAAQD+//7//////wAAAQABAAIAAAAAAAAAAQAB
AAMAAAAAAAIAAwAEAAQAAQABAAEAAQACAAMAAgADAAQAAwABAP///////////P/6//r/
+v/4//j/9v/1//T/9P/z//L/7//t/+n/5//l/+X/5v/m/+b/5f/k/+T/4//e/9z/2//Z
/9v/2v/Z/9n/2v/a/9r/2v/d/9//4f/j/+b/6f/s/+7/7P/w//L/9P/3//n/+//9//7/
/f/9//7/AgAEAAUABwAIAAgACQAJAAsACwALAAsACwALAAsADAAJAAkACAAHAAgACQAJ
AAkACgALAAwADwANAA0ADQANAA0ADgAOAA8AEQAQABAAEgATABUAFQAVABcAFwAYABgA
FgAWABgAGAAYABgAGQAZABkAGQAZABoAGAAYABkAGQAZABoAGwAcABkAGQAZABoAGgAa
ABoAGgAZABgAFwAWABUAFQAWABcAGAAYABcAFgAYABgAGAAXABcAGAAYABgAFwAUABIA
EQASABIAEgASABEAEQARABMAEgASABIAEgASABIAEgATABMAEQARABEAEQARABEADwAP
AA8AEAAQABEAEQARABIAEgASABIAEwATABQAFQAVABUAFwAXABkAGQAcAB0AHgAfAB4A
HAAbABoAGgAbABwAHAAbABoAGAAWABcAGAAXABcAFQAWABcAFwAVABQAEgARABAADwAO
AA0ADAAMAAwADAAKAAoACgAKAAoACgAKAAoACwAJAAsACwAKAAoACwALAAkABwAIAAoA
CAAEAAQABgALABgAKQA+AF0AhwC2AOoAIQFSAXkBjgGGAWABGwG1AFUAHQAAAOn/5P/y
//j/9f/y/+//7f/p/+n/7P/x//H/7P/q/+f/5f/i/+P/4f/d/93/4P/n/+r/7P/s/+//
8v/0//P/9P/4//3//f/9//7//v/9/wAAAAAAAAAA/////wEAAQABAAIABAAFAAQAAwAD
AAIAAwADAAIAAQAAAP/////+/wAA/v/+//7/AAABAAEAAQD///7//f/8//z/+//7//v/
/P/8//3//f/9//3//P/8//7//v/+/////f////z//P/6//v//P/8//n/+f/5//n/+v/7
//r/+//7//v/+v/5//n/+f/5//b/9v/2//b/9P/0//L/8f/w/+//7f/r/+f/5//l/+X/
5f/i/+L/4f/g/93/3P/c/9v/2P/W/9X/0//T/9L/0f/R/9T/1P/U/9T/1P/V/9b/1//Y
/9v/3v/g/+L/5v/o/+r/7f/v//H/8//3//f/+P/6//3//v/+/////v/+////////////
/////////////wAAAQADAAQABQAFAAUABAADAAMAAwADAAUABQAFAAUABQAFAAYABgAH
AAcABgAGAAgABwAJAAkACQAKAAsADQAOAA4ADgAQABAADwAOAA4ADQANAA0ADQAOAA4A
DgAPAA8ADgAOAA4ADgANAA0ADQAOAA0ADAALAAoADAAMAAwADAAKAAkACQAJAAgACAAH
AAYACAAKAAwADQALAAoACAAGAAYABAADAAMABAAEAAQABAAHAAcABQAFAAUABQAGAAYA
BgAEAAMAAwAEAAIABAAEAAQABAAEAAQAAgACAAMAAwADAAMAAwADAAEAAQD/////AAAC
AAMABQADAAMABAAEAAQABAAFAAUACAAJAAkACQAJAAkACwALAAwADQAOAA8ADwAOAA4A
DgAPAA8ADwAOABAAEAAPAA4ACwAKAAcABQAIAAoADAANAAkACAAGAAUABAADAAIAAQAC
AAIAAgACAP///v/9//z//v/+//7//v/9//v//f/9//7//v////////8BAP7/+v/4//j/
9v/2//v/CgAdADQAVwCBALAA5AAbAVIBfQGOAYABWAEPAaMAQQALAPL/3//e/+7/9v/z
/+z/5f/h/9//3f/i/+n/6f/m/+T/4//f/9z/1//T/9n/3f/e/9//4P/e/97/3//i/+b/
6//s/+r/6//x//T/9v/3//f/+v/6//r/+v/5//n/+//7//j/+P/5//n/+//7//z//P/6
//n/9//1//T/8//z//L/9f/0//X/9v/0//X/9f/1//b/9v/2//b/9v/1//X/9f/2//b/
9//3//X/9f/0//T/8v/y//L/8//1//f/9P/0//T/9f/2//b/8//z//P/8//z//P/8f/x
//L/8f/v/+3/6//r/+v/6P/p/+r/6//q/+r/6P/n/+b/5v/l/+T/4f/e/9v/2v/Z/9j/
2P/X/9b/0//S/9L/0f/O/8z/y//J/8r/yv/K/8v/y//K/8n/yP/M/83/zv/P/9D/0//W
/9j/2P/c/97/4P/j/+X/5//p/+v/6//s/+7/8//0//T/9f/2//b/9//3//n/+f/5//n/
+f/5//n/+v/4//n/+f/5//r/+//7//v/+//7//v//f/9//3//f/9////AAAAAAEA///+
//7/AAABAAMAAwADAAUABQAGAAYABwAIAAsADAAKAAoACwALAAoACQAIAAgACgAKAAsA
CwAIAAgACAAIAAkACQAJAAoACgAKAAoACgAJAAgABwAGAAQAAwADAAMABgAGAAUABAAE
AAQABAADAAEAAgACAAIAAgAAAAAAAAAAAAAA/v/+///////9//3//f/9//7////+////
//8AAAAAAQABAAEAAgACAAIAAgADAAMABAAFAAUABQAHAAcACQAJAAgACQAKAAsACwAK
AAoACgALAAsACwAKAAoACgAJAAgACAAIAAYABQAFAAYABwAHAAMAAgAAAP///v/9//z/
+//6//r/+v/6//z//P/8//z/+//6//n/+P/5//f/+f/5//j/+P/5//n/+f/1//b/9v/2
//b/9v/6/wUAFgArAEoAcwCpAOIAGgFNAXgBjwGIAWgBJAG9AFUAFQD1/9z/1//k/+r/
5P/h/+D/3f/Z/9f/2f/e/9//2f/W/9j/1//R/9D/0f/R/9P/1//W/9P/1P/Y/9r/2//e
/+D/4//o/+r/6f/r/+7/8P/x//H/8v/y//L/8v/x//H/8//z//D/8P/x//H/7//v//D/
8P/w//H/8f/x//P/8//0//T/8//w/+//7v/v//H/8v/z//L/8v/y//L/8P/v/+//7//w
//D/8f/x/+//7//u/+7/7v/u/+7/7//v//H/7v/u//D/8f/y//L/8f/x//H/8f/w/+//
7P/r/+7/7//v/+//7//v/+//7P/r/+r/6f/m/+b/5P/j/+L/4P/f/97/2//b/9n/2f/Z
/9f/1v/U/9L/0f/Q/9D/z//O/8z/y//J/8n/yP/H/8f/zP/M/8z/zP/N/83/zf/N/9H/
1f/Z/9z/3P/g/+L/5P/m/+f/6P/p/+3/7f/u//D/8v/y//H/8f/0//T/9f/1//f/9//3
//f/9v/1//T/9P/0//X/9f/1//b/9//3//f/9//3//f/+f/7//v/+//7//v//P/8//3/
///+//7/AAD//wEAAQABAAEAAQACAAIAAwAEAAcACAAGAAYABwAHAAUABQAFAAYABAAE
AAUABQAFAAYABwAIAAUABQAFAAYABQAEAAMAAgAEAAQABAAEAAMAAwAEAAUABAAEAAMA
AgACAAIAAgABAP//AAAAAAAAAgAAAP////8AAAAAAAAAAAEA/v8AAAAAAAAAAP7//v//
//////////////8BAAEA//////3//v/+////AQABAAIAAgAAAAAAAQABAAIAAwADAAMA
BQAFAAcABwAGAAcACAAJAAwADAANAA4ACwALAAsACgAJAAgABgAEAAYABgAEAAMAAQAC
AAMAAwADAAIAAAD///z/+//6//n/+P/4//j/+P/6//r/+v/6//j/+P/4//j/+f/3//n/
+f/2//b/9//3//H/8//0//L/9v/6//b/8P/x//r/CwAiAD0AYwCUAMoA/QAuAVsBegGA
AWYBLQHPAGMAGwD4/9v/0P/a/+b/4//e/9//2//X/9X/2P/Z/9n/2v/a/9f/0//S/8//
zf/L/8//0v/T/9b/2P/a/9n/3P/e/+H/4v/k/+f/6//s/+7/7//v//D/8P/w//D/8f/x
//P/8//x//D/8P/v/+3/7f/u/+7/7//v/+7/7f/v/+//8P/w//L/8P/w//D/7//v/+7/
7f/u/+7/7v/u//D/7//v/+//7P/s/+3/7f/r/+v/6v/q/+v/7P/t/+//7P/t/+n/6P/p
/+v/7f/u/+v/6//r/+v/6//r/+n/6f/t/+3/7P/r/+n/6f/p/+b/5v/m/+b/5P/i/+D/
3//e/+D/3//e/9v/2v/X/9b/1f/T/9L/0P/O/83/zP/M/8v/yv/I/8f/xf/D/8L/wf/B
/8b/xv/G/8b/xv/H/8j/yf/M/8//0v/U/9T/2P/a/9z/3//h/+P/5f/o/+n/6//u//H/
8v/y//P/9//4//r/+//8//v/+v/5//v/+//7//z//v////////8AAAEAAQABAAMAAwAD
AAUAAwADAAMAAwAHAAgACAAJAAcABgAGAAgABwAJAAkACQAMAA0ADwAQAA8ADgAPAA4A
DgAOAA8ADwARABEAEQASABEAEAAQAA8ADwAQABEAEgARABEAEQASABQAFAAUABQAFgAW
ABYAFgAUABMAEwATABYAGAAZABoAHQAeAB8AHwAhACIAIgAiACIAIAAfAB8AIgAiACIA
IgAlACUAIwAjACEAIQAiACIAIAAeAB4AIAAgACAAIAAgACAAIQAhACEAIQAhACEAHwAf
AB0AHQAdAB4AHgAfAB8AHwAgACAAHgAeAB8AHwAgACEAIQAhACEAIQAjACMAJAAlACYA
JwAqACoAKwAsACkAKQApACgAKAAoACcAJgAoACgAJgAlACUAJgAnACcAJwAoACgAKQAp
ACkAKQApACgAKAAoACgAKgAqACoAKgAsACwALAAsACwAKwAuAC8ALQAsACwAKwAvAC8A
LgAsACoAJgAkACwAOQBGAF0AfACjANEAAgE4AWkBlAGtAaoBjAFOAe8AhwBHACsAFgAL
ABYAIgAgABsAGgAXABMAEwARABQAFwAVABAAEAAPAA8ADgALAAcACwARABIAEwAWABYA
FgAZABwAHgAfAB4AHgAjACcAKQAqACoAKQAoACgAKAAoACkAKQArACsAKgAqACsAKwAp
ACkAKgAqACsAKwAqACkAJwAnACgAKAAqACgAKAAoACYAJwAnACcAJgAmACYAJgAkACMA
IwAjACQAJAAlACUAJwAnACYAJgAlACQAIwAjACUAJwAkACQAJAAlACYAJgAkACMAIgAh
ACMAIwAhACEAJQAlACQAIwAhACEAIQAeACAAIAAgAB4AGgAYABcAFgAWABUAFAARABIA
DwAOAA0ACwAKAAgABgAFAAQABAADAAIAAAD///3//f/8//v/+//9//z/+//6//3///8B
AAMABAAHAAoADAAKAA4AEAASABUAFwAZABsAHQAdAB4AIAAjACQAJAAlACYAJgAnACcA
KAAnACYAJQAnACcAJwAoACYAJwAnACcAJgAnACcAJwAoACkAKgAtACsAKwArACsALQAu
AC4ALwAtACwALAAuADEAMwAzADMANQA1ADYANgA0ADQANgA2ADgAOAA5ADkANwA3ADcA
OAA3ADYANgA1ADYANgA2ADYAMwAzADMANAA0ADQANAA0ADYANgA2ADYAMgAxADEAMQAy
ADIAMQAwAC4ALgAuAC0ALQAuAC4ALgAsACoAKQApACwALAAsACwAKwArACkAKQAnACcA
KAAoACoAKAAnACcAIgAiACIAIgAiACIAIgAjACQAJgAnACQAIwAiACEAHwAfAB0AHQAe
ACAAIQAjACIAIQAhACAAIgAiACMAIwAiACMAIwAjACUAJQAnACcAJgAnACgAKQAoACYA
JQAkACUAJQAlACQAIwAiACAAHgAgACAAHgAdAB0AHgAfAB8AGwAaABgAFwAWABUAFAAT
ABQAFAAUABQAFAAUABQAFAAUABQAFAAUABEADwARABEAEAAQABEAEQANAA0ADgAOABAA
EAAMAAwAFQAmAD0AXACDALcA8AAqAV8BkAGzAbIBjgFQAfMAgwAzAA8A9v/p//L//P/8
//n/9v/v/+n/6f/p/+r/7f/t/+z/6P/j/9//3v/d/9//4f/h/+b/5//k/+T/5P/l/+j/
7v/x//b/+v/7//v//P/+//////8BAAIAAwAEAAEAAQADAAMAAAAAAAEAAQABAAEAAgAC
AAEAAQAAAP//AQABAAIAAgACAAAAAAAAAP7/////////AAAAAAAAAAAAAP///////wAA
AAABAAEAAAD///3//P/8//z//P/9//7/AQD//wAAAAABAAIAAgD////////////////9
//3///////7//f/9//3//f/6//r/+v/6//j/+P/2//X/9P/w/+3/6v/l/+j/5//o/+n/
5v/m/+X/5P/h/+D/4P/f/9z/2v/Z/9f/1f/U/9P/0//Y/9j/2P/Y/9r/2//c/93/4P/j
/+b/6P/o/+z/7v/w//H/8//1//f/+//7//z//v8DAAQABAAFAAUABAAEAAMABwAHAAcA
BwAHAAcABwAIAAgACQAJAAkADAANAA0ADQANAA0ADQAPAA0ADQANAA0ADwAQABAAEQAS
ABIAEwAWABUAFwAXABcAFwAXABgAGAAaABoAHAAcABwAHAAdAB0AHQAdAB0AHgAgACAA
IQAhAB4AHgAeAB4AHwAfAB8AIAAeAB4AHgAeAB4AHgAeAB4AHgAdAB0AHQAcABwAGwAa
ABsAHAAdAB0AHAAcABsAGgAcAB4AHQAcABoAGgAaABoAGAAYABkAGQAbABsAGwAbABsA
GwAZABkAGwAcABwAHQAdAB0AHgAeABwAHAAdAB0AIAAhACEAIQAjACMAJQAlACQAJQAm
ACcAKQAoACgAKAApACkAKQAoACYAJgAlACQAIwAiAB8AHQAeACAAIgAjACMAIgAgAB8A
HgAdABwAGwAaABoAGgAaABgAGAAYABgAGAAYABgAGAAZABcAGQAZABoAGgAbABsAGQAZ
ABYAFAAWABYAEgAOABUAJgA5AFAAdQClANgADAFDAXYBoQG2AagBfgE1AcsAZQApAAwA
+f/4/woAEAAJAAQAAwD9//n/+f/+/wMAAQD+//7//f/5//T/8f/x//P/9f/2//f/+v/8
//z//f8CAAYABwAIAAwADwARABIAFAAVABUAFAAUABQAFAAVABcAGwAdABsAGgAaABkA
FwAXABgAGAAZABkAGAAXABUAFQAWABYAGQAYABkAGgAZABkAGAAXABYAFgAWABYAGAAX
ABcAFwAWABYAFwAXABkAGQAYABgAGAAYABgAGQAXABkAFgAWABYAFwAYABgAGAAZABoA
GwAdAB0AGwAbABwAGwAZABcAGQAZABkAFgAUABQAFAASABIAEAAPAA4ADgANAAwACQAG
AAMAAgABAAAAAAD///7//P/8//3//f/6//j/9//1//f/9v/1//X/9//2//X/9P/2//f/
+P/5//7/AQAEAAYABgAKAAwADgATABUAFwAZABsAGwAcAB4AHwAgACAAIQAkACQAJQAl
ACYAJQAkACMAJAAlACYAKAAmACcAJwAnACgAKQApACkAKgArACwALwAtAC0ALQAtAC0A
LgAuAC8ALwAuAC4AMAAxADMAMwAzADUANQA2ADYANAA0ADYANgA4ADgAOQA5ADcANwA3
ADgAOgA6ADsAOwA6ADoAOgA6ADcANwA3ADgAOgA6ADoAOgA8ADwAPAA8ADoAOQA5ADkA
OgA6ADkAOAA2ADYANgA1ADcAOAA4ADgAOgA4ADcANwA2ADYANgA2ADkAOQA3ADcANwA1
ADYANgA2ADYANgA2ADYANgA3ADcAOAA5ADoAOwA7ADsAOQA5ADgAOAA3ADcAOgA7AD0A
PgA+AD4APwA/AEAAQQBBAEEAQQBBAEMAQwBGAEcASABJAEkASABIAEgARwBHAEcARgBG
AEYARQBEAEYARgBEAEMAQQBCAEMAQwBDAEIAQAA/ADwAOwA6ADkAOQA6ADsAPAA7ADoA
OQA4ADgAOAA4ADgAOQA3ADkAOQA4ADgAOQA5AD0AOwA4ADoAPAA6ADYANgA7AEYAWwB0
AJMAvQDyACoBWwGKAbEBwgG4AZABSQHjAIUATQAyAB8AGgAoAC4ALQAoACEAHQAfACEA
JAAlACUAIgAiACEAHwAcAB0AHQAZABcAHAAjACYAJAAkACcAKgAsAC0AMgA0ADMANQA6
ADwAPQA9AD4APgA+AD4APwA/AEEAQQA+AD4APwA/AD0APQA+AD4APgA/AD8APwA9AD0A
PgA+AEAAPgA+AD4APgA/AD8APwBAAEAAQABAAEIAQQBBAEEAPgA+AD8APwBAAEEAQQBC
AEAAQABAAEEAQwBFAEIAQgBAAEEAQgBCAEEAQQBBAEEAQwBDAEEAQQBBAEEAQAA/AEEA
QQBBAD4APgA+AD4APAA6ADgANwA2ADcANwA3ADUANAAxADAALwAsACwAKwAqACcAJgAm
ACUAIgAgAB8AHQAeAB4AHgAfACIAIgAiACIAJAAlACYAJwAqAC0AMAAyADIANgA4ADoA
PQA9AA==
         </WaveFormData>
      </LeadData>
      <LeadData>
         <LeadByteCountTotal>10000</LeadByteCountTotal>
         <LeadTimeOffset>0</LeadTimeOffset>
         <LeadSampleCountTotal>5000</LeadSampleCountTotal>
         <LeadAmplitudeUnitsPerBit>4.88</LeadAmplitudeUnitsPerBit>
         <LeadAmplitudeUnits>��V</LeadAmplitudeUnits>
         <LeadHighLimit>2147483647</LeadHighLimit>
         <LeadLowLimit>268435456</LeadLowLimit>
         <LeadID>V6</LeadID>
         <LeadOffsetFirstSample>0</LeadOffsetFirstSample>
         <FirstSampleBaseline>0</FirstSampleBaseline>
         <LeadSampleSize>2</LeadSampleSize>
         <LeadOff>FALSE</LeadOff>
         <BaselineSway>FALSE</BaselineSway>
         <ExcessiveACNoise>FALSE</ExcessiveACNoise>
         <MuscleNoise>TRUE</MuscleNoise>
         <LeadDataCRC32>3882726568</LeadDataCRC32>
         <WaveFormData>
FgAVABUAFQAWABYAFgAXABcAGAAZABkAGgAbABsAHAAeAB4AHgAeABwAHQAdABwAHAAc
ABwAHAAcABoAGgAaABgAFwAXABcAFwAWABYAFQAUABMAEwASAA4ADQALAAoADAAMAAwA
DAANAA0ADQANAA0ADAAKAAkACQAJAAgACAALAAsACwAJAAkABgACAAMAAgAAAAQAEQAg
ADMAUQB9AKsA1AD+ACUBRAFPAUQBJQHnAJcAXAA8AB8ADQANAA8ABwD///f/8v/s/+f/
5v/q/+3/7f/n/+H/3//f/93/2//b/93/4P/f/+D/4v/l/+r/6//u//L/+P/6//v/+///
/wMABAAEAAQABAAEAAYABgADAAMABAAEAAUABQAGAAgABwAHAAYABQAFAAUABQAEAAUA
BQAGAAcABgAFAAQAAwAEAAUABAAFAAYABwAHAAcABwAHAAcABwAEAAQABQAGAAYABgAE
AAQABgAGAAYABwAFAAUABQAFAAUABgAGAAUABwAIAAgACAAGAAUABQAFAAcABwAHAAUA
BAAFAAIAAQABAAEAAQAAAP7//v/+//7////+//3//P/9//v/+v/5//n/+P/4//f/9P/z
//P/8//w/+//7f/r/+v/6//r/+v/7v/v/+7/8f/x//L/8//1//f/+f/5//v//v///wEA
AgABAAMABQAGAAgACAAIAAsACgALAAsACwAJAAkACAAIAAkACQAJAAgABgAIAAgACAAI
AAkACQAKAAsADAAMAAsACQAJAAkACgAKAAoACgALAA0ADgAOAA4ADgAOAA8AEQASABIA
EgASAA8ADwAQABAAEwAWABYAFgAWABYAFgAXABcAFwAXABcAGQAZABgAFwAVABcAGAAY
ABkAGQAZABkAGAAWABUAFAAVABUAFgAWABQAFAAUABMAFQAUABMAEwATABMAEwASAA8A
EgATABMAEwAUABMAFAAUABQAEwASABIAEgAQABAAEgASABIAEgARABAADwAOAA4ADgAO
AA4AEAAQAA4ADgAPAA8AEAAQABIAEgASABEAEQARABIAEgAUABUAFQAWABUAFQAWABcA
GQAaABwAHAAaABoAGgAbABkAGAAYABgAGgAcAB4AHgAcABoAGAAVABcAFwAXABYAFAAT
ABAADwARABAADQANAA4ADgAOAA4ADAAMAAsACwALAAsADAAMAAkACQAJAAkACAAIAAkA
CQALAAkACQAKAAoABQAAAAAAAgAJABYAKQBBAF8AgwCuANgA/QAkAUEBRgE3AREBywB6
AEgALwAbAA0ADQANAAcAAQD6//D/6//o/+b/5//p/+n/6f/n/+P/4//h/93/2//e/9//
4P/m/+v/7P/r/+z/8P/0//b/+f/9/wEABQAGAAYABgAHAAYABwAGAAcABwAIAAgABgAF
AAUABgAHAAkACgALAAoACQAIAAYABQAFAAYABwAJAAkACQAJAAcABwAFAAUACAAJAAkA
CQAJAAkACQAJAAYABgAHAAgACAAIAAYABgAEAAQABAAFAAUABQAFAAUABgAIAAkACQAI
AAgABwAGAAYABQAFAAUABwAHAAcABQAFAAcABQAFAAMAAwADAAIAAAAAAAAAAAD///7/
/f/8//v/+f/4//f/+f/4//j/9//2//X/9f/1//L/8f/v/+3/7//v/+//7//x//H/7//x
//H/8v/z//X/9f/3//f/+f/7//v//P/8//3///8BAAIAAwAEAAUACQAKAAsACwALAAsA
CwAKAAoACQAJAAkACAAGAAgACAAIAAgACQAJAAoACQAKAAoACQALAAsACwAMAAsACgAJ
AAkACwAMAAwADAAMAAwADQAPABAAEAAQABAADwAPABAAEAAQABIAEQAQABEAEgATABUA
FQAVABUAFQAVABUAFAATABEAEwAUABQAEwATABMAEwAUABQAFQAWABUAFQAWABYAFAAU
ABQAEwATABIAEQARAA8ADwAPAA4ADAAQABIAEwAQABAADgAOAA8AEAAQABAADgAOAA4A
DgAMAAsACwAKABAAEAAOAA4ADgAOAA4ADQAMAAsACgAMAAwADAAMAAoACgAIAAgADAAN
AA8AEAARABAADwANAA8ADwAQABAAEAARABEAEgARABEAEgATABUAFgAYABgAGAAYABgA
GQAYABYAFQAUABUAFgAXABYAFgAWABYAFQATABMAEwASABAADwAMAAsADQAMAAkACQAG
AAYABgAGAAYABgAFAAUABwAHAAgACAAHAAcABwAHAAYABgAHAAcABwAHAAcABgAGAAMA
/v8AAAgADwAcAC8ASQBtAJcAwADmABEBNAFBAToBGwHhAJMAVAA0ABsABwAFAA8ADQAD
APn/9v/w/+n/6P/q/+n/6f/l/+P/5f/l/+H/3//d/93/4P/j/+j/5v/l/+j/6//w//L/
8v/4//n/+f/7////AAAAAAAABAAEAAYABgAFAAUABgAGAAgABwAHAAgABwAHAAYABQAH
AAcABwAGAAUABQAGAAcABgAFAAQAAwAGAAcABgAHAAcABwAGAAUABQAFAAUABQAGAAYA
BwAIAAgACAAGAAYABQAEAAMAAwAEAAUABgAHAAUABgAGAAUABwAIAAgACAAGAAUABQAF
AAUABQAFAAMAAQADAAEAAQADAAMAAwACAP7//v/+//7////+//3//P/7//n/+P/3//f/
9v/2//X/8v/x//H/8f/v/+//7v/t/+//7//v/+//7f/t/+v/7f/t/+7/7//x//L/9f/2
//n/+//7//z//P/+/wEABAAGAAQABAAEAAcABwAHAAYABQAHAAcABgAGAAoACwAMAAwA
CAAKAAoACgAGAAUAAwACAAYACAAJAAkABwAHAAcACAAKAAoACgALAAoACgAJAAgACgAK
AAsADQANAAwACwAKAAoACwANAA4ADAAOAA0ADAAMAAwADAANAA0ADQANAA0ADQANAAwA
CwALAA0ADgAOAAwACwAKAAkACgAKAAsADAAJAAkACgAKAAwADAAMAAsADQAMAAsACwAK
AAkACAAGAAMABgAHAAcABgAGAAQABAAHAAgACAAIAAQABgAEAAQABAAEAAYABgAGAAYA
BgAGAAYABgAGAAYABAAEAAUABQAGAAYABgAGAAYABQAHAAcACAAIAAYABwAHAAgACwAL
AAwADQANAA4AEAAQABAAEAAQABEAEQAQABAAEAAQABAAEAAOAA4ADgAOAA0ADQANAA0A
DAAMAAsACAAHAAUABAABAAEAAAAAAAAAAAD+//7//f/9//7///8BAAIAAAD///7//f/+
//7//////////f/9//z/+v/1//b/+P/6/wEAEAApAEUAZQCNALoA6AAZATwBSwFKATEB
+wCpAF4ANAAbAAcAAwAHAAMA+f/v/+L/3P/b/9z/3P/d/93/2//b/9n/1f/V/9X/0//T
/9b/1//U/9b/1//a/9v/4P/m/+r/6v/t//P/9//6//r/+f/4//r/+v/8//z//f/9//7/
/v/8//v/+//8//z//f/9//3//////////v/9//3//v////////////////////3//f/+
//////////7//f/8//v//P/8//3//v8AAAAA/v/+//z//P/8//3//v///wAAAQD+//7/
/f/7//v//P/8//z//v/9//3//f/+////AAD/////AQD//////v/9//z/+v/6//r/+v/6
//n/+P/3//b/8//x//D/7//x//D/8P/v/+7/7f/t/+3/6//r/+r/6f/n/+f/5//n/+f/
5//l/+f/6//s/+3/7//v//H/8f/z//b/9//5//r/+//9////AAD9//z/+//9/wEAAwAE
AAUABAADAAEAAAABAAEAAQAAAPz//v/+//7///////7//v///wAAAAD///3//f/9//7/
//8AAAEAAwADAAQABAAEAAQABAAFAAcACAAIAAgACAAHAAcACAAIAAcACgAKAAoACwAM
AA0ADwANAA0ADQANAA0ADQAMAAsACQALAAwADAAMAA0ADgAPAA8ADgAOAA4ACwALAAwA
DAAMAAwADAALAAkACAAHAAcACAAJAAoACgAHAAoACwALAAkACAAFAAQACQAIAAgACAAI
AAgACAAIAAgACAAKAAoACgAKAAgACAAGAAYABwAHAAgACAAKAAoACgAJAAkACQAKAAoA
CAAJAAkACgANAA0ADgAPAA8AEAASABIAEgASABIAEwARABAAEAAQABEAEgATABIAEQAQ
AA8ADQAOAA8AEAAQAA8ADQAJAAcACQAIAAUABQACAAIAAgACAAEAAAD+//3/AAABAAMA
BAADAAMAAwADAAIAAgADAAMABQABAP3/AAD+//n/+P/6/wQAFQAoAEEAZwCTAMEA6gAO
ATEBRgFFAS4B+wCtAGEANgAeAAcAAQAJAAcA///3/+//5v/e/9v/3P/i/+H/2//b/9v/
3f/b/9f/1f/V/9X/1P/X/97/4v/j/+T/6f/s/+r/7P/w//P/9//5//v//P/8//z//P/8
//7//v//////AAAAAAAA/////wAAAAABAAEAAQABAAEAAQAAAP3//f/+////AAABAAIA
AwABAAEA/////wAAAQABAAEAAQABAAEAAQAAAAAAAQACAAMABAADAAQAAwACAAEAAQAD
AAMAAwADAAMABAAEAAMAAQACAAIAAgADAAMABAAFAAMAAwADAAEAAQADAAEAAQD/////
///+//3//v///wAA///+//3//P/4//X/8//x//L/8v/z//P/9P/z//P/8//v/+//7v/t
/+3/7f/t/+3/7f/t/+v/7f/x//L/8//1//b/+f/6//3//f/9//7//v8BAAMABQAGAAUA
BAADAAUACAAJAAkACQAJAAkACAAIAAsACwALAAoACAAKAAoACgAGAAUAAwACAAUABgAG
AAUABgAHAAgACgAIAAgACAAJAAkACgAKAAoACgAKAAsADQAQABAAEAAQABEAEQASABIA
EAASABEAEAASABIAEgATABEAEQARABEAEwATABIAEQATABUAFgAWABMAEwATABMAFQAU
ABQAFAARABEAEgASABIAEgASABEAEQAQAA8ADwARABEAEQAQAA0AEAARABEADgAOAAwA
DAANAA4ADgAOAA4ADgAMAA4ADAAMAAwADAAMAA4ADgAOAA4ADQAMAAsACgALAAwACwAM
AAsACwAMAAwADAAMAAwACwANAA0ADgAOAA4ADwAPABAAEQARABIAEwAUABYAGQAaABkA
GAAXABcAGQAYABgAGAAXABYAFQASABMAFAAVABUAEwATABMAEgAUABMAEAAPAA0ADAAJ
AAkACAAIAAgACAAIAAgABwAHAAUABQAGAAYABQAFAAUABQAEAAQABQAFAAMAAQABAAIA
AAD9//z//P8AAAkAFgAnAEEAYwCHALIA3AADASQBOwE6AScB+QCvAGQAPAAjAAsAAQAF
AAMA+//1//L/7P/l/+L/5P/n/+X/4f/h/9//3f/b/9v/2//X/9b/1//e/+L/5f/m/+n/
7v/y//L/9P/5//v//f/+//7//f/8//7//v8AAAAA/////wAAAAADAAMABAAGAAUABQAE
AAMAAwADAAMAAgABAAEAAgADAAMAAwADAAMABQAFAAMAAwADAAMAAgABAAEAAQABAAEA
AgACAAMABAAEAAQAAgACAAQABAAEAAUAAwADAAMAAwABAAIAAgABAP//AAAAAAAAAQAB
AAIAAwADAAMAAwABAAEAAwABAAEAAQABAAEAAAD+//7//v/+//v/+v/5//j/+P/3//f/
9//1//T/9P/z//L/8f/x//H/7//v/+7/7f/r/+v/6//r/+3/7f/r/+3/7P/s/+z/7f/w
//P/9P/3//r/+//9//7//f///wEAAgAEAAQABAAHAAgACQAJAAkACAAHAAUABAADAAMA
AwACAAIABAAEAAQABAAFAAUABgAGAAYABQADAAUABQAFAAYABAAEAAQABQADAAQABAAE
AAIAAgADAAUABgAGAAYABgAGAAcACQAKAAsADgAOAA4ADQAMAAsACwANAA0ADQANAA0A
DQAMAAsACQALAAwADAANAA0ADQANAAwACgAJAAgACAAJAAsADAALAAoACQAHAAcABgAF
AAUABwAJAAsADAAHAAgABwAFAAQABAACAAIAAwAEAAQABAAGAAYABgAGAAcABwAIAAgA
BwAEAAMAAgAEAAIAAAACAAIAAgACAAIAAAAAAAAAAAACAAIAAgACAAAAAAD+//7/AQAB
AAIAAgAEAAQABAADAAEAAQACAAIAAwAFAAYACAAHAAcACAAJAAcACAAKAAoACAAIAAgA
CQALAAoACgAKAAwADAAMAAoABwAGAAUAAwAFAAcACQAKAAgABwAEAAMAAwACAP////8A
AAAAAAAAAP3//P/6//n/+//7//z//P/7//v/+//7//r/+v/7//v//f////3/+P/2//X/
9P/y//T//f8MAB0AOQBdAIEAqgDYAAUBKgE9ATwBJQH1AKUAWgAyAB0ABwABAAcABwD9
//P/6P/e/9n/2P/c/+H/3//b/9v/2f/X/9P/z//N/9H/2P/X/9j/1v/V/9b/2f/c/+L/
6P/q/+f/6f/v//X/9v/2//b/+P/4//r/+v/3//f/+P/4//r/+f/5//r//P/9//3//f/8
//v/+v/4//b/9f/1//X/+P/5//r/+//5//n/9//3//j/+f/5//n/+//7//v/+//6//r/
+//8//z//P/6//r/+P/4//j/+f/7//v/+//7//n/+v/6//n/+//8//z//P/6//n/+f/5
//f/9//3//X/8//1//P/8//2//f/+P/4//T/9P/0//T/9f/0//P/8v/v/+3/7P/r/+v/
6v/q/+n/6P/n/+f/5//l/+X/5P/j/+X/5f/l/+X/5P/j/+D/4f/l/+b/5//p/+n/6//r
/+3/7v/v//H/8v/z//X/9//4//j/+P/4//v//v/////////9//3//P/8//////////7/
/P/+//7//v/9//3//P/8//3//v/+//3/+//7//v//P/8//z//P/9//3//v/+//7//P/8
//3///8AAAAAAAAAAAEAAQACAAIABQAIAAgACAAIAAgACAAJAAYABQAEAAMABAAFAAUA
BQAEAAUABQAEAAUABQAFAAUABwAGAAYABgAEAAMAAwACAAAAAAAAAP//AAAAAAAAAQAB
AAEAAQAAAPv//v//////AAD+//7//v/+//7//P/8//z//P/6//r/+v/6//3//v/9//7/
/f/9//7//v8AAAAAAAD///3//f/+//7/AAABAAEAAgADAAMABAAFAAQABAAFAAQABAAE
AAQABQAHAAYABgAGAAYABgAGAAQABAAEAAQAAwADAAMAAwACAAAA///8//v/+//6//f/
9//2//b/9v/2//j/+P/3//f/9v/1//X/9P/1//X/9f/1//T/9P/1//X/9f/z//P/9P/w
/+//7v/w//b/AwAUAC0ATwB5AKUA0gD8ACEBNgE3ASoB/QCzAGcAOAAcAAMA+f/9//n/
7//l/+H/3P/W/9H/0P/W/9f/z//N/8//z//L/8n/y//L/8//0v/P/87/0P/V/9b/2f/c
/+D/5P/o/+n/6f/p/+3/7v/u/+7/8P/w//L/8v/v/+//8P/w//L/8f/x//L/8P/x//H/
8f/y//P/9P/0//P/8//0//X/9P/z//L/8f/z//P/8f/x//L/8//z//P/8f/x//H/8f/x
//L/9P/2//X/9P/x//D/8v/y//L/8//z//P/8//z//X/9v/2//X/8//0//T/9P/y//H/
8f/x//L/8//0//P/8//1//P/8//y//H/8P/u/+z/7P/s/+z/7f/s/+v/6v/r/+n/6P/n
/+X/5P/k/+P/4v/h/+H/4f/h/+H/4P/f/93/3f/d/93/4P/h/+D/4//i/+L/4v/j/+T/
5//o/+v/7P/t/+//8P/v//H/8//0//T/9P/0//f/9v/3//f/9//5//n/+P/4//n/+f/5
//j/9f/2//X/9P/1//X/9P/0//X/9v/2//X/8//z//P/9P/1//b/9//5//f/+P/4//j/
+v/6//v//f/8//z//P/8//v/+//8//z///8CAAIAAgAAAAAAAAABAP//////////AQAB
AAAA//8AAAMABQAGAAQAAwACAAEA///+//7//v//////AAAAAAAAAAAAAP/////+//3/
/f/9//3//f/8//n//P/9//3//P/8//r/+v/7//z//P/8//7/+v/8//z//P/8//r/+v/6
//r/+v/6//r/+v/8//z/+v/6//n/+f/6//r//v/+//7//f/7//v//P/8//r/+//7//z/
/////wAAAQD//wAAAgACAAUABgAHAAkACAAGAAUABAACAAIAAgAAAAIAAgACAAEA////
/////v8AAP///P/7//r/+P/0//P/9P/0//T/9P/2//b/9f/1//T/8//z//L/8v/z//T/
9f/z//L/8v/x/+3/7//v/+7/8P/z/+7/5v/m/+3/+P8LACEAPwBnAJIAugDhAAYBIwEu
ASMB/wC9AGwANAAVAP3/7f/x//P/6f/j/97/2P/R/8z/yv/L/8v/y//N/8n/yf/H/8X/
v/+//8T/x//G/8r/zf/O/9H/0v/W/9j/2v/d/9//4f/l/+b/5v/m/+j/6P/q/+r/6//r
/+z/7P/q/+n/6f/q/+n/6f/o/+f/6P/p/+r/6v/r/+v/7P/t/+3/7f/t/+3/6//r/+n/
6f/q/+v/6//r/+v/6//r/+v/6v/q/+v/7P/q/+r/6P/o/+n/6v/r/+3/7P/r/+r/6f/q
/+z/7f/t/+v/7P/s/+z/7P/r/+v/6//s/+3/7v/t/+z/7f/q/+n/6v/r/+z/7P/o/+j/
6P/o/+f/5v/l/+T/5f/j/+L/4f/g/97/3f/b/9r/2f/Z/9n/1//X/9b/1f/T/9P/0//T
/9T/1f/U/9f/2P/Y/9j/2f/c/9//4P/j/+X/5f/m/+b/5//p/+v/7P/v//D/8f/1//X/
9f/0//P/9v/3//f/+P/3//f/9//2//T/9v/2//b/9v/3//f/+P/5//r/+v/5//v/+//7
//z/+//6//n/+f/6//z//f/+//3//P/8//3//v/+//7//v/+////AQACAAIABAADAAIA
AgACAAIAAwAFAAUABQAFAAMAAwACAAEAAgAFAAcACAAHAAcABwAHAAgACAAJAAoACQAJ
AAoACgAMAAwADAALAA0ADgAPABEAEgATABQAFAASABYAGAAZABgAGAAWABYAFwAYABgA
GAAZABoAGwAcABoAGQAZABgAGAAYABYAGAAYABgAGAAYABgAGAAYABgAGAAYABgAFgAW
ABQAFAAXABcAGAAYABgAGAAYABcAFQAVABYAFgAWABcAFwAYABkAGQAaABsAGwAcAB4A
HgAfACAAIQAjACMAIgAiACIAIgAiACIAIAAiACIAIgAhACEAIQAhACAAJAAlACQAJQAn
ACYAIwAjACIAIgAiACIAJAAkACMAIwAkACUAJwAoACkAKQApACkAJgAmACcAJwArAC0A
KwAoACQAHwAeACQALgA5AEgAYwCDAKcAzwD2ACABRQFeAWEBUgErAeUAlwBoAFIAOwAt
AC8AMQApAB8AGwAUAA4ACQAIAAoACwAJAAUABQAFAAUABQABAP3/AQAIAAkACgAOAA8A
EAATABYAGAAaABoAGwAhACUAJgAmACUAJAAkACQAJgAmACcAJwAoACgAJgAlACUAJgAo
ACkAKQApACkAKQApACgAJQAlACYAJwApACkAKQApACcAJwAlACUAJgAnACcAJwAmACUA
JAAjACMAJAAmACgAJgAmACQAJAAiACIAIgAjACUAJQAlACUAJQAmACYAJQAkACQAIwAi
ACMAIwAkACUAJQAlACUAIwAjACUAIwAjACMAIwAjACIAHgAeAB4AHgAfAB4AHQAcABkA
FwAWABUAFQAUABQAEwAUABMAEwATABEAEQAQAA8ADwAPAA8ADwANAA0ACwANABAAEgAU
ABcAFwAZABkAGwAdAB0AHgAeAB8AIQAjACQAJAAkACQAJwAmACcAJwAnACcAJwAmACYA
JgAlACQAIgAiACQAJAAkACMAIwAiACIAIwAkACQAIwAkACUAJgAoACcAJgAlACUAJQAm
ACYAJgAkACQAJQAnACoAKgAqACoALAAtAC8AMAAuADAALwAuAC4ALgAuAC8ALwAvAC8A
LwAtAC0ALAArACwALwAxADIAMAAvAC4ALQAtACwALAAsAC0ALQAuAC4ALAAsACwAKwAr
ACoAKQApACcAJwAnACYAJgAqACwALQApACgAJQAkACcAKAAoACgAJgAmACYAJgAlACUA
JgAmACYAJAAkACQAIAAgACAAIgAiACIAIgAjACQAJQAmACMAIgAhACAAIgAiACAAIAAh
ACEAIgAiACEAIAAfAB0AHgAfACEAIgAgACEAIQAiACMAIwAkACUAIwAkACYAJgAkACQA
JAAlACUAJAAkACQAIwAiACEAHgAgACAAIAAfACEAIQAhACAAHwAdABkAFwAXABYAEwAT
ABQAFAAUABQAFgAWABUAFQATABMAFAAUABEAEQARABEADgAOAA8ADwANAA0ADQAOAA4A
DQAKAAgADgAZACoAQQBhAIkAuQDmAA4BNwFWAVsBSgElAeMAkQBYADgAIQARABEAEwAL
AAMA+//w/+r/5f/k/+T/5f/n/+X/4//f/93/2//d/93/3f/g/+P/4v/g/9//4P/h/+b/
7P/y//j/+//7//v///8AAAAAAAACAAIABAAEAAMAAwAEAAQABAADAAMABAAEAAUABQAF
AAMAAwADAAIAAgADAAUABwAGAAUABAADAAEAAQD/////AgADAAMAAwADAAMAAwADAAQA
BAAFAAYAAwACAP///v/+//7//v///wAAAQACAAMAAwAEAAQAAwADAAQABAAEAAQAAwAD
AAMABQAFAAUAAwADAAUAAwADAAMAAwADAAIAAAAAAAAAAAD9//r/9//0//X/9f/2//f/
+f/4//j/9//1//P/8v/x/+//7//u/+3/7P/r/+r/6f/s/+3/7P/v/+//8P/x//P/9f/3
//f/+f/6//v//f/+////AQADAAQABAAEAAQABwAKAAsACwALAAgABwAFAAQABgAHAAgA
CAAEAAYABgAGAAUABQAEAAQABwAIAAgABwAJAAkACQAKAAkACAAHAAcACQAKAAoACgAM
AAwADQAPABAAEAAQABAADwAPABAAEAARABQAFAAUABIAEgASABMAFQAVABUAFQAXABcA
FgAVABQAFQAVABQAFQAVABUAFQAVABQAFAAUABMAEwAUABQAEgASABIAEQATABIAEQAR
ABMAEwATABIADgAQABAADwASABQAEAASABAAEAAQABAAEAAQABAAEAAQABAAEAAQAA4A
DgAMAAwADwAPABAAEAASABIAEgARABEAEQASABIAEgATABMAFAAVABUAFgAXABcAGAAa
ABoAGgAaABoAGwAdABwAHAAcABoAGgAaABgAFgAWABYAFQAWABcAGAAYABgAFwAUABMA
EwASAA8ADwAQABAAEAAQAA8ADgAMAAsADQANAA4ADgANAA0ADQANAA4ADgAPAA8ADQAL
AAkACAAGAAUAAgD+/wIAEQAeADEATwB1AJsAxADuABkBPAFRAVABOQEJAbsAbgBAACcA
EwAPABcAFQALAAEA+v/y/+3/6v/s/+//7//t/+v/6//p/+P/4f/j/+X/5P/n/+j/6P/r
/+7/7//0//r//P/8////AwAHAAkACgAKAAoACwAKAAsACgAMAA0ADwAQAA4ADQANAA4A
DAANAA0ADQAPAA8ADwAOAA0ADQAOAA8ADwAPAA8ADwAPAA8ADQANAAwADQANAA0ADwAP
AA8ADwAOAA4ADwAQABAAEAAOAA4AEAAQABAAEQAPAA8ADwAPAA0ADgAOAA0AEAASABMA
FAAWABUAFQAVABQAEwASAA8AEQATABEAEQAPAA8ADwAOAAwADAAMAAwACwAKAAkACAAF
AAMAAgABAAMAAgACAAEAAgABAAEAAQD//////v/9/////////////v/9//r/+//9//7/
//8BAAQABwAIAAsADAANAA8AEAARABMAFQAWABQAFAAUABcAFgAXABcAFwAZABkAGAAY
ABcAFwAXABYAFgAYABgAGAAXABcAFgAWABcAGAAYABcAGAAZABoAHAAcABwAHAAdABsA
HAAcABwAGgAaABsAHQAgACAAIAAgAB8AHwAgACAAIQAkACQAJAAkACQAJAAlACMAIwAj
ACMAJAAlACUAJQAjACUAJgAmACQAIwAiACEAIgAiACMAJAAlACUAJgAmACQAJAAkACMA
IwAiACEAIQAhACEAIQAgAB4AIgAkACUAIgAiACAAIAAfACAAIAAgACIAIgAiACIAHQAd
AB4AHgAeAB4AHgAeAB4AHgAeAB4AHwAgACEAIgAgACAAHgAeAB4AHQAdABwAHwAgACEA
IQAjACMAJAAkACQAJQAlACYAJgAlACUAJQAmACgAKwAsACwALAAsAC0AKwAqACoAKgAs
ACwALAAqACoAKgAqACkAKQApACkAKAAoACcAJAAjACEAIAAdAB0AHgAeAB4AHgAcABwA
GwAbABsAGwAcABwAHAAdAB4AHwAeAB4AHwAfACEAHwAdACAAIAAbABgAGAAaACMAMgBF
AF8AgQCtANgAAAElAUYBVwFWAUEBEQHHAH4AVAA7ACcAHQAhACEAGwATAAoABAABAAIA
BAADAAEAAQABAP/////9//3/+//5//j//f8CAAYAAwAEAAsADgAQABIAFgAXABkAGwAf
ACAAIAAgACIAIgAkACQAJAAlACcAKAAmACUAJQAmACQAJQAlACUAJwAnACcAJgAlACUA
JgAnACUAJQAlACUAJgAnACYAJwAoACkAKQApACcAJwAnACcAJAAkACUAJgAnACgAJwAo
ACoAKgAqACsAKwArACsAKwArACwALAArACsALAAsACwAKgApACkAKQArACsAKwApACsA
LQArACsAKQApACkAKAAkACQAJAAkACQAJAAkACQAIwAhACAAHwAfAB4AHgAdABwAGwAb
ABsAFwAXABYAFQAXABcAFwAXABkAGQAXABkAGwAcAB0AHwAgACMAJAAnACkAKQAqACoA
LQAtAA==
         </WaveFormData>
      </LeadData>
   </Waveform>
</RestingECG>
