# Supplementary material for: Detection of Left Atrial Enlargement Using a Convolutional Neural Network-Enabled Electrocardiogram
Source: Front Cardiovasc Med. 2020 Dec 17;7:609976. doi: 10.3389/fcvm.2020.609976 (PMC7773668; doi:10.3389/fcvm.2020.609976)
Supplement: Supplementary file 1 [file Data_Sheet_1.ZIP › hyp/1802033301_2919_00000010.XML]

<?xml version="1.0" encoding="Windows-1252"?>
<!DOCTYPE RestingECG SYSTEM "restecg.dtd">
<RestingECG>
   <PatientDemographics>
      <PatientID>1802033301</PatientID>
      <PatientAge>65</PatientAge>
      <AgeUnits>Years</AgeUnits>
      <Gender>Male</Gender>
      <PatientLastName>guorunxian</PatientLastName>
   </PatientDemographics>
   <TestDemographics>
      <DataType>Resting</DataType>
      <Site>1</Site>
      <AcquisitionDevice>MAC55</AcquisitionDevice>
      <Status>Unconfirmed</Status>
      <Priority>Normal</Priority>
      <AcquisitionTime>09:20:25</AcquisitionTime>
      <AcquisitionDate>10-09-2016</AcquisitionDate>
      <CartNumber>1</CartNumber>
      <AcquisitionSoftwareVersion>009C</AcquisitionSoftwareVersion>
      <XMLSourceVersion>MAC5000 v1.0</XMLSourceVersion>
   </TestDemographics>
   <RestingECGMeasurements>
      <VentricularRate>50</VentricularRate>
      <AtrialRate>50</AtrialRate>
      <PRInterval>150</PRInterval>
      <QRSDuration>92</QRSDuration>
      <QTInterval>418</QTInterval>
      <QTCorrected>381</QTCorrected>
      <PAxis>27</PAxis>
      <RAxis>-18</RAxis>
      <TAxis>25</TAxis>
      <QRSCount>9</QRSCount>
      <QOnset>226</QOnset>
      <QOffset>272</QOffset>
      <POnset>151</POnset>
      <POffset>199</POffset>
      <TOffset>435</TOffset>
      <ECGSampleBase>500</ECGSampleBase>
      <ECGSampleExponent>0</ECGSampleExponent>
   </RestingECGMeasurements>
   <Diagnosis>
      <Modality>Resting</Modality>
         <StatementCount>2</StatementCount>
         <LabelText>12SL ��ϳ���</LabelText>
      <DiagnosisStatement>
         <StmtFlag>ENDSLINE</StmtFlag>
         <StmtText>����Ķ�����</StmtText>
      </DiagnosisStatement>
      <DiagnosisStatement>
         <StmtFlag>ENDSLINE</StmtFlag>
         <StmtText>�ٽ� ECG</StmtText>
      </DiagnosisStatement>
   </Diagnosis>
   <Waveform>
      <WaveformType>Rhythm</WaveformType>
      <WaveformStartTime>0</WaveformStartTime>
      <NumberofLeads>8</NumberofLeads>
      <SampleType>CONTINUOUS_SAMPLES</SampleType>
      <SampleBase>500</SampleBase>
      <SampleExponent>0</SampleExponent>
      <HighPassFilter>16</HighPassFilter>
      <LowPassFilter>150</LowPassFilter>
      <ACFilter>NONE</ACFilter>
      <LeadData>
         <LeadByteCountTotal>10000</LeadByteCountTotal>
         <LeadTimeOffset>0</LeadTimeOffset>
         <LeadSampleCountTotal>5000</LeadSampleCountTotal>
         <LeadAmplitudeUnitsPerBit>4.88</LeadAmplitudeUnitsPerBit>
         <LeadAmplitudeUnits>��V</LeadAmplitudeUnits>
         <LeadHighLimit>2147483647</LeadHighLimit>
         <LeadLowLimit>268435456</LeadLowLimit>
         <LeadID>I</LeadID>
         <LeadOffsetFirstSample>0</LeadOffsetFirstSample>
         <FirstSampleBaseline>0</FirstSampleBaseline>
         <LeadSampleSize>2</LeadSampleSize>
         <LeadOff>FALSE</LeadOff>
         <BaselineSway>FALSE</BaselineSway>
         <ExcessiveACNoise>FALSE</ExcessiveACNoise>
         <MuscleNoise>TRUE</MuscleNoise>
         <LeadDataCRC32>22266649</LeadDataCRC32>
         <WaveFormData>
8v/y//L/8f/y//T/9v/6//r/+f/5//j/+v/9//7////8//z//f/9//n/+//9////AAAA
AAAAAAAEAAgABAAEAAcACAAJAAkABQACAP///v/7//r/+v/9////AQACAAMAAQABAAIA
AgADAAMAAwABAP///f/7//b/9f/1//f/+P/5//r/+v/6//j/9v/0//P/9v/2//b/9f/y
//P/9P/1//T/8v/y//P/8v/2//f/+f/8//7////6//D/7P/w//f/AAAOAB4AMQBKAGEA
cQB/AIUAhQCMAJUAmwCQAGoANgAHAPL/5v/c/9j/3P/b/9T/z//P/8//0v/Z/+T/6f/s
//H/9v/5//v/+f/1//f/9//7/////f/9//3/+/8AAAMABQAHAAYABQAFAAQAAQABAAIA
AwABAP////8BAAIAAwAGAAgACQAIAAYABAACAAUABwAKAAkACQAHAAcACwALAAsACwAJ
AAkACAAGAAkADQATABcAFgAVABUAFQAVABUAFQAZABkAGgAcABwAHQAdAB8AIQAfAB8A
HwAfACMAJAAlACYAKgArAC4AMAAwADEAMgAzADMANwA4ADkAOwA9AEMARwBEAEEAQwBF
AEoASgBLAEwATgBOAE8ATwBQAFAATgBLAE0ATQBNAE0ARwBFAEQAQgBBAD4APAA7ADwA
OQA4ADUALAAqACgAJAAlACMAJAAjACAAHQAbABkAFQATABEADQAKAAYABgAGAAkACgAL
AAgABgAGAAUABQABAPv//f/+/////f/+//3/+v/6/wIABQAFAAMA///8//v/+P/3//n/
+P/6//3//f/9//3//v/+//3/AQACAAEA///+//3//f/9//7//v/+//r/+f/8//n/+//7
//v//P/8//z//////wIAAAABAAIA///+//7///8AAAIAAwADAAEA/v/8//r//P/7/wAA
AQABAAAAAAABAAEAAQABAAEAAAAAAAAAAAD///7//f/8//3/AAABAP7//f8BAAEAAAD/
/wAABAAHAAQAAgABAAAA/v/9//z//P/7//r/+f/5//n/9//3//j/9//3//f/+P/8////
AQABAP3/AAD///7/AQABAAEAAAD//////v/5//n/+//7//v//P/7//r/+//7//j/+P/5
//z//v/8//v//f/9//z/+v/3//f/9v/1//n///8BAAYABAAAAPz/+P/2//b/9v/4//j/
/v/6//D/9P/2//j/+v/7//z//f/+//z/+v/4//b/+P/4//j/+P/7//z//f/+//z/+v/4
//b/9//4//n/+v/7//z//f/+//z/+v/4//b/+P/6//z//v/7//r/+f/4//v//P/9//7/
/P/6//j/9v/1//T/8//y//f//P8BAAYAAwAAAP3/+v/5//j/9//2//f/+P/5//r/+f/4
//f/9v/3//j/+f/6//r/+v/6//r//P/8//z//P/7//r/+f/4//j/+P/4//j/9v/2//b/
9v/4//r//P/+//v/+P/1//L/9P/2//j/+v/3//b/9f/0//n//P///wIA/v/6//b/8v/z
//T/9f/2//n/+v/7//z/+v/6//r/+v/4//j/+P/4//j/+P/4//j/+P/4//j/+P/4//b/
9//4//n/+f/4//j/+P/5//v/+//8//z//f////z/+f/6//v/AAACAAMABAACAAIABAD+
/wAAAQACAAMABAAEAAMAAgAFAAMAAwAEAAMAAgABAP/////9//3//v//////AAABAP3/
/P/7//r/9v/1//X/9//2//b/9v/1//b/9f/0//P/9P/4//n/+v/2//H/8P/v//X/9v/4
//z//P/8//v/+f/z//L/8P/t/+7/7P/u//T/9f/4/wIAFAAlADYARwBVAGMAcQB7AIIA
jwCTAIYAbgBOAB8A+P/o/+D/2v/a/9X/zv/N/8//z//O/9n/5P/j/+L/5//q/+//+f8B
AAEA/v/7//z//f/////////9//3///8AAAEA///9//z/+v/7//3/AAADAAIA///+////
AAABAAQABgAHAAYABAACAP//AQACAAQABgAHAAYABwAJAAcABQADAAcACQAKAAoACAAJ
AAwADQAOAA8AEQATABAADwAOABEAEwAUABYAFgAVABUAFwAZABwAHwAiACUAJgAkACIA
IAAgACEAJAAmACsALQAvADEAMAAzADMAMwA1ADUAOQA7ADsAOQA8AD8AQAA+AD0APABA
AEIARQBHAEQAQgA+ADkAPgBBAEQARwBCAEEAQQBAAD0AOgA4ADcANQAxAC8AKwAoACoA
LAAsACUAHwAcABcAEwARABAADwAMAAsACgAHAAIA/v/+//7/AQACAAMAAAAAAAAA////
/wAA+//+/wAAAAD9//3/+//z//D/9f/1//n/+f/3//b/+f/4//n//f/4//j/+f/3//j/
+f/7//z/+P/5//f/8//y//L/8v/z//b/+P/5//r/9P/z//b/8//1//X/9f/2//n/+v/+
/////P/4//f/9v/5//r//P////3//P/6//f/+f/4//j/+P/4//f//P/9//r/+P/3//f/
+v/7//z//f/6//r/+v/6//j/+P/4//j/+P/6//r/9v/0//n/+v/6//f/9v/4//n/9//2
//b/9v/4//n/+v/8//n/+P/3//f/9P/x//D/8P/z//X/9//6//n/+f/4//X/9P/4//j/
+P/4//f/9v/0//T/9f/1//H/7f/v/+//7//z//X/9//7//b/8v/x//H/9v/4//b/9f/z
//P/8v/w//P/9f/2//f/8//1//P/9P/2//T/8v/w/+//8P/x//T/+P/2//T/9P/0//T/
9P/0//P/8v/x//D/8v/y//L/8v/y//L/8v/y/+//7v/t/+z/7v/u/+7/7v/y//T/9v/4
//b/9v/2//b/9f/0//P/8v/w//D/8P/w//D/8P/w//D/8v/y//L/8v/z//T/9f/2//X/
9P/z//L/8v/y//L/8v/v/+7/7f/s/+3/7v/v//D/8v/0//b/+P/2//T/8v/w//D/8P/w
//D/8v/y//L/8v/w//D/8P/w//L/8v/y//L/8P/w//D/8P/x//L/8//0//H/8P/v/+7/
7P/q/+j/5v/s//D/9P/4//f/9v/1//T/9P/0//T/9P/1//b/9//4//X/8v/v/+z/7//w
//H/8v/y//L/8v/y//L/8f/u/+7/7v/w//H/8f/x//D/8P/x//P/9f/2//j/+P/3//T/
9f/1//f/+P/4//r//P8AAAYAAgACAAMABAACAAEA///8//f/9v/y//D/9P/5//z/////
/////f/9//z/+v/3//X/9v/1//X/9f/0//D/7//v/+//8P/w//D/8f/w/+//7v/s/+v/
7f/s/+//7//u//H/8//1//L/8P/t/+3/7f/s/+v/7f/y//T/7f/o/+z/7v/s/+//+v8K
ABYAIwA4AEkAWwBxAH8AgQCIAI8AjQCEAGYANgANAPL/3v/S/9T/1P/L/8L/vf+9/8P/
zP/R/9T/4f/y//n/8v/v//X/9f/z//X/8//1//f/9P/z//L/7//0//n//f8BAP7//f/9
//z/+f/5//r/+//5//f/9//5//v/+//9//7/AwAEAAQABAD//wEAAgAEAAQAAwAAAP//
AwADAAMAAwACAAMAAwACAAQABQAIAAkACAAHAAcABwAKAAsADAARABIAEgATABIAEgAT
ABYAGQAYABkAGgAbABwAHAAcABwAHgAfACIAJAApACsALQAvADAAMwAzADMAMQAxADUA
NwA7ADsAQABFAEMAQAA+ADwAPgBAAEMARQBDAEIAPwA7AD8APwA/AD8APgA/AEEAQgA+
ADgAMwAvADAALQAsACkAJwAoACkAKAAjAB0AGgAVABEADwAOAA0ACQAHAAUAAQD+//z/
/v8AAAIAAgACAP7//f/8//r/+f/2//H/9P/2//j/9f/1//P/7v/u//b/+f/7//n/9f/y
/+//7P/r/+3/7P/u//H/8f/w//H/8//0//X/+f/6//n/9//2//X/9f/z//T/9P/0//P/
8//3//X/9//3//f/+P/1//T/9v/1//H/7P/q/+j/6v/q/+v/7f/y//b/+f/7//r/+P/3
//b/9f/z//f/9//1//T/9P/1//f/9//3//f/9P/0//T/9P/x//D/7//u//P/+P/7//r/
9f/3//X/8v/t/+z/7v/v/+//7v/u/+7/8f/z//X/+P/5//j/9//3//T/8f/w//D/7//v
/+//8P/y//P/8//x//D/9P/0//T/9P/z//L/8P/y//P/8//v/+z/7f/s/+v/7P/r/+r/
6//s/+z/7//z//X/9v/z//H/8//z//L/8P/u/+//7//v/+//8//z//b/8//w/+3/6v/q
/+r/6v/s//D/7P/q/+7/7//w//H/8v/v/+7/7f/s/+7/7v/u/+7/8P/w//D/8P/u/+7/
7v/u/+z/7P/s/+z/7v/w//L/9P/y//D/7v/s/+7/7v/u/+7/8P/w//D/8P/u/+7/7v/u
//D/8P/w//D/7//u/+3/7P/t/+7/7//w/+7/7v/u/+7/7f/s/+v/6v/t/+7/7//w//D/
8P/w//D/7v/u/+7/7v/w//D/8P/w/+//7v/t/+z/7v/u/+7/7v/w//D/8P/w/+3/7P/r
/+r/7f/u/+//8P/w//D/8P/w//L/8v/y//L/7f/q/+f/5P/p/+z/7//y//D/8P/w//D/
7v/s/+r/6P/p/+r/6//s/+7/7v/u/+7/8P/y//T/9v/0//L/8P/t/+j/6P/o/+r/7f/t
/+7/7v/x//P/8//z//T/9P/1//X/8v/z//T/9f/0//T/9P/0//f//P/5//r/+//8//3/
/f/9//z/+//8//j/9v/1//f/+P/5//n/+f/3//f/+P/4//f/9//3//X/9v/1//T/8P/u
/+3/7v/u/+3/7P/q/+j/6f/q/+v/7f/t/+z/6//p/+j/6//u//H/7v/s/+z/7f/o/+j/
7f/z//L/8P/v/+z/5v/i/+D/5//y//7/DgApAEIATQBdAHEAdwB1AH4AjwCRAIYAbgA8
AAUA6P/e/9b/1v/c/9v/0v/L/8f/w//A/8n/2P/j/+T/5//u/+//7//x//H/8//x//P/
9f/3//f/9//1//b/9//3//f/+f/5//r/+v/2//X/9f/1//f/9//5//3//////wEAAgAC
AAIAAQAAAP//AQACAAQAAwABAP3/+////////////wMABQAGAAYABAAFAAgACQAJAAkA
CgALAAoACQAIAAsAEAASABUAFgAUABMAFAAVABkAGwAdAB8AIAAeABwAGgAeAB8AIgAk
ACcAKQArAC0ALgAxADEAMQAxADEANQA3ADgANwA7AD8AQgBCAEMARABCAEIAQwBDAEIA
QgBAAD0APwA/AD8APwA9AD0APgA+ADwAOAA1ADMAMAArACgAIwAjACYAKQAqACIAGwAX
ABEAEgARABEAEQAMAAsACgAHAAUAAgADAAQAAgAAAP7/+P/6//r/+f/5//n/9f/5//z/
+f/1//T/8f/u/+7/9v/5//z//f/8//z/+P/0//L/8//y//b/+//9//f/9f/0//L/8v/1
//X/8//0//T/9P/1//P/9P/0//T/7//v//P/8f/z//X/9//6//f/9v/4//f/+P/2//f/
+P/2//b/9//5//f/+P/4//f/9//2//b/9v/4//f//P/9//n/+P/4//n/+f/5//n/+f/1
//T/8//y//T/9v/4//r/+f/6//n/9P/y//f/+P/4//j/+P/7//3/+v/4//f/9v/4//f/
9v/2//T/8v/w/+//8//1//n//v/6//f/9P/y//T/9f/1//P/8f/2//f/+P/4//f/9v/0
//b/9//3//P/8v/1//b/9//3//X/8//z/+//7P/s/+3/8f/0//P/8//x//H/8P/u//P/
9//6//3/+v/7//j/+P/2//T/8v/w//D/8P/w//L/9P/6//7/+v/4//b/9P/y//H/8P/v
/+7/8f/y//P/9P/2//b/9v/2//T/9P/0//T/9f/2//f/+P/2//T/8v/w//D/8P/w//D/
8v/0//b/+P/1//T/8//y//T/9P/0//T/8v/y//L/8v/y//L/8v/y//T/9P/0//T/9f/2
//f/+P/2//b/9v/2//T/9P/0//T/8v/y//L/8v/y//L/8v/y//D/8P/w//D/8f/y//P/
9P/2//b/9v/2//T/9P/0//T/9P/0//T/9P/y//L/8v/y//T/9P/0//T/9v/2//b/9v/0
//T/9P/0//P/8v/x//D/8P/w//D/8P/z//b/+f/8//n/9v/z//D/8v/y//L/8v/1//X/
8//0//b/+P/5//n/+f/4//j/+f/3//f/9v/2//f/9//1//f/+f/7//z//P/7//r/+//+
//v//P/+/wAAAQABAAAA/v/8//z/+f/4//r//f/+////AQABAP/////+//7//f/9////
/f/8//v/+P/y/+//7f/w//L/8//0//H/8P/v/+7/7//v//L/8v/x/+//7P/t//H/9f/0
//T/9P/1//b/9v/5//f/9P/w/+3/6P/m/+b/7P/9/wgADAAWAC0AQgBVAGMAawBzAHkA
hACNAIcAdABaADIAAwDs/+T/3P/Y/9z/2//U/8//x//F/9D/2//e/+X/6v/t//T/9//7
/wEA+//4//X/9v/3//f/9//3//X/9//5//r/+//8//3///8AAP////8AAAEA///7//n/
+f/6//v//v8AAAMABAAEAAQAAwAFAAYACAAIAAcABAADAAkACQAJAAkACgALAAsACgAI
AAcACAAHAAkACQAKAAsADgAPABAAFQAZABoAHAAcABgAFwAYABkAFwAXABcAFwAeACAA
IgAkACYAJwAqACwALgAvADAAMQAzADcAOAA5ADYANQA4ADkAOwA5ADwAPwBCAEIAQwBE
AEYARgBHAEcASABIAEYAQwBDAEMAQwBDAD4APQA9ADwAPgA+AD8AQQA+ADcAMgArACcA
KAApACgAIgAdABsAFwAUABEADwANAA4ADwAQAA8ACAAEAAQABAADAAIAAQD8//z//P/7
//v/+//3//v//v/8//n/+f/3//T/9P/8///////9//n/9v/3//b/9//7//X/9v/4//f/
9//3//j/+P/2//n/+f/3//j/+P/4//n/9//4//j/+P/1//X/+f/3//n/+f/5//r/+f/4
//r/+f/5//b/9v/2//X/9P/0//X/+P/6//v/+//7//r/+v/6//n/9//7//v/+//6//r/
+//6//n/+P/3//f/+P/5//r//P/+/wAAAgAAAAAA/v/4//P/9//3//b/8f/w//L/8//3
//j/+v/8//7//f/8//z/+//6//n/+f/1//H/7//u//L/9f/4//z//P/7//n/9f/0//j/
+P/4//f/9//3//b/9P/1//X/8f/t/+//7//v//L/8//0//f/9P/w/+//7//z//b/9f/1
//X/9f/0//L/8v/z//P/8//y//X/9P/2//f/9v/1//T/9P/0//T/9v/6//z/+v/4//j/
+P/4//j/9v/0//L/8P/y//L/8v/y//L/8v/y//L/9P/0//T/9P/x//D/7//u//H/8v/z
//T/9P/0//T/9P/2//b/9v/2//b/9v/2//b/9P/y//D/7v/w//L/9P/2//T/9P/0//T/
9v/2//b/9v/z//L/8f/w//L/8v/y//L/9f/2//f/+P/1//L/7//s/+//8P/x//L/9P/2
//j/+v/4//j/+P/4//b/9P/y//D/8v/y//L/8v/w//D/8P/w//P/9P/1//b/9P/0//T/
9P/x//D/7//u//H/8v/z//T/8v/y//L/8v/y//L/8v/y//H/8P/v/+7/8//2//n//P/6
//j/9v/0//L/8v/y//L/8P/w//D/8P/w//D/8P/w//L/9P/2//j/9//2//T/8P/v/+7/
7//v//L/9P/1//f/9//3//f/9v/3//n/+v/5//z///8CAAQAAgAAAP7//v8CAP7//v//
///////+//z//P/8//7//f/7//r//P/8//v/+//7//n/+//8//z/+//5//n/9//2//b/
9v/z//P/9P/3//n/+v/4//X/8v/v/+3/6//q/+z/7//y//T/9f/2//f/+P/0/+//7v/u
/+7/8P/3//X/8v/y//H/6v/m/+j/7v/1//z/CgAiADcASgBbAGcAdQCBAIkAkgCbAJsA
hgBYACIA/f/s/+D/1P/Q/9D/y//K/8//zf/J/9L/4f/m/+f/5v/r//D/+/8DAP//9//2
//P/9P/1//j/+f/6//n/+f/7//z//f//////AAAAAP3//f/+///////9//3///8BAAEA
AwAEAAUABAACAAAA/v8BAAMABgAHAAcABQAFAAYABQAEAAMACAALAA0ADgANAA0ADwAP
AAwACwALAAsACgAJAAgACwARABQAGAAaABsAGwAdAB8AHQAdAB0AHQAgACAAIAAgACUA
JwArAC4ALwAvAC8ALwAzADcAOAA5ADkAOQA9AD8APgA7AD0APwBEAEQARQBGAEMAQgBC
AEEARwBKAEsASwBJAEcARQBDAD4APQA9ADwAPgA8ADsAOwA9ADkANwAzACwAKgAoACQA
IwAfAB4AGwAXABUAFAATAA8ADQALAAcAAQD8//v/+v/+/wIABgAGAAIAAAD9//v/+v/1
//j/+v/8//n/+f/3//T/9P/8////AAD///z/+v/3//T/8//1//T/9v/5//n/9f/z//L/
8P/x//X/9v/1//b/9v/2//f/9v/2//X/9P/z//X/+//7//r/+f/4//j/9v/2//n/+f/5
//b/9v/2//f/+P/6//3//P/8//v/+f/6//r/+//8//r/9//6//n/9v/0//P/8//3//f/
9//3//r//P/+/wAA/f/8//v/+v/8//7//v/6//b/+f/4//b/9P/0//f/+f/7//r/+v/6
//j/9f/y//D/8v/y//L/8//z//H/8f/y//P/9f/3//r/+v/5//f/8//w//T/9P/0//f/
9//3//b/+P/5//n/9f/x//P/8//z//T/8//y//P/8//w//D/8f/y//T/8v/x/+//7//u
/+z/7f/v//D/8f/x//X/9f/4//b/9P/y//D/7//w//H/9P8AAPj/9v/0//L/8v/y//L/
8f/w/+//7v/v//D/8f/y//L/8v/y//L/8P/w//D/8P/u/+7/7v/u//D/8v/0//b/9f/0
//P/8v/x//D/7//u//D/8P/w//D/7v/u/+7/7v/w//L/9P/2//X/9P/z//L/8f/w/+//
7v/w//D/8P/w//H/8v/z//T/9P/0//T/9P/x//D/7//u/+//8P/x//L/8//0//X/9v/2
//b/9v/2//P/8P/t/+r/7P/s/+z/7P/u//D/8v/0//L/8v/y//L/9P/0//T/9P/x//D/
7//u//D/8P/w//D/7//u/+3/7P/u//D/8v/0//T/9P/0//T/9v/2//b/9v/z//L/8f/w
//L/8v/y//L/9P/0//T/9P/2//b/9f/y//D/7v/u/+3/8f/0//b/+f/4//f/9v/0//L/
8//z//H/9f/3//n/+v/6//r/+v/8/wIAAAACAAUABQAFAAQAAgD9//r/+f/1//L/8v/1
//b/9f/1//X/8//5//7/AgAFAAIA///6//b/9f/0//D/7//w//P/9f/2//T/8//y//H/
8P/v/+//8v/y//L/8f/v//L/9f/4//b/8//y//L/8v/w/+v/7f/u/+r/6//y//T/7v/w
//n//v8KABoAMQBKAFkAZwB1AH0AhwCUAJcAkQCEAGYANgADAOb/3P/W/9b/3v/b/9L/
y//N/8//0v/V/9j/2//i/+//9v/1//P/+f8DAAEA/f/9//3//f/9//3/+//6//v/+//7
////AQAEAAYAAwADAAQABQAGAAUABgAJAAUAAwADAAIABAAEAAMAAgD+//////8AAAUA
CQALAA8ADQAJAAUAAQAHAAsADgAQAA0ADQAPAA8ADwAPABAAEQAUABUAFgAbABoAGgAb
ABoAGwAbAB0AHwAiACMAJAAlACgAKAAoACgAJwAnACkAKgAqACsALAAtADIANwA5ADsA
OwA7AD8AQQA/AD0AQABDAEgASgBNAFAATgBOAE8ATwBPAE4ASwBHAEwATQBOAE8ASgBJ
AEkASABEAEAAPQA7ADwAOQA4ADUALgAuAC4ALAAqACUAIwAfABoAFwAVABMAEQARABEA
DwALAAgACQAKAAgABgAEAP7/AAACAAMABQACAP3/AAACAAQAAQABAP///P/8/wQABwAF
AAEA+//2//r/+v/8/wEA+//8//7//f/5//n/+v/6//n//f/+//3/+P/2//T/8//3//r/
/P/+//z//f8CAAEA/v/9//z//P/8//z//////wAA/v///wAA/P/6//n/+f/6//z//f/9
/wAAAAABAAIA/v/7//7//f/8//z//f////7//f/8//v//P/+/wAAAgD///7//f/8//n/
+v/5//T/9f/7//3//v/9//7/AgAFAAMAAAD+//z/+v/5//j/+P/3//b/9f/1//r/+//+
/wIAAAD///7//v/+//3/+//3//T/+P/4//j/9//3//f/9v/0//X/9f/x//P/9//5//v/
////////AQD9//r/+v/7//z//v/8//v/+//7//r/+P/0//P/8f/v//H/9//5//7/AQAA
AP///v/5//b/8//y//L/8v/0/wAA///+//3//P/7//r/+f/4//X/9P/z//L/9P/2//j/
+v/6//r/+v/6//r/+v/6//r/+v/6//r/+v/5//j/9//2//T/9P/0//T/9//4//n/+v/4
//j/+P/4//j/+P/4//j/+v/6//r/+v/7//z//f/+//r/+P/2//T/9v/2//b/9v/4//r/
/P/+//7//v/+//7//P/6//j/9v/2//b/9v/2//j/+P/4//j/9v/2//b/9v/2//b/9v/2
//n/+v/7//z/+f/4//f/9v/3//j/+f/6//n/+P/3//b/9P/0//T/9P/4//r//P/+//z/
/P/8//z/+f/4//f/9v/0//T/9P/0//j/+v/8//7//P/7//j/+P/2//j/+f/5//v//P/+
/wEA/P/5//X/8v/4//v//P8BAAQABwAJAAoABgAEAAQABgAEAAQABQAGAAoACwALAAoA
BgAEAP///P///wMABQAHAAQAAwAAAP///v/+//3//f/+//3//f/9//7/+v/5//n/+f/6
//r/+v/6//r/+v/6//v/+//+//7//f/7//j/+f/6//v/9//0//X/9//5//r/9f/1//b/
9P/v/+j/6P/w//b/9//8/wwAIAA5AFIAYwBtAHcAgQCLAJgAmwCVAIgAcgBGABMA/P/6
//L/5v/e/9P/yv/J/8f/yf/M/9P/4P/z/wIAAQD8//3//f/5//f/+v/5//z///8BAAEA
AQD//wAAAQABAAEAAgADAAUABgADAAMABAAFAAUAAwADAAUAAwADAAUABgAKAAwADQAO
AAcABwAGAAYACgALAAoACwAPAA8ADwAPAA0ADQAMAAoADQAPABMAFQAXABkAHAAfABsA
GQAXABkAGwAcAB4AHgAcABsAHAAdAB8AIQAjACUAKgAqACoAKgAsAC0AMAAyADMAMwAz
ADMAOQA/AEIARQBFAEUASQBLAEoARwBJAEsATABMAE0ATgBMAEwATQBNAFAAUgBSAFEA
VABVAFYAVwBRAE0ASgBGAEcARABCAEEAQwBBAEEAPwA2ADQAMgAuACwAJwAlACEAIAAf
AB8AHwAeAB0AHAAZABMADgANAAwACgAIAAYAAAACAAQABQAHAAQA//8CAAQAAgD/////
/f/+/wAACgAPAAkAAwD7//T/9v/2//j//f/8/wAABQAHAAUABQAGAAYAAAABAP//+//9
//7///8BAP//AAAAAAAA/////wMAAQD9//v/+f/4//3/AAAGAAkABwAEAAQABAACAAAA
/////wEAAgACAAEAAwACAAIAAgADAAEABQAFAAIAAAD/////AQABAAEAAQACAAIAAgAC
AAQABAAEAAQAAgAEAAQAAAD//wMAAwACAP7//v8BAAMAAQAAAAAAAAD+//3//P/8//z/
/P/8//3/AQABAAMABgAEAAMAAgACAAEAAQAAAP3/+P/6//j/9v/6//3/AAACAAMABQAG
AAMA/v/9//r/9//8//3//v8BAAEA/v/+/////v/+//r/9//4//n/+f/4//b/9//3//f/
+P/9//7/AgADAAIAAQAAAP7//v/+/wAAAAAAAP7/9v/1//T/8//y//f//P8BAAYAAgAA
AP7//P/6//r/+v/6//r/+v/6//r//f/+////AAD+//7//v/+/wAAAAAAAAAA/v/8//r/
+P/5//r/+//8//r/+v/6//r/+//8//3//v/6//j/9v/0//r//v8CAAYABAACAAAA/v/7
//r/+f/4//j/+P/4//j/+//+/wEABAD///z/+f/2//b/9v/2//b/+//+/wEABAACAAIA
AgACAP///v/9//z//P/8//z//P/7//r/+f/4//v//P/9//7//v/+//7//v///wAAAQAC
AAEAAAD///7/+//6//n/+P/5//r/+//8//3//v///wAA/v/+//7//v/9//r/+v/6//7/
AQADAAYAAwADAAQAAwADAAIAAgADAAQAAwAGAAkACQAKAAoACgAIAAoADgAKAAcABwAH
AAcABwAGAAQAAgAGAAcACgAOAA0ADAALAAkACwAJAAkACgAJAAcABgAFAAQABAAEAAQA
/v/9//3///8CAAIAAgABAAIAAQAAAP///f8AAAAAAAD9//v//f////7/+v/3//b/+//+
/wAAAQD9//j/9P/z//L/+P8EAAYABwAUACYAOgBPAGAAbQB5AIcAkQCXAKIAqwCjAIQA
WgAsAAkA+P/s/+j/6v/k/9v/1P/R/9H/0f/a/+P/8v8BAAAA+/8AAAcACQAHAAUABgAF
AAgACwAKAAkACAAFAAcACQAKAAsACgAJAAkACAAKAAsADQAPABAADwAQABMAEAAPABAA
EAASABIAEQAQAA0ADwAQABIAEAAPAAwACwAXAB0AIwApACQAIQAdABgAGgAbAB4AHwAe
AB0AHQAdACAAIQAiACcAJgAmACcAJgAmACcAKgAtACsAKwArACsAMAAyADQANgA0ADcA
PgBCAA==
         </WaveFormData>
      </LeadData>
      <LeadData>
         <LeadByteCountTotal>10000</LeadByteCountTotal>
         <LeadTimeOffset>0</LeadTimeOffset>
         <LeadSampleCountTotal>5000</LeadSampleCountTotal>
         <LeadAmplitudeUnitsPerBit>4.88</LeadAmplitudeUnitsPerBit>
         <LeadAmplitudeUnits>��V</LeadAmplitudeUnits>
         <LeadHighLimit>2147483647</LeadHighLimit>
         <LeadLowLimit>268435456</LeadLowLimit>
         <LeadID>II</LeadID>
         <LeadOffsetFirstSample>0</LeadOffsetFirstSample>
         <FirstSampleBaseline>0</FirstSampleBaseline>
         <LeadSampleSize>2</LeadSampleSize>
         <LeadOff>FALSE</LeadOff>
         <BaselineSway>FALSE</BaselineSway>
         <ExcessiveACNoise>FALSE</ExcessiveACNoise>
         <MuscleNoise>TRUE</MuscleNoise>
         <LeadDataCRC32>677854732</LeadDataCRC32>
         <WaveFormData>
/f/9//7/AAAAAAAAAAABAP//////////AAAEAAgADAALAAoACAAHAAYABgAGAAYACAAK
AAoACQAJAAoACgAKAAkACwAIAAgABQAFAAMAAgAAAAEAAQABAAIAAwAEAAUABAACAAEA
//8BAAAAAAAAAP///f/6//j/+P/4//j/+P/6//n/+P/4//b/9v/2//b/+v/8//z/+v/4
//f/9//2//j/+P/4//j/9P/2//b/9P/4////BQAIABIAIAApADEANwA8AEMASgBWAGMA
cwB5AGkARQAcAAIA+v/4//j//v8AAOz/zP+v/5z/k/+W/5j/oP+x/8L/zv/a/+n/9v/9
/wIABgAGAAQAAwD+//7//v/+//7///////7//v///wAAAgAEAAMAAwACAAMAAQAAAAAA
AQADAAIAAgACAAQABAAEAAUABgAHAAcABAAGAAYABgAGAAkACQAHAAkACQAJAAkACQAI
AAkACAAHAAcACQAKAAoACwAMAA8AEQAPAA8AEQASABMAEwATABUAFwAZABoAGgAYABgA
GQAbAB4AHwAgACAAIQAkACQAJgAmACcAKAAoACoAKgAtAC4ALgAvADIANAA0ADIAMgAy
ADEAMAAyADEANwA2ADcANwA3ADcANwA2ADUANAAzADIALwAuAC4ALgAtAC0ALQArACwA
KgApACgAJQAjACIAIAAeABsAGgAaABcAFQASAA8ADAALAAsACgAFAAMAAwACAAIAAgAC
AAAA/f/8//r/+f/5//f/9//4//n/+P/3//X/8v/y//X/9f/1//X/9P/z//D/8P/v/+//
8P/x//H/8f/y//P/9P/1//L/8//z//L/8P/z//P/8//z//L/8v/z//L/8P/u/+3/7//w
//X//P/7//n/+P/4//j/9v/2//X/8v/y//T/9P/1//b/+f/6//j/9//3//n/+f/5//n/
+f/5//n/+P/3//f/+P/4//j/9v/3//j/+P/3//f/9f/3//n/9//1//X/9//2//b/9f/2
//b/+v/8//v/+P/1//T/8P/w//L/9f/z//L/8f/x//L/8v/y//H/7//v//D/8v/w//D/
8P/v/+v/7P/t/+3/7//y//P/8//1//b/8//v//D/7//u/+7/6//s/+7/7f/r/+r/6v/q
/+z/7v/v/+7/8f/y//H/8P/u/+3/7f/t/+//8P/z//P/7//t/+z/6//r/+v/7P/s/+r/
7//t/+j/6v/q/+r/6v/r/+z/7f/u/+v/6v/p/+j/6//s/+3/7v/t/+z/6//q/+r/6v/q
/+r/6v/q/+r/6v/q/+r/6v/q/+n/6P/n/+b/6P/q/+z/7v/w//D/8P/w/+//7v/t/+z/
6//q/+n/6P/m/+b/5v/m/+n/6v/r/+z/7P/s/+z/7P/p/+j/5//m/+f/6P/p/+r/6v/q
/+r/6v/s/+z/7P/s/+z/7P/s/+z/6v/q/+r/6v/q/+r/6v/q/+j/6P/o/+j/6P/o/+j/
6P/q/+r/6v/q/+n/6P/n/+b/6P/q/+z/7v/r/+r/6f/o/+n/6v/r/+z/6f/o/+f/5v/o
/+j/6P/o/+n/6v/r/+z/7P/s/+z/7P/q/+r/6v/q/+j/6P/o/+j/6v/p/+n/6v/u/+z/
7P/s/+3/7f/t/+3/7P/r/+3/7//z//T/9f/1//L/8P/v/+7/8f/y//X/9v/z//P/9P/0
//L/8//1//L/8v/x//H/7//v//D/8v/z//H/7//v/+//7//v/+7/7v/v/+//7v/u/+7/
7v/t/+v/6P/o/+j/6P/q/+r/6f/o/+f/5P/j/+L/5f/o/+v/7P/n/+X/5P/k/+X/5v/n
/+j/5//m/+X/5P/o/+j/6f/p//D//P8IABMAHQAjACQAKQAyAD4ASQBZAGUAYwBLACoA
CgDy/+T/5P/q//D/6v/W/7v/ov+P/4b/hP+M/53/sP++/8j/1f/e/+f/7P/y//b/+v/7
//r/9//2//X/9P/1//X/9P/0//b/9v/3//j/9//3//b/9//3//b/9v/3//X/9P/0//T/
9//4//n/+//9//3//P/4//j/+P/4//j/+f/5//f/+f/9//3//f/9//7/AQACAAMAAwAF
AAYABgADAAIAAwADAAMAAwAFAAYACAAJAAoADQANAA8AEAAQABAAEAARABMAFAAVABYA
FgAVABgAGAAaAB4AHwAgACAAHgAeACEAIgAmACcAKgAsAC4ALAAsACwALAAsAC8ALwAy
ADAAMAAvAC0ALQAtACwALgAuAC4ALgAsACwALQAuACwAKwAqACcAKQAmACQAIgAiACEA
IQAgABsAFwAVABQAEwARAA4ACwAJAAcABgAEAAEA//////7//v/+//7//P/6//r/+f/5
//f/9f/1//b/+P/2//T/8f/v/+7/8P/v//L/8//z//P/8v/y//H/8f/v/+//7v/t/+z/
7f/u/+//7f/v//D/8P/s/+//7//v//D/8P/x//P/8f/w/+//7//u/+z/7v/y//P/8//0
//b/9v/0//T/8//1//b/+f/6//n/+P/5//j/+P/3//f/+f/5//n/+f/5//v/+//6//n/
+f/6//r/+v/4//n/+v/6//n/+f/3//n/+v/5//j/+f/6//r/+//7//n/9v/3//b/9//2
//X/9v/0//T/9v/5//f/9v/1//X/9P/0//T/8//z//P/9P/2//T/9P/0//P/8P/y//T/
9f/0//b/9v/1//b/+P/2//P/8f/v/+3/7P/v//L/9v/3//X/9P/0//T/8//0//T/8v/z
//T/8//y//L/8f/x//H/8f/y//X/9f/y//H/8f/x//L/8//1//b/8v/1//P/8P/x//L/
8//0//P/8v/x//D/8v/y//L/8v/y//L/8v/y//L/8v/y//L/8P/w//D/8P/y//L/8v/y
//T/9P/0//T/8//y//H/8P/x//L/8//0//P/8v/x//D/8f/y//P/9P/0//T/9P/0//H/
8P/v/+7/7//w//H/8v/0//T/9P/0//T/9P/0//T/9P/0//T/9P/z//L/8f/w//L/8v/y
//L/8v/y//L/8v/0//T/9P/0//L/8v/y//L/8v/y//L/8v/0//T/9P/0//T/9P/0//T/
8P/u/+z/6v/t//D/8//2//b/9v/2//b/9P/0//T/9P/2//b/9v/2//P/8v/x//D/8//0
//X/9v/0//T/8//z//T/9v/0//T/9P/1//X/9f/y//H/8P/y//n//v8AAAIAAQABAAAA
AAD///7//f/+//7//f/9//7//P/8//3////+//7//f/9//n/+P/4//n/+//7//n/+f/5
//n/+f/4//b/9f/1//T/9P/0//T/8//z//L/8v/y//L/8v/y//H/8v/y//D/8P/v/+7/
7//w//H/8P/w//H/9P/0//T/9P/x//D/7//u/+r/7v/y//X/+f8CABAAHAAlAC0AMwA2
ADsAQgBOAFkAaQBzAGkASQAmAAgA+P/2//j//P/8/+j/xv+t/57/k/+Q/5T/ov+v/77/
zv/c/+n/+P///wAAAgACAAIA/f/6//v//P/9//7///////7//v/8//z//f/+////AQAC
AAUAAwACAAIAAwAFAAQABAAEAAMAAgABAAEABgAHAAcABAAIAAgACAAIAAcABwAFAAcA
CQAJAAkACQAJAAsACwALAAsADQAOAA4ADgAOABAAEQARABEAEwAUABcAFwAXABkAFwAZ
ABoAGgAaABoAGwAdAB4AHwAgACAAIQAkACQAJgAqACsALAAsACwALAAvADAAMQAxADMA
NAA4ADgAOgA8ADsAOgA8ADsAPAA6ADoAOQA7ADsAOwA6ADoAOgA6ADoANQA0ADQANAAx
ADEAMQAvADAALgAtACwAKgApACkAKAAiAB8AHgAeABwAGwAZABcAFQATABIAEAAMAAsA
DAAMAAsACgAJAAYACAAIAAcABwAFAAMAAwAEAAQAAgAAAP3//P/8//////8BAAEAAAD/
//7//v/9//3//v/////////9//3//f/9//3///8AAAAA/P/////////9//z//P/9//7/
/v/+/////v/8//7/AgACAAEAAQACAAAA/v/+//3//f/+/wEAAgACAAIABAAEAAUABQAG
AAkABwAHAAcABwAFAAUABAADAAMABAAEAAQABgAHAAgACAAHAAcABQAHAAgABwAGAAcA
BwAGAAYABQACAAAAAgACAAUABAADAAQAAQACAAUACQAIAAYABAADAAQABAAEAAMAAAD/
////AAABAAIAAwADAP//AAABAAEAAQAEAAUABQAHAAgABQABAAAA///+//7/AAACAAUA
BQACAAAA///+//7/AAABAAAAAgAEAAQABAACAAEAAQABAAEAAgAFAAUAAwABAAAA///9
//3//v/+/wYABQAHAAgABQAEAAMAAgABAAAA///+//7//v/+//7/AAACAAQABgAFAAQA
AwACAAAAAAAAAAAAAwAEAAUABgAEAAQABAAEAAQABAAEAAQABAAEAAQABAADAAIAAQAA
AAEAAgADAAQABAAEAAQABAADAAIAAQAAAAEAAgADAAQAAgACAAIAAgAEAAQABAAEAAQA
BAAEAAQAAgACAAIAAgAEAAQABAAEAAIAAgACAAIABAAEAAQABAAEAAQABAAEAAMAAgAB
AAAAAwAEAAUABgAFAAQAAwACAAQABAAEAAQAAgACAAIAAgAEAAQABAAEAAQABAAEAAQA
AwACAAEAAAACAAIAAgACAAIAAgACAAIAAwAEAAUABgAFAAUABgAIAAUABAADAAMAAwAD
AAMAAwADAAYACQAMAA0ADgAOAA8ADgAOAA4ADgAMAA4ADgANAA0ADgAOAA4ADQAPAAwA
DAAMAA0ADAAMAAoACwALAAsABwAHAAcABwAJAAgACAAHAAcABgAGAAYABgAFAAMAAgAC
AAIAAgACAAAA///+//7//v/+//7//v8AAAIAAgAAAP7//f/9//z//v/+//7//v/+//z/
AgAIAAQAAwAJABIAGgAmADEAOQBBAEIARQBOAFgAZwB5AIMAdQBVADQAGAAIAAQACAAM
AAgA9v/a/7//rv+h/5z/ov+w/7//yv/W/+L/8/8CAAsADAAMAA4AEgARAA4ADAAMAAwA
DAAMAAsACQAIAAgACAAJAAoACwANAA4AEQAPAA4ADgAPAA8ADgAOAA4ADwAQABEAEwAU
ABUAFQASABMAEgARABAAEwATABEAEwASABEAEAAPABIAFQAWABcAFQAXABgAGAAZABoA
HQAfAB4AHQAeAB4AHwAfAB8AIQAfACEAIgAiACQAJAAlACcAJgAnACgAKAArAC4ALgAw
ADAAMQAyADIANAA0ADcAOAA5ADkAOwA8AD8APgA/AEAAQgBCAEUARQBFAEIAQQA/AD8A
PwA/AD4APgA+AD4APgA7ADoAOgA6ADoAOwA8ADsAOgA2ADMAMAAuAC0ALQAsACYAIwAi
ACIAIQAfABwAGQAYABcAFwAWABIAEQASABIADwAMAAkABAAFAAYABgAHAAcABQAFAAYA
BAACAAAA/f/+//7/AQABAAMAAwACAAEA///+//z/+//8//3//f/9//v/+//7//v/+P/5
//n/+P/3//v//P/9//3//P/8//3////+//3//f/8//r//P8AAP///f/8//z//v/+/wAA
AQAAAAAAAgACAAAAAAACAAIAAgABAAEAAwADAAMAAwADAAEAAQAAAP//AQACAAIAAgAB
AAEAAQAAAAEAAQD//wEAAwABAP////8BAAAAAAD//////v8BAAIAAAD+//z//P/5//r/
/f8BAAAA/v/8//v//f/+///////8//v/+//8//7//v/+//3/+P/4//j/9//3//r/+//7
//7/AAD+//v//P/7//r/+v/3//j/+v/5//f/9v/2//b/9//4//j/9v/4//r/+v/6//j/
9//3//f/9v/2//j/9//4//f/9//3//b/9f/1//T/9P/1//f/+P/3//b/9f/0//T/9P/0
//T/9v/2//b/9v/2//b/9v/2//T/9P/0//T/9f/2//f/+P/3//b/9f/0//T/9P/0//T/
8v/y//L/8v/0//T/9P/0//T/9P/0//T/9P/0//T/9P/y//L/8v/y//L/8v/y//L/8//0
//X/9v/2//b/9v/2//X/9P/z//L/8P/w//D/8P/y//L/8v/y//D/8P/w//D/7v/u/+7/
7v/x//L/8//0//L/8v/y//L/9P/0//T/9P/y//L/8v/y//T/9P/0//T/8v/y//L/8v/v
/+7/7f/s//D/8v/0//b/9f/0//P/8v/w//D/8P/w/+//7v/t/+z/7//w//D/8f/0//b/
9P/0//L/8//z//P/9f/1//X/+P/6//z/+//6//n/+f/4//j/9v/2//b/+P/4//f/9//4
//j/+P/5//v/+P/4//f/9//3//b/9v/3//n/+f/3//f/9//3//f/9v/1//P/8v/w//L/
8v/y//H/7//u/+7/7v/s/+z/7P/r/+j/6P/m/+b/5//o/+v/7v/s/+r/6f/p/+j/6P/o
/+j/6f/q/+v/7P/s/+7/7P/r//H/+P8CAAwAGQApADMANAA3AEAASgBZAGkAbQBfAD8A
GgD8/+7/6v/s//L/9P/o/8z/rf+Y/4v/hv+M/5j/of+w/8L/0v/d/+b/7f/2//z//P/8
//v/9v/z//L/8f/w//T/9f/1//b/9v/2//f/+P/2//f/9//5//v/+v/6//v/+v/4//f/
9v/4//j/+P/5//v/+//6//b/+f/6//v//P/9//3/+//9//3//f/9//3///8BAAEAAQAA
AAEAAQAAAAIAAgAEAAUABgAHAAoADAALAAsACwANAAsADQAOAA4ADgAOAA8AEQASABMA
FAAUABMAFgAWABgAGwAdAB8AIAAgACAAIwAkACUAJQAnACgAKgAoACgAKAAoACgAKwAr
ACwAKgAqACkAKgArACwALAAsACwALAAsACkAKAAoACgAJwAnACcAJQAjACAAHgAcABwA
GwAbABoAFAARABAAEAANAAsACAAFAAQAAwADAAIA///9//3//P/5//j/9//0//P/8v/w
/+//8P/v//D/8v/0//L/8P/t/+z/7P/v/+//7P/r/+n/5//n/+j/6P/p/+n/6f/o/+f/
6P/p/+r/6//n/+n/6v/q/+j/6//r/+v/6v/o/+f/5//o/+j/6P/p/+j/5v/o/+z/7f/t
/+7/8P/w/+7/7v/t/+z/7P/u/+7/7v/u//D/8P/y//H/8f/z//H/8f/x//H/8f/x//D/
7//v//D/8P/w/+7/7//w//D/8f/x/+//8f/y//H/8P/x//P/8v/y//H/7//s/+3/7P/v
/+7/7f/u/+3/7v/x//X/8v/w/+7/7f/r/+r/6f/n/+f/6f/s//D/7//u/+3/6//p/+r/
6//r/+v/7v/v/+//7v/u/+r/5f/n/+f/5//o/+n/7P/w//H/7P/q/+n/6P/o/+j/5//k
/+j/6v/q/+r/6f/p/+r/6//o/+j/6v/p/+r/6f/p/+n/6f/p/+r/6v/q/+v/7f/s/+v/
6v/p/+j/5v/m/+b/5v/p/+r/6//s/+v/6v/p/+j/6v/q/+r/6v/o/+j/6P/o/+r/6v/q
/+r/6P/o/+j/6P/q/+r/6v/q/+r/6v/q/+r/6P/o/+j/6P/q/+r/6v/q/+r/6v/q/+r/
6v/q/+r/6v/o/+j/6P/o/+n/6v/r/+z/7P/s/+z/7P/q/+r/6v/q/+j/6P/o/+j/6v/q
/+r/6v/q/+r/6v/q/+r/6v/q/+r/6v/q/+r/6v/o/+j/6P/o/+r/7P/u//D/7//u/+3/
7P/p/+j/5//m/+n/6v/r/+z/7P/s/+z/7P/q/+r/6v/q/+n/6P/n/+b/6P/q/+z/7v/r
/+r/6f/o/+r/6v/q/+r/6//s/+3/7v/t/+z/6//q/+z/7P/s/+v/6f/q/+z/6v/s/+z/
7f/t/+7/7//w//H/8v/1//j/+P/3//X/9P/y//X/9v/3//j/+P/4//f/9//4//j/+P/5
//v/+P/4//f/9//1//T/9P/1//X/9f/z//P/8//z//P/8v/y//H/8f/u/+7/7v/u/+//
7f/s/+z/7P/s/+z/7P/t/+z/7P/q/+j/6P/o/+r/7v/u/+z/6//r/+z/7P/s/+7/7v/u
/+7/7P/s/+z/8P/1//n/BAAOABoAJQAtACsALAA5AEQAUABfAGkAZwBTADEADAD4//T/
8v/0//z/9P/a/7z/o/+S/4n/iv+W/6j/t/++/8r/3P/p//L/+f/8//7/AAD+//n/9v/4
//j/+P/4//r/+//7//z//v/+////AAD9//3//P/9//3//P/8//3//v/+////AAAAAAAA
AAABAAMAAwACAP7/AQACAAMABAAFAAUAAwAFAAcABwAHAAcABwAJAAkACQAKAA0ADwAQ
AA8ADgAPAA8ADwAPABEAEgAVABUAFQAXABkAGwAcABwAHgAeAB8AIQAhACEAIQAgAB8A
IgAiACQAKQArAC0ALgAtACwALgAuADIAMwA2ADgAOAA2ADYANgA4ADgAOwA7AD4APAA8
ADsAOwA7ADsAOgA5ADgANwA2ADUANgA4ADoANgA1ADQAMQAxAC4ALAAqACoAKQApACgA
JQAjACMAJAAgAB0AGQAVABQAEwATABIACwAJAAkACAAKAAoACgAIAAgACAAHAAcABwAF
AAUABgAGAAQAAgD///7//v8BAAEAAwADAAIAAQAAAAAA/////wAAAQABAAEA/f/9//3/
/f/9////AAAAAP7/AQABAAEAAQAAAAAAAQD///7//f/9/wAAAAAEAAoACQAHAAYABgAG
AAQABAADAAMABAAHAAgACAAIAAoACgAIAAcABwAJAAcABwAHAAcACAAJAAkACQAJAAoA
CgAKAAsADQAPABAADgANAAoACwAMAAsACgALAA0ADAAMAAsACgAIAAoACgALAAoACQAK
AAgACAAKAA0ADQAMAAsACwALAAoACQAHAAMAAwAEAAYACAAIAAgABwAEAAQABAADAAUA
CAAJAAkACgAMAAoABwAHAAcABwAIAAUABgAIAAcABwAGAAYABgAHAAgACAAGAAcACAAH
AAYABgAFAAUABQAHAAgACwALAAgABwAHAAcABgAFAAUABAAOAAsADQAMAAkACAAHAAYA
BAAEAAQABAAGAAYABgAGAAgACAAIAAgACAAIAAgACAAGAAYABgAGAAgACAAIAAgACAAI
AAgACAAGAAYABgAGAAgACAAIAAgACgAKAAoACgAMAAwADAAMAAoACgAKAAoABwAGAAUA
BAAGAAgACgAMAAwADAAMAAwADAAMAAwADAAJAAgABwAGAAkACgALAAwACwAKAAkACAAK
AAoACgAKAAoACgAKAAoACAAIAAgACAAKAAoACgAKAAwADAAMAAwADAAMAAwADAALAAoA
CQAIAAoACgAKAAoACQAIAAcABgAIAAoADAAOAAwADAAMAAwADAAMAAwADAAMAAwADAAM
AAwADAAMAAwACgAKAAoACQAKAAwADwAOAAwADAANAA0ADQANAA0ADQAQABMAFgAWABQA
EwATABIAEwAUABUAFgAWABYAFQAVABgAGAAYABkAGwAYABgAFwAXABUAFAAUABMAEwAT
ABEADwAPAA8ADwAQABIAEwAVABMAEgARABAADwANAAwADAAMAAwADAAMAAkACAAIAAYA
BgAGAAYACAAKAAoACAAHAAoADAANAA4ADAAMAAwADAAMAAoACgAMABEAFQAeACgAMgA9
AEUASwBQAFcAYABsAH0AiQCLAH0AYQA8ABwAEAAOABAAGAAYAAQA5v/P/77/sf+u/7L/
vP/L/9z/6v/0////CAAPABgAGgAaABoAGQAYABgAGAAYABgAGwAbABoAGgAYABgAGQAa
ABwAHQAdAB8AHQAcABwAHQAdABwAHAAcAB4AHgAeAB8AIgAjACMAIAAgACAAIAAgACIA
IwAiACUAJwAnACcAJwAmACcAJgAlACcAKQAqACoAKgAqACwALQArACsALQAuADAAMQAy
ADUAMwA1ADYANgAzADIAMgAzADUANwA5ADoAPABAAEEARABDAEMAQwBCAEIAQgBFAEYA
SwBNAFEAVABVAFIAUQBQAFAAUABTAFMAVwBWAFcAVwBUAFMAUgBQAFIAUgBSAFIAUQBQ
AFAAUABOAE0ATABJAEwASgBJAEgAQwBBAEAAPgA7ADkAOQA6ADUAMwAwAC0AKgApACkA
KAAkACMAJAAkACIAIAAeABoAHAAcABsAGwAZABcAFwAYABoAGAAWABMAEAAQABMAEwAV
ABUAFAATABQAFAATABMAEwATABIAEQAPAA8ADwAPAA4AEQATABQADwARABAADwARABAA
EAARABEAEAAPAA8ADgAMAA4AEgAVABUAFgAYABcAFAATABEAEgASABQAFAAUABQAFgAW
ABQAEwATABUAFQAVABUAFQAVABUAFAATABMAFAAUABQAFQAXABkAGgAYABcAFAAVABUA
EwARABEAFAAUABUAFQASABAAEgASABQAEgAQABAADAAMAA4AEQATABIAEQARABEAEAAP
AA0ADQANAA4AEAAQABAAEAAPAAoACgAKAAkABwAKAAsACwAMAA4ADAAJAAkACQAJAAoA
CQAKAAwACwALAAoACgAKAAYABgAFAAIABwAKAAsADAAHAAUABAADAAQABgAKAAsACAAH
AAcABwAGAAUABQAEAAgABwADAAQABAAEAAQABAAGAAYABgAGAAMAAgABAAAAAwAEAAUA
BgAGAAYABgAGAAQABAAEAAQABgAGAAYABgAEAAQABAAEAAIAAgACAAIAAgACAAIAAgAA
AAAAAAAAAAEAAgADAAQAAgACAAIAAgADAAQABQAGAAQABAAEAAQAAgACAAIAAgACAAIA
AgACAAIAAgACAAIAAAAAAAAAAAAAAAAAAAAAAAAAAAAAAAAAAAAAAAAAAAD+//7//v/+
/wAAAAAAAAAA/v/+//7//v8AAAAAAAAAAP///v/9//z//P/8//z//P/9//7///8AAP//
/v/9//z/+v/6//r/+v/7//z//f/+//z//P/7//v/+v/8//r/+v/8//3//f/9////////
/wIAAwAGAAYABgAHAAcABgAGAAQABAAEAAYABAADAAMABAAFAAYACAALAAgACAAHAAcA
BAACAAEAAQADAAMAAQABAP////////7//v/9//3//P/+//7//v/9//v/+v/6//r/+f/4
//f/9f/2//b/9P/0//b/9v/4//r//P/6//n/+f/3//b/9f/0//b/9v/2//b/9v/0//L/
8f/1/wIAEAAeACsAMQA1ADYAOQBEAFIAXwBrAG8AZQBJACgACAD6//b/+P/6//r/6v/O
/7P/oP+T/5D/lv+i/7P/xP/Q/9r/6//4//v/AAAEAAIA/v/7//z//P/8//z//P//////
/v/+//7//v///wAAAgADAAMABQAFAAQABAAFAAQAAgABAAAA/v/+//7///8EAAcACQAI
AAkACAAHAAYACQAJAAcACQAKAAkACAAHAAcACQAJAAkACwANAA4ADgAPABAAEwAVABQA
EwAUABQAFAATABIAEwAWABkAGwAcABsAGgAaABsAHQAfACEAIgAhACQAJAAmACYAJwAo
ACgAKQAqAC4AMAAwADEANAA2ADgANgA2ADYANAA0ADcANwA4ADYANgA1ADkAOwA9AD4A
OwA6ADkAOAAzADIAMgAyADIAMwA0ADMAMQAuACwAKgAqACkAKQAoACIAHwAeAB4AGwAZ
ABYAEwAUABMAEwASAAsACQAJAAgABwAGAAUAAgAEAAQAAwADAAEA/////wAA///8//n/
9f/3//j//P/9//r/+f/3//X/9//4//j/+f/8//3//f/9//n/+f/5//n/9f/3//j/+P/3
//v//P/9//v/+v/6//v//f/8//v/+//3//T/9f/4//z//f///wIAAQD+//3/+//8//z/
/v/+//z//P/+//7//P/7//v//f///////////wEAAQAAAP////8AAAAAAAD////////+
///////9///////9//v/+////wAAAgADAAAA/v8AAAAAAAD+//z//P/6//r//P////3/
/P/7//v//v/+//7//f/5//n/+v/8//r/+v/6//n/9P/0//T/8//0//j/+v/7//z//v/8
//n/+P/3//b/9v/4//r//f/9//n/+P/4//j/9P/0//P/8P/2//j/+P/4//b/9f/1//X/
9//4//v/+//4//f/9//3//n/+f/6//r/9v/5//f/8P/w//D/8P/w//L/9P/2//j/+P/4
//j/+P/2//b/9v/2//j/+P/4//j/9v/2//b/9v/2//b/9v/2//j/+P/4//j/+P/4//j/
+P/2//b/9v/2//b/9v/2//b/9//4//n/+v/3//b/9f/0//b/9v/2//b/9//4//n/+v/4
//j/+P/4//f/9v/1//T/9f/2//f/+P/4//j/+P/4//b/9v/2//b/+P/4//j/+P/6//r/
+v/6//j/+P/4//j/9//2//X/9P/1//b/9//4//n/+v/7//z/+//6//n/+P/4//j/+P/4
//v//P/9//7/+//6//n/+P/4//j/+P/4//v//P/9//7/+//5//j/+P/7//r/+//8//7/
//8AAAEA/////wIABQAGAAYABgAFAAUABAAEAAQABAAEAAYABgAGAAcACQAKAAkACQAK
AAYACQAJAAoACQAGAAYABwAHAAUAAwADAAMABQAFAAQABAADAAMAAgACAAAAAAD///3/
/P/8//z//P/+//7//f/8//z/+v/6//r//P/+/wAAAAD8//v/+//8//z//P/8//z//v/+
//7//v/+/wAABwARABgAIgAwADkAPwBBAEQATQBWAGAAcQB7AHMAVwAzABQABAAAAAIA
DAASAAIA5v/K/7P/pP+f/6D/qP+2/8n/2v/q//D/9/8GAA0ADAAOABAAEAALAAoACwAM
AA0ADgARABEAEAAQAA8ADgAOAA4ADgAPAA8AEQATABIAEgATABMAEgASABIAEAAQABAA
EQAUABUAFQASABUAFgAXABgAFgAVABIAEwAZABsAHQAfAB0AHwAfAB8AHgAfAB8AHgAg
ACAAIgAjACUAJQAnACgAKAAnACYAJwApACsALAAsAC4ALgAvADEAMAAxADIAMgAvADAA
NAA6AA==
         </WaveFormData>
      </LeadData>
      <LeadData>
         <LeadByteCountTotal>10000</LeadByteCountTotal>
         <LeadTimeOffset>0</LeadTimeOffset>
         <LeadSampleCountTotal>5000</LeadSampleCountTotal>
         <LeadAmplitudeUnitsPerBit>4.88</LeadAmplitudeUnitsPerBit>
         <LeadAmplitudeUnits>��V</LeadAmplitudeUnits>
         <LeadHighLimit>2147483647</LeadHighLimit>
         <LeadLowLimit>268435456</LeadLowLimit>
         <LeadID>V1</LeadID>
         <LeadOffsetFirstSample>0</LeadOffsetFirstSample>
         <FirstSampleBaseline>0</FirstSampleBaseline>
         <LeadSampleSize>2</LeadSampleSize>
         <LeadOff>FALSE</LeadOff>
         <BaselineSway>FALSE</BaselineSway>
         <ExcessiveACNoise>FALSE</ExcessiveACNoise>
         <MuscleNoise>TRUE</MuscleNoise>
         <LeadDataCRC32>1949930159</LeadDataCRC32>
         <WaveFormData>
/v/+////AQD///////8AAP7//f/8//z//v/+/wAAAgABAAEAAQABAAEAAAD9//r/+v/5
//n/9//y/+7/8P/w/+//7//t/+//8P/w/+7/7v/u/+//8P/w//H/8f/x//H/8P/v/+//
7v/w//D/8P/w//P/9P/z//b/+f/5//n/+f/4//j/+P/3//f/9//3//j/+v/8//z//P/8
//v/+v/6//v/+//8//z/+P/4//j/+P/4//v//v8DAAkADgARAA8ADAAOABAAEgAVABwA
GAAQABAAEAANAAkABgD+//n/AQAEAAAA+P/u/+b/4v/f/9n/1f/V/93/4P/f/+D/4//o
/+z/8f/1//f/+//+/////v/8//v//v/+//7//v/+//7//v/+/////////wEA//////7/
/v8AAAAAAAAAAAAA////////AAAAAAAAAAD//////v/+////AAABAAIAAAAAAP7//v//
/wAAAAAAAP///f/7//r/+//8//3//v/+//7//v/8//z/+//7//3//f/9//3//f/9//3/
/f/9/////////////f/8//z//f/+//7//v/9/////P/8//3/+//8//z//P/8//z/+//6
//n/+f/5//r//P/8//r/+f/3//j/+P/4//j/+P/4//f/+f/5//j/+P/2//b/9//3//j/
+f/7//z//P/8//z//f/7//v/+//9//7//v/+//3//f/9//3//v///wAAAAAAAP7//f/9
//3/+//7//z//P/+/////////wAAAAABAAEA////////////////AAABAAEAAwABAAAA
/v/+//7///8BAAAAAAD///7//v/+//3///////////8BAAAAAAAAAP7//v/+//7///8B
AAIAAwAEAAQAAgACAAAAAAAAAAAA/v8AAAIAAgD//wAAAQACAAQABAAEAAUABQAFAAUA
BAAFAAUABQAEAAQABAAEAAQABAAEAAQABAACAAMAAwACAAIAAwAEAAUAAwADAAMAAwAG
AAYABgAFAAcABwAHAAcABwAHAAcABwAHAAcACAAIAAgACAAHAAcACQAJAAkACQAHAAcA
BwAHAAcABwAHAAcABQAFAAUABQAHAAcABwAHAAcABwAHAAcABQAIAAgACAAGAAUABQAG
AAgACAAHAAcABQAFAAYABgAGAAYABgAGAAQAAwADAAMAAwADAAIAAgAFAAUABgAGAAQA
BgAHAAYABgAGAAYABgAFAAQAAwACAAMABAAFAAYABAAEAAQABAACAAIAAgACAAMABAAF
AAYABAAEAAQABAACAAIAAgACAAQABAAEAAQABgAGAAYABgAIAAgACAAIAAcABgAFAAQA
BQAGAAcACAAKAAoACgAKAAcABgAFAAQABwAIAAkACgAJAAgABwAGAAcACAAJAAoACgAK
AAoACgAMAAwADAAMAAwADAAMAAwACgAKAAoACgAMAAwADAAMAAoACgAKAAoACgAKAAoA
CgAIAAgACAAIAAYABgAGAAYACQAKAAsADAAOAA4ADgAOAAsACgAJAAgACgAKAAoACgAK
AAoACgAKAAgACAAIAAgABgAGAAYABgAGAAYABgAGAAkACgALAAwACwAKAAkACQAJAAkA
CQAJAAsADAAMAAwACQAIAAcACAAMAA0ADQANAA4ADwAPAA0ACwAKAAoACwALAAgABAAG
AAUABQAEAAEAAwAEAAQAAgAAAAAAAQACAAQAAwADAAMAAwADAAMABAAFAAgACQAKAAkA
CgAJAAYACAAJAAkACQAJAAoACgAKAAkACQAJAAkACgAKAAwADAAOAA4ADQAMAAoACwAL
AAwADAAMAAwADAAQABAAEwASABMAFwAaAB0AHwAgAB4AHgAgACMAKgAwACwAHgAaAB0A
HwAeACAAHQAbABwAGgAWABAABAD6//f/9//x/+3/8f/0//X/9P/3//r//P8BAAcACQAL
AAwAEAAQAA8ADwAQABAAEAAQABIAEgASABIAEwATABMAFQATABMAEgASABIAEgASABIA
EgARABEAEQASABIAEgASABEAEQAQABAAEAAQABAAEAARABIAEQASABMAFAAUABQAEgAR
ABAAEAAPAA4ADQAMAA4ADgAOAAwADAALAAsADQALAAsACwALAAYABQAEAAMABQAHAAkA
CwALAAoACgALAAsACgAJAAcABwAEAAQABQAFAAYABgAGAAYABgAFAAQABQAFAAUABgAF
AAQAAQD//wEAAgACAAIAAQAAAP///f///////v/+//z//P/9//3/+//7//z//P/9//7/
//8BAP///////wEAAgACAAIAAQD///////8AAAEAAgACAAIABAADAAMAAwADAAMABAAE
AAQABQAFAAUAAgACAAMAAwADAAMAAwADAAQABQAHAAkABgAHAAQAAgAEAAQABAAFAAUA
BAAEAAMAAwAEAAUABQADAAMAAwADAAMAAgACAAIAAgACAAIAAgACAAMAAwADAAQABAAC
AAIAAgACAAIAAgABAAIAAwACAAAAAAAAAAAAAAAAAAAAAQABAAEAAQAAAP////////7/
/v/+//7//v8AAAAAAAAAAAAAAQABAAAA//////////////////////7//v/+//3//v//
/wAAAQAAAP///v/9//////8AAAAAAAAAAP/////+//3//P/7//v/+//7//v//f/9//3/
/f/9//3//f/9/////////////v/9//z/+//6//7///8AAAAA/////wAAAAAAAP/////9
//3//v/+//7//v/+//7/AAD////////9//3//P/8//3//f/+//7/+v/6//n/+P/5//r/
+//8//z//P/8//z//P/8//z//P/6//r/+v/6//z//P/8//z/+v/6//r/+v/4//j/+P/4
//j/+P/4//j/+P/4//j/+P/5//r/+//8//r/+v/6//r//P/8//z//P/6//r/+v/6//j/
+P/4//j/+v/6//r/+v/8//z//P/8//z//P/8//z/+v/6//r/+v/6//r/+v/6//r/+v/6
//r/+P/4//j/+P/6//r/+v/6//j/+P/4//j/+P/4//j/+P/2//b/9v/2//j/+P/4//j/
9v/2//b/9v/2//b/9v/2//j/+P/4//j/+P/4//j/+P/2//b/9v/2//j/+P/4//j/+P/4
//j/+P/6//r/+v/6//n/+//7//v/+//8//z/+//6//r/+v/6//7/AAABAAEAAQABAAEA
AAD9//r/+P/3//b/8//v/+r/7P/s/+3/7f/s/+//8f/y//D/8P/w//H/8P/w/+//7//t
/+3/7f/t/+//8P/z//T/8v/y//T/9P/0//b/9//3//X/9f/2//b/9v/1//X/9f/z//T/
9P/2//T/9P/0//P/8//0//b/9//2//b/9v/2//T/9P/0//f//P8BAAMACAALAAsABgAG
AAgADAARABYAFAAMAAoADAALAAkABAD6//X/+//+//j/8P/s/+T/3v/d/9v/1//X/9v/
3v/f/+L/4f/i/+j/7//1//f/9//6//z//P/7//v//P/8//z//P/5//j/9//2//r/+//8
//////////7//v/+//7//v/+//3/+//6//n//P/8//z//P///////v/+//z//P/8//z/
/P/8//r/+v/9//7//v/+//7//f/8//z//P/8//z//P/8//z//P/6//z/+//7//3//P/7
//r/+f/5//n/+f/5//n/+f/5//n/+f/4//j/+f/5//j/9//1//b/9P/1//f/9v/2//X/
9P/0//T/8//y//L/8//0//b/9f/0//H/7//x//L/8v/y//L/8v/y//H/7v/t/+v/6v/r
/+z/7v/v//H/8f/y//L/8f/w/+//7//x//H/8f/z//T/9P/0//P/9f/1//X/9v/3//j/
+P/4//b/9f/1//X/9//3//j/+P/2//f/9//3//j/+P/5//n/+//7//v/+//7//v//P/9
//3////9//z//P/8//z//f/9//z//P/7//v//P/9//3//f/9//3//f/8//r/+f/4//n/
+v/7//z/+v/7//v/+//8//z/+v/6//z//P/8//z//P/+/wAAAAD7//r/+f/4//n/+v/7
//3//f/9//3//P/7//v/+//6//j/+P/4//j/+v/6//r/+v/6//v/+//6//f/9//3//f/
+f/5//n/+f/6//r/+v/5//n/+f/5//n/9//3//f/9//1//X/9v/2//j/+P/3//f/9f/1
//X/9f/3//f/9//3//f/9//3//f/9//3//f/9//3//f/9//3//f/9//3//f/9//6//r/
+v/3//X/9P/0//b/9v/1//X/9f/1//b/9v/2//b/9v/2//b/9f/1//X/9f/1//T/9P/1
//X/9v/2//r//P/9//z/+//6//n/+P/4//j/+P/4//j/+P/4//j/+v/6//r/+v/4//j/
+P/4//j/+P/4//j/9v/2//b/9v/4//j/+P/4//r/+v/6//r/+P/4//j/+P/2//b/9v/2
//f/+P/5//r//P/8//z//P/7//r/+f/4//r/+v/6//r/+P/4//j/+P/4//j/+P/4//j/
+P/4//j/+P/4//j/+P/2//b/9v/2//j/+P/4//j/9v/2//b/9v/3//j/+f/6//j/+P/4
//j/+P/4//j/+P/4//j/+P/4//j/+P/4//j/+f/6//v//P/8//z//P/8//r/+v/6//r/
/P/8//z//P/8//z//P/8//z//P/8//z/+v/6//r/+v/8//z//f////3//f/9//7//v/9
//z//P/8//z//v8AAAEAAQABAAEAAwACAP///P/6//n/+f/3//b/8v/0//T/9P/z//D/
8f/0//T/8v/y//L/8//0//T/8v/x//D/7//x//H/8v/y//T/9P/0//T/9v/2//T/9v/3
//f/9//3//j/+P/4//f/9//3//f/+P/5//z//f/+//z/+//6//r/+f/5//r/+v/8//z/
/v8AAP7///8CAAUACQAQABMAEwASABAAEAAOABEAGgAeABQAEAAUABMADwAKAAIA/f//
/wQAAAD6//L/6P/g/9v/2//Z/9n/3f/g/+H/5P/n/+z/7v/v//X/+/8BAAIABAAEAAMA
AwADAAIAAQAAAAAAAAAAAAAAAQABAAEAAwAFAAUABAAEAAQABAAEAAQAAgABAAEAAQAE
AAQABAAEAAMAAwACAAIABAAEAAQABAAEAAQAAgACAAEAAgACAAIAAgABAAAAAAAAAAAA
AAAAAAIAAgACAAAAAAD/////AQADAAMAAwADAAEAAQABAAEAAwADAAMAAwAFAAQABAAF
AAQABAAEAAMABQACAAIAAwABAAIAAgACAAIAAgABAAAAAQABAAEAAgACAAIAAAD/////
AAAAAAAAAAAAAAAA/////////v/+//7//v//////AQABAAIAAgABAAAA/////wEAAQAB
AAMABAAEAAQAAwADAAMAAwAEAAUABgAGAAYABgAFAAUABQAHAAcACAAIAAoACwALAAsA
CAAIAAkACQALAAsACwALAAkACQAKAAsACwANAAsACgAKAAoACgALAA0ADAAMAAsACQAK
AAsACwAMAA0ADgAPAA8ADgAOAA4ADAAMAAwADAALAAsACgAJAAoACgAIAAgACgAKAAoA
CgAIAAoADAAMAAoACgAKAAoACgAKAAoACwAMAAsACgAIAAcABwAHAAYACAAIAAgACAAI
AAgACAAIAAYABwAHAAYABwAHAAcABwAFAAUABQAFAAgACAAIAAcABwAHAAcABwAHAAcA
BwAHAAcABwAIAAgABgAGAAUABQAGAAcACAAJAAkACQAJAAkACQAJAAkACQALAAsACwAL
AAkACQAJAAkABwAHAAcABwAHAAoACgAKAAwACwALAAwADAAMAAsACwANAA0ADgAOAAsA
CgAJAAgACAAHAAcABwAJAAkACAAIAAkACQAKAAoACgAIAAcACAAKAAoACgAKAAgACAAI
AAgACgAKAAoACgAIAAgACAAIAAgACAAIAAgACgAKAAoACgAKAAoACgAKAAoACgAKAAoA
CAAIAAgACAAKAAoACgAKAAgACAAIAAgACgAKAAoACgAKAAoACgAKAAoACgAKAAoACgAK
AAoACgAKAAoACgAKAAgACAAIAAgACgAKAAoACgAKAAoACgAKAAgACAAIAAgACAAIAAgA
CAAKAAoACgAKAAoACgAKAAoADAAMAAwADAAKAAoACgAKAAwADAAMAAwACwAKAAkACAAG
AAYABgAGAAkACgALAAwADAAMAAwADAAJAAgABwAGAAgACAAIAAgACgAKAAoACgALAA0A
DQANAAsADAAMAAsADAAMAAwADAAMAA4ADwAPAA8ADwAPAA4ADQAKAAgABwAHAAUAAgD+
/////v/+//3/+f/7//z//P/7//z//f///wIAAgABAAEAAQABAAEAAQAAAAAAAgACAAIA
AgAEAAQAAwAGAAgACQAIAAcABwAGAAgABwAHAAcACQAKAAoADAAMAAwADAALAAkACAAI
AAcACAAIAAgACAAIAAoACgAJAA4AEQAVABgAGwAbABoAGAAYABgAGwAgACIAGgAWABgA
GQAVABYAFgARABMAGAAUAAoA/v/0/+7/6//p/+f/5f/r/+7/7//w/+//8v/6/wEAAwAF
AAcACAAIAAgABwAHAAkACgALAAwACgAKAAoACgAJAAkACQALAA0ADQAMAAwADAAMAAwA
DAAOAA0ADQANAAsACgAJAAgACwALAAoACgAKAAoACgAKAAgACAAGAAYABwAIAAgACAAI
AAcABgAGAAYABgAGAAYABgAGAAYABAAEAAMAAwAFAAUABQAFAAUABQAFAAUABQADAAMA
AwADAAEAAAAAAAEAAAAAAAAA//8AAP7///8BAP//AAAAAAAAAAAAAP///v////////8A
AAAAAAD+//3///8AAAAAAAAAAAAAAAD////////+//7//P/8//3//f/+////AQACAAAA
AAAAAAEA////////AQAEAAQABAADAAMAAwADAAQAAwAEAAQABAAGAAUABQAFAAMAAwAE
AAQABAAFAAUABQAEAAQABQAFAAcABwAHAAcABAADAAMAAwAEAAcABgAGAAQABAAEAAUA
BgAGAAcABwAHAAgACQAJAAkACQAJAAkABwAGAAYABgAHAAgACQAKAAoACwALAAsADAAM
AAoACgAMAAwADAAMAAsADAANAAwABgAGAAYABgAIAAgACAAJAAkACQAJAAgACQAJAAkA
CAAKAAoACgAKAAgACAAIAAgABwAHAAYABAAFAAUABQAFAAcABwAHAAcABgAGAAYABQAD
AAMAAwADAAUABQAFAAUABQAFAAYABgAGAAYABQAFAAUABQAFAAUAAwADAAMAAwADAAMA
AwADAAUABQAFAAUAAwADAAMAAwADAAMAAwADAAMABgAGAAYABAADAAMABAACAAIAAQAB
AAIAAwAFAAYACAAIAAgACAAIAAcABwAHAAcABwAGAAYABwAHAAgACAAGAAYABwAIAAYA
BgAGAAYACAAIAAgACAAKAAoACgAKAAkACAAHAAYABwAIAAkACgAKAAoACgAKAAgACAAI
AAgABgAGAAYABgAIAAgACAAIAAYABgAGAAYABwAIAAkACgAIAAgACAAIAAoACgAKAAoA
CQAIAAcABgAIAAgACAAIAAoACgAKAAoACQAIAAcABgAJAAoACwAMAAsACgAJAAgABgAG
AAYABgAGAAYABgAGAAgACAAIAAgABgAGAAYABgAGAAYABgAGAAcACAAJAAoACgAKAAoA
CgAIAAgACAAIAAoACgAKAAoACgAKAAoACgAKAAoACgAKAAoACgAKAAoACAAIAAgACAAI
AAgACAAIAAoACgAKAAoADAAMAAwADAAKAAoACgAKAAgACAAIAAgACAAJAAsACwANAA0A
DgAOAAsACgAKAAoACAAKAAwADQALAAsACwALAAwACQAGAAQAAwADAAEA/v/6//z//P/9
/////f///wAA/v/8//z//P///wAAAAD//wEAAQABAAEA//8AAAAAAgACAAIAAgAEAAIA
AAACAAMAAwADAAMABAAFAAYABgAHAAUABQAGAAYABwAGAAUABAAFAAQABAAFAAcACAAI
AAgABgAEAAQABgAHAAoADwAVABgAGwAbABYAFgAYABwAIwAoACAAGAAWABgAFQAPAAgA
AAABAAkACgAEAPz/9P/u/+j/5f/j/+H/5f/n/+j/6f/s//H/9v/8////AwADAAUACAAI
AAgABwAHAAcABgAFAAQABQAGAAcACAAHAAUAAwADAAUABQAEAAQABgAGAAYABgAGAAUA
BQAFAAYABgAGAAYABwAHAAYABgAGAAYABgAGAAYABgAEAAQAAgACAAEAAAADAAMAAwAE
AAQABAAEAAQABgAGAAYABAADAAEAAAABAAEAAQABAAEAAAABAAIAAwACAAEAAAD//wEA
AAAAAAEABAAEAAQAAwACAP7//f/9//7/AAABAAIAAAAAAP///v/7//v/+//8//7//v/8
//v/+v/6//n/+P/6//r/+v/5//r/+//7//z/+//6//r/+f/5//n/+v/6//z//P/8//3/
/f/9//3////+//7//v/9/////////wAAAwAEAAQABAADAAEAAAD//wAAAQADAAQABAAF
AAUABQAGAAYABwAHAAYABQAEAAMAAgABAAEAAQADAAUAAwACAAQABAAEAAUAAwACAAIA
AQABAAIAAwADAAMAAwADAAMABQAEAAQABAADAAIAAQAAAAMABQAGAAcABgAGAAQABAAC
AAIAAgACAAAAAgAEAAQAAQACAAMABAACAAIAAgADAAMAAwADAAIAAgADAAQABAACAAIA
AgACAAAAAAAAAAAA/v///////v/+////AAABAAEAAQABAAEAAgACAAIAAQD/////////
/////////////////wAAAAAAAAAA//////3//f/9//3//////////////////////wEA
AQABAAEA//////////////////////v//v/+//7//P/7//v//P/+//7//f/9//3//f/+
//7//P/8//z//P/+//3//f/9//v/+//6//r/+v/5//n/+P/6//z//f/+//z//P/8//z/
/P/8//z//P/6//r/+v/6//v//P/9//7//v/+//7//v/8//z//P/8//r/+v/6//r/+v/6
//r/+v/6//r/+v/6//j/+P/4//j/+v/6//r/+v/4//j/+P/4//f/9v/1//T/9P/0//T/
9P/2//b/9v/2//T/9P/0//T/9v/2//b/9v/2//b/9v/2//f/+P/5//r/+f/4//f/9v/3
//j/+f/6//r/+v/6//r/+P/4//j/+P/4//j/+P/4//r/+v/6//r/+v/6//r/+v/5//j/
9//2//b/9v/2//b/9v/2//b/9v/4//j/+P/4//j/+P/4//j/9v/2//b/9v/4//j/+P/4
//r/+v/6//r/+v/6//r/+v/4//n/+//7//v/+//8//z//f/8//z//P/+/wAAAgADAAIA
AQAAAP//AAD9//r/+P/3//f/9f/y/+7/8P/w//H/7//t/+//8P/y//D/8P/w//H/8v/y
//H/8f/x//H/8f/w//D/7//w//L/8v/y//T/8v/w//L/8//z//P/8//0//L/8v/x//H/
8//z//T/9P/0//T/9P/0//X/9P/0//X/9f/2//b/9v/4//j/+P/6//3//v///wEACAAL
AAsADAAKAAwADAARABoAGAAOAAoADAAJAAcABgAAAPv/AQAGAAAA9v/w/+j/4v/f/9v/
1//X/9v/3v/f/+D/4//m/+z/7//x//f/+f/6//z//P/7//v//v/+//7//v/+//7//v/+
//3//f/9//////////7//v/+//7//v/+/wAA////////AgACAAIAAgABAAEAAAAAAP7/
/v/+//7///8AAP//AAD+//7//f/8//3//f/9//7//P/8//z//P/8//z//P/6//v/+//8
/////v/9//z/+//5//n/+f/5//n/+f/5//n/+v/6//v//f/9//z/+//5//f/9P/0//X/
9v/4//n/+v/4//j/9//2//T/8//y//L/8//0//P/8//x//L/8v/y//T/9P/0//P/8f/x
//D/8P/y//L/8//z//P/8//0//T/9P/0//T/9f/3//f/9//5//r/+v/6//n/9//3//f/
+P/5//r/+v/6//r/+f/5//n/+f/5//r/+v/4//n/+f/5//j/+P/5//n/9//3//f/9//5
//n/+v/7//v//f/7//r/+v/6//r/+//7//r/+v/5//n/+v/7//v/+//7//v/+//7//r/
+v/6//j/+P/4//j/+P/5//n/+f/7//z/+//8//r/+v/6//r//P/+/wAAAAD6//r/+v/6
//r/+v/6//v//f/9//3//P/7//v/+//6//v//P/9//7//P/8//z//P/6//v/+//6//r/
+//8//3/+//7//v/+//6//r/+v/5//v/+//7//v/+//7//v/+//+////AQACAAAA/v/7
//n/+v/7//z//f/9//3//f/9//v/+//7//v/+//7//v/+//8//3//v////7//f/8//v/
+f/8//z//P/9//3//v8AAP7//v/9//3//v///wEAAgAAAAAAAAAAAAIAAQABAAEA////
//7//v8BAAEAAgACAAQAAgD///z//v/+//7//v8AAAAAAAAAAP7//v/+//7//v/+//7/
/v/8//z//P/8//z//P/8//z//P/8//z//P/8//z//P/8//r/+v/6//r/+P/4//j/+P/6
//r/+v/6//z//P/8//z/+v/6//r/+v/6//r/+v/6//r/+v/6//r/+v/6//r/+v/6//r/
+v/6//j/+P/4//j/+f/6//v//P/6//r/+v/6//r/+v/6//r/+v/6//r/+v/6//r/+v/6
//r/+v/6//r/+P/4//j/+P/6//r/+v/6//j/+P/4//j/+v/6//r/+v/6//r/+v/6//j/
+P/4//j/+v/6//r/+v/8//z//P/8//r/+v/6//r/+f/7//v/+//9//7//v/9//z//P/8
//z/AAACAAMAAwABAAEAAQAAAPv/+P/2//X/9f/z//D/7P/w//D/8f/x//H/8//0//T/
8v/y//L/8//y//L/8f/x//H/8f/x//H/8v/y//T/9P/2//b/+P/4//j/+v/7//v/+f/5
//r/+v/6//n/+f/5//n/+v/6//z//f/+///////+//7///////7//v/+//7/AAAAAP7/
//8CAAcADQASABMAFQAUABAADgAQABcAIAAeABYAEgAUABEADwAOAAgA//8BAAQAAAD2
/+7/5v/i/+P/3//d/+H/5//o/+v/7P/n/+b/7v/5//3///8BAAYABgAGAAUABQAEAAQA
BAAEAAYABgAGAAYABwAHAAcACQALAAsACgAKAAgACAAIAAgACAAHAAcABwAJAAoACwAM
AA0ADQAMAAwACgAKAAoACgAKAAoACAAIAAkACgAKAAoACgAJAAgACAAGAAYABgAGAAgA
CAAIAAYABAADAAMABQAIAAkACgALAAgABwAGAAUABwAHAAcABwAFAAQABAAFAAQABAAE
AAMAAwAAAAAAAQD//wAAAAAAAAAAAAD///7//f/9//3//v8AAAAA/v/9////AAAAAAAA
/f/8//v/+f/7//v/+v/6//v//P/+/////f/7//r/+P/7//z//f///////////wEAAAAA
AAAA//////////8AAAEAAgACAAIABAADAAMAAwADAAMABAAEAAQABQAFAAUAAgACAAMA
AwADAAMAAwADAAUABQAGAAcABwAJAAcABgAGAAYABgAHAAUABAAEAAMAAwAEAAUABQAH
AAcABwAHAAcABgAGAAYACAAIAAgACAAGAAcABwAHAAgACAAGAAYABAAEAAQABAAGAAgA
CgAKAAYABgAGAAYABgAGAAYABwAIAAcABgAEAAYABwAIAAgACAAIAAgACAAHAAYABQAE
AAYABwAHAAYABQAFAAUABQAHAAcABwAHAAgACAAIAAcABwAHAAcABwAJAAkACQAJAAcA
BwAIAAgACAAIAAcABwAJAAkACQAJAAkACQAJAAkACQAJAAkACQAJAAkACQAJAAkACQAJ
AAkACwALAAsACwAHAAoACgAKAAwACwALAAwACgAKAAkACQAJAAkACgAKAAwADAAMAAwA
DAALAAsACwAJAAkACAAIAAsACwAMAAwACgAMAAsACAAKAAoACgAKAAkACAAHAAYABwAI
AAkACgAIAAgACAAIAAoACgAKAAoACQAIAAcABgAGAAYABgAGAAYABgAGAAYACAAIAAgA
CAAGAAYABgAGAAgACAAIAAgABgAGAAYABgAIAAgACAAIAAcABgAFAAQABQAGAAcACAAI
AAgACAAIAAYABgAGAAYABgAGAAYABgAIAAgACAAIAAYABgAGAAYABQAEAAMAAgAEAAQA
BAAEAAQABAAEAAQABAAEAAQABAAGAAYABgAGAAYABgAGAAYABAAEAAQABAACAAIAAgAC
AAMABAAFAAYABgAGAAYABgAGAAYABgAGAAYABgAGAAYABQAEAAMAAwAHAAcABwAHAAgA
CAAHAAYABgAGAAYACAAKAAsACwALAAkACQAIAAUAAAD+//3//f/7//j/9P/2//j/+f/5
//f/+//8//z/+v/5//j/+P/4//r/+f/5//n/+f/5//n/+v/8//7//v/+//7/AAAAAP7/
AAABAAEAAQD//wAAAAAAAP3//f/9//3///8AAAMABAADAAIAAAD+////AQACAAQAAgAC
AAIAAgAEAAQACwAQABEAEQAUABUAFQASABIAFAAYACEAJgAgABgAFgAUABEADQAIAAQA
BwALAAgAAAD4/+7/5v/k/+H/3//f/+X/6//u/+f/5P/n//D/9v/7/wEAAwADAAQABAAE
AAMAAwAEAAQABAAEAAQABAAEAAQABgAHAAgACwAJAAkACAAIAAgACAAIAAgACAAHAAcA
BwAIAAgACAAIAAkACQAIAAgACgAKAAoACgAJAAgABQAEAAYACAAJAAoACgAJAAgACAAI
AAgACAAIAAgACAAIAAYABgAFAAUABwAHAAcABwAHAAUABQAFAAUAAwADAAMAAwABAAIA
AAADAA==
         </WaveFormData>
      </LeadData>
      <LeadData>
         <LeadByteCountTotal>10000</LeadByteCountTotal>
         <LeadTimeOffset>0</LeadTimeOffset>
         <LeadSampleCountTotal>5000</LeadSampleCountTotal>
         <LeadAmplitudeUnitsPerBit>4.88</LeadAmplitudeUnitsPerBit>
         <LeadAmplitudeUnits>��V</LeadAmplitudeUnits>
         <LeadHighLimit>2147483647</LeadHighLimit>
         <LeadLowLimit>268435456</LeadLowLimit>
         <LeadID>V2</LeadID>
         <LeadOffsetFirstSample>0</LeadOffsetFirstSample>
         <FirstSampleBaseline>0</FirstSampleBaseline>
         <LeadSampleSize>2</LeadSampleSize>
         <LeadOff>FALSE</LeadOff>
         <BaselineSway>FALSE</BaselineSway>
         <ExcessiveACNoise>FALSE</ExcessiveACNoise>
         <MuscleNoise>TRUE</MuscleNoise>
         <LeadDataCRC32>2243012362</LeadDataCRC32>
         <WaveFormData>
3//f/9//4P/g/+D/4f/h/9//3//f/9//4v/k/+b/5v/n/+f/5//n/+n/6f/p/+n/6f/p
/+n/6P/n/+f/5//n/+X/5f/j/+L/3//d/9z/2v/a/9r/2v/Z/9r/3P/e/9//3v/d/9z/
3P/c/9z/3P/c/97/3f/c/9z/3P/b/9v/2//Z/9n/2f/Z/9v/2//b/9v/3//f/+D/4P/e
/93/3f/c/97/3//f/9//2//b/9v/2f/a/9//3//k/+///f8HABQAJwBGAG8AoQDcAAYB
CgHzAOAA1gDCAJwAZgAfAMz/b/8e//v++/7+/gX/Dv8W/xv/JP8y/0H/Vf9s/4T/m/+0
/8b/0//g/+n/8P/z//T/9v/2//f/+v/7//z///8AAAAAAgAEAAUABgAIAAgACQAKAAsA
DAAOAA4ADwAQABAAEAARABIAFQAVABcAGAAYABgAGAAZABwAHAAeAB4AHQAfAB8AHwAj
ACUAJgAnACcAJwAnACcALAAuADEANAA2ADcANgA3ADoAOwA9AEAAQwBFAEgASgBNAE8A
UgBWAFcAXABfAGIAZQBoAGsAbwBzAHYAeAB8AIEAggCFAIkAiQCNAJAAkgCUAJYAlgCX
AJUAlwCYAJkAnQCdAJwAmwCbAJkAmwCbAJcAlgCUAJEAjwCNAIkAgwCBAH0AeQB1AG8A
agBjAF4AWQBUAE4ASgBDADwANwAxAC8AKgAkACAAGwAWABUAEgAPAA0ACgAHAAQAAwAB
AP///f/7//r/+f/6//n/+P/4//r/+P/4//f/9v/0//P/8v/y//L/8v/z//P/8//z//H/
8f/x//H/8f/z//T/9P/z//H/8v/y//L/8//0//T/9P/1//X/9f/2//T/9P/0//T/9v/4
//n/+//8//r/+f/5//j/+f/5//n/+v/7//v/+//8//r//P/9//3//f/9//3/////////
AAD+//7//v/+//3//f/9//z//v/+//7//v/9//z//P/8//r/+v/6//n/+f/5//n/+f/7
//v/+f/2//b/9//3//b/+P/4//j/+P/2//b/9//3//f/9//2//b/9v/2//b/9f/z//L/
8v/z//X/9f/z//P/8v/y//L/8v/z//P/8//z//P/8//z//L/8P/x//H/8f/y//L/8v/y
//P/9P/z//L/9P/0//P/8v/0//P/8//0//L/8f/x//H/8P/w//D/8P/y//P/8//z//P/
8//0//L/9P/0//T/9P/z//L/8f/w//L/8v/y//L/9P/0//T/9P/z//L/8f/w//H/8v/z
//T/8v/y//L/8v/w//D/8P/w//D/8P/w//D/8v/y//L/8v/y//L/8v/y//D/8P/w//D/
8v/y//L/8v/0//T/9P/0//P/8v/x//D/8v/y//L/8v/w//D/8P/w//L/8v/y//L/8v/y
//L/8v/y//L/8v/y//D/8P/w//D/8P/w//D/8P/y//L/8v/y//D/8P/w//D/8v/y//L/
8v/w//D/8P/w//D/8P/w//D/8v/y//L/8v/y//L/8v/y//D/8P/w//D/8v/y//L/8v/y
//L/8v/y//L/8v/y//L/8P/w//D/8P/w//D/8P/w//L/8v/y//L/8v/x//H/8f/w//D/
8P/x//L/8//0//X/8v/y//P/9P/1//f/+P/5//n/+//7//v/+//7//v/+//8//v/+//7
//n/+f/5//f/9v/z//H/8P/u/+7/7v/u/+3/7f/u/+//7//v/+//7//x//L/8//0//L/
8v/x//D/7v/u/+3/7f/v/+//7//v/+3/7f/t/+3/7//x//H/8v/y//L/8f/x/+//7v/u
/+3/7f/t/+3/7f/x//L/9f/1//b/+/8FAA8AHAApADwAWQCBALQA6gAMAQUB6ADYANQA
xgCmAHMAMgDf/4L/Pf8l/yb/Kf8w/zr/P/9C/0z/Wf9l/3L/hv+d/7T/yv/b/+T/7//2
//v///8CAAMABQAIAAkACgANAA4ADgAQABIAEwAUABYAFgAWABYAFgAWABYAFgAXABgA
GgAaABsAHAAdAB0AHwAgACAAIAAgACEAIAAgACIAIgAlACcAJwAnACsALQAuAC8ALgAv
ADAAMQAyADIAMwA0ADkAOwA7AD0APgA/AEEARABFAEcASgBMAEwATQBPAFIAVQBaAF0A
YABjAGYAaQBtAHAAcgBzAHYAeQB6AH0AgQCCAIcAiwCOAJAAkgCSAJMAlQCXAJgAmQCa
AJkAlwCVAJcAlQCXAJcAlACSAI8AiwCKAIkAhgCBAH0AeQB1AHEAawBmAF8AWgBUAFAA
SwBIAEIAPAA4ADMALwAqACQAIAAdABgAFwAUAA8ADQAKAAcABQAFAAQAAwD///3//P/7
//r/+f/4//j/+P/2//b/9f/1//T/9P/0//T/9P/0//X/8//z//P/8f/x//H/8f/x//H/
8v/y//H/8//0//T/9P/z//T/9P/0//P/8//z//T/9P/0//T/9P/z//T/9P/1//j/9v/1
//X/9P/1//X/9f/0//X/9f/1//X/9P/3//n/9//3//f/9//3//f/9//4//r/+v/6//r/
9//3//f/9v/4//j/+P/4//f/9v/2//b/9v/2//b/9f/1//X/9f/1//P/8//x/+7/8P/x
//H/8P/v/+7/7f/s/+7/7v/v/+//7//v/+7/7v/t/+z/6//p/+v/6v/q/+v/6//r/+n/
6f/o/+j/6P/o/+n/6f/p/+n/5//n/+f/5v/m/+f/5//n/+j/6P/o/+j/6P/o/+b/5P/n
/+j/6P/o/+f/5f/k/+T/5f/l/+b/5//m/+b/5v/m/+b/5//n/+f/4//j/+T/4v/k/+T/
5P/k/+T/5P/k/+T/5v/m/+b/5v/k/+T/5P/k/+b/5v/m/+b/5P/k/+T/5P/i/+L/4v/i
/+T/5P/k/+T/4v/i/+L/4v/k/+T/5P/k/+L/4v/i/+L/5P/k/+T/5P/i/+L/4v/i/+H/
4P/f/97/4P/g/+D/4P/h/+L/4//k/+T/5P/k/+T/4v/i/+L/4v/i/+L/4v/i/+L/4v/i
/+L/4v/i/+L/4v/i/+L/4v/i/+L/4v/i/+L/4v/i/+L/4v/g/+D/4P/g/+L/4v/i/+L/
4P/g/+D/4P/g/+D/4P/g/+L/4v/i/+L/4v/i/+L/4v/h/+D/3//e/+D/4P/g/+D/4v/i
/+L/4v/i/+L/4f/h/+H/4v/i/+L/4//j/+P/4//h/+H/4v/k/+j/6P/p/+n/6//r/+3/
7f/r/+v/6//r/+n/6P/n/+f/5f/l/+X/5f/k/+T/4v/h/+D/3v/e/97/3v/d/93/3v/f
/9//3//f/9//4P/g/+D/4P/g/+D/3//e/97/3v/d/93/3f/d/93/3//f/9//3//d/93/
3//f/97/3v/e/93/3//e/97/3//f/9//3//f/93/3f/c/9//4//o/+///f8JABQAJQBA
AGcAmQDUAAABBAHtANoA0gDCAKIAbAAnANb/e/8m//3+/f4E/wn/EP8Y/yH/LP84/0P/
V/9w/4b/nf+w/8D/0f/g/+f/7P/v//L/9P/0//X/+v/7//z////9//z//f/+/wAAAgAF
AAYABwAIAAkACgAMAAwADQAOAA0ADAAMAAwADQANAA8AEAAUABQAFAAVABYAFgAYABgA
GQAbABsAGwAbAB0AHgAfACIAIwAkACUAJwAoACoALAAtAC8ALwAxADMANQA4ADwAPgA/
AEEAQgBDAEUASABMAE8AVABXAFoAXQBgAGMAZwBpAGwAbgByAHcAeAB7AH8AfgCDAIcA
igCOAJAAkACRAJMAlQCWAJcAmACXAJUAkwCVAJMAlQCVAJMAkgCQAI0AiACFAIAAeQB3
AHMAbwBrAGcAYgBbAFYATQBIAEIAPgA4ADIALgApACUAIAAaABYAEwAOAA0ACgAFAAMA
AAD9//j/9//1//P/8//x//D/7//u/+3/7P/s/+z/6v/q/+n/6f/o/+j/6P/o/+j/6P/p
/+n/6f/p/+f/5//n/+f/5//l/+b/5v/l/+X/5v/m/+b/6f/q/+r/6v/p/+n/6f/q/+r/
6v/q/+r/6f/q/+r/6//u/+z/6//r/+7/7//v/+//8P/x//H/8f/v/+z/7f/t/+7/7//w
//H/8f/x//H/8v/x//D/7//u/+3/7f/t/+z/7v/u/+7/7v/v/+7/7v/u/+3/7P/r/+n/
6f/p/+n/6f/r/+v/6f/m/+j/6f/p/+j/5//m/+X/5P/i/+L/4//j/+L/4//j/+T/4v/i
/+L/4f/j/+L/4v/j/+H/4f/f/9//4P/g/+D/4P/h/+H/4f/h/9//3//f/97/4P/h/+H/
4f/f/97/3f/c/93/3v/d/9z/3f/e/97/3v/e/93/3f/e/97/3f/d/93/3P/c/9z/3P/c
/93/3f/d/9//4f/i/+L/4f/g/9//3v/e/97/3v/e/97/3v/e/97/3v/e/97/3v/e/97/
3v/e/9z/3P/c/9z/3P/c/9z/3P/e/97/3v/e/97/3v/e/97/3P/c/9z/3P/a/9r/2v/a
/9z/3P/c/9z/3v/e/97/3v/d/9z/2//a/9v/3P/d/97/3v/e/97/3v/c/9z/3P/c/9z/
3P/c/9z/3v/e/97/3v/e/97/3v/e/9z/3P/c/9z/3P/c/9z/3P/e/97/3v/e/97/3v/e
/97/3v/e/97/3v/e/97/3v/e/97/3v/e/97/4P/g/+D/4P/f/97/3f/c/9z/3P/c/9z/
3v/e/97/3v/e/97/3v/e/9z/3P/c/9z/3P/c/9z/3P/c/93/3v/g/97/3v/f/9//4f/h
/+H/4f/g/+L/5P/k/+X/5f/l/+X/6f/p/+n/6f/p/+n/6f/o/+X/5f/l/+X/5f/l/+P/
4v/h/9//3v/c/9r/2v/a/9n/2f/a/9v/2//d/93/3f/e/97/3v/e/97/3v/d/9z/3P/c
/9v/2//b/9v/2//b/9v/2//b/9v/2//f/9//4P/g/97/3f/d/9z/3P/d/93/3f/d/93/
3f/f/97/3//h/+b/7//9/wkAFAAnAEIAaQCXANAAAgEOAfcA4gDWAMgApgB0ADEA4P+B
/yr///7//gL/Cf8Q/xb/Hf8q/zb/Q/9V/2r/gP+Z/7L/xP/P/9z/6f/y//f/+P/6//r/
+//9//3//f///wAAAAACAAQABwAIAAoACgANAA4ADwAQABAAEAARABIAEAAQABEAEgAR
ABEAEwAUABgAGAAYABkAHAAcAB4AHgAdAB8AHwAfACEAIwAkACUAKAApACoAKwAtAC4A
MAAyADUANwA3ADkAOgA7AD0AQABDAEUASABKAEsATQBQAFQAVwBcAF8AYgBlAGgAawBv
AHIAdAB1AHgAfAB+AIIAhwCGAIsAjwCSAJQAlgCWAJcAmQCbAJwAnQCdAJ0AnACbAJsA
mQCbAJsAmQCYAJYAkwCPAI0AiQCDAIEAfQB5AHUAbwBqAGMAXgBVAFAASgBGAEEAPAA5
ADUALwAqACQAIAAbABYAFQASAA8ADQAKAAcABAADAAEA//////3//P/7//r/+f/4//j/
+P/2//b/9f/3//b/9v/2//L/8v/y//P/9f/1//X/8//z//P/8//z//P/9P/0//P/8f/y
//L/8v/0//b/9//4//f/9//3//j/+P/4//j/+P/4//j/9//3//r/+P/3//f/+f/7//z/
/f/8//3//f/9//7//P/+/////f/9//3//f/9//3//f/+//z//P/8//z//P/9//7//v/+
//7//v/+//v/+v/6//r/+v/6//r/+f/3//f/9//3//j/+f/4//b/9v/3//f/9v/0//T/
9P/0//b/9v/3//f/8//z//L/8v/0//T/9P/z//P/8v/y//P/8v/x/+7/7f/v//D/8f/y
//H/8f/x//H/7//v/+//7v/w//H/8f/x//D/8P/w//D/8P/w/+7/7P/x//L/8v/y/+//
7f/s/+z/7P/r/+v/6//r/+z/7f/u/+7/7//v/+//7//t/+7/7v/u/+7/7v/u/+7/7v/u
/+7/7v/u/+7/7v/s/+z/7P/s/+z/7P/s/+z/7P/s/+z/7P/u/+7/7v/u/+7/7v/u/+7/
7f/s/+v/6v/s/+z/7P/s/+r/6v/q/+r/7P/s/+z/7P/s/+z/7P/s/+r/6v/q/+r/7P/s
/+z/7P/s/+z/7P/s/+r/6v/q/+r/6v/q/+r/6v/s/+z/7P/s/+z/7P/s/+z/6//q/+n/
6P/p/+r/6//s/+z/7P/s/+z/6v/q/+r/6v/q/+r/6v/q/+z/7P/s/+z/6//q/+n/6P/o
/+j/6P/o/+v/7P/t/+7/7f/s/+v/6v/p/+j/5//m/+j/6P/o/+j/6f/q/+r/6//r/+z/
7P/s/+z/6//q/+n/6//r/+z/7v/u/+7/7//v//H/8f/z//P/8//z//P/8//1//T/8//z
//H/8f/x//H/7//u/+v/6f/o/+b/5v/m/+b/5f/l/+b/5//n/+f/5//n/+j/6P/o/+j/
6P/o/+f/5//o/+n/6f/m/+X/5P/j/+X/5f/l/+X/5v/n/+r/6//r/+r/6f/n/+X/5P/k
/+X/5//n/+f/5//n/+n/6P/n/+n/7v/3/wEADQAYACsARABnAJMAyAD6AAgB9QDgANYA
ygCuAIQASwD8/5//SP8b/w//EP8V/x7/JP8r/zb/Pv9J/1v/cv+G/5v/sv/K/9v/5P/t
//T/9//4//r/+v/7////AQADAAcACAAIAAoADAALAAwADgAOAA8AEAARABIAEwAUABYA
GAAYABgAGQAaABgAFwAYABgAHAAcABwAHQAgACAAIgAiACIAIwAiACEAJAAnACkAKwAq
ACsALAAtAC8AMAAyADQAOQA7ADsAPQA8AD0APwBCAEUARwBKAEwATwBRAFQAWABYAFwA
XgBgAGMAZgBpAG0AcQB0AHYAegB/AIAAgwCHAIgAjQCRAJQAlgCYAJgAmQCZAJsAnACd
AJ0AnQCcAJsAnQCbAJ0AnQCdAJwAmgCXAJMAkQCNAIcAgQB9AHkAdQBxAGwAZQBgAFkA
VABOAEoARAA+ADoANQAxACwAJgAiAB0AGAAXABQAEwARAA4ACwAIAAcABQADAP///f/8
//v//P/7//r/+v/6//j/+P/3//n/+P/4//j/9f/0//P/8//z//P/8//x//H/8f/x//H/
8//0//T/8//z//T/9P/0//P/9P/0//T/8//z//P/9P/2//b/9v/2//X/9v/2//f/+//6
//r/+//6//v/+//7//z//f/9//3//P/6//z//f/9//3//f/9//3//f/9//7//v/+//7/
/v/////////+//z//P/8//z/+//6//r/+v/6//r/+v/5//v/+//7//v/+f/5//f/9P/0
//X/9f/0//T/9P/0//T/8v/y//P/8//x//H/8P/w//L/8v/y//H/7//u/+7/7//x//H/
7//v//D/8P/w//D/7f/t/+3/7f/t/+3/7f/s/+3/7//w//H/7v/u/+7/7v/s/+z/6v/o
/+3/7v/u/+7/8P/v/+//8P/v/+3/7P/r/+r/6v/q/+r/7P/t/+3/7f/r/+v/7P/s/+r/
6v/q/+r/7P/s/+z/7P/t/+7/7//w/+3/7P/r/+r/7P/s/+z/7P/s/+z/7P/s/+r/6v/q
/+r/6v/q/+r/6v/q/+r/6v/q/+r/6v/q/+r/6v/q/+r/6v/q/+r/6v/q/+r/6v/q/+r/
6v/q/+r/6v/q/+r/6v/q/+r/6v/q/+r/6P/o/+j/6P/p/+r/6//s/+v/6v/p/+j/6P/o
/+j/6P/o/+j/6P/o/+r/6v/q/+r/6P/o/+j/6P/o/+j/6P/o/+n/6v/r/+z/6v/q/+r/
6v/q/+r/6v/q/+r/6v/q/+r/6v/q/+r/6v/q/+r/6v/q/+j/6P/o/+j/6P/o/+j/6P/o
/+j/6P/o/+j/6P/o/+j/6v/q/+r/6v/o/+j/6P/o/+j/6P/o/+f/6f/p/+r/6v/s/+3/
7f/t/+v/6//r/+z/7P/u/+7/7//t/+3/7f/v//H/8f/x//H/8f/x//D/7//x//H/8f/x
//H/7//u/+v/5//m/+T/5P/k/+T/4//j/+X/5//o/+n/5//n/+j/6P/o/+j/6P/o/+X/
5P/k/+T/4f/h/+H/4f/i/+P/5P/l/+P/4//j/+X/4//k/+T/5P/l/+X/5P/k/+f/5//n
/+f/5//l/+X/5v/p/+v/8v/9/wsAFwAmADkAWgCHAL8A+AAaAQ4B8QDgANYAugCOAFIA
CQCy/1X/Ev/9/gH/BP8L/xT/HP8l/zL/Pv9N/2H/eP+Q/6n/wP/Q/93/6P/v//T/9//6
//z//P/9//7///8AAAMABQAGAAkADAAKAAoACwAKAAsADAANAA4ADwAQABIAFAAUABQA
FQAWABcAFwAZABoAHAAcABwAHQAeAB4AIAAgACEAIwAjACMAJAAlACUAJQAnACkAKwAt
AC8AMAAyADQANwA5ADkAOwA6ADsAPQBAAEUARwBKAEwATwBRAFQAWABYAFwAXgBgAGEA
ZABnAGsAcgB2AHkAfgCAAIAAggCFAIgAjQCRAJQAlACWAJYAlwCZAJsAnACdAJ8AnwCe
AJ0AnACZAJoAmQCZAJgAlgCTAJIAkQCOAIkAgwB9AHcAcQBrAGYAXwBaAFUAUABKAEYA
QAA6ADYAMQArACYAIAAcABkAFAATABAADQALAAgABQABAP///P/5//n/9//2//X/9v/1
//T/9P/0//L/8v/x//D/7v/t/+z/6v/q/+r/6//t/+3/7f/r/+3/7f/t/+3/6//s/+z/
6//p/+r/6v/q/+v/7P/s/+z/7f/t/+3/7v/t/+z/6//q/+z/7v/v//H/8v/w/+//7//w
//H/8f/x//D/8f/x//H/8f/w//P/9f/0//P/8v/x//P/8//z//T/9v/2//b/9v/0//P/
8v/w//D/8P/w//D/7//u/+7/7v/w//D/8P/v/+3/7f/t/+3/7f/t/+v/6P/o/+n/6f/o
/+r/6v/q/+r/6P/o/+n/6f/n/+f/5v/m/+T/5P/k/+P/5f/k/+T/5f/l/+X/4//j/+T/
5P/k/+T/4//j/+P/4//l/+X/5f/k/+P/4//i/+H/4P/g/+D/4P/i/+L/4P/e/+H/4v/i
/+L/4P/f/9//4P/g/9//3//f/+D/4P/g/+D/3//f/97/3f/f/+H/4v/i/+D/4P/g/+D/
4P/g/+D/4P/e/97/3v/e/+D/4P/g/+D/4P/g/+D/4P/g/+D/4P/g/97/3v/e/97/3v/e
/97/3v/e/97/3v/e/97/3v/e/97/4P/g/+D/4P/e/97/3v/e/97/3v/e/97/3P/c/9z/
3P/d/97/3//g/97/3v/e/97/3v/e/97/3v/e/97/3v/e/+D/4P/g/+D/3//e/93/3P/e
/97/3v/e/+D/4P/g/+D/3v/e/97/3v/e/97/3v/e/+D/4P/g/+D/4P/g/+D/4P/e/97/
3v/e/9z/3P/c/9z/3v/e/97/3v/g/+D/4P/g/97/3v/e/97/3v/e/97/3v/g/+D/4P/g
/+D/4P/g/+D/3v/e/97/3f/f/9//4P/g/+L/4//j/+P/4f/h/+H/4v/k/+b/5v/n/+X/
5f/l/+f/6f/p/+n/6f/p/+n/6P/n/+f/5//n/+f/5//l/+T/4f/f/97/3P/c/97/3v/d
/93/3v/f/9//3//e/93/3f/c/97/3v/e/97/3f/c/9z/3P/b/9v/2//b/9v/2//b/9v/
2//b/9v/3f/b/9z/3P/c/93/3f/c/9z/3f/d/93/3f/d/9//3//g/+P/4//m/+3/+/8F
ABIAJQBAAGcAmQDSAAQBCAHtANoA0ADCAKAAcAAvAN7/gf8u/wP///4E/wv/FP8c/yH/
Kv82/0H/U/9q/4D/l/+u/8L/zf/a/+f/7P/t//D/8v/y//P/+P/5//r//f/+//7/AAAC
AAEAAgAEAAQAAwAEAAUABgAGAAYABwAIAAkACgAMAA4AEQARABMAFAAVABQAEwATABQA
FAAWABYAGAAbABwAHQAdAB0AHAAbAB0AHwAhACMAJQAmACgAKgAsAC0ALAAtADEAMwA2
ADoAOwA9AEAAQgBBAEMARgBKAEsAUABTAFYAWgBeAGIAZwBqAGwAbQBwAHEAcgB1AHkA
fQCDAIgAjACNAI4AjQCNAIsAjQCOAI8AkgCTAJMAkwCRAI8AkQCRAJEAkACOAIsAhwCF
AIEAewB5AHUAcQBtAGkAZABdAFgATwBKAEQAQAA6ADQAMAArACkAJAAeABoAEwAOAA0A
CgAHAAUAAgD///z/+//5//f/8//x//D/7//w/+//7v/u/+z/6v/q/+n/5//m/+b/5v/l
/+b/5//p/+f/5//n/+X/5//n/+f/5//l/+b/5v/l/+X/5v/m/+b/5//o/+j/6P/n/+f/
5//o/+b/5v/m/+b/5//o/+j/6f/u/+z/6//r/+r/6//r/+v/7v/v/+//7//u/+z/7v/v
/+3/7f/t/+3/7v/v//D/8v/x//D/7//u/+//7//v/+7/7v/u/+7/7v/t/+z/7P/s/+7/
7v/u/+3/6//r/+v/6//r/+v/6f/m/+j/6f/p/+j/5v/m/+b/5v/n/+j/6v/r/+b/5f/j
/+L/5P/k/+T/4//l/+T/5P/l/+P/4//h/+H/4v/i/+L/4v/i/+P/5P/l/+T/4//i/+D/
3v/f/9//3//f/+D/4f/i/+D/4P/e/9z/4f/i/+L/4v/i/+H/4f/i/+L/4f/h/+H/4P/g
/+D/4P/i/+P/4//j/+f/5f/i/97/3v/e/97/3v/g/+D/4P/g/+D/4P/g/+D/4P/g/+D/
4P/e/97/3v/e/+D/4P/g/+D/4P/g/+D/4P/g/+D/4P/g/97/3v/e/97/3v/e/97/3v/g
/+D/4P/g/+L/4v/i/+L/4P/g/+D/4P/g/+D/4P/g/+D/4P/g/+D/4P/g/+D/4P/e/97/
3v/e/+D/4P/g/+D/4v/i/+L/4v/g/+D/4P/g/+D/4P/g/+D/4P/g/+D/4P/i/+L/4v/i
/+L/4v/i/+L/4P/g/+D/4P/i/+L/4v/i/+D/4P/g/+D/4v/i/+L/4v/k/+T/5P/k/+P/
4v/h/+D/4v/i/+L/4v/k/+T/5P/k/+L/4v/h/+H/4f/i/+L/4v/l/+X/5f/l/+X/5f/m
/+j/7P/s/+3/7f/t/+3/7//v/+3/7f/t/+3/7f/s/+v/6//t/+3/7f/t/+n/6P/l/+P/
4v/g/+D/4P/g/9//3//g/+H/4f/h/+H/4f/i/+L/4v/k/+T/5P/j/+L/4v/i/+H/3//f
/9//3//d/93/3f/d/93/3f/f/9//4f/i/+P/4//j/+L/4v/j/+P/4//j/+P/5f/j/+L/
4//l/+z/9/8DAA8AHAAtAEYAaQCbANoAEAEaAQMB7ADgAMwAqAB4ADUA4P9//yT/9/7x
/vL++f4E/xD/Gf8k/zb/Q/9X/27/hP+X/6z/wv/V/+L/6f/w//n/+v/8//z//f/+////
AAADAAYABgAIAAoACQAKAAwADAAOABAAEgAUABMAEgASABIAFAAUABUAFgAZABkAGwAc
AB4AHgAeAB8AHgAeACAAIAAfACEAIQAhACUAJwAoACkAKgArACwALQAvADAAMgA0ADkA
OwA7AD0APAA9AD8AQgBIAEsATwBSAFAAUQBTAFYAWQBeAGEAZABnAGoAbQBxAHUAeAB6
AH4AgQCCAIUAiQCKAI8AkwCWAJgAmgCaAJsAmwCdAJ4AnwCjAKMAogChAKIAoQCkAKUA
oACeAJsAlwCXAJUAkQCLAIgAhQCCAH8AdgBwAGgAYgBcAFgAUwBQAEoARABAADsANgAw
ACkAJAAfABoAGQAWABEADwAMAAkABwAHAAYABQABAP///v/9//z/+//6//r/+f/2//X/
8//z//L/8v/y//H/8v/z//X/9f/1//X/8//z//P/8//z//L/8v/x/+//8f/y//L/8v/z
//T/9P/0//P/8//z//T/9v/2//b/9v/3//j/+P/5//z/+v/5//n/+P/5//n/+f/8//3/
/f/9//r/+P/6//v/+//7//v/+//7//v/+//8//7//v/+//7//f/9//3//P/6//r/+v/6
//n/+P/4//j/9v/2//b/9f/3//f/9//3//f/9//1//L/8v/z//P/8v/0//T/9P/0//P/
8v/y//H/8f/x//D/8P/w//D/8P/v/+//7v/u/+//8f/x/+//7//u/+7/7v/u/+3/7f/t
/+3/7//v/+//7v/s/+3/7f/t/+z/7P/s/+z/7P/s/+r/6P/r/+z/7P/s/+z/6//r/+z/
7P/r/+v/6//q/+r/6v/q/+r/6//r/+v/6//t/+z/6P/q/+r/6v/q/+j/6P/o/+j/6v/q
/+r/6v/q/+r/6v/q/+z/7P/s/+z/6//q/+n/6P/o/+j/6P/o/+j/6P/o/+j/6v/q/+r/
6v/o/+j/6P/o/+j/6P/o/+j/6P/o/+j/6P/q/+r/6v/q/+f/5v/l/+T/5f/m/+f/6P/q
/+r/6v/q/+n/6P/n/+b/5v/m/+b/5v/n/+j/6f/q/+j/6P/o/+j/5v/m/+b/5v/m/+b/
5v/m/+b/5v/m/+b/5v/m/+b/5v/o/+j/6P/o/+r/6v/q/+r/6f/o/+f/5v/k/+T/5P/k
/+X/5v/n/+j/6P/o/+j/6P/m/+b/5v/m/+j/6P/o/+j/5//l/+T/4//l/+b/5//p/+f/
5//n/+f/6f/q/+z/7v/u/+//7//v/+//8f/x//H/7//v/+//7//w/+//7//v/+//7//v
/+3/7P/p/+f/5v/j/+L/4f/g/+L/4//l/+f/5f/l/+X/5f/m/+b/5v/m/+T/5P/j/+L/
5P/k/+P/4//h/+H/4f/h/9//3//f/9//4P/j/+T/5v/l/+T/4v/h/+H/4v/k/+X/4//j
/+P/4//j/+b/6//x//T/+/8HABUAJgA9AGAAkQDJAAYBIgEWAfkA6ADWALYAhgBGAPn/
nv89/wD/8/73/vb+/f4I/xT/Hf8s/zz/Uf9p/3r/jP+l/77/zv/b/+j/8f/2//f/+v/8
//z//f8AAAEAAgAFAAQABAAGAAgACgAMAA8AEAAPABAAEQASABAAEAARABIAEwAUABYA
GAAXABcAGQAaAB4AHgAeAB8AHgAeACAAIAAfACEAIQAhACQAJwApACsALAAtAC4ALwAx
ADIANAA2ADkAOwA7AD0APgA/AEEARABHAEkATABOAFEAUwBWAFoAWQBeAGEAZABlAGgA
bQBxAA==
         </WaveFormData>
      </LeadData>
      <LeadData>
         <LeadByteCountTotal>10000</LeadByteCountTotal>
         <LeadTimeOffset>0</LeadTimeOffset>
         <LeadSampleCountTotal>5000</LeadSampleCountTotal>
         <LeadAmplitudeUnitsPerBit>4.88</LeadAmplitudeUnitsPerBit>
         <LeadAmplitudeUnits>��V</LeadAmplitudeUnits>
         <LeadHighLimit>2147483647</LeadHighLimit>
         <LeadLowLimit>268435456</LeadLowLimit>
         <LeadID>V3</LeadID>
         <LeadOffsetFirstSample>0</LeadOffsetFirstSample>
         <FirstSampleBaseline>0</FirstSampleBaseline>
         <LeadSampleSize>2</LeadSampleSize>
         <LeadOff>FALSE</LeadOff>
         <BaselineSway>FALSE</BaselineSway>
         <ExcessiveACNoise>FALSE</ExcessiveACNoise>
         <MuscleNoise>TRUE</MuscleNoise>
         <LeadDataCRC32>3905457429</LeadDataCRC32>
         <WaveFormData>
2v/a/9r/3P/a/9r/2v/a/9r/2v/a/9v/3P/e/+L/5P/i/+L/4//j/+T/5P/k/+T/5f/m
/+b/5v/l/+X/5v/m/+X/5P/i/9//3P/b/9n/1//X/9j/2P/X/9j/2f/a/9z/2v/a/9r/
2v/Y/9n/2f/Z/9v/2f/X/9f/2f/Y/9f/1//W/9X/1P/T/9T/1P/U/9X/2P/Z/9n/2f/Y
/9f/1//X/9j/2f/Z/9n/1f/V/9X/1f/U/9f/2v/d/+j/9v8FABgAMQBWAIQAugD2ACoB
QwFEAUYBSAE/ASIB8QCrAEEAuP80/+r+0f7F/sT+0/7k/vH+BP8W/yz/RP9a/3T/j/+o
/7j/xf/R/9j/3//k/+f/5//o/+n/6//t/+7/8P/x//H/8//2//j/+f/7//3//v///wAA
AAABAAIAAwAEAAYABgAHAAkACgALAAwADQANAA0ADQAOABEAEgATABQAEgAUABUAFQAZ
ABwAHAAdAB4AHgAeAB4AIAAjACcAKQAoACsALAAvADAAMQA0ADYAOQA7AD0AQABEAEYA
SgBLAE4AUgBWAFkAXABfAGIAZgBqAG0AcAB0AHgAewB9AIIAhACIAIsAjgCPAJEAkwCT
AJEAkgCWAJYAmgCbAJsAmgCaAJoAmgCZAJkAlQCTAJIAkACOAIoAhwCCAH8AewB3AHEA
bABmAF8AWgBUAE8ASABAADoANQAxAC4AKQAjAB4AGQAUABEADQAMAAgABgADAP///f/7
//f/9v/0//L/8v/x//D/7//u/+//7v/s/+z/6f/o/+j/6P/n/+f/5//o/+r/6f/o/+j/
5v/m/+X/5f/n/+b/5v/m/+T/5P/k/+T/5v/n/+f/5//p/+n/6f/p/+j/6P/o/+j/6f/q
/+z/7//u/+7/7v/s/+7/7v/u/+//7f/u//D/7v/s/+//8f/z//H/8f/x//H/8//z//T/
9P/0//T/9P/0//L/8v/x//H/8f/x//H/8f/y//H/8f/x/+//7//v/+7/7v/t/+3/7f/v
/+//7f/s/+z/7P/s/+v/6//r/+v/6//q/+r/6v/q/+n/6f/o/+j/6v/q/+n/6f/o/+f/
5v/l/+f/5v/m/+b/5v/m/+X/5f/n/+f/5//n/+X/5f/l/+T/5P/k/+T/5P/k/+T/5P/k
/+f/6P/m/+X/5v/n/+b/5f/n/+f/5//n/+X/5P/k/+T/5P/k/+T/5P/m/+b/5v/m/+T/
5v/m/+b/5v/m/+b/5v/k/+T/5P/k/+b/5v/m/+b/5v/m/+b/5v/k/+T/5P/k/+b/5v/m
/+b/5v/m/+b/5v/k/+T/5P/k/+L/4v/i/+L/4//k/+X/5v/o/+j/6P/o/+f/5v/l/+T/
5v/m/+b/5v/m/+b/5v/m/+T/5P/k/+T/5f/m/+f/6P/n/+b/5f/k/+b/5v/m/+b/5v/m
/+b/5v/o/+j/6P/o/+b/5v/m/+b/5P/k/+T/5P/m/+b/5v/m/+T/5P/k/+T/5f/m/+f/
6P/m/+b/5v/m/+T/5P/k/+T/5f/m/+f/6P/o/+j/6P/o/+f/5v/l/+T/5f/m/+f/6P/o
/+j/6P/o/+b/5v/m/+b/5v/m/+b/5v/m/+b/5v/m/+j/6P/o/+j/5v/m/+b/5v/o/+j/
6P/o/+r/6v/q/+r/6P/n/+f/6f/t/+7/7//x//P/9P/0//T/9P/1//b/9v/4//f/9//4
//j/+P/4//f/9f/y//H/7//t/+3/7v/u/+3/7f/t/+3/7v/u/+7/7v/w//D/8f/x/+//
7//t/+v/6//r/+r/6f/p/+n/6f/p/+n/6P/o/+j/6//s/+3/7f/r/+r/6f/p/+f/6P/p
/+n/6f/p/+n/6f/t/+7/7//w//H/+P8CAA8AHgAzAEwAcACgANoAFAE/AUwBRgFCAUUB
PgElAfcArQA2AKb/Mv/9/u3+5P7n/vb+Af8O/yD/Nv9I/1r/cv+L/6T/uv/N/9n/5P/r
//D/9v/3//n/+////wEAAgAEAAcABwAJAAwADgAPABEAEwATABMAEwASABMAFAAVABYA
GAAYABkAGwAcAB0AHgAfAB8AHwAfACAAHwAgACEAIgAlACgAKgArAC0AMAAwADEAMQAy
ADMANAA0ADUANwA3ADkAPQA/AEMARABFAEgASgBNAE8AUQBUAFUAVgBZAFkAXQBiAGcA
awBwAHMAdgB6AH0AfwCBAIQAiACLAI0AkgCUAJgAmwCeAKEAowClAKUApwCoAKwArACt
AK0ArACqAKwArACsAKsAqwCnAKUApACiAKAAnACZAJIAjwCLAIcAgQB8AHYAbwBsAGYA
YQBaAFIATABHAEMAQAA7ADUAMAArACYAIwAfABwAGAAWABMADwANAAsABwAGAAQAAgAC
AP///v/9//z//f/8//r/+v/5//j/+P/4//n/+f/5//r/+f/3//X/9P/0//T/8//z//P/
8v/y//L/9P/0//T/9P/0//X/9f/1//P/8//z//P/9P/0//T/9P/0//T/9f/3//j/+P/4
//b/+P/4//j/+f/3//j/+v/4//b/+f/7//3/+//7//v/+//7//v//P/8//7//v/+//7/
/P/8//v/+//9//3//f/9//z/+//7//v/+//7//v/+v/6//n/+f/5//f/9//1//T/9P/0
//T/8//x//H/8f/x//L/8v/y//L/8//z//L/8v/x//D/7v/t/+//7//v/+//7//u/+7/
7v/u/+7/7f/t/+3/7f/t/+3/6//r/+v/6v/s/+z/7P/s/+z/7P/s/+z/7P/s/+n/5//p
/+v/6//r/+r/6f/o/+f/6P/o/+n/6v/o/+j/6P/o/+r/6v/q/+r/5v/o/+b/5v/o/+j/
6P/o/+j/6P/o/+j/6P/o/+j/6P/o/+j/6P/o/+r/6v/q/+r/6P/o/+j/6P/n/+b/5f/k
/+b/5v/m/+b/5P/k/+T/5P/l/+b/5//o/+b/5v/m/+b/6P/o/+j/6P/m/+b/5v/m/+X/
5P/j/+L/5P/k/+T/5P/l/+b/5//o/+b/5v/m/+b/5P/k/+T/5P/k/+T/5P/k/+T/5P/k
/+T/5P/k/+T/5P/k/+T/5P/k/+T/5P/k/+T/5P/k/+T/5P/k/+T/5P/k/+b/5v/m/+b/
5P/k/+T/5P/k/+T/5P/k/+b/5v/m/+b/5v/m/+b/5v/k/+T/5P/k/+T/5P/k/+T/5v/m
/+b/5v/k/+T/5P/k/+T/5v/m/+b/6P/o/+j/6P/n/+f/5v/m/+r/7P/t/+7/7//v//D/
8P/w//D/8f/y//H/8P/u/+3/7v/u/+7/7v/v/+3/6v/p/+f/5f/l/+b/5P/j/+P/4//j
/+T/5P/k/+b/5v/m/+f/5f/l/+X/4//j/+P/4//i/+H/4f/h/+H/4f/h/+D/4P/g/+H/
4v/j/+L/4f/f/93/3v/f/+H/4//j/+P/4//j/+H/4f/g/+P/6P/t//T/AAARACIAOQBa
AIYAvgD8ADABRwFKAUwBUAFLAS4BAQG9AFkA0P9I//T+2/7R/s7+2/7u/v/+Ev8k/zb/
TP9m/37/l/+s/7r/y//b/+L/5//s/+7/7//x//P/9//5//r//P/8//v//P/+/wEAAwAG
AAkACAAJAAoACgANAA4ADwAQAA8ADgAOAA8AEAARABIAEwAXABcAFwAYABkAGgAbABwA
HAAeAB8AHwAfACIAIgAjACUAJgAnACgAKwAtADAAMQAxADMAMwA1ADgAOQA8AD4APwBB
AEMARgBKAEwAUABRAFQAWABcAF8AYgBlAGgAbABuAHEAdAB4AHwAfwCBAIYAiACMAI8A
kgCVAJcAmQCZAJoAnAChAKIAoQChAKAAngCgAKAAoACfAKEAnQCbAJoAlQCSAI0AiQCG
AIMAfwB7AHUAcABqAGMAXABWAFEASgBEAD4AOQA1ADAAKwAlACAAHQAYABUAEQAOAAoA
CAAFAAIA///8//f/9f/0//P/9P/x//D/7//u/+3/7P/q/+r/6//q/+r/6v/p/+n/6f/q
/+r/6f/o/+j/5v/m/+X/5f/l/+T/5P/k/+b/5v/m/+b/5v/n/+f/5//n/+f/5//n/+j/
6P/o/+j/5v/m/+f/6f/q/+r/6v/o/+z/7P/s/+3/7f/u//D/7v/q/+v/6//r/+3/7f/t
/+3/7f/t/+7/7v/s/+z/7P/s/+r/6v/p/+n/6//r/+v/6//r/+v/7P/t/+r/6f/o/+b/
6P/n/+f/5//n/+f/5f/k/+T/5P/k/+P/4f/h/+H/4f/g/+D/4P/g/+H/4f/g/+D/3v/e
/93/3f/d/93/3f/d/93/3P/c/9z/3P/c/9v/2//d/93/3f/d/9v/2//b/9r/3P/c/9z/
3P/b/9r/2f/Y/9n/2v/Y/9f/1//Z/9n/2f/Z/9n/2f/Z/9n/2P/Y/9j/2P/Y/9j/2P/W
/9b/1v/W/9j/2v/c/9z/2//a/9n/2P/W/9b/1v/W/9b/1v/W/9b/2P/Y/9j/2P/W/9b/
1v/W/9T/1P/U/9T/1P/U/9T/1P/W/9b/1v/W/9T/1P/U/9T/1P/U/9T/1P/S/9L/0v/S
/9T/1P/U/9T/1v/W/9b/1v/V/9T/0//S/9P/1P/V/9b/1v/W/9b/1v/V/9T/0//S/9T/
1P/U/9T/1P/U/9T/1P/S/9L/0v/S/9L/0v/S/9L/1P/U/9T/1P/U/9T/1P/U/9L/0v/S
/9L/1P/U/9T/1P/S/9L/0v/S/9L/0v/S/9L/0//U/9X/1v/V/9T/0//S/9L/0v/S/9L/
1P/U/9T/1P/U/9T/1P/U/9T/1P/U/9T/1P/U/9T/1P/W/9b/1v/Y/9b/1v/W/9b/1v/W
/9b/1//V/9b/2f/a/9r/2v/b/9v/3v/e/97/3v/f/+D/4P/g/93/3f/e/97/3v/e/93/
2//a/9n/1//V/9X/1v/W/9X/0//T/9P/1P/W/9b/1v/W/9b/1//X/9f/1//V/9P/0//V
/9T/0//T/9H/0f/R/9H/0P/Q/9D/0f/T/9X/1v/X/9T/0//T/9P/0v/T/9P/0//V/9P/
1f/X/9b/1f/a/9//5v/y/wMAFgAtAFAAfACuAOoAIgFBAUQBRAFGAUEBKAH9ALsAVwDO
/0T/8P7V/sn+xv7P/t7+7f4C/xb/KP8+/1b/bv+J/6T/tP+//8v/2P/h/+T/5v/n/+n/
6//s/+3/7f/u//P/8//1//j/+v/7//3///8CAAMABAAEAAUABgAHAAgABgAGAAcACQAK
AAsADAANAA8ADwAPABAAEwAUABUAFgAUABYAFwAXABkAHAAcAB0AIQAiACMAJAAlACcA
KgArACwALwAwADMANAA1ADgAOgA9AD8AQQBEAEgASgBOAE8AUgBWAFoAXQBiAGUAaABs
AG4AcQB0AHgAewB/AIIAiACKAI4AkQCUAJcAmQCbAJsAnQCeAKIAogCiAKMAowCiAKIA
ogCiAKEAowCfAJ0AnACYAJYAkgCPAIwAiQCFAIEAeQB0AG4AZwBhAFoAVABMAEkARABA
AD0ANwAxACoAJAAfABoAFwATABIADgAMAAkABQADAAEA/f/8//r/+P/4//n/+P/3//b/
8//y//D/8P/w//D/8f/y//D/7//u/+7/8P/v/+7/7v/u/+7/7f/t/+//7v/u/+7/7P/s
/+z/7P/t/+//8P/x/+//7//v/+//8P/w//D/8P/u/+7/7//x//L/8v/y//D/8//0//X/
9//1//b/+P/2//X/9//4//n/9//3//f/9//3//f/+P/4//b/9v/2//b/+P/4//f/9//5
//n/+f/5//j/9//3//f/9//3//f/9v/0//P/8//z//X/9f/z//L/8v/y//L/8f/v/+//
7//v/+//8P/x//L/7//v/+7/7v/w//D/7//v/+//7//v/+//7f/s/+z/7P/u/+7/7f/t
/+3/7f/t/+3/6//r/+v/6v/s/+z/7P/s/+z/7P/s/+z/7v/u/+v/6f/t/+//7//v/+z/
6//q/+n/6f/o/+j/6P/q/+r/6v/q/+r/6v/q/+r/6v/q/+z/7P/q/+r/6v/q/+r/6v/q
/+r/6v/q/+r/6v/o/+j/6P/o/+j/6P/o/+j/6v/q/+r/6v/q/+r/6v/q/+r/6v/q/+r/
6P/o/+j/6P/q/+r/6v/q/+r/6v/q/+r/6v/q/+r/6v/q/+r/6v/q/+j/6P/o/+j/6v/q
/+r/6v/q/+r/6v/q/+j/6P/o/+j/6v/q/+r/6v/s/+z/7P/s/+r/6v/q/+r/6f/o/+f/
5v/n/+j/6f/q/+r/6v/q/+r/6v/q/+r/6v/q/+r/6v/q/+r/6v/q/+r/6f/o/+f/5v/m
/+b/5v/m/+n/6v/r/+z/6v/q/+r/6v/n/+b/5f/k/+X/5v/n/+j/6v/q/+r/6v/q/+z/
7P/s/+v/6v/p/+j/6v/r/+v/7P/t/+7/7v/u//H/8f/y//L/8v/y//P/9P/0//T/8//z
//L/8v/y//L/8f/v/+z/6//r/+n/6f/q/+r/6f/p/+n/6f/q/+r/6v/o/+j/6P/p/+n/
6f/p/+f/5v/n/+j/6P/l/+X/5f/l/+X/5f/k/+T/5v/n/+j/6f/p/+n/6P/n/+b/5f/l
/+X/5//n/+f/5//n/+n/6P/n/+j/7f/2/wIADwAkAD0AXACEALgA8gAqAUkBSgFGAUgB
RQEwAQsB0QBvAOj/Xv8I/+n+2f7W/t/+7v79/hD/Iv80/0r/Yv96/5H/qv/C/9P/3f/m
/+v/8P/z//P/9P/1//r//f///wIABQAFAAcACgAJAAkACgALAA4ADwAQABAAEwAUABUA
FgAYABgAGQAbABkAGQAZABkAHQAdAB0AHgAhACIAIwAkACIAJAAlACUAKQAsACwALQAt
AC4ALwAwADEAMwA2ADcAOgA9AD4AQQBAAEEARABGAEkASwBNAFAAVABWAFoAWwBcAGAA
ZABnAGgAawBuAHIAeAB7AH4AggCGAIkAiwCQAJIAlgCZAJwAnwChAKMAowCkAKYAqwCs
AK0ArQCsAKoArACsAKwAqwCtAKkApwCmAKQAogCeAJsAkwCPAIoAhQCAAHwAdwBxAGoA
ZABfAFgAUABKAEUAQQA+ADkAMwAuACkAJAAhAB0AGgAWABQAEQAPAA0ACwAHAAIAAAD+
//7//f/8//v/+v/6//r/+f/6//n/+P/4//j/9P/z//L/8v/0//P/8v/y//L/8v/x//H/
8v/y//P/9P/y//L/8v/y//L/8//z//P/8f/x//H/8f/0//T/9P/0//L/8v/z//X/9//4
//n/+P/4//j/+P/5//n/+v/8//r/9//5//r/+//5//n/+f/5//v/+//8//z//P/8//z/
/P/+//7//f/9//v/+//7//v/+P/3//f/9//5//n/+f/4//r/+f/5//n/+f/5//f/9v/0
//T/9P/z//P/8//z//P/8P/w//D/8P/v/+//7v/u//D/8P/v/+//7f/t/+3/7f/v/+7/
7v/u/+7/7v/t/+3/6//r/+v/6//t/+3/7f/s/+7/7v/u/+7/7P/s/+z/7P/q/+r/5//l
/+n/6//r/+v/7f/t/+3/7f/r/+r/6v/q/+r/6v/q/+r/6v/q/+r/6v/o/+j/6v/q/+j/
6P/o/+j/6v/q/+r/6v/s/+z/7P/s/+v/6v/p/+j/6P/o/+j/6P/o/+j/6P/o/+j/6P/o
/+j/6P/o/+j/6P/o/+j/6P/o/+b/5v/m/+b/6P/o/+j/6P/m/+b/5v/m/+j/6P/o/+j/
6P/o/+j/6P/o/+j/6P/o/+j/6P/o/+j/6P/o/+j/6P/p/+r/6//s/+n/6P/n/+b/5v/m
/+b/5v/m/+b/5v/m/+j/6P/o/+j/6P/o/+j/6P/m/+b/5v/m/+f/6P/p/+r/6P/o/+j/
6P/m/+b/5v/m/+b/5v/m/+b/5v/m/+b/5v/o/+j/6P/o/+b/5v/m/+b/5P/k/+T/5P/k
/+T/5P/k/+T/5P/k/+T/5f/m/+f/6P/m/+b/5v/m/+T/5P/k/+T/5P/k/+b/5v/o/+j/
6P/o/+j/6P/p/+n/6P/r/+z/7P/r/+v/6v/q/+z/7P/s/+3/7v/u/+7/7f/v//D/8P/w
//L/8f/v/+z/6f/n/+X/5f/k/+T/4//j/+X/5f/m/+b/5v/m/+b/5v/l/+X/5f/l/+P/
4f/h/+H/3v/d/93/3f/e/9//4P/g/97/3v/f/+D/4f/h/+H/4P/f/9//3//g/+H/4f/h
/+H/4f/h/+H/4v/l/+j/7//4/wYAGQAuAEcAbACeANgAFgFCAU8BTAFOAVABPwEcAeUA
lwAjAJT/Hv/m/tf+zf7S/uH+8v4D/xj/Kv88/1T/bP+E/5//tv/G/9P/3f/i/+X/6v/u
/+//8f/z//P/9f/2//j//f/9////AgABAAEAAgADAAQABQAGAAYACAAKAAwADgAMAAwA
DQAPABAAEQASABMAFQAVABUAFgAXABgAGQAaABwAHgAfAB8AHgAgAB8AHwAiACQAJgAo
ACkAKwAuAC8AMAAzADQANwA2ADcAOgA8AD8AQQBDAEYASgBMAFAAUQBSAFYAWgBdAF4A
YQBkAGgAbwBzAHcAfAB9AH8AgACEAIoAjgCRAJQAlQCXAJkAmQCbAJwAoACgAKIAowCj
AKIAnwCeAJ0AmwCcAJkAmACYAJcAlgCTAJEAigCFAH8AeQBzAG4AaABhAF4AWABTAEwA
SABCAD0AOQAyAC0AJwAiAB8AGgAXABMADgAKAAgABQAAAP3/+v/1//X/9P/z//T/8//y
//H/8P/v/+7/7P/s/+v/6v/q/+r/5//n/+f/6P/q/+n/6P/o/+j/6P/n/+f/5//m/+b/
5v/k/+T/5P/k/+b/5//n/+f/5//n/+f/5//n/+b/5f/k/+f/6P/q/+3/7P/s/+z/6v/q
/+r/6v/r/+v/7P/u/+z/6//t/+7/7//t/+3/7f/t/+3/7f/u/+7/8P/w//D/8P/v/+7/
7P/r/+v/6//r/+v/6P/n/+f/5//p/+n/6f/o/+j/5//n/+f/5//n/+X/5P/k/+T/5P/j
/+P/4//j/+P/4v/i/+L/4v/h/+H/4P/g/97/3v/d/93/3//f/9//3//f/97/3v/e/97/
3v/d/93/3f/d/93/3f/d/93/3f/c/9z/3P/c/9z/2v/a/9r/2v/c/9z/2f/X/9n/2//b
/9v/2f/Z/9n/2f/b/9r/2v/a/9j/2P/Y/9j/1v/W/9b/1v/Y/9r/3P/c/9r/2v/a/9r/
2v/a/9r/2v/Y/9j/2P/Y/9r/2v/a/9r/2v/a/9r/2v/Y/9j/2P/Y/9j/2P/Y/9j/2P/Y
/9j/2P/a/9r/2v/a/9n/2P/X/9b/1//Y/9n/2v/a/9r/2v/a/9j/2P/Y/9j/1v/W/9b/
1v/X/9j/2f/a/9j/2P/Y/9j/2P/Y/9j/2P/Y/9j/2P/Y/9r/2v/a/9r/2f/Y/9f/1v/Y
/9j/2P/Y/9r/2v/a/9r/2P/Y/9j/2P/Y/9j/2P/Y/9r/2v/a/9r/2v/a/9r/2v/Y/9j/
2P/Y/9j/2P/Y/9j/2P/Y/9j/2P/a/9r/2v/a/9r/2v/a/9r/2P/Y/9j/2P/a/9r/2v/a
/9r/2v/a/9r/2v/a/9r/2v/a/9r/3P/c/9z/3P/c/9z/3P/c/93/3f/e/+H/4v/i/+D/
4f/h/+L/5P/k/+T/5f/m/+b/5v/l/+X/5v/m/+b/5v/l/+P/4P/f/93/2//b/9z/3P/b
/9v/3f/d/97/3v/c/9z/3P/c/93/3f/d/93/2//Z/9n/2f/Y/9f/1//X/9f/1//X/9b/
2P/Y/9n/2v/Z/9n/2f/Y/9n/2f/Z/9r/2//b/9v/2//b/93/3f/e/9//4v/l/+z/+P8H
ABoANQBYAIQAuAD2AC4BRwFGAUIBRAE/ASYB/wC9AFcAzv9I//b+2/7R/tD+2/7o/vf+
CP8c/zD/RP9c/3T/i/+m/7r/xf/R/97/4f/k/+j/6f/r/+3/8f/z//T/9v/5//n/+//+
//z//f///wEAAgADAAQABAAFAAYABwAIAAoACgALAA0AEAARABIAEwATABMAEwAUABMA
FAAVABYAFwAaABwAHQAcAB4AHQAdACAAIgAkACYAJQAnACoAKwAsAC8AMAAzADUANwA7
AD4APwBBAEMARgBGAEgATABNAFAAVABYAFsAXwBjAGcAbABvAHEAcwB2AHYAeQB7AIAA
hQCKAI4AkgCTAJUAlwCXAJcAmACcAJwAoAChAKEAoACfAJ4AnQCbAJwAmQCYAJgAlACS
AI4AiwCGAIMAfwB7AHcAcgBsAGUAXgBYAFMATABIAEIAPQA5ADYAMQArACYAIAAaABYA
EQAOAAoACAAFAAEA///9//n/+P/2//T/9P/z//L/8f/w/+//7v/s/+z/6//q/+r/6v/r
/+v/6//s/+r/6f/o/+j/6P/o/+f/5//n/+b/5v/m/+j/6P/o/+j/6P/p/+n/6f/n/+f/
5//n/+b/5v/m/+b/5v/m/+f/6f/r/+z/7f/s/+3/7P/r/+v/7P/u//H/8P/t/+//8P/x
/+//7//v/+//8f/x//L/8v/w//D/8P/w//D/8P/v/+//8f/x//H/8f/w/+//7//v//H/
8f/x//D/8P/v/+//7//t/+3/6//q/+z/7P/s/+v/6v/p/+j/5//p/+r/6//s/+j/5//l
/+T/5v/m/+X/5f/n/+f/5//n/+X/5P/k/+T/5P/k/+P/4//k/+X/5v/n/+b/5f/k/+L/
4v/i/+L/4v/i/+L/4v/i/+L/4v/f/93/4P/j/+T/5f/j/+P/4//j/+P/4v/i/+L/4P/g
/+D/4P/j/+T/5f/m/+j/6P/k/+L/4P/g/+D/4P/i/+L/4v/i/+L/4v/i/+L/4v/i/+L/
4v/i/+L/4v/i/+L/4v/i/+L/4v/i/+L/4v/i/+L/4v/i/+L/4v/i/+L/4P/g/+D/4P/g
/+D/4P/g/+H/4v/j/+T/4v/i/+L/4v/g/+D/4P/g/+L/4v/i/+L/4v/i/+L/4v/g/+D/
4P/g/+D/4P/g/+D/4v/i/+L/4v/i/+L/4v/i/+L/4v/i/+L/4v/i/+L/4v/i/+L/4v/i
/+L/4v/i/+L/4v/i/+L/4v/k/+T/5P/k/+P/4v/h/+D/4v/i/+L/4v/k/+T/5P/k/+P/
4v/h/+D/4v/i/+L/4v/k/+T/5P/k/+L/4v/i/+L/4P/i/+L/4v/k/+T/5P/k/+T/5f/l
/+b/6v/s/+3/7v/u/+3/7f/s/+r/6v/r/+z/7P/s/+v/6//t/+7/7//w/+3/6//o/+f/
5f/j/+P/5P/i/+H/4f/h/+P/5P/k/+T/5v/m/+b/5//n/+f/5//l/+H/4f/h/+D/3//f
/9//3//d/93/3P/c/9z/3f/e/9//4P/h/+H/4f/h/+H/4v/j/+H/4f/h/+H/4//j/+L/
4f/m/+3/+P8EAA8AIgA5AFgAggC4APYAMgFPAVQBVAFWAU8BNAEJAcsAaQDi/1T/+P7X
/sn+xP7T/uj+9/4M/yT/OP9O/2T/fv+R/6T/uv/N/9n/4P/l/+z/8P/x//P/9f/1//f/
+P/6//////8BAAQAAgADAAUABwAKAAsADAAMAAsADAANAA4ADAAMAA0ADwARABMAFQAX
ABkAGQAZABoAGQAaABsAHAAcAB4AHwAfACEAJAAkACUAJwAoACkAKgArAC0AMAAxADIA
NQA2ADkAOAA5ADwAPgBCAEUASABMAE0ATgBRAFEAVABYAFwAXwBiAGUAaABsAHAAcwB2
AHoAfAB/AIEAhgCIAIwAjwCSAJcAmQCbAJsAmwCcAKAAoACiAKMAowCiAKMApAClAKUA
pACfAJwAmgCaAJgAlACRAI0AiwCIAIUAfAB2AG8AZwBlAGAAXABWAFAASgBFAEEAOwA1
AC4AKAAlACAAHQAZABQAEAAOAAsACQAHAAUAAQD+//z/+v/6//n/+P/3//b/8//y//D/
8P/v/+7/7v/u/+//7//v//D/8P/v/+7/7v/u/+7/7f/t/+v/6v/q/+r/6v/q/+r/6v/q
/+v/6//r/+v/6//r/+v/7v/u/+7/7v/u/+7/7//x//L/8v/y//D/8P/w//D/8f/z//T/
9v/0/+//8f/y//P/8//z//P/8//z//P/9P/0//b/9v/2//b/9P/0//P/8//x//H/8f/x
//L/8f/x//H/7//v/+//7v/w/+//7//v/+//7//t/+z/7P/s/+z/6//r/+v/6//r/+j/
6P/o/+j/5//n/+b/5v/o/+j/5//n/+X/5f/l/+X/5//m/+b/5v/k/+T/4//j/+X/5f/l
/+X/5f/l/+X/5P/k/+T/5P/k/+L/4v/i/+L/5P/k/+H/3//h/+P/4//j/+H/4f/h/+H/
4//i/+L/4v/g/+D/4P/g/+L/4v/i/+L/4v/k/+L/4P/g/+D/4P/g/97/3v/e/97/3//g
/+H/4v/i/+L/4v/i/+L/4v/i/+L/4f/g/9//3v/e/97/3v/e/97/3v/e/97/4P/g/+D/
4P/e/97/3v/e/97/3v/e/97/3v/e/97/3v/g/+D/4P/g/93/3P/b/9r/2//c/93/3v/g
/+D/4P/g/97/3v/e/97/3P/c/9z/3P/d/97/3//g/97/3v/e/97/3f/c/9v/2v/c/9z/
3P/c/9z/3P/c/9z/3P/c/9z/3P/e/97/3v/e/+D/4P/g/+D/3v/e/97/3v/d/9z/2//a
/93/3v/f/+D/3v/e/97/3v/e/97/3v/e/97/3v/e/97/3f/c/9v/2v/e/97/3v/e/9z/
3P/c/9z/3//f/+D/4//k/+T/5P/l/+X/5v/m/+b/5P/l/+b/5v/o/+f/5//o/+j/6P/o
/+f/5f/i/+H/3//c/9v/2//a/9r/2//c/93/3P/c/9z/3P/c/9z/3f/d/9v/2//Z/9f/
1//X/9b/1f/V/9X/1f/V/9X/1P/U/9T/1f/W/9f/1//X/9b/1f/V/9f/2P/Z/9n/1//X
/9f/1//Z/9r/3//k/+f/7v/8/w8AJgBBAGoAoADaABgBRAFTAVABTgFIATEBCgHRAHsA
//9u/wD/1v7H/rv+wP7T/uT+9/4O/yT/PP9U/2b/ev+T/6z/vP/H/9P/2v/d/+D/5P/l
/+f/6f/r/+3/7v/w//H/8f/z//b/+P/5//v//f/8//3//v/+//3//v///wAAAgACAAMA
BQAGAAcACAAJAA0ADQANAA4ADQAOAA8AEAAOABAAEQARABQAGAAZABsAGwAcAB0AHgAh
ACMAJgAnACYAKQAqAC0ALgAvADIANAA3ADkAOwA+AEIARABIAEkASgBOAFIAVQBWAFkA
XABiAA==
         </WaveFormData>
      </LeadData>
      <LeadData>
         <LeadByteCountTotal>10000</LeadByteCountTotal>
         <LeadTimeOffset>0</LeadTimeOffset>
         <LeadSampleCountTotal>5000</LeadSampleCountTotal>
         <LeadAmplitudeUnitsPerBit>4.88</LeadAmplitudeUnitsPerBit>
         <LeadAmplitudeUnits>��V</LeadAmplitudeUnits>
         <LeadHighLimit>2147483647</LeadHighLimit>
         <LeadLowLimit>268435456</LeadLowLimit>
         <LeadID>V4</LeadID>
         <LeadOffsetFirstSample>0</LeadOffsetFirstSample>
         <FirstSampleBaseline>0</FirstSampleBaseline>
         <LeadSampleSize>2</LeadSampleSize>
         <LeadOff>FALSE</LeadOff>
         <BaselineSway>FALSE</BaselineSway>
         <ExcessiveACNoise>FALSE</ExcessiveACNoise>
         <MuscleNoise>TRUE</MuscleNoise>
         <LeadDataCRC32>4268452054</LeadDataCRC32>
         <WaveFormData>
6P/m/+j/6f/p/+j/5//m/+j/5v/o/+j/6v/r//D/8f/v/+7/7f/t/+7/7v/u/+//7//y
//L/7//x//H/8//z//L/8f/v/+7/7v/s/+r/6f/n/+j/6P/m/+j/6f/r/+3/7P/r/+n/
6P/p/+n/6f/n/+n/6P/m/+b/6P/m/+T/5P/k/+T/4v/i/+L/4//j/+P/5f/m/+f/6P/o
/+j/5//n/+f/5//p/+n/5f/n/+f/5f/n/+r/7P/u//n/BQAUACoAQwBfAIcAtwDsAB8B
RAFZAVwBSgEpAQAB3ACsAGYACgCl/1n/Mf8X/w7/Fv8h/yv/O/9N/2H/dv+J/53/sv/F
/9L/2//h/+b/7P/w//D/8f/x//L/9P/3//j/+f/4//n/+v/7//3//v///wIAAAABAAMA
BAAFAAYABwAIAAgACQAJAAoADAANAA0ADwAOAA4ADgAOABIAEwATABMAFAAUABUAFQAY
ABkAGgAbABsAHAAcABsAHgAgACIAJAAlACUAJgAmACgAKQAtADEAMQAzADUANgA5ADsA
PgBAAEIARABHAEsATABNAE8AUwBXAFkAWwBfAGEAYgBmAGsAbABuAHEAdAB4AHkAegB6
AHkAeQB7AHwAfgCBAIIAggCAAIEAgQCAAH4AfAB8AHwAfAB6AHcAdQBxAG8AbgBrAGgA
YwBfAFkAVQBOAEsARgA+ADkANQAyADAALAAmACIAHwAcABcAFgATABEADgAKAAgABwAE
AAEA/v/+//7//f/+//v/+v/6//v/+v/4//f/9f/1//X/9P/y//L/8//z//P/8//x//H/
7//v/+//7//x//L/8v/y//L/8//z//P/8//2//b/9f/0//T/9f/1//P/8//z//P/9P/1
//f/+v/6//n/+P/4//n/+f/5//n/+//9//3/+//6//v//f8AAP7//f/9//7/AAAAAAAA
AQD///////////7//f/9//z//P/9//3//v/9//3//f/+//z//P/7//r//P/6//z//f//
/////P/7//r/+v/6//n/+v/6//v/+//9//3//f/9//v/+v/6//r/+//7//v/+//4//j/
+P/5//n/9//3//f/9f/1//X/9f/3//f/9//3//b/9f/0//H/8f/y//P/8//z//P/8//z
//T/9P/0//T/8//z//L/8f/z//T/9P/z//H/8P/w//D/7//v/+//7//w//H/8//0//L/
8P/y//L/8v/y//L/8v/w//D/8P/w//D/8P/w//D/8v/y//L/8v/w//D/8P/w//L/8v/y
//L/8v/y//L/8v/x//D/7//u/+7/7v/u/+7/7//w//H/8v/0//T/9P/0//H/8P/v/+7/
8P/w//D/8P/w//D/8P/w//D/8P/w//D/8v/y//L/8v/w//D/8P/w//L/8v/y//L/8v/y
//L/8v/w//D/8P/w/+7/7v/u/+7/7P/s/+z/7P/u/+7/7v/u/+7/7v/u/+7/8P/w//D/
8P/u/+7/7v/u/+7/7v/u/+7/7v/u/+7/7v/u/+7/7v/u/+z/7P/s/+z/7v/u/+7/7v/u
/+7/7v/u/+z/7P/s/+z/7P/s/+z/7P/s/+z/7P/s/+z/7P/s/+z/7P/s/+r/7P/r/+z/
7P/s/+3/7v/t//D/7//u/+7/8v/z//P/8v/x//P/9P/0//T/9P/z//X/9P/z//X/9f/3
//n/+f/5//j/+P/2//T/8v/0//X/9//4//n/+f/6//z//P/7//r/+P/5//v//P/9//n/
+f/4//b/9f/2//P/8P/y//L/8v/w/+7/7v/v/+//7//w//D/8P/w//D/8P/v/+7/7f/s
/+3/7f/t/+3/7f/z//P/8v/y//T/+/8FABAAIgA7AFMAcwCdANIACQE4AVcBYgFcAUkB
LgEOAe4AugBkAPX/j/9P/y//HP8W/x//J/8x/0X/Wf9q/3v/jf+i/7f/yv/X/9//5v/q
/+7/8v/z//P/9P/4//v//P/9/wAAAQACAAMABQAGAAcACgAJAAkACgAKAAoACgAKAAoA
CwANAA4AEAASABMAEwAVABQAFAAUABQAFAAVABUAFQAXABgAGgAbACAAIQAiACMAIgAk
ACUAJQAmACYAJgAmACoAKwAtAC4ALwAvADIANQA3ADkAOwA8ADwAPQA/AEAAQwBGAEoA
TwBTAFUAWABdAGAAYQBiAGUAaQBqAG4AcwB2AHgAewB+AIIAgwCEAIQAhACFAIgAigCK
AIsAigCIAIoAiwCLAIoAiACGAIYAhgCGAIQAgQB/AHkAdwB2AHMAbgBpAGUAXwBdAFYA
UwBOAEYAQQA9ADoANgAyACwAKAAjACAAGwAaABcAFQASAA4ADAALAAgABQACAAIAAgAB
AAAA/f/8//z/+//6//j/9//3//f/9//2//T/9P/1//X/8//z//H/8f/v/+//7//v//D/
8P/v/+7/8P/x//H/8f/v//L/8v/x/+7/7v/v/+//7//v/+//7//v/+//8P/y//T/8//y
//L/8//z//P/8//z//X/9f/z//L/8//1//j/+P/3//f/+P/4//j/+P/5//r/+//8//3/
/P/7//v/+v/7//v/+v/6//f/9//3//j/+P/4//f/9v/4//b/+P/5//j/9//z//H/8v/y
//L/8f/v/+7/7v/t/+//7//v/+//7//u/+7/7v/r/+v/6//r/+z/7P/s/+3/6//p/+n/
6f/p/+n/6f/p/+v/6//r/+v/6f/p/+n/5//n/+j/6f/p/+n/6f/p/+n/6P/o/+j/6P/o
/+n/6f/p/+j/6P/n/+X/5v/m/+f/6P/n/+f/5//n/+f/5//o/+j/5P/k/+T/5P/l/+b/
5//o/+r/6v/q/+r/6//s/+3/7v/w//D/8P/w//L/8v/y//L/8f/w/+//7v/s/+z/7P/s
/+z/7P/s/+z/7P/s/+z/7P/u/+7/7v/u/+3/7P/r/+r/6//s/+3/7v/s/+z/7P/s/+n/
6P/n/+b/5//o/+n/6v/r/+z/7f/u/+z/7P/s/+z/6v/q/+r/6v/o/+j/6P/o/+j/6P/o
/+j/6v/q/+r/6v/s/+z/7P/s/+z/7P/s/+z/6v/q/+r/6v/o/+j/6P/o/+r/6v/q/+r/
6f/o/+f/5v/o/+j/6P/o/+j/6P/o/+j/6P/o/+j/6P/m/+b/5v/m/+b/5v/m/+b/5//o
/+n/6v/q/+r/6v/o/+r/6//s/+z/7v/u/+7/7P/t/+z/6//r//L/8//z//L/8//z//T/
9P/z//P/8v/0//L/7//x//H/8//z//P/8//0//T/8v/w/+7/7f/t/+7/7P/q/+n/6f/o
/+n/6f/p/+n/6v/s/+3/6//p/+n/6P/m/+b/6P/m/+b/5v/m/+b/5f/m/+f/6f/o/+f/
5//m/+T/5P/k/+T/5f/l/+X/5f/l/+X/5f/l/+P/5f/n/+j/7v/y//n/BQAUACgAPwBb
AIEAswDqAB0BQAFXAVwBUAEzAQwB6AC6AHYAGACr/1n/L/8X/w7/Ev8d/yv/Pf9N/1//
cv+H/5v/rP+7/8j/1f/h/+T/5v/q/+z/7f/t/+7/8f/1//f/+f/4//f/9v/1//r//P/+
/wIAAAABAAMABAAGAAYABgAGAAUABQAEAAQABgAHAAcACQAMAAwADAAMAA4ADwAPAA8A
EAAQABEAEQASABMAFAAVABYAGAAZABkAHQAeAB8AIAAgACEAIwAkACcAJwAqAC0ALQAv
ADEAMgA1ADcAOgA8AD4AQABDAEcASgBLAE0AUQBTAFUAVwBbAF8AYABkAGkAagBsAG8A
cgB4AHkAegB6AH0AfwCDAIYAhgCHAIYAhACGAIcAhwCGAIQAggCCAIIAfQB6AHYAcwBw
AG8AbwBtAGoAZQBhAFsAVwBQAE0ASABDAD8APAA6ADQAMAAqACYAIQAeABkAGAAVABMA
EAAMAAgABwAEAAEAAAAAAAAA///9//n/9//2//f/9v/0//P/8//z//P/8v/w//D/8f/x
//H/8f/v/+//7//v/+//7//s/+z/6//q/+z/7f/t/+3/7f/w//D/7//u/+7/7//v/+//
7//v/+//7//v//D/8v/y//H/8P/w//H/8f/x//H/8v/1//b/9f/y//H/8f/y//P/8//0
//b/9v/2//b/9//1//X/9f/1//P/8//0//T/9f/1//T/9P/1//X/9f/2//P/8v/w/+7/
8P/u//D/8f/x//H/7v/t/+7/7v/u/+3/7P/s/+3/7f/r/+v/6//r/+v/6v/q/+r/6f/p
/+n/6f/o/+j/6P/p/+n/5//n/+f/5f/l/+X/5f/n/+f/5//n/+n/6f/p/+f/6f/q/+v/
6//o/+f/5v/l/+b/5v/m/+b/5v/n/+f/5//l/+b/5v/l/+X/5P/k/+T/5f/l/+X/5f/j
/+P/5P/k/+b/5v/o/+j/5//m/+X/5P/k/+T/5P/k/+L/4v/i/+L/5P/k/+T/5P/i/+L/
4v/i/+P/5P/l/+b/5v/m/+b/5v/m/+b/5v/m/+T/5P/k/+T/5P/k/+T/5P/i/+L/4v/i
/+T/5P/k/+T/5v/m/+b/5v/k/+T/5P/k/+X/5v/n/+j/5v/m/+b/5v/l/+T/4//i/+L/
4v/i/+L/4v/i/+L/4v/i/+L/4v/i/+L/4v/i/+L/4v/i/+L/4v/i/+L/4v/i/+D/4P/g
/+D/4v/i/+L/4v/g/+D/4P/g/+D/4P/g/+D/4f/i/+P/5P/j/+L/4f/g/+D/4P/g/+D/
4v/i/+L/4v/k/+T/5P/k/+L/4v/i/+L/4v/i/+L/4v/k/+L/5P/l/+T/5P/k/+T/5v/k
/+b/5v/k/+X/6v/r/+v/6v/p/+n/6v/q/+r/6//r/+7/7v/r/+3/7f/v/+//7//v/+7/
7v/s/+r/6P/n/+X/5v/m/+T/4//j/+T/5f/n/+f/5v/m/+X/5f/l/+P/5f/k/+L/4v/i
/+D/3v/e/97/3v/c/9z/3P/d/93/3f/f/+D/4f/i/+H/4P/e/93/3f/d/9//3//f/9//
3//h/9//4P/k/+j/8f/9/wwAIAA5AFcAeQCnANoAEQE6AU8BVAFIASsBBgHiALYAcgAU
AKv/W/8v/xX/Bv8I/xH/Hf8x/0P/Vf9q/33/kf+m/7n/yP/R/9v/4v/m/+j/6v/r/+v/
7P/r/+3/7f/t/+//8f/z//X/9//4//n//P/6//v//f/+//7//v/+//7//v//////AAAE
AAUABQAHAAYABgAGAAYACQALAAwADQAMAAwADQANABIAEwAUABUAGAAaABsAGwAdAB4A
HwAgACQAJQAnACgAJwAnACoALQAvADEAMwA0ADUANwA6ADwAPgBAAEMARwBKAEsATQBR
AFMAVQBXAFsAXwBgAGQAaQBrAGwAbgBwAHYAdwB4AHgAegB7AH4AgAB/AIEAgQCAAIAA
gQCBAIAAgAB+AH4AfgB8AHoAdwB1AHEAbwBuAGsAZgBhAF0AVwBRAEoARwBCAD0AOQA2
ADQALgAqACQAIAAbABgAEwASABEADwAMAAgABgAFAAIA///8//z//P/7//z/+f/4//j/
9//2//T/8//z//P/8//y//L/8v/z//P/8//z//H/8f/v/+//7//v//D/8P/v/+7/7P/t
/+3/7f/s//D/8f/x/+7/7v/v/+//8f/x//H/8f/v/+//8P/y//D/7//u/+7/8P/x//L/
8//z//X/9f/z//P/8//0//b/9v/1//X/9v/0//T/9P/1//X/9f/1//X/9f/1//b/9v/3
//f/9v/2//X/9f/1//b/9v/2//X/9P/y//D/8v/z//T/9f/z//P/9P/0//T/8//w//D/
8f/x//P/8//z//P/8f/w//D/8P/x//H/8f/x//H/8v/z//X/9P/x//D/7//x//H/8f/x
//H/8f/x//H/8P/v/+7/6//t/+7/7//v/+3/7f/t/+3/7P/s/+z/7P/u/+//7//v/+7/
7v/t/+v/7f/s/+z/7P/r/+v/6//r/+v/6//s/+z/7P/s/+7/7v/u/+7/7v/u/+7/7v/u
/+7/7v/u/+7/7v/u/+7/7v/u/+z/7P/s/+z/7v/u/+7/7v/s/+z/7P/s/+7/7v/u/+7/
7P/s/+z/7P/t/+7/7//w//D/8P/w//D/8v/y//L/8v/w//D/8P/w/+7/7v/u/+7/7v/u
/+7/7v/u/+7/7v/u/+z/7P/s/+z/7v/u/+7/7v/w//D/8P/w/+//7v/t/+z/6v/q/+r/
6v/r/+z/7f/u/+7/7v/u/+7/7v/u/+7/7v/s/+z/7P/s/+7/7v/u/+7/7f/s/+v/6v/q
/+r/6v/q/+3/7v/v//D/7v/u/+7/7v/t/+z/6//q/+z/7P/s/+z/7v/u/+7/7P/u/+//
8P/w/+//7v/t/+r/7f/u/+//8f/0//X/9f/0//X/9f/2//b/9v/3//f/+v/8//n/+//7
//z/+//6//n/9v/2//T/8v/y//H/8f/y//T/8v/x//H/8v/z//P/8//w//D/8f/x//H/
7//v/+7/7f/u//H/8P/t/+z/6//q/+j/6P/o/+n/6v/r/+3/7v/u/+7/7v/u/+z/6//q
/+n/7f/t/+3/7f/t/+3/6//s//D/9P/7/wUAFAAoAEMAXwCFALMA6AAdAUYBWwFiAVQB
NwEWAfYA0ACOACoAvf9p/zn/H/8S/xT/G/8p/z3/Tf9f/3L/h/+b/6z/v//S/9//5//s
/+7/8v/y//P/8//0//f/+//9////AgADAAQABQAGAAYABgAIAAgACQALAAwADgAOAA4A
DgAQABEAEQASABEAEQAQABEAFAAUABQAFAAWABcAFwAXABgAGAAZABkAHAAdAB4AHwAg
ACIAIwAjACUAJgAnACgALAAtAC8AMAAwAC8AMQAzADcAOQA7ADwAPQA/AEIARABGAEgA
SwBPAFAAUQBTAFcAWwBdAF8AYwBnAGgAbABxAHQAdgB5AHwAfgB/AIAAgACBAIMAhwCK
AIoAiwCKAIgAigCLAIsAigCKAIgAiACIAIYAhACBAH8AeAB1AHMAbwBuAGkAZQBfAFsA
VABRAEwARgBBAD0AOgA2ADIALAAoACUAIgAdABwAGQAXABQAEAAOAA0ACgAHAAIAAgAC
AAEAAAD9//z//P/9//z/+v/5//n/+f/5//j/9f/0//T/8//1//X/8//z//P/8//z//P/
9P/0//P/8v/y//P/8//z//f//P/+/////v/+//////////////////7//f/9//7/AAD/
//7//v/9//3//f/9//v//f/9//v/+//7//z//v/+//3//f/+//7//v/+////////////
////////AAAAAP3//f/8//z/+//7//v//P/+//7//f/8//z/+v/8//3/+//7//j/9//2
//b/9v/1//b/9v/3//f/9v/1//T/8//z//L/8v/y//P/8//z//P/8P/w//D/8f/z//H/
8f/x//P/8//z//P/8v/x//D/7//v/+//7//t/+//8P/x//H/7//v/+//7//s/+z/7P/s
/+7/7//v/+//8f/y//L/8f/w/+7/7f/s/+v/6//r/+v/7f/t/+7/7v/s/+z/7v/u/+z/
7P/s/+z/7P/s/+z/7P/t/+7/7//w/+//7v/t/+z/7v/u/+7/7v/s/+z/7P/s/+z/7P/s
/+z/7P/s/+z/7P/s/+z/7P/s/+z/7P/s/+z/7v/u/+7/7v/t/+z/6//q/+z/7P/s/+z/
7P/s/+z/7P/s/+z/7P/s/+z/7P/s/+z/7P/s/+z/7P/u/+7/7v/u/+z/7P/s/+z/6v/q
/+r/6v/s/+z/7P/s/+7/7v/u/+7/7v/u/+7/7v/s/+z/7P/s/+3/7v/v//D/8P/w//D/
8P/v/+7/7f/s/+7/7v/u/+7/7v/u/+7/7v/s/+z/7P/s/+7/7v/u/+7/7v/u/+7/7v/s
/+z/7P/s/+z/7P/s/+z/7f/u/+//8P/u/+7/7v/u/+z/7P/s/+z/6v/s/+3/7v/u/+7/
7v/u/+7/8P/w//D/7//0//X/9f/z//H/8P/w//H/8v/0//X/+v/6//f/+f/3//n/+f/5
//v/+v/6//j/9P/y//H/8f/y//L/8P/v//H/8v/z//P/8v/w/+//7//x//H/7//v/+3/
6v/p/+r/5v/k/+T/5P/n/+b/5//o/+f/5//n/+j/5v/m/+b/5v/o/+f/5//n/+f/6f/p
/+n/6f/n/+f/6f/s/+7/9P///wsAHgA0AEsAaQCVAMkA/gAvAUwBWQFWAUABGwH2ANAA
mgBOAOr/if9J/yf/Ff8S/xr/Jf8z/0f/V/9n/3r/j/+j/7b/yf/U/93/5f/m/+j/7P/w
//H/8f/y//L/9f/2//f/+f/7//3////+//7//v8AAP7///8BAAIAAwAEAAUABgAGAAcA
BwAIAAgACQAJAAsADAAMAAwADAAOAA8ADwAPABIAEgATABMAEwATABMAEwAXABoAHAAd
AB0AHgAfACAAIgAjACUAJgAnACcAKgAtAC0ALwAxADIANAA3ADsAPgA/AEAAQgBFAEYA
RwBJAE0AVABXAFoAXwBeAF4AYQBlAGoAbABvAHIAdAB1AHYAdgB4AHkAfAB+AH0AfwB/
AH4AfQB9AHwAegB8AHoAegB6AHkAeAB2AHUAbgBrAGkAZQBgAFsAVwBRAFAASgBIAEQA
PwA7ADgANgAyAC4AKAAkACMAIAAbABoAFwAVABIADgAJAAcAAwD///3//v///////v/7
//r/+v/7//r/+P/3//X/9f/1//T/8v/y//P/8//1//X/8//z//X/9f/1//X/8v/y//H/
8P/u/+//7//v/+7/8v/z//P/8P/w//H/8f/w/+//7v/t/+7/7//x//T/9P/z//L/8v/x
//H/8f/x//H/8//z//H/8f/x//L/9P/y//H/8f/y//L/8v/y//P/9f/1//X/9f/0//P/
8//y//P/8//y//L/7//v/+//8P/w//D/7//u/+7/7P/u/+//7//v/+z/6//s/+z/7P/r
/+z/7P/t/+3/6//r/+v/6//p/+j/6P/o/+X/5f/l/+X/5f/m/+f/6f/n/+X/5f/l/+f/
5//n/+f/5f/l/+X/5f/n/+f/5//l/+P/5P/l/+X/4//j/+P/4//k/+T/5P/k/+L/4//j
/+P/4//k/+T/4//j/+L/4v/i/+H/4f/h/+H/3//f/+D/4P/i/+T/5P/m/+T/5P/k/+T/
5P/k/+T/5P/k/+T/5P/k/+b/5v/m/+b/5P/k/+T/5P/m/+b/5v/m/+X/5P/j/+L/4v/i
/+L/4v/i/+L/4v/i/+D/4P/g/+D/4v/i/+L/4v/g/+D/4P/g/+D/4P/g/+D/3v/e/97/
3v/g/+D/4P/g/97/3v/e/97/4P/g/+D/4P/f/97/3f/c/93/3v/f/+D/3v/e/97/3v/e
/97/3v/e/+D/4P/g/+D/3v/e/97/3v/e/97/3v/e/9//4P/h/+L/4v/i/+L/4v/h/+D/
3//e/+D/4P/g/+D/4f/i/+P/5P/m/+b/5v/m/+j/6P/o/+j/6P/o/+j/6P/o/+j/6P/o
/+j/6P/o/+j/5//m/+X/5P/j/+b/6P/q/+n/6P/n/+b/5P/m/+b/5v/n/+z/7f/t/+r/
6f/p/+r/7P/s/+3/7f/u/+7/6//t/+3/7//v/+//8f/w//D/7v/s/+r/6f/p/+r/6v/o
/+f/5//o/+n/6f/n/+b/5v/n/+n/6f/n/+f/5P/i/+L/5P/i/+D/4P/g/+D/3v/e/97/
3//f/9//4P/e/97/3v/e/+D/3//f/9//3//h/+H/4f/j/+P/4f/j/+b/6P/q//H//f8M
ACIAOwBbAIMAsQDoAB0BQgFRAVQBSAEpAQQB5AC4AHQAFgCt/1n/L/8Z/xD/Ev8Z/yP/
M/9F/1n/av99/5H/pv+5/8b/z//Z/+L/4v/k/+j/6f/p/+r/7P/v//D/8f/0//X/9v/3
//f/+P/5//z/+v/7//3//v/+//7//v/+////AQACAAQABgAHAAcACQAKAAoACgAKAAoA
CwALAAsADwAQABIAEwATABMAEwATABYAGAAZABkAHQAeAB8AIAAgACEAIwAkACgAKQAt
ADEAMQAzADUANgA1ADcAOgA8AD4AQABDAEcATABNAE8AUwBWAFcAWABbAFsAXABgAGUA
aQBsAHAAdAB3AHcAdwB2AHYAdwB6AHwAfgCBAIIAggCBAIEAgAB+AH4AfAB8AHwAegB4
AHUAcwBvAG0AbABpAGgAYwBfAFkAUwBMAEkARAA/ADsAOAA2ADIALgAoACQAHwAcABcA
FgATABEADgAKAAgABwAEAAEA/v/+//7//f/+//v/+v/6//n/+P/2//X/9f/1//X/9P/z
//T/9v/3//X/9f/z//P/9f/1//X/9f/0//T/8//y//L/8//z//P/8f/0//T/8//w//D/
8f/x//H/8f/x//H/8f/x//L/9P/1//X/9f/2//b/9f/0//P/9P/3//j/9//1//X/9v/4
//j/9//3//j/+v/6//r/+//6//n/+P/3//f/9//4//j/+f/5//j/+P/3//f/9//4//j/
+P/3//b/9v/0//b/9//1//X/8v/x//H/8v/z//P/8P/w//H/8f/y//P/9P/1//L/8P/v
/+7/7//v/+//7//w//D/8P/x/+//7f/t/+3/7f/t/+3/7f/v/+//7//v/+3/7f/t/+v/
6f/q/+v/6//r/+v/6//r/+j/6P/o/+j/6f/r/+z/7f/r/+z/7P/r/+3/7P/s/+z/6f/p
/+n/6f/q/+v/7f/u//L/8P/s/+j/6v/q/+r/6v/s/+z/7P/s/+z/7P/s/+z/7v/u/+7/
7v/s/+z/7P/s/+7/7v/u/+7/7v/u/+7/7v/s/+z/7P/s/+z/7P/s/+z/7P/s/+z/7P/u
/+7/7v/u/+//8P/x//L/8f/w/+//7v/u/+7/7v/u//D/8P/w//D/8P/w//D/8P/u/+7/
7v/u/+7/7v/u/+7/7//w//H/8v/w//D/8P/w//D/8P/w//D/8P/w//D/8P/w//D/8P/w
//D/8P/w//D/8P/w//D/8P/y//L/8v/y//D/8P/w//D/8f/y//P/9P/2//b/9v/2//T/
9P/0//T/9v/2//b/9v/4//j/+P/4//f/9v/1//L/9P/1//b/9v/4//j/+P/2//j/+P/4
//n/AAABAAEAAAD9//3//v/+//z//f/9/wAAAAD9//////8EAAUABgAHAAQABAACAAAA
/v/9//3//v/+//z/+//7//r/+//7//v//P/8//3//f/9//v/+//6//b/9v/4//b/9P/0
//T/9P/y//L/8v/z//H/8f/y//L/8//0//X/9v/1//X/9f/1//X/9f/1//X/9//1//X/
9P/4/wAACQAVACAANABLAGUAhQC1AOwAIwFIAV8BaAFaATkBEgHuAMYAhgAqAMP/b/8/
/yX/GP8e/yv/Of9L/1//c/+E/5f/qf+6/8f/1v/l/+3/8v/2//r//P/9//3//v8AAAMA
BAAFAAgACQAKAAsADAAMAAwADgAQABEAEwAUABIAEgASABIAEgATABMAFAAXABkAGgAd
AB4AHgAeAB4AHgAfAB8AHwAgACAAIQAhACYAJwAoACkAKAAqACsAKwAtAC4ALwAwADIA
MwA1ADYANQA1ADgAOwA+AEEARABGAEYARwBJAEoATgBQAFMAVwBYAFkAWwBfAGMAZQBn
AGsAawBsAHAAdQB4AHoAfQCAAIQAhQCGAIYAhgCHAIoAjACNAI8AjwCOAJEAkwCUAJQA
kwCQAI8AjgCNAIwAigCJAIcAhwCIAIcAggB7AHUAbQBsAGYAZABgAFwAVwBTAFAASwBG
AD8AOgA5ADYAMQAwACsAKQAmACIAIgAhAB4AGwAWABYAFgAVABQAEQAQABAADwAOAAwA
CwALAAsACwAKAAoACgALAAsACwALAAkACQAJAAkACQAJAAcABgAEAAIABAAFAAUABQAF
AAgACAAHAAQABAAFAAUABwAHAAcABwAHAAcACAAKAAwACwAKAAoACgAJAAgABwAIAAsA
DAALAAoACwANABAAEAAPAA8AEAAOAA4ADgAPABAAEQASABMAEQARABIAEgAPAA8ADgAO
AA0ADQANAA4ADAAMAAsACgAMAAoADAANAA8ADwAMAAsADAAMAAwACwAMAAwADQANAAsA
CwALAAsACwAKAAoACgAJAAkACQAJAAgACAAIAAkACQAHAAcABwAHAAcABwAHAAcABwAH
AAcACAAJAAoACQAIAAgACAAHAAUABQAFAAUABAAEAAQABAAFAAcACAAJAAcACAAIAAcA
BwAGAAYABgAFAAUABQAFAAUABQAGAAYABgAIAAgABAAGAAYABgAGAAUABAADAAIABQAG
AAcACAAGAAYABgAGAAYABgAGAAYABAAEAAQABAAEAAQABAAEAAIAAgACAAIAAwAEAAUA
BgAFAAQAAwACAAQABAAEAAQABAAEAAQABAAEAAQABAAEAAMAAgABAAAAAwAEAAUABgAI
AAgACAAIAAYABgAGAAYABAAEAAQABAAFAAYABwAIAAgACAAIAAgABgAGAAYABgAGAAYA
BgAGAAYABgAGAAYABAAEAAQABAAFAAYABwAIAAoACgAKAAoACQAIAAcABgAEAAQABAAE
AAcACAAJAAoACAAIAAgACAAIAAgACAAIAAoACgAKAAoACQAIAAUABgAKAAwADQAOAAwA
DAAKAAwACgAKAAsAEAARABEAEAAPABEAEgASABIAEgARABMAEgAQABMAFAAXABcAFwAX
ABYAFgAUABIAEAANAA0ADgAOAA0ADQAOABAADwAPAA8ADgAOAA8ADwAPAA0ADQAMAAoA
DAAOAAwACgAKAAoACgAIAAYABgAHAAcACQAKAAoACgAIAAgACAAHAAgACQAKAA0ADQAN
AA0ADQANAA8AFgAaACAAJwAzAEYAXABzAJUAwwD3AC4BXwF8AYMBdgFYATMBDAHmALAA
YgD6/53/Z/9L/zn/Nv9A/03/Xf9x/4P/mf+u/7v/x//c/+//+v8DAA0AEgAUABQAFgAX
ABcAGAAcAB8AIAAhACAAIQAiACMAJwAoACkALAArACsALAAsACoAKgAqACoALAAtAC0A
LgAwADEAMQAzADYANgA2ADYANgA3ADcANwA2ADYANwA3ADsAPQA/AEEAQABCAEMAQwBF
AEYARwBIAEoASwBNAE4ATwBPAFIAVQBXAFkAWwBcAF8AYQBkAGYAZgBoAGsAbwBwAHEA
dQB5AA==
         </WaveFormData>
      </LeadData>
      <LeadData>
         <LeadByteCountTotal>10000</LeadByteCountTotal>
         <LeadTimeOffset>0</LeadTimeOffset>
         <LeadSampleCountTotal>5000</LeadSampleCountTotal>
         <LeadAmplitudeUnitsPerBit>4.88</LeadAmplitudeUnitsPerBit>
         <LeadAmplitudeUnits>��V</LeadAmplitudeUnits>
         <LeadHighLimit>2147483647</LeadHighLimit>
         <LeadLowLimit>268435456</LeadLowLimit>
         <LeadID>V5</LeadID>
         <LeadOffsetFirstSample>0</LeadOffsetFirstSample>
         <FirstSampleBaseline>0</FirstSampleBaseline>
         <LeadSampleSize>2</LeadSampleSize>
         <LeadOff>FALSE</LeadOff>
         <BaselineSway>FALSE</BaselineSway>
         <ExcessiveACNoise>FALSE</ExcessiveACNoise>
         <MuscleNoise>TRUE</MuscleNoise>
         <LeadDataCRC32>2726265693</LeadDataCRC32>
         <WaveFormData>
7P/s/+z/7P/r/+v/7P/s/+z/7P/r/+v/7f/v//L/8//z//P/8//z//H/8f/x//H/8//1
//X/9f/1//X/9v/3//X/9v/2//T/8//x//D/8P/u/+7/7v/s/+3/7//w//H/8f/w/+7/
7f/u/+7/7v/u/+7/7P/p/+n/6//q/+n/6f/n/+f/5f/l/+X/5f/m/+b/6P/p/+r/6v/q
/+j/5//n/+j/6f/p/+n/5f/l/+P/4f/j/+f/6P/s//X///8OACAAMwBJAGUAigC0ANoA
+AAJAQcB7wDGAJ8AgQBiADwADADU/5//ev9e/1T/VP9Z/1//av93/4f/lv+l/7b/xf/T
/9z/4v/n/+v/7v/u/+7/7v/v//D/8v/z//T/9f/0//X/9f/2//j/+P/5//r/+//7//v/
+////wAAAAAAAAAAAAAAAAEAAgACAAIABAACAAIAAwADAAUABQAGAAYABQAFAAYABwAI
AAkACgALAAoACgAJAAgACgAOABAAEgATABMAEwATABUAFgAYABoAHAAeAB8AIQAhACIA
JQAnACcAKgAtAC8AMQAxADQANwA6ADsAPgBAAEMARABHAEoASwBNAE4AUABUAFUAVgBW
AFYAVgBWAFcAWQBaAFsAXQBbAFsAWwBcAFoAWQBYAFgAVwBWAFUAUgBSAFAATwBMAEgA
RQBDAEAAPQA5ADYAMgArACYAIgAgAB0AGgAXABQAEAANAAoACAAHAAUAAgAAAP7//P/6
//j/9v/0//T/8//0//T/8//y//T/8//y//L/8f/u/+z/6//r/+v/6//r/+3/7f/r/+r/
6P/p/+n/6f/r/+r/6f/p/+f/6P/o/+j/6P/o/+j/5//p/+r/6//s/+r/6v/q/+r/6//s
/+7/8P/w/+//7v/t/+3/7f/t/+3/7f/t/+3/7f/v/+3/8P/w/+7/7v/u/+7/8P/x//H/
8f/x//L/8v/y/+//7//v/+//8f/x//H/8f/v/+//7//u/+7/7v/u/+7/7v/u/+7/7//v
/+7/7f/t/+v/6//r/+n/6//r/+v/6//r/+v/6//r/+v/6v/q/+r/6v/q/+v/6//p/+j/
6P/p/+v/6f/p/+r/6P/o/+j/6P/q/+v/6//p/+j/5//m/+T/4v/j/+P/4//l/+T/5P/k
/+X/5f/m/+f/5f/m/+b/5v/m/+b/5v/m/+T/5P/k/+P/4//j/+P/4//l/+X/5f/m/+b/
5v/m/+b/5v/m/+b/5v/k/+T/5P/k/+L/4v/i/+L/4//k/+X/5v/k/+T/5P/k/+b/5v/m
/+b/5v/m/+b/5v/k/+T/5P/k/+T/5P/k/+T/5v/m/+b/5v/o/+j/6P/o/+f/5v/l/+T/
5v/m/+b/5v/o/+j/6P/o/+j/6P/o/+j/6v/q/+r/6v/p/+j/5//m/+j/6P/o/+j/6v/q
/+r/6v/q/+r/6v/q/+j/6P/o/+j/6P/o/+j/6P/o/+j/6P/o/+j/6P/o/+j/6v/q/+r/
6v/o/+j/6P/o/+r/6v/q/+r/7P/s/+z/7P/q/+r/6v/q/+r/6v/q/+r/7P/s/+z/7P/u
/+7/7v/u/+3/7P/r/+r/7P/s/+z/7P/s/+z/7P/s/+z/7P/s/+z/7P/s/+z/7P/u/+//
7//w//D/8P/w/+//7f/t/+//8v/z//P/8//z//P/8//z//P/8//z//X/9f/3//f/9//4
//n/+f/6//r/+P/3//X/9P/y//L/8v/y//L/8v/z//P/8//0//T/8//0//b/9//4//b/
9v/0//H/7//v/+7/7f/v/+//7//t/+v/6//r/+z/7v/u/+//8P/u/+7/7P/r/+v/7P/t
/+3/7//v/+//7//x//H/8f/w//T/+f8BAAoAGgAvAEEAWQB8AKgA1AD6ABUBHwETAfoA
1wC3AJwAegBKAA4Az/+c/3j/Yv9a/13/X/9m/3X/h/+S/5//rv+9/83/2v/k/+v/7//y
//b/+P/4//n/+v/8//3//v///wAAAQABAAIABgAGAAcACAAHAAcABwAHAAcACAAIAAgA
CQAKAAsADQAOAA4ADgAQAA4ADgAPAA8ADwAPABAAEAASABMAFQAXABgAGQAaABsAHQAe
AB4AHgAeACAAIAAgACQAJQAmACcAKgAqACsALAAuADAAMQAzADIAMgA0ADUAOAA8AEAA
QwBHAEcASgBNAE4ATwBSAFQAVQBWAFkAXABgAGMAZQBoAGwAbQBuAG4AcQByAHMAdQB0
AHQAdAB1AHcAdwB3AHgAdgB1AHQAdAB1AHQAcwBwAGwAagBpAGYAYgBfAF0AWgBXAFMA
UABMAEYAQgA/AD4AOAA0ADAALAAoACUAIgAgAB8AHQAaABgAFgAUABIAEAAOAAwADAAL
AAgACAAHAAYABgAFAAQABAAGAAQAAwADAAMAAwADAAMAAQABAP///v/8//3//f/9////
/v/9//3///8AAAAAAAD+//7//v/9//v//P/9//7//v/+//7//v/+//7///8AAAEAAQAB
AAEAAQABAAEAAQADAAMAAwADAAMAAQAEAAQABAAEAAQABAAEAAUABQAFAAcACAAIAAgA
BgAFAAQAAwAFAAUABQAFAAUABQAFAAQABAAEAAQABAAGAAYABgAHAAUABAADAAMAAwAD
AAMAAQD////////////////////////+//7//v/8//z//f/9//3//P/8//3//f/7//v/
/P/6//r/+v/6//r/+//7//n/+f/5//n/+P/4//n/+f/5//v/+v/6//r/+v/5//n/+f/5
//r/+v/6//n/+P/3//b/9//4//n/+f/3//f/9//3//n/+f/5//r/9v/2//b/9P/1//b/
9//4//b/9v/2//b/+P/4//j/+P/4//j/+P/4//j/+P/4//j/+P/4//j/+P/2//b/9v/2
//b/9v/2//b/9P/0//T/9P/1//b/9//4//f/9v/1//T/9f/2//f/+P/2//b/9v/2//X/
9P/z//L/9P/0//T/9P/1//b/9//4//b/9v/2//b/9v/2//b/9v/0//T/9P/0//T/9P/0
//T/9P/0//T/9P/0//T/9P/0//T/9P/0//T/9P/0//T/9P/y//L/8v/y//P/9P/1//b/
9f/0//P/8v/0//T/9P/0//T/9P/0//T/9P/0//T/9P/y//L/8v/y//T/9P/0//T/9P/0
//T/9P/y//L/8v/y//T/9P/1//X/9v/2//b/9v/z//P/8//1//r/+//7//v//f/9//3/
/f/7//v/+//9//v/+//7//v//P/9//3//v8AAP7//f/7//r/+v/6//r/+P/2//b/9//3
//f/+P/4//f/9//4//j/9v/2//b/9P/z//P/8//y//H/8f/x//H/8f/x//H/8f/w//D/
8P/x//D/8P/w/+7/7//v//D/8f/v/+//7//v/+//7//v//H/9P/4////CQAWACYAOQBN
AGkAkAC6AOAA/gATARUB/wDcALMAkwB2AFAAHgDi/6n/gP9o/17/XP9f/2n/dv+B/43/
nv+v/77/zf/X/97/6P/v/+//8P/y//T/9P/1//b/+v/7//z//f/7//v/+v/6////AAAC
AAQABQAFAAUABQAHAAgACAAIAAUABAADAAMABgAGAAYACAAKAAoACwALAAsACwAMAAwA
CwALAAwADQAOAA8AEAARABEAEgASABIAEwAWABcAGAAYABkAGgAbAB0AHgAgACIAJQAm
ACYAJwAnACgAKwAtAC8AMgA1ADcAOQA5ADwAPwBAAEEARABGAEkASgBNAFAAUABTAFUA
WABcAF0AXgBeAF8AYABhAGMAYgBiAGIAYwBlAGUAZQBmAGYAZQBkAGQAYABeAFwAWABX
AFYAVgBUAFIATwBNAEoARAA/ADsANgA0ADAALQAsACgAJAAgABwAGAAVABIAEAAPAA0A
CgAIAAYABAACAAAAAAD+//7//f/7//r/+P/2//b/9f/0//T/9v/0//P/8//z//P/8//z
//P/8//x//D/8P/x//H/8f/x//D/7//v/+//8P/w//D/8P/w//D/7//v//D/8f/y//L/
8v/y//L/8v/y//P/9P/z//P/8//z//X/9f/1//X/+f/5//n/+f/4//X/9//2//j/+P/4
//j/+P/5//n/+f/4//j/9//2//X/9f/1//X/9//3//f/9//5//n/+f/4//f/9v/1//T/
9v/2//b/9//1//T/8//z//X/9f/1//P/8f/x//H/8f/v/+//7//v//H/8P/w//D/7P/s
/+3/7f/v/+7/7v/v/+//7f/t/+7/7P/s/+z/7P/u/+//7//t/+3/7f/t/+z/7v/v/+//
7//s/+r/6f/o/+n/6f/q/+v/6//s/+z/7P/q/+r/6v/q/+r/6v/q/+n/6f/p/+n/6f/p
/+n/6f/q/+r/7P/s/+z/6//q/+n/6P/o/+j/6P/o/+j/6P/o/+j/6v/q/+r/6v/o/+j/
6P/o/+b/5v/m/+b/6P/o/+j/6P/o/+j/6P/o/+j/6P/o/+j/5v/m/+b/5v/k/+T/5P/k
/+b/5v/m/+b/6P/o/+j/6P/n/+b/5f/k/+X/5v/n/+j/5v/m/+b/5v/k/+T/5P/k/+b/
5v/m/+b/5v/m/+b/5v/m/+b/5v/m/+T/5P/k/+T/5P/k/+T/5P/m/+b/5v/m/+T/5P/k
/+T/5v/m/+b/5v/l/+T/4//i/+T/5P/k/+T/5v/m/+b/5v/l/+T/4//i/+L/4v/i/+L/
5P/k/+T/5P/k/+T/5P/k/+L/4v/i/+L/4v/i/+L/4v/k/+T/5P/k/+P/4//k/+T/5v/m
/+X/5f/j/+X/6P/p/+n/6f/p/+n/6f/p/+n/6f/r/+3/7f/t/+3/7f/u/+//7f/u/+7/
7P/r/+n/6P/o/+j/6P/o/+b/5v/n/+f/5//q/+r/6f/p/+j/6P/o/+j/6P/m/+P/4//l
/+T/4//j/+H/4f/f/9//3//f/+D/4P/i/+P/5P/k/+L/4P/f/9//4P/h/+H/4f/h/+H/
4f/j/+P/4f/k/+r/7//5/wYAGAAtAEEAWQB+AKYAzgDwAAMBBwHxAM4ApwCHAGoAQgAS
ANr/of96/17/UP9M/03/Vf9i/2//ff+M/5v/qv+7/8v/0v/Y/9//5f/o/+j/6P/o/+n/
6v/r/+v/6//r/+z/7f/t/+7/8f/y//T/9v/5//n/+f/5//n/+v/6//r/+v/6//r/+//8
//z//P/+//z//P/9//3//v///wEAAgACAAEAAQABAAQABQAGAAcACQAKAAoACgALAA4A
DwAQABIAEwAUABUAFAAUABUAFgAaABwAHQAfACEAIgAlACcAJwAqAC0ALwAzADMANgA5
ADsAOwA9AD4AQABCAEYASgBKAE0ATwBSAFYAVwBYAFgAWwBcAF0AXwBeAF4AXgBfAF8A
XwBfAGAAYABfAF4AXgBdAFwAWwBYAFgAVgBVAFIATABJAEcARAA9ADkANgAyAC8ALAAq
ACoAJAAgABwAGAASAA8ADAAKAAsACQAGAAQAAgAAAP7//P/6//j/+P/3//j/+P/3//b/
9P/z//L/8v/0//L/8f/x//H/8f/x//H/7//v/+3/7P/s/+3/7f/t/+//7v/t/+3/6//s
/+z/7P/t/+7/7//v/+//8P/x//L/8v/y//L/8v/y//L/8//0//P/8//z//P/9P/1//b/
9//3//f/9//3//f/9f/4//j/+P/4//j/+P/4//n/+f/5//n/+v/6//r/+//7//v/+//7
//v/+//7//v/+//7//r//P/8//z//P/6//r/+v/7//3//P/7//v/+//7//v/+f/5//n/
+f/5//v/+//7//v/+f/4//j/+P/4//j/+f/5//v/+v/6//v/+v/3//b/9v/3//j/+f/6
//j/+f/5//f/9//3//f/9v/2//f/9//3//f/9v/2//b/+P/3//f/9//5//r/+v/6//n/
+P/3//b/9v/2//b/9f/3//f/9//3//f/9//3//j/+v/4//r/+P/4//j/+P/4//r/+v/6
//r/+v/6//r/+v/4//j/+P/4//j/+P/4//j/+v/6//r/+v/8//z//P/8//r/+v/6//r/
+v/6//r/+v/8//z//P/8//r/+v/6//r//P/8//z//P/8//z//P/8//r/+v/6//r//P/8
//z//P/8//z//P/8//r/+v/6//r//P/8//z//P/+//7//v/+//7//v/+//7//f/8//v/
+v/7//z//f/+//7//v/+//7//v/+//7//v/+//7//v/+//7//v/+//7//P/8//z//P/8
//z//P/8////AAABAAIAAAAAAAAAAAD///7//f/8//7//v/+//7/AAAAAAAAAAAAAAAA
AQABAAEAAAD///7//v///wAAAwAEAAUABQAFAAcABwAHAAcABwAHAAcACQALAAsACwAL
AAoACwALAAwACgAIAAcABQAFAAYABwAIAAgABgAGAAcABQAFAAYABgADAAMABAAEAAQA
BAAEAAIAAAABAAIAAgAAAP///v/9//3//f/9//3//v/+//7///8AAAAAAAD+//z/+//7
//v//P/9//7//////////f/9/wAAAgAJABMAHgAwAEcAXwB5AJ4AyADyABIBJwEpARUB
8ADLAK8AlgBuADYA+v/B/5T/eP9q/2j/af9v/37/if+V/6T/t//G/9P/4f/w//j/+//9
/wAAAgADAAIAAgACAAUABwAJAAsADAANAA0ADgAOAA4ADwAQABMAEwATABMAFQAWABYA
FgAYABgAGAAZABkAGAAXABgAGgAaABsAGwAbABsAHAAcABsAGwAcAB0AHwAhACMAJQAj
ACQAJAAkACUAKAApACoALgAvADAAMQAwADAAMQAyADQANgA3ADkAOwA8AD8AQQA/AEIA
RQBHAEkASQBMAE8AUgBTAFYAWABbAFwAXwBiAGQAZwBpAGwAcABxAHIAcgBzAHQAdQB3
AHgAeAB4AHkAeQB5AHkAegB6AHkAeAB4AHcAdgB1AHIAbwBsAGoAZgBjAGEAYABeAFcA
UwBQAEwARgBCAD8APgA4ADQAMAAsACoAJwAkACIAIQAfABwAGgAaABgAFgAUABEADgAN
AAsADAAMAAsACgAKAAkACAAIAAgABgAFAAUABAADAAIAAQADAAMAAQAAAP7/////////
AQAAAP///////wAAAAAAAAAAAAAAAP///f/+////AAACAAIAAgACAAAAAAABAAIABAAF
AAYABwAHAAcABwAHAAcABwAHAAcABQADAAYABgAIAAgACAAIAAgACQAJAAkACQAKAAoA
CgALAAsACwALAAkACQAJAAkABwAHAAcABgAHAAgACQAKAAoACgAKAAsACQAIAAcABwAH
AAcABwAFAAUABQAFAAUAAwADAAMAAwADAAIAAgACAAIAAgADAAMAAQAAAAAAAQABAP//
//8AAAIAAgACAAIAAQABAAAA/f/9//3//f/8//3///8AAAEA///+//7//v/8//v/+//7
//3//v/+//7/AAAAAAAAAAD///7//f/7//v/+//7//v/+//7//v//P/6//z//v/+//3/
/P/7//r//P/8//z//P/9//7///8AAP///v/9//z//v/+//7//v/8//z//P/8//z//P/8
//z/+v/6//r/+v/6//r/+v/6//r/+v/6//r//P/8//z//P/6//r/+v/6//r/+v/6//r/
+v/6//r/+v/8//z//P/8//r/+v/6//r/+v/6//r/+v/7//z//f/+//3//P/7//r/+P/4
//j/+P/4//j/+P/4//r/+v/6//r/+P/4//j/+P/4//j/+P/4//r/+v/6//r/+v/6//r/
+v/4//j/+P/4//j/+P/4//j/+P/4//j/+P/4//j/+P/4//b/9v/2//b/9v/2//b/9v/2
//b/9v/2//b/9v/2//b/9//4//n/+v/4//j/+P/4//j/+P/4//j/9v/2//b/9//3//j/
+P/4//r/+f/5//n/+f/8//3//f/8//v/+v/5//v/+//7//v//f/9//3//f///wAAAQAB
AAIAAgAAAP//+//6//r/+v/8//z/+v/6//v/+//7//z//P/7//v//P/6//r/+v/6//b/
8//z//P/8P/v/+//7//y//H/8v/z//H/8v/y//L/8f/y//L/8v/y//H/8f/y//X/9f/1
//X/8//x//H/8//1//b//P8FAA8AIAAyAEMAWQB7AKIAzADwAAoBEwELAesAwgCdAIEA
ZAA8AAgA0P+d/3r/aP9g/2L/Z/9x/37/i/+X/6T/tf/E/9P/4f/o/+7/8f/x//L/9P/4
//j/+f/6//r/+//8//3/AAABAAEAAgADAAIAAgACAAMAAwADAAMABwAIAAgACAAIAAgA
CAAJAAgACAAIAAoACgAKAAsACwALAAsADAAMAA8ADwAQABEADwAPAA8ADwAQABIAEwAU
ABMAFgAXABgAGgAbABwAHQAeAB4AHwAgACIAJAAlACcAKAAqAC4AMQAvADIANQA3ADgA
NwA5ADsAQQBDAEcASgBKAEoATABOAFAAUwBVAFgAWgBbAFwAXABdAF4AXwBhAGQAZABk
AGUAZABjAGIAYgBiAGEAYABgAGAAYABgAF4AWQBWAFQAUABMAEkARwBEAEAAPQA7ADgA
NAAwAC0ALAAmACIAHgAaABcAFQATABIADwANAAoACAAFAAIA///8//v/+v/7//v/+v/6
//n/+P/4//f/9v/2//b/9P/z//P/8f/x//H/8f/z//P/8f/w//L/8//z//P/8f/w/+//
7//t/+7/7v/u/+7/7v/u/+3/7//w//H/8v/v/+7/7f/s/+//8P/y//T/8//z//P/8//z
//P/8//z//P/8//z//P/9f/z//b/9v/0//T/9P/0//T/9f/1//X/9//4//j/+P/1//X/
9f/1//X/9f/1//X/8//z//P/8v/0//T/9P/0//T/9P/0//X/8//y//H/8f/z//P/8//x
//H/8f/x//H/7//v/+//7//v/+7/7v/u/+r/6v/r/+v/7f/s/+z/7f/t/+v/6//s/+z/
7P/s/+z/7P/t/+3/6//r/+v/6//q/+j/6f/p/+n/6f/o/+j/6P/q/+n/6f/p/+f/6P/o
/+j/6P/o/+j/6P/o/+j/6P/n/+f/5//n/+f/5f/l/+X/5v/o/+r/7P/s/+v/6v/p/+j/
6P/o/+j/6P/m/+b/5v/m/+j/6P/o/+j/6P/o/+j/6P/o/+j/6P/o/+b/5v/m/+b/5v/m
/+b/5v/m/+b/5v/m/+b/5v/m/+b/6P/o/+j/6P/m/+b/5v/m/+b/5v/m/+b/5v/m/+b/
5v/o/+j/6P/o/+b/5v/m/+b/5v/m/+b/5v/k/+T/5P/k/+b/5v/m/+b/5P/k/+T/5P/m
/+b/5v/m/+j/6P/o/+j/5v/m/+b/5v/m/+b/5v/m/+j/6P/o/+j/6P/o/+j/6P/m/+b/
5v/m/+T/5P/k/+T/5P/k/+T/5P/m/+b/5v/m/+b/5v/m/+b/5P/k/+T/5P/l/+b/5//o
/+j/6P/o/+j/5v/m/+b/5v/o/+j/6P/p/+n/6v/q/+r/6P/n/+f/5//r/+7/7//v/+3/
7f/t/+3/7//v/+//7//v/+//7//v//H/8v/z//P/8v/y//D/7//v/+7/7v/u/+7/7v/s
/+z/7f/t/+3/7v/t/+v/6v/q/+z/7P/s/+z/7P/p/+n/6f/m/+X/5f/l/+X/4//j/+P/
5f/m/+b/5v/m/+b/5f/k/+P/4//k/+b/5//n/+f/5//n/+f/5//n/+v/7P/u//H//f8K
ABwAMQBJAGUAigCyAN4A+gAJAQkB9QDOAKcAjQBwAEgAGADe/6X/fv9m/1r/WP9b/2H/
bP95/4X/lP+j/7L/wf/P/9j/4P/n/+3/7P/s/+7/7v/v//D/8v/z//T/9f/4//n/+f/6
//r/+v/7//z//f/9//3//f///wAAAAAAAAIAAgACAAMABAAEAAQABgAIAAgACQAJAAcA
BwAIAAgACgALAA0ADwANAA0ADQANAA4AEAARABIAEwAWABcAGAAYABkAGgAbAB8AIAAi
ACQAJwAoACgAKQAnACgAKwAtAC0AMAAzADUAOAA5AD0AQQBDAEMARQBGAEcASABLAE4A
UQBVAFgAXABeAF8AYABgAF8AYABhAGMAZwBoAGkAawBqAGkAaABoAGgAZwBmAGYAZQBk
AGMAYABeAFwAWwBYAFYAUwBRAE4ASQBFAEIAPgA6ADYAMwAyADAALAAoACQAHgAbABgA
FgAVABMAEAAOAAwACgAIAAYABAACAAIAAQACAAIAAQAAAP7//f/8//z//P/6//n/+f/7
//v/+//7//v/+//5//j/+P/5//n/+f/5//j/9//3//f/+P/4//j/+v/6//r/+f/3//j/
+f/6//j/+P/4//j/+P/4//n/+v/8//3//v////7//f/8//v//v///wAAAQD///3/AAAA
AAAAAAAAAAAAAQADAAQABQAEAAQAAwACAAMAAwADAAMAAwADAAMAAwADAAMAAwACAAQA
BAAEAAQAAgACAAIAAwABAAAA/////wEAAQABAP////////////8AAAEAAgADAAIAAAD/
//7//v/+//////8BAAAAAAABAP///f/9//7//v/+//7//v8AAAEAAQD///3//f/9//z/
+v/7//v/+//9//z//P/8//z/+//7//v//P/+////AAD+//7//v/+//7//v/+//3/+//7
//v/+//8//3//v8AAAQAAgD+//z//P/8//z//P/+//7//v/+//z//P/8//z//v/+//7/
/v/8//z//P/8//7//v/+//7//v/+//7//v/+//7//v/+//7//v/+//7//P/8//z//P/8
//z//P/8//3//v///wAA/v/+//7//v/+//7//v/+/wAAAAAAAAAA/v/+//7//v/+//7/
/v/+//z//P/8//z//f/+////AAAAAAAAAAAAAP7//v/+//7/AAAAAAAAAAAAAAAAAAAA
AAAAAAAAAAAAAAAAAAAAAAACAAIAAgACAAEAAAD///7/AAAAAAAAAAACAAIAAgACAAEA
AAD///7/AAAAAAAAAAACAAIAAgACAAAAAAAAAAAAAAAAAAEAAQACAAIAAgACAAEAAQAB
AAMABwAJAAoACwAKAAkACAAHAAUABQAFAAcACQAJAAkACQAMAA0ADQAOAAwACgAJAAcA
BAAEAAQABAAEAAIAAgADAAUABQAGAAYABQAFAAYABgAGAAYABgAEAAEAAQABAAAA////
///////9//3//f/9//7//v/+////AgACAAIAAAD/////AAABAP//////////AQABAP//
//8CAAoAEwAbACYANgBJAFsAcwCWAMIA7AAKAR0BHwENAeYAvwCfAIQAYAAwAPb/v/+W
/3r/bv9u/3P/e/+I/5n/p/+0/8P/0v/d/+X/8P/6/wEAAQAEAAgACgAKAAsADAAMAA0A
DgAPABIAEwATABQAFQAUABQAFAAWABcAGAAZABoAGgAZABgAGAAYABgAGQAbABwAHQAg
AB4AHgAfAB8AHwAfACAAIAAfAB8AIAAhACQAJQAmACcAJQAmACYAJgApACwALQAuAC4A
LwAwADEAMAAwADEAMgA3ADoAPAA/AD4APgBAAEEAQwBGAEkASwBNAE0AUABTAFQAVQBY
AFoAWwBcAF8AYgBkAGcAaQBsAHAAcQByAHIAcQByAHMAdQB3AHgAeQB7AH0AfQB9AH4A
fQB7AHkAeAB3AHYAdQByAHMAcgByAHAAawBnAGQAYABcAFkAVwBUAFIATgBLAEoARQBA
ADsANgA0ADEALgAsACsAKQAmACQAJAAiACAAHgAcABoAGgAZABYAFgAVABQAEgARABAA
EAASABAADwAPABEAEQARABEAEwATABEAEAAQABEAEQARABAADgAMAAsACwAMAAwADAAO
AA4ADgANAA0ADgAPABAAEgASABIAEgAQABAAEQASABUAFQAVABUAFAATABIAEQAVABUA
FQAVABUAEwAWABYAFgAWABYAFgAWABcAFwAXABkAGgAaABoAGQAZABkAGQAXABcAFwAX
ABkAGQAZABgAFgAWABYAFgAYABgAGAAZABkAGAAXABcAFwAXABcAFQAXABcAFwAXABUA
FQAVABUAFQAUABQAFAAUABQAFQAVABMAEgASABMAFQATABMAFAAUABQAFAAUABQAFQAV
ABMAFQAVABUAFAAUABUAFQAVABMAEgASABIAEgARABEAEQARABIAEgASABQAFAAUABQA
FAAUABQAEwATABMAEwATABMAEwATABQAFAAWABQAEgAUABQAFAAUABIAEgASABIAEwAU
ABUAFgAWABYAFgAWABYAFgAWABYAFAAUABQAFAAUABQAFAAUABQAFAAUABQAFQAWABcA
GAAXABYAFQAUABQAFAAUABQAFgAWABYAFgAWABYAFgAWABUAFAATABIAEwAUABUAFgAY
ABgAGAAYABYAFgAWABYAFAAUABQAFAAXABgAGQAaABoAGgAaABoAGQAYABcAFgAYABgA
GAAYABYAFgAWABYAFgAWABYAFgAXABgAGQAaABwAHAAcABwAGwAaABkAGAAWABYAFgAW
ABkAGgAbABwAHAAcABwAHAAaABoAGgAaABwAHAAcABwAGQAYABcAFgAZABsAHAAeAB4A
HgAeAB0AHQAdAB8AIgAhACEAIQAhACIAIwAkACUAIwAjACUAJQAnACcAJwAoACkAKQAq
ACoAKgApACcAJgAlACQAIwAiACIAIgAjACMAJQAmACYAJQAlACYAJgAmACQAJAAiAB8A
IQAhACAAHwAfAB8AHwAdAB0AHQAdAB4AIAAgACEAIgAiACIAIAAfACEAIgAjACMAIQAh
ACEAIQAjACUAKQAuADIANwBBAFIAZgB3AI8AsQDYAAIBKAFAAUUBMwERAeYAxQCrAIwA
YgAsAPL/xf+q/5b/kv+U/5n/pf+y/8H/1f/m/+3/+P8HABUAHAAiACcAKQAqACoALAAs
AC0ALgAyADMANAA1ADQANQA1ADYAOgA6ADsAPAA7ADsAOwA7AD0APgA+AD4APgA+AD4A
PwBCAEIAQgBEAEYARgBHAEcARQBFAEYARgBFAEUARgBHAEsATQBPAFEATwBQAFAAUABR
AFQAVQBWAFgAWQBaAFsAXgBeAF8AYABiAGQAZQBnAGkAagBtAG8AbwByAHUAdwB3AHkA
egB/AA==
         </WaveFormData>
      </LeadData>
      <LeadData>
         <LeadByteCountTotal>10000</LeadByteCountTotal>
         <LeadTimeOffset>0</LeadTimeOffset>
         <LeadSampleCountTotal>5000</LeadSampleCountTotal>
         <LeadAmplitudeUnitsPerBit>4.88</LeadAmplitudeUnitsPerBit>
         <LeadAmplitudeUnits>��V</LeadAmplitudeUnits>
         <LeadHighLimit>2147483647</LeadHighLimit>
         <LeadLowLimit>268435456</LeadLowLimit>
         <LeadID>V6</LeadID>
         <LeadOffsetFirstSample>0</LeadOffsetFirstSample>
         <FirstSampleBaseline>0</FirstSampleBaseline>
         <LeadSampleSize>2</LeadSampleSize>
         <LeadOff>FALSE</LeadOff>
         <BaselineSway>FALSE</BaselineSway>
         <ExcessiveACNoise>FALSE</ExcessiveACNoise>
         <MuscleNoise>TRUE</MuscleNoise>
         <LeadDataCRC32>4189840142</LeadDataCRC32>
         <WaveFormData>
4f/i/+P/4//j/+P/4//j/+P/4f/h/+L/5f/m/+r/6v/o/+j/6P/o/+j/6P/o/+j/6//r
/+v/6//s/+z/7v/u/+3/7f/t/+v/6v/q/+j/6P/o/+j/6P/n/+j/6P/p/+r/6f/o/+f/
5v/m/+b/5f/l/+f/5v/j/+P/4//i/+D/4P/h/+H/3//f/9//3//g/+D/4v/k/+T/5P/k
/+H/4f/h/+L/4v/j/+P/3//e/97/3P/e/9//4v/m/+7/+P8BAA8AIAAwAEYAYgCDAKEA
uADIAMYAsACMAGoAVAA/ACcADQDo/8H/nv+F/3n/dv94/3r/gv+M/5r/pf+x/8D/zf/X
/97/4f/k/+j/6//q/+v/6//r/+v/7f/t/+3/7f/u/+7/8P/w//D/8f/z//P/8f/y//L/
8v/0//X/9f/2//T/9P/0//X/9//3//f/+P/3//f/9//3//j/+f/7//z/+//7//v//P/+
/////////wAA///+//7/AQAEAAYACAAIAAgACAAIAAwADAAMAA8AEAASABMAFAAVABYA
FwAZABoAGwAeACAAIAAiACUAJgApACkALAAuADEAMgA0ADYANwA4ADoAOwA/AEEAQQBB
AEEAQQBAAEIARABFAEYARwBFAEYARgBGAEYARQBFAEQARABDAEIAQQBAAD8APgA7ADkA
NQAyADEALAAoACYAIwAdABkAFwAUABQAEAAMAAgABQADAAEAAAD+//z/+v/4//b/9P/y
//H/7//u/+7/7f/t/+3/7v/v//D/8P/u/+3/6//p/+j/5//n/+f/6P/o/+j/6P/m/+X/
5f/l/+X/5f/o/+j/6P/o/+f/5//l/+X/5f/l/+X/5v/o/+n/6f/p/+f/5v/m/+f/6v/r
/+z/7v/s/+v/6v/p/+n/6f/p/+n/6v/s/+z/7P/r/+v/7P/s/+z/7P/s/+z/7v/v//D/
8f/v/+//7//v/+//7v/t/+3/7//w//D/8f/v/+//7f/t/+3/7f/t/+z/7P/s/+z/7f/t
/+3/6//r/+v/6//r/+n/6//t/+3/7v/t/+v/6f/o/+n/6f/p/+r/7P/s/+z/7P/p/+j/
6P/o/+n/6f/n/+f/6f/q/+v/7P/q/+r/6v/q/+n/6P/o/+f/5//n/+f/5//n/+f/5//p
/+z/7f/t/+z/6v/q/+r/6v/q/+r/6v/q/+r/6P/n/+b/5v/m/+f/6P/q/+r/6f/p/+v/
6//r/+r/7P/s/+z/7P/s/+z/7P/s/+r/6v/q/+r/7P/s/+z/7P/q/+r/6v/q/+z/7P/s
/+z/7v/u/+7/7v/s/+z/7P/s/+r/6v/q/+r/7P/s/+z/7P/u/+7/7v/u/+z/7P/s/+z/
7v/u/+7/7v/w//D/8P/w/+7/7v/u/+7/8P/w//D/8P/v/+7/7f/s/+z/7P/s/+z/7v/u
/+7/7v/w//D/8P/w/+7/7v/u/+7/7v/u/+7/7v/u/+7/7v/u/+7/7v/u/+7/7v/u/+7/
7v/u/+7/7v/u/+7/7v/u/+7/7//w//H/8v/y//L/8v/y//D/8P/w//D/8v/y//L/8v/0
//T/9P/0//P/8v/x//D/8P/w//D/8P/y//L/8v/y//T/9P/0//T/8v/z//T/9f/1//X/
9f/1//f/9//1//X/9f/1//X/+P/6//r/+v/6//r/+v/6//r//P/9//3//f/9//7//v8A
AAIAAwADAAMAAQAAAAAA/v/8//z//P/8//v/+v/6//v//P/8//z//P/9//7/////////
///+//v/+f/5//j/9v/4//n/+f/3//f/9//3//j/+P/4//r/+v/6//r/9//3//X/9v/2
//f/+f/5//j/+P/8//z//f/8//7/AgAKABMAHwAwAD4AUABsAI0ArwDQAOYA8ADkAM4A
sACWAIEAbQBPACYA+//S/7H/m/+S/5D/kP+U/57/rP+3/8H/zP/Z/+X/7v/1//r/AAAB
AAQABQAFAAUABQAJAAkACQAJAAwADAAOAA4AEAARABMAEwASABIAEQAQABAAEQARABIA
FAAUABQAFQAZABkAGQAaABkAGQAZABkAFwAXABgAGAAcAB0AHgAgACIAIwAjACMAJQAl
ACUAJgAlACYAJgAmACgAKgAsAC4AMgAyADIANQA0ADYANwA4ADgAOAA4ADkAPQA/AEMA
RgBIAEoATQBOAE8ATwBSAFQAVQBWAFgAWgBeAGAAYwBlAGcAaQBpAGkAbABtAG0AcABv
AG8AbwBvAHEAcgByAHIAcgBxAHEAcABwAG8AbgBtAGgAZwBmAGMAYwBfAFwAWwBYAFQA
UgBPAEkARQBDAEAAPAA4ADQAMAAvAC0AKwAqACYAJAAiACAAHgAcABoAGQAXABYAFgAV
ABIAEQARABEAEAAQAA4ADQAOAA0ADQANAA0ADQAOAA4ADAAMAAoACQAJAAkACQAJAAgA
CAAIAAgACwALAAkACQAJAAkACQAKAAgACQAJAAkACwAKAAoACwAKAAsADAAOABAADwAO
AA0ADQANAA0ADQAOABAAEAAQAA8ADwAQABAAEAAQABAAEAAOAA8AEAARABMAEwATABMA
EQAQAA8ADwARABIAEgATABEAEQAPAA8AEQARABEAEAAQABAAEAARAA8ADwANAA0ADwAP
AA8ADQAMAA0ADAAMAAwACwAKAAoACwALAAsADAALAAoACQAIAAkACAAIAAgACQAJAAcA
BwAFAAYABwAIAAgACAAIAAgABQAEAAQAAwAFAAUABQAFAAUABQAFAAcABwAHAAYABAAG
AAYABgAGAAUABAADAAIABQAEAAQABAACAAIAAwAEAAYABgAFAAUAAQADAAEAAgACAAIA
AgACAAIAAgACAAIABAAEAAQABAACAAIAAgACAAQABAAEAAQAAgACAAIAAgAAAAAAAAAA
AAAAAAAAAAAA/v/+//7//v///wAAAQACAAAAAAAAAAAAAgACAAIAAgAAAAAAAAAAAP//
/v/9//z//v/+//7//v///wAAAQACAAAAAAAAAAAA/v/+//7//v/+//7//v/+//7//v/+
//7//v/+//7//v/+//7//v/+//7//v/+//7//P/8//z//P/8//z//P/8//7//v/+//7/
/P/8//z//P/8//z//P/8//z//P/8//z//P/8//z//P/6//r/+v/6//r/+v/6//r//P/8
//z//P/7//r/+v/6//v/+//7//v//f/9//3/+//6//r/+v/6/wAAAAAAAAAAAgACAAIA
AgAAAAAAAQABAP////8AAAAAAAAAAAEAAQADAAEAAAAAAAAAAAAAAAAA///9//v/+v/7
//z//P/8//7//v/+//7//f/9//3//P/5//n/+f/4//b/9v/3//f/9//3//f/9//3//b/
9f/2//b/9v/2//P/9f/1//b/9v/1//X/9f/0//L/8v/0//f/+v/+/wIADAAXACMAMABA
AFYAdACVALMAzADcAN4AygCoAIgAcABbAEMAJwAAANX/sv+b/4//iv+K/5D/mP+i/6z/
uf/F/9L/3//n/+r/8f/4//j/+f/6//v/+//7//v////////////9//z//f/8////AQAE
AAUABQAGAAYABgAIAAkACQAKAAcABgAFAAUABwAHAAcACAALAAsACwALAAsACwAMAAwA
CwALAAsADAAOAA8ADwAPABEAEQARABIAEgAUABUAFgAVABYAFwAYABwAHAAcAB8AHgAg
ACEAIgAjACQAJQAnACgAKQAsAC4ALgAwADMANAA3ADcAOgA8AD8AQABCAEQARABGAEkA
SwBNAE8ATwBPAFIAUwBTAFYAVgBVAFQAUwBVAFYAVgBWAFYAVQBVAFQAUQBPAE0ASwBJ
AEkASQBHAEUAQQA+AD0AOQA0ADEALQApACUAIwAgACAAHAAYABQAEQAPAA0ADAAKAAgA
BgAEAAIAAAD+//3/+//6//r/+f/2//X/9f/1//T/9P/y//H/8//x//D/7//v/+//8P/w
//D/8P/u/+3/7f/t/+3/7f/s/+z/7P/s/+3/7f/r/+v/7f/t/+3/7v/s/+3/7f/t/+//
7v/u/+//7//v/+//8P/w/+//7v/t/+7/7//w//H/8v/0//T/9P/w/+//7//u/+//8P/x
//L/8P/x//L/8//y//H/8P/v//H/8P/v/+//7//w//D/8f/z//P/8f/x//D/7//u/+z/
7v/u/+7/7//x//H/7//v/+3/7f/t/+v/6f/r/+v/7P/q/+n/6P/o/+j/6f/q/+z/6//q
/+n/6P/o/+j/6f/q/+n/6f/n/+f/5f/m/+f/6P/o/+j/6P/o/+n/6P/o/+f/6f/p/+n/
6f/m/+X/5P/l/+T/5f/l/+T/5P/k/+T/5P/k/+T/5P/k/+b/5P/j/+L/5P/k/+X/5v/l
/+T/4v/h/+X/5f/n/+j/5//m/+X/5P/k/+T/5P/k/+L/4v/i/+L/5P/k/+T/5P/i/+L/
4v/i/+L/4v/i/+L/4P/g/+D/4P/i/+L/4v/i/+L/4v/i/+L/4P/g/+D/4P/e/97/3v/e
/+D/4P/g/+D/4v/i/+L/4v/h/+D/3//e/9//4P/h/+L/4P/g/+D/4P/e/97/3v/e/+D/
4P/g/+D/4P/g/+D/4P/e/97/3v/e/97/3v/e/97/3v/e/97/3v/g/+D/4P/g/97/3v/e
/97/4P/g/+D/4P/e/97/3v/e/97/3v/e/97/4P/g/+D/4P/f/97/3f/c/97/3v/e/97/
3v/e/97/3v/e/97/3v/e/97/3v/e/97/3v/e/97/3v/f/+D/4f/h/9//3//f/9//4f/f
/9//4P/f/+D/5P/k/+T/5P/k/+T/5v/m/+b/5v/n/+f/5//n/+j/6P/q/+r/6f/p/+n/
5//m/+b/5P/k/+T/5P/k/+P/4P/g/+H/4v/j/+T/5f/m/+b/5v/l/+X/5f/k/+H/4f/h
/+D/3v/e/93/3f/b/9v/2//b/9z/3P/d/+D/4f/i/+H/3f/c/9v/3P/c/93/3f/d/9z/
3v/g/+D/3//g/+T/6v/y//3/CwAcACoAPgBYAHcAmQC2AMgAyAC0AJQAdABaAEcALwAR
AOz/w/+g/4X/d/9y/27/dP9+/4r/lP+f/6v/uP/H/9P/2P/b/97/5P/p/+j/6f/p/+n/
6f/q/+n/6P/n/+r/6v/s/+z/7f/v//L/8//1//b/9v/2//T/9f/1//b/9v/2//b/9//3
//f/9//4//f/9//3//f/+P/5//v//P/9//3//f/+/wAAAQABAAEAAwADAAMABAAEAAYA
BwAIAAsADAANAA4ADgAOAA4AEQAUABYAFwAYABkAGgAbAB0AIAAhACQAJgAoACoALQAu
AC0ALQAwADIANQA2ADgAOgA8AD4AQQBDAEcASQBJAEkATABNAE0AUABRAFEAUQBRAE8A
UABQAFAAUgBRAFEAUABQAE8ATgBNAEwASwBKAEcAQwA/ADwAOwA2ADIAMAAtACoAJwAm
ACQAIgAeABoAFgASAA8ADAAKAAkACAAHAAYABAACAAAA///9//z//P/7//z/+//7//v/
+v/6//j/9//4//f/9//3//X/9f/2//b/9v/2//T/8//z//P/8//z//T/9P/0//T/8//z
//H/8f/y//P/9P/2//T/9f/1//X/9//2//b/9//2//f/+P/6//j/9//2//X/9//5//v/
/f/8//7//v/+//3//f/+//7//v/+//7//v/+////AAABAAEAAQABAAEAAwACAAEAAQAB
AAIAAgADAAEAAQD/////AAABAAIAAgAAAAAAAAABAAMAAwABAAEAAQABAAEA///9////
//8AAAIAAQAAAAAA/f/9//3//v/8//z//P/8//z//P/9//7//f/9//v/+//9//7///8A
AP7//v/+//7//f/8//z/+//9//3//f/9//3//f/9//////////7//P/9//7///8AAP//
/v/9//z//v/8//v/+v/8//z//f/+//7//v/9//3/////////AAAAAAAAAAAAAAAAAAAA
AAAAAAAAAAAAAAD+//7//v/+//7//v/+//7/AAAAAAAAAAACAAIAAgACAAAAAAAAAAAA
AAAAAAAAAAACAAIAAgACAAAAAAAAAAAAAgACAAIAAgACAAIAAgACAAIAAgACAAIAAgAC
AAIAAgAEAAQABAAEAAIAAgACAAIABAAEAAQABAAGAAYABgAGAAQABAAEAAQAAwACAAEA
AAABAAIAAwAEAAQABAAEAAQABAAEAAQABAAEAAQABAAEAAQABAAEAAQAAgACAAIAAgAC
AAIAAgACAAUABgAHAAgABgAGAAYABgAFAAQAAwACAAQABAAEAAQABgAGAAcACAAJAAkA
CQAJAAgABwAGAAMABAAGAAgACgAMAAwADAAMAAwADAAMAAwADgAOAA8ADwAPAA8AEAAQ
ABAAEAARABEADwANAAwADAALAAwADQAOAA4ADQAMAAwADQAOAA4ADgANAAwACwAKAAsA
CwALAAoACQAJAAkACAAEAAQABQAFAAMAAwADAAMABgAGAAYACAAGAAYABgADAAIAAQAB
AAAAAgADAAQABAAEAAQAAgADAAYACAAMABQAHwAvAEIAUgBmAIQApQDHAOIA9AD0AOAA
wACgAIoAeQBfAD0AFADr/8T/qf+d/5b/lP+Y/6L/rP+0/8H/z//a/+X/7//8/wMABAAG
AAcACAAKAAkACAAHAAwADQAOAA8AEAAQABIAEgARABEAEgARABMAFAAUABQAFgAXABcA
GAAYABgAGAAZABgAFwAWABYAGQAZABkAGQAbABsAHAAcABsAGwAbABwAIAAhACEAIQAh
ACEAIQAiACIAJAAlACYAKQAqACsALAAsACwALAAvADAAMgAzADQANwA4ADkAOwA6ADsA
PgBAAEAAQgBFAEYASQBJAEwATgBPAFAAUgBUAFgAWgBdAF8AYQBjAGMAYwBkAGUAZQBo
AGcAZwBnAGcAaQBqAGoAagBqAGkAaQBoAGYAZQBkAGMAXgBdAFwAWQBZAFUAUgBRAEwA
SABGAEMAPwA7ADkANgAyAC4AKgAmACUAIwAhACAAHgAcABoAGAAWABQAEgARAA0ADAAM
AAsACgAJAAkACQAIAAgABgAFAAcABQAEAAMAAgABAAEAAAACAAIAAAD/////////////
AAAAAAAAAAABAAEA/////////////wAA/v////////8BAAAAAAABAAEAAQABAAIAAwAD
AAMAAwAFAAUABQAFAAQABgAGAAYAAwADAAQABAAEAAQABAAEAAIAAwAEAAUABQAFAAUA
BQAGAAYABgAHAAUABgAGAAcABQAFAAMAAwAFAAUABQAEAAYABgAGAAcABQAFAAMAAwAB
AAEAAQD/////AQABAAIAAAD///7//v/9//3//f/+//7//v/+//7//f/8//z//P/9//3/
+//7//v//P/9//7/+//6//n/+P/4//j/+f/5//r/+//8//3//P/7//r/+//5//n/+P/2
//j/+P/4//j/+v/6//r/+v/4//b/9f/0//b/9v/3//j/+P/4//f/9//3//f/+f/4//b/
9v/2//b/+P/4//j/+P/6//r/+v/6//n/+P/3//b/+P/4//j/+P/2//b/9v/2//b/9v/2
//b/9P/0//T/9P/2//b/9v/2//X/9P/z//L/8//0//X/9v/0//T/9P/0//T/9P/0//T/
9P/0//T/9P/2//b/9v/2//b/9v/2//b/9P/0//T/9P/2//b/9v/2//T/9P/0//T/8v/y
//L/8v/y//L/8v/y//T/9P/0//T/8v/y//L/8v/w//D/8P/w//H/8v/z//T/9P/0//T/
9P/y//L/8v/y//L/8v/y//L/8v/y//L/8v/y//L/8v/y//L/8v/y//L/8P/w//D/8P/w
//D/8P/w//D/8P/w//D/8f/y//P/9P/y//L/8v/y//D/8P/w//H/8P/x//H/8f/z//P/
8//z//P/8//0//X/9P/4//j/+P/3//b/9f/0//T/9P/0//X/9//3//f/+P/4//r/+v/7
//3//f/7//r/+f/2//X/9P/2//b/9f/0//b/9//4//j/9//2//X/9P/0//P/8//z//D/
7f/t/+3/7P/q/+r/6//s/+v/7P/t/+v/7P/s/+z/7f/s/+v/6v/p/+n/6f/q/+z/7f/t
/+3/7P/q/+r/7P/v//D/9v/8/wYAEwAjADAAQABYAHYAlwCzAMgA0gDIAKwAigBuAFoA
RQAtAA8A6P+//6D/jf+F/4L/gv+K/5b/nv+m/7H/v//M/9n/4//o/+3/7v/u/+//8P/z
//P/8//z//X/9f/1//X/+P/4//r/+v/5//n/+v/5//f/+P/4//j/+f/7//z//v/+//7/
/v///////////wAAAQABAAEAAQADAAMABAAEAAUABQAFAAYABQAFAAQAAwAGAAcACAAK
AAoADAANAA4ADwAQABEAEgASABIAEgAVABYAGAAZABoAHQAeAB8AIQAgACEAJAAmACQA
JgApACoALQAvADQAOAA2ADYANwA4ADsAPgBCAEUARQBHAEcARwBIAEkASQBMAE0ATQBN
AE0ATABMAEsASgBMAEsASwBKAEsASwBLAEsARQBDAEEAPQA7ADcANAAzADEALgAtACsA
JwAjACEAHgAaABYAEgAOAA0ACwAJAAgABgAEAAIAAAD9//r/9//1//T/9P/1//X/8v/x
//H/8f/w//D/7v/t/+//7f/s/+v/6//r/+z/7P/u/+7/7P/r/+3/7f/t/+3/7f/s/+v/
6v/p/+n/5//n/+n/6f/p/+r/6v/r/+v/6//q/+j/5//n/+n/6//t//D/8P/v/+7/7f/t
/+3/7f/t/+z/7v/u/+7/7v/v//H/8v/w//D/8P/w//D/8f/y//P/8//z//P/8//z//L/
8f/x//H/8v/y//P/8v/x/+7/7f/v/+//7//u//D/8P/w//H/8f/x/+//7//v/+//7//t
/+3/7//v//D/8P/v/+7/7v/v/+//7//w/+3/7P/r/+r/6//q/+r/6v/r/+v/6f/p/+n/
6v/r/+z/6v/q/+r/6v/r/+r/6v/p/+n/6f/p/+n/5//n/+f/6f/o/+n/6f/o/+j/6P/o
/+j/6P/o/+j/6P/q/+j/5//m/+b/5v/n/+j/6f/o/+b/5f/n/+n/6f/q/+j/6P/o/+j/
5v/m/+b/5v/m/+b/5v/m/+j/6P/o/+j/6P/o/+j/6P/o/+j/6P/o/+b/5v/m/+b/5v/m
/+b/5v/m/+b/5v/m/+T/5P/k/+T/5f/m/+f/6P/o/+j/6P/o/+b/5v/m/+b/5P/k/+T/
5P/l/+b/5//o/+b/5v/m/+b/5v/m/+b/5v/m/+b/5v/m/+j/6P/o/+j/5//m/+X/5P/m
/+b/5v/m/+j/6P/o/+j/6P/o/+j/6P/m/+b/5v/m/+j/6P/o/+j/6P/o/+j/6P/m/+b/
5v/m/+j/6P/o/+j/5v/m/+b/5v/o/+j/6P/o/+b/5v/m/+b/5v/m/+b/5v/o/+j/6P/o
/+j/6P/o/+j/6P/o/+j/6f/q/+v/6//r/+v/6//r/+v/6f/p/+r/6//s//D/8P/w/+7/
7v/u/+7/8P/w//D/8f/x//H/8f/y//L/9P/0//X/8//z//H/8P/w/+7/7v/u//D/8P/v
/+7/7v/v//D/8P/u/+7/7v/u//D/7//v/+//7P/p/+n/6f/q/+j/6P/p/+n/5//n/+f/
6f/q/+r/6v/r/+r/6f/o/+f/5//n/+j/6P/p/+n/6f/q/+r/6P/q/+3/7v/w//T//v8H
ABUAJgA4AE4AbACNAK0AxgDSANIAwACeAH4AaABVAD0AHwD6/8//rP+V/4n/hP+C/4T/
jv+Y/6L/r/+5/8b/0f/b/+L/6f/u//T/8//y//X/9f/1//X/9//3//f/9//6//r//P/8
//z//f///////f/+//7//v/+//////8AAAIAAgACAAMABQAFAAUABgAHAAcABwAHAAUA
BQAGAAYACgALAAwADgAOAA0ACwAJAA0ADQANAA4ADgAQABEAEgATABQAFQAWABkAGgAb
AB8AHgAgACEAIgAhACIAIwAlACYAJwAqACwALQAwADQANgA1ADUAOAA6ADsAPAA+AEAA
RABGAEkASwBLAE0ATQBNAEwATQBNAFAAVABVAFYAVwBWAFYAVQBUAFQAUwBTAFIAVABT
AFIAUQBOAE0ATABJAEkARQBCAEEAPAA4ADYAMwAxAC0AKwAoACgAJAAgABwAFwAVABMA
EgAQAA4ADAAKAAgABgAEAAMA///+//7//f/+//3//f/9//3//P/5//f/+f/3//b/9f/2
//f/+f/6//j/+P/2//X/9f/1//X/9f/2//b/9v/2//f/9//1//X/9f/1//X/9v/0//X/
9f/1//X/9P/0//X/9P/1//b/+P/5//n/+f/5//f/9//3//f/+f/8//3//v/7//v//P/8
//z//P/8//z//v///wAAAQAAAP///v/9/////v/9//3///8AAAAAAQD//////f/9//7/
//8AAAAA/v/+//7////9//3/+//7//3//f/9//v/+f/7//v//P////////8AAPz/+//6
//r//P/8//z//P/9//z//P/8//v/+//5//n/9//4//n/+v/7//z//f/+//z/+v/5//f/
9//3//f/9//5//n/+f/7//n/+f/4//b/+f/6//v//P/6//r/+v/6//z/+v/5//j/9v/2
//f/+P/6//r/+f/5//3//f/5//j/+P/4//j/+P/6//r/+v/6//j/+P/4//j/+v/6//r/
+v/4//j/+P/4//r/+v/6//r/+v/6//r/+v/6//r/+v/6//r/+v/6//r/+P/4//j/+P/6
//r/+v/6//z//P/8//z/+v/6//r/+v/6//r/+v/6//z//P/8//z/+v/6//r/+v/6//r/
+v/6//j/+P/4//j/+f/6//v//P/6//r/+v/6//r/+v/6//r/+v/6//r/+v/6//r/+v/6
//r/+v/6//r//P/8//z//P/8//z//P/8//r/+v/6//r//P/8//z//P/8//z//P/8//r/
+v/6//r//P/8//z//P/+//7//v/+//3//P/8//z/+//7//v/+//9//3//f/7//3//v//
/wAABgAGAAYABgAEAAQABAAEAAIAAgADAAMABQAFAAYABgAKAAoACwALAAkABwAGAAYA
AgACAAIAAgACAAEAAAAAAAEAAgACAAIABAAEAAQABAADAAMAAwACAP3//f/9//z/+v/6
//v/+//5//n/+f/5//r/+v/6//z//v/+//7/+//7//v//P/8//v/+//7//r//v/8//z/
+//+/wQADAAUAB0AKQA6AEYAWAByAJUAtQDMAN4A4ADMAKwAigB0AGMASwAtAAoA4f+8
/6H/k/+S/5b/mv+i/7D/uv/F/9H/3v/l/+v/9P/9/wAAAAABAAYABwAHAAcABwAJAAkA
CQAJAAoACgAMAAwACgALAA0ADQAOABAAEQASABEAEQAQABAAEAAQABAAEQAVABUAFQAW
ABkAGQAZABkAFwAXABgAGAAXABcAFwAYABwAHQAdAB0AHwAfAB8AIAAgACIAIwAkACUA
JgAnACgAKQAoACcAKQAtADAAMgA0ADIAMgAyADMANgA3ADoAPAA+AEAAQwBEAEUARQBI
AEoASwBMAE4AUABSAFQAVwBZAFsAXQBdAF0AXgBfAF8AYgBlAGUAZQBlAGYAaABpAGoA
ZwBlAGQAYgBkAGMAYgBhAF8AXwBfAF0AWABTAE8ATQBNAEoASQBHAEMAPwA9ADoANgAy
AC4AKgApACcAJQAkACAAHgAcABoAGgAYABYAFQATABIAEgARABAADwAPAA8ADwAOAAsA
CQALAAkACAAHAAkACQAKAAoADAAMAAoACQAHAAcABwAHAAcABgAFAAQABwAHAAUABQAH
AAcABwAIAAYABwAHAAcACQAIAAgACQAJAAkACQAKAAwACwAKAAkACQAJAAkACQAMAA4A
DgAOAAsACwAMAAwADAAMAAwADAAMAA0ADgAPAA8ADwAPAA8ADwAOAA0ADQALAAwADAAN
AA0ADQALAAsACwALAAsACgALAAwADQAPAA8ADwANAA0ADQANAA0ACwALAA0ADQAOAAwA
CwAKAAoACQAJAAkACgAKAAoACgAKAAkACAAIAAgACwALAAkACQAJAAoACwAMAAsACgAJ
AAgACgAKAAsACwALAAsACwALAAkACQAJAAsACwALAAoACAAIAAgACAAIAAoACgAKAAoA
DAAKAAkACAAGAAYABwAIAAoACgAJAAkACQALAAsACAAIAAgACAAIAAYABgAGAAYABwAI
AAkACgAKAAoACgAKAAwADAAMAAwACwAKAAkACAAIAAgACAAIAAgACAAIAAgACQAKAAsA
DAALAAoACQAIAAoACgAKAAoADAAMAAwADAAMAAwADAAMAAkACAAHAAYABwAIAAkACgAM
AAwADAAMAAoACgAKAAoACAAIAAgACAALAAwADQAOAAwADAAMAAwACgAKAAoACgAMAAwA
DAAMAAoACgAKAAoACgAKAAoACgALAAwADQAOABAAEAAQABAADwAOAA0ADAAKAAoACgAK
AA0ADgAPABAADgAOAA4ADgAOAA4ADgAOAA4ADgAOAA4ACwALAAsACwAMAA0ADgAPAA8A
DwANAA0AEAARABIAFgAUABQAFAAUABYAFgAWABYAFAAVABUAFQAWABgAGQAcABoAGwAb
ABsAGwAaABoAGAAXABYAFQAUABQAFAAVABcAFgAWABYAFgAYABgAGAAXABUAFQAUABEA
EwATABIAEAAOAA8ADwANAA0ADQANAA4AEAAQABIAEgAQABAADQANAA8AEAAQABEAEQAR
ABAAEAASABIAGQAeACAAJAAsADkASQBYAGgAggCgAMEA4QD2APgA5gDIAKQAigB4AGcA
TwAtAAIA3f/C/7H/qf+m/6r/sv+8/8r/2P/n/+3/8v///wkAEAAVABoAHAAbABwAHQAd
AB0AHQAgACEAIgAjACIAIgAkACQAJAAlACcAJwAnACgAKAAoACYAJwAnACgAKAAoACgA
KQArACsAKwAsAC4ALwAwADEALwAvADAAMAAvAC8ALwAwADMANQA2ADcAOQA5ADkAOgA6
ADwAPQA+AD0APgA/AEAAQgBCAEIARQBGAEgASQBKAE0ATgBPAFEAUgBTAFYAWABWAFgA
WwBeAA==
         </WaveFormData>
      </LeadData>
   </Waveform>
</RestingECG>
