# Supplementary material for: Detection of Left Atrial Enlargement Using a Convolutional Neural Network-Enabled Electrocardiogram
Source: Front Cardiovasc Med. 2020 Dec 17;7:609976. doi: 10.3389/fcvm.2020.609976 (PMC7773668; doi:10.3389/fcvm.2020.609976)
Supplement: Supplementary file 1 [file Data_Sheet_1.ZIP › hyp/1802033336_2954_0000000B.XML]

<?xml version="1.0" encoding="Windows-1252"?>
<!DOCTYPE RestingECG SYSTEM "restecg.dtd">
<RestingECG>
   <PatientDemographics>
      <PatientID>1802033336</PatientID>
      <PatientAge>65</PatientAge>
      <AgeUnits>Years</AgeUnits>
      <Gender>Female</Gender>
      <PatientLastName>guanyanmei</PatientLastName>
   </PatientDemographics>
   <TestDemographics>
      <DataType>Resting</DataType>
      <Site>1</Site>
      <AcquisitionDevice>MAC55</AcquisitionDevice>
      <Status>Unconfirmed</Status>
      <Priority>Normal</Priority>
      <AcquisitionTime>09:22:32</AcquisitionTime>
      <AcquisitionDate>10-10-2016</AcquisitionDate>
      <CartNumber>1</CartNumber>
      <AcquisitionSoftwareVersion>009C</AcquisitionSoftwareVersion>
      <XMLSourceVersion>MAC5000 v1.0</XMLSourceVersion>
   </TestDemographics>
   <RestingECGMeasurements>
      <VentricularRate>63</VentricularRate>
      <AtrialRate>63</AtrialRate>
      <PRInterval>152</PRInterval>
      <QRSDuration>134</QRSDuration>
      <QTInterval>446</QTInterval>
      <QTCorrected>456</QTCorrected>
      <PAxis>50</PAxis>
      <RAxis>23</RAxis>
      <TAxis>30</TAxis>
      <QRSCount>11</QRSCount>
      <QOnset>227</QOnset>
      <QOffset>294</QOffset>
      <POnset>151</POnset>
      <POffset>215</POffset>
      <TOffset>450</TOffset>
      <ECGSampleBase>500</ECGSampleBase>
      <ECGSampleExponent>0</ECGSampleExponent>
   </RestingECGMeasurements>
   <Diagnosis>
      <Modality>Resting</Modality>
         <StatementCount>6</StatementCount>
         <LabelText>12SL Õï¶Ï³ÂÊö</LabelText>
      <DiagnosisStatement>
         <StmtFlag>ENDSLINE</StmtFlag>
         <StmtText>ñ¼ÐÔÐÄÂÉ</StmtText>
      </DiagnosisStatement>
      <DiagnosisStatement>
         <StmtFlag>ENDSLINE</StmtFlag>
         <StmtText>ÓÒÊøÖ§´«µ¼×èÖÍ</StmtText>
      </DiagnosisStatement>
      <DiagnosisStatement>
         <StmtText>²»ÅÅ³ý</StmtText>
      </DiagnosisStatement>
      <DiagnosisStatement>
         <StmtText>ÏÂ±ÚÐÄ¼¡¹£ËÀ</StmtText>
      </DiagnosisStatement>
      <DiagnosisStatement>
         <StmtFlag>ENDSLINE</StmtFlag>
         <StmtText>£¬ÄêÁä²»È·¶¨</StmtText>
      </DiagnosisStatement>
      <DiagnosisStatement>
         <StmtFlag>ENDSLINE</StmtFlag>
         <StmtText>Òì³£ ECG</StmtText>
      </DiagnosisStatement>
   </Diagnosis>
   <Waveform>
      <WaveformType>Rhythm</WaveformType>
      <WaveformStartTime>0</WaveformStartTime>
      <NumberofLeads>8</NumberofLeads>
      <SampleType>CONTINUOUS_SAMPLES</SampleType>
      <SampleBase>500</SampleBase>
      <SampleExponent>0</SampleExponent>
      <HighPassFilter>16</HighPassFilter>
      <LowPassFilter>150</LowPassFilter>
      <ACFilter>NONE</ACFilter>
      <LeadData>
         <LeadByteCountTotal>10000</LeadByteCountTotal>
         <LeadTimeOffset>0</LeadTimeOffset>
         <LeadSampleCountTotal>5000</LeadSampleCountTotal>
         <LeadAmplitudeUnitsPerBit>4.88</LeadAmplitudeUnitsPerBit>
         <LeadAmplitudeUnits>¦ÌV</LeadAmplitudeUnits>
         <LeadHighLimit>2147483647</LeadHighLimit>
         <LeadLowLimit>268435456</LeadLowLimit>
         <LeadID>I</LeadID>
         <LeadOffsetFirstSample>0</LeadOffsetFirstSample>
         <FirstSampleBaseline>0</FirstSampleBaseline>
         <LeadSampleSize>2</LeadSampleSize>
         <LeadOff>FALSE</LeadOff>
         <BaselineSway>FALSE</BaselineSway>
         <ExcessiveACNoise>FALSE</ExcessiveACNoise>
         <MuscleNoise>FALSE</MuscleNoise>
         <LeadDataCRC32>2888219918</LeadDataCRC32>
         <WaveFormData>
+P/4//j/+P/6//r/+v/6//z//P/8//z/+v/6//r/+v/8//z//P/8//v/+v/5//j/+v/6
//r/+v/6//r/+v/6//r/+v/6//r//P/8//z//P/7//n/+P/3//j/+v/7//z/+f/5//r/
+v/6//r/+v/7//3//f/8//z//f/////////9//7//v/9////AAAAAAAAAgACAAMAAwAA
AP///v/9/wEAAgADAAMABQAFAAYABgAGAAYAAwADAAEAAQABAAEAAAAAAAAAAAABAAAA
AAAAAP///v/9//z/+f/4//f/9//2//b/9v/2//f/+f/6//n/+P/4//f/9//3//f/9//3
//j/+P/4//b/9P/4/wMACQARAB0AKQA3AE4AZQB3AIIAgAB5AGsAWAA/ACUADgD4/+r/
6v/s/+z/7f/o/+H/3f/d/9n/1P/S/9L/1f/Z/9n/1//X/9j/1P/N/87/0//R/87/zv/O
/9H/0f/S/9H/0v/b/+H/4P/j/+n/7P/u//D/7//x//L/9P/1//f/+//6//j/+f/5//n/
+//7//z//P/7//v//f/9//z//P/8//7//P/8//7/+//7//v/+//7//7//v/+//7/AAAA
AAAAAAD///3//P/9//7//v///wEA/////wIAAgABAAAAAAABAAIABAAFAAYABAADAAMA
AgAFAAYABwAIAAcABwAIAAgACwAMAA4AEAAQABEAEQARABIAFAAUABYAGQAZABkAHAAe
AB8AIAAjACIAJAAmACcAKQAqACoAKwAtAC8ALwAsAC4AMAAwAC8ALQAsACwALAAuACwA
KwAqACoAJwAkACIAIQAfABwAGwAZABcAFQATABUAFAARAA8ADgANAAsACgAJAAcABgAE
AAMAAgABAAEAAgADAAQAAwACAAEAAAD//wAAAAD/////////////////////////////
/////////P/8//3//f/9//3//P/8////AAAAAAAA/v/+//7///8AAAEAAQACAAEAAQAB
AAEAAgACAAIABAACAAIAAgACAAMAAwACAAEAAwADAAQABAADAAMAAwACAAIAAwADAAMA
AQACAAIAAQABAAEAAQABAAEAAQAAAAAA/v8AAP7//v8BAAEAAAAAAP7/+//+//7//v/+
//7//f/8/wAAAQABAAAA///+//v/AQD///7//v////////////v/+//+//7//f/9//z/
/P/8//3//f/9////////////AAAAAAAAAAD+//7//f/7//r//v8BAAIAAAAAAP7//v8A
AAEAAQABAP7//v///wAAAAD9//7/AAAAAAAAAAD+//3//f/9////AAAAAAAA/////wAA
AAD+//7//v///wEAAQAAAAAA//8BAAEAAQADAAQABAADAAEAAgACAAIABAAEAAUABQAG
AAcACAAJAAoACgAKAAkACQAJAAoACgAKAAoABwAHAAcABwAHAAcABAAEAAQABAABAAAA
AAAAAP7//P/6//j/+f/6//v//f/6//r/+v/6//z//f/9//v/+f/6//r/+//9//3//f/9
//7/+v/6//r//P8CAAEACQATABsALQBFAFgAawCBAI4AjgCDAHEAWgBDAC0AFAD+//D/
7P/y//T/7//m/+H/3f/b/9n/2P/W/9T/1f/X/9n/1//V/9b/1P/P/87/0f/P/87/0P/O
/8v/z//W/9n/2v/f/+P/4v/l/+n/6P/w//L/8f/3//r/+v/6//v//v/8//z//f/9//3/
/////wAAAAABAAEAAwADAP///v/9//7///8AAAMAAQACAAEAAAD//wAAAAAAAAAAAAAA
AAAAAAAAAP////8BAAEAAAAAAAEAAwADAAYABgADAAIAAgADAAMABAAEAAQABQAFAAYA
BgAKAAoACgAKAA0ADQAOAA4ADQAOABAAEgAQABEAEQARABYAGAAYABoAHQAdAB0AIAAg
ACEAIgAlACYAKAAqACsALQAuAC4ALwAwADEAMAAsADAAMgAyADEAMQAwADAAMAAwAC4A
LQAsACoAJwAkACIAIQAfABwAGwAZABcAFQATABMAEgAPAA0ADgANAAsACgAJAAcABgAE
AAUABAADAAMAAwADAAMAAQD//////////wAAAAD//////f/9//3//f/9//3//f/9////
/////////P/8//3//f/7//v/+v/6//3//v/+//7//v/+//7//////////v/+////////
/////v/+//7/AAAAAAAAAAAAAAEAAQAAAP///f/9//7//v8BAAEAAQAAAP7/////////
AQACAAIAAQD////////////////+//7//v8AAP7//v/9//3//P/8//3/+////wAA/v/+
//7//f/7//7//v/9//3//f/9//v//f/7//r/+v/9//3//f/9//v/+//+//7//f/9//z/
/P/6//v/+//7//v/+//7//v//v/+//7//v/+//7//f/7//f/+v/8//z//P/8//r/+v/6
//v/+//7//z//P/9//7//f/5//j/+v/8//v/+//7//7//f/8//v/+v/6//n/+f/5//v/
/P/8//z/+//7//z//P/+//7//v////3//f/8//z/+//9//3//f///wAAAAD///3//v/+
//7///8AAAIAAwACAAEAAAD//wEAAgADAAMABAAFAAcACAAHAAYAAgABAAIAAwAEAAUA
AQAAAP///v////7//v/+/////v/9//z/+v/4//b/9f/1//b/9//4//b/9//3//X/9f/2
//b/9//5//n/+f/5//j/9v/w//L/+P/6////CwAXABsAIwA1AEgAWwBvAH4AggB9AGsA
VAA9ACkADgD0/+b/6P/q/+r/6f/k/93/3f/d/9P/0P/W/9j/1//b/9f/z//R/9j/1v/T
/9L/0f/R/87/zP/O/83/zf/S/9X/1v/Z/9v/3v/h/+X/6P/q/+r/6//v//L/9v/1//X/
9//0//b/9//3//f/+f/5//r/+v/3//f/+f/5//r/+v/6//z/+v/6//z/+f/9//3//f/9
//z//P/8//z/+v/6//r/+v/8//v/+//9//3//P/8//3//f/9/wAAAAD///7//v//////
AAAAAAAAAQABAAIAAgAEAAQABAAEAAcABwAIAAgACAAIAAkACgAMAA0ADQANABIAFAAU
ABYAFQAVABUAGAAaABsAHAAfACIAJAAmACcAJgAmACUAJQApACsAKwAoACoALAAsACsA
KQAoACgAKAAoACYAJQAkACIAHwAcABoAHAAbABkAGQAVABMAEQAPAA4ADAAIAAUABQAF
AAQABAADAAEAAAD+/////v/9//3//f/9//3/+//6//n/+P/3//j/+P/3//f/9//3//f/
9//3//f/9//3//j/+f/6//v/+f/4//j/9//4//n/+f/6//r/+v/5//j/+v/6//r/+//7
//v/+v/6//3//f/9//3//P/8//z//v/9//z/+//6//3//f/8//v/+f/5//r/+v/9//3/
/f/8//r/+//7//v//f/+//7//f/8//v/+v/5//v/+//6//r//P/+//z//P/8//v/+f/4
//r/9//6//r//P/8//z/+//3//r/+v/5//v/+//7//n/+//5//j/+P/5//n/+f/5//j/
+f/9//7//P/7//n/+P/2//f/9//3//n/+f/5//n/+v/6//r/+v/6//r/+f/3//X/+P/6
//r/+P/4//b/9v/4//n/+f/5//b/9v/3//j/+P/1//X/+P/6//n/+f/5//n/+P/4//j/
+P/4//b/9v/2//b/9v/2//b/9v/2//b/9v/2//b/9v/1//X/9v/3//n/+v/4//f/9//4
//b/9v/2//b/+f/5//n/+P/4//n/+//7//v/+//8//z/+//7//z//P/8//z//P/9//z/
+//6//n/+//9//7///8BAAEAAQACAAAAAAAAAP3//f/9//3//f////7//v/+//3/+//5
//j/+v/5//j/9//2//X/9P/z//H/8P/w//D/7v/u/+//7//t/+3/7v/u//D/8f/y//P/
8f/w//D/8v/w//L/8v/3/wUADwAZACkAPwBOAF0AbwCAAIYAeQBjAE4AOwAfAAYA9P/o
/+L/4v/k/+H/2v/V/9P/0f/N/8z/zP/O/83/y//J/83/z//M/8b/xf/M/8v/x//G/8b/
xP/D/8P/xv/L/87/0//X/9j/2//h/+D/4v/o/+f/6f/u//D/8P/x//T/8v/x//H/8P/v
//H/8f/y//L/8f/x//P/8//y//L/8v/0//D/8P/y/+//8//z//P/8//z//L/8f/w//H/
8v/z//T/9P/z//P/9f/1//T/9P/1//L/8f/z//L/8//0//b/+f/4//j/9//2//f/9//4
//j/+v/6//r/+v/5//n/+v/6//7/AAADAAYAAwADAAIAAQAFAAgACQAMAA0ADQANABAA
EAARABIAFQAWABgAGgAbABsAHAAcAB0AIQAjACMAIAAgACIAIgAhAB8AHgAeAB4AIAAe
AB0AHAAaABcAFAASABEADwAMAAsACwAJAAcABQAFAAQAAQD///7//f/7//r/+v/5//n/
+P/1//T/8//z//T/9f/2//X/8//z//P/8//0//T/8//z//H/8f/x//H/8//z//P/8//x
//H/8f/x//L/8v/z//P/8//z//L/8v/x//L/8v/y//P/9P/1//f/9f/1//T/9P/z//P/
8//z//P/9P/1//j/9v/2//b/9v/3//f/9v/1//X/9f/2//b/+P/5//r/+v/8//3//f/9
//3//v/+//3//f/9//3//f/9//3//P/8//z//v/8//z//f/9//z//P/+//v//v/+//7/
/v/+//3/+f/8//z/+//9//3//f/7/wEA///+//7//f/9//3//f/9//3/AAAAAP3//f/8
//z//P/9//3//f/+////AAABAAAA/v/8//r//f/+//7//f/5//z//v/+//7//v/8//z/
/v/////////+//7///8AAAAA/f/9/wAA/v/9//3//f/9//7//v/+//7//v/+//7//v/+
//7//v/+//7//v/+//7//v/+//7//v/+/wAAAAD/////AQABAAIAAgABAP///v/+/wAA
AAAAAAAA/////////v8AAAEAAwADAAEAAQACAAIAAQABAAIAAgAEAAQABAAFAAMAAwAD
AAMAAwAFAAYABwAJAAkACQAKAAgACAAIAAUABQAFAAUABQAFAAQABAAEAAQAAwACAAIA
AgABAAAA///9//v/+f/3//j/+P/5//r/+v/6//v/+//5//n/+v/6//v/+//7//v/8//0
//z/+v/4//z//v8DAAsAEQAbACsAPwBQAGUAeQCCAIgAgwBxAFgAQwAtABYAAgD0/+z/
6P/o/+v/5v/d/93/3//d/9j/2v/a/9X/1f/b/93/2f/W/9b/1f/U/9X/0//Q/87/zP/P
/9P/1v/X/9r/2//b/+D/5f/l/+j/7v/w//H/9f/6//b/9v/3//r/+P/5//v//P/9//v/
+//8//z/+//7//3//f/+//7//v8AAP7//v8AAP3////////////+//7//v/+/wAAAAAA
AAAA/v/9//3///////7//v////////8CAAIAAQAAAAAAAQABAAIAAgACAAQABQAHAAgA
CQAIAAcABgAJAAkACgAKAA0ADgAQABIAEQARABAADwAUABYAFgAYABcAFwAXABoAHgAf
ACAAIwAkACYAKAApACcAKAAoACkALQAvAC8ALAAsAC4ALgAtAC4ALgAvADAALwAsACoA
KAApACcAJQAkACMAIQAeAB0AGAAVABIADwAPAA4ACwAJAAoACQAHAAYACAAHAAcABgAE
AAIAAAD///3//f/9//v//P/9//7////8//z/+//7//z//f/+/////v/9//z/+//7//v/
+//7//3//v8AAAEA/v/9//v/+v/7//z//P/8//3//v///wEA//////7//v//////////
//7//v/+/wAAAgACAAIAAgACAAEA///9//////8AAAAAAQABAAEAAAAAAAEAAQABAP//
AAAAAP//AQABAAEAAQD//////v/+/wAAAgAAAAAAAAD///3//P/9//v///8AAAIAAgAC
AAEA/v8AAP///f/////////9/////f/8//z////////////9//3/AAAAAP/////+//7/
/P/9//3//f/9//3//f/9//7//v/+//7/AAAAAP///f/7//7/AAAAAAAAAAD+//7//v//
//////8AAAAAAQACAAEA/f/8//7//v/9//3//f8BAAIAAQAAAP///v/+//7//v/+/wAA
AAAAAAAA/v/+//7//v8AAAAAAAAAAP///////////v/+//7//f/+/wAAAQACAAEAAAAA
AP/////+//7///8CAAMABAAFAAUABAACAAEAAwAEAAUABgAFAAUABAADAAEAAQABAAMA
BgAHAAcABwAFAAYABgAGAAcABQAGAAcABwAHAAcABgAGAAYABgAFAAQABAAEAAMAAgAB
AAAA//8AAP/////+//z//P/8//z///////3//f/+//7///////n/+f/7//7/AAD+//z/
/P/8/wEADQAXAB8ALQA9AEwAXwBxAH4AggB5AGMATgA9ACkAFAAAAPL/9P/2//D/6//q
/+X/4f/h/9//3P/c/97/3f/d/+H/3f/Z/9z/3v/d/9z/2f/V/9T/1P/U/9f/2f/W/9n/
3v/j/+P/5P/p/+//7P/u//T/9//3//r//P/6//v//v/8//7//////////f/9//7//v//
////AQABAAIAAgACAAQAAAAAAAIA//8BAAEAAQABAAEAAAD///7///8AAAEAAgAEAAMA
AwAFAAQAAgABAAEAAQABAAQABAADAAIAAgADAAUABgAGAAYABQAFAAYABgAKAAoACgAK
AA0ADQAOAA4ADgAOAA8AEAAQABEAEQARABYAGAAYABoAGgAZABgAGgAdAB8AIQAlACUA
JgAnACcAKQAqACoAKwAtAC8ALwAsAC4AMAAwAC8ALwAuAC4ALgAuACwAKwAqACgAJQAi
ACAAIQAfABwAGwAZABcAFQATABMAEgAPAA0ADAALAAkACAAKAAkACQAIAAcABgAFAAUA
BAADAAIA//8CAAMABAAFAAMAAgAAAP////////////8BAAEAAQABAAAA///+//3//f/+
/wAAAQABAAEAAAAAAAAAAAD///7/AQACAAMABQAEAAMAAQAAAAIAAwAEAAUAAwACAAEA
AgADAAQABQAGAAUABQAEAAMAAwADAAQABAAFAAUABQAEAAQABQAFAAUABQAGAAYABQAD
AAMAAwADAAUABQAEAAQAAgAEAAIAAgABAAEAAAAAAAIA//8CAAIABAAEAAQAAwD//wIA
AgABAAMAAwADAAEAAwABAAAAAAD///////////////8CAAIAAAD///3//P///wEAAgAD
AAEAAQABAAEAAQAAAP///v8BAAIAAgABAP3//v/+//z//f/+//3//v/+//////////7/
/v///wAAAAD9//3/AAAAAP//////////AgABAAAA///+//7//v/+//7/AAAAAAAAAAD/
//7//f/8//r/+v/6//r/+//8//3//v/7//v/+//7//z//P/8//v/+//8//z//P/8//z/
/f/9/////v/+//////////////8AAAAA//////7//v/+//7/AAABAAEAAQABAAEAAQAD
AAIAAwADAAMABQAGAAYABgAEAAEAAQABAAMAAwADAAIAAgACAAIAAQAAAAAAAAD//wAA
///+//3/+v/5//n/+P/2//b/9v/2//n/+f/3//f/+P/4//n/+f/7//3////8//b/+P/8
//r/+v/9/wMADwAbACMALQBEAFkAawB4AH4AgwB5AGQATQA1ACAACgD0/+z/7v/u/+//
7P/n/+P/3f/b/9r/1v/U/9X/1//Z/9f/2f/Y/9D/z//S/8//zf/S/9T/0P/L/83/0v/T
/9b/3f/j/+T/4//j/+r/7v/w//P/9f/4//z/+//7//3/+v/6//v/+//7//v/+//8//z/
/f/9///////8//z//P/+//7//v8AAP3////////////+//7//v/+//7//v/+//7/AAD/
////AQADAAIAAgADAAIAAQADAAIA///+//7///8BAAIAAgACAAMAAwAEAAQABgAGAAYA
BgAHAAcACAAIAAkACgAMAA4ADgAPAA8ADwASABQAFAAWABcAFwAXABoAGwAbABsAHQAf
ACIAJQAnACUAJgAmACcAKQArACsAKAArAC4ALwAvAC4ALAArACoAKwAqACoAKgAqACcA
JAAiAB8AHQAaABkAGQAXABUAEwARABAADQALAAoACQAHAAYACAAHAAcABgAFAAQAAwAD
AAUABQAFAAMAAgABAAAA//8AAAAA/////wEAAQABAAEAAAD///7//f/9//3//f/9//z/
/P/9//3///////7//v/9//7//v/+//z//P/8//3//v//////AAAAAP///v/9//z//P/8
//7/AAAAAAAAAAABAAEAAAD///3//f/+//7/AQABAAEAAAD+////////////AAAAAP//
AQABAAEAAQD//////v/+/wAAAgAAAAAA//////7//v8AAP3/AAAAAP7//v/+//3//P8A
AAEAAQAAAP///v/7/wEA///+//7//f/9//3//f/9//3/AAAAAAEAAQAAAAAA/f/9//z/
+//+////AAABAAEAAAD///7//P/8//v/+f/4//z///8AAP7//v/8//z//v/////////8
//z//f/+/wAA/f/9/wAAAAD///////////7//f/8//v/+v/9//7///8AAP7//v/+//7/
/v/+//7//v/+//7//v/+/wAAAAAAAAAAAAAAAAAA///9//3//f/+////AAAAAAEA///+
//3//P/9////AAABAP7//v///wEAAwADAAMABAACAAEAAQACAAQABAAEAAQAAwADAAMA
AwAFAAUABwAIAAkACQAJAAkACAAIAAgACAAGAAcACAAJAAgABwAFAAQABQAGAAYABgAF
AAQAAgAAAP///v/9//z/+//7//r/+v/8//z//P/9//3/+//7//z/+v/7//v/+/////3/
+P/4//r/+v/6//7/AwANABcAIQAvAEUAWgBxAIEAiACMAIEAbQBYAEMAJwAOAP7/8v/s
/+z/8v/v/+b/3//f/93/2f/Y/9j/2v/Z/9f/1f/T/9X/1v/S/9H/1v/R/8f/yP/M/87/
zf/R/9T/1//Y/9v/3//i/+f/6f/o/+z/9P/3//H/8v/6//z//f8AAP7//v/////////+
//3//f/8//v/+//9//3//v/+//7/AAD+//7/AAD9/wEAAQABAAEA///+//3//P/9//7/
//8AAAAA/////wEAAQAAAAAAAQD/////AgACAAMAAgACAAMAAQACAAIAAgAEAAUABwAI
AAkACAAHAAYACQAJAAoACgAJAAoADAAOABAAEQARABEAFAAWABYAGAAZABkAGQAcAB4A
HwAgACMAJAAmACgAKQApACoAKgArAC0ALwAvACwAMAAyADIAMQAvAC4ALgAuAC4ALAAr
ACoAKgAnACQAIgAfAB0AGgAZABgAFwAWABUAFQAUABEADwANAAsACAAGAAgABwAHAAYA
BQAEAAMAAwADAAMAAwABAAEAAQABAAEA/v/+//3//f///////////////////////f/9
//3//f/+//7////////////+//7/AQACAAIAAgD///7//f/9///////+//7/AQABAAEA
AQD+//7//v8AAAAAAAAAAAAAAQABAAAA//8BAAEAAgACAAMAAwADAAIAAgADAAMAAwAF
AAYABgAFAAQAAwACAAEAAwADAAIAAgACAAQAAgACAAUABQAEAAQABAABAAQABAADAAIA
AQD///7/AgADAAMAAQABAAEA//8BAP///v/+/wEAAQABAAEA/////wIAAgABAAEAAAAA
AAIAAwADAAMAAQABAAEAAQAEAAQABAAEAAIAAgABAP////8CAAQABAACAAIAAAAAAAIA
AwADAAMAAAAAAAEAAgAEAAEAAQAEAAIAAQABAAEAAQACAAAAAAAAAAAAAAAAAAAAAAAB
AAIAAwAEAAMAAgABAAAAAQACAAIAAwADAAMABAAEAAMAAQAAAAAAAQACAAMABAAEAAMA
AgAAAAEAAwAGAAcABQAFAAYABgAHAAcACAAIAAcABgAFAAUABQAFAAUABQAGAAkACwAN
AAsACwALAAwADAAMAAwACQAJAAkACQAJAAkACAAIAAgACAAHAAYABgAGAAUABAADAAIA
AQAAAP//AQAAAAAAAAAAAAAAAQABAP////8AAAAA//////////8BAAIAAgAAAAAAAAAA
AAcAFQAfACMALQBFAFwAawB5AIQAggBxAF0ATAA3AB8ADgD8//D/8P/y//D/7//s/+f/
5f/j/+P/4v/e/97/4//j/9//3f/h/+D/3v/d/9r/1//Z/9r/1v/W/93/3//e/+P/4v/j
/+f/5P/n/+//9P/2//r//f/9//r//P/9////AwACAAAAAQABAAEAAwADAAQABAADAAMA
BQAFAAIAAgACAAQAAwAEAAcABQAFAAUABQAFAAQABAAEAAQABgAGAAYABgAIAAcABwAJ
AAcABgAGAAcABwAHAAoACgALAAoACgALAAsADAAMAAwACwALAAwADAAQABAAEAAQABEA
EQASABIAEgASABMAFAAVABcAGAAZABoAHAAcAB4AHwAfAB8AIgAkACUAJgApACoALAAu
AC8AMQAyADIAMwA1ADcANwA0ADQANgA2ADUANQA0ADQANAA0ADIAMQAwADAALQAqACgA
JQAjACAAHwAfAB0AGwAZABsAGgAXABUAEwARAA4ADAANAA0ADgAOAAsACgAJAAkABwAH
AAcABQAGAAcACAAJAAYABgAFAAUABQAFAAUABQAFAAUABQAFAAcABwAHAAcABgAGAAcA
BwAFAAUABAAEAAcACAAIAAgABgAGAAYABwAJAAkACAAIAAsACwALAAsACgAKAAoADAAM
AAwADAAMAAsACwAKAAkACQAJAAoACgALAAsACwAKAAoACwALAAsACwAMAAwACwALAAsA
CwALAAkACQAIAAgACwAOAA0ADgAMAAsACQAIAAkABwALAAwACgAKAAoACQAHAAoACgAJ
AAkACQAJAAcACwAJAAgACAAJAAkACQAJAAcABwAKAAoACwALAAoACgAIAAkACQAJAAkA
CQAJAAkADAAMAAwADAALAAoACAAFAAQACAALAAwADAAMAAoACgAJAAkACAAHAAgACAAJ
AAoACgAHAAcACgAKAAkACQAJAAkACAAKAAoACgAKAAwADAAMAAwADAAMAAwADAALAAoA
CQAIAAoACgAKAAoADAAMAAwADAAKAAoACQAJAAsACwAMAAwACgAJAAkACgALAAwADQAO
AA4ADQAMAAoACgALAA0ADQAPAA8AEAAQAA8ADwAQABAAEAAQABAAEQAPAA8ADwAPAA8A
EQASABMAFAAVABYAGAAXABYAFQARABEAEQARABEAEwASABIAEgAQAA8ADgAOAA8ADwAP
AA8ADQALAAkABwAIAAgACQAKAAgACAAJAAkABwAHAAgACAAJAAkACQAJAAsABAAAAAgA
DAAKAAgADQAZACMAKQAxAEEAUgBpAIMAjgCQAI0AgwBuAFUAQQAqABIABAAAAAIAAgD/
//b/6//p/+3/6//o/+r/7P/r/+X/5f/n/+f/5v/k/+P/4v/f/9//4P/g/97/3f/f/+L/
5f/s/+//8f/0//n/9//2//z/AgADAAMACAAMAAoACwAOAAwACgALAAsACwAMAA0ADwAQ
AA4ADQAOAA0ADQAOAA8AEgAPAA4ADwALAA8ADwAPAA8AEgASABIAEgAQABAAEAAQABAA
DwAPABEAEQAQABAAEQAPAA8AEgASABIAEgATABUAFQAWABYAFgAXABcAGAAYABoAGgAa
ABoAGQAZABoAGgAbABwAHgAgACIAIwAjACMAJgAoACgAKgAqACkAKAAqAC4ALwAwADMA
NAA2ADgAOQA5ADoAOgA7AD8AQQBBAD4AQABCAEIAQQBBAEAAQABAAEIAQAA/AD4APgA7
ADgANgA2ADUAMwAzADAALQAqACcAJwAmACMAIQAhACEAIAAgAB4AHQAdABwAGwAaABkA
GQAXABcAFwAVABUAFQAVABUAFQAWABYAFwAXABcAFwAXABUAFQAVABUAFQAVABUAFQAW
ABYAFwAXABUAFQAUABQAFwAYABgAGAAWABYAFgAXABcAFwAWABYAGQAZABkAGQAYABgA
GAAaABoAGgAaABoAGwAbABoAGQAZABkAGgAaABkAGQAZABgAGgAbABsAGwAZABoAGgAZ
ABoAGwAcAB0AGwAbABoAGgAaABwAGgAaAB0AHQAcABwAHAAZABwAHAAaABoAGgAZABkA
HAAcABsAHQAdAB0AGwAdABsAGgAaABsAGwAbABsAGQAZABwAHAAdAB0AHAAcAB4AHwAf
AB8AHgAdABwAGwAcABwAHAAcAB0AHgAeAB0AGQAcAB4AHgAgACAAHgAeAB4AHwAfAB8A
HQAcABwAHAAdABsAHAAgACAAHwAfAB8AHwAiACAAIAAgACAAHgAeAB4AHgAgACAAIAAg
ACAAIAAgACAAHgAeAB4AHgAeAB8AIAAhACIAIgAiACEAIQAiACIAIgAiACIAIwAjACMA
IgAiACMAJQAlACUAJQAmACYAJQAlACYAJgAmACYAJAAlACUAJQAmACcAKAArACwALQAt
AC0ALQAuAC4ALgAsACkAKQApACoAKwAsACwAKgAqACoAKQAoACgAKAAnACQAIwAiACEA
IwAjACQAJAAiACIAIgAiACEAIQAfAB8AIQAiACQAJQAjACUAJQAkACIAIgAkACQAJgAr
ADMAOwBDAFEAZQB6AI8AoQCuALQArQCbAIgAdQBhAEoAKgAWABYAGgAWABUAEgALAAcA
CQALAAgABAACAAEAAwAFAAMAAQAEAAgABQAAAAEAAQD4//j/AAABAP//AAAFAAoACwAP
ABIAEQAVABoAHAAgACUAKQAqACYAJgAnACoAKAApACsALAAtAC0ALQAuAC4ALQAtAC8A
LwAqAA==
         </WaveFormData>
      </LeadData>
      <LeadData>
         <LeadByteCountTotal>10000</LeadByteCountTotal>
         <LeadTimeOffset>0</LeadTimeOffset>
         <LeadSampleCountTotal>5000</LeadSampleCountTotal>
         <LeadAmplitudeUnitsPerBit>4.88</LeadAmplitudeUnitsPerBit>
         <LeadAmplitudeUnits>¦ÌV</LeadAmplitudeUnits>
         <LeadHighLimit>2147483647</LeadHighLimit>
         <LeadLowLimit>268435456</LeadLowLimit>
         <LeadID>II</LeadID>
         <LeadOffsetFirstSample>0</LeadOffsetFirstSample>
         <FirstSampleBaseline>0</FirstSampleBaseline>
         <LeadSampleSize>2</LeadSampleSize>
         <LeadOff>FALSE</LeadOff>
         <BaselineSway>FALSE</BaselineSway>
         <ExcessiveACNoise>FALSE</ExcessiveACNoise>
         <MuscleNoise>FALSE</MuscleNoise>
         <LeadDataCRC32>4140598908</LeadDataCRC32>
         <WaveFormData>
+v/6//r/+v/8//z//P/8//z//P/8//z//P/8//z//P/+//7//v/+//3//P/7//r/+v/6
//r/+v/8//z//P/8//z//P/8//z//P/8//z//P/8//v/+//7//v/+//7//v/+f/5//n/
+v/7//z///8BAAEAAAD/////AQAEAAYABwAGAAgABwAGAAkACgAKAAoACwAMAA0ADgAO
AAwACAAGAAcABwAHAAcABwADAAUABQAEAAMAAQABAP7/+//7//r/9//3//j/+P/5//r/
+//8//7//v/8//n/9//1//P/8v/z//L/8v/z//T/9P/0//T/8f/x//L/8v/x//H/8f/x
//P/7v/r/+f/5//r/+//6v/o//D/+f8CABEAJQA2AEYAVABdAGAAVgA7ACUAHwAbABIA
DAAGAAAA/P/1/+3/7v/x/+7/5v/k/+f/6f/p/+n/6f/m/+b/4P/Y/9j/3P/Z/9T/1P/c
/+H/4f/k/+b/6P/w//P/8P/z//X/8P/w//T/9P/0//T/8v/z//T/9f/2//b/9//3//b/
9P/1//X/9v/4//f/9//3//f/9//4//j/+P/4//j/9//1//f/9//3//b/9f/1//b/+P/4
//f/9//3//f/9//3//n/+f/5//n/+//7//z//P/6//r//P/8///////+//7//f/9//7/
/v8BAAIAAwADAAIAAwAEAAQABQAHAAgACQAKAAsACwALAAoADAAOAA4ADwARABIAEwAW
ABcAGAAbABsAGQAZABwAHQAeAB8AHwAfACAAIAAeAB4AHwAfAB4AHwAfAB8AHgAbABkA
GAAYABgAFQAUABMAFAATABMAEwAQAA8ADwAQABIAEAAPAA4ADwANAA0ADQAOAAsABwAG
AAUABgAHAAgABgAGAAUAAwADAAMAAwADAAQAAwACAAIAAwAEAAQABAADAAMAAQABAAEA
AQABAAIAAgACAAIAAgAEAAQAAwADAAMAAwADAAQABAAEAAQAAwAFAAUABQAEAAIAAwAD
AAMAAwADAAMABAAFAAQAAwACAAQABAADAAMAAwADAAMAAwADAAMABAAEAAUABQAFAAUA
AwAEAAQABAAGAAYABgAGAAQABAACAP//AQACAAIAAQADAAQABAADAAEAAQABAAAAAAAA
AAEAAQABAAEAAQABAAMABQADAAEAAQABAAEAAAACAAIAAgABAAIAAgAFAAUAAgABAAEA
AAD//////////wAAAgADAAMAAQABAAIAAgAEAAQABAABAAMABQAFAAQAAgADAAMAAwAE
AAQABAAEAAMAAgACAAMABQACAAAAAgACAAIAAgACAAEAAQABAAIAAwAEAAUAAgABAAAA
AAACAAIABAAFAAYABgAGAAcACAAKAAsACwANABAAEAAQAA4ADgANAAwADwAQABEAEgAW
ABgAGAAaABgAFwAWABUAEgANAA4ADQAMAAsACQAJAAkABwAIAAgACQAJAAoACgAJAAgA
BwAGAAMAAgD///v/+//7//v//P/7//r/+v/7//7//v/+//7/+//7//z//P/9//3//f/9
//f/8P/x//H/9f/7//P/7v/0//z/BQASAB8ALQA8AEwAXgBnAGoAWgA/AC0AJwAhABgA
EAAKAAYAAAD5//P/8P/v/+7/7P/q/+v/7f/x//H/6//o/+j/4v/c/+D/5v/h/+D/5P/i
/9//5//w//L/9v/+////9v/1//f/+P/6//j/+P/8/wAA/P/6//r/+v/6//r/+//7//r/
/f///wAAAgABAP///v/9//3//f/+//7/AAAAAAAA/////wEAAQABAAAA/////wAA/v/+
//3//f8BAAEAAQABAP//////////AQABAAIAAgAAAAAAAgACAAMAAwACAAIABQAFAAYA
BgAFAAYABwAHAAkACwANAA4ADQAPABAAEQASABMAEwATABIAFAAWABYAFwAZABoAGwAe
AB8AIAAjACMAIQAhACQAIwAkACUAJQAmACgAKQAoACcAJwAmACQAJQAlACUAJAAhAB8A
HgAeABwAGQAYABcAGAAXABcAFwAWABUAFQAWABUAEgAQAA4ADgANAA4ADwAOAAsABwAG
AAUABgAHAAgACAAIAAcABQAFAAUABQAFAAYABQAEAAQABAAEAAMAAgAFAAUAAwADAAMA
AwADAAQAAwACAAEAAAADAAQABAAFAAMAAwADAAQACAAIAAgABwAFAAUABQAEAAQABQAF
AAUAAwADAAMABAAEAAQABAAEAAYABgAFAAUAAwADAAMAAwADAAMABAAEAAQABQAGAAcA
BgAGAAUABAAGAAYABgAGAAQABAACAP//AQACAAIAAQABAAIAAgABAAEAAQABAAAAAAAA
AAEAAQD/////////////AQD///3//f/9//3//P/+//7//v/9//7//v8BAAEA/v/9//3/
/P/+////AAABAAAAAAD///3//f/9//7//v8AAAAAAAD9//z//f/8//r//P/9//3//f8A
AAAAAAAAAP///v/+/////f/8//z//f///wEA///9//7//v/+//7//v/8//v/+//7//v/
+//7//v//P/9//7/AAD+//7/AAABAAIAAgACAAMABAAGAAcABwAJAAwADAAMAAsADAAM
AAwADAAMAAwADAAMAAwACgAKAA0ADQANAA0ADQAJAAsACwAIAAcABQAFAAYAAwADAAIA
AAD//////v8AAAAAAAAAAP7//v/8//n/+f/5//n/+v/5//j/+P/5//j/+P/4//j/9//3
//j/+P/5//n/+f/5//f/8P/p/+f/6//v/+//8P/w//T/+f8EABMAIwAyAEQAWABhAGQA
WgBDADMAKwAfABgAEgAIAAIAAgD9//f/+P/3/+7/6P/s/+//6//t/+n/4f/k/+r/6P/k
/+L/4P/d/9j/2v/c/93/3//m/+r/7P/u//H/9P/3//f/9v/0//D/8P/0//j//P/7//r/
+f/4//b/9//3//b/+P/5//n/+v/4//f/9//3//f/9//4//j/+P/4//j/9//4//v//P/9
//n/9//2//b/9//4//j/+f/5//n/+f/5//v/+//7//v//f/9//7//v/9//z//f/8////
///+//7//////wAAAAABAAIAAwADAAYABwAIAAgABgAHAAcABwAKAAsACwALAA4AEAAS
ABIAEgATABMAEwAUABUAFgAZABwAGwAcACAAHgAeAB4AHQAdAB4AHgAcAB4AHwAfAB4A
GwAbABsAGgAbABkAGAAYABgAFQAUABMAFAATABMAEwAQAA8ADwAQAA4ADAALAAoACwAJ
AAkACQAJAAcABAAEAAQABAAEAAQABgAGAAUAAwAAAP///v/9//7//f/8//z//f/+//7/
/v/9//3/+//7//z//f/+/wAAAAAAAAAAAAD+//7//f/9/////////wAAAAAAAAAA//8B
AAEAAQAAAAAAAQABAAEAAQABAAEAAgACAAIAAgACAAIAAgABAAEAAQABAAEAAQADAAMA
BAAEAAIAAQAAAP//AAACAAMABAADAAIAAQAAAAAAAAD+//v///8AAAAA/////wAAAAD/
//////////7/AAAAAAEAAQD/////////////AQD///3//f/9//3//P///wAAAQABAP//
/v8AAP//+//7//z//P/7//v/+//7//v//P/8//v/+//7//z//P/+//7//v/7//v//f/9
//z/+v/7//v/+//8//z//P/8//3//P/8//3/+//6//r/+//5//v/+f/5//v//v/+//7/
/v/+//3//P/7//r//P/8//z//P/6//r/+v/6//r/+v/5//n/+//7//v/+//9//3//f/9
//z//P/8//7/AQACAAIAAgABAAIABAAFAAcABwAKAAoACQAJAAkACAAIAAgACAAIAAgA
CgAKAAgACgALAAsACwALAAkABQAHAAcABgAFAAMAAQAAAP3//f/+//3//f/+//7//v/+
//7//v/+//7//P/7//r/+f/4//b/9f/0//T/9f/2//b/9v/0//P/8//0//b/9f/1//X/
9f/z//D/7f/v/+//7f/r/+7/8v/4/wMADgAbACkAOABKAFwAYwBgAFQAPwArACEAGwAU
AAoABAD+//j/8f/v//D/7//s/+T/5P/r/+n/5f/j/+n/7P/k/9z/3P/g/97/1//Y/9z/
3P/d/+H/5v/o/+7/9P/z//L/9f/3//L/8v/2//T/9P/4//j/9//2//X/9P/2//f/9//2
//X/9f/0//T/9v/1//X/9f/1//X/9v/2//T/9P/0//P/9P/3//j/+f/3//X/9P/0//b/
9v/1//X/9//3//f/9//3//f/9//3//f/9//4//j/+P/4//r/+v/7//v/+v/6//v/+//8
//z//f/+//////8AAAEAAgACAAMABQAGAAcABgAHAAcABwAJAAwADwAQABAAEQARABEA
FAAVABYAGQAZABcAFwAaABsAHAAdAB0AHwAgACAAHgAcAB0AHQAcABkAGQAZABgAGQAX
ABYAFgAYABUAFAATABEADwAOAA0ACwALAAwADgAOAAwACwAKAAcABQAFAAUACQAHAAQA
BAAAAAAAAAAAAAAAAAD///3////////////+//3//P/8//3//v/+//7///////3//f/9
//3//f/+//7//v/+//7//P/8//v/+//9//3//f/+/wAAAAAAAP///////////v/8//3/
/f/9/////////wAAAAAAAAAAAAACAAIAAQABAAEAAQABAAEAAgADAAUABgAHAAcABwAH
AAcACAAIAAgACAAIAAgACAAIAAgABgADAAcACAAIAAcABQAGAAYABQAHAAcABwAGAAgA
CAAJAAkABgAFAAQAAwAFAAcABQADAAcABwAHAAYABAAEAAQAAwACAAIABQAFAAMAAwAE
AAQABQAFAAUABQAFAAYABgAFAAMAAwAEAAQABQAGAAcABQAEAAUABAACAAQABQAFAAUA
BAAEAAQABAADAAIAAgADAAMAAgACAAMABQAHAAUABQAHAAYABAAEAAQABAACAAIAAgAC
AAQABAAEAAQAAgACAAIAAgAEAAQABAAEAAQABAADAAMABQAFAAUABQAEAAMAAgABAAQA
BAAEAAYABwAIAAgACAAJAAoADAANAAsACwAOAA4AEAARABIAEgAQABAAEAAQAA4AEAAQ
AA4ADgAPAA8ADwAQAA8ADAAPAA0ADAALAAkACwAKAAcABwAGAAUABQAGAAQABAAEAAQA
BgAGAAYABAD///7//f/8//7//f/8//z/+//8//z//P/+//3//f/+//7//f/9//3/8//1
//r/9//x//H/8//3//b/9P/6/wcAEgAbACkAOABEAFYAZQBqAGIASwA1ACsAJQAiABwA
EAAGAAIA/f/5//b/9//2//L/8P/v/+3/7//z//X/8P/s/+j/5P/i/+T/4//g/+D/4P/h
/+X/6v/w//T/9P/1//j//f/9//7//P/6//j/+v/+//z/+v/6//r/+v/8//3//f/8//z/
/f/9//7/AAD/////////////AAAAAAAAAAAAAP///f////////8AAP////8AAAEAAgAC
AAMAAwABAP///f/+////AAABAAEAAQACAAIAAQAAAAEAAAACAAMAAwAEAAcABwAIAAgA
CAAIAAgABwAIAAkACgAKAAsADQAOAA8AEAARABEAEQAUABYAGAAYABkAGwAcAB0AHAAd
AB4AIQAhAB8AHwAiACUAJgAnACcAJQAmACYAJAAiACMAIwAiACIAIwAkACQAIQAfAB4A
HgAgAB0AHAAbABwAGwAbABsAFwAVABQAFAAWABQAEwASABEADwAPAA8AEQAPAAwADAAI
AAgACAAIAAoACgAJAAcACQAJAAkACQAGAAUABAAEAAcACAAIAAgACAAHAAQAAwAFAAUA
BQAGAAYABgAGAAYABQAEAAIAAQACAAMABAAGAAYABgAGAAUABgAHAAgACAAGAAcABwAH
AAcABwAHAAgADAAMAAwADAAKAAgABQADAAQABQAGAAcABQAFAAYABgAHAAcABwAHAAcA
CAAIAAgABgAGAAYABgAIAAgABgADAAMABAAEAAMAAQACAAIAAQADAAMAAwACAAQABAAF
AAUABAADAAIAAQABAAMAAQD//wMAAwADAAIABAAEAAQAAwABAAAAAgABAAAAAQADAAQA
AgABAAAA//8BAAIAAgABAP////8AAAAAAgACAAIA/////wEAAQAAAP7/////////AAAA
AAAAAAABAAAAAAABAAAA/v/9//3///8BAP///////wAA/v/+//7//v8AAAAAAAAAAAAA
AAAAAAAA/v/+//7//v///wAAAQACAAAA///+//3//f/9//3//f//////AAAAAP7/AAAB
AAIAAwAEAAYACAAJAAkACAAHAAsADAANAA8ADwAOAA0ADAAOAA4ADgAQAA4ADAAMAA0A
DQANAA0ACwAHAAkACQAIAAgABwAIAAgABAADAAEA//8BAAIAAgACAAAAAAAAAAAAAgAA
AP3//P/5//j/+P/3//j/+P/5//r/+P/4//j/9//3//j/+P/3//f/+f/5//n/+v/z/+v/
6//p/+v/8P/y//b/AQAIABMAJwA2AEQAWgBrAGgAWgBDADMAMQArACAAGAAOAAgABAD/
//v/9v/z/+7/6v/q/+3/7f/r/+//7f/o/+b/4v/g/+D/4v/h/9z/3P/g/+H/4f/i/+b/
7v/y//H/9P/5//n/8v/y//b/9P/w//D/9P/2//b/9v/2//j/+f/5//j/9//3//b/9v/3
//f/+P/5//j/9//3//b/9//4//n/+f/3//n/+f/5//j/9//3//j/+P/4//f/9//3//f/
9//3//j/+f/6//v/+f/5//r/+v/6//r//P/8//v/+//6//r/+f/5//r/+v/+/wAAAgAD
AAIAAwAEAAQAAwAFAAYABwAKAAsACwALAA4AEAASABIAEQATABQAFQAXABkAGwAfAB8A
HQAdACAAHwAgACEAIQAhACIAIgAgACAAIQAhACAAIAAhACIAIgAfAB0AHAAcABwAGQAY
ABcAGAAXABcAFwASABEAEQASABIAEAAPAA4ADQALAAsACwANAAsACAAIAAYABgAGAAYA
BAAEAAMAAQADAAMAAwADAAIAAQAAAAAAAQACAAIAAgABAAEA/////wEAAQABAAIAAAAA
AAAAAAABAAIAAgADAAMAAwADAAQABgAGAAYABQADAAMAAwACAAQABQAFAAUABQAFAAUA
BgAIAAgACAAIAAYABgAFAAUABwAHAAcABwAGAAUABQAEAAQABQAGAAcABQAGAAYABgAE
AAQABAAEAAUABgAFAAMAAwAEAAQAAwADAAQABAADAAMAAwADAAIAAgACAAMAAwADAAMA
AwADAAMABQADAAEAAwADAAMAAgACAAIAAgABAP7//v8BAAEA/////wAAAAAAAAEAAgAD
AAIAAgABAP///f/9//7//v///wAAAQD///z//f/8//r/+//9//7///8AAAAAAAAAAP3/
/P/8//3//f/8//z//f///wEA/////wEAAgD///7//f/8//7//v/+//7//v/+//7//v/+
//7//v/+//z//P/8//z//P/8//z//P/9//3//f/9//3//f/9//3/+//7//z//P/8//7/
//8AAAAAAAABAAIABgAHAAcABwAKAAoACgALAAwADAAMAAwADAAMAAwADgAOAAwADAAN
AA0ADQANAAsACQALAAsACgAHAAUABQAEAAEAAQAAAP///f/+//7//v8AAAAAAAAAAP7/
/P/5//j/+f/4//j/9//0//T/9f/2//b/9v/2//X/9//4//j/9//3//n/9//3//T/8f/v
/+3/8f/z//D/8P/0//v/BgATACMANABEAFIAYwBsAGoAVwA5ACsAJwAeABYADgACAPz/
+f/1//L/7f/o/+j/6v/p/+f/5//p/+v/7P/m/9z/3v/k/+D/2//c/+D/3v/b/+H/6v/s
/+7/8v/3//b/8//z//T/+P/4//j/9v/2//j/+P/4//j/+P/6//v/+//6//j/+f/5//r/
+P/3//f/9//4//n/+//8//r/+v/6//n/+f/7//v/+//6//n/+f/6//r/+v/5//n/+//7
//v/+//9//3//f/9//z/+//7//r//P/8//7//v/9//3//P/8//7///8BAAIAAQACAAMA
AwAEAAUABgAGAAkACwAMAA0ADAANAA0ADQAQABIAFAAUABUAFwAYABkAGgAbABwAHwAj
ACEAIQAkACQAJAAkACMAJAAmACcAJgAoACkAKQAoACYAJQAkACIAIgAhACEAIgAgAB0A
HAAbABoAGQAZABkAFgAVABUAFgAUABIAEQAQAA8ADQANAA0ADQALAAgACAAIAAgACAAI
AAgACAAHAAUABQAFAAUABQAEAAMAAgACAAMABAAEAAQABQAFAAMAAwABAAEAAQACAAQA
BAAEAAQAAgACAAEAAQABAAEAAQACAAQABAAEAAMABQAFAAUABAACAAMAAwADAAMAAwAD
AAQABgAGAAYABgAIAAgABwAHAAYABQAEAAMABQAFAAYABgADAAMAAwADAAUABgAGAAYA
BgAGAAYABgAEAAQAAgD//wIABAAFAAUAAwAEAAQAAwADAAMAAwACAAIAAgADAAMABQAF
AAUABQADAAUAAwABAAUABQAFAAQABAAEAAQAAwAEAAQABwAHAAMAAwAEAAQAAQABAAEA
AQADAAQABAADAAEAAQACAAIAAAAAAAAA/f/+/wEAAgACAAAAAQABAAEABAAEAAQABAAB
AAAAAAABAAIAAgADAAUABAAFAAIAAQAHAAYAAwACAAEAAAACAAIAAgACAAIAAgACAAIA
BAAEAAQABAADAAIAAQAAAAIAAgACAAIAAgACAAIAAQABAAEAAQABAAMAAwADAAMAAQAC
AAIAAgAFAAcACQAKAAcABwAHAAgACgALAAwAEAAQABAAEQASABIAEgASABIAEgASABQA
FAASABIAEwATABMAEwARAA0ADQANAAwACwALAAsACgAHAAUABAADAAMABgAGAAYABgAE
AAQABAAEAAIA///+//3//P/8//v/+v/7//3///8AAP///v/8//v/+v/6//n/+f/7//f/
9f/0//P/8//1//f/9//2//b//P8FABIAIQAxAD4ATgBgAGkAaABYAD8ALQAjAB0AFgAM
AAQAAgAAAPn/9f/y/+v/5v/o/+z/7f/r/+v/7//v/+r/5P/g/+D/5v/g/9f/2P/g/+L/
4f/n//D/8v/0//b/+f/6//n/9//y//T/+P/4//T/9v/8//z//P/8//z/+v/7//v/+v/4
//n/+f/6//z/+//7//v//f/9//7//v/8//z//P/7//v//f/9//3/+v/5//n/+v/7//z/
/P/9//3//f/9//3/+//7//v/+//5//n/+v/6//3//v8BAAIAAgABAP///v8BAAEAAgAC
AAEAAgADAAMABAAFAAYABgAJAAsADAANAA4ADwAPAA8ADgAQABIAEgAUABcAGQAbABoA
GwAcAB8AIQAfAB8AIgAjACQAJQAlACYAKAApACgAJgAnACcAJgAjACMAIwAiACMAIQAg
ACAAIAAdABwAGwAYABcAFwAXABYAFQAVABYAFQASABAADgAPAA0ADQANAA0ACwAIAAgA
BwAIAAkACgAKAAoACQAHAAQAAwACAAEAAQABAAEAAgADAAQABAAEAAUABQADAAMAAQAB
AAEAAgACAAIAAgACAAMABAAEAAUABQAFAAUABgAEAAIAAAD9/wAAAQACAAIAAgADAAMA
AwADAAMAAwAEAAMAAgABAAAAAQACAAIAAwAFAAUABQAFAAMAAwAEAAQABAAFAAYABwAF
AAYABgAGAAQABAAEAAQABQAGAAUAAwADAAQABAADAAMABAAEAAMAAQABAAEAAAACAAIA
AwADAAMAAwADAAMAAgADAAAA/f8BAAEAAQAAAP7//v/+//3//v/+/wEAAQD/////AAAA
AP////////////8AAAAA////////AAAAAAAAAAAAAP3//f///////v/8//3//f/9/wAA
AAAAAAAAAQAAAAAAAQD///7//v//////AQD//////f/+/wAAAAAAAAAA/v/+//7//v8A
AAAAAAAAAAAAAAAAAAAA/v/+//3//f/+////AAABAAAA///+//3//v/+//7/AAADAAQA
BAAEAAUABgAIAAkACwALAA4ADgAOAA8AEAAQAA4ADAAKAAgACQAMAA0ADAAOAA8ADwAP
AA8ADQAJAAsACwAKAAkABwAGAAQAAAD//wAA/////wAAAgACAAIAAgACAAIAAgAAAPv/
+v/5//j/+P/3//b/9v/5//r/+v/6//r/+f/5//r/+P/3//f/9//3//X/8v/t/+v/7f/t
/+3/9P/4//b///8QAB0AKQA8AFIAYABnAGQAVgA9ACsAKwApABwADgAGAAYABAADAP3/
+P/1//T/7P/o/+3/8//z/+//6//q/+b/5P/k/+L/4v/h/+D/4v/i/+X/6f/q/+7/7P/w
//f/+P/3//n/9v/2//r//P/6//b/9v/5//r/+//8//n/+f/4//b/9//5//r//P/6//n/
+f/5//v/+//8//z//v/+//7//f/8//3//P/7//3//f/+/wAA///+//z/+///////////
/////////////////wAAAAAAAAAAAgACAAUABQAEAAQAAwADAAQABAAHAAgACQAJAAgA
CQAKAAoACQALAAwADQAQABEAEQARABIAFAAWABYAGQAbABwAHQAdAB0AHQAfACIAIQAi
ACYAJwAoACkAKQArACwALAAqACgAKQApACgAJQAlACUAJAAkACMAIwAkACMAHwAdABsA
HAAbABsAGwAaABkAGQAaABwAGgAZABgAFgATABIAEQAVABMAEAAQAA8AEAARABIADwAO
AAwACQALAAsACwALAAwACwAKAAoACQAKAAoACgALAAsACQAJAAsACwALAAwACgAKAAoA
CgAKAAoACQAJAAsACwALAAwADAAMAAwACwAMAA0ADgAOAA0ADQAMAAsADAANAA4AEAAP
AA4ADQAMAAwADAALAAsADQANAA0ADQANAA0ADgAOAA4ADwAQABEADgAOAA0ADAAKAAoA
CgAKAAwADAAKAAcACwAMAAwACwAKAAoACQAHAAcABwAHAAYACAAIAAkACQAJAAkACQAJ
AAcACQAHAAUABwAHAAcABgAGAAYABgAFAAYABgAJAAkABwAHAAgACAAGAAUABAADAAUA
BgAGAAUABwAHAAgACAAGAAYABgADAAQABwAIAAgABgAHAAcABwAGAAYABgAGAAUABAAE
AAUABwAGAAYABwAFAAcABQAFAAUABgAEAAQABAAEAAYABgAGAAYACAAIAAgACAAGAAYA
BgAGAAYABgAGAAYACAAIAAgACAAGAAYABQAFAAUABQAFAAUABwAHAAcABwAKAAoACgAM
AAwADAALAAoACwAMAA4ADwARABEAFAAUABYAFwAYABgAFgAWABYAFgAUABYAFgAUABUA
FwAYABkAGQAXABMAFQAVABQAEwARABAADgAKAAkACAAHAAcACAAKAAoACgAKAAwADAAM
AAoABQAEAAMAAgADAAMAAwAEAAQABAADAAIAAgABAAEAAgAEAAMAAwADAAUA///6//3/
+//3//f/+f/6//j//P8FABQAHwAxAEYAUABcAGsAdgBwAFsARQA5AC8AKAAiABoAEAAK
AAMA/f/6//v/+P/y//L/8//1//X/9f/3//b/8v/w/+7/7v/s/+n/5v/o/+r/6//t//T/
+P/8/wAAAQACAAUAAQD+/wAAAgD+//r/AAAGAAQABAAEAAQABAAFAAUABAAGAAcABwAI
AAgABwAHAAcABwAHAAgACAAGAAYABgAFAAcACQAJAAkACgAJAAkACgAIAAgABwAHAAkA
CQAJAAkACwALAAsACwAJAAkACgAKAAoACgAMAAwADwAPAA4ADgANAA0ADgAOAA8AEAAR
ABEAFAAVABYAFgAVABcAGAAZABwAHQAdAB0AIAAiACQAJAAjACUAJgAnACkAKwAtADEA
MgAvAC4AMAA0ADYAOAA5ADcAOAA4ADYAOAA5ADkAOAA5ADkAOQA4ADUAMwAyADIANAAx
ADAALwAsACsAKwArACoAKQApACoALAAqACkAKAAnACUAJQAlACYAIwAfAB4AHgAeAB4A
HgAeAB4AHQAbABsAGwAbABsAHAAbABoAGgAZABoAGgAaABsAGwAZABkAGwAbABsAHAAa
ABoAGgAaABoAGgAZABkAGgAbABwAHgAeAB4AHgAdABsAGwAbABoAGwAdAB4AHwAfAB8A
HwAgACEAIAAfAB4AHgAeAB0AHQAdAB0AHQAdAB8AHwAgACAAHwAfAB8AHwAdAB4AHgAe
AB4AHgAeAB4AIAAgAB4AGwAfACAAIAAfAB0AHgAeAB0AHQAdAB0AHAAeAB4AHwAfAB0A
HQAdAB0AGwAdABsAGQAdAB0AHQAcABwAHAAcABsAGgAaAB0AHQAdAB0AHgAeABsAGwAb
ABsAGwAcABwAGwAdAB0AHgAeABwAHAAcABkAGwAdAB0AHAAcAB0AHQAdAB8AIAAhACIA
IAAeAB0AHQAdABwAHAAdAB0AHwAdAB0AIQAkACEAIAAfAB4AHAAcABwAHAAeAB4AHgAe
ABwAHAAcABwAHgAeAB4AHgAfAB8AHwAfAB8AHwAfAB8AHwAfACAAIAAeACAAIQAiACQA
JAAlACYAKAApACkAKQAsACwALAAtAC4ALgAuAC4ALAAsACwALgAwAC4ALgAvAC8ALwAv
AC0AKwAtAC0ALAAqACcAJgAkACIAIwAjACMAIwAkACQAJAAkACQAJAAkACIAIAAdABwA
HAAcAB0AHQAcABwAHQAeABwAHAAcABsAHAAeAB8AHwAbABsAGwAbABgAFwAVABMAEwAX
ABgAGAAaACUAMgA9AE0AXABoAHwAiwCQAIgAdQBhAFUARQA4ADQALgAmACQAIwAfABwA
GwAYABQADgAPABEAEQARABEAEAAOABAADAAGAAYAAwD8/wIADAANAAsADgAWABgAGAAb
ACAAIQAfAB4AHgAiACQAIAAiACYAJAAkACQAJAAkACUAJQAkACQAJQAlACYAJwAnACgA
KQAjAA==
         </WaveFormData>
      </LeadData>
      <LeadData>
         <LeadByteCountTotal>10000</LeadByteCountTotal>
         <LeadTimeOffset>0</LeadTimeOffset>
         <LeadSampleCountTotal>5000</LeadSampleCountTotal>
         <LeadAmplitudeUnitsPerBit>4.88</LeadAmplitudeUnitsPerBit>
         <LeadAmplitudeUnits>¦ÌV</LeadAmplitudeUnits>
         <LeadHighLimit>2147483647</LeadHighLimit>
         <LeadLowLimit>268435456</LeadLowLimit>
         <LeadID>V1</LeadID>
         <LeadOffsetFirstSample>0</LeadOffsetFirstSample>
         <FirstSampleBaseline>0</FirstSampleBaseline>
         <LeadSampleSize>2</LeadSampleSize>
         <LeadOff>FALSE</LeadOff>
         <BaselineSway>FALSE</BaselineSway>
         <ExcessiveACNoise>FALSE</ExcessiveACNoise>
         <MuscleNoise>FALSE</MuscleNoise>
         <LeadDataCRC32>4012416245</LeadDataCRC32>
         <WaveFormData>
/v/+//7//v/8//z//P/8//z//P/8//z//v/+//7//v/8//z//P/8//7//v/+//7//v/+
//7//v/+//7//v/+//7//v/+//7//v/+//7//v/8//z//P/8//7//v/+//7//v/+//7/
/v/8//3//f/9//7//v//////AwADAAMAAwACAAIAAQABAAEAAQD//////f/9//v/+v/5
//n/+f/4//f/9//2//b/9f/z//P/8//x//H/8f/v/+//8P/y//T/8//z//X/9f/3//n/
+v/7//r/+//8//z//P/8//z//P/8//z//P/8//z//f/9//z//P/8//3//f/9//3//v/+
/wAAAQAFAAcACwASABYAGgAgACcALAAtAC0AJgAfABYADgANAA8ADQAKAAIA+//4//r/
+////wMACQAVACQAMAA5AEEASQBTAF4AaAByAHsAfwCAAIQAiACJAIkAiwCGAIIAfwB5
AHAAaQBgAFUATABDADcAKwAjABsAFAAQAA0ACwAIAAYABAACAAAA///+//7//v/+//3/
/P/8//v/+//7//v/+//7//v/+v/6//r/+v/6//n/+f/5//n/+f/4//j/+P/3//f/9//3
//f/9v/2//b/9f/1//X/9f/1//X/9f/z//P/8v/x//H/8f/x//L/8f/w//D/7v/u/+z/
7P/r/+v/6//q/+v/6v/q/+j/5P/k/+P/4v/h/+D/3v/d/9v/2f/Y/9b/0//R/8//z//Q
/87/zf/L/8r/yf/I/8b/xP/B/8H/wf/A/8D/v/+//7//wP/B/8L/w//D/8X/yP/K/8z/
zv/Q/9T/1v/Z/93/4v/l/+f/6v/t/+7/8P/z//X/9v/3//j/+v/8//3//v////////8A
AAIAAgADAAMAAwADAAMAAwADAAQABAAEAAYABgAGAAYABAAEAAQABAAEAAQABAAEAAYA
BgAGAAcABQAFAAUABQAHAAgACAAHAAUABQAFAAUABQAFAAUABQAFAAUABQAFAAcABwAF
AAUAAwAEAAQABAAEAAQAAwADAAUABAAEAAUAAwAEAAQAAwAFAAUAAwADAAQABAAEAAQA
AgACAAIAAgAEAAQABAAEAAIAAgACAAIAAgACAAIAAgACAAIAAgACAAIAAgACAAIAAgAC
AAIAAgACAAIAAgABAAEAAgACAAIAAgACAAIAAgACAAIAAgACAAIAAgACAAIAAgABAAEA
AgACAAEAAQACAAIAAgACAAIAAgACAAIAAgACAAIAAgACAAIAAgACAAIAAgACAAIAAQAB
AAEAAQABAAIAAgACAAIAAgACAAIAAAAAAAAAAAAAAAAAAAAAAAIAAgACAAIAAgACAAIA
AgACAAMAAwADAAYABgAHAAcACQAJAAkACQAIAAgABwAHAAcABwAFAAUABAAFAAQABAAB
AAEAAQAAAPv/+//6//r/+f/3//f/9//1//X/9f/z//T/9v/5//z//f/9//////8AAAEA
AQABAAAAAQACAAIAAgACAAIAAgACAAIAAgACAAIAAwADAAIAAgACAAMAAwADAAMABAAE
AAQABQALABEAFwAaABoAHgAoAC8AMgA1ADUALgAjABoAFAATABUAFQASAAwAAwACAAQA
BwANABMAGQAjADQAPgBHAFEAWwBnAHIAfACGAI0AkQCQAJQAmACXAJUAkwCQAI4AhwB/
AHQAaQBiAFcATgBFADkAKwAhAB0AGAAUABEADwAOAAwACAAGAAQAAwACAAIAAgACAAEA
AAAAAP////8BAAEAAQABAP///v/+//7//v/+//3//f/9//3//f/8//z//P/7//v/+//7
//v/+v/8//z/+//7//n/+f/5//n/+//5//n/+P/3//f/9//3//b/9f/0//T/9P/0//L/
8v/x//H/8f/w/+//7v/u/+z/6v/q/+n/6P/n/+b/5P/j/+P/4f/g/97/3f/b/9n/2f/X
/9T/0v/P/83/zf/N/8z/yv/H/8f/x//I/8j/x//H/8X/xv/H/8j/y//L/83/0P/U/9b/
2P/a/9r/3P/f/+P/5v/p/+v/7v/v//D/8v/1//n/+v/7//z//v8AAAEAAgADAAMAAwAE
AAQABAAFAAUAAwADAAMAAwADAAQABAAEAAQABAAEAAQABAAEAAQABAAEAAQABAAEAAQA
BAAEAAUABQAFAAUABQAFAAYABgAFAAcABwAHAAcABwAHAAcABwAFAAUABQAFAAUABQAD
AAMABQAGAAYABgAEAAQAAwADAAUABAAEAAUAAwAEAAQAAwADAAMAAQABAAQABAAEAAQA
BAAEAAQABAAEAAQABAAEAAIAAgACAAIAAgACAAIAAgACAAIAAgACAAAAAAAAAAAAAgAC
AAIAAgACAAIAAgABAAEAAgACAAIAAAAAAAAAAAAAAAAAAAAAAAIAAgACAAIAAAD/////
AAAAAP////8AAAIAAgACAAIAAAAAAAAAAAACAAIAAgACAAAAAAAAAAAAAAAAAAAA//8B
AAEAAQABAAEAAAD///7/AAAAAAAAAAAAAAIAAAD+/wAAAAAAAAAAAAAAAAAAAAAAAAAA
AAAAAAAAAAAAAAAAAAAAAAEAAQABAAQABAAFAAUABQAFAAUABQAGAAYABQAFAAUABQAD
AAMA//////3//P/9//3//f/8//n/+f/4//j/9//1//X/9f/1//X/9f/z//P/9P/2//j/
+f/5//v/+//6//v/+//7//z//f/+//7/AAAAAAAAAAAAAAAAAAAAAAAAAQABAAAAAAAA
AAEAAQD/////AAAAAAQABQAHAAsADwAUABgAHAAiACkALgAxADMAKgAfABYADgALAA8A
EQAOAAgA///4//r/+////wcADQAXACQAMgA7AEEASwBVAF4AaAByAHsAfwCCAIQAhgCH
AIsAiwCIAIYAhQB/AHoAbwBmAFsAUgBJAD8ANQAtACUAHAAYABEADQAKAAoACgAGAAQA
AwACAAIAAgACAAEAAAAAAP///////////////////v/+//7//v/+//3//f/9//3//f/8
//z//P/7//v//f/9//3//P/6//r/+f/5//v/+//7//v/+f/3//f/9v/1//X/9f/1//T/
8//y//L/8P/w/+7/7v/v/+//7//u/+3/7P/s/+r/6P/o/+f/5v/l/+T/4v/h/93/2//a
/9j/2f/X/9X/1f/U/9L/0f/P/8z/y//K/8j/yP/F/8X/xf/C/8L/wf/B/8H/wv/D/8T/
x//H/8n/zP/M/87/0P/S/9b/2P/b/9//4v/l/+f/6v/t/+7/8P/z//X/9v/3//j//P/+
////AAABAAEAAQACAAIAAgADAAMABQAFAAUABQADAAQABAAEAAQABAAEAAQABgAGAAYA
BgAEAAQABAAEAAYABgAGAAcABwAHAAcABwAFAAYABgAFAAcABwAHAAcABQAFAAUABQAF
AAUABQAFAAUABQADAAMAAwAEAAQABAAEAAQAAwADAAMAAgACAAMAAwAEAAQAAwAFAAUA
AwADAAIAAgACAAIAAgACAAIAAgACAAIAAgACAAIAAgACAAIAAgACAAIAAgACAAIAAgAC
AAIAAgACAAIAAgACAAIAAgAEAAQABAADAAEAAgACAAIAAAAAAAAAAAACAAIAAgACAAIA
AgACAAIAAgABAAEAAgACAAEAAQACAAIAAgACAAIAAgACAAIAAgACAAIAAgACAAIAAgAC
AAIAAgACAAIAAQABAAEAAQABAAQABAAEAAQAAgACAAIAAgACAAIAAgACAAEAAgAEAAQA
BAAEAAIAAgACAAIAAgACAAIAAgAEAAQABAAEAAQABAAEAAQAAgACAAIAAgACAAIAAgAC
AAIAAgADAAMABQAGAAYABwAFAAcABwAHAAcACAAIAAcABwAHAAcABQAFAAMAAwABAP7/
/f/9//3//v/7//v/+v/6//n/9//3//f/9//3//f/9f/1//b/+P/6//v/+//9//3//v//
//////8AAAEAAgACAAIAAgACAAIAAgACAAIAAgACAAMAAwACAAIAAgADAAMAAwADAAQA
BAAEAAcACwAPABMAFgAWABwAJAAtADIANQAxACwAIwAaABIADwARABMAEgAKAP///v8A
AAUACQANABMAHwAuADgAQQBLAFUAXwBqAHYAfgCFAIkAjACOAJAAkQCRAI0AiACGAIMA
fQB2AGsAYgBZAE4AQwA3AC8AJwAfABgAFgATAA0ADAAMAAoABgAEAAMAAgAEAAQABAAD
AAIAAgABAAEAAwADAAMAAwACAAAA///+//7//v/9//3//f/9//3//P/8//z/+//7//v/
+//7//r//P/8//v/+//7//v/+//7//v/+f/5//j/9//3//f/9//4//f/9v/2//X/9P/x
//D/7//v/+//7v/t/+z/7P/q/+j/6P/n/+b/5//m/+T/4//f/93/3P/a/9n/1//V/9X/
1P/S/9H/z//M/8v/yv/I/8r/x//H/8f/xv/G/8X/xf/F/8b/x//I/8v/y//N/9D/0f/S
/9P/1P/Y/9r/3f/h/+L/5f/n/+r/7//w//L/9f/5//r/+//8//z//v///wAAAwADAAMA
BAAEAAQABQAFAAMAAwADAAMABQAGAAYABgAEAAQABAAEAAQABAAEAAQABAAEAAQABAAE
AAQABAAFAAMAAwADAAMAAwAEAAQAAwADAAMAAwADAAUABQAFAAUAAwADAAMAAwAEAAUA
BAAFAAQABAADAAIABAAEAAMAAwABAAAAAAABAAEAAgACAAEAAQABAP////8CAAIAAgAC
AAIAAgACAAIABAAEAAQABAADAAIAAQAAAAIAAgACAAIAAgACAAIAAgACAAIAAgACAAAA
AAAAAAAAAAAAAAAA/////wAAAAAAAAAAAAAAAAAAAAAAAAAAAAAAAAAAAAAAAAIAAQAB
AAIAAAD/////AAD+//7//v/+//7//v/+//7/AAAAAAAAAAD+//7//v/+/wAAAAAAAP//
/f/9//3//f8AAAAAAAAAAAAAAAAAAAAA/v/+//7//v///wAA/v/+//7//v/+//7//v/+
//7//v/+//7//v/+//7//v8AAAAAAAAAAP7//v/+//7//v/+//7//v/+//7//v/+//7/
/v//////AQACAAIAAwABAAMAAwADAAMABAAEAAMABQAFAAUAAwABAP/////9//7//f/9
//3/+v/3//f/9v/2//X/8//z//P/8//z//P/8f/x//L/9P/2//f/9//5//n/+v/7//v/
/f/+////AAD+//7//v/+//7//v/+//7/AAAAAAEAAQAAAAAAAAABAP///////wAA/v8C
AAUABwAJAA0AEgAYABwAHgAlAC4AMQAvACgAHwAYABIADQANAA8ADgAIAP3/+P/6//3/
AQAFAAsAFQAkADAAOQA/AEkAVQBgAGYAcAB7AIEAggCCAIYAhwCHAIcAiACIAIUAgQB6
AHEAZABZAFAARwA9ADMAKQAhABoAFAARAA0ACgAKAAgABAACAAEAAAD+//7//v/9//7/
/v/9//3//f/9//3//f/7//r/+v/6//z//P/7//v/+//7//v/+v/6//r/+f/5//n/+f/5
//j/+P/4//f/9//3//f/9//3//f/9f/1//T/8//z//P/8//y//H/8P/w//D/8P/u/+7/
7f/t/+3/7P/r/+r/6v/o/+b/5v/l/+T/4//i/+D/3//d/9v/2v/Y/9f/1f/T/9P/0P/O
/83/y//J/8n/yf/I/8j/xf/F/8X/wv/C/8H/wf/B/8L/w//E/8P/w//F/8j/zP/O/9D/
0v/U/9b/2f/d/97/4f/j/+b/6f/q/+z/7//z//T/9f/2//j/+v/7//z/////////AAAA
AAAAAQABAAEAAQABAAEAAQACAAIAAgACAAIAAgACAAAAAAAAAAAAAgACAAIAAgAAAAAA
AAABAAMAAwADAAMAAQACAAIAAQABAAEAAQABAAEAAQABAAEAAQABAAEAAQABAAEA////
//3//v/+//7/AAAAAP////8BAAAAAAABAP//AAAAAP//AQABAP/////+//7//v/+/wAA
AAAAAAAA/v/+//7//v8AAAAAAAAAAAAAAAAAAAAA/v/+//7//v8AAAAAAAAAAAAAAAAA
AAAAAAAAAAAA///9//7//v/+/wAAAAAAAAAAAAAAAAAAAAD+//7//v/+//////8AAAIA
AQD///7//v/+//7//v/+/wAAAAAAAAAA/v/+//7//v/+//7//v/+//7//v/+//3/+//7
//v/+//+//7//v/+//7//v/+//7/AAAAAAAAAAD9//z//v/+//7//v/+//7//v/+//z/
/P/8//z//P/8//z//P/8//z//P/8//r/+v/6//r//P/8//z//P/8//z//P/8//3//f/9
//7//v//////AQABAAEAAQACAAIAAQABAAEA///9//3/+//9//v/+v/5//n/+f/4//X/
9f/0//T/8//z//P/8//z//H/8f/v/+//8P/y//T/9f/3//n/+f/6//r/+f/4//j/+//8
//z//P/8//z//P/8//z//P/8//z/+//7//r/+v/8//3//f/9//3/AAACAAQABQAHAAcA
CwAOABIAFgAcACUALgAxAC8AJgAfABgAEgALAAsADQAKAP7/8f/u//D/7//1//3/BQAN
AB4AKAAvADkAQQBLAFYAYABqAHUAeQB4AHwAgACBAIMAgQCAAIAAfwB7AHQAaQBeAFMA
SgBBADkALwAnAB0AFgAQAA0ACQAIAAgABgAEAAIAAQAAAP///v/9//v/+v/6//n/+f/7
//v/+//7//v/+v/6//r/+v/6//n/+f/5//n/+f/4//j/+P/3//f/9//3//f/9v/2//b/
9f/1//X/9f/1//X/8//x//H/8P/x//H/8f/x//D/7//u/+7/7v/u/+z/7P/p/+n/6f/o
/+f/5v/m/+T/4//k/+T/5P/h/+D/3v/d/93/2//a/9j/1f/T/9H/0f/O/8z/y//J/8j/
x//G/8T/wv+//7//v/++/77/vf+9/7//wP/B/8L/wv/B/8L/xP/G/8j/yv/M/8//0v/W
/9v/3v/h/+P/5v/r/+z/7v/x//P/9P/1//b/+P/6//v//P/9//3//f/+//7//v//////
/////////////wAAAAAAAAIAAgACAAIAAgACAAIAAgAAAAAAAAAAAAIAAgACAAMAAQAB
AAEAAQADAAQABAADAAMAAwADAAMAAwADAAMAAwABAAEAAQABAAEAAQD///////8AAAAA
AAAAAAAA/////////v/+//////8AAAAA/////////f/9//7//v/+//7//v/+//7//v/+
//7//v/+//7//v/+//7//v/+//7//v8AAAAAAAAAAAAAAAAAAAAA/v/+//7//v8AAAAA
AAD///3//v/+//7//v/+//7//v/+//7//v/+//7//v/+//7//v/9//3//v8AAP////8A
AAAAAAAAAAAAAAAAAAAAAAAAAAAAAAAAAAAAAAAAAAAA/v/+//7//f///////////wAA
AAAAAAAA/v/+//7//v/+//7//v/+/////v/+//7//v/+//7//v/+//7//v/+//7//v/+
//7//v/+//7//v/+//7//v/+//7//v/+//7//v/+//7//v/+//7//v/+//7//v/9//3/
/f/+//7//////wEAAwADAAMABAACAAEAAQABAAMAAQABAP//AQD///7//f/7//v/+v/3
//f/9v/2//X/8//z//P/8//z//P/8f/x//L/9P/2//f/9//5//n/+v/7//v/+//8//3/
/v/+//7/AAAAAAAAAAAAAAAAAAAAAP/////+//7/AAABAAEAAQABAAAAAAACAAUABwAJ
AA0AEgAWABgAHAAjACwAMwA1ADAAKQAgABYADwARABMAEgAOAAUA/v/+////AQAHAA0A
FQAgAC4ANwBBAE0AWQBkAG4AegCBAIcAigCOAI4AjwCPAI0AjACKAIcAfwB2AGsAZABb
AFAARwA7ADEAJwAfABgAFAAPAA0ACgAIAAYABAACAAEAAAACAAIAAgABAAAAAAD/////
//////////8BAAAAAAAAAP7//v/9//3//////////v/8//z/+//7//v/+//7//r/+v/6
//n/+f/3//f/9//3//n/9//3//b/9//3//f/9//2//X/9P/0//T/9P/y//L/7//v/+//
7v/v/+7/7v/s/+r/6v/p/+j/5f/k/+L/4f/h/9//3v/c/9n/1//V/9X/1v/U/9P/0f/O
/83/zP/K/8j/xf/F/8X/xP/E/8P/w//D/8T/xf/G/8f/x//J/8z/zv/Q/9L/1P/U/9b/
2f/d/+D/4//l/+j/6//s/+7/8f/1//b/9//4//z//v///wAA////////AAAAAAAAAQAB
AAEAAQABAAEAAQACAAIAAgAAAAAAAAAAAAIAAgACAAIAAgACAAIAAgACAAIAAgADAAMA
AwADAAMAAwAEAAQAAwABAAEAAQABAAMAAwADAAMAAwADAAMAAwAFAAUAAwADAAMABAAE
AAQABAAEAAMAAwADAAIAAgADAAMABAAEAAMABQAFAAMAAwAEAAQABAAEAAIAAgACAAIA
AgACAAIAAgAAAAAAAAAAAAAAAAAAAAAAAAAAAAAAAAAAAAAAAAAAAAAAAAAAAAAAAAAA
AAAA/////wAAAAAAAAAAAAAAAAAA/v/+//7//v8AAAAAAAAAAAAA/////wAAAgABAAEA
AgAAAAAAAAAAAAAAAAAAAAAAAAAAAAAAAAD+//7//v/+/wAAAAAAAP//AQABAAEAAQAA
AAAAAAAAAAAAAAAAAAAAAAAAAAAAAAD//wAAAAAAAAAAAAAAAAAAAAAAAAIAAgACAAIA
AAAAAAAAAAAAAAAAAAAAAAAAAAAAAAAA/v/+//7//v8AAAAAAAAAAAAAAAAAAAAAAAAA
AAAAAQADAAMABAAEAAMAAwAFAAUABQAFAAYABgAFAAUABQAFAAEAAQD//////f/8//v/
+//5//j/9f/1//X/9v/2//X/9f/1//X/9f/1//P/8//0//T/9v/3//f/+f/5//r/+//9
//3//v///wAAAAAAAAAAAAAAAAAAAAAAAAAAAAABAP///v/+//7/AQABAAEAAQACAAIA
BAAFAAcADQARABYAGgAgACgALwAwADMAMQAqAB8AFgAQAA8AEQAVABAABgD///7/AgAF
AAsADwAXACMAMAA6AEMATwBZAGUAcAB6AIYAjQCNAI4AkgCSAJEAkwCRAIwAiACHAH8A
cgBnAGAAVwBMAD8ANQArACEAGQASABAADwALAAgABgAGAAIAAAD///7/AAAAAAAA//8A
AAAA//////7//f/8//v//f/8//z//P/8//z/+//7//3//f/9//z/+v/6//n/+f/5//n/
+f/4//r/+v/5//n/+f/5//n/+f/4//X/9P/y//L/8//0//X/8v/x//D/8P/y//L/8P/w
/+//7//v/+7/7f/s/+z/6v/o/+j/5//m/+P/4v/g/9//3v/d/93/3P/Z/9f/1f/V/9L/
0P/P/83/zP/L/8r/yP/G/8P/w//D/8T/xP/D/8P/wf/C/8P/xP/H/8f/yf/M/87/0P/S
/9T/1P/W/9n/3f/g/+P/5f/o/+3/7v/w//P/9v/2//b/9v/5//z//v8AAP///////wAA
AAAAAAEAAQABAAEAAQABAP//AAAAAAAAAgACAAIAAgAAAAAAAAAAAP7//v/+//7/AAAA
AAAAAQABAAEAAQABAAEAAgACAAEAAQABAAEAAQABAAEAAQABAAEAAQABAAEAAQABAP//
//8BAAIAAgACAAIAAgABAAEA///+//7///8BAAIAAgABAP/////9//3/AAAAAAAAAAD+
//7//v/+//7//v/+//7/AAAAAAAAAAD+//7//v/+/wAAAAAAAAAA/v/+//7//v8AAAAA
AAAAAAAAAAAAAP///f/+//7//v8AAAAAAAAAAP7//v/+//7//v/+//7//v/+//3//f/+
//7//f/9//7/AAAAAAAAAAD+//7//v/+/wAAAAAAAAAA/v/+//7//v/+//7//v/9////
/////////v/+//7//v/+//7//v/+//z//P/8//z//f/8//7//v/+//7//v/+//7//v/8
//z//P/8//z//P/8//z//P/8//z//P/+//7//v/+//z//P/8//z//P/8//3//f/+/wAA
AQADAAEAAwADAAMAAQACAAIAAQADAAMAAwABAP///f/9//v//P/7//v/+//4//X/9f/0
//X/9f/0//X/8//z//P/8//v/+//8P/y//T/9f/1//f/9//4//n/+f/7//z//f/+//z/
/P/8//z//P/8//z//P/8//z//f/9//z//P/8//3/////////AAAAAAQABQAFAAkADwAS
ABYAHAAmACsALgAxAC0AJgAdABYAEgAPAA8ADQAIAAAA9//0//T/9////wMACQAXACYA
LgA1AD8ASQBVAGAAagByAHkAfQB8AIAAhACFAIUAhQCGAIQAgQB7AHIAZQBcAFMASAA/
ADcALQAjABkAFAASAA0ACQAGAAIAAgACAAAA///+//7//v/+//3//v/+//3//f/7//v/
+//7//v/+v/6//r/+v/6//n/+f/5//n/+f/4//j/+P/3//f/9//3//f/9v/2//b/9f/1
//X/9f/1//X/8//x//H/8P/v/+//7//v//D/7//u/+7/7P/s/+r/6v/r/+v/6//q/+n/
6P/o/+b/5P/k/+P/4v/f/97/3P/b/9v/2f/Y/9b/1f/T/9H/0f/O/8z/y//J/8j/x//G
/8T/w/+//77/vf+9/77/vv+//7//wP/B/8L/wf/B/8P/xv/K/8z/zv/Q/9L/1P/X/9v/
3v/h/+P/5v/p/+r/7P/v//X/9v/3//j/+v/8//3//v/9//3//f/+/wAAAAABAAEA////
//////8BAAIAAgACAAIAAgACAAIAAAAAAAAAAAAAAAAAAAAAAAAAAAAAAAEAAwADAAMA
AwABAAIAAgABAAEAAQABAAEAAQABAAEAAQABAAEAAQABAAEAAQD///////8AAAAAAAAA
AAAA/////////v/+//////8AAAAA/////////f/9//7//v/+//7//v/+//7//v/+//7/
/v/+//7//v/+//7//v/+//7//v/+//7//v/+/wAAAAAAAAAAAAAAAAAAAAD+//7//v/9
////AAAAAAAAAAAAAAAAAAAAAAAAAAAAAAAAAAAAAAAAAAD/////AAD+//3//f/+//7/
/v/+//7/AAAAAAAAAAAAAAAAAAAAAAIAAgACAAIAAAAAAAAA//////////////7//v/+
//7/AAAAAAAAAAAAAAAAAAAAAP//AAAAAAAAAAAAAAAAAAAAAAAAAAAAAAAAAAAAAAAA
AAAAAAAAAAAAAAAA/v/+//7//v8AAAAAAAAAAP7//v/+//7/AAAAAAAAAAD+//7/////
/wEAAgACAAMAAQADAAMAAwADAAQABAADAAUABQAFAAMAAwABAAEA///+//3//f/9//z/
+f/5//j/+P/3//X/9f/1//X/9f/1//P/8//0//b/9v/3//f/+f/7//z//f/9//3//v//
/wAAAAAAAAAAAAAAAAAAAAAAAAAAAAABAAEAAAAAAAAAAQABAAEAAQACAAIABAADAAUA
CwARABQAFgAcACIAKQAwADUANQAyACkAHgAUAA8AEwAVABQADgAFAP7//v///wEABwAN
ABcAJAAwADsARwBRAFkAZABwAHwAgwCJAIgAjACQAJEAkQCNAIwAigCHAIEAeABtAGQA
WwBQAEUAOwAxACkAHwAaABgAEwAPAAwACgAIAAYABAADAAIABAAEAAQAAwAAAAAA////
////////////AQAAAAAAAAAAAAAA//////3//f/9//z//v/+//3//f/////////+//3/
/P/6//n/+//7//v/+//7//n/+f/4//f/9//3//f/+P/3//b/9v/0//T/8v/y//P/8//z
//L/8f/w//D/7v/s/+z/6//q/+v/6v/o/+f/4//h/+D/3v/d/9v/2f/Z/9r/2P/X/9X/
0P/P/87/zP/O/8v/y//L/8j/yP/H/8f/x//I/8n/yv/L/8v/zf/Q/9D/0v/U/9b/2v/c
/9//4//l/+f/6P/q/+7/8P/z//f/+//8//3//v/+/wAAAQACAAMAAwADAAQABgAGAAcA
BwAHAAcABwAHAAcACAAIAAgABgAGAAYABgAIAAgACAAIAAYABgAGAAYACAAIAAgACQAJ
AAkACQAJAAcACAAIAAcACQAJAAkACQAJAAkACQAJAAkACQAJAAkACQAJAAcABwAHAAgA
CAAIAAoACgAJAAkACQAIAAgACQAJAAoACgAJAAkACQAHAAcACAAIAAgACAAIAAgACAAI
AAgACAAIAAgACAAIAAgACAAIAAgACAAIAAgACAAIAAgACAAIAAgACAAIAAgACAAIAAgA
CAAIAAcACQAKAAoACgAIAAgACAAIAAoACgAKAAoACgAKAAoACgAKAAkACQAKAAoACQAJ
AAoACAAIAAgACAAKAAoACgAKAAoACgAKAAoACgAKAAoACgAIAAgACAAHAAkACQAJAAkA
CgAKAAoACgAKAAoACgAKAAwADAAMAAwACwAMAAwADAAMAAwADAAMAAwADAAMAAwADAAM
AAwADAAMAAwADAAMAAwADAAMAAwADAAMAAwADAAMAAwADgAOAA4ADgANAA0ADQAOABAA
EQARABMAEQARABEAEgAUABMAEwATABEADwAPAA0ADQALAAoACQALAAsACgAHAAUABAAE
AAMAAwADAAMAAwADAAMAAQABAAAAAgAEAAUABwAJAAkACgALAAsACwAMAA0ADgAOAA4A
EAAQABAAEAAOAA4ADgAOABEAEQAQABAADgAPAA8ADwAPABAAEAAQABMAGQAbAB8AIgAm
ACoALgA3AD4APwA9ADgALwAmACIAHQAfACEAIgAeABUADAAMAA8AEwAZAB0AJQA0AD4A
RwBTAF0AZQByAHwAhgCPAJMAlACYAJ4AnQCbAJsAnACYAJUAkwCKAH8AdgBtAGIAVwBN
AEUAOwAxACwAKAAjAB0AGgAYABoAFgAUABMAEgASABIAEgARABAAEAAPAA8ADwAPAA8A
DwANAA==
         </WaveFormData>
      </LeadData>
      <LeadData>
         <LeadByteCountTotal>10000</LeadByteCountTotal>
         <LeadTimeOffset>0</LeadTimeOffset>
         <LeadSampleCountTotal>5000</LeadSampleCountTotal>
         <LeadAmplitudeUnitsPerBit>4.88</LeadAmplitudeUnitsPerBit>
         <LeadAmplitudeUnits>¦ÌV</LeadAmplitudeUnits>
         <LeadHighLimit>2147483647</LeadHighLimit>
         <LeadLowLimit>268435456</LeadLowLimit>
         <LeadID>V2</LeadID>
         <LeadOffsetFirstSample>0</LeadOffsetFirstSample>
         <FirstSampleBaseline>0</FirstSampleBaseline>
         <LeadSampleSize>2</LeadSampleSize>
         <LeadOff>FALSE</LeadOff>
         <BaselineSway>FALSE</BaselineSway>
         <ExcessiveACNoise>FALSE</ExcessiveACNoise>
         <MuscleNoise>FALSE</MuscleNoise>
         <LeadDataCRC32>764872018</LeadDataCRC32>
         <WaveFormData>
/P/8//z//P/8//z//P/8//r/+v/6//r//P/8//z//P/6//r/+v/6//r/+v/6//r/+v/6
//r/+v/6//r/+v/6//r/+v/6//r/+v/6//r/+v/6//n/+f/5//n/+f/5//n/+f/5//n/
+v/6//r/+v/7//v//P/8//3//f/+//7//v8AAAAAAAAAAAAAAAAAAAAAAAD//////v/7
//v/+//7//3//P/8//z/+//6//r/+f/4//X/8//x//D/8P/y//P/8f/y//P/8//2//f/
9//3//j/+f/5//n/9//3//f/9f/z//P/8//z//P/8//z//P/8//z//T/9P/2//b/9v/2
//b/+v8CAAgAEAAeAC8AQgBbAHoAnAC9ANgA6ADvAO0A4ADPALUAjABQAAYAv/+W/5b/
pP+y/8P/1v/q//7/DAAYACEALAA8AEoAWgBsAHQAcABnAGUAYABYAFIASwA/ADQALAAh
ABYADgAGAAEA/P/5//X/8P/t/+r/6v/r/+7/7//y//X/9//3//f/9//3//X/9v/2//T/
9P/1//X/9f/1//X/9f/1//b/9v/2//b/9P/0//T/9P/0//T/9P/y//T/9P/0//T/9P/0
//T/9P/z//P/8//z//H/8P/w//D/8f/x//H/8P/u/+7/7v/u/+7/7f/t/+3/7P/s/+v/
6//r/+v/6v/q/+z/6//r/+v/6f/p/+n/6P/o/+f/5v/l/+L/4v/h/+D/4P/e/93/3P/e
/97/3f/d/93/2//a/9n/1//X/9f/1//Z/9n/2f/Z/9r/3P/f/9//4f/j/+X/5//q/+z/
7//y//T/9v/4//r//f///wEAAwAEAAUABgAIAAoACgAKAAoACwALAAwADAAKAAgACAAI
AAoACAAIAAcABwAGAAUABAACAAIAAgACAAQABAADAAMAAwABAAEAAQABAAEAAgACAAIA
AgACAAMAAwACAAIAAwADAAMABAAEAAYABgAGAAYABQAFAAUABgAGAAYABgAGAAgACAAI
AAgABwAHAAcABwAHAAcABwAHAAkACAAIAAgABwAHAAYABgAGAAYABQAFAAUABQAFAAUA
AwACAAIAAAACAAIAAwADAAEAAQAAAP///////////////////////////v/+//7//v/+
//7//v/9//3//f/8//z/+//7//z//v/+//7//v/8//z//P/7//v/+//7//z//P/8//v/
+//7//v/+//7//v/+//7//v/+//7//r/+v/7//v/+//6//r/+v/7//v/+//7//v/+v/8
//z//f/9//z//P/8//z/+v/6//z//P/8//z//P/8//v/+//7//v/+//7//v/+//7//v/
/P/8//z//P/9//3//v/+//////8AAAAAAAACAAIAAgACAAIAAgACAAIABAADAAMAAgAB
AAEAAQABAAAA/v/9//z/+f/4//j/9//4//X/8//x//H/8v/1//f/9//4//n/+f/4//n/
+f/5//n/+f/4//f/9//3//f/9f/1//X/9f/1//X/9f/1//X/9f/1//b/9v/2//b/9v/2
//b/+v8EAAwAFAAgADEASABlAIQAqADLAOYA9gD7APkA7ADZAL8AkgBUAAQAu/+Y/57/
rP+6/83/4P/y/wYAFAAgACsAOgBKAFwAcAB+AH4AdABrAGcAYgBYAEwAQQA3AC4AJAAb
AA4ABgACAP3/+v/3//P/7P/p/+z/7v/v//D/8//2//f/9//3//f/9//3//f/+P/4//b/
9v/3//f/9//3//f/9//3//b/9v/2//b/+P/4//j/+P/3//b/9f/y//P/9P/1//b/9f/0
//P/8v/z//P/8//z//P/8v/y//L/8//z//P/8v/w//D/8P/w//D/7//v/+//8P/w/+//
7//v/+//7v/u/+z/6//r/+v/6//r/+v/6v/q/+n/6P/n/+j/6P/n/+b/5P/i/+H/4P/g
/+D/3//f/+H/3//e/93/2//b/9v/2//c/93/3v/f/97/4P/j/+P/5//p/+v/7f/w//L/
9f/4//j/+v/8//7/AQADAAUABwAIAAkACgAMAA4ADgAOAA4ADQANAA4ADgAQAA4ADgAO
AAwACgAKAAkACQAIAAcABgAGAAYABgAGAAYABgAFAAUAAwABAAEAAQADAAMABAAEAAQA
BAAEAAUAAwACAAIAAwAFAAUABgAGAAYABgAGAAYABwAHAAcACAAIAAgACAAIAAYABgAG
AAYABwAHAAcABwAHAAcABwAHAAkACAAIAAgACAAHAAUABAAEAAQAAwADAAUABQAFAAUA
BQAEAAQAAgACAAIAAwADAAMAAwACAAEAAQABAAEAAQABAAEAAQABAP///v/+//7/AAAA
AAAAAAD9//3//f/8//7//f/9//7//P/8//z//P/+//7//v/9//3//f/9//7//P/8//v/
+//7//v/+//7//3//f/9//3/+//7//r/+v/7//v/+//6//r/+v/7//v/+//7//v/+v/6
//r/+//7//r/+v/6//r/+v/6//r/+v/8//z//P/6//r//P/8//z//P/8//v/+//7//v/
+//7//v/+//7//v//P/8//z//P/9//3//v/+//////8AAAAAAAAAAAAAAAAAAAIAAgAC
AAIAAAD//////v///////////////v/+//7//f/8//z/+//4//X/8//x//D/8P/y//P/
8//0//X/9f/4//n/+f/5//j/+f/5//n/+f/5//n/9//3//f/9//3//f/9//3//f/9//3
//j/+P/2//b/9v/2//r//v8EAAoAEgAcAC8ARABbAHgAmAC7ANgA6ADtAO0A4ADLALMA
jgBWABAAx/+a/5b/pv+y/8P/2P/s/wAAEAAaACMALgBAAEwAWgBuAHoAdgBvAGsAZgBg
AFoAUQBFADwANAArACIAGAAOAAcABAD9//n/9P/x//D/7v/v//D/8f/y//X/9//3//f/
9//3//f/+P/4//b/9v/3//f/9//3//f/9//3//j/+P/4//j/9v/2//b/9v/4//j/+P/2
//b/9v/2//b/9v/2//b/9v/z//P/8//z//P/8v/y//L/8f/x//H/8P/w//D/8P/w//D/
7//v/+//7v/u/+3/7f/t/+3/7P/s/+z/6//r/+v/6f/p/+n/6P/o/+f/5v/l/+T/5P/j
/+L/4v/g/9//3v/e/97/3f/d/9v/2f/Y/9f/1//X/9f/1//X/9f/1//X/9j/2v/d/93/
4f/j/+X/5//o/+r/7f/w//T/9v/4//r//f///wEAAwAEAAUABgAIAAoACgAKAAoADQAN
AA4ADgAOAAwADAAMAAoACAAIAAcACAAIAAgACAAGAAYABgAGAAYABgAFAAUABQADAAMA
AwADAAMABAAEAAYABgAGAAcACQAIAAgACQAHAAcACAAIAAoACgAKAAoACQAJAAkACgAK
AAoACgAKAAoACgAKAAoACwALAAsACwALAAsACwALAAsACgAKAAoACQAJAAgACAAIAAgA
BwAHAAcABwAHAAcABwAGAAYABAAEAAQABQAFAAcABwAGAAUABQAFAAUABQADAAMAAwAD
AAUABAAEAAQAAgACAAIAAgADAAMAAwACAAIAAQABAAIAAAAAAAAAAAAAAAAAAAD//wEA
AQABAAIAAAAAAP////8BAAEAAQABAP//////////AQABAAAAAAD////////+/wAAAAAB
AAEA/////////v/+//7//////wAAAAAAAAAA/v/+//7//v/+//7//v/+//7//v8AAAAA
AAAAAP7//v/+//7//v/+//7//v8AAAAAAAAAAAAAAAD////////////////9//3//f/9
//7//v/+//7/AQABAAIAAgABAAEAAgACAAIABAAEAAQABAAEAAQABAAEAAQAAwADAAAA
////////AQABAAAAAAD+//3//P/8//v/+v/3//X/8//y//L/9P/3//f/+P/5//f/+P/5
//n/+f/6//v/+//7//n/+f/5//f/9//3//f/9//3//f/9//3//f/9//4//j/+P/4//j/
+P/6/wAABgAMABYAIgAxAEoAZwCGAKgAyQDiAPIA+QD3AOoA1QC5AJAAUgAEALv/mv+e
/67/vP/N/97/8v8GABYAIAArADgARgBYAGoAegB+AHYAbwBpAGQAXABSAEcAOwAyACoA
IwAYAA4ACAADAP7/+f/1//D/6//q/+z/7f/w//H/9P/3//n/9//3//f/9//3//j/+P/2
//b/9//3//f/+f/5//n/+f/2//b/9v/2//b/9v/2//b/9v/2//b/9P/2//b/9v/2//b/
9v/2//b/8//z//P/8//z//L/8v/y//H/8f/x//D/8P/w//D/8P/w/+//7//v/+7/7v/t
/+3/7f/t/+z/7P/q/+n/6f/p/+n/6f/p/+j/6P/n/+b/5f/i/+L/4f/g/+L/4P/f/97/
3P/c/9v/2//b/9n/2P/X/9n/2f/Z/9n/1//X/9f/1//Y/9r/3f/d/+H/4//l/+f/6P/q
/+3/8P/y//T/9v/4//v//f///wEABAAFAAYACAAKAAoACgAKAAkACQAKAAoADAAKAAoA
CgAKAAgACAAHAAUABAADAAIAAgACAAIAAgACAAIAAQABAAMAAQABAAEAAQABAAIAAgAC
AAIAAgADAAMAAgACAAMAAwADAAQABAAEAAQABAAEAAUABQAFAAYABgAGAAYABgAIAAgA
CAAIAAcABwAHAAcABwAHAAcABwAHAAYABgAGAAUABQAEAAQABAAEAAMAAwAFAAUABQAF
AAUABAAEAAIABAAEAAUABQAEAAMAAQD//wEAAQABAAEAAQABAAEAAQD///7//v/+/wAA
AAAAAAAA/f/9//3//P/+//3//f/+//7//v/+//7//v/+//7//f/9//3//f/+//7//v/9
//3/+//7//v/+//7//v/+//7//v/+//6//r//f/9//3//P/7//r/+v/5//v/+//7//r/
+v/6//v/+//6//r/+v/6//r/+v/6//r/+v/6//r/+v/6//z/+v/6//r/+v/4//j/+P/4
//r/+v/6//r/+P/4//j/+P/4//j/+P/4//j/+P/3//f/9//3//f/9//4//n/+v/7//r/
+v/6//r/+//7//z//P/9//3//v/+//7/AAAAAAAAAAAAAAAAAAAAAAAA/////wAA////
/////f/9//z//P/8//v/+v/6//f/9v/z//H/7//u/+7/8P/z//P/9P/1//X/9v/3//f/
9//4//n/+f/3//X/9f/1//P/8//z//P/9f/1//X/9f/1//X/9f/2//b/9v/2//b/9P/2
//z/AAAGAA4AGgArAD4AVwB2AJgAuQDUAOQA7QDtAOQAzwC3AJIAWgASAMf/mv+W/6L/
sP/B/9T/6v/+/w4AGAAhACwAPABMAFoAbgB6AHgAcQBrAGYAXgBWAE8ARwA+ADYALwAm
ABoAEAAHAAIA+//3//T/7//s/+z/7f/u/+//8v/1//X/9//3//f/9//3//j/+P/2//T/
9f/1//X/9f/1//X/9f/y//L/8v/y//T/9P/0//T/9P/0//T/8v/y//L/8v/y//L/8v/y
//L/8f/x//H/8f/v/+7/7v/u/+//7//v/+7/7v/u/+7/7v/s/+v/6//r/+r/6v/p/+n/
6f/p/+j/6P/o/+f/5//n/+X/5f/l/+T/5P/j/+L/4f/e/97/3f/c/97/3P/b/9r/2v/a
/9n/2f/X/9X/1P/T/9X/1f/V/9X/1f/V/9X/1f/W/9j/2//b/9v/3f/f/+H/5P/m/+n/
7P/u//D/8v/0//n/+//9////AAABAAIABAAGAAYABgAGAAcABwAIAAgACgAIAAgACAAG
AAQABAADAAUABAADAAIAAgACAAIAAgACAAIAAQABAAEA/////////////wAAAAD+//7/
/v///wEAAAAAAAEAAQABAAIAAgAEAAQABAAEAAMAAwADAAQABAAEAAQABAAEAAQABAAE
AAUABQAFAAUABQAFAAUABQAFAAQABAAEAAUABQAEAAQAAgACAAEAAQABAAEAAQABAAMA
AgACAAAA/v/+/////////////v/9/////////////f/9//3//f////7//v/+//z//P/8
//z/+//7//v/+v/6//n/+f/6//r/+v/6//r//P/8//z/+//5//n/+f/6//z//P/7//v/
+f/5//n/+f/5//n/+f/5//n/+f/4//j/+f/5//n/+P/6//r/+//7//v/+//7//r/+P/4
//n/+f/6//r/+v/6//j/+P/4//j/+P/4//j/+P/4//j/+P/4//j/+P/4//j/+P/4//j/
+P/4//j/+P/4//j/+P/4//j/+P/4//f/9//3//f/9//3//f/9//3//f/+P/4//j/+P/5
//n/+v/6//v/+//6//r/+v/8//7//v/+//7//P/8//z//P/9//3//P/7//n/+f/5//n/
+P/4//j/9//4//j/9//2//H/7//t/+z/7v/w//H/8f/0//X/9f/2//b/9f/0//T/9f/1
//X/8//1//X/8//z//P/8//z//P/8//z//P/8//x//L/8v/y//L/9P/2//j//P8CAAgA
EAAYACkAQABZAHgAmgC7ANQA5ADrAOkA3ADDAKcAggBKAAIAuf+Q/4z/mP+q/7v/zv/i
//j/BgAOABkAJAA0AEIAUABiAG4AbABlAF0AWgBYAFIARwA9ADgAMgAnAB4AFAAKAAMA
/v/5//X/8P/t/+z/6v/r/+7/7//w//X/9//3//f/9//3//X/9v/2//T/8v/z//P/8//1
//X/9f/1//T/9P/0//T/9P/0//T/9P/0//T/9P/y//L/8v/y//L/9P/0//T/9P/x//H/
8f/x//P/8v/y//L/8f/x//H/8P/u/+7/7v/u/+7/7f/t/+3/7v/u/+3/7f/r/+v/6v/q
/+r/6f/p/+n/6f/p/+n/6P/o/+f/5v/l/+T/5P/j/+L/4P/e/93/3P/c/9z/2//b/93/
2//a/9n/2f/Z/9n/2f/X/9f/1//X/9r/3P/f/9//3//h/+P/5f/q/+z/7//y//T/9v/4
//r/+//9////AQACAAMABAAGAAgACAAIAAgACQAJAAoACgAKAAgACAAIAAYABAAEAAMA
BQAEAAMAAgAAAAAAAAAAAAAAAAD/////AQD////////9//3//v/+/wAAAAAAAAEA///+
//7/////////AAAAAAIAAgACAAIAAwADAAMABAAEAAQABAAEAAQABAAEAAQABwAHAAcA
BwAFAAUABQAFAAUABAAEAAQABQAFAAQABAAEAAQAAwADAAUABQAFAAUABQAEAAQAAgAC
AAIAAwADAAMAAwACAAEAAQABAAEAAQABAAEAAQABAP///v/+//7//v/+//7//v//////
///+//7//f/9//7//P/8//z//P/+//7//v/9//3//f/9//7//P/8//v/+//9//3//f/9
//3//f/9//3//f/9//z//P/9//3//f/8//z//P/9//3//f/9//3//P/8//z//f/9//7/
/v/+//7//P/8//z//P/6//r/+v/6//z/+v/6//r/+v/6//r/+v/6//r//P/8//z//P/6
//r/+v/6//r/+v/6//r/+v/6//r/+v/5//n/+f/5//n/+f/5//n/+//7//z//P/8//z/
/f/9//z//P/9//3/AAAAAAAAAgAAAAAAAAAAAAAAAAAAAAAAAQABAAAA///9//3//f/9
//z//P/8//v/+v/6//n/+P/3//X/8//y//D/8v/z//P/9P/1//X/9v/5//n/+f/6//v/
+//7//n/+f/5//f/9//3//f/9//3//X/9f/1//X/9//4//j/+P/4//b/9v/4//r//v8E
AA4AGAAlADgATwBsAI4AswDSAOoA9wD5APQA5QDNAK4AfgA8AO3/rP+U/57/rv+9/87/
4v/2/wgAEgAdACwAPABMAF4AbgB4AHYAcQBpAGIAWgBUAEkAPwA2AC4AIwAWAAwABgAB
APz/+//1//L/7f/s/+z/7//y//P/9P/3//f/+f/5//n/+f/5//r/+v/4//b/9//3//f/
+f/5//n/+f/4//j/+P/4//j/+P/4//j/+P/4//j/9v/2//b/9v/2//b/9v/2//b/9f/1
//X/9f/z//L/8v/y//H/8f/x//D/8v/y//L/8v/w/+//7//v//D/8P/v/+//7//v/+7/
7v/u/+3/7f/t/+v/6//r/+r/6v/p/+j/5//m/+b/5f/k/+T/4v/h/+D/4v/i/+H/4f/h
/9//3v/d/9v/2//b/9v/2//b/9v/2//c/97/4f/h/+P/5f/n/+n/7P/u//H/9P/0//b/
+P/6//3///8BAAMABgAHAAgACgAMAAwADAAMAA8ADwAQABAADwAMAAsACgAMAAoACgAJ
AAkACAAHAAYABAAEAAQABAAEAAQAAwADAAUAAwADAAMAAwADAAQABAACAAIAAgADAAMA
AgACAAMAAwADAAQABAAEAAQABAAEAAUABQAFAAYABgAGAAYABgAGAAYABgAGAAcABwAH
AAcABwAHAAcABwAFAAQABAAEAAcABwAGAAYACAAIAAcABwAHAAcABwAHAAUABAAEAAIA
BAAEAAUABQADAAMAAgABAAEAAQABAAEAAQABAAEAAQABAAAAAAAAAAAAAAAAAAAA////
/////v/+//3//f/+//7//v/+//7//P/8//z/+//9//3//f/+/wAAAAD//////f/9//3/
/f/9//3//f/9//3//f/8//z//f/9//3//P/8//z//f/9//3//f/9//z//P/8//3//f/8
//z//P/8//7//v/+//7//P/8//z//P/6//r/+v/6//r/+v/6//r/+v/6//z//P/8//z/
/P/8//z//P/8//z//P/8//r/+v/6//r//P/8//z/+//7//v/+//7//v/+//7//v/+//8
//z//P/+//////8AAP7//////wAAAAAAAAIAAgACAAIAAgACAAIAAgACAAEAAQAAAP//
///////////+/wAAAAD///7//f/7//n/9f/1//P/8v/y//T/9f/1//b/9//3//j/+f/5
//n/+v/7//v/+//5//n/+f/3//f/9//3//f/9//3//X/9f/1//X/+P/4//j/+P/4//r/
/P/+/wQADAAWACIANQBOAGsAjACsAM8A7AD4AP0A9wDsANcAuQCOAE4A/P+1/5b/nP+s
/7z/zf/i//j/CAAWACAAKwA6AEoAXABwAH4AgAB2AG0AZwBgAFYATABBADcALgAmAB0A
DgAGAAIA///6//f/8//w/+3/7P/s/+//8v/1//T/9//5//n/+f/5//n/9//4//j/9v/4
//n/+f/5//f/9//3//f/+P/4//j/+P/4//j/+P/4//j/+P/4//b/9v/2//b/9v/2//b/
9v/2//X/9f/1//X/9//2//b/9v/z//P/8//y//L/8v/y//L/8v/x//H/8f/w//D/7//v
//H/8f/w//D/7v/t/+3/7f/t/+3/7f/s/+r/6f/o/+f/5//o/+j/6P/m/+T/4//i/+L/
4v/h/+H/4f/f/97/3f/d/93/3f/d/93/3f/d/93/3v/g/+P/4//l/+f/6f/r//D/8v/1
//j/+P/6//z//v8BAAMABQAHAAgACQAKAAwADAAMAAwADAAPAA8AEAAQAA4ADAAMAAwA
DAAKAAoACQAJAAgABwAGAAQABAAEAAQABAAEAAMAAwADAAEAAQABAAEAAQACAAIABAAE
AAQABQADAAIAAgADAAUABQAGAAYABgAGAAYABgAFAAUABQAGAAYABgAGAAYABgAGAAYA
BgAHAAcABwAHAAcABwAHAAcABwAGAAYABgAJAAkACAAIAAYABgAFAAUABQAFAAUABQAF
AAQABAACAAIAAgADAAMAAwADAAIAAQD//////////wEAAQABAAEAAQAAAAAAAAAAAAAA
AAAAAP////////7//v/9//3//v8AAAAAAAAAAP7//v/+//3//f/9//3//v/+//7//f/9
//3//f/9//3////////////9//3//P/8//3//f/9//z//P/8//3//f/9//3//f/8//7/
/v///////P/8//z//P/8//z//P/8//z//P/8//z/+v/6//z//P/8//z//P/8//z//P/6
//r/+v/6//z//P/8//z//P/8//v/+//7//v/+//7//v/+//7//v//P/8//z//P//////
AAAAAP////8AAAAAAAACAAIAAgAEAAQABAAEAAMAAgAAAP///v/9//3//f///////v/+
/wAA///+//7/+//6//f/9f/z//L/8v/0//f/9//4//n/9//4//n/+f/5//r/+//7//3/
+//7//v/9//3//f/9//3//f/9//3//f/9//3//j/+P/4//j/+P/6//7/AAAEAAwAFgAi
ADcAUABrAIYApgDJAN4A6ADtAOkA1gC9AJ0AbgAwAOb/p/+O/5T/pv+2/8n/3P/y/wIA
DAAUACEAMAA+AEwAXABsAHIAbABlAGEAXgBYAFIASQBBADoAMgApAB4AEgAKAAcAAAD7
//n/9v/x/+7/8P/z//T/8//0//X/9//5//n/+f/5//n/+v/6//j/+P/5//n/+f/3//f/
9//3//b/9v/2//b/+P/4//j/+P/4//j/+P/2//b/9v/2//b/9P/0//T/9P/1//X/9f/1
//X/9P/0//T/8//z//P/8v/y//L/8v/y//L/8f/x//H/7v/u/+3/7f/t/+3/7P/s/+7/
7f/t/+3/6//r/+v/6v/q/+n/6P/n/+b/5v/l/+T/5P/i/+H/4P/e/97/3f/d/93/2//a
/9n/2f/Z/9n/2f/b/9v/2//b/9z/3v/h/+H/4//l/+f/6f/s/+7/8f/0//b/+P/6//z/
//8BAAMABQAGAAcACAAKAAwADAAMAAwADQANAA4ADgAMAAoACgAKAAoACAAIAAcABwAG
AAUABAAEAAQABAAEAAQABAADAAMABQADAAMAAwADAAMABAAEAAIAAgACAAMAAwACAAIA
AwADAAMABAAEAAYABgAGAAYABQAFAAUABgAIAAgACAAIAAgACAAIAAgACQAJAAkACQAJ
AAkACQAJAAkACAAIAAgACQAJAAgACAAIAAgABwAHAAcABwAHAAcABwAGAAYABAAEAAQA
BQAFAAcABwAGAAUABQAFAAUABQADAAMAAwADAAUABAAEAAQAAgACAAIAAgADAAMAAwAC
AAQAAwADAAQAAgACAAIAAgACAAIAAgABAAEAAQABAAIAAgACAAEAAQABAAEAAQABAP//
////////AQABAAAAAAD////////+////AAACAAMAAQABAAEAAAD+//7//////wAAAAAA
AAAAAAAAAAAAAAAAAAAAAAAAAAAAAAAAAAAAAAAAAAAAAAAAAAAAAgACAAIAAgAAAAAA
AAAAAAIAAgACAAIAAAAAAAAAAAACAAIAAQABAAEAAQABAAEAAQABAAEAAQACAAIAAgAC
AAMAAwAEAAQABQAFAAYABgAGAAgACAAIAAgACAAIAAgACAAIAAcABwAGAAUABQAFAAUA
BQAEAAQABAADAAIAAgADAAIA///9//n/+P/4//r/+//7//z//f///wAAAQABAAEAAgAD
AAMAAQD/////////////////////////////////////AAD+//7//v/+/wAAAAAEAAoA
EAAYACIALwBGAF8AfACcAMEA4AD2AAEBAwH4AOUA0QCuAHoANgDp/67/nv+q/7r/y//c
//D/AgAUACIALQA4AEQAVABoAHoAggB+AHcAcQBsAGYAXgBRAEkAQAA4AC8AIgAYABIA
DQAIAAMA///8//n/9v/4//3//v/9//7/AQABAAEAAQABAAEAAwAEAAQAAgAAAAEAAQAB
AAEAAQABAAEAAgACAAIAAgACAAIAAgACAAIAAgACAAAAAAAAAAAAAAAAAAAAAAAAAP3/
/f/9//3////+//7//v/9//3//f/8//z//P/8//z//v/9//3//f/8//z/+//7//v/+//6
//r/+v/5//n/+f/3//f/9//2//j/9//2//X/9P/0//P/8v/y//D/7//u/+7/7v/t/+3/
6//p/+j/5//p/+n/6f/p/+f/5//n/+f/6P/q/+3/7f/v//H/8//1//j/+v/9/wAAAgAE
AAYACAALAA0ADwARABIAEwAUABYAGgAaABoAGgAZABkAGgAaABwAGgAaABoAGgAYABgA
FwAXABYAFQAUABIAEgASABIAEgASABEAEQARAA8ADwAPABEAEQASABIAFAAUABQAFQAV
ABQAFAAVABMAEwAUABQAFAAUABQAFAAVABUAFQAWABYAFgAWABYAGAAYABgAGAAXABcA
FwAXABkAGQAZABkAFwAWABYAFgAXABcAFgAWABgAGAAXABcAFQAVABUAFQAVABQAFAAS
ABQAFAAVABUAFQAVABQAEwATABMAEwATABMAEwATABMAEwASABIAEgASABIAEgASABEA
EQARABAAEgARABEAEgAQABAAEAAQABIAEgASABEAEQARABEAEgAQABAADwAPABEAEQAR
ABEAEQARABEAEQARABEAEAAQABEAEQARABAAEAAQABEAEQAPAA8ADwAOAA8AEAASABMA
EgASABIAEgAQABAAEAAQABAAEAAQABAAEAASABIAEgASABIAEgASABIAEgASABIAEgAS
ABIAEgASABIAEgASABIAEgATABMAEwATABEAEQARABEAEwATABQAFAAUABQAFQAVABQA
FAAVABUAGAAYABgAGgAcABwAHAAcABoAGgAaABoAGwAbABoAGQAZABkAGQAZABgAGAAY
ABcAFgAWABUAFAARAA8ADQAMAAoADAANAA0AEAARABEAEgATABMAEwAUABUAFQAVABMA
FQAVABMAEwARABEAEQARABMAEwATABMAEwAUABQAFAASABQAFAAWABoAIAAmAC4AOABH
AFoAcwCSALIA1QDyAAYBDQENAQYB9QDdALwAigBEAPf/wv+0/8L/0v/h//L/BgAcACwA
OABFAFAAXgBuAIAAkgCeAJoAkwCPAIoAggB4AHEAZwBcAFYATwBEADgALgApACIAGwAX
ABQADwAMAA4AEQASABEAEgAVABcAFwAXABcAFwAXABgAGAAWABgAGQAZABkAGQAZABkA
GQAWAA==
         </WaveFormData>
      </LeadData>
      <LeadData>
         <LeadByteCountTotal>10000</LeadByteCountTotal>
         <LeadTimeOffset>0</LeadTimeOffset>
         <LeadSampleCountTotal>5000</LeadSampleCountTotal>
         <LeadAmplitudeUnitsPerBit>4.88</LeadAmplitudeUnitsPerBit>
         <LeadAmplitudeUnits>¦ÌV</LeadAmplitudeUnits>
         <LeadHighLimit>2147483647</LeadHighLimit>
         <LeadLowLimit>268435456</LeadLowLimit>
         <LeadID>V3</LeadID>
         <LeadOffsetFirstSample>0</LeadOffsetFirstSample>
         <FirstSampleBaseline>0</FirstSampleBaseline>
         <LeadSampleSize>2</LeadSampleSize>
         <LeadOff>FALSE</LeadOff>
         <BaselineSway>FALSE</BaselineSway>
         <ExcessiveACNoise>FALSE</ExcessiveACNoise>
         <MuscleNoise>FALSE</MuscleNoise>
         <LeadDataCRC32>3255045126</LeadDataCRC32>
         <WaveFormData>
BgAGAAYABgAHAAgACQAKAAkACAAHAAYACAAIAAgACAAIAAgACAAIAAYABgAGAAYABwAI
AAkACgAJAAgABwAGAAgACAAIAAgACAAIAAgACAAGAAYABgAGAAYABgAHAAgACAAHAAYA
BQAIAAgACQAJAAoACgALAAsACgAKAAoACwANAA4ADwARABEAEAAPAA4AEAAPAA8ADwAO
AA4ADgAPAA0ADQAMAAwACwALAAwADAAKAAcABAABAAEAAQABAAEAAwADAAQABgAFAAYA
BgAFAAcACAAIAAcABAADAAMAAwADAAMAAQABAAEAAQABAAEAAAAAAAAAAAACAAMABQAG
AAQABQAIAAwAFAAiADMASQBjAIUAqgDOAPEADgEkAS4BLAEgAQoB1wCFACMAyv+V/5H/
ov+r/7n/zP/d/+r/8//6/wEACQAYACQAMAA+AEQAPgA1ADAAKwAmACUAIQAXABMAEAAI
AAAA/P/6//v/+//6//r/+v/6//b/9P/0//X/+f/+/wEAAwAEAAQABAAEAAIAAwADAAMA
BQAFAAUABQAEAAMAAgABAAIAAwAEAAUABQAFAAUABAACAAIAAgACAAMABAAFAAYABQAE
AAMAAQADAAMAAwADAAMAAwADAAMAAAAAAP////8BAAEAAQACAAAA////////AAAAAAAA
AQABAAAAAAAAAP///////wAAAAAAAAAAAAD+//3//f/9/////////////f/9//z//P/8
//z//f/9/////////////v/9//z/+//8//7///8BAAIABAAFAAYABgAGAAgACQAMAA4A
EgAUABIAEgATABQAFQAXABgAGQAbABsAGwAdABsAGwAbABsAHAAdAB4AHwAdABsAGQAY
ABgAGAAYABcAFgAWABYAFQARABAAEAARABIAEwAUABQAEwASAA8ADgAQABAAEAAQABAA
EQARABEADwANAA0ADwAQABIAEwAVABQAFAATABIAFAAUABUAFQAXABcAGAAYABYAFgAX
ABcAGQAZABkAGgAZABgAFgATABQAFgAZABoAGAAYABgAFwAVABUAEwATABUAFgAXABgA
FAATABIAEAAPABAAEwAUABQAFAASABEAEQAQAA8ADwAQABAAEAAQAA4ADgANAAwADgAO
AA8ADwAPAA8ADwAOAAoACQAJAAoADAANAA4ADwAOAA0ADAAIAAoACwAOAA4ADwAPAA0A
DQAKAAoACQAJAAsADAANAA8ADgAMAAoACAAKAAwADAAMAA4ADgAOAA4ADQALAAoACQAL
AAwADQAOAA0ADAALAAoACgAMAA4AEAAQABAAEAANAAwACwAKAAwADAANAA4ADQANAA0A
DQAMAAwADQANAA8AEAASABMAEwASABEAEQAUABQAFAAVABQAFAAUABQAFgAVABUAFQAV
ABYAFwAZABcAFQASABAAEAAPAA8ADgALAAkABwAFAAYABwAIAAkACgALAA0AEAAOAA4A
DQALAAsADAAMAAsACAAHAAcABwAHAAcABQAFAAYABwAIAAkABwAGAAUABAAEAAUABwAI
AAoACQAMABIAGgAmADcATQBpAI0AtgDeAP8AGgEsATYBNgEqARAB3QCLACUAzP+b/5v/
qP+z/8H/1P/l//T//f8CAAcAEQAeAC4APABGAEgAQgA5ADIALQAmAB8AGwAVABEADgAK
AAIA/P/6//n/+//8//z/+P/4//r//P/8//v//f8AAAUABQAIAAgACAAIAAUABQAEAAMA
BAAFAAYABwAHAAcABwAHAAYABQAEAAMABgAHAAgACAAFAAQAAwACAAMABAAFAAYABAAE
AAQAAwADAAMAAwADAAUABQAFAAUAAgACAAEAAQADAAMAAwAEAAIAAQABAAEAAAAAAAAA
AQACAAIAAwAEAAAA///+//7///8AAAEAAgACAAEAAQABAP//////////AAABAAEAAgAB
AAAAAAD//wIAAwAEAAUAAwADAAMAAwADAAQABAAFAAgACgALAAwACwAMAA8AEQAVABYA
GQAaABgAGAAZABoAGQAbABwAHQAfAB8AHwAhACAAHwAeAB0AHgAfACAAIQAeAB0AHAAc
ABgAGAAYABcAGAAYABgAFwATABIAEgATABMAEwATABIAEgASABAAEAAQABAAEAAQABIA
EwATABMAEgAPAA4ADwAQABIAEwAVABMAFAAUABQAFAAUABUAFQAXABcAGAAYABUAFAAU
ABMAFAAVABYAGAAYABgAFwAVABUAFgAYABgAGAAYABgAFwAWABUAEgARABQAFAAUABQA
EwATABMAEgAOAA4AEAAQABIAEgAQAA8ADQAMAAsACwAOAA4ADgAOAA4ADgANAAwADAAM
AA0ADQANAA0ADQAMAAoACQAJAAoADQANAA0ADQANAA0ADQAKAAgACQAMAAwADQANAAsA
CwAIAAgABwAHAAoACgAKAAsACwAKAAkACAAIAAoACgAKAAoACgAKAAoACAAHAAcABwAK
AAoACgAKAAgACAAIAAgACAAIAAgACAALAA0ADQAKAAgACAAIAAgACAAJAAoACwAMAAkA
CAAIAAgACQAJAAkACQAMAAwADQANAA0ADAAMAAsADQAOAA8AEQARABAADwAPABIAEgAS
ABIAEgARABEAEQAOAA4ADgAPABEAEQAQABAADgANAA0ADAAJAAcABQADAAUABQAFAAUA
AwADAAQABgAJAAoACgAJAAcACAAIAAcACAAHAAcABwAJAAkABwAHAAYABQAEAAMABQAG
AAcACAAFAAUABgAGAAYACQAOABIAHAAmADUARwBdAH0AogDMAPUAEAEiASwBKgEcAQIB
0wCLAC8A1v+d/5f/pv+v/7n/yv/b/+r/+f8CAAcAEQAeACgAMgA+AEQAQAA9ADwANQAy
AC8AJwAfABUAEAAMAAoACAAEAAMAAwACAP7/+v/4//j/+v/8//3///8CAAUABQAFAAQA
AwACAAMABQAGAAcABQAFAAUABQAFAAUABQAFAAYABwAIAAkACAAHAAYABAAHAAgACQAK
AAgACAAIAAgABgAGAAYABQAHAAcABwAHAAYABQAEAAMAAwAEAAQABQAEAAMAAgACAAQA
AwADAAMABAAEAAQABQAEAAIAAQAAAAAAAQACAAQAAwACAAEAAAAAAP///////wEAAQAB
AAEAAAD///3//P/9//7/AAABAAAA///+//3//////////////wAAAAABAAEAAgACAAIA
BgAIAAwADwAQABAAEgASABQAFAAVABYAGQAbABwAHQAcABsAGgAbAB4AHwAgACEAHwAf
AB8AHwAeAB0AHAAcABsAHAAdAB0AGgAaABoAGQAZABgAGAAZABgAFwAWABQAFgAWABQA
FAAWABYAFgAWABQAFQAVABUAGAAXABgAGwAaABoAGQAZABcAGAAYABgAGQAaABwAHQAc
ABsAGwAaABwAHAAdAB0AGwAbABsAHAAcABwAGwAZABoAHAAfACAAHQAcABsAGQAbABsA
GQAZABgAGAAYABgAFwAXABcAFgAVABYAGQAaABcAFgATABEAFAAUABQAFQAVABQAEwAS
ABQAFAATABIAEgASABMAEwARABEAEQAQABEAEQASABQAEgARABAADwAPAA8ADwAMAA0A
DwATABQAEwARAA0ACwANAA4ADgAPAA8ADgANAA0ADwAOAA0ADAAOABAAEAAQAA8ADgAN
AAwADQANAA4ADwAPAA4ADQAMAAwADAAMAAwADgAOAA4ADgAOAA0ADAAKAAsADgAQABAA
EAAQAA0ADAALAAoACwAMAA0ADgAOAA4ADgAOAAwADAAMAAwADQANAA0ADgALAAsACgAJ
AAoADAANAA8ADQAOAA4ADwAPABAAEAAQABIAFAAVABYAFAAUABMAEgATABQAFAAVABQA
EgARABAAEQARABEAEAASABAADwAPAA0ACwAIAAUABAAFAAYABwAHAAcABwAIAAgACQAK
AAoACgALAA0ADgAKAAgABgAFAAcABwAHAAUABQAFAAUABQAFAAYABgAGAAgABwAHAAgA
BAACAAUACgASABwAJgA3AE8AaQCHAKwA1AD7ABgBKgE0ATIBJAEIAdEAfwAdAMT/mf+b
/6r/tf+//8z/3f/q//X//v8FAA8AHAAsADoAQgBCADoANQAyAC8AKAAjAB0AFQANAAoA
BAD+//z//v/7//v/+v/6//b/8v/w//L/9v/5//v//v8DAAUAAwACAAEAAAACAAMAAwAD
AAMAAwADAAMAAQABAAEAAQADAAMAAwADAAEAAQABAAAAAgACAAIAAgAEAAQABAAEAAMA
AgABAP//AAABAAIAAwACAAEAAAD//wAAAAD/////////////AAD+//3//f/9//7//v/+
/////v/8//v/+v/7//v/+//8//7//v/+//7//f/7//r/+f/7//v/+//7//n/+f/4//j/
+v/6//v/+//7//v/+//7//n/+f/5//n/+//8//z//f/9//7//v/+/wAAAgAGAAkACQAK
AA0ADgAOAA4ADwAQABIAFQAXABkAGAAXABYAFwAYABkAGgAbABsAGwAbABsAGQAXABUA
FAATABQAFQAVABMAEgARAA8ADwAOAA4ADwAPAA8ADwAOAAwADAAKAAoADAAMAAwADAAK
AAsACwALAA0ACwALAA0ADwAQABAAEQAQABAADwAOAA8AEAASABMAEgARABEAEAASABIA
EwATABMAEwATABQAEwASABAADQAOABAAEwAUABEAEAAPAA0ADgAPAA4ADwAQABAAEAAQ
AA4ADQAMAAoACgAMABAAEgAQAA4ACgAHAAgACAAIAAkADAAMAAwADAAJAAgABgAEAAcA
CAAKAAsACgAJAAgABgAFAAUABgAIAAkACQAJAAkACAAHAAYAAgADAAUACQAKAAoACQAG
AAUABgAGAAUABQAEAAQABAAFAAMAAgABAAAAAwAGAAcACAAFAAQAAwACAAQAAwADAAMA
BAAEAAQABAADAAIAAQAAAAEAAgADAAQAAwADAAMAAgADAAQABAAEAAQABAADAAIAAQAA
AAEAAgADAAQAAgACAAIAAgAAAAAAAAAAAAIAAgACAAIAAAD///7//v///wEAAgADAAMA
BAAEAAUAAwAEAAQABQAGAAgACQAKAAoACgAJAAgACwAMAAwADAAMAAwACwALAAkACAAI
AAgACwALAAsACgAIAAYABQAFAAQAAwABAP///f/9//3//f/7//v/+//8/wAAAQACAAIA
AQABAAIAAgD///7//f/9//////////3/+//7//v/+//8//7///8AAP7//f/9//7/+v/+
/wMABgAMABIAHAArAD0AUQBzAJwAxADpAAYBHAEmASQBFgH8ANMAjQAtANL/m/+R/57/
p/+x/8D/1f/m//P//P8BAAkAFAAeACgANAA+ADwANwAyAC8AKgAjAB0AFQAPAAwACgAG
AAAA/P/5//f/9v/y//D/8v/y//L/8v/3//n/+P/5//f/+v/6//r/+v/8//3//f/9//z/
+//6//n/+//7//v/+//5//n/+f/5//n/+f/5//j/+f/6//v//P/5//j/9//2//n/+v/7
//v/+//7//v/+//4//f/9v/1//f/+P/4//n/9v/1//T/9P/2//X/9f/1//T/9P/0//X/
8//y//L/8v/y//P/9P/2//P/8v/x//D/8f/x//L/8//x//H/8f/x/+//7//u/+7/8P/w
//H/8f/w/+//7v/t/+7/7//w//H/8f/y//L/8//y//T/9f/2//f/+P/7//3//v/+/wAA
AAABAAIABAAGAAkACwAMAA0ADAALAAoACwAMAA0ADgAPAA4ADQAMAAsADQANAA0ADgAK
AAoACgAJAAYABgAGAAUABgAGAAcACQAGAAUABAACAAQABAACAAIAAgACAAIAAgAAAAEA
AQABAAQAAwAEAAcABAAEAAMAAwAFAAYABgAGAAgACAAJAAkABwAHAAgACAAKAAoACwAL
AAoACQAIAAgACQAKAAoACQAJAAoADAAMAAoACgAKAAkACwALAAkACQAHAAYABQAEAAQA
BQAGAAYAAgACAAQABAACAAIAAAD//wIAAgACAAMAAQAAAP///v///wAAAAAAAAAAAAAB
AAEAAAD///7//P/9//3//v8AAAAA///+//3//v///wAA/v/8//3/AAAAAAAA///8//v/
+//8//z//f/9//z/+//7//3//P/7//r/+v/8//z//P/6//r/+v/6//v/+//8//3/+//6
//n/+P/7//z//f/+//z//P/8//z/+//7//v/+v/9//z//P/8//z//P/6//r/+v/6//v/
/P/9//7//f/8//v/+v/7//z//f/+//z//P/8//v/+v/6//r/+//9//3//f/+//3//f/8
//z//v//////AAAAAAAAAQACAAIAAgADAAQABAAEAAQABAABAAEAAQAAAAIAAgADAAMA
AwACAAIAAAD//////v/9//3/+//5//n/9//3//f/9//4//r//f////7//v/9//3//P/8
//v/+v/6//v//P/9//z/+f/4//f/+f/5//n/+v/4//j/+P/3//X/9v/6//z///8EAAgA
EAAYACcAPQBXAHkAogDMAPEADgEiASoBJAEQAfQAxwB7ABkAvv+J/3//iv+X/6X/tv/L
/9z/5//u//f///8IABIAHAAqADQANAAvACoAJQAgABsAEwALAAkACAAEAP7/+v/4//X/
8f/w/+z/7P/s/+z/7P/w//P/9f/0//X/9f/4//j/+P/4//r/+//7//v/+v/5//j/9//4
//n/+v/7//v/+//7//v/+//7//v/+v/8//z//P/8//v/+v/5//j/+//8//3//f/8//v/
+v/5//n/+f/5//n/+v/6//n/+f/3//f/9//4//r/+f/5//n/9v/2//b/9//1//T/9P/0
//T/9f/2//j/9//2//X/9P/1//X/9v/3//X/9f/1//X/9f/1//T/9P/2//b/9//3//X/
9f/1//X/9v/3//j/+f/3//j/+P/5//r//P/9//7///8AAAMABQAFAAYACQAKAAsADAAO
ABAAEAARABEAEQARABEAEQATABMAEwATABMAEgARABAADwARABEAEQASAA4ADgAOAA0A
DAAMAAwACwALAAoACgALAAkACQAJAAgACAAIAAYABgAEAAQABAAEAAYABwAHAAcACQAH
AAcACQAIAAgABwAHAAgACgALAAwACgAKAAsACwALAAsADAAMAA4ADgAPAA8ADQANAA0A
DgAPABAAEAAPAA0ADgAQABAAEAAQABAADwARABEADwAPAA8ADgANAAwADgAPABAAEAAM
AAwADgAOAAwADAAKAAkACgAKAAoACwALAAoACQAIAAoACgAJAAgACAAIAAkACQAJAAkA
CQAIAAcABwAIAAoACQAHAAUAAwAGAAcACAAGAAQABQAIAAgACAAHAAQAAwAFAAYABgAH
AAYABgAGAAcACAAIAAgACAAGAAgACAAIAAYABgAGAAYACAAHAAcABwAHAAYABQAEAAUA
BgAHAAgABgAGAAYABgAFAAUABQAEAAcACAAFAAQAAwACAAIAAgACAAIABAAEAAQABAAC
AAIAAgACAAQABAAEAAQAAgACAAIAAgAAAAAAAAD/////AAABAAMAAgABAAAAAAACAAMA
AwAEAAIAAwADAAQABAAEAAUABgAIAAgACQAKAAcABgAFAAQABAAFAAYABgAEAAQABQAF
AAUABAAEAAIAAgADAAMAAwAAAP3/+v/5//v/+//7//v/+f/6//z//f/+//7//f/9////
AAAAAAAA/v/9//z/+//9//v/+//7//n/+f/5//r/+v/6//r/+f/9//z//v/+//3//P8A
AAgAFAAjADcATwBtAJAAugDjAAYBIgE0ATgBMgEgAf8AvwBjAPz/qf+H/47/nf+p/7b/
x//W/+H/6P/v//v/CAAYACYAMgA4ADgAMQAoACEAHgAbABUADQAJAAgAAAD2//D/8P/v
//H/8v/y//L/8P/u/+z/7P/v//P/9v/5//v//P/8//z//P/6//v/+//7//3//f/9//3/
+//7//v/+//9//3//f/9//3//f/9//z/+v/6//r/+v/8//z//P/8//r/+v/6//n/+//7
//v/+//7//v/+//7//j/+P/3//f/+P/5//r//P/7//n/+P/3//j/+P/4//n/+//6//r/
+v/4//f/9v/2//f/+P/5//r/+P/3//f/9//5//n/+f/5//n/+f/4//j/9v/2//f/9//4
//n/+v/7//r/+f/4//f/+f/6//r/+//8//7///8AAP//AAADAAUACQAKAA0ADgAMAAwA
DQAOABEAEwAUABUAFQAVABUAFwAVABUAFQAVABYAFwAYABkAFQATABEAEAAPABAAEQAR
ABAAEAAQAA8ACwAKAAoACwANAA0ADQAMAAsACgAHAAYACAAIAAgACAAKAAsACwALAAkA
BwAHAAkACQAKAAoACwAKAAoACQAIAAoACgALAAsADQANAA4ADgANAAwADAALAAwADQAO
ABAADwAOAAwACQALAAwADgAOAA4ADgAOAA0ADQANAAsACwAOAA4ADgAOAAwACwAKAAgA
BwAIAAsADAAMAAwACgAJAAcABgAFAAUABwAIAAkACgAJAAgABgAEAAQABAAFAAUABQAF
AAUABAACAAEAAQACAAUABQAFAAUABAADAAIA/v///wEABQAGAAcABwAFAAUAAgACAAEA
AQAEAAQABAAFAAMAAgABAAAAAgAEAAQABAACAAIAAgACAAIAAQABAAEAAwAEAAUABgAD
AAIAAQAAAAEAAgADAAQABQAFAAUABAD///7///8AAAEAAgAEAAQABAAEAAIAAgACAAIA
BAAEAAQABAAEAAQABAAEAAQABAAEAAQABgAGAAYABgAEAAQAAwACAAMABAAGAAcABgAF
AAUABAAHAAcACAAIAAkACQAKAAoACAAJAAoACgAMAA0ADgAOAAwADAAMAAsACwALAAoA
CgAKAAsACwALAAoACgAIAAcABwAGAAUAAwD///3//f/9////////////AAACAAMABAAC
AAEAAQACAAMAAwADAAMAAgABAAAA//////////////////8AAAAAAAAAAP////8CAAIA
BAAFAAgADAAUAB4AMQBLAGkAiwC0AN4AAwEaASgBLgEsASABBAHNAHkAFQC8/4//kf+e
/6n/uf/K/93/7P/1//r/AQAJABYAJgA2AD4APgA6ADUALgAlAB4AFwATAA0ACQAGAAIA
/P/2//b/9f/x//L/8v/y//L/8v/0//b/9f/1//j/+////wAAAAAAAAAA/v//////////
/////////wEAAQABAAEAAAD///7//f/+////AAAAAAAAAAAAAAAA/v/+//7//v8AAAAA
AAD///3//f/9//3//v///wAAAQD///7//P/7//3//f/9//7//v/9//3//f/6//r/+v/7
//z//P/9//7//P/7//r/+v/8//z//P/8//7//f/9//3/+//7//v/+//9//3//P/8//r/
+v/7//v/+//7//v/+//9//3//f/9//v//P/8//3/AAACAAMABAADAAQABwAJAAsADAAP
ABAAEgASABMAFAAUABUAFQAVABgAGQAaAB0AHAAbABoAGQAZABkAGQAZABgAFwAWABYA
EgASABIAEQASABIAEgARAA0ADAAMAA0ADQANAA0ADAAMAAwACgAKAAgACAAIAAgACgAL
AAsACwALAAkACQALAAsADAAMAA0ADwAQABAAEAAPAA4ADgANAA8ADwAQABAADgAOAA8A
DwAPAA8ADwAQABEAEgASABEAEAAQABEAEAARABIAEwATABEAEQAPAA8AEAAQABAAEAAQ
ABEAEgASAA8ADgAPAA4AEAAQAA4ADQALAAoACQAJAAwADAAMAAwADAAMAAsACgAJAAgA
CAAHAAkACQAJAAgABgAFAAUABgAHAAcABwAHAAkACQAJAAYABQAFAAcABgAIAAkACAAJ
AAYABgAFAAUABgAGAAYABwAJAAgABwAGAAUABgAFAAQABQAGAAcACAAGAAUABQAFAAYA
BgAGAAYACAAIAAgACAAHAAYABQAEAAcABwAHAAYABwAEAAQABAAEAAQABgAGAAYABgAE
AAQABAAEAAYABgAGAAYABgAGAAYABgAEAAMAAgACAAMABQAGAAcABQAGAAYABwAHAAgA
CAAJAAsADAAMAAwADAAMAAsACgAMAA4ADwAQAA0ADAAKAAkACQAIAAgACAALAAsACwAK
AAoACAAHAAcACAAHAAUAAwD//////////wEAAQABAAIAAgADAAQABAADAAMABAAEAAQA
BAAEAAUABAADAAIA/////////////wAAAgADAAQAAwABAAAAAAAEAAYACwAMABIAGgAm
ADcAUQBxAJMAugDkAAcBHAEsATABJAEQAe4AsQBbAPv/rv+J/43/mv+n/7f/yv/d/+r/
8//8/wMACwAUACAALgA6AD4AOgA3ADIALwAoACMAGwAVABMAEAAKAAYAAgAAAP//+f/4
//j/+P/4//j/+v/8/////f/8//3///8BAAIAAwAEAAQABQAFAAUAAwADAAMAAwAEAAUA
BgAHAAYABQAEAAMABAAFAAYABgAIAAgACAAIAAcABgAFAAQABgAGAAYABQADAAMAAwAD
AAUABQAFAAUABAAEAAMAAwABAAEAAQACAAMAAwAEAAUAAQAAAP////8AAAAAAQACAAEA
AQABAAIAAAAAAAAAAAABAAEAAgADAAIAAQAAAP//AQABAAAAAAAAAAAAAQABAP//////
////AQABAAEAAQD//wAAAAABAAQABgAHAAgACwAMAA8AEQASABIAFAAUABUAFgAYABoA
GgAbABsAGwAdAB0AHQAfAB8AHwAfAB8AHgAdABwAGwAbABsAGwAcABgAGAAYABcAFgAW
ABYAFQAUABQAFQAXABQAEwASABAAEQASABEAEgAQABAAEAAQABIAEwATABMAFQATABMA
FQAUABQAEwATABQAFgAXABgAFwAWABYAFQAWABcAGQAaABoAGgAbABsAGwAbABsAHAAe
AB4AHQAbABkAGgAcABwAHgAeAB4AHQAdAB0AGwAbABoAGgAaABoAGwAbABsAGgAWABYA
GAAYABoAGgAYABcAGAAYABgAGQAZABgAFwAWABgAGAAXABYAFAAUABUAFQAVABUAFQAU
ABUAFQAWABgAGAAXABYAFQAWABcAGAAWABUAFQAXABYAFwAXABUAFQAVABYAFgAXABcA
FgAVABUAFwAWABUAFAASABQAFAAUABYAFgAWABYAGAAXABcAFwAXABYAFQAUABUAFgAX
ABgAFgAWABYAFgAXABcAFwAWABkAGAAWABYAFgAWABgAGAAYABgAGAAYABgAGAAWABYA
FgAWABcAGAAZABoAGQAYABcAFgAXABgAGQAaABoAGQAYABgAFgAXABcAFwAZABoAGgAb
ABkAGgAaABsAHQAeAB4AHgAfACAAIAAgAB8AIAAgACAAIQAiACIAIwAiACAAHwAeACEA
IQAhACAAIgAgAB8AHwAcABsAGQAXABcAFwAXABcAFQAVABUAFgAYABkAGgAaABoAGwAd
AB4AGwAaABkAGQAbABsAGwAZABgAFwAWABUAFwAYABgAGAAYABcAFwAYABQAFgAXABwA
IgAqADQAQwBXAG0AiwCwANwABwEqAUIBUAFQAUYBMAEHAcUAaQAIALv/o/+u/73/x//U
/+X/9P8BAA4AFwAdACgANgBCAFAAVABQAEsARgBDAD4APQA1ACsAIwAeABwAFgASABIA
EQARABAADgAMAAoACgAMABIAFQATABYAGQAZABgAGAAYABgAGQAbABwAHQAbABsAGwAb
ABkAGQAZABkAHAAdAB4AHwAeAB0AHAAaABsAHAAdAB4AHgAeAB4AHgAcABwAHAAbABwA
HQAeAB8AHgAdABwAGwAcABwAGwAbABsAGwAbABwAHAAbABsAGwAcABwAHAAdABsAGgAa
ABoAGwAbABsAHAAaABoAGgAaABwAGwAbABsAHQAdAB0AHQAcABsAGQAYABkAGgAcAB0A
GwAbABsAGwAdAB0AHQAdAB0AHgAeAB8AHgAgACEAIgAlACYAKQArAC0ALgAxADIAMgAy
ADMANAA3ADkAOgA7ADkAOQA5ADsAPAA9AD4APwA9AD0APQA9ADwAOwA6ADoAOQA6ADsA
OwA3ADYANQAzADIAMgAzADUAMwAzADMAMgAwADAALgAuADEAMgAzADQAMwAzADIAMQAy
ADEAMgA1ADQANAAzADMAMwA0ADQANAA1ADYAOAA5ADgANwA3ADYANwA4ADoAOwA7ADsA
OwA8AD4APgA9ADsAPQA+AEAAQAA/AD4APQA7ADwAPQA8AD0APAA8ADwAPAA7ADsAOwA6
ADkAOgA9AD4APQA8ADkANwA4ADgAOAA5ADgAOAA4ADgAOAA4ADcANgA3ADgAOgA7ADoA
OQA4ADYANwA3ADgAOgA5ADkAOQA5ADsAOwA7ADgAOAA5ADwAPAA8ADsAOAA3ADkAOgA6
ADsAPAA8ADwAPQA7ADoAOQA4ADkAPAA9AD4APQA8ADsAOgA8ADsAOwA7ADwAPAA8ADwA
PAA8ADwAPAA+AD4APgA+AD4APQA8ADoAPQA+AEAAQABAAEAAPgA+AD4APgBAAEAAQABA
AEAAQABAAEAAPgA+AD4APgA/AEAAQQBBAD4APgA+AD8AQABBAEIARABEAEUARQBGAEUA
RQBEAEQARwBIAEoATABLAEoASgBKAEsATABNAE4ATQBNAE0ATABMAEwATQBNAE8ATgBO
AEwASQBJAEgARwBHAEUAQwBDAEEAQQBBAEEAQQBCAEQARQBHAEgASABJAEgASABHAEYA
RgBHAEgASQBHAEUARQBFAEUARQBFAEYASABIAEgARwBFAEYARgBIAEsATgBUAFwAaAB1
AIUAmwC7AOIADAEzAVIBaAF2AXYBbAFUASsB6wCRADIA6//Z/+j/9f///woAGwAsADsA
RgBPAFcAYgBuAHoAhgCKAIoAhQCCAH8AfAB1AG8AZQBdAFgAVgBSAE4ATABLAEsASABG
AEQAQgBAAEQASABHAEkASgBNAE8ATgBOAE4ATgBPAFEAUgBTAFMAUwBTAFMAVQBVAFUA
VQBVAA==
         </WaveFormData>
      </LeadData>
      <LeadData>
         <LeadByteCountTotal>10000</LeadByteCountTotal>
         <LeadTimeOffset>0</LeadTimeOffset>
         <LeadSampleCountTotal>5000</LeadSampleCountTotal>
         <LeadAmplitudeUnitsPerBit>4.88</LeadAmplitudeUnitsPerBit>
         <LeadAmplitudeUnits>¦ÌV</LeadAmplitudeUnits>
         <LeadHighLimit>2147483647</LeadHighLimit>
         <LeadLowLimit>268435456</LeadLowLimit>
         <LeadID>V4</LeadID>
         <LeadOffsetFirstSample>0</LeadOffsetFirstSample>
         <FirstSampleBaseline>0</FirstSampleBaseline>
         <LeadSampleSize>2</LeadSampleSize>
         <LeadOff>FALSE</LeadOff>
         <BaselineSway>FALSE</BaselineSway>
         <ExcessiveACNoise>FALSE</ExcessiveACNoise>
         <MuscleNoise>FALSE</MuscleNoise>
         <LeadDataCRC32>2554614094</LeadDataCRC32>
         <WaveFormData>
7P/s/+z/7P/s/+z/7P/s/+z/7P/s/+z/7P/s/+z/7P/q/+r/6v/q/+z/7P/s/+z/7P/s
/+z/7P/s/+z/7P/s/+z/7P/s/+z/7P/s/+z/7P/u/+7/7v/u/+z/6//r/+v/6f/p/+r/
6v/s/+z/7f/t/+3/7v/u/+//8//z//P/8//z//T/9f/1//X/9v/2//b/9v/1//X/9f/1
//X/9f/1//b/9v/2//b/9f/0//P/8//w/+//7v/s/+r/6v/q/+r/6v/r/+v/7P/u/+7/
7v/u/+7/7//v/+3/7//u/+3/7P/q/+n/6P/o/+f/5//n/+b/6P/o/+n/6f/p/+n/6f/p
/+j/6v/q/+r/7//6/wgAGgAwAE4AdQCfAMoA8AAPASIBKgElAQkBxwBfAPP/nP9v/23/
ef99/4H/j/+c/6b/r/+2/7r/vf/G/9H/2f/h/+P/4f/g/9//2//W/9X/1f/R/8z/zv/M
/8v/zf/Q/9L/1P/Y/9r/2f/b/9z/3f/g/+L/4v/l/+n/6f/q/+v/6//r/+v/7P/s/+z/
7P/s/+z/7P/v/+//7//v/+//7//v/+//7f/t/+3/7f/t/+7/7v/u/+3/7f/u/+7/7//v
/+//7//u/+7/7v/u/+7/7//w//D/8P/w/+//7//v/+//7//w//D/8P/w//H/8f/x//H/
8f/y//L/8//z//X/9f/3//f/9f/3//j/+P/5//r/+v/7//7//v8AAAAAAAABAAEAAwAE
AAUABgAHAAgACQAJAAoACQAKAAoACgAMAA0ADQAPAA8AEQASABMAEwATABMAFQAVABUA
FQAVABUAFAAUABMAEwARABAAEAAQAA4ADQAMAA4ADQALAAkACQAIAAgACAAHAAUAAwAD
AAQAAwACAAEA//////7//f/9//z/+//7//v/+//5//n/+f/5//n/+f/5//j/+P/4//f/
+f/5//n/+f/5//n/+v/6//r//P/8//z//P/+////AQAAAAAAAAABAAIAAwADAAUABQAF
AAUAAwADAAMAAwADAAQABAADAAMAAwAEAAQAAwADAAMAAgADAAMAAwAEAAMAAwADAAQA
AwACAAEA///9/wAAAQACAAAAAAAAAAAAAAAAAP///v/+//3/+//9//7//v/+//7/////
///////+//7//f/8//7//v/9//z//v/+//3//f/8//z/+//7//z//P/9//3//P/7//v/
+//7//v/+//7//z//P/8//z//P/8//3//f/9//3//P/8//v/+//7//v//f/9//z//P/8
//3//f/9///////+//3//f/9//7//P/8//z//P/+//7//v/+//7//f/9//3//f/9//7/
/v/+//7/////////AAAAAAEAAwADAAMAAwAFAAYABwAHAAUABgAGAAYACAAHAAcABwAI
AAkACgALAAsACgAJAAgABwAGAAUABQACAAEAAAD+//3//v///wAAAAABAAEAAgACAAIA
AgACAAEAAQAAAP3////+//3//P/8//v/+v/6//v/+//7//r//P/8//3//f/7//v/+//7
//j/9v/4//z/AwAMABgAKgBCAGAAhwCzANwA/gAbATABOAExAREBywBjAP3/rP+F/4X/
j/+R/5n/pf+w/7j/wf/G/8r/0f/c/+f/7//z//X/8//u/+v/6f/m/+X/4//f/97/3v/e
/9v/3f/i/+b/6P/s/+z/6f/p/+z/8f/y//L/9P/3//n/+f/4//n/+f/5//v//P/8//z/
/P/8//z//P/9//3//f/9//v/+//7//v/+//7//v/+//6//r/+f/4//n/+f/6//r/+f/5
//n/+f/6//r/+v/6//j/+f/6//r/+v/6//n/+f/7//v/+//8//r/+v/6//v/+//7//v/
+//+//7///////3//f////////8BAAIAAgAFAAYABgAHAAgACAAKAAoACAAJAAkACwAO
AA8AEAARABQAFQAVABYAFQAWABYAFgAWABcAFwAZABcAGQAaABsAHAAdAB4AIQAfAB8A
HwAfAB4AHAAbABkAGwAZABgAGAAXABQAEgAQABIAEQAPAA0ADQAMAAwADAALAAkABwAH
AAYABQAEAAMAAgABAP///f/8//z//P/9//v/+//5//n/+f/5//n/+f/5//j/+P/4//n/
+//7//v/+f/5//n/+v/6//r//P/8//r/+v/8//3////+//7//v///wAAAQABAP//////
////AQABAAEAAQABAAIAAgABAAEAAQACAAIAAgABAAAA/v8AAP///v/+/////////wAA
/v/+//7//f/6//z//P/8//r/+v/6//r//P/8//v/+v/8//v/+f/7//r/+v/6//r/+//7
//v/+//6//r/+f/4//r/+v/5//j/+v/6//n/+f/6//r/+f/5//j/+P/5//n/+P/3//f/
9//3//f/9//3//b/9v/2//b/9v/2//f/9//3//f/9v/2//f/9//3//f/9//3//b/9v/2
//f/9//3//f/9//2//X/9//3//f/9//5//n/9//0//b/+P/4//j/+P/4//j/+P/4//b/
9f/1//X/9//3//j/+P/4//j/+f/5//v//P/8//3//v/9//z/+//7//z//f/9//7/AAAB
AAIAAAD///////8BAAEAAQABAAAAAAAAAAAAAQAAAP/////6//n/+P/2//L/8v/y//L/
9P/1//X/9v/4//j/+P/4//j/+f/5//f/9//2//X/9P/0//P/8v/y//P/8//z//L/8v/y
//P/8//z//P/8//z//L/8v/y//T/+f8CAA4AIAA2AFIAdwCjAM4A8gARASgBLgEnAQ8B
0wBtAAMAqv93/3P/g/+H/4v/mf+o/7D/uf/A/8T/x//S/9v/4//t//H/7f/s/+v/5//i
/+H/3//d/9r/2v/a/9n/2//a/9z/4P/i/+L/4//n/+j/5//o/+r/6v/t//H/8//0//X/
9f/1//P/9P/0//T/9v/2//b/9v/3//f/9//3//f/9//3//f/9f/1//X/9f/3//j/+P/4
//f/9//4//j/9f/1//X/9f/0//T/9P/0//b/9//4//j/+P/4//f/9//1//X/9f/2//j/
+P/4//n/9//3//f/9//6//r/+//7//v/+//9//3/+//9//7//v///wAAAAABAAIAAgAE
AAQABAAFAAUABwAIAAkACgALAAwADQANAA4ADQAOAA4ADgAOAA8ADwARAA8AEQASABMA
FQAVABUAFwAZABkAGQAZABcAFgAWABUAFwAVABQAFAAUABIAEQAQABAADwANAAsADQAM
AAwADAALAAkABwAHAAYABQAEAAMABQAFAAQAAwD///7//f/9//3//f/7//v/+//7//v/
+//5//j/+P/4//v//f/9//3/////////AAD+//7/AAAAAAAAAAACAAMAAwACAAIAAgAD
AAQABQAFAAUABQAFAAUABQAFAAUABQAFAAYABgAFAAUABQAGAAYABwAHAAcABgAGAAUA
BAAEAAMAAwADAAQABAAEAAQAAwAAAAIAAgACAAIAAgACAAIAAgACAAEAAAAAAP///f//
/wAAAAAAAAAA/////////////wAAAAAAAAAAAAD///7//v/+//3//f/+//7//f/9//7/
/v///////v/9//3//f/8//3//v////7//v/+//7//v/+///////9//3//P/8//3//f/9
//3//f/9//z//P/8//3//f/9///////+//3//f/9//3//f/9//3//f/8//z//v/+//7/
/v/+//7//v/+//7//P/8//z//P/+//7//v/+//z//P/8//z//P/8//v/+//7//v/+//8
//z//P/8//3//////wAAAAD//wEAAQABAAEAAwAEAAUABQAFAAYABgAGAAYABQAFAAMA
AwADAAMABAAGAAcACAAGAAUABAADAAMAAAD///7//P/6//r/+v/6//r/+//7//z//v/+
//7//v/+///////7//v/+v/5//b/9v/1//T/9v/3//f/9//4//j/+P/5//f/9//3//f/
9//2//b/9v/4////CAAUACYAQABiAIkAsQDaAAABHQEuATgBLwEPAckAYwD5/6T/ff+B
/43/j/+T/5//rP+4/7//wv/E/83/1v/h/+v/7//x//H/8P/r/+n/5v/l/+H/2//a/9z/
3P/b/9v/4P/k/+T/5P/o/+n/6f/q/+v/7v/w//D/8//3//n/+f/5//j/9//4//r/+//8
//r/+v/6//r//f/9//3//f/7//v/+//7//v/+//7//v/+f/6//r/+v/5//n/+v/6//v/
+//7//v/+P/4//j/+P/4//n/+v/6//r/+v/5//n/+f/5//n/+v/8//z//P/9//v/+//7
//v//P/8//3//f/9//3/////////AQACAAIABQAGAAYABwAGAAYACAAIAAgACQAJAAsA
DAANAA4ADwAOAA8ADwAQABMAFAAUABQAFAAVABUAFwAVABcAGAAZABsAGwAbAB0AGwAb
ABsAGwAdABwAHAAbABsAGQAYABgAGAAWABUAFAAWABUAEwARAA8ADgAOAA4ADwANAAsA
CwAKAAkACAAHAAUABQAEAAMAAwACAAEAAQABAAEA///////////////////+//7//v//
/wEAAQABAAEAAQABAAIAAAAAAAIAAgACAAIABAAFAAcABgAGAAYABQAGAAcABwAJAAkA
CQAJAAcABwAHAAcACQAKAAoACQAHAAcACAAIAAcABwAHAAYACAAHAAYABgAFAAUABQAG
AAYABgAGAAUABAAGAAYABgAFAAQAAwACAAQABAADAAIAAgABAP//AQACAAIAAgACAAEA
AQABAAEA//8AAAAAAAACAAIAAQAAAAAAAAD/////AAAAAP/////+//7///////////8A
AAEA//////////////7//f/8//z//P/9//3///////7//v/9//3//f/9//3//f/8//z/
+v/7//v/+//7//v/+v/5//n/+f/5//n/+//7//v/+v/8//z/+v/6//r/+v/6//r/+v/6
//z//P/8//z/+v/6//r/+v/6//r/+v/6//r/+v/6//r/+P/4//f/9//4//n/+v/8//r/
+v/6//v//f/9//7//v/9////////////AQACAAMAAQABAAIAAgACAAIAAQABAAMAAwAD
AAMAAQACAAIAAgACAAEAAAD//////P/7//r/9v/0//T/9P/2//b/9//3//b/+P/4//j/
+v/6//v/+//3//f/9v/1//T/9P/z//L/9P/1//X/9f/y//L/8v/z//H/8f/x//H/7f/u
//L/8P/y//f/AAAOACAAMgBQAHcAnwDIAO4ACwEiAS4BKQERAdcAdQAHAKz/ef91/4H/
hf+L/5v/qP+y/7n/wP/A/8P/0P/Z/+H/6f/t/+3/7P/p/+P/4P/f/93/3f/a/9r/2v/b
/9n/2P/a/9z/3P/g/+P/5f/m/+f/6P/o/+j/7f/x//H/8P/x//H/8f/x//L/8v/y//L/
8v/y//L/8//z//P/8//z//P/8//z//P/8//z//P/8f/y//L/8v/v/+//8P/w//H/8f/x
//H/8v/y//L/8v/x//H/8f/w//L/8v/x//H/8//z//P/9P/y//L/8v/z//H/8f/x//H/
8v/y//P/8//z//P/9f/1//P/9f/2//b/9//4//j/+f/6//r//P/8//7//////wEAAAAB
AAIAAwAEAAUABQAGAAUABgAGAAYABgAHAAcACQAJAAsADAANAAsACwALAA0ADwAPAA8A
DwAPAA4ADgANAA8ADQAMAAwACgAIAAcABgAIAAcABQADAAEAAAAAAAAAAQD///3//f/6
//n/+P/3//f/9//2//X/9f/0//P/8//1//X/8//z//L/8f/w/+//8f/w//D/8P/v//H/
8f/x//H/8f/x//L/8P/w//L/8v/0//T/9v/3//n/+P/4//j/9//4//n/+f/7//v/+//7
//v/+//7//v/+//8//z/+//5//n/+v/6//v/+//7//r/+v/5//j/+P/5//n/+f/6//j/
+P/4//f/9P/2//b/9v/2//b/9v/2//b/9v/1//T/9P/z//H/8//0//T/9P/0//P/8//z
//P/8//0//T/9P/y//L/8f/w//L/8v/x//H/9P/0//P/8//y//L/8//z//T/8//z//P/
8P/v/+7/7f/w//D/8P/w//D/8P/x//H/7//v/+7/7v/x//H/8f/x//H/8f/w//D/7v/v
/+//7//w//H/8f/x/+//7//v/+//7//v/+//7v/u/+z/7v/u/+7/7v/w//D/8P/w//D/
8P/w//D/8v/y//L/8v/y//L/8v/y//D/8P/w//D/8f/x//H/8f/v//D/8P/w//L/8//z
//P/9P/0//X/9//3//f/9//5//r/+//7//v/+v/6//r/+v/7//v/+//7//n/+f/5//r/
+P/4//j/9//4//f/9//0//X/9P/y//D/8v/y//L/8v/1//X/9v/4//f/9v/1//T/9f/1
//P/8//y//H/8P/w//H/8P/w//H/7//v/+7/7v/u/+//7//v//H/8f/x//L/9P/y//T/
+f8CABIAJAA6AFgAgwCzANwABAEnAT4BSAE9AR0B3QBzAP3/oP9v/2n/df99/4X/lf+g
/6r/sf+2/7r/v//I/9P/2//l/+v/6//o/+X/4f/g/+H/3//b/9r/3P/c/9n/2f/a/97/
4P/i/+T/5f/n/+j/5//q/+z/7v/v//P/9f/2//f/9//3//f/+P/4//j/+P/4//j/+P/5
//n/+f/5//r/+//8//3//f/9//3//f/8//z/+//6//v/+//8//z//f/9//3//f/7//r/
+f/4//j/+f/6//r/+v/6//n/+f/7//v/+//8//z//P/8//3///////////8AAAAAAQAB
AP////8BAAEAAwAFAAYABgAFAAYABgAHAAoACgAMAAwADAANAA0ADwAQABEAEgATABYA
FwAXABgAGQAaABoAGgAYABkAGQAbAB0AHwAgACEAHwAfAB8AIQAhACEAIQAhACEAIAAg
AB8AHQAbABoAGgAaABgAFwAWABQAEwARAA8ADwAOAA4ADgANAAsACQAJAAYABQAEAAMA
AQABAAAA//////7//f/9///////9//3//P/7//r/+f/5//j/+P/4//n/+//7//v/+//7
//v//P/8//z//v/+//7//v8AAAEAAwACAAIAAgABAAIAAwADAAMAAwADAAMABAAFAAYA
BwAHAAgACAAHAAUABQAGAAYABwAHAAcABgAGAAUABAAEAAUABQAFAAYABAAEAAQAAwAA
AAIAAgACAAAAAAAAAAAAAAAAAP///v8AAP///f////7//v/+//7/+//7//v/+//9//7/
/v/+//z//P/7//r/+v/6//n/+f/6//r/+f/5//r/+v/7//v/+P/3//f/9//3//f/9//3
//r/+v/6//r/+P/4//n/+f/7//v/+v/6//n/+f/5//n/+f/5//j/+P/4//n/+f/5//n/
+f/4//f/9//3//f/9//3//f/9//2//j/9v/2//b/9v/2//T/9P/0//T/9v/2//b/9v/2
//b/9v/2//b/9v/2//b/9v/2//b/9v/0//T/9P/0//X/9f/1//X/9f/2//b/9v/2//f/
9//3//j/+P/5//v//f/9//3//////////v/9//7//v/+//7////////////9//3//f/+
//7//v/+//3//P/7//v/+P/5//j/9v/0//L/8v/y//L/8f/x//L/9P/1//b/9//4//n/
+f/3//f/9v/1//T/9P/x//D/8P/x//H/8f/w//D/8P/x//H/8f/x//H/8f/y//D/7v/w
//P//P8GABYAKgBEAGkAlwDIAPIAFwE0AUQBSQE3AQ0BuQBHANz/j/9v/3f/f/+B/4f/
lP+g/6n/sP+0/7n/xP/P/9n/3//j/+X/5P/h/9v/2v/Z/9f/0//S/9T/0v/R/9H/1P/W
/9r/3v/e/9//4f/i/+P/5v/o/+r/6//v//H/8v/z//P/8//z//T/9P/0//L/8v/y//L/
9f/1//X/9f/3//f/9//3//f/9//3//f/+f/6//r/+v/3//f/+P/4//j/+f/6//v//P/8
//z//P/6//v//P/8//z//P/7//v//f/9//3//v/8//z//P/9/////////////v/+////
//8BAAEAAwADAAMABQAGAAYABwAIAAgACQAKAAoADAAMAAoACwALAA0AEAARABIAEwAW
ABcAFwAYABkAGgAaABoAGgAbABsAHQAdAB8AIAAhACMAIwAjACUAJQAlACUAJQAjACIA
IgAhACMAIQAgACAAHgAcABsAGgAcABsAGQAXABUAFAAUABQAEwARAA8ADwAOAA0ADAAL
AAkACQAIAAcABwAGAAUABQADAAMAAQABAAEAAQABAAEAAQAAAAAAAAD//wEAAQABAAEA
AQABAAIAAgACAAQABAACAAIABAAFAAUABAAEAAQABQAGAAcABwAHAAcABwAHAAkACQAJ
AAkACQAKAAoACQAJAAkACgAKAAkACQAJAAgACQAJAAkACgAJAAkACQAKAAgACAAIAAcA
BgAIAAgACAAHAAYABQAEAAYABgAFAAQABgAFAAMABQAEAAQABAAEAAUABQAFAAUABAAE
AAMAAgACAAIAAQAAAAIAAgABAAEAAgACAAEAAQACAAIAAwADAAQAAwADAAMAAQABAAEA
AQACAAIAAgACAAIAAgADAAMAAwADAAIAAgACAAEAAAD//wAAAQABAAIAAAABAAEAAQAB
AAEAAAD//wEAAQABAAEAAQABAAEAAAAAAAAAAAAAAAAAAAAAAAAAAAAAAAIAAgACAAIA
AAAAAAAAAAACAAIAAgACAAIAAgACAAIAAgACAAIAAgACAAIAAgABAAEAAQABAAEAAgAC
AAIAAgAFAAUABQAGAAQABQAHAAcABwAHAAkACgALAAsACwAMAAoACgAKAAkACQAJAAkA
CQAJAAkACgAKAAwADAALAAoABwAHAAQAAwACAAAA/v/+//7//v/+//////8AAAIAAgAC
AAIAAgADAAMAAQABAAAAAQAAAAAA///8//z//f/9//v/+v/6//r//f/9//3//f/9//3/
/P/6//r//P8DAA4AHAAwAEgAagCPALsA5AAIASMBNAE8ATEBDwHFAFsA8/+k/4H/hf+P
/5H/l/+l/7L/uv+//8T/yP/R/9z/5f/t//P/9f/z//D/6//n/+b/5f/h/93/3P/e/9z/
2//d/+D/5P/m/+b/6P/r/+v/6v/r/+7/8v/y//X/+f/5//j/+f/5//n/+f/6//r/+v/6
//r/+v/6//v/+//7//v/+//7//v/+//5//n/+f/5//n/+v/6//r/9//3//j/+P/5//n/
+f/5//j/+P/4//j/+P/5//r/+v/6//r/+f/5//n/+f/5//r/+P/4//j/+f/5//n/+f/5
//z//P/9//3/+//7//3//f///wEAAgACAAEAAgACAAMABgAGAAgACAAGAAcABwAJAAoA
CwAMAA0ADgAPAA8AEAAPABAAEAAQABIAEwATABUAEwAVABYAFwAZABkAGQAbABsAGwAb
ABsAGQAYABgAFwAZABcAFgAWABYAFAATABIAEAAPAA0ACwANAAwADAAMAAoABwAEAAMA
BAADAAIAAQD//////v/9//v/+v/5//n/+//7//n/+f/3//f/9//3//X/9P/0//T/8//1
//X/9f/1//X/9f/2//f/+P/7//z//P/8//7////9//z//P/8//v//P/9//3/////////
////////////////AAAAAP///f/9//7//v8BAAEAAQAAAAIAAQAAAAAA////////AAAA
AAAAAAD///7/AAAAAAAA/v/+//7//v/9//z/+v/4//v/+//6//3//P/8//z//P/7//v/
+//7//v//P/8//z/+v/6//n/+P/7//z//P/9//3//P/6//n/+P/4//n/+f/5//n/+v/7
//n/+f/5//n/+v/6//r/+v/4//j/+f/5//n/+f/4//j/+f/5//n/+f/7//v/+v/6//r/
+//7//v/+f/5//j/9//5//n/+f/5//f/9//3//b/9v/4//r/+v/6//r/+v/6//r/+v/4
//j/+P/4//r/+v/6//r/+P/4//j/+P/6//r/+f/5//n/+f/5//r//P/8//z//f/9//3/
/v/+////AQABAAEAAQADAAQABQAGAAcACQAKAAkACAAGAAUABQAFAAUABQAHAAgACAAI
AAoACQAIAAcABwAEAAMAAgD+//z//P/8//7//v////////8AAP///v///wAAAgADAAMA
AwACAAEA/v/+//3//P/8//3//f/9//z//P/8//3//////////////wAA/v/6//7/BwAS
ACIAOgBWAHYAnwDNAPQAGAEzAUgBSgE5AQ0BuQBFAN3/kv91/3v/h/+N/5f/qf+2/77/
wf/G/8r/0f/a/+X/7//3//f/9//0//H/7//w/+//6//n/+b/5v/m/+X/5f/m/+r/7P/u
//L/8f/z//T/9f/2//j/+v/9////AQACAAMAAwADAAEAAgACAAIAAwAEAAUABgAFAAUA
BQAFAAMAAwADAAMABAAFAAYABwAFAAYABgAGAAUABQAGAAYAAwADAAMAAwADAAQABQAG
AAQABQAGAAYABAAEAAMAAwAEAAUABgAIAAgACAAIAAkACQAJAAkACQAMAAwADQANAAsA
CwANAA0ADQAPABAAEAATABQAFAAVABYAFgAYABgAFgAXABcAGQAcAB0AHgAfAB4AHwAf
ACAAIQAiACIAIgAkACUAJQAnACcAKQAqACsAKQApACkAKwArACsAKwArACsAKgAqACkA
JwAlACQAJAAkACIAIQAgACAAHwAdABsAGwAaABoAGgAXABUAEwATABIAEQAQAA8ADgAN
AAsACQAIAAgACAAJAAkACQAHAAcABQAFAAUABQAHAAYABgAGAAUABwAHAAcABQAFAAUA
BgAIAAgACgAKAAoACgAMAA0ADQAMAAwADAANAA4ADwAPAA8ADwAPAA8AEQARABEAEQAR
ABIAEgARABEAEQASABIAEQARABEAEAAQAA8ADgAOAA8ADwAPABAADgAOAA4ADQAIAAoA
CgAKAAsADAANAA4ADAAMAAsACgAMAAsACQALAAoACgAKAAoACQAJAAkACQAHAAgACAAI
AAkACgAKAAoADAAMAAsACwALAAoACAAHAAgACAAJAAkACAAHAAcABwAHAAcABwAHAAgA
CAAIAAgABgAGAAcABwAHAAcABgAGAAcABwAHAAcABwAHAAYABgAGAAcABwAHAAkACQAI
AAcACQAJAAkACQAJAAkACQAIAAYABAAGAAYABgAGAAgACAAIAAgACAAIAAgACAAGAAYA
BgAGAAgACAAIAAgABgAGAAYABgAIAAgACAAIAAgACAAHAAcACQAJAAkACgAIAAgACAAJ
AAkACQAKAAoACwANAA0ADQANAA8AEAARABMAEwAUABQAEgASABEAEQARABEAEQARABEA
EgASABIAEgARABAADwARAA4ADQAMAAgABgAGAAYABgAGAAcABwAIAAoACgAKAAwADAAN
AA0ACQAJAAgABwAIAAgABwAGAAYABwAHAAcABgAGAAYABwAHAAcABwAHAAcABAAEAAQA
BgAJABIAHgAwAEYAYgCJALUA4gAMAS8BSAFUAVUBQwERAbUARQDe/5f/g/+N/5X/l/+h
/7D/vP/D/8z/0P/T/9r/4//v//f/+//7//r/9f/1//T/8//v/+v/6v/s/+z/6f/p/+z/
7v/w//L/9v/3//n//P/9/wIABAAEAAMABQAHAAgACQAJAAkACwAMAAwADAAKAAoACgAK
AAsACwALAAsADAANAA4ADwANAA0ADQANAA0ADgAOAA4ADQANAA4ADgANAA0ADQANAAwA
DAAMAAwADgAPABAAEAAOAA4ADQANAA0ADQANAA4AEAAQABAAEQAPAA8ADwAPABEAEgAU
ABUAEwATABUAFQATABUAFgAWABkAGgAaABsAHAAcAB4AHgAgACEAIQAjACYAJwAoACkA
KQApACgAKAArACwALAAsACwALQAtAC8ALwAxADIAMwA1ADUANQA3ADcANwA3ADcAOQA4
ADgANwA1ADMAMgAyADQAMgAxADAAMAAvAC0AKwArACoAKgAqACcAJQAjACMAJAAjACIA
IQAfAB8AHgAdABsAGgAZABkAGQAZABcAFwAXABcAFwAXABcAFgAWABYAFwAZABkAGQAX
ABcAFwAYABYAFgAYABgAGgAaABwAHQAdABwAHAAcAB0AHgAfAB8AHwAfAB8AHwAhACEA
IQAhACMAJAAkACMAIwAjACQAJAAjACMAIwAiACQAIwAiACIAIQAhACEAIgAgACAAIAAf
AB0AIAAhACIAIgAiACIAIgAgACAAHwAeACAAHwAdAB8AIAAgACAAIAAhACEAIQAhACAA
IAAfAB4AIAAgAB8AHgAgACAAHwAfACIAIgAhACEAIQAgACAAHwAfAB8AIAAhAB8AHwAf
AB8AIAAgACAAIAAgACAAIQAhACEAIQAgACAAIQAhACEAIQAfAB8AHgAeACAAIQAhACEA
IwAjACIAIQAhACEAIQAhACEAIQAhACAAIgAkACIAIgAiACIAJAAkACQAJAAkACQAJAAk
ACQAJAAkACQAJAAkACQAJAAkACQAJAAkACUAJQAlACUAJQAmACYAJgAmACcAJwAnACgA
KAApACsAKwArACsALQAwADEAMQAxADAAMAAwADAALwAvAC8ALwAxADEAMQAyADAAMAAw
AC8AMAAvAC8ALAArACoAKAAmACQAJAAkACQAJwAnACgAKgAsACwALAAsACsAKwApACkA
KQApACkAKgAnACYAJgAnACcAJwAmACYAJAAlACUAJQAnACkAKQAoACgAKAAqAC0ANgBA
AFIAZgCEAKsA0wD8ACYBQwFcAWoBaQFVASEBwwBVAPT/tf+l/7P/vf/B/8n/2P/k/+v/
8P/4//v/AgANABkAHwAjACUAIgAfAB8AHAAZABUAEwAOABAAEgAPAA8AEAAUABQAFAAY
AB0AHQAcAB8AJAAkACIAIwApAC0ALAAtAC0ALQArACwALAAsAC0ALgAvADAAMQAxADEA
MQAvAA==
         </WaveFormData>
      </LeadData>
      <LeadData>
         <LeadByteCountTotal>10000</LeadByteCountTotal>
         <LeadTimeOffset>0</LeadTimeOffset>
         <LeadSampleCountTotal>5000</LeadSampleCountTotal>
         <LeadAmplitudeUnitsPerBit>4.88</LeadAmplitudeUnitsPerBit>
         <LeadAmplitudeUnits>¦ÌV</LeadAmplitudeUnits>
         <LeadHighLimit>2147483647</LeadHighLimit>
         <LeadLowLimit>268435456</LeadLowLimit>
         <LeadID>V5</LeadID>
         <LeadOffsetFirstSample>0</LeadOffsetFirstSample>
         <FirstSampleBaseline>0</FirstSampleBaseline>
         <LeadSampleSize>2</LeadSampleSize>
         <LeadOff>FALSE</LeadOff>
         <BaselineSway>FALSE</BaselineSway>
         <ExcessiveACNoise>FALSE</ExcessiveACNoise>
         <MuscleNoise>FALSE</MuscleNoise>
         <LeadDataCRC32>3753517195</LeadDataCRC32>
         <WaveFormData>
+v/6//r/+v/6//r/+v/6//j/+P/4//j/+P/4//j/+P/4//j/+P/4//r/+v/6//r/+P/4
//j/+P/4//j/+P/4//b/9v/2//b/+P/4//j/+P/4//j/+P/4//j/+P/3//f/9f/1//b/
9v/4//j/+f/5//f/+P/4//n//P/8//z//P/9/////////wAAAAAAAAAA/////wAAAAD9
//3//v/+/wEAAQABAAEAAAAAAAAAAAD+//3//P/6//j/+P/4//f/9f/2//b/9//6//r/
+v/6//j/+P/4//f/+P/3//b/9f/y//H/8f/x/+//7//v/+7/8P/x//H/8f/0//T/9P/z
/+//7f/t/+v/7P/0//3/CgAZADEAUQB2AJwAwwDoAAEBDwERAf4AxQBuABcA2P+z/6v/
rv+o/6L/p/+u/7L/uP+9/73/vf/D/8n/zv/V/9f/1//X/9b/1f/T/9L/1P/P/83/0P/P
/9D/1P/Y/9r/3f/h/+L/5P/l/+b/6f/q/+v/7P/x//P/9f/1//b/9v/2//b/9//4//j/
9P/2//b/9v/4//j/+P/4//j/+P/4//f/9f/1//X/9f/3//f/9//3//f/9//3//f/9//4
//j/+P/4//j/+P/4//j/+f/5//r/+v/6//r/+v/5//r/+v/7//z//P/8//z//P/+//7/
//8AAAAAAQABAAQABQAGAAcACAAJAAsADAAOAA8AEgATABQAFQAXABgAFwAaABoAHQAf
ACEAIwAlACYAJwAoACoAKQAqACsALQAvADAAMQAxAC8AMQAxADEAMwAyADEAMAAtAC0A
KwArACgAJgAkACIAIQAfAB0AGwAZABcAFQATABMAEQAPAA0ACwAKAAoACQAIAAUABAAE
AAMAAQAAAP//AQABAAAA/v/7//v//P/8//3//f/8//r/+P/4//f/9//4//j/+P/4//j/
+f/5//n/+P/4//f/9//4//r/+//8//r/+//7//v//P/8//z//f/9//7//v///wEAAQAB
AAEAAAAAAAAAAAAAAAEAAQABAAEAAQACAAIAAgABAAEAAQABAAEAAQABAP//////////
//////7//v8AAP////////3//f/9//3//v/+//3//f/9//z/+//5//v/+//6//r//P/8
//z//P/5//n/+f/5//n/+f/5//n/+//7//v/+//7//v/+//6//z//P/9//3/+//7//v/
+v/6//r/+v/6//z//P/7//v/+//8//z//P/8//z//f/9//z//P/8//z//P/8//3//f/9
//z//P/8//z//P/7//v/+//7//z//P/8//z//P/8//z//P/8//z//P/7//v/+//7//z/
/P/8//z//f/9////AAAAAAEAAgACAAIAAgABAAMAAwADAAIAAgACAAIAAgADAAUABgAG
AAcACQAKAAgABwAGAAUAAgACAAIAAgAAAP///v/8//3//v///////f/+//7///8AAAAA
AAAAAP3//P/7//n/+v/5//j/9//4//f/9//3//f/9//3//b/9v/3//f/9//4//j/+P/3
//P/7//x//P/9P/6/wEADgAfADkAWQB+AKQAyQDoAAEBDwERAfgAvQBmABcA3P+7/7f/
tv+u/6z/s/+4/7r/vv/B/8P/x//P/9X/2v/f/9//3f/b/9z/2//Z/9b/1v/V/9f/2P/Z
/9j/3P/g/+T/5//r/+z/6v/r/+7/8f/0//X/+P/5//v/+f/5//r/+v/6//z//f/+//7/
/P/+//7//v/+//7//v/+/wAAAAAAAP/////////////+//3//P/7//3//f/9//3//f/+
//7//v8AAAAAAAAAAP7//////wAAAAAAAAAAAAADAAQABAAFAAYABgAGAAYABAAGAAYA
BwAKAAoACwALAA4ADwAQABEAEAARABMAFAAYABkAHAAdAB4AHwAhACIAIQAkACQAJwAp
ACsALQAvADEAMwA1ADgAOAA4ADgAOQA7ADwAPQA9ADsAPQA9AD0APwA+AD0APAA7ADsA
OQA5ADUAMgAvACwALQArACkAJwAjACEAHwAdAB0AGwAZABcAFwAWABYAFQASAA8ADgAO
AA8ADQAMAAsACQAJAAgABgAFAAUABgAGAAUABQAEAAIABAAEAAMAAwACAAIAAgACAAQA
BQAFAAUABQAEAAIAAQADAAQABAAEAAIAAwADAAMABgAGAAYABwAHAAgACAAJAAcABwAH
AAcACgAKAAoACgAIAAkACQAJAAsACwAMAAwACgAJAAkACQAJAAkACQAJAAkACQAJAAkA
BwAHAAYABgAGAAUABQAFAAMAAwADAAMAAwAEAAQABQAEAAQABAADAAMAAwACAAIAAgAC
AAIAAgAAAP///v/9///////////////////////////////+//7//v///////f/9//3/
/P/+//7//v/+//7//v/9//3/+//8//z//P/8//z//f/9//z//P/8//z/+v/6//v/+//9
//z//P/8//r/+v/5//n/+//7//v//P/8//z/+v/3//r//P/8//z//P/+//7//v/+//z/
/P/7//v/+//7//z//P/8//z//f/9//3//v/+/////v/+//7//v///wEAAQABAAMABAAF
AAYAAwADAAQABAADAAMABAAEAAUABQAFAAUABAAEAAQABAACAAEAAAD+//r/+v/6//n/
+//8//z//f/+//7//v/+//z//P/8//v/+v/5//j/9//4//f/9//3//f/9//3//b/9v/3
//f/9//2//b/9v/1//X/9f/z//P/9P/4////DAAbADEAUQB4AKAAxQDmAAEBEQERAf4A
ywB2AB8A3v+1/6//sv+s/6b/rf+0/7b/vP+//7//wf/J/8//1P/b/9//3f/d/97/2//Z
/9r/2P/V/9X/1v/X/9j/2v/e/+D/4//l/+b/6P/r/+7/7//u/+//8P/z//f/+f/5//r/
+v/6//j/+f/6//r/+P/6//r/+v/8//z//P/8//z//P/8//v/+//7//v/+//9//3//f/9
//3//f/9//3//P/8//v/+v/6//r/+v/6//v//f/+/wAA/v/+//7//v/9//7//v///wIA
AgACAAIAAgAEAAQABQAGAAYABwAHAAYABwAIAAkACgALAA0ADgAQABEAFAAVABYAFwAZ
ABoAGwAeAB4AIQAjACUAJwApACgAKQAqACwALQAuAC8AMQAxADIAMwAzADMANQA1ADUA
NwA2ADUANAAzADMAMQAxACwAKgAoACYAJQAjACEAHwAdABsAGQAXABUAEwARAA8ADgAO
AA8ADwAMAAkACAAIAAcABQAEAAMABAAFAAUABAABAAEAAgACAP/////+//z//v/+//3/
/f/8//z//P/8//7/////////AgACAAEAAQABAAIAAgACAAIAAwADAAMAAgACAAIAAwAF
AAYABgAHAAUABQAFAAUABAAEAAQABAAGAAcABwAHAAcABwAIAAgABgAFAAUABQADAAMA
AwADAAMAAwADAAMABQAFAAQABAAEAAMAAwADAAMAAwADAAMAAgACAAEAAQAAAAAAAAD/
/wEAAQAAAAAA/v/+//7//v/+////AAABAAEAAQABAAEAAAD///7//f/////////+//7/
/v///////f/9//3//P/+//7//v/+//z//P/7//v//f/+//7//v/9//z//P/7//v//P/9
//7//P/8//3//f/9//z//P/8//7//v/9//3//f/9//3//v/+//7//v/9//3//v/+//7/
/v/+//7//v/+//7//P/8//z//P/+//7//v/+//7//v/+//7//v/+//7//f/7//v/+//8
//7//v/+////AQABAAIAAgABAAIAAgACAAAAAQADAAMABQAGAAYABgAGAAUABQAGAAQA
AwADAAQABgAHAAcABwAHAAYABgAGAAQAAgABAAAA/v/8//z//P/7//v//P/8//3//v/+
//7//v/+//7//v/9//z/+//6//f/9v/1//X/9v/3//j/+f/4//j/+f/5//f/+P/4//j/
9//1//P/8f/x//b/+v8BABAAIwA7AF0AggCmAM0A8AAHARUBEwH6AL8AaAAVANb/t/+1
/7b/rP+q/6//tP+4/7z/v/+//8H/yf/R/9b/2//b/93/3f/c/9n/2f/Y/9b/0f/R/9T/
1//W/9j/3P/i/+P/5f/o/+r/6//s/+3/7v/x//L/9f/3//n/+f/6//r/+v/6//v//P/8
//r//P/8//z//v/+//7//v/8//z//P/7//v/+//7//v/+//7//v/+//7//v/+//7//v/
/P/8//z//P/8//z//P/6//v/+//8//7//v/+//7//f/+//7///8CAAIAAgACAAAAAgAC
AAMABAAEAAUABQAGAAcACAAJAAwADQAPABAAFAAVABgAGQAYABkAGwAcAB0AIAAgACMA
IwAlACcAKQAoACkAKgAsAC8AMAAxADMAMQAyADMAMwAzADUANQA1ADcANgA1ADQAMQAx
AC8ALwAsACoAKAAmACUAIwAhAB8AHwAdABsAGQAZABcAFQATAA8ADgAOAA0ADgALAAoA
CgAHAAUABAADAAMAAwACAAAAAQABAAIAAgABAAEAAAD+//7//v/9//3//P/8//z//P/+
/////////wAAAAD///////8AAAAAAAAAAAEAAQABAAAAAAAAAAEAAQACAAIAAwAFAAUA
BQAFAAYABgAGAAYABgAHAAcABwAFAAUABgAGAAQAAwADAAMABQAFAAUABQAFAAUABQAF
AAcABwAGAAYACAAHAAcABwAFAAUABQAFAAQABAADAAMABAAEAAQAAwADAAMAAgACAAIA
AgACAAIAAQABAAEAAQADAAMAAwADAAMAAwADAAMAAQABAAEAAAAAAAAAAQABAAIAAwAE
AAQAAgACAAIAAgABAAAA/v/9////AAAAAAAAAgACAAMAAwAAAAAAAAAAAAIAAgADAAMA
AgAAAP///v/+//7//f/9/////////wAAAAAAAAAA//8BAAIAAAAAAAAAAAAAAAAAAAAA
AAAAAAAAAAAA/v/+//7//v/+//7//v/+//7//v/+//7//P/8//z/+//8//3//v8AAAAA
AAAAAAEAAQABAAIAAgADAAQABAAEAAIAAwAFAAUABQAGAAYABgAGAAUABQAGAAcABwAI
AAoACAAJAAkACQAJAAgACAAIAAYABAADAAIAAAD+//7//v//////AAAAAAEAAgACAAIA
AgACAAIAAgD///7//f/8//v/+v/5//n/+//7//v/+//6//r/+//7//v//P/8//z/+f/5
//n/9//1//b//P8HABQAIQA3AFkAfgCgAMcA6gAHARkBGwEIAdkAhAApAOL/uf+z/7b/
sP+s/7P/vP++/8T/xf/D/8X/zf/T/9j/3//j/+P/4//i/9//3f/c/9r/2//b/9r/2//e
/97/3v/g/+P/5f/o/+z/7//w//H/8v/z//b/+f/7/////f/+//7//v/+////AAAAAPz/
/v/+//7//P/8//z//P/8//z//P/7//3//f/9//3/+//7//v/+//7//v/+//7//3//v/+
//7/AAAAAAAAAAD+//////8AAAIAAgACAAIAAwAEAAQABQAEAAQABAAEAAQABgAGAAcA
CAAIAAkACQAKAAsADAANAAwADQAPABAAEgATABYAFwAYABkAGwAcAB0AIAAgACMAIwAl
ACcAKQAsAC0ALgAwADEAMgAzADUAMwA0ADUANQA3ADkAOQA5ADgANgA0ADIAMwAzADEA
MQAuACwAKgAoACkAJwAlACMAHwAdABsAGQAZABcAFQATAA8ADgAOAA0ADAAJAAgACAAF
AAMAAgABAAMAAwACAAAA/////wAAAAABAAEAAAD+//3//P/6//n/+v/6//r/+v/6//v/
+//7//z//P/7//v/+//8//z//P/+/////////wAAAAAAAAEAAQACAAIAAwADAAMAAwAD
AAQABAAEAAQABAAFAAUABQADAAMABAAEAAYABQAFAAUAAwADAAMAAwADAAMAAwADAAMA
AwACAAIAAgABAAEAAQABAAEAAQABAAAAAAD//////v/+//7//f///////v/+//z//P/8
//z//f/9//3//f/8//v/+v/5//v/+//7//v/+//7//v/+v/6//r/+//7//3//f/9//z/
+f/4//f/9v/4//j/9//3//f/+P/4//j/9v/2//f/9//4//j/+P/4//j/+P/5//n/+f/4
//j/+P/6//r/+f/5//j/9//2//b/+P/4//j/9//1//T/9P/0//T/9P/2//b/9v/2//b/
9v/2//b/+P/4//j/+P/2//b/9v/2//X/9P/z//L/8v/x//H/8f/x//L/8v/y//D/8f/x
//H/8//0//b/+P/4//j/+P/5//v/+//7//z/+v/6//r/+f/7//z//P/7//n/+v/6//v/
+f/5//n/+P/4//j/+P/2//f/9v/0//L/9P/0//P/8//0//T/9f/2//X/9P/z//L/8v/y
//H/8P/t/+z/6//q/+z/7f/u/+//7v/t/+v/6v/r/+v/6//s/+7/7P/r/+v/6//n/+X/
6P/u//f/BAAVACsAUQB4AJwAwwDqAAcBGQEZAQIBzQB2ABkA1P+t/6H/ov+e/5r/nf+k
/6j/qv+r/63/sf+1/7v/wP/H/83/zf/L/8j/xf/D/8b/xv/F/8X/yv/L/8r/zP/O/9D/
0//V/9b/2P/b/9z/3//g/+P/5v/n/+n/6f/r/+z/7P/s/+z/7f/u/+7/7P/u/+7/7v/u
/+7/7v/u//D/8P/w/+//7//v/+//7//t/+3/7f/t/+//7//v/+//8f/y//L/8v/w//D/
8P/w//D/8f/x//L/9P/0//T/9P/1//b/9v/3//j/+P/4//j/+f/8//3///////7//v/9
//7///8AAAEAAwAFAAgACgAKAAsADgAPAA4ADwARABIAFQAYABgAGwAdAB8AIQAjACUA
JwApACwALQAuAC8AMQAxADIAMwAzADUANwA3ADcANgA0ADIAMAAxADEALwAvAC4ALAAq
ACgAJAAhAB4AGwAbABkAFwAVABEADwANAAsABwAGAAYABQAGAAMAAgACAAEA///+//3/
+//7//r/+P/5//n/+v/6//v/+//6//j/9v/2//X/9f/0//T/9P/0//b/9//3//f/+P/4
//f/9//3//j/+P/4//r/+//7//v//f/+////AQD//wAAAAABAP//////////AgACAAIA
AgACAAMAAwADAAMAAwAEAAQABAADAAMAAwADAAMAAwADAAUABQAFAAUAAwADAAIAAgAC
AAEAAQABAAEAAQABAAEAAAAAAP////8CAAIAAgABAP/////+//7//v/+//7//v/+////
AAABAAAA///+//3/+//7//v/+//9//3//f/8//7//v///////P/7//r/+P/6//r/+v/6
//z//P/7//v/+//8//z//P/8//z//f/9//z//P/8//z/+v/6//v/+//9//z//P/8//z/
/P/7//v/+f/5//n/+v/6//r/+v/5//v/+v/4//j/+P/4//j/+P/4//j/+v/6//r/+v/6
//r/+v/6//r/+v/6//r/+v/6//r/+v/6//r/+v/6//r/+f/5//n/+//8//z//P/7//v/
+v/5//z//P/9//7/AAAAAAAAAQABAAEAAQACAAAAAAAAAP//AQACAAIAAQD//wAAAAAB
AAEAAQABAAAAAAAAAAAA/v////7//P/6//j/+P/3//f/+P/4//n/+v/7//z//f/+//7/
/v/9//z/+//6//n/+P/1//X/9f/1//P/8//y//L/8//z//P/9P/0//T/8//1//P/7//t
/+7/8v/5/wQAEQAjAEEAagCSALsA4gADARkBJQEeAf0AtgBZAAgAz/+1/7L/rv+k/6H/
pv+q/67/sf+z/7X/vf/D/8r/zf/P/9H/1f/S/83/y//M/8z/y//L/8z/y//K/8z/0P/U
/9n/3f/g/+L/5f/m/+f/6P/r/+z/7f/v//H/8//0//T/9P/2//f/+P/4//T/9v/2//b/
9v/2//b/9v/2//b/9v/1//X/9f/1//X/9//3//f/9//2//X/9P/z//T/9v/3//j/+P/4
//j/+P/2//f/9//4//j/+P/4//j/+f/6//r/+//6//r/+v/6//z//v/+////AAAAAAEA
AQAAAAEAAgADAAYABwAJAAoACgALAA4ADwASABMAFQAWABUAGAAYABsAHQAfACEAIwAm
ACcAKAAqACsALAAtAC8ALwAwADEAMQAzADUANQA1ADUANAAzADIAMQAxAC8ALwAsACoA
KAAmACUAIwAhAB8AGwAZABcAFQATABEADwANAAsACgAKAAkACAAFAAQABAAFAAMAAgAB
AP/////+//z/+//7//z//P/9//3//P/6//z//P/7//v/+//6//n/+P/4//n/+f/5//r/
+v/5//n/+f/6//r/+v/5//n/+P/3//r/+v/6//v/+//8//z//f/9//3//f/9//z//P/8
//z//P/9//3//f/9//3//v/+/wAA////////AQABAAEAAQD////////////////+//7/
AAD////////9//3//f/9//7//v/9//3//P/8//z/+//7//v/+v/6//z//P/8//z/+//7
//v/+//5//n/+f/5//n/+f/5//n/9//3//f/9v/3//j/+v/7//n/+f/5//j/+v/6//r/
+v/6//r/+f/5//f/+P/4//j/+P/4//n/+f/4//j/+P/4//r/+v/7//v/+//6//r/+v/4
//j/9//3//n/+f/5//r/+v/6//r/+f/3//j/+P/4//j/+P/4//j/+P/4//r/+v/6//r/
+v/6//r/+v/6//r/+v/6//r/+v/6//r/+v/6//r/+v/6//r/+v/6//n/+f/5//n/+v/6
//r/+v/9//3//f/+//z//f/+//7/AAAAAAEAAwADAAMABAAEAAQABAADAAMAAgACAAEA
AQACAAIAAwADAAQABQAFAAYABQAEAAEA//8AAP7//P/8//z/+//7//z//P/9//7//v/+
//7//v/+//7//f/8//v//P/7//r/+f/3//f/9//3//f/9v/2//f/+f/5//r/+v/6//n/
9//z//H/8//2//z/BQAUACcAPwBfAIQArgDTAO4ABwEVAREB+AC7AGIAEQDW/7n/t/+2
/67/rP+z/7r/vP++/8H/wf/F/83/0//Y/93/3//f/9v/2v/Z/9n/2v/Y/9P/1f/Y/9n/
2P/a/97/5P/n/+f/6v/u/+//7v/v//T/9//4//v//f////3//v/+//7//v///wAAAAAA
AAIAAgACAAAAAAAAAAAAAAAAAAAA/////////////////////////f/9//3//f/9//7/
/v/+/wAAAAAAAAAAAAABAAEAAgAAAAAAAAAAAAMABAAEAAUABAAEAAQABAAGAAgACAAJ
AAoACgALAAsACgALAAwADQAQABEAEwAUABUAFQAXABcAGgAbAB0AHgAfACIAIgAlACcA
KQArAC0ALgAvADAAMgAzADQANQA3ADkAOgA7ADsAOQA7ADsAOwA7ADoAOQA4ADkAOQA3
ADcAMgAwAC4ALAAtACsAKQAnACUAIwAhAB8AHQAbABkAFwAXABYAFgAVABMADwANAAwA
DAALAAsACwAJAAkACAAGAAMAAwAEAAQABAAFAAUABAACAAIAAQABAAAAAAAAAAAAAAAB
AAEAAQAAAAAA/////wAAAgADAAQABAAFAAUABQAEAAQABAAFAAMABAAEAAUABQAFAAUA
BQAGAAYABgAGAAgACQAJAAkABwAHAAgACAAKAAkACQAJAAkACQAJAAkACQAJAAkACQAL
AAsACgAKAAoACQAJAAkABwAHAAcABwAFAAQAAgABAAMABAAFAAUABQAFAAQABAAGAAYA
BgAGAAQAAwACAAEA//////////8BAAMABQAHAAYABQAEAAIAAAAAAAEAAQACAAMABAAE
AAIAAgACAAIAAgACAAEAAQD//wAAAAAAAP7//v//////AAAAAAAAAAAAAAAAAQABAAMA
AgACAAIAAAAAAP////8BAAEAAQACAAEAAAD///3//f/+/wAAAAAAAAAAAAAAAAAAAAD+
//7//v/+/wAAAAAAAAAA///+//3//P/+//7//v/9//3//f/9//7//v/+//7/////////
AAAAAP//AAAAAAAAAgADAAUABQAHAAgACAAIAAcABQAEAAQAAgABAAEAAgAEAAUABQAF
AAcABgAGAAYABAACAAEAAAD+//z//P/8//3//f/+//7//P/8//v/+v/7//z//f/+////
/v/9//z/+v/4//b/9f/1//X/9f/1//T/9P/1//X/9//4//j/+P/3//X/8f/t/+3/9P/6
/wUAFgApAEMAZQCMALIA2QD6ABMBHwEVAfIArQBQAP//yP+v/63/qv+i/6T/rf+0/7j/
uP+5/7v/vf/D/8n/0P/V/9f/1//X/9T/0//V/9T/0v/R/9H/0P/R/9D/0v/W/9z/3//h
/+T/5v/n/+j/6//s/+//8P/x//P/9f/3//j/+P/4//b/9//4//j/+P/6//r/+v/4//j/
+P/4//f/9v/1//P/9v/3//j/+f/3//f/9//3//f/9//3//f/9f/2//b/9v/3//j/+f/6
//j/+f/5//r/+v/6//r/+v/9//7//v///wAAAAAAAAAAAAACAAIAAwAEAAQABQAFAAgA
CQAKAAsACgALAA0ADgASABMAFgAXABgAGQAbABwAHwAiACIAJQAlACcAKQArACwALQAu
ADAAMwA0ADUANwA5ADoAOwA7ADsAPQA9AD0APAA6ADgANgA1ADUAMwAzADIAMAAuACwA
KQAnACUAIwAhAB8AHQAbABkAFwAVABMADwAOAA4ADQAKAAcABgAGAAcABQAEAAMAAQAB
AAAA/v//////AAAAAAEAAQAAAP7//v/+//3//f/8//z//P/8//z//f/9//3//P/8//v/
+//9//7//v/+/wAAAQABAAEAAAAAAAAAAQADAAQABAAFAAUABQAFAAUACAAIAAgACAAI
AAkACQAJAAcABwAIAAgACgAJAAkACQAHAAcABwAHAAkACQAJAAkABwAHAAYABgAEAAMA
AwADAAQABQAGAAcABgAGAAUABQAEAAQABAADAAMAAwACAAIABAAEAAQABAADAAMAAwAD
AAUABQAFAAUABQAFAAUABQADAAMAAwACAAIAAgADAAMAAwADAAMAAgAEAAQABAAEAAQA
BAADAAMAAwAEAAQABAACAAIAAwADAAQABAAEAAQAAgACAAMAAwADAAIAAgACAAQABAAD
AAMAAwADAAMABAAEAAQABAADAAMAAAACAAIAAgACAAQABAAEAAQAAgACAAIAAgACAAIA
AgACAAMABAAFAAYABQAEAAMAAgAEAAQABAAEAAQABAAEAAMABQAFAAUABgAEAAQABAAF
AAcABwAIAAgABwAIAAgACAAIAAkACwALAA0ADgAOAA4ADAALAAsADAAMAAsACwAMAAwA
DQANAA0ADQAMAAwADAAOAAwACwAKAAgABgAGAAYABQAFAAYABgAHAAgACAAIAAoACgAK
AAoABwAGAAUABAADAAIAAQABAAMAAwADAAMAAgACAAMAAwABAAIAAgACAAEA///9//3/
+//+/wIACwAWACMANwBXAH4ApADNAPQAEQElAS0BJAH7ALAAUwAGANH/v//A/7z/tP+z
/7r/wP/C/8f/yf/J/83/0f/Y/93/4f/j/+P/4v/h/+P/4v/g/93/3f/g/+P/4v/g/+T/
6P/p/+3/8P/y//X/+P/7//7/AQAAAP//AwADAAMABAAEAAQABQAHAAkACgAGAAgACAAI
AAYABgAGAAYABwAIAAkACQAJAAkACQAJAAkACQAJAAkACQAJAAkACQAJAAoACgAKAAgA
CAAIAAgACgALAAsADAAMAAwADAAMAAsADAAMAA0ADgAOAA4ADgAOABAAEAARABQAFAAV
ABUAFgAXABgAGQAYABkAGwAcAB4AHwAiACMAJAAlACcAKAApACwALAAvADMANQA3ADkA
OAA5ADoAPAA/AEAAQQBDAEMARABFAEUARQBHAEcARwBJAEgARwBGAEUARQBDAEMAQQBA
AD8APgA8ADkANgAzADMAMQAvAC0AKwApACcAJQAjACIAIgAhAB4AGwAaABoAGwAZABgA
FwAVABUAFAASAA8ADwAQABAAEQARABAADgAQABAADwAPAA4ADgAOAA4AEAARABEAEQAQ
ABAADwAPAA0ADgAOAA4AEAARABEAEQASABIAEgATABEAEgASABMAEQARABEAEQATABQA
FQAWABgAGQAZABkAFwAXABgAGAAaABkAGQAZABcAFwAXABcAFwAXABcAFwAXABcAFgAW
ABgAFwAXABcAFwAXABcAFwAWABYAFQAVABQAFAAUABMAFAAVABUAFgAUABQAFAAUABMA
EwATABMAEwATABMAEwATABMAEwATABQAFQAWABYAFAAUABUAFQAVABUAFQAUABQAFAAU
ABQAFAAUABMAEwAVABYAFgAWABYAFgAXABcAFgAWABYAFgAVABQAFAATABQAFAAVABYA
GAAYABcAFwAVABUAFQAWABYAFgAWABUAFQAYABgAGAAYABgAGAAYABgAGAAWABYAFgAW
ABgAGAAYABgAGAAYABgAGAAYABgAGAAYABgAFwAXABcAGAAaABsAHAAaABsAGwAbABoA
GgAbABwAHgAeAB4AHwAhACEAIQAiACIAIgAiACEAIQAiACIAIQAjACQAJAAlACMAIwAj
ACIAJAAkACQAIgAhACAAHgAcABoAGgAZABkAHAAcAB0AHgAfACAAIQAiACEAIAAeABwA
HAAcABwAHAAZABkAGQAZABkAGQAYABgAGQAZABkAGgAaABwAGwAZABcAFwAXABYAGgAh
ACwAOwBTAHMAmAC+AOUABgEjATkBPwEyAQUBtgBZAA4A3f/P/9T/0v/M/83/1v/a/9z/
4f/l/+f/6//x//j//f8BAAEAAQAAAAEA///8//z/+f/3//j/+//8//z/AAAEAAUABQAK
AA4AEQAQABMAFgAXABYAFwAbAB8AIQAiACIAIgAhACEAIQAgACAAIgAiACIAJAAkACQA
JAAiAA==
         </WaveFormData>
      </LeadData>
      <LeadData>
         <LeadByteCountTotal>10000</LeadByteCountTotal>
         <LeadTimeOffset>0</LeadTimeOffset>
         <LeadSampleCountTotal>5000</LeadSampleCountTotal>
         <LeadAmplitudeUnitsPerBit>4.88</LeadAmplitudeUnitsPerBit>
         <LeadAmplitudeUnits>¦ÌV</LeadAmplitudeUnits>
         <LeadHighLimit>2147483647</LeadHighLimit>
         <LeadLowLimit>268435456</LeadLowLimit>
         <LeadID>V6</LeadID>
         <LeadOffsetFirstSample>0</LeadOffsetFirstSample>
         <FirstSampleBaseline>0</FirstSampleBaseline>
         <LeadSampleSize>2</LeadSampleSize>
         <LeadOff>FALSE</LeadOff>
         <BaselineSway>FALSE</BaselineSway>
         <ExcessiveACNoise>FALSE</ExcessiveACNoise>
         <MuscleNoise>FALSE</MuscleNoise>
         <LeadDataCRC32>3692210705</LeadDataCRC32>
         <WaveFormData>
+P/4//j/+P/4//j/+P/4//j/+P/4//j/9v/2//b/9v/4//j/+P/4//r/+v/6//r/+P/4
//j/+P/4//j/+P/4//j/+P/4//j/+P/4//j/+P/4//j/+P/4//f/9//3//f/9f/2//b/
9v/3//j/+f/6//r/+v/5//j/+//7//z//f///wAAAAABAP//AAAAAAAA/v/+//7//v/8
//z//P/8//7///8AAAEA/v/+//7//v/+//z/+//6//n/+P/3//f/9f/1//b/9v/5//n/
+f/5//n/+f/5//f/9//2//X/9P/x//D/7//v/+//7//v/+7/8P/x//L/8v/0//T/9P/z
/+7/7f/q/+f/6f/s//P/+v8EABQALQBKAGkAjACsAMMA1ADcANIAqwBqACsAAQDo/+H/
3v/R/8f/xv/G/8b/yP/K/8f/x//J/8v/z//S/9X/0//T/9L/0//P/9D/0v/O/8z/z//P
/9D/0//X/9v/4P/k/+b/5v/p/+r/6//t/+z/7f/w//P/9f/z//T/9P/0//b/9//3//f/
9f/2//b/9v/3//f/9//3//f/9//3//f/9//3//f/9//5//n/+f/5//n/+f/5//n/+v/6
//n/+f/8//z//P/8//z//f/9//7//v/+//7////9////AAAAAAAAAQABAAEAAQADAAQA
BAAFAAYABwAHAAkACwAMAA0ADgAPABIAFAAUABcAFwAaABwAHQAgACAAIAAiACMAJQAp
ACsALgAwADIAMwAzADQANgA2ADgAOQA6ADsAOwA7ADkAOQA5ADkAOQA3ADYANQA2ADMA
MgAuACsAKAAmACQAIQAdABwAGwAbABgAFQAUABIAEQAPAA0ADQANAAsACgAHAAQAAwAC
AAQAAwADAAIAAQAAAP///v/9//3//f/9//3//f/9//z/+//7//r/+f/5//r/+v/6//v/
+//7//v/+//7//v/+//8//3//f/8//7//v///////f/9//3//v/+/wAAAAAAAAIAAgAC
AAIAAgAAAAAAAAABAAEAAQABAAEAAQABAAEAAQACAAIAAgACAAEAAAAAAP7///////7/
/v/+//3//f/+////AAABAAAA/v/9//z//P/8//z//P/8//z/+//7//v/+//7//v//P/8
//z//P/5//v/+//6//r/+f/5//r/+//7//r/+f/5//n/+f/5//n/+f/6//r/+P/4//j/
9//5//n/+f/5//n/+f/5//j/+P/4//j/+f/5//n/+v/6//n/+f/5//n/+f/5//n/+f/5
//r/+v/6//n/+f/6//r/+f/5//j/+P/4//j/+P/6//r/+v/6//n/+f/5//n/9//4//j/
+P/4//j/+P/4//v//P/8//z//f/9//7////9//7//v////3//v/+//7///8AAAEAAgAD
AAQABQAGAAYABQAEAAMAAAAAAAAAAAD+//z/+//6//r/+v/6//v/+//7//z//P/9//3/
/f/9//r/+f/4//X/9f/0//P/8v/y//L/8v/z//P/8//z//L/8P/x//L/8v/y//L/8v/x
/+7/6//s/+3/7f/w//X//P8IABoAMwBOAG0AjgCoAL8A0gDYAMoAnwBeACUA/f/o/+H/
3P/P/8n/yP/I/8b/xv/I/8f/y//P/9H/1f/Y/9f/1f/V/9T/0f/R/9D/0P/Q/9L/1f/V
/9T/1//d/9//4v/m/+j/5v/n/+z/7//x//L/8//2//f/9f/1//b/9v/2//j/+f/5//n/
+f/6//r/+v/9//3//f/9//v/+//7//v//f/9//3//f/8//v/+v/5//v/+//7//v/+//6
//j/9//5//r/+//8//r/+//7//z//v/+//7//////wEAAgACAAQABQAFAAUABAAFAAUA
BAAHAAgACQAJAAsADQAOAA8ADgAPABIAFAAWABkAGQAcAB4AHwAiACIAJAAmACcAKQAp
ACsALgAwADUANwA4ADoAOgA6ADwAPQA8AD0APQA9AD0APQA9AD0APwA9ADwAOwA6ADcA
NgAyADAALAApACYAJQAhACAAHwAbABgAFQAUABIAEQAPAA0ADQANAAsACgALAAgABwAG
AAYABQAFAAQAAQAAAP///v////////////////////7/+//7//r/+f/5//r/+v/6//3/
/f/9//3/+//7//v/+//6//v/+//6//r/+v/7//v//P/9//7/AAD+/wAAAAAAAP7//v/+
//7/AgAAAAAAAAABAAEAAQABAAMAAwADAAMAAgACAAEAAAAAAP///v/+//7///////7/
/v/+//3//f/9//3//f/9//v/+v/6//r//P/8//z//P/8//z/+//7//n/+f/5//n/+v/6
//r/+v/1//f/9//2//f/9//4//r/+//7//r/+f/5//n/+f/5//n/+f/6//r/+P/4//j/
9//5//n/+f/5//n/+f/5//j/+P/4//j/+f/3//f/+P/4//f/9//3//f/9//3//f/9//5
//r/+v/6//f/9//4//j/+f/5//n/+f/5//n/9//1//j/+v/6//r/+v/8//z//P/8//r/
+f/4//f/9//4//j/+P/6//r/+v/6//v//P/8//z//P/7//v/+//7//z//P/9/wAAAgAD
AAQAAwACAAEAAAACAAIAAgACAAEAAQABAAEAAgACAAIAAgAAAP7//f/8//v/+v/5//n/
+//7//z//P/9//3//f/9//v/+//7//n/+f/4//f/9v/3//b/9f/1//X/9f/1//T/9P/1
//b/9v/0//T/9P/z//T/8f/w/+3/7f/w//P/+v8EABIALQBMAG0AjACsAMUA1gDeANQA
rwBwADEABQDq/+P/4P/V/8v/zP/M/8j/yv/M/8n/yf/P/9H/0//a/9v/2f/Z/9j/1f/T
/9T/1P/S/9L/0//V/9b/2f/b/9//4v/m/+b/6P/t//D/7//x//D/8f/0//f/+f/3//j/
+P/4//b/9//3//f/+f/6//r/+v/7//v/+//7//3//f/9//3/+//7//v/+//9//3//f/9
//3//f/9//3//v/+//3//f/8//z//P/8//3///8AAAIAAAAAAAAAAQD//wEAAgACAAQA
BQAFAAUABQAHAAgACAAHAAgACQAJAAkACwAMAA0ADgAPABIAFAAUABcAFwAaABwAHQAg
ACAAJAAmACcAKQApACsALgAwADQANQA1ADYAOgA6ADwAPQA9AD0APAA7ADsAOwA7ADsA
PQA7ADoAOQA4ADUANAAwAC0AKgAoACYAJAAhACEAIQAfABwAGQAYABYAFQATABEAEQAR
AA8ADgANAAoACQAIAAYABQAFAAQABAAEAAQABAABAAEAAQABAP////////7///////7/
/f/9//7//v/+/wEAAQABAAEAAwADAAMAAwACAAMAAwACAAIAAgADAAMAAwADAAMABAAE
AAYABgAGAAYABgAGAAYABgAEAAQABAAHAAcABwAHAAcABwAHAAcABwAIAAgACAAIAAcA
BgAGAAYABwAHAAYABgAGAAUABQAFAAUABQAFAAUABAAEAAQABAAEAAQABAACAAIAAQAB
AAEAAQABAAEAAAAAAAAAAAD+/wEAAgACAAIAAQABAAIAAgABAP///f/+////AAABAAEA
AQACAAIAAAAAAAAA//8BAAEAAQABAP////////7/AAAAAAAAAQD/////AAAAAAEAAQAB
AAEA///////////9//7//v/+//////8AAAAA//////////////////////7//v8AAAAA
AAAAAP7//v/+//7//v/+//7//v8AAAAAAAAAAP7//v/+//7/AAD////////9//3//v/+
//7//v/+//7/AAABAAIAAgACAAMAAwAEAAQAAwADAAIABQAFAAYABgAGAAYABgAGAAQA
BAAEAAQABgAHAAcABwAJAAgACAAIAAYABgAEAAMAAAD///7//f/9//3//f/+//7/////
///////////////9//3//P/7//r/+f/4//f/+f/5//n/+f/4//j/+f/6//j/+P/4//j/
9//2//X/8v/v//H/8v/1/wAADgAgADkAVAB1AJYAtADLANwA3gDQAKUAZgArAAEA7P/n
/+L/1f/L/8z/zv/O/87/zv/L/8v/zf/T/9f/2v/Z/9v/2//a/9n/2f/a/9b/0v/S/9f/
2f/a/93/4f/l/+b/6P/s/+7/7//w/+//8f/0//X/9v/5//v/+//8//z//P/+////////
////AAAAAAAAAQABAAEAAQD/////////////////////AQABAAEAAQABAAEAAQABAAAA
AAD/////AAAAAAAAAAAAAAEAAQACAAIAAgACAAMAAgADAAMAAgAEAAUABQAFAAUABwAI
AAgACQAKAAsACwALAA0ADgAPABAAEQAUABYAFgAZABkAHAAcAB0AIAAgACQAJgAnACkA
KwAtADAAMgAzADMAMgAyADcAOAA7AD0APAA9AD0APQA7ADsAOwA7AD0AOwA6ADkANwAz
ADEALAAtACoAKAAmACUAIQAgAB8AHwAcABkAGAAWABUAEwARAA0ADQALAAoACwAIAAcA
BgAEAAMAAwACAAMAAgABAAAAAQABAAEAAQAAAP///v/8//3//f/8//v/+f/6//r/+v/9
//3//f/9//3//f/9//3//v///////v/+//7///////3//f/9//7//v8AAAAAAAACAAIA
AgACAAIAAAAAAAAAAQABAAEAAQABAAEAAQABAP//AAAAAAAAAgABAAAAAAAAAAEAAQAA
AAIAAgABAAEAAQABAAEAAQD///7//v/+/wAAAAAAAAAAAAAAAP////////////////7/
/v/+//7/+//9//3//P/+//3//f/+///////+//3//f/9//3//f/9//3//v/+////AAAB
AAEA///////////+//3//P/6//z//P/8//3//f/9//7//v/9//3//f/9////////////
/v/+//3//P/5//n/+v/6//v/+//7//v/+//7//v/+//8//7//f/8//v/+v/6//r/+v/6
//z//P/8//z/+v/6//r/+v/6//r/+v/6//r/+v/6//r/+f/3//b/9f/4//n/+//8//r/
+v/6//r//P/9//7//v/8//3//f/+//3//f/+//7//////wAAAAD+//7//v/+////AAAB
AAIAAAABAAEAAQADAAIAAgACAAAAAAD+//3/+v/5//j/9//5//n/+f/6//r/+//7//v/
+//7//v/+//4//f/9f/z//T/8//y//H/8//z//P/8//w//D/8f/y//L/8v/y//L/8f/w
//H/7v/p/+n/7P/z//r/AgASAC0ASgBlAIYApgDBANQA3gDSAK8AcgAvAP//4v/d/9r/
0f/F/8b/yv/I/8j/yv/H/8X/y//N/8//1P/X/9f/1//W/9P/z//Q/9D/0P/Q/9H/0f/U
/9X/1//Z/9z/3v/i/+b/6f/q/+v/6//s/+//8v/1//f/9//4//j/+P/4//n/+f/5//j/
+P/3//b/9//3//f/9//3//f/9//3//n/+f/5//n/9//3//f/9//1//X/9f/1//f/+P/4
//n/+v/6//r/+v/6//v/+//8//z//P/8//3//f///wAAAAD+//////////3///8AAAAA
AwAEAAUABQAFAAcACAAJAAoACwAOABAADgARABEAFAAWABcAGgAaAB4AIAAhACMAIwAl
ACgAKgAsAC0ALQAuADIAMgA0ADUANgA3ADcANwA5ADkAOQA5ADgANQAzADEAMgAvAC4A
KgApACYAJAAiACAAHQAdAB0AGQAWABMAEgAQAA8ADQALAAcABwAFAAQABQACAAEAAAD+
//3//f/8//3//P/7//r/+f/5//n/+f/7//v/+//6//j/9//1//P/8//0//T/9P/z//P/
8//z//T/9f/2//f/9v/3//f/9v/2//b/9//3//f/9//3//j/+P/6//r/+v/6//r/+v/6
//z/+v/6//r//f/9//3//f/8//v/+v/5//v//P/8//z//P/7//r/+v/4//n/+f/4//r/
+v/5//n/+f/5//n/+f/5//j/+P/4//j/+P/4//j/9v/2//X/9f/3//f/9//3//b/9v/2
//b/9f/3//f/9v/0//P/8//0//X/9f/0//P/9f/1//X/9f/z//P/9P/0//b/9v/2//X/
9P/z//L/8f/x//H/8f/w//L/8v/y//P/8f/x//L/8v/x//H/8f/x//P/8//z//P/8//0
//T/9P/x//H/8v/y//D/7//u/+3/7v/v//D/8f/w/+7/8P/w//D/8P/y//L/8v/y//L/
8v/y//L/8//0//X/9v/1//T/8//y//D/8P/w/+//8f/x//H/8f/x//D/7//u/+7/7v/u
/+//8//0//X/9//3//j/+f/5//r/+v/7//v/+//6//n/+P/6//r/+v/6//j/+P/4//n/
+//7//v/+v/4//j/+P/4//j/9//2//X/9v/1//X/9f/1//b/9v/3//X/9f/1//X/8//z
//H/8f/w/+//7v/t/+//7//w//H/7//v/+7/7v/t/+7/7v/u/+7/8P/t/+z/7f/q/+X/
5f/o/+//9v8AABIAKwBMAGkAigCuAM0A4ADmANoAtwB2ADMABwDu/+P/3v/T/8n/xv/G
/8T/xP/C/8H/wf/D/8P/x//M/8//0f/P/8z/y//L/8z/yv/K/8z/z//R/9D/0//V/9n/
2v/c/97/3v/h/+T/5//p/+z/7f/w//H/8//z//T/9P/0//T/9f/1//X/8//0//T/9P/3
//f/9//3//n/+f/5//n/9//3//f/9//1//X/9f/1//f/9//3//f/+v/6//n/+f/4//j/
+P/4//j/+f/5//r//P/8//z//f/7//3//v/+//7/////////AAADAAUABgAGAAYABgAF
AAcACQAKAAsADQAPABMAFgAUABcAFwAaABoAGwAeAB4AIgAkACUAJwApACsALgAwADYA
NwA3ADgAPAA8AD4APwA+AD8APwA/AEAAQQBCAEMAQAA9ADsAOQA4ADUANAAwADEALgAs
ACoAJQAhACAAHwAdABoAFwAWABMAEQAOAAsABwAHAAUABAAEAAIAAgACAAIAAQABAAAA
///+//3//P/5//n/+f/5//n/+f/5//j/9//3//b/9f/1//b/9v/2//f/9//3//f/9//3
//f/9//2//f/9//2//f/+P/6//v//f/9//3//v/8//7//v/+//z//P/8//z/AAD+//7/
/v8BAAEAAQABAAEAAQABAAEAAQACAAIAAgAAAP///v/+/wAAAQABAAAA/v/+//3//f/7
//v/+//7//v/+v/6//r//P/8//z//P/+//7//f/9//v/+//7//v/+//6//n/+P/4//v/
/P/8//v/+f/4//j/+f/5//j/9//5//n/+f/5//n/+f/6//r/+f/4//f/9f/1//X/9f/1
//f/9//3//b/9//4//n/+//5//n/+v/6//f/9//3//f/9//3//f/9//5//r/+v/6//f/
9//4//j/9//3//f/9//3//f/9//3//j/+P/4//j/+P/4//b/9v/2//b/+P/4//j/+P/4
//j/+P/4//b/9v/2//b/+P/4//j/+P/2//b/9v/1//f/9//3//f/9v/2//b/9v/0//T/
9P/1//f/+P/5//v/+//8//3//f/8//z//f/9//7//v/+//7/AAAAAAAAAAD+//7//v//
//////////7//v/+//7//v/+//3//P/7//j/9//3//f/9//4//j/+f/6//v//P/9////
///9//3/+v/5//j/9//0//P/8//z//P/8//y//L/8//0//T/9P/2//T/9f/2//P/7v/r
/+v/7P/x//b/AAAMACMAQgBjAIQApgDBANoA6gDqANUAogBdACcAAADt/+j/3//P/8b/
xv/E/8T/xP/F/8X/yf/L/83/0P/R/9H/0//S/8//zf/O/87/zP/O/9H/0f/Q/9P/1//b
/97/5P/m/+j/6//s/+3/7f/w//P/8v/1//X/9//4//j/+P/5//v//P/9//z//P/7//r/
+//7//v/+//7//v/+//7//n/+f/5//n/+//7//v/+//5//n/+f/5//v//P/8//3//v/+
//7//v/8//3//f/+//7//v/+/////f///wAAAAAAAAEAAQABAAMABQAGAAYABQAGAAcA
BwAHAAkACgALAAwADQAQABIAEgAVABUAGAAaABsAHgAeAB4AIAAhACMAJgApAC0AMAAy
ADMAMwA0ADQANAA2ADcAOgA7ADsAOwA9AD0APQA9AD8APQA8ADsAOgA3ADYAMgAvACwA
KgAoACcAIwAiACEAHQAaABcAFgAUABMAEQAPAA0ADQALAAoACQAGAAUABAAEAAMAAwAC
AP///v/9//z/+//7//v/+//9//3//f/8//3//f/8//v/+f/6//r/+v/7//v/+//7//v/
+//7//v//P/9//3//P/6//r/+//7//v/+//7//z//v8AAAAAAAD+//7//v/+/wAA/v/+
//7//f/9//3//f///////////wEAAgACAAIABAADAAIAAgABAAEAAAD+/wAAAAD/////
AQABAAEAAQAAAP7//f/8//z//P/8//z//P/8//v/+//7//v/+//7//7//v/+//7/+//9
//3//P/6//n/+f/6//v/+//6//n/+f/5//n/+f/7//v//P/8//z//P/8//v/+//7//v/
+//9//3//f/8//r/+v/6//v/+//7//z//P/7//v/+//7//3//f/9//3//f/+//7//v/7
//v//P/8//3//f/9//3/+//7//v/+//6//r/+v/6//r/+v/8//z//P/8//7//v/+//7/
/P/8//z//P/8//z//P/8//z//P/8//z//P/8//z//P/8//z/+//7//v/+//7//z//P/8
//z//P/+//7///8AAP7//v//////AAABAAEAAgACAAMAAwAEAAIAAgACAAIAAgACAAIA
AgACAAIAAwADAAQABQAFAAYABQAEAAMAAAABAAAA///+//3//f/9//3//v/+////////
/////////wEA//////7/+//6//n/+P/3//f/9//3//X/9P/0//X/9//4//n/+v/6//n/
9v/x/+7/7//x//T/+/8CAA4AIAA5AFYAeQCYALIAyQDcAN4AzACfAF4AJQD9/+r/4//e
/9H/yf/M/87/zP/M/8z/y//N/8//0f/V/9j/2//b/9n/1P/T/9P/1v/W/9L/0v/X/9f/
1v/b/9//4//o/+j/6v/u/+//7v/v//P/9v/1//j/+f/7//n/+v/6//r/+v/7//v/+//9
//7//v/+//3//f/9//3//f/9//3//f/7//v/+//7//v/+//7//v/+//7//v/+//+//7/
/f/9//7//v/+//7//v//////AAD+//7//v//////AQACAAIAAgADAAMAAwADAAUABgAG
AAkACgALAAsACgALAAsACwAOAA8AEgAUABQAFwAXABoAHAAdACAAIAAgACIAIwAlACcA
KQAsAC4AMgAzADMANAA2ADYAOAA5ADwAPQA9AD0APQA9AD0APQA7ADkAOAA3ADgANQA0
ADAALQAqACgAJgAlACEAIAAfAB0AGgAXABYAEgARAA8ADQAMAA0ADAAMAAoABgAEAAIA
AwADAAQABAABAAAA///+//z/+//6//n/+//7//v/+v/3//f/9v/1//X/9v/2//b/9//3
//f/9//3//f/9//3//r/+//7//r//P/8//3//f/9//3//f/+//v//P/7//r//P/8//z/
/P/8//r/+v/6//3//f/9//3////////////9//7//v/+//7//f/8//z//v///////v8A
AAAA//////3//f/9//3/+//6//r/+v/3//b/9f/0//b/+P/5//v/+f/5//n/+f/6//r/
+v/6//X/9//3//b/9P/z//P/9P/3//n/+v/7//r/+f/4//f/9f/1//b/9v/4//j/+P/3
//X/9f/1//X/9//3//f/9v/0//T/9P/1//P/8//0//T/8//z//P/8//z//P/8//z//T/
9v/3//j/9v/1//X/9P/0//X/9v/3//b/9f/0//P/8v/y//T/9P/0//T/9P/0//T/9P/y
//L/8v/y//P/9P/1//b/9P/0//T/9P/0//P/8//z//X/9f/2//b/9P/0//T/9P/2//f/
+P/4//b/9//3//j/+//7//z//P//////AAAAAP3//P/7//r/+P/4//j/+P/6//v/+//7
//3//P/8//z//P/8//r/+f/2//X/9P/z//T/9f/2//j/9f/1//T/8//2//f/+P/5//f/
9//2//X/8v/x//D/7//v/+//7//v/+z/7P/t/+7/7//w//H/8v/x/+7/6f/k/+P/5//q
//H//P8KABoANQBUAHUAlgC0AM8A3gDeAMgAlQBUABsA+f/m/9//1v/J/8P/xP/I/8b/
xv/G/8P/w//D/8f/zf/S/9H/0//T/9D/zf/P/87/zP/M/87/zf/N/87/0f/V/9n/3P/g
/+T/5v/n/+j/6//t/+7/7f/u/+//8f/z//T/9P/0//T/9f/1//X/9//4//j/+P/4//f/
9v/1//X/9f/1//X/9v/3//j/+f/3//f/9//3//f/9//3//f/9v/2//X/9f/3//j/+f/6
//j/+f/5//r/+v/6//r/+//8////AQACAAIAAwADAAMAAQADAAQABAAFAAYABwAHAAkA
CwAMAA0ADAANABAAEgAUABcAFwAaABwAHQAgACAAJAAmACcAKQApACsALgAwADIAMwAz
ADQAOAA4ADoAOwA9AD8AQABBAD8APwA/AD8APAA5ADcANQA2ADMAMgAuAC8ALAAqACgA
JQAhACAAHwAbABgAFQAUABAADwANAAsABwAHAAUABAABAP7//f/8//7//f/9//z/+f/4
//f/9v/3//f/9//3//n/+f/5//j/9//3//b/9f/1//b/9v/2//X/9f/1//X/9f/1//X/
9f/4//n/+f/4//j/+P/5//n/+f/5//n/+v/6//z//P/8//z//P/8//z/AAD+//7//v//
//////////7//f/8//v//f/+//7//v/8//v/+v/6//v//f/+//7//P/8//v/+//5//n/
+f/5//r/+v/7//z/+v/6//r/+v/6//r/+f/5//v/+//7//v//P/8//z//P/3//n/+f/4
//n/+f/6//z//f/9//z/+//7//v/+//7//n/+f/6//r/+v/6//r/+f/7//v/+//7//v/
+//7//r/+v/6//r/+//7//v//P/8//v/+//7//v/+f/5//n/+f/5//r/+v/6//n/+f/6
//r/+//7//v/+//7//v/+//7//r/+v/8//z//P/8//z//P/8//z/+v/6//r/+v/4//j/
+P/4//n/+v/7//z/+//6//n/+P/5//r/+//8//z/+//7//v/+//7//z//P/+//7//v/+
//7///8AAAAA//////7//v//////AAAAAAIAAwAFAAYABAAEAAQABAAEAAQABAAEAAYA
BwAHAAcABQAEAAQABAAGAAYABAADAAAA///+//3//f/9//3//v8AAAEAAQABAAEAAQAB
AAEA//////7//f/6//n/+P/3//n/+f/5//n/+P/4//n/+v/6//r/+v/6//n/+P/1//L/
8f/x//T/+f/+/wYAFAAtAEoAaQCMAK4AyQDcAOoA6ADNAJgAVwAhAP7/7//q/9//0//O
/9D/0P/O/9D/z//N/8v/zf/R/9b/2f/b/9n/2v/Z/9n/2v/Y/9b/1v/Z/9v/3P/d/9//
4f/k/+j/6v/u//H/9P/3//v//v/7//z//f/9////AAAAAAAAAgADAAMAAwABAAIAAgAC
AAEAAQABAAEAAwADAAMAAwADAAMAAwADAAUABQAFAAUABQAFAAUABQAEAAQAAwADAAQA
BAAEAAQABQAHAAgACgAIAAgACAAJAAcACQAKAAoADAANAA0ADQANAA8AEAAQABMAFAAV
ABUAEwAVABYAFwAWABcAGgAcAB4AIQAhACQAJAAlACgAKAAqACwALQAvADMANQA4ADoA
PQA9ADwAPABBAEIARQBHAEYARwBHAEcASQBJAEkASQBJAEcARgBFAEQAQQBAADwAPQA6
ADgANgAzAC8ALgAtACsAKAAlACQAIgAhAB8AHQAbABsAGQAYABUAEgARABAAEAAPAA8A
DgANAAwACwAKAAcABwAHAAcACQAJAAkACAAHAAcABgAFAAUABgAGAAYACQAJAAkACQAH
AAcABwAHAAYABwAHAAYACAAIAAkACQALAAsACwAMAAoADAAMAAwACgAKAAoACgANAAwA
DQAOAA8ADwAPAA8ADwAPAA8ADwANAA4ADgAOAA4ADQAMAAwADAANAA0ADAAMAAwACwAL
AAsACwALAAsADAAMAA0ADgANAAwACwAKAAoACgAJAAkACwALAAsACwAKAAoACgAKAAcA
CQAJAAgACAAHAAcACAAJAAkACAAHAAgACQAKAAsACwALAAwADAAMAAwADAALAAkACQAJ
AAkACQAJAAkACAAKAAoACgALAAkACQAKAAoACwALAAsACwAKAAkACAAHAAkACgAKAAoA
CwALAAwADAAKAAkACAAHAAcABwAHAAcACgAMAAwADAAMAAwADAAMAAwADAAKAAoACgAK
AAoACgAKAAoACgAKAAoACgAKAAoACgAJAAsACwALAAsADgAOAA4ADgAMAAwADAANAA0A
DAALAAsADAAOABAAEQASABIAEwATABIAEgASABIAFAAUABQAFAAWABYAFgAXABUAFQAV
ABQAFAAUABQAFAASABEAEAAPAA4ADQANAA0ADQAOAA4ADwAQABEAEgATABIAEQAOAA0A
DgANAAwACwAIAAcABwAHAAcABwAGAAYACQAKAAoACgAKAAoACQAIAAUABAABAP//AgAH
AAwAFgAmAD8AXAB5AJoAugDTAOoA9ADuANEAlgBRAB0A/P/x//D/6f/d/9r/3P/c/9j/
3P/d/93/3//h/+X/6P/p/+n/6f/q/+n/5//m/+b/5P/i/+X/6f/q/+v/7f/x//L/9P/4
//7/AQAAAAEABQAEAAMABAAJAA0ADQAOAA4ADgAMAA0ADQANAA0ADgAOAA4AEQARABEA
EQAPAA==
         </WaveFormData>
      </LeadData>
   </Waveform>
</RestingECG>
