# Supplementary material for: Detection of Left Atrial Enlargement Using a Convolutional Neural Network-Enabled Electrocardiogram
Source: Front Cardiovasc Med. 2020 Dec 17;7:609976. doi: 10.3389/fcvm.2020.609976 (PMC7773668; doi:10.3389/fcvm.2020.609976)
Supplement: Supplementary file 1 [file Data_Sheet_1.ZIP › hyp/1802033345_2965_0000000O.XML]

<?xml version="1.0" encoding="Windows-1252"?>
<!DOCTYPE RestingECG SYSTEM "restecg.dtd">
<RestingECG>
   <PatientDemographics>
      <PatientID>1802033345</PatientID>
      <PatientAge>71</PatientAge>
      <AgeUnits>Years</AgeUnits>
      <Gender>Female</Gender>
      <PatientLastName>guanliying</PatientLastName>
   </PatientDemographics>
   <TestDemographics>
      <DataType>Resting</DataType>
      <Site>1</Site>
      <AcquisitionDevice>MAC55</AcquisitionDevice>
      <Status>Unconfirmed</Status>
      <Priority>Normal</Priority>
      <AcquisitionTime>10:00:24</AcquisitionTime>
      <AcquisitionDate>10-10-2016</AcquisitionDate>
      <CartNumber>1</CartNumber>
      <AcquisitionSoftwareVersion>009C</AcquisitionSoftwareVersion>
      <XMLSourceVersion>MAC5000 v1.0</XMLSourceVersion>
   </TestDemographics>
   <RestingECGMeasurements>
      <VentricularRate>75</VentricularRate>
      <AtrialRate>75</AtrialRate>
      <PRInterval>162</PRInterval>
      <QRSDuration>78</QRSDuration>
      <QTInterval>392</QTInterval>
      <QTCorrected>437</QTCorrected>
      <PAxis>38</PAxis>
      <RAxis>71</RAxis>
      <TAxis>65</TAxis>
      <QRSCount>13</QRSCount>
      <QOnset>218</QOnset>
      <QOffset>257</QOffset>
      <POnset>137</POnset>
      <POffset>201</POffset>
      <TOffset>414</TOffset>
      <ECGSampleBase>500</ECGSampleBase>
      <ECGSampleExponent>0</ECGSampleExponent>
   </RestingECGMeasurements>
   <Diagnosis>
      <Modality>Resting</Modality>
         <StatementCount>2</StatementCount>
         <LabelText>12SL ��ϳ���</LabelText>
      <DiagnosisStatement>
         <StmtFlag>ENDSLINE</StmtFlag>
         <StmtText>�������</StmtText>
      </DiagnosisStatement>
      <DiagnosisStatement>
         <StmtFlag>ENDSLINE</StmtFlag>
         <StmtText>���� ECG</StmtText>
      </DiagnosisStatement>
   </Diagnosis>
   <Waveform>
      <WaveformType>Rhythm</WaveformType>
      <WaveformStartTime>0</WaveformStartTime>
      <NumberofLeads>8</NumberofLeads>
      <SampleType>CONTINUOUS_SAMPLES</SampleType>
      <SampleBase>500</SampleBase>
      <SampleExponent>0</SampleExponent>
      <HighPassFilter>16</HighPassFilter>
      <LowPassFilter>150</LowPassFilter>
      <ACFilter>NONE</ACFilter>
      <LeadData>
         <LeadByteCountTotal>10000</LeadByteCountTotal>
         <LeadTimeOffset>0</LeadTimeOffset>
         <LeadSampleCountTotal>5000</LeadSampleCountTotal>
         <LeadAmplitudeUnitsPerBit>4.88</LeadAmplitudeUnitsPerBit>
         <LeadAmplitudeUnits>��V</LeadAmplitudeUnits>
         <LeadHighLimit>2147483647</LeadHighLimit>
         <LeadLowLimit>268435456</LeadLowLimit>
         <LeadID>I</LeadID>
         <LeadOffsetFirstSample>0</LeadOffsetFirstSample>
         <FirstSampleBaseline>0</FirstSampleBaseline>
         <LeadSampleSize>2</LeadSampleSize>
         <LeadOff>FALSE</LeadOff>
         <BaselineSway>FALSE</BaselineSway>
         <ExcessiveACNoise>FALSE</ExcessiveACNoise>
         <MuscleNoise>FALSE</MuscleNoise>
         <LeadDataCRC32>2506881398</LeadDataCRC32>
         <WaveFormData>
/f/9//z//P/9//7/AAABAAAA/v/9//3////9//3//f8AAAIAAwAEAAEAAAD+//z/9//2
//T/8f/z//P/9f/1//f/9//3//X/9P/0//P/8//x/+7/7f/x//f/+f/3//f/9//3//T/
7v/s//H/+P/9/wIADgAdAC4AQABJAEcARABFAEkARwBBADgAMwA0AC0AIAATAA0ACQAA
APv///8FAP//+f/5//v/+v/5//n/+P/3//T/8//1//X/9f/1//j/+P/4//b/9P/2//b/
9v/3//j/+f/7//v/+v/6//r/+v/6//v/+//6//r/+v/4//f/9//2//T/9f/5//v//P/6
//r/+f/5//r/+//8/////f/+//7//v/8//r/+v/7//3//P/8//z/+//9//3//f/9////
AAAAAP//AAAAAAEAAQAAAAAAAAAEAAYACAALAAoACQAIAAgABgAIAAgACAAKAAsADAAM
AAkACAAHAAYACQALAA0ADgAOAA4ADQANAA4ADgANAA0ACQAHAAYABwAHAAcABgAGAAgA
CgALAA0ACwAKAAkACAAEAAMAAwADAAIA/////wEAAQAAAP3//f/+//////8AAP///f/6
//j/+v/8////AQAAAAAA///9//z/+//6//f/+//+/wAABAD///3///8BAPz/+v/4//f/
+f/9//v//P/6//r/+P/4//7/AQAAAP///v8AAP///P/6//v/+//9//3//f/9//3//P/8
//7//v/8//z//P/9//3//f/9//7//v/9//3//P/8//3//v/+//v/+//7//r//f/+/wAA
AQD///7//P/7////AQAAAAIAAQD///3/+f/6//v//P/9//3//P/8//z//P/8//3//f/6
//v/+v/5//z//f/+/////P/6//z//P/9//3/AAD+//7//P/8//z//P/7//3//f/8//z/
/P/8//z//P/7//v//P/9//7/AAABAP//AQADAAQABQACAAIAAgADAAMAAwAEAAQAAwAC
AAEABAAEAAUABgAEAAQAAgACAAIAAQD///////////7//v/+//7//////wEAAAAAAAEA
AAD9//z/+//9//7//v/+//7//v/9//z/9//2//T/8f/y//P/9v/3//b/9f/0//H/8//0
//T/9f/9//z/9f/z//P/9//3//f/9//1//T/9v/2//f//P///wYAEgAjADYAQAA/AD0A
OgAxAC0AMwA3ADAAJQAgABsAEgAJAAUAAQD6//f/+f8BAAUAAwD9//z/+v/4//f/+v/7
//r/+//5//f/9f/z//X/9v/3//b/+P/6//r/+v/6//r/+v/7//z//P/9//7/+//6//r/
+f/8//z//P/6//v//f/+//7/+//9//3//P/8//z/+//7//3//f/9////AQACAAIAAgAE
AAIAAgADAAIAAAD///7//f/////////+/wEAAwAEAAMABAAEAAUABwAGAAYABgAGAAYA
BgAHAAUABQAFAAYABwAKAAsADAAKAAsADAAMAA0ADgAPABAADwAPAA8ADgAPABAAEAAR
AA8ADgAMAAsACgAJAAkACwAKAAsACwAMAAwADAALAAsACgAKAAoACgAFAAMAAgABAAIA
/////wEA/v/8//j/9//6//v/+//8//7//////wAA/f/8//z/+//5//r/+v/5//z//f/+
//3/+//8//z//v/6//f/+P/5//T/9P/0//X/+P/7//j/+P/5//r/+f/6//r/+//4//X/
9//8//7//v/9//3//P/9//3//f/9//3//v/+/wAAAAD9//z/+//7//v/+//7//z/////
/wAAAAD+////AAAAAP3//f/9//z//P/8//3//f8BAAIAAgADAAMAAQD8//r//v///wAA
///+//3//P/7//3//v8AAAIA///+//7//f/8////AAABAAEAAQABAAEA///8//3//P/5
//n//P/6//r/+P/4//j/BAD9//f/9//4//v//P/9//7/AAD/////AAD+//z/+//5//v/
//8DAAYACQAGAAYABgAEAAMAAgACAAUABQAFAAUABwAGAAYABgAFAAQAAQAAAAEAAQAA
AAEAAwADAAIAAgAAAP7//f/7//7//v///wEA///9//3//f/+//7//f/8//z//v///wAA
+//6//j/9f/z//H/8f/v//P/9f/3//f/9v/2//X/9f/z//L/8//x//P/+f/7//v/9//1
//b/9P/u//H/+v///wIADAAbACwAOgBDAEcASgBDADkAOwA7ADAAJwAmACMAGgARAAcA
AQACAP//+//7//v/+f/5//z//P/8//3/+v/5//b/9f/3//f/9//3//j/+P/4//b/9f/2
//X/9P/2//j/+v/9//v/+P/2//T/9f/2//j/+f/4//j/+P/2//f/+f/6//r/+v/9//7/
/v/9//z/+v/5//r/+//8/////f/+//7//v/8//r/+v/7//3//P/8//z/+//9//3//f/8
////AQACAAAAAAD/////AQAAAAAAAAADAAQABQAHAAQAAwACAAIABQAIAAkACgAJAAkA
CQAIAAgACAAIAAgACgALAAwADAAJAAgABgAFAAkACgAKAAsADAALAAsADQAKAAkABwAG
AAYABgAFAAUAAgACAAIAAgAAAP///////wEA//8AAAMAAwACAP/////9//3//P/8//7/
/f/7//r/+P/4//n/+f/7//z//P/7//n/+f/5//f/+P/6//v//v/5//f/+f/7//r/+v/6
//v/+f/7//f/9v/4//j/9v/2//n/+//5//f/+f/8//z/+v/7//3//v8BAPz/+//6//n/
+P/4//r/+v/8//z//P/9/////////wAAAgABAAEAAAD9//3//f/8//v/+//7//r//f/+
/wAAAQD///7//P/7//v/+//4//j//f/9//3/+//8//3//v///wEAAAAAAAAA/f/8//z/
+//6//3//v////z/+//6//n/+v/6//7/AAD8//v//f/6//z/+v/6//r/+v/7//v/+//7
//z//P/8//3/9//4//n/+v/7//z//v/9//3//v/+//7/////////AQADAAQABQACAAIA
AgADAAMAAwAEAAUABQAFAAUABAACAAEAAAABAAIAAQACAAQAAwABAAEA//////7//v/7
//r/+v/5//3//v8AAAMAAgD///7//f8BAAIAAgACAP///v/8//r/9f/0//L/7//x//H/
8//z//T/9f/2//X/8v/y//H/8f/v//D/7f/t//X/+f/1//X/9//1/+7/6v/y//n/+v/9
/wIAEgAnADoARABJAEkAQgA7AEEARQA/ADgAMwAuACUAGgAPAAcAAQD+//n/9//7////
//////7//P/6//n/+P/3//T/8//1//X/9f/1//X/9P/z//D/9P/4//r//P/5//j/9//3
//X/9P/0//T/9v/4//v//f/7//r/+f/2//j/+f/5//j/9v/5//r/+v/8//z/+//7//r/
+f/4//n/+//8//z//P/+//z//P/9//z/+v/5//j/+//9//3//f/7//3//v/+//3//v/+
////AQAAAAAAAAACAAIAAgADAAEAAQABAAIABAAGAAYABgAEAAUABgAGAAQABAAEAAQA
BQAHAAkACgAKAAoACQAJAAoACgAJAAkABgAFAAUABwAGAAcABwAIAAYABgAFAAUAAgAC
AAIAAgACAAEAAQABAP3/+f/4//n/+//8//v//f///////v/+//7//f/7//r//P/8//3/
/f/6//r/+f/3//r/+//8//v/+v/6//n/+v/5//f/+f/7//r/+v/6//v/+v/9//r/+v/9
//7//f/+//7////8//n/+v/+/////v/7//v/+v/7//z//f/+/////P/8//7//v/+//7/
/v////z/+//6//r//v///wEAAgD////////+//////////7//v/+//////8AAAAA////
/wIAAwABAAIAAwABAP//+//+////AAABAP7//P/7//r/+//8//7////+/wEAAgADAAEA
///9//v//P/6//z//P/5//n//P/6//z//P/+/wAA/v/////////7//r/+P/2//j/+f/6
//v//f8KAAcABAABAP7//v/9//3//v///wAAAgADAAEAAwAFAAYACwAIAAgACAAGAAUA
BAAEAAkACQAJAAkACAAGAAUABAADAAIA///+/wEAAQAAAAEA//////7//v///wAAAgAD
AAEA/v/8//v//f/9////AQADAAQABAAEAAAA/v/7//j/+P/4//f/9f/z//P/9f/1//P/
8f/v/+v/8P/0//f/+//x//L/9f/1//H/8//3//X/8f/x//L/8P/q/+///P8BAAYADgAb
ACoAOgBHAEcARgBFAEMARwBHAD4AMwAwAC0AHAALAAcACQAGAAMAAQD7//f/9f/1//b/
9v/2//f/+f/5//f/9//3//f/9//3//j/+P/4//b/9f/2//X/9P/2//b/9v/3//f/9v/2
//b/9P/0//X/9f/5//r/+//6//j/+f/5//j/+P/7//z//P/6//r/+f/5//v/+//7//3/
//8AAAAAAAD9//r/+f/5//r/+v/7//z//f/////////9////AAAAAAMABAAEAAUAAgAA
AP///v8AAAAAAAABAAQABQAGAAgABwAIAAcABgAGAAcACAAIAAkACgALAAwACQAJAAkA
CAAKAAwADQAPAA0ADAAKAAkACwALAAwADwAKAAkABwAGAAYABgAFAAUABAAEAAQABAAC
AAEAAQABAAAA/f/9////AAAAAP7///8BAAEAAAAAAP7//f/7//r/+v/6//v/+//9//7/
/v/9//z/+//6//f/+f/6//r//P/5//f/+f/7//n/+v/7//3//v8BAP7//v/7//r/9//2
//z////+//3/+//+//7//P/6//v/+//9//v/+//7//v/+//8////AAD+//7//v////3/
/f/9//7//v/9//3//P/8//3//v/+//////////7/AAAAAAEAAQACAAIAAQABAAAA///7
//r//v///wAA///9//3//f/9//7//v///wAAAAAAAAEAAQD+/////v/9////////////
/P/6//z//P/5//n//P/6//v/+v/7//z/+//7//r/+f8BAP7//P/8//j/+v/8//7/AAD/
//3//P/8//z//P/9//3///8BAAMABAAKAAgACQAKAAgABQACAAAABQAFAAUABQAHAAYA
BgAGAAMAAgD///7/AgAFAAcACwAIAAUAAQD+////AAACAAMAAAD+//3//f/+//3//v//
/wMABAAEAAQA///+//z/+v/5//r/+v/5//b/9f/2//X/9v/3//j/9//0//T/8//z/+//
8v/5//f/8//z//X/+f////v/9v/2//j/8//4/wEACAAOAB8AMAA8AD8APQA6ADsANwA3
ADsAMgAnACQAIQAWAAsAAQD7//7/AwABAPv//f////3////+//3//f/7//v/+f/5//b/
9f/0//P/9v/4//r/+v/4//r/+v/6//n/+P/3//f/+f/6//z//v/9//z//P/7//z//P/8
//r/+P/5//n/+P/2//n/+v/6//3//v/+/////v/9//z//f/+/wAAAQACAP///P/7//v/
/f/8//z//P///wEAAQABAAEAAwAEAAQABwAIAAgACQAHAAQAAgAAAAMABAAFAAcACQAJ
AAkACgAHAAgABwAGAAkACwANAA4ADQAMAAsACgAMAA0ADgAOABAAEAAPAA8ADwAOAAwA
CwAMAAsACwANAAkACQAIAAgACAAIAAcABwAGAAYABgAGAAIAAQABAAEABAADAAUACQAF
AAIA/f/7//3//f/8//z//v/9//v/+v/4//j/+f/5//r//P/9//3//f/9//3/+//7//z/
/P/+//n/9//5//v/9//2//X/9f/5//3/+//8//n/+P/1//T/+P/7//r/+f/5//z//P/6
//z//f/9////+//7//v/+//6//r//P/8//z//P/8//3//v///wAAAgD///3//P/6//v/
/f///wAA/////////v/+//7//////////v/8//v//f/9//r/+v///wEAAwADAAIAAQAA
AP/////+//7//v/7//r/+v/5//n/+//7//v//v///wAAAQD+//z//v/+//r/+f/7//j/
+//6//v//P/6//v/+//7//v//P/8//r/+//8//3//v/+//3//f/+//7//v////////8B
AAMABAAHAAQABAAEAAQAAwACAAIAAwADAAMAAwABAAAAAAAAAAEAAgABAAIABAADAAEA
AQD//////v/+//z//P/9//3//f/8//z//f////3//f/9////AAAAAAAA/P/8//v/+v/5
//j/9v/z//P/8//1//X/8v/x//D/7f/u//D/8f/z//v/9P/x//H/8//3//n/+f/5//X/
7v/u//D/8f/w//f/DAAcACUANABGAE0ASQBAADcAMQA5AD0AMAAjABwAFwASAAsABQD9
//r////9//n/+f/7//3/+//6//n/+f/5//n/9//3//b/9f/0//P/9v/4//r/+v/4//j/
9v/0//b/9v/2//f/+f/4//j/+P/2//b/9//3//r/+v/6//j/+P/5//n/+P/2//n/+v/6
//z//P/7//v/+f/5//n/+//7//z//P/8//7//P/8//3//f/8//z//P/+/wEAAgADAAAA
AQABAAAAAwAEAAQABQADAAAA/v/8/wEAAgADAAUAAwADAAMABAAFAAgACQAKAAgACQAK
AAoACAAIAAgACAAKAAsADAAMAAwADAALAAsACwAKAAgABwAIAAcABwAJAAgACQAJAAoA
CQAIAAYABQAGAAYABgAGAAEA///+//3//P/5//n/+/8AAAIAAgAFAAMAAQD+//z//f/9
//z//P/7//r/+v/5//n/+v/6//n/+f/5//n/9//1//b/9v/4//n/+f/9/wEA+//6//n/
+f/4//v/+P/4//r/+v/4//j/+//9//v/+f/6//7////+//v/+//6//v/+//7//v/+//4
//j/+v/6//v//P/9/////v/9//z//P/8//v/+//6//v//f///wAA/f/9//3//P/8//z/
/f/9//7//v/9//3//v/9//n/+P/+////AAD///3//f/9//3////+//7//v/9//z//P/7
//v//f/9//3/+//7//v/+//6//j/+v/6//v/+//+//z/+v/4//j/+P/5//v//P/9//v/
/P/8//z////8//r/+v/6//r/+v/5//n/+v/9//7/AAABAP//AQADAAQACQAGAAYABgAD
AAEA///+/wEAAQABAAEAAgACAAMABAAEAAQAAgACAAIAAQD///////////7//v/8//z/
/f/9//3//P/8//3/+//3//X/8//4//z///8CAP3//P/6//j/9v/2//X/8//y//H/8v/x
//P/8//z//H/8v/0//X/9//x/+7/7//x//P/9f/1//n//f/5//L/8P/u//H/+P///woA
FgAlADYAQABFAEMARgBJAEcARQBDADoAMwAwACcAFAAHAAcACQAGAP///f/9/////f/5
//f/9v/1//X/9//3//X/9f/2//f/+P/5//r/+v/6//j/9//4//f/9v/2//b/9v/3//j/
+P/5//r/+P/2//X/8//2//j/+v/6//j/+f/5//j/+P/7//z//P/8//z/+//7//v/+//7
//3//P/8//v/+v/7//r/+//9/////v/+//7///8BAAEAAQD+///////+////AAAAAAEA
///+//7//v8DAAQABQAHAAYABQAEAAQABAAGAAYABgAGAAcACAAIAAoACgAKAAoACgAL
AAwADAAJAAgABgAFAAcACAAIAAkACgAJAAkACwAJAAkACAAIAAcABgAEAAMABAAEAAQA
BAACAAEAAQABAAIA/////wEAAAD+//r/+f/5//n/+P/4//n/+f/4//j/+P/4//n/+f/6
//z//f/9//r/+f/4//X/9//6//z/AAD7//n/+//9//j/+P/4//n/+v/9//r/+v/6//r/
+P/4//v//f/7//n/9//6//r/+P/6//v/+//9//v/+//7//v/+P/4//r/+v/4//j/+P/5
//z//f/+/wAA///9//z/+v/6//v//P/8//3//f/9//z/+f/4//j/9//5//r/+v/7//3/
/f/6//r//v///wAA///9//3//f/9/////v/+//7//P/8//3//f/6//v/+v/5//r/+//8
//3/+v/4//r/+v/5//n//P/6//r/+P/4//j/9v/3//f/9//4//r/+//8//X/9//9//z/
+//6//n/+P/5//n/+v/8//z//P/9//3//f///wEAAgAFAAIAAgACAAMAAwADAAQABQAF
AAUABQAFAAQABAAEAAYABgAEAAQAAQD///z/+//7//v/+v/6//v//P/+/////v/8//v/
+//+//3//v///////v/8//r/+f/6//r/+v/1//T/8v/v//H/8f/z//P/9v/3//j/9//0
//T/8//z//P/8v/z/+//6f/x//n/9//z//P/9P/w/+z/8//+/////v8IABkAKAA4AEEA
RQBIAEMAOQA3ADUAMAAtACoAJwAeABEACQAHAAIA+//5//v/+f/3//3//P/6//j/9//5
//n/9//3//j/+f/6//v/+//6//n/9v/0//b/9v/2//b/9v/2//f/9f/0//T/9P/1//b/
+P/5//r/+v/6//j/9v/3//f/9v/3//v//f/+//v/+v/4//f/+P/5//r//f/9//7//v/+
//7//P/8//3//f/8//z//P/7//3//f/9//v//f/+//7///8AAAAAAQACAAIAAwAEAAYA
BgAGAAcABgAFAAQABAAFAAgACQAKAAgACQAKAAoACgAKAAoACgAIAAkACgAKAA0ADgAO
AA8ADwAOAAwACwALAAsADAAPAAsACwAKAAoACgAKAAkACQAGAAYABgAGAAQAAwADAAMA
AAD9//3///8AAAAA/v/////////+//7//P/7//n/+P/6//z///8BAAAAAAD///3//f/9
//3/+//9//7//v8AAPz/+f/6//v/9v/2//b/9//6//3/+v/6//z//P/6//r/+//9//v/
+f/3//r/+v/4//j/+f/5//v/+//7//v/+//7//z///8AAP///v/9//3/////////AAAC
AAEAAQAAAP////////7//f/9//3//P/9//7/AAABAAEAAAD+//3/AAABAP//AAABAAEA
AQD///7//f/8//v//f/8//z//P/+//7/////////AQABAAEA///////////+//z//v/+
//3//f8AAP7//P/8//7/AAAAAAAAAAABAAEAAgAEAAEAAAAAAP//AQADAAUABgAHAAQA
BAAEAAQAAwACAAIABgAHAAgACQAIAAYABQAEAAYABgAEAAQAAwABAP7//f/9//3//P/8
////AAACAAMAAAD+//3//f8BAAEAAwAFAAUABAACAAAAAAAAAP///v/9//z/+v/3//f/
9//5//n/9v/1//T/8f/z//T/9P/1//n/+P/3//f/+f/7//v/+f/5//n/9P/w//L/9f/2
//f/BAAWACUANgBCAEUAPwA8ADkAMQArACsAKgAjABwAHQAYAA8ADQAJAPz/8//z//v/
AQD///3////+//3//f/7//v/+f/5//n/+f/5//n/+v/6//r/+P/4//r/+v/6//r/+v/6
//v/+//6//r/+v/6//r/+//7//r/+v/6//j/+//9//7//v/8////AAAAAPz/+v/3//X/
+f/7//3/AQD///7//P/6//z//P/+/wEAAQAAAAAAAAD+/////v/9//v//f/+//7///8A
AAAAAQADAAQABgAIAAkACAAHAAcABwAHAAcACAAIAAoACgAKAAgACQAKAAoACgAKAAoA
CgALAA0ADwAQAA0ADAAKAAkADAAOAA8AEQAOAAsACQAJAAkACQAIAAgACAAIAAcABwAG
AAYABgAGAAYABQAFAAUABgADAAMABQADAAAA+//5//v//f/+/wAA///9//r/+P/6//z/
//8BAP//AAAAAP///f/9//3/+//5//r/+v/8//v/+f/7//3/+P/4//j/+f/7/////f/+
//7//v/8//z///8BAP///f/8//7//f/6//z//f/9////+//7//v/+//4//j/+v/6//7/
AAACAAUAAgABAAAAAAACAAEAAQAAAP7///8AAAAAAQABAAEAAAD+//7//////wIAAgAB
AAEAAQABAP7//v/////////9//7///8AAAEAAAD+//3//P/+//7///////v//f/9//3/
///////////8//r//P/8//z//f8BAAAAAAD+//7//v/6//n/+//+/wEAAgADAAQAAgAB
AAEAAgAEAAQABQAFAAIAAwAEAAQACAAGAAcACAAIAAcABgAGAAsACwALAAsACgAIAAcA
BgAEAAQAAgACAAQAAwABAAEAAQABAAAAAAACAAIAAwADAAEAAAAAAAEAAQD///////8D
AAQABAAEAAEAAAD+//z/+//6//j/9f/1//X/9//3//n/+f/5//f/+f/6//r/+//7//j/
8//z//n/+//3//X/9f/3//T/8P/y//n//P8BAAoAGgArADwARABJAEsATgBJAD0APQBB
ADwAMwAuACUAFAANAA8ACwAGAAUAAwD///n/9//9//3//P/7//v//f/9//v/+//9//3/
/f/9//3//P/7//j/+P/6//r/+v/4//j/+P/5//z//P/9//7/+//6//r/+f/8//z//P/6
//j/+f/5//j/+v/9//7//v/+//7//f/9//3//f/9//////8AAAAAAAAAAP7//v//////
/v/+//7///8BAAEAAQD9////AAAAAAMABAAEAAUABQAEAAQABAAFAAQAAwADAAYABwAI
AAoACQAKAAkACAAKAAsADAAMAAwADAAMAAwACgALAAwADAAJAAgABgAFAAkACgAKAAsA
DAALAAsADQAJAAkACAAIAAgACAAHAAcABwAIAAkACgAGAAUABQAFAAIA/////wEAAwAC
AP///////////v/+/wEAAQAAAAAA///+//7//f///wAAAAD///3//f/9//v/+f/6//r/
/P/6//n//P//////AAABAAMAAwAFAAEAAAD+//7//P/8//3////9//v/+//+//7//P/8
//3//f//////////////AAAAAAIAAgABAAAA/////wAAAQACAAQAAgABAAEAAAAAAAEA
AgACAAMAAwADAAIAAQAAAAAA//8DAAQABAAFAAYABQABAAAAAQABAAEA//8BAAEAAQAB
AAAA/v/9//z//v8AAAMABQABAAMAAwADAAIAAQAAAP//AAD+/wAAAAD/////AgAAAP7/
/P/8//z///8BAAIAAwABAAIAAgACAAIAAgAAAP////8AAAIAAgADAAMABQAHAAkACgAK
AAYABQAEAAUABQAFAAYACgALAAwADQAJAAYABAACAAYACAAIAAoACQAHAAQAAwAEAAUA
BQAGAAQAAgABAP//AgACAAMABQAFAAMAAwADAAQABAADAAIAAwAEAAQABAAAAP7/+//3
//b/9f/2//X/9v/3//j/9//5//r/+v/7/wMAAAD9//3/+f/3//n/+//5//f/+P/+//7/
8//w//f/AgAMABcAJgBCAFkAWQBWAFkAVwBNAEsASgA9ADgAOwAyAB0ADwALAAYA///7
/wMABwALAAkABQACAP///f8AAAEAAAABAP///////////f/8//v/+P/5//z//f/+//z/
/P/8//3/+//6//r/+v/+/wAAAwAFAAMAAAD9//j/+//9//7//v/+/wEAAgACAAQABAAD
AAMAAQABAAEAAwACAAIAAQAAAAEAAAABAAMAAwACAAIAAgAFAAcABwAHAAUABwAIAAgA
BwAIAAgACQALAAoACgAKAAkACAAHAAcACAAJAAoADAAKAAwADAAMAAoACwAMAAwADgAQ
ABIAFAARABEAEQAQABIAEgARABEAFAAUABMAEwASABEAEQATABEAEQAQABAAEAAQAA8A
DwAMAAwADAAMAAwACwALAAsACQAFAAQABQAIAAgABgAHAAQAAwABAAAAAgADAAMABAAC
AAIAAwADAAMABAAEAAMABQAFAAUAAwABAAIAAgAEAAMAAQADAAUAAgACAAIAAwACAAUA
AgACAAMABAADAAQABQAFAAEA/f8AAAQABQAEAAQABQAFAAcABQAFAAUABQACAAIABAAE
AAMAAgABAAEAAwAFAAcACgAHAAUABAACAAQABQAGAAYABQAFAAUABAAEAAQABQAFAAUA
BAACAAEABwAJAAgACgAJAAcABQABAAMABQAHAAkABgAEAAMAAgACAAIAAwADAAMABQAF
AAUABQAFAAUABQAEAAIABAAEAAMAAwAGAAQACgAMAAkACAAHAAYACQAJAAoADAALAAoA
CgAJAAkACwANAA4AEQAOAA4ADgAOAA0ADAAMAA0ADQANAA0ADQAMAAwADAAOAA4ADAAM
AAkABwAEAAMABQAHAAgACgAKAAoACwALAAsACgAKAAsACAAFAAQAAwAGAAgACQAKAAkA
CgAKAAoABgAEAAEA/f/9//3///////////////3///8AAAAAAQAHAAIA////////+//3
//3/AQD///z//P/+/wEABgAJAA4AHAArADgASgBTAE0ARgA/AD0APQA7ADYALQAoACUA
IAAXABMADwAIAAEACQANAAUABQAJAAkACAAHAAcABgAFAAIAAQACAAMABAAFAAMAAgAB
AP7/AgAGAAgACgAJAAgABwAHAAUABAAEAAQABAAEAAUABQAHAAgACQAIAAYABwAHAAYA
BgAJAAoACgAIAAgABwAHAAoACwAMAA8ADgAOAA0ADAAMAAoACgALAAkACAAIAAgACgAN
AA4ADwAPABEAEgASABIAEgARABEAEwASABIAEgATABIAEQARABMAEwATABQAFwAaABsA
HAAaABkAGAAWABkAGgAbABwAGgAbABwAHAAaABoAGQAZAB0AHgAeAB8AHQAbABoAGwAZ
ABkAGAAYABoAGgAZABkAFwAWABUAFAAUABMAEwATABIADwAPABEAEQAQAA0ADQALAAcA
CAAMAA==
         </WaveFormData>
      </LeadData>
      <LeadData>
         <LeadByteCountTotal>10000</LeadByteCountTotal>
         <LeadTimeOffset>0</LeadTimeOffset>
         <LeadSampleCountTotal>5000</LeadSampleCountTotal>
         <LeadAmplitudeUnitsPerBit>4.88</LeadAmplitudeUnitsPerBit>
         <LeadAmplitudeUnits>��V</LeadAmplitudeUnits>
         <LeadHighLimit>2147483647</LeadHighLimit>
         <LeadLowLimit>268435456</LeadLowLimit>
         <LeadID>II</LeadID>
         <LeadOffsetFirstSample>0</LeadOffsetFirstSample>
         <FirstSampleBaseline>0</FirstSampleBaseline>
         <LeadSampleSize>2</LeadSampleSize>
         <LeadOff>FALSE</LeadOff>
         <BaselineSway>FALSE</BaselineSway>
         <ExcessiveACNoise>FALSE</ExcessiveACNoise>
         <MuscleNoise>FALSE</MuscleNoise>
         <LeadDataCRC32>769036494</LeadDataCRC32>
         <WaveFormData>
7P/s/+z/7P/u/+//7//v//D/7//u/+7/7P/r/+n/5//p/+r/6v/p/+r/6f/o/+b/4//h
/97/2//d/+D/4//o/+b/5//n/+f/5f/l/+X/5f/j/+b/6v/p/+f/5f/j/+X/6P/q/+//
+/8PACQAMQA2AEMAVABjAHMAjwCyANQA5ADoANsAtAB+AFYAPAAkAA8ABwABAPv/9P/v
/+v/7//z//f/9v/z//H/8v/y//D/7//v/+7/7f/v/+//7//v/+3/7//t/+3/8P/w//H/
8//x/+7/7v/v//H/8f/x//L/8//0//X/9v/z//L/8v/y//H/8P/w/+//8P/x//T/9f/3
//f/9//3//X/9f/1//f/9f/z//P/9f/3//j/+v/7//v/+//6//r//f/+//7//f/7//z/
/P/8//7///8CAAMABQAGAAcACAAJAAkACwAMAA8AEAAUABYAFgAYABgAGAAZABoAGwAc
ABsAHAAdAB0AHwAfACAAIgAjACQAJQAnACcAJwAlACcAJAAhAB8AHgAeAB4AHAAZABoA
HAAcABwAGAAWABMAEAAOAAwACwAJAAQAAQABAAEA/v/8//n/9//4//j/9v/3//b/9f/z
/+7/8f/y//P/9P/x//D/7//t/+//8P/x//L/8v/y//L/8v/v/+z/7//v/+7/7f/r/+j/
7f/v//D/8f/v/+//7v/u//D/8P/w/+//7f/t/+3/7f/u/+7/7v/u//D/7v/w//D/8f/z
//b/9//z//H/7//t/+//7//t//D/8f/x//L/8//y//H/8f/y//H/8P/u/+z/7P/u//L/
9P/z//P/8//z//b/9//3//f/9P/1//H/8P/x//L/8v/x//H/8f/x/+//8P/x//L/8//v
/+7/7P/q/+3/7P/t/+7/8P/w//D/8P/v/+//8P/w/+//7//u/+3/7f/s//D/8f/w/+//
7v/t/+z/7//0//f//P/4//b/9P/y//X/9v/6//v/+f/4//f/9v/2//b/9v/3//n/+P/3
//b/9v/1//X/9f/0//H/7v/u//D/8f/x//H/7P/q/+j/5v/o/+n/6f/p/+r/6f/o/+j/
5//n/+b/5f/l/+b/5v/l/+b/5f/k/+L/4v/j/+P/4//h/+L/4//m/+P/4//i/+H/4//j
/+P/4//n/+b/5P/l/+n/6f/j/+P/5v/q//n/DwAZACAALQA6AEcAWgBvAIUAmwC6ANYA
4gDaAMkApAB0AEwALAAUAAcAAwD7//H/7P/p/+X/5//t/+//7v/v//H/8v/y//D/7//v
/+7/7f/q/+n/6P/n/+r/7f/s/+3/7v/u/+//8f/w/+z/6//r/+//8f/z//b/8v/w/+7/
7P/v//D/8v/0//L/8v/z//P/8//z//X/9f/z//P/8//z//P/8//z//X/+P/3//j/+//5
//j/+P/3//r/+//7//z//f/+//7//f///wAAAAAAAAMAAwAFAAUABwAIAAkACgALAAsA
DQAOAA4ADgARABIAFQAYABkAGgAdAB4AHwAgACEAIgAjACMAIwAjACQAJgAoACgAKAAp
ACYAJQAiACMAJQAjACIAIgAkACQAIgAfAB4AHgAcABoAFgAUABEADgAKAAgABwAFAAQA
AQABAAEA/v/6//X/8f/z//T/8//1//f/9//2//L/8P/w//D/8P/w//D/8P/v/+//8P/x
//L/8v/y//L/8v/w/+z/7v/t/+v/6//q/+j/7P/t/+3/7f/t/+3/7P/s/+7/7v/u/+3/
8P/x//L/8//y//L/8v/y//L/8P/y//L/9P/1//f/9//2//X/9P/z//X/9f/z//b/9v/1
//X/9f/1//X/9v/4//f/9v/0//L/8f/y//X/9v/4//n/+v/7//j/9//1//P/9v/5//f/
+P/2//b/9f/z//b/9//4//f/9f/1//X/9f/3//j/+P/4//f/9P/z//L/9P/0//T/9P/0
//X/9//4//T/8//x/+//9//y/+7/8f/0//b/9v/2//b/9f/4//n//P/4//j/+P/4//r/
/P8BAAMAAwACAAEAAAD9//z/+//7//z//P/8//z//f/7//r/+f/2//P/8P/w//L/8//z
//P/8v/y//L/8v/x//H/8P/v/+//7//v//D/8P/v/+3/6//r/+z/7P/r/+z/6//q/+j/
5f/l/+T/4//h/+L/4//m/+j/6//t/+//7v/t/+z/6//r/+r/6P/p/+n/5//r/+v/7P/w
//v/CQAVACQAMQA8AEkAWABrAH8AlQCyANgA7gDuAN0AugCIAGAAQAAiAAsABQAFAPv/
8v/1//H/7//z//f/9P/x//X/+P/6//r/9//3//b/9f/z//P/8//z//P/9f/z//P/8v/y
//P/9f/2//T/9f/3//X/9f/1//b/+P/4//j/+P/3//b/9v/2//f/+P/6//v/+v/5//r/
+f/5//n/+f/5//r/+//8/////f/7//v//f8AAAAAAQABAAEAAQAAAAAAAwAEAAQAAwAF
AAYABgAGAAcABwAJAAkACQAKAAsADAAPAA8AEQASABMAFAAYABoAHAAeAB4AHgAhACIA
IwAkACUAJgAnACcAJwAnACgAKgArACwALQAvACwAKwAoACkALAArACsALAAqACoAKAAl
ACIAIgAgAB4AHQAcABoAGAATABAADgALAAoABwAHAAcABgAEAAEA///9//z/+f/5//r/
+//7//j/9v/2//b/9v/5//r/+//7//f/9v/1//T/9P/0//T/9P/1//L/9f/1//X/9f/0
//L/8v/z//P/8//1//X/9P/0//X/9P/z//H/9P/1//b/9//2//b/9v/2//f/9v/5//r/
+P/3//f/9f/3//f/9//3//r/+//6//7//f/7//r/+f/5//n/+v/8//v/+v/4//b/9//4
//v//P/7//v/+//7//r/+f/3//X/9v/5//f/+P/5//r/+v/5//v/+//7//n/9//3//f/
9//2//b/9f/0//b/9P/0//T/9v/2//b/9v/z//P/9P/0//X/9f/0//P/8v/y//P/8//z
//P/8v/x//f/8//0//T/9P/0//T/9//6//v//v/8//z//P/8//z//P//////AQAAAP//
/v/7//r/+f/5//z//P/8//z/+//5//j/9//0//H/7v/u/+//8f/y//P/8f/w/+//7v/x
//H/8P/v//D/7//u/+7/7f/t/+z/6//t/+7/7v/t/+v/6f/n/+T/5P/l/+X/5f/i/+L/
4v/k/+X/5//o/+n/6//r/+v/6//l/+b/5P/j/+v/7f/n/+f/7v/0//n/AwAZACgAMQA+
AEsAXABxAIcAnwDAAN4A5gDiANUAqAB0AFIAOAAcAAsAAwD9//n/+v/3//H/7f/z//n/
+v/7//j/+P/3//T/8//z//L/8f/x//H/8f/x//P/9f/z//P/9P/0//X/9//2//L/8f/x
//H/8f/x//L/8//0//X/9v/0//T/9f/2//j/+P/5//n/9//3//n/+f/7//v/+//7//n/
+f/5//v//P/7//z////+//7///////7//f/7//r///8CAAQABQAEAAQAAwACAAYABwAK
AAsADAAMAAwADAALAAsADQAOAA8AEAAUABYAGAAaABoAGgAfACAAIQAiACEAIgAjACMA
JAAlACcAKgAoACgAKAApACkAKQAnACkAKQAnACYAJgAoACgAJgAjACAAIAAeABwAGQAY
ABYAFAAOAAwACwAJAAgABQAFAAUABAACAP///f/9//z/+f/5//v/+//6//b/9v/2//b/
9v/0//T/9P/z//T/9P/0//T/8v/y//L/8v/y//D/9P/1//P/8//y//D/8//1//b/9//2
//X/8//y//b/9v/2//X/9v/3//j/+f/3//b/9f/0//X/9P/3//j/9//3//j/9//5//n/
+f/5//n/+f/3//r//P/7//v/+//7//v//P/+//3//P/6//j/9//4//v//P/7//v/+//7
//v/+//6//n/9//5//b/9v/3//j/+P/3//f/9//3//X/+P/5//r/+//6//r/+f/4//n/
+P/5//r/+f/4//f/9v/z//P/9P/0//X/9//4//n/9v/2//f/9//2//X/8//x/+//8f/0
//T/8v/+//z/+v/4//b/9//6//v//v/9//7///8AAAAAAAADAAMAAgAAAP7//P/8//z/
/P/9//7//v/+//7//f/7//r/+f/4//X/8v/y//H/8f/w/+//8f/y//P/9P/z//P/8v/x
/+3/6//p/+j/7P/v//H/8//w//D/7//t/+z/6//q/+j/5//n/+b/5f/l/+b/5//q/+r/
6//r/+v/7f/t/+3/7f/r/+z/8P/t/+f/5//r/+n/5v/u//n/AwATACgANwA+AEcAVgBj
AHUAjwCwANQA4gDkAN0AugCGAFgAPAAmABMABwD///v/+v/5//X/9f/1//X/9v/3//f/
+P/4//b/9//3//b/9f/1//X/9f/1//P/9f/z//P/8//y//L/8//1//T/9v/5//b/9f/0
//T/9//4//n/+v/5//j/+P/4//b/9v/3//f/+P/5//z//f/7//v/+//7//v/+//7//3/
+//5//n/+//9//7/AAABAAEAAQAAAAAAAgAEAAUABQAHAAgACAAIAAcABwAJAAkACwAM
AA0ADgARABEAEwAUABMAFAAYABoAHgAgACAAIAAiACIAIgAiACQAJgAoACkAJwAnACgA
KgArACwALQAvAC0AKwAnACcAKgApACkAKgAoACgAJgAjACQAJAAiACAAHAAaABcAFAAT
ABIAEgARAAwACQAJAAkACgAIAAUAAwADAAIA///////////+//r/+v/6//r/+v/4//j/
+P/3//j/+P/4//j/+P/4//j/+P/1//L/9f/1//f/9//2//T/9v/3//f/9//1//P/8P/u
//L/9P/2//f/+f/5//n/+f/4//j/+P/4//f/9P/1//T/9v/5//3////+//3//P/7//r/
+f/2//j/+f/5//r/+//5//n/+v/8//3//v/+//7//P/8//7//v/9//3//f/9//v/+//6
//n/+f/7//j/+P/5//r/+v/5//n/+f/5//f/+P/5//r/+//5//r/+v/6//j/9v/2//b/
9P/0//T/9P/0//X/9//4//X/9f/0//P/8f/y//T/9f/7//X/8v/z//D/8v/0//b/+P/5
//z//f8AAAAAAAAAAAAA///+/wAA//8CAAIAAgACAAAA/v/8//v/AAAAAAAAAAABAP//
/v/9//r/9f/w/+7/8//3//r//f/5//j/9//2//f/9//2//X/8//x/+//7v/x//P/9P/1
//L/8v/x/+//7P/r/+r/6P/p/+n/6P/n/+X/5v/n/+r/7P/v//H/8//x/+//7f/r/+X/
6P/s/+v/6//v/+//6//q/+7/9/8JAB0AJgAtAD4ASwBaAGsAewCPAK4AzgDmAOwA4QDE
AJYAZABCACgAEQAHAAMA+f/w//X/+f/1/+//9f/8//3//P/8//v/+P/2//X/8//x//D/
7//u/+3/8P/z//L/8//0//T/9f/3//X/8v/y//P/9f/1//X/9v/2//b/9v/2//b/9v/3
//j/+v/6//v/+//5//n/+//7//v/+//7//v/+//7//v//f////3//f///////v/+//3/
//////7//v8EAAYABwAHAAkACgAKAAoACgAJAAoACQALAAwADQAOAA8ADwARABIAFQAW
ABoAHAAdAB4AHQAcAB8AIAAhACIAJQAmACcAJwApACkAKgAsACoAKgAqACsAKwArACkA
KwApACcAJgAmACgAKAAmACMAIgAiACAAHgAaABgAFQASAA4ADAALAAkACQAHAAgACQAG
AAQAAQD///3//P/5//n/+f/5//j/9P/2//b/9v/2//j/+P/4//f/9P/0//T/9P/0//T/
9P/0//X/8v/1//X/8v/x/+//7P/v//H/8v/z//P/8//y//L/9v/2//b/9f/0//P/8v/x
//P/9P/1//b/9f/y//P/8v/z//X/+P/5//n/+f/5//n/9//3//X/+P/4//f/9//3//n/
+f/6//z//P/8//v/+v/6//r//P/8//r/+f/4//f/+v/7//v/+//7//3/+v/6//r/+v/5
//f/+P/5//r/+f/3//X/8//x//T/9v/3//j/9//0//P/8v/z//T/9f/2//P/8//0//T/
8//z//L/8f/v//D/8v/z//H/8f/y//D/8v/0//b/+P/3//r/+//+//z//P/8//z//v/+
/wEAAQD+//z/+v/4//j/+P/4//n//v/+//7//v/6//f/9f/z//X/8//x//L/8v/z//P/
8//w//D/8P/w/+//7//u/+3/6v/p/+j/6P/s/+3/7f/t/+z/7P/r/+n/6P/n/+b/5P/l
/+X/5P/j/+P/5P/l/+j/6P/p/+n/6f/n/+f/5//n/+v/5v/o/+v/6//r/+n/5//o//D/
+/8JABsAJgArADoAUwBiAG0AgQChAMgA5ADsAOYAzQCiAHYAUAAuAA4A//8BAAEA+//0
//H/6//r/+v/7//0//f/9f/2//b/9P/x//H/8P/v/+//7//v/+//7//x/+//7//u/+7/
7//x//L/8P/x//P/8f/x//H/8v/z//T/9f/2//T/9P/1//b/9v/2//f/9//1//X/9//3
//f/9//3//f/+f/5//n/+//5//f/9//5//r/+v/7//v//f/9//z//P8AAAIAAwADAAMA
BAAEAAQABAADAAQAAwADAAQABQAGAAoACwAOABAADgAOABEAEgAWABoAHAAeAB8AIAAh
ACIAIAAgACAAHwAgACEAIwAmACUAJAAjACMAJgAnACYAKQAnACUAJAAkACIAIgAgAB0A
HAAcABoAGAAVABQAEgAQAAwACgAJAAcAAwD///7//f/+//7//f/9//v/+v/3//f/9//3
//b/8v/y//L/8v/y//L/8v/y//H/8P/w//D/8P/y//L/8v/y/+//7P/v/+//7f/t/+z/
6v/u/+//7//v//H/8f/w//D/8P/w//D/7//v/+//7//v//L/8v/y//L/8v/w//L/8v/v
/+//8P/v//H/8//1//f/9P/z//D/8v/z//P/9P/1//T/8//z//T/8v/y//H/8P/v//D/
8//0//f/9//3//f/9P/z//H/7//y//X/8//0//T/9P/z//H/8v/z//T/8//w/+//7v/t
/+7/8P/x//L/8v/w//D/8P/w//D/8P/w//H/8f/y//L/7//t/+r/5//p/+z/8P/z//H/
8f/w/+//7f/w//L/8v/y//L/9f/4//n//P/4//j/+P/4//j/+P/7//v/+//6//n/+P/3
//b/9f/1//j/+P/4//j/9//1//T/8//0//H/7v/u/+3/7f/s/+v/7f/u/+//8P/v/+//
7v/t/+r/6f/o/+j/5v/l/+P/4f/j/+b/6P/p/+b/5f/k/+L/4//j/+L/4f/h/+L/4//m
/+b/5//n/+f/5f/l/+X/5f/j/+T/5v/p/+f/4//h/+H/6P/s//f/CQAXACAAKwA6AEkA
WABnAHkAkwC2ANQA5ADqANUApAB0AFIANAAYAAUA+//3//X//P/7//H/7f/z//f/9v/x
/+//8P/w/+7/6//r/+r/6f/s/+3/7v/v/+//8f/v/+//8P/w//H/8//x/+7/7v/v//H/
8f/x//L/8P/w//D/8P/x//L/9P/2//T/9P/1//X/8//z//X/9f/1//X/9f/1//f/9//3
//n/9//1//X/9//5//r//P/9//3//f/8//z//v8AAAEAAQD//wAAAAAAAAEAAQADAAMA
BwAIAAkACgALAAsADQAOAA4ADgARABIAFQAYABkAGgAcABwAHAAcAB4AIAAiACMAJQAl
ACYAKAAmACQAIgAhACQAJQAkACcAJwAlACQAJAAkACQAIgAfABwAHAAaABgAFwAWABQA
EgAMAAoACQAHAAYAAwADAAMAAgAAAP3/+//5//j/9f/1//X/9f/0//D/8f/y//P/9P/y
//L/8v/x/+7/7v/u/+7/8P/y//T/9v/z/+7/7//t/+//7//u/+z/7v/v/+//7//v/+//
7v/u//D/8P/w/+//7v/t/+z/6//t/+7/7//w/+7/7P/u/+7/7v/v//H/8f/x//H/8f/x
//H/8f/v//L/8v/x//H/8f/v/+//8P/y//P/9P/0//T/7//u/+//7v/y//P/9P/1//P/
8f/u/+v/7v/x/+//8P/x//L/8v/x//P/8//z//H/8P/v/+7/7f/v//D/8P/w//D/7v/u
/+7/7v/u/+7/7v/t/+3/7v/u/+3/7f/s/+v/6f/q/+z/7f/t/+3/7P/r/+X/6f/u//D/
8v/y//L/8v/y//T/9P/2//b/9v/2//b/9f/0//b/9f/2//b/9v/2//f/9v/1//X/9//2
//X/9P/2//X/9f/1//T/8f/u/+7/6//r/+r/6f/q/+r/6v/q/+v/6//q/+n/5v/l/+T/
5P/n/+f/5v/l/+X/5v/m/+X/5v/l/+T/4v/f/9//3v/d/93/3v/f/+L/4//l/+b/5//m
/+X/5P/j/+X/5P/i/9//3f/h/+P/4f/k/+r/7f/3/wcAGAAnADAAOQBKAF0AbQB/AJwA
vgDaAOAA1wC8AIoAWgA+ACgAEQADAP3/9//y/+//6//p/+v/6//q/+//7//w//D/7v/t
/+3/7P/r/+z/7f/u/+//7f/v/+3/7f/u/+7/7//x//D/7P/r/+v/6//r/+v/7P/u/+7/
7v/u/+7/7v/v//D/8P/w//H/8f/x//H/8//z//X/9f/1//X/8//z//P/9f/1//P/8//1
//T/9P/1//X/9v/3//f/+P/6//z//f/9//r/+v/5//j/+//9/wEAAwAFAAYABwAIAAcA
BwAJAAoACQAKAA4AEAATABYAFwAYABsAHAAdAB4AHwAgACEAIQAeAB0AHQAeACEAJAAn
ACsAKAAnACQAJQAkACEAHwAeAB8AIAAfAB0AGwAaABcAFAASABIAEQAQAA4ADAALAAkA
AwD///7//f/9//z/+v/5//n/+P/1//X/9//3//b/8v/0//T/9P/0//P/8v/x/+//7v/u
/+7/7v/u/+7/7v/u/+3/6v/t/+3/6//r/+r/6P/s/+3/7f/t/+7/7//v//D/8f/w/+//
7f/r/+v/6//r/+3/7v/v//D/7v/s/+7/7v/w//H/8//z//L/8f/w/+//8v/z//L/9v/0
//P/8//z//H/8f/y//T/9f/2//b/9v/y//L/9P/0//P/8//z//P/9f/1//T/8//1//f/
9P/0//T/9P/z//H/8f/x//H/7//x//H/8f/x//P/9P/0//T/9v/0//T/9P/0//T/9P/0
//L/8f/x//D/8f/v/+7/7//w//H/8v/0//j/+v/+//v/+v/5//j/+v/6//3//f/9//z/
+//6//n/+P/3//f/+v/6//r/+v/6//n/+f/5//b/8//w//D/7v/v/+//7//u/+7/7v/u
/+//7//u/+3/6v/p/+j/6P/q/+v/6//r/+v/7P/s/+v/6v/p/+j/5v/n/+f/5v/l/+T/
5P/k/+b/5P/l/+X/5f/o/+n/6v/r/+v/6v/q/+f/6f/p/+f/5//q//D/+f8FABUAJgAt
ADYASQBeAG8AgwCZALYA1ADmAOoA1wCwAIIAXAA6ABwADwALAAEA+//4/+//5//r//P/
9//2//X/9f/2//b/9P/z//P/8v/x//H/8f/x//H/8v/1//T/9f/1//T/9P/1//P/8P/w
//H/8//z//P/9P/0//T/9P/0//T/9P/1//b/+f/6//z//f/6//n/+v/5//n/+f/5//n/
+v/7//z////8//n/+P/5//7/AAADAAUAAwADAAIAAgAFAAYABgAFAAcACAAIAAgABwAH
AAkACQAMAA4AEAASABIAEQASABIAFQAWABoAHAAeACAAIAAgACMAJAAlACYAJwAoACkA
KQAnACcAKAAqACsALAAtAC8ALwAvAC0ALwAvAC0ALAAsACsAKgAnACMAJAAkACIAIAAd
ABwAGgAYABQAEgARAA8ADgALAAsACwAJAAYAAgD//wAAAAD+/////f/9//z/+P/6//r/
+v/6//r/+v/6//n/+v/6//r/+v/3//b/9f/0//X/9P/5//v/+v/5//f/9P/0//X/9f/1
//b/9//3//j/+v/6//r/+f/5//n/+f/5//j/+P/4//j/9v/0//b/9v/4//n/+//7//3/
/f/9//3///////3/AAD+//3//f/9//v/+//8//7/AAAAAP///v/8//z//v/+////////
/////v/9//v/+f/7//3/+v/6//z//v///////P/7//r/9//6//v//P/9//r/+v/5//j/
+v/4//j/+P/5//r/+//8//n/+f/6//r/+v/7//v/+//3//b/9v/2//n/+v/7//z///8C
AAMABgACAAIAAgACAAIAAgAFAAUABwAGAAUABAABAAAA/////wQABAAEAAQAAQD///7/
/f/6//f/9P/0//b/9//3//f/+P/4//j/+P/3//f/9v/1//L/8f/w//D/8v/z//P/8//x
//L/8v/x/+7/7f/s/+r/6v/r/+v/6//q/+r/6v/s/+z/7f/t/+3/7v/v//D/8f/v/+7/
7P/t/+//7//v/+3/7v/0////CwAfADIAPwBIAFUAZgB1AIUAnwDEAOYA9gDyANMAogB4
AFQANAAaAAkAAwADAAMA/v/7//v/+//3//X/9v/5//n/+v/6//j/9//3//b/9f/2//f/
+P/5//f/+f/3//f/+P/4//n/+//9//r/+v/7//n/+f/5//r//P/8//z//P/6//r/+//8
//r/+v/7//v//P/9/wAAAQAAAP///v/9/////////wEAAQD/////AQACAAIAAwADAAEA
AQAAAAAAAgAEAAUABQAGAAgACQAKAAsACwANAA0ADQAOAA8AEAATABMAFQAWABkAGgAe
ACAAIQAiACEAIAAlACYAJwAoACcAKAApACkAKwArACwALgAsACoAKAAnACkAKwArAC8A
LwAtACwALAArACoAJwAjACMAJAAjACIAHQAcABoAGAAWABQAEwARAAwACQAJAAkABgAE
AAEA//8BAAIAAQADAAEAAQAAAPz/+v/6//r/+v/7//z//f/9//r/+P/2//T/9f/2//f/
+P/4//b/+v/7//v/+//6//j/+P/5//n/+f/5//n/+P/4//z//P/8//v/+v/5//j/9//6
//r/+v/6//j/9v/4//j/+f/7//7////9//3//f/9//3//f/7//7//P/7//v/+//8//3/
//8CAAEAAAD+//z//P/8//7//v/9//3//f/9///////+//3/+//9//r/+v/9//7//v/9
//v/+//7//n/+v/7//z//f/7//z//P/8//r/+P/4//j/+v/6//r/+v/7//v//P/8//r/
+f/3//X/+P/6//3////9//7//P/8//z//P///wIAAwAGAAUABgAHAAgABQAEAAYABQAH
AAYABQAEAAMAAgABAAEABQAGAAcACAADAP///P/5//r/+f/4//r/+v/7//v/+//6//r/
+v/6//n/9//0//H/8//1//f/+v/6//n/9//1//T/9P/z//H/8v/x//D/7v/t/+3/7P/r
/+v/7P/t//D/7v/v/+//7//w//H/8v/z//n/9P/u//H/8//v//H/9f/0//D/9f8FABsA
KAAvADoATQBgAGkAdQCPALAA0gDsAPgA6wDIAJoAcgBUADoAJwAZAA8ABwACAP//+//3
//n/+/8AAAMAAgACAAEA/v/9//3//P/7//n/+f/5//n/+//9//v/+//6//r/+//9//3/
+v/6//v//P/9//7/AAAAAAAAAAAAAP///v/+//7//P/8//3//f/+////AgADAAQABQAG
AAcABAADAAIAAwAFAAMAAwAFAAMAAgACAAEAAgADAAMABAAJAAwADgAPAA0ADgAOAA4A
DQANAA8ADwAPABAAEQASABMAEwAVABYAGAAaAB8AIgAhACIAIQAgACUAJgAnACgAKwAs
AC0ALQAtAC0ALgAwAC4ALgAuAC8ALwAvAC0ALwAyADEAMQAyADAAMAAuACsAKAAoACYA
JAAjACIAIAAeABwAGgAZABcAFAARABEAEQAQAA4ACwAJAAcABAD///3/AQADAAQAAgAA
AAAAAAAAAP///v/9//v//P/8//z//P/+//7//v/+//3/+v/9//3/+//7//r/+P/6//v/
+//7//3//f/8//z//P/6//j/9f/4//v//v8BAP///v/9//z//f/8////AAD9//3//v/9
//v/+//7//v///8BAAEABgAEAAEA///9//7///8BAAQAAgACAAEAAAD+//7/AAAAAAEA
AQABAAEAAwADAAIAAQAAAAEA/f/8////AAAAAP//AAABAAIAAQD+//3//P/7//3//v/+
//7/AAD+//7//v/8//z//P/8//v/+//8//z/AQAAAP3//P/7//r//f8CAAUACgAGAAYA
BgAGAAYABgAJAAkADAAMAAwADAAHAAQAAQD//wMABAAFAAYAAwABAAAA///8//n/9v/2
//f/+f/6//v/+P/4//j/+P/6//v/+//7//r/+f/4//j/9//1//L/7//x//T/9v/3//j/
9//2//T/8P/v/+3/6//t/+7/7//y//L/8//z//P/8//z//P/8//1//L/8v/z//P/8f/v
//H/9P/4//3/CwAbAC4APQBIAFcAagB7AIkAnQC6ANgA6gDuAOUAxgCWAGgARAAmABUA
DQAJAAEA/P/7//v///8BAPf/+v8BAAAAAAD///z//P/9//3//f/9//3//f/9//r/+//4
//f/+//8//7/AQABAP7//v///////////wAA/f/8//v/+v/8//7/AQAEAAIAAgADAAMA
AwADAAUABQAEAAMAAgABAAIAAwAEAAcABQADAAMABQAHAAgACgALAAkACQAIAAgADAAO
AA8ADwANAA4ADgAOABEAEQATABMAEwAUABUAFgAXABcAGQAaABwAHgAjACYAKAAqACoA
KgAsACwALAAsADAAMgA0ADUANQA1ADYAOAA2ADQAMgAxADQANQA0ADcANwA1ADQANAA0
ADQAMgAvACwALAAqACgAJQAkACIAIAAeABwAGwAZABYAEwATABMAEgAQAA0ACwAHAAIA
//8HAA==
         </WaveFormData>
      </LeadData>
      <LeadData>
         <LeadByteCountTotal>10000</LeadByteCountTotal>
         <LeadTimeOffset>0</LeadTimeOffset>
         <LeadSampleCountTotal>5000</LeadSampleCountTotal>
         <LeadAmplitudeUnitsPerBit>4.88</LeadAmplitudeUnitsPerBit>
         <LeadAmplitudeUnits>��V</LeadAmplitudeUnits>
         <LeadHighLimit>2147483647</LeadHighLimit>
         <LeadLowLimit>268435456</LeadLowLimit>
         <LeadID>V1</LeadID>
         <LeadOffsetFirstSample>0</LeadOffsetFirstSample>
         <FirstSampleBaseline>0</FirstSampleBaseline>
         <LeadSampleSize>2</LeadSampleSize>
         <LeadOff>FALSE</LeadOff>
         <BaselineSway>FALSE</BaselineSway>
         <ExcessiveACNoise>FALSE</ExcessiveACNoise>
         <MuscleNoise>FALSE</MuscleNoise>
         <LeadDataCRC32>2708403439</LeadDataCRC32>
         <WaveFormData>
/f/9//v/+v/6//r/+P/4//v/+//8//z/+//9//v/+//5//n/+v/7//z//f/+/wAAAQAB
AAEAAAABAAIAAgADAAEAAwADAAMABQAFAAUABgAGAAkACQAHAAUABwAOABsALgBBAEwA
VQBaAFgAUgBKAD0AKQAOAPD/0P+t/37/Rv8a/wr/AP/4/gj/Jv9C/1z/ev+Z/7H/xP/U
/+H/7f/1//v//f/+/wEAAwAFAAUABAAGAAcACAAKAAoACgALAAoACgAKAAkACgAMAA0A
DwAOAA0ACwAKAAwADAANAA0ADQANAAwADAANAA0ADQAMAA4ADgAPAA8ADQAMAAwADAAL
AAsACwALAA0ADQANAA4ADgANAAsADQALAAsACwALAAkACQAJAAkACwAKAAoACgAKAAoA
CgAKAAwADAAMAA0ACwAMAAwADAAMAAsACwALAA0ADQAPAA8ADwAPAA8ADwANAA0ADQAN
AA0ADQAOAA4ADAALAAsACwAMAA0ADgAPAAwACwALAAsADAAMAAwADAALAAoACQAGAAkA
CgALAAwACgAJAAgABwAGAAYABgAGAAcABwAHAAcABgAFAAQAAwACAAIAAgACAAIAAgAC
AAIABAACAAIAAwADAAMAAwADAAQABQAGAAcABAADAAIAAQABAAEAAAAAAAAAAAD/////
AQACAAIAAAAAAAIAAgACAAIAAgABAAEAAQACAAIAAgAEAAQABAADAAIAAQAAAP//AAAB
AAIAAwADAAMAAwADAAEAAQABAAEAAwADAAMAAwABAAEAAQABAAEAAQACAAIAAQABAAIA
AwADAAMAAwADAAIAAQAAAP//AAABAAIAAwABAAEAAgACAAQABAAEAAQAAgACAAIAAgAE
AAQABAAEAAMAAwACAAEAAgADAAQABQACAAIAAgACAAQABAAEAAQABgAGAAcABQAEAAIA
AgACAAIABAAFAAYABgAGAAQAAwACAAEAAAD///3//P/6//j/9//2//X/9f/0//T/8v/y
//L/9P/0//X/9v/1//X/9f/2//f/+v/8//7///////3//P/+//7//P/8//v/+//8//z/
+//9//v/+//9//3//v///wEAAQABAAIABAAFAAYABgAGAAYABQAFAAUABwAHAAcABQAF
AAUABgAGAAcACQALAA8AEQAWACEAMAA9AEoAUwBUAFQAUgBOAEMALQAOAPT/4v/F/57/
dv9U/0D/Ov80/zr/UP9q/3r/kP+p/8H/0v/e/+f/8f/3//v///8AAAUABwAJAAkACQAK
AAoACgAIAAgACAAJAAsADAANAA0ACwAMAAwADQAMAAsACQAIAAoACgALAAsADQANAAwA
DAANAA0ADQAMAAoACgALAAsADQAMAAwADAAKAAkACAAHAAkACQAJAAoADAALAAkACwAK
AAkACAAHAAgACQAKAAsACQAIAAgACAAGAAYABgAGAAgACAAIAAkACAAIAAcABgAIAAcA
BwAHAAUABQAHAAcACQAJAAkACQAHAAcABwAHAAUABQAGAAYACAAHAAcABwAGAAUABAAD
AAMAAwAEAAUABAAEAAQABAAEAAQABAACAAIAAgACAAIAAwADAAMAAwAEAAQABAAEAAMA
AwADAAMABQAFAAUABQAEAAQABAAEAAIAAgACAAIAAgAAAAAAAQADAAMAAwADAAMAAwAD
AAMAAwADAAMAAwABAAEAAAAAAAIAAgABAAEAAwAEAAQAAgABAAIAAQAAAAIAAgABAAEA
AwAEAAQABAACAAIAAgABAP//////////AQABAAEAAQADAAMAAwADAAAA///+//3/////
//////////////////////8AAAAA/f/9//7///////////////3//f/9//3//v///wAA
AQD/////AAAAAAAAAAAAAAAA/v/+//7//v/+//7//v/+/wAAAQABAAEAAQABAAEAAQD+
//7//v/+/wAAAAAAAAAAAgAAAAEAAwAEAAIAAgACAAIAAgADAAQABAAEAAIAAQAAAAEA
AAD///3//P/6//j/9//2//X/9f/0//P/8P/v/+7/8P/w//H/8v/x//H/8f/y//T/+P/7
//7//f/9//v/+v/6//r/+P/4//v/+//8//z/+//9//v/+//7//v//P/9//3//f/9//7/
/v///wAAAAACAAIAAQABAAMABQAFAAUABQAFAAUABgAIAAcABwAFAAMAAwAMABkAKgA9
AEwAVQBaAFYAUABIAD8AKwAQAPb/3v+//5T/Zv88/yT/Gv8S/xz/NP9O/2L/ev+Z/7H/
wv/S/+H/6//1//v/+//6////AQADAAMABgAIAAkACgAJAAgABwAHAAkACgALAAsACQAK
AAoACwALAAsACgAKAAoACgALAAsADQANAAwADAAMAAsACgAIAAkACgAMAA0ADAAKAAkA
CAAJAAkACQAJAAkACQAJAAoACgAJAAcACQAJAAkACQAJAAkACQAJAAkACwAKAAoACgAI
AAgACAAIAAoACgAKAAsACQAKAAoACgAIAAcABwAHAAkACQALAAsADQANAA0ADQALAAsA
CwALAAwADQAPABAADwANAAwACwAMAA0ADgAPAA0ACwAKAAkACAAIAAgACAAKAAoACgAI
AAgACAAIAAgABwAHAAcABwAEAAQABAAEAAMAAwADAAMAAwADAAMAAwACAAIAAgACAAQA
BAAEAAQAAwAAAP////8BAAEAAQABAAMAAwADAAMAAQABAAEAAQACAAMAAwAEAAEAAAD+
//3///8AAAAA/v8AAAIAAgACAAEAAAD+//3//v8AAAEAAgABAAAA///9////////////
///////////9//3//f/9//7///8AAAEAAAD///7//f/+////AAABAP////8AAAAA/f/9
//7///////////////////////////////////8BAAEAAgACAAAAAAAAAAAAAgACAAIA
AgAAAAAAAAAAAAAAAQABAAEAAwADAAMAAwABAAAA///+/wAAAAAAAAAAAAAAAAEAAQAE
AAQAAwADAAYABgAEAAMAAgABAAAAAQADAAUABgAGAAQAAwACAAEAAAD///3/+v/4//b/
9f/0//P/8//y//P/8v/z//T/8v/y//P/9P/1//X/9f/2//f/+v/8//7//v/9//r/+P/7
//z/+//8//z/+//7//r/+//9//v/+//7//v//P/9//3//f/9//7/AgADAAQABAACAAIA
AQABAAEAAwADAAMABQAFAAUABgAIAAUAAwADAAcADQAUACEAOABJAFIAVwBaAFYATABE
ADkAIQAAAOL/xP+Z/2b/NP8W/wz/Av8A/xj/NP9M/2j/hP+h/7n/zP/Y/+X/7f/1//v/
/f/+/wMABQAHAAcACAAKAAsADAAKAAoACgALAAwADAAMAAsACwAMAAwADQAPAA8ADgAO
AAwADAANAA0ADQANAAwADAAPAA8ADwAOAAwADAANAA0ADQAMAAwADAALAAsACwALAAsA
CwALAAwADgANAAsADQANAA0ADQANAAwACwAKAAkADAAMAA0ADgANAAwACwAKAAsADAAN
AA8ADQAOAA4ADgAQAA8ADwAPAA8ADwARABEAEQARABEAEQARABEAEQARAA8ADwAQABAA
EgARABEAEQATABMAEwATABAADwAPAA8ADgAOAA4ADgAOAA4ADgAMAAoACgAKAAoACwAL
AAsACwAJAAgABwAGAAYABwAIAAkACAAHAAYABQACAAIAAgACAAIAAgACAAIABAACAAIA
AwADAAMAAwADAAEAAQABAAEAAwADAAMAAwADAAMAAgACAAAAAAD/////AQACAAIAAAD+
/wAAAAAAAAIAAgABAAEAAQACAAIAAgAAAAAAAAD//wAAAQACAAMAAgABAAAA////////
/////wEAAQABAAEAAQABAAEAAQABAAEAAQABAP////8AAAAAAAABAAMABQACAAEAAAD/
////////////AQABAAEAAQABAAEAAgACAAAAAAAAAAAAAQACAAMABAABAAAA///+////
AQACAAMAAgABAAAA//8AAAAAAAAAAAIAAgACAAIAAAAAAAEAAQACAAIAAQABAAAAAAAB
AAEA//8EAAIAAgACAAIAAgADAAQABAAGAAQAAwACAAMAAgABAP///f/6//f/9f/1//X/
9v/2//X/8v/x//D/8f/y//T/9v/5//n/+f/6//j/+v/7//z//f/9//v/+v/7//z/+//8
//z/+//7//r//f////3//f/9//3//v///wEAAQABAAIAAwADAAMAAgAEAAQAAwADAAMA
BQAFAAUAAwADAAMABAAIAAkACQAHAAcACQAQABsAKgA9AEwAVwBeAF4AVABKAD8ALwAU
APL/1v+1/4j/UP8k/xL/CP/+/gj/JP9A/1r/eP+V/6//wP/Q/93/6f/x//n//f8AAAEA
AwAFAAUABQAGAAYABgAHAAgACQALAAoACgAKAAkACQAKAAoACwALAAsACgAKAAoACgAL
AAsADAANAA0ADgAOAA0ADAAKAAoACgALAAsACwAKAAoACgALAAsACwALAAkACQAJAAoA
CgAJAAcACQAJAAkACQAJAAsACwALAAsACQAIAAgACAAIAAgACAAIAAoACgAKAAsACwAM
AAwADAAMAAsACwALAAkACQALAAsACwALAAsACwALAAsACwALAA0ADQAOAA4ADAALAAsA
CwALAAsACwALAAoACQAJAAkACAAIAAgACAAKAAoACgAIAAYABgAGAAYABQAFAAUABQAE
AAQABAAEAAEAAQABAAEAAgADAAQABQACAAIAAgACAAAAAAAAAAAAAgAAAAAAAQD/////
/////wEAAQABAAEA/////////////////v/+/wAAAAD//////f/+//7//P/+/wAAAAAA
AAAAAAD//////f/+//7//v8AAAAAAAD///3//f/9//3///////////////////////3/
/f/9//3//f/9//3//f////////////////8AAAAA/f/9//7////9//3//f/9////////
////////////////////AAAAAP7//v/+//7//v/+//7//v8AAAAAAAAAAP7/////////
//////////8AAAAAAAAAAAIAAgACAAIAAAAAAAEAAQAAAAAAAwADAAIAAAAAAAAAAAAC
AAMABAAEAAQAAgABAAAA///+//3/+//4//b/9P/z//T/8//z//L/8//y//P/9P/y//L/
8//0//T/8//y//L/8//2//j/+v/8//3//P/8//z//P/6//r/+//7//z//P/9/////f/9
//v/+//8//3//f/9//3//v8CAAMABAAEAAIAAgABAAEAAwAFAAUABQAFAAUABQAGAAgA
BwAHAAcABwAJAA4AFwAmADkARgBRAFYAVgBOAEgAQwA1ABwA/v/o/9P/sv+K/17/Qv86
/zL/LP8+/1z/cv+G/5//t//G/9T/4//r/+//+f///wIABAAFAAYABQAGAAgACQAKAAgA
CAAIAAkADAAMAAwACwALAAwADAANAA0ADQAMAAwACgAKAAsACwALAAsACgAKAAsACwAL
AAoACAAIAAkACQALAAoACgAKAAkACQAJAAkACQAJAAkACgAKAAkABwAJAAcABwAHAAcA
BwAHAAcABwAHAAYABgAGAAcACAAJAAoABwAGAAUABQAHAAgACAAIAAgABwAHAAcABgAF
AAYABQAFAAUABQAFAAUABQAFAAUABQAFAAYABgAGAAUABQAFAAUABQAFAAUABgAFAAUA
BQACAAIAAgACAAQABAAEAAIABAAEAAQABAABAAEAAQABAAIAAgACAAIAAwADAAMAAwAF
AAUABQAFAAIAAgACAAIAAgACAAIAAgAEAAIAAgADAAEAAQABAAEAAQABAAEAAQABAAEA
AQABAAEAAQAAAAAAAwAEAAQABQAEAAQAAwAAAAAAAgACAAIAAgACAAEAAQD//wAAAAAA
AAIAAgACAAEA/////////////////////wEAAQABAAEAAAD///7//f////////////3/
/f/9//3//f/9//7//v/9//3//v//////////////AQABAAEAAQAAAP///v/9//////8A
AAAAAAAAAAAAAAACAAIAAgACAAIAAgACAAIAAQABAAAA//8AAAEAAgADAAIAAgACAAIA
AAAAAAAAAAAAAAAAAQABAAYABAAFAAIAAgACAAIAAgAEAAUABgAGAAQAAgABAAAAAQAA
AP///f/8//r/+P/3//j/9//3//b/9P/y//L/8v/w//D/8f/y//X/9f/1//b/9//6//z/
/v///////f/8//7//v/8//z/+//7//z//P///wEA//////3//f/+////////////AAAC
AAMABAAEAAQABAADAAMABAAHAAgACQAGAAUABAAEAAYABQAHAAkACQALABQAIQA0AEUA
UgBZAFoAVABMAEQANwAfAAAA5v/Q/63/fv9M/yz/Hv8U/xL/JP8+/1T/bP+O/6v/v//O
/9z/6f/x//f/+//9//7/AwAFAAcABwAGAAgACQAKAAwADAAMAA0ADAAMAAwACwALAAwA
DAANAA8ADwAOAA4ADAAMAA0ADQANAA0ADAAMAA0ADQANAAwADAAMAA0ADQANAAwADAAM
AAkACQAJAAkACwALAAsADAAMAAsACQALAAsACwALAAsACQAJAAkACQALAAoACgAKAAoA
CgAKAAoACgAKAAoACwALAAwADAAMAA4ADQANAA0ACwALAA0ADQAPAA8ADwAPAA8ADwAP
AA8AEQARABIAEgASABEAEQARABAADwAOAA0ADQANAA4ADwAMAAwADAAMAAoACgAKAAgA
CAAIAAgACAAHAAcABwAHAAgACAAIAAgABQAFAAUABQAHAAcABwAHAAgACAAIAAgABwAG
AAUABAAEAAIAAgADAAUABQAFAAUABQAFAAUABQAFAAUABQAFAAQAAwABAAAAAgACAAEA
AQABAAIAAgAAAAAAAgACAAIABAAEAAMAAwACAAIAAQAAAAIAAgACAAEAAQABAAEAAQD/
/////////wEAAQABAAEAAwADAAMAAwADAAMAAwADAAEAAQABAAEA/////wAAAAD+////
AQADAAEAAQABAAEAAQABAAEAAQABAAEAAQABAAEAAQACAAIAAgACAAIAAgAAAAAAAAAA
AAIAAgACAAIAAgADAAMAAwAFAAUABQAFAAQABAAEAAQAAQAAAP///v8BAAIABAAFAAUA
BAACAAEAAgAEAAQABAAEAAQABgAHAAgACAAGAAQAAwACAAMAAgABAP///P/6//j/9//4
//f/9//2//b/9P/0//T/8v/y//P/9P/1//X/9f/2//f/+v/8//7///////3//P/6//r/
+P/4//v/+//8//z/+//9//v/+//9//3//v///////////wAAAgADAAQABAAEAAQAAwAD
AAEAAwADAAMAAwADAAMABAAGAAcABwAHAAUABwAQAB0AMgBFAFQAWwBcAFYAUABGADcA
HwACAOT/yv+j/27/Ov8Y/wr//P76/g7/LP9G/2L/gv+d/7P/yP/a/+f/7f/z//n//f8A
AAIAAwAEAAMABAAGAAcACAAJAAoACwANAA4ADgAOAA0ACwAMAAwADQAPAA8ADgAOAAwA
DAANAA0ADQANAAwADAANAA0ADQAMAAwADAANAA0ACwAKAAoACgALAAsACwALAA0ADQAN
AA4ADQALAAgACQAKAAsADAANAAsACwALAAsADQAMAAwADAAOAA4ADgAOAAwADAAMAA0A
DQAOAA4ADgAQAA8ADwAPAA8ADwARABEAEgATABQAFQATABMAEwATABMAEwAUABQAFAAT
ABMAEwARABEAEQARABEAEQASABMAEAAQABAAEAAQABAAEAAOAAwADAAMAAwACQAJAAkA
CQAGAAYABgAGAAUABQAFAAUABQAFAAUABQAGAAYABgAGAAQABAAEAAQABAACAAIAAwAD
AAMAAwADAAMAAwADAAMAAwADAAMAAwABAAEAAAAAAAIAAgABAAEA//8AAAAA/v/+/wAA
AAAAAAAAAAD//////f/+//7//v///wAAAQABAAEAAQABAAEAAQABAAEAAQABAAEAAQAB
AAEAAQABAAEAAAD///7//f/9//3//f/9//7///8BAAIAAQABAAIAAwAFAAUABQAFAAIA
AQAAAP////////////8BAAEAAgACAAIAAgACAAIAAgACAAIAAgAEAAQABAAEAAIAAwAD
AAMAAwADAAMAAwAEAAQABAAEAAIAAgACAAIAAgACAAMAAwADAAIAAAD//wAAAgAFAAYA
BAAEAAQABAACAAMABAAEAAYABAADAAIAAwACAAEA///+//z/+v/5//j/9//3//b/9P/y
//L/8v/0//T/9f/2//X/9f/1//b/+P/8////AgABAAEA///+//z//P/6//r//f/9//7/
/v/9/////f/9//////8AAAEAAQABAAEAAgAEAAUABgAGAAYABgAFAAUABQAHAAcABwAJ
AAkACQAKAAoACQAHAAUABQAJABAAGQAsAEEATgBXAFwAXgBYAFAARwA7ACYACADu/9f/
sv+E/1j/Nv8q/x7/HP8u/0r/Yv94/5H/rf/C/9L/4f/v//n//f///wIABAAFAAYABQAH
AAoADAAOAAwADAAMAA0ADgAOAA4ADQANAA4ADgAPAA8ADwAOAA4ADwAQABIAEwARABEA
EAAQAA8ADwAPAA4AEAAQABEAEQAPAA4ADgAOAA0ADQANAA0ADQANAA0ADgAMAAsACQAL
AAwADQAOAA8ADwAPAA8ADwAOAAwACwAKAAoACgAKAAoACwAMAA0ADwANAA4ADgAOAA0A
CwAKAAkACwALAA0ADQANAA0ADQANAAsACwALAAsADQANAA4ADgANAAsACgAJAAoACwAM
AA0ADAALAAsACwAIAAgACAAIAAoACgAKAAgABwAGAAUABAAGAAcACAAJAAYABgAGAAYA
BQAFAAUABQAGAAcACAAJAAcABgAFAAQABQAGAAcACAAGAAQABAAFAAUABQAFAAUABwAH
AAcABwAFAAUABQAFAAcABwAGAAYABgAGAAUABQADAAQABAACAAQABgAGAAYABgAGAAUA
BQAHAAgACAAIAAcABgAFAAMAAwADAAMAAwAFAAUABQAFAAMAAwADAAMAAwADAAMAAwAD
AAMAAwADAAUABQAFAAUAAwADAAQABAABAAEAAgADAAMAAwADAAMAAwADAAMAAwADAAMA
AwADAAMAAwAEAAQABAAEAAQABAAEAAQABAAEAAYABgAGAAYABgAHAAcABwAFAAUABQAF
AAQABAAEAAQABAAIAAYABgAGAAYABgAIAAkACgAKAAoACAAHAAYAAwACAAEA//8AAP7/
/P/7//j/9//3//b/9P/y//L/8v/0//b/+f/8//v/+//7//z/+//+/wAAAgADAAMAAQAA
AP7//v/8//z//////wAAAAABAAMAAQABAAEAAQACAAMAAwADAAMABAAGAAcACAAIAAgA
CAAHAAcABwAJAAkACQAJAAkACQAKAAwADwALAAkACQALABQAHwAwAEMATgBVAFgAWgBS
AEoARQA3ABoA/v/q/9H/qP98/1L/Ov80/y7/Mv9G/17/dP+K/6H/t//K/9r/6f/1//3/
AwAHAAgACAAJAAoACQAIAAoACwAMAAwADAAMAA0ADgAOAA4ADQAOABAAEQATABIAEQAP
AA4ADgAOAA8ADwAPAA8ADgAOAA8ADwAPAA4ADgAOAA8ADwANAAwADAAMAA0ADQANAA0A
DQANAA0ADgANAAsACAAJAAoACwAMAA0ACwALAAsACwALAAoACgAKAAoACgAKAAoACAAI
AAgACQAKAAwADQAOAAwACwALAAsACwALAA0ADQANAA0ADQANAAsACwALAAsACwALAAwA
DAAKAAkACQAJAAoACwAMAA0ACgAJAAkACQAKAAoACgAKAAoACgAKAAgACgAKAAoACgAJ
AAkACQAJAAgACAAIAAgABQAFAAUABQAHAAcABwAHAAYABgAGAAYABgAGAAYABgAGAAQA
BAAFAAMAAwADAAMAAwADAAMAAwADAAMAAwADAAUABQAEAAQABAAEAAMAAwABAAIAAgAA
AAEABAAFAAYABQAEAAIAAQABAAIAAgACAAIAAgACAAEAAQABAAEAAQD//////////wEA
AQABAAEAAwADAAMAAwACAAEAAAD//////////////////wAAAAD9//3//v//////////
//////////////8BAAEAAQABAAEAAQACAAIAAgACAAIAAgACAAIAAgACAAAAAAAAAAAA
AgADAAMAAwAFAAUABQAFAAIAAgACAAIAAgACAAIAAgAEAAIAAwACAAIAAgACAAIABAAF
AAYABgAGAAQAAwACAAMAAgABAP///P/6//j/9//2//X/9f/0//T/8v/y//L/9P/0//X/
9v/3//f/9//4//f/+v/8//7//f/9//v/+v/8//z/+v/6//n/+f/6//r//f////3//f//
////AAABAP///////wAAAgADAAQABAADAAIAAAD//wAAAwAEAAUABQAFAAUABgAEAAUA
BwAHAAkADQAUACMANABFAFIAWQBaAFYATgBEADUAHQAAAOT/xv+f/27/PP8g/xT/Bv8E
/xj/NP9O/2r/hv+l/7//zv/c/+n/7//1//n/+f/8/wIABQAIAAkACQAKAAoACgAKAAoA
CgALAA4ADgAOAA0ACwAMAAwADQAPAA8ADgAOAA0ADAAMAAsADAANAA0ADgANAA0ADQAM
AAwADAANAA0ADwAOAA4ADgALAAsACwALAAsACwALAAwADgANAAsADQANAA0ADQANAA0A
DQANAA0ADQAMAAwADAAOAA4ADgAOAA4ADgAOAA8ADQAOAA4ADgAPAA8AEAARAA8ADwAR
ABEADwAPAA8ADwARABEAEQARABMAEwAUABQAEwARABAADwARABEAEQARABEAEQASABMA
EAAQABAAEAAPAA4ADQAKAAwADAAMAAwACQAJAAkACQAIAAgACAAIAAUABQAFAAUAAwAD
AAMAAwAFAAYABwAIAAcABgAFAAQAAgAAAAAAAQADAAMAAwADAAEAAQABAAEAAwADAAMA
AwAFAAUABAAEAAIAAgABAAEAAQACAAIAAAAAAAIAAgACAAIAAgABAAEA//8AAAAAAAAC
AAIAAgABAP////////////////////8BAAEAAQABAAEAAQABAAEAAQABAAEAAQADAAMA
AwADAAEAAQACAAIAAQABAAIAAwADAAMAAwADAAMAAwADAAMAAQABAAEAAQABAAEAAgAC
AAQABAAEAAQAAwACAAEAAAABAAIAAwAEAAIAAwADAAMAAQABAAEAAQABAAIAAwAEAAMA
AgABAAAAAQACAAQABQAEAAIAAgACAAIAAgAEAAUABgAGAAYABAADAAIAAQAAAP///f/+
//z/+v/5//f/9f/0//L/9P/y//L/8v/w//D/8f/y//X/9f/1//b/+f/8//7/AAD/////
/f/8//z//P/6//r//f/9//7//v/9/////f/9//////8AAAEA////////AAACAAMABAAE
AAYABgAFAAUABAAFAAQAAwAFAAUABQAGAAoACQAJAAcACQAJAA4AFwAmADcARgBVAF4A
XgBWAFAARwA5ACAAAADe/7n/jP9Y/yj/Dv8A//T+/P4a/zb/UP9w/43/qf/A/9L/4f/t
//X/+f/7//7/AQADAAUABQAIAAoACwAMAAoACgAKAAsADgAOAA4ADQANAA4ADgAPAA8A
DwAOAA4ADgAOAA8ADwARABEAEAAQABMAEwATABIADwAOAA4ADQAOAA4ADwAQAA8ADwAP
AA8ADQANAA0ADgAPAA8ADgARAA8ADwAPAA8ADQANAA0ADQAPAA4ADgAOAA4ADgAOAA4A
EAAQABAAEQARABIAEgASABIAEQARABEAEwATABUAFQATABMAEwATABUAFQAVABUAEwAT
ABQAFAAWABUAFQAVABUAFQAVABUAEwARABAADwARABIAEwAUABEAEAAPAAwADAAMAAwA
DAALAAsACwALAAgACAAIAAgACQAJAAkACQAJAAkACQAJAAcABgAFAAQABgAIAAoADAAJ
AAYABQAFAAYABwAIAAkABwAHAAcABwAHAAcABwAHAAcABwAGAAYABAAEAAMAAwAEAAYA
BwAGAAQABgAGAAYABAAEAAMAAwAEAAYABwAIAAYABgAGAAUABwAHAAcABwAFAAUABQAF
AAQAAwACAAEABAAFAAYABwAJAAkACQAJAAkACQAJAAkABwAHAAgACAAGAAcACQALAAkA
CQAJAAkACAAHAAYABQAHAAcABwAHAAkACQAKAAoACAAIAAgACAAIAAgACAAIAAoACgAK
AAoACAAJAAkACQAHAAcABwAHAAYABgAGAAYACgAMAAsACgAJAAgACgALAAwADAAOAAwA
CwAKAAgABgAEAAEAAgAAAP7//f/8//v/+//6//r/+P/4//j/+v/6//v//P/9//3//f/+
/wEABAAGAAgABwAHAAUABAAEAAQAAgACAAUABQAGAAYABAAFAAIAAQAEAAUABwAJAAkA
CQAJAAoACgALAAwADAAOAA4ADQANAAwADQAMAAsADQANAA0ADgAQAA0ADQALAAsAEQAY
ACMANABJAFYAWQBaAFwAWgBUAE0APwAkAAgA9P/f/7z/lP9q/07/Rv9A/z7/UP9q/3r/
jv+p/7//0P/c/+n/9/8BAAcACQAKAAwADQAOAA0ADwASABQAFgAVABQAEwATABQAFAAU
ABMAEwAUABQAFQATABMAEgASABMAFAAWABcAFQAVABQAFAAVABUAFQAUABQAFAAVABUA
FQAUABQAFAATABMAEwATABEAEQARABIAEwATABIAFQAUABMAEgARABEAEQARABEAEQAQ
ABAAEAAQABAAEAAQABAAEAAQABEADwAQABAAEAAQAA8ADwAPABEAEQATABMAEQARABEA
EQAPAA8ADwAPAA8ADwAQABAAEgARABEAEQATABMAEwATABEADwAOAA0ADAAMAAwADAAP
ABAAEQAQAA8ADgANAAwADQANAA0ADQAOAA4ADgAOAA8ADwAPAA8ADQANAA0ADQAKAAoA
DAAOAA==
         </WaveFormData>
      </LeadData>
      <LeadData>
         <LeadByteCountTotal>10000</LeadByteCountTotal>
         <LeadTimeOffset>0</LeadTimeOffset>
         <LeadSampleCountTotal>5000</LeadSampleCountTotal>
         <LeadAmplitudeUnitsPerBit>4.88</LeadAmplitudeUnitsPerBit>
         <LeadAmplitudeUnits>��V</LeadAmplitudeUnits>
         <LeadHighLimit>2147483647</LeadHighLimit>
         <LeadLowLimit>268435456</LeadLowLimit>
         <LeadID>V2</LeadID>
         <LeadOffsetFirstSample>0</LeadOffsetFirstSample>
         <FirstSampleBaseline>0</FirstSampleBaseline>
         <LeadSampleSize>2</LeadSampleSize>
         <LeadOff>FALSE</LeadOff>
         <BaselineSway>FALSE</BaselineSway>
         <ExcessiveACNoise>FALSE</ExcessiveACNoise>
         <MuscleNoise>FALSE</MuscleNoise>
         <LeadDataCRC32>222150752</LeadDataCRC32>
         <WaveFormData>
+f/4//X/8v/x//H/8P/w//H/8f/x//H/8//z//H/8f/x//P/9P/1//j/+P/4//n/+P/4
//n/+f/3//b/9P/0//X/9v/1//X/9//2//b/+P/7//v/+//7/wAACQAZADUAXgCCAJIA
jwBzAEcAGwD8/93/v/+e/33/W/8p/+L+of5y/lv+Xf5x/pH+sv7c/g//Of9b/3b/lf+u
/8T/1//o//H/9v/5//v//f///wEAAQADAAQABgAFAAUABQAFAAgACQAJAAkACwAMAA4A
DwANAA0ACwALAAwADAAMAAwADwAPAA8ADwARABEAEQASABIAEgATABQAEgASABIAEgAS
ABIAEwAVABMAEwATABUAFQAVABUAFgAYABkAHAAeAB0AHQAeAB4AIAAiACMAJQAmACgA
KQAqACkALAAtADAAMgA0ADYAOAA8AD4AQQBFAEgASwBPAFQAVQBYAFkAWgBdAF8AYABi
AGMAZABkAGMAZABkAGUAZwBpAGcAZwBlAGQAYwBjAGIAYABdAFsAWQBWAFEATgBLAEYA
RQBBAD4AOQAyAC8ALAAqACcAIwAhABsAFwAVABUAEQAOAAsACQAJAAgABgAFAAMAAgD/
//3//f/7//z//f/6//r/+v/6//j/+P/4//f/9//4//j/+f/4//j/+P/5//f/9v/1//T/
9P/1//X/9P/1//f/+f/6//j/9//3//f/9//4//j/+P/6//r/+v/6//j/+P/5//n/+//7
//z//f/8//z//P/8//z//P/8//3//////wAAAQABAAEAAQABAP///////wAAAgACAAIA
AgAAAAEAAQABAP//////////AQABAAEAAQADAAIAAgABAP///f/9//7//v8AAP7//v//
/////////wAAAAD+//7//v/+///////8//v/+//7//3//v/+//7//v/+/wIAAAD8//7/
/v/+//7//v/+/wAAAAD+//7//v/+//////////////8AAAAAAAD9//v/+//6//z//P/8
//v/+v/4//f/9//3//f/9//3//v//P/+/////f/8//n/9v/1//X/9P/0//X/9f/1//X/
+f/5//f/9//1//f/+P/5//r/+v/6//v//v/+///////7//r/+P/4//r//P/8//3//f/8
//z//v/9//3/+////woAFwApAEUAaACCAIoAgQBrAEsALwAgABEA9f/K/6f/if9V/w7/
0f6c/oH+jf6j/rn+4v4Q/zX/U/93/5b/rf/A/9T/4//u//f//P///wEAAwAFAAcABwAJ
AAoADAALAAsACwALAAwADQANAA0ADQAOABAAEQARABEADwAPABAAEAAQABAAEQARABEA
EQAPAA8ADwAQABIAEgATABQAEgASABIAEgASABIAEwAVABcAFwAXABkAGAAXABYAFgAZ
ABkAGwAcAB8AHwAgACAAHgAgACEAIwAiACQAJQAmACcAKgArAC4ALwAwADEAMgA1ADYA
OAA7ADsAPQBAAEQARABIAEoATABNAE8AUABSAFIAVABVAFUAVgBWAFcAWQBaAFcAVgBT
AFUAVQBWAFYAVgBTAFEATwBOAEkARgBDAD0AOwA2ADIALwAqACkAKAAmACMAHwAdABkA
FQATABMAEwAQAA0ACwALAAoACAAHAAUABAABAP//AQD//wAAAQAAAAAAAAAAAAIAAgAC
AAEA/v/+//3//f/6//r/+v/7//3//P/7//r//P/9//3//P/5//n/+f/4//r/+f/5//n/
+f/6//r/+v/6//r/+v/6//z//P/9//3/+//7//z//f///wAAAQACAP///v/9//3/////
/wAAAQADAAMAAwADAAIAAQAAAAAAAgACAAIAAgAAAAEAAQABAAMAAwADAAMAAQABAAEA
AQD///7//v/9//7//f/+/wAAAAACAAAAAAAAAP///v/9//7//v/8//z//f/+/wAAAQAA
AP////////7//v/9//z//P/8//z//v/+//7//v/+//7//P/8//7//v8AAAAAAAAAAAEA
AQABAAEA//8AAAAAAAD9//v/+//6//v//P/9//3/+v/4//f/9//2//X/9P/z//f/+P/6
//v//f/8//n/9v/1//X/9P/0//P/8//z//P/9f/1//P/8//y//P/8//z//f/+P/5//v/
+v/6//v/+//3//b/9P/0//j/+v/6//v/+f/4//j/+v/3//n/+//9//7/CQAdADcAXgB+
AIwAhQBxAE0AJwAMAPX/1f+u/43/df9J/wb/x/6Q/m3+b/6L/qX+xv7w/hn/O/9d/3r/
lf+w/8r/3f/q//X/+v/5//3///8BAAMABAAHAAkADAAKAAkACAAHAAkACwAMAA0ACwAM
AA4ADwANAA0ACwALAA4ADgAOAA4AEAARABIAEwASABEAEAAQABEAEgAUABYAEwASABEA
EAAQABAAEQATABUAFQAVABcAFQAVABUAFgAZABkAGwAcABsAGwAcABwAHgAgACEAIwAj
ACQAJAAkACgALAAuADIAMgA0ADYAOAA5ADoAPAA/AEEAQwBGAEoATgBSAFQAVgBVAFcA
WABaAF4AYABhAGEAYABgAGEAYwBnAGUAZQBjAGAAXwBfAF4AXgBbAFkAVwBWAFEATgBL
AEQAQwA/ADwAOAAyADAALgAoACUAIQAfABoAFQASABEADwAMAAkABwAHAAYABAADAAMA
BAADAAMA///7//r/+f/6//r/+v/6//z//P/8//v/+f/4//b/9f/2//b/9v/3//f/9v/1
//T/9P/1//X/9P/2//f/+P/4//f/9f/0//P/9f/2//b/9v/2//b/9v/2//j/+P/5//n/
+f/5//r/+//6//r/+v/6//3//v///wEA/v/9//3//f///////////wEAAQABAAIAAAAA
AAAAAAACAAMAAwADAAEAAQABAAEA//////////8AAAAAAQABAP///f/9//7/AAACAAAA
AAD//////////wAAAAD+//7//f/8//z/+//8//v/+//7//3//v/+//7//P/8//z//P/8
//z//P/8/////f/8//r/+v/6//r//f/+/wEAAgAAAAAAAAAAAP////////////8AAAAA
AAD///3//f/8//r/+v/6//n/9v/0//P/8//1//X/9f/1//f/+P/6//v/+f/4//X/8v/z
//P/8v/y//H/8f/x//H/8f/x/+//7//v//H/8v/z//b/9v/2//f/+P/4//n/+f/1//T/
8v/y//T/9v/2//f/9//2//b/+P/5//n/+f/7/wYAEwAnAEcAcACOAJIAfwBdADMADQDy
/9X/r/+K/2//Tf8R/8r+j/5o/l3+af6B/qH+yP72/iX/Sf9n/4b/o/+4/8z/2f/k//H/
9v/5//3///8BAAMAAwAFAAYACAAIAAcABgAFAAgACQAJAAkACQAKAAwADQAOAA8ADgAP
AA4ADgAOAA4ADgANAAwACwAMAA0ADgAQABAAEAARABIAEAAQABAAEAAQABAAEQATABMA
EwATABUAFQAVABUAFgAXABcAGQAaAB0AHQAeAB4AIQAkACYAKQApACoAKgAqACsALgAv
ADIANAA2ADgAOgA/AEAAQgBFAEgASwBPAFQAVABYAFoAXABdAF8AYABiAGQAZgBnAGcA
aABoAGkAawBvAG0AbQBrAGgAZwBnAGYAYgBfAF0AWwBaAFUAUgBPAEgARwBDAEAAOQAy
AC8ALAAmACMAHwAdABoAFwAWABcAFAAQAAwACQAFAAQAAgABAP7//v/8//v//P/5//n/
+f/2//b/9v/2//f/+P/5//n/9v/2//X/9f/0//T/9P/1//f/9v/1//T/9P/1//X/9P/0
//X/9v/2//T/8//z//P/9P/2//f/+P/4//j/+P/4//r/+v/7//v/+f/5//r/+//8//z/
/P/8//7//v/+////AQABAAIAAwACAAEAAAD//wEAAQABAAIAAgACAAIAAgAAAAEAAQAB
AAEAAQABAAEAAQABAAEAAQABAAAAAAD///3/+//7//z///8CAAEAAgAAAP///v/9//3/
/v/9//7//P/8//3//f/6//n/+f/5//r//P/9//7/+//6//n/+P/4//j/+P/4//n/+f/6
//r/+P/8//v/+v/5//j/+v/6//z//P/+//7//v/+//7///8AAAEA/v/+//3//P/8//v/
/P/8//r/+v/6//n/9v/0//P/8//z//P/8//z//T/9P/1//X/9f/0//H/7v/u/+//7//w
//H/8f/x//H/9f/1//P/8//w//H/8f/x//T/9P/0//X/9v/2//f/9//1//T/8v/y//L/
9P/0//X/8//y//L/9P/3//f/9//5/wAACQAbADcAXgCCAJIAiwBvAEUAGQD4/9//w/+g
/3//Y/8z/+z+p/5y/lX+U/5r/on+rP7a/gn/M/9V/3T/k/+u/8L/0//g/+3/9P/5//n/
+//9//////8BAAIABAAHAAcABwAHAAYABwAHAAcACQAKAAwADQANAA0ACwALAAoACgAK
AAoADQANAA0ADQALAAsACwAMAAwADAANAA4ADgAOAA4ADgAQABAAEQATABMAEwATABUA
FQAVABUAFgAXABcAGQAaAB0AHQAeAB4AHAAeAB8AIQAiACQAJQAmACcAKgArAC4AMAAy
ADQANgA6ADwAPwBDAEUARwBKAE4ATwBSAFMAVABXAFkAWgBcAGAAYgBjAGMAYgBiAGMA
ZQBmAGMAYgBfAF8AXwBgAGAAXgBbAFkAVwBWAFEATgBLAEYARQBBAD4ANwAwAC0AKgAk
ACEAHQAbABcAEwARABEAEQAOAAsACQAFAAQAAgABAAIAAgAAAP///P/5//n/+f/5//r/
+//8//v/+v/5//f/9v/2//X/9f/2//b/9v/3//X/9P/z//L/8v/z//P/8v/y//P/9P/0
//T/8//z//P/8//0//T/9P/3//j/+f/6//n/+P/4//f/+f/5//r/+//6//r/+v/6//j/
+P/4//n/+//7//z//f////////////3//f/9//7///8AAAEAAgABAAEAAAD/////////
////AQABAAEAAQD///7//v/9//3/+//7//z//P/+//z//P////////////z//P/6//r/
+v/6//v/+//7//v//P/9//3//v/+//7//v/+//7//v/6//r/+v/8//j/+v/6//r/+v/7
//z///8AAAAAAAAAAAAA/f/9//3//f///wAAAAAAAP3/+//7//r//P/8//z/+//2//T/
8//z//P/8//z//P/9f/2//j/+f/6//r/+P/2//X/9f/0//T/8//z//P/8//z//P/8f/x
//P/9f/2//f/+P/4//j/+f/7//z//v////r/+P/1//T/+P/6//r/+//9//z//P/+//v/
+//7//3/AgANABkAMQBUAHYAiACHAHsAYQA9ACIAEQD5/9T/rf+T/3H/Mv/t/rL+h/6D
/pn+rf7I/vb+I/9D/2X/hP+Z/6z/wv/X/+b/8//+/wEAAQADAAUABwAFAAcACAAKAAoA
CQAIAAcACgALAAsACwANAA4AEAARAA8ADwANAA0AEAAQABAAEAAQAA8ADgANAA8ADwAP
ABAADgAOAA8AEAAQABAAEAAQABAAEAARABMAFQAVABUAFwAWABUAFAAUABcAFwAZABoA
GQAZABoAGgAcAB4AHwAhACEAIgAiACIAIQAkACUAKAAsAC4AMAAyADQANAA1ADcAOQA7
AD4AQgBCAEYASABKAEkASwBMAE4AUQBUAFYAVwBXAFYAVgBXAFkAVwBXAFUAVABTAFMA
UgBRAE8ATgBNAE0ASQBHAEUAQAA/ADsAOAAzACwAKQAmACQAIQAdABsAGQAVABMAEwAS
ABAADgANAAkACAAGAAUAAgACAAAA//8BAP//AAABAAAAAAAAAAAA///+//3/+//4//j/
9//3//f/+P/5//v/+//6//n/+P/4//n/+f/4//j/+f/6//r/+P/3//f/9//1//b/9v/2
//r/+v/6//r/+f/4//j/9//4//n/+//9//z//P/8//z//P/8//z//f/7//v//P/9//3/
/f/9//3/////////AAD///7//f/8//7/////////AQABAAEAAQAAAP///v/9//3//P/8
//v//f/7//v//P/+/wAA/v/+/////////////f/8//n/+P/5//r//P/9//z/+//7//v/
+//8//z//P/8//z//P/8//z/+v/6//z//v/+//7//v/8//z//v/+//7//v/+//7//f/9
//3//f/9//7//v/+/////f/9//z//P/8//z/+//1//L/8P/v//H/8//1//f/+P/4//n/
+f/5//j/9f/y/+//7//u/+7/8P/x//L/8//z//P/8f/x//P/9f/2//f/9v/2//b/9//3
//b/9v/1//P/8v/w//D/8//2//f/+f/3//b/9v/4//v/+f/5//3/AgAPACMARQBuAIgA
igB9AGEANwAVAPz/4//B/5j/ff9f/yP/2P6d/nT+Z/53/o/+q/7S/vz+Jf9L/2//iP+f
/7j/0P/d/+j/8f/0//f/+//9////AQACAAUABwAKAAoACQAIAAcACAAJAAkACQAHAAgA
CgALAAwADQAMAA0ADAAMAAwADAANAA0ADQANAA0ADQANAA4ADgAOAA8AEAAQABAAEAAQ
AA8ADgAOAA8AEgATABQAFwAWABUAFAAUABcAFwAZABoAGwAbABwAHAAbABwAHAAdACEA
JAAmACgAKQAsAC0AMAAwADIANAA2ADoAPAA/AEMARABFAEcASgBOAFIAVABWAFUAVwBY
AFoAXgBgAGEAYQBjAGQAZgBpAGgAZQBkAGEAYQBhAGIAYgBfAFsAWABVAFQATwBMAEkA
RABDAD8APAA1AC4AKwAoACYAIwAfAB0AFwATABEAEQAPAAwACQAHAAUABAACAAEAAQAC
AAEAAQAAAP3//f/9//7//v/+//7//P/8//z/+//4//j/9//3//T/9P/0//X/9//2//X/
9P/0//X/9f/0//T/9f/2//b/+P/3//f/9//2//b/9f/0//j/+P/4//j/+v/6//v/+//6
//n/+f/5//v//P/9//7//v/+//7/////////AAABAAEAAQABAAEA////////AAAAAAAA
AAAAAAAAAQABAAEAAQABAAEAAQABAAEAAQABAP7//P/7//n/+//7//3/AAD+/wAA/v/+
/wEAAQABAAEA/v/+//z//P/8//z//f/9//z/+//7//v/+P/4//f/9v/3//j/+f/6//z/
/P/8//z/+//6//z//P/8//z//P/8//7//v/+//7//v/+//////////////8AAAAAAAD9
//v/+//6//z//P/8//v/9v/0//P/8//x//H/8f/x//P/9P/2//f/+f/4//X/8v/x//H/
8P/w//P/8//z//P/8v/x/+7/7f/v//H/8v/z//X/9v/3//n/+f/4//j/9//0//T/8//0
//X/9v/1//X/9f/0//T/9v/5//n/+f/7/wAADQAhAEEAbACMAJQAhQBjADUADQDw/9H/
rf+K/2//Uf8X/87+k/5s/lv+Y/59/p3+wP7u/h3/Q/9f/3z/m/+4/8z/2//o//H/9v/7
//z//f/+//////8BAAIABAAHAAcABwAHAAgACQAJAAkACAAIAAkACQAKAAsACgALAAwA
DAAMAAwACwALAAsACwAOAA8AEAASABAAEAARABIAEgASABIAEgASABIAEwAVABMAEwAT
ABUAFQAVABUAFgAXABcAGQAaAB0AHQAeAB4AHgAgACEAIwAmACgAKQAqACkALAAtADAA
MwA2ADkAPAA/AEAAQgBFAEgASwBPAFQAWABcAF4AYABfAGEAYgBkAGYAaABpAGkAaABo
AGkAawBvAG0AbQBrAGwAawBrAGoAZwBjAGAAXQBcAFcAVABRAEwASwBHAEQAPgA2ADIA
LgAnACMAHgAbABkAFQATABMAEQAOAAsACQAHAAYABAADAAAAAAD+//3//P/5//n/+f/2
//b/9v/2//T/9P/0//P/8//0//T/9f/0//T/9P/1//X/9P/z//L/8P/x//H/8P/w//H/
8v/y//T/8//z//P/8//0//T/9P/4//j/+P/4//r/+v/7//v/+//7//z//f/8//z//P/8
//z//P/8//3//f/9//7////9//3//f/9//7///8AAAIAAAAAAAAAAAAAAAEAAQABAP//
////////AQABAAEAAQADAAIAAgABAP///f/9//7//v8AAP7//v////////////7//v/8
//z/+v/6//v/+//6//n/+f/5//v//P/8//z//v/+//7//v/9//z/+//6//n/+//8//z/
+//6//n/+P/6//z/AAACAAIAAgACAAIAAAD///7//f/+/wAAAQACAP///f/9//z/+//6
//n/9//1//T/9P/1//P/8//z//P/9//4//r/+//7//r/9//0//L/8f/v/+7/8P/x//L/
8//1//X/8//z//L/8//z//P/9//4//n/+//8//z//f/9//f/9v/0//T/9v/4//j/+f/7
//r/+v/8//3////9//n//P8HABUALwBWAHwAjgCPAIEAZwBDACAABQDp/8b/of+H/2X/
JP/d/qL+cf5h/nH+if6m/tL+A/8r/0v/av+H/6D/uv/T/+T/7//4//3//v///wAAAQAC
AAUABwAKAAsACwALAAsACgALAAsACwALAAwADgAPABAAEQAQABEAEgASABIAEgARABEA
EQARABAADwAOAA4ADwAQABIAFAAUABQAFAAUABIAEgATABUAFQAVABUAFwAXABcAFwAY
ABcAFwAZABoAHQAdAB4AHgAcAB4AHwAhACQAJgAnACgAKQAsAC0AMAAxADIAMwA0ADcA
OAA6AD0APwBBAEQASABIAEwATgBQAFIAVQBXAFoAXABeAF8AXwBfAF4AXgBfAGMAYQBh
AF8AYABfAF8AXgBcAFkAVwBVAFQATwBMAEkARgBFAEEAPgA6ADQAMgAwACsAJwAiAB8A
HQAZABcAFwAVABIADwANAAkACAAGAAUABQAGAAUABQAGAAMAAwADAAAAAAAAAAAAAAAA
AAAA///7//r/+P/3//r//P/+/wEA///+//3//P/7//v/+v/4//r/+//8//z/+v/5//n/
+f/6//z//f/+/////v/9//z//P/8//3//f/9//3//v////7//v/+//7//v/+//7///8B
AAEAAgADAAUABQAFAAUABQAFAAUABgAFAAQAAwACAAQABQAFAAUABQAFAAUABQAFAAUA
BQAFAAMAAgACAAEAAgABAAIABAAEAAYABAAEAAQAAwACAAEAAQACAAEAAgAAAAAAAQAB
AAIAAQABAAEAAwACAAIAAgACAAIAAgAEAAQABgAGAAYABgAGAAYAAwADAAMAAwADAAQA
BAAEAAEA//////7//v/+//7//f/7//r/+v/7//j/9//2//X/+P/6//3///8AAAAA/v/8
//n/+f/4//j/9//3//f/9//7//v/+f/5//v//f/+///////+//3//f/8//z//f/9//v/
+v/4//j//P/+//7////+//z/+//8/wEAAwAFAAUACAARACMAPQBgAIAAjgCLAHsAXwA5
ACAADwD1/8z/p/+N/1//GP/X/qD+e/59/pX+q/7M/vz+K/9P/2v/iP+j/7b/zP/j/+7/
9//+/wEAAgADAAQABQAFAAcACAAKAA0ADQANAA0ADgAPAA8ADwAPABAAEgATABEAEQAP
AA8AEAAQABAAEAAPAA8ADwAPABEAEQARABIAEQAQABAAEAASABIAEgASABQAFAAVABcA
GQAZABkAGwAZABcAFQAUABYAFwAaABwAGwAbABwAHAAcAB4AHwAhACQAJgAnACgAKAAq
ACoALAAuADAAMgA0ADUANgA4ADsAPwBBAEQASABKAE4AUABSAFUAVwBYAFoAWgBcAF0A
XQBdAFwAXABdAGEAXwBfAF0AXABbAFsAWgBaAFcAVQBTAFIATQBKAEcAQgBBAD0AOgA3
ADAALQAqACQAIQAdABsAGQAVABMAEwATABAADQALAAkACAAGAAUABAAEAAIAAQAAAP3/
/f/9//z//P/8//z/+//6//n/9//3//j/+P/5//r/+v/6//v/+f/4//f/9v/0//X/9f/0
//P/8//z//L/9f/1//b/9//5//r/+v/6//r/+v/6//r/+P/4//n/+f/3//f/+P/5//z/
/P/8//z//P/8//z//f/9//3//v//////////////////////AAD+//7//v/+//z//f/9
//3//////////////////////wEAAAAAAP///f/7//v//P/9/wAA//8AAAAA///+//3/
/P/8//r/+v/7//z//v////3/+//6//n/+f/6//r/+v/8//r/+v/8//7//v/+//7/AAAA
AAIAAgABAAAA///+//3//f/9//3///8AAAAAAAABAP/////+//3//P/7//n/9v/0//P/
8//1//X/9f/1//X/9v/4//n/+f/4//X/8v/z//P/8v/y//H/8f/x//H/9f/1//P/8//1
//f/+P/5//j/+P/4//n/+v/6//v/+//1//T/8v/y//b/+P/4//n/+P/2//X/9v/1//n/
+f/9/wYAFQApAEkAcACMAI4AfQBbADMAEQD2/9f/tf+S/3X/Uf8V/8z+k/5q/ln+Zf6D
/qX+zP74/iP/Sf9r/4j/of+6/9D/3//u//f/+P/5//3///8BAAMAAwAFAAYACAAJAAkA
CQAJAAgACQAJAAkACwAMAA4ADwAPAA8ADQANAAwADAAMAAwADwAPAA8ADwAPAA8ADwAQ
AA4ADgAPABAAEQASABMAFAASABIAEwAVABUAFQAVABcAFwAXABcAGAAXABcAGQAaAB0A
HQAeAB4AIAAiACMAJQAnACoALAAuAC0AMAAxADQANgA4ADoAPAA/AEAAQgBFAEkASwBO
AFIAVgBaAFwAXgBfAGEAYgBkAGYAaABpAGkAaABoAGkAawBsAGkAaABlAGcAZwBoAGgA
ZgBjAGEAXwBbAFUAUQBNAEgARwBDAEAAOgAyAC4AKgAoACUAIQAfABsAFwAVABUAEgAO
AAoABwAIAAgABwAHAAUABAABAP///P/5//n/+f/5//r/+//8//v/+v/5//f/+P/4//f/
9//4//j/+P/5//b/9P/y//D/8v/1//f/+P/2//f/+P/4//j/9//3//f/9//4//j/+P/6
//r/+v/6//r/+v/7//v/+//7//z//f8AAAAAAAAAAP7//v/+/////f/9//7///8AAAEA
AgADAAEAAQABAAIAAwAEAAUABgAEAAUABQAFAAUABQAFAAUABAADAAIAAQABAAAAAAD/
/wAA//8AAAIAAQACAP///v8BAAEAAQABAAAAAAD+//7//v/+////////////AAABAP3/
/P/6//j//P/+/wAAAgAAAAAA/v/+//7//v8AAAAAAgACAAIAAgACAAIAAQABAAEAAQAB
AAIAAgACAAEA//////7//v/+//7//f/4//b/9f/1//f/9//3//f/9//4//r/+//8//z/
+v/4//b/9f/z//L/9f/1//X/9f/1//X/8//z//T/9//5//v/+f/4//f/9//5//r//P/9
//n/+P/2//b/9f/2//X/9f/3//j/+v/+//3//f/9//3/BAAPAB0AMQBUAHwAlACVAH0A
VQApAAoA7//P/6r/h/9n/z//AP+5/oT+Z/5b/mX+hf6o/sz+/f4r/0//cP+P/6z/wv/V
/+T/8f/4//v//v8BAAQABwAFAAcACAAKAAwADQAOAA8ADgAPAA8ADwANAA4AEAARABEA
EQAPAA8AEQASABMAFAAVABUAFQAVABUAFQAVABYAFAAUABUAFgAYABgAGAAYABoAGgAb
AB0AHAAbABoAGwAeAB8AIAAiACMAIwAlACYAJgAlACUAJAAlACgAKgAtACwALgAvADAA
MwA2ADcAOgA8AD4AQABCAEcASABKAE0AUQBTAFYAWgBaAF4AYABiAGUAZwBoAGoAaQBq
AGoAaQBsAG4AcQB1AHUAcwBzAHEAbgBtAG0AbABsAGkAZwBlAGIAXQBaAFcAUgBRAE0A
SgBDADwAOQA2ADEALQAoACUAIwAfAB0AHQAbABgAFQATAA8ADgAMAAsACgAKAAgABwAG
AAMAAwADAAMABAAFAAYABQAEAAMAAQACAAIAAQABAAAAAAAAAAEAAQAAAP///v8AAAEA
AQAAAP////////7/AAD///////8CAAQABQAGAAUABAADAAIABAAEAAUABQADAAMABAAF
AAYABgAGAAYACAAIAAgACQAHAAcACAAJAAsACwALAAsACQAJAAkACgAKAAoACgAKAAsA
DQAOAA8ADgANAAwACwAKAAkACAAHAAkACAAIAAcACAAHAAgACgAIAAoACAAIAAkACQAJ
AAkACgAKAAgACAAIAAgACQAJAAYABQAFAAUABwAIAAoACgAKAAoACgAKAAwADAAKAAoA
CgAKAAsACwALAAsACQAKAAoACgAGAAMAAgAAAAQABgAIAAkABAACAAEAAQABAAEAAQAB
AAUABgAIAAkACAAGAAIA/v///////v/+//////////////////3//f/+/wEAAwAFAAQA
BAAEAAUABgAGAAcABwADAAIAAAAAAAQABgAGAAcABwAGAAYACAAHAAMABQAHAAwAGwAt
AEUAagCMAJYAjwCDAGsATQA0ACUADQDo/8H/o/97/zj/8/64/pH+j/6j/rX+2P4K/zH/
U/9z/5L/qf++/9T/6//6/wMACgALAAsADQAPABEADwARABIAFAAXABcAFwAXABgAGQAZ
ABkAFwAYABoAGwAZABkAFwAXABkAGgAbABwAHAAbABoAGQAZABkAGQAaABwAHAAdAB4A
HwAgACEAIgAgACAAIQAjACIAIQAgACEAIQAhACEAIgAlACUAJwAoACkAKQAqACoAKQAq
ACoAKwAqACwALQAuAC8AMgAzADYANgA4ADoAPABAAEIARQBJAEkASwBOAFIAUwBWAFcA
WABXAFkAWgBcAF4AYABhAGEAZABkAGUAZwBnAGUAZQBjAGIAYQBhAGAAYABdAFsAWQBY
AFMAUABNAEkASQBGAEQAQgA8ADoAOAA0ADEALQArACcAIwAhACEAHwAcABkAFwAVABQA
FAATAA==
         </WaveFormData>
      </LeadData>
      <LeadData>
         <LeadByteCountTotal>10000</LeadByteCountTotal>
         <LeadTimeOffset>0</LeadTimeOffset>
         <LeadSampleCountTotal>5000</LeadSampleCountTotal>
         <LeadAmplitudeUnitsPerBit>4.88</LeadAmplitudeUnitsPerBit>
         <LeadAmplitudeUnits>��V</LeadAmplitudeUnits>
         <LeadHighLimit>2147483647</LeadHighLimit>
         <LeadLowLimit>268435456</LeadLowLimit>
         <LeadID>V3</LeadID>
         <LeadOffsetFirstSample>0</LeadOffsetFirstSample>
         <FirstSampleBaseline>0</FirstSampleBaseline>
         <LeadSampleSize>2</LeadSampleSize>
         <LeadOff>FALSE</LeadOff>
         <BaselineSway>FALSE</BaselineSway>
         <ExcessiveACNoise>FALSE</ExcessiveACNoise>
         <MuscleNoise>FALSE</MuscleNoise>
         <LeadDataCRC32>3887926783</LeadDataCRC32>
         <WaveFormData>
8P/w/+z/6v/p/+n/6f/p/+n/6v/q/+j/6P/o/+f/5v/m/+f/6f/p/+v/6v/p/+n/6P/o
/+n/6f/n/+b/5P/m/+b/5//n/+j/6P/o/+j/6f/s/+7/8f/x//T//f8KACQASwBtAIEA
hAB3AF0AQQAqABwADwD+//H/5v/S/67/f/9L/yD/Av/t/t3+1/7t/hb/Pf9X/3X/kv+s
/7//0//i/+7/8f/1//b/+P/4//n/+v/7//3//////////////wEAAgACAAEAAwAFAAYA
CAAGAAYABgAHAAUABQAFAAUABwAJAAoACwALAAsADAANAA0ADgAOAA4ADAANAA0ADQAP
AA8AEAARABIAEgASABMAEQARABIAFAAXABkAGgAaABsAHQAfACAAIQAhACQAJgAoACkA
LAAsAC0ALwAxADMANQA4ADwAPwBDAEUASgBNAFEAVABYAFsAXwBiAGUAaABrAGwAbwBx
AHIAdAB0AHQAdQB2AHYAdgB6AHoAegB6AHoAeAB4AHgAdgBzAHEAbwBqAGcAYwBfAFoA
VQBQAEsARwBBADwAOAA0AC8AKgAnAB8AGwAYABYAEQAMAAkABgAEAAIAAQD///v/+P/2
//T/9f/1//T/9f/z//P/8//y//P/8//x//H/8f/x//D/7//x//H/8P/w//D/8P/v/+//
7v/u/+7/7f/w//H/8//0//P/8//y//D/8P/x//L/8v/y//T/9P/0//L/8v/0//T/9v/2
//b/+P/4//n/+f/5//f/9//4//j/+v/6//v//P/8//z//f/9//v/+//7//v//f/9//7/
///9//z//P/8//r/+v/6//r//P/9//3/+v/7//z//f/9//z/+//6//j/+P/4//j/+P/4
//j/+f/5//j/+P/5//j/+v/7//v/+//4//f/9f/0//b/9P/0//T/9v/4//j/+P/2//b/
9v/2//b/+P/4//j/+P/5//n/+f/5//f/9//4//r//P/8//z//f/9//v/+v/5//n/+f/5
//f/9f/1//T/9f/z//P/8f/x//T/9v/3//j/9v/2//L/8P/v/+//7//v/+3/7v/u/+z/
8P/w/+//7v/s/+3/7//v//H/8P/v/+//8v/y//P/8//v/+7/7P/u//D/8f/x//L/8v/y
//L/8//0//T/9f/3/wAADQAgADwAYQB9AIkAiAB/AGcAUQBIAEYAOwAkABUACgDq/7b/
e/83/wL/8P7h/tH+4f4J/yr/R/9n/4X/ov+4/8n/2//o//L/+f/9/wAAAgACAAMAAgAD
AAUABwAHAAcABwAHAAsADAAMAAsACwANAA4AEAAOAA4ADgAPAA8ADwAPAA8AEAARABEA
EQARABEAEgATABMAFAAUABQAEgATABMAEwAVABUAFgAXABoAGgAaABsAGQAZABoAHAAd
AB8AIAAgACEAIwAlACYAJwAnACoALAAsAC0AMAAwADUANwA5ADsAOwA+AEIARQBIAEkA
TQBPAFEAVABYAFsAXwBiAGUAaABrAGwAbwBxAHIAdAB0AHQAdwB4AHgAeAB5AHgAdwB2
AHYAdAB0AHQAcwBxAHAAbwBqAGcAYwBfAFgAUwBOAEkARAA/ADsAOAA0AC8AKgAnACEA
HQAaABgAFwASAA8ADAAMAAoACQAHAAMAAAD+//z//v/9//v/+//7//v/+//6//v/+//5
//n/9//3//b/9f/z//P/8v/y//T/9P/z//P/9P/0//T/8//y//H/8f/w//D/8f/x//D/
8v/z//T/9P/y//T/9P/0//T/9P/2//b/9v/2//b/+P/6//v/+//7//n/+f/6//r//P/8
//3//v/+//7///////3//f/9//3//////wAAAQABAAAAAAAAAP7//v/+//7//v//////
/P/8//z//P/7//3//f/9//z/+v/6//r/+v/4//j/+f/5//n/+P/4//b/+P/5//n/+f/3
//f/9v/2//b/9P/0//T/9P/y//T/9P/2//b/9v/2//b/9v/2//b/9v/3//f/9//3//f/
9//4//r/+v/6//r/+//7//n/+P/3//n/+f/5//f/9v/1//P/8//x/+//6//p/+v/7v/w
//L/9P/0//D/7v/r/+v/6//r/+v/7P/s/+r/7P/s/+v/6v/p/+n/6v/p/+r/6v/q/+v/
6v/q/+v/6//p/+j/5v/o/+z/7f/t/+7/7P/s/+z/7f/s/+7/7//x//L/+/8OACgATwBz
AIUAhAB3AF8AQwAyACgAGwAIAPv/9v/k/7z/i/9P/xT/9v7p/tn+1/7z/hb/N/9V/3H/
jv+m/73/0f/i/+z/8f/x//T/9v/2//f/+f/7//7/AQAAAP///v/9/wEAAgACAAEAAQAD
AAQABgAEAAQABAAFAAcABwAHAAcACgALAAsACwAIAAcABwAHAAoADAANAA4ADQANAAwA
CwALAAsADAANAA4ADgAOAA8AEQARABIAFAATABUAFgAWABUAFwAZABoAHQAdACAAIgAi
ACMAJgAmACsALQAvADEAMwA2ADoAPQA+AD8AQwBFAEkATABQAFMAWQBcAF8AYgBjAGQA
ZwBpAG0AcABxAHIAcwB0AHQAdAB4AHgAeAB4AHcAdABzAHIAcABtAGsAaQBoAGUAYQBd
AFYAUQBMAEcAQwA9ADgANAAuACkAJAAhABoAFQARAA4ADQAIAAUAAgAAAP7//f/7//r/
+P/3//b/9f/z//D/7//v/+//7//u/+//7//t/+3/6//r/+r/6f/r/+v/6v/q/+r/6v/p
/+n/6P/o/+j/5//o/+n/6//s/+n/6f/o/+b/5//p/+v/7P/r/+z/6//q/+z/7P/u/+7/
8P/w//D/8v/w//H/8f/x//L/8//1//b/9f/0//T/9P/0//T/9f/1//b/9//4//n/+P/3
//f/9//4//j/+f/6//j/+P/4//j/9v/3//f/9P/1//b/9//3//X/9f/1//T/9v/2//b/
9v/1//T/9P/z//L/8v/z//L/8P/x//H/8f/x//H/8P/w//L/8P/w//D/7//w//H/7v/u
/+7/7v/t//P/8//w/+7/7v/u/+7/8f/y//P/9P/z//P/8//z//H/8f/y//T/9P/0//T/
9f/3//X/9P/z//P/8//z//H/7v/t/+v/6//r/+v/6f/p/+r/7P/t/+7/7P/s/+j/5v/n
/+f/5//n/+f/6P/o/+b/5//m/+T/4v/k/+X/5//n/+f/5v/l/+X/5v/m/+f/5//l/+T/
4v/k/+b/5//n/+j/6P/o/+j/6f/q/+j/6f/r//T/AQAUADIAWQB3AH8AeABnAEsALwAg
ABYAAwDw/+n/4P/E/5r/Z/81/w7/9P7j/tX+3f79/iT/Rf9h/3//mv+w/8P/0f/c/+j/
7f/x//T/9v/2//f/+P/5//v//f/8//v/+v/5//3//v/+//3//f///wAAAgACAAIAAgAD
AAMAAwADAAMAAwADAAIAAQACAAMABQAHAAkACgAKAAoACQAJAAgABwAJAAkACgALAAwA
DAAMAA0ADQANAA4AEAAPABEAEgASABMAFQAXABgAGgAbAB8AIgAiACMAJgAmACkAKwAt
AC8AMQA0ADgAOwA+AD8AQwBFAEsATgBSAFUAVwBaAF0AYABjAGQAZwBpAGsAbgBvAHAA
cQByAHIAcgB2AHYAdgB2AHQAcgByAHIAcABtAGsAaQBkAGEAXQBZAFQATwBKAEUAPwA5
ADQAMAAoACMAHgAbABcAEwAQAA4ACwAGAAMAAAD9//r/+P/1//X/8v/w/+7/8P/v/+3/
7f/s/+v/6v/o/+j/6f/o/+n/6f/p/+j/5//n/+f/5v/m/+b/5v/l/+X/5v/m/+b/5f/l
/+X/5v/m/+T/5f/l/+T/5f/n/+n/6v/p/+r/6f/o/+n/6v/t/+7/7P/s/+z/7v/s/+3/
7f/t/+//7//w//D/8P/w//H/8v/w//D/8f/x//P/8//z//P/8//z//T/9f/z//L/8v/y
//L/8v/y//L/8v/z//P/8P/y//L/8v/x//D/7//u/+z/7f/u/+//8P/t/+z/7P/r/+z/
7P/t/+z/6v/r/+v/6//q/+n/5//m/+n/6P/p/+r/5//o/+n/5v/m/+b/5v/l/+f/5//n
/+f/5v/q/+j/6P/o/+j/6v/q/+r/6v/t/+3/7f/t/+//7//w//L/8f/w/+//7//w/+//
7//v/+//7//v/+3/6v/p/+f/5//n/+f/5f/l/+X/5v/m/+b/6P/o/+T/4v/j/+P/4//j
/+H/4v/i/+D/5P/k/+P/4v/g/+H/4//j/+X/5P/j/+P/4v/i/+P/4//h/+D/3v/g/+L/
4//j/+T/4v/i/+L/4//m/+b/5//p/+7/9/8GAB4AQwBnAHsAfABtAFUANwAiABoAEQAA
APH/6v/a/7j/h/9P/x7//v7r/tf+0/7p/hD/Nf9T/2//iv+k/7f/x//W/+L/6f/t/+7/
8P/w//H/8v/z//X/9//5//n/+f/5//n/+v/6//n/+f/7//z//v8AAAAAAAABAAAA///+
//3/AAABAAEAAQD/////AAABAAEAAgACAAIABAAFAAUABQAHAAcACAAJAAoACgAKAAsA
CwALAAwADgANAA8AEAAQABEAEwAVABYAFQAVABgAGgAcAB0AIAAgACUAJwApACsALQAw
ADQANwA8AD0AQQBDAEUASABMAE8AUQBUAFcAWgBdAF4AYQBjAGYAagBsAG4AbwBwAHAA
cABwAHAAcABwAHAAbgBuAG4AbgBrAGkAZwBkAGEAXQBZAFQATwBKAEUAPQA3ADIALgAq
ACUAIAAdABUAEQAOAAwACwAGAAMAAAD8//r/+f/3//f/9P/y//D/7v/t/+v/6//t/+3/
7f/s/+n/6f/n/+f/6f/p/+j/5//l/+X/5P/k/+b/5v/l/+X/5v/m/+b/5f/j/+P/5P/k
/+b/5//n/+b/5P/l/+b/5v/o/+r/6v/q/+j/6P/q/+r/6v/q/+r/7P/u/+//7//v/+3/
7f/u/+7/8P/w//H/8v/y//L/8//z//P/8//z//P/9f/1//b/9//1//T/9P/0//T/9P/0
//T/9P/1//X/8v/y//L/8v/x//H/8f/x//D/8P/w//D/8P/w//D/8f/x/+3/7P/s/+r/
7P/t/+3/7f/v/+//7v/u/+7/7P/s/+z/6v/s/+7/7P/s/+r/7P/r/+j/6v/q/+r/6v/u
/+7/7v/u//H/8f/x//H/8P/v/+//8P/y//L/8v/z//H/7//u/+3/7//v/+//7f/q/+n/
5//n/+X/5f/j/+P/5v/o/+n/6v/s/+z/6P/m/+j/6//u//H/9P/4//v//P8CAAQABQAG
AAkACwAOAA8AEAAQABAAEQAUABQAFQAVABMAEgAQABIAFQAXABgAGgAaABoAGgAbABwA
GgAZAB0AJAAtADoAUAB1AJsAsQC2ALMAowCFAHIAbABlAFAAPQA2ACYAAADJ/4n/Sv8o
/xv/Cf8D/yH/SP9p/4n/p/++/9T/6//9/wwAHAApAC8AMAAyADIAMwAyADMANQA3ADcA
NwA3ADcAOwA8ADwAOwA7AD0APgBAAEAAQABAAEEAQQBBAEEAQQBBAEEAQAA/AD8APwBA
AEEAPwBAAEAAQABCAEMAQwBDAEMAQwBEAEUARgBGAEYARwBFAEUARgBIAEkASwBMAEwA
TQBPAFEAUgBRAFEAVABWAFYAVwBaAFoAXABdAF4AXwBiAGYAawBvAG8AbwByAHMAdwB6
AH4AgQCDAIYAiQCMAI8AkACTAJUAmQCcAJ0AngCdAJ4AngCeAJ4AngCeAJ4AngCcAJwA
nACcAJkAlwCVAJIAjwCLAIcAgAB7AHYAcQBrAGUAYABcAFgAUwBOAEsARwBDAEAAPgA7
ADYAMwAwAC0AKgAoACUAIwAgAB4AHAAeAB0AGwAbABkAGQAZABgAFQAVABMAEwARABEA
EAAPAA8ADwAOAA4ADgAOAA0ADQANAAwACwAJAAcABwAIAAgACAAJAAkACAAGAAcACAAI
AAgACgAKAAoACQAIAAkACAAKAAoACgAMAAoACwALAAsACQAJAAoACgAIAAgACQAKAAoA
CgALAAsACwALAAsACwAIAAcABwAHAAcABgAGAAYACAAIAAgACAAFAAUABAAAAAAAAAAA
AP///f/9//3//P/8//z//P/8//r/+v/7//v/9//2//b/9P/0//X/9f/1//P/8//y//L/
8v/w//D/8P/u//D/8v/w//D/8P/u/+7/8P/w//D/8P/y//L/8v/y//H/8f/x//H/8f/x
//L/9P/0//T/9P/1//X/8//y//H/8//z//P/8f/r/+n/5v/l/+b/5//m/+f/6P/q/+v/
7P/s/+z/6P/m/+P/4//j/+P/4//k/+T/4v/k/+T/4//i/+L/4//l/+X/4//i/+H/4f/g
/+D/4f/h/9//3v/c/97/4f/j/+T/5v/k/+T/5P/l/+j/5v/p/+v/8v/9/xAAMABXAHUA
fQB4AGcATQAzACYAHgANAPj/7//o/8r/mP9h/yf//P7q/tn+zf7X/vn+Hv9B/1//e/+U
/6r/v//P/9r/4v/n/+v/7v/w//D/8f/0//X/9//5//n/+f/5//n/+f/6//r/+f/5//v/
/P/+/wAAAAAAAAEA//////////8AAAEAAQABAAEAAQACAAMAAwAEAAQABAAEAAUABQAF
AAMAAwAEAAUABwAIAAkACwAJAAkACgAMAA0ADwAQABAAEQATABUAFgAWABUAFwAYABwA
HQAgACAAJQAnACkAKwAtADAANAA3ADwAPQBBAEMARQBIAEwATwBTAFYAWQBcAF8AYABj
AGUAaQBsAG0AbgBxAHIAcgByAHMAcgBxAHAAcQBwAHEAcgBtAGkAZgBjAGIAXwBbAFcA
UABLAEYAQQA5ADMALgAqACUAIQAdABsAEwAPAAwACgAJAAQAAQD+//z/+v/5//f/9//0
//L/8P/w/+//7f/t/+3/7f/t/+z/6//r/+n/6f/p/+n/6P/n/+b/5f/j/+L/5P/k/+P/
4//m/+b/5v/l/+X/5f/m/+b/5v/n/+f/5v/k/+X/5v/m/+j/6v/q/+r/6v/q/+z/7P/q
/+r/6v/s/+7/7//v/+//8f/x//L/8v/y//L/8//0//L/8v/z//P/8//z//P/8//1//X/
9v/3//X/9P/0//T/9P/0//T/9P/2//f/9//0//P/8v/x/+//8P/x//L/8v/w//D/8P/w
//L/8v/z//P/8f/w//D/7v/u/+//7//v/+3/7f/s/+z/6v/o/+j/6P/p/+z/7//u/+z/
7P/s/+v/6//s/+7/7v/u/+7/8P/w//D/8P/x//H/8f/x//H/8f/y//T/9P/0//T/9f/z
//H/8P/v//D/8f/y//H/7f/r/+j/5//n/+f/5f/l/+T/5v/n/+j/6v/q/+b/5P/j/+P/
4//j/+X/5v/m/+T/4//i/+D/3v/f/+H/5P/l/+X/5P/j/+P/5P/k/+X/5f/l/+T/4v/k
/+X/5f/k/+T/5P/k/+T/5f/m/+j/6f/r/+7/+f8MACoAUQBxAH0AegBnAEsALwAeABIA
AQDw/+n/4v/K/6D/cf8//xT/9v7l/tX+1/71/hz/P/9b/3f/lP+u/8H/0f/e/+b/6//v
//D/8v/y//P/8v/z//X/9//5//n/+f/5//3//v/+//3//P/9//3//v8AAAAAAAABAP//
////////AAABAAEAAQACAAMABQAHAAUABgAGAAYACAAJAAkACQAHAAcACAAJAAoACgAK
AAsACwALAAwADgAPABEAEgASABMAFQAXABgAFwAXABoAHAAfACEAJQAmACcAKQArAC0A
MQA0ADgAOwA+AD8AQwBFAEkATABQAFMAWQBcAF8AYgBlAGYAaQBrAGsAbgBvAHAAcQBy
AHIAcgB2AHYAdgB2AHYAdAB0AHQAcABtAGsAaQBmAGMAXwBbAFgAUwBOAEkAQQA7ADYA
MgAqACUAIAAdABkAFQASABAACwAGAAMAAAD+//z/+//5//f/9P/y//D/8P/v/+3/7f/s
/+v/6v/o/+f/5//l/+X/5v/n/+f/5//p/+n/6P/o/+j/6P/n/+f/5v/m/+b/5f/l/+X/
5v/m/+b/5//n/+b/5v/n/+j/6P/q/+z/7P/s/+3/7v/x//L/8P/w//D/8v/y//P/8//z
//P/8//0//T/8v/y//P/9P/y//L/8//z//X/9f/1//X/9f/1//b/9//5//j/+P/4//f/
9v/1//T/9P/1//X/8v/z//T/9f/1//P/8//z//L/8v/y//L/8v/y//L/8//z//H/8P/w
/+7/7v/v/+//7//t/+3/7P/s/+3/7P/t/+7/7v/w//L/8P/v/+7/7f/r/+v/7f/t/+7/
7P/s/+z/7P/v//D/8f/y//P/8//z//P/8f/x//L/9P/1//b/9//5//n/9//2//X/9P/z
//L/7//t/+3/7P/t/+v/6//p/+n/7P/u/+//8P/w//D/7P/q/+j/5//m/+X/5v/o/+n/
6P/q/+r/6f/o/+b/5//p/+n/6//q/+n/6f/q/+r/6//r/+f/5v/k/+b/6P/p/+n/6v/s
/+z/7P/t/+7/8P/v/+3/8P/5/wYAHABBAGcAgQCGAIMAdQBdAEQANgAtAB4ADQAEAPj/
1v+l/23/LP/+/uv+2f7N/uP+Cv8r/0n/Zf+C/5z/s//L/9z/6P/v//X/9//4//f/9//5
//v//v8BAAEAAQABAAEAAwAEAAQAAwADAAUABgAIAAoACgAKAAsADQANAA0ADQAMAA0A
DQANAAwACwALAAsADAAOAA8AEAAOAA8ADwAPAA8ADwAQABEAEgASABIAEwATABMAFAAW
ABcAGQAaABoAGwAdAB8AIAAfAB8AIgAkACgAKQAsACwALwAxADMANQA3ADoAPgBBAEIA
QwBHAEkATQBQAFQAVwBbAF4AYQBkAGkAagBtAG8AcwB2AHcAeAB4AHgAdwB2AHkAegB7
AHwAfAB6AHoAegB2AHMAcQBvAG0AawBoAGUAYgBdAFgAUwBNAEcAQgA+ADgAMwAuACsA
JQAhAB4AHAAbABYAEwAQAA0ACgAIAAUABgAEAAMAAgACAAEA//////7//f/8//r/+//7
//n/+f/4//f/9f/z//b/9//3//j/+P/4//f/9//3//b/9f/z//X/9f/2//b/9P/1//X/
9P/2//f/+P/4//b/+P/4//j/+P/4//r/+v/8//z//P/+//z//f/9//3//f/9//7//v//
/wAAAgAEAAQABAAFAAUABQAFAAUABQADAAMABAAFAAUABAAEAAQABgAGAAYABgAEAAUA
BQACAAQABAAEAAMABQAFAAUABAAEAAQABAAEAAMAAgACAAEAAAAAAAEAAAAAAAEAAQAB
AAEAAQAAAAAAAAD+//7/AAAAAAAAAAAEAAQABAAEAAMAAwADAAMAAwADAAQABgAEAAQA
BAAFAAUAAwACAAEA/////////f/7//v/+v/7//j/9//0//P/9f/4//r//P/9//7/+//6
//j/9//2//X/9f/2//b/9P/2//b/9f/0//b/9//5//n/+P/2//T/8//y//L/8//z//P/
8v/w//L/9P/1//X/9v/0//T/9P/1//r//P/9//3/AAAJABoANABXAH0AjwCQAIkAeQBb
AEgARAA7ACQAEwAKAPT/xP+N/03/Ev/0/uf+1/7Z/vn+Jv9H/2H/ff+a/7D/x//b/+r/
9P/7////AQACAAEAAQACAAMABQAHAAgACQAKAAsACwAMAAwACwANAA8AEAASABEAEAAP
AA8ADwAPAA8ADwAOAA8ADwAPAA8ADwAQABEADwAQABAAEAAQABEAEQARABIAEwAVABcA
GAAYABgAGQAYABcAFwAYABsAHQAeAB4AHQAfACEAIgAjACMAJgAoACoAKwAuAC4ALwAx
ADMANQA3ADoAPgBBAEIAQwBHAEkATwBSAFYAWQBdAGAAYwBmAGsAbABvAHEAcwB2AHcA
eAB4AHgAdwB2AHkAegB7AHwAewB4AHcAdgB2AHMAcQBvAG4AawBnAGMAXgBZAFQATwBJ
AEMAPgA6ADIALQAoACUAHwAbABgAFgAUABAADgAMAAgABgAFAAMAAgAAAP///v/8//v/
+f/5//n/+f/5//j/9f/1//P/8//z//P/8v/x//L/8//z//T/8v/y//H/8f/x//D/7//t
/+//7//w//D/8v/z//P/8v/0//X/9v/2//b/+P/4//j/9//2//f/9v/2//b/9v/4//j/
+f/5//n/+//7//z//P/8//z//f/+//7//v//////////////////////AAABAP///v/+
//7/AAAAAAAAAAD+///////8//7//v/+//3/+//7//v/+v/7//z//f/+//3//P/8//v/
+//6//r/+P/6//v/+//7//r/+f/3//b/+P/2//b/9v/4//b/9v/2//f/+P/5//r//P/8
//z//P/7//v/+//7//n/+f/6//z//f/+////AQABAP///v/9//v/+//7//n/9v/1//P/
8//z//P/8f/x//D/8v/z//T/9P/0//D/7v/v/+//7//v/+3/7v/u/+z/8P/w/+//7v/u
/+//8f/x/+//7v/t/+3/8P/w//H/8f/t/+z/6v/s/+7/7//v//D/7v/u/+7/7//u//D/
8f/z//7/CwAeADwAYQB/AIcAgABtAFUAOwAsACIAEQD+//f/7P/O/6L/bf85/w7/9v7n
/tv+4/4F/yr/S/9p/4n/ov+4/83/3//q//T/9//5//z//v/+////AAABAAMABQAFAAUA
BQAFAAUABgAGAAUABwAJAAoADAAMAAwADAANAAsACwALAAsADgAPAA8ADwANAA0ADgAP
AA8AEAAQABAAEgATABMAEwATABMAFAAVABYAFgAWABcAGQAZABoAHAAcAB0AHQAcAB8A
IQAjACQAIwAjACYAKAArAC0AMQAyADUANwA5ADsAPQBAAEQARwBKAEsATwBRAFUAWABc
AF8AYwBmAGkAbABxAHIAdQB3AHkAfAB9AH4AfQB+AH4AfgB+AH4AfgB+AH8AfgB/AIAA
fgB7AHkAdwBzAG8AagBlAGIAXQBYAFMATABFAD8AOgA2ADEALAApACMAHwAcABoAFQAQ
AA0ACgAJAAgACAAHAAUAAgAAAP7//P/7//n/+f/7//v/+//6//f/9//1//X/9//3//b/
9f/3//f/9v/2//P/8v/w/+//8f/y//P/8//z//P/9P/0//b/9//3//b/9v/3//j/+P/4
//r/+v/6//j/+P/6//r//P/8//z//v/+//////////3//f/+//7//P/8//3//v///wAA
AgADAAEAAQABAAEAAwADAAQABQAFAAQABAAEAAQABAAEAAQAAgADAAMAAAAAAAAAAAD/
/wEAAQABAAAA/v/+//7//v/+//7//////////v/+//z//P/9//3//f///////v/+//v/
+P/3//b/+f/8/////v/8//r/+v/6//r/+v/+//7//v/+/wEAAQABAAEAAAD/////AAAC
AAIAAgADAAEA///+//3//////////f/4//f/9f/1//f/9//1//X/9v/4//n/+v/6//r/
9v/0//H/8f/x//H/8//0//T/8v/0//T/8//y//P/9f/4//n/9v/0//L/8f/0//T/9f/1
//X/9P/y//T/9f/1//T/9P/1//b/9//5//r/+v/7//v/AAAJABQAKgBJAG0AhwCQAIcA
bwBTAEAANAAlABIAAQD2/+z/0P+l/3f/SP8e/wX/9/7r/vH+Fv8//1//ff+c/7b/y//d
/+z/9v/9/wEABgAIAAgACQAIAAkACwANAA4ADwAQABEAEQASABIAEQARABMAFAAWABQA
FAAUABUAFgAXABgAGQAYABkAGQAZABsAGwAcAB0AGwAcABwAHAAdAB8AIAAhACEAIQAi
ACMAIwAiACEAIQAkACUAJwAqACsALQAuAC4ALgAvADAAMAAyADMANwA6ADoAOwA+AD4A
QwBFAEcASQBLAE4AUgBVAFgAWQBdAF8AZQBoAGwAbwBxAHQAdwB6AH8AgACDAIUAhQCI
AIkAigCMAI4AjwCQAJIAkgCSAJIAkgCQAJAAkACQAI0AiwCJAIQAgQB9AHkAdgBxAGwA
ZwBhAFsAVgBSAEoARQBAAD0AOQA1ADIAMAArACYAIwAgABwAGgAZABcAFgAUABMAEgAR
AA8ADAALAAwADQAOAA4ACwALAAkACQALAAsACgAJAAkACQAIAAgACAAIAAcABwAKAAoA
CgAJAAcABwAIAAgACgALAAsACgALAA0ADwAQAA8AEAAPAA4AEAAQABIAEgAQABAAEAAS
ABAAEQARABEAEwATABQAFAAUABQAFQAWABYAFgAXABcAFQAVABUAFQAVABUAFgAXABkA
GAAYABgAFgAWABYAFgAWABcAFwAUABYAFgAWABUAFwAXABcAFgAYABgAGAAYABcAFgAW
ABUAFAAUABUAFAAUABUAFQAVABQAEwARABAAFgAWABQAFAAUABQAGAAYABgAGAAZABkA
GQAZABkAGQAaABwAHAAcABwAHQAaABcAFQATABUAFwAZABkAFgAVABMAEwARABEADwAP
ABEAFAAWABgAFwAWABEADgANAA0ADQANAA8AEAAQAA4ADgAOAA0ADAANAA8AEgATABEA
EAAPAA8AEgASABMAEwARABAADgAQABIAEwATABQAFAAUABQAFQAWABIAEwAVABwAKQA6
AFIAeQCfAK8ArgCrAJ0AgwBwAGwAZQBSAD8ANAAgAPL/tf9x/zL/Fv8J//f++/4d/0L/
Yf+B/5//uP/O/+f//f8MABgAHwAhACQAJgAmACcAKAApACsALQAvAC8ALwAvADEAMgAy
ADEAMwA1ADYAOAA2ADYANgA3ADgAOQA6ADsAOwA7ADoAOQA5ADkAOgA7AD0APgA+AD4A
QABBAEEAQQBBAEEAQgBDAEIAQgBCAEMARQBFAEYASABJAEsATABMAE0ATwBRAFIAUQBR
AFQAVgBWAFcAWgBaAF8AYQBjAGUAaQBsAHAAcwB2AHcAewB9AIEAhACIAIsAjQCQAJMA
lgCXAJgAmwCdAKEApAClAKYAqQCqAKoAqgCsAKwArACsAKoAqACoAKgApgCjAKEAnwCe
AJsAlwCTAI4AiQCEAH8AegB1AHEAbgBoAGMAXgBbAFUAUQBOAEwASwBGAEMAQAA+ADwA
OQA3AA==
         </WaveFormData>
      </LeadData>
      <LeadData>
         <LeadByteCountTotal>10000</LeadByteCountTotal>
         <LeadTimeOffset>0</LeadTimeOffset>
         <LeadSampleCountTotal>5000</LeadSampleCountTotal>
         <LeadAmplitudeUnitsPerBit>4.88</LeadAmplitudeUnitsPerBit>
         <LeadAmplitudeUnits>��V</LeadAmplitudeUnits>
         <LeadHighLimit>2147483647</LeadHighLimit>
         <LeadLowLimit>268435456</LeadLowLimit>
         <LeadID>V4</LeadID>
         <LeadOffsetFirstSample>0</LeadOffsetFirstSample>
         <FirstSampleBaseline>0</FirstSampleBaseline>
         <LeadSampleSize>2</LeadSampleSize>
         <LeadOff>FALSE</LeadOff>
         <BaselineSway>FALSE</BaselineSway>
         <ExcessiveACNoise>FALSE</ExcessiveACNoise>
         <MuscleNoise>FALSE</MuscleNoise>
         <LeadDataCRC32>3065505631</LeadDataCRC32>
         <WaveFormData>
6f/p/+f/5P/k/+T/4v/i/+X/5f/l/+X/5P/k/+L/4v/k/+T/5P/k/+P/4v/g/+D/3v/e
/97/3//f/97/3f/d/9//4P/g/+H/3//f/9//4P/j/+X/5//k/+b/6v/v//z/EAAhAC4A
OABCAEkATQBVAGsAgQCYALMAzQDkAPAA3wC1AH4AQQD7/7X/hP95/4b/k/+c/6f/tv/G
/9L/3v/p/+3/7f/t/+3/7f/t/+3/7f/t/+3/7v/s/+v/6//r/+//7//v/+//7//x//L/
8//x//H/8f/x//H/8f/y//L/8//1//b/9//1//b/9v/2//n/+f/6//r/+f/5//j/9//6
//v/+//8//z//P/8//3//f/+////AAABAAIAAwAEAAQABAAGAAcACAAJAAsADAAOAA8A
EQASABMAFQAXABkAHQAgACIAJAAmACcAKwAuADIANgA6AD4AQQBCAEQARgBLAE4AUABT
AFMAVQBXAFgAWQBaAFsAXABfAGEAYgBjAGIAYQBgAF8AYABfAF0AXABaAFcAUwBPAEwA
SABCAD4AOwA1ADAAKwApACQAHwAbABUAEgAOAAwABgAEAAEA/v/9//r/+f/3//P/8f/w
/+7/8P/v/+7/7f/r/+v/6v/q/+z/6//q/+n/6f/p/+n/5//p/+n/7P/s/+n/5//m/+b/
6P/o/+f/5//q/+r/6//r/+n/6f/o/+j/6v/s/+z/7P/r/+v/6//r/+n/6f/q/+v/7f/t
/+//7//v/+//7//v/+3/7f/v/+//8f/w//D/8f/x//H/8f/y//D/8P/x//H/8//z//P/
8//y//L/8v/x//H/8f/x//H/8f/x//H/7//x//L/8v/x//H/8P/w/+//7//v/+//7//v
/+//7//v/+7/7v/u/+3/7//v/+//7//t/+z/6v/p/+r/6f/q/+z/7P/s/+z/7P/q/+v/
7P/t/+7/7f/u/+//7//t/+3/7f/u/+7/7v/u//D/8v/y//L/8//z//L/8f/x//H/8f/w
/+//7//u/+z/7P/s/+z/6//r/+n/6//t/+3/6//r/+n/5v/m/+b/5P/k/+X/5f/l/+X/
5v/m/+T/5P/k/+T/5P/k/+T/5P/j/+T/5P/k/+T/5f/j/+L/4f/h/+P/5P/k/+X/5f/l
/+X/5v/n/+n/6f/q/+7/9v/9/woAHAAtADgARgBSAFcAXwB1AI8ApwDAANsA9wACAfQA
zQCJADwA//+7/33/Zv9x/4L/jf+a/6v/vP/I/9L/3v/p/+3/8f/z//X/9f/1//X/8//z
//P/9P/2//X/9f/1//f/9//3//f/9//5//r/+//7//v/+//7//v/+//8//z//P/9//3/
/f/9//7//v/+//////8AAAAA/v////////8AAAEAAQACAAMABAAFAAcABQAGAAcACAAJ
AAoACwAMAA4ADgAQABEAEgATABUAFgAXABcAGAAYAB0AHwAhACMAJQAoACoALAAwADEA
NQA4ADoAPgBCAEYASgBMAE8AUgBTAFYAWABbAF0AXwBhAGIAYwBkAGUAZgBnAGcAZgBl
AGcAZwBnAGcAaABnAGUAZABhAF0AWABTAE8ASgBDAD4AOwA1ADAAKwAnACIAHQAZABMA
EAAMAAoACAAGAAMAAAD///z/+//5//X/8//y//D/8v/x//D/7//v/+//7v/u//D/7//u
/+3/7P/r/+r/5//l/+X/6P/o/+j/5//n/+j/6v/q/+n/6f/n/+b/5v/l/+f/5//m/+b/
6P/q/+r/6v/p/+n/6f/p/+v/6//s/+3/6//r/+3/7f/w//H/8v/z//L/8f/y//H/8//y
//L/8//z//P/8//0//L/8v/z//P/9f/1//X/9f/0//T/9P/z//P/8//z//P/8//z//P/
8f/x//L/8v/x//H/8P/w/+//7//v/+//7//t/+3/7f/t/+z/7P/s/+v/7f/t/+3/7f/s
/+z/6//r/+n/5//n/+j/6v/o/+r/6v/q/+r/6v/q/+r/6f/q/+v/6//r/+v/6//s/+z/
7P/s/+7/7v/u/+7/7//x//D/7//v/+//7//u/+3/6//q/+j/6P/l/+T/4v/h/+L/5f/o
/+n/6f/p/+f/5P/k/+T/4v/i/+P/4//j/+P/4v/i/+D/4P/g/+D/4P/g/+H/4P/e/97/
3v/e/97/3//d/9z/2//b/97/4P/h/+P/4//j/+P/5P/j/+X/5f/k/+L/6P/x//7/EgAl
ADIAPABEAEsATQBZAHEAiQCgAL0A3wD0APoA5QC1AHAALwDr/6f/eP9z/37/i/+W/6P/
tP/C/87/2v/l/+v/7f/r/+z/7f/u/+//8f/x//H/8v/v/+3/7P/r/+7/7//w//H/7//x
//L/8//z//P/8//z//P/8//0//T/9v/3//f/9//1//b/9v/2//j/+f/7//z/+//7//r/
+f/4//n/+f/6//v//P/9//////8AAAEAAgABAAIAAwAEAAQABAAGAAcACgALAA0ADgAP
AA8AEAAQABUAFwAZABsAHQAgACIAJAAmACcAKwAuAC4AMgA2ADoAQABCAEUASABJAEwA
TgBRAFUAVwBZAFoAWwBcAF0AXgBiAGMAYwBjAGEAYQBhAGEAYABfAF0AXABaAFcAUwBP
AEwASABCAD4AOQAzAC4AKQAlACAAGwAXABEADgAKAAgABAACAP///P/7//j/9//1//T/
8//z//L/7//t/+v/6f/r/+v/6v/q/+z/6//q/+n/5//n/+f/5f/n/+f/6v/q/+n/5//m
/+b/5v/m/+X/5f/m/+b/5//n/+X/5f/k/+T/5v/o/+j/6P/n/+f/5//n/+j/6f/r/+3/
6//r/+3/7f/r/+v/6//r/+z/7f/w//H/7//u/+7/7//x//H/8f/y//L/8v/z//P/8f/x
//H/8f/0//T/9P/z//H/8f/x//H/8f/x//H/7//v//D/8P/v/+//7v/u/+3/7//v/+//
7//t/+3/7f/t/+7/7v/u/+3/6//r/+v/6//q/+r/6f/p/+v/6f/p/+r/6P/o/+j/6P/o
/+j/6P/o/+v/6//q/+j/6P/o/+j/6//s/+3/7f/r/+v/6//s/+7/7v/u//D/8P/w//D/
8f/x//D/7//v/+//7//u/+3/6//q/+j/6P/m/+b/5f/l/+X/5//p/+n/5//n/+X/4v/j
/+T/4//k/+P/4//j/+P/4v/i/+D/4P/g/+D/4P/g/+H/4P/e/97/3v/e/97/3//f/97/
3f/d/9//4P/g/+H/4f/h/+H/4v/j/+P/4f/i/+r/8P/5/wQAGAArADQAOgBGAEsATQBf
AHcAiwCiAMMA3wDwAO4A0wCjAGgAJQDd/5//fv9//47/mf+k/7P/wP/M/9b/3P/l/+3/
7//v//H/8f/x//H/7//v/+//8P/w/+//7//v//H/8f/x//H/8f/z//T/9f/3//f/9//3
//X/9f/2//b/9f/1//T/8//0//b/9//4//n/+f/6//r/+v/7//v/+//6//v/+//8//7/
/v/+/////f/+////AAABAAIAAwAEAAQABAAGAAcACQALAA4AEAARABEAEgASABUAFwAZ
ABsAHQAgACIAJAAoACkALQAwADIANgA6AD4AQABCAEUASABLAE4AUABTAFUAVwBZAFoA
XQBeAF8AYABiAGMAYwBjAGMAYwBjAGMAYABfAF0AXABaAFcAUwBPAE4ASgBEAEAAOQAz
AC4AKQAlACAAGwAXABQAEgAPAA4ACAAGAAMAAAD9//r/+f/3//P/8f/w/+7/7v/t/+z/
6//r/+v/6v/q/+v/6//r/+v/6//r/+v/6f/p/+n/7P/s/+v/6f/o/+j/6v/q/+n/6f/o
/+j/6f/p/+v/6//q/+r/6v/s/+z/7P/r/+v/6//r/+z/7f/v//H/8P/v//D/7//x//H/
8f/x/+//7//x//H/8f/w//D/8f/x//H/8f/y//D/8P/x//H/8v/z//T/9f/1//T/8//x
//H/8f/x//H/8//z//P/8f/v//D/8P/v/+//7v/u/+3/7v/v//D/8f/w/+//7v/t/+7/
7v/u/+3/7P/r/+r/6f/q/+r/6f/p/+r/6f/q/+z/6//q/+n/6P/o/+j/6P/o/+f/5//m
/+b/5v/q/+j/6P/o/+j/6f/q/+v/6//t/+3/7f/u//D/8P/w//L/8f/w/+//7//w//D/
8P/x/+//7//u/+3/6//q/+j/6P/m/+b/5f/l/+P/5f/n/+f/5//n/+X/4v/j/+T/4//k
/+T/4//i/+H/5P/k/+L/4v/i/+L/4v/i/+H/4P/e/97/3P/c/9z/3f/d/9z/2//b/9//
4P/g/+H/3//f/9//4P/j/+P/4//k/+b/6v/x//z/DgAfAC4ANgA+AEcASQBTAGsAhQCa
ALUA0wDsAPYA4wC3AHwAPQD5/7X/hv95/4b/k/+e/6n/uP/G/87/2P/h/+v/7//v/+3/
7f/t/+3/7f/t/+3/7v/w/+//7//v/+//7//v/+//7f/v//D/8f/z//P/8//z//H/8f/y
//L/8//1//b/9//2//b/9f/0//X/9f/2//b/+P/5//n/+f/8//3//f/+//z//P/8//3/
+//8//3//v8BAAIAAwAEAAQABAAGAAcABgAHAAkACgAMAA0ADwAQABEAEwAVABcAGwAe
ACAAIgAmACcAKwAuAC4AMgA2ADoAPAA+AEEARABFAEgASgBNAFAAUwBWAFgAVwBYAFkA
WgBcAF0AXQBdAF0AXQBdAF0AXgBdAFsAWgBaAFcAUwBPAEoARgBAADwANwAxACwAJwAl
ACAAGwAXABMAEAAMAAoABgAEAAEA/v/7//j/9//1//P/8f/w/+7/7v/t/+z/6//p/+n/
6P/o/+r/6f/o/+f/5//n/+f/5f/l/+X/6P/o/+n/5//m/+b/5//m/+T/4//k/+T/5f/l
/+f/5//m/+b/5v/o/+j/6P/r/+v/6//r/+r/6f/p/+n/6//r/+3/7f/t/+3/7f/t/+z/
6//s/+v/7v/u/+//8f/v/+//7//w//D/8P/x//H/8f/x//H/8f/y//L/8v/x//H/8f/x
//H/8//z//P/8f/v//D/8P/v/+//7v/u/+3/7f/t/+3/7f/v/+//7//v/+z/7P/s/+v/
6//r/+v/6//s/+z/6//r/+v/6f/p/+r/6v/q/+r/6v/s/+r/6P/q/+b/6P/o/+j/6P/r
/+z/7f/t/+//7//v//D/7//u/+3/7v/w//D/8P/x//H/8P/v/+//8f/x//D/7//t/+z/
6v/q/+j/6P/n/+f/5f/n/+n/6f/r/+v/6f/m/+b/5v/k/+T/4//j/+P/4//k/+T/4v/i
/+T/5P/k/+T/4//i/+D/4P/g/+D/4P/h/9//3v/d/93/4P/i/+P/5f/j/+P/4//k/+X/
5f/l/+b/6P/u//P/AAASACUANgBCAFAAVwBXAGEAeQCTAKoAwwDfAPoA/ADlALEAZgAh
AOP/nf9u/2n/ev+H/5T/of+u/7z/yv/U/93/6f/z//X/8//z//P/8//1//X/9f/2//T/
8//z//P/9f/1//X/9f/1//f/+P/5//v/+//7//v/+f/5//r/+v/4//n/+f/5//v//P/8
//z/+//7//z//P/+/////////wAAAQABAAIAAgACAAIAAwABAAIAAwAEAAUABgAHAAgA
CgAKAAwADQAOAA8AEQASABIAEwAVABYAGQAbAB0AHwAjACYAKAAqACwALQAxADQANAA4
ADwAQABEAEYASQBMAE8AUgBUAFcAWwBdAF8AYABfAGAAYQBiAGQAZQBlAGUAZQBlAGUA
ZQBkAGMAYQBgAGAAXQBZAFUAUQBMAEUAQAA7ADUAMAArACcAIgAdABkAFwAUABAADgAK
AAgABQACAP3/+v/5//f/9f/z//L/8P/y//H/8P/v/+3/7f/s/+z/7P/r/+r/6f/p/+n/
6f/n/+X/5f/o/+j/5//l/+T/5P/m/+b/5f/l/+T/5P/l/+X/5//n/+b/5v/k/+b/5v/m
/+n/6f/p/+n/5//n/+j/6f/q/+v/7v/v/+//7//v/+//7//v//H/8f/x//D/8P/x//P/
8//z//T/9v/2//f/9//0//P/8v/x//T/9P/0//P/9f/1//X/9f/0//P/8v/v//H/8v/y
//H/7//u/+7/7f/v/+//7//v/+//7//v/+//7P/s/+z/6//r/+v/6//r/+r/6v/p/+n/
6//p/+n/6v/o/+j/6P/o/+j/6P/o/+j/6v/q/+r/6v/r/+z/7f/t/+3/7f/t/+7/7P/s
/+z/7v/u/+7/7v/v//H/8P/v/+//8f/x//D/7//q/+j/5f/k/+P/5P/k/+X/4//l/+f/
5//p/+n/5//k/+T/5P/i/+L/4//j/+P/4//i/+L/4P/g/+L/4v/i/+L/4f/g/97/3v/c
/9z/3P/d/93/3P/b/9v/3//g/+D/4f/f/9//3//g/+P/4//l/+b/6P/s//X/AgAYACsA
NgBAAEoATQBRAGMAfwCXAKwAywDpAPoA8ADPAJMAUAARAMv/jf9w/3X/hP+V/6L/rf+6
/8j/1P/c/+P/6f/r/+3/7//v/+//7//v/+//7//w//D/7//v/+//7//v/+//7//v//H/
8v/z//P/8//z//P/8//z//T/9P/2//f/9//3//X/9v/2//b/+f/5//r/+v/6//v/+//7
//v/+//6//r/+//8//3////9//7///8AAAMABAAFAAYABgAGAAgACQAIAAkACwAMABAA
EQATABQAFwAZABsAHQAdACAAIgAkACcAKQAuADIAMgA2ADoAPgBCAEQARwBKAEsATgBQ
AFMAVgBZAFwAXgBfAGAAYQBiAGMAYwBiAGEAYgBjAGQAZQBhAF8AXABaAFoAVwBTAE8A
TABIAEIAPgA5ADMALgApACUAIAAbABcAEQAOAAoACAAGAAQAAQD+//v/+P/3//X/9f/z
//L/8P/u/+3/7P/r/+3/7f/s/+z/7P/r/+r/6f/r/+v/6//p/+j/5//p/+j/5//l/+T/
5P/m/+b/5f/l/+b/5v/n/+f/6f/p/+j/6P/m/+j/6P/o/+v/6//r/+v/6//r/+z/7f/r
/+v/7f/t/+//7//v/+//7//v//H/8f/z//L/8v/z//H/8f/x//L/8P/w//H/8f/z//P/
8//z//L/8v/y//H/8//z//P/8//x//H/8f/v/+3/7v/u/+3/7v/u/+//7//v/+//7//v
/+//7//v/+//7v/u/+7/7f/r/+v/6//r/+r/6v/p/+n/5//l/+X/5v/n/+j/6f/q/+j/
6P/o/+j/5//o/+r/6v/q/+r/6f/q/+v/6//t/+3/7f/u/+7/7v/u//D/8P/w//D/8f/x
//D/7//v//H/8f/w/+//7P/q/+f/5v/k/+T/4//j/+H/4//l/+X/5//n/+X/4v/i/+L/
4P/g/+P/4//j/+P/4v/i/+D/4P/h/+L/4//k/+H/4P/e/97/3P/c/9z/3f/e/97/3v/f
/9//4P/g/+H/4f/h/+H/4v/h/+P/4//k/+b/6v/z/wAAFAAlADIAPABGAEsATQBbAHEA
hwCeAL0A3QDwAPAA2QCtAHIALQDn/6f/gP99/4z/l/+i/6//wP/O/9j/4v/p/+3/7//x
//D/7//u/+3/6//r/+v/7P/t/+3/7v/v//H/8f/x//H/8P/x//H/8f/y//P/9P/1//P/
8//0//T/9P/1//X/9f/3//j/+P/4//n/+f/6//r/+v/7//v/+//6//v/+//8//z//P/8
//3//f/+////AAADAAQABQAGAAYABgAIAAkACAAJAAsADAAQABEAEwAUABYAFwAYABkA
HQAgACIAJAAmACcAKwAuADAANAA4ADwAQgBEAEcASgBMAE4ATwBRAFMAVQBXAFgAWwBc
AF0AXgBeAF8AXwBfAGEAYQBhAGEAXgBdAFsAWgBaAFcAUwBPAE4ASgBEAEAAOQAzAC4A
KQAlACAAGwAXABUAEgAOAAwABgAEAAEA/v/7//j/9//1//X/8//y//D/8P/v/+7/7f/r
/+v/6v/q/+r/6f/o/+f/6f/p/+n/5//n/+f/6v/q/+v/6f/o/+j/6P/o/+f/5//o/+j/
6f/p/+n/6f/o/+j/6P/q/+r/6v/r/+v/6//r/+z/7f/v//H/7//v//H/8f/v/+//7//v
/+//7//x//H/7//u/+7/7//v/+//7//w//L/8v/z//P/8f/x//H/8f/0//T/9P/z//L/
8f/w/+//8f/x//H/7//x//L/8v/x//H/8P/w/+//7f/t/+3/7f/t/+3/7f/t/+z/7P/s
/+v/6//r/+v/6//q/+r/6f/p/+v/6f/p/+r/6v/q/+r/6v/o/+j/6P/o/+X/5//q/+j/
5v/m/+b/5v/o/+r/7P/t/+3/7f/t/+7/7P/s/+z/7v/v//D/8f/z//H/8P/v/+//7//v
/+7/7f/t/+z/6v/q/+f/5v/k/+P/5P/n/+r/6//p/+n/5//k/+L/4v/g/+D/4v/j/+T/
5f/m/+b/5P/k/+L/4v/i/+L/4f/g/97/3v/e/97/3v/f/9//3v/d/93/3//g/+D/4f/j
/+P/4//k/+P/5f/j/+D/5P/q//H/+v8MAB8ALAA2AEIATwBVAF0AbQCHAJ4AtwDTAOwA
9gDtAMMAgAA7APn/tf9+/3H/ev+H/5D/nf+s/7z/yP/W/+P/6//t/+//7f/t/+3/7f/v
/+//7//w//D/7//v/+//8//z//P/8//x//P/9P/1//f/9//3//f/+P/5//v//P/7//v/
+v/5//f/+P/4//j/+//7//z//P/6//v/+//7//7//////wAAAAAAAAAAAQD//wAAAQAC
AAMABAAFAAYABwAIAAsADQAMAA0ADwAQABIAEwAVABYAGwAdAB8AIQAhACQAJgAoACoA
KwAvADIANAA4ADwAQABEAEYASQBMAE8AUgBUAFcAWwBdAF8AYABfAGAAYQBiAGYAZwBn
AGcAZwBnAGcAZwBkAGMAYQBgAF8AXQBaAFcAUgBOAEgARABAADsANwAzAC4AKAAiAB0A
GQAWABIAEAAOAAwACQAGAAIA/v/8//n/+v/5//n/+P/4//f/9v/1//T/8//x//D/8P/v
/+7/7f/r/+v/6//p/+r/6//v//D/7//t/+z/7P/s/+z/6//r/+z/7P/t/+3/7P/r/+n/
6P/p/+z/7f/u/+//7//v/+//7f/t/+7/7//w//H/9P/1//P/8//z//P/8//z//X/9f/2
//b/9//5//n/+f/5//r/+v/6//v/+//5//n/+f/5//r/+v/6//n/+f/5//n/+f/5//n/
+f/3//f/+P/4//f/9//2//b/9f/1//X/9f/1//P/8//z//P/8//0//X/9f/z//P/8//z
//L/8v/x//H/8f/x//D/8P/w//D/8P/z//T/9f/1//X/9f/1//b/9P/0//T/9v/4//j/
+P/5//f/9v/1//X/9f/1//T/8//z//L/8P/w/+3/7P/q/+n/6v/t//D/8f/x//H/7//s
/+r/6v/o/+j/6f/p/+n/6f/q/+r/6P/o/+n/6v/r/+z/6v/o/+X/5P/i/+L/4v/j/+X/
5P/j/+P/5f/m/+b/5//n/+f/5//o/+v/7f/t/+z/7v/y//v/BgAaAC8APABGAFIAXQBf
AGsAhQChALYAzwDtAP4A+gDfAKUAWgAXANf/lf9s/2//gv+R/5j/p/+4/8T/0P/g/+n/
7//z//X/8//z//P/8//x//H/8f/y//P/8//0//X/9//3//f/9//5//v//P/9//z/+//6
//n/+//7//z//P/6//v/+//7//3//v/+//7//f/9//7//v/+/////////wIAAwADAAQA
BgAGAAYABwAEAAQABAAEAAYACAAKAAwACgAKAAwADQAOAA8AEQASABQAFQAXABgAGQAb
AB0AHwAjACYAKAAqACwALQAxADQANgA6AD4AQgBGAEgASwBOAFMAVgBYAFsAXQBfAGEA
YgBiAGIAYgBiAGUAZwBoAGkAaABnAGYAZQBmAGUAYwBiAGAAXQBZAFUAUABMAEYAQgA9
ADcAMgAtACcAIgAdABkAFQASAA4ADAAKAAgABQACAAEA/v/9//v/+f/3//b/9P/y//H/
8P/v/+//7//u/+7/7v/t/+z/6//t/+3/7f/r/+v/6//u/+7/6//p/+j/6P/p/+j/5v/l
/+j/6P/p/+n/6//r/+r/6v/s/+7/7v/u/+3/7f/t/+3/7f/t/+7/7//v/+//8f/x//H/
8f/x//H/8f/x//P/8//1//T/9P/1//X/9f/1//b/9v/2//f/9//1//X/9f/1//b/9v/2
//X/9f/1//X/9f/3//f/9//1//P/9P/0//P/8//y//L/8f/z//P/8//z//L/8f/w/+//
8P/w//D/7//v/+//7//v/+z/7P/r/+v/7f/r/+v/7P/s/+r/6v/q/+v/7P/t/+7/7//w
//H/8f/v/+//7//w//D/8P/w//L/9P/0//T/9f/1//T/8//z//P/8//y//H/7v/s/+n/
6P/o/+j/5//n/+f/6f/r/+v/6f/p/+f/5P/m/+b/5P/k/+X/5f/l/+X/5v/m/+T/5P/m
/+b/5v/m/+X/5P/i/+L/4P/g/+D/4f/h/+D/3//f/+H/4v/i/+P/4//j/+P/5P/j/+P/
4//m/+z/8v/7/wgAGAApADYAPgBIAE8AUwBjAHkAkQCqAMcA4wD2APAA0QCdAF4AHQDX
/5n/ev97/4r/l/+m/7X/wP/M/9j/5P/r/+//7//x//H/8f/x//H/8f/x//H/8v/y//H/
8f/x//P/8//z//P/8f/z//T/9f/3//f/9//3//b/9f/1//T/9f/3//j/+f/3//j/+P/4
//n/+f/6//r//P/9//3//f/8//3//f/+/wAAAAAAAAEAAQACAAMABAAEAAQABAAEAAYA
BgAIAAkACgALAA0ADgARABMAFgAYABkAGwAdAB8AIQAkACYAKAAqACsALwAyADQAOAA8
AEAARABGAEkATABPAFIAVABXAFkAWwBdAF4AXwBgAGEAYgBiAGMAYwBjAGQAZQBmAGcA
ZgBlAGMAYgBfAFsAVgBRAFAATABGAEIAPQA3ADIALQArACYAIQAdABcAFAAQAA4ACAAG
AAMAAAAAAP7//v/9//n/9//2//T/8v/x//D/7//x//H/8P/w/+7/7f/s/+v/7P/t/+7/
7f/t/+3/8P/w/+7/6//p/+j/7P/s/+v/6//s/+z/7f/t/+//7//u/+7/7v/w//D/8P/x
//H/8f/x/+//7//w//H/8v/z//b/9//3//f/9//3//b/9f/2//X/9f/0//T/9f/3//f/
9//4//b/9v/3//f/9//3//f/9//6//r/+v/5//n/+f/5//n/9//3//f/9f/1//b/9v/1
//f/9v/2//X/8//z//P/8//z//P/8//z//L/8v/y//H/8f/x//H/8f/y//L/8f/x//D/
7f/s/+z/7//w//H/8v/y//D/8P/w//D/8P/z//T/9f/1//P/8//z//T/8v/y//L/9P/1
//b/9//5//j/9v/0//P/9f/1//T/8//v/+7/7P/s/+z/7P/r/+v/6//t/+//7//v/+//
7f/q/+r/6v/o/+j/6f/p/+n/6f/q/+r/6P/o/+n/6v/r/+z/6P/m/+P/4v/j/+T/5f/n
/+X/5P/j/+P/4//k/+T/5f/n/+f/5//o/+n/6//r/+z/7v/y//n/AgAOAB8ALgA6AEIA
SQBRAFsAbQCDAJQAqwDHAOYA9gDxANUAogBlACEA3f+i/4P/iP+Z/6b/sf/A/87/2P/i
/+3/8//1//f/+f/5//n/+f/4//f/9v/2//j/9//3//f/9//3//f/9//3//n/+v/7//v/
+//7//v//f/9//7//v/+/////////wEAAgACAAIAAgABAAEAAAABAAMABAAFAAQABQAF
AAYABAAEAAQABQAGAAgACgAMAAsADAANAA4ADAAMAA4ADwASABMAFQAWABgAGQAbABwA
HwAhACMAJQAnACoALAAuADAAMQA1ADgAOgA+AEIARgBJAEoATABOAFMAVgBYAFsAWwBd
AF8AYABkAGYAaABqAGoAawBrAGsAawBrAGsAawBrAGsAagBqAGYAYwBfAFsAWQBWAFEA
TgBJAEMAPgA5ADMALgApACUAIgAgAB0AHAAWABQAEQAOAAkABgAFAAMAAgABAAEAAAD9
//v/+f/3//j/+f/5//r/+v/5//j/9//5//n/+f/3//f/9//6//r/+f/3//b/9v/6//r/
+f/5//n/+P/4//f/9//3//b/9v/5//z//f/+//z/+//6//n/+//7//z//f/9//3/////
//3//f/9//3//f/9//////////7//v///////////wAA///+//7//f///////////wIA
AgACAAEAAQABAAEAAQABAAEAAQD//wEAAgACAAEAAQAAAAAA//8BAAEAAQABAP//////
////AAAAAAAA///9//3//f/9//r/+v/5//n//f/+//7//v/+//7///8AAAEAAQABAAEA
AQACAAQABAAEAAYABAAEAAQABQADAAIAAQABAAQABQAFAAUAAQAAAP7//v/8//z/+//7
//3///8BAAEA//////3/+v/6//r/+P/4//n/+f/5//n/+P/4//b/9v/3//j/+f/6//j/
9v/z//L/9P/0//T/9f/3//b/9f/1//f/+P/4//n/+f/5//n/+v/5//X/9//6//7/BgAP
ABoALgBDAE4AVABkAHEAcQB9AJkAtQDMAOMA/wAUAQ4B7wCzAGYAJQDl/6P/fv+B/5D/
nf+o/7f/xv/U/+T/9P/9/wUACwALAAkACQAJAAkACwALAAsADAAKAAkACQAJAAsACwAL
AAsADQAPABAAEQARABEAEQARABIAEwAVABYAFQAVABQAEwATABQAFAAUABcAFwAYABgA
GgAbABsAGwAcAB0AHQAeAB0AHAAbABsAHAAeACAAIgAjACQAJQAmACgAKAAqACsAKgAr
AC0ALgAuAC8AMQAyADcAOQA7AD0AQQBEAEYASABMAE0AUQBUAFQAWABcAGAAZABmAGkA
bABvAHIAdAB3AHkAewB9AH4AgQCCAIMAhACEAIUAhQCFAIMAgwCDAIMAggCBAH8AfgB+
AHsAdwBzAG8AagBjAF4AWgBVAFEATQBHAEIAPQA5ADUAMgAuACwAJgAkACEAHgAdABoA
GQAXAA==
         </WaveFormData>
      </LeadData>
      <LeadData>
         <LeadByteCountTotal>10000</LeadByteCountTotal>
         <LeadTimeOffset>0</LeadTimeOffset>
         <LeadSampleCountTotal>5000</LeadSampleCountTotal>
         <LeadAmplitudeUnitsPerBit>4.88</LeadAmplitudeUnitsPerBit>
         <LeadAmplitudeUnits>��V</LeadAmplitudeUnits>
         <LeadHighLimit>2147483647</LeadHighLimit>
         <LeadLowLimit>268435456</LeadLowLimit>
         <LeadID>V5</LeadID>
         <LeadOffsetFirstSample>0</LeadOffsetFirstSample>
         <FirstSampleBaseline>0</FirstSampleBaseline>
         <LeadSampleSize>2</LeadSampleSize>
         <LeadOff>FALSE</LeadOff>
         <BaselineSway>FALSE</BaselineSway>
         <ExcessiveACNoise>FALSE</ExcessiveACNoise>
         <MuscleNoise>FALSE</MuscleNoise>
         <LeadDataCRC32>4263796255</LeadDataCRC32>
         <WaveFormData>
+v/6//f/9v/2//b/9f/1//X/9v/2//b/+P/4//b/9v/1//X/9f/1//X/8v/x//H/7v/t
/+z/7P/v/+//7//v//H/8v/y//L/8P/u//D/8f/z//X/9f/0//L/9P/2//v/AQAGAAkA
DwAaACsAOQBKAGcAjAC1AOIACgErAUQBRgE0ARkB7wC8AIQAWQA9ACwAHwALAP3/+f/8
//z/AAAFAAYABAAAAAAA/v/9//v/+f/5//n/+f/3//b/9f/1//X/9v/2//T/9v/3//n/
+v/4//j/+P/4//b/9//3//f/+f/5//r/+v/4//n/+v/6//z//P/8//z/+//8//z//P/+
//7//v////3//f/9//7//v/+//7/AAABAAEAAQACAAAAAQABAAMABQAGAAcACgAIAAkA
CgALAAoACwAOAA8AEgAVABUAGAAaABsAHAAeACMAJQApACsAKwAuAC8AMgA0ADYAOAA6
ADsAPAA8ADwAPwBAAEEAQgBEAEcASABJAEgARwBGAEUARgBGAEUARQBCAEEAPgA7ADkA
NQAyAC4ALAApACUAIgAfABwAGgAZABMAEAAOAAoABwAFAAQAAQAAAP7//P/6//b/9f/z
//P/9P/0//P/9P/0//P/8//y//T/9P/z//P/8//z//L/7v/w//D/8//0//H/8P/t/+v/
7f/t/+3/7f/u//D/8v/z//H/8f/w//D/8P/x//D/7//x//H/8f/x//H/8v/y//H/8f/x
//L/8v/z//L/8v/z//P/8v/x//D/8v/y//L/8v/0//T/9P/0//L/8v/y//L/9P/1//X/
9f/2//X/8f/w//H/8f/x//H/8f/x//D/8P/u//D/8P/u/+z/7P/s/+v/6//r/+z/7P/s
/+z/7f/u/+v/6//r/+v/7f/s/+z/6//o/+j/6P/o/+j/6P/n/+f/5//n/+r/6v/o/+r/
6v/q/+r/6P/q/+r/6v/o/+n/6v/q/+r/6v/q/+v/6//s/+z/7P/v/+//7//v/+3/7f/t
/+z/6//q/+v/6//q/+n/6f/p/+f/6f/p/+n/6P/o/+X/5P/k/+T/4//j/+P/5P/k/+T/
5P/k/+L/4v/h/+H/4f/h/+H/3v/d/93/3P/b/9r/2v/b/9v/2//b/9v/3P/c/9z/3P/a
/9z/3f/d/93/3f/e/+L/4v/i/+X/5//q//H/+/8MAB0AMQBOAHEAmgDHAPYAHgE1AT4B
MAEKAdkArQB4AEAAHQANAAAA7//h/9//4//i/+L/6P/t/+z/7P/s/+7/7P/r/+n/5f/l
/+X/5f/l/+T/4//j/+P/5P/k/+L/5P/l/+f/6P/m/+b/5v/m/+T/5f/l/+X/5//n/+j/
6P/o/+n/6v/q/+r/6v/q/+r/6f/q/+r/6v/s/+z/7P/t/+//7//v//D/7v/u/+7/8P/x
//H/8f/y//T/9f/1//f/9//4//n//P/7//v/+//7////AQAFAAcABgAJAAkADAAPABEA
EwAWABcAGQAdAB8AIQAkACUAKAAoACoALAAuADAAMgAzADQANQA2ADcAOAA3ADkAOQA5
ADsAOwA7ADsAOgA6ADkAOQA3ADUAMQAtACkAJQAiAB4AHAAZABUAEgAMAAgABQADAP//
/P/6//b/8//x//D/7f/t/+z/6//q/+j/5//l/+X/5f/k/+L/4v/i/+H/4f/g/+L/4v/h
/+H/4P/h/+H/3v/d/9z/3v/e/+D/4P/e/93/3//f/9//3//e/97/3v/d/9//3//e/97/
4f/j/+P/4//j/+P/4//j/+L/5P/l/+X/5f/l/+b/5v/o/+j/6f/r/+r/6v/q/+r/7P/s
/+z/7P/u/+7/7v/u/+7/7v/u/+7/7v/v/+//7//v/+//7P/s/+3/7f/t/+3/7f/t/+z/
7P/q/+z/7P/q/+z/7P/s/+v/6f/p/+r/6v/p/+j/6P/o/+n/6f/p/+n/6f/o/+j/5//m
/+b/5v/m/+T/5P/j/+P/5f/j/+T/5v/k/+b/5v/m/+b/5v/o/+j/6P/m/+f/6P/o/+j/
6P/o/+n/6f/q/+r/6v/t/+3/7f/t/+3/7f/t/+z/6v/o/+j/5//k/+P/4//j/+X/5//n
/+f/6P/o/+X/5P/k/+T/4//j/+P/5P/k/+T/5v/m/+T/5P/j/+P/4//j/+P/4P/f/9//
3P/b/9r/2v/b/9v/2//b/9//4P/g/+D/4P/e/+D/4f/h/+H/4//i/+D/4v/m/+n/7f/0
//n///8KABkAKQA+AF0AggCtANwACAEpATwBPgEoAQEB0wCiAG4AQwAnABYABwD3/+v/
6f/s/+7/8P/1//j/9v/y//T/8v/x/+//7//v/+//7//u/+z/6v/p/+r/7P/t/+z/6v/r
/+3/7v/u/+7/7v/u/+7/7//v/+//8f/x//L/8v/x//H/8f/w//H/8v/z//T/9P/0//P/
8v/y//L/8v/z//T/9f/2//j/+P/4//j/+v/5//n/+f/6//r/+//7//3///8AAAEABAAD
AAMAAwADAAYABwAKAAsADAAPAA8AEgAUABUAFgAYABkAGwAfACEAJAAoACoALgAvADAA
MQAyADYAOAA5ADoAOwA8AD0APgBBAEMAQwBDAEMAQwBDAEMAQgBCAEEAQQBAAD8APAA5
ADcAMwAwACwAKAAlACEAHgAaABYAEwARAA0ACgAIAAQAAQD///7/+//6//j/9v/0//P/
8//y//P/8v/w/+3/7P/t/+3/7v/u//D/8P/v/+//7//v/+7/6v/s/+z/7//w/+7/7v/s
/+v/6//r/+v/6//t/+7/7//v/+7/7f/r/+r/7f/v/+//7//t/+3/7f/t/+7/8P/x//H/
8f/x//L/8v/z//L/8v/z//X/9v/3//j/9//2//X/9P/2//b/9v/2//j/+P/4//j/9//3
//b/9f/5//n/9v/2//f/9//3//f/9f/1//T/9P/0//b/9v/0//T/9P/0//P/8//z//T/
9P/z//L/8v/y//P/8//z//P/8f/w//D/7//u/+7/7v/u/+7/7v/t/+3/7f/t/+7/7v/u
/+7/7v/u//L/8P/u/+z/7P/s/+z/7f/w//H/8v/w//H/8v/y//T/9P/0//X/9f/2//b/
9v/1//X/9f/1//X/9f/1//T/9P/y//L/8f/w/+//7//v/+//8f/x//H/8P/w/+3/7P/t
/+7/7v/v/+7/7v/t/+z/7v/u/+z/7P/t/+3/7f/t/+n/5v/l/+X/5v/l/+T/5P/l/+X/
5f/l/+f/6P/o/+j/6v/o/+r/6//r/+n/5//o/+7/8P/y//P/9//+/wMACQAYACkANwBQ
AHMAlgDBAO4AFgExAUABOgEiAQEB1QCcAGwARQAtACAAEQD///f/9//4//b/+P/7//7/
/P/6//r/+P/3//X/9f/1//X/9f/z//L/8f/x//H/8v/y//D/8P/x//P/9P/2//b/9v/2
//T/9f/1//X/8//z//T/9P/2//f/+P/4//r/+v/6//r/+f/6//r/+v/6//r/+v/7//3/
/f/9//7//P/8//z//v////////8AAAIAAwADAAUABwAIAAkADAALAAsACwALAAwADQAQ
ABEAEgAVABUAGAAcAB0AHgAgACEAIwAnACkAKwAuAC8AMgA0ADYAOAA6ADoAPAA9AD4A
QQBCAEMARABFAEcARwBHAEcARwBHAEcARgBGAEUARQBEAEMAQAA9ADsANwA0ADAALgAr
ACcAJAAeABoAFwAVABQAEgARAA4ACQAHAAYAAwAAAP7//P/6//r/+f/3//f/+f/4//b/
9v/0//P/8//y//X/9v/2//f/9//3//b/8v/0//T/9//4//b/9v/0//P/9P/1//b/9//2
//b/9v/1//f/9//2//b/9f/3//f/9//3//f/9//3//j/+v/7//v/+f/5//r/+v/7//r/
+v/7//7//v/+//7//P/8//z//P/8//z//P/8//z//P/8//z//v////////8AAP//+//6
//v/+//7//v//f/9//z//P/6//z//P/6//j/+P/4//f/+P/5//v//P/5//j/+P/4//n/
+f/5//n/9//2//b/9f/2//b/9v/2//j/+P/3//f/9f/1//b/9v/0//T/9P/0//L/8v/0
//L/8v/2//b/9v/2//b/9v/4//j/+P/6//v//P/8//z//P/8//3//P/8//v/+v/9//3/
/f/9//3//f/9//z/+v/4//j/9//2//X/9f/1//P/9f/1//X/+P/4//X/9P/2//b/9f/1
//T/9P/z//L/8//0//P/9P/z//P/8//z//P/8P/v/+//6//p/+f/5v/p/+n/6f/p/+v/
7P/s/+z/7P/q/+z/7f/v/+//7f/u/+7/8P/y//X/9//8/wEABQASACMAMwBGAGUAigCx
ANwABAEpAUIBQgEuAQ0B5QCyAHwAUwA1ACYAGQAHAPv/+f/6//j/9v/7//7/AAD+//3/
+v/4//X/9f/1//X/9f/1//T/8//z//H/8v/y//D/8P/x//P/9P/2//b/9v/2//X/9f/0
//P/9P/1//f/+P/3//f/9//2//b/9v/2//b/+f/6//r/+v/6//r/+v/7//v/+//7//z/
+v/6//r//P/9//3//f/+/wAAAQABAAMAAgACAAIABAAEAAUABgAHAAgACQAMAA0ADgAR
ABEAFAAWABcAGAAaAB0AHwAjACUAJQAoACkALAAsAC4AMAAyADcAOgA8AD4APQA+AD8A
QAA/AEEAQQBBAEEAQQBBAEEAQgBCAEEAQQBCAEEAPgA7ADcAMwAwACwAKAAlACEAHgAc
ABgAFQATAA8ADAAKAAYAAgABAAEA///8//r/+P/2//b/9f/z//P/8//y//D/8P/u/+3/
7f/s/+7/7v/t/+3/7v/v/+//7P/q/+r/7f/u/+7/7v/s/+v/6//r/+v/6//p/+r/6//r
/+3/7f/s/+z/7f/v/+//7//v/+//7//v/+3/7v/u/+3/7//v//D/8P/x//D/8P/x//H/
8P/v/+7/7//w//H/8v/0//T/9P/0//L/8v/y//L/9P/1//X/9f/1//X/8v/y//P/8//z
//P/8//z//L/8v/x//L/8f/u/+7/7v/u/+3/7f/t/+7/7v/v/+7/7v/u/+v/6//r/+v/
7f/s/+z/6//q/+r/6v/q/+r/6v/p/+n/5//n/+j/6P/q/+j/6P/m/+L/5P/k/+T/5P/m
/+j/6P/o/+r/6//s/+z/6v/q/+r/6//r/+z/7P/s/+v/6//r/+v/6//r/+v/6v/q/+j/
6P/n/+b/5f/l/+X/5f/n/+f/5//o/+j/5f/k/+T/5P/j/+P/4f/i/+L/4v/i/+L/4P/g
/+P/4//j/+P/4f/e/93/3f/e/93/3P/c/9z/2//a/9n/3f/e/97/3v/e/9z/3v/f/+H/
3//f/+D/4P/i/+L/5f/p/+7/9f/9/woAGQAlADgAWQCCAK0A2AACAScBPAE8ASIB9wDJ
AJoAYgAxABkACgD9/+3/4f/d/+D/4v/k/+f/7v/y//L/8P/u/+3/6//p/+n/6f/p/+f/
5v/l/+X/5f/m/+b/5P/k/+X/5//o/+r/6v/q/+r/6P/p/+n/6f/p/+n/6v/q/+z/7f/u
/+7/7P/s/+z/7P/t/+7/7v/u/+7/7v/u/+//7//v/+//8P/u/+7/7v/w//H/8f/x//L/
9P/1//X/9//3//j/+f/8//z//f/+////AAABAAQABQAIAAsACwAOAA4ADwAQABIAFQAX
ABsAHQAfACIAIwAmACgAKgAsAC4AMgA0ADUANgA1ADYANwA4ADkAOwA7ADsAOwA7ADsA
OwA6ADoAOQA5ADgANwA0ADEALQApACYAIgAcABkAFQASAA4ACgAHAAUAAgAAAP///P/5
//f/9v/z//D/7v/s/+r/6P/n/+X/5f/n/+b/5P/k/+L/4f/h/+D/4P/g/9//3//e/9//
3//c/9r/2v/d/97/4P/g/97/3f/d/93/3f/d/9v/3P/d/93/3v/f/9//4P/g/+H/4P/f
/+D/4f/i/+P/4//k/+T/4//k/+X/5//o/+n/6P/o/+n/6P/o/+j/6P/o/+j/6P/o/+n/
6v/r/+z/7v/u/+7/7v/t/+3/7P/r/+//7//s/+z/7f/t/+3/7f/s/+v/6f/o/+j/6v/q
/+j/6P/o/+j/5//p/+n/6v/q/+n/6P/o/+j/5f/l/+X/5f/n/+b/5v/l/+T/5P/k/+T/
5v/m/+X/5f/j/+P/5P/k/+T/4v/k/+T/5P/k/+T/5P/k/+b/5v/m/+b/5//o/+j/6P/o
/+j/6f/p/+r/6v/q/+3/7f/t/+3/7f/t/+3/7P/p/+b/5f/j/+T/4//j/+P/4//l/+X/
5f/o/+j/5f/k/+T/5P/j/+P/4f/i/+L/4v/k/+T/4v/i/+H/4f/h/+H/3//c/9v/2//a
/9n/2P/Y/9n/2f/Z/9n/3f/e/97/3v/c/9r/3P/d/9//3f/f/+L/4v/k/+T/5f/r//D/
9/8BABAAHwAxAEoAbwCYAMMA7gAWATMBPgEwARIB6QC9AIgAVAAvABsADAABAPH/6f/p
/+r/7P/u/+//8v/w//D/8v/w/+//7f/r/+v/6//r/+v/6v/p/+n/5//o/+j/5v/o/+n/
6//s/+z/7P/s/+z/7P/t/+3/7f/t/+3/7v/u/+7/7//w//D/8v/y//L/8v/z//T/9P/0
//L/8v/y//P/9f/1//X/9v/0//T/9P/2//n/+f/5//r/+v/7//v//f/7//z//f8AAAIA
AwAEAAUABgAHAAoACwAMAA8ADwASABYAFwAYABoAGwAdACEAIwAlACgAKQAsAC4AMAAy
ADQAOAA6ADsAPAA9AD4APwBAAD8AQQBBAEEAQgBDAEQARQBBAEAAPgA9AD4APQA6ADcA
NQAxAC4AKgAmACMAHwAcABgAFAARAA8ACwAIAAYAAgAAAP/////9//z/+v/4//b/9v/1
//P/8//x//D/7v/u/+//7//w//D/8P/w/+//7//u/+//7//s/+r/6v/t/+7/7P/s/+r/
6f/r/+v/6//r/+3/7v/v/+//8f/x//D/8P/w//H/8P/v//H/8f/x//H/8P/y//P/8//x
//H/8v/y//L/8v/z//X/9v/2//b/9v/3//j/+f/6//j/+P/4//j/+P/4//j/+P/4//n/
+f/5//n/+f/2//b/9v/3//j/+f/3//f/9v/2//X/9v/1//L/8//0//X/9f/1//X/9v/2
//f/9v/2//b/8//z//P/8//z//L/8v/x//D/8P/w//D/7v/u/+3/7f/u/+//8f/y//H/
8P/v/+7/7v/u/+//8P/x//L/8P/y//L/8v/y//P/9P/0//T/9P/0//X/8//0//T/9P/3
//f/9//3//f/9//3//b/8v/w//D/7//u/+3/7f/t/+3/7//v/+//8P/w/+3/7P/u/+7/
7f/t/+3/7v/u/+7/7P/s/+r/6v/t/+3/7f/t/+v/6P/n/+f/5P/j/+L/4v/k/+X/5v/n
/+j/6P/n/+b/6P/m/+j/6f/n/+n/6//q/+r/7P/u/+//9f/6/wEACQAWACUANQBKAGcA
jAC3AOQADgEtATwBOgEoAQUB1wCkAHAARwAvACIAEwABAPX/9//6//r/+v/7//z//P/6
//j/9v/1//P/8f/x//H/8f/z//L/8f/x//H/8v/y//D/7v/v//H/8v/0//T/9P/0//T/
9f/1//X/8//z//T/9P/2//f/+P/4//j/+P/4//j/+f/6//r/+v/6//r/+v/7//v/+//7
//z/+v/6//r//P////////8AAAAAAQABAAMAAQACAAMABgAIAAkACgALAAoACwAOAA8A
EAATABMAFgAYABkAGgAcAB8AIQAlACcAKQAsAC0AMAAwADIANAA2ADYAOAA5ADoAPQA+
AD8AQAA/AEEAQQBBAEMAQwBDAEMAQABAAD8APwBAAD8APAA5ADkANQAyAC4AKgAnACMA
IAAcABgAFQATABAADgANAAoABQADAAIA//8AAP7//P/6//j/9//1//X/9f/0//L/8v/y
//H/8f/w//D/8P/v/+//8v/z//P/8P/w//D/8//0//L/8v/w/+//7//v/+//7//v//D/
8f/x//H/8f/w//D/8f/z//P/8//1//X/9f/1//b/+P/5//n/9//3//j/+P/3//b/9v/3
//r/+v/6//r/+P/4//j/+P/4//j/+P/4//n/+v/7//z/+v/7//v/+//7//v/+P/4//f/
9//3//f/9//3//b/9v/4//r/+v/4//b/9v/2//X/9f/1//b/9v/1//T/9P/0//P/8//z
//P/8//y//L/8f/w//D/8P/w//D/8P/v/+//7//v//D/8P/u/+7/7v/u/+r/7P/u/+7/
7P/s/+z/7P/u//D/8P/w//D/8f/y//L/8f/w/+//7//w//L/8//0//P/8//z//P/8f/x
//H/8P/v/+7/7//v/+3/6//q/+n/6v/t/+7/7//u/+7/6//q/+j/6P/n/+f/6f/q/+r/
6v/q/+r/6P/o/+f/5//n/+f/5//k/+P/4//i/+H/4P/g/+D/3//e/93/4f/i/+L/4v/i
/+D/4v/j/+P/4//h/+D/4v/k/+b/6f/v//L/9f/7/wYAFwApADgAUwB4AKMAzAD2ABkB
MgE8ASwBBwHZAKoAdABFACcAGAAJAPf/5//l/+j/6v/s//P/9v/0//L/8v/w/+//7f/t
/+3/7f/t/+v/6v/p/+n/6f/q/+r/6P/o/+n/6//s/+7/7v/u/+7/8P/x//H/8f/v/+//
8P/w/+//7//v/+7/8P/w//D/8P/x//L/8v/y//L/8v/y//P/8f/x//H/8v/0//T/9P/2
//f/9//3//j/+v/7//v//f/7//z//f8AAAAAAQACAAMABgAHAAoACwAMAA8ADwASABMA
EwATABQAFwAZAB0AHwAhACQAJQAoACwALgAwADIAMgA0ADUANgA3ADgAOQA6AD0APwA/
AD8APwA/AD8APwA+AD4APQA9AD4APQA6ADcANAAvACsAJgAkACEAHQAaABQAEAANAAsA
BgAEAAMAAAD9//v/+v/3//X/8v/v/+z/7f/t/+z/7f/v/+7/7P/s/+v/6f/o/+b/5v/m
/+X/5f/l/+X/5P/g/+H/4v/m/+j/6P/o/+b/5f/j/+P/4//j/+P/5P/l/+X/4//j/+L/
4v/l/+f/5//n/+X/5f/l/+X/5f/m/+b/5f/o/+n/6//s/+v/6v/q/+v/6v/q/+r/6v/r
/+z/7f/u/+7/7v/u/+7/7v/u/+7/7v/u/+//7//v/+//7//s/+z/7f/t/+3/7f/t/+3/
7P/s/+r/7P/s/+r/6v/q/+r/6f/p/+n/6v/q/+f/5v/m/+b/5v/n/+j/6f/n/+b/5v/l
/+T/5P/k/+T/5P/k/+L/4v/i/+L/4v/j/+b/5//o/+b/5//o/+j/5v/m/+b/5//p/+r/
6v/q/+n/6f/p/+n/6f/p/+n/6P/o/+b/5v/l/+P/4f/g/9//4P/j/+T/5f/m/+b/4//i
/+L/4v/h/+H/4f/i/+L/4v/k/+T/4v/i/+X/5f/l/+X/4v/e/9z/2//a/9n/2P/Y/9n/
2f/Z/9n/2//c/9z/3P/c/9r/3P/d/9//4f/h/+D/3v/g/+L/5f/p//D/9f/9/wwAHQAr
AEAAZQCQALkA5gAMASsBOAE2ARgB6wC9AI4AWgAvABcADAD//+v/4f/j/+T/5v/s//H/
8v/0//L/8f/u/+z/6f/n/+f/5//n/+j/6P/o/+n/6f/q/+r/6P/q/+v/7f/u/+z/7P/s
/+z/6v/r/+v/6//t/+3/7v/u/+7/7//w//D/8P/w//D/8P/v//D/8P/w//H/8v/z//X/
9//3//f/+P/3//b/9f/2//j/+f/6//z//P/9//3//////wAAAQAEAAQABQAGAAcABgAH
AAoACwAOABEAEQAUABYAFwAYABoAHQAfACMAJQApACwALQAwADQANgA4ADoAOgA8AD0A
PgA9AD4APwBAAEIARQBGAEcARQBFAEUARQBEAEQAQwBDAEAAPwA8ADkAOQA1ADIALgAo
ACUAIQAeABgAFAARAA8ACgAIAAcABAAAAP/////9//z/+v/4//b/9v/1//P/8//1//T/
8v/y//L/8f/x//D/7v/u/+3/7f/s/+3/7f/q/+z/7P/v//D/7v/u/+z/6//p/+n/6f/p
/+v/7P/t/+3/7v/v/+//8P/v//H/8f/x//P/8//z//P/8//0//T/8//z//P/9P/0//T/
9P/1//f/9v/2//b/9v/4//j/+P/4//r/+v/6//r//P/8//z//P/6//v/+//7//v/+//4
//j/+f/5//n/+f/7//v/+v/6//n/+v/5//b/+P/4//j/9//5//n/+v/6//j/9v/1//T/
9f/1//X/9f/3//b/9v/1//L/8v/y//L/8v/y//H/8f/x//H/8P/y//T/9P/0//T/9P/2
//b/9v/0//X/9v/2//j/+P/4//n/+//8//z//P/9//3//f/9//v/+//7//r/+P/2//b/
9f/2//X/9f/1//P/9f/1//X/9v/2//P/8v/y//L/8f/x//H/8v/y//L/9P/0//L/8v/z
//P/8//z//H/7v/t/+3/6v/p/+j/6P/r/+v/6//r/+v/7P/s/+z/7P/q/+z/7f/r/+v/
7f/u//D/9P/2//f/+/8CAAcADQAcADEAQQBYAHcAoADNAPgAHAE5AUgBQAEmAQEB0wCg
AGwARQAvACAAEQADAP///f/8//7/AgAFAAQAAgACAAAA/v/9//v/+f/5//n/+f/5//j/
9//3//f/+P/4//b/9v/3//n/+v/8//z//P/8//v/+//6//n/+v/7//3//v/8//3//v/+
//7//v/+//7/AQACAAIAAgACAAIAAgADAAMAAwADAAQABAAEAAQABgAFAAUABQAGAAYA
BwAHAAkACwAMAA0AEAASABMAFAAVABYAFwAaABsAGgAdAB0AIAAiACMAJAAmACkAKwAv
ADEAMwA2ADcAOgA8AD4AQABCAEQARgBHAEgASQBKAEsATABNAE8ATwBPAFAAUQBSAFMA
UABQAE8ATwBMAEsASABFAEQAQQA/ADwANgAzAC8ALAApACYAJAAjAB4AHAAbABgAEQAP
AA4ACwANAAwACwAKAAYABQADAAMAAwACAAAAAAACAAEAAQAAAAAAAAD/////AAABAAEA
/v8AAAAAAwAEAAEAAAD9//v//P/9//7//////wAAAQABAAEAAQAAAAAAAQADAAMAAwAD
AAMAAwADAAMABAAEAAMABAAFAAcACAAIAAgACQALAAsACgAJAAgACAAIAAgACAAJAAoA
CwAMAAoACgAKAAoACAAJAAkACQANAA0ACgAKAAkACQAJAAkABwAHAAYABgAEAAYABgAE
AAUABgAHAAcABgAFAAUABAAEAAQABQAGAAMAAwADAAMABQAEAAQAAwAEAAQABAAEAAMA
AgAAAP//AAABAAMABAAEAAIAAgACAAIAAgAEAAYABgAGAAYABwAIAAgABgAGAAYABwAJ
AAoACgAKAAoACQAIAAcACAAJAAoACgAGAAQABAADAAQAAwADAAMAAwAFAAUABQAGAAYA
AwACAAIAAgABAAEAAwAEAAQABAAEAAQAAgACAAUABQAFAAUAAQD+//3//f/8//v/+v/6
//v/+//7//v/+//8//z//P/9//z///8BAAEAAQABAAIABAAGAAYACQALAAwAEwAZACAA
LwA/AFAAawCMAK8A1gAEASsBSAFWAVABNwEPAeAArAB7AFkARAA3ACkAGwAVABQAEgAS
ABUAFgAUABIAEgAQAA8ADQALAAsACwALAAkACAAHAAcABwAIAAgABgAGAAcACQAKAAgA
CAAIAAgACQALAAwADQANAA0ADgAOAA4ADwAQABAADwAOAA0ADAAPABAAEAAQABAAEAAQ
ABEADwAPAA8AEAARABIAEwAWABUAFQAVABYAFQAVABQAFQAXABgAGQAcABwAHQAeAB8A
IgAjACYAJwAmACkAKQAsAC4ALwAwADIANQA3ADsAPQA9AEAAQQBEAEYASABKAEwATABO
AE8AUABSAFQAVgBYAFcAWQBZAFkAWQBZAFkAWQBZAFoAWgBbAFgAVwBUAFEAUABNAEsA
SABEAEEAPQA6ADUAMAAsACkAKQAoACgAJgAhAB8AHgAbABkAFgATABAAEAARABEAEwAQ
AA4ACwAKAAsACwAMAAwACgAKAAkACQAKAAsACwAIAAoACgANAA4ADAAMAAoACQALAAsA
CwALAAkACgALAAsACwALAAoACgAMAA8AEAARAA4ADQAMAAsADgAQABEAEQARABEAEgAS
ABEAEAAQABEAEgASABIAEgAQABAAEAAQABIAEgASABIAEAAQABAAEAARABMAFAAVABUA
FQASABIAEQARABEAEQASABMAEwAUABIAFAAUABIAEAAQABAADwARABEAEgASABEAEAAQ
ABAADwAPAA8ADwAPAA4ADgANAAoACgAKAAoAEAASABAAEAAQABAADgAQABAAEAASABMA
FAAUABQAFAAUABUAEwAUABQAFAATABMAEwATABQAFQAWABYAFAASABIAEQAQAA8ADwAP
ABEAEwATABMAEwASAA4ADAAOAA4ADQANAA0ADgAOAA4ADAAMAAoACgALAAsACwALAAcA
BAADAAMAAwADAAMABAAFAAUABQAFAAUABgAGAAYACAAGAAgACQAFAAMABwAKAAwAEAAU
ABUAGQAgACEAJQA0AEUAVQBqAI0AuADjABABOgFZAWgBZAFEARUB5wC4AIIAVwA/ADIA
IwATAAkACQAMABAAFgAdAB4AIAAeAB0AGgAYABUAFAAVABYAFwAVABQAEwATABUAFgAW
ABQAFgAXABkAGgAZABgAFwAWABcAGQAaABsAGQAZABoAGgAaABsAHAAcABwAHAAcABwA
HwAgACAAIAAiACIAIgAjACEAIQAhACIAJAAkACQAJgAnACcAJwAoACoAKwArAC0AKwAs
AC0AMAAwADEAMgAzADYANwA6ADsAPgBBAEEARABGAEcASABKAE0ATwBTAFUAVwBaAFsA
XgBgAGIAZABmAGoAbABtAG4AbQBuAG8AcABxAHMAcwBzAHUAdQB1AHUAcgByAHEAcQBw
AG8AbABpAGUAYQBeAFoAVwBVAFIAUABLAEYAQgA/ADwAOgA5ADYAMQAvAC4AKwAqACoA
KAAmAA==
         </WaveFormData>
      </LeadData>
      <LeadData>
         <LeadByteCountTotal>10000</LeadByteCountTotal>
         <LeadTimeOffset>0</LeadTimeOffset>
         <LeadSampleCountTotal>5000</LeadSampleCountTotal>
         <LeadAmplitudeUnitsPerBit>4.88</LeadAmplitudeUnitsPerBit>
         <LeadAmplitudeUnits>��V</LeadAmplitudeUnits>
         <LeadHighLimit>2147483647</LeadHighLimit>
         <LeadLowLimit>268435456</LeadLowLimit>
         <LeadID>V6</LeadID>
         <LeadOffsetFirstSample>0</LeadOffsetFirstSample>
         <FirstSampleBaseline>0</FirstSampleBaseline>
         <LeadSampleSize>2</LeadSampleSize>
         <LeadOff>FALSE</LeadOff>
         <BaselineSway>FALSE</BaselineSway>
         <ExcessiveACNoise>FALSE</ExcessiveACNoise>
         <MuscleNoise>FALSE</MuscleNoise>
         <LeadDataCRC32>9613090</LeadDataCRC32>
         <WaveFormData>
8//z//L/8P/w//D/7v/u//D/8f/x/+//8f/x//H/8f/x//H/8P/w/+//7v/r/+r/5//m
/+b/5v/o/+n/6f/p/+n/6f/q/+r/5//n/+f/5//p/+n/6f/o/+j/6P/o/+r/7P/s/+v/
8f/8/wsAGgApAEIAYgCHAK4A0ADyAA4BHAEYARAB/ADdALoAnACBAGoAUgA3ACAAFAAO
AAkABgAGAAUAAQD9//z/+//6//j/9f/z//L/8f/y//H/8P/w/+7/7//v/+3/7v/w//L/
8//0//T/9P/0//L/8v/y//P/9f/1//X/9f/1//b/9v/2//f/9//4//j/9//3//b/9f/3
//f/9//3//j/+P/4//n/+//7//z//P/8//v/+v/6//z//P/8//7/AAABAAIAAwADAAQA
BAAEAAUABQAFAAUACQAJAAoADAAOAA4AEAASABMAFQAXABoAGQAaABoAGgAeAB8AIQAj
ACMAIwAjACIAIwAlACYAKQArACsAKwAsACoAKgAqACoALAArACsAKwAoACcAJQAlACIA
IQAeAB0AGwAaABcAFQATABEAEAAQAAwACQAIAAYABQAEAAIAAAD///3//P/8//n/9//1
//P/9v/2//f/+P/2//X/9f/1//X/9f/0//P/8f/x//D/8P/x//L/9P/1//P/8v/w/+//
8f/x/+//7//w//T/9f/2//T/9P/0//P/8//1//X/9f/z//P/8//y//H/8f/y//P/9f/2
//n/+f/5//n/+P/4//b/9v/3//f/9f/1//X/9f/4//n/+f/5//f/9//5//f/+f/5//n/
+f/5//n/+P/4//r/+P/4//n/9//3//f/9//5//j/+P/3//X/9P/0//P/8//0//X/9v/5
//n/+P/4//j/9//2//X/9f/2//b/9//1//P/8v/x//H/8f/x//H/8P/y//P/9P/0//T/
9P/0//T/8v/z//P/8//1//X/9v/2//P/8//1//b/+P/4//j/+P/6//v/+//7//n/+v/6
//j/+f/4//f/9//5//f/9//3//b/9v/1//T/9f/1//T/8v/0//T/8v/y//L/8//z//H/
8f/x//H/8f/z//P/8v/y//H/8P/t/+z/6f/o/+j/6P/q/+v/6//r/+v/6//s/+z/6f/p
/+n/6f/t/+3/6//s/+7/7v/s/+r/5v/k/+n/9f8EABMAJgA9AFoAfgCpANAA9AAOASAB
JAEYAQIB7ADLAKYAhgBrAFQAPAAjABYAEgAKAAMAAgACAP//+//7//v/+//7//r/9//1
//T/8//0//P/8v/y//L/8//z//H/8//0//X/9f/0//T/9P/0//T/9P/0//X/9f/1//X/
9f/3//j/+P/4//n/+f/6//r/+f/5//j/9//4//n/+v/7//7//v/+/////f/9//7//v/9
//3//f/+////AAABAAQAAgADAAQABQACAAIAAQAAAAQABwAKAA0ADQANAA4AEAARABIA
FQAYABcAGQAbAB4AHgAgACEAIgAkACUAJwApACgAKQAqACoALAAtAC0ALwAvAC8ALwAw
ADAAMAAwADAALgAtAC0ALQAsACsAKQApACUAIwAfAB0AGgAaABgAFwASAA8ADQAMAAgA
BQAEAAIAAQAAAP7//P/9//v/+v/6//j/9//2//X/8//y//L/8v/y//H/8f/x//P/8//y
//H/8f/x//D/8P/v/+7/7v/t//D/8P/v/+//7//v/+3/7f/r/+7/7v/u//D/8P/w/+//
7//x//H/8f/x//H/8f/w//H/8f/y//P/8f/y//X/9f/3//f/9v/2//T/9P/1//X/9//3
//f/9//4//n/+f/5//f/9//5//f/+f/5//n/+f/5//n/+P/4//j/9v/2//f/9//3//f/
9//1//T/9P/z//T/9P/1//X/8//y//H/8P/x//H/8P/w//P/8//z//P/8P/w/+//7//w
/+//7//v/+3/7f/t/+3/7P/q/+v/7v/u/+7/7v/u/+7/8P/x//H/8f/v/+//8P/w/+//
7//x//L/8v/y//L/8v/0//X/9f/1//P/9P/0//L/8//y//H/8f/w/+3/7P/r/+z/7v/v
//D/7//v/+7/7P/u/+7/7P/s/+z/7f/t/+v/7f/t/+3/7f/t/+3/7P/s/+n/6P/l/+T/
4f/g/+D/4P/g/+H/4f/h/+X/5f/m/+b/5f/l/+X/5f/l/+f/5//m/+T/5P/m/+b/5P/k
/+f/7f/4/wUAEgAlAD4AXgCFALIA1gD2ABABHgEYAQgB8gDXALYAlAB3AF4ARgAtABYA
DgAKAAMAAAAAAAEA+//3//b/9f/0//L/8P/v/+//7//s/+v/6v/q/+v/7f/u/+3/7P/s
/+z/6//s/+z/7P/s/+z/7P/s/+3/7//v/+//7//t/+7/7v/u//D/8f/z//T/8//z//L/
8f/x//H/8f/x//T/9P/0//X/9f/1//b/9v/1//X/9f/2//b/9v/2//j/+v/7//z//f/7
//z//P/8//7///8AAAEABQAFAAYACAAGAAYACAAKAAkACwANABAAEQAUABYAGAAZABkA
GgAbAB4AHwAgACAAIAAhACEAIwAnACcAJwAoACYAJgAmACYAJAAjACMAIwAkACMAIQAh
AB4AHQAaABkAFQAUABEADwAOAAsACQAIAAQAAQAAAP7//f/8//r/+P/3//X/9P/0//T/
8//y//H/8P/u/+3/7P/t/+3/7v/v/+//7//u/+3/6//r/+r/6v/r/+z/7v/v/+3/7P/q
/+n/6v/r/+r/6//r/+7/7v/u/+z/7P/s/+v/7f/v/+//7//t/+3/7f/s/+3/7f/u/+//
7f/u//H/8f/x//H/8P/w//P/9P/2//f/9v/1//T/8//0//X/9f/1//X/9f/3//X/8//z
//P/8//1//X/9P/0//T/8v/y//P/8f/x//H/8f/z//L/8v/x//D/8P/x//H/8P/w//D/
8P/x//H/8P/w//H/8f/x//H/8P/w/+//7//u/+3/7f/t/+3/7f/t/+3/7P/s/+3/7v/s
/+z/7P/s//H/8f/w/+//7v/t/+z/7f/v//D/8f/x//H/8v/y//H/8f/z//T/8v/y//L/
8v/y//P/8//z//P/9P/0//L/8//y//H/8f/x/+//7//v//H/8v/y//L/8v/x/+//7P/v
//D/7//w/+//7//u/+v/6//r/+v/6//r/+v/6v/q/+n/6P/l/+T/4//i/+L/4v/i/+P/
4//j/+X/5f/m/+b/5//n/+f/5//n/+X/4//k/+j/6v/o/+b/5v/q/+v/7//+/w0AHgAz
AFAAcACVAL4A3gD8ABABFgEQAQYB7gDNAK4AjgBxAFwARAArABoAEgAMAAUAAAAAAAEA
/f/5//j/9//2//T/9P/z//P/8//w/+//7v/u/+7/7//v/+3/7f/u/+//7//w//D/8P/w
/+7/7v/u/+//7//v/+//7//w//L/8//0//P/8//0//T/8v/z//P/8//1//X/9f/1//b/
9v/2//f/9f/1//b/9v/5//n/+f/6//r/+v/6//z//v///wAAAQAAAAAA///+/wAAAQAC
AAMABQAFAAYACAAKAAoADAAOAA0ADwARABQAFgAYABkAGgAaABsAHQAfAB4AHwAgACAA
IgAjACMAJQAnACcAJwAoACgAKAAoACgAKAAnACcAJwAmACUAIwAjACIAIQAeAB0AFwAW
ABMAEQAOAAsACQAIAAcABQAFAAQAAQAAAP7//P/5//f/9v/2//b/9f/0//P/9f/0//T/
9P/y//H/8f/x//P/8//y//H/8//z//L/8v/y//L/8//z//L/8v/x//H/8v/z//L/8//y
//T/8//y//T/9P/0//P/8//1//X/9f/z//P/8//y//L/8//1//f/9P/0//b/9f/3//f/
9v/2//b/9v/3//f/9f/1//X/9f/4//n/+f/5//f/9//5//f/+P/5//r/+//6//n/9//2
//b/9P/0//X/9//3//f/9//5//j/+P/3//X/9P/0//P/8//0//X/9v/2//X/8//y//P/
8//z//P/8v/y//H/8f/y//H/8f/x//P/8//z//P/8P/w//H/8v/y//L/8v/y//D/7//x
/+7/7v/y//D/8P/w//D/8v/z//P/8//1//X/9v/2//f/9//5//r/+f/4//f/9v/4//n/
+f/5//n/+v/6//j/9f/0//P/8//1//P/8//z//H/8v/y//L/9f/1//T/8v/0//T/8v/y
//D/8f/x/+//8v/z//T/9f/z//P/8v/y//H/8P/t/+z/6v/o/+f/5v/o/+n/6f/p/+v/
6//s/+z/6f/p/+n/6f/t/+3/7f/s/+z/7P/s/+z/6v/o/+n/7//6/wkAGAApAEQAZACJ
AK4A0gD0AA4BGgEWAQwB9gDbALoAnAB/AGYAUAA3ACAAFgAQAAkABAACAAMAAwABAP3/
+//5//b/8v/x//H/8f/y//H/8P/w//D/8f/x/+//7//w//H/8f/0//T/9P/0//P/8v/x
//H/8//z//P/8//x//L/8v/y//P/8//0//T/9P/1//X/9f/3//f/9//3//j/+P/4//n/
9//3//j/+P/5//n/+f/6//z//P/8//7//f/9//3//f///wAAAAAAAAIAAwAEAAUABQAF
AAYACAAKAAoADAAOABEAEwAVABgAFgAYABkAGgAbABsAHAAdAB8AIQAjACQAIgAjACMA
JQAnACcAJwAoACoAKgAqACoAKAAnACcAJwAnACcAJgAnACIAIQAeAB0AGQAYABUAEwAR
AA8ADgAOAAsABwAFAAIAAwACAAAA/v/7//n/+P/4//j/9//2//X/9f/0//T/9P/z//H/
8P/v//L/8//z//P/8f/x//D/8P/y//L/8//z//T/9P/z//P/8f/x/+//7//v//L/8v/y
//T/9P/0//P/8f/z//P/8//1//X/9f/0//H/8f/y//P/8//0//f/9//3//f/9v/2//b/
9v/3//f/9//3//f/9//4//n/+f/5//f/9//5//f/+v/7//z//f/8//v/+f/4//r/+P/4
//n/+f/5//n/+f/3//b/9v/1//T/9P/1//X/9P/0//T/9P/1//X/9P/0//P/8//z//P/
8//0//T/9f/0//P/8//z//P/8//z//P/8P/w//H/8v/0//T/9P/0//D/8P/w//D/8P/w
//H/8f/x//L/8//1//b/9f/1//f/+P/4//j/+P/4//b/9//3//f/9f/2//b/9P/2//b/
9v/3//f/9f/1//X/8//0//T/9P/1//X/9P/y//T/9P/y//L/8v/z//P/8f/x//H/8f/x
//P/8//y//L/7//u/+v/6v/r/+r/6v/q/+n/6f/o/+f/6f/p/+r/6v/p/+n/6f/p/+v/
6//p/+r/6v/q/+j/6P/m/+b/6f/v//z/CwAYACsARgBoAI8AtgDcAP4AGAEkAR4BDgH6
AN0AugCWAHkAYgBKADEAGgAOAAgAAwD+//7/AQADAAEA/P/7//r/+P/2//X/9f/1//T/
8//y//L/8P/x//H/7//v//D/8f/x//L/8v/y//L/8v/y//L/8//x//H/8f/x//L/9P/1
//b/9v/1//X/9P/2//f/9//3//f/9//3//f/+v/6//r/+//4//f/9//2//j/+f/6//z/
+v/6//r//P/8//3//v///wEAAgACAAIABAAFAAYABwAJAAkACgAMAAwADAAOABAAEQAT
ABUAGAAWABgAGQAaAB4AHwAhACMAJgAnACgAKAAoACkAKQArAC0ALQAtAC4ALAAsACwA
LAAsACsAKwArACoAKQAnACcAJAAjACAAHwAaABgAFAARAA8ADQAMAAwACgAHAAYABAAD
AAIAAAD+//v/+f/4//j/9v/1//T/8//1//T/9P/0//T/8//z//P/8f/x//D/7//v/+//
7v/u/+z/7P/t/+3/8P/w/+//7//t/+3/6//r/+n/7P/s/+z/7f/u/+//7//t/+//7//v
//H/8f/x//D/7//v//D/8f/x//L/9f/1//X/9f/0//T/9P/0//X/9f/1//X/9f/1//j/
+f/5//n/+f/5//v/+f/3//f/9//3//j/+f/5//r/+v/4//j/+f/4//f/9v/1//f/9v/2
//X/8v/y//P/8//y//L/8v/y//P/8//y//L/8P/v/+7/7f/u/+7/7f/t/+7/7f/t/+3/
7f/t/+3/7f/s/+z/7f/u/+7/7P/q/+r/7P/s/+z/7P/q/+v/6//r/+v/6//s/+z/7f/t
/+//8P/u/+7/7v/u//D/8f/x//H/8f/y//L/8P/s/+r/6P/n/+j/5//o/+n/6f/q/+r/
6v/t/+3/7P/q/+z/7P/q/+r/6P/p/+n/5//p/+n/6f/p/+n/6f/o/+j/5f/k/+H/4P/f
/97/3v/e/97/3//f/9//4f/h/+L/4v/f/9//3//f/+H/3//j/+b/5v/k/+D/3v/c/97/
4//t//r/CQAYAC8AUAB0AJkAwADkAAIBFgEYAQ4B/ADmAMUAogCCAGcAUAA6ACEAEAAI
AAQA/f/6//r/+f/1//X/8v/x//D/7v/s/+v/6//r/+r/6f/o/+j/6P/p/+n/5//p/+r/
6//r/+r/6v/q/+r/6v/q/+r/6//t/+3/7f/t/+v/7P/s/+z/7//v//D/8P/w//H/8f/x
//H/8f/x//H/8v/y//L/8//z//P/9P/0//X/9f/1//b/9v/2//b/+P/2//f/+P/5//v/
/P/8//z//v///wAAAQADAAMABAAGAAcACAALAA4ADgAPABAAEgAUABYAFwAYABoAGwAd
AB8AIgAjACQAJAAkACUAJQAnACcAJwAnACgAKgAqACoAKgApACcAJgAlACYAJQAjACMA
HgAdABoAGQAVABQAEQAPAAwACQAHAAYAAgD///7//P/9//z/+v/4//n/9//2//b/9P/z
//L/8f/v/+7/7v/u/+//7//w//H/8f/x//D/7//v/+//7v/u/+3/7P/s/+v/7P/s/+v/
6//t/+3/6//r/+3/8P/w//D/8v/y//L/8f/w//H/8P/v//H/8f/x//D/7//v//D/8f/v
//D/8//z//X/9f/0//T/9P/0//X/9f/3//f/9//3//f/9//2//X/9f/1//f/9f/3//f/
9//3//X/9f/0//T/9v/0//T/9f/1//X/9f/1//T/8v/x/+//7//w//L/8//y//L/8v/y
//P/8//y//L/8f/x//H/8f/w//D/7//v//D/7//v/+//7f/t/+3/7f/t/+7/8P/y/+//
7v/t/+z/6//s/+7/7v/u/+7/7v/v/+//7//x//H/8v/y//H/8f/z//T/8v/y//L/8v/0
//X/9f/1//X/9v/2//T/8f/w/+//7//v/+3/7f/t/+v/7P/s/+z/7//v/+7/7P/u/+7/
7P/s/+7/7//v/+3/7f/t/+3/7f/v/+//7v/u/+v/6v/n/+b/4//i/+L/4v/j/+X/5v/n
/+f/5//o/+j/6f/p/+n/6f/n/+n/6//q/+j/6P/m/+T/5P/m/+v/8/8AAA0AGgAtAEgA
aACNALQA2gD6AA4BGAEWAQgB8ADPAK4AkABzAF4ARgArABgAEgAQAAkABAACAAEA///7
//b/9f/0//L/8P/v/+//7//w/+//7v/u/+7/7//v/+3/7f/u/+//7//w//D/8P/w//D/
8P/w//H/8f/x//H/8f/x//L/8v/y//H/8f/y//L/8v/z//P/8//z//P/8//z//b/9v/2
//f/9f/1//b/9v/5//n/+f/6//r/+v/6//z/+v/7//z//f/+/wAAAQACAAIAAwAEAAUA
BQAFAAYACAAIAAgACgAMAA0ADwARABQAFgAYABkAGgAaABsAHQAfAB4AHwAgACAAIgAj
ACMAJQAlACUAJQAmACgAKAAoACgAJgAlACUAJQAkACMAIQAhAB8AHwAdAB0AGQAYABUA
EwAOAAsACQAIAAgABQAEAAIA///+//z/+v/7//n/+P/4//j/9//2//X/8//y//L/8v/y
//H/8f/x//H/8f/w/+//8f/x//D/8P/y//L/8//z//L/8v/x//H/8//z//H/8f/x//T/
9P/0//L/8v/y//H/8//1//X/9f/1//X/9f/0//T/9f/3//n/+P/4//r/+f/4//f/9f/0
//X/9v/4//n/9//3//f/9//2//f/9//3//n/+f/7//n/+f/5//n/+f/5//n/+P/4//b/
9P/0//X/9f/1//X/9f/2//b/9//3//T/9P/1//X/9v/2//b/9v/1//X/9P/0//X/9f/1
//X/9P/0//P/8//y//H/8f/x//H/8f/x//H/8P/w//H/8v/w//D/8P/w/+v/7f/w//L/
8P/w//D/8P/x//P/9P/1//X/9f/2//b/9P/z//T/9P/1//b/9//4//b/9//3//f/9v/2
//X/8v/0//T/9P/1//P/8f/x//H/8//0//T/9P/z//P/8v/w//L/8v/w//D/8v/z//P/
8f/x//H/8f/x/+//7//u/+7/7f/s/+n/6P/n/+b/5v/m/+T/5f/l/+X/6f/p/+r/6v/r
/+v/6//r/+n/6f/p/+b/6P/q/+r/6v/s/+r/6f/r//b/BQAWACUAPABcAIEAqADMAOoA
BgEaARwBDgH4AN0AvACcAH8AaABQADUAHAAQAAwABwAEAAYABQABAP///P/7//r/+P/2
//X/9f/1//L/8f/w//D/8P/x//H/7//t/+7/7//v//L/8v/y//L/8//0//X/9//2//X/
9P/z//H/8v/y//L/9f/1//b/9v/2//f/9//3//X/9f/1//X/9v/2//b/9//4//n/+//8
//v/+//7//z//P/8//z//v/+////AAABAAEAAgACAAIABgAHAAgACQANAA0ADgAQAA8A
DgAPABAAEwAVABcAGgAYABoAGwAcAB8AIQAkACcAJgAnACgAKAAoACkAKQArAC0ALQAt
AC4ALgAuAC4ALgAuAC0ALQAtAC0ALQAsAC0AKQAnACMAIQAfAB4AGwAZABUAEQAOAAwA
CgAHAAYABAAFAAQAAgAAAP3/+//6//r/+v/5//j/9//5//j/+P/4//b/9f/1//X/9f/1
//T/8//y//H/7//u/+//8P/y//P/9f/2//b/9//2//X/8v/x/+//8v/y//L/8P/w//D/
7//x//P/8//z//P/8//z//L/8f/x//L/8//0//b/+v/7//r/+f/3//b/9v/2//f/9//5
//n/+f/5//r/+//7//v/+//7//3/+//9//3//f/9//z/+//5//j/+f/4//n/+//7//v/
+//7//n/+P/4//f/9v/2//f/9//2//b/9v/2//X/9f/0//T/9//3//f/9//0//T/8//z
//L/8f/x//H/8//z//L/8v/y//L/8v/0//X/9f/1//f/9//4//j/9v/1//b/9v/4//j/
+P/4//b/9//3//f/+f/6//r/+P/3//b/9f/1//T/8f/w/+//8P/y//P/9P/1//X/9P/y
//T/9P/y//L/8v/z//P/8f/z//P/8//z//P/8//y//L/7//u/+v/6v/o/+b/5f/k/+b/
5//n/+f/6f/p/+r/6v/r/+v/6//r/+3/7f/t/+z/6v/q/+r/6P/o/+j/6//x//7/DwAe
ADEAUAB0AJsAwgDkAAIBFgEiARoBCgHyANcAsgCOAHEAXABGACkAFAAOAAgAAwAEAAYA
AwABAP//+v/5//j/9v/y//H/8f/x//H/8f/x//L/8P/x//H/7//w//L/9P/1//X/9P/z
//L/8v/y//L/8//z//P/8//z//P/9P/0//T/9f/1//b/9v/0//X/9f/1//b/9//4//n/
+v/6//r/+//6//n/+f/4//r/+//8//7//v/+//7/AAAAAAEAAgADAAEAAgACAAIAAgAD
AAQABQAJAAkACgAMAAwADAAOABAAEQATABUAGAAaABwAHQAeACIAIwAlACcAJgAnACgA
KAAmACcAJwApACwALQAuADAALwAuAC0ALAAsACsAKwArACwAKwApACkAJgAlACIAIQAb
ABoAFwAVABAADQALAAoACAAFAAQAAgADAAIAAAD+//v/+f/4//j/+P/3//b/9f/1//T/
9P/0//T/8//z//P/8f/x//D/7//x//H/8P/w//D/8P/x//H/8v/y//H/8f/v/+//7f/t
/+//8v/y//L/8v/y//L/8f/x//P/8//z//P/8//z//L/8f/x//L/8//z//T/9//3//f/
9//2//b/9v/2//f/9//3//f/9//3//j/+f/5//n/+f/5//v/+f/3//f/9//3//n/+f/4
//j/+P/2//b/9//5//n/+f/5//f/9v/2//X/9P/0//X/9f/2//b/9v/2//b/9f/z//L/
8//z//P/8//0//T/8//z//D/7//v/+//8f/x//H/8f/y//D/8f/w//H/8v/z//T/9P/1
//X/9f/z//P/9P/0//H/8f/z//T/9f/2//f/+P/4//n/+f/5//f/+P/4//b/9f/0//P/
8//1//P/8//z//H/8v/y//L/8//z//L/8P/y//L/8P/w//D/8f/x/+//8f/x//H/8f/z
//P/8v/y/+//7v/r/+r/5//m/+b/5v/o/+n/6f/p/+n/6f/q/+r/6//r/+v/6//n/+n/
6f/o/+r/7P/s/+r/5v/o/+3/8/8CABUAJAA3AFIAdACbAMIA5AACARYBHAEYAQgB8ADP
AKwAigBvAFgAQAArABwAEgAMAAcABgAGAAUAAQD9//r/+f/4//b/9P/z//P/8//y//H/
8P/w/+7/7//v/+3/7//w//H/8f/y//L/8v/y//D/8P/w//H/8//z//P/8//z//T/9P/0
//X/9f/2//b/+P/5//n/+f/3//f/9//3//b/9v/2//f/+f/5//r/+v/5//n/+f/6//r/
+v/6//z//P/9//7///8AAAIAAwAEAAQABQAGAAcACQAJAAoADAAMAAwADgAQAA8AEQAT
ABYAFgAYABkAGgAcAB0AHwAhACIAIwAkACQAJgAnACcAKQApACkAKQAqACoAKgAqACoA
LAArACsAKwAoACcAJQAlACQAIwAgAB8AGwAaABcAFQAUABEADwAOAAoABwAGAAQAAQAA
AP7//P/+//3//f/+//3/+//5//f/9//2//b/9v/4//f/9//3//X/9f/0//P/9P/1//X/
9v/2//b/9//3//f/9v/0//P/9f/1//P/8//z//b/9v/2//b/9v/2//X/9f/3//f/9//3
//f/9//2//X/9f/2//f/9//4//v/+//9//3//P/8//v/+v/6//n/+f/5//n/+f/8//3/
/f/9//v/+//9//v/+//7//v/+//9//3//P/8//7//P/8//3//P/7//r/+f/5//j/+P/3
//j/+P/5//n/9v/2//b/9v/3//f/9v/2//X/9f/1//X/9v/2//X/9f/2//X/9f/1//L/
8f/w/+//8f/y//T/9v/2//T/8v/y//L/8v/z//X/9v/3//f/9//4//j/9//3//n/+v/6
//r/+v/6//n/+f/4//f/+P/6//v/+v/4//b/9P/z//X/8//z//P/9f/2//b/9v/1//X/
9P/y//T/9P/y//L/9P/1//X/8//3//f/9//3//n/+f/4//j/9P/y/+7/7P/r/+r/6v/q
/+r/6//r/+v/7f/t/+7/7v/v/+//7//v/+//7//v//L/9P/0//L/8P/w/+7/7//z//z/
CQAWACcAPgBcAHsAoADEAOgABgEcASIBHAEKAe8AzACsAI8AdgBgAEsANgAoAB4AFwAQ
AA4ADQAHAAUAAgABAAAA/v/8//v/+//7//n/9//1//T/9f/3//j/9//1//b/9//3//f/
9v/1//T/9v/4//r//f/8//v/+v/5//n/+v/6//r/+f/5//r/+v/7//3//v//////////
///////+//3//f/+////AQACAAEAAQABAAIAAQAAAP//AAAAAAEAAgADAAUABgAGAAYA
CAAJAAoACwANAA0ADgAQABIAEgAUABYAFwAZABsAHgAcAB4AHwAgACAAIQAjACUAJgAn
ACgAKAAqACsAKwAtAC0ALQAtAC4AMAAwADAAMAAyADEAMQAxAC4ALQArACsAKQApACcA
JwAlACQAIQAfABkAFQASABAAEQAPAA8ADgALAAoACAAGAAMAAQAAAAAAAwADAAMAAwAC
AAAA///+/wAA/////////P/7//n/9//4//n/+f/6//r/+v/7//v//v/+//3//f/9//3/
+//7//r//P/7//r/+v/6//r/+f/6//3//v////7//f/8//r/+v/7//3////9//7/AQAB
AP/////+//7///8AAAIAAwACAAEAAAD//wIAAwADAAMAAgABAAIA//8BAAEAAQABAAEA
AQAAAAAA///8//v/+//9////AQADAAMAAgACAAEA///+//7//f/9//7///8AAP/////+
//7//f/9//3//f/+//7//f/9//v/+f/4//f///8CAAIAAgACAAIAAQABAAAA//8BAAEA
AgACAAEAAQADAAQAAgACAAIAAgACAAMAAwADAAUABgAGAAQABQAEAAMAAwADAAEAAQAB
AAEAAgACAAIAAgABAP///P8AAAAA/v/+/wAAAQABAP///////////////////v/+//v/
+v/3//b/9//2//b/9v/2//f/9//3//f/9//4//j/9//3//f/9//1//P/9//6//z//v/8
//r/+v/6//n/+/8GABcAKAA7AFoAfgCnANIA+gAYAS4BOAEsARYBAAHjAMAAoACDAGoA
UgA3ACIAGgAWABEAEgAUABUAEwAPAAoACQAIAAYABQAFAAYABwAFAAMAAQAAAAEAAwAE
AAMAAwAEAAUABQAFAAQAAwACAAMABAAFAAcABwAHAAcABwAJAAoACgAKAAkACQAKAAoA
DAANAA0ADQANAA0ADQANAA0ADAALAAsADgAPABEAEgARABEAEQASABMAFAAVABgAFwAX
ABcAFwAZABoAGgAaABwAHQAeAB8AIwAjACQAJgAmACYAKAAqACkAKwAtADAAMQA0ADYA
OAA4ADkAOwA9AEAAQQBCAEIAQABBAEEAQwBHAEcARwBIAEgASABIAEgARgBFAEUARQBG
AEUAQwBDAD8APQA5ADcANAA0ADIAMQAtACkAJgAkACQAIQAgAB4AGwAaABgAFgAVABUA
EgAQAA==
         </WaveFormData>
      </LeadData>
   </Waveform>
</RestingECG>
