# Supplementary material for: Detection of Left Atrial Enlargement Using a Convolutional Neural Network-Enabled Electrocardiogram
Source: Front Cardiovasc Med. 2020 Dec 17;7:609976. doi: 10.3389/fcvm.2020.609976 (PMC7773668; doi:10.3389/fcvm.2020.609976)
Supplement: Supplementary file 1 [file Data_Sheet_1.ZIP › hyp/1802033419_3039_0000000L.XML]

<?xml version="1.0" encoding="Windows-1252"?>
<!DOCTYPE RestingECG SYSTEM "restecg.dtd">
<RestingECG>
   <PatientDemographics>
      <PatientID>1802033419</PatientID>
      <PatientAge>66</PatientAge>
      <AgeUnits>Years</AgeUnits>
      <Gender>Female</Gender>
      <PatientLastName>lijieshuang</PatientLastName>
   </PatientDemographics>
   <TestDemographics>
      <DataType>Resting</DataType>
      <Site>1</Site>
      <AcquisitionDevice>MAC55</AcquisitionDevice>
      <Status>Unconfirmed</Status>
      <Priority>Normal</Priority>
      <AcquisitionTime>08:58:59</AcquisitionTime>
      <AcquisitionDate>10-13-2016</AcquisitionDate>
      <CartNumber>1</CartNumber>
      <AcquisitionSoftwareVersion>009C</AcquisitionSoftwareVersion>
      <XMLSourceVersion>MAC5000 v1.0</XMLSourceVersion>
   </TestDemographics>
   <RestingECGMeasurements>
      <VentricularRate>93</VentricularRate>
      <AtrialRate>93</AtrialRate>
      <PRInterval>150</PRInterval>
      <QRSDuration>72</QRSDuration>
      <QTInterval>378</QTInterval>
      <QTCorrected>469</QTCorrected>
      <PAxis>54</PAxis>
      <RAxis>-12</RAxis>
      <TAxis>20</TAxis>
      <QRSCount>16</QRSCount>
      <QOnset>215</QOnset>
      <QOffset>251</QOffset>
      <POnset>140</POnset>
      <POffset>188</POffset>
      <TOffset>404</TOffset>
      <ECGSampleBase>500</ECGSampleBase>
      <ECGSampleExponent>0</ECGSampleExponent>
   </RestingECGMeasurements>
   <Diagnosis>
      <Modality>Resting</Modality>
         <StatementCount>4</StatementCount>
         <LabelText>12SL ��ϳ���</LabelText>
      <DiagnosisStatement>
         <StmtFlag>ENDSLINE</StmtFlag>
         <StmtText>�������</StmtText>
      </DiagnosisStatement>
      <DiagnosisStatement>
         <StmtText>�±��ļ�����</StmtText>
      </DiagnosisStatement>
      <DiagnosisStatement>
         <StmtFlag>ENDSLINE</StmtFlag>
         <StmtText>�����䲻ȷ��</StmtText>
      </DiagnosisStatement>
      <DiagnosisStatement>
         <StmtFlag>ENDSLINE</StmtFlag>
         <StmtText>�쳣 ECG</StmtText>
      </DiagnosisStatement>
   </Diagnosis>
   <Waveform>
      <WaveformType>Rhythm</WaveformType>
      <WaveformStartTime>0</WaveformStartTime>
      <NumberofLeads>8</NumberofLeads>
      <SampleType>CONTINUOUS_SAMPLES</SampleType>
      <SampleBase>500</SampleBase>
      <SampleExponent>0</SampleExponent>
      <HighPassFilter>16</HighPassFilter>
      <LowPassFilter>150</LowPassFilter>
      <ACFilter>NONE</ACFilter>
      <LeadData>
         <LeadByteCountTotal>10000</LeadByteCountTotal>
         <LeadTimeOffset>0</LeadTimeOffset>
         <LeadSampleCountTotal>5000</LeadSampleCountTotal>
         <LeadAmplitudeUnitsPerBit>4.88</LeadAmplitudeUnitsPerBit>
         <LeadAmplitudeUnits>��V</LeadAmplitudeUnits>
         <LeadHighLimit>2147483647</LeadHighLimit>
         <LeadLowLimit>268435456</LeadLowLimit>
         <LeadID>I</LeadID>
         <LeadOffsetFirstSample>0</LeadOffsetFirstSample>
         <FirstSampleBaseline>0</FirstSampleBaseline>
         <LeadSampleSize>2</LeadSampleSize>
         <LeadOff>FALSE</LeadOff>
         <BaselineSway>FALSE</BaselineSway>
         <ExcessiveACNoise>FALSE</ExcessiveACNoise>
         <MuscleNoise>FALSE</MuscleNoise>
         <LeadDataCRC32>3581282281</LeadDataCRC32>
         <WaveFormData>
/v/+/wAAAgAEAAUACAAIAAYAAwACAAMABQAHAAcACAANAA0ADwAPAA0ACgAMAA4AEAAT
ABYAFgATABIAEgASABQAEwARABEAEgANAAoACAAHAAUAAAD//wAAAAABAAAA/f/8//r/
9//5//z//P/8//v//P/7//n/9P/x//L/9f/7//3/+/////7/+f/0//X/8v/4//j/8v/u
//L/9//3//n///8MABwAIgA0AFMAawB6AHsAbwBjAFsAQwAjABUAGQAQAP3/9f/3//f/
9v/6/wIACAADAAMA///3//f/9v/1//j/+v/5//n/+f/2//b/+f/2//H/9P/2//v/+v/2
//r/+//1//P/9P/2//n//v/9//v/+//8//7////+//3//P/7//z//v/8//r/9v/2//n/
+/8AAAIAAwACAP////8CAP////8BAAMAAwAGAAYABgAGAAUABAADAAQABQAGAAoACwAK
AAoACgAGAAYACQAIAAYABwAMAA8AEQAOAA0ADQAMAA8AEwATABMAEAAQABAADgAPAA0A
DgATABsAGQAVABUAFAATABIAEQASABcAEgARABIAEwASABMAFAAWABcAFwAYABUAFQAU
ABAADQALAAYABwAJAAoADQAJAAYAAwAAAP//AQAEAP7//v8BAAAABQADAAEA/f/7////
AgADAAMAAgD///3/+//7//z//f/9////AQADAAQAAgACAAIABAADAAUAAgD+//3//f/9
//3//P/+////AAABAAIABAAFAAAA/v/9//3//v///wEABQAAAP///v/+//7//v/+//7/
AAABAAEAAQAAAAAAAAAAAO7/AgACAAIAAgACAAEA///9//z//v8CAAYACgAJAAoACAAF
AAEAAQADAAMABwAJAAwAEQANAA0ACwAJAAsAEAAVABoAGgAaABcAEwAUABQAFAAUABUA
FQAXABkAEgANAAkACAAJAAUABQAFAAAA/v/6//f/+P/4//f/+f/8//z//P/8//3//P/6
//X/9P/3//z////9//f/9//1//X/8//3//r//P/+//z/+v/4//H/8f/1//v/CgAaACwA
SABVAE8AYACFAI8AdQBbAE8AOwAdAAkAAAD7//f/9f/v//D//P8EAAIA+//3//n//f/7
//r/+f/8//r/+f/5//n/9f/0//b/8v/y//b/+f////v/9P/1//P/8P/x//X/+v/6//7/
/P/5//f/9v/2//X/+P/7//7/AQACAAQAAgAAAPr/9v/1//P/9//6//z//P/5//n//P/5
//v//f/////////+//3//P///wAAAQAEAAIAAgAFAAUABAAEAAQAAAAGAA8AFAAYAA8A
DAAHAAEAAAABAAMABAAKAA8AEAARAA0ADAALAAgACwALAA4AFQAXABMADQALAAwADQAO
AA8AEAAVABAADwANAA0ACwALAA4AEAARABEADwALAAoACAAIAAcABwAEAAYABwAHAAkA
CAAGAAQAAgAAAAMABwACAP/////7//3//f/9//v/+//+/wAAAAD///v/9//0//H/9f/4
//v//f/9//3//f/8//z//P/8//7/+//9//r/9v/2//f/+P/5//n/+v/6//r/9//2//b/
9f/3//r//v8DAP3/+//6//v/9v/1//T/9P/4//r//P/+//z/+//5//f/9P/w//T/AgAA
AP7//P/6//j/9//2//b/+f/8////AgD//wAA/v/7//3///8DAAUABgAFAAUABwAFAAcA
BwAHAAYACgAOABIAEgASAA8ACwAPABIAFQAYABMADwANAAsAAwD///z//P/+//v//P/9
//v/+v/3//X/9//2//T/9f/2//b/9v/2//X/9P/y/+3/7P/v//T/9//2//H/8v/x/+7/
6//u//D/+v/w//L/8P/k/+P/7f/z//3/DgAeACgANgBFAFcAdACHAHsAbwBjAEcAIQAL
AAEA+P/v/+3/6f/p//b//v/4//L/9//3//f/+//1//L/7//w//L/8f/x//H/8v/y//X/
8v/x//T/9v/7//j/8v/0//P/8v/z//f//P/4//r/9v/x/+7/7v/v/+//8//1//f/+f/5
//r/9//0//T/9v/7/////P/6//f/8v/z//X/+v/5//v///8DAAUAAQD+//v/+P/8/wAA
BAAKAAUAAgACAP///v/+//7/+v/+/wUACAAKAAMABAADAAEAAgAFAAkADAAPABEADwAN
AAkACAAHAAQACQAJAAwAEwAWABEACgAHAAsADQAPABEAEwAZABUAFQASABEADgANABIA
FgAZABsAFwAPAAoABAAHAAkADAAMAAgABwAFAAUAAwACAAEAAAADAAcADAAIAAIA///4
//f/+//9//3//////wAA///9/wAA/////////f/+///////+//3//P/6//v//v8BAAYA
AgABAPv/9P/z//X/9//5//z//v///wAA/v/8//v/+f/5//z/AAAFAAIAAQABAAMA///9
//v/+v/8//7/AAACAP///f/6//f/+v/8//7/AAAIAAoABAD///z/+f/2//r//f8AAAQA
AQACAAMABAABAAIAAAD9/wEABQALAA8ADAAHAAMAAQAHAA0AEQAVABEAEgATABQAFgAY
ABcAFQAYABoAHAAeABkAFQATABEADQALAAoADAALAAcABwAHAAEA/v/5//X/+P/6//v/
///9//r/9//0//r//P/9//v/9//5//3///////v//f/9//n/9f/3//j/9v/2//D/6v/2
/wcACQALAA8ACAAEABgAMgBFAF8AfgCPAJEAgwBpAEsAMQAbAA0ABAABAPv/8f/x//T/
+P8AAAoACwADAP3////9//z/+//+//v/+f/4//f/+f/6//7//P/3//r//P8BAP7/+P/6
//n/9v/3//v/AAD//wIA///7//3/AAAEAAcAAwABAP///f8AAAIAAAD+//7//v8BAAMA
BQAGAAYABAAFAAcADAALAAgABwAGAAMABgAGAAYABgAHAAgACQAMAAwADAAPAA8AEwAU
ABUAEgASABUAFAASAA8AEgATABMAEAAPAA8ADgAQABMAEgARABUAGAAbABwAGgAVABMA
FQAeAB0AGgAbABkAGQAZABkAGgAfABoAGQAdAB8AHwAhACEAIgAiACEAHwAbABoAGAAY
ABkAGwAaABcAFwAWABcAFwAYABkAGgAUABEADwAEAAUABwAFAAkADAANAAwADQAMAAwA
CgAHAAsADQAQABMADwAOAA0ACwAMAA0ADgAOAAwADAAMAA4ADQAPAAwACAAIAAsADgAR
AA4ADgANAAwADgAOAA8ADwAOABAAEwAXABIADwANAA0ADgARABQAGAAWABQAEgAQABEA
EwAUABUAEQAQAA8ADgAUAA4AEAASABQAFAAUABQAEwARAA8ADgARABQAFwAaABoAHAAb
ABkAFgAVABYAFQAbAB0AIAAlACEAIQAfAB0AHgAkACoAMAAxADQANAAzAC8ALAApACYA
JgAlACYAJwAgABsAFwAWABYAEwAUABUAFgAYABgAGQAVABIADgANAA4ADgAOAA4ADwAO
AAwABwAGAAkADgARABIADwASABMAEAANABAAEgAQAA4AEAASAAwAAwAFABEAGwAkADgA
UgBoAHkAjQCgAKEAkQB3AFkARQA3ACUAEwACAPX//f8PAAcAAAAUACAAGAAVABMADwAR
ABAAEAAQABQAFAATABMAEwAQAA4ADwAKAAkADgASABkAFwASABUAFQARABEAFAAYABoA
HgAcABkAFgAUABMAEQASABMAFAAVABoAHAAaABgAFgAWABkAGwAfACAAIAAeAB0AHQAg
AB0AIAAjACYAJwAnACYAJQAkACEAIAAfACAAIwAmACwALwAtACwAKwAmACgALQAuAC4A
JwAoACcAJQAmACcAKQAqADAANQA2ADcAMgAwAC4AKgAuAC8AMwA7AD8AOwA1ADMAMgAx
ADAALwAyADkANgA3ADMAMQAtACsALgAyADUANwA3ADMAMgAwADAAMQAzADIAMAAxADEA
MwAsACgAJAAgAB4AIQAlACAAIAAhAB4AIQAkACUAJAAlACMAJAAjACEAIQAfAB4AHQAg
ACIAJAAlACIAIQAgAB4AHwAgACEAJAAlACkAKAAmACEAIQAhACEAJAAmACcAKAAqACoA
KwArACQAIgAhACEAIgAlACkALwAoACUAIgAgACEAIgAjACQAJAAlACUAJQAgABwAIQAk
ACcAKgAoACUAIgAgAB4AIAAiACQAKAAuADEAMwAsACkAKAAlACoAKwAtADEAMQAzADMA
MwAtAC4ALwAwADYAOgA7ADsAOQA4ADcANgA4ADcAOAA5ADEAKwAmACQAJQAhACEAIQAi
ACQAJAAlACEAHAAWABMAGQAaABsAHAAcABwAGwAXABMAFQAZABsAGQAVABcAFwAUABEA
FAAWABQAGgAaABYAEgANAAsAFQAhACoAOABMAFgAZQB5AIwAkQCHAHUAZwBPADcAKwAj
ABoACwD///v/AQAMABAADAAWACMAHwAXABcAEQAOAAsADAANAA0ADgAPAA0ADAAOAAoA
CQAMAA4AEwASAA4AEgATAA0ACwAMAA4AEQAWABUAEwAPAA4ADgANAAsACwALAAsADgAQ
AA4ADAAIAAgACwANABIAFAAVABQAEQARABQAEQAQABEAEgARABIAEgASABIAEAAOAAwA
DAAOABAAFQAXABgAGAAYABQAFAAXABYAFAAVABoAHQAfABcAEwAQAAwAFAAZABoAGwAX
ABYAFQASABUAEwAUABkAIQAfABsAGwAZABcAFQATABcAHwAdAB8AGwAXABEADQARABQA
FgAXABkAFQAUABIADgALAAkABAAGAAkACwAPAAkABgADAAAAAQAFAAoABgABAP//+f/5
//v/+//5//n//P/+//7//f/7//f/9P/x//T/9v/4//n/+//9////AAD8//r/+P/4//j/
+//5//b/8P/v/+7/7f/w//T/9//6//j/9v/1//P/8v/y//P/9f/3//n//P8BAPn/8//t
/+j/6P/o/+j/6P/s/+//8f/z//D/7P/u/+7/7v/u//D/8f/y//T/7v/s/+r/6P/r//D/
8v/z//D/7//w/+//8v/z//X/+f/5//v/+//7//P/8v/x//D/9v/8////AQD+//z/+v/4
//j/9//4//n/9f/x/+7/7v/s/+f/5v/l/+f/6P/n/+f/4v/e/9n/1//c/9z/3P/c/9//
4P/g/93/2P/X/9j/1//Z/9f/2//d/9j/0//U/9T/3P/Q/8z/zv/Q/9H/0//b/+f/7P/y
//7/GAAxAD0AVABnAF8ASQAzABcA/f/v/+v/6P/d/83/v//D/9D/0P/K/87/2//f/9n/
1f/U/9T/1P/Y/9b/0//R/8//zP/M/8//zP/J/8z/zv/T/9L/zv/S/9P/y//J/8r/zP/P
/9T/0//R/87/zv/P/8//zv/N/8z/y//R/9T/0//S/9D/0P/T/9X/1f/U/9L/zv/P/9H/
1v/V/9H/0f/R/8//0//W/9n/3P/Y/9b/1P/U/9f/2P/c/93/3v/e/97/2v/b/9//3//e
/97/4v/k/+X/3//d/9z/2v/f/+P/4//j/+L/4v/i/+D/4P/d/93/4f/q/+n/5v/n/+X/
4//h/9//4v/p/+b/5//k/+P/4P/f/+H/5P/m/+f/6P/l/+X/5P/h/9//3v/a/9n/2f/Y
/9n/1v/U/9L/0P/Q/9P/1//S/9P/1f/T/9f/0//R/83/y//P/9L/0//T/9L/z//N/8v/
zf/O/8//z//S/9P/1P/U/9D/0P/Q/9L/0//X/9b/1P/Q/8//zv/N/9D/0v/T/9T/0v/S
/9P/0//M/8r/yf/J/8r/zf/R/9f/0v/R/9D/0P/O/87/zv/O/8//0f/S/9P/zv/M/8r/
zf/O/8//0P/T/9P/0//U/9H/0v/T/9T/1//a/9r/2f/V/9X/1//X/9v/2//c/9//4//n
/+n/6//k/+L/4P/e/+T/6P/p/+n/5f/k/+P/4v/h/9//3//f/97/3f/d/+D/3f/X/9X/
0//S/9L/0P/P/83/yv/G/8X/y//M/83/zv/Q/9D/z//L/8z/z//U/9f/1f/P/8//zf/I
/8P/xP/E/8r/yP/C/8T/yP/H/8f/z//Z/+D/6P/6/xYALQBBAFYAYwBjAFEAJwD9/+v/
5f/h/9z/z//D/8X/y//M/9D/2P/a/9f/2//p/+n/3f/U/8v/xv/J/8v/zv/R/83/zP/O
/8r/xf/I/8r/z//S/9D/1v/Z/9L/z//P/9D/0f/W/9X/0//T/9T/1v/X/9X/1f/V/9X/
2//g/+H/4v/b/9j/2P/X/9v/3P/c/9r/2//b/97/2//b/93/3//f/+T/5v/o/+r/5//k
/+H/4P/h/+L/5v/n/+b/5v/m/+L/4//n/+f/5v/m/+z/8P/z/+7/7f/t/+z/8//3//f/
9//0//T/9P/y//L/7//v//P/+v/5//b/9//2//X/9P/z//X/+//3//f/+//9//3////7
//r/+P/1//n/9//4//j/8//x//D/7P/s/+3/7f/v/+//7v/t/+z/6f/p/+r/4v/l/+n/
6f/v/+v/5//h/93/4f/k/+X/5f/j/+H/4P/f/9//4P/h/+H/5P/n/+r/7P/o/+b/5P/k
/+X/6f/o/+b/4f/h/+H/4f/i/+T/5f/m/+n/6v/s/+3/6f/o/+j/6f/q/+v/7f/x/+z/
6f/m/+T/5v/m/+b/5v/p/+v/7P/t/+j/6v/2//b/8P/w//D/8P/w/+7/6//o/+b/5P/m
/+j/6v/t//L/9P/1//D/7//w/+//9f/5//7/BQAAAP///P/5//j//P8AAAQACQAMAAwA
CwAHAAQAAQD+/wAA//8AAAEA+//3//T/9P/1//H/8f/x//H/8v/x//H/7P/o/+P/4f/m
/+b/5v/m/+r/6v/p/+X/4f/j/+f/6f/r/+n/7f/v/+n/4//j/+L/3v/c/+L/5P/k/93/
1//f//X/AAAEABgAMABBAFUAbgB3AHEAZQBNAC8AFwAJAAMA9P/b/83/1//f/9z/3v/u
//7/AQD7//H/4//j/+L/4f/k/+b/5f/l/+X/5v/m/+n/5v/i/+T/5f/p/+j/5P/o/+n/
4v/f/9//4P/k/+r/6v/p/+j/6P/p/+n/5//n/+f/5//o/+r/6P/m/+X/5v/q/+3/8P/y
//P/8v/w/+//8f/t/+r/6//s/+v/7f/u/+//8P/y//L/8v/0//b/+P/9/////v/8//r/
9P/3//3///8AAPr/+v/4//X/9f/1//b/9v/9/wMABQAHAAYABgAGAAQAAQD7//j/+f8A
AP///P/9////////////AwALAAkACwALAAsACQAJAAkACgAKAAkACAADAAEA/v/6//n/
+f/2//j/+//9/wEA/f/6//f/9P/1//n//v/6//j/+f/2//n/9//1//H/7//y//b/+P/5
//j/9f/z//H/8//0//X/9f/z//P/8//y//L/8v/y//T/9v/5//f/9P/x//H/8f/x//T/
9v/3//j/+P/4//n/+f/3//j/+v/9//j/9//3//n/9P/z//L/8v/1//b/9//4//f/9//2
//X/7v/w//D/8v/0//b/+P/6//j/9f/y//D/9P/4//z/AAD//wAA/v/7//f/9//5//n/
/v8BAAUACwAJAAkABwAFAAQABgAIAAoACgAMAAsACQALAAwADQAOAA0ACwALAAsABAD/
//v/+v/7//f/9//3//b/9v/0//P/8P/u/+v/6//x//L/8//0//X/9P/y/+3/6f/r/+//
8f/w/+v/7P/r/+n/5f/n/+j/6v/w/+7/6P/i/+H/6//1//H/9v8KABwAMABJAF0AbgCB
AH8AZQBNADcAHQADAPX/8v/n/9//4f/j/97/7P8EAAgA8//l/+3/8f/s/+r/6P/q/+z/
7f/v//H/7f/q/+r/5P/k/+j/6//x/+3/6P/r/+v/6f/r//D/9v/1//j/9f/x/+//7v/u
/+3/7//v/+//7//w//D/7P/o/+r/7P/x//X/+f/6//r/+P/0//P/9f/x//T/9//6//v/
/P/8//z//P/5//j/9//4//v//P8AAAEAAAD+//z/9v/5////AQACAP7/AAAAAP///f/9
//7//v8EAAkACgALAAgABgAEAAAAAgABAAMACQANAAkAAwABAAMAAwADAAMACAAPAAwA
DQAMAAsACAAHAAgACgALAAsADQAJAAgABgACAP///f/4//v///8CAAcAAQD8//f/8v/3
//3/BAACAPv/+f/z//P/8//z//H/8f/y//T/9P/z//P/8f/w/+//8v/0//b/9//1//X/
9f/0/+//7v/t/+7/7//z//L/8P/v/+//7//v//L/9P/1//b/9v/2//f/9//v/+z/6v/p
/+r/7f/x//f/8v/x//D/8P/z//T/9f/2//X/9f/0//P/7v/y//T/8P/y//L/8v/y//L/
8v/x//D/8P/y//T/9v/4//n//P/8//v/+//7//3//f/9//v/+v/7//3//////////v8A
AAIABAAFAAgACAAHAAkACgALAAwADQALAAsACwAEAP//+//6//v/9//3//f/9f/0//H/
7//x//D/7v/v//D/7v/s/+r/7P/s/+v/5//p/+3/8//3//T/7//w/+//6P/j/+T/5P/q
//D/6v/c/9z/5f/n/+3/+f8CAAgAEAAiADcASwBcAHEAdwBpAFcARQApAA0A///2/+f/
1//R/9f/5P/w/+7/8P/3//X/7f/t/+v/6v/p/+z/7P/r/+v/6//r/+z/8P/u/+7/8v/1
//v/9P/q/+j/4//k/+f/7f/0//L/9P/w/+v/6//s/+7/7//y//X/+P/7//n/9v/v/+j/
6f/s//L/9//3//j/+P/2//L/8f/z/+//8P/z//b/9//4//j/+P/4//r/+v/6//z//v/+
/wEAAQAAAP7//P/2//r/AQAEAAYA/v/+//z/+f/8////AwAGAAcACQAHAAUAAgACAAIA
AAABAP//AAAFAAkABQD///3/AAADAAYACQAKAA8ACgAJAAsACwAJAAkADQAQABIAEwAO
AAcAAwD+/wAAAQADAAIAAQABAAAAAQAAAP7//P/6//j/+/////r/9f/1//H/8//2//f/
9v/3//b/9v/0//H/8f/v/+7/7f/x//T/9//5//j/9//2//T/8//0//X/+P/2//n/9//0
/+//7//v/+//8v/2//n//P/6//j/9//1//T/9P/1//f/9P/z//P/9f/y//H/8P/w//P/
9P/1//b/9P/z//H/7//x//L/8//0//n/+v/7//3/+f/1//D/7v/+/wEA+f/4//f/9v/1
//T/9P/z//L/8v/z//b/+f/8//n/+v/4//X/9//5//3////9//v/+v/7/wAABQAIAAsA
CgAMAA4AEAARABIAEAANAA8AEgAVABgAFAAPAAwACQACAP3/+f/4//j/9f/2//f/8v/w
/+z/6f/u//D/8f/1//P/8P/t/+r/7f/u/+7/6//q/+3/8v/1//L/7f/u/+3/7v/t//L/
9v/w/+j/5v/o/+L/4f/v/wEACQAQABoAJgA6AFMAawB+AIcAgQBtAE0AKQANAPn/7//k
/9v/3f/p/+v/6v/u//L/8v/z/+//7//3//P/8P/t/+7/7P/p/+f/5f/r//D/+P/6//D/
7v/r/+v/6//m/+n/6f/n/+n/7v/0//H/8v/t/+f/6//u//L/9f/x/+//7f/r//D/8v/w
/+7/7v/w//X/+f/3//b/9P/w//L/8//3//X/9P/1//b/9f/2//b/9v/2//n/+v/7//7/
+f/2//b/8//3//r//f/8//z////+//z/+//+///////9//3//v/+////AQD///3/AAAE
AAgACgAFAP///P/9/wYABQACAAMABAAFAAYABwAGAAsABgAFAAcABwAFAAUACAAKAAsA
CwAJAAMAAAD8////AwAIAAoABQABAPz/+f/7//z//f/+//v//f8AAPr/9v/1//D/8f/2
//n/+v/9//j/9v/y/+3/8v/z//X/9//z//L/8f/v//L/8//0//T/9v/4//r//v/5//n/
9P/u/+//8//3//v/+v/6//n/+P/7//z//v////n/+P/4//n/9P/z//P/9f/0//X/9v/4
//f/9v/1//T/9//5//r/+/8EAAAA/P/4//X/9P/z//L/9v/3//j/+v/5//r/+//8//v/
/v/+//3//v8BAAYACQAJAAcABgAHAAYABwAGAAUABQAIAAsADgAQABIAEQAPAA8AEAAR
ABIADwALAAkABwAEAAMAAwAGAAMA////////+f/2//H/7f/w//L/8//3//j/9v/0//L/
9//4//j/9f/z//X/+f/7//n/8//z//H/8v/x//b/+v/0//L/7P/m/+j/+/8LABEADwAU
ABwAIgAwAEcAYwCAAI8AhQBpAEcAKwAdAA8A9f/o/+//7f/p//H/8v/s//z/CAD///H/
9f8HAAEA/v/7//z/+P/1//P/8f/0//b/+//6//T/9v/3//v/+//4//3////6//n/+//+
//v//v/7//f/+f/8/wAAAwD///3/+//5////BAAFAAYAAQAAAAIAAwADAAIAAAD8////
AQAGAAUAAwAFAAcABwAKAAoACgAKAAsADAANABAADAAKAAsACQAMAA4AEAAOAAsADQAL
AAgACAAMAA4ADwAPABEAFAAWABYAFwAUABEAFAAYABwAHgAZABMAEAARABkAGQAXABkA
FgATABAADQASABkAFgAXABoAHQAeACEAIAAgAB8AHQAaABUAEwAQAA8ADwAQAA4ADQAN
AAwADQAPABAAEQASAA8ADwAQAAgABwAHAAMABQAIAAkACAAJAAcABgADAP//AwAFAAgA
CwAHAAYABQADAAUABwAJAAoACgAKAAoADAAJAAkABAD+/wAAAwAGAAkABwAIAAgACAAI
AAgACQAJAAgACgANABEACwAHAAQAAwAEAAcACgAOAAsACgAJAAgABwAHAAYABQAcACAA
GgAOAAYAAwACAAEAAAADAAMAAwAEAAQABgAIAAoADQAQABAADwAPAA8AEQARABEAEQAS
ABUAGQAdAB8AIQAZABgAFwAWABkAHAAcABsAHwAiACUAKAAlACEAHwAdABsAGQAYABoA
EwALAAcAAwADAAQAAwADAAMAAgAAAAEAAwACAAEAAAAGAAgACQAHAAUABwALAA0ADwAL
AA0ADQAHAAEAAQAAAAQA+v/w//b/AgAFAA0AEQARABoAMABAAEYAVwBzAI4AkwCBAGUA
SwA5ACkAEwAFAAYAAwD9//3/+//8/wQABgAEABMAHQARAAkACQAIAAcACgAHAAMAAAD9
/wAAAgAHAAYAAAACAAMABwAIAAQACAAJAAIAAQADAAYACAAMAAoABwAHAAgACgALAAgA
BwAGAAUACAAKAAgABgAEAAQABwAJAAwADgAPAA4ADgAPABMAEQAOAA0ADAAJAAsADAAN
AA4ADwAQABEAFAARABAAEgARABUAGAAbABoAGQAdAB0AHAAUABQAEgAPAA8ADwAQABAA
FwAbABsAGwAdAB4AHwAeABoAFQATABUAIQAjACMAJwAjACEAHwAdABsAHwAZABcAGQAb
ABsAHQAcABwAGwAZAB8AHwAiACQAHQAXABIACgALAA0ADgARABEAEAAPAA4ADwATABgA
FAAPAA0ABwAHAAkACQAHAAcABwAIAAcABQAGAAUABQAFAAQABAAEAAMABgAJAAwADgAJ
AAgABwAIAAsAEQASABIADAAJAAYAAwADAAQABAAEAAUABgAIAAkABgAGAAcACQAHAAcA
CAALAAkACQAJAAoACAAIAAgACAAKAA0ADwARABYAEgAAAPj//P8AAAQACAAIAAcABgAG
AAUABgAHAAgADAAQABEAEQAPAA8AEQARABEADwAOAA8AEQAVABcAGQAVABYAFwAYAB0A
IgAkACUAIQAeABsAGAAaABkAGgAbABcAEwAQABAACwAFAAMAAQAEAAYABgAHAAUAAgD+
//3/AgACAAIAAgAEAAQAAwD///r/+f/6//n//P/7/wAAAwD9//n/+//8//j/8P/w//j/
AAABAAEABQARABwAIgAmADwAXQBxAIAAiwCDAG8AVwA5AB0AEwAJAAIAAwD///f/9f/+
/wQAAgD6//3/BQAHAAMA/v/8//r//P/8//v/+//7//n/+P/6//b/8//2//j//f////z/
AQADAPz/+f/5//r//P8AAP7/+//9//7/AAABAP7/+//4//X//v8EAAYACAABAP7//v/9
////AAAAAP7//v///wMAAQAFAAkADQAPAA4ADAAKAAgABAACAAAAAAACAAIABQAFAAgA
CgAMAAoACgAPABAAEAAQABQAFgAXABEADwAOAAwAFAAZABoAGwAbABwAHQAcABcAEQAO
AA8AGAAXABQAFQATABMAEwATABUAGwAXABcAGAAZABgAGQAYABgAFwAVABoAGQAbABwA
GAAVABMADgAOAA8ADwARAAwACgAIAAYABQAHAAoABAAFAAcABQAJAAYABQACAAEAAwAG
AAcABwAFAAMAAgABAAEAAgADAAMABQAHAAkACgADAAAA/f/8////BQAGAAYAAAD///7/
/f8AAAIAAwAEAAYACAALAA0ACAAGAAUABQAFAAUABgAJAAcABwAHAAgABQAEAAMAAgAF
AAcACAAJAPz/BgAIAPz/9v/8/wAABAAIAAcABQADAAIABAAGAAgACgANABAAEAAPAAsA
CQAJAAcADQAPABIAFwAWABcAFgAVABAAEgAUABYAHAAgACEAIQAfAB4AHQAcAB0AGwAb
ABsAEgANAAkACAAJAAUABQAFAAcACAAHAAcAAwAAAPz/+/8BAAIAAwAEAAgACAAHAAMA
AAABAAQABQAEAP//AAD///z/+f/8//7//P/4//z/BAAAAPv/AQAHAA0AGAAkADgAVABt
AH8AigCNAH8AbQBZAD0AIQAZABUADAABAPf/8//1//r/BAAMABAADQAFAAMABQD///z/
+f/6//3///8CAAUAAQAAAAIA/v/6//z//f8BAAEA/P//////+f/5//z/AAADAAgABwAF
AAMAAgACAAEAAgADAAQABQAGAAgABgAEAAEAAAACAAMACAAKAAsACgAHAAUABgABAAsA
DwARAA==
         </WaveFormData>
      </LeadData>
      <LeadData>
         <LeadByteCountTotal>10000</LeadByteCountTotal>
         <LeadTimeOffset>0</LeadTimeOffset>
         <LeadSampleCountTotal>5000</LeadSampleCountTotal>
         <LeadAmplitudeUnitsPerBit>4.88</LeadAmplitudeUnitsPerBit>
         <LeadAmplitudeUnits>��V</LeadAmplitudeUnits>
         <LeadHighLimit>2147483647</LeadHighLimit>
         <LeadLowLimit>268435456</LeadLowLimit>
         <LeadID>II</LeadID>
         <LeadOffsetFirstSample>0</LeadOffsetFirstSample>
         <FirstSampleBaseline>0</FirstSampleBaseline>
         <LeadSampleSize>2</LeadSampleSize>
         <LeadOff>FALSE</LeadOff>
         <BaselineSway>FALSE</BaselineSway>
         <ExcessiveACNoise>FALSE</ExcessiveACNoise>
         <MuscleNoise>FALSE</MuscleNoise>
         <LeadDataCRC32>2575291473</LeadDataCRC32>
         <WaveFormData>
BwAKAAwADQAMAA0AEAARAA8ADwATABMAFAAUABYAGQAbAB4AIQAhAB8AHwAfAB8AHgAe
AB4AHAAYABQAEgAOAAsACQAFAAQABQADAAIAAAD8//v/+f/3//P/8//z//H/8v/y//H/
8f/z//T/9P/y//D/8P/w//D/7f/v//D/8P/v/+//7f/t//D/8P/w//D/7f/u/+v/5f/i
/+P/4f/f/9z/2P/e/+X/5//m/+7//v8RACEAKwA3AEAAQQAyABQA9v/d/8//zf/F/7n/
uf/H/9r/5P/n/+v/7P/q/+z/7P/u//D/7P/s/+v/6f/p/+r/7P/s/+r/6//v//D/7P/r
/+r/6//s/+z/7f/u/+7/7v/u//D/7v/u/+7/7//x//H/8P/w/+//7//w//D/8//z//P/
8//x//H/8f/x//P/9P/2//b/9v/2//X/9f/z//P/8//z//T/9//4//n/+P/3//b/9f/3
//j/+v/7//n/+f/5//n/+f/5//n/+v/7//v/+//7//v//P/8//z//////wAAAAAAAAAA
AAACAAIABQADAAIAAgADAAMABAADAAMAAwADAAUABQAGAAcACgALAAwADQAMAAsACwAK
AAoACgAJAAgABwADAAIAAgACAAEA///9//7/////////AAD////////9//7//v/9//z/
+//6//n/9//1//X/9v/5//n/+v/8//v/+//7//z//f/+////AAD+//3/+//4//v//f/+
/////f/9//3//f/8//r/+f/4//z//f/+/////f/9//3//f/8//z//f/9//v//P/8//v/
+//7//v/+//7//v/+//7//v/AgAAAP7//P/6//v///8CAAUABwAIAAgACAAJAAwADQAN
AA0AEQARABAAEAASABUAFwAcAB8AHwAfAB4AHQAcABoAGwAcABsAGQAYABcAFAATABEA
DQAMAAoACQAHAAQAAgAAAP3/+v/3//f/9//1//T/9v/1//X/9f/1//T/8f/w//L/8v/y
/+//8f/y//L/8f/v/+3/7f/w//L/8v/y//H/7P/r/+n/6P/p/+n/6//k/9z/3v/j/+P/
6P/u//T/BwAfAC8AMwA2ADsAOAAiAAQA7f/d/9P/y/+//7v/w//S/9z/3//n//D/9P/2
//T/9P/0//H/8P/u/+v/7f/u//D/8P/t/+3/8P/w//D/8f/y//X/9f/0//T/9P/y//L/
8v/0//X/9v/3//n/+f/5//j/+P/2//X/9f/0//b/9//4//n/+//7//v/+//5//r//P/8
//r/+v/5//n/+//7//v/+//9//////////3//f/9//3/AAAAAAEAAQADAAMAAwADAAMA
AwADAAQAAgABAAAA//8AAAIAAwAEAAcABwAIAAgACAAIAAgACgAIAAsACQAIAAgACQAJ
AAoACwALAAsACwANAA0ADgAPAA8ADwAPAA8AEQARABIAEgARABAADgAMAAwACQAJAAoA
DQANAAwACwAJAAcABAABAAIAAQABAAEA//8AAAAA///9//3//f/9/wAA//8AAAIAAAD/
////AAD///////8AAAAAAAAAAAAAAAABAAEAAAACAAMAAwADAAAA///+//3//v/+////
AAABAAEAAQABAAEAAQABAAEAAgACAAMAAwABAAIAAgABAP3//f/9//3//f/7//n//P/+
//7//v/+/wAAAwAFAAcACQAKAAoACgANABAAEQARABAAEwASABAAEAASABUAFwAcAB8A
HwAfAB0AHQAdABwAHgAeABwAGQAUABMAEAAPAA8ACwAKAAgAAwABAP7//P/7//n/9//1
//b/9//2//b/9P/z//P/8//0//T/8v/y//L/8v/y/+//8f/y//L/8f/y//H/8v/2//T/
9P/0//P/8P/v//f/+P/r/+f/6//m/+D/5P/r/+//8P/y/wIAGQArADMAOwBAAD0ALgAS
APb/4//Z/9H/xf+9/7//y//Y/+b/8f/1//b//P/5//b/9f/0//L/8v/x/+//8v/0//f/
+P/z//P/9v/2//X/9f/1//f/9//2//b/9v/2//b/9v/4//j/+P/4//n/+P/3//X/9P/2
//f/+f/6//r/+f/4//f/9//3//f/9//3//j/+v/6//z//P/7//v//P/9//7////+////
/v/9//3//f/9//3//f/8//z/+//9//3//f/9//7///8AAAIAAQABAAEAAQACAAQABQAG
AAUABQAGAAYABQAEAAMABAAFAAkACAAIAAYABwAHAAgABwAHAAcABwAKAAsADQAPAA4A
DQAMAAsADQANAA4ADgANAAwACgAIAAcAAwACAAIABQAFAAQAAwABAAEAAAD//wAA////
/////v/+//3/+//7//v/+//7//z/+//8//7/+//5//j/+P/6//v//P/+//3//P/7//r/
+//9//7//v/+//////////7//f/8//v//P/8//3//v////////////3//f/9//3//v/+
///////8//z/+//5//n/+f/5//n//P/9//7////7//3//P/6//r/+v/6//z///8BAAMA
BQAGAAYABgAJAAwADQANAA8AEwATABIADwAQABIAEwAXABsAHAAdABwAGwAaABgAGAAY
ABYAEwARABEADwAPAA8ACwAKAAgABAABAP3/+v/5//f/9f/z//X/9f/z//L/8//z//T/
9f/z//L/7//u/+7/7v/u/+v/7f/u/+7/7f/u/+3/7v/y//H/8P/v/+3/7P/x/+n/4v/n
/+f/3f/a/97/4P/j/+n/7P/s//T/BQATACMAMQA2ADcANAAiAAQA6//b/8v/t/+x/7f/
vf/K/9z/4//l/+j/6P/p/+j/6f/q/+n/6v/q/+n/6f/q/+z/7P/r/+v/7v/u/+z/6//q
/+v/6//q/+r/6v/s/+7/8P/0//H/8P/v/+//7//v/+7/7v/t/+3/7v/u/+//7//v/+//
8f/z//X/9//0//T/9f/0//T/9P/z//P/9f/1//X/9f/z//X/9f/1//b/9//4//n/+P/4
//n/+f/6//v//P/9//z/+//6//r/+//7//v/+//+/wAAAQACAAEA///+//z//P/8//z/
/v8AAAUABQAGAAQABQAFAAYABQAFAAUABQAFAAUABgAHAAcABwAHAAcABQAFAAYABgAI
AAgABwAGAAkABwAIAAoACAAFAAEA/f///////v/9//z/+//7//v//f/+//7//f/7//v/
+//7//v/+f/5//r//P/7//v//P/8//v/+v/6//r/+v/6//r/+//9//7//v/7//v/+v/5
//n/+f/5//n/+//6//r/+v/7//v/+//7//r/+f/4//f/+P/4//n/+f/7//z//P/7//r/
+//8//3/+f/3//X/8//9//v/9//2//T/9P/0//T/9P/3//n/+//+/wAAAQACAAIABAAE
AAMAAwAHAAcABgAHAAoADgARABYAGQAZABkAGQAZABkAGAAVABQAEQANAA0ADQALAAsA
BwADAAIAAAD7//n/9v/0//X/8//x/+//7f/t/+v/6v/o/+f/5//n/+n/6v/p/+r/6f/o
/+f/4//m/+j/6f/p/+j/5f/k/+b/6P/o/+j/5//e/9//5f/o/+X/3f/X/9L/0v/W/9//
4//k/+j//v8TACEALwA1ADQAMQAgAAQA8P/h/9X/y/+9/7X/t//F/87/2v/n/+v/7P/q
/+n/5v/l/+T/4v/i/+H/3//j/+b/6v/s/+b/5f/n/+b/6P/p/+r/7f/r/+j/5v/k/+P/
4v/h/+L/5P/m/+j/6//r/+v/6v/q/+v/6//s/+z/6//r/+v/6//p/+n/6f/p/+r/7P/v
//D/7//u/+z/6//s/+3/7v/v/+//8f/x//H/7//v/+//7//z//T/9v/3//T/8//y//H/
7//v/+//8P/y//P/9P/1//T/9P/z//L/9P/1//f/+P/4//j/+P/6//j/+//5//j/9v/3
//f/+P/5//n/+f/5//j/9//3//f/+P/5//r/+//8//3///8AAAAAAAD///7/+//3//b/
9v/5//n/+P/3//X/9f/0//P/8//z//T/9f/3//j/+P/3//T/8//y//H/8//x//H/8v/w
/+//7//w//P/8//z//T/9v/2//b/9v/z//P/8v/w//H/8//0//X/9f/1//X/9f/2//b/
9//4//b/9f/0//P/8f/x//H/8f/z//T/9v/3//T/9P/z//H/8P/x//L/8//z//L/9P/0
//T/9P/x//P/9P/1//r//P/9//7/AQAEAAUABQADAAcABwAGAAYACAALAA0AEAATABMA
EwATABMAEwASABMAFAATABEADQALAAcABQAFAAEAAAD+//v/+f/2//T/8f/v/+3/6//t
/+3/6//q/+r/6f/p/+n/5//m/+P/4v/k/+b/6P/n/+j/6P/n/+X/4//h/+H/5P/m/+b/
5v/l/+b/5//l/+L/3//Z/9P/0v/U/9b/2//f/97/5P/0/wkAGwArADcAPAA9ADYAHgAG
APP/3//R/8X/uf+5/8P/zP/a/+P/5//s/+7/8P/u/+7/7v/r/+r/6P/l/+f/6P/q/+r/
6P/p/+3/7v/v/+//7//x//D/7v/t/+z/6v/q/+r/7P/u/+7/7v/v//H/8f/w//D/8f/x
//L/8v/z//P/8//z//H/8f/x//H/8//0//b/9v/2//b/9f/1//f/9//3//f/+P/7//z/
/f/7//v/+//7//z//P/9//3///////////////////8AAAMAAwADAAMAAQACAAIAAgAE
AAUABwAIAAgACAAIAAoACQALAAgABgAHAAkACgAMAA0ADQANAA0ADQANAA4ADwARABEA
EQARABEAEQASABIAEgASABEAEAARAA8AEAASABIAEQAPAA0ADQANAAwACwAJAAcABgAF
AAkADAAOAA8ADgANAAwACwAJAAcABwAIAAoACQAJAAoACwALAAsADAANAA4ADwAQAA4A
DwAPAA4ADwARABIAEwARABEAEQARABEAEAAQABAAEwATABMAEwARABEAEQARABAAEAAR
ABEAEwAUABQAEwARABEAEQARABMAEgAQABAAEAAQABIAFQAXABkAGgAcAB0AHgAgACQA
JgAnACkALQAtACwAKgAqACsAKwAwADMAMwAzADUANQA1ADQANAA0ADIALwAuAC0AKgAp
ACgAJQAlACQAHwAdABoAGAAWABMAEAANABAAEQAQABAADwANAAwACwAMAAwACgAKAAwA
DAAMAAkACwAMAAwACwANAAsACwAOAA0ADAALAAkAFgALAAMAAAD9//3/+//2//b/+v8B
AAMABAAMABoAKQA9AE8AVwBcAF8AVgA6ABwABwD3/+v/3f/V/9v/6//2//r/AQANAA4A
CAALAAoACwAMAAsADAAMAAsADAAMAA0ADAAMAA0AEQASABAADwAOAA8AEAAQABEAEgAS
ABIAEgAUABIAEgASABMAFQAVABQAFAAUABMAEwASABQAFQAWABcAFQAVABUAFQAVABYA
GAAYABkAGgAaABsAGQAZABkAGQAZABsAGwAbABsAGwAbABsAHAAcAB0AHQAeAB8AIAAh
ACEAIQAhACIAIwAjACMAIwAhACIAIgAiACMAIwAkACQAJgAmACYAKAAmACkAJwAmACcA
KQAqACwAKwArACsAKwAqACkAKQApACoAKwAsAC0AKwArACwALAAqACoAKQAoACwAKwAt
ADAALgArACcAIwAjACMAIgAhACIAIQAhACEAIAAgAB8AHQAfAB8AHwAfAB8AHQAdAB4A
HwAfACAAIgAgAB8AHgAeACAAIAAgACAAIgAjACMAIgAhACEAIAAfACIAIwAkACUAIgAg
AB8AHgAfAB8AHwAfACIAIwAkACUAIgAiACMAIwAhACIAIgAhAB0AHQAdAB0AHwAjACQA
IgAiACIAIgAgACMAJQAnACoALAAtAC4AMQA0ADUANQA0ADcANgA0ADUAOAA8AD8AQQBD
AEIAQQBDAEMAQwBCAEAAQAA+ADsAOAA3ADQAMwAvACsAKgAoACcAJQAiACAAIQAfAB0A
GwAZABkAFwAWABQAEwATABMAFgAWABQAFAATABIAEQANABAAEgATABMAEQAPAA8AEgAQ
ABAAEAAPABIAEQARAA4ACQADAAMAAAACAAgACQANABAAFAAeAC8APwBPAFkAVABRAFAA
NgAQAPv/8f/p/+P/3f/d/+v/AAAIAAUABwAKAA4ADgAMAAwADAAKAAoACQAHAAkACgAM
AAwACQAJAAwADAAJAAkACQALAA0ADAAMAAwADAAMAAwADgAOAA4ADgAPAA8ADwAOAA4A
DQANAA4ADgARABEAEQARABEAEQARABEADwAQABIAEgAUABQAEwATABMAEwATABMAEwAV
ABUAFQAVABUAFQAVABUAFAAUABMAFAAVABYAFwAWABUAFAAUABcAFwAXABcAGQAaABoA
GgAZABkAGgAaABwAHAAcAB4AGwAdABoAGAAbAB0AHgAgACEAIQAhACEAIQAhACIAIwAg
AB8AHgAdAB4AHwAhACIAIgAiACEAIAAfABsAGgAaABwAGwAZABcAFwAXABYAFQAWABUA
FQAVABIAEgARAA8ADwAPAA8ADwANAAsACwAMAA0ADQAOABAAEAAPAA4ADgAPABAAEQAS
ABUAFwAYABgAFQATABAADQANAA0ADQANAA8ADgAOAA4AEQARABEAEQATABMAEwATABAA
EAARABEAEgAUABUAFQASABEAEAAPABEAEQAPAA8AEAAQABAAEAAQAA4AEQATABUAFwAY
ABgAGAAbAB4AHwAfAB8AIwAjACIAIgAkACcAKQAsAC8ALwAvADAAMQAyADIAMAAuACoA
JQAiACEAHgAdAB0AGQAYABYAEwARAA4ADAANAAsACQAHAAcABwAFAAQAAwABAAAA///+
//7//P/8//z//P/8//n//P/+///////9//v/+//+//7//v/+//3/AAD9//3/+v/7//X/
6f/o//D/8v/z//n/+P/2/wIAGQApADUAQwBIAEUAPAAoAAwA7//b/9X/0f/H/8X/z//e
/+z/8//5//z//v/+//z//P/8//n/+P/2//P/9//4//r/+v/3//f/+v/6//n/+f/5//v/
+P/2//X/9P/3//j/+f/8//v/+v/5//n/+v/7//v//P/8//v/+//6//v/+//7//v//P/9
//7////+//7////+//z//P/7//v//f/9//3//f8AAAMABAAFAAIAAQAAAP//AwAEAAYA
BwAFAAUABQAFAAQAAwACAAIABAAFAAYABwAJAAoACgAKAAsACwAMAAwACwAKAAkACgAJ
AAsACAAGAAoADQAPABIAEQARABEAEQAPAA8AEAARABIAEwAUABUAFAATABMAEgATABQA
FAAUABMADwAOAA4AEAAPAA0ACwALAAsACgAJAAYABQAFAAUABwAIAAgABwAFAAUABQAF
AAUAAwADAAQABgAFAAUABgAGAAUABAAEAAUABgAHAAgABgAHAAcABgAGAAcABwAHAAgA
CQAKAAsACgAIAAcABgAJAAkACQAJAAgABwAGAAUABwAIAAoACwAKAAoACQAHAAYABwAI
AAkACQAJAAkABgAGAAYABgAGAAQABwAJAAsAEQAUABYAGAAYABoAGgAZABkAHQAdABwA
HAAeACEAIwAoACsAKwArACsAKwArACoAKQAoACUAIQAfAB8AHQAdABkAFQAUABIAEAAP
AA0ADAAJAAcABQADAAEAAQD///7/AAD///////8AAAAA/v/+/wAAAAAAAP3/AQACAAIA
AQAAAP3//P/+////AAABAAEAAgD//wEAAAD7//v/+//0//L/9v/5//n/+v/+/wwAIQAx
AD8ATQBSAE8AQgAmAAwA/f/x/+X/2f/P/83/1//o//r//////wAABAAFAAQABQAGAAQA
BAADAAEABQAGAAgACAAFAAUACAAIAAUABQAFAAcACQAIAAgACAAGAAYABgAIAAoACgAK
AAsACwALAAoACgAIAAcABwAGAAoACwAMAA0ACwALAAsACwALAAwADgAOABEAEgASABMA
EwATABMAEwATABUAFQAVABQAEwASABEAEwAUABYAFwAWABUAFAATABUAFQAVABYAGQAZ
ABkAGQAXABgAGAAYABkAGQAaABoAGgAaABoAHAAcAB8AHQAcABwAHQAdAB4AHwAfAB8A
HwAiACMAJQAnACcAJwAnACcAJgAlACUAJAAiACIAIQAgACIAHwAfACAAHgAdABsAGQAb
ABsAGgAZABgAFwAXABcAFwAYABgAFwAXABcAFwAXABcAFQAVABYAFgAVABUAFgAXABcA
FwAYABoAGgAaABoAGQAZABgAFgAXABkAGgAbABkAGQAZABkAGwAaABoAGgAbABsAGwAb
AB0AHQAdAB0AHAAcAB0AHQAcABwAGwAZABgAGQAaABsAHQAhACEAHQAcABkAGAAXABYA
GQAdACAAIwAkACQAIwAiACQAKAAqACsAKwAvAC8ALgAsAC4AMQAzADkAPQA+AD8APAA7
ADoAOAA6ADoAOAA1ADQAMwAwAC8ALwArACoAKAAnACUAIgAgAB4AGwAYABUAFwAXABUA
FAAUABMAEwATABMAEgAPAA4AEQASABMAEQAVABYAFgAVABQAEQAQABIAFAAUABQAEwAO
ABcAFwAOAAkACQAJAAgACAAEAAcADQAOABIAGgAnADkASQBRAFIAVQBWAEYALgAVAAcA
///5/+v/5f/r//b/AAAJABEAFgAWABQAEgASABIAEwAUABQAEwAVABYAGAAYABMAEwAW
ABYAFQAVABUAFwAYABgAGQAaABoAGgAaABwAHAAcABwAHQAbABsAGgAaAB0AHQAeAB4A
HQAdAB0AHQAbABsAGwAbABsAHAAeAB4AGgAYABUAEwAUABUAFgAXABQAFQAUABMAEQAR
ABEAEQAQABAAEQARAA0ACwAJAAcACgALAAwADgANAA0ADQANAAoACgAJAAgABwAHAAgA
CAAGAAYABgAIAAgACwAJAAgABgAHAAcACAAHAAUAAwABAAQABQAHAAkACAAHAAYABQAH
AAcACAAIAAgACAAHAAYABgADAAMABAAGAAUAAwABAP7//f/7//n/+P/3//f/9//5//r/
+v/5//f/9//3//f/+P/3//j/+v/4//f/9//4//n/+f/5//r/+P/4//j/+P/4//n/+f/4
//b/9//3//f/9//3//f/9//5//j/+P/4//b/9f/0//P/9f/1//X/9f/0//T/9f/1//f/
+P/4//f/9f/1//X/9f/z//P/8//z//X/9f/1//X/9P/z//P/9//1//X/9P/y//L/8v/y
//L/9P/3//n/+//8//7///8AAAEABAAFAAUABQAJAAkACAAGAAgACwANABAAEwATABMA
EwATABMAEgAUABQAEgAPAAoACQAGAAUAAwD///7//P/5//f/9P/y/+//7f/r/+n/6//r
/+n/6P/q/+n/6f/p/+j/6P/m/+b/5v/m/+b/4//l/+b/5v/l/+P/4f/h/+T/4v/i/+L/
4f/k/+X/5f/i/9//3//b/9T/0v/a/9//3//e/+T/+P8HABUAJQAvADIALwAgAAQA7v/d
/8//wf+3/6//s//B/8r/1v/j/+P/4v/o/+f/5P/j/+L/4f/i/+L/4f/i/+L/4//i/+D/
4f/l/+b/5f/l/+X/5//l/+T/5P/k/+T/5P/k/+b/5v/m/+b/5//n/+f/5v/m/+j/6f/r
/+z/6//p/+f/5f/m/+f/6P/p/+n/6v/s/+z/7P/s/+v/6//t/+3/7f/t/+v/7f/t/+3/
7f/t/+3/7f/w//D/8f/x//H/8f/x//H/8//z//P/9P/y//H/8P/v//L/9P/1//b/9v/1
//X/9P/z//L/8f/y//X/+f/4//j/9v/3//f/+P/7//v/+//7//n/+f/6//v/+f/5//n/
+f/8//3///8AAP///v/8//r/+//5//r//P/8//v/+f/3//f/9//2//X/8//x//D/7//x
//L/8v/x//T/9f/2//f/9v/z//L/8v/w/+//7//w//L/8//0//b/9f/0//P/8v/z//X/
9v/2//X/9f/0//P/8f/x//H/8f/z//L/8v/y//X/9f/1//X/9//3//f/9//z//L/8v/x
//P/9P/0//P/9P/1//b/9//t/+n/6//w//H/8v/z//T/8//1//b/9//6//z//f/+/wAA
BAAGAAcABgAJAAgABgAJAAwAEAATABQAFwAXABcAFQATABEADgARABQAFQAVAA4ACwAG
AAMAAgD//////v/8//v/+f/4//b/8//w/+3/7//v/+3/7P/q/+n/6f/p/+v/7P/r/+z/
6v/q/+r/5//p/+r/6v/p/+r/6f/q/+7/6//q/+n/5//u/+//6//k/9//4f/f/9r/1P/S
/9v/3//Y/97/9P8LAB8ALwA5AEAAQQAwABYAAgDz/9//0f/F/7f/tf/D/9j/5P/n/+X/
6P/u/+3/6v/p/+j/6f/q/+r/6f/q/+r/6//q/+X/5f/o/+j/6P/p/+r/7f/t/+z/7P/s
/+7/7v/u//D/7v/u/+7/7//s/+v/6f/o/+7/8f/1//j/9P/x/+7/6//u/+//8P/x//H/
8v/0//T/9v/2//X/9f/z//P/8//z//P/9f/1//X/9//3//f/9//6//r/+//7//j/9//2
//X/9//3//f/+P/6//v//P/9//v//P/8//z//////wAAAAD9//z/+//8////AwACAAIA
//////7//v8BAAMABQAHAAYABQAFAAUABQAFAAUABQAFAAUABgAGAAcACAAIAAgABgAD
AAMABAABAP///P/5//z//f/9//3//P/7//v/+//6//r/+f/3//v//f///wEAAAD9//z/
/P/8//v/+//8//3//f/9//7//v/+//7//v/9//3//P/6//v//f/+////AAABAAIAAwAB
AP7//P/6//v/+//7//v//v///wAAAQD///7//v/9/wAAAgADAAMA/v/7//j/9f/1//X/
9//9//7//P/8//z//P/7//3//v///wQABgAHAAgABwAKAAsACwANABEAEQAQABAAEgAV
ABcAFwAZABgAFwAZABsAHQAeABwAHAAaABcAFgAVABIAEQAOAAkABwAEAAEA///8//r/
+//5//f/9f/y//H/7v/s/+7/7f/t/+3/8f/y//H/8v/x//D/7//r/+3/7v/u/+3/7//t
/+3/8P/v/+7/7f/r/+j/5f/l/+b/4//h/9v/2P/c/97/3//f/+L/6v/8/xUAKwA5AEEA
RABDADIAFAD6/+f/1//N/8P/t/+5/8n/1P/c/+3/7//k/+r/7f/s/+3/7v/u/+7/7f/r
/+r/6v/r/+r/6P/p/+3/7v/s/+v/6v/r/+3/7P/s/+z/7f/u/+//8v/x//D/7//v//H/
8f/w//D/7f/r/+r/6P/r/+3/7//x//H/8f/x//H/8f/y//T/9P/1//b/9v/3//T/8//y
//H/8//1//X/9f/1//X/9f/1//T/9P/1//X/+P/5//r/+//5//n/+f/6//v/+//7//v/
+f/6//r/+v/7//v//P/8//z//P/8//7//v8BAP///v/+//////8AAAIAAwAEAAUAAwAD
AAQABQAFAAUABQAFAAQAAwADAAIABAAEAAMAAgAEAAEAAQACAAIAAQD///3///////7/
/f/6//n/+f/5//f/+P/4//f/9//3//f/9//3//X/9f/2//f/9//4//r/+//7//v//P/7
//r/+f/4//r/+//7//r/+v/7//v/+//8//3//v////z/+v/5//j//P/9//7////+//3/
/P/7//r/+v/7//v/+//8//z/+//5//n/+f/5//n//f/7//r/+//8//3//v/7//3//v//
/wMABgAIAAoACQAMAA0ADQANABEAEQAQAA4AEAATABUAGAAbABsAGwAdAB0AHQAcABwA
HAAaABcAEQAPAAsACQAIAAUABQAEAP7/+//3//T/9f/1//X/9f/1//X/8//y//D/7//v
/+//8v/y//D/8P/v/+7/7f/p/+v/7P/s/+v/7f/r/+v/7v/s/+z/7P/r//D/7//t/+b/
5f/l/+P/3P/a/+D/5//j/+b/9v8CABEAJwA1ADUANgA7ACoACgDw/93/0f/N/8f/xf/L
/9f/5P/o/+f/6f/o/+r/7f/s/+3/7v/u/+7/7f/r/+r/6v/r/+r/6P/p/+3/7v/s/+v/
6v/r/+z/7P/t/+7/7v/u/+7/8P/v/+7/7f/t/+//7//u/+7/7v/t/+3/7P/u/+//8P/x
/+//7//v/+//7f/u//D/8P/y//L/8f/x//H/8f/x//H/8f/z//P/8//z//P/8//z//L/
8v/z//P/8//z//P/8//0//X/9v/4//j/9//2//X/9v/4//n/+v/7//v//P/8//z//P/8
//7//P////3//P/+//////8AAP//////////AAABAAMABQACAAEAAAD//wAAAQADAAQA
AgACAAEAAAACAP////8AAP///f/6//f/+P/5//n/+f/4//f/9//3//f/+P/4//f/+f/5
//n/+f/5//f/9//4//f/9f/0//T/9P/z//L/8v/z//T/9f/2//j/+f/5//j/9f/1//T/
8//2//f/+P/5//n/+P/4//j/9//3//f/9//6//v//P/9//v/+v/6//n/+f/6//r/+f/1
//X/9f/1//X/+//9//n/8v/1//b/9//4//r//f///wEAAgAEAAUABgAHAAoACwALAAsA
DwAPAA4ADgAQABMAFQAXABkAGAAXABkAGQAZABgAGAAYABYAEwASABEADgANAAgAAwAB
AP7//P/7//n/+P/1//P/8f/v/+//7//t/+z/7v/v//H/8//y//D/7P/q/+r/6v/q/+f/
6//s/+z/6//r/+n/6f/s/+7/7v/u/+3/7P/p/+X/5P/h/93/3f/c/+D/4v/j/+X/6P/y
/wYAGQAnAC8ANQA8ADcAHAD8/+b/2f/P/8f/v/+5/73/y//W/97/4//p/+7/8P/v/+z/
6//q/+j/6P/n/+X/6P/q/+3/7v/p/+n/7P/s/+v/6//r/+3/7f/s/+z/7P/r/+r/6f/q
/+3/7v/v//H/7//v/+7/7v/v/+//8P/w//P/8//z//P/8f/x//H/8f/z//T/9v/2//r/
+P/x/w==
         </WaveFormData>
      </LeadData>
      <LeadData>
         <LeadByteCountTotal>10000</LeadByteCountTotal>
         <LeadTimeOffset>0</LeadTimeOffset>
         <LeadSampleCountTotal>5000</LeadSampleCountTotal>
         <LeadAmplitudeUnitsPerBit>4.88</LeadAmplitudeUnitsPerBit>
         <LeadAmplitudeUnits>��V</LeadAmplitudeUnits>
         <LeadHighLimit>2147483647</LeadHighLimit>
         <LeadLowLimit>268435456</LeadLowLimit>
         <LeadID>V1</LeadID>
         <LeadOffsetFirstSample>0</LeadOffsetFirstSample>
         <FirstSampleBaseline>0</FirstSampleBaseline>
         <LeadSampleSize>2</LeadSampleSize>
         <LeadOff>FALSE</LeadOff>
         <BaselineSway>FALSE</BaselineSway>
         <ExcessiveACNoise>FALSE</ExcessiveACNoise>
         <MuscleNoise>FALSE</MuscleNoise>
         <LeadDataCRC32>1532724749</LeadDataCRC32>
         <WaveFormData>
CgALAAsACgAMAA0ADQAMAAoACgAKAAoACgAIAAcABQACAAIAAgACAAMAAQD+//z//P/7
//n/+f/3//b/9P/0//T/9v/2//b/+//+/wAAAgAEAAYABwAHAAcABwAIAAgACAAIAAkA
CQAHAAgACQAJAAkACQAJAAkACgANAA4ADgANAAwACwAKAAwADgAOAA4ADgAMABEAFgAa
ABsAGwAcABoAGwAeACIAIgAcABMABwD0/+b/1P+2/5f/gf96/3X/cf99/5T/q/+7/8z/
4P/r//D/9P/4//3/AAAGAAcACQAJAAgACAAIAAkACQAJAAoACgAKAAsADAAMAAsACQAJ
AAkACQAMAA0ADgAPAA4ADAALAAsACwALAAsADAAMAAsACgAKAAsACwAMAAwADgAOAA4A
DgAMAAoABwAIAAsACwAJAAkABwAHAAcABwAGAAYABgAFAAUABQAEAAMAAwADAAIAAgAD
AAMAAwADAAMAAQABAAEA///+//3//f////7//f/9//v/+v/4//f/+P/3//f/9//2//b/
9v/1//H/7//x//H/8v/y//L/8v/w/+//7//v/+//8P/w//D/8f/x//H/8f/x//P/9v/3
//n/+v/8//3/+//7//3//v/+////AAABAAIAAgACAAIAAQABAAEAAAABAAMABAAGAAUA
BAADAAIABAAEAAQABwAHAAcABwAHAAUAAwACAAIABAAEAAQABAACAAMAAwADAAQABgAH
AAYABgAGAAYABgAEAAIAAgACAAcABwAGAAYABAAEAAQABAADAAMABAAFAAcABQAFAAUA
BQAEAAIAAgACAAIAAgACAAgACAAHAAYABQAEAAQABAAGAAgABwAHAAYABgAJAAkACAAI
AAoACgAKAAoABgAFAAMAAAACAAIAAgABAP3/+v/4//j/+P/3//j/+f/2//T/9P/0//T/
9P/0//f/+v/8//7/AAAAAAEAAQABAAMABAAEAAQABgAHAAcABwAGAAcABwAHAAkACQAJ
AAkACwALAAoACgAKAAoACgAKAAwADAAMAAwACgALABAAEgAXABsAGgAWABkAHgAeABoA
FAATABEAAgDs/9b/vv+h/4P/dP9v/3H/ef+K/5v/rf/E/9r/5f/q//D/9v/5//7/BAAE
AAcACAAIAAYABgAHAAcACQAKAAoACgAJAAoACgAJAAoACwAMAA0ACwALAAsACwAJAAgA
CAAJAAoACwAMAA4ADQALAAkACAAHAAcACAAIAAkACgALAAwACwAKAAgACgAJAAkABwAH
AAcABwAHAAcACAAIAAgABwAFAAUABAADAAMAAwACAAIAAwADAAMAAwAAAP3//P/7//7/
/v/+/////f/8//v/+//9//z/+v/5//r/+f/5//n/9//2//X/8//y//H/9P/1//P/8v/x
//D/7v/t/+3/7f/v//D/8P/w//H/8f/x//H/8f/z//b/9//3//j/+v/7//n/+f/7//z/
/P/9//7////+//7//v/+////AQADAAQAAgADAAMABAADAAIAAQAAAAEAAgADAAcABQAF
AAUABQAGAAUABQAGAAQABAAEAAQABgAHAAcABwAHAAgACAAGAAQABAAEAAQABQAEAAUA
BgAGAAUAAwACAAMABAAFAAYABwAHAAgACQAIAAUABAADAAQABAADAAQACAAKAAYAAgAD
AAQABQAGAAYABgAIAAoACgAJAAcABgAKAAsACwAMAAkACAAHAAYABgAFAAMAAAAAAAAA
AAD///v/+P/2//b/9v/1//b/9//1//L/8f/w//P/9P/1//n//P/+/wAAAgADAAMAAgAB
AAIABAAFAAYABQAFAAQAAwAFAAcACAAJAAcABwAHAAcABwAHAAYABgAIAAgACAAIAAgA
CAAIAAgABgALABIAGAAVABMAFgAWABcAGAAaABoAFgARAAEA7P/a/8b/pv+F/3P/av9n
/2//f/+Q/6H/t//M/9r/4f/q//D/9P/5//z//v8CAAUABgAGAAQABAAFAAUABwAIAAgA
CAAHAAgACAAHAAcABwAHAAcABwAHAAcABwAJAAgACAAJAAkACQAJAAoACAAHAAYABgAG
AAcACQAKAAkACAAHAAYABgAGAAUACAAHAAcABQAFAAMAAwADAAMAAwAEAAUABQAEAAMA
AQD//wAAAQABAAIAAQABAAEAAQD///3//f/9//3//P/7//v/+f/4//f/9//5//j/9v/1
//T/8//z//P/8P/w//D/7//v/+3/7//v/+3/7P/r/+r/6v/p/+n/6f/r/+z/7P/s/+z/
6//q/+n/7P/v//P/9f/z//T/9v/3//X/9f/3//j/+v/7//z//f/8//z//P/8//7///8A
AAAA/v//////AAAAAAAAAAAAAAAAAAAAAAMAAQABAAEAAQACAAEAAQACAAAAAAAAAAAA
AgADAAMAAwABAAIAAgAAAAAAAAAAAAAAAgAAAAAAAAACAAEA///+//7//v/+//7//v//
/wEAAwACAP///v/9/wAAAAD//wAAAQAAAP///v/+/wEAAAAAAAAAAAAAAP///v///wAA
AwADAAIAAgAEAAUABQAGAAQAAgAAAP7//v///////v/9//z/+//5//f/9P/y//L/8f/v
/+//7//s/+r/6v/q/+7/7v/u//H/8//0//X/9v/4//n/+f/5//z//v///wAA/f/9//z/
+//+////////////////////AQABAAAAAAD+//7//v/+/wIAAgACAAIABAAJAAoADAAP
AAkABAAGAAsAEgAaABoAFAANAAUA8v/a/8b/sP+V/33/bP9p/2n/b/98/43/n/+2/8r/
1f/c/+L/6v/v//L/9v/4//v//P/8//7//v///////f/+//7//v8BAAIAAgABAAEAAQAB
AAEA//////////8BAAAAAAABAAAA///+//7/AAD///7//v/9//3//v/+//7//v/+//7/
/f/8//r//P/7//v/+f/5//r/+//8//3/+v/6//r/+f/5//n/+P/3//f/9//2//b/8//z
//P/8//1//P/8//z//L/8P/u/+3/7f/s/+v/6//r/+r/6P/n/+b/5f/l/+X/5f/m/+f/
5//l/+P/5f/l/+P/4v/h/+D/4P/f/9//3//d/97/3v/e/+H/4f/h/+H/3//h/+T/5f/k
/+T/5f/l/+j/6f/s/+7/6//r/+v/6//v//D/8f/y//H/8f/x//D/7//v/+7/7v/x//L/
8//0//L/8v/y//X/9f/1//X/9f/0//P/8//0//T/9P/0//T/9P/1//X/9f/y//L/8f/u
//D/8P/w//D/8v/w//D/8P/y//H/7//u//H/8v/z//T/8P/v/+//7//x/+//7//v//H/
8P/u/+7/8P/w//D/8P/w/+//8P/y//H/8P/v/+7/7v/u//D/8v/z//P/8v/y//X/9f/0
//T/9P/0//T/9P/x/+//7P/o/+r/6v/q/+n/5v/i/9//3v/e/93/3v/f/97/3P/c/9z/
3P/c/9z/3//i/+T/5v/o/+r/6//r/+v/6f/q/+r/6v/s/+3/7f/t/+z/7f/t/+3/7f/t
/+3/7f/t/+3/7P/s/+7/7v/u/+7/8P/w//D/8P/u//H/+v8AAP3/9//4//7/AwAEAAIA
AAD4/+//4f/O/77/rv+Y/3n/Y/9a/1v/Y/9x/4T/lf+j/7j/yv/N/8z/1P/c/9v/3P/i
/+L/5f/m/+b/6P/o/+n/6f/q/+z/7f/u/+3/7P/q/+f/6P/p/+r/6//p/+n/6f/p/+n/
6P/o/+n/6//r/+v/7P/s/+v/6v/q/+f/5//o/+j/6P/o/+j/6P/l/+T/4v/k/+X/5f/j
/+P/4f/h/+H/4f/i/+L/4v/h/+P/4//i/+H/3v/d/9v/2v/c/93/3v/f/9z/2f/Y/9f/
2f/Y/9f/1//X/9b/1f/V/9T/0v/P/83/zf/N/87/z//N/8z/y//J/8j/x//K/8v/yf/I
/8f/xv/G/8X/xf/F/8f/yP/I/8j/xv/F/8T/w//F/8f/yv/L/8n/yv/M/83/zf/N/8//
0P/T/9X/1//Z/9j/2P/Y/9j/1v/X/9j/2P/W/9f/1//Y/9n/2v/b/9z/3v/e/97/4f/f
/93/2//Z/9n/2f/a/9z/2v/a/9r/2v/Y/9n/2f/Z/9v/3P/c/9r/2f/Y/9f/1v/W/9T/
1P/U/9n/2f/Y/9j/1v/W/9b/1v/W/9f/2f/b/9r/1//W/9X/1v/W/9X/1v/c/97/2//a
/9n/2P/Y/9j/2v/c/93/3f/c/9z/2//b/9r/2v/Y/9j/2P/Y/9f/1//W/9T/1v/W/9b/
1f/R/87/zP/M/83/y//L/8v/yP/G/8b/xv/I/8j/yP/L/9D/0v/U/9b/1v/X/9f/1//V
/9b/1v/W/9n/2//c/93/3P/d/93/3f/d/93/3f/d/93/3f/c/9z/3v/e/97/3v/g/+D/
4P/g/+L/4//m/+z/7//x//D/7v/x//b/+P/0//L/7//h/87/vv+w/5z/f/9n/1z/Vf9T
/13/cP+B/5H/pP+2/8P/yv/O/8z/y//S/9j/3P/f/+D/4P/f/97/3v/d/97/4P/h/+L/
4//k/+T/4//i/+H/4P/f/+L/4//k/+X/4v/g/9//3//g/+H/4v/k/+T/4//i/+L/4//j
/+T/5P/i/+L/4v/i/+H/4P/e/+D/3//f/93/3f/e/9//4P/h/+D/4P/g/9//4f/h/+D/
3//d/93/3P/c/9v/2//b/9v/2f/X/9f/1//V/9T/0//T/9X/1v/X/9n/2P/W/9P/0f/S
/9H/0f/R/9D/0P/Q/8//y//J/8v/y//N/87/z//Q/8v/yf/I/8f/x//I/8j/yP/L/8v/
y//L/8v/zf/Q/9H/0v/U/9f/2f/Y/9f/2P/Y/9v/3f/f/+H/4f/g/9//3v/f/+H/4//k
/+b/5//n/+j/5//m/+X/5P/m/+b/5v/p/+n/6f/p/+n/6P/n/+f/6P/q/+r/6v/q/+n/
6f/o/+f/6P/q/+v/6v/o/+j/6P/o/+r/6P/o/+j/6//r/+r/6v/n/+b/5f/k/+X/5//q
/+3/7//t/+3/7f/r/+r/6P/o/+r/6v/s/+z/7P/s/+z/7P/u//D/8//z//L/8v/z//P/
8v/y//L/8v/y//L/7v/t/+v/6P/q/+r/6v/p/+j/5v/l/+b/4v/f/97/3f/d/9z/3f/e
/+L/4v/i/+X/5v/o/+r/7P/v//H/8v/z//H/8v/y//L/8v/z//P/8//0//X/9f/1//X/
9f/1//X/+f/5//j/+P/4//j/+P/4//r/+v/6//r/AAABAAIAAgAFAAsADAAKAAkADgAU
ABQACgADAPn/5v/Q/8L/qv+L/3X/av9n/2f/cf+G/5v/r//C/9b/4//o/+j/5v/r//D/
9P/0//f/+P/4//r//P///wEA//8AAAAAAAADAAQABAADAAAA///+//3//v///wAAAQAB
AAAAAAABAAEAAQABAAIABAADAAIAAgD/////AAAAAAIAAgACAAIAAwACAAAAAgACAAEA
/v/9//7///8AAAEA///+//3/+//8//3//f/9//3//f/8//z/+f/5//n/+f/7//n/+f/5
//f/9v/1//X/9//2//X/9f/z//L/8P/v//D/7//v/+//8P/w//D/7//r/+n/6//r/+z/
7P/s/+z/6P/n/+f/5//p/+r/6v/q/+v/6//r/+v/6f/r/+7/7//v//D/8v/z//X/9f/3
//j/+P/5//r/+//+//7//v/+//z//f/+//7///8BAAIABAAEAAQABAAEAAcACAAJAA0A
EQATABUAFwAYABcAFwAYABsAHAAdAB4AIAAhACEAIQAjACQAJAAiACIAIgAiACIAJAAi
ACIAIgAnACcAJgAmACYAJgAmACYAIwAjACQAJQAnACUAJQAlACUAJAAiACIAJgAoACgA
KAAoACgAKAAmACYAKAAqAC0ALQAsACwALwAvAC4ALgAsACwALAAsACsAKwAqACgAJQAk
ACMAIQAhACAAIAAiACAAHQAcABsAHQAcAB0AHgAgACAAIAAjACQAJgAoACoALQAvADAA
MQAxADIAMgAyADQANQA1ADUANgA3ADcANwA5ADkAOQA5ADsAOwA6ADoAOgA6ADoAOgA+
AD4APgA+AEIAQwBGAEwASwBLAEwASgBNAFQAWABWAE4ARwA7ACYAFAD+/+T/x/+x/6z/
qf+n/7H/xv/b/+//BAAUAB0AJgAsACwAKwAqADIAOAA9AEAAQgA/AD4APgA9AD4AQABB
AEIAQQBCAEIAQQBBAEEAQQBBAEMAQwBDAEMARQBEAEQARQBEAEMAQgBCAEQAQwBCAEIA
PwA/AEAAQABCAEIAQgBCAEEAQAA+AEAAQQBBAD8APwA/AD8APwA/AD0APAA7ADkAPAA9
AD0APQA7ADsAOgA6ADkAOQA5ADkAOwA5ADkAOQA4ADYANAAzADUANAAzADMAMQAwAC4A
LQAuAC0ALQAtACwALAAsACsAJwAlACcAJwAoACgAKAAoACQAIwAjACMAIQAiACIAIgAk
ACUAJgAnACcAKQAsAC0ALQAuADAAMQAvAC8AMQAyADIAMwA0ADUANgA2ADYANgA2ADcA
OAA4ADoAOwA7ADwAOwA6ADkAOAA4ADgAOAA7ADsAOwA7ADsAOAA3ADcAOAA4ADgAOAA4
ADgAOQA5ADkAOQA6ADoAOAA4ADgAOAA4ADgANgA2ADYAOQA5ADgAOAA3ADYANQA0ADUA
NQA2ADcANwA1ADUANQA1ADQAMgAyADQANAAyADAAMgA0ADQANAA0ADQANAA2ADgANwA3
ADYANgA5ADkAOAA4ADoAOgA6ADoANgAzAC8AKgAsAC4AMAAxAC0AKgAoACgAJgAjACIA
IQAiACAAIAAgACIAIgAiACUAKAAqACwALgAuAC8ALwAvAC8AMAAwADAAMgAzADMAMwA0
ADUANQA1ADMAMwAzADMANwA3ADYANgA1ADQAMwAyADYANgA2ADYAOAA5ADoAPABBAEUA
QgA+AEEASABMAEwASAA/ADMAIgAOAPz/4v/D/6n/nP+X/5n/n/+y/8v/3//w/wIADwAU
ABYAGgAfACQAKgAqAC0ALgAuACwALAAtAC0ALgAwADEAMgAxADIAMgAxADMAMwAzADMA
MwAzADMAMwAyADAALwAvAC8ALwAvADAAMgAxADAAMAAvAC8AMAAwAC4ALgAuAC4ALQAs
ACoALAArACsAKQApACsAKwArACsALAAsACwAKwAqACkAJwAlACMAIwAiACIAIgAjACQA
JQAjACEAIQAhACEAIAAfAB8AIQAgAB8AHwAcABoAFwAVABUAFQAWABcAFgAWABYAFQAT
ABEAEwATABIAEgASABIADgANAA0ADQALAAwADAAMAA4ADwAQABEAEAARABMAEwAUABYA
GQAbABoAGQAaABoAGgAbABwAHQAgACAAIAAgAB4AHwAgACAAIgAjACMAJAAjACIAIQAg
ACAAIAAgACMAIQAhACEAIQAhACEAIgAkACQAJAAkACQAIwAjACIAIQAjACQAJAAiACIA
IgAiACIAIgAgACAAIAAiACEAHwAeAB4AHgAeAB4AHwAfACAAIQAfAB0AHQAdAB4AHgAd
AB4AIAAgACAAHgAcABwAHAAcAB4AHgAgACIAIwAjACIAIgAjACMAIgAiACIAIgAiACIA
HgAdABsAGAAYABgAGAAXABcAFAASABIADwANAA0ADQAKAAgACAAIAAoACgAKAA0AEgAU
ABYAGAAYABkAGQAZABcAGAAYABgAGgAbABsAGwAcAB0AHQAdAB0AHQAdAB0AIQAhACAA
IAAeAB4AHgAeACAAIAAgACAAIAAhACYAKgAtAC0AKgAqAC8AMgAyADIALgAnAB0ADAD2
/+T/zP+x/5f/iv+H/4v/lf+k/7f/yf/c/+7/9//6/wIADAARABIAFgAYABsAHAAcABsA
GgAaABkAGgAcAB0AHgAdAB4AHgAdAB0AHQAdAB0AGwAbABsAGwAdABwAHAAdAB8AHwAf
ACAAHgAdABwAHAAdAB0AHgAeAB0AHAAbABoAGQAYABYAGAAZABkAFwAXABcAFwAXABcA
FgAWABYAFQAXABcAFgAVABMAEwASABIAEQARABEAEQAPAA0ADQANAA0ADAALAAsACwAK
AAkACQAIAAYAAwABAAMAAwAEAAUAAwACAAEA//////3///////7//v/+//7/+//5//j/
9//5//r/+v/6//3//f/9//3/+//9/wAAAQADAAQABgAHAAYABQAGAAYABwAJAAsADQAN
AAwACwAKAA0ADwARABIAEQARABAAEAASABIAEgASABIAEgASABUAFAATABIAEQARABEA
EgAUABQAFAAUABQAEwATABIAEQATABQAFAASABAAEAAQABAAEAAOAA4ADgARABEAEAAQ
ABAAEAAQABAADQANAA4ADwANAAsACwALAAwADAALAAwADgASABAADgAMAAoACgAKAAoA
DQAOABEAFAASABEADwAOAA8ADwAOAA4AEAAQABAAEAAPAA8ADgAMAAwADAAMAAsABgAC
AP///v////3//f/9//z/+v/6//r/+v/6//r//f8AAAIABAAGAAgACQAJAAkACwAMAAwA
DAAKAAsACwALAAwADQANAA0ADQANAA0ADQANAA0ADAAMAAwADAAMAAwADwAQABEAEgAQ
ABMAGAAcABsAGwAcABwAGQAcACAAJAAiAB0AGQAOAPr/6P/U/7P/lf+E/3v/ef99/4r/
nf+x/8D/0P/f/+z/8P/0//v/AAAEAAQABwAIAAgACgAKAAsACwAJAAoACgAKAAkACgAK
AAkACgALAAwADQALAAsACwALAA0ADAAMAA0ADQANAA0ADgANAAsACQAIAAoACwANAA4A
DQAMAAsACgALAAoACAAKAA0ADQALAAsACQAJAAkACQAKAAoACgAJAAkACQAIAAcACQAJ
AAgACAAIAAkACgALAAkABwAHAAcACQAIAAcABwAGAAQAAgABAAIAAgABAAEAAgABAAEA
AQAAAAAAAAD//////f///////P/8//z//P/7//v//P/9//v//P/8//z/+//7//v/+//8
////AwAFAAMABAAGAAcABwAHAAkACgAKAAsADAANAA4ADgAOAA4AEAARABIAEgASABMA
EwAUABQAFAAUABQAFgAWABYAGQAWABUAFAATABUAFQAWABgAFwAWABUAFAASABMAEwAT
ABUAFgAWABQAFAAUABQAFAAVABQAFQAWABYAFQATABIAFAAUABQAFAATABMAFAAVABQA
EQAQAA8AEQASABIAFAAUABQAFAAUABIAEwAUABUAEwATABQAFQARABEAEwAUABQAFAAU
ABQAFAAUABYAGAAXABcAFgAWABgAGQAZABoAGgAaABoAGgAYABcAFQASABAAEAAQAA8A
DQAKAAgACAAHAAUABQAFAAIAAAAAAAAAAwAEAAUACQAMAA4AEAASABIAEwATABMAFQAW
ABYAFgAUABUAFQAVABgAGQAZABkAFwAXABcAFwAZABkAGAAYABgAGAAYABgAGQAYABcA
FgAeACEAJgAoACsAKwAkACIAJQAqAC4ALgAoAB0AEQD+/+r/2v/E/6f/kf+K/4n/jf+X
/6j/uf/J/9z/7v/5/wAABgAKAA0AEAAQABAAEwAUABQAFQAWABgAGQAWABYAFQAUABgA
GgAbABsAGwAbABsAGwAbABsAGwAbABsAGgAaABsAGAAXABYAFgAZABkAGQAaABkAGQAa
ABoAGAAYABgAGAAXABYAFAAWABcAFwAVABUAFwAXABcAFwAVABQAEwARABMAEwASABEA
EgATABMAFAAQAA8ADgANAA4ADQAOAA8ADQAMAAsACwAJAAgABwAHAAgACAAHAAcABQAD
AAIAAQABAAIAAwADAP///f///////v/+//7//v/+//3//f/9//z//P/7//r//f/9//3/
/f///wEABAAFAAQABAAFAAUABgAHAAoADAALAAsACwALAA8AEAARABIAEgATABQAFAAR
ABEAEAAQABMAFAAVABYAFQAUABMAFQAXABcAFwAXABYAFQAVABYAFAAUABQAFAAVABcA
GAAZABcAFgAUABAAEQASABMAFAAUABIAEgASABUAFQAUABQAFAAUABQAFAATABMAFAAV
ABcAFQAVABUAFAASAA8ADgAQABAAFAAUABYAFgAWABYAFQAUABUAFgAXABcAFgAWABkA
GQAYABgAFQAUABMAEgASABMAEwASABAAEAAQAA8ADQAKAAgACAAJAAcABwAHAAUAAgAB
AAAAAwAEAAUACQALAAwADQAOABIAEwATABMAFAAWABcAGAAWABUAEwARABQAFQAVABUA
EwATABMAEwAVABUAFAAUABUAFgAXABgAGQAYABcAFgAcAB8AJAAkACUAIwAgACIAJQAo
AC4AMgAoAB8AEwD+/+z/3P/E/6n/k/+I/4f/kf+d/6T/s//J/97/7P/z//z/AgAIAAkA
CAAKAA4AEQASABIAFAAUABUAFQATABQAFAAUABUAFgAWABUAFwAXABcAFwAVABUAFQAV
ABUAFAAUABUAFAATABIAEgAUABUAFgAYABUAFQAWABYAFAASABAADgAQABAADwASABIA
EQAOAA0ADwAPAA8ADwAQABAAEAAPAA8ADwAOAA0ADQANAAwADAAKAAkACAAHAAgABwAI
AAkACQAIAAcABwAHAAYABQAFAAQAAgD///3//P/7//v/+//8//z//P/7//j/9f/2//X/
9f/2//f/+P/2//X/9f/1//L/8v/x//D/9P/1//b/9//1//f/+v/7//n/+v/8//3/////
/wEAAgAAAAEAAgADAAcACAAJAAoACAAJAAoACgAIAAkACQAKAAwADAAMAAwACgAKAAoA
DQAOAA8AEAARAA4ADQANAA4ADAAMAAwADAAMAA0ADQANAAwADAALAAgACwAMAA0ADgAM
AAoACgAKAAsACwAKAAoACwAMAA0ADgAKAAkACQAJAAoACQAKAAsACwAKAAgACAAIAAgA
CAAKAAoADAAMAAwADAAMAAwADgAQABEAEQAQABAADwAPAA4ADgAQABAAEAAQAA4ADQAL
AAgABwAGAAUAAwACAAAA//8AAP///f/9//3/+//4//f/9v/5//r/+////wEAAgADAAQA
CQALAAwADQALAAwADAAMAAwADQANAA0ADAANAA0ADQANAA0ADQANAA0ADQAMAAwADAAM
AAwADAAQABAAEAAQABQAGQAeACIAIQAfABwAIAAnACoAJAAgACAAGwAHAPD/4v/U/7z/
of+N/4L/g/+J/5X/pP+1/8n/3P/s//X/9v/6/wAAAQAAAAQACAALAAwADAANAA4AEAAR
AA8AEAAQABAAEQASABIAEQAPAA8ADwAPABEAEQARABEAEQAQABAAEQAPAA8ADwAQABIA
EQAQABAADgANAA0ADAAPABAAEQASABAADgALAAwADQANAAsACwAMAA0ADgAPAA0ADAAL
AAkACQAJAAgABwAHAAcABgAGAAMAAwADAAMABQADAAMAAwAFAAQAAwADAAMAAgABAAEA
///+//z/+//8//v/+//7//j/+P/4//f/8//x//P/8//0//T/9P/0//D/7//v/+//8P/y
//P/9P/1//X/9f/1//T/9f/3//f/+P/6//3/////////AQACAAIAAwAEAAUABQAEAAMA
AgAFAAcACQAKAAoACwALAAwADAAMAAwADAAKAAoACgANAA8ADwAPAA8ADAALAAsADAAM
AAwADAAMAAsACwAKAAkADAAOAA8ADgAOAA4ADgAOAAwACgAKAAoADQANAAwADAAOAA4A
DgAOAAsACwAMAA0ADQALAAsACwAJAAgABgAGAAgACgAMABAADwAOAA0ADAAMAAwADgAQ
ABMAEwASABIAEgARAA8ADgAOAA4ADgAOAA0ADQAMAAoACQAIAAcABQAEAAIAAQACAP//
/f/9//3//v/8//z//P/+//7//v8BAAIABAAGAAgADAANAA0ADQAPABAAEAAQAA4ADwAP
AA8AEgATABMAEwASABEAEAAPABQAFQAVABYAFQAUABMAEgAWABYAFgAWABgAGwAeACIA
IQAjACYAJgAlACgAKgAqACYAHwALAPT/5P/S/7T/lf+F/3z/ef9//43/oP+x/8P/2P/o
//H/+v8CAAYABQAIAA4AEAATABQAFAAUABQAFQAVABUAFgAWABYAFwAYABgAFwAVABUA
FQAVABcAFwAXABcAGQAYABgAGQAXABcAFwAYABoAGQAYABgAFgAVABUAFAAXABgAGQAa
ABcAFgAUABYAFwAXABUAFQATABMAEwATABMAFAAVABUAFwAXABYAFQAVABUAFAAUABIA
EQAQAA8ADwANAA0ADQANAAwACwALAAsACgAJAAkACQAIAAYABQACAAEAAQABAAMABAAF
AAUAAQD//wEAAQACAAIAAgACAAAA//////////8AAAAAAAABAAEAAQABAP7///8BAAEA
AgAEAAcACQALAAsADQAOAA4ADwAQABEAEAAQABAAEAAOAA8AEAAQABAAEQARABIAEgAS
ABIAEgASABIAEgAVABUAFQAVABUAEgARABEAEgATABQAFQAWABQAFQAVABUAFwAYABgA
FgAWABYAFgAWABQAEgASABIAFwAXABYAFgAUABQAFAAUABUAFQAWABcAGQAXABcAFwAV
ABQAEgASABYAFgAWABYAFAAUABQAFAAUABYAFgAYABoAGwAbABoAGgAZABkAGAAYABgA
GAAYABgAFAATABEADgAPABAAEQARAA0ACgAIAAgABQADAAMAAwADAAIAAwAEAAYABgAG
AAkADgAQABIAFAAUABUAFQAVABUAFgAWABYAGAAZABkAGQAZABkAGAAXABkAGQAZABkA
GwAbABoAGgAcABwAHAAcABwAHAAcABwAHgAhACIAJgArACsAKAAqAC8AMAAwAC4AKAAh
ABMAAgDs/9D/sP+X/4n/gv9//4X/l/+o/7v/0f/m//T/+/8CAAgACgARABYAGAAZABsA
GwAaABoAGgAbABsAHQAeAB4AHgAdAB4AHgAdAB8AHwAfAB8AHwAfAB8AHwAdABwAHAAd
AB8AHwAfACAAIAAfAB4AHgAdAB0AHgAeAB4AHgAeAB4AHwAeABwAHgAfAB8AHQAdAB0A
GwAXAA==
         </WaveFormData>
      </LeadData>
      <LeadData>
         <LeadByteCountTotal>10000</LeadByteCountTotal>
         <LeadTimeOffset>0</LeadTimeOffset>
         <LeadSampleCountTotal>5000</LeadSampleCountTotal>
         <LeadAmplitudeUnitsPerBit>4.88</LeadAmplitudeUnitsPerBit>
         <LeadAmplitudeUnits>��V</LeadAmplitudeUnits>
         <LeadHighLimit>2147483647</LeadHighLimit>
         <LeadLowLimit>268435456</LeadLowLimit>
         <LeadID>V2</LeadID>
         <LeadOffsetFirstSample>0</LeadOffsetFirstSample>
         <FirstSampleBaseline>0</FirstSampleBaseline>
         <LeadSampleSize>2</LeadSampleSize>
         <LeadOff>FALSE</LeadOff>
         <BaselineSway>FALSE</BaselineSway>
         <ExcessiveACNoise>FALSE</ExcessiveACNoise>
         <MuscleNoise>FALSE</MuscleNoise>
         <LeadDataCRC32>66841813</LeadDataCRC32>
         <WaveFormData>
BAAFAAYABgAEAAUABQAEAAYABgAGAAcACQAJAAkACQAHAAgACQAJAAoACgAJAAgABQAE
AAMAAwAGAAcABwAFAAQAAgD///3///8AAAEAAgAFAAUABQAFAAAA/v/9//z//v/+//7/
/v/+//7//////wEAAQABAAEAAwAGAAYABQABAAMAAwACAAQABgAHAAcAAwABAAUADAAU
ABcAHQAmADQAQwBWAGoAeAB9AH8AdABaADIA9P+g/0X/8P63/p/+qf7O/gL/OP9l/5L/
t//S/+H/5//q/+3/8f/4//r/+//8//z//f/9//3//v8AAAAAAgACAAQABQAFAAYABgAF
AAQABAAFAAYABwAIAAcABgAFAAUABQAFAAUABwAJAAgACAAJAAkACQAKAAsACwAMAAwA
DAAJAAkACQAKAAoADAAMAA4ADAALAAsACwANAA4ADwAPABEAEQARABEAEAAQABEAEQAS
ABIAEwATABQAEwATABQAFAATABIAEQASABIAEQASABIAEQAQAA8ADwAPAA8ADQANAA0A
DAAJAAYABgAFAAUABQAGAAYABgAGAAQABAAEAAQABAAFAAQABAADAAQABQADAAQABQAE
AAYABwAHAAcABQAFAAUABQACAAIAAgACAAEAAAD////////+//3/+v/8//3//f/9//v/
+//7//v/+//7//v/+//9//3//v/+//3//P/6//n/+//7//n/+f/4//v//v8CAAAAAAAA
AP//AQABAAAAAAD///7//f/8//3//v///wEAAgADAAMAAgABAAEAAgACAAEAAAAAAAAA
AAD///3//f/8//z//f/9/wMABAABAAAA///+//z//P/+/wAA//8AAAAAAAADAAMAAgAC
AAIAAgADAAMAAQABAAEAAQADAAUABgAHAAQAAgAAAAAAAQACAAQABQADAAIA//////7/
/P/7//v//P/9//7////////////9//7//v/+//7//P/8//z//P/8//3//f/9//v/+//7
//v///8AAAAA//8BAAEAAAAAAAIAAwADAAMA///9/wAABgANABUAHAAmADcATgBgAGwA
cQB5AHwAaABAAAYAuP9d/wT/v/6Z/pX+sv7g/hD/Qf92/6H/vv/V/+H/5v/n/+3/9P/2
//f/+P/4//j/9//2//b/+f/6//3//v/+//////8AAAIAAwAEAAYABAAEAAQABAACAAIA
AgADAAQABQAGAAkABwAEAAIAAQD/////AAABAAUACAAKAAwACQAJAAkACgAIAAoACgAM
AAwACwALAAsACwAMAA0ADQALAAsACwALAA4ADgAPAA8ADgAOAA8ADwANAAsACgAKAAwA
DQAOAA8ADQAMAAoACgAMAAsACgAJAAgACQAKAAkACAAHAAUAAQAAAAAA/////wAAAAD/
//7/AAD+//7//v///wAAAgACAAMAAQABAAEAAAACAAQABAACAAMAAwADAAEAAQABAAEA
AAAAAAAAAAD///7//f/9//7//v/+//z//P/9//3//f/7//v/+//7//z//f/+/////v/9
//3//P/+//7//f/9///////9//3//f///wEABAACAAIAAgABAAAA///9//z//f/+////
AAAAAAAAAAABAAIAAwADAAIAAQABAAIAAgD///7//v/+/wAA///9//3/AgAEAP///P/9
//7///8AAP7//v8AAAIAAgACAAEAAAACAAMAAwAEAAMAAgACAAEAAwADAAMAAwAGAAcA
BwAHAAQAAgAAAAAAAQACAAQABQAEAAIA/v/9//3//P/8//3//f/9//3//f/9//3//f/7
//v//P/9//7/+//6//n/+P/5//v//P/9////////////AQAAAP7/+////////v/+/wIA
AwADAAMA/f8BAAoAEAARABMAHgAsADsATgBgAGwAdQB3AGYAQgAWANT/eP8b/9D+m/6F
/pP+vv7w/iD/Vf+G/6v/xP/X/+P/5v/p/+v/7v/x//P/9f/2//f/9//3//j//P/8//7/
/v/+//////8AAP///////wAAAAAAAAAAAAACAAIAAgADAAMAAwADAAUAAwACAAIAAwAD
AAMABAAFAAUABgAGAAYABwAHAAcACAAIAAoACgAMAAgABwAHAAcACAAKAAwADQAKAAkA
CAAHAAkACgAMAA0ADAAMAA0ADQAKAAkACQAKAAsACwALAAsACQAIAAYABgAIAAcABgAF
AAMAAwADAAEAAAD///3/+f/7//z//P/9//r/+v/5//j/+v/4//j/+P/7//z//v/+//v/
+f/5//n/+//+/wEAAgAAAAEAAQABAP3//f/9//3//v/+//7//v/7//r/+f/5//z//P/8
//r/+P/5//n/+f/7//v/+//7//n/+f/5//n/+f/5//r/+v/8//z/+//7//z/+//4//f/
9//5//v//v/8//z//P/7//3//f/8//z//P/8//z//P/6//r/+v/7//r/+//7//r/+//7
//z//P/4//b/9f/0//f/9//2//f/9v/2//f/9//1//X/9P/1//b/9//4//b/9v/4//r/
+f/6//r/+v/8//3//f/+//v/+v/6//n/+//9////AQD//////v/9//7//P/6//r/+v/6
//v/+//5//j/9f/1//X/9P/0//X/9f/1//X/9f/0//P/8v/v//H/8v/z//T/9P/0//T/
9P/2//f/9//3//b/9f/0//P/9P/0//P/8f/1//X/9P/0//j/+f/5//n/+f/9//z/AAAH
AAUABgASACcAPgBUAGIAawBxAGwATgAgAOb/mP8//+r+pf6B/n/+mv7I/vj+K/9e/43/
rP/D/9P/2v/f/+P/5v/p/+v/7f/u/+//7//v//D/8v/y//T/9P/y//P/8//0//f/9//3
//j/9v/2//b/9v/4//j/+P/5//f/9//3//n/+f/4//j/+f/5//n/+v/7//3//v/+//7/
+//7//v//P/7//z/+//8//3//f/+/////f/+///////9//3//f/9//z//P/9//3//v/+
////////////AAACAAAA///+//3//f/8//r/+v/6//n/+P/3//P/8//z//H/9f/1//T/
8f/u/+7/7f/t/+z/7P/r/+r/7P/q/+r/6v/p/+r/7P/s/+7/7f/u/+//7//w//H/8P/u
/+//7//v//D/8f/y//P/7//u/+3/7P/t/+z/6//r/+7/7v/u/+z/7P/t/+3/7f/t/+3/
7f/t/+z/6//q/+n/6//r/+z/7P/t/+7/7v/v/+//7//t/+3/7f/v//H/9P/x//D/7//t
/+3/7f/s/+z/7P/s/+z/7P/q/+r/6v/r/+7/7//v/+7/6//r/+z/7P/t/+z/7P/s/+r/
6f/n/+f/6f/q/+z/7f/p/+v/6//q/+r/6v/q/+r/6v/q/+z/7v/u/+7/7f/s/+//7//u
/+7/7P/s/+3/7f/r/+v/6//r/+7/7//v/+//7P/q/+j/6P/m/+b/5//n/+n/6v/p/+v/
6f/m/+T/4//k/+X/5v/n/+X/5f/l/+P/4P/g/+D/4P/i/+L/4v/i/+L/4//j/+P/4//j
/+P/4//m/+b/5f/j/+P/4//i/+L/5P/l/+X/5f/h/+f/8v/6//3///8MAB4AMQBEAFYA
YgBpAGMATgAmAPD/pv9M//X+rv6J/oH+k/6+/vL+IP9L/3r/n/+y/7n/w//I/8n/y//S
/9P/1f/X/9j/2//b/9v/3P/e/97/4P/g/9//3//e/97/4f/h/+H/4v/i/+L/4v/i/+D/
4P/g/+H/4//j/+P/5f/l/+T/5P/l/+P/4//k/+X/5f/m/+b/5v/j/+P/4//k/+T/5v/m
/+j/5v/l/+X/5f/l/+b/5//n/+j/6f/q/+v/6v/o/+f/5f/n/+j/6v/r/+n/5//m/+b/
5//n/+f/5//l/+T/4v/i/+D/3//e/93/3P/d/97/3f/d/9v/2P/T/9P/1P/U/9X/1P/U
/9P/0v/U/9L/0v/S/9P/1P/W/9b/1f/T/9P/0//S/9T/1v/W/9b/1//X/9f/1//X/9f/
1//W/9b/1v/W/9P/0v/R/9H/1P/U/9T/0v/R/9H/0P/P/9D/0f/S/9P/1f/V/9X/1f/U
/9P/0//S/9P/1P/U/9X/1//X/9X/1f/T/9X/1//a/9n/2P/X/9X/1f/V/9T/1P/W/9b/
1v/W/9j/2P/Y/9n/1//X/9b/1P/U/9X/1//Y/9f/1v/W/9b/1P/T/9H/0f/W/9b/0//S
/9H/0P/R/9L/1f/Y/9j/2P/X/9b/1P/T/9H/0P/U/9b/2f/b/9v/2//b/9v/3P/d/93/
3f/b/9j/1f/U/9T/1P/V/9X/1//W/9P/0//R/87/zP/L/87/z//Q/9H/0v/T/9T/0//Q
/9D/0P/Q/9H/0v/T/9T/0//T/9L/0f/S/9P/1P/V/9j/2P/X/9X/1f/V/9T/1P/W/9f/
1//X/9n/2f/e/+b/7f/x//b/AAATACgAPABIAFEAVwBMADAACgDW/4j/Lf/c/qn+kf6P
/qz+2v4G/zH/Xv+D/6D/tf+//7z/u//D/8j/y//N/8//0P/P/8//z//Q/9T/1P/W/9b/
1P/V/9X/1v/V/9X/1f/W/9f/2P/Z/9r/2P/Y/9j/2f/b/9v/2//d/9//3v/e/9//3v/d
/93/3f/f/+D/4P/g/+H/4f/h/+L/4f/i/+H/4v/i/+H/4f/h/+H/4v/j/+P/5P/l/+b/
5//n/+b/5v/l/+L/4v/j/+P/5f/l/+b/6P/o/+f/5v/l/+b/5v/l/+b/5v/l/+T/4//h
/+H/4f/f/+D/3//d/9n/2P/Y/9f/1//X/9j/2P/Y/9j/1v/W/9b/1f/W/9j/2P/Z/9f/
1//X/9b/2P/a/9r/2//d/97/3//b/9v/2//b/9z/3P/c/9z/2f/Y/9f/1//Z/9r/2//a
/9z/3f/d/93/3P/b/9r/2f/b/9v/2//b/93/3f/e/97/3v/e/93/3f/h/+H/3//f/9//
4f/j/+b/6P/o/+j/5//l/+X/5P/k/+T/5P/k/+T/4v/i/+L/4//h/+H/4P/e/+D/4//n
/+r/6f/o/+j/6P/m/+X/4//j/+L/4v/i/+L/4v/i/+T/5P/m/+j/6v/s/+3/7v/t/+3/
7P/s/+r/6v/r/+v/6//r/+v/6//q/+v/6//r/+3/7P/r/+z/6v/q/+v/6//t/+z/6f/p
/+j/5v/l/+X/5v/n/+j/6f/r/+v/6//p/+b/5v/m/+b/6P/o/+j/6P/m/+f/5//n/+j/
6f/q/+v/7//w//D/7//v/+//7v/u//L/8//z//P/9//1//j//v8DAAkAEgAeAC0ARgBe
AGwAbwBxAGgASgAeAOL/kv85/+z+tf6d/qP+xv74/ir/Wf+I/6//zP/d/+P/5P/p/+3/
8P/y//P/9P/0//j/+f/6//z//P/8//7//v///wEAAgAEAAQAAwACAAIAAwAEAAUABgAI
AAgACAAJAAcABwAHAAkACgAKAAsADQAMAAsACwALAAwADgAPABAAEQARABEAEgAQABIA
EgAUABMAEwAUABUAEwAUABUAFQAXABcAFwAXABkAGgAcAB0AHQAeACAAIQAhACEAIgAk
ACQAIwAiACEAJAAkACMAJAAiACEAIAAfACAAIQAiACEAIQAhACAAHQAaABoAGQAZABoA
GgAZABgAFgAUABQAFAAVABYAGAAYABUAEwATABMAFAAWABgAGAAWABcAFwAXABMAEwAT
ABMAEAAQABAAEAASABIAEgATABcAGgAdAB4AIAAjACUAJwAoACkAKgArAC4ALwAwADEA
MgAzADUANgA4ADgANwA3ADoAOwA6ADsAOgA9AEAARABBAEAAPwA9AD4APwA/AEAAQABA
AEAAQABDAEQARQBHAEYARwBHAEYARQBFAEYARgBIAEgASQBKAEoASQBHAEcASgBMAEwA
TABMAEwATABMAEwATgBQAFIAVABVAFYAWABZAFkAWgBaAFoAWwBbAFoAWQBYAFcAVQBV
AFQAUwBVAFQAUwBUAFIAUgBTAFMAVQBUAFEAUQBPAEwASgBJAEcARwBHAEcASABJAEoA
SQBGAEYARgBGAEYARgBGAEYARABFAEUARQBFAEUARQBFAEYARABBAD0AQQBDAEQARgBK
AEsASwBLAEkASQBOAFQAWQBbAGQAcACDAJoArAC2AL0AvQCuAI4AXgAcAMj/b/8e/+v+
0/7b/gL/Ov9s/5v/zP/z/w4AHwAnACgAIwAjACoAMAA1ADoAPgA+AD0APAA8AD8AQABD
AEQAQgBDAEMARABEAEMAQgBCAEQARABEAEQARgBGAEYARwBFAEUARQBHAEkASABIAEkA
SABHAEcARwBKAEwATQBOAE4ATwBQAFIATwBQAE8AUABPAE8AUABRAE4ATgBOAE0ATgBP
AFAAUQBQAFAAUQBRAFAAUABRAFEAUQBRAFIAVABUAFMAUgBRAFIAUgBRAFIATwBNAEsA
SQBKAEsATABLAFAAUQBRAE8ATABMAEsASwBJAEgARgBEAEIAQABAAEAAPgA+AD8APgA/
AD0APQA9AD0APgA/AD4APgA/AD8APwA6ADkAOAA3ADYANgA2ADYANQA0ADMAMwAyADIA
MgAwADEAMwA0ADUANAAzADIAMQAxADEAMQAxADEAMQAyADIAMAAwAC8ALwAxADEALwAv
ACsALQAvADIAMAAwADAALwAvAC8ALgAuAC0ALAArACoALAAsACwALQAsAC0ALQAsACsA
KwAsACwAKQAoACgAKAAoACcAJQAlACwALAAlACMAJgAmACYAJgAmACYAJgAoACoAKQAq
ACoAKgArACsAKgAqACwALAAtAC0AKQAnACUAIwAnACkAKgArACwAKgAoACgAJgAmACcA
JwAoACgAJgAnACYAJAAjACMAIgAjACQAJQAjACMAIwAhACAAIAAgACAAIAAgACAAIAAi
ACMAIwAjACEAIQAhACEAJQAmACYAJQAkACMAIQAgACUAJwAoACkAKQApACoALgA1ADsA
PgBIAFsAcgCGAJYAnQCdAJIAdgBMABAAvv9j/xD/z/6z/rf+2P4I/0D/cf+e/8n/6P/7
/wUACAANABEAGAAZABsAHQAeAB0AHQAdAB4AIQAiACUAJgAmACcAJwAoACcAJwAnACgA
KgAqACoAKgAoACgAKAApACkAKQApACsALQAsACwALQArACsALAAtAC0ALgAuAC4ALwAv
AC8AMAAvADAALwAwAC8ALwAwADEALwAwADEAMQAxADEAMQAxAC8ALgAuAC0ALgAuAC8A
LwAuAC0ALQAuAC0ALQAtAC0ALwAuACwALAArACkAJwAlACUAJQAlACMAJgAnACcAJQAi
ACIAIQAhACIAIgAhACAAHgAcABwAHAAcABwAHQAcAB4AHQAeAB8AIAAiACQAJAAmACcA
JwAnACQAIwAiACEAIAAgACAAIAAhACAAHwAfAB8AHgAdABoAGwAdAB4AHwAdAB0AHQAd
AB8AHwAfAB8AHQAdAB4AHgAgACAAHwAfAB8AHwAdAB0AGwAdAB8AIgAgACAAIAAfAB8A
HwAeAB4AIAAgACAAIAAeAB4AHgAfAB4AHwAfAB4AHwAfACAAIAAfAB4AHgAeACAAHwAd
AB0AHgAgAB8AHAAaABoAGgAaABoAGgAcAB4AHwAgACAAIAAhACEAIAAgACIAIgAjACMA
IAAfAB4AHQAfACEAIgAjACIAIAAeAB4AHgAeAB8AHwAfAB4AGwAbABoAGAAXABcAGgAb
ABwAHQAbABsAGwAZABcAFgAVABQAFgAWABYAFgAWABcAFwAXABcAFwAXABcAGgAaABkA
FwAXABcAFgAWABgAGQAZABkAGwAbACAAJAApAC0AMgA+AFEAZAB2AIQAiwCNAIQAZgA0
APL/nv9F//T+uf6d/qH+xv74/ij/Xf+O/7n/1P/j//H//P//////BAAJAAsADQAOAA0A
DQANAA4AEgASABQAFAAUABUAFQAWABUAFQAVABYAFAAUABQAFAAUABQAFAAVABYAFwAY
ABsAGQAYABgAGQAZABkAGgAbABkAGgAaABoAFwAXABcAGAAaABwAHAAeAB4AHQAdAB0A
HAAcABwAGwAdAB0AHQAdABwAHAAdAB0AHAAcAB0AHQAcABsAGwAcABsAGwAbABsAGQAY
ABYAFgAUABMAEgARABAAEQASABEAEAAPAA0ACQAKAAoACQAJAAgACAAHAAYABAACAAIA
AgAGAAgACwAMAAwACwAMAA0ACwAMAA0ADAAMAA0ADQANAAkACQAJAAkACwAMAA0ADgAM
AAoACAAHAAkACgALAAoACAAJAAkACQALAAsACwALAAkACQAJAAkACQAJAAoACgAKAAoA
CQAJAA0ADQALAAsACAAJAAoADAAMAAwADAALAAsACwAKAAoACgAKAAoACgAMAAwADAAN
AAsACwAKAAgABwAHAAgACAAHAAYABgAGAAgABwAFAAUABgAKAA0ACQAGAAYABgAGAAYA
BgAGAAgACgAKAAoACQAIAAkACQAIAAgACgAKAAsACwAMAA0ADgAPABAAEQARABEADwAM
AAkACAAKAAoACwALAAsACgAHAAcABAACAAEAAQACAAMABAAFAAUABQAFAAMABAAEAAQA
BAACAAIAAgACAAIAAwADAAMAAwADAAMAAwAEAAQAAwABAAMAAwACAAIABQAHAAgACQAD
AAUADgAUABcAGwAiACoAMwBGAFoAbgB5AH0AfABqAEAABgC6/1v/AP+7/pH+h/6a/sT+
+v4v/1z/h/+u/83/3f/i/+v/8f/0//n/+//9//7/////////AAABAAAAAQAAAAAAAQAB
AAIABAAFAAYACAAIAAgACAAIAAgACAAIAAkABwAHAAcACQAIAAYABQAFAAcACQAMAA8A
DgAOAA0ADAAJAAkACQAKAA0AEAARABQAEAAPAA8ADwARABIAEwATABMAEwATABMAEgAS
ABMAEwATABQAFgAXABYAFQAVABYAGQAZABkAGQAWABQAEQAQABMAEwATABMADwAPAA8A
DQARABEAEAANAA4ADgANAA0ADAAMAAsACgAMAAoACgAKAAkACgAMAAwADQALAAsACwAO
ABAAEgASABAAEQARABEADQANAA0ADQANAA4ADwAQABEAEAAPAA8AEAAQABAADgAQABEA
EQARABEAEQARABEAEwATABMAEwASABEAEQAQABIAEgARABEAFQAVABMAEwATABUAFwAa
ABgAGAAYABcAFwAXABYAFgAYABgAGAAYABcAFgAVABUAFAAVABUAFAAVABUAFgAWABUA
FAAUABQAFQAVABQAFQAVABQAFAATABMAFQAVABQAEgARAA8AFAAQAA4AEgAQABIAEgAS
ABIAFAAUABYAGAAXABgAGAAYABoAGwAbABwAGgAaABsAGwAdAB0AHQAdAB0AHQAcABsA
GAAWABQAFAAVABYAGAAZABcAFgATABMAEwASABIAEwAUABUAFgAXABYAFQAUABEAEQAS
ABMAFAATABIAEQAQABMAFQAWABcAFgAVABQAEwAYABgAFwAVABUAFQAUABQAFQAVABQA
EwAZAB0AJAAqADEANwA6AEQAVQBsAIIAjgCVAJUAggBaACIA2v+C/yn/4P61/qf+tf7a
/gz/Pv9t/5r/w//g//H/9//8////AwAEAAcACQALAAwADgAPABAAEgARABAAEQAQABIA
FQAXABoAGQAZABkAGgAZABgAFwAWABcAGAAZABsAGgAZABgAGQAaABoAGwAdAB0AHQAe
AB8AHgAeAB0AHAAcAB0AHgAgAB4AIAAgACIAIAAfAB8AHwAhACIAIwAjACIAIQAgAB8A
IgAiACMAIwAhACAAIAAfACAAHwAfACAAHwAfAB8AHwAhACAAHgAeACAAHwAeAB0AGgAZ
ABgAFQAVABUAFAARABAAEAAPAA8ADgAOAA0ADAAPAA4ADwAQAA8AEAASABIAEwARABEA
EQASABQAFgAWABUAFQAUABMAFAAVABYAFwAUABQAFAAUABQAFAAUABUAFQAUABMAEAAQ
ABEAEQARABQAFQAWABcAFgAVABQAEwAUABUAFwAYABYAFgAVABUAFQAVABMAEwAUABcA
GgAeABsAGgAZABcAFwAXABYAFgAWABYAFgAWABcAGAAZABsAGwAbABoAGAAXABcAGAAY
ABcAFgAWABYAFAATABEAEQASABQAFQAYABkAGgAbABwAGwAaABsAHAAcABwAGwAaAB0A
HQAcABwAGgAYABcAFQAYABkAGgAbAB0AHwAgACEAHwAcABkAGAAYABgAGQAZABgAFgAS
ABEAEQAQABAAEQAQABEAEgATABQAFQAWABUAFgAWABYAFgAUABIAEAAOAA8AEQASABMA
EwATABMAEwAUABQAEwARABQAFQAVABYAFQAVABQAEwATABcAIAAoAC0ALwA2AEQAWQBu
AIYAlACXAJUAhgBiADIA7v+Y/z3/8v6//q/+wf7o/hL/Pv9z/6L/xf/i//X//f8AAAEA
AQAEAAUABwAJAAoADQANAA0ADgAOAA4AEAAQABIAEwATABQAEwATABMAFAAUABQAFAAU
ABYAFgAWABcAFQAVABUAFwAXABYAFgAXABcAFwAYABkAGAAYABcAFgAWABcAGAAaABgA
GgAaABwAHAAbABsAGwAZABoAGwAbABsAGwAbABsAHQAeACAAIQAeAB4AHwAfACAAHwAf
ACAAIAAfAB4AHQAdABwAGgAaABgAFwAWABUAFQAVABUAEwATABMAEgAPAA0ADAAKAAkA
CQAKAAoACgAMAAoACgAKAAgACAAJAAgACQAHAAcABwAKAAwADgAOAA4ADwAPAA8ADQAN
AA0ADQALAAoACQAIAAkACAAHAAcACQAKAAsACgAJAAkACAAHAAkACQAJAAkACQAJAAkA
CQAJAAkACgAKAAwADAALAAsADwAPAA0ADQALAA0ADwASAA8ADgANAAsADAANAA0ADgAQ
ABAAEAAQAA4ADgAOAA8AEAARABEAEAANAA0ADgAOAA8ADgAOAA4AEAAPAA0ADQAGAAQA
BQALABIAEgASABIAEgAQABAAEgAUABQAFAATABIAEQARABAAEAASABIAEwATABAADwAO
AA0ADwARABIAEwATABIAEQASABAAEAARABEADwAMAAcABQAHAAYABgAHAAYABwAIAAkA
DAANAA4ADQAJAAgABwAGAAcACAAJAAoACAAJAAkACQAHAAcABwAHAAoACgAJAAcABwAH
AAYABgAKAAsACwALAA8AEwAaACIAJQAnAC4APgBTAGQAbgB8AIsAiwB2AFQAKADk/47/
Of/y/sn+v/7N/u7+Fv9E/3X/pv/L/+L/6//v//T/9f/x//b/+//9////AAAEAAUABgAI
AAcABgAHAAYACAAJAAkACgAJAAkACQAKAAwADAAMAAwACgAKAAoACwALAAsACwANAA4A
DgAPABEADgANAA0ADQAOABAAEQASAA8ADwAPABAADgAQABAAEgATABMAFAAVABMAFAAV
ABUAFQAVABUAFQAUABQAFQAVABEAEAAQAA8AEQARABIAFAAYABkAGgAbABsAGgAYABgA
FgAVABQAEwAPAA8ADwANAA0ADQAMAAkABwAGAAQAAwAEAAQAAwACAAUABAAFAAYABQAG
AAgACAAHAAUABQAFAAQABAAEAAIABgAJAAsADQALAAsACwALAAkACAAHAAYABAACAAAA
//8CAAIAAgAAAAEAAwAEAAUABQAFAAUABQADAAMAAwADAAUABQAGAAYABgAGAAUABQAF
AAUAAwADAP//AQADAAYACAAKAAwADQAOAA8ADwAQAA0ADAALAAoACgAKAAoACwAMAA0A
DQAMAAsACwAMAAwACwAKAAoACgAIAAcABQAFAAYACgAPABAADQAMAAsACgAIAAgACgAM
AA4AEAARABIAEgARAA8ADgAQABAAEQARABEAEQARABEADwAPAA4ADQANAAwACwAMAAwA
DAANAA0ADwAOAAsACwAJAAYABAADAAQABQAGAAcACAAJAAoACQAHAAYABQAEAAUABgAH
AAgACgALAAsACwAKAAkACAAHAAwADAALAAkACQAJAAgACAAKAAsACwALAA0AEwAYABwA
HwAjADAAQABPAGQAegCGAI0AiwB0AE4AIADc/4L/Lf/i/q/+of63/uD+Dv9A/3P/oP/B
/9j/6f/x//L/8f/5/wAAAQADAAUABgAHAAcABwAIAAoACgAMAAwADAANAA0ADgAPAA8A
DwAQABIAEgASABIAEgASABIAEwATABMAEwAVABUAFAAUABUAFAATABMAEwAVABgAGgAc
ABsAGwAbABwAGgAcABwAHgAbABkAGAAXABgAGgAcAB0AIAAhACIAIwAkACQAJQAlACMA
IgAiACEAIgAhACEAIgAjACMAIwAjACMAIgAgACAAHgAdABwAGwAbABsAGwAZAB0AHwAg
AB8AHAAcABsAGwAaABoAGQAYABYAFAAUABQAEwAUABYAFgAXABUAFQAVABMAFAAVABQA
EwATABIAEQAQABEAEgATABIAEgASABIAEwASABEAEQAQABAAEAAOAA4ADwAPAA8ADQAN
AA0ADQAPAA8ADwAPAA0ADQAOAA4ADAAMAAsACwAOAA8ADgAPAAsADQAPABIAEgASABIA
EQATABMAEgASABEAEAAPAA4ADwAQABEAEwASABMAEwASABMAEwAUABQAFQAUABQAFAAS
ABEADwAPABQAFAATABMAEAAQABAAEAAQABAAEAASABQAFQAWABYAFgAWABUAEwASABUA
FgAYABkAGAAXABYAFQAWABcAFwAXABcAFgAVABYAFQAUABQAEwAVABQAEQARABAADgAN
AA0ADgAPABAAEQARABEAEQAPAA4ADgAOAA4ADgAOAA4ADgAMAA0ADQANAA0ADQANAA0A
EgASABEADwASABMAEwAUABMAEwASABEAEwAVABgAIAAlACkAMgBEAFkAbACAAIwAkQCJ
AHQAUAAYAMj/cP8b/9T+p/6h/rn+6v4c/07/gf+u/8//5v/z//f/+P/9/wMABgAJAAsA
DQAOAA4ADQAMAAwAEAAQABIAEgASABMAEwAUABcAFwAXABgAGAAYABgAGAAXABYAFQAV
ABYAFwAYABsAGgAYABcAFwAYABkAGwAdAB8AIAAgACAAHQAdAB0AHgAeACAAIAAiACAA
IQAdAA==
         </WaveFormData>
      </LeadData>
      <LeadData>
         <LeadByteCountTotal>10000</LeadByteCountTotal>
         <LeadTimeOffset>0</LeadTimeOffset>
         <LeadSampleCountTotal>5000</LeadSampleCountTotal>
         <LeadAmplitudeUnitsPerBit>4.88</LeadAmplitudeUnitsPerBit>
         <LeadAmplitudeUnits>��V</LeadAmplitudeUnits>
         <LeadHighLimit>2147483647</LeadHighLimit>
         <LeadLowLimit>268435456</LeadLowLimit>
         <LeadID>V3</LeadID>
         <LeadOffsetFirstSample>0</LeadOffsetFirstSample>
         <FirstSampleBaseline>0</FirstSampleBaseline>
         <LeadSampleSize>2</LeadSampleSize>
         <LeadOff>FALSE</LeadOff>
         <BaselineSway>FALSE</BaselineSway>
         <ExcessiveACNoise>FALSE</ExcessiveACNoise>
         <MuscleNoise>FALSE</MuscleNoise>
         <LeadDataCRC32>3715455774</LeadDataCRC32>
         <WaveFormData>
//8BAAEAAQAAAAEAAQABAAIAAwAEAAUABwAHAAcACAANAA4AEAAQABIAEgAQABAADAAL
AAoACQALAA0ADgAOAAkABwADAAIAAwAEAAUABgAGAAYABgAEAAIAAAD///7//f/+/wAA
AQD/////AAAAAAAAAgACAAIABAAGAAYABgADAAMAAwADAAUABwAHAAcAAwABAAIACAAO
ABUAGwAnADgATQBlAIEAmACoALkAvQCyAJAATwDz/4v/Kv/j/r7+vP7a/gX/MP9Y/3z/
nv+7/9H/3P/k/+r/8P/2//j/+P/5//r//P/8//3//f///wAAAAAAAAIABAAFAAcABgAG
AAUABAAIAAYABgAHAAUABQAGAAcABQADAAUABgAJAAkACQAJAAsACwALAAsACQANAA0A
CwAJAAkACwALAA0ADgAOAA4ADgAOAA4ADgAPABAAEQASABMAFQAVABIAEgATABMAEgAS
ABMAFAAUABQAEgASABIAEAAQABEAEQASABEAEQARABEAEQAPAA4ADAAOAA4ADQALAAoA
CgAIAAcABgAGAAYABgAHAAgACQAHAAcABwAHAAcACQAJAAkACQALAAsACwAKAAkACgAJ
AAoACwANAA4ADgAMAAwADAAJAAgABwAHAAkACAAHAAYABQAFAAQAAwAEAAQABQAGAAMA
AwACAAEAAwACAAIAAwAFAAMABQAFAAQAAwADAAIAAgACAAIAAwAEAAUACAAJAAkACQAJ
AAkACQAJAAkACQAIAAcABAAFAAgACQAJAAoACgALAAsADAAMAAwADAAMAAwADAAKAAoA
CgAIAAgACAAGAAgACAAHAA0ADAAKAAoACgAKAAoACwALAAsADQANAA0ADgAPAA8ADwAP
ABEAEQARABEAEQARABIAFQAYABoAGgAaABkAFgAVABMAFAAVABYAFwAVABQAEgAQAA8A
DAAMAAwACgAKAAoACgAKAAoACAAHAAgACAAIAAYABAAFAAUABQAFAAYABgAEAAQABAAE
AAQACQAKAAsACwAJAAkACQAJAAsACwALAAsABwAGAAYACgATABsAJQAyAEcAYQB5AIwA
mgCvAMEAvACeAGUAEwCx/1D/Af/O/r7+zv7z/hr/Qv9s/5L/r//J/9z/5P/q//D/+P/8
//z//f/+//3//P/8//v//v8AAAEAAgABAAIAAgADAAYACAAJAAoACgAIAAgACQAHAAcA
CAAJAAsACQALAAwACwAJAAcABQAFAAUABQAFAAcADQAPAA8ADgANAA4ADQAPABAAEAAQ
AA4ADgAOAA4AEAAQABAAEAAPABEAEQAOABAAEQARABAAEAARABIAEgARAA4ADQAMAA0A
DgAQABEADwANAAwACwANAA0ACwAKAAkADAANAA0ACgAIAAcABAAFAAQABAAEAAEAAQAB
AAEAAwADAAMAAwADAAUABQAFAAUABwAHAAcACQAJAAsACwAJAAkACgAKAAgABgAGAAYA
BwAGAAUABQAFAAQAAwACAAAAAQABAAEAAQAAAAAAAAD+/////////wAAAAABAAMAAgD/
/wAA//8BAAEAAgACAAAAAAAAAAEAAQABAAMAAwADAAMAAwADAAIAAQAAAP//AAABAAAA
AwABAAEAAAAAAAEAAwAEAAYABAAEAAQABAACAAIAAAAAAAIAAAAAAAAABAAGAAQAAgAE
AAQABAAEAAUABQAEAAMAAwADAAMABAAGAAcACAAJAAgABwAGAAUABwAHAAgACwAOABAA
EAAQAA8ADAALAAkADAANAA4ADwANAAoABgACAAQAAgADAAQAAQAAAP///v8AAAAA/v/9
//7//v/+//z/+//7//r/+f/7//z//P/6//7//v/+//7////+//3/+//9//3//f/9/wEA
AQABAAEA+//+/wYADAALABEAHwAuAD8AWQBxAIQAlgClAKMAkABoACUAw/9h/xD/0f6u
/rL+0v77/iD/Sv90/5b/sf/J/9j/4P/k/+j/7P/w//D/8f/y//L/8v/z//P/9v/4//n/
+v/7//z//P/9//v//P/8//z//v/8//z//f//////AAABAAMAAQADAAQABAADAAIAAQAB
AAEAAQABAAEABQAFAAMAAwADAAUABQAHAAgACAAIAAcABgAFAAQABwAIAAkACgAIAAkA
CAAEAAcACQAKAAoACQAJAAkACAAIAAYABgAGAAYABgAHAAcABQADAAIAAQADAAMAAQAA
AP7/AAAAAP///P/6//n/9v/2//b/9//4//X/9f/1//X/9//3//f/9//5//v/+//7//n/
+//7//v//v///wIAAwABAAEAAgACAAAA/v/+//7////+//3//f/9//z/+//6//r/+//7
//v/+f/4//j/+P/4//n/+f/5//n/+P/4//n/9//1//f/9//5//n/+v/6//n/+P/3//f/
9//3//n/+f/6//v//P/9//v/+//7//v/+//7//n/+//7//v/+v/6//j/+f/5//r//P/8
//z//P/6//j/9P/y//X/9P/1//b/9P/2//b/9f/z//P/8v/z//T/9f/2//f/9//2//X/
+P/5//r//P////////////z/+//6//n/+//9/wAABQADAAQAAwACAAIAAAAAAP//////
///////9//z/+v/4//j/9v/3//j/9//2//X/9P/y//L/8P/v/+//8P/x//D/8P/x//H/
8f/z//T/9P/y//P/8v/x//D/8P/w//D/7//x//H/8f/x//P/8//z//P/9//6//j/+v//
////AwASACkAQwBdAHIAggCRAJkAigBoADMA4/+F/y7/5f64/qj+tv7b/gD/Jv9Q/3j/
lf+t/8L/zv/W/97/4v/n/+j/6v/s/+r/6v/r/+v/7f/u/+7/7v/t/+7/7v/v//D/8v/z
//T/9P/y//L/8//z//P/9P/1//P/8f/z//T/9f/1//X/9f/3//f/9//3//f/+//7//n/
+P/3//j/9//3//j/+P/4//r/+v/6//r/+v/6//r/+v/5//v/+//4//b/9//3//b/9//5
//v//P/+//z//P/8//v/+v/6//n/9//1//T/8//0//X/9P/0/+//8P/v/+3/7f/s/+z/
6v/r/+r/6v/q/+n/6f/p/+n/6f/p/+n/6f/p/+v/6//r/+3/7//v/+//8f/x//P/8//z
//P/9P/0//X/9P/1//b/8//w/+3/6//s/+z/7P/s/+z/7f/t/+3/7f/s/+z/7P/s/+3/
7f/t/+z/6v/p/+n/6v/p/+z/7f/t/+3/7v/u/+z/7P/s/+3/7//v//H/8f/u/+3/7P/r
/+z/7f/u/+//7f/t/+v/7f/t/+3/7P/s/+z/7f/t/+7/7f/s/+v/6v/s/+z/6v/q/+z/
6v/q/+r/7P/u/+7/7f/t/+3/7P/s/+r/6v/q/+r/7P/t/+3/7f/t/+3/7f/u//H/8f/x
//H/7//v/+//7//v/+//8P/z//X/+P/5//r/+f/2//X/8//y//H/8P/v//P/9P/0//T/
8P/s/+v/6v/q/+r/6v/q/+r/6v/o/+f/5f/k/+P/4P/j/+X/5v/n/+X/5v/m/+T/5v/m
/+b/5v/m/+b/5v/l/+X/5f/l/+X/5//n/+f/5//h/+j/8v/4//3/BQAVACgAQQBZAHEA
ggCQAJcAjwByAD4A7/+R/zX/6P65/qb+sP7U/v/+Iv9A/2j/jP+h/63/uv/G/8r/0P/W
/9r/2v/b/9z/3f/e/+D/4f/h/+L/4v/i/+D/4P/f/9//4P/i/+P/5P/m/+T/5P/l/+P/
4//k/+X/5v/l/+j/6v/r/+v/6//r/+n/6f/p/+n/6//v/+//7f/r/+v/7f/t/+v/7P/s
/+z/6v/q/+r/6v/s/+z/7P/s/+7/8f/y//D/7//v/+7/7P/v//H/8//0//P/8P/v/+7/
7P/s/+3/7f/v/+3/7P/r/+r/6f/m/+T/5P/m/+b/5f/i/+D/3//c/9z/3P/d/97/3f/d
/93/3f/d/93/3f/d/9//4f/h/+H/3//h/+H/4f/j/+P/5f/l/+X/5f/m/+b/6P/m/+b/
5v/l/+T/4//j/+H/4P/f/97/3v/f/9//3//f/97/3v/e/97/3//f/9//4P/g/+H/4//i
/9//4P/f/+H/4f/i/+L/4//k/+X/5//m/+X/5v/l/+X/5f/l/+X/5f/l/+X/5f/n/+f/
5f/n/+n/6f/o/+j/5//n/+b/5v/o/+j/6P/o/+r/6v/o/+j/5//k/+P/4v/m/+j/5v/k
/+L/4P/j/+X/5v/n/+f/5//n/+j/6P/n/+b/5f/p/+v/7f/v/+//7//w//P/8v/0//T/
9P/z//D/7//t/+//7//v/+//7//u/+z/6v/n/+T/5P/k/+b/5v/m/+b/5//o/+f/5//l
/+T/4//g/+H/4//k/+X/5f/m/+b/5P/o/+j/6P/o/+r/6v/q/+n/5//n/+f/5//p/+n/
6f/p/+n/6v/u//b//f8DAA0AHAAvAEkAYwB2AIYAmQCfAJQAdgA9AOf/f/8k/+X+vv62
/sz+8f4W/zj/XP98/5v/t//G/8j/zv/W/9r/3//g/+L/5P/i/+L/4//j/+f/6P/o/+j/
6f/q/+r/6//p/+r/6v/q/+3/7P/t/+//7f/t/+7/7//x/+//8f/y//P/8//z//P/8//z
//P/8//1//n/+f/3//f/9//5//n/9//4//j/+P/4//j/+P/4//j/+P/4//j/+//9//3/
+v/6//v/+//6//j/+f/6//r//f/8//3//v/7//r/+v/5//z/+//7//v/+//7//n/+P/0
//b/9v/1//P/8v/y//D/7f/s/+z/7P/s/+3/7v/v/+3/7f/t/+3/7f/v/+//7//v//H/
8f/x//P/8//1//X/9v/3//n/+v/5//b/9f/0//X/9P/z//P/8f/w/+//7v/v//H/8v/z
//P/8v/y//L/8f/x//D/7//w//D/8f/z//X/8//1//X/8//z//T/9P/1//b/9//5//n/
+f/7//v//P/9//7////+//3//P/7//v/+//5//v/+//7//r/+v/5//n/+P/4//v//v8B
AAQABAAEAAIAAgABAP7//f/8//j//P/8//z//P/8//7/////////AgADAAQABgAHAAcA
BwAHAAcABwAHAAcABQAFAAYACQAJAAoACQAIAAsACgALAAsACwALAAsACwALAAoACAAG
AAUAAgACAAIAAgACAAIAAgAEAAQAAgABAAAAAAAAAP7//v/////////+//7//f/6////
AAABAAIABgAGAAYABQADAAMAAwADAAYABwAIAAkACQAGAAYADAARABkAJwA2AEsAaQCF
AJoAqgC5AMEAsgCKAEsA8f+N/zb/8/7K/sb+4v4N/zT/Wv+A/6b/w//Z/+b/6v/y//j/
/P////7//v/+/wEAAgAEAAUABwAIAAgACAAJAAoACgALAAkACgAKAAoADwAOAA8AEQAP
AA8AEAARAA8ADQAPABAAEgATABQAFQATABMAEwATABMAFwAXABUAGAAZABwAHQAcABwA
GwAaABsAHAAdAB4AHQAcABsAGgAdAB8AHwAcAB4AHwAfAB4AIAAhACIAIgAgAB4AHgAe
AB0AHAAcABsAHQAdAB4AHwAdAB0AGwAaABoAHAAcABsAGwAaABoAGAAWABQAEwASABQA
FQAWABcAFQAVABUAFQAVABcAFwAXABUAFwAXABcAGwAbAB0AHQAdAB0AHgAeABwAGgAa
ABoAFwAWABUAFQAWABYAFgAWABYAFwAXABcAFwAWABYAFgAUABUAFQAVABcAFgAWABcA
FwAVABcAFwAWABUAFQAUABYAFgAWABcAFwAXABkAGQAZABkAGQAZABsAGwAbABsAGwAb
ABkAGwAdAB0AHAAcABoAGwAbABwAGgAaABoAGgAdAB4AHQAeAB4AHAAcABwAHAAcABwA
HAAcABwAHAAdAB0AHAAbAB8AHwAfACAAIwAjACMAIwAhACEAIQAhACEAIQAiACUAIwAk
ACMAIgAkACQAJgAnACkAKQApACkAKwAqACgAJgAjACAAIAAgAB0AHAAbABoAHAAcABoA
GQAaABoAGgAYABgAGQAZABkAGQAaABoAGAAaABoAGgAaABgAFgAUABEAFgAZABwAHwAj
ACMAIwAjACMAIgAkACoALQAzAD8AUABnAIMAmwCuAL4AywDNALwAkgBLAO//i/82//n+
1v7Q/vD+G/9G/2z/lP+6/9X/6//4//7//v8AAAYADQAQABQAGAAWABYAFwAXABoAHAAd
AB4AHQAeAB4AHwAeAB4AHQAcACAAHgAeAB8AIQAhACIAIwAiAB8AIAAgACEAIQAhACEA
IAAfAB4AHQAgACUAJgAlACYAJwAqACsAKQAqACoAKgAqACoAKgAqACgAKAAoACgAKwAt
AC0AKgAoACkAKQAoACgAKQAqACoAKgAoACgAKAAmACYAJwAnACkAJwAmACUAJAAjACAA
HgAdACAAIQAhACIAIgAjACIAHwAeAB4AHgAdAB0AHQAdABsAGwAbABsAGwAdAB0AHQAd
AB8AHwAfAB8AHwAhACEAIwAjACQAJAAjACAAHwAeAB0AHAAbABsAGwAaABkAGAAWABcA
FwAXABkAGAAYABgAFgAXABcAFwAXABYAFgAXABgAFwAaABsAGAAXABcAFgAYABgAGAAZ
ABcAFwAZABkAGQAZABkAGQAXABcAFwAXABUAFQATABUAFgAXABcAGAAYABkAGQAaABgA
GAAYABgAFgAWABQAFAAWABQAFAAUABoAGgASABEAEgAUABQAFAAUABQAFQAVABUAGQAZ
ABkAGgAbABsAGwAbABsAGwAbABsAGQAXABYAFwAaAB4AIAAiACIAIAAgAB8AHQAdAB0A
HQAfAB4AHAAaABkAFgAWABYAFgAWABYAFgAVABQAEQAPABAAEAAQAA4ADgAPAA8ADwAP
ABAAEAAOABAAEAAQABAAFAAUABQAEwASABEAEAAPABIAEwAUABUAFQAUABQAGAAfACcA
LQA4AE0AZwCDAJYApgCzALUAqgCKAE8A+f+Z/0L/+f7Q/sj+3P4F/zD/WP98/6L/w//Z
/+b/7v/2//z/BAAIAAgACQAKAAgACAAJAAkADAAOAA8AEAATABQAFAAVABQAFAATABIA
FQAUABUAFwAVABUAFgAXABUAEwAVABYAGQAZABkAGQAbABsAGwAbABkAHQAdABsAGwAb
AB0AHQAdAB4AHgAeAB4AHgAeAB4AHgAeAB4AHgAdAB8AHwAcABwAHQAdABwAHAAdAB4A
HgAcABoAGgAaABsAHAAeAB8AHwAdABwAGwAaABkAFgAUABQAFgAWABUAFgAWABcAFgAT
ABIAEgASABEAEQARABEADwAPAA8ADwAOAA8ADgANABAAEwAUABUAFwAXABkAGQAaABsA
HQAeABsAGAAXABYAFQAUABMAEwAVABQAEwASABAAEQARABEAEwASABIAEgARABEAEAAP
ABEAEAAQABEAEQAPABEAEQARABEAEgASABIAEgASABMAEwATABUAFQAVABUAFQAVABUA
FQAVABUAFQAVABMAFQAUABMAEQAQABIAEwATABQAFAAUABQAFAAUABQAEgASABQAEgAS
ABIAFgAWABQAEgAQABAAEAAQABAAEQARABEAFQAVABUAFgAXABcAFwAXABgAGQAaABsA
GAAXABcAGQAbAB4AHwAgAB4AHAAcABsAHQAdAB0AHQAbABoAGAAWABUAEgASABIAFAAU
ABQAFAASABIAEAAPAAwADAAMAAoADAANAA0ADQANAA4ADgAMAA4ADgAOAA4AEAAQABAA
DwAPAA8ADwAPABEAEQARABEAEQAQABIAGgAfACUALQA8AFEAZwB7AJIAoACpAK8AoAB4
ADkA5f+H/zD/7f7G/sD+2v4D/yr/Uv96/57/uf/N/+D/7v/0//b//P8DAAQABgAIAAYA
BgAHAAcACwAMAAwADAAPABAAEAARAA8AEAAQABAAEQAOAA0ADQAPAA8AEAARABIAEQAU
ABYAFgAVABQAEwAVABUAFQAVABMAFwAXABUAEwATABUAFQAXABgAGAAYABoAGgAaABoA
GQAYABcAFgAXABkAGQAWABgAGQAZABgAFgAXABgAGAAYABYAFgAWABYAFgAXABcAFQAT
ABIAEQAPAA8ADQAMAAwADgAOAA0ADAAKAAkABgAHAAYABgAGAAMAAwADAAMAAwADAAMA
AwAGAAkACgALAA0ADwAPAA8AEAAPABAADwAPAA8AEAAQAA8ADAALAAoACwAMAA0ADwAO
AAwACgAIAAkACwAMAA0ADQAMAAwADAAMAA0ADQANAAsACgAKAAsACwAJAAsACwANAA0A
DgAOAA4ADgAOAA8ADgANAA4ADQAOAA8AEAARABAADwAOAA0ADwAPAA0ADwAPAA8ADgAO
AAwADQANAA4ADAAMAAwADAAMAAwACgAKAAwACgAKAAoACgAOABAADQAKAAoACgAKAAoA
CgALAAsACwALAAsACwAMAA8ADwAPAA8ADwAPAA8ADwASABMAFQAZABkAGgAZABgAFwAU
ABMAEQATABMAEwATABMAEgAQAA4ACwAIAAgACAAIAAgACAAIAAoACgAIAAcABgAGAAYA
BAADAAMAAgABAAMABAAEAAIABAAEAAQABAAEAAQABAADAAMAAwADAAMABgAHAAgACQAD
AAQADAAQABMAFwAhACwAOQBNAGUAfgCOAJsAowCeAIAATQABAJ//Qv/7/sb+sv66/tv+
Cv80/1b/eP+d/73/0P/a/+T/7P/w//f/+P/6//z/+v/6//v/+//7//z//P/8//3//v/+
////AAACAAMABAAEAAIAAgADAAMAAwAEAAUABQADAAUABgAGAAUABAADAAUABwAJAAsA
CgANAAwACQAIAAcACAAHAAoADAANAA4ADgAOAA4ADgAQABAAEAAQAA8AEQARAA4ADgAP
AA8ADgAQABEAEgASABIAEAAQABAAEgASABMAEwASAA8ADQALAAwADQAMAAwACQAKAAkA
BwAKAAoACwAKAAkACAAIAAgABgAFAAQAAwAFAAUABQAFAAcACQAJAAkACQALAAsACwAP
AA8AEQARABEAEQASABIAEgAQABAAEAARABAADwAPAA8ADgANAAwADAANAA0ADQAPAA4A
DgAOAA4ADwAPAA8AEQAQABAAEQAQAA0ADgANAA0ADQAOAA4ADgAOAA4ADwARABEAEwAT
ABMAEwATABMAEwATABMAEwAVABUAEwAVABQAEwARABAADgAPAA8AEAASABIAEgASABAA
EAAOAA4AEQAQABEAEgARABIAEQAPAA8ADwAQABAADgANAA0ADgAKAAoADAAKAA0ADgAP
ABAAEgATABMAEwAVABUAFQAWABkAGQAZABkAFwAXABcAFwAYABkAGwAfAB8AIAAfAB4A
HQAaABkAFwAZABkAGQAZABcAFgAUABIAEgAQABEAEgAUABQAFAAUABIAEgAQAA8AEAAQ
ABAADgANAA0ADAALAA4AEAARABAADwAOAA0ADAAPABAAEQARAA8ADwAPAA8AEAAPAA4A
DQARABYAHAAkACsAMQA3AEQAWQBzAI0AoACuALcAswCWAGQAGwDB/2f/HP/p/s7+0P7w
/hn/QP9i/4b/qv/J/93/6P/w//b//P8AAAQABAAFAAYACQAKAAwADQANAAwACgAIAAsA
DgAQABMAEQASABIAEgATABAADwAPABAAEQATABUAEwARABMAFAAXABcAFwAXABcAFwAX
ABcAFgAZABgAFQAWABcAGgAbABkAGgAaABoAGgAaABoAGgAcABwAHAAcABoAGwAaABYA
GQAbABwAHAAZABkAGQAYABoAGAAYABgAFgAWABcAFwAZABcAFgAVABYAFwAWABYAEgAS
ABAADQANAAwADAAKAAkACAAIAAgABQAFAAUABQAIAAkACgALAAsADQANAA0ADQAPAA8A
DwARABEAEwATABMAEwAUABQAFQAUABUAFgATABIAEQARABIAEgASABIAEQARABAADwAN
AAwADAAMAA8AEQASABMAEgAQAA8ADwASABEAFAAVABQAEwATABIAEgASABIAEwAUABUA
GAAZABcAFwAXABcAFQAVABUAFQAVABUAEwAVABYAFwAXABgAGAAZABkAGgAZABgAFwAW
ABgAGAAWABYAFAASABIAEgAQABQAFgAYABoAGgAaABoAGwAbABoAGQAZABkAGQAaAB0A
HQAdAB0AGwAZABcAFQAZABsAHgAjACYAKAAoACgAJQAiACEAHwAhACEAIQAhAB4AHAAZ
ABYAFwAUABQAFAAWABYAFgAWABgAGAAWABUAFQAWABcAFgAUABMAEQAPABAAEgATABIA
FAAUABQAFAAWABYAFgAVABcAFwAXABcAFgAVABQAEwAVABoAIAAmACsAMQA7AE4AZQB/
AJsAsAC6AMUAxQCuAIAAOwDd/33/Kv/r/tD+2v76/h3/Qv9q/47/sP/P/+f/9P/4//z/
/v8AAAUABgAIAAoACwAMAA4ADwAPABAAEAAQABEAEgASABMAEwAUABQAFAAWABQAFAAV
ABYAFwAZABsAGgAXABgAGAAZABkAGQAZABoAGwAcAB0AGgAdABwAGQAbABsAHQAdAB0A
HgAeAB4AIAAgACAAIAAgACAAIAAgAB4AHwAeABoAHgAhACMAJAAjACMAIwAiACMAIgAj
ACQAIgAiACMAIwAiAB8AHQAbABsAGwAZABgAGAAaABoAGQAXABYAFgAUABAADgANAAwA
DQAPABEAEwAVABUAFQAVABMAEwARAA8AEAATABQAFQAYABkAHAAdABsAGwAcABwAGgAY
ABgAGAAWABQAEgARABQAFAAUABQAFgAXABcAFwAWABQAEwASABQAFQAVABUAFQAUABQA
FQAXABUAFwAXABkAGQAaABoAGgAaABoAGwAbABsAHQAdABoAGQAYABcAGgAbABwAHQAd
AB0AGwAdABsAGwAaABoAHQAfACAAIgAgAB4AHAAaAB0AHgAdAB4AHAAaABoAGgASABIA
FAAbAB4AHwAgACEAIgAjACMAIgAhACMAIwAjACQAIgAhACAAHwAgACEAIgAjACAAHwAf
ACEAIwAmACcAKAAqACgAKAAnACcAJwAnACcAIwAgABwAGAAaABgAGQAaABoAGgAaABoA
GwAcABsAGwAZABgAFwAUABUAFwAYABkAFwAYABgAFgAXABYAFQAUABYAFgAWABUAFQAV
ABUAFQAXABcAFwAXAB0AHgAkACoALwA1AD8AUgBrAIEAkwCoAMAAzQDLALYAjABDAOP/
g/8y//n+4v7o/gT/J/9K/3L/nP++/9n/6f/w//r//P/6/wIABwAIAAoADAANAA4AEAAR
ABIAEgARABAAEwAUABQAFQAVABYAFgAWABkAGAAZABsAGAAXABcAFwAVABMAFQAWABoA
GwAcAB0AHAAbABoAGQAaAB8AIAAfABwAGwAcABsAGwAcABwAHAAfACAAIQAiACAAIAAg
ACAAHwAhACEAHgAgACEAIQAgAB4AHQAcABoAGwAaABsAHAAgACIAJQAnACUAIwAiACEA
HwAfAB0AHAAZABoAGQAXABUAFAAUABIAEAAOAA0ADAANAA0ADQANAA4ADwAQABEAEwAV
ABUAFQAUABUAFAATABEADwAPAA0AEAATABcAGgAaABgAGAAYABUAFAATABMAEAAOAAwA
CgAMAA0ADQANAA4ADgAPABAADgAPAA8ADwAPAA4ADgAPAA0ACwANAA0ADQANAA4ADgAM
AAwADAANAA0ADQAPAA8AEwAVABcAGQAZABkAGQAZABgAFwAUABUAFQAVABQAFAAUABUA
FQAWABQAFAAUABQAFgAWABQAFAASABAAEAAQABAAEgAYABgAFQAUABMAEgASABMAEwAT
ABgAGQAaABwAHAAbABoAGQAZABkAGQAZABsAGwAcAB8AHQAeAB0AHAAeABwAHAAbABsA
GwAbABsAGwAaABgAFgATABAAEAAQABAAEAAQABAAEQASABEAEQAOAA4ADgAMAA4ADwAP
AA8AEQASABIAEAARABAADwAOABIAEgASABEAEAAPAA4ADQAQABEAEgATABUAGAAcAB4A
IQApADkATABfAHsAlwCqAL4AywDHALIAhgA7ANn/d/8g/+P+yP7S/vL+F/9A/2r/kP+u
/8v/4f/u//L/9P/8/wIABQAGAAgACgAKAAoACwALAA0ADgAOAA4ADwAQABAAEQARABIA
EgASABYAFAAUABUAFQAVABYAFwAXABUAFwAYABkAGQAZABkAGAAXABYAFQAYAB0AHgAd
AB0AHQAfAB8AHwAgACAAIAAdABwAGwAaABsAHAAdAB4AIQAlACcAJgAmACcAJwAmACMA
IwAjACIAJAAiACIAIgAgACAAIQAhACEAHwAeAB0AHQAdABsAGgAYABoAGgAZAB0AHgAg
ACAAHgAcABsAGgAbABsAGwAbABoAGQAYABcAFwAZABkAGQAZABsAGwAbABkAFwAXABUA
FQAVABYAFgAZABgAGQAaABcAFgAVABUAFQAUABMAEgAQABEAEQARABMAEgASABIAEAAR
ABEAEQARABAAEAARAA8ADQAPAA8ADQANAA4ADgARABIAEwAVABQAEwAUABMAEwATABMA
EwAVABUAFQAVABQAEwAQABEAEgATABMAFAAUABUAFQAWABgAGAAYABgAFgAWABQAFAAU
ABIAEgASABgAFgAWABUAFAASABIAEgASABQAFQAVABUAFwAXABcAGAAXABcAFwAXABoA
GwAcAB0AHAAbABsAHQAeACAAIAAgACIAIAAgAB8AHgAdABwAGwAdABwAGgAYABUAEgAS
ABIAEgASABIAEgAUABQAEgARAA4ADgAOAAwADgAPAA8ADwANAA4ADgAMAA4ADgAOAA4A
EgASABIAEQATABMAEwATABQAEwASABEAEQASABQAGAAhACkANwBMAGUAfwCZAK4AvADF
AMMAqgB0AB8Avf9f/xD/2f7C/tL++P4h/0r/cv+a/7r/0//l/+7/9P/6/wIABgAJAAoA
DAAOAAwADAANAA0ADwAQABAAEAARABIAEgATABUAFgAWABYAFgAUABQAFQATABMAFAAV
ABgAFwAaABwAHAAbABoAGQAcAB0AHgAfACEAJQAlACMAIQAhACMAIwAjACQAJAAkACYA
JgAgAA==
         </WaveFormData>
      </LeadData>
      <LeadData>
         <LeadByteCountTotal>10000</LeadByteCountTotal>
         <LeadTimeOffset>0</LeadTimeOffset>
         <LeadSampleCountTotal>5000</LeadSampleCountTotal>
         <LeadAmplitudeUnitsPerBit>4.88</LeadAmplitudeUnitsPerBit>
         <LeadAmplitudeUnits>��V</LeadAmplitudeUnits>
         <LeadHighLimit>2147483647</LeadHighLimit>
         <LeadLowLimit>268435456</LeadLowLimit>
         <LeadID>V4</LeadID>
         <LeadOffsetFirstSample>0</LeadOffsetFirstSample>
         <FirstSampleBaseline>0</FirstSampleBaseline>
         <LeadSampleSize>2</LeadSampleSize>
         <LeadOff>FALSE</LeadOff>
         <BaselineSway>FALSE</BaselineSway>
         <ExcessiveACNoise>FALSE</ExcessiveACNoise>
         <MuscleNoise>FALSE</MuscleNoise>
         <LeadDataCRC32>750345383</LeadDataCRC32>
         <WaveFormData>
BAAEAAMAAwAEAAUABAADAAQABQAHAAgACgAKAAoACwALAA4AEQARABEAEQAPAA4ACwAL
AAwADAANAA4ADQAMAAcABgABAP//AgACAAMABAAEAAQAAgABAP7//f/7//r/+v/6//r/
+v/5//n/+f/5//v/+//7//v//P///wEAAgAAAP///v/8//7/AAABAAEA+//5//v//P8C
AAYACwAZACgAOABLAGQAeQCMAJ8ArgCyAJ4AbwApANv/kv9b/zL/If8r/0X/Xf9y/4T/
nP+1/8v/2P/g/+b/7P/w//D/8f/x//D/8v/0//X/9//2//f/9//3//n/+v/8//3//f/8
//v/+v/8//3//v////3//f/9//7//f/8//v/+//8//7///8AAAAAAQABAAEAAQACAAMA
AwAAAAAAAAACAAMAAwACAAIABAAEAAQABAAEAAUABQAFAAcACAAIAAUABQAFAAQABAAH
AAcACAAIAAUABwAHAAYABQAEAAMAAgADAAQAAwAEAAQAAgABAAAAAAABAAEAAAAAAP//
/v/+//r/+v/6//r/+v/7//7/AAD+//7//P/+//7/AAACAAIAAwADAAUABQAEAAQABAAD
AAUABwAIAAkACQAHAAYABgAEAAMAAgACAAQAAwADAAIA///+//3/+//+//////8AAP3/
/P/7//r//P/8//z//P/+//7///////7//f/8//v/+f/5//n/+P/5//z//f//////////
//////////7//f/7//v/+//8//7//////wAA//8AAAAAAAAAAAAAAAAAAAEAAQABAAEA
///+//z/+v/6//r//P/8/wAAAAD///7//f/8///////+//7/AAD/////AQADAAMAAwAD
AAUABgAGAAYABgAGAAcACQAOABEAEQARABAADQALAAkACgAMAA0ADgAMAAoACAAGAAYA
AgABAAEAAAAAAAAAAAAAAP7//f/7//3//P/8//r/+P/4//j/+f/3//f/9//3//n/+f/5
//n//f/+//7//f/9//3//P/8//z//f/9//v/+f/3//j/+v/+/wcADwAaACwAQQBUAGUA
dACJAKAAqgCcAHUAOQDx/6z/cf9C/yf/J/85/03/Yv96/5L/qf+//9D/2v/g/+j/7v/v
//H/8v/y//L/8v/x//H/8//1//b/9//2//b/9//3//v//P/9//7//v/9//z/+//7//v/
+//8//7//v/+/////f/8//r/+P/6//v/+//7//7/AAACAAMAAAAAAAAAAgADAAMAAgAC
AAIAAgACAAIAAgADAAMAAwADAAQABAABAAMAAwACAAIAAwADAAQABAD//wEAAQAAAAEA
AgADAAQAAwACAP///v8AAP7//f/8//7///////7//f/7//n/+P/4//j/+P/4//X/9f/3
//j/+f/6//n//P/8//7/AAAAAP////8BAAEAAwAEAAUABQAEAAUABQAFAAUAAwACAAIA
AgABAAAAAAAAAP/////+//7//v/+//3/+//7//r/+v/8//z//P/8//7//v/+//7//f/8
//z/+//9//3//f/9//3//f/9//z//P/+//7///////////////3//f/8//v//f/9//3/
/v/9//3//P/8////AAAAAAAAAAAAAAAAAAD9//3//f/9/////v/8//r//v8AAP7//P/+
//7//v/+/wEAAQAAAAAAAAD/////AQAEAAUABgAHAAYABgAFAAQABAAEAAUABwAMAA8A
DwAPAA0ACwAKAAkACgAMAA0ADgALAAgABQACAAUAAgACAAMAAQAAAP///v/+//z/+//5
//r/+v/7//r/9//2//X/9f/3//f/9//3//n/+f/5//n/+v/6//n/9//4//n/+f/6//z/
/f/9//v/9//5//7/AgAAAAUAEQAeACoAPQBUAGUAdgCFAJAAjgB2AEcAAQC5/4D/T/8q
/x3/K/9B/1X/bP+G/57/sf/F/9b/3v/k/+j/7P/t/+//8P/w/+//8P/w//H/8//1//b/
9//2//b/9//3//j/+P/4//j/+f/5//n/+f/5//n/+f/6//v//P/9/////v/+//3//P/8
//3//f/9//3//v///////v/+//7/AAABAAEAAAAAAP7//v/+//7/AQADAAQABQAEAAQA
AwD//wIAAwADAAQABAADAAMAAgD//wEAAQAAAAAAAAAAAAAA/v/+//z//P/9//z//P/8
//r/+//7//r/+P/3//b/9v/1//b/9//4//b/9f/2//b/9//4//f/+v/6//z//v/+//7/
/f/+//3/AAACAAQABQAFAAUABAADAAUAAwACAAIABAADAAIAAgABAP///v/8//7//v/+
//3/+//7//r/+v/6//r/+v/6//r/+v/6//r/+P/4//n/+f/7//v/+//7//n/+f/5//j/
+v/8//z//f/////////////////+//3//f/9//3//v/9//3//P/8//v//P/8//z//v/+
//7//v/6//n/+P/3//j/+P/3//b/9v/2//j/+P/0//b/9v/4//j/+P/4//n/+f/4//j/
+//7//z///8DAAMAAwADAAAAAAD///7/AAACAAUACQAJAAsACgAJAAkABwAGAAUABQAG
AAYABgAGAAQAAgAAAAEA/v/+/////f/8//v/+v/4//b/9f/z//X/9P/0//L/8v/y//L/
8//z//P/8//z//H/8f/x//H/8v/y//H/7//w//H/8f/y//T/9f/1//P/9//5//b/9v/4
//n/+/8IABoALwBGAFcAZABzAIAAgABuAEsAFQDT/5b/Yf84/x//H/8v/0P/Vv9s/4T/
mf+v/8T/0P/a/+D/5P/n/+n/6v/q/+n/6v/q/+v/7P/t/+3/7f/s/+z/7f/t//D/8P/w
//D/8P/v/+7/7f/u/+//8P/y//D/8P/w//H/7//w//D/8P/y//P/8//z//P/9P/1//X/
8v/y//L/9P/1//X/9P/0//T/9P/0//T/9P/1//X/9f/z//T/9P/x//L/8f/v/+7/8v/z
//X/9v/z//X/9f/0//P/8v/x//D/8P/w/+7/7v/w/+7/7f/s/+n/6f/o/+b/6P/n/+b/
5v/m/+b/5v/m/+X/5f/n/+j/5v/m/+T/5v/m/+j/6v/q/+3/7f/v/+//7f/u/+//7//y
//P/8//z//b/9f/1//b/8v/v/+z/6v/r/+v/7P/s/+7/7v/u/+3/7f/t/+z/7P/u/+7/
7v/u/+v/6v/p/+j/6P/o/+n/6f/p/+n/6f/p/+r/6//s/+z/7v/w//D/8f/t/+v/6f/n
/+r/6//r/+v/6f/p/+n/6v/p/+n/6P/o/+n/6v/q/+r/6P/o/+j/6P/n/+f/5//n/+j/
6P/n/+b/5v/m/+j/6P/q/+r/6P/m/+b/5v/m/+b/6P/p/+n/6v/q/+n/6f/r/+7/7//w
//H/8P/w/+//7v/s/+z/7f/v//X/+f/6//v/+v/3//X/8//x//L/8v/y//X/9P/z//L/
8f/s/+r/6f/o/+j/6P/o/+j/5v/l/+P/4v/g/9//3P/f/+D/4f/j/+H/4f/h/+H/4f/h
/+H/4f/h/+L/4v/h/+H/4f/g/+D/4v/j/+P/4f/d/+H/5v/q//D/9/8DABIAJgA7AE4A
WwBoAHMAfABwAEwAEwDR/5P/XP8v/xT/E/8n/z//Tf9c/3L/jP+b/6f/uP/G/8z/0P/W
/9f/1//W/9T/1v/Y/9n/2//c/93/3f/d/9v/2v/a/9n/2//c/93/3v/d/93/3f/d/9v/
2//b/9z/3//g/+H/4//j/+T/5P/k/+L/4//j/+P/4//k/+X/5f/i/+L/4v/k/+X/5f/k
/+T/4//i/+H/4P/h/+P/5P/l/+f/6P/o/+X/5v/l/+P/4v/m/+f/6f/q/+T/5f/k/+L/
4P/g/+D/4P/i/+L/4P/g/9//3P/a/9j/2f/b/9z/3P/a/9f/1P/S/9P/1P/V/9b/1//X
/9n/2v/Y/9j/1v/Y/9r/3P/e/97/3f/d/9//3//h/+L/4//j/+H/4f/g/9//4v/h/+H/
4v/k/+P/4v/i/+H/3//e/9z/3v/e/97/3f/d/93/3P/c/9z/3P/c/9z/3f/e/9//4P/f
/97/3v/d/9//3//f/9//4P/h/+L/4v/f/+D/3//f/+D/4f/i/+P/4f/h/+D/3//f/9//
3//g/+P/4//i/+L/4v/i/+H/4P/i/+L/4v/i/+L/4//k/+X/5P/i/9//3P/k/+b/5P/i
/+D/3v/i/+P/4//k/+T/4//j/+X/5f/l/+X/5f/o/+r/6//s/+z/7P/t/+//8v/1//X/
9f/z//H/8P/v/+//8P/w//D/8P/u/+z/6v/q/+b/5f/l/+b/5v/m/+b/6P/m/+X/4//i
/+D/3//c/9//4P/h/+P/4//j/+P/4//l/+X/5f/l/+X/5v/m/+X/4//j/+L/4v/m/+f/
5//l/+X/5f/o/+z/8v/5/wEADAAaADEASABbAGoAgQCSAJYAhABdABsAzf+K/1n/Lv8Z
/yH/Nf9J/1r/bP+C/5v/tf/E/8r/0P/Y/9j/3f/f/+D/4P/h/+L/4v/j/+b/5//n/+f/
5v/m/+f/5//n/+b/5f/k/+j/6f/q/+v/6//r/+v/7P/s/+z/7P/t/+3/7v/u/+7/7v/v
/+//7//x//L/8//z//L/8v/y//T/8//z//L/8v/0//T/9P/0//L/8//z//P/9P/2//f/
9f/1//X/9P/0//f/9//4//j/9//5//n/+P/2//T/8v/w//P/9P/z//T/9v/0//P/8v/w
//H/8f/w//D/7//u/+7/6v/q/+r/6v/r/+v/7f/u/+3/7P/p/+r/7P/u//D/8P/z//P/
9f/1//f/+P/5//n//P/9//3//f/7//n/+P/4//j/9//2//b/9P/z//P/8v/z//T/9f/1
//f/9//2//b/9f/0//P/8v/z//T/9f/2//b/9v/3//f/9//3//f/9//5//n/+f/4//r/
/P/8//3//v///wAAAQD//////v/9//3//f/9//7//f/9//z//P/6//r/+f/4//3/AAAD
AAYABQAFAAUABQAEAAIA///8//r//P/+//7//v/+///////+//7/AgADAAUACQALAAsA
CwALAAsADAAMAAwACwAKAAoACwANAA8ADgANAA8ADwAQABEADwAQABAAEAASABAADgAM
AA4ACgAJAAkABgAGAAYABgAIAAYABQADAAUABAAEAAIAAAAAAAAAAQAAAP///v/9/wAA
AQACAAMABwAIAAgABwAFAAUABAAEAAgACQAJAAcACQAFAAQABgAMABUAHwAqADoAUwBu
AIMAkAClALgAuACgAHMALwDl/6b/b/9E/zH/O/9T/2v/fv+S/6z/xf/b/+j/8P/4//7/
AAABAAEAAAD+/wIABAAFAAcABgAHAAcABwAKAAoACwALAAsACgAJAAgADAANAA4ADwAN
AA0ADQAOAA4ADgAOAA8AEAASABMAFAASABMAEwATABMAFAAVABUAFQAWABcAGgAZABkA
GAAYABkAGgAbABwAGwAbABoAGQAbABwAHAAZABsAGwAaABoAHQAdAB4AHgAbAB0AHQAc
ABsAGgAZABgAGwAcABsAHAAcABoAGQAYABYAFwAXABYAGQAZABkAGgAVABQAEwASABIA
EwAWABgAFgAWABQAFgAUABYAGAAYABsAGwAdAB0AHwAgACEAIQAiACMAIwAjACMAIQAg
ACAAHgAdABwAHAAeAB0AHQAcABwAHAAcABsAGwAbABoAGgAaABoAGgAaABsAHAAdAB4A
HAAcAB0AHQAcABsAGgAZABsAGwAbABoAGgAcABwAHQAfAB8AHwAfAB8AHwAeAB0AHwAf
AB8AIAAhACEAIAAgACAAIAAfAB4AHgAeAB4AHgAeAB8AIAAhACEAIAAeABwAHgAgACAA
IAAgACAAIAAhACEAIAAgACEAIQAiACUAKQApACkAKQAnACgAKAAoACgAKAApACsALQAv
AC4ALQAwAC8ALwAvAC8AMAAwADAAMQAwAC8ALgAtACgAJgAlACIAIgAiACIAJAAiACEA
HwAfAB4AHgAcABwAHAAcAB0AHQAdAB0AHQAdAB0AHQAdAB0AHAAaABcAGQAbABwAHgAh
ACMAJAAjACUAIQAiACYAKAAvADkARgBYAG8AhgCXAKYAtwDEAMQAqABzAC8A5/+q/33/
VP8//0v/Y/97/5D/qP/C/9n/7//8/wQABAAGAAwAEQAVABgAGgAaABoAGQAZABsAHQAe
AB8AHgAeAB8AHwAfAB4AHQAcAB8AHwAfAB8AHwAfAB8AIAAeAB4AHgAfACEAIgAiACIA
IQAhACAAHwAgACIAJAAlACYAJgAmACgAKQApACgAKAAoACgAKAAoACcAJwAmACUAKAAq
ACsAKQAqACkAJwAmACcAJwAoACgAJwApACkAKAAmACYAJgAmACYAJgAkACQAIgAgAB8A
HgAfACEAIgAiACQAIwAiACIAHgAeAB4AHgAfAB8AIQAiACEAIAAdAB4AHAAeACAAIAAj
ACMAJQAlACUAJgAnACcAKAApACkAKQAnACUAJAAkACQAIwAiACIAIgAhACEAIAAeAB4A
HgAdAB8AHwAeAB4AHQAcABsAGgAcABwAHAAcABwAHAAdAB0AGwAbABsAGwAcAB0AHgAe
AB0AHgAdAB0AGwAbABsAGwAbABsAGgAZABkAGQAZABoAGwAbABoAGgAbABwAHAAcABoA
GgAaABoAFwAXABcAFwAZABgAFgAUABoAGgAWABQAFgAWABYAFgAWABkAGQAYABgAGQAZ
ABoAHQAfAB8AHwAfAB8AIAAgACAAHgAcABsAGwAhACUAJgAnACkAJwAmACUAJAAkACMA
IgAjACIAIQAgAB4AGgAZABkAGAAYABgAGAAWABQAEwARABEAEAAQAA4AEAAQABAAEQAP
AA8ADwAPAA8ADwAPAA8AEwAUABQAEwASABEADwAOABEAEwAUABMAEwATABIAFAAYAB8A
JQAsADwAUQBoAHsAigCXAKQApgCWAG8ALwDp/6z/d/9O/zn/O/9R/2v/gP+S/6r/xf/Z
/+j/8P/4//7/BAAFAAcACAAIAAcACAAIAAkADAANAA0ADQAQABAAEQARABAAEAAQABAA
EwATABMAEwASABEAEAAQABAAEAAQABEAEgAUABUAFgAUABUAFQAVABUAFgAXABcAFgAW
ABYAGAAXABcAFgAWABYAFgAWABYAGAAZABkAGQAXABgAGAAVABUAFQAUABQAFQAVABYA
FgARABMAEwASABMAFAAVABYAGAAYABYAFgAVABIAEAAOAAwADQANAAwADwAPAA8AEAAM
AAwADAAMAAsACwANAA4ADAAMAAoADAALAAwADQAMAA4ADwASABMAFQAWABcAFwAZABsA
HAAdABwAGQAXABYAFAATABIAEgASABEAEQAQABAAEAAQAA8AEQARABAAEAAPAA4ADQAM
AA4ADgAOAA4ADgAOAA8ADwAPAA8ADwAPAA0ADQANAAwADgAQABAAEQARABEAEQARABEA
EQAQAA8AEQARABEAEgASABEADwAOAA0ADgAOAA4ADgAOAA4ADgANAA0ADQANAA4ADgAN
AAwAEgASABAADgANAAwACwAKAAwADQANAA4AEAAPAA8AEQATABMAEwATABMAFAAUABQA
EgASABMAFQAZAB0AHgAfAB8AHQAcABsAGQAaABoAGgAaABgAFgAUABQAEAAPAA8AEAAQ
ABAAEAAOAAwACwAJAAcABgAGAAQABAAEAAQABQAFAAUABQAFAAUABQAFAAUABwAIAAgA
BwAHAAcABgAGAAoACwALAAkACQAHAAoADAAQABUAGwAmADgASQBcAG8AfACHAJQAkgB8
AFEAFwDV/5j/Z/9A/y3/N/9N/1//cv+I/6D/tf/H/9z/6v/w//L/+P/9////AAAAAAAA
AAD/////AQADAAQABQAGAAYABwAHAAYABgAGAAYABgAFAAQAAwAEAAUABgAIAAoACgAK
AAsACQAKAAoACgAMAA0ADQANAAsADAANAA0ACgAKAAoADAAPAA8ADgAOABAAEAAQABAA
DwAPAA4ADQANAA4ADgALAA0ADQAMAAwADQANAA4ADgALAA0ADQAMAAwADAAMAAwADAAM
AAoACgAJAAYABAACAAIAAwADAAIAAgABAAAAAAAAAAAAAAAAAP3//f///wAAAAAAAP7/
AAABAAQABwAIAAsACwANAA0ADAAMAAwACwAMAA0ADQANAAsACQAIAAgACwALAAsADAAJ
AAcABgAEAAUABgAHAAcABQAFAAQABAAGAAYABgAGAAQABAAEAAQABAAEAAUABQAHAAcA
BwAHAAcABwAHAAYABQAGAAUABQAHAAcABwAHAAUABQAEAAMABQAFAAUABgAHAAcABgAG
AAYABgAFAAQAAgACAAIAAgABAAEAAQABAAIAAgABAAAABAAGAAgABgACAAIAAgACAAIA
AwADAAIAAgAEAAMAAwAFAAcABwAHAAcACQAKAAoACgANAA4AEAATABUAFwAWABUAFAAR
AA8ADQAPABAAEAAQABIAEAAOAAwACgAGAAUABQAEAAQABAAEAAQAAgABAP/////+//7/
/P/7//r/+f/5//v/+//7//v//f/9//3//f/9//7//v/9//v/+//6//r//f///wAA///7
//3/AgAGAAQABwARABoAIgAxAEgAXQBqAHcAggCIAHoAWQAjAN3/nv9t/0L/Jf8f/zH/
Tf9k/3b/iP+h/7n/yv/W/+D/6P/s//H/8//0//T/9f/2//b/9//3//f/9v/1//b/9v/3
//f/+f/6//v//P/7//v/+//7//3//f/9//7//P/8//z//f/7//z//P/8////AQACAAMA
AgACAAIAAQAAAAAAAAACAAQABQAFAAYABAAEAAQABAAFAAcACAAJAAcACAAIAAUABQAF
AAQABAAGAAcACQAKAAcACQAJAAgACQAKAAsADAAJAAgABQAEAAYABAADAAIAAAABAAEA
AAADAAMAAwAEAAIAAgACAAIAAAD//wAAAAACAAIAAAACAAQABgAIAAgACQAJAAsACwAM
AA4AEAARABAAEQARABEAEQAPAA4ADgAPAA8ADwAQAA8ADQAMAAoACgAKAAoACQAMAA0A
DQAOAA4ADgAOAA4AEAAQABAAEAAOAAwACwAJAAoACwAMAA0ADQANAA0ADAAOABAAEAAR
ABAADwAOAA0ADwAPAA4ADQANAA0ADQAOAA4ADQALAAoACQAKAAoACgALAAwADQAOAAsA
CwALAAsADAAMAAsACgAKAAoADAAMAAoACgAKAAsACQAJAAoACwAHAAYACAAIAAkACgAL
AAwADQANAAwADAANAA0ADgARABQAFQAWABcAFgAWABUAFAAVABYAGAAbABsAHQAcABsA
GwAZABgAFwAZABoAGgAaABkAFgATABAAEQAOAA4ADwAQABAAEAAQAA4ADAALAAkACQAI
AAgABgAEAAQABAAFAAgACQAKAAsACgAJAAgABwALAAwADAALAAkACQAIAAgABwAHAAYA
AwAJAAsAEAAWAB4AIwAnAC4APgBTAGgAeQCGAJEAmACMAGoANwD5/73/jP9j/0D/N/9F
/1v/b/9+/5L/rP/F/9n/5P/s//T/+v/8//7///////7/AAACAAMABQADAAMAAgABAAUA
BgAIAAkACgAKAAoACgAKAAkACAAHAAkACQAJAAoACAAIAAgACQAMAA4ADwAQAA4ADwAP
AA8ADgAOAA4ADQAOAA4ADgAQABEAEQAQABAAEAAQABAAEAAQABEAEQARABAAEAAPAAsA
EAARABEAEgARAA8ADgAMAAoADQAOAA4ADAAMAAwADAAMAAwACgAKAAsACgAKAAoABwAH
AAYABAAEAAMAAgACAAIAAgACAAIAAAD//wAAAAABAAIAAQAEAAYACAAKAAoACwALAA0A
DQAPABAAEQARABEAEQAQAA8AEAAPAA8AEAAOAA0ADAAMAA8ADwAQABAADQAMAAsACQAJ
AAkACAAIAAoADAAOABAADgAMAAoACAALAAwADgAPAA0ADQANAA0ADQANAA0ADAANABAA
EQATABIAEQAQAA8ADQANAAwACwALAAsACwAMAA8AEQASABQAFAAUABMAEgARABAADwAO
AA4ADwAQABEAEAAOAAsACAAKAA4AEAASABIAEgASABIAFQAVABQAFAAUABMAEwAVABcA
FwAXABcAFQAUABIAEAATABYAGgAfACAAIwAjACMAIgAfAB0AGwAcAB4AHwAgAB0AGgAX
ABQAFgASABEAEQASABIAEgASABIAEAAPAA0ADwAOAA4ADAAJAAgABwAHAAoACwAMAA0A
CwALAAsACwAPABAAEAAPAA8ADwAOAA4ADQANAAwACQANABEAFAAWABoAIQAnADQASABd
AHYAiQCUAKMAsACqAI4AXQAZANP/lv9f/z7/P/9P/2H/c/+G/5r/rv/H/9//7v/0//j/
+v/6//7/AQADAAQABwAIAAgACQAIAAkACQAJAAgACAAJAAkADAAMAAwADAALAAsACwAL
AA4ADwAQABIAEQAQAA8ADwAPABAAEAAQABMAFQAWABcAEwASABEADwAPABAAEQAUABUA
FQAUABQAFgAWABYAFgAWABcAFwAXABYAFgAVABEAFgAXABcAGAAYABcAFwAWABUAFwAX
ABYAFgAWABYAFgAUABQAEgASABIAEAAPAA4ADgAPAA8ADgAOAA0ADAAMAAgABgAEAAIA
BQAHAAsADgAOAA4ADAAOAAwADAAMAAoADAANABAAEQAUABYAGAAZABkAGQAYABcAFwAV
ABQAFAATABEADwAOAA8ADwAQABAAEgASABIAEQAPAA8ADgAOAA4ADgAOAA4ADgAOAA4A
DgAQABAAEQARABMAEwATABMAFQAVABUAFAASABQAFAAVABIAEQAQAA8AEwAVABYAFwAV
ABUAFQAWABUAFQAUABQAGAAaABsAHAAYABYAFAASABQAFQAWABcAFwAWABQAEgAOAAwA
DgAUABgAGgAaABoAGgAbABsAGgAaAB0AHQAeACEAIAAfAB4AHQAeACAAIQAiACAAHgAd
AB0AIgAlACUAJQAoACcAJwAnACUAJgAmACYAJAAgABwAGAAZABYAFgAXABgAGAAYABgA
GgAYABcAFQATABIAEgAQABEAEgATABUAEwATABMAEwARABEAEQARABIAEgARAA8AEQAR
ABAAEAAQABEAEQAPABMAFQAaABwAIAAnADEAPgBSAGcAdgCLAKIAtQC+ALwAoABpACEA
2f+c/2n/Sv9F/1H/Y/91/4r/ov+8/9X/4//u//b/+v/4/wAABQAHAAgACAAHAAgACAAJ
AAgACQAJAAkADAAMAA0ADQAOAA4ADgAOABIAEwAUABUAEgARABAAEAAOAA4ADgAPABIA
FAAVABYAEwATABIAEQATABYAGQAbABgAFgAUABQAFQAVABQAFAAVABYAFwAYABgAGQAZ
ABkAFwAYABgAFQAXABcAFgAWABQAEwATABIAEAATABQAFAAYABoAHAAeABwAHAAaABoA
FwAUABIAEAAPAA8ADgAMAA4ADQAMAAwABwAGAAUABAAEAAUACAAKAAwADAAKAAwADgAQ
ABIAEgASABEAEgARAA8ADgANAAsAEAATABUAFwAZABcAFgAWABQAEwASABIADwANAAwA
CgAMAAwADAALAAwADQANAA4ADgAOAA4ADgAMAAwADAAMAAwADAANAA0ADQANAA0ADQAL
AAsACwAKAAoADAAMAA0ADwARABMAFQAVABUAFAATABEAEQARABIAEQARABAAEAATABQA
FAAUABMAEgARABAAEQARABEAEQAQAA4ACwAIAAwADgAUABQAEwASABEAEAAPAA8ADgAO
ABIAEwAVABkAGgAZABgAFwAXABgAGAAYABoAGgAbAB0AHwAhACAAHwAgAB8AHwAfAB0A
HgAeAB4AHgAcABoAGAAYABQAEwATABAAEAAQABAAEgAQAA8ADQANAAwADAAKAAoACgAK
AAsADQANAA0ADQAMAAsACgAJAAwADgAPAA8ADgANAAsACgANAA8AEAAPABEAEQASABQA
FgAdACsAOgBKAGEAfACPAKIAuQDCALoAoABpAB0A0f+U/1//PP83/0P/V/9v/4j/nv+0
/8v/4f/w//T/+P/+/wQABQAHAAgACAAHAAgACAAJAAoACwALAAsADAAMAA0ADQANAAwA
CwAKAA4ADwAQABEAEQARABEAEgASABIAEgATABUAFgAWABYAEwATABIAEQAUABYAGAAZ
ABgAGAAYABoAGQAZABgAGAAXABYAFQAUABUAFwAYABkAHAAgACMAIwAkACMAIQAgAB8A
HQAcABoAGAAbABwAHAAaABoAGgAaABoAGgAYABgAGAAWABUAFAAUABUAFQAUABgAGQAa
ABwAGAAYABgAGAAXABcAGQAaABgAGAAWABgAFgAYABoAGgAbABsAHQAdABwAHAAcABsA
GgAbABsAGwAeAB0AHQAeAB4AHQAcABwAGgAZABkAGAAWABYAFgAVABYAFwAXABgAFgAW
ABYAFgAWABYAFgAWABQAFAAVABUAEwATABMAEwAUABUAFgAWABQAFgAWABcAFwAXABcA
FwAYABkAGQAZABgAFwAWABYAGQAZABgAGAAZABoAGgAaABoAGgAaABoAGwAbABsAGwAZ
ABgAFgAUABwAGgAaABoAGAAYABgAGAAYABsAGwAaABoAGwAbABwAHwAfAB8AHwAfACEA
IgAiACIAIAAgACEAIwAoACsAKwArAC0AKwAqACkAKAAoACcAJgAoACYAJAAiACEAHAAa
ABkAGgAaABoAGgAaABgAFwAVABcAFgAWABQAFgAWABYAFwAVABUAFQAVABQAEwASABEA
FQAWABYAFQAWABcAFwAYABgAGQAZABcAFwAXABYAGAAeACcAMQBCAFgAbwCGAJkAqgC5
AMQAvACUAFUADQDH/5D/X/8+/z3/Uf9n/3//lv+u/8T/2//t//j//v8EAAwADgARABMA
FAAUABQAFAATABMAFgAXABcAFwAYABgAGQAZABwAHAAcABwAGwAbABsAGwAZABkAGQAa
ABsAHAAdAB8AHgAeAB0AHAAfACEAIgAjACMAJAAlACUAIgAiACIAJAAnACcAJgAmACYA
JAAgAA==
         </WaveFormData>
      </LeadData>
      <LeadData>
         <LeadByteCountTotal>10000</LeadByteCountTotal>
         <LeadTimeOffset>0</LeadTimeOffset>
         <LeadSampleCountTotal>5000</LeadSampleCountTotal>
         <LeadAmplitudeUnitsPerBit>4.88</LeadAmplitudeUnitsPerBit>
         <LeadAmplitudeUnits>��V</LeadAmplitudeUnits>
         <LeadHighLimit>2147483647</LeadHighLimit>
         <LeadLowLimit>268435456</LeadLowLimit>
         <LeadID>V5</LeadID>
         <LeadOffsetFirstSample>0</LeadOffsetFirstSample>
         <FirstSampleBaseline>0</FirstSampleBaseline>
         <LeadSampleSize>2</LeadSampleSize>
         <LeadOff>FALSE</LeadOff>
         <BaselineSway>FALSE</BaselineSway>
         <ExcessiveACNoise>FALSE</ExcessiveACNoise>
         <MuscleNoise>FALSE</MuscleNoise>
         <LeadDataCRC32>1927640663</LeadDataCRC32>
         <WaveFormData>
9v/3//f/+P/4//v/+//7//z//P/9//3//f/9//3/AAABAAMABQAHAAcABgAGAAQAAgAD
AAMAAwAFAAYABQAFAAIAAAD8//v//P/7//v//P/7//r/+f/4//X/9P/y/+//8f/x//H/
8f/v/+7/7v/v//H/8P/w//D/8f/0//X/9v/z//T/8//w//L/9P/2//b/8f/u/+7/7v/v
//D/9f///wgAEQAeADEARABUAGYAfgCNAIoAdABNABoA7P/C/53/hf+D/4r/lP+d/6H/
rf/A/8//2P/g/+P/5//o/+r/6//q/+n/6//r/+v/6//r/+z/7f/t/+7/7//x//L/8v/x
/+//7v/x//H/8v/y//H/8P/v/+//7//v/+//7v/w//H/8f/y//T/9P/0//X/9P/0//T/
9P/x//H/8f/0//b/9v/3//f/9f/1//X/9f/4//j/+P/5//n/+v/6//r/9//3//f/9//6
//r/+v/6//z/+v/8//z/+f/4//j/+P/5//r/+f/5//v/+//7//v/+//7//v//P/6//v/
+//5//j/+P/4//j/+v/6//v//f/7//v/+//7//v/+////////////wEA///9//7//v//
/wEAAQABAAEA//////3//P/6//j/+P/4//r/+v/6//j/8//0//P/8v/y//f/+P/5//X/
9P/z//L/9P/z//L/8v/y//L/9P/0//L/8f/w/+//7v/w//D/7//v//D/8f/0//L/9P/1
//X/8//z//P/8v/w//D/7P/s//H/8//0//b/9v/2//X/9P/1//T/9P/0//T/9P/0//T/
9P/x//D/7//t/+3/8P/x//X/9P/z//L/8f/w//D/8P/x//L/8//z//T/9P/3//f/9//2
//j/+f/5//n/+f/5//z//f8BAAMABQAFAAEAAAD9//z/AAABAAIABAACAAAA///9//z/
+f/5//n/9//2//b/9f/0//P/8v/w//D/7//t/+3/7f/t/+3/7f/q/+r/6//r/+z/7P/s
/+z/8P/w//D/7v/w//D/7v/u/+7/8P/w/+//7P/o/+j/5//q/+//9//+/wkAGAAnADQA
QABUAG4AgQCCAHAATwAiAPb/zv+p/43/gf+E/4z/kf+b/6f/tP/F/9L/2v/f/+X/6v/s
/+3/7P/r/+j/5//m/+X/5v/o/+r/6//p/+n/6v/q/+3/7//w//L/8f/x//L/8v/w//D/
8P/x//H/8f/x//D/7//v/+7/7v/u/+7/7v/v//P/9P/1//b/8//z//P/9v/2//b/9//3
//X/9f/1//X/+P/4//j/+f/3//j/+P/4//n/+f/5//n/+v/6//r/+v/5//b/9//2//n/
+v/8//7//f/8//n/9//3//f/9//3//j/+f/6//z/+//7//r/9//4//j/+P/4//b/9v/3
//n/+//7//v/+//7//v///////////8BAP//AQACAAIAAwACAAEAAAD//wEAAwADAAQA
BgAGAAgACgAKAAoACgAIAAYACAAIAAgAAwAHAAcABwAGAAYABgAGAAcABwAHAAgABwAG
AAcABgAHAAcABwAHAAcACAAHAAUABQAGAAcACgAIAAoACwALAAgABwAGAAQABwAIAAUA
BgAFAAUABAAEAAcACAAIAAgABwAGAAYABgAGAAYABgAGAAgABQAEAAMACQALAAYABAAF
AAYABwAIAAgACAAJAAoACgAJAAkACAANAA0ADQAMAAsACwAKAAkACwALAA4ADwATABUA
FwAXABUAFAARABAAFAAVABYAGAAVABIAEAANAA0ACwAMAA0ACgAIAAcABQAEAAMAAgAA
AAIAAQD//////v/9//z/+//8//z//f/9//3//v///wAAAQAAAP///P8AAAAA/v/+/wAA
AgACAAEA+v/8/wAAAQD+/wEACwASABcAJgA5AEgAWABsAHwAgwB+AGQAOQAIAOT/wP+d
/4v/jf+W/5z/o/+v/73/yv/d/+r/8P/z//X/9v/4//n/+P/3//f/9//3//f/+f/6//v/
+//5//n/+v/6//3//f/8//z/+//7//z//P/+//7//v///wAAAQACAAIAAQABAAAAAAAA
AAAAAAABAAIAAgACAAIAAQABAAEABAAEAAQABQAFAAMAAwADAAMABQAGAAcACQAIAAgA
BwAGAAYABwAIAAkACAAIAAgACAAHAAQABQAEAAQABAAFAAYABgAGAAQAAwAFAAUABQAF
AAUABQAFAAYABQAFAAQAAQABAAIAAwAEAAMAAgACAAMAAwADAAMAAwAFAAUACQAJAAgA
BwAIAAUACAAKAAsADQAMAAsACgAJAAkACQAHAAYABQAEAAUABgAFAAQAAwAAAAAAAgAC
AAIA/v8BAAAA///+//7//v/+//7//f/8//z//P/8//7//v////////////7//v/8//n/
+//8//3/AAD+/wAAAQABAP////////7/AAAAAPz//P/9//3//P/8//7//v/9//z//P/8
//3//v/7//r/+f/4//n/9//3//f/9//3//r/+//1//f/9v/5//r/+//8//v/+v/6//r/
/f/9//7//v8CAAMABAAEAAEAAQAAAP//AAABAAUABwAHAAkACwALAAoACgAIAAgACQAJ
AAkACgAKAAgABwAFAAUAAwAEAAUAAgAAAP///f/6//n/+P/2//f/9//2//f/9//3//f/
9//4//j/+f/5//f/9v/1//T/9P/0//T/8v/0//T/8v/y//T/9v/2//X/9v/4//T/8f/w
/+//8//8/wsAGgArADoARABUAGYAbQBsAFwAPQAUAOz/xv+j/4f/f/+E/4r/j/+b/6f/
tP/D/9L/3P/j/+n/6v/r/+3/7f/t/+3/7f/t/+3/7f/u/+//7//t/+3/7v/u/+//7//u
/+7/7f/t/+7/7v/v//D/8f/z//L/8f/w/+7/7v/v/+//8P/y//L/8v/z//L/8v/y//L/
7//v/+//8v/y//L/8//z//P/8//z//P/9P/0//T/9f/0//T/8//y/+//7//v/+//8//0
//X/9v/2//T/9v/2//X/9P/0//T/8v/y//D/7//x//H/8f/x//D/7//u/+7/7P/t/+3/
6//s/+z/7P/s/+7/7v/v//H/7//v/+//7//v/+//8//z//X/9f/3//X/8//0//T/9f/3
//f/9//3//b/9//2//b/8f/u/+3/7P/u/+7/7v/s/+r/7P/s/+z/5//r/+v/6//q/+r/
6v/q/+n/5//l/+T/5f/m/+n/6v/n/+f/5//n/+j/6v/q/+n/6f/q/+v/7v/r/+r/6P/l
/+f/5//n/+b/5v/m/+L/4v/l/+X/5P/k/+X/5v/m/+b/5f/k/+T/5P/i/+L/4v/i/+X/
4//j/+P/4//j/+b/5//l/+f/5//m/+T/5P/k/+T/5P/k/+X/5v/l/+X/5v/m/+n/6f/p
/+j/6v/r/+v/6//q/+n/6//r/+7/8f/0//X/8//y/+//7v/u/+3/7P/s//D/8P/x//H/
7f/p/+j/5//j/+L/4v/h/+L/4f/g/97/3P/Z/9X/0//V/9f/2f/b/9j/2P/Z/9n/2P/Y
/9j/2P/a/9r/2v/Y/9j/2P/W/9b/2P/a/9r/2f/S/9T/1v/Z/9z/4f/r//T/AQAQAB0A
KgA6AEgAWABdAE4ALgAHAN7/uP+S/3f/bf9z/3z/gP+B/43/nf+m/63/uv/G/8n/zf/S
/9H/0f/P/83/zv/P/9D/0f/T/9T/1f/V/9L/0f/R/9D/0v/T/9P/1P/T/9P/1P/U/9P/
0v/R/9H/1P/V/9b/1v/Y/9n/2f/a/9n/2P/X/9f/1v/W/9b/1v/V/9X/1f/Y/9r/2v/b
/9v/2P/X/9b/1f/X/9j/2f/b/93/3v/e/97/2v/Z/9j/1//b/9z/3f/e/9v/2P/Z/9j/
2P/Y/9n/2v/c/9z/2v/Z/9j/1//W/9X/1//X/9f/2P/V/9X/1P/R/9P/1P/V/9b/1v/W
/9f/2f/Z/9n/2f/Z/9n/2f/d/93/3f/d/9//3f/c/9z/2//b/9n/2f/Z/9n/2P/Z/9j/
2P/Z/9j/2f/a/9j/1v/U/9D/z//S/9P/1P/Q/9P/0v/R/9D/0P/Q/9D/0f/R/9H/0v/R
/9D/0f/Q/9H/0f/R/9H/0v/U/9T/0//Q/9D/0P/S/9L/1P/V/9X/0//T/9P/0v/U/9T/
0P/Q/9L/0//T/9T/1f/U/9L/0P/S/9L/0//U/9T/1P/U/9T/1P/R/9D/z//R/9L/0P/Q
/9D/0P/S/9L/0//U/9X/1f/W/9b/1//X/9f/1v/X/9n/2v/b/9n/2f/c/93/4f/j/+X/
5f/k/+T/4v/i/+P/4//j/+T/4v/g/9//3f/a/9f/1//X/9X/1P/U/9P/0//T/9P/0v/Q
/8//zf/N/87/z//Q/9H/zv/O/8//z//P/9D/0f/S/9L/0v/S/9D/0P/Q/87/zv/S/9T/
1P/T/9L/0P/S/9H/1P/X/93/5P/t//z/DwAeAC4ARABaAGsAbABYADEAAADU/7D/i/9z
/2//dP94/33/g/+L/5z/sf++/8L/x//N/9D/0f/T/9P/0//R/9H/0f/R/9P/1P/V/9X/
1f/V/9b/1v/W/9X/0//S/9T/1f/X/9j/2P/Y/9j/2f/Z/9n/2f/Y/9r/2//b/9z/3P/c
/9z/3f/g/+D/4P/g/9//3//f/+L/4f/g/+D/3//h/+H/4f/h/+L/4v/i/+P/5f/m/+b/
5v/j/+P/4//j/+b/5v/m/+b/6P/m/+j/6P/l/+T/5P/k/+f/6P/n/+f/6f/p/+n/6f/o
/+f/5v/m/+b/5//n/+X/5P/k/+T/5P/m/+b/5//p/+j/5//m/+X/5v/n/+z/7f/t/+3/
7//t/+//8P/w//H/8v/z//T/9f/x//H/7//u/+7/7P/s/+z/6//q/+n/5v/l/+j/6f/q
/+f/6//r/+v/5v/m/+b/5v/n/+f/5//o/+j/6P/q/+r/6f/p/+n/6f/q/+z/7P/r/+v/
7P/t//D/8v/0//X/9f/0//P/8v/w//L/8v/u/+7/7//v/+7/7v/v/+7/7P/q/+3/8P/0
//j/+P/4//j/+P/2//P/8v/x/+//8P/y//L/8v/y//T/9P/1//b/+P/5//v//P/9//3/
/f/8//7//////////v/9//////8AAAEAAgABAAIABAAEAAYABQAFAAUABgAIAAYABQAD
AAQAAQABAAEA/f/8//z/+//6//n/+P/2//f/9//2//f/9f/1//X/9f/z//L/8v/x//L/
9P/2//j//P/8//z/+v/8//z/+v/6//z//v/+//3//v/6//b/9f/4////BwAOABcAKgA/
AFAAXABwAIoAlwCQAHwAVwAmAPz/1P+v/5X/k/+a/6T/rf+z/7//0P/j/+z/8P/3//v/
+v/6//v/+v/5//z//f/+/////f/+//////8AAAEAAwAEAAQAAwABAAAAAgADAAUABgAE
AAQABAAFAAUABQAFAAQABwAJAAoADAAJAAgABwAHAAoACgAKAAoADAANAA4AEgAQABAA
EQARABIAEwAUABUAEwASABEAEQATABQAFAAUABUAFQAVABUAGAAYABgAGAAYABYAGAAY
ABUAFAAUABQAFgAYABgAGQAZABkAGQAZABkAGQAZABoAHAAdAB0AGwAZABgAFwAWABcA
GAAaAB0AHQAdAB0AHQAbABsAHwAfAB8AHwAhAB8AIQAiACIAIwAjACMAIwAjACMAIwAh
ACAAHgAcABwAHAAcABwAHAAaABoAHAAcABwAFwAbABsAGwAaABoAGgAaABwAGwAaABoA
GgAaABwAHAAZABkAGQAZABgAGgAaABkAGgAaABoAHAAaABwAHQAdAB0AHQAdABwAHgAe
ABoAGgAcAB0AHQAeAB4AHgAdABwAHQAcABwAHAAdAB4AHwAgACIAHwAeAB0AHQAfAB4A
HgAeAB4AHgAeAB4AHwAgACEAIQAiACIAJQAlACUAJAAkACUAJQAlACUAJQAoACkAKgAr
ACwAKwAtAC4ALQAuAC8ALwAvADAAMQAwADAALwAsACkAKQApACQAIgAhAB8AHwAfAB8A
HgAeAB0AGwAbABsAGwAbABsAGgAaABsAGwAaABoAGgAaABkAGAAXABQAGgAcABwAHgAg
ACIAIgAhACAAHgAcAB8AIAAjACsANAA/AFAAYQBwAH4AkACiAK0AogCIAGEANAAOAOz/
x/+t/6v/tv/A/8f/z//d/+z//f8KAA4ADQALABAAFQAZABsAHQAcABsAGgAZABoAHAAe
AB8AHQAdAB4AHgAeAB0AGwAaAB0AHQAeAB4AHgAeAB4AHwAdAB0AHQAcAB4AHwAfACAA
HQAcABsAGwAeACAAIgAkACYAKQAsADIAMwA0ADYANwA3ADcANwA3ADcANgA1ADUANgA4
ADkAOgA3ADcANwA3ADoAOgA6ADoAOgA4ADoAOgA5ADgAOAA4ADoAOgA4ADcANQA1ADUA
NQA3ADcANwA4ADoAOwA7ADkAOgA6ADoAOgA6ADoAOwA9ADoAOQA4ADcANwA3ADsAOwA9
AD0APwA9AD0APgA+AD8APwA/AD8APwA8ADsAOAA2ADUANAA1ADYANAA0ADQAMgAwADIA
MgAyAC8AMwAzADMALgAuAC4ALgAwAC8ALgAuAC4ALgAwADAALQAtAC0ALQAuADAAMAAv
ACwALAAsAC4ALQAuAC4ALQArACsAKwAqACwALAAoACgAKwArACoAKgArACwALAAsACsA
KgAqACoAKAAoACgAKAAqACcAJgAlACkAKQAkACMAJgAoACgAKAAoACYAJgAnACgAKQAp
ACoAKgAtAC0ALQAsACwALQAtAC0AKgApACsAKwAwADMANgA3ADgAOAA2ADYANgA1ADQA
NAA2ADQAMwAxAC4AKwArACsAKQAoACgAJwAlACMAIQAeACAAHwAdAB0AHQAdAB0AHQAc
ABwAHQAdABwAHAAcABwAIAAgACAAHgAfAB4AGwAaAB4AIAAgAB8AIAAeABoAGQAcACEA
JQAqADUARgBXAGQAcACAAJIAnQCeAI4AaQA8ABIA7P/J/7H/p/+w/7z/w//J/9X/5v/3
/wAABgANABEAFgAYABkAGAAXABUAFQAVABUAFwAYABkAGQAZABkAGgAaABkAGQAYABgA
GgAbAB0AHgAdABwAGwAbABkAGQAZABgAGwAdAB4AIAAeAB4AHgAfAB4AHgAeAB4AHwAf
AB8AIgAjACQAJgAnACUAJQAlACUAJgAmACYAJwAlACYAJgAmACUAJQAlACUAJgAmACYA
JgAkACIAJAAkACUAJgAoACoAKgAqACgAJwAmACUAJAAjACMAIwAjACQAJQAnACgAJwAk
ACQAJAAkACYAJgAnACkAKAAnACYAJQAkACMAJgAlACYAJwAqACkAKgAsAC0ALwAvAC8A
LwAvACsAKwApACgAJgAkACQAJAAiACIAIgAgAB4AIAAgACAAHQAhACEAIQAcABwAHAAc
AB4AHQAcABwAHAAcAB4AHgAfAB8AHwAfAB0AHgAdABsAHAAcABwAHgAcAB4AHwAfAB0A
HQAdABwAHQAeABsAHAAbABsAGgAaABwAHAAbABoAGwAaABoAGgAYABgAGAAYABkAFwAX
ABcAHQAdABwAGAAXABYAFQAUABUAFgAYABoAHQAdAB4AHgAfAB8AHwAeAB4AHwAfAB8A
HQAdACAAIQAkACcAKgArACoAKgAoACgAJwAnACcAKAAoACYAJQAjACAAHQAdAB0AGwAa
ABoAGQAYABcAFgAUABIAEQAPAA8ADwAPAA8ADwAQABAAEQARAA4ADgAOAA4AEgASABIA
EAAQABAADgAOABAAEgASABEAEAAMAA4ADwAQABUAGQAgAC0AOgBHAFYAYgByAIIAjQCG
AHIATwAkAPr/1v+x/5v/m/+k/6z/sf+5/8X/1P/h//D//P8BAAEABAAJAAsACwALAAoA
CQAIAAcACAAKAAwADQAPAA8AEAAQAA8ADwAOAA4ADgANAA0ADAANAA4ADwARABEAEQAR
ABAADgAPAA8AEAASABIAEgATABMAEgARABAADwAPAA8AEgASABIAEwATABUAFQAVABUA
EwASABEAEQARABIAEgASABMAEwATABMAFAAUABQAFAAWABQAFgAWABUAFAAUABQAFgAW
ABQAEwASABEAEAAPABEAEQARABIAEQARABAADQANAA4ADwAQAA4ADgAPABEAEQARABEA
EQASABMAGAAZABkAGQAbABkAGAAYABcAFwAXABcAFwAXABUAFQATABIAEwASABMAFAAR
ABAADwAMAAsADgAPABAADAAPAA4ADQALAAwADQAOAA4ADQAMAAwACgAKAAwADAANAA0A
DQANAA0ADgANAAsACgAKAAoADAAKAAwADQANAAsACwALAAoADAAMAAgACAALAAsACgAK
AAwADAALAAoACQAIAAgACAAIAAgACAAIAAoABwAGAAUACwANAA4ACwAIAAgACAAIAAgA
CAAIAAkACgAJAAkACgAKAA0ADQANAAwADgAPAA8ADwAQABEAFQAXABcAGQAbABsAGQAY
ABUAFAAVABUAFQAWABgAFgAVABMAEAANAA0ADQANAAwADAALAAoACQAIAAYABAADAAEA
AQD//////////wAAAAABAAEAAgACAAIAAgACAAIAAgAAAAEAAAD9//z///8CAAMAAwD+
/wAAAgADAAAAAQAJABAAFQAgADEARABQAFwAbAB5AHgAaABJABwA8v/Q/6//k/+H/4r/
mP+j/6n/sf++/9H/3v/m/+3/9f/2//n/+//7//v/+//7//v/+//5//r/+//7//v/+//8
//z//v//////AAAAAP/////+/wAAAAAAAAEA/////////v/8//3//f/+/wAAAgAEAAcA
BQAEAAMAAgABAAEAAQAEAAUABgAIAAkABwAHAAcABwAKAAoACgALAAsADAAMAAwACwAL
AAsACwAOAA4ADgAOAA4ADAAOAA4ADwAQABIAFAARABAADQALAA0ADQANAA0ACwALAAsA
DAANAA8AEAAPABAAEAAQABAADgAOAA8AEQARABEAEQARABIAEwAYABkAGQAZABsAGQAb
ABwAHAAdABsAGwAbABsAGQAZABcAFgAXABYAFwAYABcAFgAVABIAEAASABIAEgAQABUA
FgAXABQAFAAUABQAFgAVABQAFAATABIAEwASABMAEwATABMAEwAUABMAEQASABIAEgAU
ABIAFAAVABUAFQAVABUAFAAVABYAEwAUABMAEwASABIAFAAUABMAEgARABAAEAAQABAA
EAAQABAAEgARABIAEwASABEAEwATABIAEQASABIAEQAQAA8ADwAPAA4AEAAQABIAEgAS
ABIAEgASABMAFAAXABcAGAAYAB0AHQAdABwAGgAbABsAGwAdAB0AIAAhACAAIQAiACEA
IgAiACAAIAAhACEAIQAiACAAHgAdABsAHAAZABkAGQAZABgAGAAXABYAFQAUABIAEgAR
AA8ADwAOAA0ADAALAA0ADgAQABEADwAOAA0ADAAOAA4ADgAMAA4ADgAMAAwACwAMAAsA
CQAMAAwAEAARABYAHQAfACQALQA+AE0AXABoAHgAhgCLAHwAXgA1AA4A7P/M/63/n/+h
/6r/rv+x/7v/zf/g/+3/9v/8/wEABQAGAAgACQAIAAcACAAJAAoACwAIAAgACAAHAAoA
CwANAA4ADQANAAwADAAMAAsACwAKAAwADAAMAA0ACwALAAsACgAMAA8AEQAUABIAEgAS
ABMAEQAQAA8ADgAOAA8AEAAUABIAEgATABMAEwATABMAEwAUABQAFAAVABQAFAATABIA
EgATABQAFQAVABQAEwASABMAEgAVABYAEwASABIAEgAUABQAEgARABIAEwAUABUAFAAT
ABIAEgAQABEAEQAPAA4ADgAOAA4ADgAOAA8AEQATABMAEwATABMAEwAXABcAFQAVABcA
FQAYABoAGwAdABsAGQAXABUAFQAXABcAGAAVABIAEQAQABEAEgATABIADgAQABAAEAAM
AA8ADgANAAwADgAQABIAEQAPAA0ADAAOAA4AEAAQAA8ADwAPAA8ADwAQAA8ADQAPABAA
EQAUABEAEgASABEAEAAPAA4ADAAOAA4ACgAKAA0ADwAQABIAFAAUABMAEgAPAA4ADgAO
ABAAEAAQABAADwALAAkABwAJAA0AEAASABQAFAAUABQAEgASABMAFAATABMAFAAUABUA
FQAVABQAEgARAA8ADQARABMAGAAbAB8AIQAjACMAHwAeABsAGgAcAB0AHgAgAB0AGgAY
ABUAFQATABQAFQARABAAEAAPABAADwAOAAwADgANAAsACwAKAAkACAAHAAcACAAKAAsA
CAAIAAgACAAKAAoACgAIAAoACgAIAAgABwAIAAcABQAGAAoADAANAA4AEwAXACAAKwA6
AE8AYgBsAHwAkgCZAIwAcgBJACAA9v/K/6n/n/+l/6j/rv+3/73/x//a/+v/9P/8////
///8////AQABAAEAAwAFAAcACQAIAAgACAAHAAUABQAGAAYABwAHAAYABgAJAAkACgAK
AAwADAAMAA0ACwALAAsACgAKAAsACwAMAA0ADgAPABEAEAAOAAwACgALAAsACwAOABAA
EAARABEAEQARABEAEQASABIAEgATABAAEAAPAA4AEQATABUAFwAXABYAFQAUABQAEgAU
ABQAFAAUABUAFgAUABQAEgARABEAEQARABEAEQARABEAEgAQABEAEQAPAA0ADAALAAoA
DAAOABEAFQAVABUAFQAVABQAEwAWABUAFQAVABcAFQAYABoAGwAdABoAGQAYABcAFwAX
ABUAFAAQAA4ADgAOAA8AEAARABAAEAASABIAEgANAA8ADQALAAsADAANAA4ADAALAAoA
CgAMAAwADgAOAA0ADQANAA0ADgAQABAADwAOAA4ADgAQAA4ADgANAAsADQAPABEAEgAS
ABIADgAOAA0ADQAMAAwAEAASABMAFAASABAADwAOABAAEAAQABAAEAANAAwACwAHAAUA
BgANABAAEgASABIAEgAUABQAFQAWABUAFQAWABYAFwAVABMAEAATABUAFgAXABYAFQAX
ABcAGQAbAB0AHQAfACAAHwAgAB8AHwAfACAAHQAaABgAFQAWABMAEwATABMAEgASABEA
EQARABEAEAAPAA0ACgAJAAoACwAMAA0ACgAKAAsACwAKAAoACgAKAAsACgAJAAYACAAI
AAYABgAIAAoACgAJAAgACgAMAA0AEAATABcAIAAvAD4ASQBaAHQAigCaAKMAnAB+AFMA
JgD+/9b/t/+p/6n/qv+w/7f/wf/R/+T/7//2//7////7/wAABQAHAAcABwAJAAkACQAJ
AAgACAAIAAcACQAJAAoACgALAAsACgAKAA0ADQAOAA4ADQAMAAsACwAJAAkACQAIAAoA
DQAPABIADwAOAA0ADQARABIAEwAUABAADwAOABAADgAOAA8ADwASABMAFAAVABQAFAAU
ABUAFQAWABYAFgAVABUAFQAVABMAEgARABAAEgAQABIAEgAWABgAGwAeABwAHAAaABkA
GAAXABYAFQAUABMAEgASABQAFQAVABMADwAOAA0ADAAPABAAEgAVABcAFwAXABcAFwAX
ABsAGwAaABkAGgAXABQAFAATABMAFQAXABkAGwAZABkAFwAWABYAFAAUABQAEgAQAA4A
CgAJAAwADQAOAA0AEQARABEAEAAQABAAEAAOAA0ADAAMAA4ADgAQABAADQANAA0ADQAM
AA4ADgANAAwADAAMAA4AEQAUABYAFwAXABcAFwAWABUAFAAPAA4AEQARABAAEAATABQA
FAAUABMAEgASABIAEgASABIAEgAQAA0ADAALAA0ADwAUABYAEwASABEAEAAQABAAEQAS
ABQAFQAXABgAGQAZABkAGAAYABkAGQAZABsAGwAeAB8AIAAhACIAIQAiACIAIAAgACEA
IQAhACIAIgAgAB8AHQAaABcAFwAXABcAFgAWABUAFgAVABQAEgAQAA8ADQANAA0ADQAN
AA0ADgAOAA8ADwAMAAwADAAMAA8AEAARABAAEQAQAA0ADAAQABIAEgARABAAEgAQAA8A
DgATAB8AKgAzAEQAVwBoAHwAkgCkAKsAogCGAFcAKAD+/9b/t/+p/6n/rP+2/8H/y//X
/+b/9/8CAAQABQAJAAwADQAPAA8ADwAPAA8ADwAPAA8AEAARABEAEQARABIAEgARABEA
EAAQABIAEwAVABYAFgAWABYAFwAVABUAFQAUABUAFwAYABoAGQAYABcAFwAZABoAGwAc
ABsAGwAbAB4AHAAcAB0AHQAcABsAGgAZABsAHAAdAB8AIQAkACYAKAAlACUAJQAlACMA
IgAhACAAIQAgACMAJAAiACIAIwAkACQAJAAiACEAIQAhACEAIQAhACEAIQAiACQAJwAp
ACkAKAAoACgAKAAoACgAKQArACoAKQAoACcAJwAnACsAKwArACsALQArACoAKgApACkA
JwAnACcAJwAoACkAKAAoACgAJgAmACYAJgAmACYAJAAgACIAIgAiACEAJQAlACUAIAAg
ACAAIAAhACEAIQAiACAAIAAiACIAIAAfAB4AHQAfACIAIwAjACAAIAAgACIAIAAiACMA
IwAjACMAIwAiACIAIgAeAB4AIAAhACEAIgAjACQAJAAkACUAJAAkACQAJgAmACYAJgAm
ACMAIgAhACcAJQAkACUAJAAkACQAJAAkACYAJgAnACgAJwAnACgAKAArACsAKwAqACsA
LQAuAC8ALgAtAC8ALwAzADUANwA3ADcAOAA3ADgAOAA3ADYANgA4ADYANQAzADEALQAs
ACsAKwAqACoAKQAqACkAKAAmACQAIwAhACEAJAAlACYAJwAlACQAJAAjACAAIAAgACAA
IwAkACUAJAAoACgAJgAmACcAKAAnACUAJAAiACAAIQAmACsAMQA+AE8AYABxAIQAkgCm
ALgAvQCsAIoAWwAuAAgA4P/B/7f/u//C/8z/1f/h/+//AAAPABYAGgAfACMAJAAlACcA
JwAnACUAJQAlACUAJwAoACkAKQApACkAKgAqACwALQAtAC4ALgAtAC0ALAAqACoAKgAr
ACwALQAuAC4ALAAtAC0ALgAvADAAMQAzADYANgA2ADYAMwAzADMANgA2ADYANwA3ADkA
NwAzAA==
         </WaveFormData>
      </LeadData>
      <LeadData>
         <LeadByteCountTotal>10000</LeadByteCountTotal>
         <LeadTimeOffset>0</LeadTimeOffset>
         <LeadSampleCountTotal>5000</LeadSampleCountTotal>
         <LeadAmplitudeUnitsPerBit>4.88</LeadAmplitudeUnitsPerBit>
         <LeadAmplitudeUnits>��V</LeadAmplitudeUnits>
         <LeadHighLimit>2147483647</LeadHighLimit>
         <LeadLowLimit>268435456</LeadLowLimit>
         <LeadID>V6</LeadID>
         <LeadOffsetFirstSample>0</LeadOffsetFirstSample>
         <FirstSampleBaseline>0</FirstSampleBaseline>
         <LeadSampleSize>2</LeadSampleSize>
         <LeadOff>FALSE</LeadOff>
         <BaselineSway>FALSE</BaselineSway>
         <ExcessiveACNoise>FALSE</ExcessiveACNoise>
         <MuscleNoise>FALSE</MuscleNoise>
         <LeadDataCRC32>3148752355</LeadDataCRC32>
         <WaveFormData>
+//7//v//P/8///////9/wEAAQAAAAAAAgACAAIABQAEAAcACAAKAAgACAAIAAgABwAH
AAcACAALAAsACQAIAAUABAACAAEAAQABAAEAAAD///7//v/7//n/+P/2//T/9f/1//X/
9f/z//L/8v/x//L/8v/y//L/9P/2//b/9f/z//P/8f/x//T/9f/2//b/8//v/+7/7//u
/+7/7v/2//v//f8EABEAIAAtAD0AUwBoAHIAbgBcAEIAKAAQAPf/3//U/9H/0f/P/8v/
zv/X/+L/6v/t/+7/7//w//D/7//u/+z/7f/u/+//8P/y//L/8v/y//T/9P/1//X/9P/z
//L/8f/0//T/9P/0//P/8v/x//H/8f/w//D/8f/z//P/9P/0//T/9P/1//X/9v/3//f/
9//0//T/9P/0//f/9//4//n/9//0//b/9v/5//r/+v/6//z//f/9//z/+v/7//v/+//9
//7//v/+//7//v/+//7//v/9//3//P/+/////v//////AAAAAAAAAgACAAMAAwACAAIA
AgACAAAAAAAAAAEAAwADAAQABQADAAMABAAEAAQABAAGAAYABgAFAAUABQADAAMAAwAD
AAUABQAEAAQAAwACAAEAAAD9//z//P/7//v/+//8//z/+//6//n/+P/6//v//P/9//n/
+P/2//X/9//3//f/9//5//n/+v/6//n/+P/2//X/9f/1//T/9P/2//b/+P/5//r/+v/6
//r/+f/4//j/+P/4//f/9P/z//j/+f/5//r/+v/5//j/9//2//n/+v/6//v/+v/6//r/
+f/4//f/9v/1//X/8//x//n/+P/2//b/9v/2//j/+P/3//f/9//3//j/+P/9//3/+//9
/////v/+//7//v/+/wEAAgAFAAYACAAIAAcABgAFAAMABgAHAAkACwAJAAcABgAFAAQA
AgABAAAA///+//z/+//4//j/9f/0//b/9f/0//P/9f/1//X/9P/z//P/8v/w//L/8v/y
//L/9v/2//X/9f/1//P/8//0//P/9P/0//P/7//s/+n/6P/q//D/9P/3////CAARABoA
IwA1AE0AYgBqAGgAXABGADAAGgABAOf/2P/R/83/yf/L/87/0//e/+j/6//u//P/9v/1
//X/9f/0//H/8P/v/+7/7//w//H/8v/x//D/8P/v//H/8//1//f/9v/2//b/9v/1//T/
8//z//X/9P/0//X/9P/z//P/8v/y//L/8//z//f/+f/6//v/+P/4//j/+P/5//n/+v/7
//n/9v/4//j/+f/6//r/+v/6//v/+//6//r/+//7//v//f/+//7//v/9//z/+//6//z/
/f///wAAAAD///z/+//9//7//v/+////AAACAAMAAQAAAP///v8AAAAAAAABAP////8A
AAEAAwADAAQABAAEAAQABgAGAAYABQAFAAUABwAHAAcABwAHAAcABgAGAAMAAgABAAAA
AAAAAAEAAQAAAP/////+//z//P/8//z/+//7//v/+//8//z/+//7//v/+//7//v/+v/5
//n/+P/6//r/+f/5//n/+f/4//j/+v/6//z//f/8//z//P/8//n/+P/4//j/+v/7//r/
+//8//v/+f/4//v/+//7//v/+f/7//v/+v/5//j/+P/4//r/+v/6//r//f////v/+P/5
//r/+//8//z//P/7//v/+//7//z//P8BAAEA//8BAP///v/+//7///8AAAQABgAHAAgA
CgAKAAkACAAHAAUACAAJAAsADQAMAAkABwAFAAUABAAEAAQAAQAAAP7//f/6//r/9//2
//j/9//2//X/8//z//P/8v/0//X/9f/0//b/9v/2//b/9//2//T/8//1//P/8//0//f/
+P/4//f/7//w//X/9P/u//D/9v/7//3/BgATACAALQA9AE8AXgBiAFwASAAsABgAAgDp
/9X/0P/N/8n/x//L/87/1f/i/+z/7//w//H/8P/x//H/8f/w/+7/7v/u/+7/8P/w//D/
8P/w//D/8f/x//H/8f/x//H/8v/y//L/8v/y//L/8v/z//T/9P/1//f/9f/1//b/9v/0
//T/9f/1//b/9//3//f/+P/4//j/+P/5//n/+v/7//n/9v/4//j/+v/8//3//v/7//v/
+v/4//n/+//8//3//f/+//7//v/8//z//P/8//3//f/+//7//f/9//v/+//8//7///8A
AP7//v///////v/+//7//v8AAAAAAAABAP////8AAAEAAQABAAIAAgAEAAQABgAGAAUA
AwACAAEABAAFAAYABwAFAAUABAAEAAMAAgABAAAAAQAAAAAA///8//v/+//6//z//P/8
//z/+f/5//n/+f/4//j/9//3//f/9//3//f/9f/1//b/9v/3//j/+P/5//b/9f/z//L/
9f/2//n/+//8//z//P/8//n/+P/4//j/+f/5//f/9//3//f/9v/2//f/9//3//f/9v/5
//r/+v/4//b/9f/0//b/9v/2//b/9//3//X/8//1//b/8v/1//b/9//4//b/9v/1//X/
9v/3//n/+v///////f////z/+v/5//j/+v/8/wEABAAGAAYABwAGAAYABgAGAAUABQAF
AAYABwAFAAMAAgABAAEAAAAAAAAA/v/8//n/9//0//T/8f/w//H/8f/x//H/8f/x//H/
8P/w//H/8f/w/+7/7v/u/+7/7v/u/+3/7f/t/+v/6//s/+7/8P/x//H/8f/y/+3/6P/o
/+T/5v/v//f/BAAPABgAIQAvAD8ATABUAFYASgA0AB4ACADv/9f/zP/J/8P/v/+//8L/
x//S/97/5f/q/+3/7P/v/+//7//u/+z/7P/s/+z/6v/q/+r/6v/o/+j/6f/p/+v/6//r
/+v/6//q/+n/6P/p/+r/6//t/+v/6v/q/+v/6f/p/+r/6v/s/+z/7f/t/+z/7f/t/+3/
6v/q/+r/6v/t/+3/7v/v//H/7v/w//D/8P/w/+//7v/u/+//7//u/+z/7f/t/+3/7//w
//D/8P/w//D/8P/w/+//7//w//D/7//v/+3/7f/v//D/8P/w/+//7v/u/+3/7v/u/+7/
7v/w//D/8P/x//H/8f/y//P/8f/x//L/8v/y//L/9P/0//b/9f/1//X/9f/1//X/9f/1
//X/9P/0//X/9P/z//L/7v/s/+v/6f/p/+n/6v/q/+r/6v/q/+r/5//n/+f/5//o/+j/
5//n/+b/5f/k/+P/5f/l/+b/5v/k/+T/4//j/+X/5f/k/+T/5v/m/+j/6f/o/+b/5P/i
/+T/5P/l/+b/5v/l/+L/4f/j/+P/4v/i/+X/5f/l/+X/4f/j/+P/4v/j/+L/4v/i/+L/
4v/i/+L/4//j/+H/3//h/+L/4f/g/+D/4P/g/+D/4f/i/+L/4//j/+P/5P/k/+f/5//l
/+f/6f/o/+j/6P/m/+b/6f/q/+3/7v/w//D/7v/u/+7/7f/r/+v/7P/t/+//7//w//H/
7f/q/+j/5v/l/+T/4v/h/+D/4P/d/9z/2f/X/9X/0//V/9f/2f/a/9j/2f/Z/9j/1v/W
/9b/1v/Y/9j/1//X/9f/1f/V/9b/1f/W/9b/1f/R/9D/0//S/9L/1v/c/+H/5//w//v/
BgATACMANQBEAEQANgAkABAA+P/g/8f/u/+2/7X/r/+n/6n/tP+3/7z/xv/N/87/z//U
/9L/0f/Q/87/0P/Q/9D/0P/S/9L/0v/S/9H/0P/Q/8//0f/R/9H/0f/Q/9D/0P/Q/8//
zv/N/83/0P/Q/9H/0//V/9X/1v/W/9X/1P/U/9P/0//T/9L/0f/S/9L/0v/S/9T/1f/X
/9n/2P/U/9X/1P/V/9b/1v/W/9f/2f/a/9r/1//X/9b/1f/W/9j/2f/a/9n/2P/X/9b/
1//X/9j/2P/Z/9n/1//X/9X/1v/W/9b/2P/Y/9n/2f/Z/9j/1//W/9f/2P/Z/9v/2//b
/9z/3f/b/9v/3P/c/9z/3P/e/97/3v/d/93/3f/c/9v/2v/Z/9n/2f/Y/9j/2f/Y/9f/
1v/W/9b/1//X/9P/0f/Q/87/0P/Q/9D/0P/O/83/zP/L/83/zv/O/8//0f/R/9H/0f/O
/83/zf/M/87/zv/N/83/z//P/87/zv/M/8z/zv/P/9D/0P/Q/9D/z//O/87/zv/P/8//
zf/N/9H/0f/Q/9D/0P/P/87/zf/O/9H/0v/S/9H/0P/Q/9D/z//O/83/zP/P/87/zP/M
/8z/zP/N/87/zv/P/9H/0f/S/9L/0v/R/87/z//R/9L/1P/W/9T/1P/X/9j/3f/e/+D/
4P/e/97/3v/d/93/3f/e/9//3//d/9z/2//Y/9b/1f/U/9X/1P/S/9H/0f/S/9D/0P/P
/83/y//J/8z/zf/O/87/zf/N/8z/yv/L/8z/zf/O/87/zv/N/83/zf/L/8v/zP/N/87/
zv/N/8//zP/J/8j/yv/M/87/0f/X/+D/7f/2/wMAFwAtAEIATABKADgAIAAKAPT/1//B
/7j/sf+t/6v/p/+m/7H/wP/I/8n/zP/R/9L/0f/R/9H/0P/O/87/zv/O/8//0P/R/9L/
0P/Q/9H/0f/P/8//z//P/9H/0v/T/9T/0v/S/9L/0//T/9L/0v/T/9X/1f/W/9b/1v/W
/9f/1//a/9v/2//b/9r/2v/a/9r/2//b/9z/3f/f/9z/3v/e/9//4P/g/+D/4P/h/+H/
4P/e/9//3//f/+H/4v/i/+L/4//k/+X/5v/m/+X/5f/k/+j/6f/o/+n/5//o/+j/6P/m
/+b/5//n/+r/6v/q/+r/6P/o/+j/6f/q/+v/7f/v/+3/7f/u/+7/8P/w//L/8v/y//H/
8f/x//H/8f/x//H/8v/z//P/9P/x//D/7//u/+//7v/u/+3/6v/p/+n/6P/q/+r/6v/q
/+n/6f/p/+n/5v/m/+X/5f/o/+n/6v/r/+v/6//s/+z/6v/q/+n/6f/q/+v/6//s/+7/
7v/w//H/9P/0//T/9P/x//D/8P/w//H/8f/v/+//8f/x//D/8P/u/+3/7P/r/+7/8//2
//j/+f/4//j/+P/3//b/9f/0//H/8v/y//L/8v/y//T/9P/z//P/9v/3//n/+v/9//3/
+//9/////v/+//7//P/8////AAACAAIAAwACAAQABgAIAAkABwAHAAgACQAKAAkACQAJ
AAgABgAFAAQAAQAAAP7//f/+//7/+//6//z/+//6//n/+f/5//n/+P/3//f/9v/0//X/
9v/3//j/+//8//z//f/9//v/+//8//3//v/+//3////6//X/8v/0//j//v///wUAEgAh
AC4ANwBJAGEAdAB4AHYAagBSADoAIgAHAO//5P/h/9//3f/b/97/6//2//z//f8AAAMA
AgACAAEAAAD+////AAABAAIABAAEAAQABAAGAAYABwAHAAYABQAEAAMABQAGAAcACAAI
AAgACAAJAAkACAAIAAkACgALAA0ADgANAAwADAALAAwADQANAA0ADwAQABEAEgARABEA
EgATABQAEgAVABYAFAAUABMAEgATABUAFgAWABgAGQAZABkAGQAaABoAGgAaABoAGgAa
ABoAGQAZABgAGwAdAB0AHwAdAB4AHgAeAB4AHgAfAB8AIQAiACMAJAAjACIAIQAhACMA
IwAkACUAJwAnACgAKAAmACYAKAAoACgAJwAnACcAKQApACkAKQApACkAKAAoACcAJgAl
ACQAIQAgACAAHwAfAB8AIAAgACIAIgAiACIAIQAhACEAIQAeAB4AHQAdAB4AHwAgACEA
IQAhACIAIgAhACAAHgAdAB8AHwAeAB4AHgAeACAAIQAgACAAIAAgACAAIAAhACIAIwAj
ACEAIQAlACUAJAAkACMAIwAjACMAHwAhACEAIAAiACIAIwAkACIAIgAiACIAIQAjACIA
IgAiACIAIgAkACQAIwAjACUAJQAmACYAKwArACkAKwArACoAKgAqACgAKAArACwALgAu
AC8ALgAwADIANAA1ADUANQA2ADcAOQA3ADYANQAyADAALwAuACwAKgAnACUAJQAmACQA
JAAkACMAIgAhAB8AHwAfAB4AHgAfAB8AHgAeAB4AHgAeAB8AHgAcABsAHQAdAB8AIgAj
ACQAJAAjACUAIgAhACAAHgAgACYAKwAxADwARwBQAFsAawB9AIwAkACIAHgAZABQADwA
IQAJAP7//f/9//v/+//+/wcAFAAaABsAGgAVABoAHwAhACMAJAAhACAAHwAeACAAIgAk
ACYAJQAkACQAIwAiACEAIAAfACIAIgAiACIAJAAkACQAJQAjACIAIgAjACMAIwAkACQA
IwAiACIAIQAlACcAKAApACoAKgAqACoAKQApACoAKwAtACoALAAsACoAKgApACgAKQAr
ACwALAAqACsAKwArAC0ALgAuAC4AMAAwADAAMAAwAC8ALwAuADEAMQAvAC8ALgAuAC0A
LAAtAC4AMAAxADMANAA1ADYANAA0ADQANQA1ADUANgA3ADYANQA1ADQAMgAyADQANAA1
ADUANgA3ADUANQA1ADUANwA3ADYANgA0ADIAMAAuAC8ALgAuAC0ALAArACsAKgAoACgA
KAAoACkAKQApACkAKAAoACcAJwAnACcAJwAnACUAJQAmACYAJgAmACUAJQAnACcAJgAm
ACQAJAAmACcAJgAmACYAJgAlACQAJAAkACUAJQAjACMAJwAnACYAJgAnACcAJwAnACMA
JQAlACQAIwAiACIAIgAkACQAJAAkACUAIwAfAB8AIAAiACIAIgAiACIAIgAhACEAIgAj
ACUAJgApACkAJwApACkAKAAoACgAJQAkACYAJgAsAC4AMQAyADQANAA0ADMAMQAxADIA
MwAzADEAMAAvAC4ALAArACoAKQAoACYAJQAiACIAHwAeAB4AHQAcABsAHQAdAB0AHAAc
AB0AHQAcABoAGgAaABoAHgAeAB0AHQAbABkAGQAaAB0AHgAeAB0AHQAaABUAFAAWABgA
GgAdACMALAA3AEQATwBdAG8AgACKAIgAegBkAEwANAAbAAUA+P/1//f/9f/x//T//f8I
AA4AEQAWABcAGgAZABkAGQAYABYAFgAWABYAFwAYABkAGgAaABoAGwAbABkAGQAZABkA
HAAcABwAHAAaABoAGgAbABkAGAAYABkAGgAbAB0AHgAcABwAHQAdAB4AHwAfAB8AHgAe
AB4AHgAdAB0AHgAfACAAHgAhACIAIgAiACEAIAAeAB8AHwAeAB4AHwAfAB8AHwAgACAA
IAAeAB4AHgAeACEAIQAiACIAJQAlACMAIwAiACIAIQAgACAAIAAhACEAIwAkACUAJgAk
ACQAJAAlACUAJQAmACcAJQAlACYAJgAlACQAJQAkACcAJwAoACkAKQApACkAKQArACsA
KgAqACgAJgAkACIAHwAeAB4AHQAeAB0AHQAcABoAGgAaABoAGwAbABsAGwAYABgAFwAX
ABkAGQAZABkAFwAXABgAGAAaABoAGQAZABkAGQAYABgAGAAYABoAGwAaABoAGgAaABsA
GgAaABoAHQAdABsAGwAcABsAGQAYABkAGQAZABkAFwAZABkAGAAXABYAFgAWABgAGAAY
ABgAGwAbABkAGAAXABYAFQAUABUAFgAWABcAGAAZABsAHAAdAB0AGwAdAB0AHAAcABwA
GgAaAB0AHgAiACQAJwAoACYAJgAmACUAJwAnACgAKQAnACUAJAAjACIAIAAfAB4AHQAc
ABoAGQAYABgAFQAUABMAEQAPAA0ADwAPAA8ADgAOAA8ADwAOAA4ADgAOAA4AEgASABEA
EQAPAA0ADQAOAA8AEAAQAA8ADwAMAAsACgAKAA4AEAAVABsAIgArADYAQwBPAGEAcgB2
AHIAZgBOADQAHgADAO//6P/l/+H/3f/d/+L/6f/y//7/BwAKAAcACgANAA0ADQAMAAsA
CgAJAAgACQAKAAsADAAMAAwADQANAAsACwALAAsACwAKAAkACAAJAAoACwANAA8ADgAO
AA8ADQANAA4ADgAQABAAEQARABEAEQAQAA8AEAAQABAAEAARABEAEgATABMAEAASABIA
EAAQAA8ADgAPABEAEgASABAAEQARABEAEQASABIAEgASABIAEgASABMAEwAUABQAFQAV
ABMAEwASABIAEQAQABIAEgATABMAFAAUABQAFAAWABYAFgAXABYAFQAVABUAFQAVABYA
FgAXABgAGwAcAB4AHQAdAB0AGgAZABgAFwAXABcAFgAWABMAEgARABAAEgASABMAEwAR
AA8ADgAMAA0ADgAPABAADQANAA0ADQAOAA4ADQANAAsACwALAAsACQAJAAoACgAKAAoA
CQAJAAkACQAIAAgACAAIAAoACwAKAAoACgAKAAkACAAIAAgACQAJAAcABwALAAsACgAK
AAsACwALAAsABwAJAAkACAAJAAgACAAIAAgACAAIAAgACQALAAsACwAIAAYABgAGAAYA
CAAIAAcABwAHAAcACAAIAA0ADQALAA0ADwAOAA4ADgAQABAAEwAUABUAFgAYABgAFwAW
ABUAEwAVABUAFgAXABkAFwAWABUAEgAQAA8ADgANAAwACgAJAAgACAAFAAQAAgABAAAA
///9//3//f/8//7///////7//v/+//7//v/+//7//f/9//3/+//7//z//v8AAAEAAQD9
//z/AQAAAPr/+P/+/wMABQAMABcAJAAtADkASQBYAGAAYABUADwAJgAUAP3/5f/W/9H/
0//T/9H/zv/V/+L/7P/v//b/+//6//v/+//7//r/+v/6//r/+v/5//j/9//2//j/+P/5
//n/+//7//v/+//7//r/+f/4//n/+v/7//3//P/6//n/+f/3//f/+P/4//r//P///wEA
AAD///3/+//8//z//P/8/wAAAQADAAUABQACAAQABAAFAAYABgAGAAYABwAHAAYABAAF
AAUABQAGAAgACQAKAAgACAAIAAgACgALAA0ADgAMAAsACAAHAAkACgAKAAoADAAMAA0A
DQAQABAAEAAQABAAEAAQABEAEQARABIAEwATABMAFAAUABUAFgAZABoAGgAZABkAGQAZ
ABkAGQAZABcAFwAWABYAEwASABEAEAARABAAEAAPAAwACwALAAoADAAMAAwADAANAA0A
DQANAAwADAALAAsACwALAAsACwAKAAkACQAIAAoACgAJAAkACQAJAAgACAAIAAgACgAL
AAwADAAMAAwADQAMAAwADAAPAA8ADQANAAwACwAJAAgACQAJAAkACQAHAAkACQAIAAkA
CAAIAAgACgAKAAoACgAJAAkABwAFAAcACAAJAAkABwAGAAYACAAGAAQACAAIAAoACgAK
AAoADAAMAAsACwANAA0ADgAOABEAEQAPABEADwAOAA4ADgAQABAAEwAUABYAFgAXABYA
GAAYABgAFwAXABcAGAAZABcAFQAUABMAFAASABEAEAAPAA4ADAALAAwADAAJAAgABgAF
AAQAAwABAAEAAQAAAAEAAwAEAAQAAQAAAP///v8BAAIAAgADAAMAAQABAAIAAAAAAP//
/f8BAAIAAQACAAQACAAKAAsADwAaACcAMAA9AE0AXwBuAGwAYABMADgAJgAOAPX/5f/g
/9v/1//T/9P/3P/p//L/9v/5//z///8AAAAA///+//z//f/+////AAD///7//f/8////
AAACAAMAAQABAAEAAQABAAAA///+////AAABAAMAAQAAAAAAAQACAAMABQAGAAQABAAF
AAUAAwADAAIAAQABAAIAAwAEAAUABQAGAAcACAAGAAkACgAJAAoACgAKAAcABwAGAAQA
BQAHAAgACQAIAAgABwAGAAgACAAIAAgABwAHAAgACAAJAAkABwAHAAgACgALAAwACQAI
AAgABwAIAAgACAAIAAoACgAKAAsACwALAAwADQAPAA8AEAAQABAAEAASABIAEQAPAA4A
DQAQABEAEgATABEADwAMAAoACwAMAA0ADgAMAAoACQAHAAcABwAIAAgABgAGAAYABgAE
AAMAAgABAAMABAAEAAUAAwADAAMAAwAFAAUABgAGAAQABAADAAMAAQABAAAAAAADAAQA
BwAJAAgABgAEAAIAAwACAAIAAgABAAEA/////wIAAwADAAQABwAHAAcABwADAAUABQAE
AAUABAAEAAQAAQAAAP///v/9/wMAAwAGAAgACAAIAAgABgAGAAUABQAFAAUABgAGAAsA
CwAJAAsACQAGAAQAAgAEAAYACwAOABMAFAAWABYAEwASABEADwASABMAFQAXABQAEQAP
AA0ADgAMAAsACgAIAAYAAwABAAEAAgAAAAAAAQABAAEAAQAAAP///v/8//7///////7/
/f/8//v/+v/8//z/+//7//3/+//7//z//P/8//v/+f/7//r/+//6//r//P/+/wMACQAS
ACUANAA9AEkAYQBuAHAAaABWAEIALAAOAPH/5f/g/9n/1f/X/9P/1P/h/+7/9P/5//r/
+f/2//f/9//3//b/+f/6//v//P/7//r/+f/4//r/+v/7//v/+f/5//n/+f/8//z//P/8
//7//v/+/////f/8//z//f/7//v//P/8//3//v8AAAEAAAD///3/+//7//z//f/+////
//8AAAEAAwAAAAIAAgABAAIAAgACAAAAAQABAAAAAwAFAAYABwAFAAYABgAGAAgACAAI
AAgABwAHAAgACAAHAAcABQAFAAUABgAGAAYABwAIAAoACwAKAAoACgAKAAkACAAHAAcA
CAAJAAsADQAPAA8AEAAQAA8ADgAPAA4ADgANAA0ADQAPAA8ADwAPAAwACwAJAAgACgAK
AAoACgAGAAQAAwABAAMAAwAEAAQABAAEAAQABAAAAP///v/9//3//v/+/////f/9//3/
/f/9//3//v/+/wAAAAD///////////7//v/+//7/AAABAP///v/9//z///8AAAIABAAD
AAMAAQABAAIAAQD///7/AgADAAQABQAAAAEAAAD+//7//v///wAA/v/+//7//v/5//f/
9//9/wIABAAEAAQABAAEAAQAAwADAAMAAwAEAAQABgAFAAIAAwAGAAYABwAIAAcABgAI
AAgACQAKAAwADAANAA4ADwAPAA8ADwAQABEADgALAAkABwAIAAYABQAEAAQABAADAAMA
BAAEAAEAAAD///3/+//5//v/+//7//r/+P/5//n/+P/4//j/+P/4//j/+P/3//f/9//1
//X/9v/1//b/9v/1//X/+P/3//b/9v/2//j//f8HABAAFwAkADsATwBhAHAAdABqAFgA
QgAqABAA9//p/97/1f/P/83/zf/W/+P/6v/u//X/9P/v//D/8v/z//T/9P/2//b/9v/2
//X/9P/z//L/8//0//b/9//1//X/9f/1//j/+P/4//j/9//2//X/9f/1//T/9P/1//j/
+f/7//z/+f/4//j/9//5//v//P/9//v/+v/5//j/9//3//j/+f/7//r//v8AAAAAAAD/
//7//v///////v/8//3//f/9//r/+v/5//j/+f/6//v//P///wEABAAGAAcABwAFAAUA
AwAEAAQABAACAAIAAwADAAQABAAEAAQAAgAAAP7//f/+////AQADAAQABQAHAAgACAAI
AAoACgAIAAcABwAHAAUAAwABAP//AwAFAAYACAAFAAQAAwACAP///v/+//3/+f/3//b/
9P/1//b/9//4//j/+f/6//v//P/8//v/+//6//n/+P/3//X/9f/2//b/9P/0//P/8//1
//X/9P/0//L/8v/0//X/+f/6//v//P/8//z//f/+//z/+//4//f/9//3//b/9v/5//n/
+f/5//f/+f/5//j/+f/4//j/+P/3//b/9f/0//P/9//7//z/+//6//n/+P/4//j/9//3
//r/+//9//7//v/9//r/+//9//z//P/8//3//v8CAAQABgAGAAcABgAIAAgACAAHAAcA
BwAIAAkACQAHAAYABQACAAAA///+//3//P/6//n/+v/6//f/9v/0//P/8v/x//P/8//z
//L/8v/z//P/8v/w//D/8P/w//T/9P/z//P/8v/v/+7/7v/x//L/8v/x//H/8v/x/+z/
6v/u//b/+////woAGQAmADUASQBbAGgAbABiAE4ANgAiAAoA8f/h/9b/z//N/8//z//S
/93/6P/w//H/7v/v//L/8//z//P/8v/y//L/8v/y//H/8P/v/+7/8P/w//H/8f/v/+//
7//v//H/8v/z//T/9P/0//T/9f/z//L/8v/z//T/9f/3//j/9//2//b/9f/3//n/+v/7
//r/+v/6//r/+//7//z//f/7//b/9v/0//j/+v/7//z///8BAAIAAgAAAAEAAQABAAAA
AAD///7/AAAAAAAAAAABAAEAAgACAAEAAQD///////8AAAAAAAACAAIAAwADAAgACgAM
AA4ADQAMAAsACwALAAsADAANAAwACwALAAoACgAKAAwADAAMAAsACwALAAgABwAGAAUA
BQAFAAQABAAGAAYABgAGAAUABAAEAAMAAgABAAEAAAD///7//f/8//z//f/+/////v/+
//3//f/9//3//f/9//v/+//8//z/+v/6//n/+f/8//3//f/+//3//P/9//3//P/8//z/
/P/8//z//f/+//7//f/6//n//f/9//z//P////////////3///////7//v/+////AAD/
//7//f/8/////f/9//3/+v/8//z//P/8//7//v/9//3//v///wEAAgADAAMAAQADAAQA
BAAFAAYABQAEAAYABgALAAwADgAOABAAEAAQAA8ADgANAA0ADQAOAA0ADQANAAkABgAE
AAIAAwACAAAA//8AAAAA/f/8//r/+f/4//f/+P/5//r/+v/5//n/+P/2//T/9P/0//T/
+P/4//f/9//4//f/+P/6//r/+v/5//f/9f/0/+//7v/y//T/+P8DAA0AGAAlADIAPwBR
AGUAcgBwAGIATAA0AB4ABADp/9n/1P/R/8//0f/T/9r/5f/u//L/8//2//n/+P/7//v/
+//6//n/+P/3//b/+P/4//j/+P/4//j/+f/5//r/+//8//3//f/8//v/+v/4//j/+P/5
//r/+v/7//3//P/7//v/+v/7//z//v///wAAAQABAAEA/v/+//7//v8BAAEAAgADAAMA
BAD+/w==
         </WaveFormData>
      </LeadData>
   </Waveform>
</RestingECG>
