# Supplementary material for: Detection of Left Atrial Enlargement Using a Convolutional Neural Network-Enabled Electrocardiogram
Source: Front Cardiovasc Med. 2020 Dec 17;7:609976. doi: 10.3389/fcvm.2020.609976 (PMC7773668; doi:10.3389/fcvm.2020.609976)
Supplement: Supplementary file 1 [file Data_Sheet_1.ZIP › hyp/1802033511_3141_0000001N.XML]

<?xml version="1.0" encoding="Windows-1252"?>
<!DOCTYPE RestingECG SYSTEM "restecg.dtd">
<RestingECG>
   <PatientDemographics>
      <PatientID>1802033511</PatientID>
      <PatientAge>81</PatientAge>
      <AgeUnits>Years</AgeUnits>
      <Gender>Female</Gender>
      <PatientLastName>liangmei</PatientLastName>
   </PatientDemographics>
   <TestDemographics>
      <DataType>Resting</DataType>
      <Site>1</Site>
      <AcquisitionDevice>MAC55</AcquisitionDevice>
      <Status>Unconfirmed</Status>
      <Priority>Normal</Priority>
      <AcquisitionTime>09:31:48</AcquisitionTime>
      <AcquisitionDate>10-16-2016</AcquisitionDate>
      <CartNumber>1</CartNumber>
      <AcquisitionSoftwareVersion>009C</AcquisitionSoftwareVersion>
      <XMLSourceVersion>MAC5000 v1.0</XMLSourceVersion>
   </TestDemographics>
   <RestingECGMeasurements>
      <VentricularRate>73</VentricularRate>
      <AtrialRate>73</AtrialRate>
      <PRInterval>140</PRInterval>
      <QRSDuration>84</QRSDuration>
      <QTInterval>370</QTInterval>
      <QTCorrected>407</QTCorrected>
      <PAxis>62</PAxis>
      <RAxis>69</RAxis>
      <TAxis>36</TAxis>
      <QRSCount>12</QRSCount>
      <QOnset>223</QOnset>
      <QOffset>265</QOffset>
      <POnset>153</POnset>
      <POffset>207</POffset>
      <TOffset>408</TOffset>
      <ECGSampleBase>500</ECGSampleBase>
      <ECGSampleExponent>0</ECGSampleExponent>
   </RestingECGMeasurements>
   <Diagnosis>
      <Modality>Resting</Modality>
         <StatementCount>5</StatementCount>
         <LabelText>12SL ��ϳ���</LabelText>
      <DiagnosisStatement>
         <StmtText>�������</StmtText>
      </DiagnosisStatement>
      <DiagnosisStatement>
         <StmtText>��</StmtText>
      </DiagnosisStatement>
      <DiagnosisStatement>
         <StmtFlag>ENDSLINE</StmtFlag>
         <StmtText>�����粫</StmtText>
      </DiagnosisStatement>
      <DiagnosisStatement>
         <StmtFlag>ENDSLINE</StmtFlag>
         <StmtText>�������� T ���쳣</StmtText>
      </DiagnosisStatement>
      <DiagnosisStatement>
         <StmtFlag>ENDSLINE</StmtFlag>
         <StmtText>�쳣 ECG</StmtText>
      </DiagnosisStatement>
   </Diagnosis>
   <Waveform>
      <WaveformType>Rhythm</WaveformType>
      <WaveformStartTime>0</WaveformStartTime>
      <NumberofLeads>8</NumberofLeads>
      <SampleType>CONTINUOUS_SAMPLES</SampleType>
      <SampleBase>500</SampleBase>
      <SampleExponent>0</SampleExponent>
      <HighPassFilter>16</HighPassFilter>
      <LowPassFilter>150</LowPassFilter>
      <ACFilter>NONE</ACFilter>
      <LeadData>
         <LeadByteCountTotal>10000</LeadByteCountTotal>
         <LeadTimeOffset>0</LeadTimeOffset>
         <LeadSampleCountTotal>5000</LeadSampleCountTotal>
         <LeadAmplitudeUnitsPerBit>4.88</LeadAmplitudeUnitsPerBit>
         <LeadAmplitudeUnits>��V</LeadAmplitudeUnits>
         <LeadHighLimit>2147483647</LeadHighLimit>
         <LeadLowLimit>268435456</LeadLowLimit>
         <LeadID>I</LeadID>
         <LeadOffsetFirstSample>0</LeadOffsetFirstSample>
         <FirstSampleBaseline>0</FirstSampleBaseline>
         <LeadSampleSize>2</LeadSampleSize>
         <LeadOff>FALSE</LeadOff>
         <BaselineSway>FALSE</BaselineSway>
         <ExcessiveACNoise>FALSE</ExcessiveACNoise>
         <MuscleNoise>FALSE</MuscleNoise>
         <LeadDataCRC32>2398450483</LeadDataCRC32>
         <WaveFormData>
+P/4//j/+P/4//j/+P/4//j/+P/4//j/+f/6//v//P/7//n/+P/3//j/+v/8//3//f/8
//r/+f/4//z//v////7//f/8//v//f/8//z//f8AAAAAAgADAAEAAQABAAAAAAAAAAAA
AAACAAIAAwADAAMAAwADAAQABgAFAAQAAwD///3//f/8//v/+f/5//n/+//4//j/+f/3
//f/9v/2//j/+f/6//r/+f/4//f/9v/2//b/9//3//n/+//5//v/AQAJABEAHgA2AEgA
WQBnAHUAfgB+AG8AWAA4ABUA+//u/+n/4v/e/+H/3//b/97/6P/w//D/7//0//T/7v/s
/+//8f/0//n/9//z//P/8f/y//L/8v/0//T/9P/0//P/8//z//T/9P/0//T/9P/2//b/
9v/2//T/9P/0//T/9v/2//b/9//1//P/9f/1//X/9f/1//b/+P/4//j/+P/1//X/9v/4
//j/+P/4//j/+P/4//j/+v/3//f/+f/5//r/+v/6//r/9//3//f/9//5//r/+//8//v/
+//7//r//P/6//r//f8AAAAA/////wAA///+//3/AAABAAIAAgACAAIAAgAEAAYABgAH
AAkADAAMAAwADQAMAAsACgAJAAsACwALAAsACwANAA0ADQAMAAoACAAHAAkACgALAAwA
CgAHAAYABAAFAAYABgAGAAMAAwADAAEAAAD///////8BAAEAAAAAAP7//f/8//v//P/8
//z//P/7//r/+v/7//v/+v/5//n/+f/5//n/+f/5//n/+f/4//r/+//7//r/+P/4//j/
+P/4//f/9//5//r/+//8//3/+v/4//f/9//4//r/+//8//r/+//7//v//v/+//z////9
//z//P/7//n/+v/9//r//P///wEAAwABAP///P/6//z//f/+/////f/9//3//f///wAA
AAD+//7//v/+//7//v/////////7//v//P/9/////f/9//7//P/8//z//P/+//3//f/9
//3//v/+//3/+v/6//r/+v/9//7///8AAP///v/8//v//v/+//7//v/+//7//v/+/wAA
/v/+//7//v/+//7//P/8//z//P/8//7//v/+//7//P/8//z//P/8//v/+//7//z//v8A
AAEAAQAAAP7//f/9/wAAAQABAAEAAQABAAEA///+//7///8CAAIABAAFAAMAAwADAAIA
BAAEAAQABAAGAAYABwAHAAgABwAGAAYACAAHAAYABQABAP/////+/////f/9//3//f/6
//r/+//7//v/+v/6//r/+//8//z/+v/6//r/+v/6//r/+//7//3/+//9/wEABwANABsA
LAA6AEoAWQBlAG0AcgByAGMASgAoAAsA9f/o/+X/5P/g/9v/3//j/+b/7P/y//T/9f/0
//T/9v/0//X/+f/8//v/+f/7//f/9f/2//b/9v/3//j/+f/6//f/9//3//j/+v/6//r/
+v/6//r/+v/6//r/+v/6//r/+v/6//r/+//5//f/+f/5//v/+//7//z//P/8//z//P/6
//n/+f/6//n/+v/7//z/+//6//n/+v/5//n/+//7//z//P/8//z/+f/5//n/+f/7//z/
/f/+//3//f/9//z//f/8//3/AQAAAAAA////////////////AgADAAQABAAGAAYABgAI
AAoACgALAA0ADAAMAAwADQALAAsACwALAA0ADQANAA0ACwANAA0ADQALAAoACQAJAAoA
CgAKAAoACQAHAAcABgAGAAYABQAEAAEAAQABAP//AAD//////////////v/+//v/+//7
//v/+//8//3//v/6//j/9//3//n/+P/3//f/+f/5//n/+f/3//f/9//2//b/9//3//b/
9v/2//b/9v/4//f/9//5//n/+f/5//n/9//2//b/9//5//r/+v/6//r/+//7//v//v/+
//z////9//z//P/7//v//P////z//v/////////+//3/+//6//3//f/9//3//f/9//3/
/f/7//z//P/6//z//P/8//z/+f/5//j/9//2//f/+f/7//v/+f/5//r/+f/4//f/9v/5
//n/+v/7//r/+v/5//f/+P/4//j/+P/2//b/9v/2//b/9v/1//X/+P/4//j/+P/3//b/
9f/0//j/9v/2//b/+P/4//b/9v/2//T/8v/4//j/+P/4//j/9v/2//b/9v/2//b/9v/2
//b/9f/1//X/8//0//X/9f/2//b/9f/1//P/9v/3//f/9//3//f/9//5//j/+P/5//j/
+P/6//v/+//7//v/+v/4//j/+P/4//r/+v/7//v//v///wAAAgABAP///f/7//r/+f/6
//r/9//1//X/9f/1//L/8v/z//H/8f/w//D/8P/x//L/8v/0//T/9P/0//L/8v/z//P/
8//z//P/9////wUACwAaACwAPABJAFkAZwBwAHQAawBYADoAEwD1/+r/5//k/97/2//b
/93/3P/c/+D/5v/p/+7/8P/s/+z/7//v/+7/7f/t//P/9f/z//L/8P/u/+7/7v/u/+7/
7v/v//D/8v/w//D/8P/w/+7/7v/u/+7/8P/w//D/8P/u/+7/7v/v//D/7//y//P/8f/x
//H/8v/y//L/8v/y//P/8//0//b/8v/y//L/8v/z//T/9f/4//T/8//0//P/9P/0//T/
9P/1//X/9f/1//T/9P/0//T/9f/3//n/+v/5//b/9f/3//j/+P/3//f/+f/5//n/+f/6
//v//P/8/wAAAAAAAAIAAgACAAMABQAEAAQABAAFAAcABwAHAAcABgAFAAQAAwACAAUA
BgAHAAcABgAFAAUABgAGAAYABgAFAAMAAwACAAEAAAD+//z//P/9//7//f/6//n/+f/5
//v/+//6//r/+f/5//n/+f/3//b/9f/0//b/9v/3//n/9//2//X/9f/1//X/9f/1//f/
9//3//b/9P/1//X/9P/0//T/9P/0//T/8//z//X/8//z//P/8//1//T/9P/1//P/9P/0
//T/9v/3//f/9//2//b/9P/3//n/+P/4//f/+f/8//v/+v/5//j/9v/2//b/9v/4//j/
+P/4//r/+f/5//n/+f/6//v/+//7//r/+P/3//b/+v/8//3/+//7//v/+//8//z//f//
/////v///////P/7//r/+P/4//j/+P/4//X/9P/0//P/9P/z//L/8v/0//P/8v/x//D/
7//w//D/8P/v//D/8f/y//D/8f/z//H/8f/w//D/8f/z//X/9v/0//T/9P/0//b/9v/3
//f/+f/3//f/9//7/wMADQAaACwAQABTAGMAcwB+AIIAewBoAE4ALQANAPj/7//s/+b/
4f/d/93/3v/i/+b/7P/x//D/8v/0//T/7//x//T/9//1//X/9f/z//T/9P/0//b/9v/2
//b/9//3//f/+P/2//T/8v/w//P/9P/1//b/9f/0//P/8v/z//T/9f/3//X/8//1//X/
8//z//P/9P/2//b/9v/2//P/8//0//b/9f/2//f/+P/2//b/9v/4//P/8//1//X/+P/4
//j/+P/1//X/9f/1//j/+P/4//j/+P/5//r/+v/4//b/9v/5//z//P/7//v/+//7//v/
+//8//3//v/+/wIAAgACAAQAAgACAAMABQAIAAgACAAJAAgABwAGAAUABQAFAAUABQAD
AAUABQAFAAcABgAFAAUABAAEAAQABAABAP3/+//4//v//P/8//z/+f/5//n/9//2//X/
9f/1//f/9//2//b/9f/1//X/9f/y//L/8v/y//P/8v/y//P/8//y//H/8f/y//P/9P/1
//T/8//y//D/8v/z//P/8v/w//D/8P/w//L/8f/x//P/8f/x//H/8f/z//L/8v/z//P/
9P/0//T/8v/z//P/8//0//T/8v/1//b/9v/3//f/9v/2//j/9P/0//X/9f/1//b/9//3
//j/+P/3//b/9f/2//f/+P/5//j/+P/3//T/9f/2//f/+P/3//f/9v/1//P/8//0//X/
9v/1//b/+P/3//b/9f/0//X/9f/2//f/9f/2//b/9f/0//T/9P/0//X/9v/3//j/9//2
//T/8//2//b/9v/2//b/9v/2//b/+P/2//b/9v/4//j/9v/2//X/9P/z//T/9v/1//X/
9f/z//T/9P/0//T/9P/0//T/9v/2//f/9//2//X/9P/y//P/9P/2//j/9v/2//f/9//1
//T/8//0//f/9//2//b/9v/1//X/9P/y//L/9P/2//f/9v/0//T/9P/0//b/9v/2//b/
9v/2//b/9v/1//T/8//y//P/9P/1//b/9P/0//T/9P/2//b/9v/2//b/9v/2//b/9v/2
//b/9v/2//b/9v/2//b/9v/2//b/9v/2//b/9v/0//T/9P/0//T/9P/0//T/9f/2//b/
9//1//X/9v/3//n/+v/6//n/+P/1//f/9//1//X/9f/1//b/9//3//j/9//4//j/+v/7
//v/+//7//v//P/9//7//f/8//v/+//8////AAABAAAAAAD///7////9//v/+//6//n/
9//3//f/9//0//T/9f/1//X/9P/y//L/8//0//L/8v/y//L/8//0//X/9//1//X/9//5
//3/BQANABUAIgAwAD4ASwBdAGkAbABoAFcAOgAWAPn/5//e/9v/2v/c/93/2//Z/97/
5v/q/+j/6f/y//b/8v/w//H/7//u/+//8f/v//H/8//0//T/9P/0//T/9P/0//P/8//z
//T/8v/y//L/8v/w//D/8P/w//H/8v/z//T/8v/y//L/8//1//P/9f/1//P/8//z//T/
8v/y//L/8v/y//P/9f/4//T/9P/0//T/9P/0//T/9v/x//H/8//z//b/9v/2//b/9f/1
//X/9f/0//T/9P/0//X/9//5//r/+P/2//b/+f/4//j/9//3//v/+//7//v/+v/7//z/
/P8AAAAAAAACAAIAAgADAAUABQAEAAMAAwAFAAUABQAFAAMAAwADAAMABAAHAAgACQAH
AAYABQAFAAQABAAEAAQABAADAAQABAACAAIAAQAAAAAAAQACAAEA/v/9//3//f/9//3/
/P/8//3//f/9//3/+//6//n/+P/5//j/+P/5//n/+P/3//f/9//3//f/9//5//n/+f/4
//f/9//2//T/9//4//n/+v/5//f/9v/3//f/9//3//f/+P/4//n/+//6//r/+f/4//r/
+//7//v/+v/6//j/+//7//r/+v/5//v//P////z/+v/7//v/+//9//3//P/8//3//f/9
//3//P/7//r/+f/7//z//P/6//j/+P/4//j/+v/7//v/+//7//v//P/9//z/+f/4//j/
+v/6//r/+v/4//f/9//3//n/+v/6//n/9v/2//b/9v/2//b/9v/2//f/+P/4//n/+v/6
//r/+v/4//j/+P/4//r/+P/4//j/9v/2//f/+P/5//r/+P/4//j/+P/4//j/+P/4//r/
+f/5//n/+P/4//j/9//4//j/9//3//f/+v/7//v/+v/5//j/9//4//j/+f/7//r/+v/8
//3//////////v/+//7//v/+//7//v//////AwADAAMABAACAAEAAAD///3/+//7//r/
+f/3//f/9//1//L/8v/z//T/9f/1//b/9P/1//b/9v/2//b/9v/2//j/+P/5//n/9f/z
//f//f8BAAkAEwAgACwAPABLAFkAZwByAHQAawBYADwAEwD3/+j/5f/k/+L/3//f/9//
3v/k/+j/6v/t//D/8v/y//T/9f/z//D/7//z//X/8//0//b/9//4//f/9v/1//T/8f/x
//H/8v/0//T/9P/0//T/9P/0//T/9P/0//T/9P/2//b/9v/3//X/8//1//X/9f/1//X/
9v/2//b/9v/2//b/9//5//z/+f/4//f/9v/4//j/+P/6//f/9//5//n/+P/4//j/+P/5
//n/+f/5//n/+P/3//b/+P/5//r/+v/7//r/+/////3//P/6//n//v///wAAAQD/////
///+/wIAAgACAAQABgAGAAcACQAIAAgACAAJAAsACwALAAsACwALAAsACwAHAAkACQAJ
AAsACgAJAAkACAAIAAgACAAIAAcACAAIAAUABAACAAAAAAABAAIAAQD+//3//f/9//v/
+//6//r/+v/7//z//f/7//r/+f/4//n/+P/4//n/+//6//n/+f/3//f/9//3//f/9//3
//b/9P/1//X/9P/0//T/9P/0//X/9f/2//n/+P/3//b/9f/3//b/9v/3//f/+P/4//j/
+P/5//n/+f/6//r/+P/7//n/+P/4//f/+P/6//7//P/7//v/+v/5//v/+//6//r/+//7
//v/+//7//v/+//7//v//P/8//r/+v/6//r/+v/4//n/+f/5//n/+f/6//v/+f/3//f/
+P/4//j/+P/4//j/9//3//f/+f/6//r/+f/6//r/+v/6//n/+P/3//b/9//4//j/+f/5
//j/9//2//j/+P/4//j//P/6//r/+v/5//j/9f/0//r/+P/4//j/+P/4//b/9v/2//b/
9//4//n/+v/4//f/9//3//n/+v/7//v/+v/6//n/+f/3//r/+//7//3//f/9//3/+//6
//r/+//+//7/AAABAAMAAwADAAIAAQAAAP///v///wAAAgADAAMAAwADAAQABAADAAIA
AQD9//v/+//6//v/+f/5//n/+f/2//b/9//1//X/9P/0//L/8//0//T/9v/2//b/9v/2
//b/9//3//f/9f/3//v///8FAA8AHgAuAEIAVQBjAHEAfAB+AG8AXgBCABkA+//u/+v/
5v/k/9//2//b/97/4v/m/+7/9f/0//D/8P/w/+3/7f/w//X/9f/z//X/8//0//T/9P/y
//L/8v/y//L/8//0//b/9f/0//P/8v/z//T/9f/2//T/9P/0//T/9v/2//b/9//1//P/
9f/1//X/9f/1//b/9v/2//b/9v/1//X/9v/4//b/9v/2//b/9v/2//b/+P/z//P/9f/1
//j/+P/4//j/9//3//f/9//4//j/+P/4//j/+f/6//r/+v/4//j/+//8//z/+//7//3/
/f/9//3//v///wAAAAACAAIAAgAEAAQABAAFAAcACAAIAAgACQAHAAcABwAHAAkACQAJ
AAkABwAJAAkACQAJAAgABwAHAAoACgAKAAoABwAFAAUABAACAAIAAQAAAAEAAQABAP//
/P/7//v/+//9//3//P/8//n/+f/5//n/+P/4//j/+P/5//j/+P/5//f/9v/1//X/9//3
//f/9//1//X/9f/0//L/8//z//L/8//0//X/9v/1//P/8v/z//T/9f/2//f/9//2//b/
9//1//b/9v/2//j/+f/5//n/9//2//P/9f/3//b/9v/1//X/9v/5//b/9v/3//f/9//5
//n/+P/4//j/9//2//X/9v/3//j/+f/3//j/+P/2//b/9v/2//b/+P/5//n/+f/1//X/
9v/3//f/9f/1//b/9P/0//T/9P/0//P/8//z//X/9v/2//X/9P/0//T/9P/0//T/9P/0
//T/9P/z//P/9P/0//T/9P/4//b/9v/1//T/8//y//P/9P/1//b/9f/0//P/8v/0//P/
8//z//X/9v/3//f/9v/2//X/9f/x//T/9f/1//b/9//4//n/+P/2//X/9f/4//j/+v/7
//n/+f/5//j/+v/6//r/+v/6//r/+//7//v/+//7//z//f/9//3//f/6//f/9v/0//T/
8//0//X/8//w//D/8f/v/+//7v/u/+//8f/z//T/8//y//H/8P/y//L/8//z//P/8//1
//f/9////wsAFgAmADwASQBVAGMAZgBmAGEATAAsAA0A8//i/9v/2P/W/9n/1//X/9r/
4P/k/+j/6//u/+7/7P/s/+3/7f/w//P/8//x//H/7//w//D/8P/x//L/8//0//D/7//u
/+7/7v/u/+7/7v/v//D/8f/y//D/8P/w//D/8f/y//P/9f/z//H/8//z//P/8//z//T/
9v/2//b/9v/z//P/9P/2//T/9P/0//T/9P/0//T/9v/z//P/9f/1//j/+P/4//j/9v/1
//T/8//2//b/9v/2//b/9//4//j/+P/2//b/+f/8//z/+//7//v/+//7//v//f///wEA
AgADAAIAAQACAAQABAAFAAcACgAKAAoACwAJAAkACQAJAAsACwALAAsABwAJAAkACQAJ
AAgABwAHAAgACAAIAAgABQADAAMAAgACAAIAAQAAAP3//f/9//v/+//7//z//f//////
/v/+//z/+//6//n/+P/4//j/+P/3//b/9v/3//f/9v/1//X/8//z//P/8//1//X/9f/0
//b/9//3//b/9P/0//T/9P/0//P/8//1//f/9//3//f/9//2//b/9//3//j/+P/4//j/
+f/5//n/+P/4//b/+f/6//r/+//7//n/+v/9//r/+v/7//v/+//5//n/+P/4//v/+//7
//v//f/9//3//f/8//z/+//4//r/+v/6//r/+P/5//n/+f/5//n/+v/7//v/+f/5//r/
+P/4//j/+P/5//n/+v/7//n/+v/6//n/+v/6//r/+v/6//r/+v/6//j/+P/3//f/+v/6
//r/+v/6//j/+v/6//j/+v/6//r/+v/6//r/+v/6//j/+P/4//j/+v/5//n/+f/3//j/
+f/5//z//P/7//v/9//6//v/+//7//v/+//7//3//P/8//3//f/8//3//f/+////AAAA
AP7//v/+//7//v/+//////8CAAMABAAGAAMAAQD///3//f/7//v/+v/7//n/+f/5//f/
9P/0//X/9//3//b/9v/1//X/9f/0//X/9v/3//j/9v/2//f/9//3//n///8BAAUADQAd
ACwAOgBKAFkAZwBzAHgAcgBjAEoAKAAHAPP/5v/h/+L/5v/j/9//3//k/+b/5v/q/+//
8P/u//L/9v/1//P/8v/1//X/8f/z//P/9P/0//T/9P/0//T/9P/1//X/9f/2//b/9v/2
//b/9f/0//P/8v/z//T/9f/2//T/9P/0//X/9//1//f/9//5//n/+f/6//f/9v/1//T/
9f/1//b/+P/4//j/+P/4//b/9v/2//j/+P/5//z//f/8//r/+P/2//b/9//4//n/+v/6
//r/+v/6//v//P/8//7//P/8///////+//z/+//+////AAABAAAAAQACAAIABAAEAAQA
BgAGAAYABwAJAAoACgAKAAsADQANAA0ADQALAAsACwALAAsADQANAA0ADQAMAAsACwAK
AAoACgAKAAoACQAKAAoACAAIAAcABgADAAMAAwABAAIAAQABAAEA//////7//v//////
//////7//v/+//7/+//6//r/+//9//z/+//7//n/+f/5//n/+//7//v/+v/6//v/+//6
//j/+P/4//j/+P/3//f/+f/3//f/9//3//j/+P/5//v/+f/6//r/+v/6//v/+//7//7/
/v/8/////f/8//z/+//9//7/AQD+//z//f/9//3///////7//v/9//3//f/9//3//f/9
//3///8AAAAA/v/8//z//P/8//z//f/9//3//f/9//7////9//v/+//8//z//P/8//z/
/P/7//v/+//7//z//P/7//z//P/8//z/+//6//n/+P/7//z//P/9//z//P/8//z/+v/6
//r/+v/8//z//P/6//r/+v/6//r/+v/6//r//P/8//z//P/7//n/+P/3//j/+v/8//3/
/P/8//v/+//7//7///////3//f/9//3////+//7///8AAAAAAgADAAEAAQABAAAAAgAC
AAIAAgACAAIAAwADAAMAAwADAAQABgAFAAQAAwD///3//f/8//3/+//7//v/+f/2//b/
9//1//X/9P/0//b/9//4//j/9v/2//b/9v/2//b/9//3//f/+f/7//v/AQANABcAJgA4
AEgAWQBlAHEAfgCAAG8AVgA0ABMA9//q/+n/6P/i/93/3f/j/+b/4v/i/+z/7//u//D/
9P/w/+3/8f/0//X/9f/x/+3/8P/y//P/9P/0//T/9P/0//P/8//z//T/8v/y//L/8v/y
//L/8v/y//L/8v/y//L/8//0//X/9//2//P/9P/z//H/8f/x//L/8//0//X/9v/0//P/
8//0//X/9v/3//j/9v/2//b/+P/1//X/9//3//X/9P/z//L/9P/1//b/9//4//j/+P/4
//b/9//4//j/+v/4//j/+//8//z/+//7//z/+//6//n//f///wEAAgACAAIAAgAEAAQA
BAAFAAcACAAIAAgACQAJAAkACQAJAAoACwAMAA0ACQALAAsACwALAAoACQAJAAoACgAK
AAoACAAFAAQAAgAFAAYABgAGAAQAAwACAP///v/9//3//f///////v/+//z/+//6//n/
+f/6//v//P/6//j/9//3//n/+P/3//f/9//3//f/9//1//X/9f/0//b/9//3//b/+P/4
//j/+P/2//X/9f/3//f/9//3//f/9f/0//T/9f/3//j/+P/4//b/9//3//f/9v/2//T/
9//5//j/+P/3//X/9v/5//b/9//5//r/+//5//n/+P/4//n/+f/5//n/+//7//v/+//5
//r/+v/4//j/+P/4//j/+P/5//n/+f/3//f/+P/5//n/9//3//j/9//2//X/9P/3//f/
+P/5//j/+P/3//X/9v/2//b/9v/2//b/9v/2//X/9P/y//H/9v/6//n/+P/3//b/9P/0
//T/9P/0//T/9P/0//b/9f/1//X/8//0//X/9f/4//j/9//3//T/9v/2//X/9//3//f/
9//5//j/+P/5//j/+P/6//v/+//7//v/+v/6//r/+v/6//z//P/9//3//f/9//3//v/+
//3//P/7//f/9f/1//T/8//x//H/8f/y//D/8f/z//H/8f/w//D/8P/x//L/8v/0//T/
9P/0//P/8v/y//H/8//3//v//f///wcAFwAmADQARgBTAF0AawBuAGYAUQA0ABQA9//l
/+D/3//a/9j/2f/Z/9v/4P/k/+j/7P/x//T/8v/u/+z/7//v/+7/7f/x//X/8//x//L/
8v/y//L/8v/y//L/8//z//P/9P/y//L/8v/y//T/9P/0//T/9P/0//T/9P/z//L/8f/x
//T/8//2//f/9P/z//L/8v/z//T/9f/2//X/9f/2//j/9P/0//T/9P/2//b/9v/4//P/
8//1//X/+P/4//j/+P/3//f/9//3//j/+P/4//j/+v/7//z//P/6//j/+P/7//z//P/7
//v//f/9//3//f/+////AAAAAAIAAgACAAQABgAGAAcACQAIAAgACAAJAAkACQAJAAkA
CwALAAsACwAJAAsACwALAAsACgAJAAkACAAIAAgACAAHAAUABQAEAAIAAgABAAAAAQAB
AAEA///+//3//f/9//3//f/8//z/+v/5//j/9//4//j/+P/4//n/+P/4//n/9//2//X/
9f/1//X/9f/1//X/9f/1//T/8v/z//P/8v/z//T/9f/2//b/9f/1//f/9f/1//X/9f/1
//T/9P/1//P/9P/0//T/9f/3//j/+f/4//j/9v/5//n/+P/4//f/9//4//v/+P/4//n/
+f/5//r/+//7//z/+//7//v/+//5//n/+f/5//n/+v/6//j/9v/2//b/9v/5//v//P/9
//r/+f/5//n/+//5//n/+v/4//j/+P/4//j/9//3//f/9//4//j/9//0//T/9P/0//b/
9v/2//b/+P/4//f/9//2//b/9v/2//b/+P/2//j/+P/3//b/9f/0//X/9v/3//j/9v/2
//b/9v/2//X/9f/1//X/9v/3//f/9v/2//X/9f/2//r//P/9//v/+f/3//X/9v/2//f/
+f/8//z//v////7//f/8//r/+//8//3//v/9//z//P/7//7///8AAAIAAAD///7//f/7
//n/+f/4//f/9f/1//X/9f/y//L/8//x//H/8P/w//L/8//0//T/9P/0//T/9P/0//T/
9f/1//f/8//x//H/+f8DAA0AGAAoADgARwBVAGMAbABsAGcAWgBAACEAAwDs/+H/4v/i
/93/1//X/97/5P/i/+T/7f/y/+z/6v/w//P/7//w//P/8f/t/+3/7f/u/+7/7v/w//D/
8P/w/+3/7f/t/+7/8P/w//D/8P/w//D/8P/w/+7/7v/u/+7/8P/w//D/8f/x/+//8f/x
//P/8//z//T/8//y//H/8P/v/+//8P/y//L/8v/y//L/8f/w/+//8P/w//H/9P/1//T/
9P/0//T/8f/x//H/8f/0//T/9P/0//L/8//0//T/9v/0//T/9//2//b/9f/1//f/9//3
//f/+P/5//r/+v/6//r/+v/8//7//v///wEAAAAAAAAAAQABAAEAAQABAAIAAwAEAAUA
AgADAAIAAQACAAIAAgADAAIAAgACAAIAAQD//////v8AAAAA///+//v/+//7//n/+P/3
//f/9//3//f/9v/2//T/8//y//H/8//0//X/9v/0//L/8f/x//P/8v/x//H/7//v/+//
7//v/+//7//u//D/8f/x//D/7//u/+3/7P/t/+3/7v/x//D/7//u/+3/7//u/+7/7//x
//L/8v/y//H/8f/w/+//8P/w/+7/8f/z//L/8v/x/+//8P/z//D/8f/z//T/9f/z//P/
8v/y//P/8//z//P/8f/x//H/8f/z//T/9P/y//L/8v/y//L/8P/x//H/8f/x//H/8v/z
//H/7//v//D/8P/w//D/8P/y//H/8f/x/+//8P/w/+//7//w//H/8v/x//D/7//u//D/
8P/v/+//8P/w//D/8P/v/+7/7f/s//D/7v/u/+7/8P/w/+7/7v/t/+z/6//s/+3/7f/u
/+//7f/u/+7/7v/u/+7/7v/u/+7/7v/v/+//7f/t/+3/7P/t/+7/8P/y//H/8P/w/+//
7v/u/+7/8P/x//H/8P/w//H/8f/y//L/9P/0//b/+P/1//T/9P/0//T/9P/2//b/9v/2
//T/9P/0//T/8//y//H/8P/u/+7/7v/u/+z/6v/o/+b/6f/q/+v/7P/r/+r/6f/o/+n/
6v/r/w==
         </WaveFormData>
      </LeadData>
      <LeadData>
         <LeadByteCountTotal>10000</LeadByteCountTotal>
         <LeadTimeOffset>0</LeadTimeOffset>
         <LeadSampleCountTotal>5000</LeadSampleCountTotal>
         <LeadAmplitudeUnitsPerBit>4.88</LeadAmplitudeUnitsPerBit>
         <LeadAmplitudeUnits>��V</LeadAmplitudeUnits>
         <LeadHighLimit>2147483647</LeadHighLimit>
         <LeadLowLimit>268435456</LeadLowLimit>
         <LeadID>II</LeadID>
         <LeadOffsetFirstSample>0</LeadOffsetFirstSample>
         <FirstSampleBaseline>0</FirstSampleBaseline>
         <LeadSampleSize>2</LeadSampleSize>
         <LeadOff>FALSE</LeadOff>
         <BaselineSway>FALSE</BaselineSway>
         <ExcessiveACNoise>FALSE</ExcessiveACNoise>
         <MuscleNoise>FALSE</MuscleNoise>
         <LeadDataCRC32>2943275060</LeadDataCRC32>
         <WaveFormData>
8P/w//D/8P/w//D/8P/w//D/8P/w//D/8//z//P/8//y//H/8P/u/+//8v/0//b/9P/0
//b/9v/4//r//P/8//z//v/////////+//7//v/+/wAAAgADAAIAAwADAAIAAAAAAAAA
/v/+//z/+//6//n/9//3//f/9f/1//f/9//3//b/9P/z//P/8f/x//H/8f/u/+3/7f/s
/+r/6f/o/+n/6v/s/+3/7f/u/+//7//t/+z/6//q/+z/6//o/+j/7//4/wEADQAkADoA
UQBmAH0AkgCeAJ8ApACuAKwAkgByAF4ASgAvAB4AEgAAAPX/+/8CAP7/+f/9//z/8//t
//H/8//x//L/7v/p/+j/5v/n/+f/5v/o/+j/6P/o/+j/5//n/+f/6P/o/+j/5//n/+n/
6f/n/+X/5v/m/+X/5v/o/+n/6v/o/+j/6P/o/+b/5f/l/+f/6f/o/+j/6f/n/+f/5//n
/+n/6f/p/+n/6P/o/+n/6f/m/+b/5v/m/+r/6v/p/+n/6//p/+v/6//s/+z/7P/r/+n/
6v/r/+v/6//s/+z/7f/v//H/7v/w//H/8P/u/+3/8f/y//P/8//y//L/9P/0//b/9v/3
//n//P/9//3//f/7//3//f/9//////8AAAAA/////wEAAQAAAP7/AAABAAMAAwAEAAQA
AAD///////8BAAAA///+//7//f/9//z//P/5//n/+f/5//n/+P/3//f/9v/1//X/9f/1
//X/9f/2//X/9f/2//b/9v/1//X/9//3//f/+P/2//b/9v/2//b/9v/2//f/9//2//b/
9//1//T/9P/0//f/9//3//f/9f/2//b/9v/4//n/+f/5//n/+f/5//n/+//7//v//P/6
//v/+//7//n/+//7//v/+//8//z/+//9//3//f/9//3//f/8//z/+v/6//r/+v/6//r/
+v/5//j/+P/5//n/+//7//v/+//5//j/+P/3//f/+P/5//r/+P/4//j/+P/2//X/9f/1
//f/9//3//f/9P/0//T/8//z//X/9//5//f/9//3//f/9//3//f/9v/0//T/9P/1//f/
9v/2//f/9f/1//f/9v/2//b/9v/2//T/9P/0//T/8//z//P/8//1//X/9f/0//T/9v/3
//j/+P/4//r/+v/6//z//v/+//7/AAABAAEAAQAAAAAAAAABAAQABwAJAAgACQAJAAgA
CAAIAAgABgAEAAIAAQAAAP7/+//6//n/+f/5//v/+//7//r/+P/3//n/9//3//f/9f/y
//H/8f/v/+7/7v/u//D/8P/x//H/7//w//H/8f/y//L/8v/y//D/6//q/+r/8f/6/wkA
HQAuAEYAYQB0AIcAnACoAKkArACyAK4AlAB0AF4ATAAtABgAEgAIAP//AQAIAAQA////
//7/+//3//X/9f/1//T/8P/v/+7/7f/t/+z/6v/q/+r/6v/q/+r/6f/p/+n/6v/q/+r/
6f/r/+3/7f/r/+v/7P/s/+v/6//s/+z/7P/q/+r/6v/q/+z/6//r/+3/7f/s/+z/7f/r
/+v/6//r/+v/6//r/+v/6v/q/+v/6//q/+r/6v/q/+7/7v/t/+3/6//p/+v/6//s/+z/
7P/r/+v/7P/t/+3/7f/u/+7/7//x//P/8P/y//L/8v/x//H/9f/2//f/9//2//b/+P/4
//z//P/9/////v///////////wEAAQABAAMAAwAEAAQABQAFAAcABwAEAAIABAAFAAUA
BQAGAAYABgAFAAUABQAFAAQAAwACAAIAAQABAAAA/v/7//v/+//9//3//P/7//r/+P/2
//X/9v/3//j/+f/2//X/9f/2//b/9v/1//X/9//3//f/+P/2//b/9v/2//j/+P/4//n/
+f/4//j/+f/3//b/9v/2//n/+f/5//n/9//4//j/+P/4//n/+f/5//r/+//8//3//f/9
//3//v/9//3//P/7//v//f/9//3//f/+//7//f/9//3//f/9//3//f/8//z//v/+//7/
/v/8//z//P/7//r/+v/7//v/+f/5//n/+f/6//r/+//7//j/+P/4//j/+P/4//j/+P/6
//n/+f/5//f/9//3//f/+P/4//j/9//3//f/9//3//f/9//3//f/+f/5//n/+P/3//b/
9f/1//f/9v/2//f/9//3//f/9//1//T/9v/4//b/9v/2//b/9v/2//b/9v/3//f/9//3
//f/9//3//b/9P/2//f/+P/4//j/+v/6//z//v8AAAAAAAACAAMAAwAFAAQABAAEAAIA
BAAGAAcACgALAAsACgAIAAgACAAGAAQAAgABAAAAAAD//wAAAQD8//v//P/7//z//P/7
//v/+//5//n/+f/1//L/8f/x//H/8P/w//D/8P/w//H/8f/x//L/8//z//L/8v/y//L/
8P/x/+z/7P/x//r/BQATACYAOABPAGgAfwCWAKgArQCwALoAugCgAIIAbgBeAEUAKgAa
ABAAAwD//wQAAgD//wEAAAD9//n/+f/1//H/8P/w/+3/7v/s/+3/7f/s/+r/6v/q/+r/
7P/r/+v/6//s/+z/7P/r/+n/6//r/+n/6//s/+z/6//p/+r/6v/q/+z/7P/s/+z/7P/r
/+v/7f/r/+r/6v/r/+3/7f/t/+3/6//r/+v/6//r/+z/7v/v/+7/7v/u/+7/7//u/+z/
6//t/+v/7f/t/+z/7P/s/+v/7P/u//D/8f/w//D/7//v//H/8//w//L/9P/0//P/8//1
//b/9//3//j/+P/6//r//v/+////AQAAAAEAAQABAAIABQAGAAcABgAFAAUABAAHAAcA
CQAJAAoACAAKAAsACQAJAAoACgAIAAcABwAHAAUABAADAAIABAADAAMAAgACAP//////
//3//f/8//v//P/8//z//f/6//n/+P/3//f/9//4//r/+v/6//n/+f/5//n/+f/6//r/
+v/6//r//P/8//z//f/7//r/+v/7//v/+v/6//r/+//7//v/+//7//z//P/8//z//f/9
//3///////////8BAAEAAQACAAAAAQABAAEA//8EAAMAAgABAAAA/v/+//7//v8BAAEA
AQABAAMAAwADAAIAAwAGAAgACgAIAAgACgAKAAcACAAJAAgADAAOAA8ADwAMAAoACQAI
AAYACAAKAAsACQAJAAgABgAHAAgACQAIAAcABgAGAAYABgAFAAYABwAFAAUABwAHAAUA
BAACAAEA///9//3//f/9//r/+f/5//f/9v/2//b/9v/2//f/9//1//b/9//3//j/+P/4
//j/9v/1//L/8v/z//r/BwATACIAOgBVAGgAeQCOAKQAqQCsALoAwACmAIQAbgBeAEkA
LgAcAA4ABQABAAQACAALAAkABgAHAAEA+f/3//f/9v/y//P/8v/w//H/8f/w//D/8P/w
//D/8v/x//H/8f/x//D/7//t/+//8f/x/+//7//w//D/7//x//L/8v/y//D/8P/w//D/
8P/v/+//8f/z//L/8v/z//H/8f/x//H/8//z//P/8//y//L/8//z//D/8P/w//D/8v/y
//H/8f/z//H/8//z//T/9P/0//P/8//0//X/9f/z//T/9P/1//f/+f/2//j/+v/6//n/
+f/7//z//f/9//7//v8AAAAAAAAAAAEAAwAFAAcACAAJAAkACwALAAsACgAJAAkACAAJ
AAkACwALAAoACAAKAAsACwALAAwADAAIAAcABwAHAAUABAADAAIAAAD//////v////3/
/v/////////+//3//f/8//v/+//5//n/+f/5//n/+f/6//z//P/8//v/+//7//v/+//8
//v/+v/5//j/+P/4//j/+f/7//r/+v/7//n/+P/4//j/+f/5//n/+f/7//z//P/8//r/
+//7//v/+//7//v/+//7//v/+//8//7//////////f/////////+//7//f/7//z//f/+
/////v/9//v/+v/7//z//f/+//3//P/7//n/+f/6//z//f/9//3//f/9//r/+v/7//v/
/P/8//z//P/6//r/+v/6//z/+//7//v/+//7//v/+//6//r/+v/5//r/+//8//3//P/7
//r/+f/7//v/+//6//z//P/8//3//f/8//z//f/7//v/+//7//v/+v/6//r/+//7//v/
+//5//n/+f/5//n/+v/6//r//P/8//z//v/8//v/+v/5//n/+v/7//z/+v/6//z//P/7
//n/+P/6//z/+v/4//j/+f/6//v//P/7//r/+P/2//v//P/6//r/+v/6//z//P/8//z/
/v/+//7//v/7//r/+f/4//r/+v/6//r/+v/6//r/+v/6//r/+v/6//z//P/8//z//P/8
//z//P/6//r/+v/6//z//P/8//z//P/8//z//P/6//r/+v/6//r/+//7//v//f/9//3/
/f/6//r//P/9//7//v/+/wAA/v/+/wAAAgAAAAIABAAFAAgACQAJAAoACgAKAAwADgAN
AA4ADwAPAA8ADgAPABAAEAAOAAwACwAKAAkABwAHAAYAAwACAAMAAwADAAIAAAABAAEA
//////3/+//4//f/9f/1//T/9P/2//b/9v/3//f/9//4//n/+//6//r/+v/4//b/8//u
//D//f8KABMAIQA2AEwAZQB+AJUApgCsAK0AtAC2AKgAjgB0AF4ARgAvACAAFAAKAAUA
CQAKAAYAAwAHAAoABQD///v/+f/3//j/9P/x//D/8f/z//T/9P/y//L/8v/y//T/8//z
//P/8v/y//L/8f/v//H/8f/v//H/8v/y//H/8f/y//L/8v/y//L/8v/y//D/7//v//H/
7//u/+7/7//x//H/8f/x//H/8f/x//H/8P/w//H/8f/w//D/8P/w//L/8v/x//H/7//t
/+//7//y//L/8v/x//P/9P/1//X/8//0//T/9f/z//X/8v/0//j/+P/3//f/9//4//n/
+f/6//r//P/8//7//v///wEAAQABAAAA//8AAAMABAAFAAMAAwAEAAQABwAHAAkACQAI
AAYACAAJAAkACQAKAAoACQAJAAoACwAJAAgABwAGAAcABwAIAAgABgADAAMAAwADAAMA
AgABAAIAAgACAAMAAgABAAAA///+//3//f/+/wAAAAD//////v/9//z//P/+//7//v/+
//z//P/8//3//v/+////AQD///7//v/+//////////////8AAAAAAAAAAAEAAQABAP//
////////AQABAAEAAgABAAEAAAD/////AQABAAEAAQACAAIAAQABAAEAAQABAAEAAQAA
AAAA/v/+//7//v8AAAAAAAD///z//P/9//3//f/9//3//f/8//z//f/9//z//P/8//z/
/v/+//7//v/9//v/+v/5//v/+//7//v/+v/6//r/+f/5//n/+f/5//n/+f/5//n/+//7
//v/+v/6//r/+v/7//n/+P/4//n/9//4//r/+v/6//r/+P/4//j/+P/5//n/+f/5//n/
+f/5//j/+P/6//v//P/8//z//v/+/wAAAgAEAAQABQAGAAYABQAGAAYABwAIAAgACgAM
AA0ADAANAA0ADAAMAAwADAAKAAcABAACAAAAAAD//wAAAQD9//3///////3//P/6//n/
+//5//n/+f/3//T/8//z//P/8v/y//L/8v/y//P/8//z//T/9f/1//T/9P/0//T/8v/x
/+z/6v/x//r/BwAXACYAOgBRAGYAewCUAKYAqQCwALwAugCiAIQAbgBaAEUALAAcABAA
BQADAAYABAAFAAMAAAD9//3/+//3//X/8v/w/+//7P/u/+//7//u/+7/7v/u/+7/7P/r
/+v/6//s/+z/7P/r/+n/6//r/+n/6//s/+z/6//t/+7/7v/u/+3/7P/r/+r/6//r/+z/
7//v/+7/7v/v/+//7//v/+//7f/t/+3/7f/u/+7/7//v/+7/7v/u/+7/8P/w/+//7//t
/+v/7f/t/+7/7v/u/+3/7f/u/+//7//x//L/8v/z//H/8//w//L/9f/2//b/9//4//j/
+P/3//r/+v/8//z//v/+////AQAAAAEAAQABAAMABQAFAAUAAwADAAQABAAFAAUABwAH
AAYABAAGAAcABwAHAAgACAAEAAMAAwADAAEAAAD///7/AAD//////v8AAP3//f/9//v/
+//6//n/+f/4//f/9//3//f/9//3//b/9f/1//b/9//4//j/+f/3//f/9//4//j/+P/4
//j/9//2//X/9f/1//T/9P/1//b/9v/3//j/9//3//f/9//3//j/+P/4//j/+f/5//n/
+//7//v/+//7//v/+//8//r/+//7//v/+v/9//7////8//z/+//5//n/+f/5//n/+//7
//r/+v/6//r/+v/6//j/+P/4//f/+P/4//n/+f/3//f/9//3//j/+P/5//n/+P/4//j/
+P/2//b/9v/2//b/9f/1//X/9f/1//X/9f/2//b/9v/1//T/9f/2//f/9//3//f/9//1
//X/9f/0//T/9P/0//X/9//2//b/9//1//X/9f/1//X/9P/2//b/9v/2//T/9P/0//T/
9//3//f/9//1//X/9f/0//b/+P/5//r/+P/4//r/+v/6//z//v/+/wIABAAFAAUAAwAC
AAIAAgAEAAYACAAJAAoACwALAAoACAAIAAgABgAGAAQAAwACAP///f/9//3/+//7//3/
/f/9//z/+v/5//v/+f/5//n/9f/y//H/8f/z//L/8v/y//H/8P/w/+//8f/y//P/8//0
//T/9P/0//L/7f/s/+z/7//4/wUAEQAiADgAUwBoAH8AlACeAKEApgCyALAAmgB+AGoA
XABDACgAGAAMAAEA//8CAAQABQADAAAA///5//P/8f/z//b/9P/x//D/8P/x//H/8P/u
/+7/7v/u/+7/7f/t/+3/7P/s/+z/6//t/+//7//t/+3/7v/u/+3/7//w//D/8P/w//D/
8P/w/+7/7f/t/+//7//u/+7/7//v/+//7//v/+//7//v/+//7v/u/+//7//u/+7/7v/u
//L/8v/x//H/8f/v//H/8f/x//D/7//t/+7/8P/y//P/8f/y//L/8//z//X/8v/0//T/
9P/z//P/8//0//X/9f/3//j/+//8//7//v///wEAAgADAAMAAwABAAMAAwADAAMAAwAE
AAQABgAHAAoACwAIAAYACAAJAAcABwAIAAgACAAHAAcABwAHAAYABQAEAAQAAwADAAIA
AgD//////////////v/9//v/+v/5//n/+//7//v/+//8//v/+//8//v/+v/4//f/+f/5
//n/+v/6//r/+v/6//j/+P/4//n/+//6//r/+//7//r/+v/6//3//f/9//3//f/+//7/
/v/8//3//f/9//7///8AAAEA////////AAD+//////////3///////////8AAAAA//8B
AAEAAQABAAEAAQAAAAAA///+//3//P/8//z//P/7//v//P/+///////////////9//z/
/P/7//z//P/8//z//P/8//z//P/8//v/+//7//3//f/9//3/+v/6//r/+f/5//n/+f/5
//v/+//7//v/+//7//v/+v/8//z/+v/4//j/+P/4//n/+v/7//z//P/7//r/+f/5//n/
+f/4//b/+P/5//r/+v/6//z//P/8//7/AAAAAAMABgAIAAkABwAGAAYABgAGAAgACgAL
AAwADQANAAwADAAMAAwACgAHAAQAAgAAAP///f/9//3//P/9/wAAAQAAAP7/+//5//v/
+f/5//n/9//0//P/8//x//D/8P/w//L/8v/z//P/8f/y//P/8//0//T/9P/0//L/8f/w
/+z/6//2/wcAFQAmAD4AVwBwAIcAmACmAKkArAC0ALQAogCEAGoAVAA7ACYAGgAOAAEA
//8EAAYAAwAFAAIA///9//n/9f/1//b/9P/1//L/7//v/+7/7P/t/+7/7//w/+//7f/s
/+v/7P/s/+z/6//t/+//7//t/+v/7P/s/+v/6//s/+z/7P/u/+7/7v/u/+7/7f/t/+//
7//u/+7/7//t/+3/7f/t/+3/7f/t/+3/7v/u/+//7//u/+7/7v/u//D/8P/v/+//7//t
/+//7//u/+7/7v/t/+//8P/x//H/7//w//D/8f/x//P/8P/y//b/9v/1//X/9//4//n/
+f/4//j/+v/6//z//P/9////AQADAAQABQADAAUABQAFAAMAAwAEAAQABQAFAAcABwAI
AAYACAAJAAcABwAIAAgACAAHAAcABwAHAAYABQAEAAMAAQAAAP7/AAD9//3//f/+////
//////3//P/7//v/+f/5//n/+f/6//n/+f/6//j/+P/3//f/9//3//f/+P/4//j/+P/4
//j/+P/4//n/9//2//b/9//5//j/+P/4//v/+//7//v/+f/6//r/+v/4//n/+f/5//v/
+//7//v/+//7//v//P/+//////////v//f/9//3//f/+//7//f/9//3//f/9//3//f/8
//z//v/+//7//v/8//z//P/7//r/+v/7//v/+//7//v/+//6//r/+//7//j/+P/4//j/
+P/4//j/+P/6//n/+f/5//n/+f/5//n/+P/4//j/9//3//f/9//3//X/9f/1//X/9v/3
//j/+P/4//b/9v/5//b/9v/2//b/9v/4//j/+P/4//j/9//2//X/9//3//f/9v/0//b/
9//4//r/+v/8//z//P/+/wAAAAAAAAIAAwADAAQABAAFAAYABAAGAAgACQAKAAsACwAK
AAYABgAGAAQAAgAAAP///v////3//f/9//r/+f/6//n/+//6//j/9//5//f/9//3//P/
8P/v/+//8f/w//D/8P/u/+7/7//v//H/8v/z//P/8P/w//D/8P/u/+3/6v/s//P//v8N
AB0ALgBIAGEAdACLAKAAqACpALQAvACuAIwAbgBeAEwANQAiABIAAgD/////AAAAAP//
/f/6//n/9//1//H/7//u/+7/6//q/+j/6f/p/+j/6v/q/+r/6v/q/+n/6f/p/+r/6v/q
/+n/5//p/+n/5//p/+r/6v/p/+f/6P/o/+j/6v/q/+r/6v/s/+v/6//t/+z/6v/p/+n/
6//r/+v/6//r/+v/6//r/+j/6P/p/+n/6//s/+3/7v/t/+z/6v/p/+v/6f/r/+v/7P/s
/+z/6//t/+7/7//v/+3/7v/u/+//8f/z//D/8v/y//L/8f/x//X/9v/3//f/+P/4//r/
+v/6//r/+//9//7/////////AAADAAQABQAFAAUABgAGAAUABQAHAAcACAAGAAgACQAH
AAcACAAIAAgABwAHAAcABQAEAAMAAgAAAP/////+//7/+//7//v/+f/5//j/9//5//j/
9//3//n/+f/5//n/9//1//T/9P/1//b/9v/3//X/9f/1//b/9v/2//b/9v/2//b/9v/3
//X/9P/0//X/9f/0//T/9P/1//X/9f/1//f/+P/4//j/+P/5//n/+f/5//n/+f/5//n/
+f/5//r/+P/5//n/+f/5//v/+//7//v//P/8//v/+f/5//n/+f/7//v/+v/6//j/+P/4
//j/+P/4//j/9//2//b/9//3//X/9f/1//X/9P/0//X/9f/0//T/9P/0//T/9P/0//T/
9P/z//P/8//z//P/8//z//T/9P/0//P/8f/x//H/8f/y//P/9P/1//X/9f/1//T/9P/0
//T/9f/z//T/9P/y//L/8v/y//D/8P/w//D/8//z//P/8//x//H/8f/w//H/9P/2//j/
9v/2//j/+P/6//z//v/+/wAAAgADAAMAAwACAAIAAgACAAQABgAHAAYABwAHAAYABAAE
AAQAAgAAAP7//f/8//v/+f/5//n/+f/5//v/+//5//j/9v/1//X/8//z//P/8//w/+//
7//t/+z/7P/s/+z/7P/t/+3/7//w//H/8f/u/+7/7v/u/+z/6//s/+j/7f/6/wcAFQAo
AD4AVQBqAIEAmACkAKMAqACyAK4AjgBwAF4ATgA1ACAAEgAIAP3/+f/6/wAA///7//z/
/f/3//P/8//z//L/8P/t/+j/6v/r/+v/6v/q/+r/6v/q/+r/6f/p/+n/6v/q/+r/6f/p
/+v/6//p/+n/6v/q/+n/6f/q/+r/6v/s/+z/7P/s/+r/6f/p/+v/7f/s/+z/7f/r/+v/
6//r/+v/6//r/+v/6//s/+7/7//t/+z/6//q/+r/6v/p/+n/6//p/+v/6//t/+7/7//v
/+//8P/x//H/7//w//D/8f/x//P/8P/y//P/8v/w/+//8v/0//b/9//3//b/9//2//b/
9v/3//n/+//9//7//////wEAAQABAAMAAwAEAAQABAADAAQAAwAEAAIABAAFAAMAAwAE
AAQAAgABAAEAAQAEAAQABAAEAAEA///+//z//P/5//n/+f/6//v/+//7//r/+P/2//X/
9v/3//j/+f/4//f/9//4//f/9v/0//P/9P/1//b/+P/4//j/+P/4//b/9v/2//f/+f/4
//j/+f/5//j/+P/4//f/9//3//f/9//4//j/+P/5//v//P/9//v/+//7//v/+f/5//n/
+v/7//3//v////v//f/9//3///8AAAAA///9//3//f/9//v/+//6//r/+//8//3//v/+
//7//v/9//r/+v/7//v/+//7//v/+//8//z//f/9//7//v/+//7/+//6//n/+P/6//n/
+f/5//n/+f/5//n/+P/4//j/9//2//f/+P/5//j/9//2//X/9//8//v/+v/5//j/+P/4
//j/+P/3//f/9//3//j/+f/6//r/+v/8//3//v/8//z//v/+//7/AAACAAIABgAIAAkA
CQAHAAYABgAGAAYACAAKAAsADgAPAA8ADgALAAoACQAGAAYABAADAAIAAQD/////////
////AQABAP///v/8//v/+v/3//b/9f/0//L/8v/z//X/9P/0//T/9P/0//X/9f/1//b/
9//3//T/9P/0//T/8P/v/+7/8P/3/wYAFwAlADYAVgBtAH4AmQCsALAArwC4ALoAqgCI
AG4AXABGACkAGgAQAAQAAQAFAAYABgAHAAkABgD///n/9//5//f/8v/0//X/9P/y//P/
8//y//L/8v/y//L/8v/x//H/8f/w//D/8P/v//H/8//z//H/8//0//T/8//x//L/8v/y
//T/9P/0//T/8v/x//H/8//1//T/9P/1//X/9f/1//X/8//z//P/8//0//T/9f/1//L/
8v/y//L/9v/2//X/9f/1//P/9f/1//b/9v/2//X/9//4//n/+f/3//j/+P/5//f/+f/2
//j/+//8//z//f/9//7//////wIAAgAEAAQABgAGAAcACQAJAAkACAAHAAkACwALAAsA
DQANAA4ADgANAA0ADwAPAA4ADAAOAA8ADwAPABAAEAAOAA0ADQANAA0ADAALAAoACgAJ
AAkACAAIAAUABQAFAAUABQAEAAMAAQAAAP///////////////wAA/////wAA/v/+//3/
/f////////8AAAAAAAAAAAAA///+//3//f////7//v///wEAAAAAAAAA//////////8B
AAIAAgACAAAAAQABAAEAAgADAAQABQADAAMAAwAEAAQABQAFAAUAAwAFAAUABQADAAQA
BAADAAQABQAGAAcABQAFAAQABAAEAAQABAAEAAYABgAGAAUAAwACAAIAAQACAAMABAAF
AAMAAgACAAEAAgACAAIAAgACAAIAAgACAAAA///////////////////+//7//v/9//z/
/f/+///////////////////////+//7/AAAAAP///v/8//z//P/8//3//v///wAAAAD/
//7//f/////////+//z//v///wAA/v/+/wAAAAACAAQABgAGAAgACgALAAsADQAMAAwA
DAAOABAAEgATABEAEQAQAA4ADQAOAA8ADgALAAgABgAEAAUAAwADAAMA/////wEAAQAD
AAIAAAD//////f/9//3/+//4//f/9//1//T/9P/0//b/9v/3//f/9//4//n/+f/6//r/
+v/6//r/9f/u/+r/7//8/wkAFwAmADwAVQBqAIEAmgCuALMAtgDCAMoAugCSAHYAagBV
ADgAIAAUAA0ACwAKAAoACwALAAYAAQADAAEA+f/3//r/+P/z//L/8v/z//P/8v/y//L/
8v/y//D/7//v/+//8v/y//L/8f/x//P/8//x//H/8v/y//H/8f/y//L/8v/y//L/8v/y
//L/8f/x//P/8f/w//D/8f/z//P/8//z//P/8//z//P/8P/w//H/8f/w//D/8P/w//L/
8v/x//H/8f/v//H/8f/y//L/8v/x//H/8v/z//P/8//0//T/9f/1//f/9P/2//b/9v/1
//X/+f/6//v/+//6//r//P/8//z//P/9////AgADAAMAAwADAAUABQAFAAYABwAJAAoA
CgAJAAoACQAKAAgACgALAAsACwAMAAwACAAHAAcABwAJAAgABwAGAAYABQAFAAQAAgD/
//////8BAAEAAAD///7//P/6//n/+v/7//z//f/6//n/+f/6//r/+v/5//n/9//3//f/
+P/6//r/+v/6//r/+v/6//v/+f/4//j/+f/7//r/+v/6//n/+f/5//n/+f/6//r/+v/8
//3//f/9//v/+//7//v//f/9//3//v/+//////////3/////////AQACAAIAAQD/////
///////////+//7//v/+//7//v8AAAAAAAD///7//v///////v/9//z/+//8//z//f/9
//z//P/8//z//P/8//z//P/8//v/+//7//v/+//7//v//P/8//z/+//7//v/+//7//v/
+//7//v/+//7//v/+v/4//j/+P/5//v/+v/6//v/+//7//v/+//5//j/+P/4//r/+//8
//3/+//7//v/+//6//r/+f/4//r/+v/6//z//P/7//r/+f/9//7///8AAAIAAgAEAAQA
BgAFAAUACAAKAAgABgAGAAkACgALAAwADAAMAAsACgANAAwACQAIAAcABgADAAIAAQAA
AP7//v/+//7//P/8//z//P/8//z//P/8//n/+P/3//b/9v/2//b/9v/2//b/9v/2//j/
+P/4/w==
         </WaveFormData>
      </LeadData>
      <LeadData>
         <LeadByteCountTotal>10000</LeadByteCountTotal>
         <LeadTimeOffset>0</LeadTimeOffset>
         <LeadSampleCountTotal>5000</LeadSampleCountTotal>
         <LeadAmplitudeUnitsPerBit>4.88</LeadAmplitudeUnitsPerBit>
         <LeadAmplitudeUnits>��V</LeadAmplitudeUnits>
         <LeadHighLimit>2147483647</LeadHighLimit>
         <LeadLowLimit>268435456</LeadLowLimit>
         <LeadID>V1</LeadID>
         <LeadOffsetFirstSample>0</LeadOffsetFirstSample>
         <FirstSampleBaseline>0</FirstSampleBaseline>
         <LeadSampleSize>2</LeadSampleSize>
         <LeadOff>FALSE</LeadOff>
         <BaselineSway>FALSE</BaselineSway>
         <ExcessiveACNoise>FALSE</ExcessiveACNoise>
         <MuscleNoise>FALSE</MuscleNoise>
         <LeadDataCRC32>1659382096</LeadDataCRC32>
         <WaveFormData>
CAAIAAgACAAIAAgACAAIAAgACAAIAAgACAAIAAgACAAIAAgACAAHAAcABwAHAAgABgAG
AAgACQALAAsADgAQABAAEgATABMAFQAVABQAEgAPAA4ADAAJAAkABAABAP///f/9//3/
+//7//v//P/8//z//v///////v////////8BAAQABgAIAAYABgAHAAcABwAHAAcABwAJ
AAkACQAJAAcABwAHAAcACQAJAAkACQAHAAcABwAHAAcADQASABYAGgAeAB4AHwAhABcA
AwDv/97/yf+v/5r/iv99/33/ev9o/2T/cv+F/5r/s//D/8z/1P/c/+L/6v/0//v//P8B
AAcACQAIAAgACgAMAA8AEAASABMAEwARABIAEgATABUAFQAVABUAFwAXABcAFwAXABcA
FwAXABcAFwAYABgAFQAVABUAFgAWABYAFgAWABgAFwAWABYAEwATABMAFAAUABQAFAAU
ABYAFQAVABQAFAAUABUAFQAVABUAFAAUABIAEwAUABQAEgASABIAEgASABEAEAAPABEA
EQARABEADgAOAA0ADQALAAsACgAKAAoACAAHAAcABgAFAAQAAgABAAAA/f/7//3//P/5
//j/8//z//P/8P/y//H/8f/u/+3/7P/s/+z/6//q/+r/6v/s/+z/7P/r/+v/7P/v//H/
8f/y//T/9//1//b/9//5//z//f/9//7/AQACAAIAAwAEAAMAAgABAAIABAAFAAYABAAF
AAYABgAGAAUABQAGAAYABgAGAAcABQAFAAQABAAGAAYABgAGAAQABQAGAAYABwAHAAcA
CAAIAAgACAAHAAUABQAFAAUABQAGAAYABQAEAAQABQAFAAUABQAGAAYABgAGAAYABAAE
AAQABAADAAUABQAFAAUABQAFAAUABQADAAMAAwADAAMAAwAEAAQAAgADAAMAAgACAAMA
AwADAAIAAQAAAAAAAgABAAEAAQABAAEAAQABAP//AAAAAAAAAAABAAIAAwABAAEAAAD/
/wAAAAAAAAAAAAAAAAEAAgACAAIAAgABAAEAAQABAAEA///+//7//v/+////AAABAAMA
AwACAAEA/v/+////AAACAAIAAgACAAEAAAD///7/AAAAAAAAAAAAAAAAAAD///3//f/9
//7///8AAAMABQADAAMABgAIAAoADAANAA0ADQANAAwACgAIAAYAAwD/////+v/3//X/
9f/1//X/8//1//X/9v/2//b/+P/5//n/9//5//r/+//9/wAAAgAEAAIAAgADAAMAAwAD
AAMAAwADAAMAAwADAAEAAQABAAEAAwADAAMAAwACAAEAAAD//wMABwAMABIAFAAWABgA
GQAZAA0A+f/l/9T/wf+r/5j/iP9//4P/gv9w/2r/dv+J/5r/r/+9/8T/zP/W/97/6P/y
//f/+P/7/wEAAQACAAQABgAGAAkACgAMAA0ADQALAAwADAANAA8ADwAPAA8ADwAPAA8A
DwARABEAEQARABEAEQASABIADwAPAA8AEAAQABAAEAAQABAADwAOAA4ADwAPAA8AEAAS
ABIAEgASABAADwAPAA4AEAAQABEAEQARABEAEAAQABAAEQASABIAEAAQABAAEAAOAA0A
DAALAA0ADQANAA0ADAAMAAsACwAHAAcABgAGAAgABgAFAAUAAwABAP///P/9//z/+f/3
//X/9P/x//D/7f/t/+3/6v/q/+n/6f/m/+P/4v/i/+L/4v/i/+P/5P/k/+T/5P/j/+P/
5P/n/+n/6f/q/+z/7//v//D/8f/z//j/+f/5//r/+//8//z//f///////////wAAAgAD
AAQAAwADAAMAAgAEAAMAAwAEAAQABAAEAAUABQAFAAQABAAEAAQABAAEAAIAAwAEAAQA
BQAFAAUABgAEAAQABAADAAUABQAFAAUAAwAEAAQAAwAAAAAAAQABAAMAAwAEAAQAAgAC
AAIAAAAAAAAAAAD//wEAAQABAAEA//////////8BAAEAAQABAP////8AAAAAAAABAAEA
AAACAAMAAwADAAEAAQABAAIAAgABAAEAAQABAAEAAQABAP//AAAAAAAAAAABAAIAAwAD
AAMAAgABAAIAAgACAAIAAAAAAAEAAgACAAIAAgABAAEAAQABAAEAAQAAAAAAAAAAAAEA
AgADAAMAAwACAAEAAAAAAAEAAQADAAUABAAEAAMAAgABAAAAAgACAAIAAgACAAIAAgAC
AAIAAgACAAEAAwADAAMABAACAAIABAAFAAcABwAKAAwADAAOAA8ADwAPAA8ADgAMAA0A
DAAKAAcABQAAAP3/+//5//n/+f/3//f/9//4//j/9v/4//n/+f/6//3///8BAAAAAgAD
AAQABAAEAAUABQAFAAUABQAFAAUABQAFAAUABwAHAAcABwAGAAUABAADAAUABQAFAAUA
BwALABAAFAAaABwAIAAjACUAGwAJAPf/4v/J/6v/kv9+/3H/b/9s/2D/XP9o/3n/jv+p
/73/xv/O/9r/4P/m//D/+f/6////AwAFAAgACgAMAAoACwAMAA4ADwAPABEAEgASABMA
EwATABMAEwAVABUAFQAVABUAFQAVABUAEwATABQAFAAVABUAFQAWABYAFgAWABYAFgAV
ABQAFAATABMAEwAUABQAFAAUABQAFgAVABUAFAASABIAEwATABUAFQAUABQAFAAVABYA
FgASABIAEgASABQAEwASABEADwAPAA8ADwAOAA4ADQANAA0ADQAMAAwACwAIAAYABQAF
AAUABQAEAAEAAAD9//v/+//6//f/9v/1//X/9f/y//D/7//v/+z/7P/s/+3/7v/r/+r/
6v/q/+z/7P/s/+v/6//s/+//8f/v//D/8v/1//f/+P/5//v//P/9//3//v///wAAAAAB
AAMAAwADAAMAAQACAAIAAgAEAAUABgAGAAQAAwADAAQABgAGAAYABwAHAAcABgAGAAYA
BgAGAAYABgAHAAgACAAFAAUABQAGAAYABgAGAAUABwAHAAcABwAFAAYABgAFAAYABgAH
AAcABgAFAAUABAAGAAYABgAEAAYABgAGAAUABQAEAAQABAAEAAQABAAEAAQABAAEAAQA
BAAEAAYABgAGAAUABQAFAAUABgAIAAgACgALAAgABwAJAAoACQAKAAoACQAKAAsACwAK
AAoACgAJAAcACgAIAAgACQAMAA8AEgATABcAGQAcAB4AHwAiACQAJQAhACEAIAAfABsA
GgAYABYAEwAQAA4ACwAIAAcABgAFAAUABQAFAAUAAwADAAMAAwADAAMAAwADAAEAAQAB
AAEAAQADAAgAEAAUABYAGAAbABkAEQABAO//3P/D/6X/iv94/2n/Yf9a/1D/Uv9g/3X/
jP+l/7n/xP/M/9L/2v/g/+r/8//4//n/+////wAAAAACAAQABQAGAAgACQAJAAkACgAK
AAsACwALAAsACwANAA0ADQANAA0ADQANAA0ADwAPABAAEAAPAA8ADwAQAA4ADgAOAA4A
DwAPAA8AEAAPAA8ADwAQABAAEAAQABAAEgARABEAEAAQABAAEQARABMAEwASABIAEQAR
ABEAEAAQABAAEAAQABIAEQAQAA8ADwAPAA8ADwAOAA4ADQANAAkACQAIAAgACgAIAAcA
BwAEAAMAAgAAAP///v/7//n/+//6//f/9v/x//H/8f/u/+//7//w/+7/7f/s/+z/7P/r
/+r/6v/q/+7/7v/u/+3/7f/u//H/8//2//j/+/////z//P/8//3/AAABAAEAAgADAAQA
BAAFAAUABQAFAAUAAwAEAAQABAAEAAUABgAGAAQAAwADAAQABgAGAAYABwAFAAUABAAE
AAYABgAGAAYABQAFAAUABAAFAAUABQAGAAgACAAIAAcABQAFAAUABQAGAAgACQAJAAYA
BgAHAAcABwAHAAgACAAIAAgACAAGAAYABgAGAAUABwAHAAcABwAFAAUABQAFAAUABQAF
AAUABQAFAAYABgAFAAUABAACAAQABQAFAAUAAwADAAMABAAEAAMAAwADAAMAAwADAAMA
AQACAAIAAgACAAMABAAFAAUABQAEAAMAAgACAAIAAgACAAIAAwAEAAQABAAEAAMABQAF
AAUABQADAAIAAgACAAIAAwAEAAUABQAFAAQAAwAEAAQABQAFAAMAAwAEAAQABQAEAAQA
BgAGAAUABAADAAUABQAGAAcABgAFAAQABAAEAAYABgAGAAUAAgABAAEAAQACAAQABgAH
AAgACAAFAAIAAQABAAEAAgACAAEAAwAFAAYABQADAAMABAAGAAYABgAGAAQABAAEAAQA
BAAEAAQABAAEAAQABAAEAAIAAgACAAIABAAEAAQABAACAAIAAgACAAIAAgACAAIABAAE
AAQABAAEAAQABAAEAAQABAAEAAQABAAEAAQABAAGAAYABgAGAAYABgAGAAYABAAEAAQA
BAAFAAUABQAFAAQABAAEAAYACQAJAAkADAAMAA4AEAARABEAEQARABAAEAAPAA4ADAAJ
AAcAAgD///v/+//7//v/+v/7//z//v/7//r/+//7//z//f8AAAIAAQACAAQABQAIAAgA
CAAJAAkACQAJAAkABwAHAAcABwAJAAkACQAJAAcABwAHAAcACQAJAAkACQALAA8AEwAU
ABgAHAAcAB4AIwAhABMA/f/r/9j/wf+p/5j/jP+J/43/hv92/3T/gv+V/6b/t//F/87/
1v/g/+r/9P/8////AAADAAcACQAMABAAEgAQABEAEgAUABUAFQAXABgAGAAZABcAFwAX
ABcAGQAZABkAGQAZABkAGQAZABcAFwAYABgAGQAZABkAGgAYABgAGAAYABoAGQAYABgA
GQAZABkAGgAYABgAGAAYABoAGQAZABgAGAAYABkAGQAXABcAFgAWABYAFwAYABgAFAAU
ABQAFAAWABUAFAATABMAEwATABMAEgASABEAEQARABEAEAAQAA8ADAAKAAkACgAJAAgA
BgADAAIA///9/////v/7//r/+f/5//n/9v/0//P/8//w//D/8P/x//L/8f/w//D/8P/w
//D/8P/v/+3/7v/x//P/8v/y//P/9f/3//j/+f/7//7//////wAAAQACAAIAAwAHAAcA
BwAHAAkACgAKAAoACgALAAwADAAMAAsACwAMAAwADAAMAA0ADwAPAA4ADgAMAAwADAAM
AAwADQAOAA4ADQANAA0ADgAMAAwADAALAA0ADQANAA0ADAAMAAsACQAJAAoADAANAAwA
CwALAAoADAAMAAwACgAMAAwADAALAAsACwALAAsACwALAAsACwALAAsACwALAAkACQAK
AAoACgALAAsACgAIAAkACQAJAAkACQAJAAoACgAJAAkACQAJAAkACQAJAAkACgAKAAoA
CQAJAAkACQAKAAsACwALAAgACAAIAAgACAAIAAkACgAJAAoACwALAAoACQAIAAcACAAI
AAkACgAIAAkACgALAAkACQAIAAcACgAMAAsACgAJAAgACAAIAAgACAAKAAoACgAKAAgA
CAAIAAcACQAJAAkACgAKAAoADAANAA0ADQAQABIAFAAWABcAFwAXABcAFgAUABUAFAAS
AA8ACwAGAAMAAQABAAEAAQD///////8AAAAA/v8AAAEAAQADAAUABgAHAAYACAAJAAoA
DAAMAA0ADQANAA0ADQANAAsACwALAAsADAANAA4ADwANAA0ADQANAA0ADQANAA0ADwAV
ABoAHAAgACIAJgArAC8AJQARAP3/6v/R/7X/mv+I/33/e/94/2z/Zv9w/4X/mv+x/8X/
0P/Y/+L/6v/y//z/AwAEAAcACwAPABAAEAAUABYAFwAWABgAGQAZABsAHAAcAB0AHQAd
AB0AHQAfAB8AHwAfACEAIQAhACEAHwAfACAAIAAhACEAIQAiACAAIAAgACAAIAAfAB4A
HgAfAB8AHwAgAB4AHgAeAB4AHwAfACAAIAAgACAAIQAhAB8AHwAeAB4AIAAhACIAIgAe
AB4AHgAeACAAHwAeAB0AHQAdAB0AHQAcABwAGwAbABsAGwAaABoAGAAWABUAFQAUABMA
EgAQAA8ADgALAAkACQAIAAUABAADAAMAAwAAAP7//f/9//r/+//6//r/+v/7//r/+v/6
//r/+v/6//n/+//8////AQD//wAAAgAFAAcACAAJAAsADAANAA0ADgARABIAEgATABUA
FQAVABUAFQAWABYAFgAWABcAGAAYABgAFwAXABgAGAAYABgAGQAbABsAGgAaABgAGAAY
ABgAGAAZABoAGgAbABsAGwAcABoAGgAaABkAGwAbABsAGwAaABoAGQAXABcAGAAaABsA
GQAZABoAGgAaABoAGgAYABoAGgAaABkAGQAZABkAGQAZABkAGQAZABkAGQAZABkAGQAZ
ABoAGgAYABkAGQAYABYAFwAXABcAGQAZABkAGgAaABkAGQAZABkAGQAZABkAGQAaABoA
GgAZABkAGQAZABoAGwAbABsAGgAaABoAGgAYABgAGQAaABkAGgAbABsAGQAZABkAGQAb
ABoAGgAaABgAGQAaABsAGwAbABoAGQAaABoAGwAbABsAGAAaABoAGgAaABoAGgAaABoA
GAAYABgAGAAaABoAGgAZABsAGwAbABwAGwAaABsAGwAcAB0AIQAkACYAKAApACkAKQAp
ACgAJgAnACYAJAAhAB0AGAAVABMAEwATABMAEQAPAA8AEAAQABEAFAAWABcAFQAXABgA
GQAaABwAHQAeAB4AHgAfAB8AHwAfAB8AHwAhACEAIQAhAB8AHwAfAB8AHwAfAB8AHwAh
ACEAIQAhACEAIwAqADAAMgA0ADYAOQA9ADUAIQANAP7/6//P/7j/pv+b/5v/mP+G/3z/
hv+Z/67/xf/Z/+T/7v/2//z/AgAOABUAGAAZAB0AIQAkACgAKAAoACkAKgAsAC0ALQAt
AC4ALgAvAC8ALwAvAC8AMQAxADEAMQAzADMAMwAzADEAMQAyADIAMwAzADMANAAyADIA
MgAyADAALwAuAC4ALAArACoAKgAnACYAJQAkACIAIQAhACAAHwAeAB4AHQAbABsAGgAa
ABcAFwAXABYAFAAUABQAFAAUABMAEgARABAADwAOAA0ADAAMAAsACwAJAAkACAAIAAYA
BAADAAMAAgABAAAA/v/8//r/9v/z//P/8v/v/+7/6f/p/+n/5v/m/+X/5f/i/+H/4P/g
/+D/3f/c/9z/3P/e/97/3v/d/9v/3P/f/+H/3//g/+L/5f/l/+b/5//p/+r/6//r/+z/
7f/u/+7/7//x//H/8f/x//H/8v/y//L/8P/x//L/8v/w/+//7//w//L/8v/y//P/8f/x
//D/8P/y//L/8v/y//D/8f/y//L/7//v/+//8P/w//D/8P/v/+//7//v/+//7//w//D/
7//u/+7/7//v/+7/7f/t/+z/7v/u/+7/7P/q/+r/6v/p/+v/6//r/+v/6//r/+v/6//p
/+n/6f/p/+v/6//s/+z/6v/r/+v/6v/q/+v/6//r/+n/6f/p/+r/6P/n/+f/5//o/+n/
6v/r/+r/6v/p/+j/6f/p/+n/6f/o/+n/6f/p/+b/5v/m/+b/5//o/+r/7P/r/+r/6f/n
/+n/6f/p/+n/6f/o/+j/6P/o/+n/6P/o/+j/6P/o/+b/5v/m/+b/6P/o/+j/6P/q/+r/
6v/p/+f/5//n/+j/6P/o/+r/6//p/+n/7P/u//D/8v/z//P/8//z//L/8P/t/+z/6v/n
/+f/4v/f/93/3f/d/93/2//b/9v/3P/c/9z/3v/f/9//3//h/+L/4//m/+j/6f/q/+r/
6v/r/+v/6f/p/+n/6f/r/+v/6//r/+n/6f/p/+n/6//r/+v/6//p/+n/6f/p/+n/7f/0
//j//P/+/wAAAQABAPv/6f/V/8T/sf+Z/4b/dv9p/2n/bP9g/1L/Vv9p/3z/j/+f/6j/
rv+4/8D/yv/U/9n/3P/h/+X/5//o/+r/6v/s/+//8P/y//P/8//z//T/9P/1//X/9f/1
//X/9//3//f/9//3//f/9//3//f/9//4//j/9f/1//X/9v/2//b/9v/2//j/9//2//b/
9f/1//X/9v/4//j/+P/4//b/9f/1//T/9v/2//f/9//3//f/9v/2//T/9f/2//b/9v/2
//b/9v/2//X/9P/z//P/8//z//P/8v/y//H/8f/v/+//7v/u/+7/7P/r/+v/6v/p/+j/
5v/l/+T/4f/f/9//3v/b/9r/1f/V/9X/0v/U/9P/0//Q/83/zP/M/8z/zf/M/8z/zP/M
/8z/zP/L/8v/zP/P/9H/0//U/9b/2f/b/9z/3f/f/+L/4//j/+T/5f/m/+b/5//r/+v/
6//r/+3/7v/u/+7/7P/t/+7/7v/w/+//7//w//L/8v/y//P/8f/x//D/8P/y//L/8v/y
//D/8f/y//L/8//z//P/9P/0//T/9P/z//P/8//z//P/9f/2//b/9f/y//L/8//z//P/
8//0//T/8v/y//L/8P/y//L/8v/x//P/8//z//P/8f/x//H/8f/x//H/8f/x//P/8//0
//T/8v/z//P/8v/w//H/8f/x//H/8f/x//L/8v/x//H/8f/z//P/8//z//H/8v/y//L/
8//z//P/8//z//P/8v/x//L/8v/y//L/8v/y//P/9P/0//T/9P/z//P/8//z//P/8//y
//L/8v/y//P/9P/1//b/9f/0//P/8v/0//T/9P/0//T/9P/0//T/8v/y//L/8f/z//P/
8//0//T/9P/2//f/9//3//r//P/+/wAAAQABAP/////+//z//f/8//r/9//1//D/7f/r
/+v/6//r/+n/6//r/+z/7P/q/+z/7f/t/+3/7//w//H/8v/0//X/9v/2//b/9//3//n/
+f/5//n/9//3//f/9//5//n/+f/5//n/+f/5//n/9//3//f/9//9/wEABgAKAA4ADgAS
ABUAEQABAO3/2f/G/6v/jf92/2b/Y/9j/1r/UP9Y/2z/gf+W/6n/t//A/8r/0P/a/+T/
7v/v//D/9f/3//v//P8AAAIABAAFAAUABgAGAAUABwAIAAgACQAJAAkACQAJAAkACQAJ
AAkACwALAAsACwAJAAkACgAKAAsACwALAAwADAAMAAwADAAMAAsACgAKAAsACwALAAwA
CgAKAAoACgAMAAsACwAKAAoACgALAAsACwALAAoACgAIAAkACgAKAAgACAAIAAgACgAJ
AAgABwAHAAcABwAHAAQABAADAAMAAgADAAMABAADAAAA/v/9//z/+//6//j/+f/4//X/
8//y//D/7P/q/+j/6f/q/+j/5v/l/+X/4v/j/+L/4v/i/+H/4P/g/+D/4P/g/+D/3//h
/+L/5f/n/+f/6P/q/+3/7f/u/+//8f/y//P/8//0//X/9v/2//f/+//7//v/+//7//z/
/P/8//z//f/+//7//P/7//v//P/8//z//P/9///////+//7//P/8//z//P/8//3//v/+
//3//f/9//7//v/+//7//f////////////3//v/+//3//v/+////////////AAAAAP//
/v/9//r/+//8//3//f/9//3//f/9//3//f/9//3//f/9//3//f/7//v//P/8//7/////
//7//f/9//z/+//9//3//f/+//7//f/9//3//f/9//3//f/9//7//v/+//3//f/9//3/
/v/////////+//7//v/+//z//P/9//7//f/+///////9//3//f/9/////v/+//7//v//
/wAAAQD9//3//v/+//7//v/+//7//v/+//7//v/+//7//v/+//7//v/9//v/+//7//z/
/P/8//7/////////AgAEAAgACgALAAsACQAJAAgABgAFAAQAAgD///3/+P/1//P/8f/x
//H/7//w//H/8//0//L/9P/1//X/9f/3//j/+f/8//7///8AAP7//v//////////////
//8BAAEAAQABAAAA///+//3//v///wAAAQD/////////////BQAMABAAFAAYABgAGwAb
AA0A+f/n/9T/u/+h/47/fv9z/3P/bP9c/1z/bP9//5j/r/+//8b/zP/U/9z/5v/w//X/
+P/9//////8CAAQABAAEAAcACgAMAA0ADQALAAwADAANAA0ADQANAA0ADwAPAA8ADwAP
AA8ADwAPAA8ADwAQABAADQANAA0ADgAQABAAEAAQAA4ADQAMAAwADQANAA0ADgAQABAA
EAAQAA4ADQANAAwADgAOAA8ADwANAA0ADAAMAA4ADwAQABAADgAOAA4ADgAMAAsACgAJ
AAkACQAJAAkACgAKAAkACQAFAAUABAAEAAYABAADAAMAAAD///7//P/9//z/+f/3//X/
9P/x//D/7//v/+//7P/q/+n/6f/m/+X/5P/k/+T/4//i/+L/4v/m/+b/5v/l/+X/5v/p
/+v/6f/q/+z/7//v//D/8f/z//b/9//3//j/+f/6//r/+//7//v/+//7//3//v/+//7/
/P/9//7//v8AAP////8AAAAAAAAAAAEA//////7//v8AAAAAAAAAAP7///8AAAAAAQAB
AAEAAgACAAIAAgABAAEAAQABAAEAAQACAAIAAQAAAAAAAQABAAEAAQACAAIAAgACAAIA
AAAAAAAAAAD///////////////////////////////////////8AAAAA/v///////v/+
//////////3//f/9//7/AAD///////////////////3//v/+//7////////////+////
/////wAAAAAAAAAA/v/+////AAAAAAAAAAD///////////////8AAP7//v/+//7///8A
AAEAAgABAAAA///+//7//v/+//3//f/9//3//v8AAAAAAgADAAQABQAJAAwADQAOAA4A
DQAMAAsACQAGAAUABAACAP///f/4//X/8//0//X/9v/1//X/9f/2//b/9v/4//n/+f/7
//3//v///wAAAgADAAQABAAEAAUABQADAAMAAwADAAMAAwADAAMABQAFAAUABQADAAMA
AwADAAUABQAFAAUACQANABAAFAAWABgAHAAhAB8ADQD1/+H/zv+3/6H/jv+C/3//g/94
/2r/bP+A/5H/pv+5/8X/zP/Y/+D/6P/y//r//f/+/wMABQAJAAwADgAOABIAEQASABQA
FQAVABcAGAAYABkAGAAXABYAFQAZABkAGQAZABkAGQAZABkAGQAZABoAGgAZABkAGQAa
ABgAGAAYABgAGAAXABYAFgAXABcAFwAYABgAGAAYABgAGAAXABcAFgAUABQAFQAVABcA
FwAWABYAFAAVABYAFgAWABYAFgAWABYAFQAUABMAEQARABEAEQAQABAADwAPAA0ADQAM
AAwACgAIAAcABwAGAAUABAACAAEAAAD9//v/+//6//f/9v/z//P/8//w//D/7//v/+z/
7f/s/+z/7P/r/+r/6v/q/+z/7P/s/+v/7f/u//H/8//z//T/9v/5//v//P/9////AQAB
AAAAAAACAAQABQAHAAkACQAJAAkACQAKAAoACgAKAAsADAAMAAwACwALAAwADAAMAAwA
DQANAA0ADAAMAA4ADgAOAA4ADAANAA4ADgAPAA8ADwAQABIAEgASABEADwAPAA8ADwAN
AA4ADgANAA4ADgAPAA8ADgANAA0ADAAMAAwADAAKAAwADAAMAAsACwALAAsACwALAAsA
CwALAAsACwALAAsACwALAAwADAAMAA0ADQAMAAwADQANAA0ADQANAA0ADgAMAAsACwAL
AA0ADQANAA0ACwAMAAwADAANAA0ADQANAAwADQANAA0ADAAMAAwADAALAAwADgAQAA4A
DgAOAA0ADQANAA0ADQAPAA4ADgAOAA4ADQAMAA0ADgAOAA4ADgAOAAwADAAMAAwADAAM
AAwADAAMAAwADAALAAsACwALAAwADAAMAA4ADwANAA0AEAASABYAGAAZABkAGQAZABgA
FgAVABQAEgAPAA8ACgAHAAUABAADAAIA//8BAAEAAgACAAIABAAFAAUABQAHAAgACQAM
AA4ADwAQAA4ADgAPAA8ADwAPAA8ADwAPAA8ADwAPAA8ADwAPAA8AEQARABEAEQAPAA8A
DwAPABEAFQAaAB4AJgAqACoALQAvACkAFwADAO7/2f+9/6D/hv91/3H/dP9q/2L/bv+D
/5j/rf/B/87/2P/g/+j/8P/8/wUACAALAA0ADQAOABIAFAAWABkAGgAcAB0AHQAbABwA
HAAdAB8AHwAfAB8AHwAfAB8AHwAfAB8AHwAfAB8AHwAgACAAHwAfAB8AIAAiACIAIgAi
ACAAHwAeAB4AHwAfAB8AIAAgACAAIAAgACAAHwAfAB4AIAAgACEAIQAfAB8AHgAeAB4A
HwAgACAAIAAgACAAIAAeAB0AHAAbAB0AHQAdAB0AHAAcABsAGwAbABsAGgAaABoAGAAX
ABcAFQATABEADgAPAA4ACwAJAAkACAAFAAQAAQABAAEA/v/+//3//f/6//n/+P/4//j/
+f/4//j/+P/4//j/+P/3//f/+P/7//3//f/+/wAAAwADAAQABQAHAAoACwALAAwADQAO
AA4ADwATABMAEwATABMAFAAUABQAEgATABQAFAAUABMAEwAUABIAEgASABMAFQAVABQA
FAAWABYAFgAWABQAFQAWABYAFwAXABcAGAAWABYAFgAVABUAFQAVABUAFwAYABgAFwAW
ABYAFwAXABUAFQAWABYAFgAWABYAFAAWABYAFgAVABcAFwAXABcAFgAVABQAEwAUABUA
FgAXABUAFQAWABYAFAAVABUAFAAWABcAFwAXABYAFQAUABQAFgAVABUAFQAVABUAFQAV
ABUAFgAWABYAFQAVABUAFQAVABUAFAATABQAFAAUABQAFAAUABUAFgAWABYAFgAVABcA
FwAXABcAFQAUABQAFAAUABUAFgAXABYAFQATABEAEQASABQAFQAVABUAFgAWABMAEgAS
ABQAFQAVABUAFQATABMAFAAVABUAFQAVABYAFAAWABYAFgAWABQAFAAVABgAGgAdACAA
IwAkACQAIQAgAB8AHwAfAB4AHAAZABkAGAAWABIADQAPAA4ADAAMAAwADAAMAAwADAAM
AA8AEAARABIAEwAUABUAFgAXABgAGQAaABoAGgAaABoAGgAaABoAGgAcABwAHAAcABwA
HAAcAA==
         </WaveFormData>
      </LeadData>
      <LeadData>
         <LeadByteCountTotal>10000</LeadByteCountTotal>
         <LeadTimeOffset>0</LeadTimeOffset>
         <LeadSampleCountTotal>5000</LeadSampleCountTotal>
         <LeadAmplitudeUnitsPerBit>4.88</LeadAmplitudeUnitsPerBit>
         <LeadAmplitudeUnits>��V</LeadAmplitudeUnits>
         <LeadHighLimit>2147483647</LeadHighLimit>
         <LeadLowLimit>268435456</LeadLowLimit>
         <LeadID>V2</LeadID>
         <LeadOffsetFirstSample>0</LeadOffsetFirstSample>
         <FirstSampleBaseline>0</FirstSampleBaseline>
         <LeadSampleSize>2</LeadSampleSize>
         <LeadOff>FALSE</LeadOff>
         <BaselineSway>FALSE</BaselineSway>
         <ExcessiveACNoise>FALSE</ExcessiveACNoise>
         <MuscleNoise>FALSE</MuscleNoise>
         <LeadDataCRC32>2990020363</LeadDataCRC32>
         <WaveFormData>
BAAEAAQABAACAAIAAgACAAIAAgACAAIABAAEAAQABAAEAAQABAAEAAIAAgACAAIABAAF
AAYABwAIAAgACgAKAAsADQAOAA4AEAARABEAEQAPABAAEAAQABIAEAAMAAkABgAGAAUA
AwACAAIAAgACAAMABQAFAAUAAwADAAMAAwAFAAcACAAJAAcABQAFAAUABAACAAIAAgAC
AAIAAgACAAEAAQABAAMAAwADAAMABAAEAAQAAwADAAMAEAAhADYATgBsAIgAogCzAKEA
bgA3AP3/uf9n/xX/yv6M/mL+Rf48/lP+hf6//vv+M/9Z/3L/iv+g/7T/yv/f/+v/7//0
//3/AwAEAAYACAAMAA8AEgATABMAFAAVABYAFwAXABUAFgAXABgAGgAaABoAGwAZABoA
GgAaABsAGwAdAB0AHQAdAB0AHAAcAB0AHQAdAB0AHQAeAB4AHAAdAB4AHgAgACAAIAAg
ACEAIgAiACIAIgAiACMAIwAjACMAIwAjACEAIgAjACMAIwAkACQAJAAkACQAJAAkACQA
JAAlACUAJQAlACYAJgAlACQAJAAkACUAJAAkACMAIAAfAB4AHQAcABsAGAAXABkAFgAU
ABQAEQAPAA0ADAAMAAsACQAIAAMAAAD///7/+//6//r/+f/3//f/9v/2//b/9v/4//n/
/f/+////AgACAAIAAwAEAAUABgAHAAgACQAJAAkACQAHAAcACAAIAAgACAAIAAgACAAH
AAcABgAGAAUABQAGAAQABAAEAAMABQAEAAQABAAFAAUABQAFAAMAAwADAAMAAwAEAAUA
BgAIAAgACAAIAAYABgAGAAYACQAJAAkACQAJAAkACQAJAAkACQAJAAkACwAMAA0ADQAK
AAoACgAKAAwADAANAA0ACwALAAoACQAJAAkACgAKAAkACQAJAAkABwAHAAcABwAIAAcA
BwAHAAUABAAEAAQABQAEAAQABQAFAAUABAADAAMAAwADAAIABAAEAAQABQAEAAMAAAD/
/wEAAQABAAEAAAAAAAAAAAAAAAAAAAAAAAEAAQABAAEA//////7//v/+/////////wEA
AQABAAAA/f/9//7//v8AAAAAAAAAAP7//v/+//7//v/+//7//v/+//7//v/+//z//P/8
//z//f///wEAAwACAAIABAAEAAUABwAIAAgACAAJAAkACQAJAAoACgAKAAoACAAEAAEA
AAAAAP///f/8//z//P/8//3//////////f/9//3//f///wEAAgADAAIA///+//3//v/8
//z//P/8//z//P/8//v/+//7//3/////////AAD+//7//f/9/wMADgAhADYASgBkAH4A
nACrAJMAWAAfAOP/n/9V/wn/wv6M/m7+V/5I/l3+kf7J/v/+M/9X/3D/iv+i/7b/yv/d
/+f/6//w//f/+f/8/wIABgAGAAkADAANAA0ADgANAA4ADwAPAA8AEAARABIAEgASABIA
EwATABQAFAAUABUAFQAXABcAFQAVABUAFAAWABcAFwAXABcAFwAYABgAFgAXABgAGAAa
ABoAGgAaABkAGgAaABoAHAAcAB0AHQAfAB8AHwAfAB8AIAAhACEAHwAgACAAIAAgACAA
IAAgACIAIgAjACMAIQAhACIAIgAhACAAIAAgACEAIAAgAB8AHAAbABoAGQAYABcAFAAT
ABMAEAAOAA4ACQAHAAUABAACAAEA///+//n/9v/1//T/8//y//L/8f/v/+//7v/u/+7/
7v/w//H/9f/2//f/+v/8//z//f/+/wEAAgADAAQABQAFAAUABQAHAAcACAAIAAgACAAI
AAgABgAFAAUABAAEAAMAAwAEAAQABAAEAAMABQAEAAQABAADAAMAAwADAAMAAwADAAMA
BQAGAAcACAAGAAYABgAGAAYABgAGAAYACQAJAAkACQAKAAkACAAHAAkACQAJAAkABwAI
AAkACQAGAAYABgAGAAYABgAHAAcABwAHAAYABQAHAAcACAAIAAUABQAFAAUABQAFAAUA
BQAEAAMAAwADAAEAAAAAAAAAAQAAAAAAAQABAAEAAAD///////////7/AAAAAAAAAQD/
/////f/9/////////////v/+//7//v/+//7//v/+//3//f/9//3//f/9//z//P/+////
//////3//f/9//z/+//7//z//P/9////AAD+//z//P/8//z//P/8//z//P/8//z//P/8
//z//P/8//z//v/+//7//v/8//3//v///wIAAgAEAAQAAwAFAAYABgAGAAcABwAHAAkA
CgAKAAoACgAIAAQAAQAAAAAA///9//r/+v/6//r/+f/7//v/+//8//3//v////7/////
///////9//3//f/8//r/+v/6//r/+v/6//r/+//7//v//f/7//v/+//8//7//v/9//3/
AQAIABcALgBGAGQAgACeAK8AnwBuADcA+f+z/2X/E//G/ob+WP49/jT+Sf51/qv+6f4h
/03/aP+C/5j/rP++/9P/4//n/+z/9f/5//z/AAAEAAYABwAKAAsACwAMAA0ADgAPAA8A
DwAQABEAEgASABIAEgATABMAFAAUABQAEwATABUAFQAVABUAFQAUABQAFQAVABUAFQAV
ABYAFgAWABcAGAAYABoAGgAaABoAHQAeAB4AHgAcABwAHQAdAB8AHwAfAB8AHwAgACEA
IQAhACIAIgAiACQAJAAkACQAIgAiACMAIwAjACMAJAAkACUAJAAkACQAIwAiACIAIQAi
ACEAIAAfAB4AHQAaABkAGQAWABQAFAARAA8ADQAMAAgABwAFAAQAAwAAAP///v/7//r/
+v/5//n/+f/4//j/+v/6//z//f/9//7///8CAAQABAAFAAYABwAIAAkACgALAAsACwAL
AAkACQAKAAoACAAIAAgACAAIAAcABwAGAAYABQAFAAYABgAGAAYABQAHAAYABgAGAAUA
BQAFAAUABwAHAAcABwAFAAYABwAIAAgACAAIAAgACgAKAAoACgALAAsACwALAA0ADQAN
AA0ADQANAA0ADQANAA4ADwAPABAAEAAQABAADgAQAA4ADgAOAA4AEAAQABAAEAAOAA4A
DgAOAA8AEAARABIAEgASABIAEgAQABEAEgATABMAEgATABIAEwAVABYAFgAWABcAFwAX
ABcAGAAYABgAGwAaABcAFQAXABgAGAAXABgAGgAcAB4AHQAfAB8AHwAdABsAGQAXABQA
EwARAA8ADQALAAsACwAKAAgACAAIAAYABgAGAAYAAwADAAMABQAFAAUABQAGAAYABgAF
AAUABQAKABkALgBKAGgAiACqAL0ArwCKAF0AJwDj/4//Nf/k/pj+WP4z/i7+Sf51/q/+
7/4n/1H/cP+I/5z/sP/G/9v/7f/1//j//f8BAAQACAAKAA4AEQASABMAEwAUABUAFgAX
ABcAFwAYABkAGgAYABgAGAAZABkAGgAaABoAGgAbAB4AHwAdAB0AHQAcAB4AHwAfAB8A
IQAhACIAIgAgACEAIgAiACIAIgAiACIAIwAkACQAJAAmACYAJwAnACkAKQApACkAKQAq
ACsAKwArACwALAAsAC4ALgAuAC4ALgAuAC8ALwAvAC8AMAAwAC8ALgAuAC4ALQAsACwA
KwAqACkAKAAnACYAJQAiACEAHwAcABoAGgAVABMAEQAQAA8ADwAOAA4ACQAGAAUABAAD
AAIAAgABAAMAAwACAAIAAgACAAQABQAJAAoACwAOAA0ADAAMAAwADQAOAA8AEAAQAA8A
DgANAAsACwAMAAwADAAMAAwADAAKAAkACQAIAAoACQAJAAoACgAKAAoACQAJAAgACAAI
AAkACQAJAAkACQAJAAkACQAJAAoACwAMAA4ADgAOAA4ADAAMAAwADAAPAA8ADwAPABAA
DwAOAA0ADQANAA0ADQAPABAAEQARABAAEAAQABAAEAAQABEAEQAPAA8ADgANAA8ADwAQ
ABAADQANAA0ADQALAAsACwALAAwACwALAAsACwAKAAoACgALAAoACgALAAsACwAKAAkA
CQAJAAkACAAKAAoACgALAAoACQAGAAUABwAHAAcABwAGAAYABgAGAAYABgAGAAYABwAH
AAcABwAHAAcABgAGAAQABQAFAAUABwAHAAcABgADAAMABAAEAAMAAwAEAAQABAAFAAUA
BQAEAAMAAwADAAQABQAFAAYABQAFAAQABAAFAAUABQAEAAQABQAGAAYABAAEAAQABQAH
AAcABwAGAAYABQAFAAMABAAEAAQABQAFAAUAAwABAAUABgAGAAYABgAGAAYABgAGAAYA
BAAEAAQABAAEAAQABAAEAAIAAgACAAIABAAEAAQABAACAAIAAgACAAIAAgACAAIABAAE
AAQABAAEAAQABAAEAAIAAgACAAIABAAEAAQABAACAAIAAgACAAIAAgACAAIAAgACAAIA
AgACAAIAAgACAAIAAgADAAQAAwAEAAQABgAGAAcACQAKAAoACgALAAsACwALAAwADAAM
AAwACgAGAAEAAAAAAP/////+//7//v/9//3//v/9//////////////8AAAEAAQADAAMA
AQABAAEAAAD+//7//P/8//z//P/+//3//f/9//3//f/9//3//v/+//7//f8BAAkAFgAl
ADoAUgBsAIgAoAClAIEARgANAM3/hf89//X+tv6I/m7+V/5S/nH+pf7d/hP/Q/9j/3z/
lP+s/8L/1v/l/+n/6//y//n/+/8AAAYACAAKAAsADgAPAA8AEAATABQAFQAVABMAFAAV
ABYAFgAWABYAFwAVABYAFgAWABUAFQAXABcAGQAZABkAGAAWABcAFwAXABcAFwAYABgA
GAAZABoAGgAYABgAGAAYABsAHAAcABwAGgAaABsAGwAbABsAGwAbABsAHAAdAB0AGwAc
ABwAHAAeAB4AHgAeABwAHAAdAB0AGwAbABwAHAAbABoAGgAaABkAGAAYABcAGAAXABYA
FQASABEADgANAAsACAAGAAYAAwABAP///v/6//n/9//2//X/8v/x//D/7f/s/+z/6//r
/+v/6v/q/+j/6P/q/+v/6//s/+3/8P/z//T/9v/4//v//P/9//7/AAABAAIAAwAFAAUA
BgAGAAYABgAGAAYACAAHAAcABgAGAAUABQAGAAYABgAGAAUABwAGAAYABgAFAAUABQAF
AAUABQAFAAUABwAIAAkACgAIAAgACAAIAAoACgAKAAoACQAJAAkACQALAAsACwALAAkA
CQAJAAkACQAKAAsACwAMAAwADAAMAAoACgALAAsACwALAAoACQAJAAkACgAKAAkACQAJ
AAkACQAJAAkACQAGAAUABQAFAAUABAAEAAQAAwACAAIAAwADAAMAAgABAAEAAQABAAAA
/v/+//7///8BAAEA/////////////////v/+//7//v/+//7//v/+//v/+//7//v//f/9
//z//P/6//v/+//7//n/+f/5//j/+//8//r/+v/6//r/+P/4//j/+P/6//r/+v/6//n/
+P/3//b/9v/2//b/9v/4//n/+v/7//r/+v/8//z///8BAAIAAgAAAAEAAQABAAMABAAE
AAQAAgAAAPz/+f/4//j/9//1//T/9P/0//T/9f/3//f/9//5//n/+f/5//j/+f/5//n/
+f/3//f/9//4//b/9v/2//T/9P/0//T/9f/1//X/9//1//X/9f/2//b/9v/1//X/+f8E
ABMAJgA+AFoAeACWAKsAmwBoAC8A8/+v/1//Df/C/oD+VP43/iz+Qf5v/qf+5f4b/0X/
YP96/5L/pv+8/9H/3f/h/+T/6//v//L/+P/8//7/AQACAAMAAwAEAAcACAAJAAkACQAK
AAsADAAMAAwADAANAA8AEAAQABAADQANAA8ADwARABEAEQAQABAAEQARABEADwAPABAA
EAAQABEAEgASABIAEgASABIAEwAUABQAFAAWABYAFwAXABUAFQAVABUAFwAYABkAGQAX
ABgAGAAYABoAGgAaABoAGgAaABsAGwAbABsAHAAcAB0AHAAcABwAGQAYABgAFwAXABcA
FwAXABYAFQASABEADwAMAAoACgAJAAcABQAEAAEA///8//r/+f/2//X/9P/x//D/8P/v
/+7/7f/r/+r/6//s/+//8f/y//L/8v/0//j/+P/5//r/+//8//3//v//////////////
//8AAAAA/v/+//7//v8AAP/////+//7//f/9//7//v/+//7//f////7//v/+//3//f/9
//3//f/9//3//f///wAAAQACAAIAAgACAAIABAAEAAQABAADAAMAAwADAAUABQAFAAUA
BQAFAAUABQADAAQABQAFAAYABgAGAAYABgAGAAcABwAHAAcABgAFAAUABQAGAAYAAwAD
AAMAAwADAAMAAwADAAIAAQABAAEAAwACAAIAAgABAAAAAAABAAEAAQAAAP//AQABAAEA
AAD///7//f/9///////9//3///////////////7//f/8//7//v/+//7//f/9//3//f/9
//3//P/8//z//f/9//3/+//7//v/+v/7//v//P/8//v/+P/6//r/+v/6//z//P/8//z/
+//6//n/+P/6//r/+v/6//r/+v/6//r/+P/5//r/+//+//7/AAAAAAEAAwAEAAQABAAF
AAUABQAHAAgACAAIAAgABgACAP///v/+//3/+//4//j/+P/4//n/+//7//v/+//7//v/
+//8//3//f/9//3/+//7//v/+v/4//j/+P/4//j/+P/4//f/9//3//n/+f/5//n/+v/8
//z/+//7//3/BAATACgAQABaAHgAlgCrAKMAcgA7AAcAw/91/yH/1P6U/mT+Q/4y/j/+
b/6n/uX+Hf9J/2T/fv+U/6j/vP/R/9//5f/o/+3/8//4//7/AAACAAUACAAJAAkACgAL
AAwADQANAA0ADgAPABAAEAAQABAAEQARABIAEgASABEAEQATABMAEwATABMAEgASABMA
EwATABUAFQAWABYAFAAVABYAFgAWABYAFgAWABcAGAAYABgAGAAYABkAGQAZABkAGQAZ
ABkAGgAbABsAGwAcABwAHAAeAB4AHgAeABwAHAAdAB0AHQAdAB4AHgAdABwAHAAcAB0A
HAAcABsAGgAZABgAFwAWABUAEgARABEADgAMAAwACQAHAAUABAAEAAMAAQAAAP3/+v/5
//j/9P/y//H/7//x//H/8P/w/+7/7v/w//H/9f/2//f/+v/8//z//f/+//3//v///wAA
AwADAAMAAwADAAMABAAEAAIAAgACAAIAAgABAAEAAAD+//3//f/+/wAAAAAAAP/////+
//7//v/9//3//f/9/////////////f/+////AAAAAAAAAAAAAAAAAAAAAAAAAwADAAMA
AwAFAAUABQAFAAUABQAFAAUABQAGAAcABwAGAAYABgAGAAYABgAHAAcABwAHAAYABQAD
AAMABAAEAAUABQAFAAUABQAFAAUABQAEAAMAAwADAAMAAgACAAIAAQAAAAAAAQADAAMA
AgABAP////////7//v/+//7//////////f/9//3//f/9//3//v/+//7//v/8//z//P/8
//3//f/9//3///////7//v/+/////v/+//7//v/+//7//v/+//7//v/+//7//v/+//7/
/v/+//z//P/8//z//v///wAAAQAAAAAAAgACAAMABQAGAAYABgAHAAcABwAFAAYABgAG
AAgABgACAP///v/+//3/+//6//r/+v/6//3///////////////////8CAAMAAwADAAEA
/////////v/8//z//P/8//z//P/8//v/+//7//3/////////AAD+//7//f/9////CgAb
ACwAQABYAHQAkACnAKEAcAA1AP//v/91/yn/4P6i/nj+Yf5M/k/+ef6z/uv+I/9N/2j/
gP+W/67/wv/X/+P/5//s//P/9//6//7/AgAGAAkACgALAAsADAAPABAAEQARABEAEgAT
ABQAFAAUABQAFQATABQAFAAUABUAFQAXABcAFQAVABUAFAAUABUAFQAVABcAFwAYABgA
FwAXABcAFgAYABgAGAAYABgAGAAXABYAGAAYABkAGQAaABsAHAAdABsAHAAdAB0AHQAe
AB4AHgAeAB4AHgAeACAAIAAhACEAIQAhACIAIgAfAB4AHgAeAB8AHgAeAB0AHAAbABoA
GQAWABUAEgARABEADgAMAAwABwAFAAMAAgAAAP///f/8//n/9v/1//T/8f/w//D/7//t
/+3/7P/s/+r/6v/s/+3/8f/y//P/9v/6//r/+//8//3//v///wAAAwADAAMAAwAFAAUA
BgAGAAYABgAGAAYABQADAAIAAAABAAEAAgAEAAIAAgACAAEAAQAAAAAAAAADAAMAAwAD
AAUABQAFAAUAAwAEAAUABgAGAAYABgAGAAYABgAGAAYACQAJAAkACQAJAAkACQAJAAsA
CwALAAsACQAKAAsACwAKAAoACgAKAAwADAANAA0ACwALAAoACQAJAAkACgAKAAsACwAL
AAsACQAJAAkACQAIAAcABwAHAAcABgAGAAYABQAEAAQABQAFAAUABAADAAMAAwADAAIA
AgACAAIAAwADAAMAAQABAAEAAQABAAEAAgACAAIAAgAAAAAAAAAAAAEAAQABAAEAAQAB
AAAAAAAAAAEAAQABAAIAAAAAAAAAAAAAAAAAAAAAAAAAAAAAAAAAAAAAAAAAAAACAAIA
AgACAAIAAwAEAAUABgAGAAgACAAJAAsADAAMAAoACwALAAsADQAOAA4ADgANAAoABQAB
AAIAAgABAP///v/+//7//v/9/////////wEAAQABAAEAAgADAAMAAwADAAEAAQABAAIA
AAAAAAAA/v/+//7//v////////8BAAEAAQABAAIAAAAAAP////8JABgAKwBCAF4AegCW
AK4ArQCFAE4AEwDT/4n/Nf/l/qD+av5K/jn+Qv5p/qP+3/4X/0P/Y/9+/5T/qP++/9T/
5f/r/+//9P/5//3/AgAGAAoADAAPABEAEQAQABAAEQASABMAEwAVABYAFwAYABYAFgAW
ABcAFwAYABgAGAAXABcAGQAZABkAGQAZABgAGgAbABsAGwAbABsAHAAcABwAHQAeAB4A
HgAeAB4AHgAdAB4AHgAeACAAIAAhACEAIQAhACEAIQAjACQAJQAlACQAJAAjACIAJAAk
ACQAJAAmACYAJwAnACUAJQAmACYAJwAmACYAJgAlACQAJAAjACIAIQAgAB8AIAAfABwA
GwAZABYAFAAUABMAEQAPAA4ACgAJAAcABgAFAAIAAQAAAP3//P/8//v/+//7//r/+v/7
//z///8BAAEAAgADAAYACAAIAAkACgALAAwADQAOAA4ADQAMAAsACwALAAwADAAKAAoA
CgAKAAwACwALAAoACgAJAAkACgAIAAgACAAHAAkACAAIAAgABwAHAAcABwAHAAcABwAH
AAcACAAJAAoACAAIAAgACAAJAAoACwAMAAsACwALAAsADQANAA0ADQAPAA8ADwAPAA4A
DgAOAA0ADQAOAA8AEAAQABAAEQARABEAEQAQAA8ADwAPABAAEAANAA0ADQANAA8ADwAP
AA8ADAALAAsACwANAAwADAAMAAsACgAKAAsACQAJAAgABwAJAAkACQAIAAYABgAGAAcA
CQAJAAcABwAHAAcABwAHAAcABgAFAAQABAAEAAQABAADAAMAAwADAAUABQAEAAQAAgAD
AAMAAwABAAEAAgAEAAQABAAEAAIAAgACAAIABAAEAAQABAACAAIAAgACAAIAAgACAAIA
BAAFAAYABwAGAAYACAAIAAoADQAPABAAEAARABEAEQARABIAEgASABAADgAKAAcABAAE
AAMAAQAAAAAAAAAAAAEAAwADAAMAAQABAAEAAQAEAAUABQAFAAUAAwADAAMAAgAAAAAA
AAAAAAAAAAAAAP///////wEAAwADAAMABAACAAIAAQABAAMAEgAjADgAVAByAIwApgC1
AJcAYgArAO//p/9V/wP/uv58/lL+Of44/lf+i/7H/gX/Of9d/3j/jP+i/7j/zv/f/+v/
8f/2//v///8AAAYACgAMAA8AEgATABMAFAATABQAFQAVABcAGAAZABoAGgAaABoAGwAZ
ABoAGgAaABsAGwAdAB0AGwAbABsAGgAbAB0AHgAfAB0AHQAeAB4AHAAdAB4AHgAgACAA
IAAgAB8AIAAgACAAIgAiACMAIwAjACMAIwAjACUAJgAnACcAJQAmACYAJgAmACYAJgAm
ACYAJgAnACcAJwAnACgAKAAlACQAJAAkACUAJAAkACMAIAAfAB4AHQAeAB0AGgAZABkA
FgAUABQAEQAPAA0ADAAKAAkABwAGAAMAAAD///7/+//6//r/+f/7//v/+v/6//r/+v/8
//3///8AAAEABAAEAAQABQAGAAcACAAJAAoACQAJAAkACQAHAAcACAAIAAoACgAKAAoA
CAAHAAcABgAIAAcABwAIAAgACAAIAAcABQAEAAQABAAFAAUABQAFAAUABQAFAAUABwAI
AAkACgAKAAoACgAKAAgACAAIAAgACwALAAsACwAMAAsACgAJAAsACwALAAsACwAMAA0A
DQAMAAwADAAMAAwADAANAA0ADQANAAwACwANAA0ADgAOAAsACwALAAsACwALAAsACwAM
AAsACwALAAkACAAIAAgACQAIAAgACQAJAAkACAAHAAUABQAFAAQABgAGAAYABwAHAAcA
BQAFAAUABQAFAAUABAAEAAQABAAEAAQABAAEAAMAAwADAAMAAwACAAIAAgACAAIABAAE
AAQABAADAAIAAQAAAAIAAgACAAIAAgACAAIAAgAEAAUABgAHAAoACgAMAAwADAANAA0A
DAAMAA0ADQANAA8AEAAQABAADQAKAAUAAQABAAIAAgABAAAAAAAAAAAAAQADAAMAAwAF
AAUABQAFAAQABQAFAAUABQADAAMAAwAAAP7//v/+/wAAAAAAAAAAAQABAAEAAwABAAEA
AQACAAIAAgABAAEACwAYACsAQABYAHQAkACsAK0AgQBCAAkAyf+B/zX/6/6o/n7+Zv5R
/lD+df6v/uX+G/9J/2f/gP+a/67/xP/Y/+X/6//v//b/+////wQACAAKAAwADQAQABEA
EQASABUAFgAXABcAFgAWABYAFgAYABgAGAAZABcAGAAYABgAFwAXABkAGQAbABsAGwAa
ABgAGQAZABkAGwAbABwAHAAaABsAHAAcABwAHAAcABwAHQAeAB4AHgAeAB4AHwAfACEA
IQAhACEAHwAgACEAIQAhACIAIgAiACIAIgAiACIAIgAiACMAIwAhACEAIgAiACMAIgAi
ACIAIQAgACAAHwAeAB0AHAAbABgAFwAUABMAFQASABAAEAALAAkABwAGAAIAAQD///7/
/P/6//r/+v/1//T/9P/z//P/8//y//L/8v/y//T/9f/5//r/+//+/wIAAgADAAQAAwAE
AAUABgAJAAkACQAJAAkACQAKAAoACAAIAAgACAAKAAkACQAIAAgABwAHAAgACAAIAAgA
BwAHAAYABgAGAAcABwAHAAcABwAHAAcABwAHAAgACQAKAAoACgAKAAoACgAKAAoACgAL
AAsACwALAAsACwALAAsACwALAAsACwALAAwADQANAA4ADgAOAA4ADAAMAA0ADQAPAA8A
DgANAAsACwAMAAwACwALAAsACwAJAAkACQAJAAoACQAJAAkACQAIAAgACAAHAAYABgAH
AAcABwAGAAUABwAHAAcABgAGAAYABgAHAAcABwAFAAUAAwADAAMAAwAGAAYABgAGAAQA
BAAEAAQAAwADAAMAAwAFAAUABAAEAAQAAwADAAMABAAEAAQABAAEAAIAAgACAAIAAgAC
AAIAAgAEAAQABAAEAAIAAgACAAIABAAFAAYABwAGAAYACAAIAAkACwAMAAwADAANAA0A
DQALAAwADAAMAA4ADAAIAAUABAAEAAMAAQACAAIAAgACAAEAAwADAAMAAwADAAMAAwAG
AAcABwAHAAcABQAFAAUABAACAAIAAgAAAAAAAAAAAAEAAQABAAMAAwADAAMABAAEAAQA
AwADAAcADgAbADAASgBoAIQAoACzAKkAfABDAAcAxf99/yv/3P6W/mb+S/4+/k3+d/6t
/un+If9L/2z/hP+a/67/xP/b/+v/8//4//3///8CAAYACgAOABEAFAAVABUAFgAVABYA
FwAXABkAGgAbABwAHAAcABwAHQAbABwAHAAcAB0AHQAfAB8AHQAdAB0AHAAdAB8AIAAh
AB8AHwAgACAAIAAhACIAIgAkACQAJAAkACMAJAAkACQAJgAmACcAJwAnACcAJwAnACcA
KAApACkAKwAsACwALAAqACoAKgAqACwALAAtAC0ALQAtAC4ALgAvAC4ALgAuAC0ALAAs
ACsAKgApACgAJwAoACcAJAAjACEAHgAcABwAGwAZABcAFgAUABMAEQAQAA0ACgAJAAgA
BwAGAAYABQADAAMAAgACAAIAAgAEAAUACQAKAAsADgAOAA4ADwAQABMAFAAVABYAFQAV
ABUAFQAVABUAFgAWABQAFAAUABQAEgARABEAEAASABEAEQASABEAEAAPAA0ADwAOAA4A
DgARABEAEQARAA8ADwAPAA8ADwAQABEAEgAQABAAEAAQABIAEgASABIAFQAVABUAFQAV
ABUAFQAVABcAFwAXABcAFQAWABcAFwAWABYAFgAWABYAFgAXABcAFwAXABYAFQAXABcA
GAAYABcAFwAXABcAFQAVABUAFQAWABUAFQAVABMAEgASABIAEwASABIAEwATABMAEgAR
ABEAEQARABAAEgASABIAEwARABEADwAPAA8ADwAPAA8AEAAQABAAEAAOAA4ADgAOAA8A
DwAPAA8ADwAPAA4ADgAOAA8ADwAPAA0ADQANAAwADQANAA4ADgANAA0ADgAOAAwADQAN
AA0ADgANAA0ADQANAA0ADAAMAA0ADQAMAAwADQANAA0ADAAMAA0ADgAOAA8AEAARABMA
FAAVABYAFgAYABcAFwAVABUAFgAXABkAFwAVABEADQARABAADQAMAAsACgAKAAoACgAK
AAwADAAMAAwADgAOAA4ADgAOAA4ADgAOAA0ADAALAAoACAAIAAgACAAKAAoACgAKAAwA
DAAMAA==
         </WaveFormData>
      </LeadData>
      <LeadData>
         <LeadByteCountTotal>10000</LeadByteCountTotal>
         <LeadTimeOffset>0</LeadTimeOffset>
         <LeadSampleCountTotal>5000</LeadSampleCountTotal>
         <LeadAmplitudeUnitsPerBit>4.88</LeadAmplitudeUnitsPerBit>
         <LeadAmplitudeUnits>��V</LeadAmplitudeUnits>
         <LeadHighLimit>2147483647</LeadHighLimit>
         <LeadLowLimit>268435456</LeadLowLimit>
         <LeadID>V3</LeadID>
         <LeadOffsetFirstSample>0</LeadOffsetFirstSample>
         <FirstSampleBaseline>0</FirstSampleBaseline>
         <LeadSampleSize>2</LeadSampleSize>
         <LeadOff>FALSE</LeadOff>
         <BaselineSway>FALSE</BaselineSway>
         <ExcessiveACNoise>FALSE</ExcessiveACNoise>
         <MuscleNoise>FALSE</MuscleNoise>
         <LeadDataCRC32>922521001</LeadDataCRC32>
         <WaveFormData>
CgAKAAoACgAKAAoACgAKAAoACgAKAAoACgAKAAoACgAMAAwADAAMAAwADAAMAA0ADAAN
AA0ADgAPABAAEwAVABQAFQAVABUAGAAYABgAGAAXABkAGQAZABsAGwAZABcAFAAUABMA
EgAPAA8AEAAQABAAEQARABEADwAPAA8ADwARABEAEQARABAADwAOAA0ADQAKAAkACAAK
AAoACwALAAkACQAJAAkACgALAAwADAAMAAwADAAMAAsAEwAfACwAQgBgAIMApwDLAOEA
4QDcANUAvAB7ABsAvf91/zf/9P7E/r/+1/76/if/Uf9t/4P/mf+t/8H/1v/q//X/+P/5
/wAABQAFAAUABgAJAAwADgAPAA8AEAARABEAEgASABAAEAARABEAEQARABEAEQAQABEA
EQARABAAEAARABIAEAAPAA8AEAAQABAAEAAQABIAEgASABIAEQAQABAADwANAA4ADwAP
AA8ADwAPAA8ADwAQABAAEAAQABAAEAAQABAAEAAPAA4ADgAOAA0ADQAMAAwADAAMAAoA
CgAKAAoACQAJAAoACgAKAAkACAAIAAgABwAGAAUAAgACAAEAAAD9//v/+v/4//r/9//2
//P/8P/v/+7/7P/q/+n/6f/l/+L/3//d/9z/2//a/9r/2f/a/9n/2v/a/9j/2f/b/93/
4P/j/+T/5//o/+r/7P/u//H/8//2//j/+P/6//r//P/8//z//v/9//3//v///////f/9
//3//P/5//n/+v/7//v/+//6//r/+P/4//j/+f/3//f/+P/4//b/9v/2//b/9//4//j/
+P/6//r/+v/7//n/+f/6//v/+//7//v/+//7//z//f/+//3//f/+//7/AAAAAAAAAQAB
AAAA///+/wEAAQABAAAA/v/////////8//z//P/8//7//v/+//3/+//7//v//P/8//z/
+//7//j/9//3//f/9//3//f/9//1//X/9f/0//L/8v/z//P/8//z//H/8f/w//D/7//v
//L/8v/y//L/7//v/+//7//u/+//7//u/+7/7v/t/+z/7v/u/+//8P/u/+7/7v/u//D/
7//v/+//7f/u/+z/7P/s/+z/7P/s/+r/6v/q/+r/6v/q/+r/6v/q/+r/6v/q/+j/6P/o
/+n/7P/t/+3/7v/u/+7/8P/x//L/8//z//P/9P/0//T/9P/z//X/9f/1//X/9f/z//H/
8P/w/+//7v/r/+v/7P/s/+7/7//v/+//7f/t/+3/7f/u/+//8P/x/+//7f/r/+n/6f/m
/+X/5P/k/+T/5f/l/+X/5f/l/+X/6P/p/+r/6v/q/+r/6v/q/+3/9f8DABQAKgBIAGsA
jwCxAL8AtQCoAJkAdgAxANP/e/85/wP/xP6U/pX+tf7Y/gP/Mf9N/2P/e/+T/6f/vP/O
/9n/2v/f/+T/5f/n/+v/7v/x//L/9P/1//X/9v/1//X/9v/2//T/9P/1//X/9f/1//X/
9f/2//f/9//3//j/+P/5//r/+P/3//f/+P/6//r/+v/6//r/+v/6//r/+P/4//n/+f/5
//r/+//7//v/+//7//v/+//8//z//P/8//z//P/8//3//v/+//7/AAAAAP/////+//7/
/v/+/wAAAAAAAAAA/////wAAAAAAAP///v/+//7//f/8//v/+P/4//f/9v/3//X/9P/y
//D/7f/s/+n/6P/n/+b/5P/g/9//3//b/9j/1f/T/9L/0//S/9L/0f/N/8v/y//K/8z/
zf/P/9H/0v/V/9b/2f/c/97/4P/i/+X/5//q/+z/7v/w//D/8v/z//T/9//3//f/+P/5
//n/9//3//f/9v/3//f/+P/5//f/9//2//b/9P/0//T/9f/3//f/+P/4//b/9v/2//b/
+f/6//r/+v/6//r/+v/7//3//f/+/////////////////wAAAQACAAMAAwAEAAQABAAE
AAQABQAEAAQABAAEAAUABQAFAAQABAAFAAUABQAEAAQABAAEAAIAAgACAAEAAQABAAEA
AgAEAAQAAwADAAIAAQABAAEAAQABAAEAAQABAAEAAQAAAPz//P/9//3///////3//f/+
//7//f/9//7//v/+//7//f/9//3//f/8//3//f/8//7//v/9//z/+v/6//v//P/8//z/
/P/8//7//f/9//3/+//8//z//P/+//7////+//z//P/8//z//v/+//7//v/8//z//P/8
//7//v/+//7//v/+//7///8AAAEAAQACAAIAAgAEAAUABgAHAAcABwAKAAoACgAKAAsA
DQANAA0ADQANAAsACQAIAAgABwAGAAMAAwAEAAQABAAFAAUABQAHAAcABwAHAAcABwAH
AAcABgAFAAQAAwADAAAA///+//7//v//////AQABAAEAAQADAAMAAwACAAQABAAEAAQA
BQALABUAJAA4AFgAfQChAMUA2wDdANgAzwC0AH8AIQDB/3X/Nf/w/rz+sf7H/uj+E/8/
/2H/ef+N/6X/uf/M/+D/7f/y//P/+P/9////AwAIAAkACAAKAAsACwAMAA8ADwAQABAA
DgAOAA8ADwAPAA8ADwAPABAAEQARABEAEAAQABEAEgAUABMAEwAUABIAEgASABIAFAAU
ABQAFAAUABQAFQAVABMAFAAVABUAFwAXABcAFwAXABgAGAAYABgAGAAYABgAGQAaABoA
GgAaABoAGQAZABwAHAAcABwAHAAcABwAHAAZABkAGgAaABwAGwAaABoAGAAXABYAFQAV
ABYAFgAWABQAEQAPAAwADgALAAoABwAEAAMAAgAAAP7//f/9//n/9//1//T/9P/x//D/
8P/v/+//7f/t/+z/7v/v//H/8//1//f/9//5//v//v8BAAQABgAHAAkACgAMAA4ADgAQ
AA8AEAATABMAEgASABIAEQARABEAEQAQAA8ADwAQABEADwAPAA4ADgAOAA4ADgAPAA0A
DQAOAA4AEAAQABAAEAAPABAAEAAQABIAEgASABMAEwATABQAFQAVABUAFQAVABUAFgAX
ABgAFwAXABgAGAAYABgAGAAZABwAHAAcABwAGwAaABoAGgAaABoAGgAaABoAGgAaABoA
GgAaABsAHAAdAB4AHgAeAB4AHwAfAB8AHgAeAB4AHgAgACEAIgAjACMAIwAkACQAJAAk
ACQAJQAkACMAJAAlACQAIwAjACQAJAAkACIAIwAlACYAJAAlACUAJQAiACEAIAAfAB4A
HQAcABsAGAAXABYAFQAVABIAEQAQABAAEAARABEADwAPAA8ADwAQABEAEgASABIAEgAS
ABIAEQATABsAKgA+AFwAgwCrAM8A5QDvAPQA8wDiALMAWwD1/5//U/8G/87+wf7T/vL+
H/9L/2n/gf+X/6n/v//U/+r/9//8////AgAHAAkACQAMAA8AEAAQABEAEQASABMAEwAU
ABQAFgAWABcAFwAVABUAFQAVABQAFQAVABUAFgAWABcAGAAYABcAFwAYABgAGAAYABgA
GgAaABoAGgAYABgAGQAZABcAGAAZABkAGwAbABsAGwAbABwAHAAcABwAHAAcABwAGwAc
ABwAHAAeAB4AHQAdABwAHAAcABwAHAAcABwAHAAbABsAHAAcABwAGwAaABoAGgAZABgA
FwAUABQAEwASAA8ADQAMAAoADAAJAAgABQAAAP///v/8//z/+//7//f/9v/z//H/8P/v
/+7/7v/t/+z/6//s/+z/7f/v//L/9f/4//v//P////7/AAACAAQABgAHAAkACgAJAAoA
CQAKAAoACgAMAAsACgAKAAoACQAJAAkACQAIAAcABwAIAAkABwAHAAYABgAEAAQABAAF
AAUABQAGAAYABgAGAAYABgAFAAYABgAGAAgACAAIAAkACAAHAAcABwAIAAkACgALAAkA
CgALAAwACwALAAwADAAMAAwADAANAA0ADAALAAoADQANAA0ADAAKAAsACwALAAwADAAM
AAwACgAKAAoACQAJAAkACQAKAAgACAAHAAcACAAHAAcABwAFAAUABQAFAAUABQAFAAQA
AAAAAAEAAQABAAEA//////7//v/9//3//P/8//z//P/9//3//f/9//3//f/8//r/+//8
//z//P/6//r/+//8//v/+v/5//j/+f/5//r/+//6//r/+f/4//j/+P/3//f/+P/5//n/
+f/4//j/9//2//b/9//5//r/+f/4//f/9v/2//b/9f/1//P/9P/1//f/9//2//T/9P/0
//T/9P/0//T/9P/z//P/9P/0//H/8f/w/+//7//v//L/8v/y//L/8v/y//L/8v/y//L/
8v/y//L/8v/w//D/8P/w/+7/7v/u/+7/8P/w//D/8P/w//D/8P/w/+7/7v/u/+7/7v/u
/+7/7v/w//D/8P/w/+7/7v/u/+7/7v/u/+7/7v/u/+7/7v/u/+7/7v/u/+7/7P/s/+z/
7P/u/+7/7v/u/+3/7v/v/+//7v/u/+7/8P/z//T/9f/1//X/9v/2//b/9v/3//n/+f/3
//f/9//1//X/9P/0//P/8//x//L/9P/x//D/8P/v//H/8f/x//H/8f/x//H/8f/z//L/
8f/w//H/8f/u/+3/6v/q/+r/6//t/+3/7f/t/+v/7v/v//D/8P/w//D/8P/y//f/AQAN
AB4AOABWAHcAmwC5AL0ArwCkAI8AYAAVALv/a/8x//n+vP6a/qf+x/7q/hf/P/9Z/23/
h/+d/7P/yv/Y/93/3v/j/+j/6//t//P/9v/1//b/+P/5//n/+v/7//v//P/8//r/+v/7
//v/+//7//v/+//8//3//f/9//z//P/9//7//P/7//v//P/8//z//P/8//7//v/+//7/
/v/+/////////wAAAQABAAEAAQABAAEAAQACAAIAAgACAAIAAgACAAMABAAEAAQAAgAC
AAEAAQAEAAQABAAEAAQABAAEAAQAAQABAAIAAgAAAP///v/+//7//f/8//v/+P/4//f/
9v/z//H/8P/u/+z/6f/o/+X/5P/j/+L/4P/d/9v/2v/V/9X/0//S/9L/z//O/87/zf/L
/8n/yf/I/8j/yf/L/83/zv/R/9L/1f/Z/9z/3//i/+f/6f/s/+7/8P/y//L/9P/2//j/
/P/9//v//P/9//3//////////v/9//3//v/////////+//7///8AAAEAAwABAAEAAgAC
AAIAAgACAAIABQAGAAYABgAGAAYABgAHAAkACQAKAAsACQAJAAkACQALAAwADQAOAA0A
DQAOAA4ADgAOAA4ADwAQABAAEAAQABAADwAOAAwADgAPAA8ADwAMAAwADAAMAAwADAAM
AAsACwALAAsADAAKAAoACQAJAAgABwAHAAcABwAHAAcABwAHAAcABwAGAAQABAAFAAUA
BQAFAAMAAwAGAAYABQAFAAQABAAEAAQAAwADAAMAAwAEAAUABQAEAAIAAgABAAAAAQAC
AAQABgAFAAQAAwACAAQAAwADAAMABQAEAAIAAgACAAIAAgACAAIAAgACAAIAAgACAAAA
AAAAAAAAAgACAAIAAwAEAAUABQAGAAYABgAIAAkADAANAA0ADQAOAA4ADgAOAA8AEQAR
ABEAEQARAA8ADQAMAAwACwAKAAUABQAGAAYABgAHAAcABwAJAAkACQAJAAcABwAHAAcA
BgAFAAQAAwAFAAIAAQAAAP7//v//////AQABAAEAAQACAAMABAAEAAQABAAEAAQABwAP
ABkAJgA6AFgAewChAMkA3QDdANYAywCyAHcAGwC5/23/Lf/s/rb+q/7D/ub+E/8//1//
df+N/6P/uf/O/+L/7f/w//P/+P/7//3/AQAEAAcACAAKAAsACwAMAA0ADQAOAA4ADgAO
AA8ADwAPAA8ADwAPABIAEwATABMAEAAQABEAEgASABEAEQASABIAEgASABIAEgASABIA
EgAUABQAFQAVABMAFAAVABUAFQAVABUAFQAXABgAGAAYABYAFgAWABYAGQAaABoAGgAY
ABgAFwAXABgAGAAYABgAGAAYABgAGAAXABcAGAAYABoAGQAYABgAFgAVABQAEwAUABQA
EwASABEADwAOAAwADAAJAAgABQAEAAMAAgAAAPz/+//7//f/9f/z//L/8v/v/+7/7v/t
/+n/5//n/+b/5//p/+z/7//v//H/8f/z//X/+P/7//7///8BAAQABgAGAAgACAAKAAsA
DAAPAA8ADAAMAAwACwAMAA0ADgAOAA0ADQAOAA8ADgANAAsACgAJAAoACwANAAwACwAL
AAoACgAKAAoACgANAA4ADgAOAA4ADgAOAA8ADwAPABAAEQARABEAEQARABMAFAAVABYA
FgAVABUAFAAUABQAFAAVABYAFgAWABYAFwAXABcAFgAWABcAFwAXABYAFgAWABYAFAAU
ABQAEwAVABUAFQAWABUAFAASABEAEgARABEAEQARABEAEQARABEAEQARABAAEAAQABEA
EQAPAA8ADQANAA4ADgANAA0ADgAOAA4ADgALAAsACwALAAwADQANAAwADAAMAAsACgAM
AAwADQAOAAwADAAMAAwADAALAAsACwALAAwADAAMAAwACgAKAAoACgAKAAwADAAMAAwA
CgAKAAoACgAKAAoACgAKAAwADAAMAA0ADQANAAwADAANAA4AEQATABQAFQAVABUAFgAW
ABYAFgAXABkAGQAZABcAFwAVABMAEgASABEAEAALAAsADAAMAA4ADwAPAA8ADwAPAA8A
DwAPAA8ADwAPABAADwAOAA0ADAAIAAYABAAEAAQABQAFAAUABQAFAAUABgAHAAgACAAK
AAoACgAKAAkADQAXACYAOgBUAHcAnQDDANsA3wDcANcAwgCLAC0Ay/+D/0X/AP/G/rf+
zf7u/hX/Q/9j/3n/j/+l/7n/zv/g/+3/8v/z//b/+////wMABAAFAAgACAAJAAkACgAN
AA0ADgAOAAwADAANAA0ADwAPAA8ADwAOAA8ADwAPAAwADAANAA4ADgANAA0ADgAOAA4A
DgAOAA4ADgAOAA4ADAAMAA0ADQANAA4ADwAPABEAEQARABEAEAAQAA8ADgAOAA4ADgAO
AA0ADgAOAA4AEAAQAA8ADwAQABAAEAAQAA4ADgAOAA4ADQANAA4ADgAMAAsACgAKAAoA
CQAIAAcABgAGAAUABAABAP///v/8//z/+f/4//X/9P/z//L/8P/w/+//7//r/+r/5//l
/+T/4v/g/9//3f/c/9v/3P/c/9r/2//d/9//4v/l/+b/6f/q/+z/7v/w//H/8//2//j/
+P/6//r//P/7//z///////7//v/+//3//f/9//3//P/5//n/+v/7//v/+//6//r/+P/4
//j/+f/3//f/+P/4//j/+P/4//j/9//4//j/+P/4//j/+P/5//n/+f/6//v/+//7//v/
+//7//z//f/+//3//f/+//7//v/+//7////+//7//v/+//////////7/AAABAAEAAQD+
//7//v/+//7//v/+//3//f/9//3//v/8//z/+//7//r/+f/5//n/9//3//f/9//3//f/
9//2//T/9P/1//X/9f/1//P/8//0//T/8//z//P/8v/x//D/8f/x//H/8f/v/+//7v/s
/+7/7v/t/+z/7P/s/+3/7v/s/+r/6P/o/+j/6P/o/+j/6P/o/+j/5v/m/+b/5v/m/+b/
5v/m/+X/5P/j/+P/5f/n/+j/6v/q/+r/7P/t/+z/7f/t/+3/8P/w//D/8P/w//H/8P/v
/+//7//t/+v/7P/s/+v/6v/m/+X/5f/k/+b/5//n/+f/5f/l/+X/5f/l/+X/5f/l/+T/
4//i/+H/4f/e/93/3P/d/97/4P/h/+H/4f/h/+H/5v/n/+j/6P/o/+j/6P/o/+n/7//9
/woAHAA2AFkAfQChALkAtQCoAJ8AhgBNAPf/mf9L/xP/2P6c/on+of7E/u3+G/8//1X/
a/+D/5v/sP/G/9H/1v/Z/97/4f/j/+f/6v/r/+7/8P/x//H/8v/z//P/9P/0//T/9P/1
//X/9f/1//X/9f/2//f/9//3//b/9v/3//j/+P/3//f/+P/4//j/+P/4//j/+P/4//j/
9v/2//f/9//5//r/+//7//n/+f/5//n/+//8//z//P/8//z//P/8//v//P/8//z//v/+
//3//f/8//z//P/8//z//P/8//z//f/9//7//v/8//v/+v/6//z/+//6//n/+P/4//f/
9v/1//P/8v/w//D/7f/s/+n/6P/n/+b/5P/i/+H/4f/d/9r/1//V/9T/0f/Q/9D/z//N
/8v/y//K/8z/zf/P/9H/0v/V/9b/2f/a/9z/3v/g/+P/5f/o/+r/6v/s/+z/7v/v//D/
8//z//P/9P/1//X/8//z//P/8v/z//P/9P/1//X/9f/0//T/8v/y//L/8//z//P/9P/0
//T/9P/0//T/9f/2//b/9v/3//j/+f/7//v/+//8//3//////////////wAAAQACAAMA
AwAEAAQABAAEAAQABQAEAAQABAAEAAcABwAHAAYABAAFAAUABQAGAAYABgAGAAgACAAI
AAcABgAFAAQABAAEAAQAAwADAAQAAwADAAMAAwADAAMAAwADAAMAAwACAAAAAAABAAEA
AwADAAEAAQAAAAAA/////wAAAAAAAAAAAQABAAEAAQABAAEAAAD+////AAAAAAAAAAAA
AAEAAgAAAAAAAAACAAIAAAAAAAAAAAAAAAAAAAAAAAIAAgACAAIAAAAAAAAAAAACAAIA
AgADAAQABQAFAAYABgAGAAgACQAKAAsACwALAAoACgAKAAoADQAPAA8ADwAPAA8ADQAL
AAgACAAHAAYABQAFAAYABgAEAAUABQAFAAcABwAHAAcACQAJAAkACQAGAAUABAADAAUA
AgABAAAAAAAAAAEAAQABAAEAAQABAAQABQAGAAYABAAEAAQABAAHABMAIQA0AE4AbgCT
ALkA1QDdANcA0gDBAJQAQQDb/4n/R/8F/8j+rP67/t3+Bv8z/1X/bf+F/5v/r//F/9z/
7P/x//L/9//6//3///8DAAYABwAKAAoACwALAAwADQANAA4ADgAQABAAEQARABEAEQAR
ABEAEAARABEAEQAQABAAEQASABIAEQARABIAFAAUABQAFAAUABQAFAAUABQAFAAVABUA
EwAUABUAFQAVABUAFQAVABUAFgAWABYAGAAYABgAGAAZABoAGgAaABgAGAAXABcAGAAY
ABgAGAAaABoAGgAaABcAFwAYABgAGQAZABkAGgAYABcAFgAVABQAFAATABIAEQAPAA4A
DAAKAAcABgADAAEAAQABAAAA/v/9//3/+f/3//X/9P/0//P/8v/y//H/8f/v/+//7v/v
//H/9P/3//r//f/+/wEAAgAEAAYACAALAA0AEAASABEAEgARABIAEQASABUAFQATABQA
FQAVABUAFQAVABQAEQARABIAEwATABMAEgASABIAEgASABMAEgARABEAEAAQABAAEAAQ
ABEAEgASABIAEgASABIAEwATABMAFAAVABUAFQAVABUAFQAWABcAGAAZABkAGgAaABoA
GgAaABsAHAAcABwAHAAdAB0AHQAcABwAHQAdAB0AHgAeAB4AHgAcABwAHAAbAB0AHQAd
AB4AHQAcABoAGQAZABkAGgAbABkAGQAZABkAGQAZABkAGAAYABgAGQAZABgAFwAUABMA
FgAWABUAFQAWABYAFgAWABUAFQAVABUAFAAVABUAFAAUABQAEwASABIAEgATABQAFAAU
ABQAFAASABEAEgAUABQAFAAUABIAEgASABIAEgASABIAEgASABIAEgASABAAEAAQABEA
EgATABMAFAAWABYAGAAZABoAGwAbABsAHAAcABwAHAAdAB8AHwAfAB0AHQAbABkAGAAY
ABcAFgATABMAFAAUABQAFQAVABUAEwATABMAEwATABMAEwATABIAEQAQAA8ADQAKAAkA
CAAKAAoACwALAAsACwALAAsADgAPABAAEAAOAA4ADgAOAA0AFwAjADIASgBqAI0AsQDV
AOMA4QDgANcAtgBvAA0As/9t/y3/6v7A/sP+3/4E/zH/W/9z/4n/n/+z/8n/3v/u//n/
/P///wIAAwAFAAkADAANAA4ADwARABIAFAATABMAFAAUABYAFgAXABcAFwAXABcAFwAW
ABcAFwAXABYAFgAXABgAFgAVABUAFgAWABYAFgAWABYAFgAWABYAFAAUABUAFQAXABgA
GQAZABgAFwAWABUAFwAYABgAGAAYABgAGAAYABcAGAAYABgAGgAaABkAGQAaABoAGgAa
ABgAGAAYABgAFwAXABgAGAAXABUAEwASABQAEwASABEADgAOAA0ADAAJAAcABgAEAAQA
AQAAAP3//P/7//r/+P/z//H/8P/r/+b/4//h/+D/3//e/97/3f/b/9n/2f/Y/9f/1//Y
/9n/2f/b/9v/3f/c/97/4P/i/+T/5f/n/+j/6f/q/+n/6v/q/+r/7P/r/+v/7P/t/+3/
7f/t/+3/7P/r/+v/7P/t/+3/7f/s/+z/6P/o/+j/6f/n/+f/6P/o/+j/6P/o/+j/6f/q
/+r/6v/q/+r/6v/r/+n/6f/q/+v/6//r/+v/6//p/+r/6//s/+3/7f/u/+7/8P/w//D/
8f/y//L/8v/y//P/8//z//L/9P/1//X/9f/2//b/9v/2//T/9P/0//P/8//z//P/9P/0
//T/8//z//L/8f/x//H/8//z//P/8//z//P/8//y//D/8P/x//H/8f/x/+//7//w//D/
7//v//D/8P/w//D/7v/t/+z/6//q/+v/6//q/+z/7P/r/+r/7P/s/+r/6v/q/+r/7P/s
/+z/7P/r/+r/6f/o/+j/6P/o/+j/6P/o/+j/6f/q/+v/6//s/+7/7v/w//H/8P/x//H/
8f/y//L/8v/y//X/9//3//f/9v/1//L/7//w//D/7//u/+v/6//s/+z/7v/v/+//7//x
//H/8f/x//H/8f/x//H/8P/v/+7/7f/r/+j/5//m/+j/6P/p/+n/6//r/+v/6//s/+3/
7v/u//D/8P/w//D/+f8DABEAJABAAGIAiQCvAMsAzQC/ALIAmwBoABUAt/9r/y//9f64
/pr+rf7P/vb+I/9L/2H/d/+T/6n/v//U/+T/6f/q/+3/8v/3//v//f8AAAMABAAEAAUA
BQAGAAkACQAKAAoACAAIAAkACQALAAsACwALAAoACwALAAsADAAMAA0ADgAOAA0ADQAO
AA4ADgAOAA4ADgAOAA4ADgAOAA4ADwAPAA0ADgAPAA8AEQARABEAEQARABIAEgASABIA
EgASABIAEQASABIAEgAUABQAEwATABQAFAAUABQAFAAUABQAFAATABMAFAAUABQAEwAS
ABIAEAAPAA4ADQAMAAwACwAKAAcABQAEAAIAAgD///7/+//4//f/9v/0//D/7//v/+v/
6//p/+j/6P/l/+T/5P/j/+P/4f/h/+D/4v/j/+X/5//o/+v/7P/v//H/9P/3//r//P/9
////AAACAAQABAAGAAUABgAJAAkABwAIAAkACQALAAsACwAKAAkACQAKAAsACwALAAoA
CgAKAAoACgALAAkACQAKAAoACgAKAAoACgAJAAoACgAKAAwADAAMAA0ACwALAAwADQAN
AA0ADQANAA0ADgAPABAADwAPABAAEAASABIAEgATABIAEgASABIAEwATABMAEgAUABUA
FQAVABQAFAAUABQAEgASABIAEQARABEAEQASABAAEAAPAA8AEAAPAA8ADwAPAA8ADwAP
AA0ADQANAAwACwAMAA4ADwAPAA8ADQANAAwADAALAAsACgAKAAoACgAKAAsADAANAAwA
DQANAAwADAAMAAsACgAMAAwADQAOAAwADAAMAAwADAAMAAwADAAMAAwADAAMAAwADAAM
AAwADAAMAAwADAAMAAoACgAKAAsADgAPAA8AEAAQABAAEgATABYAFwAXABcAGAAYABgA
GAAXABkAGQAZABsAGwAZABcAFgAWABUAFAARABEAEgASABIAEwATABMAEwATABMAEwAV
ABUAFQAVABQAEwASABEAEQAOAA0ADAAMAAwADQANAAsACwALAAsAEAARABIAEgASABIA
EgASABMAFwAfAC4ARgBkAIcAqwDPAOcA6wDmAN0AygCdAEcA4f+P/03/DP/O/rv+zf7u
/hn/Rf9n/3//l/+t/8H/2P/u//3/BAAHAAoACwANABEAFAAXABoAHAAdAB0AHgAdAB0A
HgAeACAAIAAhACEAIwAjACMAIwAiACMAIwAjACQAJAAlACYAJgAlACUAJgAmACYAJgAm
ACYAJgAmACYAJgAmACcAJwAnACgAKQApACkAKQApACkAKQAqACoAKgAsACwALAAsACsA
LAAsACwALgAuAC0ALQAsACwALAAsAC4ALgAuAC4ALQAtAC4ALgAuAC0ALAAsACwAKwAq
ACkAKAAoACcAJgAlACMAIgAgACAAHQAcABkAGAAXABYAFAAUABMAEwAPAA4ACwAJAAgA
BwAGAAYABQAEAAMABAAEAAIAAwAFAAcACgANAA4AEQASABQAFgAYABsAHQAgACIAIgAk
ACQAJgAmACYAKAAnACUAJgAnACcAJwAnACcAJgAlACUAJgAnACYAJQAjACIAIgAiACIA
IwAjACMAJAAkACQAJAAkACQAIwAkACQAJAAkACQAJAAlACUAJQAmACcAKAApACoAKwAp
ACoAKwAsACsAKwAsACwALAAsACwALQAuAC4ALgAuADEAMQAxADAALgAvAC8ALwAwADAA
MAAwADAAMAAwAC8ALQAtAC0ALgAwADAALwAvACwAKwArACsALQAtAC0ALQArACsAKwAq
ACoAKgArACsALQAtACsAKwAqACoAKQApACoAKgAqACoAKQApACkAKQAoACkAKQAoACoA
KgApACgAKAAoACkAKgAqACoAKgAqACgAJwAnACcAJwAoACgAKAAnACgAKAApACgAKQAp
ACkAKgAqACkAKAApACkAKgAqACoAKgAqACoALAAsACsAKwArACwALQAvAC8AMAAwADIA
NAA0ADQANAA1ADYANgA3ADkAOgA4ADkANgA1ADUANQA0ADIAMAAwADAAMAAwADAAMAAw
ADAAMAAwADAAMgAyADIAMgAwADAAMAAwAC8ALgAtACwAKgAqACoAKgAsACwALAAsACwA
LAAsAA==
         </WaveFormData>
      </LeadData>
      <LeadData>
         <LeadByteCountTotal>10000</LeadByteCountTotal>
         <LeadTimeOffset>0</LeadTimeOffset>
         <LeadSampleCountTotal>5000</LeadSampleCountTotal>
         <LeadAmplitudeUnitsPerBit>4.88</LeadAmplitudeUnitsPerBit>
         <LeadAmplitudeUnits>��V</LeadAmplitudeUnits>
         <LeadHighLimit>2147483647</LeadHighLimit>
         <LeadLowLimit>268435456</LeadLowLimit>
         <LeadID>V4</LeadID>
         <LeadOffsetFirstSample>0</LeadOffsetFirstSample>
         <FirstSampleBaseline>0</FirstSampleBaseline>
         <LeadSampleSize>2</LeadSampleSize>
         <LeadOff>FALSE</LeadOff>
         <BaselineSway>FALSE</BaselineSway>
         <ExcessiveACNoise>FALSE</ExcessiveACNoise>
         <MuscleNoise>FALSE</MuscleNoise>
         <LeadDataCRC32>1994035500</LeadDataCRC32>
         <WaveFormData>
BAAEAAQABAAEAAQABAAEAAQABAAEAAQABAAEAAQABAAGAAYABgAGAAQABAAEAAUABQAF
AAYABgAHAAkACQAKAAkACgAKAAoACwANAA4ADwAOAA8ADwAPABEAEQARABAADgAOAA0A
CwAKAAoACgAKAAoACgALAAsACAAIAAgACAAKAAoACgAKAAgABwAGAAYABAABAAAAAAAC
AAIAAgACAAAAAAABAAIAAgAEAAQABAACAAMAAwACAAAAAwAHAA0AHQA6AFsAfACmANYA
AQEpAU8BZwFKAfcAoQBeABQAuv95/2b/Zv9q/3n/jv+Y/6H/rv+9/8v/3P/s//T/9P/z
//b/+f/5//j/9//5//r//f/+//7//v/+//7//v/+//7//v/+//7/////////AAD+//7/
/v/+/wAAAAABAAEA/////////////wAAAAAAAAAAAAAAAAAA/////wAAAAAAAAAAAAAB
AP//////////AQACAAIAAgACAAIAAgACAAAAAAAAAAAAAAABAAIAAgD//////////wEA
AQABAAEAAAAAAP////8BAAEAAQABAAIAAgACAAIAAAD+//7//f////3//f/9//z//P/8
//r/+P/4//r/+v/5//n/+P/2//L/8f/x//D/7//u/+7/7v/v/+//7//v/+7/7v/v//L/
8f/y//T/9//5//n/+v/7//z//v///wEAAgACAAIAAgABAAEAAgACAAIAAwADAAMAAwAC
AAIAAQAAAAAAAAABAP/////+//3//v/+//7////9//3//f/8//v/+//7//z//P/8//z/
/f/9//7//v/+/////////wAA/v/+/wAAAAACAAIAAgADAAMAAwAEAAQABAAEAAQABAAD
AAMAAwACAAMABAAFAAYABAAEAAQABAAEAAQABAADAAMAAwADAAMAAwADAAMAAwADAAMA
AwACAP////////////////7//v8AAAAAAAD///3//P/8//z//P/8//z//P/8//r/+v/6
//3//f/9//3/+v/6//r/+v/6//v//P/8//v/+//7//v/+f/5//n/+f/5//n/+f/5//v/
+//7//v/9//4//r/+v/4//j/+P/4//b/9v/2//b/+P/4//j/+P/4//j/+P/4//b/9v/2
//f/+P/5//v//P/8//3//P/8////AAAAAAAAAAABAAEAAQAAAAEAAQABAAMAAwADAAIA
AgACAAEA///+//7//v/+//7//v///////P/8//z//P/+//7//v/+//r/+f/4//j/+P/1
//T/9P/y//L/8v/y//D/8P/x//L/8//2//f/+P/2//f/9//2//b/+f///wcAGQA0AFUA
fACqANgA/wAlAUcBVQEwAdsAgwA8APD/lv9X/0b/TP9Q/2H/ev+I/5H/ov+z/8P/1P/i
/+b/5v/p/+r/6f/p/+z/7f/v//D/8f/y//L/8v/w//D/8P/w//L/8v/y//L/8//z//P/
9P/0//T/9P/0//T/9P/1//X/8//z//P/8//1//b/9v/2//b/9v/2//b/9f/1//b/9v/4
//j/+P/5//f/9//3//f/+f/6//r/+v/4//j/+P/4//r/+v/6//r/+v/7//z//P/5//n/
+f/5//n/+f/5//n/+v/6//n/+f/5//n/+f/5//r/+v/6//r/+v/4//j/9//5//f/9//3
//b/9v/2//T/8v/y//T/9P/x//H/8P/u/+z/6//r/+r/6//q/+r/6v/n/+f/5//n/+b/
5v/n/+r/7f/u//D/8//x//H/8v/z//b/+P/5//v/+v/6//r/+v/9//3//v/+//7/////
///////+//7//f/8//z//P/9//v/+//6//n/+v/6//r/+//5//n/+f/4//f/9//3//j/
+f/6//v//f/7//z//P/8/////////wAAAAAAAAIAAgAAAAAAAAABAAMAAwAEAAQABAAE
AAQABAAEAAUABgAGAAYABgAGAAYABAAEAAQABAAFAAYABwAHAAUABQAFAAUABQAFAAUA
BQAFAAUABQAEAAEAAQABAAEAAwADAAIAAgACAAIAAgABAP///v/+//7/AAAAAAAAAAAA
AP7//v/+/////////////v/+//7//v/8//3//v/+/////////////f/9//3//f/9//3/
/f/9//3//f/9//3//f/+//7//f/9//7////+//z//P/8//z//P/8//z//P/8//z//P/8
//z//P/8//z//v/+//7////9//3//v/+/wEAAwADAAQAAwAEAAQABAAEAAUABQAFAAgA
CQAJAAkACQAJAAkACAAIAAgABwAFAAIAAgACAAIAAgACAAMAAwAEAAQABAAEAAQABAAE
AAQAAgABAAAAAAD+//v/+v/6//r/+v/6//r/+v/6//v//P/6//z//P/8//7///////7/
AAD/////BwAVADAAUQB2AKAAzgD7ACUBTQFnAVgBDwG1AG4AJADI/3v/Xv9a/1z/af+A
/5D/mf+m/7f/xf/U/+L/7P/s/+3/8P/x//P/9P/3//X/9P/3//j/+P/4//j/+P/4//j/
+P/4//j/+P/5//n/+f/6//r/+v/6//r/+v/6//v/+//7//v/+//7//n/+v/6//r//P/8
//z//P/7//v//P/8//z//P/8//3////////////9//7//v/+//7//v/+//7/AAAAAAAA
AAD+////AAAAAP////////////////////8AAAAA/////wEAAQABAAEAAQAAAP///v//
//7///////3/+//7//v//P/8//z/+v/4//j/+v/6//f/9//2//T/8//z//T/9P/x//D/
8P/w//H/8f/x//H/8v/y//P/9v/1//b/+P/7//3//f/+/////v8AAAEAAwAEAAQABAAE
AAUABQAGAAYABAAFAAUABQAFAAQABAADAAIAAgACAAMAAwADAAIAAQACAAIAAgADAAEA
AQABAAAAAQABAAEAAgAAAAAAAAABAAEAAgACAAIAAwADAAMABAACAAIABAAEAAYABgAG
AAcABQAFAAYABgAKAAoACgAKAAoACwAMAAwACgAKAAwADAAMAAwADAAMAAwADAAKAAoA
CgAKAAsADAANAA4AEAAQABAAEQAPAA8AEAAQAA8AEQARABIAEwAUABQAFAAUABUAFQAV
ABQAFQAVABUAFQAVABUAFAAUABQAEwARABEAEgATABQAEwASABIAEQAPAA4ADQAMAAoA
CgAKAAoACAAHAAYABgAEAAEAAAAAAAIAAgACAAIAAAAAAAEAAgAAAAIAAgACAAQABQAF
AAQAAgABAAUACwAXAC4ATQByAJoAxgDzACEBSwFtAXABNQHZAIoAQADk/5H/bP9k/2j/
df+I/5T/n/+q/7f/x//a/+j/9P/2//X/9v/5//n/9v/3//v//P/9//7//v/+//z//P/8
//z//v/+//7//v/9//3//f/+//z//P/8//z//f/+/wAAAQABAAEAAQABAP//AAAAAAAA
AgACAAIAAgD/////AAAAAAAAAAAAAAEAAQABAAEAAQD//wAAAAAAAAIAAgACAAIAAgAC
AAIAAgACAAMABAAEAAMAAwADAAMAAwADAAMAAwAEAAQAAwADAAEAAQABAAEAAgACAAIA
AgACAAAAAAD//////f/9//3/AAAAAAAA/v/6//r//P/8//3//f/8//r/+P/3//f/9v/3
//b/9v/2//X/9f/1//X/9P/0//X/+P/7//z//v8BAP////8AAAEAAAACAAMABQAFAAQA
AwACAAEAAQACAAIAAgADAAMAAwABAAAAAAD//wAAAAAAAAEAAQABAAAA///8//z//P/9
//////////7//f/9//3//v/+//7//v//////AAAAAAAAAAD///7//v8AAAAAAgACAAAA
AAAAAAEAAQABAAIAAgAEAAQABAAEAAIAAwAEAAQABAAEAAQABAAEAAQABAAEAAYABgAG
AAUAAwADAAMAAwABAAEAAQABAAEAAQABAAAAAQABAAEAAQD//////v/+/wAAAAAAAP//
///+//7//v8AAAAAAAAAAP7//P/8//z//f/9//3//f/8//z//P/8//v/+//7//r/+v/7
//z//f/9//3//f/9//v/+//7//v/+//7//v/+//5//r/+v/5//r/+v/6//v//P/8//z/
/P/5//j/9//2//f/+P/5//r/+f/4//f/+P/4//f/9//4//n/+f/5//n/+f/6//r/+f/3
//f/9//3//f/+P/4//f/9//4//f/+P/4//f/9f/y//f/9v/4//j/+P/4//j/+P/4//j/
+P/4//j/+P/2//b/9v/2//b/9v/2//b/9v/2//b/9v/2//b/9v/2//b/9v/2//b/9v/2
//b/9v/0//T/9P/0//b/9v/2//b/9P/0//T/9P/2//b/9v/2//b/9v/2//b/9P/0//T/
9P/2//b/9v/2//X/9f/1//b/9v/3//n/+f/6//v//P/8//z//P/9//3///8AAAEAAQD/
/////////wAAAAAAAP/////+//7//v/8//z//P/9/////v/+//7//P/8//z//P/+//z/
+//6//z/+v/3//b/9f/0//P/8v/0//T/9P/1//T/9P/2//b/+P/4//n/+f/4//r//f//
/wkAHwA8AFsAhACyANwAAwEpAUcBRQESAb8AbwAsANz/hv9R/0z/Tv9U/2n/gP+M/5f/
qP+3/8n/2v/k/+b/5v/n/+j/6f/r/+7/7//t/+z/7//w//D/8P/y//L/8v/y//L/8v/y
//L/8//z//P/9P/0//T/9P/0//L/8v/z//P/9f/1//X/9f/z//T/9P/0//T/9P/0//T/
8//z//T/9P/0//T/9P/1//X/9f/1//X/8//0//T/9P/0//T/9P/0//b/9v/2//b/9f/1
//X/9P/0//X/9v/3//X/9f/1//X/9v/2//X/9f/z//P/8//z//L/8v/y//L/9P/y//L/
8f/v/+3/7f/t/+z/7P/s/+r/6P/o/+r/6v/n/+f/5v/k/+P/4//k/+T/4f/g/+D/4P/f
/9//3//f/+D/4P/h/+T/4//k/+b/6f/s/+3/7//x//T/9v/3//n//P/8//z//P//////
AAAAAAAAAQABAAEAAwACAAIAAQD+//7//v/////////+//3//f/+////AQAAAP///v/8
//z//f/+/wAAAgACAAIAAwABAAIAAgACAAUABQAFAAYABQAEAAUABAAFAAYABwAJAAgA
BwAHAAYACAAIAAgACAAKAAsADAAMAAsACgAJAAgACgAKAAoACgAIAAgACAAHAAcABwAH
AAcABQAFAAUABQADAAMAAwACAAMAAwADAAMAAQABAAAAAAACAAIAAgABAAEAAAAAAAAA
/v/+//7//v////7///8AAP///////////v/+//7//v/8//3//v/+//v/+//7//v//f/9
//3//f/7//v/+//7//v/+//7//v//f/+//z//P/8//z//P/8//z//P/8//z//P/8//r/
+v/6//r/+v/6//r/+//9//3//v/+////AQABAAIAAwAEAAQABAACAAMAAwADAAYABwAH
AAcABwAHAAcABgAEAAQAAwABAAAAAAAAAAAAAAAAAAEAAQACAAIAAgACAAAAAAAAAAAA
AAD///7//v/8//n/+P/4//b/9v/2//b/+P/4//n/+v/4//r/+v/6//r/+//7//r//P//
/wEABwAVAC4ATwB2AKIA0AD7ACMBSwFjAVIBBwGrAGQAGgC+/3P/WP9W/1r/af9+/4z/
lf+k/7X/xf/U/+T/6v/q/+n/7P/v/+//8P/z//P/9P/z//T/9P/0//X/9v/3//j/9v/2
//b/9v/3//f/9//4//r/+v/6//r/+P/4//n/+f/7//v/+//7//n/+v/6//r//P/8//z/
/P/9//3//v/+//z//P/8//3//f/9//3//f/9//7//v/+//7//v/+//7/AAAAAAAAAAD/
///////+//////////////////////8CAAIAAQABAAEAAQABAAEAAAAAAAAAAAACAAAA
AAD//wEA/////////v/+//7//P/8//z//v/+//z/+//5//b/9f/1//b/9v/z//L/8v/y
/+//7//v/+//7//w//L/9v/0//T/9f/3//j/+f/7//3//P/+////AQACAAIAAgACAAMA
AwAEAAQAAgADAAMAAwAFAAQABAADAAAAAAAAAAEAAQABAAAA//8AAAAAAAABAAAA///+
//z//f/9//3//v/+//7//v//////AAAAAAAAAQABAAEAAgAAAAAAAgACAAQABAAEAAUA
BQAFAAYABgAGAAYABgAGAAYABwAIAAgACAAIAAgACAAKAAoACgAKAAgACAAIAAcABwAH
AAcABwAHAAcABwAHAAUABQAFAAQABAAFAAYABwAFAAUABAAEAAQABAAEAAMABQAEAAQA
BAADAAIAAQAAAAEAAAABAAIAAQABAAEAAQAAAAAAAAAAAAAAAQACAAIAAQABAAEAAQAB
AAEAAQABAAEAAQABAAEA//////////8BAAIAAgABAAEA/v/+//7//v/+/wAAAAAAAAAA
/v/+//7//v/+//7//v/+/wAAAAAAAAEA/////wAAAAADAAUABQAGAAUABgAGAAYABgAH
AAcABwAKAAsACwALAAsACwALAAoACgAKAAkABwAEAAQABAAEAAYABgAHAAcABAAEAAQA
BAAEAAQABAAEAAMAAwADAAQAAQD9//v/+v/8//z//P/8//r/+v/7//z//P/+//7//v8A
AAEAAQAAAP7///8BAAcAFwAuAE0AcACaAMgA8QAbAUUBXwFQAQUBrQBoACQAzP+B/2L/
YP9i/23/gv+Q/5n/qP+3/8X/0v/i/+z/7P/r/+z/7//z//b/9f/1//b/9//4//j/+P/6
//r/+v/6//j/+P/4//j/+f/5//n/+v/6//r/+v/6//r/+v/7//v/+//7//v/+//7//z/
/P/8//z//P/8//z/+f/5//r/+v/6//r/+v/7//3//f/9//3//P/8//v/+v/8//z//P/8
//r/+v/6//r/+v/7//z//P/7//v/+//7//v/+//7//v//P/8//v/+//7//v/+//7//z/
/P/8//z//P/6//r/+f/3//X/9f/1//b/9v/2//T/8v/y//T/9P/1//X/9P/y//L/8f/x
//D/7f/s/+z/7P/t/+3/7f/t/+v/6v/q/+z/7//w//L/9f/1//X/9v/3//j/+v/7//3/
AAAAAAAAAAD/////AAAAAAAAAQABAAEA///+//7//f/+//7//v////3//f/8//v//P/8
//z//f/7//v/+//6//n/+f/5//r/+P/4//j/+f/7//z//P/8//v/+//7//z//v/+/wAA
AAAAAAAAAAABAAEAAQACAAIAAgACAAIAAgACAAMABAAEAAQABAAEAAQABAAEAAQABAAE
AAQABAADAAEAAQABAAEA//////////8BAAEAAQAAAP////////////////7//v/+//7/
/v/9//v/+v/6//r//P/8//z//P/8//r/+v/6//n/+f/5//n/+f/6//v//P/7//v/+//6
//n/+f/5//n/+f/5//n/+f/5//f/9v/4//j/+P/4//j/+P/4//j/9v/2//b/9v/2//b/
9v/2//T/9P/0//X/9v/3//n/+v/5//v/+//8//3//v/+//7//v/////////+////////
/wEAAQABAAAAAAAAAP///f/6//r/+v/6//z//P/9//3//P/8//z//P/8//z//P/8//r/
+f/4//j/9v/z//L/8v/y//L/8v/y//D/8P/x//L/9P/2//b/9v/2//f/9//2//T/9//9
/wEADQAmAEcAagCSAMIA6wATATsBUwFEAf0AowBWAA4AuP9p/0j/SP9K/1f/cP+C/4v/
mP+p/7v/zP/c/+L/5P/l/+b/5//p/+r/7f/t/+7/7//w//D/8P/w//D/8P/w//L/8v/y
//L/8f/x//H/8v/y//L/8v/y//L/8v/z//P/8//z//P/8//z//T/9P/0//b/9v/2//b/
8//z//T/9P/2//b/9v/3//X/9f/1//X/9//4//j/+P/4//j/+P/4//j/+P/4//j/+P/5
//r/+v/3//f/9//3//n/+f/5//n/+v/6//n/+f/3//f/9//3//r/+v/6//r/+v/4//j/
9//5//f/9//3//b/9v/2//T/8v/y//T/9P/z//P/8v/w/+7/7f/t/+z/7f/s/+z/7P/p
/+n/6f/p/+j/6P/p/+z/7f/u//D/8//x//H/8v/z//T/9v/3//n/+v/6//r/+v/7//v/
/P/8//z//f/9//3/+//6//r/+f/5//r/+//9//v/+//6//n/+P/4//j/+f/5//n/+f/4
//f/9//3//j/+P/4//j/+f/5//r/+v/6//v/+//7//z//P/8//7//v/+//7//v///wEA
AQACAAIAAgACAAIAAgACAAMABAAEAAYABgAGAAYABAAEAAQABAAGAAYABgAFAAcABwAH
AAcABQAFAAUABQAFAAUABQAEAAMAAwADAAMAAwADAAIAAgACAAIAAgABAP///v/+//7/
AAAAAAAAAAAAAP7//v/+/////////////v/+//7//v/8//3//v/+/////////////f/9
//3//f/9//3///////7//P/8//z//P/+//7//v/+//7//v/+//7//P/8//z//P/+//7/
/v///wEAAQACAAIAAQADAAMABAAHAAgACAAIAAcABwAGAAUACAAJAAkACQAJAAkACQAI
AAYABgAFAAMABAAEAAQABAACAAIAAwADAAQABAAEAAQABAAEAAQABAACAAEAAAAAAAAA
/f/8//z/+v/6//r/+v/6//r/+//8//7/AAAAAAAA/v///////v8AAAMABwARACcARgBp
AJIAwADwABkBQwFlAWcBLAHPAIMAPgDo/5D/Yf9c/2D/aP97/4r/lv+h/7L/wf/R/+L/
7P/u/+7/7//y//P/9f/2//n/+f/6//r/+v/5//j/+v/6//r/+v/8//z//P/8//v/+//7
//z//v/+//7//v/8//z//f/9/////////////f/+//7//v/+//7//v/+//////8AAAAA
/v/+//7/////////////////AAAAAAAAAgACAAIAAgACAAIAAgACAAAAAQACAAIAAwAD
AAMAAwADAAMAAwADAAIAAgABAAEAAgADAAQABQAFAAQAAwACAAQAAgACAAEAAQD/////
///+//7//v/8//v//P///wAA/f/9//z/+v/5//n/+v/6//n/+P/4//j/9//3//f/9//3
//j/+v/+//3//v8AAAMABQAFAAYABwAGAAgACQALAAoACgAKAAoACwALAAwADAALAAsA
CgAJAAsACgAKAAkACAAIAAgACQAHAAcABgAFAAYABgAGAAcABgAFAAQAAgACAAMABAAG
AAQABAAEAAUAAwAEAAQABAAHAAcABwAIAAYABgAIAAgACgAKAAoACwALAAsADAAMAAwA
DAAMAAwADgAPABAAEAAOAA4ADgAOABAAEAAQABAAEAAQABAADwAPAA8ADwAPABEAEQAR
ABEAEAAPAA4ADAANAA0ADQANAA0ADQAMAAwADAAMAAwACwALAAoACgAKAAgACAAIAAgA
CQAIAAkACgAJAAkACQAJAAgACAAIAAgABgAHAAgACAAHAAcABwAHAAkACQAJAAkACQAJ
AAkACQAFAAUACAAIAAgACAAIAAYABgAGAAYACAAIAAgACAAIAAgACAAIAAYABgAGAAcA
CQAJAAoACgALAA0ADQAOAA8AEAAQABAADgAPAA8ADwASABMAEwATABUAFQAVABQAEwAS
ABAADQAOAA4ADgAOAAwADAANAA0ADAAMAAwADAAMAAwADAAMAAoACQAIAAgABgADAAIA
AgACAAIAAgACAAIAAgADAAQABgAIAAgACAAGAAcABwAGAAQABwANABMAJQBAAF8AhACy
AN4ACQEzAVsBawFCAe0AmQBYAAoAsP91/2b/Zv9s/3//lP+e/6f/sv/B/9P/5P/u//b/
9v/5//r/+f/7//z//f/9//7///8AAAAAAAAAAAAAAAAAAAAAAAAAAAAAAQABAAEAAgAC
AAIAAgACAAIAAgADAAMAAQABAAEAAQACAAQABQAGAAQABAAEAAQAAQABAAIAAgAEAAQA
BAAFAAQAAwACAAEAAwAEAAQABAACAAIAAgACAAQABAAEAAQAAgADAAQABAADAAMAAwAD
AAMAAwADAAMABAAEAAMAAwABAAEAAQABAAQABAAEAAQAAgAAAAAA//8BAP////////7/
/v/+//z//P/8//7//v/9//3//P/6//j/9//3//b/9//2//b/9v/1//X/9f/1//b/9v/3
//r/+f/6//z/////////AAABAAAAAgADAAUABgAGAAYABgAHAAcACAAIAAYABwAHAAcA
BQAEAAQAAwAEAAQABAAFAAUABQAEAAMAAgACAAIAAwACAAEAAAD+/////////wAAAAAA
AAAAAQD//wAAAAAAAAEAAQABAAIAAgACAAQABAACAAIAAgADAAUABQAGAAYACAAIAAgA
CAAGAAcACAAIAAoACgAKAAoACAAIAAgACAAKAAoACgAJAAkACQAJAAkACQAJAAkACQAJ
AAkACQAIAAUABQAFAAUABwAHAAYABgAGAAYABgAFAAMAAgACAAIAAgACAAIAAgAEAAIA
AgACAAMAAwADAAMAAgACAAIAAgAAAAEAAgACAAEAAQABAAEAAQACAAAAAAAAAAAAAgAC
AAIAAgABAAAA///+/wAAAAAAAAAA/v/+//7///8BAAEAAgACAAUABwAHAAgABwAIAAgA
CAAIAAkACQAJAAwADQANAA0ACwALAAsACgAKAAoACQAHAAYABgAGAAYACAAIAAkACQAG
AAYABgAGAAYABgAGAAYABAADAAIAAgAAAP3//P/8//z//P/8//z//v/+////AAD+/wAA
AAAAAAAAAQABAAAAAgAFAAkAFQAtAEwAcQCcAMoA9gAfAUUBYQFbAR4BwwB1AC4A1v9+
/1H/TP9S/1z/cf+G/5D/nf+w/8H/0f/i/+z/7v/s/+3/8P/z//X/9v/3//n/+P/5//r/
+v/6//z//P/8//z/+//6//n/+P/6//v//P/+//z//P/8//z//v/+////////////////
//3//v/+//7/AAAAAAAAAAD9//3//v/+//7//v/+////AQABAAEAAQD//wAAAAAAAAAA
AAAAAAAAAAAAAAAAAAAAAAEAAgACAAEAAQABAAEAAQABAAEAAQACAAIAAQABAAEAAQAB
AAEAAgACAAIAAgACAAAAAAD//////f/9//3/AAAAAAAA/v/8//z//v/+//v/+//6//j/
9//3//j/+P/1//T/9P/0//X/9f/1//X/9v/2//f/+v/5//r//P///wEAAQACAAMAAwAE
AAQABQAGAAYABgAGAAUABQAGAAYABgAHAAcABwAJAAgACAAHAAYABgAGAAcABwAHAAYA
BQAEAAQABAAFAAMAAwADAAIAAwADAAMABAACAAIAAgADAAMABAAEAAQABQAFAAUABgAG
AAYACAAIAAoACgAKAAsACwALAAwADAAMAAwADAAMAA4ADwAQABAAEAAQABAAEAAQABAA
EAAQABIAEgASABEADwAPAA8ADwAPAA8ADwAPABEAEQARABAADwAPAA8ADwANAA0ADAAM
AAwADAAMAAsADQAMAAwADAAMAAwADAAMAAwACgAKAAoACQAJAAkACQAJAAoACwAMAAsA
CwALAAoACwALAAsACwALAAsACwALAAsACQAJAAkACgAMAAwADAAMAAoACgAKAAoACgAK
AAoACgAKAAoACgAKAAoACgAKAAsADQANAA4ADgANAA8ADwAQABMAFAAUABQAFAAVABUA
FQAUABUAFQAVABcAFwAXABYAFAAUABMAEQASABIAEgASABIAEgATABMAEgASABIAEgAU
ABQAFAAUABAADwAOAA4ADQALAAsADAAKAAoACgAKAAoACgALAAwADAAOAA4ADgAOAA8A
DwAOABAADwARABcAJQA+AF0AgACqANgACQEzAVsBfQF+AUEB4QCSAEgA8P+b/3D/bP9u
/3n/jP+c/6f/tv/F/9P/5P/0//7/AAABAAIA//8BAAQABwAHAAoACwAMAAwADAAKAAoA
CgAKAAwADAAMAAwADQANAA0ADgAOAA4ADgAOAA4ADgAPAA8ADQANAA0ADQAPABAAEAAQ
ABAAEAAQABAAEQARABIAEgASABIAEgATABEAEQARABEAEwAUABQAFAASABIAEgASABQA
FAAUABQAFAAVABYAFgAVABUAFQAVABcAFwAXABcAFgAWABUAFQAXABcAFwAXABYAFgAW
ABYAFgAUABQAEwAUABMAFAAVABUAFAATABAADwAQABMAFAATABMAEgAQAA4ADQANAAwA
DAAMAA0ADgANAA0ADQANAA4ADgAPABIAEQASABQAFwAXABcAGAAZABwAHgAfACEAIAAg
ACAAIAAhACEAIgAiACAAIQAhACEAHwAeAB4AHQAeAB4AHgAfAB0AHQAcABsAHAAcABwA
HQAdAB0AHQAcABsAGwAbABwAHAAcABwAHQAbABwAHAAcAB0AHQAdAB4AIAAgACIAIgAg
ACAAIAAhACMAIwAkACQAJAAkACQAJAAmACcAKAAoACgAKAAoACgAKAAoACgAKAAoACgA
KAAnACkAKQApACkAJwAnACcAJwApACkAKQAoACUAJQAlACUAJQAlACQAJAAkACQAJAAj
ACUAJAAkACQAJAAkACQAJAAkACIAIgAiACMAIwAjACMAJAAkACQAJAAiACMAJAAkACMA
IwAjACMAIwAjACMAIwAlACUAJQAlACQAIwAiACEAIQAiACIAIQAiACIAIgAjACQAJAAk
ACQAJAAkACQAJAAkACQAJAAkACQAJAAkACYAJgAlACUAJgAnACcAJwAnACoALAAtAC0A
LQAtAC0ALQAvADAAMAAvADEAMgAxADIAMQAxADAALgAvADAALwAuAC0ALAAsACwALAAs
AC4ALgAuAC4ALAAsACwALAAsACwALAAsACsAKgApACgAJwAmACUAJAAmACYAJgAmACgA
KAAoAA==
         </WaveFormData>
      </LeadData>
      <LeadData>
         <LeadByteCountTotal>10000</LeadByteCountTotal>
         <LeadTimeOffset>0</LeadTimeOffset>
         <LeadSampleCountTotal>5000</LeadSampleCountTotal>
         <LeadAmplitudeUnitsPerBit>4.88</LeadAmplitudeUnitsPerBit>
         <LeadAmplitudeUnits>��V</LeadAmplitudeUnits>
         <LeadHighLimit>2147483647</LeadHighLimit>
         <LeadLowLimit>268435456</LeadLowLimit>
         <LeadID>V5</LeadID>
         <LeadOffsetFirstSample>0</LeadOffsetFirstSample>
         <FirstSampleBaseline>0</FirstSampleBaseline>
         <LeadSampleSize>2</LeadSampleSize>
         <LeadOff>FALSE</LeadOff>
         <BaselineSway>FALSE</BaselineSway>
         <ExcessiveACNoise>FALSE</ExcessiveACNoise>
         <MuscleNoise>FALSE</MuscleNoise>
         <LeadDataCRC32>4108934356</LeadDataCRC32>
         <WaveFormData>
EAAQABAAEAAQABAAEAAQABAAEAARABEAEQARABAAEAAQABAAEAAQABAAEAAQABEAEQAR
ABMAEwATABQAFAAWABYAFwAXABcAGQAZABkAGQAYABgAGgAbAB0AHQAdABwAGgAaABgA
FwAXABcAFwAXABgAGAAYABgAFQAVABUAFQAXABcAFwAVABUAFAATABIAEQAPAA4ADQAP
AA8ADwAPAA0ADQAOAA4ADgAPABAAEAAQABAAEAAQAAwADgAOAA8AGwAwAEsAawCTAMIA
9gAmAVYBegF0AUUBDQHYAJUAQQABAOj/2v/P/83/0f/R/9H/2P/h/+r/9f8AAAgABgAE
AAYACAAGAAYABAAEAAQABgAGAAcABwAHAAgACAAIAAgABwAHAAcACAAIAAgACAAGAAYA
BgAGAAYABgAHAAcACAAIAAcABwAHAAgACAAIAAgACAAIAAgABgAGAAYABgAGAAYABgAH
AAcABgAGAAYACAAIAAgACAAIAAgACAAIAAgACAAIAAgABgAHAAgACAAIAAgACAAIAAkA
CQAJAAoACgAKAAoACwAJAAkACQAJAAwADAANAA0ACwALAAwADQANAA0ADQANAA0ADgAP
AA8ADwAPABAAEAAQABAAEQARAA8ADwAOAA4ADAAMAAwACwANAA0ADQANAAsACwALAAwA
DAAMAA4ADgAOAA4ADQANAA4ADgAOAA4AEAAQAA8ADwANAAwADAAMAAsACwALAAsACgAJ
AAkACQAJAAcABwAIAAgACAAHAAcABgAGAAYABgAFAAUABQAFAAMAAwADAAMABQAFAAUA
BQAEAAQABAAEAAUABgAGAAYABgAHAAgACAAIAAgACAAIAAkACgAKAAoACwAMAAwACwAJ
AAkACgALAAsADAAMAAsACwALAAsACwALAAsADAAMAAsACgAJAAgACQAJAAkACQAKAAoA
CgAKAAcABwAHAAgABgAFAAUABQAGAAYABQAEAAQAAwADAAMAAwAEAAQAAwABAAEAAAAA
AAEAAQACAAMAAQAAAAAA//8AAAAAAAAAAAAAAAAAAAAAAAAAAAAAAAAAAP////8AAAAA
AAAAAAAA////////AAAAAAAAAAAAAP///v/+//3///////7//v/+//7//v/+//3//P/7
//v//P/9/wAAAQAAAAAA//8AAAIAAwADAAMABQAFAAUABQAEAAQABgAHAAkACQAJAAgA
BgAGAAQAAwADAAMAAwADAAQABAAEAAQAAwADAAMAAwAFAAUABQADAAEAAAD///7//f/7
//r/+f/5//n/+f/5//f/9//4//j/+f/7//3//v/8//z//P/8//r/+v/6////DQAiAD0A
XwCLAL4A8AAiAVABbAFiAS0B8wC4AG8AGQDZ/8L/uP+r/6v/s/+1/7f/wv/P/9r/5f/u
//L/8v/y//D/8P/w//L/8v/y//T/9P/0//X/9f/z//T/9P/0//T/8//z//P/9P/0//T/
9P/2//b/9v/2//b/9v/3//f/9v/2//X/9f/3//j/+P/4//j/+P/4//j/+P/4//j/+P/4
//j/+P/5//f/9v/2//b/+P/4//j/+P/4//j/+P/4//j/+P/4//j/+v/7//z//P/6//r/
+v/6//v/+//7//z//P/8//z//f/9//3//f/9//7//v///////f/9//7///8BAAEAAQAB
AAMABAAFAAUABQAFAAYABgAIAAgACQAJAAgABwAFAAQABgAGAAYABQADAAMAAwADAAMA
AwADAAQABgAGAAgACAAGAAYABQAFAAgACAAIAAgABgAGAAUABQAFAAQABAAEAAUABQAF
AAUAAgABAAEAAQABAP////8AAP7//v/9//3//v/+//7//v////////////7//f/8//v/
/P/9//7////+//7//v/+/wEAAgACAAIAAgADAAQABAACAAIAAgACAAUABgAGAAYABQAG
AAYABQAHAAcACAAJAAcACAAIAAcABwAHAAcABwAJAAkACgAKAAgACAAIAAgABwAHAAcA
BwAIAAgACAAIAAUABQAFAAYABgAFAAUABQAGAAYABQAEAAQAAwADAAMAAwAEAAQAAwAB
AAEAAAAAAAAAAQADAAUAAwACAAIAAQAAAAAAAAAAAAIAAgACAAIAAAAAAAAAAAACAAEA
AQACAAAAAAAAAAAAAQABAAEAAQABAAMAAwACAAAAAAAAAAAAAAAAAAEAAQABAAEAAAAA
AAAAAAAAAAAAAgACAAIAAwABAAEAAwADAAUABgAGAAgABgAHAAcABwAHAAcABwAHAAgA
CAAKAAsADQANAA0ADAAMAAwACgAJAAcABwAHAAcACAAIAAgACAAJAAkACQAJAAcABwAH
AAUABwAGAAUABAABAP///v/9//3//f/9//3//////wAAAAD+////AAAAAAIAAgACAAIA
AgD+//z///8JABwANwBVAH0ArADgABQBRAFqAXIBSwETAeAAoQBLAAMA4P/Q/8H/uf+9
/8H/wf/G/9H/3P/l/+7/9P/0//T/9v/2//b/+P/4//j/9v/2//b/9//3//n/+v/6//r/
+v/5//n/+f/6//r/+v/6//r/+v/6//r/+P/4//n/+f/8//z/+//7//n/+v/6//r//P/8
//z//P/8//z//P/8//z//P/8//3////+//7//v/8//z//P/8//z//P/8//z//v/+//7/
/v/8//3//v/+//7//v/+//7/////////AAAAAAAAAAABAAEAAQABAAEAAAAAAAEAAQAC
AAMABQAHAAUABQAFAAUABQAGAAcABwAHAAcACAAIAAgACAAJAAkACwALAAoACgAIAAgA
CAAHAAkACQAJAAkACQAJAAkACgAIAAgACgAKAAwADAALAAsADAAMAAwADAAMAAwACwAL
AAsACgAKAAoABwAHAAcABwAIAAcABwAHAAcABQAFAAYABgAGAAUABQAGAAYABgAGAAMA
AwADAAMABQAFAAUABQADAAMAAwADAAYABgAGAAYABQAGAAYABgAGAAcACAAIAAoACgAK
AAoACgAKAAkACAALAAwADAALAA0ADQAOAA8ADQAOAAwADAAMAAwADgAOAA8ADwAPAA8A
DgAOAA8AEAARABIAEgASABIAEwARABEAEwATABEAEgASABQAFgAXABcAFwAZABkAGQAZ
ABkAGAAZABkAFwAXABcAFgAWABYAFAATABUAFQAVABUAFQAUABMAEgAPAA8ADwAPAA0A
DQANAAsADQAMAAsACgAJAAcABgAFAAcABwAHAAcABQAFAAYABgAGAAcACAAIAAgACAAI
AAgABgAEAAQABwANAB4ANwBXAHkApADWAAoBPAFoAXwBYQEpAfYAuQBjABUA7P/c/8//
x//H/8n/yf/O/9X/4P/t//b//v8AAP7//v/+//7//P/8//7//v/+//7/////////AAAA
AAAAAAD///////8AAAAAAAAAAP7//v/+//7/AAAAAAEAAQACAAIAAQABAAMABAAEAAQA
BAAEAAQABAACAAIAAgACAAIAAgACAAMAAwACAAIAAgACAAIAAgACAAIAAgACAAIAAgAC
AAIAAgAEAAUABgAGAAQABAAEAAQABQAFAAUABgAGAAYABgAHAAUABQAFAAUACAAIAAkA
CQAHAAcACAAJAAkACQAJAAkADQAOAA8ADwANAA0ADgAOAA4ADgAPAA8ADQANAAwADAAO
AA4ADgANAA0ADQANAA0ACwALAAsADAAMAAwADgAOAAwADAALAAsACgAKAAoACgAKAAoA
CQAJAAcABgAGAAYABwAHAAcABwAEAAMAAwADAAUAAwADAAQABgAGAAUABQACAAIAAgAC
AAMAAwADAAMAAQABAAEAAQADAAMAAwADAAQABAAEAAQABAAEAAMAAgAEAAUABgAGAAQA
BAAEAAQABQAGAAYABgAHAAgACAAHAAcABwAIAAkABwAIAAgABwAHAAcABwAHAAcABwAI
AAgACAAIAAgACAAFAAUABQAFAAYABgAGAAYAAwADAAMABAAEAAMAAwADAAQABAADAAIA
BAADAAMAAwADAAQABAADAAEAAQAAAAAA/////wAAAQABAAAAAAD///7//v/+//7/AAAA
AAAAAAAAAAAAAAAAAAAA/////wAAAAAAAAAAAAD9//3//f/9////////////////////
///+//3//P/7//3//v/+//7//f/8//v/+//8//z//f/9//3//v/+//7//f/9//z//P/7
//v/+//7//v/+//7//v//f/+//7//v/8//v/+f/2//n/+v/6//r/+v/6//r/+v/6//r/
+v/6//r/+v/6//r/+v/6//j/+P/4//j/+v/6//r/+v/4//j/+P/4//j/+P/4//j/+v/6
//r/+v/4//j/+P/4//r/+v/6//r/+P/4//j/+P/4//j/+P/5//n/+f/5//j/9v/2//b/
9v/4//j/+P/4//f/9//3//n/+f/5//r/+v/6//r/+//7//3//f/9//3///8AAAAAAgAB
AAEAAQABAAAAAAAAAP7//v///wAAAQD//wAAAAAAAAIAAQABAAEAAAD///7//f/9//3/
/P/7//z/+//5//j/9v/1//T/8//1//X/9f/2//b/9v/3//j/+P/4//j/+P/6//r/+v/2
//3/DQAkAD8AYwCRAMQA9gAoAVABYAFIARMB3QCgAFMAAQDP/77/sP+l/6n/sf+z/7n/
wv/N/9r/5f/s/+z/6v/q/+r/6v/s/+7/8P/s/+z/7P/s/+3/7f/v//D/8P/w//D/7//v
/+//8P/w//D/8P/w//D/8P/w//D/8P/x//H/8v/y//H/8f/v//D/8P/w//D/8P/w//D/
8P/w//D/8P/w//D/8P/x//P/8v/y//L/8P/w//D/8P/w//D/8P/w//L/8v/y//L/8P/x
//L/8v/z//T/9f/2//b/9f/0//T/8v/y//L/8//1//X/9f/1//X/9P/0//P/9f/1//b/
9//3//f/9//3//j/+P/4//f/9//3//j/+P/4//j/+f/5//v/+//6//r/+P/4//j/9//5
//n/+f/5//v/+//7//z//P/8//7//v///wAAAAABAAQABAAEAAQABAAEAAMAAwAFAAQA
BAAEAAMAAwADAAMAAgABAAEAAQABAP////8AAAAAAAD//////v/+//7//v/9//3//f/9
////////////AQABAAEAAQAAAAAAAAAAAAEAAgACAAIAAAABAAIAAgAEAAQABAAEAAMA
BAAEAAQABQAGAAYABQAHAAcACAAJAAgACAAHAAUABwAHAAcABwAFAAUABgAGAAQABAAE
AAQAAwADAAMAAwACAAIAAgACAAEAAQABAAIAAAD///////8AAAAA///+/wAA////////
/f/+//7//f///////v/+//v/+//8//3//f/8//z/+//8//z//P/8//r/+v/6//r//P/8
//z//P/8//v/+//8//r/+v/6//r//f/8//r/+v/6//r/+v/6//v/+//7//v/+v/6//j/
+P/4//j/+v/6//r/+//7//v//f/9//3//v/+/wAAAAABAAEAAQABAAEAAQABAAIAAgAE
AAUAAwADAAMAAgAEAAQAAgABAAEAAQABAAEAAAAAAAAAAAAAAAEAAgADAAIAAQAAAP3/
///+//3//P/7//n/+P/3//X/9f/1//X/9v/3//n/+v/5//n/+f/4//r/+v/6//r/+v/8
//r/+f8DABYAMQBRAHkAqADcAA4BPgFkAWgBPwEHAdQAkwA/APn/2P/I/7v/tf+3/7n/
uf/C/83/1v/h/+r/8P/u/+7/8P/w//D/8v/y//D/8P/y//L/8//z//P/9P/0//T/9P/z
//P/8//0//T/9P/0//T/9P/0//T/8v/y//P/8//2//b/9f/1//X/9v/2//b/9v/2//b/
9v/4//j/+P/4//b/9v/2//f/9//2//b/9v/4//j/+P/4//b/9v/2//b/9//4//n/+v/5
//n/+f/4//r/+v/6//r/+//7//v//P/8//z//P/9/////////////v/+//////8BAAEA
AgADAAMAAwADAAMAAwAEAAUABQAHAAcACAAIAAYABgAHAAcABwAHAAYABgAGAAYABgAF
AAUABQAFAAUABwAHAAcACAAHAAYABwAGAAgACAAHAAcABgAGAAYABgAGAAYABQAFAAcA
BgAGAAYABAADAAIAAQABAAEAAgADAAMAAQABAAIAAAAAAP////8AAAAAAAAAAP//////
//////////////8BAAEAAQABAAAAAAAAAAAAAQACAAIAAgAAAAEAAgACAAQABAAEAAQA
BQAGAAYABgAFAAYABgAFAAcABwAIAAkABwAIAAgABwAJAAkACQAJAAcABwAIAAgACAAI
AAgACAAJAAkACQAJAAcABgAFAAQABAAFAAYACAAGAAUABQAFAAYABgAFAAQABgAFAAUA
BQAEAAQAAwABAAIAAwADAAQAAwADAAQABQADAAIAAgABAAEAAgADAAQAAgACAAIAAgAC
AAIAAgACAAQAAwADAAQAAgACAAIAAgADAAMAAwADAAMAAAACAAIAAgACAAQABAAFAAUA
BAADAAEAAAACAAIAAgACAAIAAgACAAMAAQABAAMAAwAFAAYABgAIAAYABwAHAAcACQAJ
AAkACQAKAAoADAANAA0ADQANAAwADAAMAAoACQAHAAcABwAHAAoACgAKAAoACQAJAAkA
CQAHAAcABwAFAAYABgAGAAYABAABAP///f////////////3//f/+//7/AAABAAIAAgAE
AAQABAAEAAIA/v/+/wEACQAcADUAUwB5AKgA2gAMATwBYgFoAUEBCQHWAJkARwABAN7/
0v/D/7v/v//B/8H/yP/R/9r/5f/u//b/9v/0//L/9P/4//j/+P/2//b/+P/4//n/+f/5
//r/+v/6//j/9//3//f/+v/6//r/+v/4//j/+P/4//j/+P/5//n/+v/6//n/+f/5//r/
+v/6//r/+v/6//r/+v/6//r/+v/4//j/+P/5//v/+v/6//r/+P/4//j/+P/6//r/+v/6
//j/+P/4//j/+P/5//r/+v/6//r/+v/6//n/+f/5//r/+v/6//r/+//7//v/+//7//z/
/P/9//3//f/9//7////9//3//f/9////AAABAAEAAQABAAIAAgAEAAQABQAFAAMAAwAC
AAIAAAAAAAAA//8BAAEAAQABAP///////wAAAQACAAUABgAGAAYABQAFAAQABAAEAAQA
BgAGAAUABQAEAAIAAQAAAAAAAQACAAMAAAD///////////3//f/+//7//v/9//3//P/8
//z//P/7//v/+//7//v/+//7//v/+//7//v/+//8//z//P/8//v//P/8//z//v///wAA
AAAAAAAAAAAAAAEAAgACAAIAAwAEAAQAAwADAAMABAAFAAMABAAEAAMABQAFAAUABQAD
AAMABAAEAAIAAgACAAIAAQABAAEAAQACAAIAAgACAAEAAQABAAIAAAD///////8AAAAA
///+//7//f/9//3//f/+//7//f/9//3//P/8//n/+f/6//v//f/8//z/+//6//r/+v/6
//r/+v/6//r//P/8//z//P/6//n/+P/4//j/+P/4//j/+P/5//n/9//3//b/9v/4//j/
+P/4//f/9v/1//X/+P/5//z//f/7//z//P/+//z//f/9//3////////////+//7/AAAB
AAEAAQABAAAAAAAAAP7//f/9//3//f/9/wAAAAAAAAAA/f/9//3//f/9//3//f/7//v/
+v/5//j/9//1//T/8//z//P/8//z//H/8f/y//L/9P/1//b/9v/2//b/9v/2//T/9P/0
//X//f8QAC0ASwBvAJ4A0gAGATgBXgFiAT0BAwHKAIcAMwDp/8T/tv+p/6P/qf+v/7H/
tv/B/87/2f/k/+r/6P/o/+r/6v/o/+r/6v/s/+z/7P/s/+3/7f/t/+7/7v/u/+7/7f/t
/+3/7v/u/+7/7v/s/+z/7P/s/+7/7v/v/+//7v/u/+3/7f/v//D/8P/w//D/8P/w//D/
7v/u/+7/7v/w//D/8P/x/+//7v/u/+7/8P/w//D/8P/w//D/8P/w//D/8P/w//D/8P/x
//L/8v/w//D/8P/w//P/8//z//T/9v/2//b/9//1//X/9f/1//j/+P/5//n/+f/5//r/
+//7//v/+//7//3//v///////////wAAAAAAAAAAAQABAP/////+//7/AAAAAAAA////
/////////////////wAAAAAAAAIAAgAAAAAA/////wAAAAAAAAAAAAAAAP////////7/
/v/+/////////////f/7//r/+f/7//n/+f/6//r/+v/5//n/9v/2//b/9v/3//f/9//3
//X/9f/1//X/9f/1//X/9f/2//b/9v/2//f/+P/4//j/+v/7//z//P/8//z//P/8//3/
/v/+//7///8AAAAA////////AAABAAMABAAEAAMAAQABAAEAAQADAAMABAAEAAQABAAE
AAQAAQABAAEAAQACAAIAAgACAAEAAQABAAIAAgABAAEAAQAAAAAA///+//7//f/9//3/
//8AAAAA///9//3//P/8//3//f/+///////+//7//f/8//z//P/8//7//v/+//7//P/8
//z//P/+//3//f8AAP7//P/8//z//P/+//7////////////+//7//P/8//z//P/+//7/
/v////////8BAAEAAQACAAIABAAEAAUABQAFAAUABQAFAAUABgAGAAgACQAJAAkACQAI
AAgACAAGAAUABQAFAAUABQAEAAQABAAEAAUABQAFAAUABQAFAAUAAwADAAIAAQAAAP//
/f/8//v/+//7//v/+//9//3//v/+//7///8AAAAA///+//3//P/8//z//v8BABEAKgBH
AG0AmwDOAAIBNAFgAXQBWgEhAe0AtgBlABUA5f/U/8r/v/+9/7//v//D/8z/1f/i/+3/
9P/0//T/8v/0//T/9v/2//j/+P/4//b/9v/3//f/9//4//j/+P/6//n/+f/5//j/+P/4
//j/+v/6//r/+v/4//j/+f/5//z//P/7//v/+//8//z//P/8//z//P/8//z//P/8//z/
/P/8//z//f/9//z//P/8//z//P/8//z//v/+//7//v/+//7//v/+//z//f/+//7//v/+
//7//v////////8AAAAAAAAAAAEAAwADAAMAAwACAAIAAwADAAUABQAGAAcABwAHAAcA
BwAHAAgACQAJAAsACwAMAAwADAAMAA0ADQANAA0ADAAMAAwADAAMAAsADQANAA0ADQAN
AA0ADQAOAA4ADgAQABAAEAAQAA8ADwAQABAAEAAQAA4ADgANAA0ADwAOAA4ADgALAAsA
CwALAAoACQAJAAkACQAHAAcACAAIAAgABwAHAAYABgAGAAYAAwADAAMAAwAFAAUABQAF
AAUABQAFAAUABgAGAAYABgAHAAgACAAIAAYABwAIAAgACgAKAAoACgALAAwADAAMAAsA
DAAMAAsADAANAA8AEQAPABAAEAAPAA8ADwAPAA8ADwAPABAAEAAOAA4ADgAOAA4ADwAQ
ABEADgAOAA4ADgANAA0ADQAOAA4ADQANAA0ADAAMAAsACgALAAsADAANAAwADAALAAkA
CwALAAoACgALAAsADAANAAsACgAKAAkACgAKAAoACgAIAAgACAAIAAoACgAKAAoACgAJ
AAkACgAIAAgACAAKAAoACgAKAAkACAAIAAcACQAJAAgACAAIAAgACAAIAAgACAAIAAkA
CQAJAAsACwALAAwADAAOABAAEQARABEAEQARABEAEQAQABAAEgATABUAFQAVABQAEgAS
ABAADwARABEAEQARABAAEAAQABAADwAPAA8ADwAPAA8ADwANAA8ADgANAAwACQAHAAYA
BQAHAAcABwAHAAUABQAGAAYACAAJAAoACgAIAAgACAAIAAYABgAIAAsAFwAsAEcAZwCR
AMAA8gAoAVYBdAFoATUB/wDMAIMAMQD3/+D/1P/J/8f/y//J/8v/0P/Z/+b/8f/6//7/
AAD+//7//v/+//7//v/+//7/AAAAAAEAAQAAAAAA///+/wAA////////AAAAAAAAAAD+
//7//v/+/wAAAAABAAEAAAAAAP////8AAAIAAwAEAAMAAgABAAAAAAAAAAAAAAACAAIA
AgADAAIAAAD///7///8AAAEAAgABAAAA///+/wAAAAAAAAAAAAABAAIAAgAAAAAAAAAA
AAEAAQABAAIAAgACAAIAAwABAAEAAQABAAQABAAFAAUAAwADAAQABQAFAAUABQAFAAUA
BgAHAAcACQAJAAoACgAMAAwADQANAAsACwAKAAoADAAMAAwACwALAAsACwALAAsACwAL
AAwADAAMAA4ADgAMAAwACwALAAwADAAMAAwADAAMAAsACwALAAoACgAKAAkACQAJAAkA
BgAFAAUABQAHAAUABQAGAAYABgAFAAUABAAEAAQABAABAAEAAQABAAEAAQABAAEAAwAD
AAMAAwACAAIAAgACAAEAAgACAAIAAgADAAQABAAEAAQABAAEAAUABgAGAAYABwAIAAgA
BwAJAAkACgALAAsADAAMAAsACQAJAAkACQALAAsADAAMAAoACgAKAAoACwALAAsACwAK
AAoACgAKAAcABwAHAAgACgAJAAkACQAIAAgABwAGAAYABQAFAAUABQAGAAYABQAFAAUA
BAAEAAUABQAGAAcABwAGAAYABQAEAAQABAAEAAYABgAGAAYABAAEAAQABAAEAAQABgAG
AAcABwAGAAUAAwACAAQABAAEAAQABAAEAAQABQADAAMABQAFAAYACAAJAAwACgALAAsA
CwALAAsACwALAA4ADgAQABEAEAAPAA4ADAAOAA4ADAALAAsACwALAAsADgAOAA4ADgAL
AAsACwALAAsACwALAAkACQAIAAcABgADAAEAAAD//wEAAQABAAEAAQABAAIAAgACAAMA
BAAEAAQABAAEAAQAAgACAAIACQAbADQAVQB7AKkA3gASAUIBagF6AVwBIwHrAKwAVwAF
ANX/xv+6/7H/tf+9/73/wf/O/9n/5v/x//j/+P/2//T/9v/4//r/+v/6//z/+v/6//r/
+//7//3//v/+//7//f/7//r/+f/7//z//f/+//z//P/8//z//v/+//////8AAAAA////
//3//v/+//7//v/+//7//v/+//7//v/+//7//v/+////AQAAAAAAAAD+//7//v/+/wAA
AAAAAAAA/v/+//7//v/+////AAAAAAIAAgACAAIAAQABAAEAAgAEAAQABAAFAAUABQAF
AAUABAAEAAUABQAHAAcACAAJAAcABwAHAAcACwAMAA0ADQAPAA8AEAAQAA4ADgAPAA8A
EQARABAAEAAQABAAEAAPABEAEQARABEAEQARABEAEgAQABAAEgASABIAEgARABEAEQAQ
AA8ADgAQABAADwAPAA8ADgAOAA4ACwALAAsACwALAAsADAANAAsACQAJAAoACgAKAAkA
CQAIAAgACAAIAAcABwAHAAcABwAHAAcABwAFAAUABQAFAAgACAAIAAgACQAKAAoACgAK
AAsADAAMAAwADAAMAAwADQAOAA4ADgAPABAAEAAPABEAEQASABMAEwAUABQAEwAVABUA
FQAVABMAEwAUABQAFAAUABQAFAAVABUAFQAVABQAFAAUABQAEwATABMAFAASABEAEQAR
ABIAEgARABAAEgARABEAEQARABIAEgARABEAEQAQABAADQANAA4ADwARABAAEAAPABAA
EAAQABAAEAAQABAAEAAQABAAEAAQAA4ADwAPAA4AEAAQABAAEAAQAA4ADgAPAA8AEQAR
ABAAEAAQABAAEAAQABAAEAAQABEAEQARABMAEwARABIAEgAUABUAFwAYABkAGQAZABkA
GQAYABgAGgAbAB0AHQAdABwAGgAaABgAFwAYABkAGgAbABoAGgAaABoAGQAZABkAGQAb
ABsAGwAZABcAFgAVABQAFAATABMAEwARABEAEQARABEAEQASABIAFAAVABYAFgAUABQA
FAAUABYAFAASABMAGwAuAEcAYwCJALgA7AAiAVIBfgGSAXUBPQEIAc0AewApAP7/7v/h
/9X/0//V/9f/3P/l//D/+/8GAAwADgAOAA4ACgAKAAwADgAQABAAEAAQABEAEQAPABAA
EAAQABIAEQARABEAEgASABIAEgASABIAEgASABQAFAAVABUAFAAUABMAEwAVABYAFgAW
ABQAFAAUABQAFgAWABYAFgAYABgAGAAZABcAFgAWABYAGAAYABgAGAAYABgAGAAYABoA
GgAaABoAGgAbABwAHAAaABoAGgAaAB0AHQAdAB4AHgAeAB4AHwAfAB8AHwAfACAAIAAh
ACEAIQAhACIAIwAlACUAJQAlACUAJgAnACcAKQApACoAKgAsACwALQAtAC0ALQAsACwA
LgAuAC4ALQAtAC0ALQAtAC0ALQAtAC4ALgAuADAAMAAwADAALwAvADIAMgAyADIAMAAw
AC8ALwAvAC4ALgAuAC0ALQAtAC0ALAArACsAKwAtACsAKwAsACoAKgApACkAKAAoACgA
KAAoACkAKgArACkAKQApACkAKQApACkAKQAqACoAKgAqACsALAAsACwALgAvADAAMAAu
AC4ALgAuAC8AMAAwADAAMQAyADIAMQAzADMANAA1ADcAOAA4ADcANwA3ADcANwA3ADcA
OAA4ADgAOAA4ADgANwA3ADcANwA4ADgAOAA4ADUANQA1ADYANgA1ADUANQA2ADYANQA0
ADYANQA1ADUANwA4ADgANwA1ADUANAA0ADUANQA2ADcANwA2ADYANQA2ADYANgA2ADgA
OAA4ADgANwA2ADUANAA1ADUANgA4ADYANgA2ADYANwA3ADcANwA3ADcANwA3ADcANwA3
ADcAOQA5ADkAOQA3ADgAOAA4ADoAOgA6ADsAOgA6ADsAOwA7ADwAPAA8AD4APwA/AEAA
QQBBAEEAQQBDAEMAQwBDAEQARgBHAEgARwBHAEYARABHAEYARABEAEQARABEAEQARABE
AEQARABEAEQARABEAEQARABEAEQARABEAEMAQgBBAEAAPwA+AD0APAA9AD4APwBAAEAA
QABAAA==
         </WaveFormData>
      </LeadData>
      <LeadData>
         <LeadByteCountTotal>10000</LeadByteCountTotal>
         <LeadTimeOffset>0</LeadTimeOffset>
         <LeadSampleCountTotal>5000</LeadSampleCountTotal>
         <LeadAmplitudeUnitsPerBit>4.88</LeadAmplitudeUnitsPerBit>
         <LeadAmplitudeUnits>��V</LeadAmplitudeUnits>
         <LeadHighLimit>2147483647</LeadHighLimit>
         <LeadLowLimit>268435456</LeadLowLimit>
         <LeadID>V6</LeadID>
         <LeadOffsetFirstSample>0</LeadOffsetFirstSample>
         <FirstSampleBaseline>0</FirstSampleBaseline>
         <LeadSampleSize>2</LeadSampleSize>
         <LeadOff>FALSE</LeadOff>
         <BaselineSway>FALSE</BaselineSway>
         <ExcessiveACNoise>FALSE</ExcessiveACNoise>
         <MuscleNoise>FALSE</MuscleNoise>
         <LeadDataCRC32>3962182613</LeadDataCRC32>
         <WaveFormData>
CgAKAAoACgAKAAoACgAKAAgACAAIAAgACAAHAAcABwAHAAgACAAIAAYABgAGAAYABgAG
AAgACAAJAAkACQAJAAkACgAJAAkACwALAAsACwAJAAkACgAMAA8ADwAOAA4ADAAMAAwA
CwAKAAoACgAKAAwADAAMAAwACQAJAAkACQAJAAgACAAHAAYABQAEAAMAAwAAAAAAAAAA
AAAAAAAAAP7//v/+//7/AAAAAAIAAgAAAP/////9//v/+v/5//f//v8OACAAMQBMAG4A
lgC5AN0A/AAGAfgA5wDVALMAfQBTAD4AKwAUAAMA+f/v/+n/6v/u//H/9//9/////f/7
//r/+//5//n/9//2//f/+f/5//n/+f/3//f/9//3//f/9//3//f/+f/5//n/+f/3//f/
9//3//n/+f/5//r/+v/5//n/+f/5//n/+f/5//n/+f/5//n/+f/5//n/+f/8//z//P/8
//r/+f/5//n/+//7//z//P/8//z//P/8//r/+v/7//v//f/9//7//v/+//7//v/+//7/
/////wAAAAAAAAEAAQAAAAAAAAABAAEAAwAEAAQABAAFAAYABwAIAAkACgALAAwADQAN
AA8ADgAPABAAEQARABIAEgASABAAEAAQABEADwAQABAAEAASABIAEgASABAAEAAQABAA
EQARABEAEAAQAA4ADQAMAAsACwALAAoACgAKAAgABwAGAAYABgAFAAUABAAEAAMAAgAC
AAIAAgABAAEAAAAAAAAAAAAAAAAA/v/+//7//f////////////3//f/9//3/////////
////////AAAAAP/////+//7//v8AAAAAAAAAAAAAAAABAAEAAQACAAIABAAFAAUABQAE
AAMAAgACAAQABAAEAAQABAAEAAQABAAEAAQABAAEAAIAAgACAAEAAQABAAEAAgACAAIA
AQABAP/////+//7/AAAAAAAAAQD//////v/+//////////7//v/////////+//3/+//6
//v//P/9//7//P/8//z//P/6//v/+//6//z//f/9//3/+//6//r/+v/6//r/+v/7//3/
/f/8//z/+v/6//r//P/8//z//P/8//v/+v/5//j/+v/5//n/+f/7//z//P/8//v/+v/5
//j/+f/6//3//v/9//3//f/9//7/AAAAAAEAAQABAAEAAQABAAEAAgAEAAcABwAGAAYA
BAAEAAQAAwAEAAQABAAEAAYABgAGAAYAAwADAAMAAwAEAAQABQAFAAMAAQD///3//f/6
//r/+v/6//r/+v/6//j/+P/4//j/+v/6//z//P/8//v/+//5//n/9v/1//f/AAAOACAA
NwBWAHoAogDJAOsABAEKAfwA5wDPAKUAcQBFAC4AGwAEAPX/8f/p/+P/6P/u//P/9//7
//3/+//7//r/9//3//f/9//2//X/9f/1//X/9f/z//P/8//z//X/9f/1//X/9f/1//X/
9f/1//X/9f/1//X/9f/1//b/9P/z//P/8//z//P/8//z//P/8//z//P/8//z//P/8//0
//T/9P/0//L/8f/x//H/8//z//T/9P/0//T/9P/0//b/9v/3//f/9//3//j/+P/2//b/
9v/2//j/+f/5//r/+P/4//n/+f/6//r/+v/7//3///8AAAAA/v///wAAAQACAAMABAAF
AAYABwAHAAkACgALAAwADQAPABAAEAAQAA4ADgAOAA8AEQASABIAEgASABIAEgASABAA
EAAQABAAEQARABEAEAAOAAwACwAKAAsACwALAAoACAAIAAYABQAGAAYABgAFAAUABAAE
AAMAAgACAAIAAgABAAEAAAAAAAAAAAAAAAAAAAAAAAAA//8BAAEAAQABAAAA///+//3/
/v///wAAAQD/////AAAAAAEAAQAAAAAAAAACAAIAAgAAAAAAAAABAAIAAwAFAAYABAAF
AAUABQAFAAUABQAGAAYABgAGAAYABAAEAAQABAAGAAYABgAGAAQABAAEAAMAAwADAAMA
BAAEAAQAAwADAAEAAQAAAAAAAgACAAIAAwADAAMAAgACAP////////7/AAABAAEAAQD/
/////v/+////AAABAAIAAAAAAAAAAAAAAAEAAQAAAAIAAwADAAMAAQAAAAAAAAAAAAAA
AAABAAEAAQAAAAAA/v8AAAAA/////wIAAgAAAP7//v/+//7//v/+//7//v/+//3//f/9
//3//v/+//7//v/+//7//v/+//7/AAAAAAEAAQABAAEAAAACAAIAAwADAAMAAwADAAUA
BQAGAAgACQAJAAgACAAKAAoACgAJAAYABgAGAAYABgAGAAYABgAHAAcABwAHAAUABAAE
AAMABAADAAIAAQABAP7//v/+//7//v/+//7//v/+//7//v/8//z//v/+/wAA//////3/
///8//f/9f/8/woAGgAvAEoAagCSALkA2wD6AAgBAgHxAOMAxQCRAGUASAA1ABwABwD7
//P/6//s//D/9f/3//v//f/9//v/+v/7//n/+//7//j/9//3//f/9//3//f/9//3//f/
9//3//f/9//3//f/9//3//f/9//3//f/9f/1//X/9v/4//f/9//3//f/9//3//f/9//3
//f/9//3//f/9//3//j/+P/4//j/+v/5//n/+f/5//n/+v/6//r/+v/6//r/+v/6//v/
+//5//n/+v/6//z//P/8//z//P/9//3//v/+//7//////wIAAgACAAMAAgADAAMAAgAD
AAUABwAJAAkACQAJAAkADAANAA0ADwAOAA8AEAARABEAEgASABIAFAAUABQAFQAVABYA
FgAWABYAFgAWABYAFgAWABYAFgATABMAEwASABQAEgARABAADQANAA0ADAAMAAwACgAJ
AAgACAAIAAcABwAGAAYABQAEAAQABAAEAAMAAwACAAIAAgACAAIAAgACAAIAAgABAAEA
AQABAAEAAQABAAEAAQD//////////wEAAQACAAIAAQABAAAAAAAAAAIAAgACAAQABAAE
AAUAAwADAAQABAAEAAUABQAFAAUABQAFAAYABAAEAAQABAAEAAQABgAGAAYABgAGAAUA
BQAFAAcACAAIAAgACAAIAAgACAAIAAgACgAKAAsACwALAAsADAAOAA4ADwAPAA8ADwAP
AA0ADQAOABAAEAAPAA0ADAAMAAwADAALAAoACgAKAAoACAAIAAgACAAFAAUABQAFAAUA
BAAEAAMABAADAAIAAQABAP7//v/+//7//v/+//7//P/8//z//P/+//7/AAAAAAIAAQAB
AP///f/8//v/+//+/wgAGAAtAEQAYgCGAK0AzwDwAAgBBgH1AOUAywCZAGcASAA3ACIA
DQD9//P/6//o/+z/8f/3//3//////////P/9//v/+f/3//j/9//3//f/9//3//f/9//3
//f/9//3//f/9//3//f/9//3//X/9f/1//X/9//3//f/+P/4//f/9//3//f/9//3//f/
9f/1//X/9f/1//X/9f/1//T/9P/0//T/9P/z//P/8//z//P/9P/0//T/9P/0//T/8v/y
//P/8//z//P/9P/0//T/9P/0//T/9P/1//X/9v/2//b/9//3//b/9v/2//f/+f/7//z/
/P/6//v//P/9/wAAAQACAAMABAAFAAUABwAGAAcACAAJAAoADAANAA4ADAAMAAwADQAN
AA4ADgAOAA4ADgAOAA4ADQAMAAsACgALAAsACwAKAAgABgAFAAQAAwADAAMAAgACAAIA
AAD///7//v/+//3////+//7//f/6//r/+v/6//v/+//6//r//P/8//z//P/6//r/+v/5
//v/+//7//v/+f/5//n/+f/7//v/+//7//v/+//8//z//P/7//n/+P/5//z//f/+//3/
/P/7//v//f/9//7//v/+//////////3//f/9//7//v/+//7//v/+//7//v/+//7//v/+
//7//v/+//7//f/7//v/+//8//z//P/7//v//f/9//z//P/6//r/+v/7//v/+//6//r/
+f/5//n/+P/6//v/+//7//n/+f/4//j/+P/4//j/+P/4//j/+P/4//b/9//3//b/+P/5
//n/+f/5//j/+P/4//j/+P/4//n/+f/5//j/+P/2//j/+P/3//f/+P/4//j/9//3//f/
+P/2//b/9f/1//f/+P/5//n/+P/3//b/9v/3//f/+P/4//b/9//3//f/9//4//j/+f/4
//j/+P/4//b/9v/1//T/9P/1//f/+f/5//j/9//1//b/9v/2//b/9v/2//b/9v/2//b/
9v/2//b/9v/2//b/9v/2//b/9v/2//b/+P/4//j/+P/2//b/9v/2//b/9v/2//b/9v/2
//b/9v/0//T/9P/0//b/9v/2//b/9v/2//b/9v/2//b/9v/2//j/+P/3//f/9f/1//b/
9v/4//j/+P/4//b/9v/2//j/+P/5//n/+f/5//r//P/8//v/+//7//v//P/9//7/AAAB
AAEAAAD+/wAAAAAAAAAAAAAAAAEAAgABAAAA///+//////8AAAEAAAD///3//P/9//z/
+//6//v/+//4//j/9//2//X/9P/2//b/9v/2//T/9P/0//b/+P/4//f/9//1//X/8v/t
/+//+v8KAB4ANwBWAH4ApgDLAOkA/gD6AOwA2QC9AJEAXQA3ACIADQD2/+v/5f/h/9//
4v/o/+//8//3//X/8//x//L/8f/v//H/8f/u/+3/7f/t/+3/7f/v/+//7//v/+//7//v
/+//7//v/+//7//v/+//7//v/+//7//v//D/8P/v/+//7//t/+3/7f/t/+3/7f/t/+3/
7//v/+//7//u/+7/7v/u//D/7//v/+//7f/t/+7/7v/s/+z/7P/s/+7/7v/v/+//7f/t
/+7/7v/v//D/8f/y//D/8f/x//L/8v/y//P/8//0//T/9P/1//X/9//4//j/+v/7//z/
/f/9//3//f/9/wAAAQABAAMAAgADAAQABQADAAQABAAEAAUABgAHAAkABwAIAAgACAAI
AAgACAAIAAoACgAKAAoACQAJAAkACAAJAAgACAAIAAcABwAHAAYABAAEAAIAAQAAAAAA
AAD//////v/+//3//P/8//z//P/7//v/+v/6//r/+v/6//r/+v/6//r/+f/3//f/9//3
//n/+f/5//n/+f/5//n/+f/5//n/+v/6//3//f/8//z/+v/8//z//P/+//7//v////3/
/f/+//7//v////////8BAAEAAQACAAEAAAD///7/AAAAAAAAAAD+//7//v/+/wAAAAAA
AP///f/9//3//v/+//7//f/9//3//f/8//z//P/8//z//f/9//3//P/8//v/+//7//r/
+P/5//n/+f/7//v/+v/6//r/+v/6//r/+v/6//r/+v/6//v/+//6//j/+f/5//n/+//6
//r/+v/6//r/+v/7//n/+f/4//j/+v/8//v/+v/5//j/+P/4//j/+P/6//n/+f/5//j/
+P/3//b/+P/4//j/+P/4//j/+v/6//v/+//7//v//P/+//7////9//3//f/9//////8A
AAIAAgABAP///v8AAAAAAAD///7//v/+//7//v/+//7//v////////////7//P/7//n/
+v/5//j/9//3//T/9P/0//L/8v/y//L/9P/0//T/9P/y//L/9P/0//T/8//z//H/8//y
/+//6//w//z/DgAjAEIAYgCIAK8A0QDwAP4A9ADlANUAtQCDAFUAOgAnABAA+//v/+P/
3f/e/+T/6f/t//H/8f/v/+3/7v/t/+3/6//r/+r/6f/p/+n/6f/p/+v/6//r/+v/6f/p
/+n/6f/p/+n/6f/p/+v/6//r/+v/6v/p/+j/6P/q/+n/6f/p/+n/6f/p/+n/6//r/+v/
6//r/+v/6//r/+v/6v/p/+j/6v/p/+n/6f/r/+v/7P/s/+r/6v/q/+r/7P/s/+3/7f/r
/+v/7P/s/+7/7v/u/+7/7P/t/+3/7v/u/+7/7//v//L/8v/y//P/8f/z//T/9P/2//f/
+P/5//r/+//8//3//v//////AQACAAMABAAFAAMABAAEAAQABgAGAAYABwAFAAYABgAG
AAYABgAGAAYABgAGAAYABgADAAMAAwACAAQAAgABAAAA/////////v/+//7//P/7//r/
+v/6//n/+f/4//j/9//4//j/+P/4//X/9f/0//T/9P/0//T/9P/2//b/9v/1//P/8//z
//P/8//z//P/8//z//P/8//z//P/8//0//T/9f/1//T/9P/y//T/9P/0//T/9P/0//X/
9f/1//b/9v/0//X/9f/1//f/9//3//j/+P/4//j/+P/4//j/+P/4//b/9v/2//b/+P/4
//j/9//3//f/9//4//b/9v/1//X/9v/3//f/+P/4//j/+P/5//n/+f/4//j/+f/5//n/
+P/2//f/9//3//n/+f/4//j/+P/4//j/+P/4//j/+P/4//j/+f/5//j/9v/3//f/9//5
//j/+P/4//j/+P/4//n/9//3//b/9v/2//j/+P/3//f/9v/2//b/9v/2//j/+P/4//j/
9v/1//X/9f/3//j/+P/4//j/+P/4//j/9v/2//j/+P/7//v/+//7//r//P/8//3//f/9
//3//f//////AAACAAMAAwACAAIAAgACAAIAAQD+//7//v/+//7//v/+//7//f/9//3/
/f/7//r/+v/5//n/+f/5//n/9//0//T/9P/0//T/9P/0//T/9P/0//T/9P/0//b/9v/5
//n/+v/5//f/9P/x//H/9v8CABQAKQBEAGIAhgCtANEA8AD+APQA4wDVALkAhQBXADwA
KwAUAAEA9f/t/+X/5P/o/+v/8f/1//n/+f/1//T/9f/3//f/9//0//X/9f/1//X/9f/1
//X/9f/1//P/8//z//P/9f/1//X/9f/1//X/9f/1//X/9f/1//b/9P/z//P/8//x//H/
8f/x//P/8//z//P/8//z//P/8//y//L/8v/y//P/8//0//X/8//z//T/9P/0//T/9P/0
//T/9P/1//X/9f/1//b/9v/2//b/9v/2//b/9//3//j/+v/6//v/+//6//r/+v/7//v/
/f/+//7//v///wAAAQAAAAEAAgADAAUABwAIAAsACwALAAsACwANAA4ADgAOAA4ADgAO
AA8ADQAOAA4ADgAQABAAEAAQAA4ADgAOAA4ADQANAA0ADAAOAAwACwAKAAcABwAHAAYA
CAAIAAYABQACAAIAAgABAAEAAAAAAP//AAAAAAAAAAD9//3//P/8//z//P/8//z//P/8
//z/+//7//v/+//7//n/+f/5//n/+//7//v/+//7//v//P/8//v/+//6//r//P/+//7/
/v8AAAAAAAABAAEAAQACAAIAAgADAAMAAwABAAEAAQACAAIAAgACAAIAAgACAAIAAgAC
AAIAAgACAAIAAgACAAEA////////AAAAAAAA///////////+//7//P/8//z//f/9//3/
/P/8//v/+//7//r/+P/5//n/+f/7//v/+v/6//j/+P/4//j/+v/6//r/+v/5//n/+P/2
//j/+f/5//n/+f/4//j/+P/4//j/9v/4//j/+P/4//j/+P/4//j/9v/1//X/9f/3//j/
+P/4//f/9v/1//T/9f/2//n/+v/5//n/+f/5//z//v/+////////////////////AAAC
AAMAAwACAAIAAgACAAIAAQD+//7//v/+////AAABAAIA//////////////7//v/9//z/
+//6//n/+f/2//b/9v/2//b/9v/2//X/9P/z//L/8//0//f/+P/4//f/9//1//P/8v/x
/+//9P8AABIAJwBAAGIAigCzANcA9AAEAfwA6QDVALMAfwBPADIAHQAGAPX/7f/n/9//
3v/k/+n/7//1//f/9//1//T/8f/x//H/8f/w/+//7//v/+//7//t/+3/7f/t/+//7//v
/+//7f/t/+3/7f/t/+3/7f/t/+3/7f/t/+7/7P/r/+v/6//t/+3/7f/t/+//7//v/+//
7//v/+//7//w//D/8P/w//D/7//v/+//7//v//D/8P/w//D/8P/w/+7/7v/v/+//8f/x
//L/8v/w//D/8P/w//L/8//z//T/9P/0//X/9f/2//b/9v/3//n/+//8//z/+v/7//z/
/f/+////AAABAAIAAwADAAUABgAHAAgACQALAAwADAAMAAoACgAKAAsADQAOAA4ADgAO
AA4ADgAOAAwADAAMAAwADQANAA0ADAAKAAgABwAGAAUABQAFAAQABAAEAAIAAQAAAAAA
AAD//////v/+//3/+v/6//r/+v/7//v/+v/6//r/+v/6//r/+P/4//j/9//5//n/+f/5
//n/+f/5//n/9//3//f/9//3//f/+P/4//n/+f/4//j/+v/8//z//P/8//z//P/9//3/
/f/+//7//v////////////////8AAAIAAgACAAIAAgACAAIAAgACAAIAAgACAAQABAAE
AAMAAQABAAEAAgACAAIAAQABAAEAAQAAAAAAAAAAAAAAAQABAAEAAAAAAP3//f/9//z/
/v/////////9//3//P/8//7//v/+//7//v/+//7//v/8//3//f/8//z//f/9//3/+//6
//r/+v/8//z//v////7//P/8//z//P/8//z//P/8//7//f/9//3/+//8//z//P/+//7/
/v/+//7//v8AAAAAAQABAAEAAQACAAQABAAFAAQAAwACAAEAAgADAAUACAAHAAcABgAG
AAQABAAEAAMABAAEAAQABAACAAIAAgACAAEAAQABAAEAAQAAAAAA//8AAP///v/9//3/
+v/6//r/+P/4//j/+P/6//r/+v/6//r/+v/8//z//P/7//v/+f/5//b/9f/3/wAADgAi
ADsAWgCCAKgAzQDtAAQBAgHwAOMAywCfAG0ASwA4ACMADAD7/+//5f/j/+j/7P/x//f/
+f/5//X/9f/0//X/8//1//X/9v/1//T/8//y//H/8//z//P/8//z//P/8//z//P/8//z
//P/8//z//P/8//x//H/8f/y//L/8f/x//H/8//z//P/8//z//P/8//z//P/8//z//P/
8v/y//L/8v/y//H/8f/x//H/8f/y//L/8v/y//L/8v/y//L/8//z//L/8f/x//D/8v/y
//L/8v/0//X/9f/2//T/9P/1//X/+P/4//j/+f/3//n/+v/6//z//f/+////AAABAAIA
AwAEAAUABQAHAAgACQAKAAsACQAKAAoACgAMAAwADAANAA0ADgAOAA4ADAAMAAwADAAO
AA4ADgAOAAsACwALAAoADAAKAAkACAAHAAcABwAGAAQABAACAAEAAgACAAIAAQD///7/
/v/9//7//v/+//7///////7//v/+//7//v/+//7//v/+//3/+//7//v/+//9//3//f/9
/////////////////wAAAAADAAMAAgACAAIABAAEAAQABgAGAAYABwAHAAcACAAIAAYA
BwAHAAcACQAJAAkACgAIAAgACAAIAAoACgAKAAoACgAKAAoACgAIAAgACAAHAAkACQAJ
AAoACQAIAAYABQAHAAcABgAGAAYABgAGAAcABgAFAAMAAgACAAMABAAEAAIAAwADAAMA
BQAFAAQABAAGAAYABgAGAAYABgAGAAYABgAHAAcABgAGAAcABwAHAAkACAAIAAgACAAI
AAgACQAFAAcACAAKAAoACgAKAAkACAAHAAYACAAHAAcABwAHAAgACAAIAAgACAAIAAgA
CgAKAAwADAANAA0ADQANAA4AEAAQABEAEwATABMAEwATABMAFAAWABkAGQAYABgAFgAW
ABYAFQAUABQAFAAUABQAFAAUABQAEwATABMAEwATABIAEgARABAADwAOAA0ACwAIAAgA
CAAIAAgACAAIAAYABgAGAAYABwAIAAsADAAKAAkACQAHAAUABAAFAAUADAAaACwAQwBe
AH4ApADNAO8ADAEQAQIB8wDhALkAhQBfAEoANwAgAA8ABwD9//X/9P/4////BQAHAAkA
CQAHAAYAAwADAAMAAwACAAEAAQABAAEAAQD//////////wEAAQABAAEAAQABAAEAAQD/
/////////wEAAQABAAIAAAD///////8BAAEAAQABAAEAAQABAAEA//////////8CAAIA
AgACAAAA////////AQABAAIAAgABAAAA///+//7//v//////AQABAAIAAgAAAAAAAAAA
AAIAAwADAAQABAAEAAUABQAEAAQABAAFAAUABwAIAAgACAAJAAoACwAMAA0ADgAPABAA
EQARABMAFAAVABYAFwAXABgAGAAYABgAGAAYABkAGQAaABoAGgAaABoAGgAaABoAGgAa
ABoAGQAZABkAGAAWABQAEwASABEAEQARABAAEAAQAA4ADQAMAAwADAALAA0ADAAMAAsA
CAAIAAgACAAJAAkACAAIAAYABgAGAAYABgAGAAYABQAFAAUABQAFAAMAAwADAAMABQAF
AAUABQAFAAUABgAGAAUABQAEAAQABgAIAAgACAAGAAYABgAHAAcABwAIAAgACAAJAAkA
CQAJAAkACQAKAAwADAAMAAwADAAMAAwADAAMAAwADAAMAAwADAAMAAsACwALAAsADAAO
AA4ADQANAAwACwAJAAgACgAKAAoACwALAAsACgAKAAkACQAJAAgACAAJAAkACQAJAAkA
CAAIAAoACgAKAAoACgAKAAoACgAIAAkACQAIAAgACQAJAAkACQAIAAgACAAIAAgACgAK
AAoACgAIAAcABwAHAAcACAAIAAgACgAKAAoACgAIAAgACgAKAA0ADQANAA0ADAAOAA4A
DwARABEAEQARABMAEwAUABYAFgAVABMAEgASABIAEgARABAAEAAQABAAEAAQABAAEAAP
AA8ADwAPAA8ADgAOAA0ADgANAAwACwAKAAYABQAEAAYABgAGAAYACAAIAAgACAAGAAYA
CAAIAAoACQAJAAcABQACAP//AwAQACAANgBRAHIAmgDCAOUAAwEYARIBAgHvANEAnwBp
AEUAMAAbAAYA/f/3//H/7//0//r//f8DAAUABQADAAEAAAABAAEAAQABAAAA////////
/////wEAAQABAAEAAAD///7//f//////////////////////AQABAAEAAgACAAEAAQAB
AAEAAQABAAEAAwADAAMAAwABAAEAAQABAAIAAgACAAIABAADAAMAAwABAAEAAgACAAQA
BAAEAAQAAgACAAMAAwAFAAUABgAGAAYABgAGAAYABAAFAAUABgAIAAgACQAJAAgACAAI
AAkACQALAAwADAAOAA8AEAARABAAEQASABMAFQAXABgAGwAaABsAHAAdAB0AHgAeAB4A
HwAgACEAIwAiACIAIQAgACEAIgAjACQAIwAiACEAIAAfAB8AHwAeACAAHgAdABwAGgAZ
ABgAFgAYABgAFgAVABIAEgASABEAEQAQABAADwAQABAAEAAQAA0ADQAMAAwADgAOAA4A
DgAMAAwADAALAAsACwALAAsACwALAAsACwAJAAkACQAJAAsACwAMAAwACwALAAoACgAM
AA4ADgAOAA4ADgAOAA8ADwAPABAAEAASABMAEwATABMAEwATABQAFgAWABYAFgAWABYA
FgAWABYAFgAWABYAFgAWABYAFQAVABUAFQAWABYAFgAVABUAFQAVABQAFAASABIAEgAT
ABMAEwASABIAEQARABEAEAASABMAEwATABMAEwASABIAEQAQAA8ADgAQABAAEAAQAA4A
DwAPAA4ADgAPAA8ADwARABAAEAAQABAAEAAOAA8AEAAQABAAEAAQAA4ADgAOAA4AEAAP
AA8ADwAPABAAEAAQAA4ADgAOAA4AEAAQABIAEgARABEAEQARABQAFgAWABcAFwAXABcA
FwAXABcAGAAaABsAGwAaABoAGAAYABgAFwAXABgAGQAaABoAGgAaABoAFwAXABcAFwAZ
ABgAGAAXABYAFQAUABMAFQASABIAEgAQABAAEAAQABAAEAAQABAAEgASABQAFAASABEA
EQAPABMAEAANAAsADgAaACoAPQBWAHgAngDHAOkADAEkASABDwH/AOUAtwCDAGIAUQA8
ACUAEwAJAAEAAAAEAAcADQATABUAFwAVABIADwAPABEAEQAQABEADwAPAA8ADwAPAA8A
DwAPAA8ADwAPAA8AEQARABEAEQARABEAEQARABEAEQARABIAEgARABEAEQATABMAEwAT
ABEAEQARABEAEwATABMAEwAUABQAFAAUABQAEwATABMAFQAVABYAFgAWABYAFgAWABQA
FAAVABUAFwAXABgAGAAWABYAFgAWABgAGQAZABoAGAAYABkAGQAcABwAHAAdAB0AHwAg
ACAAIAAhACIAIwAmACcAKAApACgAKQApACsALgAvADAAMQAxADIAMgAyADIAMgAyADMA
NQA2ADYANgA2ADYANgA2ADYANgA2ADYANQA1ADUANAAyADAALwAuAC8ALwAvAC4ALAAs
ACoAKQAqACoAKgApACcAJgAmACUAJAAkACQAJAAlACUAJAAkACIAIgAiACIAIgAiACIA
IQAjACMAIwAjACEAIQAhACEAIwAjACMAIwAjACMAJAAkACUAJQAkACQAJgAoACgAKAAo
ACgAKAApACkAKQAqACoAKgArACsAKwArACsAKwAsAC4ALgAuAC4ALgAuAC4ALgAuAC4A
LgAuAC4ALgAuAC0ALQAtAC0ALgAwADAALwAvAC4ALQArACoALAAsACwALQArACsAKgAq
ACsAKwArACoALAAtAC0ALQArACsAKgAqACwALAAsACwALAAsACwALAAsAC0ALQAsAC4A
LwAvAC8ALQAsACwALAAuAC4ALgAvAC8ALwAuAC4ALgAwADAALwAvADAAMAAwAC8ALwAv
ADAAMgAyADEAMQAvADAAMQAxADEAMQAxADIAMQAxADIAMgAyADMAMwAzADUANgA2ADcA
OAA4ADgAOAA6ADoAOQA4ADoAOwA9AD8APwA+AD0AOwA+AD4APAA8ADwAPAA6ADoAOgA6
ADwAPAA8ADwAOgA6ADoAOgA6ADoAOgA6ADgAOAA4ADgANgA2ADYANgA4ADgAOAA4ADgA
OAA4AA==
         </WaveFormData>
      </LeadData>
   </Waveform>
</RestingECG>
