# Supplementary material for: Detection of Left Atrial Enlargement Using a Convolutional Neural Network-Enabled Electrocardiogram
Source: Front Cardiovasc Med. 2020 Dec 17;7:609976. doi: 10.3389/fcvm.2020.609976 (PMC7773668; doi:10.3389/fcvm.2020.609976)
Supplement: Supplementary file 1 [file Data_Sheet_1.ZIP › hyp/1802033637_3257_00000002.XML]

<?xml version="1.0" encoding="Windows-1252"?>
<!DOCTYPE RestingECG SYSTEM "restecg.dtd">
<RestingECG>
   <PatientDemographics>
      <PatientID>1802033637</PatientID>
      <PatientAge>82</PatientAge>
      <AgeUnits>Years</AgeUnits>
      <Gender>Male</Gender>
      <PatientLastName>guanliqiu</PatientLastName>
   </PatientDemographics>
   <TestDemographics>
      <DataType>Resting</DataType>
      <Site>1</Site>
      <AcquisitionDevice>MAC55</AcquisitionDevice>
      <Status>Unconfirmed</Status>
      <Priority>Normal</Priority>
      <AcquisitionTime>09:04:32</AcquisitionTime>
      <AcquisitionDate>10-19-2016</AcquisitionDate>
      <CartNumber>1</CartNumber>
      <AcquisitionSoftwareVersion>009C</AcquisitionSoftwareVersion>
      <XMLSourceVersion>MAC5000 v1.0</XMLSourceVersion>
   </TestDemographics>
   <RestingECGMeasurements>
      <VentricularRate>49</VentricularRate>
      <AtrialRate>49</AtrialRate>
      <PRInterval>174</PRInterval>
      <QRSDuration>94</QRSDuration>
      <QTInterval>446</QTInterval>
      <QTCorrected>402</QTCorrected>
      <PAxis>38</PAxis>
      <RAxis>32</RAxis>
      <TAxis>32</TAxis>
      <QRSCount>8</QRSCount>
      <QOnset>226</QOnset>
      <QOffset>273</QOffset>
      <POnset>139</POnset>
      <POffset>193</POffset>
      <TOffset>449</TOffset>
      <ECGSampleBase>500</ECGSampleBase>
      <ECGSampleExponent>0</ECGSampleExponent>
   </RestingECGMeasurements>
   <Diagnosis>
      <Modality>Resting</Modality>
         <StatementCount>3</StatementCount>
         <LabelText>12SL ��ϳ���</LabelText>
      <DiagnosisStatement>
         <StmtFlag>ENDSLINE</StmtFlag>
         <StmtText>����������Ķ�����</StmtText>
      </DiagnosisStatement>
      <DiagnosisStatement>
         <StmtFlag>ENDSLINE</StmtFlag>
         <StmtText>����ȫ������֧��������</StmtText>
      </DiagnosisStatement>
      <DiagnosisStatement>
         <StmtFlag>ENDSLINE</StmtFlag>
         <StmtText>�쳣 ECG</StmtText>
      </DiagnosisStatement>
   </Diagnosis>
   <Waveform>
      <WaveformType>Rhythm</WaveformType>
      <WaveformStartTime>0</WaveformStartTime>
      <NumberofLeads>8</NumberofLeads>
      <SampleType>CONTINUOUS_SAMPLES</SampleType>
      <SampleBase>500</SampleBase>
      <SampleExponent>0</SampleExponent>
      <HighPassFilter>16</HighPassFilter>
      <LowPassFilter>150</LowPassFilter>
      <ACFilter>NONE</ACFilter>
      <LeadData>
         <LeadByteCountTotal>10000</LeadByteCountTotal>
         <LeadTimeOffset>0</LeadTimeOffset>
         <LeadSampleCountTotal>5000</LeadSampleCountTotal>
         <LeadAmplitudeUnitsPerBit>4.88</LeadAmplitudeUnitsPerBit>
         <LeadAmplitudeUnits>��V</LeadAmplitudeUnits>
         <LeadHighLimit>2147483647</LeadHighLimit>
         <LeadLowLimit>268435456</LeadLowLimit>
         <LeadID>I</LeadID>
         <LeadOffsetFirstSample>0</LeadOffsetFirstSample>
         <FirstSampleBaseline>0</FirstSampleBaseline>
         <LeadSampleSize>2</LeadSampleSize>
         <LeadOff>FALSE</LeadOff>
         <BaselineSway>FALSE</BaselineSway>
         <ExcessiveACNoise>FALSE</ExcessiveACNoise>
         <MuscleNoise>FALSE</MuscleNoise>
         <LeadDataCRC32>3263357718</LeadDataCRC32>
         <WaveFormData>
9P/0//T/9P/0//T/9P/0//T/9P/0//T/9P/0//T/9P/0//T/9P/0//T/9P/0//T/9P/0
//T/9P/0//T/9P/0//T/9P/0//T/9P/0//T/9P/0//T/9P/0//L/8v/y//L/8v/y//L/
8v/0//T/9P/0//L/8v/y//L/9P/0//T/9P/y//L/8v/y//L/8v/y//L/8v/y//L/8v/y
//L/8v/y//L/8v/y//L/8v/y//L/8v/y//L/8v/y//D/8P/w//D/8v/y//L/8v/y//L/
8v/y//D/8P/w//D/8v/y//L/8v/w//D/8P/w//L/8v/y//L/8P/w//D/8P/w//D/8P/w
//D/8P/w//D/8P/w//D/8P/y//L/8v/y//D/8P/w//D/8P/w//D/8P/w//D/8P/w//D/
8P/w//D/7v/u/+7/7v/w//D/8P/w//D/8P/w//D/8P/w//D/8P/w//D/8P/w//D/8P/w
//D/8P/w//D/8P/w//D/8P/w//D/8P/w//D/8P/w//D/8P/w//D/8P/w//D/8P/w//D/
8P/w//D/8P/w//D/8P/w//D/8P/w//D/8v/y//L/8v/w//D/8P/w/+7/7v/u/+7/8P/w
//D/8P/w//D/8P/w//D/8P/w//D/8P/w//D/8f/x//H/8f/x//H/8v/z//P/8f/y//L/
8//0//T/9P/0//f/9//3//j/+v/7//v//P/+//z//P/8//r/+v/6//r/+//8//z/+//7
//v/+//7//z/+//6//n/+P/2//T/9P/v/+7/7v/u//D/8P/w//D/7v/u/+3/7f/v/+7/
7v/u/+3/7f/s/+z/7f/t/+3/7f/r/+v/6//r/+v/6//r/+v/6//r/+v/6//q/+z/7P/s
/+v/6//s/+z/8f/6/woAHQAwAEUAWgBxAIEAjwCYAJwAlAB9AFwAOgAZAPf/4v/S/8r/
xv/E/8D/vv++/8D/x//M/87/0//Z/+D/4//m/+j/6f/p/+3/7//v/+7/7v/v/+//8P/y
//L/8v/y//P/8//z//P/9P/0//T/9P/0//T/9P/1//X/9f/1//X/9f/1//X/9f/2//b/
9v/3//f/9//3//f/9//3//f/9v/2//b/9v/4//j/+P/4//n/+f/5//r/+P/4//j/+P/6
//v//P/9//z//P/8//3//f/9//7/////////AAAAAAMAAwADAAMABAAEAAQABgAFAAUA
BQAFAAkADAANAAwADAANAA0ADwATABMAEwAUABMAFAAWABcAFwAZABoAGwAcAB0AHgAg
ACMAJAAlACcAJgAnACcAKAAsACwALAAtACwALAAsAC8ALwAvAC8ALwAvAC4ALgAuADAA
LwAtAC0AKwApACkAKAAjACEAHwAdAB0AHQAaABgAFQARAA8ADgAMAAkABwAGAAUAAwAB
AP/////9//v/+//8//r/+f/4//X/9f/2//b/9P/z//P/8//z//P/8//x//H/8f/x//H/
8f/x//H/8f/x//L/8v/x//H/8f/x//H/8//y//L/8v/x//H/8P/w//H/8f/x//H/8f/x
//H/8f/x//H/8f/y//T/8//z//T/8v/y//H/8f/x//H/8v/y//D/8f/x//D/8v/z//P/
8v/y//L/8v/y//T/9P/0//T/8v/y//L/8v/y//L/8v/x//P/9P/0//T/8//z//P/8//x
//L/8v/x//H/8f/x//H/8f/x//L/8v/x//H/8f/x//L/8v/y//D/8P/w//D/8P/w//H/
8f/w//L/8v/y//L/8P/w//D/8P/y//L/8v/y//D/8P/w//D/8v/y//H/8f/w//D/8P/w
//L/8f/x//H/8f/x//H/8f/x//H/8f/y//L/8v/y//D/8P/w//D/8P/w//D/8P/y//L/
8v/y//D/8P/w//D/8v/y//L/8v/w//D/8P/w//L/8v/y//L/8P/w//D/8P/y//L/8v/y
//L/8v/y//L/8P/w//D/8P/w//D/8P/w//D/8P/w//D/8P/w//D/8P/y//L/8v/y//D/
8P/w//D/8v/y//L/8v/y//L/8v/y//L/8v/y//L/8P/w//D/8P/y//L/8v/y//L/8v/y
//L/8v/y//L/8v/y//L/8v/y//L/8v/y//L/8v/y//L/8v/y//L/8v/y//L/8v/y//L/
9P/0//T/9P/y//L/8v/y//L/8v/y//L/8v/y//L/8v/y//L/8v/y//L/8v/y//L/8//z
//P/8//1//X/9v/3//X/9f/2//b/+f/6//r/+v/6//3//f/9//7/AAABAAEAAAAAAP7/
/v/+//7//v/+/wAAAQACAAIA//////////8BAAAA///+//v/+v/4//b/+P/1//T/9P/y
//L/8v/y//L/8v/y//H/8f/x//D/8P/w//H/8f/w//L/8f/x//H/7//v/+//7//v/+//
7//v/+//7//v/+//7//w//L/8P/s/+3/7f/u//T///8OACAANwBMAGUAfgCRAJ0ApwCq
AKIAiABjAEAAHAD7/+P/1P/O/8z/yP++/7r/vv/G/8j/zf/Q/9b/2//j/+b/6f/u//D/
8f/z//P/9f/3//b/9v/3//f/9//4//f/9v/2//f/9//3//f/+P/4//j/+v/6//r/+v/7
//v/+//7//v/+//7//v/+//8//z//P/9//3//f/9//3//f/9//3//v/+//7//v8AAAAA
AAAAAAEAAQABAAIAAAAAAAAAAAADAAMAAwADAAIAAgACAAMAAwADAAQABQAFAAUABgAG
AAkACQAJAAkADAAMAAwADgAPAA8ADwAPABAAEgASABAAFAAVABUAFwAZABkAGQAaABsA
HAAeAB8AIQAjACQAJQAmACcAKAAqACkAKgArAC0ALgAvAC8AMAA0ADQANAA1ADQANAA0
ADcAOQA5ADkAOQA3ADYANgA2ADYANQAzADMAMQAvAC8ALgArACkAJwAlACEAIQAeABwA
GQAVABMAEgASAA8ADQAMAAkABwAFAAMABQADAAEAAQAAAP7//f/8//v/+//8//z/+v/5
//n/+f/5//n/+f/3//f/9//3//f/+f/5//n/+f/3//j/+P/3//f/9//3//f/9//2//b/
9v/3//f/9v/2//n/+f/5//n/+f/5//n/+f/3//f/9//4//j/9//3//j/+P/4//f/9//3
//f/+P/4//j/+f/5//j/+P/5//n/+P/4//j/+P/4//j/+P/4//j/+P/4//j/+P/6//r/
+v/5//n/+v/6//r/9//3//f/9//5//r/+v/5//f/9//3//f/+f/5//r/+v/5//n/+f/5
//j/+P/4//b/+P/4//j/+P/2//f/9//2//j/+P/4//j/+P/4//j/+P/2//b/9v/2//j/
+P/4//j/+P/4//f/9//4//j/+P/4//j/9//3//f/9//3//f/9//3//f/9//4//j/+P/4
//j/+P/4//j/+P/4//j/+P/4//j/+P/4//j/+P/4//j/+P/4//j/+P/4//j/+P/4//j/
+P/4//j/9v/2//b/9v/4//j/+P/4//b/9v/2//b/+P/4//j/+P/2//b/9v/2//b/9v/2
//b/+P/4//j/+P/4//j/+P/4//j/+P/4//j/9v/2//b/9v/2//b/9v/2//b/9v/2//b/
9v/2//b/9v/2//b/9v/2//b/9v/2//b/9v/2//b/9v/2//b/9v/2//b/9v/2//b/9v/2
//b/9v/2//b/9v/2//b/9v/2//b/9v/2//b/9v/2//b/9v/2//b/9v/2//b/+P/4//n/
+f/5//n/+f/5//j/+f/5//n/+v/6//v//P/+//7//v8BAAEAAQACAAQAAwADAAQABAAC
AAIAAgACAAIAAgACAAMABAAEAAMAAwADAAMAAwACAP///v/9//z/+v/4//j/9f/0//T/
9P/0//b/9v/2//b/9v/1//X/9f/y//L/8v/z//P/8v/y//H/8f/x//H/8f/x//H/8f/x
//H/8f/x//H/8f/x//H/8P/y//D/8P/x//H/8P/y//f/BAAUACcAPABTAGwAhwCbAKUA
rgCwAKQAhQBgADwAFwD3/+L/1v/Q/8z/yP/C/8D/wv/G/8v/zv/U/9n/3//k/+n/7P/s
/+//8//1//X/9f/2//b/9//3//b/+P/4//j/+P/5//n/+f/5//r/+v/6//r/+v/6//r/
+//7//v/+//7//v/+//7//3//v/+//7//f/9//3//f/9//3//f/9//7//v/+//7//v/+
//7//v////////8AAAAAAAAAAAAAAwADAAMAAwACAAIAAgADAAUABQAGAAcABQAFAAYA
BgAHAAcABwAHAAgACAAIAAoADQANAA0ADQAOABAAEAAOABIAEwATABUAFwAXABcAGAAZ
ABoAHAAdAB0AHwAgACEAIgAjACQAJgAnACgAKQArACwALQAtAC4AMAAwADAAMQA0ADQA
NAA3ADYANQA0ADMANQA0ADQANAA0ADMAMQAxAC0AKwArACoAKQAnACUAIwAfAB8AHAAa
ABcAEwARABAADAAJAAcABgAHAAUAAwABAAEA///9//3//P/6//n/+P/3//f/+P/4//b/
9f/1//X/9f/1//X/8//z//P/8//z//X/9f/1//X/8//0//T/8//z//P/8//z//P/8v/y
//L/8//z//L/8v/x//H/8f/x//P/8//z//P/8//z//P/9P/y//H/8f/y//T/9P/z//P/
8//z//T/9P/0//X/9f/0//T/9f/1//T/9P/0//T/9P/0//T/9P/0//L/8v/y//L/8v/y
//L/8f/z//T/9P/0//P/8//z//P/8f/y//L/8f/z//P/8//z//P/8//0//T/8//z//P/
8//0//T/9P/y//L/8v/y//L/8v/z//P/8v/y//L/8v/y//L/8v/y//L/8v/y//L/8v/y
//L/8v/y//L/8v/x//H/8v/y//L/8v/0//P/8//z//H/8f/x//H/8//z//P/9P/y//L/
8v/y//L/8v/y//L/8v/y//L/8v/y//L/8v/y//L/8v/y//L/8v/y//L/8v/y//L/8v/y
//L/8v/y//L/8v/y//L/8v/y//L/8v/w//D/8P/w//L/8v/y//L/8v/y//L/8v/y//L/
8v/y//L/8v/y//L/8v/y//L/8v/0//T/9P/0//T/9P/0//T/8v/y//L/8v/y//L/8v/y
//L/8v/y//L/8v/y//L/8v/y//L/8v/y//L/8v/y//L/9P/0//T/9P/y//L/8v/y//L/
8v/y//L/9P/0//T/9P/y//L/8v/y//T/9P/0//T/8v/y//L/8v/y//L/8v/y//P/8//z
//P/8//z//T/9f/3//f/+P/4//f/+P/4//j/9v/5//n/+f/8//7//////wAAAAD+//7/
/v/+//7//v/+////AAAAAP//////////AQAAAP///v/7//r/+P/2//b/8//y//L/8v/y
//L/8v/0//T/9P/z//P/8//y//L/8P/x//H/8P/y//H/8f/x/+//7//v/+//7//v/+//
7//v/+//7//v//H/8P/w//D/8P/v/+3/8P/y//X//v8OAB8AMABFAGAAdQCFAJEAmgCg
AJgAgQBeADwAHwADAOb/0v/M/8z/zP/I/8T/xv/I/83/0P/S/9X/3f/k/+n/7P/s/+//
8//z//X/9f/0//T/9f/1//j/+v/6//r/+P/5//n/+f/5//r/+v/6//r/+v/6//r//f/9
//3//f/8//v/+v/5//v//P/8//z/+//7//v/+//9//3//f/9//7//v/+//7//v/+//7/
/v////////8AAAAAAAAAAAAAAQABAAEAAQAAAAAAAAABAAMAAwAEAAUABwAHAAgACAAJ
AAkACQAJAAoACgAKAAwADwAPAA8ADwAQABIAEgAQABQAFQAVABcAFwAXABcAGAAZABoA
HAAdAB8AIQAiACMAIgAjACQAJgAnACgAKQArACwALQAtAC4AMgAyADIAMwAyADIAMgA1
ADUANQA1ADUANwA2ADYANgA2ADUAMwAzADEALwAvAC4AKQAnACUAIwAhACEAHgAcABsA
FwAVABQAEgAPAA0ADAALAAkABwAFAAMAAQD/////AAD+//3//P/5//n/+v/6//n/+f/6
//v/+v/5//j/9f/3//f/9//3//n/+f/5//n/+P/4//f/9f/3//f/9//3//f/9v/2//b/
9f/1//T/9P/2//f/+P/5//f/9//3//f/9//3//f/+P/2//X/9f/2//b/9v/1//X/9v/3
//n/+v/4//n/+f/4//b/9//3//b/+P/4//j/+P/4//j/+P/4//r/+v/6//r/+P/4//j/
9//3//j/+P/4//f/9//3//f/+f/6//r/+f/3//f/9//3//f/9//4//j/+f/5//n/+f/4
//j/+P/2//b/9v/2//b/9v/3//f/9v/2//b/9v/2//j/+P/4//j/9v/2//b/9v/2//b/
9v/2//j/+P/3//f/+P/4//j/+P/4//f/9//3//f/9//3//f/9f/1//X/9v/4//j/+P/4
//j/+P/4//j/+P/4//j/9v/2//b/9v/4//j/+P/4//b/9v/2//b/9v/2//b/9v/2//b/
9v/2//j/+P/4//j/9v/2//b/9v/2//b/9v/2//b/9v/2//b/+P/4//j/+P/2//b/9v/2
//j/+P/4//j/+P/4//j/+P/2//b/9v/2//b/9v/2//b/+P/4//j/+P/2//b/9v/2//b/
9v/2//b/+P/4//j/+P/2//b/9v/2//b/9v/2//b/9v/2//b/9v/2//b/9v/2//j/+P/4
//j/9v/2//b/9v/2//b/9v/2//j/+P/4//j/9v/2//b/9v/2//b/9v/2//j/+P/4//j/
+f/5//n/+f/5//n/+v/7//v/+//8//z//f/+//7//v/+/wEAAQABAAQABgAHAAcABgAG
AAQABAACAAIAAgACAAMABQAHAAgABQAFAAUABQADAAIAAQAAAP///v/8//r/+v/3//b/
9v/2//b/9v/2//b/9v/2//X/9f/1//T/9P/0//X/9f/0//T/8//z//P/9f/1//X/9f/1
//X/9f/1//P/8//z//P/8//y//L/8v/y//P/9f/0//T//f8OAB4AMwBIAF8AegCTAKMA
rQCsAKYAlABzAE4AKgAHAO3/2v/S/9L/zv/E/8D/wv/G/8r/z//W/9j/3f/l/+r/7f/u
/+7/8f/1///////z//P/9P/2//f/+P/6//r/+v/6//v/+//7//v//P/8//z//P/8//z/
/P/9//3//f/9/////////////v/+//3//P/+////AAABAAEAAQABAAEAAAAAAAAAAAAA
AAAAAAAAAAEAAQABAAIAAgACAAIAAgADAAMAAwADAAQABAAEAAUAAwADAAQABQAHAAcA
CAAIAAkACQAJAAkADAAMAAwADgAPAA8ADwAPABIAFAAUABIAEgATABMAFQAZABkAGQAa
ABsAHAAeAB8AHwAhACIAIwAkACUAJgAoACkAKgArAC0ALAAtAC0ALgAyADIAMgAzADIA
MgAyADUANwA3ADcANwA3ADYANgA2ADQAMwAxADEALQArACsAKgAlACMAIQAfAB4AHwAd
ABwAGAATABAADgAMAAkABwAGAAQAAQD+//v//f/9//3////8//r/+f/4//X/9f/2//b/
9P/z//P/8//1//X/9f/z//P/8//z//P/9f/1//X/9f/0//T/8//x//P/8//z//P/8f/w
//D/8P/y//P/8//0//X/9f/1//X/9f/1//X/9f/1//X/9f/2//b/9f/1//b/+P/4//f/
9//1//X/9v/2//j/+f/5//j/9v/3//f/9v/2//b/9v/2//b/9v/2//b/+P/4//j/+P/2
//b/9v/1//X/9v/2//b/9//3//f/9//3//j/+P/3//X/9f/1//X/9//3//j/+P/1//X/
9f/1//j/+P/4//b/9P/0//T/9P/2//f/9//2//T/9P/0//T/9v/2//b/9v/0//T/9P/0
//T/9P/0//T/9P/0//P/8//0//T/9P/0//T/8//z//P/8//z//P/8//z//P/8//0//T/
9P/0//T/9P/0//T/9P/0//T/9P/y//L/8v/y//T/9P/0//T/9P/0//T/9P/0//T/9P/0
//L/8v/y//L/9P/0//T/9P/0//T/9P/0//T/9P/0//T/9v/2//b/9v/2//b/9v/2//T/
9P/0//T/9P/0//T/9P/2//b/9v/2//T/9P/0//T/9P/0//T/9P/2//b/9v/2//T/9P/0
//T/9P/0//T/9P/2//b/9v/2//b/9v/2//b/9v/2//b/9v/2//b/9v/2//b/9v/2//b/
9v/2//b/9v/0//T/9P/0//T/9P/0//T/9P/0//T/9P/0//T/9P/0//b/9v/2//b/9P/0
//T/9P/2//f/9//3//f/9//3//j/+f/5//n/+v/8//3//v/+//7//v8BAAEAAQACAAQA
BQADAAQABAACAAIAAgACAAIAAgACAAMABAAGAAUABQAFAAMAAwACAAEA/v/9//z/+v/6
//r/9//2//b/9v/2//b/9v/2//b/9v/1//X/9f/0//T/9P/1//X/9v/2//X/9f/z//P/
8//z//H/8f/x//H/8//z//P/8//z//P/8v/0//T/8v/v/+//9P/4////DAAeADUATABl
AIAAlQCjALEAuACyAJoAdwBQACoABQDr/9r/0v/Q/8z/xv/C/8L/xP/I/8//0v/W/9//
5//q/+3/8P/y//X/9f/3//n/+f/4//j/+f/5//r//P/8//z/+v/7//v/+//9//7//v/+
//7//v/+//7/////////////////////////AAAAAAAA//////////8BAAEAAQABAAIA
AgACAAIAAgACAAIAAgADAAMAAwAEAAQABAAEAAQABwAHAAcABwAGAAYABgAHAAkACQAK
AAsACQAJAAoACgALAAsACwALAA4ADgAOABAAEQARABEAEQAUABYAFgAUABYAFwAXABkA
GwAbABsAHAAdAB4AIAAhACEAIwAkACUAKAApACoALAAtAC4ALwAxADIAMwAzADQANgA2
ADYANwA2ADYANgA5ADsAOwA7ADsAOwA6ADoAOgA6ADkANwA3ADUAMwAzADIALQArACkA
JwAjACMAIAAeABsAFwAVABQAEgAPAA0ADAALAAkABwAFAAUAAwABAAEAAAD+//3//P/7
//v//P/8//r/+f/5//n/+//7//v/+f/5//n/+f/5//n/+f/5//n/+f/6//r/+f/3//f/
9//3//n/+P/4//j/+f/5//j/+P/3//f/9//3//n/+f/5//n/+f/5//n/+v/4//f/9//4
//j/+P/3//f/9//3//j/+P/4//n/+f/4//j/+f/5//j/+P/4//j/+P/4//j/+P/4//j/
+P/4//j/+P/4//j/9//3//j/+P/4//n/+f/5//n/9//4//j/9//3//f/9//3//f/9//4
//j/9//3//f/9//4//j/+P/2//b/9v/2//b/+P/5//n/+P/4//j/+P/4//j/+P/4//j/
9v/2//b/9v/2//b/9v/2//b/9v/1//X/9v/2//b/9v/2//X/9f/1//f/9//3//f/9//3
//f/+P/2//b/9v/2//b/9v/2//b/9v/2//b/9v/2//b/9v/2//b/9v/2//b/9v/2//b/
9P/0//T/9P/0//T/9P/0//T/9P/0//T/8v/y//L/8v/y//L/8v/y//L/8v/y//L/8v/y
//L/8v/y//L/8v/y//L/8v/y//L/8v/y//L/8v/y//L/8v/y//D/8P/w//D/8v/y//L/
8v/w//D/8P/w//D/8P/w//D/8v/y//L/8v/w//D/8P/w//L/8v/y//L/8v/y//L/8v/w
//D/8P/w//D/8P/w//D/8P/w//D/8P/w//D/8P/w//D/8P/w//D/8v/y//L/8v/y//L/
8v/y//D/8P/w//D/8P/w//D/8P/w//D/8P/w//D/8P/w//D/8v/y//L/8v/y//L/8v/y
//L/8v/y//L/8v/y//L/8v/w//D/8P/w//D/8P/w//D/7v/u/+7/7v/u/+7/7v/u//D/
8P/w//D/8P/w//D/8P/w//D/8P/w//D/8P/w//D/8P/w//D/8P/w//D/8P/w//D/8P/w
//D/8P/w//D/8P/w//D/8P/w//D/8P/w//D/8P/w//D/8P/u/+7/7v/u//D/8P/w//D/
8P/w//D/8P/u/+7/7v/u//D/8P/w//H/8f/x//H/8f/v//D/8f/x//P/9P/0//X/9P/0
//T/9P/3//f/9//4//r/+//7//z//v/8//z//P/8//z//P/8//3//v/+//3//f/9//3/
/f/+//3//P/7//z/+v/4//j/8//y//L/8v/w//D/8P/w//D/8P/v/+//8f/w//D/8P/v
/+//7v/u/+3/7f/t/+3/7f/t/+3/7f/t/+3/7f/t/+3/7f/t/+3/7v/s/+z/7v/t/+3/
7v/s/+v/8v8AAA8AIAA3AEwAYwB3AIcAkACYAJwAkQB2AFYANQATAPb/4v/U/87/zv/K
/8L/wP/C/8X/yv/Q/9X/2f/a/+H/6P/o/+n/6//v//H/8f/y//L/8//z//L/9P/0//T/
9P/1//X/9f/1//b/9v/2//b/9v/2//b/9f/1//X/9f/3//f/9//3//f/+P/4//j/+f/5
//n/+f/5//n/+f/5//r/+v/6//r/+v/6//r/+v/7//v/+//8//z//P/8//z//f/9//3/
/f/+//7//v////3//f/+////AQABAAIAAgAFAAUABQAFAAYABgAGAAgABwAHAAcABwAK
AAwADAAKAA4ADwAPABEAEQARABEAEgATABQAFgAXABcAGQAaABsAGgAbABwAHgAfACAA
IQAjACYAJwAnACgAKAAoACgAKQAsACwALAAvAC0ALQAtAC0ALwAuAC4ALgAuAC0AKwAr
ACsAKQApACgAJgAlACQAIwAhACEAHgAcABkAFQATABIAEgAPAA0ADAAJAAcABQADAAEA
///9//3//P/6//n/+P/3//f/+P/4//b/9f/1//X/9f/1//X/8//z//P/8//z//P/8//z
//P/8//0//T/8//z//P/8//z//P/8v/y//L/8//z//L/8v/x//H/8f/x//P/8//z//P/
8//z//P/9P/0//P/8//0//T/9P/z//P/8//z//T/9P/0//X/9f/0//T/9f/1//T/8v/y
//L/8v/0//T/9P/0//L/8v/y//L/9P/0//T/8//x//L/8v/y//H/8f/x//H/8f/y//L/
8f/x//H/8f/x//H/8f/y//L/8f/x//H/8f/y//L/8v/w//D/8P/w//D/8P/x//H/8P/w
//D/8P/w//D/8P/w//D/8P/w//D/8P/y//L/8v/y//D/8P/v/+//8P/w//D/8P/w/+//
7//v//H/8f/x//H/7//v/+//8P/w//D/8P/w//D/8P/w//D/8P/w//D/8v/y//L/8v/w
//D/8P/w//L/8v/y//L/8f/w/+//7v/v//D/8f/y//D/8P/w//D/8v/y//L/8v/w//D/
8P/w//D/8P/w//D/8P/w//D/8P/w//D/8P/w//D/8P/w//D/8P/w//D/8P/w//D/8P/w
//D/8P/w//D/8P/w//D/8P/w//D/8P/w//D/8P/w//D/8v/y//L/8v/w//D/8P/w//D/
8P/w//D/8P/w//D/8P/w//D/8P/w/+7/7v/u/+7/7//w//H/8v/w//D/8P/w//D/8P/w
//D/8P/w//D/8P/w//D/8P/w//D/8P/w//D/8P/w//D/8P/w//D/8P/w//D/8P/w//D/
8P/w//D/8P/w//D/8P/w//D/8P/w//D/8v/y//L/8v/w//D/8P/w/+//7//v/+//8f/x
//L/8//z//P/9P/0//X/9v/2//b/9v/5//n/+f/6//z//f/9/wAAAAD+//7//v/+//7/
/v/8//3//v/+//3//f/9//3////+//3//P/7//r/+P/2//T/8f/w//D/8v/y//L/8v/y
//L/8v/x/+//7//u/+7/7v/v/+//7v/u/+3/7f/t/+3/7f/t/+3/7f/t/+3/7f/t/+3/
7f/t/+3/7v/u//D/7v/r/+v/7P/y//n/BAAUACsAQgBZAHIAgwCRAJ0AogCeAIwAcQBM
ACYAAwDp/9b/zv/K/8j/wv++/77/wP/C/8f/zP/S/9n/3f/i/+f/6v/s/+//7//x//H/
8f/y//L/8//z//L/9P/0//T/9P/1//X/9f/1//b/9v/2//b/9v/2//b/9//3//f/9//3
//f/9//3//n/+v/6//r/+f/5//n/+f/5//n/+f/5//z//P/8//z//P/8//z//P/7//v/
+//8//7//v/+//7///////////8AAAAAAAABAAEAAQACAAMAAQABAAIAAgAHAAcABwAH
AAgACAAIAAoACwALAAsACwAMAA4ADgAMAA4ADwAPABEAFQAVABUAFgAXABgAGgAbABsA
HQAeAB8AIAAhACIAJAAjACQAJQAnACgAKQApACoALAAsACwALQAuAC4ALgAxADEAMQAx
ADEAMQAwADAAMAAwAC8ALQAtAC0AKwArACoAJwAlACMAIQAdAB0AGgAYABUAEQAPAA4A
DAAJAAcABgAFAAMAAQD//////f/7//v/+v/4//f/9v/1//X/9v/2//L/8f/x//H/8f/x
//H/7//x//H/8f/x/+//7//v/+//7//w//D/7//v/+//7//v//H/8P/w//D/7//v/+7/
7v/t/+3/7f/t/+//7//v/+//7//v/+//8P/y//H/8f/y//D/8P/v/+//8P/x//P/9P/x
//H/8P/u//D/8f/x//D/8f/y//P/9P/z//L/8f/w//D/8P/w//D/8P/w//D/7//v//D/
8P/w//H/8f/x//H/7//w//D/7//x//H/8f/x//H/8f/y//L/8P/v/+7/7f/w//D/8P/u
//D/8P/w//D/7//v/+7/7P/u/+7/7v/u/+7/7v/u/+7/7v/u/+7/7v/u/+7/7v/u/+z/
7P/r/+v/7P/s/+z/7P/u/+3/7f/t/+3/7f/t/+3/7f/t/+3/7v/u/+z/7v/s/+z/7P/s
/+z/7P/s/+z/7P/s/+z/7P/s/+z/7P/s/+7/7v/u/+7/7P/s/+z/7P/u/+7/7v/u/+v/
6v/p/w==
         </WaveFormData>
      </LeadData>
      <LeadData>
         <LeadByteCountTotal>10000</LeadByteCountTotal>
         <LeadTimeOffset>0</LeadTimeOffset>
         <LeadSampleCountTotal>5000</LeadSampleCountTotal>
         <LeadAmplitudeUnitsPerBit>4.88</LeadAmplitudeUnitsPerBit>
         <LeadAmplitudeUnits>��V</LeadAmplitudeUnits>
         <LeadHighLimit>2147483647</LeadHighLimit>
         <LeadLowLimit>268435456</LeadLowLimit>
         <LeadID>II</LeadID>
         <LeadOffsetFirstSample>0</LeadOffsetFirstSample>
         <FirstSampleBaseline>0</FirstSampleBaseline>
         <LeadSampleSize>2</LeadSampleSize>
         <LeadOff>FALSE</LeadOff>
         <BaselineSway>FALSE</BaselineSway>
         <ExcessiveACNoise>FALSE</ExcessiveACNoise>
         <MuscleNoise>FALSE</MuscleNoise>
         <LeadDataCRC32>1559903604</LeadDataCRC32>
         <WaveFormData>
+v/6//r/+v/6//r/+v/6//z//P/8//z/+//6//n/+P/4//j/+P/4//r/+v/6//r/+P/4
//j/+P/6//r/+v/6//r/+v/6//r/+P/4//j/+P/2//b/9v/2//j/+P/4//j/+P/4//j/
+P/2//b/9v/2//b/9v/2//b/9v/2//b/9v/2//b/9v/2//b/9v/2//b/9P/0//T/9P/2
//b/9v/2//T/9P/0//T/9P/0//T/9P/0//T/9P/0//T/9P/0//T/9v/2//b/9v/2//b/
9v/2//b/9v/2//b/9v/2//b/9v/2//b/9v/2//T/9P/0//T/8v/y//L/8v/0//T/9P/0
//T/9P/0//T/9P/0//T/9P/0//T/9P/0//b/9v/2//b/9P/0//T/9P/0//T/9P/0//T/
9P/0//T/8v/y//L/8v/0//T/9P/0//T/9P/0//T/9P/0//T/9P/y//L/8v/y//L/8v/y
//L/9P/0//T/9P/0//T/9P/0//b/9v/2//b/9v/2//b/9v/0//T/9P/0//T/9P/0//T/
9P/0//T/9P/0//T/9P/0//L/8v/y//L/8v/y//L/8v/0//T/9P/0//T/9P/0//T/9P/0
//T/9P/0//T/9P/0//L/8v/y//L/9P/0//T/9P/0//b/9//5//r//P/9//3//v//////
/////wAAAAABAAIAAgADAAQAAgABAAAA//8AAP///P/8//3//P/8//v//f/9//3//f/9
//3//v/+//7//f/6//r/+P/3//f/9v/0//P/8v/x/+//8P/w//D/8f/x//H/8f/v/+//
7//v//H/8v/y//L/8v/y//L/8v/y//L/8v/y//L/8v/y//L/8P/w//H/8f/x//H/8v/y
/+7/7P/t//T//P8AAAAAAwAMABoAMgBMAGQAdgCIAJcAlAB0AEkALgAnACUAHAAOAP7/
8//u//H/9v/7////AQAFAAcABQAFAAkACAAFAAEA/P/5//n/+//8//r/+v/6//n/+//8
//z//P/8//z//P/9//v/+//7//v/+//7//r/+v/8//3//f/9//3//f/+//7//v//////
////////////////////////////////AAAAAAAAAAAAAP////////////////////8C
AAIAAgADAAEAAQABAAEAAQACAAMAAwAFAAYABwAHAAcABwAIAAkACQAJAAoADAAMAAwA
DQANABEAEQASABMAEgATABQAFQAWABcAGAAYABgAGQAbABsAHAAdAB8AIAAkACYAJwAp
ACgAKgAsACwALgAvADAAMQA0ADUANgA3ADYAOAA5ADkAOwA7ADsAOwA7ADwAPAA7AD0A
PQA7ADsAOAA4ADgANgAzADEALwAtAC0AKwApACYAIwAiACAAHQAbABkAFwAVABIAEAAO
AA0ACwAKAAkACAAHAAYABQADAAMAAgABAAAAAAD////////////////9//3//f/9//3/
/f/9//3//f/9//3//P/8//z//P/8//z//P/8//z//P/8//3//f/9//3//f/9//3/+//7
//v//P/8//v/+//7//v//P/8//z//P/8//z//P/+//7//v/+//z//P/8//z//v/+//7/
/v/8//z//f/9//3//f/9//3//P/8//z//P/8//z//P/8//7//v/+//3//f/9//3//f/9
//3//f/9//r/+v/6//r/+v/7//v/+//7//v/+//7//v/+v/6//r/+v/6//n/+f/5//n/
+v/6//n/+f/6//r//P/7//r/+v/6//r/+v/6//n/+f/4//j/+P/4//j/+P/4//j/+P/4
//j/+P/4//j/+f/5//j/+P/4//n/+f/5//j/+P/2//b/9v/2//b/+P/4//j/+P/2//b/
9v/2//b/9v/2//b/9v/2//b/9v/2//b/9v/2//j/+P/4//j/9v/2//b/9v/2//b/9v/2
//b/9v/2//b/9v/2//b/9v/0//T/9P/0//T/9P/0//T/9P/0//T/9P/2//b/9v/2//T/
9P/0//T/9v/2//b/9v/2//b/9v/2//b/9v/2//b/9v/2//b/9v/2//b/9v/2//b/9v/2
//b/9v/2//b/9v/0//T/9P/0//b/9v/2//b/9v/2//b/9v/0//T/9P/0//T/9P/0//T/
9P/0//T/9P/0//T/9P/0//T/9P/0//T/9P/0//T/9P/y//L/8v/y//T/9P/0//T/9v/2
//j/+f/7//z//v//////AAABAAEA//8BAAIAAgADAAMAAgACAAIAAAD///7//f/8//v/
+P/4//r/+v/7//3//f/9//3/+//7//v//P/8//r/+f/2//b/9P/z//P/8v/y//H/8P/t
/+3/7v/u/+7/7f/t/+3/7//v/+//7//v/+//8P/w//L/8v/y//L/8P/w//D/8P/w//D/
8P/w//L/8v/y//P/8f/x/+//8P/u/+z/7v/1//7/AgAAAAIACwAcADIATABiAHIAggCO
AIcAZgA8ACMAHgAbAA8AAAD0/+r/5//o/+3/+P/9////BQAHAAUABQAHAAUAAgD///v/
+v/7//v/+//+//z//P/8//v/+//8//z//P/6//r/+v/7//v/+//7//v//f/9//z//P/6
//v/+//7//v/+//8//z/+v/7//v/+//7//v/+//7//3//f/9//3//f/9//3//v/+//7/
/v/+//////////////////////8AAAAAAAABAAEAAQABAAEAAQACAAMAAwADAAQABQAF
AAUABQAGAAcABwAHAAgACgAKAAoACwALAA0ADQAOAA8ADgAPABAAEQASABMAFAAUABgA
GQAbABsAHgAfACEAIgAiACQAJQAnACgAKgAsACwALgAvADAAMQAyADMANAA1ADYAOAA5
ADkAOQA5ADkAOQA5ADoAOgA5ADcANwA1ADUAMgAyADIAMAAvAC0AKwApACcAJQAjACAA
GwAaABgAFQAVABMAEQAPAAwACgAIAAcABQAEAAMAAgABAAAA///9//3//P/7//r/+v/5
//n/+f/5//n/+f/3//f/9//3//f/9//3//f/9//3//f/9v/2//b/9v/2//b/9v/2//b/
9v/2//f/9//3//f/9//3//f/9//3//f/+P/4//f/9//3//f/+P/4//j/+P/4//j/+P/4
//j/+P/4//j/+P/4//j/+P/4//j/+P/4//j/+f/5//n/+f/5//n/+P/4//j/+P/4//j/
+P/4//j/+P/4//f/9//3//f/9//3//f/9//3//b/9v/2//b/9v/3//f/9//3//f/9//3
//f/9v/2//b/9v/2//X/9f/1//X/9v/2//X/9f/2//b/9P/z//L/8v/0//T/9P/0//X/
9f/0//T/9P/0//T/9P/0//T/9P/0//L/8v/y//L/8//z//L/8v/y//P/8//z//T/9P/0
//T/9P/0//T/9P/0//T/9P/0//T/9P/0//T/9P/0//T/8v/y//L/8v/0//T/9P/0//L/
8v/y//L/9P/0//T/9P/0//T/9P/0//L/8v/y//L/8v/y//L/8v/y//L/8v/y//L/8v/y
//L/9P/0//T/9P/0//T/9P/0//L/8v/y//L/8v/y//L/8v/y//L/8v/y//L/8v/y//L/
8v/y//L/8v/y//L/8v/y//L/8v/y//L/8v/y//L/8v/y//L/8v/y//L/8v/y//L/8v/y
//L/8v/w//D/8P/w//D/8P/w//D/8P/w//D/8P/y//L/8v/y//L/8v/y//L/8v/y//L/
8v/2//f/+f/6//r/+//7//z//f/9//3///8AAAAAAQABAP7//v/+//z/+//6//n/+P/5
//b/9v/4//b/9//3//f/+f/5//n/+f/5//r/+v/4//b/8v/x/+7/7//v/+7/7v/t/+z/
6//r/+7/7v/u/+3/6//r/+v/6//t/+3/7f/t/+z/7P/s/+z/7P/s/+z/7P/s/+z/7P/s
/+z/7P/s/+z/7v/v/+//7//v/+7/7P/q/+j/6//y//r//v/+////CgAaADIATABgAHAA
gACJAHoAVAArABoAGQAVAAoA/v/w/+f/5P/n/+7/9//7//3/AQABAAEAAQADAAIA/f/5
//b/9f/1//f/9v/2//b/9v/1//f/+P/4//j/+P/4//j/+f/3//f/9//3//f/9//2//b/
9v/3//f/9//3//f/+P/4//r/+//7//v/+f/5//n/+f/5//n/+f/5//n/+f/5//r/+v/6
//r/+v/7//v/+//7//v/+//7//v//P/8//z//f/9//3//f/9////AAABAAEA//8AAAEA
AQABAAEAAgADAAMAAwAEAAYABgAGAAcABwAJAAkACgALAAwADQAOAA8AEgATABQAFAAU
ABUAFwAXABgAGQAbABwAIAAiACMAJQAmACgAKgAqACoAKwAsAC0ALgAvADAAMQA0ADYA
NwA3ADcANwA3ADcANQA2ADYANQA1ADUAMwAzADQANAA0ADIALwAtACsAKQAmACMAIAAc
ABsAGgAYABUAEwARAA8ADQAKAAgABgAFAAEAAAD///7//f/8//v/+f/5//j/9//2//j/
9//3//f/9f/1//X/8//z//P/8//z//P/8//z//P/8//z//L/8v/0//T/9P/0//L/8v/y
//L/9P/1//X/9f/1//X/9f/1//P/8//z//T/9P/z//P/8//1//b/9v/2//j/+P/4//j/
9v/2//b/9v/0//T/9P/0//T/9P/0//T/9f/2//j/+f/3//f/9//3//b/9v/2//b/9v/2
//b/9v/2//b/9v/1//X/9f/1//X/8//z//P/8//0//T/9P/0//b/9//3//f/9//3//f/
9//1//T/9P/0//T/9P/z//P/9f/1//b/9v/1//X/9v/2//T/8//y//L/8v/y//L/8v/z
//P/8v/y//T/9P/0//T/8v/y//L/8v/y//L/8v/y//P/8//y//L/8v/z//P/8//y//L/
8v/y//L/8v/y//D/8P/w//D/8v/y//L/8v/y//L/8v/y//L/8v/y//L/8v/y//L/8v/y
//L/8v/y//L/8v/y//L/9P/0//T/9P/z//L/8f/w//L/8v/y//L/8v/y//L/8v/y//L/
8v/y//T/9P/0//T/8v/y//L/8v/0//T/9P/0//T/9P/0//T/8v/y//L/8v/0//T/9P/0
//T/9P/0//T/9P/0//T/9P/y//L/8v/y//T/9P/0//T/9P/0//T/9P/0//T/9P/0//T/
9P/0//T/9P/0//T/9P/0//T/9P/0//T/9P/0//T/9P/0//T/9P/0//T/9P/0//T/9P/2
//f/+//8//7////9//7/////////AQACAAIAAQABAAAAAAACAAAA///+//3//P/7//j/
+P/6//r/+//9//3//f/9//v/+//7//z//f/8//z/+v/5//b/9P/z//T/9P/z//L/8f/x
//L/8v/w/+//7//v//H/8f/x//H/8f/x//L/8v/y//L/8v/y//L/8v/y//L/8P/w//D/
8P/y//L/8v/z//H/8//z//L/8v/w/+7/7//0//z/AAAAAP//CAAYADAASgBiAHQAiACX
AJQAdgBLAC4AKQApAB4AEAACAPf/8v/z//j///8BAAMACQAJAAcABwAJAAgABQABAP7/
+//7//v//P/8//z//P/7//n/+v/6//r/+v/6//r/+//7//v/+//7//v/+//6//r//P/9
//3//f/9//3//v/+//z//f/9//3////////////9//3//f/9/////////wAAAAAAAAAA
AAD//////////wEAAQABAAEAAgACAAIAAwABAAEAAQABAAEAAgADAAMAAwAEAAUABQAH
AAcACAAJAAcABwAIAAoACgAKAAsACwANAA0ADgAPABIAEwAUABUAFAAVABYAFgAYABkA
GwAbAB4AHwAhACIAIgAkACUAJwAqACwALgAuADAAMQAyADMANgA3ADgAOQA4ADoAOwA7
AD0APQA9AD0AOwA8ADwAOwA8AD0APAA9ADoAOgA6ADgANQAzADEALwAtACsAKQAmACMA
IgAgAB0AGwAZABcAFQAQAA4ADAALAAkACAAHAAYABQAEAAMAAQADAAIAAQAAAAAA////
/////f/9//3/+//7//v/+//7//v/+//7//v/+//7//r/+v/8//z//P/8//z//P/8//z/
+v/7//v/+//9//3//f/9//v/+//7//z//v/9//3//f/7//z//P/8//7//v/+//7//v/+
//7//v/+//7//v/+//7//v/+//7//v/+///////9//3//f/9//7//v/+//7//P/8//z/
/P/+//7//v/9//3//f/9//3/+//7//v/+//8//z//P/8//z//f/9//3/+//7//v/+//7
//r/+v/6//z//P/7//v/+//7//z//P/7//v//P/8//z/+//6//r/+v/6//r/+v/7//v/
+v/6//r/+v/6//r/+v/6//r/+v/6//r/+v/6//v/+//6//r/+P/5//n/+f/6//r/+v/4
//j/+P/4//j/+P/4//j/+P/4//j/+P/4//j/+P/4//j/+P/4//j/+P/4//j/+P/6//r/
+v/6//r/+v/6//r/+v/6//r/+v/6//r/+v/6//r/+v/6//r//P/8//z//P/8//z//P/8
//z//P/8//z//P/8//z//P/8//z//P/8//r/+v/6//r//P/8//z//P/8//z//P/8//z/
/P/8//z//P/8//z//P/8//z//P/8//z//P/8//z/+v/6//r/+v/6//r/+v/6//z//P/8
//z//P/8//z//P/8//z//P/8//z//P/8//z/+v/6//r/+v/6//r/+v/6//r/+v/6//r/
+//8////AQADAAQABgAHAAUABgAHAAcACQALAAwADAAMAAsACQAIAAgABgAFAAQAAwAC
AAEA/v/+/wAAAAABAAMAAwADAAMAAwADAAMABAACAAAA///8//z/+v/5//n/+P/4//f/
9v/1//X/9v/2//j/9//3//f/+f/5//n/+f/4//f/9//2//b/9v/2//b/9v/2//b/9v/4
//j/+P/4//j/+P/4//n/+f/5//n/9v/0//L/9P/5/wQACgAIAAgADQAcADIATABiAHIA
hACUAJEAdABOAC8AJAAhABUABgD6//D/7f/u//P/+v8BAAUACQANAAsACwANAA0ACAAF
AAEAAAD//wEAAQAAAAAAAAAAAP////8AAAAAAAAAAAAAAAABAP//////////AQABAAAA
AAAAAAEAAQABAAEAAQACAAIAAgADAAMAAwABAAEAAQABAAMAAwADAAMAAwADAAMABAAG
AAYABgAGAAUABQAFAAUABwAHAAcABwAGAAYABgAHAAkACQAJAAkACQAKAAsACwALAAwA
DQANAAsACwAMAA0ADwAPABAAEgAQABAAEQARABMAEwAUABUAFgAXABgAGQAaABsAHAAc
AB4AHwAhACEAIgAjACUAJgAoACoAKwAtAC4AMAAyADIANAA1ADYANwA4ADkAOgA7ADoA
PAA9AD0APwA/AD8APwA9AD4APgA9ADsAOwA5ADkAOAA4ADgANgAzADEALwAtACsAKQAn
ACQAHwAeABwAGQAXABUAEwARAA8ADgANAA0ACQAIAAcABgAFAAQAAwABAAMAAgABAAAA
/v/9//3//f/////////9//v/+//7//v/+//7//v/+//7//v/+v/6//r/+v/6//r/+v/6
//r/+v/6//v/+//7//v/+//7//v/+//7//v//P/8//v/+//7//v//P/8//z/+v/6//r/
+v/8//z//P/8//z//P/8//z//P/8//z//P/8//z//f/9//v/+//7//v/+v/6//r/+v/6
//r/+v/6//r/+v/6//n/+f/5//n/+f/5//n/+f/5//j/+P/4//j/+P/5//n/+f/3//f/
9//3//n/+P/4//j/+P/4//f/9//3//f/+P/4//f/9//4//j/+P/3//b/9v/2//b/9v/2
//f/9//2//b/9v/2//b/9v/2//b/9v/2//b/9v/2//b/9//3//b/9v/2//f/9//3//b/
9v/2//b/9v/2//b/9v/2//b/9v/2//b/9v/2//b/9v/2//b/9v/2//b/9v/2//b/9v/2
//b/9v/2//b/9v/2//b/9v/0//T/9P/0//T/9P/0//T/9v/2//b/9v/2//b/9v/2//b/
9v/2//b/9v/2//b/9v/2//b/9v/2//b/9v/2//b/9v/2//b/9v/4//j/+P/4//b/9v/2
//b/9v/2//b/9v/2//b/9v/2//b/9v/2//b/9v/2//b/9v/2//b/9v/2//b/9v/2//b/
9v/2//b/9v/2//b/9v/2//b/9v/2//b/9v/2//b/9v/2//b/9v/2//b/9v/2//b/9v/2
//b/9v/3//j/+f/8//3///8AAAIAAQABAAIAAwADAAMABQAGAAQABQAFAAQABAAEAAIA
AQD+//3//P/7//r/+v/8//z/+//7//v/+//9//3//f/9//7//v/8//v/9v/2//T/8//z
//L/8v/x//L/8f/x//L/8v/y//H/8f/x//H/8f/x//H/8f/x//L/8v/y//L/8v/y//L/
8v/y//L/8v/y//L/8v/y//L/8v/1//P/8//z//L/8P/s/+z/8//+/wIAAgAAAAcAFgAq
AEIAWABoAHgAhgCDAGgAQAAlAB4AGwARAAQA9v/s/+f/6P/v//b/+////wUABwAFAAcA
CQAHAAQAAQD7//j/+f/7//v//v/8//z//P/7//v//P/8//z/+v/6//r/+//7//v/+//7
//3//f/8//z/+v/7//v/+//7//v//P/8//z//f/9//3//f/9//3//f/9//3//f/9////
/////wAAAAAAAAAAAAABAAEAAQABAAEAAQABAAEAAgACAAIAAwADAAMAAwADAAMABAAF
AAUAAwAEAAUABQAFAAUABgAHAAkACQAKAAwADAAMAA0ADQANAA0ADgAPABAAEQASABMA
FAAVABYAFgAaABsAHQAdABwAHQAfACAAIgAkACUAJwAqACwALgAuAC4ALwAwADEAMgAz
ADQANQA0ADYANwA3ADkAOQA5ADkANwA4ADgANwA3ADcANQA1ADIAMgAyADAALQArACkA
JwAlACMAIQAeABsAGgAYABUAEwARAA8ADQAKAAgABgAFAAUABAADAAIAAQAAAP///f/9
//z/+//6//r/+f/5//n/+f/5//n/9//3//f/9//3//f/9//3//f/+f/5//j/+P/2//b/
9v/2//b/9v/2//b/+P/5//n/+f/3//f/9//3//f/9//3//j/+P/3//f/9//5//r/+v/6
//j/+P/4//j/+P/4//j/+P/6//r/+v/6//r/+v/6//r/+f/4//j/9//5//n/+f/5//j/
+P/4//j/9v/2//b/9v/2//b/9v/1//f/9//3//f/9//3//f/9//2//b/9v/2//b/9//3
//f/9f/1//X/9f/3//b/9v/2//b/9v/1//X/9f/1//b/9v/z//P/9P/0//b/9f/0//T/
9P/0//T/9P/1//X/9P/0//T/9P/0//T/9v/2//b/9v/0//T/9P/0//X/9f/0//T/9P/1
//X/9f/0//T/9v/2//b/9v/2//b/9v/2//b/9v/2//b/9v/2//b/9v/2//T/9P/0//T/
9v/2//b/9v/0//T/9P/0//b/9v/2//b/9P/0//T/9P/z//L/8f/w//L/8v/y//L/8v/y
//L/8v/y//L/8v/y//L/8v/y//L/8v/y//L/8v/y//L/8v/y//L/8v/y//L/9P/0//T/
9P/y//L/8v/y//L/8v/y//L/8v/y//L/8v/y//L/8v/y//L/8v/y//L/9P/0//T/9P/y
//L/8v/y//L/8v/y//L/8v/y//L/8v/y//L/8v/y//L/8v/y//L/8v/y//L/8v/0//T/
9P/0//L/8v/y//L/9P/0//T/9P/y//L/8v/y//L/8v/y//L/9P/0//T/9P/y//L/8v/y
//L/8v/y//L/8v/y//L/8v/w//D/8P/w//D/8P/w//D/7v/u/+7/7v/w//D/8P/w//D/
8P/w//D/8P/w//D/8P/w//D/8P/w//D/8P/w//D/8P/w//D/8P/w//D/8P/w/+7/7v/u
/+7/8P/w//D/8P/u/+7/7v/u/+//8P/x//L/8P/w//D/8P/w//D/8P/w//D/8P/w//D/
8P/w//D/8P/w//D/8P/w//L/8v/y//L/8f/y//L/8//z//T/9P/z//X/9//4//n/+//8
//z//f/+//7///8AAP7//f/8//v/+v/5//b/9v/4//j/+f/5//v/+//7//v/+v/5//n/
+P/4//f/9P/0//T/8//z//L/8v/x//D/7//t/+7/7v/u/+3/7f/t/+3/7f/t/+3/7f/t
/+7/7v/u/+7/7v/u/+7/7v/u/+7/7v/u/+7/7v/u/+z/7P/t/+3/7f/r/+z/7v/s/+r/
6f/q//D/+v/+//3/AAAMAB4ANABQAGYAeACJAJQAiABlADgAIQAfAB4AFAAGAPf/7v/r
/+z/8f/3//3///8FAAcAAQD//wQABQABAPz/+f/1//f/+v/4//j/+P/3//n/+v/6//r/
+v/6//r/+//7//v/+//7//v/+//6//r//P/9//3//f/7//v//P/8//r/+//7//v//f/9
//3//f/9//3//f/9//3//f/9//7//v/+//7//v//////////////////////AgACAAIA
AwADAAMAAwADAAEAAgADAAMAAwAEAAUABQAFAAUABgAHAAcABwAIAAoACgAKAAsACwAN
AA0ADgAPAA4ADwAQABEAFAAVABYAFgAWABcAGQAZABwAHQAfACAAIgAkACUAJwAmACgA
KgAqAC4ALwAwADEAMgAzADQANQA2ADgAOQA5ADkAOQA5ADkAOwA8ADwAOwA9AD0AOwA7
ADgAOAA4ADYANAAzADIAMQAxAC8ALQAqACcAJgAkACEAHwAdABsAGQAUABIAEAAPAA0A
DAALAAoABwAGAAUAAwADAAIAAQAAAP7//f/9//3//f/9//3/+//5//n/+f/5//v/+//7
//v/+//7//r/+v/8//z//P/8//z//P/8//z//P/9//3//f/9//3//f/9//3//f/9//7/
/P/7//v/+//9//7//v/+//7//v/+//7//v/+//7//v/+//7//v/+/wAAAAAAAAAAAAAA
AAEAAQABAAEAAQABAP7//v/+//7//v/+//7//v/+//7//v/9//3//f/9//3//f/9//3/
/f/+//7//v/+//3//f/8//v/+//7//v/+//9//z//P/8//z//P/7//v/+f/5//r/+v/3
//f/+P/4//r/+f/4//j/+P/4//j/+P/5//n/+P/4//j/+P/4//j/+P/4//j/+P/4//j/
+P/4//n/+f/4//j/+P/5//n/+f/4//b/9v/4//j/+P/4//j/+P/4//j/+P/4//j/+P/4
//j/+P/4//j/+P/4//j/9v/2//b/9v/4//j/+P/4//b/9v/2//b/+P/4//j/+P/2//b/
9v/2//b/9v/2//b/9v/2//b/9v/2//b/9v/2//b/9v/2//b/+P/4//j/+P/4//j/+P/4
//j/+P/4//j/+P/4//j/+P/4//j/+P/4//j/+P/4//j/+P/4//j/+P/4//j/+P/4//j/
+P/4//j/9v/2//b/9v/4//j/+P/4//b/9v/2//b/+P/4//j/+P/2//b/9v/2//b/9v/2
//b/9v/2//b/9v/2//b/9v/2//b/9v/2//b/9P/0//T/9P/2//b/9v/2//b/9v/2//b/
9P/0//T/9P/0//T/9P/0//T/9P/0//T/9v/2//b/9v/0//T/9P/0//L/8v/0//X/9//4
//r/+//9//7/////////AQACAAIABQAFAAQABAAEAAIAAQAAAP///v/9//r//P/+//7/
///9//3//f/9//z/+//6//r/+v/4//f/9P/1//T/9P/1//L/8v/x//D/7//v//D/8P/w
/+//7//v/+//7//v/+//7f/t/+7/7v/u/+7/7v/u//D/8P/w//D/7v/u/+7/7v/w//D/
8P/x/+//7//x//L/8P/q/+z/7//4/wIABAACAAcAFAAqAEIAWgBsAHwAjgCPAHYATgAr
ACAAHQAVAAYA+P/u/+v/6v/t//b/+////wMABwAHAAcABwAHAAYAAwD///r/+f/5//v/
/P/8//z//P/7//n/+v/6//r/+v/6//r/+//9//3//f/9//3//f/8//z//P/9//3//f/9
//3//v/+//7//////////////////////////////wEAAQABAAIAAAAAAAAAAAABAAEA
AQABAAEAAQABAAEAAgACAAIAAwADAAMAAwADAAMABAAFAAUAAwAEAAUABQAGAAcACQAL
AAkACQAKAAwADAAMAA0ADQANAA0ADgAPABIAEwAUABUAFgAXABgAGAAaABsAHQAdACAA
IQAjACQAJgAoACkAKwAsAC4AMAAwADIAMwA0ADUANgA3ADgAOQA4ADoAOwA7AD0APQA9
AD0AOwA8ADwAOwA7ADsAOQA5ADgAOAA4ADYAMwAxAC8ALQArACkAJwAkACMAIgAgAB0A
GwAZABcAFQASABAADgANAAsACgAJAAgABwAGAAUAAwADAAIAAQAAAP7//f/9//3//f/9
//3/+//9//3//f/9//3//f/9//3//f/9//z//P/8//z//P/8//7//v/+//7//P/9//3/
/f///////////////////wAAAAD//////////wAAAAAAAAAAAAAAAAAAAAAAAAAAAAD+
//7//v/+//7//v/+//7//v/+///////9//3//f/9//z//P/8//z//P/8//z//P/+//7/
/v/9//v/+//7//v/+//7//v/+//8//z//P/8//r/+//7//v/+f/5//n/+f/5//j/+P/4
//r/+v/5//n/+f/5//r/+v/3//f/+P/4//r/+f/4//j/+P/4//j/+P/5//n/+P/4//b/
9v/2//b/+P/4//j/+P/4//j/+P/4//n/+f/4//j/+P/5//n/+f/4//j/+P/4//j/+P/4
//j/+P/4//j/+P/4//j/+P/4//j/+P/4//j/+P/4//j/+P/4//j/+P/4//j/+P/4//j/
+P/4/w==
         </WaveFormData>
      </LeadData>
      <LeadData>
         <LeadByteCountTotal>10000</LeadByteCountTotal>
         <LeadTimeOffset>0</LeadTimeOffset>
         <LeadSampleCountTotal>5000</LeadSampleCountTotal>
         <LeadAmplitudeUnitsPerBit>4.88</LeadAmplitudeUnitsPerBit>
         <LeadAmplitudeUnits>��V</LeadAmplitudeUnits>
         <LeadHighLimit>2147483647</LeadHighLimit>
         <LeadLowLimit>268435456</LeadLowLimit>
         <LeadID>V1</LeadID>
         <LeadOffsetFirstSample>0</LeadOffsetFirstSample>
         <FirstSampleBaseline>0</FirstSampleBaseline>
         <LeadSampleSize>2</LeadSampleSize>
         <LeadOff>FALSE</LeadOff>
         <BaselineSway>FALSE</BaselineSway>
         <ExcessiveACNoise>FALSE</ExcessiveACNoise>
         <MuscleNoise>FALSE</MuscleNoise>
         <LeadDataCRC32>4094393685</LeadDataCRC32>
         <WaveFormData>
BgAGAAYABgAGAAYABgAGAAYABgAGAAYABgAGAAYABgAEAAQABAAEAAQABAAEAAQABAAE
AAQABAAEAAQABAAEAAQABAAEAAQAAgACAAIAAgAEAAQABAAEAAQABAAEAAQAAgACAAIA
AgACAAIAAgACAAIAAgACAAIAAgACAAIAAgACAAIAAgACAAIAAgACAAIAAgACAAIAAgAC
AAIAAgACAAQABAAEAAQAAgACAAIAAgACAAIAAgACAAIAAgACAAIAAgACAAIAAgACAAIA
AgACAAIAAgACAAIAAgACAAIAAgACAAIAAgACAAIAAgACAAIAAAAAAAAAAAAAAAAAAAAA
AAAAAAAAAAAAAAAAAAAAAAAAAAAAAAAAAAAAAAAAAAAA/v/+//7//v8AAAAAAAAAAP7/
/v/+//7//v/+//7//v/+//7//v/+//z//P/8//z//P/8//z//P/8//z//P/8//z//P/8
//z/+v/6//r/+v/6//r/+v/6//j/+P/4//j/9v/2//b/9v/2//b/9v/2//b/9v/2//b/
9v/2//b/9v/0//T/9P/0//T/9P/0//T/9P/0//T/9P/2//b/9v/2//T/9P/0//T/9P/0
//T/9P/0//T/9P/0//L/8v/y//L/8v/y//L/8v/y//L/8//1//b/+f/7//3/AQADAAMA
AwAEAAQAAwADAAQABQAFAAUABAACAP7/+v/2//L/7v/s/+r/6f/o/+j/6P/o/+j/6P/q
/+r/6//s/+z/7f/t/+3/6//r/+z/7f/u/+7/7v/u/+//7//v/+//8P/w//D/8P/w//D/
8P/w//D/8f/x//H/8f/x//H/8f/y//L/8v/y//H/8f/y//L/8P/x//H/8f/x//H/8f/1
//n//v8CAP//+f/x/+n/4v/e/9f/yP+y/5v/hv96/3j/ff+X/8T/6f/5/wQAFgAuAD0A
OwA5AD4APAA1ADIAMAAsACYAIQAYABEAEQAXABcAFAAQAA0ACgAJAAcABQAFAAQAAwAC
AAEAAAAAAP////////3//f/9//3//f/9//z//P/+//7//v/+//7//v/+//7//v/+//7/
/v/+//7//v/+//7//v/+//7//v///////////////////wEAAQABAAEAAQABAAEAAQAB
AAEAAQABAAIAAgADAAMAAQABAAEAAQADAAMAAwADAAUABgAGAAYABwAHAAcABwAHAAcA
BwAIAAgACAAIAAkACQAJAAkACQAJAAoACgAKAAoACwALAAsACwAMAAwADAAMAAwADAAM
AAwADAALAAsACwALAAoACgAKAAoACQAJAAgABwAHAAYABQAEAAQAAgABAAAA///+//r/
+P/2//b/9f/0//H/8f/w/+//7//u/+7/7v/u/+7/7P/s/+z/7P/t/+3/7v/u//D/8f/x
//L/8v/y//P/8//0//X/9f/1//b/9v/2//f/9//3//j/+P/4//n/+f/5//r/+v/6//r/
+v/7//v/+//7//v/+//7//v/+//7//v/+//7//v/+//5//v/+//7//r/+v/6//r/+v/7
//v/+//7//v/+v/6//r/+v/6//v/+//7//v/+v/7//v/+//6//j/+P/4//j/+v/6//r/
+v/6//r/+v/6//j/+P/4//n/+f/4//j/+P/6//r/+v/6//r/+v/5//n/+P/5//n/+f/5
//n/+f/5//n/+f/5//n/+f/5//n/+f/5//n/+f/5//n/+f/5//n/+v/6//r/+v/6//r/
+f/5//n/+f/5//n/+f/5//n/+f/5//n/+f/5//n/+f/5//n/+f/5//n/+f/5//n/+P/4
//n/+f/4//j/+P/4//n/+f/4//j/+f/5//n/+f/4//j/+P/4//j/+P/4//j/+P/6//r/
+v/6//r/+v/6//r/+v/6//r/+v/6//r/+v/6//z//P/8//z/+v/6//r/+v/6//r/+v/6
//r/+v/6//r/+v/6//r/+v/8//z//P/8//z//P/8//z/+v/6//r/+v/4//j/+P/4//j/
+P/4//j/+P/4//j/+P/6//r/+v/6//r/+v/6//r/+P/4//j/+P/6//r/+v/6//j/+P/4
//j/+P/4//j/+P/4//j/+P/4//j/+P/4//j/+P/4//j/+P/4//j/+P/4//j/+P/4//j/
+P/4//j/+P/6//r/+v/6//r/+v/6//r/+v/6//r/+v/6//r/+v/6//r/+v/6//r/+v/8
//z//f8BAAIABQAHAAsADQAPAA8ADQAPABAAEAARABEAEQAQAA4ADAAJAAQA/v/4//T/
8P/w/+//7//v//L/8v/y//L/9P/0//T/9f/2//b/9//3//X/9f/1//b/9//4//j/+P/4
//f/9//3//f/+P/4//j/+P/4//j/+P/4//j/+f/5//n/+f/5//n/+f/6//r/+v/8//v/
+//8//z//P/9//3//f/9//3///8DAAkADAAKAAMA+//z/+3/6P/g/8//uv+i/4//hv+C
/4z/qf/V//b/BQATACYAPgBIAEUAQwBJAEgAQgA/AD4AOgA0AC4AJQAeACEAIwAhAB8A
HAAYABUAFAAVABMAEQARABAADwAOAA0ADAAOAA0ADQANAAsACwALAAsACwALAAoACgAK
AAoACgAKAAoACgAKAAoACgAKAAoACgAKAAoACgAKAAoACgAKAAoACgALAAsACwALAAsA
CwALAAsACwALAAsACwALAAsACwALAAsACwALAA4ADgAPAA8ADwAPAA8ADwAPAA8ADwAP
AA8AEAAQABAAEQARABEAEQARABEAEQASABQAFAAUABUAEwATABMAEwAVABYAFgAWABYA
FwAXABcAFwAYABgAGAAYABgAGAAYABgAGAAXABcAFwAXABYAFgAUABQAEwATABIAEQAR
ABAADwAOAA4ADAALAAoACQAIAAYABAACAAIAAQAAAP3//f/8//v/+//6//r/+v/6//r/
+v/6//r/+v/9//3//v/+//z//f/9//7//v/+//////8AAAEAAQABAAIAAgACAAMAAwAD
AAQABAAEAAUABQAFAAYABgAGAAYABgAHAAcABwAHAAcABwAHAAcABwAHAAcABwAHAAcA
BwAFAAcABwAHAAgACAAIAAgABgAHAAcABwAHAAcABgAGAAYABgAGAAcABwAHAAcABgAH
AAcABwAGAAgACAAIAAgABgAGAAYABgAGAAYABgAGAAYABgAGAAcABwAGAAYABgAGAAYA
BgAGAAYABgAFAAUABAAFAAUABQAFAAUABQAFAAMAAwADAAMABQAFAAUABQAFAAUABQAF
AAUABQAFAAUABAAEAAQABAAGAAYABQAFAAUABQAFAAUABQAFAAUABQAFAAUABQAFAAUA
BQAFAAUABQAFAAUABQAFAAUABAAEAAUABQAEAAQABgAGAAcABwAGAAYABwAHAAUABQAG
AAYABgAGAAYABgAGAAYABgAGAAYABgAGAAYABgAGAAYABgAGAAYABgAGAAYABgAGAAYA
BgAGAAYABgAGAAYABgAGAAYABgAGAAYABgAGAAYABgAGAAYABgAIAAgACAAIAAYABgAG
AAYABgAGAAYABgAGAAYABgAGAAgACAAIAAgABgAGAAYABgAIAAgACAAIAAYABgAGAAYA
BgAGAAYABgAGAAYABgAGAAgACAAIAAgACAAIAAgACAAIAAgACAAIAAYABgAGAAYACAAI
AAgACAAIAAgACAAIAAgACAAIAAgACAAIAAgACAAIAAgACAAIAAgACAAIAAgACAAIAAgA
CgALAA0AEAASABUAFwAZABsAGwAbABsAHQAeAB4AHwAfAB8AHgAdABwAGAAUABAACgAG
AAIAAAD///////8AAAAAAgACAAIAAgACAAMABAAEAAUABQAFAAUABQAGAAcACAAGAAYA
BgAFAAUABQAFAAYABAAEAAQABAAGAAYABgAGAAUABQAFAAUABQAFAAUABgAIAAgACAAH
AAcACAAIAAgABwAHAAcABwAHAAkADQARABYAGAATAA0ABQD9//j/8v/p/9T/vv+p/5j/
jP+M/5n/vf/o/wcAEwAgADQASgBTAE0ATwBUAFIATQBMAEoARAA+ADcALAAnACsALQAr
ACgAJAAhACAAHQAbABkAGQAYABcAFgAVABQAFAATABMAEwAVABUAFQAVABMAEwASABIA
EgASABIAEgASABIAEgASABAAEAAQABAAEAAQABAAEAAQABAAEAAQABIAEwATABMAEwAT
ABMAEwATABMAEwATABEAEQARABEAEQARABEAEQASABIAEwATABEAEQARABEAEwATABMA
EwATABQAFAAUABMAEwATABMAEQARABEAEgASABIAEgATABEAEQARABEAEwAUABQAFAAS
ABMAEwATABMAFAAUABQAEgASABIAEgAQABAADwAPABEAEQAQABAADgAOAA0ADQAKAAkA
CQAIAAcABgAGAAQAAwACAAEAAAD+//z/+v/6//n/+P/1//X/9P/z//P/8v/y//L/8v/y
//L/8v/y//L/8//z//T/9P/0//X/9f/2//j/+P/5//n/+P/5//n/+f/8//z//P/9//v/
+//8//z//P/9//3//f/+//7//v/+//7/////////////////////////////////////
/////f/////////+//7//v/+//z//f/9//3//f/9//z//P/8//z//P/9//3//f/9//z/
/f/9//3//P/8//z//P/8//z//P/8//z/+v/6//r/+v/6//r/+v/7//v/+v/6//r/+v/6
//r/+v/6//r/+f/5//j/+f/5//n/+f/5//n/+f/3//f/9//3//f/9//3//f/9//3//f/
9//3//f/9//3//j/+P/4//j/9v/2//X/9f/3//f/9//3//f/9//3//f/9//3//f/9//3
//f/9//3//f/9//3//f/+f/5//j/+P/3//f/9v/2//b/9v/3//f/9P/0//X/9f/3//f/
9v/2//b/9v/2//b/9v/2//b/9v/2//b/9v/2//b/9v/2//b/9v/2//b/9P/0//T/9P/0
//T/9P/0//T/9P/0//T/9P/0//T/9P/0//T/9P/0//T/9P/0//T/8v/y//L/8v/y//L/
8v/y//T/9P/0//T/8v/y//L/8v/y//L/8v/y//L/8v/y//L/8v/y//L/8v/y//L/8v/y
//L/8v/y//L/8v/y//L/8v/y//L/8v/y//D/8P/w//D/8P/w//D/8P/w//D/8P/w//L/
8v/y//L/8P/w//D/8P/w//D/8P/w//D/8P/w//D/8P/w//D/8P/w//D/8P/w//D/8v/y
//P/9f/2//n/+//9////AQABAAEAAwAEAAQABQAFAAUABAADAAIAAAD8//j/8v/u/+r/
6P/n/+f/5//m/+b/5v/m/+j/6P/o/+n/7P/s/+3/7f/r/+v/6//s/+//8P/w//D/8P/v
/+//7//v//D/8P/w//D/8P/w//D/8P/w//H/8f/x//H/8f/x/+//8P/w//D/8v/x//H/
8v/y//L/8//z//P/8//z//P/9f/7/wAAAgABAPv/9f/r/+T/4v/d/8z/tP+d/4r/fv96
/3//m//I/+v/+/8GABgAMgBBAD8AOwA+AEAAOQA0ADIALgAqACUAHAAVABUAGQAbABgA
FAARAA4ADQAJAAcABwAGAAUABAADAAIABAADAAMAAwABAAEAAQABAAEAAQAAAAAAAAAA
AAAAAAAAAAAAAAAAAAAAAAAAAAAAAAAAAAAAAAAAAAAAAAAAAAAAAQABAAEAAQABAAEA
AQABAAEAAQABAAEAAQABAAEAAQABAAEAAQACAAIAAwADAAEAAQABAAEAAQABAAEAAQAB
AAIAAgACAAMAAwADAAMAAwADAAMABAAEAAQABAAFAAUABQAFAAUABQAGAAYABgAGAAcA
BwAHAAcACAAIAAgACAAIAAgACAAGAAYABQAFAAUABQAEAAQABAAEAAMAAwACAAEAAQAA
AP///v/+//z/+f/4//f/9v/0//L/8P/w/+//7v/r/+v/7P/r/+v/6v/q/+r/6v/q/+r/
6v/q/+r/6//r/+z/7P/s/+3/7f/u/+7/7v/v/+//8P/x//H/8f/y//L/8v/z//P/8//0
//T/9P/1//X/9f/2//b/9v/2//b/9//3//f/9//3//f/9//3//f/9//3//f/9//3//f/
9//5//n/+f/4//j/+P/4//j/+f/5//n/+f/5//j/+P/4//j/+P/5//n/+f/5//j/9//3
//f/9v/2//b/9v/2//j/+P/4//j/9v/2//b/9v/2//b/9v/3//f/9v/2//b/9v/2//b/
9v/2//b/9f/1//b/9//3//f/9//3//f/9//5//n/+f/5//n/+f/5//n/9//3//f/9//5
//n/+f/5//j/+P/4//j/+P/4//f/9//3//f/9//3//f/9//3//f/+f/5//n/+f/5//n/
+f/5//n/+f/5//n/+f/5//j/+P/5//n/+P/4//j/+P/5//n/+P/4//n/+f/5//n/+P/4
//j/+P/4//j/+P/4//j/+P/4//j/+P/4//j/+P/4//j/+P/4//j/+P/4//j/+P/4//j/
+P/4//j/+P/4//j/+P/4//j/+P/4//j/+P/4//b/9v/2//b/9v/2//b/9v/2//b/9v/2
//b/9v/2//b/9v/2//b/9v/4//j/+P/4//b/9v/2//b/9v/2//b/9v/2//b/9v/2//b/
9v/2//b/9P/0//T/9P/0//T/9P/0//b/9v/2//b/9P/0//T/9P/0//T/9P/0//T/9P/0
//T/9P/0//T/9P/0//T/9P/0//T/9P/0//T/9P/0//T/9P/0//T/9P/0//T/9P/0//T/
9v/4//j/+f/9//7/AQADAAMABQAHAAcABQAHAAgACAALAAsACwAKAAgABgADAP7/+P/y
/+7/6v/q/+n/6f/p/+j/6P/o/+j/6P/o/+j/6f/q/+r/6//r/+3/7f/t/+7/7//w//D/
8P/w/+//7//v/+//8P/w//D/8P/w//D/8P/w//D/8f/x//H/8f/x//H/8f/y//L/8v/y
//H/8f/y//L/8v/z//P/9f/1//X/9//5//3/AgACAP3/9//t/+X/4v/c/8//uv+i/43/
gv+A/4L/lf/B/+j/+/8HABoAMgA+ADsAOQBBAEQAPgA7ADoANgAwACwAIQAaABsAHQAd
ABsAGAAWABEAEAARAA8ADQANAAwACwAKAAkACAAIAAcABwAHAAcABwAHAAcABwAHAAYA
BgAIAAgACAAIAAgACAAIAAgACgAKAAoACgAIAAgACAAIAAoACgAKAAoACgALAAsACwAL
AAsACwALAAsACwALAAsACwALAAsACwANAA0ADQANAAwADAANAA0ADwAPAA8ADwAPAA8A
DwAPAA0ADgAOAA4AEQARABEAEQARABEAEQASABIAEgASABMAFQAVABUAFQAVABYAFgAW
ABYAFwAXABcAFwAYABgAGAAYABgAGAAYABgAGAAXABcAFwAXABYAFgAUABQAEwATABIA
EQARABAADwAOAA4ADAALAAoACQAIAAYABAACAAIAAQAAAP3//f/+//3//f/8//r/+v/6
//r//P/8//z//P/9//3//v/+/wAAAQABAAIAAAAAAAEAAQACAAMAAwADAAQABAAEAAUA
BQAFAAYABgAGAAcABwAHAAYABgAGAAYABgAHAAcABwAJAAkACQAJAAcABwAHAAcACQAJ
AAkACQAHAAkACQAJAAgACAAIAAgACAAJAAkACQAJAAkACAAIAAgACAAIAAkACQAJAAkA
CAAJAAkACQAIAAgACAAIAAgACAAIAAgACAAIAAgACAAIAAYABgAGAAcABwAGAAYABgAG
AAYABgAGAAYABgAFAAUABAAFAAUABQAFAAUABQAFAAUABQAFAAUABwAHAAcABwAFAAUA
BQAFAAUABQAFAAUABgAGAAYABgAGAAYABQAFAAcABwAHAAcABwAHAAcABwAFAAUABQAF
AAUABQAFAAUABQAFAAUABQAFAAUABAAEAAUABQAEAAQABgAGAAcABwAGAAYABwAHAAUA
BQAGAAYABgAGAAYABgAGAAYABgAGAAYABgAGAAYABgAGAAYABAAEAAQABAAGAAYABgAG
AAYABgAGAAYABgAGAAYABgAGAAYABgAGAAYABgAGAAYACAAIAAgACAAIAAgACAAIAAgA
CAAIAAgACAAIAAgACAAGAAYABgAGAAgACAAIAAgABgAGAAYABgAGAAYABgAGAAgACAAI
AAgABgAGAAYABgAGAAYABgAGAAYABgAGAAYABgAGAAYABgAGAAYABgAGAAYABgAGAAYA
BgAGAAYABgAGAAYABgAGAAgACAAIAAgACAAIAAgACAAIAAgACAAIAAgACAAIAAgABgAG
AAYABgAIAAgACgAKAAwADwARABUAFwAZABsAHQAcABsAHAAcAB4AHwAfAB8AHQAbABkA
FgARAAwABQAAAP3//P/8//3///8AAAAAAAAAAAAAAAAAAAEAAgACAAMAAwADAAMAAwAE
AAUABgAGAAQABAADAAMABQAFAAYABgAGAAYABgAGAAYABgAGAAcABwAHAAcABwAHAAcA
CAAIAAgACAAHAAcACAAIAAgACQALAAsACQAJAA0ADwATABgAGAARAAkAAQD5//b/8P/h
/8z/tv+h/5T/kP+U/63/1f/8/w8AHQAuAEQAUgBRAE8AVwBaAFYAUwBQAEwARAA+ADUA
LgAtAC8ALwArACgAJgAjACAAHwAdABsAGwAaABkAGAAXABYAFgAVABUAFQAVABUAFQAV
ABUAFQAUABQAFAAUABQAFAAUABQAFAAUABQAFAAUABQAFAAUABQAFAAUABQAFAAUABQA
FQAVABUAEwATABMAEwAVABUAFQAVABMAEwATABMAFQAVABUAFQAUABQAFQAVABUAFQAV
ABUAFQAVABUAFQAVABYAFgAWABcAFwAXABcAFwAXABcAGAAYABgAGAAZABkAGQAZABkA
GQAaABoAGgAaABsAGwAbABsAHAAcABwAGgAaABoAGgAaABoAGQAZABkAGQAYABgAGAAY
ABcAFwAWABUAFQAUABEAEAAQAA4ADQAMAAsACgAIAAYABAAEAAMAAgD//////v/9//3/
/P/+//7//v/+//7//v/+//7//////wAAAAAAAAEAAQACAAIAAgADAAMABAAFAAUABQAG
AAYABgAHAAcABwAIAAgACAAJAAkACQAIAAgACAAIAAgACQAJAAkACQAJAAkACQAJAAkA
CQAJAAkACQAJAAkACQALAAsACwAKAAoACgAKAAgACQAJAAkACwALAAoACgAIAAgACAAJ
AAkACQAJAAgACAAJAAoACgAKAAoACgAKAAgACAAIAAgACAAIAAgACAAIAAgACAAJAAkA
CAAIAAgACAAIAAgACAAIAAgABwAHAAYABwAHAAcABwAHAAcABwAHAAcABwAHAAUABQAF
AAUABQAFAAUABQAFAAUABQAFAAQABAAEAAQABgAGAAUABQAFAAUABQAFAAcABwAHAAcA
BwAHAAcABwAHAAcABwAHAAUABQAFAAUABQAFAAQABAAFAAUABAAEAAQABAAFAAUABAAE
AAUABQABAAEAAgACAAIAAgACAAIAAgACAAIAAgACAAIAAgACAAIAAgACAAIAAgACAAIA
AgACAAIAAgACAAIAAgACAAAAAAAAAAAAAAAAAAAAAAAAAAAAAAAAAAAAAAAAAAAA/v/+
//7//v/+//7//v/+//7//v/+//7//v/+//7//v/+//7//v/+//7//v/+//7//v/+//7/
/v/+//7//v/+//7//v/+//7//v/+//7//v/+//7//v/+//7//v/+//7//v/+//7//v/+
//7//v/+//7//v/+//7//P/8//z//P/8//z//P/8//z//P/8//z//P/8//z//P/8//z/
/P/8//z//P/8//z//P/8//z//P/8//z//P/8//z//P/8//z//P/8//z//P/8//z//P/8
//r/+v/6//r//P/8//z//P/8//z//P/8//r/+v/6//r/+v/6//r/+v/4//j/+P/4//j/
+P/4//j/+P/4//j/+P/4//j/+P/4//j/+P/4//j/+P/4//j/+P/4//j/+P/4//r/+v/6
//r/+v/6//r/+v/4//j/+P/4//j/+P/4//j/+P/4//j/+P/4//j/+P/4//j/+P/4//j/
+P/4//j/+P/2//b/9v/2//j/+P/4//j/+P/4//n/+//5//v//P/9//3/////////BAAG
AAcACQALAAsACgAJAAoACgAIAAYABAACAAAAAAD8//v/+v/6//b/9P/y//D/7v/u/+//
8P/w//H/8f/x//P/8//0//X/9P/0//T/9P/z//P/8//z//T/9P/0//T/9P/0//T/9P/0
//X/9f/1//X/9f/1//X/9P/0//T/9P/1//X/9v/2//b/9//3//f/9//3//f/9//7//7/
BAAHAAMA/f/z/+r/5P/f/9b/xP+t/5j/iP+A/33/h/+o/9X/9f8EAA4AIAA3AEEAOwA6
AEAAPQA2ADYANAAuACsAJAAZABUAFwAbABgAFgARAA4ADQALAAkACQAIAAcABgAFAAQA
BAADAAMAAwADAAMAAwADAAMAAwACAAIAAgACAAIAAgAAAAAAAAAAAAAAAAAAAAAAAAAA
AAAAAAAAAAAAAAAAAP7///////////////////////////////3//f/9//3/////////
//8AAAAAAQABAAEAAQABAAEAAQABAAEAAQABAAIAAgACAAEAAQABAAEAAwADAAMABAAE
AAQABAAFAAMAAwADAAMAAwAEAAQABAAEAAUABQAFAAUABgAGAAYABgAGAAYABgAGAAYA
BQAFAAUABQAEAAQABAAEAAMAAwACAAEAAQAAAP///v/+//z/+//6//n/+P/2//T/8v/y
//H/8P/t/+3/7P/r/+v/6v/o/+j/6P/o/+b/5v/m/+b/6f/p/+r/6v/o/+n/6f/q/+z/
7P/t/+3/7v/v/+//7//w//D/8P/x//H/8f/y//L/8v/z//P/8//0//T/9P/0//T/9f/1
//X/9f/1//X/9f/1//X/9f/1//X/9f/1//X/9f/3//f/9//2//b/9v/2//T/9f/1//X/
9f/1//T/9P/0//T/9P/1//X/9f/1//T/9f/1//X/9P/0//T/9P/0//T/9P/0//T/9P/0
//T/9P/y//L/8v/z//X/9P/0//T/9P/0//T/9P/0//T/8//z//T/9f/1//X/9f/1//X/
9f/z//P/8//z//X/9f/1//X/9f/1//X/9f/1//X/9f/1//T/9P/0//T/9v/2//X/9f/1
//X/9f/1//X/9f/1//X/9f/1//X/9f/1//X/9f/1//X/9f/1//X/9f/1//T/9P/z//P/
8v/y//L/8v/z//P/9P/0//X/9f/1//P/9P/0//T/9P/0//L/8v/y//L/9P/0//T/9P/0
//T/9P/0//T/9P/0//T/9P/0//T/9P/2//b/9v/2//b/9v/2//b/9P/0//T/9P/2//b/
9v/2//T/9P/0//T/9v/2//b/9v/2//b/9v/2//b/9v/2//b/9v/2//b/9v/2//b/9v/2
//b/9v/2//b/9v/2//b/9v/2//b/9v/2//b/9v/2//b/+P/4//j/+P/2//b/9v/2//b/
9v/2//b/9v/2//b/9v/2//b/9v/2//b/9v/2//b/9v/2//b/9v/4//j/+P/4//j/+P/4
//j/9v/2//b/9v/4//j/+P/4//j/+P/4//j/+P/4//j/+P/4//j/+P/4//j/+P/4//j/
+P/4//j/+P/6//r/+v/6//j/+P/4//j/+P/4//j/+P/4//j/+P/4//b/+P/4//n/+f/6
//3//////wEAAwADAAYACQALAAwADQANAA0ADAAMAAwACwAIAAYAAgAAAP7/+v/5//n/
+f/3//b/9f/0//L/8v/y//P/9v/2//f/9//3//f/9//4//n/+v/6//r/+v/5//n/+f/5
//r/+v/6//r/+v/6//r/+v/6//v/+//7//v/+//7//v//P/8//z//P/7//v//P/8//z/
/f/9//3//f///wEAAwAJAAwADAAHAP//9//x/+z/6P/b/8b/sP+b/4z/hv+K/5//xf/s
/wMADwAgADYARgBFAEEARQBIAEQAQQBCADwANgAwACkAIgAhACUAJQAhACAAHAAbABoA
FwAVABMAEwASABMAEgARABAADgANAA0ADQANAA0ADQANAA0ADQAMAAwADgAOAA4ADgAM
AAwADAAMAAwADAAMAAwADgAOAA4ADgAOAA4ADgAOAAwADQANAA0ADwAPAA8ADwANAA0A
DQANAA8ADwAPAA8ADwAPAA8ADwAQABAAEQARABEAEQARABEAEQARABEAEQATABQAFAAU
ABMAEwATABMAFQAVABUAFgAWABYAFgAXABcAFwAXABcAGQAaABoAGgAaABsAGwAbABkA
GgAaABoAHAAcABwAHAAcABwAGwAbABsAGwAaABoAGAAYABcAFwAYABcAFwAWABMAEgAS
ABAADwAOAA0ADAAMAAoACAAIAAUABAABAAEAAgABAAEAAAD+//7//v/+//7//v/+//7/
/////wAAAAAAAAEAAQACAAIAAgADAAMABAAFAAUABQAGAAYABgAHAAcABwAIAAgACAAJ
AAkACQAKAAoACgAKAAoACwALAAsACwALAAsACwALAAsACwALAA0ADQANAA0ACwANAA0A
DQAOAA4ADgAOAAwADQANAA0ADQANAAwADAAMAAwADAANAA0ADQANAAwACwALAAsACgAM
AAwADAAMAAwADAAMAAwADAAMAAwADAAMAAwADAANAA0ADAAMAAwADAAMAAwADAAMAAwA
CwALAAoACwALAAsACwALAAsACwALAAsACwALAAsACwALAAsACwALAAsACwALAAsACwAL
AAwADAAMAAwADAAMAAsACwALAAsACwALAAsACwALAAsACwALAAsACwALAAsACwALAAsA
CwALAAsACwALAAoACgALAAsACgAKAAwADAANAA0ADAAMAA0ADQANAA0ADAAMAAwADAAM
AAwADAAMAAwADAAMAAwADAAMAAwADAAMAAwADAAMAAwADAAMAAwADAAMAAwADAAMAA4A
DgAOAA==
         </WaveFormData>
      </LeadData>
      <LeadData>
         <LeadByteCountTotal>10000</LeadByteCountTotal>
         <LeadTimeOffset>0</LeadTimeOffset>
         <LeadSampleCountTotal>5000</LeadSampleCountTotal>
         <LeadAmplitudeUnitsPerBit>4.88</LeadAmplitudeUnitsPerBit>
         <LeadAmplitudeUnits>��V</LeadAmplitudeUnits>
         <LeadHighLimit>2147483647</LeadHighLimit>
         <LeadLowLimit>268435456</LeadLowLimit>
         <LeadID>V2</LeadID>
         <LeadOffsetFirstSample>0</LeadOffsetFirstSample>
         <FirstSampleBaseline>0</FirstSampleBaseline>
         <LeadSampleSize>2</LeadSampleSize>
         <LeadOff>FALSE</LeadOff>
         <BaselineSway>FALSE</BaselineSway>
         <ExcessiveACNoise>FALSE</ExcessiveACNoise>
         <MuscleNoise>FALSE</MuscleNoise>
         <LeadDataCRC32>4285507546</LeadDataCRC32>
         <WaveFormData>
+v/6//r/+v/6//r/+v/6//r/+v/6//r/+f/4//f/9v/2//b/9v/2//T/9P/0//T/8v/y
//L/8v/y//L/8v/y//L/8v/y//L/8P/w//D/8P/u/+7/7v/u/+7/7v/u/+7/7P/s/+z/
7P/s/+z/7P/s/+z/7P/s/+z/6v/q/+r/6v/q/+r/6v/q/+r/6v/q/+r/6P/o/+j/6P/o
/+j/6P/o/+j/6P/o/+j/6P/o/+j/6P/o/+j/6P/o/+j/6P/o/+j/5v/m/+b/5v/m/+b/
5v/m/+b/5v/m/+b/5v/m/+b/5v/m/+b/5v/m/+b/5v/m/+b/5v/m/+b/5v/k/+T/5P/k
/+T/5P/k/+T/5v/m/+b/5v/m/+b/5v/m/+b/5v/m/+b/5P/k/+T/5P/k/+T/5P/k/+T/
5P/k/+T/5P/k/+T/5P/k/+T/5P/k/+T/5P/k/+T/5P/k/+T/5P/k/+T/5P/k/+T/5P/k
/+T/4v/i/+L/4v/i/+L/4v/i/+T/5P/k/+T/4v/i/+L/4v/i/+L/4v/i/+L/4v/i/+L/
4v/i/+L/4v/i/+L/4v/i/+L/4v/i/+L/4v/i/+L/4v/i/+L/4v/i/+L/4v/i/+L/4P/g
/+D/4P/i/+L/4v/i/+L/4v/i/+L/4v/i/+L/4//k/+T/5f/m/+f/6P/p/+z/7f/u/+//
8P/x//L/9P/2//n/+//9//3///////7/+v/3//P/7v/r/+r/6P/l/+T/5P/k/+P/4//h
/+H/4f/h/+P/4//j/+L/4v/g/+L/4v/h/+D/3//f/93/2//b/9v/2//b/9v/2v/c/9z/
3f/d/9v/2//b/9r/2v/a/9r/2v/a/9v/2//a/9z/3P/c/9z/2v/a/9r/2v/b/9v/3P/g
/+f/8P/6//v/+v8AAA0AJwBQAHIAfABuAEkAFwD1/9r/uP+f/5X/hv9j/0X/RP9c/3T/
gv+N/5f/nP+d/6b/tP/A/8n/0v/c/+f/8//7//7/AwAIAAoACwANAAsACwALAAsACwAL
AAsACwAKAAoACgALAAsACwALAAsACwAMAA0ADQANAA4ADwAPAA8AEAAQABEAEgATABMA
EwASABQAFQAWABYAFwAYABkAGgAbABwAHQAeAB8AIAAgACEAIwAkACUAJgAnACkAKgAr
AC4ALgAvADMANgA3ADkANwA6ADwAPgA/AEIARABGAEgASwBNAFEAUwBWAFcAWwBeAGEA
ZABoAGsAbgBxAHYAegB9AIEAhQCJAI0AkQCVAJcAmwCfAKMAqACsALAAtAC3ALoAvQDA
AMMAxgDHAMkAywDNAM0AzwDRANEA0QDRANAAzQDMAMkAxwDEAL8AuwC0AK4AqACiAJwA
lQCOAIUAfgB2AG4AZwBfAFcAUABHAD8AOAAyACsAJQAgABsAFgARAAwACQAFAAEA/v/8
//r/+P/2//T/8v/y//H/7//u/+3/7f/t/+3/6//r/+r/6v/q/+r/6v/r/+v/6//r/+v/
7f/t/+3/7f/t/+3/7f/u/+7/7v/u/+//7//v/+//7//t/+//7//v//D/8P/x//H/8f/x
//H/8f/v/+//7//v//H/8f/x//L/8v/y//L/8v/x//D/8P/w/+7/7v/u/+3/7//v/+//
7//s/+z/7P/r/+v/6//r/+v/6//q/+r/6v/r/+v/6//q/+j/6P/n/+f/5//n/+X/5f/m
/+b/5f/l/+X/5f/k/+T/5P/k/+T/5P/k/+P/4v/h/+H/4f/h/+H/4v/i/+P/4//h/+H/
4f/g/+D/4P/g/+D/4P/f/9//3//g/+D/4P/g/+D/4P/g/+D/3v/e/97/3v/e/97/3v/d
/9//3//f/9//3//f/9//3//f/9//3//f/93/3f/e/97/3v/e/97/3P/c/9z/3P/e/97/
3v/e/9z/3P/c/9z/3v/e/97/3v/c/9z/3P/c/9z/3P/c/9z/3P/c/9z/3P/c/9z/3P/c
/9z/3P/c/9z/3P/c/9z/3P/c/9z/3P/c/9z/3P/c/9z/3P/c/9z/3P/c/9z/3P/c/9z/
3P/c/9z/3P/c/9z/3P/c/9z/3P/c/9r/2v/a/9r/3P/c/9z/3P/c/9z/3P/c/9r/2v/a
/9r/2v/a/9r/2v/a/9r/2v/a/9r/2v/a/9r/2v/a/9r/2v/a/9r/2v/a/9r/2v/a/9r/
2v/a/9r/2v/a/9r/2v/a/9z/3P/c/9z/2v/a/9r/2v/a/9r/2v/a/9z/3P/c/9z/3f/e
/97/3//i/+P/5P/l/+j/6f/q/+v/7P/v//D/8v/0//f/+f/7//n/+f/5//j/8//t/+j/
4v/h/+H/4P/e/97/3v/e/93/3//d/93/3f/d/93/3f/d/9r/2v/Y/9r/2v/Z/9j/1//X
/9f/1f/V/9f/1//X/9f/1v/W/9b/1//V/9X/1f/V/9b/1v/W/9b/1P/U/9X/1f/W/9b/
1v/W/9b/1v/W/9b/1v/X/9f/2v/k/+//9v/4//n//v8MACsAVQB4AIQAeABQACEAAQDh
/7T/lv+F/2n/Qv8n/yf/QP9a/2j/cv99/4X/jP+Z/6b/sv+6/8f/0v/e/+v/8//3//7/
AwAGAAYABwAJAAcABwAHAAcABwAHAAcABwAKAAoACgALAAsACwALAAsADQAOAA8ADwAP
ABAAEQARABEAEgASABMAFAAVABUAFQAUABYAFwAYABgAGQAaABsAHgAfACAAIQAiACMA
JAAkACMAJQAmACcAKgArAC0ALgAvADIAMgAzADUAOAA5ADsAPQBAAEIARABFAEgASgBM
AE4AUQBTAFcAWQBcAF0AYQBmAGkAbABwAHMAdgB5AH4AggCFAIkAjQCTAJcAmwCfAKMA
pwCrAK8AsgC2ALoAvgDBAMQAxwDKAM0A0ADRANMA1QDXANcA2QDXANcA1wDXANYA0wDS
AM8AygDGAMAAuwC0AK4AqACiAJoAkwCMAIMAewByAGkAYQBZAFEASgBBAD0ANgAwACkA
IwAeABkAFAAPAAoABwADAAEA/v/8//r/+P/2//T/8v/0//P/8f/w/+//7//v/+//7//v
/+7/7v/u/+7/7v/v/+3/7f/t/+3/7//v/+//7//x//H/8f/y//L/8v/y//P/8//z//P/
8//z//X/9f/1//T/9P/1//X/9f/1//X/9f/1//X/9f/1//X/9f/1//b/9P/0//T/9P/z
//L/8v/y//T/9P/0//P/8f/x//H/8f/w//D/8P/v//H/8f/x//H/7//u/+7/7v/t/+3/
7f/s/+z/7P/r/+v/6//r/+n/6f/s/+z/6//r/+n/6f/o/+j/6P/o/+j/6P/o/+f/5v/l
/+f/5//n/+f/5P/k/+X/5f/l/+X/5f/k/+T/5P/k/+T/5v/l/+X/5f/k/+T/5P/k/+L/
4v/i/+L/4v/i/+L/4v/i/+L/4v/h/+P/4//j/+P/4f/h/+H/4f/h/+H/4f/h/+H/4f/i
/+L/4v/i/+L/4P/g/+D/4P/i/+L/4v/i/+D/4P/g/+D/4v/i/+L/4v/g/+D/4P/g/+D/
4P/g/+D/4P/g/+D/4P/g/+D/4P/g/+D/4P/g/+D/4P/g/+D/4P/g/+D/4P/g/+D/4P/g
/+D/4P/g/+D/4P/g/+D/4P/g/+D/4P/g/+D/4P/g/+D/4P/g/+D/4P/g/+D/4P/g/+D/
4P/g/+D/4P/g/+D/4P/g/+D/4P/g/+D/4P/g/+D/4P/g/+D/4P/g/+D/4P/g/+D/4P/g
/+D/4P/e/97/3v/e/+D/4P/g/+D/4P/g/+D/4P/g/+D/4P/g/97/3v/e/97/4P/g/+H/
4v/k/+X/5v/n/+r/6//u/+//8P/x//L/9f/2//j/+v/9////AQABAAEA///+//r/9f/w
/+r/5v/l/+T/4v/i/+L/5P/j/+P/4f/h/+H/4f/h/+H/4f/g/+D/3v/g/+D/3//c/9v/
2//b/9n/2f/Z/9n/2f/Z/9j/2P/Y/9n/2f/Z/9n/2f/Y/9j/2v/a/9r/2v/Z/9n/2P/Y
/9r/2v/a/9r/2v/a/9r/2//Z/9z/4P/p//L/+v/7//r/AgARADEAXgB8AIAAbgBHABsA
///e/7b/n/+T/3T/R/8x/zj/VP9s/3j/gf+L/5L/mf+k/7L/vP/H/9L/3P/n//P/+/8A
AAUACgAMAAsACwALAAsACwALAAkACQAJAAkADAAMAAwADQANAA0ADQANAA0ADgAPAA8A
DwAQABEAEQARABIAEgATABQAFQAVABUAFgAYABkAGgAaABsAHAAdABwAHQAeAB8AIgAj
ACQAJAAlACcAKAApACgAKQArACwALwAyADIAMwAzADYANwA5ADkAPAA+AEAAQQBEAEYA
SABKAE0ATwBTAFUAWABZAF0AYABjAGYAagBtAHAAcwB4AHwAfwCDAIcAiwCPAJMAlwCb
AJ8AowCnAKgArACwALQAtwC6AL0AwADDAMYAxwDJAM0AzwDPANEA0QDRANEA0QDOAMsA
ygDHAMMAwAC7ALcAsgCsAKYAoACYAJEAigCBAHoAcgBqAGMAWQBRAEoAQQA9ADYAMAAp
ACEAHAAXABIADwAKAAcAAwD///z/+v/4//j/9v/0//L/8v/x/+//7v/t/+3/7f/t/+3/
7f/s/+z/7P/s/+z/7f/r/+v/6//r/+3/7f/t/+3/7f/t/+3/7v/u/+7/7v/v/+//7//v
/+//7f/v/+//7//w//D/8f/x/+//7//v/+//8f/x//H/8f/x//H/8f/y//D/8P/w//D/
8f/w//D/8P/w//D/8P/v/+//7//v/+//7v/u/+7/7f/r/+v/6//r/+v/6v/q/+r/6f/p
/+n/6P/q/+r/6f/p/+n/6f/n/+f/6P/o/+f/5//l/+X/5P/k/+T/5P/k/+T/5P/j/+L/
4f/j/+P/4//j/+L/4v/j/+P/4f/h/+H/4P/g/+D/4P/g/+L/4f/h/+H/4P/g/+D/4P/g
/+D/4P/g/+D/4P/g/+D/4P/g/+D/3//f/9//3//f/9//3//f/9//3//f/9//3//f/9//
4P/g/+D/4P/g/97/3v/e/97/3v/e/97/3v/e/97/3v/e/97/3v/e/97/3P/c/9z/3P/e
/97/3v/e/97/3v/e/97/3P/c/9z/3P/e/97/3v/e/97/3v/e/97/3v/e/97/3v/c/9z/
3P/c/97/3v/e/97/3P/c/9z/3P/c/9z/3P/c/9z/3P/c/9z/3P/c/9z/3P/e/97/3v/e
/9z/3P/c/9z/3P/c/9z/3P/e/97/3v/e/9z/3P/c/9z/3P/c/9z/3P/c/9z/3P/c/9z/
3P/c/9z/3P/c/9z/3P/c/9z/3P/c/9z/3P/c/9z/3P/c/9z/3P/c/9z/3P/c/93/3v/e
/9//4P/h/+L/4//m/+f/6P/p/+r/7f/u//D/8v/1//f/+f/5//n/+f/4//T/7//r/+b/
4f/h/+D/3v/g/+D/4P/f/9//3f/d/93/3//f/9//3//c/9z/2v/c/97/3f/c/9v/2f/Z
/9f/1//X/9f/1//X/9b/1v/W/9f/1//X/9f/1//W/9b/1v/W/9b/1v/X/9f/2P/Y/9j/
2P/Y/9j/2P/Y/9j/1//X/9j/3P/l/+7/9v/5//j//P8JACUAUAByAHwAbgBLABkA8//Y
/7T/m/+R/4D/Wf87/zr/VP9u/37/h/+P/5T/m/+k/7D/vP/D/87/2P/j/+3/9f/8/wEA
BAAIAAkACQAHAAcABwAHAAcABwAHAAcACAAIAAgACQALAAsACwALAAsADAANAA0ACwAM
AA0ADQAPABAAEAARABAAEQARABEAEgAUABUAFgAWABcAGAAZABoAGwAcAB0AHgAfACAA
IAAhACMAJAAlACQAJQAnACgAKwAuAC4ALwAxADQANQA3ADcAOgA8AD4APwBCAEQARgBG
AEkASwBPAFMAVgBXAFsAXABfAGIAZgBpAGwAbwB0AHgAewB/AIMAhwCLAI8AkwCXAJsA
nwCjAKYAqgCuALIAtQC4ALsAvgC/AMIAwwDFAMcAyQDJAMsAywDLAMsAywDMAMkAyADF
AMEAvgC5ALUAsACqAKQAngCYAJEAigCBAHgAcABoAGEAWwBTAEwAQwA7ADQALgAnACEA
HAAXABIADwAKAAcAAwD///z/+v/4//b/9P/y//D/8P/v/+3/7P/r/+v/6//r/+v/6//q
/+r/7P/s/+z/7f/r/+v/6//r/+v/6//r/+v/7f/t/+3/7v/s/+z/7P/t/+3/7f/t/+3/
7f/v/+//7//u/+7/7//v/+//7//v/+//8f/x//H/8f/v/+//7//w//L/8v/y//L/7//u
/+7/7v/u/+7/7v/t/+3/7f/t/+3/7P/s/+z/6//r/+v/6//r/+v/6v/q/+r/6f/p/+n/
6P/m/+b/5f/l/+f/5//l/+X/5v/m/+X/5f/l/+X/5P/k/+L/4v/i/+L/4v/h/+D/3//h
/+H/4f/h/+D/4P/h/+H/3//f/9//3v/e/97/3v/e/97/3f/d/93/3v/e/97/3v/e/97/
3v/e/9z/3P/c/9z/3P/c/9z/2//d/93/3f/d/9v/2//b/9v/2//b/9v/2//d/93/3v/c
/9z/3P/c/9r/2v/a/9r/3P/c/9z/3P/a/9r/2v/a/9z/3P/c/9z/2v/a/9r/2v/c/9z/
3P/c/9r/2v/a/9r/2v/a/9r/2v/a/9r/2v/a/9r/2v/a/9r/2v/a/9r/2v/Y/9j/2P/Y
/9r/2v/a/9r/2v/a/9r/2v/a/9r/2v/a/9j/2P/Y/9j/2v/a/9r/2v/a/9r/2v/a/9r/
2v/a/9r/2v/a/9r/2v/a/9r/2v/a/9r/2v/a/9r/2v/a/9r/2v/a/9r/2v/a/9r/2v/a
/9r/2v/a/9r/2v/a/9r/2v/a/9r/2v/a/9r/2P/Y/9j/2P/a/9r/2v/a/9r/2v/a/9r/
2//c/9z/3f/f/+H/4//l/+j/6f/q/+v/6v/t/+7/8P/0//f/+f/7//r/+f/4//b/8f/r
/+b/4P/f/9//3v/c/97/3v/e/93/3f/b/9v/2//b/9v/2//b/9r/2v/Y/9r/2v/Z/9j/
1//X/9f/1f/V/9X/1f/V/9X/1P/U/9T/1f/V/9X/1f/V/9T/1P/U/9T/1P/U/9X/1f/U
/9T/1P/U/9T/1P/U/9T/1v/X/9f/2v/g/+n/8v/2//f/+v8EAB0ARQBsAIIAfgBeACsA
CwDv/8L/nP+L/3X/TP8p/yP/Nv9Q/2L/bP95/4P/jP+X/6T/sP+6/8X/0v/e/+n/8//5
/wAABQAGAAYABwALAAoACQAIAAcACQAJAAkACQAKAAoACgALAAsACwALAAsACwAMAA0A
DQANAA4ADwAPAA8AEAAQABEAEgATABMAEwAUABYAFwAYABgAGQAaABsAHAAdAB4AHwAg
ACEAIgAiACMAJQAmACcAKgArAC0ALgAvADIAMgAzADMANgA3ADkAOwA+AEAAQgBDAEYA
SABKAEwATwBRAFUAWQBcAF0AYQBkAGcAagBuAHEAdAB3AHwAgACDAIcAiwCRAJUAmQCd
AKEApQCpAK0AsAC0ALgAvAC/AMIAxQDIAMsAzgDPANEA0wDVANUA1wDVANUA1QDVANQA
0QDQAM0AyQDGAMEAvQC3ALAAqQCiAJoAkwCMAIMAfAB0AGwAZQBbAFMATABDAD0ANgAw
ACkAIwAeABkAFAARAAwACQAFAAMAAAD+//z/+P/2//T/8v/0//P/8f/w/+//7//v/+//
7//v/+7/7v/u/+7/7v/v/+//7//v/+//7//v/+//7//x//H/8f/y//D/8P/w//H/8f/x
//H/8f/x//P/8//z//L/8v/z//P/8//z//P/8//z//P/8//z//P/8//z//T/8v/y//L/
8v/z//L/8v/y//L/8v/y//H/7//v/+//7//u/+7/7v/t/+3/7f/t/+3/7f/s/+z/7P/r
/+v/6//q/+r/6v/p/+n/6f/p/+f/5//o/+j/5//n/+f/5//m/+b/5v/m/+b/5v/m/+X/
5P/j/+P/4//j/+P/4v/i/+P/4//h/+H/4f/g/+L/4v/i/+L/4v/h/+H/4f/g/+D/4P/g
/+D/4P/g/+D/4P/g/+D/4P/g/+D/4P/f/9//3//f/9//3//f/9//3//f/9//3//f/9//
3//g/97/3v/e/97/3v/e/97/3v/g/+D/4P/g/+D/4P/g/+D/3v/e/97/3v/e/97/3v/e
/+D/4P/g/+D/3v/e/97/3v/e/97/3v/e/97/3v/e/97/3v/e/97/3v/e/97/3v/e/9z/
3P/c/9z/3P/c/9z/3P/c/9z/3P/c/97/3v/e/97/3P/c/9z/3P/c/9z/3P/c/97/3v/e
/97/3P/c/9z/3P/c/9z/3P/c/9z/3P/c/9z/3P/c/9z/3P/c/9z/3P/c/9z/3P/c/9z/
3v/e/97/3v/e/97/3v/e/9z/3P/c/9z/3v/e/97/3v/e/97/3v/e/97/3v/e/97/3v/e
/97/3v/e/9//4P/g/+L/5P/m/+j/6//u/+//8P/x//L/9f/2//r//P///wEAAgABAAAA
///8//b/7//p/+T/4f/h/+D/3//g/+H/4v/h/+H/3//f/+H/4f/h/+H/4P/e/93/2v/c
/9z/2//a/9n/2f/Z/9f/2f/Z/9n/2f/Z/9j/2P/Y/9n/2f/Z/9n/1//W/9b/1v/Y/9j/
2P/Z/9n/2P/Y/9j/2P/Y/9j/2P/Y/9j/1//Z/9z/4v/t//b/+v/5//r/BAAbAEUAagB+
AHoAXgAvAA0A8f/K/6b/lf99/1T/M/8r/zz/Vv9m/3L/ff+H/5D/m/+q/7b/vv/H/9L/
4P/r//X/+/8AAAUACAAKAAkACwAJAAkACQAJAAsACwALAAsADAAMAAwADQANAA0ADQAN
AA0ADgAPAA8AEQASABMAEwATABQAFAAVABYAFwAXABcAFgAYABkAGgAcAB0AHgAfACAA
IQAiACMAJAAlACYAJgAnACkAKgArACwALQAvADAAMQA0ADQANQA5ADwAPQA/AD8AQgBE
AEYARwBKAEwATgBOAFEAUwBXAFkAXABdAGEAZgBpAGwAcABzAHYAeQB+AIIAhQCJAI0A
kQCVAJkAnQCjAKcAqwCvALIAtgC6AL4AwQDEAMcAygDNANAA0QDTANMA1QDVANcA1wDX
ANcA1wDWANMA0gDPAMkAxgDBAL0AtgCwAKoApACcAJUAjgCFAHwAdABsAGUAXQBVAE4A
RQA/ADgAMgArACUAIAAbABYAEwAOAAsABwADAAAA/v/8//r/+P/2//T/9P/z//H/8P/x
//H/8f/x//H/8f/w//D/8P/w//D/8f/x//H/8f/x//H/8f/x//H/8f/x//H/8v/y//L/
8v/z//P/8//z//P/8//1//X/9f/0//T/9f/1//X/9f/1//X/9f/1//X/9f/1//X/9f/2
//b/9v/2//b/9f/0//T/9P/0//T/9P/z//P/8//z//P/8v/y//L/8f/x//H/8f/x//H/
8P/w//D/7//v/+//7v/u/+7/7f/t/+3/7f/r/+v/6v/q/+n/6f/r/+v/6v/q/+j/6P/o
/+j/6v/p/+j/5//n/+f/5//n/+T/5P/l/+X/5//n/+f/5v/m/+b/5v/m/+T/4//j/+P/
5P/k/+T/5P/k/+T/5P/k/+T/5P/k/+T/5P/k/+T/4//h/+H/4f/h/+H/4f/h/+H/4//j
/+P/4//h/+H/4v/i/+L/4v/i/+D/4P/g/+D/4v/i/+L/4v/i/+L/4v/i/+L/4v/i/+L/
4v/i/+L/4v/i/+L/4v/i/+D/4P/g/+D/4P/g/+D/4P/g/+D/4P/g/+D/4P/g/+D/4P/g
/+D/4P/g/+D/4P/g/+D/4P/g/+D/4P/g/+D/4P/g/+D/4P/g/+D/4P/g/+D/4P/g/+D/
4P/e/97/3v/e/+D/4P/g/+D/4P/g/+D/4P/g/+D/4P/g/+D/4P/g/+D/4P/g/+D/4P/g
/+D/4P/g/+D/4P/g/+D/3v/e/97/3v/e/97/3v/e/+D/4P/g/+D/3v/e/97/3v/e/97/
3v/e/+D/4P/g/+D/4P/g/+D/4P/g/+D/4P/g/97/3v/e/97/3v/e/97/3v/e/97/3v/e
/97/3v/e/97/3v/e/97/3v/e/97/3v/e/+D/4P/g/+D/3v/e/97/3v/e/97/3v/e/97/
3v/e/97/4P/g/+D/4P/e/97/3v/e/97/3v/e/97/3v/e/97/3v/e/97/3v/e/97/3v/e
/97/3v/e/97/3v/e/97/3v/e/97/3v/e/97/3v/e/97/3v/e/97/3v/e/9z/3P/c/9z/
3v/e/97/3v/c/9z/3P/c/9z/3P/c/93/3v/e/9//4P/g/+D/4P/i/+P/5P/l/+b/6f/q
/+z/7v/w//H/8v/x//P/9f/2//T/9P/z//H/8f/v/+7/7P/s/+n/6P/m/+X/4v/h/+D/
3//f/9//3//e/+D/3v/g/+D/3//e/93/3f/b/9n/2f/Z/9n/2f/Z/9j/2P/Y/9n/2f/X
/9f/1//W/9j/2P/Y/9j/1v/X/9f/1v/Y/9j/2P/Y/9j/2P/Y/9j/2f/X/9j/2v/f/+j/
8v/7//r/+v///w0AKgBSAG4AbgBbADMACQDu/9D/rf+d/5r/h/9j/07/VP9s/4L/jf+V
/5r/n/+k/7D/vv/H/9D/2P/h/+v/9//8////AgAIAAkACwALAAsACwALAAkACQAJAAkA
CAAIAAgACQAJAAkACQAJAAkACgALAAsACQAKAAsACwANAA4ADgAPAA4ADwAPAA8AEAAS
ABMAFAAUABUAFgAXABYAFwAYABkAGgAbABwAHAAdAB8AIAAhACIAIwAlACYAJwAqACoA
KwArAC4ALwAxAC8AMgA0ADYANwA6ADwAPgBAAEMARQBJAEsATgBPAFMAVABXAFoAXgBh
AGQAZwBsAG4AcQB1AHkAewB/AIMAhwCLAI8AkwCXAJoAngCiAKYApwCqAK0AsACzALYA
twC5AL0AvwC/AMEAwQDBAMEAwQDBAL8AvwC9ALoAuAC0ALEArQCoAKMAngCXAJEAiwCD
AH4AdgBuAGcAYQBZAFIASQBDADwANgAvACcAIgAdABgAEwAOAAsABwADAAAA/v/8//n/
9v/z//D/8P/v/+3/7P/r/+v/6//r/+n/6f/o/+j/6P/o/+j/6f/p/+n/6f/p/+v/6//r
/+v/6f/p/+n/6v/q/+r/6v/r/+3/7f/t/+3/6//t/+3/7f/u/+7/7//v/+//7//v/+//
7//v/+//7//v/+//7//w/+7/7v/u/+7/7//u/+7/7v/u/+7/7v/t/+3/7f/t/+3/7P/s
/+z/6//r/+v/6//r/+n/6P/o/+j/6f/p/+n/6P/o/+j/5//n/+f/5//l/+X/5v/m/+X/
5f/l/+X/5P/k/+T/5P/k/+T/5P/j/+L/4f/j/+P/4//j/+L/4v/j/+P/4f/h/+H/4P/g
/+D/4P/g/+D/3//f/9//4P/g/+D/4P/e/97/3v/e/97/3v/e/97/3v/e/97/3f/f/9//
3//f/93/3f/d/93/3f/d/93/3f/d/93/3v/e/97/3v/e/9z/3P/c/9z/3P/c/9z/3P/c
/9z/3P/c/9z/3P/c/9z/3P/c/9z/3P/c/9z/3P/c/97/3v/e/97/3P/c/9z/3P/c/9z/
3P/c/9z/3P/c/9z/3P/c/9z/3P/c/9z/3P/c/9z/3P/c/9z/3P/c/9z/3P/c/9z/3P/c
/9r/2v/a/9r/2v/a/9r/2v/c/9z/3P/c/9z/3P/c/9z/3P/c/9z/3P/c/9z/3P/c/9z/
3P/c/9z/2v/a/9r/2v/a/9r/2v/a/9z/3P/c/9z/2v/a/9r/2v/a/9r/2v/a/9z/3P/c
/9z/3P/c/9z/3P/c/9z/3P/c/9z/3P/c/9z/3P/c/9z/3P/c/9z/3P/c/9z/3P/c/9z/
3P/c/9z/3P/c/9z/3P/c/9z/3P/c/9z/3P/c/9z/3P/c/9z/3P/c/9v/3P/c/93/3v/f
/+D/4f/k/+X/5v/n/+r/7f/u//D/8P/z//X/9//4//n/+v/6//j/9f/z//D/7//v/+7/
7P/p/+j/5//l/+T/4f/g/9//4f/h/+H/4f/g/+D/3v/g/97/3f/c/9v/2//b/9n/2f/Z
/9n/2f/Z/9j/2P/Y/9n/2f/Z/9n/2f/Y/9j/2P/Y/9j/2P/Z/9n/1v/W/9b/1v/Y/9j/
2P/Y/9j/1//Z/9z/4v/p//T/+P/3//r/BAAdAEUAbACAAHwAYAAxAAsA6//A/5z/i/97
/1b/M/8p/zj/Uv9m/3D/ef+D/47/mf+m/7L/uv/D/9D/3P/p//P/+f/+/wMABgAIAAkA
CQAJAAkACQAJAAkACQAJAAkACgAKAAoACwALAAsACwALAAsADAANAA0ADQAOAA8ADwAP
ABAAEAARABIAEwATABMAFAAWABcAGAAYABkAGgAbABwAHQAeAB8AIAAhACIAIgAjACUA
JgAnACoAKwAtAC4ALQAwADAAMQAzADYANwA5ADsAPgBAAEIAQwBGAEgASgBMAE8AUQBV
AFcAWgBbAF8AZABnAGoAbgBxAHQAdwB8AIAAgwCHAIsAjwCTAJcAmwCfAKMApwCrAK4A
sgC2ALoAvQDAAMMAxgDLAM4AzwDRANMA1QDVANcA1wDXANcA1wDWANMA0gDPAMsAyADD
AL8AuACyAKwApgCeAJcAkACHAH4AdgBuAGcAXwBXAFAARwBBADoANAAtACUAIAAbABYA
EQAMAAkABQABAP7//P/6//j/9v/0//L/8v/x/+//7v/t/+3/7f/t/+3/7f/s/+z/7P/s
/+z/7f/t/+3/7f/t/+3/7f/t/+3/7f/t/+3/7v/u/+7/7v/v/+//7//v/+//7//x//H/
8f/w//D/8f/x//H/8f/x//H/8f/x//H/8f/x//H/8f/y//D/8P/w//D/8f/w//D/8P/w
//D/8P/v/+//7//v/+//7v/u/+7/7f/t/+3/7f/t/+3/7P/s/+z/6//r/+v/6v/q/+r/
6f/p/+n/6f/n/+f/6P/o/+f/5//n/+f/5v/m/+b/5v/m/+b/6P/n/+b/5f/j/+P/4//j
/+L/4v/j/+P/4//j/+P/4v/i/+L/4v/i/+L/4f/h/+H/4P/g/+D/4P/g/+D/4P/g/+D/
4P/g/+D/4P/g/+D/3//f/9//3//f/9//3//f/9//3//f/9//3//f/9//4P/g/+D/4P/g
/97/3v/e/97/4P/g/+D/4P/g/+D/4P/g/97/3v/e/97/3v/e/97/3v/e/97/3v/e/+D/
4P/g/w==
         </WaveFormData>
      </LeadData>
      <LeadData>
         <LeadByteCountTotal>10000</LeadByteCountTotal>
         <LeadTimeOffset>0</LeadTimeOffset>
         <LeadSampleCountTotal>5000</LeadSampleCountTotal>
         <LeadAmplitudeUnitsPerBit>4.88</LeadAmplitudeUnitsPerBit>
         <LeadAmplitudeUnits>��V</LeadAmplitudeUnits>
         <LeadHighLimit>2147483647</LeadHighLimit>
         <LeadLowLimit>268435456</LeadLowLimit>
         <LeadID>V3</LeadID>
         <LeadOffsetFirstSample>0</LeadOffsetFirstSample>
         <FirstSampleBaseline>0</FirstSampleBaseline>
         <LeadSampleSize>2</LeadSampleSize>
         <LeadOff>FALSE</LeadOff>
         <BaselineSway>FALSE</BaselineSway>
         <ExcessiveACNoise>FALSE</ExcessiveACNoise>
         <MuscleNoise>FALSE</MuscleNoise>
         <LeadDataCRC32>2351157926</LeadDataCRC32>
         <WaveFormData>
8P/w//D/8P/u/+7/7v/u/+z/7P/s/+z/6v/q/+r/6v/o/+j/6P/o/+b/5v/m/+b/5v/m
/+b/5v/l/+T/4//i/+L/4v/i/+L/4P/g/+D/4P/e/97/3v/e/97/3v/e/97/3P/c/9z/
3P/c/9z/3P/c/9r/2v/a/9r/2v/a/9r/2v/Y/9j/2P/Y/9b/1v/W/9b/1v/W/9b/1v/W
/9b/1v/W/9b/1v/W/9b/1v/W/9b/1v/W/9b/1v/W/9T/1P/U/9T/1P/U/9T/1P/U/9T/
1P/U/9T/1P/U/9T/1P/U/9T/1P/W/9b/1v/W/9T/1P/U/9T/1P/U/9T/1P/U/9T/1P/U
/9T/1P/U/9T/1P/U/9T/1P/U/9T/1P/U/9b/1v/W/9b/1P/U/9T/1P/W/9b/1v/W/9T/
1P/U/9T/1v/W/9b/1v/W/9b/1v/W/9b/1v/W/9b/1v/W/9b/1v/W/9b/1v/W/9T/1P/U
/9T/1P/U/9T/1P/S/9L/0v/S/9T/1P/U/9T/0v/S/9L/0v/S/9L/0v/S/9L/0v/S/9L/
0v/S/9L/0v/S/9L/0v/S/9L/0v/S/9L/1P/U/9T/1P/U/9T/1P/U/9L/0v/S/9L/0v/S
/9L/0v/S/9L/0v/S/9L/0v/S/9L/0v/S/9L/1P/S/9P/0//V/9X/1v/Z/9r/3f/e/9//
4P/h/+P/4v/j/+X/6P/p/+n/7P/s/+v/5//l/+T/4//h/9//3v/e/93/3f/d/9z/2//a
/9r/2v/a/9r/2v/X/9b/1P/U/9T/1P/S/9H/0P/Q/83/zf/N/8z/zv/O/87/zv/L/8v/
y//L/8v/y//L/8v/yf/J/8n/yf/L/8v/y//K/8r/yv/K/8r/zP/M/8z/zf/N/83/zf/R
/9X/3v/p//H/+v8MACcAUwCLAMIA6QD3AOwA0gDCALEAgQBGAAgAuP9a/wb/1/7a/vX+
E/8s/0L/Uv9h/23/ff+M/5r/pP+y/8L/zv/X/93/4//o/+z/8P/y//P/8//0//X/9v/2
//f/+P/4//n/+v/7//z//f/9//7//////wAAAAACAAIABAAEAAYABwAHAAgACQAJAAoA
CwAMAA4ADwAQABEAEgATABQAFQAXABgAGQAaABsAHgAfAB8AIAAhACQAKAAoACsAKwAq
AC0ALwAxADUANwA5ADoAOwA9AD4APwBBAEMARwBJAEsATQBRAFQAVwBaAF0AYABjAGYA
awBuAHIAdQB6AH4AggCGAIsAjwCUAJgAnQCjAKcAqgCvALUAugC/AMIAxwDLAM8A0wDX
ANsA3wDhAOQA5wDqAO0A7gDyAPIA8gDyAPIA8QDwAO4A6wDoAOUA4ADcANcA0gDMAMUA
vQC2AK4AqACfAJYAjwCFAHwAcwBrAGIAWQBSAEoAPgA3ADEAKgAjAB4AGAASAAwABwAC
AP//+//4//X/8v/x/+//7f/q/+r/6P/n/+b/5P/k/+P/4//j/+P/4//j/+P/4//h/+H/
4f/h/+L/4//j/+P/5P/k/+P/4//j/+T/5v/m/+b/5v/n/+f/6P/o/+j/6P/o/+j/6v/q
/+r/6v/o/+n/6f/p/+v/6//r/+v/6//r/+v/6//q/+r/6v/p/+j/6P/o/+j/6P/o/+j/
6P/o/+b/5v/l/+X/5P/k/+T/5f/k/+T/5P/j/+P/4//j/+P/4//h/+H/4f/h/+D/4P/g
/9//3v/d/97/3v/e/97/3P/b/9v/2//c/9z/2//b/9v/2//b/9r/2f/Z/9n/2f/X/9f/
1//X/9n/2P/X/9f/1//X/9b/1v/Y/9j/1//X/9f/1//X/9f/1//X/9f/1v/U/9T/1P/U
/9b/1v/W/9b/1v/V/9X/1f/U/9T/1f/V/9X/0//U/9T/1P/U/9T/0v/S/9L/0v/U/9T/
1P/U/9L/0v/S/9L/1P/U/9T/1P/U/9T/1P/U/9T/1P/U/9T/0v/S/9L/0v/U/9T/1P/U
/9T/1P/U/9T/1P/U/9T/1P/U/9T/1P/U/9T/1P/U/9T/0v/S/9L/0v/U/9T/1P/U/9P/
0v/R/9D/0v/S/9L/0v/S/9L/0v/S/9D/0P/Q/9D/0v/S/9L/0v/S/9L/0v/S/9D/0P/Q
/9D/0P/Q/9D/0P/Q/9D/0P/Q/9L/0v/S/9L/0v/S/9L/0v/Q/9D/0P/Q/9D/0P/Q/9D/
0v/S/9L/0v/S/9L/0v/S/9L/0v/S/9L/0v/S/9L/0v/S/9L/0v/S/9L/0v/S/9L/1P/U
/9X/1f/Z/9n/2v/d/97/3//g/+H/4v/k/+f/5//p/+v/7v/v/+//8P/w/+//6v/m/+P/
4P/f/9//3v/e/93/3f/d/9z/2//a/9r/2v/a/9r/2v/X/9b/1P/U/9T/1v/U/9P/0v/Q
/8//z//P/87/zv/O/87/0P/P/8//z//N/83/zf/N/8//z//P/8//zf/N/83/zf/O/87/
zv/O/87/zv/O/87/z//P/8//0//Z/+P/7P/1/wEAEgAuAFcAjwDFAOwA/wD3AOQA2AC+
AIUAQQD4/6D/QP/w/sj+0f7w/g3/J/8+/1D/YP9v/3//j/+c/6j/uP/I/9T/2v/h/+f/
7f/w//T/9v/4//f/9//4//n/+v/6//v//P/+////AAABAAAAAQABAAIABQAFAAYABgAI
AAgACgAKAAwADQANAA4AEQARABIAEwASABQAFQAWABkAGgAbABwAHQAfACAAIQAkACUA
KAApACkAKgArAC4AMAAwADMAMwA0ADcAOQA7AD0APwBBAEIARgBJAEsATQBPAFEAVQBX
AFkAWwBfAGIAZwBqAG0AcAB1AHgAfQCAAIYAiQCOAJIAlgCaAJ8AowCoAKwAsQC3ALsA
vgDDAMkAzADRANQA2QDdAOEA5QDpAO0A8QDzAPYA9wD6AP0A/gAAAQABAAEAAf4A/QD8
APoA9gDyAO4A6ADiAN0A2ADSAMsAwwC8ALQAqgChAJgAkQCHAH4AdQBtAGQAWwBUAEwA
RAA9ADcAMAArACYAIAAaABYAEQAMAAkABwAEAAEA/v/9//v/+f/2//X/9P/0//T/9P/0
//P/8//x//H/8f/x//P/8//x//H/8//z//T/9f/z//P/9P/0//P/8//z//T/9v/2//b/
9v/3//f/+P/4//j/+P/4//j/+P/4//j/+P/4//n/+f/5//n/+f/5//n/+f/5//n/+f/4
//j/+P/3//j/+P/4//j/9v/2//b/9v/2//T/9P/z//X/9P/0//T/8//y//L/8v/x//H/
8f/x/+//7//t/+3/6//r/+r/6v/s/+v/6v/p/+j/6P/o/+j/6P/n/+f/5//o/+j/5//n
/+f/5//n/+b/5f/l/+X/5f/j/+P/4//j/+P/4v/h/+H/4//j/+L/4v/i/+L/4f/h/+H/
4f/h/+H/4f/h/+H/4P/i/+L/4v/i/+L/4v/i/+L/4P/f/9//3//g/+D/4f/h/+H/4f/g
/+D/4P/g/+D/4P/g/+D/4P/g/+D/4P/g/+D/4P/g/+D/4P/g/+D/4P/e/97/3v/e/97/
3v/e/97/3v/e/97/3v/e/97/3v/e/97/3v/e/97/3v/e/97/3v/e/97/3v/e/97/3v/e
/97/3P/c/9z/3P/c/9z/3P/c/97/3v/e/97/3v/e/97/3v/c/9z/3P/c/97/3v/e/97/
3v/e/97/3v/c/9z/3P/c/97/3v/e/97/3P/c/9z/3P/e/97/3v/e/97/3v/e/97/3v/e
/97/3v/e/97/3v/e/97/3v/e/97/3v/e/97/3v/e/97/3v/e/97/3v/e/97/3v/e/+D/
4P/h/+H/4//j/+b/6f/q/+v/7P/t/+7/8P/z//P/9f/3//j/+f/5//r/+v/5//X/8v/v
/+z/6P/n/+b/5v/l/+X/5//m/+X/5P/k/+T/5P/k/+L/3//e/9z/3v/e/97/3P/Z/9j/
2P/X/9f/1//W/9b/1v/W/9b/1f/V/9X/1f/V/9X/1f/V/9X/1f/V/9X/1f/V/9X/1P/U
/9T/1P/U/9T/1P/U/9X/1f/T/9X/2f/f/+j/8//7/wgAGgA1AGEAmwDOAPEA/QD0AOAA
1gC3AHkANADs/5D/Mv/q/tH+4v7//hn/Mv9G/1r/af95/4n/mP+k/7L/wP/Q/9z/4//p
/+//9P/2//r//P/9//3//v////7//v///wAAAgADAAQABQAGAAcABwAIAAkACQAKAAoA
DAAMAA4ADgAOAA8ADwAQABMAEwAUABUAFgAYABkAGgAbABwAHQAeAB8AIQAiACMAJAAl
ACgAKQArACwALQAwADAAMAAzADMANAA3ADkAOwA9AD8AQQBCAEQARwBJAEsATQBPAFMA
VQBXAFkAXQBgAGMAZgBpAGwAbwByAHcAegB+AIEAhgCKAI4AkgCXAJsAoACkAKkArwC1
ALgAvQDDAMgAzQDQANUA2QDdAOEA5QDpAO0A7wDyAPUA+AD7APwAAAEAAQABAAH+AP0A
/AD6APUA8gDvAOoA5ADfANoA1ADNAMUAvgC2AKwAowCaAJMAiwCCAHkAcQBmAF0AVgBO
AEQAPQA3ADAAJwAiABwAFgASAA0ACAAFAAEA/v/7//j/9//1//P/8P/w/+7/7f/s/+z/
7P/r/+v/6f/p/+n/6f/p/+n/5//n/+n/6f/q/+v/6f/p/+r/6v/r/+v/6//s/+z/7P/s
/+z/7f/t/+7/7v/u/+7/7v/u/+7/7v/u/+7/7v/v/+//7//x//H/8f/x//H/8f/x//H/
8P/w//D/7//w//D/8P/w//D/8P/w//D/8P/u/+7/7f/r/+r/6v/q/+v/6v/q/+r/6f/p
/+n/6f/p/+n/5//n/+n/6f/o/+j/5v/l/+T/4//k/+T/5P/k/+L/4f/h/+H/4P/g/9//
3//f/9//3//e/9//3//f/9//3f/d/93/3f/d/9z/2//b/9v/2//a/9r/2v/a/9n/2f/Z
/9n/2f/Z/9n/2f/Z/9j/2v/a/9r/2v/Y/9j/2P/Y/9j/1//X/9f/1v/W/9f/1//Z/9n/
2P/Y/9j/2P/Y/9j/2P/Y/9j/2P/Y/9j/2P/Y/9j/2P/Y/9j/2P/Y/9j/1v/W/9b/1v/W
/9b/1v/W/9b/1v/W/9b/1v/W/9b/1v/W/9b/1v/W/9b/1v/W/9b/1P/U/9T/1P/U/9T/
1P/U/9b/1v/W/9b/1P/U/9T/1P/W/9b/1v/W/9T/1P/U/9T/1v/W/9b/1v/W/9b/1v/W
/9T/1P/U/9T/1v/W/9b/1v/W/9b/1v/W/9b/1v/W/9b/1P/U/9T/1P/U/9T/1P/U/9b/
1v/W/9b/1f/U/9P/0v/S/9L/0v/S/9T/1P/U/9T/0v/S/9L/0v/U/9T/1P/U/9T/1P/V
/9X/1f/V/9b/2f/c/93/3v/f/+D/4v/l/+X/5f/n/+r/6//t/+7/7v/t/+n/5v/k/+L/
3f/d/9z/3P/d/93/3f/c/9v/2v/a/9r/2v/a/9r/1//W/9T/1P/U/9T/0v/R/9D/zv/N
/83/zf/O/87/zv/O/87/zf/N/83/zf/N/83/zf/N/83/zf/N/8v/y//L/8v/zP/M/8z/
zP/M/8z/zP/M/8v/y//N/83/z//X/+D/6f/x//r/DAApAFMAjQDEAOkA+QDwANYAxgCz
AIUATAAMALz/Wv8C/9P+1v7z/hH/Kv8+/1L/Yf9v/33/jP+Y/6b/tP/A/8z/1//f/+X/
6v/u//L/9P/z//P/9P/1//b/9v/3//j/+P/5//r/+//8//3//f/+/wEAAQACAAIAAgAC
AAQABAAGAAcABwAIAAkACQAKAAsADAAOAA8AEAARABIAEwAUABUAFwAYABkAGgAbAB4A
HwAfACAAIQAkACYAJgApACkALAAvADEAMwA1ADcAOQA6ADoAPQA/AEEARQBHAEsATQBN
AE8AUwBWAFsAXgBhAGQAZwBqAG8AcgB2AHkAfgCCAIYAigCPAJMAmACcAKEApwCpAKwA
sQC3ALoAvwDCAMcAzADRANYA2wDfAOMA5QDoAOsA7gDxAPIA9AD0APQA9AD2APUA9ADy
AO8A7ADpAOQA3gDZANQAzgDJAMEAugCyAKgAnwCWAI8AhwB+AHUAbQBiAFkAUgBKAEAA
OQAzACwAIwAeABgAEgAOAAkABAABAP///P/5//b/8//x/+//7P/s/+r/6f/o/+b/5v/l
/+X/5f/l/+X/5f/l/+X/4//j/+X/5f/m/+f/5f/l/+b/5v/n/+f/5//o/+r/6v/q/+r/
6f/p/+r/6v/q/+r/6v/q/+r/6v/q/+r/6v/r/+v/6//r/+v/6//r/+3/7f/t/+3/7P/s
/+z/6//q/+r/6v/q/+r/6v/q/+r/6v/o/+j/5//n/+b/5v/m/+f/5v/m/+b/4//j/+P/
4//h/+H/3//f/+H/4f/g/+D/4P/f/97/3f/e/97/3v/e/9z/2//b/9v/2v/a/9n/2f/Z
/9n/2f/Y/9f/1//X/9f/1//X/9f/1//X/9b/1f/V/9X/1f/U/9T/1P/U/9P/0//T/9P/
0//T/9P/0//T/9L/0v/S/9L/0v/S/9L/0v/S/9L/0f/R/9H/0v/S/9P/0//R/9P/0v/S
/9L/0v/S/9D/0P/Q/9D/0v/S/9L/0v/Q/9D/0P/Q/9D/0P/Q/9D/0P/Q/9D/0P/Q/9D/
0P/Q/9D/0P/Q/9D/0P/Q/9D/0P/Q/9D/0P/Q/9D/0P/Q/9D/zv/O/87/zv/O/87/zv/O
/87/zv/O/87/zv/O/87/zv/Q/9D/0P/Q/87/zv/O/87/zv/O/87/zv/O/87/zv/O/87/
zv/O/87/zv/O/87/zv/O/87/zv/O/87/zv/O/87/zv/O/87/zv/O/87/zv/O/9D/0P/Q
/9D/0P/Q/9D/0P/Q/9D/0P/Q/9D/0P/Q/9D/0P/Q/9D/0P/S/9L/0v/S/9D/0P/Q/9D/
0v/S/9P/0//W/9f/2f/d/97/3//g/+H/4P/i/+X/5f/p/+v/7v/v/+3/7v/u/+3/6P/k
/+H/3v/d/93/3P/c/9v/2//b/9r/2f/Y/9j/2P/Y/9j/2P/V/9T/0v/S/9L/0v/Q/8//
zv/O/83/zf/N/8z/zP/M/8z/zP/L/8v/y//L/8v/y//L/8v/y//L/8v/y//L/8v/y//K
/8r/yv/K/8z/zP/M/8z/zf/P/83/z//V/9v/5P/t//n/CAAeAEUAeQCzAOIA+wD3AOIA
1gDIAJUATQAIALb/Vv/8/sb+w/7c/vv+F/8w/0T/WP9p/3v/if+W/6T/sv/C/87/1v/d
/+X/6//u/+7/8v/2//X/9f/2//f/+P/4//n/+v/6//v//P/9//7//////wAAAQABAAIA
AgAGAAYACAAIAAgACQAJAAoADQANAA4ADwAQABIAEwAUABUAFgAXABgAGwAdAB4AHwAg
ACEAJAAlACUAJgAnACoALgAuADEAMQAyADUANwA5ADsAPQA/AEAAQgBFAEcASQBNAE8A
UwBVAFcAWQBdAGAAYwBmAGkAbABvAHIAdwB6AH4AgQCGAIoAkACUAJkAnQCiAKYAqwCx
ALUAuAC9AMMAxgDLAM4A0wDXANsA3wDjAOcA6wDtAPAA8QD0APcA+AD6APoA+gD6APgA
9wD2APQA7wDsAOkA5ADeANkA1ADOAMcAvwC4ALAAqACfAJYAjwCHAH4AdQBtAGIAWQBS
AEoAQgA7ADUALgApACQAHgAYABUAEQANAAsABQACAP///P/9//v/+f/2//b/9P/z//L/
8v/y//H/8f/v/+//7//v//H/8f/v/+//7//v//D/8f/x//H/8v/y//H/8f/x//L/8v/y
//L/8v/z//P/9P/0//T/9P/0//T/9P/0//T/9P/0//X/9f/1//X/9f/1//X/9f/1//X/
9f/0//T/9P/z//T/9P/0//T/9P/0//T/9P/0//L/8v/x//H/8P/w//D/7//u/+7/7v/t
/+3/7f/t/+3/7f/r/+v/6//r/+r/6v/s/+v/6v/p/+j/6P/o/+j/6P/n/+f/5//m/+b/
5f/l/+X/5f/l/+T/5f/l/+X/5f/j/+P/4//j/+P/4v/h/+H/4//j/+L/4v/i/+L/4f/h
/+H/4f/h/+H/4f/h/+H/4P/g/+D/4P/g/+D/4P/g/+D/4v/h/+H/4f/g/+D/4f/h/9//
3//g/+D/4P/g/+D/4P/g/+D/4P/g/+D/4P/g/+D/4P/g/+D/4P/g/+D/4P/g/+D/4P/g
/+D/4P/g/+D/3v/e/97/3v/g/+D/4P/g/+D/4P/g/+D/4P/g/+D/4P/g/+D/4P/g/+D/
4P/g/+D/4P/g/+D/4P/e/97/3v/e/97/3v/e/97/4P/g/+D/4P/g/+D/4P/g/97/3v/e
/97/3v/e/97/3v/e/97/3v/e/97/3v/e/97/3v/e/97/3v/e/97/3v/e/+D/4P/g/+D/
4P/g/+D/4P/e/97/3v/e/97/3v/e/97/4P/g/+D/4P/g/+D/4P/g/97/3v/e/97/3v/e
/97/3v/g/+L/4v/j/+X/5//n/+j/7f/u/+//8P/v//D/8v/1//f/+f/7//7//f/9//7/
/v/8//f/8//w/+z/6f/p/+j/6v/p/+n/6f/o/+f/5v/m/+b/5v/m/+b/4f/g/97/3v/g
/+D/3v/d/9z/3P/b/9v/2//a/9r/2v/a/9r/2f/Z/9n/2f/Z/9n/2f/Z/9n/2f/Z/9n/
2f/Z/9n/2P/Y/9j/2P/Y/9j/2P/a/9n/2f/b/93/4f/p//L/+/8FABQAKABLAH0AtQDg
APkA+QDmANgAxgCTAE8ACAC2/1j/Bv/W/tX+8P4N/yf/Pv9U/2j/d/+H/5f/pP+w/77/
zv/c/+T/6//x//X/+v/+/wAAAAABAAEAAgADAAQABAAFAAYABgAHAAgACQAIAAkACQAK
AAsACwAMAAwAEAAQABIAEgAUABUAFQAWABcAFwAYABkAGAAaABsAHAAdAB4AHwAgACMA
JQAmACcAKAApACwALQAvADAAMQA0ADYANgA5ADkAOgA9AD8AQQBDAEUARwBIAEoATQBP
AFEAUwBVAFkAWwBdAF8AYwBmAGcAagBtAHAAdQB4AH0AgACEAIcAjACQAJQAmACdAKEA
pACoAK0AswC5ALwAwQDHAMoAzwDSANcA2wDfAOMA5wDpAO0A7wDyAPUA+AD7APwA/gD+
AP4A/gD9APsA+QD2APMA8ADtAOgA4gDdANgA0gDMAMMAuwCyAKwAowCaAJMAiQCAAHcA
bwBmAF0AVgBOAEYAPwA5ADIALQAoACIAHAAaABUAEAANAAkABgADAAAA///9//v/+P/3
//b/9v/2//b/9v/1//X/9f/1//X/9f/1//X/8//z//P/8//0//X/9f/1//b/9v/3//f/
9//4//j/+P/4//j/+f/5//r/+v/6//r/+v/6//r/+v/6//r/+v/7//v/+//7//v/+//7
//v/+//7//v//P/8//z/+//6//r/+v/6//r/+v/6//r/+P/2//b/9f/3//b/9v/2//X/
9P/0//T/8//z//P/8//z//P/8f/x//H/8f/w//D/7v/t/+z/6//s/+z/7P/s/+z/6//r
/+v/6v/q/+n/6f/p/+n/6f/o/+f/5//n/+f/5//n/+f/5//n/+b/5f/l/+X/5f/k/+T/
5P/k/+P/4//j/+P/4//j/+H/4f/h/+D/4v/i/+L/4v/g/+D/4P/g/+D/3//f/9//4P/g
/+H/4f/f/93/3v/e/97/3v/e/97/3v/e/97/3v/e/97/3v/e/97/3v/e/97/3v/e/97/
3v/e/97/3v/e/97/3v/e/97/3v/e/97/3P/c/9z/3P/e/97/3v/e/9z/3P/c/9z/3P/c
/9z/3P/c/9z/3P/c/9z/3P/c/9z/3P/c/9z/3P/c/9z/3P/c/9z/3P/c/9z/2v/a/9r/
2v/c/9z/3P/c/9z/3P/c/9z/3P/c/9z/3P/a/9r/2v/a/9z/3P/c/9z/3P/c/9z/3P/c
/9z/3P/c/9z/3P/c/9z/2v/a/9r/2v/c/9z/3P/c/9r/2v/a/9r/2v/a/9r/2v/a/9r/
2v/a/9r/2v/a/9r/2v/a/9r/2v/Y/9j/2P/Y/9j/2P/Y/9j/2P/Y/9j/2P/Y/9j/2P/Y
/9r/2v/a/9r/2v/a/9r/2v/Y/9j/2P/Y/9r/2v/a/9r/2P/Y/9j/2P/Y/9j/2P/Y/9j/
2P/Y/9j/2v/a/9r/2v/a/9r/2v/a/9r/2v/a/9r/2P/Y/9j/2P/W/9b/1v/W/9b/1v/W
/9b/1//Y/9n/2v/a/9r/2v/a/9r/2v/a/9r/2P/Y/9j/2P/a/9r/2v/a/9j/2P/Y/9j/
2P/Y/9j/2P/Y/9j/2P/Y/9j/2P/Y/9r/2P/Z/9n/2//a/9r/3P/c/93/3v/f/+D/4v/l
/+X/5//n/+r/6//r/+//8P/w/+3/7v/u/+7/7f/v/+7/7v/t/+z/6//p/+f/4//i/+H/
4P/g/+D/3f/c/9v/3P/d/97/3P/b/9r/2v/W/9X/1P/S/9T/1P/U/9T/0//T/9P/0//R
/9H/0f/R/9H/0f/R/9H/0f/R/9H/0P/S/9L/0v/S/9T/1P/U/9X/1f/R/9P/1f/Z/+D/
6f/z//z/CgAbADUAYQCaAM0A6QDyAOIAzAC/AKMAbAAyAPb/pv9M/wX/5v7x/gv/Jv8+
/1D/X/9t/3v/jP+a/6b/sv++/8z/2f/f/+X/7P/w//T/9v/5//n/+v/7//z//P/9//7/
/v///wAAAQACAAMAAwAEAAUABQAGAAYACAAIAAoACgAKAAsACwAMAA8ADwAQABEAEAAS
ABMAFAAVABYAFwAYABkAGwAcAB0AHAAdACAAIQAjACQAJQAoACoAKgAtAC0ALAAvADEA
MwA1ADcAOQA6ADwAPwBBAEMARQBHAEsATQBPAFEAVQBYAFkAXABfAGIAZQBoAG0AcABy
AHUAegB+AIIAhgCLAI8AlACYAJ0AowCnAKoArwC1ALoAvwDCAMcAywDPANMA1wDbAN8A
4QDkAOkA7ADvAPAA9AD0APQA9AD2APUA9ADyAPAA7gDsAOgA4wDfANsA1gDTAMsAxAC8
ALUArQClAJ8AlgCOAIYAfwB0AGsAZABcAFIASwBFAD4ANQAwACoAJAAeABkAFAARAAwA
CAAEAAAA///9//v/+P/2//T/8//y//H/8P/u/+3/6//r/+v/6//r/+v/6f/p/+v/6//s
/+3/6//r/+z/7P/t/+3/7f/u/+7/7v/u/+7/7//v//D/8P/w//D/8P/w//D/8P/w//D/
8P/x//H/8f/z//P/8//z//H/8f/x//H/8v/y//L/8f/y//L/8v/y//L/8v/y//L/8v/w
//D/7//v/+7/7v/u/+3/7P/s/+z/6//r/+v/6//r/+v/6f/p/+n/6f/o/+j/6P/n/+b/
5f/k/+T/5P/k/+T/4//j/+P/5P/k/+P/4//h/+H/4f/g/+H/4f/h/+H/3//f/9//3//f
/97/3f/d/9//3//e/97/3v/e/93/3f/b/9v/2//b/9v/2//b/9r/2v/a/9r/2v/a/9r/
2v/a/9r/2f/Z/9n/2v/a/9v/2//Z/9n/2v/a/9r/2v/a/9j/2P/Y/9j/2v/a/9r/2v/Y
/9j/2P/Y/9r/2v/a/9r/2v/a/9r/2v/a/9r/2v/a/9r/2v/a/9r/2v/a/9r/2v/a/9r/
2v/a/9r/2v/a/9r/2v/a/9r/2v/a/9r/2v/a/9r/2v/a/9r/2v/a/9r/2v/a/9r/2v/a
/9r/2v/a/9r/2P/Y/9j/2P/a/9r/2v/a/9r/2v/a/9r/2v/a/9r/2v/a/9r/2v/a/9z/
3P/c/9z/3P/c/9z/3P/c/9z/3P/c/9z/3P/c/9z/3P/c/9z/3P/c/9z/3P/c/9z/3P/c
/9z/3P/c/9z/3P/e/97/3v/e/97/3v/e/97/4P/g/+D/4P/g/+D/4P/g/+D/4P/g/+D/
4P/g/+D/4P/g/+D/4P/g/+D/4P/g/+D/4P/g/+D/4P/g/+D/4P/g/+D/4P/h/+H/4//j
/+T/5//o/+n/6v/r/+7/8P/z//P/8//1//j/+f/7//z//P/7//r/+P/3//b/9P/1//X/
9v/z//P/8//y/+7/7P/r/+r/7P/s/+z/6f/q/+j/6P/o/+j/5v/l/+T/4v/h/+H/4f/i
/+L/4v/i/+L/4f/h/+H/4f/h/+H/4f/f/9//3//f/9//3//f/9//4P/g/+D/4P/g/+D/
4P/g/9//4f/h/+P/6f/v//j/AQALABwANABZAIsAwwDwAAkBCQH0AOQA0ACjAGMAIADQ
/3T/HP/g/tf+7v4P/yv/RP9Y/2r/e/+L/5v/qP+y/8L/0v/g/+r/8f/3//3/AgAGAAgA
CgAJAAkACgALAAwADAANAA4ADgAPABAAEQAUABUAFQAWABcAFwAYABgAGgAaABwAHAAe
AB8AHwAgAB8AHwAgACEAJAAmACcAKAApACoAKwAsAC8AMQAyADMANAA1ADgAOQA7ADwA
PQBAAEIAQgBFAEUASABLAE0ATwBRAFMAVQBWAFgAWwBdAF8AYQBjAGcAaQBrAG0AcQB0
AHcAegB9AIAAhQCIAI0AkACUAJcAnACgAKQAqACtALEAtgC6AL8AxQDJAMwA0QDXANwA
4QDkAOkA7QDxAPUA+QD9AAEBAwEGAQkBDAEPARABEgESARIBEgESAREBEAEOAQsBCAEF
AQAB+gD1APAA6gDlAN0A1gDOAMYAvQC0AK0AowCaAJEAiQCAAHcAcABoAF4AVwBRAEoA
RQBAADoANAAwACsAJgAjAB8AHAAZABYAFQATABEADgAOAAwACwAKAAoACgAJAAkACQAJ
AAkACQAJAAkABwAHAAkACQAKAAsACQAJAAoACgALAAsACwAMAAwADAAMAAwADQANAA4A
DgAOAA4ADgAOAA4ADgAOAA4AEAARABEAEQARABEAEQARABEAEQARABEAEAAQABAADwAQ
ABAAEAAQAA4ADgAOAA4AEAAOAA4ADQAOAA4ADwAQAA8ADgAOAA4ACwALAAsACwALAAsA
CQAJAAkACQAIAAgACgAJAAgABwAIAAgACAAIAAYABQAFAAUABgAGAAUABQADAAMAAwAC
AAMAAwADAAMAAwADAAMAAwADAAIAAQABAAMAAwACAAIAAgACAAEAAQABAAEAAQABAAEA
AQABAAAAAAAAAAAAAAAAAAAAAAAAAAAA////////AAAAAAEAAQABAAEAAgACAAIAAgAC
AAAAAAAAAAAAAAAAAAAAAAACAAIAAgACAAAAAAAAAAAAAgACAAIAAgACAAIAAgACAAQA
BAAEAA==
         </WaveFormData>
      </LeadData>
      <LeadData>
         <LeadByteCountTotal>10000</LeadByteCountTotal>
         <LeadTimeOffset>0</LeadTimeOffset>
         <LeadSampleCountTotal>5000</LeadSampleCountTotal>
         <LeadAmplitudeUnitsPerBit>4.88</LeadAmplitudeUnitsPerBit>
         <LeadAmplitudeUnits>��V</LeadAmplitudeUnits>
         <LeadHighLimit>2147483647</LeadHighLimit>
         <LeadLowLimit>268435456</LeadLowLimit>
         <LeadID>V4</LeadID>
         <LeadOffsetFirstSample>0</LeadOffsetFirstSample>
         <FirstSampleBaseline>0</FirstSampleBaseline>
         <LeadSampleSize>2</LeadSampleSize>
         <LeadOff>FALSE</LeadOff>
         <BaselineSway>FALSE</BaselineSway>
         <ExcessiveACNoise>FALSE</ExcessiveACNoise>
         <MuscleNoise>FALSE</MuscleNoise>
         <LeadDataCRC32>2140528820</LeadDataCRC32>
         <WaveFormData>
+P/4//j/+P/4//j/+P/4//b/9v/2//b/9P/0//T/9P/0//T/9P/0//P/8v/x//D/8P/w
//D/8P/w//D/8P/w//D/8P/w//D/7v/u/+7/7v/u/+7/7v/u/+z/7P/s/+z/6v/q/+r/
6v/q/+r/6v/q/+j/6P/o/+j/6P/o/+j/6P/m/+b/5v/m/+j/6P/o/+j/5v/m/+b/5v/m
/+b/5v/m/+b/5v/m/+b/5v/m/+b/5v/m/+b/5v/m/+b/5v/m/+b/5P/k/+T/5P/m/+b/
5v/m/+T/5P/k/+T/5P/k/+T/5P/k/+T/5P/k/+T/5P/k/+T/5P/k/+T/5P/m/+b/5v/m
/+T/5P/k/+T/5P/k/+T/5P/k/+T/5P/k/+T/5P/k/+T/5P/k/+T/5P/k/+T/5P/k/+T/
5P/k/+T/5v/m/+b/5v/k/+T/5P/k/+b/5v/m/+b/5P/k/+T/5P/k/+T/5P/k/+T/5P/k
/+T/5P/k/+T/5P/k/+T/5P/k/+T/5P/k/+T/4v/i/+L/4v/i/+L/4v/i/+T/5P/k/+T/
5P/k/+T/5P/i/+L/4v/i/+T/5P/k/+T/5P/k/+T/5P/k/+T/5P/k/+L/4v/i/+L/5P/k
/+T/5P/k/+T/5P/k/+T/5P/k/+T/5P/k/+T/5P/k/+X/5v/n/+j/6f/q/+v/7f/u/+//
7//u/+//8P/x//X/9v/4//n/+f/5//n/+P/4//X/8//z//P/8v/w/+//8f/x//H/8P/u
/+7/7v/u/+//7v/t/+r/6f/p/+j/5//k/+P/4v/i/9//3v/e/97/4P/g/+D/4P/e/97/
3v/e/+D/4P/g/9//3//f/97/3v/f/9//3//f/93/3f/d/93/3f/d/93/3f/f/97/3v/d
/93/3//l//D/BgAkAEgAdwCxAPgAPwGBAbMB1QHuAesBtwFTAeAAbAD5/4j/PP8h/yD/
M/9N/2P/cv+D/47/l/+k/7D/t//C/8z/1f/c/9//4v/m/+r/7f/v/+7/7v/v//D/8v/z
//T/9f/1//X/9//3//X/9//4//j/+v/6//r/+//5//v/+//8//7/////////AQACAAIA
AgACAAMAAwAEAAUABQAFAAcABgAHAAgACAALAAwADQAOAA4ADwAQABEAFAAUABQAFgAV
ABYAFwAYABkAGgAcAB0AHgAfACIAIgAjACQAJwAnACcAKAAqACwAMAAyADMANQA3ADkA
OwA+AEAAQgBEAEcASQBMAE4AUQBUAFcAWgBdAGAAYwBlAGgAbQBwAHMAdgB6AH0AgACD
AIYAiQCKAIwAjgCRAJMAlQCXAJcAmACZAJsAmwCbAJsAmQCYAJcAlACSAJEAjQCLAIgA
hQCBAH0AeQB1AHEAbQBlAGEAXABWAFEATABHAEAAPAA2ADEAKwAlACEAHQAYABMADwAM
AAoABQADAAAA/f/4//f/9v/0//L/8v/v/+//7v/u/+z/7P/q/+r/6f/p/+n/6f/n/+f/
6v/q/+v/6//o/+j/6P/o/+j/6f/p/+r/6v/q/+r/6v/q/+r/6//s/+7/7f/t/+3/7f/t
/+3/7v/u/+7/7v/v/+7/7v/u/+//7//v/+//7v/w//D/8P/w/+7/7v/u/+7/7v/u/+7/
7//v/+7/7v/u/+//7//v/+//7v/u/+7/7v/u/+7/7v/t/+3/7f/r/+v/6//r/+r/6v/o
/+j/6P/o/+j/6P/n/+f/6f/o/+j/6P/p/+n/6f/n/+f/6P/o/+f/5f/l/+X/5P/k/+T/
5P/j/+P/4//j/+P/4//j/+L/4v/i/+L/4v/i/+L/4v/h/+H/4P/g/+D/4P/h/+H/4f/h
/+H/4f/g/+D/4P/g/+D/4P/e/97/3v/e/+D/4P/e/+D/4P/g/+D/3v/e/97/3v/e/97/
3v/e/97/3v/e/97/4P/g/+D/4P/e/97/3v/e/97/3v/e/97/3v/e/97/3v/e/97/3v/e
/97/3v/e/97/3v/e/97/3v/g/+D/4P/g/97/3v/e/97/3P/c/9z/3P/e/97/3v/e/9z/
3P/c/9z/3v/e/97/3v/c/9z/3P/c/97/3v/e/97/3P/c/9z/3P/e/97/3v/e/9z/3P/c
/9z/3P/c/9z/3P/c/9z/3P/c/97/3v/e/97/3P/c/9z/3P/c/9z/3P/c/97/3v/e/97/
3P/c/9z/3P/e/97/3v/e/97/3v/e/97/3v/e/97/3v/e/97/3v/e/97/3v/e/97/4P/g
/+H/4v/j/+T/5f/m/+X/5//o/+n/6//s/+3/7v/v//H/8v/0//P/8//z//P/8P/u/+v/
6f/p/+r/6v/p/+n/6f/p/+n/6P/m/+b/5v/o/+f/5v/l/+L/4f/h/+D/3//e/93/3P/c
/9v/2v/a/9r/2v/a/9r/2v/a/9r/2v/a/9r/2v/a/9n/2f/Z/9j/2P/Z/9n/2f/Z/9n/
2f/Z/9n/2f/Z/9n/2f/Z/9j/2v/b/93/4f/v/wQAIABCAGoAoQDlACgBZQGTAbEBxwG8
AXkBDwGXACYAvv9h/yT/Ev8Z/yz/Q/9X/2n/fP+J/5T/of+q/7T/v//K/9L/1//a/9//
4v/k/+j/6//r/+z/7P/t/+7/7v/v//D/8f/x//H/8//z//H/8//0//T/9v/2//b/9//3
//n/+f/6//r/+//7//v//f/+//7//v/+//////8AAAMAAwADAAUABgAHAAgACAAJAAoA
CwAMAAwADQAOAA8AEAAQABAAEgAVABYAFwAYABcAGAAaABsAHAAdACAAIAAjACQAJwAn
ACkAKgAsAC4ALgAwADEAMwA1ADcAOQA8AEAAQgBEAEcASQBMAE4AUQBSAFUAWABbAGAA
YwBlAGgAawBuAHEAdAB2AHkAfAB/AIIAhQCGAIgAigCNAI8AkQCRAJEAkgCTAJEAkQCR
AJEAjQCMAIsAiACGAIUAgQB/AHwAeQB1AHEAbQBpAGUAYQBbAFcAUgBMAEcAQgA9ADYA
MgAsACcAIQAfABsAFwASAA8ACwAIAAYAAwABAP7/+//4//f/9v/0//T/9P/x//H/8P/w
/+7/7v/u/+7/7f/t/+3/7f/r/+v/7P/s/+3/7f/u/+7/7v/u/+z/7f/t/+7/7v/u/+7/
7v/u/+7/7//w//D/7//v/+//8f/x//H/8v/y//L/8v/z//L/8v/y//P/8//z//P/8v/y
//L/8v/y//L/8v/y//L/8v/y//L/8//z//L/8v/y//H/8f/x//H/8P/w//D/8P/w//D/
8P/v/+//7//t/+3/7f/t/+z/7P/s/+z/7P/s/+r/6v/p/+n/6f/o/+j/6P/p/+n/6f/n
/+f/6P/o/+f/5//n/+f/5v/m/+b/5v/l/+X/5f/l/+X/5f/l/+T/5P/k/+T/5P/k/+T/
5P/j/+P/4v/i/+L/4v/h/+H/4f/h/+P/4//i/+L/4v/i/+L/4v/i/+L/4v/i/+D/4P/g
/+D/4P/g/+D/4P/g/+D/4P/g/+D/4P/g/97/3v/e/97/4P/g/+D/4P/e/97/3v/e/+D/
4P/g/+D/3v/e/97/3v/e/97/3v/e/+D/4P/g/+D/4P/g/+D/4P/g/+D/4P/g/+D/4P/g
/+D/4P/g/+D/4P/g/+D/4P/g/+D/4P/g/+D/4P/g/+D/4P/g/+D/4P/g/+D/4P/g/+D/
4P/g/+D/4P/g/+D/4P/g/+L/4v/i/+L/4v/i/+L/4v/i/+L/4v/i/+L/4v/i/+L/4v/i
/+L/4v/i/+L/4v/i/+L/4v/i/+L/4v/i/+L/4v/g/+D/4P/g/+L/4v/i/+L/4v/i/+L/
4v/j/+T/5f/m/+f/6P/p/+v/7v/v/+//8P/x//L/8//1//T/9v/3//f/9//3//b/9P/x
/+//7//w/+7/7f/t/+3/6//r/+r/6P/q/+r/6v/p/+j/5//k/+P/5f/k/+P/4v/f/97/
3v/d/9z/3P/c/9z/3P/c/9z/3P/c/9z/3P/c/9z/3P/b/9v/2//a/9r/2//b/9v/2//b
/9v/2//b/9v/2//b/9v/2//a/9r/2//d/9//5f/2/wwAKgBKAHMArwDyADUBbQGXAbMB
wgGtAV8B7wB4AAwApf9Q/yD/Gf8g/zP/Sf9b/27/f/+O/5n/pP+u/7n/xP/O/9f/2v/d
/+D/5P/m/+n/6//s/+z/7f/u/+7/7//w//H/8//z//X/9f/z//X/9v/2//j/+P/4//n/
+f/7//v//P/8//3//f/9////AAAAAAAAAgADAAMABAAFAAUABQAHAAgACQAKAAoACwAM
AA0ADgAOAA8AEAARABIAEgASABQAEwAUABUAFgAZABoAHAAdAB4AHwAiACIAIQAiACUA
JQApACoALAAuADAAMgAzADUANwA5ADsAPgBAAEIARABHAEkATABOAFEAVABXAFoAXQBg
AGMAZQBoAG0AcABzAHYAeAB7AH4AgQCEAIcAiACKAI4AkQCTAJUAmQCZAJoAmwCZAJkA
mQCZAJcAlgCVAJIAkgCRAI0AiwCIAIUAgQB9AHcAcwBvAGsAYwBfAFoAVABPAEoARQA+
ADoANAAvACkAJQAhAB0AGAATAA8ADAAKAAcABQACAP///P/7//r/+P/0//T/8f/x//L/
8v/w//D/7//u/+z/6//t/+3/6//r/+z/7P/t/+3/7v/u/+7/7v/s/+3/7f/u/+7/7v/u
/+7/7v/u/+//8P/u/+3/7f/t/+//7//v//D/8P/w//D/8f/y//L/8v/z//P/8//z//L/
8P/w//D/8P/y//L/8v/y//L/8v/y//P/8//y//L/8v/v/+//7//v//D/8P/w//D/8P/w
//D/7//t/+3/6//r/+3/7f/s/+z/7P/s/+z/7P/s/+z/6//r/+v/6v/q/+r/5//n/+f/
5f/l/+b/5v/l/+X/5f/l/+T/5v/m/+b/5f/j/+P/4//j/+X/5f/k/+T/5P/k/+T/5P/k
/+T/4//j/+T/5P/k/+T/4//j/+P/4//j/+P/4v/i/+L/4v/i/+L/4v/i/+L/4v/k/+L/
4P/g/+D/4P/g/+L/4v/i/+L/4v/i/+L/4v/i/+L/4v/i/+D/4P/g/+D/4v/i/+L/4v/i
/+L/4v/i/+L/4v/i/+L/4P/g/+D/4P/i/+L/4v/i/+L/4v/i/+L/4v/i/+L/4v/g/+D/
4P/g/+L/4v/i/+L/4v/i/+L/4v/i/+L/4v/i/+D/4P/g/+D/4v/i/+L/4v/i/+L/4v/i
/+L/4v/i/+L/4v/i/+L/4v/i/+L/4v/i/+L/4v/i/+L/4v/i/+L/4v/i/+L/4v/i/+L/
4v/i/+L/4P/g/+D/4P/g/+D/4P/g/+D/4P/g/+D/4P/g/+D/4P/g/+D/4P/g/+D/4P/h
/+L/4//k/+X/5v/n/+n/6v/r/+3/7v/v//D/7//x//L/9P/3//f/9//3//b/9P/x/+//
7f/u/+7/7f/v/+//7//v/+7/7P/s/+z/7v/t/+z/6//m/+X/5f/k/+P/4v/h/+D/4P/f
/97/3v/e/97/3v/e/97/3v/e/97/3P/c/9z/3P/d/93/3f/c/9z/3f/d/93/3f/d/93/
3f/d/93/3f/d/9//3f/c/9z/3f/f/+H/5f/y/wYAIABEAHEArQD0ADsBewGxAdMB7AHt
AbkBWQHoAHIA+/+M/z7/If8k/zX/Tf9h/3T/g/+Q/5v/pv+w/7n/wv/O/9f/3P/j/+b/
6P/s/+//8f/w//D/8f/y//L/8//0//X/9f/1//f/9//3//n/+v/6//z//P/8//3//f//
////AAAAAAEAAQABAAMABAAEAAQABgAHAAcACAALAAsACwANAAwADQAOAA4AEQASABMA
FAASABMAFAAVABgAGAAYABoAGQAaABsAHAAdAB4AIAAhACIAIwAmACYAJwAoACsAKwAr
ACwALgAwADQANgA3ADkAOQA7AD0AQABCAEQARgBJAEsATgBQAFMAWABbAF4AYQBkAGcA
aQBsAG8AcgB1AHgAfAB/AIIAhQCKAI0AjgCQAJIAlQCXAJkAmwCbAJwAnQCfAJ8AnwCf
AJ0AnACbAJgAlgCVAJEAjwCMAIkAhQCBAHsAdwBzAG8AaQBlAGAAWgBTAE4ASQBCAD4A
OAAzAC0AJwAjAB8AGgAVABEADgAMAAcABQACAP///P/7//r/+P/2//b/8//z//D/8P/u
/+7/8P/w/+//7//t/+3/6//r/+z/7P/t/+3/7P/s/+z/7P/s/+3/7f/u/+7/7v/u/+7/
8P/w//H/8v/w/+//7//v//H/8f/x//L/8v/y//L/8//y//L/8v/z//P/8//z//L/8v/y
//L/8v/y//L/8v/y//L/8v/y//P/8//y//L/8v/x//H/8f/x//D/8P/w//D/8P/w//D/
7//v/+//7f/t/+//7//u/+7/7P/s/+z/7P/s/+z/6//r/+v/6v/q/+r/6f/p/+n/5//p
/+r/6v/p/+f/5//n/+b/5v/m/+b/5f/l/+X/5f/l/+X/5f/k/+T/5P/k/+T/5P/k/+T/
4//j/+L/4v/i/+L/4f/h/+H/4f/h/+H/4P/g/+L/4v/i/+L/4P/g/+D/4P/g/+L/4v/g
/+D/4P/g/+D/4P/g/+D/4P/g/+D/4P/g/+D/4P/g/+D/4P/g/+D/4P/g/+D/4P/g/+D/
4P/g/+D/4P/g/+D/4P/g/+D/4P/g/+D/4P/g/97/3v/e/97/3v/e/97/3v/e/97/3v/e
/97/3v/e/97/4P/g/+D/4P/e/97/3v/e/97/3v/e/97/3v/e/97/3v/g/+D/4P/g/97/
3v/e/97/3v/e/97/3v/g/+D/4P/g/97/3v/e/97/3v/e/97/3v/e/97/3v/e/+D/4P/g
/+D/4P/g/+D/4P/g/+D/4P/g/+D/4P/g/+D/4P/g/+D/4P/g/+D/4P/g/97/3v/e/97/
3//g/+L/5P/l/+b/5//o/+f/6f/q/+v/7f/u/+//8P/x//P/9P/2//b/9f/0//P/8v/w
/+3/6//p/+r/6v/p/+v/6//r/+v/6v/o/+j/6P/o/+f/5v/l/+L/4f/h/+D/3//e/93/
3P/c/9v/2v/a/9r/2v/a/9r/2v/a/9r/2v/a/9r/2v/a/9n/2f/Z/9j/2P/Z/9n/2f/Z
/9n/2f/Z/9n/2f/Z/9n/2f/Z/9j/2P/Z/9n/2//n//z/FAA0AFoAjwDPABgBVwGHAacB
wQHGAZMBLwG5AEYA2P91/yr/DP8P/x7/N/9P/2H/dP+D/5L/nf+o/7L/vf/I/9L/1f/a
/+H/5P/k/+T/5//t/+3/7P/s/+z/7P/t/+7/7//v/+//8f/x//H/8//0//T/9v/2//b/
9//3//n/+f/6//r/+//7//v//f/+//7//v/+//////8AAAMAAwADAAUABgAHAAgACAAJ
AAoACwAMAAoACwAMAA0AEAAQABAAEgATABQAFQAWABUAFgAYABkAHAAdACAAIAAhACIA
JQAlACcAKAAqACwALgAwADEAMwA1ADcAOQA8ADwAPgBAAEMARwBKAEwATwBSAFUAWABb
AF4AYQBjAGYAaQBsAG8AcgB0AHcAegB9AH4AgQCCAIQAiACLAI0AjwCPAI8AkACRAJEA
kQCRAJEAjwCOAI0AigCGAIUAgQB/AHwAeQB1AHEAbQBpAGUAYQBbAFcAUgBMAEUAQAA7
ADQAMQAsACgAIwAfABsAFwASABEADQAKAAgAAwABAP7/+//6//n/+P/2//T/9P/x//H/
8P/w/+7/7v/u/+7/7f/t/+//7//t/+3/7P/s/+3/7f/u/+7/7v/u/+7/7//v//D/8P/w
//D/8P/u/+7/7//w//D/7//v/+//8f/x//H/8v/w//D/8P/x//L/8v/y//P/8//z//P/
8v/0//T/9P/0//L/8v/y//L/8v/y//L/8//x//D/8P/w//H/8f/x//H/8P/w//D/8P/w
//D/8P/v/+//7//t/+3/7//v/+7/7v/u/+7/7v/u/+z/7P/r/+v/6//q/+r/6v/r/+v/
6//p/+f/6P/o/+f/6f/p/+n/6P/o/+j/6P/n/+f/5//n/+f/5f/l/+T/5P/k/+T/5P/k
/+T/5P/j/+P/5P/k/+T/5P/j/+P/4//j/+P/4//i/+L/5P/k/+T/5P/k/+T/5P/k/+T/
4v/i/+L/4v/i/+L/4v/i/+L/4v/i/+L/4v/i/+L/4v/i/+L/4v/i/+L/4v/i/+L/4v/i
/+T/5P/k/+T/4v/i/+L/4v/k/+T/5P/k/+L/4v/i/+L/4v/i/+L/4v/k/+T/5P/k/+T/
5P/k/+T/5P/k/+T/5P/i/+L/4v/i/+T/5P/k/+T/5P/k/+T/5P/k/+T/5P/k/+T/5P/k
/+T/4v/i/+L/4v/i/+L/4v/i/+T/5P/k/+T/5P/k/+T/5P/k/+T/5P/k/+T/5P/k/+T/
5P/k/+T/5P/k/+T/5P/k/+T/5P/k/+T/5P/k/+T/5P/k/+T/5P/k/+T/5P/k/+T/5P/k
/+T/5P/k/+T/5P/l/+j/6f/q/+v/7P/t/+//8P/z//P/9P/1//b/9//5//r/+//7//r/
+f/4//b/8//v/+//7//w//D/7//v/+//7//v/+7/7P/s/+z/7P/r/+r/5//k/+P/4//k
/+P/4v/h/+D/4P/f/97/3v/e/97/3v/g/+D/4P/g/97/3v/e/97/3v/d/93/3f/e/97/
3//f/93/3f/d/93/3f/d/93/3f/d/9//3f/e/97/3f/f/+P/7/8CABoANgBaAIsAxwAI
AUMBcQGPAaMBoAFtAQkBkwAmAMT/bf8s/xb/F/8m/zv/Uf9l/3j/h/+U/6P/rP+0/8H/
zP/U/9n/3v/h/+T/6P/q/+v/7f/u/+7/7//w//D/8f/y//P/8//z//X/9f/1//f/+P/4
//b/9v/2//f/+f/7//v//P/8//3//f/9//3//v/+//7/AAABAAEAAgADAAMAAwAFAAYA
BwAIAAgACQAKAAsADAAOAA8AEAARABIAEgASABQAFQAWABcAGAAZABoAHAAdABwAHQAg
ACAAIwAkACcAJwApACoALAAuAC4AMAAxADMANQA3ADkAPAA+AEAAQgBFAEcASgBMAE8A
UABTAFYAWQBcAF8AYQBkAGcAagBtAHAAcgB1AHgAewB+AIEAggCEAIYAiQCLAI0AjQCN
AI4AjwCPAI8AjwCPAIsAigCJAIYAhACDAH8AfQB6AHcAcwBvAGkAZQBhAF0AWQBVAFAA
SgBHAEIAPQA2ADQALgApACMAHwAbABcAEgAPAAsACAAGAAIAAQD///3/+v/5//j/9v/0
//T/8f/x//L/8v/w//D/8v/y//H/8f/x//H/7//v/+7/7v/v/+//8P/w//D/8P/w//H/
8f/y//L/8v/y//L/8v/y//P/9P/0//P/8//z//P/8//z//T/8v/y//L/8//0//T/9P/1
//X/9f/1//T/9v/2//b/9v/2//b/9v/2//T/9P/0//X/9f/0//T/9P/1//X/9f/1//L/
8v/y//L/8v/y//L/8f/x//H/7//v/+//7//u/+7/7v/u/+7/7v/u/+7/7f/t/+3/7P/s
/+z/6//r/+v/6f/p/+r/6v/p/+n/6f/p/+j/6v/q/+r/6f/p/+n/6f/p/+n/6f/o/+j/
5v/m/+b/5v/m/+b/5f/l/+j/6P/o/+j/5//n/+f/5//n/+f/5v/m/+b/5v/m/+b/5v/m
/+b/5v/m/+b/5v/m/+b/5v/m/+b/5v/m/+b/5P/k/+T/5P/k/+T/5P/k/+b/5v/m/+b/
5v/m/+b/5v/o/+j/6P/o/+f/5v/l/+T/5P/k/+T/5P/k/+T/5P/k/+T/5P/k/+T/5P/k
/+T/5P/k/+T/5P/k/+T/5P/k/+T/5v/m/+b/5v/k/+T/5P/k/+b/5v/m/+b/5P/k/+T/
5P/k/+T/5P/k/+T/5P/k/+T/5P/k/+T/5P/i/+L/4v/i/+T/5P/k/+T/5P/k/+T/5P/k
/+T/5P/k/+T/5P/k/+T/5P/k/+T/5P/k/+T/5P/k/+T/5P/k/+T/4v/i/+L/4v/k/+T/
5P/k/+T/5P/k/+T/5P/k/+T/5P/k/+T/5P/k/+L/4v/i/+L/5P/k/+T/5P/k/+T/5P/k
/+T/5P/k/+T/5P/k/+T/5P/k/+T/5P/k/+T/5P/k/+T/5P/k/+T/5P/k/+T/5P/k/+T/
5P/k/+T/5P/k/+T/5P/k/+T/5P/k/+T/5P/k/+T/5P/k/+T/5P/k/+T/5P/k/+T/5P/k
/+T/5P/k/+T/5P/k/+T/5P/k/+T/5P/k/+T/5P/k/+T/5P/i/+L/4v/i/+L/4v/i/+L/
4v/i/+L/4v/k/+T/5P/k/+T/5P/k/+T/4v/j/+T/5f/k/+X/5v/n/+f/6P/p/+n/6v/r
/+z/7f/x//L/9P/1//X/9f/1//T/9f/z//L/8//2//b/9f/1//P/8//z//L/7//u/+3/
7P/t/+z/6//o/+j/6f/p/+n/6P/n/+b/5v/i/+D/3//e/+D/4P/g/+D/3v/e/97/3v/e
/97/3v/d/9//3//e/97/3f/d/93/3f/d/93/3f/d/9//3//f/9//3//c/9z/3f/f/9//
4//o//j/EAAuAFEAgQC+AAMBSQGHAbMB1AHnAdkBlQEwAb4ATQDa/3b/Of8k/yn/Pf9V
/2b/d/+E/5H/nv+q/7P/uv/E/9H/2v/d/+D/5P/o/+n/6//u/+7/7//w//D/8f/y//P/
8//z//X/9f/1//f/+P/4//j/+P/4//n/+f/7//v//P/8//3//f/9/wEAAgACAAIAAgAD
AAMABAAFAAUABQAHAAgACQAKAAoACwAMAA0ADgAOAA8AEAARABIAEgASABQAEwAUABUA
FgAXABgAGgAbABwAHQAgACAAIQAiACUAJQAnACgAKgAsAC4AMAAxADMANwA5ADsAPgA+
AEAAQgBFAEcASgBMAE8AUgBVAFgAWwBeAGEAYwBmAGkAbABvAHIAdgB5AHwAfwCCAIUA
hgCIAIwAjwCRAJMAlwCXAJgAmQCbAJsAmwCbAJoAmgCaAJgAmACXAJMAkQCQAI0AiQCF
AIMAfwB7AHcAcgBvAGsAZgBhAFwAVwBQAEoARAA/ADkANQAxAC0AKAAkAB8AGwAYABEA
DwAMAAkABAADAAIAAAD8//z/+f/5//b/9v/0//T/9P/0//P/8//x//H/7//v//D/8P/x
//H/8P/w//D/8P/u/+//7//w//D/8P/w//D/8P/w//H/8v/y//H/8f/x//H/8f/x//L/
9P/0//T/9f/0//T/9P/1//X/9f/1//T/9v/2//b/9v/2//b/9v/2//b/9v/2//f/9//2
//b/9v/z//P/8//z//L/8v/y//L/8v/y//L/8f/x//H/7//v/+//7//u/+7/7v/u/+7/
7v/u/+7/7f/t/+3/7P/s/+z/7f/t/+3/6//p/+r/6v/p/+n/6f/p/+j/6v/q/+r/6f/n
/+f/5//n/+n/6f/o/+j/5v/m/+b/5v/m/+b/5f/l/+b/5v/m/+b/5f/l/+X/5f/l/+X/
5P/k/+b/5v/m/+b/5P/k/+T/5P/k/+T/5P/k/+T/5P/k/+T/5P/k/+T/5P/k/+T/5P/k
/+T/5P/k/+T/5P/k/+T/5P/k/+T/5P/k/+T/5P/k/+b/5v/m/+b/5P/k/+T/5P/k/+T/
5P/k/+T/5P/k/+T/5P/k/+T/5P/i/+L/4v/i/+T/5P/k/+T/5P/k/+T/5P/k/+T/5P/k
/+T/5P/k/+T/5P/k/+T/5P/k/+T/5P/k/+T/5P/k/+T/5P/k/+T/5P/k/+T/5P/k/+T/
5P/k/+T/5P/k/+T/5P/m/+b/5v/m/+b/5v/m/+b/5v/m/+b/5v/m/+b/5v/m/+b/5v/m
/+b/5v/m/+b/5v/o/+j/6P/o/+j/6P/o/+j/6P/o/+j/6P/m/+b/5v/m/+b/5v/m/+b/
6P/o/+j/6P/o/+j/6P/o/+b/5v/m/+b/5v/m/+b/5v/m/+b/5v/m/+b/5v/n/+j/6f/q
/+v/7P/r/+3/7v/v//H/8v/z//T/9f/3//j/+v/7//v/+//7//v/+v/4//f/+f/6//r/
+f/3//f/9//3//T/8v/y//L/8v/x//D/7//u/+3/7f/s/+v/6v/p/+j/5v/l/+T/5P/k
/+T/5P/k/+T/5P/k/+T/5P/k/+T/5P/j/+P/4//i/+L/4//j/+P/4//j/+P/4//j/+P/
4//j/+P/4//i/+T/4//j/+f/7/8CAB4APgBmAJcA1wAcAV8BkwGzAc0B0gGpAU0B2QBk
APb/j/8+/xj/F/8m/z//V/9p/3z/i/+Y/6X/rv+4/8P/zv/Y/93/4v/l/+r/7P/w//P/
8//0//T/9f/2//T/9f/2//f/9//3//n/+f/5//v//P/8//z//P/8//3//f//////AAAA
AAEAAQABAAMABAAEAAQABgAHAAcACAAJAAkACQALAA4ADwAQABAADwAQABEAEgASABMA
FAAVABgAGAAYABoAGwAcAB0AHgAdAB4AIAAhACQAJQAoACgAKQAqAC0ALQAvADAAMgA0
ADYAOAA5ADsAPwBBAEMARgBGAEgASgBNAE8AUgBUAFcAWgBdAGAAYwBmAGkAawBuAHEA
dAB3AHoAfAB/AIIAhQCKAI0AjgCQAJIAlQCXAJkAmQCZAJoAmwCbAJsAmwCbAJkAmACX
AJQAkgCRAI0AiwCIAIUAgQB9AHkAdQBxAG0AZwBjAF4AWABVAFAASwBEAEAAOgA1AC8A
KwAnACMAHgAbABcAFAASAA0ACwAIAAUAAgABAAAA/v/8//z/+f/5//j/+P/2//b/9v/2
//X/9f/3//f/9f/1//b/9v/3//f/9P/0//T/9P/2//f/9//4//j/+P/4//j/+P/4//n/
+v/6//n/+f/5//n/+f/5//r/+v/6//r/+//8//z//P/9//3//f/9//z//P/8//z//P/+
//7//v/+//z//P/8//3////+//7//v/9//3//f/9//z//P/8//z//P/8//z/+//9//3/
+//7//v/+//6//r/+v/6//r/+v/6//r/+f/5//n/+P/4//j/9//3//f/9f/1//b/9v/1
//X/9f/1//T/9P/0//T/8//z//P/8//z//P/8//y//L/8v/y//L/8v/y//L/8f/x//L/
8v/y//L/8f/x//H/8f/z//P/8v/y//D/8P/w//D/8P/w//D/8P/w//L/8v/w//D/8P/w
//D/8P/w//D/8v/y//L/8v/y//L/8v/y//D/8P/w//D/8v/y//L/8v/w//D/8P/w//H/
8v/z/w==
         </WaveFormData>
      </LeadData>
      <LeadData>
         <LeadByteCountTotal>10000</LeadByteCountTotal>
         <LeadTimeOffset>0</LeadTimeOffset>
         <LeadSampleCountTotal>5000</LeadSampleCountTotal>
         <LeadAmplitudeUnitsPerBit>4.88</LeadAmplitudeUnitsPerBit>
         <LeadAmplitudeUnits>��V</LeadAmplitudeUnits>
         <LeadHighLimit>2147483647</LeadHighLimit>
         <LeadLowLimit>268435456</LeadLowLimit>
         <LeadID>V5</LeadID>
         <LeadOffsetFirstSample>0</LeadOffsetFirstSample>
         <FirstSampleBaseline>0</FirstSampleBaseline>
         <LeadSampleSize>2</LeadSampleSize>
         <LeadOff>FALSE</LeadOff>
         <BaselineSway>FALSE</BaselineSway>
         <ExcessiveACNoise>FALSE</ExcessiveACNoise>
         <MuscleNoise>FALSE</MuscleNoise>
         <LeadDataCRC32>3032323098</LeadDataCRC32>
         <WaveFormData>
+v/6//r/+v/6//r/+v/6//r/+v/6//r/+v/6//r/+v/6//r/+v/6//r/+v/6//r/+v/6
//r/+v/6//r/+v/6//r/+v/6//r/+v/6//r/+v/6//r/+v/6//j/+P/4//j/+P/4//j/
+P/4//j/+P/4//j/+P/4//j/9v/2//b/9v/2//b/9v/2//j/+P/4//j/+P/4//j/+P/2
//b/9v/2//j/+P/4//j/+P/4//j/+P/6//r/+v/6//r/+v/6//r/+v/6//r/+v/6//r/
+v/6//r/+v/6//r/+v/6//r/+v/6//r/+v/6//z//P/8//z//P/8//z//P/8//z//P/8
//z//P/8//z//v/+//7//v/+//7//v/+//7//v/+//7//P/8//z//P/+//7//v/+//7/
/v/+//7//v/+//7//v/+//7//v/+/wAAAAAAAAAAAAAAAAAAAAAAAAAAAAAAAAAAAAAA
AAAA/v/+//7//v/+//7//v/+//7//v/+//7//v/+//7//v/+//7//v/+/wAAAAAAAAAA
AAAAAAAAAAD+//7//v/+/wAAAAAAAAAAAAAAAAAAAAAAAAAAAAAAAAAAAAAAAAAAAAAA
AAAAAAAAAAAAAAAAAAIAAgACAAIAAAAAAAAAAAABAAEAAgADAAUABgAHAAgACQAJAAkA
CwAJAAoACgAMAA0ADQAOAA4ADwAPAA8ADwAQAA4ADQANAAwADAAMAAwADgAOAA4ADgAK
AAoACwALAA0ACwAKAAkABQAFAAQAAwACAAEAAAD///////////////////////8AAAAA
AAAAAAAAAAAAAAAAAAAAAP////8AAAAAAAAAAP7//v/9//3//f/9//3//v8CAAAAAAD+
//v/9//5/wIAFAAvAE4AcQCgAN0AIQFlAZwBxQHjAeUBsAFDAcUAXQASANP/p/+S/47/
kv+a/6P/rf+5/8H/y//V/93/4//r//T/+f/8//7///8CAAQABgAGAAYABQAFAAYACAAJ
AAsACwAJAAoACgAKAAkACQAKAAoACgAKAAoACgAJAAgACQAIAAcABwAHAAcABwAIAAgA
CAAIAAgACAAJAAcABwAHAAcACgAKAAoACgAKAAsACwALAA0ADQANAA0ADwAPAA8ADwAR
ABEAEgASABIAEgATABMAFQAWABcAFwAXABgAGQAaABoAGgAcAB0AHwAgACAAIQAiACMA
JAAlACgAKQArACwALQAuADEAMQA0ADYAOQA6ADwAPQBAAEAAQQBDAEUARwBKAE0ATwBR
AFMAVQBXAFkAWgBbAF0AXgBhAGEAYgBjAGQAZABlAGUAZQBkAGQAYwBlAGQAYwBiAF8A
XgBdAFwAWwBYAFUAUwBRAE0ASgBIAEUAQgA+ADsAOAA0ADAALQAoACUAIgAeABsAGAAV
ABIAEAAOAAsACQAHAAUAAwABAAEA///+//3//P/7//r/+v/5//n/+f/5//n/+P/4//j/
+P/4//f/9//3//f/9v/2//j/+P/4//j/+P/5//n/+f/4//j/+P/4//r/+//8//z/+v/6
//r/+v/8//z//P/8//z//v/+/////f/9//3//f///wAAAAAAAP7//v/+//7/AQACAAIA
AQABAAEAAgACAAAAAAD///////////////8BAAIAAgACAAAAAAAAAAAAAAD/////////
//7//v/+/wAAAAAAAAEA/////////v/+//7//v/9//3//f/9//z//P/8//3//f/9//z/
/P/7//r/+v/6//r/+v/6//r/+v/6//r/+v/5//j/+P/4//j/+P/4//j/+P/4//f/9//3
//j/+P/3//b/9v/2//f/9//2//b/9v/2//b/9v/2//b/9v/2//b/9v/2//b/9v/2//b/
9v/2//b/9v/2//b/9v/2//b/9v/4//j/+P/4//j/+P/4//j/+P/4//j/+P/4//j/+P/4
//b/9v/2//b/9v/2//b/9v/4//j/+P/4//j/+P/4//j/9v/2//b/9v/2//b/9v/2//b/
9v/2//b/+P/4//j/+P/4//j/+P/4//j/+P/4//j/+P/4//j/+P/4//j/+P/4//j/+P/4
//j/+P/4//j/+P/4//j/+P/4//r/+v/6//r/+P/4//j/+P/2//b/9v/2//j/+P/4//j/
+P/4//j/+P/4//j/+P/4//b/9v/2//b/9v/2//b/9v/2//b/9v/2//j/+P/4//j/+P/5
//n/+v/7//v//P/9//z//f/9//3//////wAAAAAAAAEAAQACAAAAAQABAAEA///+//z/
+//7//z//P/8//z//P/8//z//P/6//r/+//7//v/+f/4//X/8//z//L/8f/w/+//7v/w
//H/8v/z//H/8f/x//H/7//u/+7/7v/u/+7/7v/u/+z/7P/s/+v/6//s/+z/7P/s/+z/
7P/r/+n/6f/p/+n/6v/q/+r/6P/k/+P/5f/v/wIAGgAzAFIAfwC4APUAMwFjAYoBoQGb
AV8B7gBzABUA1f+g/3v/bf9s/3D/ev+E/5P/n/+p/7H/u//F/8v/0//Z/97/4f/i/+b/
6f/q/+z/7v/u//D/7//v//D/8P/x//P/8//z//T/9P/0//X/9f/2//b/9v/2//b/9v/2
//b/+P/4//n/+f/5//n/+f/6//r/+v/4//j/+P/5//v/+//7//v//P/8//z//P/+////
////////////////AQABAAEAAQADAAMABAAEAAQABAAFAAUABQAGAAcABwAHAAgACQAK
AAwADAAOAA8AEQASABIAEwAUABUAFgAXABgAGQAbABwAHQAeACEAIQAiACQAJwAoACgA
KQAsACwALQAvADEAMwA0ADcAOQA7AD0APwBBAEMAQgBDAEUARgBHAEcASABJAEwATABN
AE0ASwBKAEoASQBHAEYARQBEAEMAQgBBAEAAQQA+ADsAOQA3ADMAMAAuACkAJgAiAB8A
GgAWABIADwAOAAsACAAEAAEA/v/7//j/+P/2//P/8f/w/+//7v/t/+//7f/s/+v/6v/p
/+j/6P/p/+n/6f/p/+n/6P/o/+j/6P/o/+f/5//n/+f/5v/m/+T/5P/k/+T/5P/l/+X/
5f/k/+T/5P/k/+T/5f/m/+b/5v/m/+b/5v/m/+b/5v/m/+T/5v/m/+f/5f/l/+X/5f/j
/+T/5P/k/+T/5P/k/+T/5f/m/+b/5f/j/+P/5P/k/+L/4v/h/+H/4f/h/+H/4f/f/+D/
4P/g/+D/4P/g/+D/3v/d/93/3f/d/9z/3P/c/9r/2v/a/9v/2f/Z/9n/2P/a/9r/2v/Z
/9n/2f/Z/9j/2P/Y/9n/2f/X/9b/1v/V/9b/1v/W/9b/1v/W/9b/1v/W/9b/1v/V/9T/
1P/U/9T/1v/W/9b/1v/U/9P/0//T/9b/1v/V/9T/1P/U/9X/1f/S/9L/0v/S/9T/1P/U
/9T/1P/U/9T/0v/S/9L/0v/Q/9D/0P/Q/9L/0v/S/9L/0P/Q/9D/0P/S/9L/0v/S/9L/
0v/S/9L/0P/Q/9D/0P/S/9L/0v/S/9L/0v/S/9L/0v/S/9L/0v/S/9L/0v/S/9L/0v/S
/9L/0v/S/9L/0v/S/9L/0v/S/9D/0P/Q/9D/0v/S/9L/0v/S/9L/0v/S/9D/0P/Q/9D/
0P/Q/9D/0P/Q/9D/0P/Q/9L/0v/S/9L/0v/S/9L/0v/S/9L/0v/S/9L/0v/S/9L/1P/U
/9T/1P/U/9T/1P/U/9T/1P/U/9T/1v/W/9b/1v/U/9T/1P/U/9T/1P/U/9T/1v/W/9b/
1//X/9j/2f/Z/9r/2//c/93/3f/d/9//3//i/+L/5P/l/+X/5v/m/+f/5//n/+f/5v/i
/+H/4f/i/+L/4v/i/+L/4v/i/+L/4P/g/+H/4f/h/9//3v/d/9v/3f/c/9v/2v/Z/9j/
1//X/9f/1//X/9f/1//X/9f/1v/Y/9j/2P/Y/9j/2P/Y/9j/1v/V/9X/1v/W/9b/1v/W
/9j/1//X/9f/1//X/9j/2P/W/9b/1v/T/9H/1f/k//r/EwAsAE8AfgC5APsANQFkAYUB
mwGLAT4BxQBNAPf/vv+N/3H/av9o/2z/dv9//43/m/+n/7H/u//B/8n/0f/a/93/4P/i
/+X/5v/q/+z/7v/w/+//7//w//D/8f/z//P/9f/2//b/9v/1//X/9v/2//j/+P/4//j/
+f/6//3//v/9//3//f/9//v//P/8//z//P/8//z//f///////////wIAAgACAAIABAAF
AAUABQAFAAUABQAFAAcABwAHAAcACQAJAAoACgAMAAwADQANAA0ADgAPAA8AEQASABMA
FAAWABYAGAAZABkAGgAaABsAHgAfACAAIQAiACMAJQAmACkAKgAtAC0AMAAyADUANgA4
ADkAPAA8AD8AQQBDAEUARwBJAEoASwBOAFEAVABXAFoAWwBdAF4AYQBhAGIAYwBkAGQA
ZQBlAGUAZABkAGMAZQBkAGMAYgBjAGIAYQBgAF0AWgBXAFUAUwBPAEwASgBHAEQAQAA9
ADoANgAyAC8ALAApACYAIgAfABwAGQAWABQAEgAPAA0ADQALAAkABwAJAAcABgAFAAQA
AwACAAIAAQABAAEAAQABAAAAAAAAAAIAAgABAAEAAQABAAAAAAAAAAAAAAAAAAAAAQAB
AAEAAAAAAAAAAAD+////AAAAAAIAAgACAAIABAAEAAQABAAGAAgACAAJAAcABwAHAAcA
BQAGAAYABgAIAAgACAAIAAcACAAIAAcABwAHAAgACAAIAAgABwAHAAkACQAJAAkACQAK
AAoACgAIAAgACAAIAAoACQAJAAkACwAKAAoACgAKAAoACgALAAkACQAJAAgACAAIAAgA
BwAJAAkACQAIAAgACAAJAAkACQAIAAgABwAIAAgACAAIAAgACAAIAAgACgAKAAoACQAI
AAgACAAIAAoACgAKAAoACAAHAAcABwAGAAYABQAEAAQABAAFAAUABgAGAAYABgAIAAgA
CAAIAAgACAAIAAgACAAIAAgACAAIAAgACAAIAAgACAAIAAYABgAGAAYABgAGAAYABgAG
AAYABgAGAAgACAAIAAgACAAIAAgACAAIAAgACAAIAAgACAAIAAgACAAIAAgACAAIAAgA
CAAIAAoACgAKAAoACgAKAAoACgAKAAoACgAKAAgACAAIAAgACgAKAAoACgAMAAwADAAM
AAoACgAKAAoACgAKAAoACgAIAAgACAAIAAoACgAKAAoACgAKAAoACgAIAAgACAAIAAgA
CAAIAAgACAAIAAgACAAIAAgACAAIAAgACAAIAAgACAAIAAgACAAIAAgACAAIAAYABwAH
AAgACQAJAAoACwAOAA8ADwAPABEAEQASABIAFAAVABUAFgAYABkAGQAZABkAGAAWABUA
EwAUABQAFAAUABQAFAAUABYAFAAUABUAFQAVABMAEgARAA8ADwAOAAsACgAJAAgABwAH
AAcABwAJAAkACQAJAAkACAAIAAgABgAGAAYABgAGAAYABgAFAAcACAAIAAgACAAIAAgA
BwAJAAkACQAJAAgACAAGAAYABAADAAEAAQAKABwANQBSAHUApgDhACMBZwGgAcsB5wHr
AbgBTwHRAGsAIADf/7P/nv+a/5z/pP+t/7f/w//N/9X/3//n/+3/9f/8/wEABgAKAAsA
DAAMAA4AEAAQAA8ADwAQABIAEwAVABUAFQAWABYAFgAXABcAGAAYABgAGAAYABgAGAAY
ABoAGgAbABsAGwAbABsAHAAcABwAHAAcABwAHQAdAB0AHQAdABwAHAAcABwAGgAbABsA
GwAbABsAGwAbABsAGwAbABsAGwAbABwAHAAcABwAHQAdAB8AIAAhACEAIQAiACMAJAAk
ACQAJgAnACcAKAAoACkAKAApACoAKwAsAC0ALwAwADEAMgA1ADUANgA4ADsAPAA8AD0A
QABAAEMARQBHAEkASgBNAE8AUQBTAFUAVwBZAFwAXQBfAGAAYQBhAGIAYwBmAGYAZwBn
AGcAZgBmAGUAYwBiAGEAYABfAF4AXQBcAFsAWABVAFMAUQBNAEoASABDAEAAPAA5ADQA
MAAsACkAJAAhAB4AGgAXABQAEQAOAA4ADAAJAAcABQADAAEA//////3//P/7//z/+//6
//r/+f/5//n/+f/3//b/9v/2//b/9v/1//X/9f/1//T/9P/0//T/9P/0//b/9//3//f/
+P/4//j/+P/2//f/+P/4//b/9v/2//b/+P/4//j/+P/4//r/+v/7//v/+//7//v/+//8
//z//P/8//z//P/8//3//v/+//3//f/9//7//v/+//7//f/9//3//f/9//3/+//8//z/
/P/8//z//P/8//z/+//7//v/+//6//r/+v/6//r/+v/7//n/+f/5//j/+P/4//j/9//3
//f/9//2//T/9P/1//X/8//y//L/8f/y//L/8v/y//L/8v/y//L/8v/y//L/8f/y//L/
8v/y//D/8P/w//D/8v/x//H/8f/w//D/7//u//D/8P/x//H/8P/w//D/8P/w//L/8v/w
//D/8P/w//D/8P/w//D/8v/y//L/8v/y//L/8v/y//T/9P/0//T/8v/y//L/8v/0//T/
9P/0//T/9P/0//T/8v/y//L/8v/y//L/8v/y//D/8P/w//D/8v/y//L/8v/y//L/8v/y
//L/8v/y//L/8v/y//L/8v/y//L/8v/y//L/8v/y//L/8v/y//L/8v/y//L/8v/y//L/
8v/y//L/8v/y//L/8v/y//L/8v/y//T/9P/0//T/9P/0//T/9P/y//L/8v/y//L/8v/y
//L/9P/0//T/9P/0//T/9P/0//L/8v/y//L/8v/y//L/8v/y//L/8v/y//L/8v/y//L/
8v/z//P/9P/1//X/9v/3//j/+f/5//n/+//7//z//P/8//3//f/+//7//////////f/8
//r/+f/5//r/+v/6//r/+v/6//r/+v/4//j/+f/3//f/9f/0//H/7//v/+7/7f/s/+v/
6v/r/+v/6//r/+n/6f/p/+n/6f/o/+j/6P/o/+j/6P/o/+j/6P/o/+f/5//o/+j/6P/o
/+j/6P/n/+f/5//n/+f/6v/q/+r/6P/m/+H/4f/n//z/FAArAEoAcQCmAOkAJwFZAYAB
nQGpAX0BGAGbADEA6f+w/4X/b/9q/27/eP+C/4//nf+p/7P/u//F/8v/0//Z/+D/5f/m
/+r/6//s/+z/7v/y//D/7//v//D/8P/x//P/8//x//L/8v/y//P/8//0//T/9v/2//b/
9v/0//T/9v/2//f/9//3//f/9//4//j/+P/2//b/9v/3//n/+f/5//n/+v/6//r/+v/6
//v/+//7//v/+//7//v/+//7//v/+//9//3//v/+//7//v//////AQACAAMAAwABAAIA
AwAEAAQABAAGAAcACQAKAAoACwAMAA0ADgAPABAAEQATABQAFQAWABkAGQAaABwAHwAg
ACIAIwAmACYAKQArAC0ALwAwADMANQA3ADcAOQA7AD0APgA/AEEAQgBDAEMARABFAEQA
RABFAEUARQBEAEQAQwBBAEAAPwA+ADsAOgA5ADgANwA0ADEALwAvACsAKAAmACIAHgAZ
ABUAEQAOAAsACQAGAAMAAAD8//r/+P/2//T/8P/u/+v/6f/p/+f/5f/j/+X/4//i/+H/
4v/h/+D/4P/f/9//3//f/93/3P/c/9z/3P/c/9v/2//d/93/3P/c/9z/3P/c/9z/3P/d
/93/3f/e/97/3v/e/9z/3f/e/97/4P/g/+D/4P/g/+D/4P/g/97/4P/g/+H/4f/h/+H/
4f/h/+L/4v/i/+D/4P/g/+D/4f/i/+L/4f/h/+H/4v/i/+L/4v/h/+H/4f/h/+H/4f/h
/+L/4v/i/+L/4v/i/+L/4P/f/9//3//h/+D/4P/g/97/3v/e/9//3//f/9//3v/e/97/
3v/d/9v/2//b/9r/3P/c/93/3f/b/9r/2v/Z/9n/2v/b/9z/3P/c/9z/3P/c/9z/3P/b
/9r/2v/a/9r/2v/a/9r/2v/a/9n/2f/Z/9j/2P/X/9b/2P/Y/9n/2f/Y/9j/2P/Y/9j/
2P/Y/9j/2P/Y/9j/2P/Y/9j/2P/a/9r/2v/a/9j/2P/Y/9j/2P/Y/9j/2P/a/9r/2v/a
/9r/2v/a/9r/2v/a/9r/2v/c/9z/3P/c/9r/2v/a/9r/2v/a/9r/2v/a/9r/2v/a/9r/
2v/a/9r/2v/a/9r/2v/a/9r/2v/a/9r/2v/a/9r/3P/c/9z/3P/a/9r/2v/a/9z/3P/c
/9z/2v/a/9r/2v/a/9r/2v/a/9j/2P/Y/9j/2v/a/9r/2v/a/9r/2v/a/9r/2v/a/9r/
2v/a/9r/2v/a/9r/2v/a/9r/2v/a/9r/2v/a/9r/2v/a/9r/2v/a/9z/3P/c/9z/2v/a
/9r/2v/a/9r/2//b/97/3//f/+D/3//g/+H/4f/j/+X/5f/m/+T/5v/n/+f/6P/o/+n/
6f/n/+f/5v/k/+P/4//k/+T/5P/k/+T/5P/k/+T/4v/i/+P/4//j/+H/3v/d/9v/2//a
/9n/2P/X/9b/1f/V/9X/1f/V/9X/1f/V/9X/1P/U/9b/1v/W/9b/1P/U/9T/1P/T/9P/
1P/U/9T/1P/U/9T/1f/V/9X/1f/V/9T/1P/U/9T/0v/P/8//2f/q/wAAGQA0AFkAjgDJ
AAUBNwFaAXMBdwFLAeQAaQADAMP/kv9t/1v/Wv9c/2L/bP97/4n/lf+f/6n/sf+3/7//
x//M/8//0v/U/9f/2v/a/9z/3v/e/93/3f/e/9z/3f/f/9//3//g/+D/4P/j/+P/5P/k
/+T/5P/k/+T/5P/k/+b/5v/n/+f/5//n/+f/6P/o/+j/6P/o/+j/6f/r/+v/6//r/+z/
7P/s/+z/7P/t/+3/7f/v/+//7//v/+//7//v/+//8f/x//L/8v/0//T/9f/1//X/9v/3
//f/+f/6//v//P/8//z//v///wEAAgACAAMABgAHAAgACQAKAAsADQAOAA8AEAATABMA
FAAWABkAGgAcAB0AIAAgACUAJwApACsALAAvADEAMwAzADUANwA5ADoAOwA9AD4AQQBB
AEIAQwBEAEQARQBFAEUARABEAEMAQwBCAEEAQAA/AD4APQA8ADsAOAA1ADMAMQAtACoA
KAAmACQAIQAfABwAGAAUABEAEAANAAoABgADAAAA/f/6//r/+P/1//P/8//x/+//7f/v
/+3/7P/r/+z/6//q/+r/6f/p/+n/6f/p/+j/6P/o/+j/6P/n/+f/6f/p/+j/6P/o/+j/
6P/o/+j/6f/p/+n/6v/q/+r/6v/q/+v/7P/s/+z/7P/s/+z/7P/s/+z/7P/s/+7/7v/v
//D/8f/y//P/8f/y//L/8v/y//L/8v/y//P/9P/0//P/8//z//T/9P/0//T/8//z//P/
8//z//P/8//0//T/9P/0//T/9P/0//T/8//z//P/9f/0//T/9P/y//L/8v/z//P/8//z
//L/9P/0//T/8//z//P/8//y//L/8v/z//P/9f/0//T/8//0//T/9P/0//T/9P/0//T/
9P/0//T/8//y//L/8v/y//T/9P/0//T/9P/z//P/8//0//T/8//y//L/8v/z//P/9P/0
//T/9P/0//T/9P/y//L/8v/y//T/9P/0//T/9P/0//T/9P/2//b/9v/2//b/9v/2//b/
9v/2//b/9v/2//b/9v/2//b/9v/2//b/9P/0//T/9P/0//T/9P/0//b/9v/2//b/+P/4
//j/+P/2//b/9v/2//j/+P/4//j/+P/4//j/+P/4//j/+P/4//j/+P/4//j/+v/6//r/
+v/6//r/+v/6//j/+P/4//j/+P/4//j/+P/4//j/+P/4//r/+v/6//r/+v/6//r/+v/6
//r/+v/6//z//P/8//z/+v/6//r/+v/6//r/+v/6//r/+v/6//r/+v/6//r/+v/8//z/
/P/8//z//P/8//z//P/8//z//P/8//z//P/8//r/+v/6//r/+//8//3//v/+//7//v/+
//7//v/+//7//P/8//z//P/8//z//P/8//7//v/+//7//v/+//7//v/8//z//P/8//z/
/P/8//z//P/8//z//P/+//7//v/+//z//P/8//z//P/8//z//P/8//z//P/8//7//v/+
//7/AAAAAAAAAAD+//7//v/+//7//v/+//7//P/8//z//P/+//7//v/+//z//P/8//z/
/P/8//z//P/8//z//P/8//z//P/8//z//f/9//7//////wAAAQACAAEAAQABAAMAAwAE
AAQABgAJAAkACgAKAA0ADQANAA0ADQAMAAwADQAOAA4ADgAOAA4ADgAOAA4ACgAKAAsA
CwANAAsACgAJAAkACQAIAAcABgAFAAQAAwACAAEAAAD//wEAAQABAAEAAAAAAAAAAAAA
AAAAAAAAAAAAAAD//////v/+//7//v8AAAAA/////////////wAAAAAAAAAAAAD///v/
+f/6/wYAHQA4AFUAegCvAO8ANQF0AakB0QHrAeABnQEpAa0ATAADAMn/ov+S/47/kv+b
/6X/r/+5/8P/z//Z/9//5f/s//X/+v/8//3/AAAEAAQABgAIAAcABwAIAAoACwANAA0A
DQAOAA4ADgAPAA8AEAAQAA4ADgAOAA4AEAAQABIAEgATABMAEwATABUAFgAWABYAFgAW
ABYAFwAXABcAFwAXABgAGAAYABgAGgAbABsAGwAdAB0AHQAdAB0AHQAdAB0AHQAdAB4A
HgAgACAAIQAhACMAJAAlACUAJQAmACcAKAAoACgAKgArAC0ALgAuAC8AMAAxADIAMwA0
ADUANwA4ADsAPAA/AD8AQABCAEUARgBGAEcASgBKAE8AUQBTAFUAWABbAF0AXwBhAGMA
ZQBnAGgAaQBrAGwAbwBvAHAAcQB0AHQAdQB1AHcAdgB2AHUAdwB2AHUAdABzAHIAcQBw
AHEAbgBrAGkAagBnAGUAZABhAF4AWgBXAFIATgBKAEcAQgA/ADwAOAA1ADIALwAsACgA
JgAjACEAHwAdABsAGQAXABUAFAATABAADwAOAA4ADwAPAA8ADwAPAA4ADgAOAA4ADgAN
AA0ADQANAAwADAAMAAwADAAMAAwADQANAA0ADAAMAAwADAAMAA0ADgAOABAAEAAQABAA
EAAQABAAEAAQABIAEgATABMAEwATABMAEQASABIAEgAUABQAFAAUABMAFAAUABMAEwAT
ABQAFAAWABYAFQAVABMAEwATABMAEwAUABQAFAASABIAEgASABIAEQARABEAEQAQABAA
EAAQABAAEAARAA8ADwAPAA4ADgAOAA4ADQANAA0ADQAMAAwADAANAA0ADQAMAAwACwAK
AAoACgAKAAoACgAKAAoACgAKAAoACQAKAAoACgAKAAoACgAKAAoACAAHAAcABwAIAAgA
BwAGAAgACAAJAAkACAAIAAgACAAIAAgACAAIAAgACAAIAAYABgAGAAYABgAGAAYABgAG
AAYABgAGAAYABgAGAAYABgAGAAYABgAIAAgACAAIAAgACAAIAAgACAAIAAgACAAIAAgA
CAAIAAgACAAIAAgACAAIAAgACAAIAAgACAAIAAgACAAIAAgACAAIAAgACAAIAAgACAAI
AAgACAAIAAgABgAGAAYABgAIAAgACAAIAAYABgAGAAYABgAGAAYABgAIAAgACAAIAAgA
CAAIAAgACAAIAAgACAAIAAgACAAIAAoACgAKAAoACAAIAAgACAAKAAoACgAKAAoACgAK
AAoACgAKAAoACgAKAAoACgAKAAoACgAKAAoACgAKAAoACgAIAAgACAAIAAgACAAIAAgA
CAAIAAgACAAKAAoACgAKAAoACgAKAAoACgAKAAoACgAKAAoACgAKAAoACwALAAwACwAL
AAwADQAOAA8ADwAPABMAEwAUABQAFgAXABcAGAAYABkAGQAZABsAGgAYABcAGQAaABoA
GgAYABgAGAAYABYAFAAUABUAFQAVABMAEgASABEAEgASAA8ADgANAAwACwALAAsACwAL
AAsACwALAAsACgAKAAoADAAMAAwADAAKAAoACgAJAAkACgAKAAoACgAKAAoACQAJAAkA
CQAJAAoACAAKAAoABgADAAEABwAYADIASwBoAJEAxgADAUUBfQGmAcMBzwGrAU4B0QBh
ABMA2P+n/4//iv+M/5L/nv+p/7f/w//P/9n/3//l/+//9//8////AgAEAAUACAAKAAwA
DAAOAA0ADQAOAA4ADwARABEAEQASABIAEgATABMAFAAUABIAEgASABIAEgASABQAFAAV
ABUAFQAVABUAFgAWABYAFgAWABYAFwAXABcAFwAXABgAGAAYABgAGAAZABkAGQAbABsA
GwAbABsAGwAbABsAHQAdAB4AHgAeAB4AHwAfAB8AIAAhACEAIwAkACUAJgAmACYAKAAp
ACkAKgAqACsALgAvADAAMQAyADMANQA2ADUANgA5ADkAOgA8AD8AQABAAEEARABEAEcA
SQBLAE0ATwBRAFIAUwBVAFcAWQBbAFwAXQBfAGAAYQBhAGIAYwBkAGQAZQBlAGUAZABk
AGMAYQBgAF8AXgBdAFwAWwBaAFcAVABRAE8ATwBLAEgARgBDAEAAPAA5ADYAMgAuACsA
KgAnACQAIAAdABoAFwAUABQAEgAPAA0ADQALAAkABwAHAAUABAADAAIAAQAAAAAA////
///////9//z//P/8//7//v/9//3/+//7//r/+v/8//z//P/8//z//f/9//3//P/8//z/
/P/8//3//v/+//7//v/+//7//v/+//7//v/8//7//v///////////////f/+//7//v8A
AAAAAAAAAP//AAAAAP//AQABAAIAAgACAAIAAQABAP///////////f/+//7//v/+//7/
/v/+//7//f/9//3////+//7//v/8//z//P/9//3//f/9//z//P/8//z/+//7//v/+//6
//j/+P/5//n/+f/4//j/9//4//j/+P/4//j/+P/4//j/9v/2//b/9f/2//b/9v/2//T/
9P/0//T/9v/1//X/9f/2//b/9f/0//b/9v/3//f/+P/4//j/+P/4//j/+P/2//b/9v/2
//b/9v/2//b/9v/2//b/9v/2//b/9v/2//b/9v/2//b/9v/2//b/9v/2//b/9v/2//b/
9v/2/w==
         </WaveFormData>
      </LeadData>
      <LeadData>
         <LeadByteCountTotal>10000</LeadByteCountTotal>
         <LeadTimeOffset>0</LeadTimeOffset>
         <LeadSampleCountTotal>5000</LeadSampleCountTotal>
         <LeadAmplitudeUnitsPerBit>4.88</LeadAmplitudeUnitsPerBit>
         <LeadAmplitudeUnits>��V</LeadAmplitudeUnits>
         <LeadHighLimit>2147483647</LeadHighLimit>
         <LeadLowLimit>268435456</LeadLowLimit>
         <LeadID>V6</LeadID>
         <LeadOffsetFirstSample>0</LeadOffsetFirstSample>
         <FirstSampleBaseline>0</FirstSampleBaseline>
         <LeadSampleSize>2</LeadSampleSize>
         <LeadOff>FALSE</LeadOff>
         <BaselineSway>FALSE</BaselineSway>
         <ExcessiveACNoise>FALSE</ExcessiveACNoise>
         <MuscleNoise>FALSE</MuscleNoise>
         <LeadDataCRC32>722342114</LeadDataCRC32>
         <WaveFormData>
9P/0//T/9P/y//L/8v/y//T/9P/0//T/9P/0//T/9P/y//L/8v/y//D/8P/w//D/8P/w
//D/8P/w//D/8P/w/+7/7v/u/+7/8P/w//D/8P/w//D/8P/w/+7/7v/u/+7/7P/s/+z/
7P/s/+z/7P/s/+z/7P/s/+z/6v/q/+r/6v/o/+j/6P/o/+n/6v/r/+z/6//q/+n/6P/o
/+j/6P/o/+j/6P/o/+j/6P/o/+j/6P/o/+j/6P/o/+j/6P/o/+j/6P/o/+j/6P/o/+j/
6P/o/+b/5v/m/+b/6P/o/+j/6P/o/+j/6P/o/+r/6v/q/+r/6P/o/+j/6P/m/+b/5v/m
/+b/5v/m/+b/5//o/+n/6v/o/+j/6P/o/+j/6P/o/+j/5v/m/+b/5v/o/+j/6P/o/+j/
6P/o/+j/6P/o/+j/6P/o/+j/6P/o/+j/6P/o/+j/6P/o/+j/6P/m/+b/5v/m/+b/5v/m
/+b/5v/m/+b/5v/m/+b/5v/m/+b/5v/m/+b/6P/o/+j/6P/o/+j/6P/o/+r/6v/q/+r/
6f/o/+f/5v/m/+b/5v/m/+j/6P/o/+j/6P/o/+j/6P/o/+j/6P/o/+b/5v/m/+b/5v/m
/+b/5v/m/+b/5v/m/+b/5v/m/+b/5v/m/+b/5v/p/+n/6v/q/+r/6//r/+z/7P/s/+z/
7v/v/+//7//v//D/8f/x//L/9P/1//X/9f/0//L/8v/y//H/8f/x//H/9P/0//T/9P/z
//P/8//z//P/8f/w/+7/7f/s/+v/6v/n/+b/5f/l/+X/5f/l/+X/5//n/+f/5v/k/+T/
5f/l/+X/5f/k/+T/5v/m/+b/5v/m/+b/5v/m/+P/4//k/+T/5P/k/+T/5P/o/+b/5f/l
/+H/3v/d/+T/9P8GABoALwBPAHsAsADkABMBNQFPAVcBNQHjAHwALgABAN7/wv+y/6n/
of+g/6X/q/+y/7n/vv/I/87/0v/Y/9//4v/l/+f/5//o/+n/6//s/+z/7P/s/+z/7v/u
/+//7//w//D/8P/w//D/8P/x//H/8f/y//L/8v/y//P/8//z//b/9v/2//b/9//3//f/
9//3//j/+P/4//j/+P/4//j/+P/4//j/+P/5//n/+v/6//r/+v/6//r//P/8//z//v/+
////////////AAABAAEAAQABAAIAAgACAAMAAwADAAMAAwAFAAYABwAHAAcABwAIAAgA
CgALAA0ADQAPABAAEQASABMAFAAYABkAGgAbABoAHAAdAB4AIgAjACYAJgAoACsALAAt
AC4AMQAyADMANQA3ADkAOwA7ADwAPQA+AD8APwA/AEEAQQBBAEIAQgBCAEIAQgBBAEEA
QQBAAD4APgA9ADwAOgA4ADYANQAyAC8ALQAqACcAJAAhAB8AHAAXABUAEgAPAAwACQAJ
AAYABAACAAEA///7//n/+f/5//f/9v/1//T/8//y//L/8f/w//D/8P/w//D/7//v/+//
8P/w//D/8P/u/+7/7v/u/+7/7v/u/+//7//v/+7/7v/u/+7/7v/u//D/8P/w//D/8P/w
//D/8P/w//H/8f/x//H/8f/x//L/8v/z//P/9P/y//H/8f/x//P/8//z//P/9f/1//X/
9f/1//X/9f/1//P/9P/0//T/9P/z//P/9P/0//T/9P/0//X/9f/0//T/9P/0//T/9P/y
//L/8f/x//P/8//z//P/8f/x//H/8f/z//P/8//y//L/8f/x//H/8f/x//H/8f/x//H/
8f/w//D/8P/w//D/8P/w//D/8P/w//D/8P/w//D/8P/w/+//7//w//D/7//v/+//7//v
/+//7//v/+//7//v/+//7v/u/+7/7v/u/+7/7v/u/+7/7v/u/+7/7v/u/+7/7v/u/+7/
7v/u/+7/7v/u/+7/7P/s/+z/7P/s/+z/7P/s/+7/7v/u/+7/7v/u/+7/7v/u/+7/7v/u
/+7/7v/u/+7/7v/u/+7/7v/u/+7/7v/u/+7/7v/u/+7/7P/s/+z/7P/s/+z/7P/s/+7/
7v/u/+7/7v/u/+7/7v/u/+7/7v/u/+7/7v/u/+7/7v/u/+7/7v/u/+7/7v/u/+7/7v/u
/+7/7v/u/+7/7v/u/+7/7v/u//D/8P/w//D/8P/w//D/8P/u/+7/7v/u//D/8P/w//D/
8P/w//D/8P/w//D/8P/w//D/8P/w//D/8P/w//D/8P/u/+7/7v/u//D/8P/w//D/8P/x
//H/8v/y//T/9f/1//b/9v/2//b/+P/5//n/+f/7//z//f/9//z//P/9//3//f/8//r/
+v/4//n/+f/5//v//P/8//z//P/7//v/+//9//3/+//6//b/9f/0//P/9P/z//L/8f/v
/+//7//v/+//7//v/+//7v/u/+7/7//v/+//7//u//D/8P/w//D/7v/u/+7/7v/u/+3/
7f/u/+7/7v/u/+7/8P/w/+7/6//p/+f/5v/v/wAAEAAgADYAUwB7AKkA3AAEASMBOQE9
ARUBvwBdABYA8v/V/7r/rP+m/6H/of+m/6//uf/C/8f/0P/Y/9z/4P/o/+v/7P/t/+3/
8f/y//P/9f/2//T/9P/0//T/9f/2//j/+f/6//r/+v/6//r/+v/7//v/+//8//z//P/8
//3//f/9//7//v/+//7//////////////wAAAAAAAAIAAgACAAIAAAAAAAAAAAABAAEA
AgACAAQABAAEAAQAAgACAAIABAAEAAUABQAFAAUABgAHAAcABwAHAAgACAAKAAsACwAL
AAsACwANAA4ADwAPAA8ADwAQABAAEgATABUAFQAXABgAGQAaABsAHAAeAB8AIAAhACIA
JAAlACYAKAApACwALAAsAC8AMAAxADQANwA4ADkAOwA9AD8AQQA/AEAAQQBCAEUARQBF
AEcARQBFAEYARgBEAEQARABDAEMAQwBCAEAAQAA/AD4APAA6ADgANwA0ADEALwAsACkA
JgAjACEAHgAbABkAFgATABAADQANAAoACAAGAAUAAwADAAEAAQABAP3//P/7//r/+//6
//r/+f/6//r/+v/6//j/9//3//f/+P/4//j/+P/4//j/+P/4//j/+P/4//n/+f/5//j/
+P/4//j/+P/4//r/+v/6//r/+v/6//r/+v/6//v/+//7//3//f/9//7//f/9//z//P/8
//v/+//7//3//f/9//3//f/9//3//f/9//3//f/9//3//v/+//7//v/9//3//v/8//z/
/P/8//3//f/8//z//P/8//z//P/8//z/+//7//v/+//7//v/+//7//v/+//5//n/+f/4
//r/+f/5//n/+f/5//n/+f/3//f/9//2//j/+P/4//j/+P/4//j/+P/4//j/+P/4//j/
+P/4//f/9//4//j/9//3//f/9//3//f/9//3//f/9//3//f/9v/4//j/+P/4//b/9v/2
//b/9v/2//b/9v/2//b/9v/2//b/9v/2//b/9v/2//b/9v/2//b/9v/2//b/9v/2//b/
9v/2//b/9v/2//b/9v/0//T/9P/0//b/9v/2//b/9v/2//b/9v/2//b/9v/2//b/9v/2
//b/9v/2//b/9v/2//b/9v/2//j/+P/4//j/+P/4//j/+P/2//b/9v/2//b/9v/2//b/
9v/2//b/9v/2//b/9v/2//b/9v/2//b/9v/2//b/9v/2//b/9v/2//b/9v/2//b/+P/4
//j/+P/2//b/9v/2//b/9v/2//b/+P/4//j/+P/4//j/+P/4//j/+P/4//j/+P/4//j/
+f/5//r/+v/8//3//f/+//7//v/+/wAAAQABAAEAAQACAAMAAwAEAAQAAwADAAMAAgAA
AAAAAAABAP///////wAA/v/+//7//f/9//3//f/9//3//P/6//n/+P/3//b/9f/y//H/
8f/x//H/8f/x//H/8f/x//D/8P/y//P/8//z//P/8v/y//L/8P/w//D/8P/w//D/8P/v
/+//8P/w//D/8P/w//D/8P/w/+3/6//p/+b/6f/0/wYAGAAmADsAXQCHALgA6gAPASsB
QQE9AQcBpwBIAAwA6f/O/7j/rv+l/5//oP+l/6//uv/D/8r/0v/Y/9z/4v/n/+r/7f/t
/+3/7v/x//H/9P/0//T/9P/0//b/9v/3//f/+P/4//j/+P/5//j/+P/3//f/+P/4//j/
+f/7//z//f/9//z/+//6//v/+//7//v/+//8//z//P/8//z//P/8//7//v/+//7/////
/wAAAAAAAAAAAAAAAAAAAAAAAAIAAgADAAMAAwABAAIAAwADAAMAAwAEAAQABgAHAAcA
BwAJAAkACwAMAA0ADQANAA0ADgAOABAAEQARABEAEwAUABUAFgAXABgAGgAbABwAHQAg
ACIAIwAkACYAJwAqACoAKwAtAC0ALQAvADMANQA3ADkAOwA9AD8APwBAAEEAQgBDAEMA
QwBFAEUARQBGAEYARgBGAEYARQBFAEUARABCAEAAPwA+ADwAOgA4ADcANAAzADEALgAr
ACYAIwAhAB4AGQAXABQAEQAOAAsACwAIAAQAAgABAP/////9//3//f/5//j/9//2//X/
9P/0//P/8v/y//L/8v/y//H/8f/x//L/8v/y//L/8P/w//D/8P/u/+7/7v/v//H/8f/w
//D/8P/w//D/8P/u/+7/7v/u/+//8P/x//L/8v/z//P/8//z//P/8//0//P/8//y//L/
8v/x//H/8f/z//P/8//z//P/8//z//P/8//z//P/8//z//T/9P/0//T/8//z//T/9P/0
//T/9P/z//P/8v/y//L/8v/y//L/9P/0//P/8//z//P/8//z//L/8f/w/+//7f/t/+3/
7P/t/+3/7v/v/+//7//v/+//8f/x//H/8P/u/+7/7v/u/+7/7v/u/+7/7v/u/+7/7v/u
/+7/7v/t/+//8P/w/+//7f/t/+3/7f/t/+3/7f/t/+3/7f/t/+z/7P/s/+z/7P/s/+z/
7v/u/+7/7v/u/+7/7v/u/+7/7v/u/+7/7v/u/+7/7v/u/+z/7P/s/+z/7P/s/+z/7P/s
/+z/7P/s/+z/7P/s/+z/7P/s/+z/7P/s/+z/7P/s/+z/7P/s/+z/7P/s/+z/7P/q/+r/
6v/q/+z/7P/s/+z/7P/s/+z/7P/q/+r/6v/q/+j/6P/o/+j/6f/q/+v/7P/u/+7/7v/u
/+z/7P/s/+z/6v/q/+r/6v/s/+z/7P/s/+z/7P/s/+z/7P/s/+z/7P/u/+7/7v/u/+z/
7P/s/+z/6v/q/+r/6v/q/+r/6v/q/+z/7P/s/+z/7P/s/+z/7P/s/+z/7P/s/+z/7f/t
/+7/7P/u/+//7//y//L/8v/y//T/9f/1//X/9//4//n/+f/6//r/+//7//n/+P/2//b/
9v/3//f/9//5//r/+v/6//r/+f/5//n/+//7//n/+P/0//P/8v/x//D/7//u/+3/7f/t
/+3/7f/t/+3/7f/t/+7/7v/u/+//7f/t/+3/7P/s/+z/7P/s/+z/7P/s/+z/7v/t/+3/
7v/s/+z/7P/s/+z/7P/s/+v/6f/n/+T/4//s//r/DAAeADUAVQCBALIA5gAVATcBTwFZ
ATsB6wCIADoACwDo/8z/uv+x/6v/qP+r/7H/uv/B/8j/0P/W/9r/4P/l/+j/6//v/+//
7v/v//H/9P/y//L/8v/y//T/9P/1//X/+P/4//j/+P/4//j/+f/5//n/+v/6//r/+v/7
//v/+//8//z//P/8//3//f/9//3/+//8//z//P/+//7//v/+/wAAAAAAAAAA/////wAA
AAAAAAAAAAAAAAIAAgACAAQAAgADAAMAAwADAAQABQAFAAcABwAIAAgACAAJAAkACQAJ
AAkACwAMAA0ADQANAA0ADgAOABAAEQATABMAFQAWABkAGgAbABwAHAAdAB4AHwAiACQA
JQAmACgAKQAsACwALgAxADIAMwA0ADcAOAA5ADsAPQA/AEEAQQBCAEMARABHAEcARwBJ
AEkASQBKAEoASgBKAEoASQBJAEkASABGAEYARQBEAEIAQAA+AD0AOgA1ADMAMAAtACoA
JwAlACIAHQAbABgAFQASAA8ADwAMAAoACAAHAAUAAQD////////9//z/+//6//n/+P/4
//f/9v/2//b/9v/2//X/9f/1//T/9P/0//T/9P/0//T/9P/0//T/9P/1//X/9f/0//T/
9v/2//b/9v/0//T/9P/0//T/9P/0//T/9v/3//f/9//3//f/9//4//j/+f/5//r/+P/3
//f/9//5//n/+f/5//n/+f/5//n/+//7//v/+//5//r/+v/6//r/+f/5//r/+v/6//r/
+v/5//n/+P/4//j/+P/4//j/+P/4//f/9//3//f/9//3//X/9f/1//X/9f/1//X/9P/2
//X/9f/1//X/9f/1//X/8//z//P/8v/0//T/9P/0//T/9P/0//T/9P/0//T/9P/0//T/
9P/z//P/9P/0//P/8//z//P/8//x//H/8f/x//H/8f/x//D/8P/w//D/8P/w//L/8v/y
//L/8v/y//D/8P/w//D/8v/y//L/8v/y//L/8v/y//L/8v/y//L/8P/w//D/8P/w//D/
8P/w//D/8P/w//D/8P/w//D/8P/w//D/8P/w//D/8P/w//D/8P/w//D/8P/w//D/8P/w
//D/8P/w//D/7v/u/+7/7v/w//D/8P/w/+7/7v/u/+7/8P/w//D/8P/w//D/8P/w//D/
8P/w//D/8P/w//D/8P/u/+7/7v/u/+//8P/x//L/8P/w//D/8P/w//D/8P/w//D/8P/w
//D/8P/w//D/8P/w//D/8P/w//D/8P/w//D/8v/y//L/8v/y//L/8v/y//D/8P/w//D/
8P/x//H/8v/0//b/9//3//j/+P/4//j/+v/7//v/+//7//z//f/9//z//P/9//3//f/8
//r/+v/6//v/+//7//v//P/8//z//P/7//v/+//7//v/+f/4//T/8//y//H/8v/x//D/
7//v/+//7//v/+//7//v/+//7v/u/+7/7//t/+3/7f/s/+7/7v/u/+7/7v/u/+7/7v/u
/+3/7f/u/+7/7v/u/+7/8P/w/+7/7f/r/+X/4v/p//r/DAAaACwARwBtAJ8A0AD4ABkB
MwFFASsB3wB9ACwA/P/b/8D/rv+k/5//n/+i/6n/s/++/8f/zv/U/9r/4P/m/+n/7P/t
//H/8f/y//H/8//2//T/9P/0//T/9v/2//f/9//4//j/+P/4//r/+v/7//v/+//8//z/
/P/8//3//f/9//7//v/+//7//////////////wAAAAAAAAAAAAAAAAAAAAAAAAAAAAAB
AAEAAgACAAIAAgACAAIAAgACAAIABAAEAAUABQAFAAMABAAFAAUABwAHAAgACAAIAAkA
CQAJAAkACQALAAwADQANAA0ADQAOAA4AEAARABEAEQATABQAFQAWABcAGAAcAB0AHgAf
ACAAIgAjACQAJAAlACgAKAAsAC8AMAAxADIANQA2ADcANwA5ADsAPQA9AD4APwBAAEMA
QwBDAEUARQBFAEYARgBEAEQARABDAEMAQwBCAEAAQAA/AD4APAA6ADgANwA0AC8ALQAq
ACcAJgAjACEAHgAbABkAFgATABIADwAPAAwACAAGAAUAAwABAP///////////v/9//z/
+//6//r/+f/4//j/+P/4//j/9//3//f/9v/2//b/9v/2//b/9v/2//b/9v/2//f/+f/5
//j/+P/4//j/+P/4//j/+P/4//j/+P/4//j/+P/4//n/+f/5//n/+f/5//r/+P/5//n/
+v/8//v/+//7//v/+//7//v/+f/5//n/+f/7//v/+//7//n/+v/6//r/+v/5//n/+v/6
//r/+v/6//n/+f/4//j/+P/4//j/+P/6//r/+f/5//f/9//3//f/9//3//f/9//3//f/
9//2//b/9f/1//X/9//3//f/9//1//X/9f/0//T/9P/0//T/8v/y//L/8v/0//T/9P/0
//L/8v/y//H/8//0//T/8//z//P/8//z//P/8//z//P/8//z//P/8v/0//T/9P/0//T/
9P/0//T/9P/0//T/8v/y//L/8v/y//L/8v/y//L/8v/y//L/8v/y//L/8v/0//T/9P/0
//T/9P/0//T/9P/0//T/9P/0//T/9P/0//T/9P/0//T/9P/0//T/9P/0//T/9P/0//L/
8v/y//L/8v/y//L/8v/y//L/8v/y//L/8v/y//L/9P/0//T/9P/0//T/9P/0//T/9P/0
//T/8v/y//L/8v/0//T/9P/0//L/8v/y//L/8v/y//L/8v/0//T/9P/0//T/9P/0//T/
9P/0//T/9P/0//T/9P/0//L/8v/y//L/8v/y//L/8v/0//T/9P/0//T/9P/0//T/9P/0
//T/9P/0//T/9f/1//b/9v/4//n/+f/6//r/+v/6//z//f/9//////8AAAEA//8AAAAA
AQD//////v/8//z//P/9//3//f/9//7//v/+//7//f/9//3//f/9//v/+v/4//f/9v/1
//T/8//y//P/8//z//P/8f/x//H/8f/z//L/8v/y//H/8f/x//H/8v/y//L/8v/y//L/
8v/y//L/8v/x//H/8v/y//L/8v/y//L/8v/w/+//7f/r/+r/8f/+/xAAHgAuAEcAbwCb
AMgA8gARASkBMwEXAcsAaQAaAPL/1/++/67/pv+f/53/ov+p/7X/wP/H/9D/1v/c/+L/
6P/t/+7/7//x//P/9P/1//X/9v/2//b/9v/2//j/+P/5//n/+v/6//r/+v/6//r/+//7
//v//P/8//z//P/9//3//f/+//7//v/+//////////////8AAAAAAAAAAAAAAAAAAAAA
AAAAAAAAAwADAAQABAAEAAQABAAEAAIAAgACAAQABgAHAAcABwAHAAgACQAJAAcABwAI
AAgACgALAAsACwALAAsADQAOAA8ADwAPAA8AEAAQABIAEwATABMAFQAWABcAGAAZABoA
HAAdAB4AHwAiACQAJQAmACYAJwAqACoALAAvADAAMQAyADUANgA3ADcAOQA7AD0APQA+
AD8AQABBAEEAQQBDAEEAQQBCAEIAQgBCAEIAQQBBAEEAQAA+AD4APQA8ADoAOAA2ADUA
MgAxAC8ALAApACYAIwAhAB4AGwAZABYAEwAQAA0ADQAKAAgABgAFAAMAAQD////////9
//z/+//6//v/+v/6//n/+P/4//j/+P/4//f/9//3//b/9v/2//b/9v/2//b/9v/4//j/
+P/5//f/9//2//b/9v/2//b/9v/2//b/9v/2//b/9v/2//b/9P/1//X/9f/3//f/9//4
//r/+//7//z/+v/5//n/+f/5//n/+f/5//n/+f/5//n/+f/5//n/+f/5//r/+v/6//r/
+f/5//r/+v/6//r/+v/5//n/+P/4//j/+P/4//j/9v/2//X/9f/1//X/9f/1//X/9f/1
//X/9f/1//X/9P/0//P/8//z//P/8//z//P/8//z//P/8v/0//T/9P/0//T/9P/0//T/
8v/y//L/8v/y//L/8v/x//H/8v/y//H/8f/x//H/8f/x//H/8f/x//H/8f/x//D/8v/y
//L/8v/y//L/8v/w//D/8P/w//D/8P/w//D/8P/w//D/8P/y//L/8v/y//L/8v/y//L/
8v/y//L/8v/y//L/8v/y//L/8v/y//L/8P/w//D/8P/w//D/8P/w//D/8P/w//D/8P/w
//D/8P/w//D/8P/w//D/8P/w//D/8P/w//D/8P/w//D/8P/w//D/8P/w//D/8P/w//D/
8P/w//D/8P/w//D/8P/w//D/8P/w//D/8P/u/+7/7v/u//D/8P/w//D/8P/w//D/8P/w
//D/8P/w//D/8P/w//D/7v/u/+7/7v/u/+7/7v/u/+7/7v/u/+7/7v/u/+7/7v/w//D/
8P/w//D/8P/w//D/7v/u/+7/7v/u/+7/7v/u/+z/7P/s/+z/7f/u/+//8P/w//D/8P/w
//D/8P/w//D/7v/u/+7/7v/u/+7/7v/u//D/8P/w//D/7v/u/+7/7v/u/+7/7v/u/+z/
7P/s/+z/7v/u/+7/7v/w//D/8P/w/+7/7v/u/+7/7P/s/+z/7P/u/+7/7v/u/+7/7v/u
/+7/7v/u/+7/7v/u/+7/7v/u/+z/7P/s/+z/6v/q/+r/6v/q/+r/6v/q/+r/6v/q/+r/
6v/q/+r/6v/q/+r/6v/q/+r/6v/q/+r/6f/p/+r/6v/q/+v/6//s/+z/7P/s/+7/7//v
/+//7//w//H/8f/y//T/9f/1//X/9v/0//T/9P/3//f/9//3//f/9v/1//T/8f/x//H/
8f/x/+//7v/s/+z/7P/s/+z/6f/o/+f/5//m/+X/5P/j/+P/4//j/+L/4P/g/+H/4f/j
/+P/4v/i/+D/4P/g/+D/4P/g/+D/4P/f/9//4P/g/+D/4P/g/+D/4v/i/+H/4f/f/9z/
2f/Y/+L/8v8GABkAMQBVAIIAuADtABcBOQFRAVEBIwHKAGYAHwD0/9L/uP+n/53/mP+Z
/53/pP+t/7L/vP/E/8j/zP/R/9j/3f/d/93/4P/h/+H/4v/k/+T/5P/k/+b/5v/n/+f/
6P/o/+j/6P/o/+j/6f/p/+f/6P/o/+j/6v/r/+v/6//s/+z/7P/s/+3/7f/t/+3/7f/u
/+7/7v/u/+7/7v/u//D/8P/w//D/8f/x//L/8v/y//L/8v/y//L/8v/y//T/9P/1//X/
9f/1//b/9//3//f/9//4//j/+P/5//n/+f/5//n/+//8////////////AAAAAAIAAwAB
AAEAAwAEAAcACAAJAAoADAANAA4ADwAQABIAEwAUABYAFwAaABoAHgAhACIAIwAiACUA
JgAnACkAKwAtAC8AMQAyADMANAA3ADcANwA5ADkAOQA6ADoAOgA6ADoAOQA7ADsAOgA4
ADoAOQA4ADYANQA0ADQAMgAxAC8ALAApACQAIQAfABwAFwAVABIADwAMAAkACQAGAAIA
AAD///3/+f/3//f/9//z//L/8f/w/+//7v/u/+3/6v/q/+r/6v/q/+n/6f/p/+j/6P/o
/+j/6P/o/+j/6P/o/+j/6P/p/+f/5//m/+b/5v/m/+b/5v/o/+j/6P/o/+j/6P/o/+j/
6P/p/+n/6f/r/+v/6//s/+r/6//r/+z/7P/r/+v/6//t/+3/7f/t/+3/7f/t/+3/7f/t
/+3/7f/t/+7/7v/u/+7/7f/t/+7/7v/u/+7/7v/t/+3/7P/s/+z/7P/s/+z/7P/s/+v/
6//r/+v/6//r/+v/6//r/+v/6//r/+v/6v/q/+n/6f/p/+n/6f/p/+n/6f/p/+n/6P/o
/+j/6P/o/+r/6v/q/+r/6P/o/+j/6P/o/+j/6P/n/+f/6P/o/+f/5//n/+f/5//n/+f/
5//n/+f/5//n/+b/5v/m/+b/5v/o/+b/5v/o/+j/6P/o/+b/5v/m/+b/6P/o/+j/6P/o
/+j/6P/o/+b/5v/m/+b/6P/o/+j/6P/o/+j/6P/o/+j/6P/o/+j/5v/m/+b/5v/m/+b/
5v/m/+b/5v/m/+b/6P/o/+j/6P/m/+b/5v/m/+b/5v/m/+b/5v/m/+b/5v/m/+b/5v/m
/+j/6P/o/+j/5v/m/+b/5v/o/+j/6P/o/+b/5v/m/+b/5v/m/+b/5v/m/+b/5v/m/+j/
6P/o/+j/6P/o/+j/6P/m/+b/5v/m/+b/5v/m/+b/5v/m/+b/5v/o/+j/6P/o/+j/6P/o
/+j/6P/o/+j/6P/o/+j/6P/o/+j/6P/o/+j/6P/o/+j/6P/o/+j/6P/o/+j/6P/o/+j/
6P/o/+j/6P/o/+j/6P/o/+j/6P/o/+j/5v/m/+b/5v/o/+j/6P/o/+b/5//n/+j/5v/o
/+n/6f/s/+z/7P/s/+7/7//v/+//8f/y//P/8//y//L/8//z//X/9P/y//L/9P/1//X/
9f/z//T/9P/0//L/8f/x//H/8f/x/+//7v/t/+3/7f/t/+r/6f/o/+f/5//n/+f/5//n
/+f/5//n/+b/5v/m/+f/5//n/+f/5v/m/+b/5v/m/+b/5v/m/+b/5v/l/+X/5v/m/+b/
5v/m/+T/5v/m/+X/4//d/9r/3//s/wAAEgAkAD0AYwCTAMQA9AAXATEBPQErAecAhQAs
APj/2f+6/6T/mv+X/5X/mP+f/6n/sv+7/8L/yP/O/9T/2v/f/+D/4//j/+X/5P/p/+v/
6v/q/+r/6v/q/+z/7P/t/+3/7P/s/+z/7P/s/+z/7f/t/+3/7v/u/+7/7v/v/+//7//w
//D/8P/w//H/8f/x//H/8f/y//L/8v/0//T/9P/0//T/9P/0//T/8//z//T/9P/0//T/
9P/0//T/9P/0//b/9P/1//X/9f/1//b/9//3//n/+f/6//r/+v/7//v/+//9//3///8A
AAEAAQABAAEAAgACAAQABQAHAAcACQAKAAkACgALAAwADgAPABAAEQASABQAFQAWABgA
GQAcABwAHAAfACAAIQAiACUAJgAnACkAKwAtAC8ALwAwADEAMgAxADEAMQAzADMAMwA0
ADQAMgAyADIAMQAzADMAMgAwADAALwAuACwAKAAmACUAIgAhAB8AHAAZABYAEwARAA4A
DQALAAgABQAAAP3//f/6//j/9v/1//P/8f/v/+//7//r/+r/6f/o/+n/6P/o/+f/5v/m
/+b/5v/k/+P/4//j/+T/5P/k/+T/4v/i/+L/4v/k/+T/5P/l/+X/5f/k/+T/5v/m/+b/
5v/m/+b/5v/m/+T/5P/k/+T/5v/n/+f/5//n/+f/5//o/+b/5//n/+j/6P/n/+f/5//p
/+n/6f/p/+n/6f/p/+n/6f/p/+n/6f/p/+r/6v/q/+r/6f/p/+r/6v/q/+r/6v/p/+n/
6P/o/+j/6P/o/+j/6P/o/+f/5//n/+f/5//n/+X/5f/l/+X/5//n/+f/5v/k/+P/4//j
/+X/5f/l/+X/5f/l/+X/5P/k/+T/5P/k/+L/4v/i/+L/4v/i/+L/4v/i/+L/4v/h/+H/
4v/i/+H/3//f/9//3//h/+H/4f/h/9//3//f/97/4P/g/+D/4P/g/+D/3v/g/+D/4P/g
/+D/4P/g/+D/4P/g/+D/4P/g/+D/4P/g/97/3v/e/97/4P/g/+D/4P/e/97/3v/e/+D/
4P/g/w==
         </WaveFormData>
      </LeadData>
   </Waveform>
</RestingECG>
