# Supplementary material for: Detection of Left Atrial Enlargement Using a Convolutional Neural Network-Enabled Electrocardiogram
Source: Front Cardiovasc Med. 2020 Dec 17;7:609976. doi: 10.3389/fcvm.2020.609976 (PMC7773668; doi:10.3389/fcvm.2020.609976)
Supplement: Supplementary file 1 [file Data_Sheet_1.ZIP › hyp/1802033655_3272_0000000H.XML]

<?xml version="1.0" encoding="Windows-1252"?>
<!DOCTYPE RestingECG SYSTEM "restecg.dtd">
<RestingECG>
   <PatientDemographics>
      <PatientID>1802033655</PatientID>
      <PatientAge>69</PatientAge>
      <AgeUnits>Years</AgeUnits>
      <Gender>Female</Gender>
      <PatientLastName>lilizhen</PatientLastName>
   </PatientDemographics>
   <TestDemographics>
      <DataType>Resting</DataType>
      <Site>1</Site>
      <AcquisitionDevice>MAC55</AcquisitionDevice>
      <Status>Unconfirmed</Status>
      <Priority>Normal</Priority>
      <AcquisitionTime>09:42:49</AcquisitionTime>
      <AcquisitionDate>10-19-2016</AcquisitionDate>
      <CartNumber>1</CartNumber>
      <AcquisitionSoftwareVersion>009C</AcquisitionSoftwareVersion>
      <XMLSourceVersion>MAC5000 v1.0</XMLSourceVersion>
   </TestDemographics>
   <RestingECGMeasurements>
      <VentricularRate>62</VentricularRate>
      <AtrialRate>62</AtrialRate>
      <PRInterval>196</PRInterval>
      <QRSDuration>82</QRSDuration>
      <QTInterval>426</QTInterval>
      <QTCorrected>432</QTCorrected>
      <PAxis>21</PAxis>
      <RAxis>16</RAxis>
      <TAxis>23</TAxis>
      <QRSCount>10</QRSCount>
      <QOnset>230</QOnset>
      <QOffset>271</QOffset>
      <POnset>132</POnset>
      <POffset>197</POffset>
      <TOffset>443</TOffset>
      <ECGSampleBase>500</ECGSampleBase>
      <ECGSampleExponent>0</ECGSampleExponent>
   </RestingECGMeasurements>
   <Diagnosis>
      <Modality>Resting</Modality>
         <StatementCount>5</StatementCount>
         <LabelText>12SL ��ϳ���</LabelText>
      <DiagnosisStatement>
         <StmtText>�������</StmtText>
      </DiagnosisStatement>
      <DiagnosisStatement>
         <StmtText>��</StmtText>
      </DiagnosisStatement>
      <DiagnosisStatement>
         <StmtText>�����粫</StmtText>
      </DiagnosisStatement>
      <DiagnosisStatement>
         <StmtFlag>ENDSLINE</StmtFlag>
         <StmtText>������</StmtText>
      </DiagnosisStatement>
      <DiagnosisStatement>
         <StmtFlag>ENDSLINE</StmtFlag>
         <StmtText>�ٽ� ECG</StmtText>
      </DiagnosisStatement>
   </Diagnosis>
   <Waveform>
      <WaveformType>Rhythm</WaveformType>
      <WaveformStartTime>0</WaveformStartTime>
      <NumberofLeads>8</NumberofLeads>
      <SampleType>CONTINUOUS_SAMPLES</SampleType>
      <SampleBase>500</SampleBase>
      <SampleExponent>0</SampleExponent>
      <HighPassFilter>16</HighPassFilter>
      <LowPassFilter>150</LowPassFilter>
      <ACFilter>NONE</ACFilter>
      <LeadData>
         <LeadByteCountTotal>10000</LeadByteCountTotal>
         <LeadTimeOffset>0</LeadTimeOffset>
         <LeadSampleCountTotal>5000</LeadSampleCountTotal>
         <LeadAmplitudeUnitsPerBit>4.88</LeadAmplitudeUnitsPerBit>
         <LeadAmplitudeUnits>��V</LeadAmplitudeUnits>
         <LeadHighLimit>2147483647</LeadHighLimit>
         <LeadLowLimit>268435456</LeadLowLimit>
         <LeadID>I</LeadID>
         <LeadOffsetFirstSample>0</LeadOffsetFirstSample>
         <FirstSampleBaseline>0</FirstSampleBaseline>
         <LeadSampleSize>2</LeadSampleSize>
         <LeadOff>FALSE</LeadOff>
         <BaselineSway>FALSE</BaselineSway>
         <ExcessiveACNoise>FALSE</ExcessiveACNoise>
         <MuscleNoise>FALSE</MuscleNoise>
         <LeadDataCRC32>4150837581</LeadDataCRC32>
         <WaveFormData>
8v/y//L/8v/0//T/9P/0//T/9P/0//T/9P/0//T/9P/1//b/9//4//f/9v/1//T/9P/0
//T/9P/0//T/9P/0//b/+P/6//z//P/8//z//P/+//7//v/+//z/+v/4//b/+v/8//7/
AAAAAAAAAAAAAP///v/9//z//v/+//7//v/9//z/+//6//v//P/9//7/AAAAAAAAAAD/
//7//f/8//z//P/8//z/+v/6//r/+v/6//r/+v/6//r/+v/6//r/+v/6//r/+v/5//j/
9//2//n/+v/7//z/+v/6//r/+v/6//r/+v/6//j/+P/4//j/+v/8//7/AAD+//z/+v/4
//r/+v/6//r/+P/4//j/+P/4//j/+P/4//b/9v/2//b/+f/6//v//P/8//z//P/8//r/
+P/2//T/9//4//n/+v/6//r/+v/6//z//P/8//z/+v/6//r/+v/5//j/9//2//j/+P/4
//j/9v/2//b/9v/4//j/+P/4//j/+P/4//j/+v/6//r/+v/8//z//P/8//n/+P/3//b/
+P/4//j/+P/6//r/+v/6//j/+P/4//j/+v/6//r/+v/4//j/+P/4//j/+P/4//j/9//2
//X/9P/2//j/+v/8//j/9v/0//L/9v/4//r//P/8//z//P/8//v/+v/5//j/9//2//X/
9P/3//j/+f/6//z//P/8//3//v/+////AQABAAEAAAAAAAEAAgACAAMAAQD/////AAD9
//z//P/8//r/+v/5//n//v8AAAEAAgADAAQABAAEAAEAAwADAAIAAgAAAAEAAgAEAAIA
AQACAAMABAADAAMA///7//f/9//0//H/7v/t//D/8v/1//f/9f/1//f/9f/z//H/7//s
//D/8v/1//j/9//2//T/8//x//H/8v/1//H/8f/w//D/8P/y//L/8v/y//T/8v/w//T/
9P/2//v/BwAWACoAPABLAFkAZgBvAHcAewB3AG0AXQBFACYACwDy/9f/y//R/9n/1//c
/+b/6v/q/+//8P/s//H/+f/4//b/8v/y//P/8//z//P/8//z//X/9f/2//b/8//z//f/
+v/7//z/+P/4//f/9v/1//b/9//2//f/+P/5//v/+f/2//b/9//5//n/+f/4//T/+P/6
//j/+v/8//z//P/5//n/+v/6//3///////3/+//9//3//f/9//3//////wMAAwADAAIA
AgADAAMAAwAAAAEAAQABAAIAAwADAAQABgAFAAUACAAHAAgACgALAAsACwAJAAkADAAN
AA0AEAAPAA4ADQAMABEAEgAQABMAFQAVABQAEwASABIAEgARABIAEgATABQAFgAWABYA
FgAXABcAFwAYABoAGQAVABUAEgARABAADgAOAA0ADQAKAAwADAAKAAkABwAHAAcABAAE
AAQABAAEAAIAAgACAAEAAwADAAIAAgD8//v/+v/4//f/9v/3//b/9//4//j/9f/3//r/
+v/2//b/9v/3//j/+P/4//n/+f/2//b/9v/0//b/9//3//f/9P/2//X/9P/0//T/9P/z
//P/9P/1//b/9v/2//f/+v/3//T/8//z//P/9P/0//L/8v/1//j/9P/0//f/9//2//f/
9//3//r/+P/4//j/9//4//j/+v/8//v/+v/4//b/9//4//r/+//7//r/+v/5//j/+v/8
/wAAAgAAAAAAAQAAAAAA///+//z//P/8//z//P/7//v/+//8//z//f/+//3//f/+/wAA
AQD9//v/+f/6//v//P///////////wAA/v/7//n/9//6//z//v////3//f8AAAAA+//5
/wAAAAAAAAAAAAD+///////+/wEAAwAFAAcABQAGAAYABgAHAAcABwAFAAUABgAGAAYA
BwAIAAgACAADAAEAAQAAAAMABAAFAAYABQAEAAQABwAIAAgABwAEAAEAAAD+//r/9v/2
//b/9v/0//P/8f/v//D/8//0//P/8v/z//P/9P/z//P/8//z//T/8f/w/+//8v/y//P/
9P/0//T/8//y//H/8f/v/+//8P/z//H/8f/w//D/8P/y//r/9P/w//D/7v/s//D/9v/4
//3/DQAkADIAPABNAF8AbgB3AH8AeQBvAGUAUwA3ABgA///q/9P/w//B/8v/0//a/+L/
6v/w//P/8v/2//f/8//u/+7/7v/w//H/8//1//f/9v/1//b/9f/4//j/9f/1//f/+P/3
//b/9//4//j/+P/3//j/+f/4//r/+v/6//v/+//4//j/+f/6//n/+P/2//T/+P/6//j/
+v/8//z//P/8//3///8AAAAAAQAAAP3//P/9//z/+//8//3/AAABAAQABQAGAAYABQAF
AAQAAwADAAUABgAHAAUABQAEAAQABgAFAAUACAALAAwADgAPAA0ACwAHAAUADAAPABEA
FgAVABQAEwASABIAEgAPABEAFwAZABoAGwAbABwAHQAdABsAGgAaABoAGgAaABoAGgAZ
ABkAGQAaABoAGQAVABUAFwAZABsAHAAWABMAEQAMAAwADAAKAAkACgALAAwACgAGAAYA
BgAGAAEAAAD///3//v//////AAD9//3//f/8//r/+P/4//b/9//4//j/9f/4//z//f/6
//f/9v/2//b/9v/2//f/9//2//b/9v/0//P/8//y//H/8P/0//X/9v/2//b/9v/1//b/
9v/2//b/8//y//L/9P/0//L/8v/z//L/8v/x/+7/8P/z//b/8v/z//f/+P/4//n/+f/5
//z/+f/4//f/9f/1//b/+f/8//v//P/8//z/+v/6//v/+//8//z//f/9//j/+P/4//r/
/P/6//r/+//9//7//v/+//z//P/8//z//v/9//3//f/7//r/+v/6//v/+//8//7/AAD9
//z/+//7//v/+//9//3//f/9//7//P/7//v/+//6//r/+v/5//f/9//6//r/+f/5//r/
+v/4//j/+f/7//3/+//7//n/+f/6//v/+//9//z/+//5//r/+//3//b/9//5//r/+//5
//n/+P/3//3////9//b/9P/3//j/+f/6//r/+v/6//r/+P/4//j/+P/4//j/+P/4//j/
+P/4//j/9v/2//b/9v/4//r//P/+//z/+v/4//b/+f/6//v//P/5//j/9//2//f/+P/5
//r/+v/6//r/+v/4//j/+P/4//j/+P/4//j/9//2//X/9P/2//j/+v/8//r/+v/6//r/
+f/4//f/9v/4//j/+P/4//n/+v/7//z/+//6//n/+P/1//T/8//y//b/+P/6//z/+//6
//n/+P/5//r/+//8//z//P/8//z/+//6//n/+P/6//3///8AAP//////////AgAEAAUA
BgADAAEA///7//3//v/+//7//f/+//7//v/7//v//f/+////AAABAAIAAwACAAIABQAI
AAgABwAEAAYABgAFAAIAAwAEAAUABgACAAEA///9//r/+//6//f/9P/z//H/8P/y//P/
9P/1//f/9f/1//X/8//y//L/8v/z//T/9P/0//P/8//x//H/9P/3//X/9f/0//T/9P/2
//b/9P/2//L/6P/u//T/9v/6////AwAOACAALAA5AEsAWgBjAG0AdQB5AHEAYQBJADAA
FwD+/+n/1//J/8v/0//Y/9r/5P/u//H/8v/w//H/9f/2//r/+v/2//X/9f/1//X/8//z
//X/9f/3//j/9v/3//j/+v/6//r/+P/4//f/9v/2//j/+v/6//r/+v/6//v//f/6//r/
+//9//3//f/8//X/+P/5//b/+P/8//7/AAD9//3//v/+////AQABAP///f/////////9
//3///////////////7//v////////8BAAMABAAFAAgACQAJAAoACQAHAAYACAAIAAgA
CQAJAAwADQAMAA0ADQANAAwADgAOAA4ADgAOABIAEgAPABEAFgAXABcAFwAXABgAGQAZ
ABgAFgAVABQAFgAWABYAFgAXABcAFwAYABgAFwATABMAEwATABMAEgARABEAEgAQAA4A
DAAIAAUABQAFAAUAAgADAAQABQAGAAYABgAGAAUABAADAAEAAAD7//v/+//6//j/+P/6
//r/+f/6//r/9//3//r/+v/2//j/+P/5//r/+P/4//n/+f/4//j/+P/2//b/9//3//f/
8//2//b/9v/1//T/8//x//P/9P/1//b/9//2//b/+P/4//b/9v/3//T/9P/z//D/8v/1
//j/9P/1//n/+v/6//f/9//3//r/+f/4//f/9f/2//b/+P/6//n/+v/6//r//f/+/wAA
AQD///7//v/9//j/+P/4//r/+v/4//j/+f/+/wAAAQACAAAAAAAAAAAA/v/9//3//f//
//7//v/+//////8AAAIAAwD///3/+//8//3//v8BAAQABQAGAAgAAwD///z/+f/0//r/
/v/5//T/+f/8////AgAAAAEAAQAAAAIAAwAEAAUABAAEAAMAAgADAAMAAwABAAIABAAF
AAYACQAKAAoACgALAAsADQAOAAwACgAIAAYACAAIAAkADQALAAoACAAEAAYABgAFAAIA
+//4//X/8v/0//X/9f/1//P/9f/1//P/8//z//L/8v/y//H/8P/v//H/7//v/+//8P/w
//H/8v/z//T/9P/0//X/9f/z//P/8//1//L/8f/x//L/8//2//T/9v/6//T/6P/o//T/
+P/8/wcAEwAiADQARgBVAGMAbgBzAHcAeQBvAFkAQQAtABQA///s/9n/y//J/83/1//i
/+b/6v/s/+//+v8AAPX/8f/2//j/9P/2//X/9f/1//X/9f/1//f/9//3//b/8v/x//b/
+P/4//j/9//4//j/+P/1//b/9//2//b/9v/2//f/+f/4//r//f/+//3//P/6//T/+P/6
//j/+P/6//r/+v/8//3///8AAAAAAQAAAP3//f//////////////AQABAAEAAQABAAAA
AQADAAQABQACAAMAAwADAAUABQAEAAQABgAFAAUACAAKAAwADwARABAADwAMAAsADgAP
AA8AEgASABIAEgASABYAFgATABUAGAAZABkAGQAXABgAGQAZABwAHAAdAB4AHAAcABwA
HAAcABsAGgAaABwAGwAXABcAGQAZABkAGAAVABMAEgAOAA4ADgAMAAsACwALAAsACAAE
AAQABAAEAAAAAAAAAP////////7//v/8//3//v/+//z//P/+//7/+f/4//b/8f/z//b/
9v/y//T/9v/5//z/+v/4//f/9f/0//T/9P/y//P/9f/2//f/8//2//b/9v/2//b/9v/1
//b/9v/2//b/9v/2//f/+v/2//L/8P/v//H/9P/2//b/8//1//f/8v/y//X/9f/0//P/
8//z//b/+P/4//j/9//2//b/+P/6//n/+v/6//r/+P/4//n/+f/9//7/AAABAP3//P/7
//z/+v/4//j/+f/7//z//P/8//z//P/8//z//f/9//7////8//r/+f/4//n/+f/6//z/
AAD9//z/+//5//n/+f/7//v/+//7//z//f/9//7////9//z/+//5//f/9//6//r/+//7
//z//P/6//r/+//9//7/+//6//f/+f/6//v/+//7//r/+f/3//f/+f/2//b/9v/3//f/
9//6//v/+//7/////f/3//T/+v/4//j/+P/4//r/+v/6//r/+f/4//f/9v/4//j/+P/4
//v//P/9//7//f/8//v/+v/9//7///8AAP7//P/6//j/9//2//X/9P/2//b/9v/2//b/
9v/2//b/+P/4//j/+P/5//r/+//8//v/+v/5//j/+P/4//j/+P/2//b/9v/2//f/+P/5
//r//P/8//z//P/6//j/9v/0//L/8v/y//L/8//0//X/9v/3//j/+f/6//j/+P/4//j/
+v/6//r/+v/6//r/+v/6//j/+P/4//j/+f/6//v//P/6//r/+v/7//7//v///wEAAQAB
AAAAAAD+//7//f/9//3/+//7//z/+v/6//v//P/8//z/+//7/wAAAgADAAQAAgACAAEA
AAD+/wEAAgACAAUABAAGAAgABQACAAAAAAADAAQAAwADAP3/+f/1//X/+P/3//b/9//z
//L/8v/x//P/8//1//P/9f/1//X/9P/0//T/9f/2//X/9P/y//H/8f/x//L/9f/1//X/
9P/0//L/9P/0//T/9v/w/+7/9P/2//j//v///wkAHgAuADYASQBXAGAAcQCBAHkAawBf
AE8AMwAWAPv/5v/V/8n/zf/T/9X/2P/c/+T/7v/z//D/7v/z//X/9v/2//r//P/4//f/
9v/1//b/9//6//v/+f/4//T/8//0//b/9v/2//T/9P/z//L/9f/4//v//P/+//7//v//
//v/9v/0//P/9//5//v//P/2//r//P/6//r//P/8//z/+f/5//r/+v/9///////9////
AQABAAEAAAD//wAA///////////+/wEAAwAEAAUAAwAFAAYABwAFAAUABAAEAAQAAwAD
AAYACAAKAA0ADwANAA0ACwALAAsACwAKAAwACgAKAAoACgAOABAADwATABUAFQAUABMA
FQAWABcAFwAXABYAFgAWABQAFAAUABQAEwATABMAFAAUABMADwAPABEAEQARABAAEAAP
AA8ADAAMAAwACgAJAAcABwAHAAQABAAEAAQABAABAAAA///9//3//f/8//z/+v/7//z/
/P/5//j/+f/4//f/+P/4//X/9v/6//v/+P/2//b/9//4//j/+P/5//n/9//2//X/8v/z
//X/9v/3//X/+P/4//j/9f/0//P/8f/z//T/9f/2//X/9P/0//b/9P/y//L/8//z//T/
9P/y//L/9f/4//T/9v/5//n/+P/5//n/+f/8//n/+P/3//X/9f/2//n//P/8//z/+//6
//z//P/9//3///8AAAIAAwD+//z/+v/6//v/+v/7//3//f/+//7//v8AAAAAAAAAAAAA
/////////f/8//z//P/5//n/+v/8/wAA//8AAAEAAAD///7///8FAP//+/8AAAMABAAF
AAYABAAFAAUABAADAAMAAwADAAIAAgABAAAAAQADAAUABQADAAQABAAEAAYACAAJAAoA
CAAHAAgACAAGAAYABgAGAAcABgAGAAkACgAKAAkABgAGAAYABQACAPz/+v/4//b/9//3
//b/9f/0//f/+P/3//X/9f/0//T/9P/z//L/8f/1//P/8//z//L/8P/v/+7/8P/y//P/
9P/1//X/8//z//L/9f/z//P/9f/2//f/+v/+//r/9P/s//D/+P/2/+7/8P/9/wcAFAAq
AD4ARwBXAGYAbwB7AH8AdQBlAE8ANwAiAAcA6v/V/83/zf/T/9P/0P/c/+r/8P/z//j/
+v/3//H/8v/6//z/9P/1//X/9f/1//X/9f/3//f/+f/6//j/+f/7//z/+//6//n/+v/6
//r//P/+/wAAAAD9//z/+//7//z/+v/7//3/+//5//f/9P/z//r///8AAP//AAD///7/
/f/9//7//v/+/////v/7//3/AQADAAUABAADAAQAAwAHAAcABwAGAAYABwAHAAcABgAH
AAcABwAFAAUABAAEAAUABQAGAAoADQAOABAAEQARABEADwAPABAAEQARABQAEgASABIA
EgAVABYAFAAXABoAGwAbABsAHQAeAB8AHwAdABwAHAAcABwAHAAcABwAIAAhACIAJAAg
AB0AFwAVABcAFwAXABYAFgAVABUAEgASABIAEAAPAAoACQAIAAQABQAIAAsADgAIAAYA
BAABAAAA///9//z/+v/7//z//P/+//7/AAAAAP7//v/9//n/9v/4//f/8v/w//D/8f/y
//b/+P/7//3/+v/6//r/+P/4//n/+f/5//X/+P/4//j/+P/4//j/9//1//T/8//y//T/
9P/1//j/9v/0//T/9f/z//T/9P/y//P/9//7//j/9v/5//n/+P/2//X/9P/2//f/+P/5
//n/9//2//f/+P/3//j/+P/4//r/+v/7//v//P/8//3//f/4//j/+P/6//j/9v/2//f/
+//8//z//P/+/wAAAgAEAAIA///9//v//v/+////AAD9//3//v8AAAEA/f/7//n/+f/5
//n/+//5//n/+f/6//v/+//8//3//v/+//7//f/7//v//v/+//v/+//8//z/+P/4//n/
+//9//v/+//5//n/+v/7//v/+//6//n/9//5//v/+P/4//r/+//7//v/+//7//r/+f/5
//v////+//r/+P/4//j/+P/5//r/+//8//n/+P/3//b/9P/0//T/9P/3//j/+f/6//3/
/v///wAA/f/8//v/+v/5//j/9//2//b/9v/2//b/9f/0//P/8v/z//T/9f/2//n/+v/7
//z/+//6//n/+P/5//r/+//8//v/+v/5//j/+v/6//r/+v/6//r/+v/6//n/+P/3//b/
+P/4//j/+P/4//j/+P/4//v//P/9//7//P/6//j/9v/4//j/+P/4//X/9P/z//L/9f/2
//f/+P/6//r/+v/6//r/+v/6//r//f/9//z//P/+/wAAAgADAAQABAAEAAMAAgABAP7/
/f/9//z/+//7//3//v//////AQADAAQABAAFAAYABwAHAAQABAAHAAgABwAFAAEAAAAC
AAEA/v/8//7//v/+//z//f/7//n/9//7//v/+f/3//b/9P/z//P/8//z//P/9f/z//P/
8//z//L/8v/y//P/8v/y//L/8f/x/+//7//w//X/8//z//L/8P/w//L/8v/y//T/9P/0
//T/9v/2//r/CQAXAB4ALABAAFUAYwBuAHMAeQB7AG0AXQBLACsACgDx/9z/zf/N/9P/
0//X/+j/8v/w//T/+f/2//T/8//v//D/9P/0//L/8v/z//T/9f/3//f/+f/5//n/+P/0
//P/+P/6//r/+v/1//T/8v/w//L/9P/2//b/+P/4//j/+f/5//b/9v/3//v/+//7//r/
9P/4//r/+P/6//z//P/8//n/+f/6//r//v8BAAIAAQD9//3/+//5//z//f8AAAEAAQAB
AAEAAAACAAMAAwADAAMABQAGAAcABQAFAAQABAAEAAMAAwAGAAUABgAIAAkACQAJAAcA
BwAMAA0ADQAQABAAEAAQABAAEAAQAA0ADwAQABEAEQARAA8AEAARABEAFAAUABUAFgAT
ABIAEQAQABQAFQAWABgAFwAVABAADwARABEAEQAQAAwACwALAAgACgAKAAgABwAHAAcA
BwAEAAIAAgACAAIAAAAAAAAA///+//3/+//6//j/+f/6//r/+//8////AAD8//r/9//x
//L/9v/3//T/9v/2//f/+P/3//b/9v/1//H/8P/v/+z/7f/v//D/8f/z//j/+v/8//v/
+v/5//f/8//y//H/8P/y//L/8//2//b/9P/0//X/9//4//j/9v/z//X/9//y//D/8//z
//L/8v/z//T/+P/2//b/9v/1//L/8v/0//b/+P/6//v//P/8//z//f/9//z//P/9//3/
+v/6//r//P/6//j/+P/5//3//v/+//7//v/+//7//v//////AAABAAAA/v/9//z/+f/5
//r//P/+/wEAAgAAAAAAAAAAAAAAAQABAAAAAAABAAIAAwAEAAYABwAIAAYABQAEAAEA
BAAGAAcACAAIAAgABwAGAAUABQAHAAgABgAGAAYABgAFAAQABAAHAAYABgAFAAIAAgAC
AAEA/v/5//j/9//2//b/9//3//f/8//1//X/8//x//H/8P/w//P/8//z//P/9f/z//P/
8//y//D/7//u//D/8v/z//T/9f/1//P/8//z//X/8v/x//D/8P/w//L/8P/w//L/8v/y
//T/9v/0//T/+f8FABYAKAA6AEkAVQBiAG0AcQBxAG8AYwBJAC0AFgD//+r/1f/H/8X/
yf/R/9r/4v/k/+j/7//w/+z/6//x//b/9v/2//b/9f/1//X/9f/0//P/9P/z//X/9v/0
//X/9v/4//j/+P/0//T/8//y//T/+P/8//7//P/6//j/9//3//T/9P/1//j/+f/6//r/
9v/6//z/+v/5//r/+f/4//j/+f/7//z//P/9//z/+f/6//3//v////3//f//////AwAD
AAMAAgABAAEAAAD//wAAAwAFAAcACQAJAAgACAAFAAMAAgAEAAcACAAKAAsADQANAAsA
CwAOAA8ADwASABIAEgASABIAFAAUABEAEwAWABcAFwAXABUAFgAXABcAGgAaABsAHAAb
ABoAGQAYABcAFwAXABgAGAAXABMAEwAUABUAFgAWABYAFQAVABIAEQAQAA0ACwAJAAkA
CQAGAAIAAgACAAIA/v/+//7//f///////v/+//v/+//7//r//P/8//7//v/6//r/+f/1
//T/9v/1//D/8v/y//P/9P/1//b/+P/5//b/9v/2//T/9P/1//X/9f/z//b/9v/2//j/
+P/4//f/8//y//H/8P/u/+z/6//s/+7/7v/w//P/9f/2//b/9P/2//n//P/4//b/9//1
//L/8v/z//T/+P/3//b/9f/z//P/9P/3//r/+//8//z//P/5//j/+P/3//b/9v/3//f/
9v/4//r//v/8//r/+v/7//3//v/+//7//v/+//7//v/8//v/+//7//3//P/8//z/+//7
//z//v/+//v/+v/5//v/+//7//3/+//5//f/9v/3//f/+P/5//r/+v/6//n/+f/5//z/
/P/5//n/+v/6//j/+P/5//v/+//5//n/9//5//r/+//7//v/+v/5//f/9//5//b/9v/0
//X/9f/1//b/9//3//f////z//P/9v/6//r/+v/6//r/9//2//X/9P/3//j/+f/6//n/
+P/3//b/+P/4//j/+P/2//b/9v/2//b/9v/2//b/+P/4//j/+P/6//r/+v/6//n/+P/3
//b/9//4//n/+v/4//j/+P/4//r/+v/6//r/9//2//X/9P/2//b/9v/2//b/9v/2//b/
9P/0//T/9P/1//b/9//4//b/9v/2//b/+P/4//j/+P/4//j/+P/4//b/9v/2//b/9//4
//n/+v/5//j/9//2//n/+v/7//z/+v/6//r/+v/8//z//f/9//z//P/9//7/AQABAAIA
AgABAP///v/9//v/+//8//z/+//7//v/+v/7//v//P///wIAAgACAAIABAADAAIAAgAB
AAAA/v/7//z//v8AAAEAAQACAAUACAAGAAIA///7//j/9f/2//X/8f/v/+//7v/w//H/
8f/x//D/8f/u/+3/7//v/+7/7v/w//H/8v/y//D/7//v/+3/7//w//P/8f/x//D/8P/w
//H/8P/v/+7/8v/y/+7/8P/0//b///8HAAoAGgA0AEUATwBeAG0AdQB5AHsAcwBhAEkA
MAAVAPr/5f/T/83/z//V/9j/4v/s/+r/6//0//r/+f/z//D/8P/2//T/8f/x//H/8f/z
//P/9f/1//T/9P/x//H/8v/0//T/9P/0//T/8//y//T/9v/4//j/9//2//X/9f/3//T/
9P/1//j/+f/6//r/9f/4//n/9v/4//r/+v/6//j/9//3//b/+v/9//7//f/9////////
//7//f/+//3//f/9//3//P/9////AAABAP//AQACAAMAAQABAAAAAAACAAEAAQAEAAIA
AgADAAMABQAHAAcACQAMAA0ADQAQAA4ADgAOAA4ADwAOAAoACwAQABEAEQARABQAFgAY
ABkAFgAUABMAEgASABIAEgASABMAEwATABQAFQAVABIAEwATABMAEwASAA0ACwAKAAYA
CQAKAAkACQAHAAcABwAEAAMABAAFAAYABgAGAAYABQAEAAMAAQAAAP3//f/9//z//P/8
//7//v/8//z/+//3//r//v////z//v/+////AAD///7//v/9//z//P/8//r/+//9//7/
///5//r/+P/2//n/+v/7//v//P/8//z//P/6//j/9//4//n/+P/5//v/+//8//z/+v/8
////AgD+//v//f/8//r/9//3//f/+v/8//z//P/7//v//P///wIAAgACAAEAAAD///7/
/v/9/wAAAAABAAEAAQACAAMABgAFAAIAAQABAAUABgAGAAYABQAEAAMAAgAEAAMAAwAD
AAEAAAAAAAAA/////wAAAgAEAAEAAAD///z/+//6//v//f8BAAsADgAKAAgABgAEAAYA
BwAHAAYABAAFAAYABwAFAAQAAgAAAAAAAQACAAEAAgAEAAUABgAHAAgACAAIAAcABwAJ
AAoABwAGAAUABAABAAAAAAADAAUABgAGAAQAAAD+//v/9v/2//b/9v/2//L/8f/v/+3/
7f/v/+//7f/t/+3/7P/s/+v/6//r/+v/7//t/+3/7f/t/+z/7P/s/+v/7P/s/+z/7f/t
/+v/6//r/+3/6v/p/+n/6v/r/+7/9P/w/+z/7P/w/+7/7P/w//j///8NACIAMAA6AEkA
WwBoAHUAewB1AG0AXQBFACkADADz/97/y//B/8P/y//T/+D/6v/u//D/7//s/+7/6f/l
/+7/+P/4//T/7//t/+v/6f/r/+3/8f/z//T/9P/x//H/9P/2//b/9v/3//j/+P/4//X/
9v/3//b/9v/2//b/9//1//L/8v/z//f/9//3//b/9f/6//3//P/5//r/+f/4//f/9//4
//j/+f/7//v/+f/7////AQADAAEA//////3/AQABAAEAAAAAAAEAAQABAP//AQACAAMA
BQAFAAQABAAFAAUABgAKAAgACAAJAAkACgALAAoACwAQABEAEQAUABEAEAAPAA4AEgAS
AA8AEQAWABcAFwAXABkAGgAbABsAGgAYABcAFgAYABgAGAAYABkAGQAZABoAHAAdABsA
HQAaABcAFAAQAA8ADwAQAA4ADQAMAAkABwAGAAcACAAGAAIAAAD+//z//f/+///////8
//v/+f/4//b/9//4//j/+P/4//r/+v/4//j/9//z//X/+P/4//T/8//y//L/8v/w//D/
8f/x//L/9P/2//b/9P/z//H/7//t//D/8P/w//D/8P/w/+//8P/w//D/8P/u/+z/6//s
/+3/7P/t/+//7//w//D/7v/u//H/9P/w//L/9f/1//T/8//z//P/9v/4//j/+P/3//z/
/v/6/w==
         </WaveFormData>
      </LeadData>
      <LeadData>
         <LeadByteCountTotal>10000</LeadByteCountTotal>
         <LeadTimeOffset>0</LeadTimeOffset>
         <LeadSampleCountTotal>5000</LeadSampleCountTotal>
         <LeadAmplitudeUnitsPerBit>4.88</LeadAmplitudeUnitsPerBit>
         <LeadAmplitudeUnits>��V</LeadAmplitudeUnits>
         <LeadHighLimit>2147483647</LeadHighLimit>
         <LeadLowLimit>268435456</LeadLowLimit>
         <LeadID>II</LeadID>
         <LeadOffsetFirstSample>0</LeadOffsetFirstSample>
         <FirstSampleBaseline>0</FirstSampleBaseline>
         <LeadSampleSize>2</LeadSampleSize>
         <LeadOff>FALSE</LeadOff>
         <BaselineSway>FALSE</BaselineSway>
         <ExcessiveACNoise>FALSE</ExcessiveACNoise>
         <MuscleNoise>FALSE</MuscleNoise>
         <LeadDataCRC32>2810912237</LeadDataCRC32>
         <WaveFormData>
/P/8//z//P/6//r/+v/6//j/+P/4//j/+v/6//r/+v/4//j/+P/4//n/+v/7//z/+f/4
//f/9v/0//T/9P/0//f/+P/5//r/+v/6//r/+v/8//z//P/8//z//P/8//z//v/+//7/
/v/8//z//P/8//r/+v/6//r/+v/6//r/+v/8//z//P/8//7//v/+//7//P/8//z//P/+
//7//v/+//z//P/8//z//P/8//z//P/8//z//P/8//r/+v/6//r/+v/6//r/+v/4//j/
+P/4//v//P/9//7//P/8//z//P/8//z//P/8//z//P/8//z//v/+//7//v/8//z//P/8
//z//P/8//z//v/+//7//v/7//r/+f/4//j/+P/4//j/+f/6//v//P/+//7//v/+//v/
+v/5//j/+v/6//r/+v/4//j/+P/4//r/+v/6//r/+v/6//r/+v/4//j/+P/4//r/+v/6
//r/+v/6//r/+v/6//r/+v/6//j/+P/4//j/+//8//3//v8AAAAAAAAAAP3//P/7//r/
+v/6//r/+v/8//z//P/8//r/+v/6//r//P/8//z//P/8//z//P/8//z//P/8//z/+//6
//n/+P/5//r/+//8//r/+v/6//r//f/+////AAD///7//f/8//z//P/8//z//P/8//z/
/P///wAAAQACAAMABAAIAAsADAAOAA8AEgAPAAwACgAJAAoACgAKAAoACwAHAAcABwAB
AP///f/7//r/+f/5//b/+v/+/wAAAgADAAQAAwACAAEAAwACAAMAAAD9//n/9//4//r/
/P8AAAMAAwABAAAA///+//z/+//5//X/9P/0//j/+P/3//b/9f/1//X/9f/z//P/8//y
//T/9P/4//X/9f/2//b/9P/0//T/9P/0//X/9P/y//H/8//z//P/9P/4//X/8//5/wEA
///6////CgAVAB0AJQAxAEAAUABWAFIASwBCADoAMwAgAAIA7f/j/9b/0//X/+D/6P/z
//f/9P/1//n/9f/x//P/9P/1//b/9P/2//f/9//4//j/9//3//j/+f/7//r/+v/6//n/
+f/5//r//P/7//v/+//6//r/+v/5//n/+v/9//7//P/4//T/9P/4//r//P/+//3/+//6
//j/+P/4//v/+f/5//r/+v/7//3//v/+//3/+v/9//3/+//8//v/+//6//z//f/9//7/
/v/+//7//f/9//3//f/+/wAAAAABAAEA//8CAAIAAAAAAAEAAgADAAMAAgACAAMABQAE
AAQABgAFAAcABwAHAAcABwAHAAcACwALAAsACgAKAAoADQAPAA0ADQANAA4AEAAQABAA
EQAQABAAEAAQAA8ADgANAAwADgAOAA4ADgAOAA0ACwALAA0ADAAMAA0ADAAMAAkABwAH
AAwADAAJAAoACgAIAAcACAAJAAkACgAHAAUABQADAAIAAAAEAAcABgAGAAYAAwACAAMA
AgAAAAIAAQAAAAAAAgADAAQABAADAAAA//8AAAEAAgAEAAUABAADAAAA/////wEAAQAB
AP//AAAAAP//AAAAAAEAAQD///3//f/+/wIAAwACAAIAAAADAAMAAwAEAAUABQAEAAEA
///+//3//f/9//3///8AAAAAAQADAAIAAQAAAP//AAABAAIAAwAAAAAA//8AAAMAAwAE
AAUAAgABAP///v8CAAIAAQABAAMAAgACAAMAAQABAAIAAwADAAEAAQACAAMAAwAEAAYA
AwACAP///v8BAAIAAgADAAUABQAEAAQABAAGAAYABgAEAAQABgAGAAcABwAKAAoACAAE
AAoADAAMAAwADAAQABMAFAAWABQAFgAWABQAEQARABEAEAANAAwACwAHAAcABwAFAAUA
BgAHAAcABwAJAAYACAAKAAcABgAFAAQAAgAAAAAAAwAGAAkACgAJAAUAAwD///7//f/+
//7//f/8//z//f/+//////////v/+f/4//n/+P/5//j/9//3//X/9f/1//X/+P/4//n/
+v/8//n/+f/6//f/9P/z//L/8//0//f/+P/6//v//P/9//v/+P/2//H/7f/x////CQAK
AAkAFAAhACcAKwAzAEAASgBOAFAASQBGAEgAPwAkAAQA9//x/+j/4//h/+j/9v/5//f/
+P/7//3/9//1//f/9P/3//z/+v/2//j/+f/7//z/+v/5//n/+f/5//j/+P/4//r/+//8
//7//v/9//3//f/7//z//f/9//z//P/+//7//v/8//r//P/6//r/+v/6//v/+//8//z/
/P/8/////f/8//z/+//7//7/AAABAAEA/v8BAAEA//8AAP/////+/wEAAQAAAAAAAgAC
AAIAAQD+//3//P/8//3//v8AAAEAAQAEAAQAAgAEAAUABgAHAAUAAgAAAP//AgAEAAcA
DAAKAAsACgAJAAkACQAJAAkACwALAAsACgALAAwAEAATABIAEQAQABAAEAAQABAAEQAU
ABQAFAAUABIAEgASABIAFQAWABcAGAATAA8ACgAHAAoACgALAA0AEAAQAA0ACwAKABAA
EQAPAAsACgAHAAUABQAFAAQABAABAAEAAwADAAIAAAAEAAcABAAEAAQAAQACAAUABgAG
AAQAAQD+//z///8BAAMABAADAAAA//8AAP3//P/8//v//v////7//////wEAAQABAAIA
BAAFAAUAAwACAAIAAQD9//v/+//8//3//f/7//r/+v/9//3//f///wEAAgACAAAA////
/////f/9//3///////7//v////3//f/9//3///////////8BAAIAAgAEAAMAAQAAAP//
//////7//v8DAAQABAAFAAIAAAD//////////wAAAQABAP////8AAAIAAQABAAIABAAE
AAIAAgADAAQABAAFAAcABwAGAAYAAwACAP///P/8//z//v/+//v/+//+//7//v/+//7/
/f///wAAAQADAAAA///9//v//f/+//7//f/9//7//v/9////AQABAAAA//////3//f/9
/////////wUACQAHAP3/9v/4//r//P/+////AAABAAIAAAAAAAAAAAD///7//f/8//3/
/v///wAA/f/8//v/+v/+/wAAAgAEAAMAAgABAAAAAAAAAAAAAAD+//7//v/+//z//P/8
//z///8AAAEAAgAAAAAAAAAAAP7//v/+//7//v/+//7//v///wAAAQACAAEAAAD///7/
/P/8//z//P/8//z//P/8//3//v///wAA///+//3//P/7//r/+f/4//r//P/+/wAA///+
//3//P/9//7///8AAAAAAAAAAAAAAQACAAMABAAIAAsADAAOAA4AEAAQAA4ADwAPAA8A
DgANAAwACwAHAAcABwAFAAUABAADAAEA///9//r//P/+/wAAAAAAAAAA///+////AwAC
AAMAAgD///7//f/6//r//P/+//////////7//v/+//v/+//7//f/9v/2//j/+P/3//b/
9f/1//f/9//3//f/9//2//b/9v/5//X/9P/0//T/8v/y//L/8v/y//T/9P/z//P/8//z
//P/9P/2//P/7f/t//P/9f/4////BAANABsAIwApADQAQABMAFQAUwBOAEYAPwA2ACAA
BQDx/+b/3f/Z/9r/5P/x//f/9v/3//X/9f/x//H/9v/3//T/8v/y//P/8//0//T/9f/1
//b/9//2//T/8//y//T/9f/2//j/9v/1//X/9f/z//T/9f/1//b/9v/4//j/+f/4//f/
+v/4//j/+P/4//f/9f/0//L/8v/0//n/+f/3//j/+P/5//j/+P/3//X/8//3//j/9//6
//v//f/+//z/+//5//j/+v/6//r/+f/3//f/9//4//n/+v/8//3/+//+//7//P/8//3/
/v///////v/+/////f/8//z//v/9/////////wEAAwAFAAcACQAJAAkACAAGAAYACQAL
AA0ADQANAA4ADQAMAAsACwAOAA4ADgAOAA4ADgAOAA4ADAAMAAwADAALAAkABgAFAAYA
BgAHAAkACAAIAAUAAwADAAgACAAFAAYABgAEAAMAAwADAAIAAgD/////AQABAP3/+v/9
/////v/+//7/+//9///////+/wAA///+//7//f/9//3//P/9//z//f8AAPz//P/9//3/
/P/7//j/9//3//n/+f/5//v//P/8//v//P/8//3//f/7//n/+f/6//v/+//5//j/9v/5
//n/+f/6//v/+//6//z/+//7//v/+v/5//j/+f/7//r/+v/7//v/+//7//v//v///wAA
AQD+//7//f/+//z/+//7//v/+//7//r/+v/+//7//f/9//3//P/8//3/+//7//z//f//
//3//f/+//z/+//7//z//v/+//z//P///wAAAAABAAUABQAEAAQAAAAAAP7//P/8//z/
AAACAAIABAAEAAQABAAJAAsACwAMAAwADgAOAAwACQAJAAkACAAHAAYABQABAAEAAQD/
////AgADAAMAAwAFAAIABAAGAAMAAgABAAAAAAD+//7/AQABAAMAAwABAP7//f/6//r/
+f/6//r/+f/5//j/+P/4//n/+f/5//X/8//y//P/8v/w/+7/7P/r/+z/7f/u/+//8f/w
//D/8P/2//P/8//0//T/8v/y//L/8v/y//T/9P/x//H/8f/x//P/9v/6//H/5//t//f/
/f8CAAsAEAAXAB8AKQAvADgASABWAFIAQQA2ADQAJwAMAPb/6f/j/97/1//V/97/6v/t
/+v/8P/z/+3/8f/1/+//7P/v//D/7v/w//P/8//0//T/8//z//T/9f/z//L/8v/y//P/
8//z//T/9f/1//b/9//0//T/9P/z//T/9P/2//b/9v/0//L/9P/2//b/9v/2//f/9//4
//j/9v/2//n/9//5//r/+v/7//n/+v/6//n/9//7//z/+//8//v/+//6//v/+//6//r/
/P/8//z/+//+////AAACAP///v/+//3//P8AAAEAAAAAAAEAAgADAAUABAAEAAUABAAC
AAEAAgAFAAcABwAHAAcABwAHAAcABwAHAAcABgAIAAoADwATABAADwAOAA4AEAAQABAA
EQAPAA4ADQAMAA0ADgAPABAADgAOAA4ADgAPAA8ADgAPAA0ADAAMAA0ADgAOAAsACQAE
AAgABwADAAQABAACAAEAAwADAAIAAgADAAMABQAFAAEA/v8BAAMA/v/+//7/+//7//3/
/f/8//z/+//6//r//P/9//7//v8AAP7//v8AAP3//P/8//v/+f/5//f/9//4//v//P/9
//3//v/+//3///8AAAIAAwD9//n/9//2//n/+f/3//b/9P/3//f/9//6//v/+//6//z/
+//7//v/+v/5//j/+f/5//j/+P/5//n/+f/5//n/+//7//v/+//8//7///8CAP///f/8
//v//f/9//z//P/9//z/+v/5//v//P/+/wEAAAD////////9//v/+//8//z/+//7//z/
/P/8//r/+v/7//z//P/9//3//f/8//z//f8AAAEAAgD+//7/AAAAAPz/+//9//z//v/+
//7//f/6//r/+v/7//z//f/9//3//f/+//7//f/8//z/+//5//n/+//7//r/+//7//n/
+f/9////////////AQD///3/+v/8//z//P/8//r/+v/6//r//P/8//z//P/8//z//P/8
//7//v/+//7//P/8//z//P/+//7//v/+//7//v/+//7//P/8//z//P/7//r/+f/4//n/
+v/7//z/+v/6//r/+v/9//7///8AAP3//P/7//r/+v/6//r/+v/7//z//f/+//z//P/8
//z//v/+//7//v/9//z/+//6//r/+v/6//r/+v/6//r/+v/9//7///8AAP7//P/6//j/
+//8//3//v/8//z//P/8//r/+v/6//r/+//8//3//v///wAABAAHAAoADAANABAADgAK
AAcABQAGAAYABgAGAAYAAwAEAAUABQAFAAUABQACAP///f/4//r//P/8//z///8AAP//
/v/8//////8BAAEA///8//v/+v/6//r//P8AAAEAAAAAAP7//P/5//f/+f/1//T/9P/0
//T/8//y//P/8//z//P/9P/1//b/9v/y//D/8v/t/+7/8P/x//D/8P/w//D/8P/1//b/
9v/3//T/8//y//L/9P/z/+3/7f/1//3//v/9/wYAEwAbACMAMwA+AEAASABUAE8AQAA+
AD0AJgAEAPH/5f/c/9v/4f/i/+r/8f/z//j/AQD7//P/9f/z/+7/7//2//j/+P/6//v/
/f/+//7///8BAAMA///8//r/+P/6//v//P/+/wAA//////////8AAAEAAQABAAIABQAG
AAgABgAEAAYAAwACAAEAAAADAAMABAAEAAIAAgAFAAMAAwAEAAQABQADAAQABAADAAIA
BwAJAAkACgAJAAkACAAHAAcABgAGAAoACgAKAAkACgALAAwADgAMAAwADQANAAsADgAO
AAwADAANAA4ADwARABAAEAARABAADgANAA4ADwARABEAEQARABEAEQARABQAFQAWABYA
FAAUABcAGQAXABcAFwAYABkAGgAbAB0AGwAaABkAGAAaABoAGgAaABgAGAAYABgAGAAX
ABUAFQAVABQAFAAVABYAFgATABEAEQAWABYAEwARABAADQALAA0ADQAMAAwADAANABAA
EQAOAAoADAANAAoACgAKAAcABQAHAAcABgAJAAkACQAKAAkACQAJAAgACAAGAAYACAAG
AAYABwAHAAcABwAFAAUABAAFAAQAAwAEAAYABwAHAAQABAAFAAUAAQD/////AAABAAEA
///+/wAAAwADAAMAAgADAAMAAgACAAEAAQABAAAA///+////AAAAAAEAAwACAAEAAAD/
//////////////8AAAAAAgAEAAMAAwADAAEAAQAAAAAAAQAAAP7//f////7//v//////
//8AAAEABAADAAQABgAFAAMAAgACAAAAAAD+//7///8AAAAAAQAHAAUABAAGAAgACAAI
AAgACwANAA0ADgAQABIAEgAQABEAEQARABAAEQAQAA8ACwAJAAkABwAHAAYABQADAAEA
AgAAAAMABgAEAAQABAAEAAAA/v/+/wEAAwAFAAUAAwABAAEA//8AAP7//v/9//v/+//6
//r/+v/7//v/+//3//T/9P/2//b/9f/0//P/8//1//X/9f/1//T/8v/x//D/9v/z//P/
9P/2//T/9P/0//L/8v/0//T/8f/x//H/8f/z//j/+P/z//H/9//9//n/+v8DAAoADwAZ
ACUAKwA2AEYATgBQAE8ATABKAEUALgAOAPf/7f/i/9f/1//i/+b/5f/r//L/9//3//P/
8//z//L/7//y//b/8v/z//P/9P/0//P/8//0//X/9//2//b/9v/2//X/9P/0//b/9f/1
//X/9v/4//r/+//4//b/9v/0//b/9P/y//T/9v/2//b/9v/4//n/+//8//f/9v/4//X/
9v/4//n/+//6//r/+f/3//L/9f/1//P/+P/5//v//P///////v/+/////v/9//v/+//7
//v//P/6//r/+//7//f/+v/6//j//f///wEAAwABAAAAAAABAAEAAAAAAAIAAwAFAAUA
BQAFAAUABQAFAAcABwAHAAYABgAGAAkACwALAAsACwAMAA4ADgAOAA8AEAAQABAAEAAN
AAwACwAKAAoACgAKAAoADQANAAwADQANAAwADAANAAwACgAFAAEAAgAIAAkABwAEAAQA
AgABAP/////+//7//////wEAAQD///z///8BAP//AAABAP///f/9//v/+P/6//n/+P/4
//r/+//8//z//P/6//r//P/8//z//f/9//v/+//5//n/9//5//n/+f/6//z//f/9//n/
+P/4//f/9v/1//b/+P/3//f/9f/0//b/+f/5//n/+P/5//n/+P/4//f/9//3//n/+//9
/wEA/f/6//j/9//3//f/9//3//f/9//3//f/9//4//j/+v/6//n/+f/5//r/+//7//z/
/f/8//r/+f/6//r/+//9//////8AAAEA///9//3//v/8//v/+//8//7//v/8//z//f/+
//7///////3/+v/4//n//P/9//7/+v/6//z//P/7//v//v/+/wAAAAAAAP///f/8//v/
+//8//3//f/9//3//v/+//3//f/+//7//f/7//3//f/8//v/+//5//n//f//////////
/wEAAQABAP7//v/+//7//v///wAAAQACAP///P/5//b/9//4//n/+v/7//z//f/+////
AAABAAIAAAAAAAAAAAD9//z/+//6//j/+P/4//j/+v/6//r/+v/8//z//P/8//z//P/8
//z//P/8//z//P/8//z//P/8//v/+v/5//j/+//8//3//v8AAAAAAAAAAP///v/9//z/
/f/+////AAD///7//f/8////AAABAAIAAAAAAAAAAAD///7//f/8//r/+v/6//r/+v/6
//r/+v/8//z//P/8//3//v///wMACQALAA4AEAAQABAADgANAA8ADwAOAA0ACwAJAAQA
AwABAP///////wEAAAD//////f8AAAMABAAFAAYABwAGAAMAAgAEAAMABQAFAAMAAAD8
//j/9//2//v//f/+//3//P/8//z/+//7//v/9//2//b/+P/4//f/9P/z//P/8//z//P/
8//z//L/8v/y//b/8//z//T/9P/y//L/8v/y//L/9P/0//P/8//z//P/8//2//L/8f/1
//n/+//9/wIAEQAcAB0AHwArADkARgBOAEwARgBBADwANAAjAAYA7v/j/9n/1v/d/+P/
6P/u//X/+f/8//3/+f/x/+3/7f/u/+//8v/y//T/9f/1//b/9v/y//H/8f/x//X/9v/4
//r/+f/5//n/+v/2//P/8f/v//L/9P/2//f/+P/4//r/+v/4//b/9P/2//f/+P/5//r/
+v/5//n/+P/2//b/+f/3//X/9v/2//f/+v/8//3//f/5//v/+v/3//n/+f/6//r/+f/5
//j/+P/6//r/+v/5//v/+//7//z//P/8//3//f/9/wAAAAD+//7///8AAAEA///+//7/
//////7//v8AAAMABwAJAAsACQAHAAUAAwAFAAUABQAEAAIAAgAFAAcACAAJAAoADAAM
AAwADAANABAAEAAQABAADgAMAAoACAAIAAgACAAIAAsACwAKAAsACgAIAAcABwAGAAYA
AwABAAEACAAKAAkABgAEAAAA/f/+//////8AAAEAAQADAAMAAAD8//7////+//7//v/7
//r/+//6//j//P/9//7/AAD+//3//P/6//z/+v/6//z/+P/4//n/+f/6//v/+v/7//v/
/f/9//3//P/8//v/+f/4//j/+f/5//n/+f/7//7//f/9//v/+v/5//v/+v/5//r/+//7
//r/+v/5//n/+f/5//n/+f/7//n/+P/4//n//P/9//7////+//3//P/7//3//v/+/wAA
/f/7//r/+f/8//3//f/+/wIAAgABAAEAAAD+//3//f/9//3//v///wEA/////wAA/v/9
//3//v8AAAgACAAHAAYABQAEAAcACQAJAAoADQAQABEAEAANAA0ADQAMAA0ADAALAAcA
CgALAAoACwAHAAUAAgD//wIAAAADAAYABQAEAAMAAgD9//r/+f/7//3/AQADAAMAAAD/
//z//P/6//r/+f/3//f/+P/6//z/+P/3//b/8f/w//D/8v/y//P/9P/1//f/9P/z//L/
8f/x//D/8P/w//T/8f/x//L/9f/0//X/9v/y//D/8P/u/+v/6//r/+v/8//0//L/7//t
/+//9//9/wQABwAKABMAHQAnAC0AOABGAE4ATgBPAEoARgBBADIAGgABAPH/5v/f/93/
4P/q/+3/7//w//X/+f/7//f/8//y//X/+P/0//L/9f/1//b/9v/0//P/8//z//b/9v/3
//j/9v/1//T/9P/0//P/8//z//T/9v/4//n/9//2//f/9v/2//T/8v/0//b/9v/2//b/
9v/1//X/9P/y//L/9f/z//b/+P/5//v/+v/6//n/9//2//n/+f/3//f/9//4//j/9//3
//b/9v/4//j/+P/3//r/+//8//7//v/+///////8//7//f/6//v/+//7//v//v/+////
AQD///7//v8AAAMABQAFAAUABQAFAAUABQAGAAUABAACAAMABAAIAAsACQAJAAkACgAK
AAoACgALAA4ADgAOAA4ADAAMAAwADAAOAA4ADgAOAA4ADQALAAsACQAIAAgACQAMAAwA
CQAHAAMACAAIAAUABgAGAAQAAwABAAEAAAAAAP////8BAAEAAgAAAAQABwAAAP7//P/3
//f/+f/5//j/+f/5//n/+v/8//3//v/+//3/+v/5//r/+v/6//v/+//7//v/+f/5//n/
+//7//v/+//8//z/+//5//j/+P/3//b/9f/2//j/+f/5//f/9v/4//v/+//7//v/+//6
//j/+v/5//n/+f/8//3//v8BAAAA/v/9//3//f/9//3//f/6//n/+P/3//r//P/9/wAA
AAD//////////////v/+/wAAAAD//////f/8//z//f//////AAABAAEA/////wAAAAD/
////AAD+//7//P/8//v//P/8//3///////7//v/8//7//v/+//7//v8AAAAA/f/9/wAA
AAAAAAAAAAD///7//v/+/////v/9//v/+f/8//7//////wAAAAD///3//f///////v/9
//3/+//7////AQABAAEAAQD9////+//6//z//P/8//z/+v/6//r/+v/8//7/AAACAAAA
AAAAAAAA///+//3//P/+//7//v/+//3//P/7//r/+//8//3//v/+//7//v/+////AAAB
AAIA///+//3//P/9//7///8AAP7//v/+//7//v/+//7//v8AAAAAAAAAAP///v/9//z/
/v/+//7//v8AAAAAAAAAAAAAAAAAAAAA/v/+//7//v/8//z//P/8//7//v/+//7//v/+
//7//v/+//7//v/+////AAABAAIABAAEAAQABAAHAAsADgAPAA4ADgAQABAAEAAPAA8A
DwAQAA8ADgANAAcABwAHAAUAAwABAP///P/8//3/+//+/wIAAgACAAIAAwACAAEAAgAE
AAMABAADAAEA/v/9//r//f/+/wEAAwABAP///v/+//3/+//6//n/9//4//r//v/8//v/
+v/5//f/9f/z//H/8v/z//P/9P/y//b/8//z//T/9P/y//L/9f/2//f/+v/5//f/9v/1
//P/8//0//T/9f/x//X//f/9//z/BQAOABMAGQAnADEAOgBGAFQAWABRAEQAQAA9ACoA
CgD1/+n/2v/X/93/4P/m/+//8//y//X/+f/5//f/8//y//X/+P/6//j/9v/1//X/9P/2
//f/+f/7//v/+v/6//r/+f/5//n/+v/6//n/+f/5//n/+v/7//v/+v/6//z//P/8//r/
+P/6//j/+P/4//j/+v/7//3//v/8//z////9//3//v/+////AQACAAIAAQD9/////v/7
//////8AAAAAAQABAAAAAAACAAIAAgABAAEAAQABAAIAAgACAAMAAwADAAYABgAEAAUA
BQAFAAUABgAGAAcACQAHAAYABgAIAAgACQAIAAcACAAJAAoACwALAAsACwAKAAwADAAP
ABEAEQARABEAEgAQABAAEAARABQAFAAUABQAFAAUABQAFAAWABYAFgAWABUAEwAQAA8A
EAAQABEAEwAUABQAEQAPAA4AFAAVABMAEAAQAA4ADQAOAA8ADwAQAA0ADQAPAA8ACwAI
AAsADQALAAwADQALAAsADQANAAwADgANAAwADAAMAA0ADgAOAAwACgAKAAwADAAMAA0A
DQANAA0ACwALAA0ADwAPAA8ADgAOAA0ACwAMAAwADQANAA0ACwALAAwADQANAAsACgAK
AA0ADQANAA0ADQAMAAoADAALAAsACwAMAA0ADgARAA4ADAALAAsADQANAA0ADQALAAsA
CwALAAsADAAMAA4ADwAPABAAEQAQAA8ADQAMAAwADAALAAsADgAOAA8AEQAQAA8ADwAP
AA8ADQANAA4ADAALAAsADAAOAA4ADAAMAAsADAAMAA0AEQARAA4AEAARABIAEwAUABcA
GQAZABoAGgAcABwAGgAZABkAGQAYABQAEgAQAAsADAANAAwADQAPABEAEgATABIADgAP
ABAADgAMAAoACAAGAAQABAAHAAgACwAMAAsABgAFAAIAAgAEAAYABwAHAAIAAAD///7/
+//7//v/9//5//r//f/+/////v/9//3/+//7//v/+//5//j/+P/4//z/+f/5//r//P/6
//r/+v/6//r//P/8//v/+//7//v///8AAPz/+//7//n/+f///woAFQAeACUALQA1ADsA
RgBUAFoAVABNAEgARgA7ACIABgD5//H/6v/r/+v/7v/4/wEAAwAEAAcAAwD//wEAAQD6
//f//P8CAAYAAwABAAAA/v8AAAEAAwAFAAIAAAD///7/////////AAAAAP///////wEA
AgADAAMAAQAAAAEAAAACAAAA/v8AAAEAAgADAAQABQAFAAYABgADAAIABAABAAIABAAF
AAcABgAGAAUAAwACAAUABQADAAcABwAIAAgABwAHAAYABgAKAAoACgAJAAcABwAHAAgA
CwAMAA4ADwALAAwACgAGAAgACQAKAAsADgAOAA8AEQASABIAEwAWABQAFQAUABMAEwAT
ABMAEwAXABcAFwAWABQAFAAXABkAGgAbABwAHgAcABwAHAAdABwAHAAcABwAHQAeAB8A
IAAdABwAGwAaABwAHQAdAB8AHgAcABsAGwAaABoAFwAVABIAFgAVABEAFAAWABYAFwAV
ABMAEAAOAA4ADwASABMADwAMAA8AEQAQABAAEAANAA0ADwAPAA4ADAALAAoACgAMAA0A
DgAOAAwACgAKAAwACgAKAAsACwAMAA0ADAANAA0ADwAPAA8ADgAOAA0ACwAIAAgACQAJ
AAkACQALAA4ADgANAAoACAAKAA0ADQANAA0ADQAMAAoACwALAAwADQANAA0ADQAPABEA
DgAOAA==
         </WaveFormData>
      </LeadData>
      <LeadData>
         <LeadByteCountTotal>10000</LeadByteCountTotal>
         <LeadTimeOffset>0</LeadTimeOffset>
         <LeadSampleCountTotal>5000</LeadSampleCountTotal>
         <LeadAmplitudeUnitsPerBit>4.88</LeadAmplitudeUnitsPerBit>
         <LeadAmplitudeUnits>��V</LeadAmplitudeUnits>
         <LeadHighLimit>2147483647</LeadHighLimit>
         <LeadLowLimit>268435456</LeadLowLimit>
         <LeadID>V1</LeadID>
         <LeadOffsetFirstSample>0</LeadOffsetFirstSample>
         <FirstSampleBaseline>0</FirstSampleBaseline>
         <LeadSampleSize>2</LeadSampleSize>
         <LeadOff>FALSE</LeadOff>
         <BaselineSway>FALSE</BaselineSway>
         <ExcessiveACNoise>FALSE</ExcessiveACNoise>
         <MuscleNoise>FALSE</MuscleNoise>
         <LeadDataCRC32>4243094034</LeadDataCRC32>
         <WaveFormData>
BgAGAAYABgAIAAgACAAIAAgACAAIAAgACAAIAAgACAAHAAYABQAEAAUABgAHAAgABgAG
AAYABgAFAAQAAwACAAQABAAEAAQABAAEAAQABAAEAAQABAAEAAQABAAEAAQAAgACAAIA
AgACAAIAAgACAAIAAgACAAIAAAAAAAAAAAAAAAAAAAAAAAAAAAAAAAAAAAAAAAAAAAD+
//7//v/+/wAAAAAAAAAAAgACAAIAAgAAAAAAAAAAAAAAAAAAAAAAAAAAAAAAAAAAAAAA
AAAAAAAAAAAAAAAAAgACAAIAAgAAAAAAAAAAAAIAAgACAAIAAgACAAIAAgAAAAAAAAAA
AAIAAgACAAIAAgACAAIAAgAAAAAAAAAAAAAAAAAAAAAAAgACAAIAAgACAAIAAgACAAAA
AAAAAAAAAAAAAAAAAAD+//7//v/+/wAAAAAAAAAAAgACAAIAAgACAAIAAgACAAIAAgAC
AAIAAgACAAIAAgACAAIAAgACAAAAAAAAAAAAAgACAAIAAgACAAIAAgACAAIAAgACAAIA
AAAAAAAAAAAAAAAAAAAAAAAAAAAAAAAAAgACAAIAAgAAAAAAAAAAAAIAAgACAAIAAQAA
AP///v8AAAAAAAAAAAIAAgACAAIAAgACAAIAAgAAAAAAAAAAAAAAAAAAAAAAAQACAAMA
BAAEAAQABAAEAAYABgAIAAkACAAJAAkACQAEAP///P/5//v/+v/5//f/9//0//X/9f/1
//b/9//4//f/9//2//X/9//2//b/9v/0//T/9f/2//f/9//2//b/9v/2//j/+f/5//r/
+f/4//z//P/8//3/AQACAAMABAAEAAQABAADAAEAAQABAAEAAQABAAEAAgAEAAQABAAE
AAQABAADAAMABAAEAAQABAAEAAMAAgABAAIAAgACAAIABAACAAQABAAGAAcACQAPABEA
EgAPABEAEQAOAA0ACwADAPP/5f/X/9D/zv/K/8T/wP/D/9D/2//i/+f/6f/j/93/2f/U
/9T/2v/i/+b/8f/6//z///8AAP////8DAAUABQAFAAcABwAHAAgACAAIAAgACAAJAAcA
BwAHAAcACQAJAAkACQAJAAkACQAJAAkACQAJAAkACAAIAAgACAAIAAgABwAHAAkACgAK
AAoACgAJAAkACQALAAsACwALAAkACwALAAoACgAKAAoACQAJAAkACQAJAAcABgAGAAYA
BgAGAAUABQAHAAcABwAHAAgACAAJAAkABgAGAAYABQADAAMAAwABAAMAAwADAAIAAgAB
AAEAAQABAAAA///+//3//f/9//3//f/9//3//f/8//v/+f/4//n/+f/5//f/9//4//j/
9v/2//b/9//3//X/9f/1//T/9f/2//f/+P/3//f/9//3//b/9v/3//f/9f/2//b/9v/2
//f/9//3//j/+P/6//r//P/9//7//v/+//////////7//v/+////////////////////
AAAAAP7/////////AAAAAAAAAQABAAEAAgACAAIAAQABAAEAAgACAAIAAwADAAIAAgAC
AAMAAwADAAMAAwAEAAQABAAEAAQAAwADAAIAAgACAAIAAgACAAIAAgACAAIAAgABAAEA
AQACAAIABAAEAAQAAwADAAIAAQAAAAIAAQAAAAAAAAABAAEAAQABAAEAAQAAAAIAAgAC
AAIAAQAAAP///v////7//v/////////+//7//v///////v/9//3//v/+////////////
///////////9//3//f/+//3//f/9//7//v/////////+//7///8AAAMAAwACAAEAAwAD
AAQABAAEAAQABAAHAAkACwANAA4ADwAPAA0ACgAJAAgABgABAP3/+f/0//H/7//t/+z/
7f/u/+//8f/z//P/8//y//L/8v/y//L/8f/y//P/8//z//T/9f/2//r/+//8//7//v/+
/wAAAAAAAAEAAwAEAAQABAADAAIAAgABAAEAAQADAAMAAwADAAEAAgACAAIAAgACAAIA
AgADAAMABAAEAAMAAgACAAEAAQABAAAAAAACAAIAAgAAAAAABAAEAAMABQAJAA0ADgAN
AA0ADwAOAAkABQD5/+v/3f/P/8b/xv/G/8j/zP/T/9z/4//q//P/8//r/+H/2f/Y/9j/
2v/e/+b/8f/6//r/+f8AAAUABwAFAAUABQAFAAcABgAFAAUABAAGAAYABgAHAAcABwAH
AAcABwAHAAcABwAHAAcABwAHAAcABwAHAAcABgAGAAYABgAIAAgABwAHAAcACAAIAAgA
CAAHAAcABwAFAAUABQAFAAcACQAJAAgACAAIAAgABwAJAAkACQAJAAcABgAGAAYABgAG
AAUABQAFAAUABQAFAAIAAgADAAMABAAEAAQAAwAFAAUABQADAAEAAQABAAAA/v/9//3/
/f////7//f/8//v/+//7//v/+P/3//b/9f/1//X/9P/0//X/9f/1//P/8//0//T/8v/w
//D/8f/x//H/8f/x//D/8P/w//D/8P/x//H/8f/x//T/9P/1//X/9f/2//b/9v/2//f/
9//3//n/+v/9//7//P/9//7//v/+/////////wIAAgACAAMAAwADAAMAAwABAAEAAgAC
AAIAAwADAAMAAAAAAAAAAQADAAMABAAEAAIAAQABAAEAAwAEAAUABwAGAAQAAwACAAUA
BQAFAAUABQAGAAYABgAEAAQAAwADAAUABgAHAAgABwAGAAUABAAGAAYABgAFAAYABwAJ
AAoABwAGAAUAAwAGAAYABgAGAAQAAwACAAIABAAFAAUABQAFAAUABQAEAAIAAgACAAIA
BAAEAAQABAABAAAAAAABAAMAAwACAAIABAAFAAUABAACAAEAAQAAAAMAAwADAAMAAQAB
AAEAAQAAAAEAAgAEAAQAAwACAAIAAgADAAMAAwABAAAAAAAAAAEAAQAAAP//AQABAAEA
AAADAAQABQAFAAMAAgACAAIAAAAAAAAAAAACAAIAAwAFAAUABAACAAIAAgACAAMAAwAD
AAEAAwADAAIAAQADAAIAAAACAAIAAgACAAIAAgACAAIABAAEAAQABAACAAIAAgACAAIA
AgACAAIAAgACAAIAAgACAAIAAgACAAQABAAEAAQAAgACAAIAAgAEAAQABAAEAAQABAAE
AAQAAgACAAIAAgACAAIAAgACAAIAAgACAAIABAAEAAQABAACAAIAAgACAAIAAgACAAIA
AgACAAIAAgACAAIAAgACAAIAAgACAAIAAgACAAIAAgACAAIAAgACAAIAAgACAAIABAAE
AAQABAACAAIAAgACAAQABAAEAAQABgAGAAYABgAGAAcACAAJAAkACQAIAAUAAwABAP//
/P/7//n/9//0//X/9f/1//b/9//4//n/+//6//n/+P/2//b/9v/2//b/9//4//n/+f/2
//b/9v/2//b/9//4//r/+v/6//z//P/+////AQACAAMABAAEAAQABgAFAAUABQAFAAUA
BQAFAAUABgAGAAYABQAEAAMAAgADAAMABAAEAAYABgAHAAcABwAHAAYABgAEAAQABAAC
AAQABgAGAAcABQAHAA0ADgANAA8AEQAQAA0ACwAJAAEA8//j/9T/zP/K/8j/xv/J/87/
1//k/+v/8f/z/+3/5f/g/9z/3v/k/+j/7f/0//j/+/8CAAMAAwADAAUABQAFAAcACAAJ
AAsADAALAAoACQAJAAkACQAJAAkACwALAAsACwAJAAkACQAJAAsACwALAAsADAAMAAwA
DAAMAAwACwALAAsADAAMAAwACgAJAAkACQALAAsACwALAAkACwALAAoACgAKAAoACQAJ
AAkACQAJAAkACAAIAAgACgAKAAkACQAHAAcABwAHAAYABgAHAAcACAAIAAgABwAHAAcA
BwAFAAMAAwADAAIABAADAAMAAwABAAAA///+/////////////v/9//z/+//5//n/+P/4
//n/+f/5//f/9//4//j/9v/0//T/9f/1//X/9f/1//T/9v/2//b/9v/1//X/9f/1//b/
9v/3//f/+f/6//r/+v/4//n/+f/5//r/+v/8//z//P/9//7//v/+/////////wAAAAAA
AAEAAQABAAEAAQABAAEAAgACAAIAAwADAAMAAgACAAIAAwADAAMABAAEAAQAAwADAAMA
BAAEAAQABQAFAAQABAAEAAUABQAFAAUAAwAEAAQABAAEAAQAAwADAAYABgAGAAYABAAE
AAQABAAEAAQABAADAAUABQAGAAYABAAEAAQAAwAFAAQAAwACAAMAAwADAAQAAwADAAIA
AQADAAMAAwACAAAAAAAAAAAAAgACAAIAAgD///7//v/////////+//7/AAABAAEAAAD/
////AAAAAAAA///+//3//v///wAAAQD///////8AAP///////wAA/v////////8CAAIA
AwAGAAoACAAGAAQAAgAFAAcACQALAAwADQANAAsADAALAAoACAAEAAEA/v/6//b/8//w
/+7/8P/w//D/8f/z//P/8//y//L/8v/y//L/8//0//X/9f/2//b/9v/2//r/+//8//7/
//8AAAMABAACAAEAAQAAAAEAAgACAAIAAAD///////8BAAEAAQABAAEAAgACAAIAAAAA
AAAAAAD/////AAAAAAAAAAABAAEAAwADAAIAAgACAAIAAgAAAAIABAAGAAUABwALAA0A
DgARABMAEQAMAAkAAwD3/+v/3f/P/8r/xv/E/8L/xv/N/9b/3//m/+//7//l/9//1//U
/9b/2v/e/+b/7f/y//j///8AAP////8BAAMAAwADAAUAAwADAAQABAAEAAQABAAFAAUA
BQAFAAUABQAFAAUABQAHAAcABwAHAAcABwAHAAcABgAGAAYABgAIAAgABwAHAAcACAAI
AAgABgAFAAUABQADAAMAAwADAAMABQAFAAQABgAGAAYABQADAAMAAwADAAUABAAEAAQA
BAAEAAMAAwADAAMAAwADAAIAAgADAAMAAAAAAAAA//8BAAEAAQD///////////7//v/9
//3//f/9//z/+//6//f/9//3//f/9v/1//T/8//2//f/9//4//X/9f/1//P/8v/y//H/
7v/u/+7/7//v/+3/7f/t/+z/7v/u/+7/7v/v/+//7//v//H/8v/0//X/8//0//T/9P/2
//f/9//3//b/9v/4//j/+f/7//3//v/8//3//f/9//7//v/+///////////////9//3/
/v/+/wAAAQABAAEAAgACAAIAAwADAAMABAAEAAMAAQAAAP//AgACAAIAAwADAAIAAgAC
AAMAAwADAAMAAwAEAAQABAAEAAQAAwADAAQABAAEAAQABgAGAAYABgAEAAQABAADAAMA
AwAEAAQABAAEAAQAAwAFAAQAAwACAAQAAwACAAIAAgADAAMAAwADAAMAAwACAAAAAAAA
AAAA/v/+//7//v/+//7///8BAAMAAwACAAIAAAABAAEAAAD/////AAAAAP//////////
///////////9//3//f/+/////////wAA/v/////////8//z//f/+///////+//3//f/9
//3//P/9//7//////////v/+//7//P/8//z//P/9//z//P/9/wAAAAD//wAAAAAAAAEA
AQD///3//////wAAAQABAAAA/P/8//z//P/8//7//v/+//7/AAAAAAAAAAD+//7//v/+
//7//v/+//7/AAAAAAAAAAACAAIAAgACAAEAAAD///7///8AAAEAAgAAAAAAAAAAAAAA
AAAAAAAA/v/+//7//v/+//7//v/+/wAAAAAAAAAAAAAAAAAAAAAAAAAAAAAAAAAAAAAA
AAAA/v/+//7//v///wAAAQACAAAAAAAAAAAAAgACAAIAAgAAAAAAAAAAAAIAAgACAAIA
AAAAAAAAAAAAAAAAAAAAAAEAAgADAAQAAgACAAIAAgADAAQABwAJAAoACwALAAsACQAF
AAMAAQD+//z/+v/3//b/9P/2//f/9//4//n/+v/5//n/+P/3//X/9P/0//T/9P/0//X/
9v/3//f/9v/2//T/9P/2//f/+v/8//z//P/8//z//P/9/wAAAgAEAAYABAAEAAQAAwAF
AAUABQAFAAUABQAFAAYABAAEAAQABAAEAAQAAwADAAYABgAGAAYABQAFAAUABQAEAAQA
BAAEAAYABAAGAAYACAAHAAsADQANABAAFQAVABMAEAALAAcAAQD3/+n/2//Q/8z/yv/I
/8r/0f/e/+n/8v/3//f/8f/p/+P/3v/c/+D/5P/q//P/+v/+/wEABAADAAUABQADAAMA
AwAFAAcABwAIAAgACgAKAAoACwAJAAkACQAJAAkACQAJAAkABwAHAAcABwAHAAcABwAH
AAoACgAKAAoACAAIAAcABwAFAAYABgAGAAgABwAHAAcABwAHAAcABwAFAAcABwAGAAgA
CAAIAAcABQAFAAUABQAFAAQABAAEAAQABAADAAMABQAFAAUABQACAAIAAwADAAQABAAE
AAMAAwADAAMAAQABAAEAAQAAAP7//f/9//3////+//3//P/7//v/+//7//j/9//2//X/
9f/1//T/9P/1//X/9f/z//L/8v/x/+7/8f/y//T/9f/z//P/8//y//D/8P/w//D/8//z
//P/8//0//T/9f/1//f/+P/4//j/+P/5//n/+f/6//r//P/8//r/+//8//z//P/9//3/
/f/+//7//v////3//f/9//3//f/9//7//v/+/////////wAAAAAAAAEAAQABAAIAAgAA
AP///////wIAAgACAAMAAQAAAAAAAAADAAMAAwADAAMABAAEAAQABAAEAAMAAwACAAIA
AgACAAQABAAEAAQABAAEAAQAAwABAAEAAgACAAIAAgACAAEAAgACAAIAAgAAAP///v/+
//7/////////AQABAAEAAAAAAAAAAAAAAAAAAAAAAAAA///+//7//////////v/+//7/
//////7//f/9//7//v////////////3//f/9//3//P/9//7/AAABAAMAAQAEAAIAAgAC
AAIAAgADAAQABQAJAAsADAALAAsACwALAAoABwADAP//+v/2//P/8P/u/+7/7v/u/+//
8P/x//L/8v/y//L/8v/y//H/8v/z//P/9P/0//T/9P/2//f/+P/6//v//P///wAAAAAB
AAMABAACAAIAAQAAAAIAAQABAAEAAAD///7//f///wAAAAAAAAIAAgACAAIA/////wAA
AAACAAIAAwADAAEAAQAAAAAAAAAAAAAA/v8AAAAABAAHAAcACwARABIAEQATABEADgAH
AAMA///z/+X/1//M/8b/xP/G/8j/y//S/+H/7P/x//f/8//p/+P/2v/W/9r/3v/k/+3/
9P/2//v/AAADAAUABQADAAMAAwAFAAMAAwAEAAQABgAGAAYABwAHAAcABwAHAAUABQAF
AAUABgAHAAgACQAIAAcABgAFAAYABgAGAAYACAAIAAcABwAHAAgACAAIAAgABwAHAAcA
BQAFAAUABQAHAAkACQAIAAYABgAGAAUABQAFAAUABQAFAAQABAAEAAQABAADAAMABQAF
AAUABQACAAIAAwADAAIAAgACAAEAAQABAAEA///////////+/wAA///////////+//3/
/P/7//v/+//7//j/9//2//X/9f/1//T/9P/z//P/8//x//H/8v/y//D/8P/w//H/8f/x
//H/8f/w/+7/7v/u/+7/8P/x//L/8//0//T/9f/1//T/9P/z//L/9f/3//j/+f/4//j/
+v/6//r/+//8//z/+v/7//v/+//+//7//v///wEAAQABAAEA/////wAAAAAAAAEAAQAB
AAAAAAAAAAEAAQABAAIAAgACAAEAAQABAAIAAgACAAMAAwACAAIAAgADAAMAAwADAAUA
BgAGAAYABAAEAAMAAwACAAIAAgACAAQABAAEAAQABAAEAAQAAwADAAMABAAEAAQABAAE
AAMAAwACAAEAAAABAAEAAQACAAIAAwADAAMAAQABAAEAAAAAAAAAAAAAAAAAAAAAAAAA
AQAAAAAAAQD//////v/+/wAAAQABAAAA/////wAAAAABAAEAAQABAP///////////f/9
//3//v////////8AAP7//////////v/+////AAD//////v/9//////////7/AAAAAAAA
//////7//v/+/wAAAAAAAAAA///+//7///8BAAAA/v/+//7//v/////////9///////+
//v/+//+/wAAAAAAAAAAAAD///7//f/8//z//P/8//z//P/8//z//P/+//7//v/+//7/
/v/+//7//v/+//7//v/+//7//v/+//z//P/8//z//f/+////AAAAAAAAAAAAAP///v/9
//z//f/+////AAD///7//f/8//z//P/8//z//P/8//z//P/+//7//v/+//7//v/+//7/
/v/+//7//v/8//z//P/8//7//v/+//7/AAAAAAAAAAD+//7//v/+//7//v/+//7/AAAA
AAAAAAAAAAAAAAAAAAEAAgADAAYACQAKAAsACwAHAAQA///8//3//P/6//j/9v/0//H/
8v/0//T/9f/2//T/9P/1//X/8//z//L/8v/0//T/9P/1//T/9f/1//T/8//y//H/8v/1
//b/+P/4//b/+P/4//j/+v/9////AQAAAAAAAAAAAAEAAQABAAEAAQABAAEAAQAAAAAA
AAAAAAIAAgACAAEAAwAEAAQABAACAAMAAwADAAMAAgACAAIABAAEAAIABAACAAQABQAJ
AA0AEQAQABMAFQAVABAADQAFAPv/8f/h/9H/yv/K/8j/wP++/8f/1v/h/+j/7f/p/+P/
3//Z/9b/2P/e/+T/6v/x//j/AAADAAQAAwADAAMAAwADAAMABQAFAAUABgAGAAcACAAJ
AAsACgAJAAgABwAJAAkACQAJAAkACQAJAAkACQAJAAkACQAKAAoACgAKAAoACgAJAAkA
BwAIAAgACAAJAAkACgALAAkACQAJAAkABwAJAAkACAAIAAgACAAHAAkACQAJAAkACwAK
AAoACgAIAAgABwAHAAcABwAHAAcABAAEAAUABQAGAAYABgAFAAcABwAHAAUAAwADAAMA
AgACAAEAAQABAAEAAAD///7/+//7//v/+//9//3//f/9//v/+//6//r/+P/3//b/8//2
//j/+f/4//f/9v/2//X/+P/5//r/+v/4//j/+P/4//f/9//3//f/+P/4//n/+f/5//r/
+v/6//j/+f/5//n/+//8////AAD+////AAAAAAAAAQABAAEAAgACAAIAAwABAAEAAQAB
AP////8AAAAAAAABAAEAAQADAAQABQAHAAUABQAGAAYACAAHAAcABwAHAAYABQAFAAcA
BgAGAAYABwAHAAcABwAHAAgACAAIAAgACAAHAAcABgAGAAYABgAIAAgACAAIAAgACAAI
AAcABwAHAAgACAAGAAYABgAFAAcABgAFAAQABAADAAIAAgAEAAUABQAFAAQAAwACAAAA
AQACAAMABAAEAAQABAAEAAMAAgACAAMAAQABAAAAAAD+///////+//7///8BAAIABQAF
AAUABQAHAAkADAALAAoACQAIAAgACQAKAAsADgAPAA8ADQANAA0ADQAMAAoABwAEAAAA
/v/7//j/9v/1//T/8//z//P/8//z//L/9f/2//f/+P/3//j/+f/5//j/+P/4//j//P/9
//7/AAACAAIABAAEAAIAAwAFAAYABwAIAAgACAAGAAUABQAFAAUABQAFAAUABgAIAAkA
CgAIAAgACAAIAAUABQAGAAYABgAGAAcABwAJAAkACAAIAAYABgAGAAQACAAGAAYACQAL
AA8AEQAUABUAFwAVABAADQAFAP//9f/n/9f/0P/O/8r/yv/Q/9f/4P/t//j//f/9//3/
9//v/+T/3v/e/+L/6P/x//j//v8BAAQABQAHAAcACQAJAAkACwAJAAkACgAKAAoACgAK
AAsACwALAAsACwALAAsACwALAAsACwALAAsADQANAA0ADQAMAAwADAAMAAwADAALAAsA
CwAMAAwADAAMAAsACwALAAkACQAJAAkACgANAA4ADgAMAAwADAALAAsACwALAAsACwAK
AAoACgAKAAoACQAJAAsACwALAAsACgAKAAsACwAIAAgACAAHAAUABQAFAAMAAwADAAMA
AgACAAEAAQABAAMAAgABAAAA//////////8AAP///v/9//z/+//5//j/9f/1//X/8//z
//T/9P/y//L/8v/z//P/9P/1//b/9v/0//T/9P/0//X/9f/1//X/9v/2//f/9//3//j/
+P/4//r/+//7//v//P/8//7//v/+////AAAAAAAAAQABAAEAAgACAAIAAwAFAAUABQAF
AAMAAwAEAAQABgAHAAcABwAEAAQABAAFAAUABQAGAAYABgAFAAUABQAEAAQABAAFAAcA
BgAGAAYABwAHAAcABwAJAAoACgAKAAkACAAGAAUABgAGAAYABgAGAAYABgAGAAYABgAG
AAUABQAFAAYABgAGAAYABgAFAAYABgAGAAYABgAFAAQABAACAAMAAwADAAMAAwADAAIA
BAAEAAQABAAEAAQABAAEAAMAAgACAAMAAwADAAIAAgACAAMAAwACAAEAAQACAAIAAwAD
AAMAAwABAAEAAQABAAEAAQABAAIAAwADAAMABAACAAMAAwADAAAAAAABAAIAAwADAAIA
AQADAAMAAwACAAIAAgACAAEAAQAAAAAAAAACAAIAAgACAAEAAAAAAAEAAgACAAEAAgAA
AAAAAQABAAMAAQADAAMAAgAFAAMAAAD8//3//v///wAAAgACAAIAAgACAAIAAgACAAQA
BAAEAAQAAgACAAIAAgACAAIAAgACAAIAAgACAAIAAAAAAAAAAAAAAAAAAAAAAAAAAAAA
AAAAAgACAAIAAgACAAIAAgACAAIAAgACAAIAAgACAAIAAgAAAAAAAAAAAAIAAgACAAIA
AgACAAIAAgAAAAAAAAAAAAMABAAFAAYABQAEAAMAAgACAAIAAgACAAIAAgACAAIAAgAC
AAIAAgAEAAQABAAEAAYABgAGAAYACAAIAAgACAAIAAoACwAMAAoACQAIAAYAAQAAAP//
/v/+//z/+f/2//T/9v/3//j/+v/6//r/+v/5//n/+f/5//j/+P/4//j/9v/3//j/+f/7
//r/+v/6//n/+v/6//r/+//6//n/+v/7//z//v8BAAIAAwAEAAQABgAGAAUABQAFAAUA
BQAFAAUABQAGAAYABgAGAAYABgAEAAMAAwAEAAUABgAHAAkACAAHAAYABAAGAAYABgAG
AAQABgAGAAgABwAJAA0AEQAQAA8AEwAXABoAFQAPAAcA/f/v/93/0v/O/8r/yP/E/8P/
yv/V/9z/4//p/+f/3//Z/9j/1v/Y/97/6P/x//b//P8BAAQABwAHAAUABQAFAAUABwAJ
AAkACgAKAAoACgAKAAsADQANAA0ADQALAAsACwALAAsACwALAAsACwALAAsACwAKAAoA
CgAKAAwADAALAAsADAAOAA8AEAAPAA0ADAALAAwADQAOAA8ADAANAAwACgALAAwADQAN
AAsACwALAAsACwAKAAoACgAKAAoACQAJAAkACQAJAAkACAAIAAkACQAIAAgACAAHAAcA
BwAHAAUABwAHAAcABgAEAAMAAwADAAMAAgABAAAAAAABAAIAAwAAAP///v/9///////+
//7//f/9//3/+//7//z//P/6//j/+P/5//n/+f/5//n/+P/4//j/+P/4//n/+f/5//n/
+P/4//n/+f/3//j/+P/4//j/+f/5//n/+v/6//z//P/8//3//v/+//7/////////AgAC
AAIAAwABAAEAAQABAAEAAQACAAIAAAABAAEAAQACAAIAAgADAAUABQAGAAYABAADAAMA
AwAGAAYABgAHAAUABAAEAAQABwAHAAcABwAHAAgACAAIAAYABgAFAAUACAAIAAgACAAG
AAYABgAGAAgACAAIAAcABwAHAAgACAAKAAoACgAJAAcABgAFAAQABgAFAAQABAAEAAUA
BQAFAAUABQAFAAQAAgACAAIAAgACAAIAAgACAAEAAAAAAAEAAQABAAAAAAACAAMAAwAC
AAEAAQACAAIAAgABAAAA//8BAAEAAQABAAIAAwAEAAYABQAFAAMAAAABAAIAAwAEAAgA
CQAKAAsADAANAA0ACwAMAA0ADgAOAAoABQAAAPr/9v/z//D/7v/v//D/8f/z//P/8//z
//L/8P/w//D/8P/z//T/9f/1//T/9P/0//T/9//5//v//v/+//7/AAAAAAAAAQADAAQA
BAAEAAMAAgACAAEAAQABAAEAAQABAAEA//8AAAAAAAABAAIAAwAEAAMAAwAEAAQABAAE
AAUABQADAAMAAgACAAIAAgACAAAABAAEAAQABwAJAA0ADwAQABMAEQALAAoACwAJAP3/
8f/h/9P/yP/I/8r/yv/M/9P/3v/n/+7/8//1/+//6f/h/9r/2v/e/+L/7P/3/wAABAAF
AAIA//8BAAcABQAFAAUABwAHAAcACAAIAAoACgAKAAsACwALAAsACwAJAAkACQAJAAsA
CwALAAsACwALAAsACwAMAAwADAAMAAwADAALAAsACwAMAAwADAAOAA0ADQANAAsACwAL
AAsACwANAA0ADAAMAAwADAALAAkACQAJAAkACwAKAAoACgAMAAwACwALAAkACQAJAAkA
CAAIAAkACQAKAAoACgAJAAcABwAHAAUABQAFAAUABAAGAAUABQAFAAMAAgABAAAA////
///////+//3//P/7//v/+//6//r/9//3//f/9f/1//b/9v/0//b/9v/3//f/9//3//f/
9v/2//b/9v/2//f/9//3//f/+v/6//v/+//7//z//P/8////AQACAAMAAwACAAMAAgAC
AAMABAAEAAQABQAFAAUACAAIAAgACQAHAAcABwAHAAcABwAIAAgACAAJAAkACQAIAAgA
CAAJAAsACwAMAAwADAALAAsACwAKAAoACgALAA0ADAAMAAwADQANAA0ADQANAA4ADgAO
AAwADAALAAsADgAOAA4ADgAOAA4ADgAOAAwADAAMAAsADAANAA8AEAAPAA4ADQALAAsA
DAANAA==
         </WaveFormData>
      </LeadData>
      <LeadData>
         <LeadByteCountTotal>10000</LeadByteCountTotal>
         <LeadTimeOffset>0</LeadTimeOffset>
         <LeadSampleCountTotal>5000</LeadSampleCountTotal>
         <LeadAmplitudeUnitsPerBit>4.88</LeadAmplitudeUnitsPerBit>
         <LeadAmplitudeUnits>��V</LeadAmplitudeUnits>
         <LeadHighLimit>2147483647</LeadHighLimit>
         <LeadLowLimit>268435456</LeadLowLimit>
         <LeadID>V2</LeadID>
         <LeadOffsetFirstSample>0</LeadOffsetFirstSample>
         <FirstSampleBaseline>0</FirstSampleBaseline>
         <LeadSampleSize>2</LeadSampleSize>
         <LeadOff>FALSE</LeadOff>
         <BaselineSway>FALSE</BaselineSway>
         <ExcessiveACNoise>FALSE</ExcessiveACNoise>
         <MuscleNoise>FALSE</MuscleNoise>
         <LeadDataCRC32>1104757427</LeadDataCRC32>
         <WaveFormData>
8P/w//D/8P/y//L/8v/y//T/9P/0//T/9v/2//b/9v/4//j/+P/4//n/+v/7//z//v/+
//7//v/+//7//v/+////AAABAAIABAAEAAQABAAEAAQABAAEAAYABgAGAAYABgAGAAYA
BgAGAAYABgAGAAQABAAEAAQABAAEAAQABAAEAAQABAAEAAIAAgACAAIAAAAAAAAAAAAA
AAAAAAAAAAAAAAAAAAAA/v/+//7//v/+//7//v/+//z//P/8//z/+v/6//r/+v/6//r/
+v/6//r/+v/6//r/+v/6//r/+v/4//j/+P/4//r/+v/6//r/+P/4//j/+P/4//j/+P/4
//j/+P/4//j/+v/6//r/+v/4//j/+P/4//j/+P/4//j/+P/4//j/+P/6//r/+v/6//j/
+P/4//j/+P/4//j/+P/4//j/+P/4//b/9v/2//b/+P/4//j/+P/4//j/+P/4//j/+P/4
//j/+P/4//j/+P/2//b/9v/2//b/9v/2//b/+P/4//j/+P/4//j/+P/4//j/+P/4//j/
9v/2//b/9v/2//b/9v/2//j/+P/4//j/+P/4//j/+P/2//b/9v/2//b/9v/2//b/9P/0
//T/9P/2//b/9v/2//b/9v/2//b/+P/4//j/+P/2//b/9v/2//b/9v/2//b/+P/4//j/
+P/6//r/+v/6//z//P/+////AQADAAQABAACAAIAAwADAAIAAQD///3/+//5//n/+P/3
//j/+P/4//j/+P/3//f/+f/5//n/9//1//X/9f/1//X/9f/y//L/8f/x//H/8f/x//H/
8f/y//X/9f/z//P/8//z//P/9P/0//L/8f/x//H/8f/v/+7/7P/t/+3/7P/u/+7/7v/u
/+z/7P/s/+z/7v/u/+7/7v/u/+3/7P/p/+v/7P/s/+z/7f/t/+3/7v/u//D/+P8EAA8A
GwApAEIAXwB8AJgApgCbAHkASQAWAPD/1P+s/3v/Tf8n/wn//f74/vr++/4G/xv/Mf9G
/2D/fP+V/6v/wf/P/9r/4//p/+n/7f/x//X/9//6//v//P/9//7///8BAAIAAwAEAAQA
BAAGAAcABwAIAAgACAALAAsADAANAAwADQAOAA8ADQANAA0ADwAPAA8ADwAPABMAFAAV
ABUAFgAWABYAFgAZABsAGwAbABsAGwAcABwAHAAcAB0AHwAfAB8AHwAgACEAIQAhACIA
IgAiACMAJQAmACYAJgAoACkAKgArACwALAAsAC0ALQAuAC8ALwAvADAAMgAyADMAMgAy
ADMANQA4ADkAOQA5ADcANwA5ADoAOwA9AD4APwA9AD0APAA8ADsAOgA5ADkAOAA3ADcA
NAAzADMAMQAwACwAKgAoACYAJwAlACIAIQAgAB4AGwAYABcAFAARABAADQALAAkABwAF
AAUABAABAP///v/+//3////+//3//P/7//v/+v/5//f/9//3//f/9//2//b/9v/2//T/
9P/0//T/9P/0//T/9P/0//T/9f/z//L/8v/y//T/9P/0//T/8//z//P/8//w//D/8P/w
//P/8//z//T/9P/0//T/9P/1//b/9v/2//f/9//3//f/9f/3//j/+P/4//j/+v/7//v/
+//7//v//P/9//7//v8AAAAAAQACAAIAAgACAAMABQAFAAYABgAEAAUABQAFAAgACAAI
AAgACAAIAAgABwAGAAYABgAGAAYABgAFAAUABAAEAAQABAADAAMAAQABAAMAAwADAAIA
/////wAAAAD9//3//f/9//3//f/8//v/+//8//z/+//7//v/+//7//3//f/8//z//P/7
//z//v/+//7//v8AAAEAAQADAAQABAAEAAQABwAHAAcABwAGAAUAAwABAP///v/8//z/
+f/4//j/+P/5//n/+f/5//j/9f/0//P/8//z//P/8//x//L/8v/z//H/8f/x//H/8f/y
//P/8//v/+//7//v/+3/7v/u/+z/6//r/+v/6//r/+r/6v/r/+3/7P/s/+z/7v/u/+7/
7v/t/+z/6//q/+r/6v/r/+v/6//p/+n/6v/s/+z/6//r/+v/7P/w//L/+P8CAA0AHQAv
AEgAaQCKAKYArgCfAH0ATQAWAOr/xv+a/23/Q/8b/wH/9f7y/vT++/4E/xP/Kf9C/1z/
dP+N/6X/vf/N/9b/3f/n/+//8f/x//P/9f/4//n/+P/5//r/+////wAAAQACAAIAAgAE
AAUAAwAEAAQABAAGAAcACQALAAoACwAMAA0ACwALAAsADQAOAA8AEAARABMAFAAVABUA
FQAUABMAEgATABUAFQAVABgAGQAbABwAHAAcAB0AHwAfAB8AHwAgACEAIQAhACIAIgAi
ACMAJQAmACYAJgAoACkAKgArACwALAAsAC0ALQAwADEAMQAxADQANgA2ADcANgA2ADcA
OQA4ADkAOQA5ADoAOwA+AEAAPgA/AD8APwA/AD8APgA+AD8APgA9AD0AOgA5ADkANgAz
ADMAMQAwADAALgAsACoAJwAlACIAIQAeABwAGQAWABcAFAARABAACwAJAAcABQADAAMA
AgD///7//v///////f/8//v/+v/5//n/+P/3//f/9//3//f/9//2//b/9v/2//T/9P/0
//T/9P/0//T/8//y//H/8f/v/+7/7v/u/+//8P/x//L/8//z//P/8//y//L/8v/y//H/
8f/x//L/8v/y//L/8v/z//T/9P/0//f/9//3//f/9//5//r/+v/6//r//P/9////////
/////////////v8AAAAAAQACAAAAAAAAAAEAAQABAAIAAgAEAAUABQAFAAQABAAEAAQA
AgACAAIAAQABAAIAAwAEAAQABAADAAMABAAEAAQABAABAAEA//////////////7//f/9
//7//v/9//3//f/9//3//f/8//v/+f/6//r/+f/3//f/9//3//n/+f/4//j/9v/3//f/
9//4//j/+f/5//j/9v/2//f/9//2//b/9v/4//f/9//4//r/+P/3//f/+P/3//f/9//1
//X/9f/1//P/9P/4//f/9v/2//b/9v/2//T/9P/0//T/9f/2//f/+P/2//b/9v/2//b/
9v/2//b/9v/2//b/9v/0//T/9P/0//b/9v/2//b/9P/0//T/9P/0//T/9P/0//T/9P/0
//T/9P/0//T/9P/0//T/9P/0//T/9P/0//T/9v/2//b/9v/0//T/9P/0//T/9P/0//T/
9P/0//T/9P/2//b/9v/2//T/9P/0//T/9v/2//b/9v/0//T/9P/0//b/9v/2//b/9v/2
//b/9v/1//T/8//y//T/9P/0//T/9f/2//f/+P/4//n/+f/7//3//v///wAAAQABAAEA
AQD+//3/+//5//f/9v/0//T/9v/2//f/+P/3//f/9//3//f/9f/1//X/9//3//f/9//y
//L/8f/x//H/8f/x//H/8f/y//P/8//z//P/8//z//P/9P/0//L/8f/x//H/8f/v/+7/
7v/v//H/8P/w//D/7//u/+3/7P/u/+7/7v/u/+7/7v/v/+//7//t/+3/7v/s/+z/6//r
/+v/7v/w//D/7v/2/wMADQAZACwARQBiAIIAnACnAJ0AfwBOABgA8P/Q/6f/ef9P/yf/
Df8G/wb/Cf8M/xf/Kf86/1D/av+D/5n/r//B/87/2f/j/+n/7f/x//P/9f/4//n//P/9
//7///8AAAAAAAAAAAEAAgAFAAcACQAKAAoACgAJAAkACgALAAwADQAOAA8ADwAPAA8A
EQARABEAEQARABMAFAAVABUAFgAWABYAFgAXABkAGQAZABkAGQAaABoAHAAcAB0AHwAf
AB8AHwAgAB8AHwAfACAAIgAiACMAJQAkACQAJAAmACUAJgAnACgAKQAqACwALQAsAC0A
LQAtAC4AMAAwADEANAA0ADUANwA3ADcANgA1ADcANwA5ADoAOAA5ADkAOQA3ADcANgA2
ADYANgA2ADcANgA1ADUAMgAxADEALwAuACwAKgAoACYAJwAlACIAIQAeABwAGQAWABcA
FAARABAADwANAAsACQAFAAUABAABAP3//P/8//v//f/8//v/+v/5//n/+P/3//f/9//3
//f/9//2//b/9v/4//b/9v/2//b/9v/2//b/9P/0//T/9f/1//T/9P/0//T/9P/0//T/
8//z//P/8//y//L/8v/y//H/8f/x//L/8v/y//L/8v/z//T/9P/0//b/9//4//n/9//5
//r/+v/4//j/+v/7//3//f/9//3//P/9//7//v8AAAAAAQACAAMABAAFAAcABgAFAAUA
BAAGAAcABwAHAAgACAAIAAgACgAKAAoACQAGAAYABgAGAAYABgAFAAUABgAGAAYABgAF
AAUAAwADAAMAAwADAAIAAQABAAIAAgD////////////////+//3///8AAAAA////////
AQADAAYABQAEAAMAAgADAAMAAgADAAUABgAHAAgACQAJAAkACQAJAAkACAAHAAYABAAB
AAAA/f/8//z//P/5//n/+f/5//f/9f/1//X/8//z//P/8//y//T/9f/3//b/9f/0//P/
9v/4//r/+//3//X/8//x//L/9P/1//T/8v/x//D/7//v/+7/7v/v/+//7v/u/+7/7P/s
/+z/7P/s/+z/7P/s/+z/7P/t/+3/7//t/+3/7v/u/+7/7f/t/+//8P/y//b//P8IABUA
IQA5AFgAdwCUAKgAqACVAHEAPQAIAOL/wv+Y/2n/P/8b/wH/9f74/vz+//4M/yH/Nf9O
/2r/gv+b/7H/wf/N/9z/5//t/+//7//z//f/+f/8//3//v///wAAAQABAAIAAwAEAAQA
BAAGAAcACQAKAAoACgAJAAkACgALAAwADQAOAA8ADwAPAA8AEQATABMAEwATABUAFgAX
ABcAFgAWABYAFgAVABcAFwAXABsAGwAcABwAHgAeAB8AIQAhACEAIQAiACMAIwAjACQA
JAAkACUAJwAqACoAKgAsACsALAAtAC4ALgAuAC8ALwAyADMAMwAzADYAOAA4ADkAOgA6
ADsAPQA8AD0APQA9AD0APQA/AEAAQABBAEEAQQBCAEMAQwBEAEMAQgBBAEEAPgA9AD0A
OgA5ADkANwA2ADIAMAAuACwAKwApACYAJQAiACAAHQAaABsAGAAVABQADwANAAsACQAH
AAcABgADAAEAAAAAAP/////+//3//P/6//n/9//1//f/9//3//f/9//2//b/9v/2//T/
9P/0//T/9P/0//T/9P/0//T/9f/3//b/9v/2//X/9P/z//L/8v/z//T/9f/2//b/9v/2
//X/9f/1//b/+P/4//j/+P/3//j/+P/4//n/+f/5//n/+//9//7//v/9//z//f/9//3/
/f/9//3//v///wAAAAAAAAAAAQACAAIAAgACAAMAAwADAAQABAACAAMAAwADAAQABAAE
AAQAAgACAAIAAQACAAIAAgACAAQABAADAAMABAAEAAQABAADAAMAAQABAP////////7/
+//7//z//P/9//3//f/9//3//f/8//v/+f/6//r/+f/5//n/+f/5//n/+f/4//j/9//3
//b/9f/3//b/9v/1//b/9P/0//X/9f/0//T/9P/2//X/9f/2//f/9v/2//f/9v/1//X/
9f/1//X/9f/1//n/+v/6//f/8v/0//T/9P/0//T/9P/0//T/9v/2//b/9v/0//T/9P/0
//b/9v/2//b/9P/0//T/9P/2//b/9v/2//T/9P/0//T/9v/2//b/9v/0//T/9P/0//T/
9P/0//T/8v/y//L/8v/0//T/9P/0//T/9P/0//T/9P/0//T/9P/0//T/9P/0//L/8v/y
//L/9P/0//T/9P/0//T/9P/0//T/9P/0//T/9P/0//T/9P/y//L/8v/y//P/9P/1//b/
9f/0//P/8v/0//T/9P/0//T/9P/0//T/9P/0//T/9P/1//b/+f/7//n/+//8//z/+v/6
//v/+//9//3//P/7//n/9//3//b/9f/2//b/9v/4//j/9//3//X/9f/1//P/9f/1//X/
9f/1//X/8v/y//D/7//u/+3/7//v/+//8P/z//P/8f/x//P/8//z//T/8v/w/+//7//x
//H/7//u/+z/7f/t/+z/7P/s/+z/7P/s/+z/7P/s/+v/6v/p/+j/6v/r/+z/6//r/+z/
7P/s/+3/7f/t/+7/8P/0//r/AgANAB0AMQBIAGUAggCaAKgAnQB9AE8AHADy/9D/pv93
/0//Kf8P/wP/Av8G/wv/Fv8l/zX/Sv9i/3r/kf+t/8X/0f/Y/+H/5//r/+3/8f/x//P/
9v/3//j/+f/6//v/+//8//3//v8AAAAAAgADAAMABAAEAAQABAADAAMAAwACAAMABAAF
AAcABwAHAAkACgALAAwADQANAA4ADwAPABAAEAAQABAADwARABEAEQATABMAFAAUABQA
FAAVABcAFwAXABcAGAAZABkAGQAaABgAGAAZABsAHAAcABwAHgAfACAAIQAiACIAIgAj
ACMAJgAnACcAJwAmACgAKAApACoAKgArAC0AMAAxADEAMQAuAC0ALgAuAC4ALwAvAC8A
MQAxADAAMAAvAC4ALQAtACoAKQApACYAJwAnACUAJAAiACAAHgAcABsAGQAWABUAFgAU
ABEADgANAAoABwAGAAUAAwABAP///f/9//z/+f/3//b/9v/1//X/9P/z//L/8//z//L/
8f/x//H/8f/x//H/8P/w//D/8P/u/+7/7v/u/+7/7v/u/+7/7v/u/+//7//u/+7/7v/u
/+7/7v/u/+3/7f/t/+3/6v/q/+r/6v/r/+v/6//s/+z/7P/s/+z/7f/u/+7/7v/x//H/
8f/x/+//8f/y//L/8//0//f/+f/3//f/9//3//r/+//8//z//P/8//3//v/8//z//P/9
//////8AAAAAAgADAAMAAwAGAAYABgAGAAYABgAGAAUAAgACAAIAAgAEAAQAAwADAAIA
AgACAAIAAwADAAEAAQABAAEAAQAAAP3//f/+//7//f/9//3//f/9/////v/+//7//v/+
//7//v//////AQADAAQABQAGAAkACQAJAAkACAAHAAUAAwABAAAA/v/+//z/+v/5//j/
9//3//f/9//3//X/9f/1//T/8//y//H/7//w//D/8f/z//P/8//z//P/9P/1//X/8//z
//P/8//x//L/8v/w/+//7//v/+//7f/s/+z/7f/t/+z/7P/s/+3/7v/v//D/7//u/+3/
7P/u/+7/7//v/+3/6//r/+z/7P/s/+v/6//r/+z/7v/0//r/BAARABsAKQBAAF0AegCS
AKQApQCRAGcAMgACAN7/vP+N/13/M/8T/wX/BP8G/wf/Dv8d/y//QP9Y/3L/h/+f/7f/
y//W/+H/6//v//P/9f/3//n//P/9//z//f/+////AQACAAMABAAGAAYACAAJAAcACAAI
AAgACwALAAwADQAMAA0ADgAPAA8ADwAPABEAEwATABMAEwAVABYAFwAXABgAGAAYABgA
FwAZABkAGQAdAB0AHgAeABwAHAAdAB8AIQAhACEAIgAjACMAIwAkACQAJAAlACcAKgAq
ACoALAAsACwALAAsAC0ALgAwADEAMAAxADEAMQA0ADYANgA3ADgAOAA5ADsAPAA9AD0A
PQA9AD0APwBAAD8APwA+AD0APgA/AD8AQABBAEAAPwA/AD4APQA9ADoANwA3ADUANAAy
ADAALgAsACkAJwAkACMAJAAiAB8AHAAdABoAFwAWABEADwANAAsACQAJAAgABQAFAAQA
BAADAAIAAAD+//z/+//7//r/+f/5//n/+f/5//v/+v/6//r/+v/4//j/+P/4//j/+P/4
//f/9v/1//X/9f/0//T/9P/0//T/9P/0//X/9f/1//X/9P/0//T/9P/3//f/9//4//j/
+P/4//j/9//4//j/+P/5//n/+f/5//n/+//8//z//v/+/wAAAQD//////////wEAAwAF
AAYABQAEAAQABAAGAAYABgAHAAcABwAIAAgABgAHAAcABwAIAAgACAAIAAgACAAIAAcA
BgAGAAYABgAEAAQAAwADAAQABAAEAAQAAwADAAEAAQADAAMAAwACAP////8AAAAA////
/////////////v/9//v//P/8//v/+//7//v/+//7//v/+v/6//r/+//7//v/+//6//r/
+f/5//j/+f/7//n/+P/4//j/+v/5//n/+v/6//j/9//3//f/9//4//n/9//3//f/9//5
//j/9v/5//r/+v/6//r/+v/4//j/+P/4//j/+P/4//j/9v/2//b/9v/4//j/+P/4//j/
+P/4//j/+v/6//r/+v/4//j/+P/4//b/9v/2//b/9//4//n/+v/6//r/+v/6//n/+P/3
//b/+P/4//j/+P/2//b/9v/2//T/9P/0//T/9v/2//b/9v/2//b/9v/2//b/9v/2//b/
9P/0//T/9P/2//b/9v/2//b/9v/2//b/9//4//n/+v/5//j/9//2//b/9v/2//b/9v/2
//b/9v/4//j/+P/4//n/+v/7//7/AQABAAMABAADAAIAAQABAAEAAQABAAAA///9//v/
+//8//r/+v/5//j/+P/4//f/+P/5//r/+//5//n/+f/5//f/9//3//T/8//x//D/7//w
//H/8v/z//T/9f/1//P/8//z//P/8//y//L/8P/v//H/8f/x/+//7P/s/+3/7f/s/+z/
7P/s/+7/7v/u/+7/7v/u/+7/7v/u/+//7//v/+3/7f/u/+7/7P/r/+v/6//u//L/9P/8
/woAFwAnAD0AXgB/AJgAqgCkAIkAYQAtAPr/1v+0/4b/Wf8t/wv/+f71/vb++v4D/xj/
L/9B/1j/bv+G/5//t//H/9P/4P/t/+//7//x//P/8//1//j/+f/8//3//v///wMABAAF
AAYABAAEAAYABwAFAAYABgAGAAgACQALAA0ADAANAA4ADwARABEAEQATABEAEQARABEA
EgASABIAEQATABQAFQAWABcAGQAZABkAGQAZABoAGgAaABoAGwAdAB8AHwAfACAAIQAh
ACEAIgAgACAAIQAjACQAJAAkACYAJQAmACcAKAApACoALAAtAC4ALwAvAC8ALgAwADAA
MQAyADIAMwA1ADYANwA3ADcANQA1ADcAOAA6ADsAOwA7ADkAOQA4ADgANQA0ADMAMwA0
ADMAMwAwAC0ALQArACoAKgAoACYAJAAhAB8AHAAbABgAFgATABAAEQAOAAsACgAJAAcA
BQADAAMAAwACAP///f/8//z/+//7//r/+f/4//n/+f/4//f/9//3//f/9//1//T/9P/0
//b/9P/0//T/8//y//H/8P/x//L/8//1//X/9P/0//T/9P/0//T/9P/x//H/8f/x//L/
8v/y//L/8f/x//H/8v/y//L/8v/y//P/9P/0//T/8//z//P/8//0//f/+f/6//r/+v/8
//3/+//7//v/+//+////AAAAAP7//v///wAAAAAAAAAAAQADAAMABAAEAAMAAwACAAEA
BAAEAAQABAAEAAQABAADAAIAAgACAAIAAgACAAEAAQABAAAA///+//7////+////AQAB
AAEAAAD//wEAAgAAAAAAAAAAAAQABQAFAAcABgAGAAYABgAFAAUABQAFAAYABwAHAAcA
BgAEAAEAAAD///7//v/+//r/+f/4//f/9//1//X/9f/0//P/8v/x//H/8v/y//P/8f/x
//H/8f/v//D/8f/x/+//7//v/+//8P/y//P/8v/v/+//7//v/+//7v/u/+//7//u/+7/
7v/s/+z/7P/s/+z/7P/s/+z/6v/q/+v/6//s/+v/7P/u/+3/7P/q/+n/7f/s/+z/8v/4
/wIADQAZACkAQgBdAHgAlgCmAKMAjQBjADAABADi/7j/hf9Z/zP/Ff8J/wb/BP8F/xD/
If8z/0T/WP9y/4v/o/+3/8n/0v/b/+X/6//v//H/8//1//j/+f/6//v//P/9//3//v//
/wAAAgACAAQABQAFAAYABgAGAAUABQAGAAcACAAJAAoACwANAA0ADQAPAA8ADwAPAA8A
DwAQABEAEQAUABQAFAAUABUAFwAXABcAGQAZABoAGgAaABoAGwAdAB0AHQAdAB4AHwAf
AB8AIAAiACIAIwAlACYAJgAmACgAKQAqACsALAAqACoAKwArACwALQAtAC0ALgAwADAA
MQAyADIAMwA1ADYANwA3ADcAOQA5ADsAPAA8AD0APQA9AD0APQA8ADwAOwA6ADkAOQA4
ADcANwA0ADEAMQAvAC4ALQAsACsAKgAnACUAIgAhAB4AHAAZABYAFQASAA8ADgANAAsA
CQAHAAMAAwACAP///f/8//z/+//7//r/+f/4//f/9//2//X/9f/1//X/9f/3//b/9v/2
//b/9P/0//T/8v/y//L/8v/y//L/8v/z//P/8v/y//L/8v/y//L/8v/x//H/8f/x//D/
8P/w//D/8f/x//H/8v/z//T/9f/2//b/9v/1//T/9f/1//X/9f/1//f/+P/4//j/+P/6
//v/+//7//v/+//+////AAAAAAAAAAABAAIAAAAAAAAAAQABAAEAAgACAAIAAwADAAMA
AgACAAIAAgACAAIAAgABAAIAAgACAAIABAAEAAMAAwACAAIAAgACAAEAAQD/////////
/////v/7//v//P/8//v/+//7//v//f/9//z/+//5//r/+v/5//f/9//3//f/+f/5//j/
+P/4//n/+f/5//f/9v/2//X/9v/0//T/9f/1//T/9P/0//T/8//z//T/9v/0//P/8//0
//P/8//z//X/9f/1//X/9f/2//j/8//w//L/8v/y//L/8//0//X/9v/0//T/9P/0//b/
9v/2//b/9v/2//b/9v/2//b/9v/2//T/9P/0//T/8v/y//L/8v/y//L/8v/y//T/9P/0
//T/8v/y//L/8v/y//L/8v/y//L/8v/y//L/9P/0//T/9P/y//L/8v/y//L/8v/y//L/
8v/y//L/8v/w//D/8P/w//P/9P/1//b/9f/0//P/8v/y//L/8v/y//L/8v/y//L/8v/y
//L/8v/0//T/9P/0//T/9P/0//T/9v/2//b/9v/4//r/+//7//v//P/8//z//P/9//3/
/f/7//r/+f/3//X/9f/0//L/9P/z//L/8v/0//P/8//z//X/9f/z//P/8//z//P/8//1
//L/8v/x//D/7//u/+3/7f/t/+7/7//v/+3/7f/t/+3/7f/u/+7/7v/t/+3/7f/v/+3/
7P/s/+v/6//q/+r/6v/q/+r/6v/o/+j/6P/o/+r/6v/q/+v/6f/p/+f/5//o/+j/6P/n
/+f/5//o/+r/6v/w//r/CQARAB0ANABVAHYAkgCgAJsAgwBZACIA9P/W/7T/hf9b/zH/
Df/5/vL+9v75/gL/Ef8n/z7/WP9w/4f/of+1/8P/0P/b/+P/6f/r/+3/7f/v//L/8//2
//f/+P/5//v//P/9//7/AAAAAAIAAwABAAIAAgACAAMAAwAEAAUACAAJAAoACwAJAAkA
CQALAAkACQAJAAkADAAOABAAEQASABIAEgASABMAFQAVABUAFgAVABUAFAAWABYAFwAZ
ABkAGQAZABoAHQAdAB0AHgAcABwAHQAfAB4AHgAeACAAIQAiACMAJAAmACYAJwAnACYA
JwAnACcAKgAsACwALQAsACwALQAvAC4ALwAvAC8AMAAxADQANgA0ADUANQA1ADUANQA0
ADQANQA0ADMAMwAyADEAMQAuAC0ALQArACoAKAAmACQAIgAfAB0AGgAZABoAGAAVABIA
EQAOAAsACgAHAAUAAwABAP3//f/8//n/9//2//b/9f/1//T/8//y//H/8f/w/+//8f/x
//H/8f/x//D/8P/w/+7/7P/s/+z/7v/u/+7/7v/s/+z/7P/t/+//7v/u/+7/7P/s/+z/
7P/t/+3/7f/t/+r/6v/q/+r/7f/t/+3/7v/w//D/8P/w//H/8v/y//L/8//z//P/8//x
//P/9P/0//T/9P/2//f/9//3//f/9//6//v//P/8//v/+v/6//r/+//8//3////9//3/
/v/+//z//f/9//3//P/8//z//P/+//7//v/9//z//P/8//z/+//6//j/9//5//r/+//8
//v/+//5//n/+f/5//n/+P/1//X/9v/2//f/9//3//f/9//3//T/8v/0//T/9P/0//b/
9//3//n//P/8//z//P/+////AAABAP///f/6//f/9f/0//L/8v/z//L/8v/y/+//7//v
/+//7v/r/+r/6f/n/+f/5//n/+X/5v/m/+f/6f/p/+n/6f/o/+j/6P/n/+X/5f/l/+X/
4//k/+T/4v/h/+H/4f/h/9//3v/e/9//3//e/97/3v/g/+D/4P/g/+D/4P/g/+D/4P/g
/+H/4f/f/93/3f/e/97/3v/d/93/3//g/+L/5v/u//j///8NACMAQABdAH4AmACiAJEA
bwA9AAgA3v+8/47/Xf8z/w//+f7r/uj+6v7v/v7+D/8j/zr/VP9s/4P/nf+z/8H/zv/Z
/93/3f/h/+f/6P/p/+v/6//u/+//8P/x//P/9P/1//b/9P/0//b/9//3//j/+P/4//n/
+f/6//v//P/9//7///////////8BAAMAAwADAAMAAwAEAAUABQAIAAgACAAIAAcACQAJ
AAkADAANAA8AEAAOAA4ADwARAA8ADwAPABAAEwATABMAFAAUABQAFQAXABgAGAAYABoA
GQAaABsAHAAeAB4AHwAfACIAIwAjACMAIgAkACQAJQAoACgAKQArACoAKwArACsAKwAr
AC0ALgAuAC8ALwAvAC0ALQAsACwALQAsACsAKwAqACkAKQAmACMAIwAhACAAHAAaABgA
FgAXABUAEgARABAADgALAAgABwAEAAEAAAD7//n/9//1//T/9f/1//P/8f/w//D/7//t
/+z/6//q/+n/6f/o/+f/5//n/+f/5//l/+T/5P/k/+T/4v/i/+L/4v/i/+L/4v/k/+T/
5P/l/+X/5P/k/+T/5P/k/+T/5P/h/+H/4f/h/+H/4v/j/+T/5f/l/+X/5v/k/+T/5P/k
/+P/5P/k/+T/5f/l/+X/5f/n/+n/6v/q/+j/6P/q/+v/7f/t/+3/7f/s/+3/7v/u/+z/
7v/v/w==
         </WaveFormData>
      </LeadData>
      <LeadData>
         <LeadByteCountTotal>10000</LeadByteCountTotal>
         <LeadTimeOffset>0</LeadTimeOffset>
         <LeadSampleCountTotal>5000</LeadSampleCountTotal>
         <LeadAmplitudeUnitsPerBit>4.88</LeadAmplitudeUnitsPerBit>
         <LeadAmplitudeUnits>��V</LeadAmplitudeUnits>
         <LeadHighLimit>2147483647</LeadHighLimit>
         <LeadLowLimit>268435456</LeadLowLimit>
         <LeadID>V3</LeadID>
         <LeadOffsetFirstSample>0</LeadOffsetFirstSample>
         <FirstSampleBaseline>0</FirstSampleBaseline>
         <LeadSampleSize>2</LeadSampleSize>
         <LeadOff>FALSE</LeadOff>
         <BaselineSway>FALSE</BaselineSway>
         <ExcessiveACNoise>FALSE</ExcessiveACNoise>
         <MuscleNoise>FALSE</MuscleNoise>
         <LeadDataCRC32>3015660970</LeadDataCRC32>
         <WaveFormData>
9P/0//T/9P/0//T/9P/0//X/9v/3//j/+P/4//j/+P/4//j/+P/4//n/+v/7//z//v/+
//7//v8AAAAAAAAAAAIAAgACAAIABAAEAAQABAAEAAQABAAEAAYABgAGAAYABgAGAAYA
BgAEAAQABAAEAAQABAAEAAQABgAGAAYABgAEAAQABAAEAAQABAAEAAQABAAEAAQABAAC
AAIAAgACAAIAAgACAAIAAAAAAAAAAAAAAAAAAAAAAP7//v/+//7//P/8//z//P/+//7/
/v/+//7//v/+//7//v/+//7//v/8//z//P/8//7//v/+//7//f/8//v/+v/6//r/+v/6
//z//P/8//z//P/8//z//P/7//r/+f/4//j/+P/4//j/+v/6//r/+v/8//z//P/8//r/
+v/6//r/+P/4//j/+P/4//j/+P/4//j/+P/4//j/+v/6//r/+v/6//r/+v/6//r/+v/6
//r//P/8//z//P/7//r/+f/4//j/+P/4//j/+v/6//r/+v/6//r/+v/6//r/+v/6//r/
+P/4//j/+P/4//j/+P/4//j/+P/4//j/+P/4//j/+P/4//j/+P/4//j/+P/4//j/9v/2
//b/9v/4//j/+P/4//j/+P/4//j/+v/6//r/+v/4//j/+P/4//b/9v/2//b/9//4//n/
+v/6//r/+v/6//v//P/+////AwAEAAUABQADAAMABAAEAAIAAgACAAEA/v/8//z/+//9
//3/+//6//r/+f/5//n/+v/7//r/+//8//z/+//7//n/+f/4//j/9f/1//X/8//1//X/
9f/1//n/+f/3//f/9f/1//T/9P/2//X/9P/y//L/8v/x//D/7v/u/+7/7v/u/+7/7v/u
/+z/7P/r/+v/7P/t/+7/8P/v/+7/7f/s/+7/7v/u/+7/7//v/+//8f/w//H/9P/+/wkA
EgAjAD0AXgCDAKoAxADIALsAngB7AFsANgAEAMz/lv9c/yr/B//w/ub+5v70/g7/LP9G
/2L/fP+W/6r/vP/L/9L/2//i/+T/5v/r/+7/8P/y//T/9//5//n/+v/7//v//f8AAAAA
AAABAAIABAAFAAUABQADAAQABAAEAAQABgAHAAgABgAGAAYACAAIAAgACAAIAAkACgAM
AAwADAAMAA0ADQAOAA4AEAAQABIAEwAUABQAFAAVABUAFgAUABUAFgAXABYAFgAXABcA
GQAZABkAHAAdAB0AHQAfACEAIgAjACQAIgAjACUAJQAkACUAJgAmACcAKAAqACsAKwAr
ACwALgAvADAAMQAxAC8ALwAxADEAMwA1ADUANQA2ADYANgA2ADQANAA0ADIAMQAxADEA
LwAtAC0ALAArACgAJQAlACIAIQAgAB8AHgAaABgAFgAUABIAEAAOAAwADAAKAAgABAAD
AAMAAwAAAP7//v/9//3//f/8//v/+//6//n/+P/4//j/+P/4//j/9//3//f/9//1//X/
9f/1//T/9P/0//T/9P/z//P/9P/y//H/8f/x//P/8v/y//P/8//y//L/8v/w/+//7//w
//D/8f/x//H/8//z//P/8//1//X/9f/1//T/9f/1//X/9v/1//T/9f/3//f/9//3//j/
+P/4//j/+f/7//z//P/+//7//f/8//z//f/9//3///8AAAEAAQABAAEAAQABAAQABAAE
AAQAAwADAAMAAwADAAMAAwAEAAIAAgABAAEAAQABAAEAAQD//////f/9////AQD///7/
//////7//v/+//3//P/8//z//P/6//r/+//7//v/+//7//v/+//8//z//P/7//r//P/7
//7//v/+//7//v//////AQACAAUABQAFAAUABgAGAAYABgAGAAUABAACAAIAAQABAAEA
/f/8//z/+//9//3//f/9//r/+f/3//b/9f/1//X/9f/2//b/9f/1//P/8f/x//H/8f/x
//P/8//x//H/8f/x/+7/7v/u/+3/7P/q/+r/6v/p/+j/6P/o/+n/6v/r/+z/7P/s/+z/
7P/r/+v/6//r/+v/7P/s/+z/6v/q/+r/6v/q/+r/6f/p/+v/7f/w//H/8v/4/wMAEgAn
AEMAagCTALYAygDMAL0AngBzAEkAHgDq/7T/gv9K/xj/+/7s/uL+5P7w/gj/Iv9C/17/
dv+O/6b/uv/L/9L/1//i/+r/7P/r/+7/8P/y//T/9v/3//b/9v/5//n/+//+//7//v//
/wAAAAABAAEAAQADAAQABAAEAAIABAAFAAYABAAEAAQABgAHAAgACQAKAAsADAAOAA4A
DQAMAAwACwAMAAwADgAOAA8AEQATABQAFAAVABUAFgAWABcAGAAZABoAGgAbABsAGwAb
ABsAHgAfAB8AHwAhACEAIgAjACQAIgAjACUAJQAoACkAKgAqAC0ALgAwADEALwAvADAA
MgA1ADYANwA3ADkAOQA7ADsAOwA9AD0APQA+AD4APgA+AEAAQABAAD4AOwA7ADsAOQA3
ADcANgA1ADQAMQAxAC4ALAAqACgAJgAkACIAIAAeABwAGgAYABYAEgAQAA4ACgAJAAkA
CQAGAAYABgAFAAUAAQAAAP/////8//v/+v/6//r/+v/6//r/+//7//v/+//3//f/9//3
//j/+P/4//j/9//1//T/9P/z//H/8P/v//D/8P/x//P/9f/0//T/9P/0//P/8//0//P/
8//y//H/8f/x//H/8f/x//H/8f/x//T/9f/1//X/+f/5//n/+//5//n/+f/5//v//P/9
//7//v///////v///wAAAAAAAP7/////////AQACAAMAAwAFAAUABQAFAAQABAAEAAQA
AwADAAMAAwACAAMABAAGAAQABAADAAMABQAFAAUABQADAAMAAQABAAEAAwABAAAA////
//7//v////////8AAAAAAAD+//7////////////+//3//P/8//7//v/9//z/+v/7//v/
+//9//3//f/9//3//f/9//3//f/8//v/+//9//3//f/+//7//P/7//r//P/7//v/+//7
//r/+v/7//v/+//9//v/+v/6//r/+v/6//j/+P/4//j/+f/6//v//P/6//r/+v/6//z/
/P/8//z/+//6//n/+P/4//j/+P/4//r/+v/6//r/+P/4//j/+P/6//r/+v/6//r/+v/6
//r/+v/6//r/+v/4//j/+P/4//j/+P/4//j/+f/6//v//P/7//r/+f/4//j/+P/4//j/
+P/4//j/+P/6//r/+v/6//j/+P/4//j/+v/6//r/+v/4//j/+P/4//r/+v/6//r/+v/6
//r/+v/4//j/+P/4//j/+P/4//j/+f/6//v//P/9//3///8AAAIAAwAEAAUABgAGAAYA
BgAEAAMAAgAAAP7//f/9//3//v/+//////////////////3//f/8//z//f/9//3//f/7
//r/+P/3//n/9//3//f/9//3//n/+f/5//n/+f/5//j/+P/4//f/9v/0//T/9P/1//T/
9P/0//T/9P/0//T/8//y//H/8P/x//H/8f/x//H/8v/y//L/8v/y//L/8v/y//L/8f/x
//H/8//2//X/8v/2////CgAXACsASABrAJQAugDQANMAxAClAHkAUgAoAPT/vP+E/0r/
Gf/8/u7+5P7m/vr+Ev8u/0r/Zv+C/5j/rv+//8z/1f/g/+b/6v/t//D/8v/0//b/+//9
//3//v/9//3///8CAAIAAgADAAQABAAFAAUABQAFAAYABgAGAAYACAAJAAoACgAKAAoA
DAAOAA4ADgAOAA8AEAASABIAEgASABMAEwAUABQAFgAWABQAFQAWABYAGAAZABkAGgAc
AB0AHgAfAB4AHgAfAB8AHwAfAB8AIgAiACEAIAAhACMAJAAlACYAKAApACsAKwAqACsA
LAAsAC0ALgAwADEAMwAzADQANgA2ADYANgA1ADcANwA5ADkAOQA7ADsAOwA6ADoAOgA6
ADwAPAA8ADoAOQA5ADkANwAzADMAMgAxADAALQAtACoAKgAoACYAJAAgAB4AHAAaABgA
FgAUABIAEQAQAA8ADAAJAAkACQAGAAIAAgABAAEAAQAAAP/////+//3//P/8//z//P/8
//z/+//7//v/+//5//n/+f/5//j/+P/4//j/9v/1//X/9v/4//f/9//3//X/9P/0//X/
9f/0//T/9P/0//P/8//0//T/9f/1//X/8//z//P/8//1//X/9f/1//j/+f/5//n/+f/5
//n/+//5//n/+f/5//z//P/8//z//P/9//3//P/9//7//v/+/wEAAwAEAAUABAAEAAQA
AwAFAAUABQAFAAYABgAGAAYACQAJAAkACQAFAAUABQAGAAYABgAFAAUABwAHAAcABwAH
AAcABQAFAAMABQADAAIAAwADAAIAAgACAAEAAAAAAAAAAAD+//7///////////8BAP//
//8EAAYABQAEAAMAAgADAAMABQAGAAkACQAJAAkADAAMAAwADAAOAA0ADAAKAAkABwAG
AAUAAwACAAIAAQD///////////v/+//6//r/9//3//f/9//4//j/9//3//f/9f/1//X/
9//3//n/+f/0//P/8v/x//H/8v/z//P/8P/u/+7/7v/t/+z/7P/s/+7/7v/u/+7/7P/s
/+z/7P/r/+v/6//r/+v/7P/s/+z/7v/u/+7/7v/u/+7/7f/t/+//7//w//H/9P/+/wkA
GAAvAFEAdgCdALwAygDGALUAmABxAEcAHADo/7L/fP9E/xT/9/7q/ub+5v76/hb/Mv9O
/2r/gv+a/67/vv/L/9b/4f/m/+j/6P/r/+3/8P/z//b/9//5//n/+v/7//v//f8AAAAA
AAABAAIAAgADAAMAAwADAAQABAAEAAQABgAHAAgACAAIAAgACgAIAAgACAAIAAsADAAO
AA4ADAAMAA0ADQAMAAwADgAOABAAEQASABIAEgATABMAFAAUABUAFgAXABgAGAAZABkA
GQAZABkAHAAfAB8AHwAhACEAIgAjACQAIgAjACUAJQAoACkAKgAqAC0ALgAwADEALwAv
ADAAMgAzADQANQA1ADUANQA3ADcANwA5ADkAOQA7ADwAPQA+AD4APgA+ADwAOgA5ADgA
NQAzADMAMgAxADAALQAtACoAKAAmACQAIgAgAB4AHAAaABkAGAAXABYAEgAQAA4ACgAJ
AAkACQAGAAIAAgABAAEAAQAAAP/////9//v/+f/4//j/+P/4//j/9//3//f/9//3//f/
9//3//T/9P/0//T/9v/1//X/9v/2//X/9f/1//T/8v/x//H/8//y//L/8v/0//P/8//0
//L/8//z//P/8//z//P/8//z//P/8//z//b/9//3//f/+f/5//n/+//5//n/+f/5//r/
+v/6//r//f///wAAAAD+//7//f/8//3///8AAAEAAQACAAMAAwABAAEAAQABAAIAAgAC
AAIAAQABAAEAAQD///////8AAAIAAgABAAEAAQABAAEAAQABAAEA//////3////9//z/
+//7//r/+v/7//v/+//8//z//P/6//r/+//7//v/+//5//n/+f/6//r/+v/5//j/9//3
//b/9f/3//f/9//3//f/9//3//f/9f/0//P/8//1//X/9f/2//f/9v/2//b/9v/1//X/
9f/3//b/9v/3//n/+//7//f/8v/0//T/9P/0//T/9P/0//T/9v/2//b/9v/0//T/9P/0
//T/9P/0//T/9P/0//T/9P/2//b/9v/2//T/9P/0//T/9v/2//b/9v/2//b/9v/2//T/
9P/0//T/9P/0//T/9P/2//b/9v/2//T/9P/0//T/9P/0//T/9P/2//b/9v/2//T/9P/0
//T/9v/2//b/9v/2//b/9v/2//T/9P/0//T/9P/0//T/9P/0//T/9P/0//b/9v/2//b/
9f/0//P/8v/0//T/9P/0//T/9P/0//T/9P/0//T/9P/3//j/+v/7//v//P/9//3/////
/wAAAAAAAAAAAAD///7//P/8//v//f/9//v/+v/6//n/+f/5//n/+f/3//f/9//4//j/
+f/3//f/9v/2//T/8//y/+//8P/x//L/8//1//X/8//z//X/9f/0//T/9P/z//L/8P/y
//L/8f/w/+7/7v/u/+7/7P/s/+z/7P/s/+z/6//r/+n/6f/p/+r/7P/s/+z/7P/s/+z/
7P/s/+3/7f/t/+//8P/x//T/+v8FABQAKwBDAGYAjQCyAMgAzAC9AJ4AdwBPACQA7P+0
/4D/SP8W//f+6P7g/uL+8v4K/yb/QP9c/3b/jv+o/7z/yf/Q/9n/4P/k/+j/6//q/+z/
7v/w//P/9f/1//b/9//3//n//P/8//z//f/+//7//////////f/+//7//v/8//7///8A
AAIAAgACAAQABgAGAAYABgAFAAYACAAIAAoACgALAAsACgAKAAwADAAMAA0ADgAOABAA
EQARABIAEAARABIAEwAUABQAFQAVABMAEwATABYAGQAZABkAGwAbABwAHQAeAB4AHwAh
ACEAIgAjACQAJAAlACYAKAApACkAKQAqACwALgAwADIAMwAwAC8AMAAvAC8AMQAxADEA
NAA0ADQANAA0ADQANAAyAC8ALwAvAC0ALQAtACwAKwAqACcAJwAkACEAHgAbABgAFwAW
ABUAFAAQAA4ADAAKAAoACAAGAAIAAQABAAEA/v/6//r/+f/5//n/+P/3//f/+P/3//b/
9v/0//T/9P/0//P/8//z//P/8//z//P/8//y//L/8v/y//L/8f/x//L/9P/z//P/8//x
//D/8P/x//H/8P/w//D/8P/v/+//8P/w//H/8f/x//H/8f/x//H/8//z//P/8//y//P/
8//z//X/9f/1//f/+f/5//n/+f/5//j/9//2//j/+//9//7/AAAAAP///v/+////////
////AAABAAEAAwADAAMAAwAGAAYABgAGAAcABwAHAAcAAwADAAMABAAEAAQAAwADAAMA
AwADAAMAAwADAAEAAQADAAUAAwACAP/////+//7/////////AAACAAIAAAACAAIAAgAC
AAIAAwADAAUABgAIAAkACgALAA4ADgAOAA4ADAALAAoACAAIAAcABwAHAAMAAgACAAEA
///////////7//v/+v/6//f/9//3//f/9//4//j/+f/5//f/9//3//f/9//5//n/9f/1
//X/9f/y//L/8v/x//L/8P/w//D/7f/s/+z/7P/s/+z/7P/s/+3/7v/v//D/7f/t/+3/
7f/t/+7/7v/u/+z/7P/s/+z/7P/s/+v/6//r/+v/7v/z//b//P8JABQAIwA9AGAAhwCq
AMYA1ADNALIAiQBdADAAAgDK/5D/VP8c//v+6v7g/tz+5v7+/hr/NP9Q/2r/hP+c/7T/
xf/Q/9n/5P/o/+z/7//w//L/9P/2//f/+f/5//r//f/9////AgAAAAAAAQACAAIAAwAD
AAMABAAGAAcACAAGAAgACQAKAAgACAAIAAoADAAMAAwADAAPABAAEgASABIAEgATABMA
EgASABQAFAAWABcAGAAYABYAFwAXABgAGgAbABwAHQAeAB4AHwAfAB8AHwAfACIAIwAj
ACMAJQAlACYAJwAoACoAKwAtAC0ALAAtAC4ALgAvADAAMgAzADUANQA2ADgAOQA6ADsA
OwA7ADsAPQA9ADsAPQA9AD0AQABAAEAAQABAAEAAQAA+AD8APwA/AD0AOwA7ADoAOQA2
ADMAMwAwACwAKgAoACYAJQAkACMAIgAgAB4AHAAaABcAFAARAAwADQANAA0ACgAIAAgA
BwAHAAMAAgABAAEA/v/9//z//P/8//z//P/8//v/+//7//v/+f/5//n/+f/4//j/+P/4
//b/9f/1//b/9v/1//X/9f/1//T/9P/1//X/9P/0//T/9P/z//P/9P/2//f/9//3//f/
9//3//f/9//3//f/9//3//f/9v/1//n/+f/5//v//f/9//3//f/8//z//P/8////AQAC
AAIAAAAAAP///v8AAAEAAQABAAIABAAGAAcABgAFAAQAAwAEAAQABAAEAAUABQAFAAUA
BQAFAAUABgAFAAQAAgABAAIAAwAEAAUAAwADAAEAAQABAAMAAQAAAAEAAQAAAAAAAAD/
//7//v8AAAAA/v/+//3//f/9//3//f/9//3//v/+//7//f/8//r/+//7//v//f/9//3/
/f/7//v/+//7//v/+v/5//n/+//7//v//P/8//r/+f/4//r/+f/5//n/+f/4//j/+f/5
//n/9//5//r/+v/6//r/+v/4//j/+P/4//j/+P/4//j/9v/2//b/9v/4//j/+P/4//j/
+P/4//j/+P/4//j/+P/2//b/9v/2//b/9v/2//b/9//4//n/+v/6//r/+v/6//n/+P/3
//b/+P/4//j/+P/2//b/9v/2//T/9P/0//T/9v/2//b/9v/2//b/9v/2//b/9v/2//b/
9P/0//T/9P/2//b/9v/2//b/9v/2//b/9//4//n/+v/4//j/+P/4//b/9v/2//b/9v/2
//b/9v/4//j/+P/4//n/+v/7//3//v8BAAMABQAEAAMAAgACAAAAAAAAAAAA///+//z/
/P/9//3//f/7//j/+P/3//f/+v/7//z/+//7//r/+v/5//f/9//3//b/9f/z//L/8f/y
//P/9P/1//X/9//3//X/9f/1//X/9P/y//L/8f/w/+//8P/x//H/7v/u/+7/7v/s/+z/
7P/s/+z/7P/s/+v/6//r/+v/6//s/+z/7P/s/+z/7P/s/+z/7P/r/+v/6//t/+7/7f/0
//7/CwAaADEAVQB8AJ8AugDCAL4ArQCKAGEAPQAQANr/pP9s/zj/Dv/5/uz+6P7w/gr/
Jv9A/1b/cP+I/6D/sv/A/8v/2P/j/+b/6P/q/+v/7P/u//D/8v/1//f/9//4//r/+//+
/wIAAQAAAAAAAAD+/////////wAAAgADAAQABAAGAAcACAAIAAgACAAKAAgACAAIAAgA
BwAIAAoACgAMAAwADQANAA4ADgAQABAAEAARABIAEgASABMAEwAUABYAFwAYABkAGAAY
ABkAGQAYABcAFgAYABsAGwAbAB0AHQAeAB8AIAAiACMAJQAlACQAJQAmACYAJwAoACoA
KwApACkAKgAsAC0ALgAvAC8ALQAtAC8ALwAwADMANAA1ADUANAAzADIAMAAwADAALgAv
AC8ALwAtACkAKQAoACcAKAAlACUAIgAeABwAGgAYABQAEgAQAA4ADgAMAAoACAAIAAYA
BAAAAP////////z/+v/6//n/+f/3//b/9f/1//b/9f/0//T/9P/0//T/9P/z//P/8//z
//P/8//z//P/8P/w//D/8P/y//H/8f/y//T/8//z//P/8//y//L/8//y//D/7//u/+//
7//w//L/8f/x//D/7//x//H/8f/x//H/8f/x//H/8P/x//H/8f/0//X/9v/5//n/+f/5
//n/+P/4//j/+P/5//v//P/8//z//P/7//r//P/9//3//f/+/wAAAgADAAIAAQAAAP//
AgACAAIAAgADAAMAAwADAAEAAQABAAIAAgACAAEAAQD//////////wEAAQD/////AQAD
AAEAAAD//wEAAgACAAIAAgACAAUABQAHAAgABwAHAAcABwAGAAYABgAGAAkACQAJAAgA
CAAHAAcABwAFAAQABAADAAAA///+//3/+//7//r/+v/3//f/9//3//j/+P/3//f/9//1
//X/9f/0//P/9P/z//P/8//z//P/8//0//X/9f/z//D/7//u/+//7v/u/+7/7v/u/+7/
7v/s/+z/7P/s/+3/7f/t/+3/7f/u/+7/7v/u/+7/7v/u/+z/7P/r/+v/7//t/+z/7//0
//r/BQASACUAQwBkAIkAsADMANQAywCwAIUAWQAwAPr/vv+I/1D/GP/5/uj+3P7Y/uj+
Av8c/zb/UP9q/4b/oP+0/8X/0P/Z/+L/6P/q/+3/8P/y//T/9v/4//n/+P/4//n/+f/7
//7/AAAAAAEAAgAEAAUABQAFAAUABgAGAAYABgAIAAkACgAKAAoACgAMAA4ADgAOAA4A
DQAOABAAEAAQABAAEQARABIAEgAUABQAFgAXABgAGAAWABcAFwAYABoAGwAcAB0AHAAc
AB0AHQAfAB8AHwAiACUAJQAlACcAKQAqACsALAArACsALAArACoAKwAsACwALwAwADIA
MwA1ADUANgA4ADcAOAA5ADkAOgA7AD4APwA/AEEAQQBBAEIAQgBCAEIAQgBCAEIAQAA/
AD8APwA9ADsAOwA6ADkAOgA3ADcANAAyADAALgAsACgAJgAkACIAIAAeABwAGgAYABYA
FAAQAA4ADQAMAAgABgAGAAUABQADAAIAAQABAAAA///+//7//P/8//z//P/9//3//f/9
//n/+f/5//n/+P/4//j/+P/4//f/9//4//b/9f/1//X/9//2//b/9//3//b/9v/2//b/
9f/1//b/9v/3//f/9//5//n/+f/5//f/9//3//f/9v/3//f/9//7//v/+//9//3//f/9
//3//v/+//7//v///wEAAgACAAQABAADAAIAAgADAAMAAwADAAQABQAFAAcABwAHAAcA
BgAGAAYABgAFAAUABQAFAAUABQAFAAYABgAGAAUABQAFAAUABQAFAAUABQADAAMAAwAF
AAMAAgD//////v/+/////////wAAAAAAAP7//v/9//3//f/9//v/+//7//z//v/+//3/
/P/8//3//f/9//v/+//7//v/+f/5//n/+f/7//r/+f/5//n/+f/5//r/+//6//r/+v/6
//n/+f/5//v/+v/6//v/+f/7//v/9//0//X/9v/3//j/+v/6//r/+v/6//r/+v/6//r/
+v/6//r/+P/4//j/+P/6//r/+v/6//j/+P/4//j/9v/2//b/9v/2//b/9v/2//j/+P/4
//j/9v/2//b/9v/2//b/9v/2//j/+P/4//j/+P/4//j/+P/4//j/+P/4//b/9v/2//b/
9v/2//b/9v/2//b/9v/2//f/+P/5//r/+f/4//f/9v/0//T/9P/0//b/9v/2//b/9P/0
//T/9P/2//b/9v/2//j/+P/4//j/+v/6//r/+v/7//3//v8BAAAAAQABAAEA//8AAAAA
AAAAAAAA///+//z//P/7//v/+//5//j/+P/4//n/+v/7//3/+//7//r/+v/5//n/+f/5
//j/+P/3//X/9f/z//P/8//z//P/9f/1//P/8//z//P/8v/y//L/8v/y//H/8v/y//H/
8P/w/+7/7v/u/+7/7P/s/+z/7P/u/+3/7f/t/+//7//w//D/7v/u/+7/7v/u/+7/7v/t
/+v/6//t/+7/7//w//j/AwAMABcALwBUAHsAogC8AMYAvwCsAIkAZwBEABYA4P+u/3b/
Pv8T//j+7P7q/vT+CP8k/0L/XP90/4z/pP+2/8P/zv/Z/+D/6P/q/+v/7P/u//D/8v/3
//n/+f/6//v/+//9/wAAAAAAAAEAAgACAAMAAwADAAMABAAEAAQABAAGAAcACAAGAAYA
BgAIAAYABgAGAAYACAAKAA0ADgAOAA4ADwAPABIAEgAUABQAEwATABMAEgAUABUAFQAW
ABQAFQAWABcAGgAaABsAGwAZABkAGQAcAB0AHQAdAB8AHwAgACEAIgAiACMAJQAlACQA
JQAmACYAJwAoACoAKwApACkAKgAsACsALAAtAC0AMAAxADQANQA0ADUANAAzADIAMgAy
ADIANAA0ADQAMgAxADEAMQAvAC0ALQAsACsAKgAnACcAJAAgAB4AHAAaABoAGAAWABQA
EgAQAA4ADAAMAAoACAAEAAMAAwADAAAA/P/8//v/+//6//r/+v/7//z/+//6//r/+v/6
//r/+v/5//n/+f/5//X/9f/1//X/9v/2//b/9v/2//X/9f/2//j/9//3//f/9//2//b/
9//3//b/9v/2//T/8//z//T/9P/1//X/9f/3//f/9//3//n/+f/5//n/+v/7//v/+//8
//v/+v/7//v/+//7//v//P/8//z//P///wEAAgACAAEAAAD+//z///8BAAIAAwABAAIA
AwADAAMAAwADAAMAAgACAAIAAgAFAAUABQAFAAEAAQABAAIAAAAAAP////8AAAEAAgAD
AAMAAwABAAEAAQADAAEAAAD9//3//P/8//7///8AAAIAAAAAAP7//P/+//7//v/+/wEA
AQADAAQABwAHAAcABwAKAAoACgAKAAkABwAFAAIAAgABAAEAAQABAAAAAAD///3//f/9
//3/+v/5//f/9v/1//X/9f/1//T/9P/z//P/9f/z//P/8//x//H/8//z//H/8f/x//H/
7v/u/+7/7f/s/+r/6v/q/+n/6P/o/+j/5v/m/+b/5v/n/+j/6f/q/+n/6f/p/+n/6f/q
/+r/6v/q/+r/6v/q/+r/6v/p/+n/6f/r/+z/7f/y//j/AQASACkARQBoAJMAtgDKAMoA
uQCaAG8AQwAaAOT/rP90/0D/Ev/1/uL+2v7c/vD+Cv8k/0D/XP90/4z/pP+4/8f/0v/b
/+D/4P/k/+v/6v/s/+7/8P/x//P/8//0//f/9//5//z//P/8//3//v/+////////////
AAAAAAAAAAACAAMABAAEAAQABAAGAAgACAAIAAgABwAIAAoACgAMAAwADQANAAwADAAO
AA4AEAARABIAEgASABMAEwAUABIAEwAUABUAGAAYABkAGQAbABsAGwAeAB0AHQAdAB8A
HwAgACEAIgAkACUAJwAnACYAJwAoACgAKQAqACwALQAuAC8AMQA0ADMANAA1ADUAMwAz
ADUANQA3ADkAOQA5ADoAOgA6ADoAOgA6ADoAOAA3ADcANwA1ADUANQA0ADMAMQAtACwA
KAAoACYAJAAiACAAHgAcABoAGAAWABQAEgAOAAwACgAGAAYABwAIAAYAAgACAAEAAQD9
//z/+//7//z/+//6//r/+v/6//r/+v/3//f/9//3//P/8//z//P/9P/0//T/9P/0//P/
8//0//L/8f/x//H/8//y//L/8//x//D/8P/w//D/7//v//D/8v/z//P/8//x//H/8f/x
//H/8f/x//H/9P/1//X/9f/3//f/9//5//n/+f/5//n//P/8//z//P/8//3//f/8//z/
/P/9/w==
         </WaveFormData>
      </LeadData>
      <LeadData>
         <LeadByteCountTotal>10000</LeadByteCountTotal>
         <LeadTimeOffset>0</LeadTimeOffset>
         <LeadSampleCountTotal>5000</LeadSampleCountTotal>
         <LeadAmplitudeUnitsPerBit>4.88</LeadAmplitudeUnitsPerBit>
         <LeadAmplitudeUnits>��V</LeadAmplitudeUnits>
         <LeadHighLimit>2147483647</LeadHighLimit>
         <LeadLowLimit>268435456</LeadLowLimit>
         <LeadID>V4</LeadID>
         <LeadOffsetFirstSample>0</LeadOffsetFirstSample>
         <FirstSampleBaseline>0</FirstSampleBaseline>
         <LeadSampleSize>2</LeadSampleSize>
         <LeadOff>FALSE</LeadOff>
         <BaselineSway>FALSE</BaselineSway>
         <ExcessiveACNoise>FALSE</ExcessiveACNoise>
         <MuscleNoise>FALSE</MuscleNoise>
         <LeadDataCRC32>3277489489</LeadDataCRC32>
         <WaveFormData>
7v/u/+7/7v/u/+7/7v/u//D/8P/w//D/8P/w//D/8P/w//D/8P/w//H/8v/z//T/9v/2
//b/9v/2//b/9v/2//j/+P/4//j/+v/6//r/+v/8//z//P/8//z//P/8//z//v/+//7/
/v/+//7//v/+//z//P/8//z//f/+////AAAAAAAAAAAAAP7//v/+//7//P/8//z//P/8
//z//P/8//z//P/8//z//P/8//z//P/6//r/+v/6//r/+v/6//r/+P/4//j/+P/6//r/
+v/6//r/+v/6//r/+v/6//r/+v/4//j/+P/4//r/+v/6//r/+P/4//j/+P/2//b/9v/2
//j/+P/4//j/+P/4//j/+P/2//b/9v/2//b/9v/2//b/+P/4//j/+P/4//j/+P/4//b/
9v/2//b/9v/2//b/9v/2//b/9v/2//T/9P/0//T/9f/2//f/+P/4//j/+P/4//j/+P/4
//j/+P/4//j/+P/2//b/9v/2//b/9v/2//b/+P/4//j/+P/2//b/9v/2//b/9v/2//b/
9v/2//b/9v/2//b/9v/2//b/9v/2//b/9v/2//b/9v/2//b/9v/2//b/9v/2//b/9P/0
//T/9P/2//b/9v/2//b/9v/2//b/+P/4//j/+P/2//b/9v/2//b/9v/2//b/+P/4//j/
+P/4//j/+P/4//r/+v/7//z///8BAAIAAgABAAEAAQABAP//AAAAAAAA+v/6//v/+//6
//r/+f/4//j/+P/4//j/+f/6//r/+//8//z/+//7//r/+v/5//j/+P/4//f/9f/1//X/
9f/1//n/+f/3//b/9v/1//X/9f/1//T/8v/x//P/8//y//H/8P/v/+7/7f/t/+z/7P/s
/+z/6v/q/+r/6//s/+3/7//v/+7/7f/s/+3/7f/t/+3/7v/u/+7/7//v/+//7//x//f/
/v8LACMARQBvAJ0AyADoAP4ABwEEAe8AxQCPAFgAIQDj/6X/cf9L/zT/Kv80/0r/Yv93
/4n/nP+t/7z/yf/R/9b/3f/h/+P/5P/n/+r/7P/s/+7/7f/u/+7/7//v//D/8v/0//T/
9P/1//X/9//3//f/9//3//j/+P/4//j/+v/6//r/+v/5//r/+v/6//n/+f/5//3//f/9
//3//v////////8BAAEAAgACAAIABAAEAAQAAgACAAIAAwADAAQABAAGAAQABAAEAAUA
BwAHAAcACAAIAAgACAAJAAsADAANAA4ADQANAA4ADgAPABAAEQARAA8AEQASABMAFQAV
ABcAGAAZABoAGwAbABoAGwAaABoAHQAdAB0AHgAfAB8AIAAgAB4AHwAfAB4AGwAbABsA
GgAZABkAGQAXABYAFgAUABIAEQAQABAAEAAOAA0ACwAJAAcABAACAAEAAQABAP7//P/7
//v/+v/3//n/+P/3//f/+f/3//b/9v/3//b/9v/1//P/8//z//T/9P/z//P/8//y//H/
8f/x//P/8v/y//H/8f/x//L/8v/w/+//7//v//H/8P/w//D/8P/v/+3/7//v/+3/7f/u
//D/8P/v/+//8P/w//D/8P/w//D/8P/w//D/8P/x//H/8P/v/+7/7f/u/+//8f/y//L/
8v/z//T/9P/2//b/9v/2//b/9v/2//f/9//3//f/+P/5//n/+f/5//r/+v/6//v/+//8
//z//P/9//3//f/9//z//P/8//3//f/6//z//P/8//z//P/6//r/+v/6//z//P/8//v/
/P/8//v/+//7//r/+f/6//r/+v/4//j/+v/6//r/+v/6//r/+//7//z//P/8//v/+//7
//7//v/+//7//v///wAAAQADAAYABgAFAAUABQAFAAUABgAEAAQAAAAAAAMAAwACAAIA
///+//7//v8AAAAAAAAAAP7//f/7//r/9//3//j/+P/4//j/+f/6//f/9f/1//X/8//z
//X/9f/1//T/9P/z//H/8f/x//D/7v/t/+3/7f/u/+3/7f/t/+//7//v/+7/8P/w//L/
8P/u/+7/7v/u/+z/7f/u/+7/7P/s/+v/6//t/+3/7P/s/+7/8f/x/+//7f/t//X/AgAV
ADEAVwCDAK0A0ADsAP4AAQHyAMsAnQBrADwACQDL/43/Zf9L/zb/Lv82/0b/XP91/4n/
mv+r/7z/yf/V/9j/2//l/+3/7P/r/+z/7v/u//D/7//w//D/8f/z//T/9v/4//j/+P/5
//n/+f/5//n/+f/7//z//P/8//r//P/8//z//f/9////AAACAAEAAQABAAMAAwADAAMA
AgADAAMAAwADAAMABAAEAAUACAAJAAoACAAIAAgACQAJAAoACgAMAA4ADgAOAA8ADgAN
AAwADAAPABAAEQATABMAFAAVABYAFQAVABYAFgAXABgAGQAZABoAHQAfACEAHwAfACEA
IgAjACQAJQAlACcAKQApACoAKwArACsALAAvAC8AMAAwADAAMQAxADAALwAvAC8ALgAr
ACsAKwApACoAKgAoACYAJgAkACMAIgAeAB0AGwAZABkAFgAUABMADwAPAAwACgAJAAkA
CAAFAAUABAADAAMAAQD///7//v/9//z//P/7//n/+f/5//r/+v/5//n/+f/4//f/9//3
//f/9v/2//X/9P/z//P/8v/y//H/8f/x//L/8v/z//T/9P/z//H/8//z//H/8f/y//D/
8P/v/+//7v/u/+7/7v/u/+7/7v/u//D/8P/x//H/9f/1//X/9f/1//X/9v/2//j/+P/5
//r/+f/6//n/+P/5//r/+//8//z/+//6//n//P/9//3//f/+/wAAAQACAAIAAQABAAAA
/v////////8AAAAAAQACAAMAAwAAAAIABAAEAAQABAADAAIAAQAAAP7//v/+//3//v/+
//3//f/+//7//v8AAAAAAAD+//7//v/+//7//v/9//z//P/7//7//v/+//3/+//7//v/
/P/9//7//v////3//P/8//3//P/8//r/+v/8//z//P/8//7//v/9//v//f/9//z//P/8
//z//P/8//z//P/9//z/+v/6//r/+v/6//j/+P/4//j/+f/6//v//P/7//r/+f/4//r/
+v/6//r/+P/4//j/+P/4//j/+P/4//r/+v/6//r/+P/4//j/+P/6//r/+v/6//r/+v/6
//r/+P/4//j/+P/4//j/+P/4//j/+P/4//j/+f/6//v//P/7//r/+f/4//j/+P/4//j/
+P/4//j/+P/4//j/+P/4//j/+P/4//j/+P/4//j/+P/2//b/9v/2//j/+P/4//j/+P/4
//j/+P/2//b/9v/2//b/9v/2//b/9//4//n/+v/9//7///8BAAQABAADAAMAAQABAAEA
AgACAAIA/v/+//3//f/8//z//P/8//3//v/8//z//P/8//v/+//6//r/+v/7//3//v/8
//r/+f/4//n/9//3//f/9//3//n/+f/4//j/+f/5//f/9//3//b/9v/1//X/9f/y//H/
8f/x//P/8//z//L/8f/w//H/7v/u/+7/7v/u/+7/7//w//D/8P/w/+//7//v/+//7v/u
//D/8f/z//H/6//t/+//9P///xMALQBTAIMAsgDaAPwAFQEgARUB+QDLAJQAWwAhANv/
l/9l/0L/LP8o/zT/Sv9f/3X/jP+f/7D/vf/J/9L/1//f/+P/5v/n/+r/7P/s/+7/8f/y
//L/8//x//L/9P/2//j/+P/5//n/+f/5//n/+f/5//r/+v/6//z//v/+//7//////wEA
AgACAAEAAQABAAMAAwADAAMAAgADAAMAAwAFAAUABgAGAAQABgAGAAYACAAIAAgACQAJ
AAoACgAMAAoACgAKAAsADQANAA0ADgAOAA4ADgAPAA0ADgAPABAAEgATABUAFgAVABYA
FwAXABUAFwAYABkAGwAbAB0AHgAdAB4AHwAfAB8AIQAhACIAIwAjACMAJAAjACMAJAAk
ACYAJwAnACYAJQAlACUAJAAhACEAIQAfAB4AHgAcABoAGgAYABcAFgASABEADwANAA0A
CgAIAAcABwAHAAQAAgABAAEAAAD9//v/+v/5//n/+//5//j/+P/3//b/9v/1//X/9f/1
//b/9v/1//X/9f/2//X/9f/1//f/9v/2//X/9P/z//P/8v/0//P/8//z//H/8P/w//D/
8v/x/+//8f/x/+//7//w//D/8P/v/+//7v/u/+7/7v/w//D/8P/w//D/8P/x//H/8f/x
//H/8f/x//H/8v/y//L/8v/z//T/8v/0//T/9P/2//b/9v/2//j/+f/6//v/+//7//r/
+f/5//r/+v/6//v/+//8//z//v////////////7//v/+///////8//7/AAAAAAAAAAD+
//7//v/+//z//P/8//v/+//8//z//f/9//z/+//8//z//P/6//r//P/8//z//P/8//z/
+////wIAAQAAAP///v///wAAAQADAAYABgAFAAUABQAFAAUABgAIAAgABAAEAAMAAwAC
AAIA///+//7//v/+//7//v/+//v/+//6//r/+f/5//r/+v/7//r/+v/6//n/9//3//f/
9//3//n/+f/2//T/8//x//P/8//z//L/7v/t/+3/7f/s/+v/6//r/+3/7f/t/+z/6v/q
/+z/6v/s/+z/7P/s/+z/7f/u/+7/7v/u/+3/7f/t/+3/7P/s/+7/7//v/+3/6//v//f/
BAAZADkAXwCJALMA1ADuAAABBwH0AM0AnQBpADYA/f+//4X/W/9B/zD/Kv84/1D/Zv97
/5H/ov+x/77/yf/R/9j/4f/l/+f/5v/p/+z/7v/u//D/8f/y//L/8//z//T/9v/4//b/
9v/3//f/+f/5//n/+f/5//r/+v/6//r//P/8//z//f/9////AAAAAP///////wEAAQAB
AAEAAAABAAEAAQABAAEAAgACAAQABgAGAAYABAAEAAQABQAFAAYABgAIAAgACAAIAAkA
CwALAAsADAAMAAwADAANAA8AEAARABIAEQARABIAEgATABQAFQAVABYAGQAbAB0AGwAb
AB0AHgAfACAAIQAhAB8AIQAhACIAJQAlACUAJgAoACkAKwAsACoAKwArACoAKQApACkA
KAAnACcAJwAlACYAJgAkACIAHgAcABsAGgAaABkAFwAVABYAFAATABMADwAPAAwACgAH
AAcABgADAAMAAgABAAEAAQD///7//v/7//r/+v/5//v/+//7//z/+v/5//n/+f/4//f/
9//3//X/9P/0//P/9P/1//f/+P/4//f/9//3//b/9P/z//L/8//z//L/9f/1//P/8//0
//T/9P/z//P/8v/y//L/8v/w//D/8P/w//H/8v/0//X/9f/1//X/9f/1//X/9v/2//b/
9v/3//j/+P/6//r/+v/4//j/+P/4//v/+//7//v//P/9//3//f/7//z//P/8//3//f/+
//7//P/9//3//f/9//z//P/8//7////9/wAAAAAAAAAAAAAAAAAAAAAAAP///v/9//v/
+v/6//n/+f/6//r/+v/8//z//P/6//r//P/8//z//P/6//r/+//7//z//P/8//v/+f/5
//n/+v/6//r/+f/5//n/+P/4//n/+P/4//b/9v/3//j/+f/6//v//P/8//v/+f/5//j/
+P/4//j/+P/4//7//v/9//r/9v/4//j/+P/4//j/+P/4//j/+v/6//r/+v/4//j/+P/4
//r/+v/6//r/+P/4//j/+P/6//r/+v/6//n/+P/3//b/9//4//n/+v/4//j/+P/4//b/
9v/2//b/9v/2//b/9v/4//j/+P/4//b/9v/2//b/+P/4//j/+P/4//j/+P/4//j/+P/4
//j/+v/6//r/+v/4//j/+P/4//j/+P/4//j/+P/4//j/+P/4//j/+P/4//r/+v/6//r/
+f/4//f/9v/3//j/+f/6//j/+P/4//j/+P/4//j/+P/7//z//v8AAAAAAQABAAAAAQAB
AAEAAQABAAIAAgACAP7//v//////AAAAAP///v/8//z//P/8//7//v/9//3//f/+//7/
///+//7//f/8//v/+v/4//X/9v/3//j/+f/9//3/+//6//r/+f/5//n/+f/4//b/9f/3
//f/9v/1//T/8//y//H/8f/w//D/8P/y//D/8P/w//D/8P/w//H/8v/y//L/8v/v/+//
7//v/+//8P/x//P/8//z//P/8f/3/wYAGQAxAFUAhQCxANoA+gAQARsBFgH3AMUAjQBW
ACEA3f+X/2X/Rf8y/yr/Nv9K/2D/d/+L/5z/q/++/83/1f/a/+H/5//p/+z/7f/s/+7/
7v/w//P/9P/0//X/8//0//b/+P/4//j/+f/5//v/+//7//v/+f/6//r/+v/6//z//P/8
//////8BAAIAAgABAAEAAQABAAEAAQABAAIAAwADAAMAAwADAAQABAACAAQABAAEAAYA
BgAGAAcACQAKAAoADAAKAAoACgALAAsACwALAAwADgAOAA4ADwAPABAAEQASABMAEwAU
ABQAFwAYABkAGQAXABkAGgAbABsAGwAdAB4AIQAiACMAIwAgACEAIAAgACMAIwAjACQA
JQAlACYAJgAmACcAJwAmACQAIwAiACAAIAAhACIAIQAeAB4AHAAaABYAFAATABIAEgAR
AA8ADQAMAAgABQADAAMAAwAAAP7//f/9//z/+f/5//j/9//3//f/9f/0//T/9P/0//X/
9f/1//X/9f/2//T/8//z//P/9P/z//P/8//z//L/8v/x//H/8f/y//L/8v/x//H/8f/x
//D/8P/w//D/7//t/+//7//t/+3/7v/s/+z/6//r/+7/7v/u/+7/7v/u/+7/7v/w//D/
8f/x//H/8f/x//H/8//z//T/9P/z//L/8v/y//T/9v/2//b/+P/4//j/+P/3//f/9//3
//r/+//7//v/+//8//z//P/+////AQACAAIAAwADAAMAAQAAAAAAAAABAAEA/v8AAAAA
AAAAAAAAAAAAAAAAAAACAAIAAgABAP7//v/9//3//P/8//z//v8AAAAA/v8AAAAAAAAA
AAAA//8AAAEAAwAFAAYABgAHAAkACQAJAAoACAAIAAQABAAFAAUABAAEAAEAAAAAAAAA
AgACAAIAAgAAAP///f/8//n/+f/6//r/+//6//r/+v/5//f/9//3//f/9//5//n/9//2
//b/9f/z//P/8//y//L/8f/x//H/7v/t/+3/7f/t/+3/7f/s/+3/7v/x//D/7//u/+3/
7P/u/+//8P/w/+7/7v/t/+3/7//v/+7/7v/u/+3/7//x//H/8//5/wIADwApAEsAdQCj
AM4A9AAOARsBFgH5AMsAlwBiACkA4/+d/2n/S/8y/yL/KP88/1D/Zf97/5D/o/+0/8X/
z//W/9v/4//r/+7/7//u//D/8P/y//H/8v/y//P/9f/2//j/+v/4//j/+f/5//v/+//7
//v//f/+//7//v/8//7//v/+//3//f///wAAAgABAAEAAQAFAAUABQAFAAYABwAHAAcA
BQAFAAYABgAIAAoACgAKAAgACAAIAAkACwAMAAwADgAOAA4ADgAPAA8ADwAPABAAEgAS
ABIAEwATABQAFQAWABkAGQAaABoAGQAaABsAGwAbAB0AHgAfACEAIQAjACQAJwAoACkA
KQAnACkAKQAqACkAKQApACoALAAtAC8AMAAwADEAMQAwAC8ALwAvAC4ALwAvAC8ALQAq
ACoAKAAmACIAIAAfAB4AHQAdABwAGwAZABYAFAATAA8ADwAMAAoACwALAAoABwAFAAQA
AwADAAEA///+//7//f/8//z/+//5//n/+f/6//z/+//7//v/+P/3//f/9//5//j/+P/3
//b/9f/1//T/9P/z//P/8//1//T/9P/0//T/8//x//P/8//x//H/8v/0//T/8//z//L/
8v/y//L/8v/y//L/8v/w//D/8f/x//P/8//z//P/9f/1//b/9v/0//T/9f/2//j/+v/6
//r/+P/4//j/+P/7//v/+//7//z//f/9//3/+//8//z//P/9//3//v/+//7/////////
///+//7//v/9//3/+v/8//7//v/+//7//P/8//z//P/+//7//v/9//z//P/7//v/+v/6
//r//P/8//z/+v/6//j/+P/4//j/+P/4//n/+f/6//r/+v/5//n/+f/5//r/+v/6//n/
+f/5//j/+P/5//j/+P/2//b/+P/4//j/+P/6//r/+f/3//n/+f/4//j/+P/4//j/+P/4
//j/9//4//r/+P/4//j/+P/4//j/+P/4//b/9v/2//b/9v/2//b/9v/2//b/9v/2//j/
+P/4//j/+P/4//j/+P/2//b/9v/2//T/9P/0//T/9//4//n/+v/4//j/+P/4//b/9v/2
//b/9v/2//b/9v/2//b/9v/2//T/9P/0//T/9f/2//f/+P/2//b/9v/2//b/9v/2//b/
9v/2//b/9v/2//b/9v/2//j/+P/4//j/+v/6//r/+v/4//j/+P/4//b/9v/2//b/9v/2
//b/9v/4//j/+P/4//n/+v/7//3///8BAAQABgADAAEAAAD///////8AAAAAAAD8//z/
/f////7//v/9//r/+v/6//r/+//8//3//f////7//v/9//3//v/+//3/+f/4//f/9f/2
//f/+P/5//v//f/9//v/+v/6//n/+f/4//f/9f/y//L/8//0//T/8f/x//H/8f/v/+//
7v/u/+7/8P/u/+7/8P/w//D/8P/v//D/8P/w//L/8f/x//H/8f/w//D/8P/v/+//7f/v
//X///8MACEAQQBrAJMAuQDaAPYABgEFAe4AxwCXAGMALgD1/7f/g/9b/0H/NP86/07/
ZP92/4f/mf+q/7n/xv/L/9H/3v/n/+v/6//s/+3/7P/u/+7/8P/x//L/8v/z//T/9v/5
//z/+f/4//j/9//5//n/+f/5//r//P/9//7//v8AAAAAAAABAAEAAwAEAAMAAQAAAP//
//////////8BAAMABAAFAAUABQAGAAYABAAGAAYABgAGAAYABgAHAAkACgAKAAwADAAM
AAwADQAMAAsACgAKAA0ADgAPABEADwAQABEAEgAVABUAFgAWABcAGAAZABkAFwAZABoA
GwAZABkAGwAcAB8AIAAhACEAIAAhACAAIAAiACMAJAAmACYAJQAlACQAIgAjACMAIgAi
ACMAJAAkACEAIQAhAB8AIAAgAB4AHAAYABYAFQAUABIAEQAPAA0ADQAKAAgABwAHAAcA
BAACAAMAAwACAP/////+//3//f/9//v/+v/6//v/+v/6//n/+f/5//n/+v/6//n/+f/5
//j/9//3//f/9//2//b/9f/3//f/+P/4//j/9//3//f/+f/4//j/+P/3//X/8v/z//X/
8//z//T/8v/y//H/8f/0//T/9P/0//T/9P/0//T/8v/y//P/8//3//f/9//3//n/+f/6
//r/+v/6//v//P/6//z//P/8//r/+v/6//r/+//7//v/+//9////AAABAP//AAAAAAAA
AwADAAQABAAEAAUABQAFAAUABAAEAAQABQAFAAIABAADAAIAAQAAAAEAAgADAAQABAAE
AAQAAwACAAQABAAEAAQABAAEAAcACAAJAAsADAAMAAsACwAJAAkACQAKAAsADAAJAAoA
CwALAAoACgALAAoACgAKAAcABgAFAAQAAwADAAIAAgD/////AAAAAAAAAAABAAIA///9
//3//f/6//n/+v/5//j/+P/5//n/+v/7//z//P/5//f/9v/1//b/9f/1//X/9f/1//X/
9P/y//L/9P/y//T/9P/0//T/9P/1//b/9v/2//b/9f/1//P/8//y//L/9v/1//X/9f/1
//X/+/8IABkAMwBVAH8ArwDYAPoAFAEhARgB/QDPAJkAXgAnAOX/n/9r/03/MP8i/yz/
Qv9Y/23/gf+U/6v/vv/L/9P/2v/h/+f/7f/u//H/9P/2//b/+P/3//j/+P/5//f/+P/6
//z//P/8//3//f/+////AAABAAEAAgACAAIAAgAEAAQABAAFAAUABwAIAAgABwAHAAcA
BwAHAAcABwAGAAcABwAHAAgACQALAAwADgAQABAAEAAOAA4ADgAPAA8AEAAQABIAEgAS
ABIAEwATABMAEwAUABcAGAAZABsAHQAeAB8AIAAgAB8AHwAeAB0AHgAfAB8AHwAhACIA
IwAlACUAJwAoACsALAAtAC0ALQAvAC8AMAAzADMAMwA0ADMAMwA0ADQANgA3ADcANgA1
ADUANQA0ADEAMQAxAC8AMAAwAC4ALAAoACYAJQAkACIAIQAfAB0AGwAYABYAFQATABMA
EAAOAAsACwAKAAcABQAEAAMAAwADAAEAAAAAAP3//P/8//v/+//7//v//P/8//v/+//7
//r/+f/5//n/+f/4//j/9//3//f/+P/4//b/9f/1//X/9f/0//T/9P/0//P/8f/z//P/
8f/x//L/8v/y//H/8f/y//L/8v/y//L/8v/y//L/8v/y//P/8//1//X/9f/1//X/9f/2
//b/9v/2//f/+P/6//z//P/8//r/+v/6//r/+//7//v/+//6//v/+//7//3//v/+//7/
/f/9//7//v/8//3//f/9/////v/+//7///////z//v/+//7//v/+//7//v/+//7//v/+
//7//f/6//r/+f/5//r/+v/6//z//P/8//r/+v/6//r/+v/6//j/+P/5//n//P/8//z/
+//5//n/+f/6//j/+P/3//f/9//2//b/9//6//r/+P/4//j/+P/4//j/+v/6//n/9//5
//n/+P/4//j/+P/4//j/+P/6//v/9v/0//b/9v/2//b/+P/4//j/+P/4//j/+P/4//j/
+P/4//j/+P/4//j/+P/4//j/+P/4//b/9v/2//b/9v/2//b/9v/2//b/9v/2//b/9v/2
//b/9v/2//b/9v/2//b/9v/2//j/+P/4//j/+P/4//j/+P/4//j/+P/4//j/+P/4//j/
9v/2//b/9v/2//b/9v/2//f/+P/5//r/+f/4//f/9v/2//b/9v/2//j/+P/4//j/9v/2
//b/9v/2//b/9v/2//j/+P/4//j/+v/6//r/+v/7//3///8BAAIAAgABAP//////////
//8AAAAAAAD8//z//f/9//z//P/7//r/+v/6//r/+v/6//v/+//8//z//P/7//v//P/8
//v/+v/6//j/9//1//X/9f/1//X/9//3//X/9P/0//X/9f/1//X/9v/0//P/8//1//T/
8//z//L/8f/w/+//7v/u/+7/8P/u/+7/7v/u//D/8P/x//L/8P/w//D/7//v/+//7//u
/+7/7v/v/+//7f/t//H/9f/8/wUAGwA7AGcAkwC4ANoA9gAJAQgB+QDVAKMAbgA7AAEA
wf+F/1v/QP80/zj/Sv9e/3X/if+Y/6f/uv/F/83/1v/d/+P/6f/q/+n/6v/s/+z/7v/x
//L/8v/z//P/9P/2//j/9v/2//f/9//1//X/9f/1//P/9P/0//T/9P/2//b/9v/1//X/
9//4//b/9f/1//X/+P/5//r/+//8//3//f/9//////8AAAAA//8AAP///v8AAAAAAAAB
AAAAAAD//wAAAgACAAIAAwADAAMAAwAEAAYABgAGAAcABQAGAAcACAALAAsADAAMAAsA
DAANAA0ADQAPABAAEQAQAA8AEAAQABEAEgATABMAFAAXABgAGgAaABkAGAAYABcAFwAY
ABgAGgAbABsAGgAbABsAGwAaABcAFwAXABUAFgAWABQAEgAOAAwACwAKAAoACQAHAAUA
AwAAAP7//f/9//3/+v/4//f/9//2//P/8//y//H/8f/y//H/8f/y//P/8v/y//H/8v/z
//T/9v/0//P/8//z//D/7//v/+//8f/w//D/7//t/+3/7v/u/+//7//w//H/8f/w//D/
8P/y//H/7//x/+//7f/t/+7/7v/u/+3/7f/w//D/8P/w/+7/7v/u/+7/8P/w//H/8f/y
//H/8P/v//H/8f/y//L/8v/y//P/9P/2//j/+P/4//X/9P/z//L/9P/1//b/9//4//n/
+f/5//f/+P/4//j/9//3//j/+P/6//v/+//7//n/+P/4//j/+f/5//b/+P/6//r/+v/6
//z//P/8//z//P/8//z/+//6//r/+f/5//r/+v/6//z//P/8//r/9v/3//j/+f/6//v/
/P/9////AQACAAIAAwAFAAUABQAGAAUABAD///7//f/9//z//P/+//7///8AAP///v/9
//z/+v/5//f/9v/z//P/9P/0//X/9P/0//T/9f/z//P/8//y//H/8v/x//H/8P/w/+//
7f/t/+3/7P/q/+n/6f/p/+j/5//n/+f/5//n/+f/5v/n/+j/6//q/+r/6v/q/+r/6v/r
/+z/7P/q/+r/6f/p/+n/6f/o/+j/6v/p/+n/6//r/+v/8f8AABUAMQBTAH8ArQDSAO4A
AAEDAfAAyQCbAGcAMgD7/73/hf9b/z//LP8m/zT/Rv9c/3P/h/+W/6f/uv/J/9P/2v/f
/+P/4//m/+v/6//s/+v/7P/t/+7/7v/v//H/8v/0//b/9P/0//X/9f/3//f/9//3//f/
+P/4//j/+v/8//z//P/9//3///8AAAAA////////AQABAAEAAQAEAAUABQAFAAMAAwAE
AAQABgAIAAgACAAIAAgACAAJAAgACAAHAAgACgAKAAoACwAMAA0ADgAQABEAEAAPAA8A
DwAQABEAEgAVABUAFgAWABcAGAAZABkAGQAbABwAHQAeAB8AIgAkACQAJAAkACMAJQAn
ACcAKAApACkAKQAqAC0ALQAuAC4ALgAvAC8ALgAtAC0ALQAsAC0ALQAtACsAKAAoACYA
JAAiACAAHwAeABwAGwAZABcAGQAWABQAEwAQAA8ACwAIAAgACQAJAAcABQAEAAMAAwAC
AP///f/8//3//P/8//v/+//7//v//P/6//n/+f/5//b/9f/1//X/9//2//b/9f/1//X/
9v/2//b/9f/1//X/9//2//b/9v/1//P/8P/x//H/7//v//D/8f/y//L/8//z//L/8f/w
/+7/7v/u/+7/7//w//L/8//z//P/8//z//P/8//0//T/9f/2//j/+v/5//r/+f/4//j/
+v/6/w==
         </WaveFormData>
      </LeadData>
      <LeadData>
         <LeadByteCountTotal>10000</LeadByteCountTotal>
         <LeadTimeOffset>0</LeadTimeOffset>
         <LeadSampleCountTotal>5000</LeadSampleCountTotal>
         <LeadAmplitudeUnitsPerBit>4.88</LeadAmplitudeUnitsPerBit>
         <LeadAmplitudeUnits>��V</LeadAmplitudeUnits>
         <LeadHighLimit>2147483647</LeadHighLimit>
         <LeadLowLimit>268435456</LeadLowLimit>
         <LeadID>V5</LeadID>
         <LeadOffsetFirstSample>0</LeadOffsetFirstSample>
         <FirstSampleBaseline>0</FirstSampleBaseline>
         <LeadSampleSize>2</LeadSampleSize>
         <LeadOff>FALSE</LeadOff>
         <BaselineSway>FALSE</BaselineSway>
         <ExcessiveACNoise>FALSE</ExcessiveACNoise>
         <MuscleNoise>FALSE</MuscleNoise>
         <LeadDataCRC32>4147510344</LeadDataCRC32>
         <WaveFormData>
4v/i/+L/4v/k/+T/5P/k/+T/5P/k/+T/5P/k/+T/5P/i/+L/4v/i/+P/5P/l/+b/6P/o
/+j/6P/q/+r/6v/q/+z/7P/s/+z/7P/s/+z/7P/u/+7/7v/u//D/8P/w//D/8P/w//D/
8P/w//D/8P/w//D/8P/w//D/8f/y//P/9P/0//T/9P/0//L/8v/y//L/8P/w//D/8P/w
//D/8P/w//L/8v/y//L/8v/y//L/8v/w//D/8P/w//D/8P/w//D/8P/w//D/8P/y//L/
8v/y//D/8P/w//D/8P/w//D/8P/w//D/8P/w//L/8v/y//L/8P/w//D/8P/w//D/8P/w
//L/8v/y//L/9P/0//T/9P/y//L/8v/y//D/8P/w//D/8f/y//P/9P/2//b/9v/2//X/
9P/z//L/9P/0//T/9P/0//T/9P/0//L/8v/y//L/9P/0//T/9P/2//b/9v/2//j/+P/4
//j/9v/2//b/9v/2//b/9v/2//b/9v/2//b/+P/4//j/+P/2//b/9v/2//b/9v/2//b/
9P/0//T/9P/2//b/9v/2//b/9v/2//b/+P/4//j/+P/2//b/9v/2//j/+P/4//j/9//2
//X/9P/1//b/9//4//j/+P/4//j/+v/6//r/+v/6//r/+v/6//j/+P/4//j/+v/6//r/
+v/6//r/+v/6//z//P/9//3/AAAAAAMAAwACAAIAAgACAAIAAgACAAEAAAAAAAAAAAAA
AAAAAAD///3//f/9//7///8AAAEAAgAEAAQAAwADAAQABAAEAAIAAAAAAP///f//////
/////wMAAwABAAEA/v/9//3//f/9//z/+//6//r/+v/4//f/9P/0//X/9f/3//b/9v/3
//X/9f/0//T/9v/2//f/+P/3//b/9f/z//X/9f/2//b/9//3//f/9//5//X/9P/0//f/
+v8BABIALABQAHgAngDBAOEA+gALAQgB8wDSAK4AhgBWACAA7v/E/6D/k/+Z/6X/sv+/
/8j/1P/d/+T/6v/u/+//8f/y//H/8f/1//f/9//4//n/9//3//f/9//3//f/+P/5//r/
+v/6//r//P/9//3//f/9//3//f/9//3//v/+//7//f/9//3//v/+//3//f/9//7/AAAA
AAAAAAAAAAAAAAADAAMAAwADAAQABgAGAAUABAAEAAUABQAEAAQABQAGAAcABAADAAIA
BQAFAAUABgAFAAUABQAGAAoACgAKAAoACgALAAsACwAMAAwADAAMAAsADAAMAA4ADgAO
AA8AEAATABMAEwATABMAFAAUABQAFwAXABcAFwAYABgAGAAbABkAGAAXABYAFgAWABcA
FwAXABcAFwAXABcAFgAVABUAFAATABMAEwARABAADwAPAA8ADQAMAAoACgAKAAgABgAH
AAcABgADAAMAAwACAAIABAADAAMABAAEAAIAAgACAAEAAQAAAAAAAQABAAEAAQABAAEA
AQABAAEAAQABAAIAAQABAAEAAAD+//7//f/9/////v/+//7//v/+//7//v/9//3//v/+
//7//v/9//z//P/9//7///////////////3///////7//P/9//3//f/9//3//v//////
/v/+////AQADAAMAAwADAAMAAwADAAMAAwADAAQABAAFAAUABQAEAAQABQAFAAYABwAJ
AAoACAAIAAkACQAHAAUABwAHAAgACAAHAAcABwAIAAgACAAFAAUABQAFAAgACAAIAAgA
CAAIAAgACAAHAAYABgAFAAYABgAGAAUABQAFAAUABQAFAAUABQAHAAgACAAHAAcACQAH
AAoACgAKAAoACgALAAsADAAMAA8ADwAOAA4ADgAOAA4ADgAOAA0ADAAMAAwADAAMAAwA
CgAJAAkACQAMAA4ADwAQAA0ADAALAAoABwAHAAgACAAKAAgACAAIAAUAAwADAAMAAQAB
AAMAAwD//////v/9//3//f/9//z/+//6//r/+v/6//n/+P/4//r/+//8//z//P/9//3/
/f/6//r/+v/6//v//P/8//z/+v/5//n/+f/6//r/+f/5//v/+//5//f/8v/w//P//v8L
AB4APABiAIgAqADHAOMA+gABAfIA0wCyAJQAcAA+AAoA4v/A/6L/lf+X/5//qv+7/8b/
0P/Z/+D/5v/s/+3/6//0//n/9//1//X/9f/2//f/9f/1//X/9f/3//f/+P/5//j/+P/4
//j/+P/5//n/+f/5//n/+f/5//n/+v/6//r/+f/5//n/+v/7//v//P/9//7/AAAAAAAA
///+//3//P/7//v/+//7//3/AAABAAEA/v/+/////////wAAAgAEAAYABAAEAAQABAAD
AAIAAgAEAAUABgAIAAcABgAFAAQABAAFAAUABQAGAAYABgAGAAgACgALAA4ADQAMAAwA
DAAPAA8ADwAPAA4AEAARABIAFQAVABUAFQAYABgAGAAbABoAGgAaABoAGgAaABsAGwAX
ABcAFwAXABcAFgAVABUAFQATABIAEQAPAA4ADQANAA0ACwAKAAgABgAGAAQAAgABAAEA
AAD9///////+//7//f/7//r/+v/4//b/9v/2//X/9f/0//T/9f/1//X/9f/x//H/8f/x
//H/8f/x//L/8f/v/+3/6v/s/+z/6//r/+3/7P/s/+z/6v/q/+r/6v/r/+v/7P/s/+v/
6v/o/+b/5f/l/+X/5f/n/+f/5//n/+f/6f/p/+j/6f/r/+z/7f/r/+v/7P/t/+//7v/u
/+//7v/v/+7/7f/t/+3/7f/t/+v/6//r/+z/7P/t/+3/7f/v//D/8v/z//L/8f/x//D/
8v/y//P/8//1//P/9f/1//X/9P/y//H/8//0//T/9P/x//H/8f/x//D/8P/w//D/7v/u
/+7/7v/v//D/8v/z//L/8v/y//H/7//v/+//7//u/+3/7P/t/+7/7v/t/+3/6//r/+v/
7P/t/+7/7//w/+7/7f/t/+3/6//q/+r/6//t/+3/7f/u/+7/7f/s/+v/7f/s/+z/7P/s
/+z/7P/t/+v/6//t/+v/6P/q/+r/6v/q/+j/6P/o/+j/6f/q/+v/7P/q/+r/6v/q/+r/
6v/q/+r/6f/o/+f/5v/k/+T/5P/k/+X/5v/n/+j/6P/o/+j/6P/m/+b/5v/m/+b/5v/m
/+b/6P/o/+j/6P/m/+b/5v/m/+b/5v/m/+b/6P/o/+j/6P/m/+b/5v/m/+b/5v/m/+b/
5v/m/+b/5v/m/+b/5v/m/+T/5P/k/+T/5v/m/+b/5v/k/+T/5P/k/+b/5v/m/+b/5v/m
/+b/5v/l/+T/4//i/+L/4v/i/+L/5f/m/+f/6P/p/+n/6v/q/+//7//u/+7/7P/s/+z/
7P/s/+v/6v/q/+j/6P/o/+j/6v/p/+n/6f/n/+j/6P/o/+j/6P/o/+j/6P/p/+v/7P/q
/+j/6P/o/+n/5//n/+f/5f/l/+f/5//m/+f/5//n/+X/5f/l/+T/4//i/+L/4v/g/9//
3v/e/9//3//f/97/3P/d/93/3f/e/97/3v/e/9//4P/g/+D/4P/f/9//3//g/+D/3//f
/9//3//j/+H/2v/Y/9f/2P/d/+z//v8eAEYAcACXAL0A4gD9AAoBAwHqAMYAogB4AEIA
BgDS/6j/h/99/4P/jv+b/6j/tP+//8b/zP/Q/9P/1f/Y/9v/2//d/93/3f/e/9//4f/h
/+H/4f/f/9//4P/h/+T/5P/k/+T/5P/l/+X/5f/j/+P/4//j/+P/5P/k/+T/5//n/+f/
6P/o/+f/5//n/+j/6v/q/+r/6v/q/+r/6v/r/+v/6//r/+r/7P/s/+v/6//s/+7/7//w
//D/8f/y//P/8P/v/+7/8P/x//L/9P/z//P/8//0//T/9P/0//T/9f/3//j/+f/4//j/
+P/4//f/+P/4//r/+//8//7/AAD//////////wAAAgADAAQABQAFAAUABQAEAAQABAAH
AAgACAAIAAgACgAKAAsACwAJAAkACQAJAAkACAAHAAcABgAFAAUABQAEAAIAAAD//wEA
///+//z//v/+//z/+v/5//n/+P/1//P/8//y//L/8//z//T/9v/0//L/8v/y//H/8f/w
//D/8f/x//H/8f/x//H/8f/x//H/8f/x//L/8v/x//D/7v/w//D/7//v//H/8P/w//D/
7v/u/+7/7v/t/+3/7v/u/+z/7P/r/+r/6v/r/+z/7f/v/+//7//v/+//8f/x//D/8v/z
//P/8//x//H/8v/z//X/9P/0//X/8//1//X/9f/3//f/9//3//j/+f/6//z/+v/7//v/
+//8//z//f/9//3//f/+//7/AAAAAAEAAQD///3//////wAAAAD/////AQACAAIAAgAD
AAMAAwADAAMAAgABAAAA//8AAAEAAgABAAAAAAD//wIAAgACAAEAAwADAAMAAwADAAMA
AwAFAAgABgAGAAYABgAJAAkACgAKAA0ADQAMAAwADgAOAA4ADgAOAA0ADAAMAAwADAAM
AAwACgAJAAkACQAJAAoACgAKAAoACgAKAAoABwAHAAgACAAKAAgACAAIAAUAAwADAAMA
BQAFAAcABwAEAAMAAQD//wAAAQACAAIAAAD+//3//P/7//v/+//8//3//f/9//z/+v/7
//v/+//6//r/+v/6//v//P/8//z//v/9//3//f/+//7//f/9//3///////v/9v/2//v/
AgARACgASABsAJAAsADPAO0ABgEJAfgA1wC4AJYAbgA6AAYA3v++/6b/m/+h/63/vP/H
/9T/3P/l/+r/7v/y//f/+f/8//v/+f/7//3//f/+//////////////8BAAEAAgADAAMA
AgABAAAAAgADAAMAAwABAAEAAQABAAMABAAEAAQABQAFAAUABgAIAAcABwAHAAYACAAI
AAgABgAGAAYABgAFAAUABQAFAAgACgAKAAkABgAGAAcABwAGAAYABwAIAAwACgAKAAoA
CwALAAsADAANAA0ADQAOABAAEAAQABAAEAARABEAEQASABIAEgASABUAFgAWABgAFgAW
ABcAGAAZABkAGQAZABgAGgAbABwAHwAfAB8AHwAiACIAIgAlACYAJgAmACYAJQAkACQA
IwAjACMAIwAjACEAIAAfAB8AHwAdABwAGwAbABoAGQAZABoAGQAZABgAFgAWABQAEgAP
AA8ADgALAAsACwAKAAoACgAJAAkACgAIAAYABgAGAAUABQAEAAQABQAFAAUABQADAAMA
AwADAP///////wAAAwADAAMAAgACAAIAAQABAAAA/v/9//z//f/+////AAD/////AAAA
AP7//v/9//z//f/9//3//f/8//v/+v/5//r//f/+//7//v/////////+//3//f/9//3/
/P/8//3///8BAAEAAQABAAEAAQABAAMAAwADAAQAAgADAAMAAwACAAIAAwADAAEAAQAC
AAIAAAAAAAEAAQADAAEAAwADAAYABgAFAAUAAwAEAAQABAAFAAUABQAFAAUABAADAAIA
AAAAAAAAAAACAAIAAwADAAIAAgACAAEAAQABAAEAAQABAAEAAQADAAIAAgABAAEAAAD/
//7//v/+//7//v/+//7//f/9//3/+//6//r/+//8//3//v8AAAIAAQAAAP///f/8//z/
/P/8//z//P/9/wEAAQABAP3/+v/8//z//P/8//z//P/8//z//P/8//z//P/6//r/+v/6
//v//P/9//7//f/8//v/+v/8//z//P/8//v/+v/5//j/+f/6//v//P/8//z//P/8//v/
+v/5//j/9v/2//b/9v/3//j/+f/6//n/+P/3//b/+P/4//j/+P/4//j/+P/4//b/9v/2
//b/9//4//n/+v/5//j/9//2//b/9v/2//b/9v/2//b/9v/2//b/9v/2//j/+P/4//j/
9//2//X/9P/1//b/9//4//b/9v/2//b/9P/0//T/9P/1//b/+P/5//j/+P/7//v//P/8
//z//P/6//r/+v/5//j/+P/4//j/+P/4//j/9//3//f/9//4//j/+P/4//j/+//8//z/
/f/+//7//v/8//v/+v/4//X/9v/3//j/+f/5//n/9//3//j/9//3//f/9v/0//L/8P/y
//L/8P/v/+z/7P/t/+3/6//q/+r/6//t/+3/7P/s/+r/6v/r/+z/7v/u/+7/7f/t/+3/
7v/u/+v/6//r/+v/7//t/+r/5v/l//D//f8MACoAVAB6AJ4AxQDnAAQBFQEOAe8AygCo
AIAASgAOANz/sv+U/4n/jf+X/6T/s/++/8L/yf/U/9z/3v/f/+P/5v/n/+n/6f/o/+f/
5//n/+f/5//n/+f/5f/l/+b/5//p/+r/6//s/+r/6//r/+v/6f/p/+n/6f/p/+r/6v/q
/+3/7f/t/+7/7v/t/+3/7f/t/+7/7f/s/+z/7P/s/+z/7f/t/+3/7f/s/+7/7v/t/+3/
7v/w//H/7v/u/+//8P/x/+7/7f/s/+3/7f/t/+7/8f/x//H/8v/y//L/8v/y//L/8//z
//P/9f/2//f/+P/3//j/+P/6//r/+v/7//z//v///wAAAQD//wAAAAAAAAEAAQABAAEA
AgACAAIABQAEAAQABAAEAAIAAgADAAMAAwADAAMAAwADAAIAAQABAP3/+//6//n/+//6
//n/+f/4//X/8//w//H/8v/x//D/7//v/+7/6//r/+v/6v/q/+r/6f/p/+r/6v/o/+j/
6P/p/+n/6P/o/+n/6f/p/+n/5//n/+f/5//l/+X/5f/m/+f/5//n/+b/6P/o/+f/5//n
/+b/5v/m/+b/5v/m/+b/4//j/+T/5P/k/+T/4//i/+T/5f/m/+f/5f/l/+X/5f/l/+f/
5//m/+b/5//n/+f/6f/p/+r/6//q/+j/5//n/+j/6//s/+3/7v/v//D/8f/v/+//7//w
//D/8f/x//H/8v/y//P/8//0//X/9//4//j/+P/5//n/9//1//f/9//4//j/9//3//f/
+P/4//j/+f/5//n/+f/8//z//P/8//j/+P/4//j/+P/4//n/+f/6//r/+v/6//z//P/8
//z/+//7//z//P8BAAEAAAAAAAEAAgADAAQABAADAAIAAgACAAIAAgACAAAA////////
AQACAAIAAgABAAAA///+//v/+//8//z//v/8//z//P/9//v/+//7//v/+//9//3/+f/5
//j/9//3//f/9//2//X/9P/0//T/8v/x//D/8P/x//H/8f/w//H/8//0//X/8//y//H/
8P/x//L/8v/y//L/8f/x//H/9P/0//P/8//x//H/8//z//L/8P/x//j///8QACwAUAB4
AKAAxwDrAAgBGQEWAfsA3AC6AJIAXAAgAPL/zv+q/5H/j/+b/6b/s/+8/8j/0//e/+b/
6v/t/+//8v/3//n/+f/3//f/+P/5//j/9//2//X/9v/3//n/+//6//r/+v/6//r/+//7
//v//f/9//3//f/9//7//v/+//3//f/9//7/AAD///////8AAAIAAgACAAQABAAEAAQA
AwADAAMAAwAEAAYABgAFAAIAAgADAAMAAwAEAAYACAAMAAoACgAKAAkACQAJAAoACQAJ
AAkACgAMAAwADAAMAA4ADwAPAA8AEAAQABAAEAATABQAFAAWABYAFgAXABgAGwAbABsA
GwAcAB4AHwAgACAAHwAeAB0AHwAgACEAJQAmACYAJgAmACYAJgAnACcAJwAnACcAJwAn
ACYAJQAlACEAHwAeAB0AHwAeAB0AHQAdABsAGgAYABYAFgAUABIAEwATABIADwANAA0A
DAAMAAoACQAJAAoACAAGAAYABgAHAAcABgAGAAcABwAHAAcAAwADAAMAAwACAAMABAAG
AAQAAwACAAAAAgACAAEAAQABAAAAAAAAAAAAAAAAAAAA/f/9//7//v///wAAAAAAAP//
///////////////////9///////+/wAAAQABAAEAAwADAAQABQAEAAIAAQABAAIABQAG
AAcABgAFAAQAAwAFAAUABQAGAAgACQAJAAkACAAIAAkACQAJAAkACgAKAAoACgALAAsA
CwAJAAsACwALAAoACAAHAAkACgAKAAoACQAJAAkACQAMAAwADAAMAAoACgAKAAoACAAI
AAkACQAKAAoACgAJAAkACQAJAAkACQAJAAkACwAKAAoACQAJAAkACQAJAAoACgAKAAoA
CgAKAAkACQAJAAkACAAIAAkACQAJAAkACgAKAAkACAAHAAkACAAIAAgACAAIAAgACQAJ
AAkACQALAAoACgAKAAoACgAKAAoACgAKAAgACAAIAAgABwAGAAUABAAFAAYABwAIAAgA
CAAIAAgACAAIAAgACAAIAAgACAAIAAgACAAIAAgACgAKAAoACgAIAAgACAAIAAgACAAI
AAgACgAKAAoACgAIAAgACAAIAAYABgAGAAYABwAIAAkACgAJAAgABwAGAAYABgAGAAYA
BgAGAAYABgAIAAgACAAIAAoACgAKAAoACAAIAAgACAAGAAYABgAGAAYABgAGAAYACAAI
AAgACAAIAAgACAAIAAoACgAKAAsADgAQABEAFQASABAADwAOAA4ADgAOAA4ADQAMAAwA
DAAMAAwADAAMAAkACQAJAAkACwAMAA0ADgAOAA4ADgANAA0ADgAOAA4ACgAKAAoACQAI
AAkACgALAAsADQANAAsACwAKAAkACQAHAAcABgAFAAQABAAEAAIAAQAAAAAAAQD/////
/v/+/wEAAQABAAAAAgACAAIAAwACAAIAAgACAAEAAQABAAIAAAD///////////3/+f/4
//r/AQAKABcAMABSAHYAlgC2ANsA+QAMAQkB9ADXALYAkABkADAA/v/W/7T/ov+j/63/
u//E/83/1v/e/+f/6v/q/+7/9//9//7//f/9//v/+f/5//r/+//9//3//f/9//7///8B
AAMAAwACAAEAAAD+/////////wAAAQACAAMAAQACAAIAAgAEAAUABgAIAAcABQAEAAMA
AgAEAAQABAAGAAYABgAGAAcABwAHAAcABgAIAAgABwAGAAYABwAHAAgACAAJAAoADAAK
AAoACgAKAAkACAAIAAsACwALAAwADAAMAAwADAAOAA8ADwAPABAAEAAQABAAEQASABIA
FAAUABQAFQAWABcAFwAXABcAFQAWABYAFgAaABsAHAAdAB0AHAAbAB0AHQAcABsAGgAc
ABwAHQAdABsAGwAbABsAGwAaABkAGQAXABUAFAATABEAEAAPAA8ADwANAAwACgAKAAoA
CAAGAAYABwAHAAUABwAHAAYABgAEAAMAAwAEAAQAAgACAAIAAQABAAAAAAD/////////
//3//f/9//3/+f/5//n/+v/9//3//f/8//z//P/7//v//P/8//3//v/7//r/+f/4//f/
9//4//j/+P/4//f/9v/3//f/9//3//f/9//3//f/9v/3//b/9P/1//f/+P/5//n/+f/6
//v/+//6//r/+//7//3//f/9//v/+//7//v/+f/5//n/+v/7//3//v////7//v//////
AQABAAIAAgAAAAAAAQABAAMAAQADAAMABAAEAAMAAwACAAIAAQAAAAEAAQABAAEAAgAC
AAIAAgACAAQABAAEAAQABAAEAAcABwAIAAgACgAJAAcABgAGAAYABgAGAAcABwAHAAgA
CAAIAAgACAAKAAkACQAJAAgACAAHAAYABAAEAAQABAADAAMABAAEAAQAAgACAAIA///9
//3//f/8//v//P/7//r/+//7//v//f/9//3//P/6//j/9//2//b/9f/0//T/9//3//f/
9v/1//X/9P/z//P/9P/1//b/9f/2//b/9v/2//X/9f/1//T/9P/z//P/9//1//P/8f/w
/+z/7f/0/wEAFAAuAFQAfgCiAMcA6wAIARkBFgH9ANgAtACOAFoAHADs/8b/nv+H/43/
mf+k/6//uv/G/9P/3v/i/+b/5//n/+r/7f/v/+//8f/x//L/8//x//H/8f/x/+//7//w
//H/9P/0//T/9P/2//f/9//3//f/9//3//f/9f/2//b/9v/5//n/+f/6//r/+f/5//n/
+P/6//r/+v/4//j/+P/4//v/+//7//v//v8AAAAA///9//z//P/7//z//P/9//7/AAD+
//7//v////////8AAAIAAwAEAAYACAAIAAgACAAHAAcABgAFAAgACAAIAAgABwAIAAgA
CgAMAAwADQAOABEAEQARABEAEgAUABUAFgAXABcAFwAXABgAGAAYABsAHAAcABwAHAAc
ABwAHQAdABsAGwAbABsAHQAcABsAGwAZABcAFgAVABMAEgARABEAEQAPAA4ADAAMAAwA
CgAIAAUABQAEAAEAAQABAAAAAAAAAP////8AAP7//P/8//z/+//7//r/+v/7//v/+//7
//f/9//3//f/9//3//f/+P/3//f/9//2//b/9v/1//X/9//2//b/9v/1//T/8//y//H/
8f/y//L/9P/0//P/8v/y//P/9P/1//P/8//z//P/8f/z//P/8v/0//X/9f/1//P/8//0
//X/9//2//b/9//3//n/+f/5//n/+f/5//n/+f/5//n/+v/4//n/+f/5//z//P/9//3/
/f/9//7//v/8//z//f/9/////f//////AgACAAEAAQAAAAAA///+////////////AAAA
AAAAAAD8//z//P/8//7//v///////v/+//7//f/9//3//f/9//v/+//7//3//v/+//3/
/f/7//v/+//8//z//P/8//z/+v/5//n/+f/6//r/+//9//z/+//6//r/+//7//v/+//7
//r/+v/6//z//P/8//3/+//9//3/+f/2//f/+P/5//r//P/8//z//P/8//z//P/8//7/
/v/+//7//P/8//z//P/+//7//v/+//7//v/+//7//P/8//z//P/8//z//P/8//7//v/+
//7//P/8//z//P/+//7//v/+/wAAAAAAAAAA/v/+//7//v/+//7//v/+/wAAAAAAAAAA
AAAAAAAAAAD///7//f/8////AAABAAIAAQAAAP///v/+//7//v/+/wAAAAAAAAAA/v/+
//7//v8AAAAAAAAAAAIAAgACAAIAAgACAAIAAgADAAUABgAIAAYACQAJAAgABgAGAAYA
BgAIAAgABwAGAAQABAAEAAQABAAEAAMAAwADAAMABAAEAAYABgAGAAYACAAHAAcACAAK
AAoACAAIAAYABQADAAMAAQABAAEAAwADAAEAAQAAAAEAAQABAAEAAQABAAEAAgACAAAA
///+//3//f/8//v/+v/6//v/+//7//r/+v/6//v//f///wAA/v/+//3//f/9//7//v/9
//v/+//7//v/+//6//r/+//+/wMAEgAqAE4AcgCUALUA2QD2AAcBDAH9AN4AvgCcAHIA
OgAGANj/tv+l/6P/q/+2/8X/0P/W/+H/6v/w//D/8//3//r//f////3//f/9//7///8B
AAEAAQABAAEAAQACAAMAAgACAAIAAgACAAMAAwADAAUABQAFAAUABQAGAAYABgAFAAUA
BQAGAAQAAwADAAMABQAIAAkACgAKAAoACgAKAA0ADQANAA0ADQAOAA0ACwAMAAwADQAN
AAwADAANAA4AEAAOAA4ADgANAA0ADQAOAA8ADwAPABAAEgASABIAEgAUABUAFQAVABYA
FgAWABYAFwAYABgAGgAYABgAGQAaABkAGQAZABkAHAAeAB8AIAAgAB8AHgAdAB4AHgAe
ACEAIgAiACIAIgAkACQAJQAlACEAIQAhACEAIwAiACEAIQAdABsAGgAZABsAGgAZABkA
GQAXABYAFAAUABQAEgAQAA8ADwAOAAsADAANAA0ADgAQAA8ADwAQAA4ADAAMAAwADAAN
AA0ADgANAA0ADQANAA0ADQANAA0ADQANAA0ADgANAA0ADQAMAA0ADgAOAA8ADQAMAAwA
DAANAA4ADwAQAA4ADQANAAwADAAMAAsACgALAAsACwALAA0ADQANAA0ADQAPAA8ADgAM
AA0ADQANAA0ADQAOAA8ADwAOAA4ADwARABMAEwATABIAEQAQAA8AEAARABIAFAASABMA
EwATABQAFAAVABUAEwATABQAFAAWABYAFwAXABUAEwAVABUAFgAWABUAFQAXABgAGAAY
ABkAGQAZABkAGgAaABoAGgAYABgAGAAYABoAGgAbABsAHAAaABgAFgAYABgAGAAYABsA
GwAcABwAHwAfAB4AHgAgACAAIAAgAB4AHQAcABwAHAAcABwAHAAdAB0AHgAfAB0AHgAe
AB4AHQAcABsAGgAZABkAGgAaABoAGAAYABgAFwAVABUAFQATABMAFQAVABUAFQAUABMA
EQARABEAEAAPAA4ADgAOAA4ADQAMAAwACwALAAsACgALAA0ADgAPAA4ADgAOAA4ADwAQ
ABAAEAAQAA8ADwAPAA4ADgANAA0ADwAPAA0ACwAIAAYACQASACMANgBUAH4ApgDGAOUA
AwEaAR0BDAHvAM4ArACCAFAAHgD0/9D/sv+p/7H/vf/K/9f/4P/q//P//P8EAAoACwAN
AAwACwANABEADwAPABAAEQARABEAEQARABIAEwAVABcAFwAWABUAFAAWABcAFwAXABkA
GQAZABkAGQAaABoAGgAbABsAGwAcABoAGQAZABkAHAAeAB4AHgAgACAAIAAgAB8AHwAf
AB8AIAAiACIAIQAgACAAIQAhAB4AHgAfACAAIwAiACMAJAAnACcAJwAoACgAJwAmACYA
KAAoACgAKAAqACsAKwArAC4ALgAuAC4ALwAwADAAMgAzADQANgA4ADgANwA2ADUANgA4
ADkAOgA9AD0APQA9AD4APgA+AEEAQgBCAEIAQgBCAEIAQwBDAEIAQwBEAEUAQgBAAD4A
PQA8ADsAOwA7ADkAOAA3ADcANwA1ADQAMgAwADAALgAsAC4ALwAvAC0ALAArACkAKAAn
ACUAJAAkACYAJAAkACQAIwAjACIAIgAhACEAIQAhAB4AHQAcABsAGgAbABwAHgAdAB0A
HQAcAB4AHgAdAB0AHwAeAB4AHgAdABwAGwAaABkAGQAaABoAGwAcABwAHAAZABkAGQAZ
ABcAFwAXABcAGQAbABsAGgAcAB0AHQAdABsAGwAcAB0AHwAeAB4AHwAdAB8AHwAfAB8A
HwAfAA==
         </WaveFormData>
      </LeadData>
      <LeadData>
         <LeadByteCountTotal>10000</LeadByteCountTotal>
         <LeadTimeOffset>0</LeadTimeOffset>
         <LeadSampleCountTotal>5000</LeadSampleCountTotal>
         <LeadAmplitudeUnitsPerBit>4.88</LeadAmplitudeUnitsPerBit>
         <LeadAmplitudeUnits>��V</LeadAmplitudeUnits>
         <LeadHighLimit>2147483647</LeadHighLimit>
         <LeadLowLimit>268435456</LeadLowLimit>
         <LeadID>V6</LeadID>
         <LeadOffsetFirstSample>0</LeadOffsetFirstSample>
         <FirstSampleBaseline>0</FirstSampleBaseline>
         <LeadSampleSize>2</LeadSampleSize>
         <LeadOff>FALSE</LeadOff>
         <BaselineSway>FALSE</BaselineSway>
         <ExcessiveACNoise>FALSE</ExcessiveACNoise>
         <MuscleNoise>FALSE</MuscleNoise>
         <LeadDataCRC32>3469080886</LeadDataCRC32>
         <WaveFormData>
7v/u/+7/7v/u/+7/7v/u//D/8P/w//D/8P/w//D/8P/y//L/8v/y//X/9v/3//j/+v/6
//r/+v/4//j/+P/4//r/+v/6//r/+v/6//r/+v/6//r/+v/6//z//P/8//z//P/8//z/
/P/6//r/+v/6//r/+v/6//r//f/+////AAACAAIAAgACAAAAAAAAAAAA///+//3//P/6
//r/+v/6//z//P/8//z/+f/4//f/9v/0//T/9P/0//L/8v/y//L/9P/0//T/9P/2//b/
9v/2//f/+P/5//r/+v/6//r/+v/6//r/+v/6//v//P/9//7//P/8//z//P/6//r/+v/6
//r/+v/6//r/+v/6//r/+v/5//j/9//2//T/9P/0//T/9v/2//b/9v/2//b/9v/2//T/
9P/0//T/9v/2//b/9v/2//b/9v/2//T/9P/0//T/9v/2//b/9v/2//b/9v/2//b/9v/2
//b/9v/2//b/9v/0//T/9P/0//b/9v/2//b/9//4//n/+v/4//j/+P/4//j/+P/4//j/
9v/2//b/9v/2//b/9v/2//j/+P/4//j/+P/4//j/+P/4//j/+P/4//j/+P/4//j/9//2
//X/9P/2//b/9v/2//j/+P/4//j/+v/6//r/+v/6//r/+v/6//j/+P/4//j/+v/6//r/
+v/8//z//P/8//z//P/9//3/AAACAAMAAwD/////AAAAAP7//f/9//3/+f/5//n/+f/5
//j/9f/0//H/8v/x//D/9P/0//P/8//0//b/+P/5//r/+v/6//r/+v/6//n/+P/5//n/
+v/6//3//f/7//v/+f/4//j/9//3//b/9P/y//D/8v/w/+7/7f/s/+3/6v/s/+r/6v/s
/+r/6v/p/+j/6P/o/+n/6v/p/+n/6P/o/+n/6v/r/+3/7//v/+7/7v/y/+7/7v/v/+//
8v/1/wAAEgAuAEwAZwCCAJ4AtADGAM8AygC3AKYAjwBtAEUAHgD3/9b/xf/D/8v/0//a
/9//5f/q/+3/7f/v/+3/7f/t/+3/7P/u/+//7//v/+//7v/u/+7/8P/w/+//7//x//P/
9P/0//T/9v/3//n/+v/4//j/+P/3//T/9P/0//T/8v/x//H/8f/y//L/8v/y//T/9//3
//f/+P/4//j/+f/8//3///8AAAEAAgACAP///f/9//3//f/8//v/+v/5//f/9v/1//P/
8f/x//H/8v/y//H/8f/x//L/8v/z//T/9f/2//f/9//4//r/+//7//r/+//8//3/////
/wAAAAACAAIAAgACAAIAAgACAAMABAAFAAQABQAHAAcABwAJAAYABgAFAAQAAQABAAEA
AAAAAAAAAQABAP/////+//3//v//////AAD+//7//v/+/////v/9//3//f/9//3/+//9
//z//P/6//r/+f/5//j/+v/5//n/+f/4//f/9v/2//b/9v/1//X/9//2//X/9f/z//H/
8P/v/+//8P/x//L/7//v/+//8P/v/+3/7P/s/+7/7v/u/+7/7//v/+//7//t/+3/7f/u
/+//7v/v//H/9P/0//P/8//z//P/9f/1//X/9//3//f/9//4//n/+f/6//v//P/9////
//////7//P/8//3//f/7//v/+v/5//n/+f/5//f/9//4//j/+P/3//f/9//4//v/+//7
//z//v//////AAD+////AAAAAAAAAAAAAAEAAwADAAMAAwADAAMAAQABAAMAAwADAAIA
AwACAAEAAQD+//7///8AAP/////+//7//f/9//3//P/7//z//v8AAAMAAwACAAIABAAC
AAQABAAEAAQABAADAAMABAAGAAcABwAFAAUABAAEAAQAAwADAAMAAQABAAEAAQACAAIA
AAAAAP7/AAACAAQACAAKAAYABQAEAAQABAADAAEAAAACAAIAAAAAAP///v/9//3//v/+
///////7//v/+//6//z/+//7//r/+f/4//n//P/6//j/+P/4//z/+v/6//j/9v/4//j/
+P/2//T/8//y//P/9P/1//X/8v/y//L/8v/0//X/9f/1//j/+P/2//L/7v/r/+//9v//
/woAIAA+AFoAcQCKAKQAvADMAMsAvACrAJwAhwBlAD8AHgD//+D/0f/P/8//0//e/+f/
6//u//H/8//1//H/7//1//v/+P/0//X/9f/1//X/9P/0//T/9v/2//X/9f/3//f/+P/4
//j/+f/5//r/+v/8//z//P/7//z//P/8//z/+//5//j/9//6//r/+v/6//r//f/9//3/
/f/8//v/+//6//n/+f/4//r//P/9//v/+//7//v/+//8//3//v////7//v/+//3//f/9
//3//v8AAAEAAwAFAAQABAAFAAYABwAIAAkACQAKAAwADQANAA8AEQATABUAFAATABMA
EgASABIAEgASABIAEgASABMAFQAVABMAEwATABMAEwAVABMAFAAUABQAEwATABMAEgAR
ABAAEAAPABEAEQAQAA8ADwAPAA4ADgAMAAwADAAMAA0ADAALAAsACQAJAAkABwAHAAYA
BgAEAAUABQAGAAYABQADAAIAAQAAAP///v/+/wAAAAD/////AQAAAP/////9//v/+v/5
//r/+v/6//r/+P/3//b/9v/2//X/9f/2//j/+P/4//j/9f/1//X/9f/1//X/9f/2//X/
8v/x//H/8v/y//H/8f/z//P/9f/1//X/9//3//f//P/+/wAAAQAAAP///v/9////////
//7/+//6//r/+f/4//n/+f/5//n/+f/5//f/9//4//j/+P/6//v//P/+//3//f/9//7/
//8BAAIABAACAAMABAAEAAYABgAGAAcABQAFAAUABQAEAAMAAAD///7//f/8//r/+f/4
//f/9//5//r//P/+///////+//7//////////v/6//r/+//8///////+//7//P/8//z/
/P/+////AAACAAIAAQABAAIAAQD///7//f//////AAAAAAAA/v/+//7/AAD///7//v/+
//7///////7///8BAP7//P/+//7//v/+//3//P/7//r/+//8//3//v/8//z//P/8//3/
/v///wAA///+//3//P/6//r/+v/6//v//P/9//7//P/8//z//P/7//r/+f/4//r/+v/6
//r//P/8//z//P/6//r/+v/6//r/+v/6//r/+//8//3//v/8//z//P/8//z//P/8//z/
/P/8//z//P/8//z//P/8//r/+v/6//r//P/8//z//P/6//r/+v/6//r/+v/6//r/+v/6
//r/+v/3//b/9f/0//b/9v/2//b/+f/6//v//P/7//v//P/+/wAAAQAAAAEAAAAAAAAA
//8BAAEA//////3//f/+//7//v/+//z//v/8//z//v/+//v/+//7//z//v//////AAD+
//7//P/8//3//P/7//v//P/8//3//f/8//3//v/+//z/+//7//r/9v/0//T/9v/0//L/
8v/y//T/8v/y//D/7//w/+//7v/v/+7/7v/u/+//8P/x//H/7v/u/+7/7v/u/+//7//v
/+7/7v/w/+7/5v/l/+P/5P/n/+7//P8SAC4ASwBoAIYApAC+AM8A1ADLALoApwCRAG0A
QAAZAPL/1f/J/8v/z//W/9//5f/o/+3/7f/v/+3/6//r/+3/7v/u/+//7//v/+//8P/w
//D/8v/w/+//7//x//L/9P/1//b/9//3//j/+P/4//j/+P/3//b/9v/2//b/9v/1//X/
9f/0//T/9P/0//X/+f/6//v/+f/4//f/9//3//f/+P/4//f/+P/4//X/9v/3//j/+f/5
//n/+f/5//f/9v/1//P/8f/x//H/8v/w/+//7//v/+7/7v/v//D/8v/0//b/9//2//j/
+f/5//z//f/+////AgADAAUABgAEAAQABAAEAAYABgAGAAcABwAHAAUABQAFAAUABQAH
AAUABgAGAAYABQAFAAUABAACAAIAAwADAAMAAwACAAEAAwADAAIAAgABAAAA///+////
/v/9//3//f/9//3/+//7//r/+v/4//j/9//3//b/+P/3//f/9//2//X/9P/0//T/9P/z
//P/8f/w/+//7//w/+//7//v/+7/7v/u/+7/6//r/+v/7P/s/+v/6//s/+z/7P/s/+z/
7f/t/+3/7f/t/+3/7f/u//D/7v/u/+//8P/w/+//7//v/+//8f/x/+//8f/x//H/8v/y
//L/8f/z//P/8//z//T/9f/2//b/+P/4//n/+f/4//n/+f/5//v/+//7//n/9//4//j/
+P/3//f/9//4//f/9//3//j/+f/7//z//v/8//3//v/+//7//v/+////AQABAAEAAQAB
AAEA//////3//f/9//z/+//6//n/+f/2//b/9//4//n/+f/4//j/9//3//f/9v/2//b/
9f/6//z/+//6//n/+P/6//v//f8AAAEAAQD/////AgACAAIAAQADAAMAAQABAAEAAQAC
AAIAAAAAAP7/AAD+//7/AAAAAP///////wAAAAD///3//P/9//7//f/+/////v/9//3/
/P/8//3//f/6//n/+P/2//f/9//4//j/9P/y//L/9P/y//D/8P/w//L/8P/w/+7/7P/u
/+7/7v/t/+z/7P/s/+3/7v/v/+//8P/w//D/8P/w//H/8f/x//D/8P/y/+7/6P/n/+f/
7P/3/wYAHAA4AFAAaQCCAKIAvADGAMMAtAClAJYAfQBZAC8ADADx/9j/y//L/9H/2f/g
/+f/6//s/+3/7f/v//H/8//z/+//7v/w//H/8f/x//H/8P/w//D/8v/0//P/8//1//P/
9P/0//T/9//3//j/+P/2//b/9v/1//X/9v/3//j/+P/3//f/9//4//j/+P/4//r//f/9
//3/+//6//n/+f/5//n/+v/6//3//v/+//v/+f/5//n/+f/4//f/9v/1//b/9v/2//X/
9f/1//X/9v/2//X/9f/1//j/+P/5//r/+f/6//v/+//6//z//f/9////AQADAAUABgAH
AAkACgAKAAoACgAKAAsADAANAA8AEQARAA8ADwAQABEAEgAVABMAFAAUABQAEQARABEA
EAAQABAAEQARABEAEQAQAA8ADQANAAwADAAOAA4ADgAOABAAEAAQABEADwAPAA8ADQAL
AAoACgAIAAgABwAHAAYABgAFAAUABQACAAEAAAAAAAAAAAD/////AQAAAP/////+//3/
/f/9//r/+v/6//r/+v/7//z//v/+//3//f/+//3//P/7//r//P/9//7///////////8A
AAAA/v/+/////v/+//3//f/7//v//f/9////AQABAAEAAgACAAIAAQAAAP///v/9//v/
+//7//r//P/8//3//f/7//v/+v/5//r/+//8//v/+//8//z//P/9//3//f/+//3//f/9
//7//P/9//3//v8AAAEAAgACAAQABAAEAAUAAwADAAMAAwAFAAUAAwADAAIAAQAAAP7/
/f/8//v/+//8//z//f/+///////+//7//////////v/+//7///8AAAIAAQD///7//P/8
//z//P/9//3//f/+//7//f/9//7//P/7//v/+//8//3///8AAAEAAAABAAIAAAD///7/
/v/+//7//////wQABQADAAAA/v/+//7//v/+//z//P/8//z//f/+////AAD+//7//v/+
/wEAAgADAAQAAwACAAEAAAAAAAAAAAAAAP7//v/+//7/AAAAAAAAAAD+//7//v/+//3/
/P/7//r/+v/6//r/+v/7//z//f/+//z//P/8//z//f/+////AAD+//7//v/+//z//P/8
//z//f/+////AAD+//7//v/+////AAABAAIAAAAAAAAAAAAAAAAAAAAAAAAAAAAAAAAA
/f/8//v/+v/8//7/AAACAAAAAAAAAAAAAAAAAAAAAAABAAIABAAFAAQABgAHAAcACAAJ
AAsADAALAAkACAAHAAUABQAFAAUABAAEAAIAAgAAAAIAAgACAAIAAgABAAEAAgAEAAYA
BwAIAAgACAAIAAUABAACAAAAAgADAAUABgAHAAcABQAFAAUABAAEAAMAAgAAAP3/+v/8
//7//P/6//j/+P/6//j/+P/2//b/+P/6//r/+f/4//j/+P/5//r/+//7//r/+v/8//z/
/P/9//v/+//6//r//P/8//r/8//x//j///8KAB4AOgBUAG0AjACqAMYA3gDhANYAwwCw
AJsAdwBLACIA/f/c/8//0f/V/9v/4v/p/+v/7v/z//n/9//1//n/+//9//7//v/6//n/
+P/3//b/9v/2//j/+P/3//f/+f/7//z//P/8//z/+//7//r/+P/4//j/9//4//j/+P/4
//n/+f/6//v//P/8//z//P/6//3//f/9//z/+v/4//f/9//3//j/+P/4//j/9//z//X/
9//5//v/+//7//v/+//8//z//P/7//z//f/+/wAAAwADAAQABQAFAAQABAAEAAYACAAK
AAsADAAOAA8ADwAOAA0ADAALAAkACQAKAAoACwAMAA0ADgAMAAoACAAHAAcABwAFAAUA
BQAFAAUABwAFAAYABgAGAAUABQAFAAQABQAGAAgACQAJAAkACAAHAAUABQAEAAQABgAG
AAYABgAFAAQAAwADAAEAAQABAP///f/8//z/+v/4//f/9//2//j/9//3//f/9v/1//T/
9P/y//L/8f/x//H/8P/v/+//7v/t/+3/7f/s/+z/7P/s/+3/7f/t/+7/8P/v/+//8P/w
//D/8P/w//H/8f/x//H/7//v/+//8P/w/+7/7v/v//L/8v/x//H/7//v//H/8f/w//H/
8P/v//H/8v/z//P/8//z//P/8//x//H/8f/w//H/8v/0//X/9v/3//f/9//3//f/9//1
//f/+P/4//j/+f/5//n/+v/8//3//v8AAP/////+//7//v///wAAAAD+//7//v//////
//////////////3//f/////////+//v/+v/5//n/+P/4//n/+v/7//v/+P/6//r/+v/6
//r/+v/5//n/+v/8//3//P/9/wAAAAAAAP///f/9//v/+//7//v//P/8//v//P/7//7/
AAAAAAIAAgABAAEAAQACAAAA///9//z//P/8//r/+v/5//j/9//3//b/9v/3//f/8//z
//P/8v/y//H/8f/w//D/7v/u//D/7P/q/+r/6v/t/+z/7f/s/+3/8P/x//L/7//u/+7/
7v/t/+7/7//v/+z/7P/s/+z/7P/t/+3/7f/q/+r/6v/s/+j/5f/l/+j/7f/4/woAIgA+
AFsAegCYALIAyADPAMgAuQCqAJUAcwBJACYACQDo/8//y//P/9P/2v/h/+f/7v/z//f/
9//1//f/+f/7//7//P/5//n/+f/5//f/9v/1//b/9v/1//X/9//2//b/9f/0//T/8//z
//L/8v/y//L/8f/u/+7/7v/u/+7/7f/t/+3/7v/u/+7/7v/w//P/8//z//b/9v/2//f/
+f/5//r/+v/9//7//v/7//n/+f/5//n/+//7//v/+//6//r/+v/5//j/9//2//b/9v/1
//X/9f/4//j/+f/6//v//P/9//3//P/+//////8BAAMABQAHAAkACQAKAAoACwAMAA0A
DgAOAA4ADgAPAA4ADQAKAAkACwALAAsADQALAAwADAAMAAsACwALAAoACgAKAAsACwAN
AA0ADAALAAkACQAIAAgACQAKAAsADAALAAoACQAJAAgABwAGAAMAAwACAAIAAAD+//3/
/f/8//z/+//7//v/+v/5//j/+P/2//b/9f/1//f/9v/1//X/8v/x//H/8f/y//L/8v/y
//H/8f/x//L/8v/x//H/8v/x//D/7//u/+//7//v/+//7f/t/+3/7v/v/+7/7//x//L/
8v/x//H/8f/x//P/8//z//X/9f/1//n/+v/7//v//P/9//7////9//3//f/8//7//v//
/////P/7//n/9//3//f/9//1//X/9v/2//b/9v/1//T/9P/1//X/9f/2//j/+f/5//r/
/P/9//7//v/+//7//v///wEAAQABAAEAAQABAP/////////////+//v/+v/5//n/9//2
//b/9v/3//f/9v/2//X/9f/1//T/9P/0//X/9v/5//n/+P/4//j/+P/4//j/+//7//v/
/P/6//n/+f/6//r/+f/5//n/9//3//j/+P/4//b/9v/2//j/9//2//b/9P/0//X/9f/2
//P/8//2//j/+P/4//j/+P/6//r/+v/6//j/+P/4//j/9//2//X/9P/1//b/9//4//r/
+v/6//r/+v/6//r/+v/6//r/+v/6//r/+v/6//r//P/8//z//P/6//r/+v/6//j/+P/4
//j/+v/6//r/+v/4//j/+P/4//b/9v/2//b/9//4//n/+v/5//j/9//2//j/+P/4//j/
9v/2//b/9v/3//j/+f/6//z//P/8//z//P/8//z//P/6//r/+v/6//r/+v/6//r/+//8
//3//v8AAAAAAAAAAAAAAAAAAAEAAwAEAAYABwAGAAMAAgACAAIAAgABAAEAAQD/////
/////wAAAAD+//7//P/+//7/AQAEAAUABQAFAAUABgAHAAkACAAIAAgABwAEAAMAAQAC
AAMABQAIAAgACQAJAAcABQAFAAQABAABAAEAAAD+//r/+v/8//r/9v/2//b/+P/0//T/
8v/y//b/9v/2//X/9f/2//f/+f/5//n/+P/2//f/+P/5//r/+f/5//n/+P/4//b/8v/w
//P/+f/8/wMAFAAwAEgAYAB7AJgAtADMANAAyQC8AKsAlgB3AFMALQAIAOn/1v/T/9v/
4//n/+r/7f/x//L/8f/v//H/+f////3/+//6//r/+f/5//n/+f/5//r/+//+/wAA////
/wEAAAAAAP///v/+//3//f/8//3//v///////P/8//z//P/9//3//v////3//P/7//r/
9//5//j/9//2//T/8v/x//D/7//v/+7/7//w//D/7f/v/+//7//v//H/8//1//f/+//8
//3//f////////8AAAQABQAHAAkACgAKAAsADAANAA4ADwAPAA4AEAARABEAEAARABIA
EwASABEAEQAQAA4ADgAOAA4ADQAMAAsACwANAA8ADwARABAADwAOAA8ADAAMAAsACgAK
AAsADAAMAAwADAANAA0ADwAPAA4ADQALAAsACgAKAAkACAAHAAYABwAGAAUABQAFAAUA
BQADAAUABAAEAAIAAgABAAEAAAAAAP///////wAA///+//7//v/+//3//f/9//z/+//7
//z/+//7//v/+f/4//f/9v/3//n/+//+//3/+//6//r//P/8//z//P/6//n/+P/3//f/
9//3//j/+P/2//b/9//5//r/+v/7//n/+f/7//v/+v/7//r/+f/9//7///////3//f/9
//3//f/9//3//P/+//7///////z/+//5//f/+f/5//n/9//6//z//f/+//3//f/9//7/
AAABAAIABAACAAMAAwAEAAYABwAIAAgABgAGAAYABwAEAAMAAgABAAMAAwABAAEAAwAD
AAMAAgADAAQABAAGAAYABgAGAAUABQAGAAgABwAHAAUABQAEAAQABAADAAQABQAEAAUA
BwAHAAgACAAHAAgABwAKAAkACAAJAAgABQAFAAUABgAHAAcABgAGAAgACAAGAAYABAAC
AAAA///+//7///////////////7/AAD//////v/6//j/+P/6//r/+P/4//j//P/6//r/
+P/2//j/+P/4//n/+P/4//j/9//4//n/+f/4//j/+P/4//b/9//3//f/+v/4//b/9v/0
/+//8f/0//3/CgAcADYAVABvAIgApgDEANoA4QDaAMcAtgCjAIEAUwAsAAsA5P/N/8//
1f/b/+D/5f/t//T/+f/5//n/+f/5//n/+f/6//r//P/9//7////9//z/+//8//v/+f/4
//n/+//8//z//P/7//v//P/8//z//P/8//v/+P/4//j/+P/6//n/+f/5//r/+v/6//r/
+P/7//v/+//5//j/9//3//n/+f/6//r//f/+//7/+//6//n/+P/3//n/+f/5//n/+v/6
//r/+f/7//v/+//8//7///8BAAMABAAEAAUABgAEAAQABAADAAQABgAHAAcACAAJAAoA
CwALAAsADAAMAAwADAAMAAwADQAOAA8AEQAPAA8ADQANAAsACwALAA0ACwAMAAwADAAL
AAsACwAKAAgACAAJAAkADAANAA0ADQALAAsACgAKAAgACAAIAAgACQAIAAcABwAJAAkA
CQAHAAcABgAGAAQABAADAAMAAgACAAEAAQABAP7//f/8//z/+//6//j/9//3//b/9f/1
//P/8f/w/+//7v/u/+7/7v/t/+3/7f/u/+7/7f/t/+7/7P/s/+z/7P/r/+v/6//r/+v/
6//r/+z/7f/s/+3/7//y//L/8f/x//D/7//w/+//7//x//H/8f/1//b/9//3//n/+f/5
//n/+v/7//z//P/8//z//f/9//v/+//6//n/+f/5//n/9//3//j/+P/4//n/+f/5//r/
+//7//v//P/5//n/+P/4//r/+//8//z//f/+////AQAAAP///v/9///////9//3/////
/////v/9//z/+//7//j/+P/5//r/+v/5//f/9v/1//X/9f/0//L/8v/z//T/9//3//b/
9v/2//b/9v/2//X/9f/1//b/+P/3//f/+P/6//n/+f/5//f/9//4//j/+f/4//n/+v/4
//f/9v/2//j/+P/5//n/9v/3//X/8v/u/+7/7v/u/+7/8P/w//D/8P/u/+7/7v/u//D/
8P/w//D/8P/w//D/8P/z//T/9f/2//T/9P/0//T/9P/0//T/9P/1//b/9//4//r/+v/6
//r/+f/4//f/9v/0//T/9P/0//T/9P/0//T/9P/0//T/9P/y//L/8v/y//L/8v/y//L/
8v/y//L/8v/x//D/7//u//H/8v/z//T/8//y//H/8P/w//D/8P/w//L/8v/y//L/8P/w
//D/8P/y//L/8v/y//P/9P/1//b/9//4//n/+v/9////AAACAAIAAwADAAEA//8AAAAA
AAD////////9//3//f/9//7//v/8//z/+v/6//r/+v/8//7//f/9//3//v///////v8A
AAAAAAD+//z/+//6//n/9//4//j/+f/3//X/9f/1//T/9P/z//P/9f/0//P/9P/4//b/
9P/0//P/9P/x//D/8P/w//L/8v/y//H/8P/w//P/9f/3//n/9//2//b/9v/0//T/9f/1
//P/8v/y//L/8P/u/+//7//u//H//P8MACQAQABZAHAAjgCoALwAxwDEALUApgCVAHsA
UwAqAAUA5v/T/8//z//T/9z/4f/j/+j/7//v/+//7//v/+//8//0//L/8f/x//H/8f/y
//L/8v/0//P/8f/w//H/8//0//T/9P/3//f/+P/4//r/+v/6//n/+P/4//j/+P/4//f/
9//3//b/9v/2//b/+f/9//7///////7//f/9//7///8BAAIAAgACAAEA/f//////////
//7//f/8//v/+v/6//r/+f/3//f/9//4//f/9//4//n/+P/4//n/+v/9//7//////wAA
AgADAAMABQAHAAkACwAJAAkACgAKAAkACAAHAAYABwAIAAkACwAKAAkABgAFAAcABwAH
AAkACQAKAAoACgAKAAsADAAMAAwADAANAA0ADQANAAwACwALAAsACgAKAAoACgAKAAoA
CQAIAAcABwAHAAcABwAFAAQAAgABAP7/AAD//////v8AAP////////7//f/8//z//P/8
//v/+//9//z/+//7//r/+f/5//n/+f/6//v//P/9//3//f/+/wAA/////wAA/v/+//7/
/v/+////AAABAAAA///+//7/AAD+//7///////7//P/7//3//f//////AQADAAMAAwAE
AAQABAADAAUABQAFAAUABQAFAAUABAAEAAQABQAFAAEAAQAAAP//AQABAAEA/////wAA
AAAAAP///////wAAAAD///7//v///wEAAgAEAAIAAwAEAAQAAgACAAIAAwADAAMAAwAD
AAUABQADAAMABQAFAAUABAADAAIAAQABAAIAAgADAAQAAwADAAIAAAACAAIAAgACAAQA
BQAHAAoADQANAAsACwAOAA4ADgANAAsACwAJAAkACQAJAAoACgALAAwACwAOAAwADAAO
AA4ADAALAAoACgAJAAkACAAIAAgACAAGAAYAAwACAAEAAQAAAP7//f/7//v/+//7//r/
+v/5//n/+P/3//b/9//6//r/+P/4//j/+v/4//j/9v/5//z//f/+//v/+v/6//r/+//8
//3//f/6//r/+v/6//r/+//7//v//v/8//j/9v/w/+3/7f/y////DgAiAEIAYAB5AJIA
rADEANAAzwDCALUAogCJAGMAPwAeAP3/3v/T/9f/3f/j/+r/7f/z//j///8DAAMAAwAB
AP///f8AAAQAAQABAAEAAQAAAAAAAAACAAAA/////wEA//8AAAAAAAD/////AAAAAP7/
/v/+//3//f/+////AAAAAP///////wAAAAAAAAAAAgAFAAUABQADAAIAAQABAP7//f/9
//z//P/8//v/9//2//X/9P/z//H/8f/x//H/9P/2//j/+f/7//3///8CAAMAAwAEAAUA
CQAKAAwADgARABQAFwAZABgAGgAbABsAGgAbABwAHQAgACEAIwAkACEAIAAfAB4AHgAe
AB4AHwAhACEAHwAfACEAIQAhACMAIQAiACIAIgAfAB8AHwAeAB8AIAAiACMAIgAhAB8A
HQAdAB0AHAAcABwAHAAcABwAGQAYABcAFwAXABcAFwAVABgAGAAZABgAFwAVABQAEgAQ
AA8ADwAPABAADwAOAA4AEAAQAA8ADwANAAwACwALAAoACQAJAAkACQAKAAsADAAKAAkA
CAAIAAgABwAHAAgACAAIAAgACAAFAAUABQAFAAcABwAHAAgACgAIAAgACQAHAAYABAAD
AAEAAQADAAMABAAHAAgACQAKAAoACgAJAAgABwAGAAUAAwADAAMAAgAAAAAAAQABAP//
//8AAA==
         </WaveFormData>
      </LeadData>
   </Waveform>
</RestingECG>
