# Supplementary material for: Detection of Left Atrial Enlargement Using a Convolutional Neural Network-Enabled Electrocardiogram
Source: Front Cardiovasc Med. 2020 Dec 17;7:609976. doi: 10.3389/fcvm.2020.609976 (PMC7773668; doi:10.3389/fcvm.2020.609976)
Supplement: Supplementary file 1 [file Data_Sheet_1.ZIP › hyp/1802033668_3290_00000010.XML]

<?xml version="1.0" encoding="Windows-1252"?>
<!DOCTYPE RestingECG SYSTEM "restecg.dtd">
<RestingECG>
   <PatientDemographics>
      <PatientID>1802033668</PatientID>
      <PatientAge>67</PatientAge>
      <AgeUnits>Years</AgeUnits>
      <Gender>Female</Gender>
      <PatientLastName>linyanping</PatientLastName>
   </PatientDemographics>
   <TestDemographics>
      <DataType>Resting</DataType>
      <Site>1</Site>
      <AcquisitionDevice>MAC55</AcquisitionDevice>
      <Status>Unconfirmed</Status>
      <Priority>Normal</Priority>
      <AcquisitionTime>10:56:01</AcquisitionTime>
      <AcquisitionDate>10-19-2016</AcquisitionDate>
      <CartNumber>1</CartNumber>
      <AcquisitionSoftwareVersion>009C</AcquisitionSoftwareVersion>
      <XMLSourceVersion>MAC5000 v1.0</XMLSourceVersion>
   </TestDemographics>
   <RestingECGMeasurements>
      <VentricularRate>66</VentricularRate>
      <AtrialRate>66</AtrialRate>
      <PRInterval>176</PRInterval>
      <QRSDuration>78</QRSDuration>
      <QTInterval>432</QTInterval>
      <QTCorrected>452</QTCorrected>
      <PAxis>59</PAxis>
      <RAxis>-3</RAxis>
      <TAxis>24</TAxis>
      <QRSCount>11</QRSCount>
      <QOnset>229</QOnset>
      <QOffset>268</QOffset>
      <POnset>141</POnset>
      <POffset>180</POffset>
      <TOffset>445</TOffset>
      <ECGSampleBase>500</ECGSampleBase>
      <ECGSampleExponent>0</ECGSampleExponent>
   </RestingECGMeasurements>
   <Diagnosis>
      <Modality>Resting</Modality>
         <StatementCount>2</StatementCount>
         <LabelText>12SL ��ϳ���</LabelText>
      <DiagnosisStatement>
         <StmtFlag>ENDSLINE</StmtFlag>
         <StmtText>�������</StmtText>
      </DiagnosisStatement>
      <DiagnosisStatement>
         <StmtFlag>ENDSLINE</StmtFlag>
         <StmtText>���� ECG</StmtText>
      </DiagnosisStatement>
   </Diagnosis>
   <Waveform>
      <WaveformType>Rhythm</WaveformType>
      <WaveformStartTime>0</WaveformStartTime>
      <NumberofLeads>8</NumberofLeads>
      <SampleType>CONTINUOUS_SAMPLES</SampleType>
      <SampleBase>500</SampleBase>
      <SampleExponent>0</SampleExponent>
      <HighPassFilter>16</HighPassFilter>
      <LowPassFilter>150</LowPassFilter>
      <ACFilter>NONE</ACFilter>
      <LeadData>
         <LeadByteCountTotal>10000</LeadByteCountTotal>
         <LeadTimeOffset>0</LeadTimeOffset>
         <LeadSampleCountTotal>5000</LeadSampleCountTotal>
         <LeadAmplitudeUnitsPerBit>4.88</LeadAmplitudeUnitsPerBit>
         <LeadAmplitudeUnits>��V</LeadAmplitudeUnits>
         <LeadHighLimit>2147483647</LeadHighLimit>
         <LeadLowLimit>268435456</LeadLowLimit>
         <LeadID>I</LeadID>
         <LeadOffsetFirstSample>0</LeadOffsetFirstSample>
         <FirstSampleBaseline>0</FirstSampleBaseline>
         <LeadSampleSize>2</LeadSampleSize>
         <LeadOff>FALSE</LeadOff>
         <BaselineSway>FALSE</BaselineSway>
         <ExcessiveACNoise>FALSE</ExcessiveACNoise>
         <MuscleNoise>FALSE</MuscleNoise>
         <LeadDataCRC32>3738325303</LeadDataCRC32>
         <WaveFormData>
9v/2//b/9v/0//T/9P/0//L/8v/y//L/7//u/+3/7P/v//L/9f/4//X/9P/z//L/8v/y
//L/8v/2//j/+v/8//f/9P/x/+7/7//w//H/8v/2//j/+v/8//j/9v/0//L/9P/0//T/
9P/0//T/9P/0//T/9P/0//T/8//y//H/8P/0//b/+P/6//n/+P/3//b/9f/0//P/8v/2
//j/+v/8//n/+P/3//b/9P/0//T/9P/2//b/9v/2//P/8v/x//D/8//0//X/9v/2//b/
9v/2//P/8v/x//D/8//0//X/9v/z//L/8f/w//L/8v/y//L/8//0//X/9v/2//T/9v/3
//X/9f/0//P/8f/v/+7/7P/x//X/+P/7//r/+v/4//j/9//3//f/9//4//r//P/9//r/
+f/7//z//f/+/wAAAQAAAP///f/5//f/9f/0//T/+P/4//r//f/7//f/8//x//L/9P/1
//n/+v/7//z//f/4//b/9P/z//b/9v/3//f/9f/y//D/8P/y//L/8f/v/+7/7v/v/+//
7//u/+//7v/v//H/8//2//P/8f/z//X/8//w//P/9f/1//n/AgATAC4ASwBfAHMAigCZ
AKMAqwCmAI4AaQA+ABsABQD///7//v/+//r/8//r/+b/6P/u//f/+v/4//P/9P/0//D/
9P/1//X/8//0//T/9P/z//D/7//x//H/8//1//T/9P/x//L/8v/x/+//8f/y//L/8P/s
/+3/7//y//P/9P/3//j/9//3//j/9//1//P/8f/v/+//7//v//P/9v/4//n/9v/1//T/
8f/3//X/9//6//j/9//2//b/9P/1//f/9v/4//n/+f/6//j/+f/6//r//P/+//7//f/8
//z/+//8//7//v/+/wAABQAFAAIAAgABAAAA//8AAAIABQAIAAwADAALAAsADAANAA0A
DQANAA4ADwARABIAEQASABQAFQAVABYAFwAXABUAEwATABMAFQAXABcAFwAXABkAGwAd
ABoAGAAVABMAFAAUABIAEgAQABEAEQARABEAEAAPAA0ACwAJAAgABwADAAEAAAD//wEA
/v/8//z//v8AAAAAAAD8//v/+//6//n/+f/5//f/9P/0//X/9f/0//P/8//z//X/9P/0
//T/8f/w//H/8P/v/+//7//v//H/8v/x//L/8f/x//D/8P/w//H/8f/w//P/8v/1//n/
+P/3//b/8//x/+//7f/r/+//8f/y//P/8v/y//L/8v/w//L/9P/0//T/9P/0//T/8v/z
//L/8P/w//H/8f/y//P/8//2//j/9//4//n/+f/1//T/9P/1//L/8f/w/+//8//1//j/
/P/7//f/9f/0//X/9f/0//T/9f/2//n/+v/4//X/8f/u//H/8v/x/+7/7P/s/+z/7P/u
//D/8v/z//T/8//0//f/9f/1//T/9P/1//L/8P/w//H/8f/y//P/9P/2//j/+f/1//X/
9f/1//D/7v/v/+3/8v/w//D/8P/w/+7/7v/u/+7/7f/w//L/8//0//T/9P/1//L/8v/x
//H/9P/2//j/+v/4//b/9v/3//n/+f/5//n//P/9//3/+//3//j/+P/2//j/+f/5//n/
/P/8//r/+v/3//f/+P/4//b/9v/3//f/9P/x//D/7//z//T/+P/5//f/9//3//X/9v/1
//X/9v/0//X/9f/1//T/8v/y//L/8v/x/+//7v/r/+n/5v/k/+j/7P/u/+//7//v//D/
8f/p/+v/7f/r/+z/8f/z//X///8OAB8ANgBRAG0AgwCSAJ8ArQCxAKgAjABlAD4AHwAP
AAkAAAD+/wIAAAD5//X/8v/u//D/8//4//j/9f/w//D/8P/w//H/8f/v//D/8P/w/+//
7//v//L/8//0//X/8//y/+//8P/w/+//8f/z//T/9P/1//L/9P/3//b/9f/0//X/9//1
//T/9P/z//P/8//z//H/8f/x//H/8v/0//X/9f/2//n//P/9//3/+f/5//r/+P/1//L/
8P/1//n//v8AAP7//f/7//r/+P/5//r/+v/8/wAAAgADAAAAAAD//wAABAAEAAQABgAI
AAcAAwACAAIAAgACAAQABwAJAAsADgANAAsACgAKAA0ADwARABMAEwATABQAFAASABIA
EwATABcAGAAZABkAFwAVABUAFQAXABsAHQAfABoAGQAYABcAGAAYABcAFwAXABYAEwAS
ABQAFQAVABUAFAASABAADQANAAsACgAJAAkABwAGAAUABQACAAAAAAAAAAAA/v/8//7/
//8BAAIA/f/7//n/9f/0//T/9f/1//b/9//5//v/+P/0//H/7v/x//L/9f/2//X/9//5
//v/9//0/+//7P/w//P/9f/4//b/9f/z//D/8v/w//L/9f/z//P/8//x//T/9f/2//f/
9//3//b/9f/z//L/8f/w//D/8v/0//T/8//0//X/9v/3//n/+f/4//j/+f/5//r/9v/1
//f/+P/z//L/8f/v//H/8v/0//f/+v/7//z//f/8//v/+//8//r/9f/y//D/8v/z//P/
9P/3//j/+//8//z/+//5//j/+v/6//j/9P/y//L/8v/y//X/9v/3//f/+f/3//f/+f/2
//X/8//y//X/8v/w//D/7v/t/+3/7f/w//T/+P/7//n/+f/5//n/9P/y//P/8f/0//b/
+P/4//b/9v/2//b/9v/2//f/9//1//T/8v/x//X/9v/4//j/+P/4//L/8v/x/+//8v/y
//L/8//0//b/9//5//j/+P/4//j/+v/6//z////8//v/+v/5//z//f/9//v//v8CAAUA
BgABAP///P/5//v//P/7//z//f/9//7//v/4//b/9f/z//T/8//0//X/9//4//z//f/9
//3//f/7//n/9//2//b/+P/5//n/+f/2//T/9P/0//P/8f/u/+z/8P/z//X/+P/0//T/
8v/v//D/8f/z//X/+f/z//P/8//w/+3/6//t//X/CAAnAEIAUwBlAHsAkgChAK0AuQC+
AKgAfwBaAD0AHQAHAAAA/v8EAAwACwABAPz//P/6//X/9P/4//n/9v/0//b/+f/7//z/
+//3//b/9f/z//T/9f/5//v/+P/3//P/8P/v//L/9P/1//f/+f/6//r/9v/y//P/9f/2
//f/+P/7//n/9//2//b/+f/5//n/+f/5//n/+f/5//n/+v/6//n/+f/7//3//f/7//X/
8//y//j/+//+/wIAAAABAAMAAgAAAP///f/8//z//f/+//7//P/+//7//f///wIABAAI
AAgACAAIAAoACwAJAAQAAgAEAAYACAAMAAsACwALAAwADgAPABEAFAAUABMAEgARABMA
EwAUABQAFwAYABoAGwAZABgAFwAVABgAFwAYABkAGgAdAB4AHwAaABkAGAAXABkAGgAa
ABsAGQAYABUAFAAUABUAFQAVABYAFgAWABUAEQAPAA4ADQAOAA0ADQANAAsABgACAAAA
AQACAAEAAAD+//3//f/8//z//f/+//3/+v/6//v/+//7//n/+P/3//f/9v/2//b/+P/4
//r/+v/5//n/+f/5//v//P/7//z/+f/3//T/8v/0//X/9f/0//T/8v/0//f/+P/5//r/
+f/5//n/+f/5//j/9//1//P/8v/y//L/8v/0//b/+P/4//T/9P/0//T/9//5//n/+P/2
//X/8//y//T/9f/5//z//P/8//z/+//4//b/9f/1//b/9//4//n/9//3//j/+v/7//n/
+f/6//r/+//7//z/+P/2//b/9P/4//n/+f/6//r/+v/4//T/8v/y//L/8v/0//b/+P/5
//f/8//x//H/9f/3//j/+v/9//r/+P/4//X/9f/2//f/9v/2//b/9f/x//H/8f/x//L/
9P/5//v/+f/4//f/9P/y//L/8v/y//H/8P/w/+//8//2//j/+//9//v/9v/1//T/8//y
//H/9P/2//f/+P/4//j/+f/2//b/9f/1//n/+v/7//z/+//4//f/9//3//f/9//3//r/
+//7//n/+f/8//7//v8BAAMABAAFAAIAAAD8//r/+v/7//3//v/+//7///////z/+f/4
//f/9//2//j/9//1//X/9f/z//X/9f/2//j/9v/3//f/9//0//L/8v/y//L/8f/v/+7/
7//x//L/9P/y//T/9P/z//P/8//0//X/8f/x/+3/7f/y//P/8f/x//v/CAAZADIASwBl
AH8AlgCpALcAvQC6AKgAfwBOACcAEQAHAAIAAAACAAQA///1/+z/8P/4//f/9P/6//3/
9v/0//b/9v/3//f/9f/0//T/9P/z//P/8//2//f/9//3//T/8v/x//T/9v/3//n/+//8
//z/+f/2//j/+//3//X/8//z//j/+f/7//7//P/7//r/+f/3//f/9//3//n/+v/6//n/
9//5//v/+//9//n/+f/6//v/+//7//z/+v/7//3//P/8//3//f/+/wAAAQACAAIAAgAE
AAQAAwABAAIAAgAEAAQABAAEAAYACgALAAkACgAHAAYABQAGAAkACwANABAAEQARABIA
FAAUABMAEgARABMAFQAYABoAGQAYABgAFwAbABwAHQAdABsAGQAZABkAGQAbABsAGwAZ
ABkAGQAZABoAGgAZABkAGgAaABgAGAAWABcAFwAXABYAFAASAA8AEAARABMAFQARAA0A
CgAHAAgABgAFAAYAAgAAAPz/+P/4//n/+//8//v/+//7//n/9v/0//P/8f/0//f/+///
//z/+v/5//j/9v/0//T/8v/y//X/+P/7//r/+P/0//L/9P/1//X/9v/3//n/+v/6//j/
9P/0//X/9f/1//X/8//0//P/8v/x//T/9f/1//X/8v/y//L/8v/x//L/8//y//L/9P/2
//j/+//9//3//P/7//v/+v/6//b/9f/3//j/9P/0//T/8//1//b/+P/7//n/+f/5//n/
+v/7//3/AAD9//n/9//2//P/8//y//L/9P/0//b/9v/3//f/9v/2//b/9v/0//D/8v/0
//b/+P/2//b/9v/1//X/8//z//X/9P/z//H/8P/3//b/9v/4//b/9f/1//X/8//0//X/
9f/1//X/9f/1//L/8v/1//X/7v/y//j/9//2//X/9P/y//T/9f/1//X/9P/z//P/8v/y
//H/8f/1//j/+//+//3/+v/5//n/+P/3//b/9f/4//n/+f/3//T/9v/3//b/+P/7//3/
//////7/+//6//j/9//3//b/9v/4//v//f/6//f/9v/1//T/9P/3//f/+f/5//n/9//0
//P/8//0//X/9//4//n/9f/y//H/8P/v/+3/6v/o/+n/6//s/+7/7//y//P/8//z//P/
9P/1//P/8f/r/+f/5v/l/+n/8//9/wYAGQAyAEsAXwBvAIAAlQClAK0AsACgAHUAQgAf
AAsAAQD4//b/+v/+//3/+//2//D/8P/x//T/9P/1//j/9v/u/+7/7//v/+3/7//w//H/
8f/0//X/+f/7//j/9//z//D/7//y//T/9f/0//X/9f/0//P/8P/y//X/9//3//f/+f/3
//X/9P/0//j/+f/6//v/+f/3//X/8//2//j/+f/5//j/+f/6//n/+v/1//T/9P/5//v/
/f8AAPz/+//7//j/+v/7//v//P/6//v//P/8//7/AAAAAP////8AAAAAAgAGAAYABgAI
AA4ADwANAA4ACgAIAAYABgAGAAcACAAKAA0ADQAOABAAFAAVABYAFwAUABMAEwASABMA
FAAWABcAGgAcAB4AHwAeABsAGgAZABkAGwAbABsAGwAdAB8AIQAgAB4AGwAZABgAFgAS
ABAAEwAXABoAHQAbABgAFQARABEADwAOAA0ACgAHAAUAAwAFAAIAAAAAAAIABAAEAAQA
AAD//////v/7//v/+//5//j/+P/5//n/+P/3//f/9//1//T/9P/0//L/8v/0//T/9P/1
//b/9//z//D/6//o/+3/8f/0//j/9v/3//f/9v/1//L/8//1//X/9f/1//P/9f/1//X/
9f/2//f/9//3//n/+v/7//z/+f/4//f/9P/1//b/9//4//j/+f/4//b/9//3//b/9v/1
//X/+P/6//j/+P/4//f/+v/8////AwAAAP3/+v/3//j/+f/7//7/AAD9//z//P/5//n/
+P/4//b/9v/4//j/+P/3//X/9P/4//j/9v/y//P/9P/1//b/9f/2//f/9//5//f/9//5
//n/+f/4//j/+f/2//T/9P/x//H/8v/z//b/+P/6//v/9//3//f/9//1//T/9v/1//T/
9P/0//L/9f/2//f/+P/1//T/9P/z//L/8v/t/+7/8f/0//f/+v/4//r/+//7//j/9v/0
//P/8f/y//L/8//3//j/+f/6//r/+P/4//n/+v/7//z//f8AAAEAAQD///7/AAABAAAA
AgADAAMAAwABAP7/+f/2//P/8//0//T/9v/6////AwD8//f/9P/x//X/9v/6//v/+//7
//v/+f/3//X/9P/0//f/+f/6//v/9//0//P/8v/w/+//7f/s/+n/6f/o/+j/7f/y//X/
9//0//P/8//z/+//9f/3//X/8P/v//H/9////wwAHQAyAEkAYwB7AJAAowCzALkAtACg
AHkASAAhABEADwAIAAIAAgAIAAcAAQD8//z/+v/3//b/9v/z/+7/7v/y//b/+f/7//v/
9//2//X/8//1//X/+P/5//f/9//0//L/8P/y//P/8//x//P/9P/0//T/8v/1//n/+P/3
//b/9//4//f/9//4//n/+f/5//n/+f/5//n/+f/4//j/9//1//X/9//5//n//P/5//r/
/P/6//n/+P/4//v//f8AAAAAAAABAAEAAgD////////+//7/AAAAAP////8AAAAAAgAE
AAQABAAGAAsACwAIAAgABQAEAAMABAAFAAcACQAMAA8ADwAQABIAEQAPAA0ACwAPABMA
GAAcABoAGAAXABUAGAAaABwAHQAaABcAFgAVABYAGQAaABsAGwAbABsAGwAZABgAFgAV
ABcAGAAXABgAFgAVABMAEQARABAADwANAA4ADwARABMADgALAAkABwAIAAYABQAGAAIA
AAD8//j/+P/5//v//P/9////AQABAP7//P/7//n/+f/3//b/9f/z//L/8v/y//X/+P/9
/wAA+//5//f/9f/2//b/9P/0//P/8//y//L/8v/z//P/8v/z//L/9f/5//f/9//3//X/
9f/1//X/9f/2//f/9//3//T/9P/0//T/8v/0//b/9v/1//b/9//4//j/+f/4//b/9v/3
//f/+P/1//X/+P/6//b/9v/2//X/9f/2//j/+//6//n/+P/3//X/9f/2//j/+f/3//f/
+P/1//X/9P/0//f/+P/7//z/+v/5//f/9v/6//r/+P/0//b/9v/2//b/9//4//n/+f/7
//n/+f/7//n/9//0//L/9//0//L/8v/0//X/9//5//b/9v/2//X/9f/1//X/9f/0//T/
9//3//X/9P/z//D/8P/w//D/8P/0//b/+f/7//r/+v/5//n/9//y//T/9P/0//T/8v/0
//X/9f/0//L/8P/v//H/9P/2//n/+v/6//r/+v/7//r/+//9//z/+//6//n/+v/7//v/
+f/6//7/AQACAP/////+//3////+//v/+v/7//v//P/8//j/9v/1//P/9v/3//r//f/7
//j/+P/1//b/9//4//f/+P/3//f/+P/4//n/+f/5//T/8v/y//L/8//z//L/8v/y//P/
8//0//L/8v/w/+3/7v/v//H/8//3//f/9f/x/+r/5f/r/+//+/8YADsAVgBrAIEAlwCo
ALUAvQC/ALQAjABbADgAIwATAAUA/P/+/wAA/P/z/+//9v/+//7//f/8//r/9//4//j/
+v/6//n/9//z//L/8v/y//H/8v/z//f/+f/7//v/+P/2//P/9P/0//P/8//1//b/9v/2
//T/9//7//n/+f/5//v//f/7//r/+v/6//n/+P/3//f/9//3//f/9f/2//b/9f/3//v/
//8BAAEA/f/9//7/+//5//f/9v/6//3/AQACAAEAAQAAAAAA/v///wAAAAD//wAA///9
////AgAEAAgACAAIAAgACgAMAAsABwAGAAcACAAJAAwACgALAAwADgAQABEAEwAWABUA
FQAVABUAFAATABMAEgAWABgAGwAdAB4AHgAeAB0AGwAZABkAGQAaAB0AHgAfABsAGwAb
ABsAHwAgACAAIQAeABwAGAAWABYAFwAXABcAFwAWABUAEwAQAA0ACwAJAAkACQAKAAsA
CwAIAAYABgADAAIA///8//j/9//3//b/+f/7//3//f/+//7///////3/+//6//n/+f/4
//j/+P/4//j/+v/6//X/8//x/+//8f/y//H/8v/1//X/9P/0//b/9//3//b/9f/y//P/
9f/2//f/+P/3//n/+f/5//n/+f/5//j/9//z//L/8f/w//H/9P/3//j/8//y//H/8P/0
//f/+P/4//T/8f/t/+r/7f/v//T/+P/6//z//v////z/+v/5//n/+v/7//z//f/7//n/
+P/4//r/9//2//b/9f/1//T/9P/y//L/9P/0//b/9//3//j/+P/4//b/8v/x//D/7//u
//H/8v/z//P/9v/1//b/+f/7//v/+v/6//z/+P/1//T/8//z//T/9f/z//T/9f/1//T/
9f/2//f/9P/0//f/9//2//b/+P/y//D/8P/w//D/7//y//T/9f/3//b/9f/1//f/+P/4
//n/+v/6//r/+v/6//j/+P/5//v/+//7//v/+f/5//j/9f/4//z///8AAAAAAQABAAEA
AAD+//r/+P/3//f/+P/4//j/+P/5//n/+v/5//r/+//6//r//f/9//z/+//6//f/9P/z
//P/9P/x//H/8P/v//D/8P/y//T/9P/z//H/8P/y//P/8//0//L/9P/0//P/8f/v/+7/
7f////n/7//v//L/7//v//f///8IABsANABJAGEAewCMAJMAnQCnAKQAlgB3AEoAHQD9
/+//6v/u//T/+v/9//v/9v/0//D/7//0//j/9f/2//j/+v/7//v/+v/3//X/9P/z//H/
8v/z//f/+f/1//P/7v/q/+r/7v/x//P/9f/3//j/+P/3//T/9v/5//z//f/+/wEA///7
//j/9v/5//n/+f/5//v/+//7//v/+P/4//f/9f/0//X/9v/1//n/9//5//z//v/9//z/
/P/7//3/AAAAAPz/+//5//j//f8BAAUACAAEAAQAAgD//wEAAgACAAQAAwACAAEAAgAC
AAEA/f/8/wAABAAIAA4ADAANAA4AEAARABEAEgAUABIAEQAQAA8AEQARABIAEgAUABYA
GQAbABsAGgAZABcAGQAXABcAFwAXABkAGQAZABUAFQAVABUAFwAYABgAGQAZABgAFQAU
ABYAFwAXABcAGQAYABcAFQAQAA0ACwAJAAcABQAEAAMAAQD+//z//P/+//7//P/6//v/
+//8//z/+v/5//j/9f/4//r//f////r/9f/x/+3/7v/u/+//8P/w//D/8v/y//H/8//1
//f/+P/4//b/9v/0//H/7f/q/+r/6//r/+r/7P/s//D/9f/0//P/8v/v//H/8f/x//H/
9P/1//X/9f/y//L/8v/y//L/9P/2//b/8v/y//L/8v/3//v//f/+//n/9f/w/+z/8P/z
//n//v/5//j/9//1//L/8v/z//X/9f/1//X/9f/2//f/+f/8//z/+f/4//j/9v/1//P/
8v/w//D/8v/y//P/8//y//L/9v/4//j/9v/0//T/9P/0//X/9v/3//f/9f/x/+//7//y
//P/8//0//f/9P/y//L/8P/v/+//7//w//L/9P/1//L/8f/w/+//8f/0//r//f/6//T/
8P/u//D/8P/w//D/8P/y//P/8//z//L/8f/x//H/8v/y//P/8v/y//L/8v/1//T/9f/3
//r/+//8//3/+v/5//f/8//2//z/AQAEAAAA///9//v//f/8//n/+P/3//f/+P/4//b/
9v/3//f/8v/v/+7/7f/w//D/8//z//f/+f/7//v//P/7//v//P/5//f/9P/x//H/8P/x
//L/8v/x/+//7v/t/+3/7P/s/+7/8P/w/+//7f/t/+7/7//1//H/8//x/+z/6f/v//X/
AwAaAC0AQABZAHMAiQCeAKkAsQC1AKwAigBbADAAFwAJAP3/9P/2//7/AgD9//X/7v/s
//D/8//2//r/+f/y/+7/7v/y//P/8//x//H/8v/z//P/8f/x//T/9f/2//f/9f/0//D/
8v/z//P/8P/x//H/8P/x//D/9P/5//n/+f/5//v/+P/z/+//7P/v//H/8//1//f/+f/7
//3/+//6//j/9f/1//f/+f/5//n/9f/1//b/+P/3//b/9v/3//n//P/8//n/+f/4//j/
+//9////AAD9//7//f/7//v//P/8//7/AgACAAIABAAFAAUAAgACAAYACAAKAA4ACwAJ
AAcABgAIAAkACwAOABAAEQASABMAEAANAAsACAAMABAAFQAZABoAGgAaABkAGwAZABkA
GQAWABcAFgAVABMAEwATABMAFgAYABkAGwAYABYAEgAQABIAEwATABMAEwASABEADwAL
AAcABAABAAEAAQACAAMAAAD8//n/+P/5//r/+f/4//j/+f/7//z/+P/3//b/8//z//T/
9v/3//L/7//t/+v/8P/y//X/+P/1//T/9f/0/+7/7f/s/+v/7v/w//D/8v/y//H/7//u
/+7/7//v/+7/7P/q/+z/7//x//H/8f/v//P/8//z//P/8v/x/+//7f/s/+z/7P/s/+//
9P/5//z/+P/2//T/8v/1//f/9//2//X/9f/0//T/8f/x//T/9v/z//L/8f/v//D/8P/x
//P/9f/1//X/9f/z//P/9P/2//j/9f/0//T/9f/1//T/9P/y//D/8P/u//L/9f/3//r/
+f/4//X/8P/w//D/8P/w//D/8P/w/+//8P/v//D/8//1//X/9P/0//b/8v/v/+7/8P/x
//P/9f/y//L/8v/x/+7/7f/s/+v/7f/u//L/8//y//L/8v/w//D/8P/w//D/7v/s/+//
8//y//L/8v/y//L/8P/y//P/8//y//D/7v/t//D/8v/z//X/9v/2//b/9v/2//T/9P/1
//P/8//z//P/9v/3//f/9f/1//j/+v/6//r/+//7//v//P/8//r/+v/4//f/9//2//H/
8P/w/+//8v/z//b/+f/4//b/9//1//P/8//z//H/7v/t/+3/7v/u/+//7//v/+7/7v/w
//L/9P/z//H/8P/v/+//7v/u/+7/8P/w/+//7f/t/+7/7//v/+//7f/t/+7/6//n/+n/
7f/6/xkAOABJAF8AewCSAJ8ApQCrALIApgB9AEwAKQAXAA8ABgD8/wAACAADAPv/8v/w
//L/9f/0//L/7//y//T/+P/4//n/+f/3//L/8P/u/+v/7f/t//D/8f/z//P/8P/u/+z/
7v/v/+//8v/1//f/+P/z/+7/7v/v/+//7//v//H/8//x//D/8P/z//P/8//z//T/9f/2
//f/8//y//D/7f/y//f//P//////+f/3//b/9P/z//L/8v/1//f/+v/6//f/9//2//b/
9v/3//j/+P/6//z//P/7//v//P/8//7/AgACAAIABAAFAAUAAgACAAMABAAFAAgABgAH
AAgACgAKAAkACQAKAA0ADQANAA0ACwALAAwADAAPABAAEgATABQAFAAUABMAFQAVABcA
GQAbAB0AHQAdABcAFQATABEAFAAWABcAGQAaABoAGAAYABUAFQAUABMAEQAQAA8ADQAL
AAkACAAHAAYABQAFAAUAAgD+//v/+v/9//7//f/8//n/+f/6//r/+v/7//z/+//7//z/
/v////n/9f/y/+//8f/y//T/9v/5//r//f/+//j/9f/y/+//8//0//P/9P/3//f/9v/2
//P/8//y//D/8P/u//D/8//z//P/8//x//T/9f/2//f/9v/1//P/8f/x//L/8//0//b/
+P/6//r/9f/0//P/8v/x//P/8//y//H/8f/w//D/8f/x//T/9v/3//j/+f/5//b/9P/z
//P/9P/1//b/9//3//f/+P/6//n/9f/z//L/8//1//b/+P/2//T/9P/y//b/9//3//j/
+f/4//X/8P/w//D/8P/w//L/9P/2//f/9f/x/+//7//x//H/8P/w//b/9P/z//T/8//z
//T/9f/0//T/9P/z//D/7//u/+3/7v/u//H/8f/z//T/9f/0//P/8v/x//D/8P/w//f/
/P/5//b/8//w/+z/7v/v/+//8P/w//D/8f/z//T/9P/1//f/+P/5//r/9//0//P/8//0
//X/9v/3//j/+f/5//f/+f/8//7//v/+//////////z/+v/2//T/9f/1//b/9v/0//T/
9f/1//P/8f/x//H/8P/w//P/8//y//H/8P/t/+7/7//x//T/9f/3//j/+f/0//D/7v/s
/+7/7f/r/+r/7P/t/+3/7v/v//L/8//z/+//7f/s/+v/7//t/+v/7f/q/+f/6//x//f/
AgATACYAPQBVAG0AiACZAKMAqwCsAKAAfwBSACsAEwAHAAAA+v/6//j/8//x/+7/7P/s
/+3/7v/y//H/7v/q//D/8P/x//H/7//v//D/8f/x/+7/7f/v/+//8v/z//H/8P/s/+7/
7//v/+7/7//v/+7/7v/s/+//8//z//P/8//1//f/9f/0//T/9P/z//L/8f/w/+//7v/t
/+//8v/0//X/8//1//f/9//5//X/9f/2//X/8//x//D/8v/1//n/+v/2//X/8//y//L/
8//0//T/9v/6//z//f/8//z/+//8//z//P/8//7/AgADAAEAAgD///7//f/+/wEAAwAF
AAgABwAHAAgACgALAAsACwALAAgABwAHAAYABQAGAAgACQAQABQAGAAbABkAFQATABEA
DwARABEAEQARABEAEQARABAAEAAPAA8ADgAMAAgABgAJAAsADAANAA4ADgAOAA0ACgAH
AAUAAwAAAP3/+//5//r/+P/3//j/+P/4//b/9P/0//X/9//4//T/8//y/+//6//q/+r/
6f/t/w==
         </WaveFormData>
      </LeadData>
      <LeadData>
         <LeadByteCountTotal>10000</LeadByteCountTotal>
         <LeadTimeOffset>0</LeadTimeOffset>
         <LeadSampleCountTotal>5000</LeadSampleCountTotal>
         <LeadAmplitudeUnitsPerBit>4.88</LeadAmplitudeUnitsPerBit>
         <LeadAmplitudeUnits>��V</LeadAmplitudeUnits>
         <LeadHighLimit>2147483647</LeadHighLimit>
         <LeadLowLimit>268435456</LeadLowLimit>
         <LeadID>II</LeadID>
         <LeadOffsetFirstSample>0</LeadOffsetFirstSample>
         <FirstSampleBaseline>0</FirstSampleBaseline>
         <LeadSampleSize>2</LeadSampleSize>
         <LeadOff>FALSE</LeadOff>
         <BaselineSway>FALSE</BaselineSway>
         <ExcessiveACNoise>FALSE</ExcessiveACNoise>
         <MuscleNoise>FALSE</MuscleNoise>
         <LeadDataCRC32>2149018708</LeadDataCRC32>
         <WaveFormData>
9v/2//b/9v/4//j/+P/4//X/9P/z//L/8P/w//D/8P/0//b/+P/6//j/9v/0//L/8v/y
//L/8v/2//j/+v/8//r/+P/2//T/9P/0//T/9P/4//r//P/+//z/+v/4//b/+P/4//j/
+P/6//r/+v/6//f/9v/1//T/9v/2//b/9v/5//r/+//8//v/+v/5//j/+P/4//j/+P/6
//z//v8AAP3//P/7//r/+v/6//r/+v/4//j/+P/4//f/9v/1//T/9v/4//r//P/7//r/
+f/4//b/9v/2//b/+P/4//j/+P/4//j/+P/4//j/+P/4//j/+P/4//j/+P/5//n/+v/9
//7//f/8//v/+//6//n/9//7////AwAFAAUABQAEAAMAAwAEAAQABAAFAAUABAADAP//
/v/+////AAACAAYACAAGAAQAAgABAP///v/9//z//v8AAAIABAAAAP7//P/7//3//f/9
//3///8AAP//AAD+//3/+f/4//n/+v/7//v/+//7//n/+f/5//n/+P/2//b/9v/3//f/
+P/3//b/9f/4//r//P////7//v/8//z///8BAAcACAALABMAGwAkADEAPgBJAFIAYQBt
AGoAWAA7AB4ACAD//wAACAAQAA8ACQAFAAMA/v/8//z/+P/1//n//f/5//n//f////z/
/P/9//3//f/5//n/+v/6//j/+f/7//z//f/9//z/+//5//r/+v/6//j/+f/7//v/+f/1
//b/+f/9////AQAEAAMAAAD///7//P/8//3//f/8//v/+//7//3/AAACAAQAAgABAAAA
//8AAAAAAQACAAIAAgACAAIAAAABAAMAAwAEAAUABgAFAAcABwAIAAgACAAKAAoACwAK
AAkACAAJAAoACgAKAAwAEQARAA8ADwAPAA8AEAAQABEAFQAWABgAGAAZABoAHAAcABsA
GwAcAB4AHwAfAB8AIQAiACUAJgAmACQAIgAhAB8AHwAdAB0AHwAgACEAIgAmACcAKAAq
ACoAKAAlACIAIQAgAB8AHgAbABwAGwAaABsAGQAZABYAFQATABMAEQAOAAwADAAKAAkA
CQAIAAgACgALAAsACgAGAAUABQAFAAUABAAEAAQAAQABAAIAAgACAAAA/v/+/wAAAQAB
AAIAAAD+//7//P/6//r/+v/6//3//////wAA/v/9//z//P/8//7//v/9/wAAAAABAAIA
AwADAAIAAQD+//3/+//4//3/AQACAAIAAAAAAAEAAgABAAIAAgABAAAAAAABAAEA//8C
AAIAAgABAAEAAQABAAIAAgAFAAcABgAGAAcABwADAAIAAQADAAIAAgACAAEABAAFAAcA
CwAKAAYABAADAAQAAgACAAEAAgAFAAcACAAGAAQAAgD//wAAAQABAAAAAQAAAP3//P8A
AAAAAwABAAEAAQACAAIAAwAEAAUABQAEAAIAAAD8//7///8BAAMABQAHAAkABwACAAEA
AQAAAP///v////7///////3//f/8//7//v/+//7//////wEAAwAFAAUABQAHAAcABwAG
AAUACAALAAwADQANAAwACwALAAoACgAKAAkACwAKAAkABgAEAAMAAwABAAQABwAIAAgA
CQAIAAgACQAGAAUABAAEAAQABAAEAAMAAAD///////////////8AAAIAAAAAAP/////8
//z//f/8//3//f/9/////f/9//3//f/8//r/+v/4//f/9f/1//j/+f/6//r/+v/6//v/
/P/2//r//P/9/wUADwASABcAIwAnACwANQBEAFUAYABnAGkAYgBMADMAIgAaABMAEAAQ
AAgA+f/1//n/+f/8//7//P/0//P/9f/3//3///8BAP///P/+//////////////8AAAAA
AAABAAMABAAEAAMAAQD/////AAAAAAAAAAABAAMAAwADAAEABAAJAAgABwAGAAYABgAE
AAQABAAEAAQABQAFAAMAAQAAAP//AQACAAIAAgAEAAcACgANAAwACgAJAAgABgAEAAIA
AAACAAUACQALAAsACwALAAkACQAJAAoACgALAA4ADwARABAADwAOAA8AEgASABIAFAAW
ABUAEgARABIAEwAVABYAGAAbABsAHAAbABsAGwAcAB4AHwAhACQAJAAlACUAJQAiACIA
JAAkACYAJgAmACcAJwAnACUAJQApACoAKwAsACsAKQAnACYAJgAmACUAJAAiACIAIgAi
ACQAJgAmACYAIwAfAB0AGAAZABcAFwAVABcAFgAXABYAEgARAA8ADgAPAA8ADgAMAA4A
DwARABMADwAMAAoACAAHAAcACAAIAAoACgAKAAwACgAHAAMAAAABAAIABQAGAAgACgAM
AA4ACwAJAAUAAgAEAAUABgAIAAcACAAHAAUABQAEAAQABAAEAAUABQAFAAcACQAKAAoA
CQALAAoACAAFAAQABAAEAAQABgAHAAcABwAIAAoACwAJAAwADAAMAAsACwALAAsACQAI
AAoACwAHAAQAAgD//wAAAgAEAAkACwAMAA0ADQAMAAsACwANAAsABgADAAEAAgACAAQA
BQAIAAsADQAOAA0ADAALAAkACwALAAoACAAJAAgABQAEAAYABgAJAAcABwAHAAgACAAH
AAYABQADAAMAAgABAP7//f/9//7///8DAAcACwALAAcABwAIAAgABgAEAAQAAgADAAUA
BwAHAAYABgAGAAYABAAFAAYABwAFAAMAAQD//wgACgAJAAgABwAGAAIAAQACAAMABAAF
AAYACQAKAAsACwALAA0ADwAPAA8AEQAQAA8ADwANAAwACwAJAAsACgAJAAYACQALAA4A
DwANAA0ACwAIAAkACAAIAAkACQAJAAkACgAGAAQAAgD///////8AAAEAAgADAAQABgAG
AAQABAADAAIA/v/9//3///8BAAIAAwACAP///v/9//3//P/6//r//P///wEABQACAAEA
AAD+/wAAAAABAAIAAgD+/wIABwALAA8AEgAVAB0AJQAwADsAQgBLAFgAZwBrAGQAUgA9
ACoAIAAfABwACgD4//H/6//r//P/+v/4//j/+P/3//X/+f///////f/7//7/AgAFAAcA
CQAEAAMAAwACAAIAAwAFAAYABAADAAEA//8BAAIAAgACAAQABQAHAAcABQABAAIABQAF
AAUABQAGAAYABAAEAAQABAAEAAUABQAEAAMAAwADAAUABgAGAAYABQAFAAUABQACAAAA
///+/wMABgAJAAwACQAJAAoACQAIAAcABgADAAMAAwAEAAQABgAIAAgACQAKAAsADAAP
ABAAEAAQABIAEwARAA0ACwAOAA8AEQASABAAEwATABQAGAAZABoAHAAaABkAGQAaABwA
HQAdAB0AHwAgACMAJAAkACIAIAAfACAAIQAgACEAIwAkACUAJgAjACEAHwAeACAAIAAf
AB4AHAAcABwAHAAbABwAGwAaABoAGQAaABgAFwAVABUAEwATABIAEwASAA8ADQAKAAgA
CQAJAAgABgAEAAMAAwADAAQABAAFAAYAAQABAAIAAgABAAAA//8AAP/////+//7/AAAA
AAIAAgABAAIAAwAEAAUABQADAAIA/v/9//z//P/7//z/+//5//n/+P/4//j//f///wAA
AQAAAP///f/6//r//f/9//z/9//2//b/9v/3//r//P/9//z//P/9//3/+//+//7//v/7
//v/+//7//r/+v/9///////+//7//f/5//j/9//5//r/+v/6//n/+//7//z///8AAP7/
/v///wAA/v/+//3/+//7//r/+P/6//r/+v/5//v/+//6//j/+P/2//L/8P/1//b/+v/5
//j/9//3//b/+f/6//v/+//8//z//P/6//f/9//4//n/9v/3//j/9f/x//H/8v/y//P/
9P/3//j/9//3//f/9f/y//L/8v/y/+//7//v/+//8v/1//j/+//6//j/9P/z//L/8f/w
//L/8//2//n/+//7//v//f/9//3//P/7//3////////////+//3//f/8//z//P/7//v/
+v/5//b/9//5//z//f///wMABQAGAAIA/v/7//n/+//7//v//P/6//r/+v/5//j/9//3
//f/9v/1//T/9P/y//D/8P/v//L/8P/x//P/8f/x//D/7//x/+//7//v/+3/7P/q/+r/
7f/v//D/8//x//H/8f/w/+7/7v/v//D/7v/y//L/9f/9/wEAAgAFAA8AEwAWACMANABB
AEwAVQBhAF4ASAAvABoACgD7//T/+P/6//P/6//r/+//8P/u/+7/7v/v/+v/5//t//H/
8//z//j/9//3//b/9f/z//P/9P/0//T/9f/3//j/9f/z//D/7f/w//L/8//0//X/9//6
//v/+f/1//b/+f/4//f/9v/2//r/+v/8//7//P/6//n/9//0//P/8//z//X/9v/2//b/
9v/3//j/+f/4//b/9f/0//X/9v/3//j/+P/5//v/+//7//v/+//5//3//f/+//7//P/+
//7////9//3//f///wAAAAAAAAIACAAJAAgACQAFAAMAAgAAAAMABwAIAAoADAANAA4A
EAAPAA0ADAAMAA8AEQASABMAEgASABQAFAAYABgAGAAZABcAFwAVABUAFQAUABMAEgAS
ABEAEAAQABMAFAAUABQAEgASABIAEgAQABIAEgASAA8ADQANAAoADAALAAwACwAIAAYA
BgAEAAUABwAIAAoABQD///j/8P/x//P/9v/5//f/9v/2//b/8P/v/+//7v/y//T/9v/6
//j/9//1//T/8f/w//H/8P/y//T/9v/4//b/9f/y//D/7//v/+//8P/x//T/9f/1//T/
8v/x//D/8P/x//H/8f/w/+//7f/q/+7/8f/x//D/8P/w//H/8v/x//L/8v/x//L/8v/z
//P/9v/6//v//P/3//f/9//3//X/9P/2//f/9P/y//H/7//v//D/8f/1//f/+P/5//n/
9//3//j/+//4//T/8v/x//L/8P/w/+//8f/z//T/9P/0//T/9P/z//H/8f/w/+7/8//0
//P/9P/z//L/9P/x/+//7//w//D/8P/w//D/7//x//L/8//y//H/8f/y//P/8v/z//T/
8f/t/+3/7v/u/+7/7v/w//D/6//v//T/8v/y//L/8v/x//H/8//1//T/8//y//P/8v/z
//P/8//3//v//f////7//P/6//n/+v/6//r/+f/5//j/9//0//L/8f/x/+//8v/3//r/
/P/6//j/9//3//T/8//y//L/8//0//X/9f/y//H/8f/x/+//7//v//D/8P/u/+7/7f/v
/+z/7P/t//D/8f/x//H/8P/t/+z/6//p/+j/5v/m/+b/5//n/+n/6v/r/+z/7P/s/+z/
7f/u/+z/6v/m/+X/6f/t//T/AQAJAA0AFgAjADIAPQBGAE8AXQBgAFIANQAcAAgA+f/2
//7/AgD5//H/8f/z//T/+v/8//b/7//r/+3/7//x//P/8//u/+z/7f/t/+3/7P/t/+//
8P/z//X/+P/6//b/8//v/+v/7v/w//H/8v/w//H/8//z//D/7f/v//P/9f/1//X/9v/1
//L/8f/w//L/9P/3//n/9f/z//L/8f/z//T/9P/0//L/8//0//X/9P/y//H/8P/z//b/
+f/8//n/9//2//P/9v/3//j/9//3//f/+P/4//j/+v/6//v/+//7//v//f8BAAIAAwAG
AAkACQAHAAcABAADAAMAAgACAAUABQAGAAYABwAIAAoADgAPABEAFAASABEADwANAA8A
EAATABQAFwAYABkAGwAZABkAFwAXABgAGAAYABgAGQAZABkAGgAZABgAFgAUAA8ADgAN
AAwADwASABMAFAARAA8ADwAMAAoABwAGAAMAAgAAAAAA/v///////v/+///////+//z/
+f/5//r/+//4//b/9f/0//L/8//1//b/9f/0//P/9P/0//P/8f/w//D/8P/y//L/8v/y
//L/8v/v/+3/6f/m/+r/7f/w//T/8v/0//T/8//x//D/8P/w//D/8f/x//H/8//z//L/
8P/y//X/9f/0//P/9P/2//j/9v/2//X/8//y//L/8//z//L/9P/z//L/8v/z//T/9f/z
//L/9P/1//b/9v/3//f/+P/6//z/AQD9//r/9//z//T/9f/3//v//f/6//n/+f/2//T/
9P/z//P/9f/2//b/9f/0//P/8f/x//H/8P/u//L/8v/w//D/9P/0//f/9f/z//P/9P/0
//b/9v/2//X/9f/0//P/8P/u/+3/7f/t//H/9f/5//n/9f/1//b/9v/z//L/8//y//P/
8//z//H/8//0//X/9v/z//P/8//z/+3/7f/r/+z/8f/0//f/+v/4//f/+P/5//b/9f/0
//X/9v/3//f/9//7//3//f/9/////v/9//3/AAAAAAAA///9//z/+//4//j/+f/7//v/
/P///wAAAAD9//r/+P/3//b/9f/0//T/9//6//3////7//f/9P/x//T/9f/2//j/+P/2
//b/9f/0//D/7//v//H/8//0//X/8//x//H/8f/w/+7/6//q/+n/6f/o/+n/7P/v//L/
9P/x//D/8P/w/+7/9P/2//n/+/8BAAQABwARABsAHgAjADAAPQBKAFcAXwBcAEgAMQAg
ABQABQD6//b/8P/p/9//3f/l/+7/8P/w/+7/6f/l/+f/6f/p/+n/6//u//L/9f/3//n/
9P/z//P/8v/z//X/+P/6//n/9//0//H/8//0//T/9P/y//P/9f/1//b/8//1//n/+f/5
//n/+v/4//b/9v/2//f/+P/6//v/+v/5//n/+f/2//b/9f/0//X/9//5//v/+f/4//j/
+P/4//j/+P/4//n/+//+/////////////f/9//3//v/+//z//v/+////////////AQAC
AAIAAgAEAAcABwAFAAUAAwADAAQABAAEAAcABwAIAA0ADwARABQAEgAPAA0ADAARABUA
GAAbABkAGAAZABgAGgAaABoAGwAaABkAFgAVABcAGAAZABoAGgAZABgAGAAZABgAFgAU
ABIAEgASABIADwAQAA8ADgAPAA0ADQAKAAsACwANAA0ACgAIAAgABgAFAAUABAAEAAIA
///7//b/+P/5//v//f8AAAAAAQACAP7//f/9//z/+P/2//T/9P/1//X/9P/0//j/+v/+
/wAA+//6//n/+P/5//n/9//2//P/8//z//T/9v/4//j/9//5//j/+P/4//j/+f/5//n/
+//7//r/+P/4//v/+//6//j/+P/5//r/+v/8//3//f/8//z//f/9//v//v/+//7//f/9
//3//f/8//z///8BAP7//P/7//n/+//8//3/AQABAAAA///9//z/+//7//3/AAD+//7/
///9//r/+f/3//n//f8AAAIAAQAAAP///f/9//3//P/6//z//P/6//r//P/8/////f/7
//v//P/8//v/+v/5//f/+f/4//f/9P/1//f/+v/9//r/+//8//n/+f/5//r/+v/6//r/
/P/8//j/9//2//P/8//0//X/9v/6//3/AAADAAAA///+//3//v/6//j/+P/4//j/+f/5
//v//f/8//v/+v/7////AQACAAMABQAHAAcABwAHAAYABQAFAAQABAAEAAMAAwACAAEA
/v8AAAEAAwADAAMABQAFAAQAAgAAAP////8AAP///v/+//v/+v/5//f/+v/7//3////9
//v/+f/4//r/+P/4//f/+f/2//b/9//5//v//P/9//r/9//2//X/9//4//j/+v/4//n/
+f/7//j/9//2//T/9v/4//v//v8CAP7/AAAFAAMAAwAKABEAFQAhADAAPwBKAFUAXgBl
AF8ATAA2ACkAHAAQAAsABAD4/+r/3//d/9//4//k/+T/6v/w//P/8//3//n/+f/5//f/
+v/4//n/+f/5//n/+f/6//r/+v/7//3//v8AAP///f/7//j/+P/3//b/+P/5//v/+//8
//n/+/////7//f/8//z////+////AAD///7//v/9//7//f/9//3//P/8//v/+v/7//3/
//8BAAMAAgACAAIA///+//3//P/9////AgADAAUABQAFAAMABAADAAMAAgACAAQABAAF
AAYABwAIAAsACgAKAAoADAARABEADwAPAA8ADwAQABAADgARABEAEgAUABUAFgAYABYA
FQAVABYAFgAXABcAFwAZABoAHQAeACAAIAAgACEAIAAfABwAGwAcABwAHAAcAB8AHwAf
ACAAIgAiACEAIAAcABoAGAAWABQAFgAWABYAFwAVABUAEgAQAA0ADAAJAAoACgAMAAwA
CwALAAoACgAHAAUAAgD+//r/+f/5//n//v8AAAMABgADAAMABAAEAAAA/v/8//z//f/9
//z//P/8//z//v/+//n/+P/3//b/9f/1//P/8v/z//X/9//6//j/+v/6//n/9//2//b/
9v/7//3//v////3//f/8//r/+v/9//3//P/4//b/9f/0//b/+P/5//n/+P/4//n/+f/5
//z//P/8//X/8//x/+//8P/y//f/+//9//7/AAABAP3//P/7//3//v/+//7//f/6//n/
+f/7//3/+v/5//n/+v/4//j/9//1//f/+P/4//n/+v/7//v/+//7//r/+P/4//b/8v/w
//L/8v/1//P/9//5//z//v/+//7//v/9//z/+v/4//T/8//z//T/9f/z//X/9//1//T/
9f/3//j/9v/2//j/+P/5//f/9//y//H/8P/v/+7/7//x//X/+f/7//v/+//9//z//f/9
//3///8BAAEAAQD///7//f/9/wAAAAAAAP///P/6//j/9P/4//v///8BAAIABQAGAAYA
AgD+//v/+f/6//n/+P/4//r/+v/6//n/+f/5//r/+//9//3//f/+//v/+P/3//X/8//w
//D/8f/x//H/8P/v//L/8f/y//P/9f/0//L/8v/y//P/8//1//P/8//z//L/8f/w//D/
8P/+//b/7v/x//v///8EAA0AEwAVABoAIwAwAD8ATABXAF0AWgBIAC0AGgAQAAMA+v/6
//7/9//1//v/AQAAAAAAAgD8//H/7//z//f/9f/3//f/+P/2//f/9//3//P/8//0//T/
9v/3//n/+v/3//X/8v/v//D/8v/z//T/9v/3//n/+f/5//f/+v///wEAAQABAAIAAQD+
//3//P/6//r/+//7//r/+f/5//n/+f/6//r/+v/2//X/9P/z//b/+P/7//7//v/+//7/
/v/+////AQABAAAA///+//v/AQADAAYACAAFAAYABQAFAAMAAwADAAUABQAEAAMABAAG
AAUAAgABAAYACQANABAAEAATABMAFAAVABUAFQAWABQAEwATABQAFgAXABcAFwAYABoA
HgAgAB8AHgAdAB0AHQAdABsAGwAcABwAHAAcAB4AHQAcABwAHgAeAB0AHAAZABgAFwAW
ABcAGgAbABwAGwAZABkAFgAUABEAEAANAAsACAAHAAQAAQABAAAAAAAAAP///f/6//r/
+//9/////f/8//z//P/8//3///8AAPv/+P/1//T/8//z//L/8v/0//T/9v/2//b/+P/6
//z/+//7//n/+P/1//P/8f/w/+7/8P/w/+//8f/y//T/9v/2//f/9//3//X/9f/0//L/
9v/7//3//v/6//j/9//2//T/9v/3//f/+P/4//n/+f/7/wAAAgAEAP3/+f/1//H/9f/4
//7/AwD+//z/+//5//j/+P/4//v/+//6//n/9//5//v//v8DAAMAAAD//////f/6//n/
9//1//f/+P/4//j/+P/4//f/+//9//7//v/9//z/+f/4//r/+v/9//v/+P/3//f/9v/3
//j/+f/5//v/+v/5//b/9P/z//P/8//0//f/+v/5//X/9f/2//b/+P/6//7/AAD9//f/
9f/0//T/9P/0//T/9f/1//f/+f/7//v/+//9//z//f/9//3//v////7//f/+//7//v//
/wMABAAFAAUAAwAAAP3/+P/6//3/AQADAAEAAwADAAIAAAD+//3//f/6//n/+P/4//r/
+v/6//n/9v/z//H/7//y//P/9P/2//j/+P/6//v/+//4//j/+f/4//f/9f/z//T/8//0
//X/9v/2//X/9v/z//P/8v/z//H/8f/x//D/8P/w//H/8v/2//T/+v////////8IABEA
GQAfACQALQA+AEsAWABjAGUAVgBAAC8AIAASAAsACAACAPT/6//r/+//9f/2//T/7v/q
/+v/8f/3////AQD7//P/8P/y//X/9//5//r/+//9//7/+//7//z//P///////v/9//z/
/P/7//r/9//3//j/9//6//n//f8DAAEAAQABAAIA/v/6//j/9v/3//j/+v/7//z//f//
/wEAAAAAAP///v/+////AAABAP///v/+//7//v/+//7//v8AAAEAAwADAAMAAwADAAEA
BQAFAAYABgAFAAYABQAFAAMAAwADAAUABwAIAAkADAAPAA8ADQANABAAEQATABQAEAAR
AA8ADgASABMAFAAWABkAGQAaABwAGAAXABUAEwAVABgAHQAgACIAIgAiACMAIwAjACEA
IQAhACAAHwAeACAAHwAeAB4AIgAiACEAIAAbABoAGQAYABgAGgAaABoAGwAZABkAFgAU
ABEAEAANAAwACgAKAAgABQAFAAQABAAFAAUABAACAAMAAwAEAAUAAwACAAIAAgD/////
AAAAAPz/+v/4//j//P///wEABAABAAAAAQAAAP3//P/7//r//v////7//v/9//3//f/+
//3//v/9//v/+//6//r/+v/+/////////wEAAQAAAP7//v////3/+v/5//j/+P/4//v/
AAAEAAcABQAEAAQAAwACAAQAAwACAAAAAQACAAMA///+/wAAAQD9//z//P/7//v//P/9
/wEAAAAAAAAA///9//3//v8BAAIAAAAAAAEAAAD+//7//f/8//3//f/8//7/AAACAAMA
AQABAAAA/v/9//z/+f/4//j/+P/7//n/+v/7//3//v/8//z//P/7//z//P/8//r/+v/7
//3////8//3//v/7//f/9//4//j/+v/6//z//P/8//3//v/9//r/+v/6//r/9v/1//j/
/f/+//z//P/8//z/+f/5//v//f/7//v/+//9////AQACAAMAAwAFAAUABQAHAAYABQAF
AAMAAgABAP//AAAAAAAA/v/9//3//v/9/wEABQAHAAgABwAGAAYABwAFAAMAAQAAAP3/
/P/7//n/+v/7//3////8//v/+v/6//z/+v/6//n/9v/y//H/8f/1//f/+P/5//v/+f/5
//n/+//6//j/+P/3//f/9v/3//X/9f/1//T/9v/2//f/+P/4//b/+P/9/wEABQAGAAkA
DQATACAALQA0AEEAVABfAF8AVABCADEAJgAYAA0ACAAAAPj/8f/n/+P/6f/w//D/6v/o
/+n/7f/t//H/9f/7//v//P/8//3//f/9//r/+f/5//j/9//3//j/+P/7//v/+v/5//n/
+v/6//r//f///wIAAwAAAPv/+//9//z/+//6//r//P/6//r/+v/7//z//v///wAA////
/////P/8//v/+v/9/wEABQAJAAcABAACAAAA///+//3//P/+////AQABAAMAAwADAAEA
AgABAAEAAAABAAQABQAHAAUABQAFAAcACgAKAAoADAANAA0ACwALAA0ADQAOAA4ADAAP
AA8AEAAQABEAEgAUABQAEwATABQAFAAVABUAFQAVABYAGQAaABoAGgAaABsAHgAfAB4A
HwAhACIAIwAkACIAHwAcABoAHQAeAB4AHgAeAB4AHgAeABsAHAAbABoAFwAVABUAEgAR
AA8ADwANAA4ADAAMAAoABgAFAAMAAgAFAAUABAACAAAA////////AgACAAMABAADAAMA
BAAEAAAA/P/4//b/+f/7//z//v/+//7/AAAAAPr/+P/2//T/+P/5//j/+P/4//n/+v/8
//n/+v/5//f/9v/0//P/8v/1//f/+P/5//v/+//6//j/+P/5//f/9P/z//T/9v/4//j/
+v/7//v/+f/4//j/9//2//j/9//2//T/9f/2//f/9P/0//f/+f/6//r/+//7//f/9v/1
//f/+P/4//j/9//4//n/+/////3/+P/1//P/9P/0//b/9//2//f/9//2//f/+P/5//n/
9//3//b/9P/1//T/8f/w//P/9P/4//f/9P/z//P/8v/y//L/8v/x//P/9P/1//T/8//z
//T/9f/0//X/9v/z//H/8f/y//L/8P/w//L/8v/0//X/9v/1//T/9P/0//T/8P/x//b/
+v/2//T/8v/w/+7/7f/u/+//8v/z//T/9//5//v//P/9//7////+//3/+//6//n/+f/7
//z//f/9//3//P/7//j/+v/7//3//f/8////AAAAAPz/+v/5//n/+v/5//j/+P/1//T/
8//x//L/8//1//f/9P/z//L/8v/w/+7/7v/t/+7/7P/t/+//8f/z//T/9f/y/+//7v/t
/+v/6v/o/+j/6v/t/+//8//1//X/9f/0//D/7v/t/+z/9P/y//D/9f/5//v/AgAHAA8A
FQAcACMAKgA1AEIATwBZAFYARAArABgACAD9//z/AgAGAP3/8f/v/+3/7v/y//b/8v/r
/+n/6//v//X/9f/z//T/8v/z//P/8//z//P/9P/0//L/8//1//b/9//3//b/9f/z//T/
9P/0//L/8//1//X/8v/v//H/9f/3//f/9//4//r/+P/4//j/9v/2//f/9//1//P/8v/x
//X/+P/6//z//P/9//7////+//z/+//6//j/+P/4//j/+//9/wAAAQD9//v/+f/1//n/
+f/6//r//P8AAAIABQAEAAMAAgADAAIAAgACAAQABwAHAAUABQADAAMABAAEAAYACQAJ
AAoADQAPABEAFAASABEAEQASABAADwANAAsADgAQABQAFgAbABwAHQAfAB0AHQAbABsA
GQAYABcAFgAYABcAFgAWABgAGAAXABYAEgAQAA4ADAAQABQAFgAYABUAEwATABAADgAL
AAoABwAEAAIAAgAAAAEAAQAAAAAAAQABAAAA/v/9//3//v////7//P/7//r/9v/1//X/
9P/0/w==
         </WaveFormData>
      </LeadData>
      <LeadData>
         <LeadByteCountTotal>10000</LeadByteCountTotal>
         <LeadTimeOffset>0</LeadTimeOffset>
         <LeadSampleCountTotal>5000</LeadSampleCountTotal>
         <LeadAmplitudeUnitsPerBit>4.88</LeadAmplitudeUnitsPerBit>
         <LeadAmplitudeUnits>��V</LeadAmplitudeUnits>
         <LeadHighLimit>2147483647</LeadHighLimit>
         <LeadLowLimit>268435456</LeadLowLimit>
         <LeadID>V1</LeadID>
         <LeadOffsetFirstSample>0</LeadOffsetFirstSample>
         <FirstSampleBaseline>0</FirstSampleBaseline>
         <LeadSampleSize>2</LeadSampleSize>
         <LeadOff>FALSE</LeadOff>
         <BaselineSway>FALSE</BaselineSway>
         <ExcessiveACNoise>FALSE</ExcessiveACNoise>
         <MuscleNoise>FALSE</MuscleNoise>
         <LeadDataCRC32>650828432</LeadDataCRC32>
         <WaveFormData>
AgACAAIAAgACAAIAAgACAAQABAAEAAQAAgACAAIAAgAEAAQABAAEAAIAAgACAAIAAgAC
AAIAAgADAAQABQAGAAQABAAEAAQAAgACAAIAAgAEAAQABAAEAAIAAgACAAIAAgACAAIA
AgADAAQABQAGAAQABAAEAAQAAgACAAIAAgAEAAQABAAEAAIAAgACAAIAAAAAAAAAAAAB
AAIAAwAEAAIAAgACAAIAAgACAAIAAgACAAIAAgACAAIAAgACAAIAAAAAAAAAAAAAAAAA
AAAAAAIAAgACAAIABAAEAAQABAACAAIAAgACAAIAAgACAAIAAgACAAIAAgACAAIAAgAC
AAQABQAFAAUABQAFAAYABgAJAAsADAANAAsACwALAAsADQANAA4ADwANAAwACwAKAAsA
CQAHAAUAAwABAAEAAAD///7//f/7//v/+//7//v//f/+//7//v/8//z//P/8//7//P/+
//7/AQABAAIAAgAAAAAAAAAAAAAAAAAAAAAAAQABAAEAAgACAAIAAgACAAQAAwADAAQA
AgACAAIAAQABAAEAAQABAAQABAACAAQABgAKAA4ADgAOAAwADAAJAAcAAwD7//P/5//c
/9P/yP/B/8T/zf/Z/+L/6P/p/+v/6//o/+r/7f/u/+3/6//w//b/+f/6//z/AAADAAIA
BQAHAAcABwAJAAoACgAKAAgACQAKAAoACAAIAAgABwAJAAkACQAKAAoACgAKAAoABwAH
AAcACAAJAAoACwAMAAoACgAKAAgABgAIAAgACAAJAAgACAAJAAkACQAJAAkABgAGAAcA
CAAIAAgABwAFAAYACAAJAAkABwAHAAcACAAIAAYABgAGAAQABAAEAAQABgAFAAUABQAD
AAIAAgACAAIAAgABAAEAAgACAAEAAAD+//7//f/9//3//f/9//3//f/7//r/+v/5//j/
9v/1//X/9P/z//L/8//z//P/8v/w/+//7//v/+3/7P/s/+z/6//r/+n/6f/q/+r/6//s
/+v/6//q/+n/6//r/+v/6//r/+3/7v/v//D/8f/y//L/8P/w//L/8//2//f/+P/4//n/
+f/5//n//P/+////AQAAAAAAAAABAAIAAgACAAIAAAAAAAEAAQADAAMAAwADAAMAAwAD
AAMAAwADAAQABgAEAAMAAwADAAYABwAIAAkABwAHAAcABwAFAAUABQAHAAcABwAHAAcA
BwAHAAcABgAEAAQABAAEAAYABgAHAAcABQAFAAUAAwADAAMAAwADAAEAAAAAAAAAAgAC
AAIAAgACAAEAAQABAAEAAQABAAEAAQABAAEAAQD//////v/+/wAAAAABAAEAAAAAAAEA
AgACAAAAAAABAAEAAAAAAAAAAgACAAIAAwABAAEAAQABAAEAAQABAAEAAAAAAP////8A
AAAAAQABAAAAAAAAAAAAAAAAAAAAAAD+//7//v/9////AAAAAAAAAwADAAMAAwABAAAA
AAAAAP///////////v/+//7//v/+/wAAAAAAAAAAAAAAAAAAAAABAAEAAQACAAMABQAG
AAgACAAHAAYABQAIAAkACgANAA0ADgAPAA8AEAAPAA4ADQAJAAcABQADAAEAAQAAAP//
//////7////9//3//f///wAAAAAAAAAAAgACAAIAAgACAAQABAAFAAUABgAGAAYABgAG
AAYABgAGAAYABgAHAAkACQAKAAoACAAIAAgACAAFAAUABgAGAAgACAAHAAcABwAHAAcA
CAAIAAgACgAKABAAFAAWABYAFgAWABMADwALAAUA9//n/9j/zf/E/8H/yP/T/9n/3v/i
/+X/6f/p/+b/5v/n/+r/7f/x//b/+P/7//7/AgAEAAUABgAHAAkACQAJAAkACgAKAAoA
DAANAA4ADgAOAA4ADgANAA0ADQANAA4ADgAOAA4ADgANAA0ADQAOAA4ADgAOAA4ADgAO
AA4ADAAMAA4ADgAOAAsACgAKAAsACwALAAsACwALAAwADgAQAA4ADgANAAsACgAKAAkA
BwAIAAkACgAMAAoACAAIAAgACgAKAAoACgAKAAkACQAJAAkACAAIAAgACAAIAAcABwAG
AAYABQAEAAQABAADAAMAAwADAAMAAwABAP///v/+/////v/8//v/+//6//n/+P/1//X/
9f/0//T/8//z//P/8//y//L/8v/z//P/8f/x//H/8P/w//D/7v/v/+//7//x//H/8f/x
//P/9f/2//f/9v/3//j/+P/4//j/+v/7//z//f/+//7///////////8BAAIAAgADAAUA
BgAHAAkACQAIAAcABgAGAAYABwAHAAkACQAJAAkACAAHAAYABQAHAAcACAAKAAwACwAL
AAsACgAJAAgABwAKAAsADAANAAwACwAKAAsACQAJAAkACQAJAAkACQAIAAkACgALAAwA
DAAMAA0ADQALAAsACwAJAAsACwALAAsADQAMAAwADAAMAAwADAAMAAwACwALAAsACwAL
AAsACwAKAAkACAAHAAkACQAIAAgACgAKAAsACwAIAAgACQAKAAgABgAGAAcACQAIAAgA
CAAKAAoACgALAAkACQAJAAkACQAJAAkACQAIAAgABwAHAAgACAAJAAkACAAIAAgACAAI
AAgACAAIAAYABgAGAAUABQAGAAYABgAJAAkACQAJAAkACAAIAAgABQAFAAUABQAHAAgA
CQAKAAgACAAIAAgABgAGAAYABgAEAAQABAAFAAcACAAIAAgACAAIAAYABgAGAAYACQAJ
AAkACgALAA0ADgAQABEAEQARABEAEwATABMAFQATABQAFQAVABQAEwASABEAEQAPAA0A
CwAHAAcABgAFAAQAAwABAAEAAwADAAMABQAFAAQAAwACAAQABAAEAAQABAAGAAYABwAF
AAYABgAGAAQABAAEAAQABAAEAAQABQAFAAUABgAGAAQABAAEAAQABAAFAAcACAAHAAYA
BAADAAUABQAFAAYABAAEAAYACAAKAA4AEgASABIAEgAPAAsABwD///P/5f/Y/8v/wP+5
/7r/xf/N/9L/1P/Z/9//3f/a/9j/2//e/+X/7f/w//L/9f/4//r//P/9//7/AAADAAQA
BQADAAQABAAEAAQABQAGAAYABgAGAAYABQAFAAUABQAGAAYABgAGAAYABQAFAAUABgAG
AAYABgAGAAYABgAGAAQABAAGAAYABgAHAAYABgAHAAcABwAHAAcABAAEAAUABgAEAAQA
AwABAAQABgAHAAcABQAFAAUABgAEAAIAAgACAAIAAgACAAIAAgABAAEAAQADAAIAAgAC
AAAAAAD//////v/+//3//P/8//z/+//7//n/+f/5//n/+//5//j/+P/3//b/9P/z//P/
8v/x//D/7//v/+//7v/s/+v/6//r/+v/6v/q/+r/6//r/+n/6f/n/+b/5v/m/+b/5//n
/+f/5//n/+f/5//n/+n/6v/r/+7/7//w//D/8P/w//L/8//0//X/9v/2//f/9//3//f/
+f/6//r/+//5//r/+//9/wAAAAAAAAAA/v/+////////////////////////////////
/wAAAgACAAEAAQABAAEAAQABAAEAAQABAAEAAQD///////8BAAEAAQABAAEAAwADAAMA
AgADAAQABQAGAAQABAAFAAUAAwADAAMAAQADAAMAAwADAAUABAAEAAQABAAEAAQABAAE
AAMAAwADAAMAAwADAAMAAwADAAMAAwADAAMAAgACAAAAAAABAAEAAgACAAMABAACAAAA
AAABAAMAAgACAAIAAAAAAAAAAQABAAEAAQABAAEAAQABAAEAAAAAAP////8AAAAAAQAB
AP7//v/+//7/AAAAAAAAAAACAAIAAgABAAMABAAEAAQABAADAAIAAQABAAAAAAAAAAAA
AQACAAMAAgACAAIAAgACAAIAAgACAAAAAAAAAAAAAwAEAAUABwAFAAMAAgACAAIAAgAC
AAMABAAFAAYABwAHAAcACAAHAAkACgAMAA0ADQANAA0ADQANAA0ADwAPABAAEQARABAA
DwAOAA0ACQAHAAUAAwACAAMAAwADAAAA///9//3/////////AQAAAAAAAAAAAAIAAgAC
AAIA/v8AAAAAAQD//wAAAAAAAAIAAgACAAIAAgACAAIAAwADAAMABAAEAAIAAgACAAIA
AwADAAQABAAEAAQAAwADAAMAAwADAAQABAAGAAYABgAKAA4AEAASABIAEAANAAsABwD/
//P/5f/a/83/wv+9/8T/zf/V/9r/4P/j/+f/5//k/+T/4//m/+n/7f/y//T/9//6//7/
AAADAAIAAwAFAAUABQAFAAYABgAGAAgACQAKAAoACAAIAAgABwAJAAkACQAKAAwADAAM
AAwACwALAAsADAALAAoACQAIAAkACgALAAoACAAKAAoACgAJAAgACAAJAAkACQAJAAkA
CAAIAAkACgAKAAoACQAHAAUABgAGAAUABQAFAAUABgAIAAYABgAGAAgACAAIAAgACAAH
AAcABwAFAAQABAAEAAQABAADAAMABAAEAAMAAgABAAAA/v/9//3//f/9//3////9//z/
/P/7//r/+P/3//j/+P/4//j/9f/1//X/9P/0//P/8//z/+//7v/u/+7/7//v/+3/7f/v
/+7/7v/u/+7/7//v/+//7f/t/+3/7f/v//H/8v/z//T/9f/2//b/+P/4//r/+//6//v/
/P/8//v/+//7//v///8AAAAAAQADAAQABQAHAAYABgAGAAYABAAEAAUABQAIAAkACgAL
AAoACQAIAAcABQAFAAYACAAJAAkACgALAAsACwALAAsACwALAAsACwALAAsACwANAAwA
CwAKAAkACQAJAAkACAAKAAoACgAKAAoACgALAAsACwALAAsACQAJAAkACQAJAAkACAAI
AAgACgAKAAoACgAKAAkACQAJAAkACQAJAAkACQAJAAkACQAJAAkACAAIAAoACgALAAsA
DAAMAA0ADgANAAoACQAJAAcABgAGAAYACAAIAAgACQALAAsACwALAAoACQAIAAcABwAI
AAgACQAIAAgACQAJAAYABgAGAAYABwAIAAkACgAKAAoACgAJAAcACAAIAAgABwAHAAcA
BwAIAAgACQAKAAkACQAJAAkACAAKAAoACgAKAAoACgAKAAoACgAKAAsACwALAAwACwAN
AA4AEAASABMAFAAVABMAEwATABUAEwAUABUAFQAUABMAEgARABEADwANAAsACQAJAAgA
BwAGAAUAAwADAAMAAwADAAUACAAIAAgACAAGAAYABgAGAAQABgAGAAcABwAIAAgACAAI
AAgACAAIAAoACgAKAAsACgAJAAkACAAIAAgACAAIAAcABwAIAAgACAAIAAcABwAHAAcA
BwAIAAgABgAEAAYACgAOABIAFAASABAADwANAAkAAwD5/+3/4P/X/8z/w//G/9H/2f/g
/+b/5//n/+n/6P/o/+v/7v/v/+//8v/0//f//P/+/wAAAQACAAMABQAFAAUABwAIAAgA
CAAKAAsADAAMAAoACgAKAAkACwALAAsADAAMAAwADAAMAAkACQAJAAoACgAKAAoACgAI
AAgACAAGAAgACgAKAAoACwAKAAoACwAKAAkACAAHAAYABgAHAAgACAAIAAcABQAGAAgA
CQAJAAgABwAGAAYABgAEAAQABAAEAAQABAAEAAQAAwADAAMAAwACAAIAAgAEAAQAAwAD
AAIAAgABAAAA/v/+//3//f/8//v/+v/5//n/9//2//b/+P/4//f/9//1//T/8//y//H/
8f/x//D/8P/v/+//7//r/+r/6v/q/+v/6//p/+n/6v/q/+v/7P/r/+v/6v/p/+n/6f/p
/+n/6//t/+7/7//u/+//8P/w//D/8P/y//P/8v/z//T/9P/3//f/9//3//v//P/8//3/
/f/+////AQABAAAA///+/wAAAAABAAEAAQABAAEAAQABAAEAAQABAAEAAQACAAQABAAD
AAMAAwABAAEAAQABAAIAAwAEAAUABQAFAAUABwAFAAUABQAFAAMAAwADAAIABAAEAAQA
BAAEAAQABQAFAAUABQAFAAMAAwADAAMAAwADAAIAAgACAAAAAAAAAAAAAgABAAEAAQD/
/////////wEAAQABAAEAAwADAAIAAgAAAAAAAQABAAAAAAABAAIAAgAAAAAAAQABAAAA
AAAAAAAAAAAAAAEAAQABAAEAAQD/////////////AAAAAAEAAgACAAMAAwAAAAAAAAAA
AAIAAgACAAIAAgACAAIAAQAAAAAA///+/wAAAQACAAMAAQAAAAAAAAD//////////wAA
AAAAAAAAAgACAAIAAgAAAAAAAAAAAP7//v/+//7///8AAAEAAgAAAAAAAAAAAAEAAQAB
AAIAAwAFAAYACAAHAAcABwAHAAkACQAJAAsADQAOAA8ADwAMAAsACgAJAAcABQADAAEA
//////7//f/6//n/9//3//f/9//3//n//P/8//z//P/6//r/+v/6//j/+v/6//v//f/+
//7//v/8//z//P/8//z//P/8//3//////wAAAAD+//7//v/+//v/+//8//z//f/+//7/
///9//3//f/+/wAAAAACAAQABgAMAA4ADAAMAA4ACQAFAAMA+//x/+H/1P/J/77/uf+8
/8P/yf/M/9D/1//d/9v/2P/W/9n/3v/j/+n/7P/w//H/8v/0//j/+//8////AQABAAEA
//8AAAAAAAACAAMABAAEAAIAAgACAAEAAQABAAEAAgACAAIAAgACAAEAAQABAAIABAAE
AAQABAACAAIAAgAAAAIABAAEAAQAAwACAAIAAwABAAEAAQABAAEAAgAEAAYABAAEAAMA
AQABAAIAAgABAAMAAwADAAQABAACAAIAAgACAAIAAgACAAIAAQABAAEAAQAAAAAAAAAA
AAAA//////7//v/9//z//P/8//v/+//5//n/+f/5//v/+f/4//j/9//2//T/8//1//T/
8//y/+//7//v/+7/7v/t/+3/7f/r/+r/6v/q/+v/6//p/+n/6f/o/+j/6P/m/+f/5//n
/+f/5//n/+f/5f/n/+j/6f/s/+3/7v/u//D/8P/y//P/9P/1//b/9v/3//f/9//3//f/
+P/4//n/+f/6//v//f8AAAAAAAAAAP7//v///////////////////////////wEAAQAC
AAQAAwABAAAA//8BAAEAAQABAP//////////AQABAAEAAwADAAMAAwADAAMAAwADAAIA
AgACAAIAAgACAAIAAwADAAMAAwADAAEAAwADAAMAAwADAAIAAgACAAIAAgACAAIAAgAB
AAEAAQABAAEAAQABAP//////////AQABAAAAAAAAAAAAAQABAP7//v///wAAAAD+//7/
//////7//v/+/wAAAAAAAAEA///////////9//3//f/9//7//v/9//3/AAAAAAEAAQD+
//7//v/+//7//v/+//7//v/+//7//f///wAAAAAAAP/////////////+//7//v//////
/////////v/9//z//P/8//z//P/9//7///8AAP7//v/+///////+//7//v/+//7//v/+
//7//v////////8AAAMABQAGAAgABwAHAAcABwAJAAkACQALAAoACgAKAAkACAAHAAYA
BQABAP///f/7//n/+f/4//f/+P/3//X/9f/3//f/9//5//n/+P/3//b/9//4//n/+v/2
//j/+P/5//n/+v/6//r/+P/4//j/+P/6//r/+v/7//v/+//8//z//v/+//7//v/7//v/
/P/8//r/+v/5//n/+//7//v//P/8//r//P/+/wAABAAGAAYABgAGAAUAAQD7//H/4f/P
/8L/t/+y/7X/vv/D/8f/zv/U/9f/2f/T/9D/0P/V/9z/5f/r/+7/8v/z//b/9v/4//n/
/P/7//3//f/9//v//P/8//z//v///wAAAAAAAAAAAAD///3//f/9//7//v/+//7//v//
//////8AAAAAAAAAAAAAAAAAAAAA/v/9//7//f/8//v/+v/6//v//f/9//3//f/+//7/
//8AAAAAAAD///3/+//8//z/+//9//3//f/+//7//P/8//z//P/8//z//P/6//n/+f/5
//v/+v/6//r/+P/4//f/9//4//j/9//2//T/9P/z//P/8//z//P/8//z//H/8P/w//H/
8P/u/+3/7f/s/+v/6v/n/+f/5//m/+j/5//n/+f/5f/k/+T/5P/l/+X/4//j/+X/5P/k
/+T/5P/l/+X/5f/n/+f/5//n/+X/5//o/+n/6v/r/+z/7P/s/+z/7v/v//L/8//0//T/
9f/1//X/9f/3//j/+P/5//j/+P/4//n/+//8//3//v/+//7///////3//f/9//3//f/9
//3//f/9//3//v8AAAAA//////////////////8BAAEAAQABAAEAAQABAAMAAQABAAEA
AQACAAMABAAEAAQABAAEAAQABgAGAAcABwADAAMAAwABAAUABQAFAAUABQAEAAQABAAG
AAYABgAGAAUAAwACAAEAAwADAAMAAwAFAAUABQAFAAUABQAEAAQABgAGAAcABwAFAAQA
BAAEAAYABAAEAAUAAwACAAIAAgAAAAAAAAABAAMAAwADAAMABQAFAAUABQACAAIAAQAB
AAIAAgADAAMAAwAEAAUABgAEAAQABAAEAAYABgAGAAUAAwAEAAQABAADAAMAAwADAAUA
BAAEAAQAAwADAAMAAwAEAAYABgAGAAQABAAEAAQABgAGAAYABgAHAAcABwAIAAkACwAM
AA4ADwAPAA8ADwAPAA8ADwARABEAEgATABMAEAAPAA4ADQANAAsACQAHAAMAAwACAAEA
AQABAAAAAQAAAP///v///wIAAgACAAIABAAEAAQABAAEAAYABgAHAAYABgAFAAQABAAE
AAQABAAEAAQABAAFAAcABwAIAAgACAAIAAgACAAJAAkACgAKAAgACAAHAAcABQAFAAUA
BgAMAAYABgAKAA4AEgAWABYAFAAQAA0ACQADAP3/9f/r/97/0//K/8X/yv/V/9//5v/q
/+3/6//r/+7/8P/x//L/8//z//b/+v/9/wIABgAGAAUABAAFAAcABwAHAAkACgAKAAoA
CgALAAwADAAKAAoACgAJAAsACwALAAwADAAMAAwADAALAAsACwAMAA4ADgAOAA4ADAAM
AAwACgAKAAwADAAMAAsACgAKAAsACQAJAAkACQAHAAYABgAGAAcACAAIAAcABwAIAAgA
BwAHAAcABwAIAAYABAAEAAQABQAGAAcACAAGAAUABQAFAAUABAAEAAQAAgACAAEAAQAA
AAAA///+////AAAAAAEAAQABAAEAAQAAAP3/+//6//n/+P/2//X/9//2//X/9P/1//X/
9f/0//L/8f/x//H/7//u/+7/7v/t/+3/6//r/+3/7P/s/+z/7P/t/+3/7f/t/+3/7f/t
/+3/7//w//H/9P/1//b/9v/0//T/9v/3//j/+f/6//r//f/9//3//f/+//7//f/9//7/
AAACAAUABgAGAAYABgAGAAYABwAHAAUABQAFAAUABQAFAAUABQAHAAcACAAKAAwACwAL
AAsACwALAAsACwAJAAkACQAJAAcABwAHAAkACwALAAsACwAJAAkACQAIAAgACAAIAAgA
CAAIAAkACQAHAAcABwAFAAUABQAFAAUABwAGAAYABgAGAAYABgAGAAUAAwACAAEAAgAD
AAQABQADAAMAAwADAAMAAwACAAIAAAAAAAEAAQABAAIABAAGAAYABAAEAAUAAwACAAIA
AgAEAAQABAAFAAMAAwADAAMABAAFAAYABwAEAAQAAwADAAIAAgADAAMAAAAAAAAAAAAC
AAIAAgACAAQABAAEAAMAAQACAAIAAgABAAEAAQABAAEAAAAAAAAAAAABAAIAAwACAAIA
AgAAAAAAAAAAAAAAAgACAAIAAgADAAMAAwAEAAMABQAGAAgABwAHAAcABwAJAAkACQAL
AAsADAANAA0ACgAJAAgABwAFAAMAAQD///3//f/8//v//P/7//n/+f/3//f/9//5//z/
/P/8//z/+//6//n/+P/4//r/+v/7//3//v/+//7//v/+//7//v/8//z//P/9//////8A
AAAAAAAAAAAAAAD9//3//v/+//z//P/7//v//f/9//3//v/+//7/AAAEAAYACAAMAAwA
CgAGAAMA///5//H/4f/T/8r/wf+6/7v/wv/L/9H/1P/W/9n/2//Z/9r/3P/d/9z/4f/l
/+j/7P/x//b/+P/4//f/9v/4//v//P/9//3//v/+//7//P/9//7//v8AAAAAAAD/////
/////wAA///+//3//P/8//3//v8AAAAAAAAAAAAA/v/+//7//P/8//7//v/+/////v/+
///////////////+//7///8AAP7//v/9//v//f/+//7//f/9//3//f/+//7//P/8//z/
+v/6//r/+v/6//n/+f/5//n/+P/4//j/+P/4//f/9//4//j/9//2//j/+P/3//f/9P/z
//L/8f/z//H/8P/w//H/8P/u/+3/6//q/+n/6P/p/+n/6f/o/+b/5f/l/+X/5f/k/+T/
5P/k/+P/4P/f/+H/4P/g/+D/4P/h/+H/4f/h/+H/4f/h/+P/5f/m/+f/6P/p/+r/6v/q
/+r/7P/t/+7/7//w//D/8f/x//H/8f/z//T/9P/1//X/9v/3//n/+v/6//r/+v/6//r/
+//7//n/+f/5//n/+v/7//z//f/7//v//P/+//z/+//7//v//P/9//7////+//3//P/7
//v/+//7//3//f/9//3//f/////////+//7//v/+//7//P/8//3//f/7//v/+//5//z/
/f/+///////+//7//v/8//z//P/8//z/+//7//v/+f/5//n/+f/5//n/+f/5//v/+//6
//r/+v/6//v/+//6//r/+//8//7//P/8//3/+//6//r/+v/6//r/+v/7//3//f/9//3/
/f/9//3//f/8//z/+//7//r/+v/7//v//P/8//z//P/6//r/+v/6//z//P/8//v/+//8
//z//P/7//v/+//7//v/+v/6//r/+f/5//n/+f/8//z//P/8//r/+v/6//r/+v/4//r/
/P/+//3//P/7//r/+v/6//r/+v/5//n/+f/6//3///8AAAIAAQABAAEAAQADAAMAAwAF
AAMABAAFAAUABgAFAAQAAwD///3/+//5//f/9//2//X/9v/1//P/8//x//H/8f/z//L/
8v/y//L/9P/0//T/9P/w//L/8v/z//P/9P/0//T/9P/0//T/9P/2//b/9v/3//n/+f/6
//r/+v/6//r/+v/5//n/+v/6//j/+P/3//f/+f/5//n/+v/6//j/+v/8//7/AAAEAAQA
BAAEAAMA///5//P/6f/Z/8j/u/+y/7H/tP+7/8H/xv/M/9H/2f/Z/9L/zv/R/9b/3f/h
/+T/6P/r/+7/8v/2//X/+P/3//n/+f/5//n/+v/6//r/+v/7//z//P/8//z//P/7//v/
+//7//z//P/8//z//P/7//v/+//8//r/+v/6//r//P/8//z/+v/6//z//P/8//3//P/8
//3//P/7//r/+f/5//r//P/+//3//P/6//f/+f/6//r/+f/5//n/+f/6//z/+v/6//r/
+f/4//f/9v/4//f/9//3//f/9v/2//b/9v/2//X/9f/0//T/8//y//T/9P/z//P/8f/x
//H/8f/x/+//7v/u/+3/7P/q/+n/6f/o/+f/5v/l/+X/5f/k/+T/4//j/+P/4//i/+L/
4v/h/+H/3//f/93/3P/c/9z/3v/f/9//3//f/9//3//f/93/3//g/+H/4P/h/+L/4v/i
/+L/5P/l/+b/5//o/+j/6f/p/+n/6f/t/+7/7v/v/+//8P/x//P/9P/0//T/9P/0//T/
9f/1//T/8//y//H/8//z//P/8//1//X/9v/4//f/9f/0//P/8//z//P/8//1//X/9f/1
//P/8//z//X/8//z//P/8//0//X/9v/2//j/+P/4//j/9//2//b/9f/1//X/9f/z//X/
9f/1//X/9f/0//T/9P/0//T/9P/0//T/8//z//P/8//z//P/8//0//X/9v/3//T/8//x
//D/8v/y//P/8//y//L/8//0//L/8P/w//H/8v/y//P/9P/0//T/9P/1//P/8//z//P/
8//z//P/8//y//L/8f/x//T/9P/1//X/8v/y//L/8v/y//L/8v/y//T/9P/0//P/8//0
//T/9P/z//P/8//z//P/8v/y//L/8//z//P/8//2//b/9v/2//T/9P/0//T/8v/0//b/
9v/0//T/9P/0//T/9P/0//T/9f/1//X/9v/5//v//P/+/////////////f/9//3///8B
AAIAAwADAAAA///+//3//f/7//n/9//1//X/9P/z//L/8f/v/+//7v/t/+z/7f/u/+7/
7v/u//D/8P/w//D/7v/w//D/8f/x//L/8v/y//T/9P/0//T/9P/0//T/9f/z//P/9P/0
//b/9v/2//b/9f/1//b/9v/2//b/9f/1//P/8//z//T/9v/0//T/9v/6//7/AgAGAAYA
AgABAP3/9f/t/+X/2f/K/7//tv+v/7T/vf/F/87/1P/Z/9v/2//Y/9j/2f/a/9v/3//i
/+T/5//s//D/8v/x//L/8//1//X/9f/3//j/+P/4//j/+f/6//r/+P/4//j/9//5//n/
+f/6//z//P/8//z/+f/5//n/+v/6//r/+v/6//v//P/9//z/+f/6//n/+P/3//b/9v/3
//f/9//3//f/+P/4//n/+v/4//j/9//1//f/+P/4//f/9f/1//X/9v/0//L/8v/y//T/
9P/0//T/9f/1//b/9//2//T/8//y//L/8v/x//H/8v/y//H/8P/u/+7/7f/t/+3/7f/t
/+3/7//t/+z/7P/r/+r/6P/n/+b/5P/i/+D/4P/h/+L/4v/j/+P/5P/l/+H/4P/g/+D/
3//f/93/3f/d/9z/3P/c/9z/3f/d/93/2//b/9v/2//d/9//4P/h/+L/4//k/+T/4v/i
/+T/5f/o/+n/6v/q/+v/6//r/+v/7//w//D/8f/x//L/8//1//X/9P/z//L/8v/y//P/
8//1/w==
         </WaveFormData>
      </LeadData>
      <LeadData>
         <LeadByteCountTotal>10000</LeadByteCountTotal>
         <LeadTimeOffset>0</LeadTimeOffset>
         <LeadSampleCountTotal>5000</LeadSampleCountTotal>
         <LeadAmplitudeUnitsPerBit>4.88</LeadAmplitudeUnitsPerBit>
         <LeadAmplitudeUnits>��V</LeadAmplitudeUnits>
         <LeadHighLimit>2147483647</LeadHighLimit>
         <LeadLowLimit>268435456</LeadLowLimit>
         <LeadID>V2</LeadID>
         <LeadOffsetFirstSample>0</LeadOffsetFirstSample>
         <FirstSampleBaseline>0</FirstSampleBaseline>
         <LeadSampleSize>2</LeadSampleSize>
         <LeadOff>FALSE</LeadOff>
         <BaselineSway>FALSE</BaselineSway>
         <ExcessiveACNoise>FALSE</ExcessiveACNoise>
         <MuscleNoise>FALSE</MuscleNoise>
         <LeadDataCRC32>460453244</LeadDataCRC32>
         <WaveFormData>
/P/8//z//P/8//z//P/8//r/+v/6//r/+v/6//r/+v/8//z//P/8//z//P/8//z//v/+
//7//v8AAAAAAAAAAAAAAAAAAAAA///+//3//P/9//7///8AAP7//v/+//7//P/8//z/
/P/+//7//v/+//3//P/7//r/+v/6//r/+v/8//z//P/8//v/+v/5//j/9v/2//b/9v/3
//j/+f/6//n/+P/3//b/9v/2//b/9v/4//j/+P/4//f/9v/1//T/9P/0//T/9P/2//b/
9v/2//b/9v/2//b/9P/0//T/9P/y//L/8v/y//L/8v/y//L/8v/y//L/8v/0//T/9P/0
//L/8//z//P/8//1//f/+P/7//3/AAAAAAEAAQABAAMAAgAEAAUABgAFAAcACAAIAAoA
CgAKAAkACQAHAAMAAgAAAP3/+f/0/+7/7f/t/+3/8P/x//H/8f/x//D/7//u/+3/7f/t
/+//8P/w//D/8P/v/+//7//v/+7/7v/u/+7/8f/x//H/7//v/+//7v/t/+3/7f/t/+3/
7//v/+//7//t/+3/7f/t/+//8P/w//D/8//3/wAACgAVACIAMwBPAHEAjwClALIArgCb
AIIAZQBCACAA9//B/4v/aP9X/1f/XP9l/3n/jv+d/6f/s//B/8z/1v/f/+X/6v/w//P/
8//2//f/+P/6//r//P/9//7//v/+////AQACAAIAAQD//wAAAAAAAAMABAAEAAQAAQAB
AAIAAwAFAAYABgAGAAQABQAFAAYABgAGAAYABgAGAAYABgAGAAcABwAIAAgABgAGAAcA
CAAIAAgACAAIAAoACwALAAsADAAMAA0ADQANAA4ADgAOAA8AEAAQABAAEAASABIAEgAS
ABIAEwATABMAFAAUABUAFgAWABYAFgAXABcAFwAXABcAGAAYABgAGQAZABoAGgAZABkA
FwAXABoAGgAYABgAGAAXABcAGAAWABQAFAATABMAEgARABAAEAAPAA4ADQAPAA4ADAAL
AAoACQAIAAUABgAGAAUABQAFAAUABQAFAAUABAADAAMAAAD//////v8AAAAAAAD+//3/
/f/9//3/AAAAAP7//v/9//z//P/8//r/+v/5//n/+P/4//j/9//3//f/9f/1//f/9//3
//f/9//3//j/+P/2//b/9v/2//n/+f/5//n/+f/5//n/+f/5//r/+v/6//v/+//7//v/
+//9//3//f/7//v/+//7//3//v/+//7//v/+///////9//3//f/9//v/+//7//v//f/+
//7//f/9//3//f/8//7//v///wAAAAD//////f/7//v/+//7//v/+//7//n/+f/7//3/
/f/6//n/+f/5//n/+f/5//n/+v/6//r/+v/4//f/9//2//b/9v/2//b/9f/1//X/9f/5
//f/9//3//f/9v/2//b/9//3//X/9P/0//T/9P/0//T/9f/1//X/+P/4//j/+P/1//X/
9P/0//L/8v/z//P/8//y//L/8v/y//L/8v/y//L/8v/y//L/8v/1//X/9f/1//X/9//4
//n/+//+//7///8BAAEAAwAEAAYABwAIAAkACQAKAAoACgAJAAgABgADAAEA/f/8//r/
+f/1//D/7P/t/+3/7f/u/+//7//v/+//7v/t/+z/6//r/+v/7f/u/+7/7v/u/+//7//v
/+//8P/w//D/8P/x//P/8//x//H/7//u/+3/7f/s/+v/6v/p/+r/6//s/+3/7f/t/+3/
7f/u/+7/7v/v//f/AgAOABsALABFAGsAjwCpALsAugCiAIsAcABPAC4ACgDN/4n/Wf9G
/0X/S/9Y/2n/ff+Q/6H/sf+7/8X/0P/Y/93/5f/q/+7/8f/y//T/9P/0//T/9P/2//f/
+v/6//r/+//7//z//P/7//v//P/8//z//f/+//7//v/9//3//v//////AAAAAAAAAAAB
AAEAAgACAAIAAgACAAAAAAAAAAAAAQABAAIAAgADAAQABgAIAAYABgAGAAYABAAFAAUA
BQAHAAgACgALAAkACgAKAAoACwAMAAwADAAMAA4ADgAOAA4ADgAPAA8ADwAQABAAEQAQ
ABAAEAAQABMAEwATABMAEwAUABQAFAATABMAFAAUABcAFwAVABUAFgAWABQAFAASABEA
EQASABIAEAAQAA8ADwAOAA0ADAAOAA0ADAALAAkACAAGAAUAAwADAAMAAQACAAIAAQAB
AAMAAwADAAMAAQAAAP/////8//v/+//6//z//P/8//r/9//3//f/9//4//j/9v/2//f/
9v/2//b/9f/0//L/8f/y//L/8v/x//P/8//x//H/8P/v/+7/7f/v/+//8P/w//H/8v/z
//T/8//x/+//7f/w//H/8v/z//P/9P/0//T/8//z//P/8//z//X/9f/1//f/9//3//f/
9//4//j/+P/2//b/9//3//f/9//3//f/+P/5//r/+//5//r/+v/5//v/+//7//r/+P/4
//n/+v/5//f/9v/z//T/9f/2//f/+f/5//n/9//z//X/9//3//X/8//y//H/8v/z//T/
9f/0//T/9P/0//L/8f/x//D/8v/y//L/8v/v/+//7//v//H/7//v/+//7//u/+7/7v/v
/+//7f/s/+z/7P/s/+z/6v/r/+v/6//u/+7/7v/u/+//7//u/+7/7P/s/+3/7f/v/+7/
7v/u/+7/7f/t/+3/7P/s/+z/7P/q/+r/6//r/+3/7P/s/+z/7P/s/+z/7P/s/+z/7//v
/+//7//v//H/8v/z//f/+v/6//v//f/9////AAAAAAEAAgADAAUABgAGAAYABwAIAAgA
BwADAP3/+v/2//P/7//q/+b/5v/n/+j/6v/p/+n/6f/p/+j/5//m/+X/5//n/+n/6v/s
/+z/7P/t/+v/6//r/+z/7P/s/+z/7f/r/+v/6f/p/+v/6v/p/+n/6//r/+v/6//r/+v/
6//r/+v/6//r/+v/6P/o/+r/7//z//z/CAAVACQAPwBjAIsAqQC7ALgApACLAHQAVQAy
AAoAy/+D/0//OP85/0P/Tv9d/3H/iP+b/6v/uf/H/87/1v/d/+P/5v/q/+//8f/0//X/
9v/0//T/9v/3//j/+P/4//n/+f/6//r/+f/5//r/+v/6//3//v/+//7//f/9//7////9
//7//v/+//7//////wAAAgACAAIAAgACAAIAAgACAAMAAwAEAAQABAAEAAUABgAEAAQA
BAAEAAcACQAKAAsACgAKAAsACwAJAAoACgAKAAsADAAMAAwADgAQABAAEAASABIAEwAT
ABMAFAAUABUAFQAUABMAEgAVABUAFQAVABUAFgAWABYAFwAXABgAGAAZABkAFwAXABgA
GAAWABYAFgAVABUAFgAWABQAFAATABEAEAAPAA4AEAAPAA4ADQALAAoACAAHAAkACQAJ
AAcACAAIAAcABwAFAAUABQAFAAcABgAFAAUAAgABAAEAAAACAAIAAgAAAP3//f/9//3/
/v/+//z//P/5//j/+P/4//r/+v/5//n/+P/4//j/9//1//X/8//z//P/8//z//P/8f/x
//L/8v/0//T/9P/0//f/9//3//f/9//3//f/9//3//j/+P/4//f/9//3//f/+f/7//v/
+//7//v/+//7//v//P/8//z/+v/6//v/+//9//3//f/9//3//f/9//3/+//8//z/+//9
//3//f/8//z//P/9//7//v/9//3/+//5//n/+f/5//v/+//7//n/+f/7//3//f/8//v/
+//7//n/+f/5//n/+f/4//f/9v/4//f/9//2//b/9v/2//b/9f/1//X/9f/3//X/9f/1
//X/9P/0//T/9//3//X/9P/2//b/9v/2//T/9f/1//X/9P/0//T/9P/1//X/9P/0//T/
9P/1//X/9f/0//T/9P/0//P/8//z//H/8P/v/+7/8P/y//X/9//3//b/9P/0//T/9P/0
//b/9v/2//b/9//3//f/9//3//n/+v/7//3/AAAAAAEAAQABAAMABAAGAAcACAAJAAsA
DAAMAAwADAAMAAsACQAHAAMAAgAAAP//+//2//L/8f/x//H/8v/z//P/8//z//L/8f/w
/+//7v/t/+7/7v/u/+7/7v/v//D/8f/y//T/9P/0//T/9f/1//X/8//z//L/8P/u/+3/
7v/v//D/8f/z//P/8//z//H/8f/x//H/8v/0//T/9f/7/wIADAAZACoAOwBXAHsAnwC1
ALwAsACdAIgAaQBCACAA8/+x/3X/Uv9L/0//Vv9l/3f/iv+b/6v/u//H/87/1v/h/+f/
7v/y//X/9f/4//n/+v/8//z//v///wIAAgACAAMAAgACAAEA//8AAAIAAwAEAAUABgAG
AAYAAwADAAQABQADAAQABAAEAAUABwAIAAoACAAIAAgACAAIAAgACAAIAAkACQAKAAoA
DAAMAA0ADgAOAA4ADgAOAA4ADwAPAA8ADgAOAA8ADwAPABAAEAAQABEAEgASABIAEgAU
ABQAFAAWABYAFwAXABUAFgAWABcAGAAYABgAGAAZABkAGQAZABsAHAAcABwAHQAdAB4A
HgAdAB0AGwAbAB0AHgAdAB4AHAAbABsAHAAcABoAGgAZABkAGAAXABYAFgAVABQAEwAR
ABAADgANAA8ADwAPAA0ADAAMAAsACwALAAsACwALAAsACgAJAAkACQAJAAoACgAIAAgA
CAAGAAMAAwADAAMABAAEAAIAAgADAAIAAgACAAIAAgABAAEA/v/+//7//f8AAAEAAAAB
AP///////////f/9//7//v8AAAAAAAAAAP//////////AQABAAEAAQABAAIAAgACAAEA
AQABAAEA//8BAAEAAQADAAMAAwADAAMABAAEAAQABAAEAAUABQAFAAUABQAFAAUABQAF
AAUABgAIAAkACQAIAAcABgAEAAQABAAFAAYABgAFAAUAAwADAAMAAwADAAQABQAGAAUA
BQAHAAkACQAHAAUABAADAP//////////AAAAAAAAAAACAAEAAQAAAP7//v/+//7//v//
/wAAAQABAP////////3//P/8//z///////3//P/+//7//v/+//7////////////+//3/
/P/9//3//P/8//7//v///////f/+//7//v/+//7//v/8//z//P/8//v/+//7//v//f//
/wAAAQAFAAgACAAJAAcABwAJAAoADAANAA4ADwARABIAEgASABIAEgARAA8ADgALAAsA
CgAHAAMA/v/6//f/9//3//j/+//7//v/+//6//n/+P/3//f/9//5//r/+v/6//r/+//7
//v/+//8//7//v/+/////f/9//v/+//5//j/9//3//f/9//3//f/+f/5//n/+f/5//n/
+f/5//r/+P/2//n//f8EAA4AHQAqADsAVwB7AJsAsQC+ALgApQCQAHMATgAuAAkAz/+V
/27/W/9X/17/a/99/5T/pf+z/7//y//S/9z/5f/t//L/9P/3//n//P/9//7//v/+/wAA
AQADAAQABQAHAAYABgAFAAMABAAGAAcACAAJAAoACgAKAAcABwAIAAkACwAMAAwADAAL
AAsACgAKAAwADAAMAAwADAAMAAwADAANAA0ADgAOAA4ADgAPABAADgAOAA4ADgAPABEA
EgATABIAEgATABMAEwAUABQAFAAVABYAFgAWABYAGAAYABgAGAAYABkAGQAbABwAHAAd
AB4AHgAeAB4AHQAdAB0AHQAbABwAHAAcAB0AHQAeAB4AIgAjACIAIwAiACIAIAAgACAA
HwAfACAAIAAeAB4AHQAbABoAGQAYABgAFwAWABUAFQAUABIAEQARABEAEQAPAAwADAAL
AAsADQANAA0ADQALAAoACQAJAAgABwAHAAYABgAGAAYABAADAAMAAwADAAQABAACAAIA
AwACAAIAAgAAAAAA//////7//v/+//3///////3//f/7//v/+//7//v/+//8//z//P/8
//z//P/8//v/+v/5//r/+//8//3//f/+//7//v//////////////AQABAAEAAwADAAMA
AwABAAIAAgACAAQABAAFAAUAAwADAAMAAwADAAMAAwADAAEAAgACAAEAAgADAAQABAAC
AAIAAwAEAAYABQAFAAMAAwADAAMAAwABAAEAAQD/////AQADAAMAAgABAAEAAQD/////
//////7//v/+//7//v/9//3//P/6//r/+v/6//r/+//8//3////9//3//f/7//r/+v/6
//3//f/7//r/+v/6//r/+v/3//f/9v/1//n/+v/7//z/+f/5//j/+P/4//j/+f/5//n/
+P/4//j/+v/5//n/+f/5//j/9//2//T/9P/z//T/9f/2//f/+P/2//b/9v/2//f/9//3
//f/+f/7//z//f///wIAAgADAAMAAwAFAAYACgALAAwADQANAA4ADgAOAA4ADgANAAsA
CQAFAAQAAgD///v/9v/y/+//7//v//D/8v/z//T/9f/y//H/8P/v/+3/7f/v//D/8v/y
//L/8//z//P/8//0//T/9P/0//X/9f/1//P/8//z//L/8f/x//D/7//u/+3/8P/x//L/
8//x//H/8f/x//L/9P/2//f//f8GABAAGwAsAEUAZwCNAKsAvQC+AKwAlQB8AF0APgAa
AN//lf9d/0T/Q/9N/1b/Z/99/5L/pf+1/8H/y//W/9z/4f/p/+7/8v/3//n//P/9//7/
/P/8//7///8AAAAAAAABAAEAAgACAAEAAQACAAIAAgADAAQABAAEAAMAAwAEAAUABQAG
AAYABgAGAAcABwAIAAoACgAKAAoACgAKAAoACgAKAAkACQAIAAoACgALAAwADAAMAAwA
DAAMAA0ADQANAA4ADgAPAA8AEQASABIAEgATABQAFAAUABIAFAAUABQAFAAUABUAFQAV
ABYAFgAXABgAGAAYABgAGQAZABkAGQAZABoAGgAaABwAHQAfACAAIAAfABwAGwAdAB4A
HQAeABwAGwAbABwAHAAaABoAGQAZABgAFwAWABQAEwASABEAEwASABAADwANAA0ADQAL
AAwADAALAAsACQAJAAkACQAJAAgABwAHAAcABwAIAAgABgAGAAYABAADAAMAAwADAAIA
AgAAAAAA///+//7//v8AAAAA//////z//P/8//v/+//7//n/+f/5//n/+f/5//v/+//8
//z/+v/6//r/+v/7//v/+//7//n/+f/5//n/+//8//z//P/9//3//f/9//3/////////
/////////////wAAAAAAAAAAAAABAAEAAQABAAEAAQABAAEAAQABAAEAAgACAAEAAQAB
AAEAAAAAAAAAAQACAAEA///+//v//P/9//7////////////9//r/+//8//v/+//7//z/
/f/5//n/+f/5//z//P/8//z/+v/5//n/+P/4//j/+P/4//n/+f/5//n/+f/3//f/9//3
//b/9v/2//f/9//1//T/9P/0//T/9P/2//f/9//3//b/9v/2//b/9f/1//T/9P/0//T/
9f/1//P/8v/y//L/9P/z//P/8//2//b/9v/2//T/9P/1//X/9f/0//L/8v/y//L/8v/y
//L/8v/1//X/9f/1//n/+//8//3//f8AAAAAAQADAAMABQAGAAYABwAIAAkACwAMAAwA
DAAKAAoACQAHAAQA///9//r/+f/1//D/7P/s/+3/7v/w//D/7//u/+3/7f/t/+3/7f/r
/+v/7f/u/+7/7v/u/+//7//v/+//8P/w//D/8P/x/+//7//t/+3/7//u/+3/7f/t/+3/
7f/t/+v/6//r/+v/7f/t/+3/7f/u/+z/7v/z//n/BAASACMAOABdAIUApwC5AL8ArgCS
AHkAWgA5ABYA2P+L/1X/P/88/0X/Uf9e/2//hf+Y/6n/t//F/9H/2v/g/+f/6//w//T/
9f/1//j/+f/6//j/+P/6//v//v/+//7//////wAAAAD///7//v/9//z///8AAAAAAAAB
AAEAAgADAAEAAgACAAIABAAFAAUABgAEAAQABAAEAAQABAAEAAQABwAHAAgACAAIAAgA
CQAKAAwADAAMAAwACwALAAoACQAMAAwADQANAA0ADgAOAA4ADQAOAA4ADgAOABAAEAAQ
ABIAEgATABMAEwAUABQAFQAWABYAFgAWABUAFQAVABUAFwAYABgAGAAZABkAGgAaABsA
GwAZABkAGAAYABYAFgAWABUAFQAWABgAFgAWABUAEwASABEAEAARABEAEQARABEAEAAO
AA0ADwAPAA8ADQAMAAwACwALAAkACQAJAAkACQAIAAcABwAIAAcABwAGAAYABgAGAAQA
AwADAAMAAwACAAIAAAAAAP3//P/8//z//v/+//3//f/+//7//v/9//v/+//5//n/+f/5
//n/+f/7//v//P/8//r/+v/6//r/+f/5//n/+f/7//v/+//7//v//P/8//z/+//7//v/
+//8////AAABAP//////////AQACAAIAAgABAAAAAAD//wEAAQABAAEAAQABAAEAAQAD
AAQABAADAAIAAQAAAP7/AAAAAAEAAgAEAAMAAwABAP//////////AQABAAEA///7//3/
/////wAA////////+//7//v/+//6//r/+v/6//z/+//7//r//P/8//z//P/6//n/+P/3
//v/+f/5//n/+//6//r/+v/5//n/9//2//j/+P/4//j/9v/3//f/9//2//b/9v/2//f/
9//2//b/9v/2//f/9//3//b/+P/6//n/+P/3//b/9v/2//b/9v/5//n/+f/5//v//f/+
//////8CAAIAAwAFAAUABwAIAAgACQAKAAsADAAMAAsACgALAAwADAALAAoABwAHAAYA
BQABAPz/+P/0//P/8v/y//X/9f/1//X/9P/z//L/8f/z//P/9f/2//T/9P/0//X/9f/1
//X/9v/2//b/9v/3//n/+f/3//f/9//2//X/9f/1//X/9f/1//X/9f/1//X/8//z//P/
8//6//b/9P/3//3/BgASAB8ALAA9AFcAdwCTAKkAuACyAJ0AhgBnAEIAIAD5/8X/j/9u
/1//Xf9g/2//g/+Y/6X/sf+9/8n/0v/c/+f/7//0//b/9//7//7///8AAP7//v8AAAEA
AgACAAIAAwABAAIAAgABAAMABAAEAAQABQAGAAYABgAFAAUABgAHAAcACAAIAAgACgAL
AAsADAAMAAwADAAMAAoACgAKAAoACQAJAAoACgAIAAgACQAKAA0ADgAPABAADgAPAA8A
DwAOAA4ADwAPAA0ADgAOAA4AEQASABIAEgASABQAFAAUABYAFgAXABcAFgAWABUAFQAU
ABQAFAAUABYAFwAYABkAGwAcABwAHAAbABsAHAAcABsAGwAZABkAHAAcABoAGgAaABkA
GQAaABoAGAAYABcAFQAUABMAEgASABEAEAAPABEAEAAOAA0ACwALAAsACQAIAAgABwAH
AAkACQAJAAkACQAIAAcABwAGAAUABQAEAAIAAgACAAAA//////////8CAAIAAAAAAAEA
AAAAAAAAAAAAAP/////+//7//v/9//v/+//5//n/+f/5//n/+f/7//v//P/8//7//v/+
//7//v/9//z/+//7//v/+//7//v//P/8//z////////////9//////////3//f/9//3/
/v8AAAEAAgAAAAAAAQABAAEAAQABAAEAAQABAAEAAQADAAQABAADAAIAAQAAAP7///8A
AAIABAACAAEAAQD//////////////////////f/8////AgADAAAA////////+//7//v/
+//8//z//P/8//z/+//7//r/+//8//3//v/8//v/+v/5//v/+f/5//n/+f/4//j/+P/7
//v/+f/4//r/+v/6//r/+f/5//j/9//2//b/9v/2//f/9//2//b/+P/4//n/+f/5//j/
9v/2//b/9v/2//b/9v/2//b/9v/5//n/+f/5//n/+//8//3//v8AAP////8BAAEAAwAE
AAcACQALAA0ADQAOAA4ADgAOAA4ADQALAAcAAwACAAAA+//3//L/7v/u/+//8P/y//P/
8//z//P/8f/v/+3/6//t/+3/7//w//L/8v/y//P/8//z//P/9P/y//L/8v/z//P/8//x
//H/8//y//H/8f/v/+//7//v/+//7//v/+//7//v/+//7//w//D/8v/3//3/BgAWACUA
OABVAHkAmQCzAL0AsgCcAIUAaABFACQA9v+3/3f/Uf9G/0n/Uf9g/3X/if+Y/6f/tf+/
/8n/1v/g/+n/7f/u//D/8f/1//j/+f/6//r/+v/8//3//f/8//v/+//8//7///////3/
/v/+//7//f/+//7//v/+////AQADAAMABAAEAAQAAwADAAIAAgAAAAAAAAAAAAMABAAF
AAYABwAHAAgACAAIAAgACQAKAAgACAAIAAgACAAJAAkACQAKAAoACwALAA0ADgAOAA4A
DQAOAA4ADgAMAA4ADgAOAA4ADgAPAA8AEQASABIAEwAUABQAFAAUABcAFwAXABcAFQAW
ABYAFgAVABUAFgAWABkAGQAXABcAFgAWABQAFAAWABUAFQAWABQAEgASABEAEwASABEA
EAAPAA0ACwAJAAkACAAGAAUABwAHAAcABQAEAAQAAwADAAMAAwADAAMAAwACAAEAAQD+
//3//f/8//7//v/+//z/+//7//v/+//8//z/+v/6//n/+P/4//j/+P/4//f/9//2//b/
9v/1//P/8//x//H/9P/1//b/9//1//X/9v/2//T/9P/0//T/9//3//f/9//1//X/9f/1
//X/9v/2//b/9f/1//X/9f/3//n/+f/5//n/+f/5//n/+f/6//r/+v/6//r/+//7//z/
/f/+/////f/9//3//f/7//z//P/7//z//f/+//7//f/8//z//P/8//v/+//5//v/+//7
//v/+//7//v/+f/1//f/+f/5//r/+f/5//n/+f/5//n/+f/5//j/9//2//f/9//4//j/
9v/2//b/9v/1//X/9f/1//X/8//z//P/9f/0//T/9P/z//P/8f/w//H/8v/z//T/8v/z
//P/8//y//L/8v/y//P/8//y//L/8P/w//H/8f/y//L/8//0//L/8f/x//H/8v/w//D/
8v/0//L/8v/y//L/8P/w//D/8P/x//H/8f/x//X/9//4//n/+f/8//z//f//////AQAC
AAIAAwAEAAUABwAIAAgACAAIAAgABwAFAAMA///+//z/+//3//L/7v/r/+v/6//s/+3/
7f/t/+3/7v/t/+z/6//p/+n/6//s/+7/7v/u/+//7v/t/+z/7P/u/+7/7v/v/+//7//t
/+3/7//u/+3/7f/r/+v/6//r/+v/6//r/+v/7P/t/+7/7//u/+7/7v/x//X//P8IABUA
JAA/AGMAiwCnALkAugCkAIkAcgBVADQADgDN/4P/Uf88/z//S/9Y/2X/d/+K/5//r/+7
/8f/0v/Y/9//5//s/+7/8//z//b/9//4//b/9v/4//n/+v/6//r/+//9//7//v/9//3/
/v/+//7/AQACAAIAAgD/////AAABAP//AAAAAAAAAAABAAEAAgAEAAQABAAEAAYABgAG
AAYABQAFAAYABgAIAAgACQAKAAgACAAIAAgACAAJAAkACQAKAAoACwALAAwADgAPABAA
EAAQAA8ADgAQABIAEgASABIAEgATABMAFQAWABYAFwAYABgAGAAYABcAFwAXABcAGQAa
ABoAGgAZABkAGgAaABkAGQAXABcAGgAaABgAGAAYABcAFwAYABgAFgAWABUAFwAWABUA
FAAUABMAEgARAA8ADgAMAAsADQANAA0ACwAKAAoACQAJAAkACQAJAAkABwAGAAUABQAE
AAMAAwACAAIAAgACAAAA//////////8CAAIAAAAAAP3//P/8//z//v/+//3//f/8//z/
/P/7//n/+f/3//f/+f/5//n/+f/7//v//P/8//v/+v/5//j/9//3//f/9//4//n/+v/7
//v//P/8//z/+//7//v/+//8////AAABAAEAAQABAAEA//8AAAAAAAAAAAAAAQABAAEA
AQABAAEAAQABAAEAAQABAAIAAgABAAEAAQABAAAAAAAAAAEAAgAEAAMAAwABAAEAAQAB
AAEAAQABAAEA///9////AQABAAAA/////////v///wAAAQABAAAA///+//7//f/9//z/
/v/+//7//v/9//3//f/9//3/+//7//v/+//6//r/+v/9//3/+//6//z//P/8//z/+v/7
//v/+//7//r/+f/4//n/+f/4//j/+P/4//n/+f/7//r/+v/6//z/+//7//v/+v/6//z/
/v/9//z/+//6//j/+P/4//j/+//7//v/+//9////AAABAAMABgAGAAcABwAHAAkACgAM
AA0ADgAPAA8AEAAQABAAEQASABIAEQAPAAsACgAIAAcAAwD+//r/9//3//f/+P/3//f/
9//3//b/9f/0//P/8v/x//L/8v/0//T/9P/1//f/9//3//j/+f/6//v//f/8//v/+P/3
//X/9P/z//P/9P/1//b/9//3//f/9//3//X/9f/1//X/+P/4//b/+f///wYAEgAfACwA
PQBXAHkAlwCvAL4AuAClAI4AbwBKACoAAQDH/43/Zv9X/1f/Wv9n/3v/jv+d/63/vf/H
/9D/3P/n/+//8v/0//f/+f/8//3//v///wAAAwAFAAYABgAGAAcABQAGAAYABQAGAAgA
CQAKAAkACgAKAAoABwAHAAgACQAJAAoACgAKAAwADQANAA4ADAAMAAwADAAKAAoACgAK
AA0ADQAOAA4AEAAQABEAEgAQABAAEAAQABIAEwATABMAEgASABMAEwARABIAEgASABUA
FgAWABYAFgAYABgAGAAYABgAGQAZABsAHAAcAB0AHAAcABwAHAAdAB0AHQAdAB0AHgAe
AB4AIAAhACMAJAAjACMAIQAhACEAIAAdABwAHgAdAB0AHgAhACAAIQAhAB8AHgAdABwA
GgAZABgAFwAXABYAFAATABMAEwATABEAEAAQAA8ADwARABEAEQARABEAEAAPAA8ADgAN
AA0ADAAKAAoACgAIAAkACQAJAAkADAAMAAoACgAJAAgACAAIAAYABgAFAAUABgAGAAYA
BQAHAA==
         </WaveFormData>
      </LeadData>
      <LeadData>
         <LeadByteCountTotal>10000</LeadByteCountTotal>
         <LeadTimeOffset>0</LeadTimeOffset>
         <LeadSampleCountTotal>5000</LeadSampleCountTotal>
         <LeadAmplitudeUnitsPerBit>4.88</LeadAmplitudeUnitsPerBit>
         <LeadAmplitudeUnits>��V</LeadAmplitudeUnits>
         <LeadHighLimit>2147483647</LeadHighLimit>
         <LeadLowLimit>268435456</LeadLowLimit>
         <LeadID>V3</LeadID>
         <LeadOffsetFirstSample>0</LeadOffsetFirstSample>
         <FirstSampleBaseline>0</FirstSampleBaseline>
         <LeadSampleSize>2</LeadSampleSize>
         <LeadOff>FALSE</LeadOff>
         <BaselineSway>FALSE</BaselineSway>
         <ExcessiveACNoise>FALSE</ExcessiveACNoise>
         <MuscleNoise>FALSE</MuscleNoise>
         <LeadDataCRC32>4006138347</LeadDataCRC32>
         <WaveFormData>
+v/6//r/+v/6//r/+v/6//r/+v/6//r/+P/4//j/+P/5//r/+//8//z//P/8//z//P/8
//z//P/9//7///8AAP7//v/+//7//P/8//z//P/9//7///8AAP7//v/+//7//v/+//7/
/v8AAAAAAAAAAP///v/9//z//P/8//z//P/8//z//P/8//v/+v/5//j/9v/2//b/9v/3
//j/+f/6//j/+P/4//j/+P/4//j/+P/4//j/+P/4//f/9v/1//T/9v/2//b/9v/2//b/
9v/2//b/9v/2//b/9v/2//b/9v/0//T/9P/0//T/9P/0//T/9P/0//T/9P/1//b/9//4
//j/9//2//b/9P/2//f/+P/6//z///8BAAEAAQACAAIAAgADAAIAAgAFAAUABQAFAAUA
BQAFAAUABgAEAAIAAQD///z/+v/2//T/8v/x//D/8f/z//T/9f/0//P/8P/t/+3/7v/v
//H/8//z//P/8//x//H/8f/x//L/8v/y//L/8v/y//L/8P/y//L/8v/x/+7/7v/u/+7/
7//v/+//7//v/+//7//v//D/8v/y//T/+P/8/wQADQAXACcAPQBcAIMApwDBANoA5ADg
ANIAsQB/AEwADwDL/5f/ev9x/23/af9w/4D/kP+c/6b/sv+9/8j/0//a/+D/6P/u//H/
8v/0//b/9v/4//j/+f/6//n/+f/6//r//P/9//3//f/9//3//f/+//////8AAAAA/f/9
//7///8BAAIAAwAFAAQAAwACAAIAAgACAAMAAwADAAMAAwADAAYABgAHAAcABgAHAAYA
BQAHAAcABwAHAAgACAAIAAgACQAJAAoACwALAAsADAAMAAwADQANAA0ADgAOAA4ADwAQ
ABAAEAAQABMAFAAUABUAFgAWABYAFwAWABYAFgAWABcAFwAXABkAGgAaABoAGgAbABsA
GgAaABwAHAAbABsAGwAbABsAGwAaABkAFwAUABUAFQAUABQAFAASABEAEQAQABAADwAN
AAsACgAJAAgACQAIAAgACAAFAAUABQAFAAMAAwADAAEAAAAAAAAA//8AAAAAAAD///z/
/P/8//z//f/+//7//v/7//v/+//7//j/+P/4//j/9v/2//X/9f/1//X/9f/1//X/9P/0
//T/8v/z//P/8//z//P/8v/y//T/9f/1//X/9f/0//T/9P/1//b/9v/2//b/9//3//f/
9//3//j/+P/4//j/+P/4//r/+//7//z//P/9//3//f/7//v/+//7//v/+//7//z//P/8
//3//f/9//3//f/8//z//P/9//3////////////9//3//P/7//v/+//7//r//P/8//z/
/f/7//r/+v/6//j/+P/4//j/+P/4//j/+P/3//f/9//2//T/9f/1//T/9v/2//T/9P/2
//f/9//3//T/9P/0//T/9P/0//T/9P/y//L/8f/x//P/8//z//T/9v/2//b/9v/1//T/
9P/z//L/8v/y//H/8f/x//H/8f/w//L/8v/y//L/8v/y//L/8//z//P/9P/0//b/9//4
//n//P/+/////////wAAAAABAAEAAQACAAMABQAFAAUABQAEAAMAAgAAAP7//P/7//n/
+P/2//L/8f/w//D/8P/w//H/8f/x//H/8f/v/+3/7P/s/+z/7f/v/+//7//v/+//7//v
/+//8P/w//D/8P/w//L/8v/w//D/7v/u/+3/7P/q/+r/6v/r/+3/7f/t/+3/7f/t/+3/
7v/u/+7/8P/y//j/AgAPAB8AMwBPAHIAmQC7ANUA4gDeANQAvgCVAGMALgDp/6H/c/9g
/1n/V/9f/27/gP+S/6D/rP+2/7//yP/R/9r/4v/o/+r/7f/v//D/8f/w//L/8v/z//T/
9f/1//b/9v/2//f/9//3//f/9//3//j/+f/5//r/+v/7//v//P/9//7//v/+/////f/9
//3//v8AAAAAAQABAP//////////AAAAAAEAAQACAAUABgAHAAUABQAFAAUABAAEAAQA
BAAHAAcACAAJAAcABwAIAAgACgALAAsACwAMAAwADAANAAwADAAMAAwADwAQABAAEQAQ
ABAAEAARABIAEgASABIAFQAVABUAFwAXABYAFQAUABcAFwAWABYAFgAWABUAFQATABMA
EwATABMAEwASABAADwAPAA4ADgAQAA4ADQANAAoACgAJAAcABwAGAAUABAADAAIAAgAC
AAMAAwADAAMAAgABAAAA/f/8//z//P/7//z//P/8//v/+P/4//j/+P/4//j/9//2//f/
9//3//f/9f/0//P/8v/y//L/8f/x//P/8//z//P/8v/w/+//7v/w//H/8f/x//P/8//y
//L/7//v/+7/7f/w//D/8f/y//H/8v/y//L/8v/z//P/8//z//P/9P/0//X/9v/3//j/
9v/3//f/+P/2//f/9//3//f/9//3//f/+P/5//r//P/6//r/+//7//v/+//7//r/+v/6
//v/+//6//n/+P/3//n/+f/4//f/+P/5//r/+v/4//j/+P/5//j/9v/1//T/8//0//X/
9v/2//b/9v/2//P/8//z//L/8v/z//P/8v/y//L/8P/w//L/8//z//P/8v/y//L/8v/w
//D/8P/w//D/8P/v/+//7f/t/+3/7v/v//D/8f/y//H/8P/w/+//7f/u/+//7//x//H/
8f/x//H/8P/w//D/8P/w/+//7//w/+//7//u//D/8P/w//D/8P/w/+7/7v/u/+//8f/x
//L/8v/0//X/9v/3//r//P/9//3//f/+//7/////////AAABAAMAAwADAAMABQAFAAUA
BAD///z/+v/3//b/9P/w/+//8P/w//D/8P/w/+//7v/t/+//7f/r/+r/7P/s/+3/7//t
/+3/7f/t/+3/7f/t/+7/7v/u/+7/7v/u/+7/7P/s/+r/6v/p/+j/6f/q/+v/7f/r/+v/
6//r/+v/6//r/+z/7P/q/+7/8v/2//7/CQAXACkAQQBmAI8AsQDLANgA2ADQALwAlwBp
ADQA7/+l/3H/WP9N/0//V/9i/3j/jP+c/6j/tP+//8r/0f/a/+D/5P/o/+v/7v/w//L/
8v/y//L/8//0//P/8//0//T/9v/3//f/9//1//X/9f/2//n/+f/6//r/+f/5//r/+//6
//r/+v/7//3//f/9//7//v/+/////////////////wIAAgADAAMAAgADAAIAAQADAAMA
AwADAAUABgAHAAgABwAHAAgACQAHAAcACAAIAAoACwALAAsADAAMAAwADQAQABAAEAAQ
AA8AEAAQABEAEAAQABAAEQAUABQAFAAUABUAFQAVABcAGAAYABgAGAAXABcAFgAWABgA
GAAXABcAFQAVABUAFQAVABUAFAASABMAEwASABIAEgAQAA8ADwAMAAwACwAJAAkACAAH
AAYABwAGAAYABgADAAMAAwADAAUABQAFAAMAAgACAAIAAQACAAIAAgABAP7//v/+//7/
/v/+//3//P/5//n/+f/5//r/+v/6//r/+P/4//f/9//3//f/9//3//X/9P/0//T/8v/z
//P/8//1//X/9P/0//T/9f/1//X/9f/0//T/9P/z//T/9P/0//T/9f/1//X/9v/3//n/
+v/4//j/+P/4//j/+f/5//r/+P/5//n/+f/7//v/+//7//v/+//7//z/+v/6//v/+//9
//3//f/8//r/+v/7//v/+//7//v/+//7//v/+v/5//v/+//7//r//P/8//z//f/7//r/
+v/6//r/+v/6//r/+P/4//j/+P/5//n/+f/4//b/9//3//b/9P/0//L/8v/0//X/9f/1
//T/9P/0//T/9v/2//b/9v/2//b/9f/1//X/9f/1//b/9v/2//b/9v/1//T/9P/z//P/
9P/1//X/9f/1//X/9f/1//T/9P/0//P/8v/w/+//8v/z//X/9v/2//X/9P/0//T/9P/0
//T/9P/0//X/9//3//j/+P/4//n/+v/7//z//v////////8AAAAAAQADAAMABAAFAAUA
BQAFAAUABQAFAAUABAAEAAIAAQD///z/+v/2//X/9P/0//T/9P/z//P/8//z//X/8//x
//D/7v/u/+//8f/v/+//7//v//D/8f/y//T/9P/0//T/9P/0//T/8v/y//H/8P/u/+z/
7f/u/+//8f/z//P/8//z//H/8f/x//L/8v/0//T/+P/8/wQADwAdAC8AQwBgAIUAqQDF
ANYA2gDWAMgAowBxAEIACQDD/43/cv9r/2f/Z/9w/4L/kP+e/6z/uv/F/8r/0//c/+b/
6v/w//P/9f/2//f/9v/4//j/+f/6//3//f/+//7//P/9//3//f/+////AAACAAMAAwAE
AAQAAQABAAIAAwADAAIAAQABAAIAAwAEAAYABgAGAAcABwAFAAUABQAFAAYABgAHAAcA
CQALAAsACwALAAsACwALAAwADAAMAAwADQANAA4ADwANAA0ADgAOABAAEQARABEAEgAS
ABIAEwAUABQAFAAUABUAFgAWABcAGgAaABoAGwAaABoAGgAaABsAGwAbAB0AHgAeAB4A
HgAfAB8AHgAeAB8AIAAgACEAHwAfAB8AHwAfAB8AHgAcAB0AHQAcABwAGgAYABcAFwAU
ABQAEwARABMAEgARABAADwAOAA4ADgANAA0ADQANAA0ADQANAAsACwAMAA0ADQAKAAoA
CgAJAAYABgAGAAYABgAGAAUABAAFAAUABQAFAAIAAgACAAIAAAAAAP////8AAAEAAgAD
AAIAAAD///7//P/9//3//f///////v/+//7/////////AQAAAAAAAAD//wAAAAAAAAAA
AQABAAEAAQABAAIAAgAEAAQABAAEAAIAAwADAAQABAAFAAUABQAFAAUABQAFAAcABwAH
AAgACgAKAAsACwAKAAkACAAGAAYABgAHAAcABwAHAAcABwAHAAcABgAFAAgACQAKAAoA
CgAKAAoACwAIAAYABQAEAAIAAgACAAIABAAEAAQABAAFAAUABQAEAAMAAwACAAAAAwAE
AAMABAACAAMAAwADAAAAAAAAAAAAAAAAAAAAAAACAAIAAQABAAEAAQABAAIAAQAAAP//
/v////7//v/9////AAABAAEA/////wAAAAAAAAAAAAD+//7//v////////8AAAAAAAAB
AAIAAwAGAAgACQAJAAkACgAKAAsADQANAA4ADwANAA0ADQANAA0ADQANAAwACwAKAAoA
CQAGAAQAAAD///z//P/8//z//f/9//3//f////3/+//6//j/+P/5//v/+//7//v/+//7
//v/+//8//7//v/+//7//P/8//r/+v/4//j/9//2//b/9v/2//f/+f/5//n/+f/5//n/
+f/6//r/+v/4//r/AAAGAA8AHwAvAEMAZACLAK8AzQDkAPAA7gDiAMMAkQBcACMA3f+h
/4L/c/9r/2n/cv+E/5b/pP+w/7r/w//M/9X/4P/o/+7/8v/1//b/+P/6//r//P/8//3/
/v8BAAEAAgACAAAAAQABAAEAAwADAAMABAAFAAUABgAGAAUABQAGAAcACAAIAAgACQAH
AAcABwAIAAoACgALAAsACwALAAsACwAMAAwADQANAAsADQANAA0ADQANAA0ADQAPABAA
EQASABIAEQARABEAEQARABIAEgAUABUAFQAVABYAFgAWABcAGAAYABgAGAAbABwAHAAd
ABwAHAAcAB0AHgAeAB4AHgAdAB0AHQAfACAAIAAgACAAIgAjACMAJAAiACIAIQAhACEA
IQAhACEAIQAhACAAHgAbABsAGgAaABoAGAAXABcAGAAYABcAFQATABIAEQAQAA0ADAAM
AAwADQANAA0ADQALAAsACwAJAAYABgAGAAUABAAEAAQAAwAEAAQABAAEAAYABgAFAAQA
AwADAAMAAwAAAAAAAAAAAAAAAAD//////f/9//3//f/9//z//P/8//z//f/9//3//f/9
//z//P/7//v/+v/5//r/+v/7//z/+//8//z//P/+//////////3//f/+//7///8AAAEA
AgACAAMAAwAEAAQABQAFAAUABQAFAAUABQAFAAUABQAGAAYABgAHAAcABwAHAAcABgAE
AAQABQAFAAcABwAHAAcACQAJAAgABwAFAAUABQAEAAQABAAEAAUABQAEAAQABAACAAIA
AgACAAIAAgACAAIAAQABAAEAAAD+///////+/wAAAAD+//7//v/////////8//z//P/8
//3//v///wAA/v/+//3//f/8//v/+v/6//v//P/9//7//f/8//z/+//5//r/+//7//v/
+//7//v//f/8//z//P/6//r/+f/5//n/+f/4//j/+f/6//v//P/6//r/+v/7//n/+f/6
//r//P/9//7///8AAAIAAwADAAUABgAGAAcACQAJAAoACwALAAsACwALAAsACwALAAoA
BgAEAAMAAQD+//z/+P/3//b/9v/2//b/+f/5//n/+f/3//X/8//y//L/8v/z//X/9//3
//f/9//1//X/9f/2//b/9v/2//b/9v/2//T/9P/0//T/8//y//D/8P/w//H/8v/z//T/
9f/z//P/8//0//b/9v/4//z/AAAIABMAHwAxAEsAbACVALkA0wDiAOIA2gDKAKcAeQBG
AAEAtf9//2L/W/9b/1//bP+C/5j/pv+0/77/x//Q/9f/3v/m/+z/8P/1//j/+v/8//z/
+v/6//v//P//////AAAAAP7/////////////////AAABAAEAAgACAAEAAQACAAMABAAE
AAQABQAFAAUABQAGAAgACAAJAAkABwAHAAcABwAGAAYABwAHAAkACwALAAsACwALAAsA
CwAMAAwADAAMAA8ADwAQABEAEQARABIAEgASABMAEwATABIAEgASABMAFAAUABQAFAAV
ABYAFgAXABgAGAAYABkAGgAaABoAGgAbABsAGwAdACAAIAAgACAAIAAfAB0AHAAdAB4A
HgAfAB0AHQAdAB0AHQAdABwAGgAZABkAGAAYABgAFgAVABUAFAAUABMAEQARABAADwAO
AA8ADgAOAA4ACwALAAsACwALAAsACwAJAAoACgAKAAkACAAIAAgABwAGAAYABgAGAAUA
BAACAAAA//////////8AAAAAAAAAAP7//v/9//3/+//7//v/+//5//j/+P/4//n/+//8
//3//P/7//n/+P/5//v//P/9//z/+v/5//j/+//8//z//P/8//3//f/9//3//f/+//7/
/v/+//7//v/+//////8AAP7/////////AQABAAEAAQABAAEAAQACAAAAAAABAAEAAQAB
AAEAAAAAAAAAAQABAP////////////////7//f/////////+//z//P/8//3////+//7/
/v/6//r/+v/6//z//P/8//z/+//7//v/+v/4//n/+f/4//r/+v/4//j/+P/5//n/+f/4
//j/+P/4//b/9v/2//b/9P/0//P/8//0//X/9v/4//b/9v/2//b/9f/0//T/8//1//b/
9//3//b/9f/0//P/8//y//L/8v/1//b/9v/3//b/9f/1//T/9v/0//T/9P/0//T/9P/0
//T/9f/1//X/9v/2//r/+//8//3//v8AAAEAAQABAAIAAgADAAMAAwAEAAUABwAHAAcA
BwAFAAUABQAEAAEA/v/8//n/+P/2//L/8f/w//D/8P/w/+//7//v/+//8P/v/+7/7v/s
/+z/7f/v/+//7//v/+//7//v/+//8P/w//D/8P/w/+7/7v/s/+z/7v/u/+3/7P/s/+z/
7P/t/+v/6//r/+v/7f/t/+3/7v/w/+7/8P/0//r/BAATACUAPQBfAIYAqwDFANkA2ADM
ALwAmABtADsA9v+r/3f/Xf9S/1H/V/9j/3T/iP+Y/6T/sv++/8n/0v/b/+L/5v/q/+7/
7//w//L/9P/0//L/8v/z//T/9//3//j/+P/6//v/+//7//r/+f/4//j/+//7//z//P/7
//v//P/9//7//v/+////////////AAD+//7/////////////////AgACAAMAAwADAAUA
BQAFAAcABwAHAAcABwAGAAUABAAFAAUABgAHAAcABwAIAAgACgALAAsACwAKAAoACgAL
AA4ADgAOAA4ADQAOAA4ADwAQABAAEAARABAAEAAQABAAEQARABEAEwAWABYAFgAWABcA
FwAWABYAFgAWABUAFQATABMAEwATABUAFQAUABIAEwATABIAEgASABAADwAPAA4ADgAN
AAsADQAMAAsACgAJAAgACAAIAAcABwAHAAcABQAFAAUAAwAEAAQABAADAAIAAgACAAEA
AgACAAIAAgAAAAAA///+//v/+//7//v//P/8//z//P/8//z/+//7//n/+f/5//n/+f/4
//j/+P/4//n/+f/5//n/+f/4//j/9v/3//f/9//5//j/+P/4//f/+P/4//j/9v/3//f/
9//6//v//f/+//z//P/8//z//P/9//3//v/9//3//P/7//3//f/9//3//f/9//3//v/+
//7///////3//f/9//z//v/+//////8BAAEAAQABAP/////+//3//////////v/9//z/
+//7//3//P/8//z/+v/6//r/+v/6//r/+v/6//n/+f/5//j/+f/7//z//P/7//r/9//2
//j/+f/5//n/+v/6//r/+v/4//j/+P/4//j/+P/3//f/9//3//f/+P/4//j/+P/4//n/
+P/4//f/9//4//n/+f/5//n/+//8//n/+P/3//b/9v/2//b/9//5//n/+v/6//r/+//8
//3/AAACAAMAAwADAAQABAAFAAUABQAGAAcABwAHAAcABwAIAAkACgAKAAoACAAHAAUA
AgAAAPz/+//5//j/9//2//j/+f/6//v/+f/3//X/9P/2//b/9//5//j/9//2//X/9//3
//f/+P/2//b/9v/2//j/+P/2//b/+P/4//f/9v/0//T/9P/1//X/9f/1//X/9f/1//X/
9v/6//b/9P/6/wIACAATACMAMwBHAGQAiQCpAMUA3gDmAOAA0ACtAHsARgANAM//nf+C
/3f/cf9v/3r/jP+a/6b/sP+6/8P/zP/Z/+T/7P/w//L/9f/4//r//P/8//z//P/9//7/
/////wAAAAD+/////////wEAAQABAAIAAwADAAQABAAFAAUABgAHAAgACAAIAAkABwAH
AAcACAAIAAgACQAJAAkACQAJAAkACgAKAAsACwAIAAkACAAHAAoACwAMAA0ADAAMAAwA
DAANAA0ADgAPAA0ADQAOAA4ADwARABIAEwASABIAEgATABQAFAAUABQAEwAUABQAFQAU
ABQAFAAVABkAGgAbABwAHQAdAB0AHwAeAB4AHgAeAB0AHQAcABwAHgAeAB0AHQAdAB0A
HQAdAB0AHQAcABoAFwAXABYAFgAUABIAEQARABIAEgARAA8ADwAOAA0ADAAJAAgACAAI
AAkACQAJAAkACQAJAAkABwAEAAQABAADAAAAAAAAAP//AAAAAAAAAAAAAAAA///+////
/////////v/+//7//v/8//z/+//7//n/+f/5//n/9//2//b/9v/4//n/+f/5//v/+//6
//r/+P/5//n/+f/5//j/+P/4//f/+P/4//j/+f/7//z//f/7//v//P/8//z//P/8//z/
/f///wAAAgAAAAEAAQABAP//////////AQABAAEAAgACAAIAAwADAAIAAQAAAP7///8A
AAIAAwABAAEAAQABAAEAAQAAAP///////////v8AAAAAAAABAP///v/+//7//P/8//z/
/P/8//z//P/8//v/+//7//r/+//9//7//v/9//z/+f/4//j/+f/5//n/+P/4//j/+P/4
//j/+P/4//j/+P/3//f/9f/1//X/9v/4//j/+P/4//f/9v/2//X/9v/4//r/+//5//f/
9//2//b/9v/2//b/9v/2//b/9//5//n/+v/6//z//f/+/////v8AAAEAAQABAAIAAgAD
AAcABwAIAAkACQAJAAkACQAHAAcABwAGAAIAAAD///3/+v/4//T/8//0//T/9P/0//X/
9f/1//X/8//x/+//7v/w//D/8f/z//X/9f/1//X/9f/1//X/9v/1//T/8//y//T/9P/y
//L/9P/0//P/8v/w//D/8P/x/+//7//v/+//8f/x//H/8v/y//L/9v/6/wAACgAZACkA
PwBdAIAApQDFANsA4ADaANAAsgCBAE8AFADN/5H/b/9i/13/X/9p/3z/jP+a/6j/sv+8
/8f/0v/d/+T/6v/s/+z/7f/y//T/9v/2//j/+P/5//r/+f/5//r/+v/8//3//f/9//3/
/f/9//7//v/9//3//P/8//3///8BAAIAAgACAAMAAgABAAAAAAAAAAAAAQABAAMAAwAD
AAMABAAEAAUABQAFAAcABwAHAAcABwAHAAcACAAIAAgACAAJAAkACgALAAsACwAMAAwA
DAANAA0ADQAOAA4ADgAPAA4ADgAOAA4AEQASABIAEwAUABQAFAAVABgAGAAYABgAGAAX
ABYAFwAYABgAGAAYABsAGwAaABoAGQAYABYAFQAXABcAFwAXABcAFwAWABQAFQAVABQA
FAATABAADgANAAwADAALAAkACwAKAAkACAAHAAYABgAGAAUABQAFAAUABQAFAAUAAwAA
AAAAAAD//wAAAAAAAP///v/+//7//v/+//7//f/8//v/+//7//v/+v/6//r/+v/4//j/
9//3//X/9f/1//X/9v/2//f/+P/2//f/9//3//X/9f/0//T/9v/3//f/9//3//b/9v/2
//X/9v/2//b/9v/3//f/9//5//n/+v/6//r/+v/6//r/+v/7//v//P/6//v/+//7//z/
/f/+/////f/9//3//v/+//7//////wEAAQABAAAA///+//7//f/9//3//f/9///////+
//3//f/9//3//P/8//z//P/9//3//P/8//z//P/8//z//P/6//r/+v/6//v/+//7//r/
+P/5//n/+P/6//r/+P/4//b/9//3//f/+P/4//j/+P/2//b/9v/2//j/+P/3//f/9//3
//f/+P/2//b/9v/2//X/9P/0//P/8//0//X/9f/3//f/9//3//X/9P/0//T/9P/y//P/
9f/4//b/9v/2//b/9P/0//T/9f/1//X/9v/2//r/+//8//3//P/+//////8BAAIAAgAD
AAMAAwAEAAUABwAHAAcABwAFAAUABQAEAAIAAAD///3//P/6//b/9f/y//L/8v/y//P/
8//z//P/9f/z//H/8P/u/+7/7//x//H/8f/x//H/7//v/+//8P/y//L/8v/y//T/9P/y
//L/8v/y//H/8P/w//D/8P/x//H/8f/x//H/8//z//P/9P/0//T/9P/4//z/BAAPAB0A
LQBHAGwAkwCzAM0A3gDaAM4AvACZAGsAOADx/6f/d/9g/1f/Wf9j/2z/fv+S/6T/rv+6
/8X/zv/V/97/5v/s//D/8//0//b/+P/4//j/+P/5//r/+//7//z//P/8//3//f/9////
/////wAAAQABAAIAAgABAAEAAgADAAMAAgABAAEAAwADAAMABAAGAAYABwAHAAcABwAH
AAcABgAGAAcABwAIAAsADAANAAsACwALAAsACgAKAAoACgANAA0ADgAPABEAEQASABIA
EAARABEAEQAUABQAFAAVABYAFgAWABYAFwAYABgAGQAYABgAGAAZABoAGgAaABoAHQAd
AB0AHwAeAB4AHgAeAB0AHQAcABwAHgAeAB0AHQAdAB0AHQAdAB0AHQAcABoAGgAbABsA
HAAaABgAFwAXABYAFgAVABMAFQAUABMAEgARABAAEAAQAA0ADQANAA0ADQANAA0ACwAK
AAoACgAJAAgACAAIAAcABAAEAAQABAAGAAYABQAEAAMAAwADAAMABAAEAAQABAACAAIA
AQABAAAA///+//3//v/+////AAAAAAEAAQABAAAA///9//z//P/9//3//f/+//7///8A
AP//AAAAAAAA/v////////8AAAEAAwAEAAYABgAGAAYABAAFAAUABgAGAAcABwAHAAcA
BwAHAAcABwAHAAcACAAGAAYABwAHAAcABwAHAAYACAAIAAkACQALAAsACwALAAoACQAH
AAUABQAFAAUABAAEAAQABAAFAAUABAAEAAQAAwAEAAUABgAFAAQAAwACAAMAAwADAAIA
AgADAAMAAgACAAIAAAAAAAAAAQABAAEAAAAAAAAAAAACAAIAAgACAAIAAgABAAEAAQAB
AAEAAgABAAAA///+//7//v///////f/+//////8BAAEAAQABAAEAAAAAAAAAAAAAAAEA
BAADAAIAAQAAAAAAAAAAAAEAAQABAAIAAgAGAAcACAAJAAgACgALAAsADQAOAA4ADwAR
ABEAEgATABMAEwATABMAFQAVABUAFAASABAADwANAAoACAAEAAMAAAAAAAAAAAABAAEA
AQABAAEA///9//z/+v/6//v//f///////////////////wAAAQACAAMABAACAAIAAAAA
AP7//v/9//z//v/+//7///8BAAEAAQABAAAA///+//7/AgACAAAABAAIABAAGwArADsA
TQBsAI8AsQDLAOAA6gDmANoAuQCJAFgAIQDh/6v/iv+B/33/ef9+/47/oP+u/7z/xv/P
/9b/4f/s//T/+v/8////AgAEAAYABgAHAAgACgAMAAsACwAMAAwADAANAA0ADQAOAA8A
EAASABEAEQASABIADwAPABAAEQASABIAEgATABUAFQAVABYAFAAUABUAFQAVABUAFQAV
ABgAGAAZABkAGQAbABsAGwAZABkAGQAZABoAGgAaABoAHQAdAB4AHwAdAB0AHgAeACAA
IQAhACEAJAAkACQAJQAmACYAJgAmACcAKAAoACkAKgAqACoAKwAqACoAKgAqAC0ALQAt
AC8AMgAyADIAMgAxADEAMAAwAC8ALgAsACsALAAtAC4ALwAwADEAMQAwADEAMQAwADAA
LwAsACoAKQAoACgAJwAlACUAJAAjACIAHwAeAB4AHgAeAB8AIAAhAB8AHwAfAB0AHgAe
AB4AHQAaABoAGgAZABgAGAAYABgAGgAaABkAGAAZABkAGQAZABcAFgAVABQAFAAUABMA
EwAVAA==
         </WaveFormData>
      </LeadData>
      <LeadData>
         <LeadByteCountTotal>10000</LeadByteCountTotal>
         <LeadTimeOffset>0</LeadTimeOffset>
         <LeadSampleCountTotal>5000</LeadSampleCountTotal>
         <LeadAmplitudeUnitsPerBit>4.88</LeadAmplitudeUnitsPerBit>
         <LeadAmplitudeUnits>��V</LeadAmplitudeUnits>
         <LeadHighLimit>2147483647</LeadHighLimit>
         <LeadLowLimit>268435456</LeadLowLimit>
         <LeadID>V4</LeadID>
         <LeadOffsetFirstSample>0</LeadOffsetFirstSample>
         <FirstSampleBaseline>0</FirstSampleBaseline>
         <LeadSampleSize>2</LeadSampleSize>
         <LeadOff>FALSE</LeadOff>
         <BaselineSway>FALSE</BaselineSway>
         <ExcessiveACNoise>FALSE</ExcessiveACNoise>
         <MuscleNoise>FALSE</MuscleNoise>
         <LeadDataCRC32>423468508</LeadDataCRC32>
         <WaveFormData>
7P/s/+z/7P/t/+7/7//w/+//7v/t/+z/7P/s/+z/7P/u/+7/7v/u/+z/7P/s/+z/7v/u
/+7/7v/v//D/8f/y//L/8v/y//L/7//u/+3/7P/t/+7/7//w//D/8P/w//D/8P/w//D/
8P/y//L/8v/y//H/8P/v/+7/7v/u/+7/7v/w//D/8P/w/+//7v/t/+z/6v/q/+r/6v/r
/+z/7f/u/+7/7v/u/+7/7P/s/+z/7P/u/+7/7v/u/+3/7P/r/+r/6v/q/+r/6v/o/+j/
6P/o/+r/6v/q/+r/6v/q/+r/6v/q/+r/6v/q/+j/6P/o/+j/5v/m/+b/5v/n/+j/6f/q
/+r/6v/q/+r/6v/r/+3/7f/v//L/8//0//T/9P/0//X/9f/0//P/8v/0//b/9v/2//T/
9P/0//T/9v/0//T/8//w/+7/7P/q/+f/5//m/+b/6P/p/+r/6//p/+j/5//m/+X/5P/k
/+X/5v/n/+f/5//l/+T/5P/k/+f/5//o/+j/5P/k/+T/5P/l/+T/5P/k/+T/5P/k/+T/
4//j/+L/4f/j/+P/4//j/+f/5//n/+r/7P/w//b///8NAB4ANABRAHYAlgCxAMsA4ADo
AOIAwQCGAEUAAQC//5n/kf+R/4v/h/+L/5b/oP+n/7D/tf+7/8L/yv/P/9b/3//k/+T/
5f/n/+j/6f/r/+v/6//r/+r/7P/s/+z/6v/r/+v/6//t/+3/7v/u/+//7//w//D/7v/u
/+7/7//w//H/8//0//L/8v/y//L/8//z//P/9P/0//T/8//z//T/9P/1//X/9f/3//f/
9//3//j/+P/4//j/+P/4//n/9//5//n/+f/8//z//P/8//z//f/9//3//v//////AAD/
/////////wIAAgADAAMAAwAFAAUABQAGAAcABwAHAAgACQAJAAsACwALAAwADAALAAsA
CgAKAA0ADQANAA0ADwAPAA8AEAAPAA4ADQAMAAoACQAIAAgACgAIAAcABgAGAAUABAAD
AAAA//////7//f/8//z/+//7//r/+v/6//j/9//2//b/9f/0//T/8//0//P/8f/x/+//
7v/u/+7/8P/v/+//7//t/+z/7P/s/+n/6f/p/+j/5v/m/+b/5P/j/+L/4v/j/+X/5f/l
/+T/4v/i/+P/4//h/+H/4v/i/+T/4v/i/+L/4P/f/9//3//h/+H/4f/i/+P/4//i/+L/
4//k/+T/4//j/+T/5P/k/+b/6P/p/+n/6f/p/+n/6f/p/+n/6f/q/+j/6P/p/+r/6P/o
/+n/6f/q/+n/6f/p/+v/7P/t/+3/7f/t/+3/7P/q/+r/6v/q/+r/6v/q/+j/6P/q/+r/
6v/o/+f/5v/m/+j/5v/m/+b/5//n/+b/5v/m/+b/5v/m/+b/5f/k/+L/4//i/+L/4v/k
/+T/5P/l/+P/4//i/+L/4v/i/+H/4f/f/9//4P/g/+H/4P/g/+H/4//j/+T/5P/i/+H/
4P/f/97/3v/e/97/4P/e/93/3f/e/+D/4P/g/+D/3v/e/97/4P/g/+D/4P/g/+P/5f/l
/+X/5v/n/+j/6P/q/+r/6//s/+r/6v/q/+r/7P/s/+z/6v/o/+j/6P/o/+b/5v/l/+T/
5P/i/+D/3//f/97/3v/f/93/3f/d/93/3P/b/9r/2f/a/9r/2//c/93/3f/d/93/3P/c
/9z/3f/b/9z/3P/a/9z/3P/c/9v/2P/Y/9j/2P/W/9b/1v/W/9f/1//X/9f/1//X/9f/
2f/Z/9v/3P/e/+T/7v/5/wkAHAA0AFMAdACWALEAxQDQANQAwgCTAFgAGwDX/5//hf97
/3P/bf9x/3v/iP+W/5//pP+n/6//tv++/8X/zv/T/9T/1P/V/9f/2P/Z/9n/2f/Z/9n/
2v/c/9z/3P/c/93/3f/d/93/3f/e/97/3//f/+D/4P/g/+D/4P/h/+H/4f/i/+L/4v/i
/+L/4v/l/+X/5f/m/+X/5P/i/+H/5P/k/+X/5f/n/+n/6f/p/+f/6P/o/+j/5v/m/+b/
5//p/+v/6//r/+r/6v/q/+r/7P/t/+3/7f/s/+3/7f/u/+//7//v/+//8v/y//P/8//x
//P/8//z//T/9f/1//X/9v/3//f/+f/3//f/+P/4//v/+//6//r/+f/5//n/+f/3//f/
9//4//j/+P/4//j/+P/3//b/9v/2//T/8//y//L/8f/w/+//7v/t/+3/7P/r/+r/6v/p
/+v/6v/q/+r/6f/n/+X/5P/j/+L/4v/h/+H/4f/g/+H/4P/e/93/3P/d/93/3v/f/+D/
4P/h/+L/3//f/9//3v/e/97/3v/c/9z/3P/d/9//3f/d/93/3P/e/97/3//f/+H/4f/i
/+L/4f/e/93/3P/f/9//4P/h/+H/4f/h/+L/4f/h/+D/4P/h/+L/4v/h/+L/5P/l/+b/
5P/m/+f/5//n/+f/5//n/+n/6f/p/+r/6v/q/+v/7P/s/+z/7f/t/+z/6//r/+v/6//s
/+3/7f/s/+v/6v/o/+n/6v/r/+z/7f/u/+//7v/s/+7/7v/u/+3/6//p/+j/6f/o/+n/
6v/t/+3/7P/s/+z/7P/s/+z/6//r/+v/6v/r/+r/6v/q/+r/6v/q/+v/6//r/+r/6v/q
/+r/6f/p/+f/5//o/+j/6f/o/+j/6f/r/+v/7P/s/+v/6//r/+v/6//q/+n/6P/p/+r/
7P/t/+z/6//p/+n/6f/q/+v/7P/s/+v/6v/p/+z/7v/s/+z/7P/s/+r/6v/q/+z/7v/u
/+7/7v/v//H/8f/x//b/9//4//j/+P/4//n/+v/6//r/+v/6//z//P/8//r//P/8//z/
/P/5//j/9v/0//T/8v/w/+//8f/w//D/8f/w/+//7v/t/+z/6//q/+n/6f/q/+z/7v/t
/+3/7f/t/+7/7v/u/+//7//w//D/7v/s/+z/7P/r/+r/6v/q/+r/7P/s/+z/7P/t/+3/
7f/t/+3/7f/t/+//7f/t//D/9P/6/wIACwAZACgAPgBbAH4AngC3AM0A2gDeANIAqwBy
ADcA9f+9/5v/if99/3n/ff+H/5b/pv+v/7b/v//J/9D/1v/d/+T/6f/q/+7/7//x//L/
8//x//H/8f/x//L/9P/0//T/9P/1//X/9f/1//X/9v/2//n/+f/6//r/+v/6//r/+//5
//n/+v/6//z//P/8//z//f/9//3//v/+//7//f/9/wAAAAABAAEAAAABAAAA/////wAA
AAAAAAMABAAFAAcABQAHAAcABwAGAAYABgAGAAYABwAHAAcACgALAAsADAANAA0ADQAN
AA4ADgAPAA8ADQAPAA8ADwASABMAEwATABQAFQAVABcAFwAXABgAGAAZABkAGAAYABkA
GQAZABkAGQAZABkAGgAYABgAGAAYABgAFwAWABYAGAAWABUAFAASABEAEAAPABAADwAP
AA4ADwAOAA4ADQALAAoACgAKAAoACQAIAAgACQAIAAgABwAIAAcABQAFAAMAAgACAAIA
AgABAAEAAQD///7//v/+//////////7//P/8//z/+v/7//r/+v/7//n/+f/5//j/+P/4
//n/+f/5//n/+v/6//z/+v/6//r/+v/5//n/+f/6//n/+P/4//n/+f/4//j/+v/8//3/
/f/7//z//P/8//z//v///////v/9//z/+//9//3//f/+//7//v///wAA/v/+////////
////AAABAAAAAAAAAP//AQABAAEAAAD+//7//v/+/wAAAAAAAP7/AAACAAIAAgACAAEA
AAAAAAAA/v/+//7///////7//v/+//7//v/+//////////7/+//6//r/+v/8//z//P/9
//3//f/8//z//P/8//v/+//7//v//P/8//3//P/8//3/+//7//z//P/5//n/+f/5//r/
+v/6//r/+v/6//v/+//6//n/9//3//X/9v/3//j/+v/7//z//f/8//v/+v/6//r/+v/6
//r/+v/6//z//f/+////AAD//wEAAQABAAIAAwAEAAQABAAEAAUABgAGAAYABgAGAAYA
BgAGAAQABQAGAAcACAAGAAYABQAEAAIAAAD+//3////+//7////+//3//P/7//z/+//6
//n/9v/2//f/+P/5//n/+f/5//r/+v/6//v/+//8//z/+v/6//r/+v/5//b/9v/2//b/
+P/4//j/+P/6//v//P/9//z/+//6//v/+f/7//z//v8EAAwAFwAlADYASABhAIIAogC9
ANEA3ADkANwAswB8AEMACQDR/63/o/+f/5n/l/+d/6j/sv+9/8b/zf/V/9j/3v/n//D/
9//6//r/+f/7//z//f/9//3//f/9/wAAAgACAAIAAgADAAMAAwAFAAUABgAGAAcABwAI
AAgABgAGAAYABwAFAAUABgAGAAcACAAJAAoACwALAAsADAAKAAoACQAJAAoACgALAAsA
CwANAA0ADQANAA4ADgAOABAAEAAQABEAEQATABMAEwASABIAEgASABQAFQAVABUAFAAV
ABUAFgAXABcAFwAXABYAFgAXABcAGgAdAB4AHwAeAB8AHwAfAB4AHwAfACEAIQAhACIA
IgAjACMAIgAiACUAJQAlACUAJQAlACUAJgAkACQAJAAkACYAJQAkACQAIgAgAB8AHgAc
ABsAGgAZABkAGQAaABoAFwAWABYAFQAXABYAFgAWABgAFwAWABYAFQAUABQAEwAUABMA
EQARABAADgANAAwADgANAA0ADQAMAAwADQAOAAoACQAIAAYABgAGAAYABAAEAAQABQAH
AAUABQAFAAQAAwACAAIAAQABAAEAAgACAAQAAgACAAIAAgABAAEAAQADAAMAAwAEAAUA
BQAEAAQABQAGAAYABQADAAQABAAEAAQABgAHAAcABwAHAAcABwAHAAcABwAIAAkACgAM
AA4AEAAQABEAEQANAAsACgAJAAkACgALAAsADQANAA0ADAAOAA4ADgAOABAAEAAQAA4A
DQAOAA0ADAAKAAkACAAIAAgABgAGAAYACAAJAAkACgAMAAwADAAMAAoACQAIAAYABgAG
AAcACAAIAAgACAAJAAcABwAGAAYABgAGAAUABQAGAAcACQAKAAkACAAIAAkACAAHAAcA
BgAFAAUABQAFAAYABgAGAAYABgAGAAgABgAGAAYABgAGAAYABgAIAAYABgAGAAYACQAL
AAsACwAQABEAEgASABAAEAARABIAEgASABIAEgASABIAEgAQABAAEAAQABAADwAQABAA
EAAMAAoACAAHAAkACAAIAAkACQAJAAkACQAKAAkACAAHAAYABgAHAAgACAAHAAYABQAG
AAYABgAHAAkACgAKAAgABgAGAAYABQACAAIAAgACAAIAAgACAAIABQAFAAUABQAFAAUA
BQAHAAcABQAEAAgADAAQABsAKQA6AE4AawCQALQA0QDrAP4ACgEKAesAsABvAC0A6/+/
/7H/rf+l/6H/pf+y/8D/yf/Q/9P/1//e/+b/7//4//3/AAACAAEAAwAEAAUABQAFAAUA
BQAIAAoACgAKAAgACQAJAAkACgALAA0ADgANAA0ADgAOAAwADAAMAA0ADgAPABEAEgAR
ABAADwAOABEAEQARABIAEgASABEAEQASABIAEwATABMAFQAVABUAEwAUABQAFAAVABYA
FwAZABcAGQAZABkAGAAYABgAGAAaABsAGwAbABwAHQAdAB4AHwAfAB8AHwAiACIAIwAj
ACMAJQAlACUAJAAlACUAJQAkACUAJQAnACcAJwAoACgAKgArACsALAArACsAKwArACsA
KwArACwALAAsACwALAAqACkAKAAoACgAJgAlACQAJgAlACQAIwAgAB8AHwAeABsAGgAa
ABkAGwAaABoAGgAaABkAGAAYABUAFAAUABMAFAATABEAEQARABAAEAAQABIAEQARABEA
DwAOAA4ADgALAAsACwAKAAwADAAMAAoACgAIAAcABwAHAAcABwAGAAYABgAHAAcABQAF
AAYABgAFAAIAAQAAAAEAAQACAAMABQAFAAUABgAHAAcABgAGAAUABgAGAAUABwAIAAgA
CAAGAAgACQAJAAsACwALAAsACwALAAsADAAKAAoACwAMAAwADAANAA0ADgANAA0ADQAN
AA4ADwAPAA8ADwAPAA4AEAAQABAAEAAOAA4ADgAMAAoADAAMAAwADgANAAwADAAMAAoA
CgAKAAkACQAIAAgACgAKAAoACgAJAAkACQAIAAkACAAIAAgACAAIAAgACQAHAAcABgAG
AAgACAAHAAcABQAFAAYABgADAAIAAgADAAUABQAGAAYABQAFAAUABQAEAAQABAAEAAIA
AgADAAMAAwADAAIAAwABAAIAAwAEAAEA/////wAAAQACAAMABAACAAIAAgAEAAIAAgAC
AAIABQAHAAcABwAIAAkACgAKAAwADAANAA4ADgAOAA4ADgAOAA4ADgAMAAwADAAMAAwA
CgAKAAkACAAGAAQAAgABAP///v/+////AAABAAIAAwAAAP///v/9//z//P/9//7/////
///////+//7//v//////AAAAAP7//v/+//7//f/8//z//P/8//r/+v/6//r//f/9//3/
/f/9//3//f////////8CAAQACgASABkAJQA4AFAAawCMAK4AyQDdAOwA8gDoAMEAigBR
AA8Az/+r/5v/kf+N/43/l/+o/7b/wf/I/8//1f/c/+L/6f/w//X/+P/8//3///8AAAEA
//////////8CAAQABAAEAAIAAwADAAMAAwADAAQABAADAAMABAAEAAQABAAEAAUABwAH
AAgACAAGAAYABgAGAAgACQAKAAwACgAKAAkACQAIAAgACQAJAAsADQANAA0ACwAMAAwA
DAAOAA4ADgAPAA8AEQARABEAEgASABIAEgASABMAEwATABIAEwATABQAFwAXABcAFwAY
ABgAGQAZABcAGQAZABkAGgAbABsAGwAaABsAGwAdAB4AHwAhACIAIQAhACAAIAAjACMA
IwAjACEAIQAhACIAIgAiACIAIgAgAB8AHgAeACAAHgAdABwAHAAbABoAGQAaABkAGQAY
ABcAFgAWABUAEwASABIAEgASABEAEAAQABEAEAAQAA8AEAAPAA0ADQALAAoACgAKAAoA
CQAJAAkABwAGAAYABgAGAAcACAAIAAcABgAFAAIAAgAAAP/////////////+////AAAC
AAMAAgABAAEAAAACAAAAAAAAAP7//f/9//3/////////AAABAAEAAAAAAP//AAAAAP//
AQACAAIAAgABAAIAAgABAAEAAQABAAEAAwADAAMABAAEAAQABQAGAAQABAAFAAUABAAD
AAMAAwAFAAYABwAHAAYABQAEAAIABAAEAAQABAAEAAQABAACAAAAAgACAAIABAADAAIA
AgAAAP7//v/+/wAAAQABAAIAAAAAAAAAAAD////////+/////v/+//7//v/+//7////9
//3//P/8//z//P/7//v/+//7//z//P/8//z//f////7//f/9//z//f/9//3//f/8//z/
/P/8//v/+v/6//n/+f/5//j/+f/7//z//f/+//7//f/8//v//P/8//r/+v/6//r/+v/6
//r//P/8//z//P/8////AQABAAEABAAFAAYABgAEAAQABQAGAAYABgAGAAYACAAIAAgA
BgAEAAQABAAEAAIAAgABAAAA/v/8//r/+f/7//r/+v/7//r/+f/4//f/9//3//f/9//2
//b/9//4//f/9//3//f/9v/2//b/9//3//j/+P/2//T/9P/0//P/8//0//X/9v/0//T/
9P/0//T/8//y//H/8v/z//T/9//3//f/+P/+/wQADAAZACsAPgBcAH0AnAC2AM0A2QDc
ANAArAB5AEIAAQDD/6H/kf+F/4H/g/+L/5f/pv+y/7f/wP/L/9P/2v/i/+n/7v/v//L/
9P/z//X/9v/3//f/9//3//f/9v/4//j/+P/6//v/+//7//n/+f/6//r/+//7//z//P/8
//z//P/9//3//f/+//7/AAAAAAAAAAD///////8AAAAAAAD/////AAAAAAEAAQABAAMA
AwADAAUABgAGAAYABQAEAAMAAwADAAUABQAFAAgACAAIAAgABgAHAAcABwAIAAkACQAK
AAsACwALAAsACgAKAAsACwANAA8ADwAPAA4ADwAPAA8AEAARABEAEwAVABUAFgAWABUA
FQAUABQAFQAVABUAFQATABMAEwAUABUAFgAXABgAFgAVABQAFAAWABQAEwASABQAEwAS
ABEAEAAPAA8ADgANAAwADAALAAkACAAIAAgACAAHAAYABgAFAAQABAADAAMAAwACAAMA
BQAEAAQABAADAAEAAAD///v/+v/6//r//P/9//7//v/8//z//P/6//r/+P/3//f/+f/5
//n/+P/4//j/+f/5//f/9//4//j/+P/2//b/9v/4//f/9//3//f/9//3//j/+P/3//X/
9P/2//j/+f/5//v//P/8//z/+v/8//3//f/7//v/+//7//v/+//7//z//P/8//3//v/+
//7///////z/+//7//v//f/+//////8BAAEAAQAAAP7//v/+//7/AAAAAAAA/v/8//7/
/v/+//7//f/8//z//v/8//z//P/9//3//P/8//7//v/+//7//v/9//z/+v/5//j/+P/4
//r/+v/6//v//f/9//z//P/6//r/+f/5//v/+//8//z/+//6//r/+//5//n/+v/6//v/
+//7//v/+v/6//r/+v/6//z///8AAP7//P/6//j/+v/6//r//P/+//7//v/+//3/////
////AwAFAAcACAAGAAYABwAIAAcABgAFAAQABgAGAAYABAAFAAYABwAIAAgACAAHAAYA
BAACAAAA///+//z/+//7//z//f/+/////v/9//z/+//4//j/+f/6//v/+//7//v//P/8
//z//f/8//z/+//4//j/+P/4//f/9//4//n/+v/4//j/+P/4//v/+//7//v/+f/5//n/
+/////v//P8CAAoADgAZACkAOgBMAGUAhgCmAMUA3QDwAPYA7gDJAIwATQALANH/rf+n
/6X/of+d/6f/tP+8/8P/yv/P/9P/2v/k/+3/8v/1//j//P/9////AAABAAAA///+//3/
//8CAAMABAADAAMAAgABAAEAAQACAAIABQAFAAYABgAIAAgACAAJAAkACQAKAAoACgAK
AAoACgAJAAkACQAKAAwADAALAAsACgAKAAsACwAKAAsACgAJAAwADgAPABAADgAOAA4A
DwARABMAEwATABIAEgASABIAFAAVABUAFQAUABUAFQAWABkAGQAZABkAGQAYABgAFwAX
ABkAGQAZABsAHQAeAB8AIAAhACEAIwAjACMAJAAkACMAIwAiACIAJQAlACUAJQAlACUA
JQAmACQAJAAkACQAIgAhACAAIAAgAB4AHQAcAB4AHQAcABsAGgAZABkAGAAXABYAFgAV
ABUAFAAUABQAFAATABIAEgARABAAEAAPAAwACwAJAAkACQAIAAgACAAIAAcABwAHAAcA
BgAGAAYABQAFAAUABAACAAIAAgAAAAAA/v/9//3//f/9//3//P/6//r/+//7//z//f//
/wAA/v/8//z//P/8//v/+//7//v/+//7//z///////7//v///wAAAAD///3//v/+//7/
//8CAAQABQAFAAUABQAFAAMAAwADAAQABAAEAAUABgAGAAYABwAHAAQAAwADAAMABgAI
AAoACwAKAAkACAAGAAYABgAGAAYABgAGAAYABAAGAAgACAAIAAYABQAEAAQABAACAAIA
AgADAAMAAgACAAIAAgACAAIABQAFAAUABAABAAAAAAAAAAAAAAAAAAEA//////7//v8A
AAAA//////////8AAAAA/f/8//z//f//////AAAAAP//////////AAAAAAAAAAAAAP7/
/f/+//7//v/+//7//v/+//7/AAACAAIAAgACAAEAAwADAAMABAAFAAYABgAGAAYABwAI
AAoACgAKAAoACgAKAAoACAAKAAoACgAKAAYABgAFAAQAAgAAAP7//f/9//z//P/9//3/
/f/9//3/+v/5//j/9//3//j/+v/8//3//f/9//3//P/8//z//f/8//z/+//4//r/+v/6
//n/+v/6//r/+v/4//j/+P/4//f/9//3//f/9//3//f/+f/5//n//P8CAAgAEAAdAC8A
QgBcAHsAnAC6ANUA5QDuAOwAzgCVAFoAGwDb/7H/of+Z/5H/j/+X/6P/rv+4/7//xP/J
/9P/3P/m//H/9v/1//T/9P/3//n/+v/7//3//f/9//3//P/+//7//v8AAAEAAQABAP//
//8AAAAA/////wAAAAABAAIAAwAFAAMAAwAEAAQAAgACAAIAAgADAAMAAwAEAAYABgAF
AAUABgAGAAcABwAFAAcABwAHAAcACAAIAAgACgAKAAoACwAJAAsACwALAAwADAAMAAwA
DAANAA0ADQAMAA0ADQAOAA8ADwAPAA8AEgASABMAEwAVABcAFwAXABgAGQAZABkAGQAZ
ABgAGQAZABkAGgAaAB0AHQAcABwAGwAbABsAGwAbABsAGwAcAB4AHgAeAB4AHAAbABoA
GgAaABgAFwAWABYAFQAUABMAFAATABMAEgARABAAEAAPAA8ADgAOAA4ADgANAAwADAAJ
AAgACAAHAAgABwAFAAUABQAEAAQABAAEAAMAAwADAAEAAAAAAAAAAQABAAEAAAD+//7/
/v/8//z/+v/5//n/+v/7//z//P/6//r/+//7//n/+f/6//r//P/6//r/+v/8//v/+//7
//z/+//6//r/+//7//r/+v/9//7//v/9////AAAAAAAA/v8AAAEAAQD//////////wAA
AQACAAQAAgACAAMABAACAAIAAwADAAMAAwAEAAUABAAEAAQAAwADAAMAAwACAAQABAAE
AAQABAAEAAQAAgAAAAIAAgACAAQAAwACAAIABAACAAIAAgABAAEAAAAAAAIAAgACAAIA
AQABAAEAAAD///7//v/+//7//v/+//////////7//v/+//7//f/9//////8AAAAA///+
//7////9//3//v/+//3//f/9//3//v/+//7//v/+//7///////7//f/7//v//f/8//3/
/v8AAP7//v/+//7//P/8//z//v8AAAAAAAAAAAEAAwADAAMABAAFAAYABgAIAAgACQAK
AAgACAAIAAgADAAMAAwACgAIAAgACAAIAAgACAAHAAYABAACAAAA//////7//v////3/
/f/9//3//v/9//z/+//6//r/+//8//v/+//7//v/+P/4//j/+f/6//z//f/8//z//P/8
//v/+v/6//r/+v/6//r/+v/6//v/+//7//v/+//7//v//f/9//3//v8CAAYADgAXACMA
NABKAGkAjACoAMMA2QDkAOYA2ACzAH4ARQADAMn/qf+Z/4//jf+R/5n/pP+0/7//xP/L
/9P/3P/k/+v/8v/3//r//P/9////AAABAP//////////AAACAAIAAgAEAAUABQAFAAUA
BQAGAAYABwAHAAgACAAGAAYABgAHAAcABwAIAAgACAAIAAgACAAJAAkACQAKAAwADAAL
AAsADAAMAA0ADQAPABEAEQARAA8AEAAQABAAEAAQABAAEQARABMAEwATABUAFgAXABgA
FwAXABYAFQAYABkAGQAaABsAGwAbABsAHgAeAB8AHwAfACEAIQAhACAAIQAhACEAIgAj
ACMAJQAlACUAJgAmACcAJwAmACYAJwAnACcAJwAnACcAJwAoACgAKAAoACgAKQApACkA
KgAqACgAJwAmACQAIwAiACEAIgAhACEAIAAhACAAIAAfAB0AHAAcABwAHAAbABoAGgAZ
ABgAGAAXABgAFwAVABUAEwASABIAEgAUABMAEwATABEAEAAQABAAEQARABEAEAAQABAA
EAAOAA4ADAALAAsADQANAA0ADAAKAAoACwALAAkACQAKAAoADAAKAAoACgAMAAsACwAL
AAsACwALAAwACwALAAoACgANAA4ADgANAA8AEAAQABAADwAQABAADwARABEAEQARABEA
EQARABIAEgASABMAFAASABIAEwATABQAEwATABMAEwAUABUAFQAVABUAFQAUABIAEgAS
ABIAEgASABIAEAAQABIAEgASABIAEQAQABAAEQAQABEAEgARABEAEAAQABAAEAAQABAA
EQARABEAEAARABAAEAAQABAAEAAQABEADwAPAA4ADgAQABAADwAPABEAEQASABIAEQAQ
ABAAEQAQAA8ADwAOAA8ADwAPAA8AEAAQABAAEAAQABAAEQARABIAEQAPAA8ADwAQABEA
EgAQABAAEAAQABAAEAAQABIAEgASABIAEgAVABcAFwAXABgAGQAaABoAGAAYABkAGgAb
ABwAHQAeACAAIAAgAB4AIAAgACAAIAAeAB4AHQAcABoAGAAWABUAEwASABIAEwARABEA
EQARABMAEwATABMADwAOAA4ADgAQABEAEgATABAAEAAQABEAEgAUABUAFAAUABQAFAAT
ABIAEgASABIAFAAUABQAFAATABMAEwATABIAEQAQABEAFQAVABQAFgAcACIAKwA7AEwA
YAB7AJoAuADRAOcA9gAAAfoA1wCgAGcALQDz/83/wf+//7v/tf+5/8T/0P/Z/+D/5//r
//D/+P8DAAoADwAQABIAFQAXABgAGQAbABsAGwAbABoAHAAcABwAHQAfACAAIQAfAB8A
IAAgACEAIQAiACIAIgAiACIAIwAjACMAJAAkACYAJgAmACYAJQAlACUAJgAmACYAJQAl
ACkAKgAsAC0AKwAtAC0ALQArACwALAAsACwALAAsAC0ALwAxADEAMQAwADAAMAAwADAA
MQAxADEANAA1ADUANgA3ADcANwA3ADgAOAA5ADkAOwA9AD0APQA8AD0APQA9AD8AQQBC
AEUARwBHAEgASABIAEcARQBEAEMAQwBDAEMARABFAEYASABJAEoASwBMAE4ATQBMAEwA
SwBIAEYARABGAEUARABDAEAAPwA/AD4APAA6ADkANwA5ADoAPAA+AD0AOwA5ADgAOQA4
ADgANwA4ADcANQA1ADUANAA0ADQANAAzADMAMwAzADIAMgAyAC8ALwAvAC4ALAAsACwA
KgAuAA==
         </WaveFormData>
      </LeadData>
      <LeadData>
         <LeadByteCountTotal>10000</LeadByteCountTotal>
         <LeadTimeOffset>0</LeadTimeOffset>
         <LeadSampleCountTotal>5000</LeadSampleCountTotal>
         <LeadAmplitudeUnitsPerBit>4.88</LeadAmplitudeUnitsPerBit>
         <LeadAmplitudeUnits>��V</LeadAmplitudeUnits>
         <LeadHighLimit>2147483647</LeadHighLimit>
         <LeadLowLimit>268435456</LeadLowLimit>
         <LeadID>V5</LeadID>
         <LeadOffsetFirstSample>0</LeadOffsetFirstSample>
         <FirstSampleBaseline>0</FirstSampleBaseline>
         <LeadSampleSize>2</LeadSampleSize>
         <LeadOff>FALSE</LeadOff>
         <BaselineSway>FALSE</BaselineSway>
         <ExcessiveACNoise>FALSE</ExcessiveACNoise>
         <MuscleNoise>FALSE</MuscleNoise>
         <LeadDataCRC32>3842532697</LeadDataCRC32>
         <WaveFormData>
+v/6//r/+v/8//z//P/8//v/+v/5//j/+P/4//j/+P/6//r/+v/6//r/+v/6//r/+v/6
//r/+v/9//7///8AAP///v/9//z/+v/6//r/+v/7//z//f/+/wAAAAAAAAAA/v/+//7/
/v///wAAAQACAAEAAAD///7//P/8//z//P/9//7///8AAP///v/9//z/+v/6//r/+v/7
//z//f/+//z//P/8//z//v/+//7//v8AAAAAAAAAAP3//P/7//r/+P/4//j/+P/6//r/
+v/6//z//P/8//z//P/8//z//P/6//r/+v/6//j/+P/4//j/+v/6//r/+v/8//z/+//7
//z//f/9//7//P/9//3//f8BAAMABAAEAAQABAAEAAUABAACAAEAAAADAAQABAAEAAIA
AgAEAAQABQAFAAUABQABAAAA/f/7//n/+f/5//n/+v/7//z//f/8//v/+P/2//f/9v/2
//f/+v/6//r/+//5//j/+P/4//j/+P/4//j/+P/4//b/9v/3//j/+P/4//b/9//3//f/
9v/1//X/9P/2//b/9v/2//v/+//7//3//v8AAAUACwAXACsAQgBhAIcArQDMAOoABQEY
ARkB/QDCAHoAKQDd/7P/qv+q/6b/pv+u/7r/wf/I/83/0f/W/9z/4//n/+z/8//5//r/
+f/5//v/+//9//z//P/9//3//P/9//z//v/+//7//v/+//////8AAAAAAAAAAAEA///9
////AAABAAMABAAFAAUABQAFAAUABAAEAAQABQAFAAQABAAEAAUABQAGAAYABwAHAAcA
CAAKAAoACgAKAAoACwALAAsACQAJAAoACgANAA0ADQANAA0ADQAOAA4ADwAQABAAEQAP
ABEAEQASABMAFAAVABYAGAAZABkAGQAaABsAGwAcABoAGwAbAB0AHgAeAB8AIAAhACEA
IQAhACQAJAAkACQAJAAlACUAJgAkACUAJQAlACUAJQAkACQAJAAiACIAIgAiACAAIAAg
AB4AHAAbABsAHAAaABoAGQAYABgAGAAXABQAFAATABIADgAOAA0ADAALAAsACgAHAAUA
BAADAAMABAAEAAQABQACAAAAAAAAAP3//f/8//v/+//6//r/+f/3//f/9v/2//b/9f/1
//X/9f/1//T/8//0//T/9P/0//b/9f/1//T/8v/x//H/8f/z//P/9P/0//X/9f/1//X/
9f/2//b/9f/z//X/9f/0//b/+P/5//n/+f/6//r/+f/4//j/+P/4//n/+f/5//v/+//7
//z/+f/4//j/+f/7//v//P/+//7//v/9//3//P/6//r/+v/6//z/+//7//v/+//7//z/
/f/7//r/+f/4//r/+f/5//j/+P/5//r/+v/5//j/+P/4//b/9//3//b/9//2//b/9v/2
//b/9v/2//b/9v/2//f/9v/2//T/8//x//H/8f/w//L/8v/z//T/9v/2//b/9f/z//P/
8v/y//L/8f/x//H/8//y//H/8f/w//L/8v/y//L/8v/x//H/8v/z//P/9P/0//X/9f/1
//f/+f/6//r/+v/8//z//f/9//r/+v/6//v//P/8//z/+v/4//r/+v/5//f/9//3//X/
9f/z//L/8//x//H/8f/x/+//7//v/+//7//t/+z/6//s/+z/7f/u/+7/7v/v/+//7v/u
/+7/7v/u/+7/7v/u/+7/7P/s/+z/6v/p/+j/6P/n/+f/5//n/+f/6P/o/+j/6v/q/+r/
6//r/+v/7f/u//L/+f8DABEAJwA+AF0AgQClAMYA3gDzAP4A9QDJAIoARgD9/8H/pf+e
/5b/kv+Y/6T/rv+3/77/v//B/8b/zP/T/9v/4v/l/+f/6P/n/+f/6f/p/+v/6v/q/+v/
7P/s/+7/7v/u/+7/7v/u/+7/7//v//D/8P/w//D/8f/x/+//8f/y//L/8//z//P/8//z
//P/8//2//b/9v/3//X/9P/0//T/9f/1//b/9v/5//n/+f/6//j/+P/4//j/+f/5//j/
9//5//n/+v/6//v/+//7//v/+//7//z//P/9//7//v//////AQABAAIABAAEAAQABAAE
AAUABQAFAAYABwAHAAgACAAJAAkACwAMAAwADQAOABEAEQARABEAEAAQABAAEAAOAA8A
DwAQABAAEQARABEAEQARABAAEAASABAAEAAQABAADgAOAA4ADgAMAAsACwAKAAgACAAH
AAgACAAIAAcABQAEAAIAAAD+//7//f/8//3//f/8//n/9//2//X/9f/3//b/9f/1//b/
9P/0//T/8v/x/+//7f/t/+z/7P/r/+3/7f/s/+z/6//p/+j/5//o/+n/6f/p/+r/6v/q
/+r/5//l/+T/4v/k/+X/5//p/+f/5//o/+j/5//n/+f/5//p/+r/6v/p/+v/7f/t/+z/
6v/s/+3/7f/r/+z/7P/r/+v/7P/t/+7/7//v/+//8f/w//H/8//x//H/8P/w//H/7//w
//L/8v/w/+//7//u//D/8P/w//D/8v/x//H/8f/v/+//8P/x/+//7v/t/+z/7f/t/+7/
7v/u/+//8P/w/+//7v/u/+7/7v/v/+//7v/t/+z/7P/s/+z/7P/s/+z/7P/s/+z/7f/u
/+7/7P/r/+v/6//r/+r/6v/q/+v/7P/u/+7/7v/t/+3/7f/s/+z/7P/r/+v/6//t/+7/
7//v/+z/7P/t/+3/7f/s/+v/6//q/+r/6v/r/+7/7v/s/+z/7P/s/+z/6//r/+z/7f/t
/+7/7v/v/+//7//x//P/9P/0//T/9v/2//f/9//2//b/9v/3//b/9v/2//T/9v/4//j/
9//1//X/9f/z//L/7//t/+3/7//v/+//7//u/+3/7P/r/+3/6//q/+n/6f/q/+z/7v/s
/+z/7f/t/+r/6v/q/+r/6v/q/+r/6v/q/+j/6P/o/+j/5//m/+b/6f/p/+n/6f/n/+j/
6P/o/+j/6P/o/+n/6f/p/+v/7v/y//f///8LAB0AMgBRAHMAkwCyAMwA4wDwAOsAxwCO
AE4ABwDN/6v/mv+O/4r/jv+Y/6T/r/+2/7n/v//G/8z/0//b/+D/4f/j/+b/6f/p/+v/
6//r/+r/6v/r/+r/6v/s/+z/7P/s/+z/7P/s/+3/7f/u//D/8P/w//H/8f/v//H/8v/w
//H/8f/x//P/8//z//P/9P/0//T/9f/1//T/9P/0//f/9//4//j/9//3//f/+P/2//b/
9v/2//n/+//8//3//f/9//7//v/9//3//f/9//3//f/+//7/AQACAAIAAwADAAUABQAG
AAYABgAGAAYABgAHAAcABwAIAAkACQAKAAoACwALAA0ADgAOAA8AEAAPAA8ADwAPABIA
EgASABIAEgATABMAFAASABMAEwATABMAEwASABIAEgAQABAAEAAOAAwADAAMAAwACgAJ
AAkACQAIAAkACQAIAAgACAAHAAYABgAFAAQABAAEAAMAAgABAAEAAAD9//3//P/7//v/
+//6//n/+f/2//T/9P/0//T/9f/1//X/9f/0//T/8//z//P/8v/y//D/7//v/+//7v/v
/+//7//w//D/8P/w//L/8f/x//D/8P/v/+//7//t/+3/7v/u/+//7//v/+//8P/y//P/
8//x//P/8//y//L/9P/1//X/9P/0//P/8f/x//L/8//0//X/9f/1//f/9//3//j/9f/2
//b/9//5//j/+P/5//j/+P/3//f/9v/2//b/9v/2//j/9//3//f/+f/5//r/+//7//r/
+f/4//r/+f/5//j/+v/7//z//P/7//r/+v/6//r/+//7//r/9//2//b/9v/4//j/+P/4
//j/+P/4//n//P/8//r/+f/5//n/+f/4//j/+P/5//r/+v/6//r/+f/5//n/+P/4//r/
+f/5//n/+f/6//v/+//4//j/+f/5//n/+P/3//f/+P/6//z////+//v/+v/6//r/+v/6
//z/+//7//z//////wAAAAABAAEAAQADAAQABAADAAIAAgACAAMAAwAEAAQABAAFAAYA
BgAGAAQABgAIAAgABwAHAAcABwAFAAQAAQD/////AQABAAEAAQD//////////wEA///+
//3/+v/6//v//P/6//r/+//7//v//P/9//7//v/+//7//v8AAP7//v/+//3/+//5//j/
+//7//v/+//8//7///8AAP///v/9//3/+///////AAAEAAsAEwAfADEARgBfAIEApQDC
ANoA7QD8APkA1QCcAF4AHQDf/7n/rv+s/6j/qv+y/7z/w//I/8//1f/c/+D/5f/r//L/
9//7//7//f/9///////9//z//P/9/wAAAAACAAIAAgACAAIAAgAEAAUABQAGAAgACAAI
AAkACAAFAAYABgAEAAUABQAFAAYABwAIAAkACgAKAAoACwAKAAgABwAGAAkACQAKAAoA
DAANAA4AEAAOAA4ADgAOAA4ADwAPAA8AEQARABIAEgATABMAEwATABMAEwAUABQAEwAU
ABQAFQAXABkAGQAaABgAGAAYABgAGwAdAB4AHwAeAB8AHwAgACAAIQAhACMAJAAkACUA
JgAnACcAJwAnACkAKgArACwALAAtAC0ALgAsAC0ALQAtAC0ALQAsACwALAAqACoAKgAo
ACYAJgAmACgAJgAlACUAIgAgACAAHwAgACAAIAAfAB4AHgAdABwAHAAcABsAGgAZABkA
GAAVABQAEgAQAA8AEQAQAA8ADwAQAA4ADgAOAAwACwAJAAcABwAGAAYABQAIAAkACQAK
AAkABwAGAAUAAwADAAIAAQABAAIAAwAEAAUABQAGAAYABAADAAMAAwADAAMABAAEAAUA
BQAFAAUABQAGAAYABQADAAUABQAEAAYACAAJAAkABwAIAAgABwAGAAYABgAGAAgACQAK
AA0ADgAPABEADwALAAoACgALAAkACgAMAAwADgANAA0ADAANAA4ADwAQABAADwAPAA8A
DwAPABAAEQAQAA4ADAAKAAoACQAJAAgACQALAA0ADgANAAwADAAMAAsACwAKAAgACAAI
AAkACgAKAAoACgAKAAkACAAHAAcABgAGAAQAAwAFAAcACQAKAAgACAAJAAoACwAKAAkA
BwAHAAcABgAGAAgABwAHAAcABwAIAAoACAAIAAgACAAGAAUABQAGAAUABQAGAAYACQAJ
AAkACwANAA4ADgAOAAwADAANAA0ADQAOAA8AEQAQABAAEAAOAAwADgAOAA0ADgAPABAA
DwAOAAsACQAJAAcABwAHAAcABwAHAAcABwAIAAcABwAHAAQABAAFAAYABAAEAAUABQAE
AAQABAAEAAUABgAHAAgABgAEAAQABAACAAEAAAAAAAEAAQABAAEAAwAEAAQABAAEAAQA
BAAFAAUABQADAAQACAALABEAIQAzAEYAYwCJAK8A0ADwAAsBIAEnAQ0B1ACQAEMA+f/H
/7r/tv+y/7D/uP/E/83/1P/Z/9v/3v/i/+n/7//2//3///8AAP////8BAAEAAQAAAAAA
AQAEAAQABgAGAAQABAAEAAQABQAHAAgACgAJAAgABwAHAAcABQAHAAgACgALAAsACwAK
AAkACAAHAAoACgAKAAsACwAKAAoACgALAAsADAAMAAsACwALAAwADAAMAAwADAAQABEA
EQARAA8ADwAQABAADwAPAA8ADwAQABEAEwAUABMAFAAUABUAFQAXABcAGAAaABoAGgAa
ABwAHQAdAB0AHAAdAB0AHgAeAB8AHwAhACAAIAAhACIAJAAlACYAJwAmACYAJgAmACgA
KQApACoAKgArACsAKwAqACkAJwAmACYAJAAkACQAJgAkACQAJAAiACAAHwAfAB4AHAAc
ABsAHAAcABwAGwAZABgAFgAUABIAEgARABAADwAPAA4ACwALAAoACQAJAAsACgAJAAkA
CAAGAAYABgADAAMAAgABAAMAAgACAAEA//////7//v/8//v/+//7//r/+//7//v/+v/6
//r/+v/5//f/9v/0//f/9//4//n/9//3//j/+P/5//n/+f/5//f/+P/4//f/+f/7//v/
+v/6//z//f/9//3//v/+//3//v/+//7//v/9//3//f////7///8BAP///v/+////AQD/
/wAAAgACAAQAAwADAAIABAAEAAQABAADAAEAAAD///////8AAAEAAwACAAEAAAAAAP//
///+//z//f/+//7//f/8//z//P/6//v/+//6//v/+v/6//r/+v/6//r/+v/4//j/+P/5
//r/+v/4//f/9//3//f/9v/1//T/9P/0//f/+P/5//n/9//3//b/9v/2//X/9f/1//P/
9P/1//X/9P/0//X/9f/1//T/8//z//L/8P/w//D/8f/y//P/9P/0//P/8//0//P/8//0
//T/9//3//f/+f/5//r/+v/6//r/+v/7//v//P/8//z//f/+//7//v/8//r//P/8//v/
+//7//v/+f/2//P/8f/x//H/8f/x//H/8v/z//T/9f/0//H/7//t/+z/7P/t/+7/7v/u
/+//7//u/+7/7v/u//D/8P/w//D/8P/u/+7/7v/s/+v/6v/q/+n/6f/p/+n/6//s/+z/
7P/s/+z/7P/t/+3/7//x//T/+P/9/wMADwAhADgAVQB3AJkAtgDSAOcA+ADzANMAnABc
ABMA0f+t/57/lv+S/5T/nv+s/7f/vP/B/8X/yv/Q/9X/2//g/+X/6f/s/+//7//x//H/
8P/u/+3/7f/w//D/8v/y//D/8P/w//D/8P/x//H/8v/y//L/8v/z//P/8f/z//T/9P/1
//X/9f/z//P/8//z//X/9v/3//n/9//2//b/9v/1//X/9v/2//f/9//3//j/+P/4//j/
+P/4//n/+f/5//v/+//8//z//f/9//3//f/9//3//v/+////AAAAAAEAAQADAAMABAAE
AAQABAAEAAYABwAHAAcABgAHAAcACAAIAAkACQALAA0ADgAQABIAEgARABAADwARABIA
EwAUABIAEwATABQAFAAVABUAFQATABMAEgASABMAEgATABQAFAASABIAEgAQAA4ADQAN
AAwACgAKAAkACAAIAAgABwAGAAYABQAEAAQABAADAAIAAQABAAAA/f/9//z/+//7//n/
+P/3//f/+P/2//b/9v/3//f/9v/1//P/8v/y//H/7//v/+7/7v/u/+3/7f/t/+7/7//v
/+//7f/s/+v/6v/r/+v/7P/s/+r/6f/p/+n/6//r/+z/7P/t/+3/7f/t/+3/7v/u/+3/
6//t/+3/7P/q/+z/7f/t/+3/7v/u/+3/7v/u/+7/7v/v/+//7//x//D/8f/z//H/8f/w
//D/8f/v//D/8v/y//D/7//v/+7/8P/w//D/8P/y//H/8f/x//D/7//v/+//8f/w/+//
7v/u/+3/7f/s/+3/7//x//L/7//u/+7/7v/s/+3/7f/s/+3/7P/s/+z/7P/s/+z/7P/s
/+z/7P/t/+7/7v/s/+v/6//r/+v/6v/s/+z/7f/u/+//7v/t/+v/7f/t/+z/7P/s/+v/
6//r/+n/6v/r/+v/6P/o/+n/6f/s/+z/7P/t/+r/6v/q/+v/7P/s/+r/6v/q/+r/7P/r
/+v/7P/r/+v/7P/s/+//7//v//H/8//0//T/9P/y//L/8//z//L/8v/y//P/9P/0//T/
8v/y//T/9P/z//H/8f/x/+//7v/r/+n/6f/r/+v/6//r/+n/6f/p/+n/6//p/+j/5//m
/+b/5//o/+b/5v/n/+f/5v/m/+b/5v/o/+j/6P/o/+b/5P/k/+T/5f/l/+X/5v/l/+X/
5f/l/+P/5P/k/+T/5v/m/+b/5//p/+f/6f/q//D/9/8FABcAKwBIAGsAjQCrAMYA2gDl
AOAAwQCNAFAACgDL/6f/l/+O/4r/jP+U/6D/rP+x/7b/vf/F/8z/1P/b/+H/5P/n/+f/
6v/r/+v/7f/t/+3/7P/s/+3/7v/u//D/8P/y//L/8v/y//D/8f/x//L/9P/0//T/9f/1
//P/9f/2//T/9f/1//X/9//3//f/9//2//b/9v/3//f/9v/2//b/+f/5//r/+v/7//v/
+//8//7//v/+//7//f/9//z/+//8//3///8AAAMAAwADAAMAAQABAAIAAgADAAQABAAF
AAUABwAHAAgACAAIAAgACAAMAA0ADQANAAwADQANAA4ADgAPAA8AEQATABQAFgAYABcA
FwAXABcAFgAWABYAFgAUABUAFQAWABkAGwAcAB0AGwAbABoAGgAaABgAGAAYABoAGAAY
ABgAGAAWABUAFQAUABIAEgARABAAEAAQAA8ADgAOAA0ADAAKAAoACQAIAAkACQAIAAUA
BwAGAAUABQADAAIAAQABAP7//P/8//z//P/9//3//f/9//z//P/7//n/+f/4//j/+v/5
//n/+f/4//n/+f/5//j/+P/4//j/9v/1//X/9P/1//X/9v/3//X/9f/2//b/9f/1//X/
9f/2//j/+f/5//n/+//7//r/+P/6//v/+//5//r/+v/5//j/+P/4//j/+f/5//n/+//8
//3////9//3//P/8//3//f/+/wAAAAAAAP/////+//7//v/+//7/AAD////////9//3/
/v///wEAAAD///7/AAD//////v/+////AAAAAP///v/+//7//P/9//3//P/9//z//P/8
//7//v/+//7//v/+//7////+//7//P/7//z//f/+//7//f/8//z//P/+//7//v/9////
///+//7//v/9//3//f///wAAAQAAAP3//P/7//r/+//7//z//v//////AAAAAAEAAQAB
AAMABwAIAAgACAAIAAgACQAJAAcABgAFAAUABgAGAAYABAAFAAgACQAJAAsACwALAAkA
BgADAAEAAQD//////////wAAAQACAAMAAQD///7//f/+//7///8AAP///v/+//3//f/+
////AAD///7//f/8//z/+v/6//r/+//7//v//P/9//3//f/9//3//v/+//7//P/8//z/
/f8BAP///f8CAAgACwATACMANQBIAGMAhwCrAM4A7AAFARQBEQHvALIAbAAhAN3/t/+w
/67/qv+q/7j/xv/N/9D/1f/Z/9z/4v/p//P/+P/7//3//v//////AQABAP///v/+////
AgACAAQABAACAAIAAgACAAIAAwADAAQABAAEAAQABQAHAAUABwAIAAoACwALAAsACQAJ
AAkACQAKAAoACgALAA0ADAAMAAwACwALAAwADAAMAAsACgAKAA0ADgAPABAAEAARABEA
EQARABEAEgASABMAEwATABMAFQAVABYAFgAVABYAFgAXABcAGQAZABoAGAAYABgAGAAa
ABsAGwAbAB0AHwAgACIAJAAlACUAJwAmACYAJwAoACcAJwAnACcAKgAqACoAKgAqACsA
KwAsACoAKwArACsAKwArACoAKgAoACYAJgAmACcAJgAnACgAJgAkACMAIwAgAB4AHgAd
AB4AHgAeAB0AHAAcABsAGgAWABYAFQAUABEAEQAQAA0ADQAMAAsACwALAAoACQAJAAgA
BgAGAAYABQAFAAQAAwABAAAAAAD///3//f/8//z//P/7//v/+//6//v/+//7//v//P/9
//7//P/7//v/+v/6//n/+f/5//n/+f/6//r//f/9//3//f/9//7//v/9//v//f/9//z/
/v8AAAEAAQD//wAAAAD//wAAAAAAAAAAAQABAAEAAwAEAAUABwAFAAEAAAAAAAEAAgAE
AAcACAAHAAUABAACAAQABAAEAAQAAgABAAEAAQADAAMABAAFAAUABAADAAIAAgABAAEA
AAD+////AAAAAP///v/+//7/AAABAAEAAAD9//z//P/8//z//P/8//z/+v/6//r/+//8
//z/+v/5//v/+//7//r/+P/4//n/+v/6//r/+v/5//v/+//6//r//P/7//v/+//9//r/
+f/6//j/+P/4//j/+v/5//n/+v/7//v//P/8//3//f/9////AAAAAP///v8AAAAAAQAB
AAIAAgACAAMAAgACAAIAAAACAAQABAADAAIAAQAAAP3//v/7//n/+f/5//n/+f/5//n/
+f/5//n/+P/1//P/8f/x//L/9P/2//b/9v/3//f/9P/0//T/9P/y//L/8v/y//L/8P/w
//D/8v/x//D/8P/v/+//7//v/+3/7v/u/+7/7v/u/+7/7//x//H/8//4//z/AQAPACEA
NQBOAG8AkQCzAM4A5gD5AP4A4wCtAHAAKADj/7f/p/+g/5r/mv+k/67/tv+9/8L/xf/J
/9D/2P/h/+n/7v/t/+v/6v/s/+3/8P/x//P/8v/y//P/8v/y//T/9P/0//T/9P/0//T/
9f/1//b/9f/0//P/8//2//X/+P/6//j/+f/5//n/9//3//f/9//4//j/+P/5//v/+v/6
//r/+f/5//r/+v/7//v/+//8//z//P/8//z//f/9//z/+//7//v//P/8////////////
/////wAAAAD//wAAAAABAAEAAwADAAQABAAEAAQABAAIAAkACQAJAAwADQANAA4ADQAN
AAwADQAOAA4ADwAQABMAEwATABMAEgASABIAEgASABMAEwAUABQAFQAVABUAFQAVABQA
FAASABAAEAAQABAADgAOAA4ADgAMAAsACwAKAAgACAAHAAYABgAGAAUABAAEAAMAAgAA
AAAA///+//3//f/8//n/+f/4//f/9//1//T/8//z//T/8v/y//L/8f/x//D/7//v/+7/
7v/t/+v/6//q/+r/7P/r/+v/6//r/+v/6v/p/+b/5v/m/+b/5//n/+j/6P/q/+n/6f/p
/+f/5//o/+j/5//n/+f/5//p/+r/6v/p/+n/6//r/+r/6v/s/+3/7f/r/+z/7P/r/+3/
7v/v//D/7//v/+//8f/x//H/8v/v/+7/7v/v//H/8P/w//H/8P/y//H/8f/w//L/8v/y
//L/8v/x//H/8f/v/+//8P/x//P/8v/x//D/8P/v/+//7v/s/+3/7v/u/+//7v/u/+7/
7v/v/+//7v/t/+z/7P/s/+r/6v/q/+r/7P/s/+z/7f/s/+z/6v/p/+v/6//r/+r/6P/o
/+n/6v/q/+r/6v/p/+n/6f/o/+j/6v/p/+n/6f/p/+r/6//r/+j/6P/p/+n/6f/o/+n/
6//u/+z/7P/s/+z/6v/p/+n/6v/r/+v/7P/s/+//7//v//H/8f/y//L/8v/0//T/9f/1
//L/8v/y//P/9v/2//b/9P/y//T/9P/z//P/8//z//H/8v/v/+3/7f/s/+v/6v/p/+n/
6f/p/+n/6//p/+j/5//m/+b/5//o/+j/6P/p/+n/5v/m/+b/5v/o/+j/6P/o/+r/6P/o
/+j/6P/n/+b/5v/n/+f/5//n/+f/6P/o/+j/6P/o/+j/6f/p/+n/6//s//D/9f/7/wkA
GQAwAE8AcQCRAK4AygDdAOgA3wC9AIgASgADAMf/p/+W/5D/kP+U/5r/pP+x/7j/u/+/
/8b/zP/R/9f/4P/j/+X/6P/p/+n/6//r/+v/6v/q/+v/6v/q/+z/7P/u/+7/7v/u/+7/
7//v//D/8v/y//L/8//z//H/8//0//P/8//y//H/8//z//P/8//0//T/9P/1//f/9v/2
//b/9f/1//b/9v/5//n/+f/6//j/+P/4//j/+P/5//n/+f/5//n/+v/6//3//f/9//3/
+//7//z//P///wAAAAABAAEAAwADAAQABgAGAAYABgAGAAcABwAHAAgACQAJAAoACgAL
AAsADQAOAA4ADwAQAA8ADwAPAA8AEgASABIAEgASABMAEwAUABIAEwATABMAFAAVABUA
FgAUABIAEgASABIAEAAQABAAEAAOAA0ADQAOAAwADAALAAgACAAIAAcABgAGAAUABAAE
AAQAAwACAAEAAQAAAP3//f/8//v/+//7//r/+f/5//j/9v/2//b/9v/3//f/9//5//j/
+P/3//b/9f/z//L/8//z//T/9f/0//X/9f/1//L/8v/y//L/9P/z//P/8v/0//P/8//z
//X/9f/2//b/9f/1//X/9f/3//j/+P/3//f/+f/5//j/9v/4//n/+f/5//r/+v/5//n/
+v/7//z/+//7//v//f/9//3//v/7//z//P/9//////8AAAIAAgAEAAMAAwACAAAAAAAA
AAAAAAD/////////////AAABAAMAAgABAAAAAQABAAIAAgAAAAEAAgACAAMAAgACAAIA
AgADAAMAAgABAAAAAAAAAAAAAAAAAAAAAAAAAAAAAQACAAIAAAD//wEAAQABAAAAAAAA
AAEAAgABAAAA///9//7//////wAAAAD///////8BAAIAAwADAAIAAgADAAMAAQACAAMA
BAAEAAQABAAEAAQAAwADAAQABQAFAAYABgAHAAcABwAJAAkACgAKAAoACgAKAAsACwAL
AAwADQAPABAAEAAQAA4ADgAQABAADwAPAA8ADwANAAwACQAHAAcACQAJAAkACQAHAAcA
BwAHAAkABwAGAAUAAgACAAMABAAGAAYABwAHAAQABAAEAAQABQAGAAcACAAIAAYABgAG
AAYABQAEAAQABwAHAAcABwAHAAgACAAIAAcABgAFAAUABwAHAAcACgAOABEAGQApADkA
TgBpAIkAqQDGAOAA9wAIAQcB6QCyAHQAMQDv/8f/vP+6/7b/tv+8/8j/0f/Y/93/4//k
/+j/8f/5/wAAAQADAAYACQAJAAsACwAMAAwADQAPAA4ADgAQABAAEAAQABAAEAAQABEA
EQASABIAEgASABMAEQAPABEAEgAUABUAFQAVABcAFwAXABcAGAAYABgAGQAYABYAFQAU
ABYAFwAZABoAGwAbABsAHAAcABwAHAAcABwAHQAdAB0AHgAfACEAIgAhACEAIQAhACMA
IwAkACQAJQAmACYAJwAnACkAKQAqACwALAAsACwALgAvAC8ALwAuAC8ALwAwADEAMwA0
ADcAOAA4ADkAOgA5ADkAOQA5ADkAOAA3ADYANwA5ADoAPAA9AD8AQABBAEEAQQBAAEAA
PgA8ADwAPAA+ADwAPAA8ADoAOAA3ADcANAAyADIAMQAxADIAMwAzADAAMAAvAC4ALgAu
AC0ALAArACsAKgAnACUAJAAjACMAJQAkACMAIwAkACIAIgAiACAAHwAdABsAGwAaABoA
GQAdAA==
         </WaveFormData>
      </LeadData>
      <LeadData>
         <LeadByteCountTotal>10000</LeadByteCountTotal>
         <LeadTimeOffset>0</LeadTimeOffset>
         <LeadSampleCountTotal>5000</LeadSampleCountTotal>
         <LeadAmplitudeUnitsPerBit>4.88</LeadAmplitudeUnitsPerBit>
         <LeadAmplitudeUnits>��V</LeadAmplitudeUnits>
         <LeadHighLimit>2147483647</LeadHighLimit>
         <LeadLowLimit>268435456</LeadLowLimit>
         <LeadID>V6</LeadID>
         <LeadOffsetFirstSample>0</LeadOffsetFirstSample>
         <FirstSampleBaseline>0</FirstSampleBaseline>
         <LeadSampleSize>2</LeadSampleSize>
         <LeadOff>FALSE</LeadOff>
         <BaselineSway>FALSE</BaselineSway>
         <ExcessiveACNoise>FALSE</ExcessiveACNoise>
         <MuscleNoise>FALSE</MuscleNoise>
         <LeadDataCRC32>931187271</LeadDataCRC32>
         <WaveFormData>
9v/2//b/9v/4//j/+P/4//X/9P/z//L/8P/w//D/8P/x//L/8//0//T/9P/0//T/9P/0
//T/9P/2//b/9v/2//T/9P/0//T/8v/y//L/8v/z//T/9f/2//b/9v/2//b/9v/2//b/
9v/4//j/+P/4//f/9v/1//T/8v/y//L/8v/z//T/9f/2//T/9P/0//T/8v/y//L/8v/z
//T/9f/2//X/9P/z//L/9P/0//T/9P/1//b/9//4//X/9P/z//L/8v/y//L/8v/y//L/
8v/y//T/9P/0//T/9P/0//T/9P/y//L/8v/y//L/8v/y//L/9P/0//T/9P/y//L/8v/y
//b/9v/1//X/9v/2//f/9//3//r/+//7//v/+//7//v/+v/5//n/+P/5//v//P/9//z/
/P/8//z//v/+//7//v/7//r/+f/3//X/9f/1//X/9f/2//f/+f/4//b/9P/z//P/8//0
//T/9f/1//X/9f/1//P/8//z//H/8v/y//L/9P/z//L/8f/z//P/8v/y//P/8//z//P/
8v/x//D/7//y//L/8v/y//X/9f/1//f/+f/6//z/AAAJABgAKwBHAGgAiACkAMIA2wDw
APYA4QCzAHgANQD4/9L/yv/J/8P/wf/I/9H/1P/W/9j/2f/c/+D/5f/p/+z/8f/0//T/
9f/1//X/9f/1//X/9f/1//P/9P/2//b/9v/2//b/9v/4//j/+f/5//n/+f/6//r/9//3
//j/+f/7//z//f/+//7//v///////f/+//7//v/8//z/+//7//z//P/9//3//f/+//7/
//8AAAAAAAD+/wIAAgACAAIAAgACAAIAAgACAAMAAwADAAMABAAEAAQABgAHAAgACgAI
AAgACAAIAAsACwALAAwAEAAQABAAEQARABMAEwATABIAEwATABUAFQAVABYAFwAYABgA
GAAZAB0AHQAdAB0AHQAeACAAIAAfAB8AHwAfACAAIAAfAB8AHwAfAB4AHgAeAB0AHAAc
ABoAGQAYABgAGQAXABYAFQAVABQAFAATABEAEAAPAA4ACgAJAAgABwAIAAcABgAEAAAA
AAD///7///8AAAAAAAD+//3/+//6//n/+P/3//b/9f/1//X/9f/z//P/8//z//H/8P/v
/+//7v/u/+7/7//w//D/7//v//H/8f/x/+//7f/t/+7/7v/u/+7/7v/u//D/7//v/+//
7//x//H/8P/u/+//7//v//H/8v/y//P/9f/1//X/9f/1//X/9v/2//T/9P/0//X/9f/2
//b/9v/2//b/9v/2//j/+f/5//r/+v/5//n/+P/2//f/9//3//f/9//3//f/+f/5//n/
+v/4//f/9v/1//P/8//z//P/9f/2//b/9v/0//P/8//y//L/8//z//P/8v/y//H/8f/z
//P/8//z//H/8v/y//L/9P/0//T/9P/z//H/8P/v//D/8f/y//P/9P/0//T/9P/z//L/
8f/v//H/8f/x//H/8f/x/+//8f/w//L/8v/y//L/8P/w//D/8v/0//P/8//0//T/9f/1
//X/9v/3//f/9//5//n/+f/5//n/+v/6//r/+f/5//n/+P/2//b/9v/2//j/+P/4//f/
9v/1//P/8//z//P/8//y//L/8v/z//P/8v/x//H/7//v//D/8P/x//P/8//z//P/8f/x
//H/8f/w//D/8P/w//H/8P/v/+//7f/s/+z/7f/r/+v/6//r/+3/7f/t/+7/7v/u/+7/
7//v/+//7//x//T/+v8AAA0AHgAxAEsAaACIAKQAvgDTAOAA3AC7AIkAUgAXAOb/0P/I
/8H/u/+//8j/zf/Q/9T/0v/T/9b/2v/f/+X/6v/t/+7/7P/t/+3/7f/t/+//7//v/+//
7f/u//D/8P/w//D/8P/w//D/8P/x//H/8//z//T/9P/z//P/9P/1//b/9v/2//b/9P/0
//X/9f/3//j/+P/4//b/9v/1//X/9v/2//f/9//4//r/+//9//z//P/8//r/+//6//n/
+P/8//z//P/8//z//f/9//3///8AAAAAAAAAAAEAAgAEAAIAAgACAAIABQAFAAUABgAG
AAYABgAHAAcACQAJAAkACgALAAsADQANAA0ADgAPABIAEgASABMAEwATABMAEwARABIA
FAAUABUAFQAVABUAGAAYABcAFwAXABcAFgAWABYAFQAUABQAFAATABIAEgARAA8ADgAN
AA8ADgAOAA0ADAAKAAgABgAEAAMAAgABAAIAAQAAAP7/+v/6//n/+P/6//r/+f/4//n/
+f/4//j/9f/0//P/8v/x//H/8f/x//P/8//z//P/8v/w/+7/7f/u/+7/7v/v//L/8v/x
//H/7v/t/+z/6f/s/+3/7//w/+7/7v/u/+7/7v/t/+3/7f/t/+//7//u//D/8f/x//H/
7//w//D/8f/v/+//7//v/+//7//w//D/8v/y//L/8//z//T/9P/0//T/9P/0//T/9P/1
//X/9v/1//P/8v/w//L/8//z//P/9P/1//b/9//1//X/9f/2//T/8//y//H/8//z//P/
8//1//b/9v/2//T/8//z//L/8v/z//P/8//y//L/8f/x//H/8f/x//H/8f/y//L/8v/y
//L/8v/y//L/8f/x//H/8f/x//H/8f/0//T/9P/0//T/9P/0//P/8v/x//D/7//w//H/
8v/z//P/8//z//L/8P/w//D/8P/w//H/8f/x//L/9P/y//L/8v/y//D/8P/w//L/9P/z
//P/9P/0//X/9f/1//j/+f/5//n/9//3//f/9//3//j/+P/4//n/+f/5//j/+f/6//v/
/P/7//r/+f/3//j/9//1//X/9f/1//X/9P/y//L/8//z//L/8f/x/+//8f/y//L/8//z
//P/8//z//H/8f/x//H/8v/y//L/8v/v/+7/7f/t/+3/7P/s/+3/7//v/+//7//v/+//
7//w//D/8P/w//H/8f/x//P/9f/4//z/AgALABgAKQBBAF4AegCWALAAxwDYANYAuwCP
AFgAHwDw/9b/xv+7/7f/u//A/8n/0P/S/9L/1f/a/97/4//p/+7/7//u//D/8v/z//T/
9f/z//P/8//z//P/9P/2//b/9v/2//b/9v/2//b/9//3//f/9//4//j/+f/5//r/+//6
//r/+v/6//z//P/9//3/+//8//z//P/+//7//f/9//7//v///////f/+//7///8AAAAA
AAD+/wEAAgADAAQABAAEAAQABAAEAAUABQAFAAMABAAEAAQABgAHAAgACgAKAAoACgAK
AAsACwALAAwADQAMAAsACwANAA8ADwAPABAAEQARABMAEwATABQAFQAWABYAFgAXABkA
GQAZABkAGQAaABwAHAAbABsAGwAbABwAHAAbABsAHQAdABwAHAAaABkAGAAYABgAFwAW
ABYAFgAVABUAFQATABIAEgARABMAEgARABAADgANAAwACwAMAAsACgAIAAQABAADAAIA
BAAEAAMAAgD//////v/+//7//v/+//7/+//7//v/+//7//v/+//7//n/+P/3//f/9v/2
//b/9//6//r/+f/5//n/+f/5//f/9//3//j/+P/2//b/9v/2//b/9f/1//X/9//5//n/
+P/2//f/9//3//n/+v/6//v/+v/5//j/9//4//n/+//8//r/+v/6//v/+f/6//r/+v/8
//z//P/8//r/+//7//z//P/7//v/+v/4//n/+f/5//v/+//7//v/+//7//v//P/8//v/
+v/5//v/+//7//v/+//8//z//P/+//3//f/8//r/+//7//v/+P/4//f/9//5//n/+f/5
//n/+v/6//r//P/8//z//P/8//v/+//7//n/+f/5//n/+v/6//r/+v/6//r/+v/5//n/
+f/5//n/+f/5//n/+f/5//n/+f/4//b/9v/2//b/+f/7//z//f/8//z/+P/4//j/+P/4
//r/+v/6//z//P/7//v//P/+/////////wEAAQAAAP////////////8BAAIAAgACAAEA
AQABAAAAAQACAAMABAAEAAQABAADAAIAAQD//////////////v/8//z//f/9//z/+//7
//n/9//4//j/+f/5//n/+f/5//j/+f/6//v/+v/6//r/+v/7//r/+f/5//j/9v/1//X/
9//3//f/9//4//n/+v/8//v/+v/5//n/9//5//v//f8AAAQACAAVACQAMwBJAGYAhgCg
ALYAywDaANwAwQCRAF4AKQD2/9b/zP/J/8P/w//K/8//1P/W/9r/3//i/+T/5//t//L/
8//2//j/9//3//f/9//3//f/9//3//n/+v/8//z//P/8//z//P/+//7//////wEAAQAC
AAIA/////wAAAQABAAAA///+////AAACAAMAAwAEAAQABAADAAIAAAD//wIAAgADAAMA
BAAGAAcACQAJAAgABwAEAAYABgAGAAYACAAIAAgACAAIAAkACQAJAAkACgAKAAoACgAL
AAwADgAOAA4ADgAOAA0ADQANAA4AEgASABIAEwATABUAFQAVABQAFQAVABcAGAAZABsA
HQAcABwAHAAdACEAIQAhACEAHwAgACIAIgAjACMAIwAjACQAJAAjACMAIwAjACIAIgAg
AB8AHgAeACAAHwAeAB4AGwAZABgAFwAZABgAGAAXABUAFAATABIAEQARABEAEQASABEA
EAAOAAsACgAIAAYABgAGAAUABAADAAMAAgACAP///v/9//z//f/9//3//f/+////AAAB
AP7//P/6//n/9//2//X/9f/3//j/+P/5//r/+//8//v/+v/5//n/+P/4//j/+P/4//j/
9//3//f/9f/3//f/9v/2//f/9//3//n/+v/6//v/+//7//v/+//5//n/+v/6//v//P/9
////AQACAAIAAgABAAAA///+//z//f/9//7/AAD//////v8AAAEAAQABAAMAAwADAAMA
AwADAAMABAADAAEA///9//3//f/9//3///8AAAAAAAAAAP/////+//z//f/9//3//f/+
//7///////////////7//v/9//z/+v/6//r/+v/9//3//v////3//f/9//3//f/8//v/
+v/6//r/+v/5//r/+//8//3//f/7//z//P/8//z//P/6//r/+v/8//r/+f/5//r//P/9
//3//f8CAAMAAwADAAIAAQAAAP//AQACAAIAAgABAAEAAQAAAAAAAAAAAAAAAQACAAMA
AwACAAEA//////3//f/9//z//v/+///////+//3//f/7//v//P/8//3/+//7//v/+//7
//v/+//7//7//v/+//7/+//6//n/+f/3//b/9v/3//f/9//3//f/+f/5//n/+v/6//r/
+v/7//v/+f/5//n/+v/8/wIADwAeAC0AQwBkAIYApADAANsA9AD+AO0AwQCIAEkADADi
/9b/0//L/8n/0P/X/9z/3v/g/+H/4v/k/+n/7//y//X/+P/4//f/9//3//f/9//3//f/
9//5//r//P/8//r/+v/6//r//P/8//3//f/7//v//P/8//3//f/+////AgACAAIAAgAA
AAAAAQABAAMABAAEAAQAAgACAAEAAQACAAIAAwADAAMABAAEAAUABAAEAAQAAgAFAAYA
BwAIAAgACAAIAAgACAAJAAkACQAKAAwADQAOAAwADQAOABAAEAAQABAAEAATABMAEwAU
ABQAFAAUABUAEwAVABUAFQAWABcAFwAZABkAGQAaABsAHQAeAB8AIQAiACEAIAAfACEA
IgAkACQAJQAlACUAJQAkACQAIwAjACMAIwAiACIAJAAjACIAIgAiACEAIAAgAB0AGwAa
ABkAGwAaABoAGQAXABYAFQAUABIAEQAQAA8ADgANAAwACgAIAAgABwAGAAgACAAHAAYA
BQAFAAQABAABAAAA///+/////////////f/9//3//f/7//r/+f/5//j/+P/4//n/+v/6
//n/+f/3//f/9//1//f/9//4//j/+P/4//j/+P/4//f/9//3//X/9//3//b/+P/5//n/
+f/5//r/+v/7//3//f/9//3//f/9//7//v/8//z//P/9//3//v/+//7//v/+//7//v/+
//////8AAAIAAQABAAAAAgADAAMAAwACAAEAAAD//////////wAAAgABAAAA///9//3/
/f/9//v//P/8//z//P/7//v/+v/6//v/+//7//z//P/7//v/+//7//v/+//5//r/+v/6
//z//P/8//z/+v/5//n/+f/3//f/9//3//n/+v/7//z/+v/6//r/+f/5//n/+f/5//n/
+f/5//n/+//7//v/+v/4//j/+P/4//b/9f/1//b/9//4//n/+v/4//j/+P/6//r/+f/5
//r//P/9//3//f///////v/9//////////////8AAAAAAAABAAEAAQAAAAAAAAAAAAAA
AAAAAAAA///+//3/+//7//n/+f/5//j/+f/6//z//f/7//n/+P/1//f/+P/4//n/+f/5
//n/+f/3//f/9//3//j/+P/4//j/9//2//X/9f/z//L/8v/z//H/8f/x//H/8v/z//T/
9v/0//T/9P/1//f/9//5//v//P8AAAYADQAcADEARwBiAIIAngC2AM8A4ADiAMkAnQBo
AC0A+P/Y/8z/xf/B/8H/yP/R/9j/2v/a/93/3v/i/+X/6f/u//P/9P/2//n/+f/5//n/
+P/3//b/9f/3//j/+v/6//j/+P/4//j/+P/4//n/+f/5//n/+v/6//n/+f/6//v//P/8
//z//P/6//r/+//7//z//v///wAAAAAAAP////////7//v/9////AAAAAAEAAgACAAIA
AAACAAIAAgACAAQABAAEAAQABgAHAAcABwAFAAYABgAGAAYABwAIAAoACgAKAAoACgAJ
AAkACQAKAAwADAAMAA0ADQAPAA8ADwAQABEAEQATABUAFQAWABcAFgAWABYAFwAbABsA
GwAbABkAGgAcABwAHQAdAB0AHQAeAB4AHQAdAB8AHwAeAB4AHgAdABwAHAAcABsAGgAa
ABkAFwAWABUAEwASABIAEQATABIAEQAQABAADwAOAA0ADAALAAoACAAGAAYABQAEAAIA
AgABAAAA//////7//v/+//7//v/+//v/+//7//v/+f/5//n/+f/5//j/9//3//f/+P/5
//v/+//6//j/9//5//n/+f/3//X/9f/2//b/9v/2//b/9v/4//f/9//3//X/9//3//b/
+P/5//n/+f/4//j/9//3//f/9//3//f/+f/5//r/+v/4//j/+P/5//n/+v/6//r/+v/6
//r/+v/6//v/+//8//z/+//7//r//P/9//3//f/7//v/+//7//n/+f/5//r//P/7//r/
+f/5//n/+f/5//v//P/8//z/+v/5//n/+P/4//n/+f/5//r/+v/5//n/+f/5//n/+f/5
//r/+v/6//j/+P/4//j/+P/3//f/9//4//n/+v/7//r/+v/6//r/+P/4//j/9//5//n/
+f/5//j/9//2//X/9f/1//X/9P/1//b/9//4//b/9//3//f/+P/2//b/9v/2//b/9v/2
//b/+P/4//f/9//4//r/+//7//v//v//////////////////////AAAAAAAA////////
/v/+//7//v/+//7//v/+//3//v/9//v/+//7//v/+//6//j/+P/5//n/+v/5//n/9//3
//j/+P/5//f/9//3//f/9//3//f/9//4//j/+P/4//X/9P/z//P/9f/0//T/9f/z//P/
8//z//L/8f/w//D/8v/y//L/8//1//P/9f/3//r//v8KABkAKgBBAF8AfACWALAAxgDT
ANQAugCPAF0AJADx/9T/xv++/7f/uf+9/8T/zf/O/87/0v/Z/97/4v/n/+3/8P/x//L/
9P/1//X/9f/1//X/9f/1//X/9f/2//j/+P/4//j/+P/4//f/9v/2//X/9//3//j/+P/3
//f/+P/5//r/+v/6//r/+v/6//v/+//5//r/+v/6//r/+v/5//n/+//8//7//////wAA
AAABAAIAAgACAAAA///+//3//P8AAAAAAAAAAAEAAwAEAAUABAAEAAMAAgACAAMABAAG
AAYABgAGAAYABwAHAAcACAAIAAgACAAJAAkACwALAAsADAANAA0ADwARABEAEgATABIA
EgASABMAEwATABMAEwATABQAFgAWABkAGQAZABkAGgAaABkAGQAZABkAGAAYABgAFwAW
ABYAGAAXABYAFgATABEAEAAPAA8ADgAOAA0ACwAKAAkACAAIAAcABgAFAAYABQAEAAIA
AgACAAEAAAD+//7//f/8//r/+f/3//b/+P/4//j/+P/3//f/9//3//b/9f/0//P/9f/0
//P/8//0//T/9P/1//X/9P/y//H/8f/x//H/7//x//H/8v/y//D/8P/w//D/8P/v/+//
7//w//P/9P/0//L/8//z//P/8//0//T/9f/z//P/8//z//H/8f/y//L/8v/y//L/8//1
//b/9v/2//T/9P/0//T/9v/3//f/+P/4//f/9//2//b/9//3//f/9//3//f/9//1//X/
9f/2//f/9//3//f/9f/1//X/9f/z//T/9P/0//b/9f/1//T/9P/1//X/9f/2//b/9f/1
//X/9f/1//X/9f/2//b/9v/0//T/9P/0//b/9f/1//X/9P/z//L/8f/0//T/9P/0//X/
9v/3//f/9f/1//X/9f/1//X/9f/0//P/8v/x//D/8v/y//L/9P/2//X/9f/2//j/+f/5
//n//v/////////9//3//f/9//z//P/7//r/+//7//v/+v/7//z//f/+////AAABAAEA
/f/7//j/9//1//X/9f/0//f/+P/6//v/+P/3//f/9f/2//j/+f/7//r/+f/4//f/9//3
//f/9//3//b/9f/0//P/8v/x//H/8v/y//P/9f/1//X/9f/1//X/9f/1//b/9P/0//T/
9f/5//X/8//3//z/AAAEAA8AHgAtAEUAZACEAKQAwgDbAO4A7gDVAKUAagArAPL/0v/K
/8n/wf/B/8z/1f/Y/9j/2v/b/9z/4P/n/+3/8v/z//b/9v/3//f/9//3//X/9f/1//X/
9//4//r/+v/5//j/9//2//j/+P/5//n/+//7//z//P/7//v//P/9/wAAAAAAAAAA/v/+
/////////wAAAAAAAAAAAAD/////AAAAAAEAAQAAAAAA/////wEAAgADAAIAAgACAAIA
AgAGAAYABgAGAAQABQAFAAUABwAIAAgACAAIAAkACgAMAAwADAAMAAwACwALAAsADAAO
AA4ADgAPABEAEwATABMAFgAXABcAGQAXABcAGAAZABgAGAAYABkAHQAdAB0AHQAdAB4A
IAAgAB8AHwAfAB8AIAAgAB8AHwAfAB8AHgAeACAAHwAeAB4AHgAdABwAHAAZABcAFgAV
ABcAFgAWABUAFQAUABMAEgAOAA0ADAALAAgABwAGAAQABAAEAAMAAgAAAAAA///+//3/
/f/8//z/+//6//n/+P/3//f/9//3//b/9f/0//P/8//y//H/8f/w//D/8P/x//T/9P/z
//P/8f/x//H/7//t/+3/7v/u/+7/7v/u/+7/7//v//D/8f/x//P/8//y//D/8f/x//H/
8v/0//X/9//3//f/9//3//f/9//4//j/+P/4//j/+f/7//z//P/8//v/+v/5//j/+//9
//7/AAD///3//P/6//r/+//7//v/+f/5//n/+f/6//v//P/+//z/+//6//n/+f/5//n/
+f/3//j/+P/4//j/9//3//b/9//5//r/+//4//j/9//3//f/9//3//f/9f/2//b/9v/4
//j/+P/4//j/9//3//f/9f/1//X/9f/2//b/9v/2//b/9v/2//X/9v/3//j/+f/3//f/
9f/2//T/9P/0//T/9P/0//T/9v/4//f/9//4//j/+f/5//n/+//7//r/+f/7//v/+//7
//3//v/+//7//////////v8AAAAAAAAAAP7//v/+//3/+v/5//f/9//3//f/9//2//j/
+P/5//n/9v/1//X/8//1//b/9v/3//f/9//3//f/9//3//f/9//3//b/9f/0//P/8v/x
//H/8//y//L/8//x//H/8f/x//H/8f/x//L/8v/y//L/8//z//P/9f/3//r//v8KABcA
KAA9AFcAdgCUAK4AxgDbAOQA0gCnAHMAOAD//9r/zv/I/8H/v//F/8z/0f/U/9T/1P/X
/9r/4P/p/+//8v/z/+7/7v/w//H/8v/z//X/9f/1//X/8//0//b/9v/4//j/+P/4//b/
9v/3//f/9f/1//b/9v/2//f/+f/7//r/+v/6//r/+P/4//n/+f/5//r/+v/6//z//P/7
//v//P/8//3//f/9//7//v///wAAAAAAAP7/AAAAAAAAAAACAAIAAgACAAIAAwADAAMA
AwAEAAQABAAEAAUABgAIAAYABgAGAAYACQAJAAkACgAMAAwADAANAA0ADwAPAA8ADgAP
AA8AEQARABEAEgATABYAFgAWABcAFwAXABcAFwAXABgAGgAaAB0AHQAdAB0AHgAeAB0A
HQAbABsAGgAaABoAGQAYABgAGgAZABgAGAAXABUAFAATABMAEgASABEAEQAQAA8ADgAK
AAkACAAHAAYABQAEAAIAAgACAAEAAAD+//7//f/8//v/+//6//r/+//6//n/+P/3//f/
9//3//b/9f/0//P/9P/0//T/9f/0//T/9P/1//T/9P/z//P/9f/1//X/8//z//P/9P/0
//L/8v/y//L/8v/x//H/8f/z//X/9f/0//T/9f/1//X/8//0//T/9f/z//P/8//z//b/
9//5//r/+P/4//j/+f/5//r/+v/6//z//P/8//z/+//7//r/+v/6//n/+f/4//r/+//7
//v/+//7//v/+//5//n/+f/6//z/+//6//n/+f/5//n/+f/5//r/+v/6//z/+//7//r/
+v/7//v/+//4//j/9//3//X/9f/1//X/9//4//j/+P/2//b/9v/2//j/9//3//f/9//3
//f/9//4//j/+P/4//b/9v/2//X/9//3//f/9//5//n/+f/5//f/9//3//b/9v/2//b/
+v/6//j/+P/4//j/9v/2//b/+P/6//n/+f/6//r/+//7//v//P/9//3//f//////////
//3//v/+//7//////////v/+//7//v/+/wAAAAAAAP//AAD///3//f/8//v/+v/4//j/
+P/5//n/+P/3//f/9f/1//b/9v/3//f/9//3//f/9f/1//X/9f/2//b/9v/2//f/9v/1
//X/9f/0//T/9f/1//X/9f/1//X/9f/1//b/9v/2//b/9//5//f/+f/5//r//v8EAA8A
HAAtAEcAZACAAJwAtgDLANgA1gC7AJEAXgAjAPL/1v/M/8P/wf/D/8b/zf/U/9b/1v/X
/9z/4v/l/+v/8P/1//b/9v/3//f/9//3//f/9//3//f/9//4//r/+v/6//r/+v/6//r/
+v/7//v//f/9//7//v/7//v//P/9//z//P/8//z//P/8//3//f///wAAAAAAAAAAAAD/
////AAAAAAEAAQACAAQABQAHAAYABgAGAAQABAAEAAQABAAIAAgACAAIAAoACwALAAsA
CQAKAAoACgAMAA0ADgAQAA4ADgAOAA4AEQARABEAEgASABIAEgATABMAFQAVABUAFgAX
ABcAGQAZABkAGgAbABwAHAAcAB0AHwAfAB8AHwAfACAAIgAiACMAIwAjACMAJgAmACUA
JQAjACMAIgAiACIAIQAgACAAIgAhACAAIAAhAB8AHgAdABwAGgAZABcAFwAWABUAFAAU
ABMAEgARAA4ADQAMAAoACAAIAAcABgAIAAgABwAGAAMAAwACAAIABAAEAAQABAADAAMA
AwADAAAA///+//3//v/+//7////+//7//v///////v/8//v/+//7//v/+f/7//v//P/8
//7//v/+//7//P/7//v/+//9///////+//7//////////f/+//7/////////////////
//8AAAAAAAAAAAAAAQD//wAAAAAAAAAAAAAAAAAAAgADAAMABAAGAAUABQAEAAMAAwAC
AAEA//////////////////8AAAIAAQAAAP//AQABAAEAAQABAAIAAgACAAIAAQABAAAA
AAABAAEAAQAAAAAA//////3//f/9//3//f/+//7//v/+//7//v/+/wAA/////////f/9
//3//f/8//z//P/8//7//v/+//3//f/9//3//f/9//3//f/9//////////7//P/+//7/
AAD+//7//v/+//z//P/8//7/AAD/////AAAAAAEAAQABAAIAAwADAAMABQAFAAUABQAH
AAgACAAIAAcABwAHAAYACAAIAAgACAAGAAYABgAFAAIAAQD/////AQABAAEAAAAAAAAA
AQABAAIAAQABAP///v/+//3//f////////////3//f/9//3/AAAAAAAAAAD///7//f/9
//v/+v/6//v//f/9//3//f////////8AAP3//P/7//v////9//3///8CAAYADAAXACYA
OQBPAGoAhgCgALgAzwDiAOYA0QCjAHAANwAAAN7/0v/R/83/y//Q/9n/3v/e/+L/5f/k
/+b/7f/z//j/+f/6//z///////////8BAAEAAQABAP//AAACAAIABAAEAAQABAAEAAQA
BQAFAAMAAwAEAAQAAwADAAQABQAIAAgACAAIAAgACAAJAAkACQAKAAoACgAIAAgABwAH
AAkACgAMAA0ADQAOAA4ADwAPAA4ADQAKAAwADAAMAAwAEAAQABAAEAAOAA8ADwAPAA8A
EAAQABAAEAARABIAFAAWABYAFgAWABcAFwAXABgAGgAaABoAGwAZABsAGwAbAB0AHwAg
ACMAJQAlACYAJwAnACYAJQAlACUAJQAlACUAJwAoACoAKgAuAC8AMAAxADIAMgAxADEA
LwAvAC4ALgAuAC0ALAAsACoAKQAoACgAJwAlACQAIwAlACQAJAAjACMAIgAhACAAIAAf
AB4AHQAbABkAFwAUABIAEgARABAAEgASABEAEAARABEAEAAQAA4ADAAKAAgABwAHAAcA
BwALAA==
         </WaveFormData>
      </LeadData>
   </Waveform>
</RestingECG>
