# Supplementary material for: Detection of Left Atrial Enlargement Using a Convolutional Neural Network-Enabled Electrocardiogram
Source: Front Cardiovasc Med. 2020 Dec 17;7:609976. doi: 10.3389/fcvm.2020.609976 (PMC7773668; doi:10.3389/fcvm.2020.609976)
Supplement: Supplementary file 1 [file Data_Sheet_1.ZIP › hyp/1802033674_3300_00000019.XML]

<?xml version="1.0" encoding="Windows-1252"?>
<!DOCTYPE RestingECG SYSTEM "restecg.dtd">
<RestingECG>
   <PatientDemographics>
      <PatientID>1802033674</PatientID>
      <PatientAge>76</PatientAge>
      <AgeUnits>Years</AgeUnits>
      <Gender>Male</Gender>
      <PatientLastName>huoyaoming</PatientLastName>
   </PatientDemographics>
   <TestDemographics>
      <DataType>Resting</DataType>
      <Site>1</Site>
      <AcquisitionDevice>MAC55</AcquisitionDevice>
      <Status>Unconfirmed</Status>
      <Priority>Normal</Priority>
      <AcquisitionTime>09:05:15</AcquisitionTime>
      <AcquisitionDate>10-20-2016</AcquisitionDate>
      <CartNumber>1</CartNumber>
      <AcquisitionSoftwareVersion>009C</AcquisitionSoftwareVersion>
      <XMLSourceVersion>MAC5000 v1.0</XMLSourceVersion>
   </TestDemographics>
   <RestingECGMeasurements>
      <VentricularRate>69</VentricularRate>
      <AtrialRate>69</AtrialRate>
      <PRInterval>162</PRInterval>
      <QRSDuration>82</QRSDuration>
      <QTInterval>392</QTInterval>
      <QTCorrected>420</QTCorrected>
      <PAxis>68</PAxis>
      <RAxis>7</RAxis>
      <TAxis>51</TAxis>
      <QRSCount>11</QRSCount>
      <QOnset>228</QOnset>
      <QOffset>269</QOffset>
      <POnset>147</POnset>
      <POffset>201</POffset>
      <TOffset>424</TOffset>
      <ECGSampleBase>500</ECGSampleBase>
      <ECGSampleExponent>0</ECGSampleExponent>
   </RestingECGMeasurements>
   <Diagnosis>
      <Modality>Resting</Modality>
         <StatementCount>3</StatementCount>
         <LabelText>12SL Õï¶Ï³ÂÊö</LabelText>
      <DiagnosisStatement>
         <StmtFlag>ENDSLINE</StmtFlag>
         <StmtText>ñ¼ÐÔÐÄÂÉ</StmtText>
      </DiagnosisStatement>
      <DiagnosisStatement>
         <StmtFlag>ENDSLINE</StmtFlag>
         <StmtText>µçÑ¹·ûºÏ×óÐÄÊÒ·Ê´óµÄ×îµÍ±ê×¼£¬²»³ýÍâÊÇÕý³£±äÒì</StmtText>
      </DiagnosisStatement>
      <DiagnosisStatement>
         <StmtFlag>ENDSLINE</StmtFlag>
         <StmtText>ÁÙ½ç ECG</StmtText>
      </DiagnosisStatement>
   </Diagnosis>
   <Waveform>
      <WaveformType>Rhythm</WaveformType>
      <WaveformStartTime>0</WaveformStartTime>
      <NumberofLeads>8</NumberofLeads>
      <SampleType>CONTINUOUS_SAMPLES</SampleType>
      <SampleBase>500</SampleBase>
      <SampleExponent>0</SampleExponent>
      <HighPassFilter>16</HighPassFilter>
      <LowPassFilter>150</LowPassFilter>
      <ACFilter>NONE</ACFilter>
      <LeadData>
         <LeadByteCountTotal>10000</LeadByteCountTotal>
         <LeadTimeOffset>0</LeadTimeOffset>
         <LeadSampleCountTotal>5000</LeadSampleCountTotal>
         <LeadAmplitudeUnitsPerBit>4.88</LeadAmplitudeUnitsPerBit>
         <LeadAmplitudeUnits>¦ÌV</LeadAmplitudeUnits>
         <LeadHighLimit>2147483647</LeadHighLimit>
         <LeadLowLimit>268435456</LeadLowLimit>
         <LeadID>I</LeadID>
         <LeadOffsetFirstSample>0</LeadOffsetFirstSample>
         <FirstSampleBaseline>0</FirstSampleBaseline>
         <LeadSampleSize>2</LeadSampleSize>
         <LeadOff>FALSE</LeadOff>
         <BaselineSway>FALSE</BaselineSway>
         <ExcessiveACNoise>FALSE</ExcessiveACNoise>
         <MuscleNoise>FALSE</MuscleNoise>
         <LeadDataCRC32>1564148356</LeadDataCRC32>
         <WaveFormData>
+v/6//r/+v/6//r/+v/6//r/+v/6//r//P/8//z//P/8//z//P/8//z//P/8//z//P/8
//z//P/+//7//v/+/wAAAAAAAAAAAAAAAAAAAAAAAAAAAAAAAAIAAgACAAIABAAEAAQA
BAAGAAYABgAGAAYABgAGAAYABgAGAAYABgAIAAgACAAIAAYABgAGAAYABgAGAAYABgAE
AAQABAAEAAQABAAEAAQABAAEAAQABAACAAIAAgACAAAAAAAAAAAAAAAAAAAAAAD+//7/
/v/+//7//v/+//7//P/8//z//P/+//7//v/+//z//P/8//z//P/8//z//P/+//7//v/+
//z//P/8//z//v/+//7//v/9//z/+//6//r/+v/6//r//P/8//z//P/6//r/+v/6//z/
/P/8//z/+v/6//r/+v/8//z//P/8//z//P/8//z//v/+//7//v/+//7//v/+//7//v/+
//7//P/8//z//P/+//7//v/+/wAAAAAAAAAAAAAAAAAAAAD+//7//v/+/wAAAAAAAAAA
AAAAAAAAAAAAAAAAAAAAAP7//v/+//7/AAAAAAAAAAD+//7//v/+//7//v/+//7//v/+
//7//v8AAAAAAAAAAP7//v/+//7//P/8//z//P/+//7//v/+//7//v/+//7//v/+//7/
/v/+//7//v/+//7//v/+//7//v/+//7//v/+//7//v////3//f/9//3//f/9//3//f/9
//7//v/+///////////////+//7/////////AAAAAAAAAAABAAEAAQABAAAAAAAAAAEA
AQABAAEAAQABAAIAAgACAAIAAwABAAEAAQABAAIAAQABAP//AQABAAEAAAD9//3//f/7
//3//P/8//3//P/8//r/+v/7//v/+//7//n/+f/5//n/+f/5//j/+P/6//v/+//7//v/
+//7//v/+f/3//n/+v/7//n//f8DAAgAEAAbACcANwBLAGMAfACMAJMAiwB8AGQAQwAw
ACgAIwAYAA8ACQAHAAUABQAFAAQABAAAAPv/+//9/////f/7//v/+//7//v/+v/6//r/
+v/6//n/+f/5//n/+v/6//r/+v/4//j/+P/4//n/+f/5//n/+//7//z//P/7//r/+f/4
//j/+P/4//j/+P/4//j/+P/6//r/+v/6//r/+f/5//r/+v/6//r/+v/6//r/+//7//j/
+P/5//n/+f/5//n/+f/5//r/+v/6//z//P/8//3//f/9//3//v/8//z//P/8//3//f/9
//3//v/+////////////AAABAAEAAQACAAMAAQABAAEAAgAEAAQABAAEAAQABQAFAAUA
BAAEAAQABAAEAAQABAAEAAYABgAGAAYABAAEAAQABAAGAAQABAAEAAEAAQABAAEAAgAB
AAEAAQAAAAAAAAAAAP////////7//v/9//3//f/8//z/+//7//v/+//6//r/+v/6//r/
+f/5//n/+v/6//z//P/7//v/+v/6//r/+v/7//v/+//7//n/+f/5//n/+//7//n/+f/6
//r/+f/5//j/+P/4//j/+v/6//r/+v/4//j/+P/4//j/+P/3//f/+v/6//r/+v/6//r/
+v/6//r/+v/7//v/+f/5//n/+f/7//v/+//7//r/+v/6//r/+v/6//r/+//7//v/+//7
//n/+f/4//j/+v/7//z//f/7//z//P/7//n/+f/5//n/+f/5//r/+v/6//v//P/+//3/
/P/7//r/+v/7//v/+//7//r/+v/6//r/+//7//v/+//6//r/+v/6//r/+v/6//r/+v/6
//r/+P/4//j/+P/5//r/+//8//r/+v/6//r/+v/6//r/+v/7//v/+v/6//r/+v/8//z/
+v/6//r/+v/5//n/+f/5//v/+//7//v/+//7//z//P/8//3//f/9//3//f/8//z/+//7
//v//P/+//7//v////////////7//P/8//3//f/9//3//f/9/wAAAAAAAAAA////////
//////7//f/9//v/+//7//v//P/7//v/+//5//n/+P/4//n/+v/6//j/+P/5//n/+f/5
//n/+f/5//n/+f/5//j/+P/4//n/+f/5//n/+f/5//f/+//5//f/+P/5//n/+//9/wIA
CgATAB8ALwBFAFkAbgCAAIsAjQCCAGoATwA2ACgAIQAWAA0ABwADAAEAAwAFAAQAAgD+
//v/+f/7//3//f/7//n/9//3//f/9v/4//j/+P/4//X/9f/1//X/+P/4//j/+P/2//b/
9v/2//f/9//3//f/9//3//j/+P/2//b/9v/2//j/+P/4//j/+P/4//j/+P/4//j/+P/4
//j/9//3//j/+P/4//j/+P/4//j/+f/5//b/9v/3//f/+f/5//n/+f/3//j/+P/4//j/
+P/4//n/+f/5//n/+v/6//r/+v/6//v/+//7//v//P/8//3//f/9//3//v////////8A
AAEAAQABAAEAAgACAAIAAgACAAIAAwADAAMABAAEAAQABAAGAAYABgAGAAQABAAEAAQA
BAAEAAQABAAEAAIAAgACAAEAAQABAAEAAAD////////+//7//v/+//3//f/9//z//v/9
//3//f/9//z/+v/5//v/+//6//r/+v/6//r/+f/5//n/+v/6//r/+v/5//n/+P/4//j/
+P/5//n/+f/5//f/9//3//f/9//3//X/9f/4//j/9//3//j/+P/4//j/+P/4//j/+P/4
//j/+P/4//j/+P/3//f/+P/4//j/+P/4//j/+P/4//b/9v/3//f/+f/5//n/+f/3//f/
9//3//r/+v/6//r/+P/4//j/+f/5//n/+f/5//v/+//6//r/+//7//v/+//7//z//P/7
//v/+//7//v/+//7//z//P/7//v/+//8//z//P/8//z/+v/7//v/+//7//r/+v/6//r/
+//7//v//f/8//z//P/6//r/+v/6//r/+v/6//r/+v/6//r/+v/6//r/+v/6//r/+v/6
//r/+v/6//z//P/8//z//P/8//v/+v/5//n/+f/5//n/+//7//z//P/7//v/+v/5//r/
+//7//z//f/9//3//v/8//z//P/9//3//f/9//z//P/8//3//f/9//3//f/9//7//v/+
//7//f/9//3//f/+//7//v////v/+//7//v/+v/5//n/+f/5//n/+P/4//f/+P/4//b/
9v/3//f/9//3//f/9//3//X/9f/1//T/9v/2//f/9//1//X/9f/1//f/9//3//X/9v/z
//H/9////wAABgAVACEAMQBDAFcAagB+AIkAhwB6AGQARQAuACQAHQASAAkAAwADAAEA
/////wIAAAD8//n/+f/5//n/+f/5//f/9//3//f/9v/2//b/9v/2//X/9f/1//X/9v/2
//b/9v/2//b/9v/2//X/9f/1//X/8//z//T/9P/2//b/9v/2//j/+P/4//j/9v/2//b/
9v/2//b/9v/2//b/9f/1//b/9v/2//b/9v/2//b/9//3//b/9v/3//f/+f/5//n/+f/5
//r/+v/6//r/+v/6//v/+f/5//n/+v/8//z//P/8//3//f/9//3//v/+////////////
AAABAP////8AAAEAAwADAAMABAADAAIAAQAAAAEAAwAEAAUABgAGAAYABgAEAAQABAAE
AAQABAAEAAQABAAEAAQABAAEAAIAAgACAAEAAQABAAEAAgABAAEAAQD+//7//v/+//3/
/f/9//z//v/9//3//f/8//z/+//7//v/+//6//r//P/8//z/+//7//v//P/8//r/+v/5
//n/+v/6//r/+v/5//n/+f/5//v/+//7//v/+f/5//f/9//4//j/9//3//j/+P/4//j/
+P/4//j/+P/4//j/+P/4//j/+P/3//f/+P/4//j/+P/6//r/+v/6//r/+v/7//v/+f/5
//n/+f/7//v/+//7//z//P/8//z/+v/6//r/+//7//v/+//7//3//f/8//z/+//7//v/
+//9//7//v/9//v/+//7//v/+//7//z//P/9//3//f/+//z//P/8//z//P/9//3//f/9
//z//P/8//r/+//7//v//f/8//z//P/8//z//P/8//r/+v/6//r//P/8//z//P/+//r/
+v/8//z//P/8//z//P/7//v/+//7//v/+//7//v/+//7//z//P/+///////////////+
//7//f/9//3//v8AAAAAAAABAAEAAQABAAAAAAAAAAEAAQD///////////7//v/+//7/
AQABAAEAAQABAAAA//////v/+//7//v//P/7//v/+//5//n/+P/4//n/+v/6//j/+P/5
//n/+f/3//f/9//3//j/+f/6//r/+P/4//n/+f/3//f/9//3//n/+f/3//f/+P/5//f/
+f///wYADAAXACcANwBJAF0AdACKAJUAkQCCAGoASwAwACIAHQAUAAsABwAFAAUABQAD
AAQABAAAAP3//f/7//v/+//7//v/+v/5//j/9v/2//b/9v/2//f/9//3//f/+P/4//j/
+P/4//j/+P/4//f/9//3//f/9//3//j/+P/4//j/+P/4//j/+P/4//j/+P/4//j/+P/6
//r/+v/6//j/9//3//j/+v/6//r/+v/4//j/+f/5//j/+P/5//n/+f/5//n/+f/7//z/
/P/8//r/+v/6//v/+//7//v//P/8//z//P/8//3//f/9//3//v/+////////////AAAB
AP////8AAAEAAwADAAMABAACAAIAAgACAAQABQAFAAUABgAGAAYABgAGAAYABgAGAAYA
BgAGAAYABAAEAAQABAAFAAQABQAGAAMAAwADAAMAAgABAAEAAQAAAAAAAAAAAP//////
//7//v/9//3//f/+//7//f/9//3//f/8//z//P/8//z/+//7//v//P/8//z//P/7//v/
/P/8//z//P/7//v/+//7//v/+//7//v/+//7//n/+f/6//r/+f/5//j/+P/4//j/+v/6
//r/+v/4//j/+P/4//n/+v/6//v/+v/6//r/+v/6//r/+v/6//r/+v/7//v/+//7//v/
+//7//v/+//7//z//P/8//z//P/8//z//f/9//3//f/9//3//f/8//z/+//7//v/+//9
//7//v/9//3//f/9//3//f/9//7//v/9//3//f/+//z//P/8//z//P/9//3//f/9//z/
/P/8//z//f/9//3//f/8//z//P/8//z//P/8//z//P/8//z//P/8//z//P/6//z//P/8
//z//P/8//z/+//7//v/+//9//3//f/9//v/+//8//z//v///////////////v/+//3/
/f/9//7/AAAAAAAAAQADAAMAAwACAAAAAAABAAEAAQABAAEAAQACAAIAAgACAAUABQAF
AAUABAACAAAA//////////////7//f/9//3/+//7//r/+v/7//z//P/6//r/+//7//v/
+//7//v/+//7//v/+//6//r/+v/7//v/+//7//v/+//7//v/+//7//r/+f/5//v/AQAI
ABIAHQArAD0AUwBpAH4AkACbAJUAggBiAEEALAAkAB0AEgANAAsABwABAAEABQAGAAQA
AAD9//v/+//7//v/+//5//n/+f/5//j/+v/6//r/+v/5//n/+f/5//r/+v/6//r/+v/6
//r/+v/3//f/9//3//n/+f/6//r/+P/4//j/+P/6//r/+v/6//r/+v/6//r/+P/4//j/
+P/6//n/+f/6//r/+v/6//r/+v/6//v/+//4//j/+f/5//n/+f/5//n/+//8//z//P/6
//r/+v/7//3//f/9//7//v/+//7//v/9//3//f/9/wAAAAABAAEAAQABAAIAAwADAAMA
BAAFAAUABQAFAAYABgAGAAYABgAGAAcABwAHAAgACAAIAAgACAAIAAgACAAIAAgACAAI
AAgACAAIAAgACAAGAAYABgAFAAUABQAFAAQAAwADAAMAAgACAAIAAgD////////+/wAA
/////////v/+//3//f///////v/+//7//v/+//3/+//7//z//P/+//7//f/9//7//v/+
//7//f/9//3//f/9//3//f/9//3//f/7//v//P/8//v/+//8//z//P/8//z//P/8//z/
/P/8//z//P/8//z/+//7//z//P/8//z//P/8//z//P/8//z//f/9//3//f/9//3//f/9
//3//f/+//7//v/+/wAAAAAAAAEAAQABAAEAAQD//////v/+//3//f/9//3///8AAAAA
//////////////////8AAAAA////////AAAAAAAAAAAAAP7//////////f/8//z//P/+
/////////////v/+//7//v/+//7//v8AAAAAAAAAAAAA/v/+//7//v/+//3//f/9//3/
+//7//v/+//8//3///8AAP/////+//3//f/9//z//P////////8AAP7//v/+////////
/////v/+//7/////////////////AAAAAAAAAAABAAEAAQABAAMAAgABAAEA/f/9//3/
/f/8//v/+//7//n/+f/4//j/+f/6//r/+P/4//n/+f/5//n/+f/5//n/9//3//f/9v/3
//j/+v/7//n/+f/5//n/+f/7//n/+f/4//f/9//7//3/AgAMABcAJQA1AEUAWQBsAHwA
hwCDAHAAWAA/ACgAHgAZABAABwADAP///f/9//3/AAD+//z/+//5//n/9//7//v/+f/5
//n/+f/4//b/9v/2//b/9//3//f/9//2//b/9v/2//j/+P/4//j/9//3//f/9//1//X/
9v/2//j/+P/4//j/9v/2//b/9v/2//b/9v/2//j/+P/4//j/9v/1//X/9v/4//j/+P/4
//b/9v/3//f/+P/4//n/+f/5//n/+f/5//f/+P/4//j/+f/6//v//f/7//v/+//8//z/
/P/8//z//f/9//3//f8AAAAAAQABAAEAAQACAAMAAwADAAQABQAFAAUABQAGAAYABgAG
AAYABAAFAAUABQAIAAgACAAIAAgACAAIAAgACAAIAAgACAAGAAYABgAGAAYABAAEAAQA
AwADAAMAAwACAAEAAQABAAAAAAAAAAAA/////////v/+//3//f/9//z//P/7//v/+//7
//r/+v/8//z//P/7//v/+//8//z/+v/6//n/+f/8//z//P/8//n/+f/5//n/+f/5//n/
+f/5//n/9//3//r/+v/5//n/+P/4//j/+P/4//j/+P/4//j/+P/4//j/+P/4//f/9//2
//b/9v/2//f/+P/5//r/+v/6//v/+//5//n/+f/5//v/+//7//v//P/8//z//P/8//z/
/P/9//3//f/9//3//f/9//z//P/9//3//f/9//v//P/8//v//f/9//3//f/9//3//v/+
//3//f/9//7//v/+//7//v/9//3//P/7//z//P/9//7//P/9//3//f/7//r/+v/6//z/
/P/8//z//P/8//z//P/6//r/+v/6/wAA/v/9//z/+//6//v/+//7//v/+//7//v/+//9
//3//v/+//z//f/9//3//f/9//z//P/9//3//f/+/wAAAAAAAAEA/////////v/+//7/
////////////////AAAAAAAAAAABAAEAAQABAAEAAAD/////+//7//v/+//8//v/+//7
//v/+//6//r/+v/6//n/9v/2//f/9//3//n/+f/5//n/+f/5//n/+P/4//j/+f/5//n/
+f/5//n/+f/7//v/+f/6//f/9f/5////AgAIABMAHwAvAD8AUwBoAHoAhQCBAHYAZABL
ADAAJAAfABYADQAFAAEAAwADAAMAAgAAAP7//f/7//v//f/7//n/+f/5//n/+f/4//r/
+v/6//r/+f/5//n/+f/4//j/+P/4//r/+v/6//r/9//3//f/9//3//f/+P/4//j/+P/4
//j/+P/4//j/+P/4//j/+P/4//j/+P/4//j/+P/3//f/+P/2//b/9v/2//b/9v/3//f/
+P/4//n/+f/5//n/+f/5//n/+v/6//r/+P/4//j/+f/5//n/+f/6//r/+v/6//r//f/9
//3//f/8//z//f/9//3//f/+/////////wAAAQADAAMAAwAEAAQABAAEAAQAAgADAAMA
AwAEAAQABAAEAAIAAgACAAIABAAEAAQABAAEAAQABAAEAAIAAAAAAAAAAQABAAEAAQAA
AP////////7//v/+//7//f/9//3//P/6//n/+f/5//z//P/7//v/+//7//r/+v/6//r/
+v/5//n/+f/6//r/+v/6//n/+f/6//r/+v/6//n/+f/5//n/+f/5//n/+f/7//v/+f/5
//j/+P/3//f/+P/4//j/+P/4//j/+P/4//b/9v/2//b/+P/4//f/9//2//b/9v/2//b/
9v/2//b/+P/4//n/+f/3//f/9//3//n/+f/5//n/+v/6//r/+v/4//j/+P/5//v/+//7
//v/+//7//r/+v/7//v/+//7//n/+v/6//n/+//7//v/+//9//3//v/+//z/+//6//r/
/P/8//z//P/6//v/+//7//v/+v/6//r//P/9//3//f/7//r/+v/6//z//P/8//z/+v/6
//r/+v/8//z//P/8//v/+v/5//j/+P/4//r/+v/6//r/+f/5//n/+f/5//n/+f/5//n/
+f/6//r/+v/7//v/+//7//v/+v/6//3//f/9//7//v/+//7////9//3//f/8//z//P/9
//3///////////8AAAAAAAAAAP//////////AQAAAP/////8//v/+v/5//j/9//3//f/
9v/3//f/+P/5//r/+v/4//j/+f/5//n/9//3//f/9//5//n/+f/4//j/+P/5//n/9//3
//f/9//3//n/+f/3//j/9//5//v///8EABAAHwAtADkASwBjAHoAjACPAIMAcgBcAD8A
KAAgAB0AFAALAAUAAwADAAMAAwAEAAAA/P/7//v/+f/5//v/+f/5//n/+f/5//j/+P/4
//j/+P/3//f/9//3//j/+P/4//j/9v/2//b/9v/3//f/9//3//f/9//4//j/+P/4//j/
+P/2//b/9v/2//j/+P/4//j/+P/4//j/+P/4//f/9//4//j/+P/4//j/+P/4//n/+f/4
//j/+f/5//n/+f/5//n/+//8//z//P/6//r/+v/7//v/+//7//z//P/8//z//P/9//3/
/f/9//7//v//////AQABAAIAAwADAAMABAAFAAMAAwADAAQABAAEAAQABAAGAAcABwAH
AAYABgAGAAYABgAGAAYABgAGAAYABgAGAAgACAAIAAgACAAGAAYABgAFAAUABQAFAAQA
AwADAAMAAAAAAAAAAAABAAEAAQAAAAAA////////AAAAAP///////////v/+//7//v/+
//3//////wAAAAD+//7//f/9/wAAAAAAAAAA///////////////////////////9//3/
/P/8//v/+//+//7//v/+//z//P/8//z//P/8//z//P/8//z/+//7//z//P/8//z//v/+
//7//v/8//z//f/9//3//f/9//3//f/9//3//f/+//7//v/+//7//v/+/////f/9//3/
/f/+//////8AAP////////////8AAAAA//8BAAEAAQABAP////8AAAAA////////AAAA
AAAAAAAAAAAAAQABAAEAAQAAAAAAAAAAAAEAAQABAAEAAAAAAAAA/v/+//7//v8AAAAA
AAAAAP7//v/+//7/AAAAAAAAAgACAAAAAAAAAAAA/////////////////////wEAAQAC
AAIAAAABAAEAAQABAAEAAAAAAAMAAwADAAQAAgACAAIAAwADAAMAAwACAAIAAgADAAMA
BQAFAAUABQAGAAYABgAGAAkACQAJAAkABwAGAAUABQADAAMAAwADAAIAAQABAAEA////
//7//v/9//7//v/8//7////////////////////9//3//f/8//7//v//////////////
//8BAP////////z/+//7////AQAEABAAGwAlADMASQBdAHIAhgCVAJcAjgB6AFsAPgAw
ACkAHgAVABEADwANAAsACwAKAAoACAADAAMAAwABAP////////3//f/9//z//P/8//z/
/P/7//v/+//7//7//v/+//7//P/8//z//P/7//v/+//7//3//f/+//7//P/8//z//P/8
//z//P/8//z//P/8//z//P/8//z//P/8//v/+//8//z//P/8//z/+v/6//v/+//8//z/
/f/9//3//f/9//3//f/+//7//v/+//7//v///////////wAAAAAAAAAAAAABAAEAAQAB
AAAAAAABAAEAAwADAAQABQADAAMABAAFAAUABQAFAAYABgAGAAYABgAIAAkACQAJAAgA
CAAIAAgACgAKAAoACgAIAAgACAAIAAoACgAKAAoACgAIAAgACAAHAAcABwAHAAYABQAF
AAUABAAEAAQABAADAAMAAwACAAIAAQABAAEAAgACAAEAAQABAAEAAAAAAAAAAAAAAP//
/////wAAAAAAAAAA/////wAAAAAAAAAA///////////////////////////9//3/AAAA
AP////8AAAAAAAAAAP7//v/+//7//v/+//7//v/+//7//f/9//7//v/+//7//v/+//7/
/v/+//7///////////////////////////8CAAIAAgACAAAAAAAAAAEAAQABAAEAAQAB
AAEAAAAAAAEAAQABAAEAAwAEAAQAAwABAAEAAQABAAMAAwAEAAQAAQABAAEAAgACAAIA
AgACAAIAAwADAAMAAQAAAAAAAAACAAMAAwADAAEAAAAAAAAAAgACAAIAAgACAAIAAgAC
AAAAAAAAAAAAAgACAAIAAgACAAIAAgAAAAAAAAAAAAEAAQABAAEAAwADAAMAAwABAAEA
AgACAAIAAwADAAMABQAFAAQABAADAAMAAwAEAAYABgAGAAcABQAFAAUABAAGAAYABwAH
AAcABwAHAAcACAAIAAgACAAJAAkACQAJAAcABgAFAAUABQAFAAUABQACAAEAAQABAAEA
AQAAAAAAAQACAAIAAAD+/////////wEAAQABAAEA/////////v8AAAAAAQABAP//////
///////////////+//////8BAAkAEgAaACMAMQBHAF0AcwCGAJYAnQCXAIQAaABJADYA
LgAjABgAEQARAA8ADQANAA0ADAAIAAQAAwADAAMA//8BAAMAAQD////////+//7//v/+
//7////////////+//7//v/+//7//v/+//7////////////9//3//v/+/wAAAAAAAAAA
/v/+//7//v/+//7//v/+//7//v/+//7/AAD/////AAAAAAAAAAAAAP7//v//////AAAA
AAEAAQABAAEAAQABAAEAAgACAAIAAgACAAIAAwADAAMAAwAEAAIAAgACAAIABQAFAAUA
BQAGAAYABwAHAAkACQAKAAsACQAJAAoACwALAAsACwAMAA4ADgAOAA4ADgAPAA8ADwAO
AA4ADgAOAA8AEAARABIAEQAQAA8ADgAOAA4ADgAOAA8ADgAPABAADQANAA0ADQAOAA0A
DQANAAoACgAKAAoACwALAAsACgAIAAcABwAHAAYABgAFAAUABgAHAAcACAAGAAYABgAF
AAUABQAGAAYABAAEAAMAAwAEAAQABAAEAAUABQAFAAUAAwADAAMAAwAFAAUAAwADAAYA
BgAFAAUABAAEAAQABAAEAAQABAAEAAQABAAEAAQAAgACAAEAAQACAAIAAgACAAIAAgAC
AAIABAAEAAUABQADAAMAAwADAAUABQAFAAUABAAEAAQABAAGAAYABgAHAAcABwAHAAcA
BwAHAAYABgAHAAcABwAHAAcACAAIAAcABQAFAAUABQAHAAcACAAIAAUABQAFAAYABgAG
AAYABgAGAAcABwAHAAcABgAGAAYACAAJAAkACQAHAAYABgAGAAgACAAIAAgACAAIAAgA
CAAIAAgACAAIAAYACAAKAAgABgAGAAYABgAGAAUABQAFAAUABwAHAAcABwAHAAcACAAI
AAgACQAJAAkACQAJAAgACAAJAAkACQAKAAwADAAMAA0ACwALAAsACgAKAAoACwALAAsA
CwALAAsADgAOAA4ADgAPAA8ADwAPAA4ADAAKAAkACAAJAAoACwAIAAcABwAHAAcABwAG
AAYABQAGAAYABAAEAAUABQAFAAMAAwADAAMABQAFAAUABAAGAAYABwAHAAcABwAHAAcA
BwAFAAUABwAIAAcABQAHAAsAFAAeACkAOwBNAGEAdwCQAKAApwChAI4AcgBNADgAMgAt
ACIAGQAVABEADwARABEAEgAQAAwACwALAAkABwAJAAkACQAHAAcABwAGAAYABgAGAAYA
BQAFAAUABQAGAAYABgAGAAYABgAGAAYABgAHAAgACQAHAAcACAAIAAgACAAIAAgACAAI
AAgACAAGAAYABgAGAAcACAAJAAoACQAHAAYABgAIAAgACAAIAAgACAAJAAkACAAIAAkA
CQAJAAkACQAJAAkACgAKAAoACgAKAAoACwALAAsACwAMAAwADAAMAAwADgAPABAAEQAR
ABAAEAAPABEAEQASABMAEwATABQAFQAVABUAFQAWABYAFgAWABYAFgAXABcAFwAYABgA
GAAYABgAGAAYABgAGAAYABgAGAAYABgAGAAYABYAFAAUABQAEwATABMAEwASABEAEQAR
ABAAEAAQABAADwAPAA8ADgAQAA8ADwAPABAAEAAPAA8ADQANAAwADAAMAAwADAALAA0A
DQAOAA4ADAAMAAsACwAMAAwADAAMAA0ADQANAA0ADAALAAoACQAKAAsACgALAAwADAAL
AAsACgAKAAoACgAKAAoACgAKAAwADAAMAAwADAAMAAsACwAMAAwADAAMAAwADAAMAAwA
DAAMAA0ADQANAA0ADQANAA0ADQANAA0ADAAMAAwADAAOAA4ADgAPAA8ADwAPAA8ADwAP
AA4ADgAPAA8ADwAPAA8AEAAQAA8AEQARABEAEQARABEAEgASAA8ADwAPABAAEAAQABAA
EAAQAA==
         </WaveFormData>
      </LeadData>
      <LeadData>
         <LeadByteCountTotal>10000</LeadByteCountTotal>
         <LeadTimeOffset>0</LeadTimeOffset>
         <LeadSampleCountTotal>5000</LeadSampleCountTotal>
         <LeadAmplitudeUnitsPerBit>4.88</LeadAmplitudeUnitsPerBit>
         <LeadAmplitudeUnits>¦ÌV</LeadAmplitudeUnits>
         <LeadHighLimit>2147483647</LeadHighLimit>
         <LeadLowLimit>268435456</LeadLowLimit>
         <LeadID>II</LeadID>
         <LeadOffsetFirstSample>0</LeadOffsetFirstSample>
         <FirstSampleBaseline>0</FirstSampleBaseline>
         <LeadSampleSize>2</LeadSampleSize>
         <LeadOff>FALSE</LeadOff>
         <BaselineSway>FALSE</BaselineSway>
         <ExcessiveACNoise>FALSE</ExcessiveACNoise>
         <MuscleNoise>FALSE</MuscleNoise>
         <LeadDataCRC32>82300731</LeadDataCRC32>
         <WaveFormData>
5P/k/+T/5P/m/+b/5v/m/+X/5P/j/+L/4//k/+X/5v/m/+b/5v/m/+b/5v/m/+b/6P/o
/+j/6P/o/+j/6P/o/+n/6v/r/+z/7P/s/+z/7P/u/+7/7v/u/+//8P/x//L/8v/y//L/
8v/1//b/9//4//r/+v/6//r/+v/6//r/+v/8//z//P/8//z//P/8//z//P/8//z//P/6
//r/+v/6//r/+v/6//r/+f/4//f/9v/1//T/8//y//D/8P/w//D/7v/u/+7/7v/u/+7/
7v/u/+7/7v/u/+7/7P/s/+z/7P/s/+z/7P/s/+z/7P/s/+z/7P/s/+z/7P/u/+7/7v/u
/+z/7P/s/+z/7P/s/+z/7P/s/+z/7P/s/+7/7v/u/+7/8P/w//D/8P/u/+7/7v/u//D/
8P/w//D/8v/y//L/8v/w//D/8P/w//H/8v/z//T/9P/0//T/9P/2//b/9v/2//b/9v/2
//b/9v/2//b/9v/4//j/+P/4//j/+P/4//j/+P/4//j/+P/4//j/+P/4//r/+v/6//r/
+P/4//j/+P/2//b/9v/2//j/+P/4//j/+P/4//j/+P/2//b/9v/2//j/+P/4//j/9v/2
//b/9v/4//j/+P/4//j/+P/4//j/+P/4//j/+P/6//r/+v/6//r/+v/6//r/+//8//3/
/v/8//z//P/8//7//v/+//7//v/+//7//v/+//7//v/+////AAABAAIAAgACAAMABQAG
AAcACAAJAAsADQANAA0ADwAQABEAEgATABQAFQAXABYAFwAZABkAGAAYABgAGAAYABgA
GQAbABkAGAAXABYAFwAYABgAGAAWABYAFgAUABAADgAMAAsADAAMAAsACgAEAAQABAAE
AAIAAgACAAIAAgACAAIAAQABAAEAAQABAAEAAQABAAEAAQABAAEAAQABAAEAAgACAAIA
AQABAAEA///9//r/+//7//7/BAANAA4ADwAUACAAMQBCAFUAbwCMAJ0AmwB+AEcAFAD+
/+3/2f/R/9f/3//m/+j/5v/p//H/+v////3/+//9/wEA///+//7//v/+//7//v/+//7/
/v/+//7//v/+//7//v/+//7//v/+//3//P/7//v//P/8//z//P/7//v/+//7//v/+//7
//v/+//7//v/+v/5//j/9//5//n/+f/6//z/+v/6//v/+v/6//n/9v/2//f/9//3//X/
9v/2//X/9f/1//X/9f/1//b/9v/2//X/9f/1//X/9//3//j/+f/4//f/9v/2//n/+f/5
//r//P/8//z//P/9//3//v/9//7///8CAAQAAwACAAIAAgAFAAUABQAFAAUABQAFAAYA
BgAHAAcABwAJAAkACgAKAAgACAAIAAgACAAIAAgABwAJAAgABwAGAAMAAwACAAEAAwAC
AAEAAAD9//3//P/7//v/+v/6//n/+f/5//f/9//2//X/8//y//L/8P/w//D/8P/w//D/
8P/y//L/8v/y//D/8P/w/+//7//v/+//7//v/+//7//v/+//7//v/+//7v/u/+7/7v/u
/+7/7//v/+3/7f/t/+3/7f/u/+//8P/u/+//7//v/+//7//v/+//8v/y//L/8v/w//D/
8f/x//H/8f/y//L/8P/w//D/8P/y//P/8//z//H/8v/y//L/8v/y//L/8v/0//X/9f/1
//T/8//y//H/8v/z//T/9f/1//X/9f/1//T/8//y//H/8//z//P/8//x//H/8f/x//H/
8f/x//H/8f/x//H/8v/x//H/8f/x//P/8v/x//H/8P/w//D/8P/y//L/8v/x//H/8f/x
//H/8P/w//D/7//x//D/8P/x//L/8v/y//L/8v/x//D/8P/w//D/8f/y//L/8v/y//T/
9v/2//b/9v/5//r/+//8//3//v///wEAAwAEAAUABgAHAAkACwALAA0ADwAQABEAEgAS
ABIAEgAUABYAGAAbABsAGQAYABcAFgAWABYAFwAbABsAGgAZABYAFgAWABUAFAAUABQA
FAASABAADgAMAAsACgAKAAkACQAGAAcACAAHAAQAAwACAAQABAAEAAQAAwADAAMAAwAB
AAEAAQABAAMAAwADAAMAAQABAAEAAgAEAAQAAwADAAMAAwADAP7//f///wAABgANABIA
EwAWAB4ALwBAAFMAawCCAJcAoQCSAGEAKgAMAP3/5//Z/9v/4//o/+j/6P/t//H/9P/7
//3/+//9/wEAAQACAAIAAAAAAAAAAAACAAIAAgACAAAAAAAAAAAA/v/+//7//v8BAAEA
AQABAP//AAAAAAAAAgABAAEAAQAAAP///v/9///////////////////////9//3//f/+
/wAA/v/+/////f/+//7//P/+//////////3//v/+//3/+//7//v/+//9//7//v/+//3/
/f/9//3//f/9//7///8BAAEAAQACAAEAAQABAAIABAAEAAQABAAGAAcACQAJAAcABwAJ
AAoADAAMAA0ADgANAA0ADQANAA8ADwAPABAADgAPAA8ADwARABEAEgASABQAFAAUABQA
EgASABIAEQATABIAEQAQAA0ADQAMAAsACwAKAAkACAAHAAcABgAFAAMAAgACAAEAAwAD
AAEAAQAAAP///f/8//3//P/9//7//v/+//7//v/8//z//P/8//7//v/+//3/+//7//v/
+//7//v/+//7//v/+//7//v/+P/4//j/+P/6//r/+//7//v/+//7//v/+v/6//r/+v/6
//v/+//7//n/+f/5//n/+v/6//r/+v/8//z//f/9//v/+//8//z//P/8//z//P/8//3/
/f/9//3//v/+//7//v/+//7//v/8//3//f/9////////////////////////////////
/////////////f/9//3//f////////////3//f/9//3//f/9//3//v/+//3//P/7//3/
/P/7//v//P/8//z//P/6//r/+v/5//r/+//8//3//f/8//v/+f/6//r/+//9//3//P/7
//r/+v/7//r//P/8//z//P/6//r/+v/6//r/+v/6//v//f/+////AAABAAMABQAFAAUA
BwAIAAkADAAMAAwADAALAAwADQAPABAADwAPAA8ADQAMAAsACwAPAA8ADgANAA4ADgAO
AA0ACgAKAAoACgAJAAgABwAGAAQAAgABAP//AAD8//z//P/6//j/+P/4//r/+v/6//r/
+f/5//n/+f/5//n/+f/5//n/+f/5//n/+//7//v//P/6//r/+f/5//v//f/7//j/9//1
//j//v8HAAoADQAQABoAKQA6AE0AYwB+AJMAmQCGAFUAHgACAPP/3//P/9H/2f/g/+L/
4v/j/+n/8P/1//X/9f/3//n/+//8//z/+v/6//r/+v/6//r/+v/6//z//P/8//z//P/8
//z//P/6//n/+P/3//n//P/+/wAA/v/9//3//f/9//3//f/9//3//f/9//3//f/9//3/
/f/9//3//f/+//7//P/8//3//f/+//7//P/6//v/+//7//v//P/8//v/+//7//v/+//7
//z//P/8//3//f/9//3/+//7//z//f////////8AAP///////wAAAgACAAIAAgACAAMA
BQAFAAMAAwAFAAYABwAIAAoADAAMAAsACgAJAA0ADQANAA4ADgAPAA8ADwANAA0ADgAO
ABAAEAAQABAAEAAQABAADwANAAwACwAKAAsACwAKAAkACQAIAAcABgAFAAUABAADAAMA
AgACAAEAAQABAP///////////v/+//z/+v/6//r//P/8//z//P/7//r/+f/4//j/+P/4
//f/9//3//f/9//3//f/9//3//n/+f/5//n/9v/2//b/9v/2//b/9//3//n/+f/5//n/
9v/2//b/9v/2//f/9//3//f/9//3//f/+P/4//j/+P/4//j/+f/5//n/+f/6//r//P/8
//z//P/6//v/+//7//3//v/+//7//v/+//7//v/8//3//f/9/////////////f/9//3/
/f/9//3//f/9//3//f/9//3/+//7//v/+//8//3//v///////////////f/9//3//v//
/////////////v/9//3/AAAAAAAAAAD+//7//v/9//3//f/9//3/AAAAAAAA//////7/
/v8BAAAAAAAAAAAAAAD+//7//v/+/wAAAAAAAAEAAQACAAMABAAFAAcACQAJAAoADQAP
ABEAEAAQABAAEAARABIAEwAVABIADwANAAsACgAKAAoACwAOAA8ADwAPAA0ADAALAAkA
CQAKAAsADAAKAAgABgAEAAMAAgACAAEAAAD8//z//P/6//j/+P/4//r/+v/6//r/+//7
//v/+//6//n/+P/3//n/+f/5//n/9//3//f/+P/4//j/9//3//n/9//z//D/8f/z//L/
+P8BAAQABwAMABQAIQAyAEcAXwB4AI0AjwB4AEMAEgD2/9//x/+7/8H/yf/Q/9L/1P/X
/9//6P/t/+3/7//v//H/8//0//T/8v/y//L/8v/y//L/8v/y//L/8v/y//L/9P/0//T/
9P/1//X/9f/1//P/9P/0//T/9f/1//b/9//3//f/9//3//n/+f/5//n/9//3//f/9//5
//n/+f/6//r/+P/4//n/9//4//j/9v/4//n/+f/5//v//P/8//v//f/9//3//f///wAA
AAAAAAMAAwADAAMABQAFAAYABwAJAAkACQAKAAwADQAOABAAFQAWABcAGAAaABsAHQAd
AB8AHwAhACIAIwAkACYAKAAnACcAJwAnACoAKwAsAC4ALAAtAC0ALQArACsALAAsACwA
LAAsACwALAAsACwAKwAtACwAKwAqACkAKQAoACcAJwAmACUAJAAjACMAIgAhAB8AHgAe
AB0AHQAdABsAGwAbABsAGgAaABoAGAAYABgAGAAYABgAGAAWABYAFgAWABgAGAAYABcA
GQAZABkAGQAYABcAFgAVABcAFwAXABcAFAAUABQAFAAWABYAFwAXABUAFQAVABUAFgAW
ABYAFgAUABUAFQAVABUAFQAVABUAGAAYABgAGAAWABYAFwAXABkAGQAaABoAGgAaABoA
GgAYABkAGQAZABsAHAAcABwAGwAaABkAGAAaABsAGwAbABkAGQAZABkAGQAZABkAGQAZ
ABkAGQAZABsAGwAbABsAGwAbABsAGwAbABsAGwAbABkAGQAZABkAGwAbABsAHAAcABsA
GgAZABsAGgAZABkAGgAaABoAGgAaABoAGgAZABcAFwAXABcAGAAYABgAFwAXABoAGgAa
ABoAGgAaABoAGAAYABgAGAAaABoAGgAbABwAHAAcABwAHwAhACMAIwAhACMAJAAlACUA
JAAjACIAJAAmACgAKwApACcAJgAlACIAIgAiACMAJQAlACQAIwAkACQAJAAjACIAIgAi
ACIAHgAcABoAGAAZABgAGAAXABYAEgASABIAEAAOAA4ADgAPABAAEQASAA8ADwAPAA8A
DwAPAA8ADwARABEAEQARABEAEQARABIAEgASABEAEQATABEADQAMAA0ADwAUABgAHwAi
ACMAKAA0AEMAVABnAH8AmACnAKUAhABJABwACAD5/+f/4//t//X/+P/4//b/+/8DAAoA
CwALAA0ADQAPABEAEgAQABAAEAAQABAAEgASABIAEgAQABAAEAAQABIAEgASABIAEwAT
ABMAEwARABIAEgASABIAEQARABEADwAPAA8ADwARABEAEQARABEAEQARABEADwAPAA8A
EAASABAAEAARAA8AEAAQAA4ADgAPAA8ADwANAA4ADgANAA8ADwAPAA8AEAASABMAFAAU
ABMAEgARABMAEwAUABUAEwATABMAFAATABMAEwAUABgAGAAYABgAGAAZABsAGwAdAB0A
HwAgAB4AHgAfACAAIQAhACEAIQAlACUAJQAmACQAJQAlACUAJQAlACYAJgAoACgAKAAo
ACYAJgAmACUAJwAmACUAJAAlACUAJAAjACEAIAAfAB4AHQAdABwAGwAZABgAGAAXABgA
GQAYABkAGAAXABUAFAAWABQAFAAUABQAFAAUABQAFAAUABQAFAAUABQAFAATABIAEQAQ
AA8AEAARABIAEwATABMAEwATABIAEgASABIAEgASABMAEwARABEAEQARABEAEgATABQA
EwATABIAEQARABEAEQARABMAFAAVABYAFQAUABQAEwAVABUAFgAWABQAFAAUABQAFgAX
ABcAFwAZABoAGgAaABoAGgAaABoAGgAbABsAGwAZABkAGQAZABcAFwAXABcAGQAZABkA
GQAZABkAGQAZABkAGQAZABkAGQAZABkAGQAZABkAGQAZABsAGwAbABwAGgAZABgAFwAZ
ABgAFwAXABoAGgAaABoAGAAYABgAFwAYABkAGgAbABgAGAAYABgAGAAYABgAGAAYABgA
FgAWABYAFwAaABwAHgAgACAAIQAiACEAIQAjACQAJQAmACYAJgAmACUAJgAnACkAKwAp
ACgAJwAoACgAKAApACkAKQAoACcAKAAoACgAJwAkACQAJAAkACQAIgAgAB4AGwAaABoA
GQAWABIAEgASABQAEgASABIAEAAQABAAEAAQABEAEgATABEAEQARABEAEAAPAA4ADQAP
AA8ADwAQAA4ADgANAA0ADwAPAA0ACgAHAAUABgAKABMAGAAbACAAKAA3AEYAWQBtAIQA
mwChAJAAXwAqABQABwDz/+X/6f/x//T/8v/u/+//9f/6////AQADAAEAAQAFAAYABgAG
AAYABgAGAAUABAADAAIABQAGAAcACAAHAAYABQAEAAYABwAIAAkABwAIAAgACAAGAAUA
BQAFAAUABQAFAAUABQAFAAUABQAEAAMAAgABAAIAAwAEAAYABQACAAEAAQD//wAAAAD+
/wAAAQABAAEAAQACAAIAAQD///////////3//v/+//7/AQABAAEAAQABAAEAAgADAAMA
AwADAAQABQAFAAUABgAGAAYABgAGAAgACQALAAsACQAJAAsADAAOAA4ADwAQAA8ADwAP
AA8ADwAPAA8AEAAQABEAEQARABEAEQASABIAEgASABIAEgAQABAAEAAPAA0ADAALAAoA
CgALAAsACwAJAAgABwAGAAYABwAHAAcACQAIAAgABwAFAAUAAwADAAUABQAEAAQAAgAA
AAAAAAAAAAAAAAAAAAIAAgACAAIAAAAAAAAA//8BAAEAAQABAP///////////f/9//3/
/f/8//z//P/8//z//P/9//3//f/9//3//f/6//r/+v/6//z//f/9//3/////////////
//7//f/8//z//P/9//3//f/9//7//v/+//7//v/+/wAAAQABAAEAAAAAAP///v8AAAAA
AAAAAAAAAQABAAEAAwADAAMAAwADAAMAAwADAAEAAQABAAEAAgADAAQABQADAAMAAwAD
AAEAAQABAAEAAwADAAMAAwABAAEAAQACAAIAAQAAAP///f/8//v/+//6//r/+v/6//r/
+v/6//n/9v/1//T/8//2//b/9v/1//X/9P/y//L/8v/y//L/8v/y//L/8P/w//D/8f/x
//L/8//0//X/9//5//n/9v/3//f/9//4//j/+P/4//f/+P/5//v//P/7//v/+//4//j/
+P/5//r/+f/3//X/9P/0//T/8//w//D/8P/w//D/7v/s/+r/5//m/+b/5f/i/97/3v/e
/+D/3v/e/97/3f/c/9v/2v/b/9v/2//b/93/3f/d/93/3P/b/9r/2f/b/9v/2//c/9z/
3P/b/9v/2//d/93/3P/X/9f/2P/c/+P/5v/p/+7/+P8HABgAKwBDAFwAcQB5AGwAQQAK
AOr/3f/L/7v/u//B/8T/xv/C/8H/xf/M/9P/1f/T/9X/1//X/9j/2v/Y/9j/2P/Y/9j/
2P/Y/9j/2P/Y/9j/2P/a/9r/2v/a/9r/2f/Y/9f/2f/a/9r/2v/Y/9f/1//X/9j/2f/a
/9v/2f/Z/9n/2f/b/9v/2//b/9v/2//b/9z/3P/a/9r/2//b/9z/3P/a/9j/2f/Z/9n/
2//c/9z/2//Z/9n/2f/Z/9n/2v/a/9r/2//b/9v/2//a/9n/2f/Z/9r/2//c/97/3//f
/9//4P/h/+D/3//e/+L/4//l/+X/5f/l/+f/6P/n/+b/5v/m/+j/6f/q/+v/7P/r/+r/
6v/s/+3/7f/t/+//7//w//D/7v/u/+7/7v/w//D/8P/v/+7/7P/q/+j/6P/p/+n/6f/n
/+b/5f/k/+H/4f/g/9//4P/g/+H/4f/g/9//3P/b/9z/3f/d/97/4P/e/97/3v/d/9z/
2//a/9v/3P/d/97/3v/e/97/3f/f/9//3//f/+H/4f/h/+H/4f/h/+H/4f/h/+L/4//k
/+P/4v/i/+H/4v/j/+T/5f/k/+T/5P/k/+T/5f/l/+X/5//n/+f/5//m/+b/5v/m/+f/
6P/q/+v/6f/p/+r/6v/o/+j/6P/o/+r/6//r/+v/6//s/+z/7P/u/+7/7v/u/+7/7//v
/+//7f/t/+3/7f/v/+//7//v/+//7//v/+//7f/t/+3/7f/v/+//7//v/+3/7f/t/+3/
7//v/+//7//t/+3/7f/u/+//7//v/+//7//u/+3/7f/u/+7/7v/u/+7/7v/u/+3/7//v
/+//7//w//D/8P/v/+//7v/u/+//7v/u//D/8P/w//D/7v/u/+7/7v/u/+7/7v/v//P/
9P/1//b/9f/3//n/+f/5//v//P/9//7//v/+//7///8AAAEAAwAFAAMAAgABAP7//v/+
////AQABAAAA///+//7//v/9//z//P/8//z//P/6//j/9v/z//L/8v/x//D/7P/s/+z/
7v/s/+z/7P/s/+z/7P/s/+3/7f/t/+3/7P/r/+r/6f/r/+v/6//r/+3/7f/t/+7/7f/s
/+r/6f/r/+v/6//q/+n/5//q//L/+f/8//3/BgASACEAMgBHAGEAfgCLAIMAYAArAAAA
7P/b/8n/w//J/83/0v/U/9L/1f/b/+T/5f/l/+f/5//p/+v/7P/s/+r/6v/q/+r/7P/s
/+z/7P/s/+z/7P/s/+z/7P/s/+z/7f/t/+3/7f/r/+z/7P/s/+7/7f/t/+3/7//v/+//
7//t/+3/7f/t/+//7//v/+//7f/t/+3/7v/w/+7/7v/v//H/8v/y//D/7v/v/+//7//x
//L/8v/x//D/7//u/+3/7v/w//H/8v/x//H/8f/x//H/8f/y//P/9f/1//X/9v/1//X/
9f/2//j/+P/4//j/+v/7//3//f/9//3///8AAAIAAgADAAQAAwADAAMAAwAFAAUABQAG
AAYABwAHAAcACQAJAAoACgAKAAoACgAKAAoACgAKAAkACQAIAAcABgAFAAUABAADAAMA
AgABAAAAAQABAAAA///9//z//P/7//3//f/7//v//f/9//z//P/6//j/+P/4//r/+v/6
//r/+P/4//j/+P/4//j/+P/3//n/+f/5//n/9//3//f/9//5//n/+f/5//j/+P/4//j/
+P/4//n/+f/5//n/+f/5//b/9v/2//b/9v/3//f/9//3//f/9//3//r/+v/6//r//P/8
//3//f/8//v/+//6//z//P/8//z/+v/7//v/+//7//z//P/8//z//P/8//z/+v/7//v/
+//9//3//f/9//3//f/9//3/+//7//v/+//8//3//v////7//f/8//v//P/9//7////+
//3//P/7//3//f/9//7//f/9//3//f////7//f/9//7//v/+//7//P/8//z/+//9//3/
/f/9/wAAAAAAAP/////+//7///8AAP7//v/+//7//v/+//7//v/+//7//v///wEAAgAD
AAQABgAJAAwADQAPABEAEgATABQAFAAUABQAFwAYABkAGwAdABsAGgAZABYAFgAWABcA
GwAbABoAGQAYABgAGAAXABYAFgAWABYAFgAUABIAEAANAAwADAALAAwACAAIAAgACAAG
AAYABgAGAAYABgAGAAcABwAHAAcABQAFAAUABQAHAAcABwAHAAUABQAFAAYACAAIAAcA
BwAJAAkABwAGAAMAAwAEAAoADwAWAB0AIgAkADEARABVAGsAhACdAKkAngBzADgAFAAF
AO//3f/b/+X/7P/w/+7/7//3/wAABQAFAAcACQALAAsACgAKAAwADAAMAAwADAAMAAwA
DAAMAAwADAAMAA4ADgAOAA4ADQANAA0ADQALAAwADAAMAA0ADQAOAA8ADwAPAA8ADwAN
AA0ADQANAA8ADwAPAA8ADQANAA0ADgAQAA4ADgAPAA0ADgAOAAwADgAPAA8ADwARABIA
EgARABMAEwATABMAFQAWABYAFgAVABUAFQAVABcAFwAYABkAFwAXABcAGAAXABcAFwAY
ABoAGgAaABoAHAAdAB8AHwAdAB0AHwAgACAAIAAhACIAIwAjACMAIwAlACUAJQAmACQA
JQAlACUAJwAnACgAKAAoACgAKAAoACYAJgAmACUAJwAmACUAJAAjACMAIgAhAB8AHgAd
ABwAHQAdABwAGwAZABgAGAAXABcAFwAVABUAFQAVABQAFAASABAAEAAQABIAEgASABIA
EAAQABAAEAAQABAAEAAPABEAEQARABEAEQARABEAEQARABEAEQARAA4ADgAOAA4AEAAQ
ABEAEQAPAA8ADwAPAA4ADgAOAA4AEAARABEAEQAPAA8ADwAPABAAEAAQABAAEAAQABEA
EQAPAA8AEAAQABIAEgASABIAEQARABAADwARABIAEgASABAAEAAQABAAEgATABMAEwAT
ABMAEwATABEAEQARABEAEwATABMAEwASABEAEAAPAA8ADwAPAA8AEQARABEAEQAQAA8A
DgANAA0ADQANAA4ADQANAA0ADQAPAA4ADQANAAwADAAMAAwADAAMAAwACwANAA0ADQAN
AA0ADAALAAkACQAIAAgACQAMAA4ADAAKAAoACgAKAAgACAAIAAgACgAKAAoACwAMAAwA
DAAMAA8AEQATABMAEwAVABYAFwAWABYAFgAWABUAFgAXABkAFwAVABQAEwATABQAFQAX
ABgAFwAVABMAEgASABIAEQAQABAAEAAQAAwACgAIAAYABgAGAAcABwAFAAAA///+//7/
/P/8//z//v/+//7//v/7//v/+//7//3//f/9//3/+//7//v/+//7//v/+//8//z//P/7
//v/+f/5//n/9v/3//n//P8AAAsADgAPABQAHgAtAEQAWQBxAIYAkwCLAGgAMQAIAPT/
4f/N/8X/y//R/9b/1v/W/93/5//u//H/7//z//P/8f/z//b/9P/0//T/9P/0//T/9P/0
//T/9P/0//T/9P/0//T/9P/0//P/8//z//P/8//0//T/9P/y//H/8f/x//H/8f/x//H/
8f/x//H/8f/x//H/8f/x//H/8f/x//L/8v/w//D/8f/x//L/8v/w//D/8f/x//H/7//w
//D/7//v/+//7//v/+3/7v/u/+7/8f/x//H/8f/x//H/8v/z//P/8//z//T/9//3//f/
+P/6//r/+v/6//7///8BAAEAAwADAAUABgAEAAQABQAGAAkACQAJAAkACwALAAsADAAM
AA0ADQANAA0ADQAOAA4ADQAMAAsACgAMAAwADAALAAsACgAJAAgABwAHAAYABQAHAAYA
BQAEAAAA///9//v//f/8//z/+//7//v/+f/5//n/+f/4//j/+v/4//j/+P/2//b/9v/2
//b/9v/2//b/9v/2//b/9f/1//X/9f/1//f/9//3//f/9v/1//T/8//0//T/9P/0//T/
9P/1//X/8//z//P/8//0//T/9P/0//L/8//z//P/9f/1//X/9f/0//T/9P/0//T/9P/1
//X/9v/3//n/+v/5//j/9//2//j/+f/5//n/9//4//j/+P/6//r/+v/6//r/+//7//v/
+//7//v/+//9//3//f/9//v/+//7//v/+f/5//n/+f/8//3//v////z/+//6//n/+//7
//v/+//5//n/+f/6//n/+f/5//n/+//6//n/+f/4//j/+P/4//r/+v/6//n/+f/5//n/
+f/4//j/+P/3//v/+v/6//v/+v/4//j/+P/4//j/+P/4//j/+P/4//j/+f/9//7///8A
AAMABQAHAAcABgAHAAcABwAJAAoACwAMAA0ADgAPABEADwANAAwACwAKAAoACgALAAwA
CwAJAAcACQAKAAsACwAJAAgABwAGAAQAAgAAAP7//v/+///////9//j/9//2//j/9v/2
//b/9P/0//T/9P/x//H/8f/x//L/8//0//X/8//z//P/8//1//X/9f/2//X/9P/y//H/
8f/z//P/9P/x//H/8v/4////BAAFAAgAFAAjADQARwBdAHQAgwB/AGAAJwD6/+j/2//L
/8X/y//R/9b/1v/Y/9v/3//m/+v/6f/p/+3/7//t//D/8P/v/+7/7f/s/+7/7v/u/+7/
7v/u/+7/7v/w//D/8P/w/+//7//v/+//8P/y//P/9P/y//H/8f/x//L/8//0//X/8//z
//P/8//x//H/8f/x//L/8//0//b/9P/y//L/8//1//b/9v/0//T/9f/1//X/9f/2//b/
9f/3//f/9//3//f/+P/4//j/+//7//v/+//7//v//P/9//z/+//6//r//P/9//7/AAAA
AAAAAAAAAAQABQAHAAcABQAFAAcACAAIAAgACQAKAA0ADQANAA0ADwAPAA8AEAAQABEA
EQARABEAEQASABIAEAAQABAAEAASABIAEgARAA8ADgANAAwADAANAA0ADQALAAoACQAI
AAcABwAGAAUABwAGAAYABQAFAAUAAwADAAMAAwACAAIAAgAAAAAAAAACAAIAAgACAAIA
AgACAAIAAAAAAAAA//////////////////////////////////8AAAAAAAAAAAAAAAAB
AAEAAQABAAEAAQD+//7//v/+/wAAAQABAAEAAgADAAQABQAEAAQABAAEAAIAAgADAAMA
BQAFAAYABgAIAAgACAAIAAgACQAJAAkACQAKAAoACgAKAAoACgAKAAwADQANAA0ACwAL
AAsACwALAAsACwALAAsACwALAAsADQANAA0ADQANAA0ADQANAAsACwALAAsADAANAA4A
DwANAA==
         </WaveFormData>
      </LeadData>
      <LeadData>
         <LeadByteCountTotal>10000</LeadByteCountTotal>
         <LeadTimeOffset>0</LeadTimeOffset>
         <LeadSampleCountTotal>5000</LeadSampleCountTotal>
         <LeadAmplitudeUnitsPerBit>4.88</LeadAmplitudeUnitsPerBit>
         <LeadAmplitudeUnits>¦ÌV</LeadAmplitudeUnits>
         <LeadHighLimit>2147483647</LeadHighLimit>
         <LeadLowLimit>268435456</LeadLowLimit>
         <LeadID>V1</LeadID>
         <LeadOffsetFirstSample>0</LeadOffsetFirstSample>
         <FirstSampleBaseline>0</FirstSampleBaseline>
         <LeadSampleSize>2</LeadSampleSize>
         <LeadOff>FALSE</LeadOff>
         <BaselineSway>FALSE</BaselineSway>
         <ExcessiveACNoise>FALSE</ExcessiveACNoise>
         <MuscleNoise>FALSE</MuscleNoise>
         <LeadDataCRC32>715106970</LeadDataCRC32>
         <WaveFormData>
GgAaABoAGgAaABoAGgAaABwAHAAcABwAHQAeAB8AIAAiACIAIgAiACIAIgAiACIAIwAk
ACUAJgAoACgAKAAoACoAKgAqACoALAAsACwALAAuAC4ALgAuAC4ALgAuAC4ALgAuAC4A
LgAuAC4ALgAuAC0ALAArACoAKAAoACgAKAAlACQAIwAiACAAHgAcABoAFwAWABUAFAAR
ABAADwAOAAsACgAJAAgABgAGAAYABgAEAAQABAAEAAYABgAGAAYABgAGAAYABgAEAAQA
BAAEAAQABAAEAAQABAAEAAQABAAEAAQABAAEAAQABAAEAAQABAAEAAQABAAEAAQABAAE
AAQABAAEAAQABAAEAAQABAAEAAQABAAEAAQABAAEAAQABgAGAAYABgAGAAYABgAGAAYA
BgAGAAYABAAEAAQABAAGAAYABgAGAAYABgAGAAYABAAEAAQABAAEAAQABAAEAAQABAAE
AAQABAAEAAQABAAEAAQABAAEAAIAAgACAAIAAgACAAIAAgACAAIAAgACAAAAAAAAAAAA
AAAAAAAAAAAAAAAAAAAAAAAAAAAAAAAA/v/+//7//v/+//7//v/+//7//v/+//7//P/8
//z//P/8//z//P/8//z//P/8//z//P/8//z//P/8//z//P/8//v/+v/5//j/+P/4//j/
+P/4//j/+P/4//b/9v/2//b/+P/4//j/+P/4//j/+P/4//b/9v/2//b/9v/2//b/9v/2
//b/9//3//r/+//7//z//P/8//7//v/+//7//P/7//r/+f/4//X/8f/t/+n/6f/p/+n/
6f/p/+f/5f/l/+b/5v/n/+f/5//o/+j/6P/p/+r/6//r/+v/7v/u/+7/7//u/+7/7v/v
//H/8v/y//L/8P/w//H/8f/x//H/8f/y//L/8v/y//P/8f/x//L/8v/0//T/9P/1//X/
9f/1//X/9f/3//v//v8DAAcACwAMAAwAEAAVABMACAD4/+X/yv+t/5P/d/9q/3L/dv9s
/2H/Xf9j/23/f/+P/57/sP/A/9H/4//y//3///8BAP///////wEAAgACAAIABAAEAAQA
BAAFAAUABQAGAAYABgAGAAYABgAFAAUABQAFAAcABwAHAAgACAAIAAgABwAHAAgACAAI
AAkACQAJAAkACQAJAAkACQAKAAoACgAKAAsACwAMAAwADAANAA0ADQALAA0ADQANAA8A
DwAPAA8AEQASABIAEwATABMAFAAVABYAFgAWABYAFgAYABkAGQAaABwAHAAcAB4AHgAg
ACEAIQAhACEAIQAfACAAIAAgACEAIgAjACQAJAAkACQAIwAjACMAIwAjACQAJAAjACIA
IQAhACAAHwAcABsAGgAYABYAFAASABEADwAOAAwACwAIAAcABgAFAAQAAwACAAEAAAAA
AP///////////////////v/+//7/AAD//////////////////wIAAgABAAEA////////
AAACAAIAAgABAP//////////AQABAAIAAgACAAIAAgACAAIAAgACAAIABAAEAAQABAAC
AAIAAwADAAMAAwADAAMAAwADAAMAAwAEAAQABAAEAAYABgAGAAYABgAGAAYABgAHAAcA
BwAHAAkACAAIAAgABwAHAAYABgAGAAYABgAGAAcABwAGAAYABAAFAAUABQADAAIAAgAC
AAIAAgACAAIAAgACAAIAAgAAAAAAAAAAAAAAAAAAAAAA///////////9//3//f/8//z/
/f/+//7/+//6//r/+v/6//v//P/+//7//f/9//3/+//7//z//P/8//v/+v/6//r/+v/7
//v/+//7//v/+v/6//r/+v/6//r/+v/5//n//P/8//z//P/7//v/+v/5//v/+//8//z/
+v/6//r/+v/4//j/+P/4//b/9v/2//b/9v/2//b/9//1//j/+f/5//j/+v/6//z//v/+
//7//P/7//r/+f/4//X/8f/t/+n/5//n/+f/5//n/+f/5f/l/+b/5v/n/+f/6f/q/+r/
6v/p/+r/6//r/+3/7v/u/+7/7f/u/+7/7v/v/+//8P/w//D/8P/w//H/8//z//P/8//y
//L/8v/y//X/9f/1//b/9v/2//b/9v/1//X/9f/1//f/9//3//v//v8DAAUACQAMAA4A
EAAVABUADgD+/+3/1P+3/5//hf9y/3L/eP9y/2P/Xf9h/2n/df+J/5r/rP++/8//3//w
//3/AwABAP////8BAAEABAAEAAQABgAEAAQABAAFAAcABwAIAAgACAAIAAgACAAJAAkA
CQAJAAkACQAJAAoACgAKAAoACQAJAAoACgAKAAkACQAJAAkACwALAAsACwAKAAoACgAK
AAsACwAMAAwADAANAA0ADQANAA8ADwAPAA8ADwAPAA8AEQASABIAEwARABEAEgATABYA
FgAWABYAFgAYABkAGQAaABwAHAAcABwAHAAeAB8AHwAfAB8AHwAhACIAIgAiACAAIAAg
ACAAIgAiACIAIQAhACEAIQAhACAAIAAfAB4AHQAdABwAGwAaABkAGAAWABQAEgAQAA8A
DwAOAAwACwAIAAcABgAFAAQAAwACAAEAAAAAAP////8BAAEAAQABAAEAAAAAAAAAAAD/
/////////////////wAAAAD/////////////AAAAAAAAAAD//////////////////wAA
AAAAAAAAAAAAAAAAAAAAAAAA/v/+//7//v8AAAAAAQABAAEAAQABAAEAAQABAAEAAQAC
AAIAAgACAAIAAgACAAIAAgACAAIAAgABAAEAAQABAAEAAAAAAAAAAwADAAIAAgACAAIA
AgACAAMAAwACAAIAAQABAAAA//8BAAAAAAAAAP7//v/+//7//v/+//7//v/+//7//v/+
//7//v/+//7/+//7//v/+//7//v/+//6//j/+f/6//r/+//6//r/+v/5//n/+f/6//r/
+f/5//n/+f/5//r/+v/4//f/9v/2//b/9v/3//f/9//3//f/9v/4//j/+P/4//j/+P/3
//f/+P/4//j/9v/2//b/9v/2//b/9v/2//b/9v/2//b/9v/2//b/9//3//r/+//7//r/
/P/8//7//v/+//7//P/7//r/+f/4//b/8//w/+3/6//r/+v/6//t/+3/6//r/+r/6v/r
/+v/6//s/+z/7P/t/+7/7//v/+//8P/w//D/8f/y//L/8v/z//P/9P/0//L/8v/y//P/
9f/1//X/9f/2//b/9v/2//X/9f/1//b/9v/2//b/9v/3//f/9//3//f/+f/5//v//v8D
AAcACwAMAA4AEgAVABcADgD+/+v/0v+1/53/g/9y/3b/fP90/2X/X/9l/23/ff+N/57/
rv/A/8//3//w//3/AwADAAEAAQADAAMABAAEAAQABgAGAAYABgAHAAUABQAGAAYABgAG
AAYABgAJAAkACQAJAAcABwAHAAgACAAIAAgABwAFAAYABgAGAAkACQAJAAkACQAJAAkA
CQAIAAgACAAIAAkACQAKAAoACgALAAsACwALAA0ADQANAA8ADwAPAA8ADQAOAA4ADwAP
AA8AEAARABIAEgASABIAFAAWABcAFwAWABgAGAAYABgAGAAaABsAHQAdAB0AHQAdAB4A
HgAeAB4AHgAeAB4AIAAgACAAHwAfAB8AHwAfABwAHAAbABoAGQAZABgAFwAYABcAFgAU
ABIAEAAOAA0ACQAIAAYABQAEAAMAAgABAAAA///+//3//P/8//v/+//7//v/+//7//n/
+P/4//j/+f/5//r/+//5//n/+f/5//r/+v/5//n/+f/5//n/+v/6//r/+v/5//n/+f/5
//n/+f/5//r/+v/4//j/+P/4//j/+P/4//j/+P/4//j/+P/6//r/+//7//v/+//7//v/
+//7//v/+//8//z//P/8//z//P/8//z//P/8//z//P/9//3//f/9//3//P/8//z//f/9
//z//P/8//z//P/8//v/+//6//r//P/9//3//f/7//r/+v/6//r/+v/6//r/+v/6//r/
+v/4//j/+P/4//j/+P/4//j/9//3//f/9//3//f/9//2//T/9f/2//b/9//2//b/9v/1
//X/9f/2//T/8//z//P/9f/1//b/9v/2//X/9P/0//T/9P/1//X/8//z//P/8v/y//L/
8v/y//L/8v/y//L/8v/y//L/8v/y//T/9P/0//T/9P/0//T/9f/z//b/9//3//j/+v/6
//z//f/+/////v////7//f/8//n/9f/x/+3/7P/r/+r/6f/p/+n/5//n/+j/6P/p/+n/
6f/q/+r/6v/r/+z/7f/t/+3/7v/u/+7/7//w//D/8P/x//H/8v/y//L/8v/y//P/8f/x
//H/8f/z//T/9f/2//f/9//3//j/9v/2//b/9v/5//n/+f/5//n/+f/5//3/AgAHAAkA
DwASABIAFAAXABcADAD8/+n/zv+v/5P/ef9o/2r/cP9q/13/W/9j/3H/gf+R/6L/tv/I
/9n/6f/4/wEAAwADAAUABwAHAAcABgAGAAYACAAKAAoACgALAAkACQAKAAoADAAMAAwA
DAANAA0ADQANAA0ADQANAA4ADAAMAAwACwALAAwADAAMAA0ADQANAA0ADwAPAA8ADwAQ
ABAAEAAQAA8ADwAQABAAEAARABEAEQARABMAEwATABMAEwATABMAEQASABIAEwAVABUA
FgAXABYAFgAWABYAGAAaABsAGwAaABwAHAAcABoAGgAcAB0AHwAfAB8AHwAdAB4AHgAe
AB4AHgAeAB4AHgAeAB4AHQAdAB0AHQAdABwAHAAbABoAGQAZABgAFwAWABUAFAASABAA
DgAMAAsACQAIAAYABQACAAEAAAD///7//f/8//v/+v/6//n/+f/5//n/+f/5//n/+P/4
//j/+v/5//n/+f/3//f/9//3//j/+P/3//f/+f/5//n/+v/4//j/+P/3//n/+f/5//n/
+f/5//r/+v/6//r/+v/6//r/+v/6//r/+v/6//r/+v/8//z//f/9//3//f/9//3//f/9
//3//f/+//7//v/+//z//P/8//z//v/+//7//v///////////wEAAAAAAAAA//////7/
/v8AAAAAAAAAAAEAAQAAAAAA/v////////8BAAAAAAAAAAAAAAAAAAAA/v/+//7//v/+
//7//v/+//z//P/8//z/+//7//v/+//9//3//f/8//r/+//8//z/+//6//r/+v/5//n/
+f/6//r/+f/5//n/+f/5//r/+v/8//v/+v/6//r/+v/7//v/+f/5//n/+P/4//r/+v/6
//r/+v/6//r/+P/4//j/+P/6//r/+v/6//r/+v/6//v/+//+//////8AAAIAAgAEAAIA
AgACAAAAAAAAAAAAAAD9//n/9f/x//H/8f/x//H/8f/x/+//7//w//D/8f/x//P/9P/0
//T/8//0//X/9f/3//j/+P/4//v//P/8//z/+//7//z//P/8//z//P/9////////////
AAAAAAAAAAD///////8AAAAAAAAAAAAA////////////////AQAFAAoADQARABUAGAAY
ABoAHwAfABQABADx/9b/uf+f/4n/gP+I/4j/fP9v/23/cf97/4n/m/+q/7z/zP/d/+3/
/P8JAA0ACwALAAsACQALAAwADAAMAA4AEAAQABAAEQARABEAEgASABAAEAAQABAAEQAR
ABEAEQATABMAEwAUABIAEgASABEAEwAUABQAFAAVABUAFQAVABUAFQAVABUAFgAWABYA
FgAVABUAFgAWABYAFwAXABcAFwAZABkAGQAXABcAFwAXABgAGgAbAB0AGwAbABwAHQAe
AB4AHgAeAB4AIAAhACEAIAAiACIAIgAkACQAJgAnACcAJwAnACcAJwAoACgAKAAmACYA
JgAmACYAJgAmACUAJwAnACcAJwAoACgAJwAmACQAIwAhAB8AIAAfAB4AHAAaABgAFgAV
ABUAFAASABEAEAAPAA4ADQAKAAkACAAHAAgACAAHAAcABQAFAAUABQAFAAQABAAEAAYA
BQAFAAUAAwADAAMAAwAEAAQAAwADAAUABQAFAAYABgAGAAYABQADAAMAAwADAAQABQAH
AAgABgAGAAYABgAGAAYABgAGAAYABgAGAAYABgAGAAcABwAFAAUABQAFAAcABwAHAAcA
CAAIAAgACAAIAAgACAAIAAgACAAIAAgACQAJAAkACQAJAAgACAAIAAcABwAGAAYACAAI
AAgACAAHAAcABgAGAAYABwAHAAcABQAEAAQABAAEAAQABAAEAAQABAAEAAQABAAEAAQA
BAAEAAQABAAEAAMAAwADAAMAAQABAAEAAAAAAAEAAgACAAEAAAAAAAAAAQABAAEAAgAA
AP////////3//f/+//7/AAD///7//v/8//z//f/9////AAD+//7//v/+//z//P/8//z/
/v/+//7//v8AAAAAAAABAAAAAgACAAEABAAGAAYACAAIAAgACAAGAAUABAADAAIA///7
//f/8//z//P/8//z//P/8//x//H/8P/w//H/8f/x//L/8v/y//X/9v/3//f/9f/2//b/
9v/3//j/+P/4//v/+//8//z//P/8//z//f/7//v/+//7//z//P/8//z//f/9//3//v/+
//7//v/+//////////////8BAAEAAwAGAAkADQAPABIAEAASABUAFwAUAAwA+//k/83/
t/+j/5j/nP+i/5r/i/+D/3//gf+J/5n/qP+0/8D/zf/d/+7//f8FAAcABwAHAAcABwAK
AAoACgAMAAoACgAKAAsACwALAAwADAAKAAoACgAKAAsACwALAAsACwALAAsADAAKAAoA
CgAJAAsADAAMAAwACwALAAsACwALAAsACwALAAoACgAKAAoACwALAAwADAAMAA0ADQAN
AAsADQANAA0ADQANAA0ADQANAA4ADgAPAA8ADwAQABEAEgASABIAEgAQABIAEwATABIA
FAAUABQAEgASABQAFQAXABcAFwAXABcAGAAYABgAGAAYABgAGAAYABgAGAAXABUAFQAV
ABUAFAAUABMAEgASABMAEwATABAADwAOAAwADAAKAAgABwAHAAYABAADAAIAAQAAAP//
/v/9//z/+//6//r/+f/5//n/+f/5//n/9//2//b/9v/2//X/9f/1//X/9f/1//X/9P/0
//P/8//1//X/9f/2//T/9P/0//P/9f/1//X/9f/1//X/9v/2//T/9P/0//T/9v/2//b/
9v/2//b/9v/2//b/9v/3//f/+f/5//n/+f/3//f/9//3//j/+P/4//j/+P/4//j/+P/4
//j/+P/4//n/+f/5//n/9//2//b/9v/3//f/9v/2//T/9P/0//T/9f/1//T/9P/0//X/
9f/1//X/9P/0//T/8v/y//L/8v/y//L/8v/y//L/8v/y//L/8v/y//L/8v/x//H/8f/x
/+//7//v/+7/7v/v//D/8P/x//D/8P/w/+//7//v//D/8v/x//H/8f/v/+//8P/w//L/
8f/w//D/8v/y//P/8//1//X/9f/0//L/8v/y//L/8v/y//L/8v/y//L/9P/0//T/9P/0
//T/9P/1//X/+P/5//n/+v/8//z//v8AAAAAAAD+//v/+v/5//j/9v/z//D/7f/t/+3/
7f/t/+//7//t/+3/7P/s/+3/7f/t/+7/7v/u/+//8P/x//H/8f/y//L/8v/1//b/9v/2
//f/9//4//j/+P/4//j/+f/3//f/9//3//r/+v/6//r/+f/5//n/+v/8//z//P/8//v/
+//7//v//f/9//3/AQAEAAcACwAPAA4ADgAQABUAFwAUAAgA9//g/8P/q/+T/4D/gP+M
/4b/d/9v/23/cf99/43/nP+s/77/z//f//D//f8DAAEAAwAHAAcABwAGAAYABgAIAAgA
CAAIAAkACQAJAAoACgAMAAwADAAMAA0ADQANAA0ADAALAAoACgAMAAwADAALAAsADAAM
AAwACwALAAsACwANAA0ADQANAAwADAAMAAwACwALAAwADAAMAA0ADQANAA0ADwAPAA8A
DwAPAA8ADwAQABIAEwAVABQAEwATABMAFAAUABQAFAAWABgAGQAZABgAGgAaABoAGgAa
ABwAHQAfAB8AHwAfAB8AIAAgACAAHgAeAB4AHgAgACAAIAAfAB8AHwAfAB8AHgAeAB0A
HAAZABkAGAAXABYAFQAUABIAEgAQAA4ADQAJAAgABgAFAAYABQAEAAMAAgABAAAA///+
//7//f/9//v/+//7//v//f/8//z//P/8//v/+//7//v/+//7//v//P/8//v/+//7//v/
+//8//z//P/8//v/+f/5//n/+f/5//n/+v/6//r/+v/6//r/+P/4//j/+P/4//j/+P/4
//j/+P/5//n/+f/5//n/+f/3//f/9//3//j/+P/4//j/+v/6//r/+v/4//j/+P/4//n/
+f/5//n/+//6//r/+v/5//n/+P/4//j/+P/4//j/+f/5//j/+P/4//n/+f/5//f/9v/2
//b/+P/4//j/+P/2//b/9v/2//T/9P/0//T/9P/0//T/9P/z//P/8//z//P/8//z//L/
8P/x//L/8v/z//L/8v/y//P/8//z//T/8v/x//H/8f/x//H/8v/y//T/8//y//L/8P/w
//H/8f/x//H/8f/w//D/8P/w//D/8v/w//D/8P/w//D/8P/w//D/8P/w//D/8P/w//D/
8P/w//H/8f/0//X/9f/4//r/+v/8//r/+v/6//j/9//2//X/9P/v/+v/5//j/+P/4//j
/+P/5f/l/+P/4//k/+T/5f/l/+X/5v/m/+b/5//o/+n/6f/p/+r/6v/q/+v/7P/s/+z/
7f/t/+7/7v/u/+7/7v/v/+//7//v/+//8P/w//D/8P/x//H/8f/y//D/8P/w//D/8//z
//P/8//z//X/9//3//z/AQAFAAkACgAKAA4AEwAPAAIA8P/X/7r/of+J/3P/bP9y/3T/
aP9d/1v/X/9t/4H/k/+i/7T/xv/V/+X/9v/9//////////////8BAAAAAAAAAAIAAgAC
AAIAAwADAAMABAAEAAYABgAGAAYABwAHAAcABwAFAAUABQAGAAYABgAGAAUABQAGAAYA
BgAHAAcABwAHAAcABwAHAAcACAAIAAgACAAHAAcACAAIAAgACQAJAAkACQALAAsACwAL
AAsACwALAAkACgAKAAsADQANAA4ADwAQABAAEAAQABAAEgATABMAFAAWABYAFgAWABYA
GAAZABkAGQAZABkAGQAaABoAGgAaABoAGgAaABoAGgAaABkAFwAXABcAFwAYABgAFwAW
ABMAEwASABEADgANAAwACgAKAAgABgAFAAEAAAD+//3//P/7//r/+f/6//n/+P/3//b/
9v/1//X/8//z//P/8//z//L/8v/y//L/8f/x//H/8//z//P/8//y//L/8f/x//H/8f/x
//L/8v/y//L/8f/x//H/8f/x//P/8//0//T/8v/y//L/8v/0//T/9P/0//L/8v/y//L/
9P/0//X/9f/1//X/9f/1//X/9f/1//X/9v/2//b/9v/2//b/9v/2//b/9v/2//b/9f/1
//X/9f/3//b/9v/2//f/9//2//b/9v/2//b/9v/z//P/8v/y//T/9f/1//X/9f/0//T/
9P/2//b/9v/2//b/9v/2//b/9P/0//T/9P/y//L/8v/y//P/8//z//P/8//z//P/8v/y
//P/9P/0//P/8v/y//L/8f/x//H/8v/0//P/8//z//P/8//0//T/8v/x//D/8P/y//L/
8//z//P/8//z//L/8v/y//L/8v/y//L/8v/y//L/8P/w//D/8P/y//L/8v/y//L/8v/y
//P/8//2//f/9//2//j/+P/6//r/+v/6//j/9//2//X/9P/v/+v/5//j/+H/4f/h/+H/
4v/j/+L/4//i/+L/4//j/+P/5P/k/+T/5f/m/+f/5//n/+j/6P/o/+n/6v/q/+r/6//r
/+z/7P/u/+7/7v/v//H/8f/x//H/8v/y//L/8v/z//P/8//0//T/9P/0//T/9f/1//X/
9f/1//X/9//5//z///8FAAcACgAKAAwAEQAVAAwA/v/t/9b/uf+d/4H/av9m/27/bv9h
/1f/W/9l/3X/h/+Y/6r/vv/L/9v/7v/9/wMAAwABAAEAAQADAAQABAAEAAYABgAGAAYA
BwAHAAcACAAIAAgACAAIAAgABwAHAAcABwAJAAkACQAKAAgACAAIAAcACQAKAAoACgAJ
AAkACQAJAAsACwALAAsACgAKAAoACgALAAsADAAMAAoACwALAAsACwANAA0ADQANAA0A
DQANAA0ADgAOAA8ADwAPABAAEQAQABAAEAAQABIAFAAVABUAFgAYABgAGAAWABYAGAAZ
ABoAGwAcAB0AHQAeAB4AHgAeAB4AHgAeABwAHAAcABsAHQAdAB0AHQAcABwAGwAaABkA
GQAYABcAFgAVABQAEgAQAA4ADAALAAkACAAGAAUABAADAAIAAQD+//3//P/7//r/+v/5
//n/9//3//f/9//3//b/9v/2//j/9//3//f/9f/1//X/9f/0//T/8//z//X/9f/1//b/
9v/2//b/9f/z//P/8//z//P/8//0//T/9P/0//T/9P/0//T/9P/0//T/9P/0//T/9P/0
//X/9f/1//X/9f/1//X/9f/1//X/9v/2//b/9v/4//j/+P/4//j/+P/4//j/9//3//f/
9//3//b/9v/2//n/+f/4//j/9v/2//b/9v/1//X/9P/0//T/9f/1//X/9f/0//T/9P/0
//T/9P/0//T/9P/0//T/9P/0//T/9P/y//L/8v/y//H/8f/x//H/8f/x//H/8P/w//H/
8v/y//H/8P/w//D/8f/x//H/8v/0//P/8//z//X/9f/2//b/9v/1//T/9P/0//T/9f/1
//X/9f/1//T/9v/2//b/9v/2//b/9v/2//b/9v/2//j/+P/4//j/+P/4//j/+P/2//b/
9v/3//n//P/9//3//v8AAAAAAgAAAAAAAAD+//3//P/7//r/9v/x/+z/5//q/+v/7P/t
/+v/6//p/+n/6v/q/+v/6//r/+z/7P/s/+//8P/x//H/8f/y//L/8v/x//L/8v/y//P/
8//0//T/9P/0//T/9f/3//f/9//3//b/9v/2//b/9//3//f/+P/6//r/+v/6//v/+//7
//v/+//7//3/AQAEAAkACwANABAAFAAYABsAFQAIAPb/4f/G/6n/i/9x/2b/bP9u/2T/
W/9d/2f/df+H/5f/qv+8/87/3//v//7/BQAFAAUABwAHAAcACQAKAAoACgAMAAwADAAM
AA0ADQANAA4ADgAOAA4ADgAOABEAEQARABEAEQARABEAEgASABIAEgARABMAFAAUABQA
EwATABMAEwAVABUAFQAVABYAFgAWABYAFQAVABYAFgAYABkAGQAZABcAGQAZABkAFwAX
ABcAFwAZABoAGgAbAB0AHQAeAB8AHgAeAB4AHgAgACIAIwAjACIAJAAkACQAJAAkACYA
JwAnACcAJwAnACkAKgAqACoAKAAoACgAKAAoACgAKAAnACUAJQAlACUAJgAmACUAJAAj
ACMAIgAhAB4AHQAcABoAGAAWABQAEwATABIAEAAPAA4ADQAMAAsACAAHAAYABQAGAAYA
BQAFAAUABQAFAAUAAwACAAIAAgACAAEAAQABAAIAAwAEAAUABAAEAAMAAwABAAEAAQAC
AAQABAAEAAMAAQABAAEAAQABAAEAAgACAAIAAgACAAIAAgACAAIAAgAEAAQABAAEAAIA
AgADAAMABQAFAAUABQAFAAUABQAFAAYABgAGAAYABgAGAAYABgAGAAYABgAGAAcABwAH
AAcABwAGAAYABgAHAAcABgAGAAYABgAGAAYABQAFAAQABAAEAAUABQAFAAUABAAEAAQA
BAAEAAQABAAEAAQABAAEAAIAAgACAAIAAgACAAIAAgABAAEAAQABAAEAAQABAAAAAAAB
AAIAAgABAAAAAAAAAP///////wAAAAD/////////////AAAAAP7//f/8//z//v/+////
///////////+//7//P/8//z//P/8//z//P/8//z//P/8//z//P/8//z//P/+//7//v//
////AgADAAMAAgAEAAQABgAGAAYABgAEAAMAAgABAAAA/f/5//X/8f/z//P/8//z//H/
8f/v/+//8v/y//P/8//x//L/8v/y//P/9P/1//X/9//4//j/+P/5//r/+v/6//v/+//8
//z//P/8//z//f/7//v/+//7//z//P/8//z//f/9//3//v/+//7//v/+////////////
/////wEAAwAGAAsAEQATABQAFAAWABsAGwASAAQA7//U/7n/of+L/4L/hv+K/37/cf9t
/3H/ef+H/5n/qv+8/87/3//t//7/CQALAAkACwANAA0ADwAOAA4ADgAQABAAEAAQABEA
EwATABQAFAAUABQAFAAUABMAEwATABMAEwATABMAFAAUABQAFAATABMAFAAUABQAFQAV
ABUAFQAVABUAFQAVABYAFgAWABYAEwATABQAFAAWABcAFwAXABcAGQAZABkAFwAXABcA
FwAZABoAGgAbABkAGQAaABsAHAAcABwAHAAaABwAHQAdABwAHgAeAB4AIAAgACIAIwAj
ACMAIwAjACMAJAAkACQAJAAkACQAJAAmACYAJgAlACMAIwAjACMAIgAiACEAIAAfAB8A
HgAdABwAGwAaABgAFgAUABIAEQAPAA4ADAALAAoACQAIAAcABgAFAAQAAwADAAQABAAF
AAMAAwADAAMAAQAAAAAAAAACAAEAAQABAAEAAQABAAEAAgACAAEAAQABAAEAAQACAAAA
AAAAAP//AQABAAEAAQADAAMABAAEAAIAAgACAAIAAgACAAIAAgACAAIAAgACAAIAAgAD
AAMAAwADAAMAAwADAAMAAwADAAIAAgACAAIAAgACAAIAAgAAAAAAAAAAAAIAAwAEAAUA
BAACAAEAAAABAAEAAAAAAAAAAAAAAAAA//////7//v/8//3//f/9//3//P/8//z//P/8
//z//P/8//z//P/8//r/+v/6//r/+v/6//r/+v/5//n/+f/5//n/+f/5//j/9v/3//j/
+P/1/w==
         </WaveFormData>
      </LeadData>
      <LeadData>
         <LeadByteCountTotal>10000</LeadByteCountTotal>
         <LeadTimeOffset>0</LeadTimeOffset>
         <LeadSampleCountTotal>5000</LeadSampleCountTotal>
         <LeadAmplitudeUnitsPerBit>4.88</LeadAmplitudeUnitsPerBit>
         <LeadAmplitudeUnits>¦ÌV</LeadAmplitudeUnits>
         <LeadHighLimit>2147483647</LeadHighLimit>
         <LeadLowLimit>268435456</LeadLowLimit>
         <LeadID>V2</LeadID>
         <LeadOffsetFirstSample>0</LeadOffsetFirstSample>
         <FirstSampleBaseline>0</FirstSampleBaseline>
         <LeadSampleSize>2</LeadSampleSize>
         <LeadOff>FALSE</LeadOff>
         <BaselineSway>FALSE</BaselineSway>
         <ExcessiveACNoise>FALSE</ExcessiveACNoise>
         <MuscleNoise>FALSE</MuscleNoise>
         <LeadDataCRC32>363004995</LeadDataCRC32>
         <WaveFormData>
JgAmACYAJgAoACgAKAAoACkAKgArACwALwAwADEAMgAzADQANQA2ADkAOgA7ADwAPgBA
AEIARABGAEgASgBMAE4AUABSAFQAVgBYAFoAXABfAGAAYQBiAGMAZABlAGYAaABoAGgA
aABoAGgAaABoAGcAZgBlAGQAYgBgAF4AXABYAFYAVABSAE4ASgBGAEIAPgA6ADYAMgAu
ACoAJgAiAB0AGgAXABQAEgAQAA4ADAAKAAgABgAEAAIAAgACAAIAAQAAAP///v/8//z/
/P/8//z//P/8//z/+v/6//r/+v/6//r/+v/6//j/+P/4//j/+P/4//j/+P/4//j/+P/4
//j/+P/4//j/+P/4//j/+P/4//j/+P/4//r/+v/6//r//P/8//z//P/8//z//P/8//z/
/P/8//z//v/+//7//v/+//7//v/+/wAAAAAAAAAAAAAAAAAAAAACAAIAAgACAAAAAAAA
AAAAAgACAAIAAgAAAAAAAAAAAAAAAAAAAAAA/v/+//7//v/8//z//P/8//z//P/8//z/
+v/6//r/+v/4//j/+P/4//j/+P/4//j/+P/4//j/+P/2//b/9v/2//b/9v/2//b/9P/0
//T/9P/2//b/9v/2//T/9P/0//T/8v/y//L/8v/y//L/8v/y//D/8P/w//D/8v/y//L/
8v/y//L/8v/y//D/8P/w//D/8P/w//D/8P/u/+7/7v/u//D/8P/w//D/7v/u/+7/7v/v
/+//8P/x//D/8f/x//H/8//1//b/9v/4//j/+P/4//b/9v/0//L/8P/r/+j/6P/n/+j/
6P/n/+b/5v/l/+X/5//o/+j/6P/o/+n/6f/p/+n/5//n/+f/5//n/+f/5v/m/+f/5//n
/+f/5//n/+j/5v/m/+b/5v/o/+j/6f/p/+n/6f/p/+n/6v/q/+v/6//p/+n/6f/p/+r/
6v/q/+r/7f/v//L/9v/8/wgAGQAoADoAVAByAIgAkQCXAJcAiABwAEkABADB/5L/W/8f
//r+6f7n/v3+Iv9E/2L/gf+d/7b/0P/k//H/9f/1//P/9P/1//b/+P/5//r/+//5//n/
+v/8//7//v///////v/+/////////wAAAAAAAAIAAgADAAMABAAEAAQABAAFAAUABgAG
AAQABQAGAAcABwAHAAcACAAJAAsADAAOAA4ADgAPABAAEAARABIAEwAVABYAFwAXABgA
GQAaABwAHQAdAB4AIAAjACQAJgAnACoAKgAsAC0ALwAxADMANgA2ADgAOQA7AD4APwBB
AEMARwBJAEsATABNAE8AUABRAFIAUwBVAFYAVwBXAFcAVwBZAFkAWQBZAFgAVwBWAFUA
VABSAE8ATQBLAEcARABBAD4AOgA3ADMALwArACcAIwAfABwAGAAVABMAEAANAAsACAAF
AAIAAQD///7//f/8//v/+f/4//f/+f/4//f/9v/0//T/9P/0//b/9f/0//T/8v/y//H/
8f/y//L/8v/y//L/8f/x//H/8v/y//H/8P/w//H/8f/x//D/8P/w//H/8//y//L/8v/y
//P/8//z//X/9f/1//b/9P/1//X/9f/2//b/9v/2//b/9//3//b/+P/4//n/+f/6//r/
+//7//v/+//8//z//P/8//z//f/9//3//f/+//7//v/+//7//v/+//7//v/+//3//f/9
//v/+//7//v//P/8//z//P/6//r/+v/6//j/+P/3//f/+f/5//n/+P/4//j/9v/1//X/
9v/2//b/9f/1//T/8v/z//P/9P/0//T/8//z//P/8f/x//D/8P/w//D/8P/w//D/7//u
/+7/7f/t/+3/7f/s/+z/7P/s/+z/7P/s/+z/7f/t/+7/7v/s/+z/6//r/+v/7f/t/+z/
6v/q/+r/6v/q/+r/6v/q/+j/6P/o/+j/6P/p/+n/6v/r/+z/7f/t/+v/7f/v//D/7v/u
/+7/7v/w//D/8P/u/+r/5v/h/97/3v/e/+D/4f/h/+D/4P/f/9//3//g/+D/4v/i/+P/
4//j/+P/4f/h/+H/4f/h/+H/4P/g/+H/4f/h/+H/4f/h/+L/4v/i/+L/4v/i/+L/4//j
/+P/4//j/+P/5P/k/+X/5f/l/+X/5f/l/+b/5v/m/+b/5//p/+z/7v/0//z/DQAeADAA
RgBkAH4AiwCTAJcAjAB4AFUAHgDX/6D/b/8z/wT/7f7l/vP+Ev82/1b/df+T/67/xv/e
//H/9//1//P/9v/3//j/+P/5//r/+//7//v//P/+//7//v//////AAAAAAEAAQADAAQA
BAAEAAQABAAFAAUABgAGAAYABgAHAAcACAAIAAoACwAMAA0ADQANAA0ADgAOAA8ADwAQ
ABIAEgATABQAFAAVABYAFwAZABoAGwAbABoAGwAcAB4AHwAfACAAIgAlACYAKAApACwA
LAAuAC8AMQAzADUAOAA4ADoAOwA9AEIAQwBFAEcASQBLAE0ATgBPAFEAUgBTAFQAVQBX
AFgAVwBXAFcAVwBZAFkAWQBZAFgAVwBWAFUAVABSAE8ATQBLAEcARABBADwAOAA1ADEA
LQApACUAIQAeABwAGQAXABQAEAAMAAkABgADAAAA///9//z/+//6//f/9f/0//P/8//y
//H/8P/w//D/8P/w//D/7//u/+7/7v/u/+3/7f/s/+z/7P/s/+z/6//r/+v/6v/q/+n/
6P/n/+f/5v/l/+f/6P/p/+v/6f/o/+j/6P/m/+f/5//n/+f/5//n/+j/5v/n/+f/5//o
/+j/6P/o/+r/6//r/+r/6v/q/+v/6//s/+z/7f/t/+v/6//s/+z/7P/s/+z/7f/t/+3/
7f/u/+7/7v/u/+7/7P/s/+z/7P/u/+3/7f/t/+3/7f/t/+3/7P/s/+z/7P/q/+r/6v/q
/+j/6P/n/+f/6f/p/+n/6P/o/+j/5v/l/+P/5P/k/+T/4v/j/+P/4v/j/+P/5P/k/+L/
4f/h/+H/4f/h/+D/4P/e/97/3v/e/9//3//f/+D/3//f/9//3//g/+D/4P/g/+D/4P/g
/+D/3//f/+D/4P/g/+D/4P/i/+L/4v/i/+D/4P/g/+D/4P/h/+H/4v/j/+T/5f/l/+f/
6f/r/+z/7P/s/+z/7P/s/+z/7P/q/+r/5v/h/97/3P/c/97/3//h/+D/4P/f/9//3//g
/+D/4P/g/+H/4f/h/+H/3//f/93/3f/d/93/3P/c/93/3f/b/9v/2//b/93/3v/f/+D/
3v/e/97/3//f/9//3//f/+H/4v/i/+P/4//j/+P/4//l/+b/5v/m/+b/5//r/+7/8v/2
/wIAEQAgADIASABoAIIAkQCVAJUAjAB0AE8AEgDN/5z/a/8x/wT/7/7r/vn+Gv8+/1z/
e/+X/7D/yP/g//H/9//3//X/9v/3//j/+P/5//r/+//7//v//P/+//7//v//////AAAA
AAEAAQADAAQABAAEAAIAAgADAAMABgAGAAYABgAFAAUABgAGAAYABwAIAAkACQAJAAkA
CgAKAAsACwAMAAwADAANAA4AEAARABIAEwAVABYAFwAXABgAGQAaABwAGwAbABwAHgAf
ACAAIgAjACYAJgAoACkAKQArAC0AMAAzADYAOAA7AD4APwBBAEMARQBHAEkASgBLAE0A
TgBPAFAAUQBTAFQAVwBXAFcAVwBXAFcAVwBXAFQAUwBSAFEAUABOAEsASQBHAEMAQAA9
ADoANgAzAC8AKwAnACMAHwAdABoAFgATAA8ADAAJAAcABgADAAAA///7//r/+f/4//f/
9f/0//P/8//y//H/8P/w//D/8P/w/+7/7f/s/+z/7v/u/+3/7f/t/+z/6//q/+z/6//r
/+v/7P/s/+v/6v/q/+v/6//r/+z/7P/s/+3/6//q/+r/6v/o/+n/6f/p/+n/6f/p/+r/
6v/r/+v/6//s/+z/7P/s/+7/7//v/+7/7v/u/+//7//w//D/8f/x//H/8f/y//L/8P/w
//D/8f/x//H/8f/y//T/9P/0//T/8v/y//L/8v/y//H/8f/x//H/8f/x//H/8P/w//D/
8P/w//D/8P/w/+7/7v/t/+3/7f/t/+3/7P/s/+z/6v/p/+n/6v/q/+r/6P/p/+n/6P/n
/+f/6P/o/+r/6f/p/+n/5//n/+b/5v/m/+b/5v/m/+b/5f/k/+T/5f/l/+X/5f/i/+T/
5P/i/+L/4v/i/+L/4v/i/+L/4v/i/+L/4v/i/+L/4v/j/+P/5P/l/+b/5//n/+f/6f/r
/+z/7v/u/+7/7v/u/+7/7v/s/+v/6P/k/+L/4P/g/+L/4//j/+L/4v/h/9//3//g/+D/
4P/g/+H/4f/h/+H/3//f/9//3//f/9//3v/e/9//3//f/9//3//f/+D/4P/g/+D/3v/e
/97/3//h/+H/4f/h/+H/4v/i/+P/4//j/+P/4//j/+T/5P/k/+b/5f/n/+r/8P/2/wAA
EQAiADQATABqAIIAjQCRAJMAhABqAEMABAC//4r/Vf8X//D+3f7b/vH+GP88/17/gf+f
/7b/zv/k//H/9//1//X/+P/5//z//v///wAAAQABAAEAAgAEAAUABgAIAAkACgAKAAsA
CwALAAwADAAMAAwADAANAA0ADgAOAA4ADgAPAA8AEAAQABAAEQASABMAFQAVABUAFgAW
ABcAFwAYABoAGgAbABwAGgAbABwAHQAhACIAIwAjACQAJQAmACgAKQApACoALAAvADAA
MgAzADUANAA1ADUAOQA7AD0AQABBAEIAQgBDAEgASQBLAE0ATwBRAFMAVABTAFUAVgBX
AFgAWQBbAFwAWwBbAFsAWwBbAFsAWwBbAFgAVwBWAFUAVABSAE8ATQBLAEcARABBAD4A
OgA3ADMALwArACcAIwAdABoAFgATABEADgALAAkABgADAAAA///9//z/+//6//n/9//2
//X/9f/0//P/8v/y//L/8v/y//L/8f/w//D/8v/y//H/8f/w//D/8P/w//D/7//v/+//
7v/u/+3/7P/u/+//7//v//D/8P/w//H/8f/w//D/8P/w//H/8f/x//P/8//z//T/8v/z
//P/8//2//b/9v/2//b/9//3//b/9v/2//f/9//2//b/9//3//f/9//4//j/+P/4//j/
+f/7//v/+//8//r/+v/6//r/+//8//3//v/+//3//f/9//v/+//7//v/+v/6//r/+v/2
//b/9v/2//b/9v/1//X/8//z//P/8v/0//T/8v/x//H/8v/y//L/8P/x//H/8P/t/+3/
7v/u/+7/7f/t/+3/7f/t/+z/7P/u/+7/7v/u/+7/7f/s/+z/6//r/+v/6//u/+7/7v/s
/+z/7P/s/+z/7P/s/+z/7P/s/+z/7P/s/+z/7f/t/+7/7//w//H/8f/y//X/+P/6//r/
+v/6//r//P/8//z/+v/4//T/7//s/+v/6v/r/+v/7P/s/+3/7f/r/+v/7P/s/+z/7P/t
/+3/7f/t/+v/6//r/+v/6//r/+r/6v/r/+v/6//r/+v/6//s/+z/7P/s/+z/7P/s/+3/
6//r/+v/6//r/+z/7P/t/+3/7f/t/+3/7f/u/+7/7v/u/+//8f/2//r/AAAMAB0ALgBA
AFgAeACSAJ0AowChAJQAeABLAAYAw/+Q/1f/H//8/un+6f4D/yT/Rv9m/4X/o/++/9b/
6v/5//3/+//7//z/+//8////AQADAAUABQAFAAYACAAIAAgACQAJAAgACAAJAAkABwAI
AAgACAAKAAoACwALAA4ADgAOAA4ADQANAA4ADgAOAA8AEAARABEAEQARABIAEgATABMA
FAAWABYAFwAYABgAGQAaABsAHQAeAB8AHwAgACEAIgAkACUAJQAmACgAKQAqACwALQAw
ADAAMgAzADMANQA3ADoAPgBAAEEAQwBGAEcASQBLAE0ATwBRAFIAUwBVAFYAVwBYAFkA
WwBcAF0AXQBdAF0AXQBdAF0AXQBcAFsAWgBZAFYAVABRAE8ATQBJAEYAQwBAADwAOQA1
ADEALQApACUAIwAgABwAGQAWABIADgALAAoABwAEAAMAAQAAAP///v////3//P/7//n/
+P/3//b/9P/0//T/9P/2//X/9P/0//T/9P/z//P/8v/y//L/8v/y//H/8f/x//H/8v/y
//L/8v/z//P/8//y//L/8v/z//P/8v/y//L/9P/1//X/9f/z//P/8//0//T/9f/1//X/
9v/2//b/9v/2//f/9//2//b/9v/3//f/+P/4//n/+f/5//n/+v/6//r/+v/6//v/+//7
//v//P/8//z//P/8//r/+v/6//r/+v/5//n/+f/5//n/+f/5//j/+P/4//j/9//4//n/
+v/6//r/+f/5//n/+f/5//j/+P/4//b/9f/z//T/9P/0//T/9f/1//T/8//z//T/9P/0
//P/8//z//P/8//y//L/8v/y//L/8v/y//H/8P/w//H/8v/y//L/8v/y//D/8P/w//D/
8P/w//D/8P/y//P/8//0//T/9P/0//P/9P/3//r//P/8//z//P/8//r/+v/6//j/9v/y
/+3/6v/q/+r/7P/t/+3/7P/s/+v/7f/t/+7/7v/s/+z/7f/t/+3/7f/r/+v/6//r/+v/
6//o/+j/6f/p/+n/6f/p/+n/6v/q/+r/6v/s/+z/7P/t/+v/6//r/+v/7f/u/+7/7//v
/+//7//v/+//8P/w//D/8P/x//P/+P/8/wAACgAXACYANABIAGYAhgCXAJ8AnwCQAHgA
UwAYANX/pP97/03/KP8P/wP/Cf8i/0D/XP95/5H/qv/E/97/8f/9//3//f8AAAEAAAAC
AAMABAAFAAUABQAGAAgACAAIAAkACQAIAAgACQAJAAkACgAKAAoACgAKAAsACwAMAAwA
DAAMAA0ADQAOAA4ADAANAA4ADwARABEAEQASABAAEQARABIAFAAUABUAFgAWABcAGAAZ
ABkAGgAbABsAHAAdAB4AIAAhACEAIgAkACUAJgAoACkALAAsAC4ALwAvADEAMwA2ADgA
OgA7AD0APgA/AEEAQwBHAEkASwBMAE8AUQBSAFMAUgBTAFUAVgBXAFcAVwBXAFkAWQBZ
AFkAWABXAFYAVQBUAFIATwBNAE0ASQBGAEMAQAA8ADkANQAxAC0AKQAlACMAIAAcABkA
FwAUABEADwAKAAcABAADAAMAAgABAAAA/f/7//r/+f/5//j/9//2//T/9P/0//T/9P/z
//L/8v/y//L/8f/x//L/8v/y//L/8P/v/+//7//w//D/7//u/+7/7//v/+//7v/u/+7/
7//v/+7/7v/u/+7/7//v/+//7//v/+//8P/u/+//7//v//D/8P/w//D/8v/z//P/8v/y
//L/8//z//L/8v/z//P/9f/1//b/9v/4//j/+P/5//f/9//3//j/+P/4//j/+P/6//r/
+v/6//j/9//3//f/9//3//f/9//2//b/9v/2//T/9P/0//T/9P/0//P/8//z//P/8//y
//L/8v/w/+//7//w//D/8P/y//P/8//y//H/8f/y//L/8v/x//H/8f/v/+//7v/u//D/
8P/w//D/8P/v/+7/7v/x//H/8f/x//D/8P/w//D/8P/w//D/8P/w//D/8v/y//L/8v/0
//X/9f/2//f/+P/5//n/9//5//v//P/8//z//P/8//7//v/+//z//P/4//P/8P/u/+7/
8P/x//P/8v/y//H/8//z//T/9P/0//T/9f/1//X/9f/z//P/8//z//P/8//y//L/8//z
//X/9f/1//X/9v/2//b/9v/0//T/9P/1//X/9f/1//X/9f/2//b/9//1//X/9f/1//X/
9v/2//b/9v/3//n//P8AAAQADAAXACoAPABQAGoAiACZAJ8AoQCWAH4AYQAsAOf/sv+J
/1X/Jv8N///+A/8g/0T/Yv99/5n/tv/Q/+b/+/8FAAUAAwAEAAUABgAGAAcACAAJAAsA
CwAMAA4ADgAOAA8ADwAOAA4ADwAPAA8AEAAQABAAEAAQABEAEQAUABQAFAAUABQAEwAT
ABIAEgATABQAFQAXABcAFwAYABgAGQAZABoAGgAaABsAHAAcAB0AHgAfAB8AIAAhACEA
JAAlACYAKAApACkAKgAsACsALAAuAC8ANAA0ADYANwA5ADsAPQBAAEAAQgBDAEUASABJ
AEsATQBPAFEAUwBUAFcAWQBaAFsAWwBbAFwAXABeAF8AYABhAGEAYQBhAGEAYABfAF4A
XQBaAFgAVQBTAFMATwBMAEkARABAAD0AOQA1ADEALQApACUAIgAeABsAGQAWABMAEQAQ
AA0ACgAJAAYABAACAAAAAAD////////9//z/+//6//r/+v/6//r/+P/3//b/9v/2//b/
9f/1//b/9v/2//b/9v/1//X/9f/0//T/8//y//L/8//z//P/9P/0//T/9f/z//L/8v/y
//T/9f/1//X/9f/1//X/9v/0//X/9f/1//j/+P/4//j/9v/3//f/9v/2//b/9//3//r/
+v/7//v/+//7//z//P/8//z//P/9//v/+//7//z//P/8//z//P/8//z//P/8//7//f/9
//3//f/9//3//f/8//z//P/8//r/+v/6//r/+P/4//f/9//3//f/9//2//b/9v/0//P/
8//0//T/9P/y//P/8//y//P/8//0//T/8v/x//H/8f/x//H/8P/w//D/8P/w//D/8P/v
/+7/7v/t/+3/7f/t/+7/7v/u/+7/8P/u/+7/7v/u/+7/7v/u/+7/7v/s/+z/7P/s/+7/
7//v//D/8f/y//P/8//z//X/9//4//j/+P/4//j/9v/2//b/9P/x/+z/5v/i/+X/5v/p
/+v/6f/o/+j/5//n/+f/6P/o/+j/6P/p/+n/6f/p/+f/5//l/+X/5f/l/+X/5v/o/+n/
6P/n/+b/5f/m/+b/5v/m/+f/6P/p/+v/6f/p/+n/6f/p/+r/6v/r/+z/7f/u/+//7f/u
/+7/7v/u//H/8//2//r/BAAQACEAMgBEAGAAfgCQAJUAmQCTAH4AZAA1APD/t/+K/1P/
Hf/8/u3+8f4N/zL/Uv9w/5H/r//I/+D/9P///wEA///9//7///8CAAMAAwADAAMABQAF
AAYACAAIAAgACQAJAAgACAAJAAkACwAMAAwADAAMAAwADQANAAwADAAMAAwADQANAA4A
DgAQABEAEgATABMAEwATABQAFAAVABUAFgAYABgAGQAaABgAGQAaABsAHQAeAB8AHwAi
ACMAJAAmACcAJwAoACoAKwAsAC4ALwAyADIANAA1ADcAOQA7AD4AQABCAEMARQBIAEkA
SwBNAE8AUQBTAFQAVwBZAFoAWwBcAF0AXwBgAGEAYQBhAGEAXwBfAF8AXwBfAF8AXwBf
AFwAWgBXAFUAUQBNAEoARwBCAD4AOwA3ADMALwArACcAIwAgABwAGQAXABQAEQAPAAwA
CQAGAAUABQAEAAMAAgABAP///v/9//3//P/7//r/+P/4//j/+P/4//f/9v/2//b/9v/1
//X/9P/0//T/9P/1//X/9v/3//T/9P/z//L/9P/1//X/9f/y//L/8v/z//X/9P/0//T/
9P/1//X/9f/3//f/9//4//j/+f/5//n/+v/6//r/+v/6//v/+//6//r/+v/7//v//P/8
//3//f/7//v//P/8//3//v///wEA////////AAAAAAAAAAAAAAAAAAAAAAAAAAD/////
//////////////z//P/8//z/+v/6//r/+v/6//r/+f/5//f/9//3//b/+P/4//b/9f/1
//b/9v/2//T/9f/1//T/9f/1//b/9v/2//X/9f/1//P/8//y//L/8v/y//L/8v/y//H/
8P/w//H/8f/x//H/8P/w//D/7v/u//D/8P/w//D/7v/u/+7/7v/w//D/8P/w//D/8f/x
//L/8f/y//P/8//z//X/9//4//j/+P/4//j/+P/4//j/9v/y/+7/6f/m/+b/5v/o/+n/
6f/o/+j/5//n/+f/6P/o/+j/6P/p/+n/5//n/+X/5f/m/+f/6P/p/+j/6P/p/+n/5//n
/+f/5//o/+j/6P/o/+j/6P/o/+n/5//n/+f/5//p/+r/6v/r/+n/6f/p/+n/6f/q/+r/
6v/q/+v/7f/w//T/+P8AAAsAHAAwAEgAZgCAAI8AlQCXAJAAfABbACQA3/+m/3X/N/8G
/+v+4f7t/g7/Mv9S/3P/k/+u/8b/3v/x//f/9//3//j/9//4//r/+//8//3//f/9//7/
AAAAAAAAAQABAAIAAgADAAMAAwAEAAQABAAEAAQABQAFAAYABgAGAAYACQAJAAoACgAI
AAkACgALAA0ADQANAA4ADgAPAA8AEAASABIAEwAUABQAFQAWABcAFwAYABkAGQAcAB0A
HgAgAB8AHwAgACIAJQAmACgAKQAsACwALgAvAC8AMQAzADYAOQA8AD4AQQBCAEMARQBH
AEsATQBPAFAAUQBTAFQAVQBWAFcAWQBaAFsAWwBbAFsAXQBdAF0AXQBaAFkAWABXAFgA
VgBTAFEATwBLAEgARQBAADwAOQA1ADEALQApACUAIQAeABoAFwAUABAADAAJAAkABwAF
AAUAAgAAAP7//P/7//n/+P/3//f/9v/1//T/9P/0//T/9P/0//P/8v/y//L/8v/x//H/
8v/y//L/8v/y//H/8f/x/+7/7v/t/+z/7v/v/+//7//s/+z/7P/t/+7/7v/v//D/7v/v
/+//7//v/+//7//w//D/8f/x//H/8v/y//L/8v/y//P/8//y//T/9P/1//X/9v/2//f/
9//1//X/9v/2//j/+P/4//n/+//7//v//P/8//z//P/8//r/+v/6//r//P/7//v/+//5
//n/+f/5//n/+v/7//z/+v/6//r/+v/6//r/+f/5//n/+f/5//j/+v/6//j/9//1//b/
9v/2//b/9//3//b/9f/1//b/9v/2//X/9f/1//X/9f/0//T/8v/y//L/8v/0//P/8v/y
//P/8//z//P/8v/y//L/8v/0//L/8v/y//L/8v/y//L/8v/y//L/8//0//X/9v/0//X/
9f/2//f/+P/5//n/+f/7//3//v/+//7//v/+//7//v/+//z/+f/0/+7/6v/r/+z/7//x
//H/8P/w/+//7//v//D/8P/w//D/8f/x//H/8f/v/+//8f/x//H/8f/w//D/8f/x//H/
8f/x//H/8f/w/+//7v/v//D/8f/z//P/8//z//P/8//0//T/9f/1//X/9f/1//f/+P/4
//j/9v/3//n//v8CAAoAFgAnADgATABoAIYAmACfAKUAnwCOAHIAQQD6/7n/hv9L/xH/
9P7p/u/+Df8y/1T/dv+X/7X/zv/m//j/AQADAAMAAQACAAMABgAGAAcACAAJAAkACQAK
AAwADAAMAA0ADQAMAAwADQANAA0ADgAOAA4AEAAQABEAEQAQABAAEAAQABEAEQASABIA
FAAVABYAFwAVABUAFQAWABYAFwAXABgAGgAaABsAHAAcAB0AHgAfACEAIgAjACMAJAAl
ACYAKAApACkAKgAsAC0ALgAwADEANAA0ADYANwA5ADsAPQBAAEAAQgBDAEUASQBLAE4A
UQBSAFMAVABUAFcAWQBaAFsAWgBbAF0AXgBfAF8AXwBfAF0AXQBdAF0AXABbAFoAWQBW
AFQAUQBPAEsARwBEAEEAOwA2ADIALQAmACEAHAAXABMAEAAMAAkABQACAP///f/4//X/
8v/x//H/8P/v/+7/6//p/+j/5//o/+j/6P/o/+b/5v/m/+b/5v/l/+T/5P/k/+T/4//j
/+T/5P/k/+T/5P/j/+P/4//k/+T/4//i/+L/4//j/+P/5P/k/+T/5f/n/+b/5v/m/+T/
5f/l/+X/5v/n/+j/6v/o/+n/6f/p/+z/7P/s/+z/7P/t/+3/7P/u/+7/7//v/+7/7v/v
/+//8f/x//L/8v/w//D/8P/x//H/8f/x//L/8v/y//L/8v/y//L/8v/y//L/8f/x//H/
8f/x//H/8f/w//D/8P/w/+7/7v/u/+7/8P/w/+//7//t/+3/7f/s/+z/7P/q/+n/6//s
/+z/7P/q/+v/6//q/+n/6f/q/+r/6v/p/+n/6f/p/+n/6P/o/+j/6P/o/+j/6P/n/+b/
5v/n/+f/5//n/+b/5v/o/+b/5P/k/+T/5P/k/+b/5v/m/+b/5v/m/+b/5v/m/+f/5//o
/+n/6v/r/+v/6//t/+//8P/v/+7/7f/s/+z/7P/s/+r/5v/i/93/2v/b/9z/3//h/+D/
3v/d/9v/2//b/9z/3P/e/97/3//f/93/3f/b/9v/2//b/9v/2//a/9r/2//b/9n/2f/Z
/9n/2//c/93/3v/c/9z/3P/d/93/3f/d/93/3f/e/97/3//f/9//3//f/9//4P/g/+D/
4P/h/+X/5v/q//L//v8PACAAMgBKAGwAhgCRAJcAlQCEAGoAPQD4/7X/hP9L/xH/7v7f
/t3+9f4W/zj/WP95/5f/sv/K/+D/7//z//H/8f/w//P/9P/2//f/+P/5//f/9//4//r/
+//8//7////+//7/////////AAAAAAAAAAAAAAEAAQAAAAAAAAAAAAMAAwAEAAQABAAF
AAYABwAHAAcABwAIAAgACQAJAAoACgAKAAsADAANAA8AEQATABMAFAAVABUAGAAZABoA
HAAdAB0AHgAgACEAIgAkACUAKAAoACoAKwAtAC8AMQA0ADYAOAA5ADsAPAA9AD8AQQBF
AEcASQBKAEkASwBMAE0ATgBPAFEAUgBTAFMAUwBTAFMAUwBTAFMAUgBRAFAATwBOAEwA
SQBHAEUAQQA+ADsAOAA0ADEALQApACUAIQAdABsAGAAUABEADQAKAAcABQACAP///P/7
//n/+P/3//b/8//x//D/7//v/+7/7f/s/+z/7P/s/+z/7P/r/+r/6v/q/+r/6f/p/+j/
6P/o/+j/6P/n/+f/5//n/+j/6P/o/+b/5//n/+f/6P/o/+j/6f/o/+b/5f/k/+X/5//o
/+n/5//n/+f/6P/m/+f/5//n/+b/5v/m/+b/5v/n/+f/5v/m/+b/5//n/+j/6P/p/+n/
5//n/+j/6P/q/+r/6v/r/+n/6f/p/+r/6P/o/+j/6P/o/+j/6P/o/+r/6f/p/+n/5//n
/+f/5//m/+b/5v/m/+b/5v/m/+b/5P/k/+P/4//j/+P/4//i/+P/5P/j/+P/4f/i/+L/
4v/g/w==
         </WaveFormData>
      </LeadData>
      <LeadData>
         <LeadByteCountTotal>10000</LeadByteCountTotal>
         <LeadTimeOffset>0</LeadTimeOffset>
         <LeadSampleCountTotal>5000</LeadSampleCountTotal>
         <LeadAmplitudeUnitsPerBit>4.88</LeadAmplitudeUnitsPerBit>
         <LeadAmplitudeUnits>¦ÌV</LeadAmplitudeUnits>
         <LeadHighLimit>2147483647</LeadHighLimit>
         <LeadLowLimit>268435456</LeadLowLimit>
         <LeadID>V3</LeadID>
         <LeadOffsetFirstSample>0</LeadOffsetFirstSample>
         <FirstSampleBaseline>0</FirstSampleBaseline>
         <LeadSampleSize>2</LeadSampleSize>
         <LeadOff>FALSE</LeadOff>
         <BaselineSway>FALSE</BaselineSway>
         <ExcessiveACNoise>FALSE</ExcessiveACNoise>
         <MuscleNoise>FALSE</MuscleNoise>
         <LeadDataCRC32>1418215849</LeadDataCRC32>
         <WaveFormData>
DAAMAAwADAAPABAAEQASABMAFAAVABYAGQAaABsAHAAfACAAIQAiACQAJgAoACoALQAu
AC8AMAAyADQANgA4ADwAPgBAAEIARABGAEgASgBMAE4AUABSAFUAVgBXAFgAWQBaAFsA
XABeAF4AXgBeAF0AXABbAFoAVwBWAFUAVABQAE4ATABKAEUAQgA/ADwAOQA2ADMAMAAr
ACgAJQAiAB8AHAAZABYAFAASABAADgAMAAoACAAGAAUABAADAAIA///+//3//P/5//j/
9//2//X/9P/z//L/8P/w//D/8P/u/+7/7v/u/+7/7v/u/+7/7P/s/+z/7P/s/+z/7P/s
/+r/6v/q/+r/6P/o/+j/6P/o/+j/6P/o/+j/6P/o/+j/6P/o/+j/6P/o/+j/6P/o/+r/
6v/q/+r/7P/s/+z/7P/s/+z/7P/s/+7/7v/u/+7/8P/w//D/8P/w//D/8P/w//L/8v/y
//L/8v/y//L/8v/y//L/8v/y//D/8P/w//D/8P/w//D/8P/u/+7/7v/u/+z/7P/s/+z/
7P/s/+z/7P/r/+r/6f/o/+j/6P/o/+j/5v/m/+b/5v/k/+T/5P/k/+T/5P/k/+T/4v/i
/+L/4v/i/+L/4v/i/+L/4v/i/+L/4P/g/+D/4P/g/+D/4P/g/97/3v/e/97/4P/g/+D/
4P/g/+D/4P/g/97/3v/e/97/3v/e/97/3v/c/9z/3P/c/97/3v/e/97/3P/d/93/3f/e
/97/3v/g/+H/4f/i/+L/4v/k/+X/5f/l/+X/5f/l/+P/5P/k/+T/4f/e/9v/2//Z/9r/
2//b/9v/2v/a/9r/2v/a/9r/2v/a/9r/2//b/9n/2P/W/9X/0//U/9T/0v/S/9L/0v/S
/9T/0//T/9P/0f/R/9H/0f/R/9H/0f/R/9H/0f/R/9H/0f/S/9L/0v/U/9T/1P/U/9P/
0//T/9P/0//V/9j/3P/g/+v/AwAdADgAWwCJALkA5QAUAT0BWgFrAVkBEgGqAD4Awv9M
//v+yP60/sz++P4c/z7/Xv98/5b/r//E/9H/1v/Y/9f/2P/Y/9r/2f/a/9v/3P/d/97/
3//g/+L/4//j/+P/5f/m/+b/5v/m/+b/5//n/+f/6P/o/+n/6f/p/+n/6v/r/+z/7P/s
/+v/6//t/+7/7v/u/+7/8P/y//L/8//1//b/9v/3//j/+f/6//r/+//8//3//v///wIA
AwAEAAYABwAIAAkACgALAA0ADgARABMAEwAVABYAGQAbAB0AHgAgACIAJAAmACoALAAt
AC8AMQAzADUANwA2ADgAOgA8AD0APgBAAEEAQABAAEEAQgBCAEIAQgBCAEMAQQBBAEAA
PQA8ADkANwA1ADMALwAsACoAJwAkACEAHQAZABcAFAAPAAsACQAEAAUAAgAAAP3/+v/4
//b/9P/y//D/7v/u/+7/7v/t/+z/7f/s/+v/6v/r/+v/6//r/+3/7P/s/+v/7f/s/+z/
6//t/+3/7f/t/+3/7P/s/+z/7v/u/+3/7f/v/+//7//v/+3/7f/t/+3/7f/t/+3/7f/t
/+3/7f/t/+7/7v/u/+7/7v/t/+3/7v/u/+//7//v//H/8f/y//L/8//z//L/8v/2//b/
9v/3//f/9//3//j/+f/5//r/+v/7//z//P/8//3//v/+//7//v/+//7//v/9//3//f/8
//z//P/8//v/+f/5//n/+f/7//n/+f/5//f/9//3//X/9f/0//T/9f/1//P/8//z//L/
8v/y//L/8v/w//D/8P/x//D/8P/w//D/8P/v/+//7f/t/+3/7f/t/+v/6//r/+3/7f/t
/+3/7f/u/+7/7f/v/+//7//v/+//7//v/+//7//v/+7/7v/u/+7/7v/u/+7/7v/u/+7/
7P/s/+z/7P/q/+r/6v/q/+j/6P/p/+n/6f/q/+r/6v/s/+3/7f/u/+7/7v/w//H/8f/x
//H/8f/x//H/8v/y//L/7f/q/+f/5f/l/+b/5//n/+f/5v/m/+j/6P/o/+j/5v/m/+b/
5//p/+f/5v/k/+H/4f/i/+L/4P/g/+D/4P/g/+D/3//f/9//3//f/9//4f/h/+H/4f/h
/+H/4f/h/9//3//g/+D/4v/i/+L/4v/g/+H/4f/h/+H/4f/h/+L/5P/o//H/AwAdADoA
VwCBALMA4QAMATcBWAFvAWkBNgHWAGwA+P98/x3/4P7A/sj+7v4Y/zr/Wv96/5b/r//I
/9n/3v/e/93/3v/g/+D/4f/i/+P/5P/j/+T/5f/m/+j/6f/p/+n/6v/q/+n/6P/o/+j/
6f/p/+n/6v/q/+v/7f/t/+3/7v/t/+7/7v/u/+3/7f/v//D/7v/u/+7/8P/y//L/8//1
//b/9v/3//j/+f/6//r/+//+////AAABAAIAAwAEAAYACQAKAAsADAANAA8AEAATABcA
FwAZABoAHQAfACEAIgAkACYAKAAqAC0AMAAyADUAOQA7AD0APwBCAEQARgBIAEkASgBM
AE0ATgBOAE8AUABRAFIAUwBUAFQAUwBUAFQAUwBSAE8ATQBNAEsARwBEAEIAPwA8ADkA
MwAvAC0AKgAnACMAIQAcABsAGAAWABMADgAMAAoACAAGAAQAAgACAP7//v/9//z/+//6
//n/+P/3//f/9//3//f/9v/2//X/9f/0//T/8//x//H/8f/x//P/8v/y//L/8P/w/+//
7//v/+//7//v/+3/7f/t/+3/7f/t/+3/7f/t/+3/7f/t/+7/7v/u/+7/7P/r/+v/7P/s
/+3/7f/t/+3/7f/u/+7/7//v/+7/7v/w//D/8P/x//P/8//z//T/9f/1//b/9v/1//b/
9v/2//f/+P/4//j/9v/2//b/9v/3//f/9//2//b/9v/2//X/9f/1//X/9f/1//P/8//z
//P/8//z//H/8f/w//D/8f/x/+//7//v/+7/7v/u/+7/7v/s/+z/7P/r/+r/6v/q/+r/
6v/p/+n/6f/p/+n/6f/p/+f/5//n/+n/6f/p/+n/5//o/+j/5//l/+X/5f/l/+X/5f/l
/+X/5f/l/+b/5P/k/+T/5P/k/+T/5P/k/+L/4v/j/+P/4//k/+T/5P/m/+f/5//o/+r/
6v/s/+3/6//r/+v/6//r/+v/7P/s/+7/6f/m/+P/4f/h/+L/4//j/+P/4v/i/+L/4v/i
/+L/5P/k/+T/5f/j/+H/4P/e/9v/2//c/9z/3P/c/9z/3P/a/9r/2f/Z/9n/2f/Z/9n/
2f/Z/9n/2f/Z/9n/2f/Z/9n/2f/a/9r/2v/a/9r/2v/c/93/3f/d/9v/2//d/97/4P/i
/+//AwAdADYAVwCDALMA4QAKATEBUAFlAVsBIAHAAFgA5P9q/xH/2v68/sj+9P4c/z7/
Xv98/5b/r//I/9n/3v/g/9//3v/g/+D/4f/i/+P/5P/l/+b/5//o/+j/6f/p/+n/6f/q
/+r/6v/r/+z/7v/v/+7/7v/t/+3/7//v/+//8P/v//D/8P/w//H/8f/z//T/9P/0//T/
9v/2//b/9//5//r/+v/7//z/+//8//z//f8AAAEAAgADAAIAAwAEAAYABwAIAAkACgAL
AA0ADgARABMAEwAVABYAGQAbAB0AHgAgACIAJAAmACoALAAtAC8AMQAzADUANwA4ADoA
PAA+AD8AQABCAEMARgBGAEcASABIAEgASABIAEcARQBFAEQAQwBCAD8APQA9ADsANwA0
ADAALQAqACcAIwAfAB0AGgAXABMAEQAMAAkABgAEAAEA/v/8//r/+P/4//b/9P/0//D/
8P/v/+7/7f/s/+v/6v/p/+n/6f/p/+n/6P/o/+f/6f/o/+j/5//l/+X/5f/l/+X/5P/k
/+T/5P/k/+P/4//j/+P/4//j/+P/4//j/+P/4//j/+P/4//h/+H/4f/h/+L/4v/i/+L/
5P/j/+P/5P/m/+f/5//n/+f/5//o/+j/5//n/+b/5v/o/+j/6P/p/+v/6//r/+z/6//r
/+z/7P/t/+7/7v/u/+//8P/w//D/8v/y//L/8v/x//H/8f/w//D/8P/w/+//7f/t/+3/
7f/v/+3/7f/t/+3/7f/t/+v/7f/s/+z/7f/r/+n/6f/p/+j/6P/o/+j/6P/m/+b/5v/n
/+b/5v/m/+b/5v/l/+X/5f/l/+X/5f/l/+P/4//j/+X/5f/l/+X/4//k/+T/4//j/+P/
4//j/+T/5P/k/+T/5P/i/+L/4v/i/+L/4v/j/+P/4//k/+T/5P/m/+f/5//o/+r/6v/s
/+3/7f/t/+3/7f/t/+3/7v/u/+7/6f/m/+P/4f/h/+L/4//l/+X/5P/k/+P/4v/h/+D/
4P/g/+D/4f/h/9//3v/c/9v/2//c/9z/2v/a/9r/2v/a/9r/2f/Z/9v/2//b/9v/2f/Z
/9n/2f/b/9v/2//b/9v/2//c/9z/3P/c/9z/3P/c/93/3f/d/93/3f/d/+D/5P/o//P/
CQAlAEAAXwCLALkA5QASATsBWAFpAVsBGgG2AEoAzv9W/wP/zv62/sr++P4i/0b/av+I
/6L/vf/S/9//5P/k/+P/5P/k/+b/5//o/+n/6v/r/+z/7f/u/+7/7//v/+//8//0//T/
9P/0//T/9f/1//f/+P/4//n/+f/5//n/+v/5//r/+v/6//n/+f/7//z//v/+//7/AAD+
//7///8BAAIAAgADAAQABQAGAAYABwAKAAsADAANAA4ADwAQABIAEwAUABUAFgAXABkA
GgAdAB4AHQAeAB4AIQAjACUAJgAoACoALAAuAC4AMAAxADMAMwA1ADcAOQA6ADwAPgBA
AD8AQABCAEMARABEAEUARgBIAEgASABIAEcARQBFAEQARQBEAEEAPwA9ADsANwA0ADQA
MQAuACsAJwAjACEAHgAXABMAEQAMAAsACAAGAAMAAAD+//z/+v/4//b/9P/0//L/8v/x
//D/7//u/+3/7P/r/+v/6//r/+v/6v/q/+n/6f/o/+j/5//n/+f/5//n/+f/5v/m/+b/
5v/m/+X/5f/j/+P/4//j/+P/4//j/+P/4f/h/+H/4f/h/+H/4f/h/+D/4P/g/+D/4v/h
/+H/4v/i/+P/4//j/+P/4//k/+T/5f/l/+T/5P/k/+T/5P/l/+X/5f/l/+b/5f/l/+b/
5v/l/+b/5v/m/+f/6P/o/+j/6P/o/+j/6P/p/+n/6f/o/+j/6P/o/+f/5//n/+f/5//n
/+X/5f/l/+X/5f/l/+P/4//i/+L/4//h/9//3//f/+D/4P/g/+D/4P/e/97/3v/d/9z/
3P/c/9z/3P/b/9v/2//b/9v/2//d/9v/2//b/9v/2//b/9v/2f/a/9r/2f/b/9v/2//a
/9r/2v/a/9r/2P/Y/9j/2P/a/9r/2//b/9v/3P/c/9z/4P/h/+H/4v/k/+T/5v/n/+f/
5//n/+f/6f/p/+r/6v/o/+P/4P/d/93/3f/e/9//4f/h/+D/4P/e/97/3v/e/+D/4P/g
/+H/4f/f/97/3P/b/9v/3P/c/9z/3P/c/9z/3P/c/9v/2//b/9v/2//b/9n/2f/Z/9n/
2//b/9v/2//b/9v/3P/c/9z/3P/c/9z/3v/f/9//3//h/9//4f/k/+b/6v/3/w8AKQBC
AGMAkQDBAO0AGAE7AVYBYQFFAfoAlAAoALD/Rv///tD+xP7g/gr/Lv9Q/3D/jv+o/8P/
2P/l/+r/6v/r/+z/7P/s/+//8P/x//L/8//0//X/9v/4//n/+f/5//v//P/8//z//P/8
//3//f/9//7//v///wEAAQABAAIABQAGAAYABgAHAAcACQAKAAwADAAMAA4ADgAOAA8A
EQASABIAEwAUABUAFgAWABcAGgAbABwAHQAeAB8AIAAiACUAJgAnACgAKQArACwALwAz
ADMANQA2ADcAOQA7ADwAQABCAEQARgBKAEwATQBPAFMAVQBXAFkAWABaAFwAXgBfAGAA
YgBjAGQAZABlAGYAZgBmAGYAZgBnAGUAZQBkAGMAYgBfAF0AXQBbAFcAVABUAFEATgBL
AEUAQQA/ADwAOQA1ADMALgArACgAJgAjACIAIAAeABwAGgAYABYAFgAUABQAEwASABEA
EAAPAA4ADQANAA0ADQANAAwADAALAA0ADAAMAAsACwALAAsACwALAAoACgAKAAoACgAJ
AAkACQAJAAkACQAHAAcABwAHAAcABwAHAAcACQAJAAkACQAKAAoACgAKAAoACQAJAAoA
CgALAAsACwALAAsADAAMAA0ADQAMAAwADgAOAA4ADwAQABEAEgAUABMAEwAUABQAFQAW
ABYAFgAXABgAGAAYABgAGAAYABgAFwAXABcAFgAWABYAFgAVABUAFQAVABUAFQATABMA
EwATABMAEwARABMAEgASABMAEQAPAA8ADwAOAA4ADgAOAA0ADAANAA4ADwAOAA4ADgAO
AA4ADQANAAsACwALAAsADQALAAsACwALAAsACwALAAkACgAKAAoACgAKAAgACAAIAAgA
CAAIAAkACQALAAwADAAMAAwADQANAA4AEAAQABIAEwAVABUAFQAVABMAEwAUABQAFAAP
AAwACQAJAAkACgALAAsACwAKAAoADAAMAAwADAAOAA4ADgAPAA0ACwAKAAgABQAFAAYA
BgAEAAQABAAEAAQABAADAAMAAwADAAMAAwADAAMAAwADAAMAAwADAAMABQAFAAYABgAE
AAQABAAEAAYABwAHAAcABwAHAAkADAAOABAAGwAvAEcAYAB9AKcA1wADASoBSwFgAWkB
WQEcAb4AWgD4/5b/Tf8W//b+/v4c/0D/YP98/5b/sv/P/+r//f8KAAoACQAMAA4AEAAR
ABIAEwAUABMAFAAVABYAFgAXABcAFwAZABoAGgAaABoAGgAbABsAGwAcABwAHQAbABsA
GwAcAB0AHgAeAB4AHQAdAB8AIAAeAB4AHgAgACAAIAAhACMAIgAiACMAJAAlACYAJgAn
ACYAJwAoACkAKgArACwALgAtAC4ALwAwAC8AMQAyADUANwA3ADkAOgA7AD0APwBAAEIA
RABGAEgASgBMAE0ATwBRAFMAVQBXAFoAXABeAGAAYQBiAGQAZQBmAGYAZwBoAGgAaABo
AGgAZwBlAGUAZABjAGIAXwBdAF0AWwBXAFQAUgBPAEwASQBDAD8APQA6ADcAMwAxACwA
KQAmACQAIQAcABoAGAAWABIAEAAOAA4ADgAOAA0ADAAJAAgABwAGAAUABQAFAAUABQAE
AAQAAwAFAAQABAADAAMAAwADAAMABQAEAAQABAAEAAQAAwADAAMAAwADAAMAAwADAAMA
AwABAAEAAQABAAEAAQABAAEAAgACAAIAAgACAAEAAQACAAIAAwADAAMAAwADAAQABAAF
AAUABAAEAAYABgAGAAcABwAHAAcACAAJAAkACgAKAAkACgAKAAoACwAMAAwADAAOAA4A
DgAOAA0ADQANAAwADAAMAAwACwALAAsACwALAAsACQAJAAkACQAJAAkABwAHAAYABgAH
AAcABQAFAAUABAAEAAQABAAEAAIAAgACAAMAAgACAAIAAgACAAEAAQABAAEAAQABAAMA
AQABAAEAAQABAAEAAQABAAIAAgABAAEAAAAAAAAAAAAAAAAAAAAAAAAA/v/+////////
/wAAAAAAAAIAAwADAAQABAAEAAYABwAHAAcABwAHAAcABwAIAAgACgAFAAIA///9//3/
/v/////////+//7/AAAAAAAAAAAAAAAAAAABAAEA///+//z/+//7//z//P/6//r/+v/6
//r/+v/5//n/9//3//f/9//3//f/9//3//f/9//3//f/9//3//j/+P/4//j/+P/4//b/
9//3//f/+f/5//n//P/+/wIACQAZADEATABrAJMAwwDxABoBQQFgAXMBcQFAAeQAfgAW
AKT/R/8I/+L+3v4C/yr/Sv9q/4j/pP/B/9r/7f/2//b/9//4//r/+v/7//z//f/+////
AAABAAIAAgADAAMAAwADAAQABAAEAAQABAAFAAUAAwAEAAQABQAFAAUABQAGAAUABgAG
AAYABwAHAAkACgAIAAgACAAKAAoACgALAA0ADgAOAA8AEAAPABAAEAARABIAEwAUABUA
FgAXABgAGgAbABwAHQAeAB8AIQAiACUAJQAlACcAKAArAC0ALwAwADIANAA2ADgAOgA8
AD0APwBBAEMARQBHAEgASgBMAE4ATwBQAFIAUwBUAFQAVQBWAFYAVgBWAFYAVwBVAFUA
VABRAFAATQBLAEsASQBFAEIAPgA7ADgANQAxAC0AKwAoACEAHQAbABYAFQASABAADQAK
AAgABgAEAAAA/v/8//z/+v/6//n/+P/1//T/8//y//H/8f/x//H/8f/w//D/7//t/+z/
7P/r/+3/7f/t/+3/7f/s/+z/7P/s/+z/6//r/+v/6//r/+v/6f/p/+n/6f/p/+n/6f/p
/+n/6f/p/+n/6v/q/+r/6v/q/+n/6f/q/+r/6//r/+v/7f/t/+7/7v/t/+3/7P/s//D/
8P/w//H/8f/x//H/8v/z//P/9P/0//X/9v/2//b/9f/2//b/9v/4//j/+P/4//f/9//3
//b/+P/4//j/9//1//X/9f/1//X/8//z//P/8//z//P/8f/z//L/8v/z//H/7//v/+//
8P/w//D/8P/w/+7/7v/u/+//7v/u/+7/7P/s/+v/6//r/+v/6//r/+3/6//r/+v/6//r
/+v/6//p/+r/6v/p/+n/6f/p/+n/6f/o/+j/6P/o/+j/6P/o/+j/6P/o/+j/6f/p/+v/
7P/s/+z/7v/v/+//8P/y//L/9P/1//X/9f/1//X/8//z//T/9P/z/+3/6f/l/+f/5//o
/+n/6f/p/+j/6P/o/+j/6P/o/+j/6P/o/+n/5//l/+T/4v/h/+H/4v/i/+L/4v/i/+L/
4v/i/+H/4f/f/9//3//f/+H/4f/h/+H/3//f/9//3//h/+H/4v/i/+L/4v/i/+L/4v/j
/+P/4//j/+X/5f/m/+j/8P///xcAMwBQAHUApQDTAP8AKAFLAWYBbwFRAf4AmgAuALL/
RP/7/s7+xP7k/hD/NP9W/3j/lP+u/8f/2v/l/+b/5v/n/+j/6v/s/+v/7P/t/+7/7//w
//H/8v/y//P/8//z//X/9v/2//b/+P/4//n/+f/3//j/+P/5//n/+f/5//r/+//8//z/
/P/9//3///8AAAAAAAAAAAIAAgACAAMABQAEAAQABQAGAAcACAAIAAkACgALAAwADQAQ
ABEAEgAUABUAFgAXABgAGQAbABwAHwAfAB8AIQAiACUAJwApACoALgAwADIANAA0ADYA
NwA5AD0APwBBAEMARABGAEgASgBLAEwATgBPAFAAUABRAFIAUABQAFAAUABRAE8ATwBO
AE0ATABJAEcARQBDAD8APAA5ADUAMQAtACkAJQAjACAAHQAZABcAEgAPAAwACgAHAAQA
AgAAAP7//P/6//j/+P/0//T/8//y//P/8v/x//D/7//v/+//7//t/+z/7P/r/+3/7P/s
/+v/6//r/+v/6//t/+z/7P/s/+r/6v/p/+n/6//r/+v/6//p/+n/6f/p/+n/6f/p/+n/
6f/p/+n/6f/q/+r/6v/q/+z/6//r/+z/7P/t/+3/7f/v/+//8P/w/+//7//u/+7/8P/w
//D/8f/z//P/8//0//X/9f/2//b/9//4//j/+P/3//j/+P/4//j/+P/4//j/9//3//f/
9v/4//j/+P/3//f/9//3//f/9//1//X/9f/1//X/9f/z//P/8v/y//P/8//x//H/8f/u
/+7/7v/u/+3/7P/t/+7/7f/s/+z/7P/s/+z/6//r/+v/6//r/+v/6//p/+n/6f/p/+n/
6f/p/+n/6v/q/+n/6f/p/+n/6f/q/+j/6P/o/+j/6P/o/+j/6P/o/+j/6f/p/+n/6v/q
/+r/6v/r/+v/7P/u/+7/8P/x//H/8f/x//H/8f/x//L/8v/w/+v/6P/l/+X/5f/m/+f/
5//n/+b/5v/m/+b/5v/m/+b/5v/m/+f/5//l/+T/4v/h/+H/4v/i/+L/4v/i/+L/4P/g
/9//3//f/9//3//f/+H/4f/h/+H/3//f/9//3//h/+H/4v/i/+L/4v/i/+L/4P/h/+H/
4f/h/+H/4//k/+T/6P/v////GQA0AFMAfQCrANcABAEvAVIBawFtAUIB6gCCAA4AjP8l
/+b+wP7C/uj+FP84/1z/fv+Y/7H/zP/d/+T/5P/n/+b/5v/o/+n/6v/r/+z/6//s/+3/
7v/u/+//7//v//H/8v/y//L/8v/y//P/8//z//T/9P/1//f/9//3//j/+f/6//r/+v/7
//v//f/+//7//v/+/wAA/v/+////AQACAAIAAwAEAAUABgAGAAcACAAJAAoACwAKAAsA
DAAOAA8AEAARABIAEwAVABYAGQAbABsAHQAeAB8AIQAjACQAKAAqACwALgAwADIAMwA1
ADcAOQA7AD0AQABCAEQARgBFAEYASABJAEwATABNAE4ATgBOAE4ATgBPAE0ATQBMAEsA
SgBHAEUAQwBBAD0AOgA4ADUAMgAvACsAJwAlACIAHQAZABcAEgAPAAwACgAHAAYABAAC
AAAA/P/6//j/+P/2//b/9f/0//P/8v/x//D/7//v/+//7//v/+7/7v/t/+3/7P/s/+v/
6//r/+v/6//p/+j/6P/o/+j/6P/n/+f/5//n/+f/5//n/+f/5//n/+f/5//n/+f/5f/l
/+X/5f/k/+T/5P/k/+b/5f/l/+b/5v/n/+f/5//n/+f/6P/o/+n/6f/o/+j/6v/q/+r/
6//t/+3/7f/u/+//7//w//D/8f/y//L/8v/z//T/9P/0//L/8v/y//L/8//z//P/8v/y
//L/8v/x//H/8f/x//H/8//x//H/8f/x//H/8f/v//H/8P/w//H/7//t/+3/7f/u/+7/
7v/u/+7/7P/s/+z/6//q/+r/6v/s/+z/6//r/+v/6//r/+v/6//p/+n/6f/r/+v/6//r
/+n/6v/q/+n/6f/p/+n/6f/p/+n/6P/o/+j/6P/o/+j/6P/o/+j/6v/q/+v/6//r/+z/
7P/s/+7/7//v//D/8v/y//T/9f/1//X/9f/1//X/9f/2//b/9P/v/+z/6f/r/+v/7P/t
/+v/6//q/+r/7P/s/+z/7P/s/+z/7P/t/+z/6f/n/+T/5f/l/+b/5v/k/+T/5P/k/+b/
5v/l/+X/4//j/+P/4//l/+X/5f/l/+X/5f/l/+X/5f/l/+b/5v/o/+j/6P/o/+j/6f/p
/+n/5//p/+n/6v/u//L/AQAZADUAUgB3AKUA0QD7ACgBTQFmAW8BTwH+AJgAKACo/zr/
8/7K/sL+4v4Q/zb/Wv9+/5z/tv/P/+L/6//s/+z/7f/u/+7/8P/x//L/8//0//X/9v/3
//j/+P/5//n/+f/7//z//P/8//z//P/9//3//f/+//7///8BAAEAAQACAAMABAAEAAQA
BQAFAAcACAAGAAYABgAIAAoACgALAA0ADAAMAA0ADgAPABAAEAARABQAFQAWABcAGAAZ
ABoAHAAbABwAHQAeACEAIwAkACcAJwAnACkAKgAtAC8AMQAyADQANgA4ADoAPAA+AD8A
QQBBAEMARQBHAEgASgBMAE4ATQBOAFAAUQBSAFIAUwBUAFQAVABUAFQAUwBRAFEAUABP
AE4ASwBJAEcARQBBAD4AOgA3ADQAMQAtACkAJwAkACEAHQAbABYAFQASABAADQAKAAgA
BgAEAAIAAAD+//7/+v/6//n/+P/3//b/9f/0//P/8//z//P/8//y//L/8f/x//D/8P/v
/+//7//v/+//7//u/+7/7v/w//D/7//v/+//7//v/+//7//v/+//7//v/+//7//v/+//
7//v/+//8P/w//D/8P/w/+//7//w//D/8f/x//H/8//z//T/9P/1//X/9P/0//j/+P/4
//n/+f/5//n/+v/5//n/+v/6//v//P/8//z/+//8//z//P/+//7//v/+//////////7/
/v/+//7//f/9//3//f/9//3/+//7//v//f/9//3/+//7//r/+v/7//v/+f/5//n/+v/6
//r/+v/6//j/+P/4//n/+P/4//j/+P/4//f/9//3//f/9//3//f/9f/1//X/9//3//f/
9//1//b/9v/1//X/9f/1//X/9P/0//T/9P/0//b/9v/2//b/9v/2//f/9//5//r/+v/6
//z//f/9//7//v/+/wAAAQABAAEAAQABAAEAAQACAAIAAgD9//r/9//5//n/+v/7//v/
+//6//r/+v/6//r/+v/6//r/+v/7//n/9//2//T/9f/1//b/9v/0//T/9P/0//T/9P/z
//P/8//z//P/8//1//X/9f/1//X/9f/1//X/9f/1//b/9v/4//j/+P/4//j/+f/5//n/
+f/7//v//P/+/wQAEwApAEMAXAB/AK0A3QAJATIBUwFuAXUBWwEQAaoAPgDI/1z/F//q
/tz+9v4g/0T/Zv+I/6b/wP/Z//D//f8CAAAA//8CAAQABgAHAAgACQAKAAkACgALAAwA
DgAPAA8ADwARABIAEgASABIAEgATABMAFQAWABYAFwAYABkAGgAcAB0AHgAeAB4AIQAh
ACMAJAAkACQAJAAmACgAKAApACsAKgAqACsALAAuADAAMQAzADQANQA2ADcAOAA5ADoA
PAA9AD4APwBAAEMARQBGAEkATQBNAE8AUABTAFUAVwBYAFoAXABeAGAAYgBkAGUAZwBp
AGsAbQBvAHIAdAB2AHgAeQB6AHwAfQB+AH4AfwCAAH4AfgB+AH4AfgB9AH4AfgB9AHwA
eQB3AHcAdQBxAG4AbABpAGYAYwBdAFkAVwBUAFEATQBLAEYARQBCAEAAPQA8ADoAOAA2
ADQAMgAwADAALgAuAC0ALAApACgAJwAmACcAJwAnACcAJwAmACYAJQAlACQAJAAjACUA
JQAlACUAJwAmACYAJgAmACYAJQAlACMAIwAjACMAJQAlACUAJQAjACMAIwAjACUAJQAl
ACUAJgAmACYAJgAoACcAJwAoACgAKQApACkAKQApACoAKgArACsAKgAqAC4ALgAuAC8A
LwAvAC8AMAAxADEAMgAyADMANAA0ADQAMwA0ADQANAA0ADQANAA0ADUANQA1ADQANAA0
ADQAMwAzADMAMwAzADMAMQAxADEAMQAxADEALwAvAC4ALgAvAC8ALQAtAC0ALAAsACwA
LAAqAA==
         </WaveFormData>
      </LeadData>
      <LeadData>
         <LeadByteCountTotal>10000</LeadByteCountTotal>
         <LeadTimeOffset>0</LeadTimeOffset>
         <LeadSampleCountTotal>5000</LeadSampleCountTotal>
         <LeadAmplitudeUnitsPerBit>4.88</LeadAmplitudeUnitsPerBit>
         <LeadAmplitudeUnits>¦ÌV</LeadAmplitudeUnits>
         <LeadHighLimit>2147483647</LeadHighLimit>
         <LeadLowLimit>268435456</LeadLowLimit>
         <LeadID>V4</LeadID>
         <LeadOffsetFirstSample>0</LeadOffsetFirstSample>
         <FirstSampleBaseline>0</FirstSampleBaseline>
         <LeadSampleSize>2</LeadSampleSize>
         <LeadOff>FALSE</LeadOff>
         <BaselineSway>FALSE</BaselineSway>
         <ExcessiveACNoise>FALSE</ExcessiveACNoise>
         <MuscleNoise>FALSE</MuscleNoise>
         <LeadDataCRC32>53132333</LeadDataCRC32>
         <WaveFormData>
BAAEAAQABAAFAAYABwAIAAoACgAKAAoACwAMAA0ADgAQABAAEAAQABEAEgATABQAFQAW
ABcAGAAbABwAHQAeACEAIgAjACQAJQAmACcAKAArACwALQAuADEAMgAzADQANgA2ADYA
NgA4ADgAOAA4ADYANgA2ADYANQA0ADMAMgAvAC4ALQAsACoAKAAmACQAIQAgAB8AHgAa
ABgAFgAUABEAEAAPAA4ACwAKAAkACAAFAAQAAwACAAAAAAAAAAAA///+//3//P/6//r/
+v/6//j/+P/4//j/9v/2//b/9v/2//b/9v/2//b/9v/2//b/9P/0//T/9P/0//T/9P/0
//L/8v/y//L/8P/w//D/8P/w//D/8P/w//D/8P/w//D/8P/w//D/8P/w//D/8P/w//L/
8v/y//L/8v/y//L/8v/0//T/9P/0//b/9v/2//b/+P/4//j/+P/6//r/+v/6//z//P/8
//z//P/8//z//P/8//z//P/8//7//v/+//7//v/+//7//v/8//z//P/8//r/+v/6//r/
+v/6//r/+v/4//j/+P/4//j/+P/4//j/+P/4//j/+P/2//b/9v/2//b/9v/2//b/9P/0
//T/9P/0//T/9P/0//T/9P/0//T/8v/y//L/8v/y//L/8v/y//D/8P/w//D/8P/w//D/
8P/y//L/8v/y//D/8P/w//D/8v/y//L/8v/w//D/8P/w//D/8P/w//D/8P/w//D/8f/x
//H/8v/z//T/9f/1//X/9f/2//b/9v/3//f/9//3//f/+f/5//j/9v/0//L/8f/v//D/
8P/y//T/8//y//L/8v/y//L/8//z//P/8//z//H/7//t/+z/7P/s/+z/6v/o/+j/6P/n
/+n/6f/p/+j/6P/o/+j/6P/o/+j/6P/o/+j/6P/p/+n/6f/p/+n/6f/p/+n/6f/q/+r/
6v/q/+r/6v/q/+v/6f/q//f/DgArAEwAdACtAO8AOQGHAdYBHwJWAl0CHAKdAfoARQCu
/1j/Iv8D/xD/M/9R/2z/h/+d/7P/yf/b/+T/5v/m/+b/5v/m/+f/5//o/+n/6f/r/+v/
6//t/+3/7f/t/+7/7//v/+//7//v//D/8P/w//D/8f/x//H/8f/y//L/8v/z//P/8//z
//T/9P/0//T/9f/1//b/9v/3//f/9v/2//n/+v/7//v/+//7//z//f/7//z//v///wAA
AAAAAAEABAAEAAQABgAGAAcABwAIAAkACgALAAwADQAOABAAEQASABMAFQAWABkAGwAc
AB0AHwAgACIAIwAjACQAJQAnACgAKQAqACsALgAvADAAMAAwADAAMQAxAC8ALwAuAC0A
LQAtACsAKgAnACUAJAAjACIAIAAfAB0AGwAZABcAFQATABEADwAMAA0ACwAJAAcABgAE
AAIAAgABAAAA/f/9//r/+v/5//j/+f/5//j/9//2//b/9v/2//b/9P/0//T/9v/1//X/
9f/1//T/9P/0//L/8v/y//H/8f/x//H/8f/w//D/8P/v/+//7//v/+//8P/w/+//7//v
/+3/7//v/+7/7v/u/+7/7v/u/+7/7v/u/+//7//v/+//7//v//D/8v/y//P/8//0//T/
9P/0//T/9f/1//b/9//4//j/+P/6//r/+v/6//3//////////v/+////////////////
//3//f/+//7//v/+//7//f///////v/+//z//P/8//z//P/7//v/+//4//j/+P/3//n/
+f/5//n/9//3//f/9//3//b/9v/2//j/+P/4//j/9v/2//X/9P/0//T/9P/0//T/9P/0
//T/9P/0//T/9P/2//b/9f/1//X/9f/1//X/9f/1//X/9P/y//P/8//z//X/9v/2//b/
9P/0//T/9P/y//L/8v/y//D/8P/w//D/7//v/+//8P/x//L/8//z//H/8//0//T/9P/1
//X/9f/1//X/9//3//b/9P/y//D/7f/t/+7/7v/w//D/7//u//D/8P/w//D/8f/x//H/
8f/x/+//7f/r/+r/6v/q/+r/5v/m/+b/5v/n/+f/5//n/+b/5v/m/+b/5v/m/+b/5v/m
/+b/5v/n/+X/5f/l/+X/5//n/+f/5//o/+j/6P/o/+r/6P/o/+f/5f/m/+3/AAAfAEAA
ZACVANMAGwFnAbYB/wFAAlsCNALJATIBgQDa/27/Mv8J/wT/If9D/2D/ef+T/6n/v//T
/+D/5v/k/+T/5P/m/+X/5f/m/+f/5//p/+n/6f/r/+v/6//r/+z/7f/t/+3/7f/t/+7/
7v/u/+7/7//v/+//7//w//D/8P/x//H/8f/x//L/8v/y//L/8//z//T/9P/1//X/9P/0
//f/+P/5//n/+f/5//r/+//7//z//v///wAAAAAAAAEAAgACAAIABAAGAAcABwAIAAcA
CAAJAAoADQAOABAAEQAQABEAEwAUABcAGQAaABsAHQAeACAAIQAjACQAJQAnACgAKQAq
ACsALAAtAC4ALgAuAC4ALwAvAC8ALwAuAC0ALwAvAC0ALAApACcAJgAlACQAIgAhAB8A
HQAbABkAFwAVABMAEQAOAAsACQAHAAUABAACAAAAAAD///7/+//7//j/+P/3//b/9f/1
//T/8//y//L/8v/y//L/8P/w//D/8P/v/+//7//t/+z/7P/s/+7/7v/u/+3/7f/t/+3/
7f/s/+z/7P/r/+v/6//r/+v/6v/q/+n/6f/n/+X/5//n/+j/6P/o/+j/6P/o/+j/6P/o
/+n/6f/p/+n/6f/p/+r/6v/q/+v/6//s/+z/7P/s/+z/7f/t/+7/7//w//D/8P/y//L/
8v/y//P/9f/1//X/9v/2//f/9//3//f/9//3//f/9//4//j/+P/4//j/9//3//f/9v/2
//b/9v/2//b/9v/1//X/9f/0//T/9P/z//P/8//z//P/8//z//P/8//x//D/8P/w//D/
8P/w//D/8P/w/+//7v/u/+7/7v/u//D/8P/w//D/7v/u/+7/7v/u/+7/7f/t/+//7//v
/+//7f/t/+7/7v/u/+7/7v/u/+7/7v/u/+7/7v/u/+7/7//v/+//8P/v//D/8f/x//H/
8//0//T/9P/1//X/9f/1//X/9//3//j/9v/0//L/8f/x//L/8v/0//T/8//y//L/8v/y
//L/8//z//P/8//1//P/8f/v/+z/7P/s/+z/6v/q/+r/6v/n/+f/5//n/+b/5v/m/+b/
5v/m/+b/5v/o/+j/6P/p/+f/5//n/+f/5//n/+f/5//o/+j/6P/o/+r/6P/q/+n/5//m
//H/BgAhAEIAaACZANkAIQFtAboBAwI+AlMCJAKzARwBbQDK/2b/LP8H/wb/J/9J/2T/
ff+V/6v/wf/T/+D/5P/k/+T/5P/m/+X/5f/m/+f/5//n/+f/5//p/+n/6f/p/+r/6f/p
/+n/6f/q/+z/7f/u/+3/7f/s/+v/6//s/+z/7P/t/+3/7f/t//D/8P/w//D/7//v//D/
8P/x//H/8P/w//H/8v/z//P/8//z//T/9f/1//b/+P/5//r/+v/6//v//P/8//z//v/+
//////8AAAMABAAFAAYABwAIAAoACwAOAA8AEQASABMAFQAWABcAFwAYABoAGwAdAB4A
HwAhACIAIwAkACUAKAApACoAKgAqACoAKwArACkAKQAoACcAJwAnACUAJAAjACEAIAAf
ABwAGgAZABcAFQATABEADwANAAsACQAGAAUAAwABAP///v/8//r/+v/7//r/9//3//T/
9P/z//L/8f/x//D/7//w//D/8P/w/+7/7P/s/+z/7v/t/+3/7f/r/+r/6v/q/+z/7P/s
/+v/6//r/+v/6//o/+j/6P/n/+n/6f/p/+n/6P/o/+f/5//l/+P/5f/l/+T/5P/k/+T/
5v/m/+b/5v/m/+f/5//n/+f/5//n/+j/6P/o/+n/6f/s/+z/7P/s/+z/7f/t/+7/7//w
//D/8P/y//L/8v/y//P/9f/1//X/9v/2//f/9//3//f/9//3//f/9//4//j/9v/2//b/
9f/1//X/9P/0//T/9P/0//T/9P/z//P/8//y//L/8v/x//H/8f/x//H/8f/x//H/8f/x
//D/8P/w//D/8P/w//D/8P/w/+//7v/u/+7/7v/u/+7/7v/u/+7/7v/u/+7/7v/u/+7/
7//t/+7/7v/u/+7/7v/u/+7/7v/u/+7/7v/u/+7/7//v/+//8P/z//T/9f/1//X/9//4
//j/+P/5//n/+f/5//n/+//7//r/+P/2//T/8//z//T/9P/2//b/9f/0//L/8v/y//L/
8//z//P/8//1//P/8f/v/+7/7v/u/+7/7P/s/+z/7P/r/+v/6//r/+r/6v/q/+r/6P/o
/+j/6P/q/+r/6v/r/+v/6//r/+v/6//r/+v/6//s/+z/7P/s/+z/7P/q/+v/6//s//X/
DAArAEoAbgChAN8AJQFvAbwBAQI4AkUCEAKZAfwASwCu/1T/IP/9/gT/Kf9L/2r/h/+h
/7X/y//b/+b/6v/q/+j/6v/q/+v/6//s/+3/7f/v/+//7//x//H/8f/x//L/8//z//P/
8//x//L/8v/y//L/8//z//P/8//0//T/9P/1//X/9f/1//b/9v/2//b/9//3//j/+P/5
//n/+P/4//v//P/9//3/+//7//z//f/9//7/AAABAAIAAgACAAMABAAEAAQABgAIAAkA
CQAKAAkACgALAAwADQAOABAAEQASABMAFQAWABUAFwAYABkAGwAcAB4AHwAfACAAIQAj
ACIAIwAkACUAJAAlACYAJgAoACgAKQApACcAJwAmACUAJQAlACMAIgAhAB8AHgAdABoA
GAAXABUAEwARAA8ADQALAAkABwAEAAMAAQD///3//v/8//r/+v/5//j/9f/1//T/9P/z
//L/8f/x//D/7//u/+7/7v/u/+7/7P/s/+z/7P/r/+v/6//r/+r/6v/q/+r/6v/q/+n/
6f/p/+n/6f/q/+r/6v/p/+n/6f/p/+n/6P/o/+f/5//n/+X/5//n/+b/5v/m/+b/6P/o
/+j/6P/o/+n/6f/p/+n/6f/p/+r/6P/o/+n/6f/q/+r/6v/q/+z/7f/t/+7/7f/u/+7/
7v/w//D/8P/w//H/8//z//P/8v/y//P/8//1//X/9f/1//X/9f/2//b/9P/0//T/8//z
//P/8v/y//L/8v/y//L/8v/x//H/8f/w//D/8P/v/+//7//v/+//7//v/+//7//v/+7/
7v/u/+z/7P/s/+z/7P/s/+v/6v/s/+z/7P/s/+z/7P/s/+z/7P/s/+z/7P/s/+7/7f/s
/+z/7P/s/+z/6v/q/+r/6v/s/+z/7P/s/+3/7f/t/+7/7//w//H/8f/z//X/9v/2//b/
9//3//f/9f/1//f/9//2//T/8v/w//H/8f/y//L/9P/0//P/8v/w//D/8P/w//P/8//z
//P/8//x/+//7f/q/+r/6v/q/+r/6v/q/+r/5//n/+f/5//m/+b/5v/m/+b/5v/m/+b/
6P/o/+j/6f/n/+f/5//n/+n/6f/p/+n/6v/q/+r/6v/q/+r/6P/p/+f/6v/1/wwAKQBI
AG4AoQDfACUBawGwAfEBHAIVAs4BTwGyAAsAjP9G/xj///4Q/zP/Uf9u/4f/nf+1/8v/
2//k/+j/6P/q/+r/6P/p/+n/6v/r/+v/7f/t/+3/7//v/+//7//w//H/8f/x//H/8f/y
//L/8v/y//P/8//z//X/9v/2//b/9//3//f/9//4//j/+P/4//n/+f/6//r/+//7//r/
+v/7//z//f/9//////8AAAEA//8AAAIAAwAEAAQABAAFAAgACAAIAAoACgALAAsADAAN
AA4ADwAQABEAEgAUABUAFgAXABkAGgAdAB8AIAAhACMAJAAmACcAKQAqACsALQAuAC8A
MAAxADIAMwA0ADQANAA0ADUANQAzADMAMgAxAC8ALwAtACwAKwApACgAJwAmACQAIwAh
AB8AHQAbABkAFQATABEADgALAAkABwAFAAYABAACAAIAAQAAAP3//f/6//r/+f/4//f/
9//2//X/9P/0//T/9P/0//L/8v/y//L/8f/x//H/7//u/+7/7v/u/+7/7v/t/+3/7f/t
/+3/7P/s/+z/6//r/+v/6//r/+j/6P/n/+f/6f/n/+n/6f/m/+b/5v/m/+b/5v/m/+b/
6P/p/+n/6f/n/+f/5//o/+r/6v/r/+v/7P/s/+z/7P/u/+//7//w/+//8P/w//D/8v/y
//L/8v/z//X/9f/1//b/9v/3//f/9f/1//X/9f/1//X/9v/2//j/+P/4//f/9f/1//T/
9P/2//b/9v/2//b/9f/1//X/8v/y//L/8f/x//H/8f/x/+//7//v/+//8f/w//D/8P/w
//D/8P/w//D/8P/v/+7/7P/s/+z/7P/u/+7/7v/u/+z/7P/s/+z/7P/s/+r/6v/q/+r/
6v/q/+r/6v/t/+3/7f/u/+3/7v/v/+//8f/z//T/9P/0//X/9f/1//T/8//0//P/9P/y
//D/7v/t/+3/7v/u//L/8v/x//D/8P/w//D/8P/x//H/8f/x/+//7f/r/+n/6P/o/+j/
6P/k/+T/5P/k/+P/4//j/+P/5P/k/+T/5P/k/+T/5P/k/+T/5P/k/+X/5f/l/+X/5f/l
/+X/5f/l/+b/5v/m/+b/6P/o/+j/5//n/+j/8f8GACMAQABkAJcA1wAbAWUBrAHvASQC
MQIAAo8B+gBZAND/ev88/xH/DP8l/0H/Wv9v/4P/m/+1/8v/2v/i/+L/4v/k/+b/5//n
/+j/6f/p/+v/6//r/+3/7f/t/+3/7v/v/+//7//v/+//8P/w//D/8P/x//H/8f/v//D/
8P/w//H/8f/x//H/8v/y//L/8v/z//P/9P/0//f/9//2//b/9//4//n/+f/5//n/+v/7
//v//P/+////AAAAAAAAAQACAAIAAgAEAAQABQAFAAYACQAKAAsADAANAA4AEAARABIA
EwAVABYAGQAbABwAHQAfACAAIgAjACcAKAApACsAKgArACwALQAvADEAMwA0ADIAMgAz
ADMAMwAzADIAMQAxADEALwAuAC8ALQAsACsAKAAmACUAIwAfAB0AGwAZABUAEwARAA4A
CwAJAAcABQACAAAA/v/+//v/+v/3//f/9P/0//P/8v/v/+//7v/t/+z/7P/s/+z/7P/q
/+r/6v/q/+n/6f/p/+f/5v/m/+b/6P/o/+j/5//n/+f/5//n/+b/5v/m/+X/5f/l/+X/
5f/i/+L/4f/h/+H/3//h/+H/4v/i/+L/4v/g/+D/4P/g/97/3//f/9//4f/h/+H/4v/i
/+L/4//j/+X/5v/n/+j/6P/p/+n/6v/r/+z/7P/s/+7/7v/u/+7/7//x//H/8f/0//T/
9f/1//P/8//z//P/9f/1//b/9v/0//T/9P/z//P/8//y//L/9P/0//T/9P/y//H/8f/x
//D/8P/w/+//7//v/+//7//v/+//7//v/+//7v/u/+7/7v/u/+7/7v/w//D/7//u/+7/
7v/u/+7/7v/u/+7/7v/u/+7/7v/u//D/7v/u/+7/7v/u//D/8P/w//D/8P/w//D/8P/z
//P/8//0//X/9v/3//f/9//5//r/+v/6//v/+//7//v/+//9//3//v/8//r/+P/1//X/
9v/2//r/+v/5//j/+v/6//r/+v/7//v/+//7//3/+//5//f/9P/0//T/9P/w//D/8P/w
//H/8f/x//H/8P/w//D/8P/u/+7/7v/u//D/8P/w//H/7//v/+//7//v/+//7//v//D/
8P/w//D/8P/w//D/8f/z//L/9/8IACMARABoAJkA1wAhAW8BvgEHAkgCawJMAucBUgGp
AAQAkv9O/x3/DP8n/0f/ZP97/5P/q//D/9n/6P/u/+z/7P/u//D/8f/v//D/8f/x//P/
8//z//X/9f/1//X/9v/3//f/9//3//n/+v/6//r/+v/7//v/+//5//r/+v/6//3//f/9
//3//P/8//z//P/7//v//P/8///////+//7///8AAAEAAQABAAEAAgADAAEAAgAEAAUA
BgAGAAYABwAKAAoACgAMAAwADQANAA4ADwAQABEAEgAVABYAGAAZABoAGwAdAB4AHwAh
ACIAIwAlACYAKAApAC0ALgAvADEAMgAzADQANQA2ADcAOAA4ADgAOAA5ADkAOQA5ADgA
NwA3ADcANQA0ADMAMQAwAC8ALAAqACkAJwAlACMAIQAfAB0AGwAZABYAFQATABEADwAO
AAwACgAKAAkACAAFAAUAAgACAAEAAAD//////v/9//z//P/8//z//P/6//r/+v/4//f/
9//3//n/+P/4//j/9v/2//b/9f/1//X/9f/1//T/9P/0//P/8//z//P/8//y//L/8f/x
//H/7//x//H/8P/w//D/8P/w//D/8P/w//D/8f/x//H/8f/x//H/8v/w//D/8f/x//T/
9P/0//T/9P/1//X/9v/3//j/+P/4//r/+v/6//r/+//9//3//f/+//7///////3//f/9
//3//f/9//7//v/+//7//v/9//v/+//6//r//P/8//z//P/8//v/+//7//j/+P/4//f/
+f/5//n/+f/3//f/9//3//n/+P/4//j/9v/2//b/9v/2//b/9f/0//b/9v/2//b/8//y
//H/8P/w//D/8P/w//D/8P/v/+//8f/w/+7/7v/u/+7/7v/u/+7/7v/u/+7/7v/u/+//
7//v//D/8//0//X/9f/3//n/+v/6//r/+//7//v/+//7//3//f/6//j/9v/0//X/9f/2
//b/+P/4//f/9v/2//b/9v/2//f/9//3//f/9//1//P/8f/w//D/8P/w/+7/7v/u/+7/
6//r/+v/6//q/+r/6v/q/+r/6v/q/+r/6v/q/+r/6//r/+v/6//r/+v/6//r/+v/7P/s
/+z/7P/u/+7/7v/r/+v/7v/9/xYANwBYAIQAvwADAVEBnwHsATMCYgJZAgYCfwHYACUA
mv9Q/xr/A/8Y/z3/W/92/4//pf+9/9H/4f/o/+r/6v/q/+r/7P/r/+v/7P/t/+3/7//v
/+//8f/z//P/8//0//X/9f/1//X/9//4//j/+P/2//f/9//3//f/+P/4//j/+f/5//n/
+f/6//r/+v/6//v/+//8//z//f/9//z//P/7//z//f/9//3//f/+//////8AAAIAAwAE
AAQABAAFAAYABgAGAAgADAANAA0ADgAPABAAEQASABMAFAAWABcAGAAZABsAHAAfACEA
IgAjACMAJAAmACcAKQAqACsALQAuAC8AMAAxADIAMwA0ADQANAA0ADUANQA1ADUANAAz
ADEAMQAvAC4ALQArACoAKQAmACQAIwAhAB8AHQAbABkAFwAVABMAEAARAA8ADQALAAoA
CAAGAAYABQAEAAEAAQD+//7//f/8//v/+//6//n/+P/4//j/+P/4//b/9v/2//T/8//z
//P/9f/0//T/9P/0//T/9P/z//P/8//z//P/8v/y//L/8f/x//H/8f/x//D/8P/v/+//
7//t/+//7//u/+7/7v/u/+7/7v/u/+7/7v/v/+//7//x//H/8f/y//L/8v/z//P/9P/0
//T/9P/0//X/9f/2//f/+P/4//j//P/8//z//P/7//3//f/9//7//v//////////////
////////AAAAAP7//v/+//3///////7//v/8//z//P/8//z/+//7//v//P/8//z/+//5
//n/+f/5//n/+f/5//n/9v/0//P/8v/w//D/8P/w/+7/7v/t/+z/6v/q/+r/6v/q/+r/
6v/q/+r/6v/q/+r/6P/o/+n/5//m/+b/5v/m/+b/5v/m/+b/5v/o/+j/6P/o/+n/6f/p
/+r/6f/q/+v/6//p/+v/7P/s/+z/7f/t/+3/7f/t/+//7//u/+z/6v/o/+X/5f/m/+b/
6P/o/+f/5v/o/+j/6P/o/+f/5//n/+f/6f/n/+X/4//i/+L/4v/i/+D/4P/g/+D/3f/d
/93/3f/c/9z/3P/c/9z/3P/c/9z/3P/c/9z/3f/d/93/3f/d/93/3f/d/93/3v/e/97/
3v/e/97/3v/d/9v/2v/f//D/CwAqAEwAfQC3APsARwGWAeEBIgJFAiwCzwFAAZEA4v9q
/yj//f7w/g3/Mf9Q/2v/hf+b/7H/x//U/9j/2P/a/9r/2P/Z/9n/2v/b/9v/3f/d/93/
3//f/9//3//g/9//3//f/9//3//g/+D/4P/i/+P/4//j/+P/5P/k/+T/4//j/+P/4//k
/+T/5P/k/+f/5//o/+j/6f/p/+j/6P/p/+r/6//r/+v/6//s/+3/6//s/+7/7//w//D/
8P/x//L/8v/y//T/9v/3//f/+P/5//r/+//8//3//v8AAAEAAgADAAUABgAHAAkACgAL
AA0ADgAQABEAEwAUABUAFwAYABkAGgAbABwAHQAeAB4AHgAeAB8AHwAfAB8AHgAdAB0A
HQAbABoAGQAXABYAFQAUABIAEQAPAA0ACwAJAAcABQADAAEA/v/9//v/+f/3//b/9P/y
//L/8f/w/+3/7f/s/+z/6//q/+n/6f/o/+f/5P/k/+T/5P/m/+T/5P/k/+T/4//j/+P/
4//i/+L/4v/i/+L/4v/h/+H/4f/h/+H/4P/g/+D/3//f/9//3//f/97/3v/d/93/3f/b
/93/3f/c/9z/3P/c/9z/3P/c/9z/3P/d/93/3f/d/93/3f/e/97/3v/f/9//4P/g/+D/
4P/g/+H/4f/i/+P/5P/k/+T/5v/m/+b/5v/n/+n/6f/p/+j/6P/p/+n/6f/p/+n/6f/p
/+n/6v/q/+r/6v/q/+n/6//r/+r/6v/o/+j/6P/o/+r/6f/p/+n/6P/o/+j/5//n/+f/
5//n/+f/5//n/+f/5//m/+b/5v/o/+j/6P/o/+b/5v/l/+T/5P/k/+T/5P/k/+T/5P/k
/+T/5P/k/+T/5P/k/+P/4//l/+X/5P/k/+T/5P/k/+T/5P/k/+T/5v/m/+b/5v/n/+f/
5//o/+n/6v/r/+v/6//t/+7/7v/u/+//7//v/+//7//x//H/7v/s/+r/6P/o/+n/6//s
/+z/7P/r/+r/6v/q/+r/6v/r/+v/6//r/+v/6f/n/+X/5v/m/+b/5v/k/+T/5P/k/+P/
4//j/+P/4P/g/+D/4P/i/+L/4v/i/+L/4v/i/+P/4//j/+P/4//j/+P/4//j/+T/5P/k
/+T/5v/k/+T/4//j/+b/8/8MACsATAB0AKsA6wAxAX0BxgEHAjACJwLYAVMBrgD//3r/
Nv8K//X+Cv8v/0//bv+J/6H/t//N/9v/4v/k/+T/5P/k/+T/5f/n/+j/6f/p/+v/6//r
/+3/7//v/+//8P/y//P/9P/1//X/9v/2//b/9v/3//f/9//5//r/+v/6//v/+//7//v/
/P/8//z//P//////AAAAAAEAAQAAAAAAAQACAAMAAwAFAAUABgAHAAUABgAIAAkACgAK
AAoACwAMAAwADAAOABAAEQARABIAEwAUABUAFgAXABgAGgAbABwAHQAfACAAIQAjACQA
JQAlACYAKAApACsALAAtAC8ALgAvADAAMQAyADMANAA0ADQANAA1ADUANQA1ADQAMwAx
ADEALwAuAC8ALQAsACsAKAAmACUAIwAfAB0AGwAZABkAFwAVABIAEQAPAA0ACwAKAAgA
BgAGAAcABgADAAMAAgACAAEAAAD9//3//P/7//r/+v/6//r/+v/4//j/+P/2//X/9f/1
//f/9v/2//b/9P/0//T/8//z//P/8//z//T/9P/0//P/8//z//P/8//y//L/8f/x//H/
7//x//H/8P/w//D/8P/w//D/8P/w//D/8f/x//H/8f/x//H/8v/y//L/8//z//T/9P/0
//T/9v/3//f/+P/5//r/+v/6//z//P/8//z/+//9//3//f/+//7/////////////////
/////wAAAAD+//7//v/9///////+//7//v/+//7//v/+//3//f/9//7//v/+//3//f/9
//3//f/7//v/+//7//v/+v/6//r/+v/6//r/+v/6//r/+f/4//r/+v/6//r/+v/6//r/
+v/6//r/+v/6//r/+v/7//n/+v/6//r/+v/6//r/+v/6//r/+v/6//r/+v/9//3//f/+
//3//v////////8BAAIAAgACAAMAAwADAAMAAwAFAAUAAgAAAP7//P/9//3//v/+//7/
/v/9//z//P/8//z//P/9//3//f/9//v/+f/3//X/9v/2//b/9v/y//L/8v/y//H/8f/x
//H/8P/w//D/8P/y//L/8v/y//L/8v/y//P/8//z//P/8//z//P/8//z//T/9P/0//T/
9P/0//T/8//z//j/AwAaADkAVgB8ALEA8QAzAXkBvAH7ASYCHwLWAVcBugAXAJj/VP8m
/w//Hv9B/1//ev+V/63/wf/X/+n/9P/2//T/9P/0//b/9//5//r/+//7//v/+//7//3/
/f/9//3//v8BAAEAAQABAP//AAAAAAAAAAABAAEAAQABAAIAAgACAAMAAwADAAMABAAE
AAQABAAFAAUABgAGAAkACQAIAAgABwAIAAkACQALAAsADAANAAsADAAOAA8AEAAQABAA
EQASABIAEgAUABQAFQAVABYAGQAaABsAHAAbABwAHgAfACIAIwAlACYAJQAnACgAKQAt
AC4AMAAxADMANAA1ADcANgA3ADgAOQA6ADsAPAA8ADwAPAA9AD0APwA/AD4APQA9AD0A
OwA6ADkANwA2ADUAMgAwAC8ALQArACkAJwAlACMAIQAfABwAGwAZABcAFQAUABIAEAAQ
AA8ADgALAAsACgAKAAkACAAFAAUABAADAAIAAgACAAIAAgAAAAAAAAAAAP//////////
/v/+//7//v/+//7//f/9//3//f/9//r/+v/6//n/+//7//v/+//4//j/9//3//f/9f/3
//f/9v/2//b/9v/2//b/9v/2//b/9//3//f/9//3//f/+P/4//j/+f/5//z//P/8//z/
/v//////AAABAAIAAgACAAQABAAEAAQAAwAFAAUABQAGAAYABwAHAAcABwAHAAcABwAH
AAgACAAGAAYABgAFAAUABQAEAAQABAAEAAQABAAEAAMAAwADAAIAAgACAAEAAQABAAEA
AQD//w==
         </WaveFormData>
      </LeadData>
      <LeadData>
         <LeadByteCountTotal>10000</LeadByteCountTotal>
         <LeadTimeOffset>0</LeadTimeOffset>
         <LeadSampleCountTotal>5000</LeadSampleCountTotal>
         <LeadAmplitudeUnitsPerBit>4.88</LeadAmplitudeUnitsPerBit>
         <LeadAmplitudeUnits>¦ÌV</LeadAmplitudeUnits>
         <LeadHighLimit>2147483647</LeadHighLimit>
         <LeadLowLimit>268435456</LeadLowLimit>
         <LeadID>V5</LeadID>
         <LeadOffsetFirstSample>0</LeadOffsetFirstSample>
         <FirstSampleBaseline>0</FirstSampleBaseline>
         <LeadSampleSize>2</LeadSampleSize>
         <LeadOff>FALSE</LeadOff>
         <BaselineSway>FALSE</BaselineSway>
         <ExcessiveACNoise>FALSE</ExcessiveACNoise>
         <MuscleNoise>FALSE</MuscleNoise>
         <LeadDataCRC32>4170261863</LeadDataCRC32>
         <WaveFormData>
5v/m/+b/5v/m/+b/5v/m/+b/5v/m/+b/5v/m/+b/5v/n/+j/6f/q/+z/7P/s/+z/7v/u
/+7/7v/w//D/8P/w//H/8v/z//T/9f/2//f/+P/5//r/+//8//3//v///wAAAgACAAIA
AgADAAQABQAGAAQABAAEAAQAAgACAAIAAgACAAIAAgACAAIAAgACAAIAAgACAAIAAgAC
AAIAAgACAP///v/9//z//P/8//z//P/6//r/+v/6//j/+P/4//j/+P/4//j/+P/2//b/
9v/2//T/9P/0//T/9P/0//T/9P/y//L/8v/y//T/9P/0//T/9P/0//T/9P/2//b/9v/2
//X/9P/z//L/8v/y//L/8v/y//L/8v/y//L/8v/y//L/8P/w//D/8P/u/+7/7v/u/+7/
7v/u/+7/8P/w//D/8P/w//D/8P/w//H/8v/z//T/9P/0//T/9P/0//T/9P/0//b/9v/2
//b/+P/4//j/+P/2//b/9v/2//b/9v/2//b/+P/4//j/+P/4//j/+P/4//r/+v/6//r/
/P/8//z//P/8//z//P/8//z//P/8//z/+v/6//r/+v/6//r/+v/6//r/+v/6//r/+P/4
//j/+P/5//r/+//8//z//P/8//z//P/8//z//P/6//r/+v/6//j/+P/4//j/+P/4//j/
+P/4//j/+P/4//r/+v/6//r//P/8//z//P/7//r/+f/4//j/+P/3//f/9//3//f/9//5
//r/+v/7//r/+v/7//v/+//6//r/+f/6//v//P/9//3/////////AAAAAP/////9//3/
/v8AAAIAAgABAAEAAgACAAIAAwADAAMABQAFAAIAAAD9//z//v/+//7//f/8//z/+//7
//3//f/8//z//P/7//v/+v/6//v//P/8//r/+v/6//r//P/8//v/+//7//v/+//8//z/
/P/7//v/+P/4//X/8//x//X/AwAXAC4ATQB3AK0A7gA2AYIBzAEGAiACAgKqASEBiAAY
AOf/x/+o/5//pP+t/7b/v//H/9T/3//n/+r/6v/q/+r/6v/q/+r/6v/q/+r/6v/q/+v/
7P/s/+7/7v/u/+7/7v/v//D/8P/y//L/8f/x//P/8//z//T/9//3//f/9f/3//f/9//3
//j/+f/4//j/+P/5//r/+//8//z//P/8//z//P/8//z//f/9//3//f///wAAAAAAAAAA
AQABAAEAAwADAAMABAAEAAQABQAFAAYABgAHAAcACAAKAAsACwAMAAwADAANAA4ADwAQ
ABEAFAAUABQAFQAWABYAFwAXABoAGgAcAB0AHgAeAB4AHwAgACAAIAAhAB8AHwAfACAA
HgAfAB8AHwAfAB8AHwAfACEAIAAgACAAHQAdAB0AHQAeAB4AHQAbABwAHAAcABwAGgAZ
ABgAFwAYABcAFgAVABUAFAATABIAFAATABIAEQAPABAAEAAQABIAEQARABEADgAOAA4A
DgAOAA0ADQANAA8ADgANAA0ADwAPAA8ADwAQABAADwAPAA8ADwAPAA4ADgAOAA4ADgAO
AA4ADgANAA4ADgAOAA4ADgAOAA4ADgAOAA8ADwAPAA8ADwAPABAAEAAQABAAEQAPABAA
EAAQABMAEwAUABQAFAAVABUAFgAYABgAGAAYABgAGAAYABgAGQAZABoAGgAaABsAGwAb
ABwAHAAdAB0AHQAdAB0AHQAdAB0AHQAcABwAHQAdAB0AHQAdAB0AHQAbABsAGwAbABkA
GgAaABoAGgAaABsAHAAcABoAGgAbABkAGQAZABkAGQAZABkAGgAaABoAGgAbABsAGwAb
ABoAGAAZABkAGQAXABcAFwAXABoAGgAZABcAGAAZABkAGgAaABoAGgAaABoAHAAcABwA
GwAaABkAGAAWABYAFgAVABUAFQAVABUAEwATABQAFAAXABgAGAAZABcAGAAYABkAGQAZ
ABkAGQAZABkAGwAbABkAGAAYABcAFQAVABUAFgAYABgAGAAXABcAGAAYABgAGQAZABkA
GwAZABgAFgATABAAEAAQABAADwAOAA4ADQANAA0ADQAMAAwADAALAAsADAAMAA0ADgAO
AA4ADgAOABAAEAAQAA8ADwAPAA8ADwAQABAAEAAPAA8ADgAMAAkABwAFAAcAEwApAEAA
XQCBALMA8AA2AX4ByAEMAjQCLgLsAXEB2ABUAA8A7f/M/7n/uv/F/87/1f/f/+z/9///
/wYABgAGAAQABAAEAAQAAgACAAIAAgAEAAUABgAGAAQABAAEAAQABAAFAAYABgAGAAYA
BQAFAAMAAwADAAQABQAFAAUAAwAFAAUABQAFAAUABQADAAIAAQABAAEAAQAAAAAAAAAA
AP7//v/+//7//f/9//3//f///wAAAAAAAAAAAQABAAEAAgADAAQABgAHAAgACgALAAoA
CgALAAsACgAMAA0ADQAQABAAEAARABEAEQARABEAEgASABIAEwAUABQAFQAVABQAFAAW
ABcAGgAaABoAGwAeAB4AHgAfACEAIQAhACIAIgAjACMAIwAhACEAIQAhAB8AHgAeAB4A
GwAbABsAGwAcABwAGwAZABgAFgAUABIADwALAAcAAwAEAAMAAgABAP///v/9//z//P/7
//r/+f/5//r/+v/6//j/9//3//f/+P/4//j/+P/4//f/9//3//j/+P/4//n/+f/5//n/
+f/5//j/9v/1//b/9//4//j/+P/4//j/+P/3//b/9f/z/+//7v/t/+z/6//q/+n/6P/o
/+n/6f/p/+f/5//n/+j/6P/o/+j/6f/p/+r/6v/q/+n/6f/q/+r/6v/r/+v/7P/u/+7/
7v/u//L/8v/y//L/8f/x//L/8v/0//X/9f/1//T/9P/1//X/9//3//f/9//3//f/9//2
//b/9//3//f/9//3//f/9//1//X/9f/1//X/9v/2//b/9f/0//T/9P/1//L/8f/x//H/
8f/x//H/7//v/+//8P/u/+7/7v/v/+3/7f/t/+z/7P/t/+3/7f/t/+3/7f/t//D/8P/v
/+3/7//t/+7/7P/s/+z/7P/s/+z/7P/r/+n/6f/p/+n/6//r/+z/7P/t/+7/7v/v/+//
8P/w//H/8f/x//H/8f/v/+//8f/x//P/8v/y//H/8f/x//H/8v/0//T/9P/z//P/9P/0
//T/9f/1//X/9//3//b/9P/x//D/8P/w//D/8f/w//D/7//v/+//7//u/+7/7v/t/+3/
7v/u/+//8P/w//D/8P/w//D/8P/w/+//8f/x//H/8f/y//L/8v/x//P/8v/w/+3/6//p
/+3/+/8PACgARQBrAJ8A4AAmAW4BugH8ASACFALKAU0BtAA2APX/1f+0/6P/qP+x/7r/
wf/J/9b/4f/n/+z/7v/u/+7/7v/s/+z/7P/s/+z/7P/q/+v/7P/s/+7/7v/u/+7/7P/t
/+7/7v/v//D/8P/x/+//7//v//D/8//z//P/8f/x//H/8f/x/+//7f/p/+b/5f/l/+X/
5f/i/+L/4v/i/+L/4v/i/+L/4f/h/+H/4f/h/+L/4v/i/+D/4f/h/+H/4P/f/97/3v/d
/9z/3P/b/9z/3P/d/93/3P/e/9//3//g/+D/4P/h/+H/4f/h/+H/4v/i/+L/4//k/+T/
5f/l/+T/5P/m/+f/6P/o/+j/6f/q/+r/6v/r/+n/6f/p/+r/6v/r/+v/6//p/+n/6f/p
/+f/5v/m/+b/5//n/+f/5//m/+b/5f/j/+P/4v/h/+D/4P/f/97/3f/e/93/3P/b/9n/
2P/X/9b/2P/X/9b/1f/T/9T/1P/U/9L/0f/R/9H/0v/S/9L/0v/S/9H/0f/R/9H/0P/P
/8//0P/R/9L/0//S/9L/0f/R/9D/0f/S/9L/0P/Q/9D/0P/O/87/zv/N/87/zv/O/87/
zv/O/87/zv/Q/9H/0f/R/9H/0f/R/9L/0v/S/9L/0//R/9L/0v/S/9P/0//U/9T/1P/V
/9X/1v/W/9b/1v/W/9r/2v/a/9r/2//b/9z/3P/a/9v/2//b/9z/3P/d/93/2//b/9v/
2//b/9v/2//a/9r/2//b/9v/2//b/9v/2//b/9v/2//b/9v/3P/c/9z/3f/c/9z/3P/c
/9r/2v/b/9v/2//b/9v/2//b/9v/3P/a/9r/2v/b/9n/2f/Z/9j/2P/Z/9n/2f/X/9f/
1//X/9j/2v/a/9r/2v/a/9r/2v/Z/9v/2//b/9v/2//b/9z/3P/f/+D/4P/h/+P/5P/k
/+X/5f/l/+X/5f/l/+X/5//n/+j/6P/p/+n/6f/p/+n/6v/t/+7/7//v/+3/7v/u/+7/
8P/x//L/9f/1//T/8v/v//D/8P/w//D/8f/w//D/7//x//H/8f/w//L/8v/x//H/8v/y
//P/9P/0//T/9P/0//X/9v/3//f/+f/5//n/+f/8//z//P/7//v//P/6//f/9//3//v/
CQAfADgAUwB5AKsA6gAuAXYBvAH4ARgCBAK0ATEBmAAiAOn/yf+o/5//qP+1/8L/z//b
/+b/8f/5//7/AAAAAP7//v/+//7//v/+//7//v8AAAEAAgACAAIAAgACAAIABAAFAAYA
BgAIAAgABwAHAAkACQAJAAoACwALAAsACQAJAAkACQAJAAsACwAJAAgACAAJAAoACwAM
AAwADAAMAA4ADgAOAA4ADgANAAwACwALAAwADAAMAAwADQANAA0ADwAPAA8AEAASABIA
EwATABIAEgATABMAEgAUABUAFQAWABYAFgAXABcAFwAXABcAGgAaABoAGwAcABwAHQAd
AB4AHgAgACEAIAAgACAAIQAgACAAIAAhACEAIQAhACIAIAAhACEAIQAhACEAIQAhACMA
IgAiACIAIQAhACEAIQAiACIAIQAfAB8AHgAdABwAHgAdABwAGwAaABkAGAAXABUAFAAT
ABIAFAATABIAEQAQABAADwAOABAADwAPAA8ADAAMAAwADAAMAAsACwALAA0ADAALAAsA
CwALAAsACwAKAAoACQAJAAoACwAMAAwACgAKAAoACgAMAAwADAALAAgABgAEAAIAAQAA
AP///v/9//3//P/7//n/+f/5//r/+v/6//r/+//5//r/+v/6//v/+//8//z//P/9//3/
/v8AAAAAAAAAAAQABAAEAAQABwAHAAgACAAJAAsADAANABAAEAARABEAEwATABMAEwAR
ABEAEQAQABIAEwATABMAFQAVABUAFQAXABcAFwAXABcAGAAYABgAGQAYABgAGAAZABYA
FQAVABYAFwAYABkAGQAZABkAGgAcABwAHAAdAB0AHQAdABwAHgAfAB8AHwAhACEAIQAi
ACQAJAAkACQAJAAkACQAIwAlACUAJQAlACUAJQAmACYAKAAqACsALQAvADAAMAAxADEA
MQAxADEAMwAzADUANQA3ADYANgA1ADUANQA1ADYANwA2ADUAMwAxADIAMgAyADMAMwAz
ADUANAAyAC8AKwAoACgAKAAoACQAIgAhAB8AGwAZABcAFAARABAADgANAAsACgAKAAoA
CgAKAAoACgAMAAwADAALAAwADQAOAA8AEAAQABAADwARABAADgALAAkABwAPAB8ANQBO
AGsAkwDHAAgBSgGOAdQBCAIYAvIBkAH/AGwADADl/8f/sP+x/77/y//W/+P/8f8CAA0A
EQAUABYAFgAYABgAGAAaABwAHAAcABwAHQAfACEAIgAkACQAJAAkACQAJQAmACYAJQAk
ACIAIQAjACMAIwAkACIAIQAgAB0AGgAZABgAFwAWABUAEgAQAAwACwAKAAkABQAEAAMA
AgD///7//f/8//v/+//7//v//f/+//7//v8AAAEAAQABAAMAAwADAAQABgAGAAcABwAJ
AAoADAANAA4AEAARABEAFAAUABQAFQAYABkAGgAbAB4AHgAeAB8AHwAeAB4AHQAeAB4A
IAAhACMAJAAlACcAKAAoACgAKQApACkAKQAqACgAKQApACkAKQApACkAKQAnACYAJgAm
ACQAIwAiACEAIAAgAB8AHQAcABoAGAAWABgAFwAWABUAFAATABIAEQAQAA4ADAAKAAwA
CwAKAAkACQAKAAoACgAKAAkACQAJAAgACAAIAAgACAAHAAcABwAHAAYABQAFAAMAAwAD
AAMAAwACAAAA///////////+//v/+v/5//j/+f/6//v/+//7//z//f/+/wAAAAAAAAAA
AwAFAAYABwAKAAsADAAOABEAEgATABUAEwAUABQAFAATABMAFAAUABMAEwASABIAEQAQ
AA8ADgAOAA4ADgAOAA0ADQAOAA4ADAANAA0ADQAMAAwADQANAA8ADwAPAA8ADAALAAoA
CAAGAAcABwAHAAcABwAHAAcABQAFAAUABQADAAQABAAEAAEAAAAAAAAAAAD+//7///8B
AAEAAQABAP///////wAA///+//3//f/7//v/+//6//j/+v/8//z//P/8//z//P/8//v/
+f/5//n/+f/5//n/+v/6//r/+v/5//n/+//8//z//f/9//3//f/9//z/+//8//v/+f/4
//j/9//1//X/9f/2//r/+v/6//n/+f/6//r/+v/5//n/+f/7//v/+v/4//X/9f/2//f/
+P/2//T/8//x//L/8//0//T/9f/2//b/9//1//T/9P/0//T/9P/0//T/9f/2//f/9//1
//X/9f/1//b/9v/2//X/9f/0//T/8//x/+//8//9/xEAKgBJAHMAqQDsADQBgAHMARAC
MgIgAswBQQGiACoA9f/T/7D/of+i/6n/sv+5/8H/zP/b/+P/6v/u/+7/7v/w//L/8v/y
//L/8v/y//D/8f/y//L/8v/y//L/8v/y//P/9P/0//L/8v/x//H/7//v/+//8P/w/+//
7v/r/+v/6//r/+v/7f/t/+v/6v/o/+f/5v/l/+L/4v/i/+L/5P/k/+T/5P/n/+f/5//n
/+r/7P/t/+7/8P/x//H/8f/u/+3/7P/s/+n/6P/o/+f/6v/q/+v/6//q/+z/7f/t/+7/
7v/u/+//7//v/+//7//v/+7/7f/t/+//8P/y//P/9P/0//b/9//4//j/+P/5//r/+v/6
//v/+//7//v//P/6//v/+//7//3//f/9//3//f/8//z//P/5//n/+f/5//f/9v/0//H/
7//u/+3/7P/r/+n/5//l/+T/4//i/+H/4//i/+H/4P/e/93/3P/b/93/3v/e/97/3P/b
/9v/2//c/9z/3P/c/9z/2//b/9v/3P/c/9z/3f/d/93/3f/d/9z/3P/b/9v/3P/d/97/
3v/d/9z/2//a/9v/3P/d/93/3v/e/97/3v/e/97/3v/e/97/3//f/9//3//f/9//4P/e
/97/3v/f/+L/5P/l/+b/5f/l/+b/5v/o/+n/6f/q/+z/7P/s/+z/8P/w//D/8P/x//H/
8v/y//L/8//z//P/9P/0//X/9f/1//X/9f/1//P/8//z//L/8v/z//P/8//z//P/8//z
//P/8//z//P/8//0//T/9P/z//L/8v/y//L/8P/w//H/8//z//P/8//z//P/8//0//T/
9P/0//X/9f/1//X/9P/0//X/9f/1//X/9v/2//b/9v/2//b/9v/2//X/9f/1//X/9f/2
//f/+f/6//n/+v/6//v/+//8//z//f/7//v/+//7//n/9//3//X/9f/0//T/8//z//P/
8//0//j/+P/4//f/9//4//j/+P/5//n/+f/7//v/+v/4//X/8v/y//L/8v/v/+7/7v/t
/+//7//v/+7/8P/w/+//7//s/+z/7f/u/+7/7v/u/+7/7v/u/+7/7f/t/+3/7f/t/+3/
7P/r/+n/6//s/+z/6//n/+X/5f/v/wEAGgA3AF0AkQDQABgBZAGwAfgBJgImAugBcwHY
AEwA///d/7j/n/+e/6f/rv+1/7v/xv/T/93/4v/k/+L/5P/k/+b/5v/l/+T/4//i/+D/
4f/i/+L/4v/i/+L/4v/g/+H/4v/i/+T/5P/j/+P/4//j/+P/5P/j/+P/4//h/+P/4//j
/+P/5f/l/+P/4v/h/+H/4f/h/+L/4v/i/+L/5P/k/+T/5P/n/+f/5//n/+f/6P/o/+j/
5v/n/+f/5//p/+n/6f/q/+r/6v/r/+v/7P/s/+3/7f/u//D/8f/x//T/9P/0//X/9f/1
//X/9f/4//j/+P/5//z//P/9//3//v/+/wAAAQAEAAQABAAFAAYABgAGAAcACQAJAAkA
CgAIAAkACQAJAAgABwAGAAUABwAGAAYABgAHAAcABwAHAAQABAADAAEAAgACAAIAAgAC
AAEAAAD//wAA///+//3////+//3//P/8//v/+v/5//j/+P/3//b/9P/z//P/8//y//L/
8v/y//L/8f/x//H/8//y//H/8f/v/+//7//v/+7/7v/t/+3/7P/t/+7/7v/t/+z/6//q
/+r/6v/q/+n/6v/q/+r/6v/s/+z/7P/s/+r/6//r/+v/6//r/+v/7P/s/+z/7P/t/+3/
7v/u/+7/7//v//D/8P/w//H/8f/y//T/9P/0//T/+P/4//j/+P/3//f/+P/4//r/+//7
//v//P/8//3//f////////////////////7/AAABAAEAAQD//////////wEAAQABAAEA
AQACAAIAAgADAAIAAgACAAIAAAAAAAEAAQABAAEAAQABAAEAAQACAAIAAgACAAMAAQAB
AAEAAAAAAAEAAQABAAMAAwADAAMABAAEAAIAAgACAAIAAgACAAIAAQADAAMAAwADAAUA
BQAGAAYABwAIAAgACQALAAwADAANAA0ADQANAA0ADQANAA8ADwAPAA4ADgANAA0ADQAN
AA4AEAAQABAADwARABIAEgASABUAFQAVABcAFgAUABEADQAMAAwADAAMAAkACAAIAAcA
BwAHAAcABgAGAAYABQAFAAYABgAHAAgABgAGAAYABgAEAAQABAADAAEA///9//v/+f/4
//f/9f/z//L/8P/t/+n/6f/v////GQA2AFcAhQC/AAQBTAGWAeABGAImAvwBlgEFAW4A
DgDj/8H/pP+h/6r/s/+6/8H/y//W/+H/5f/o/+j/6v/o/+b/6P/m/+b/5v/m/+b/5f/l
/+X/5P/m/+b/5v/m/+b/5//o/+j/6P/o/+f/5//n/+f/5//o/+n/6f/p/+f/6f/p/+n/
6f/r/+v/6f/o/+j/6f/q/+v/7P/s/+z/7P/s/+z/7P/s/+v/6//r/+v/6//s/+z/7P/s
/+3/7f/t/+3/7f/t/+7/7v/u/+//7//u/+7/7//v/+7/8P/x//H/8v/y//L/8//1//X/
9f/1//j/+P/4//n//P/8//3//f/8//z//v///wAAAAAAAAEAAgACAAIAAwABAAEAAQAC
AAIAAwADAAMAAQABAAEAAQABAAAAAAAAAP//////////AAAAAP///f////7//f/8//z/
+//6//n/+v/5//j/9//3//b/9f/0//b/9f/0//P/9f/2//b/9v/2//X/9f/1//b/9v/2
//b/+P/3//f/9//3//b/9f/1//b/9//4//n/+v/6//n/+f/6//v//P/8//3//v///wAA
AAAAAAAA/////wAAAQACAAQABAAEAAQABgAHAAcABwAHAAcABwAIAAYABgAGAAcABwAI
AAgACAAJAAkACgAKAAgACQAJAAoADAAMAAwADAAOAA4ADgAOAA8ADwAQABAAEgATABMA
EwAUABQAFQAVABcAFwAXABcAFQAVABUAFAAUABUAFQAVABUAFQAVABUAFwAXABcAFwAV
ABYAFgAWABMAEgASABIADgAKAAgABwAGAAUABAADAAEAAQABAAIA///+//3//f/7//v/
+//6//v//f/+/////f/////////+//3//P/7//r/+P/4//j/9//5//n/+f/5//f/9//4
//j/+f/6//r/+//7//z//P/9//3//f/9//3//f/9///////9//z//P/7//n/+f/5//r/
+v/6//r/+f/3//j/+P/4//f/9//3//n/+f/4//b/8//y//L/8v/y//P/8v/y//H/8P/v
/+7/7P/u/+7/7f/t/+7/7v/v//D/7v/u/+7/7v/u/+7/7v/t/+//7//v/+//7v/u/+7/
7f/t/+7/7v/t/+v/6f/p//H/BQAeADkAWwCLAMYACgFQAZwB4gEQAhIC3AFrAdQARgD3
/9P/tP+f/6D/q/+0/73/x//Q/9v/5//s/+z/7v/u/+7/7P/s/+z/7P/s/+z/6v/r/+z/
7P/s/+z/7P/s/+z/7f/u/+7/8P/w/+//7//x//H/8f/y//X/9f/1//P/9P/1//b/9//4
//n/+P/4//n/+f/5//n/+P/4//j/+P/6//r/+v/6//n/+f/5//n/+//8//z//P/8//3/
/f/9//3//f/9//7//v/+//////8AAAAAAQABAAIABAAFAAUABgAGAAYABwAFAAUABQAF
AAQABAAEAAUABAAEAAUABQAGAAYACAAJAAoACgAKAAsADAAMAAwADQANAA0ADQAOAA4A
DwAPAA8ADQANAA0ADQAOAA4ADwAQABEAEQARABEAEQASABIAEQARABAADwAOABAADwAO
AA0ADAALAAoACQALAAoACQAIAAkACQAJAAkABwAIAAgACAAKAAkACQAJAAYABgAGAAYA
BwAHAAgACQALAAoACQAJAAsACwALAAsACgAKAAkACQAJAAkACQAIAAYABgAGAAYABgAG
AAYABQAGAAYABgAGAAYABgAGAAYABgAHAAcABwAGAAUABAAEAAYABgAGAAcABwAIAAgA
CAALAAsADAAMAA0ADwAQABIAFgAWABYAFgAZABoAGwAcAB0AHQAeAB4AHgAfAB8AHwAg
ACAAIQAhACMAIwAjACMAJQAlACUAJAAiACMAIwAjACQAJQAmACcAKQApACkAKQAnACgA
KAAoACkAKAAoACgAKAAmACYAJwApACkAKQApACkAKQApACoAKAAoACgAKQApACkAKQAo
ACcAJwAmACUAJgAnACgAKQAuACgAJAAjACIAIQAgAB4AHgAeAB0AHQAdAB0AHQAdAB0A
HgAeAB4AHgAdAB0AHQAeAB4AHwAdAB0AHQAdAB4AHwAiACMAJQAkACQAIwAmACcAKAAq
ACwALAAsACsAKwAsACwALAAtAC0ALQAvAC0ALAAqACcAKAAoACgAKAApACgAKAAnACUA
JQAlACQAIgAiACEAIQAgACAAIQAiACIAIgAiACIAIgAiACIAIQAhACEAIQAhACQAJAAk
ACMAIwAgAB4AHQAXABMAEwAfADUATABpAJEAxQAEAUgBjgHSAQQCEgLoAYQB8wBeAAAA
1/+5/6D/n/+o/7X/wP/L/9X/5P/v//P/9P/2//b/9v/0//b/9v/1//T/8//y//D/8f/y
//L/8v/y//L/8v/y//P/9P/0//T/9P/z//P/9f/1//X/9v/1//X/9f/z//L/8f/w/+//
7v/t/+r/6P/n/+f/5//n/+T/5P/k/+T/5P/k/+T/5P/j/+P/4//j/+P/5P/k/+T/4v/j
/+P/4//j/+P/4//k/+b/5v/n/+f/5v/m/+f/5//o/+r/6//r/+z/7P/s/+3/7//v/+//
7//w//D/8P/x//T/9P/1//X/+P/4//r/+//8//z//P/9//7//v/+////////////AAAA
AAEAAQABAAEAAQABAAEAAQAAAAAAAAABAAEAAQABAAIAAgABAP/////+//3//P/8//v/
+v/5//b/9f/0//P/8//y//H/8P/w/+//7v/t/+3/7v/u/+7/7P/r/+v/6//s/+z/7P/s
/+7/7f/t/+3/7f/s/+v/6//r/+v/6//r/+7/7v/t/+3/7P/t/+7/7v/u/+7/7v/u/+7/
7v/u/+3/7v/u/+7/7v/u/+7/7v/u/+7/7//v/+//7//v/+//8P/w//D/8P/x//P/9P/0
//T/9f/1//b/9v/4//n/+f/6//z//P/8//z//v/+//7//v8AAAEAAwAEAAQABQAFAAUA
BgAGAAcABwAHAAcABwAHAAkACQAJAAgACAAJAAkACQALAAsACwALAAsACwALAAsADQAO
AA4ADgAPAA4ADgAOABAADgAOAA8ADwAPAA8ADwAPAA8ADwAQABAAEAAQABEAEwATABMA
EgAUABUAFQAVABUAFQAVABUAEgANAAoABwAEAAAA/v/8//n/+P/3//b/9f/1//X/9v/2
//j/+v/7//3//v8AAAEAAwAFAAUABQAFAAcABwAJAAkABwAGAAYABQADAAMAAwAEAAQA
BAAEAAMAAwAEAAQABAADAAMAAwAFAAcABgAEAAEAAwAGAAkADAANAAwADAALAA0ADQAN
AAwACgAKAAkACQAGAAYABwAIAAYABgAGAAYABgAGAAYABQADAAMAAwADAAYABgAGAAUA
BQAGAAQAAQD/////BQATACkAQgBfAIkAvwD8AD4BggHEAfgBCALeAXoB6QBWAPb/0f+1
/57/nf+m/7P/vv/H/9P/3v/p/+//8v/y//L/9P/4//r//P/9//7///8AAAIAAwAEAAQA
BgAGAAYABgAGAAcACAAIAAcABgAEAAMAAwADAAMABAADAAMAAwABAAEAAQABAAEAAQAB
AP///v/+////AAABAAAAAAAAAAAA/v/+//7//v8BAAEAAQABAAEAAgACAAIAAwAFAAYA
BwAJAAkACQAKAAsADAAOAA8AEgASABMAEwASABQAFQAVABQAFAAUABUAEQAPAA0ACwAK
AAoACgALAAsACgAKAAkACgAKAAwADQANAAwACwALAAwADAAMAA0ADgAPABAAEgATABUA
FgAXABkAGQAZABkAGwAaABoAGgAXABcAFwAXABQAFAATABEAEwASABEAEAARABEAEQAR
ABIAEQAQAA8ADgAMAAoACAAGAAUABAADAAQABgAHAAgABgAFAAUABQACAAIAAgACAP//
/f/8//v/+f/2//P/8f/v/+//7//v/+//7v/s/+v/6f/p/+n/6P/m/+b/5v/m/+b/5v/m
/+X/4v/i/+L/4v/g/+D/4P/g/+L/4//j/+P/4f/h/+H/4v/i/+L/4v/j/+X/5v/m/+b/
5f/l/+b/5v/m/+f/5//o/+j/6P/o/+j/6P/o/+j/6P/p/+n/6v/q/+j/6f/p/+n/6P/o
/+n/6f/m/+X/5P/j/+L/4f/g/97/3v/f/9//3//f/9//3//f/9//3//f/9//3//g/+D/
4P/d/w==
         </WaveFormData>
      </LeadData>
      <LeadData>
         <LeadByteCountTotal>10000</LeadByteCountTotal>
         <LeadTimeOffset>0</LeadTimeOffset>
         <LeadSampleCountTotal>5000</LeadSampleCountTotal>
         <LeadAmplitudeUnitsPerBit>4.88</LeadAmplitudeUnitsPerBit>
         <LeadAmplitudeUnits>¦ÌV</LeadAmplitudeUnits>
         <LeadHighLimit>2147483647</LeadHighLimit>
         <LeadLowLimit>268435456</LeadLowLimit>
         <LeadID>V6</LeadID>
         <LeadOffsetFirstSample>0</LeadOffsetFirstSample>
         <FirstSampleBaseline>0</FirstSampleBaseline>
         <LeadSampleSize>2</LeadSampleSize>
         <LeadOff>FALSE</LeadOff>
         <BaselineSway>FALSE</BaselineSway>
         <ExcessiveACNoise>FALSE</ExcessiveACNoise>
         <MuscleNoise>FALSE</MuscleNoise>
         <LeadDataCRC32>1395411535</LeadDataCRC32>
         <WaveFormData>
7v/u/+7/7v/u/+7/7v/u//D/8P/w//D/8v/y//L/8v/y//L/8v/y//L/8v/y//L/9P/0
//T/9P/0//T/9P/0//b/9v/2//b/9//4//n/+v/7//z//f/+/wAAAAAAAAAAAAAAAAAA
AAACAAIAAgACAAAAAAAAAAAAAgACAAIAAgADAAQABQAGAAYABgAGAAYACAAIAAgACAAI
AAgACAAIAAYABgAGAAYABgAGAAYABgAFAAQAAwACAAAAAAAAAAAA/v/+//7//v/8//z/
/P/8//z//P/8//z//P/8//z//P/8//z//P/8//7//v/+//7//v/+//7//v/+//7//v/+
//7//v/+//7//P/8//z//P/8//z//P/8//z//P/8//z//P/8//z//P/8//z//P/8//z/
/P/8//z//v/+//7//v/8//z//P/8//3//v///wAAAAAAAAAAAAAAAAAAAAAAAAAAAAAA
AAAAAgACAAIAAgAAAAAAAAAAAAAAAAAAAAAAAgACAAIAAgAAAAAAAAAAAAAAAAAAAAAA
AAAAAAAAAAD+//7//v/+//7//v/+//7//v/+//7//v/8//z//P/8//7//v/+//7//P/8
//z//P/+//7//v/+//z//P/8//z//P/8//z//P/8//z//P/8//r/+v/6//r/+v/6//r/
+v/6//r/+v/6//r/+v/6//r/+v/6//r/+v/4//j/+P/4//j/+P/4//j/+P/4//j/+P/5
//n/+f/5//3//f/9//3//P/8//z//P/+//7//v/+//z//f///////v/9//3//P/8//z/
/v/////////+//7//v///////////wAAAQABAP3//P/5//f/+f/5//j/9//3//b/9f/1
//b/9v/2//b/9v/2//X/9f/1//X/9f/1//P/8//z//T/9P/0//T/9P/z//P/8//z//T/
9P/0//T/8//x//H/7//t//D/9/8EABEAIQA4AFoAgwCyAOIAFQFDAV0BVwEpAdoAgABF
ACgADwD2/+v/6P/n/+b/5P/m/+v/7//x/+//7//x/+//7f/t/+3/7//u/+7/7v/u/+7/
7v/u/+7/7v/u/+7/7f/t/+3/7f/t/+3/7f/s/+3/7v/w//H/8f/x//H/8f/v/+//7//v
//H/8f/x//H/7//v/+//7//x//H/8f/x//L/8v/y//L/8v/z//P/8//y//L/8v/x//H/
8v/y//L/8v/y//L/8v/y//L/8v/y//P/8//z//P/8//0//T/9P/1//X/9f/1//j/+P/4
//n/+P/4//n/+f/7//z//f/9//7/AAAAAAAAAAACAAIAAgAEAAQABAAFAAUABQAFAAUA
BQAFAAUABQAGAAYACAAIAAoACgALAAsACQAJAAoACgAMAAsACwAKAAsACwAKAAoACgAK
AAgABwAHAAYABgAFAAUABAADAAMAAgACAAEAAQD///7//v///wEAAAAAAAAA/v/9//3/
/f/9//3//f/9/////////////f/9//3//P/8//z/+//7//v/+//7//v//f/8//z//P/6
//r/+v/5//v/+//7//v/+v/6//r/+v/6//v/+//6//j/+P/5//n/+f/5//n/+f/5//r/
+v/6//j/+f/5//n/+f/5//n/+v/6//v/+//7//3//v/+//7//P/9//3//f/9//3//f/9
//v/+//7//v//f/+//7//v/+//3//f/9///////////////////////9//3//f/8//z/
/P/8//z//P/8//z/+//7//v/+//7//v/+//7//v/+f/5//n/+f/7//v/+v/6//r/+v/6
//r/+v/6//r/+v/4//j/+P/3//f/9//3//f/+f/5//n/+f/3//f/9//3//f/+P/4//j/
9//2//X/9P/2//b/9v/2//X/9P/z//L/8v/z//P/8//z//X/9f/1//X/9v/2//b/9v/2
//b/9v/2//b/9//5//f/9v/1//X/9P/0//T/9v/3//f/9//2//b/9v/3//f/9//3//j/
+f/7//n/+P/1//H/8f/x//D/7//v/+7/7f/t/+z/7P/s/+z/7P/s/+v/6//r/+v/6//t
/+3/7f/t/+z/7P/s/+z/7P/r/+v/6//r/+z/7P/s/+z/6//p/+f/5f/j/+L/6f/2/wUA
FQAoAEQAawCYAMYA+QApAU0BVQE3Ae4AlgBNACgADwD0/+X/4P/f/97/3v/g/+X/5//r
/+v/6f/p/+n/6f/p/+n/5//m/+b/5v/n/+j/6f/q/+r/6v/q/+r/6//r/+v/6//p/+n/
6f/o/+r/6v/r/+v/6//r/+v/6//t/+3/7f/t/+3/7f/t/+3/7f/t/+3/7f/t/+3/7f/t
/+r/6v/q/+r/6v/r/+v/6//s/+z/7P/r/+v/7P/s/+z/7f/u/+//8P/w//D/8P/w/+//
7//v/+//8f/y//L/8v/z//P/8//z//T/9P/0//X/9v/2//f/9//3//j/+f/5//r//P/8
//z//P/+//7//v8AAAAAAAABAAMAAwADAAMABQAFAAUABQAGAAYACAAIAAgACAAJAAkA
CQAJAAoACgAKAAkACQAIAAcABwAGAAYABgAGAAQAAwAFAAQABAADAAEAAAD/////AAAA
AP/////9//z//P/9//3//P/8//z//P/7//v/+//7//v/+//7//3//f/9//3/+//7//v/
+v/6//r/+f/5//v/+//7//v/+f/4//j/+P/6//r/+v/5//n/+f/5//n/+P/4//j/+P/4
//n/+f/4//j/+P/5//n/+//7//v/+//5//r/+v/6//j/+f/5//n/+f/5//n/+v/8//3/
/f/9//3//v/+//7//P/9//3//f////////////////////////8AAAAAAAAAAP//////
////////////AQABAAEAAQD////////+/wAAAAAAAAAAAAAAAAAA////////////////
/////////////////////////v/+//7//v/+//7//v/+//7//v/+//7//v/9////////
///////9//7//P/8//z//P/8//z//P/8//z//P/8//z//P/9//3//f/9////////////
AAAAAAAAAAAAAAAAAAAAAAAAAQADAAMAAgABAAEAAgACAAIABAAFAAUABQAEAAQABAAF
AAUAAwADAAQABQAHAAUABAABAP////////7//f/9//z/+//5//j/+P/4//j/+P/4//f/
+f/5//n/+f/5//n/+f/5//r/+v/6//r/+v/5//n/+f/5//r/+v/6//j/+f/3//X/8f/v
//L/+f8EABEAIwA6AFgAfwCqANoADQE9AV0BYQE9AfQAnABXADQAHQAEAPX/8P/x//D/
7P/u//H/9f/1//X/9f/3//f/9//3//X/8//y//L/8v/y//L/8v/y//L/8v/y//L/8f/x
//H/8f/z//P/8//y//D/8P/x//H/8f/x//H/8f/x//H/8f/x//H/8f/x//H/8f/x//H/
8f/v/+//7//v//D/8P/w//D/8P/x//H/8f/y//L/8v/x/+//8P/w//D/8P/w//D/8P/w
//D/8P/w//H/8f/x//H/8//0//T/9P/z//P/8//z//T/9P/0//X/9P/0//X/9f/1//b/
9//3//j/+v/6//r/+v/8//z//P/+//7//v//////////////AQABAAEAAQACAAIABAAE
AAQABAAFAAUABQAFAAYABgAGAAUABQAEAAMAAwACAAIAAgACAAAA//8BAAAAAAD///3/
/P/7//v/+v/6//n/+f/7//r/+v/7//n/+P/4//j/+v/5//n/+f/5//n/+f/5//n/+f/5
//n/9//3//f/9v/2//b/9f/1//f/9//3//f/9f/0//T/9P/0//T/9P/z//P/8//z//P/
9P/0//T/9P/0//X/9f/0//T/9P/1//X/9f/1//X/9f/3//j/+P/4//j/+f/5//n/+f/5
//n/+v/6//v/+//7//3//v/+//7//v//////////////////////////////AQACAAIA
AgACAAEAAQABAAEAAQABAAEA///////////////////+//7//v/+//7//P/8//z/+//9
//3//f/9//3//f/9//3//f/9//3//f/7//v/+v/6//z//P/8//z//P/8//z//P/8//z/
/P/7//z//P/8//z//P/6//r/+v/6//r/+v/6//r//P/9//3//f/9////////////AAAA
AAAAAAAAAAAAAAAAAAAAAQADAAMAAgABAAEAAAAAAAAAAgADAAMAAwACAAIAAgADAAMA
AwADAAQABQAFAAMAAgD///3//f/9//z//f/9//z/+//5//j/+P/4//j/+P/4//f/9//3
//f/9//5//n/+f/5//j/+P/4//j/+P/3//f/9//5//r/+v/6//r/+f/3//P/8f/x//L/
+/8IABcAJwA8AFoAfwCsANwADQE5AVcBVwEvAeAAhABFACQACQDu/+P/5P/n/+j/7P/u
//X/9//5//n/+f/5//n/+f/5//n/+f/4//j/+P/4//j/+P/4//j/+P/4//j/+f/5//n/
+f/5//n/+f/4//j/+P/5//n/+f/5//n/+f/3//f/9//3//f/9//3//f/9//3//f/9//3
//f/9//3//j/+P/4//j/9v/3//f/9//4//j/+P/3//X/9v/2//b/9v/2//b/9v/2//b/
9v/2//X/9f/1//X/9//4//j/+P/3//f/9//3//b/9v/2//f/+P/4//n/+f/3//j/+f/5
//r//P/8//z/+v/8//z//P/+//7//v//////////////AwADAAMAAwAEAAQABgAGAAYA
BgAHAAcABwAHAAgACAAIAAcABwAGAAcABwAGAAYABgAGAAQAAwADAAIAAgABAAEAAAD/
////AAAAAP/////9//z//P/9//3//P/8//z//P/7//v/+//7//v/+//7//v/+//7//v/
+//7//v/+v/8//z/+//7//v/+//7//v/+//6//r/+v/6//r/+v/5//f/9//3//f/+P/4
//j/+P/2//f/9//2//b/9v/3//f/9//3//f/9//1//b/9v/2//b/9//3//f/9//3//f/
+P/2//f/9//3//f/+P/4//j/+P/5//n/+f/7//v/+//7//v/+//7//v/+f/6//r/+v/6
//n/+f/5//n/+f/5//n/+f/5//n/+f/5//n/+f/4//b/9v/2//b/+P/4//j/9//3//f/
9//3//f/9//3//f/9//3//f/9//5//n/+P/4//j/+P/4//j/+P/4//j/+P/4//j/+P/2
//b/9v/2//b/9v/2//b/9v/2//b/9v/2//T/9f/1//X/9//5//n/+f/7//z//P/8//r/
+v/6//r//P/8//3///8BAAAA//////7//v/+/wAAAQABAAEAAAD///7//v/9//7///8B
AAMAAQD///7/+//5//n/+f/4//f/9//2//X/9f/0//T/9P/y//L/8v/x//P/8//z//P/
8//z//P/8//0//T/9P/0//T/8//z//P/9f/2//b/9v/2//P/8f/v/+3/6//w//n/CAAV
ACUAOgBaAIMArgDeABEBOwFPAUUBDQG0AFoAJwAOAPf/5P/h/+L/5f/m/+T/6v/x//X/
8//z//X/9f/1//X/8//z//P/8v/y//L/8v/y//L/8v/0//T/9P/0//X/9f/1//X/8//z
//P/8v/0//T/9f/1//f/9//3//f/9f/1//X/9f/1//X/9f/1//P/8//z//P/8//z//P/
8//y//L/8v/y//L/8//z//P/9P/0//T/8//z//T/9P/0//T/9P/0//T/9v/2//b/9v/3
//f/9//3//f/+P/4//j/+f/5//n/+f/8//z//P/9/wAAAAABAAEA//8AAAEAAQAAAAIA
AgACAAQABgAGAAYACAAIAAgACQAJAAkACQAJAAsACwALAAsADgAOABAAEAAOAA4ADwAP
AA8ADwAQABAAEgARABEAEAANAA0ADAAMAA4ADgAMAAsACQAIAAgABwAHAAYABQAFAAUA
BgAGAAcABwAGAAYABwAFAAQABAAEAAQAAwADAAMAAwADAAMAAwADAAMAAwADAAUABQAF
AAQABAAEAAMAAwADAAMAAwADAAEAAAAAAAAAAgACAAIAAQABAAEAAQABAAIAAgACAAIA
BAAFAAUABAAEAAQABQAFAAUABQAFAAUABQAGAAYABgAIAAkACQAJAAkACQAJAAoACAAJ
AAkACQALAAwADAAMAAwADQANAA0ADAALAAoACQAJAAkACQAJAAsADAAMAAwACgAJAAkA
CQAHAAcABwAHAAcABwAHAAcACQAJAAkACAAIAAgACAAIAAgACAAIAAcACQAJAAkACQAL
AAsACwALAAoACQAIAAcABQAFAAQABAAGAAYABgAGAAYABgAGAAYABgAGAAQABAAEAAQA
AgACAAIAAgAAAAEAAQABAAAAAQAAAP//AQACAAIAAgACAAIAAgACAAAAAAABAAMABQAE
AAMAAwACAAIAAgAEAAcABwAHAAYABgAGAAcABwAFAAUABgAHAAcABQAEAAEAAQABAAEA
AAD+//3/+//5//r/+v/7//z//v/+//7//f/8//v/+v/5//n/+f/5//n//P/8//z//P/6
//n/+f/5//f/+P/4//j/+v/5//n/+f/3//X/9v/7/wYAFQAlADwAXgCHALQA6AAbAUsB
awFrAUMB8gCUAFMANgAfAAYA9//w/+3/7P/o/+j/6//x//H/8//z//X/9f/1//f/9//1
//T/9P/0//L/8v/y//L/8v/y//L/8v/1//X/9f/1//X/9f/1//T/9P/0//X/9f/1//X/
9f/1//P/8//z//P/9P/1//b/9//3//f/9//3//X/9f/1//X/9v/2//b/9v/2//f/9//3
//j/+P/4//f/9//4//j/+P/4//j/+P/4//b/9v/2//b/+P/5//r/+//7//z//P/8//3/
/f/9//3//v/+//7////+//7//////wEAAgADAAMABAAGAAYABgAGAAgACAAIAAgACAAI
AAkACQAJAAkACQALAAsACwALAA4ADgAQABAADgAOAA8ADwAPAA8AEAAQABAADwAPAA4A
CwALAAoACgAIAAgABgAFAAUABAAEAAMAAwACAAEAAQD+//7//f/9//3//P/8//3//f/8
//z//P/8//v/+//7//n/+f/5//n/+v/7//z//f/7//v/+//6//j/+P/3//f/9//3//f/
9//1//T/9P/0//b/9v/2//X/9f/1//X/9f/y//L/8v/y//L/8//z//L/8v/y//P/8//x
//H/8f/x//T/9v/3//j/+P/5//n/+f/5//n/+f/6//r/+//7//v/+//8//z//P/+////
/////////////////////////////wAAAAAAAP///f/8//v//f/9//3//f/9//3//f/9
//3//f/9//z//P/8//z//P/8//z//P/7//3//f/9//3//f/9//3//f/9//3//f/9//3/
/f/8//z//P/8//z//P/+//7//v/+//7//v/+//7//v/+//7//v/+//7//P/8//z//P/+
////////////AQABAAEAAwAEAAQABAAEAAQABAAEAAIAAgADAAUABQAEAAMAAwAEAAQA
BAAGAAkACQAJAAgACAAIAAkACQAJAAkACgALAAsACQAIAAUAAwADAAMAAgABAAEAAAD/
//3//P/8//z//v/+//7//f/7//v/+//7//v/+//7//v/+v/6//r/+v/6//n/+f/5//n/
+v/6//r//P/7//v/+//3//X/9P/5/wIAEQAjADYAUgB7AKgA2AANAT8BYwFxAVUBEgG6
AG8ASAAxABYAAwD6//f/9v/y//D/9f/5//v/+//5//f/+f/5//n/+//5//j/+P/4//j/
+P/4//j/9v/2//b/9v/3//f/9//3//n/+f/5//j/9v/2//f/9//3//f/9//3//f/9//3
//f/+f/5//n/+f/3//f/9//3//X/9f/1//X/9v/2//b/9v/2//f/9//3//b/9v/2//X/
9f/2//b/9v/2//b/9v/2//b/9v/2//b/9//3//f/9//5//r/+v/6//v/+//7//v/+v/6
//r/+//8//z//f/9//3//v///////v8AAAAAAAACAAQABAAEAAYABgAGAAcACQAJAAkA
CQAJAAkACQAJAAgACAAKAAoACgAKAAsACwANAA0ADgAOAAwACwALAAoACQAJAAgACAAI
AAgABgAFAAUABAAEAAMAAwACAAEAAQACAAIAAQABAP///v/+/////f/8//z//P/+//3/
/f/9//3//f/9//3//f/9//3//f/7//v/+//6//r/+v/5//n/+f/5//n/+f/5//j/+P/4
//b/9v/2//X/9f/1//X/9f/2//b/9v/2//T/9f/1//T/9P/0//X/9f/z//P/8//z//X/
9v/2//b/9P/1//X/9f/3//f/9//4//j/+f/5//n/+f/6//r/+v/4//n/+f/5//n/+f/5
//n/+//7//v/+//5//r/+v/6//r/+f/5//n/+f/5//n/+f/5//n/+f/5//n/+f/5//j/
+P/4//j/+P/4//j/+P/3//n/+f/5//n/9//3//f/9//3//f/9//3//n/+f/4//j/9v/2
//b/9v/0//T/9P/0//b/9v/2//X/9f/0//L/8v/y//L/9P/0//T/9P/2//b/9v/2//b/
9//3//f/9//5//n/+f/5//r/+v/6//r/+v/6//r/+P/4//n/+//7//r/+f/5//j/+P/4
//r/+f/5//n/+P/4//j/+f/5//v/+//8//3/+//5//j/9f/1//X/9f/0//H/8f/w/+//
7//u/+7/7v/u/+7/7v/t/+3/7f/t/+3/7f/t/+3/7f/u/+7/7v/u//D/7//v/+//7f/u
/+7/7v/w/+//7f/r/+f/5//q//P/AgATACUAPgBkAI0AvADwACMBTQFhAVMBHQHEAHAA
PQAkAAsA9v/v/+z/7f/q/+j/7P/v//H/8f/v/+//7//v/+//7//v/+3/7P/s/+z/7P/s
/+z/7P/u/+7/7v/u/+3/7f/t/+3/7f/t/+3/7P/s/+z/7f/t/+v/6//r/+v/7f/t/+3/
7f/t/+3/7f/t/+v/6//r/+v/6//r/+v/6//q/+r/6v/q/+j/6f/p/+n/7P/s/+z/6//r
/+z/7P/s/+z/7P/s/+z/7P/s/+z/7P/r/+v/6//r/+v/7P/s/+z/7f/t/+3/7f/w//D/
8P/x//L/8v/z//P/9f/2//f/9//2//j/+P/4//j/+v/6//r//P/8//z//f/9//3//f/9
////////////AAAAAAIAAgAAAAAAAQABAAEAAQACAAIAAgABAAEAAAABAAEAAAAAAAAA
AAD+//3//f/8//z/+//5//j/9//3//b/9v/1//X/9//2//b/9//1//T/9P/0//T/8//z
//P/8//z//P/8//z//P/8//z//P/8//z//L/8v/y//H/8f/x//H/8f/x//P/8v/y//L/
8v/y//L/8f/x//H/8f/x//D/8P/w//D/8P/x//H/8P/w//D/8f/x/+//7//v/+//8f/y
//L/8v/w//H/8f/x//P/8//z//T/9v/3//f/9//1//b/9v/2//b/9//3//f/9f/1//X/
9f/3//f/9//3//f/+P/4//j/+P/3//f/9//3//f/9//3//f/9//3//f/+f/5//n/+P/4
//j/+P/4//j/+P/4//f/+f/5//n/+f/3//f/9//3//f/9//3//f/9//3//b/9v/2//b/
9v/2//b/9v/2//b/9v/2//b/9f/2//b/9v/2//b/9v/2//b/9v/4//j/+P/4//b/9//3
//f/+f/7//v/+//5//r/+v/6//z//P/8//z/+v/6//v//f/9//z/+//7//r/+v/6//z/
/f/9//3//P/8//z//f/9//3//f/+///////9//z/+f/3//f/9//2//f/9//2//X/8//y
//L/8v/w//D/8P/v//H/8f/x//H/7//v/+//7//w//D/8P/w//D/7//v/+//7//w//D/
8P/y//H/7//v/+v/6f/o/+3/9v8FABUAKgBEAGcAkgDCAPUAJwFLAVkBQwECAaYAVwAs
ABMA+v/p/+T/4//k/+T/5P/n/+3/7//v/+3/7f/v/+3/7f/r/+3/7P/s/+z/6v/q/+r/
6v/s/+z/7P/s/+3/7f/t/+3/6//r/+v/6v/s/+z/7f/t/+3/7f/t/+3/6//r/+v/6//r
/+v/6//r/+3/7f/t/+3/6//r/+v/6//s/+z/7P/s/+z/7f/t/+3/7P/s/+z/6//r/+z/
7P/s/+z/7P/s/+z/7v/u/+7/7v/t/+3/7f/t/+3/7v/u/+7/8f/x//H/8f/w//D/8P/x
//T/9P/1//X/9f/2//f/9//2//j/+P/4//r//P/8//z//v/+//7///8BAAEAAQABAAMA
AwADAAMAAgACAAQABAAEAAQABQAFAAcABwAIAAgACAAHAAcABgAFAAUABAAEAAQABAAC
AAEAAQAAAAAA//////7//f/9//7//v/9//3//f/8//z//f/9//z//P/8//r/+f/5//n/
+//7//v/+//7//v/+//7//v/+//7//r/+v/6//n/+f/7//v/+//7//n/+P/4//j/+v/6
//r/+f/3//f/9//3//j/+P/4//j/+P/5//n/+P/2//b/9//3//f/9//3//f/9//4//j/
+P/6//v/+//7//v/+//7//z//P/9//3//f/9//7//v/+//7/////////////////////
////////////AAAAAAAAAgABAAEAAQD//////////wEAAQABAAEAAQABAAEAAAAAAAAA
AAAAAAIAAgACAAEAAQABAAEAAQADAAMAAwADAAMAAwADAAMAAQABAAAAAAACAAIAAgAC
AAIAAgACAAIAAgACAAIAAQADAAMAAgACAAIAAgACAAIAAgACAAIABAAEAAQABAAEAAUA
BQAFAAcACQAJAAkACQAKAAoACgAKAAoACgAKAAoACgALAA0ACwAKAAkACQAKAAoACgAM
AA0ADQANAAwADgAOAA8ADwANAA0ADgAPAA8ADQAMAAkACQAJAAkACAAFAAUABAADAAUA
BAAEAAQAAgACAAIAAQABAAEAAQABAAMAAwADAAMABAAEAAQABAAEAAMAAwADAAMABAAE
AAQABAADAAEA///9//v//v8JABYAJQA3AE4AcACZAMQA9AAnAU8BYwFVAR0BxABuAD0A
IgAHAPT/7//w//H/8v/y//j///8DAAEAAQADAAMAAQABAAEAAQABAAAAAAAAAAAAAAAA
AAAAAAAAAAAAAAABAAEAAQABAAEAAQABAAAAAgACAAMAAwABAAEAAQABAAMAAwADAAMA
AwADAAMAAwADAAMAAwADAAMAAwADAAMABAAEAAQABAAEAAUABQAFAAQABAAEAAMABQAG
AAYABgAGAAYABgAGAAYABgAGAAYABwAHAAcABwAHAAgACAAIAAkACQAJAAkACgAKAAoA
CwAKAAoACwALAAsADAANAA0ADgAQABAAEAAQABIAEgASABQAFAAUABUAFQAVABUAFQAX
ABcAFwAXABgAGAAaABoAHAAcAB0AHQAbABsAHAAcAB4AHQAdABwAGwAbABoAGgAYABgA
FgAVABcAFgAWABUAFQAUABMAEwASABIAEQARABEAEAAQABEAEQAQABAAEAAOAA0ADQAN
AA8ADwAPAA8ADQANAA0ADQANAA0ADQAMAA4ADgANAA0ADQANAA0ADQANAAwADAAMAAoA
CgAKAAkACwALAAsACwAKAAoACgAKAAoACwALAAoACgAKAAsACwALAAsACwALAAsADAAM
AAwADAANAA0ADQANAA0ADQAOAAwADQANAA0ADQAOAA4ADgAOAA8ADwAPAA8ADwAPAA8A
EQARABEAEQARABIAEgASABQAEwATABMAEQARABEAEQARABEAEQARABEAEQARABAAEgAS
ABIAEgASABIAEgARABEAEQARABEAEwATABMAEwARABEAEQARABEAEQAQABAAEgASABIA
EgASABIAEgASABAAEAASABEAEAAQABAAEAAQABIAEgASABIAEgASABIAEgASABMAEwAT
ABMAFQAVABUAEwAUABQAFAAWABYAFgAWABYAFgAXABkAGQAYABcAFwAWABYAFgAYABcA
FwAXABYAGAAYABkAGQAZABkAGgAbABkAFwAWABMAEwATABMAEgARABEAEAAPAA8ADgAO
AA4ADgAOAA4ADQANAA0ADQANAA8ADwAPAA8AEAAQABAAEAAQAA8ADwAPAA8AEAAQABAA
EAAPAA8ACwAJAAcADAAVACIAMQBDAFwAfACjAM4A/AAtAVcBbQFhASkB0AB4AEUALAAV
AAIA//8AAAMAAgACAAgADQARABMAEQARABEADwANAA8ADwARABAAEAAQAA4ADgAOAA4A
EAAQABAAEAARABEAEQARAA8ADwAPAA4AEAAQABEAEQARABEAEQARABEAEQARABEADwAP
AA8ADwARABEAEQARABEAEQARABEADgAOAA4ADgAOAA8ADwAPABAAEAAQAA8AEQASABIA
EgASABIAEgASABAAEAAQABAAEwATABMAEwATABQAFAAUABUAFQAVABUAFgAWABYAFwAa
ABoAGwAbABsAHAAdAB0AHgAgACAAIAAgACIAIgAiACIAIgAiACMAJQAlACUAJQAnACcA
JwAnACgAKAAqACoALAAsAC0ALQArACsALAAsACoAKQApACgAJwAnACYAJgAmACYAJAAj
ACUAJAAkACMAIQAgAB8AHwAeAB4AHQAdAB0AHAAcAB0AGwAaABoAGgAaABkAGQAZABcA
FwAXABcAGQAZABkAGQAZABkAGQAYABgAGAAXABcAFwAXABcAFwAVABQAFAAUABQAFAAU
ABMAEQARABEAEQAQABAAEAAQABIAEwATABIAEAAQABEAEQATABMAEwATABUAFgAWABYA
FAAVABUAFQAVABUAFQAWABQAFQAVABUAFQAWABYAFgAYABkAGQAZABcAFwAXABcAFwAX
ABcAFwAVABYAFgAWABgAFwAXABcAFwAXABcAFwAVABUAFQAVABcAFwAXABYAFAAUABQA
FAAUAA==
         </WaveFormData>
      </LeadData>
   </Waveform>
</RestingECG>
