# Supplementary material for: Detection of Left Atrial Enlargement Using a Convolutional Neural Network-Enabled Electrocardiogram
Source: Front Cardiovasc Med. 2020 Dec 17;7:609976. doi: 10.3389/fcvm.2020.609976 (PMC7773668; doi:10.3389/fcvm.2020.609976)
Supplement: Supplementary file 1 [file Data_Sheet_1.ZIP › hyp/1802033738_3377_00000026.XML]

<?xml version="1.0" encoding="Windows-1252"?>
<!DOCTYPE RestingECG SYSTEM "restecg.dtd">
<RestingECG>
   <PatientDemographics>
      <PatientID>1802033738</PatientID>
      <PatientAge>67</PatientAge>
      <AgeUnits>Years</AgeUnits>
      <Gender>Male</Gender>
      <PatientLastName>xiaorunxiang</PatientLastName>
   </PatientDemographics>
   <TestDemographics>
      <DataType>Resting</DataType>
      <Site>1</Site>
      <AcquisitionDevice>MAC55</AcquisitionDevice>
      <Status>Unconfirmed</Status>
      <Priority>Normal</Priority>
      <AcquisitionTime>09:36:58</AcquisitionTime>
      <AcquisitionDate>10-23-2016</AcquisitionDate>
      <CartNumber>1</CartNumber>
      <AcquisitionSoftwareVersion>009C</AcquisitionSoftwareVersion>
      <XMLSourceVersion>MAC5000 v1.0</XMLSourceVersion>
   </TestDemographics>
   <RestingECGMeasurements>
      <VentricularRate>80</VentricularRate>
      <AtrialRate>80</AtrialRate>
      <PRInterval>180</PRInterval>
      <QRSDuration>88</QRSDuration>
      <QTInterval>382</QTInterval>
      <QTCorrected>440</QTCorrected>
      <PAxis>72</PAxis>
      <RAxis>50</RAxis>
      <TAxis>54</TAxis>
      <QRSCount>14</QRSCount>
      <QOnset>225</QOnset>
      <QOffset>269</QOffset>
      <POnset>135</POnset>
      <POffset>182</POffset>
      <TOffset>416</TOffset>
      <ECGSampleBase>500</ECGSampleBase>
      <ECGSampleExponent>0</ECGSampleExponent>
   </RestingECGMeasurements>
   <Diagnosis>
      <Modality>Resting</Modality>
         <StatementCount>5</StatementCount>
         <LabelText>12SL ��ϳ���</LabelText>
      <DiagnosisStatement>
         <StmtText>�������</StmtText>
      </DiagnosisStatement>
      <DiagnosisStatement>
         <StmtText>��������ɲ���</StmtText>
      </DiagnosisStatement>
      <DiagnosisStatement>
         <StmtText>��ż��</StmtText>
      </DiagnosisStatement>
      <DiagnosisStatement>
         <StmtFlag>ENDSLINE</StmtFlag>
         <StmtText>�����粫</StmtText>
      </DiagnosisStatement>
      <DiagnosisStatement>
         <StmtFlag>ENDSLINE</StmtFlag>
         <StmtText>�ٽ� ECG</StmtText>
      </DiagnosisStatement>
   </Diagnosis>
   <Waveform>
      <WaveformType>Rhythm</WaveformType>
      <WaveformStartTime>0</WaveformStartTime>
      <NumberofLeads>8</NumberofLeads>
      <SampleType>CONTINUOUS_SAMPLES</SampleType>
      <SampleBase>500</SampleBase>
      <SampleExponent>0</SampleExponent>
      <HighPassFilter>16</HighPassFilter>
      <LowPassFilter>150</LowPassFilter>
      <ACFilter>NONE</ACFilter>
      <LeadData>
         <LeadByteCountTotal>10000</LeadByteCountTotal>
         <LeadTimeOffset>0</LeadTimeOffset>
         <LeadSampleCountTotal>5000</LeadSampleCountTotal>
         <LeadAmplitudeUnitsPerBit>4.88</LeadAmplitudeUnitsPerBit>
         <LeadAmplitudeUnits>��V</LeadAmplitudeUnits>
         <LeadHighLimit>2147483647</LeadHighLimit>
         <LeadLowLimit>268435456</LeadLowLimit>
         <LeadID>I</LeadID>
         <LeadOffsetFirstSample>0</LeadOffsetFirstSample>
         <FirstSampleBaseline>0</FirstSampleBaseline>
         <LeadSampleSize>2</LeadSampleSize>
         <LeadOff>FALSE</LeadOff>
         <BaselineSway>FALSE</BaselineSway>
         <ExcessiveACNoise>FALSE</ExcessiveACNoise>
         <MuscleNoise>FALSE</MuscleNoise>
         <LeadDataCRC32>289657288</LeadDataCRC32>
         <WaveFormData>
+P/4//j/+P/3//b/9f/0//f/+P/5//r/+f/5//r/+//8//z//f/+//v/+//8//z//P/8
//z//P/7//z/+//6//7/AAACAAUABQAGAAYABgACAAQABAAEAAQAAgABAAAA/f/8//z/
/P/8//v/+v/5//j/+P/8//r/9//2//b/9f/3//j/+P/2//X/9P/y//H/8//0//T/8v/0
//X/9f/1//X/9f/1//X/9P/z//L/8v/2//f/+f/7//r/+f/4//b/+P/6//X/8f/1//n/
+f/4//f/+/8FAAwAGgApADQAQABPAFsAXwBbAFkAVABBACMACQD0/93/y//E/8r/yv/J
/83/0P/O/9H/2f/d/9//5P/s/+3/6//p/+v/8P/3//f/9//5//n/+P/3//b/9v/2//b/
9v/2//j/+f/5//n/+P/4//j/+P/4//j/+f/5//r/+//7//z/+//5//j/+v/6//r/+//7
//3//f/9//3//P/8//v/+v/9//7//v/9//3//f/+//7///8AAAIAAwACAAIAAAAAAP7/
AQD/////AgAEAAUACAAHAAgACAAIAAoADQAPABAADgANAA4ADQANAA0ADgAQABQAFQAW
ABYAFAAUABQAFAAUABMAEwAUABQAFAAUABQAFAATABMAEgATABQAFQAVABUAEwARABEA
DgAMAAoACAAHAAUABQAGAAkACAAGAAUABAAEAAUABQACAAEAAAD///////8BAP///v/8
//z//f/7//v/+//6//j/+f/5//n/+//7//v/+v/6//r/+//+//3/+//6//r//P/7//v/
+v/3//f/+P/5//j/9//2//X/9//4//r/+//6//r/+v/5//v/+//7//v//P/9//7////9
//z//P/9///////+//7//f/+//7//P/8//z//P/7//z//v///wAA///+//z/+//7//v/
+f/8//z/+f/5//r//P/8//3//f/7//v/+//7//n/+f/5//r/9P/5/wAA/v/+//7//v/9
//3//v///////v/+//7//f/9//7//v8AAAAAAAAAAAQABgAGAAYAAwACAAEAAQAAAAAA
///+//7/AgAEAAYAAgD+//v/+P/4//r//f8AAP///f/7//n/+v/6//7//P/4//j/+f/5
//n/+v/6//j/9v/2//X/9f/3//j/+P/2//b/9//3//f/9//3//f/9//3//f/9//4//r/
+f/5//n/+P/3//b/9P/2//b/+f/9//v/+f/7//7////9/wMADAAWACcANgBAAEkAUQBV
AFEATQBIADMAFwADAPL/3f/N/8z/zv/Q/9H/0f/Q/9T/2//d/93/4f/m/+r/7//x//P/
8//0//P/9P/1//j/+f/5//n/+f/6//r/+v/6//r/+f/5//j/9//5//r/+//8//7//v//
/////v/9//v/+v/8//v/+//+/wAAAAABAAEA/////////////wAAAAAAAAEAAgACAAEA
/////wAAAAADAAQABgAHAAYACAAIAAoACAALAAkACQAHAAgACAAKAAwADgAPABAADwAR
ABIAEgATABMAFQAVABUAFQAWABgAGAAZABoAGgAaABoAGgAaABgAFwAXABgAGgAaABoA
GgAZABcAFgAUABMAFAAVABUAEgAPAAwACwALAAoACQAIAAcABQAFAAYABAACAP///f//
/wAAAgADAP///////////f/9/////f/8//r/+v/7//r/+f/4//b/+f/9/wAAAwACAAEA
AAD+//v/+v/6//z//P/7//v//P/+//3//f/8//v/+//8//3/+//7//v/+//8//z//f/9
//7//v/+//3/+//7//v/+//5//n/+f/5//v/+v/6//v//f/9//z//P///wAAAAD+//7/
/v/+//3///8AAAAAAAD+//7//f/9//v/+//5//z/+v/3//f/+P/7//z//v////3//f/9
//3/+//7//v//P/8//v/+//7//7//v/8//7//P/6//z//P/8//z//P//////AAABAAAA
/v/9//z//f///wIABAACAAIAAgACAAQABgAGAAYABQAEAAMAAwAEAAYABwAIAAMABAAD
AAIABAAEAAUABgABAAAAAAAAAP7//f/8//v/+//8/wEAAAD8//z//f/9//v//P/8//r/
/P/8//v/+//7//z//P/6//j/+f/5//n/9//3//f/9//4//n/+v/8//r/+f/5//n/+v/7
//z//P/2//b/+f/1//P/+f////7/AQAHAA0AFAAiADMAQgBQAFkAXQBdAFkATwBAACkA
EwD//+j/0//L/9D/0P/O/83/0f/a/+L/4f/j/+n/6f/m/+j/6//x//X/9f/2//f/9//3
//n/+f/5//n/+f/6//r/+v/6//r//P/9//3//f/8//z//P/8//z//P/9//3//f/9//z/
/P/6//n/+f/8//r/+v/7//v//P/9//7//////wAAAAAAAP//AAAAAP//AQABAAIAAgAE
AAQABQAFAAQABgAGAAgABgAJAAcABwAHAAgACAAKAAwADgAPABAAEQATABQAFAATABMA
FQAVABYAFwAZABwAHAAdAB4AHgAgACAAIAAgAB8AHQAcABwAHgAeAB4AHgAcABsAGwAa
ABgAGAAYABcAFQATABEAEQAQAA4ADAAKAAcABQAFAAYABgAEAAEA///+//7/////////
/////////f/9/////f/+//z//P/9//3//f/9//z//P/9//3//f/9//3//f/8//v/+v/6
//z//v/9//3//v/8//v/+//6//n/+f/6//v/+f/5//n/+f/6//r/+//7//r/+v/6//n/
+//7//v/+//5//n/+f/5//n/+P/4//n/+f/5//j/+P/5//r/+v/4//r/+v/6//n/+f/6
//r/+v/7//z//P/9//r/+f/2//j/+v/3//f/+P/6//r/+//7//v/+//7//v/+f/5//n/
+v/4//f/9//3//n/+v/5//z/+//6//n/+P/6//r/+//7//n/+//7//r/+P/4//n/+f/5
//n/+f/5//v/+v/6//r/+P/4//j/9//1//j/+P/4//j/+P/7//v//P/9//v/+v/6//r/
+v/7//3//v/+//7//v/+/wAAAgACAAIAAAAAAAAAAQABAAIAAgACAAIABAAEAAQAAwAA
AP7//P/7//r/+v/6//z/+//6//n/9v/2//r/+P/0//T/9f/1//X/9v/2//T/9v/2//X/
9f/3//j/+P/2//X/9f/0//P/9P/1//b/9//1//X/9f/2//T/8//z//P/9f/1//X/9P/y
//T/8//z//P/9f/3//b/+f8BAAsAFAAgAC0APgBOAFcAWQBZAFUATwBAACcADQD3/+T/
z//F/8r/yv/E/8X/zf/S/9b/3f/h/+P/6f/s/+7/7f/v//H/9f/2//X/8//z//X/9f/z
//P/8//0//T/9P/0//T/9P/1//X/9f/4//j/+P/4//f/9v/2//X/9//3//b/9v/4//f/
9//6//r/+v/7//v/+//7//v/+//7//z//P/8//v//P/8//v//f/9//7//v/8//z//f/9
//z//v/+/wAAAgAFAAMAAwABAAIAAgAEAAUABgAGAAYACAALAA0ADgARABEAEwATABEA
EQASABQAFAAVABYAFgAUABQAFAAUABUAFQAWABgAGAAYABgAGAAXABUAFAASABMAFAAV
ABUAEgAPAAwACwAIAAYABAACAAIAAQACAAQAAgAAAP3/+//5//j/+P/3//j/+f/6//v/
/f/9/////f/6//j/+P/5//n/+f/5//j/+P/5//n/+f/5//f/9f/y//T/9P/1//j/+P/3
//f/+P/2//X/9f/0//T/9f/3//n/+f/5//n/+f/4//j/+f/5//j/+P/4//f/9//3//f/
9//3//f/9//3//f/9v/2//f/9//3//b/9v/1//b/9v/0//T/9P/0//P/9f/2//b/9v/0
//T/8//z//b/9//2//r/+P/1//X/9v/2//b/9//3//b/9//4//n/9//3//f/+P/6//n/
+f/5//r/+v/4//r/+P/4//j/+P/2//b/9//3//X/9//3//b/9P/0//X/9f/1//X/9f/1
//X/9P/0//T/9f/2//f/9//1//X/9v/2//b/9v/2//b/9//4//j/+P/3//X/9f/2//n/
+//2//f/+P/5//r//f/9//7////+//z/+//6//v/+//8//z/+f/4//f/9v/5//z//f/+
/wAAAAAAAAEA//8AAAAAAAD+/wAAAAAAAAIAAgADAAQA///+//7//v/9//v/+f/3//T/
9P/4//b/9v/2//f/9//1//b/9v/0//T/9P/z//P/8f/y//L/8P/x//P/9P/1//X/9f/1
//X/9f/1//X/9v/0//P/8//z//P/8//z//L/9P/4//f/9f/1//P/9f/4//n//f8FAAwA
FAAjADIAQABNAFcAVwBVAE8ASAA3ABsAAQDq/9X/x//C/77/uv+//8n/zv/Q/9n/4//l
/+f/6P/u/+//7//t/+//8P/z//H/8f/z//P/9f/1//X/9v/0//T/9P/0//T/9f/1//X/
9P/0//T/9P/2//b/9//3//f/9//2//b/9v/1//X/+P/4//j/+f/5//f/9//3//f/9//4
//j/+P/7//z//P/7//n/+f/6//r/+v/6//v/+//9/wAAAQAEAAIABQADAAMABQAGAAYA
CAAHAAgACAAIAAcACQAKAAoADQANAA8ADwAPAA8AEAASABQAFQAWABYAGAAYABgAGAAW
ABUAFQAWABkAGgAbABwAGgAZABkAGAAUABQAFAATABAADQAKAAkACwAKAAkACAAHAAUA
BQAGAAQAAgD///3/+v/6//v/+//7//v/+//7//n/+f/7//n/+P/2//b/9//5//n/+f/4
//X/9f/0//P/+P/5//r/+v/3//b/9v/4//j/9//3//j/+P/3//f/9v/1//X/9v/3//n/
+f/5//n/+f/4//j/9//0//T/9P/z//X/9f/1//X/9f/1//X/9f/z//L/8v/z//P/8//y
//L/9f/2//b/9P/2//b/9v/1//X/9v/2//b/9v/2//X/9f/1//X/8//2//b/8//z//T/
+P/4//n/+f/3//f/9//3//f/9//3//j/9v/1//X/9f/2//b/9P/2//j/+P/4//j/9//2
//b/9f/0//f/+P/4//f/9v/2//X/8//z//P/8//1//T/9P/0//X/9v/3//f/9v/1//X/
9P/0//T/9P/0//b/+P/5//r/+f/3//f/+P/5//n/+f/3//f/9//2//T/9//3//b/9v/1
//f/9//2//X/8f/1//r/+f/4//f/9v/5//n/+v/7//n/+P/4//j/9//3//j/+P/4//j/
+P/4//v//v///wAA/v/+//7///8AAAIAAwAEAP//AAD///7////+//7//v/6//j/9//2
//b/9f/0//P/9P/0//j/9v/y//L/8//z//b/+P/5//j/9//2//T/8//z//T/9P/y//T/
9f/1//X/8v/x//D/7//y//P/9P/2//T/8//z//P/9P/1//b/9v/w//D/9f/z//H/8f/v
//D/+f8DAAMACgAYACUANgBIAFUAXQBjAGEAWwBMADkAHwAHAOz/1f/J/8T/wv/E/8f/
xf/E/8r/0//Z/9//4f/e/+L/6f/v//P/8//y/+//8f/x//P/8//1//X/9f/2//b/9v/2
//b/9v/3//f/9//3//b/9f/0//f/+P/6//v/+f/3//T/8v/0//X/9//8//v/+v/6//n/
9//1//P/8f/0//j/+//+//z//P/7//n/+v/7//3//v/+//7///////7/AAAAAAIAAgAF
AAMAAwAFAAYABgAIAAkACgAKAAoACwANAA4ADgANAA0ADwAPABEAEQASABQAFgAXABgA
GAAZABoAGwAcABoAFQAXABwAHAAcABwAHAAbABoAGQAYABcAFgAVABQAEwASABEAEAAN
AAwACwAKAAcABgAFAAQAAgACAAIAAgD///7//f/8//v/+v/5//j/+P/4//j/+P/4//j/
+P/4//b/9v/2//b/9v/2//b/9v/3//j/+f/6//j/+P/4//j/9//2//X/9P/3//j/+f/6
//j/+P/4//j/+P/4//j/+P/6//7/+v/2//L/9P/2//b/9P/2//j//v8AAAIABAAIAAwA
EAAWAB4AJAAkACYAKgAwADQANAA0ADgAPAA8ADwAPgA8ADoAOAAyADIANgA2ADQANgA4
ADoAOAA4ADoANgAyAC4AKgAoACYAIgAcABoAHAAaABQADAAGAAAA/v/6//f/9v/1//T/
8v/y//L/8v/y//L/8v/y//D/8P/w//D/8v/y//L/8v/x//D/7//u/+7/7v/u/+7/7//w
//H/8v/0//T/9P/0//P/8v/x//D/8P/w//D/8P/u/+7/7v/u/+3/7P/r/+r/7f/u/+//
8P/z//T/9f/2//T/9P/0//T/9P/0//T/9P/y//L/8v/y//P/9P/1//b/9//4//n/+v/8
//z//P/8////AAABAAIAAgACAAIAAgACAAIAAgACAAQABAAEAAQAAwACAAEAAAACAAIA
AgACAAIAAgACAAIABAAEAAQABAABAAAA///+//3//P/7//r//P/8//z//P/6//r/+v/6
//j/+P/4//j/+P/4//j/+P/2//b/9v/2//b/9v/2//b/9P/0//T/9P/2//j/+v/8//n/
+P/3//b/+P/4//j/+P/6//r/+v/6//r/+v/6//r/+f/4//f/9v/0//T/9P/0//X/9v/3
//j/9v/2//b/9v/1//T/8//y//T/9P/0//T/9P/0//T/9P/0//T/9P/0//b/9v/2//b/
9v/2//b/9v/2//b/9v/2//T/8v/w/+7/8f/y//P/9P/y//L/8v/y//P/9P/1//b/9f/0
//P/8v/w//D/8P/w//H/8v/z//T/9v/2//b/9v/1//T/8//y//X/9v/3//j/9f/0//P/
8v/1//b/9//4//f/9v/1//T/8v/y//L/8v/0//T/9P/0//T/9P/0//T/9v/2//b/9v/2
//b/9v/2//P/8v/x//D/8f/y//P/9P/2//b/9v/2//b/9v/2//b/+P/4//j/+P/2//b/
9v/2//j/+P/4//j/9v/2//b/9v/4//j/+P/4//b/9v/2//b/9P/0//T/9P/1//b/9//4
//f/9v/1//T/9f/2//f/+P/3//b/9f/0//T/9P/0//T/9f/2//f/+P/4//j/+P/4//j/
+P/4//j/9v/2//b/9v/2//b/9v/2//b/9v/2//b/+P/4//j/+P/3//b/9f/0//b/9v/2
//b/9P/0//T/9P/3//j/+f/6//r/+v/6//r/+f/4//f/9v/4//j/+P/4//b/9v/2//b/
9//4//n/+v/6//r/+v/6//n/+P/3//b/9//4//n/+v/4//j/+P/4//r/+v/6//r/+v/6
//r/+v/5//j/9//2//j/+P/4//j/9v/2//b/9v/4//j/+P/4//b/9v/2//b/9v/2//b/
9v/5//r/+//8//v/+v/5//j/+P/5//n/+v/9//3//P/8//r/+f/5//r//P/8//z//P/6
//z//v/+/wAAAAAAAAAA/////wAAAAACAAAAAgACAAQABAACAAEAAwABAAEAAgAAAP7/
+//4//X/9P/0//j/+P/2//b/9//3//f/+P/4//j/+P/4//f/9f/1//b/9v/0//T/9f/1
//X/9f/1//X/8//z//P/8//0//T/8//z//X/9f/1//X/+v/6//T/8//z//P/9f/3//j/
+/8BAAcADAAWACUANgBIAFUAXwBjAF0AVQBMADsAIQALAPT/2//J/8T/yP/I/8n/y//O
/9L/2f/b/9v/3f/i/+b/6//t/+v/7//2//n/9v/1//b/9f/1//X/9f/2//j/+P/4//j/
+P/5//n/+f/6//r/+v/6//j/+P/5//n/9//3//b/9v/3//f/+P/8//z//P/9//3/+//7
//v/+//9//7//v/+////AAAAAP///f/9//7//v/+//7//////wEABAAFAAgABgAJAAcA
BwAGAAYABQAGAAkACgAKAAoACAAJAAkACAALAAsADQANAA8ADwAQABIAFQAXABkAGgAZ
ABgAFwAWABYAFQAVABYAGAAYABgAGAAaABkAGQAYABkAGgAbABsAGQAXABUAFQAWABQA
EgAQAA4ADQAOABAAEAAOAAsACQAHAAYABgAFAAMAAwADAAMAAQABAAMAAQD+//z//P/9
//7///8AAAAA//////7//f8AAAEAAgACAP///v/+/wAA/v/9//3//v/8//v/+//6//r/
+//9////AQABAAEAAQABAAAAAAD///7//v/+//3//f/9//3//f////////////3//P/8
//3///////7//v/9//7//v/8/wAAAAAAAP//AQACAAIAAgAAAAAA/////wEAAQD//wIA
AAD9//3//v/+//7///////3//f/9//3/////////AAAAAP////////7//v/8//7//f/8
//v/+v/7//z//v//////AQABAAAA///+//7//f/7//v/+//7//z//P/9//7//f/8//v/
+f/6//v//f/+//z//P/8//z/+//8//z//P/9/wEAAAD///7//f/8//////8AAAEAAAD+
//3//P/8//3///8AAP7//v/+//7/AgAEAAQABAAGAAYABgAHAAUABgAGAAYABgAIAAgA
CAAIAAYABQAEAAAA/v/9//z//f/9//3//f/6//r//v/8//r/+v/7//v/+v/6//n/9v/5
//r/+v/7//r/+v/5//b/9//5//r/+//4//f/9v/1//b/9//4//r/+v/5//n/+f/3//f/
9//2//b/+P/3//f/+f/7//v//P8BAAsAEwAcACwAPwBOAFoAYwBpAGsAZwBfAEYAJQAN
APf/2v/J/83/zv/I/8b/yf/P/9L/1v/Z/9n/3//p//D/7v/t/+//9f/3//T/8//2//f/
+v/7//n/+f/5//r/+v/6//r/+v/6//v/+//7//z//P/8//z//P/8//3//f/7//v/+v/6
//z/+//7//7//v/+/////////////////wEAAgACAAIAAQACAAIAAQABAAEAAgACAAIA
AgADAAMABAAGAAYACAAKAA0ACwALAAkACgAKAAwADwAQABAAEAAQABEAEQAQABIAEwAW
ABcAFwAXABgAGgAcAB0AHgAeABwAHAAcABwAHgAdAB0AHgAeAB4AHgAeAB0AGwAaABgA
GAAYABgAFwAVABMAEQARABAADgAMAAoABwAFAAUABgAIAAYAAwABAP7//v///////f/9
//3//f/9//3////9//7//P/8//3//f/9//3//P/+//////////7//f/8//r/+f/4//j/
+v/6//n/+f/6//v/+//8//z/+f/5//r/+//5//n/+f/5//j/+P/5//n/+//8//3//f//
//////////7//f/8//v//f/8//z//f/9//3//P/8//3//v/+//z//v/+//7//f/8//z/
+//6//z//P/7//v/+//7//n//P/8//n/+f/6//7//v//////+//7//v/+//5//n/+f/6
//r/+f/5//n/+v/6//j/+v/6//r/+v/6//v//P/+////+//9//3//P/+//7///////z/
+//6//n/+v/6//v//P/4//r//P/3//b/+f/6//v//P/9//3//v///////v/+//7//f/9
//7//v/+//7//v/+/wEABAAFAAYABQAEAAMAAwADAAQABAAEAAMABgAHAAgABwAEAAIA
AAD7//r/+v/6//v/+//7//v/+f/4//v/+P/3//j/+v/7//n/+v/6//j/9v/2//X/9f/3
//j/+P/2//T/9f/1//X/9//3//f/9//3//f/9//4//j/9//3//f/9f/1//X/9P/0//T/
8//z//X/9//7/wAAAwAFAAsAFAAiADMAQgBSAF8AZQBfAFsAVQBAACEACQD3/+T/0f/J
/8j/xv/G/8f/y//O/9L/1f/b/93/3//k/+T/5f/p//H/9f/4//f/9f/z//P/8f/y//P/
9P/2//j/+P/4//j/+v/7//v/+//6//r/+v/6//r/+v/7//v/+f/5//j/+P/4//f/9//6
//z//P/9//3////////////+//7//f/8////AAAAAP///////wAAAAD+//7//////wAA
BgAKAAgABgAGAAYABgAGAAkACgALAAwADAAMAAwADAAPABAAEQASABIAEgASABIAFAAU
ABQAFAAWABgAGgAcABwAHAAcABwAGgAaABoAGgAcABwAHAAcABsAGgAZABgAFgAWABYA
FgAVABQAEwASAA8ADAAJAAYABgAGAAYABgAEAAQABAAEAAIAAAD+//z//v/+//7//v/+
//7//v/+/wIAAAD+//7/AAD+//z/AAAEAAYABgAGAAoACgAMABQAHAAgACQAKgAuAC4A
MAA2ADwAPAA8ADwAPAA8ADwAPgBAAD4AOgA4ADoAOAA6ADwAPgA6ADwAPAA2ADIALgAu
AC4AKgAoACQAIgAiACAAHAAWABAACAAGAAIA+P/2//j/9v/2//b/9v/z//L/8f/w//H/
8v/z//T/8v/y//L/8v/w//D/8P/w//D/8P/w//D/7v/u/+7/7v/w//D/8P/w/+7/7v/u
/+7/8P/w//D/8P/w//D/8P/w//D/8P/w//D/7v/u/+7/7v/s/+z/7P/s/+//8P/x//L/
8v/y//L/8v/y//L/8v/y//L/8v/y//L/8v/y//L/8v/z//T/9f/2//f/+P/5//r//f/+
////AAACAAQABgAIAAgACAAIAAgACgAKAAoACgAMAAwADAAMAAsACQAIAAcABQAEAAQA
BAADAAMABAAEAAQABAAEAAQABAAEAAIAAAD+//7//v////z//P/7//r/+P/6//r/+v/8
//r/+f/4//f/9v/2//b/9//3//f/9//0//T/+P/2//b/9v/3//f/9//4//j/9v/4//j/
9//3//n/+v/6//j/+P/5//n/+f/3//f/9//3//f/9//3//j/+P/3//f/9//5//n/+f/4
//r/9v/1//f/9//3//n//P8BAAsAEwAaACgAPQBOAFoAYQBjAGEAWwBLADIAFwD//+f/
0P/D/8f/zP/I/8j/y//L/9D/2P/b/93/4f/p/+z/8P/z//X/9f/z//b/+//4//f/+P/3
//j/+f/6//z/+//6//n/+P/4//n/+f/5//z//P/8//z//P/8//3//f/9//3//P/8//z/
+//7//7//P/8//3//f/9//3//f/9//7/AAABAAIAAQACAAIAAQABAAEAAgACAAMABAAG
AAcABgAIAAgACgAMAA8ADQANAA0ADgAOABAAEQASABIAEgARABMAFAAUABUAFQAXABcA
FwAXABgAGgAcAB0AHgAeABwAHAAcABwAHAAbABsAHAAZABgAFwAWABgAFwAXABYAEQAQ
AA8ADQAMAAsACgALAAoACAAGAAQAAgABAAIABAAGAAQAAQD///z//P/9//3//P/9//7/
////////AQD///3/+v/5//n/+v/7//z//P/8//3//f/9/wEAAQABAAAA/f/8//z//v/+
//3//f/+//////8AAAAA/v/9//3//f/9//3//f/9/wAAAAABAAEAAAAAAAAA////////
/////wEAAQABAAEA/v/8//v/+//9//3//P/8//3//v/+//z//P/8//z/+//9//7//v/+
//7//v/9//3//f/9//v//v8BAP//AAACAAQAAAD+//z//P/8//z//v///wEAAwADAAIA
AgACAP////8AAAAAAQACAAMABAAEAAYABgAGAAQABAAEAAUABgAIAAkACgAGAAgACAAI
AAcABAACAAAA///+//7//v/9//v/+f/3//f/+P/9//z/+//8//7////+//7//f/6//r/
+v/5//n/9//4//j/9v/3//n/+v/7//n/+f/5//n/+f/5//n/+v/4//f/9//3//f/9//3
//b/9v/4//v/+//5//n/+f/6//3/BQAJABAAHgAxAEQAUABZAF8AYwBhAF0AVgA7ABkA
///q/9X/xf/A/8D/wv/H/8//1P/U/9f/3//f/+H/5v/q/+v/7//z//P/9v/5//f/9//5
//n/+P/3//b/9v/4//j/+P/4//j/+f/5//n/+f/4//f/9v/3//j/+v/7//3//f/8//z/
+v/5//n//P/8//z//f/9//v/+//7//v/+//8//z//P///wAAAAD///////8AAAAAAgAC
AAMAAwAEAAYABgAIAAcACQAGAAUABQAGAAYACAAKAAwADQAOAA0ADwAQABAAEwATABUA
FQATABMAFAAWABYAFwAYABgAGQAaABsAHAAdAB0AHgAgAB0AHAAbABoAGgAZABkAGAAW
ABYAFgAVABMAEQAPAA8AEAAOAAwACgAJAAcABwAIAAgABgADAAEAAgACAAMAAwD+//3/
/P/7//3//f////3////+////AQAAAP///v/8//z//f/9//3//////////v/9//z//P/+
//z/+//7//z//P/7//v/+v/3//f/+P/5//r/+//8//3///8AAAIAAwABAAAA///9//v/
+//7//v//f/9//3//f/9//z//P/9//v/+//6//r//f/+//7//P/+//7//v/9//v//P/8
//z//P/8//v/+//9//3/+//+//7/+//7//z//P/8//3//f/7//v/+//7//v/+//7//z/
/P/7//v/+//8//z/+v/8//7//v/+//7//v/6//r//P/8//z//P/6//r/+v/6//r/+v/6
//r/+v/6//r/+v/7//z//f/+//z//P/8//z//v/+//7//v8AAAAAAAAAAP7//v/+//7/
AAAAAAAAAAACAAQABgAIAAcABgAFAAQABwAIAAkACgAHAAYABQAEAAEAAAD///7//f/8
//v/+v/6//r/+v/6//j/+P/4//j/+P/4//j/+P/2//b/9v/2//f/+P/5//r/+P/4//j/
+P/4//j/+P/4//n/+v/7//z/+//6//n/+P/4//j/+P/4//j/+P/4//j/+P/6//r/9P/0
//j//P8CAAgAEAAcACoAOgBMAFwAaABqAGwAagBgAEQAIgAGAPD/2P/K/87/0P/I/8j/
yv/M/w==
         </WaveFormData>
      </LeadData>
      <LeadData>
         <LeadByteCountTotal>10000</LeadByteCountTotal>
         <LeadTimeOffset>0</LeadTimeOffset>
         <LeadSampleCountTotal>5000</LeadSampleCountTotal>
         <LeadAmplitudeUnitsPerBit>4.88</LeadAmplitudeUnitsPerBit>
         <LeadAmplitudeUnits>��V</LeadAmplitudeUnits>
         <LeadHighLimit>2147483647</LeadHighLimit>
         <LeadLowLimit>268435456</LeadLowLimit>
         <LeadID>II</LeadID>
         <LeadOffsetFirstSample>0</LeadOffsetFirstSample>
         <FirstSampleBaseline>0</FirstSampleBaseline>
         <LeadSampleSize>2</LeadSampleSize>
         <LeadOff>FALSE</LeadOff>
         <BaselineSway>FALSE</BaselineSway>
         <ExcessiveACNoise>FALSE</ExcessiveACNoise>
         <MuscleNoise>FALSE</MuscleNoise>
         <LeadDataCRC32>1398752522</LeadDataCRC32>
         <WaveFormData>
+v/6//r/+v/3//b/9f/0//X/9v/3//j//f///wEAAwAEAAYABwAIAAwADAAMAAwADQAN
AA8AEQATABUAFAAQABQAGAAcAB8AIAAeAB0AGwAaABgAFwAXABUADwAMAAcACAAHAAgA
CAAFAAEA///8//v/+//9//v/+f/3//b/9f/z//P/8//y//L/8f/w//D/8//z//P/8f/v
/+//7v/u//H/8f/x//L/8P/w/+7/8P/y//T/9v/3//b/9f/0//P/9P/0//P/8P/y//f/
+f/5//f/+f/7//v/BAASAB8ALgBBAFIAXQBgAFoAQwAmABcAEAAGAP//+//3//b/8v/w
//f/+//3//X/+v/8//r//P8CAAQAAgD9//j/9//3//P/8v/y//P/9f/1//P/8//y//P/
8//z//D/7//v//D/9P/1//b/9//0//P/8//y//T/9P/0//T/9P/0//T/9f/4//j/+P/4
//b/9v/2//f/+f/6//r/+//7//z//P/8//z//f/9////AQABAAMAAwABAAEAAAAAAAEA
AwAEAAQABgAHAAgACAAJAAoACQAIAAsADwAQABMAEwAUABUAFQAVABQAFAAUABgAGwAd
AB8AHgAdABwAGwAbABsAGwAcABwAHAAcAB0AGwAaABoAGgAcABwAHAAcAB0AHQAdAB8A
GgAWABQAEgASABIAEQAQABQAFAATABMAEQAQAA8ADQAKAAoACgAJAAgACQAIAAUABwAH
AAgACQAFAAcABwAFAAMAAwAEAAQAAwACAAEAAAABAAEAAgADAAIAAgACAAMABgAGAAYA
BwAEAAIA///8//r/+f/5//n//f/+/wAAAQADAAUACAAKAAgACAAIAAcACQAJAAoACgAH
AAYABQAFAAcABwAHAAcABgAHAAcABwAIAAgACAAIAAgACAAIAAgABgAFAAUABQADAAMA
AgACAAIAAQABAAIAAQABAAIABAADAAMABAAEAAQABAADAAMA9//9/wYACQAKAAsADAAN
AA0ADQANABAAEgATABQAEgAQAA4ADAARABUAGwAhACQAJwAnACQAIgAiACIAIQAdABoA
GAAVABUAFgAYABsAGQATABAACwAJAAcABwAGAAMA///9//r/+//7//3/+//4//f/9//3
//n/+f/5//j/+P/3//b/9v/3//f/9//1//T/8//x//D/8//z//P/9P/0//T/8v/0//b/
9v/2//X/8//z//P/8//6//b/8f/u/+7/8f/1//X/8//1//n/+//+/wwAGwAsAD0ASgBN
AEgAPAAjABAACQAGAAIA/f/9/////v/+/wQAAwD///3///8CAAIAAAACAAIAAgAAAP//
/v/7//X/9P/0//X/9//5//n/9//3//b/9//3//f/9v/1//X/9v/5//n/+f/5//j/9//3
//b/+P/4//j/+P/4//j/+P/5//r/+v/6//r//P/8//z//f///wAAAAABAAEAAgACAAIA
AQABAAAAAQACAAMABgAHAAoACwALAAwACwANAA4ADgANAA0ADQAMAA8AEgATABQAFAAX
ABcAGQAbABwAHQAdABwAHAAdAB4AIQAjACQAJQAlACUAJQAlACcAJwAnACgAKAAoACgA
KQAnACYAJgAmACQAIgAgAB4AGwAZABcAFwAUABIAEgASAA4ADgANAAwACgAIAAUAAwAD
AAQABQAFAAQABAAEAAMAAwAFAAUAAwAAAP3/+//5//j/+//8//v//f///wIABAADAAIA
AQAAAP7//f/9//3//v/+//7///////7//f/9//7/AAABAAIAAQD///7//f8AAAAAAQAB
AP////8AAAAAAAAAAAAA///9//3//v/+//3//v///wEAAwADAAMAAwAGAAcABwAHAAMA
AgABAAAAAwAEAAUABgAGAAUABQAFAAMAAQD+//z//f/9//7/AAADAAMABAAGAAUABQAG
AAYAAwACAAAA//////3///8AAAAAAAAAAP//AwACAAYABwAIAAkACgAPAA8ADwAPAA4A
DgANAAwAEAASABQAFgAaABsAHgAhACIAJQAlACIAJAAkACQAIwAiACAAHwAdABcAFAAS
ABEAEwAPAA4ACwAHAAUABQAEAAAA/f/8//r/+v/7//7//f/8//v/+//7//v/+//7//r/
+P/3//b/9v/5//n/+f/3//X/9f/0//T/8//z//P/9P/2//b/9P/2//j/+P/4//f/9f/1
//X/9f/w//L/8//w/+7/9f/9//3///8BAP//AQAOAB4ALwBAAEkATABLAEQALgAZABIA
DwAGAPz/+f/5//n/+P/2//j//f8DAAUAAQAAAAQAAgAAAAIAAgACAAEA/v/5//f/9f/0
//T/9f/3//f/9f/1//b/9//3//f/+P/3//f/+P/4//f/9v/1//X/9f/2//b/+P/4//j/
+P/3//b/9f/1//T/9P/0//T/9//4//n/+//7//z//P/9//v//P/8//z//v//////AQAD
AAMABQAFAAQABQAFAAYABwAJAAoACgAIAAkACgAKAA8AEgATABQAFgAZABkAGwAbABwA
HQAdACEAIgAkACYAKAApACkAKQApACkAKQApACcAJwAnACgAKgAqACoAKwArACoAKgAq
ACgAJgAkACIAIQAfAB0AHQAYABYAFgAWABMAEgAQAA4ADgAMAAkABwAEAAQABAADAAIA
AgACAAEAAQADAAMAAQABAAEAAgADAAAAAQAAAP3//f/9//7//v/+//7//v/+//7//f/9
//3///8AAAEAAwACAAAA/v/9//v//P/8//z//v/9//3//f/+//7///////3//f/+//7/
AAAAAAAA///9//3//v/+//z//P/8//3////////////+//////////7//v/+//7/AAAA
AAAAAAABAAEAAgADAAIAAQD///7//v/9//3//v//////AAACAP////8AAAAA/v/+//3/
/f/7//n/+//8//z//P/8//v/+//8//z/+v/6//3///////z/+v/8//z//P/9//3//P/9
//z//P/7//3//f/8//z/+//7//z/+f/3//7/AQACAAMABAAKAAsADAANAAwADAALAAoA
DgAOAA4ADgATABUAGQAdAB8AIQAgABwAGwAaABkAFwAWABQAEwARABAADgANAA0ACwAH
AAYAAwABAP/////+//3/+//7//r/+P/3//j/9f/y//H/8f/x//H/8f/x//D/8P/v/+7/
7v/v/+//7//t/+//7//u/+7/8f/x//H/8v/x//D/7f/u/+z/7P/s/+v/7f/t/+3/7f/q
/+z/6//q/+z/8//5//n/+f/9////AwAKABgAKwA+AEsAUgBTAEwANgAdAAwABwAGAP7/
8//p/+f/5v/k/+r/8f/1//n//f/+//7/AAAAAP7/+v/4//X/9P/1//P/8f/w//D/8f/v
/+//7f/t/+7/7//v/+//7v/t/+3/7v/x//H/8f/x//D/7//v/+7/7//w//H/8v/w//D/
8P/x//L/8v/y//L/9P/0//T/9f/1//b/9v/3//X/9v/2//b/9//5//r//f/6//n/+v/5
//z//f/9//7///8BAAIAAgACAAMABAAEAAgACgAKAAoADwATABQAFwAVABYAFwAXABoA
GgAbABwAHQAfACAAIQAhACEAIQAhACMAIwAjACQAJAAkACQAJQAkACIAIQAgACAAIAAg
ACAAHgAbABgAFwASABAAEAAQAAwADAALAAoACQAGAAIA///8//z//P/7//v//P/9//3/
/f///////f/8//v/+//7//f/+f/5//f/9//3//j/+P/3//b/9f/0//X/9f/2//f/9v/2
//b/9//3//b/9f/1//f/+P/4//j/+P/3//f/9//4//j/+f/5//f/9//4//j/9v/2//b/
9f/3//f/+P/4//j/+P/4//n/9//3//f/9//2//f/9//3//b/9v/2//b/9v/2//b/9v/2
//X/9f/1//j/+f/5//r/+P/3//f/+P/4//f/9//4//f/9//4//j/+P/4//f/9//3//X/
9//4//j/+P/4//f/9//4//j/9v/1//f/+P/3//b/9P/2//b/9f/1//T/8v/y//L/8//z
//X/9f/0//T/9P/1//f/9f/0//b/9//2//X/9P/z//P/9v/2//T/8v/y//L/8v/z//f/
+f/2//j/+v/8//7/BQAHAAkACwAIAAgABwAGAAkACgALAAwACgAJAAoACwAQABUAFwAW
ABQAFAAUABMAEAAOAA0ACwAGAAQAAwADAAYAAwADAAEA///9//3//P/6//f/9v/0//L/
8f/y/+//8P/v/+//7//v/+//7//u/+7/7f/s/+z/7P/r/+r/5//p/+v/7P/u/+7/7f/s
/+z/7P/s/+r/7P/s/+z/7P/r/+n/6f/p/+n/6v/u/+3/6v/q/+v/7//1//f/9//7//n/
+v8IABkALAA/AEoAUQBSAEgAMwAcAA8ABAD4/+3/6f/h/9j/2P/k/+//8f/z//n//v/+
//z//P/8//r/+P/z/+7/6//v/+3/7P/s/+3/7//v/+3/7f/s/+3/7f/t/+7/7f/t/+7/
7v/t/+z/6//t/+3/7v/u//D/8P/w//D/7v/u/+7/7//y//L/8v/y//D/8P/w//H/8P/w
/+//7//y//T/9f/2//T/9f/1//f/9//3//n/+f/6//v/+//8//3///8AAAAAAwAFAAcA
CAAJAAoACQAIAAgACwALAA0ADwAQABEAEQAUABQAFQAWABcAGQAaABsAHQAdAB0AHQAc
ABsAGgAaAB4AIAAiACUAJAAiACEAIAAdABwAGwAaABcAFQATABMAEgAQABAAEAANAAwA
CgAIAAYABAABAP///v/+//7//f/+//7//v/9//v//f/9//v//P/7//v/+//5//v/+//5
//f/9f/0//L/8//0//X/9v/2//X/9f/1//j/+P/4//n/+//6//n/+f/4//j/9//2//j/
9//3//f/9v/2//f/9//1//X/9v/2//j/+P/4//f/9//3//j/+P/0//T/9P/1//X/9f/1
//X/9//5//r/+//4//j/+P/4//f/9v/1//T/9f/1//b/9//3//f/9v/2//j/9//3//j/
+v/7//3/AAD6//n/+f/4//b/9v/1//X/9//1//f/+P/4//j/+P/3//f/+P/4//b/9f/3
//j/9//4//b/+P/4//j/+f/5//j/9//2//b/9f/1//X/9P/0//b/9//5//f/9f/4//r/
+v/4//b/9P/z//f/+P/3//b/9v/2//b/9//3//f/9//5//j/9//2//X/9//3//f/9//2
//X/9f/2//X/9P/2//z//v/+//7//v8CAAMABAAFAAUABgAGAAYABgAGAAYABgAIAAkA
DAAPABMAFwAYABYAFAAUABQAEwAVABQAFAATAAwACAAFAAMABgADAAMAAQD+//v/+v/4
//f/9f/1//T/8f/x//P/8f/w/+//7//v//L/8//0//T/8f/v/+3/7P/v/+//7//t/+//
7//u/+7/7P/r/+r/6v/t/+7/7f/w/+7/7v/u/+3/7v/v//D/8f/o/+j/6//q/+j/7f/v
/+//9f/5//f/9f/8/wgAGQAoADEAOgBDAEAALAATAAYACQAEAPb/8//z/+3/6P/s//D/
7//t//H/9//6//z/+v/2//T/+P/6//v/9v/x/+3/7P/s/+3/7//t/+3/6//r/+z/7f/t
/+3/6v/p/+n/6v/r/+v/6//r/+7/7//x//L/8P/u/+z/6v/t/+7/7//x//H/8P/v/+7/
7f/s/+v/6//u//D/8f/z//L/8v/x//D/8f/z//T/9//3//f/+f/5//f/9//2//b/+v/9
////AAAAAAEAAgACAAIABAAEAAQACAALAAsADQAMAAwADAALAA0ADgAQABIAEwAVABYA
FwAYABkAGgAbABkAFQAXABwAHgAeAB4AHgAcABwAHAAcABoAGgAaABoAGAAWABQAEgAR
ABAADwAOAAsACgAJAAgABwAGAAUABAAAAP7//P/6//n/+P/3//b/+P/4//j/+P/4//j/
+P/4//f/9v/1//T/9v/2//b/9v/4//j/+P/4//f/9v/1//T/9P/0//T/9P/1//b/9//4
//b/9v/2//b/+P/4//j/+P/+/wAA/v/8//r//P/+/wAABAAKABAAFgAaABYADAACAPz/
+P/4//r/+P/y//T//v8GAAYAAAD+//z//P/4//b/8v/o/97/0v/C/7b/sP+o/6T/pv+m
/6T/nv+c/5z/nP+c/6D/pv+s/7L/uP/A/8z/1v/a/9z/4P/k/+j/6v/u//D/8P/w//D/
8v/0//b/+P/5//r/+//8//z//P/8//z//f/+////AAACAAIAAgACAAQABAAEAAQACAAK
AAwADgAPABAAEQASABIAEgASABIAFAAWABgAGgAcABwAHAAcABwAHAAcABwAIAAiACQA
JgAqAC4AMgA2ADgAOgA8AD4AQQBCAEMARABGAEYARgBGAEoATABOAFAAVABWAFgAWgBa
AFoAWgBaAFoAWgBaAFoAVwBWAFUAVABRAFAATwBOAEwASgBIAEYAQgA+ADoANgAxAC4A
KwAoACQAIgAgAB4AHAAaABgAFgASAA4ACgAGAAMAAgABAAAA///+//3//P/7//r/+f/4
//X/9P/z//L/8v/y//L/8v/w//D/8P/w//D/8P/w//D/7//u/+3/7P/t/+7/7//w/+7/
7v/u/+7/8P/w//D/8P/w//D/8P/w/+7/7v/u/+7/7P/s/+z/7P/q/+r/6v/q/+3/7v/v
//D/7//u/+3/7P/q/+r/6v/q/+r/6v/q/+r/7P/s/+z/7P/s/+z/7P/s/+z/7P/s/+z/
7v/u/+7/7v/u/+7/7v/u/+z/6v/o/+b/6P/q/+z/7v/s/+z/7P/s/+3/7v/v//D/7f/s
/+v/6v/o/+j/6P/o/+v/7P/t/+7/7v/u/+7/7v/s/+z/7P/s/+3/7v/v//D/7f/s/+v/
6v/s/+7/8P/y//H/8P/v/+7/7v/u/+7/7v/w//D/8P/w//D/8P/w//D/8v/y//L/8v/w
//D/8P/w/+//7v/t/+z/7f/u/+//8P/w//D/8P/w//D/8P/w//D/8f/y//P/9P/z//L/
8f/w//L/8v/y//L/8v/y//L/8v/y//L/8v/y//L/8v/y//L/8v/y//L/8v/y//L/8v/y
//D/8P/w//D/8f/y//P/9P/z//L/8f/w//L/8v/y//L/8v/y//L/8v/0//T/9P/0//T/
9P/0//T/8//y//H/8P/y//L/8v/y//L/8v/y//L/9P/0//T/9P/z//L/8f/w//L/8v/y
//L/8v/y//L/8v/z//T/9f/2//T/9P/0//T/8v/y//L/8v/y//L/8v/y//L/8v/y//L/
9P/0//T/9P/0//T/9P/0//L/8v/y//L/8//0//X/9v/2//b/9v/2//T/9P/0//T/9P/0
//T/9P/y//L/8v/y//T/9P/0//T/8//y//H/8P/y//L/8v/y//L/8v/y//L/8v/y//L/
8v/z//T/9f/2//T/9P/0//T/9f/5//r/+//9////AgAEAAIABAAEAAQABQAIAAoADgAP
ABAAEQAPABAAEgAUABYAEwASABAADwAQAA4ADQANAAoACQAEAAIAAQABAAEAAwAAAPz/
9//0//L/8f/x//P/7//u/+3/7f/v/+//7//v/+7/7v/t/+z/6v/r/+v/6//p/+n/6f/o
/+r/6//r/+v/6v/q/+r/6P/o/+j/6P/o/+n/6f/p/+n/7f/s/+r/6f/m/+L/5f/p/+3/
8f/1//X/8//6/woAHwA2AEkAWABhAGIAWABDACwAIQAaAAoA9//t/+f/5P/k/+b/6f/r
/+3/7//y//D/8P/y//T/9P/0/+3/7P/v/+//6//q/+r/6//p/+n/5//n/+j/6f/p/+n/
6v/p/+n/6v/r/+v/6//r/+r/6f/p/+j/6P/o/+j/6P/q/+r/6v/r/+z/7P/s/+z/7P/s
/+z/7f/v//D/8P/x/+//8P/w//D/8P/x//H/8//z//P/9f/1//j/+f/5//r/+f/7//z/
/P/8//3//v/+/wAAAgACAAIAAQADAAIAAwAFAAYABwAHAAgACAAJAAoADgARABMAFQAU
ABMAEgARABMAEwATABQAFgAWABYAFwAXABYAFgAWABYAFgAWABYAFwAVABMAEwASABAA
EAAQAA8AEAAQABAAEAAOAAsACQAGAAYABgAFAAQABAAEAAMAAgADAAIA///8//v/+//7
//r//f/+//3/+//7//z//P/8//z//P/8//r/+f/5//n//P/8//z//f/7//r/+f/5//v/
/P/8//z//////wAAAQD///7//v/9//v/+//8//z//v/+//7//f/9//3//v/+//z//P/8
//3//f/9//3//f/8//3//f/9//7//v/+//7//v/+//7//v8AAP///////wEAAQAAAAAA
/f/7//r/+v/5//n/+v/8//n/+f/6//r/+v/6//n/+f/6//n//P/+//v/+v/5//f/9P/0
//P/8P/z//f/+v/7//z/+v/8//z/+f/5//j/9v/1//T/9P/z//T/9f/1//b/9P/1//f/
9f/z//b/+P/4//f/9v/1//X/9v/2//T/8v/0//b/+P/7//z//f/+/wIAAwAEAAUABAAE
AAMAAgAFAAYABwAIAAkACQALAA0AEwAXABgAFgAWABYAFgAVABMAEAAOAAsACgAIAAcA
BwAHAAMAAgD///r/9//2//T/9P/z//T/9P/x//H/8//x//D/7//v/+//7v/t/+z/6v/r
/+v/6//s/+3/7f/t/+v/7f/t/+z/7P/s/+v/6v/q/+v/7P/r/+7/7P/s/+z/6//p/+n/
6f/p/+r/7P/t/+7/8P/z//X/9f/3//v/+//7/wYAFgAlAC4AOQA+ADkAMAAeAAsABAAD
APr/8P/x//P/7f/o/+z/8v/1//X/9f/5//j/+P/6//r/+v/4//b/9//2//H/7//v/+7/
7v/v/+//7//t/+3/8P/x//H/8f/u/+3/7f/u/+//7//v/+//7//v//D/8P/u/+7/7v/u
/+//8P/x//P/9P/0//T/9P/0//T/9P/1//X/9v/2//f/9v/2//X/9P/2//f/9//5//n/
+f/7//v//P/9//3//v///wEAAgACAAAAAQACAAIABQAIAAkACgALAA0ADAANABAAEgAU
ABUAFQAUABQAFAAXABkAGgAbABsAGwAbABsAGwAbABsAHAAeAB4AHgAfAB4AHAAbABoA
GQAYABcAFgAVABMAEQARAA4ADAAMAAwACAAIAAcABgAIAAYAAwABAAAAAAAAAP///f/8
//v/+f/7//3//f/7//r/+f/5//n/9//5//n/9//5//n/+v/6//j/+P/4//j/9v/1//X/
9f/4//j/+P/5//n/+P/3//f/+f/6//r/+v/4//f/9//3//f/9v/2//X/+P/5//v//P/+
//7//v/9//z/+//7//r/+v/6//r/+//5//n/+f/5//z//f/9//3//v/+//7//v/8//z/
/P/8//v/+f/4//f/9//3//b/9v/4//f/9//4//v/+//8//7/+v/5//n/+P/4//j/9//3
//n/9//5//r/+P/4//j/9//1//b/9v/0//X/+f/8//3/+v/4//r/+v/8//3//f/8//r/
+P/3//X/9//3//b/9v/0//f/+f/5//j/+v/8//7/AAAFAAUABQAFAAcACAAIAAgACgAK
AAoACgAOAA8AEgAVABoAHQAdABoAGQAYABcAFQAWABQAEwARAA4ADAALAAsACwAHAAYA
AwABAP/////+//7/+//6//j/9v/1//b/8//0//P/8//z//X/9f/1//T/8v/x//D/8P/x
//H/8f/v/+//7//u/+7/7//v/+//8P/y//L/8P/y//D/8P/w/+//7f/t/+3/7f/w/+7/
5//o/+z/7f/x//f/9//3//X/9/8AABIAIwA0AEcAUABNAEIALgAXAAYAAQD8//T/8f/z
//X/8v/0//j/+//7//n/+f/8//r/+v/6//r/+P/6/////v/5//X/8P/u/+3/7f/w//H/
8P/x//L/8//z//P/9P/z//P/9P/0//P/8v/x//P/8//0//T/8v/y//L/8v/y//L/8v/z
//b/9v/2//b/9v/2//b/9//2//b/9f/1//b/+P/5//r/+v/7//v//f/7//v//f/9//z/
BQAJAAYABgAIAAgACAAIAAgACAAIAAgACQAKAAsADAAPABAAEQASABIAEgASABIAEwAU
ABUAFgAYABoAHAAeAB4AHgAeAB4AIAAgACAAIAAgACAAIAAgACAAIAAgACAAIAAgACAA
IAAdABwAGwAaABYAFAASABAADwAOAA0ADAAKAAoACgAKAAYABAACAAAAAQACAAMABAAC
AAIAAgACAAYABAACAAYACAAIAAoAEgAcACQAJgAoAC4AKgAiAB4AHAAWABAACAD8//L/
8P/2//b/7v/o/+T/3P/a/9z/4P/c/9b/yv/A/7b/rv+s/67/rv+o/6T/pv+k/57/nP+e
/6D/pP+q/67/tP/A/8r/0v/W/9r/4P/o/+z/7P/w//T/9//4//n/+v/8//z//P/8////
AAABAAIAAgACAAIAAgADAAQABQAGAAYABgAGAAYABwAIAAkACgALAAwADQAOABAAEAAQ
ABAAEwAUABUAFgAZABoAGwAcAB4AIAAiACQAJgAmACYAJgAnACgAKQAqAC4AMAAyADQA
OAA6ADwAPgBBAEQARwBKAE0ATgBPAFAAUwBUAFUAVgBZAFoAWwBcAF8AYgBlAGgAaQBq
AGsAbABsAGwAbABsAGoAaABmAGQAYABeAFwAWgBWAFIATgBKAEUAPwA5ADMALQAqACYA
IgAgABwAGAAUABMAEQARABEADgANAAkAAgAAAAAAAAD///z/+v/5//f/9v/2//f/+f/7
//f/9v/z//L/8f/y//L/8//x//H/8P/v/+//8f/v//D/7//v/+//7//v/+//7v/w/+//
7v/u//H/8f/x/+//8f/x//D/8P/w/+//7v/u//D/8P/u//D/7v/u/+7/7f/v/+//7//v
/+7/7v/t/+7/8P/x//H/8//3//n/+f/7/wgAIAA3AEgAUwBaAFcASgA0ACUAIAAVAAgA
AAD7//f/9f/0//b/+v/7//n///8BAP7//v8EAAQAAgAAAAAA/f/2//X/+f/3//b/9v/3
//f/9//1//X/9P/1//X/9f/2//X/9f/2//f/9//3//f/9//3//j/+P/6//r/+v/6//j/
+P/4//n/+P/4//j/+P/4//j/+P/5//r//P/9/////f/+//7//v/8//3//f///wEAAQAD
AAMAAgADAAMABAAHAAkACgAKAAoACwAMAAwADAAOAA4ADgAPABEAEAARAA8AEAARABEA
EAAQABEAEgAVABcAGAAZABcAFwAXABcAGQAZABkAGgAXABYAFQAVABcAFgAWABYAEgAQ
AA4ADAAMAAsACgALAAgABgAGAAYABAAEAAMAAgAEAAIA///9//z//P/8//v//P/8//z/
+//7//3//f/7//j/9//3//f/+P/7//z/+//5//n/+v/6//v//P/9//7//P/7//v/+//8
//z//P/9//7//v/+/////f/+//7//v/8//v/+//7//7//v///////f/9//7//v/+//7/
/v/9//3//f/+//7/+v/6//r/+//7//v/+//7//r/+//7//v/+P/4//j/+P/5//r/+//8
//z/+//7//v/+f/5//j/+P/7//v//P/+///////+/wEAAgADAAQACAAJAAoACwALAAwA
DAAMAAwADAAMAAwAEQATABcAGwAbAB0AHAAYABYAFgAWABUAFAASABEADwAOAAwACwAL
AAoABQADAP/////9//3//P/5//X/8//w//L/8//2//X/9v/1//X/9f/z//P/8//y//H/
7//t/+z/7//v/+//7f/v/+//7v/u/+//7//v//D/7v/u/+z/7v/s/+z/7P/r/+3/7f/t
/+3/6v/s/+3/7v/u/+//8f/z//f/+f/3//f//v8OACMAMgA7AEYATQBMAD4AKwAaABEA
CAD+//f/7//n/+L/5P/s//P/+f/5//n//P/6//b/+P/6//j/+P/3//T/8//1//H/8P/w
//H/8P/v/+z/6//s/+3/7f/t/+7/7f/t/+7/7v/t/+z/6//s/+3/7//w//D/8P/w//D/
8P/w//D/8f/y//L/8v/y//H/8P/v/+//8f/y//L/8//1//b/9v/2//b/9//3//n/9//3
//n/+f/7//3//v8AAP7///////7//v///wAAAAAEAAYABgAGAAYACQAJAAsACwAMAA0A
DQAMAAwADQAOABAAEQARABEAEgATABQAFQAXABcAFwAYABYAFAASABEAEgASABMAFAAV
ABQAEwASABMAEQAPAA8ACgAIAAgACAAEAAQAAwACAAIAAAD9//v//P/8//z/+//4//j/
+P/3//X/9//3//X/9f/1//b/9//z//X/9f/z//P/8//0//T/9v/2//b/9v/2//X/9f/1
//X/9P/z//P/8//y//H/8f/z//T/9P/0//T/8//z//P/9//4//r/+//4//f/9//2//b/
9v/2//X/9f/1//b/9v/1//b/9//5//j/9//2//X/9v/3//f/9//2//b/9v/2//T/9P/0
//T/9v/1//X/9f/2//f/9//4//f/9f/0//T/8//z//T/9v/z//P/9P/0//b/9v/1//X/
9f/z//X/9v/0//T/9P/z//P/9P/0//L/9P/x//L/9P/0//T/9P/y//L/8v/y//D/8P/w
//D/8P/w//D/8P/0//b/+P/6//v//P/9//7///8AAAEAAgACAAIAAgACAAMABAAFAAYA
CQAMAA8AEgASABIAEgASABEAEAAPAA4ACwAKAAkACAAGAAQAAgAAAP7//P/6//j/9//2
//X/9P/x//D/7//u/+z/7P/s/+z/6//q/+n/6P/m/+b/5v/m/+n/6v/r/+z/6v/q/+r/
6v/o/+j/6P/o/+n/6v/r/+z/6//q/+n/6P/o/+j/6P/o/+r/6v/q/+r/6P/o/+j/5v/q
/+7/8P/w/+7/7v/0/wAAEAAgADAAOAA6ADYALAAaAAgA/v/6//L/7P/u//L/7v/o/+r/
8P/y/w==
         </WaveFormData>
      </LeadData>
      <LeadData>
         <LeadByteCountTotal>10000</LeadByteCountTotal>
         <LeadTimeOffset>0</LeadTimeOffset>
         <LeadSampleCountTotal>5000</LeadSampleCountTotal>
         <LeadAmplitudeUnitsPerBit>4.88</LeadAmplitudeUnitsPerBit>
         <LeadAmplitudeUnits>��V</LeadAmplitudeUnits>
         <LeadHighLimit>2147483647</LeadHighLimit>
         <LeadLowLimit>268435456</LeadLowLimit>
         <LeadID>V1</LeadID>
         <LeadOffsetFirstSample>0</LeadOffsetFirstSample>
         <FirstSampleBaseline>0</FirstSampleBaseline>
         <LeadSampleSize>2</LeadSampleSize>
         <LeadOff>FALSE</LeadOff>
         <BaselineSway>FALSE</BaselineSway>
         <ExcessiveACNoise>FALSE</ExcessiveACNoise>
         <MuscleNoise>FALSE</MuscleNoise>
         <LeadDataCRC32>577543229</LeadDataCRC32>
         <WaveFormData>
AgACAAIAAgACAAIAAgACAAAAAAAAAAAAAAABAAIAAgAEAAQABAAEAAYABwAIAAkACAAI
AAYABAABAAAA/v/8//r/+P/4//f/+P/5//r/+//5//j/9v/0//T/9v/3//j/+P/5//r/
/P/9//7/AAABAAAAAAAAAAEAAwAEAAQABAACAAIAAgACAAQABAAEAAQABQAFAAUABQAF
AAUABQAFAAgACAAIAAkABwAGAAYABgAHAAgACQAKAAwADAANAA0ACQAJAAoADAAQABQA
GAAbAB4AIQAkACwAMgAyAC8AJQAUAP7/8f/s/+v/7v/9/woAFQAXABYADwAPAA8ADQAJ
AAoACAADAAEAAgADAAcACgANABAAEAAOABAAEAAPAA8ADwAPAA8AEgASABIAEQARABAA
EAAQABAAEQARABEADwAPAA8ADwAPAA8ADwAPAA8ADwAPAA8ADwAOAA4ADgAOAA8AEAAQ
AA4ADgAOAA4ADQANAA4ADgAQAA8ADwAPABEAEQARABEADwAPAA8ADwAOAA0ADAALAA4A
DwAPAA8AEQARABEAEQAPAA8ADwAPAA4ADgANAA0ADQANAA0ACwAKAAoACgAJAAsACwAM
AAwADAAMAAwADAAKAAoACgAKAAkACQAIAAcABwAHAAcACAAGAAcABwAHAAUABQAGAAYA
BQAEAAQABAACAAIAAgACAAMABAAFAAcABwAHAAgACAAGAAYABgAGAAcACAAKAAsACAAI
AAkACQAJAAkACQAJAAoACgAKAAsACgAKAAoACQAJAAkACQAKAAsACwAKAAoACQAJAAkA
CQAKAAoACwALAAkACAAIAAgACAAIAAgACAAIAAgACAAHAAkACQAKAAoACwALAAsACwAK
AAkACAAGAAgACQAJAAkACQAJAAcABwAGAAYABgAHAAUABQAFAAUABwAFAAUABQADAAMA
AwADAAUABgAGAAYABQAEAAMAAgAEAAQABAAEAAIAAAD///7/AgD//wAAAQACAAMABAAE
AAUABgAGAAQABAAEAAQABQAFAAUABQAGAAYABAACAAAA/v/7//j/9P/y//L/8f/v/+//
7//v//L/9P/1//b/9f/2//b/9v/4//n/+v/8//7//v///////P/8//z//f/9//7//v/+
//7//v/+//7///8AAAEAAgABAAEAAQABAP//////////AgACAAIAAwADAAIAAgACAAAA
AAAAAAAAAgACAAMAAwADAAMABAAIAAoADAAOABEAFAAXAB4AIgAmACgAJwAbAAwA/v/1
/+7/6//y//n/BAAPABEADgAHAAMAAwADAP///P/+//3/+f/4//v///8CAAUABAACAAAA
AgACAAMAAwADAAMAAwAEAAQABAADAAMAAgACAAIA//////7//f8AAAEAAgADAAMAAwAD
AAMAAAD///7//f/+//7///8AAAAAAQACAAIAAgACAAIAAgD/////AAAAAP7//f/9//3/
//////////8BAAEAAQABAAEAAQABAAEAAQABAAAA///9//3//f/9/////////////P/8
//v/+//9//3//f/7//j/+P/4//f/9f/1//b/9v/2//b/9v/2//T/9P/0//T/9f/1//T/
8//z//P/8//0//T/9f/1//X/9f/1//b/9v/5//r//P/+//z//P/8//z//P/8//z//f/9
//3//v/+/wAAAAAAAAAA/f/8//z/+//9//7/AAABAP///////////v/+//7///8AAAAA
AAD///3//f/9//7///////7//v///////////wIAAgADAAMAAwACAAIAAgAAAAAAAAAA
AAIAAgACAAEAAQABAAIAAgD//////////wEAAQABAAAAAgADAAMAAwACAAEA/v/9/wEA
AgADAAUAAwADAAMAAwABAP////////3//f/9//3///8AAAAAAAACAAIAAgACAAEAAAD/
//7////+//7//v/8//v/+//9/wAAAAAAAAAAAgD///7//v/+//7//v8AAAEAAgACAAAA
AAAAAAAAAwADAAMAAwACAAIAAAD+//z/+v/3//T/9P/y//L/8f/v/+//7//v//H/8v/y
//L/8v/0//X/9v/2//f/+P/6//z//P/9//3//P/8//z//f/9//7//v/+//7//v/+//7/
/f/8//v/+v/7//v/+//7//v/+//7//v/+v/6//r/+//9//z//P/8//r/+v/6//r/+v/6
//v/+//5//f/+P/6/wAABgAKAA8AEgAVABoAIgAoACYAHQAPAP7/8P/t/+z/7f/0//v/
AAADAP//+P/z//X/9f/x/+3/7P/s/+3/7//y//f/9//4//n/+P/4//j/+P/8/////f/9
//3//f/9//z/+//5//v/+v/6//r/+//9//7////+//3//P/7//3//f/9//3/+//7//v/
+//7//r/+v/6//r/+//8//z//v/+//7//v/9//3//v/+//z/+//7//v//f/9//3//f/9
//3//f/9//3//f/9//3///////7//f/9//3//f/9//3//f/9//3/+v/6//n/+f/5//n/
+f/3//j/+P/4//f/9f/1//b/9v/y//L/8v/y//L/8v/y//L/8f/x//D/7//x//H/8f/y
//T/9f/1//X/9//3//j/+P/6//r/+//8//v/+v/5//j/+P/4//j/+f/3//f/+P/4//r/
+v/6//r//P/8//3//f/6//r/+//7//n/+f/5//n/+P/4//j/+f/6//r/+v/5//n/+f/5
//r/+//7//r/+v/7//v/+//7//r/+v/7//v/+//6//r/+v/4//j/+P/4//j/+P/4//f/
+f/5//r/+v/7//v/+//7//v/+//7//r/+P/5//n/+f/5//n/9//3//r/+v/6//v/+//7
//v/+//9//v/+//7//n/+f/5//n/+P/4//f/9v/3//j/+f/6//r/+v/6//r/+f/4//j/
+P/4//f/9//5//r/+v/6//r/+v/5//n/+f/3//b/9v/2//b/9v/2//b/+P/4//j/+P/2
//X/9f/1//f/9//1//X/8//z//P/8//3//r/+v/6//r/+v/6//v//P/8//z//P/8//z/
/f/9//3//f/7//r/9//0//H/8P/u/+z/6v/o/+j/5//p/+n/6f/p/+v/7P/s/+z/7P/u
/+//8P/0//X/9v/4//r/+v/7//v/+P/4//j/+f/3//j/+P/4//n/+v/7//z//P/8//z/
/P/7//v/+//7//v/+//7//v//v/+//7////9//z//P/8//z//P/8//z/+v/6//v/+//5
//v//P/+/wIACAAKAA0AEgAXACAAKgAuAC4AIwAPAPz/7P/l/+T/6f/y//n/AAABAPv/
8P/r/+v/6//p/+X/4v/g/+P/5//s/+//8f/y//X/+P/6//z//P/+/////f/9//3//f/9
//z/+//5//n/+P/4//j/+v/7//v/+//7//v/+//7//v/+//7//v//f/9//3//f/7//r/
+v/6//z//f/+//7//v/+//7//v/9//3//v/+//z/+//7//v//P/9//7////+//3//P/7
//3//f/9//3//f/9//z/+//7//v/+//7//n/+f/5//n/+f/6//r/+//5//n/+f/3//b/
9v/2//X/8//z//T/9P/w//D/8P/w//D/8P/w//D/7//v/+7/7f/t/+3/7f/u//D/8f/x
//H/7//v//D/8P/u/+7/7//w//D/8P/w//D/7v/u/+7/7//x//H/8v/y//D/8P/w//D/
8v/y//P/8//w//D/8f/x/+//7//v/+//7//w//H/8//z//L/8f/v/+//7//v//D/8f/x
//D/8P/x//H/8f/x//T/9P/1//X/9f/0//T/9P/y//L/8v/y//T/9P/0//P/8//z//T/
9P/1//X/9f/1//X/9f/1//T/8v/z//P/8//z//P/8f/x//D/8P/w//H/8f/x//H/8f/z
//H/8f/x//P/8//z//P/8f/y//L/8v/w//D/8P/w//L/8v/y//L/8f/w//D/8P/w/+//
7//x//T/9P/0//T/8v/x//H/8f/x//D/8P/w//L/8v/y//L/8P/w//D/8P/x//H/8v/z
//H/8f/v/+//7//v/+//7//v//D/8P/w//D/8P/w//H/8v/z//P/8v/w/+//7//v//H/
8v/w//L/8v/y//L/9P/1//b/9v/0//T/9P/0//X/9f/1//X/9P/0//L/8P/x//D/7v/s
/+r/6P/o/+f/5f/l/+X/5f/l/+b/5v/m/+f/6v/s/+7/8v/z//T/9v/0//T/9f/1//T/
9P/0//X/9P/0//P/8v/0//T/9P/0//T/9P/0//T/9f/1//X/9f/3//f/9//3//f/9v/1
//X/9//2//b/9v/2//b/9v/2//b/9v/3//f/+f/5//r//P/+/wAABAAJAAwAEQAYACIA
KgAuACkAGQAGAPb/6//k/+H/5v/v//j////5/+7/6f/p/+f/5f/h/+D/3P/b/93/5P/r
/+//8P/z//j//P/8//r//P/9//3//f/9//3/AAAAAAAA///+//z/+//6//z//f/9//3/
///////////////////////////////////+//7//v8AAAEAAgACAAIAAgACAAIAAQAB
AAIAAgADAAMABAAFAAQAAwACAAEAAgADAAQABQADAAMAAwADAAUABQAEAAMABQAFAAUA
BQAFAAUABQAFAAQABAADAAMAAwADAAMAAQAAAAAAAAD///////8AAAAA/P/8//z//P/6
//r/+v/6//3//f/8//v/+//7//v//P/6//v/+//7//n/+f/6//r/+//8//7/AAD+//7/
/v/+//7//v/+/////////wAAAAD+//7//v/+/wAAAAABAAEAAAAAAAEAAQD/////////
//7//v/+////AAAAAAAA//8AAAEAAgAEAAUABQAEAAQABQAFAAUABQAGAAYABwAHAAcA
BgAGAAYABAAEAAQABAAGAAYABgAFAAcABwAIAAgABwAHAAcABwAGAAUABAACAAQABQAF
AAUABwAHAAUABQAEAAQABAAFAAcABwAHAAcABQADAAMAAwADAAMAAwADAAEAAgACAAIA
BAAEAAQABAAEAAQABAAEAAMAAgACAAIABAADAAMABQAEAAQABAAEAAYABQAFAAUABQAE
AAQABAAEAAQABAAEAAQABAAEAAQABAADAAMAAwAFAAUAAwADAAUABQAFAAUABAAEAAMA
AgACAAIAAgADAAYABwAHAAYAAwADAAQABQAHAAYABgADAAMAAwADAAIAAwADAAMABAAF
AAUABQAFAAIAAgAEAAQABQAGAAcACAAIAAkACgAKAAgACAAIAAgABwAHAAcABwAHAAgA
BwAGAAMAAgAAAP7//P/6//r/+f/5//n/+f/5//j/+P/3//b/9//6//z//v8CAAMABAAG
AAUABAAEAAMAAgACAAIAAwADAAQABAAEAAYABgAGAAYABAAEAAQABAAFAAUABQAFAAcA
BwAHAAcACAAIAAgACQAJAAgACAAIAAgACAAIAAgACAAIAAkACQAHAAcACgAMAA4AEAAU
ABUAGgAhACYALAAyADIALwAjABAA/v/1//L/8//6/wkAFAAbABsAFgANAAsADQALAAkA
CAAGAAUABQAGAAsADwAQAA8ADAAMAA4AEAAOAA0ACwALAAsACwANAA4ADwAPAA0ADAAM
AAwADAANAA0ADQAMAAsACgAJAAwADQAOAA8ADQANAA0ADQANAAwADAAMAAwADQAOAA4A
DAAMAAwADAALAAsADAAMAAwACwALAAsACwALAAsACwANAA0ADQANAAsACwALAAsADQAN
AAwACwALAAsACwALAAsACwALAAsACAAIAAcABwAHAAcABwAFAAQABAAEAAMAAwADAAQA
BAAAAAAAAAAAAP7//P/+//7///8AAAEAAgABAAAA///+/wAAAAAAAAAAAAAAAAAAAAAB
AAIAAwAEAAQABAAEAAQABAAEAAQABAAFAAYABwAIAAgACAAIAAgABwAGAAUABAAFAAYA
BwAIAAYABgAGAAYABgAGAAYABgAHAAgACQAKAAoACgAKAAoACAAIAAgACAAKAAoACgAK
AAgACAAIAAgABwAGAAUABAAEAAIA/P/4//b/9P/w/+7/7P/s/+z/7P/o/+D/2v/U/8j/
uv+s/57/kP+C/3L/YP9S/0b/Ov8u/yz/Lv82/zz/RP9M/1b/Xv9i/2b/bP90/3r/gv+K
/5L/mP+g/6j/rP+w/7b/vv/G/87/1v/g/+j/7v/y//j/AAAGAA4AEgAUABQAFAAUABQA
FQAWABcAGAAZABoAGwAcAB4AHgAeAB4AHgAeAB4AHgAfACAAIQAiACQAJAAkACQAJQAm
ACcAKAAoACgAKAAoACkAKgArACwALwAwADEAMgA0ADQANAA0ADYANgA2ADYAOAA6ADwA
PgBCAEQARgBIAEoATABOAFAAUgBSAFIAUgBVAFYAVwBYAFYAVgBWAFYAUgBQAE4ATABJ
AEYAQwBAADsAOAA1ADIALgAsACoAKAAkACIAIAAeABwAHAAcABwAGQAYABcAFgASABAA
DgAMAAwADAAMAAwACwAKAAkACAAGAAYABgAGAAQABAAEAAQABAAEAAQABAAEAAQABAAE
AAYABgAGAAYABgAGAAYABgAGAAYABgAGAAQABAAEAAQABgAGAAYABgAEAAQABAAEAAQA
BAAEAAQABgAGAAYABgAIAAgACAAIAAgACAAIAAgABwAGAAUABAAGAAYABgAGAAYABgAG
AAYABQAEAAMAAgAEAAQABAAEAAIAAgACAAIABAAEAAQABAAEAAQABAAEAAIAAgACAAIA
BAAEAAQABAACAAIAAgACAAEAAAD///7///8AAAEAAgACAAIAAgACAAIAAgACAAIAAAAA
AAAAAAD+//7//v/+/wAAAAAAAAAA/f/8//v/+v/8//7/AAACAAEAAAD///7//v/+//7/
/v/+//7//v/+//z//P/8//z//P/8//z//P/8//z//P/8//7//v/+//7//v/+//7//v/9
//z/+//6//z//P/8//z//P/8//z//P/6//r/+v/6//z//P/8//z//P/8//z//P/7//r/
+f/4//n/+v/7//z//P/8//z//P/8//z//P/8//r/+v/6//r/+v/6//r/+v/6//r/+v/6
//z//P/8//z//P/8//z//P/7//r/+f/4//j/+P/4//j/+P/4//j/+P/5//r/+//8//z/
/P/8//z/+v/6//r/+v/6//r/+v/6//r/+v/6//r/+v/6//r/+v/6//r/+v/6//j/+P/4
//j/+v/6//r/+v/4//j/+P/4//r/+v/6//r/+v/6//r/+v/6//r/+v/6//r/+v/6//r/
/P/8//z//P/8//z//P/8//r/+v/6//r/+v/6//r/+v/8//z//P/8//v/+v/5//j/+v/6
//r/+v/4//j/+P/4//j/+P/4//j/+P/4//j/+P/2//b/9v/2//j/+P/4//j/+v/6//r/
+v/8//z//P/8//r/+v/6//r/+f/4//j/+P/6//r/+v/6//r/+//7//v//f/8//z/+v/6
//n/+P/2//P/8P/t/+z/7f/t/+3/7f/s/+v/6//q/+r/6v/s/+3/7v/w//H/8v/y//L/
8v/z//T/9P/1//b/+f/5//r/+v/6//r/+v/6//z//P/8//z/+//7//r/+f/7//v/+//7
//3//v/+//7//v/9//v/+v/7//z//f/+//z//P/8//3/////////AAACAAQABgAKAA0A
EgAZABoAIAAoACgAIwAVAAIA7v/h/9z/2f/e/+n/+v8HAAkAAgD9//3//f/7//n/9v/y
/+//7//w//X/+f/6//v//v8CAAQABAAEAAMAAwADAAMAAwAEAAQABAADAAUABAAEAAQA
BAAFAAUABQADAAMAAwADAAEAAQABAAEAAwADAAMAAwADAAIAAgACAAIAAwAEAAQABAAE
AAQABAABAAEAAgACAAIAAQABAAEAAQABAAEAAQABAAEAAQABAAEAAQABAAEAAQABAAAA
////////////////////////AAAAAP/////////////9//z//P/8//v//P/9////AAD9
//z/+//6//r/+v/6//r/+//7//r/+f/3//f/9//4//f/9//2//X/9f/1//b/9v/0//T/
9f/2//T/9P/0//T/9P/0//T/9f/1//X/9v/2//X/9P/z//L/8v/y//P/8//0//T/9f/1
//X/9f/1//X/9P/0//T/9f/2//b/9v/1//f/9//3//j/+P/3//X/9P/3//f/9//3//j/
+P/5//n/+f/4//j/+P/4//j/+P/4//j/+P/4//f/9f/1//b/9v/3//f/9//3//X/9f/1
//T/9v/3//f/9//1//X/8//z//b/9v/2//f/9//3//f/9//1//P/8//z//b/9//4//n/
9//4//j/+P/2//b/9v/2//b/9v/2//b/9//2//b/9v/2//X/9f/3//b/9v/2//b/9v/1
//X/9f/3//b/9v/2//T/9P/0//T/9v/2//b/9v/4//f/9//3//f/9//1//X/9f/1//X/
9f/3//j/+P/4//j/+P/4//n/+P/5//n/+P/3//f/+P/4//j/+P/4//j/+f/6//r/+v/6
//r/+v/7//v/+//7//z//P/6//j/9//2//T/8v/w/+7/7v/t/+3/7f/t/+3/7//w//D/
8P/u//D/8f/y//X/9//5//z//v/+///////+//7//v//////AAAAAAAA/v/+//7//v//
/wAAAQACAAEAAQABAAEAAQABAAEAAQACAAIAAgADAAUABAAEAAQABAAEAAQABAAEAAQA
BQAFAAMABQAGAAoADAAOABQAFwAaAB8AJgAsAC4ALAAjABEAAAD0/+3/7v/1/wIADwAY
ABsAFwAQAA0ACQAHAAcABwAGAAQABQAHAAoACwALAAoACQAKAAoADAAMAAwACwALAAsA
CwALAA4ADgAOAA0ADQAMAAwADAAKAAsACwALAA0ADQANAA0ADQANAA0ADQAPAA8ADwAP
ABEAEAAQABAADgAPABAAEAAQABAAEAAQAA8ADwAQABAAEgARABEAEQAPAA8ADwAPABEA
EQARABEADwAPAA8ADwAPAA8ADgANAA0ADQANAA0ADQANAA0ADQAMAAwACwALAAsACwAL
AAkACAAIAAgABwAJAAkACgAKAAgACAAIAAgABgAGAAYABgAHAAcABgAFAAMAAwADAAQA
BAAFAAUABQAFAAUABgAGAAgACAAJAAoACAAIAAgACAAIAAgACAAJAAcABwAIAAgACQAK
AAsADAAMAAwADQANAAwADAANAA0ADQANAA0ADQANAA4ADwARABEAEAAPAA0ADQANAA0A
DgANAA0ADAAMAA8ADwAPAA8ADwAOAA4ADQAPAA4ADgAOABAAEAAQABAAEgASABIAEQAQ
AA8ADwAOAA8ADwAPAA8AEQARABEAEAAPAA8ADgANAA4ADwAOAA8ADwAOAA0ADQANAA0A
DQANAA0ACwALAAsADQANAA0ADQANAA4ADgAOAA0ADAALAAoADAAMAAwADAANAAwADAAM
AAwACwALAA0ADgAOAA4ADgAMAAsACwALAA0ADAAMAAwACgAKAAoACgAIAAgACAAIAAgA
BwAHAAcABwAHAAUABQAHAAcABwAHAAYABAAEAAQABAAEAAUABgAGAAcACAAJAAoACwAL
AAsACwAMAAwACgAIAAYABAABAP7/+v/4//j/9//1//X/9f/1//X/9v/2//b/9v/4//n/
+v/+////AAACAAIAAgADAAMAAAAAAAAAAQD//wAAAAAAAAEAAgADAAQAAgACAAIAAgAF
AAUABQAFAAMAAwADAAMABgAGAAYABwAFAAQABAAEAAQABAAEAAQABAAEAAUABQAFAAUA
BAAIAAwADgAQABUAGAAbACIAKAAqACoAHwARAAIA9P/r/+j/7f/6/w0AGAAbAB0AGgAR
AA8ADwANAAkACAAIAAcABQAIAAsACwAIAAkACAAIAAgACAAIAAcABwAHAAcABwAKAAoA
CgAJAAcABgAGAAYACAAJAAkACQAHAAcABwAHAAcABwAHAAcABgAFAAQAAwAFAAQABAAE
AAQABQAGAAYABQAEAAMAAgADAAMABAAEAAQAAwADAAMAAQABAAEAAQABAAEAAQABAAMA
AwADAAMABAACAAIAAgACAAEAAAD///7//v/+//7//v/8//z//P/8//r/+v/6//r/+P/4
//j/+P/4//j/+P/4//b/9v/2//b/9v/2//b/9v/z//L/8f/w//L/8v/y//L/9P/0//T/
9P/2//b/9v/2//j/+P/4//j/+v/6//r/+v/8//z//P/8//r/+v/6//r/+v/6//r/+v/8
//z//P/8//r/9v/0//T/9P/w/+7/7P/q/+b/5v/k/97/2v/Y/9T/yv+8/7L/pv+a/4z/
ev9o/1j/SP8+/zb/Mv8y/zT/Ov9C/0z/Vv9c/2D/Zv9u/3T/eP9+/4b/jv+W/5z/ov+o
/67/tv+8/8L/yv/W/97/5v/q//L/+P8AAAQABgAIAA4AEAAQABAAEAAQABAAEAAQABEA
EgATABQAFAAUABQAFAAVABYAFwAYABoAGgAaABoAGgAaABoAGgAaABoAGgAaABwAHAAc
ABwAHwAgACEAIgAlACYAJwAoACkAKgArACwALQAuAC8AMAAxADIAMwA0ADYAOAA6ADwA
PgBAAEIARABGAEYARgBGAEcASABJAEoATABMAEwATABLAEoASQBIAEUAQgA/ADwANgAy
AC4AKgAmACIAHgAaABYAEgAOAAoABwAGAAUABAABAAAA///+//z//f/+//7//v/+//7/
/v/+//3//P/7//z//P/6//j/+f/6//r/+v/6//r//P/9//3//f/9//3//f/+//7//v/8
//7///8AAP///////wAA///+//7//f/8//z//P/9//v//P/8//z/+v/6//r/+v/8//z/
/P/8//3//f/9//3//f/9//3//f/8//z//P/9//v/+v/6//r//P/8//z//P/6//r/+//7
//3///8AAAIABgAGAAgACQAOABcAIAAmACgAIgAVAAcA+v/u/+n/6v/z/wAACwASAA8A
BwAAAP3/+//5//X/8//w//D/8f/z//b/+f/5//b/9f/4//r//P/6//r/+//5//n/+f/5
//j/+P/4//f/9//2//b/9v/2//f/9//3//n/+f/5//n/9//3//f/9//5//n/+f/5//f/
9v/2//b/9f/1//X/9P/1//b/9//4//f/9//4//j/9v/1//X/9f/3//f/9//3//f/9//3
//f/9//3//f/9//2//X/8//x//H/8f/x//H/8P/v/+7/7f/s/+z/6//r/+v/6//r/+n/
6P/o/+j/5//n/+f/6P/o/+T/5P/k/+T/5P/k/+T/5P/n/+f/5v/l/+j/6f/q/+z/7v/v
/+//7//x//H/8v/y//D/8P/x//L/8v/y//L/8v/y//L/8v/z//H/8f/y//L/8v/y//L/
8v/0//T/9f/1//L/8v/z//P/8//z//P/8//y//L/8v/z//T/9P/0//P/8f/x//H/8v/1
//X/9P/0//T/8//y//H/9P/0//X/9f/0//L/8f/w//L/8v/y//L/8v/y//L/8f/x//H/
8v/y//H/8f/x//H/7//v/+//7v/u/+//7//v//D/8f/w//H/8P/w//D/8f/x//H/8f/x
//H/7//v/+//7//v/+//7//v//D/8P/w//L/8v/w//L/8v/y//L/8P/x//L/8v/y//L/
8v/y//P/8//z//P/8P/w/+7/7P/r/+r/6P/m/+T/4v/i/+H/4f/h/+H/4f/j/+T/5P/k
/+b/6P/p/+r/6v/r/+z/7v/s/+z/7f/t/+7/7v/u/+//7//w//D/8P/w//D/8P/w//D/
8P/w//D/8f/x//H/8f/x//H/8f/x//D/8P/w//H/8f/w//D/8P/u/+7/7v/u/+7/7v/v
/+//7f/v//T/+P/6//z//v8BAAQABwAOABgAHgAeABkACwD4/+j/4f/c/9v/4P/p//T/
+f/1/+z/5//l/+P/4f/f/9z/3P/b/93/4v/n/+X/5P/l/+j/7P/u//D/8P/x//P/8//z
//P/8//y//H/7//w//D/8f/y//D/8f/x//H/8f/x//H/8f/z//P/8//z//H/8f/x//H/
8f/w//D/8P/y//P/9P/0//L/8v/y//L/8f/x//L/8v/y//H/8f/x//H/8f/x//H/8f/x
//H/8f/z//P/8//z//H/8f/w/+//7//v/+//7//v/+//7//v/+7/7v/t/+3/7//v/+//
7f/s/+z/7P/r/+v/6//s/+z/6//s/+3/7v/q/+r/6v/q/+v/6//q/+n/6f/p/+n/6v/o
/+n/6f/p/+v/6//s/+z/6//q/+r/6v/q/+r/6v/q/+z/7P/s/+3/6//r/+z/7P/s/+z/
7P/s/+z/7P/t/+3/7v/u/+//7//v/+//7//v/+7/7v/u/+//8P/w//D/7//t/+3/7f/u
/+//7//u/+7/7//v/+//7//w//D/8f/x//P/8v/y//L/8v/y//L/8v/w//D/8P/v/+//
7//w//D/8f/x//H/8f/x//H/8f/w/+//7//u/+3/7//v/+3/7f/w//D/8P/x//D/7//u
/+3/7v/t/+7/7//t/+3/7f/t/+//8P/w//D/8v/y//L/8v/w//D/8P/w//H/8P/w//D/
7v/t/+3/7//u/+7/7v/u/+7/7f/t/+3/7//u/+7/8P/w//D/8P/u/+7/7v/u//D/8P/w
//D/8P/w//D/8P/w//D/8P/w//L/8v/y//L/9P/0//T/9P/0//T/9P/0//b/9v/2//b/
8v/w/+7/7P/q/+r/6v/q/+f/5v/l/+T/5v/m/+b/5v/o/+j/6P/o/+v/7P/t/+7/7//w
//H/8v/w//D/8P/w//L/8v/y//L/9P/0//T/9P/0//T/9P/0//T/9P/0//T/9v/2//b/
9v/0//T/9P/0//b/9v/2//b/+P/4//j/+P/4//j/+P/4//j/+P/4//j/+P/6//7/AAAC
AAYACgAMABIAGAAeACAAHAAUAAQA9P/m/97/3v/m//L//v8IAAoACgAEAAIAAgD+//z/
+v/6/w==
         </WaveFormData>
      </LeadData>
      <LeadData>
         <LeadByteCountTotal>10000</LeadByteCountTotal>
         <LeadTimeOffset>0</LeadTimeOffset>
         <LeadSampleCountTotal>5000</LeadSampleCountTotal>
         <LeadAmplitudeUnitsPerBit>4.88</LeadAmplitudeUnitsPerBit>
         <LeadAmplitudeUnits>��V</LeadAmplitudeUnits>
         <LeadHighLimit>2147483647</LeadHighLimit>
         <LeadLowLimit>268435456</LeadLowLimit>
         <LeadID>V2</LeadID>
         <LeadOffsetFirstSample>0</LeadOffsetFirstSample>
         <FirstSampleBaseline>0</FirstSampleBaseline>
         <LeadSampleSize>2</LeadSampleSize>
         <LeadOff>FALSE</LeadOff>
         <BaselineSway>FALSE</BaselineSway>
         <ExcessiveACNoise>FALSE</ExcessiveACNoise>
         <MuscleNoise>FALSE</MuscleNoise>
         <LeadDataCRC32>1994688460</LeadDataCRC32>
         <WaveFormData>
DAAMAAwADAAKAAoACgAKAAwADAAMAAwADwAPAA8ADwAPAA8AEAASABMAEwAQABIAEgAS
ABIAEAARABEAEQAPAA8ADwAPAA8ADQALAAoACQAIAAcABgAFAAcACAAJAAkACQAJAAoA
CgAKAAsADQAPAA0ADQANAA0ACgAKAAoACgALAAsACwALAAsACwAKAAoADAANAA0ADAAO
AA4ADgAOABAAEAAOABAADgANAA0ADQAPABAAEQASABAAEAAQABAAEgAQABAAEwAVABwA
JQAtADYAQgBWAG8AjQCpALwAvgC0AJsAhwB+AHUAagBaAEYALgAOANf/oP+N/5n/lv+M
/5H/nf+l/7H/wP/Q/93/6//1//z///8EAAsADwATABUAFgAYABsAGQAZABgAGAAZABoA
HAAfAB8AHwAgACEAIQAgACAAIAAhACIAIwAkACQAJQAmACYAJQAlACUAJgAlACUAJQAm
ACgAKQAqAC0ALAAsACwALQAsACwALAAuADEAMQAxADIAMgAzADMANAA1ADYANwA4ADcA
NwA5ADoAOgA8AD4APwA+AD8AQABCAEMARABHAEkASQBKAEsATABNAE0ATgBPAE0AUABS
AFIAUgBSAFIAUwBSAFIAUgBRAFIAUgBSAFAAUQBQAE8ATgBOAEwASQBHAEYARABDAEMA
QAA+ADsAOAA4ADYANAAyADIAMAAuACwAKgAqACkAKAAlACUAJAAjACIAIQAgAB4AHAAc
ABwAHQAdABwAHAAcABsAGgAZABkAGwAbABsAGgAZABoAGgAZABkAGQAZABoAHAAbABsA
GwAZABkAGQAZABkAGgAbABsAHAAcABsAGwAbABsAGwAaABsAGwAbABwAGgAaABoAGgAZ
ABgAGAAZABkAGQAZABkAGgAaABgAGAAVABUAFQAVABUAFQAVABYAFQAUABEAEAASABIA
EgASABAAEAAQABEAEQASABIAEgAPAA4ADQAMAA4ADgAOAA4ADAAJAAoADAAMAAwADAAP
AA8ADwAPAA4ADQANAA4ADQANAAoADAAOAA4ADgAMAAsACwALAAkABgAFAAQAAwABAP//
/v/9//3//f/9//3///8AAAEAAQACAAMABQAGAAIAAQABAAEA//////////8AAAAAAAAA
AP//////////AQABAAAAAAAAAAEAAQAAAAAAAAAAAAAAAgACAAAAAgAAAP////////7/
/v/+//7//v/+//7//v8AAP7/AAAFAAkADAATAB8AJgAwAEAAWQB5AJkAqgCqAKIAkQB9
AGoAXwBQADoAJAAMAO7/vf+S/4n/jf+I/4D/ff+F/5H/n/+s/7r/x//R/9n/4P/n/+z/
8f/1//f/+//8//7/AQABAAEAAAAAAAIAAgADAAUAAwABAAAA//8AAAAAAQACAAUABgAH
AAgABgAFAAQAAgAFAAUABQAGAAYABQAEAAQABQAFAAUABwAGAAYABgAHAAgACAAIAAoA
CwALAAsADAAOAA8ADwAQABEAEgATABQAFQAVABcAGAAWABgAGgAbABwAHQAeACAAHwAg
ACMAJQAlACYAJwAoACkAKQAqACsAKAAqACsAKgAqACoAKgArACsAKgApACcAJQAkACMA
IAAhACAAHwAeAB4AHAAZABcAFQASABAADwAMAAoABwAEAAQAAgAAAP7//v/8//r/+P/4
//j/9//2//f/9//2//X/8//z//P/8v/w//D/8P/x//H/8P/w//D/8v/y//L/8//x//H/
8f/w/+3/7v/u/+3/7f/t/+3/7v/u/+3/7f/t/+v/6//r/+v/7f/u/+//7//u/+7/7f/t
/+3/7f/t/+z/7f/t/+3/7v/s/+z/7P/s/+n/6P/o/+n/6f/p/+n/6f/q/+r/6P/o/+f/
5//n/+f/5f/l/+X/5v/o/+j/5v/m/+T/5P/k/+T/4v/i/+L/4//j/+T/5P/k/+P/4v/h
/+D/4P/g/+D/4P/i/+H/4f/i/+L/4v/i/+L/5P/i/+D/3v/e/97/3v/i/+P/5P/l/+L/
4f/h/+L/5f/l/+L/5P/k/+T/5P/i/+H/4f/h/9//4P/f/97/3f/c/9v/2//b/9v/2//b
/9v/3//g/+H/4f/h/+H/4v/i/97/3f/d/93/3f/d/93/3f/e/97/3v/e/9//3//f/9//
3//f/97/3v/e/9//3//e/97/3v/e/97/3P/c/9r/3P/e/93/3f/d/97/3v/e/97/3v/e
/97/3v/e/97/4P/h/+X/7v/3/wEADAAgADgAUwBxAIkAkACKAHgAYwBTAEgAOQAmAAwA
8P/Q/57/Zf9O/1X/V/9Q/1D/Wf9l/3P/gf+S/6L/q/+1/8H/yv/N/9L/1f/X/9v/3v/e
/9//4f/i/+P/4//k/+b/5v/n/+n/6f/p/+r/6//t/+z/7P/s/+//8P/x//L/8v/z//T/
9P/1//X/9f/2//f/9//3//j/+f/5//n/+//+//7//v///wAAAAAAAAIAAwADAAMABAAG
AAcABwAIAAkACgALAAwADwAPABEAEgAQABIAFAAVABgAGQAaABwAGwAcAB8AIQAhACIA
IwAkACUAJQAmACcAJQAoACoAKgApACgAJwAnACYAJgAmACUAIwAiACEAHgAfAB4AHQAc
ABgAFgATABEADQAKAAgABwAEAAIA///8//r/+P/2//T/9P/y//D/7v/s/+z/6//q/+f/
5//m/+X/5//n/+f/5v/k/+T/5P/l/+X/5P/k/+T/4v/i/+L/4//l/+X/5f/k/+L/5P/l
/+X/5f/l/+X/5v/o/+f/5//n/+X/5f/l/+X/5//o/+n/6f/o/+j/5//n/+n/6f/p/+j/
6P/p/+r/7P/q/+r/6v/q/+v/6v/q/+v/6//r/+v/6//q/+r/6P/o/+j/6f/q/+v/6f/p
/+n/6v/s/+z/6v/q/+j/6P/o/+j/5v/m/+b/5//n/+j/6P/o/+j/6P/o/+j/6P/o/+j/
6P/o/+f/5//o/+j/6P/o/+j/6P/o/+f/5//o/+j/6P/o/+j/5//n/+b/5v/n/+f/5//n
/+f/6P/o/+j/6P/n/+f/5v/m/+b/5f/k/+b/6P/o/+j/6P/r/+v/6//r/+z/6//r/+z/
7f/t/+r/7P/s/+z/7P/q/+n/6f/p/+f/5v/l/+T/4//k/+P/4//j/+T/5f/m/+f/5//o
/+n/6f/n/+f/6P/o/+j/5//n/+f/5f/l/+X/5f/i/+L/4v/i/+P/4//j/+P/4//j/+L/
4v/i/+P/4//i/+D/4P/g/+D/4v/i/+D/4v/h/9//3v/d/+D/4P/g/+D/3v/e/97/3v/e
/97/4P/h/+X/7v/1//3/CAAeADoAWQB3AI0AlACMAHgAZwBXAEgAPQAwABQA9P/O/5j/
W/84/z//Sf9G/0r/V/9l/3X/h/+Y/6T/r/+7/8H/yP/P/9T/1//b/9//3//e/97/3//e
/9//3//g/+D/4P/h/+P/4//j/+T/5f/n/+b/5v/m/+b/5v/m/+b/5v/n/+j/6P/r/+v/
6//s/+v/6//r/+z/7//v/+//8f/y//L/8v/z//T/9P/0//b/9//3//f/+P/4//n/+f/6
//z//v8AAAIAAwADAAUABgAIAAoADAANABAAEQASABQAFQAWABkAGwAbABwAHQAeAB8A
HwAgACEAIwAmACgAKAAmACYAJgAnACgAKAAoACcAJwAmACUAIgAhACAAHwAeAB4AHAAZ
ABcAFAAQAA0ACwAIAAYAAwAAAP///v/9//z/+v/4//b/9P/0//T/8//y//H/8f/w/+//
8f/x//H/8P/w//D/8P/x//H/8P/w//D/8P/w//D/8f/v/+//7//u//D/8v/z//P/8//z
//P/9P/y//H/8f/x//L/8//0//X/8//0//X/9f/2//b/9f/1//X/9f/1//T/9f/1//X/
9v/2//b/9v/2//f/9v/2//f/9//3//f/9//4//j/9v/2//X/9f/1//X/9//3//f/+P/4
//j/9v/2//f/+P/5//r/+P/4//j/+f/4//j/9//2//j/+P/4//j/+P/4//j/+P/6//n/
+f/6//r/+v/6//r/+v/6//n/+f/6//r/+v/6//r/+f/5//j/9v/3//f/9//5//n/+v/6
//r/+v/5//n/+v/6//r/+f/4//j/+f/5//j/+P/3//f/9v/3//f/9v/1//P/8v/y//T/
9P/0//T/9P/0//T/9//3//f/9//2//X/9f/2//b/9f/x//L/8v/y//L/8P/x//H/8f/v
/+7/7f/s/+v/6v/p/+n/6f/n/+f/5//n/+r/7P/u/+//7//v//D/8P/s/+v/6//r/+v/
6//r/+v/6v/q/+r/6v/r/+v/6//r/+v/6//q/+r/6P/p/+n/6P/q/+r/6v/q/+n/6P/l
/+b/5P/j/+P/4//j/+L/4f/g/+D/4P/g/+D/4v/k/+T/5f/p/+r/8f/5/wQAEAAoAEUA
YwCBAJIAkACCAHMAZQBUAEMAOAAmAAgA5P+4/3//TP85/0P/TP9O/1f/Z/91/4X/lv+m
/7X/wf/L/9L/2//e/+H/4//l/+b/5v/n/+n/7P/t/+3/7v/u/+7/7//x//H/8f/y//P/
8//y//L/8v/z//T/9f/2//b/9//4//j/+f/5//n/+v/9//3//f/+//3//f/9////AAAA
AAAAAQAEAAQABAAGAAcABwAHAAgADAANAA0ADgAPABAAEQASABMAEwAVABYAGAAaABwA
HQAeAB8AIAAiACMAJAAnACkAKwAsAC0ALgAxADEAMgAzADUAOAA6ADoAOgA6ADoAOwA8
ADwAPAA7AD0APAA7ADgANwA2ADUANAAxAC4AKgAnACUAIgAgAB8AHgAcABkAFgAUABIA
EAAOAAwACgAIAAYABgAGAAUABAABAAEAAAD///////////7//P/8//z//f////7//v/+
//7//v/+/////////////v/8//7///////3//f/9//7//v/9//3//f//////////////
AAABAAEAAgACAAEAAQABAAEAAQAAAAEAAQABAAIAAgACAAIAAgABAAAAAAABAAEAAQAB
AAEABAAEAAIAAgADAAMAAwADAAMAAwADAAQABAAEAAIAAgACAAIAAgACAAIAAgACAAMA
AwAEAAQABAAEAAQABAAEAAIAAgACAAIAAgABAAEAAgAAAAAAAAAAAAIAAgABAAEAAgAC
AAIAAgACAAEAAQAAAAAAAQABAAEAAQABAAIAAgAAAAAA////////AAABAAEAAAAAAAEA
AQD//wAAAAABAAIAAwADAAIAAgABAAEAAgACAAIAAwADAAIAAQAAAAAAAwACAAMABAAD
AAQABQAFAAMAAQABAAIAAwAEAAUABgAHAAcABwAHAAgABwAHAAgACQAJAAYACAAKAAoA
CgAIAAcABwAHAAUABAADAAIAAQACAAEAAQABAAEAAQABAAEAAwAEAAUABQAHAAcACAAI
AAQAAwADAAMABQAFAAUABQACAAIAAgACAAUABQAFAAUABwAHAAYABgAEAAUABQAEAAQA
BAAEAAQABAAEAAIABAAGAAUABQAFAAYABgAGAAYABgAGAAYABgAGAAgACAAHAAkAEAAV
AB0AJgA2AEwAZQCDAKEAtgC8ALIAnwCNAIQAeQBqAFQAPgAgAPT/t/+K/4P/i/+E/3z/
gf+J/5f/p/+2/8b/0//b/+H/5v/v//b//f///wEAAgACAAMABQAGAAcABwAIAAgACAAJ
AAsACwALAAwADQANAAwADAAMAA0ADgAPABAADgAPABAAEAARABEAEQASABMAEwATABQA
EwATABMAFQAWABYAFgAXABgAGAAYABoAGwAbABsAHAAgACEAIQAiACIAIgAiACIAJQAl
ACcAKAAqACwALgAvAC4ALwAwADIAMwA0ADcAOQA3ADgAOQA6ADsAOwA8AD0APQBAAEIA
QgBAAEAAQABBAEIAQgBEAEIAQABAAEAAQAA9ADwAOwA6ADcANgA1ADQAMAAuACwAKgAn
ACYAJQAkACAAHgAcABoAGAAWABQAEgARABAADwAOAA0ADAALAAoACQAIAAcABgAEAAQA
BAAEAAIAAgACAAIAAgACAAIAAgAEAAQABAAEAAQABAAEAAQAAgACAAIAAgAEAAQABAAE
AAQABAAEAAQAAgACAAIAAgD+//j/7v/g/9j/1P/Q/87/yv/G/8T/vv+6/7j/sv+m/5j/
hv90/17/RP8m/wr/8P7c/s7+wv62/rT+vP7G/tD+3P7m/vL+/P7+/gD/Cv8W/yL/Mv9C
/1L/Xv9m/27/eP+C/4z/mP+m/7T/wP/M/9r/6P/u//T//P8CAAYADAAOABEAEgATABQA
FwAYABkAGgAdAB4AHwAgACIAIgAiACIAIwAkACUAJgAnACgAKQAqACwALAAsACwALgAw
ADIANAA3ADgAOQA6ADwAPgBAAEIARgBIAEoATABOAFAAUgBUAFkAXABfAGIAZwBqAG0A
cAB0AHgAfACAAIUAiACLAI4AkwCWAJkAnACfAKAAoQCiAKMApAClAKYAowCiAKEAoACc
AJgAlACQAIsAhgCBAHwAeAB0AHAAbABmAGIAXgBaAFQAUABMAEgAQwA+ADkANAAvACwA
KQAmACIAIAAeABwAGAAWABQAEgAOAAwACgAIAAYABAACAAAA///+//3//P/6//r/+v/6
//n/+P/3//b/9P/0//T/9P/0//T/9P/0//L/8v/y//L/8v/y//L/8v/y//L/8v/y//D/
8P/w//D/8v/y//L/8v/w//D/8P/w//D/8P/w//D/7v/u/+7/7v/u/+7/7v/u/+7/7v/u
/+7/7P/s/+z/7P/q/+r/6v/q/+r/6v/q/+r/7P/s/+z/7P/q/+r/6v/q/+r/6v/q/+r/
7P/s/+z/7P/q/+r/6v/q/+j/6P/o/+j/6v/q/+r/6v/o/+j/6P/o/+r/6v/q/+r/6P/o
/+j/6P/m/+b/5v/m/+j/6P/o/+j/6P/o/+j/6P/m/+b/5v/m/+b/5v/m/+b/5v/m/+b/
5v/o/+j/6P/o/+b/5v/m/+b/5v/m/+b/5v/m/+b/5v/m/+b/5v/m/+b/5v/m/+b/5v/m
/+b/5v/m/+b/5v/m/+b/6P/o/+j/6P/o/+j/6P/o/+j/6P/o/+j/6v/q/+r/6v/q/+r/
6v/q/+j/6P/o/+j/6P/o/+j/6P/q/+r/6v/q/+j/6P/o/+j/6P/o/+j/6P/q/+r/6v/q
/+j/6P/o/+j/6v/q/+r/6v/o/+j/6P/o/+r/6v/q/+r/6P/o/+j/6P/o/+j/6P/o/+r/
6v/q/+r/6P/o/+j/6P/q/+r/6v/q/+j/6P/o/+j/6v/q/+r/6v/o/+j/6P/o/+r/6v/q
/+r/6v/q/+r/6v/q/+r/6v/q/+r/6v/q/+r/6P/o/+j/6P/o/+j/6P/o/+j/6P/o/+j/
6v/q/+r/6v/q/+r/6v/q/+r/6v/q/+r/6v/q/+r/6v/s/+z/7P/s/+v/6v/p/+j/6v/q
/+r/6v/o/+j/6P/o/+r/6v/q/+r/6v/q/+r/6v/q/+r/6v/q/+r/6v/q/+r/6v/q/+r/
6v/q/+r/6v/q/+z/7P/s/+z/6v/r/+v/6//u/+7/7v/v//D/8f/x/+7/8P/w//D/8P/v
/+//8P/x/+3/7P/r/+r/6f/o/+f/5//m/+X/5P/j/+P/5f/m/+f/6f/p/+n/6v/s/+r/
6f/p/+n/6f/p/+n/6f/o/+j/6P/o/+n/6f/p/+n/6f/p/+j/6P/o/+n/6f/o/+j/6P/o
/+j/6P/o/+b/6P/o/+f/5//p/+r/6v/q/+j/6P/o/+j/6v/s/+z/7P/v//H/9v/9/wcA
EgAiADYAUQBtAIkAmACUAIQAbQBdAE4APwAyACIAEAD6/9b/m/9q/1//Z/9o/2b/a/9z
/3//j/+c/6r/uf/F/8//1v/f/+T/6f/t/+//8P/w//H/8//y//P/8//0//T/9P/1//f/
9//3//j/+f/6//r/+//8//v//P/9//7//v///wAAAAABAAEAAQACAAUABQAFAAYABwAH
AAcACQAKAAoACgALAAwADAAMAA4ADwAPAA8AEAASABMAEwAUABcAGAAZABoAGQAZABsA
HAAcAB4AIAAhACAAIQAiACQAJQAmACkAKwAtAC4ALwAwADEAMQAyADMANQA4ADoAOgA4
ADgAOAA5ADwAPAA8ADsAPQA8ADsAOAA4ADgAOAA4ADcANgA0ADMAMQAuACwAKwAoACYA
IwAgAB4AHAAaABgAFgAUABIAEAANAAwACgAIAAYABQADAAEA/////////v/9//z/+//7
//v/+v/6//r/+v/6//r/+//6//n/+P/2//b/+P/5//n/+f/5//n/+v/4//f/9//3//n/
+f/5//n/+f/6//v/+//6//r/+f/5//n/+f/5//j/9//3//f/+P/4//j/+P/4//f/9v/2
//f/+f/5//n/+f/6//r/+P/4//f/9//3//f/9//3//f/+P/4//j/9v/2//j/+P/4//j/
9//2//X/9f/1//b/9v/2//T/9P/0//T/9v/2//b/9v/2//X/9f/2//b/9v/2//b/9P/0
//P/8//1//b/9//4//b/9f/1//T/9P/1//X/9f/1//X/9v/2//b/9v/1//X/9v/2//b/
9f/0//T/9f/1//X/9v/2//f/+P/5//n/+P/4//n/+P/6//r/+v/6//3//f/9//3//v/9
//3//v///////P/+/wAAAAAAAP7//f/9//3/+//6//n/+P/3//b/9f/1//X/9v/3//j/
+f/5//r/+//7//v/+//8//z/+v/5//n/+f/5//n/+f/5//r/+v/6//r/+f/5//n/+f/6
//v/+//8//z//f/9//z//v/+//7//v/8//z/+v/8//3//f/+/////v/+//7//v/+//7/
/v/+//7/AAAAAAMABwAQABcAIQAuAEQAXAB5AJkArwC4ALQAogCPAIEAeABtAFYAPAAg
APj/vP+J/37/g/9//3j/fv+H/5P/o/+x/77/zP/V/9//5//u//X/+v/9/wEAAwAEAAQA
BQAHAAgACQAJAAoACAAIAAkACwANAA0ADgAPABEAEAAQABAAEAAQABAAEAAQABEAEgAS
ABUAFQAVABYAFwAXABcAGAAZABkAGQAbAB4AHgAeAB8AHgAeAB4AIAAhACEAIQAiACIA
IwAjACQAJQAmACcAKAApACkAKwAsAC4AMAAyADMANAA1ADYAOAA5ADoAPQA/AEAAQgBE
AEYARwBHAEgASQBHAEoATABMAEoASgBKAEsASgBKAEoASQBLAEoASQBGAEQAQgBAAD4A
PgA8ADkANwA1ADIAMAAvAC4ALAApACYAJAAiACAAHgAeABwAGgAYABYAFgAVABQAFQAV
ABQAEwATABMAEwASABAAEAAQABEAEAAOAA0ADAAOAA4ADgAPAA0ADQANAAwADAAOAA8A
DwANAA0ADQAOABAADwAPAA8AEQARABEAEQAQABAAEAAPAA4ADgANAA0ADgAPABAAEAAP
AA8ADwAQAA4ADgAOAA4ADwAOAA4ADwANAA0ADQANAA8AEAAPABAADwAPAA8ADwAPAA8A
DwAQAA4ADgAMAAwADAAMAAwADAAMAAwADAANAAsADAAMAAwACwAKAAkACAAIAAgACAAI
AAgABwAHAAgACAAIAAgACAAIAAgABwAHAAoACgAKAAoACAAHAAcABgAGAAcABwAHAAcA
BwAIAAgACAAIAAcABwAIAAgACAAHAAYACAAIAAgACAAKAAsADAANAA4ADQANAA4ADAAL
AAcACAAJAAoACwAKAAcABwAHAAUABAADAAIAAQD+//3//f/9//3//f/9//3/AQACAAMA
AwADAAMABAAEAAAA/////////f/9//3//f/+//7//v/+//////////////////7//v/+
///////+/wAAAAAAAAAA/v/+//z//v/+//3//f/9//7//v/+//7//v/+//7//v8AAAAA
/v8BAAcADAAVAB8AKAA2AEwAZQCDAJ8AqACkAJwAiQB3AG4AZwBWAEAAKgAMAN7/qf+M
/4//jf+A/3z/f/+J/5X/o/+y/8D/yf/R/9n/4v/n/+7/8//3//n/+v/6//v//f/+////
//8AAP7//v///wEAAQABAAIAAwADAAIAAgACAAEAAgADAAQAAgADAAQABAADAAMAAwAE
AAUABQAFAAYABwAHAAcACQAJAAgABwAHAAgACAAIAAoACQAJAAkACgAMAA0ADQAOAA0A
EAARABQAFgAYABgAGAAYABoAGgAaABoAHQAeAB8AIAAjACQAJQAmACgAKAAoACgAKQAq
ACsALAAtAC4ALwAwADAAMAAwADAALgAuAC4ALgArACoAKQAoACcAJgAlACQAIgAgAB4A
HAAZABgAFwAWABIAEAAOAAwACgAIAAYABAADAAIAAQAAAP3//P/7//r/+v/6//r/+v/4
//j/+P/4//j/9v/0/+7/6P/i/+D/4v/i/+D/3P/W/9L/zv/M/8b/uP+m/5b/hP9o/0b/
JP8E/+j+1P7G/rz+sv6w/rT+vP7I/tb+5P7q/u7+9v4C/w7/Gv8o/zb/Qv9O/1j/Xv9m
/3L/fv+M/5z/qv+6/8r/1v/e/+b/8P/2//j//P8AAAQABQAGAAcACAAJAAoACwAMAA8A
EAARABIAEwAUABUAFgAXABgAGQAaABsAHAAdAB4AIQAiACMAJAAnACgAKQAqACwALgAw
ADIANQA2ADcAOAA8AD4AQABCAEUASABLAE4AUQBUAFcAWgBdAGAAYwBmAGsAbgBxAHQA
eAB8AIAAhACHAIoAjQCQAJQAlgCYAJoAnACcAJwAnACaAJoAmgCaAJYAlACSAJAAigCE
AH4AeABxAGwAZwBiAFoAVABOAEgAQwBAAD0AOgA2ADIALgAqACcAIwAfABsAFgATABEA
EAAOAAsABQAEAAIAAAD+//r/9//3//f/9f/0//P/8v/x//D/7//v/+//7//v/+//7//w
//D/8P/v/+7/7f/t/+z/7P/r/+v/6//r/+v/6//r/+r/6v/q/+r/6f/p/+n/6f/p/+n/
6P/o/+b/5//n/+b/5v/m/+b/5v/m/+b/5P/m/+b/5f/l/+X/5v/m/+b/5v/m/+b/5v/m
/+b/6P/q/+3/8f/4/wEACQAYADAASgBlAIMAmQCcAJYAiAB5AG0AYABNADYAGgD6/8b/
gv9b/2D/Zf9d/1z/Yv9r/3f/if+X/6T/sP+7/8P/y//S/9f/3P/d/9//4f/g/+D/4f/j
/+L/4//j/+T/5P/k/+X/5//l/+X/5v/n/+n/6P/o/+j/5//o/+n/6v/q/+v/7P/s/+3/
7f/t/+7/7//v/+//8P/x//H/8f/z//T/9P/0//X/9v/2//b/+P/5//n/+f/6//z//f/9
//7///8AAAEAAgABAAEAAwAEAAQABgAIAAkACQAJAAkACgAJAAoADQAPAA0ADgAPABAA
DwAPABAAEQAPABIAFAAUABIAEgASABMAEwASABEADwARABAADwAMAA0ADAALAAoACAAG
AAMAAQACAAAA//////z/+v/3//T/9f/0//P/8v/0//L/8P/u/+3/7v/u/+7/7//v/+7/
7f/t/+3/7f/s/+r/6v/q/+v/6//q/+r/6v/q/+r/6v/r/+v/6//r/+r/6P/q/+v/6//r
/+v/6//s/+r/6f/p/+n/6f/p/+n/6f/o/+j/6P/n/+j/6P/n/+f/5//n/+f/5v/l/+X/
5f/m/+b/5v/m/+b/4//i/+L/4//j/+P/4//j/+b/5v/k/+T/4f/h/+H/4f/j/+P/4//k
/+L/4v/g/+D/4P/g/+D/4P/i/+L/4v/j/+H/4P/g/+L/4v/i/+L/5f/l/+X/5f/k/+P/
4//k/+X/5f/i/+T/5P/k/+T/4v/f/9//3//d/9z/2//a/9n/2v/Z/9n/2f/a/9v/3P/d
/9//4P/h/+H/4P/f/9//3v/a/9n/2f/Z/9v/2//b/9v/3P/c/9z/3P/b/9v/2//b/9n/
2f/Y/9j/2v/b/9v/2v/a/9r/2v/a/9r/2v/Y/9r/2v/Z/9n/2f/a/9r/2v/a/9r/2v/a
/9r/2v/c/9z/3f/f/+T/6//1//7/DgAmAEMAYwB/AI4AjgB+AG8AYQBQAD8ALgAWAPr/
2v+o/2v/Pv87/0X/RP9C/03/Xf9r/3v/jP+a/6X/sf+7/8L/yf/O/9H/1f/Z/9n/2P/Y
/9n/2P/Z/9n/2v/c/9z/3f/f/93/3f/e/9//4f/g/+D/4P/j/+T/5f/m/+b/5//o/+j/
6f/p/+n/6v/t/+3/7f/u/+//7//v//H/8v/y//L/8//2//b/9v/4//v/+//7//z//P/9
//3//v8BAAIAAwAEAAMAAwAFAAYABgAIAAoACwAMAA0ADgAQABIAFAAYABsAHAAeACAA
IgAlACUAJgAnACcAKgAsACwALQAuAC8AMQAwADAAMAAvADEAMAAvACwALQAsACsAKgAq
ACgAJQAjACMAIAAeAB0AGAAWABMAEAAQAA4ADAAKAAwACgAIAAYABAAEAAMAAgABAAEA
AAD//wEAAQABAAAAAgACAAIAAwABAAAAAAAAAAAAAAAAAAEAAQABAAEAAAD//wAAAAD/
/wEAAQABAAIAAgABAAEAAQADAAMAAwADAAMABAAFAAUABgAGAAUABQAFAAUABQAEAAUA
BQAFAAYABgAGAAYABgAHAAYABgAHAAUABQAFAAUACAAIAAYABgAGAAcACAAJAAcABwAH
AAgACgAKAAgACAAIAAgACAAIAAwADgAQABMAFgAaAB0AIAAiACIAIgAiACMAJAAlACYA
JgAlACUAJgAmACYAJgAmACYAJgAlACUAJgAmACYAJgAmACYAJgAmACYAJgAmACYAJgAm
ACYAKAAoACgAKAAqACoAKgAqACsALAAtAC4AMAAwADAAMAAuAC4ALgAuADAAMAAwADAA
LwAuAC0ALAAqACoAKgAqACkAKAAnACYAKAAoACgAKAAoACgAKAAoACkAKgArACwAKgAq
ACoAKgApACgAJwAmACgAKAAoACgAKgAqACoAKgAqACoAKgAqACoAKgAqACoAKgAqACoA
KgAqACoAKgAqACwALAAsACwALAAsACwALAAqACoAKgAqACoAKgAqACoALAAuADAAMgA4
AEIATABYAGoAggCeAL4A1ADeANoAzAC4AKgAogCWAH4AZgBMACYA7P+8/7T/uv+y/6j/
rP+0/w==
         </WaveFormData>
      </LeadData>
      <LeadData>
         <LeadByteCountTotal>10000</LeadByteCountTotal>
         <LeadTimeOffset>0</LeadTimeOffset>
         <LeadSampleCountTotal>5000</LeadSampleCountTotal>
         <LeadAmplitudeUnitsPerBit>4.88</LeadAmplitudeUnitsPerBit>
         <LeadAmplitudeUnits>��V</LeadAmplitudeUnits>
         <LeadHighLimit>2147483647</LeadHighLimit>
         <LeadLowLimit>268435456</LeadLowLimit>
         <LeadID>V3</LeadID>
         <LeadOffsetFirstSample>0</LeadOffsetFirstSample>
         <FirstSampleBaseline>0</FirstSampleBaseline>
         <LeadSampleSize>2</LeadSampleSize>
         <LeadOff>FALSE</LeadOff>
         <BaselineSway>FALSE</BaselineSway>
         <ExcessiveACNoise>FALSE</ExcessiveACNoise>
         <MuscleNoise>FALSE</MuscleNoise>
         <LeadDataCRC32>1902399159</LeadDataCRC32>
         <WaveFormData>
+P/4//j/+P/4//j/+P/4//n/+v/7//z/AAABAAMABAAFAAYACAAKAAsADAAMAA0ADQAN
AA4ADgAQABEAEQAPABAAEQASABMAEQAQAA8ADQANAAwADAAMAAwADQAMAAsADQAOAA8A
EAAQABAAEQATABAAEAAQAA8ADQAMAAsACgALAAsACwALAAsACgAKAAoACgAKAAkACQAL
AAwADAAMAA0ADQANAA0ADgAOAAwADgAQABAAEAAQAA8ADwAPAA8ADwANAA0ADwASABQA
HQAoAC4AOwBPAG4AkgC4AN0A8gABAQYBDQEXAR8BEwH2AMkAnABgAAEAmf93/43/kf+E
/4j/lv+e/6r/vP/K/9j/6f/0//r//f8AAAkAEAASABUAFgAYABkAFwAXABcAFwAZABoA
GgAaABwAHAAdAB0AHwAfACAAIAAiACIAJQAlACcAJwApACoAKgAqACoALAAsACwALAAs
AC4AMAAzADYANQA0ADYANgA2ADYANgA2ADYAOAA6ADsAOwA9AD8AQABCAEMARABGAEcA
SABIAEoATQBRAFMAVgBYAFgAWgBbAF8AYQBjAGUAZQBnAGkAawBsAG4AbwBwAHIAdAB2
AHgAeAB4AHgAeQB2AHUAdQB1AHcAdwB2AHQAcgBxAG4AagBpAGgAZgBmAGYAYgBfAF4A
WQBXAFUAUwBQAE0ASABFAEUARABBAEAAPgA7ADgANwA0ADIAMAAvACwALAAsACoAJgAk
ACIAIQAhACUAJQAhABwAHAAcAB4AIAAfAB4AHQAcABwAHAAcABsAGwAbABsAHQAeACAA
IQAdABwAGwAbAB0AHgAeAB4AIAAhACEAIAAgACAAIAAgAB4AHgAeAB4AHgAeAB8AHwAc
ABwAHAAcAB4AHwAgACEAHwAfAB4AHgAcABwAHAAcABwAHAAdAB0AGgAZABYAFQAXABgA
GQAaABcAFgATABQAFgAWABYAFgASABEAEAAPABIAEgASABIADQAMABAAEgASABIAEgAT
ABMAFAAUABMAEgASABIAEAAQAA8ADwARABMAFgAYABYAFwAXABUAEgARABAADwAOAAwA
CgAHAAUABAAEAAQABgAJAAoACwAKAAoACgAKAAcABAACAAEAAAAAAAAA//8AAAAAAAAA
AAEAAQABAAEAAQAAAAAAAAD+//7//f/9//3//v/+//7///////////8AAAAA/v8AAP7/
/v/+//7////////////9//3///8DAAAAAAALABoAIgApADsAWgCEALIA0wDmAPMA/gD5
APEA6QDZALAAhQBeAB4Avf9z/23/f/95/2z/av9y/4L/lv+m/7T/vv/J/9L/3P/j/+r/
7f/u//L/9f/2//j/+f/7//v/+//7//3//v/+//7//v/8//v/+f/9//3//v/+/wAAAAAD
AAMAAAD//wAAAAAAAAAAAAACAAAAAAAAAAAAAgACAAMABAACAAIABQAGAAQABAAEAAQA
BgAIAAoACwAJAAsADQAOAA4ADwAQABIAFQAWABYAGAAYABsAHAAeACEAIgAlACcAKQAr
AC0ALwAvADEAMwA1ADYAOAA5ADoAOwA8AD0APgBAAEAAQABBAD4APQA9AD0AOgA5ADcA
NAA1ADUAMwAwAC0AKgAmACQAIQAcABgAFgASAA8ADAAJAAgABQAAAP3//P/6//b/9P/z
//H/7//v/+//7v/t/+3/7P/s/+z/6v/q/+j/5v/l/+X/6f/p/+X/4//k/+X/6P/n/+X/
4//h/+D/4P/g/+D/4//j/+P/4//g/+D/4f/h/+D/4P/g/+H/4f/i/+L/4v/i/+P/4//i
/+L/4v/i/+L/4f/g/9//3v/e/97/3//f/+D/4P/g/+D/3//f/9//3//d/93/3P/c/9z/
3P/c/9z/3v/e/9//3//d/93/2//b/9v/2v/Z/9j/2P/Y/9b/2P/a/9r/2v/a/9f/1//X
/9f/1//W/9X/1P/T/9L/0v/S/9H/0f/R/9L/0v/S/9L/0v/S/9L/0v/U/9X/1//Y/9b/
1P/T/9L/1f/W/9b/1//V/9X/1v/W/9b/1//X/9X/1P/T/9L/0f/P/87/zf/L/8v/yv/K
/8r/zf/P/8//z//Q/9D/0P/Q/8v/yP/G/8X/xP/E/8T/w//D/8T/xf/G/8b/xf/E/8P/
w//C/8L/wv/C/8L/wf/B/8H/wv/C/8L/wf/B/8H/wf/C/8L/wP/C/8L/wv/C/8L/wf/B
/8H/wf+//7//v/+//8D/yv/T/9z/6v8BABsAPABmAJAArQC+AMcAyADLAM0AvQCbAG4A
PwAEAKb/P/8V/yf/Mf8l/yT/Mv9A/1D/Yv9y/4L/jP+X/6L/qv+v/7T/tf+4/7r/u/+8
/77/v//B/8H/wf/B/8P/xP/E/8T/yP/I/8n/yf/J/8n/yv/K/8z/zP/P/8//zf/N/8//
0P/Q/9D/0P/S/9P/1P/V/9b/1v/W/9f/2P/a/9r/3f/e/9z/3P/c/9z/4P/i/+T/5f/l
/+f/6f/q/+r/6//s/+7/7//w//D/8v/0//f/+P/6////AAADAAUABwAJAAsADQARABMA
FQAXABoAHAAdAB4AIAAiACQAJgAmACYAJgAnACYAJQAlACUAIwAjACIAIAAeAB0AGgAW
ABMAEAAMAAoABgAAAPv/+P/0//H/7v/r/+b/4//e/9v/3P/a/9b/1P/T/9H/z//P/8v/
yv/J/8n/yP/I/8j/xv/F/8T/w//D/8P/x//H/8P/v//A/8H/xP/G/8X/xP/D/8L/wv/C
/8L/w//D/8P/w//C/8L/w//D/8L/wv/C/8P/wf/C/8L/wv/A/8H/wf/A/8L/wv/C/8L/
xP/E/8T/xP/D/8L/wv/B/8D/wP/A/8D/v/+//7//v/+//7//vv++/77/vv++/77/vv++
/7//v/+//7//vf+9/77/vv++/77/vP+8/7r/vP++/77/vv++/73/vf+9/73/vf+8/7v/
uv+5/7j/uP+4/7n/uf+5/7r/uP+4/7j/uP+4/7j/uP+4/7b/tv+1/7X/tf+2/7b/tv+0
/7T/tf+1/7f/t/+2/7b/tv+2/7b/tv+2/7b/uP+4/7j/uP+7/7v/vP+8/73/vP+8/7z/
vv++/73/vf+9/73/vv++/77/v/+//73/u/+5/7f/tf+1/7T/s/+x/7L/sv+z/7T/tf+3
/7f/t/+0/7T/tP+0/7T/sv+x/7H/r/+u/63/q/+q/6r/qv+q/6v/q/+r/6v/qf+o/6j/
qP+q/6r/qf+p/6n/qv+q/6r/q/+r/6v/q/+r/6r/p/+o/6j/qP+o/6j/qf+p/6n/qf+p
/6n/p/+n/6r/sv+5/8D/zP/h/wEAJABMAHYAlQCoALEAugDDAMUAvQClAHYAQQAAAKL/
Mf/x/vv+Df8L/xD/Iv8y/0L/VP9k/3L/fv+J/5D/lv+d/6D/of+m/6j/qP+o/6n/qf+p
/6n/qf+p/6v/rP+s/6z/rv+u/6//r/+x/7H/sv+y/7H/sP+y/7H/sf+x/7P/tP+0/7T/
tP+2/7f/uP+5/7r/uv+6/7v/vP+8/7z/v//A/8D/wP/A/8D/wv/E/8b/x//H/8n/y//M
/87/z//Q/9L/1P/W/9f/2v/c/9//4P/i/+X/5v/p/+v/7//x//P/9f/3//n/+//9//7/
AAABAAIABgAIAAoADAAMAAwADAANABAAEQATABUAFwAXABYAFAAVABUAEwAQAA4ADAAJ
AAgABAAAAP3//P/2//P/8P/t/+r/5//i/9//3v/c/9j/1v/X/9X/0//T/9H/0P/P/8//
0P/Q/9D/zv/P/87/zf/N/8v/z//P/8v/yP/K/8z/0P/Q/8//zv/N/83/zv/P/9D/0f/R
/9H/0f/O/87/z//P/8//0P/R/9P/0f/S/9L/0v/S/9P/0//S/9T/1P/U/9T/0v/S/9L/
0v/S/9L/0//T/9T/1P/U/9T/0//T/9P/0//T/9P/0v/S/9L/0v/S/9L/0v/S/9P/0//V
/9X/0//T/9b/1v/W/9b/2P/Y/9b/2P/X/9b/1f/U/9T/1f/W/9f/1v/W/9b/1v/X/9b/
1v/W/9X/1f/V/9b/1P/U/9T/1P/U/9T/1P/U/9T/1P/T/9P/0//U/9T/1P/U/9T/1f/V
/9X/1f/U/9T/1P/U/9T/1P/U/9T/1f/V/9T/1P/U/9T/1P/W/9b/1v/T/9L/0v/T/9b/
1v/W/9j/2P/Y/9j/2v/b/93/3v/f/97/3v/e/97/3v/d/93/3f/d/97/3v/g/+H/4f/f
/97/3f/c/9v/2f/Y/9f/1f/V/9T/1P/U/9b/2f/a/9v/2v/a/9r/2v/W/9T/0//T/9L/
0v/S/9H/0P/Q/9D/0P/T/9P/0//T/9P/0v/S/9L/0P/Q/8//z//R/9L/0v/S/8//z//P
/8//zv/O/8z/zv/O/87/zv/O/8//z//P/8//0f/R/9P/0f/Q/9D/1//i/+z/+f8TADAA
UAB6AKEAtgDDANAA3QDhAN0A0QC0AIEASgACAJ//O/8T/yX/Nf82/0T/WP9k/3T/iP+Y
/6b/sf+8/8T/y//O/8//0v/S/9T/1P/V/9X/1v/X/9j/2f/Z/9r/2v/a/9z/3P/d/93/
3f/d/97/3v/e/97/4f/h/+P/4//l/+b/5v/m/+b/6P/p/+r/6//s/+z/7P/t/+7/7v/u
//H/8v/z//T/9f/2//b/+P/6//v/+//9////AAAEAAUABgAIAAkACgAKAAwAEAATABQA
FgAXABgAGwAdACEAIwAlACcAKgAtADAAMwA2ADgAOQA6AD4AQABCAEQARgBGAEYARwBI
AEkASwBNAFAAUQBRAFAATQBNAEsASABGAEQAQQBAADwAOAA1ADQAMQAvAC0AKwAoACUA
IAAdAB0AHAAZABgAGQAXABUAFQAUABQAFAAVABQAFAAUABIAEwASABEAEQAQABUAFgAT
ABEAEgATABYAGAAXABYAFQAWABYAFgAWABcAFwAXABcAGAAYABkAGQAWABYAFgAXABkA
GgAaABoAGgAbABsAGgAaABoAGgAaABoAGgAaABoAGgAaABsAGwAaABoAGgAaABwAHQAe
AB8AIQAhACAAIAAiACIAIgAiACQAJAAlACUAJQAlACMAIwAmACYAJgAmACYAJgAkACYA
JgAmACYAJgAnACcAJwAnACYAJgAmACYAJgAmACcAKAApACkAKQAqACoAKgAqACoALAAs
ACwALAAsACwAKwArACsALAAsACwAKgAqACsAKwAtAC0ALAAsAC4ALgAuAC4ALAAsAC0A
LQAsACwALAAsADAAMgAyADIAMQAwADAAMQA0ADQANAA0ADMAMgAxADAAMgAyADMANAA1
ADMAMQAxADIAMgAzADQANQA2ADcAOAA7ADsAPAA8ADwAPAA9AD4AQABAAD8APwBAAEEA
QwBEAEQARQBFAEMAQgBBAEAAPwBBAEAAPwA9ADsAOgA6ADoAOwA9AD0APQA8ADwAPAA8
ADoAOAA3ADcANgA2ADYANQAyADIAMgAyADUANQA1ADUAMwAyADIAMgAyADIAMQAxADEA
MgAyADIAMQAxADEAMQA0ADQAMgA0ADQANAA0ADQAMwAzADMAMwAzADUANQAzADQAOABD
AEoAVABlAHsAmAC4AOQACwEkATUBPgE/AUcBSQEvAQoB5QC0AGQA//+z/6//wf+5/67/
tP/A/87/4v/y//7/CgAVABwAIgArADIANwA6ADwAPgA+AD8APwBAAEEAQgBDAEUARgBG
AEYARgBGAEcARwBHAEcASABIAEgASABLAEsASwBLAE0ATgBOAE4ATgBQAFEAUgBTAFQA
UgBSAFMAVABUAFQAVwBYAFgAWABYAFgAWABaAFwAXQBdAF8AYQBiAGIAYwBkAGYAaQBq
AGoAbABwAHMAdAB2AHgAeAB6AHsAfQB/AIEAgwCFAIcAiQCLAI4AkACRAJIAlACWAJgA
mgCcAJwAnACdAJ0AnwCgAKAAngCeAJ4AngCdAJwAmwCaAJYAlACSAJAAiwCIAIUAggB+
AHwAegB4AHMAcABtAGoAZwBkAGEAXgBaAFgAVgBUAFEAUABPAE4ATQBMAEsASgBIAEgA
SABIAEUARABDAEIAQgBCAEIAQgBAAEAAQABAAD4APgA+AD4APAA8ADwAPAA6ADoAOgA6
ADwAPAA8ADwAPAA8ADwAPAA4ADIAJgAWAAwABgAEAAAA/P/6//T/7P/m/+T/3v/Q/77/
rP+a/4T/Zv9I/y7/Fv8E//j+6v7e/uD+6P7w/vr+CP8Q/xb/Gv8Y/xj/IP8s/zb/Rv9a
/2r/dP96/4D/hv+O/5r/pv+2/8T/1P/m//j/CAAQABYAHgAkACoAMAA0ADUANgA3ADgA
OgA8AD4AQABDAEQARQBGAEcASABJAEoASwBMAE0ATgBPAFAAUQBSAFMAVABVAFYAWABa
AFwAXgBhAGIAYwBkAGcAagBtAHAAdAB2AHgAegB9AIAAgwCGAIsAjgCRAJQAmACcAKAA
pACpAK4AswC4AL4AwgDGAMoAzwDSANUA2ADcAN4A4ADiAOQA5gDoAOoA6ADoAOgA6ADk
AOAA3ADYANEAzADHAMIAvAC2ALAAqgCjAJ4AmQCUAIwAhgCAAHoAcwBsAGUAXgBWAFAA
SgBEAD4AOgA2ADIALAAoACQAIAAbABgAFQASAA4ADAAKAAgABgAEAAIAAAD9//z/+//6
//j/9v/0//L/8f/w/+//7v/s/+z/7P/s/+v/6v/p/+j/5v/m/+b/5v/m/+b/5v/m/+T/
5P/k/+T/4v/i/+L/4v/i/+L/4v/i/+D/4P/g/+D/3v/e/97/3v/c/9z/3P/c/9z/3P/c
/9z/2//a/9n/2P/W/9b/1v/W/9T/1P/U/9T/1P/U/9T/1P/U/9T/1P/U/9T/1P/U/9T/
1v/W/9b/1v/U/9T/1P/U/9P/0v/R/9D/0f/S/9P/1P/T/9L/0f/Q/9L/0v/S/9L/0v/S
/9L/0v/Q/9D/0P/Q/9L/0v/S/9L/0P/Q/9D/0P/Q/9D/0P/Q/9D/0P/Q/9D/zv/O/87/
zv/Q/9D/0P/Q/87/zv/O/87/zv/O/87/zv/M/8z/zP/M/8z/zP/M/8z/zP/M/8z/zP/M
/8z/zP/M/8r/yv/K/8r/yv/K/8r/yv/M/8z/zP/M/8z/zP/M/8z/zv/O/87/zv/M/8z/
zP/M/8r/yv/K/8r/yv/K/8r/yv/M/8z/zP/M/8r/yv/K/8r/yv/K/8r/yv/K/8r/yv/K
/8r/yv/K/8r/yv/K/8r/yv/I/8j/yP/I/8j/yP/I/8j/yP/I/8j/yP/I/8j/yP/I/8r/
yv/K/8r/yf/I/8f/xv/I/8j/yP/I/8j/yP/I/8j/yP/I/8j/yP/I/8j/yP/I/8b/xv/G
/8b/yP/I/8j/yP/I/8j/yP/I/8b/xv/G/8b/xv/G/8b/xv/G/8b/xv/G/8T/xP/E/8T/
xv/G/8b/xv/G/8b/xv/G/8T/xP/E/8T/xP/E/8T/xP/E/8T/xP/E/8L/wv/C/8L/wv/C
/8L/wv/C/8L/wv/C/8L/wv/C/8L/wv/C/8L/wv/C/8L/wv/C/8L/wv/C/8L/wv/C/8L/
wv/C/8L/wv/C/8L/wv/C/8L/xP/F/8X/xv/J/8n/yf/K/8r/yv/K/8n/y//L/8v/zP/O
/87/z//P/8//zv/N/8z/y//L/8r/yf/F/8X/xP/E/8L/w//F/8X/x//G/8b/xv/I/8b/
xP/D/8X/xP/E/8T/wf/A/8D/wP/A/8H/wf/B/8H/wf/A/8D/wP/A/8D/v/+//7//wP/A
/8D/v/+//7//v//A/8D/vv/A/8D/wP/A/8L/wf/B/8H/w//D/8H/wf+//8D/xP/N/9b/
4P/x/wcAJABGAG4AkQCmAK8AtAC5AL8AuwCrAI4AZwA6APb/k/81/xv/L/8z/yz/NP9A
/07/Xv9u/3r/iP+V/57/pv+t/7T/t/+6/7z/vP+8/73/vf+//7//v/+//7//wP/A/8D/
xP/E/8X/xf/H/8f/yP/I/8b/xv/J/8n/yf/J/8v/zP/M/8z/zP/O/83/zv/P/9D/0P/Q
/9H/0v/S/9L/1f/W/9j/2P/Y/9j/2P/a/9z/3f/b/93/3//g/+D/4f/i/+T/4//k/+T/
5v/q/+3/7v/w//L/8v/0//X/9f/3//n/+//9////AQADAAQABgAHAAgADAAOABAAEgAS
ABIAEgATABMAEwAUABUAFQAVABQAEgASABMAEgAQABEAEAAOAA4ADgAKAAcABgADAAEA
///9//z/+f/0//H/8P/u/+r/6P/l/+P/4f/h/97/3P/a/9n/1//W/9X/0v/S/9D/zv/N
/8v/z//P/8v/x//I/8n/zP/K/8n/yP/H/8j/yP/I/8j/yf/J/8n/yf/G/8b/x//H/8b/
xv/G/8f/x//I/8j/yP/G/8f/x//G/8j/yP/I/8j/xv/G/8b/xv/G/8b/x//H/8b/xv/G
/8b/x//H/8f/x//J/8n/yP/I/8j/yP/I/8j/yP/I/8n/yf/J/8n/x//H/8j/yP/I/8j/
x//G/8P/xP/E/8T/xP/E/8P/w//D/8P/xP/E/8T/xP/F/8T/xP/E/8T/w//C/8L/wv/C
/8L/wv/E/8T/xP/E/8T/xP/D/8P/w//E/8T/xP/G/8b/x//H/8f/x//G/8b/xv/G/8b/
xv/E/8T/xf/F/8b/xv/G/8b/yP/K/8r/yv/J/8r/yv/M/8z/zP/M/9D/0f/T/9T/1f/U
/9T/1P/V/9b/1v/X/9n/2f/a/9r/3P/d/93/2//c/9v/2v/Z/9v/2v/Z/9f/2P/Y/9n/
2v/Z/9v/2//b/9z/3P/c/9z/2//a/9r/2//c/9z/3P/b/9v/3P/d/97/4f/h/+H/4f/i
/+L/4//k/+T/5P/j/+P/5v/o/+n/6v/r/+v/6//r/+3/7v/t//D/8P/w//D/8P/x//H/
8f/x/+//8f/x//H/9v/+/wcADgAgADcAUQBwAJoAwADbAPAA+wAAAQUBCwH9ANcArgCB
ADwA2v+D/3H/gf9//3X/fv+K/5b/pv+2/8T/0P/c/+X/7v/2//v/AAAFAAgACgAKAAoA
CwALAA4ADwAQABEAEwAUABQAFAAWABYAFwAXABkAGQAaABoAGgAaAB0AHQAfAB8AIQAi
ACMAJAAlACgAKwAsAC0ALgAvADAAMgA0ADUANgA6ADwAPAA8ADwAPAA+AEAAQgBDAEEA
QwBFAEYASgBLAEwATgBQAFIAUwBWAFgAWwBcAF4AYwBkAGcAaQBrAG0AbwBxAHQAdwB6
AH0AfgCAAIEAggCGAIgAigCMAI4AjgCOAI8AkQCRAJIAkwCTAJMAkgCQAI8AjwCNAIoA
igCIAIUAhACEAIAAfQB8AHcAdQBzAHEAcABtAGgAZQBmAGQAYABeAF0AWwBZAFkAWQBY
AFcAVwBVAFQAUwBQAFAATgBMAEsARwBLAEsARwBEAEYASABMAEoASQBIAEcARABEAEQA
RABHAEcARwBHAEQARABFAEUARgBGAEYARwBFAEYARgBGAEQARQBFAEQARgBGAEYARgBG
AEYARgBGAEgASABJAEkASgBKAEoASgBKAEkASABHAEgASQBJAEoASABIAEgASABGAEYA
RwBHAEkASQBHAEcARgBGAEYARgBGAEYARABGAEQARABEAEQAQwBDAEMAQwBCAEIAQgBC
AEEAQABAAEAAQQBBAEEAQgBAAEAAQABAAEAAQABAAEAAQABAAD8APwA9AD4APgA+ADwA
PAA9AD0APQA9ADwAPAA+ADwAPgA8ADwAPAA8ADwAPAA/AD8AQABAAEEAQABAAEAAPwA+
ADwAOwA8AD0APwBAAEAAQQBBAD8APQA7ADkANwA1ADQAMwAxADMAMgAyADIAMQAzADMA
MwAwADAAMAAwACwAKgApACkAJwAmACUAIwAkACQAJAAkACMAIwAjACMAIgAgAB8AHgAg
ACAAHwAfAB8AIAAgACAAHwAfAB8AHwAeAB4AHAAeABwAHAAcABwAGwAbABsAGwAbABkA
FwAXABoAIAApADIAPABLAGMAgACmANAA6QD8AAsBEgERARcBEQHzAMoAowBuABgAuf+R
/6H/o/+T/4z/kv+c/6r/uP/G/9b/3v/n//D/9v/9/wQACQAMAAwADAAMAA0ADQAPAA8A
DwAPAA8AEAAQABAAEgASABMAEwATABMAFAAUABIAEgAVABUAFAATABQAFAAUABQAFAAW
ABkAGgAbABwAGgAaABsAHAAaABoAHQAeABwAHAAcABwAHAAeACAAIQAhACMAJQAmACQA
JQAoACoALAAtAC4ALwAwADEAMgAzADQANgA4ADoAPAA/AEAAQQBCAEUARgBHAEgASQBK
AEsATABOAFAAUgBUAFQAVABUAFQAVABUAFQAVABTAFIAUQBQAE8ATgBNAEwASgBIAEYA
RABAAD4APAA6ADcANAAxAC4AKwAoACUAIgAgAB4AHAAaABYAFAASABAADgAOAA4ADgAQ
ABAAEAAQABIAEAAOAAgA/v/4//b/+v/+//z/9v/w/+r/6P/i/9j/yP+2/6T/jP9o/0L/
IP8A/+T+zv6+/rD+qP6o/q7+uP7C/s7+2P7c/t7+5v7y/v7+Dv8e/yz/Nv9A/0T/SP9Q
/1r/Zv94/4r/nP+y/8b/1P/g/+r/9P/6/wAAAgAGAAwADgAQABIAFAAXABgAGQAaAB0A
HgAfACAAIgAiACIAIgAlACYAJwAoACkAKgArACwALwAwADEAMgA0ADYAOAA6AD4AQABC
AEQASABKAEwATgBRAFQAVwBaAF4AYgBmAGoAbwByAHUAeAB8AIAAhACIAIwAkACUAJgA
nQCiAKcArACyALYAugC+AMMAxgDJAMwAzQDOAM8A0ADQANAA0ADQAM0AzADLAMoAxADA
ALwAuACyAKwApgCgAJcAkACJAIIAfQB4AHMAbgBnAGIAXQBYAFEASwBGAEAAOgA0AC8A
KgAmACIAHQAZABYAEwARAA4ACwAJAAYAAQD+//3//P/7//r/+P/2//P/8//y//L/8v/x
//H/7//t/+r/6v/q/+r/6v/o/+f/5//m/+b/5v/l/+b/5v/m/+b/5f/l/+X/5f/l/+T/
5P/k/+L/4v/h/+H/4f/i/+L/4v/h/+H/4f/h/+L/4v/g/+L/4P/g/+D/4P/f/9//3//f
/+H/4//j/+P/5v/u//f//v8QACkARQBmAJQAvADXAOwA+QACAQcBAwHnALsAjABTAPz/
iv9F/0//Xf9R/0//Wv9k/3L/hP+U/57/qv+4/8H/xv/M/9H/1v/X/9j/2v/a/9r/2//b
/9v/2//b/9v/3f/e/97/3v/e/97/3//f/+H/4f/i/+L/4P/g/+P/4//j/+P/5f/m/+b/
5v/m/+j/5//o/+n/6v/q/+r/6//s/+7/7v/x//L/8v/y//L/8v/y//T/9v/3//f/+f/7
//z//P/9//7/AAABAAIAAgAEAAQABwAIAAoADAAMAA4ADwAOAA8AEAARABAAEQASABMA
EwAUABQAFAAWABgAGgAcABsAGgAZABkAFwAXABgAGQAXABcAFgAUABUAFQATABAADgAM
AAkACAAIAAQAAQAAAP///f/7//n/9//1//H/7//v/+7/6//q/+v/6f/n/+f/5v/m/+b/
5//m/+b/5v/k/+P/4v/h/+H/4f/l/+X/4f/e/+D/4v/m/+b/5f/k/+P/5P/k/+T/5P/j
/+P/4//j/+T/5P/l/+X/5f/m/+f/6f/o/+j/5//m/+b/5//n/+b/5v/m/+b/5v/m/+b/
5v/m/+b/5v/n/+f/5P/k/+T/5P/j/+P/4//j/+P/4//i/+L/4v/i/+L/4v/i/+L/4//j
/+P/4//h/+H/4P/g/+D/4P/h/+L/4f/k/+L/4v/i/+P/5P/l/+b/6f/p/+r/6v/n/+b/
5v/m/+f/6P/o/+n/6//r/+z/7P/s/+3/7f/r/+j/5//m/+X/5f/k/+P/4f/k/+T/5f/m
/+n/6//r/+v/6P/o/+j/6P/k/+L/4f/h/+H/4v/j/+P/5P/k/+T/5P/j/+P/4//j/+H/
4P/g/+D/4v/i/+H/4f/f/+D/4P/g/9//3//f/9//3v/e/9z/3v/e/97/3v/e/93/3f/d
/93/2//b/93/3f/e/+D/6f/y//z/CwAlAEQAaACUALUAygDXAOAA6wDtAOcA0QCqAH0A
RgD2/4v/O/81/0n/R/9G/1T/Zv90/4L/lP+i/7D/u//E/8z/0f/U/9f/2v/c/97/3v/f
/9//3f/d/93/3f/h/+L/4v/i/+L/4v/j/+P/5f/l/+b/5v/o/+j/6//r/+n/6f/r/+z/
7P/s/+z/7v/t/+7/7//w//L/8v/z//T/9P/0//f/+P/6//r/+v/6//z//v8AAAEAAQAD
AAUABgAKAAsADAAOAA8AEAAQABIAFAAXABgAGgAbABwAHwAhACMAJQAnACkAKwAtAC8A
MQAyADQANQA2ADYAOAA6ADwAPgA+AD4APwBBAEEAQgBDAEUARQBEAEIAQwBDAEEAPgA+
ADwAOQA4ADgANAAxADAAKwApACcAJQAkACEAHAAZABkAGAAVABQAEwARAA8ADwANAAwA
CwALAAwADAAMAAoACgAKAAoACwAJAA0ADQAJAAcACAAJAAwADAALAAoACQAIAAgACAAI
AAkACQAJAAkACAAIAAkACQAIAAgACAAJAAkACgAKAAoADAANAA0ADAAKAAoACgAKAAsA
DAANAA4ADgAOAA8ADwAPABAAEQASABIAEQAQAA8AEQARABAAEAASABIAEgASABAAEAAR
ABEAEgATABIAEwAWABYAFgAWABcAGAAXABoAHAAcABwAHAAbABsAGwAbAB4AHgAeAB4A
HwAeAB4AHgAhACEAIQAiACAAIAAgACAAIAAgACIAJAAkACQAJAAkACQAJAAkACYAJgAm
ACYAKAAoACgAKAApACoAKwAsAC4AMAAyADQANgA2ADYANgA2ADYANgA2ADcAOAA5ADoA
OwA8AD0APgA8ADwAPAA8ADsAOgA5ADgAOAA4ADgAOAA4ADgAOAA4ADkAOgA7ADwAOgA6
ADoAOgA3ADYANQA0ADYANgA2ADYANgA2ADYANgA4ADgAOAA4ADoAOgA6ADoAOgA6ADoA
OgA8ADwAPAA8AD0APgA/AEAAPgA+AD4APgA+AD4APgA+AD4APgA+AD4APgBAAEAAQgBI
AFIAXABqAH4AmAC2AOAABAEgATQBQgFEAUgBSgE6ARYB8ADEAH4AHADQ/8r/3P/Q/8T/
yP/Q/w==
         </WaveFormData>
      </LeadData>
      <LeadData>
         <LeadByteCountTotal>10000</LeadByteCountTotal>
         <LeadTimeOffset>0</LeadTimeOffset>
         <LeadSampleCountTotal>5000</LeadSampleCountTotal>
         <LeadAmplitudeUnitsPerBit>4.88</LeadAmplitudeUnitsPerBit>
         <LeadAmplitudeUnits>��V</LeadAmplitudeUnits>
         <LeadHighLimit>2147483647</LeadHighLimit>
         <LeadLowLimit>268435456</LeadLowLimit>
         <LeadID>V4</LeadID>
         <LeadOffsetFirstSample>0</LeadOffsetFirstSample>
         <FirstSampleBaseline>0</FirstSampleBaseline>
         <LeadSampleSize>2</LeadSampleSize>
         <LeadOff>FALSE</LeadOff>
         <BaselineSway>FALSE</BaselineSway>
         <ExcessiveACNoise>FALSE</ExcessiveACNoise>
         <MuscleNoise>FALSE</MuscleNoise>
         <LeadDataCRC32>3185452117</LeadDataCRC32>
         <WaveFormData>
1P/U/9T/1P/S/9L/0v/S/9X/1v/X/9j/2v/a/9r/2f/c/97/4P/j/+X/5f/l/+P/4P/h
/+L/4v/j/+T/5f/l/+n/6//s/+3/6v/q/+j/5v/j/+P/4//j/+L/4f/h/+D/4v/j/+T/
5P/k/+L/4v/j/+P/4//h/+H/3v/c/9v/2f/a/9v/3f/e/9//3//f/9//3P/c/9v/2//d
/97/3v/e/+H/4f/h/+H/4f/h/+H/4f/g/9//3//e/9//4P/h/+H/4//f/93/3//d/9z/
4//s/+//+P8OACoASgBzAKMAzQD0ABgBPgFiAXUBagE7AfkAugB0AAUAh/9Y/3L/ff9w
/3f/g/+C/4b/kP+f/67/wf/N/87/yv/N/9j/4f/h/+D/4f/i/+P/4f/i/+L/4v/k/+T/
5f/l/+n/6f/p/+n/7P/u/+//8P/y//L/9P/0//X/9v/5//v//v/+//7//v/7//v/+v/6
/wAAAgAFAAgABQAFAAQABQAHAAgACQAKAAsADQAOAA8ADQAOAA8AEAAVABYAFwAZABkA
GwAcAB0AIgAlACcAKwAsACwALQAuADEANQA4ADsAPQA8AD0APwBBAEMARQBHAEkASgBM
AE0AUABSAFMAUwBUAFUAVwBYAFoAWwBcAFwAWgBYAFQAUQBSAFMAVABVAFMAUQBQAE4A
TABLAEgARQBFAEMAQAA/AEAAPgA7ADoAOAA0ADEALgAuAC0ALAAqACsAKgAqACoAJgAk
ACQAIwAmACcAJwAnACQAIQAfABwAHgAdAB0AHQAfAB0AHgAgACAAIAAfAB8AIQAjACUA
JgAjACEAHwAeACAAIwAlACcAKQAqACsAKgAsACwALgAuACoAKAAnACYAKgAtADAAMgAx
ADAAMAAvADIANAA2ADgAOgA7ADoAOwA7ADoAOQA4ADsAPQA/AEAAPQA7ADcANQA5ADwA
PwBCAD0AOgA4ADgAPAA8AD4AQQA/AD0APQA+AD8AQABBAEIAPgBAAEgASgBKAEoASgBO
AE4ATgBNAE0ATgBPAFEAUABPAE4ASwBPAFUAWwBgAF8AXgBdAFsAWwBbAFoAWQBbAFwA
WwBaAFgAVwBWAFUAWgBdAGEAZABhAGEAYQBgAF4AWgBYAFcAWgBbAFoAWwBaAFoAWwBb
AFwAXQBfAGAAXwBfAF8AXwBbAFoAWABXAFkAXABeAGAAYgBjAGQAZQBnAGcAZwBnAGYA
ZQBlAGQAZgBoAGoAawBtAG0AcQBxAGcAYgBvAIAAhwCMAJwAuADiABkBSQFzAaABxgHe
AeoB7QHSAZ0BZQEuAdgAVwDz//T/FAARAPz/9f/9/w4AIAAwADsAPABBAFEAXABkAGsA
agBnAGsAbwBxAHMAdQB3AHgAeAB4AHoAegB7AHsAewB5AHcAdQB6AHwAfQB+AIAAgACC
AIIAgQCAAIEAgQCAAIAAgACAAH4AfQB7AHoAfgB+AH8AgAB/AH8AfgB/AH8AfgB9AHwA
fwCBAIIAgwCCAIIAggCCAIIAggCCAIMAhQCHAIgAiQCIAIkAiQCLAI0AjgCQAJIAlgCZ
AJsAnQCeAJ4AoACjAKMApQCnAKkAqgCqAKsAqwCuALAAsQCxAK8ArQCsAKoAqgCpAKgA
pgClAKQAoQCfAJkAlQCRAI0AiQCFAIIAfgB6AHcAcgBtAGsAaQBmAGUAYgBeAFkAVgBV
AFIAUABOAEwASwBKAEgASABIAEkASgBHAEQAQwBBAEEAQQBAAD8APwA/AEAAQAA/AD0A
PAA7ADgANQA1ADYAOAA4ADcANwA2ADUANAAyAC8ALwAvADAAMgAzADMAMwA0ADQANAAy
ADIAMgA0ADQAMAAuAC0ALAAvAC8ALwAuACwALAAtAC0AMAAwADAAMAAuAC0AKgApACgA
KAAoACgAKgArACwALAApACkAJwAnACUAJAAjACIAIwAiACIAJAAmACQAJAAlACMAIQAh
ACIAHwAeAB0AHAAcABwAHAAcABoAGgAbABsAHQAbABoAHAAcABwAHAAfACAAIQAhAB8A
HgAdAB0AHwAhACMAIwAgACEAIgAiACMAJAAlACUAJQAlACQAIwAiACIAIAAeABoAGQAY
ABcAGAAZABsAHAAcAB0AHgAeABoAFAAQAA0ADgAPAA4ADwAOAA4ADwAPAA0ADQAOAA4A
CwALAAsACwAMAAwACwALAAkACgAKAAoACQAJAAkACQAJAAkACQAJAAkACQAKAAoACQAI
AAcABQADAAMAAwABAP//AgALABIAHwAyAEgAYgCQAMcA+QAlAU4BbgGIAZgBiQFaAR0B
4QCUACIAof9p/4D/kP+B/37/h/+R/57/rv++/8n/1P/b/+P/6v/y//P/8v/x//X/9v/3
//j/+f/3//j/+P/4//r/+v/7//v//f/9//3//f/9//7//v/+/wAAAAACAAIAAAAAAAIA
AwACAAIAAgACAAMABQAGAAgACQAIAAgACAAKAAsACwANAAsACgAJAAgACwANAA4ADwAQ
ABIAFAAWABgAGAAYABkAGwAdAB4AHwAhACMAJAAnACsALAAuADAAMgA1ADcAOQA+AD4A
QABDAEYASQBMAE8AUABQAFEAUQBUAFYAVwBXAFUAVQBWAFYAVgBVAFQAUgBQAE4ASgBH
AEQAQQA+ADsANQAxAC4AKgAkACEAHAAXABQAEQANAAsABwAEAAAA/v/9//r/+P/2//b/
9f/0//L/7//u/+7/7v/u/+z/7P/r/+r/6f/n/+X/5f/l/+b/5v/o/+f/5//n/+X/4f/g
/+D/4P/g/9//3//h/+H/4f/g/93/3f/d/97/3P/d/93/3f/c/9z/3P/a/9j/2P/a/9r/
2//a/9r/2v/a/9n/2P/W/9b/1v/X/9f/1v/W/9b/1v/V/9X/0//T/9T/1P/U/9T/0v/T
/9T/1P/V/9X/0//T/9L/0v/S/9L/z//O/87/0P/U/9L/0v/T/9P/0f/R/9L/0f/Q/8//
zv/M/8z/zP/M/8z/zP/N/83/y//L/8v/zP/M/8z/yv/K/8n/yf/J/8n/x//J/8n/yf/J
/8n/yf/J/8f/x//G/8b/x//H/8f/xv/E/8b/x//I/8n/yv/M/8z/zP/L/8z/zP/M/83/
z//P/8//zf/N/8//0f/S/9T/1P/U/9P/0P/P/83/y//K/8r/yP/G/8f/x//H/8f/x//H
/8j/yP/F/8X/xf/E/8X/wv/B/8H/vv+9/7r/uf+6/7r/u/+7/7n/uf+6/7r/uf+5/7n/
uf+6/7r/uf+5/7n/uv+6/7r/vf+9/73/vf+8/7v/uv+5/7v/u/+8/7z/uv+6/7r/uf+5
/7n/t/+1/7f/vP/B/8T/zf/i//z/GABCAHcAqQDTAPoAIAE+AUwBRwEiAeUAoQBYAO7/
bf8f/yb/PP83/zr/R/9T/2D/cP98/4f/kv+b/6H/pP+m/6n/rP+v/7H/sf+x/7H/sf+v
/7D/sP+w/7L/sv+z/7P/s/+z/7P/s/+1/7b/tv+2/7X/tP+1/7T/tv+2/7j/uf+4/7j/
uP+4/7r/u/+7/7z/vP+8/73/vv++/7//v//B/8D/wP/A/8D/wf/D/8T/xf/F/8b/x//I
/8v/zP/N/8//0f/T/9T/1f/X/9n/2v/d/+H/4v/k/+b/6v/t/+//8f/2//b/+P/7//3/
//8BAAMABwAIAAoACwAMAA4ADwAPABEAEQASABIAEQARABEAEAANAAwACQAHAAUAAwAB
AP//+//3//T/8P/r/+n/5f/h/97/2//X/9X/0//Q/8z/yv/L/8j/xv/E/8L/wf/A/77/
vv++/7//wP++/7z/vP+7/73/vf+8/7v/u/+7/7z/vP+8/7v/u/+7/7z/uf+5/7r/vP+8
/7v/u/+5/7n/uf+4/7n/uf+5/7r/uP+5/7n/uf+6/7r/uv+4/7j/uP+6/7r/uf+4/7j/
uP+3/7f/t/+2/7b/tv+3/7f/tv+2/7b/tv+3/7f/tf+1/7b/tv+2/7b/tP+1/7b/tv+3
/7f/tf+1/7b/tv+2/7b/t/+2/7b/uP+3/7T/s/+z/7T/s/+0/7b/tP+0/7T/tP+0/7T/
tP+0/7T/tP+1/7X/s/+z/7P/tP+2/7b/tP+0/7P/s/+z/7P/sf+z/7P/s/+1/7X/tf+1
/7X/tf+0/7T/tf+1/7X/tP+0/7T/tv+2/7T/tP+z/7P/tf+3/7f/t/+0/7T/tf+1/7f/
uf+2/7n/uv+7/7z/v//A/8H/wf/A/8D/wP/B/8H/wf/B/7//v//B/8P/xP/F/8b/x//H
/8X/xf/E/8P/wv/C/8D/vv+9/73/vf+9/77/v//B/8L/wf/B/8H/wP+//7z/u/+7/7n/
uf+3/7f/uP+4/7n/uf+5/7n/uv+6/7f/t/+3/7f/tv+2/7X/tf+3/7j/uP+4/7f/t/+3
/7f/uf+5/7n/uf+5/7n/uv+6/7j/uP+4/7f/uf+7/7v/uf+3/7T/uf/C/8n/1P/q/wQA
IABNAH8AqwDQAPYAHAEyATcBKAH/AL8AeAAmALn/R/8U/yb/Of86/0P/U/9c/2j/ev+F
/5L/m/+j/6j/rv+x/7D/r/+x/7L/s/+0/7X/t/+4/7j/uP+4/7j/uf+5/7v/u/+7/7v/
u/+8/7z/vP+6/7r/vP+8/73/vv/B/8P/xP/E/8T/xP/C/8P/w//E/8b/xv/H/8j/yv/L
/8v/zf/Q/9D/0P/Q/9H/0//U/9X/1f/W/9f/2P/b/9z/3f/f/9//4f/i/+P/5v/p/+v/
7//x//L/9P/2//r//f///wEABQAGAAkADQAPABEAEwAVABkAGgAcAB0AIAAiACMAIwAl
ACUAJgAmACoAKwAsACwAKQAoACUAIwAfAB0AGwAZABQAEQAPAAwACwAJAAUAAQD9//v/
+P/3//X/8v/u/+z/6//o/+b/5P/j/+P/4//i/+H/4P/g/+D/3//e/9//3//h/+H/4P/f
/93/3f/e/97/4P/f/9//3//g/93/3f/e/+D/4P/f/9//4f/h/+H/4P/e/93/3P/c/97/
3//f/9//4P/g/+D/3v/e/97/4P/g/9//3v/e/97/3//f/9//3v/e/97/3//f/+D/4P/g
/+D/4//j/+H/4f/k/+T/5P/k/+T/5f/m/+b/5//n/+X/5f/k/+T/5P/k/+T/5P/l/+j/
6v/o/+j/6f/n/+X/5f/m/+j/6P/o/+j/6P/o/+j/6P/o/+j/6f/p/+j/5//m/+b/6P/o
/+b/5v/p/+n/6f/p/+n/6//r/+v/6v/p/+j/5//p/+n/6P/o/+v/6//r/+r/6f/o/+n/
6P/q/+r/6f/p/+v/7f/t/+3/6f/o/+j/5//q/+v/7P/s/+n/6P/o/+f/6f/q/+r/6//p
/+n/6P/n/+f/5//n/+r/7f/u/+//8P/x//D/7//t/+//8P/x//P/8//z//P/8f/z//X/
9//4//r/+v/6//n/+P/3//X/8//z//T/8//y/+//7//v/+//7//v//D/8P/x//H/8f/w
/+3/6v/p/+n/6//r/+n/6f/m/+b/5//n/+j/6f/r/+z/6f/p/+n/6f/o/+j/5//n/+f/
6P/o/+j/6//r/+v/6//r/+v/6//r/+z/7f/v//D/7v/u/+7/7f/r/+3/7f/r/+v/7v/1
//r/AwASACYAOgBYAIcAuwDpABABLgFIAVwBYQE+AQcB2QCcAD4Azf+B/4D/kv+H/3z/
g/+N/5b/pP+y/7v/xv/P/9X/2v/g/+f/7P/t/+//8P/x//L/8//z//T/9P/0//b/9v/3
//f/+f/5//n/+f/9//7//v/+//7//v8AAAAA/v/+/wAAAQAEAAQABAAEAAUABwAIAAoA
CwAKAAoACgAKAAsACwANABAAEAAQABAAEwAVABYAFwAVABYAFwAYABkAGgAbAB0AHgAh
ACMAJQAnACkAKgAtAC8AMAAyADQANgA5ADsAPQBBAEIARQBJAE0ATwBRAFMAVQBWAFgA
WQBbAF4AYABhAGEAYwBmAGYAZABkAGQAZABiAGIAYgBiAF8AXABZAFYAUwBQAE0ASgBI
AEYARABCAD4AOgA2ADIALgAsACoAKAAlACIAHwAcABsAGgAZABgAFwAWABUAFAASABIA
EgASABAADgAMAAoADAAMAAwADAAMAAwADAAMAAsACgAJAAgABgAGAAYABgAEAAQABAAE
AAQABAAEAAQABgAGAAYABgAGAAQA/P/w/+r/6v/s/+z/7P/u/+z/5v/k/+T/3v/W/87/
yP/C/7b/qP+a/4z/hP9+/3j/cP9q/2b/Zv9o/27/dP90/3D/aP9a/1L/Uv9W/1z/Zv9w
/3j/ev90/3D/bv9w/3T/ev+E/5L/ov+0/8T/0v/W/9z/4v/m/+r/8P/0//X/9v/3//j/
+v/8//7/AAADAAQABQAGAAgACAAIAAgACQAKAAsADAAOAA4ADgAOABEAEgATABQAFwAY
ABkAGgAdAB4AHwAgACQAJgAoACoALgAwADIANAA3ADgAOQA6AD4AQABCAEQASQBMAE8A
UgBYAFwAYABkAGgAbABwAHQAeQB8AH8AggCEAIYAiACKAI0AkACTAJYAlwCYAJkAmgCX
AJYAlQCUAJAAjgCMAIoAhgCEAIIAgAB9AHoAdwB0AG8AagBlAGAAWQBUAE8ASgBCADwA
NgAwACwAKAAkACAAHAAYABQAEAAKAAYAAgD+//v/+P/1//L/7v/s/+r/6P/l/+T/4//i
/9//3v/d/9z/3P/c/9z/3P/b/9r/2f/Y/9f/1v/V/9T/1v/W/9b/1v/W/9b/1v/W/9X/
1P/T/9L/0v/S/9L/0v/S/9L/0v/S/9D/0P/Q/9D/0P/Q/9D/0P/Q/9D/0P/Q/9D/0P/Q
/9D/0P/Q/9D/0P/O/87/zv/O/87/zv/O/87/0P/Q/9D/0P/Q/9D/0P/Q/9D/0P/Q/9D/
0v/S/9L/0v/Q/9D/0P/Q/8//zv/N/8z/zf/O/8//0P/O/87/zv/O/8//0P/R/9L/0P/Q
/9D/0P/O/87/zv/O/8//0P/R/9L/0P/Q/9D/0P/O/87/zv/O/87/zv/O/87/zv/O/87/
zv/Q/9D/0P/Q/87/zv/O/87/0P/Q/9D/0P/O/87/zv/O/9D/0P/Q/9D/0P/Q/9D/0P/O
/87/zv/O/87/zv/O/87/0P/Q/9D/0P/O/87/zv/O/9D/0P/Q/9D/0P/Q/9D/0P/Q/9D/
0P/Q/9D/0P/Q/9D/0P/Q/9D/0P/Q/9D/0P/Q/9D/0P/Q/9D/0P/Q/9D/0P/Q/9D/0P/Q
/9D/0P/Q/9D/0v/S/9L/0v/Q/9D/0P/Q/9D/0P/Q/9D/0P/Q/9D/0P/S/9L/0v/S/9L/
0v/S/9L/0P/Q/9D/0P/S/9L/0v/S/9D/0P/Q/9D/0v/S/9L/0v/S/9L/0v/S/9L/0v/S
/9L/0v/S/9L/0v/S/9L/0v/S/9L/0v/S/9L/0v/S/9L/0v/S/9L/0v/S/9D/0P/Q/9D/
0f/S/9P/1P/S/9L/0v/S/9L/0v/S/9L/1P/U/9T/1P/U/9T/1P/U/9L/0v/S/9L/1P/U
/9T/1P/S/9L/0v/S/9T/1P/U/9T/1P/U/9T/1P/U/9T/1P/U/9T/1P/U/9T/0v/S/9L/
0v/U/9T/1P/U/9T/1P/U/9T/1v/Y/9j/2P/a/9r/2//c/93/3f/d/93/3f/d/9//4f/g
/+D/4P/g/+D/4f/i/+L/4f/g/+D/3v/c/9v/2//b/9n/2f/Z/9r/3P/b/9v/2//c/9v/
2P/X/9f/1//X/9X/1P/S/9H/0f/T/9P/0//U/9T/0//T/9P/0//S/9L/0f/R/9H/0v/S
/9D/0f/R/9H/0f/R/9H/0f/T/9P/0//U/9L/0v/S/9L/0//V/9X/0//R/8//0P/X/97/
5//0/wgAIABAAG0AnwDJAO4AEgEyAUwBUwFCARcB2wCcAEwA1/9p/0j/YP9l/1z/Yf9r
/3L/gP+O/5f/ov+t/7X/vP/C/8X/yP/L/8v/zP/N/87/z//N/87/zv/O/87/zv/P/8//
0//T/9P/0//V/9b/1v/W/9b/1v/Y/9j/2P/Y/9r/2//c/9z/3P/c/97/3//f/+D/4P/g
/+H/4v/i/+P/4//l/+b/5v/m/+b/5//p/+r/6//r/+z/7f/u//H/8v/z//X/8//1//b/
9//5//v//P///wAAAAABAAIAAgAFAAcACQAKAAoADAAPAA8AEQATABUAGQAaABwAHQAe
ACAAIQAhACEAIQAiACIAIwAjACMAIgAkACQAIgAhACIAIQAgAB8AHgAbABkAFgAWABUA
EgAPAA8ADQAKAAkABQACAP7//P/7//j/9v/0//L/8f/w/+7/6//q/+r/6v/m/+T/5P/j
/+P/4//i/+H/3//f/+D/4P/e/93/3f/d/9z/2f/Z/9r/2v/a/9n/2f/W/9X/1P/S/9L/
0//U/9b/1P/V/9X/1f/U/9T/1P/S/9L/0v/U/9T/0//S/9L/0v/T/9P/0//S/9D/0P/R
/9H/1P/U/9T/1P/T/9P/0f/R/9T/1P/U/9T/1P/V/9b/1v/V/9X/0//T/9T/1P/U/9T/
0f/Q/9D/0v/S/9D/0P/R/9H/z//P/9D/0v/S/9L/0v/Q/9D/0P/Q/8//zv/O/83/z//P
/8//0P/S/9L/0P/Q/8//z//P/8//zf/P/8//z//P/8//z//P/8//z//O/87/z//P/8//
zv/M/8z/zv/O/9D/0P/P/8//0f/T/9P/0//Q/9L/1P/U/9T/1P/U/9n/2v/b/9v/2v/a
/9r/2//c/93/3v/d/9v/3f/f/+D/4//k/+X/5f/l/+X/5P/j/+L/4v/g/97/3v/f/+D/
4f/h/+H/4v/i/9//3//f/97/3v/c/9z/3f/b/9v/2f/Z/9n/2v/c/93/2//b/9z/3P/d
/93/3f/d/93/3v/e/9//4P/i/+P/5P/k/+P/4v/h/+L/4//k/+X/5f/l/+b/5v/o/+j/
6P/n/+P/4//l/+P/6f/w//X/+v8LACAAMgBMAHYApQDNAPUAGgE4AUwBVAE9AQoB1QCf
AE4A5v+L/3f/jP+K/3//hv+N/5P/nv+s/7b/v//I/9H/2f/g/+T/5f/o/+v/7f/t/+3/
7f/t//D/8v/z//T/9v/2//f/9//3//f/9//3//f/+P/4//j/+f/6//3//v/+//7/AAAB
AAMABAAFAAYABgAHAAcACAAMAAwADQAOAA8AEQASABUAFAAUABQAFAAXABkAGgAbABkA
GgAbABwAIQAiACMAJQAnACkAKgArAC4AMQAzADcAOwA8AD4AQABAAEMARQBHAE0ATgBR
AFUAVgBXAFgAWQBeAGAAYwBlAGQAZgBnAGcAaQBpAGoAagBtAG0AbQBsAGsAagBnAGUA
YQBfAF0AWwBZAFcAVgBUAFEATwBLAEcARQBDAEAAPwA9ADoANgA0ADMAMAAuACwALAAt
AC4ALgArACoAKgAqACYAJAAkACMAIwAjACIAIQAiACMAJQAmACQAIwAjACMAIQAdABwA
HAAhACIAIgAjACEAIQAhACAAIQAhACEAIgAiACMAIwAjACIAIgAiACAAIAAgACIAIgAi
ACIAIwAkACYAJwAoACgAKAAoACkAKQAnACYAJQAkACcAKQApACsAKgAqACoAKgAoACkA
KgAqACoAKwAqACsAKgAqACoAKgAqACoAKwAuAC4ALAAsAC0ALQArACsALAAsACwALAAs
AC4ALgAuAC4ALgAuAC8ALwAvAC8ALwAwADAAMAAuAC4ALQAtAC0ALQArAC0ALQAtAC0A
LQAtAC0ALwAvAC4ALgAxADMAMwAwADAAMAAwADAAMAAzADQANQA1ADUANgA3ADkAOQA5
ADkANwA4ADsAPgBAAEIAQgBCAEEAQAA/AD0AOwA4ADgANgA0ADUANQA1ADUAMwAzADQA
NAAxADEAMQAwAC0AKgApACkAJwAnACUAJQAkACQAJQAlACUAJQAmACYAJAAjACIAIQAg
ACAAHwAfAB0AHgAeAB4AHQAdAB0AHQAbABsAGwAbABsAGwAcABwAHAAcABwAGwAbABcA
EwATABMAFgAfACYALQA6AEwAaACSAL8A6QAPAToBWgFyAYIBewFKAQ8B2QCYADIAxf+f
/7b/uv+p/6b/q/+t/7b/wP/K/9X/3v/l/+3/8v/4//3/AgABAAEAAQABAAEAAQADAAQA
BAAEAAIAAgADAAMABQAFAAUABQAFAAYABgAGAAYABgAIAAgABwAGAAcABwAGAAYABgAG
AAYABwAHAAgACAAIAAkACgAKAAsACwANAAwADAAMAAwACwANAA4ADwAPABAAEQASABMA
FAAVABUAGAAZABoAGwAcAB0AHgAfACAAIwAkACUAJgAqACwALgAwADMANAA1ADYAOQA6
ADsAPAA+AEAAQgBEAEUARgBHAEgASABIAEgASABGAEYARgBGAEUARABDAEIAQAA+ADwA
OgA3ADQAMQAuACsAKAAlACIAHwAcABkAFgAUABIAEAAOAAsACAAFAAIAAgACAAIAAgAC
AAIAAgACAAYABgAGAAIA/v/4//z/BAAMAA4ADgAMAA4ADAAIAAAA+P/w/+b/2P++/6T/
kv+E/3T/aP9c/07/Rv9A/0L/SP9M/07/TP9E/0D/Qv9G/0z/Vv9g/2T/Zv9k/17/WP9W
/1r/YP9s/3z/jv+i/7T/wv/M/9T/3v/i/+b/6P/s//L/9f/2//f/+P/7//z//f/+////
AAABAAIABAAEAAQABAAHAAgACQAKAAsADAANAA4AEQASABMAFAAXABgAGQAaABwAHgAg
ACIAJAAmACgAKgAtADAAMwA2ADkAPAA/AEIARgBIAEoATABRAFQAVwBaAF8AYgBlAGgA
bABwAHQAeAB8AIAAhACIAIwAkACUAJgAmwCcAJ0AngCfAKAAoQCiAKMApAClAKYApACi
AKAAngCbAJgAlQCSAI0AiACDAH4AeQB0AG8AagBlAGAAWwBWAFAASgBEAD0ANQAwACsA
JwAiAB0AGAARAAwACwAKAAgAAwAAAP3/+f/2//X/8//x/+7/7v/s/+r/6f/p/+n/6f/o
/+f/5//m/+P/4//j/+L/4//g/9//3//h/+H/3//f/97/3v/f/9//3f/d/97/3v/d/93/
3f/d/9z/3P/b/9v/2//c/9z/3P/b/9v/2//b/9v/2//b/9v/2//b/9z/3P/a/9r/2v/Z
/9v/2//b/9n/2f/g/+X/7P/7/xAAKABMAHwArwDfAA0BNAFSAWgBZAE/AQIBxQB/AB4A
pP9f/2v/fP9w/2v/dP97/4X/lP+g/6j/s/++/8X/y//O/9T/1f/W/9f/2f/a/9v/3P/d
/9v/3P/c/9z/3P/c/93/3f/d/93/3f/d/9//4P/g/+D/4v/i/+T/5P/k/+T/5v/n/+b/
5v/m/+b/6P/p/+n/6v/s/+z/7f/u/+7/7//v//H/8v/y//L/8v/z//X/9v/3//f/+P/5
//r//f/+////AQABAAMABAAFAAcACQAKAA0ADgAOAA8AEAAQABMAFQAXABcAFgAXABkA
GgAbABwAHQAeAB4AHwAfAB8AIAAgAB8AHQAdAB4AHgAdAB0AHQAcAB0AHAAZABcAFQAT
ABEADwAOAAsACQAGAAUAAwD///v/+v/5//f/9//3//T/8P/u/+7/7P/r/+r/6f/p/+n/
6P/p/+j/6P/o/+j/5v/m/+X/5//n/+b/5f/n/+f/6P/o/+j/5//n/+f/5//l/+b/6P/o
/+j/5//n/+n/6f/p/+j/6f/p/+n/6v/o/+n/6f/p/+j/6P/o/+b/5v/m/+j/6P/n/+b/
5v/m/+f/5//n/+b/5P/k/+X/5f/k/+T/5P/k/+X/5f/j/+P/4//i/+H/4P/i/+P/5P/k
/+H/4f/f/9//4P/g/+D/4P/h/+D/4P/i/+L/4v/i/+P/5P/l/+b/6P/o/+j/5//m/+b/
5v/n/+n/6f/p/+f/6P/r/+7/8P/u/+7/7v/t/+z/6//p/+f/5v/m/+T/4v/i/+P/5P/l
/+X/5f/m/+b/5P/j/+L/4P/d/9r/2f/Z/9v/2//Z/9n/2v/a/9v/2//Z/9n/2v/a/9f/
1//X/9f/2P/Y/9f/1//X/9j/2P/Y/9f/1//X/9f/1//X/9f/1//X/9f/2P/Y/9j/2P/Y
/9f/1//X/9f/1f/T/9T/2//i/+v/+v8OACgASgB7AKkA0QD0ABgBOAFKAUkBLAH5ALkA
eAAiAK3/U/9K/2D/X/9c/2f/df9+/4z/nP+l/7D/uf/B/8b/zP/N/9D/0f/T/9L/0//U
/9X/0//U/9T/1P/W/9b/1//X/9f/1//X/9f/2f/a/9r/2v/b/9z/3//g/97/3v/g/+H/
4P/g/+D/4P/i/+P/4//k/+j/6P/p/+r/6P/p/+n/6//u/+7/7v/u/+//8f/y//P/8//0
//X/9v/6//z//v8BAP//AQACAAMAAwAFAAYACQANAA4AEAASABQAFwAZABsAHgAeACAA
IwAlACcAKQArACsALAAuAC8AMgA0ADUANQA1ADUANgA2ADcANwA3ADYANgA2ADQAMwAx
AC8ALQArACsAKQAoACYAIQAfABsAFwAVABMAEAAPAA8ADAAIAAYABwAEAAIAAAAAAP//
/v/8//z//P/9//7//v/8//z/+//7//v/+v/5//f/9//4//j/+v/5//n/+f/6//f/9//4
//r/+v/5//n/+f/5//n/+P/4//n/+v/8//r/+//7//v///8AAAEAAAD9//z//f/8//7/
/v///wAA/////////v8AAAAAAQABAAIAAgACAAIABQAFAAMAAwAGAAYABgAGAAUABQAF
AAQABQAFAAMAAwAEAAQABAAEAAMAAgACAAQACAAGAAYABwAFAAMAAwAEAAQABAAEAAQA
BAAEAAQABAAEAAQABQAFAAMAAwADAAQAAgACAAQABAAEAAQABAAGAAYABgAGAAQABAAE
AAQABgAGAAYABgAHAAgACQAKAAwADgAQABIAEAAQABAAEAAOAA4ADgAOABAAEgAUABYA
FwAYABkAGgAaABoAGgAaABgAGAAYABgAFwAWABUAFAAWABYAFgAWABUAFAATABIAEgAS
ABIAEgAQAA4ADAAKAAwADAAMAAwADgAOAA4ADgAOAA4ADgAOAA4ADgAOAA4ADgAOAA4A
DgAOAA4ADgAOAA8AEAARABIAEAAQABAAEAAQABAAEAAQABAAEAAQABAADgAQAA4ADgAS
ABgAIgAwAEIAWAB0AJwAxADuABoBQAFaAWwBcAFYASQB8gC6AGoAAAC0/7T/yP++/7D/
tP+4/w==
         </WaveFormData>
      </LeadData>
      <LeadData>
         <LeadByteCountTotal>10000</LeadByteCountTotal>
         <LeadTimeOffset>0</LeadTimeOffset>
         <LeadSampleCountTotal>5000</LeadSampleCountTotal>
         <LeadAmplitudeUnitsPerBit>4.88</LeadAmplitudeUnitsPerBit>
         <LeadAmplitudeUnits>��V</LeadAmplitudeUnits>
         <LeadHighLimit>2147483647</LeadHighLimit>
         <LeadLowLimit>268435456</LeadLowLimit>
         <LeadID>V5</LeadID>
         <LeadOffsetFirstSample>0</LeadOffsetFirstSample>
         <FirstSampleBaseline>0</FirstSampleBaseline>
         <LeadSampleSize>2</LeadSampleSize>
         <LeadOff>FALSE</LeadOff>
         <BaselineSway>FALSE</BaselineSway>
         <ExcessiveACNoise>FALSE</ExcessiveACNoise>
         <MuscleNoise>FALSE</MuscleNoise>
         <LeadDataCRC32>2186694215</LeadDataCRC32>
         <WaveFormData>
/P/8//z//P/+//7//v/+/wEAAgADAAQABAAGAAYABgAIAAoADQAPAA8ADwANAA0ACwAM
AA4ADwARABMAFAAVABkAGwAdAB0AHAAbABsAGgAXABYAFgAWABcAFwAXABcAFwAYABgA
GAAYABYAFgAVABYAFQAVABQAEQAPAA4ADAANAA4ADwAPAA8ADwAOAA0ACgAKAAkABwAI
AAoACwALAAwADQAOAA8ADQANAA0ADgANAAwACwAKAA0ADgAPAA4AEAANAAsACgAJAAcA
CAALAA0AFgAqAD0AVAB4AKMAzwD6ACQBSAFhAW4BWwEnAeQAoABfABQAy/+u/77/x//D
/8b/zP/L/87/1f/f/+r/9f/9//z/+v/9/wQABwAHAAcABwAIAAkACAAHAAYABQADAAUA
BQAFAAcABwAHAAkACwAMAA0ADgAPABAAEgAUABUAFgAXABkAGwAbABsAHQAcABsAGgAa
AB4AIAAkACYAJwAmACUAJQAoACgAKQApACsALAAtAC4ALgAvADAAMAAxADAAMAAwADEA
MgA0ADYAOAA8AD0AQQBBAEMARABGAEkASwBNAE4ATgBNAE4AUABQAFIAVQBWAFUAVgBZ
AFkAXABdAF0AXwBjAGMAYwBjAGIAYwBjAGEAXwBeAF0AWwBdAF0AXQBeAF0AWwBaAFgA
WABXAFcAVwBSAE8ASwBJAEgASABGAEUARABCAEEAQQA+AD0AOwA5ADgAOAA4ADgANgA0
ADMAMwA0ADUANgA2ADQAMgAwAC4ALgAuAC4ALwAwADAAMQAyADEAMQAwAC8AMAAxADIA
MwAuACwAKgAoACwAMAAzADYAOQA5ADkAOQA2ADYANwA3ADMAMwA0ADQANgA3ADgAOQA7
ADsAPAA9AD4APwBAAEEAQQBBAEEAQQBAAD8APgA9AD4APwBBAEMAQAA+ADwAOwA9AEAA
QgBEAEEAQAA/AD8AQQBCAEMARABBAD8APgA9AD0APAA8AD0APQBDAEwASQBIAEcARgBF
AEYARQBEAEMARABGAEcARQBFAEMAQwBHAEwAUgBXAFcAVwBWAFUAVABTAFIATwBPAE8A
UABQAE0ATABMAEwAUABRAFIAUwBQAE4ASwBIAEYARABEAEMAQgBBAEEAQAA+AD0APQA8
ADoAOgA6ADkAOwA7ADoAOQA3ADYANAAxADIANAA1ADUANwA3ADcANwA3ADcANwA4ADcA
NgA1ADQANAA0ADQAMgA0ADUANwA0AC0AKQAwADkAPwBGAFAAXQB6AKoA2QAHATYBYAF4
AYUBhAFnAS0B7ACsAGcAEgDX/9r/7v/t/+H/3v/k/+///v8JAA8ADgAPABcAIAAkACkA
KAAjACUAJgAnACkAKwAtAC0ALQAtACwALQAsACsAKgApACgAKQAqACoAKgAqACgAKAAp
ACoAKQAoACcAJwAlACUAJQAnACUAJQAlACYAJAAkACYAJgAoACgAKAApACgAKAApACkA
KwAsAC0ALgAtAC0ALQAsACwALAAtAC4AMAAyADUAOAA4ADoAOQA7ADsAPQA+AEAAQwBF
AEcASABNAE0ATwBSAFQAVgBZAFoAWABYAFoAWQBbAF0AXgBhAGAAXwBeAF0AXQBdAFwA
WQBZAFgAVwBVAFEATQBJAEYAQQA9ADoANgAxAC8ALgAtACkAJwAkACMAIAAeABoAFwAY
ABYAFQAVABIAEQAPAA0ADQAOAA8AEAAPAAwACgAJAAsACwALAAoACAAIAAgACAAIAAgA
CAAJAAYABAADAAIAAgADAAMAAwABAAEAAQABAAAAAAAAAAAA//8AAAAAAAD/////////
//7//v///////f/9//7//v////////////3//f/+////AQABAAEAAQD/////////////
////////AAABAAMABQAEAAIAAAD///7//v/9//z//v/+//7///8AAAAAAAAAAP7//f/9
//3/+//6//r/+//8//3///8AAP7//v/+//7/AAD+//z//v/+//7//v8BAAQABQAGAAQA
BAAFAAUABgAHAAYABwAFAAYACAAJAAsADQAOAA8ADgANAAwACQAKAAkACQAIAAUABAAE
AAQABQAFAAUABQAGAAYABQAEAAAA/P/6//f/+P/3//f/9v/3//f/+P/4//j/+P/4//f/
9f/1//T/8//1//b/9v/1//P/9P/0//P/8f/x//H/8f/z//P/8//0//T/9P/0//T/8v/y
//L/8P/w/+//7f/s/+n/6f/u//P//f8KABoALwBSAIIArwDdAAQBJAE8AUUBMgEFAckA
iABEAPf/sP+T/5z/pP+f/53/ov+o/6//uv/D/8n/0P/V/9n/3v/i/+P/4P/h/+X/5//n
/+j/6f/p/+n/6f/p/+n/6//r/+v/6//r/+v/7f/w//D/8P/w//D/8P/x//L/8f/w/+//
7//v/+//7//x//P/8//z//T/8v/y//T/9P/3//j/+f/7//r/+v/7//v//f/+////AAAC
AAMABAAEAAQABAAFAAYACQAKAAwADgAPABIAEgAVABYAGQAbAB4AIQAjACUAJgArACsA
LQAwADEANAA4ADoAOwA8AD8APwBAAEEAQQBDAEMAQwBDAEMAQgBDAEMAQQA/AD4APQA7
ADYAMwAwAC4AKwAnACQAIAAcABkAFwAVABAADQAJAAcAAwACAP///f/8//r/+f/5//n/
+f/4//f/9P/0//T/9P/0//L/8f/x/+//7//v/+7/8P/w//D/8P/u/+7/7v/v/+z/6v/p
/+j/6v/r/+v/6//r/+v/6//r/+j/6P/o/+j/5//o/+j/6P/n/+f/5//n/+b/5v/n/+f/
5//n/+j/6P/o/+f/5v/l/+X/5f/m/+f/5//n/+f/5//l/+X/5f/l/+P/4//j/+P/4//j
/+T/5f/l/+T/4//j/+H/4v/i/+L/4P/g/+D/4f/k/+T/5P/k/+T/4//j/+P/4f/g/+D/
4f/g/9//3//e/97/3v/e/97/3P/c/9z/3P/b/9v/2f/Z/9j/2f/Z/9n/1//Y/9j/2P/W
/9b/1v/W/9b/1f/V/9X/1P/U/9T/0//T/9b/1v/W/9b/1v/Y/9r/2v/a/9j/2P/Z/9n/
2//b/9n/2f/Z/9r/3P/d/+D/4f/h/+H/3v/d/9z/2f/Y/9f/1//W/9f/1v/W/9b/1//X
/9f/1//V/9T/0v/Q/87/zP/M/8v/yP/H/8f/xv/F/8X/xv/G/8T/xP/E/8P/wf/B/8D/
v//B/8L/wv/B/7//wP/A/7//v/+//7//v/++/73/vP+8/7r/uv+6/7r/vP+8/7z/uv+6
/7n/t/+0/7P/t/+6/7v/wf/Q/+L/9/8WAEIAbwCZAMIA4gD4AP8A8gDNAJMAUgASAM3/
hP9b/17/aP9l/2f/cP94/4H/iv+T/5n/oP+n/6v/rP+u/6//sv+z/7X/tP+z/7P/s/+z
/7P/s/+z/7P/tf+1/7X/tf+1/7X/t/+4/7j/uP+4/7f/tv+2/7b/uP+4/7j/uf+3/7f/
t/+5/7n/uf+5/7r/uv+6/7z/vP++/77/vv+//8D/wP/B/8H/w//E/8X/xv/G/8f/yP/I
/8v/zP/O/9D/0f/S/9T/1v/X/9r/2v/d/97/4f/j/+b/6f/r/+3/7v/z//P/9f/4//j/
+v/9//7/AAACAAYABwAIAAkACQALAA0ADQANAA0ADgAPAA8ADQALAAoACQAHAAUAAwAB
AAAA/f/5//b/8v/t/+v/6v/p/+X/4//g/9//2//a/9f/1f/U/9L/0f/R/8//z//O/83/
zv/O/87/zv/M/8r/yf/J/8n/yf/J/8j/yv/K/8r/yv/I/8j/yP/J/8n/yP/I/8j/yP/J
/8n/yf/H/8f/x//H/8j/yP/I/8j/x//I/8j/yP/H/8f/x//H/8b/xv/H/8f/xf/F/8b/
xv/F/8X/xf/F/8X/xf/G/8f/xf/F/8X/xf/H/8f/x//H/8f/x//H/8f/xf/F/8b/x//J
/8j/x//H/8n/yv/K/8r/yP/I/8j/yf/I/8j/yP/I/8r/yf/J/8n/yf/I/8j/yf/J/8n/
yv/K/8j/yP/I/8j/yP/I/8j/yP/J/8n/x//H/8j/yf/J/8n/yP/I/8f/xv/I/8j/yP/I
/8j/x//H/8f/xv/G/8b/xf/H/8f/x//H/8X/xP/E/8T/xP/H/8j/yP/F/8X/xf/F/8b/
yP/G/8f/yP/J/8r/y//O/8//0P/O/87/z//P/8//z//N/83/y//M/87/z//R/9P/1P/V
/9P/0//T/9H/0v/R/9H/0P/N/8z/zP/M/87/z//Q/9H/zv/O/83/zP/K/8j/yP/H/8b/
xf/F/8T/w//D/8T/xP/G/8b/xv/F/8X/xf/E/8P/w//E/8T/w//E/8b/x//H/8X/xf/F
/8X/x//H/8f/yP/I/8j/yP/I/8j/yP/I/8b/yv/J/8v/yP/F/8P/xv/L/8//1v/m//f/
DAAwAF0AhwCuANQA8gADAQIB8QDJAI4ASgAHAML/hf9s/3L/ef97/4L/jP+T/5r/pf+t
/7T/u/+//8L/xv/H/8b/xf/H/8n/yf/K/8v/zf/N/83/zf/N/8//z//P/9H/0f/R/9P/
0v/S/9L/0v/Q/9D/0f/S/9T/1P/U/9X/1f/V/9X/1//V/9X/1f/W/9b/1v/Y/9j/2P/Y
/9j/2f/c/9z/3f/d/93/3v/f/+D/4P/h/+L/4v/m/+b/5//o/+n/6v/s/+7/7//y//L/
9f/1//f/+P/6////AQADAAQACQAJAAsADgAQABIAFQAWABkAGgAdAB0AHgAfAB8AIQAl
ACUAJQAlACcAKQAqACkAKQAoACcAJQAiAB8AHAAaABgAFQATABAADQALAAoACQAFAAMA
AAD///z/+v/2//P/9P/y//H/8f/v/+//7v/t/+r/6v/q/+r/6//q/+r/6//r/+v/6//q
/+z/7P/s/+z/7v/u/+7/7//u/+z/6//q/+z/7f/t/+3/7f/t/+3/7f/s/+z/7P/s/+//
8P/w//D/8f/x//H/8f/w//D/8f/x/+//7//w//D/8P/v/+7/7f/v/+//8P/x//H/8f/x
//H/7//v/+//7//w//H/8v/z//P/8//0//X/9v/2//b/9//1//b/9v/2//j/+P/4//n/
+v/6//r/+v/4//f/9//3//j/+P/5//v/+f/5//r/+v/6//r/+v/6//r/+v/6//r/+//7
//n/+f/6//v/+//7//v//P/8//z/+f/4//f/9v/3//f/+P/5//z//P/8//v/+f/5//n/
+f/5//j/+P/4//n/+//7//r/9//3//f/9//6//r/+v/6//f/9//2//X/+P/4//n/+f/3
//f/9//2//X/9f/3//z//f/+////AAD+/wAAAAAAAP//AAACAAMAAwADAAEAAQADAAQA
BgAHAAkACwAMAA0ADAALAAoABwAJAAkACgAKAAgABgAFAAQABQAFAAUABQAFAAYABgAG
AAIAAAAAAP//AAD//////v/7//v//P/8////AAABAAEAAAD///3/+//9//7//v/9//v/
/P/8//v//f/9//3//f/9//3//f/+//7//v/+//7//P/8//z/+v/6//v//f/6//f/+f/8
//3/AQAOABoAKQBCAGoAmQDFAO4AEgEqATsBNAEPAdUAngBgABsA2P+x/7D/uv+1/6//
tP+6/8H/zP/V/93/5P/t//H/8v/2//v//v/9//3//////wAAAQADAAMAAwADAAQABwAI
AAkACQAJAAkACwAOAA4ADgAOAA8AEAASABQAFgAWABYAFwAZABkAGQAbABwAHQAeACAA
HQAcAB0AHAAfACAAIQAjACUAJgAoACkAKwAsAC0ALgAwADEAMgAyADMAMgAyADIAMwA0
ADYAOAA7AD4APgBBAEMARQBGAEgASgBLAEwATABRAFEAUwBWAFcAWgBeAGAAYQBiAGUA
ZQBnAGkAagBtAHEAcQBzAHQAcgByAHIAcgBxAHAAbwBuAGwAagBoAGYAZABiAGAAXgBb
AFgAVQBSAE8ATABJAEYARABCAEAAPgA6ADgANgA0ADMAMgAxADAALgAuAC4ALgAsACwA
LAAsACkAKAAnACYAJgAmACYAJgAoACgAKAAoACYAJgAmACYAJQAkACMAIgAiACIAIgAi
ACIAIgAiACIAIgAiACIAIgAiACIAIAAcABwAHgAgACIAJAAoACoALAAwADIAMgAyADYA
PgBEAEoAUABSAFYAXABmAGwAbgBwAHAAcgByAHYAegB4AHAAZABWAEwARgBCAEIAQgBE
AEIAOgAqABoADAACAPr/9P/y//b/+v8AAAYACgAKAAgABgAEAAIABAAGAAQABAAEAAQA
BQAGAAcACAAKAAoACgAKAAgACAAIAAgACAAIAAgACAAIAAgACAAIAAgACAAIAAgACQAK
AAsADAAOAA4ADgAOAA8AEAARABIAEgASABIAEgASABIAEgASABQAFAAUABQAFwAYABkA
GgAcAB4AIAAiACQAJAAkACQAJwAoACkAKgAsACwALAAsAC4AMAAyADQANgA4ADoAPAA8
ADwAPAA8ADwAPAA8ADwAPgA+AD4APgA/AEAAQQBCAD8APgA9ADwAOQA2ADMAMAAtACoA
JwAkACIAIAAeABwAGQAWABMAEAALAAgABQACAP7//P/6//j/9P/y//D/7v/t/+z/6//q
/+n/6P/n/+b/5P/k/+T/5P/i/+L/4v/i/+H/4P/f/97/3v/e/97/3v/e/97/3v/e/9z/
3P/c/9z/3P/c/9z/3P/c/9z/3P/c/9z/3P/c/9z/2v/a/9r/2v/a/9r/2v/a/9r/2v/a
/9r/2P/Y/9j/2P/Y/9j/2P/Y/9b/1v/W/9b/2P/Y/9j/2P/Y/9j/2P/Y/9b/1v/W/9b/
2P/Y/9j/2P/W/9b/1v/W/9T/1P/U/9T/1v/W/9b/1v/W/9b/1v/W/9b/1v/W/9b/1v/W
/9b/1v/U/9T/1P/U/9T/1P/U/9T/0v/S/9L/0v/S/9L/0v/S/9L/0v/S/9L/0v/S/9L/
0v/S/9L/0v/S/9D/0P/Q/9D/0v/S/9L/0v/Q/9D/0P/Q/9L/0v/S/9L/0v/S/9L/0v/Q
/9D/0P/Q/9D/0P/Q/9D/0P/Q/9D/0P/Q/9D/0P/Q/9D/0P/Q/9D/0P/Q/9D/0P/Q/9D/
0P/Q/87/zv/O/87/zP/M/8z/zP/O/87/zv/O/87/zv/O/87/zP/M/8z/zP/M/8z/zP/M
/87/zv/O/87/zv/O/87/zv/O/87/zv/O/9D/0P/Q/9D/0P/Q/9D/0P/S/9L/0v/S/9T/
1P/U/9T/0v/S/9L/0v/U/9T/1P/U/9T/1P/U/9T/1P/U/9T/1P/S/9L/0v/S/9L/0v/S
/9L/1P/U/9T/1P/S/9L/0v/S/9T/1P/U/9T/1P/U/9T/1P/U/9T/1P/U/9T/1P/U/9T/
1v/W/9b/1v/W/9b/1v/W/9T/1P/U/9T/1v/W/9b/1v/W/9b/1v/W/9T/1P/U/9T/1v/W
/9b/1v/U/9T/1P/U/9b/1v/W/9b/1v/W/9b/1v/W/9b/1v/W/9j/2P/Y/9j/2P/Y/9j/
2P/a/9r/2v/a/9r/2v/a/9r/2v/a/9z/3P/f/97/3//h/+H/4f/h/9//4f/h/+L/5P/j
/+T/5f/l/+j/6f/q/+v/6f/o/+f/5//k/+P/4v/i/+L/4//j/+P/5f/k/+T/4//i/+D/
3v/e/93/3P/b/9v/2P/X/9f/2P/a/9r/2v/a/9n/2f/Z/9j/2f/Z/9r/2v/Z/9n/2v/a
/9v/2//b/9v/2f/Z/9n/2f/a/9r/2v/a/9r/2v/a/9r/3P/c/9v/2f/W/9H/0f/W/9v/
3//q//r/CQAgAEgAdQCjAM4A9gAWASsBLgEbAesArgBqACUA2P+Z/4T/kP+T/4//kP+W
/5v/ov+r/7P/uP+//8P/yP/M/83/zv/R/9H/0f/R/9L/0//T/9P/0//T/9P/1f/V/9X/
1f/V/9X/1//Y/9j/2P/Y/9b/1v/X/9j/2P/Y/9j/2f/Z/9n/2f/b/9v/2//b/9z/2v/a
/9z/3P/c/9z/3P/d/+D/4P/h/+H/4f/i/+P/5P/k/+X/5v/m/+j/6P/p/+r/6f/q/+z/
7v/t//D/8P/z//H/8//0//b/+P/5//r/+v/9//3///8CAAEAAgAEAAQABwAIAAsACwAK
AAsACwANAA4ADQAMAAsADgAPAA8ADQAOAA4ADgANAA4ADQAMAAwADAAJAAcABAACAAEA
AQABAP///f/6//n/9//2//P/8f/w/+7/7f/t/+n/6f/o/+f/5P/k/+T/5P/k/+L/4f/h
/+H/4f/h/+D/4P/g/+D/4P/e/97/3v/f/9//3v/e/97/4P/h/+H/4f/g/9//3v/d/97/
3v/e/97/4f/i/+L/4v/j/+P/4//j/+L/4v/j/+P/4f/h/+L/4v/j/+P/4//j/+P/4//k
/+X/5f/l/+X/5f/l/+X/5f/l/+f/5//n/+f/5f/l/+b/5//n/+b/5f/l/+P/5P/k/+T/
5P/k/+T/5f/k/+T/5P/k/+T/4//j/+P/5f/k/+T/5f/k/+P/4//i/+L/4v/i/+L/5P/k
/+T/5P/l/+X/4//j/+P/4//i/+H/4f/i/+L/4v/k/+T/5P/k/+T/4//j/+P/4v/i/+L/
4f/h/+H/4f/h/+P/4v/i/+L/5P/n/+j/6P/l/+f/6P/o/+j/6P/o/+v/7v/v//D/8P/w
//H/8f/z//P/8f/x/+//8P/y//P/9f/3//j/+f/7//v/+//5//r/+f/5//j/+P/4//n/
+v/7//v/+//7//j/+P/3//b/9//2//f/9//2//X/9f/0//b/9//5//r/+v/6//r/+f/6
//v/+//7//z//v//////AQACAAIAAQD//////////wAAAQACAAQABQAGAAcACAAHAAYA
BQACAAAA//8BAAAAAwAJAAwAEQAdACwAOABNAHIAnADFAO8AFAEwAT4BPwEiAe0AswB8
ADwA+f/K/8H/zP/M/8n/y//Q/9L/2//k/+v/8f/4//3/AwAIAAgACQAMAA8AEQARABEA
EgATABQAFQAWABcAGQAbABsAGwAdAB0AHQAfACAAIAAgACAAIgAiACMAJAAkACQAJAAl
ACcAJwAnACkAKQApACkAKgAsACwALgAuADIAMgAyADMANAA0ADUANQA1ADYANwA4ADYA
NwA4ADgAOwA8AD4AQABBAEIARABGAEkATABMAE8ATwBRAFIAVABWAFcAWABYAF4AXwBi
AGYAZABmAGkAagBpAGoAbQBtAG0AbQBsAG0AbwBvAG8AbwByAHMAcwBxAHEAcABvAG0A
awBpAGcAZgBiAF8AXQBaAFcAVQBUAFMATQBLAEgARwBDAEIAPwA9ADwAOgA5ADkAOgA7
ADsAOwA4ADgAOAA4ADcANAAyADEAMAAvAC4ALAAvADAAMQAyAC8ALgAtAC0AKwAqACoA
KgAsAC0ALQAtACsAKwArACsALAAsACwALAAtAC4ALgAuACwAKwAqACkAKAAoACkAKQAp
ACkAKgAqACwALQAuAC8ALQAtAC4ALwAsACsAKgApACwALQAuAC8ALQAtAC0ALQArACsA
LAAtAC4ALgAuAC8ALQAuAC4ALgAxADIAMwA1ADMAMgAxADAAMgAxADEAMQAxADAAMAAx
ADEAMQAyADIANAA0ADQANAA2ADYANgA2ADUANQAzADMAMgAzADMAMwAzADQANAA0ADQA
NAA0ADQANgA1ADUANQA2ADQAMgAxADIANAA0ADQANAA0ADYANgA2ADUANgA4ADkANwA3
ADUANQA3ADgAOgA7ADwAPQA9AD0APAA7ADoANwA0ADMAMwAyADEAMAAwADAAMAAvAC4A
LQAqACoAKQAoACYAJAAkACMAIgAhACEAIAAhACEAIgAiACAAIAAgAB8AHAAbABkAFwAX
ABgAGAAXABUAFgAWABUAEwATABMAEwATABMAEwAUABQAFAAUABQAEgASABIAEAAQAA8A
CQAGAAUABwAMABEAFQAeACwAQQBkAIwAtQDjAA4BMAFGAU8BPgEJAcUAhABIAAEAwv+x
/8L/xP+9/73/wP/A/8X/zP/T/9n/3v/j/+n/7P/w//P/9v/z//X/8//z//T/9f/1//X/
9f/1//P/9f/1//X/9f/1//X/9//2//b/9v/2//b/9v/3//j/9v/2//b/9//2//X/9P/1
//f/9//3//j/9v/2//j/+P/5//j/9//3//b/9v/3//f/+f/6//v//P/8//3//v/+//z/
/v///wAAAgADAAQABQAGAAcACAAJAAoADQAOAA8AEAASABQAFgAYABsAHAAdAB4AIQAi
ACMAJAAnACgAKQAqACwALAAsACwALgAuAC4ALgAuAC4ALgAuAC0ALAArACoAJwAmACUA
JAAiACAAHgAcABcAFAARAA4ACwAIAAUAAgD///7//f/8//r/+P/2//T/8v/y//L/8v/y
//L/8v/y//b/9v/2//b/9P/0//b//P8EAA4AEAAUABoAHAAcABoAIAAmACgAKAAkAB4A
HgAiACYAKAAoACYAIgAgACQAJgAkACAAGgAQAAoABgAEAAIABAAEAP7/9v/q/9j/xv+8
/7L/rP+s/7D/tP++/8j/zP/O/9D/0P/O/87/zP/M/87/z//Q/9H/0v/S/9L/0v/S/9T/
1P/U/9T/1v/W/9b/1v/Y/9j/2P/Y/9j/2P/Y/9j/2f/a/9v/3P/e/97/3v/e/9//4P/h
/+L/4//k/+X/5v/p/+r/6//s/+//8P/x//L/8//0//X/9v/3//j/+f/6//3//v///wAA
BAAGAAgACgAOABAAEgAUABcAGAAZABoAHQAeAB8AIAAiACQAJgAoACwALgAwADIAMwA0
ADUANgA3ADgAOQA6ADgAOAA4ADgANQA0ADMAMgAwAC4ALAAqACQAIgAeABoAFAAQAA0A
CQAGAAMA/v/7//b/9P/z//H/7//t/+r/5//m/+X/5P/h/+D/3//f/97/2//a/9r/2v/Z
/9n/2f/Z/9r/2v/Z/9j/2P/W/9b/1f/U/9P/0//S/9P/0//U/9T/0v/S/9L/0f/T/9P/
0v/R/9P/1P/U/9P/0v/S/9H/z//P/8//z//P/9H/0f/R/9L/0v/S/9L/0v/Q/9D/0P/O
/87/z//P/8z/y//N/9D/1f/h//D/AAAbAEQAcACfAM0A9AAMARwBEwHsAK8AbQAuAOj/
pf+E/4v/kv+M/4v/kf+U/5r/o/+s/6//t/++/8P/x//I/8z/zf/O/8//0f/P/8//0P/R
/8//z//P/8//z//R/9H/0f/R/9H/0f/T/9T/1P/U/9T/1P/U/9X/1v/W/9b/1v/X/9X/
1f/V/9f/2f/Z/9n/2v/a/9r/3P/c/97/3v/e/9//4P/g/+H/4f/h/+L/4//k/+b/5//o
/+j/7P/s/+3/7v/v//D/8v/0//X/+P/4//v/+f/7//z//v///wEAAwAEAAUABQAHAAoA
CQAKAAwADAANAA4AEQARABAAEQARABMAFAATABIAEQARABEAEAANAAsACgAJAAcAAwAB
AP///v/+//v/+f/2//P/8f/w/+//7P/r/+n/6f/p/+j/5f/j/+T/4v/h/+H/4f/h/+D/
3//g/+D/4P/g/+D/3v/d/93/3//f/9//3v/e/97/3v/e/+D/4P/g/+H/3//e/97/3v/e
/9//3//f/+H/4f/h/+H/4f/i/+P/5P/j/+T/5P/k/+P/4//j/+P/4P/g/+H/4f/h/+H/
4v/i/+P/4//j/+P/4f/h/+L/4//h/+H/4f/h/+P/4//j/+P/4f/h/+H/4f/j/+P/5P/l
/+P/4v/h/+H/4f/i/+L/4v/k/+T/5P/l/+T/5P/m/+b/5v/m/+b/5v/o/+j/6P/m/+b/
5//n/+n/6f/n/+f/6P/q/+3/7//u/+//7//v/+3/7f/t/+v/6v/p/+n/6P/p/+j/6P/o
/+f/5//n/+f/5P/k/+P/4v/e/9z/3P/b/9z/2//b/9r/2f/Z/9r/2v/a/9r/2v/Z/9n/
2f/Y/9f/2f/a/9r/2f/Z/9r/2v/Z/9f/1//X/9f/1//X/9f/2P/Y/9j/2P/Y/9r/2v/a
/9j/2P/Z/9f/1P/T/9H/1v/b/+H/7P/6/wsAJABMAHkAoQDEAOYAAgEPAQgB7QC7AHoA
OgD5/7T/hf9+/4j/h/+H/5D/mP+d/6b/r/+1/7z/wf/H/8r/zP/N/87/0f/T/9H/0f/S
/9P/0v/R/9D/z//Q/9P/1P/V/9X/1f/V/9f/1v/W/9b/1v/X/9j/2v/c/9r/2v/a/9v/
2f/Z/9n/2//b/9v/2//c/93/3v/h/+L/4v/i/+L/4//m/+b/5//n/+n/6v/r/+z/7v/v
//D/8P/0//T/9f/2//f/+P/6//z/+//+//7/AQABAAMABAAGAAsADQAPABAAEQARABMA
FgAUABYAGQAaABsAHAAfAB8AIgAjACMAJQAnACcAJwAnACYAJwAnACUAJgAmACYAJQAl
ACMAIQAgAB4AGwAZABYAEwARABAADwALAAkABgAFAAQABAACAAEA/v/8//v/+//5//n/
+P/3//f/+P/5//r//P/6//n/+f/5//n/+f/4//b/9v/2//b/+P/4//j/+f/5//j/+P/4
//r/+//7//v/+//7//v/+//9//7///8AAP//AAAAAAAABAAFAAYABwAEAAQABQAFAAQA
BQAHAAgACQAJAAkACQAKAAsADQAPAA0ADQANAA0ADwAPAA8ADwARABEAEQARABAADwAP
AA8AEAAQABAAEQARABIAEgASABIAEgASABMAFAAUABQAFAAUABMAEwATABUAFAAUABUA
FQAVABYAFgAWABYAFgAWABQAFAAUABQAEwAVABYAFgAWABYAFgAWABYAFgAWABYAFgAW
ABYAGAAYABgAGAAbABwAHQAeACEAIgAjACQAIwAiACEAIAAiACIAIgAiACUAJgAnACgA
KQAqACsALAAtAC4ALwAwADAAMAAwADAALwAuAC0ALAAsACwALAAsACkAKAAnACYAJAAk
ACQAJAAjACIAIQAgACAAIAAgACAAIQAiACMAJAAiACIAIgAiACAAIAAgACAAIgAiACIA
IgAkACQAJAAkACUAJgAnACgAKAAoACgAKAApACoAKwAsACwALAAsACwAKAAoACYAJAAm
ACwAMgA8AEoAWABwAJAAtgDgAAoBMgFMAVwBWgE6AQYBygCSAFAADgDo/+z/+P/w/+r/
7P/u/w==
         </WaveFormData>
      </LeadData>
      <LeadData>
         <LeadByteCountTotal>10000</LeadByteCountTotal>
         <LeadTimeOffset>0</LeadTimeOffset>
         <LeadSampleCountTotal>5000</LeadSampleCountTotal>
         <LeadAmplitudeUnitsPerBit>4.88</LeadAmplitudeUnitsPerBit>
         <LeadAmplitudeUnits>��V</LeadAmplitudeUnits>
         <LeadHighLimit>2147483647</LeadHighLimit>
         <LeadLowLimit>268435456</LeadLowLimit>
         <LeadID>V6</LeadID>
         <LeadOffsetFirstSample>0</LeadOffsetFirstSample>
         <FirstSampleBaseline>0</FirstSampleBaseline>
         <LeadSampleSize>2</LeadSampleSize>
         <LeadOff>FALSE</LeadOff>
         <BaselineSway>FALSE</BaselineSway>
         <ExcessiveACNoise>FALSE</ExcessiveACNoise>
         <MuscleNoise>FALSE</MuscleNoise>
         <LeadDataCRC32>2044115965</LeadDataCRC32>
         <WaveFormData>
+v/6//r/+v/8//z//P/8//7//v/+//7//////wEAAQAEAAUABgAHAAYABAADAAIAAAAC
AAMABQAHAAkACQAJAAoADAAOAA4AEAARABEADwALAAoACQAIAAoACgAKAAkABwAGAAUA
BAADAAIAAwAEAAIAAQAAAP7//f/8//v/+v/8//7/AAACAP///P/7//v/+v/4//f/9v/5
//r/+//8//7//v/+//7//f/8//v/+v/6//r/+v/6//z//P/8//z////8//v/+f/2//T/
9f/4//r/AwAOABoALABHAGgAigCvAM0A4wDzAPkA6ADBAJEAXwAsAPj/zv+//8X/yf/H
/8r/zP/N/9D/1//c/+P/6f/v//D/8P/x//L/9P/0//X/9f/1//b/8//y//H/8f/z//P/
9P/1//X/9f/1//f/9//3//f/9//5//n/+f/5//r/+//8//3//f/9//3//v/+//3//P/7
//z//v8AAAEA/v/+//3//v8BAAIAAwAFAAgACgALAAwACQAJAAkACQAJAAkACAAIAAsA
DAANAA4ADwAPABEAEwAVABgAGwAeAB8AHwAeAB8AHgAeAB0AHAAeACEAIwAmACYAJgAm
ACcAKAApACsALQAuAC4ALgAuAC8ALwAvAC8ALQAsACsAKQAqACsAKwAsAC4ALAAqACgA
JgAlACYAJwAhAB4AGgAXABcAGAAWABQAFQAVABcAGAAUABIAEAAPABAAEAAQABAADwAN
AAsACgAMAAwADAAMAAkABwAGAAUABgAFAAQABQAGAAcACAAJAAcABgAFAAQABwAHAAcA
CAAFAAQABAADAAcACQALAA0ADwAPAA8ADwAMAAwACwAKAAsACgAKAAoACgAKAAoADAAN
AA4ADgAPABEAEQAQABAAEAAQABAAEAAPAA4ADAALAAwADgAPABEADwANAAkABwAKAAwA
DgAPAA8ADwAQABEADwAOAA0ADQAJAAkABwAFAAQABAAEAAUADQASABgAFgAUABIAEAAP
AA0ADQALAA0ADQANAA0ACwAKAAoACgAOABIAFQAZABcAGQAZABkAFQAUABMAEAASABMA
EwARABAAEAAQABAAEgASABIAEQANAAwACwAKAAoACAAIAAgABQAFAAUABAAEAAQABAAE
AAIAAgACAAIA///8//v/+//8//z//f/+////AAABAAIAAgACAAIAAgACAAIAAgACAAEA
AAD///7//P/8//z//P///wAAAQD9//r/+v///wQABAAFAAoAEgAoAE0AcgCYALsA2QDn
AO0A6wDWAK0AeQBJABgA4v/C/8P/zf/L/8f/xv/M/9X/3v/h/+T/5f/n/+3/8v/0//X/
9P/y//L/8//z//P/9P/1//b/9//5//n/+f/6//v/+v/5//j/+f/5//n/+f/5//n/+f/5
//n/+P/3//b/9f/3//f/9//4//n/+f/5//n/+P/4//j/9//5//r/+v/8//r/+v/6//v/
/f/+//7//v/+////AAABAAIAAwADAAQABgAIAAoADAALAAsADQAPAA4AEAASABQAFwAZ
ABoAHQAeACAAIQAiACMAJQAmACgAJwAoACkAKwAsAC0ALwAxAC8ALgAtACwALQAtAC0A
LQApACgAJwAlACMAIQAeABwAGwAYABUAEgAQAA0ADAALAAgABgADAAEAAAAAAP3/+v/6
//n/+v/6//n/+P/3//f/9v/2//b/9v/2//X/9P/0//T/9P/0//T/9P/z//P/8//2//X/
9P/1//T/8//y//H/8P/w//D/8P/y//H/8P/w//D/8P/x//H/8f/x//H/8f/y//H/8P/v
/+//8P/w//D/7//u/+7/7v/w//D/8P/y//D/8P/v/+//8f/x//D/8P/u/+7/7v/u/+//
8P/w//H/8f/y//L/8//y//H/7v/t/+7/7v/u/+3/7v/t/+3/7f/w//D/8P/x//D/8f/w
/+//7v/u/+7/7//x//D/8P/w//H/8f/y//L/9P/y//D/8P/w//D/8P/y//P/9v/3//f/
9//3//f/+f/4//j/+P/2//j/+f/7//z///8AAAEA/v/+//7//P/+///////9//r/+v/6
//r//P/8//z/+//3//b/9f/0//L/8P/w//D/7//v/+//7v/w//D/8P/w/+7/7v/u/+7/
7v/s/+z/7f/v/+7/7v/u/+7/7v/u/+7/7f/s/+v/6v/s/+z/7P/s/+z/7P/s/+z/7v/u
/+7/7v/r/+r/6f/n/+T/5v/p/+z/9P///wgAFgAuAE8AcACUAK8AxQDVANsAzQCuAIEA
UQAfAO7/xP+0/7n/u/+3/7f/vP/A/8X/zP/P/9T/2f/b/+H/5P/k/+P/4v/m/+b/5//n
/+f/6P/q/+r/6v/r/+v/6//s/+3/7f/t/+3/7//v/+//7//v/+3/7f/t/+3/7f/t/+3/
7f/t/+3/7f/u/+//7//v/+//7//w//H/8f/y//T/9f/4//f/9v/1//X/+f/6//r/+v/8
//3//v////7//////wAAAwAEAAUABgAHAAcACQALAA4AEAASABQAFAAVABUAFwAZABwA
HgAgACIAJQAnACoAKwAsAC0ALwAvAC8AMAAxADAAMAAwADAAMQAxADEAMQAvAC4ALQAr
ACkAJwAkACIAHwAcABkAFgASAA8ADgANAAgABgADAAEA/v/+//v/+P/4//f/+P/4//n/
+P/3//f/9v/2//b/9v/0//P/8v/y//L/8v/y//L/9P/z//P/8//1//P/8f/x/+//7//v
/+//8P/w//D/8P/w/+//7v/u/+z/7P/t/+3/7f/t/+3/7f/t/+3/7f/t/+v/7P/s/+z/
7P/s/+3/7v/s/+z/7P/u/+z/7P/r/+v/7P/t/+3/7v/s/+z/7P/s/+7/7v/t/+3/7f/u
/+7/7//x//H/7//v/+7/7v/u/+3/6v/p/+n/6f/s/+z/7P/t/+3/7//v/+//7f/s/+v/
6//r/+r/6v/q/+v/6//s/+z/7P/s/+v/6v/s/+z/6//r/+n/6f/p/+n/6v/q/+r/6v/q
/+r/6//r/+n/6f/p/+n/6//r/+n/6P/o/+r/7P/s/+z/7P/v/+//8f/x//H/8f/x//H/
8f/w//D/8P/y//T/9f/3//f/+f/5//n/9v/2//b/9P/0//X/9f/z//T/9P/0//T/8v/y
//L/8f/v/+7/7f/s/+z/6v/q/+r/5//n/+f/5v/m/+b/5v/m/+T/5P/k/+T/5v/k/+T/
5f/l/+T/5P/k/+T/5P/k/+T/5v/m/+b/5v/l/+T/4//i/+T/5P/k/+T/5P/k/+T/5P/j
/+L/4f/f/97/4v/l/+b/6v/z//7/DAAkAEMAZACEAKEAuQDFAMkAvQCiAHcASQAbAO7/
xP+o/6n/rf+r/63/tP+4/7//xv/L/9D/0//X/9v/3v/e/9//4P/i/+L/4f/h/+H/4v/g
/+D/4P/h/+P/4//k/+X/5f/l/+X/5//l/+X/5f/l/+P/4//j/+P/5P/l/+b/5//n/+f/
5//o/+n/6f/p/+n/6f/q/+v/6//p/+r/6v/s/+7/7v/u/+//7//w//D/8P/w//H/8v/z
//b/9//3//j/+f/6//v//P/9//3///8BAAQABgAIAAoADgAPAA8AEQASABQAFQAWABcA
GQAaABwAHwAgACEAIwAjACMAJAAlACgAKAAoACgAJwAnACcAJwAlACQAIwAhACIAIQAf
AB4AGwAYABUAEgAOAAsACgAJAAUABAACAAEA/v/+//v/+P/5//f/9//2//f/9v/1//X/
9v/2//b/9v/0//P/8v/y//L/8v/y//L/8v/x//H/8f/x/+//7f/t/+7/7//w//H/8P/w
//D/8P/w/+//7v/u/+7/7v/v/+//7//v/+//7//v/+//7//v/+//8P/w//D/7f/s/+z/
7P/s/+z/7P/u/+z/7P/r/+v/7f/t/+z/7P/u/+7/7v/u/+z/7P/r/+v/7f/u/+7/7//v
/+//7f/t/+3/7v/v/+//7v/t/+3/7f/t/+z/6//r/+3/7//v/+//7v/u/+7/7//t/+z/
7P/s/+3/7f/u/+7/7v/u/+3/7P/s/+z/6//r/+v/6//r/+v/6v/q/+r/6v/s/+z/7f/t
/+v/6//r/+v/7f/t/+v/6v/s/+z/7v/u/+3/7P/r/+r/7P/s/+z/7P/p/+n/6f/p/+v/
7f/q/+v/7P/t/+7/8f/x//P/8//x//H/8f/x//H/8P/w//D/7v/w//H/8//1//f/9//3
//j/+P/4//b/9v/3//f/9f/y//L/8v/y//P/9P/1//X/8//y//H/8P/u/+z/7P/s/+n/
6f/p/+j/5v/m/+b/5v/m/+b/5v/m/+b/5P/k/+X/5f/k/+T/5P/l/+b/5//o/+f/5v/l
/+T/5f/m/+f/6P/m/+b/5v/m/+b/5v/m/+b/5//o/+f/5//k/+D/4f/m/+j/7//4/wIA
EgAtAFAAbgCLAKcAvQDHAMcAtgCZAGsAOQAKANz/uv+t/63/sf+z/7r/wP/D/8r/0f/Y
/93/4f/l/+j/6P/n/+j/6P/q/+v/6//r/+z/7v/u/+7/7//t/+3/7v/v/+//7//v//H/
8f/x//H/8f/x//H/8f/x//H/8f/x//H/8f/x//H/8v/z//P/8//z//X/9v/3//f/9f/2
//b/+P/4//j/+P/5//r/+v/5//j/+v/7//z//f///wEAAgAEAAMABAAFAAYABwAHAAkA
CwALAAwADQAOABEAEwAUABcAGgAcAB0AHgAhACMAJAAmACkAKgArAC0ALQAtAC4ALwAw
ADAAMAAwADIAMwA0ADUAMwAyADEALwAsACsAKQAoACcAJAAhAB4AGwAZABkAGQAXABYA
FAATAA8ADgAKAAYABwAFAAUABAADAAIAAQABAP7//v/+//7/AAD///7//v/+//7//v/+
/wAA////////AQD///3//f/7//v/+//7//r/+v/6//r/+v/5//j/+P/6//r/+//7//3/
/f/9//3////////////+//7//f/8//3//P/8//z/+//6//n/+v/6//r/+f/5//v/+//6
//r/+v/6//r/+v/6//r/+f/5//r//P/9////AQABAP/////+//7//v/9//z/+//7//v/
/f/8//v/+//7//3//f/9//r/+v/6//v/+//6//r/+v/7//v//P/8//7//v/9//z//f/+
//7////+//3//P/7//v/+v/5//j/9//2//b/9f/3//n/+//9//3//f/7//r/+f/4//n/
+P/4//j/+P/4//n/+v/7//z/+f/5//n/+f/7//v/+v/6//j/+f/4//j/+P/6//r/+v/4
//b/9v/1//T/9v/5//7//v/+//7//v/+//3//v/9///////////////+//7//v/+/wAA
AQADAAQABwAIAAkABgAGAAYABAAEAAUABQADAAIAAgACAAIAAAAAAAAA///+//7//v/+
//z/+v/6//r/+f/5//n/+P/2//b/9v/2//f/+P/5//r/+P/2//b/9//3//b/9v/2//T/
9P/0//T/9f/2//f/+P/2//b/9v/2//b/9v/2//b/9P/0//T/9P/1//b/9//z//D/8P/z
//L/9v///wgAEgAkAEMAaACKAKkAxQDXAN8A1wC6AI8AYQAzAAIA2P/C/7//wf+//7v/
vv/C/8f/0P/Z/9z/4f/n/+n/6v/s//H/8v/w//D/7//v/+//8P/y//L/8v/z//X/9f/2
//f/9f/1//X/9//3//f/9//3//f/9//3//f/9//3//f/9//4//n/+v/8//v/+//7//v/
+P/4//j/9//4//r/+//+/wAAAAAAAAEAAwAEAAQABAAGAAcACAAJAAkACQAIAAgABwAI
AAkACgAOAA8AEgAVABQAFgAYABoAHAAdAB0AHwAgACIAIwAkACUAJwAoACoALQAuAC8A
MQAyADMANQA3ADoAOgA8ADoAOAA4ADgAOAA3ADYANQA0ADIAMAAuACwAKwAqACkAKAAj
ACAAHQAaABcAFgAVABQAEQAQAA8ADgAKAAgABgAEAAMAAgABAAAA/v/+//7//v/8//z/
/P/8//v/+v/5//j/+v/6//r/+v/6//r/+v/6//j/+P/4//j/+P/4//j/+P/2//b/9v/2
//j/+P/4//j/+P/4//j/+P/6//r/+P/4//r//P/8//7//v8AAAQABgAKAAwADgASABgA
IAAoADAAOAA+AEQATABYAF4AYgBkAGYAagBsAG4AcABsAGgAXgBWAFAASgBIAEgASABI
AEgAQAA0ACYAGgASAAoABgAEAAIA/v/+//7/AgACAPz/9v/w/+7/7P/q/+r/6v/q/+r/
7P/s/+z/7P/s/+z/7P/s/+z/7P/s/+z/7P/s/+z/7P/q/+r/6v/q/+z/7P/s/+z/7f/u
/+//8P/w//D/8P/w//L/8v/y//L/8//0//X/9v/1//T/8//y//P/9P/1//b/9//4//n/
+v/9//7///8AAAIAAgACAAIAAgACAAIAAgADAAQABQAGAAkACgALAAwADwAQABEAEgAT
ABQAFQAWABcAGAAZABoAHQAeAB8AIAAhACIAIwAkACQAJAAkACQAIgAgAB4AHAAZABgA
FwAWABYAFgAWABYAEgAQAA4ADAAIAAYABAACAP///v/9//z/+f/4//f/9v/0//T/9P/0
//P/8v/x//D/8P/w//D/8P/u/+7/7v/u/+3/7P/r/+r/7P/s/+z/7P/s/+z/7P/s/+z/
7P/s/+z/7v/u/+7/7v/s/+z/7P/s/+r/6v/q/+r/6v/q/+r/6v/q/+r/6v/q/+r/6v/q
/+r/6v/q/+r/6v/q/+r/6v/q/+j/6P/o/+j/6v/q/+r/6v/q/+r/6v/q/+r/6v/q/+r/
6v/q/+r/6v/o/+j/6P/o/+j/6P/o/+j/6v/q/+r/6v/q/+r/6v/q/+v/7P/t/+7/7P/s
/+z/7P/q/+r/6v/q/+z/7P/s/+z/6v/q/+r/6v/q/+r/6v/q/+z/7P/s/+z/6v/q/+r/
6v/s/+z/7P/s/+r/6v/q/+r/6v/q/+r/6v/q/+r/6v/q/+z/7P/s/+z/6v/q/+r/6v/q
/+r/6v/q/+r/6v/q/+r/6v/q/+r/6v/q/+r/6v/q/+z/7P/s/+z/7P/s/+z/7P/q/+r/
6v/q/+r/6v/q/+r/6v/q/+r/6v/q/+r/6v/q/+r/6v/q/+r/7P/s/+z/7P/s/+z/7P/s
/+z/7P/s/+z/7P/s/+z/7P/q/+r/6v/q/+r/6v/q/+r/7P/s/+z/7P/u/+7/7v/u/+z/
7P/s/+z/6v/q/+r/6v/s/+z/7P/s/+z/7P/s/+z/7v/u/+7/7v/s/+z/7P/s/+z/7P/s
/+z/7P/s/+z/7P/u/+7/7v/u/+7/7v/u/+7/7v/u/+7/7v/u/+7/7v/u/+7/7v/u/+7/
8P/w//D/8P/u/+7/7v/u//D/8P/w//D/7v/u/+7/7v/w//D/8P/w/+//7v/t/+z/7v/u
/+7/7v/u/+7/7v/u/+7/7v/u/+7/7v/u/+7/7v/u/+7/7v/u/+7/7v/u/+7/7v/u/+7/
7v/w//D/8P/w/+7/7v/u/+7/8P/x//H/8//0//X/9v/3//f/9//2//b/9v/2//j/+f/5
//n/+//7//z//P/9//7//P/8//3//f/7//r/+v/6//r/+v/6//r/+//5//j/9//2//T/
8v/y//L/8f/x//H/7v/u/+7/7v/u/+7/7v/u/+7/7v/s/+z/7f/t/+z/7P/s/+z/7P/s
/+7/7v/u/+7/7f/s/+v/6v/r/+z/7f/u/+z/7P/s/+z/7v/v/+7/6//p/+b/5P/n/+r/
7v/1/wAACgAcADkAXACAAKMAwQDXAOUA5QDUAK8AgQBNABgA5v/A/7X/uf+5/7n/uv++
/8H/xv/N/9D/0//X/93/4v/m/+X/5v/m/+b/5//n/+f/6P/m/+b/5v/n/+f/5//o/+n/
6//r/+v/7f/r/+v/6//r/+v/6//r/+v/6//r/+v/6//r/+v/6//s/+3/7f/t/+3/7//w
//H/8f/v//D/8P/y//L/8v/y//P/8//0//T/9P/2//f/+P/5//j/+f/5//r/+//8//3/
/v/9//3///8BAAAAAgAEAAYABgAHAAcACQAKAAwADQAOAA8AEQASABQAFQAWABcAGQAZ
ABkAGgAbABoAGgAaABoAHQAdAB0AHQAeAB4AHgAdAB0AHQAcABwAHgAcABoAGAAWABMA
EgARABAAEAAPAA8ADAAMAAkABgAFAAMAAwACAAEAAAD//////f/8//v/+v/5//f/9f/0
//b/9v/2//b/9v/1//X/9f/1//P/8f/x//P/8//z//P/9P/0//T/9P/y//H/8P/w//L/
8v/z//P/8//z//P/8//3//f/9//3//f/+P/4//j/9v/0//P/8v/z//T/9f/4//j/+P/3
//f/+f/5//j/+P/4//j/+P/4//r/+v/5//n/+//8//z//f/7//v/+f/5//n/+v/7//v/
+v/5//n/+f/6//r/+v/7//r/+//6//n/+P/4//j/+f/3//b/9v/2//f/9//4//j/+v/6
//n/+P/4//j/9//3//b/9f/0//P/9v/2//b/9v/4//j/+f/5//f/9//3//f/9f/1//P/
8v/y//L/9P/0//b/9v/2//b/+P/4//j/+P/3//f/9v/2//b/9v/2//j/+f/8//3/////
//////////7//v/+//3//v/+////AAADAAQABQAGAAYABgAEAAQABQAFAAMAAwAEAAUA
BgAFAAQAAwABAP3//P/7//r/+P/2//b/9v/1//X/9f/0//X/9v/3//j/9v/2//b/9v/4
//b/9v/3//X/9P/0//T/9v/2//b/9v/0//T/9P/0//b/9v/2//b/+P/4//j/+P/1//T/
8//y/+//8P/x//H/8v/2//f/+v8CAA0AFgAmAEAAYQCCAKIAvwDRANcA1QDBAJoAbQBB
ABEA5v/M/8b/y//J/8X/x//K/8z/0f/W/9v/3v/j/+f/6f/u/+7/7//w//T/9v/3//f/
9//4//j/+P/4//n/9//3//j/+f/5//n/+f/7//z//f/+/////f/9//3//f/9//3//f/9
//3//f/9//7/AQABAAEAAQABAAIAAwADAAMABAAEAAYABgAGAAYABwAHAAgACAAIAAYA
BwAIAAkADQAPABAAEgATABQAFQAWABUAFQAXABkAGgAcAB4AIAAgACEAIQAjACUAKAAq
ACwALQAvADAAMgAxADIAMwA1ADMAMwA0ADUAOAA4ADgAOAA7ADsAOwA7ADcANgA1ADMA
MgAxAC8ALgAsACoAKAAmACQAIQAgAB8AGgAYABUAEwAQABAADQAKAAsACQAJAAgACgAK
AAoACwAIAAgACAAIAAcABQADAAIAAAAAAAAAAAADAAMABAAFAAMAAQD/////////////
//8BAAIAAwAEAAMAAQD///7/AAAAAAEAAQADAAMAAwADAAQAAwACAAEAAQACAAIAAgAB
AAAAAAAAAAEAAgADAAYABQAEAAIAAQADAAMAAgACAAMABAAFAAYAAwACAAAA/////wAA
AAABAAMAAwABAAEAAwAEAAUABQAHAAcACAAJAAYABAACAAEA//8BAAEAAQD///7//f/9
/////v/+//7/AQABAAIAAgACAAIAAQAAAP7//v/9//3/+//7//v/+//8//z//P/8//7/
/v/////////////////9//v/+f/6//r/+//8//3//v8BAAEAAwADAAMAAwADAAMAAQAA
AAAAAAACAAQABQAHAAcACQAJAAkACAAIAAgABgAGAAcABwAFAAQABAAEAAQABAAEAAQA
AwABAAAA///+//r/+P/4//j/+f/5//n/+P/2//b/9v/2//b/9v/2//b/9P/y//L/8//1
//T/9P/0//T/9P/0//T/8v/y//L/8v/0//T/9P/0//T/9P/0//T/9P/0//T/9P/1//T/
7//t/+z/7v/x//b/+v///wYAGAAyAFEAdACYALsA0QDhAOUA1QCuAHcAQwAVAOb/wv+8
/8f/x//D/8P/xP/E/8f/zP/T/9j/2//f/+P/5P/o/+v/7P/s/+z/6//r/+v/7P/s/+z/
7P/t/+v/6//s/+3/7//v/+//8f/x//H/8f/x//H/8f/x//H/7//v/+//7//t/+3/7f/u
//H/8f/x//H/8//0//X/9f/z//T/9P/2//T/9P/0//X/9//4//j/+P/6//v//P/9//7/
/////wAAAAABAAIAAwAEAAUABgAHAAgACQAKAAsADAAPABAAEQASABMAFAAVABYAGQAa
ABsAHAAeACAAIgAkACQAJAAkACQAJgAmACYAJgAmACYAJgAmACUAJAAjACIAIQAgAB8A
HgAcABoAGAAWABEADgALAAgABQAEAAMAAgABAAAA///+//z/+v/4//b/9v/2//b/9v/0
//T/9P/0//b/9v/2//b/9v/2//r/AAAIAA4AEAAUABgAHAAcAB4AJAAsADAANAA0ADIA
OABAAEYASgBMAE4ASgBKAEwAUABOAEwARgBAADwAOgA4ADYANgA2ADQAMAAmABYACAD+
//b/7v/s/+z/7P/u//L/8v/w//D/7v/q/+b/4v/g/+L/5P/k/+T/5P/k/+T/5P/k/+T/
5P/k/+T/5P/k/+T/5P/k/+T/5P/k/+b/5v/m/+b/5v/m/+b/5v/m/+b/5v/m/+j/6P/o
/+j/6f/q/+v/7P/s/+z/7P/s/+3/7v/v//D/8v/y//L/8v/0//T/9P/0//b/9v/2//b/
+f/6//v//P///wAAAQACAAUABgAHAAgACQAKAAsADAAPABAAEQASABYAGAAaABwAHgAg
ACIAJAAnACgAKQAqACoAKgAqACoALAAsACwALAArACoAKQAoACQAIQAgAB0AGAAVABIA
DwANAAoACAAGAAIAAgABAAEA/f/9//v/+f/3//b/9f/y//H/8f/w/+3/7P/s/+z/7P/q
/+r/6v/p/+r/6v/q/+r/6f/o/+n/6v/p/+n/6f/o/+j/6P/o/+j/5v/m/+b/5v/n/+b/
5//p/+f/5v/m/+b/5v/m/+b/5v/m/+b/5v/m/+b/5v/m/+b/6P/o/+j/6P/m/+b/5v/m
/+X/5v/j/9//4P/i/+X/5v/u//f/AgAWADQAVwB+AKAAuwDPANUAzQCxAIQAUwAhAPH/
yv+2/7j/uf+1/7X/u/+8/77/x//M/83/0v/X/9v/3f/g/+L/4//k/+L/5P/j/+P/4//k
/+b/5v/m/+f/5f/l/+b/5//l/+X/5f/n/+f/5//n/+f/5//n/+f/5//p/+n/6f/p/+n/
6f/p/+r/6//r/+v/6//r/+z/7f/t/+3/7v/u//D/8P/w//D/8f/z//T/9P/0//b/9//4
//n//P/9//3//v///wAAAQACAAMAAwAFAAcACAAKAAwADgAOAA8ADwARABAAEgATABQA
FAAVABUAFgAXABgAGQAbABkAGQAaABsAGgAaABoAGgAaABkAGAAXABMAEgARAA8ADAAL
AAkACAAIAAYABAACAAAA/f/8//v/+//6//j/9//4//j/9f/y//P/8f/x//D/8f/w/+//
7//w//D/8P/w//D/7//u/+7/8P/w//D/8P/w/+//7//v//D/7//u/+//7//v/+//7//w
//D/8P/w//L/8f/w//D/8P/w//H/8f/v/+//7//v//H/8f/x//H/7//w//D/8P/x//D/
8P/w//D/8P/w//L/8P/w/+//7//v/+//7v/u/+7/7v/u/+7/7v/u/+3/7f/t/+7/7v/v
/+//7//t/+3/7v/u/+7/7f/t/+3/7v/v/+//7P/s/+//8P/x//L/8//z//X/9f/0//P/
8v/x//P/8v/y//L/8//2//j/+//5//v/+//7//r/+v/6//j/9v/3//f/9f/2//b/9v/2
//T/9P/0//P/8f/w/+//7v/q/+j/6P/o/+n/6f/p/+j/6P/o/+j/6P/o/+j/6P/o/+j/
5v/m/+f/5//m/+b/5v/m/+b/5v/m/+b/5v/m/+b/5v/m/+b/5v/m/+b/5v/m/+b/5v/m
/+b/4//k/+P/4//i/+D/4//m/+r/8f/6/wQAGAA1AFYAeACVAK8AwwDLAMMArACHAFUA
JQD2/87/sv+r/6//rf+t/7T/vP+//8T/y//Q/9H/1f/Z/9z/3v/f/+L/4v/k/+T/4//i
/+L/4P/g/+D/4f/j/+P/5P/l/+X/5f/l/+f/5f/l/+X/5f/n/+f/5//n/+f/5//n/+f/
5v/l/+T/5P/m/+f/6P/p/+v/7P/t/+3/6//s/+z/7v/u/+7/7v/v//H/8v/y//L/8P/x
//L/8//1//f/+P/6//n/+v/7//z//f/9////AQAAAAIABAAGAAoACwALAA0ADgAQABEA
EgARABMAFAAWABUAFgAXABkAGQAZABoAGwAeAB4AHgAeAB0AHQAdAB0AHQAcABsAGQAY
ABcAFQAUABQAEgAQAA4ACgAHAAYABQACAAAA/f/7//z//P/5//b/9//1//X/9P/x//D/
7//v//D/8P/w//D/8f/x//H/8v/w//D/8P/w/+7/7f/t/+3/7//t/+v/6//r/+v/6//r
/+3/7v/v//D/7v/t/+z/7P/u/+7/7//v/+3/7f/t/+3/8f/x//H/8f/v//D/8P/w//D/
8P/x//L/8P/w//D/8v/0//T/8//z//H/8f/w//D/8v/y//L/8v/0//T/8//z//L/8v/x
//H/8v/z//L/8//0//T/9P/z//L/8f/x//H/8//y//H/8f/w//H/8P/v/+//8P/x//P/
8f/w//D/8P/x//H/8v/y//D/8P/v/+7/8P/w//D/8P/w//D/8P/u/+7/7v/u/+z/7P/s
/+z/7//w//H/8v/y//L/8v/y//P/9P/1//b/9f/0//P/8v/z//T/9f/2//j/+P/4//j/
+v/6//r/+v/7//z//f/+//7//v/+//7//f/8//v/+v/6//r/+v/6//b/9P/y//D/8P/w
//D/8P/t/+z/6//q/+z/7P/s/+z/7v/u/+7/7v/s/+z/7P/s/+r/6v/q/+r/6P/o/+j/
6P/o/+j/6P/o/+r/6v/q/+r/6P/o/+j/6P/p/+r/6//s/+7/7v/u/+7/6P/m/+T/4P/k
/+j/7v/2/wAACAAYADAATgBwAJIAsgDGAM4AzAC0AIoAXAAuAAAA1v/A/8L/xv++/7j/
uv+6/w==
         </WaveFormData>
      </LeadData>
   </Waveform>
</RestingECG>
