# Supplementary material for: Detection of Left Atrial Enlargement Using a Convolutional Neural Network-Enabled Electrocardiogram
Source: Front Cardiovasc Med. 2020 Dec 17;7:609976. doi: 10.3389/fcvm.2020.609976 (PMC7773668; doi:10.3389/fcvm.2020.609976)
Supplement: Supplementary file 1 [file Data_Sheet_1.ZIP › hyp/1802033784_3670_00000004.XML]

<?xml version="1.0" encoding="Windows-1252"?>
<!DOCTYPE RestingECG SYSTEM "restecg.dtd">
<RestingECG>
   <PatientDemographics>
      <PatientID>1802033784</PatientID>
      <PatientAge>69</PatientAge>
      <AgeUnits>Years</AgeUnits>
      <Gender>Female</Gender>
      <PatientLastName>huangjiemei</PatientLastName>
   </PatientDemographics>
   <TestDemographics>
      <DataType>Resting</DataType>
      <Site>1</Site>
      <AcquisitionDevice>MAC55</AcquisitionDevice>
      <Status>Unconfirmed</Status>
      <Priority>Normal</Priority>
      <AcquisitionTime>09:18:22</AcquisitionTime>
      <AcquisitionDate>11-12-2016</AcquisitionDate>
      <CartNumber>1</CartNumber>
      <AcquisitionSoftwareVersion>009C</AcquisitionSoftwareVersion>
      <XMLSourceVersion>MAC5000 v1.0</XMLSourceVersion>
   </TestDemographics>
   <RestingECGMeasurements>
      <VentricularRate>99</VentricularRate>
      <AtrialRate>99</AtrialRate>
      <PRInterval>168</PRInterval>
      <QRSDuration>80</QRSDuration>
      <QTInterval>380</QTInterval>
      <QTCorrected>487</QTCorrected>
      <PAxis>47</PAxis>
      <RAxis>-5</RAxis>
      <TAxis>3</TAxis>
      <QRSCount>16</QRSCount>
      <QOnset>226</QOnset>
      <QOffset>266</QOffset>
      <POnset>142</POnset>
      <POffset>211</POffset>
      <TOffset>416</TOffset>
      <ECGSampleBase>500</ECGSampleBase>
      <ECGSampleExponent>0</ECGSampleExponent>
   </RestingECGMeasurements>
   <Diagnosis>
      <Modality>Resting</Modality>
         <StatementCount>3</StatementCount>
         <LabelText>12SL ��ϳ���</LabelText>
      <DiagnosisStatement>
         <StmtFlag>ENDSLINE</StmtFlag>
         <StmtText>�������</StmtText>
      </DiagnosisStatement>
      <DiagnosisStatement>
         <StmtFlag>ENDSLINE</StmtFlag>
         <StmtText>�������� ST ���쳣</StmtText>
      </DiagnosisStatement>
      <DiagnosisStatement>
         <StmtFlag>ENDSLINE</StmtFlag>
         <StmtText>�쳣 ECG</StmtText>
      </DiagnosisStatement>
   </Diagnosis>
   <Waveform>
      <WaveformType>Rhythm</WaveformType>
      <WaveformStartTime>0</WaveformStartTime>
      <NumberofLeads>8</NumberofLeads>
      <SampleType>CONTINUOUS_SAMPLES</SampleType>
      <SampleBase>500</SampleBase>
      <SampleExponent>0</SampleExponent>
      <HighPassFilter>16</HighPassFilter>
      <LowPassFilter>150</LowPassFilter>
      <ACFilter>NONE</ACFilter>
      <LeadData>
         <LeadByteCountTotal>10000</LeadByteCountTotal>
         <LeadTimeOffset>0</LeadTimeOffset>
         <LeadSampleCountTotal>5000</LeadSampleCountTotal>
         <LeadAmplitudeUnitsPerBit>4.88</LeadAmplitudeUnitsPerBit>
         <LeadAmplitudeUnits>��V</LeadAmplitudeUnits>
         <LeadHighLimit>2147483647</LeadHighLimit>
         <LeadLowLimit>268435456</LeadLowLimit>
         <LeadID>I</LeadID>
         <LeadOffsetFirstSample>0</LeadOffsetFirstSample>
         <FirstSampleBaseline>0</FirstSampleBaseline>
         <LeadSampleSize>2</LeadSampleSize>
         <LeadOff>FALSE</LeadOff>
         <BaselineSway>FALSE</BaselineSway>
         <ExcessiveACNoise>FALSE</ExcessiveACNoise>
         <MuscleNoise>FALSE</MuscleNoise>
         <LeadDataCRC32>402550117</LeadDataCRC32>
         <WaveFormData>
CgAKAAoACgANAA4ADwAQAA0ACgAHAAQABgAGAAYABgAFAAQAAwACAAAA/v/8//r//P/8
//z//P/7//r/+f/4//b/9v/2//b/9v/2//b/9v/0//T/9P/0//T/9P/0//T/8f/w/+//
7v/v//D/8f/y//T/9P/0//T/8//y//H/8P/z//T/9f/2//P/8v/x//D/9P/0//P/8v/1
//b/9//4//j/9//1//X/9//5//r//P/9//z//f/9//3//f/9//3////////////9//z/
+v/3//r//f8DAAYABQAFAAMAAgADAAQABQAFAAYABQAFAAUAAwACAAAA//8BAAAA///+
//z/+//4//f/9f/0//L/8f/y//D/8P/v/+z/7P/r/+n/6v/r/+z/7f/r/+r/6v/q/+r/
6v/p/+n/7f/s/+7/6v/o/+b/5//p//H/+f/9/wwAHwA1AEwAaACDAJwAuQDXAOUA4gDg
AOIA1gCxAH4AVAAsAPz/2P/M/8v/0P/Y/+L/6P/o/+7/8v/t/+j/6//o/+X/5f/k/+P/
5v/n/+j/6P/m/+b/5v/n/+n/6f/p/+f/6f/p/+n/6v/p/+j/5//o/+n/6P/r/+z/6//q
/+r/6v/q/+v/6//q/+v/7P/t/+7/7P/r/+v/7P/v/+7/7//w/+//7//x//L/8P/x//H/
8f/z//T/9P/0//T/9f/1//X/+f/6//v//P/7//z//v/+/wEAAgACAAIABAAFAAcACAAI
AAkACgAJAAsACgANAA8ADgAOAA4ADwARABEAEQAQABIAEwATABMAEQAPAA4ADAAPABEA
EwAUAA8AEAAMAAkACQAJAAYABQAGAAcACAAKAAcAAgD9//n//P/7//z/+//7//r/+v/6
//f/9//2//X/9f/1//X/9v/2//X/9P/z//T/9P/1//X/9P/0//T/8//z//P/9P/1//f/
9v/2//b/9P/z//H/7//y//P/9P/0//n/9P/0//T/9P/0//T/9P/z//L/9P/0//T/9P/4
//n/+f/7//v/+//6//r/+v/6//z//f/+////AAABAAAA///+//3/+//8//z/+//+////
AwAEAAMAAwABAAAAAwAGAAkACwAIAAcABwAHAAUABAACAAEAAwACAAEAAAD+//3/+v/5
//n/+P/2//X/8v/w//D/7//x//L/8v/x/+7/7f/s/+v/6//q/+r/6v/r/+z/7P/t/+v/
6v/q/+j/5v/k/+f/7//1//f//f8GABMAKQBEAGYAhwCeALEAywDbANwA3ADgANwAwwCW
AGYAPAAKANr/xP/B/8b/0P/a/+T/6v/w//D/7f/q/+f/5P/l/+f/6P/p/+n/6f/p/+j/
5v/m/+b/5//p/+n/6f/n/+f/5//n/+j/6P/o/+j/6v/p/+j/6//s/+v/6v/q/+r/7f/v
//D/8P/u/+z/6v/o/+v/6//s/+7/8P/u/+7/7v/u/+3/7v/u/+//8f/y//P/8//0//T/
9P/z//X/9v/3//v//P/9//7/+//8//7//v8AAAIAAwAEAAIAAwAFAAYABQAHAAkACQAL
AAoADQAPAA0ADAALAAsADgAPABAAEAAOAA8ADwAPAA8ADwAQABAADwAPAA8ADgAKAAwA
CQAHAAkACwAKAAsABwAFAAMAAgACAAAA/v/9//7//f/+//3/+v/4//f/9v/2//f/9//3
//b/9f/0//T/9f/1//X/9f/z//L/8v/x//D/8P/w/+//8P/x//P/9f/0//L/8f/w//L/
8//z//P/+f/1//P/8v/y//L/8v/y//L/9v/2//X/9P/y//L/8v/y//b/9//3//n/+v/7
//v//P/6//j/+P/3//j/+f/6//v/+//7//v/+//7//z//P/7//n/+f/8//z/AQADAAMA
BAAFAAYABwAHAAUAAwACAAEAAgACAAEAAQD///7//f/8//z/+//4//f/9f/0//L/8f/u
/+z/7P/r/+v/7P/s/+v/7P/t/+7/7//s/+j/5f/i/+T/5v/n/+n/5//k/+T/5P/m/+j/
4//j/+3/9//5/wAAEQAnAD4AWgB3AJQAqwDBANEA2gDeAOIA3gDHAJ4AbABCABQA5P/G
/8H/yv/S/9r/5P/u/+7/7P/r/+T/3//i/+P/5f/m/+f/5f/l/+X/5P/m/+b/5v/n/+f/
5//n/+X/5v/l/+T/5P/m/+b/5v/o/+b/5P/m/+b/5f/k/+T/5P/n/+n/6v/q/+n/6P/n
/+b/6P/p/+v/7v/s/+r/6v/q/+n/6f/r/+z/7f/v//D/8f/w//D/7//u//D/8//1//f/
9//2//X/9P/3//r//v8AAP//AAAAAAAA/////wAAAAAEAAcACgALAAkABgAHAAcABwAI
AAkACwANAA0ADQAMAAsACwAKAAkACgALAA0ADgALAAsACwAKAAYACAAFAAMABwAJAAgA
CQAHAAUAAwACAAAA/v/8//v//f/7//v/+f/3//b/9v/2//f/9//2//X/8//x/+//7v/x
//H/8f/x//H/8P/w/+//8f/y//P/8//w/+//7//v/+3/7P/s/+z/8P/x//H/8f/z//P/
8//y//H/8P/y//L/8v/y//L/8v/x//D/8P/w//D/8P/z//X/9v/5//j/9//1//T/+f/6
//3////+//3//P/7//v/+//7//v//f/+//7//f/7//v//v/+/wMABQAFAAYABAAEAAQA
AwADAAMABAAFAAEAAAD+//3/+//6//n/+P/5//n/9//3//P/8v/w/+//7P/q/+r/6f/r
/+z/7P/r/+j/5//m/+X/5v/m/+f/6P/o/+j/5//n/+X/5v/o/+b/6P/o/+f/6f/v//P/
+/8OACcAQQBcAHoAkQCoAMEA0QDVAOAA6gDmAMoAmQBqAEAAEgDi/8b/wP/F/87/3P/k
/+b/6v/s/+j/4//k/+P/5P/k/+X/5f/l/+P/4//j/+L/5P/k/+T/5f/n/+f/5//l/+T/
4//i/+L/4//k/+X/6P/k/+L/5P/k/+b/5v/n/+j/6P/p/+n/6P/o/+j/6P/o/+v/6//s
/+7/7f/q/+n/6P/q/+v/7v/w/+7/7//v/+//7//w//D/8P/y//X/9//5//j/9v/0//L/
9f/4//z//v/9//7//v/+//7///8BAAIABQAHAAkACQAGAAQABgAHAAgACgAMAA8ADgAN
AAwACgAKAAsACwALAAsACwAMAAwACQAJAAkACAAHAAoACAAHAAcABwAEAAMAAgABAAAA
AAAAAP7//P/7//n/9//3//X/9//2//b/9v/1//X/9P/z//D/7//u/+7/8f/x//H/8f/v
/+7/7v/t/+//8P/x//H/7v/t/+3/7f/t/+z/7P/s/+//8f/y//P/7f/l/+f/7v/w//H/
8v/z//T/8//y//D/7v/u/+7/7v/u//H/8//0//f/9v/1//P/8v/2//j//P////3/+//5
//f/+f/5//n/+f/5//r/+v/5//f/9//6//r/AAADAAQABgADAAIAAQD///7//f/9//3/
/f/+//7////+//z/+v/4//f/9//1//X/8f/w/+7/7f/q/+j/6P/n/+n/6v/q/+n/5v/l
/+T/4//m/+b/5//o/+b/5v/l/+X/3//k/+j/6v/k/+L/5//n/+P/6f/3/wAAEQAtAEoA
ZgCDAJoArwDFANkA4ADmAOgA4ADBAIoAWAAwAAIA1P/A/8P/yv/U/97/5v/o/+b/4P/f
/+T/5//k/+T/5f/l/+X/5P/j/+L/4P/i/+T/5v/p/+f/5f/j/9//4//j/+P/5P/m/+b/
5v/o/+T/4v/k/+T/5f/m/+j/6v/n/+f/5v/k/+X/5v/n/+j/6f/p/+r/7P/q/+j/6P/o
/+z/7f/w//L/8f/x//D/7//x//L/8v/y//X/9//4//n/9//2//X/9P/1//j//P/+/wEA
AgACAAIAAQABAAIAAgAEAAcACgALAAgABgAIAAkACgAMAA4AEQAOAA0ADAAKAAwADQAN
AA0AEAARABMAFAAPAA0ACwAIAAcADAAMAA0ACwALAAgABwAFAAMAAQAAAAIAAAD+//3/
+//5//n/9//4//j/+f/6//f/9//2//X/8v/x//D/8P/z//P/8//z//X/9P/0//P/8f/y
//P/8//y//H/8f/x//P/8v/y//L/9v/3//f/9//z/+//7//y//P/9P/1//b/9f/0//L/
8P/x//L/8//0//b/9//3//n/9//3//b/9v/5//r//f////7//f/8//v//f/9//3//f/9
//7//v/9//z/+//9//z/AgAFAAYACAAGAAYABgAFAAYABQAFAAUAAwACAAAA//8BAAAA
///+//3//f/7//v/+P/2//P/8f/y//D/8P/v/+3/7v/u/+3/6//r/+v/6//t/+z/7P/s
/+v/6v/o/+f/6f/s/+z/7P/u/+7/7//v/+//9f/9/w4AJQBBAGAAdgCJAJ4AtQDJANUA
3ADiAOYA1ACtAHoASgAeAPT/0v/G/8n/0P/a/+j/7P/s/+r/6P/p/+z/7//u/+v/6//q
/+n/6f/p/+n/6P/q/+r/6v/r/+n/6f/p/+f/6//r/+v/7P/s/+z/7P/u/+v/6P/p/+j/
6v/s/+//8v/x//H/8P/u//D/8P/w//D/8f/x//L/9P/y//D/8P/w//L/8//2//j/9//3
//b/9f/3//j/+P/4//v//f/+///////+//3//P/+/wAAAwAEAAQABAADAAIAAwAFAAgA
CgANAA8AEQARAA8ADAANAA0ADgAQABIAFQASABEAEAAOABAAEQARABEAEgATABUAFgAU
ABMAEgAQAA8AEgAQAA8ADQANAAoACQAGAAUABAAEAAQAAgAAAP//AQD//////f////7/
/v/+//z/+//5//f/+P/3//b/9v/5//n/+f/5//j/9v/1//P/9v/4//r/+//4//f/9//3
//n/+P/4//j/+v/7//v/+//1//r/+P/4//j/+P/8//z/+//6//j/+P/4//j/+v/7//v/
/f/9//3//P/8//z//P/+////AQABAAEAAQD//////////wEAAgACAAEAAAD//wEAAAAD
AAUABQAGAAkACgALAAsACQAHAAYABQAFAAYABgAHAAUABAADAAIAAAD///z/+//6//r/
+f/5//b/9P/0//P/9f/2//b/9f/w/+//7v/t/+//7v/u/+7/7//w//D/8f/t/+r/6P/q
/+z/7v/x//P/9f/5////CAATACcAQgBeAHkAkACjALcAxwDOANQA1gDUAMMAngBwAEgA
HADu/9L/zf/S/9j/5P/u//D/8P/w//H/7v/t/+r/6v/r/+v/6//t/+3/7f/s/+v/6v/p
/+n/6v/r/+z/6//r/+v/6//s/+z/7P/s/+7/7P/q/+z/7P/s/+z/7f/u//D/8f/x//D/
7//u/+3/7P/t/+3/7v/w//D/7v/u/+7/7//v//H/8v/y//P/8//z//X/9v/2//b/9//5
//r/+//8//z//P/8//v//P/+//7/AAACAAMABAADAAMABAAEAAYACQAMAA0ACgAIAAoA
CwALAAwADQAPAA8ADwAPAA4ADgAPAA8ADwAQABEAEwAUABIAEQAQAA4ACwAOAAwACwAL
AAsACAAHAAQAAwACAAIAAwACAAEAAQD///3//f/7//v/+v/6//r/+v/7//v/+//5//f/
9f/0//b/9//4//n/+f/4//j/9//0//T/9P/z//X/9f/2//f/9v/0//P/8v/1//f/+P/5
//f/9//3//b/9f/1//j/+P/4//j/+P/4//j/9//2//j/+P/4//j//P/9//3////8//v/
+f/4//3//v8BAAMAAAD///7//f/+////AAABAAAAAAD///3//v///wMABAAJAAsACwAM
AAoACAAGAAMAAwADAAQABQAEAAQAAwADAAMAAgABAAAA/P/7//j/9//1//T/8v/x//H/
8P/x//H/7//w//D/7//s/+v/6v/p/+3/7v/w//L/8f/w/+7/7f/r/+z/7v/s/+z/7v/v
//H/+f8JAB8ANgBPAGsAhACaAK8AwgDRANkA3QDiAOAAxACSAGMAOgAMAOD/zv/S/9r/
4//u//T/9v/u/+b/6P/q/+n/6v/t//D/7//v/+7/7f/r/+v/6//q/+z/7P/s/+3/7P/r
/+r/5//q/+v/7P/u/+7/7v/u//D/7f/q/+v/6v/r/+z/7v/w/+//7//u/+z/7v/u/+7/
7v/x//H/8v/0//P/8P/v/+7/8P/x//T/9v/1//X/9P/z//X/9v/2//b/+f/7//z//f/8
//z//P/8////AgAGAAgABQAEAAIAAAADAAUACAAKAAsADQAPAA8ADQAKAAsACwAMAA4A
EAATABAADwAOAAwADQAPABAAEQAPAA8AEAAQAA0ADQANAAwACwAOAAwACwAJAAkABgAF
AAYABQAEAAQABgAEAAIAAQD///3//f/7//z//P/9//7//P/7//n/9//3//f/9//4//n/
+f/5//n/9//0//L/7//x//T/9//5//f/9f/0//P/9f/0//T/9P/2//f/9//3//X/9f/1
//T/9//2//j/+P/4//j/+f/4//b/9P/2//j/+v/8//v/+//6//v//f/9//z//P/+//7/
AAABAP//////////AAABAAIAAwACAAIAAQD//wEAAQAEAAQACQALAAsADAAJAAgABwAF
AAcABwAIAAkABwAGAAQAAwAFAAQAAwACAAAA///8//v/+P/2//P/8f/0//T/9v/3//P/
8v/w/+3/7v/v//D/8f/x//D/8P/w/+//7v/s/+v/8f/y//L/7v/q/+j/6f/r/+3/9f8B
ABQAKQA/AFgAdACPAKQAvQDVAOEA5ADiAN4A0gCvAHwAUAAmAPj/1v/O/9P/2v/i/+z/
7v/u/+7/7v/t/+7/6//q/+j/6f/p/+n/6//r/+v/6v/q/+r/6v/r/+n/6f/p/+f/6v/r
/+z/7v/t/+z/6//s/+z/6v/s/+z/7P/s/+3/7v/s/+3/7f/s/+3/7v/v//D/7v/t/+3/
7v/v/+7/7//w//H/8f/z//T/8//z//L/8f/y//T/9f/2//b/9//3//f/+v/6//r/+v/6
//z///8AAAAAAAD///7/AgAFAAkADAAKAAsADAALAAoACAAKAAsACwAMAA0ADwANAA0A
DQAMAA4AEQATABUAEQAPAA4ADAALAAsACwAKAAgADAALAAsACgAJAAUAAwADAAMAAwAE
AAMAAAD9//v//P/7//z/+//9//z//P/8//n/9//0//H/8v/z//T/9v/0//P/8v/x//T/
9P/1//X/8//0//X/9f/z//H/8P/v//L/8v/z//T/9P/z//H/7//v/+//7//u//f/8f/t
//H/8v/w//D/8P/w//P/9P/0//T/8//y//H/8P/z//X/9v/5//n/+f/4//j/+P/4//r/
+//8//3//v////z/+//6//n/+//8//z/+//7//v//v/+/wMABQAFAAYACAAIAAgABwAD
AAEAAAD//wEAAgACAAMAAQAAAP///v/6//n/9v/1//X/9P/y//H/7//s/+v/6f/p/+r/
6v/p/+n/6f/p/+n/6f/o/+j/6P/q/+r/6f/p/+n/5P/k/+T/5v/m/+f/6f/v//X/+/8I
ABsAMwBSAHQAjQCkALsAzwDXANwA4ADkANYAsQB4AEYAHgDw/8j/vv/F/87/2v/m/+j/
6P/s/+z/5f/g/+X/6P/o/+n/6f/p/+n/6f/p/+j/5f/k/+P/4//k/+X/5v/l/+b/5f/k
/+T/5f/m/+f/6v/m/+T/5v/m/+b/5v/n/+j/6P/p/+n/6P/q/+r/6v/q/+v/6//s/+7/
7P/q/+r/6v/r/+v/7f/u//D/8f/x//H/8P/w/+//7v/w//P/9f/3//b/9v/2//b/9v/4
//v//P/+/wAAAQACAAEAAQACAAIABAAHAAoACwAJAAYABwAHAAcACAAJAAsADAANAA4A
DgALAAsACgAJAAoACwANAA4ADwAPAA8ADgAJAAwACgAJAAsACwAIAAcAAwABAP///v//
//7//f/9/////f/9//v/+P/2//X/9P/2//f/9//3//X/8//x//D/8//z//P/8//z//L/
8v/x/+//8P/x//H/8f/x//L/8//x/+7/7P/q/+//8f/y//P/9P/1//b/9v/z//H/7//v
//X/+P/3//b/9f/0//X/9P/y//D/8//0//X/9v/1//X/9P/1//j/+f/5//r/+v/6//z/
/f/7//v/+//7//z//f/+/////f/8//r/9//7//3/AgAEAAQABQAEAAQABgAGAAYABQAG
AAUABQAFAAMAAgAAAP//AQAAAP///v/8//v/+P/3//T/8v/v/+3/7//u/+//7//t/+z/
6v/n/+j/6f/q/+v/6f/o/+j/6P/q/+r/6f/p/+n/6P/m/+b/5v/k/+P/5//v//f/AwAU
ACsAQwBWAGwAjQCoAL8A0wDfAOYA7ADmAMwAnwBoAD4AFgDk/8b/xv/L/9D/2P/g/+b/
6P/o/+b/6f/s/+v/5v/l/+X/5P/j/+T/5f/m/+b/5P/k/+T/5f/k/+P/4v/f/+P/5f/n
/+r/6P/m/+T/5P/l/+T/5//o/+b/5v/n/+j/5v/n/+f/5v/n/+j/6f/q/+j/5//n/+j/
6//q/+v/7P/s/+v/7P/s/+z/7f/t/+3/7v/w//H/8v/y//P/8//z//X/9v/3//j/9//4
//r/+v/7//z//P/8//3///8CAAQABAAFAAYABQAGAAQABgAHAAkACgALAA0ADQANAA0A
DAAOAA8ADwAPAA4ADQANAAwADgAPABAAEAAKAAwACQAHAAYABQABAP//AQABAAEAAgAA
AP7//P/7//v/+f/5//f/+f/4//j/+P/2//X/8//x//H/8f/x//L/8v/x//D/7//v/+7/
7v/t/+//8P/x//H/8P/v/+//7//w//D/8f/y//H/8f/w/+//8P/x//L/8v/x//H/8f/x
//L/8P/w//D/8P/0//T/8//y//H/8P/v/+7/8f/z//T/9//2//X/8//y//X/9v/5//v/
+//7//v/+//5//n/+f/5//v//P/8//v/+f/5//z//P8BAAMAAwAEAAYABgAGAAUAAwAB
AAAA//8BAAIAAgADAAAA/v/8//r/+v/5//b/9f/z//L/8P/v/+z/6v/q/+n/7P/u/+//
7//q/+n/6P/n/+f/5v/m/+b/6P/o/+f/5//j/+T/5v/m/+L/6P/t/+v/6//v//P//v8T
ACsAQgBcAHkAkgCnAL0A0wDaANwA4gDgAMkAnABsAEIAFgDm/8j/v//E/87/2v/k/+j/
6v/q/+f/5P/j/+T/5P/l/+X/5f/j/+P/4//i/+P/5P/l/+f/6f/p/+n/5//m/+X/5P/k
/+X/5v/n/+r/6P/m/+j/6P/m/+b/5//o/+r/6//r/+r/6P/o/+j/6P/r/+v/7P/u/+z/
6v/q/+r/7f/t/+//8P/w//H/8f/x/+//8P/w//D/8v/1//f/+f/5//j/9//2//j/+v/9
//7///8AAAAAAAD+////AQACAAQABwAKAAsACgAIAAoACwALAAwADQAPABAAEQASABIA
EAAPAA0ACwAMAA0ADwAQAA4ADQAMAAoACgAOAA0ADQANAA0ACgAJAAcABQADAAIAAwAC
AAEAAQAAAP3//P/5//n/+P/4//j/+P/5//n/+f/3//X/8//y//T/9f/2//f/9v/0//P/
8f/x//L/8//z//P/8//0//X/9P/y//H/8P/0//X/9f/1//P/8//z//L/8//1//T/9f/2
//f/+P/3//b/9P/y//X/9v/3//j/+P/5//n/+//5//f/9P/y//f/+P/7//3//P/7//r/
+f/8//3//v////3//v/+//3//P/7//3//P8AAAMABAAGAAUABAADAAEAAwADAAQABQAD
AAIAAAD///3//P/7//r/+v/7//r/+//4//b/8//x//D/7v/u/+3/7f/u/+7/7f/r/+v/
6//r/+3/7P/s/+z/6f/o/+b/5f/p/+r/7P/u/+z/6P/n/+f/6f/v//f/AgATACsARgBc
AHEAhACdALcAwwDKANYA3ADYAMMAmABoAEAAFgDq/9L/z//Q/9T/4P/q/+r/5v/o/+v/
6v/n/+b/5v/n/+f/5//n/+f/5//m/+j/6P/o/+n/6P/n/+b/4//n/+f/5//o/+j/6P/o
/+r/5v/k/+b/5v/n/+j/6v/s/+n/6f/o/+b/6P/q/+z/7v/r/+n/6P/o/+r/6P/o/+j/
7P/t//D/8v/v/+//7v/t/+//8P/w//D/7//x//L/8//y//L/8v/y//T/+P/9/wAA///+
//z/+v/9////AgAEAAQABQAGAAUABgAEAAYABwAJAAoACwANAAoACQAIAAYACAAJAAkA
CQAJAAkACgAKAAcABwAHAAYABQAKAAoACwAIAAcAAwABAAIAAQAAAAAAAAD+//z/+//6
//f/9v/z//b/9v/3//j/9P/z//H/7//x//H/8f/y//H/8f/x//H/8P/u/+3/6//u//D/
8v/z/+//7f/s/+v/7v/u/+//8P/w//H/8f/x/+//7//v/+7/8P/x//L/9f/x/+3/7f/s
/+3/7v/v//D/8v/y//H/8P/u/+7/7v/u//L/9f/3//v/+f/3//T/8v/1//b/+f/7//n/
+f/5//n/9//3//f/9//4//r/+//7//n/+f/8//z/AQADAAMABAADAAIAAQD///z/+//7
//v/+//8//z//f/8//r/+P/2//b/9f/y//H/7//u/+z/6//o/+b/5v/l/+b/6P/p/+n/
5f/l/+X/5f/n/+b/5v/m/+T/5P/j/+P/3//e/97/4v/m/+b/5f/v//n/AQANACQAPwBb
AHgAkgCnAL4AzQDRANUA2gDUALgAjgBhADgABgDY/8T/xv/M/9X/4v/o/+r/6P/m/+L/
4P/h/+T/4f/g/+L/4//j/+P/4f/h/+H/4P/g/+D/4P/h/+H/4f/h/9//3//f/9//4P/h
/+L/4//m/+H/3v/f/97/4f/i/+T/5v/k/+X/5f/k/+P/4v/h/+D/5P/l/+f/6v/q/+j/
6P/o/+f/5//p/+r/6v/r/+v/6//p/+r/6v/q/+7/8f/z//X/8//y//H/8P/y//T/9//4
//n/+v/6//r/+P/5//v//P/+/wEABAAFAAMAAAABAAEAAwAEAAUABwAFAAUABQAEAAIA
AwADAAMABQAFAAYABgAEAAMAAgAAAP//AgAAAP///f/9//r/+f/6//n/+P/4//n/+P/3
//f/9P/x//D/7f/u/+7/7//w/+//7//u/+3/6v/p/+j/6P/q/+v/7P/t/+r/6P/n/+X/
5v/o/+r/6//q/+n/6f/p/+f/5v/m/+b/6v/r/+v/6//o/+f/5v/k/+b/5//o/+v/6f/t
/+z/6f/o/+f/5v/p/+r/6v/q/+n/6P/n/+b/6P/p/+n/6//s/+3/7f/u/+//7v/v/+//
8P/x//L/8//y//H/8P/v//H/8v/y//H/8//z//b/9v/2//f/9v/2//f/+P/5//n/+P/3
//f/9//0//T/8//z//X/9P/z//L/7//t/+n/5//o/+j/5//n/+X/4v/h/9//3f/e/97/
3f/e/9//4P/h/+D/3v/d/9z/3v/e/93/3f/f/9j/1v/a/9j/1P/b/+X/6f/r//P/AgAT
ACsARgBiAH0AmACvAMEAzQDSANYA1gDEAJ0AbABEABoA6v/I/7z/vf/C/8z/1v/c/97/
4v/i/93/3P/b/9b/2P/Z/9n/2f/Z/9n/2f/Y/9b/1v/W/9f/2P/Z/9r/2f/Z/9n/2f/a
/9n/2P/X/9j/2P/Y/9z/3v/d/9z/3P/c/9z/3f/d/9z/2v/a/9r/2v/c/93/3//i/+L/
4P/g/+D/4P/f/+D/4P/j/+X/5v/n/+X/5v/m/+b/5v/n/+f/5//r/+z/7f/u/+z/7P/t
/+z/8P/y//P/9P/0//X/9//4//b/9//4//f/+P/4//z////8//z//P/9//////////7/
/v//////////////AAAAAAEAAQABAAAA/P/+//v/+f/6//v/+f/5//f/9f/z//L/9P/y
//D/7//x/+//7//t/+z/6v/p/+j/6P/p/+n/6f/m/+X/5P/k/+P/4//j/+P/5P/k/+X/
5f/k/+T/5P/j/+T/4//j/+P/4f/g/+D/4P/g/+H/4f/h/+P/4//j/+L/4//j/+P/5f/j
/+P/4//j/+T/5P/k/+T/5P/k/+T/4//i/+T/5P/k/+T/5f/l/+T/5f/m/+f/5//o/+j/
6P/q/+v/7P/t/+7/7//v/+//7//v/+z/7P/r/+n/6//t//L/9P/1//X/8//y//P/9P/1
//X/8v/x//H/8f/u/+7/7f/t//D/8P/w//D/6//p/+X/4//h/+D/3v/d/97/3P/c/9v/
2v/a/9n/1//Y/9n/2v/b/9r/2P/X/9b/1P/U/9P/0//b/9j/2P/W/9L/0P/V/9n/3f/j
/+//AAAVAC0ASgBoAIMAlgCpAL0AzQDUANIAzgC0AIUAUAAqAAIA1P+4/7L/t/+8/8T/
zP/S/9T/2P/Y/9f/1v/T/9D/zv/P/8//z//R/9H/0f/Q/87/zv/O/8//0P/R/9L/0f/S
/9H/0P/Q/87/zv/O/9D/0P/Q/9T/1v/T/9L/0v/S/9L/0//T/9L/1P/U/9T/1P/U/9P/
0//U/9f/1v/X/9j/1//V/9X/1P/V/9f/2P/Z/9v/3P/c/9z/3P/d/93/3f/f/+D/4f/i
/+H/4v/k/+T/5//o/+j/6P/q/+v/7f/u/+z/7f/u/+3/7//u//H/8//x//L/8//1//f/
9//3//b/9v/3//f/9//1//X/9v/2//b/9//4//j/8v/0//H/7//v/+//7P/r/+3/7f/t
/+7/7P/o/+T/4f/i/+H/4v/h/9//3v/e/97/2//b/9r/2f/a/9n/2P/Y/9j/1//W/9X/
1v/W/9f/1//W/9b/1v/V/9b/1f/V/9X/2P/Y/9n/2v/Y/9f/1f/T/9b/1//Y/9j/1v/V
/9T/1f/X/9f/1//X/9f/1//X/9f/1P/T/9T/0//X/9j/2f/Z/9b/1//Y/9f/2f/d/9r/
2v/d/93/3f/e/9z/3P/c/9z/3v/f/+D/4f/e/93/3v/d/97/3//e/93/3//i/+X/5//k
/+T/5P/k/+r/6v/n/+b/5f/k/+H/4P/f/97/4P/g/+D/4P/c/9r/2P/W/9P/0v/R/9D/
0v/S/w==
         </WaveFormData>
      </LeadData>
      <LeadData>
         <LeadByteCountTotal>10000</LeadByteCountTotal>
         <LeadTimeOffset>0</LeadTimeOffset>
         <LeadSampleCountTotal>5000</LeadSampleCountTotal>
         <LeadAmplitudeUnitsPerBit>4.88</LeadAmplitudeUnitsPerBit>
         <LeadAmplitudeUnits>��V</LeadAmplitudeUnits>
         <LeadHighLimit>2147483647</LeadHighLimit>
         <LeadLowLimit>268435456</LeadLowLimit>
         <LeadID>II</LeadID>
         <LeadOffsetFirstSample>0</LeadOffsetFirstSample>
         <FirstSampleBaseline>0</FirstSampleBaseline>
         <LeadSampleSize>2</LeadSampleSize>
         <LeadOff>FALSE</LeadOff>
         <BaselineSway>FALSE</BaselineSway>
         <ExcessiveACNoise>FALSE</ExcessiveACNoise>
         <MuscleNoise>FALSE</MuscleNoise>
         <LeadDataCRC32>1863197516</LeadDataCRC32>
         <WaveFormData>
BgAGAAYABgAIAAgACAAIAAcABgAFAAQABAAEAAQABAADAAIAAQAAAP3//P/7//r//P/8
//z//P/7//r/+f/4//b/9v/2//b/9P/0//T/9P/1//b/9//4//b/9v/2//b/9f/0//P/
8v/z//T/9f/2//b/9v/2//b/+P/4//j/+P/2//b/9v/2//b/9v/2//b/9//4//j/+f/7
//v//P/+////AQAAAAIAAwAEAAYACQAJAAsADwAPAA8ADwAPAA8ADwAPAA8ADwAOAA0A
DAAOABMAFQAXABgAFwAVABMADwAOAA0ACgAJAAcABwAGAAIAAAD+//v/+//6//z//P/5
//r/9v/2//P/8//z//L/8f/x//H/7//u/+3/7P/r/+v/7f/t/+z/7P/r/+r/6f/o/+f/
5//o/+j/6f/n/+n/6v/v//7/BwAHAA4AFQAdACYALgAzADwATgBhAHEAggCaAKUAkABn
AD4AHAABAOb/zf/D/8b/zv/R/83/yf/L/9D/1//c/+D/5P/g/+D/5v/o/+X/4//i/+D/
4v/i/+H/4f/i/+L/4f/h/+P/5P/k/+T/5//n/+b/5v/m/+X/5f/n/+b/5v/m/+b/5v/m
/+b/5v/n/+f/5f/l/+X/5v/m/+b/5f/m/+b/5v/n/+f/5//n/+n/6f/p/+n/6f/p/+z/
7P/r/+r/6f/o/+j/6f/q/+v/7P/u/+//8f/v//D/8f/z//T/9P/3//f/9//3//r//P/9
////AgADAAQABQAJAAsACgAKAAoADAAKAAoACgAKAAcABgAFAAQABgAGAAYABgAHAAgA
CgALAAcABwAHAAUABQAFAAUABQAFAAUABAAFAAIA///+//3//f/8//3//v8AAP7//f/9
//v/+v/4//f/9//1//X/9P/0//b/9v/2//b/9v/2//b/9f/1//X/9//3//b/9v/2//f/
+f/6//v/+v/5//n/+P/6//v/+//7//z//P/8//z//P/8//z//P/7//v/+f/5//r//P//
/wMABAAIAAgACAAJAAsADQAPABMAEwATABMAEwATABIAEQAQAA8ADQANAA0AEAATABUA
FwAYABYAFQAUABEAEQARAA8ADwAPAA8ADgAKAAYABAABAAEAAgAEAAQAAQAAAPz//P/5
//j/+f/5//n/+P/3//T/8v/z//T/9f/3//X/8//w/+7/8P/w//D/8P/v/+//8P/w/+//
7//v//L/9/8AAAsAEQAWABkAHwAkACoALwA6AE4AYQBtAHwAjACZAJYAdwBKACYADQD6
/+P/0f/M/9L/1//T/9H/0//S/9P/3v/m/+j/5v/q/+z/6v/s/+v/6//q/+j/6P/n/+f/
6v/q/+n/6f/n/+j/6P/o/+n/6f/o/+j/6P/n/+f/6f/q/+r/6v/q/+r/6v/q/+r/7P/t
/+z/7f/q/+r/6f/o/+r/7P/t/+7/7//v/+//7//v/+//7//v/+//7//y//L/8//0//X/
9v/0//X/9v/3//n/+v/6//v/+v/6//r/+//8//z///////3//f8AAAIAAgADAAUABQAH
AAcACgALAAsACgAJAAoACwAMAA0ADgAQABAAEAAQAA4ADgAOAA4ADAAMAA0ADQAJAAkA
CQAHAAoACwAMAA0ACwAJAAYABQAHAAUABQAFAAIAAAAAAAAAAAD+//3//f/8//z/+//7
//3/+//7//r/+v/8//z//P/7//r/+f/4//f/9//3//n/+//6//r/+v/6//v/+//7//v/
+//8//z//v/7//n/+f/2//f/+P/5//r//P/8//v/+//8//3///8CAAEAAwACAAQABQAG
AAgACwAKAAsADgANAA8ADwAPAA8AEAAPAA4ADQANAA0ADQAQABEAEwAVABYAFwAXABcA
FQASABEADgANAAsACwAKAAYABAACAP///////wAA///7//3/+v/7//n/9f/1//T/8//z
//P/8f/w/+//7v/t/+3/7f/t/+z/7P/p/+j/5//m/+f/5//o/+j/5//n/+n/6v/x//z/
//8DAA4AGQAZAB4AJgArADIAQABVAGcAdgCIAJcAmACDAFgALAANAPr/3//J/8T/zP/R
/8//zf/N/8r/0f/e/+D/3v/g/+L/4P/i/+P/4//k/+T/4v/i/+H/4f/j/+T/5P/l/+T/
5P/j/+L/4//j/+L/4v/k/+P/4//l/+T/5P/k/+T/4v/i/+L/4v/l/+X/4//j/+H/4v/i
/+L/4//k/+T/5P/j/+P/4//j/+X/5f/l/+X/5f/l/+j/6P/o/+j/6P/o/+r/6//s/+3/
7P/s/+v/6//u//D/8v/1//X/9P/2//X/9P/z//X/9v/3//n//P/9//z/+//9//3/AAAA
AAAAAgACAAIAAgACAAIAAgACAAIABAAEAAQABAADAAIAAgABAP////////3/AAABAAIA
AwAAAP///f/9//v/+f/5//n/+v/4//j/+P/2//T/8//z//P/9P/0//X/8//x//H/8P/w
//L/8v/y//D/8P/w//D/8v/z//T/9//1//L/8P/u/+7/7//v/+//8f/x//L/8v/y//P/
8//z//T/8v/0//T/9P/0//b/9v/1//X/9f/1//b/+P/4//v/+//+//7//v///wEABQAH
AAsACwAJAAkACQAJAAgABwAGAAUABwAHAAcACgAPABEAEwAUABIAEQAQAA0ACgAJAAYA
BQAHAAkACgAIAAQAAAD7//n//P/+//7/+//8//j/+P/1//H/8f/w/+//8f/x/+//7v/t
/+z/6//r/+n/6f/o/+j/6v/q/+r/6v/p/+n/6v/q/+v/7//x//L/+/8CAAcADQAUABcA
GwAkAC4AMwBAAFQAZQB1AIgAlACVAIYAYQA0ABAA9f/a/8f/w//K/9D/z//L/83/0f/U
/9v/4P/i/+T/5v/o/+j/6v/o/+f/5//m/+j/6P/n/+f/6P/o/+f/5//n/+j/6P/o/+j/
5//l/+T/5f/l/+b/6f/p/+j/5//m/+b/5v/m/+b/6P/p/+j/6f/p/+r/6v/q/+v/7P/s
/+z/6//r/+v/6//s/+3/7v/v/+3/7f/w//D/8v/y//L/8v/0//X/9v/3//X/9v/2//f/
+P/6//z////+//7/AQABAP////8CAAQABQAHAAoACwAKAAkACwALAA4ADgAOABAADgAO
AA4ADgAOAA4ADgAOAAwADAAMAAwADgAOAA8ADwAOAA8AEAAPAA0ADQANAA0ADAALAAkA
CQAJAAcABwAHAAYABAAEAAQABAACAAEAAQD+//7//f/9//3/+//7//r/+//+////AAD+
//7//v/+/////////wEA///+//7//v/+/////////wEAAQACAAIA/v/5////AwACAAQA
BAAEAAQAAgACAAEAAQD/////AAACAAUACQAKAA4ADAAMAA0ADwASABUAGgAbABkAGQAZ
ABkAGgAZABgAFwAVABUAFQAYABgAGQAaABoAHgAfACAAHwAbABkAFQATABMAEwASAA4A
DgAMAAkACQAIAAoACgAHAAYAAgACAP///f/9//z/+//9//3/+//6//n/+P/3//f/9v/1
//P/8v/z//T/9f/2//f/9//4//j/7f/x//X/+v/9/wYAFQAZABYAHQAnACwALgA1AEIA
UABfAG0AfACOAJsAmAB7AE4AJgALAPb/4f/T/9T/3v/j/+H/3f/d/97/4//s/+z/6P/q
//L/9P/y//T/8//z//L/8P/w/+//7//u/+7/7f/t/+3/7v/u/+7/8f/x//D/8P/y//H/
8f/z//P/8v/x//D/8P/w//D/8P/v/+//7f/t//H/9P/2//j/9f/0//L/8P/v/+//7//v
//H/8f/x//H/8f/x//T/9P/2//j/+v/8//3///8BAAMA///+//z/+//6//r/+v/7////
AAAEAAUABwAHAAoADAAMAA0ADwAPAAwACwANAA0AEAAQABAAEgAUABQAFAAUABEAEAAP
AA4AEQASABMAFAAVABYAGAAZABYAFQAUABEADwAPAA8ADwAMAAsACQAJAAsACQAJAAkA
CgAIAAgACAAKAAgABwAHAAgACAAHAAcABQABAP///P/9/wAAAQACAAUABgAHAAgAAgD/
//z/+//9//7/AAACAAMABQAGAAcABQAFAAYABgAIAAcABQAIAAYABgAGAAYABAAEAAMA
AwAFAAUABgAIAAwADwAPABIAEAAQABEAEwAVABcAGwAbAB0AHQAdAB0AGgAZABgAFwAX
ABcAFwAaABsAHQAfACAAIQAhACEAHwAaABkAFgAVABcAGQAaABgAFAAQAAsACQAMAA4A
DgALAAgABAAEAAEAAQABAAAA///9//3/+//6//v/+v/5//n/9//3//b/9v/0//T/9P/0
//P/8//0//T/9f/3//X//P8FAAwADwATABgAHwAlAC4ANAA9AEoAVgBdAGkAgACUAJkA
hgBhADoAHgALAPj/5f/d/+b/7v/r/+P/3f/Z/9z/3//k/+b/6P/q/+z/8P/y//L/8f/x
//D/7f/s/+r/6f/r/+z/7P/t/+z/7P/r/+r/7P/t/+3/7v/t/+v/6v/r/+3/7v/v//D/
8P/w//D/8P/v/+//7f/t/+7/8P/x//L/8f/y//L/8v/x//H/8f/x//H/8f/x//H/8f/x
//T/9P/3//j/+f/6//j/9//2//X/9//4//j/+f/6//z//v8BAAEAAAACAAEAAQABAAQA
BgAHAAkADAANAAwACwANAA0ADwAQABEAFAATABIAEQAQAA4ADgAOAA4AEQASABMAFAAU
ABQAFQAVABEAEQARAA8ADwAPAA8ADwAMAAsACQAJAAgABQAEAAMAAwACAAMABAACAAAA
//////z//P/7//v//f/7//v/+v/6//z//P/8//r/+v/6//r/+v/7//z////9//z//P/8
//z//f/9//3//f/9//7//v/6/wAAAAAAAAAAAAAAAAAA//////7//f/9//7//v8BAAEA
BAAGAAYABwAJAAsADQARABEAEgATABQAFQASABEAEAAPAA4ADQAMAA4AEwAVABcAGAAZ
ABkAGQAXABQAEwAQAA8ADwAPAA4ACgAIAAYAAwADAAMABAADAP///v/6//r/9//3//f/
9v/1//X/9f/z//L/8//y//H/8f/w/+//7f/s/+7/7v/u/+7/6//r/+z/7P/r/+v/6//u
//X//v8FAAsAEAAVABsAIgAmAC0AOgBKAFsAawB6AIYAlwCgAIcAWgAyABcAAADt/9v/
1v/c/+H/2//V/9H/zv/P/9b/4P/k/+b/6P/q/+j/5v/l/+X/5P/m/+b/5f/l/+X/5P/i
/+H/4//k/+T/5P/n/+f/5v/m/+b/5f/l/+f/5f/k/+P/4v/i/+L/4v/i/+T/5f/k/+X/
4//k/+T/5P/k/+T/4//i/+T/5f/m/+f/5//n/+f/5//n/+f/6v/q/+v/7P/t/+7/7v/v
//D/8f/x//L/8v/z//H/8v/z//X/+P/4//v/+//5//n//P/+////AQAEAAUAAwADAAYA
BwAJAAoACwAOAA0ADAALAAoACwAMAA0ADgAQABAAEAAQAA8ADgAOAA0ADQANAA0ACwAJ
AAkACQAJAAoACQAHAAcABwAFAAUABQAEAAIAAgACAAAA/v/9//3//v/+//3//f/9//v/
+//6//r//P/8//z//v/+//7//v/7//n/9//3//r/+v/7//z/+//7//r/+f/6//v//f/+
//7//////////P/8//7//v/+//7//v8AAAAA//////////8AAAIABgAJAAkADAANAA4A
EAATABUAFwAbABsAGAAXABYAFQAVABUAFQAVABMAEwATABYAGgAdACAAIgAgAB0AGgAV
ABQAEwAQAA8ADQANAAwACAAGAAQAAQABAAUACAAJAAcAAwD+//3/+f/3//f/9v/1//f/
9//1//T/8//y//H/8f/v/+//7v/u//H/8v/z//T/8//z//T/9P/z//n///8GAA0AFAAZ
AB0AJAAtADcAQABKAFkAbAB+AI8AowCyAKoAiQBcADcAHAD6/9n/zP/R/9X/0v/Q/9H/
0//X/+H/6v/n/+D/5P/q/+r/7P/w//D/7//t/+z/6v/r/+z/7P/t/+v/6v/o/+f/6P/q
/+v/7P/t/+3/7P/s/+z/6//r/+3/7P/s/+z/7P/s/+z/7P/s/+3/7f/r/+v/7f/u/+7/
7v/v//D/8P/w/+//7//v/+//8f/x//H/8f/x//H/9P/0//T/9P/0//T/8v/z//T/9f/3
//j/+P/5//r//P/+/wEA///+/wAA//8BAAEABAAGAAgACQALAAsACwALAA4ADwAOAA4A
DgAQABAAEAAQABAAEAAQABAAEAAQABAAEAAQAA4ADgAPAA8ACwALAAsACQAJAAkACQAJ
AAgABwAFAAUABgAFAAYABwAEAAIAAgACAAIAAAD//////P/8//v/+//8//v//P/8//z/
/v/+//7//P/8//z//P/8//3//v8BAP///v/+//7//v//////////////AAAAAAAAAQAB
AAEAAgD+/wAAAAAAAAAAAQACAAIAAwAFAAUABgAIAAgACwALAA4ADgAOAA8AEQARABMA
FwAXABcAFwAXABcAGAAXABYAFQAUABMAEgAUABUAFwAZABoAGAAXABYAEwAOAA0ACgAJ
AAoACwALAAgABQACAP7//f8AAAIAAgD//wAA/P/8//n/9//3//b/9f/3//f/9f/0//P/
8v/x//H/8//z//L/8v/x//D/7//u/+3/7f/u/+7/7//x//P/9v/7/wYADQARABQAGQAj
AC4AMgA5AEoAXABvAH8AkgCkAKsAnABtADwAIAAJAOj/z//J/9D/1P/V/9P/0f/V/9r/
4f/m/+b/5P/o/+r/6v/q/+v/6//s/+z/7P/s/+v/6//s/+z/6//r/+r/6v/p/+j/6v/r
/+v/7P/s/+v/6//t/+z/7P/s/+z/7v/u/+7/7v/v/+//7f/t/+v/7P/s/+z/7f/u/+7/
7v/v/+//7//v//H/8f/x//H/7//v//L/8v/0//T/9P/0//L/8//0//X/9//4//j/+f/7
//z//f///////v8AAP//AAABAAUACAAIAAkACwALAAoACQALAAsACgAKAAoADAAOAA4A
DgAOAA8AEAARABIAEAAOAAwACgAKAAoACwALAAwADQAOAA0ADQANAA0ADQAKAAkABwAH
AAUAAwADAAMABQAEAAUABgAEAAIAAQABAP///v/8//v//P/7//z//P/6//z//P/8//3/
/v///wAA/f/9//3////9//z//P/8//7//////////v/9//3//P/8//3//f/9/wQAAAD9
/wMAAAD+//7//v/+////AAAAAAEAAQABAAIABAAGAAkACQAMAAwADAANAA8AEQATABcA
FwAVABUAFQAVABQAEwASABEAEwATABMAFgAbAB0AHwAgAB4AHQAcABkAFgAVABIAEQAP
AA8ADgAKAAoACAAFAAUABgAIAAgABQABAPz/+//3//f/+f/6//v/+v/5//b/9P/z//L/
8f/x//H/8f/w//D/8P/w//D/8P/v/+//8P/w/+//7//x//b/AQAIAAsAEQAYAB0AIwAq
ADAANQBEAFgAZwB1AIYAmAChAJAAaQBAACIACwDq/8n/w//O/9T/0//T/9P/1f/a/9//
4v/m/+r/6P/q/+7/8v/w/+//7//u//D/8P/v/+//7//u/+z/6//t/+7/7v/u/+7/7f/r
/+r/6//r/+z/7//v/+7/7f/s/+7/7v/u/+7/7f/t/+v/6//u//D/8f/y//H/8v/y//L/
8f/x//H/8f/z//P/8//z//H/8f/0//T/8v/y//L/8v/0//X/9v/3//X/9v/2//f/+P/6
//z////+//7/AQABAAEAAQAEAAYABwAJAAwADQAKAAkACwALAAwADAAMAA4AEAAQABAA
EAAOAA4ADgAOAA4ADgAOAA4AEAAQABEAEQAPAA8ADwANAAsACwALAAsADAALAAkACQAJ
AAcABwAHAAQAAgACAAIAAgAAAP////8AAAAA/////////f/9//z/+//8//v/+v/6//r/
+v/6//r/+//8/////f/8//z//P/6//v/+//7//7///8BAAIABAAFAAUABQACAAAA///9
/wEABAACAAIAAgACAAIAAgABAAEAAQABAAIABAAEAAcABwAKAAsADAAOABEAEQATABcA
FwAXABcAFwAXABgAFwAWABUAEwATABMAFgAbAB0AHwAgAB0AGwAZABUAEwATABEAEQAP
AA8ADgAKAAoACAAFAAUABgAIAAgABQAGAAIAAgD///z/+//5//f/+f/5//f/9v/z//L/
8f/x//L/8//z//T/8v/y//L/8v/x//H/8v/y/+//8f/z//j/AQAKAA8AFQAYAB0AJwAs
ADIAOQBAAE4AZQB5AIYAlgCbAIoAZQA2ABQA+//g/8v/x//K/9L/2f/X/9X/1//c/+P/
6v/o/+j/7P/u/+7/7v/s/+v/6//q/+v/7P/s/+3/7P/s/+v/6//p/+r/6v/q/+v/6//q
/+r/6P/n/+f/6f/r/+z/7f/u/+7/7v/u/+7/7//v/+3/7f/t/+7/7v/u/+7/7v/t/+z/
7v/v//D/8f/v/+//7//v//D/8f/1//b/9v/2//b/9v/0//X/9v/3//f/+P/4//n/9//4
//n/+//9//7/AgADAAEAAQAEAAYABAAFAAcABwAHAAcACgALAA4ADgAOABAADgAOAA4A
DgAQABAAEAAQAA4ADgAOAA4AEQASABQAFQAQAA8ADgALAAsACwALAAsACgAJAAcABwAH
AAUABQAFAAQAAgACAAIAAgAAAP/////+//7//f/9/////f/9//z/+v/8//z//P/8//z/
/P/8//z//f/+/wEA///+//7//v8AAAEAAQABAAAA//////7///8BAAIAAwD8/wAAAQAD
AAgABgAEAAIAAAAAAAAA/////wAAAQADAAYACAALAAsADgANAAwADAANAA8AEQAVABUA
FQAVABUAFQAVABUAFQAVABMAEwATABYAFwAZABsAHAAfAB8AHwAdABoAGQAWABUAFAAT
ABEADAALAAoACAAJAAgACgAKAAcACAAEAAQAAQD+//3/+//5//v/+//5//j/+f/4//f/
9//2//X/8//y//L/8v/y//L/8v/z//X/9v/x//P/9f/0//f/AgANAA8AFAAXABsAJgAw
ADEANgBGAFcAZQByAIIAjwCQAHsAVAAsABEA/v/v/+H/2v/c/+H/3//b/9v/2P/X/+D/
7P/u/+z/7P/q/+j/6v/r/+3/7v/u/+7/7f/t//D/8P/v/+//7//w//D/8P/v/+//7v/u
/+3/6//q/+v/7//w//H/8v/y//L/8v/y//H/8f/v/+//8f/y//L/8v/y//L/8f/w//H/
8f/x//H/8v/z//T/9f/z//P/9v/2//b/9v/2//b/9v/3//j/+f/3//j/+P/5//r//P/+
/wEAAQAAAAIAAQADAAMABgAIAAgACQALAAsADAANABEAEwATABIAEQASABYAGAAaABwA
GgAYABYAFAAWABYAFgAWABUAFAAUABMAFAAVABYAFQAVABUAFQAVABQAEwARABEAEAAN
AAwACwAKAAgACAAIAAoACAAHAAcACQAKAAoACwAHAAMAAQD+//7/AAAAAAAAAQACAAMA
BAADAAMAAwAFAAUABAAEAAQABAAFAAUABQADAAMABAAEAAQABQAFAAUABgAGAAYACAAI
AAgACAAKAAoACQAJAAkACQAKAAwADQAPAA4AEAAOAA4ADwARABMAFQAZABkAGwAbABsA
GwAaABkAGAAXABkAGQAZABwAHgAfACAAIAAiACEAIAAdABoAGQAWABUAFgAXABcAFAAR
AA4ACgAJAAgACgAKAAcABwAEAAUAAwADAAMAAgABAP/////9//z/+P/2//T/8//1//X/
9P/0//b/9v/2//b/9P/z//P/8v/v//H/9f/0//v/BAANABMAFgAbAB8AJgAuADcAQABO
AF0AawB+AJAAmQCcAIkAYgA6AB0ACADz/+X/3v/k/+f/3//X/9f/2P/b/+D/6P/s/+z/
6v/q/+z/7f/t/+7/7v/s/+z/6//r/+r/6v/p/+n/6f/q/+r/6v/s/+3/7f/u/+7/7f/t
/+//7v/u/+7/7v/u/+7/7v/u/+3/7f/r/+v/7P/u/+//8P/u/+7/7f/s/+3/7f/t/+3/
7//v/+//7//v/+//8v/y//D/8P/w//D/7v/v//D/8f/x//L/8v/z//T/9v/4//v/+v/6
//3//f//////AgAEAAMAAwAEAAMABQAFAAgACQAMAAwADAAOAAwADAAMAAwADgAOAA4A
DgAOAA4ADgAOAAwADAANAA0ADAANAA4ADQALAAsACwALAAoACQAHAAcABgADAAIAAQAC
AAAAAAAAAAIAAAD//////f/8//r/+f/7//n/+f/4//j/+v/6//r/+v/6//r/+v/5//n/
+f/7//v/+v/6//r/+P/5//n/+f/7//v//P/8//r/+//7//v//P/8//3//f/9//3//f/8
//z//P/8//z//v/+//3//f//////AAACAAYACQAJAAwADAAMAA0ADwARABMAFwAXABYA
FQAUABMAEgARABAADwAPAA8ADwASABYAGQAcAB4AGwAZABcAEwAOAA0ACgAJAAcABwAG
AAIAAgAAAP3//f8BAAQABQADAAIA/v/+//v/9//3//b/9f/0//P/8P/u/+7/7v/u/+//
7//v/+7/7v/u/+7/7v/u/+3/7f/u/+7/7//v//X/AAALAA4ADwAXACIAKQAtADQAQgBV
AGoAfACLAJ8ArgCqAIsAXAAzABYA+v/b/8r/zf/R/9D/zP/N/9H/0//b/+D/4//i/+L/
5v/q/+z/6v/o/+j/5//n/+b/6P/o/+f/5//q/+r/6f/p/+j/6P/n/+b/6f/p/+j/6P/p
/+n/6v/t/+v/6v/p/+j/6v/q/+r/6v/r/+v/6f/p/+j/6P/n/+b/6v/s/+3/7v/v/+//
7//v/+3/7f/t/+3/7f/t//D/8P/u/+7/7v/u/+//8f/z//X/8//0//T/9f/1//b/9//5
//z//P///////f/9/wAAAgAEAAUABwAHAAUABQAIAAkACgAKAAoADAAMAAwADAAMAAwA
DAAMAAwACgAKAAoACgAKAAoACwALAAsACwALAAkACAAHAAYABQAGAAUAAwADAAUAAwAD
AAMAAQD+//3//P/+//z/+//7//r/+v/5//n/+f/3//f/9v/4//r/+v/6//n/+P/3//b/
9v/3//j/+//7//r/+v/6//j/+f/5//n/+//7//z//P/7//v/+v/5//n/+v/8//3/+f//
//7//f/8//v/+v/7//z//P/9//z/+//7//z/AAADAAMABgAGAAYABwAJAA0ADwATABMA
EwATABMAEwAQAA8ADgANAA8ADwAPABIAEwAVABcAGAAWABUAFAARABAADwAMAAsACwAL
AAoABgACAAAA/f/9/wAAAgACAP///v/6//r/9//3//f/9v/1//T/8//w/+7/7//u/+3/
7f/v/+//7v/u/+z/7P/s/+z/6//r/+z/7P/v/+v/6//y//f//v8LABUAGAAZACEAKgAw
ADcARABUAGUAdwCIAJgAoQCSAG0AQgAgAAMA5v/N/8P/yP/Q/8//yf/J/8//1P/b/+D/
4v/i/+L/6P/q/+j/6P/n/+f/5v/k/+T/4//j/+X/5v/m/+f/5//o/+j/6P/n/+f/5v/m
/+T/4//j/+X/6P/o/+j/6P/q/+r/6v/q/+v/6//p/+n/5//o/+j/6P/p/+r/6v/q/+v/
6//r/+v/7f/t/+3/7f/t/+3/8P/w/+7/7v/u/+7/7v/v//D/8f/z//T/9P/1//P/9P/1
//f/+v/6//3//f//////AgAEAAEAAQACAAEAAgADAAcACQAIAAgACAAKAAgACAAIAAgA
CgAKAAoACgAMAAwADAAMAAwADAANAA0ACQAJAAkABwAIAAkACgALAAcABQACAAEAAwAB
AAEAAQAAAP7//v/+//7//P/7//v//P/8//v/+//7//n/+f/4//j/+v/6//r/+P/4//j/
+P/3//f/9//5//n/+P/4//j/9v/3//f/9//5//n/+v/6//j/+f/5//n/+f/6//z//f/9
//n/+f/7//z//P/8//z//P/8//z/+//7//3//f/+/wAAAgAFAAUACAAGAAYABwAJAAsA
DQARABEAEwATABMAEwAQAA8ADgANAA4ADwAQABQAGQAbAB0AHgAbABkAFwATAA4ADQAK
AAkACQAJAAgABAAEAAIA/////wEABAAFAAMAAQD8//v/9//1//X/9P/z//P/8//x//D/
7//u/+3/7f/t/+3/7P/s/+7/7v/u/+7/7P/r/+v/6v/v/+//8f/0//n/BAAPABUAFgAX
AB8AJgAsADUARABaAG0AdwCAAJIAnwCKAFsAMAASAPf/2v/F/8X/0P/S/83/y//P/9P/
1v/b/+L/4v/k/+j/6P/m/+b/6P/n/+f/5v/k/+T/4//j/+b/5v/l/+X/5v/o/+n/6v/o
/+f/5f/k/+b/5f/l/+f/5v/m/+b/5v/m/+b/5v/m/+f/5//l/+X/5//o/+j/6P/p/+r/
6v/q/+v/6//r/+v/6f/p/+n/6f/r/+v/7v/u/+z/7P/s/+z/7P/t/+7/7//v//D/8P/x
//P/9P/1//f/9v/2//n/+f/6//v///8CAP////8AAP//AAABAAUABwAIAAgACAAKAAgA
CAAIAAgACgAKAAoACgAKAAoACgAKAAoACgALAAsACQAJAAkABwAFAAUABQAFAAUABQAE
AAUAAwABAAEAAQAAAP7//v/+//7//P/7//v//P/8//v/+//6//f/9v/0//b/+P/4//j/
9v/2//b/9v/1//X/9f/3//n/+P/4//j/+v/7//v/+//6//n/+f/4//r/+//7//v/+P/4
//n/+f/5//n/+f/5//n/+v/7//v/+//8//z//f/9//7//v/9//7//v////7/AQAEAAgA
CwALAAsACwALAA4AEAAOAA4ADgAOAA4ADgAOAA4ADgANAA4ADwAPAA4AEgAUABUAFQAS
ABEAEAAPAAsADAAJAAgABwAGAAQAAgAAAP7/AAAAAAAAAAD+//z/+v/4//X/9P/z//L/
8v/y/w==
         </WaveFormData>
      </LeadData>
      <LeadData>
         <LeadByteCountTotal>10000</LeadByteCountTotal>
         <LeadTimeOffset>0</LeadTimeOffset>
         <LeadSampleCountTotal>5000</LeadSampleCountTotal>
         <LeadAmplitudeUnitsPerBit>4.88</LeadAmplitudeUnitsPerBit>
         <LeadAmplitudeUnits>��V</LeadAmplitudeUnits>
         <LeadHighLimit>2147483647</LeadHighLimit>
         <LeadLowLimit>268435456</LeadLowLimit>
         <LeadID>V1</LeadID>
         <LeadOffsetFirstSample>0</LeadOffsetFirstSample>
         <FirstSampleBaseline>0</FirstSampleBaseline>
         <LeadSampleSize>2</LeadSampleSize>
         <LeadOff>FALSE</LeadOff>
         <BaselineSway>FALSE</BaselineSway>
         <ExcessiveACNoise>FALSE</ExcessiveACNoise>
         <MuscleNoise>FALSE</MuscleNoise>
         <LeadDataCRC32>4034845939</LeadDataCRC32>
         <WaveFormData>
AgACAAIAAgD///7//f/8//7//v/+//7/AAAAAAAAAAD+//7//v/+/wEAAgADAAQAAwAC
AAEAAAACAAQABgAIAAgACAAIAAgABgAGAAYABgAJAAoACwAMAAkACAAHAAYACQAKAAsA
DAAMAAwADAAMAAkACAAHAAYACQAKAAsADAALAAoACQAIAAoACgAKAAoACQAJAAoACgAI
AAcABwAGAAgACgAMAA4ADQAMAAsACgAOAA4ADgAOAA4ADgAPABAADgANAA0ADAAOABAA
EgAUABEADwALAAYAAwABAP7/+v/6//j/9//3//X/9f/1//T/9P/2//b/+P/3//b/9f/0
//j/+//7//7/AgACAAEAAQABAAIAAwAAAAMABAAFAAQAAwADAAMAAgADAAQABQAGAAgA
CAAIAAgABwAFAAcACQAOAA4ADgAMAAoACAAFAAEAAAAAAAAABAAKAAwABQD2/+r/7P/w
//D/8P/0//j/9v/1/wQAFAASAAcAAwADAAIA/v/9//z/AAD+//r/+v8AAAMAAwADAAMA
AwABAAEAAAABAAEAAgACAAIAAgACAAMAAQAAAP///v8BAAEAAgADAAIAAQABAAEAAQAB
AAEAAQABAAIAAwAFAAYABAACAP7///8AAAIABQACAAEAAQABAAMAAwACAAEAAgACAAIA
AgACAAEAAAD//wEAAQADAAUAAwACAAAA/v////////8AAAAAAAAAAAEA/v/8//v/+v/7
//v//P/9//v/+f/3//X/+P/4//j/+P/5//n/+f/5//f/9v/1//P/9v/1//X/9f/y//L/
8f/v//H/8f/x//D/8f/x//L/8//z//L/8//y//P/9P/1//f/9v/1//X/9v/3//j/+f/6
//z//P/9/wAA/f/9//z//P/+//7///8BAAEAAQABAAEAAwADAAMAAQADAAMAAwAFAAMA
AQD///3///8AAAIABAACAAEA///9//3//v///wAAAQACAP7//f/9//z//////wAAAAAC
AAIAAgACAAEAAAD///7/AwAEAAUABgADAAIAAgACAAMAAwAEAAQABQAGAAcACAAEAAMA
AAD8//r/+f/3//T/8f/u/+z/6//u/+//8P/w/+7/7v/s/+z/7P/s/+z/7P/w//P/8//2
//b/9v/1//X/9v/4//r/+P/6//r/+v/4//f/9//3//b/+P/6//z//v/7//r/+f/4//n/
+//9/wEAAgAAAP7//v/8//r/+f/7//r/+P/2//b/+P/4//P/6P/c/+D/6v/u/+j/5v/q
/+r/5//y/wgAEAAHAP//+//4//L/7f/u//L/9v/4//z//v/9//3//f/9//7//f/+//7/
/////wAAAAD///7//f/9/wAAAAAAAAAAAAD////////9//3//v///wAAAQACAAMAAQAA
AP////8CAAIAAgAAAAEAAAAAAAEAAAD///////8AAAEAAQABAP7//v/+//7/////////
//8BAP////////7//v/9//z//f/9//3//v/6//r/+v/7//v/+v/6//r/+v/5//n/+f/4
//f/9v/1//j/+P/4//j/9P/z//L/8f/x//L/8//z//X/8//y//H/7v/u/+3/6//u/+//
8P/w/+3/7f/u/+//7v/u//D/8P/x//L/8//1//T/8//z//T/9v/4//r//P/5//j/+P/6
//z//f/9//7////+//7////9//3//f/9/wAAAQACAAEAAAD///7/////////////////
/v/+//7//P/7//v//f8CAAAAAAAAAAAA/f/7//r/+P/6//v//f/+//z//P/8//z//v/+
//7//v8CAAIAAgACAP///v/+//7/AAABAAMABAAEAAQABAAEAAQAAwAAAPz/+v/5//f/
9P/u/+r/5//l/+f/6f/r/+z/6P/o/+b/5v/l/+b/5//o/+v/7//w//T/9f/0//L/8f/1
//j/+//6//j/+P/4//b/9v/3//j/+P/6//r/+v/6//j/+P/4//j/+//9//////8AAAAA
+v/6//z//P/9//3//P/6//b/9P/2//j/9//w/+L/4P/q/+z/5v/g/+T/5v/j/+7/BAAO
AAcA/f/5//T/7P/r//D/9v/6//r//P8AAP7//f/8//v//f/9////AAABAAEAAgACAP//
/v/9//3///8AAAEAAgAAAP////////////8AAAEAAgADAAQABQADAAIAAQABAAUABgAH
AAYABQAEAAQABQAEAAMAAwADAAQABQAFAAUAAgACAAIAAgAEAAUABgAHAAUAAwADAAMA
AgACAAEAAAADAAMAAwAEAAEAAAD/////AAAAAAEAAgAAAP////////3//f/9//3//v/+
//7//v/6//n/+P/3//f/+P/5//n/+f/3//b/9f/z//T/9P/z//T/9f/2//b/8//z//T/
9f/4//j/+v/6//j/+P/4//n/+f/5//r//P///wAAAQACAP///v/+/wAAAgADAAMABAAG
AAQAAwADAAIAAwAEAAUABgAHAAgABwAEAAMAAgADAAQABQAGAAcABQAEAAQABAACAAMA
AwADAAkACAAHAAYABQAEAAEAAQACAAIABQAFAAYABgAFAAQAAwACAAUABgAHAAgACgAK
AAoACgAIAAgACQAKAA0ADQAOAA4ADQAMAAsACgAJAAkABwAEAAAA/f/5//T/8v/w/+//
7//x//P/9f/2//H/8P/t/+z/7v/w//L/9P/0//f/9//6//r/+v/5//n//P/+/wAA/v/8
//z//P/6//7///8AAAAAAAAAAAAAAAD+//7//v/+/wUABQAFAAMAAAAAAP7/AAAEAAQA
AwADAAAA/P/4//r//v8AAPn/6v/m//D/8P/m/+D/4v/k/+L/7f8EABAACAD9//f/8//w
/+7/8f/4//7/AAAAAAAAAAAAAP///v/9/wAAAQAEAAYABAADAAMAAgACAAIAAgADAAYA
BgAGAAYABQADAAIAAQAEAAUABwAJAAgABwAGAAUABgAGAAYABwAKAAoACgAIAAYABAAD
AAMABAAFAAcACQAHAAcABgAFAAIAAgACAAIABAAFAAYABwAGAAMAAgABAAIABAAFAAYA
BAADAAIAAgAAAAAAAAABAAIAAgADAAQA///9//z/+//8//3//v////7//P/6//j/+f/5
//n/+f/7//z//f/9//r/9//1//P/9f/2//b/9f/1//X/9f/0//P/8//0//X/9//4//v/
/P/5//j/9//3//r/+//9/wAA/v/+//7//v/+//7///8CAAQABQAFAAYABQACAAAA//8B
AAMABQAHAAUABQAFAAMABQAFAAUABwAHAAcABwAHAAMAAgACAAIAAgADAAcACQAGAAMA
AgABAAAAAQABAAIAAgABAAEAAgACAAIAAgACAAIABQAGAAcACAAJAAgABwAGAAQABAAF
AAYABwAHAAgACAAGAAYABgAGAAYABwAGAAQA/v/7//f/8v/y//D/7//v/+7/7//w//D/
7P/s/+r/6v/u//D/8v/0//P/9f/0//b/+f/6//r/+//6//z//v/8//r/+v/6//j//f//
/wEAAgAAAP7//P/6//3//v///wAAAwAFAAUAAQD8//z/AAAAAAAAAgADAAEA/P/2//L/
9P/6/wAA///0/+j/6P/s/+j/4P/g/+b/6P/p//r/EAAUAAcA+//1//D/7v/x//b/+v/+
/wAAAAD8//v/+//7//v//v///wIABAACAAEAAQAAAAAAAAAAAAEAAgACAAIAAgAAAP//
/////wIAAwAFAAcABgAFAAQAAwAEAAQABAAFAAgACAAIAAYABQAEAAQABQAGAAcACQAL
AAoACQAHAAUABgAGAAYABgAGAAUABAADAAEA////////AQAEAAYACAAHAAUAAwACAAIA
AgACAAMAAgAAAP///v/8//v/+//7//z//f/+/////v/8//r/+P/5//n/+f/5//j/+P/4
//f/9f/z//L/8f/z//T/9P/z//H/8f/x//D/8f/x//L/8//2//b/+P/4//b/9v/2//f/
+v/7//3/AAD9//z/+//6//3//v8AAAQABAAFAAUABgADAAAA/v/9/wEAAwAFAAcABgAF
AAQAAQABAAEAAQADAAMAAwADAAMA///+//7//v8CAAMAAwAGAAMAAgABAAAA/f/9//7/
/v8BAAEAAgACAAEAAAD///7/AwAEAAUABgAFAAQAAwACAAIAAgADAAQABQAFAAYABgAE
AAQABAAEAAIAAQD+//r/9//1//L/7v/t/+z/7P/t/+7/7//w//D/7f/s/+n/6P/s/+7/
8P/y//L/8//x//L/9f/2//b/9//6//z//v/8//v/+v/5//b/+//9////AAD9//z/+//6
//v//P/9//7/AQABAP///f/6//r//P8AAAIAAAD9//n/9v/w/+z/6v/u//L/7//i/97/
6P/0//T/8P/w//L/7v/1/w4AIAAcAAsA///5//j/9v/1//r/AAAEAAQAAAD+//3//f/9
//3/AgADAAYACAAFAAMAAgAAAAIAAgACAAMABAAEAAQABAABAP///v/9//7///8BAAMA
AgABAAAA/////wAAAQADAAQABAAEAAIA///+//7///8CAAMABQAHAAUAAwAAAP3///8A
AAEAAgABAAEAAQABAP///f/9//3/AAACAAMABAABAP///f/8//v//P/9/////f/8//z/
/P/5//f/9v/1//f/+f/7//3/+//4//X/8v/y//P/9P/1//X/9v/3//f/9P/x/+//7f/w
//L/8//z//L/8f/w/+7/7v/v//H/8//2//b/+P/4//X/9P/z//P/+P/5//v//v/9//z/
+//6//v//P/+/wIAAgADAAMABAADAAAA/v/9/wEAAwAFAAcABAADAAIA//8BAAEAAQAD
AAMAAwADAAMAAQAAAAAAAAACAAQAAgACAAIAAgAAAP/////+/wAAAQADAAQAAwACAAEA
AAACAAIAAgACAAYABgAGAAYAAgACAAMABAAHAAcACAAIAAYABgAGAAYABQAFAAMAAAD/
//3/+v/2//P/8P/u/+3/8P/x//L/8v/v/+7/6//q/+3/7v/v//D/8v/1//X/+P/6//r/
+f/5//z//v8AAP7//P/8//z/+v/6//v//P/8//3//v///wAA///+//3//P8DAAMABQAD
AAIAAAAAAP7//v8AAAEA///8//r/9v/y//L/+v/7//b/6v/o//L/+P/y/+z/7v/u/+v/
9v8MABgAEQADAP3/+v/4//X/9v/6//7/AgAEAAIAAgABAAAA//8DAAMABQAGAAYABQAF
AAQAAwACAAEAAQADAAQABQAGAAQAAwADAAMAAwADAAQABQAHAAcABwAHAAQABAAEAAUA
CgAKAAoACAAFAAQABAAFAAUABQAGAAcABwAHAAYABQACAAIAAgACAAQABQAGAAcABgAD
AAIAAQADAAQABAAEAAQAAwACAAIA/v/+//7///8AAAAAAQACAP///f/8//v/+//7//v/
+//9//z/+//6//b/9f/0//P/9f/2//f/9//2//P/8f/v/+//8P/w/+//8P/x//L/8v/w
/+//7//v//H/8v/1//b/8//y//H/8f/1//X/9v/4//n/+v/7//z/+//6//r//P/+////
//8AAAAA/v/9//3/AAABAAIAAwADAAMAAwABAAAA///+////AQABAAEAAQD///7//v/+
//7/////////AwADAAAA/f/8//v/+v/8//3///8AAAAA//////7//v/+//7//v8BAAIA
AwAEAAMAAgABAAAA//8AAAIABAAFAAUABgAGAAQABAAEAAQABAADAAAA/P/3//P/7v/o
/+j/6P/p/+v/7P/t/+7/7v/s/+z/6v/q/+7/8P/y//T/9f/3//b/+P/8//z/+//7//r/
/P/+//z/+v/6//r/+P/7//3///8AAP3//P/7//r//f/+////AAADAAEA///9//7//v8A
AAAAAAAAAP//+//2//j//v8EAAAA9P/p/+r/8P/s/+L/4v/k/+L/5P/4/wsACgD+//j/
9f/z//H/9P/4//v/AgAEAAQABAAEAAIABQAFAAUABQAJAAkACwAMAAoABwAFAAIABQAG
AAcACQAKAAoACgAKAAgABwAHAAcACgALAA0ADwANAAsACQAHAAgACgAMAA8ADwAOAA0A
CgAJAAgACAAJAAwADQAPABEADwANAAoABwAJAAoACwAMAAsACwALAAsACQAHAAcABwAK
AAwADQAOAAsACQAHAAYABQAGAAcACQAHAAYABgAGAAQAAwADAAMABgAHAAgACQAGAAQA
AgAAAAAAAQACAAMAAAAAAAAA///9//v/+v/5//z//v///////P/7//r/+P/6//v//f//
/////v////7//P/8//z//f8AAAEAAwAGAAMAAgABAAAAAwAEAAYACgAJAAkACAAIAAgA
BgAFAAUACAAJAAoACwAIAAcABgADAAYABwAIAAsACQAJAAkACQAHAAYABgAGAAkACwAM
AA0ABwAEAAYABgAGAAYABgAHAAkACgAJAAcABgAEAAYACAAKAAwADQAMAAsACgALAAoA
CQAIAAgACgANABAADwANAAwACgAMAA4AEAASAA4ADQAKAAYAAgD///v/9v/3//b/9v/3
//X/9f/1//T/9f/2//X/9v/1//b/9//4//n/+//6//z/AQACAAIAAwADAAQABQACAAMA
BAAFAAQABAAFAAYABgAFAAQAAwACAAUABgAHAAgABQADAAMAAwAGAAgACgAMAAoACAAD
AP///P/6//r/AgAKAAwAAwDy/+r/7P/q/+b/5v/s//L/8P/z/wYAEAAGAPv/+f/5//r/
/P///wIABAACAAAAAAAAAAMABQAHAAkACQAJAAsADAALAAkACAAGAAkACgALAA0ACwAK
AAkACAALAAsADAANAAsACwAMAA0ADAALAAoACQAKAAwADgARABAADgAMAAgACgAKAAsA
DQAMAAsACwALAAkACQAIAAcACAAKAAwADgANAAsACQAHAAgABwAIAAkABwAIAAgACAAG
AAUABAAEAAQABgAIAAsACAAGAAUABAAFAAUABgAHAAYABQAEAAMAAgAAAP7//P/9////
AQADAP///v/9//v//P/7//v/+//5//r/+v/5//j/9//2//T/9P/1//f/+f/3//b/9//2
//n/+v/7//3//v/9//3//v/8//z//P/8////AAACAAYABAADAAEAAAADAAIAAgADAAQA
BQAGAAcABgAFAAQAAQAEAAUABgAJAAcABQADAAEAAgACAAMABAAEAAUABQAFAAMAAQAC
AAcACAAGAAYABgAGAAIAAQABAAAAAgADAAUABgAEAAQABAAEAAYABgAGAAYACgAKAAoA
CgAGAAYABwAIAAoACwANAA4ADQAMAAsACgAGAAUAAgD+//z/+//5//b/8//w/+7/7f/v
//H/8//0//D/8P/u/+7/7//w//H/8v/1//n/+v/+//7//P/5//f/+//+/wEAAAD+//7/
/v/8//z//f/+//7///8AAAEAAgABAAAA///+/wEABQAHAAcABgAEAAAAAAAAAAAAAQAB
AAIA/v/8//z/AAD+//f/6v/m/+z/8P/q/+b/6v/q/+T/6f8AABAADAADAP3/+f/0//D/
8f/2//z//v8CAAQABAAEAAMAAgABAAEAAQADAAQABgAFAAUABAADAAIAAQABAAMABAAF
AAYABAADAAMAAwADAAMABAAFAAYABwAIAAkABwAGAAUABQAJAAoACwAKAAcABgAGAAcA
BwAHAAgACQALAAsACgAJAAcABgAFAAQABgAHAAgACQAHAAUABQAFAAMABAAEAAQABQAF
AAUABgADAAIAAQABAAIAAgADAAQAAAD////////9//3//f/9//7//v/+//7/+//7//v/
+//8//z//P/7//r/9//1//P/8//0//T/8//0//X/9v/2//T/8//z//P/9v/2//j/+P/2
//b/9v/3//v/+//8//7//v/+//7//v/9//z//P/+////AQACAAQAAgAAAP////8AAAEA
AgADAAUABQAFAAMAAgABAAAAAQACAAMABAAFAAEAAAAAAAAAAAABAAEAAQABAAEAAAD/
/////v8AAAAAAAAAAAEAAQACAAIAAAD//////v8BAAIAAwAEAAUABAADAAIABgAGAAYA
BgAFAAYACAAKAAkABwAGAAQABwAIAAkACgAHAAUAAQD8//f/9f/y/+7/7//u/+7/7//t
/+3/7f/s/+3/7v/t/+7/7v/u/+7/7v/y//X/9f/4//z//P/7//v/+f/6//v/+P/6//z/
/v/+//3//f/9//z//P/8//z//P///wAAAQACAPv/+//9////AgAGAAYABgAGAAIA/f/7
//r/+P/4//7/BgAGAPn/6v/i/+T/5P/g/+L/6v/u/+r/7/8AAAgAAgD5//X/9f/0//b/
+//+//7//P/8//z//v8CAAMABAAFAAYABQAGAAYABAADAAMAAgAFAAYABwAJAAcABgAF
AAQABwAHAAgACQAIAAcABwAHAAcABwAHAAcABwAIAAkACwAMAAoACAAEAAcACAAKAA0A
CgAJAAkACQAHAAcABgAFAAcACAAJAAoACAAHAAYABQAIAAcACAAJAAgACAAHAAYABgAF
AAQABAADAAQABQAHAAQAAgABAAAAAAABAAMABQAEAAMAAgABAP///v/9//z//P/9//7/
///9//z/+//5//z/+//7//v/+v/6//n/9//1//X/9f/0//b/9//5//v/+v/4//j/9v/4
//r//P////////8AAAIAAgACAAIAAgADAAQABgAKAAcABwAGAAYACAAIAAkACwAJAAkA
CQAJAAkACQAJAAcACQAJAAkACwAIAAcABgAFAAcACAAKAAwACQAJAAgABwADAAMABAAH
AAwACQAIAAcABgAFAAUABgAGAAcABwAIAAgABgAGAAYABgAKAAoACgAKAAwADAAMAAwA
CgAKAAsADAAOAA8AEQASABEAEAAPAA4ADgANAAoABgABAP///P/4//b/9P/z//P/9f/3
//n/+v/1//T/8f/w//H/8v/z//T/+P/7//v//v/+//7//f/9/wAAAgAEAAIAAAAAAAAA
/v8CAAMABAAEAAQABAAEAAQABAAEAAQABAAHAAkACQAHAAIAAgAEAAQABgAIAAkACQAG
AP7/9v/w//L/+P/5//T/6v/q//b//P/2//D/9P/2//f/AAAaACgAHwARAAcAAAD4//X/
9v/6/wAABgAIAAYABgAFAAQAAwAGAAcACgAMAAwACwALAAoACQAIAAcABwAJAAoACwAM
AAsACQAIAAcABwAHAAgACQALAAsACwALAAoACgAKAAsADwAQABEAEAAMAAoACQAJAAsA
CwAMAA0ADQANAAwACwAJAAgABwAGAAoACwAMAA0ADAAJAAgABwAHAAgACAAIAAoACQAI
AAgABAAEAAQABQAHAAYABgAGAAMAAQAAAP//AQABAAEAAQABAAAA///+//z/+//6//n/
+v/6//r/+f/3//X/9P/z//X/9v/2//X/9//3//f/9v/0//P/8//z//f/+P/7//z/+v/6
//r/+//9//3//v8AAAAAAAAAAAAA/v/+////AgADAAUABgAIAAYABAADAAMABAAFAAYA
BwAHAAcABwAFAAMAAwADAAUABgAHAAgACQAGAAQAAwACAAIAAwADAAMABwAFAAQAAQAA
AP///v8AAAEAAwAEAAQAAwADAAIAAgACAAIAAgAGAAYABgAGAAcABgAFAAQABQAGAAgA
CgAIAAcABwAGAAYABgAGAAYABwAHAAUAAgD8//n/9f/w//D/7v/t/+3/7P/t/+7/7v/s
/+z/6v/q/+z/7v/w//L/8v/z//H/8v/3//j/+P/5//j/+v/8//r//P/8//z/+v/9////
AQACAAAA/v/8//r//f/+////AAAFAAMA///9//z//v8AAAAAAAAAAP//+f/y//D/8P/u
//b//v8BAPr/6v/k/+z/8v/u/+z/8v/y//H/+v8OABgACwD7//X/9v/4//n/+v/8//z/
/P/6//b/+v/7//z//f8BAAEAAwAEAAEA///+//z///8AAAEAAwADAAIAAQAAAAAA////
////AgADAAUABwAFAAMAAQD//wEAAgADAAUABwAGAAUAAgABAAAAAAABAAMAAwAEAAUA
BAADAAEA//8BAAIAAwAEAAMAAwADAAMAAwABAAEAAQADAAQABAAEAAMAAQD///7//f/+
////AQAAAP7//f/8//r/+f/5//n/+v/7//z//f/6//j/9v/0//T/9f/2//f/8//y//H/
7//x/+//7v/t/+7/8P/x//H/8P/v/+7/7P/s/+3/7//x//H/8P/x//D/8v/y//L/8//2
//f/+f/8//r/+P/2//T/9//4//r//v/9//3//P/8//z/+v/5//n//P/9//7////8//v/
+v/3//n/+//9/wEA///////////7//r/+v/6//v//f/+/////P/7//n/9//5//v//v/+
//v/+v/5//j/9//3//j/+P/7//v//P/8//r/+v/6//r//f/+////AAABAAAA///+//z/
/P/9//7/AgADAAUABgAEAAIAAAD+//7//f/6//b/8v/v/+v/5v/l/+T/5P/l/+f/6f/r
/+z/6f/o/+X/5P/m/+j/6v/s/+7/8f/x//T/9f/0//L/8f/1//j/+//6//f/9v/1//L/
9f/3//n/+v/4//j/+P/4//j/+P/4//j//f////3//f/6//j/9v/4//r/+P/3//f/9P/2
//z//v/4/+r/3//i/+j/5v/e/9z/3v/c/9r/6P/7//7/9v/y//H/7f/r/+r/7P/z//j/
+v/8/wAA/v/8//z/+//6//n//f/9////AAAAAP/////+//z//P/8//3/AAAAAAAAAAD+
//3//f/9//7///8BAAMAAQABAAEAAQD+//7//v///wQABAAEAAIA///+//7///8BAAEA
AgADAAMAAwACAAEAAAAAAAAAAAACAAMABAAFAAQAAQAAAP//AQACAAIAAgAAAP///v/+
//z//P/8//3////+//7//v/6//n/+f/5//v/+//7//v/+f/4//f/9v/1//X/9f/1//X/
9v/3//f/9v/z//H/7//w//L/8//z//L/8f/w/+7/7f/t/+7/7//x//L/9f/2//P/8v/x
//H/9P/1//f/+v/4//j/+P/4//b/9v/3//r//P/9//3//v/9//r/+P/3//n/+//9////
/f/9//3/+//7//v/+//9/////////////P/6//n/+P/5//v//P/9//v/+//6//n/9f/5
//r//P/8//z//P/6//n/+f/4//f/9//4//j/+//8//3//v/9//z/+//6//3//v///wAA
/P/8//3//v//////AAAAAAEAAgADAAQA///9//n/9P/y//H/7//s/+n/5v/k/+P/5v/n
/+j/6P/o/+j/5v/m/+b/5v/m/+b/6//v//D/9P/1//T/8v/x//L/9P/2//T/9v/2//b/
9P/z//P/8//y//T/9v/4//r/9//2//X/9P/1//X/9//7//7//P/6//j/9v/0//P/8//0
//T/9P/2//r/+P/v/+D/2P/e/+L/3v/c/97/4P/Y/9n/7P/6//b/8f/v/+3/7P/q/+v/
7v/w//L/8v/2//r/+f/5//n/+f/6//n/+v/6//z/+//7//r/+v/6//r/+//8//z//P/8
//7//f/9//3/+v/5//n/+f/8//3//v////z//P/8//3//v/+//7//P/+//7///8BAP//
/f/8//v//f///wAAAQD///7//f/8//3//f/9//3//v/9//7////8//z/+//6//v/+//7
//z/+v/6//r/+//7//r/+v/6//n/+f/6//v/+P/3//b/9f/2//b/9v/2//P/8//z//P/
8v/y//L/8f/y//H/8f/x/+7/7v/t/+v/7P/t/+7/7v/r/+v/7P/t/+z/7P/u/+7/7//w
//H/8//y//H/8f/y//X/9v/3//j/9//2//b/+P/4//n/+f/6//v/+v/6//v/+f/5//n/
+f/8//3//v/9//v/+//7//3/+//7//v/+//8//z//f/+//z/+//5//f/+f/7//z//f/9
//n/9v/2//b/+f/6//v//P/5//n/+v/6//r/+f/5//j/+v/8//7/AAAAAP7//P/6//3/
/v///wAAAAAAAAEAAgAAAP/////+/wEAAgADAAQAAAD9//j/8v/w/+//7f/q/+j/5v/l
/+X/5f/l/+X/5P/k/+b/5v/o/+b/5v/m/+b/6//v//D/9P/1//T/8v/x//H/8v/z//D/
8v/0//b/9v/1//X/9f/0//X/9v/3//j/+P/4//j/+P/z//X/9f/5//z//v/+//z/+v/2
//P/8f/w//D/9P/6//7/+v/r/9z/2P/e/+D/2v/c/+L/5P/e/+X/+P8AAPj/8f/t/+v/
7P/u/+//8v/y//L/8v/0//j/+//7//v/+//7//n/+f/4//v/+//8//z//P/8//z//f/7
//r/+f/4//z//f///wEA/v/9//3//f/+////AAABAAAAAAAAAAEAAQAAAP///P/9//7/
AAADAAEA///+//3//v/////////+//7//v/+//7//f/8//v//f/9////AQD///7//P/6
//v/+//7//z/+v/6//r/+//5//j/+P/4//j/+f/7//3/+//5//f/9f/2//b/9v/2//X/
9f/1//X/8f/w/+//7f/v/+//8P/x/+7/7v/t/+v/7P/t/+7/7v/t/+3/7v/v/+//7v/v
/+7/7//w//H/8//z//H/8P/w//P/9P/1//b/+P/4//n//P/5//n/+P/4//r/+v/7//3/
+//7//v/+//8//3//v/9//3//f/9/////v/9//z/+//7//z//v8AAP3//f/8//v//f/9
//z/+//9//3//P/8//r/+v/5//j/+v/7//z//f/6//v/+v/6//3//f/9//3//v/+////
///+///////+/wAAAgAEAAYABAACAP///f8BAAEAAgACAAAA///9//z/+f/2//T/8f/u
/+3/7P/r/+b/5v/m/+b/5v/m/+j/6P/o/+j/5v/m/+b/5v/p/+z/7//y//T/9P/0//T/
8v/y/w==
         </WaveFormData>
      </LeadData>
      <LeadData>
         <LeadByteCountTotal>10000</LeadByteCountTotal>
         <LeadTimeOffset>0</LeadTimeOffset>
         <LeadSampleCountTotal>5000</LeadSampleCountTotal>
         <LeadAmplitudeUnitsPerBit>4.88</LeadAmplitudeUnitsPerBit>
         <LeadAmplitudeUnits>��V</LeadAmplitudeUnits>
         <LeadHighLimit>2147483647</LeadHighLimit>
         <LeadLowLimit>268435456</LeadLowLimit>
         <LeadID>V2</LeadID>
         <LeadOffsetFirstSample>0</LeadOffsetFirstSample>
         <FirstSampleBaseline>0</FirstSampleBaseline>
         <LeadSampleSize>2</LeadSampleSize>
         <LeadOff>FALSE</LeadOff>
         <BaselineSway>FALSE</BaselineSway>
         <ExcessiveACNoise>FALSE</ExcessiveACNoise>
         <MuscleNoise>FALSE</MuscleNoise>
         <LeadDataCRC32>3611546949</LeadDataCRC32>
         <WaveFormData>
JgAmACYAJgAhAB4AGwAYABUAFAATABIAEAAOAAwACgAHAAQAAQD+//z//P/8//z/+v/4
//b/9P/0//T/9P/0//T/9P/0//T/8//y//H/8P/x//L/8//0//P/8v/x//D/8f/y//P/
9P/0//T/9P/0//P/8v/x//D/8//0//X/9v/1//T/8//y//T/9P/0//T/8//z//P/8//w
//D/8P/v//H/8v/z//T/8f/y//H/8f/y//P/9P/1//X/9f/2//j/9v/1//T/8//z//X/
9//6//f/9//2//T/8//y//L/8f/x//D/7//t/+v/5//k/9//3f/d/97/4P/e/9z/2v/a
/9z/3v/g/+L/5P/k/+L/4v/f/97/3f/c/93/3f/f/+D/3f/d/9z/3f/f/9//3//e/+D/
4P/g/+D/3f/b/93/4P/i/+L/5P/p/+7/9P/+/xcAOQBfAIEAqwDTAOsA8gDsAN4A2ADW
AMcAoQBjABYA0f+f/3n/Yf9Y/2H/d/+X/7b/yP/P/9f/3P/b/9n/3f/i/+P/5v/o/+r/
6P/p/+n/6P/q/+r/6v/p/+v/7P/s/+7/6//r/+r/6f/r/+z/7v/x/+//7//w/+//8v/y
//L/8v/0//X/9v/4//j/9//4//f/+v/7//z/AAD9//7//v/+/wIAAwADAAQABgAIAAkA
CwAMAAwADAAOABEAEwAWABoAGwAcAB0AGwAhACQAJgAoACoALAAvADIANAAzADQANAA4
ADoAPAA+AD0AOwA6ADgAOwA8ADsAOgA7ADsAOwA6ADcAMwAyAC8ALwAvAC8ALwAqACcA
JgAhACAAHQAaABcAFgAUABIAEQANAAkABgADAAMAAQACAAQAAAD+//v/+f/5//j/+f/5
//r/+v/6//r/+P/3//X/9P/2//f/+P/6//j/9//2//b/+P/4//j/9//4//n/+v/8//v/
+f/3//X/9//5//n/+//4//f/9v/1//X/+P/6//r/+v/6//b/9f/0//P/9f/2//f/9//4
//j/+P/4//X/9v/1//X/9//5//v//f/6//n/+f/6//v/+//7//v/+//7//v//P/5//n/
+P/2//f/9v/2//X/8f/w/+//7f/t/+v/6v/n/+X/4//i/+L/3//e/93/3v/g/+L/5P/m
/+T/5P/i/+L/5P/k/+T/5P/l/+P/4//i/+D/3//d/93/4P/h/+L/4v/h/+D/3//e/9//
4f/j/+b/5P/i/+L/5//s//L//v8VADUAWQB7AJ0AxQDhAO4A6gDgANoA3gDTAK0AcwAo
AN3/p/+D/2v/Xv9h/2//if+o/77/x//N/9b/3f/f/+H/5P/k/+b/5//o/+b/5//n/+b/
6f/q/+v/6//o/+j/5//o/+n/6//s/+3/7//u/+7/7//t/+3/7v/t//H/8v/z//T/8f/x
//H/8v/z//P/9f/1//X/9f/1//j/9//4//j/+P/9////AAACAAEAAgACAAMABwAIAAkA
DAAPAA8AEAASABQAFgAYABcAHQAgACIAJAAlACYAKAAqAC0ALQAvADAAMgA0ADYAOAA4
ADcANwA2ADkAOgA5ADgANAAzADIAMAAyAC8ALwAtACwAKwAqACkAJQAhAB8AGQAbABkA
FwAVABEADgALAAkACAAFAAMAAQAAAP3//f/+//n/+P/2//X/9//2//f/9//z//L/8f/w
//L/8//z//T/9v/1//T/9P/0//P/8v/y//X/9v/3//f/9v/1//T/9P/1//X/9f/1//f/
9//1//X/8//x//P/9f/4//b/9v/2//b/8//x/+//7f/w//L/9P/1//P/8v/x//D/8v/0
//T/9f/1//X/9f/1//H/8f/y//T/9v/3//j/+f/1//X/9f/2//T/9f/1//T/9f/0//T/
8//u/+z/6v/n/+j/5//n/+X/3//d/9z/3P/a/9r/2v/c/9//4P/h/+L/4f/g/93/3P/d
/97/3//g/9//3f/d/9z/2v/b/9v/3f/f/9//3//e/93/3P/b/9r/3f/f/+H/4v/g/9z/
2v/d/+T/7v/6/w8ALwBRAHEAkwC3ANkA7ADwAOYA3gDgANcAtwB/ADQA5/+t/4f/a/9e
/2H/bf+F/6L/tv/D/83/1v/b/93/3f/i/+H/4v/i/+L/4f/j/+T/5P/n/+j/6f/p/+b/
5v/l/+b/5//p/+r/6//p/+j/6P/p/+j/6f/r/+v/7f/u/+//8P/v/+//7//w//L/8//2
//f/9//3//f/+v/4//r/+//8////AQACAAQAAQACAAIAAwAIAAoADAAQAA8ADwAQABIA
FAAWABgAFwAcACAAIwAmACUAJgAoACoALgAvADIANAA1ADYANwA4ADcANwA4ADgAOwA8
ADsAOgA2ADUANAAyADMAMQAyADEALwAtACsAKQAmACMAIgAdAB0AGwAZABcAEwAQAA0A
CwAMAAkABwAFAAEA/f/8//z/+P/4//f/9//5//j/+f/5//b/9P/y//D/9P/1//X/9v/0
//P/8v/y//H/8f/x//L/9P/2//j/+f/1//P/8f/w//T/9f/2//f/9//3//X/9f/z//P/
8//z//n/+P/1//T/8//y//H/8f/x//H/8//0//X/9f/z//L/8f/w//P/9v/3//n/9//3
//f/9//z//P/9P/2//n/+f/5//n/9v/1//T/9P/3//n/+v/6//X/8v/w/+3/6//q/+n/
5//o/+f/5//l/97/2//Z/9j/2f/a/9v/3v/d/97/3//g/+D/4P/e/97/4P/g/+D/4P/e
/9v/2v/Y/9n/2//c/9//3v/d/9z/2v/a/9r/2v/a/+H/4f/f/9r/2P/W/9r/4//u//r/
DAArAE0AawCLALEA0wDnAOwA4ADUANgAzgCrAHEAJwDc/6H/ff9l/1f/WP9l/3v/l/+w
/77/yf/T/9z/3f/f/+H/4P/f/+D/4P/g/+L/5f/n/+j/5//m/+X/4//l/+b/5v/o/+r/
6//r/+v/6v/o/+f/5//p/+v/7v/v/+//7v/t/+z/7v/v//D/8v/0//X/+P/5//b/9f/0
//b/9//6//z//v/+//////8AAP7/AAABAAMACAAKAAwAEAAQAA8ADwAQABUAGAAbABsA
HAAeAB8AIAAiACQAJwAqAC4ALwAyADQAMgAyADIAMgA0ADUANwA4ADYANgA0ADIALwAv
AC8ALgAvAC0ALgAtACgAJQAiAB8AHgAdAB4AGwAYABUAEgAPAAoACAAGAAUABQADAAIA
AQD8//f/9f/0//X/9v/2//f/9P/y//L/8f/w//D/8P/w//L/8//z//T/8f/v/+3/7P/w
//H/8v/0//P/8v/x/+//7//v/+//8P/y//P/9P/1//T/8//w/+//8f/z//X/9//0//P/
8v/x//D/8f/x//H/8f/v//D/8f/x/+//7v/t/+z/7f/w//H/8//x//H/8f/x//H/8f/y
//T/9f/1//X/9f/x//H/8f/y//X/9//4//j/8//w/+7/6//q/+r/6v/p/+n/5//m/+P/
3v/b/9n/2P/b/9z/3f/g/97/3v/e/97/4P/g/97/3v/c/9z/3P/c/9v/2f/Z/9j/2//d
/97/4f/f/93/2//Y/9n/2v/b/9z/4f/h/9//3P/Y/9b/2v/h/+j/9P8CABUAMQBRAHEA
lQC9AOEA8gDyAOQA3ADaAMUAlwBXAAwAxf+X/3f/X/9U/1n/Zf99/5z/tv/F/8//2P/b
/93/3f/a/9r/3P/d/97/4v/l/+f/6P/n/+b/5f/j/+P/5P/k/+b/6P/p/+n/6f/n/+b/
5v/n/+v/7f/w//H/7//u/+3/7P/u/+//8P/y//X/9f/3//f/9v/1//T/9v/5//z//v8A
AAEAAQAAAAAAAAACAAMABQAFAAYABwAKAAkACQAKAAwAEQAWABsAHQAfACAAIAAgACQA
JgApACwALQAtAC8AMAAvADAAMQAyADQANQA3ADgANwA2ADMAMAAwADEAMgAyADIALwAv
AC0AKQAnACUAIwAjACEAIQAdABoAFwAUABEAEAAOAAwACwAKAAcABQADAAAA+//5//j/
+f/6//r/+//3//T/8//x//H/8v/z//T/9f/1//T/9P/z//H/7//u//H/8//1//j/9f/0
//P/8f/z//P/8//0//X/9f/1//X/8//z//H/8f/z//f/9//2//P/8v/x//D/8f/x//H/
8f/x//L/8//z/+//7v/t/+z/7//y//P/9f/0//P/8v/x//D/8f/z//b/9f/1//X/9f/x
//H/8f/y//T/9f/1//T/8P/u/+3/6//q/+r/6v/p/+f/5f/k/+H/3P/Z/9f/1v/Y/9r/
3P/g/97/3v/e/97/3//g/9//4P/g/+D/4P/g/97/2//a/9j/2v/d/9//4//g/9//3v/c
/93/3v/f/+D/5f/j/+H/3P/a/9z/4v/r//T//P8KACEAQQBhAH8AoQDHAOcA9gDyAOoA
7gDsANMAowBhABYA2f+v/5P/ff90/3X/g/+d/7r/zP/T/9n/4P/l/+X/4//g/+D/4v/j
/+T/5//r/+7/8P/u/+z/6v/n/+j/6v/r/+7/8P/x//H/8f/w/+7/7f/t//D/8f/z//P/
8v/y//L/8v/0//X/9v/4//f/9//5//n/9//3//f/+v/7//7/AAACAAEAAQAAAAAAAQAE
AAYACQALAAwADQAQAA8ADwAQABIAFwAaAB0AHQAdAB4AHgAeACIAJAAnACoALwAvADEA
MgAyADIAMgAyADQANQA3ADgANQA0ADEALgAvAC8ALwAuADAALQAtACsAJgAjACAAHQAd
AB0AHwAdABsAFwATAA8ADgAMAAoACQAJAAcABgAFAAIA/f/7//r/+//8//z//f/7//j/
9//1//b/9v/2//b/9//3//b/9v/1//P/8f/w//T/9f/2//j/9//2//X/8//1//X/9f/2
//n/+f/5//n/+P/3//T/8//3//r/+f/4//f/9v/z//P/8//z//T/9v/4//n/9//2//X/
9P/0//b/9v/3//f/9//3//f/9P/z//P/9P/2//f/+P/5//b/9f/0//T/9P/1//X/9P/z
//L/8v/x/+7/7P/q/+f/6v/p/+n/5//i/9//3f/c/9z/3P/c/97/3f/e/9//4P/i/+L/
4P/g/+L/4v/i/+L/3//d/93/3P/a/9v/2//d/97/3//g/+D/3v/e/97/3v/h/+P/4//i
/97/2v/a/9//5v/w//z/DQApAEkAaQCHAKsAzwDoAPIA7ADiAOgA5QDJAJcAUgALANX/
rf+N/3z/d/99/5H/rv/G/8//0f/Y/9//4//l/+L/3//g/+D/4P/j/+X/5v/m/+j/6P/o
/+f/5v/m/+X/5v/p/+v/7P/t/+z/6v/p/+n/6v/r/+3/7f/w//D/8P/w/+3/7f/t/+7/
8P/x//T/9f/z//P/8//2//b/+P/5//r//P/9//3//v/9//7//v///wIABAAGAAoACgAJ
AAkACgANABAAEwATABgAGgAbABwAHQAeACAAIgAmACcAKgAsACwALAAsACwALQAtAC4A
LgAvADAALwAuACwAKwAqACgAKQAnACgAJwAkACEAHgAbABkAFwAXABMAEwARAA8ADQAH
AAQAAQD//wEA///+//3/+v/1//P/8v/w//D/7//v//D/7v/u/+3/6//q/+n/6P/s/+3/
7f/u/+3/6//p/+j/6//r/+v/7P/u/+7/7v/t/+z/6//q/+r/7P/t/+7/7//u/+3/6v/p
/+v/6//r/+v/7//t/+z/6v/o/+b/5P/m/+f/6P/p/+f/6P/p/+n/5v/m/+b/5v/n/+r/
6//t/+r/6f/o/+f/5v/n/+n/7P/r/+v/6//r/+n/6f/p/+r/7P/t/+3/7P/o/+T/4f/d
/9z/3P/c/9v/2f/X/9b/0//R/8//zv/O/9H/0v/T/9b/1P/U/9T/1P/V/9b/1f/W/9T/
1P/U/9T/0f/P/8//zv/R/9P/1P/X/9X/0//R/87/0f/S/9P/1P/V/9P/zf/M/87/1P/c
/+X/9P8MACwATQBrAI8AtwDTAN8A3QDWANIA1ADIAKQAZwAbANf/pv+D/2f/Xf9h/3L/
jf+n/7f/wP/G/83/0//W/9X/1f/T/9L/1P/W/9f/2P/b/93/3v/e/9z/2v/Y/9X/2P/a
/9v/3v/c/93/3f/d/9v/2v/a/9v/3//h/+T/5f/j/+L/4f/g/+P/5//r//D/8f/x//P/
8//1//X/9f/4//r//v8BAAQAAwADAAIAAgAEAAgACwAPAA8AEAARABQAFQAVABYAGAAd
ACIAJwApACkAKgAqACoALQAwADQAOAA7ADsAPQA+AD4APgA+AD4AQABBAEMARABBAEAA
PQA6ADoAOwA8ADwAOwA3ADYAMwAvAC0AKwApACoAKQAqACcAIwAfABsAFwAVABQAEwAT
ABAADQALAAkABwADAAIAAgADAAQABAAFAAEA/v/9//v//f/+////AAAAAP///f/8//z/
+//6//r//P/9//7/AAD9//z/+//5//r/+//8//7//f/9//3//f/7//v/+f/5//v//f//
/wEA/f/2//j/+P/4//j/+v/7//z//f/7//r/+f/3//n/+v/7//z/+//8//v/+//7//v/
+//7//z//f///wIAAQD///3/+//7//3///8CAAEAAQAAAP7//P/6//n/9//4//j/+P/3
//P/7//s/+f/5f/l/+b/6P/m/+b/5v/o/+j/6P/o/+j/6//s/+v/7P/p/+j/5//m/+f/
5f/l/+T/5v/n/+f/6f/o/+f/5v/k/+f/6P/p/+r/5f/j/+H/4v/i/+T/6P/v//b//v8K
ACMARQBlAIkAswDdAPMA9gDsAN4A2ADQALsAlQBXAA4Az/+j/3//Z/9g/2n/g/+j/8D/
0v/b/+P/5v/l/+P/4f/i/+T/6P/r/+7/7f/v//D/8P/u/+7/7v/t/+7/8P/x//T/8v/x
/+//7f/v//D/8v/1//T/9f/3//f/9//2//X/9P/3//n/+//+//3/+//7//n//P/9//7/
AgABAAIAAgACAAIAAwADAAQABgAKAA0AEQAQABAAEAASABQAFQAXABoAGwAeACEAIQAj
ACQAJAAkACoALgAzADgAOQA3ADcANgA4ADoAPAA+AD0APQA+AD4APAA8ADoAOAA5ADsA
PQA+ADwANwA1ADEAMAAvAC4ALQApACcAJwAjACAAHQAaABcAFwAWABUAFQASAA0ACQAF
AAYAAwADAAQAAAAAAP/////9//r/+f/3//n/+v/7//z/+//5//b/9P/3//f/9//4//n/
+f/5//r/+f/4//f/9f/4//n/+v/8//v/+f/3//X/9v/3//b/9//3//f/9//3//P/8f/0
//j/+v/4//j/+P/4//T/8//y//H/8v/0//b/9//0//T/9P/0//T/9v/2//f/+P/5//r/
+//4//f/9//4//r/+//8//3/+f/5//n/+v/4//n/+f/4//f/9v/2//X/8P/u/+z/6f/q
/+n/6f/n/+H/3//e/97/3v/e/97/4P/k/+b/6P/q/+b/5P/g/97/4f/i/+P/5P/h/9//
3//e/97/3//f/+H/4//j/+P/4v/h/+D/3//e/+H/4//l/+T/4v/g/+D/5f/s//b/CAAl
AEcAaQCJAK8AzwDhAOgA4ADUANQA0gC3AIcAQwDy/7H/h/9r/1n/Wv9n/33/m/+0/8D/
yf/V/9z/3//j/+f/6P/m/+b/5f/k/+X/5//o/+j/6v/q/+r/6f/o/+j/5//o/+v/7f/u
/+//7f/s/+z/7f/s/+3/7//v//H/8v/z//T/8//z//P/9P/2//f/+v/7//n/+f/5//z/
/P/+////AAAEAAUABQAGAAUABgAGAAcACgAMAA4AEgARABEAEgAUABUAGAAbABsAHwAi
ACQAJgAlACYAKAAqAC4ALwAyADQAMwA0ADUANgA1ADUANgA2ADcAOAA3ADYANAAzADIA
MAAxAC8AMAAvACsAKQAnACUAIwAhACEAHQAeABsAGAAVAA8ADAAJAAcABwAFAAQAAwD/
//v/+v/6//r/+v/5//n/+v/4//j/9//z//L/8f/w//T/9f/1//b/9P/z//L/8v/z//P/
8//0//b/9v/2//X/9P/z//L/8v/0//X/9v/3//X/9f/z//P/8//z//P/8//z//P/8v/y
//D/7v/u/+7/7v/u/+7/7//w//H/7//u/+3/6//s/+7/8P/y//H/8v/x//H/8f/x//H/
8f/x//P/9v/6//f/9f/z//H/8f/z//X/+P/3//f/9v/0//D/7v/t/+v/7P/s/+z/6//p
/+X/4v/d/9v/2//c/97/2//a/9n/2v/d/97/3//g/+L/4v/g/+D/3f/c/9v/2v/c/9v/
3P/c/9v/2//a/9v/2//b/9v/2v/d/97/3//g/9n/1//X/9j/3P/e/+T/6//y//j/CAAj
AEUAZwCLALMA2QDtAOwA3ADKAMYAvACdAGsAKwDg/6P/e/9d/0v/TP9Z/3H/k/+y/8T/
0f/Z/9r/2f/Z/9v/3P/f/+L/5P/m/+b/5//n/+b/5v/m/+b/5f/o/+r/6//u/+v/6//q
/+n/6v/q/+v/7f/t/+3/7v/t/+7/7v/u/+7/8f/z//X/+P/1//P/8//x//X/9//5//7/
+//8//z//P/+//////8AAAEABAAGAAkACAAIAAgACgANAA8AEgAWABgAGgAcABsAHAAe
AB8AIAAjACYAKgAuAC8ALQAtACwALwAyADUAOAA2ADUANQA0ADYANgA0ADIANAA1ADYA
NgA0AC8ALQApACkAKQApACkAJAAhACAAGwAaABcAFAARAA8ADgANAA0ACgAFAAEA/f//
//3//v8AAP3//P/6//n/+P/2//b/9f/1//b/9//4//b/9f/z//L/9P/1//b/+P/2//X/
9P/0//T/9P/0//P/9P/1//b/+P/3//X/8//x//P/9f/1//f/9P/z//L/8f/t/+//8P/0
//b/9f/0//P/8v/w/+//7v/t/+//8P/x//H/7f/s/+v/6v/r/+7/7//x//P/8//z//P/
7//v//D/8v/0//X/9v/3//T/8//y//L/8//1//b/9v/y//D/7//t/+v/6v/p/+f/6P/n
/+f/5f/g/93/2//a/9j/2P/Y/9r/3f/e/9//4P/e/97/3P/c/93/3v/f/+D/3f/b/9v/
2v/c/93/3f/f/9//3//f/97/3f/c/9v/2v/f/+P/4//i/97/3P/e/+P/6v/0/wAAEwAv
AE8AawCHAK0A0QDqAPQA7gDmAOgA4QC/AIkAQAD1/73/l/99/2z/Z/9t/3//nP+4/8X/
y//S/9v/4f/j/+L/3//g/+D/4P/i/+X/5//o/+n/6v/r/+v/6P/o/+f/6P/r/+3/7v/v
/+7/7P/r/+v/7P/t/+//7//w//D/8P/w/+7/7//w//L/9P/1//j/+f/2//X/9P/2//j/
+v/7//z//v//////AAD//wAAAAABAAYACAAKAA4ADgANAA0ADgARABQAFwAXABoAHAAd
AB4AHwAgACIAJAAoACkALAAuAC4ALgAuAC4AMAAxADMANAA2ADYANAAyADAALwAuACwA
LQArACwAKwApACcAJQAjACIAIQAiAB8AHgAbABgAFQARAA4ACwAJAAsACQAIAAcABAD/
//3//P/8//z/+//7//z/+v/6//n/9//2//X/9P/4//n/+f/6//n/9//1//T/9//3//f/
+P/4//j/+P/3//b/9f/0//T/9v/3//j/+f/4//f/9P/z//T/9f/2//f//f/7//j/9//2
//X/9P/2//f/+P/5//j/+P/4//f/9v/2//b/9v/4//r/+v/7//r/+f/4//f/+P/5//v/
/v/+//3//P/7//n/+f/5//r/+//9//7//v/7//j/9v/z//T/9P/0//P/8v/v/+3/6f/n
/+X/5P/k/+X/5v/n/+r/5//m/+X/5P/o/+r/6v/s/+n/6P/n/+b/5v/l/+b/5v/n/+n/
6v/t/+v/6f/n/+T/5//o/+n/6v/t/+v/6f/m/+T/5P/o/+//+P/+/wYAEwApAEsAbQCR
ALkA4QD6AAIB9gDqAO4A5wDNAJ8AYAAZAOP/u/+Z/4L/ef99/5H/sv/S/+H/4//m/+v/
6f/n/+T/5f/o/+r/7P/u//H/8//0//H/8P/v/+3/8P/y//P/9v/z//P/8v/x//P/8v/y
//P/9f/3//r/+//5//j/9//2//f/+f/7//7//f/9///////+//3//P/+////AgAEAAYA
BQAFAAQABAAGAAoADQARABIAEgASABQAFQAVABYAGAAbAB4AIQAhACMAJAAkACQAKQAs
ADAANAA2ADUANgA2ADUANgA3ADgAPAA9AD8AQAA9ADwAOQA2ADgAOQA6ADoANwAzADIA
LwAvAC0AKwApACgAJwAoACUAIwAfABsAFwAXABYAFQAVABMADwAMAAkACQAFAAQABAAE
AAQAAwADAAAA/P/6//f/+f/6//v//P/8//v/+f/4//j/9//2//b/+f/5//n/+v/3//b/
9f/z//b/9//4//r/+v/5//j/9//1//X/8//z//b/9//4//n/9v/1//P/8v/0//b/+f/4
//X/9P/z//L/7//v/+//7//w//L/9P/1//P/8v/x//D/8v/0//T/9f/z//P/8//z/+//
7//w//L/9P/1//b/9//0//P/8v/y//T/9f/1//T/8P/u/+3/6//n/+b/5f/j/+X/4//i
/9//2//Z/9j/2P/Z/9r/2//e/9//4P/h/+L/3//e/9v/2v/b/9z/3f/e/9v/2f/Z/9j/
2f/b/9z/3//d/93/3f/c/9r/2v/a/9r/3//f/93/2v/a/97/4v/r//z/FAA2AFkAeQCd
AMUA3wDpAOcA4ADeAOIA1gC0AHsALQDl/67/hf9p/1//Zf96/5f/s//D/8j/zv/X/9v/
3P/f/+X/4//g/97/4P/h/+L/5f/n/+j/6P/m/+b/5v/l/+P/5P/k/+b/5//p/+r/6//p
/+j/6P/p/+r/6//t/+3/7v/u/+7/7v/s/+3/7v/w//L/8//2//f/9v/1//T/9v/3//r/
/P/+//7//////wAA/v8AAAEAAwAGAAgACgAOAA4ADQANAA4AEgAWABoAGwAeACAAIQAi
ACIAJAAnACoALgAvADIANAA0ADQANAA0ADcANwA4ADgANgA2ADQAMgAvAC8ALwAuADAA
LQAtACsAJgAjACAAHQAcABsAHAAZABYAEwAQAA0ACAAGAAQAAwADAAEAAAD///z/9//1
//T/8//0//T/9f/y//D/8P/v/+z/7P/s/+z/7v/v/+//8P/v/+3/6//q/+z/7f/u//D/
7v/u/+7/7f/t/+3/7f/u//H/8f/x//H/8P/v/+z/6//s/+3/7v/v/+3/7f/s/+z/5v/o
/+z/7v/u/+7/7v/s/+v/6v/p/+f/6P/p/+n/6f/q/+v/7P/p/+r/6f/p/+v/7f/v//H/
7v/t/+3/7v/t/+3/7f/t/+7/7//w//L/8P/v/+3/6v/r/+r/6v/p/+X/5P/j/+H/4f/f
/97/2//Y/9f/1//Y/9b/1P/S/9L/1f/Y/9v/3v/d/9z/2f/Y/9b/1v/W/9b/1v/V/9b/
1v/T/9P/0v/T/9X/1//Z/9r/2f/Y/9f/1v/T/9P/1f/a/9r/2P/a/9//5v/u//7/GwA/
AGMAhQCtANEA5QDmANwA0ADOAMwAtwCLAEcA+P+3/4f/Zf9P/07/Xf91/5X/sP/A/8f/
zf/S/9P/1f/Z/9z/3P/e/9//4P/e/9//3//e/+H/4v/j/+P/4v/i/+H/4v/k/+X/5f/l
/+b/5v/n/+n/6P/n/+f/5f/p/+r/6//s/+v/6//r/+z/7f/t/+//7//w//H/8v/2//P/
9P/0//T/+f/7//z//v/9//7//v///wEAAgADAAYACAAJAAsADgAPABAAEQAPABQAGAAb
AB4AHwAgACIAJAAnACcAKQAqACwALgAwADIAMAAvAC8ALgAwADIAMgAyADAALwAuACwA
LAApACkAJwAmACUAJAAjAB8AGwAZABMAFAATABIAEQANAAoABwAFAAIA///9//v/+v/3
//f/+P/z//L/8P/v/+//7v/v/+//7f/s/+v/6v/t/+3/7P/s/+3/7f/t/+7/7P/r/+r/
6v/t/+7/7//v/+7/7f/s/+z/6//r/+v/6//s/+3/7P/t/+r/6f/o/+f/6f/r/+z/7v/u
/+r/5//l/+b/5//o/+n/6v/p/+n/6f/p/+b/5v/m/+X/5v/o/+r/7P/p/+r/6f/p/+r/
6//s/+3/7f/t/+7/8P/v/+3/6//p/+n/6//t//D/7v/t/+v/6P/p/+j/6P/n/+X/5P/j
/+H/3v/b/9n/1f/T/9P/1P/W/9P/0v/R/9L/1v/Y/9r/3P/b/9r/1//W/9X/1P/T/9L/
0//T/9X/1v/T/9P/0v/T/9T/1f/W/9b/1v/W/9b/1v/T/9P/0//U/9j/3P/g/+X/6v/y
/wIAHwBDAGcAiwC3ANkA5QDgANAAxgDEALoAmwBrACUA2v+f/3X/V/9H/0z/Wf9z/5X/
sv/A/8f/z//S/8//0f/V/9j/2f/c/97/4P/f/9//3v/c/93/3v/f/9//4f/i/+L/5P/h
/+H/4P/f/+H/4v/k/+f/5v/l/+X/4//n/+j/6f/q/+r/6//s/+7/7P/r/+z/6//t/+//
8f/2//T/9P/z//L/9f/3//j/+v/8//7///8BAAAAAAAAAAIABQAHAAoADgAPABAAEQAP
ABMAFgAYABoAHAAeACEAJAAmACUAJgAmACkALAAvADIAMQAvAC4ALAAtAC4ALQAsAC0A
LQAtACwAKQAlACQAIQAhACEAIQAhABwAGQAYABMAEwARAA8ADQAKAAgABgAFAAEA/f/6
//f/9//1//b/+P/0//L/7//t/+3/7P/t/+3/7P/s/+z/7P/s/+v/6f/o/+r/6//s/+7/
7f/r/+n/6P/r/+z/7f/t/+3/7f/t/+7/7v/t/+z/6//s/+3/7P/t/+r/6f/o/+f/6f/p
/+j/6P/q/+r/6f/p/+b/5f/k/+P/5f/m/+b/5//l/+T/4v/g/+P/5P/l/+b/5//n/+f/
6P/m/+b/5v/n/+r/6//s/+3/6v/p/+j/5v/p/+r/6v/q/+n/6P/p/+r/5//l/+X/5P/l
/+T/4//i/9//2v/X/9b/1f/U/9T/1P/U/9T/0f/Q/8//zv/Q/9L/1P/W/9T/1P/U/9T/
0f/Q/w==
         </WaveFormData>
      </LeadData>
      <LeadData>
         <LeadByteCountTotal>10000</LeadByteCountTotal>
         <LeadTimeOffset>0</LeadTimeOffset>
         <LeadSampleCountTotal>5000</LeadSampleCountTotal>
         <LeadAmplitudeUnitsPerBit>4.88</LeadAmplitudeUnitsPerBit>
         <LeadAmplitudeUnits>��V</LeadAmplitudeUnits>
         <LeadHighLimit>2147483647</LeadHighLimit>
         <LeadLowLimit>268435456</LeadLowLimit>
         <LeadID>V3</LeadID>
         <LeadOffsetFirstSample>0</LeadOffsetFirstSample>
         <FirstSampleBaseline>0</FirstSampleBaseline>
         <LeadSampleSize>2</LeadSampleSize>
         <LeadOff>FALSE</LeadOff>
         <BaselineSway>FALSE</BaselineSway>
         <ExcessiveACNoise>FALSE</ExcessiveACNoise>
         <MuscleNoise>FALSE</MuscleNoise>
         <LeadDataCRC32>2904718997</LeadDataCRC32>
         <WaveFormData>
KAAoACgAKAAkACIAIAAeABwAGgAYABYAEwASABEAEAAMAAoACAAGAAUABAADAAIA///+
//3//P/8//z//P/8//v/+v/5//j/9v/2//b/9v/3//j/+f/6//n/+P/3//b/+P/4//j/
+P/6//r/+v/6//n/+P/3//b/9//4//n/+v/4//j/+P/4//r/+v/6//r/+v/5//n/+f/3
//f/+P/4//r/+//7//z/+v/6//r/+v/+/////////////////wAA/v/+//7//v///wAA
AQACAAEAAQABAAEA/v/9//v/+f/6//j/9v/1//H/7//t/+n/5//o/+f/6P/n/+b/4//k
/+b/5//p/+r/6v/q/+j/5//l/+X/5f/k/+T/5P/k/+X/5P/j/+L/4v/i/+L/4//j/+X/
5f/l/+X/5f/j/+P/5v/o/+r/7v/1//z/BAAUAC4AUQB0AJgAwQDuAA0BHQEiAR4BGgEU
AfcAxQB9ACQA0/+b/3P/V/9Q/1j/af+F/6X/u//G/83/1v/Y/9j/2f/d/+H/5P/l/+X/
5v/m/+j/6P/r/+v/6//s/+z/7P/s/+z/7f/s/+z/6//s/+7/7//x/+//7//x//H/8f/x
//L/8//1//X/9v/3//b/9//5//n/+v/7//3///8AAP///////wMAAwADAAUABgAHAAgA
CQAKAAwADgAPABMAFAAWABcAGAAaABoAHAAfACIAJQAnACkAKwAtAC8AMAAxADIAMgA1
ADcAOQA7ADkAOAA3ADYAOQA6ADgAOQA6ADkAOQA4ADUAMwAxAC4ALQAsACwAKwAnACYA
JQAjACAAHgAcABoAFwAXABUAEgAQAA4ADAAKAAoACAAHAAYAAwACAAAA/v////7//f/8
//z/+//7//v/+f/5//j/+P/4//n/+v/7//r/+f/4//j/+P/4//j/+P/4//n/+v/8//v/
+v/6//n/+//7//v/+v/4//j/+P/4//r/+v/8//z//P/8//v/+f/4//f/+f/5//r/+v/6
//v/+//8//r/+v/6//r//v/////////9//3//f/+/wAAAAAAAAAAAgACAAIAAgABAAEA
AQABAAIAAQD///3/+v/4//b/9f/1//P/8f/t/+j/6P/m/+b/5P/k/+L/5P/m/+f/6f/q
/+j/6P/m/+X/5//n/+f/5v/l/+T/4//j/+L/4f/g/+D/4f/i/+T/5f/k/+P/4v/h/+P/
4//l/+b/6P/m/+r/8//6/wIAEAAmAEcAagCOALMA3AD/ABEBGAEWARYBFAH/AM8AiwA2
AOP/pf97/1//UP9U/1//df+T/63/vP/F/8z/0v/Y/9v/3f/d/+D/4f/h/+T/5P/m/+b/
6f/p/+n/6v/o/+j/6P/o/+z/7P/t/+3/6//s/+z/7f/r/+v/7f/t/+7/7//x//P/8f/x
//L/8//y//P/9f/1//X/9f/2//f/9//3//j/+f/8//3//v8BAAAAAQACAAMABAAGAAgA
CQALAAwADgAPAA8AEgATABYAGgAcAB4AHwAfACEAIwAlACcAKQArACwALgAvADAAMQAy
ADIAMgAyADYANgAzADMAMQAvAC4ALAAuAC0ALAAqACoAKAAnACUAIgAgAB4AGwAZABgA
FwAWABEAEQAPAAwACgAIAAYABAAEAAIAAQAAAPz//P/7//r/+//6//n/+P/3//X/9P/z
//T/9f/1//b/9f/1//X/9f/z//P/8//0//b/9v/2//b/8//z//P/9P/0//T/9f/1//f/
9//3//b/9P/0//T/9v/4//b/9v/2//b/9f/z//L/8f/y//P/9f/2//T/9f/1//b/+P/4
//j/+P/4//n/+f/5//f/9//3//j/+f/6//v//P/6//r/+v/6//v/+//7//v//P/7//n/
9//0//L/8P/v/+7/7f/s/+n/5f/k/+H/4P/g/+D/3v/g/+D/4f/j/+T/4v/i/+D/3//g
/+H/4v/i/+H/4P/f/9//3//f/9//4P/e/97/3//f/93/3f/d/93/3//f/+H/4P/i/+L/
4v/n//L//P8IACAAPwBiAIIApwDSAPUADwEcARwBGgEaAQkB2wCbAEYA7/+t/3//X/9Q
/1L/X/9z/4//p/+4/8P/zP/S/9T/1//b/9v/3v/f/9//4P/g/+L/4v/k/+X/5v/o/+f/
5v/l/+T/5//o/+r/6//p/+r/6v/r/+v/6//t/+3/7//v//D/8f/v/+//8P/x//T/9f/3
//f/9//3//j/+f/5//n/+v/7/////////wEAAQABAAEAAQADAAYACQALAAsADAAOAA8A
DwASABMAFgAZABwAHwAhACIAIwAkACUAKAArAC4AMAAyADMANAA1ADQANAA0ADQAOAA4
ADUANQAzADEAMAAuADAALwAuACwAKgAoACcAJQAhACAAHwAdABwAGgAYABYAEwATABEA
DgAOAAwACgAIAAQAAgABAAAA/v/+//3//P/9//z/+//6//n/9//2//X/9//3//b/9v/z
//P/8//z//P/8//z//T/9f/2//f/+P/0//P/8v/y//P/9P/2//f/9f/1//X/9P/0//T/
9P/0//j/+P/3//b/9f/0//T/8//z//P/9f/1//b/9v/0//X/9f/2//j/+P/4//j/+v/7
//v/+//5//n/+f/6//z//P/8//z/+v/6//r/+v/9//3//f/9//v/+f/2//P/8v/w/+7/
7f/s/+v/6v/n/+H/4P/d/9z/3f/e/93/4P/e/9//4f/i/+D/4P/e/93/3//f/9//3v/b
/9r/2f/Z/9v/2//b/9z/2v/a/9v/2//b/9v/2//b/93/3//d/9r/2v/e/+T/6//2/wIA
FgA2AFkAeACaAMMA6gADAQ8BDAEKAQwB+gDLAIkANQDe/5v/cf9V/0n/SP9U/2f/g/+f
/6//uv/F/87/0P/S/9X/1f/V/9j/2f/Z/97/3v/g/+D/4P/f/97/3v/g/+D/4P/g/+L/
4v/j/+P/4f/i/+L/4//l/+X/5//n/+X/5f/m/+f/5//n/+j/6f/s/+3/7//v/+3/7f/u
/+//8//z//T/9f/3//f/9//5//j/+f/6//v//f8AAAMABQAGAAYABwAHAAkADAANABAA
EAASABQAFQAXABkAGwAdACEAIwAlACYAJAAlACYAJwAqACoAKgAqACoAKgAnACcAJgAl
ACUAJAAkACMAIgAgABwAGgAZABcAFQAUABMAEQAOAAwACgAIAAUABQADAAAA///+//3/
/P/5//b/9P/y//L/8v/x//D/7//u/+3/7P/s/+v/6//r/+3/7f/s/+z/6f/p/+n/6f/r
/+v/6//s/+r/6v/q/+r/6f/p/+n/6v/s/+z/7f/t/+v/6//r/+r/6v/q/+7/7v/s/+r/
6v/q/+r/6v/p/+n/6f/p/+n/6v/q/+j/6f/p/+r/6//s/+3/7v/u/+//7//v/+//7//v
//D/8P/w//D/8P/u/+7/7v/u//D/8f/y//P/8f/v/+z/6f/q/+j/5v/l/+X/4//h/93/
2P/Y/9b/1v/Y/9j/1v/Y/9f/1//Y/9j/2f/a/9n/2f/X/9f/1//W/9X/1P/T/9P/1P/V
/9b/2P/V/9T/1P/T/9X/1f/V/9X/1//Z/9n/2P/W/9b/3P/j/+r/9v8EABoAOQBaAHoA
nwDMAO8ABwEOAQwBCAEEAeMAqwBlAA4Avf+D/2H/S/9A/0b/Uf9n/4X/n/+y/73/xP/I
/8z/z//P/8//0v/T/9P/1//Y/9v/3P/b/9v/2//c/9z/3P/c/9z/4P/g/+H/4f/f/+D/
4P/h/+P/4//l/+X/4//j/+T/5f/l/+X/5v/n/+r/6//t/+3/6//r/+z/7f/w//H/8//1
//b/9f/0//X/9v/3//j/+f/4//r//P/9//3//v8AAAEABQAKAA0AEgATABQAFQAVABkA
GwAdAB8AHwAhACMAJAAkACUAJgAnACoAKgAqACoAKgAqACcAJwAoACcAJwAmACYAJQAk
ACIAIAAeAB0AGwAZABgAFwAVABIAEAAOAAwACQAJAAcABAAEAAIAAAD+//r/+P/3//b/
9f/2//b/9v/0//L/8P/u/+//7//w//H/8f/x//D/8P/u/+3/7P/r/+7/7//w//L/8f/w
/+//7v/v/+//7//w//D/8P/x//H/7//v/+//7v/w//L/9P/y//H/8P/v/+7/7v/t/+3/
7f/v/+//8P/w/+//7//u/+7/7//w//H/8v/z//P/8v/x//P/8//z//T/9P/0//T/9P/y
//L/8v/y//T/9f/2//f/9P/z//H/7//w/+7/7P/r/+f/5f/j/9//2v/a/9j/2P/Z/9r/
2f/c/9v/2//c/9z/3v/e/9z/2//d/93/3f/c/9n/2P/X/9f/2P/Z/9r/3P/b/9r/2v/Z
/9v/2//b/9v/3//f/93/2v/c/+D/5v/v//j/BAAUAC4ATwByAJQAuQDiAAUBGwEeAR4B
IAEYAfUAvQBzAB4A1f+h/3v/Y/9a/1z/af+B/5//tf/A/8n/0P/U/9b/1//V/9f/2v/b
/9v/4f/i/+X/5v/k/+P/4v/i/+P/5P/l/+b/6v/q/+v/6//q/+r/6f/p/+v/6//t/+3/
7f/t/+7/7//x//H/8v/z//L/8//1//X/8//z//T/9f/4//n/+//9//7//f/8//3///8B
AAMABQAGAAgACgALAA0ADgAQABEAFQAYABkAHAAdAB4AHwAfACEAIwAlACcAKwAtAC8A
MAAwADEAMgAzADYANgA2ADYANwA2ADIAMQAyADEAMQAwADAALwAuACwAKQAmACQAIQAi
ACIAIgAhAB0AGgAXABQAEwATABEADgANAAwACwAKAAUAAgAAAP7///8AAAAAAAD+//z/
+v/4//j/9//3//f/+f/5//j/+P/1//X/9f/1//b/9//4//r/+P/4//j/+P/5//n/+f/6
//r/+v/7//v/+f/5//n/+P/8//z/+v/6//r/+v/6//n/+f/5//r/+//9//7//f/9//z/
/P/8//z//P/8//7//////////f/9//3//v///wAAAQACAAEAAAD///7///////////8A
AP///f/7//j/9v/0//P/8v/x//D/7f/p/+j/5f/k/+b/5v/k/+b/5v/n/+n/6v/s/+z/
6v/p/+n/6f/p/+j/5//m/+X/5f/k/+P/4v/i/+T/5P/l/+X/5f/l/+X/5f/n/+n/5//o
/+b/5v/o/+//+P8CABIAJgBBAGQAiACtANQA/QAbAS4BMAEsATABJwEBAcMAdAAjAOH/
r/+H/27/Zv9t/3//nf+3/8b/zf/U/9z/4P/h/+P/5P/m/+b/5f/q/+r/7P/s/+v/6//r
/+z/7P/s/+z/7P/v//D/8v/z//L/8v/x//H/8f/x//P/8//1//X/9v/3//X/9f/2//f/
+v/7//3//f/7//v//P/9//////8AAAEAAwADAAMABQAEAAUABgAHAAkADAAPABEAEgAS
ABMAEwAXABoAGwAeAB4AIAAiACMAJQAnACkAKwAvADEAMwA0ADQANQA2ADcAOAA4ADgA
OAA6ADoANwA3ADQAMwAzADIANAAzADIAMAAsACoAKQAnACMAIgAhAB8AHQAcABsAGgAW
ABUAEgAOAA0ADAALAAoABwAEAAIAAAD+//7//f/8//v/+v/5//j/9v/1//X/9f/2//f/
9//4//X/9f/1//X/9f/1//X/9v/2//b/9v/2//X/9f/1//b/+P/4//n/+f/3//f/9//2
//j/+P/4//j/+v/6//r/+f/4//f/9v/4//f/9//3//f/9//4//j/9v/3//f/+P/6//r/
+v/6//v/+//6//n/+//7//v//P/8//z//P/8//z//P/8//z//f/9//3//f/5//f/9P/x
//L/8P/u/+3/6f/n/+X/4f/f/+D/3//g/+H/4v/h/+T/4v/j/+X/5v/m/+b/5P/j/+H/
4f/h/+D/3//e/93/3f/f/9//3//g/97/3v/f/9//4P/h/+L/4//j/+H/3//g/+T/7P/0
//3/DgAqAEwAbACPALoA5gAJAR4BJQElASYBJAEOAeAAmQBBAO//tv+J/2f/Wf9b/2z/
hv+j/7n/xf/L/9D/1//c/97/3v/f/9//4f/k/+X/5f/m/+b/6P/o/+j/5//m/+b/5//o
/+n/6v/s/+z/7f/t/+3/7v/u/+//8f/x//P/8//y//H/8f/x//L/8//1//f/9//3//j/
9//5//n/+v/7//7///8BAAMABAADAAIAAwAFAAcACQALAAoADAAOAA8AEwAUABYAFwAb
AB4AHwAiACMAJAAlACUAKQArAC0ALwAxADMANQA2ADYANwA4ADkAOgA6ADoAOgA7ADoA
NgA1ADYANQA1ADQAMwAxAC8ALAAoACYAJQAjACIAIgAiACEAHQAaABcAFAATABMAEQAO
AAwACgAIAAYAAgAAAP///v/+//7//f/8//n/+P/3//b/+P/3//f/9//3//f/9v/2//X/
9f/1//X/9//3//f/+P/3//b/9f/0//T/9f/2//j/+P/4//n/+f/3//f/9//2//f/+P/5
//r/+P/0//T/9P/0//T/9f/1//b/9//2//X/9f/0//X/9//4//r/+P/4//j/+P/4//n/
+f/5//z//f/+/wAA///+//3//P/9//7///8AAP///////////v/9//v/+f/6//j/9v/1
//L/7//s/+f/5f/m/+X/5v/m/+b/5P/m/+X/5f/m/+b/5//o/+f/5//m/+X/5P/i/+P/
4v/h/+H/4f/h/+H/4v/g/+D/4f/h/+L/4//k/+X/4//h/+H/4v/i/+b/7P/z//z/BAAW
ADIAUwB2AJoAxwDyAA8BGwEcARYBFAEGAecAswBpABIAx/+T/23/U/9M/1j/bf+L/6n/
vf/I/8//1P/W/9j/2f/Z/9z/4P/i/+P/5v/m/+j/6P/n/+f/5//o/+n/6v/r/+z/6//q
/+r/6f/r/+z/7P/t/+3/7f/v/+//7f/t/+7/7//w//H/8//1//X/9f/2//X/9v/3//n/
+//7//v//P/9//3//f/9////AQADAAUABwAGAAgACgALAA0ADgAQABEAEwAWABcAGgAa
ABwAHgAfACIAJQAoACsALAAtAC4ALgAvADEAMwA1ADQANAA0ADQANAA0ADEAMQAxADEA
MgAyADEALwAtACoAKgAoACcAJQAjACIAIQAfABoAGAAWABQAEwATABEADgAKAAgABgAE
AAMAAgACAAIA/v/+//3//P/5//j/9//2//j/9//3//f/9f/1//T/9P/1//X/9f/1//X/
9f/1//b/9f/0//P/8v/y//P/9P/2//T/9P/1//X/9//3//f/9v/0//T/9P/0//T/8v/y
//b/+P/2//b/9v/2//X/8//y//H/8//z//T/9P/0//X/9f/2//b/9v/2//b/+v/7//v/
+//6//n/+P/4//n/+v/7//z/+//6//n/+P/7//v/+//7//r/+f/3//X/8//w/+3/6//r
/+n/5//j/+D/4P/e/97/4P/g/97/4P/i/+P/5f/m/+P/4v/f/93/3v/f/+D/4P/d/9z/
2//b/93/3f/d/97/3v/e/9//3//e/93/3P/b/93/3//f/+D/4P/g/+T/7f/0/wAAEgAw
AFMAdACWAL0A5AD/AAsBDgEIAQoB/gDZAJ8AUQD2/6v/e/9Z/0f/SP9S/2X/g/+f/7H/
vP/H/87/0v/U/9n/2//c/97/3v/d/+D/4P/i/+L/4//j/+P/5P/i/+L/4v/i/+b/5v/n
/+f/5f/m/+b/5//n/+f/6f/p/+v/6//s/+3/6//r/+z/7f/w//H/8//z//P/8//0//X/
9//3//j/+f/9//3//f//////////////AQAEAAcACQAKAAoACwALAA0AEAARABQAGAAa
ABwAHQAeAB8AIAAhACUAJwApACoAKgArACwALQAsACwALAAsADAAMAAtAC0AKgApACkA
KAAoACcAJgAkACIAIAAfAB0AHQAcABsAGQAWABQAEgAQAAwACwAIAAQAAwACAAEAAAD+
//z/+//6//j/+P/3//b/9//2//X/9P/y//H/8f/x//P/8//y//L/7//v/+//7//v/+//
7//w//D/8P/w//D/7f/t/+3/7v/u/+7/7//v/+//7//v/+7/7v/u/+7/7v/u/+7/7v/u
/+7/7P/s/+z/7P/s/+7/7f/t/+3/6//r/+z/7P/u/+//7//w//D/8P/w//D/8P/x//H/
8f/y//P/9P/2//X/9P/z//L/9P/0//T/9P/z//P/8//z//L/8f/v/+3/7v/s/+r/6f/m
/+P/4P/b/9v/3P/b/9z/2//a/9f/2P/a/9v/3f/e/97/3v/c/9v/2v/Z/9j/1v/X/9b/
1f/V/9X/1f/V/9b/1v/W/9f/1//Z/9n/2f/Z/9X/1f/V/9b/2v/e/+T/7f/2//7/EAAs
AE8AcACUAL8A5gD/AAcBAgH6APgA5gC7AH0AMQDa/5f/af9L/zv/Pv9K/1//e/+b/6//
vP/F/8j/zP/O/8//0f/U/9j/2v/b/93/3P/d/9z/3f/d/93/3v/g/+D/4P/g/+D/4P/h
/+H/4//k/+T/5f/j/+P/5f/l/+X/5f/m/+f/6P/p/+v/7f/r/+v/7P/r/+z/7f/v//H/
8f/x//L/8//1//X/9f/3//n/+//9//////8AAAEAAQAEAAYACQALAAwADgAOABAAEAAS
ABQAFQAZABsAHQAfACAAIQAiACIAIwAlACcAKQAoACgAKAAoACoAKgAnACcAKAAnACcA
JgAlACMAIQAeAB8AHgAeAB0AGgAYABYAEwAQAA4ADAAKAAgACQAIAAYAAgAAAP7//P/7
//r/+v/6//b/9v/1//T/8//y//H/8P/y//H/8f/x//D/7//t/+z/7v/v//D/8f/w/+//
7v/u//D/8P/w//D/8f/x//H/8v/v/+7/7v/t/+7/7//w//D/7//u/+3/7P/q/+r/7P/u
/+7/7P/s/+z/7P/s/+v/6//r/+v/6//s/+z/6//r/+r/6v/s/+z/7P/s/+7/7//v/+//
7//v/+//8P/y//L/8v/y//D/8P/w//D/8v/z//T/9f/y//H/7//t/+z/6v/o/+f/5//l
/+P/3//a/9r/2P/Y/9b/1v/U/9b/2P/Z/9v/3P/c/9z/2v/Z/9n/2f/Z/9j/2f/Y/9f/
1//V/9X/1f/W/9b/1v/X/9f/1f/V/9X/1f/X/9v/2//a/9j/2v/g/+f/8P/6/wYAGgA3
AFgAeACZAMAA5wADARQBFAESARQBAwHVAJUASADz/6//g/9j/1L/Tv9V/2X/f/+b/67/
uf/A/8r/zv/R/9P/1P/W/9b/1f/Z/9r/3f/e/+H/4f/h/+L/4P/g/+D/4P/j/+T/5v/n
/+b/5v/l/+X/5//n/+n/6f/p/+n/6v/r/+n/6f/q/+v/7v/v//H/8f/v/+//8P/x//P/
8//0//X/+f/5//n/+//6//v//P/9////AgAFAAcACAAIAAkACQALAA4ADwASABQAFgAY
ABkAGQAbAB0AHwAjACUAJwAoACYAJwAoACkAKwAsAC0ALgAwADAALQAtACwAKwArACoA
LAArACoAKAAmACQAIwAhACEAIAAfAB0AHAAaABgAFgASABEADgAKAAoACAAGAAQAAgAA
AP///v/8//z/+//6//f/9v/1//T/8v/x//H/8f/y//P/8//0//P/8//z//P/8//z//P/
9P/0//T/9P/0//H/8f/x//L/8//0//b/9//2//X/9P/y//T/9P/0//T/+P/2//T/8//y
//H/8P/y//H/8f/x//H/8f/y//L/8v/z//P/9P/0//T/9P/0//X/9f/0//P/9P/1//b/
+P/2//b/9v/2//b/9v/2//b/+f/5//n/+f/2//X/8//x//L/8P/u/+3/6f/n/+X/4f/g
/+D/3v/e/+D/4P/e/+D/3//f/+D/4P/j/+T/4//j/+D/3//e/9z/3P/c/9z/3f/f/9//
3//g/9//3v/e/93/3//f/9//3//h/+H/3//e/97/4P/k/+v/9P/8/wgAHAA1AFoAfgCl
ANAA+QAXASgBJgEiASYBGwHzALkAbgAbANv/qf99/2T/XP9f/3H/kf+x/8L/yf/O/9T/
1v/V/9X/2f/c/93/3f/h/+L/5f/m/+b/5f/k/+T/5v/m/+b/5v/m/+b/5//n/+f/6P/o
/+n/6v/r/+7/7//u/+3/7f/t/+//7//w//H/8P/x//P/8//x//H/8v/z//f/9//4//n/
+//7//v//f8AAAEAAgADAAIABAAGAAcACQAKAAwADQAPABIAEwAWABYAGAAaABsAHgAh
ACQAJwAoACkAKgAqACwALQAuAC8AMQAyADMANAA1ADQAMAAvAC8ALwAwADAALQArACkA
JgAmACQAIwAhACEAIAAfAB0AGgAYABYAFAATABMAEQAOAAoACAAGAAQAAgAAAP///v/8
//z/+//6//j/9v/0//L/8//z//T/9f/0//P/8f/w//H/8f/x//H/8//z//P/9P/x//D/
7//u//D/8f/y//T/9P/0//X/9f/z//P/8//y//P/9P/1//b/9f/0//P/8v/y//P/9f/2
//P/8v/x//D/8P/v/+//7//x//H/8v/y//D/8f/x//L/9P/0//T/9P/0//X/9f/1//P/
8//z//T/9f/2//f/+P/3//b/9f/0//f/9//3//f/9P/z//H/7//s/+r/6P/n/+f/5f/j
/9//3P/c/9r/2v/b/9z/2//e/97/3//h/+L/3//e/9v/2f/a/9v/3P/c/9v/2v/Z/9n/
2//b/9v/3P/a/9r/2//b/9n/2f/Z/9n/3f/d/93/3P/g/+T/7P/3/wgAIgBGAGoAiwC0
AOIAAwEWASEBIQEiASABDAHeAJsAQwDt/67/ff9Z/03/Uf9i/3z/mf+v/7n/w//K/8//
0v/W/9r/2f/X/9f/2v/b/9v/3v/e/+D/4P/h/+H/4f/i/+L/4v/i/+L/5P/k/+X/5f/j
/+T/5P/l/+f/5//p/+n/6f/p/+r/6//r/+v/7P/t/+7/7//x//H/7//v//D/8f/0//X/
9//5//n/+f/5//v//P/9//7///8BAAQABwAJAAkACgAMAA0AEQAUABUAGAAYABoAHAAd
AB8AIQAjACUAKQArAC0ALgAsAC0ALgAvADIAMgAyADIAMwAyAC4ALQAsACsAKwAqACoA
KQAoACYAIgAgAB8AHQAdABwAGwAZABQAEgAQAA4ACQAJAAcABAADAAIAAQAAAP3/+v/4
//b/9f/2//b/9v/z//L/8f/w//D/7//v/+//8f/x//D/8P/t/+3/7f/t/+//7//v//D/
7v/u/+7/7v/t/+3/7f/u//D/8P/x//H/7//v/+//7v/w//D/8P/w/+7/7v/u/+7/7P/t
/+7/7v/u/+7/7v/s/+v/6//r/+v/6//s/+z/7v/v/+//8P/u/+7/7v/u//L/8//z//P/
8f/x//H/8v/0//T/9P/0//b/9v/2//b/9v/1//T/8//0//P/8f/v/+z/6v/o/+f/5//l
/+P/3//c/9z/2v/a/9j/2P/W/9j/2//d/+D/4v/h/+D/3f/b/9v/2//b/9r/2//a/9n/
2f/X/9f/1//Y/9r/2v/b/9v/2f/Z/9n/2f/Z/9n/2f/c/97/3v/i/+v/8v/+/xIAMABT
AHYAmgDFAO4ABwETARQBEAEQAQYB5QCvAGEABgC5/4P/Xf9F/0T/UP9l/4H/n/+z/77/
xf/K/87/0P/V/9f/1//a/9v/2//c/9z/3v/e/+H/4f/h/+L/4P/g/+D/4P/k/+T/5f/l
/+X/5v/m/+f/5f/l/+f/5//o/+n/6//t/+v/6//s/+3/7v/v//H/8f/z//P/9P/1//b/
9f/1//X/+v/7//z////+////AAABAAAAAgAEAAUACQAKAAwADQAOABAAEAASABYAGAAa
ABsAHQAfACEAIwAlACcAKQAqACwALQAuAC8ALgAuAC4ALgAxADIAMAAxAC4ALQAtACwA
KgApACgAJgAlACQAJAAjACAAHgAcABkAFwAWABUAFAAPAA8ADQAKAAgABgAEAAIAAgAA
AP///v/5//j/9v/0//T/9P/0//T/8v/x//H/8f/z//P/8v/y//H/8f/x//H/7//v/+//
8P/y//L/8v/y/+//7//v//D/8P/w//H/8f/z//P/8//y//H/8P/v/+7/7//w//H/8v/y
/+//7f/t/+7/8P/w//D/8P/w/+//7//v/+3/7f/u/+7/8P/x//H/8v/w//D/8P/w//T/
9f/1//X/9f/1//X/9v/0//T/9P/0//b/9v/2//b/9f/1//X/9f/2//X/8//x//D/7v/s
/+v/6P/l/+L/3f/d/97/3f/e/93/3P/Z/9r/2//d/+D/4v/g/+D/3v/d/9v/2//b/9r/
2v/a/9r/2//Z/9n/2f/a/9r/2v/b/9v/2//b/9v/2//b/9n/2//c/97/5P/q//H/+P8C
ABgANgBZAHwAogDNAPIABwELAQgBBAECAe4AwwCHADcA4P+d/2//T/9B/0T/Uv9n/4X/
o/+1/8D/x//M/87/0P/T/9X/2f/c/93/3f/d/9z/3f/c/97/3//g/+L/4v/i/+L/4v/j
/+L/4v/h/+T/5v/n/+n/5v/l/+b/5f/m/+f/6f/r/+v/6//s/+3/7f/t/+7/7f/u/+//
8f/z//T/8//z//P/9//3//f/+f/6//v//P/9//z//v8AAAEABQAGAAgACQAJAAwADQAQ
ABIAFAAWABcAGQAbAB0AHwAfACEAIwAkACUAJwApACsAKwAqACkAKAAsACwAKQApACgA
JwAnACYAJQAjACEAHgAfAB4AHgAdABkAGAAXABUAFAASABAADgAJAAkABwAEAAIAAAD+
//z//P/6//n/+P/1//T/8v/w//D/8P/w//D/8P/v/+//7//t/+3/7P/s/+z/7f/u/+//
7P/r/+r/6v/s/+z/7P/s/+3/7f/t/+7/7f/s/+z/6//s/+3/7v/u/+3/7P/r/+r/6v/q
/+r/6v/s/+v/6//r/+r/6f/o/+f/6f/o/+j/6P/m/+f/5//n/+j/6f/p/+r/6v/q/+r/
6//q/+r/6v/q/+3/7v/v//D/8P/v/+7/7f/v/+//7//u/+//7v/u/+3/7f/t/+v/6//t
/+r/5//k/+T/4v/f/97/3f/c/9n/2P/X/9b/1f/U/9P/0v/U/9b/2P/a/9n/2P/X/9b/
1f/U/w==
         </WaveFormData>
      </LeadData>
      <LeadData>
         <LeadByteCountTotal>10000</LeadByteCountTotal>
         <LeadTimeOffset>0</LeadTimeOffset>
         <LeadSampleCountTotal>5000</LeadSampleCountTotal>
         <LeadAmplitudeUnitsPerBit>4.88</LeadAmplitudeUnitsPerBit>
         <LeadAmplitudeUnits>��V</LeadAmplitudeUnits>
         <LeadHighLimit>2147483647</LeadHighLimit>
         <LeadLowLimit>268435456</LeadLowLimit>
         <LeadID>V4</LeadID>
         <LeadOffsetFirstSample>0</LeadOffsetFirstSample>
         <FirstSampleBaseline>0</FirstSampleBaseline>
         <LeadSampleSize>2</LeadSampleSize>
         <LeadOff>FALSE</LeadOff>
         <BaselineSway>FALSE</BaselineSway>
         <ExcessiveACNoise>FALSE</ExcessiveACNoise>
         <MuscleNoise>FALSE</MuscleNoise>
         <LeadDataCRC32>2927298808</LeadDataCRC32>
         <WaveFormData>
GgAaABoAGgAXABYAFQAUABMAEgARABAADwAOAA0ADAAJAAgABwAGAAUABAADAAIA///+
//3//P/8//z//P/8//r/+v/6//r/+P/4//j/+P/4//j/+P/4//b/9v/2//b/+P/4//j/
+P/6//r/+v/6//j/+P/4//j/+v/6//r/+v/8//z//P/8//r/+v/6//r/+v/6//r/+v/7
//v/+//7//3//v///wAAAQABAAEAAgADAAQABQAFAAUABQAFAAYABgAGAAYABQAFAAUA
BQAGAAoACwAMAAwACgAIAAcABgAFAAQAAwABAP///P/7//f/9P/z//P/8v/w//D/8P/v
//H/8f/y//P/8f/v/+7/7f/t/+3/7f/r/+z/7P/r/+v/6f/p/+n/6f/p/+n/6f/p/+n/
6f/p/+n/6//r/+3/7//y//f///8JABIAHQAuAEgAagCMALAA2QACASQBQAFaAWYBYwFM
AR4B2wCDACAA0f+k/4P/bv9s/3T/fP+O/6b/uv/F/83/1P/W/9f/2//e/97/4P/i/+P/
5P/l/+X/5f/m/+b/5v/m/+b/5v/n/+f/5//n/+j/6f/p/+n/6f/p/+n/6v/r/+z/6v/r
/+v/6//t/+7/7v/u/+7/7//x//H/8f/x//H/8v/x//H/8v/z//P/9f/1//X/9v/3//j/
+f/6//v//P/9//7///8AAAIAAwAEAAYABwAKAAsADQANAA4AEAASABQAFAAUABcAGAAa
ABsAHQAdABsAGwAcAB0AHwAfAB8AHgAeAB4AHgAcABsAGgAaABoAFwAWABYAFQAUABQA
FAASABEAEAAOAA0ADQAMAAoACQAIAAcABAAEAAMAAQAAAP///P/7//r/+f/6//n/+P/4
//j/9v/2//b/9v/1//X/9f/1//T/9P/0//L/8v/y//L/9P/0//X/9f/2//b/9v/2//X/
9v/2//b/9v/2//b/9//3//f/9//4//j/+P/4//j/+P/4//b/9v/2//b/9//3//f/9//5
//r/+//8//v/+//7//z//f/+//////////////8AAP7//v/+//3/////////AAACAAMA
BAAEAAQAAgABAAAA///+//3/+//7//j/9//z/+7/7f/t/+z/6v/q/+r/6f/p/+n/6v/r
/+3/6//q/+n/6f/p/+n/5//m/+b/5f/l/+T/4//i/+H/4v/j/+T/5f/l/+X/5f/l/+f/
5//n/+n/6v/t//X/AQAKABMAJgA+AFwAfACgAMcA7gASASwBRAFSAVUBSgEgAd8AjQAw
AN//qv+J/3D/aP9s/3b/gv+W/6z/u//D/8r/0P/V/9f/2P/Y/9r/3P/d/97/3//f/9//
4v/i/+L/4v/i/+L/4//j/+P/4//k/+X/4//j/+P/4//l/+b/5//o/+j/6f/p/+n/6f/q
/+r/6v/o/+n/6//r/+v/6//r/+z/7f/t/+7/7//v//H/8f/x//L/8//0//X/9v/3//j/
+f/6//v//P/+////AAACAAMABgAHAAkACQALAAwADQAOABAAEAATABQAFAAVABcAFwAZ
ABkAGgAbAB0AHQAdABwAGwAaABkAFgAXABYAFgAWABUAFAAUABMAEAAQABAADgAPAA4A
DAALAA0ADAAKAAkABgAFAAIAAgADAAEAAAD///z/+//6//n/+v/5//j/+P/2//T/9P/0
//b/9f/1//X/9f/0//T/9P/0//T/9P/0//T/9P/1//X/9P/0//T/9P/1//b/9v/2//b/
9v/2//f/9//3//f/+P/4//b/9v/2//b/9v/2//b/9v/5//n/+f/5//f/+P/5//r//P/9
//7/AAAAAAAAAAD//////////wAAAgACAAIAAQD///////8AAAIAAwAEAAQABQAEAAQA
BAABAAAA///9//3/+v/5//X/8P/v/+//7v/s/+z/7P/r/+3/7f/u/+//7//t/+z/6//r
/+v/6//p/+j/6P/n/+f/5//n/+f/5//n/+f/5//n/+X/5f/l/+X/5//n/+f/6f/q/+//
9f/9/woAFQAiADoAWAB4AJoAwQDqAA4BLgFKAVwBYwFYATQB+QCpAEoA7/+0/4//cv9o
/27/eP+E/5j/rP+9/8f/zv/S/9P/1//c/93/3v/f/9//4P/h/+H/4f/k/+T/5P/k/+L/
4v/j/+P/4//j/+T/5f/l/+X/5f/l/+f/6P/p/+r/6P/p/+n/6f/p/+r/6v/q/+z/7f/v
/+//7//v/+//8P/x//H/8v/z//P/9f/1//X/9P/1//b/9//4//n/+v/7//7///8AAAIA
AQACAAQABQAKAAsADQANAA8AEAARABIAFAAUABcAGAAaABsAHQAdAB0AHQAeAB8AHwAf
AB8AHgAcABwAHAAaABsAGgAaABoAGQAYABgAFwAUABQAFAASABMAEgAQAA8ADwAOAAwA
CwAKAAkABgAGAAUAAwACAAEAAAD///7//f/+//3//P/8//r/+P/4//j/+P/3//f/9//3
//b/9v/2//b/9v/2//b/+P/4//n/+f/3//b/9f/0//f/+P/4//j/9v/2//b/9//3//f/
9//4//r/+P/4//j/+P/4//j/+P/4//j/+f/5//n/+f/5//r/+//8/////////wAAAQAC
AAMAAwABAAEAAQACAAIAAgACAAEA////////AAAEAAUABgAGAAQAAgABAAAA///+//3/
+//7//j/9//z/+//7f/s/+r/7P/s/+z/6//t/+3/7v/v/+//7f/s/+v/6f/p/+n/5//m
/+b/5f/l/+X/5f/l/+X/5f/l/+X/5f/l/+X/5f/l/+f/6f/p/+n/7P/z//3/BwASAB8A
MgBQAHAAkAC2AN0AAgEgATwBTAFQAUsBKgHsAJsAOwDi/6n/iP9v/2b/av90/37/kv+q
/7r/w//L/9D/1P/V/9n/3P/d/97/3//f/+D/4f/h/+H/4P/g/+D/4P/i/+L/4//j/+H/
4f/i/+P/4//j/+P/4//l/+b/5//o/+f/5//m/+X/5//o/+j/6P/q/+v/7f/t/+v/6//r
/+z/7//v//D/8f/v//H/8f/x//D/8f/y//P/9v/3//j/+f/4//n/+v/8//3//v8AAAEA
AgADAAUABQAIAAoADAAOAA8AEAAUABYAFQAVABYAFQAXABcAGAAZABcAFwAXABYAFgAW
ABYAFAAVABQAFAAUABEAEAAQAA8ADAAMAAwACgALAAoACAAHAAkACAAGAAUABAADAAAA
AAD9//v/+v/5//r/+f/4//f/9v/1//T/9P/2//T/9P/0//L/8f/x//H/8f/w//D/8P/y
//L/8v/y//D/8P/x//H/8v/y//L/8v/z//T/9P/0//T/9P/0//X/8//x//X/9P/0//T/
9P/0//T/9P/0//T/9P/z//P/8//z//X/9v/3//j/9//3//f/+P/7//z//f/9//3//f/9
//7//P/8//z/+//7//v/+//8/wAAAQACAAIAAAD+//3//P/9//z/+//5//X/8v/x/+3/
6v/p/+n/6P/q/+r/6v/p/+f/5//o/+n/6//p/+j/5//m/+X/5P/h/+L/4v/h/+H/4f/h
/+H/4f/f/9//3//f/+H/4f/h/+H/4f/j/+P/5f/m/+v/9f/9/wQAEQAiADgAVAByAJQA
uQDiAAYBIgE4AUQBRQEyAQIBuwBnAAoAvf+S/3f/Yv9i/2r/cv9+/5T/qv+7/8P/xv/K
/8//0f/S/9T/1v/Y/9n/2v/b/9v/2//c/9z/3P/c/9r/2v/b/9v/3f/d/97/3//f/9//
3//f/9//4P/h/+L/4P/h/+H/4f/h/+L/4v/i/+T/5f/n/+f/5//n/+f/6P/p/+n/6v/r
/+n/6//r/+v/7P/t/+7/7//u/+//8P/x//L/8//0//b/+f/6//z//f8CAAMABQAFAAYA
CAAKAAwADAAMAA8AEAAQABEAEwATABUAFQAWABcAFQAVABUAFAAWABYAFgAUABMAEgAS
ABIAEQAQABAADwAMAAwADAAKAAsACgAIAAcABwAGAAQAAwACAAEA/v/+//v/+f/4//f/
+P/3//b/9f/y//H/8P/w//H/8P/x//L/8P/v/+//7//v/+7/7v/u//D/8P/w//D/7//u
/+7/7f/u/+7/7v/u/+//8P/w//D/8P/w//D/8f/x//H/8//y//D/8P/w//D/8P/w//D/
8P/x//H/8f/x/+//8P/x//L/9f/1//X/9v/1//b/9//3//n/+f/5//r/+P/4//j/9//3
//f/9//4//z//f/+//7//v/8//v/+v/5//j/9//1//P/8P/v/+v/5//l/+T/4v/j/+T/
5f/l/+X/5f/m/+f/5//l/+T/4//j/+P/4//h/+D/4P/f/9//3//f/9//3//f/9//3//f
/9//3//f/9//4f/j/+P/5f/q/+//9/8DABAAGwAuAEgAaACOALQA2QAAASQBRAFYAWIB
XwFCAQ4BxQBvABYA1f+m/4P/bv9s/3D/eP+I/57/sP+9/8X/yv/M/8//0f/S/9T/1v/Y
/9n/3P/d/93/3f/c/9z/3P/c/97/3v/f/9//4f/h/+L/4//i/+H/4P/f/9//4P/h/+L/
5P/l/+X/5f/n/+j/6P/o/+b/5//p/+n/5//n/+f/6P/r/+v/7P/t/+v/7f/t/+3/8P/x
//L/8//0//X/9v/3//r/+//8//7///8AAAIAAwAEAAUABwAHAAgACgAMAA4ADwAQABQA
FgAYABkAGwAbABsAGwAcAB0AGwAbABsAGgAaABoAGgAYABkAGAAYABgAFQAUABQAEwAT
ABQAFQAUABIAEAANAAsACQAIAAYABQAGAAUAAgACAP///f/8//v/+//7//v/+//5//f/
9f/0//T/8v/y//L/8//z//T/9f/1//T/9P/0//T/9P/0//T/9P/0//X/9f/2//b/9v/2
//f/+P/4//j/9v/2//b/9//3//r/+P/4//j/+P/6//r/+v/6//v/+//7//v/+//8//3/
/v////////8AAAEAAgADAAMAAwADAAMABAAEAAQABAADAAEAAQABAAIABAAFAAYABgAI
AAYABQAEAAEAAAD///3//f/6//n/9f/w/+//7//u/+7/7v/u/+3/7f/t/+7/7//x/+//
7v/t/+v/6//r/+n/6P/o/+f/5//l/+X/5f/l/+f/5//n/+f/5//n/+f/5//p/+n/6f/n
/+j/7f/1////CgAXACYAPgBeAIIAqADRAPwAJgFIAWoBgAGFAYABZgEtAd0AfAAjAOb/
uf+Q/3j/cv96/4b/mv+w/8H/yf/Q/9T/2f/b/9z/3P/e/+D/4f/k/+X/5f/l/+T/5P/k
/+T/5v/m/+f/5//p/+n/6v/r/+n/6f/p/+n/6f/q/+v/7P/s/+3/7f/t/+v/7P/s/+z/
7v/v//H/8f/x//H/8f/y//X/9f/2//f/9v/3//b/9f/2//f/+P/5//z//f/+/////v//
/wAAAgAFAAYACAAJAAwADQAPAA8AEAASABQAFgAYABgAGwAcAB4AHwAhACEAIQAhACIA
IwAjACMAIwAiACAAIAAgAB4AHwAeAB4AHgAbABoAGgAZABYAFgAWABQAFQAUABIAEQAP
AA4ADAALAAwACwAIAAgABQADAAIAAQAAAP///v/9//z/+//6//r/+v/4//j/+P/4//f/
9//3//f/9v/2//b/9v/2//b/9v/2//b/9//3//b/9v/2//b/+f/6//r/+v/4//j/+P/5
//n/+f/5//r//P/8//r/+v/6//r/+v/6//r/+v/6//v/+//7//v/+//8//3//v8BAAEA
AQACAAEAAgADAAMAAwADAAMABAAEAAQABAADAAMAAwADAAQABgAHAAgACAAHAAQAAgAA
AP///v/9//v/+P/0//L/7f/r/+v/7P/s/+3/7v/v/+//7f/t/+7/7//v/+3/7P/r/+n/
6f/p/+f/5v/m/+X/5f/n/+f/5//n/+f/5//n/+f/6f/p/+n/6f/p/+n/6f/v//r/AwAN
ABcAKABFAGYAiACuANwACAExAVABbAF+AYIBdAFNAQwBtgBNAPf/wv+b/3r/bf9y/3z/
jv+m/7r/xv/M/8//1f/a/9z/3f/d/97/4P/i/+T/5f/k/+X/5f/l/+T/5P/k/+T/5P/k
/+X/5f/l/+X/5v/n/+f/5//n/+f/6f/q/+v/7P/q/+v/6//r/+3/7v/u/+7/7P/t/+//
7//v/+//7//w//P/8//0//X/9f/3//f/9//4//n/+v/7//z//f/+////AgADAAQABgAH
AAgACgALAA4ADwARABEAEgAUABYAGAAaABoAHQAeACAAIQAjACMAIQAhACIAIwAhACEA
IQAgACAAIAAgAB4AHQAcABwAHAAZABgAGAAXABYAFgAWABQAEQAQAA4ADQAPAA4ADAAL
AAgABwAEAAQAAwABAAAA///+//3//P/7//r/+f/4//j/+v/4//j/+P/2//X/9f/1//X/
9P/0//T/9P/0//T/9P/y//L/8//z//T/9P/0//T/9f/2//b/9v/2//b/9v/3//f/9//3
//j/+P/0//b/9v/2//b/9v/2//b/9v/3//f/9//3//n/+v/7//z/+//7//v//P/9//7/
/////wEAAQABAAIAAgACAAIAAQADAAMAAwAEAAQABQAGAAYACAAGAAUABAADAAIAAQD/
//v/+P/3//P/8v/x//H/8P/w//D/8P/v/+3/7f/u/+//8f/v/+7/7f/r/+v/6//p/+b/
5v/l/+X/5//n/+f/5//n/+f/5//n/+f/5//n/+f/5//n/+f/6f/s//P//f8HAA4AGwAu
AEwAbACOALYA4wAMAS4BSAFcAWgBYwFGARYB0QB1ABIAy/+g/3//av9o/3L/fv+U/6z/
vP/H/8v/0P/U/9f/1//a/9z/3v/g/+H/4v/j/+P/4//k/+T/5P/k/+T/5P/l/+X/4//j
/+T/5f/n/+f/5//n/+f/6P/p/+r/6P/p/+n/6f/r/+z/7P/s/+z/7f/v/+//7//v/+//
8P/x//H/8v/z//H/8//z//P/9v/3//j/+f/6//v//P/9//7///8AAAIAAwAEAAYABwAK
AAsADQANABAAEgAUABYAFgAWABkAGgAaABsAHQAdAB0AHQAeAB8AHQAdAB0AHAAeAB4A
HgAcABsAGgAaABoAGQAYABgAFwAUABQAFAASABEAEAAOAA0ADwAOAAwACwAIAAcABAAE
AAUAAwACAAEAAAD///7//f/8//v/+v/6//r/+P/4//j/+P/3//f/9//3//b/9v/2//b/
9v/2//b/9P/0//X/9f/2//b/9v/2//f/+P/4//j/+P/4//j/+f/3//f/9//4//j/+P/5
//3//P/6//r/+v/6//r/+v/6//r/+//7//v/+//7//z//f/+/////////wAAAwAEAAUA
BQAFAAUABQAGAAYABgAGAAUAAwADAAMABAAGAAcACAAIAAgABgAFAAQAAgAAAP7/+//7
//j/9//z//L/8f/x//D/8P/w//D/7//x//H/8v/z//L/7//t/+v/6//r/+v/6f/m/+b/
5f/l/+f/5//n/+f/6f/p/+n/6f/p/+n/6f/p/+n/6f/r/+3/8P/1//3/BwAQAB0AMABM
AGwAjACwANkAAAEeATgBSgFUAU8BNAH8ALUAWwD8/7X/kP91/2T/aP9y/37/kv+q/7r/
xf/N/9T/1v/Z/93/3v/f/+D/4f/h/+T/5f/l/+X/5P/k/+T/5P/k/+T/5f/l/+X/5f/m
/+f/5//n/+f/5//n/+j/6f/q/+r/6//r/+v/6//s/+z/7P/u/+//8f/x/+//7//v//D/
8f/x//L/8//z//X/9f/1//b/9//4//n/+v/7//z//f/+////AAACAAMABAAGAAcACAAJ
AAsACwAMAA4AEAASABQAFAAXABgAGAAZABsAGwAZABkAGgAbABsAGwAbABoAGgAaABoA
GAAZABgAGAAYABcAFgAWABUAFAAUABQAEgARABAADgANAAsACgAIAAcACAAHAAQABAAD
AAEAAAD//wAA///+//3/+v/5//j/+P/6//j/+P/4//j/9//3//f/9//2//b/9v/2//b/
9v/2//j/+P/5//n/9v/2//b/9v/3//j/+P/4//j/+P/4//n/+f/5//n/+v/4//j/9//3
//n/+v/4//j/+P/4//j/+P/4//j/9//3//f/9//5//r/+//8//3//f/9//7///8AAAEA
AQABAAEAAQACAAAAAAAAAP//AQABAAEAAgAEAAUABgAGAAQAAgABAAAA///+//3/+//5
//b/9f/x//D/7//v/+7/7v/u/+7/7f/v/+//8P/x/+//7f/s/+v/6f/p/+n/5//m/+b/
5f/l/+X/5f/l/+X/5//n/+f/5//p/+n/6f/p/+X/5f/n/+v/8P/3////CQASAB8AMgBO
AGwAjgCuANUA/AAaATABPgFEATsBGgHeAJEAOQDg/6P/gv9p/2L/av90/4D/lP+q/7r/
xf/L/87/1P/X/9n/2v/c/97/4P/h/+L/4//j/+P/4v/i/+L/4v/i/+L/4//j/+P/4//k
/+X/5f/l/+X/5f/l/+b/5//o/+j/6f/p/+n/6f/q/+r/6v/o/+n/6//r/+3/7f/t/+7/
7f/t/+7/7//v//H/8f/x//L/8//0//X/9v/3//j/+f/8//3//v8AAP//AAACAAMABAAF
AAcABwAKAAwADgAQAA8ADgAQABAAEQATABYAFwAVABUAFgAXABcAFwAXABYAFgAWABYA
FAATABIAEgASABIAEgATABMAEQAQAA8ADAALAAoACAAHAAcABgAEAAMAAgABAP7//v/+
//3//f/9//v/+f/3//X/9f/1//X/9v/0//L/8v/y//D/7//v/+//8f/w//D/8P/w//D/
8P/w//D/8P/x//H/8P/w//D/8P/w//D/7//u/+//8P/x//P/8f/x//H/8v/u/+7/7//x
//L/8P/w//D/8P/x//L/8//0//T/8//y//H/7//w//H/8v/z//P/8//0//X/9v/3//f/
9//3//f/+P/6//r/+v/5//n/+f/5//r//v///wAAAAD+//z/+//6//n/+P/3//X/9f/y
//H/7f/o/+f/5//m/+X/5P/j/+H/4//j/+T/5f/m/+X/5f/l/+P/4//j/+H/4P/g/9//
3//d/93/3f/d/93/3f/d/93/3f/d/93/3f/f/+H/4//h/+L/5//x//v/BgARACAAOABU
AHQAkgC3AN4ABAEiAT4BTAFRAUYBIgHhAJUAPADt/7T/jf9u/2b/av9w/3j/iv+g/6//
u//A/8b/y//N/9D/0P/S/9T/1f/Y/9n/2f/Z/9z/3P/c/9z/3P/c/93/3f/d/93/3v/f
/93/3f/d/93/3//g/+H/4v/g/+H/4f/h/+H/4v/i/+L/5P/l/+f/5//l/+X/5f/m/+n/
6f/q/+v/7f/v/+//7//u/+//8P/x//L/8//0//X/+P/5//r//P/7//z//v///wIAAwAF
AAUACAAKAAwADgAQABAAEwAUABMAEwAUABMAFAAVABcAGQAZABkAGQAYABoAGgAaABgA
GQAYABgAGAAXABYAFgAVABQAFAAUABIAEQAQAA4ADQANAAwACgAJAAYABQACAAIAAQD/
//7//f/8//v/+v/5//b/9f/0//T/9P/y//L/8v/0//P/8//z//P/8v/y//L/8P/w//D/
8P/w//D/8f/x//L/8v/y//L/8//0//T/9P/0//T/9P/1//X/9f/1//b/9P/0//T/8v/y
//L/8v/0//T/9P/0//X/9f/1//X/9f/2//f/+P/5//n/+f/6//r/+v/6//n/+//7//v/
/P/+//7//v/9//3//f/9//7//v///wAAAAACAAAA///+//3//P/7//n/9//0//P/7//s
/+v/6//q/+r/6v/q/+n/6f/p/+r/6//s/+v/6//r/+r/6f/o/+X/5v/m/+X/5f/l/+X/
5f/l/+P/4//j/+P/5f/l/+X/5f/n/+f/5//n/+j/7f/1////CgATACIAOgBYAH4ApADN
APoAIgFEAWQBdgF7AXYBWgEfAdMAdgAdAOD/s/+K/3L/bv90/4D/lv+u/7//x//M/9D/
0//T/9T/1//a/93/3//i/+P/4//j/+L/4v/i/+L/5P/k/+X/5f/j/+P/5P/l/+X/5f/l
/+X/5//o/+n/6v/o/+n/6f/p/+n/6v/q/+r/7P/t/+//7//t/+3/7f/u/+//7//w//H/
8//1//X/9f/4//n/+v/7//v/+//7//v//v///wAAAgADAAQABgAHAAoACwANAA0AEAAS
ABQAFgAWABYAGQAaABwAHQAfAB8AIQAhACIAIwAhACEAIQAgACIAIgAiACAAHQAcABwA
HAAbABoAGgAZABoAGgAaABgAFwAWABQAEwATABIAEAAPAA4ADQAKAAoABwAFAAQAAwAC
AAEAAAD///z/+//6//r//P/6//r/+v/4//f/9//3//n/+P/4//j/+P/4//j/+P/2//b/
9//3//f/+P/5//r/+//8//z//P/8//z//P/9//3//f/9//7//v/+//3//f////3///8A
AP///v/9//z//P/8//z//P//////////////AAABAAIAAQABAAEAAgADAAQABQAFAAcA
BwAHAAgACAAIAAgABwAHAAcABwAIAAoACwAMAAwACwAIAAYABAABAAAA///9//v/+P/3
//P/8f/x//L/8v/0//T/9P/z//P/8//0//X/8//x//D/7//v/+//7//t/+z/7P/r/+v/
7f/t/+3/7f/t/+3/7f/t/+3/7f/t/+3/7f/v//H/9f/+/wUADwAbAC4ASQBqAI4AtADg
AAwBMwFQAW4BgAGGAXgBUwEUAb4AVwD//8b/m/96/23/dP+A/5L/qP++/8r/0P/V/9n/
3P/g/+P/5f/m/+f/6P/p/+n/6P/p/+n/6f/q/+r/6v/q/+r/6v/r/+v/6//r/+z/7f/t
/+3/7f/t/+3/7v/v//D/8P/x//H/8f/x//L/8v/y//T/9f/3//f/9//3//f/+P/5//n/
+v/7//v//f/9//3//v///wAAAQAEAAUABgAHAAgACQAKAAwADQAOABAAEQASABMAFQAV
ABgAGgAcAB4AHwAgACQAJgAkACUAJwAnACkAKQAqACsAKQApACkAKAAmACYAJgAkACUA
JAAkACQAIQAgACAAHwAeAB4AHgAcABsAGgAYABcAFwAWABQAEwASABEADgAOAA0ACwAK
AAkACAAHAAYABQACAAEAAAAAAAIAAAAAAAAAAAD///////////7//v/+//7//v/+//7/
AAAAAAEAAQAAAAAAAAAAAAEAAgACAAIAAAAAAAAAAQABAAEAAQACAAIAAgABAAEA//8D
AAQAAgACAAIAAgAAAAAAAAAAAAEAAQABAAEAAQACAAMABAAFAAUABQAGAAkACgALAAsA
CQAJAAkACgAKAAoACgAJAAsACwALAAwADAANAA4ADgAOAAwACwAKAAcABgAFAAMAAgAA
AAAA/f/6//n/+f/4//b/9v/2//X/9//3//j/+f/3//X/9P/z//P/8//z//H/8P/w/+//
7//v/+//7//v//H/8f/x//H/7//v/+//7//x//H/8f/1//j//f8FABEAHAAnADwAWgB6
AJwAwgDrABQBNgFQAWYBcAFrAVIBHgHXAHkAFgDN/6T/g/9w/3D/fP+I/5z/tP/G/9H/
1//c/+D/4//l/+r/6//s/+3/7f/u/+//7//v/+7/7v/u/+7/8P/w//H/8f/x//H/8v/z
//P/8//z//P/8//0//X/9v/2//f/9//3//f/+P/4//j/+P/5//v/+//9//3//f/+//7/
/f/9//3//v8BAAIAAwACAAMABAAFAAYABwAIAAkADAANAA4AEAAPABAAEgATABYAFwAZ
ABkAHAAeACAAIgAkACQAJwAoACYAJwApACkAKQApACoAKwAtAC0ALQAsACoAKgAqACgA
KQAoACgAKAAnACYAJgAlACIAIgAiACAAIQAgAB4AHQAdABwAGgAZABgAFwAUABQAFQAT
ABIAEQAOAA0ADAALAAwACwAKAAoACAAGAAYABgAIAAcABwAHAAUABAAEAAQABAAEAAQA
BAAGAAYABwAHAAYABgAGAAYABwAIAAgACAAIAAgACAAJAAcABwAHAAgACQAKAAoACwAJ
AAkACQAJAAgACgAKAAoACgAIAAgACAAIAAkACQAJAAkACwAMAA0ADgANAA0ADQAOABEA
EgATABMAEwATABMAFAAUABQAFAATABMAEwATABQAFgAXABgAGAAaABgAFwAWABMAEgAR
AA8ACwAIAAcAAwACAAEAAQAAAAIAAgACAAEAAwADAAQABQAEAAEA///9//3//f/9//v/
/P/8//v/+//5//n/+f/5//v/+//7//v/+//7//v/+//7//v//f///wQADQAVACEAKgA3
AEwAaACIAKoA0AD7AB4BOAFMAVwBZAFbATYB+gCtAFEA+P+//5z/g/96/4L/jP+W/6r/
xP/U/93/4//o/+z/7//x//L/9P/2//j/+f/5//n/+P/3//r/+v/6//r//P/8//3//f/7
//v//P/9/////////////f/+////AAACAAMAAwADAAMABAAEAAQABAAFAAcABwAHAAcA
BwAIAAcABwAIAAkACwANAA0ADQAOAA8AEAARABAAEQASABMAFAAVABYAGAAZABoAHAAd
ACAAIQAjACMAJAAmACgAKgAqACoALQAuADAAMQAzADMAMQAxADIAMwA1ADUANQA0ADQA
NAA0ADIAMQAwADAAMAAwADAAMQAxAC4ALgAuACwALQAsACoAKQApACgAJgAlACQAIwAg
ACAAHwAdABwAGwAaABkAGAAXABgAFwAWABYAGAAWABYAFgAUABMAEwATABMAEgASABIA
EgASABIAEgAUABQAFQAVABQAFAAUABQAFQAWABYAFgAWABYAFgAXABUAFQAVABYAGAAY
ABcAFwAXABcAFwAXABUAFQAWABYAFgAWABYAFgAXABcAFwAWABcAFwAYABgAGgAbABwA
HQAdAB0AHQAdACAAIQAiACMAIgAiACMAIwAjACMAIwAiACIAIgAiACIAJQAjACMAIgAj
ACIAIQAgACAAHgAbABoAGQAYABUAFAATABIAEAAQABAAEAARABIAEwAUABMAEgARABAA
DwAOAA==
         </WaveFormData>
      </LeadData>
      <LeadData>
         <LeadByteCountTotal>10000</LeadByteCountTotal>
         <LeadTimeOffset>0</LeadTimeOffset>
         <LeadSampleCountTotal>5000</LeadSampleCountTotal>
         <LeadAmplitudeUnitsPerBit>4.88</LeadAmplitudeUnitsPerBit>
         <LeadAmplitudeUnits>��V</LeadAmplitudeUnits>
         <LeadHighLimit>2147483647</LeadHighLimit>
         <LeadLowLimit>268435456</LeadLowLimit>
         <LeadID>V5</LeadID>
         <LeadOffsetFirstSample>0</LeadOffsetFirstSample>
         <FirstSampleBaseline>0</FirstSampleBaseline>
         <LeadSampleSize>2</LeadSampleSize>
         <LeadOff>FALSE</LeadOff>
         <BaselineSway>FALSE</BaselineSway>
         <ExcessiveACNoise>FALSE</ExcessiveACNoise>
         <MuscleNoise>FALSE</MuscleNoise>
         <LeadDataCRC32>3831706529</LeadDataCRC32>
         <WaveFormData>
EAAQABAAEAAPAA4ADQAMAAsACgAJAAgABgAGAAYABgAFAAQAAwACAP///v/9//z/+v/6
//r/+v/4//j/+P/4//b/9v/2//b/9P/0//T/9P/0//T/9P/0//L/8v/y//L/9P/0//T/
9P/2//b/9v/2//T/9P/0//T/9v/2//b/9v/4//j/+P/4//b/9v/2//b/9v/2//b/9v/2
//b/9v/3//j/+P/4//r/+//7//v//P//////AQABAP////8AAAAAAAAAAAAA//8BAAEA
AQABAAMABAAGAAYABgAGAAQAAwACAAIAAQD///7//f/6//f/9f/z//P/8//x//H/8f/w
//L/8v/y//L/8v/w/+//7v/t/+z/6//r/+r/6f/p/+n/6f/o/+j/6P/m/+b/5v/m/+j/
6P/o/+j/6v/o/+r/7f/x//X//P8FAA0AFwAmAD8AXAB8AJ8AxQDqAAcBJQE/AU0BRgEt
AQEBxQB2ABoA1/+0/5n/hv+G/43/lP+h/7P/wf/J/8//0//V/9j/2//c/9z/3P/e/97/
3//h/+H/4P/i/+L/4v/i/+L/4//k/+T/5P/k/+T/5v/m/+X/5f/l/+T/5P/l/+b/5v/m
/+b/5v/n/+f/6P/o/+r/6//r/+z/7f/t/+3/7f/v/+//8P/w//H/8v/y//L/8P/x//H/
8//z//T/9f/2//f/+P/5//n//P/9////AQACAAMABAAFAAgACgALAAwACwANAA8ADwAQ
ABIAEwATABMAFAAVABYAGAAZABkAGQAYABgAGAAZABcAFwAXABYAFwAXABcAFwAVABUA
FQAVABMAEwASABAADwAOAA0ADAAMAAsACgAJAAYABQAEAAQAAQD//////v////7//v/+
/wAA///9//3/+//7//v/+//8//z/+//7//n/+f/5//n/+f/5//n/+f/5//n/+f/5//n/
+v/6//r//P/8//z//P/6//r/+//7//3//P/8//z//P/8//r/+v/6//r//P/8//z//f/+
//7//v8AAP///////wAAAwADAAUABQADAAMABAAEAAQABAAEAAMABQAFAAUABQAJAAoA
DAAMAAoACgAIAAcACAAIAAcABQAGAAUAAgD///r/9//2//X/9f/1//X/9P/0//T/9P/0
//b/9P/z//L/8f/w/+//7//u/+3/7f/t/+z/6v/p/+j/6f/q/+v/7P/q/+r/6v/q/+z/
7P/s/+3/7f/x//j/AwANABUAJAA7AFYAdgCXALsA4AD9ABkBLwFBAUQBMwELAdEAiAAw
AOf/vv+j/4z/hv+L/5L/m/+p/7n/w//J/8//0//W/9n/2v/c/9z/3v/e/9//4f/h/+D/
4P/g/+D/4P/g/+H/4v/i/+L/4v/i/+T/5P/j/+P/4//k/+T/5f/m/+b/5v/m/+b/5f/l
/+b/5v/m/+f/5//o/+f/5//n/+f/6f/p/+r/6v/p/+r/6v/q/+r/6//r/+3/7//w//H/
8v/z//T/9f/1//b/9//5//v/+v/7//z//f/+/wAAAQACAAUABwAJAAkACAAKAAsACwAN
AA4ADwAQABAAEQARABEADgAOAA4ADwARABEAEQAQABEAEQARABEADwAPAA8ADwANAA0A
DAAKAAoACgAKAAoABgAFAAQAAwACAAEAAAAAAP3/+//7//r/+//6//r/+v/5//f/9P/z
//X/9f/1//X/9P/0//P/8//z//P/8//z//P/8//z//P/8f/x//H/8f/x//L/8v/y//T/
9P/0//T/9P/0//P/9f/2//X/9P/z//L/8v/y//L/8v/z//T/9f/3//b/9v/2//j/+//7
//v//P/8//v//P/7//3//f/+//7/AAAAAAAA///9//3//f/9////AAACAAIABAAEAAIA
AQD+//7//f/7//z/+//4//X/8//x//H/8f/v/+//7//u//D/8P/w//D/7v/s/+v/6v/r
/+r/6f/p/+j/5//n/+f/5//m/+b/5v/m/+b/5v/m/+T/5P/k/+T/5P/m/+b/5//r/+//
9P/7/wcAEQAcADMATgBqAIsArwDUAPUAEwEvAUMBRgE7ARkB4QCaAEIA8f/A/6P/iv+C
/4f/jv+Z/6f/s/+//8n/z//T/9T/1f/Y/9r/2v/c/9z/2//d/93/3P/e/97/3v/e/97/
3//g/+D/4P/g/+D/4v/i/+H/4f/h/+L/4v/j/+T/5P/k/+T/5P/l/+X/5v/m/+j/6f/p
/+r/6f/p/+n/6f/p/+n/6v/q/+v/7P/s/+z/7P/t/+3/7//v//D/8f/y//P/9P/1//X/
9v/3//n/+//8//3//v///wAAAgADAAQABQAHAAkACQAKAAwADQANAA0ADgAPABAAEAAR
ABEAEQAQABAAEAARABEAEQARABAAEQARABEAEQANAA0ADQANAA0ADQAMAAoACwAKAAkA
CAAGAAUABAADAAIAAQAAAAAA///9//3//P/7//r/+v/6//r/+f/3//f/9//3//f/9//2
//b/9f/1//X/9f/1//X/9//3//f/9//2//X/9P/z//X/9v/2//b/9P/0//T/9P/2//b/
9//3//f/9v/2//b/9v/2//b/9v/2//b/+P/4//j/+f/4//j/+P/6//3//f/9//7/////
/wEAAQD/////AAAAAAAAAAAAAP////////////8DAAQABgAGAAQABAACAAEAAAAAAP//
/f/+//3/+v/3//T/8f/w/+//8f/x//H/8P/w//D/8P/w//D/7v/t/+z/6//q/+n/6f/o
/+f/5//n/+f/5v/m/+b/5v/m/+b/5v/m/+b/5v/m/+b/5v/o/+n/6//z//z/AwANABkA
KgBFAGQAggCjAMkA6gAHASEBNQE5AS4BDQHXAI8AOADo/7f/nP+J/4L/hv+L/5T/o/+z
/7//xf/L/9H/1f/W/9n/2v/a/9r/3P/c/9v/3f/d/9z/3P/c/9z/3P/e/9//4P/g/+D/
4P/g/+L/4v/h/+H/4f/i/+L/4//k/+L/4v/i/+L/5f/l/+b/5v/m/+f/5//o/+f/5//n
/+f/6f/p/+r/6v/p/+r/6v/q/+j/6f/p/+v/7f/u/+//8P/x//L/8//z//L/8//1//f/
9v/3//j/+f/8//7///8AAAEAAwAFAAUABAAGAAcABwAJAAoACwAMAAoACwALAAsACgAK
AAoACwALAAsACwAKAAcABwAHAAcABwAHAAcABwAFAAUABAACAAMAAgABAAAAAAD///7/
/f/6//n/+P/4//f/9f/1//T/8//y//L/8v/y//H/7//v/+3/7f/t/+3/7P/s/+v/6//t
/+3/7f/t/+v/6//r/+v/6//r/+v/6//t/+7/7v/u/+7/7v/u/+7/7v/s/+3/7//u/+7/
7v/u/+7/8P/w//D/8P/u/+7/7v/v//D/8P/w//L/8f/x//H/8v/1//X/9//3//f/9//4
//j/+v/6//r/+f/5//n/+f/5//v//P/+//7//P/8//r/+f/6//r/+f/3//b/9f/y/+//
7f/r/+v/6//r/+v/6//q/+r/6v/q/+r/7P/q/+n/6P/l/+T/4//j/+L/4f/h/+H/4f/g
/+D/4P/e/97/3v/e/+D/4P/g/+D/4v/i/+T/5f/l/+n/9P/7/wEACwAcAC8ASgBmAIUA
qQDOAO0ABwEfAS8BLgEZAesArQBiAA4Ayf+m/4//fv98/4X/jP+V/6X/tf/B/8f/yf/L
/87/0f/S/9T/1P/W/9b/2f/b/9v/2v/c/9z/3P/c/9v/2//b/9r/2v/a/9r/3P/e/93/
3f/d/+D/4P/h/+L/4P/g/+D/4P/f/9//4P/g/+L/4//j/+T/4//j/+P/4//k/+X/5//o
/+f/6P/o/+j/5v/n/+f/6f/n/+j/6f/q/+v/7P/t/+3/8P/x//P/9f/4//n/+v/7//z/
/v///wAAAAABAAIAAQAEAAYABwAHAAkACgALAAwADAANAA0ADQAMAAwADAANAAsACwAL
AAoACwALAAsACwAHAAcABwAHAAkACQAIAAYABwAGAAUABAAAAP///v/9//r/+f/4//j/
+f/3//f/9v/z//L/8v/y//P/8//y//P/8f/x//H/8f/w//D/7//v//H/8f/x//H/8f/x
//H/8f/x//H/8f/x//H/8v/y//L/8v/y//L/8v/0//T/9f/2//T/9P/0//T/9P/0//T/
9P/0//T/9P/1//T/9P/0//b/+P/5//r//P/8//v//P/7//3//f/+//7//v/+//7//f/9
//3//f/9////AAACAAIAAgACAAAA/////wAAAAD///7//f/6//f/8v/v/+7/7f/v/+//
7//u/+7/7v/u/+7/7//u/+7/7v/v/+7/7f/t/+r/6f/p/+n/6//q/+r/6v/o/+j/6P/o
/+j/6P/o/+j/7P/u/+7/7//1//v/BAANABcAIwAyAEkAaACMALMA2QD4ABkBNwFPAVkB
UAEzAQEBvwBsABoA4//A/6P/kv+Q/5X/nP+n/7X/xf/N/9X/2f/b/9z/3//g/+L/4v/k
/+T/5v/p/+r/6v/q/+r/6v/q/+r/6//s/+z/7v/u/+7/8P/u/+3/7f/t/+7/7v/v//D/
8v/y//L/8v/1//X/9v/2//T/9f/1//b/9f/1//X/9f/3//f/+P/4//n/+v/6//r//P/9
//3////9//7///8AAAIABAAGAAcACAAJAAsADQANAA0ADQANABAAEgATABQAFgAZABwA
HQAeACAAIQAhACMAJAAlACYAJQAlACQAIwAkACQAJAAlACUAJQAlACQAIQAhACEAIQAi
ACMAJAAlACQAIwAhAB4AGwAaABkAGAAWABUAFAATABAADwAOAA4ADwANAA0ADAAJAAgA
CAAIAAgABwAFAAUABwAHAAcABwAGAAYABQAFAAUABQAFAAUABQAFAAUABQAFAAUABQAF
AAUABgAGAAYACAAIAAgACAAIAAoACAAIAAgACAAIAAgACAAIAAoACgAKAAsACgAKAAoA
DAANAA0ADQAOAA8ADwARABEAEQARABIAEgAUABQAFAATABEAEQARABEAEQASABQAFAAW
ABYAFAATABIAEgARAA8ADgANAAoABwAFAAMAAwADAAMAAwADAAIAAgACAAIAAgAEAAIA
AQAAAP///v/9//3/+v/5//n/+f/3//b/9v/2//j/+P/4//j/+P/4//j/+P/4//j/+P/5
//v//f8EAA0AFwAjADIARwBiAIQAqQDPAPgAGwE7AV8BdQF4AW8BUQEhAdgAfgArAPj/
0/+w/5z/mf+e/6n/t//F/9H/2f/f/+H/5P/p/+r/6v/q/+z/7P/v//H/8f/w//D/8P/w
//D/7v/v//D/8P/y//L/8v/0//L/8f/x//H/9P/0//X/9v/0//T/9P/0//P/8//0//T/
9v/3//f/+P/5//n/+f/5//v/+//8//z//P/8//v/+v/6//v/+//9////AAABAAIAAQAC
AAMAAwAFAAcACgANAA0ADQANAA0ADgAQABEAEgATABUAFwAXABgAGgAbABsAGwAcAB0A
HgAeAB8AHwAfABwAHAAcAB0AHwAfAB8AHgAdAB0AHQAdABkAGQAZABkAGQAZABgAFgAT
ABIAEQAQABAADwAOAA0ACwAJAAcABgAFAAMAAwACAAMAAgACAAIAAAD///3//f/9//3/
/f/9//z//P/7//v/+//7//v/+//7//v/+//7//v/+//7//v/+//8//z//P/6//r/+v/6
//z//P/9//3//f////7//P/8//z//P/+//7//v/+//7//v/+////AAAAAAAAAgADAAMA
AwAEAAMAAwAFAAUABQAFAAYABgAGAAYABgAFAAcABwAHAAcACQAKAAwADAALAAoABwAF
AAQABAADAAEA/v/9//r/9//2//X/9v/3//n/+f/5//j/9//2//X/9P/0//L/8f/w//H/
8P/v/+//7P/r/+v/6//t/+z/7P/s/+7/7v/u/+7/8P/w//D/8P/u/+7/8P/z//3/BQAO
ABkAKQBBAGAAgQCmAM4A9wAbAToBVQFnAWkBVwEyAfkAqwBJAPz/0v+z/5b/jf+S/5r/
pf+2/8X/z//R/9P/2f/f/+H/4P/h/+L/5P/k/+b/5v/m/+f/5v/k/+b/5v/m/+b/5P/l
/+b/5v/o/+j/6P/q/+r/6f/p/+n/7P/s/+3/7v/s/+z/7P/s/+3/7f/u/+7/7P/t/+3/
7v/v/+//7//v//H/8f/y//L/8//0//T/9P/0//X/9f/3//f/+P/5//r//f/+//////8A
AAEAAwAFAAYABwAIAAkACgAMAA0ADgAPABEAEwATABQAFgAXABcAFQAWABcAGAAWABcA
FwAXABgAGAAYABkAGAAXABYAFAATABMAEwATABEAEQARABEADwAPAA4ADAALAAoACQAI
AAYABQAEAAMAAgABAAAAAAD///3//f/8//v/+v/6//r/+v/5//f/9//3//f/9//3//b/
9v/1//X/9f/1//X/9f/1//X/9f/1//f/9//3//f/9//4//j/+P/4//j/+P/4//j/+P/5
//n/+f/2//j/+P/4//j/9v/2//b/9v/2//b/9v/3//r/+v/6//z/+//7//v//P/9//3/
/////wEAAQACAAIAAgACAAIAAQACAAMABAAFAAUABgAIAAgACgAKAAgABwAGAAYABQAD
AAAA///8//n/+f/3//f/9//3//f/9//2//T/9P/0//T/9P/y//H/8P/v/+7/7f/t/+r/
6f/p/+n/6//q/+r/6v/s/+z/7P/s/+z/7P/s/+z/6v/q/+z/7f/v//X//v8HAA8AGwAu
AEcAZACEAKkA0wD4ABcBMQFJAVMBTAEtAf8AwwBwABQA1/+2/5v/iP+G/4//mP+n/7n/
x//N/9H/1f/X/9r/2//c/+D/4P/i/+L/4//l/+X/5P/k/+T/5P/k/+T/5f/m/+b/5P/k
/+T/5v/o/+f/5//n/+j/6P/p/+r/6v/q/+r/6v/r/+v/7P/s/+z/7f/t/+7/7//v/+//
7//t/+3/7v/u/+//8P/w//D/8f/z//T/9//3//j/+f/6//n/+v/7//v//P/9////AQAC
AAMABAAFAAYACAAJAAoACwANAA8ADwAQABIAEwATABEAEgATABQAFAAVABUAFQAWABYA
FgAXABUAFQAVABQAFQAVABUAFQARABEAEQARABEAEQAQAA4ADwAOAA0ADAAIAAcABgAF
AAYABQAEAAQAAwABAAEAAAD///7//v/+//z/+//5//n/9//3//f/9//4//j/9//3//f/
9//3//f/9//3//f/9//3//f/9//3//f/+P/4//j/+v/6//r/+v/4//j/+f/5//n/9//5
//v//P/6//r/+v/6//r/+v/6//r/+v/6//r/+//8//z//P/+/////////wAAAQABAAMA
AwADAAMABAAEAAYABgAGAAUAAwADAAMAAwAHAAgACgAKAAgACAAGAAUAAgACAAEA//8A
AP///P/5//f/9f/1//X/9f/1//X/9P/2//b/9v/2//T/8v/x//D/7//u/+3/7f/q/+n/
6f/p/+v/6v/q/+r/6v/q/+r/6v/s/+z/7P/s/+z/7P/u/+//8f/3/wAABwAPABsALABH
AGQAggClAMkA6gAHASEBNwFBAToBHQHrAKsAWgAAAMX/qP+R/4T/iP+P/5j/pf+3/8X/
zf/T/9f/2f/a/93/3v/f/97/3//e/9//4f/h/+D/4P/g/+D/4P/i/+P/5P/k/+T/5P/k
/+b/5P/j/+P/4//k/+T/5f/m/+j/6P/o/+j/5//n/+j/6P/q/+v/6//s/+v/6//r/+v/
7f/t/+7/7v/v//D/8P/w//D/8f/x//P/8//0//X/9v/3//j/+f/5//r/+//9////AAAB
AAIAAwAEAAYABwAIAAkACwANAA0ADAAOAA8ADwAPABAAEQASABAAEQARABEAEgASABIA
EwAVABUAFQAUABMAEwATABMAEQARABEAEQARABEAEAAOAAsACgAJAAgACAAHAAYABQAE
AAMAAgACAAMAAQABAAAA/f/8//z//P/8//v/+f/5//v/+//7//v/+P/4//f/9//3//f/
9//3//f/9//3//f/9//3//f/9//5//r/+v/6//j/+P/4//j/+v/6//v/+//5//n/+f/5
//v//P/6//r/+v/6//z//P/8//z//P/8//z//f/+//7//v8AAAEAAQABAAIAAwADAAUA
BQAFAAUABgAGAAQABAAEAAMABQAFAAUABQAJAAoADAAMAAoACgAIAAcABgAGAAUAAwAC
AAEA/v/7//v/+f/5//n/9//3//f/9v/4//j/+P/4//b/9P/z//L/8f/w/+//7//s/+v/
6//r/+v/6v/q/+r/7P/s/+z/7P/u/+7/7v/u/+r/7P/u//H/9f/7/wQADQATAB8AMgBJ
AGQAhgClAMcA6gAFAR0BLwE1ASwBCQHTAI8APgDu/7v/ov+N/4T/jP+T/5z/qf+5/8f/
0f/X/9v/3f/g/+H/4P/k/+T/5v/m/+X/5//n/+b/5v/m/+b/5v/m/+f/6P/o/+j/6P/o
/+r/6v/p/+n/6f/q/+r/6//s/+7/7v/u/+7/7//v//D/8P/u/+//7//w//H/8f/x//H/
8f/x//L/8v/z//T/9P/0//b/9//3//n/+//8//3//v8BAAIAAwADAAMAAwAEAAUABgAH
AAgACQAKAAwADQAOAA0ADwARABEAFAAWABcAFwAVABYAFwAYABkAGwAcAB0AHAAcABwA
HQAbABsAGwAaABoAGwAcAB0AGQAZABkAGQAZABkAGAAWABUAFAATABIAEgARABAADwAP
AA8ADwAQAA4ACwAKAAgACQAIAAgACAAGAAUAAwADAAMAAwADAAMABAAEAAMAAwADAAMA
AwADAAUABQAFAAUABwAHAAcABwAFAAYABgAGAAgACAAIAAgABgAGAAcABwAFAAUABwAH
AAgACAAIAAgACAAJAAoACwAMAAoACAAGAAUABAAEAAQABgAHAAcABwAIAAsACwANAA0A
DQANAA4ADgAOAA4ADgANAA8ADwAPAA8AEwAUABYAFgAUABQAEgARABEAEgASABEAEAAP
AAwACQAFAAMAAwADAAIAAQAAAP7///8AAAEAAgAEAAIAAQAAAAEAAAD//////v/9//3/
/f/7//r/+v/6//r/+v/6//r/+v/6//r/+v/6//7//v/9//3/AwAMABUAHwApADYASwBo
AIQAowDFAOoACQElAUEBVQFaAUsBJQHrAKQAUgAJAN7/v/+m/5z/of+k/6v/t//H/9P/
2//h/+X/6P/t/+7/8P/w//L/8v/1//f/9//2//j/+P/4//j/+P/5//r/+v/6//r/+v/8
//z/+//7//v//P/8//3//v/+//7//v/+//////8AAAAAAgADAAMABAADAAMAAwADAAUA
BQAGAAYABwAIAAgACAAIAAkACQALAA0ADgAPABAAEwAUABUAFQAUABUAFwAZABwAHQAe
AB8AIAAiACMAJAAmACkALAAtAC0ALgAuAC0AMAAyADQANgA2ADcANwA3ADYANgA2ADcA
OQA5ADkAOAA3ADcANwA3ADUANQA1ADUANwA3ADYANAAzADIAMQAwAC4ALQAsACsAKQAn
ACUAJAAhAB8AHwAeAB0AHAAcABwAHgAdABsAGwAdAB0AHQAdABoAGgAZABkAGQAZABkA
GQAZABkAGQAZABsAGwAbABsAGwAcABwAHAAeAB4AHgAeAB4AHgAfAB8AIQAhACIAIQAg
AB8AHgAeAB4AHgAeAB8AIAAhACMAJAAkACQAJgAlACUAJQAmACUAJQAnACcAKQApACoA
KgAqACoAKgApACkAKQApACkAKwAsAC4ALgAwADAALgAtACoAKgApACcAKAAnACQAIQAd
ABsAGwAbABsAGwAbABoAGAAYABgAGAAaABgAFwAWABUAFAATABMAEgARABEAEQAPAA4A
DgAOAA4ADgAOAA4ADgAOAA4ADgAQAA4ADgAPAA8AEwAcACUALwA5AEYAWwB2AJgAvQDl
AAwBLwFPAW0BgQGEAXsBXQEpAeQAigA5AAgA4//A/67/q/+u/7f/xf/X/+P/6//v//H/
8v/z//T/9//4//v//P/7//3//f/8//z//P/8//z//v///wAAAAD+//7//v8AAAAA////
////AAAAAAEAAgACAAIAAgACAAMAAwAEAAQABAAFAAUABgAFAAUABQAFAAcABwAIAAgA
CQAKAAoACgAMAA0ADQAPAA4ADgAOAA4ADwAQABEAEQAUABUAFwAZABoAGwAcAB0AHgAg
ACEAIgAjACUAJwAnACgAKgArACsAKwAsAC0ALgAuAC8ALwAvAC4ALgAuAC8ALgAtACwA
KgAqACsALAAtACsAKwArACsAKQApACgAJgAnACYAJQAkACIAIQAgAB8AHQAbABkAGAAV
ABMAEwASAA8ADgAOAA4AEAAPAA0ADQAMAAsACgAJAAoACgAJAAkABwAHAAcABwAHAAcA
BwAHAAkACQAJAAkACQAKAAoACgAIAAgACAAIAAoACgALAAsACQAJAAkACQAJAAkACwAK
AAgACAAIAAgABgAGAAYABgAIAAgACAAJAAoACgAKAAwACwALAAsADAALAAsADQANAA0A
DQAOAA4ADgAOAA4ADQANAA0ADQANAA8AEAASABIAEAAQAA4ADQALAAoACAAFAAQAAwAA
AP3//f/7//v/+//7//v/+//6//r/+v/6//r/+P/2//X/9P/1//T/8//z//H/7//u/+3/
7//u/+7/7v/u/+7/7v/u/+z/7P/s/+z/7P/u//D/8//9/wUACgAVACkAQQBeAH0AogDM
APMAEwEwAU0BYQFlAVMBLgH1AKkASwD8/87/rf+Q/4f/jP+U/5//sP+//8n/z//T/9X/
1//Z/9z/3f/e/97/3v/g/+D/3//h/+H/4P/g/+D/4P/g/+D/4f/i/+L/4v/i/+L/5P/k
/+P/4//j/+T/5P/l/+b/5v/m/+b/5v/l/+X/5v/m/+b/5//n/+j/5//n/+f/5//p/+n/
6v/q/+n/6v/q/+r/7P/t/+3/7//x//L/8//0//P/9P/1//X/9v/3//n/+//6//v//P/9
/wAAAgADAAQABwAJAAsACwAMAA4ADwAPAA0ADgAPABAADgAPAA8ADwAOAA4ADgAPAA0A
DQANAAwACwALAAsACwAJAAkACQAJAAcABwAGAAQABQAEAAMAAgACAAEAAAD///z/+//6
//r/+f/3//f/9v/z//L/8v/y//T/8//x//H/8f/x//H/8f/u/+7/7f/t/+3/7f/t/+3/
7f/t/+3/7f/r/+v/6//r/+v/7P/s/+z/7P/s/+z/7P/s/+z/7f/t/+v/6//r/+v/6f/t
/+7/7P/s/+z/7P/s/+z/7P/s/+r/6v/q/+v/7v/u/+7/8P/v/+//7//w//P/8//1//X/
8//z//T/9P/y//L/8v/x//P/8//z//P/9f/2//j/+P/2//b/9P/z//D/8P/v/+3/7v/t
/+r/5//l/+P/4//j/+H/4f/h/+D/4v/i/+L/4v/g/97/3f/c/93/3P/b/9v/2P/X/9f/
1//Z/9j/2P/Y/9j/2P/Y/9j/2P/Y/9j/2P/Y/9j/2P/b/9//4//q//X//f8JABwANwBU
AHQAlwC/AOQA/wAbATMBPQE2ARkB6QCpAFQA+P+9/5z/gf9w/3L/ef+C/4//of+v/7f/
u/+//8P/xP/H/8r/y//K/8v/yv/L/83/zf/M/8z/zP/M/8z/zP/N/87/zv/O/87/zv/Q
/9D/z//P/8//zv/O/8//0P/Q/9D/0P/Q/9H/0f/S/9L/1P/V/9X/1v/V/9X/1f/V/9X/
1f/W/9b/2f/a/9r/2v/a/9v/2//d/9v/3P/d/97/3//g/+H/4f/g/+H/4//l/+b/5//o
/+n/7P/u/+//8P/v//H/8//z//T/9v/3//f/9//4//n/+v/6//v/+//7//z//P/8//3/
+//7//v/+v/7//v/+//7//n/+f/5//n/+f/5//j/9v/1//T/8//y//L/8f/w/+//7v/t
/+z/7P/p/+f/5//m/+X/5P/k/+T/5P/j/+H/4f/j/+P/4//j/+D/4P/f/9//3//f/9//
3//f/9//3//f/+H/4f/h/+H/3//g/+D/4P/i/+L/4v/i/+D/4P/h/+H/4//j/+P/4//l
/+P/4f/h/+L/5P/k/+T/5P/i/+L/4v/i/+L/4v/i/+P/5v/m/+b/6P/n/+f/5//o/+n/
6f/r/+v/6//r/+z/7P/s/+z/7P/r/+3/7f/t/+3/7f/u//D/8P/y//L/8P/v/+z/7P/r
/+n/5v/l/+L/3//f/93/3f/d/93/3f/d/9z/3P/c/9z/3P/b/9j/1v/U/9X/1P/T/9P/
1P/T/9P/0//T/9L/0v/S/9T/1P/U/9T/0v/S/9L/0v/U/9T/1P/X/93/4//s//X//f8J
AB4ANwBUAHQAmQC/AN4A9QALAR0BJwEaAfUAvwB7ACYA1v+n/4z/d/9u/3T/ff+C/5H/
pf+x/7n/v//D/8P/xP/H/8j/zP/M/87/zv/O/8//zv/M/83/zv/P/9D/0P/R/9L/0v/Q
/9D/0P/S/9P/0//U/9X/1P/U/9X/1v/Y/9j/2P/Y/9n/2f/a/9r/2v/b/9v/3P/d/93/
3f/d/93/3f/e/97/3//g/+D/4P/i/+P/4//l/+X/5v/n/+j/6f/q/+v/6//q/+v/7f/v
//D/8f/y//P/9P/2//f/+P/5//v//f/9/wAAAgADAAMAAQACAAMABAAGAAcABwAHAAgA
CAAIAAkACQAJAAkACAAJAAkACQAJAAcABwAHAAcABwAHAAYABAADAAIAAQAAAP7//f/8
//v/+v/5//j/+P/1//P/8//y//P/8v/y//L/8v/x/+//7//t/+3/7f/t/+7/7v/t/+3/
7f/t/+3/7f/t/+3/7f/t/+3/7f/t/+3/7f/u/+7/7v/w//D/8P/w/+7/7v/v/+//7//v
/+//7//x//H/8f/x//H/8v/y//L/8v/y//L/8v/y//P/8v/x//L/8//z//T/9v/3//f/
9//3//j/+P/4//r/+//8//3/+//7//z//f/8//z//P/+/wAA//////3/////////////
//7//f/8//z/+v/5//j/9//2//P/8v/x//D/8P/w//D/8P/y//L/8v/y//H/8P/v/+7/
7P/s/w==
         </WaveFormData>
      </LeadData>
      <LeadData>
         <LeadByteCountTotal>10000</LeadByteCountTotal>
         <LeadTimeOffset>0</LeadTimeOffset>
         <LeadSampleCountTotal>5000</LeadSampleCountTotal>
         <LeadAmplitudeUnitsPerBit>4.88</LeadAmplitudeUnitsPerBit>
         <LeadAmplitudeUnits>��V</LeadAmplitudeUnits>
         <LeadHighLimit>2147483647</LeadHighLimit>
         <LeadLowLimit>268435456</LeadLowLimit>
         <LeadID>V6</LeadID>
         <LeadOffsetFirstSample>0</LeadOffsetFirstSample>
         <FirstSampleBaseline>0</FirstSampleBaseline>
         <LeadSampleSize>2</LeadSampleSize>
         <LeadOff>FALSE</LeadOff>
         <BaselineSway>FALSE</BaselineSway>
         <ExcessiveACNoise>FALSE</ExcessiveACNoise>
         <MuscleNoise>FALSE</MuscleNoise>
         <LeadDataCRC32>383647683</LeadDataCRC32>
         <WaveFormData>
CAAIAAgACAAGAAYABgAGAAQABAAEAAQAAgACAAIAAgACAAIAAgACAAAAAAAAAAAAAAAA
AAAAAAACAAIAAgACAAQABAAEAAQABAAEAAQABAAEAAQABAAEAAMAAgABAAAA/v/+//7/
/v/9//z/+//6//f/9v/1//T/8v/y//L/8v/0//T/9P/0//T/9P/0//T/9f/1//X/9f/3
//j/+f/6//v//P/9//7/AgACAAMABAAHAAgACQAJAAkACgAKAAoACwALAAsACgAKAAoA
CgAKAAoADAANAA4ADAAMAAoACQAIAAcABgAGAAQAAgD///3/+//6//r/+v/4//j/+P/4
//j/+P/3//f/9//3//f/9v/1//T/9P/z//L/8f/w//D/8P/w//D/8P/w//D/7//v//H/
8f/v/+//8f/x/+//8v/z//b/+/8BAAYADgAdAC8ASABkAIEAogDAANsA9AANARoBFAED
AeQAvACAADYA/v/f/8f/tf+z/7b/u//D/8//2f/d/+P/5//n/+j/6P/q/+v/7f/u/+7/
7v/u/+7/7v/w//D/8P/w/+3/7f/t/+3/7f/t/+3/7f/v/+//7//u//D/8P/w//D/7v/u
/+7/7f/s/+v/6v/p/+j/6P/o/+f/5v/k/+L/4f/h/+L/4v/i/+L/4v/i/+L/4//j/+P/
4//j/+T/5f/m/+f/6f/r/+3/7//y//T/9v/4//r//P/+/wAAAgAEAAYABwAIAAgACQAJ
AAoACgAKAAoACwAMAAwADQAOAA4ADwAOAA4ADwAQAA0ADQANAAoACQAIAAgACAAIAAgA
CAAGAAUABAAEAAQAAgACAAIAAgADAAMAAgACAAAA///+//7//P/8//z//P/+//3//f/9
//7//v/+////AAABAAEAAQABAAIAAgACAAIAAgABAAAAAQAAAP/////+//7//f/9//r/
+v/5//j/+P/3//b/9v/2//X/9f/1//f/9v/4//j/+P/4//n/+f/5//n/+//8//3//v//
/wAAAQACAAYABgAHAAgACgAMAA4ADwAPABAAEAAQAA8ADwAPAA4AEAAQABAAEAAOABAA
EQASABEAEAANAAsACwALAAsADAAKAAgABQADAP7//P/7//r/+v/6//r/+v/6//r/+f/5
//f/9//3//b/9//2//b/9f/y//H/8P/w/+7/7v/u/+7/8P/w/+//7//v/+//7f/t/+3/
7f/r/+r/6//u//P/+/8CAAgAFQApAEAAWgB3AJgAuADRAOgA/wAQARIBBQHoAMAAjABG
AAoA5//P/7f/r/+y/7f/vf/H/9P/2f/f/+P/5//q/+r/7P/t/+//8P/w//D/8P/w//D/
7v/u/+7/7v/v/+//7//v/+//7//v/+//7//v/+//7v/w//D/8P/w/+7/7v/u/+3/6v/p
/+j/5//m/+b/5v/l/+L/4P/e/93/3f/e/97/3v/e/97/3v/e/9//3//f/9//4//k/+X/
5v/n/+n/6//t//H/9P/2//j/+P/6//z//v8AAAIABAAGAAgACgALAA0ACwAMAAwADAAM
AA0ADgAOAA4ADgANAA0ACQAIAAgACAAJAAkACQAGAAcABgAGAAYABAAEAAQAAgADAAIA
AgACAAIAAgACAAIAAQABAAAAAAAAAP///v/+//7//v/+//7//////wAAAQABAAAA////
///////+//3///8AAAAAAAD+//7//f/8//v/+v/5//n/9v/2//X/9f/0//T/8//y//L/
8f/w//D/8P/x//H/7//y//D/8P/w//D/8f/x//H/8f/1//b/9//4//n/+v/7//z/AAAA
AAEAAgADAAQABQAFAAcACAAIAAgACwALAAsACgAIAAgACAAIAAYACAAJAAoADAAMAAoA
CQAIAAcABgAGAAYABAABAP//+//6//r/+v/6//r/+v/6//r/+v/5//n/9f/1//X/9P/1
//T/9P/z//L/8f/w//D/8P/w//D/8P/v/+7/7P/r/+v/6//p/+n/6f/p/+n/6v/t//D/
8//5/wAACAATACMAOgBSAG0AjgCuAMkA4gD7AA4BEgEJAfAAygCYAFIAEADn/83/s/+p
/67/s/+5/8H/yf/R/9n/3f/f/+D/4v/m/+X/5//o/+j/5v/m/+b/5v/o/+j/6P/o/+f/
5//n/+f/5//n/+f/5//l/+X/5f/k/+b/5v/m/+b/5P/k/+T/4//k/+P/4v/h/+D/4P/g
/9//3P/a/9j/1//V/9b/1v/W/9b/1v/W/9b/1f/V/9X/1f/X/9j/2f/a/93/3//h/+P/
4//m/+j/6v/s/+7/8P/y//L/9P/2//j/+P/6//v//f/+/wAAAQACAAEAAQABAAAAAAAA
AP/////9//z//P/8//v/+//7//j/+P/4//n/+v/4//j/+P/2//X/9P/0//T/9P/0//T/
9P/z//P/8v/y//L/8f/w//D/8P/w//D/8P/y//H/8f/x//D/8P/w//H/8//z//L/8f/x
//L/8v/y//T/9P/z//L/8//y//H/8f/v/+7/7P/r/+z/7P/r/+r/6v/p/+j/6P/m/+X/
5f/l/+f/5v/k/+T/5P/k/+X/5f/l/+X/5//o/+n/6v/r/+z/7f/u//D/8P/x//L/9f/2
//f/9//3//j/+P/4//n/+f/5//j/9v/2//b/9v/3//r//P/+//z//P/6//n/+P/3//b/
9v/2//T/8f/v/+z/6v/p/+j/6P/o/+j/6P/o/+j/5//n/+X/5f/l/+T/4//i/+L/4f/g
/9//3v/e/97/3v/e/97/3f/c/9r/2f/Z/9n/1//X/9n/2f/Z/9r/2//i/+X/7f/0//7/
DQAjADwAWAB1AJQAsgDJAOIA8wD4APAA2QCyAH4AOgD4/9D/uf+l/5v/nf+i/6f/sf+9
/8P/x//L/8//0f/U/9T/1v/U/9X/1f/U/9T/1P/U/9T/0v/S/9L/0v/T/9P/0//T/9P/
0//T/9P/0//T/9P/0v/S/9L/0v/S/9H/0P/P/83/zv/N/8z/y//K/8r/yv/J/8j/xv/E
/8P/w//E/8T/xP/E/8T/xP/E/8T/xf/G/8f/y//M/83/zv/R/9P/1f/X/9f/2v/c/97/
4P/i/+T/5v/o/+r/7P/u//D/8v/z//X/9f/2//b/9v/0//X/9v/2//X/9P/y//H/8f/w
//D/8P/v/+//7//s/+v/6v/q/+r/6P/o/+j/5v/m/+b/5//o/+j/6P/o/+j/6f/p/+j/
6P/n/+X/4//i/+T/5P/k/+T/5f/l/+b/5//o/+j/6P/p/+f/5//m/+X/5f/m/+b/5v/m
/+b/5f/k/+X/5P/j/+P/4v/i/+H/4f/g/+D/3//e/9z/2//a/9r/2P/X/9n/2f/Y/9r/
2v/a/9r/2//b/9v/2//b/9z/3f/e/93/3v/f/+D/5P/k/+X/5v/p/+r/6//r/+v/7P/s
/+z/7v/v//D/8P/w//D/8P/w//L/9P/1//b/9P/0//L/8f/w/+//7v/u/+7/7P/p/+f/
5//m/+b/5v/m/+b/5v/m/+b/5v/l/+X/4//j/+P/4v/h/+D/4P/f/+D/3//e/97/3P/c
/9z/3P/b/9r/2P/X/9j/2f/Y/9n/2f/b/93/3P/b/97/5//r//D/+P8DABUAKgBCAF8A
fgCeALcA0ADnAPYA9gDnAMYAmgBiABwA5P/H/7H/n/+d/6L/p/+t/7f/wf/J/83/z//R
/9b/1v/W/9f/2f/a/9r/3P/c/9z/3P/e/97/3v/e/9v/2//b/9v/2//b/9v/2//d/93/
3f/c/97/3v/e/97/3f/c/9v/2f/W/9X/1P/T/9H/0v/T/9P/1P/S/9D/z//R/9L/0v/S
/9D/0P/Q/9D/0P/R/9L/0//T/9T/1f/W/9r/3f/g/+P/6f/u//L/9v/6//z//v8AAAAA
AgAEAAYABgAGAAUABQAIAAoACwAMAA4ADwAQABAADgAOAA0ADQANAAwADAAMAAsACwAL
AAgACQAIAAgACAAGAAYABgAEAAYABgAHAAgABgAGAAYABgAGAAUAAwACAAAA///+//7/
AAAAAAAAAAD///3//P/7////AAABAAMAAwADAAIAAQD//wAAAAAAAAEAAgACAAIAAQAA
AP/////8//z/+//7//j/+P/3//b/9P/z//L/8v/w/+//8f/y//T/9P/0//T/9P/z//L/
8f/z//T/9f/2//X/9v/3//j//P/8//3//v/+//7//v/9/wAAAgADAAQABQAFAAUABAAE
AAQABAAEAAQABgAHAAgABgAGAAQAAwADAAMAAwAEAAAA/v/7//n/9P/y//H/8P/x//L/
8//0//P/8v/w/+//7v/v//D/8P/x//D/8P/v/+z/6//q/+r/6v/q/+r/6v/o/+j/5//n
/+f/5//l/+X/5//p/+n/6v/t//L/+f///wQADAAZACkAQgBmAIkAqgDGAOEA/AATAR4B
FgEBAeAAsgBwACwA/P/h/8f/t/+z/7b/u//F/8//1//f/+X/6f/p/+z/7v/s/+3/7//w
//D/8f/y//P/9P/y//L/8v/y//L/8//0//X/9//3//f/9//2//X/9P/y//L/8v/y//L/
9f/2//f/9//4//f/9v/1//L/8v/y//H/8P/u/+z/6//t/+7/7v/u/+7/7v/u/+7/7v/v
//D/8f/z//T/9f/2//r//f8AAAMAAwAGAAgACgAKAAwADgAQABQAFgAYABoAHwAiACQA
JwAlACYAJgAmACcAKQArACwAKwAqACgAJwAmACYAJwAoACUAJQAlACIAIQAgACAAIAAj
ACQAJQAkACIAIAAfAB4AHAAcABwAHAAdAB0AHAAcABoAGQAYABgAGgAaABoAGgAaABkA
GQAZABgAGAAYABkAGwAbABoAGQAZABoAGgAaABgAGAAXABYAEwASABEAEQAQABAADwAP
ABAAEAAPAA4AEAAPAA4ADgAMAAwACgAKAAoACgANAA0ADQANAA8AEAARABIAEgASABIA
EgASABIAEwAUABMAFAAVABUAFwAYABgAGAAbABsAGwAaABoAGgAaABoAGQAaABoAGgAb
ABwAGwAbABwAGwAaABoAGAAWABMAEQAPAA4ADgAOAA4ADgAOAA4ADgAOAA0ADQALAAsA
CwAKAAkACAAIAAcABgAFAAQABAADAAIAAQAAAAAAAAD/////AQABAP/////9//3/+//8
//v//P8BAAcADgAYACMANQBMAGYAhQCmAMYA4wD+AB0BMgE2AS0BHAH6AMgAggBAABUA
9f/V/8H/vv/D/8f/0f/b/+P/5//t/+//8P/y//T/8//1//b/9v/4//j/+P/4//b/9v/2
//b/9f/1//X/9f/1//X/9f/1//T/8//y//D/8f/y//P/9P/y//L/8v/x//L/8f/w/+//
7v/u/+7/7f/u/+z/6v/p/+v/7P/s/+z/6v/q/+r/6v/q/+v/7P/t//H/8v/z//T/9f/3
//n/+////wIABAAGAAgACgAMAA4AEAASABQAFgAWABgAGQAbAB0AHgAeAB4AHgAfACAA
IAAeAB4AHQAdABsAGgAaABoAGwAbABsAGAAVABQAFAAUABIAEgASABAAEQAQABAAEAAP
AA4ADQAMAA0ADQAMAAwACgAJAAgACAAIAAgACAAIAAoACQAJAAkACAAIAAgACQALAAsA
CgAJAAkACgAKAAoADAAMAAsACgALAAoACQAJAAgACAAHAAcABgAGAAUABAADAAEA///+
//7//f/9//3////+//7//v/+//7//v//////////////AAABAAIAAwAEAAUABgAIAAgA
CQAKAA0ADgAPAA8ADwAQABAAEAAQAA8ADgAMAAwADAAMAAwADAAOAA8AEAAPAA4ACwAJ
AAgABwAGAAYAAgAAAP3/+//7//r/+v/6//z//P/8//z/+//6//j/9//3//f/9//2//X/
9P/0//P/8v/x//D/8P/y//L/8v/y//L/8v/x//H/8f/x/+//7//t/+3/7//y//n/AAAF
AAsAGgAuAEcAYwCCAKQAxwDiAP4AFQEmAScBGgEAAdsAoABUABQA9P/Y/73/tf+3/7v/
wv/N/9f/3f/d/9//5f/p/+n/6v/q/+r/6f/r/+z/7P/s/+z/7P/s/+r/6v/q/+r/6f/p
/+n/6f/r/+v/6//r/+n/6f/p/+j/6v/q/+r/6v/o/+j/6P/n/+b/5f/k/+P/4P/g/+D/
3//g/97/3P/b/9v/3P/c/9z/2v/a/9r/2v/e/9//4P/h/+P/5P/l/+b/6f/r/+3/7//z
//b/+P/6//r//P/+/wAAAgAEAAYACAAKAAwADQAPABEAEgASABIAEAARABIAEgAQABAA
DwAPAA8ADgAOAA4ACwALAAsACAAJAAgACAAIAAgACAAIAAYABQAEAAQABAACAAIAAgAC
AAEAAQAAAAAAAgABAAAAAAAAAAAAAAAAAAAA////////AgACAAIAAwADAAMAAgABAAMA
BAAEAAQAAwACAAAA/v////7//f/9//z//P/7//v/+P/4//f/9v/2//X/9P/0//L/8f/x
//H/8f/u//D/8P/w//D/8P/v/+7/7f/v//D/8f/y//X/9v/3//j/+v/6//v//P/9//7/
/////wEAAgACAAIAAwADAAMAAgAEAAQABAAEAAIABAAFAAYABgAGAAQAAwACAAEAAAAA
AP7//P/5//f/9f/0//T/9P/0//T/9P/0//L/8v/x//H/7//v/+//7v/t/+z/7P/r/+r/
6f/o/+j/6v/q/+r/6v/q/+r/6f/p/+n/6f/n/+f/5//n/+f/6P/r/+7/9f/5/wAACAAX
AC0ARgBiAIEApgDGAN8A9gANARYBEAH5ANoAsAByACgA9P/X/73/qf+n/67/s/+//8v/
1f/Z/93/3//f/+D/4v/i/+X/5//o/+j/5v/m/+b/5v/m/+b/5v/m/+f/5//n/+f/5f/l
/+X/5f/l/+X/5f/k/+T/5P/k/+T/5P/k/+T/4//i/+H/4P/f/9r/2v/a/9n/2v/Y/9b/
1f/T/9T/1P/U/9T/1P/U/9T/1v/X/9j/2f/b/9z/3f/e/+H/4//l/+f/5//q/+z/7v/w
//L/9P/2//r//P/+/wAAAgAEAAUABwAHAAgACAAIAAYABwAIAAgACAAIAAcABwAHAAYA
BgAGAAMAAwADAAAAAQAAAAAAAAD+//7//v/8//3//P/8//z/+v/6//r/+v/5//n/+P/4
//j/9//2//b/9v/2//b/9v/4//f/9//3//b/9v/2//f/+f/5//j/9//5//r/+v/6//j/
+P/3//b/9f/0//P/8//y//L/8f/x//D/8P/v/+7/7v/t/+z/7P/q/+n/6f/p/+n/5v/o
/+r/6v/o/+j/6P/o/+v/6//r/+v/7f/u/+//8P/z//T/9f/2//j/+P/5//r/+//8//3/
/f///wAAAAAAAP////////7//P/8//z//P/8//7///8AAAAAAAD+//3/+v/5//j/+P/4
//b/8//x/+//7v/u/+7/7v/u/+7/7v/u/+7/7f/t/+n/6f/p/+j/6f/o/+j/5//k/+P/
4v/i/+T/5P/k/+T/5v/m/+X/5f/l/+X/4//j/+P/4//l/+b/5//q/+3/8//6/wQAFQAr
AEIAXgB7AJwAuADPAOgA/QAGAQAB6wDIAJoAXgAUAOL/yf+x/6H/o/+q/6//t//D/8v/
0f/X/9n/2//c/97/4P/e/9//3//e/97/3v/e/97/3P/c/9z/3P/c/93/3v/f/9//3//f
/9//3//f/9//3v/e/97/3v/e/97/3v/e/93/3P/b/9r/2f/Y/9j/2P/X/9b/1P/S/9H/
z//Q/9D/0P/Q/9D/0P/Q/9L/0//U/9X/2f/a/9v/3P/f/+H/4//l/+f/6v/s/+7/8P/y
//T/9v/4//r//P/+//7/AAABAAMAAwAEAAQABAACAAMABAAEAAMAAgAAAP/////+//7/
/v/9//3//f/6//n/+P/4//j/+P/4//j/9v/2//b/9//4//b/9v/2//b/9v/1//P/8v/0
//P/8v/y//T/9P/0//T/9P/z//P/8//0//T/9P/1//X/9f/0//P/8//0//T/9P/y//L/
8f/w/+//7v/t/+3/6v/q/+n/6f/m/+b/5f/k/+T/4//i/+L/5P/j/+P/4//h/+D/4P/g
/+L/5P/i/+L/4v/i/+X/5f/l/+X/5//o/+n/6v/t/+7/7//w//L/8v/z//T/9f/2//f/
9//3//j/+P/4//f/9//3//b/9v/2//b/9v/4//r/+//8//r/+v/4//f/9v/1//T/9P/y
//D/7f/r/+r/6v/r/+z/6v/q/+r/6v/q/+r/6f/p/+X/5f/l/+T/4v/g/9//3f/d/93/
3f/e/9z/3P/c/9z/3v/e/93/3f/d/93/2//b/9v/2//b/97/4//m/+3/8//6/wQAEwAn
AD4AWgB3AJQAsADJAN4A8QD4AO4A1QCwAIAAQAD8/9L/vf+n/53/n/+k/6n/s/+//8n/
z//R/9X/1//Y/9r/2v/b/93/3v/e/97/3v/e/97/3f/c/9v/2v/Z/9n/2f/Z/9r/2//c
/93/2//b/9v/2v/a/9r/2v/a/9z/3P/c/9v/3P/b/9r/2f/U/9T/1P/T/9T/0v/Q/8//
z//Q/9D/0P/S/9L/0v/S/9T/1f/W/9f/2v/c/97/4P/j/+X/5//p/+v/7v/w//L/8v/0
//b/+P/6//z//v8AAAAAAgADAAUABwAIAAgACAAGAAcACAAIAAoACgAJAAkABQAEAAQA
BAABAAEAAQD+/////v/+//7//f/8//v/+P/4//j/+f/6//j/+P/4//j/+f/5//j/+P/5
//n/+f/6//j/+P/4//j/+f/5//r/+//6//r/+v/7//3//f/8//v//f/+//7//v/8//z/
+//6//v/+v/5//n/+P/4//f/9//0//T/8//y//L/8f/w//D/8P/v/+//7//t/+7/7v/u
//D/8f/y//P/9P/0//P/8v/x//H/8P/v/+7/8//4//3/AgAGAAYABwAIAAgACAAIAAcA
BAAEAAMAAgADAAMAAwACAAUABgAHAAgACQAMAA4AEAAPAA4ACwAJAAkACQAJAAoABgAE
AAEA///8//r/+f/4//f/9v/1//T/9f/2//b/9//3//f/9//2//f/9v/2//X/9P/z//L/
8v/w//D/8P/w//D/8P/v/+//7f/t/+v/6//t/+//7//u/+3/8v/5////BgAOABkAKwBC
AFwAdwCWALgA4QAOATcBVgFkAVsBPgEWAeIAngBgADkAHQD///P/8v/z//X///8JABMA
GQAdAB8AIAAgACAAHgAfAB8AHgAdABwAGwAaABgAFgAUABIAEAAPAA4ADQAMAAsACgAJ
AAkACQAJAAgABwAGAAUABAAEAAQABAADAAUABQAFAAUAAwAEAAUABQAEAAIAAAD/////
AAAAAAAAAAAAAAAAAAABAAEAAQABAAEAAgADAAQABwAJAAsADQAOABAAEQASABIAFAAW
ABgAGgAcAB4AIAAgACIAIwAlACUAJgAmACYAKQArAC0ALgAuAC4ALQAtACsAKgAqACoA
KQApACkAJgAnACYAJgAmACQAJAAkACIAIwAiACIAIgAfAB4AHQAcABwAGwAZABgAGAAX
ABYAFgAVABQAEwASABIAEQARABEAEgASABIAEwAUABUAFQAVABQAFAATABIAEQAQAA4A
DAALAAoACQAJAAgACAAHAAcABAAEAAMAAgADAAMAAwAEAAQAAwADAAMABQAEAAQAAgAC
AAIAAgADAAMAAwADAAcACAAJAAoACQAKAAsADAANAAwADAAMAA0ADgAPAA8ADQAOAA4A
DgAPAA8ADwAOAA0ADAALAAoACgAMAA0ADgAQABAADgANAAwACwAKAAoACAAGAAMAAQD/
//7//v/+/wAAAAAAAAAAAAAAAP/////////////+//3//P/8//v//f/9//3//v/9//z/
+//6//r/+v/5//n/+v/7//r/+//9//v/+//6//n//P8DAAkAEAAYACMANQBMAGgAiQCq
AMwA6QACAR0BMAE0AS0BGAH2AMYAggBAABcA9//X/8X/wv/D/8n/0//f/+f/6//v//H/
8v/y//T/9f/3//j/+P/4//j/+P/4//b/9v/2//b/9f/1//X/9f/z//P/8//z//P/8//z
//L/8P/w//D/8P/u/+7/7v/t/+7/7f/s/+v/6P/o/+j/5//k/+L/4P/f/9//4P/g/+D/
4P/g/+D/4P/i/+P/5P/l/+X/5v/n/+j/6f/r/+3/7//x//T/9v/4//r//P/+/wAAAgAE
AAYACAAMAA4ADwARABMAFAAUABQAFQAXABkAGgAcABwAGwAbABkAGAAYABgAFQAVABUA
EgASABIAEwAUABQAFAAUABIAEwASABIAEgAQABAAEAAQAA8ADwAOAA4ADgANAAwADAAK
AAoACgAKAAoACQAJAAkACgAKAAoACwALAAsACgAJAAkACgAKAAoACgAKAAkACAAHAAYA
BQAFAAYABgAFAAUABAAEAAMAAgABAP///f/8//7//f/9//3/+//6//r/+v/8//v//f/+
//z//P/8//z//f/9//3//f///wAAAQACAAEAAgADAAQABQAEAAQABAADAAQABQAFAAcA
CAAIAAgACQAJAAkACAAGAAYABgAGAAgACgALAAwACgAKAAgABwAGAAUABAAEAAIAAAD9
//v/+v/6//v//P/+//7//v/+//3//P/6//n/+f/5//n/+P/3//b/9v/1//T/8//y//L/
9P/0//T/9P/y//L/8f/x/+//7//t/+3/7f/v//H/9P/5//7/AwANABwAMABHAGEAgACi
AMUA3gD4ABMBJgEnARwBAgHdAKYAXAAcAPb/2P+9/7P/tf+7/8L/zf/X/93/3//j/+X/
5f/p/+r/7P/s/+z/7f/t/+z/6v/q/+r/6v/q/+r/6v/q/+v/6//r/+v/6//r/+v/6//t
/+3/7f/s/+z/7P/s/+z/7P/s/+z/6//q/+n/6P/n/+T/5P/k/+P/4v/g/97/3f/f/+D/
4P/g/+D/4P/g/+D/4v/j/+T/5f/n/+j/6f/q/+3/7//x//P/9f/4//r//P/+/wAAAgAE
AAYACAAKAAwADgAQABEAEwATABQAFAAUABQAFQAWABYAFgAWABUAFQATABIAEgASABEA
EQARAA4ADQAMAAwADAAMAAwADAAKAAkACAAIAAgACAAIAAgACAAJAAkACAAIAAgABwAG
AAYABgAGAAYABgAGAAUABQAFAAgACAAIAAkACQAJAAgABwAHAAgACAAIAAgACAAHAAYA
BQAEAAMAAwACAAIAAQABAP7//v/9//z//v/9//z//P/8//v/+//7//v/+v/6//r/+P/7
//z//P/8//z//P///////////wEAAgADAAQABQAGAAcACAAIAAgACQAKAAsADAANAA0A
DQAOAA4ADgANAA0ADQAMAAwADAAMAAwACgAMAA0ADgAOAA4ADAALAAoACQAIAAgABwAG
AAQAAwABAAAAAAAAAAAAAAAAAAAAAAAAAP/////////////+//v/+v/6//n/+P/3//b/
9v/2//b/9v/2//j/+P/3//f/9f/1//P/8//1//P/8//2//n//P8BAAkAEAAYACsAPwBW
AHIAkwC2ANQA6wAEARkBJAEeAQkB6AC8AHwANAAEAOf/zf+7/7v/wP/F/8//2//j/+f/
6//t/+//8P/y//T/9P/1//X/9P/2//b/9v/2//T/9P/0//T/8//z//P/8//1//X/9f/1
//X/9f/1//T/9v/2//b/9v/2//b/9v/1//T/8//y//H/8P/w//D/7//u/+z/6v/p/+f/
6P/o/+j/6f/q/+v/7P/s/+3/7v/v//H/8v/z//T/9//5//v//f///wIABAAGAAgACgAM
AA4AEAASABQAFgAWABgAGQAbABsAHAAcABwAHgAfACAAIAAgACAAHwAfAB0AHAAcABwA
GQAZABkAFgAXABYAFgAWABYAFgAWABQAFQAUABQAFAAUABQAFAAUABMAEwASABIAFAAT
ABIAEgAQABAAEAAQABAADwAPAA8AEAAQABAAEQATABMAEgARAA8AEAAQABAAEAAQAA8A
DgANAAwACwALAAgACAAHAAcACAAIAAcABgAEAAMAAgACAAIAAQABAAEAAgACAAMABAAE
AAUABQAEAAQABQAGAAcACAAJAAkACQAJAAsADAANAA4ADwAQABEAEgASABIAEwAUABUA
FgAXABcAFwAYABgAGAAXABcAFwAWABQAFAAUABQAFgAYABkAGgAcABwAGgAZABgAFwAW
ABYAEgAQAA0ACwAKAAoACwAMAA4ADgAOAA4ADAAMAAsACwAHAAcABwAGAAcABgAGAAUA
BgAFAAQABAACAAIAAgACAAQABAADAAMAAQABAP////////////8CAAUADAARABcAHgAo
ADcATQBmAIIAowDGAN4A8wAGARkBIgEYAfsA2ACmAGQAIgD8/+P/zf/D/8f/zP/R/9v/
5//v//P/+f/5//v//P/+/wAA//8BAAIAAgAAAAAAAAAAAAAAAAAAAAAAAQABAAEAAQD/
/////////wAAAQACAAIABAAEAAQABAAEAAQABAADAAIAAQAAAP///P/8//z/+//6//j/
9v/1//X/9v/2//b/9v/2//b/9v/4//n/+v/7//3//v///wAABQAHAAkACwANABAAEgAU
ABYAGAAaABwAHgAgACIAJAAkACYAJwApACsALAAsACwAKwArACsAKgAqACoAKQApACkA
KAAoACgAJQAlACUAIgAiACIAIwAkACQAJAAkACIAIwAiACIAIgAgACAAIAAgACAAHwAd
ABwAHgAdABwAHAAcABwAHAAcAB4AHQAdAB0AHgAeAB4AHwAfAB8AHgAdAB0AHgAeAB4A
HgAeAB0AHAAbABoAGQAZABgAGAAXABcAFgAWABUAFAAWABUAFAAUABIAEQARABEAEwAS
ABIAEgASABMAEwAUABIAEwATABQAFQAVABUAFwAWABgAGQAaABsAHAAdAB4AHQAeAB8A
HwAiACIAIgAiACMAJAAlACYAJAAkACQAJAAkACUAJQAlACUAJQAlACMAJgAmACYAJQAm
ACUAJAAjACMAJAAjACIAIQAgAB8AHgAdABwAGgAaABoAGgAaABoAGgAaABkAGAAXABYA
FAAUAA==
         </WaveFormData>
      </LeadData>
   </Waveform>
</RestingECG>
