# Supplementary material for: Detection of Left Atrial Enlargement Using a Convolutional Neural Network-Enabled Electrocardiogram
Source: Front Cardiovasc Med. 2020 Dec 17;7:609976. doi: 10.3389/fcvm.2020.609976 (PMC7773668; doi:10.3389/fcvm.2020.609976)
Supplement: Supplementary file 1 [file Data_Sheet_1.ZIP › hyp/1802033819_3706_00000014.XML]

<?xml version="1.0" encoding="Windows-1252"?>
<!DOCTYPE RestingECG SYSTEM "restecg.dtd">
<RestingECG>
   <PatientDemographics>
      <PatientID>1802033819</PatientID>
      <PatientAge>76</PatientAge>
      <AgeUnits>Years</AgeUnits>
      <Gender>Male</Gender>
      <PatientLastName>lianghuanbiao</PatientLastName>
   </PatientDemographics>
   <TestDemographics>
      <DataType>Resting</DataType>
      <Site>1</Site>
      <AcquisitionDevice>MAC55</AcquisitionDevice>
      <Status>Unconfirmed</Status>
      <Priority>Normal</Priority>
      <AcquisitionTime>08:56:05</AcquisitionTime>
      <AcquisitionDate>11-14-2016</AcquisitionDate>
      <CartNumber>1</CartNumber>
      <AcquisitionSoftwareVersion>009C</AcquisitionSoftwareVersion>
      <XMLSourceVersion>MAC5000 v1.0</XMLSourceVersion>
   </TestDemographics>
   <RestingECGMeasurements>
      <VentricularRate>93</VentricularRate>
      <AtrialRate>93</AtrialRate>
      <PRInterval>236</PRInterval>
      <QRSDuration>82</QRSDuration>
      <QTInterval>360</QTInterval>
      <QTCorrected>447</QTCorrected>
      <PAxis>81</PAxis>
      <RAxis>21</RAxis>
      <TAxis>32</TAxis>
      <QRSCount>15</QRSCount>
      <QOnset>221</QOnset>
      <QOffset>262</QOffset>
      <POnset>103</POnset>
      <POffset>178</POffset>
      <TOffset>401</TOffset>
      <ECGSampleBase>500</ECGSampleBase>
      <ECGSampleExponent>0</ECGSampleExponent>
   </RestingECGMeasurements>
   <Diagnosis>
      <Modality>Resting</Modality>
         <StatementCount>3</StatementCount>
         <LabelText>12SL ��ϳ���</LabelText>
      <DiagnosisStatement>
         <StmtText>�������</StmtText>
      </DiagnosisStatement>
      <DiagnosisStatement>
         <StmtFlag>ENDSLINE</StmtFlag>
         <StmtText>��һ�ȷ��Ҵ�������</StmtText>
      </DiagnosisStatement>
      <DiagnosisStatement>
         <StmtFlag>ENDSLINE</StmtFlag>
         <StmtText>�ٽ� ECG</StmtText>
      </DiagnosisStatement>
   </Diagnosis>
   <Waveform>
      <WaveformType>Rhythm</WaveformType>
      <WaveformStartTime>0</WaveformStartTime>
      <NumberofLeads>8</NumberofLeads>
      <SampleType>CONTINUOUS_SAMPLES</SampleType>
      <SampleBase>500</SampleBase>
      <SampleExponent>0</SampleExponent>
      <HighPassFilter>16</HighPassFilter>
      <LowPassFilter>150</LowPassFilter>
      <ACFilter>NONE</ACFilter>
      <LeadData>
         <LeadByteCountTotal>10000</LeadByteCountTotal>
         <LeadTimeOffset>0</LeadTimeOffset>
         <LeadSampleCountTotal>5000</LeadSampleCountTotal>
         <LeadAmplitudeUnitsPerBit>4.88</LeadAmplitudeUnitsPerBit>
         <LeadAmplitudeUnits>��V</LeadAmplitudeUnits>
         <LeadHighLimit>2147483647</LeadHighLimit>
         <LeadLowLimit>268435456</LeadLowLimit>
         <LeadID>I</LeadID>
         <LeadOffsetFirstSample>0</LeadOffsetFirstSample>
         <FirstSampleBaseline>0</FirstSampleBaseline>
         <LeadSampleSize>2</LeadSampleSize>
         <LeadOff>FALSE</LeadOff>
         <BaselineSway>FALSE</BaselineSway>
         <ExcessiveACNoise>FALSE</ExcessiveACNoise>
         <MuscleNoise>FALSE</MuscleNoise>
         <LeadDataCRC32>2735548428</LeadDataCRC32>
         <WaveFormData>
8v/y//L/8v/v/+7/7f/s/+r/6v/q/+r/7//y//X/+P8LAB4AMQBEAGEAfACXALIAsACw
ALAAsACNAGwASwAqABcABgD1/+T/5v/o/+r/7P/v//D/8f/y//D/7v/s/+r/6//s/+3/
7v/t/+z/6//q/+z/7P/s/+z/7f/u/+//8P/v/+7/7f/s/+7/8P/y//T/8//y//H/8P/x
//L/8//0//T/9P/0//T/9P/0//T/9P/2//b/9v/2//b/9v/2//b/+f/6//v//P///wAA
AQACAAIAAgACAAIAAAAAAAAAAAACAAIAAgACAAQABAAEAAQACQAMAA8AEgAUABQAFAAU
ABcAGAAZABoAHQAeAB8AIAAfAB4AHQAcAB0AHgAfACAAHAAaABgAFgAVABQAEwASABEA
EAAPAA4ACwAKAAkACAAKAAoACgAKAAgABgAEAAIA///+//3//P/+//7//v/+//z//P/8
//z///8AAAEAAgD+//z/+v/4//r/+v/6//r//P/8//z//P/7//r/+f/4//j/+P/4//j/
9//2//X/9P/1//b/9//4//f/9v/1//T/+f/8////AgAAAP7//P/6//j/+P/4//j/+v/6
//r/+v/4//j/+P/4//j/+P/4//j/+f/6//v//P/6//r/+//7////AgAFAAcAAwD/////
/v8AAAAAAAAAAAIAAgACAAIAAQABAAEAAQAFAAYACAAKAAoACQAIAAUABwAIAAcABgAJ
AAkACgAKAAgACQAKAAsADAAIAAUABAAEAAEAAAABAAAA////////+//3//j/9//3//j/
+v/8//v/+P/3//b/+P/4//n/+f/3//f/9//3//j/+v/7//v/AAAAAAQADgAUAAQA8P/p
/+7/7P/q/+3/7f/u//r/DwAhADkAVwBzAIsApQC+AMoAxACxAJEAbQBFACAABQD2/+7/
6v/j/97/4P/o/+7/7v/x//X/9f/x//H/8//0//b/9v/2//b/9v/1//f/9//6//r/+f/6
//v//f/9//7/AAD+//7/AAAAAP7///8CAAUABgABAP///f/7//j/9//3//b/+f/5//n/
+//9//3//P/8//3/AAABAAAA//8AAAAA//8AAAEABAAGAAQABQAHAAcABwAKAAoACgAL
AAsACwALAAwADQAOAA4AEAATABMAEwAXABoAHAAeAB4AIAAhACIAIQAeACAAIAAeABwA
GgAYABQAEgAPAA0AEgARABIAEwAUABIAEgARAA8ADwAOAAsABwAGAAQAAgAAAPz/+v/6
//z/+//7//z//P/6//r/+v/5//j/9v/y//T/9f/1//X/9f/1//D/8v/w/+3/7f/v//H/
8P/w//H/8v/y//L/8v/y//L/8//0//T/9f/2//b/9f/v/+z/6v/q/+j/6P/o/+j/6P/o
/+n/6//s/+3/7v/s/+z/7v/s/+z/7f/v//H/8//z//T/9P/0//T/9P/0//T/9P/2//b/
9P/2//T/9P/0//T/9P/3//n/+v/7//n/9//0//H/8P/z//X/9v/2//b/9v/2//T/9P/0
//X/9v/3//j/+//6//z//v///wAAAQAAAAQABgAGAAYABgACAAEA///+/wEAAgADAAMA
/P/4//b/9f/y//H/8v/y//D/7//u/+z/6f/r/+v/6v/s/+3/7v/u/+r/6v/q/+r/6P/p
/+n/6f/q/+v/7P/t/+3/7P/q/+j/8P/w//D/8v/s/+L/3//g/+D/3v/h/+f/6P/s//n/
CwAhADsAVwBxAI0AqgC6ALQApwCZAH8AWQAsAAMA7v/u/+r/2//M/9L/3v/c/9r/4f/l
/9//3//j/+P/5P/m/+b/6f/q/+v/6//p/+n/7P/s/+j/6P/o/+n/6P/o/+n/5v/m/+j/
6P/m/+L/5P/m/+b/5v/n/+j/6f/s/+3/7//w//D/7//u/+//7f/t/+z/7P/t//D/8f/w
//D/8v/z//P/8P/v//D/8P/x//P/9v/3//b/+P/3//b/9f/1//X/9f/8////AgAEAAQA
BQADAAEAAwAGAAgACgAKAAwADQAOABAADgARABIAEQAQAA8ADgAPABAAEAARABMAEQAR
ABEADwAMAAsACQAHAAcABgADAAUABgAGAAYAAgD8//j/9v/2//X/9f/2//f/9v/3//j/
9//2//T/8P/t/+3/7P/r/+z/7f/p/+z/7v/r/+v/7f/r/+r/6v/r/+n/6P/n/+b/5f/k
/+T/5P/k/+X/5v/m/+j/5f/l/+b/5v/k/+T/5P/m/+b/5v/n/+n/6v/r/+z/6v/q/+z/
6v/p/+n/6v/r/+r/6f/p/+j/6v/s/+7/8P/u/+7/8P/w/+L/4v/u//L/8f/w/+//7v/t
/+3/7P/r/+7/7//v/+//7//x//L/8v/0//T/9P/0//H/8P/v/+//8f/x//H/8//0//b/
+P/5//v/+//5//z//P/6//j/9v/5//v//P/+//3//v//////+//4//f/9//y/+//7v/s
/+v/6//r/+r/5v/n/+b/5P/j/+P/4//i/+P/5P/l/+b/5v/n/+f/5//l/+X/5f/l/+b/
5v/l/+T/6v/o/+j/7P/s/+r/4f/Y/9L/0v/b/+H/4P/k//f/CQAVAC8AUQBtAIkArADA
AL4AswCjAJEAcwBEABEA8P/k/9z/1//U/9b/3v/k/+j/7//x/+f/2//b/9//4v/m/+j/
5v/k/+L/3//d/93/4P/g/+H/4v/j/+X/5f/m/+j/5v/l/+b/5f/i/+H/5P/n/+j/5v/l
/+T/4//l/+f/6v/s/+v/6//r/+3/7P/r/+n/6P/p/+z/7f/s/+n/6v/q/+n/6//r/+3/
7v/w//H/8//z//T/+P/5//r//v///wAAAQD///3/+//4//3/AQACAAMAAgAEAAUABgAG
AAgACQAKAAsACgAOABAADgAOAA4ADgAPABAAEAARABMAEQARABEAEgAQABAADwALAAsA
CgAHAAIAAAD9//r//f/6//n/+v/5//f/9v/2//X/9P/1//b/+P/4//f/9P/x//H/8P/v
//H/8f/s/+7/7v/r/+v/7f/u/+7/7//x//P/8v/x//D/7f/s/+z/7P/p/+n/6f/o/+j/
5f/l/+b/6//q/+v/7P/r/+r/6f/p/+z/7P/s/+z/7//w//P/8v/v/+//8P/x//H/8f/y
//L/7//u/+3/7P/p/+j/6f/o//D/9P/y/+7/7P/s/+z/7P/u/+//7//v//H/8//0//X/
8f/x//D/7v/w//D/8P/w//H/8v/z//X/9v/3//j/+//7//z//f/9//3//f/7//7/AwAE
AAUABgADAAMAAgACAAUABgAHAAcAAgD+//z/+//5//f/9//2//b/9//4//j/8//1//X/
9P/1//f/+f/6//b/9v/2//b/9v/3//f/9//4//n/+v/7//n/+P/2//T/6v/w//j/+v/4
//T/9f/y/+7/7v/x//H/9v8AAA0AHwA9AFkAcwCPAKkAvgDIAL4ApwCNAGkAOwASAPn/
7P/q/+T/2//W/97/6P/w//D/7//x//f//f/9//r/+v/7//r/9v/0//L/7//z//f//v8C
AP3//P/7//v/+P/4//n/9v/3//r/+//6//f/+P/5//j/+P/5//r/+//+////AQACAAEA
///9//3//f/9//z//P/8//7//v/8//3/AAACAAMAAgABAAIAAgAAAAEAAwADAAUACgAM
AA4ADQALAAkABwAOABEAFAAWABcAGQAYABcAFgAWABUAFAAZAB4AIgAmACQAIgAlACYA
JgAmACYAJgAkACIAHwAdACAAHwAgACEAIQAeAB0AGwAXABcAFgATABQAFAATABIAEAAM
AAoACgAKAAkACQAKAAoACAAIAAgACAAIAAcABAABAAEAAAD///z/+//1//b/+f/3//j/
+//9//z//P/9//3//P/7//r/+v/6//v//P/7//v/+//6//r/9//3//j/+P/2//b/9v/3
//j/+f/7//3//v///wAA/v/+/wAA/v/+////AQADAAEAAQACAAIAAgACAAIAAgD+/woA
CAACAAAA/f/8//v/+v/7//3//v///wIAAwADAAMAAAABAAEAAAABAAIAAwAEAAMAAgAB
AAEAAgADAAQABwAJAAwADwARAA8ADwANABAAEgASABIAEgAPAA0ACgAIAAcACAAJAAkA
BgACAAAA///+//3//v/+//////////7/+//9//3//P/7//v/+//6//X/9P/z//L/8//1
//b/9//3//f/9//3//j/+P/3//b/9P/0//j//P/2//D/8f/w/+7/7v/z//n/9v/6/wkA
EwAhAD8AXwB1AJMAuADKAMYAvQCxAJUAaQA2AA8A+P/y/+7/6f/i/+T/7P/y//T/8f/v
/+//7//r/+3/7v/w//D/8v/0//b/9//4//n//f/+//b/8v/u/+v/7f/u//D/7v/w//L/
8v/w//D/8v/0//T/8f/x//H/8f/y//P/9f/2//b/9f/0//X/9v/3//f/+P/2//j/+P/2
//j/+v/7//v/+f/5//v//P/8//3///////3/AAAAAAAAAQABAAEAAQAGAAcACAAIAA8A
EwAUABUAGAAaABsAHAAbABoAGAAWABgAFgAZABoAFwAWABUAFAAXABgAGAAZABkAFwAX
ABcAGAAWABYAFQAUABUAFQATABEAEAAOAAwACAACAP7//P/+//3//f/+//3//P/9//7/
/P/8//v/+P/6//v/+//7//n/+f/0//b/+P/1//X/9//2//T/8//z//X/9P/z//L/9P/0
//X/9v/z//P/8//y//X/8//0//b/9f/y//H/8P/x//L/8//1//j/+P/4//j/9v/2//j/
9v/0//P/8//z//X/9//6//z/+//6//n/+P/3//b/9//2//r/8v/z//T/9f/2//b/9//3
//f/+P/5//n/+f/5//v//P/8//r/+v/6//r/+//8//3////+//3//P/9//z//v8AAAEA
AwAFAAUACgAJAAgABwAGAAcABwAGAAYACQAKAAsACwADAP7/+//5//f/9//5//r/+P/3
//b/9P/v//H/8f/w/+7/7//w//D/7f/s/+v/6v/t//H/9P/3//X/9f/1//X/9P/0//P/
8v/0//b/+v/2//D/6v/p/+7/7P/k/9//5f/s/+7/9f8JAB8AMQBJAGkAiwCqAMgA0AC9
AK0AoQCBAFIAJQAIAPb/6v/h/9r/2P/c/+b/7P/x//P/8//v/+v/6v/q/+v/6v/t/+7/
7//v/+//7//y//L/7f/s/+v/6//s/+7/8f/w//T/+P/6//r/+P/6//z//P/5//n/+f/5
//T/7//r/+b/6P/p/+r/7f/u/+//7//w//L/9P/0//L/9P/2//f/9//3//f/+f/6//r/
+//9//3//P/+//3//P/+////AAABAAYABwAIAAgACwANAAwACwAOABAAEQASABIAFAAV
ABYAGAAYAB0AIAAdABwAGwAaABoAGgAZABkAHQAbABsAGwAZABYAFQATABIAEwATABEA
DgAOAA0ADAAQAA4ADgAQAA4ACwAJAAgAAQD6//X/8P/z//b/+P/4//n/+//8//3/+//7
//b/+P/6//f/9//5//b/9P/z//P/9f/2//f/+P/3//b/9v/2//X/9f/1//T/9v/z//P/
9P/0//L/8v/y//T/9v/4//v/+f/4//f/9v/6//z/AAAAAPn/8//u/+n/6//t//D/8v/z
//T/9f/2//j/+P/6//r//P8CAAYABgACAAAA/v/8//j/9//1//P/9//5//r/+//5//v/
/P/8//z//P/8//z//v8AAAIABQACAP///P/7////AgAFAAcABwAHAAUACAAIAAgACAAI
AAkACwAMAA4ADQAMAAsACQACAP7//P/7//n/9//3//b/9P/z//L/8P/x//X/9//4//j/
+f/6//r/9f/0//P/8v/0//X/9f/1//b/9//4//n/+P/4//f/9v/0//D/7v/y//T/8P/t
/+r/6v/w//P/8//4/wAADQAlAEMAWwBzAJEAqwC+AMQAtACfAIsAawBDABoA+f/k/97/
3v/d/+D/5P/q/+7/7v/v/+3/7f/v//P/8//0//b/9v/1//T/8//x//D/7//x//D/8f/y
//P/9f/1//b/+P/2//n//P/9//z/+f/6//v/+v/7//v/+//7//n/+f/6//r/+//7//v/
/f///wEAAgAEAP7//P/4//L/9P/2//f/9//6//v//v8AAAAAAQADAAMAAwAGAAYABgAI
AAkACgALAAwADQAOAA4AEgAVABUAFQATABQAFAAUABkAHAAeACAAHQAaABwAHAAdAB4A
HwAgAB4AHgAdAB0AHQAZABcAFQAUABIAEgARAA4ADQALAAcACgAMAA0ADgALAAYAAwAC
AAEA///+//7/+f/2//X/9P/2//b/9f/y//X/9//4//n/9//3//L/9P/0//H/8f/z//P/
8v/y//P/8v/w/+7/7P/u/+7/7//w//H/8//1//b/9f/v/+z/6v/u/+z/7P/s/+3/7v/v
//H/9P/0//T/9P/y//L/9P/y//P/8//0//X/9v/3//n/+v/2//T/8v/w//T/9P/0//L/
9P/0//T/9P/0//T/9f/1//X/9//5//r/+//3//n/+v/6//n/+P/3//b/9//4//n/+//6
//n/+P/5//v//v8BAAMABQAFAAMABgAKAAoACgAKAAUAAwAAAP7/AgAEAAYABwACAP7/
/P/7//b/8//y//D/7f/t/+3/7P/p/+v/6//q/+j/6f/q/+r/6f/q/+v/7P/q/+v/6//r
/+v/6//r/+v/7f/u/+7/7v/s/+r/7P/w//D/7v/r/+j/5v/m/+n/6f/m/+r//f8NABkA
LQBNAGsAhQCgALYAvgC5AKsAlQB5AEwAHwAEAPj/7v/h/9r/3P/g/+T/5v/l/+P/4f/j
/+P/5f/m/+j/6P/n/+b/5f/j/+X/5f/o/+j/6P/o/+j/6f/p/+r/7P/q/+r/7P/s/+r/
6P/q/+z/7P/t/+3/7f/t/+z/6//r/+r/7f/t/+3/7//v/+//7v/u/+//8v/z//L/8//2
//j/+f/2//X/9v/2//T/8//z//H/8v/2//f/+P/3//f/9//3//z//f/+//7/AAADAAMA
AwAFAAgACgAMAA4AEAARABIAEgAQABMAFAAWABYAFgAWABcAGAAYABkAGwAZABkAGQAW
ABIAEAANAAsACwAKAAcABgAGAAUABAAEAAAA/v/+//z/+f/3//b/9f/0//X/9v/0//T/
8//w//L/8//z//P/9P/1//H/9P/y/+//7//x//P/9P/2//n/+P/2//T/8v/v/+z/6v/o
/+r/6//s/+z/7//t/+7/8P/v/+r/5//k/+b/6P/q/+3/7//w//H/8v/x//D/8f/u/+3/
7f/u/+//7P/r/+v/6v/s/+z/7P/s/+7/8P/0//b/8v/0//P/8v/x//D/8f/z//T/9f/1
//X/9P/z//P/9f/2//b/+f/6//v//P/4//b/9P/z//X/9f/1//f/+v/8//7////9//3/
+//+/wEAAgADAAQAAQABAAAAAAD//wAAAQABAP3/+v/5//n/9f/z//P/8v/v/+//7//u
/+n/6//r/+r/7P/t/+7/7v/s/+z/7P/s/+z/7f/t/+3/7f/t/+3/7f/u/+7/7f/s/+z/
7v/w//D/8P/w/+n/2v/Y/+D/4//n/+r/7v/1/wUAGQApAD8AXwCBAKIAwADMAMMAtwCh
AIMAWAAlAPz/6v/k/9v/1v/Y/97/5P/m/+X/5//t/+3/7f/r/+z/7v/u/+z/7P/s/+v/
6//r/+7/7v/r/+r/6f/p/+3/8P/0//T/8v/0//T/8v/u/+7/7v/s/+v/6//r/+v/6v/p
/+n/6P/t/+//8f/1//L/8f/v/+7/7//y//P/8v/1//j/+v/7//b/8//y//D/8v/1//n/
+//5//z//P/8////////////BAAFAAYABgAJAAsACgAJAAoADAANAA4ADgAQABEAEgAV
ABQAGAAaABoAGgAaABoAGAAYABcAFwAdAB0AHwAhAB4AGgAYABUADwANAAoABQAGAAYA
BQAEAAQAAAD+//7////9//z//P/8//r/+v/6//r/+v/5//b/+P/5//n/+f/5//n/9P/2
//f/9f/2//n/9//0//L/8f/x//D/7//u/+//8P/y//T/8v/x//D/7v/x/+//8P/y//H/
7v/t/+z/7//w//H/8//y//L/8v/y//D/8P/y//D/8v/z//X/9//0//P/8//y//P/9P/1
//b/9v/2//j/+P/u//D/8v/z//T/9f/2//X/9f/0//P/9v/5//v//f/5//v//P/8//v/
+v/5//j/+P/4//j/+f/3//f/9//5//r//P/+////AAABAAAABAAEAAQABAAEAAUABQAE
AAQACQAMAA8AEQAJAAIA/f/5//X/8//z//L/8f/x//H/8P/u//H/8v/y//D/8f/y//L/
8v/y//L/8v/0//X/9f/1//T/8//y//H/8v/y//H/8P/s//L/9v/w/+z/7P/r/+r/6P/o
/+f/5//w//z/CwAfADkAVQBvAJEArwC8AL4AtgCdAIMAYwA9ABYA+f/s/+b/4v/d/9z/
3P/i/+r/8v/3//f/8f/r/+P/5f/o/+z/7v/v//D/8f/x//P/8//2//b/8P/u/+z/6//s
/+7/8f/w//D/8v/y//D/8f/0//f/+P/2//X/9P/z//b/9//5//r/+f/5//n/+//4//f/
9f/0//X/+P/5//j/9v/4//n/+f/6//v//v8AAP7///8BAAEAAwAGAAYABgAHAAcABwAH
AAcABwAHAAYADQARABIAEwAVABgAGgAcABwAHgAfACAAIAAeACEAIgAgAB4AHAAaABoA
GgAZABkAGwAZABkAGQAYABYAFgAVABQAFQAVABMADwAOAAwACgAIAAQAAgACAAIAAQAB
AAIAAAD+//7//v/+//7//f/6//z//f/9//3///////r//P/6//f/9//5//b/9P/z//P/
9v/2//b/9v/z//D/7v/s/+7/8f/0//b/9v/z//P/9P/2//T/9P/0//X/9v/3//n/+P/4
//j/+P/2//b/+P/2//f/9//4//n/9//3//j/+P/6//r/+v/6//r/+v/8//z/+v8AAAAA
AAAAAAAA/f/9//z/+//9////AAABAP3///8AAAAA/f/8//v/+v/9//7///8BAAMAAwAD
AAUACAAKAAwADQAJAAcAAwAEAAYABgAGAAYABwAHAAYABgAGAAYABgAFAAEA/v/9//3/
/P/7//z//P/5//f/9f/y//H/9f/3//j/+P/5//r/+v/1//T/8//y/+//7//u/+3/7v/v
//D/8f/y//L/8f/w//D/7P/u/+z/7P/s/+3/6v/o/+b/5//p/+z/8P/9/w8AJQA/AF8A
ewCTALQAzADGALUApwCRAGUANAARAP7/8P/i/9v/2v/c/+L/6P/s/+3/6//r/+3/7f/s
/+z/7f/s/+z/7P/s/+v/6//r/+7/7v/u/+7/7v/v/+7/7v/v/+z/7//y//P/8v/u//D/
8v/y/+//7//v/+//8v/z//X/9v/z//H/7//v//D/8f/x//L/8v/0//T/8v/y//T/9f/1
//X/9f/3//j/+P/5//v/+//4//r/+f/4//v//f///wEABAAFAAYABgAIAAsACwALAAwA
DgAPABAAFQAaAB4AIgAdABYAFAAQABEAEgATABQAFgAWABUAFQAXABUAFQAVABUAEgAR
AA8ADQANAAwACQAKAAoACQAIAAkABgAFAAYAAwD///z/+v/2//T/9P/0//f/+P/4//b/
9P/1//X/9f/3//f/8v/0//L/7//v//H/8//y//L/8//2//b/9v/2//T/8v/x//D/8P/x
//L/8v/z/+//7v/u//H/8P/x//L/9P/0//T/9f/3//j/+f/6//X/8v/x/+z/7P/t/+//
8f/y//P/9f/2//X/9P/z//L/9f/2//n/+v/+//7//P/4//b/9P/y//P/9f/2//f/9v/3
//f/9//1//f/+P/4//j/+P/4//j/+P/4//j/+f/7//3///8DAAIAAgACAAEAAQABAP//
AgAFAAYABwAIAAkACQAIAAgACgAMAA4ADwAHAAIA///9//j/9f/0//L/8v/z//T/9P/w
//H/8P/u/+3/7f/t/+z/7P/u//D/8v/y//P/8//z//L/8f/w/+//8P/w/+//7v/u//D/
8P/w//D/7v/p/+b/6P/o/+P/5//u//T/+/8JAB0AMwBNAGkAhwCmAMAAzADJALkApQCF
AFoAKQAGAPT/6P/d/9r/4P/s//L/8P/t/+v/6//v//P/8v/y//P/8v/u/+z/6v/n/+n/
6f/s/+z/6//s/+3/7//x//L/9P/y//H/8v/x/+7/6//s/+3/7P/s/+3/7v/v/+7/7f/t
/+z/8P/x//L/9f/1//X/9P/0//T/9v/2//T/9f/4//r/+//6//n/+v/6//n/+f/6//n/
+//+//7//v/9//3//f/9/wAAAQACAAIABgAJAAkACQALAA4AEAASABYAGAAZABoAFwAU
ABYAFgAXABgAGQAaABwAHAAbABsAIAAfACAAIQAeABoAGAAVABAADwANAAkACgAKAAkA
CAAHAAIA///+/wEAAQACAAQAAQD+//3//P/8//z/+//4//r/+//7//v/+//7//b/+P/4
//X/9f/3//r/+v/7//3//P/6//j/9v/z//L/8v/y/+//7//v/+7/8v/v/+//8P/0//L/
8v/y//L/8v/y//P/9P/0//T/9P/z//L/8//w//D/8f/z//X/9//3//j/+P/4//j/+P/4
//X/9P/1//T/+P/2//b/+P/4//n/+v/7//z//f///wAAAQD9//v/+P/1//f//f8CAAYA
AgD+//r/9v/4//j/+P/5//v/+//7//3//v8AAAIAAwAFAAUAAwAGAAYABgAGAAYABQAF
AAQABAADAAQABQAFAAAA/P/6//n/+P/3//j/+P/1//X/9f/0//L/9f/2//b/9v/3//j/
+P/y//D/7v/s/+//8f/y//P/8//z//P/8//2//b/9f/0//r/+P/0//D/8P/y//P/8v/s
/+r/7//t/+b/7P///xEAJwBHAF8AeQCZALYAxAC+AKsAkwB5AFMAKgAJAPT/6P/g/9n/
0P/O/9j/5P/s/+//8//x/+//7//v//D/8v/y//P/9P/1//X/8v/x//P/8v/x//L/8//1
//P/9P/2//T/8//0//P/8P/v//L/9f/2//X/9f/1//X/9v/3//n/+v/9//3//f///wEA
AwAEAAYAAQAAAP3/+P/1//b/9v/1//b/9//6//z///8BAAQABQAEAAYABQAEAAMAAwAD
AAMABAAFAAYABgALAA8AEAARABIAFAAVABYAGAAaABsAHAAeABwAHwAgAB8AHgAdABwA
HwAgACAAIQAhAB8AHwAfABoAFgAUABEAEgATABMAEQAOAA4ADQAMAA4ADAAMAA4ADQAL
AAoACgAEAAAA/v/8//3//v/+//z//P/9//3//f/9//3/+P/6//j/9f/1//f/+f/4//j/
+f/4//b/9P/y//H/8P/w//D/8//1//f/+P/6//f/9//4//j/9v/2//b/+f/6//v//f/9
//z/+//6//v//P////7/+//7//z//f/9//3//v/+////AAABAAIAAQAAAAEAAAD+//z/
/v///wAAAQACAAAAAQABAAEAAQABAAAA///9////AAAAAAEAAgADAAQABAAEAAQABQAE
AAMAAgADAAcACgANAA8ADQALAAcACAAIAAgACAAIAAkACwAMAA4ADQAMAAsACQAHAAYA
BwAJAAIA/f/6//b/+f/7//3//v/3//f/9f/y//T/9f/2//b/9v/2//b/9v/4//n/+f/5
//n/+f/5//n//P/8//v/+v/2//j/9P/w//D/8P/v/+7/7v/u/+3/6//0/wQAEQAfADUA
UQBvAIsApwDAAMgAvACpAJcAeQBNACQABQD0/+7/5P/X/9j/4P/k/+j/6v/p/+3/7f/t
//H/8f/y//T/9P/z//L/8f/v//H/8f/0//T/9f/2//f/+f/4//j/+f/2//P/9P/z//D/
8P/y//T/9P/1//X/9f/1//j/+f/7//z//P/7//r/+//7//v/+v/6//f/+P/3//T/9//6
//z//f//////AQACAAAAAQADAAMABgAKAAsADAAKAAcABAABAAYABwAIAAgADgARABEA
EQASABQAFQAWABgAGgAbABwAHgAeACMAJgAjACIAIQAgAB8AHgAcABsAGwAZABkAGQAY
ABYAFgAVABIAEQAPAAsACwAMAAwADAAOAAoACAAIAAkABwAGAAYABAACAAIAAgABAAAA
/v/6//r/+//7//v/+//7//b/+P/2//P/8//1//f/9v/2//f/+f/4//f/9v/1//T/9P/0
//X/9//5//r//f/7//z//v8AAP7//v/+//r/9v/y/+//8v/y//L/8v/1//b/+f/4//j/
+f/7//3/+//5//j/9v/4//j/+P/4//j/+P/6//r//P/8//7//v/+//7//v/+////////
//7//////////f///wAAAAABAAIAAwAEAAEAAAD/////AgADAAQABwAGAAgACgALAA0A
DQALAA4ADgAOAA4ADgAMAAsACQAIAAsADgARABMADAAIAAYABQD9//n/9//0//X/9//5
//r/9P/1//T/8v/z//X/9//4//b/9v/2//b/9v/3//f/9//3//f/9//3//b/9v/1//T/
9P/2//b/9P/2//r/+f/y/+z/6P/p/+v/8P/6/wEACwAZADMAUQBpAIMApgDEANAAzQDD
ALEAkwBoADcAEAD8//D/6f/k/+T/6P/w//T/9f/3//P/8//3//X/9P/0//L/9P/2//j/
+f/1//P/9P/y/+7/7v/u/+//8P/y//X/9P/2//j/+P/2//T/9v/4//j/9f/1//X/9f/3
//f/+P/4//v/+//7//3//f/9//z//P/6//z//P/6//z//v///////f/9////AAABAAMA
BgAHAAQABgAFAAQABwAHAAcABwAKAAsADAAMABEAFQAWABcAFwAYABgAGAAaABwAHQAe
ABwAGgAdAB4AIAAiACQAJgAjACIAIAAfACIAIQAiACMAHwAcABsAGQAYABkAGQAXABoA
GgAXAA==
         </WaveFormData>
      </LeadData>
      <LeadData>
         <LeadByteCountTotal>10000</LeadByteCountTotal>
         <LeadTimeOffset>0</LeadTimeOffset>
         <LeadSampleCountTotal>5000</LeadSampleCountTotal>
         <LeadAmplitudeUnitsPerBit>4.88</LeadAmplitudeUnitsPerBit>
         <LeadAmplitudeUnits>��V</LeadAmplitudeUnits>
         <LeadHighLimit>2147483647</LeadHighLimit>
         <LeadLowLimit>268435456</LeadLowLimit>
         <LeadID>II</LeadID>
         <LeadOffsetFirstSample>0</LeadOffsetFirstSample>
         <FirstSampleBaseline>0</FirstSampleBaseline>
         <LeadSampleSize>2</LeadSampleSize>
         <LeadOff>FALSE</LeadOff>
         <BaselineSway>FALSE</BaselineSway>
         <ExcessiveACNoise>FALSE</ExcessiveACNoise>
         <MuscleNoise>FALSE</MuscleNoise>
         <LeadDataCRC32>3672370495</LeadDataCRC32>
         <WaveFormData>
9v/2//b/9v/4//j/+P/4//v//v8BAAQAAwACAAEAAAAMABYAIAAqADwATABcAGwAZQBe
AFcAUABJAEQAPwA6AC4AJAAaABAADgAMAAoACAAGAAQAAgAAAPv/+P/1//L/9v/4//r/
/P/5//j/9//2//b/9v/2//b/9P/0//T/9P/1//b/9//4//r/+v/6//r/9//2//X/9P/1
//b/9//4//n/+v/7//z//P/8//z//P/+//7//v/+/wAAAAAAAAAAAwAEAAUABgAIAAgA
CAAIAAgACAAIAAgACgAKAAoACgAKAAoACgAKAAwADAAMAAwAEQAUABcAGgAcABwAHAAc
AB4AHgAeAB4AIwAmACkALAAuAC4ALgAuACoAKAAmACQAIgAgAB4AHAAbABoAGQAYABoA
GgAaABoAGAAWABQAEgAPAA4ADQAMAAsACgAJAAgABgAGAAYABgAIAAgACAAIAAYABAAC
AAAAAQACAAMABAABAAAA///+////AAABAAIAAAAAAAAAAAACAAIAAgACAAAAAAAAAAAA
/f/8//v/+v/9//7///8AAP7//v/+//7/AgAGAAoADgANAAwACwAKAAkACAAHAAYABQAE
AAMAAgAFAAYABwAIAAYABAACAAAAAQACAAMABAAFAAcACAAJABAAEQATABQAEgAPAAwA
CwANAA8AEAARABIAEwAUABUAFAARABIAEgAUABQAFgAXABMAEQAPAAwACgAJAAYABAAC
AAIAAwAEAAYABwAIAAgABAD///3/+//9//z/AAADAAEAAAD///3/+f/4//j/+P/6//r/
+v/6//f/8v/v/+z/7v/w//H/8//2//b/9//4//b/9v/2//T/9v/7/wEACAANAP//6f/l
/+7/9P/0//X/8//t/+///v8UACYAMQA5AEoAYQBuAGoAXABJAEQARwBOAFgAWABKADkA
JQASAAUA///7//v/+f/5//7////9//n/9P/y//H/8f/v/+//7//t/+3/7f/t/+3/7P/t
//D/8f/z//T/9P/0//L/9P/0//P/9P/0//T/9P/y//D/7//t/+z/6//r/+v/6//r/+v/
7P/s/+z/6v/q/+v/6//r/+3/7//v//D/8P/y//P/9v/3//f/9v/2//b/9//5//v/+//5
//n/+f/6//v//P/7//z/AQAFAAcACgALAAwADQAOAA4AEAAQABAADQAMAAwADQANAAwA
CwAMAAgABQABAP//AgAEAAYACAALAAsACgAIAAUAAgAAAPz/+v/4//j/+P/z//H/8P/w
//D/7//u/+z/7v/v//D/8f/w/+7/7f/s/+r/6v/q/+j/6v/q/+r/6v/p/+j/5v/k/+T/
5f/m/+X/6P/r/+r/6//q/+r/6v/p/+z/7f/w//T/8P/u/+r/5v/j/+L/4//l/+X/5f/l
/+T/6P/p/+r/6//o/+j/6f/p/+r/7P/u//H/7//w//P/8//x//H/8P/v//H/8f/z//P/
8f/x//D/7v/u/+7/7v/z//X/9//9//v/+v/4//f/9//3//n/+v/9//3//f/9//3//f/9
//3//f///wAAAAD//wAAAAD//wEAAwAEAAQAAgD+//v/9//1//T/8//0//X/9v/2//T/
8P/v/+7/7//r/+z/7P/r/+r/6f/n/+X/5f/m/+f/6P/o/+j/6P/o/+T/5P/k/+T/5P/j
/+P/5P/i/+P/5P/k/+b/5v/k/+T/6//r/+z/7//r/+X/4//m/+b/5P/j/+f/6f/p/+z/
/P8SACMALwBAAFkAagBsAGAAUQBEAD8ARABKAEwATAA9ACcAEAD7//X/9f/x//H/9f/2
//H/7//v/+z/6v/p/+n/6//t/+//7//s/+v/6v/p/+X/5f/n/+f/6f/q/+r/6v/m/+j/
6P/n/+X/5P/j/+L/5f/m/+j/6f/s/+3/7//x/+//7//v//D/7v/u/+z/7P/u/+//8P/z
//P/8//0//T/8P/v//D/7//z//T/9v/4//j/+f/6//n/+P/3//b/9v/7/wAAAwAIAAgA
BwAEAAIABQAIAAsADgAOABAAEAAQABIAEgATABUAFAAUABQAFgAZABkAGAAZABoAGgAa
ABoAGQAXABQAEAAQAA4ADQAKAA0ADAANAA4ABwADAAAA/v/////////+////AQADAAUA
BAACAAEAAAD+//z/+v/2//f/+P/5//r//P/8//v/+v/6//v//P/7//j/+f/2//X/8v/y
//L/8f/x//H/8//2//f/+P/3//b/9P/0//b/+f/8//3//v/+/////////////f/8//z/
+//6//r/+v/7//j/+P/6//n//f8BAAQABwAGAAUABgAFAPX/9f///wQAAgACAAIAAgAA
AP///v8BAAEAAgACAAMABAAFAAgACgAOAA8AEAARAA4ADQAMAAsABwAJAAoACgAMAA4A
DwAPABEAEQAQAA4ACgAGAAMA/////wAAAQAEAAQABAADAAAA/v/9//z//f/5//r/+v/5
//r/+f/3//X/8//y//H/8P/y//L/8v/y/+//7v/t/+z/7f/t/+7/8P/x//P/9f/2//b/
9v/0//T/9f/x//L/9f/5//n/9f/y//L/9P/3//f/9//5/wAACgAaACsAOQBIAFsAagBu
AGgAVQBCAD0APAA4ADYANgArAB0AEAAJAAUABQALAA8ADwAIAP3/8//v//D/8P/x//P/
8f/x//H/7//t/+v/6f/n/+n/6//v//H/8//0//T/9P/x//L/8f/v//D/8P/w//D/7v/u
/+//7//x//H/8v/z//L/8f/w//D/8P/w/+7/7v/y//P/9P/3//T/8//z//L/8f/x//P/
8//1//b/+P/6//n/+//9//3/AAADAAYACgAIAAYAAgAAAAMABQAFAAYABQAGAAcACAAJ
AAwADQAOABEAEgAUABcAFgAWABYAGAAaABkAFwAXABYAFgAWABYAGQAZABgAFgAUABIA
EQAOAAoABgAEAAIAAQD///7//v/+//3//P/6//r/+//8//3/+f/2//T/8v/0//T/9P/y
//D/8P/w//D/8v/y//H/8P/w//H/8v/x/+7/7//s/+v/7P/u//D/8f/v/+3/7f/u/+v/
6v/n/+T/5v/o/+z/8f/x//H/8f/w//D/7//u/+3/7//y//b/+f/3//b/9f/1//P/9P/3
//f/9v/1//P/8f/t/+v/6//p//H/8//z//L/8v/y//L/8v/1//X/9f/5//v//P/8//3/
+//5//n/+P/3//f/9//3//r/+//8//3//P///wEAAgAAAAIAAwADAAAA///9//r//P/6
//n/9//4//j/+P/6//v//P/8//r/9P/x/+7/7f/s//D/8//1//b/9f/z//H/7P/q/+j/
5v/p/+r/6//s/+v/7P/t/+7/7f/r/+r/6v/s/+3/7v/u/+7/7v/s/+z/4//j/+b/6//r
/+f/5//o/+j/7P/p/+P/4f/n//T/CAAaACkAOQBOAFsAZABkAFgAQwA6ADsAQABEAEAA
NAAjAA8A/v/z/+//8f/1//f/9f/4//n/9//v/+z/6v/p/+n/5v/l/+T/4f/k/+f/6v/t
/+f/5f/l/+P/4//k/+T/5P/k/+b/5v/l/+L/4P/e/9z/4P/i/+X/5//n/+f/6P/p/+b/
5f/k/+T/5P/k/+L/4v/m/+f/6P/r/+3/7f/u/+7/6f/n/+f/5f/o/+j/6f/q/+//8//3
//n/9f/z//H/8P/2//r//P8AAAAAAQAAAAAA/v/+//7//v8DAAgACwAOAAwADAANAA8A
EgASABIAFAARAA8ADAALAA4ADgAOAA4AEAAPAA0ACgAFAAIAAAD8//z/+v/6//r/+P/3
//f/+P/6//n/+P/2//f/9//3//f/9f/0//T/9P/z//L/8f/u/+z/6v/o/+b/5//o/+j/
6P/p/+v/7f/t/+r/6//o/+f/5//o/+n/6f/r/+v/7f/w/+7/7v/s/+r/6P/o/+r/7f/w
//H/8v/y//H/8f/x//H/8P/w//H/8f/x//L/8//1//X/9v/5//n/9//3//b/9f/x//n/
9//z//T/8v/y//L/8v/0//X/9v/7//v//P/8//3//f/9////AAADAAMAAwADAAIAAQAA
AP///v8BAAMABAAGAAgACQAJAAoACwALAAoABwAEAAIA///6//j/9v/2//j/+v/7//r/
8//x/+//7//t//D/8v/z//P/8//y//H/8P/w//D/8P/v/+7/7f/s/+f/5v/l/+T/5//n
/+j/6v/q/+v/7P/s/+z/7P/q/+r/6f/p/+z/6//p/+v/7f/u//D/8v/z//P/8//x//b/
AgAOAB8ALQA+AFcAagBuAGYAWwBSAEsARABCAEIAPgAvAB0ADgAFAP////8DAAcAAQD4
//f/9f/v/+3/7P/s/+3/7//x//P/8//2//f/+P/5//H/7f/r/+f/6v/s/+3/7v/u//D/
8P/v//D/8P/w//D/7//u/+7/7f/v/+//8P/x//L/8//0//b/9v/2//T/9P/z//P/8//1
//j/+f/7//z/+P/3//j/9//7//z//v8AAP//AQADAAMAAgABAAAAAAADAAYABwAKAA8A
EQARABIAFQAYABsAHgAcABwAGgAYABoAGgAbAB0AGwAaABkAGgAeAB8AHwAhACIAIgAi
ACIAIwAjACIAIAAhACAAIAAeABoAFgAUABIADAAJAAcABgAJAAkACQAIAAcABwAHAAcA
BQAEAAQABAAEAAQABAACAAQABAAEAAQAAgACAAEAAAD9//v/+f/1//b/+f/4//n/+//8
//3//f/7//v//f8AAAEAAgABAAAA/P/6//r/+//7//v/+//6//7/AQAEAAcABgAGAAcA
BwADAAIAAQABAAMABAAHAAcABwAHAAYABQADAAMABQAFAAUAAAADAAQABQAGAAYABQAE
AAcACAAKAAsADQAQABEAFAAWABUAEwARAA8AEQARABEAEQARABMAFAAUABMAFAAUABMA
FQAVABQAEgARAA4ADAAJAAoACgAKAAwADwAQABAADgAIAAUAAgABAAEABAAGAAcABgAF
AAMAAQD+//z/+v/4//b/9v/2//b/9f/2//f/+P/6//v//f8AAP////////7//f/8//n/
+P/9////AgD///f/9f/7/wQABgAAAPn/+/////3/+v8EABoAKwA1AEQAWQBwAIAAegBf
AEoARwBEAD4ARgBMAEMALQAcABMACQADAAUACwALAAgABQABAP3/+//6//r/+//8//3/
/v/9//v/+f/3//X/8f/x//P/8//2//j/+f/6//v//v//////AAAAAAAAAAABAAIABAAF
AP//+f/0/+//8P/x//L/9P/1//b/9f/2//n/+f/5//v/+//7//z//P/9//3/////////
/v/+//7//f///wEAAQACAAMABAAGAAgACgAKAAwADwARABEAEgARABIAEwAUABUAGAAZ
ABoAHQAgACQAKQAoACYAJAAkACIAIQAfAB8AHgAeAB4AHgAgAB8AHQAaABkAGAAYABYA
FQASABEAEAAQABEAEwAWABQAEQAOAAoABQABAP3/+f/7//z//v8AAP///v/9//r//f/+
////AAD///7//P/6//f/9f/z/+//8v/3//j/+//8//z//P/7//j/9//4//r/+v/6//j/
9v/0//T/9v/5//v//f///wAAAAD///7//f/+/wAAAwAFAP//+v/1//H/8//2//v//f/7
//v/+v/5//z//f8AAAEAAwAHAAcACAAHAAYABQAEAAEA///9////AQACAAIAAwADAAMA
BQAGAAcABwAHAAcACgALAAwADQAHAAcABgAEAAcACgAMAA0ACgAJAAcABAAFAAIAAAD9
//7/AAACAAYAAwACAAAA/P/0//H/7v/t/+v/7v/w//H/8v/x/+//7f/u/+7/7v/u/+3/
7P/r/+r/6f/q/+v/7P/s/+v/6//s/+r/6//s/+z/6//q/+f/5v/n/+f/5P/n/+v/7f/r
/+b/5P/m/+X/4//l/+X/8v8MACAAMQBFAFgAYQBkAGIAUAA9ADwAQQBMAFIAQAAkABMA
BQD4//X/9f/3//n/+f/z//D/7//t/+v/6f/o/+j/6f/o/+f/5v/j/+P/4//j/+P/4//j
/+X/5f/j/+T/5P/k/+X/6P/p/+n/6v/q/+r/6v/q/+r/6//r/+j/5//n/+f/5//n/+f/
6P/s/+7/7v/w/+z/6f/m/+X/5f/l/+b/5v/o/+n/7P/t/+z/7P/t/+7/7//x//P/8//1
//X/9f/2//j/+v/6//z//P/9//z//P/9//7///8AAAMACAALAA4ACwAKAAoACwAOAA4A
DgAQABAADwANAA0ACgAIAAYABAAHAAcABgAEAAEA/v/8//j//P/8//7/AAD7//f/9P/y
//H/7//t/+r/6f/p/+n/6f/q/+r/6//s/+3/7v/v/+7/7P/q/+j/5v/m/+b/5f/k/+X/
5//p/+n/6P/p/+b/5f/k/+T/5P/j/+X/5//r//D/6//o/+P/3v/e/+D/5P/p/+r/6//s
/+z/7//v/+//7//t/+z/7P/r/+v/7P/t/+//8P/y//b/9//z//H/7v/r//H/8f/x//P/
9P/z//L/8f/w//P/8//z//f/+P/6//v//f/9//3///8AAP7//f/8//v//f///wEAAwAA
AAEAAQAAAAAAAgADAAMABAAFAAUABAAGAAQAAwABAP3/+v/3//b/+v/8//3//P/2//P/
8P/v/+r/7P/t/+3/7f/t/+z/6//o/+j/6P/o/+r/6v/q/+r/6v/q/+r/6v/n/+X/5P/k
/+X/5//p/+r/7P/s/+r/6v/p/+f/6P/r/+v/7f/v//D/9P/2//f/8//t/+3/+v8GABAA
HwAtADwATwBeAGIAYABZAEYAOwA+ADoAPABCADsAJQAOAAEA/f/9////AQD9//j/9f/x
/+3/7f/s/+z/7f/r/+v/6//p/+v/6//r/+v/6v/r/+7/7//u/+7/7f/s/+v/7v/v/+//
7v/u/+7/7v/v//D/8v/z//D/7//v/+//7//v/+//8P/y//L/8P/w//L/8//0//f/+f/5
//r/+v/5//n/+//7//r/+P/3//b/+f/7//3//f////////8AAAIABAAEAAYABgAHAAYA
BgAJAAoACwAMAA8AEgATABQAFQAWABgAGwAdAB4AHwAiACMAIwAiACMAJwAoACkAKgAl
ACEAHAAWABMAEAAOAAoACAAGAAYABgAFAAMAAgACAAEA///9//r/+//7//v/+//7//r/
+v/6//j/+P/4//b/+P/6//z//v/8//z/+//6//n/+f/5//f/+P/7//r/+//4//b/9P/x
/+//7//x//T/9f/2//X/9P/w//D/8v/1//b/9//4//j//P/9//7////7//r/+v/5//r/
+v/6//v/+P/4//r/+f/5//n/+P/3//v//f8BAAMAAQAAAP///v/9//z//v///wAABQAE
AAQAAwADAAYABwAKAAwADwARABMAFQAQAA0ACgAHAAUABwAIAAgACAAKAAsACwANAA0A
DAAKAAsACAAGAAMAAAAAAAAAAgADAAQABAACAP///f/7//v/+P/6//v/+//5//f/9P/x
//D/8P/w//D/8f/y//P/9P/y//L/8v/y//T/8//z//T/8//z//P/8v/0//T/8v/y//H/
9f/4//n/+f/1/+//6P/q//L/8//1//v/+f/4/wAAEgAfACUAMABDAFYAZABoAF8ATAA/
AD4AQABAADoAMQAhABIACQADAP//AQABAP3//P/9//v/9//y//D/7//v//H/8f/x/+//
7//v/+//7//r/+v/7f/t//H/9P/2//j/9f/2//X/8//w/+7/7P/q/+r/6v/r/+v/6v/p
/+n/6f/t/+//8f/0//P/8v/v/+7/8P/x//L/9f/4//n/+//8//b/8//y/+//8f/y//T/
9v/3//n/+//7//z//f/+/wAAAAACAAIABAAHAAkACQAKAAgACAAIAAgACwAOAA8AEAAS
ABQAFwAbAB4AHgAeACAAHgAbABcAFQAYABoAHAAeAB0AGwAYABQADgAKAAcAAgAGAAYA
CAAKAAYAAwABAAAA/v/9//z/+v/5//n/+f/5//r/+v/7//z/+//6//n/9v/4//j/+P/4
//n/+v/6//r/9f/z//H/7f/r/+3/6//r/+3/7v/v/+//7f/t/+//8v/0//T/8v/w/+3/
7P/t/+//8f/z//X/9v/2//X/9P/z//T/9P/1//X/9v/2//b/9//0//T/9v/1//b/9//3
//f/9f/1//f/9//z/+//7v/x//T/9//6//n/+f/5//3///8AAAAAAQD/////AQACAAEA
AQABAAEAAAD///7//f/7//3//v/+//z//v////////////7//P/7//j/9v/z//X/9v/3
//r/+//8//z/+v/0//H/7v/t/+r/7P/t/+3/6v/p/+f/5f/k/+T/5P/k/+T/5P/k/+T/
5f/m/+f/6P/n/+X/5P/k/+L/4//k/+T/5v/m/+T/5P/h/+H/4v/j/+P/4//j/+L/4P/g
/+H/5f/n/+n/8v8GABgAJQA1AFAAYwBiAFYASAAzACgALwBAAEoASAA6ACsAFQAAAPX/
7f/r//P/9f/v/+z/6//n/93/3P/c/93/3//h/+H/4f/f/+H/4f/h/+H/3f/b/9v/2f/b
/9z/3P/c/93/4P/h/+H/3v/e/97/3v/e/97/3//f/+L/4//l/+f/5v/l/+T/5P/j/+L/
3//e/+H/4f/h/+P/4v/h/+H/4P/h/+P/5//p/+j/6P/p/+r/7f/v//H/8f/v/+//7//w
/+//8P/v//D/9P/3//j/+v/8//7/AAACAAMABgAHAAgABgAGAAcACQAIAAgACAAKAAkA
BwAEAAMABAAEAAQABAAGAAUAAwAAAAEAAAAAAP7/+//4//f/9v/z//H/8P/w//D/7//u
/+z/7f/t/+3/7f/r/+r/6v/q/+z/7v/w//D/8P/w//D/8P/t/+z/6v/o/+b/5f/k/+H/
4//n/+f/6f/m/+T/4v/f/+L/4//m/+r/6P/o/+b/5P/k/+T/5v/p/+z/7f/u/+7/7f/t
/+3/7f/s/+z/7f/t/+r/6v/q/+v/6//s/+//7//x//H/8P/v//H/8f/z//P/9//2//j/
+P/4//j/9//1//P/9f/4//r/+//9//v/+//9//7//f/7//n/9//5//v//f//////AQAC
AAIAAgAEAAUABQACAAEA///8//v/+P/2//P/9P/0//T/9v/3//j/+P/2//L/8f/w//H/
7v/w//H/8f/u/+3/6//p/+v/7P/t/+7/7v/u/+7/7v/q/+r/6v/q/+f/5f/k/+T/5f/n
/+n/6v/s/+z/6v/q/+X/4//m/+f/5f/n/+v/7v/u/+z/6//r/+3/7//0/wIAFgAlADEA
RABVAGYAbgBmAFUASABDADoAOABAADoAIwANAAIA+//1//P/+f/9//n/9P/x/+3/6//q
/+r/6//t/+v/6//r/+n/6f/p/+n/6f/q/+v/7v/v/+7/7v/t/+z/6v/s/+z/6//t/+7/
7//w/+7/7v/v/+//8f/x//L/8//y//H/8P/w/+7/7v/s/+z/7v/v//D/8//w/+//7//u
//D/8f/0//X/9P/0//X/9v/2//f/+P/3//n/+//9/wAAAAACAAIABAAHAAkACQAKAAsA
DAANAA4AEgAYABwAIAAaABYAEwARABMAFAAVABgAGAAXABUAFQAYABgAGAAYABYAFQAT
ABAAEAAOAA0ACgAMAAoACgAKAAgABwAHAAgABQABAP3/+P/3//f/9//3//n/+P/4//j/
+P/4//j/9v/0//T/9P/0//L/8v/x//D/8P/x//L/8f/z//f/9//5//j/+P/4//f/9//3
//n//P/6//r/+P/2//b/9v/4//v/+//7//v/+v/+////AAABAPv/+P/2//P/9P/0//T/
9f/4//r//v////3//f/8//v//v///wIAAwAJAAsADAAIAAQAAAD8//v/+//7//////8A
AAAAAQABAAEAAwAEAAcABwAHAAcABQAFAAUABQAFAAkADAAOAA0ADgAOAA0ACwALAAoA
CAAIAAYABQADAAAAAAAAAAIABQAIAAoACgAEAAEA/v/9//j/+v/7//v/+f/3//T/8f/u
/+7/7v/u//D/8P/w//D/7//w//H/8v/w/+//7//w/+7/7//w//D/8P/w/+7/7v/r/+3/
8P/v/+//8f/x//T/+P/4//X/9f/5//v//P8CABQAIwArADgATQBiAG4AagBbAEYANwAw
ACoAKAAoAB8ADwAEAAEA/////wMAAQD9//z//f/3//X/8//y//L/8//x/+//7f/p/+n/
6f/p/+n/6f/r/+//8f/x//L/8v/y/+3/7v/t/+v/6f/o/+f/5v/o/+j/6f/p/+v/6//s
/+3/7v/v//D/8v/w//D/7v/u//H/8f/x//P/8//z//T/9P/x//H/8//z//L/8v/z//T/
9//5//v/+//4//f/9v/2//b/+P/4//r//v8BAAIABAAIAAoADAAOAA0AEAARABIAEAAO
AA0ADQAQABIAFAAYABoAGQAXABcAGAAYABgAGAAWABMADwAKAAgABgAFAAIAAgAAAAAA
AAD///3//P/8/wAAAQACAAIA/v/9//z/+//9//z//P/8//7//v/+//z//f/+////AAAC
AAIAAQAAAAAAAQACAAEAAgAFAAQABQADAAIAAQD///v/+f/5//r//f/+//3//P///wIA
BwANAAoACQAIAAYABgAFAAQAAwAEAAQABQAFAAcACAAJAAsACQAKAA0ADQANAA0ADAAL
AAgABwAIAAcACQAJAAcABwAMAA0ADgAPABAAEwATABMAFwASABAADQALABEAFQAbACAA
GwAXABMADwANAA0ADQANAA4AEQATABQAFAAWABcAFwAZABkAGAAWABQAEAANAAkABgAG
AAYACAALAAwADAAKAAMAAQD//////v8CAAUABwAEAAEA/f/5//r//P/+/wAAAAAAAAAA
AAD7//j/9f/y//X/9f/2//j/+f/7//3//v/9//z/+f/4//X/7//u//P/+f8BAAkADAAC
APj/9f/t/+P/4//w/wYAHgAxADcARABfAHAAbABeAE0ARgBHAEwAXABmAFoAQwAvABgA
BwD/////AQABAAEAAAABAP3/+f/5//j/+P/5//j/9//2//P/8P/v/+7/7f/s/+3/8P/x
//D/8P/v/+7/7P/u/+7/7f/s/+z/7P/s/+3/7v/w//H/8P/v/+//7//x//P/9f/4//r/
+v/4//j/9v/z//D/7//t/+v/6v/o/+v/7f/x//P/8v/y//P/9P/z//X/9//3//r/+//8
//7//v/+//z//P8BAAMAAwAEAAMABAAFAAYABwAKAAsADAAMAAwADQAPABAAEAAQABIA
FQAVABQAFQAWABYAFgAWABMAEQAOAAoACgAIAAcABAAFAAQABQAGAAQAAwADAAQAAwAB
AP///P/4//f/9v/1//f/9v/2//b/9v/2//b/9P/1//b/9//4//X/9P/y//D/8v/z//T/
8//y//P/8P/v/+3/7P/r/+n/6//t//H/9v/1//T/8f/u/+3/7v/x//X/9P/1//b/9v/0
//P/8v/x//L/9P/3//n/9//2//X/9f/3//j/+//7//3//f/8//v/+//7//3//f/7//f/
+P/4//j/+P/4//n/+f/5//3///8AAAAAAQAAAP//AAAAAAUABwAJAAsACQAJAAkACQAF
AAUABAACAAMABgAIAAkABgAFAAMAAAACAAAA///9//3//v///wIAAgACAAEA/v/7//v/
+//9//f/9v/0//H/8v/z//P/8//x//D/7//u/+3/7P/r/+r/6//s/+3/7v/s/+v/6//s
/+7/7//w//D/8f/y//H/8v/r/+3/6v/p/+3/7//x//L/8P/u/+n/6//x//f//P8KABwA
KQA5AEwAXwBqAGoAXgBRAEoASwBOAFQAVABGADEAGQACAP3//f/7//n/+f/1//j/9//z
//H/8f/w//D/8f/w/+//7v/r/+z/7f/u/+//7//x//X/9//1//T/8v/w/+3/7v/t/+v/
6//s/+3/7v/u/+7/7//v//H/8//2//n/9//3//f/+P/2//b/9P/0//P/8f/v/+//8//1
//j/+v/6//v//v///////v/+//7/AgAFAAgACQAGAAMAAAD+/wAAAgACAAQACAALAAwA
DgAPABAAEQASABYAGgAcAB4AHwAgACIAJQAkACIAIAAgAB8AHQAaABkAGwAcAB0AHgAe
AB0AGwAYABQAEgARAA4ADwAOAA8AEAAPAA0ADAAMAAwACwAKAAgACQAJAAkACQAGAAQA
AwACAAIAAgACAAAAAAAAAAAAAAD///7//P/6//v//f///////f////3//f///wAAAQAB
AAEAAQADAAYACQAKAAkACAAIAAgACgANAAkABQABAPz//v///wAAAQABAAIABAAFAAQA
BAAEAAUAAwAEAAcABwAFAAUABAADAAMAAwAFAAUACQAJAAgABgAGAAYABgAJAAkACQAN
AAsADAAMAA0ACwALAA0ADgARABEAEQARABMAEwATABMAEgAVABcAGAAWABgAGQAZABoA
GwAbABoAFgASAA8ACwAHAAYABQAGAAsADgAQABAACQAHAAUABQD+//7//f/7//z/+//5
//f/9v/2//b/9v/5//r/+//8//z//P/8//z/+v/3//X/9P/3//n/+//8//r/+v/4//j/
9//3//b/9f/3//v//f/8//z/+v/5//f/+////wAABgAWACcAMQA+AFEAZABuAGoAXwBO
AEMAQgBAAEAAQAA1ACMAFAALAAUAAQAFAAkACQAIAAUA///9//j/9v/1//X/9//5//v/
+//5//f/9f/z//H/8f/z//P/9f/2//b/9v/2//j/+P/3//T/9P/0//T/8//y//L/8f/y
//P/9f/3//n/+f/5//r//P/8//r/+v/6//n/+P/5//n/+f/6//r/+f/5//v/+//+//7/
//8AAP//AQADAAMAAgABAAAAAAAEAAYABgAIAA4AEQASABQAEgASABIAEgATABYAFwAY
ABcAFgAWABcAGgAcAB4AIgAhAB8AHAAbABwAHAAcABwAGwAZABYAEgATABIAEgAQABYA
EgAKAA==
         </WaveFormData>
      </LeadData>
      <LeadData>
         <LeadByteCountTotal>10000</LeadByteCountTotal>
         <LeadTimeOffset>0</LeadTimeOffset>
         <LeadSampleCountTotal>5000</LeadSampleCountTotal>
         <LeadAmplitudeUnitsPerBit>4.88</LeadAmplitudeUnitsPerBit>
         <LeadAmplitudeUnits>��V</LeadAmplitudeUnits>
         <LeadHighLimit>2147483647</LeadHighLimit>
         <LeadLowLimit>268435456</LeadLowLimit>
         <LeadID>V1</LeadID>
         <LeadOffsetFirstSample>0</LeadOffsetFirstSample>
         <FirstSampleBaseline>0</FirstSampleBaseline>
         <LeadSampleSize>2</LeadSampleSize>
         <LeadOff>FALSE</LeadOff>
         <BaselineSway>FALSE</BaselineSway>
         <ExcessiveACNoise>FALSE</ExcessiveACNoise>
         <MuscleNoise>FALSE</MuscleNoise>
         <LeadDataCRC32>3928637035</LeadDataCRC32>
         <WaveFormData>
/P/8//z//P/+/wAAAgAEAAoADgASABYAHAAgACQAKAAlACIAHwAcAAQA7P/U/7z/r/+k
/5n/jv+L/4r/if+I/4n/iv+L/4z/nf+u/7//0P/Z/+L/6//0//b/+P/6//z//v/+//7/
/v/8//z//P/8////AAABAAIAAAAAAAAAAAD+//7//v/+////AAABAAIAAQAAAP///v/+
//7//v/+//7//v/+//7//P/8//z//P/+//7//v/+//3//P/7//r/+v/6//r/+v/7//z/
/f/+//v/+v/5//j/+P/4//j/+P/3//b/9f/0//X/9v/3//j/+v/6//r/+v/5//j/9//2
//b/9v/2//b/9f/0//P/8v/y//L/8v/y//X/9v/3//j/9//2//X/9P/2//j/+v/8//3/
/v///wAAAgAEAAYACAAKAAoACgAKAA0ADgAPABAAEgASABIAEgAUABQAFAAUABcAGAAZ
ABoAHAAcABwAHAAcABwAHAAcAB4AHgAeAB4AIAAgACAAIAAgACAAIAAgAB8AHgAdABwA
HAAcABwAHAAeACAAIgAkACEAIAAfAB4AIAAiACQAJgAjACIAIQAgAB4AHgAeAB4AIAAg
ACAAIAAdABwAGwAaABwAHAAcABwAHAAcABwAHAAaABoAGgAbABsAHAAdAB4AHAAcABwA
HQAhACIAIgAiACEAIAAeAB0AGgAXABUAEwASABIAEQAOAAwACwALAAoACwALAAsADAAL
AAsACwAKAAgACQAJAAoACwAMAA0ADgAOABAAEQAUABMAEwATABMAFAAUABQAFAASABIA
EgASABQAFAAUABIAFAAUABQAFAATABIAEQAQABEAEgATABQAEwATABcAGQAWABQAFAAX
ACEAJQAnACgAKwArACwAMQAxACoAIAALAO//2//L/8H/wv/G/8X/xv/I/8f/vf+w/6j/
rf+1/8D/y//W/+P/7v/5/wAABAAJAAsACwANAA4ADgAOABAAEQARABAAEQASABIAEwAT
ABQAFAAXABcAGAAYABgAGAAYABgAGAAZABsAHgAbABoAGQAYABYAFQAVABUAFwAXABcA
FwAaABoAGwAcABoAGgAaABkAGgAbABsAHAAbABsAHAAcABwAHAAcABoAHQAeAB4AHQAb
ABkAFwAVABUAFQATABMAEwARABEAEgASAA4ADQAMAAsACgAJAAcAAwACAAIAAgAAAAAA
AAD///v/+f/4//j/+v/7//v/+//8//z//P/8//7/AQADAAYACAAIAAcABgAGAAcABwAL
AAwADAAMAAwADAAMAA0ADQAPAA8AEAAQABIAEwATABMAEwATABIAEQARABEAEQASABUA
FQAVABQAEgASABEAEQARABEAEQARABUAFQAUABQAFAATABEAEAAPAA8ADwAQABAAEAAR
ABEADwAPAA8AEAARABAADQALAAsACwAMAA0ADwAPAA8ADwAOAA0ADAAKAAsADAAOAA8A
DgAMAAwADgAOAA4ADgAPABAAEgATABIAEQAQAA4ADwAQABIAFQAYABgAGAAXABUAEgAQ
AA0ADQAMAAsACgAMAAsACAAHAAkACgAKAAgABAACAAEAAAADAAQABAAEAAMAAwAEAAQA
BQAGAAcACAAKAAsADgAPAA0ACwAJAAgACAAIAAgACAAKAAoACgAKAAkACAAFAAYACAAI
AAgACAAGAAYABgAGAAgACAAIAAcABwAHAAkADAAIAAQABwAPABcAHQAeACEAIwAkACcA
JwAkAB4ADwDz/9v/x/+z/6z/sP+t/6r/qv+x/7P/qv+W/5H/m/+q/7n/yP/T/9z/4//q
//L/9//5//n/+//8//z//f8AAAIAAwACAAMABAAEAAIAAQABAAAAAwADAAQABAAEAAQA
BAAEAAIAAQABAAIABAAEAAQABAAEAAMAAwADAAEAAQABAAEAAwACAAIAAgAEAAQABAAD
AAUABQAEAAQAAwADAAQABAAGAAYABgAEAAIAAgABAP////////////8BAAEA//////z/
+f/4//j/+f/2//b/9v/z//L/8f/v/+//7v/u/+7/7P/s/+z/6//r/+v/7P/u/+7/7//v
/+//8P/w//D/8P/u//H/8//2//j/+P/3//b/9v/3//f/+//8//z//P/8//3//v8AAAEA
AQABAAIAAgACAAEA///9//7/////////////////AAADAAMAAwACAAIAAgABAAEAAQAB
AAEAAQADAAMAAgACAAQABQAFAAYAAwADAAMABAAGAAYABwAHAAcABwAHAAgACgAKAAgA
BwAGAAUABQAFAAUABQAFAAUACAAJAAoACgAHAAYABgAFAP7/AAAGAAgABwAGAAUABAAD
AAIAAgABAAMABQAHAAgACAAIAAkACwAKAAoACgAJAAoACAAHAAUAAQAAAP///v8BAAEA
//////7//v/9//r/9//2//b/9v/6//z//f/+//7//f/9//z//f/+////AAAAAAEABAAF
AAMAAwADAAQAAwACAAEAAAACAAIAAgACAAUABgAFAAgACAAIAAgACAAHAAYABQAEAAQA
BAAEAAMAAwADAAcACAAIAAgACwAPABUAGQAcAB8AIQAmACsAMQAyACwAGQD7/93/xf+t
/6L/oP+f/5b/jv+T/5n/kP9+/33/jf+k/7v/zv/f/+r/8f/y//T/9//5//7/AQADAAQA
BAAGAAcABwAIAAkACgAKAAoACwANAA4ADwAPABAAEAAOAA4ADgAOAA0ADQAOABAADQAM
AAsACgAKAAsADQAPAA8ADwAPAA8ADwAOAA4ADgANAAwACwAJAAkACQAIAAgACQAJAAoA
CgAKAAoACgAIAAoACgAJAAcABwAHAAcABwAEAAMAAAD//wAA//8AAAIA/v/4//X/8v/0
//T/9P/z//P/8v/y//L/9P/0//T/8//y//H/8f/y//L/8//z//P/9f/2//f/+P/2//n/
+//+//7//v/9//z//v//////AwAFAAQAAwACAAUABgAIAAkACAAHAAcABgAIAAkACQAJ
AAkACQAIAAcACQAJAAkACgANAA0ADQAMAA4ADgANAA0ADQANAA0ADQAOAA0ACwAKAA0A
DQAMAAwACwALAAsADAAOAA4ADwAPAA8ADwAPABAAEgASABAADwAQAA8ADwAPAA8ADwAP
AA8ADgANAAwACgAMAAwADQANAAwADAAMAAwACgAKAAoACgAMAAwADQANAA4ADwAQABAA
DgAOAA8AEQAUABQAFAATABAADgANAAsABwAGAAUABAAGAAUAAgABAP//AAAAAP7/AAAA
AAEAAgABAAIAAgACAAEAAQACAAIAAgACAAIAAgAGAAcACgALAAsACwALAAwADAAMAAwA
DAAMAAwADAAMAAwADAAKAAwADgAOAA4ADgAQABAAEAAQAA4ADgAOAA0ACwAPABEAFAAW
ABYAGQAdACEAIwAmACUAJQAsAC8AKwAkABoAAwDp/9P/xf/D/8r/yv/H/8T/xv/H/8H/
sv+o/63/uf/C/83/3P/p//D/+f8AAAYACwANAA4ADwAPAA4ADAAOAA8ADwARABMAFQAW
ABQAEwATABIAEwATABQAFAASABIAEgASABEAEQASABQAFAAUABQAFAATABMAFAAVABQA
EwASABEADwAOAA4ADgAOAA4ADgANAA8ADwAOAA4ADgANAA0ADAANAA4ADwAOAA4ADgAN
AAsACAAHAAYABQAGAAcABgAHAAIA///+//7/AAD8//v/+v/7//r/+f/3//X/9P/0//T/
9v/2//b/9f/z//H/8P/w//L/8//z//P/9P/0//T/9P/z//X/9v/4//z//P/7//r//f//
/wAABQAKAAoACgAKAAsADAAOAA8AEQARABIAEgATABMAEgARABEAEQAQAA8AEAARABIA
FAATABMAEwASABIAEgARABEAEgATABQAFQAWABUAEwASABMAEwASABIAEwATABMAFAAU
ABQAFQAVABIAEQAQABAAFAAUABIAEQARABEAEgATABMAEwATABMAFgAZABwAHgAgACIA
IQAfAB4AIQAiACMAJAAkACQAJQAlACYAJwAoACgAKAAoACkAKwAsACwALAArACgAJgAl
ACMAJAAkACQAJAAkACMAIAAfACAAIgAjACIAHwAeAB4AHgAdAB4AHgAeACEAIQAiACIA
IgAiACIAIgAmACcAKgArAC0ALQAtAC4ALAAsACwALAAuAC4ALgAuAC0ALAApACoALAAs
ACwALAAqACoAKgAqACoAKgAqACkAKQArACsAKgAqAC4AMQAzADsAQQBEAEUARwBMAFEA
UQBMAEQAMQAVAPn/5f/X/87/zv/R/87/yP/H/8X/uP+q/6f/tf/I/9n/6P/1/wAABwAM
ABIAFwAZABsAHQAeAB4AIQAkACYAJwAmACcAKAAoACYAJQAlACQAJQAlACYAJgAmACYA
JgAmACcAJwAoACoAKAAmACQAIgAhACEAIgAjACUAJQAlACUAIwAiACIAIgAiACIAIgAh
ACEAIQAgACAAHgAdAB0AHAAeAB4AHgAcABoAGgAZABcAFwAXABcAFwAXABcAFQAVABUA
EwATABQAFQASABIAEgAQAA4ADAAJAAkACAAIAAgABgAEAAIA//8AAAEAAwAGAAUABQAE
AAMABgAGAAYABgAIAAsADQAQABEAEAAOAAwACwALAAoADQASABIAEgASABQAFAAVABUA
FwAXABgAGAAaABsAGwAbABoAGQAXABUAFwAXABcAGAAZABkAGQAYABsAHAAcAB0AHAAb
ABoAGQAdAB0AHAAcAB4AHwAfACAAHAAbABoAGgAbABwAHgAfAB8AHwAfACAAJAAkACIA
IQAfAB0AHAAbAB0AHQAdAB0AHQAdAB0AHAAcABwAHQAdABwAHgAeAB4AHgAeAB0AHAAc
ABsAGwAbABsAGgAdAB4AIAAjACYAJgAmACUAIgAgAB8AHQAZABgAFwAWABgAFwAUABMA
EwAUABQAEgAPAA4ADgAOABEAEgASABIAEwATABQAFAARABAADwAOABIAEwAWABcAFQAV
ABUAFgAZABoAGwAcABoAGgAaABoAGAAYABYAGAAbABwAHQAeABsAGgAZABgAGQAaABsA
GwAhACEAHwAcABwAHAAhACcALQAvADAAMwA3ADwAPQBBAEYARgA3AB0A///l/83/vP+4
/7f/tv+w/63/tf+w/57/k/+d/7D/xf/Y/+n/9v///wYACgAPABMAFAAVABUAFAAWABgA
GQAZABkAGQAZABgAGQAZABoAGgAbABsAHAAcAB4AHgAeAB4AHQAdAB4AIAAeAB4AHgAe
ABkAFwAWABUAFQAVABUAFQAWABYAFwAYABoAGgAaABkAGQAZABgAGAAbABsAHAAcAB4A
HgAeABwAHgAeAB0AGwAeAB8AIAAhAB4AHQAaABkAGQAXABcAGAAaABYAFQAUABYAFgAW
ABUAEwASABIAEgAQAA4ADAAJAAoACwANABAADgAPAA8ADwAQABAAEAAQAA4AEQATABYA
GAAYABcAFgAYABsAHQAjACMAIgAhACAAHgAeAB8AHwAfAB8AIAAgACQAJQAlACUAJwAn
ACYAJQAnACcAJwAoACcAJwAnACYAJwAoACgAKQApACkAKQApACsAKwAqACoAKwArACoA
KgArACsAKwAsACwALAAtAC0ALQAtAC0ALgAvAC4AKwApACcAJQAkACMAJQAlACUAJQAl
ACUAJQAkACQAJAAlACUAKgAqACoAKgApACgAJwAmACMAIgAiACEAJQAnACkAKgAoACgA
KQArACwALAAsACsAKgAoACcAJQAiACAAHgAcAB4AHQAaABkAGQAaABoAGAAYABgAGQAa
ABsAHAAcABwAGwAbABwAHAAaABoAGgAaAB4AHwAiACMAIwAjACMAJAAkACQAJAAkACEA
IAAfAB4AHgAeABwAHgAeAB4AHgAeACEAIgAjACQAIwAiACEAHwAbABkAHQAgACIAKAAv
ADMANQAzADQAOwA9ADwAOwA7ADYAKAANAPH/3f/T/9P/2P/a/9f/1P/U/9P/xf+w/6z/
tf/B/9L/4//u//f//P8BAAYADAARABMAEwAVABYAFgATABQAFAATABQAFQAWABYAEwAT
ABQAFAATABMAFAAUABUAFgAXABgAFAATABMAFAAUABQAFAAUABQAEwATABMAEQARABEA
EQATABIAEgASAA8ADgANAAsADQANAAwADAALAAsADAAMAAoACgAKAAgACQAKAAoACQAI
AAcABgAFAAMAAwABAAEA/f/7//v//P/8//j/9//2//f/9v/1//P/8f/w//D/8P/y//L/
8v/x//D/7//v//D/7f/t/+z/6//u/+7/7v/u/+7/8f/z//b/+f/6//r/+v/4//n/+f/9
/////v/9//z//f/+/wAAAQADAAMABAAEAAgACQAJAAkABwAHAAYABQAGAAcACAAKAAoA
CQAIAAYACAAIAAcABwAIAAkACgALAA0ADQAMAAwACwALAAoACgALAAsACwAMAAoACgAL
AAsACQAJAAkACgAMAAwACgAJAAoACQAJAAkABwAHAAcABwAGAAUABAACAAIABAAFAAUA
BAAEAAQABAAEAAQABAAFAAUABgAHAAgACAAIAAgACQALAAoACgAKAAkACgAIAAcABQAD
AAIAAQAAAAAA///8//v/+//8//z/+v/5//j/+P/4//j/+P/3//b/+P/5//v//P/7//r/
+f/4//r/+//+////AQABAAEAAgACAAIAAgACAAIAAgACAAIAAgACAAAAAgAAAAAAAAAA
AAIAAgACAAIAAgACAAIAAQD///////8AAAIABAAJAA0AEQAZABwAHwAfACIAKQAvACoA
JAAVAPv/3//H/63/oP+e/53/mP+S/5P/mf+Y/4j/ff+F/5j/rf++/8//2v/j/+r/8v/3
//n//f///wAAAAD//wAAAAD//wIAAwAEAAQAAwADAAQABAAFAAUABgAGAAQABAAEAAQA
BQAFAAYACAAIAAgACAAIAAQAAwADAAMABQAFAAUABQADAAIAAgACAAQABAAEAAMABQAF
AAQABAAEAAMAAwACAAIAAgACAAAAAAAAAP///f/////////////////9//3/+//5//n/
+v/8//j/9//2//f/9v/1//P/8f/w//D/8P/y//L/8v/x/+7/7f/t/+7/8P/x//H/8f/v
/+7/7f/s/+z/7//x//T/+P/4//f/9v/2//f/9//7//3//P/7//r//P/8//3//f/7//v/
/P/8//3//f/8//v/+//7//r/+f/7//v/+//8//3//f/9//z//P/8//v/+//5//n/+f/5
//n/+f/4//j/+v/7//v//P/5//n/+f/6//z//P/9//3/////////AAAEAAQAAgABAP7/
/f/9//3/+//7//v/+//8//3//v/+//z//P/9//3/AAACAAIAAgACAAIAAAAAAAEAAQAB
AAEAAQAAAAEAAgAEAAcACAAIAAgABwAGAAQAAwABAAEAAAD///7//P/7//j/9//3//j/
+P/2//X/9P/0//T/9f/2//b/9v/4//n/+//8//r/+v/6//r//P/9/wAAAQACAAMABAAG
AAUABAADAAIABAAEAAQABAAEAAQAAgAEAAQABAAEAAQABAAEAAQABAACAAIAAgABAAEA
AwAFAAYABgAGAAcABwANABkAHgAdAB8AIgAlAC0AMAAqABsA/f/b/8P/s/+m/6D/of+c
/5b/l/+b/5b/hP99/4X/mP+t/77/zf/a/+H/6P/w//f/+f/5//v//P/8//7/AAABAAEA
AgADAAQABAADAAMABAAEAAcABwAIAAgACAAIAAgACAAFAAUABgAIAAgACAAIAAgACAAH
AAcABwAJAAkACQAJAAsACgAKAAoACgAKAAoACQALAAsACgAKAAgABwAHAAYACAAIAAgA
BgAFAAQAAgD//wEAAwAFAAcABAADAAAA///+//3//v8AAAIA/v/9//z/+//6//n/9//3
//b/9v/2//X/9P/z//H/8P/v/+//8P/y//P/8//z//P/8v/x//D/7v/x//P/9v/6//r/
+f/4//n/+//8/wEAAgACAAIAAgAEAAQABQAFAAUABQAGAAYACgALAAsACwAMAA0ADQAN
AA0ADQANAA4ADAALAAoACAAKAAwADQAPAA8ADwAPAA8AEAAPAA0ADAAPAA8ADgAOAA0A
DQANAA4AEAAQABEAEQAOAA0ADAAMAA8AEAAPAA8ADwAPABAAEQAQAA8ADgANAA0ADQAN
AAwADAAMAA0ADQAMAAgACgAMAAwADAAMAAsACgAKAAkADAANAA4ADgAMAAwADQAPAA4A
DgAOAA0ACQAGAAQAAQD///7//f/8//z/+//4//f/9//4//j/9v/3//b/9v/2//j/+v/7
//z//f/9//7//v/9//z/+//6//z//f8AAAEA////////AAACAAIAAgACAAQABAAEAAQA
AwACAP//AAABAAIAAwAEAAIAAgACAAIAAgACAAIAAQAFAAEAAwAGAAYACgANABMAFwAX
ABoAHwAhACQAJQAfABoAFAADAOn/0f/B/7n/vP/A/8H/vv++/8H/u/+u/6L/o/+t/7z/
z//e/+v/9P/3//z/AgAFAAUABwAJAAoACgAMAA4ADwAPABAAEQASABIAEQARABIAEgAV
ABUAFgAWABUAFAATABIADwAPABAAEgAUABQAFAAUABQAFQAXABkAFwAXABcAFwAXABYA
FgAWABQAFAAUABMAEQARABAAEAAPAA8AEAAQAA8ADgANAAoADAAMAAsACQAHAAcABwAH
AAkACQAHAAcABwAFAAUABgAGAAIAAQAAAAAAAAAAAP///f/8//z//P/5//j/9//1//b/
9f/1//b/9v/3//f/9//6//r/+v/6//r//f///wIAAQAAAP7//P8AAAMABQALAA0ADAAL
AAoADAAMAA0ADQAOAA8AEQASABIAEwATABMAFQAVABQAEwARABEAEQASABMAEwATABIA
FAAUABMAEwARABEAEQARABQAFQAVABYAFgAVABMAEgARABEAEQASABQAFAAVABUAFAAT
ABIAEgASABIAEAAPABAADwAPAA8ADwAPAA8ADwAPAA8ADwAOAAwADAANAA0AEAAOAA4A
DgAOAA4ADAAMAA0ADQAOAA8AEAAQABIAEgATABUAFgAWABYAFQAWABQAEwARABEAEAAP
AA4ADgANAAoACQAGAAYABQACAAEAAAAAAAAAAwAEAAQABAADAAMABAAEAAUABgAHAAgA
CQAJAAsACwANAA0ADQAOABAAEAAQABAAEgASABIAEgASABIAEAASAA8ADgANAAwADQAO
AA8AEAAQABAAEAAPAAsACwANAAwADAAQABcAGQAdACMAJgApAC0AMAA1ADkAOgAqABEA
9f/f/8n/t/+w/7L/sf+o/6D/o/+n/5r/iP+J/5n/rv/B/9D/3f/o/+//9v/8//////8E
AAcACQAKAAkACgAKAAkACAAJAAoACgALAAsADAAMAAsACwAMAAwACgAKAAoACgAJAAkA
CgAMAAoACgAKAAoACgAJAAkACQAHAAcABwAHAAYABAADAAIABAAEAAQAAwABAAEAAAAA
AAMAAwAEAAQAAwACAAEA/v/+//7//f/7//z//f/+/////f/9//v/+//7//n/+f/6//z/
+P/3//b/9v/2//b/9f/y//D/7//u//D/8P/w/+//7P/r/+v/7P/s/+3/7f/t/+z/7P/s
/+z/6v/t/+//8v/2//b/9f/0//b/9//3//v//P/6//j/9v/2//b/9//3//X/9f/2//b/
9v/3//f/9//1//X/9P/z//X/9f/1//b/9v/1//T/8v/z//T/9P/1//T/8//y//H/8//z
//L/8v/1//X/9P/0//T/9f/2//j/+P/4//n/+f/7//v/+//8//z/+v/2//P/8//z//T/
9f/3//f/9//3//f/9//3//b/9v/2//f/9//6//r/+P/1//T/8//y//L/8v/z//P/9P/1
//b/9v/2//b/9//5//z//P/8//v/+P/2//X/8//z//L/8f/w/+7/7f/q/+n/6//s/+z/
6v/p/+j/6P/o/+n/6v/q/+r/6//r/+z/7P/r/+r/6f/o/+z/7f/w//H/8//z//P/9P/y
//L/8v/y//X/9v/3//j/9v/2//T/9v/2//b/9v/2//j/+P/4//j/9v/2//b/9f/1//f/
+//8//z//v/9/wEABQAJAA4AFQAZABwAHQAjACYAIgANAPH/2f/D/6f/kv+K/4v/hP96
/3//hf9+/2z/a/95/47/p/+6/8f/zv/X/+L/6v/v//P/8//1//b/9v/0//b/9//3//j/
+f/6//r/+//7//z//P/9//3//v/+//7//v/+//7/+//7//z//v/8//z//P/8//r/+f/5
//n//P/9//7////+//z/+//6//r/+v/6//n/9//3//b/9v/1//X/9v/2//T/9P/0//L/
9P/0//P/8f/z//P/8//z//H/8f/v/+//7//t/+3/7v/v/+z/7P/s/+v/6v/p/+f/5v/m
/+f/6P/o/+j/6P/n/+b/5f/l/+b/6P/r/+3/7//v/+7/7f/s/+v/7f/u//D/9P/0//P/
8v/y//P/8//3//j/+P/4//j/9v/2//f/9//5//n/+v/6//r/+//7//v/+//7//r/+f/6
//v//P/+/wEAAQABAAAAAgACAAEAAQABAAEAAQABAAMAAwACAAIAAQABAAAAAAD/////
//8AAP3//P/8//v//P/9//7/AAABAAAA/f/7//z/+//7//v//f/9//3//f/9//3//f/8
//r/+v/7//v/9v/0//T/9f/6//r/+v/6//r/+v/6//v/+//5//n/+f/4//r/+v/7//3/
/P/8//z/+//4//b/9f/z//P/8v/x//D/7f/r/+f/5f/o/+r/6//q/+j/5v/l/+T/5//o
/+j/6P/n/+X/5P/i/+X/5v/n/+j/6v/r/+7/7//u/+3/7P/s/+r/6v/q/+r/6P/o/+j/
6P/p/+r/6f/s/+r/6v/q/+r/6v/q/+r/6v/s/+z/7P/r/+v/7f/t/+r/6v/u//X/+///
/wUACAALAAcACAALAAsACAAAAO//1/+//7H/pf+i/6j/qf+q/6r/rf+r/57/kv+N/5H/
nv+p/7T/wf/O/9P/1v/c/+H/4f/m/+n/6//s/+7/8P/x//H/9P/1//b/9v/z//P/9P/0
//X/9f/2//b/9v/2//b/9v/1//X/9v/4//X/9P/z//L/8f/x//L/8//1//X/9f/1//f/
9v/2//b/8//y//H/7//t/+3/7P/s/+7/7//x//L/8P/w//D/7v/u/+7/7f/r/+v/6//r
/+v/6P/n/+T/4//k/+P/5P/m/+T/4P/f/97/2//a/9n/1//W/9b/1//Y/9j/2P/Y/9f/
1P/T/9P/1P/U/9X/1f/V/9j/2P/Y/9j/2P/b/93/4P/k/+T/4//i/+P/5f/m/+v/7f/s
/+v/6v/q/+r/6//r/+z/7f/v//D/8v/z//P/8//1//X/9P/z//X/9f/1//b/+P/5//r/
+v/6//r/+f/5//n/+f/5//n//f/9//z//P/8//v/+f/4//n/+f/5//r//P/8//3//f/7
//v/+//8//7//v/8//v/+P/3//f/9//4//n/+v/7//v/+//7//r/+v/6//v/+//6//r/
/P/7//r/+f/4//r/+v/7//v//P/9//7//v8AAAAAAQADAAYABgAGAAUABAACAAEA///9
//z/+//6//r/+f/2//X/8//0//T/8v/y//L/8//0//f/+P/4//j/+//7//z//P/8//z/
/P/8//z//f8AAAEAAQABAAEAAgABAAAA///+//7//v/+//7/AAAAAP7/AAD+//7//v/+
////AAABAAIAAAAAAAAA///9//3//f8AAAQABAAHAA0AFQAXABYAHQAjACYAIwAfABoA
EAD5/93/yf+5/63/rP+w/6//qv+q/63/qf+a/47/kf+d/67/u//I/9H/2P/d/+b/7v/x
//P/9//5//r/+v/5//r/+v/5//z//f/+//7//////wAAAAD+//3//f/8//r/+v/6//r/
+f/5//r//P/+//7//v/+//3//f/+/////f/9//3//f/7//r/+v/6//j/+P/4//f/+f/5
//j/+P/3//f/+P/4//b/9v/2//T/9f/2//b/9f/x/+//7f/r/+r/6f/m/+X/5v/l/+b/
6P/o/+T/4//i/+P/4v/h/9//3f/c/9z/3P/c/9z/3P/b/9n/1//W/9b/2P/Z/9n/2f/c
/9z/3P/c/9v/3f/e/+D/5P/k/+P/4v/k/+X/5f/p/+r/6v/q/+r/6v/q/+v/6//p/+n/
6v/q/+z/7f/t/+3/6//r/+r/6f/p/+n/6f/q/+n/6f/p/+j/6f/q/+r/6//t/+3/7f/t
/+3/7f/s/+z/7//v/+7/7v/t/+3/7f/u/+v/6v/q/+n/6f/p/+n/6v/s/+z/6v/p/+n/
6f/q/+v/6//r/+v/6//p/+n/6f/o/+r/6v/r/+v/7P/q/+j/6P/o/+j/6P/o/+j/6f/p
/+r/6//s/+z/7P/s/+3/7//u/+7/7v/t/+7/7P/r/+n/6f/o/+f/5v/l/+P/3//d/93/
3v/e/9z/2v/Y/9f/1v/X/9j/2P/Y/9v/3f/g/+L/4f/g/9//3v/e/9//4v/j/+b/5//o
/+r/7P/s/+z/7P/t/+7/7//w/+7/7v/s/+7/8P/w//D/8P/u/+7/7v/u/+//8P/x//H/
8//x//P/9P/0//b/9//7/wEACQAOAA8ADwAOABMAGwAcABQABQDv/9X/v/+l/5L/iv+H
/4D/ev99/4f/hP92/23/df+I/5//sP+//8r/1f/e/+b/6//t/+3/7//w//D/8v/2//n/
+//6//n/+P/2//b/9//5//r/+//7//z//P/8//z//P/8//3//f/+/wAA/v/+//7//v/9
//3//v///wEAAQABAAEAAAD+//3//P/+//7//v/9///////+//7//f/9//7//v/+//7/
/v/8//7//v/9//v/+//7//v/+//8//3//P/9//3/+//7//z/+v/2//X/9P/x//D/7//t
/+3/7P/s/+z/7f/u/+//7//w/+//7//w/+7/7//v/+//7//u/+3/7P/q/+3/7//y//L/
9P/z/w==
         </WaveFormData>
      </LeadData>
      <LeadData>
         <LeadByteCountTotal>10000</LeadByteCountTotal>
         <LeadTimeOffset>0</LeadTimeOffset>
         <LeadSampleCountTotal>5000</LeadSampleCountTotal>
         <LeadAmplitudeUnitsPerBit>4.88</LeadAmplitudeUnitsPerBit>
         <LeadAmplitudeUnits>��V</LeadAmplitudeUnits>
         <LeadHighLimit>2147483647</LeadHighLimit>
         <LeadLowLimit>268435456</LeadLowLimit>
         <LeadID>V2</LeadID>
         <LeadOffsetFirstSample>0</LeadOffsetFirstSample>
         <FirstSampleBaseline>0</FirstSampleBaseline>
         <LeadSampleSize>2</LeadSampleSize>
         <LeadOff>FALSE</LeadOff>
         <BaselineSway>FALSE</BaselineSway>
         <ExcessiveACNoise>FALSE</ExcessiveACNoise>
         <MuscleNoise>FALSE</MuscleNoise>
         <LeadDataCRC32>3541793198</LeadDataCRC32>
         <WaveFormData>
3P/c/9z/3P/e/97/3v/e/+P/6P/t//L//f8IABMAHgAyAEQAVgBoAF4AVgBOAEYALQAW
AP//6P/A/5r/dP9O/0L/Nv8q/x7/P/9e/33/nP+s/7r/yP/W/9v/3v/h/+T/5//o/+n/
6v/q/+r/6v/q/+3/7v/v//D/8v/y//L/8v/y//L/8v/y//P/9P/1//b/9P/0//T/9P/0
//T/9P/0//b/9v/2//b/9v/2//b/9v/3//j/+f/6//j/+P/4//j/+//8//3//v8AAAAA
AAAAAAIAAgACAAIABQAGAAcACAAJAAoACwAMAA4AEAASABQAFgAYABoAHAAeAB4AHgAe
AB8AIAAhACIAIgAiACIAIgAhACAAHwAeABwAHAAcABwAGAAWABQAEgAQABAAEAAQAA8A
DgANAAwACgAKAAoACgAJAAgABwAGAAQABAAEAAQAAwACAAEAAAAAAAAAAAAAAAAAAAAA
AAAA/v/+//7//v/9//z/+//6//z//P/8//z//P/8//z//P/8//z//P/8//z//P/8//z/
/P/8//z//P/9//7///8AAP///v/9//z//v8AAAIABAACAAIAAgACAAAAAAAAAAAAAgAC
AAIAAgABAAAA///+/wAAAAAAAAAAAAAAAAAAAAD///7//P/7//3//v/9/wAAAAAAAAAA
AAACAAQABAADAP//////////+//6//r/+v/7//v/+//6//n/+f/5//j/9//2//f/9//1
//X/9P/0//T/8//z//T/9//4//f/+P/4//j/+v/6//r/+v/4//j/9v/2//f/9//2//b/
9v/2//b/9v/2//T/9P/1//b/9v/2//b/9v/2//j/+P/4//n/9//5//z//v////3/+f/8
/wMACAAJAA8AFwAhAC8ARQBhAHoAjACKAH8AeQBxAFwARQAtAA4A5/++/5D/X/83/yT/
Lf9B/1r/d/+Y/7b/xv/R/9v/5P/t//P/9f/3//n/+//6//r/+//8//z///8AAAAAAgAD
AAMAAwAGAAgACQAKAAoACgAKAAsACwAKAAoACgALAAsACwAMAAwACwAKAAoADAALAAsA
CwAMAA0ADgAPAA0ADQAOAA4ADgAPAA8ADwANAA4AEAAQABMAEwATABMAFwAYABkAGgAY
ABkAGwAcABsAHAAdAB8AIgAjACUAJgAlACcAKAApACsAKwAsACwAKQAoACcAJgAkACQA
JAAkACAAHwAdABsAGwAbABoAFwAXABYAFQASABIAEgARABAADwAOAA4ADgANAAwACwAJ
AAsACwALAAkACAAIAAgABwAHAAYABgAFAAcABwAGAAYAAwADAAMAAQACAAIAAgADAAEA
AQABAAAA/v/9//3//f/9//7//v/+//7//v///wEAAAD///7//f/8//z//v/+//7//v8A
AAEAAQABAAEA//////////8AAAEAAQABAAIAAQABAAEAAgACAAAA/////wIAAwADAAMA
AwABAAAAAAAAAAAAAAACAAEAAQACAAEA/v////7//P/8//z//P8AAAAA///9//v/+//7
//n/+v/6//r/+f/3//f/9v/2//j/+v/7//r/9v/2//X/9f/z//L/8v/y//H/8f/y//L/
8//y//P/9P/0//b/9v/2//T/8v/y//L/8v/z//P/8v/0//T/9P/0//L/8v/w//D/8//0
//T/9P/y//L/8v/y//T/9P/1//X/8//y//T/9f/x/+//8P/3//7/AQAHAA8AGQAjADMA
TQBmAHoAgAB3AG8AaQBSADcAHwAGAOH/uv+S/2f/O/8a/xP/I/8+/1//gv+i/7b/wf/N
/9j/3f/h/+P/5f/n/+n/7P/s/+3/7v/s/+//8P/w/+7/7//v/+//8f/y//L/8v/w//D/
8P/x//H/8P/w//D/8f/x//H/8v/z//P/8//0//T/8//z//P/8f/x//H/8f/z//P/9P/0
//T/9f/1//X/8//0//b/9v/5//n/+f/5//r/+v/6//r/+v/7//3//v8BAAIAAwAFAAUA
BQAGAAYACQALAAwADQALAAsADAAMAAwADAAMAAwACAAIAAgACAAIAAcABQADAAMAAwAC
AP///f/8//v/+P/2//b/9f/0//X/9P/0//T/8f/w/+//7f/t/+3/7f/r/+r/6v/q/+n/
5//m/+b/5f/j/+P/4v/i/+H/4f/h/9//4P/g/+D/4f/g/9//3v/c/97/3f/d/93/2//c
/9z/3P/c/9z/3f/f/9//3//f/9//3v/e/+D/4P/g/+D/4v/j/+X/5f/l/+P/5f/l/+X/
5v/n/+f/5//o/+f/5//n/+j/6//q/+r/6//r/+v/6v/p/+P/5//p/+r/6f/o/+f/5v/l
/+P/4v/i/+X/5P/n/+j/6P/o/+j/6P/q/+r/6f/n/+f/5//n/+X/4v/i/+L/4f/j/+P/
4v/i/+H/4v/i/+D/3v/e/93/3f/g/+D/4f/i/+D/3//f/97/3//e/9//4P/e/+D/4P/g
/+L/4P/g/+D/3v/f/9//3v/e/97/3v/e/+H/4v/h/+L/4f/i/+L/4v/g/+D/4P/g/+L/
4v/j/+P/5f/k/+T/5f/l/+X/5v/p/+7/9f/3////CwAZAC8ATwBqAHYAdABpAF8AUwA6
AB8ACwD0/9P/qP98/1P/J/8C//f+C/80/1//hv+m/7z/yf/P/9T/2f/d/+D/4//m/+n/
6P/o/+n/6v/q/+3/7v/u/+//8f/y//P/8//0//T/9P/1//b/9//5//n/+P/4//j/+f/5
//n/+v/8//3//v8AAAAA//////////////////8BAAEAAgACAAQABQAFAAUABQAGAAgA
CAAJAAkACQAJAA0ADgAPABAAEgATABUAFgAVABYAFwAZABwAHQAfACAAHgAfAB8AHwAh
ACEAIgAiACIAIgAiACIAIgAiACIAIgAgAB8AHQAbABkAGQAYABUAFwAWABUAEgAQABAA
DwAOAAoACAAHAAYABgAGAAYABQADAAMAAwABAAIAAgACAAEA///+//7//f/7//v/+v/6
//n/+f/5//f/9P/0//T/9f/4//n/+v/6//j/9//3//f/9//4//j/+P/4//j/+f/7//v/
+//7//v/+v/6//z//P/8//z//v////////////3//v///wAAAgADAAMAAwAEAAUABQAF
AAYABAACAAEAAQAAAAEAAQABAAMAAwABAAAA/v/+//7//v8BAAEAAgAEAAQAAgAEAAQA
AwACAAEAAAAEAAQAAwABAAMAAwADAAEAAAAAAAAA/////////v/+////AAAAAP7///8A
AAAAAQABAAAAAAAAAP////8AAAAAAgAAAAAAAAAAAAIAAgACAAMAAgADAAQABAAFAAUA
BAAEAAQABAAEAAQABAACAAIABQAGAAYABgAGAAYABgAGAAQABAAFAAUAAwAEAAYABwAJ
AAkADAARABYAGQAfACcAMQBBAFkAcwCKAJgAlgCNAIUAdwBkAEsAMQASAOf/uP+M/13/
N/8u/zv/U/9u/4//sP/K/9r/5f/r//L/+////wAAAwAGAAkABwAGAAYABgAIAAsADAAM
AAoACwALAAsADQAOAA4ADgAMAAwADAANAA0ADAAMAAwADQANAA0ADgAPAA8ADwAQABAA
DwAPAA8ADQANAA0ADQANAA0ADgAOABAAEQARABEAEAAQABEAEAASABMAFAAVABUAFgAX
ABgAFwAXABgAGAAbABwAHQAfAB8AHwAgACAAHwAhACIAIwAlACUAJgAmACUAJAAjACIA
IAAgACAAIAAcABsAGQAXABcAFwAWABMAEwASABEADgAMAAwACwAKAAsACgAKAAoACAAI
AAgABwAJAAkACQAHAAYABgAGAAUABwAGAAYABQADAAMAAgACAP////////3//f/+////
AQD////////+//7//f/9//3///8AAAAAAAAAAAAAAQADAAMAAwADAAMAAgACAAQABAAE
AAQABgAHAAcABwAHAAUABwAHAAcACAAJAAkACQAKAAsACwALAAwADgAMAAsACwAMAAsA
CQAHAAYACAAIAAgACAAKAAkACQAKAAoACAAKAAoACgAKAAoACgAMAAwACwAJAAkACQAJ
AAcACAAIAAgABwAFAAUABAAEAAcACAAIAAYAAwACAAAA///+//z/+//6//v/+//8//z/
/P/6//r/+v/8//7//v/+/wAA/v/+//7//f/9//z/+v/6//r/+v/6//n/+P/1//T/9//4
//j/+P/2//b/9v/2//T/9P/1//X/9f/4//j/9//3//f/+P/7/wAABwANABMAHQApADsA
VwBuAH4AgAB5AHUAbwBaAEEAKwAUAPH/xv+Y/2n/Pf8c/xX/J/9G/2f/iv+q/77/yf/R
/9j/3f/h/+L/5f/o/+v/7v/u/+//8P/w//P/9P/0//L/8f/v/+3/7v/w//H/8v/y//L/
8v/z//P/8v/y//L/8f/x//H/8v/x//H/8f/y//P/8//0//X/8//z//P/8//1//X/9v/2
//b/9//3//f/9v/2//f/9v/4//n/+v/7//v//P/9//7//P/9////AAADAAQABQAHAAgA
CQALAAwADwARABIAEwASABEAEQAQABIAEgASABIADgAOAA4ADgAPAA8ADgANAA0ADQAM
AAkACQAIAAcABAAEAAQAAwACAAAA/v/9//z/+v/4//b/8//1//X/9f/z//L/8v/y//H/
8f/w//D/7//v/+//7v/u/+v/6//r/+n/6v/q/+r/6//p/+n/6f/o/+n/6f/q/+v/6//s
/+z/7P/s/+z/7f/v//D/8f/y//P/8P/w//L/8v/0//T/9v/3//f/9//3//X/9v/3//j/
+v/5//n/+f/6//v/+//7//z//P/6//n/+f/8//3//f/9//3//v/+//7//v/+//z/+//7
//z/+v/4//r/+v/9//7///8AAAAAAAD///3//f/9//3/+//6//r/+v/5//v/+//6//r/
+//8//z/+v/2//b/9f/1//b/9v/3//j/+f/5//r/+v/4//T/8v/w//H/9P/1//b/9f/y
//H/8P/z//X/9v/2//T/9P/0//T/8v/y//D/8P/0//b/9//4//f/9v/1//T/9P/0//X/
9f/3//b/9v/1//P/8//6//3/AgAFAAcACwAXACMAMwBLAGwAhgCMAIMAeQBvAFwAPwAn
ABIA9f/K/57/df9P/yb/D/8X/zj/X/+G/6j/wP/P/9v/5P/r//H/8//1//f/+f/8//z/
/f/+//z///8AAAAAAgADAAMAAwAFAAYABgAGAAgACAAIAAkACQAIAAgACAALAAsACwAM
AAsACQAHAAYABgAFAAUABQAGAAcACAAJAAoACwANAA4ADAANAA0ADQAPABAAEgASABMA
EwATABMAFwAYABkAGgAaABsAHQAeAB0AHgAfACEAJAAlACcAKAArAC0ALgAvADEAMQAy
ADIAMgAyADIAMgAtACwAKwAqACsAKwAqACkAKQApACgAJQAjACIAIQAeAB4AHgAdABwA
GgAYABcAFgAZABoAGwAbABoAGQAYABUAEQAQAA8ADQAPAA4ADgANAA8ADwAOAA4ADQAN
AA0ACwAMAAwADAANAAsACwALAAoACgAJAAkACQAJAAoACgAKAAoACgALAA0ADQANAA0A
DQAKAAoADAAMAA4ADgAQABEADwAPAA8ADQAOAA8AEAASABAADQAKAAgACwALAAsADAAO
AAwACwALAAsACwAKAAkADQAPAA8AEAANAAwACwAKAAkABwAGAAYABwAGAAkACgAJAAgA
BwAGAAgACAAHAAUABwAHAAcABQACAAIAAgABAAMAAwACAAIAAgACAAEA/v///wAAAAAB
AAEAAAAAAAAA/f/9//7//v/+//z//P/8//r//P/8//z//v/8//z//P/+///////+//z/
/P/8//z//v/+//z//P/7//z//P/8//3//v///wAAAgACAAMAAwD5//r//P8BAAUACQAM
AA8AEgAXAB0AJwAxAD8AVwB1AIwAlgCOAIMAfQBvAFwARwAtAAoA3f+w/4L/T/8r/yb/
Nf9N/2r/j/+w/8b/0v/b/+X/7P/z//n/+//9////AQAAAAAAAQACAAAAAwAEAAQABAAF
AAUABQAFAAYABgAGAAcACAAJAAsACQAIAAgACAAJAAkACQAKAAkACQAJAAoACAAHAAcA
BwAJAAkACQAJAAcABQAEAAIABAAFAAUABQAHAAgACgAKAAkACQAJAAkADQAOAA8AEAAO
AA8AEQASABUAFgAXABkAGQAZABoAGgAYABkAGQAZABsAGwAcABwAHAAcABwAHAAaABoA
GgAaABgAFwAVABMAEgARAA8ACwALAAoACQAGAAYABgAFAAQABQAEAAQABAACAAIAAgAB
AP////////3//v/+//7//f////7//v/9///////+//7/+//7//v/+f/4//j/+P/5//f/
9//3//b/9v/1//X/9f/2//j/+f/6//r/+v/7//3/+//7//v/+//8//z//v/+//z//P/+
////AQABAAEA//8AAAEAAgAEAAUABQAFAAYABwAHAAcACAAIAAYABQAFAAgABwAHAAcA
CAAGAAYABgAGAAgABwAHAAgACQAIAAsADAAMAAwADAAMAA4ADgANAAsACwALAAsACQAI
AAgACAAHAAcABwAGAAYABgAGAAUAAgABAAIAAgADAAEA/v/8//r//P/9////AAD///z/
+//6//j/+v/6//r/+//6//v//P/7//v/+v/4//r/+v/6//r//P/8//r/+v/6//r/+f/4
//r/+v/6//r/+v/6//v/+//5//j/9v/3//f/+f/8////AgAHAA0AEwAbACUAOQBVAHAA
gACEAH0AdQBvAFwAQwAvABgA9//S/6j/e/9R/yr/E/8b/zj/X/+G/6b/uv/H/9H/3P/j
/+f/6P/r/+7/8f/x//D/8P/w//L/9f/2//b/9P/1//X/9f/1//b/9v/2//b/9v/2//f/
+f/4//j/+P/7//v/+//8//z/+//6//r//P/7//v/+//9//3//f/9//////8AAAAAAAAB
AAEAAQD//wAAAgACAAEAAQABAAEAAwAEAAUABgAGAAcACQAKAAwADgAQABMAFAAVABcA
GAAXABkAGgAbAB0AHQAeAB4AHAAcABwAHAAdAB4AHwAgABwAGwAZABcAGQAZABgAFQAU
ABIAEAAMAAoACgAJAAgABwAGAAYABgADAAIAAQD///3//f/9//v/+P/4//j/9//3//b/
9v/1//X/9f/0//T/8//z//P/8f/w//D/8P/x//P/8//z//L/8v/x//H/8f/v//D/8P/w
//D/8P/x//P/8//z//P/8//y//L/9P/0//b/9v/4//n/+v/7//z/+//7//v/+//8//z/
+//6//r/+f/5//n/+v/8//r/+f/5//r/+//7//v////+//z//P/8//z//P/7//v//P/6
//j/+v/6//v//P/9//7/AAAAAP///f/8//v/+v/3//j/+P/4//f/9//3//b/9v/3//j/
+P/2//T/9P/z//P/8//y//L/8v/z//P/9P/0//T/8v/y//L/8v/0//T/9P/2//T/9P/0
//P/8//y//D/8f/y//P/9P/y//L/8P/w//L/9P/1//b/9v/2//b/9v/0//T/9f/1//X/
9v/4//n/+f/3//b/9//+/wcACwARAB0AKQA3AFEAcACGAIwAgwB3AG8AXgBDACsAFgD3
/87/ov91/0v/Jv8R/xn/OP9d/4L/pP++/8v/1f/g/+n/7f/w//P/9v/5//r/+v/7//z/
/v8BAAIAAgABAAEAAAD//wIABAAFAAYABgAGAAYABwAFAAQABAAEAAcABwAHAAgACAAH
AAYABgAHAAcACAAJAAcABwAHAAcACAAJAAsADAAMAA0ADQANAAoACgALAAoADAANAA4A
DwAPABAAEQASABMAFQAYABoAGAAYABgAGQAcAB0AHwAgACMAJQAmACcAKQApACoAKgAs
ACwALAAsACoAKgAqACoAKgApACcAJQAmACcAJwAlACQAIgAgABwAGAAYABcAFgAXABYA
FgAWABUAFAATABEAEwATABMAEQAQABAAEAAPAA0ADAAMAAsADQANAAwADAANAA0ADQAL
AAoACgAKAAsACAAHAAYABAAFAAUABgAHAAkACgAKAAoACQAIAAgACQALAAsACwALAAoA
CgAMAAwADgAOABAAEQAPAA8ADwANAA8ADwAPABAAEwATABMAFAATABEADwAOABEAEAAQ
ABEAEAARABEAEQANAAsACgALAAwADQAOAAwACwALAAwADgAMAA4ADgAQABAAEAAQABAA
EAAPAA0ACwALAAsACQAIAAgACAAHAAkACQAIAAgACQAKAAoACAAGAAYABQAFAAcABgAG
AAYABwAHAAgACAAHAAQAAwACAAQABgAGAAYABAACAAIAAgAEAAUABQAEAAQABAAEAAQA
AgACAAAAAAADAAQABAAEAAMAAgABAAAAAQACAAQABQAJAAgABgAHAAUABwAMABMAFgAX
AB0AJQAvADsAUQBtAIgAmgCcAJMAiwB7AGQATwA1ABQA7f/C/5T/Zf8//zD/Of9P/2z/
j/+y/8z/3P/p//H/9P/5//v//v8BAAQABwAKAAoACwAMAAoADQAOAA4ADgAPAA8ADwAP
ABAAEAAQABAAEAAQABEAEwASABIAEgARABEAEQASABUAFQAVABYAFgAVABUAFQAUABMA
EgARABMAEwAUABQAEgATABMAEwAUABYAGQAaABkAGQAZABkAGQAaABsAHAAaABsAHQAe
ACEAIgAjACUAJAAlACcAKAAnACkAKgArACsAKwAsACwAKgAqACoAKgAnACYAJQAkACQA
IwAhAB8AHQAdABwAGQAbABoAGQAWABUAFgAWABYAEwASABIAEgASABIAEgARABEAEQAR
AA8AEAAQABAADwARABAAEAAPABEAEQAQABAADwAPAA8ADQAMAAwADAANAAsACwALAAoA
DAALAAsACwAJAAoACgAKAAwADAANAA8ADwAPAA8ADwAOAA4AEAAQABEAEgAVABcAFQAV
ABUAEwAVABUAFQAWABUAFQAVABYAFgAVABQAFAAVABQAFAAVABQAFQAVABUAFQAUABQA
FAAUABQAEwARABAAEAASABAAEgASABAAEAAQABAAEgASABEADwARABEAEQAPAA4ADgAO
AA0ADQANAAwADAALAAoACAAEAAQABAADAAMAAwACAAIAAgD/////AAAAAAEAAAABAAIA
AQACAAEAAAACAAAAAAAAAAAAAQABAAAAAAAAAAAAAAD+//7//P/8//z//P/7//r//P/8
//z//P/6//r/+//7//X/9v/4//n/+f/7/wAAAQAEAAkADQAVACEALQBDAGMAfgCIAIQA
eQB1AGsAVAA7ACkAEADp/7z/kv9n/zv/GP8R/yn/TP9z/5b/tP/G/8//2f/g/+X/6f/s
/+//8v/1//X/9P/0//T/8v/1//b/9v/3//n/+v/7//v//P/8//z//P/8//z//f////7/
/v/+/////////wAAAQABAAEAAgAAAP///////////////////////wAAAAD+////////
/wEAAgAEAAQABQAFAAUABQAFAAYABwAIAAoACwANAA4ADwAQABEAEwAWABcAGQAaABsA
HQAeAB8AIAAhACMAJAAhACAAHwAeAB4AHgAeAB4AHAAbABkAFwAXABcAFgATABMAEgAR
AA4ACgAKAAkACAAHAAYABgAGAAQABAAEAAMAAAD///7/+//6//r/+v/5//f/9v/2//X/
9f/1//T/9P/z//P/8//x//D/8P/w//H/8f/x//H/8P/y//H/8f/x/+//8P/w//D/7v/u
/+//8f/x//H/8f/x//L/8v/0//T/9P/0//b/9//5//n/+f/3//X/9f/1//b/9f/1//X/
9v/5//n/+f/6//r/+P/3//f/9v/3//f/9//3//n/+P/2//T/8v/w//L/8f/x//L/8v/w
//L/8v/w//D/8P/w//P/9P/0//P/8f/x//H/7//w//D/8P/v/+3/7f/s/+z/6//s/+z/
6v/q/+r/6f/p/+n/6P/o/+j/5//n/+j/6P/l/+L/4f/g/+H/5P/l/+b/5P/i/+L/4v/h
/+H/4P/e/9//4P/h/+L/4v/i/+D/4P/h/+L/4v/i/+T/5P/k/+T/4//i/+L/4f/h/+L/
5v/l/+P/5f/m/+n/7v/z//n///8LABkAKwBJAGYAdgB2AGsAYwBZAEIAIQALAPb/1/+u
/4T/Wf8v/wr/9f4F/y7/Wf+A/57/sP+9/8n/1P/b/+H/4v/l/+j/6//p/+j/6P/o/+j/
6//s/+z/7P/t/+3/7f/u//D/8f/y//L/8v/y//P/9f/0//T/9P/1//X/9f/2//b/9f/0
//T/+P/5//v//f/9//3//f/9//3//f/+//7/AAABAAEAAQD//wAAAgACAAMAAwADAAMA
BwAIAAkACgAMAA0ADwAQABEAEgATABUAFgAXABkAGgAcAB8AIQAjACMAIwAkACQAJAAk
ACQAJAAiACIAIgAiACIAIQAfAB0AIAAhACEAHwAcABoAGAAUAA8ADgAMAAoACwAKAAoA
CgAHAAYABQADAAEAAQABAP///P/8//z/+//5//j/+P/3//f/9//2//b/9//3//f/9f/0
//T/9P/1//P/8//z//L/9P/z//P/8//z//T/9P/0//T/9P/1//f/9f/1//X/9f/1//b/
+f/6//n/+P/5//n/+v/7//z/+//7//v/+//8//v/+//7//z/+//7//v//P/9//z//P/9
//z//f/9//3/+//7//v/+f/6//v//P/9//7//v/9//3//v/9//r/+//6//z//P/8//z/
/P/8//v/+f/5//n/+f/3//b/9v/2//X/8//z//L/8v/0//b/9//2//L/8v/x//H/8f/w
//D/8P/t/+3/7v/u//D/7v/u/+7/8P/y//L/8v/w/+7/7v/u//D/8f/x//D/7//u/+3/
7P/u/+7/7P/s/+//8P/w//D/7v/u/+7/7v/s/+z/7f/t/+3/7P/q/+n/6//v//T/+f/8
////BwANAA8AFwApAEMAXgB2AH4AdwBxAG0AWgBBACsAEgDv/8T/mP9p/zv/Hv8d/yv/
QP9b/37/oP+4/8f/z//Y/+H/4//m/+n/7P/v//L/8v/z//T/9P/3//j/+P/4//n/+f/5
//f/+P/4//j/+f/6//v//f////7//v/+//3//f/9//7/////////AAABAAEAAgADAAUA
BwAJAAsACgAJAAkACAAHAAcABgAFAAYACAALAAwADQANAA0ADQANAA4ADwAQABIAEwAV
ABYAFQAWABcAGQAcAB0AHwAgAB8AIQAiACMAIwAjACQAJAAmACYAJgAmACYAJgAmACYA
JgAlACMAIQAgAB8AHQAZABsAGgAZABYAEgASABEAEAASABIAEwAUABYAFgAWABUAEwAT
ABMAEQAQABAAEAAPABAAEAARABEAEQARABAAEAARABEAEQAPAA4ADgAOAA8AEQARABEA
EAAQAA8ADwAPAA8AEAAQABAAEgASABMAFQAUABMAEgARABIAEgAUABQAFgAWABgAGQAX
ABcAFwAVABgAGQAaABwAGgAZABgAGAAbABsAGwAcABwAGgAZABkAGQAZABgAFwAVABcA
GAAXABYAFQAUABYAFQAVABYAFgAUABYAFgAUABQAFAAUABgAGAAXABUAFQAVABUAEwAS
ABIAEgARABEAEQAQABAADgAOAA0ACgAJAAoACgALAAkACAAIAAgABwAHAAgACAAKAAgA
CAAIAAcACAAHAAYACAAGAAYABgAFAAUABAACAAAAAAAAAAAAAQACAAEAAgACAAIAAQAA
AAIAAgACAAIAAAAAAAEAAQD///7//P/7////AQAEAAcADgAPABUAHwAtADsAUQBrAIIA
kACMAIMAewBvAFYAPQAnAAoA4f+0/4j/Xf83/yT/K/9B/2L/hf+m/77/zP/Z/+P/6v/v
//P/9v/5//z///////7//v/+/wAAAwAEAAQABAAFAAUABQADAAQABAAEAAIAAgACAAMA
BQAEAAQABAAFAAUABQAGAAkACQAJAAoACAAHAAcABwAFAAUABQAFAAMAAwAEAAQABQAH
AAgACQAIAAgACQAIAAcABwAHAAcACgAMAA4AEAANAA0ADgAOAA0ADgAPABEAFAAVABcA
GAAZABsAHAAdAB0AHQAeAB4AHAAcABwAHAAaABoAGgAaABcAFQASAA8ADwAPAA4ACwAL
AAoACQAGAAIAAgABAAAAAQAAAAAAAAD+//7//v/9//v/+//7//n/+P/4//j/9//1//T/
9P/z//P/8//y//L/7//v/+//7f/s/+z/7P/t/+3/7f/t/+z/7P/r/+v/6//t/+7/7v/u
/+7/7v/v//H/8//z//P/8//y//L/9P/0//H/8P/x//H/8v/z//T/8//0//X/9v/4//f/
9//3//j/9//3//f/+P/4//b/9f/1//T/9f/1//X/9f/1//L/8v/y//L/8v/y//H/8f/y
//T/8v/0//T/8v/y//L/8v/0//T/8//x//H/8f/x/+//8P/w//D/7//u/+3/6//q/+v/
7P/s/+r/6P/o/+f/5//m/+T/4//i/+L/4//l/+b/5P/i/+L/4v/h/+L/4f/g/+H/4P/h
/+L/4f/h/+D/3v/g/+D/4P/g/+D/4P/e/97/3f/e/97/3v/e/97/3v/e/+D/4P/h/+H/
4f/i/+T/4//h/+P/5P/l/+j/7//z//n/AwANAB0AOQBWAGgAbABjAF8AVwBCACMACQDy
/9P/rv+E/1v/M/8M//P++/4c/0H/aP+K/6D/r/+5/8T/zf/T/9P/1f/X/9n/2//c/97/
4P/e/9//3v/c/97/3//f/9//4P/i/+P/5P/m/+b/5v/n/+n/6P/o/+j/6//r/+v/7P/r
/+v/6//s/+3/7f/u/+//7v/t/+z/6//s/+3/7//w//D/8f/x//H/8//0//b/9v/3//f/
9//3//n/+v/7//z//v///wEAAgAEAAYACAALAA0ADwASABQAFgAZABsAHQAbABsAHAAc
AB4AHgAeAB4AHwAgACEAIgAiACEAHwAdAB8AHwAeABsAGQAYABcAFAASABIAEQAQABEA
EgAQAA==
         </WaveFormData>
      </LeadData>
      <LeadData>
         <LeadByteCountTotal>10000</LeadByteCountTotal>
         <LeadTimeOffset>0</LeadTimeOffset>
         <LeadSampleCountTotal>5000</LeadSampleCountTotal>
         <LeadAmplitudeUnitsPerBit>4.88</LeadAmplitudeUnitsPerBit>
         <LeadAmplitudeUnits>��V</LeadAmplitudeUnits>
         <LeadHighLimit>2147483647</LeadHighLimit>
         <LeadLowLimit>268435456</LeadLowLimit>
         <LeadID>V3</LeadID>
         <LeadOffsetFirstSample>0</LeadOffsetFirstSample>
         <FirstSampleBaseline>0</FirstSampleBaseline>
         <LeadSampleSize>2</LeadSampleSize>
         <LeadOff>FALSE</LeadOff>
         <BaselineSway>FALSE</BaselineSway>
         <ExcessiveACNoise>FALSE</ExcessiveACNoise>
         <MuscleNoise>FALSE</MuscleNoise>
         <LeadDataCRC32>1882146615</LeadDataCRC32>
         <WaveFormData>
0v/S/9L/0v/U/9T/1P/U/9j/3P/g/+T/7//4/wEACgAhADYASwBgAGYAagBuAHIAXQBI
ADMAHgD1/87/p/+A/2r/Vv9C/y7/SP9g/3j/kP+c/6j/tP/A/8T/xv/I/8r/y//M/83/
zv/M/8z/zP/M/83/zv/P/9D/0P/Q/9D/0P/Q/9D/0P/Q/9P/1P/V/9b/1f/U/9P/0v/U
/9T/1P/U/9b/1v/W/9b/1P/U/9T/1P/V/9b/1//Y/9j/2P/Y/9j/2f/a/9v/3P/c/9z/
3P/c/97/3v/e/97/4P/i/+T/5v/m/+b/5v/m/+j/6v/s/+7/8v/0//b/+P/5//r/+//8
////AAABAAIAAgACAAIAAgACAAIAAgACAAIAAgACAAIAAAD+//z/+v/5//j/9//2//P/
8v/x//D/8P/w//D/8P/v/+7/7f/s/+v/6v/p/+j/5//m/+X/5P/i/+L/4v/i/+T/5P/k
/+T/4v/i/+L/4v/g/+D/4P/g/+L/4v/i/+L/4v/i/+L/4v/k/+T/5P/k/+b/5v/m/+b/
5P/k/+T/5P/m/+j/6v/s/+r/6v/q/+r/7P/u//D/8v/w//D/8P/w//D/8P/w//D/8f/y
//P/9P/z//L/8f/w//H/8v/z//T/8v/y//L/8v/x//L/8f/y//T/9P/0//T/9f/2//f/
+P/5//v/+//6//v/+//7//r/9v/2//f/+P/5//n/+v/6//j/+P/4//j/+P/3//f/9f/z
//L/8P/w//L/8v/y//L/9P/2//f/+P/3//f/+P/6//j/+P/2//X/9P/0//T/9P/z//P/
8//z//P/8//z//L/8P/w//D/8f/z//P/8//z//P/8//z//L/8P/y//T/9//5//f/8//z
//n//f/8/wIADAAWACMAOgBbAHgAjQCXAJ0ApgCkAJYAhABtAFAALwAEANL/nf9s/1D/
Tf9W/2j/gP+c/7b/xv/N/9j/4v/q/+7/8P/x//H/8P/u/+//8f/x//P/9P/1//X/9//4
//j/+P/6//v//P/9//////////////////////8DAAMAAwACAP///////wAAAgADAAMA
AwAFAAUABgAHAAQAAwADAAQAAgACAAQABAACAAMAAwAFAAUABQAFAAUABwAJAAsADQAO
AA8ADgAOABIAFAAUABUAGAAZABsAHAAgACAAIAAhACQAJQAlACUAJAAjACEAIAAjACMA
IgAiAB8AHQAaABgAFgAVABQAEgAUABMAEAAMAA0ADAAMAAsACgAJAAgABwAEAAMAAwAC
AAQABAACAAIAAQABAAEAAAABAAEAAQABAAMAAwACAAAA/v/+//3//f/+//7//P/8//7/
/f/9//7//P/7//v/+//9//3//v/+//7//v//////AAD///7//P/8//3//v/+//3//f//
/wAAAAABAAIAAgD/////AAAAAAIAAgACAAMAAwAEAAQABAACAAEAAQABAAQABAAEAAQA
AgACAAAAAgACAAIAAgAGAAYACAAIAAcABgAFAAQABAAEAAQABQAJAAkACAAHAAcABwAG
AAQABgAHAAgACAAFAAUABAAEAAUABgAHAAYABAADAAAA///+//z//P/8//z//P/8//z/
/v/9//z/+//7//z//v/+//z/+v/5//j/+P/4//j/9//4//n/+v/7//j/9//1//T/9f/2
//j/+f/4//f/9v/1//f/9//2//b/+P/2//f/+f/1//P/8//5//3/AAAEAA4AGAAhADIA
SwBqAIMAkQCZAKIAqACcAIgAcwBYADcAEgDm/7P/gv9Y/0X/Sv9a/3L/kv+u/8D/y//U
/97/5P/o/+r/6//r/+r/6//t//D/8f/v//D/8f/x//H/8v/y//L/9P/1//b/9//2//X/
9P/z//P/8//z//P/9f/1//X/9P/z//P/8//0//b/9//3//f/9f/1//b/9//3//f/+P/6
//j/+P/6//r/+f/5//j/+f/8//3//v//////////////AQADAAMABAAHAAoACwANAA0A
DQAOAA4AEwAUABUAFwAXABcAFgAVABYAFwAXABgAFwAXABYAFgAWABUAEwASABQAEwAS
ABAADwANAAkABAAFAAQABAADAAIAAQAAAP///P/7//v/+v/8//z/+v/6//f/9//3//b/
9//3//f/9//2//X/8//w//D/8P/v/+//8v/y//D/8P/w/+//7//w//D/7//v/+//7f/t
/+7/7v/s/+z/7f/t//D/8f/y//L/8P/x//L/8v/1//X/9//4//b/9//4//j/+f/5//r/
+v/8//z//P/9//z//P/7//r//P/9////AQABAAAA///+//r//P///wAA///+//3//P/7
//r/+//6//3//v///wAAAAAAAAAAAQABAAEAAAD//wEAAQAAAP7//f/9//3//P/9//3/
/P/8//r/+v/6//j/9f/1//P/8//2//b/+P/6//j/9v/0//L/9P/z//L/8f/v//D/8v/y
//L/8P/v/+7/7v/u/+7/7f/t/+3/7f/t/+7/7//v//D/8P/w//H/8f/w/+//7v/t/+3/
7f/s/+z/7v/u/+3/7f/t/+//7//x//X/+v/8/wIADgAbADAATQBsAH8AiQCNAJYAlgCI
AHIAXwBGACcA/v/O/5//cP9G/y//OP9U/3b/mP+0/8j/0//Y/9r/3v/k/+n/6//s/+z/
6v/r/+3/7f/r/+z/7f/t/+//8P/w//D/8P/x//L/8//z//P/8//z//P/8//z//P/9P/z
//L/8P/x//P/9f/4//b/9//3//f/9//3//j/+f/3//f/+P/6//r/+v/8//z//P/9//3/
//8AAP///v/9/wEAAwAFAAcACwANAA0ADgAOABAAEAARABUAFwAaABwAHQAcABsAGwAf
ACEAIgAjACUAJQAkACQAJQAlACQAJAAiACEAHwAeABwAGwAaABgAGwAbABkAFgAVABQA
FAATAA8ADQALAAkACgAJAAkACAAGAAYABAAEAAUABQAFAAQAAQABAAEAAQD//////v/8
//7//v/9//3//P/8//r/+v/8//3///8CAAAA/////////////wAAAAAAAAAAAQABAAUA
BQAFAAQABAAFAAYABgAFAAUABwAIAAoACwAMAAwADAANAA8AEAAQABAAEAARABMAFAAU
ABQAEgARABEAEQASABIAEgASABQAFAARABAADgAOAA4ADgASABIAFAAUABQAFAAUABQA
EwASABEAEQAVABUAFAATABMAEwASABAAEAARABIAEgARABEAEAAQABAAEAAQAA4ADwAP
AA0ADQAMAAoACgAKAAwADAAMAAwACgAJAAgABwAHAAgACgAKAAwACgAJAAgABgAGAAYA
BQAHAAcABwAHAAUABQAEAAQABgAGAAcABwAJAAkACQAJAAcABwAGAAYABgAEAAcACwAL
AAsACwANABEAFAAcACQALgA/AFoAdQCQAKUAsQC5AMAAugCsAJYAfQBiADkACgDW/53/
cv9i/2P/cP+E/6D/vv/Y/+b/7f/0//7/BAAGAAcACQAKAAoACAAJAAsACwAMAA4AEAAR
ABAAEAAPAA4AEAARABIAEwASABEAEAAPAA8ADwAPAA8ADwAPAA8ADgAOAA8AEAASABIA
EwATABMAEQARABIAEwATABMAFAAWABQAFAAWABYAEwATABIAEwAWABcAGAAZABoAGwAc
AB0AHAAdABwAHAAfACIAIwAlACYAJwApACoALgAuAC4ALwA0ADUANQA1ADQAMwAxADAA
MwAzADIAMgAvAC0AKgAoACoAKQAoACYAJAAjACAAHAAZABgAGAAXABYAFQAUABMAFAAT
ABMAEgATABQAEwAUABMAEwATABIAEQARABEAEQAPAA8ADgAMAAoACgAJAAkADAAMAAoA
CgAKAAkACQAKAAgABwAHAAcACQAJAAoACgAKAAoACwALAA0ADQANAAwADAANAA4ADgAP
AA8AEQASABAAEQASABIAEQARABIAEgATABQAFQAXABUAFgAWABYAGAAXABcAFwAWABYA
FgASABAAEgASABIAEgAUABQAFgAWABYAFgAWABYAFgAWABYAFwAZABkAGAAXABUAFQAU
ABIAFAAVABYAFgATABMAEgASABMAFAAVABQAEQARAA8ADwANAAoACQAIAAkACgALAAwA
CgAJAAgABwAIAAoADQAOAA4ADAALAAoACAAIAAgABwAHAAcABwAHAAYABQADAAIABAAE
AAUABQADAAMAAwADAAMAAwACAAIAAgAEAAUAAwADAAMAAwAFAAkADgAUABoAJgAxAEIA
XQB6AI8AmwClALIAuACsAJoAhQBsAE0AJAD0/7//jP9k/1P/Wv9u/4b/pP/A/9L/3f/k
/+z/8P/y//X/9//4//j/+f/7//7///8BAAIAAwADAAEAAAD+//z//f///wEAAwABAAEA
AQABAAMAAwADAAMAAwADAAMAAgABAAEAAQACAAMABQAGAAcABAADAAMAAwADAAMABAAG
AAQABAAGAAYAAwADAAIAAwAGAAcACAAJAAgACQAKAAsACwANAA0ADgASABQAFAAVABgA
GQAbABwAHwAgACEAIwAjACMAIgAhACMAIwAiACIAIgAhAB8AHgAfAB8AHgAeABwAGwAa
ABgAFgAVABIADgANAAwADAALAAkABwAFAAMAAQD///7//P/+//7//P/8//n/+f/5//j/
9//3//f/9//1//X/9P/y//L/8v/x//H/8v/y//D/8P/v/+3/7P/s/+3/7f/u/+//7//v
//D/8P/w//D/8f/x//X/9f/1//T/8//z//P/8v/1//X/9//4//b/9//4//j/9//3//j/
+P/4//j/+P/5//f/+P/4//j/+P/3//f/9//2//b/9v/2//T/9P/2//b/9v/2//f/9v/3
//b/9P/0//T/9P/1//b/9//5//r/+f/3//X/9//3//b/9P/z//P/8//y//H/8f/w//D/
8P/w//D/7v/s/+v/6P/n/+n/6P/p/+r/6v/q/+r/6v/m/+P/4P/d/+D/4v/l/+b/5f/i
/+D/3v/f/+D/4f/h/9//3//f/9//3f/d/9z/3P/f/+D/4v/j/+L/4f/g/9//4f/h/+D/
4P/i/+L/4//h/93/3f/h/+f/6f/q/+r/7v/6/wcAEgApAEwAawB7AH8AhgCMAIQAbgBV
AD4AIwD8/9D/o/94/0r/Kf8k/zr/WP92/5b/rv+9/8T/zP/S/9b/1v/X/9f/1v/X/9n/
3P/d/9v/3P/d/93/3//g/+D/4P/g/+H/4v/j/+X/5f/l/+X/5//n/+f/5//p/+n/6f/o
/+X/4//h/+D/3v/f/9//3//g/+H/4//l/+f/5//o/+r/5v/m/+j/6P/o/+n/6f/r/+v/
6//r/+v/7v/v//D/8f/z//X/9f/2//b/+P/4//n//v///wEAAgAFAAYABwAJAAwADQAN
AA0ADgAPAA8AEAAQAA8ADQAMAAsACwAKAAoACgAJAAgABgAIAAcABAAAAAEAAgAEAAUA
BAADAAIAAQAEAAUABwAIAAYABgAEAAQAAQABAAEAAAAAAAEAAgADAAUABQAEAAIAAwAE
AAQABQAGAAYABAAEAAQAAwADAAQABAADAAMAAwAFAAUABgAGAAYABgAHAAcACwALAAsA
CgAIAAkACgAKAAwADQAQABIAEAARABIAEgASABMAFQAWABQAEgAQAA8AEQASABIAEgAT
ABMAFAAVABQAFAAUABQAFgAYABsAGgAZABgAFwAWABcAFgAXABYAFwAYABkAGgAYABgA
GAAZAB0AHQAcABsAHAAdAB0AHAAZABkAGQAYABoAGwAbABwAHAAcABwAGgAcAB0AHAAd
AB4AHAAcABwAGgAaABoAGgAcABsAGgAZABkAGgAcABwAHAAaABkAGAAZABoAGwAbABkA
GQAZABkAGgAbABsAHAAaABoAGwAbABwAHQAeAB8AIQAhACAAIAAaABwAHQAfACUAJwAp
ACsALQAuADYAQABMAFsAeACZALQAxQDNANUA3ADUAMQAsgCZAHoAUQAgAOz/s/+E/3T/
e/+I/6D/vv/c//L//P8DAAwAFAAaAB4AHwAhACIAIgAhACEAIgAhACMAJAAlACUAIwAk
ACQAJAAiACMAJAAlACcAJwAnACcAJgAlACQAIwAnACcAJwAmACUAJQAlACYAJQAlACQA
IwAlACUAJgAnACUAIwAiACIAIAAgACIAIgAkACUAJQAnACcAJwAnACcAKQArAC0ALwAu
AC8ALgAuADEANAA1ADcAOQA5ADoAOgA8ADwAPAA9AEIAQwBDAEMAQQBBAEAAQABBAEEA
QABAAD4APQA7ADoAOAA1ADIALgAwAC8ALAAoACcAJgAmACUAJQAlACUAJQAiACEAIQAg
AB4AHgAcABwAHQAdAB0AHAAbABsAGwAbAB0AHQAcABoAGQAYABYAFQAUABQAEgASABMA
EwAUABYAFQATABIAEQASABMAFQAWABYAFgAXABcAFgAVABQAEgATABUAFwAYABcAFwAZ
ABoAGgAbABwAHAAdAB0AHgAeAB4AHgAeAB8AHwAgACAAIAAfAB0AHAAbABwAHAAaABwA
HAAaABoAGgAaABsAGgAbABoAHAAcABwAHAAaABoAGgAbABsAGwAaABkAGwAbABoAGAAW
ABcAGAAYABcAFwAWABYAFAAUABQAEgAUABUAFAAVABIADgAMAAoACwAMAA0ADgANAAsA
CQAHAAUABgAIAAgACgAIAAcABgAEAAQABAADAAMAAwADAAMABQAFAAQABAADAAIAAgAB
AAIAAwAEAAUAAwADAAIAAgAAAAAA/////wEAAQADAAUABwAIAAwAEgAaACcAOgBTAHIA
hwCRAJkApACqAKQAlACBAGoASQAmAPj/x/+Y/2z/S/9I/1z/eP+W/7T/xv/R/9z/5P/q
/+z/7//x//L/8v/w//H/8//z//X/9v/3//f/9f/2//b/9v/2//f/+P/5//n/+f/5//n/
+f/5//n/+f/9//3//f/8//j/9//2//b/+P/5//n/+f/5//n/+v/7//n/+f/6//z//P/8
//7//v/9//3//P/9//3//f/9//3/AAABAAIAAwADAAUABQAGAAoADAAMAA0ADgAPABEA
EgAVABYAFwAZABwAHQAdAB0AHwAfAB4AHgAgACEAIQAiAB8AHQAaABgAGwAbABsAGgAZ
ABcAEwAOAAsACgAKAAkACgAJAAgABwADAAEAAAD+//7//v/8//z/+//7//v/+v/4//f/
9v/1//X/9f/0//L/8v/y//H/8f/w//D/7v/u/+7/7f/t/+7/7v/t/+3/7f/r/+v/7P/s
/+r/6v/r/+v/7f/t/+3/7P/s/+3/7v/u/+3/7f/v//D/8f/z//X/9v/z//P/9P/0//L/
8v/y//P/8//0//T/9P/0//P/8//z//b/9v/2//b/+P/4//b/9v/2//b/9//2//f/9v/0
//T/9P/0//X/9v/3//n/+f/5//j/9//1//X/9P/y//T/9f/2//b/8//z//L/8v/0//T/
9P/y//H/8f/v/+//7P/q/+r/6v/s/+z/7P/s/+r/6f/o/+f/6f/q/+z/7P/q/+j/5//m
/+b/5v/m/+X/5v/n/+j/6f/n/+f/5v/m/+f/6P/q/+v/6f/p/+n/6f/p/+n/6P/o/+j/
6v/t/+//7//t/+v/6f/v//b/+P/+/wwAFwAkADsAWgBzAIEAhwCOAJYAkAB8AGUATAAx
AAwA4P+x/4T/Wv87/zr/TP9m/4T/ov+6/8X/zv/Y/97/4v/j/+X/5v/m/+j/6f/r/+v/
7f/u/+//7//s/+z/6//q/+z/7//y//X/9P/z//L/8f/v/+//7//v/+//7//v/+7/7P/r
/+r/6v/t/+//8P/x//D/7//v/+//8P/x//P/9v/y//L/9P/0//H/8f/w//H/9f/1//X/
9f/2//f/+P/5//z///8AAAIAAgAEAAQABQAGAAcACQAKAA8AEAARABMAFAAVABUAFQAW
ABcAFwAYABcAFwAWABYAFAATABEAEAARABEAEQAQAA4ADQAKAAYABQAEAAQAAwACAAEA
AAD///7//f/9//z//v/+//z//P/7//v/+//6//f/9//3//f/9f/1//T/8v/0//T/8//z
//b/9v/0//T/8//x//D/8P/y//H/8f/x//H/8f/y//L/8P/w//H/8f/1//X/9f/0//L/
8//0//T/9v/3//r//P/6//v//P/8//n/+f/6//r//f/+////AQAAAAAA///+/wEAAQAC
AAMAAgACAAIAAgACAAAAAAABAAIAAwAEAAUABAAFAAQABgAGAAYABgAEAAQABAAFAAkA
CQAIAAcABQAFAAQAAgAEAAUABgAGAAUABQAEAAQABgAGAAYABAACAAEA/v/9/////v//
/wAAAgACAAIAAgABAP///f/7//3//v8AAAAA///8//r/+P/5//r/+//7//r/+f/4//f/
+P/5//n/+v/8//z//f/9//z/+//6//n/+//7//r/+v/+//z/+f/7//n/+////wMAAwAE
AAoAFAAeACsAQgBjAIQAmwCnALEAuACuAJwAiABvAFAALQAAAM7/l/9m/0z/Tf9a/2z/
hv+k/8D/0P/b/+L/5P/m/+b/6f/r/+z/7P/t/+//8v/z//P/9P/1//X/8//0//T/9P/0
//X/9v/3//f/9//3//f/9//3//f/9//4//f/9v/0//X/9//5//z/+v/7//v/+//6//n/
+f/5//n/+f/6//z/9//2//f/9v/3//n/+v/9//3//f/9//3//v///wAAAQADAAUABQAG
AAgACgAKAAsADgAPABEAEgAUABQAFAAVABgAGQAZABkAGQAZABgAGAAYABcAFQAUABUA
FQAUABQAEwARAA8ADAAOAA0ACgAGAAYABgAHAAcABQADAAEA////////AAAAAAAAAAD+
//7//f/9//3//P/8//3//v/////////+//z//v/+//3//f/9//z/+f/4//b/9f/1//b/
+P/3//f/9//2//X/9f/0//f/+P/6//v/+//7//v/+v/4//n/+v/6//z//f8AAAIAAQAB
AAEAAAABAAEAAgACAAIAAgACAAMAAwAEAAQABAAGAAUABQAFAAQABAAEAAQABgAGAAYA
BgAGAAYABgAEAAQAAgADAAQABQAGAAQABAAEAAUABQAFAAQAAwAEAAUABQAEAAIAAwAE
AAQAAwADAAIAAgABAAAA///8//v/+//5//n/+v/4//j/+P/2//b/9v/2//j/9//2//X/
9P/0//X/9P/2//T/8//y//P/9P/1//X/9P/z//L/8f/x//H/8P/w/+//7v/u/+3/7f/t
/+3/7f/t/+3/7P/s/+j/6P/p/+n/6//t/+//8f/z//T/+P8AAAwAGwAwAE8AbAB9AIUA
jQCYAJoAjgB8AGkAUAAtAAIA0P+f/27/RP8x/z7/WP92/5b/sv/C/8v/0v/Y/9z/3v/j
/+X/5v/m/+T/5f/n/+f/5f/m/+f/5//q/+z/7f/u/+3/7f/t/+3/6//r/+v/6//s/+3/
7v/v//H/8f/x//D/8f/x//H/8v/w//H/8f/x//H/8f/y//P/8//z//T/9v/y//L/9P/0
//b/9//3//n/+v/5//j/9//6//v//P/9////AQABAAIABAAGAAYABwAMAA0ADwAQABIA
EgASABMAGQAbABwAHQAaABkAFwAWABkAGQAYABgAFgAVABMAEgAQAA8ADgAMAA4ADQAK
AAYAAwACAAIAAQAAAP///v/9//7//f/9//z/+v/4//T/8v/z//P/8//y//D/7//u/+3/
7//v/+7/7P/s/+z/6//r/+v/6v/n/+b/5//n/+j/6v/q/+n/6f/p/+f/5//o/+j/6P/o
/+n/6f/p/+n/6f/o/+n/6//t/+7/7//v//H/8v/0//X/9v/2//T/8//z//L/8v/y//L/
8//0//b/9//4//b/9f/1//X/9v/2//b/9v/6//z/+v/4//b/9P/y//L/8v/0//T/9P/0
//T/9P/0//T/9P/1//j/+f/5//n/+f/5//j/9v/0//X/9v/2//X/9f/0//T/8v/y//L/
8P/x//H/7//v/+z/6v/q/+r/6//s/+3/7v/r/+n/5//l/+b/6P/r/+z/6v/o/+f/5v/k
/+T/5P/j/+X/5f/l/+X/5//n/+b/5v/k/+T/5f/l/+f/5//n/+f/5v/l/+P/4v/i/+T/
5//n/+X/5//n/+f/6//u//L/+P8EABEAIgA9AFwAbwB5AH0AiACOAIQAbABVAD4AGwDy
/8b/l/9q/0D/I/8o/0b/Zv+E/6D/sv+9/8j/0v/a/9z/3f/f/+D/4P/d/93/3v/d/97/
4P/i/+P/4f/i/+L/4v/k/+X/5v/n/+f/5//n/+f/5//n/+f/5//p/+n/6f/o/+X/5f/l
/+b/6f/r/+z/7f/r/+v/7P/t/+v/6//s/+7/7f/u//H/8v/x//H/8P/x//X/9f/1//X/
+P/5//r/+//9//////8AAAMABgAHAAkACgALAA0ADgARABIAEwAVABgAGQAZABkAGwAb
ABoAGgAcAB0AHQAeAB4AHQAbABoAHQAdAB0AHAAbABkAFQAQAAwACgAJAAcACQAJAAkA
CQAFAAMAAgAAAAAAAAD+//7/+//7//v/+v/5//n/+f/5//n/+f/4//b/9v/2//X/9f/2
//b/9P/0//T/8//z//T/9P/z//P/8//z//P/9P/0//T/9P/1//X/9//3//f/9v/4//n/
+v/6//n/+f/7//z//v///wAAAAD/////AAAAAAIAAgACAAMAAQACAAIAAgAEAAMAAwAD
AAQABAAEAAQAAgACAAEAAAAAAAMABAAFAAYABgAGAAgACAAHAAYABQAEAAUABgAHAAkA
CgAJAAcABQAFAAUABAACAAIAAwAEAAQAAwADAAIAAgAFAAYABwAGAAQAAwAAAP/////+
////AAD+//7//v/+/wAA///+//3//v8AAAMABAACAAAA///+/wEAAgADAAMAAAD///7/
/f/9//3//P/8//z//P/9//3/+//7//v/+//7//v/+v/6//r/+P/3//f/+////wMABwAH
AAYADAASABgAHwAyAE8AbgCHAJcAnwCqALAAoACMAHkAZgBJACAA8P+9/4j/ZP9Z/1z/
aP98/5r/uP/M/9n/4P/o//D/9P/3//n/+v/6//v//f8AAAEA//8AAAEAAQADAAQABAAE
AAMAAwADAAMABQAFAAUABQAHAAcABwAHAAcABwAHAAYABwAHAAcACAAKAAsACwALAA4A
DwARABMAEQAPAA4ADgALAAoACwAKAA0ADwAQABMAEwATABMAEwAUABUAFgAXABsAHQAd
AB4AIAAiACIAIwAnACkALAAuADAAMAAwADEANAA1ADUANQA2ADcANwA4ADsAOwA6ADoA
OgA5ADcANgA0ADMAMgAwADAALwAsACgAJgAkACMAIQAiACEAIAAfAB8AHwAgACAAHgAe
ABwAHAAbABsAGwAaABsAGwAbABsAGQAZABgAFgAXABgAGAAZABgAGAAWABYAGQAZABoA
HAAaABkAGQAZABcAFwAYABgAGwAcAB4AHwAeAB0AHAAaABwAHQAeAB4AIQAhACMAJAAj
ACMAIwAiACIAIwAlACYAJQAkACMAIwAjACQAJAAkACQAIwAjACMAIwAiACEAIAAgACIA
JAAhACAAHwAeAB4AHgAgACAAIAAgACAAIAAeAB4AHgAfACMAIwAiACEAIQAhACAAHgAc
AB0AHgAeAB4AHwAfACAAHQAcABsAGAAYABkAGAAZABYAFAAUABQAFAAUABQAFAAVABUA
FQAVABQAFAAVABQAFAASABEAEAAQABAAEAAPAA0ADQANAA0ADwAPAA4ADgANAAwADAAL
AAsACwALAAsACgAJAAcABgAEAAIAAQABAAMABQAHAAkACwAMABAAGgAoADcATgBrAIYA
lwCfAKcAsACsAJwAhgBxAFYALwACANL/of90/1j/U/9e/3T/kv+u/8T/0P/Z/+L/6v/u
//L/9f/3//j/+P/2//f/+f/5//v//P/9//3///8AAAAAAAD///////////3//f/9//3/
///////////////////+/wAAAQACAAQAAgADAAMAAwABAAEAAgADAAEA///+//7///8A
AAMABAADAAMAAgADAAUABQAFAAUABwAJAAsADQANAA0ACwAKAAwADgAOAA8AFAAVABcA
GAAaABoAGgAbACAAIQAhACEAIQAhACAAIAAhACEAIAAgAB0AGwAYABYAFgAVABQAEgAU
ABMAEAAMAAkACAAIAAcACAAHAAYABQAEAAMAAwACAAIAAgAAAAAA/////////v/7//v/
+//7//3//f/8//r/+P/4//f/9//4//j/9v/2//j/9//3//j/9//1//T/8//1//X/9v/2
//b/9v/3//f/+//7//v/+v/8//3//v/+//3/+//7//r/+//9////AAABAAEAAgACAAIA
AgACAAMAAwAEAAQABAACAAEAAQABAAQABAAEAAQABAACAAAAAAAAAAAAAAAAAAAAAgAC
AAAAAAAAAAAAAAAAAAAAAQABAAEAAAD//wEAAQAAAP7/AAABAAIAAgD+//3/+//6//v/
/P/9//z/+v/5//b/9f/y//D/8P/w//P/9P/1//b/9P/z//L/8f/w//D/8f/w//L/8P/v
/+7/7P/s/+z/6//t/+3/7f/t/+z/6//p/+j/6P/o/+n/6f/q/+v/7P/t/+3/7f/s/+z/
8P/w//H/8f/x/+//7//v//H/9v/8/wIACgAXACQAOwBaAHEAfQCHAJIAmgCUAHwAYwBI
ACsABgDc/63/gv9Y/zn/NP9K/2b/hP+i/7b/xf/O/9j/4P/k/+T/5f/l/+T/5v/p/+3/
7//t/+z/6//p/+v/7P/s/+z/7v/v//D/8f/v/+//7//v//D/8f/y//P/9f/1//X/9P/1
//X/9f/2//j/+f/5//n/9v/1//X/9f/3//f/+P/6//j/+P/6//r//P/9//3/////////
/////wAAAQACAAMAAwAFAAUABgAIAAoACgALABAAEQATABQAGAAYABgAGQAbABsAGgAZ
ABsAGwAaABoAHgAfAB8AIAAeAB0AGwAaABwAGwAaABgAGAAXABQAEAAPAA4ADgANAAwA
DQAMAA==
         </WaveFormData>
      </LeadData>
      <LeadData>
         <LeadByteCountTotal>10000</LeadByteCountTotal>
         <LeadTimeOffset>0</LeadTimeOffset>
         <LeadSampleCountTotal>5000</LeadSampleCountTotal>
         <LeadAmplitudeUnitsPerBit>4.88</LeadAmplitudeUnitsPerBit>
         <LeadAmplitudeUnits>��V</LeadAmplitudeUnits>
         <LeadHighLimit>2147483647</LeadHighLimit>
         <LeadLowLimit>268435456</LeadLowLimit>
         <LeadID>V4</LeadID>
         <LeadOffsetFirstSample>0</LeadOffsetFirstSample>
         <FirstSampleBaseline>0</FirstSampleBaseline>
         <LeadSampleSize>2</LeadSampleSize>
         <LeadOff>FALSE</LeadOff>
         <BaselineSway>FALSE</BaselineSway>
         <ExcessiveACNoise>FALSE</ExcessiveACNoise>
         <MuscleNoise>FALSE</MuscleNoise>
         <LeadDataCRC32>521806670</LeadDataCRC32>
         <WaveFormData>
4v/i/+L/4v/i/+L/4v/i/+f/6v/t//D/+P8AAAgAEAAnAD4AVQBsAH4AjgCeAK4AlwCA
AGkAUgAwAA4A7P/K/7P/nv+J/3T/hf+U/6P/sv+6/8L/yv/S/9T/1v/Y/9r/2//c/93/
3v/e/97/3v/e/9z/3P/c/9z/3v/e/97/3v/e/97/3v/e/9//4P/h/+L/4f/g/9//3v/f
/+D/4f/i/+T/5P/k/+T/4v/i/+L/4v/k/+T/5P/k/+b/5v/m/+b/5//o/+n/6v/s/+z/
7P/s/+z/7P/s/+z/7//y//X/+P/4//j/+P/4//v//P/9//7/AAACAAQABgAIAAgACAAI
AAsADgARABQAEgASABIAEgASABIAEgASABEAEAAPAA4ACwAKAAkACAAGAAYABgAGAAQA
AgAAAP7//P/8//z//P/7//r/+f/4//X/9P/z//L/9P/0//T/9P/x//D/7//u//D/8P/w
//D/8v/y//L/8v/w/+7/7P/q/+z/7v/w//L/8f/w/+//7v/v//D/8f/y//D/8P/w//D/
7v/u/+7/7v/y//T/9v/4//b/9v/2//b/+f/6//v//P/8//z//P/8//z//P/8//z///8A
AAEAAgD///7//f/8//7//v/+//7/AAAAAAAAAAACAAIAAQABAAIABAAEAAQABAAFAAUA
BQADAAMABAAEAAYABwAIAAkABwAFAAQABAAGAAcACQAKAAkABwAGAAUAAgABAAAA////
//7//f/9//z//P/8//z//v/+//v/+//8//3//v8BAP///v/8//v/+v/6//r/+v/3//b/
9v/1//T/8//x/+//8f/x//H/8f/1//b/+P/5//b/9f/z//H/7//1//f/+v/8//b/8v/z
//j/+v/5////CgAQABsAMwBVAHcAkgCoAL4A1ADXAMoAtQCaAIIAaABEABsA7v++/57/
kv+O/5b/of+z/8T/z//X/+P/7//0//H/7//v/+//7//x//H/8v/z//T/9P/0//b/9v/3
//n/+f/7//v/+//9////AAAAAAEA/v/9//r/+f/9//7///////3//P/6//n/+//8//3/
//8AAAAA//////3//v/+/wEAAgADAAcACAAJAAkACQALAAoACwANAA4AEAARABIAEwAT
ABQAFgAWABkAGwAbABsAHwAhACQAJQAoACoALAAsAC4ALwAxADMAMgAxADAAMAAyADIA
MQAxAC4ALgAuACsALAApACgAJwAmACcAJgAkACEAIAAeABwAGQAXABcAFwAVABIAEgAR
ABMAEwASABAADgAPABEAEwARABAADwAOAA8ADgAMAAsACQAJAAgACAAIAAcABQADAAUA
BwAHAAkACAAIAAkACAAHAAYABQAFAAYACAALAA4ADAALAAoABgAFAAUABwAIAAgACAAK
AAwADgAOAA0ADQALAAsACwALAA8AEAAQABAADwAPABAAEAAOAA4ADwAPABIAEwAUABUA
EQAPAA4AEAAQABAAEAATABMAFAAWABUAFAATABIAEQARABEAEQARABIAEgARABEAEQAR
ABAAEQARABIAEwASABIAEQAQABIAEwAUABIADwAOAA0ACwAIAAcABwAIAAYABgAGAAYA
BgADAAMAAwADAAMABQAFAAIAAAD///7//v/+//7//P/9////AAABAP7//P/6//n/+f/5
//n/+v/3//f/9v/1//b/9v/2//f/+//5//r//P/6//b/8//0//j/+f/9/wQADgAXACcA
PwBhAH4AlgCuAMgA2wDWAMEApgCGAGoATAAlAPr/0P+q/5D/iP+I/5P/p/+8/8v/1f/b
/+H/5v/n/+X/5f/l/+X/5//p/+z/7//t/+z/6//s/+v/6//s/+v/7f/t/+3/7//u/+7/
7f/t/+3/7f/r/+v/7f/u/+//7//w//D/7//v/+7/7v/u/+//7//u/+z/6//t/+7/7v/x
/+7/7f/v/+7/6//r/+v/7f/w//H/8//0//L/8f/w/+//8v/0//f/+P/9/////////wAA
AQADAAMACgAMAA4ADgANAA0ADgAPABAAEQASABQAFAAUABMAEwARABIAEwARABIADwAO
AA0ACQAJAAcABAAEAAQAAwACAP///f/9//3/+v/2//X/8//0//X/9f/0//H/8f/y//P/
8//y//H/8P/t/+z/6v/p/+n/6f/o/+j/6f/p/+j/5//n/+f/5f/l/+b/5v/n/+b/5f/k
/+P/4//h/+L/5P/m/+n/6f/p/+b/5f/l/+f/6P/p/+r/7f/w/+3/7P/q/+n/6//r/+v/
6//r/+z/7P/s/+n/6f/q/+r/7P/u//H/8//x/+//7f/r/+n/6//s/+7/7P/s/+z/7P/s
/+v/6//s/+7/7v/u/+7/8P/x//L/8//x//L/8v/x//H/8f/x//D/7v/t/+3/7f/u//D/
8f/y/+//7//v/+z/6f/o/+f/5f/m/+f/6f/s/+r/6P/m/+T/5//l/+b/5//k/+P/5P/j
/+T/4v/h/+D/4v/i/+L/4P/e/9//3//f/9//3v/d/93/3//f/9//4P/e/9//3//f/9//
3v/d/93/3//d/9z/3v/i/+L/4f/i/+T/5//p/+z/+P8FABMALQBPAGoAfgCUAKoAtQCu
AJkAfgBiAEIAHgDz/8z/qP+G/2z/aP9y/4X/of+4/8n/z//P/9H/1v/b/97/3//g/+H/
4f/h/+L/4//h/+D/3//g/+L/4//l/+X/5//n/+f/6f/n/+j/6P/p/+f/5//l/+X/5//o
/+n/6f/q/+r/6f/p/+r/6v/q/+v/7v/u/+3/7f/t/+7/7v/x//D/7//x//D/8f/z//X/
+f/3//f/+P/4//z//f/+////AQAEAAgACgALAAsACQAHAAsADQAQABEAFQAWABcAFgAY
ABkAGwAdACAAIQAiACQAJgAmACUAJQAkACQAJAAhACIAHwAeAB0AHQAfAB8AHgAbABoA
GAAWABEADwAPAA8ADwAMAAwACwAJAAkACAAGAAQABQAHAAkABwAGAAUABAADAAIAAAD/
/wEAAQAAAAAAAgABAP///f///wEAAQADAAIAAgADAAIAAgACAAIAAwACAAIAAwAEAAUA
BQAFAAIABAAFAAgACgAIAAgACgAMAA0ADgAOAA8AEQATABUAFwAWABYAFQAUABYAFwAZ
ABoAGAAYABkAGQAZABkAGQAZAB0AHQAYABoAGgAaABoAGgAcABsAGwAcABwAHAAcABwA
HQAdAB0AHQAfACAAIAAfAB0AHQAdABwAHAAdAB8AIQAhACIAIgAiAB8AHwAfABwAGwAa
ABkAFwAYABcAFwAYABoAGgAaABoAGQAVABQAEwAWABcAGgAbABwAGgAZABgAFQAUABMA
EAARABMAFAAVABUAFAATABMAFAAVABYAGAAWABcAFwAXABkAGAAXABcAEwAPABQAHAAa
ABgAFQAUABYAHQAjACgAMABDAF0AewCXALQAzgDoAPwA/QDsANEAtgCeAHwAUgAhAPD/
zP+4/67/rP+y/8P/3f/y//n//f8FAA8AFAATABMAEwATABMAEQARABIAEwAWABYAFgAY
ABUAFQAWABUAFwAXABcAGQAYABgAFwAXABkAGQAXABcAGQAaABsAGwAZABgAFgAVABcA
GAAZABsAGgAaABkAGQAZABoAGgAdAB8AHwAiACIAHwAfAB8AIQAiACMAJQAmACkAKQAp
ACkAKAAqAC0ALgAyADUANgA3ADYANwA5ADkAPgBAAEIAQgBEAEUARwBJAEgARwBGAEYA
SgBKAEkASQBEAEQARABBAEQAQQBAAD8AOwA7ADkANgAzADIAMAAuACwAKwAsAC0AKwAo
ACgAJwAqACsAKwAqACcAJwAoACkAJwAmACUAJAAlACQAIgAhACAAHwAdABwAHQAdABwA
GwAcAB0AHAAdABwAHAAdABwAGgAaABoAGwAYABgAGQAaABsAGwAbABgAFwAXABkAGgAY
ABgAGgAcABoAGgAZABkAGQAZABkAGQAdAB4AHgAeABsAGwAcABwAHAAcAB0AHQAfAB8A
HwAbABoAGAAYABgAGAAZABkAGgAcABwAHAAcABwAHAAbABoAGQAZABoAGgAZABgAFwAW
ABQAFAAVABcAGQAWABYAFQAUABYAFwAYABYAEgAQAA4ACwAJAAcABgAGAAgACAAIAAgA
BgADAAMAAwAFAAUABwAHAAYABAADAAIAAQAAAP///P/+//////////z/+v/4//f/+P/5
//r//P/7//v/+v/5//f/9v/1//X/9//5//r/+P/2//b/9f/2//j/+////wQADgAZACkA
QwBhAHwAkACqAMYA1wDQALsAoACEAGgARgAbAO7/xP+e/4b/gv+I/5P/pf+6/8v/0//X
/9v/3P/d/9//3//f/9//4f/h/+L/4//m/+b/5v/o/+X/4//i/9//4P/h/+L/5f/k/+T/
4//j/+P/4//h/+H/4f/i/+P/4//i/+L/4f/h/+T/5P/k/+X/5f/k/+L/4f/h/+L/4v/l
/+X/5f/o/+j/5P/j/+L/4//l/+f/6v/s/+z/6//q/+n/6v/s/+//8P/1//f/9//3//n/
+//+////BQAIAAsADAAMAAsACwALAA0ADQANAA4ADwAOAAwACwAJAAoACwAJAAoABwAG
AAUAAwADAAEA/v/8//z/+//6//f/9f/1//X/8v/u/+3/6//s/+3/7f/s/+f/5//o/+n/
6P/o/+j/6P/o/+j/5//n/+b/5f/j/+L/4v/h/9//3f/b/9v/2f/Z/9z/3v/h/+L/4f/g
/9//3//d/97/4P/i/+X/5f/l/+L/3//f/+H/4v/i/+L/5P/m/+j/6P/n/+f/5f/l/+X/
5f/n/+j/6P/o/+n/6f/q/+r/6P/o/+n/6f/p/+n/6f/p/+f/6P/p/+r/6//s/+r/6f/p
/+r/7v/u/+7/7v/x//H/8f/x//D/8P/v/+3/7v/v//D/8P/v/+//8P/x//H/8v/y//L/
8//z//P/8P/t/+z/6//p/+r/6f/p/+r/6//s/+3/7v/s/+f/5f/j/+b/5//q/+v/6P/m
/+X/5P/i/+L/4v/g/+L/4//j/+P/4//i/+H/4f/j/+P/4//k/+P/4//i/+H/4f/g/9//
3//j/+X/5v/k/97/3v/j/+j/6v/p/+f/6v/2/wEACQAdAEEAZAB+AJIAqAC7ALwAqQCI
AGYASgAsAAUA4P/A/5z/ev9s/3T/g/+T/6r/v//L/8//1f/a/9v/2//b/9v/2//c/93/
3//h/+H/4P/f/+D/4P/h/+P/4//j/+P/4//l/+f/6P/o/+n/6v/r/+r/6//r/+z/7f/t
/+v/6v/o/+f/5v/m/+b/5//p/+r/6v/r/+3/7v/u//H/7v/t/+//7v/u/+//8P/z//b/
9//5//r/+v/5//j/9//6//z///8AAAEAAwADAAMABwAJAAwADQAQABIAFAAUABUAFQAW
ABcAGQAZABkAGgAaABoAGQAZABQAFAAUABEAEgAPAA4ADQANAA0ACwAIAAYABgAFAAQA
AQD///////8BAAAAAgADAAEA///8//j/8//z//T/9f/4//j/+P/4//X/9P/y//H/9P/1
//X/9v/0//P/8f/v//D/8f/w//H/8//0//b/9v/1//T/8//z//H/8v/0//b/9//3//f/
9P/1//X/9//4//n/+v/9/wAA///+//z/+//+////AAABAAAAAAD///7//f/9//7//v8B
AAIABAAFAAUABQAFAAUABwAHAAoACAAGAAYABgAGAAYABQAFAAYACQAKAAsADAAMAAsA
CgAJAAoADAANAA0ADwAPAA8ADgAMAAsACwALAAwADgAPABAADQANAA0ACgAKAAoACgAJ
AAgABwAHAAgABgAGAAYABgAGAAMAAwADAAUABQAHAAcABgAEAAMAAgADAAQABQAEAAIA
AwADAAMABgAGAAYABwAEAAMAAgACAAQABQAFAAUABgAGAAYABwD//wEAAAAAAAgACgAH
AAQABgAJAA8AGgAkADUAVQB3AJUArgDGAN4A7gDpANoAwQCkAIoAaABAABMA4v+2/6D/
mP+a/6j/vf/T/+T/6//x//f//f8EAAkABwAHAAcABwAFAAUABgAHAAgACAAIAAoACgAL
AA0ADQALAAsACwANAA8AEAAQABEADwAPAA0ADQARABIAEwATABEAEAAOAA0ADgAOAA4A
DwARABIAEgATABIAEgARABMAEgARABMAEgASABMAFAAXABcAFwAYABgAGgAbABwAHQAd
AB4AIAAgACMAJQAlACUAJgAnACkAKQAtAC4ALwAuADIAMwA1ADcANAAzADIAMgA0ADQA
MwAzADAAMAAwAC0AKwAnACUAIwAiACMAIgAgAB0AHAAaABgAFgAVABYAFwATABAAEAAP
AA4ADQALAAgACAAJAAsADQANAAwACwAKAAsACgAIAAcABgAFAAMAAgACAAEA///9/wAA
AQAAAAEAAQAAAAAA/v/+//7//v////3//v8AAAIAAAD///7/+v/8//3/AAACAAEAAAAB
AAIAAgACAAEAAQADAAMAAwADAAMABAAEAAQABQAFAAYABgAFAAQABAADAAUABQAFAAcA
CAAHAAYABQAEAAQAAwADAAQACAAIAAgACAAHAAcABwAHAAUABgAGAAUABwAHAAcABgAF
AAUABgAHAAUABgAGAAYAAwADAAMAAAABAAIAAwADAAAA/f/7//r/+//8//3//v/9//n/
+P/3//b/9f/2//X/9f/0//T/9P/y//L/8v/w//D/8f/x//H/8//y//H/8f/w/+//7v/u
//D/8f/x//H/7//u/+3/7f/t/+3/7P/u/+7/7v/v//D/8P/x//P/+P8AAAsAHQA1AFMA
bAB+AJYAsADDAMQAtQCeAH4AXgBAABcA7P/I/6L/gv92/3r/if+d/7L/w//J/8//1//c
/93/3f/d/93/3f/d/93/3v/f/+L/4v/i/+T/4//j/+T/4//j/+P/4//l/+X/5v/m/+f/
5//n/+X/5f/p/+r/6//r/+f/5v/k/+P/5v/m/+b/5//o/+j/5//n/+f/6P/o/+v/6//r
/+7/7v/r/+v/6//t/+v/6//s/+z/7//v/+//7//u//D/8//0//n/+//7//v//P/9////
//8CAAQABgAGAAgACQALAA0ADwAPAA8AEAATABQAFAAVABAAEAAQAA0ADwANAA0ADQAI
AAcABAAAAPz//P/7//r/+f/3//f/9//0//D/7//t/+//7//u/+z/6//r/+z/7f/s/+r/
6P/m/+b/5v/l/+X/5f/l/+T/5P/m/+X/4//h/+H/4f/f/9//3//g/+L/4v/h/+D/3//f
/93/3v/g/+L/4//j/+P/4P/g/+H/5P/m/+P/4v/j/+T/5//o/+j/6f/n/+f/5//n/+v/
7P/s/+z/6f/p/+r/6v/o/+j/6f/p/+z/7f/u/+//8f/u/+z/7P/s/+z/7v/t/+3/7v/v
/+7/7f/s//D/8f/y//P/8//0//T/8//w/+//7v/s/+7/7//x//P/8v/y//H/8P/x//H/
8f/u/+7/7v/u/+3/6//p/+j/6P/o/+j/6P/o/+b/4//j/+P/5f/l/+f/5//k/+L/4f/g
/+L/4v/i/+D/4P/h/+H/4f/f/97/3f/d/97/3//g/+L/4P/h/+H/4f/h/+D/3//f/+H/
4//m/+b/5v/k/+P/4v/k/+n/7f/y//7/CQARACEAQwBiAHYAigCiALMAtgClAIoAagBM
AC4ACQDi/8D/nv+A/3T/ev+F/5f/sP/B/8n/z//Z/+L/5f/j/+P/4//j/+P/4//k/+X/
5v/m/+b/6P/m/+f/6f/p/+z/7f/u//H/8P/w/+//7//x//H/7//v/+//8P/x//H/7//u
/+z/6//v//D/8f/z//P/8v/w/+//8f/0//b/+//6//n/+//6//b/9f/0//X/9v/3//n/
+v/6//n/+P/3//j/+v/9//7///8BAAEAAQAAAAEAAwADAAoADAAOAA4ADAALAAsACwAN
AA8AEQAUABYAFgAVABUAEQAQAA8ACwANAAsACwALAAkACQAHAAQAAgACAAEAAAD9//v/
+//7//v/+P/4//f/9v/1//P/8P/w//H/8//1//T/9P/0//T/8//y//D/7//x//H/8P/w
//L/8f/v/+3/7f/t/+v/6//t/+7/8P/w/+7/7v/u/+//7f/u//D/8v/1//X/9f/y//P/
8//1//b/+P/4//r//P/8//z/+//7//v/+//7//v///8AAAAAAAD9//3//v/+////AAAC
AAMAAQABAAEAAQABAP3/+v/+/wAAAgAEAAMAAQAAAAAABQAGAAcACAAIAAcABgAFAAYA
CAAJAAkABgAFAAQAAgADAAMABAAFAAUABgAGAAYABgAHAAgABgADAAIAAQD//wEAAQAC
AAQABgAGAAYABgAFAAEAAAD//wIAAwAGAAcABAAAAP3/+v/8//7/AAAAAP7/////////
AgACAAIAAwADAAMAAwAEAAYABwAHAAcACQAKAAsADQARAA0ADgAMAAoADAAPAA4ACgAL
ABEAGgAiAC0AQwBnAI0ArADEAN4A8ADtANgAwQCiAIYAagBIAB8A8v/G/6j/nv+g/6b/
s//H/97/7//5//n/9//4//n/+v/7//z//f8AAAEAAwAFAAYABgAGAAgACAAJAAsACwAK
AAkACAAJAAkACgAKAAsADQANAAsACwAMAAwADAALAA4AEAARABMAEwASABEAEQAPAA4A
DAALAAwADgAPABMAEgARABMAEgASABMAFAAXABYAFwAZABoAGwAbABsAGwAcAB4AIQAi
ACQAJQAkACMAJQAnACoAKwAuADAAMgAyADMAMwA0ADUAMwAzADMANAA0ADIALwAtACsA
LAAtACsAKgAlACIAHwAfAB8AHQAaABoAGgAZABgAEwARABEAEQARAA4ADgANAA0ADQAM
AAoABwAHAAgACQAMAAwADAAMAAkACAAGAAUABwAHAAYABgAEAAMAAQD////////9//3/
AQACAAQABAAAAP7//P/7//z//v8BAAQAAwADAAMAAAD/////AQACAAQABAAGAAgACAAI
AAcABwAHAAcABwAHAAcACAAIAAgACQAJAAoACgAMAAwADQANAAwACwAKAAkADQAMAAwA
DAAMAAwACwAJAAgACAAMAAwADAAMAAsACwALAAsACgAKAAkABwAIAAkACgAKAAcABwAI
AAkACQAKAAoACgAGAAUABAAAAAEAAAD///3//P/7//v//P/7//r/+f/4//n/9//4//n/
9v/1//b/9f/0//L/8f/w//H/8v/z//L/8P/x//H/8f/x//D/7//v/+z/6//q/+r/7P/t
/+3/7f/v/+7/7f/t/+f/5//o/+r/6v/q/+3/7v/u/+//8f/4/wIADQAhAD8AYQB6AIwA
pAC8AMcAwgCvAJQAdgBYADIABQDc/7T/jP92/3b/gv+T/6n/wP/N/9P/1//b/9z/3//i
/+P/5P/l/+P/4//k/+X/5P/k/+T/5v/o/+n/6//r/+r/6f/o/+n/5//o/+j/6f/r/+v/
6f/p/+n/6v/r/+v/7P/s/+v/6//q/+r/6v/r/+z/7P/r/+v/6f/q/+r/7f/s/+v/7f/s
/+3/7f/t/+//7//v//D/8P/z//P/8//z//T/9v/5//r/+//9//3//f8BAAMABgAHAAkA
CgALAAoADQAPABIAFQASABEAEAAQABIAEgARABEAEAAQABAADQANAAkABwAFAAQABQAE
AAIA///+//z/+v/5//f/9//3//f/9P/0//P/8P/v/+3/6v/o/+n/6//t/+z/6v/o/+b/
5v/m/+X/5f/l/+X/5P/k/+P/4f/e/9v/3f/f/9//4f/i/+L/4//i/+D/4P/g/+H/3//g
/+L/5P/k/+P/4v/e/+D/4f/k/+b/5P/k/+b/6P/o/+j/5//n/+f/5//n/+f/6P/o/+f/
5v/o/+n/6//s/+r/6v/r/+v/7f/t/+3/7f/z//P/8P/s/+r/6P/m/+f/5//o/+r/7v/u
/+7/7v/u/+3/7P/r/+z/7v/v/+//7//v/+//7v/t/+3/7v/v/+3/7v/u/+7/7f/t/+3/
6v/r/+r/6f/n/+b/5f/l/+b/5//o/+n/6v/p/+X/5P/j/+P/4//l/+X/5P/i/+H/4P/e
/97/3v/c/97/3//f/9//3//e/93/3f/d/93/3f/e/+D/4f/h/+H/4P/e/9z/2//Z/9n/
3v/g/+D/4v/h/+D/4P/j/+f/7P/2/wMAEQAnAEUAYABwAIYAoACzALIAmwB8AFwANgAS
AOn/wv+i/4L/aP9k/3T/hf+X/6z/uf+//8n/0//W/9n/2f/Z/9n/2f/X/9f/2P/Z/9r/
2v/a/9z/2v/b/93/3f/d/93/3f/f/9//4P/g/+H/4f/h/9//3//j/+T/5f/l/+T/5P/j
/+P/5v/m/+b/5//m/+b/5f/l/+X/5v/m/+n/6//r/+7/7v/r/+n/5//n/+r/6//t/+7/
8f/x//H/8f/w//L/9f/2//n/+//7//v//f///wIAAwAIAAoADAAMAA0ADQAOAA8ADwAP
AA8AEAAVABYAFgAXABQAFAAUABEAEwARABEAEQAPAA8ADQAKAAUABAACAAAA/////wEA
AwD///r/+P/1//b/9//3//b/8//z//T/9f/1//T/8//y//L/8v/x//H/8P/v/+3/7P/t
/+3/7P/r/+3/7f/r/+v/7f/u//D/8P/r/+r/6f/p/+n/6v/s/+7/7f/t/+3/6v/q/+v/
7v/w/+//7v/v//D/8f/y//L/8//x//H/8f/x//P/9P/0//T/9f/1//b/9v/2//b/9//3
//f/9//3//f/+f/1//L/8v/0//f/+P/5//r/+v/5//n/+v/8//z//P/8//7///8AAAEA
/v/+//3/+//7//v/+//6//n/+f/6//v//f/+//7//v/////////8//r/+P/2//P/8//z
//T/9v/1//T/8//y//T/8f/x//H/9P/1//j/+f/2//T/8//y//T/9P/0//L/8P/x//H/
8f/x//D/7//v//L/8//0//b/9v/3//f/9//3//b/9f/1//H/8f/w//L/+P/+/wEAAAD6
//X/+f8CAAYADQAhAEEAYwCAAJgAsADMANkAyACxAJwAiAByAFIAKwAAANL/sv+e/5b/
lv+f/7H/xv/V/93/5f/t//T/9f/4//n/+v/7//z//f///wEAAAD+//z//P///wEABAAF
AAQAAwACAAMAAQACAAIAAwAEAAUABAAFAAUABgAHAAcABAAEAAMAAwAHAAgACQALAAwA
DAALAAsACgAKAAkACwAHAAUABgAEAAUABwAJAA0ADQANAA4ADgANAA0ADQANAA4AEAAT
ABQAFAAVABQAEwAWABkAHQAfACIAIgAiACAAIgAjACUAJwAnACcAJwAoACgAKAAnACcA
JQAmACcAJQAlACEAHwAdAB0AHQAbABgAFAAUABMAEgAQAA8AEAARABIAEAARABEAEQAR
ABAADgALAAsADAANAAwADAAMAAwADQAMAAoACQAKAAsACwAMAAsACQAGAAMABgAHAAYA
BwAIAAgACQAIAAcABgAFAAUABgAIAAsADgAOAA0ADAAIAAgACQAMAA4ADgAOABAAEgAQ
ABAADwAPABAAEQASABMAEgASABEAEAASABMAFQAWABQAFAAVABUAFQAVABUAFQATABUA
FgATABIAEQAQABIAEQARABIAFAAUABQAFAATABMAEwATABUAFgAWABUAFQAVABUAFAAR
ABEAEgATABMAFAAUABQAEAAPAA4ACgAKAAoACgAJAAcABQAEAAQABAAEAAQABAAGAAMA
AwADAAIAAQACAAEAAQAAAAAAAAD+//7//v/8//v/+//6//n/+v/6//r/+//5//n/+f/6
//z//f/9//3//f/8//v/+//5//f/9P/0//b/9v/3//j/9v/1//f/BAASACEANwBVAHMA
igCeALQAzADRAMIAqQCOAHIAVAAuAAUA3P+2/5b/iP+I/5D/n/+z/8L/zf/T/9n/3//i
/+P/5P/l/+b/5//l/+X/5v/n/+j/6P/o/+r/6P/p/+v/6//q/+n/6P/p/+f/6P/o/+n/
6f/p/+f/5//p/+r/6//r/+z/7P/r/+v/6v/q/+r/6//q/+r/6f/p/+j/6P/n/+n/6v/r
/+//8P/t/+3/7f/v/+//7//w//D/8v/z//T/9f/0//T/9f/0//X/9//3//f/+//9/wAA
AQAFAAYABwAGAAgACQALAA0ACwALAAsADAAOAA4ADQANAAgACAAIAAUABwADAAEA///+
/////v/8//n/+P/2//T/8v/x//L/8//z//D/8P/v/+//7//u/+z/6v/r/+3/7//u/+z/
6v/o/+j/6P/n/+f/5f/l/+T/5P/m/+X/4//h/+T/5f/k/+X/5f/k/+T/4v/h/+L/4//l
/+P/5P/m/+j/6f/p/+n/5v/m/+f/6v/s/+r/6P/o/+j/6f/q/+r/6//t/+3/7f/t/+7/
7v/t/+z/7v/v//H/8v/x//D/8P/v//H/8f/x//H/8f/x//D/7v/u/+7/7v/v/+//8P/y
//L/8v/y//L/8//z//P/8//z//T/9P/z//P/8//z//L/8v/z//X/9//0//T/8//y//L/
8//0//L/7//u/+3/6//o/+f/5//o/+v/7P/t/+7/7P/p/+n/6f/n/+X/5f/j/+T/5P/l
/+b/5P/k/+T/4v/j/+X/5v/n/+b/5P/i/+H/4f/h/+H/4v/l/+f/6P/p/+b/5P/i/+H/
5f/l/+j/6P/m/+b/4//i/+b/6//t//L/+v8FABEAJQBDAGAAdgCKAKQAuwC6AKcAigBm
AEYAKAABANb/tv+Y/3r/bP90/4P/lf+s/73/x//R/9n/4P/j/+D/3//e/93/4P/h/+P/
5f/l/+T/4//k/+L/4//l/+X/5//n/+f/6f/n/+j/6P/p/+v/6//p/+n/6f/q/+v/6//r
/+z/7P/t//D/8P/w//H/8f/w/+7/7f/v//D/8P/z//P/8//2//b/9f/1//X/9//4//n/
+//8//7///8AAAEA//8AAAIAAgAFAAcABwAHAAoADQARABMAFgAYABoAGgAZABkAGgAb
ABsAGwAbABwAIQAiACIAIwAgACAAIAAdACAAHQAcABsAGQAZABcAFAAUABQAEwASABEA
DwANAA==
         </WaveFormData>
      </LeadData>
      <LeadData>
         <LeadByteCountTotal>10000</LeadByteCountTotal>
         <LeadTimeOffset>0</LeadTimeOffset>
         <LeadSampleCountTotal>5000</LeadSampleCountTotal>
         <LeadAmplitudeUnitsPerBit>4.88</LeadAmplitudeUnitsPerBit>
         <LeadAmplitudeUnits>��V</LeadAmplitudeUnits>
         <LeadHighLimit>2147483647</LeadHighLimit>
         <LeadLowLimit>268435456</LeadLowLimit>
         <LeadID>V5</LeadID>
         <LeadOffsetFirstSample>0</LeadOffsetFirstSample>
         <FirstSampleBaseline>0</FirstSampleBaseline>
         <LeadSampleSize>2</LeadSampleSize>
         <LeadOff>FALSE</LeadOff>
         <BaselineSway>FALSE</BaselineSway>
         <ExcessiveACNoise>FALSE</ExcessiveACNoise>
         <MuscleNoise>FALSE</MuscleNoise>
         <LeadDataCRC32>2348676343</LeadDataCRC32>
         <WaveFormData>
2P/Y/9j/2P/W/9b/1v/W/9r/3P/e/+D/5//u//X//P8ZADQATwBqAIYAogC+ANoAxACu
AJgAggBcADgAFADw/9r/xP+u/5j/of+q/7P/vP/B/8b/y//Q/9P/1P/V/9b/2f/a/9v/
3P/a/9r/2v/a/9z/3P/c/9z/3v/e/97/3v/c/9z/3P/c/97/4P/i/+T/4f/g/9//3v/f
/+D/4f/i/+T/5P/k/+T/4//i/+H/4P/j/+T/5f/m/+j/6P/o/+j/6f/q/+v/7P/s/+z/
7P/s/+z/7P/s/+z/8f/0//f/+v/4//j/+P/4//z//v8AAAIABAAGAAgACgALAAwADQAO
ABMAFgAZABwAGgAaABoAGgAaABoAGgAaABgAGAAYABgAFAASABAADgAMAAwADAAMAAkA
BgADAAAA/v/+//7//v/9//z/+//6//j/9v/0//L/8//0//X/9v/z//L/8f/w//H/8v/z
//T/9v/2//b/9v/y//D/7v/s//D/8v/0//b/8//y//H/8P/x//L/8//0//T/9P/0//T/
8v/y//L/8v/1//j/+//+//3//P/7//r//f/+////AAACAAIAAgACAAQABAAEAAQABgAI
AAoADAAKAAgABgAEAAYABgAGAAYABwAIAAkACgAMAAwACwALAA4AEAARABMAEwATABMA
FAASABQAFAATABIAFAAXABkAFQAUABQAFQAWABgAGQAaABkAGAAXABMAFAAUABUAFAAU
ABIAEQARAA8AEAAQABIAEwATABEAEQASABIAFAAUABQAEwASABEAEgARABEAEQAPAA0A
DQAOAA4ADgAOAAwADAAMAA0ADQAPABEAEwAUABMAEgAQAA4ACwAQABIAFgAWABAACwAM
AA8ADgAMABAAGAAhADAATABuAJUAvADZAPsAHQEtASMBCgHoAMwArACDAFcALAADAOf/
1f/M/87/1P/f/+z/8v/3/wIADQAQAA8AEQARABEAEQARABAAEAAPABAAEgATABQAFgAX
ABcAFwAXABgAGgAaABwAHAAcABwAGgAZABkAGgAcABwAHQAdABkAGAAYABkAHAAcABwA
HAAdAB4AHwAfAB4AHQAcAB0AHgAfACIAIwAjACQAJgAnACkAKQAqACoALQAvADEAMgAx
ADEAMAAyADUANgA4AD0AQQBCAEYARgBGAEcASgBNAFAAUQBSAFQAVABTAFIAUwBXAFcA
VwBYAFYAVABRAE4ATgBOAEsASgBMAEkASABEAEEAPwA+ADwAOwA5ADYAMwAyADIAMQAx
ADAALwAtAC0ALgAuAC4ALQAqACkAJwAlACYAJwAoACkAKAAnACYAIgAhAB8AIQAhACQA
IgAjACQAJAAjACIAIQAeAB8AIAAdABwAHQAfACMAIAAeAB0AHAAdAB8AIAAhACAAIAAf
AB8AIwAmACcAJwAmACQAIwAjACQAJQAnACkAJwApACkAKwAqACkAJwAmACoAKwAsADAA
KgAnACYAKAAoACgAKAAsAC0ALwAzADIAMAAvAC0ALQAtAC4ALgAuAC4ALQAqACwALQAt
ACwALgAvADEAMQAvAC4ALQAsAC4AMAAvADEALwAuACsAKgAmACUAJQAlACYAJgAoACgA
JwAkACMAIgAgACIAIgAiAB8AHgAdABwAGQAZABkAGQAaABsAHQAeABwAGgAWABQAFgAX
ABcAFwAWABUAEwASABQAEwASABEAFgAWABgAGAAWAA8ADAALAAwADAAOABYAHwAqADgA
VAB5AJ4AwwDpAA8BLQEvARgB9gDQAK4AiwBfADYAEQDx/9f/yP/A/8T/0f/e/+r/8f/4
//3/AgADAAAA///+//3/AQACAAQABQADAAQABAAEAAMAAwACAAEAAgAEAAcACAAFAAQA
AwACAAEAAQACAAQABAAEAAUABQABAAAAAAABAAIAAgACAAIAAAAAAAAA//8AAAEAAgAF
AAMAAwAFAAUAAwACAAIAAQAGAAcACQAKAAkACQAJAAgACgALAAsADgASABIAEwAXABcA
FgAYABYAGwAdACEAJQAmACUAJAAkACYAJwAoACsAKwArACsALAAsACwAKwAqACsALAAq
ACoAJwAjACEAHAAcABsAGwAaABkAFwAUABEADQAMAAoACQAJAAkACAAJAAcABgAFAAMA
AwADAAIAAQD///////////7//f/8//j/+v/5//z//f/+//r/+f/4//f/9//3//f/9f/3
//n/9//z//P/9P/3//r/+v/7//z/+f/5//j/9//6//z//f////7/AAAAAP//AAD+//3/
/f8AAAEAAwAFAAMAAwABAAEABAAFAAUABgAGAAUABAAGAP7/AQAFAAgABgAGAAYABgAF
AAMAAgADAAUABgAIAAkACgALAA0ADgAPAA4ADAAIAAoACwALAAoACQAJAAoACQALAAwA
DQAOAA4ADgALAAsACgAKAAgACAAKAAsADQAPAA4ADAAMAAoADQAMAA0ADgAMAAwACgAI
AAcABgAFAAQABQAFAAUABQABAAEAAgACAAQABAACAAIAAgADAAMAAwACAAEA///+/wAA
///+//3/AAD8//r//P/8//3//P/5//j/+P/2//j/AQAOAB4AOgBfAIQApQDFAOUA+wD/
AO4A0ACsAIwAZQAzAAoA6f/J/6//qP+q/7b/yf/a/+T/5//m/+f/7P/v//D/8f/y//P/
8//y//L/8f/u/+7/7f/s/+//8f/y//P/8//0//b/9v/2//b/9v/2//X/9f/2//j/9//2
//b/9f/2//b/9//5//j/+P/4//j/+f/6//v/+//7//v/+//9//3//f//////AAACAAUA
BwAHAAUABAACAAUACQANABAAEQATABQAGAAYABYAFQAXAB0AHgAiACIAIgAjACYAKQAr
ACsAKwAsAC8ALwAvADEAMQAxADEAMgAyADIAMQAwAC4ALgArACoALQArACsAKAAkACEA
HwAcABoAFwATAA8AEAAQAA8ADwAMAAsACQAJAAoACgAKAAkACAAHAAUAAwABAAEAAQAB
AAMAAwADAAAA///9//////8CAAAAAQACAAMAAwADAAMAAQADAAUAAwABAAEAAgAFAAcA
BgAGAAYACAAJAAkACQAIAAgABwAHAAcACgALAAsADQAMAAwADQAKAAcABQADAAUABwAH
AAkACQAJAAgACAAIAAcABgAIAAoACwAJAAoACgAKAAoACgALAAsADAAPABAAEAARABEA
DwAPABAAEAAUABQAEwAQAA4ADwAPAA4ADgAPABEAEQASABIAEgASAA8ADgAKAAkACgAK
AAgACAAIAAcABwAHAAgACAAKAAoACAAEAAIAAAABAAQABQAGAAUABAADAAIAAAD///7/
/f/8//3///8AAP///v/7//r//P/9//3//f/9//3//P/8//r/+f/4//f/9P/y//j//v/8
//f/9P/v/+7/8v/6//7/BwAcADwAXgCBAKYAywDxABEBGwENAeoAyACoAIIAUQAdAPD/
0f+9/7H/qv+s/7j/y//Y/9z/3f/k/+v/8P/x//H/8f/x//H/8v/y//P/8//1//b/9v/2
//T/8//x/+//8P/y//X/9v/1//T/8//y//D/7//v//D/8v/y//P/8//v/+7/7v/v//L/
8v/y//L/8v/y//L/8f/x//H/8f/z//X/9f/3//f/8//y//L/8f/2//f/+f/6//n/+//9
//7//f/9//z//v8EAAYACQAPABAADgAPAAwADwARABUAGQAdAB0AHQAeAB0AHQAdAB8A
IgAjACQAJgAjACIAIAAeACEAIgAgACAAHwAbABkAFAAQAA0ACwAIAAgABwAFAAMA///+
//z/+//8//3//f////3//P/7//n/+v/5//f/9f/2//f/+P/5//b/9f/0//D/8v/x//T/
9f/1//L/8v/y//L/8f/w/+//7//x//P/8f/u/+3/7f/v//D/8P/x//L/8v/z//P/8//0
//T/8//z//P/9v/3//f/9v/0//P/8//1//f/+v/9//v//f/9/////v/9//v/+v//////
///8//r/+P/4//j/+P/7//v//P///wAAAAABAAEA/////wAAAAAEAAQAAwAAAP7/////
//7///8BAAQABQADAAIAAQAAAAIABAADAAUAAQAAAP3//P/3//X/9P/z//X/9v/5//r/
9//0//P/8v/0//b/9v/2//X/9P/z//L/8P/v/+7/7f/u/+//8f/y/+7/7P/o/+b/5//p
/+r/6//r/+v/6v/q/+j/5//m/+X/6P/s/+7/7P/o/+f/5P/j/+L/5P/m/+7/9/8CABIA
LgBTAHQAlQC5AOMA/QABAewAzACqAIoAZQA1AAoA6f/J/7H/pv+i/6b/sf/C/8z/0f/W
/9n/2v/Z/9n/2f/Z/9n/3P/c/93/3f/e/+D/4f/i/97/3f/b/9n/2v/c/9//4P/f/97/
3f/c/93/3f/e/+D/4P/g/+H/4f/f/97/3v/f/+H/4v/j/+T/4//i/+H/3//h/+H/4f/j
/+X/5f/n/+f/5f/k/+T/4//n/+n/7P/u/+z/7f/u/+7/8P/x//H/9P/3//j/+v///wAA
AAADAAIABgAJAA4AEwAUABMAEgASABYAFwAYABsAHAAbABoAGgAcABwAGwAaABwAHAAZ
ABgAFgATABIADgAOAA0ADQAMAAsACQAGAAMA/v/8//n/9//4//n/+f/7//n/+P/3//X/
9v/1//P/8f/z//P/8//z//L/8f/w/+z/7P/r/+7/7//v/+r/6P/m/+r/6//s/+3/6//t
/+//7f/q/+n/6f/r/+7/7v/v//D/7f/t/+z/6//t/+7/7v/v/+//8v/z//P/8v/w/+//
7//x//P/9v/5//j/+f/4//n/9//3//b/9v/5//n/+f/8//j/9v/5//r/+//8//z/+//7
//3//v/+//////8BAAEAAgACAAEAAAD+//r//f///wAAAAAAAAEAAwADAAIAAgACAAIA
AwAEAAIAAwABAAAA/f/8//v/+//8//3/AAAAAAIAAgD9//j/9f/y//T/+P/6//z/+v/4
//b/9P/1//X/9f/1//P/8//0//T/9P/0//L/8v/1//f/+P/5//j/9//1//T/9v/1//T/
8//4//j/+v/4//T/8f/0//n/+P/2//L/9v///woAEgAoAE8AegCdAL8A4QD/AAkB/ADW
ALAAkgBxAEUAHgABAOP/w/+y/7D/tv+//87/3v/p/+z/8f/y//H/8P/v/+7/7f/x//L/
9P/1//P/9P/0//T/9f/3//j/+f/5//r//P/8//3//v///wAAAgADAAUACAAGAAYABwAH
AAQAAgABAAEAAgACAAIAAgAEAAQABAADAAQABQAGAAkACAAHAAgABwAJAAoADAANABEA
EQASABIAEAARABIAEgAVABcAGAAcABwAHAAdACEAJQAmACoAKgAuAC8AMgA1ADkAOQA5
ADoAPAA9AD4AQQBBAEEAQQBCAEIAQgBBAEAAQABAAD0APAA8ADkAOAA0ADUAMwAyADAA
LwAtACoAJwApACoAKgArACcAJQAiACEAHQAcABsAGQAaABsAGwAbABkAGQAZABkAGgAb
ABwAGgAXABUAFwAXABcAFAAUABQAFwAXABcAFwATABUAFwAVABQAFQAXABsAGwAaABoA
GgAZABkAGAAXABwAHgAfACEAIQAiACEAHwAhACAAIAAhAB8AHwAgACEAIAAhACAAIQAj
ACUAJgAoACgAJwAmACgAKAApACsAKgApACgAJwAmACUAIwAiACMAJwAoACoAKwAoACcA
JwAmACoAKgApACYAKQArACwALAApACkAKgApAC0ALgAvADAALwAuACoAKQApACoAKQAq
ACkAKQAqACsALAAsAC4ALgAvACwAKwAqACoALAAsACwAKwAqACkAKAApACsALQAvACwA
KwArACoALAAuAC4AMAAvAC8ALgAtAC4ALwAvADAAMQAxADEAMQAoACoAKgAqAC4AMwAu
ACkAKAAqADAAOgBFAFoAfACoAM0A8AATATcBUQFXAUkBKgEKAeoAwgCTAGUAOgARAPv/
7//s//L/AAARABoAIAAhACQAKQAwADUANQA1ADUANQAzADIAMgAxADMANAA0ADQANgA3
ADcANwA1ADYAOAA4ADkAOgA7ADwAOgA5ADkAOgA6ADoAOwA7ADgANgA1ADUAMAAsACgA
JAAkACQAJAAjAB4AGwAYABcAFgAVABYAFQAUABQAFQAVABYAFQAVABQAEwAVABcAGAAQ
AAsABQACAAMAAgACAAUABwAGAAgABgAHAAcACQALAA8ADwAPABAADgANAAwADQARABEA
EQASABQAFAATABIADwAOAAoACAALAAkACQAGAAQAAQD///z//v/9//v/+f/4//j/9//3
//T/8//x//H/8//0//X/9f/1//X/9P/z//X/9f/1//X/9P/z//L/7v/r/+n/6//r/+7/
7P/t/+7/7P/r/+r/6f/q/+3/8P/v/+//7//w//P/8P/u/+3/7P/u/+//7//v//D/8P/v
/+//8f/0//X/9f/2//T/8//z//P/8//0//X/9//5//n/+//4//f/9f/0//f/9//3//j/
+v/5//j/9//2//X/8//y//P/9f/2//j/+f/4//f/9//2//b/9v/1//L/9P/1//X/9P/z
//P/9P/z//T/9P/0//T/8v/y/+//7//w//L/8v/0//D/7f/r/+n/7P/s/+7/7v/s/+j/
5v/k/+P/5P/j/+L/5P/k/+T/5P/i/+H/4P/f/9v/2//c/9z/3f/e/93/3v/b/9v/2v/Z
/9r/2//b/9z/2v/Z/9j/1//W/9b/1v/Y/9j/2f/Y/9X/1P/S/9L/2P/f/+r//P8WADcA
VgB1AJcAuwDZAOcA3gDEAJwAegBZACsA/v/f/8H/o/+U/5L/mP+l/7T/vv/D/8b/zf/Q
/8//0f/R/9H/0f/R/9D/0P/P/9L/1P/V/9b/1P/V/9X/1f/V/9b/2P/Y/9r/2v/a/9r/
1//X/9j/2v/b/9z/3v/f/9z/2v/Z/9n/3P/c/9z/3P/e/97/3v/d/93/3f/d/9//4f/h
/+P/4//i/+L/4//j/+L/4f/h/+D/4//l/+f/6P/o/+n/6f/s//H/8v/0//n/+//6//z/
+v/+////AgAFAAkACQAJAAoADQANAA0ADwASABMAFAAWABMAEgAQAA4ADwAQAA4ADgAL
AAcABQAAAP3/+//6//j/+P/3//X/8//w/+7/6//p/+j/5//l/+X/5v/m/+b/5f/j/+H/
3v/b/9z/3f/e/9//3f/d/93/2v/b/9n/2//b/93/2v/a/9r/2f/Z/9n/2f/Z/9v/3f/b
/9f/1//Y/9v/2//a/9r/2v/a/9v/2//b/9v/2v/Y/9f/3P/g/+L/4//h/97/3P/b/9z/
3f/f/+H/3//h/+H/4//h/+H/4P/g/+T/5f/m/+r/6v/m/+T/5P/k/+T/5//n/+j/6//p
/+j/6P/n/+r/6//t/+7/8P/w/+//7P/p/+n/6P/m/+f/6f/s/+3/7P/s/+z/7P/u/+7/
6//r/+v/7P/r/+z/5//l/+T/4//k/+T/5v/m/+X/4v/h/+D/4v/k/+T/5P/h/+D/3//e
/9v/2//b/9v/2//b/9z/3P/b/9r/1//W/9j/2f/Z/9n/1f/T/9D/zv/N/8v/yf/H/8b/
yv/K/8r/yv/H/8L/v/++/8D/wv/I/9P/3v/m//b/FwA+AF0AfQCfAL0AyQC+AKIAfABa
ADkADQDk/8X/qf+N/37/fP9+/4X/lv+i/6f/rP+z/7r/vf+6/7n/uP+3/7b/tv+3/7f/
uv+8/73/vv+8/73/vf+9/7//wv/G/8j/xv/G/8b/xv/G/8f/yf/M/8r/yv/L/8v/xv/E
/8P/w//H/8j/yf/K/8j/yP/I/8f/yf/L/83/0f/P/8//0f/R/83/zP/M/8v/zv/P/9H/
0v/T/9X/1//Y/9n/2//c/+D/4v/i/+P/5//p/+j/6v/o/+z/7//0//n/+P/3//b/9v/7
//3///8DAAcABwAHAAgABQAEAAIAAAADAAQAAgACAAIA///+//r/+//5//j/9v/3//X/
8v/v/+//7v/s/+v/6P/n/+X/5f/n/+j/6f/p/+j/5//l/+P/4//j/+P/4//l/+X/5f/i
/+T/4//m/+f/5v/i/+H/4P/i/+P/5P/l/+X/5//p/+f/4//j/+T/5//o/+j/6f/q/+j/
6f/p/+n/7f/u/+7/7//v//L/8//z//L/8P/v/+//8P/x//P/9f/0//X/9P/1//j/+f/5
//r/+//7//v//v/6//f/9v/6//z//v8AAP///f/8//3/AQACAAQABQADAAMABAAEAAYA
BgAFAAIAAAD///3/+v/5//n/+v/5//r/+v/6//r//f/+//z//f/5//j/9f/0//X/9f/2
//f/+v/6//z//P/7//j/9//2//r//v8AAAIA///8//n/9v/5//v//f////v/+//8//z/
/f/+//3//v/8//3//f/9//3//f/8//z//f/9//3//f8AAP7//P/6//r/+//8//v/9P/y
//j/AAALABoAMgBaAIkAsgDVAP8AHwElARMB9ADOAKwAjABjADkAEADp/83/v/+4/7j/
vv/P/+L/8P/3//b/8//0//X/9f/1//X/9f/3//j/+v/7//n/+v/6//r//P/9//3//f/8
//z//f/8//z//P/8//z//f/9//7/AAD+//z/+//5//v//P/+/wEAAQAAAP///v/9//z/
+//5//z//f/+/wEAAAD//wAA//8BAAIABAAFAAUABQAGAAYABwAJAAsADAAOAA8ADwAS
ABEAEAAQABMAFwAYABwAHAAgACEAJAAnACcAJwAnACgAKgArACwALwAvAC0AKwAqACsA
LAAsACwAKQAoACQAIgAgAB0AHAAYABgAFwAXABYAFAARAA0ACQAIAAgABwAHAAQAAwAB
AAEAAAAAAAAA//8BAAEAAAD///7//f/8//v/+//7//v/+P/1//P/9f/1//b/8v/x//D/
8v/z//T/9f/x//H/8f/t/+7/7//x//X/8//y//L/8v/w//H/8f/x//P/9P/0//X/9P/2
//b/9f/2//T/8//z//T/9f/3//n/+P/5//j/+f/6//v/+//8//z/+//6//z//v/+/wAA
AAAAAAAA/f/7//r/+//9//7/AAABAP////8AAAAAAQAAAP7/+v/7//3//v/+//3//f/+
//3/AAAAAAAAAAD///7/+v/5//j/+P/2//b/9f/1//b/9//3//b/9//2//f/9P/z//L/
8f/y//H/8P/t/+z/6//q/+r/6//s/+3/6f/p/+r/6v/q/+r/6P/o/+X/5f/k/+P/5f/l
/+T/5P/l/+X/5f/l/+D/4P/i/+L/4v/l/+b/4//g/97/3v/k/+///P8OAC4AVwB4AJcA
uQDbAO8A8wDiAMIAoACAAFUAJQD8/9f/tf+d/5j/nP+k/7X/xP/O/9H/0v/T/9T/1//Y
/9n/2v/b/9r/2v/b/9v/2f/a/9r/2v/d/9//4P/h/97/3v/f/97/4P/g/+D/4P/h/+H/
4v/k/+L/4v/j/+P/4v/i/+P/5f/l/+T/4//i/+T/5P/k/+P/4//j/+P/5f/j/+P/5f/l
/+f/6P/q/+v/7P/r/+v/6v/t/+//8f/y//T/9f/1//j/+v/6//v///8FAAYACgAKAAoA
CwAOABEAFgAXABgAGgAaABkAGAAZABsAGwAbABwAHAAcABsAGgAZABgAFAASABQAEQAQ
AAwACgAHAAUAAgD///3/+v/3//j/+P/3//f/9f/z//D/7//v//D/8f/x/+//7f/q/+f/
6P/p/+r/6//r/+v/6//o/+b/4//k/+P/5v/k/+X/5v/l/+X/5f/l/+P/5f/n/+X/5P/l
/+f/6//q/+j/5//m/+j/6f/p/+n/6v/q/+n/6f/q/+z/7P/r/+z/6v/p/+n/6f/p/+r/
6//s/+//8P/z//H/8f/w//D/8f/x//H/9P/4//n/9v/y//D/7v/s/+//7//w//P/9v/2
//f/9//2//X/9f/0//f/+P/4//b/9v/3//f/9v/4//n/+//7//z//P/8//z//P/8//n/
+f/6//r/+P/4//T/8//z//P/9f/2//n/+v/5//b/9f/0//L/9P/0//T/8//y//H/8P/u
/+3/7P/r/+r/6//t/+7/8P/w/+7/7v/t/+3/7P/r/+7/7//v//D/7//t/+v/6f/m/+b/
6v/s/+z/7f/q/+f/5P/m/+j/6v/1/wAAEAAmAEcAaACFAKcAywDpAPMA5ADEAJ4AdgBN
AB0A8v/X/73/pf+e/6b/rv+3/8b/zv/T/9r/4f/k/+X/5f/l/+X/5f/l/+T/5P/j/+X/
5v/m/+b/5P/l/+X/5f/l/+b/6P/o/+r/6v/q/+r/5//n/+j/6v/s/+z/7f/t/+n/6P/o
/+n/7P/s/+z/7P/t/+7/7//v/+//7//v//H/8//z//X/9f/y//D/7//t//D/8f/z//T/
9f/3//n/+v/5//n/+P/6//3//v8AAAUACAAIAAsACgAOAA8AEgAVABUAFQAVABYAFQAV
ABUAFwAbAB0AHwAiAB8AHgAcABoAHAAeAB0AHgAcABkAGAAUABAADQALAAgACQAJAAgA
BwACAAAA/f/7//v/+//6//v/+P/4//j/9//2//X/8//x//T/9f/2//f/9f/z//H/7P/s
/+v/7v/v//P/8P/w//D/8f/x//H/8f/u/+//8P/t/+v/6//s/+//8f/w//D/8P/w//H/
8f/x//L/8v/x//H/9P/4//r/+//4//b/9f/1//b/9//5//v/+//9//3////9//3//P/8
/////////wIAAgD///v/+f/6//z//v8AAAIABAADAAMABQAGAAYABwAHAAgACQALAAwA
CwAKAAgABAAFAAcACAAIAAYABwAJAAkADQAOAA8AEAARABIAEAARAA8ADgALAAoACwAL
AAwADQANAAwADQAMAAwACgAKAAoACwAOAA8AEAAOAAwACgAIAAoACwAMAA0ACgAJAAkA
CAAIAAgABgAGAAkACwAMAA0ACwALAAoACgALAAsACwALAAoACAAGAAYADAAPABAADwAI
AAIACAAOABEAGAAuAFIAewCiAMUA6QARASUBGwECAeYAzAC0AI8AZQA6ABEA8//f/9T/
zP/O/9v/7P/2//3/BAAJAAwADQAQABEAEgATABUAFgAYABkAFgAWABUAFAAWABkAGwAd
ABsAHAAeAB4AHgAeAB4AHgAgACEAIwAmACQAJAAlACUAJQAkACQAJQAoACgAKAAoACkA
KgArACsAKQApACkAKwApACcAJwAlACcAKgAuADEAMgAxADEAMAAwADEAMgAyADMANQA2
ADoAOQA4ADgAOwBAAEIARwBIAEcARwBJAEsATQBNAE0ATgBRAFEAUQBTAFQAUwBSAFIA
UgBSAFEAUABNAEwASABGAEgARQBEAEAAPwA9ADwAOgA3ADUAMgAvADEAMgAyADMAMAAv
AC0ALQArACoAKQAnACgAJwAlACMAIQAhACEAIQAjACMAIwAgABwAGQAaABkAHQAaABoA
GgAZABkAGQAZABUAFwAZABcAGAAZABsAHwAeABwAGwAaABwAHQAdAB0AIAAgAB8AHwAe
ACAAIAAfACAAIAAhACMAIQAhACIAIwAjACUAJQAnACcAJwAmACYAJQAjACEAIgAeACEA
IgAgAB4AHAAaABgAFwAXABkAGgAaABsAGwAYABcAFwAWABsAHAAcABoAHAAdAB0AHAAb
ABsAHAAbABwAHAAcABwAGgAYABMAEQASABIAEAAQAAwACwALAAsACwAKAAsACgAMAAoA
CgAKAAcACAAHAAYABgAGAAYABgAEAAMAAgABAP7//f/9//z///8AAP//AAD9//3//P/7
//z//f/9//7/AAD///7//f/4//b/9v/2//r/+f/4//f/9P/u//D//P8NAB4ANgBYAHsA
nAC7AN0A/wAPAQUB6ADIAKoAhABVACcAAgDf/8P/sf+m/6j/sv+9/8j/zv/T/9b/2f/a
/93/3v/f/+D/4f/g/97/3f/b/93/3v/e/97/4P/h/+H/4f/e/97/3//e/97/3v/e/97/
3P/b/9v/3P/e/97/3//f/97/3v/f/+H/3//e/93/3P/e/97/3v/d/9z/2//a/9v/3P/d
/+D/4f/e/97/3//f/9//3//g/+D/5P/n/+r/7P/q/+n/5//o/+z/7P/t//H/8//0//j/
+P/4//n//P///wIAAwAEAAYABgAFAAQABQAHAAcABwAIAAUABAACAAAAAAAAAP3//P/9
//v/+//4//b/8//x/+7/8P/v/+3/6//p/+j/5v/l/+T/4//h/+H/4v/i/+L/4f/f/93/
2v/X/9j/2f/a/9v/2v/Z/9j/1P/V/9P/1f/V/9n/1v/W/9b/1f/T/9H/z//O/9H/1P/T
/9H/0f/S/9X/1//W/9b/1v/Y/9n/2f/Z/9j/1v/T/9H/1f/Y/9n/2f/a/9j/1//X/9f/
1//Y/9n/2//d/93/3//d/9v/2P/W/9n/2f/Z/9z/3P/b/9b/1P/U/9T/1P/W/9X/1f/X
/9X/1P/U/9P/0//T/9T/1P/W/9b/1f/S/9L/0//T/9L/1f/X/9r/2//Y/9b/1P/S/9X/
1v/U/9X/0//S/8//zv/K/8n/yf/J/8z/zv/S/9T/0P/M/8r/yP/F/8b/xf/E/8X/xv/H
/8j/xv/F/8T/w//C/8P/xf/G/8P/wv+//77/wP/B/8H/wf/C/8P/w//E/8H/v/+9/7v/
wP/C/8T/xP/C/7//uv+5/7r/vP++/8L/y//U/+D/9P8TADYAVwB3AJ8AvwDLAL4AngB4
AFYAMwADANb/uf+j/4f/eP94/3z/hf+U/6D/p/+u/7f/vP+9/7n/t/+1/7P/tf+2/7j/
uf+5/7r/uv+6/7j/uf+5/7n/uf+6/7z/vP+6/7r/uv+6/7v/u/+8/77/vv++/7//v/+/
/77/vv+//8H/wv/D/8T/wf/A/7//vf+//7//v//B/8P/w//F/8X/wv/C/8P/w//H/8f/
yP/I/8v/zf/P/9D/zf/N/8z/zv/S/9L/0//X/9v/3P/g/+D/5P/l/+j/6//s/+v/6v/q
/+v/6//r/+3/8v/z//T/9v/1//T/8v/w//P/9P/y//L/8f/t/+v/5v/l/+P/4v/g/+H/
3//c/w==
         </WaveFormData>
      </LeadData>
      <LeadData>
         <LeadByteCountTotal>10000</LeadByteCountTotal>
         <LeadTimeOffset>0</LeadTimeOffset>
         <LeadSampleCountTotal>5000</LeadSampleCountTotal>
         <LeadAmplitudeUnitsPerBit>4.88</LeadAmplitudeUnitsPerBit>
         <LeadAmplitudeUnits>��V</LeadAmplitudeUnits>
         <LeadHighLimit>2147483647</LeadHighLimit>
         <LeadLowLimit>268435456</LeadLowLimit>
         <LeadID>V6</LeadID>
         <LeadOffsetFirstSample>0</LeadOffsetFirstSample>
         <FirstSampleBaseline>0</FirstSampleBaseline>
         <LeadSampleSize>2</LeadSampleSize>
         <LeadOff>FALSE</LeadOff>
         <BaselineSway>FALSE</BaselineSway>
         <ExcessiveACNoise>FALSE</ExcessiveACNoise>
         <MuscleNoise>FALSE</MuscleNoise>
         <LeadDataCRC32>3502476526</LeadDataCRC32>
         <WaveFormData>
3v/e/97/3v/c/9z/3P/c/9//4P/h/+L/6f/u//P/+P8SACwARgBgAH8AnAC5ANYAyAC6
AKwAngB/AGIARQAoABUAAgDv/9z/3f/e/9//4P/i/+T/5v/o/+j/6P/o/+j/6P/o/+j/
6P/l/+T/4//i/+X/5v/n/+j/6v/q/+r/6v/o/+j/6P/o/+r/7P/u//D/7//u/+3/7P/u
/+7/7v/u/+//8P/x//L/8P/w//D/8P/z//T/9f/2//n/+v/7//z//f/+////AAAAAAAA
AAAAAAIAAgACAAIABwAKAA0AEAARABIAEwAUABYAGAAaABwAHgAgACIAJAAlACYAJwAo
ACoALAAuADAAMAAwADAAMAAuAC4ALgAuAC8AMAAxADIALwAuAC0ALAAqACoAKgAqACUA
IgAfABwAHAAcABwAHAAZABgAFwAWABQAEgAQAA4ADwAQABEAEgAQAA4ADAAKAAsADAAN
AA4ADgAOAA4ADgALAAoACQAIAAoADAAOABAADwAOAA0ADAAMAAwADAAMAAoACgAKAAoA
CgAKAAoACgANABAAEwAWABMAEgARABAAEgAUABYAGAAYABgAGAAYABoAGgAaABoAHQAe
AB8AIAAeABwAGgAYABoAGgAaABoAHAAcABwAHAAbABoAGQAYABgAGAAaABoAGgAZABcA
FgAVABUAFAATABUAFgAXABgAFwAWABYAFgAWABcAFwAYABYAFgAWABYAFQAVABYAFgAW
ABYAFQAVABUAFAAUABMAFAAUABMAEwASABIAEgASABIAEQAPAA0ADgAPABEAEgAPAA0A
CwAKAAoACgAKAAgABgAGAAYABgAHAAoACwAMAAsACQAHAAUAAwAHAAkADAAMAAcAAQAC
AAMAAAD+/wIACAANABkAMQBUAHgAmgC4ANoA/wASARAB+gDaAL4AoQCAAF8AQAAkAA8A
/v/t/+X/4//o/+7/7//v//T/+////////v/+//7//v/8//v/+v/5//v/+//8//z//f/8
//z//P/9//3//v/+//7//v/+//7//v/+//7///8AAAAAAAAAAP///f/8//z//v/+////
//8CAAIAAQABAAAA/////wAAAAAAAAIAAgABAAEAAAD///7//v/9//3///8AAAEAAQD/
/wAAAQACAAYACAAKAA0ADAANAA4AEQASABQAFgAXABoAHQAeAB8AIAAfAB4AHgAiACIA
IgAkACIAIAAeABsAGwAZABgAFwAYABcAFgAUABAADQAMAAkABQADAAAA/f/6//n/+f/4
//b/9f/0//P/8//y//H/8P/u/+3/7f/r/+z/7P/r/+n/6f/o/+f/5//m/+X/5P/i/+P/
4//j/+T/4v/i/+L/4v/k/+T/5P/i/+T/5P/l/+j/5//l/+P/4P/i/+L/4//j/+P/5f/l
/+X/5v/n/+f/6P/n/+f/5//n/+n/6f/s/+3/7f/t/+3/7f/u/+//7//v//D/8v/z//T/
7v/q/+r/6//s/+3/7v/w//L/9P/4//b/9v/0//P/8//y//L/8v/z//P/8//y//L/8v/y
//L/8//1//f/+P/2//X/9f/0//b/+P/6//r/+f/5//j/9v/1//P/8v/y//L/8//z//P/
9P/y//H/8P/y//L/8v/y//D/7f/q/+n/5//o/+j/5v/o/+j/6f/s/+v/6v/n/+b/6f/q
/+v/7P/r/+r/6f/o/+j/6P/o/+n/6//p/+r/7P/p/+X/4v/f/97/2v/c/+L/6f/x//3/
FgA6AF4AggCkAMsA6ADwAOIAxACmAIsAbABNADAAFgD7/+T/1f/H/8P/yP/Q/9X/1//a
/9//4f/f/93/3P/b/9r/3v/f/+D/4f/f/9//4P/g/9//3v/e/97/4P/h/+P/5P/i/+L/
4v/i/+T/5P/k/+X/6P/o/+j/6P/o/+f/5//o/+r/6v/r/+v/6v/q/+n/6f/q/+v/7f/w
//D/8P/y//L/8P/x//H/8f/z//b/+P/7//n/+P/3//X/9//4//n/+v/8//7/AAADAAEA
AQABAAMABgAKAA4AEQASABMAEgARABQAFQAWABgAGgAaABoAHAAcABwAHAAbABwAGwAb
ABsAGQAXABUAEgARAA8ADwANAAsACQAGAAMA/v/9//3//P/7//v/+//7//n/+P/3//b/
9v/1//X/8//w//D/7//t/+3/7P/r/+v/7f/t/+3/7P/s/+v/6v/q/+r/6v/q/+r/7P/s
/+z/6v/s/+z/7f/w//P/8//z//L/8f/w//D/7//z//X/9f/1//X/9f/0//T/9f/1//X/
9f/2//f/+//9//z/+//6//n//f///wAAAQD//wAAAAAAAPz//v8EAAYABAAEAAQABAAD
AAIAAQACAAQABgAGAAcACgAKAAsADAALAAsACwAKAAwADAAMAAwACwALAAsACgANAA0A
DgAOAAwADAAMAAoACQAJAAgABgAKAAsADQAQAA8ADwAOAA0ADgAOAA8AEAAOAAwACgAI
AAkABwAFAAUABQAGAAYABAABAP7//P/8//j/9v/y//D/7v/u/+7/7v/s/+r/6P/m/+X/
5P/j/+P/5//j/+L/5P/l/+X/4v/f/97/3v/c/9z/4//t//3/FAA0AFYAeACYALcA0ADa
ANIAuACeAIMAZAA7ABoAAgDp/9T/x/+//7//xv/O/9P/1f/S/8//0f/V/9b/1v/W/9b/
1v/V/9T/0//R/9H/0v/S/9L/0v/T/9T/0//T/9T/1P/U/9T/1P/U/9L/0v/S/9P/0v/S
/9L/0v/U/9X/1//a/9j/2P/Z/9n/2P/Y/9f/1//X/9f/2P/a/9z/3P/e/97/4f/j/+T/
5f/i/+L/4f/h/+b/6P/q/+v/7v/w//L/9P/y//L/8v/z//b/9//4//v//P/+/wAAAQAD
AAUABQAFAAgACQAKAAwAEAAQABAAEgASABIAEgARABMAEQAQAA8ADwAPAA8ADgAKAAcA
BgADAP///f/6//f/9f/1//b/9v/z//H/7//t/+7/7v/u/+7/7f/t/+7/7f/q/+r/6f/n
/+n/6P/n/+f/5f/l/+X/5P/o/+n/6v/s/+z/7P/s/+z/7f/u/+//7v/u/+7/7//y//P/
8//z//L/9P/0//X/9f/1//X/8//x//L/8//z//T/+f/7//3////8//v//f/9//7///8A
AAEAAQABAAAA///+//7//f/8/wIAAgACAAIAAQAAAP///v8AAAAAAAACAAMABgAHAAkA
BwAGAAYABgAJAAkACQAIAAYABgAGAAYACQALAA0ADgAPAA8AEAAQAA8ADgANAAoACgAL
AAsACgAMAAsACwAMAAsACwAKAAkACgAIAAcABgAIAAgACAAIAAUAAwABAAEAAwAEAAQA
AgADAAIAAgAEAAIAAgAAAAAAAwAEAAUABgAHAAYABQAEAAMAAgABAAEA/f/9/wAABgAH
AAMAAAD7//j//P8AAAIACQAZADUAVgB4AJwAxADsAAsBGAEOAfAA0gC4AJcAcgBNACoA
EgD///D/5f/j/+f/8P/4//n/9//4//v///8BAAAAAAAAAAAAAAD///7//f//////AAAA
AP7//P/7//r//v///wEAAgAAAAAAAAAAAP7//v/+////AAAAAAAAAAAAAP////8AAAIA
AgADAAMABAAEAAMAAwABAAEAAgAEAAQABAAGAAYAAwADAAIAAQAEAAYABwAJAAsADAAN
AA0ADAAMAAwADAAPABIAFQAZABkAGQAZABsAHwAiACUAJwApACsAKwArACsAKwArACwA
MAAwADAAMgAwAC4ALAApACsAKwAsAC0AKgApACgAJgAhAB0AGwAXABUAEwAQAA0ACgAJ
AAkACAAHAAcABwAHAAYABAACAAAA/v/9//3/+//8//z/+//5//f/9v/1//X/8//z//P/
8v/y//H/8P/w//D/8P/w//D/8v/y//L/8P/t/+z/7P/u//H/8f/x//D/8v/y//P/8//0
//X/9P/z//X/9f/0//T/8//z//P/8//2//f/+//9//v/+//7//v/+//7//r/+f/9//7/
/P/4//b/9v/2//b/9v/5//r/+//+//z//v/+////AQAAAAAAAAAAAP///v/8//r/+v/6
//r/+//9////AAD/////AAAAAAIAAgACAAAA/f/7//j/9P/y/+//7f/s/+3/7//w//H/
7//s/+r/6P/r/+z/7f/u/+v/6f/n/+f/5v/m/+X/4v/i/+L/4//m/+T/4v/e/9z/3//g
/+H/4v/i/+L/4v/i/+H/4P/f/9//3//j/+T/4v/f/9//3v/b/9r/2v/a/97/5//v//3/
FAA2AFgAeACcAMMA4ADoANoAvgCiAIcAZgBDACYADgD3/+D/0f/H/8P/yP/Q/9f/2//c
/93/3f/b/9j/2P/Y/9j/2v/b/9z/3f/e/9//4f/i/9//3P/a/9j/2//b/9z/3P/a/9r/
2v/a/9z/3P/c/93/3P/c/9z/3P/a/9n/2f/a/93/3v/g/+H/3//e/9z/2//d/93/3v/g
/+L/4v/k/+T/4//j/+L/4f/l/+j/6v/t/+3/7P/r/+n/6f/q/+v/7P/w//L/9P/3//j/
+f/6//3/AAAEAAgACwAKAAsACgAJAAwADQAOABAAEAAQABAAEgASABIAEgARABIAEQAR
ABEADgANAAwACgAJAAcABwAFAAEA///8//n/9f/z//L/8P/v/+//7//v/+7/7P/q/+j/
5//n/+j/5//m/+b/5f/j/+L/4P/e/93/3//f/9//3v/d/9v/2f/Y/9n/2v/b/9z/3P/c
/9z/2v/Y/9j/2f/c/+D/4f/i/+L/4f/g/+D/3//j/+X/5f/l/+f/5//m/+b/5f/l/+X/
5f/m/+f/6//t/+v/6//r/+v/6//r/+r/6f/r/+z/7P/s/+r/7P/t/+7/7//w//D/8P/w
//L/8P/y//L/8//0//T/9f/2//X/9f/1//T/9//4//n/+v/6//v//P/8//3//f/+//7/
AAAAAAAA/v/7//v/+v/4//n/+f/6//z//f///wAAAQD8//j/9f/y//T/9v/4//r/+f/3
//X/9f/z//T/9P/y//L/8v/z//b/9P/0//L/8v/z//T/9f/2//f/9v/1//T/8//y//H/
8f/3//n/+v/4//P/8f/y//P/8v/w/+r/7P/1//v/AwAUADgAYACEAKYAyQDmAPYA8ADS
ALIAmwCAAFsAQAAuABkA/v/r/+H/2//e/+j/7//z//b/9//3//H/7//u/+3/7P/u/+//
8P/x//H/8f/y//L/8v/y//P/9P/x/+//7v/s/+z/7P/s/+z/7v/u/+7/7//w//D/8P/w
/+7/6//p/+j/5v/m/+f/5//o/+j/5//n/+r/6//t//D/7f/s/+3/7P/u/+//7//v//H/
8v/y//P/8v/y//L/8f/0//b/+P/6//v//P/9////AAABAAIABQAHAAoADQAPABMAFQAV
ABUAGAAZABoAHAAcABwAHAAeACAAIAAgAB8AHQAbABoAGQAWABUAFAASABEADwAPAA0A
CwAJAAYAAwADAAMABAAEAP7/+//4//X/9P/y//D/7v/u/+//8f/x//D/8P/v/+3/7v/u
/+7/7//t/+3/7f/s/+z/6//q/+r/6v/q/+r/6v/o/+j/6P/m/+j/6P/p/+z/6//r/+v/
6v/r/+z/7v/v/+//8f/x//H/8P/v/+3/7P/u/+//8P/x/+7/7f/v/+//7f/t/+3/7f/u
/+//7//v/+7/7v/t/+z/7v/y//T/8v/v/+7/7f/s/+r/6P/m/+b/6P/s/+7/8f/v/+7/
7v/u/+//7//v/+7/7//w//H/8v/x//H/8f/w//L/8//1//b/9f/0//P/8P/y//P/8//y
//X/9f/2//j/9//3//b/9f/0//L/8f/w//D/8P/w//D/8f/v/+3/7f/t/+7/7v/s/+v/
6v/q/+z/7//w/+//8P/t/+z/6//q/+3/7v/v//D/7//u/+3/7f/j/+X/5P/i/+f/6f/m
/+H/4v/i/+b/7P/1/wcAJQBMAHAAkACyANQA8QD8APIA2AC6AKAAfQBYADcAFgD4/+P/
1P/J/8f/z//Y/9z/3f/d/+D/4//l/+f/6P/o/+j/6P/o/+f/5v/l/+X/5f/m/+b/5f/k
/+T/5P/j/+P/5P/k/+X/5v/n/+j/5//m/+X/5f/m/+b/5v/m/+b/5f/l/+b/5P/k/+X/
5f/p/+r/6v/r/+n/5//m/+b/5v/m/+j/6P/q/+v/6//r/+r/6v/p/+n/7P/u//D/8f/v
//D/8f/y//X/+P/7////AgADAAQABwAIAAoADAANABEAEwATABMAFQAVABUAFgAaABoA
GgAcABwAHAAcABsAGQAVABIADwAQAA8ADgAMAAgABQAEAAEAAAD///3/+//4//f/9//2
//L/7//s/+n/7P/s/+z/7P/q/+n/6f/n/+j/6P/n/+X/4//i/+H/4f/g/9//3v/c/93/
3f/d/97/3v/e/97/3v/g/+D/4P/e/+D/4P/h/+T/4//h/9//3P/c/9z/3f/d/93/3//f
/9//4P/h/+H/4v/l/+X/5f/l/+X/5f/o/+n/6//r/+v/6//p/+n/6P/n/+v/7P/s/+z/
7v/s/+z/7P/s/+r/6v/q/+z/7f/w//H/8//z//L/8v/y//H/8f/x//D/7v/u/+7/7v/u
/+//8P/w/+//7//w//D/7v/u/+7/7P/t/+//8P/w/+7/6//p/+j/6v/r/+v/6//p/+b/
5P/i/+D/4P/g/+D/4v/h/+D/4f/e/97/3f/a/9v/2v/a/9z/3v/e/9z/3P/b/9r/2f/Y
/9v/3P/d/97/3//e/93/3f/d/9v/3P/e/9//3//e/93/2v/W/9j/3P/f/+n/9/8OACwA
SgBqAIoArQDMAN4A3ADGAKgAiwBwAEkAKgAWAAEA6v/X/8//y//Q/9j/2//d/97/4f/j
/+P/5P/k/+T/5P/k/+P/4v/h/+T/5f/n/+j/5f/k/+T/5P/m/+f/6f/q/+z/7P/s/+z/
6v/q/+r/6//t/+7/7//w/+7/7f/t/+7/8P/w//H/8f/0//T/8//z//P/8//0//b/+P/4
//r/+v/4//n/+f/5//n/+v/6//v///8AAAEAAQABAAIAAwAEAAkADAAPABMAEgATABQA
FwAZABwAHwAhACQAJwAoACkAKwArACsALAAxADIAMwA2ADQAMgAwAC0ALgAtAC0ALQAp
ACcAJQAiAB0AGwAbABkAGAAXABUAEwAOAA0ADQAMAAsACQAHAAUABQAEAAMAAgD+//3/
/f/7//v//P/8//v/+//6//n/+f/5//n/+f/4//r/+f/4//j/+f/6//v//P/8//z//P/6
//j/+P/5//z/+//7//v/+v/4//j/+f/5//n/+//7//v//f///wAAAgACAAEAAAD/////
//8CAAMAAwADAAMAAwACAAMAAwADAAYACAAJAAoACgAIAAYABgAGAAYABwAIAAkADAAJ
AAoACQAJAAsADAAOABAADwAPAA8ADgANAAwACwAKAAwADQAOAA4ADQANAA4ADgAQABAA
EAAOAA8ADwAOAAwACQAHAAYABgAIAAkACQAJAAoACAAHAAYACAAIAAgACAAFAAMAAQAB
AP//AAAAAP7////+//7/AAD///7/+//6//3//v///wAAAgACAAIAAgABAAAA////////
AwAEAAQABwADAPz/+f/6//z//P/+/wcADwAVACQARABmAIYAqADJAOoA/AD8AOYAxgCp
AI4AawBKADQAIQAKAPn/7f/n/+j/7v/1//f/+v///wMAAwAAAAAAAAAAAAAA///+//3/
/////wAAAAD9//z//P/8/wAAAQADAAQAAwACAAEAAAACAAIAAgADAAQABAAEAAQAAgD/
//3//P/+/wAAAwAFAAUABAACAAEABAAFAAcACgAKAAoADAAMAAoACQAHAAUABQAGAAYA
BwALAAwADQANAA8AEgAVABgAGQAaABsAHQAdAB0AHQAfACQAKAAsAC8AMQAzADMAMwA4
ADkAOgA8AD4APgA+AEAAPwA+AD0AOwA8ADsAOwA7ADoAOQA4ADYAMwAxADEALwAtACsA
KAAlACAAHwAfAB4AHQAbABkAFwAaABoAGgAaABMADwAMAAcAAwAAAPz/9//3//b/9f/1
//L/8f/w/+7/7f/r/+n/6P/o/+j/6P/o/+r/6v/q/+j/6v/q/+v/7v/u/+3/7P/q/+r/
6v/r/+v/7//x//H/8f/z//P/8v/y//L/8f/w/+//7//v//L/8//z//P/8//z//b/9//3
//f/9//4//j/+P/2//D/8P/y//T/9v/4//b/9v/2//j/+f/8//3///////7//v/+////
//////7//P/8//z//P/6//v//P/8//////8AAAAAAgACAAIAAAD8//v/+f/2//n/+f/6
//z//P/9//3//f/7//j/9v/0//X/9v/3//j/9P/x/+7/7f/u//D/8f/w/+//7v/u//D/
8v/y//D/8P/v/+7/7f/s/+7/7v/u/+7/8P/w//D/8f/1//P/8P/u/+v/6//s/+n/5P/i
/+b/7P/z////GQA+AGgAjgCyANoA+wAIAf4A5ADCAKYAhwBmAEcAKgAOAPf/6P/Z/9P/
1f/e/+r/8//z/+7/7f/v/+//7P/s/+z/7P/v/+//7//v//H/8f/y//L/8f/w//D/8P/u
/+3/7f/s/+7/7v/u/+7/8P/w//D/8f/v/+7/7f/s/+7/7//x//T/8v/y//P/8//x//D/
7v/t/+//7//w//L/9P/0//b/9v/2//f/9//3//n/+v/6//v/+//8//3//f///wAAAQAC
AAIABAAGAAkADAANAA4AEQATABYAGQAbABsAHQAdAB0AIQAhACEAIgAiACIAIgAkACYA
JgAmACUAIgAfAB0AGwAcABsAGgAYABcAFQAVABMADgALAAcAAwABAAEAAgACAP///f/7
//n/+//6//n/+P/5//n/+v/5//b/9v/1//P/9f/0//P/8//x//H/8f/w/+//7f/r/+r/
6//s/+3/7v/t/+z/6//o/+v/7P/u//L/8f/x//H/8P/u/+7/7//v//P/9f/1//X/8//z
//L/8v/z//P/8//z//T/9f/5//v/+v/5//j/9//6//v/+//7//r/+v/5//j//P/8//7/
/v/+//7/+//6//n/+v/8//7//v////3//P/8//z//P/7//r/+P/6//r/+v/6//r/+//8
//z//////wAAAAD9//z/+//4//f/9//2//T/9v/1//X/9v/0//X/9f/1//b/9P/z//L/
7//u/+3/7P/r/+n/5//n/+n/6v/q/+j/5//m/+b/6P/o/+j/5v/m/+X/5P/j/+L/4v/i
/+L/4v/h/+D/3//f/9n/2f/a/9r/2f/Z/9r/2//Y/9b/1v/a/+P/7////xoAPABaAHgA
mAC5ANQA3ADQALYAmgB9AFoAMwAWAP7/5f/O/8P/vf+//8j/0P/V/9X/1P/V/9X/0//T
/9T/1f/W/9X/1f/V/9X/0//T/9T/1P/V/9b/2P/a/9r/2f/Z/9j/2v/a/9r/2v/c/9z/
3P/d/97/3v/e/97/3//f/+D/4v/h/+D/4P/f/+D/4P/f/9//4f/h/+L/5P/i/+L/5P/k
/+f/6f/q/+v/6f/q/+r/6//t/+7/7//v//D/8v/0//b/9v/4//r//f8AAAEAAgAFAAUA
CAALAA0AEAATABQAFQAVABUAFQAWABgAGAAYABoAGgAaABoAGQAXABUAFAATABQAEwAS
ABAADQALAAsACQAJAAcABAABAAAA//////7/+P/1//L/7//x//D/7//u/+z/6//r/+n/
6v/q/+n/5//p/+j/5//n/+X/5f/l/+T/5f/l/+X/5v/m/+b/5v/m/+b/5v/m/+T/5v/m
/+f/6v/q/+n/6P/m/+j/6P/p/+n/6P/p/+j/5//o/+n/6f/q/+n/6f/p/+n/5//n/+r/
6//t/+//8f/z//f/+f/6//v//f/+//7//v8CAAQABAAAAP7//P/6//v//P/9/wAAAgAE
AAQABQADAAIAAgACAAYABwAIAAgACAAIAAgACAAGAAcACAAIAAcABwAIAAgACAAIAAgA
BgAGAAcABwAGAAQAAwADAAQABQAHAAgACQAGAAQAAwACAAQABAAEAAQAAwABAP/////8
//z/+//4//r/+v/7//7//v/+//z//P/6//r/+v/6//z//P/8//z/+f/4//f/9//5//v/
/v8AAP/////+//v/+P/4//j//P8BAAsAFwAqAEgAbACMAK4A0wDyAAAB+ADiAMQAowCA
AFkAOgAmABUAAAD1//P/8f/2//7/AQADAAYACwALAAsACgAKAAoACgAJAAcABQADAAUA
BQAGAAYABwAGAAYABgAHAAcACAAIAAoACgAKAAoACAAIAAgACQAKAAoACgAKAAgABwAH
AAgACQAKAAwADQAPABAAEAARAA8ADwAQABIAFAAUABYAFgAVABUAFAATABUAFgAWABcA
GwAcAB0AHQAdAB4AHwAgACMAJgApAC0AMAAxADIANQA1ADgAOwA9AD4APwA+AD0APwA/
AD8AQABEAEYASABMAEsASgBJAEcASQBJAEoASwBKAEkASABGAEEAPQA7ADcANgA1ADMA
MQAtACsAKgAoACgAJwAmACUAJwAmACUAJAAiACEAIQAfACEAIgAiACEAIAAeABwAGwAd
AB0AHQAcAB4AHQAcABwAHgAeAB4AHgAeAB4AHgAcABsAGgAaABwAGgAZABgAFgAYABgA
GQAZABkAGwAbABsAGwAbABoAGgAXABUAEwARABEAEQAUABUAFAATABIAEQASABMAEwAT
ABEAEgASABIAEgAQAA4ADAAOAA8AEAARABIAEgASABIAFAARABIAEQARABIAEgATABQA
EgARABAADgAQABAAEAAQAA8ADwAPAA4AEQARABIAEgASABIAEgAQAA0ACwAIAAQABgAF
AAUABgAGAAcABwAHAAQAAgABAAAAAAAAAAAAAAD9//v/+f/5//r//P/9//z/+v/4//f/
+P/3//b/8//y//X/9v/3//j/9//2//X/9P/2//b/9v/3//X/8//y//L/8//z//L/8f/s
/+j/7P/y//X/+/8NACwAVAB6AJgAugDhAPoA+gDkAMoAsgCbAHwAWwA+ACAABwDy/+H/
1f/T/9r/4v/p/+3/8P/x//P/8f/x//L/8//0//X/9f/1//X/8//z//T/9P/0//T/9f/2
//X/9f/2//b/9v/2//b/9v/3//j/+f/7//r/+v/6//r//P/7//v//P/7//r/+v/5//z/
/v///wEAAAD/////AAD+//z//P/6//7/AQADAAUAAwACAAAA///+//7//v/9//7/AAAC
AAQABAAGAAgACwAPABEAEwAXABYAGAAaABsAGwAdAB0AHQAiACMAJAAmACYAJgAmACgA
JgAmACYAJQAjACEAIAAfABwAGwAaABgAEwARABEADwAMAAkABQABAAAAAQADAAQA///9
//v/+f/4//b/9P/y//L/8f/x/+//7P/q/+f/4//j/+L/4f/h/97/3f/c/9r/3P/b/9r/
2v/a/9r/2v/a/9j/2P/Y/9b/1//Y/9r/3v/c/9v/2v/Y/9n/2v/c/93/3f/f/9//3//f
/9//3v/e/+L/4//k/+X/5P/j/+X/5f/n/+f/5//n/+r/6//r/+v/6f/q/+r/6v/q/+z/
7v/r/+r/6f/o/+b/5v/m/+j/6v/s/+z/7f/s/+r/6f/o/+r/6//s/+z/7P/s/+z/7P/q
/+v/7P/s/+7/7//x//L/7//u/+3/6v/r/+v/6v/o/+j/5//n/+j/5v/n/+f/5//n/+b/
5v/m/+P/4v/h/+D/4P/f/97/3//d/97/3v/c/9r/2P/X/9j/2v/a/9j/2P/W/9b/1v/W
/9r/2v/a/9r/2//a/9n/2f/V/9X/0v/U/9f/1//W/9X/0P/O/87/1v/j//H/BQAmAEgA
aACGAKgAywDgANwAxACmAIwAbwBOACsAEgD6/+P/0P/B/73/v//E/8r/zf/P/9L/0//T
/9X/1f/W/9f/2P/W/9X/1P/T/9T/1f/X/9j/2P/Y/9n/2v/Y/9f/1//W/9j/2P/Y/9j/
1v/W/9b/1//W/9b/1v/W/9j/1//X/9j/1v/W/9f/1//Y/9j/1//X/9b/1f/V/9b/2f/a
/93/3v/c/93/3f/d/93/3v/e/9//4v/k/+b/5//m/+b/5v/m/+j/6v/s/+//8v/z//T/
9//4//r//P/9/wAAAwAEAAUABwAHAAcACAAMAAwADAAOAAwACgAIAAUABwAFAAQAAwAF
AAUABQAEAAAA/f/8//n/+P/3//X/8//x//H/8v/y/+//7f/r/+n/6v/q/+r/6v/m/+X/
5f/j/+X/5v/m/+X/4//i/+H/4f/h/+H/4f/g/+P/4//j/+T/4//i/+H/4P/h/+L/4//i
/+L/4v/j/+b/6f/p/+n/6P/o/+j/6f/p/+f/5//l/+P/5f/n/+j/6v/t/+3/7f/t/+3/
7f/w//H/8v/z//T/9f/z//P/8v/x//T/9v/3//j/+P/2//T/9P/0//T/9P/3//j/+f/8
//v//P/7//v//P/8//3//v/////////+//7//v/+//7/AQADAAUABgAGAAUABQAEAAUA
BgAHAAYAAgABAP///P/7//n/+P/4//v//f/+/////P/6//n/+P/3//b/9f/0//f/9//3
//n/+P/4//f/9P/0//T/9f/4//f/9v/z//L/8//0//X/9v/5//r/+//8//r/+P/2//X/
+//9//7/AAD9//v/+P/1//b/+P/4//z/AwAJABMAJAA+AGAAgACiAMcA6AD8APgA4ADA
AKMAiABfADwAKgAbAAQA8//r/+f/6P/u//X/+/8CAAUABwAHAAMAAgABAAAAAwADAAMA
AwABAAEAAgACAAIAAgADAAQACAAJAAsADAAOAA4ADgAOABAAEAAQABEAEgASABIAEgAU
ABMAEwAUABYAFgAXABcAFQAUABIAEQASABMAFQAYABkAGgAdAB4AIAAhACEAIQAkACYA
JwApACgAKAAoACcAJgAmACYAJgAqACwALgAxADIAMwA0ADcAOgA+AEIARQBEAEUARABD
AEYARwBIAEoATwBQAFEAVABTAFIAUQBPAFIAUQBRAFEAUgBRAFAATgBLAEkASQBHAEcA
QwBAAA==
         </WaveFormData>
      </LeadData>
   </Waveform>
</RestingECG>
