# Supplementary material for: Detection of Left Atrial Enlargement Using a Convolutional Neural Network-Enabled Electrocardiogram
Source: Front Cardiovasc Med. 2020 Dec 17;7:609976. doi: 10.3389/fcvm.2020.609976 (PMC7773668; doi:10.3389/fcvm.2020.609976)
Supplement: Supplementary file 1 [file Data_Sheet_1.ZIP › hyp/1802033838_3721_0000001J.XML]

<?xml version="1.0" encoding="Windows-1252"?>
<!DOCTYPE RestingECG SYSTEM "restecg.dtd">
<RestingECG>
   <PatientDemographics>
      <PatientID>1802033838</PatientID>
      <PatientAge>79</PatientAge>
      <AgeUnits>Years</AgeUnits>
      <Gender>Female</Gender>
      <PatientLastName>lianghuiqing</PatientLastName>
   </PatientDemographics>
   <TestDemographics>
      <DataType>Resting</DataType>
      <Site>1</Site>
      <AcquisitionDevice>MAC55</AcquisitionDevice>
      <Status>Unconfirmed</Status>
      <Priority>Normal</Priority>
      <AcquisitionTime>08:40:25</AcquisitionTime>
      <AcquisitionDate>11-16-2016</AcquisitionDate>
      <CartNumber>1</CartNumber>
      <AcquisitionSoftwareVersion>009C</AcquisitionSoftwareVersion>
      <XMLSourceVersion>MAC5000 v1.0</XMLSourceVersion>
   </TestDemographics>
   <RestingECGMeasurements>
      <VentricularRate>82</VentricularRate>
      <AtrialRate>82</AtrialRate>
      <PRInterval>148</PRInterval>
      <QRSDuration>84</QRSDuration>
      <QTInterval>424</QTInterval>
      <QTCorrected>495</QTCorrected>
      <PAxis>60</PAxis>
      <RAxis>27</RAxis>
      <TAxis>18</TAxis>
      <QRSCount>13</QRSCount>
      <QOnset>224</QOnset>
      <QOffset>266</QOffset>
      <POnset>150</POnset>
      <POffset>212</POffset>
      <TOffset>436</TOffset>
      <ECGSampleBase>500</ECGSampleBase>
      <ECGSampleExponent>0</ECGSampleExponent>
   </RestingECGMeasurements>
   <Diagnosis>
      <Modality>Resting</Modality>
         <StatementCount>5</StatementCount>
         <LabelText>12SL ��ϳ���</LabelText>
      <DiagnosisStatement>
         <StmtFlag>ENDSLINE</StmtFlag>
         <StmtText>�������</StmtText>
      </DiagnosisStatement>
      <DiagnosisStatement>
         <StmtText>�����ҷʴ�</StmtText>
      </DiagnosisStatement>
      <DiagnosisStatement>
         <StmtFlag>ENDSLINE</StmtFlag>
         <StmtText>�鸴�����쳣</StmtText>
      </DiagnosisStatement>
      <DiagnosisStatement>
         <StmtFlag>ENDSLINE</StmtFlag>
         <StmtText>QT�����ӳ�</StmtText>
      </DiagnosisStatement>
      <DiagnosisStatement>
         <StmtFlag>ENDSLINE</StmtFlag>
         <StmtText>�쳣 ECG</StmtText>
      </DiagnosisStatement>
   </Diagnosis>
   <Waveform>
      <WaveformType>Rhythm</WaveformType>
      <WaveformStartTime>0</WaveformStartTime>
      <NumberofLeads>8</NumberofLeads>
      <SampleType>CONTINUOUS_SAMPLES</SampleType>
      <SampleBase>500</SampleBase>
      <SampleExponent>0</SampleExponent>
      <HighPassFilter>16</HighPassFilter>
      <LowPassFilter>150</LowPassFilter>
      <ACFilter>NONE</ACFilter>
      <LeadData>
         <LeadByteCountTotal>10000</LeadByteCountTotal>
         <LeadTimeOffset>0</LeadTimeOffset>
         <LeadSampleCountTotal>5000</LeadSampleCountTotal>
         <LeadAmplitudeUnitsPerBit>4.88</LeadAmplitudeUnitsPerBit>
         <LeadAmplitudeUnits>��V</LeadAmplitudeUnits>
         <LeadHighLimit>2147483647</LeadHighLimit>
         <LeadLowLimit>268435456</LeadLowLimit>
         <LeadID>I</LeadID>
         <LeadOffsetFirstSample>0</LeadOffsetFirstSample>
         <FirstSampleBaseline>0</FirstSampleBaseline>
         <LeadSampleSize>2</LeadSampleSize>
         <LeadOff>FALSE</LeadOff>
         <BaselineSway>FALSE</BaselineSway>
         <ExcessiveACNoise>FALSE</ExcessiveACNoise>
         <MuscleNoise>FALSE</MuscleNoise>
         <LeadDataCRC32>956961694</LeadDataCRC32>
         <WaveFormData>
/P/8//z//P/7//r/+f/4//j/+P/4//j/9v/2//b/9v/2//b/9v/2//T/9P/0//T/9v/2
//b/9v/2//b/9v/2//T/9P/0//T/9P/0//T/9P/2//b/9v/2//b/9v/2//b/+P/4//j/
+P/3//b/9f/0//X/9v/3//j/+P/4//j/+P/4//j/+P/4//r/+v/6//r/+f/4//f/9v/3
//j/+f/6//r/+v/6//r/+v/6//r/+v/9//7///8AAP7//v/+//7/AQACAAMABAAGAAYA
BgAGAAcACAAJAAoADAAOABAAEgAUABQAFAAUABUAFgAXABgAGQAaABsAHAAeAB4AHgAe
AB8AIAAhACIAIAAgACAAIAAeAB4AHgAeABsAGgAZABgAFQAUABMAEgAQABAAEAAQAA0A
DAALAAoACQAIAAcABgAFAAQAAwACAAEAAAD///7/AAAAAAAAAAD+//7//v/+//7//v/+
//7//P/8//z//P/+//7//v/+//z//P/8//z/+//6//n/+P/5//r/+//8//r/+v/6//r/
/P/8//z//P/+//7//v/+//3//P/7//r//P/8//z//P/6//r/+v/6//z//P/8//z//v/+
//7//v/+//7//v/+//z//P/8//z//P/8//z//P/6//r/+v/6//3//f/8//z/+v/7//v/
+//8//z//P/8//z//P/9//3//f/8//v/+f/8//7///8AAP///v/9//7/AAAAAAEAAQAC
AAMABAAEAAQABQAFAAUABAAGAAcABwAHAAgACAAJAAsACwALAAsACgAJAAkACAAFAAQA
AgABAAEA/v/9//3/+//7//v/+v/7//v/+//6//j/+P/4//j/+P/4//j/+P/5//r/+//8
//r/9//z//X/9v/z//L/9P/4//b/9v8CABoALwBIAGQAggCeALwA1QDcANoA1gDDAKEA
hQBsAE0ANAAhABQACwAHAAAA+/////3/+//9//z/+P/3//f/9f/1//X/9P/0//b/9f/1
//b/9P/y//L/8//1//X/9f/1//X/9f/1//f/9v/1//P/8v/0//T/9P/0//T/9P/0//X/
9//2//X/9f/z//X/9f/1//T/9P/0//X/9//3//f/9//2//b/9v/1//f/+P/4//f/9//4
//j/+P/4//f/9f/0//b/9//4//n/+P/4//j/+P/6//v/+//7//v//P/8//v//f/9//3/
/v/+////AgACAAAAAgADAAQACAAIAAgACQAMAA0ADwAQABEAEQASABMAFgAYABkAGgAa
ABoAGgAZABoAHAAdAB4AHgAfAB4AHQAgACAAIAAeAB4AHQAcABoAGAAYABYAFQAWABMA
EQAQAA4ADQAMAAwACQAHAAcABgAHAAQAAwACAAIAAQABAAAA///////////9//v/+//7
//z//f/9//7//P/8//z/+//5//r/+v/4//n/+//8//z/+//6//n/+P/3//f/9//3//f/
9//2//b/+P/4//n/+f/3//f/+P/4//f/9v/2//X/9v/3//j/+P/6//r/+v/7//z/+//5
//j/+v/6//r/+v/4//j/+P/4//n/+f/5//r//P/8//z//P/7//r/+P/3//j/+f/7//z/
+v/3//n//P/6//r/+v/6//n/+f/4//j/+v/7//v/+//8//z//P/8//j/+P/5//n//P/8
//z/+//7//z//P/8//r/+v/6//z//f/+/wAAAQABAAEAAQAAAAIAAwADAAMABAAGAAcA
BwAFAAYABgAHAAkACQAJAAkACAAHAAcABgADAAIAAAD///3/+v/5//n/9//3//f/9v/3
//f/9//2//j/+P/4//j/9v/2//b/9v/2//b/9v/2//b/+f/5//n/8v/n/+r/9P/2//j/
/P8KACIAOwBUAHIAkACuAMoA2QDcANgAygCzAJEAbwBUAEMALgAVAAQABQAJAAAA+//7
//3/+f/3//T/9P/1//P/9f/0//P/8f/w//L/8f/x//L/9P/y//L/8//y//H/8P/v/+//
7//v//H/8f/x//D/8P/w//D/8P/w//D/8P/w//H/8v/y//L/8//y//P/8v/x//L/8v/y
//P/8//z//P/8//0//T/9P/z//H/8v/y//H/8//0//T/9P/1//X/9P/0//P/8//z//P/
9v/2//b/9v/4//n/+f/5//n/+v/6//n/+v/7//z//v/9//3////+/wAAAgADAAQABAAE
AAQABQAIAAkACwAMAA0ADQAOAA8AEgAUABUAFgAXABgAGQAZABkAGgAaABoAGQAbABsA
GwAeAB4AHgAcABoAGQAYABYAFgAWABQAEwAUABEADwAOAAoACQAIAAgABwAFAAUABAAE
AAIAAgACAAEA///+//z//f/9//3//f/7//n/+f/5//v/+//6//r/+P/4//j/9//5//r/
+v/4//j/+f/5//j/9v/2//b/9v/3//f/9//3//X/9f/0//T/9v/2//f/9//1//X/9v/2
//X/9P/0//P/9P/1//b/9v/0//T/9P/1//n/+f/4//j/9v/2//b/9v/2//b/9v/2//f/
9//3//j/9v/2//b/9v/3//j/+P/5//f/9//4//j/9v/3//b/+P/4//j/+P/3//f/9v/2
//b/9//3//f/+v/6//r/+v/2//b/9//3//n/+v/7//v/+v/6//n/+P/2//b/9v/4//v/
/P/+/////v///wAAAAAAAAEAAQABAAAAAgADAAMABQAGAAYABwAHAAcABwAHAAQAAwAD
AAIAAwACAAAA///9//r/+f/5//f/9//3//b/9//3//f/9v/0//T/9P/0//b/9v/2//b/
9v/2//b/9v/2//X/8//3//j/7f/m/+r/7P/y//z/AgAOACsAQgBaAHgAlgC2ANEA2gDc
ANgAyQCrAIsAagBJAC4AIQAUAAkABQACAPv/9//5//v/9f/y//b/9f/z//X/8//z//L/
8v/w/+//7//w/+7/7P/s/+3/7//v/+//7//v/+//7//x//H/8f/w//D/8P/w//D/8P/u
/+7/7v/v//H/8P/v/+//7//x//H/8f/y//L/8v/z//L/8f/w/+//8f/y//P/8//x//L/
8v/x//H/8v/y//L/8//z//L/8v/x//H/8f/x//P/9P/1//b/9v/3//f/9//2//j/+f/5
//v/+//7//z/+v/7//7//v/+/wAAAQACAAIAAgACAAMACAAJAAsADAAPAA8AEAARABIA
FAAVABYAFgAWABYAFQAWABgAGQAaABkAGwAbABsAHAAcABwAGgAaABkAGAAWABgAGAAW
ABUAFAARAA8ADgALAAkABwAGAAYABQAGAAYABQACAAEAAAD+//3//f/8//v/+//7//v/
+f/3//f/9//6//v/+//8//v/+v/5//f/+f/6//r/+P/2//f/9//2//j/+P/4//j/9f/1
//X/9f/3//f/9v/2//X/9P/0//P/8//z//T/9P/0//T/9f/1//X/9f/1//T/9P/0//T/
9f/3//f/9v/2//b/9v/2//b/+P/4//j/+P/1//X/9f/2//T/9P/0//T/9f/2//b/9//3
//f/+P/4//b/9//4//r/+v/6//r/+v/5//f/9v/2//f/9//3//j/+P/4//j/+P/4//n/
+f/4//j/+P/3//f/+P/4//j/+v/6//r//P/8//z//f/9//z//f/+//7/AAABAAEAAQAC
AAQABQAFAAcACAAIAAkACAAHAAYABQAEAAMAAwACAAEAAAD+//3/+//4//f/9//3//f/
9//2//f/9//3//b/9f/0//P/8v/0//T/9P/0//T/9P/0//T/9v/z//P/9f/w/+v/7P/s
/+z/9v8CABIAKAA9AFIAdgCYALIA1ADlAOQA4ADaAMEAlwB1AFYAOQAmABMACAABAAEA
AAD3//X/9//3//n/+P/y/+3/7f/x/+//7//u/+7/7//v//D/8v/w/+7/7v/v/+//7//v
/+//7//v/+//8f/x//H/8P/w/+7/7v/u/+7/8f/y//P/9f/0//L/8P/v//H/8//z//P/
8v/y//L/8//z//P/8//z//T/9P/0//P/8//0//T/8//z//T/9P/0//X/9f/0//T/9f/1
//X/9f/4//j/+P/4//j/+f/5//n/+v/8//3//f/7//v/+//8////AQAFAAYABAAEAAMA
AgAFAAYABwAJAAoACwANAA4AEQARABIAEwASABQAFQAWABcAGAAZABkAGQAaABoAGgAd
AB8AHwAfAB4AHgAeABwAGgAZABgAFgAYABgAFgAVABIADwANAAwADAALAAoACgAJAAcA
BwAGAAMAAAD///7/AAD//////v/7//v/+//7//v/+f/5//n/+//7//r/+v/4//j/+P/3
//j/+v/7//r/9//3//b/9P/2//b/9v/2//f/9//3//f/9//3//b/9v/2//b/9//3//f/
9//4//j/9v/2//f/9//4//n/+v/6//f/9v/1//X/+f/5//j/+P/2//b/9v/2//n/+v/7
//z/+v/5//j/+P/4//j/+P/4//b/+P/6//n/+P/3//b/+f/5//j/+P/4//n/+f/5//j/
+P/4//j/+P/4//n/+f/4//j/+P/3//n/+v/6//r/+P/4//j/+v/4//j/+f/5//r/+//8
//z//v/////////+/wAAAQABAAEAAgACAAMABQAFAAUABQAGAAUABQAEAAMAAgAAAP//
/f/6//n/+f/3//f/9//2//f/9//3//b/+P/4//j/+P/3//b/9f/0//T/9P/0//T/9v/z
//f/+f/y/+3/8P/0//T/7P/q//j/BgARACIAPABYAHIAigCrAMYA0ADOAMUAswCTAHIA
VQA8ACUAFgAJAP//+P/3//f/8//1//n/+v/4//X/8//z//H/8f/w//D/8v/x//H/8v/y
//D/8P/x//P/8//z//P/8f/x//H/8//x//H/8P/w//L/8v/y//L/8P/w//D/8f/x//D/
7//v//H/8//z//P/8v/y//L/8//z//P/8//z//b/9v/2//X/9P/0//P/8f/z//T/9P/0
//X/9f/0//T/9f/1//X/9f/2//b/9v/2//T/9f/1//X/+P/6//v/+//5//n/+f/6//z/
/f8AAAAA/v8AAAEAAgAEAAQABAAFAAoACwANAA4ADAALAAsACwANABAAEgAUABUAFgAX
ABcAFQAWABYAFgAXABkAGQAZABgAGAAYABYAFwAXABcAFgAUABQAEgARABIADwANAAwA
CgAJAAgACAAFAAMAAwACAAMAAAD///7//v/9//3//P/9//3//f/9//v/+f/5//n/9//3
//b/9v/4//j/+P/3//f/+P/4//b/9v/3//f/9v/2//b/9v/2//P/8//z//P/9f/1//T/
9P/y//L/8//z//L/8//1//b/9P/0//X/9f/1//X/9f/0//X/9v/3//n/+v/5//f/9v/2
//b/9v/2//j/+P/4//j/9//3//f/+P/2//r/+v/6//n/+P/3//b/9//3//b/9v/2//f/
9//3//b/9v/2//b/9P/0//X/9f/2//b/9v/1//f/+P/4//j/+P/4//j/+v/4//j/+f/5
//z//f/+//7//P/9//3//f8AAAIAAwADAAMABAAEAAUAAwADAAMAAwAEAAMAAwACAAMA
AgAAAP//+v/2//T/8//1//X/9f/0//H/8f/x//D/8f/y//P/9P/y//L/8v/y//T/9P/0
//T/9P/z//P/8f/u/+3/7P/s/+7/9P/2//7/DAAfADQASgBkAH4AngC9AMgAygDIALkA
owCJAGYAQwAwACMAFAAHAP///P/5//P/8//5//n/9P/2//X/8//x/+//7//u/+7/8P/v
/+//8P/w/+7/7v/v/+//7//v/+//7//v/+//8f/v/+//7v/u//D/8P/w//D/7v/u/+7/
7//w//D/8P/x//D/8f/w/+//7v/u/+7/7//w//H/8v/z//L/8v/y//H/7//w//D/7//x
//L/8v/y//H/8f/w//D/8v/z//T/9f/z//L/8f/w//L/8//z//P/9f/4//r/+//5//n/
+f/6//j/+f/8//z//P/+////AAACAAIAAgADAAYABwAJAAoACwALAAwADQAQABIAEwAU
ABMAFAAVABUAFwAYABgAGAAbAB0AHQAdAB0AHAAbABgAGQAZABkAGAAWABYAFAATABEA
DQAKAAgACAAJAAoADAAIAAUABAACAAIAAAAAAAAA/v/9//3//P/5//n/+f/5//z/+//8
//3//P/7//n/+P/5//r/+//7//j/+P/3//T/9v/3//f/9v/4//j/+P/4//T/8//y//H/
8v/z//P/9P/0//T/9f/1//H/8f/y//L/9f/2//j/+f/4//f/9v/0//b/9v/2//f/+P/3
//X/9P/2//b/9v/2//j/+P/4//j/9f/1//X/9v/4//j/+P/4//f/9v/0//P/9f/1//b/
+P/4//j/+P/4//f/9f/0//X/9//4//n/+f/4//f/9v/2//b/9//3//r/+v/6//n/+P/4
//f/9v/3//j/+f/8//r/+v/7//v/+v/7//z//P/+/////////wIABAAFAAUAAwAEAAQA
BQADAAMAAwADAAQAAwADAAIAAQAAAP7//f/7//j/9//3//f/9//3//b/9f/1//X/9P/0
//T/9P/0//T/9P/0//T/8v/y//L/8v/w/+3/8f/5//b/7//s/+7/7v/0//r/BAAUACcA
QgBiAHwAjgCoAMUA1ADWANIAwQChAH8AYgBHADAAHwASAAkABQACAPv/+f/5//f/8//y
//L/7//v//H/7//v/+7/7v/u/+3/7f/u/+//7v/v//H/8P/v/+7/7f/v/+//7//x/+//
7//u/+7/7v/u/+7/7v/v//D/8f/z//H/8P/v/+//7//x//H/8f/u/+7/7v/v//H/8f/x
//H/8v/y//L/8f/z//T/9P/z//H/8v/y//L/9f/1//T/9P/z//P/8//z//T/9P/0//T/
9P/1//X/9f/2//j/+f/5//n/+f/5//r//P/9/wAAAAD+/wAAAQACAAQABAAEAAUACAAJ
AAsADAANAA0ADgAPABAAEgATABQAFwAYABkAGQAXABgAGAAYABsAHQAdAB0AHAAcABwA
GgAaABkAGAAWABgAGAAWABUAFAARAA8ADgAKAAkACAAIAAcABQAFAAQAAwAAAP///v8A
AP/////+//v/+//7//v//f/7//v/+//5//n/+P/4//j/+P/4//f/+P/6//v/+v/5//n/
+P/2//j/+P/4//j/9f/1//X/9f/1//X/9P/0//b/9v/3//f/9P/z//P/8v/z//T/9v/3
//X/9f/1//T/8v/y//L/8//2//f/9//4//f/9v/1//T/9v/2//b/9v/3//f/9//4//j/
+P/4//j/+P/4//f/9//z//n/+P/0//X/9v/3//j/9//3//b/9v/0//X/9f/1//j/+P/4
//j/9v/2//f/9//6//r/+v/5//f/+P/4//j/+P/4//j/+v/8//z//f/9//z//f/+//7/
AAABAAEAAQAEAAYABwAHAAQABAADAAMABAAFAAYABwAEAAMAAwACAAEAAAD+//3/+//4
//f/9//3//f/9//2//X/9f/1//T/9P/0//T/9P/0//T/9P/0//T/9P/0//T/9P/1//H/
8//0/+//7P/u//T/+P/8/wYAGAAvAE4AcACKAKAAvADTANYA0gDMALUAkwB3AFoAPwAs
ABsADAAFAAEA+v/5//n/+f/3//X/9P/0//H/7//z//H/8f/w//D/7v/t/+3/7v/w/+7/
7v/v/+//7//v/+//7f/t/+3/7//w//H/8f/y//H/8P/v/+7/8P/w//D/8f/x//D/7//v
/+//8f/x//H/8P/w//D/8f/v/+//7//v//D/8P/w/+//8f/y//L/8f/x//L/8v/y//X/
9f/0//T/9P/z//L/8f/0//T/9P/0//b/9//3//f/9//4//j/9//4//n/+v/8//z//f8A
AAAAAAACAAMABAAGAAYABgAHAAoACwANAA4ADwAPABAAEQAQABIAEwAUABcAGAAZABkA
FwAYABgAGAAbAB0AHQAdAB4AHgAeABwAGgAZABgAFgAYABgAFgAVABIADwANAAwACgAJ
AAgACAAJAAcABwAGAAMAAAD///7//v/9//3//P/7//v/+//7//n/9//3//f/+f/5//j/
+P/2//b/9v/1//f/+P/4//b/9v/3//f/9v/2//b/9v/2//X/9f/1//X/8//z//L/8v/0
//T/9f/1//P/8//0//T/9P/0//X/9f/1//X/9f/0//L/8v/y//P/9f/1//T/9P/0//T/
9P/0//T/9P/0//T/9f/1//X/9v/0//T/9P/0//b/9v/1//X/9//3//j/+P/2//b/9v/2
//b/9v/3//f/9v/2//T/9f/1//X/+P/4//j/+P/2//b/9//3//r/+v/6//n/9//4//j/
+P/2//b/9v/4//r/+v/7//v//v///wAAAAD+/////////wAAAgADAAMAAwAEAAQABQAG
AAcACAAJAAcABQAEAAIAAQAAAP7//f/5//b/9f/1//f/9//3//b/9f/1//X/9P/y//L/
8v/y//P/9P/1//b/9P/0//T/9P/y//H/9f/1//D/7f/o/+z/9P/4//z/CAAaADMAUgBu
AIoApgDCANcA2gDWAMwAtwCbAHcAVAA7ACoAGQAMAAUA///4//n//f/9//n/9//0//L/
7//z//X/8//z//L/8v/x/+//7v/u/+//7v/v//H/7//v/+//7//v/+//7//x//H/8f/w
//D/8P/w//D/8P/w//D/8P/x//H/8P/v/+//7//x//H/8f/w//D/8P/x//H/8f/x//H/
8v/y//L/8f/x//L/8v/x/+//8P/w//D/8//z//L/8v/x//H/8f/x//T/9P/0//T/9v/3
//f/9//3//j/+P/3//j/+f/6//z/+v/7//7//v8AAAIAAwAEAAQABAAEAAUACAAJAAsA
DAAPAA8AEAARABAAEgATABQAFwAYABkAGQAZABoAGgAaABkAGwAbABsAHgAeAB4AHAAc
ABsAGgAYABYAFgAUABMAEwARABAAEAANAAsACQAIAAkABwAHAAYAAwAAAP///v8AAP//
///+//3//f/9//3/+//5//n/+f/7//v/+v/6//j/+P/4//f/9//4//j/9v/4//n/+f/4
//b/9v/2//b/9f/1//X/9f/1//X/9P/0//b/9v/3//f/9f/1//b/9v/0//T/9f/1//X/
9f/1//T/9P/0//T/9f/2//X/8//y//X/9v/3//j/9//2//X/9P/0//X/9v/4//b/9v/2
//b/9v/2//X/9f/3//f/+P/4//b/9f/1//b/9v/4//j/+P/4//f/9//2//b/9v/3//f/
9//2//b/9v/2//b/9v/3//f/+v/6//r/+f/3//j/+P/4//r/+v/6//z/+v/6//v/+//9
////AQACAAAAAQABAAEAAAACAAMAAwAEAAYABwAJAAgABwAGAAUABgAFAAUABAADAAIA
AAD///v/+P/3//f/+f/5//n/+P/1//X/9f/0//T/9P/0//T/9v/2//b/9v/0//T/9P/0
//b/9f/1//X/8v/t/+j/6v/w//T/+v8EABQAKQBEAGAAegCYALoA0wDeAOIA3ADJAKcA
hQBmAEsAMgAfAA4ACwAJAP7/9//1//f/+f/3//T/8v/z//H/8f/x//H/8P/w//D/7//v
//D/8P/u/+7/7//t/+3/7f/t/+//7//v//H/7//v/+7/7v/w//D/8P/w//L/8v/y//P/
8v/w/+7/7f/u//H/8v/z//D/8P/w//H/8f/x//H/8f/0//T/9P/z//H/8v/y//H/8f/y
//L/8v/x//H/8P/w//P/8//z//P/8v/y//L/8v/0//X/9f/1//b/+P/5//n/9//3//f/
+P/6//v//v/+//7/AAABAAIABAAEAAQABQAKAAsADQAOAA0ADQAOAA8AEAASABMAFAAX
ABgAGQAZABkAGgAaABoAGwAdAB0AHQAeAB4AHgAcABwAGwAaABgAGgAaABgAFwAVABEA
DgAMAAsACwALAAwACgAHAAYABAAFAAIAAQAAAAAA//////7//P/7//r/+f/6//n/+v/7
//r/+f/3//b/9//4//n/+f/5//r/+v/4//f/9//2//T/9f/2//f/+P/1//X/9f/1//P/
8//y//L/8//0//b/9//0//P/8//y//P/9P/2//f/9v/1//T/8v/y//L/8v/z//X/9f/0
//T/9P/0//T/9P/1//b/9//4//b/9f/0//T/9v/2//b/9v/2//b/9f/1//P/8//0//T/
+P/3//b/9v/2//b/9v/1//X/9P/0//b/9//3//f/9//2//X/9P/0//T/9f/1//b/9v/2
//X/9f/2//b/9v/4//j/+P/6//r/+v/7//v//P/9//7//v/8//3//f/9/wAAAgADAAMA
AwAEAAQABQADAAMAAwADAAIAAQABAAAA///+//z/+//7//j/9//3//f/9//3//b/8//z
//P/8v/y//L/8v/y//T/9P/0//T/8v/y//L/8v/0//X/8//x/+7/7//s/+j/6v/y//j/
AAAUAC0AQgBaAHYAkACuAMsA3ADeANAAuwCZAHkAXAA9ACQAEwAGAP3/+//4/+//8f/5
//n/8//0//b/9f/1/+//7f/t/+z/7P/u/+3/7f/u//D/7v/u/+//7f/t/+3/7f/v/+//
7//x/+//7//u/+7/7v/u/+7/7v/w//D/8P/x//D/7v/s/+v/7f/v/+//7//w//D/8P/x
/+//7//v/+//8v/y//L/8f/x//L/8v/x//H/8v/y//L/8f/x//D/8P/z//P/8//z//T/
9P/0//T/9v/3//f/9//3//j/+P/3//f/9//3//j/9v/3//r/+v/7//7/AAACAAIAAgAC
AAMABgAHAAkACgAJAAkACgALAA4AEAARABIAEgASABIAEQATABQAFAAUABcAGQAZABkA
GQAYABcAFAAWABUAFAASABAAEAAOAA0ADgALAAkACAAIAAcABgAGAAMAAQABAAAAAQD+
//3//P/8//v/+//6//n/+f/5//n/+f/3//f/9//1//X/9P/0//b/9v/2//X/8//0//T/
8v/y//P/8//y//T/9P/0//T/8//z//P/8//z//P/8v/y//T/9P/1//X/8//z//T/9P/2
//b/9//3//f/9//3//b/9v/2//b/9//5//n/+P/4//f/9v/1//T/9f/2//f/+P/1//X/
9f/2//b/+P/6//z/+v/4//b/9P/3//f/9v/2//j/+f/5//n/+f/4//f/9v/2//b/9//3
//j/+P/4//f/9f/2//b/9v/3//j/+f/8//n/+P/4//f/+v/7//z//P/8//3//f/9//7/
AAABAAEAAwAEAAQABQAEAAMAAgABAAEAAQACAAIA///+//z/+//5//b/9f/1//X/9f/1
//T/8f/x//H/8P/x//L/8//0//L/8v/y//L/8v/y//L/8v/4//f/8//t/+7/7//s/+r/
8P/0//T//P8QACcANgBMAGgAggCeALsAxADEAL4AsQCTAHEAUgA3ACYAGQAMAAEA+//4
//X/9f/3//X/9f/0//D/7//x//P/8v/x/+//7v/v/+//8P/y//D/7v/u/+//7f/t/+3/
7f/u/+//8P/z//L/8f/v/+7/8P/w//D/8P/y//L/8v/z//H/8P/v/+//8f/z//P/8//w
//D/8P/x//P/8//z//P/9P/0//T/8//x//L/8v/x//L/9P/1//b/9v/1//P/8v/z//P/
8//z//T/9P/0//T/9P/1//X/9f/3//r//P/9//r/+f/4//j/+f/7////AAD+/wAAAQAC
AAIAAgACAAMACAAJAAsADAANAA0ADgAPABAAEgATABQAFQAWABcAFwAXABgAGAAYABkA
GwAbABsAGgAaABoAGAAaABkAGAAWABYAFgAUABMAEgAPAA0ADAAMAAsACgAKAAcABQAF
AAQAAQD+//3//P/9//3//v/+//v/+//7//v//P/7//z//f/6//n/9//2//f/+P/5//n/
9//4//j/9v/0//X/9f/0//X/9v/3//j/9f/1//X/9f/1//X/9P/0//b/9v/3//f/8//z
//T/9P/2//b/9//3//X/9f/1//T/9v/2//b/9//3//f/9v/2//b/9v/2//b/9//4//n/
+v/3//f/9//4//T/+P/2//b//P/7//r/+f/4//n/+f/4//j/+P/5//n/+f/5//j/9//2
//X/9v/4//n/+P/4//j/9//3//j/+P/4//j/+P/4//r/+P/4//n/+f/7//3///8AAP//
///+//3/AAACAAMAAwAFAAYABgAHAAUABQAFAAUABAADAAMAAgD///7//P/7//v/+P/3
//f/9//3//f/9v/1//X/9f/0//b/9v/2//b/9P/0//T/9P/0//T/9P/0//b/9//x/+//
7v/v//D/7v/w//b/+v8EABoAMQBGAF4AegCWALQAyQDSANAAyACxAJMAeQBeAEMALAAb
ABIACQADAPz/+f/3//f/9//1//b/+v/3//P/8//x//H/8P/w//L/8f/x//L/8f/u/+3/
7f/v/+//7//v/+//7//v//H/8f/x//D/8P/y//L/8v/y//D/8P/w//H/8f/w/+//7//x
//P/8//z//H/8P/v/+//8f/x//H/8f/w//D/8P/v/+//8P/w/+//8f/y//L/8v/z//P/
8v/y//X/9f/1//X/9f/0//P/8v/0//X/9f/1//j/+v/7//v/+f/5//n/+v/6//v//v/+
//7/AAABAAIABgAGAAYABwAIAAkACwAMAA8ADwAQABEAFAAWABcAGAAWABYAFgAVABYA
GAAZABoAGwAdAB0AHQAcABwAHAAaABwAGwAaABgAGAAYABYAFQAWABMAEQAQAAwACwAK
AAoACAAFAAQAAgADAAAA///+//7//f/9//z//f/9//3//f/9//v/+//7//n/+f/4//j/
+v/6//r/+f/3//j/+P/2//j/+f/5//j/+P/4//j/+P/5//n/+f/5//f/9//2//b/9P/0
//X/9f/0//X/9//4//b/9v/3//f/9f/1//X/9P/3//j/+f/7//r/+f/3//b/9//4//n/
+v/4/w==
         </WaveFormData>
      </LeadData>
      <LeadData>
         <LeadByteCountTotal>10000</LeadByteCountTotal>
         <LeadTimeOffset>0</LeadTimeOffset>
         <LeadSampleCountTotal>5000</LeadSampleCountTotal>
         <LeadAmplitudeUnitsPerBit>4.88</LeadAmplitudeUnitsPerBit>
         <LeadAmplitudeUnits>��V</LeadAmplitudeUnits>
         <LeadHighLimit>2147483647</LeadHighLimit>
         <LeadLowLimit>268435456</LeadLowLimit>
         <LeadID>II</LeadID>
         <LeadOffsetFirstSample>0</LeadOffsetFirstSample>
         <FirstSampleBaseline>0</FirstSampleBaseline>
         <LeadSampleSize>2</LeadSampleSize>
         <LeadOff>FALSE</LeadOff>
         <BaselineSway>FALSE</BaselineSway>
         <ExcessiveACNoise>FALSE</ExcessiveACNoise>
         <MuscleNoise>FALSE</MuscleNoise>
         <LeadDataCRC32>2374516876</LeadDataCRC32>
         <WaveFormData>
DAAMAAwADAAFAAAA+//2//X/9P/z//L/8f/w/+//7v/u/+7/7v/u/+z/7P/s/+z/7v/u
/+7/7v/u/+7/7v/u/+z/7P/s/+z/7v/u/+7/7v/s/+z/7P/s/+7/7v/u/+7/7v/u/+7/
7v/s/+z/7P/s/+3/7v/v//D/7v/u/+7/7v/u/+7/7v/u//D/8P/w//D/7v/u/+7/7v/v
//D/8f/y//L/8v/y//L/8v/y//L/8v/z//T/9f/2//T/9P/0//T/9f/2//f/+P/6//r/
+v/6//z//P/8//z///8AAAEAAgACAAIAAgACAAUABgAHAAgACQAKAAsADAAOAA4ADgAO
AA8AEAARABIAEAAQABAAEAAQABAAEAAQAA4ADgAOAA4ADQAMAAsACgAKAAoACgAKAAcA
BgAFAAQAAgACAAIAAgAAAAAAAAAAAP///v/9//z//v/+//7//v/9//z/+//6//z//P/8
//z//P/8//z//P/6//r/+v/6//z//P/8//z/+v/6//r/+v/7//z//f/+//7//v/+//7/
/v/+//7//v///wAAAQACAAEAAAD///7/AAAAAAAAAAD///7//f/8//7//v/+//7/AAAA
AAAAAAD+//7//v/+/wAAAAAAAAAAAAAAAAAAAAD+//7//v/+//7//P/8//3/+//8//3/
/f////////8AAAIAAgAEAAUABQAFAAQAAwAHAAkACwAMAAsACgAJAAgACwAMAAwADAAM
AA0AEAARABIAEwAUABUAGAAZABoAGgAXABcAFQATABIAEQAPAA8ADgANAA0ADAAIAAUA
BAADAAIAAQD+//7/+//7//n/+f/6//r/+v/5//f/9//2//b/9v/2//b/9v/3//f/+P/6
//r/9f/z//X/9P/y//L/8P/z//n/AAALABwALAA5AEwAYABzAIMAlQCmALUAuQCyAKIA
mwCQAHgAWwBDADEAKAAlABwAEwAQAAkAAwADAP3/+f/2//f/9f/1//P/8f/x//P/8f/x
//P/8f/v/+//8P/y//L/8P/y//D/8f/x//H/8f/z//P/8//y//L/8v/y//H/8f/x//L/
8v/x//D/8P/x//H/8f/y//T/8//z//T/9P/y//T/9f/z//P/8//x//L/9f/2//b/9f/0
//T/8//z//T/9P/z//X/9f/1//X/9f/2//b/9v/2//f/9//3//X/9//3//f/+f/5//n/
+//7//v/+//8//r//P/9//3//v/+//7/AAABAAIAAgADAAUABQAFAAUABwAJAAoACwAK
AAsACwALAA0AEAARABMAEQARABAAEAARABIAEwATABEAEQARABEAEQAQAA8ADwAQAA8A
DQANAA0ADAAKAAoACQAJAAgABwAEAAMAAgABAAMAAgACAAEAAAAAAAAAAAD/////////
/wAAAAD//////f/9//3//f/9//3//P/8//3//v///wAA///+//7//f/9//3//f/7//n/
+//8//z//v/+//7//v//////AAAAAP/////+//3//v///wAAAQABAAEAAQACAAAA////
/wAAAgACAAIAAgABAAAAAAAAAAEA/////wIAAgABAAAAAAD+//7//f/9//7///8BAAIA
AgD9//3/AgACAAIAAgACAAAA/v/+////AQACAAMAAwADAAMAAwAEAAMAAgADAAMABgAH
AAcABwAKAAsADAAMAAoACgAKAAoADQAOAA4ADgAOAA8AEgATABYAFwAYABkAGQAZABkA
GAAXABcAFQATABAADwANAA0ADAALAAsACgAKAAcABgAFAAAA///8//z/+//7//n/+f/6
//r/+v/5//n/+f/4//j/+P/4//j/+P/2//X/9f/2//j/9//1//f/9v/w/+7/8v/3//3/
BgAVACYAMgBBAFQAaAB5AIkAmwCuALUAsQCoAJwAjwCAAGoATwA1ACcAKAArAB4AEwAQ
AAsAAwD9//n/+f/4//f/+f/3//X/8//z//P/8f/x//P/8//x//H/8v/y//L/8P/y//D/
8f/x//H/8f/z//P/8//y//L/8v/y//P/8//z//T/9v/1//T/9P/0//P/8v/y//P/8//0
//b/9P/y//T/9f/3//f/9//1//T/9f/0//L/9P/0//X/9f/1//b/9v/1//T/8//y//H/
8v/0//X/9v/2//f/9//3//X/9//3//f/+f/5//n/+//6//n/+P/4//n//P/+/////v/+
//7/AAABAAIAAgADAAMAAwADAAMABwAJAAoACwAOAA8ADwAPAA4AEAAQABEAEAARABEA
EgATABQAFQAVABQAEwASABEAEQAQAA8ADwAQAA8ADQANAAsACgAIAAgACQAJAAgABwAG
AAUABAADAAMAAgACAAEAAgACAAIAAgAAAP///v/9//3//v/+/////v/9//z/+//+////
//8AAP///v/9//z//P/8//3//f/////////9//v//f/+//7//v/+//7//v/9//3//v/+
//7////////////////////9//3//f/+/wEAAQACAAQAAwACAAEAAAABAAAAAAAAAAAA
//8AAAQAAwABAP///v///wAAAAABAP////8AAAAA/v///wAAAAAAAAAAAAD+//z//P/9
//3//v//////AAABAAIABAACAAIABAAFAAgACQAJAAkACAAJAAoACgAKAAoACgAKAA0A
DgAOAA4ADgAPABIAEwAUABUAFgAXABYAFwAYABgAGQAZABcAFQASABEADwAPAAwACwAL
AAoACgAHAAYABQACAAEA/v/+//3//f/7//v//P/8//z/+//6//n/9//2//f/+P/5//r/
+v/5//n/+v/6//n/9f/1//j/9P/y/+7/7//5/wYADQAYACoAOQBEAFgAawB5AI0AogCx
ALkAsgCkAJsAkgB4AFkARQA3ACwAKQAkABkAEAALAAkA///9/////P/5//n/+f/3//X/
9f/1//P/8//1//X/8//z//T/9P/0//L/9P/y//P/8//z//H/8//z//P/8v/y//L/8v/z
//P/8//0//T/8//y//L/9f/1//X/9v/0//P/8//0//T/8v/0//X/9//3//f/9f/z//X/
9f/0//L/8v/z//P/9f/2//b/9f/z//P/8//z//X/9v/2//b/9v/3//f/9//3//n/+f/5
//n/+f/5//v/+f/5//n/+v/6//z//f/9//z//P/8//7/AQACAAIAAwAFAAUABQAFAAUA
BwAIAAkACgALAAsACwAMAA4ADgAPABAAEQARABIAFAAUABQAEwARABEAEQARABMAEgAR
ABEAEAAPAA0ADQALAAoACAAIAAgACQAJAAkABwAFAAMAAQADAAIAAgABAP7//v/+//7/
//////////8AAAAA//////3//f/9//3///////7//v/8//z//P/8//z//P/9//3//f/9
//3/+//5//v//P/8//z//P/8//z/+//7//z//P/+/////////////////////f/9//3/
/v8AAP////8AAAAAAAAAAAAAAAAAAAEAAgD///3//f8AAP7//f/8//z//f/+//7////9
//3//v/+//7//f/+//7//v/+//7/AAD+//7//////wAAAQABAP///////wAAAAAAAAIA
AwAEAAUABQAFAAYABwAIAAgACAAIAAgACAAJAAoACgAKAA4ADwASABMAEgATABQAFQAU
ABUAFgAWABUAFQATABEADgANAAsACwAIAAcABwAGAAQAAQAAAP//+v/5//b/9v/2//f/
9v/3//j/+P/4//f/9v/1//P/8v/z//T/9f/2//b/9f/1//b/9P/z//H/8//w/+7/7v/o
/+v/+/8KABcAJAAuAD0AVABkAHEAhQCbAKoAsQCxAKYAlgCPAIIAaABPADsALwAoACMA
HAAPAAgAAwD///v/9//z//D/7//x//H/7//t/+3/7//t/+3/7//x/+//7//w/+//7v/r
/+z/6v/r/+v/6//r/+3/7f/t/+r/6v/q/+r/7P/t/+7/8P/u/+3/7P/s/+3/7f/t/+7/
7v/t/+3/7v/u/+z/7v/v/+3/7f/t/+v/7f/v/+//7v/u/+7/7//v/+//8P/w/+//7f/t
/+3/7f/v//D/8P/w/+//7//u/+3/7v/x//L/8//z//P/8//1//f/9//3//j/9v/4//n/
+f/8//z//P/+//3//v/+//////////////8BAAMABAAFAAYABwAHAAcACAAKAAoACwAO
AA8ADwAQAA4ADgAOAA0ADQANAA0ADQANAAwACwALAAgABwAFAAUABgAGAAUABgAHAAcA
BgAFAAMAAQD///3//f/8//z/+//4//j/+P/4//n/+f/5//n/9v/2//X/9f/3//f/9//3
//n/+f/4//j/9f/0//P/8v/z//T/9v/3//X/9f/1//P/8f/z//T/9P/1//b/9//4//f/
9//4//j/+P/5//n/+f/5//n/+f/5//f/9//3//j/+v/5//n/+v/4//j/+P/4//n/+P/4
//j/+P/3//j//P/8//v/+v/6//b/9v/2//T/9P/0//T/9P/y//L/8//1//b/9//3//n/
+f/5//r/+v/6//z//f/9//3//P/7//z//f/+//7/AAAAAAAAAAAAAAAA///+/wIAAwAG
AAcACgALAAwADQAOAA8AEAAQAA8ADwANAAsACgAJAAcABwAGAAUABQAEAAIA///+//3/
+v/5//b/9v/z//P/8f/x//D/8P/w/+//8v/z//P/9P/y//D/7v/s/+z/6//r/+z/7v/r
/+//7//o/+b/6v/o/+X/5f/s//f/BAAOABkAKABAAFUAaQB9AJQAqQC1ALgAsACnAKAA
lgCDAGcATQA6AC8AIgAZABAABwAHAAUA///5//T/8f/t/+v/6f/n/+f/6f/n/+f/6f/p
/+f/5//o/+r/6v/o/+r/6v/r/+v/6//n/+n/6f/p/+b/5v/m/+b/5//n/+f/6P/m/+X/
5P/k/+b/5//o/+r/7P/r/+v/7P/s/+r/7P/t/+v/6//r/+n/5//p/+n/6P/o/+j/6f/p
/+n/6v/q/+n/6v/r/+z/7f/r/+z/7P/s/+r/6//r/+v/7f/v/+//7//t/+3/7f/v//H/
8f/x//L/8P/y//P/8//1//b/9//6//n/+v/6//v//f/9//3//f///wEAAgADAAYABwAH
AAcACAAKAAoACwAMAA0ADQAOAAwADAAMAAsADAANAA4ADwANAAwACwALAAoACQAHAAcA
BwAGAAQABAABAAEAAAD//wAA///+//3/+//6//r/+f/6//r/+v/6//f/9//3//f/9P/0
//P/8//z//P/8//z//H/8f/w//D/8v/y//L/8v/y//L/8//z//P/8//z//H/8f/z//T/
9P/y//L/8v/y//L/8//1//b/9P/1//X/9f/3//f/9//3//f/9//3//j/9v/1//X/9v/4
//j/+P/4//n/+P/4//j/9//1//X/+P/0//n/+P/4//b/9v/2//b/9v/0//T/9f/z//T/
9f/1//X/9f/1//b/9//4//v//f/8//3//f/9//7///8AAAAAAAAAAAAAAAABAAIAAgAC
AAIAAwAGAAcACAAJAAoACwAOAA8AEAAQABEAEQAPAA0ACAAHAAUABQAGAAUABQAEAAIA
///+//3/+P/3//T/9P/x//H/7//v/+z/7P/s/+v/7P/t/+3/7v/s/+z/7P/s/+7/7f/t
/+7/7v/t/+v/6f/m/+b/4v/g/+P/6//2/wEADgAaACcAOABMAGEAeQCNAKIAtwC/ALYA
qAChAJgAhgBrAE8AOwAsAB8AGgATAAYAAwADAPv/9f/1//L/7f/r/+v/6f/n/+f/6f/n
/+f/6f/o/+X/5P/k/+X/5v/l/+j/5//n/+b/5f/j/+X/5f/l/+X/5v/n/+j/6P/n/+b/
5v/o/+f/5v/m/+n/6f/p/+r/6f/n/+b/5v/n/+b/6f/r/+n/6f/p/+f/5//p/+n/6P/q
/+r/6//r/+r/6v/p/+f/6P/p/+r/6//p/+r/6v/q/+r/6//r/+v/7f/v/+//7//v/+//
7//x//P/8//z//T/8//0//T/8//2//b/9v/4//n/+v/6//v//f/9//3//f8BAAMABAAF
AAYABwAHAAcABgAIAAgACQALAA0ADgAQAA4ADgAOAA0ADwAPAA8ADwANAAwACwALAAgA
BwAFAAUABwAGAAQABAABAAEAAAD//wAA///+//3/+//6//r/+f/2//b/9v/2//j/+f/6
//v/+f/4//b/9f/3//f/9//3//X/9f/0//T/9f/2//f/+P/2//b/9//3//X/9f/1//P/
9f/3//j/+P/2//b/9v/2//P/8//0//T/9//5//r/+//6//n/+P/3//n/+f/5//r/+P/3
//f/+P/6//r/+v/6//v/+v/6//r/9//1//X/+P/5//n/+f/6//n/+P/2//X/9f/1//r/
+v/6//r/+v/4//b/9v/3//n/+v/7//v/+f/5//n/+v/6//r//P/9/wAAAQABAAEAAAAB
AAIAAgAEAAQABAAEAAUABgAGAAYABgAHAAoACwAOAA8AEAARABIAEwAUABQAEQARAA8A
DQAKAAkABwAHAAgABwAHAAYAAgD///7//f/6//n/9v/2//X/9f/z//P/8v/y//L/8f/x
//H/8P/w//L/8v/y//L/8P/v/+//8P/w/+3/8f/1//T/7v/q/+j/6f/x//z/CwAYACQA
MwBGAFoAaQB7AJEApgC5AL0AsgCiAJcAjAB2AFkAQwAzACgAIwAcABEACgAFAP//+f/1
//P/7v/v//H/8P/t/+r/6f/r/+n/6f/r/+3/6//r/+z/6//q/+f/6P/q/+v/6//r/+n/
6//r/+v/6v/q/+r/6v/s/+3/7v/w/+//7f/r/+r/6//r/+v/7P/s/+v/6//s/+z/6v/s
/+3/7f/t/+3/6//t/+//7//u/+7/7v/v/+//7f/u/+7/7f/v/+//7//v/+//8P/w//D/
7v/v/+//7//x//P/8//z//P/8//z//X/8//z//P/9P/2//j/+f/5//j/+P/4//r//P/+
////AQABAAEAAQABAAMABQAGAAcACAAJAAkACQAKAAwADAANAA4ADwAPABAADgAOAA4A
DQAPAA8ADwAPABEAEAAPAA8ADAALAAkACQAJAAgABgAGAAUABQAEAAMAAAD///7//f//
//7//v/9//r/+v/6//r/+//7//v/+//4//j/9//3//f/9//3//f/+f/5//j/+P/2//b/
9v/2//j/+P/5//n/+f/5//n/9//3//n/+v/6//r/+v/6//r/+P/3//f/9v/3//n/+v/7
//v/+//7//v/+f/5//n/+v/8//v/+//8//r/+v/6//r/+v/6//v//P/7//n/+f/8//z/
+//6//r/+//8//z//f/3//v//P/4//n/+v/7//z/+v/4//j/+f/3//j/+f/5//r/+//8
//7//P/8//7///8CAAMAAwADAAIAAwAEAAQABAAEAAQABAAHAAgACAAIAAoACwAOAA8A
EAARABIAEwASABMAFAAUABEAEQAPAA0ADAALAAkACQAIAAcABwAGAAQAAQAAAP///P/7
//j/+P/3//f/9f/1//b/9v/2//X/8//z//L/8v/0//T/9P/0//T/8//z//T/8v/x//H/
8f/y//D/7P/s//H/+f8AAA0AHAAoADkAUgBkAHEAgwCXAKgAtQCzAKgAnACVAIQAaABN
ADcAJwAkACMAGAAPAAoAAwD9//n/9f/z/+7/7f/z//H/7//t/+3/7P/p/+j/6f/r/+n/
6f/q/+z/7P/q/+z/6v/r/+v/6//r/+3/7f/t/+z/7P/s/+z/7f/t/+3/7v/s/+v/6v/q
/+v/6//r/+z/7v/t/+3/7v/s/+r/7P/t/+//7//v/+3/6//t/+3/7P/s/+z/7f/t/+//
8P/w/+//7v/t/+z/6//s/+7/7//w//D/8f/x//H/7//x//H/8f/z//P/8//1//X/9f/1
//b/+P/6//v/+//6//r/+v/8//v//P/8//3/AAABAAIAAwAEAAUABQAFAAgACQAJAAkA
CgAMAAwADQAOAA8ADwAQABAAEAAQAA8ADQANAA0ADQAPAA4ADQANAAoACQAHAAcABQAE
AAIAAgACAAMAAwADAAEA///9//v//f/8//z/+//6//r/+v/6//f/9//3//f/+P/4//f/
9//1//X/9f/1//b/9//3//j/9v/2//b/9v/2//b/9//3//n/+f/5//f/9f/3//j/+P/6
//r/+v/6//f/9//4//j/+P/5//n/+f/5//n/+f/5//n/+f/5//r//P/7//v//P/7//r/
+f/4//n/+P/4//j/+P/3//j//P/7//n/9//2//f/+P/4//n/+f/5//r/+v/4//j/+v/6
//r/+v/6//j/+P/5//f/+P/5//n/+//7//v//P/6//r//P/9////AQACAAMAAgADAAQA
BAACAAIAAgACAAUABgAGAAYACAAJAAwADQAOAA8AEAARABAAEQASABIADwAPAA0ACwAJ
AAkACAAJAAYABQAFAAQABAABAAAA///6//n/9v/2//f/9//1//X/9P/0//T/8//x//H/
8P/w//L/8v/y//L/8P/v/+//8P/u/+3/8f/x/+7/7P/o/+j/8f/3/wAADQAaACgAPQBQ
AGAAbwB/AJMApgCvAKsAogCYAJEAfgBiAEsANQAnACIAHQASAA0ADAAHAP3/9//z/+//
7v/x//P/8f/v/+3/7f/r/+n/6f/r/+3/6//r/+z/6v/q/+j/6v/q/+v/6//r/+v/7f/t
/+3/6v/q/+r/6v/r/+v/6//s/+z/6//q/+r/6//r/+v/7P/s/+v/6//s/+z/6v/s/+3/
7//v/+//7f/t/+//7//u/+z/7P/t/+3/7//w//D/7//u/+3/7P/r/+z/7v/v//D/7v/v
/+//7//t/+//7//v//D/8f/y//X/8//z//P/9P/2//j/+f/5//j/+P/4//r/+//8//z/
/f8BAAEAAQABAAIAAwADAAMABQAHAAgACQAIAAoACgALAAsACwAKAAoADQAOAA8ADwAO
AA0ADAALAAsACgAJAAkACAAHAAUABQAFAAQAAgACAAMAAwACAAEA/v/9//z/+//9//z/
/P/7//r/+v/6//r/9//3//f/9//3//j/+P/5//f/9//3//f/9f/1//T/9P/2//b/9v/2
//T/9P/1//X/9f/1//X/8//z//X/9v/2//j/+P/4//j/9f/1//b/9v/4//n/+f/5//n/
+f/5//n/9//3//f/+P/4//f/9//4//r/+v/6//r/9//2//b/9v/2//X/9v/6//j/9//2
//b/+P/4//f/9//3//f/+P/4//j/+f/5//f/9v/4//j/+P/4//j/9v/2//f/9//4//n/
+f/3//f/9//4//r/+v/8//3//v////////8AAAEAAgACAAIAAgACAAIAAQACAAIAAgAE
AAUACAAJAAwADQAOAA8ADgAPABAAEAARABEADwANAAkABwAEAAMAAwADAAQABAACAP//
/v/9//j/9//0//T/9P/1//T/9f/z//L/8f/v/+//7//u/+7/7//w//H/8v/w/+//7//w
//D/7//x//H/7v/o/+b/5v/t//P//P8HABQAIAAvAD4AUABjAHUAhwCcAKsArwCkAJgA
jwCEAHAAVQA7ACkAJgAlABoACwAEAAEA/f/3//P/8//w/+v/6//r/+n/5//n/+j/5//o
/+v/6//p/+n/6v/q/+r/6P/q/+r/6//r/+v/6P/p/+j/5//p/+r/6//s/+3/7f/t/+7/
7f/r/+n/6P/q/+v/7P/u/+3/6//q/+r/7P/q/+z/7f/v/+//7//t/+v/7f/t/+z/7P/s
/+3/7f/r/+z/7P/r/+3/7f/t/+3/7f/u/+7/7v/s/+3/7f/t/+//8f/x//H/7//v/+//
8f/z//P/8//0//L/9P/1//X/9P/0//T/9v/5//r/+v/7//3//f/9//3///8BAAIAAwAE
AAUABQAFAAYACAAIAAkACAAJAAkACgAMAAwADAALAAkACQAJAAkACwAKAAkACQAIAAcA
BQAFAAcABgAEAAQAAwADAAIAAQACAAEAAAD//////v/+//3/+//6//n/+P/4//n/+v/7
//n/+P/2//X/+P/5//r/+//6//n/9//2//T/9P/0//T/9f/2//j/+f/4//f/9v/z//X/
9//4//j/+f/6//v//P/6//n/+f/4//j/+f/5//n/9//3//f/9//5//n/+f/6//r/+f/5
//r/+P/4//j/+P/6//r/+//8//n/9//3//r/+v/5//j/+P/4//j/9//3//X/9f/2//b/
/v/7//b/9//4//n/+v/4//b/9v/3//n/+v/7//v/+v/5//j/+P/4//j/+v/7//7/////
////AgADAAQABAAEAAQABAAEAAUABgAGAAYABgAHAAoACwAKAAsADAANAA8AEQATABQA
FQAVABMAEQANAAsACAAHAAgABwAHAAYABAABAAAA///8//v/+P/4//n/+f/3//f/9f/0
//P/8f/x//H/8P/w/+7/7v/u/+7/8P/v/+//8P/0//P/8f/v/+z/7P/o/+T/5f/z//7/
BwAYACYALwA+AFQAaQB7AI0ApAC3ALUArACkAJsAlACAAGUASwA5ADIAKwAeAA8ACAAJ
AAUA+//3//X/9P/1//P/8f/v/+3/7f/t/+v/6//t/+3/6//r/+z/7P/s/+r/7P/u/+//
7//v/+v/7f/t/+3/7P/s/+z/7P/r/+v/6//s/+7/7f/s/+z/7f/t/+3/7v/u/+3/7f/u
/+z/6v/s/+3/7//v/+//7f/r/+3/7f/s/+7/7v/v/+//7f/u/+7/7f/u/+//8P/x//H/
8v/y//L/8P/x//H/8f/z//X/9f/1//T/8//y//P/8//z//P/9P/1//j/+v/7//z//P/8
//7///8AAAAAAQACAAEAAAD//wIABQAHAAkACAAJAAkACQAKAAwADAANAA8AEQASABQA
EQAQAA8ADQAOAA8AEAARAA8ADgANAA0ADgANAAsACwALAAoACAAIAAcABwAGAAUABAAD
AAIAAQABAAAAAAD///z//P/8//z//f/9//3//f/6//r/+f/5//v/+//7//v/+f/5//j/
+P/4//j/+P/4//r/+v/7//v/+//7//v/+f/3//n/+v/6//r/+v/6//r/+v/7//3//v/+
////////////////////AQABAAEAAgAAAP////8AAP7//v/+//7//v/+////AAD///3/
/f8AAAAAAQACAAIA///+//3//P/9//z//f//////AAABAAEA////////AAAAAAAAAgAD
AAQABQAFAAUABAAFAAYABgAHAAgACQAKAAoACgAJAAgACwANABEAEwAUABUAFgAXABgA
GQAaABoAGwAbABkAFwATABEADgANAA0ADQAOAA4ACgAHAAYABQABAP//+//6//r/+//6
//v/+P/4//j/9//5//n/+P/4//b/9v/2//b/+P/3//f/+P/6//X/9f/1//L/7v/s/+j/
7f/3//7/CQAcACwANwBGAGAAdQCHAJ8AtgDJAM0AxAC2AKcAmgCGAG8AVwBDADYALwAm
ABkAEgANAAkAAwD///n/9v/5//n/9//1//P/8//1//P/8//1//T/8f/w//D/7v/u/+z/
7v/x//P/9P/1//D/8f/w/+//7//w//H/8v/z//P/8//0//T/8//y//L/9f/1//X/9v/1
//P/8v/y//P/8v/1//f/9f/1//X/8//z//X/9f/0//b/9v/3//f/9f/2//b/9f/3//f/
9//3//f/+P/4//j/+P/5//n/+f/7//3//f/9//v/+//7//3//v///wAAAgABAAIAAgAB
AAIAAgACAAQABwAIAAgACQALAAsACwALAA8AEQASABMAFAAVABUAFQAWABgAGAAZABoA
GwAbABwAHAAcABwAGwAbABsAGwAbABkAGAAXABcAFgAVABMAEwAVABQAEgASABAADwAN
AAsACgAJAAgABwAJAAgACAAHAAQABAAEAAQABQAFAAUABQADAAIAAAD//wAAAQACAAMA
AQABAAAAAAAAAAAAAAAAAAIAAgADAAMAAQABAAEA/////wEAAgACAAIAAgACAAIAAQAB
AAIAAgAEAAUABQAFAAMAAwADAAMABQAFAAUABgAGAAUABQAGAAYABgAGAAYABgAGAAcA
CAAHAAUABQAIAAQABwAEAAQACgAHAAYABQAEAAUABAAFAAcABQAGAAcABwAFAAUABQAG
AAkACgANAA8ADgAPAA8ADwAOAA8AEAAQABAAEAAQABAAEQASABIAEgAWABcAGgAbABsA
GwAbABsAHgAfACAAIAAhACEAHwAdABoAGQAXABcAFgAVABUAFAASAA8ADgANAAoACQAG
AAYAAwADAAEAAQAAAAAAAAD//wEAAQAAAAAAAAAAAAAAAAAAAP////8AAAIAAQD7//n/
+P/6//r/9v/5/wMADAAXACgAOgBFAFgAbgCDAJUAqwDAAM8AzQC+ALIAqQCcAIYAbQBV
AEUAPAA1ACgAHQAaABcADwAJAAcACQAEAP///f////3/+//7//z/+//8/////v/7//r/
+v/8//z/+v/8//z//f/9//3/+//9//3//f/+//7//v/+//7//f/8//z//P/7//r/+v/9
//3//f/+//3/+//6//r/+//6//3////+//3//P/5//v//f/9//z//v/+///////9//7/
/v/9/////////////f/+//7//v/+/////////wEAAwADAAMAAwADAAMABQAHAAcABwAI
AAYACAAJAAkADAAMAAwADgAPABAAEAARABMAEwATABMAFwAZABoAGwAaABsAGwAbAB4A
IAAgACEAIgAjACMAJAAiACIAIgAhACIAIwAkACUAIwAiACEAIQAiACEAHwAfAB0AHAAa
ABoAGAAXABUAEwATABMAEwATABEAEAAQAA8AEAAQABAAEAAPAA8ADwAPAAwADAALAAsA
DAANAA4ADwANAA0ADAAMAA4ADgAOAA4ADAAMAA0ADQANAA0ADQALAA0ADwAQABAADgAO
AA4ADgAPAA8AEAAQAA4ADwAPAA8ADwAPAA8ADwAQABEAEgAUABMAEQAQABAAEQASABMA
FAARAA==
         </WaveFormData>
      </LeadData>
      <LeadData>
         <LeadByteCountTotal>10000</LeadByteCountTotal>
         <LeadTimeOffset>0</LeadTimeOffset>
         <LeadSampleCountTotal>5000</LeadSampleCountTotal>
         <LeadAmplitudeUnitsPerBit>4.88</LeadAmplitudeUnitsPerBit>
         <LeadAmplitudeUnits>��V</LeadAmplitudeUnits>
         <LeadHighLimit>2147483647</LeadHighLimit>
         <LeadLowLimit>268435456</LeadLowLimit>
         <LeadID>V1</LeadID>
         <LeadOffsetFirstSample>0</LeadOffsetFirstSample>
         <FirstSampleBaseline>0</FirstSampleBaseline>
         <LeadSampleSize>2</LeadSampleSize>
         <LeadOff>FALSE</LeadOff>
         <BaselineSway>FALSE</BaselineSway>
         <ExcessiveACNoise>FALSE</ExcessiveACNoise>
         <MuscleNoise>FALSE</MuscleNoise>
         <LeadDataCRC32>2594410264</LeadDataCRC32>
         <WaveFormData>
xP/E/8T/xP/P/9r/5f/w//T/9v/4//r/+//8//3//v///wAAAQACAAIAAgACAAIABAAE
AAQABAAGAAYABgAGAAYABgAGAAYACAAIAAgACAAIAAgACAAIAAoACgAKAAoACAAIAAgA
CAAIAAgACAAIAAoACgAKAAoACAAIAAgACAAIAAgACAAIAAgACAAIAAgACAAIAAgACAAK
AAoACgAKAAgACAAIAAgACAAIAAgACAAGAAYABgAGAAYABgAGAAYABgAGAAYABgAEAAQA
BAAEAAMAAgABAAAAAAAAAAAAAAD9//z/+//6//r/+v/6//r/9//2//X/9P/y//L/8v/y
//D/8P/w//D/8P/w//D/8P/w//D/8P/w//H/8v/z//T/9//4//n/+v/8//z//P/8//3/
/v///wAAAgACAAIAAgACAAIAAgACAAIAAgACAAIAAgACAAIAAgACAAIAAgACAAIAAgAC
AAIAAgACAAIAAgACAAIAAgACAAQABAAEAAQABAAEAAQABAAGAAYABgAGAAQABAAEAAQA
BgAGAAYABgAGAAYABgAGAAYABgAGAAYABgAGAAYABgAGAAYABgAGAAgACAAIAAgACAAI
AAgACAAGAAYABgAGAAYABgAGAAYABgAGAAYABgAGAAYABgAGAAYABgAGAAYABgAHAAcA
BwAHAAcABwAHAAgACQAKAAsACwANAA0ADQAQABEAEQASABMAEgAQAA8ADwAOAA0ACgAG
AAMAAAD+//7//f/6//r/+//7//r/+f/3//f/+P/5//n/+f/5//n/+P/6//z//P/8//7/
//8CAAQABAAEAAUABgAGAAYABwAGAAYABgAGAAYABgAGAAYABgAFAAUABgAIAAgACAAI
AAcABwAJAA8AFQAhAC0ANgA4ADYANAAzADEANQA9AEgAUwBYAE8ANgAfAB8AIwAWAPT/
x/+T/2D/Pv8//1H/aP9//57/vP/R/9//5//v//P/9f/4//v/+//7//z//f/+/wAAAQAC
AAIAAgACAAIAAwADAAMABAAFAAUABQAFAAUACAAIAAgACAAGAAcABwAHAAkACQAJAAoA
CAAHAAcABwAHAAgACAAIAAgACAAIAAgABgAGAAYABgAIAAgACAAIAAgACAAIAAgACAAI
AAgACAAIAAgACAAIAAgACAAIAAgABwAHAAcABwAHAAcABwAHAAkACQAIAAgABgAGAAYA
BQAFAAMAAwAEAAQABAAEAAIAAwACAAIAAgD//////v/9//7//f/8//v/+P/3//b/9v/2
//T/9P/0//X/9P/y//L/8v/x//H/8f/v/+//8P/w/+7/7//w//D/8//z//T/9v/2//f/
9//4//z//f/+//7//v//////AAD+//7///8AAAAAAQABAAEAAAAAAAAAAQD///7//v/+
//////8AAAAA/v/+//7//v////////////////////////////////8CAAIAAgACAAAA
AAAAAAEAAwADAAMABAAEAAQABAAEAAIAAwADAAIABAAEAAQABAAEAAQABAAFAAcABwAG
AAUABQAFAAUABQAFAAUABQAFAAUABQAEAAQABAAEAAQABAAFAAUABQAEAAQABAAEAAQA
BAAEAAQABAAEAAQABAAEAAIAAgACAAIABAAFAAUABQAFAAUABQAFAAQABQAGAAcACQAL
AAsACwAKAAsACwAMAA4ADgANAA0ACwAKAAkABgAAAP3/+v/4//r/+f/2//b/9f/1//T/
8//z//P/9P/1//X/9f/1//X/9v/4//r/+v/6//z//f8AAAAAAAAAAAEABAAEAAQABQAG
AAYABgAGAAQABAAEAAQABgAFAAUABgAEAAQABAAEAAUABwAJAA8AGQAnADEAOAA2ADQA
NAAzADEANwBBAE4AWQBaAEcALAAhACkAIwAIAN7/q/93/0z/Qv9R/2X/fv+d/7r/0v/j
/+//9f/7////AwAEAAUABwAHAAgACQAKAAoACwAMAAwADAAMAAwADQAPAA8AEAARAA8A
DwAPAA8AEgASABIAEgASABMAEwATABMAEwATABQAFAATABMAEwARABIAEgASABIAEgAS
ABIAFAAUABQAFAAUABQAFAAUABIAEgASABIAFAAUABQAFAAUABQAFAAUABIAEgASABIA
EwATABMAEwATABMAEwATABMAEwASABIAEgASABIAEQARAA8ADwAQABAAEAAQAA4ACwAK
AAoACgAJAAkACAAHAAYABQAEAAMABAADAAIAAgACAAAAAAAAAP///v/8//z//P/7//v/
+//7//v//P/8//r/+//8//z//////wAAAgADAAMAAgACAAMAAwADAAIAAgADAAMABAAC
AAIAAwAEAAQABQAFAAUAAgACAAIAAwADAAIAAgACAAEAAQACAAIAAAAAAAAAAAADAAMA
AwADAAIAAQAAAP//AAABAAIAAwAEAAQABAAEAAIAAgACAAMABQAFAAUABgAGAAYABgAG
AAYABwAHAAYABgAGAAYABgAEAAQABAAFAAcABwAGAAUABQAFAAUABQAFAAUABQAFAAUA
BQAEAAQABAAEAAQABAAFAAUABQAEAAIAAgACAAIABAACAAQABAAEAAQABAACAAIAAgAC
AAIAAwADAAMAAwADAAMAAwAEAAUABgAHAAcACQAJAAkACgALAAsADAAOAA4ADQANAAsA
CgAJAAYAAgD///z/+v/8//v/+P/4//X/9f/0//P/8//z//T/9f/1//X/9f/1//j/+v/8
//z//P/+////AgACAAIAAgADAAQABAAEAAUABgAGAAYABgAEAAQABAAEAAYABQAFAAYA
BgAGAAYABgAHAAcACQANABMAHQApADQAOAA2ADgANQAxADEAOQBEAE8AVgBRADgAHwAd
ACEAEgDy/8X/lf9g/zz/Pf9R/2b/f/+c/7j/z//f/+n/7//1//n/+v/7//3//f/+////
AAAAAAEAAgACAAQABAAEAAUAAwADAAQABQAHAAcABwAHAAYABgAGAAYABgAHAAcABwAJ
AAkACQAKAAoACQAJAAkACQAKAAoACgAKAAoACgAKAAoACgAKAAoACAAIAAgACAAIAAgA
CAAIAAoACgAKAAoACgAKAAoACgAKAAoACgAKAAkACQAJAAkACQAJAAkACQAJAAkACAAI
AAYABgAGAAUABwAFAAUABgAEAAQABAACAAEAAAAAAAAAAQABAAAA///8//v/+v/5//j/
9//2//b/+P/2//b/9v/z//L/8P/w//L/8f/x//H/8f/x//L/8v/w//H/8v/y//P/8//0
//b/9//3//b/9v/4//n/+v/6//z//f/9//7//P/8//3//v8AAAEAAQABAP7//v/+////
///+//7//v/9//3//v/+//7//v/+//7////////////9//3//f/9////////////AAAA
AAAAAAAAAAAAAAABAAEAAQABAAIAAgACAAIAAgACAAMAAwACAAIAAgACAAIAAgACAAIA
AwADAAMAAgABAAEAAQABAAEAAQABAAEAAQABAAEAAAAAAAAAAAAAAAAAAwADAAMAAgAA
AAAAAAAAAAIAAgAAAAIAAgACAAIAAAAAAAAAAAABAAMABAAFAAMAAwADAAMABgAHAAgA
CQAHAAkACQAJAAwADQANAA4AEAAQAA8ADwAMAAoACAAEAAIA///8//r//P/7//j/+P/3
//f/9v/1//f/9//4//n/9//3//f/9//6//z//v/+//7/AAABAAQAAgACAAIAAwAGAAYA
BgAHAAgACAAIAAgACAAIAAgACAAIAAcABwAIAAYABgAGAAYACQAJAA0AEwAbACcAMwA4
ADYAOAA4ADUALwAzAEEATgBRAE4AOwAgABMAGQAZAAYA4v+1/4P/VP9E/0//Yf94/5X/
sv/I/9n/5f/t//P/9//5//r//f//////AAABAAIAAgADAAQABAAGAAYABgAHAAUABQAG
AAcABwAHAAcABwAIAAgACAAIAAYABwAHAAcACAAJAAoADAAKAAkACQAJAAsADAAMAAwA
CgAKAAoACgAMAAwADAAMAAoACgAKAAoACgAKAAoACgAKAAoACgAKAAoACgAKAAoADAAM
AAwADAAJAAkACQAJAAkACQAJAAkACwALAAoACgAJAAgABwAFAAUAAwADAAQABAAEAAQA
AgABAAAAAAAAAAEAAQAAAP///P/7//r/+f/4//f/9v/2//b/9P/0//T/8f/w/+7/7v/w
/+//7//v/+v/6//s/+z/7P/t/+7/7v/x//H/8v/0//T/9f/1//b/+v/7//z//P/8//3/
/f/+/wAAAAABAAIAAgADAAMAAwAAAAAAAAABAAMAAgACAAIAAwADAAQABAADAAIAAQAA
AAMAAwADAAMAAQABAAEAAQADAAMAAwADAAQABAAEAAQABAAEAAQABQADAAMAAwAEAAQA
BAAEAAQABgAHAAcABgAEAAQABAAEAAYABgAGAAcABgAFAAMAAQACAAMABAAFAAMAAwAD
AAMAAQABAAAAAAACAAIAAgACAAUAAwACAAIAAgACAAIAAgACAAIAAgAAAAEAAQABAAMA
AwADAAMABAAFAAYABwAFAAcABwAHAAoACwALAAwADAAMAAsACwAKAAoACgAIAAQAAQD+
//z/+v/5//b/9v/3//f/9v/1//P/8//0//X/9f/1//X/9f/0//b/+P/4//j/+v/7//7/
AAAAAAAAAQAAAAAAAAABAAAAAAAAAAAAAgACAAIAAgACAAEAAQACAAIAAgACAAIAAQD/
/wEABQAHAA0AFwAiACwAMgAwAC8ALwApACUAKAAxADYAMwAqABcAAwD//xIAIgAbAP3/
1P+g/2//Vf9Y/2X/dv+O/6v/wf/V/+H/6f/t//D/8f/x//P/9P/1//b/+P/5//r/+v/4
//j/+P/5//n/+f/6//v//f/9//3//f/+//7//v/+//7//////////f/9//3//v/+//3/
/f/9//3//v/+//7//v/+//7//v/+//7//v/+//z//P/8//z//f/+////AAD+//7//v/+
//7//v/+//7//v/+//7//v/9//3//f/9//v/+//7//v/+//7//r/+v/6//r/+v/5//n/
9//3//j/+P/4//j/9v/3//b/9v/2//P/8//y//H/8v/x//D/7//s/+v/6v/q/+j/5v/m
/+b/5f/k/+L/4v/i/+H/4f/h/9//3//g/+D/4P/h/+L/4v/h/+H/4v/k/+j/6f/p/+r/
7v/v//D/8P/w//H/8f/y//T/9P/1//b/9v/3//f/9//3//j/+f/7//v/+v/6//r/+f/5
//r/+v/8//z//P/8//v/+//7//v//f/9//3//f////////////7//v/+//7//v/+//7/
//////////8AAAAAAAAAAAAA/v///////v/+//7//v/+//7//v/+//////////7//f/9
//3//f/9//3//f/9//3//f/9//z//P8AAAAAAAD+//7//v/+//7/AAAAAAAAAAD+////
////////////////AQADAAUABwAFAAcABwAHAAgACQAJAAoADAAMAAsACwAKAAoACgAI
AAQAAQD+//z/+v/5//b/9v/1//X/9P/z//P/8//0//X/9f/1//X/9f/2//j/+v/6//j/
+v/7//7///8AAAEAAwACAAIAAgADAAYABgAGAAYABgAGAAYABgAGAAUABQAGAAQABAAE
AAQABQAHAAcACQARABsAJwAwADYANAAyADEAMQAvADEAOgBFAEoARwA4AB0AFQAdAB4A
CgDr/7//iv9a/0P/T/9i/3X/jv+s/8P/1//j/+n/7//1//j/9//5//v//P/9//7//v//
/wAAAAACAAIAAgADAAMAAwAEAAUAAwADAAMAAwAGAAYABgAGAAYABwAHAAcABQAFAAUA
BgAGAAUABQAFAAUABgAGAAYABgAGAAYABgAGAAYABgAGAAQABAAEAAQABgAGAAYABgAG
AAYABgAGAAYABgAGAAYABgAGAAYABgAFAAUABQAFAAcABwAHAAcABwAHAAYABgAEAAQA
BAADAAUAAwADAAQAAgACAAIAAAABAAAAAAAAAP3//f/8//v/+v/5//j/9//2//X/9P/0
//T/8v/y//L/8f/w/+7/7v/u/+3/7f/t/+v/6//s/+z/7P/t/+7/7v/v/+//8P/y//b/
9//3//j/+v/7//z//P/6//v/+//8//7//v///wAA/v////////8AAAAAAAABAAEAAAAA
AAAA/////wAAAAD+//7//v/+////////////AQABAAEAAQD//////////wIAAgACAAIA
BAAEAAQABQADAAMAAwAEAAQABAAEAAQABgAHAAcABgAEAAQABAAEAAQABAAEAAUABQAF
AAQAAwAFAAUABQAFAAUABQAFAAUABQAFAAQABAAEAAQABAAEAAMAAwADAAIABAAEAAYA
BAAEAAQABAAEAAQABAAEAAQABQAFAAUABQAFAAUABQAGAAcACAAJAAkACwALAAsACgAL
AAsADAAQABAADwAPAA0ADAALAAgAAgD///z/+v/8//v/+P/4//f/9//2//X/9f/1//b/
9//1//X/9f/1//j/+v/8//z//P/+////AgACAAIAAgADAAYABgAGAAcABgAGAAYABgAI
AAgACAAIAAgABwAHAAgABgAGAAYABgAJAAcACQANABcAIwAtADYAOAA2ADYANQAzADMA
OQBEAE8AVABRADoAIQAfACUAGAD6/8//nf9o/0T/Qf9T/2j/f/+c/7r/0f/f/+v/8f/1
//n/+v/7//3//f/+////AAACAAMABAAEAAQABAAEAAUABQAFAAYABwAHAAcABwAHAAgA
CAAIAAgACAAJAAkACQAHAAcABwAIAAgABwAHAAcACQAKAAoACgAIAAgACAAIAAoACgAK
AAoACgAKAAoACgAIAAgACAAIAAkACgALAAwACwAKAAkACAAKAAoACgAKAAkACQAJAAkA
BwAHAAcABwAJAAkACAAIAAYABgAGAAUABQADAAMABAAGAAYABgAEAAMAAgACAAIAAQAB
AAAA///8//v/+v/5//n/+f/5//r/+P/2//b/9v/1//T/8v/y//T/8//z//P/7//v//D/
8P/y//P/9P/0//X/9f/2//j/+P/5//n/+v/+////AAAAAP7//////wAAAgACAAMABAAC
AAMAAwADAAIAAgACAAMAAwACAAIAAgD/////AAAAAAAAAAAAAAAAAQABAAEAAQADAAMA
AwADAAEAAQABAAEAAgACAAIAAgAEAAQABAAFAAUABQAFAAYABAAEAAQABAAGAAcABwAG
AAQABAAEAAQABAAEAAQABQAFAAUABAADAAUABQAFAAUABQAFAAUABQADAAMAAgACAAIA
AgACAAIABQAFAAUABAACAAQABAAEAAQABAAEAAQABAAEAAQABAAEAAUABQAFAAcABwAH
AAcABgAHAAgACQALAA0ADQANAA4ADwAPABAAEAAQAA8ADwALAAoACQAGAAIA///8//r/
/P/7//j/+P/3//f/9v/1//f/9//4//n/9//3//f/9//6//z//v/+//7/AAABAAQABAAE
AAQABQAGAAYABgAHAAgACAAIAAgABgAGAAYABgAIAAcABwAIAAgACAAIAAgACQALAAsA
EQAbACcAMQA4ADgANgA2ADcANQA1AD8ATgBXAFwATwAwAB0AJQAjAAoA4v+z/33/Tv86
/0X/W/9y/43/rP/G/9n/5f/t//P/9//5//r/+/8BAAEAAgADAAQAAgADAAQABAAGAAYA
BgAHAAcABwAIAAkACQAJAAkACQAIAAgACAAIAAoACwALAAsACwALAAsADAAKAAkACQAJ
AAkACgAKAAoACgAKAAoACgAKAAoACgAKAAoACgAKAAoACgAKAAoACgAKAAoACgAKAAoA
CgAKAAoACgAKAAoACgALAAsACwALAAkACQAJAAkACQAJAAgACAAGAAYABgAFAAcABQAF
AAYABgAGAAYABAADAAIAAgACAP/////+//3//v/9//z/+//6//n/+P/4//j/9v/2//b/
9f/0//L/8v/0//P/8//z//H/8f/y//L/8P/x//L/8v/1//X/9v/4//r/+//7//z//P/9
//7//v8AAAEAAQACAAIAAgADAAQAAgADAAMAAwACAAIAAgADAAEAAAAAAAAAAQABAAIA
AgAAAAAAAAAAAAEAAQABAAEAAwADAAMAAwADAAMAAwADAAQABAAEAAQABAAEAAQABQAH
AAcABwAIAAYABgAGAAYACAAJAAkACAAGAAYABgAGAAgACAAIAAkACQAJAAgABwAFAAUA
BQAFAAcABwAHAAcABwAHAAYABgAGAAYABgAGAAcABwAHAAYABAAEAAQABAAGAAYABgAG
AAYABgAEAAQABAAEAAQABQAFAAUABwAHAAcABwAIAAkACgALAA0ADwAPAA8ADgAPAA8A
EAAQABAADwAPAA0ADAALAAgAAgD///z/+v/8//v/+P/4//f/9//2//X/9f/1//b/9//3
//f/9//3//j/+v/8//z//v8AAAEABAACAAIAAgADAAYABgAGAAcABgAGAAYABgAEAAQA
BAAEAAYABQAFAAYABAAEAAQABAAFAAcACwAPABcAIwAvADYANgA0ADIAMwAxADUAQQBO
AFUAVgBFACoAHQAhABsAAgDa/6v/df9G/zj/Rf9Z/3L/jf+q/8T/2f/h/+f/7f/x//P/
9v/7//3//f/+////AAD+////AAAAAAIAAgACAAMAAwADAAQABQAFAAUABQAFAAYABgAG
AAYABgAHAAcABwAHAAcABwAIAAgABwAHAAcABwAIAAgACAAIAAgACAAIAAgACAAIAAgA
CgAKAAoACgAIAAgACAAIAAgACAAIAAgACAAIAAgACAAGAAYABgAGAAcABwAHAAcABwAH
AAcABwAHAAcABgAGAAYABgAGAAUABQADAAMABAAEAAQABAACAAMAAgACAAIA//////7/
/f/8//v/+v/5//j/9//2//b/+P/2//b/9v/1//T/8v/y//L/8f/x//H/8f/x//L/8v/w
//H/8v/y//T/9f/3//r/+v/7//v//P/+////AAAAAP7//////wAAAAAAAAEAAgACAAMA
AwADAAAAAAAAAAEAAQAAAAAAAAD/////AAAAAAAAAAAAAAAAAQABAAEAAQABAAEAAQAB
AAEAAQABAAEAAgACAAIAAgACAAIAAgADAAUABQAFAAYABQAEAAMAAgAEAAUABQAEAAQA
BAAEAAQABAAEAAQABQAFAAUABAADAAUABQAFAAUAAwADAAMAAwAFAAUABAAEAAQABAAE
AAQABQAFAAUABAAEAAQABAAEAAQABAAEAAQAAgAEAAQABAAEAAQABAAEAAQABAAFAAUA
BQAFAAUABQAFAAYABwAIAAkACQALAAsACwAMAA0ADQAOABAAEAAPAA8ADQAMAAsACAAE
AAEA/v/8//z/+//4//j/9//3//b/9f/1//X/9v/3//f/9//3//f/+P/6//z//P/8//7/
//8CAAIAAgACAAMABgAGAAYABwAGAAYABgAGAAYABgAGAAYABAADAAMABAAEAAQABAAE
AAUABwAJAA0AEwAdACkANAA4ADgANgA1ADMAMQA3AEIATQBUAE0ANgAdABkAHwASAPL/
x/+V/2D/Pv89/03/ZP99/5r/tv/N/93/5//t//H/9f/2//f/+f/5//r/+//8//7///8A
AAAA/v/+//7/////////AAABAAMAAwADAAMABAAEAAQABAAGAAcABwAHAAUABQAFAAYA
BgAFAAUABQAHAAgACAAIAAYABgAGAAYABgAGAAYABgAGAAYABgAGAAYABgAGAAYACAAI
AAgACAAGAAYABgAGAAgACAAIAAgACQAJAAkACQAJAAkACQAJAAgABwAFAAQABQAGAAcA
BwAJAAcABwAIAAcABgAFAAIAAwACAAIAAgD//////v/9//z/+//6//n/+f/5//n/+v/6
//j/+P/4//f/9v/0//T/8v/x//H/8f/v/+//8P/w//L/8//0//T/8//z//T/9v/4//n/
+f/6//r/+//8//z//v//////AAD+//7///8AAAAAAQABAAEAAgACAAIAAwADAAIAAgAC
AP////8AAAAAAgACAAIAAgADAAMAAwADAAMAAwADAAMAAwADAAMAAwAEAAQABAAEAAYA
BgAGAAcABQAFAAUABgAGAAYABgAGAAgACQAJAAgABgAGAAYABgAEAAQABAAFAAcABwAG
AAUABwAHAAcABwAHAAcABwAHAAUABQAEAAQABgAGAAYABgAHAAcABwAGAAYABgAGAAYA
BAACAAQABAAEAAQABAAGAAYABgAGAAUABQAEAAMABQAFAAUABQAGAAcACAAJAAcACQAJ
AAkACgALAAsADAAOAA4ADQANAAsACgAJAAYAAgD///z/+v/6//n/9v/2//X/9f/0//P/
8//z//T/9f/z//P/8//z//b/+P/6//r/+P/6//v//v8AAAAAAAABAAAAAAAAAAEAAgAC
AAIAAgACAAIAAgACAAAA/////wAAAgACAAIAAgADAAMABQAJAA8AGQAnADAAMAAwADIA
MQArACUAJQAsADMANgAvABgAAwADABMAHgASAPP/y/+e/3D/V/9b/2z/ff+U/6z/w//V
/+P/6//v//H/8v/z//X/9//4//n/+v/4//n/+v/6//z//P/8//3//////wAAAQAAAP//
/v/9//7//v/+//7//v/////////9//3//f/+//////8AAAEA//8AAAAAAAD+//7//v/+
//7//v/+//7//P/8//z//P/9//7///8AAP///v/9//z//P/8//z//P/+//7//v/+//v/
+//7//v/+//7//v/+//7//v/+v/6//j/+P/4//f/+f/3//f/+P/2//b/9v/0//P/8v/y
//L/8f/x//D/7//s/+v/6v/p/+r/6f/o/+j/5v/k/+T/5P/j/+L/4P/g/97/3f/d/93/
3f/d/97/3v/c/93/3v/e/93/3f/e/+D/4v/j/+P/5P/m/+f/6P/o/+r/6//r/+z/7P/s
/+3/7v/u/+//7//v//D/8P/w//H/8v/y//P/9P/x//H/8v/y//T/9P/0//T/8//z//P/
8//1//X/9f/1//X/9f/1//X/9P/0//T/9P/0//T/9P/1//P/8//z//T/9P/0//T/9P/y
//P/8//y//T/9P/0//T/8v/y//L/8//z//P/8v/x//P/8//z//P/9f/1//X/9f/z//P/
8v/y//L/8v/0//L/8v/y//L/8v/y//L/8v/y//T/9f/1//X/9P/z//L/8f/0//X/9v/3
//n/+//7//v/+v/7//v//P/+//7//f/9//3//P/7//j/9P/x/+7/7P/r/+n/5f/k/+X/
5f/k/+P/5f/l/+b/5//l/+X/5f/l/+j/6v/s/+z/6v/s/+3/8P/w//D/8P/x//L/8v/y
//P/9v/2//b/9v/0//T/9P/0//T/8//z//T/9P/0//T/9P/3//f/+f///wMACwAXACIA
KAAmACIAIQAfABsAHQAmADEANAAtABoABQADAA8AFAACAN//sf9+/1D/P/9H/1j/bf+G
/6D/t//H/9X/3f/j/+X/6P/p/+v/6//s/+3/7v/w//H/8v/y//D/8P/w//H/8f/x//L/
8//z//P/8//z//T/9P/0//T/9P/1//X/9f/z//P/8//0//T/8//z//P/9f/2//b/9v/2
//b/9v/2//b/9v/2//b/9v/2//b/9v/2//b/9v/2//T/9P/0//T/9P/0//T/9P/0//T/
9P/0//P/8//z//P/8//z//P/8//z//P/8v/y//L/8v/y//H/8//x//H/8v/w//D/8P/u
/+//7v/u/+7/7P/r/+n/5//o/+f/5v/l/+T/4//i/+L/4P/e/97/3v/f/97/3P/c/9r/
2f/Z/9n/1//X/9j/2P/a/9v/3P/c/9v/2//c/97/4P/h/+H/4v/m/+f/6P/o/+j/6f/p
/+r/7P/s/+3/7v/u/+//7//v/+7/7v/u/+//7//u/+7/7v/v/+//8P/w//D/8P/w//D/
8f/x//H/8f/x//H/8f/x//P/8//z//P/8v/y//L/8v/y//L/8v/z//H/8f/x//L/9P/0
//T/9P/y//P/8//y//L/8v/y//L/9P/0//T/9f/z//P/8v/x//H/8f/x//H/8f/x//H/
8f/x//H/8P/w//L/8v/y//L/9P/z//L/8f/w//L/8v/y//L/8P/x//H/8f/x//H/8f/x
//T/9f/2//f/9//5//n/+f/6//v/+//8//7//v/9//3/+f/4//f/9P/w/+3/6v/o/+j/
5//k/+T/4//j/+L/4f/h/+H/4v/j/+X/5f/l/+X/5P/m/+j/6P/o/+r/6//u/+7/7v/u
/+//8P/w//D/8f/y//L/8v/y//D/8P/w//D/8P/v/+//8P/y//L/8v/y//H/8f/x//X/
//8LABsAIgAiAB4AHAAbAB0AHQAjAC4AOQA+ADMAGAAFAAcACQD6/9j/rf95/0b/Kv8r
/z//Vv9t/4j/ov+5/8n/0f/X/93/4f/i/+H/4//n/+j/6f/q/+j/6f/q/+r/6v/q/+r/
6//t/+3/7v/v/+3/7f/t/+3/7v/u/+7/7v/u/+//7//v/+3/7f/t/+7/8P/v/+//7//v
//D/8P/w/+7/7v/u/+7/8P/w//D/8P/u/+7/7v/u//D/8P/w//D/7v/u/+7/7v/w//D/
8P/w//D/8P/w//D/7//v/+//7//v/+//7//v/+//7//u/+7/7v/u/+7/7f/t/+v/6//s
/+r/6v/q/+j/6f/o/+j/6P/l/+X/5P/j/+T/4//i/+H/4P/f/97/3v/e/9z/3P/c/9v/
2v/Y/9j/2P/X/9f/1//T/9P/1P/U/9T/1f/W/9b/2f/Z/9r/3P/c/93/3f/e/+D/4f/i
/+L/4v/j/+P/5P/i/+L/4//k/+T/5f/l/+X/5v/m/+b/5//l/+T/5P/k/+P/4//k/+T/
5v/m/+b/5v/m/+X/5P/j/+X/5f/l/+X/4//j/+P/4//k/+T/5P/k/+b/5v/m/+f/5f/l
/+X/5v/o/+j/6P/o/+b/5//n/+b/5v/m/+b/5v/o/+j/6P/p/+f/5//m/+X/5//n/+f/
5//l/w==
         </WaveFormData>
      </LeadData>
      <LeadData>
         <LeadByteCountTotal>10000</LeadByteCountTotal>
         <LeadTimeOffset>0</LeadTimeOffset>
         <LeadSampleCountTotal>5000</LeadSampleCountTotal>
         <LeadAmplitudeUnitsPerBit>4.88</LeadAmplitudeUnitsPerBit>
         <LeadAmplitudeUnits>��V</LeadAmplitudeUnits>
         <LeadHighLimit>2147483647</LeadHighLimit>
         <LeadLowLimit>268435456</LeadLowLimit>
         <LeadID>V2</LeadID>
         <LeadOffsetFirstSample>0</LeadOffsetFirstSample>
         <FirstSampleBaseline>0</FirstSampleBaseline>
         <LeadSampleSize>2</LeadSampleSize>
         <LeadOff>FALSE</LeadOff>
         <BaselineSway>FALSE</BaselineSway>
         <ExcessiveACNoise>FALSE</ExcessiveACNoise>
         <MuscleNoise>FALSE</MuscleNoise>
         <LeadDataCRC32>2039141286</LeadDataCRC32>
         <WaveFormData>
lv+W/5b/lv+n/7b/xf/U/9f/2v/d/+D/4//k/+X/5v/n/+j/6f/q/+z/7P/s/+z/7v/u
/+7/7v/w//D/8P/w/+7/7v/u/+7/7//w//H/8v/w//D/8P/w//L/8v/y//L/8v/y//L/
8v/y//L/8v/y//P/9P/1//b/9v/2//b/9v/4//j/+P/4//r/+v/6//r/+v/6//r/+v/7
//z//f/+/wAAAAAAAAAAAwAEAAUABgAIAAgACAAIAAsADAANAA4AEQASABMAFAAXABgA
GQAaAB0AHgAfACAAIwAkACUAJgAnACgAKQAqACsALAAtAC4ALgAuAC4ALgAsACwALAAs
ACoAKgAqACoAKAAoACgAKAAlACQAIwAiACEAIAAfAB4AGwAaABkAGAAXABYAFQAUABEA
EAAPAA4ACwAKAAkACAAFAAQAAwACAP///v/9//z/+v/6//r/+v/5//j/9//2//b/9v/2
//b/9v/2//b/9v/0//T/9P/0//X/9v/3//j/+P/4//j/+P/6//r/+v/6//r/+v/6//r/
/P/8//z//P/+//7//v/+//7//v/+//7//v/+//7//v/8//z//P/8//7//v/+//7//v/+
//7//v/8//z//P/8//z//P/8//z//P/8//z//P/8//z//P/8//v/+//7//v/+//7//v/
+//8//z//P/8//z//P/+//7//v/+//7//v///wAAAAAAAP7/////////AgACAAIAAAD9
//v/+v/5//j/+P/2//b/+P/4//j/9v/z//P/9P/1//f/9//3//f/9//3//n/+f/3//f/
9//3//n/+f/4//j/+P/4//j/+P/5//n/+f/3//X/9v/2//b/+P/3//f/9//4//j/+P/4
//j/9//8/wMADQAaAC0APQBGAEwAVwBrAIwAvAD3ADIBTgFBAR0B4wCcAGcAOwD5/6H/
Vf8V/9/+x/7P/uf+Cv81/2D/iP+q/8H/zf/U/9r/3P/e/+D/5P/m/+b/5//o/+r/6//s
/+3/7f/t/+3/7v/v/+//7//w/+7/7//v//D/8v/y//L/8v/y//P/8//z//T/9P/0//T/
9P/0//T/9f/1//X/9v/2//j/+P/4//n/9//3//f/+P/4//j/+P/4//r/+v/7//v/+//8
//z//f/9//3//v/+//////8AAAEA//8BAAEAAQAFAAUABgAHAAgACQAKAAsADwAPABAA
EQASABMAFQAWABgAGwAbABsAHQAfACEAJAAlACcAJwAoACwALAAtAC0ALAAsAC8AMQAx
ADEAMQAwADEAMQAxADEALwAuAC4ALAAsACwAKgAnACUAJQAkACMAIwAhACAAHwAfABsA
GwAbABgAFwAVABQAEwARAA8ADQALAAkACAAHAAQAAwADAAEAAAAAAP3//f/9//z/+//6
//v/+//6//r/+f/5//n/+v/6//r/+f/5//n/+f/5//n/+f/5//n/+f/7//z//f/9//v/
/P/8//3//v/+//7//v8AAAAAAAABAP//AQABAAAAAAAAAAAAAAACAAIAAgACAAEAAQAB
AAEAAQABAAEAAQD//wAAAAAAAP/////+//7//P/8//z//f/9//3//P/7//3//f/9//3/
+//7//v//P/8//z//P/8//n/+f/5//n/+v/7//z//f/8//z//P/8//z//P/+//7//v/+
//7//v///wAAAAAAAAAAAQABAAEAAgACAAIAAAD///3//P/7//z//P/6//r/+v/6//r/
+P/3//f/+P/5//n/+f/5//n/9//3//n/+f/5//n/+f/5//n/+f/4//j/+v/6//r/+v/5
//n/+f/3//X/9v/2//b/+P/3//f/9//2//b/9v/2//j/+f/+/wcAFQAmADcAQwBKAFAA
YQB7AKQA3AAZAUYBTAExAf8AtwB4AEsAEwDB/2v/J//t/sn+x/7Z/vf+JP9R/3r/nv+6
/8n/0f/W/9r/3v/g/+L/5v/m/+b/5//o/+j/6f/q/+v/7f/t/+3/7v/v/+//7//w/+7/
7//v//D/8v/y//L/8v/y//P/8//z//T/9P/0//T/9P/0//T/9f/1//X/9v/2//b/9v/2
//f/9//3//f/+P/6//r/+v/6//j/+P/5//n/+//8//z//f/9//3//v/+//3//f/+////
AQADAAMAAwADAAMABAAFAAgACQAKAAsADQANAA4ADwAQABEAEwAUABYAGQAZABkAGwAd
AB8AIgAlACcAJwAoACgAKAApACkALAAsAC8AMQAvAC8ALwAuAC0ALQAtAC0ALQAsACwA
KgAsACwAKgAnACUAJQAkACMAIwAhACAAHwAfABsAGwAbABkAFwAUABIAEwARAA8ADQAL
AAkACAAHAAQAAwADAAEA/v/+//v/+//5//j/9//2//f/9//2//b/9f/1//X/9v/2//b/
9f/1//X/9f/1//X/9f/1//X/9f/1//b/9//3//f/+P/4//n/+v/6//r/+v/6//r/+v/7
//v//f/9//z//P/8//z//P/8//z//P/8//3//f/9//3/+//7//v/+//7//z//P/8//v/
+//6//r/+P/4//j/+f/7//v/+v/5//n/+f/5//n/+f/5//j/+P/4//j/+P/3//f/9//3
//f/9//3//f/9v/2//b/9v/4//j/+v/6//r/+v/6//r/+//8//z//P/+//////////7/
/v/+//z/+//5//j/9//2//b/9P/0//b/9v/2//T/9f/1//b/9//1//X/9f/1//X/9f/3
//f/9//3//f/9//3//f/9v/2//b/9v/2//b/9//3//f/9f/1//b/9v/2//b/9f/1//X/
9P/0//T/9P/2//f/+v///wkAGAApADkAQgBIAFMAZwCCAK4A6QAkAUoBRQEjAe0ApgBp
AD0A+/+l/1P/Ef/b/r/+xf7f/gL/Lf9a/4D/pP+9/8n/zv/W/9z/3P/g/+L/5P/k/+X/
5v/o/+n/6v/r/+v/6//r/+z/7f/t/+3/7v/u/+//7//w//D/8P/w//D/8P/x//H/8f/0
//T/9P/0//L/8v/y//P/9f/1//b/9v/0//T/9P/1//X/9f/1//b/+P/4//j/+P/4//j/
+f/5//n/+v/6//v/+//7//z//P/7//v//P/9////AQABAAEAAQABAAIAAwAGAAcACAAJ
AAsACwAMAA0ADgAPABEAEgAUABcAFwAXABcAGQAbAB4AIQAjACMAJAAmACYAJwAnACYA
JgApACsAKwArACsAKgApACkAKQApACkAKAAoACYAKAAoACYAIwAhACEAIAAfAB8AHQAc
ABsAGQAVABUAFQAUABMAEQAQABEADwANAAsABwAFAAQAAwAEAAMAAwABAPz//P/5//n/
+f/4//f/9v/1//X/9P/0//P/8//z//T/9P/0//P/8//x//H/8f/x//H/8f/x//H/8f/y
//P/8//z//T/9P/1//j/+P/4//j/+P/4//j/+f/5//v/+//6//r/+v/6//r/+v/6//r/
+v/7//v/+//7//n/+f/5//n/+//8//z//P/5//n/+P/4//r/+v/6//v/+//7//r/+f/5
//n/+f/5//n/+f/6//j/+P/4//j/9f/1//X/9f/2//f/+P/5//n/+P/3//b/+P/4//r/
+v/6//r/+v/6//v//P/8//z//v/////////+//7//v/8//v/+f/4//f/9v/2//T/9P/0
//T/9P/y//H/8f/y//P/8//z//P/8//z//P/9f/1//X/9f/1//X/8//z//L/8v/0//T/
9P/0//X/9f/1//P/8f/y//L/8v/z//P/9P/1//T/9P/0//T/9P/3//z/BQARACIAMwA/
AEQAUABhAHkAngDUABMBQgFGASkB/QC5AHgATQAdAM//ef8v//H+yf7B/tX+9f4e/0v/
dv+Y/7L/w//L/9L/1v/Y/9z/3v/i/+T/5P/l/+b/5v/n/+j/6f/r/+v/6//s/+v/6//r
/+z/7P/t/+3/7v/u/+7/7v/u//D/8f/x//H/8v/y//L/8v/w//D/8P/x//H/8f/y//L/
9P/0//T/9f/z//P/8//0//T/9P/0//T/9v/2//f/9//3//j/+P/5//f/9//4//j/+//7
//z//f///wEAAQABAAIAAQABAAEABAAFAAYABwAHAAcACAAJAAoACwANAA4AEAATABMA
EwATABUAFwAaAB0AHwAfACAAIAAgACEAIQAgACAAIwAlACMAIwAjACIAIQAhACEAIQAh
ACAAIAAeAB0AHAAZABUAFQAVABQAEwATABEAEAAPAA8ACwALAAsACwALAAoACgAJAAcA
BQADAAMAAQAAAP//AAD//////f/6//r/9//3//n/+P/3//b/9f/1//T/9P/1//X/9f/2
//T/9P/z//P/8//z//P/8//1//X/9f/1//X/9v/3//f/9//4//j/+f/4//j/+P/4//r/
+v/6//v/+//9//3//P/8//z//P/8//7//v/+//7///////////////////////3//v/+
//7//f/9//z//P/8//z//P/9//3//f/8//r/+v/6//r/+//7//v/+//7//v/+//7//r/
+v/6//r//P/8//7//v/8//z//P/8////AAAAAAAA/v////////8AAAAAAAD+/////f/8
//v/+v/6//j/+P/4//j/+P/2//P/8//0//X/9f/1//X/9f/1//X/9//3//f/9//3//f/
+f/5//j/+P/2//b/9v/2//f/9//3//X/9f/2//b/9v/0//P/8//z//b/9v/2//b/9P/z
//b/+////wgAGQArADwARABHAFMAZACAAKMA1AAOATsBOwEdAfoAvwCHAGUAOwD3/6f/
U/8D/9X+0f7m/gH/Iv9O/3r/m/+3/8r/0v/Y/9r/3P/e/+H/4v/k/+b/6P/p/+r/6//r
/+v/6//s/+3/7f/t/+7/8P/x//H/8v/w//D/8P/w//D/8f/x//H/8P/w//D/8P/y//L/
8v/z//H/8f/y//L/8v/y//L/8//z//P/8//0//L/8v/y//L/9P/0//X/9f/1//b/9v/3
//f/9//4//j/+f/5//r/+//6//v/+v/5//v/+//8//3//P/9//7///8BAAEAAgADAAYA
BwAJAAoACgANAA0ADQAPABEAEwAWABYAFwAWABYAGgAaABsAGwAbABoAHAAdAB0AHQAd
ABwAGwAbABsAGwAZABgAGAAWABYAFgAUABEADwAPAA4ADQALAAkACAAHAAgABQAGAAcA
BgAFAAMAAgACAAEAAAD//wAA/////////v/9//3/+//5//r/+P/5//n/+P/3//b/9//3
//b/9v/1//X/9f/2//T/9P/z//P/9f/1//X/9f/1//X/9f/1//X/9v/3//f/9//4//j/
+f/6//r/+v/6//z//P/8//3/+//9//3//P/8//z//P/8//7//v/+//7//f/9//3//f/9
//3//f/9//3//v/+//7//f/9//z//P/8//7//v/8//z//P/8//z//f/9//3//f/9//3/
/f/9//z//P/8//z//v/+/wAAAAAAAAAAAAAAAAEAAgACAAIAAgADAAMAAwAEAAQABAAC
AAEA///+//3/+v/6//j/+P/6//r/+v/4//X/9f/2//f/9//3//f/9//3//f/+f/5//n/
+f/5//n/+//7//r/+v/6//r/+v/6//v/+//7//n/+//8//z//P/6//n/+f/5//r/+v/6
//r//P/7//z/AQALABgAKQA7AEgATABRAGEAegCeANEADgFAAUkBMQELAcwAiwBhADEA
5/+R/0X/A//T/sv+3/7+/iP/UP94/5z/uf/N/9T/2v/i/+T/5P/m/+r/6v/r/+z/7v/v
//D/8f/x//H/8f/y//P/8//z//T/9P/1//X/9v/2//b/9v/2//j/+f/5//n/+P/4//j/
+P/4//j/+P/5//n/+f/6//r/+v/6//r/+//7//v/+//8//r/+v/6//r//P/8//3//f/9
//7//v////////8AAAAAAQABAAIAAwADAAUABQAFAAcABwAIAAkACgALAAwADQANAA0A
DgAPABIAEwAVABYAFgAZABkAGQAbAB0AHwAiACMAJQAlACYAKAAoACkAKQAsACwALwAx
ADAALwAuACwALQAtAC0ALQAtACwALAAqACoAKgAoACUAJQAlACQAIwAiAB8AHQAbABoA
FwAYABkAGAAXABUAFAAVABMAEQAPAA8ADQAMAAsACAAHAAcABQACAAIA/////////v/9
//z/+//7//r/+v/5//n/+f/6//r/+v/5//n/+f/5//n/+f/3//f/9//3//n/+v/7//v/
/f/+//7////+//7//v/+/wAAAAAAAAEA//8BAAEAAAACAAIAAgACAAIAAgACAAIAAQAB
AAEAAQABAAEAAQABAP//AAAAAAAAAQABAAAAAAAAAAAAAAABAAAA///9//v//f/9//7/
/v/+//7//v/7//v/+//7//v/+//7//v//P/8//z//P/6//r//P/8//3//v///wAA//8A
AAAAAAAAAAEAAQABAAIAAgACAAAA///9//z/+//6//r/+P/4//j/+P/4//b/9f/1//b/
9//3//f/9//3//X/9f/3//f/9//3//f/9//3//f/9v/2//j/+P/4//j/9//3//f/9f/1
//b/9v/2//j/9//3//f/9v/2//b/9v/4//n//P8DAA0AGgArADsARABKAFUAaQCGALIA
6wAoAUYBPwEhAe8ApgBvAEUABQCv/13/G//j/sf+zf7l/gj/Mf9c/4T/pv+//8v/0v/Y
/9z/3v/g/+T/5P/k/+X/5v/o/+n/6v/r/+v/6//r/+z/6//r/+v/7P/u/+//7//w//D/
8P/w//D/8v/z//P/8//0//T/9P/0//L/8v/y//P/8//z//T/9P/0//T/9P/1//X/9f/1
//b/+P/4//j/+P/2//b/9//3//f/+P/4//n/+f/5//r/+v/7//v//P/9//3/////////
AQABAAIAAwAGAAcACAAJAAkACQAKAAsADgAPABEAEgAWABkAGQAZABkAGwAdACAAIwAl
ACUAJgAoACgAKQApACoAKgAtAC8ALQAtAC0ALAAtAC0ALQAtAC0ALAAsACoAKAAoACYA
IwAjACMAIgAhACEAHwAeAB0AGQAVABUAFQAWABUAEwASAA8ADQALAAkABwAFAAQAAwAC
AAEAAQD///r/+v/3//f/+f/4//f/9v/z//P/8v/y/+//7//v//D/8v/y//H/8f/x//H/
8f/x//P/8//z//P/8f/y//P/8//z//T/9P/1//b/9v/2//b/9P/0//T/9f/3//n/+f/4
//j/+P/4//j/+P/4//j/+P/3//f/9//3//n/+f/5//n/+f/6//r/+v/3//f/9v/2//b/
9v/2//f/9//3//b/9f/1//f/9//2//b/9v/2//b/8//z//P/8//z//P/8//z//b/9v/2
//b/9P/0//b/9v/4//j/+P/4//f/+P/4//j/+v/7//v/+//8//z//P/6//f/9f/0//P/
8v/y//D/8P/w//D/8P/u/+3/7f/u/+//8f/x//H/8f/x//H/8//z//P/8//z//P/8v/x
/+//7v/w//D/8P/w//H/8f/x/+//7//w//D/8P/y//H/8f/x//D/8P/w//D/8P/z//b/
//8JABgAKwA5AEAARABTAG8AkgDEAAMBOgFIATMBCQHHAIIAUQAfANH/e/8x//P+yf6/
/s3+6f4U/0H/av+Q/67/vf/H/87/0v/W/9j/2v/g/+L/4v/j/+T/5P/l/+b/5//p/+n/
6f/q/+v/6//r/+z/7P/t/+3/7v/u/+7/7v/u/+7/7//v/+//8P/w//D/8P/u/+7/7v/v
//H/8f/y//L/8v/y//L/8//z//P/8//0//T/9P/0//T/9P/0//X/9f/1//b/9v/3//n/
+f/6//r/+f/5//r/+//7//3//f/9//////8AAAEAAgADAAQABQAHAAcACAAJAAwADQAP
ABAAFAAXABcAFwAXABkAGwAeAB8AIQAhACIAJQAmACgAKQAoACgAKwAtAC0ALQAtACwA
KwArACsAKwArACoAKgAoACgAKAAmACMAIwAjACIAIQAhAB8AHgAdABsAFwAXABcAFAAT
ABEAEAAPAA0ACwAJAAcABQAEAAMAAAD//////f/6//r/9//3//f/9v/1//T/9f/1//T/
9P/x//H/8f/y//T/9P/z//P/8f/x//H/8f/z//P/8//z//P/9P/1//X/8//0//T/9f/4
//j/+P/4//j/+P/4//n/+f/7//v/+v/6//r/+v/6//r/+v/6//r/+//7//v/+//7//v/
+//7//n/+v/6//r/+//7//r/+v/4//j/+P/5//n/+f/4//f/9//3//f/9//5//j/+P/4
//j/+P/3//f/9//3//f/9//3//f/+P/4//j/+P/2//b/+P/4//n/+v/7//z/+//8//z/
/P/8//3//f/9//7//v/+//z/+//5//j/9//2//b/9P/0//T/9P/0//L/8f/x//L/8//1
//X/9f/1//P/8//1//X/9//3//f/9//1//X/9P/0//b/9v/2//b/9f/1//X/8//x//L/
8v/y//P/8//0//X/9P/0//T/9P/0//X/+v8DAA0AHgAvAD0ARABKAFkAcQCaAM4ADwFC
AUoBLwEFAcMAfgBPABkAyf9z/y3/8f7H/sH+0/7x/hr/Rf9u/5b/tP/D/8v/0P/W/9j/
3P/g/+T/5P/k/+X/5v/m/+f/6P/p/+v/6//r/+z/7f/t/+3/7v/u/+//7//w//D/8P/w
//D/8P/x//H/8f/0//T/9P/0//L/8v/y//P/9f/1//b/9v/2//b/9v/3//X/9f/1//b/
+P/4//j/+P/2//b/9//3//n/+v/6//v//f/9//7//v/9//3//v//////AQABAAEAAwAD
AAQABQAGAAcACAAJAAsACwAMAA0AEAARABMAFAAWABkAGQAZABsAHQAfACIAIQAjACMA
JAAnACgAKgArACoAKgAtAC8AMQAxADEAMAAvAC8ALwAvAC0ALAAsACoAKwAsACsAKQAn
ACcAJgAlACUAIwAiACEAHwAbABsAGwAaABkAFwAWABMAEQAPAA0ACwAJAAgABwAGAAUA
BQADAAAAAAD9//3//f/8//v/+v/5//n/+P/4//f/9//3//j/9v/2//X/9f/1//X/9f/1
//f/9//3//f/9f/2//f/9//3//j/+P/5//r/+v/6//r/+v/6//r/+//7//3//f/8//z/
/P/8//z//P/8//z//P/9//3//f/9//v/+//7//v/+f/6//r/+v/6//v/+//8//r/+v/6
//v/+//7//r/+f/5//n/+f/5//n/+f/5//n/+P/4//j/+P/4//f/9//3//f/9//3//f/
9//4//j/+P/4//j/+P/6//r/+v/6//r/+v/7//z//P/8//z//f/9//3//v/+//7//P/7
//n/+P/3//b/9v/0//T/9v/2//b/9P/x//H/8v/z//P/8//z//P/9f/1//f/9//3//f/
9//3//f/9//2//b/9v/2//b/9v/1//X/9f/z//P/9P/0//T/9v/1//X/9f/0//T/9P/0
//b/9//6////CQAWACkAOwBGAEwAUwBlAIQAsADnACQBSAFBAR8B6wCkAGcAOQD5/6P/
Uf8P/9n+v/7F/t3+Av8v/1r/gP+i/7v/yf/O/9T/2P/a/9z/3v/i/+L/4//k/+b/5//o
/+n/6f/p/+n/6v/r/+v/6//s/+z/7f/t/+7/7P/s/+z/7P/u/+//7//v//D/8P/w//D/
8P/w//D/8f/x//H/8v/y//L/8v/y//P/8//z//P/9P/0//T/9P/0//T/9P/1//X/9//4
//j/+f/3//f/+P/4//n/+f/6//v//f//////////////AAABAAIAAwAEAAUABwAHAAgA
CQAMAA0ADwAQABAAEwATABMAFwAZABsAHgAdAB8AHwAgACIAIgAjACMAJgAmACkAKwAp
ACkAKQAoACcAJwAnACcAKQAoACgAJgAmACYAJAAhACEAIQAgAB8AHwAdABwAGwAaABcA
GAAZABYAFQATABIADwANAAsACQAJAAcABgAFAAIAAQABAP///v/+//v/+//7//r/+f/4
//X/9f/0//T/9f/1//X/9v/1//T/8v/x//P/8//z//P/8//z//P/8//z//T/9f/1//X/
9v/2//f/+P/4//j/+P/2//b/9v/3//n/+//7//r/+P/4//j/+P/6//r/+v/6//v/+//7
//v/+//7//v/+//5//r/+v/6//n/+f/4//j/+P/4//j/+f/5//n/+P/3//f/9//3//f/
+f/3//j/9v/2//b/9v/1//X/9f/1//X/9f/1//X/9v/2//b/9v/2//b/+P/4//j/+P/4
//j/9//4//j/+P/4//n/+f/5//r/+v/6//j/9//1//T/8//0//T/8v/y//L/8v/y//D/
7//v//D/8f/v/+//7//v/+//7//x//H/7//v/+//7//x//H/8P/w//L/8v/y//L/8v/x
//D/7f/u//D/8f/y//D/7//v/+//8P/w//D/8P/w//H/9P/7/wUAEgAnADkAQABGAFEA
YwB+AKQA0wAMATgBOQEZAfEAtgB9AFkAKQDh/5H/P//3/s3+y/7f/v7+Jf9Q/3b/lv+x
/8P/zP/S/9T/1v/Y/9z/3v/e/9//4P/i/+P/5P/l/+f/5//n/+j/6f/p/+n/6v/o/+n/
6f/q/+r/6v/q/+r/6v/r/+v/6//s/+z/7P/s/+7/7v/u/+//7f/t/+7/7v/u/+7/7v/v
/+3/7f/t/+7/7v/u/+7/7v/u/+7/7//v/+//8P/w//H/8f/x//L/8v/1//X/9v/3//b/
9//2//X/9//3//j/+f/8//3//v////////8AAAEAAgADAAUABgAGAAkACQAJAAkACwAN
ABAADwARABEAEgASABIAEwATABIAEgAVABcAFQAVABUAFAATABMAEwATABEAEAAQAA4A
DAAMAAoABwAHAAcABgAFAAQAAQD///3//v/7//z//f/8//v/+f/4//j/9//2//X/9P/z
//P/8//y//H/8f/v/+3/7v/s/+3/7f/s/+v/6v/p/+n/6P/o/+n/6f/p/+r/6P/o/+f/
5//p/+n/6f/p/+n/6f/p/+n/5//o/+n/6f/r/+z/7P/t/+z/7P/s/+z/7v/u/+7/7//v
//H/8f/w//D/8P/w//D/8P/w//D/8P/v/+//7//v/+//7//v/+//7//w//D/8P/v/+//
7v/u/+7/7v/w//D/7//u/+3/7P/s/+3/7v/v/+3/7f/t/+3/7v/u/+7/7v/u/+7/8P/w
//L/8v/y//L/8//0//T/9P/0//X/9f/1//T/9P/0//L/8f/v/+7/7f/s/+z/6v/q/+r/
6v/q/+j/5//n/+j/6f/p/+n/6f/p/+n/6f/r/+v/6//r/+v/6//r/+v/6v/q/+r/6v/q
/+r/6//r/+v/6f/p/+r/6v/q/+r/6f/p/+n/6v/q/+r/6v/s/+v/8P/1//3/CgAdAC8A
OgA+AEUAVQBwAJYAxwAEATIBMwEXAe8AsgB3AFMAJQDb/4f/Nf/t/sX+xf7Z/vb+Hf9I
/27/kP+p/7v/xv/K/87/0P/S/9T/2P/Y/9n/2v/c/93/3v/f/9//3//f/+D/4f/h/+H/
4v/i/+P/4//k/+T/5P/k/+T/5P/l/+X/5f/k/+T/5P/k/+b/5v/m/+f/5f/l/+b/5v/m
/+b/5v/n/+f/5//n/+j/6P/o/+j/6P/o/+j/6f/p/+n/6v/q/+v/6//r/+z/7P/t/+3/
7v/v/+3/7//v/+//8f/x//L/8//0//X/9v/3//f/9//4//n//P/9////AAABAAMAAgAB
AAUABwAJAAwACwANAA0ADgAOAA4ADwAPABAAEAATABUAEwATABMAEgARABEAEQARAA8A
DgAOAAwACgAKAAgABQAHAAcABgAFAAMAAQAAAP///v/7//z//f/8//v/+f/4//n/9//1
//P/8v/x//H/8f/w/+//7//t/+z/7P/p/+n/6f/o/+f/5v/n/+f/5v/m/+X/5f/l/+b/
5v/m/+X/5f/l/+X/5f/l/+f/5//n/+f/5f/m/+f/5//n/+j/6P/p/+j/6P/o/+j/6f/q
/+v/7f/r/+3/7f/s/+z/7P/s/+z/7P/s/+z/7P/t/+3/7f/t/+3/7f/t/+3/6//s/+z/
7P/r/+v/6v/q/+r/6v/q/+n/6v/o/+j/6P/o/+n/6f/p/+n/6f/p/+n/6f/o/+j/6P/o
/+r/6v/s/+z/6v/q/+r/6v/r/+z/7P/s/+z/7f/t/+3/7v/u/+7/7P/p/+f/5v/l/+T/
5P/i/+L/4v/i/+L/4P/h/+H/4v/j/+P/4//j/+P/4//j/+X/5f/l/+X/5f/l/+P/4//i
/+L/5P/k/+T/5P/l/+X/5f/j/+P/5P/k/+T/5P/j/+P/4//k/+T/5P/k/+b/5f/m/+3/
+f8KABsAKwAyADYAQQBVAHgAqADjABoBNAElAQMByQCEAFEAJwDh/4n/O//5/sX+sf69
/tX+/P4l/07/cv+U/6v/tf+8/8L/xv/G/8b/yv/O/87/z//Q/9L/0//U/9X/0//T/9P/
1P/X/9f/1//Y/9j/2f/Z/9r/2v/a/9r/2v/a/9v/2//b/9r/2v/a/9r/2//c/93/3//d
/93/3v/e/97/3v/e/9//3//f/9//4P/g/+D/4P/g/+D/4P/h/+H/4f/i/+L/4//j/+P/
5P/k/+f/5//o/+n/6P/p/+j/5//r/+v/7P/t/+7/7//w//H/8f/x//L/8//1//f/+v/8
//z/////////AwAFAAcACgAJAAsACwAMABAAEAARABEAEAAQABMAFQAVABUAFQAUABUA
FQAVABUAEwASABIAEAAOAA4ADAAJAAkACQAIAAcABgADAAEA//////v/+//7//j/9//1
//T/8f/v/+3/6//p/+f/5v/l/+L/4f/h/9//3v/e/9v/2//b/9r/2f/Y/9X/1f/U/9T/
1f/V/9X/1v/V/9T/0v/R/9L/0//U/9X/0//T/9P/0//T/9T/1f/V/9f/2P/Y/9n/2f/Y
/9f/1v/X/9j/2f/b/9n/2//b/9r/2v/a/9r/2v/a/9r/2v/a/9n/2f/Z/9n/2//b/9v/
2//Z/w==
         </WaveFormData>
      </LeadData>
      <LeadData>
         <LeadByteCountTotal>10000</LeadByteCountTotal>
         <LeadTimeOffset>0</LeadTimeOffset>
         <LeadSampleCountTotal>5000</LeadSampleCountTotal>
         <LeadAmplitudeUnitsPerBit>4.88</LeadAmplitudeUnitsPerBit>
         <LeadAmplitudeUnits>��V</LeadAmplitudeUnits>
         <LeadHighLimit>2147483647</LeadHighLimit>
         <LeadLowLimit>268435456</LeadLowLimit>
         <LeadID>V3</LeadID>
         <LeadOffsetFirstSample>0</LeadOffsetFirstSample>
         <FirstSampleBaseline>0</FirstSampleBaseline>
         <LeadSampleSize>2</LeadSampleSize>
         <LeadOff>FALSE</LeadOff>
         <BaselineSway>FALSE</BaselineSway>
         <ExcessiveACNoise>FALSE</ExcessiveACNoise>
         <MuscleNoise>FALSE</MuscleNoise>
         <LeadDataCRC32>576335369</LeadDataCRC32>
         <WaveFormData>
qv+q/6r/qv+4/8T/0P/c/97/4P/i/+T/5P/k/+T/5P/l/+b/5//o/+j/6P/o/+j/6v/q
/+r/6v/s/+z/7P/s/+z/7P/s/+z/7P/s/+z/7P/s/+z/7P/s/+7/7v/u/+7/7v/u/+7/
7v/u/+7/7v/u//D/8P/w//D/8P/w//D/8P/y//L/8v/y//L/8v/y//L/8v/y//L/8v/1
//b/9//4//j/+P/4//j/+//8//3//v///wAAAQACAAMABAAFAAYACQAKAAsADAAPABAA
EQASABUAFgAXABgAGgAcAB4AIAAjACQAJQAmACcAKAApACoALAAsACwALAAsACwALAAs
ACwALAAsACwAKwAqACkAKAAlACQAIwAiAB8AHgAdABwAGQAYABcAFgAVABQAEwASAA8A
DgANAAwACQAIAAcABgADAAIAAQAAAP///v/9//z/+//6//n/+P/2//b/9v/2//b/9v/2
//b/9P/0//T/9P/y//L/8v/y//T/9P/0//T/9P/0//T/9P/1//b/9//4//j/+P/4//j/
+v/6//r/+v/8//z//P/8//z//P/8//z//v/+//7//v/8//z//P/8//7//v/+//7//P/8
//z//P/8//z//P/8//r/+v/6//r/+v/6//r/+v/6//r/+v/6//j/9v/4//j/+P/4//j/
9//3//j/+P/4//j/+f/6//v//P/8//z//P/+////////////////////AAAAAAAAAAAA
AAAA/////////f/8//z//f/9//3/+//4//j/+P/5//n/+f/3//f/9//3//j/+P/4//j/
+P/3//b/9v/1//X/9f/1//X/9f/3//f/9f/0//L/8v/y//L/9P/0//T/9P/0//X/9f/2
//T/9P/3//z/AQALABoAJAAsADcARgBdAIQAtwDzADIBWwFgAVUBPwEdAQMB7wC8AGoA
HQDV/4X/Rv8l/x3/Mv9Y/3v/nP+5/8v/1P/a/93/3f/e/9//4f/j/+P/4//j/+T/5P/l
/+X/5f/m/+b/5v/n/+f/5//o/+b/5v/n/+f/6f/q/+r/6v/o/+n/6f/p/+v/7P/s/+z/
7P/s/+z/7P/r/+v/6//s/+7/7v/u/+7/7P/s/+z/7f/t/+3/7f/t/+//8P/w//D/7v/v
//H/8f/w//D/8f/y//L/8v/0//T/9f/1//X/9//5//n/+//8//3///8AAAEAAgADAAMA
BgAHAAgACQAKAA0ADwARABIAEwAVABYAGQAaABwAHgAeACAAIQAjACUAIwAlACYAJwAn
ACcAKAAoACoAKgAqACsAKwAqACoAKQAoACgAJwAmACEAIQAgAB4AHgAdABwAGgAaABgA
FgAWABUAFAASABEADwAMAAsACQAHAAUABQAEAAEAAAD///7//P/7//r/+f/4//f/9v/1
//b/9v/1//T/8v/y//L/8v/0//T/8//z//P/8//z//P/8f/x//H/8f/z//P/9P/0//T/
8//z//L/9P/0//T/9f/3//j/+P/4//f/+P/4//j/+v/7//v/+//6//r/+v/6//r/+v/6
//r/+v/6//r/+v/6//r/+v/5//n/+f/5//j/+P/3//f/+P/6//n/+f/5//j/+P/4//j/
+P/2//b/+P/4//j/+P/4//b/9P/2//b/9v/2//b/9f/1//b/9v/2//T/9f/2//f/+v/6
//r/+v/6//v/+//7//3//f/9//3//P/8//z//P/8//z/+//7//v/+f/4//j/+f/5//n/
9//2//b/9v/3//f/9//1//X/9f/1//b/9v/2//b/9v/1//T/9P/z//P/8//z//P/8//z
//P/8f/w//D/8P/w//D/7v/u/+7/7v/u/+//7//w//D/8P/z//r/AwAPABoAJAAsADsA
UABtAJgA0QANAUQBWQFSAUEBIQEBAe0AyQCAAC4A6f+h/1n/KP8V/x//QP9o/4v/qP+/
/83/0P/U/9f/2f/Y/9n/3f/d/93/3f/d/97/3v/f/9//3//g/+D/4P/h/+H/4f/i/+L/
4v/j/+P/5f/m/+b/5v/m/+f/5//n/+X/5v/m/+b/5v/m/+b/5v/n/+f/5//o/+j/6P/o
/+j/6v/q/+r/6//r/+v/6//r/+n/6v/q/+r/6v/r/+3/7f/s/+z/7f/u/+7/7v/w//D/
8//z//P/9f/z//P/9f/2//f/+f/6//v//v//////AgABAAIAAwAEAAcACQALAAwADQAP
ABAAEwAWABgAGgAaABoAGwAdAB8AIQAjACQAJQAlACUAJgAmACQAJAAkACUAJwAmACYA
JQAkACQAIwAiAB8AHwAeABwAGgAZABgAFgAUABIAEAAQAA8ADgAMAAsADQAKAAkABwAF
AAMAAwACAP///v/9//z/+v/5//j/9//2//X/9P/z//T/9P/z//L/8P/w//D/8P/w//D/
7//v/+//7//v/+//7//v/+//7//v/+//8P/w//H/8f/y//L/9P/0//T/9f/z//T/9P/0
//X/9v/2//b/9v/3//f/9//2//b/9v/2//f/+P/5//r/+P/4//j/+P/4//j/+P/3//f/
9//3//b/9P/z//P/9P/2//X/9f/1//T/9P/0//T/9P/0//b/9P/0//T/9P/y//D/8v/y
//L/8v/y//H/8f/y//L/8v/y//P/9P/1//b/9v/2//b/9v/3//f/9//5//n/+f/5//j/
+P/4//j/+P/4//f/9//5//f/9v/2//f/9//3//X/9P/0//T/9f/1//X/8//z//P/8//0
//T/9P/0//T/8//y//L/8f/x//H/8f/x//H/8f/x/+//7v/u/+7/7v/u/+7/7v/u/+7/
7v/v/+//8P/w//L/8f/0//3/BwAUAB4AJgAxAEIAVQB0AKUA3QAaAUsBVgFJATUBEwH1
AN8AsgBiABMA0f+H/0T/H/8X/yj/TP9x/5T/r//D/87/0P/V/9n/2P/Z/9v/3f/d/93/
3f/e/97/3//f/9//4P/g/+D/4f/h/+H/4v/g/+D/4f/h/+H/4v/i/+L/4v/j/+P/4//l
/+b/5v/m/+b/5v/m/+b/5//n/+f/6P/m/+b/5v/m/+b/5v/m/+f/6f/p/+n/6f/n/+j/
6P/o/+j/6f/r/+v/6v/q/+v/7P/s/+z/7v/u/+//7//v//H/8f/x//P/9P/1//f/+P/5
//r/+//7//7//f/+////AAADAAUABwAIAAkACwAMAA8AEgAUABYAFgAWABcAGQAbABsA
HQAeAB8AIQAhACIAIgAgACAAIAAhACEAIAAgAB8AHgAeAB0AHAAbABsAGgAYABgAFwAW
ABQAEgAQAA4ADgANAAwACgAJAAsACAAHAAUAAQD//////v////7//f/8//j/9//2//X/
9v/1//T/8//y//L/8f/w//D/8P/w//D/8P/w/+//7//t/+3/7f/t/+3/7f/t/+3/7f/t
/+7/7v/v/+//8P/w//L/8v/y//P/8f/y//L/8v/1//b/9v/2//b/9//3//f/9v/2//b/
9v/4//j/+P/4//j/+P/4//j/+P/4//j/9//3//f/9//2//j/9//3//j/9v/1//X/9f/0
//T/9P/0//T/9P/0//T/9P/0//T/9P/y//T/9P/2//b/9v/1//P/9P/0//T/9v/3//j/
+f/4//j/+P/4//j/+f/5//n/+//7//v/+//8//z//P/8//z//P/7//v/+//5//j/+P/7
//v/+//5//b/9v/2//f/9//3//X/9f/1//X/9v/2//T/9P/0//P/8v/y//H/8f/x//H/
8f/x//P/8//x//D/8P/w//D/8P/y//L/8v/y//D/8f/x//L/8v/0//n//v8HABEAHgAm
ADAAQQBUAG8AmgDNAAsBQAFTAUwBPwEjAQEB7wDNAIYANADp/5v/Vf8o/xf/Jf9E/2r/
jf+q/73/zf/S/9b/2f/Z/9r/3f/f/9//3//f/9//4v/i/+P/4//j/+T/5P/k/+P/4//j
/+T/5v/m/+f/5//l/+b/5v/m/+b/5//n/+f/6f/q/+r/6v/q/+r/6v/q/+v/6//r/+z/
7P/s/+z/7P/s/+z/7P/t/+v/6//r/+v/6//s/+z/7P/s/+3/7//v/+7/7v/v//D/8v/y
//T/9P/1//X/9f/3//X/9f/3//j/+//9//7////+//////8CAAMABAAFAAYACQALAA0A
DgANAA8AEAATABUAGAAbABwAHAAdAB8AIQAfACEAIgAjACEAIQAiACIAIgAiACIAIwAl
ACQAJAAjACIAIgAhACAAHQAdABwAGgAWABUAFAASABQAEgAQABAADwAOAAwACwANAAoA
CQAHAAUAAwADAAIAAQAAAP///v/8//v/+v/5//r/+f/4//f/9P/0//P/8v/y//L/8v/y
//L/8v/x//H/8f/x//H/8f/z//P/8//z//H/8f/y//L/9f/1//b/9v/2//b/9v/3//n/
+v/6//r/+f/6//r/+v/6//v/+//7//7//v/+//7//v/+//7//v/+//7//v/+//7//v/+
//3/+//7//v/+v/6//n/+f/6//7////+//v/+v/5//j/+v/4//r/+v/5//j/9//1//f/
+P/4//j/+P/5//r/+//6//r/+v/6//z//f/9//3//f/9//3//f/+//7//v/+//z//P/7
//v//f/7//r/+v/9//3//f/7//j/+P/4//n/+//7//n/+f/5//n/+v/6//j/+P/4//f/
9//4//j/+f/4//f/9v/1//b/9//2//b/9v/2//b/9v/1//T/8//y//T/9f/1//b/9P/0
//X/+v/7/wMAEgAgACoAMQA6AEsAZACHALUA7gAxAWoBeQFrAVsBPQEfARIB8gCnAFMA
9/+Q/z//Hf8a/yj/Q/9o/4//r//E/9L/2f/d/9z/3f/f/+P/4//j/+P/5v/m/+f/5//n
/+j/6P/o/+n/6f/p/+r/7P/s/+3/7f/r/+z/7P/s/+7/7//v/+//7//w//D/8P/u/+7/
7v/u/+//7//v//D/7v/u/+7/7v/w//D/8P/x//H/8f/x//H/8f/y//L/8v/y//P/9f/1
//T/9P/1//b/+P/4//r/+v/6//n/+P/5//v/+//9//7//v////////8CAAMAAwAGAAUA
BgAHAAgACwANAA8AEAARABMAFAAXABYAGAAaABoAHgAfACEAIwAhACMAJAAlACUAJQAm
ACYAJgAmACYAJwAmACQAIwAhACIAIgAhACAAHQAdABwAGgAWABUAFAASABIAEAAOAA4A
DwAOAAwACwALAAgABwAFAAQAAwAEAAQAAwACAAEAAAAAAP///v/9//z/+//6//n/+P/4
//f/9v/2//b/9v/2//T/9P/z//P/9f/1//X/9f/1//X/9f/1//X/9f/2//b/9//3//j/
+P/4//j/+P/5//v//P/8//z/+//8//z//P/8//3//f/9//7//v/+//7//v/+//7//v8A
AAAAAAAAAAAAAAAAAP///////////v/8//3////+//z//P/8//z//v/8//7//v/8//z/
/P/7//v//P/8//z//v///wAAAQAAAAAAAAAAAAAAAQABAAEAAQABAAEAAQACAAIAAgAC
AAIAAgABAAEA///9//z//P/9//3//f/7//r/+v/6//v/+//7//n/+f/5//n/+v/6//r/
+v/6//n/+P/4//f/9//3//f/9//3//f/9//1//T/9P/0//T/9P/0//T/9P/0//T/9f/1
//b/9v/2//f/+v8BAAsAFgAkAC4ANwBCAFcAdgClAOEAIgFhAXoBcwFhAUEBHQELAeoA
ogBLAPv/p/9U/yX/F/8k/0D/Zf+K/6n/w//Q/9b/2f/f/+D/4f/j/+P/4//j/+P/5P/k
/+X/5f/l/+b/5v/m/+n/6f/p/+r/6P/o/+n/6f/p/+r/6v/q/+z/7f/t/+3/6//s/+z/
7P/u/+7/7v/u/+//7//v//D/7v/u/+7/7v/w//D/8P/x//H/8f/x//H/8f/y//L/8v/w
//H/8//z//L/8v/z//T/9v/2//j/+P/5//n/+f/7//3//f///wAA//8BAAIAAwAEAAUA
BQAIAAsADAANAA4ADwARABMAFAAXABkAGgAdABwAHgAgACAAJAAlACcAKQArAC0ALgAv
AC8ALwAwADAAMAAwADAAMQAxADAAMAAvAC4ALgAtACwAKQApACgAJgAiACEAIAAeAB4A
HAAaABoAFwAWABQAEwARAA4ADQALAAsACQAJAAgABQAEAAMAAgD+//3//P/7//z/+//6
//n/9v/2//X/9P/2//b/9v/2//T/9P/z//P/9f/1//X/9f/z//P/8//z//P/8//0//T/
9//3//j/+P/4//j/+P/5//n/+v/6//r/+//8//z//P/8//3//f/9//7//v/+//7//P/8
//z//P/+//7//v/+//z//P/8//v/+//7//v/+v/8//v/+//8//r/+f/5//n/+P/4//z/
+//6//n/+P/4//b/+P/4//j/+P/4//f/9//4//j/+P/4//n/+v/7//z//P/8//z/+v/7
//v/+//9//3//f/9//7//v/+//7//P/8//v/+//9//v/+v/6//n/+f/5//f/9v/2//b/
9//5//n/9//3//f/9//4//j/+P/4//j/9//2//b/9f/1//X/9f/1//X/8//z//H/8P/w
//D/8P/w//L/8v/y//L/8P/x//H/8v/y//L/8//4/wEACQAWACIAKgA1AEYAXQB+ALEA
7QAuAVkBZAFbAUcBJQEJAfUAxAB0ACMA2f+J/0b/I/8b/y7/UP9z/5b/s//H/9D/1v/Z
/9v/3P/d/9//3//f/9//3//i/+L/4//j/+P/5P/k/+T/4//j/+P/5P/k/+T/5f/l/+X/
5v/m/+b/5v/n/+f/5//n/+j/6P/o/+j/6P/o/+j/6f/p/+n/6v/q/+r/6v/q/+z/7P/s
/+3/7f/t/+3/7f/t/+7/7v/u/+7/7//x//H/8P/w//H/8v/y//L/9P/0//X/9f/1//f/
9//3//n/+v/7//3//v///wAAAQABAAQABQAGAAcACAALAA0ADwAQABEAEwAUABcAGgAc
AB4AHgAgACEAIwAlACUAJwAoACkAKQApACoAKgAsACwALAAtAC0ALAAsACsAKAAoACcA
JgAlACUAJAAiACAAHwAeABwAGwAYABUAFAAVABQAEgARAA8ADAALAAkACQAHAAcABgAD
AAIAAQAAAP7//f/8//v/+v/5//j/9//2//b/9f/0//L/8v/y//L/9P/0//P/8//z//P/
8//z//P/8//z//P/8//z//T/9P/1//X/9v/2//j/+P/4//n/9//4//j/+P/7//z//P/8
//r/+//7//v//P/8//z//P/8//z//P/8//7//v/+//7//v/+//7//f/9//3//f/8//z/
+//7//z//P/7//v/+//4//r/+v/6//j/+P/4//j/9v/0//b/9v/2//b/9v/1//f/+P/4
//j/9v/3//j/+f/8//z//P/8//z//f/9//3//f/9//3//f/+//7//v/+//z//P/7//v/
/f/7//r/+v/7//v/+//5//j/+P/4//n/+f/5//f/9//3//f/+P/4//j/+P/4//f/9v/2
//X/9f/1//X/9f/1//f/9//1//T/8v/y//L/8v/y//L/8v/y//D/8f/x//L/9P/0//f/
/P8FABEAHAAmAC4AOwBMAGkAkgDHAAUBQgFfAWABUQEzAREB+wDfAJ4ASgABALn/bf82
/xv/H/88/2T/h/+m/7//zf/S/9b/2f/b/9z/3f/h/+H/4f/h/+H/4P/g/+H/4f/j/+T/
5P/k/+P/4//j/+T/5P/k/+X/5f/n/+j/6P/o/+j/6f/p/+n/6f/q/+r/6v/o/+j/6P/o
/+n/6f/p/+r/7P/s/+z/7P/q/+r/6v/r/+3/7f/t/+3/6//s/+z/7P/s/+3/7//v//D/
8P/x//L/8P/w//L/8v/1//X/9f/3//f/9//5//r/+f/7//z//f8AAAEAAQAEAAUABgAH
AAgACwANAA8AEAARABMAFAAXABgAGgAcABwAIAAhACMAJQAlACcAKAApACkAKQAqACoA
KgAqACoAKwArACoAKgApACgAKAAnACYAIwAjACIAIAAgAB8AHgAcABoAGAAWABYAFQAU
ABIAEQARAA4ADQALAAkABwAHAAYAAwACAAEAAAD+//3//P/7//r/+f/4//f/9v/2//X/
9P/0//T/9P/0//T/9P/z//P/8//z//P/8//z//P/8//z//P/8//0//T/9f/1//b/9v/2
//b/9v/3//f/+P/4//j/+f/6//r/+v/4//n/+f/5//z//P/8//z//P/8//z//P/8//z/
/P/8//z//P/8//v//f/9//3//P/6//n/+f/6//z/+//7//v/+P/4//j/+P/6//r/+P/4
//j/+P/4//b/+P/4//b/9v/2//X/9//4//j/+P/2//f/+P/5//z//P/8//z//P/9//3/
/f/9//3//f/9/wAAAAAAAAAA/v/+//3//f/9//v/+v/6//v/+//7//n/9v/2//b/9//5
//n/9//3//X/9f/2//b/9v/2//b/9f/0//T/8//z//X/9f/1//X/9f/1//P/8v/w//D/
8P/w//H/8v/z//T/8v/z//P/9P/y//T/9//8/wMADwAaACQALgA5AEwAaQCUAMkACQFC
AVsBVgFFASkBBwHxANEAjAA6APX/rf9j/zD/G/8h/z7/ZP+H/6b/wf/N/9D/1v/X/9n/
2v/d/+H/4f/h/+H/4f/g/+D/4f/h/+H/4v/i/+L/4//j/+P/5P/k/+T/5f/l/+f/6P/o
/+j/5v/n/+f/5//p/+r/6v/q/+j/6P/o/+j/6//r/+v/7P/s/+z/7P/s/+r/6v/q/+v/
7P/t/+7/7//u/+7/7f/s/+z/7f/v/+//8P/w//H/8v/w//D/8v/y//X/9f/1//f/9f/1
//f/+P/7//3//v////7//////wIABQAGAAcACAALAA0ADwAQAA8AEQASABUAFgAYABoA
GgAeAB8AIQAjACEAIwAkACUAJwAnACgAKAAoACgAKAApACkAKAAoACcAKAAoACcAJgAh
ACEAIAAeAB4AHQAcABoAGAAWABQAFAAVABQAEgARAA8ADAALAAkABwAFAAUABAADAAIA
AQAAAPz/+//6//n/+v/5//j/9//2//b/9f/0//b/9v/2//b/9P/0//P/8//z//P/8//z
//P/8//z//P/9f/1//b/9v/1//X/9v/2//b/9v/2//f/9//4//j/+P/5//r/+v/6//z/
/f/9//3//P/8//z//P/8//z//P/8//z//P/8//z//P/8//z/+//7//v/+//6//r/+f/5
//r/+v/5//n/+f/4//j/+P/4//r/+P/4//j/9v/2//b/9v/2//b/9P/2//b/9v/2//b/
9f/1//b/9v/2//b/9//4//n/+v/6//r/+v/8//3//f/9//3//f/9//3//P/8//z//P/8
//z/+//7//v/+f/4//j/+f/5//n/9//2//b/9v/3//X/9f/z//P/9f/1//b/9v/0//T/
9P/z//T/9P/z//P/8//z//P/8//z//P/8f/w//D/8P/w//D/8P/w//D/8P/u/+//7//w
//D/8P/z//j//f8HABIAHgAoADUAQgBXAHgApwDfABwBSwFUAUkBNwEVAfUA3QCwAGAA
EwDP/4P/Qv8f/xX/Kv9O/3P/kv+x/8X/zv/U/9f/2f/Y/9f/2f/d/93/3f/d/+D/4P/h
/+H/3//g/+D/4P/h/+H/4f/i/+L/4v/j/+P/4//k/+T/5P/m/+f/5//n/+f/6P/o/+j/
5v/m/+b/5v/n/+f/5//o/+j/6P/o/+j/6P/o/+j/6f/p/+n/6f/p/+n/6v/q/+r/6P/p
/+v/6//s/+z/7f/u/+7/7v/w//D/7//v/+//8f/z//P/9f/2//X/9//4//n/+v/7//v/
/v8BAAIAAwAEAAUABwAJAAoADQAPABAAEwAUABYAGAAYABkAGQAaABsAGwAdAB4AHwAh
ACEAIgAiACIAIgAiACMAIwAiACIAIQAiACIAIQAgAB8AHwAeABwAHAAbABoAGAAYABYA
FAAUABEAEAAOAA0ADQAKAAkABwAHAAUABQAEAAMAAgABAAAA/P/7//r/+f/6//n/+P/3
//T/9P/z//L/9P/0//T/9P/y//L/8f/x//H/8f/x//H/8//z//P/8//x//H/8v/y//P/
8//0//T/9v/2//b/9//1//b/9v/2//n/+v/6//r/+P/5//n/+f/4//j/+P/4//j/+P/4
//j/+v/6//r/+v/6//r/+v/5//f/9//3//b/+P/3//f/+P/4//f/9//3//j/+P/4//j/
+P/0//T/9v/2//b/9v/0//L/9P/0//T/9P/0//P/8//0//T/9P/0//X/9v/3//j/+P/4
//j/+v/7//v/+//5//n/+f/5//r/+v/6//r/+v/6//n/+f/7//n/+P/4//n/+f/5//f/
9P/0//T/9f/1//X/8//z//X/9f/2//b/9f/0//P/8f/x//L/8v/z//P/8//z//P/8f/x
/+//7v/w//D/8P/w//D/8P/w//D/8P/x//H/8v/y/+7/8f/4////CQAaACYALAA5AEoA
XwCAAK0A4wAgAVkBaAFbAUkBLQERAQEB2gCQAEMA6/+H/0D/H/8Z/yr/Rv9p/5D/rf/B
/8r/0v/X/9f/2P/b/93/3//f/9//3//g/+D/4f/h/+H/4v/i/+L/5f/l/+X/5v/m/+b/
5//n/+X/5v/m/+b/5v/n/+f/5//l/+b/5v/m/+j/6P/o/+j/6f/p/+n/6v/q/+r/6v/q
/+r/6v/q/+v/6f/p/+n/6f/p/+r/6v/q/+r/6//t/+3/7v/u/+//8P/w//D/8v/y//P/
8//z//X/9f/1//f/+P/5//v//P/9//z//f/9/wAAAQACAAMABAAHAAkACwAMAA8AEQAS
ABUAFAAWABgAGAAYABkAGwAdAB0AHwAgACEAIQAhACIAIgAiACIAIgAjACEAIAAgAB8A
HAAcABsAGgAYABkAGQAYABUAEwARAA4AEAAOAAwADAALAAoACAAHAAcABAADAAEAAQD/
/////v////7//f/8//z/+//6//n/+P/3//b/9f/0//T/8//y//T/9P/0//T/8v/y//H/
8f/z//P/8//z//P/8//z//P/8v/x//H/8P/z//P/9P/0//b/9v/2//f/9f/2//b/9v/3
//j/+P/4//j/+f/5//n/+v/6//r/+v/6//r/+v/6//r/+v/6//r/+P/4//j/9//5//n/
+f/4//b/9//5//j/9v/2//b/9v/4//b/+P/4//b/9v/2//X/9f/2//b/9v/0//X/9v/3
//j/+P/4//j/+P/5//n/+f/5//n/+f/5//z//P/8//z/+//6//j/9//5//f/9v/2//f/
9//3//X/9P/0//T/9f/1//X/8//z//X/9f/2//b/9P/0//T/8//0//T/8//z//H/8f/x
//H/8f/x/+//7v/u/+7/7v/u/+7/7v/u/+7/8P/x//H/8v/w/+7/8f/4//3/BwAUACIA
KgA1AEQAWwB+AK0A5wAsAWkBegFtAVsBOQEXAQkB5gCYAEEA6/+L/0D/Gf8R/yL/Qv9n
/4r/pf+9/8z/0v/T/9f/2P/Z/9n/3f/d/93/3f/g/+D/4f/h/+H/4v/i/+L/4//j/+P/
5P/k/+T/5f/l/+X/5v/m/+b/5P/l/+X/5f/l/+b/5v/m/+j/6P/o/+j/5//n/+f/6P/o
/+j/6P/o/+r/6v/q/+v/6f/p/+n/6f/r/+z/7P/s/+r/6//t/+3/7v/u/+//8P/u/+7/
8P/w//P/8//z//X/9f/1//f/+P/3//n/+v/7//z//f/9/wAAAwAEAAUABgAIAAkACgAK
AA0ADwAQABMAFgAYABoAGgAaABsAHQAfACEAIwAkACUAIwAjACQAJAAkACQAJAAlACUA
JAAkACMAIAAgAB8AHgAbABsAGgAYABYAFQAUABIAEgAQAA4ADgALAAoACAAHAAcABAAD
AAEAAAD//wAAAAD9//z/+//6//j/9//2//X/9P/z//L/8f/y//L/8f/w/+7/7v/u/+7/
7v/u/+3/7f/t/+3/7f/t/+3/7f/t/+3/7//v//D/8P/x//H/8v/y//D/8P/w//H/8//0
//T/9P/1//b/9v/2//b/9//3//f/9v/2//b/9v/2//b/9v/2//b/9v/2//b/9P/0//T/
8//z//P/8//y//T/8//z//L/9P/y//L/8v/y//L/8P/y//L/8P/w//D/7//v//D/8P/w
//L/8//0//X/9P/0//T/9P/2//f/9//3//X/9f/1//X/9v/2//b/9v/2//b/9f/1//X/
8//y//L/8//z//P/8f/w//D/8P/x//P/8//x//H/8f/x//L/8v/y//L/8v/x//D/8P/v
/+//7f/t/+3/7f/t/+3/6//q/+z/7P/s/+z/6v/q/+r/6v/s/+3/7f/u/+7/7P/v//L/
+f8HABYAHgAoADUARABbAIYAvQD9ADwBZQFoAVsBQwEfAQcB8QC2AGAADwDB/3H/NP8X
/xX/Lv9U/3X/lv+z/8X/yv/Q/9X/1f/U/9f/2f/b/9v/2//b/9z/3P/d/93/2//c/9z/
3P/f/9//3//g/+D/4P/h/+H/4f/i/+L/4v/i/+P/4//j/+H/4v/i/+L/5P/k/+T/5P/j
/+P/4//k/+T/5P/k/+T/5P/k/+T/5f/l/+X/5f/l/+f/6P/o/+j/6P/p/+v/6//q/+r/
6//s/+z/7P/u/+7/7//v/+//8f/z//P/9f/2//f/+f/6//v//P/9//3/AAADAAQABQAG
AAcACQALAAwADwARABIAFQAYABoAHAAcAB4AHwAhACMAIwAlACYAJwApACkAKgAqACwA
LAAsAC0AKwAqACoAKQAmACYAJQAkACMAIwAiACAAHAAbABoAGAAYABYAFAAUABEAEAAO
AA0ACwAIAAcABQADAAEAAQAAAP3//P/7//r/+P/3//b/9f/0//P/8v/x//D/8P/v/+7/
7v/u/+7/7v/s/+z/6//r/+3/7f/t/+3/7f/t/+3/7f/t/+3/7v/u/+//7//w//D/7v/u
/+7/7//x//L/8v/y//H/8v/y//L/9P/1//X/9f/2//b/9v/2//b/9v/2//b/9v/2//b/
9v/0/w==
         </WaveFormData>
      </LeadData>
      <LeadData>
         <LeadByteCountTotal>10000</LeadByteCountTotal>
         <LeadTimeOffset>0</LeadTimeOffset>
         <LeadSampleCountTotal>5000</LeadSampleCountTotal>
         <LeadAmplitudeUnitsPerBit>4.88</LeadAmplitudeUnitsPerBit>
         <LeadAmplitudeUnits>��V</LeadAmplitudeUnits>
         <LeadHighLimit>2147483647</LeadHighLimit>
         <LeadLowLimit>268435456</LeadLowLimit>
         <LeadID>V4</LeadID>
         <LeadOffsetFirstSample>0</LeadOffsetFirstSample>
         <FirstSampleBaseline>0</FirstSampleBaseline>
         <LeadSampleSize>2</LeadSampleSize>
         <LeadOff>FALSE</LeadOff>
         <BaselineSway>FALSE</BaselineSway>
         <ExcessiveACNoise>FALSE</ExcessiveACNoise>
         <MuscleNoise>FALSE</MuscleNoise>
         <LeadDataCRC32>3095620195</LeadDataCRC32>
         <WaveFormData>
wP/A/8D/wP/I/9D/2P/g/+D/4P/g/+D/3v/e/97/3v/g/+D/4P/g/+D/4P/g/+D/4v/i
/+L/4v/i/+L/4v/i/+L/4v/i/+L/5P/k/+T/5P/k/+T/5P/k/+b/5v/m/+b/5P/k/+T/
5P/k/+T/5P/k/+b/5v/m/+b/5v/m/+b/5v/m/+b/5v/m/+b/5v/m/+b/6P/o/+j/6P/p
/+r/6//s/+z/7P/s/+z/7f/u/+//8P/y//L/8v/y//P/9P/1//b/+f/6//v//P///wAA
AQACAAUABgAHAAgADAAOABAAEgAVABYAFwAYABsAHAAdAB4AIQAiACMAJAAmACYAJgAm
ACYAJgAmACYAJgAmACYAJgAjACIAIQAgAB0AHAAbABoAGQAYABcAFgATABIAEQAQAA4A
DAAKAAgABwAGAAUABAABAAAA///+//z//P/8//z/+v/6//r/+v/5//j/9//2//b/9v/2
//b/9P/0//T/9P/y//L/8v/y//T/9P/0//T/9P/0//T/9P/y//L/8v/y//T/9P/0//T/
9v/2//b/9v/2//b/9v/2//j/+P/4//j/+P/4//j/+P/2//b/9v/2//j/+P/4//j/+P/4
//j/+P/4//j/+P/4//j/+P/4//j/9v/2//b/9v/2//b/9v/2//T/9f/1//X/8//z//P/
8//1//X/9f/1//P/9f/2//b/+P/5//n/+f/5//n/+v/7//n/+P/4//j/+v/7//z//P/8
//z//P/9//3//f/9//3//v/+//7//P/7//r/+v/6//j/+P/3//f/+f/5//n/+f/2//X/
9f/1//X/9f/1//P/8f/x//H/8f/y//H/8P/w/+//7//v//D/8P/w/+//7//w//D/8P/w
/+7/7v/u/+//8v/0//n//P8BABAAIwA6AF8AjgC/APgALgFUAW4BhAGLAY4BiwFgARQB
zgCJAC8A1P+R/3D/cf+F/57/tf/J/9X/2f/b/93/2//b/93/3P/a/9r/2v/a/9r/2v/a
/9r/2//b/9v/2//b/9v/2//c/9z/3P/c/93/3//f/9//3//d/93/3v/e/97/3v/f/9//
3//f/9//3//f/9//3//g/+D/4P/g/+D/3v/e/9//3//h/+H/4f/h/+H/4f/i/+L/4v/i
/+P/4//i/+L/4v/i/+P/4//k/+T/5f/l/+X/5//n/+j/6P/p/+v/7P/s/+z/7v/v//D/
8v/x//L/8//0//j/+f/5//z//P///wEAAgAEAAYACAAJAA0ADgAPABEAEQATABQAFwAX
ABgAGQAaABsAHAAdAB0AHQAdAB8AHwAdAB0AHQAbABoAGQAZABcAFwAVABUAEgASAA8A
DgAOAA8ADgALAAoACAAFAAQAAgAAAP///v/+//3//P/7//j/+P/3//b/9f/0//T/8//y
//P/8//y//L/8P/w//D/7v/w//D/7//v/+//7//v/+//7f/t/+z/7P/u/+7/7v/u/+z/
7P/t/+3/7v/u/+7/7v/v/+//7//w//D/8f/x//H/8f/x//L/8v/z//P/8//z//P/8//z
//P/8v/y//L/8v/x//D/8f/y//L/8v/x//D/8P/w//D/8P/y//L/8v/y//D/8P/w//D/
8P/v/+//8v/w//D/8P/w/+//7//u/+3/7//v/+//7//t/+3/7f/t/+3/7//w//D/8v/z
//P/8//x//H/8v/z//P/8v/y//L/8v/z//T/9P/2//b/9v/3//X/9f/1//X/9v/2//b/
9P/z//L/8v/y//L/8v/x//H/8f/x//H/8f/w/+//7//v/+3/7f/t/+v/6//r/+v/6//q
/+n/6P/o/+f/5//n/+j/6P/o/+f/5//o/+j/6P/o/+j/6P/o/+v/7v/0//X/+v8FABQA
KQBGAG8AoADTAAoBNgFUAWoBdgF5AXgBYwEiAdYAmABNAPP/pv9z/2T/df+R/6j/uf/J
/9P/1f/V/9X/1f/V/9X/1v/U/9T/1P/U/9T/1P/U/9T/1f/V/9X/1f/V/9X/1f/W/9b/
1v/W/9f/1//X/9f/1//X/9f/2P/Y/9j/2P/Z/9n/2f/Z/9n/2f/Z/9n/2f/a/9r/2v/a
/9r/2v/a/9v/2//b/9v/2//b/9v/2//c/9z/3P/c/93/3f/c/9z/3P/c/9//3//g/+D/
4f/h/+H/4//j/+T/5P/l/+f/6P/o/+j/6v/r/+z/7v/t/+7/7//w//L/8//z//b/9v/5
//v//P8AAAIABAAFAAUABgAHAAkACwANAA4AEQATABQAFQAWABUAFgAXABcAFwAXABkA
GQAZABkAGQAXABYAFQAVABMAEwARABEADgAOAAsACgAKAAcABgADAAIABAABAAAA/v/8
//v/+v/6//n/+P/3//T/9P/z//L/8f/w//D/7//u/+//7//u/+7/7P/s/+z/6v/s/+z/
6//r/+v/6//r/+v/6//r/+r/6v/q/+r/6v/q/+j/6P/p/+n/7P/s/+z/7P/t/+3/7f/u
/+7/7//v/+//7//v//D/8P/v/+//7//v//H/8f/x//H/8P/w//D/8P/v/+7/7//w//D/
8P/v/+7/7v/u/+7/7v/w//D/8P/w/+7/7v/u/+7/7v/t/+7/7P/s/+z/7P/q/+v/6//r
/+3/7f/t/+3/7f/t/+3/7f/t/+//8P/w//D/8f/x//H/8f/x//L/8//z//L/8v/y//L/
8//0//T/9P/0//T/9f/z//P/8//z//T/9P/0//L/8//y//L/8v/y//L/8f/x//H/8f/x
//H/8P/v/+//7//t/+3/7f/r/+v/6//r/+v/6v/p/+j/6P/n/+f/5//o/+j/6P/n/+f/
6P/o/+j/6P/o/+j/6P/n/+z/7v/x//T/+f8GABkALgBNAHgApwDcABABOAFSAWYBbwFu
AWsBSgECAboAfwAvANb/kf9u/2f/e/+U/6n/vf/L/9H/0f/T/9X/0//T/9b/1P/U/9T/
1P/S/9L/0v/S/9P/0//T/9P/1f/V/9X/1v/W/9b/1v/X/9f/1//X/9f/1//X/9j/2P/Y
/9j/2f/Z/9n/2f/Z/9n/2//b/9v/3P/a/9r/2v/a/9r/2v/b/9v/2//b/9v/2//b/9v/
3P/c/9z/3P/d/93/3v/e/97/3v/f/9//4P/g/+H/4f/h/+P/4//k/+T/5f/n/+j/6P/o
/+j/6f/q/+z/7f/u/+//8P/0//X/9f/4//n/+//8//z/AAACAAQABQAFAAYABwAJAAkA
CwAMAA8ADwAQABEAEgATABQAFQAVABUAFQAXABcAFwAXABcAFQAWABUAFQATABMAEQAR
AA4ADgALAAoACgAJAAgABQAEAAYAAwACAAAA/P/7//r/+v/6//r/+v/4//b/9f/0//P/
9P/0//P/8v/x//H/8P/w//D/8P/w/+7/7v/u/+3/7f/t/+3/7f/t/+v/6//q/+r/7P/s
/+z/7P/s/+z/7f/t/+7/7v/u/+7/7//v/+//8P/w//H/8f/x//H/8f/y//L/8//z//P/
8//z//P/8//z//T/9P/0//T/9P/y//L/8v/0//T/8//y//L/8v/y//L/8v/y//L/8v/y
//L/8v/y//L/8//y//L/8v/y//L/8P/x//H/8f/x//H/8f/x//H/8f/x//H/8//1//b/
9v/0//X/9f/1//f/9//4//n/+f/4//j/+P/6//v//P/8//r/+v/6//v/+//7//v/+//+
//7//v/8//v/+v/6//r/+v/6//n/+f/7//v/+//7//n/9//2//X/9f/1//X/8//y//H/
8P/v//H/8f/x//L/8f/x//H/8v/z//T/9P/1//X/9P/z//L/8v/y//T/+f/8//7/AQAG
ABUAKgA9AFgAfwCqAN0AEgE6AVQBbgF6AXkBeAFhAR4B0gCUAEsA9/+u/4P/eP+F/53/
tv/H/9X/4f/l/+X/4//j/+H/4//k/+L/4v/i/+L/4//k/+X/5v/n/+f/5//n/+f/5//n
/+j/6P/o/+j/6f/n/+f/5//n/+n/6f/q/+r/6v/q/+v/6//r/+v/6//r/+v/6//r/+z/
7v/u/+7/7v/s/+z/7f/t/+3/7f/t/+3/7//v//D/8P/w//D/8f/x//T/9P/0//T/8//z
//T/9P/1//X/9f/3//f/+P/4//n//P/+////AAABAAEAAQACAAMABAAFAAYACgALAAsA
DgAOABEAEwAUABgAGgAcAB0AHgAeAB4AHwAjACUAJgApACkAKgArACwALAAsACwAKwAt
AC0ALwAvAC8ALwAvAC0ALgAtAC0AKwAmACMAIgAeAB8AHQAdAB4AHQAcABkAGAAYABUA
FAASABAADwAOAA4ACwAKAAkABgAHAAcABwAHAAQABAADAAIAAQABAAAAAAAAAAAAAAD+
//7//v/9//3//f/9//3//f///////v/+//3//P/7//r//P/8//3//f/+//7//v/+/wEA
AQABAAIAAQABAAAA//8AAAEAAwAEAAcABwAHAAcABQAFAAUABQAGAAYABgAGAAUABAAF
AAYABgAGAAUABAACAAIAAgACAAYACAAIAAYABAACAAAAAgADAAMAAwACAAEAAAD//wEA
AQABAAEAAQADAAQABAAGAAcABwAHAAYABQAFAAUABQAEAAQABAAGAAcACAAIAAYABgAG
AAcABwAHAAcABwAJAAoACwAKAAcABgAGAAYABgAGAAUABQADAAMAAwADAAIAAQABAAEA
AgADAAQAAwABAAEAAQABAAEAAQABAAIAAAD///7//v/7//r/+P/3//n/+v/7//z//P/6
//r//f/8/wAACwASAA8ADgAZAC4ARwBuAJ8A0gAQAVIBgAGiAcUB2AHfAeYBygF8ASkB
0QBeAPH/pP99/3n/gv+Z/7f/zf/b/+P/4//j/+H/3//i/+L/4v/i/+L/5P/k/+T/5P/l
/+X/5f/l/+P/4//j/+T/5f/m/+f/6f/o/+f/5v/l/+X/5f/m/+b/5//o/+r/6//o/+f/
5v/l/+b/5//o/+r/5//m/+X/5P/l/+b/6P/p/+n/6f/p/+n/5//n/+j/6P/q/+r/6//r
/+r/6v/q/+r/7f/t/+7/7v/t/+3/7f/v//H/8v/y//P/9P/0//P/8v/1//f/+f/8//z/
/P/8//z///8BAAIABgAIAAsADQAOAA0ADgAPAA8AEgAUABYAGQAdAB8AIAAjACEAIgAj
ACQAJwAoACkAKQAoACcAKAAnACkAKQApACcAJgAlACUAIwAhAB8AHwAcABsAFwAVABQA
EwASAA8ADgAOAAsACgAIAAcABwAHAAgABQAEAAMAAAD+//3//P/7//z//P/7//r/+P/3
//X/9P/0//T/9P/y//D/8P/v/+//8f/x//H/8f/v/+//7v/u/+//8P/x//L/8P/w//H/
8f/y//L/8v/y//X/9f/1//b/9P/1//X/9f/3//f/+P/4//n/+f/5//n/+f/5//n/+f/6
//r/+v/6//v/+v/7//z/+v/6//n/+P/0//b/+P/4//j/+P/4//j/9v/3//f/9//1//X/
9f/1//f/9//3//f/9//5//r/+v/6//v/+//7//v/+//8//3//f/8//z//P/6//v//P/8
//7//v/+/////f/9//3//f/+//7//v/8//z//P/9//7/+//6//j/9//5//n/+f/5//r/
+f/5//n/9//3//f/9f/z//P/8//z//D/7//u/+7/7v/v//D/8v/x//D/7v/t//D/8P/w
//D/8v/y//D/8f/y//T/+f/8/wEADgAdADAAUQCAALcA8gA0AWgBkAGuAb0BxAHNAbwB
dgEgAdUAdwAKAK3/eP9p/3X/jP+n/7//0f/Z/9f/2//f/+H/3//e/9z/3P/c/9z/2v/a
/9r/2v/b/9v/2//b/93/3f/d/97/3P/c/9z/3f/d/93/3f/d/9//3//g/+D/3v/e/9//
3//d/93/3f/d/9//3//f/+D/4P/g/+D/4P/g/+D/4f/h/+H/4f/h/+H/4//j/+T/5P/k
/+T/5f/l/+b/5v/m/+b/5f/l/+b/5v/n/+f/5//p/+v/7P/s/+3/7f/u/+7/7v/y//P/
9P/2//n/+v/7//z//P/9//3/AAADAAcACgAMAA0ADgAPAA8AEwAUABUAFwAbAB0AHgAh
ACEAIgAjACQAJQAmACcAJwApACkAKwArACsAKwArACkAKAAnACcAJQAiAB8AHgAaABoA
FwAWABYAEwASAA8ADgAOAAsACgAIAAYABQAEAAQAAwACAAEA/v/9//v/+f/3//j/+P/3
//b/8//z//L/8v/0//T/9P/y//H/8P/u/+3/7//v/+//7//x//H/8P/w/+7/7v/u/+7/
8P/w//H/8f/y//L/8v/y//H/8f/x//L/9P/1//X/9f/z//P/9P/0//f/9//3//f/9f/1
//X/9f/4//j/+P/4//j/9v/2//b/9v/2//X/9P/2//b/9v/2//T/9P/0//T/9P/2//j/
9//2//X/9P/z//P/8v/x//P/8//z//P/8//z//P/8//z//X/9v/2//b/9//3//f/9f/1
//b/9//4//j/+f/6//j/+f/6//r/+v/6//r/+//7//v/+//7//z//P/8//r/+f/4//j/
+P/4//j/9//3//f/9//3//f/9v/1//X/9f/z//P/8//x/+//7//v/+//7v/t/+z/7P/r
/+v/6//s/+7/7v/t/+3/7P/s/+z/7P/u/+7/7v/v//L/9P/3//r/AQAOACMAOgBbAIgA
vQD4ADABWAF4AZIBnQGiAZ8BegEuAeIAmwBBAOD/l/9y/23/gf+Y/6//xf/R/9f/2//b
/9v/2//b/9r/2P/Y/9j/2P/Y/9j/2P/Y/9n/2f/Z/9n/2f/Z/9n/2v/a/9r/2v/b/9v/
2//b/9v/2//b/9z/3P/c/9z/3f/d/9v/2//b/9v/3f/d/93/3v/c/9z/3P/c/9z/3P/d
/93/3//f/9//3//h/+H/4v/i/+L/4v/j/+P/4//i/+H/4P/j/+P/5P/k/+X/5f/l/+f/
5//o/+j/6f/r/+z/7P/s/+z/7f/u//D/8f/y//P/9P/4//n/+f/8//z///8BAAIABgAI
AAoACwALAAwADQAPABMAFQAWABkAGAAYABgAGAAbABwAHQAdAB8AHwAhACEAHwAfAB8A
HQAeAB0AHQAbABkAFwAXABQAEgAPAA4ADgANAAwACQAIAAgABQAEAAIAAAD///7//v/7
//r/+f/2//b/9f/0//P/9P/0//P/8v/v/+//7v/u/+7/7v/u/+z/7P/s/+v/6//r/+v/
6//r/+v/6//q/+r/7P/s/+z/7P/s/+z/7f/t/+z/7P/s/+z/6//r/+v/7P/s/+3/7f/t
/+3/7f/u/+7/7//v/+//7//t/+3/7f/t/+//8P/x//L/8v/w//D/8P/w//D/7//u/+7/
7v/u/+7/7v/u/+7/7v/s/+7/7v/u/+7/7v/u/+7/7f/t/+z/6//r/+v/6//r/+3/7f/t
/+3/6//t/+7/7v/w//H/8f/x/+//7//w//H/8//y//L/8v/y//P/9P/0//T/9P/0//X/
9f/1//X/9f/0//T/9P/y//P/8v/y//L/8v/y//H/8f/x//H/8f/x//D/7//v/+//6//r
/+v/6f/r/+v/6//r/+z/6//q/+r/5//n/+f/6P/o/+j/5//n/+b/5v/m/+b/6P/o/+j/
6f/s//D/8//2////DgAjAEAAZwCWAMkAAgE0AVgBcAGCAYUBiAF5AUAB9AC0AGkADQC4
/3v/Yv9v/4v/ov+3/8n/0f/T/9X/1f/V/9X/1f/Y/9b/1v/W/9b/1P/U/9T/1P/X/9f/
1//X/9n/2f/Z/9r/2v/a/9r/2//b/9v/2//b/9v/2//c/9z/3P/c/93/3f/b/9v/2//b
/9v/2//b/9z/3v/e/97/3v/c/9z/3f/d/9//3//f/9//3f/d/97/3v/g/+D/4f/h/+L/
4v/i/+L/4//j/+T/5P/l/+X/5f/n/+f/6P/o/+n/6//s/+z/7P/u/+//8P/y//P/9P/1
//b/+v/7//v//v///wEAAgACAAQABgAIAAkADAAOABAAEwATABUAFgAZABkAGgAbABwA
HQAeAB8AHwAfAB8AIQAhACEAIQAhAB8AHgAdAB0AGwAbABkAGQAWABQAEQAQABAADwAO
AAsACgAKAAcABgAEAAQAAwACAAIA///+//3/+v/6//n/+P/3//b/9v/1//T/8//z//L/
8v/y//L/8v/w//L/8v/x//H/7//v/+//7//v/+//7v/u/+7/7v/u/+7/7v/u/+//7//y
//L/8v/y//L/8f/w//D/8v/z//P/8//x//H/8v/y//X/9f/1//X/9f/1//X/9f/0//T/
9P/0//P/8v/z//T/9P/0//P/8v/0//T/9P/0//T/9P/0//T/8v/y//L/8v/y//L/8P/w
//D/8P/u/+//7//v//H/8f/x//H/8f/x//H/8f/v//H/8v/y//T/9f/1//X/8//z//T/
9f/1//T/9P/0//X/9//5//r/+P/4//j/+f/3//f/9//3//j/+P/4//b/9//2//b/9v/2
//b/9f/1//P/8//z//P/9P/z//P/8//v/+//7//t/+//7//v/+//7v/t/+z/7P/p/+n/
6f/q/+z/7P/r/+v/7P/s/+z/7P/s/+z/7P/v//D/9P/3//z/BQAUACcARABrAJoAzwAG
ATQBUgFqAXoBfQF8AW0BMAHkAKgAXwADALL/ff9o/3X/j/+m/7v/zf/V/9X/1//Z/9f/
1//Z/9r/2v/a/9r/2v/Y/9j/2P/Y/9n/2f/Z/9n/2f/Z/9n/2v/c/9z/3P/d/93/3f/d
/93/2//b/9z/3P/e/97/3//f/93/3f/d/93/3//f/9//4P/e/97/3v/e/+D/4P/h/+H/
4//j/+P/4//h/+H/4v/i/+L/4v/j/+P/5P/k/+T/5P/l/+X/5v/m/+f/5//n/+n/5//o
/+j/6f/r/+z/7P/s/+7/7//w//L/8//0//X/9v/6//v/+//+////AQACAAIABAAGAAgA
CQANAA4ADwARABEAEwAUABcAFwAYABkAGgAbABwAHQAdAB0AHQAfAB8AHwAfAB8AHQAc
ABsAGwAZABcAFQAVABIAFAARABAAEAARABAADQAMAAoABwAGAAQABAADAAIAAgD///7/
/f/6//r/+f/4//f/+P/4//f/9v/1//X/9P/0//T/9P/0//L/8v/y//H/8f/v/+//7//v
/+//7//u/+7/8P/w//D/8P/w//D/8f/x//L/8v/y//L/8f/x//H/8v/0//X/9f/1//X/
9f/2//b/9f/1//X/9f/1//X/9f/1//T/9P/0//T/8//y//P/9P/2//b/9f/0//T/9P/0
//T/9P/0//T/9P/y//L/8v/y//T/8//z//P/8v/y//L/8v/y//D/8f/x//H/7//v/+//
7//x//H/8f/x//H/8//0//T/9P/1//X/9f/1//X/9v/3//f/9v/2//b/9v/3//j/+P/4
//j/+P/5//n/+f/5//n//P/8//z/+v/3//b/9v/2//b/9v/1//X/9f/1//X/9f/0//P/
8//z//H/8f/x/+//7//v/+//7//u/+3/7P/s/+v/6//r/+z/7P/s/+v/6//s/+z/7P/s
/+z/6v/s/+3/7v/w//X/+v8BAA4AHQA0AFMAfgCtAOAAFgE8AVYBagFxAXABawFIAQAB
vAB/AC8A2P+T/2z/a/+B/5j/rf/B/8//1f/X/9n/1//X/9X/1v/W/9b/1v/W/9j/2P/Y
/9j/1//X/9f/1//Z/9n/2f/a/9r/2v/a/9v/2v/Z/9j/1//Y/9n/2//c/9r/2v/b/9v/
3f/d/93/3f/d/93/3f/e/9z/3P/c/9z/3v/e/9//3//d/93/3f/d/97/3//h/+L/4P/g
/+H/4f/k/+T/5P/k/+X/5f/m/+b/5v/l/+T/5f/n/+j/6P/p/+v/7P/s/+z/7v/v//D/
8v/z//T/9f/2//b/9//3//r//v8BAAMABAAGAAgACgALAAsADAANAA8ADwARABIAFQAX
ABgAGQAaAB0AHgAfAB8AHgAdAB4AHQAgACEAIgAhACAAHwAfAB0AGwAZABkAFgAYABUA
FAAUABUAFAARABAAEgAPAA4ADAAKAAkACAAIAAcABgAFAAIABAADAAIAAQD+//7//f/8
//v/+//6//r//P/8//z/+v/4//j/9//3//n/+f/5//n/+f/5//j/+P/4//j/+P/4//j/
+P/5//n/+//8//3//v/+//3//P/8//7//////////f/9//7//v/9//3//f/9//3//f/9
//3/AAAAAAAAAAABAAAAAQACAAAAAAD///7//f/8//v/+v/7//z//f/+/wAAAAAAAAAA
AAD3//j/+f/6//v//P/6//v/+//7//v/+//7//v/+f/5//n/+f/7//3//v/+//z//f/9
//3/AAABAAMABQACAAAA///+/wAAAQACAAIAAQAAAP////8AAAEAAgADAAUABgAHAAYA
AwAAAP7//P/+//7//f/9/////////////f/7//r/+f/4//n/+v/5//n/+f/5//n/9v/1
//T/9P/z//P/8//0//b/9v/1//X/9v/2//b/9v/8//T/8P/1//r//v8HAAoACwAaAC8A
RABnAJQAwwD8ADgBYgGCAZ4BrQGwAa0BigFCAfoAqQBBAOT/o/+A/3v/gf+Y/7f/z//Z
/9v/3//h/9//3//f/+D/4P/g/+D/4P/e/97/3v/e/+D/4f/i/+P/4f/h/+H/4v/k/+T/
5P/l/+P/4//j/+P/5f/l/+b/5v/k/+T/5f/l/+f/5//n/+f/5//n/+f/6P/o/+j/6P/o
/+j/6P/p/+n/5//n/+f/5//n/+f/6P/o/+j/6P/p/+n/6v/q/+r/6v/s/+3/7//w/+//
7//v//H/8f/y//L/8//1//b/9v/2//b/9//4//r/+//8//3//v8BAAMABAAIAAwADwAR
ABIAEQASABMAEwAWABgAGgAdAB0AHwAgACMAJAAmACgAKgApACoAKwArACkAKQArACsA
KQApACkAJwAnACcAKAAnACQAIQAgABwAHgAbABoAGgAaABoAGAAYABcAEwARAA4ACwAJ
AAcABgAHAAgACQAIAAUAAwABAP////8AAAAAAAD+//3/+//6//z//P/8//r/+v/6//n/
+f/3//f/9//3//n/+f/4//j/+P/4//j/+P/4//j/+f/5//z//P/8//z//f/9//3//v/8
//3//f/9//7///8BAAIAAQABAAEAAQABAAEAAQABAAIAAgACAAIA/v/8//z//P///wAA
AAAAAP7//P/8//z//P/8//z//P///wEAAgADAAAA///+//3/+//7//v/+//9////AAAA
AP7/////////AQABAAIAAwABAAAAAAAAAAIAAwAEAAQAAwACAAEAAQACAAMABAAFAAUA
BAADAAAAAAAAAAEAAgACAAIAAQABAP///////////v/9//3//f/9//3//f/7//n/+f/5
//n/+P/3//b/9v/1//X/9f/2//b/9v/1//X/9v/2//b/9v/0/+z/8v/3//j/+v////7/
AwASACcAQABlAJQAxwAGAU4BhAGqAc4B3QHiAesB1gGGAS4B2QBtAAAAqf92/23/f/+a
/7H/xf/V/+H/4//f/9//4f/h/+D/4P/g/+D/4P/i/+L/4v/i/+H/4f/h/+H/4//j/+P/
5P/i/+L/4v/j/+X/5f/l/+X/4//j/+T/5P/i/+L/4//j/+T/5f/m/+f/5f/l/+X/5v/k
/+T/5P/k/+X/5v/o/+n/5//n/+f/5//p/+n/6v/q/+n/6P/o/+f/6f/q/+v/7P/s/+v/
6//q/+3/7f/t/+//7//w//D/8f/1//b/9v/2//b/9//4//r//P/+/wAAAgACAAMAAwAG
AAgACwANAA4AEgAUABYAFwAZABoAGwAdACEAIwAkACcAJwAoACkAKgArACwALQAtAC8A
LwAxADEAMAAvAC4AKwAoACcAJwAlACUAIwAjACAAHgAbABoAGgAXABYAEwASABIADwAO
AAwADAALAAoACgAHAAYABQACAAIAAQAAAP///f/8//r/+P/5//n/+P/4//b/9v/2//T/
9P/0//P/8//z//P/8//z//X/9f/0//T/9P/0//T/9P/2//b/9//3//f/9v/1//T/9//3
//f/+P/6//v/+//7//3//f/+//7//v/9//z/+//9//3//f/9//7//v/+//7//v/8//z/
/P/+//7//f/8//z/+v/6//z//v/9//z/+//6//r/+//7//v/+f/5//n/+f/5//n/+f/5
//v//f/+//7//P/9//3//f//////AAABAP///v/+//7//v///wAAAAACAAIAAgADAAEA
AQABAAEAAgACAAIAAAABAAAAAAAAAP7//v/9//3////////////+//3//f/9//v/+//7
//n/9//3//f/9//2//X/9P/0//P/8//z//T/8v/y//H/8f/z//T/9f/2//b/9P/0//X/
9P/6////AgAJABoAKwBEAG8AogDZABYBUAF6AZwBtgG/AcQBvwGOAToB7ACdADkA2v+V
/3T/ef+R/6j/u//N/9n/3//j/+P/4f/f/+H/4v/i/+L/4v/i/+L/4v/i/+L/4f/h/+H/
4f/j/+P/4//k/+T/5P/k/+X/5f/l/+X/5f/l/+X/5v/m/+T/5P/l/+X/5v/n/+j/6f/p
/+n/6f/q/+r/6v/q/+r/6P/o/+n/6f/p/+n/6f/p/+n/6f/q/+r/7P/s/+3/7f/s/+z/
7P/s/+//7//w//D/8f/x//H/8//z//T/9P/1//n/+v/6//r/+v/7//z//v8BAAIAAwAE
AAYABwAHAAoADAAPABEAEgAUABYAGAAZAB0AHgAfACEAIwAlACYAKQArACwALQAuAC8A
MAAxADEAMQAxADMAMwAzADMAMwAxADIAMQAxAC8AKwApACkAJgAkACEAIAAgAB0AHAAZ
ABgAGAAVABQAEgAQAA8ADgAOAAsACgAJAAYABgAFAAQAAwAEAAQAAwACAAEAAQAAAAAA
AAAAAAAA/v/8//z/+//7//3//f/9//3/+//7//r/+v/6//r/+v/6//z//P/9//3//f/8
//v/+v/8//3//v8AAP7/////////AQABAAIAAgADAAMAAwADAAMAAwADAAMABAAEAAQA
BAACAA==
         </WaveFormData>
      </LeadData>
      <LeadData>
         <LeadByteCountTotal>10000</LeadByteCountTotal>
         <LeadTimeOffset>0</LeadTimeOffset>
         <LeadSampleCountTotal>5000</LeadSampleCountTotal>
         <LeadAmplitudeUnitsPerBit>4.88</LeadAmplitudeUnitsPerBit>
         <LeadAmplitudeUnits>��V</LeadAmplitudeUnits>
         <LeadHighLimit>2147483647</LeadHighLimit>
         <LeadLowLimit>268435456</LeadLowLimit>
         <LeadID>V5</LeadID>
         <LeadOffsetFirstSample>0</LeadOffsetFirstSample>
         <FirstSampleBaseline>0</FirstSampleBaseline>
         <LeadSampleSize>2</LeadSampleSize>
         <LeadOff>FALSE</LeadOff>
         <BaselineSway>FALSE</BaselineSway>
         <ExcessiveACNoise>FALSE</ExcessiveACNoise>
         <MuscleNoise>FALSE</MuscleNoise>
         <LeadDataCRC32>97255935</LeadDataCRC32>
         <WaveFormData>
4P/g/+D/4P/i/+T/5v/o/+X/5P/j/+L/3//e/93/3P/c/9z/3P/c/9z/3P/c/9z/3P/c
/9z/3P/e/97/3v/e/9z/3P/c/9z/3v/e/97/3v/c/9z/3P/c/97/3v/e/97/3v/e/97/
3v/g/+D/4P/g/+D/4P/g/+D/4P/g/+D/4P/i/+L/4v/i/+L/4v/i/+L/4v/i/+L/4v/j
/+T/5f/m/+b/5v/m/+b/5//o/+n/6v/s/+z/7P/s/+3/7v/v//D/8f/y//P/9P/3//j/
+f/6//7/AAACAAQABgAIAAoADAAQABIAFAAWABgAGgAcAB4AIQAiACMAJAAmACgAKgAs
AC0ALgAvADAAMAAwADAAMAAvAC4ALQAsACoAKAAmACQAIgAgAB4AHAAYABYAFAASABAA
DgAMAAoACAAGAAQAAgD///7//f/8//v/+v/5//j/9v/2//b/9v/0//T/9P/0//L/8v/y
//L/8P/w//D/8P/w//D/8P/w//D/8P/w//D/7v/u/+7/7v/u/+7/7v/u/+z/7P/s/+z/
7v/u/+7/7v/u/+7/7v/u//D/8P/w//D/8P/w//D/8P/w//D/8P/w//L/8v/y//L/8v/y
//L/8v/w//D/8P/w//L/8v/y//L/8P/w//D/8P/w//D/8P/w//H/8f/x//H/8f/x//H/
8f/x//H/8f/x/+//8P/y//L/8v/y//L/8v/1//X/9f/1//P/8//z//P/9v/2//b/9v/1
//f/9//4//r/+v/6//z//P/9//3//f/7//v/+//7//v/+//7//r/+v/6//r/+v/5//j/
9//3//T/8//y//H/8v/y//H/8P/w/+//7v/t/+3/7f/t/+3/7f/t/+3/7f/t/+3/7v/u
/+z/6v/p/+j/5f/f/9n/0v/U/+H/8v8IAC4AXgCSAM8AFAFWAZcB1QH9ARECGQL+AbsB
dQEqAcsAZgAQANn/zP/Q/9P/3P/o/+v/6//r/+j/5v/j/+L/4f/g/9//3v/d/93/3v/e
/97/3P/c/9v/2//b/9v/2//b/9v/2//c/9z/3v/e/97/3v/c/93/3f/d/93/3P/c/93/
3f/d/93/3f/f/9//3//g/+D/4P/g/+H/3//e/97/3//f/9//3//f/9//4P/g/+D/4P/g
/+D/4f/h/+H/4v/i/+L/4v/j/+T/5P/k/+T/5P/m/+b/5//n/+n/6v/q/+r/7P/s/+3/
7//w//H/8v/z//P/9//4//j/+v/9////AQADAAUABwAKAA4AEQATABUAFQAXABkAHAAe
ACAAIAAiACMAJgAoACkAKQArACwALQAuAC4ALgAtACwALAAsACkAJwAlACIAIQAfABwA
GgAZABcAEwARABAADgAMAAkABwAFAAMAAQD//////P/8//n/+P/4//b/9v/3//b/9f/1
//T/9P/0//P/8//z//P/8f/y//L/8v/x/+//7//v/+7/7v/u/+7/7f/t/+3/7f/s/+z/
6//r/+z/7P/s/+z/7P/s/+z/7P/s/+z/7f/t/+3/7f/t/+7/7v/s/+z/7f/t/+3/7v/u
/+7/7v/u/+7/7v/u/+7/7v/u//D/8P/w//D/7v/t/+3/7v/w//D/8P/v/+//7//v/+//
7//u/+z/7v/u/+7/7v/u/+3/7f/t/+3/7//v/+//7//t/+3/7f/t/+3/7v/w//D/8P/w
//D/8P/x//H/8f/x//H/8f/x//H/8v/y//L/8v/z//X/9f/2//b/9v/2//j/+P/5//n/
+f/3//f/9//3//f/9//3//b/9v/2//b/9v/1//T/8//z//D/7//u/+3/7P/s/+v/6v/q
/+n/6P/n/+n/6f/p/+n/6f/p/+n/6f/p/+n/6v/q/+j/6P/n/+T/4f/Z/9P/0P/Y/+f/
/P8YAEQAdACsAOsALgFuAa0B3wH5AQUC+wHIAYEBOwHoAIcAKADi/8X/yP/Q/9X/3P/m
/+n/5//j/+L/4P/f/97/3f/a/9n/2P/X/9f/2P/Y/9j/2P/Y/9f/1//Z/9n/2f/Z/9n/
2f/a/9r/2v/a/9r/2v/a/9v/2//b/9v/2v/a/9v/2f/Z/9n/2f/Z/9n/2f/a/9r/2v/a
/9v/3f/c/9z/3f/d/93/3f/d/9v/3P/c/9z/3v/e/97/3//d/93/3v/e/97/3v/f/+D/
4v/i/+L/4v/i/+L/4//j/+X/5v/m/+b/6P/o/+n/6//s/+3/7v/v//H/9f/2//b/9v/5
//v//f8BAAMABQAIAAgACwANAA8AEwAVABcAGgAaABwAHAAeAB8AIgAkACUAJQAnACgA
KQAqACoAKgApACYAJgAmACMAIQAfABwAGwAZABYAFAATABEADQALAAoACgAIAAUAAwAB
AP///f/7//3/+v/6//f/9v/2//T/9P/z//L/8f/x//L/8v/y//H/7//v/+//7f/u/+7/
7v/t/+3/7f/t/+z/7P/s/+z/6//r/+v/6//q/+r/6f/p/+r/6v/q/+r/6v/o/+j/6P/o
/+r/6//r/+v/6f/p/+r/6v/q/+r/6//r/+3/7v/u/+7/7P/s/+z/7P/s/+z/7P/s/+z/
7P/s/+z/7P/r/+v/7P/u/+7/7v/t/+v/6//r/+v/7f/s/+z/7P/s/+z/7P/r/+v/6//r
/+v/6//r/+v/6//r/+v/6//r/+z/7v/u/+7/7v/u/+7/7//v/+//7//x//H/8f/x//D/
8P/w//D/8f/z//P/9P/0//T/9P/2//b/9//3//f/9//3//f/9//1//X/9f/0//b/9v/2
//b/8//y//H/8f/w/+//7v/t/+z/7P/r/+r/6v/p/+j/5//n/+f/5//n/+f/5//n/+f/
6f/p/+r/6v/q/+r/5//m/+P/3//Z/9D/0P/b/+7/AgAiAE4AgAC3APgAOgF5AbcB4QH1
Af8B6gGrAWUBIAHJAGYAEADX/8b/yP/N/9T/3v/l/+X/4//k/+L/3//e/93/3P/b/9r/
2f/Z/9r/2v/a/9r/2v/Z/9n/2f/Z/9n/2f/Z/9n/2v/a/9r/2v/a/9r/2v/b/9v/2//b
/9r/2v/b/9v/2//b/9v/3f/d/93/3v/c/9z/3P/d/93/3P/c/93/3f/d/93/3f/d/97/
3v/e/97/3v/e/9//3//f/+D/4P/g/+D/4f/i/+L/4v/i/+L/5P/k/+X/5f/n/+j/6P/o
/+j/6P/p/+v/7P/t/+7/7//x//X/9v/2//b/+f/7//3/AQADAAUACAAIAAsADQAPABEA
EwAVABgAGgAcABwAHgAdACAAIgAjACUAJwAoACkAKAAoACgAJwAmACYAJgAjACMAIQAe
AB0AGwAYABYAFQAVABEADwAOAAwACgAHAAUAAwABAP///f/+//z//f/7//n/+P/1//T/
9f/0//P/8//y//L/8v/x//H/8f/x/+//7v/u/+7/7f/t/+3/7f/s/+r/6v/q/+n/6//r
/+v/6v/q/+n/6f/q/+r/6v/q/+r/6P/o/+j/6P/q/+v/6//r/+v/6//s/+z/7P/s/+3/
7f/t/+7/7v/u/+z/7P/s/+z/7v/u/+7/7v/s/+z/7P/s/+z/6//r/+z/7v/u/+7/7f/t
/+3/7f/t/+3/7v/u/+7/7v/u/+7/6//r/+v/6//t/+3/7f/t/+3/7f/t/+3/7f/u//D/
8P/w//D/8P/w//H/8f/x//H/8f/x//H/8f/0//T/9P/0//X/9//3//j/+P/4//j/+v/6
//v/+//7//n/+f/5//n/9//3//f/9v/2//b/9v/2//P/8v/x//H/8P/v/+7/7f/s/+z/
6//q/+v/6//r/+v/6f/p/+n/6f/p/+n/6f/p/+f/5//o/+j/6P/m/+X/5P/h/9v/1f/S
/9r/7f8AAB4ASAB2AK4A8QAyAXABsQHhAfkBAQLxAbgBbQEnAdYAeQAgAOD/x//G/8r/
0//e/+T/5f/l/+X/4v/e/93/3P/b/9r/2f/Y/9f/2f/a/9r/2v/a/9r/2f/Z/9n/2f/Z
/9n/2f/Z/9r/2v/Y/9j/2P/Y/9j/2f/Z/9n/2//a/9r/2//Z/9n/2f/Z/9v/2//b/9z/
3P/c/9z/3f/b/9r/2v/b/9v/2//b/9v/3f/e/97/3v/c/9z/3P/d/93/3f/e/97/3v/e
/9//4P/i/+L/4v/i/+T/5P/l/+X/5//o/+j/6P/o/+j/6f/r/+z/7f/u/+//8f/1//b/
9v/4//v//f///wMABQAHAAoACgANAA8AEQAVABcAGQAcABwAHgAeACAAIQAkACYAJwAn
ACkAKgArAC4ALgAuAC0AKgAqACoAJwAjACEAHgAdABsAGAAWABUAEwAPAA0ADAAKAAgA
BQADAAMAAQD///3/+//4//j/9f/0//T/8v/y//H/8P/v/+//7P/s/+z/6//r/+v/6//p
/+j/6P/o/+f/5//n/+f/5v/m/+b/5v/l/+P/4//j/+L/4//j/+T/5v/m/+b/5v/m/+b/
5v/m/+b/5v/n/+f/5//p/+n/6v/q/+r/6v/r/+v/6//s/+z/7P/s/+z/7P/s/+z/7P/s
/+z/7P/s/+z/7P/q/+n/6f/q/+z/7P/q/+r/6v/q/+r/6//r/+v/6//p/+n/6f/p/+n/
6f/p/+n/6f/q/+z/7P/s/+z/7P/s/+3/7f/t/+3/7f/t/+3/7f/u/+7/7v/u/+3/7//v
//D/8v/y//L/9P/y//P/8//z//P/8//z//P/9f/1//X/9P/y//L/8v/y//P/8v/x//H/
8v/x//D/7//t/+z/6v/o/+n/6f/p/+n/5//n/+f/5//m/+X/5P/j/+X/5f/m/+b/5v/k
/+X/5v/h/93/2f/Q/8j/xf/Q/+D/+P8iAFYAkQDYACgBdQHJAR8CVQJzAoQCcQItAtoB
fQEGAYgAHwDc/8j/wf/C/9D/3//l/+f/5P/g/93/2v/Z/9j/1//W/9X/0//U/9T/1P/U
/9T/0//T/9P/0//T/9P/1f/V/9b/1v/U/9T/1P/U/9T/1f/V/9X/1f/U/9T/1f/V/9X/
1f/V/9X/1f/V/9b/1P/U/9T/1f/W/9b/1//Z/9f/1//X/9f/1//Y/9j/2P/a/9r/2v/b
/9v/2//c/9z/3P/c/93/3v/c/9z/3P/c/+D/4P/h/+H/4f/i/+L/4v/m/+b/5//p/+j/
6f/q/+v/7//z//T/9P/2//n/+//9////AQADAAYACgANAA8AEQAVABcAGQAcAB4AIAAg
ACIAIwAmACgAKQApACsALAAtADAAMAAwAC8ALgAuAC4AKwApACcAJAAjACEAHgAcABsA
FwATABEAEAAMAAoABwAFAAMAAQD///3//f/6//r/9//0//T/8v/y//H/8P/v/+//7P/s
/+z/6//p/+n/6f/n/+b/5v/m/+X/5f/l/+X/5P/k/+T/5P/j/+X/5f/l/+T/5v/l/+X/
5v/m/+b/5v/m/+j/6P/o/+j/5v/n/+f/5//p/+n/6v/q/+r/6v/r/+v/6//s/+z/7P/s
/+z/7P/s/+7/7v/u/+7/7v/u/+7/7v/q/+3/7f/s/+z/7P/s/+z/7f/t/+3/7f/r/+v/
6//r/+v/6//r/+v/6//s/+7/7v/u/+7/7v/u/+//7//v/+//7//v/+//7//w//D/8P/w
//H/8//z//T/8v/y//L/9P/2//f/9//3//X/9f/1//X/8//z//P/8v/0//T/9P/0//P/
8v/x//H/8v/x//D/7//s/+z/6//q/+j/5//m/+X/5//n/+f/5//l/+X/5f/l/+f/5//o
/+j/6P/m/+X/5P/h/9v/0//K/8j/z//e//L/EgBCAHoAuwAIAVYBpwH5ATcCWQJxAm4C
OQLrAZYBMQG4AEYA8//Q/8r/zf/S/9z/5//p/+X/5P/k/+P/4P/b/9r/2f/Y/9f/1f/W
/9b/1v/W/9b/1f/V/9X/1f/V/9X/1//X/9j/2P/Y/9j/2P/Y/9j/2f/Z/9n/2f/Y/9j/
2f/Z/9n/2f/Z/9n/2f/Z/9r/2v/a/9r/2//b/9r/2v/b/9v/2//b/9v/2//c/9z/3P/c
/9z/3P/d/93/3f/e/97/3v/e/9//4P/g/+D/4P/g/+L/4v/j/+P/5f/m/+b/5v/q/+r/
6//t//D/8f/y//P/9P/3//f/9v/6//3///8BAAEAAwAFAAgACwAPABIAFQAZABsAHQAg
ACIAJAAkACYAJwAqACwALQAuADEAMwA1ADQANAA0ADMAMgAyADIALwAsACkAJQAjACEA
HgAcABsAGQAVABMAEgAOAAwACQAHAAUAAwABAP/////8//z/+f/2//b/9P/0//X/9P/z
//P/8P/w//D/7//v/+//7//t/+z/7P/s/+v/7f/t/+3/7P/q/+r/6v/p/+n/6f/p/+j/
6v/p/+n/6v/o/+j/6P/o/+r/6v/q/+r/6v/r/+v/6//r/+v/7P/s/+7/7v/v/+//7v/u
/+3/7P/u/+7/7v/u/+z/7P/s/+z/7v/u/+7/7v/w/+//7//w/+//7v/t/+v/6//t//D/
7//u/+3/7P/r/+v/6//r/+3/7f/t/+3/7f/t/+3/7f/r/+z/7v/u//D/8P/w//D/8f/x
//H/8f/x//H/8f/x//L/8v/y//L/8//1//X/9v/0//T/9P/2//b/9//3//f/9f/1//X/
9f/1//X/9f/0//b/9v/2//b/8//y//H/8f/w/+//7v/t/+7/7v/t/+z/7P/r/+r/6f/n
/+f/5//n/+n/6f/p/+n/5//n/+j/6P/q/+j/5f/m/+P/3f/T/8z/zv/b/+z/AgAkAFIA
iADHAA4BVAGdAeMBEQIpAjUCIALfAZMBRgHjAHgAGgDf/8z/zv/P/9b/4P/n/+f/5//k
/+L/3//e/93/2v/Z/9j/1//X/9j/2P/Y/9j/2P/X/9f/1//X/9f/1//Z/9n/2v/a/9r/
2v/a/9r/2P/Z/9n/2f/b/9r/2v/b/9v/2//b/9v/2//b/9v/3P/a/9r/2v/b/9v/2v/a
/9v/3f/d/93/3f/b/9z/3P/c/97/3v/e/9//3//f/+D/4P/g/+D/4f/i/+L/4v/i/+L/
4v/i/+P/4//n/+j/6P/o/+j/6P/p/+v/7P/t/+7/7//z//f/+P/4//j/+//9////AwAF
AAcACgAKAA0ADwARABMAFQAXABoAHAAeAB4AIAAhACQAJgAnACkAKwAsAC0ALAAsACwA
KwAsACwALAApACcAJQAiACEAHQAaABgAFwAVABEADwAOAAwACgAHAAUAAwABAP///f/9
//r/+v/3//b/9v/0//T/9f/0//P/8//w//D/8P/v/+//7//v/+3/7v/u/+7/7f/t/+3/
7f/s/+z/7P/s/+v/6f/p/+n/6P/q/+n/6f/q/+j/6P/o/+j/6P/o/+j/6P/q/+v/6//r
/+r/6f/p/+j/6v/q/+v/6//p/+r/6v/q/+z/7P/s/+z/7P/s/+z/7P/s/+z/7P/s/+z/
6//r/+z/7P/s/+z/6//r/+3/7f/s/+z/7P/s/+z/6//r/+v/6//r/+v/6//r/+3/7f/t
/+3/6//s/+7/7v/u/+7/7v/u/+//7//v/+//7//v/+//7//w//D/8P/w//H/8//z//T/
9P/0//T/9v/2//f/9//3//X/9f/1//X/9f/1//X/9P/0//T/9P/0//P/8v/x//H/8P/v
/+7/7f/s/+z/6//q/+r/6f/o/+f/5//n/+f/5//n/+f/5//n/+f/5//o/+j/6P/o/+f/
5P/h/9v/0//O/9T/3//y/xAAOABoAJ4A3wAiAWQBpwHhAQECEwIRAuYBoQFbAQoBpwBE
APT/yf/I/87/0//c/+T/5//l/+P/4v/g/93/3P/d/9z/2//a/9n/1//Y/9j/2P/a/9r/
2f/Z/9n/2f/Z/9n/2f/Z/9r/2v/a/9r/2v/a/9r/2//b/9v/2//a/9r/2//Z/9n/2f/Z
/9v/2//b/9z/3P/c/9z/3f/d/9z/3P/d/93/3f/d/93/2//c/9z/3P/e/97/3v/f/9//
3//g/+D/3v/e/9//4P/i/+L/4v/i/+T/5P/l/+X/5//o/+j/6P/q/+r/6//t/+7/7//w
//H/8//3//j/+P/4//v//f///wMABQAHAAoADAAPABEAEwAVABcAGQAcAB4AIAAgACIA
IQAkACYAJwApACsALAAtAC4ALgAuAC0AKgAqACoAJwAnACUAIgAhAB0AGgAYABcAFQAR
AA8ADgAMAAoABwAFAAUAAwABAP/////8//z/+f/4//j/9v/2//X/9P/z//P/8v/y//L/
8f/x//H/8f/v//D/8P/w/+//7f/t/+3/7P/u/+7/7v/t/+3/7f/t/+z/7P/r/+v/7P/s
/+z/7P/s/+r/6v/q/+r/6v/r/+v/6//p/+n/6v/q/+z/7P/t/+3/7f/u/+7/7v/s/+z/
7P/s/+7/7v/u/+7/7v/u/+7/7v/u/+3/7f/u/+7/7v/u/+3/7f/t/+3/7f/t/+7/7v/u
/+7/7v/t/+3/7f/t/+3/7f/t/+3/7f/t/+3/7f/t/+7/8P/w//L/8v/y//L/8f/x//H/
8f/x//H/8f/x//T/9P/0//T/8//1//X/9v/2//b/9v/4//j/+f/5//n/9//3//f/9//3
//f/9//2//b/9v/2//b/9//2//X/9f/z//H/7//t/+7/7v/t/+z/7P/r/+r/6f/p/+n/
6f/p/+v/6//r/+v/6f/p/+r/6v/q/+r/6f/m/+H/2//T/87/1v/l//b/EgA8AGwApADj
ACYBYgGjAdkB9wEFAv8B0gGNAUkB+gCXADgA7P/J/8j/zv/T/9z/6P/p/+f/5f/i/+D/
3//g/9//3v/d/9z/2//Z/9r/2v/a/9r/2v/Z/9n/2//b/9v/2//b/9v/3P/c/9z/3P/c
/9z/2v/b/9v/2//d/9z/3P/d/93/3f/d/93/3f/d/93/3v/c/9z/3P/d/9//3v/e/9//
4f/h/+H/4f/f/+D/4P/g/+D/4P/g/+H/4f/h/+L/4v/i/+L/4//k/+T/5P/k/+T/5v/m
/+f/5//p/+r/6v/q/+z/7P/t/+//8P/x//L/8//1//n/+v/6//r//f///wEAAwAFAAcA
CgAMAA8AEQATABMAFQAXABoAHgAgACAAIgAhACQAJgAnACcAKQAqACsALgAuAC4ALQAq
ACoAKgAnACcAJQAiACEAHQAaABgAFwAXABMAEQAQAA4ADAAJAAcABwAFAAMAAQABAP7/
/v/7//r/+v/4//j/+f/4//f/9//0//T/9P/z//P/8//z//H/8v/y//L/8f/v/+//7//u
/+7/7v/u/+3/7f/t/+3/7P/u/+3/7f/u/+7/7v/u/+7/7v/u/+7/7v/u/+//7//v/+//
7//w//D/7v/u/+//7//v//D/8P/w//D/8P/w//D/8P/w//D/8P/y//L/8v/y//L/8f/x
//L/8P/w//D/7//v/+//7//v//H/8P/y//H/8P/w//D/8P/w//H/8f/x//H/7//v/+//
7//x//H/8f/x//H/8v/0//T/8v/y//L/8v/z//P/8//z//X/9f/1//X/9P/0//T/9P/1
//f/9//4//r/+v/6//z//P/9//3//f/7//v/+//7//n/+f/5//j/+v/6//r/+v/5//j/
9//3//b/9f/0//P/8v/y//H/8P/w/+//7v/t/+v/6//r/+v/7f/t/+3/7f/r/+v/7P/s
/+z/7P/r/+r/5//h/9v/1v/W/+H/8v8GACgAVACEAL0AAAE+AX0BuwHjAfcB/wHmAakB
ZQEeAcUAZgAOANX/yP/O/9H/2P/i/+n/6//p/+j/5P/j/+L/3//g/9//3v/d/93/3v/e
/97/3v/e/93/3f/d/93/3f/d/93/3f/e/97/3P/c/9z/3P/e/9//3//f/9//3v/e/9//
3//f/9//3//f/9//3//g/97/3v/e/9//3//e/97/3//f/9//3//f/9//4P/g/+D/4v/i
/+L/4//j/+P/5P/k/+T/5P/l/+b/5P/k/+T/5P/o/+j/6f/p/+n/6v/q/+r/6v/q/+v/
7f/w//H/8v/z//P/9//4//j//P///wEAAwADAAUABwAKAAoADQAPABEAEwAVABcAGgAc
AB4AHgAgACEAJAAmACcAJwApACoAKwAuAC4ALgAtACwALAAsACkAJwAlACIAIQAhAB4A
HAAbABkAFQATABIAEAAOAAsACQAJAAcABQADAAEA/v/+//v/+v/6//j/+P/3//b/9f/1
//T/9P/0//P/8//z//P/8f/w//D/8P/v/+//7//v/+7/7v/u/+7/7f/t/+3/7f/s/+r/
6f/p/+r/7P/s/+z/7P/q/+r/6v/q/+z/7f/t/+3/7P/r/+v/6v/q/+r/6//r/+3/7v/u
/+7/7v/u/+7/7v/u/+7/7v/u/+z/7P/s/+z/7v/t/+3/7v/u/+7/7v/t/+//7//v/+//
7//s/+z/7P/s/+z/7P/t/+3/7f/t/+v/6//r/+v/6//r/+v/6//t/+7/8P/w//D/8P/w
//D/8f/x//H/8f/v/+//7//v//L/8v/y//L/8v/z//L/8v/0//T/9P/2//j/+f/5//n/
9//3//f/9//1//X/9f/0//T/9P/0//T/8//y//H/8f/w/+//7v/t/+7/7v/t/+z/6v/p
/+j/5//n/+f/5//n/+f/5//n/+f/6f/p/+r/6v/o/+T/5f/k/+H/2//X/9D/zv/b/+z/
AgAoAFoAkADRAB4BaAG1Af0BLwJHAk8CMgLvAaEBSAHZAGoAEADZ/8j/xP/H/9T/4v/n
/+f/5f/k/+D/3f/c/9v/2P/X/9b/1f/V/9b/1v/W/9j/2P/X/9f/1//X/9f/1//X/9f/
2P/Y/9b/1v/W/9b/2P/Z/9n/2f/X/9b/1v/X/9j/2f/a/9v/2f/Z/9n/2v/a/9r/2v/b
/9n/2P/Y/9n/2f/Z/9n/2f/Z/9r/2v/a/9r/2v/a/9v/3f/d/97/3v/e/97/3//g/97/
3v/e/97/4v/i/+P/4//l/+b/5v/m/+j/6P/p/+v/7P/t/+7/7//x//X/9v/2//r//f//
/wEAAQADAAUACAAKAA0ADwARABMAFQAXABoAHAAeAB4AIAAhACQAJgAnACcAKQAqACsA
LAAsACwAKwAsACwALAApACUAIwAgAB8AHwAcABoAGQAVABEADwAOAAoACAAFAAMAAQD/
//3/+//7//j/+P/1//T/9P/y//L/8f/w/+//7//t/+z/6//p/+n/6f/p/+f/5P/k/+T/
4//j/+P/4//i/+L/4v/i/+H/4//j/+P/4v/k/+P/4//k/+T/5P/k/+T/5v/m/+b/5v/o
/+n/6f/p/+n/6f/q/+r/6v/q/+v/6//p/+r/6v/q/+r/6v/q/+r/7P/s/+z/7P/s/+z/
7P/s/+r/6//r/+r/6P/o/+j/6P/o/+n/6v/r/+n/6f/p/+n/5//n/+f/5//p/+r/7P/s
/+r/6v/q/+r/7f/t/+3/7f/r/+v/6//r/+z/7P/s/+z/7f/v/+//8P/y//L/8v/0//L/
8//z//P/8//z//P/8//z//P/8//y//L/8v/y//L/8f/w/+//7//u/+3/7P/r/+r/6v/p
/+j/5v/l/+T/4//l/+X/5f/l/+P/4//j/+P/5f/l/+b/5v/m/+L/4//k/93/1f/N/8b/
xP/P/9z/8v8cAFAAhgDNACABcgHHAR0CWQJ3Ao0ChAJFAvEBlgEjAaQAMgDj/8b/xv/J
/9D/3P/j/+X/5f/i/97/2//a/9f/1v/V/9T/0//T/9T/1P/U/9T/1P/T/9P/0//T/9P/
0//T/9P/1P/U/9T/1P/U/9T/1P/V/9X/1f/V/9T/1P/V/9X/1f/V/9X/1f/V/9X/1v/W
/9b/1v/X/9n/2P/Y/9n/1//X/9f/1//Z/9r/2v/a/9r/2v/a/9v/2//b/9z/3P/a/9r/
2//c/97/3v/e/97/4P/g/+H/4f/j/+T/5P/k/+j/6P/p/+v/7P/t/+7/7//v//P/9P/0
//f/+//+/wEABQAHAAkADAAOABEAEwAVABcAGQAbAB4AIgAkACQAJgAnACoALAAtAC0A
LwAwADEANAA0ADQAMwAxADAALwArACsAKQAmACUAIQAeABwAGwAYABMAEAAOAAwACgAH
AAUAAwABAP///f/9//r/+v/3//b/9v/0//T/8f/w/+//7//u/+7/7v/t/+v/6//r/+n/
6P/o/+j/5//n/+f/5//m/+j/6P/o/+f/5//n/+f/5v/m/+X/5f/m/+T/5P/k/+T/5f/m
/+f/6P/o/+n/6f/p/+n/6f/q/+r/6v/q/+v/6//r/+z/7P/s/+z/7P/s/+z/7v/u/+7/
7v/u/+7/7v/u/+z/7f/t/+z/7v/t/+z/6//q/+v/6//r/+v/6//r/+v/6//r/+v/6//r
/+v/7P/u/+7/8P/w//D/8P/x//H/8f/x/+//7//v/+//7v/u/+7/7v/x//P/8//0//T/
9P/0//b/9v/3//f/9//1//X/9f/1//X/9f/1//T/9v/2//b/9v/z//L/8f/x//D/7//u
/+3/7v/u/+3/7P/q/+n/6P/n/+f/5//n/+f/5//n/+f/5//p/+n/6v/q/+j/6P/l/+L/
3f/X/9H/yP/M/9v/6v8EADAAZACcAOEALgF2AcMBCQI1Ak8CVwI4AvEBowFIAdsAbgAS
ANv/0P/S/9P/2v/k/+n/5//l/+T/4v/f/9z/2//c/9v/2v/Z/9f/2P/Y/9j/2P/Y/9f/
1//Z/9n/2f/Z/9n/2f/a/9r/2v/a/9r/2v/a/9v/2//b/9n/2P/Y/9n/2//b/9v/2//b
/9v/2//c/9z/3P/c/93/3f/c/9z/3f/b/9v/2//b/93/3v/e/97/3v/e/97/3//f/9//
4P/g/+D/4P/h/+L/4v/i/+L/4v/m/+b/5//n/+n/6v/q/+r/7P/s/+3/7//w//H/8v/z
//P/9//4//j/+v/9////AQAFAAcACQAMABAAEwAVABcAGQAbAB0AIAAiACQAJAAmACcA
KgAsAC0ALwAxADIAMwA0ADQANAAzADAAMAAwAC0AKwApACYAJQAjACAAHgAdABkAFQAT
ABIADgAMAAkABwAFAAMAAQD//////P/8//n/+v/6//j/+P/3//b/9f/1//T/9P/0//P/
8//z//P/8f/w//D/8P/v//H/8f/x//D/7v/u/+7/7f/t/+3/7f/s/+7/7f/t/+7/7f/s
/+v/6v/r/+z/7f/u/+z/7f/t/+3/7f/t/+7/7v/w//D/8f/x/+//8P/w//D/8v/y//L/
8v/w/w==
         </WaveFormData>
      </LeadData>
      <LeadData>
         <LeadByteCountTotal>10000</LeadByteCountTotal>
         <LeadTimeOffset>0</LeadTimeOffset>
         <LeadSampleCountTotal>5000</LeadSampleCountTotal>
         <LeadAmplitudeUnitsPerBit>4.88</LeadAmplitudeUnitsPerBit>
         <LeadAmplitudeUnits>��V</LeadAmplitudeUnits>
         <LeadHighLimit>2147483647</LeadHighLimit>
         <LeadLowLimit>268435456</LeadLowLimit>
         <LeadID>V6</LeadID>
         <LeadOffsetFirstSample>0</LeadOffsetFirstSample>
         <FirstSampleBaseline>0</FirstSampleBaseline>
         <LeadSampleSize>2</LeadSampleSize>
         <LeadOff>FALSE</LeadOff>
         <BaselineSway>FALSE</BaselineSway>
         <ExcessiveACNoise>FALSE</ExcessiveACNoise>
         <MuscleNoise>FALSE</MuscleNoise>
         <LeadDataCRC32>608398599</LeadDataCRC32>
         <WaveFormData>
/v/+//7//v/8//r/+P/2//T/8v/w/+7/6//q/+n/6P/o/+j/6P/o/+f/5v/l/+T/5v/m
/+b/5v/m/+b/5v/m/+T/5P/k/+T/5v/m/+b/5v/m/+b/5v/m/+j/6P/o/+j/5v/m/+b/
5v/m/+b/5v/m/+j/6P/o/+j/5v/m/+b/5v/o/+j/6P/o/+j/6P/o/+j/6P/o/+j/6P/p
/+r/6//s/+r/6v/q/+r/6//s/+3/7v/w//D/8P/w//L/8v/y//L/8//0//X/9v/3//j/
+f/6//3//v///wAAAgAEAAYACAALAAwADQAOABAAEgAUABYAFwAYABkAGgAdAB4AHwAg
ACMAJAAlACYAJgAmACYAJgAlACQAIwAiAB8AHgAdABwAGQAYABcAFgATABIAEQAQAA4A
DAAKAAgABQAEAAMAAgD///7//f/8//z//P/8//z/+v/6//r/+v/4//j/+P/4//j/+P/4
//j/9v/2//b/9v/0//T/9P/0//b/9v/2//b/9f/0//P/8v/y//L/8v/y//L/8v/y//L/
8v/y//L/8v/y//L/8v/y//L/8v/y//L/9P/0//T/9P/y//L/8v/y//T/9P/0//T/9v/2
//b/9v/0//T/9P/0//T/9P/0//T/9P/0//T/9P/0//T/9P/0//T/9P/0//T/9P/0//T/
9P/1//X/9f/1//X/9f/2//b/9//3//f/9//3//j/+P/4//j/9//3//j/+P/5//n/+v/5
//r/+//8//z//P/8//7///8AAAAA/////////////wEAAAAAAP///////wAAAAD9//z/
+//6//v/+f/4//f/9P/0//P/8v/z//P/8v/y//D/8P/w//D/8P/v/+//7//x//H/8f/x
/+//7v/s/+z/6P/h/9j/0f/R/9v/6f/5/xMANQBaAIcAugDuACQBWQF+AZMBmQGLAWwB
RAEWAdkAlABRACIADgAGAP//+v/8//v/9//2//X/7//u/+//7P/r/+n/5//l/+X/5f/l
/+X/5v/l/+X/5f/j/+P/4//j/+P/4//j/+P/5f/l/+X/5f/j/+P/4//j/+T/5P/k/+T/
5P/k/+T/5P/k/+T/5P/l/+X/5f/l/+X/5f/l/+X/5f/l/+X/5f/l/+X/5v/m/+X/5f/l
/+b/5v/m/+f/5//n/+j/6P/o/+j/6P/o/+n/6f/p/+r/6v/r/+z/7P/t/+3/7f/u/+//
8f/x//L/8v/y//T/9v/3//j/+v/7//z//v//////AgAEAAgACQALAA0ADQAOAA8AEgAS
ABMAFAAVABgAGQAbABwAHwAhACIAIwAiACMAIwAjACEAHwAfAB4AHQAcABoAGQAXABUA
EwARABEADwAMAAoACwAJAAcABQACAAEA///+//7//f/8//v//P/7//r/+v/5//n/+f/4
//j/+P/4//b/9v/2//b/9f/1//X/9P/0//T/9P/z//P/8//y//L/8v/z//P/8//z//H/
8f/x//H/8f/x//H/8f/x//H/8f/x/+//8P/w//D/8v/y//H/8f/x//L/8v/z//P/8//z
//P/8f/x//H/8f/x//H/8f/x//P/8//y//L/8P/w//D/8P/z//P/8v/y//L/8v/y//L/
8//z//H/8v/y//L/8v/y//D/8P/w//D/8v/y//L/8v/x//H/8f/x//H/8f/y//L/9f/1
//X/9f/1//b/9v/2//T/8//z//T/9v/3//f/+P/5//r/+//8//z//P/8//7//f/+//7/
/f/9//3//f/9//3//P/8//v/+//7//z//P/9//z/+//6//f/9f/0//P/8v/y//H/8P/v
/+//7v/u/+7/7v/u/+7/7v/t/+3/7f/t/+3/7f/t/+3/7P/q/+j/5P/b/9L/zf/T/93/
7f8DACEAQwBsAJ0A0AAEAToBZwGAAY0BiQFxAUwBHgHoAKcAYgApAAwABAD+//f/9v/4
//f/8//u/+3/6f/o/+f/6P/m/+X/5P/j/+P/4//j/+P/4v/h/+H/4f/h/+H/4f/h/+H/
4f/h/+H/4f/h/+H/4f/h/+H/4f/h/+L/4v/i/+L/4v/i/+L/4v/i/+L/4v/j/+P/4//j
/+P/4//j/+P/4//j/+P/4//j/+H/4v/i/+H/4//j/+T/5P/k/+X/5f/l/+T/5P/k/+T/
5v/m/+f/5//l/+b/5v/n/+r/6v/r/+v/6//s/+3/7//v//D/8P/w//D/8v/z//T/9v/3
//j/+v/9//3/AAACAAQABQAHAAkACwAMAA0AEAASABMAFAAVABYAFwAZABoAGwAdAB4A
HwAeAB8AHwAfAB8AHQAdABwAGwAaABgAFwATABEADwANAA0ACwAIAAYABQADAAEA//8A
AP///f/8//z/+//6//n/+P/3//b/9v/1//X/9f/0//b/9v/2//T/9P/0//T/8//1//X/
9P/0//P/8v/w/+//7//u/+7/7v/v/+//7//v/+3/7f/t/+3/7//v/+//7//t/+3/7f/t
/+3/7v/u/+7/7v/u/+3/7f/r/+z/7P/t/+7/7//w//H/7//v/+//7//v/+//7//v/+//
7//u/+7/7v/u/+7/7v/x//H/8P/w//D/8P/w//D/8f/x//D/8P/w//D/8P/u/+7/7v/u
//D/8P/w//D/7//v/+//7//v/+//8P/w//H/8f/x//H/8//0//T/9P/0//P/8//0//L/
8//z//T/9f/2//f/+P/4//j/+P/6//v//P/8//v/+//7//v/+//7//r/+v/5//n/+f/6
//r/+//6//n/+P/1//P/8v/x//L/8v/x//D/7//v/+7/7v/s/+z/7P/s/+7/7f/t/+3/
6//r/+v/6//t/+z/6v/o/+b/4f/Y/8//zf/X/+X/8/8JACkATAB1AKgA2gAOAUUBbgGD
AYsBgQFiAToBDgHVAJIATwAeAAoAAgD7//b/9v/3//X/8P/v/+//7P/p/+j/5v/l/+T/
4//j/+P/4//j/+L/4f/h/+H/4f/h/+H/4f/h/+H/4f/h/+H/4f/h/+H/4f/h/+H/4f/i
/+L/4v/i/+L/4v/i/+L/4v/i/+L/4//j/+P/4//j/+P/4//j/+P/5f/l/+X/5f/j/+T/
5P/j/+P/4//k/+T/4v/j/+P/4//k/+T/5P/k/+b/5v/n/+f/5//o/+j/6f/q/+r/6//r
/+n/6v/r/+3/7f/u/+7/7v/y//T/9f/2//b/9//4//r//////wIABAAEAAUABwAJAAkA
CgALAA4AEAARABIAEwAUABUAFwAYABkAGwAcAB0AHgAfAB8AHwAfAB0AHQAcABsAGgAY
ABcAEwARAA8ADQAPAA0ACgAIAAcABQADAAEAAAD///3//P/+//3//P/7//j/9//2//b/
9//3//f/9v/0//T/9P/y//T/9P/0//P/8//z//L/8v/w//D/7//v/+//7v/u/+7/7//v
/+//7//t/+3/7f/t/+3/7f/t/+3/7f/t/+3/7f/t/+7/7v/u/+7/7v/t/+3/7f/u/+7/
7//v/+//7//v/+//7//v/+//7//v/+//7//v/+//7v/u/+7/7v/u/+7/8f/x//D/8P/w
//D/8P/w//H/8f/w//D/8P/w//D/7v/u/+7/7v/w//D/8P/w//D/7//u/+3/7//v//D/
8P/x//H/8f/x//H/8v/y//L/9P/z//P/9P/y//P/8//0//X/9v/3//j/+v/6//r//P/9
//7//v/9//3//f/9//3//f/8//z/+//5//n/+v/6//v/+v/5//j/9//1//T/8//w//D/
7//u/+7/7//v//D/7//u/+3/7P/s/+v/6//r/+v/6//r/+v/7f/s/+z/6P/i/9n/0v/N
/9H/3//t/wMAIwBHAHIApQDYAAwBRAFxAYgBkwGLAXEBSAEcAeYApQBiACkADgAEAPr/
9//4//b/8//z//D/7f/r/+j/5//m/+b/5f/k/+P/4//j/+P/4//k/+P/4//j/+H/4f/h
/+H/4//j/+P/4//h/+H/4f/h/+P/4//j/+P/5P/k/+T/5P/j/+L/4f/g/+H/4v/j/+X/
4//j/+P/4//h/+H/4f/h/+P/4//j/+P/4//k/+T/4//j/+P/5P/k/+L/4//j/+P/5v/m
/+b/5v/m/+b/5//n/+f/6P/o/+n/6v/q/+v/6//r/+z/7f/v//H/8v/y//L/9P/2//f/
+P/6//v//P/+/wEAAQAEAAYACAAJAAsADQAPABAAEQAUABYAFwAYABkAGAAZABsAHAAb
AB0AHgAfACEAIwAkACUAJQAjACMAIgAfAB4AHAAbABcAFQATABEADwANAAoACAAHAAUA
AwABAAEAAQAAAAAA/v/9//z/+//6//n/+P/4//X/9f/1//T/9v/2//b/9P/y//L/8v/x
//P/8//y//L/8f/w/+7/7f/t/+z/7P/s/+3/7f/t/+3/7v/v//D/8f/v/+//7//v/+3/
7f/t/+3/7f/u/+7/7v/u/+7/7f/t/+7/8P/x//P/8f/x//H/8f/x//H/8f/x//P/8//z
//P/8f/x//D/8P/w//D/8P/w//P/9f/y//H/8P/v/+7/7//w//H/8v/w//D/8P/w//H/
8f/x//H/8//z//T/9P/z//P/8//z//P/9P/0//T/9P/z//P/9P/y//P/8//0//P/9P/1
//b/9//4//n//P/7//z//P/7//v/+//7//v/+//6//r/+f/7//v//P/8//v/+v/5//j/
+f/3//b/9f/y//L/8f/w/+//7//u/+7/7v/u/+7/7v/u/+3/7f/t/+v/6//r/+v/6f/q
/+r/7P/o/+P/3P/R/8X/w//N/9n/6/8JAC4AWQCOAMYAAgFHAYoBuQHTAeEB1gG0AYoB
UwEIAbUAaAAwABIA///0//T/+f/7//j/9f/x/+z/6f/o/+b/5f/k/+P/4//j/+P/4//g
/9//3//f/93/3f/d/93/3//f/9//3//f/9//3//f/+H/4f/h/+H/4f/g/9//3v/g/+D/
4P/g/+D/4P/g/+H/3//f/9//3//h/+H/4f/h/+H/4f/h/+H/4//k/+T/4//h/+H/4v/i
/+T/5f/l/+X/5v/m/+b/5v/k/+T/5f/l/+P/5P/k/+X/5//o/+r/6//p/+r/6//t/+3/
7v/u/+7/8P/y//P/9P/4//n/+v/8//3//f8AAAIABAAFAAcACQANAA4ADwASABYAFwAY
ABkAGgAbAB0AHgAdAB8AIAAhACMAJQAmACcAJQAjACMAIgAfAB4AHAAbABoAGQAYABcA
FgATAA8ADAALAAkABwAFAAQAAwABAAAA/v/9//z/+//6//n/+P/4//X/9f/1//T/8v/y
//L/8P/y//L/8v/x//D/7//t/+z/7v/u/+3/7f/t/+z/7P/s/+v/6//r/+v/7f/t/+3/
7f/t/+3/7f/t/+3/7f/t/+3/7//w//D/8P/u/+7/7f/t/+//8P/w//H/8f/x//H/8f/x
//H/8f/x//H/8f/x//H/8//z//L/8v/y//T/9P/y//D/8P/w//D/8v/y//L/8v/y//L/
8v/y//H/8f/x//H/8f/x//L/8v/x//H/8f/x//P/9P/0//T/8v/x//H/8v/z//X/9v/4
//n/+v/7//z/+//6//n/+v/9//7//v/9//v/+//7//v/+//6//r/+f/7//v//P/8//n/
+P/3//b/9v/1//X/9f/0//T/8//y/+//7//u/+7/7v/u/+7/7v/s/+v/6//r/+3/7f/t
/+3/6//s/+r/6P/m/+H/2P/P/8v/zf/X/+X/+/8fAEYAdQCuAOgAJgFpAZ4BvQHPAdEB
uAGQAWIBJQHYAIcARgAgAA4AAwD8//r/+//7//b/8//z/+7/6f/o/+j/5//m/+X/4//j
/+P/4//g/9//3//f/+H/4f/h/+H/4//j/+P/4//h/+H/4f/h/+H/4f/h/+H/4v/i/+L/
4v/i/+L/4v/i/+L/4v/i/+P/4//j/+P/4//j/+P/4//j/+P/4//j/+P/4//k/+T/4//j
/+P/5P/k/+T/5f/l/+X/5P/k/+T/5P/k/+T/5f/l/+b/6P/p/+v/7P/s/+3/7f/r/+z/
7f/v//H/8v/y//L/9P/2//f/+P/4//n/+v/8//////8CAAQACAAJAAsADQAPABAAEQAU
ABgAGQAaABsAHAAdAB8AIAAjACUAJgAnACYAJwAnACcAJwAlACUAJAAhACAAHgAdABsA
GQAXABUAFQATABAADgALAAkABwAFAAQAAwABAAAA/v/9//z/+//6//n/+P/4//f/9//3
//b/9v/2//b/9P/0//T/9P/z//P/8//y//L/9P/0//P/8//x//D/8P/w/+//7//v/+//
7//v/+//7//x//H/8f/x/+//7//v/+//7//w//D/8P/w//D/7//v//H/8v/y//P/8f/x
//H/8f/x//H/8f/x//H/8f/x//H/8//z//L/8v/0//T/9P/0//T/8//x//D/8P/y//T/
8v/y//L/8v/y//L/8v/y//L/8v/y//L/8//z//P/8//z//P/9P/0//X/9f/1//X/9f/2
//b/9v/2//X/9f/2//b/9//3//j/+f/6//v//P/8//z//P/+////AAAAAP///f/9//3/
/f////7//v/9//v/+//8//z/+//6//n/+P/3//X/9P/z//P/9P/0//T/8f/x//D/8P/u
/+7/7v/u//D/7//v/+//7f/t/+3/7f/v/+z/6v/q/+b/3//W/83/zf/V/+H/8f8LACsA
UgB/ALQA6gAmAV8BiAGhAasBoQGAAVgBKgHpAKIAXQAqABAABAD7//b/+P/3//P/8v/v
/+v/6v/n/+b/5v/l/+T/4//h/+H/4f/h/+D/3//f/9//4f/h/+H/4f/h/+H/4f/h/9//
3//f/9//4f/h/+H/4f/i/+L/4v/i/+L/4v/i/+L/4P/g/+D/4f/h/+H/4f/h/+P/4//j
/+P/4//j/+P/4//h/+L/4v/h/+P/4//k/+T/5P/l/+X/5f/m/+b/5v/m/+b/5v/n/+f/
5//o/+j/6f/q/+r/6//r/+n/6v/r/+3/7//w//D/8P/y//T/9f/2//b/9//4//r//f/9
/wAAAgAEAAUABwAJAA0ADgAPABIAEgATABQAFQAWABcAGQAaABsAHQAeAB8AIAAhACEA
IQAjACEAIQAgAB0AHAAaABkAFQATABEADwARAA8ADAAKAAkABwAFAAMAAgABAP///v/+
//3//P/7//r/+f/4//j/9//3//f/9v/0//T/9P/y//L/8v/y//H/8//z//L/8v/y//L/
8f/x//H/8P/w//D/7//v/+//7//v/+//7//v/+//7//v/+//7f/t/+3/7f/v//D/8P/w
/+7/7v/t/+3/7f/u/+7/7//v/+//7//v//H/8f/x//H/8f/x//H/8f/x//H/8P/w//D/
8P/w//D/8f/x//D/8P/w//L/8v/w//D/8P/w//D/8P/w//D/8P/w//D/8P/w//H/8f/x
//H/8f/x//L/8v/z//P/8//z//P/9P/0//T/8v/x//H/8v/y//P/8//0//f/+P/5//r/
+v/6//r//P/7//z//P/7//v/+//7//v/+//6//r/+f/7//v//P/8//n/+P/3//b/9f/z
//L/8f/w//D/7//u/+//7//u/+7/7P/s/+z/7P/u/+3/7f/t/+v/6//r/+v/6//s/+r/
5v/i/9v/0v/N/9H/2f/n//v/GQA5AGAAkQDEAPgAMgFhAYABkQGTAX8BXAE0Af4AvwB4
ADkAFAAIAAAA+f/2//j/9f/z//D/7f/r/+r/5//o/+b/5f/k/+P/4f/h/+H/4f/i/+H/
4f/h/+H/4f/h/+H/4f/h/+H/4f/h/+H/4f/h/+H/4f/h/+H/5P/k/+T/5P/i/+L/4v/i
/+L/4v/i/+P/4//j/+P/4//j/+P/4//j/+P/4//j/+P/4//k/+T/4//j/+P/5P/k/+T/
5f/l/+X/5P/k/+T/5P/m/+b/5//n/+f/6P/o/+n/6v/q/+v/6//r/+z/7f/v/+//8P/w
//D/9P/2//f/+P/4//n/+v/8//3//f8AAAIABgAHAAkACwANAA4ADwASABQAFQAWABcA
GAAZABsAHAAfACEAIgAjACMAIwAiACEAIQAfAB8AHgAbABoAGAAXABUAEwARAA8ADwAN
AAoACAAJAAcABQADAAIAAQD///7//v/9//z/+//6//n/+P/4//f/9//3//b/9v/2//b/
9P/0//T/9P/z//X/9f/0//T/9P/0//P/8//z//L/8v/y//H/8f/x//H/7//v/+//7//x
//H/8f/x/+//7//v/+//7//w//D/8P/u/+7/7f/t/+//8P/w//H/8f/x//H/8f/v/+//
7//v//H/8f/x//H/8//z//L/8v/y//L/8v/y//P/8//y//L/8v/y//L/8v/z//L/8v/y
//L/8v/w//D/8P/w//D/8P/w//D/8f/x//H/8f/x//H/8v/y//X/9f/1//X/9f/2//b/
9v/2//X/9f/2//j/+f/5//r/+f/6//v//P/8//z//P/+////AAAAAP//////////////
//7//v/9//3//f/+//7//f/8//v/+v/5//f/9v/1//T/9P/z//L/8f/x//D/8P/u/+7/
7v/u//D/7//v/+//7//v/+//7//v/+7/7v/q/+b/3//U/8//0//b/+n///8dAEEAaACX
AMgA+gAwAWEBgAGNAYsBdQFSASoB9gC1AHIANQASAAgAAgD5//j//P/5//P/8v/v/+3/
6v/r/+r/6P/n/+b/5f/j/+P/4//j/+T/4//j/+P/4//j/+P/4//j/+P/4//j/+P/4//j
/+P/4//j/+P/4//m/+b/5v/m/+T/5P/k/+T/5P/k/+T/5f/l/+X/5f/l/+X/5f/l/+X/
5//n/+f/5//l/+b/5v/l/+X/5f/m/+b/5v/n/+f/5//o/+j/6P/o/+r/6v/r/+v/6//s
/+z/7f/u/+7/7//v/+//8P/x//P/8f/y//L/8v/2//j/+f/6//r/+//8//7/AQABAAQA
BgAIAAkACwANAA8AEAARABQAFgAXABgAGQAaABsAHQAeAB0AHwAgACEAJAAlACUAJQAj
ACEAIQAgAB8AHgAcABsAGQAXABUAEwATABEADgAMAAsACQAHAAUABAADAAEAAAAAAP//
/v/9//z/+//6//r/+//7//v/+v/4//j/+P/2//j/+P/4//f/9//3//b/9v/2//b/9f/1
//X/9P/0//T/8//z//P/8//z//P/8//z//X/9f/1//X/8//z//P/8//z//T/9P/0//T/
9P/z//P/8f/y//L/8//z//P/8//z//X/9f/1//X/9f/1//X/9f/1//X/9P/0//T/9P/0
//T/9f/1//T/9P/0//T/9P/0//X/9f/1//X/9P/0//T/9P/0//T/9P/0//T/9P/0//T/
9P/1//X/9f/1//X/9f/2//b/9//3//f/9//3//j/+P/4//r/+f/5//r/+P/5//n/+v/7
//z//f/+//7//v/+/wAAAwAEAAQAAwABAAEAAQABAAEAAAAAAP//AQABAAIAAgD///7/
/f/8//v/+f/4//f/9v/2//X/9P/z//P/8v/y//L/8v/y//L/8v/x//H/8f/z//P/8//z
//P/8v/y/+7/6v/j/9z/1f/V/93/5//3/w8ALwBSAHsArgDeABQBSwFyAYUBiwF/AWAB
PAEOAdUAkgBPAB4ACgAGAP3/+P/6//v/+f/2//P/8f/u/+v/6v/q/+n/6P/n/+n/6f/p
/+n/5v/l/+X/5f/l/+X/5f/l/+X/5f/l/+X/5f/l/+X/5f/l/+X/5f/l/+b/5v/m/+b/
5v/m/+b/5v/o/+j/6P/p/+f/5//n/+f/5//n/+f/5//n/+f/5//n/+X/5v/m/+X/5v/n
/+n/6v/q/+v/6//r/+r/6v/q/+r/7P/s/+3/7f/t/+7/7v/v/+//7v/u/+3/7f/u/+//
8f/z//T/9P/0//b/+P/5//r//P/9//7/AAABAAEABAAGAAYABwAJAAsADQAOAA8AEgAU
ABUAFgAXABoAGwAdAB4AHwAhACIAIwAiACMAIwAjACMAIQAhACAAHwAeABwAGwAbABkA
FwAVABUAEwAQAA4ADAAJAAYAAwACAAEA///+//7//f/8//v/+v/5//j/+P/5//n/+f/4
//j/+P/4//b/9v/2//b/9f/1//X/9P/0//L/8v/x//H/8//y//L/8v/v/+//7//v/+//
7//v/+//7//v/+//7//v/+//7//v//H/8v/y//L/7//u/+z/6//t/+7/7v/v//H/8f/x
//H/8f/x//H/8f/x//H/8f/x//D/7//t/+z/7//w//H/8v/z//P/8v/y//L/8v/y//L/
8//z//L/8P/w//D/8P/w//D/8P/w/+7/7v/u/+7/8f/x//H/8f/y//P/9f/2//b/9f/0
//P/8f/y//L/8v/y//H/8f/y//T/9f/1//b/9//4//n/+v/6//r/+v/8////AAAAAP//
///////////9//z//P/7//n/+f/6//r/+f/4//f/9v/1//P/8v/x//H/8v/y//L/8P/v
/+3/7P/u/+7/7v/u/+z/6//r/+v/6//r/+v/6//p/+b/6P/m/+L/3f/W/83/yf/T/9//
8f8NADEAWACJAMIA/gA+AXsBqAHBAccBtwGWAW4BOAHvAKAAVwAkAA4AAgD3//b/+v/7
//f/9P/x/+3/6v/n/+b/5f/j/+H/3//h/+H/4f/h/+L/4f/h/+H/3//f/9//3//f/9//
3//f/9//3//f/9//4f/h/+H/4f/g/+D/4P/g/+L/4v/i/+L/4v/i/+L/4//j/+P/4//j
/+X/5f/l/+X/5f/l/+X/5f/l/+b/5v/l/+P/4//k/+T/5v/n/+f/5//m/+b/5v/m/+b/
5v/n/+f/6f/q/+r/6//s/+z/7f/t/+3/7v/v//H/8//0//T/9P/1//b/9v/2//r/+//8
//7/AwADAAYACAAIAAkACwANAA8AEAARABQAFAAVABYAFwAaABsAHQAeAB8AIQAiACMA
JgAnACcAJwAnACUAJQAkAB8AHgAcABsAGgAZABgAFwAWABMADwAMAAsACQAHAAUABgAF
AAMAAgABAP///f/7//z/+//6//r/9//3//f/9v/2//b/9v/0//T/9P/0//P/8v/x/+//
7v/w//D/7//v/+3/7P/s/+z/7f/t/+3/7f/w//H/8v/z//L/8f/w/+//7//v/+//7//w
//L/8//0//L/8v/x//H/8f/y//L/8//z//P/8//z//P/8//z//P/9f/1//X/9f/1//X/
9P/0//T/9v/2//b/9P/0//T/9P/0//T/9P/0//L/8v/y//L/9f/1//X/9f/1//X/9v/2
//X/9f/1//X/9f/2//b/9v/2//X/9f/2//b/9//3//j/+f/6//v//P/8//z//P/+////
AAAAAP////////////////7//v/9//////8AAAAA/f/8//v/+v/5//f/9v/1//b/9v/1
//T/8//z//L/8v/y//L/8v/y//D/7//v/+//7//v/+//7//x/+7/8P/u/+b/3//W/83/
y//T/93/6/8HACsAVACHAMQAAAFCAYcBuAHVAeUB4QHEAZoBZgEfAdAAfQA8ABwADgAB
AP7//v////3/+v/3//H/7v/r/+r/6v/p/+j/5//n/+f/5//n/+b/5f/l/+X/4//j/+P/
4//j/+P/4//j/+X/5f/l/+X/5f/l/+X/5f/k/+T/5P/k/+b/5v/m/+b/5P/k/+T/5f/n
/+f/5//n/+f/5//n/+f/5f/l/+X/5f/n/+j/6P/n/+f/5//o/+j/6v/r/+v/6//q/+r/
6v/q/+r/6v/r/+v/6//s/+z/7f/u/+7/7//v//H/8v/z//X/9f/2//b/9v/2//j/+f/6
//3///8BAAQABQAFAAgACgAMAA0ADwARABUAFgAXABoAHAAdAB4AHwAiACMAJQAmACkA
KwAsAC0ALAAtAC0ALQAtACsAKwAqACcAJgAkACMAIQAfAB0AGwAaABcAEwAQABEADwAN
AAsACgAJAAcABgAGAAUABAADAAIAAQAAAAAA/f/9//3//P/8//z//P/6//r/+v/6//n/
+f/5//j/+P/2//b/9f/1//f/9v/2//b/9//3//f/9//2//X/9P/z//P/8//z//P/9f/1
//X/9f/z//T/9P/0//T/9P/z//P/9P/2//f/+f/5//n/+f/5//n/+f/5//n/+f/5//n/
+f/7//v/+v/6//r//P/6//r//P/7//r/+f/4//r/+v/6//r/+v/6//r/+v/5//n/+f/5
//v/+//8//z//f/9//3//f/9//7//v/+//7//f/9//7//P/9//3//v8BAAIAAwAEAAQA
BAAEAAYABwAIAAgABwAHAAcABwAHAAcABgAGAAUABwAHAAgACAAFAAQAAwACAAMAAQAA
AP///v/+//3//P/5//n/+P/4//b/9v/2//b/+P/3//f/9//4//n/+v/7//v/+P/0//L/
7P/l/9z/1f/X/+H/7f///x0AQwBqAJsA1AAOAUoBhQGuAcEByQG7AZgBbgE6AfUArABl
ADQAIAAUAAkABAAGAAcAAwD+//3/+f/2//P/8v/y//H/8P/v/+//7//v/+//7P/r/+v/
6//t/+3/7f/t/+v/6//r/+v/7f/t/+3/7f/v/+//7//v/+7/7v/u/+7/7v/u/+7/7v/u
/+7/7v/v/+//7//v/+//7//v/+//7//t/+3/7f/t/+//8P/w/+//7//v//D/8P/w//H/
8f/x//L/8v/y//L/8v/y//P/8//1//b/9v/3//j/+P/5//n/9//4//n/+//7//z//P/8
//7/AAABAAIABAAFAAYACAANAA0AEAASABQAFQAXABkAGQAaABsAHgAiACMAJAAlACgA
KQArACwALQAvADAAMQAwADEAMQAxADEALwAvAC4AKwAqACgAJwAlACMAIQAfACEAHwAc
ABoAGQAXABUAEwAQAA8ADQAMAAwACwAKAAkACQAJAAkACgAJAAkACQAIAAcABgAFAAIA
BAAEAAQAAwADAAMAAgACAAQABAADAAMAAwACAAIAAgABAAEAAQABAAEAAQABAAEA////
//////8BAAEAAQABAP//AAAAAAAAAAAAAP////8BAAIAAgADAAMAAwADAAMAAwADAAMA
AwADAA==
         </WaveFormData>
      </LeadData>
   </Waveform>
</RestingECG>
