# Supplementary material for: Detection of Left Atrial Enlargement Using a Convolutional Neural Network-Enabled Electrocardiogram
Source: Front Cardiovasc Med. 2020 Dec 17;7:609976. doi: 10.3389/fcvm.2020.609976 (PMC7773668; doi:10.3389/fcvm.2020.609976)
Supplement: Supplementary file 1 [file Data_Sheet_1.ZIP › hyp/1802033854_3742_00000023.XML]

<?xml version="1.0" encoding="Windows-1252"?>
<!DOCTYPE RestingECG SYSTEM "restecg.dtd">
<RestingECG>
   <PatientDemographics>
      <PatientID>1802033854</PatientID>
      <PatientAge>68</PatientAge>
      <AgeUnits>Years</AgeUnits>
      <Gender>Male</Gender>
      <PatientLastName>liangquanguang</PatientLastName>
   </PatientDemographics>
   <TestDemographics>
      <DataType>Resting</DataType>
      <Site>1</Site>
      <AcquisitionDevice>MAC55</AcquisitionDevice>
      <Status>Unconfirmed</Status>
      <Priority>Normal</Priority>
      <AcquisitionTime>09:13:38</AcquisitionTime>
      <AcquisitionDate>11-17-2016</AcquisitionDate>
      <CartNumber>1</CartNumber>
      <AcquisitionSoftwareVersion>009C</AcquisitionSoftwareVersion>
      <XMLSourceVersion>MAC5000 v1.0</XMLSourceVersion>
   </TestDemographics>
   <RestingECGMeasurements>
      <VentricularRate>67</VentricularRate>
      <AtrialRate>67</AtrialRate>
      <PRInterval>174</PRInterval>
      <QRSDuration>168</QRSDuration>
      <QTInterval>444</QTInterval>
      <QTCorrected>469</QTCorrected>
      <PAxis>43</PAxis>
      <RAxis>-6</RAxis>
      <TAxis>-4</TAxis>
      <QRSCount>11</QRSCount>
      <QOnset>226</QOnset>
      <QOffset>310</QOffset>
      <POnset>139</POnset>
      <POffset>185</POffset>
      <TOffset>448</TOffset>
      <ECGSampleBase>500</ECGSampleBase>
      <ECGSampleExponent>0</ECGSampleExponent>
   </RestingECGMeasurements>
   <Diagnosis>
      <Modality>Resting</Modality>
         <StatementCount>3</StatementCount>
         <LabelText>12SL ��ϳ���</LabelText>
      <DiagnosisStatement>
         <StmtFlag>ENDSLINE</StmtFlag>
         <StmtText>�������</StmtText>
      </DiagnosisStatement>
      <DiagnosisStatement>
         <StmtFlag>ENDSLINE</StmtFlag>
         <StmtText>����֧��������</StmtText>
      </DiagnosisStatement>
      <DiagnosisStatement>
         <StmtFlag>ENDSLINE</StmtFlag>
         <StmtText>�쳣 ECG</StmtText>
      </DiagnosisStatement>
   </Diagnosis>
   <Waveform>
      <WaveformType>Rhythm</WaveformType>
      <WaveformStartTime>0</WaveformStartTime>
      <NumberofLeads>8</NumberofLeads>
      <SampleType>CONTINUOUS_SAMPLES</SampleType>
      <SampleBase>500</SampleBase>
      <SampleExponent>0</SampleExponent>
      <HighPassFilter>16</HighPassFilter>
      <LowPassFilter>150</LowPassFilter>
      <ACFilter>NONE</ACFilter>
      <LeadData>
         <LeadByteCountTotal>10000</LeadByteCountTotal>
         <LeadTimeOffset>0</LeadTimeOffset>
         <LeadSampleCountTotal>5000</LeadSampleCountTotal>
         <LeadAmplitudeUnitsPerBit>4.88</LeadAmplitudeUnitsPerBit>
         <LeadAmplitudeUnits>��V</LeadAmplitudeUnits>
         <LeadHighLimit>2147483647</LeadHighLimit>
         <LeadLowLimit>268435456</LeadLowLimit>
         <LeadID>I</LeadID>
         <LeadOffsetFirstSample>0</LeadOffsetFirstSample>
         <FirstSampleBaseline>0</FirstSampleBaseline>
         <LeadSampleSize>2</LeadSampleSize>
         <LeadOff>FALSE</LeadOff>
         <BaselineSway>FALSE</BaselineSway>
         <ExcessiveACNoise>FALSE</ExcessiveACNoise>
         <MuscleNoise>FALSE</MuscleNoise>
         <LeadDataCRC32>3713123783</LeadDataCRC32>
         <WaveFormData>
+P/4//j/+P/6//r/+v/6//r/+v/6//r/+P/4//j/+P/4//j/+P/4//j/+P/4//j/+v/6
//r/+v/6//r/+v/6//j/+P/4//j/+P/4//j/+P/6//r/+v/6//r/+v/6//r/+P/4//j/
+f/5//j/+P/5//v//P/8//z//P/9//3//f/9//3//f/9////AAAAAAEAAAABAAIAAgAB
AAEAAQACAAIAAgADAAMAAwADAAMAAwABAAAA///+//v/+v/4//f/9//3//f/9v/2//b/
9v/2//b/9v/3//f/+P/4//j/+P/2//b/9v/2//j/+P/3//f/9//3//f/9//1//X/9f/1
//f/9//3//j/9v/2//X/9f/4//b/9P/1//X/9v/5//3/AwANABkAKAA2AEYAUABbAGgA
cwB1AHYAdwBxAF0AQQArABoACADz/+P/3//g/+H/5P/i/9z/1f/S/9X/1//Y/9T/1P/T
/9P/0//T/9L/0v/P/87/zf/N/87/y//I/8r/y//L/8n/yf/L/8v/y//N/83/z//R/9T/
1P/W/9r/3P/h/+X/5P/m/+7/8P/x//T/+P/3//n//f/9//7//v///wAAAQADAAMABAAF
AAUABQAHAAcABwAHAAcACAAJAAkACgAKAAoACwAMAA0ADQANAA0ADQANAA4ADwAQABAA
EAAQABEAEwATABUAFQAVABcAGAAYABkAGgAaABwAGwAbABsAGwAeAB8AIAAhACEAIQAh
ACEAIQAhACEAIQAjACMAIwAjACEAIAAgACAAIgAjACMAIwAgACAAIAAgACAAIAAfAB8A
HAAbABoAGQAaABkAGQAXABQAFAASABEAEgASABAADwAMAAsACgAJAAoACgAJAAgABQAE
AAQABAAEAAQAAwACAAAAAAAAAP7//v///////f////////////3//P/8//z//v/+//7/
/v/8//v/+//7//v//P/8//z//f/9//3//f/8//z//P/8/////////////v/9//z/+v/8
//z//f/9/////////////////wAAAAD+//3//f/9//3//f/9//3//f/9//3//f//////
///+//7//v/+//7//P/8//z//P/8//z//P/7//3//f/9//3//f/9//3//f/9//3//f/9
//r/+v/6//r//P/8//z//P/8//z//P/8//r/+v/6//r//P/8//z//P/6//r/+v/6//v/
+//8//z//P/8//3//f/6//r/+v/6//v/+//7//v/+//8//z//P/8//z/+//7//n/+f/6
//r//P/8//z//P/8//z//P/8//z//f/9//z//P/9//3//v/+//7//v////3//f/9//3/
/f/9//3//v8AAAEAAgADAAQABAADAAMAAwAEAAQABAAFAAUABQAFAAMAAwADAAIAAwAC
AP///v/+//3//f/9//3//P/8//z/+v/6//r/+v/7//v/+v/6//r/+v/6//r/+v/6//r/
+v/3//f/9//3//f/9//3//f/9//3//f/9//5//r/+v/6//n/+//6//j/+P/3//f/+P/5
//v//f///wcAFAAgACoAMgA9AEgAUQBZAGAAYwBlAGUAWQBFADAAIAATAAUA9f/o/+X/
5v/m/+j/5//g/93/3f/e/+D/4v/h/9//3f/d/9z/3v/d/9z/2f/X/9b/1//W/9T/0//T
/9X/1f/R/8//z//R/9P/0//V/9b/1v/Y/9j/2v/f/+H/5P/m/+j/7P/x//b/9v/3//n/
+//9/wAAAAABAAIAAwADAAMABAAFAAcABwAJAAkACQAJAAkACgALAAsADAAMAAoACwAM
AA0ADQANAA0ADQANAA4ADwAQABIAEgASABMAFQAVABcAFwAXABkAGgAaABkAGgAaABwA
GwAbABsAGwAcAB0AHgAfACEAIQAhACEAIQAhACEAIQAhACEAIQAhACMAIgAiACIAIAAh
ACEAIQAgACAAIAAgACAAIAAfAB8AHAAbABoAGQAZABkAGgAZABYAFgAUABMAEgASABAA
DwAOAA0ADAALAAoACgAJAAgABwAGAAYABgAGAAYABQAEAAIAAgACAAAAAgADAAMAAQD/
/////////wEAAAAAAAAA/v/+//7//v8AAP//////////AAAAAAAA//////////8AAAAA
AAAAAP//////////AQABAAEAAAAAAAAAAQABAAEAAQABAAEAAQABAAIAAgAEAAMAAwAD
AAEAAQABAAEAAQABAAEAAQABAAEAAQAAAAAAAAAAAAAAAAAAAAAAAAAAAAAAAAD/////
//////////////////////////////7//v/+//7//v/+//7//v/+//7//v/+//7//v/+
//7//P/8//z//P/+//7//v/+//3//f/+//7//v/+///////8//z//P/8//3//f/9//3/
+//8//z//P/8//z/+//7//3//f/+//7//P/8//z//P/+/wAAAAD+//r//P/8//z//P/8
//3//f/8//z//f/9//7//v/+//7//////////////////////wAAAAABAAIAAwAEAAQA
AwADAAMABAAEAAQABQAFAAUABQAHAAcABwAGAAUABAABAAAA/v/9//3//f/7//r/+v/6
//r/+v/6//r/+//7//r/+v/4//j/+P/4//r/+v/6//r/+f/5//n/+f/5//n/+f/5//n/
+f/5//n/+f/6//r/+v/5//n/+v/6//j/9//5//r/+f/9////AwAJABQAHgAoADYAQwBM
AFcAXQBiAGUAaQBlAFUAPwAsABwADQD9/+//6v/n/+b/6P/o/+X/4P/d/9v/3v/e/97/
2//Z/9v/2//a/9r/2f/U/9H/0//S/9P/0v/Q/9H/z//N/83/z//P/83/zf/P/9H/0f/U
/9T/1v/a/9z/3//h/+L/5v/q//D/8f/0//b/+f/7//v//f/+/wAAAQACAAMAAwADAAQA
BQADAAMABQAFAAcABwAHAAgACQAJAAoACgAKAAsADAANAA0ADQANAA0ADQAOAA8AEAAS
ABIAEgATABMAEwAVABUAFQAXABgAGAAZABoAGgAcAB0AHQAdAB0AHgAfACAAIQAhACEA
IQAhACMAIwAjACMAJAAjACIAIQAjACIAIgAiACIAIwAjACMAIgAiACIAIgAgACAAHwAf
ABwAGwAaABkAGAAXABcAFQAUABQAEgARABAAEAAOAA0ADgANAAwACwAIAAgABwAGAAcA
BgAGAAYABAAEAAMAAgAAAAAAAAD+//z//f/9//v//f/9//3//f/9//z//P/8//z//P/8
//z//P/7//v/+//7//z//P/8//v/+//7//v//P/8//z//P/9//3//f/9//3//f/9//z/
/P/8//3//f/9//3//f/9//3//f/+//7//v/9//3//f/9//3//f/9//v/+//7//v//f/9
//3//P/8//z//P/8//z//P/8//z/+v/6//r/+f/5//n/+f/5//f/9//3//f/+f/5//n/
+f/6//r/+v/6//j/+P/4//j/+v/6//r/+v/4//j/+P/4//j/+P/4//j/9v/2//b/9v/3
//f/+P/4//j/+P/5//n/+P/4//j/+P/3//f/9//3//f/+P/4//j/+P/4//f/9//3//f/
+P/4//j/+P/4//j/9v/2//b/9v/4//j/+P/4//b/9//3//j/+v/6//r/+v/4//n/+f/4
//j/+f/5//r/+v/6//r/+//7//v/+//7//v/+//7//z//P/9//7///8AAAAA////////
AAAAAAAA//////////8BAAEAAQAAAP3//P/5//j/9v/1//X/9f/3//b/9v/2//T/9P/0
//T/9f/1//T/9P/0//T/9P/0//T/9P/0//T/9f/1//X/9f/z//P/8//z//P/8//z//P/
8//0//T/9P/z//H/8v/0//L/8f/x//L/8//3//v/AwANABgAJAAwAD4ASQBUAF8AZQBq
AG0AaQBfAEsAMwAeAA4AAQDv/+H/4P/f/97/3v/a/9P/0v/R/9H/0v/S/9D/0f/R/8//
zf/M/8z/zf/K/8n/yf/I/8X/xv/G/8X/xf/H/8X/xf/F/8X/x//H/8v/z//Q/9L/0v/W
/9r/3f/f/+T/5v/m/+r/7//w//T/9//5//n/+f/6//z//f/+/////////wAAAQABAAEA
AwADAAMAAwADAAQABQAFAAYABgAGAAcACAAJAAsACwALAAsACQAKAAsADAAMAAwADAAN
AA8ADwARABEAEQATABQAFAAVABYAFgAYABkAGQAZABkAGgAbABwAHQAdAB0AHQAdAB8A
HwAfAB8AHwAfAB8AHwAhACAAIAAgAB4AHwAfAB8AHgAeAB4AHgAeAB4AHQAdABoAGQAY
ABcAFAATABMAEQASABIAEAAPAA4ADgAMAAsACgAJAAgABwAGAAYABQAEAAEAAAAAAAAA
AAAAAP///v/+//7//v/8//r/+//7//n/+f/5//n/+f/5//j/+P/4//b/9v/2//b/+P/3
//f/9//3//j/+P/4//f/9//3//f/9v/2//b/9v/3//f/9//3//f/9//3//b/+P/4//n/
+f/3//f/9//3//f/9//4//j/+P/3//f/9//3//f/9//3//f/9//3//f/9//3//f/9v/2
//b/9v/2//b/9v/2//b/9v/2//b/9f/3//f/9//3//b/9f/0//P/9f/1//X/9f/0//T/
9P/0//b/9v/2//b/9f/0//P/8v/0//T/9P/0//T/9P/0//T/9P/0//T/9P/z//P/9P/0
//T/9P/1//X/9P/0//T/9P/z//P/8//z//P/9P/0//T/9P/0//P/8//1//X/9v/2//X/
9P/z//L/8v/y//L/8v/0//T/9P/0//L/8//z//P/8//z//T/9P/0//T/8v/0//T/9P/0
//T/9f/1//T/9P/1//X/9v/2//b/9v/3//f/9//3//f/+f/5//n/+v/4//n/+v/7//z/
/P/7//v/+//8//z//P/9//3//f/9//3//f/9//z/+f/4//X/9P/0//P/8//z//P/8v/y
//L/8v/y//L/8v/x//H/8P/w//D/8P/w//D/8P/w//D/8P/v/+//7//v//H/8f/x//H/
8f/x//H/8f/x//L/8v/y//H/8//y//D/8P/v/+//8P/x//H/9/8BAA8AHAAoADQAQgBN
AFYAYQBrAHAAcQBvAGEASwAxAB4ADAD7/+n/3//e/9v/3P/e/9r/0//S/9H/0f/S/9L/
0P/P/8//z//P/87/zP/N/8z/yf/H/8j/x//G/8b/xf/F/8X/xf/F/8X/x//H/8f/yf/L
/8z/0P/S/9T/2P/Z/9n/3v/i/+T/5v/r/+7/8P/z//X/9f/3//j/+P/5//r/+//9//3/
/v////////8BAAEA////////AAADAAMABAAEAAQABQAGAAcABwAHAAcABwAHAAgACQAK
AAoACgAKAAsADQANAA8ADwANAA8AEAAQABMAFAAUABYAFwAXABcAFwAWABcAGAAZABkA
GQAZABkAGQAZABkAGQAdAB0AHQAdABsAGgAaABoAHAAdAB0AHQAaABoAGgAaABoAGgAZ
ABkAFgAVABQAEwASABEAEQAPAA4ADgAMAAsADAAMAAoACQAIAAcABgAFAAQABAADAAIA
AQAAAAAAAAD+//7//f/8//z//P/8//r/+v/7//v/+f/3//f/9//3//f/9v/2//b/9v/2
//b/9v/4//f/9//3//f/+P/4//j/9//3//f/9//2//b/9v/2//f/9//3//f/9//3//f/
9v/0//T/9f/1//f/9//3//f/+f/5//r/+v/6//n/+f/5//f/9//3//f/9//3//f/9//3
//f/9//2//b/9v/2//b/9v/2//b/9v/2//b/9v/1//X/9f/1//X/9f/1//X/9f/1//X/
9f/1//T/9P/0//T/9P/0//T/9P/0//T/9P/0//T/9P/0//T/9P/0//T/9P/0//T/9P/0
//P/8//0//T/9P/0//X/9f/2//b/9v/2//X/9f/1//X/9f/2//b/9v/0//T/8//z//P/
8//0//T/8v/y//L/8v/0//T/9P/0//T/9P/0//b/9//3//b/9P/1//X/9v/4//j/+P/5
//f/9//3//f/9//3//f/+P/6//v//P/9//z//P/7//v/+//8//z//P/9//3//f/9//3/
/f/9//z//f/8//n/+P/2//X/9f/1//X/9P/0//T/8v/y//L/8v/1//X/9P/0//L/8v/y
//L/9P/0//T/9P/z//P/8//z//P/8//z//P/8//z//P/8//z//T/9P/0//f/9f/y//b/
9v/x/+//8v/z//X/+f///wcADgAYACQAMAA5AEIATQBVAFoAXQBfAF0ATwA5ACYAFgAL
APv/7f/m/+X/4v/i/+T/4//c/9n/2//c/9z/2v/Z/9n/1//X/9b/1v/V/9T/0//T/9L/
0f/S/9D/z//N/83/y//N/83/zf/N/83/zf/N/9D/0P/S/9b/2v/b/9//5P/m/+b/6v/p
/+r/8P/1//X/9//5//z//P/9//7///8BAAEAAgADAAMAAwAFAAUABQAFAAUABgAHAAcA
CAAIAAgACQAKAAsACQAJAAkACQALAAwADQAOAA4ADgAOAA8AEQARABMAEwARABMAFAAU
ABMAFAAUABYAGQAZABkAGQAaABsAHAAdAB8AHwAfAB8AHgAdABwAGwAfAB8AHwAfACEA
IAAgACAAHwAfAB4AHQAeAB4AHgAeABwAHAAbABsAGgAZABgAFwAWABUAFQATABQAFAAS
ABEAEAAQAA4ADQAMAAsACgAJAAgACAAHAAYABQAEAAQABAACAAIAAQAAAAAAAAAAAP7/
/P/9//3/+//9//3//f/9//3//P/8//z//v/+//7//v/8//v/+//7//v//P/8//z//f/9
//3//f/8//z//P/8//3//f/9//3//////////v/8//z//f/9/////////////f/9//7/
/v8AAP///////////////////f/9//3//f/////////+//7//v/+//7//v/+//7//v/+
//7//v/9//3//f/9//3/+//7//v/+//9//3//f/9//z//P/8//z//P/8//z//P/8//z/
/P/8//z//P/8//z/+v/6//r/+v/8//z//P/8//v/+//8//z//P/8//3//f/8//z//P/8
//v/+//7//v/+//8//z//P/8//z/+//7//v/+//8//z//v/8//r//P/8//z//P/8//3/
/f/8//z//f/9//7//v/+//7///////////////3//f/9//7//P/9//7///8BAAIAAgAD
AAMABAAEAAQAAwADAAMAAwAFAAUABQAEAAUABAABAAAA/P/7//v/+//7//r/+v/6//r/
+v/6//r/+//7//r/+v/6//r/+v/6//j/+P/4//j/+f/5//n/+f/5//n/+f/5//f/9//3
//f/9//4//j/+P/5//n/+P/4//j/9//1//b/9//5//v/+//9/wgAEgAcACgAMwA+AEcA
TwBYAF8AYQBhAF8AUwA8ACYAGQAPAPv/7P/p/+j/5v/m/+f/5P/d/9v/2v/c/97/3f/X
/9f/1//Y/9r/2//Y/9P/0f/S/9P/0v/Q/9H/0f/P/83/z//P/8//zf/N/83/z//Q/9L/
1v/W/9j/3f/f/+D/4v/m/+r/7f/w//T/9//5//n/+//8//z//f/+////AQABAAIAAwAD
AAMABQAFAAUABQAFAAYACQAJAAoACgAIAAkACgALAAsACwALAAsACwAMAA0ADgAQABAA
EAARAA8ADwARABEAEQATABQAFAAVABYAFgAYABkAGQAZABkAHAAdAB4AHwAdAB0AHQAd
AB8AHwAfAB8AIQAhACEAIQAhACAAIAAgACAAIQAhACEAIAAgACAAIAAgACAAHwAfAB4A
HQAcABsAGQAXABYAEwAUABQAEgARABAAEAAOAA0ADgANAAwACwAIAAgABwAGAAUABAAE
AAQABAAEAAMAAgAAAAAAAAD+//7///////3////////////9//z//P/8//7//v/+//7/
/f/7//r/+f/7//z//P/8//v/+//7//v//P/8//z//P/9//3//f/9//3//f/9//z//P/8
//3//f/9//3//f/9//v/+//8//z//v/9//3//f/9//3//f/9//v/+//7//v/+//7//v/
+v/6//r/+v/6//z//P/8//z/+v/6//r/+f/5//n/+f/5//n/+f/5//n/+f/5//n/+f/6
//r/+v/6//j/+P/4//j/+P/4//j/+P/4//j/+P/4//j/+P/4//j/+P/4//j/+P/3//f/
+P/4//j/+P/5//n/+P/4//j/+P/3//f/9//3//f/+P/4//j/9v/2//X/9f/3//f/+P/4
//b/9v/2//b/+P/4//j/+P/4//j/+P/4//j/+P/4//j/+f/5//j/+P/5//n/+v/8//z/
/P/9//v/+//7//v/+//7//v//P/8//3//v///wAAAAD///////8AAAAAAAABAAEAAQAB
AAEAAQABAAAA/f/8//n/+P/4//f/9//3//f/9v/2//b/9v/2//b/9v/3//f/9v/2//b/
9v/2//b/9v/2//b/9v/1//X/9f/1//X/9f/1//X/9f/1//X/9f/1//b/9v/2//P/9//4
//j/9v/z//P/9P/1//f/+/8BAAkAFAAiACwAOABFAE4AWQBjAGgAawBrAGMAUQA7ACYA
GAAHAPX/6f/m/+P/4v/i/+D/2//Y/9X/0f/S/9b/1v/T/9H/0//T/9L/zv/P/9D/z//N
/8r/yf/K/8r/x//H/8n/x//H/8n/yf/J/8v/z//R/9L/1P/Y/9r/2v/f/+P/5P/k/+r/
7v/x//L/9v/5//v/+//7//z/AAABAAIAAwABAAEAAgADAAMAAwAFAAUABQAFAAUABgAH
AAcACAAIAAYABwAIAAkACgALAAwADQALAAwADQAOABAAEAAQABEAEQARABMAEwAVABcA
GAAYABcAGAAYABoAGwAbABsAGwAcAB0AHgAfACEAIQAhACEAIQAhACEAIQAjACMAIwAj
ACUAJAAkACQAJAAlACUAJQAiACIAIgAiACIAIgAhACEAIAAfAB4AHQAaABkAGQAXABYA
FgAUABMAEgASABAADwAOAA0ADAALAAoACgAJAAgABwAGAAYABgAEAAQAAwACAAIAAgAC
AAAAAAABAAEA/////////////////v/+//7//P/8//z//P/+//3//f/9//3//v/+//7/
/f/9//3//f/8//z//P/8//3//f/9//3//f/9//3//P/+//7///////3//f/9//3//f/9
//7//v/8//v/+//7//3//f/9//3//f/9//3//f/9//3//f/8//z//P/8//z//P/8//z/
/P/8//z//P/7//v/+//7//v/+//7//v/+//7//v/+//7//r/+v/6//r/+v/6//r/+v/6
//r/+v/6//r/+v/6//r/+v/6//r/+v/6//r/+v/6//n/+f/6//r/+v/6//v/+//4//j/
+P/4//n/+f/5//n/+f/6//r/+v/6//r/+f/5//n/+f/6//r/+v/6//r/+v/6//r/+v/6
//j/+P/4//j/+P/5//n/+f/7//r/+f/4//f/9v/3//n/+v/6//r/+//7//z//P/8//z/
/f////////////3//f/9//7//v///wAAAQACAAIAAQABAAEAAgACAAIAAwADAAMAAwAD
AAMAAwACAP///v/7//r/+v/5//n/+f/3//b/9v/2//j/+P/4//j/+f/5//j/+P/4//j/
+P/4//b/9v/2//b/9//3//f/9//1//X/9f/1//f/9//3//f/9f/2//b/9v/1//f/+P/2
//T/9f/3//T/9//7/wEACQATACIAMAA+AEoAVQBgAGkAbwBwAHMAbwBbAEMAMQAeAAwA
+//t/+f/5P/j/+L/5P/e/9n/1v/V/9f/2P/Y/9j/1//X/9n/1//U/9L/0f/S/9H/z//O
/83/yv/K/83/zf/L/8v/zf/N/83/zf/N/8//0//U/9b/1v/a/97/4f/j/+b/6P/q/+7/
8f/2//j/+f/7//3////+/wAAAQACAAMAAwADAAQABQADAAMABQAFAAcABwAHAAgACQAJ
AAoACgAKAAsADAANAAsACwALAAsADQAOAA8AEAASABIAEgATABMAEwAVABUAFQAXABgA
GAAZABoAGgAcABsAGwAbABsAHAAdAB4AHwAhACEAIQAhACEAIQAhACEAIwAjACMAIwAh
ACAAIAAgACAAIQAhACEAIAAgACAAIAAeAB4AHQAdAB4AHQAcABsAGgAZABkAFwAWABYA
FAATABAAEAAOAA0ADgANAAwACwAKAAoACQAIAAUABAAEAAQAAgACAAEAAAACAAIAAgAA
AAAAAQABAP//AQABAAEAAQD///7//v/+//7//v/+//7//v/9//3//f/9//7//v/+//3/
/f/9//3//v/+//7//v/9//3//f/9//////////7/AAAAAAEAAQD///////////////8A
AAAAAAD///////8BAAEAAQABAP///////////////////v/+//7//v/+//7//v/+//7/
AAAAAAAA///9//3//f/9//3//f/9//3//f/9//3//f/8//z//P/8//z//P/8//z//P/8
//z//P/+//7//v/+//7//v/+//7//v/+//7//v/9//3//v/+//z//P/9//3//v/+//7/
/v/9//3//f/9//3//v/+//7//v/+//3//f/7//v//P/8//z//P8AAAAAAAAAAAAA/v//
/////v/+//////8AAAAAAAAAAAEAAwADAAMAAwACAAEAAAAAAAIAAwAEAAUABgAGAAUA
BQAHAAgACAAIAAcABwAHAAcACQAJAAkACAAHAAYAAwACAAAA///////////+//7//v/+
//7//v/+///////+//7//v/+//7//v/8//z//P/8//3//f/9//3/+//7//v/+//8//3/
/v////3//v/+//7//f/9//7//v/+//3/+//8//v//f8BAAcACwAUABwAKAA2AD8ASABV
AF0AYgBlAGcAZwBfAE0AOAAmABkADQD9//L/7//s/+z/7v/t/+r/4//h/+L/5P/m/+f/
4//h/+H/5P/i/+H/4P/f/93/2v/Z/9j/2P/Z/9n/1//X/9f/1f/V/9X/1//X/9n/3P/c
/97/4v/k/+X/5//q/+7/8P/0//f/+v/8////AQABAAEABAAGAAcACAAJAAsACwAMAA0A
DQANAA8ADwANAA0ADQAOAA8ADwAQABAAEAARABIAEwAVABUAFQAVABUAFgAXABgAGQAY
ABcAFwAZABkAGwAbABsAHQAeAB4AHQAeAB4AIAAjACMAIwAjACQAJQAmACcAJQAlACUA
JQAnACcAJwAnACkAKQApACkAKQAoACgAKAAoACkAKQApACYAJgAmACYAJgAmACUAJQAk
ACMAIgAhACAAHwAfAB0AHAAcABoAGQAYABgAFgAVABYAFQAUABMAEAAQAA8ADgAPAA4A
DgAOAAwADAALAAoACAAIAAgABgAIAAkACQAHAAUABQAFAAUABwAGAAYABgAEAAQABAAE
AAYABQAFAAUAAwAEAAQABAADAAMAAwADAAYABgAGAAYABQAFAAUABQAFAAUABQAEAAYA
BgAHAAcABwAHAAcABwAFAAUABgAGAAgABwAHAAcABwAHAAcABwAHAAcABwAHAAcABwAH
AAYABgAGAAYABgAGAAYABgAGAAQABAAEAAMABQAFAAUABQAFAAUABQAFAAUABQAFAAUA
AgACAAIAAgAEAAQABAAEAAQABAAEAAQABAAEAAQABAAEAAQABAAEAAQABAAEAAQABQAF
AAYABgAEAAQABQAFAAIAAgACAAIAAwADAAMAAwADAAQABAAEAAQABAADAAMAAwADAAIA
AgAEAAQABAAEAAQABQAFAAQABAAFAAUABgAIAAgACAAJAAcABwAHAAcABwAHAAcACAAG
AAcACAAJAAwADAALAAsACwAMAAwADAALAAsACwALAAsACwALAAoACgAKAAgACAAGAAUA
BQAFAAMAAgACAAIABAAEAAQABAADAAMAAgACAAIAAgACAAIAAgACAAIAAgADAAMAAwAD
AAMAAwADAAMAAQABAAEAAQABAAIAAgACAAMABQAGAAYABgADAAEAAAABAAUABwALABEA
GgAmADIAPgBJAFAAWwBlAGwAbQBvAG0AYwBPADgAKAAbAA0A///0/+//7P/w//L/7//q
/+n/5f/m/+j/6P/l/+P/5f/n/+T/4v/j/+L/3//f/+D/4f/c/9r/2//Z/9n/2//b/9n/
1//Z/9n/2f/b/+D/4v/i/+b/6v/r/+3/8P/y//b/+v///wAAAAADAAcABwAHAAgACgAL
AAwADQAPAA8AEAARABEAEQATABMAEwATABMAFAATABMAFAAUABYAFwAYABkAGQAZABkA
GQAZABoAGwAcABwAHAAcAB0AHwAfACEAIQAfACEAIgAiACUAJgAmACgAKQApACkAKQAq
ACsALAAtAC0ALQAtAC0ALwAvAC8ALwAvAC8ALwAvADEAMAAwADAALgAvAC8ALwAwADAA
MAAwAC4ALgAtAC0AKgApACgAJwAoACcAJwAlACQAJAAiACEAIAAgAB4AHQAeAB0AHAAb
ABgAGAAXABYAFQAUABQAFAASABIAEQAQABAAEAAQAA4ADgAPAA8ADQANAA0ADQANAA0A
DAAMAAwADAAMAAwADAAMAAsACwALAAsADAAMAAwADQANAA0ADQAOAA4ADgAOAA8ADwAP
AA8ADwAPAA8ADgAQABAAEQARABEAEQARABEAEQARABIAEgAQAA8ADwAPAA8ADwAPAA8A
DwAPAA8ADwAPAA8ADwAOABAAEAAQABAAEAAQABAAEAAQABAAEAAPAA8ADwAPAA8ADwAP
AA8ADwANAA0ADQANAA4ADgAOAA4ADgAOAA4ADgAMAAwADAAMAA4ADgAOAA4AEAAQABAA
EAAOAA4ADgAOAA0ADQAOAA4AEAAQABEAEQAOAA4ADgAOAA0ADQANAA0ADwAQABAAEAAQ
ABAADwAPAA8ADwAQABAAEAAQABAAEAAQABAAEAAQABAAEAAQABAAEAARABEAEQATABMA
FAAUAA==
         </WaveFormData>
      </LeadData>
      <LeadData>
         <LeadByteCountTotal>10000</LeadByteCountTotal>
         <LeadTimeOffset>0</LeadTimeOffset>
         <LeadSampleCountTotal>5000</LeadSampleCountTotal>
         <LeadAmplitudeUnitsPerBit>4.88</LeadAmplitudeUnitsPerBit>
         <LeadAmplitudeUnits>��V</LeadAmplitudeUnits>
         <LeadHighLimit>2147483647</LeadHighLimit>
         <LeadLowLimit>268435456</LeadLowLimit>
         <LeadID>II</LeadID>
         <LeadOffsetFirstSample>0</LeadOffsetFirstSample>
         <FirstSampleBaseline>0</FirstSampleBaseline>
         <LeadSampleSize>2</LeadSampleSize>
         <LeadOff>FALSE</LeadOff>
         <BaselineSway>FALSE</BaselineSway>
         <ExcessiveACNoise>FALSE</ExcessiveACNoise>
         <MuscleNoise>FALSE</MuscleNoise>
         <LeadDataCRC32>3210413361</LeadDataCRC32>
         <WaveFormData>
+P/4//j/+P/2//b/9v/2//b/9v/2//b/9v/2//b/9v/2//b/9v/2//j/+P/4//j/+P/4
//j/+P/4//j/+P/4//j/+P/4//j/+P/4//j/+P/6//r/+v/6//r/+v/6//r//P/8//3/
/v/+/wAAAAABAP//AgACAAQABAAEAAQAAwADAAMAAwADAAMABAAEAAQABwAIAAgACAAG
AAMAAQD//wAAAAAAAAAA/v/7//r/+f/7//v/+v/6//v/+//7//n/+P/4//j/9//4//b/
9//4//b/9v/2//X/9//3//f/+P/4//f/9//3//n/+f/5//n/+P/4//j/9v/0//T/9P/1
//f/9//4//j/9v/1//T/9P/1//X/+v/+/wEABAAGAAgACgAKAAwAEwAeACwANAA2ADcA
NgAuACIAGAAMAAcABgD+//T/8f/t/+b/3v/X/8r/v/++/8P/x//O/9T/1v/U/9b/3P/h
/+X/5v/o/+3/7//t/+v/6//t/+z/7P/u/+//7//t/+z/7P/s/+7/8f/z//L/8v/2//f/
+f/8//7/AAADAAUABwAHAAUABQAEAAMAAQABAAMAAwAFAAUABQAFAAUABQADAAMAAwAE
AAQABAAEAAMAAQABAAAAAAACAAMABAAEAAYABQAFAAUAAwADAAMAAwABAAEAAQABAAEA
AAAAAAEAAQADAAMAAwADAAIAAgABAP////8AAAAAAgACAAEAAQAAAAAA//////7/////
/////v/+//3//f/9//7//v8BAAEAAQABAAEAAQABAAEAAgAGAAkACgALAA4ADgAOAA4A
DQANAAwADQAQABAAEAAPABAAEAAQABAADgAOAA4ADgAOAA0ADAALAAoACQAJAAkABwAH
AAUABQAGAAUABAAEAAQABAAEAAQABAACAAEAAAAAAAEAAQACAAIAAQABAAAA/v/+//7/
/v8AAAAAAAAAAAIAAgACAAIA/////wAAAQADAAQABAADAAIAAgACAAIAAQACAAIAAgAE
AAIAAgACAAIAAwAEAAUAAwAEAAQABAADAAIAAgACAAMAAwADAAQAAgACAAEAAQABAAEA
AQABAAEAAQABAP////8AAAAAAAAAAP///v/9//3//f/+/wAA/v/+//7//v/9//3//f/9
//v/+//7//v//f/+//7//////////f/8//v/+//6//n/+v/8//3//v/9//z/+v/5//n/
+//7//z//P/8//z/+//5//j/+P/4//v/+//7//v/+//7//v/+//3//n/+f/5//v/+v/6
//r/+v/6//v//P/8//z//P/8//z//P/7//z///8BAAIABgAIAAoACgAKAAgABQADAAEA
AgADAAYACAAIAAgACQAKAAsADAAMAAsACAAHAAcABgAFAAQAAwABAAEAAQABAAEA/v/+
//3//f/+//3//v8AAP////////z/+v/6//r/+v/7//v//P/9//z//P/7//n/+//7//v/
+//5//n/+v/6//r/+P/4//j/+P/5//n/+f/6//r/+v/5//z//v////3//P/6//3/AAAA
AAAAAAAAAAIABwAOABgAJAAwADsAQABEAEQAPgA0ACkAHAAYABQABQD1//L/8P/r/+b/
3f/O/8n/y//O/9T/3v/k/+T/5P/j/+f/6P/m/+X/6f/t/+//7//v//T/+P/2//X/8//x
//L/9P/0//T/9f/3//j/+P/4//f/+f/6//r//P/9/wEAAQADAAMABQAGAAcABwAFAAMA
AwADAAUAAwADAAMAAwAFAAUABQAGAAQABAAEAAMABQAFAAQABAAGAAcACAAIAAcABQAE
AAMABQAFAAUABQADAAMAAwADAAQABAAFAAcABgAHAAYABQAHAAYABgAFAAUABQAGAAYA
BQAEAAIAAQAAAAAA/////wIAAwADAAMAAgACAAEAAQACAAQABQAJAAgABwAGAAUACAAJ
AAoADAAMAA8AEAARABIAEgASABIAFQAXABgAGwAbABoAGQAXABgAGAAYABgAGgAaABoA
GgAZABcAFQATABUAFQAWABcAFgAVABIAEQASABEAEAAQABAAEAAQABAADgAMAAsACgAM
AA0ADQAOAA4ADQANAAwADAAMAAwADAAMAAwADAAMAAwADAAMAAwADQANAA4ADwANAA4A
DgANAAwADAAMAAwADQAOAA4ADgAMAAoACgAKAAwADQAOAA8ADgAOAA0ADAANAAwADAAM
AA0ADQANAA4ACwAKAAgABwAHAAcABwAHAAcABwAHAAUACAAKAAsADAANAA0ADQANAAkA
BwAGAAYACAAIAAgACAAIAAcABgAFAAQABQAGAAcABwAIAAgACQAHAAcABQAEAAYABwAH
AAcABgAGAAUABAAGAAYABQAFAAMABQAFAAYABAAEAAQAAwAFAAQABAAEAAQAAwACAAEA
AwADAAMAAwADAAUABQAFAAQAAgABAAAAAQACAAQABQAEAAIAAgABAAAAAQACAAMABAAD
AAQABAAGAAgACQAJAAwADgAQABAAEAAOAA0ADQANAA8ADwARABIAEAAQABEAEgASABIA
EQAPAA4ADQANAAwACQAIAAcABQAHAAcABwAHAAQABAADAAMABQADAAMABAADAAMAAwAA
AP7//v/+//7//v/9//3//f/9//7//v/9/////////////f/9//7//v/8//r/+v/6//v/
/f/+///////+//3/+//8//z//////wAABAAHAAYABgAIAAoADAAOABEAGgAmADQAPgBF
AEoATABIAEAANAAnABwAGAAQAAEA9//0//D/6//m/93/0P/L/8//0v/Y/97/4v/i/+T/
6f/t//D/8v/x//P/8//z//X/9f/2//T/8v/x//H/8f/w//D/8v/2//f/+f/6//r/+P/5
//n/+P/6//z///8BAAMABQAFAAUABgAFAAMAAwAFAAUAAQABAP//////////AAABAAIA
BAADAAIAAQD//wEAAQAAAAAAAAABAAIAAgACAAEAAQABAAMAAwADAAMAAQABAAEAAQAB
AAAAAAABAAEAAwADAAMAAQAAAAAA//8BAAEAAgACAAAAAAD/////AAAAAP/////+////
//////z//P/7//v//f/+//7/AQABAAEAAQABAAMAAwADAAQABAAHAAgACQAKAAoACgAK
AA0ADwAQABMAEwASABEADwAQABAAEAAQABIAEgASABIAEAAPAA4ADQAOAA0ADQANAAsA
CwAJAAkACAAHAAYABgAIAAgACAAIAAYABAADAAIABAAFAAUABgAEAAMAAwACAAQABAAE
AAQAAgACAAIAAgACAAIAAgACAAMAAwAEAAUABAAEAAMAAQACAAIAAgACAAMABAAEAAQA
BAACAAIAAgACAAMABAAFAAIAAgABAAAAAQAAAAAAAAABAAEAAQACAAAAAAD/////////
///////////////9//v//P/8//z//f/9//3//f/8//v/+//8//7//v/+//7//f/9//3/
/f/7//v/+//7//v//P/8//3/+//7//n/+P/6//v/+//7//v//P/8//z/+v/6//n/+f/5
//v/+//8//v/+v/5//f/+f/4//j/+P/5//n/+f/5//f/9//3//f/9//5//n/+f/3//b/
9v/2//j/+P/5//n/+P/4//j/9//3//f/9//3//j/+P/4//j/+P/4//j/+P/7//z//P/+
//7//////wIAAAACAAIAAgAEAAMAAwADAAEAAQADAAQABgAGAAcACAAHAAYABAABAP7/
/f/9//z//P/8//z/+//6//n/+P/3//j/+P/3//f/+f/3//f/+P/3//f/9//0//b/9v/2
//b/9v/1//X/9f/1//b/9v/1//f/9//3//f/9f/1//b/9v/3//b/9//4//f/9//2//X/
+P/4//j/9//4//b/9//3//j/+v///wIABAAIAAoACgAKAA8AGAAkADIAOgA/AEIAQAA0
ACgAGgALAAYABgD8/+//7f/o/+D/1//M/8H/vP/B/8X/zP/U/9r/2v/a/9z/4f/l/+j/
6v/t/+//8f/x/+//7//u/+z/7v/t/+3/7f/u/+z/6v/s/+3/7f/u//D/8v/z//X/9v/2
//j/+f/7//3//f/9/////v/7//v/+//5//n/+f/5//v/+//7//v/+f/5//n/+v/6//r/
+v/5//v/+//6//r/+P/5//r/+v/6//n/+f/5//f/9//3//f/+f/5//n/+f/5//j/+P/5
//f/+f/5//n/+//6//r/+f/3//f/+P/4//j/+P/3//f/9//4//j/+f/5//n/+P/3//f/
+P/4//n/+P/4//f/+f/5//n/+f/5//v/+//7//z//f////////8BAAIAAwAEAAIAAwAD
AAUABgAGAAYABQAGAAYABgAGAAUABAADAAIABAADAAIAAQD+//3//f/9//3//f/7//v/
/P/7//r/+v/4//j/+P/4//n/+P/4//j/9v/3//f/+P/4//f/9//2//b/9v/2//b/9v/2
//b/9v/4//j/+P/4//X/9f/2//f/9//4//j/9//4//j/+P/4//j/+P/3//b/9//2//f/
+P/3//f/9//3//f/+P/4//j/9//2//b/9v/1//X/9f/2//j/+P/3//f/9f/1//X/9f/2
//f/+P/3//f/+P/4//j/9//3//f/9//3//f/+P/6//j/+P/4//j/+f/5//n/+f/3//f/
9//3//X/9v/2//f/+f/5//f/9v/0//X/9f/1//f/+P/4//j/+P/4//f/9//1//f/9//4
//n/+v/7//v/+f/4//j/+P/3//f/9//3//n/+f/5//n/9//5//n/+f/5//j/+P/4//f/
9v/2//X/9v/2//b/9f/3//f/9//3//f/+P/5//n/+P/4//j/+P/1//X/9v/4//j/+P/4
//n/+v/6//z//P/9//3/AAACAAQABAAEAAIAAQABAAEAAQABAAMABAAFAAYACAAKAAkA
CAAGAAMAAgABAAEAAAD+//z/+v/3//j/+f/6//v//P/8//v/+//6//f/9v/2//X/9f/1
//L/9P/0//T/9P/0//P/8//z//P/9P/0//P/8f/x//H/8f/z//P/9P/0//T/8v/y//L/
9P/1//X/9f/2//b/9v/1//L/8P/x//P/9v/6//3/AAACAAQABgAGAAgADwAaACQALgA0
ADUANgAyACgAHgASAAkACAAEAPj/7//r/+T/2v/T/8r/vf+4/7v/v//E/8r/zv/O/9D/
1v/f/+P/5P/m/+f/6f/p/+f/5//n/+b/5v/o/+f/5//l/+b/5v/m/+j/7f/v/+7/7P/s
/+3/7//u//D/8v/3//n/+f/7//n/+f/4//f/9//3//f/9//3//X/9f/1//X/9f/3//f/
9//4//j/+P/4//f/9v/1//P/8v/z//X/9//4//r/+f/5//n/9//3//f/9//5//n/+f/5
//j/9v/1//X/+P/7//z//f/8//r/+f/3//f/9//4//j/+//8//z//f/6//r/+f/5//j/
+f/5//n/+P/4//f/9//3//j/+P/7//v/+//7//v/+f/5//n/+v/9/wEAAwAFAAQABAAE
AAQAAgADAAMABQAIAAgACAAHAAYABgAGAAYACAAIAAgACAAIAAcABgAFAAMAAQAAAP//
AQABAP/////+//3//P/8//7//v/+//7//P/6//n/+P/4//n/+f/6//r/+f/5//j/9v/2
//b/9v/4//j/+P/4//b/9v/2//b/9//3//j/+f/3//j/+P/3//j/+P/4//j/+//8//z/
/P/7//j/9//2//j/+f/6//v/+//8//z//P/5//j/+P/4//v/+//7//z/+v/6//n/+f/5
//n/+f/5//n/+f/5//f/9f/2//b/9v/4//n/+v/7//j/9//3//j/+f/6//v//P/8//v/
+v/5//n/+f/5//n/+f/6//r/+//7//v/+f/4//n/+//8//3/+v/6//n/+P/6//r/+f/5
//j/+//8//7//f/8//v/+f/5//j/+P/4//v/+//7//v/+//7//v/+//5//v/+//7//v/
+v/6//r/+v/6//v/+//8//z//P/6//r/+v/6//3//v/+/wAAAgADAAMABgAFAAYABQAE
AAYABQAFAAUAAwADAAUABgAIAAgACQAKAAsADAAMAAsABwAFAAQAAgACAAIAAgABAP//
/////////v/+//3//f////3//f/+//7//f/8//j/+v/6//r/+v/6//n/+f/5//n/+v/6
//n/+//7//v/+//7//v//P/8//7//P/8//z/+//7//r/+f/6//r/+v/5//7//v/9//3/
/P/+////AAAEAAgACAAIAAgACQAOABgAKAA4AEMASgBMAEgAPAAyACMAFgASAA4AAwD3
//T/8P/p/+D/1//K/8f/yf/O/9b/4v/m/+T/5P/j/+X/5P/m/+n/7f/v/+//8f/z//T/
9P/y//H/8//1//L/8P/w//L/8//1//j/+v/6//n/+f/4//j/+v/7////AwAFAAMABQAG
AAUAAwADAAEAAQABAAMAAwADAAMAAwADAAMAAwAEAAYABgAGAAUAAwADAAIAAgAAAAEA
AgACAAQAAwADAAMAAwADAAMAAwAFAAUABQAFAAcABgAGAAcABAAFAAQAAwAFAAQABAAD
AAUABQAGAAYABQAEAAIAAQACAAIAAQABAAAAAQABAAEAAgACAAEAAQAAAAAA//8BAAIA
AwAEAAUABgAHAAgACgAJAAsACwALAA4ADgAOAA4ADQANAAwADQAQABIAFAAVABQAFAAU
ABQAEwASABEAEAASABEAEAAPAAwACwALAAsADQANAAsACwAMAAsACgAKAAcABgAFAAQA
BwAGAAYABgAEAAUABQAGAAYABQAFAAQABQAGAAcACAAHAAYABQAEAAUABgAHAAgABgAF
AAUABQAFAAYABgAFAAYABgAGAAYABwAIAAgACAAIAAYABgAGAAYABwAIAAkABwAIAAgA
CAAJAAgACAAIAAgABwAGAAYACAAIAAcABwAJAAkACQAJAAcABwAHAAUABQAGAAYABgAF
AAUABQAFAAcABwAIAAoACAAIAAgACAAJAAkACQAJAAgACQAKAAsACQAKAAoACwALAAsA
CQAIAAUABQAEAAMABAAGAAcACAAJAAoACgALAAgACQAIAAgACgAKAAoACQAJAAgACAAI
AAgABwAGAAUABwAHAAcABwAHAAkACQAJAAkACAAIAAgACAAIAAYACAAIAAgACAAJAAoA
CgAMAAsACwAKAAwADAAOAA4ADgAPAA8AEAARAA8ADwARABIAEgASABMAFAAWABYAFQAT
ABQAEwATABIAEQAQAA8ADQAMAAsACgAJAAoACgAJAAkABwAFAAUABgAJAAkACQAGAAQA
BAAEAAQAAgABAAEAAQADAAQABAADAAIAAQAAAP//AAABAAMABAAEAAIAAgACAAAAAQAB
AAEAAgACAAIAAQAAAAAA/f/9//7/AAADAAYACAAKAAwADgAQABMAFgAeACwAOgBHAEwA
UABUAFAARAA5ACwAIgAcABUABwD8//j/8//s/+f/3v/R/8//0P/U/9j/3P/g/+L/4//l
/+r/8P/x//H/9f/1//X/8//2//b/9v/1//X/9f/0//L/8v/y//P/9f/4//r/+v/5//n/
+v/6//z/AQADAAUABQAHAAcABgAFAAMAAwADAAMABQAFAAMAAwADAAMAAQABAAEAAgAE
AAQABAADAAUABQAEAAQABAAFAAYABgAFAAMAAgABAAEAAQABAAEAAgADAAQABQAFAAQA
BAAFAAMABQAFAAUABQAEAAQAAwADAAMABAAEAAYABgAFAAUABgAGAAUABQAGAAcABwAH
AAQABAADAAMAAQACAAIABQAFAAUABQAFAAUABQAFAAYACAALAAwADQAPABAAEQASABAA
EQARABMAEgASABIAEQAQABAAEAAQABAAEAAQABAAEAAPAA4ADQAMAAsACwALAA0ADQAL
AAsACAAHAAYABgAGAAYABgAGAAgABgAFAAQAAgADAAMABAAEAAMAAwACAAAAAAAAAAAA
AgACAAIAAgAAAAAAAAAAAP////8AAAEAAwAEAAQAAwAAAAAAAAAAAAEAAgACAAIABAAC
AAIAAgAAAAEAAgADAAEAAgACAAIAAQAAAAAAAAABAAEAAQACAAQABAADAAMAAwADAAMA
AwAFAAUABQADAAIAAgABAAAAAwADAAMAAwAEAAMAAwAEAAIAAgACAAIABQAFAAUABQAD
AAMAAwADAAMABAAEAAUABQAFAAMAAgACAAMAAwADAAMABAAEAAQABAAEAAMAAwADAAUA
BQAGAAQABAAEAAMAAwACAAIAAgAFAAUABQAFAAQAAwACAAEAAQADAAMAAwADAAIAAgAC
AAAAAAABAAEABAAEAAQAAwADAAEAAgACAAIAAgACAAUABgAGAAgABgAHAAcACgAMAA4A
DgAOAAwACwALAAsACwALAA0ADgAOAA4ADwAQAA4ADgANAAsADAALAAsACgAHAAYABQAD
AAMAAwADAAMABAAEAAMAAwABAP////8AAAMAAwADAAAA/v/+//7//v/+//3//f/9//3/
/v/+//3/+//7//v/+//9//3//v/+//7//P/8//z//P/9//3//f/+//7//v/9//z//P/9
//3/AAACAAUACAAIAAoADAAOAA4AEwAeACoANgBAAEUASABGAD4AMgAmABcADgAOAAYA
9//v/+z/5P/d/9j/zf/G/8X/y//Q/9b/3P/e/97/4v/n/+3/8P/y//P/8//1//X/9f/3
//b/9P/2//f/9f/z//L/8P/y//T/9//5//r/+v/6//v/+//6//7/AAADAAcABwAHAAUA
BQAEAAEAAQADAAUABQAFAAMAAwADAAMAAwADAAMAAwAEAAQABAAEAAMAAwADAAIAAgAE
AAUABgAGAAQAAwADAAMAAwADAAMAAwAFAAUABQAFAAUABAAEAAUABQAHAAcABwAFAAQA
BAADAAMAAwAEAAQABgAGAAUABQACAAIAAQABAAQABQAFAAUABAAEAAMAAwADAAQABAAH
AAcABwAHAAcABwAHAAcACAAIAAsADAANAAwADAAMAAwADAANAA0ADwASABIAEgARAA4A
DgAOAA4AEAAQABAAEAAPAA0ACwAJAAoACQAJAAkACQAJAAcABwAEAAMAAgACAAQABAAE
AAQAAgAAAP///v/+//////8AAAIAAQABAAAA/v/+//7//v8AAAAAAAAAAAAAAAAAAAAA
/////wAAAQABAAIAAgABAAAAAAAAAAAAAQACAAIAAgAEAAIAAgACAAIAAwAEAAUABwAI
AAgACAAFAAQABAAEAAcABwAHAAgABgAGAAUABQAFAAUABQAFAAYABwAIAAcABQAGAAYA
BgAJAAkACQAJAAYABQAFAAYABAAEAAQABAAFAAUABQAFAAMAAwADAAMABQAGAAYABwAF
AAUAAwACAAQABQAFAAUABQAGAAYABgAFAAQAAgABAAEAAwADAAQAAgACAAIAAQABAAAA
AAAAAAMAAwADAAMAAQABAAEAAQD//wEAAQABAAEAAAAAAAAAAgACAAMAAwAEAAQABAAD
AAAA///+//3/AAACAAQABQAGAAQAAgACAAIAAgAFAAYABgAIAAYABwAHAAoACgAMAAwA
DAAOAA0ADQANAAsACwANAA4AEAAQABEAEgAQABAADwANAAwACwALAAoACwAKAAkABwAF
AAUABQAFAAQABAADAAMABQADAAMABAAHAAcABwAEAAQABAAEAAQAAgABAAEAAQACAAQA
BQAFAAUABQAFAAUABQAFAAYABgAGAAQABAAEAAMAAwACAAEAAwAEAAUABQAGAAYABQAF
AAQACAAPABAAEgAUABYAFgAYAB8ALAA4AEIASABLAEwARAA4ACwAHgATABQADgAAAPn/
+f/0/+r/4//W/8v/xv/J/9H/2P/g/+L/4v/i/+j/7f/z//T/9v/3//n/+f/5//n/9f/2
//T/9P/1//f/9f/0//T/9v/2//f/+//8//z//v//////AAAAAAIAAwAFAAkACwALAAkA
BgAFAAUAAwABAAMAAwADAAUABQAFAAUAAwADAAMABAAGAAYABgAFAAUABQAEAAQAAgAD
AAQABAAGAAUABQAFAAMAAwADAAMAAwADAAMAAwADAAIAAgADAAEAAwADAAMABAAEAAUA
BQADAAMABAAEAAYABgAFAAUAAgACAAEAAQACAAMAAwADAAQABAADAAMAAgACAAEAAwAD
AAMAAwADAAUABQAFAAYABwAJAAkACQAMAAwADAAMAAoACwALAA0ADgAOAA4ADQAMAAwA
DAAMAAoACgAKAAoADAALAAoACQAGAAUABQAFAAYABwAGAAcABAADAAIAAgACAAIAAgAC
AAMAAgACAAIAAQABAAAAAAABAAEAAgACAAEAAAD///7//v/+//7//v8AAAAAAAAAAP7/
/f/9//3///8CAAQABQADAAIAAQAAAP//AAAAAAAAAwACAAMABAACAAMABAAFAAUABgAG
AAYABQAEAAQABAAFAAUABQAGAAYABgAFAAUABQAFAAUABQAFAAUABQADAAMABAAEAAQA
AwADAAMAAwAEAAMAAwAEAAQABAAEAAQABwAHAAcABwADAAMAAwADAAEAAgACAAMABAAF
AAQABAAEAAUABQAFAAUABgAGAAYABAAEAAMAAwADAAUABQAGAAYABgAGAAUAAwACAAIA
AgAFAAUABQAFAAcABwAHAAcABAAFAAQAAwAFAAQABAAEAAYABgAGAAgACAAIAAgACAAI
AAcACAAIAAkACQAMAA4AEAAQABAAEAAPAA8ADwARABEAEwAUABIAEgATABQAFQAWABYA
FQASABEAEQAQABEAEAAPAA0ADwAPAA8ADwALAAoACAAHAAgABwAIAAoACwALAAsACAAH
AAYABQAEAAYABQAFAAUABQAGAAYABQAFAAUABQAFAAUABQAGAAYABgAEAAQABAAFAAcA
CAAJAAgACAAIAAcABAAEAAUABwAIAAoADQAOABAAEgAWABoAHAAbACAAKgA4AEYATQBS
AFQAUgBKAEAANwAsACYAJAAZAAsABAAAAPf/8v/r/+D/1//X/9z/3v/i/+r/7v/u//H/
8//4//r/+f/7//3///8BAAEAAgACAAAA////////AAD+//z//v8BAAEABAAEAAQAAwAF
AAYACAAKAAsADwAPAA8ADwARABAAEQARABEAEQARABEADwAOAA0ADAALAA4ADwAQABIA
EQAQAA8ADQANAA0ADAAMAAoACwAMAAwADAALAAsACwAOAA8AEAARAA8ADwAPAA8ADgAM
AAsACwAOABEAEgATABEAEAAQAA8ADwAPABAAEAAQABAADwAPAA8AEAAQABEAEgATABMA
EwAQABAADwAPAA0ADgAOABEAEQARABEAEQARABEAEQASABIAFQAWABcAGAAYABgAGAAa
ABsAGwAdAB0AHAAbABkAGgAaABoAGgAaABoAGgAaABwAGwAaABkAGgAZABkAGQAXABcA
FQAVABIAEQAQABAAEAAQABAAEAAQAA4ADQAMAA4ADwAPABAAEAAPAA8ADgAMAAwADAAM
AA0ADgAPABAADwAOAA0ADAALAAsADAANAA0ADgAOAA0ADAAMAAwADAANAA4ADgAOAAwA
CgAKAAoADAANAA4ADwARABIAEgASABEAEAAQABAAEgATABQAFgAUABQAEwATABEAEQAR
ABEAEwATABMAEQATABQAFAAUABMAEwATABMAEgARABEAEgASABIAEgASABMAEwATABMA
DwAPAA8ADwAQABIAEwAVABQAEwAQAA4AEAARABEAEQARABIAEgASABEAEAAOAA0ADAAP
ABAAEgASABIAEgARABEAEAAQABAADwAPAA8ADwAPAA8ADwAPAA8AEQARABEAEQAQAA4A
DAANAA4ADwAQABMAFAAUABYAFAAVABUAGAAaABwAHAAcABwAGwAbABsAGwAbAB0AHgAe
AB4AHwAgACAAIAAfAB0AHAAbABsAGgAbABoAGQAXABUAFQAVABUAFAAUABMAEwATABEA
EQASABMAEwATABAAEAAQABAAEAARABEAEgATABMAFAAUABMAEwATABMAEwARABEAEgAS
ABIAEAAQABAAEgATABMAEwATABIAEQAPAA4AEAARABMAFAAYABsAHgAeACAAIgAiACQA
JwAuADoASABUAF0AYgBkAGAAVgBKAD0AMAAuACoAGwAPAAoACAABAPr/8//q/+P/5f/o
/+z/8v/2//b/+P/7/wEABgAGAAUABQAHAAcABwALAAwADAAMAAsACQAJAAgACAAIAAgA
CQANABAADgAMAA0ADwAOABIAFAAXABkAGwAbABkAGQAYABUAFQAXABkAGwAbABkAFwAX
ABcAFwAXABcAFwAYABgAGAAYABcAFQAVABQAFAAWABcAGAAYABgAFwAXABcAFwAXABcA
FwAXABcAFwAXABUAFAAUABUAFwAZABkAGQAXABYAFgAVABYAFwAZABoAGgAaABkAGQAW
ABYAFQAVABgAGQAZABkAGAAYABcAFwAXABgAGAAbABkAGQAZABkAGQAZABkAGgAcAB8A
IAAhACIAIgAiACIAIgAjACMAJQAmACYAJgAlACIAIgAiACIAJAAkACQAJAAiACEAIAAf
ACAAHwAfAB8AHwAfAB0AHQAaABkAGAAYABgAGAAYABgAGAAWABUAFAAUABUAFQAWABYA
FQAVABQAFAAUABQAFAAUABQAFAAUABIAEgASABIAEwATABQAFQAVABYAFgAVABQAFAAU
ABQAFQAWABYAFgAWABQAFAAUABUAFwAZABsAGwAcABwAHAAbABoAGgAaAB0AHQAdAB4A
HgAeAB0AHQAfAB8AHwAfACEAIQAhAB8AHQAeAB4AHgAhACEAIQAhACAAHwAfACAAIAAg
ACAAIAAhACEAIQAhAB0AHQAdAB0AHwAgACAAIQAfAB8AHQAcAB4AHwAfAB8AHwAgACAA
IAAeAB4AHQAdABwAHwAgACIAIAAgACAAHwAhACAAIAAgACEAIQAhACEAHwAfAB8AHwAf
ACEAIQAhACEAIAAgACAAIAAgACEAIQAiACIAIgAhACMAIwAjACMAJgAoACoAKwAqACoA
KgAqAA==
         </WaveFormData>
      </LeadData>
      <LeadData>
         <LeadByteCountTotal>10000</LeadByteCountTotal>
         <LeadTimeOffset>0</LeadTimeOffset>
         <LeadSampleCountTotal>5000</LeadSampleCountTotal>
         <LeadAmplitudeUnitsPerBit>4.88</LeadAmplitudeUnitsPerBit>
         <LeadAmplitudeUnits>��V</LeadAmplitudeUnits>
         <LeadHighLimit>2147483647</LeadHighLimit>
         <LeadLowLimit>268435456</LeadLowLimit>
         <LeadID>V1</LeadID>
         <LeadOffsetFirstSample>0</LeadOffsetFirstSample>
         <FirstSampleBaseline>0</FirstSampleBaseline>
         <LeadSampleSize>2</LeadSampleSize>
         <LeadOff>FALSE</LeadOff>
         <BaselineSway>FALSE</BaselineSway>
         <ExcessiveACNoise>FALSE</ExcessiveACNoise>
         <MuscleNoise>FALSE</MuscleNoise>
         <LeadDataCRC32>2222049046</LeadDataCRC32>
         <WaveFormData>
/v/+//7//v/+//7//v/+//7//v/+//7//v/+//7//v8AAAAAAAAAAAAAAAAAAAAA/v/+
//7//v8AAAAAAAAAAP7//v/+//7/AAAAAAAAAAD+//7//v/+/wAAAAAAAAAAAAAAAAAA
//8BAAMABAAFAAQABAAEAAQABAADAAMAAwAFAAYABgAGAAIAAAD+//z/+v/6//n/+P/5
//n/+f/3//f/+P/4//j/+v/8//z//P/8//3//f///wAAAAAAAAAAAQABAAEAAQADAAMA
AwADAAMABAAEAAQABgAGAAYABgAIAAgACAAJAAsACwALAAsACgAKAAoACwANAA0ADQAN
AA0ADQANAA0ADAAMAA0ADQAPABAAEgAUABYAFwAXABkAGQAXABUAEgANAAQA/v/1/+7/
6f/u//L/9v/8/wQADAATABkAHwAnADMAOgA9AD8AQABFAEwAUABWAFsAYgBpAHAAeAB+
AIQAigCOAJAAkgCYAJ4AogCpAK4AtQC7AL4AwwDIAMsAzgDQANAAzgDJAMIAuQCyAKwA
ogCWAIoAfwBwAGQAWABNAEMAOwAyACwAJgAjACAAHAAYABQAEwASABAADgAOAA0ACwAL
AAoACQAIAAcABwAGAAYABQAEAAMAAgACAAEAAAAAAP////////7//f/8//v/+//7//v/
+f/5//j/9f/0//P/8v/x//D/7//v/+7/7f/s/+v/6v/o/+f/5v/m/+X/5f/k/+X/5P/j
/+L/3//e/97/3f/d/9z/2//a/9v/2//b/9v/2f/Z/9n/2P/a/9r/2f/Z/9n/2f/b/9z/
3//g/+H/4//i/+P/5P/l/+b/6P/q/+v/7P/v//D/8v/z//X/9//6//z//v8AAAAAAgAE
AAUABgAHAAkACQAMAAwADQANAA4AEQASABMAFAAVABUAFQAVABMAEwAUABQAFQAVABYA
FgAWABYAFgAWABQAEwATABQAFAAUABQAEwARABEAEQARABEAEgASABIAEgARABEAEQAP
AA8ADwAPAA8AEAAQAA8ADQAMAAwADQANAA0ADQAOAAwADAALAAkACQAKAAsACwALAAsA
CwAKAAoACgAKAAoACgAKAAsACwALAAoACQAIAAYABwAHAAcACQAJAAkACAAIAAgACAAI
AAgACAAIAAgABgAGAAYABgAGAAYABgAGAAgACAAIAAgABwAGAAUABAAGAAYABgAGAAYA
BgAFAAUAAwADAAMAAwAEAAQABAAEAAIAAgACAAIABAAEAAQABQAFAAUABAAEAAIAAgAC
AAIAAgACAAQAAgAAAAAAAAAAAAIAAQABAAMAAgADAAQABAACAAIAAgABAAIAAwAEAAYA
BAAEAAIAAAD+//z//P/8//n/+P/3//f/9//1//X/9v/2//b/9v/4//f/9v/1//X/9//5
//r/+v/4//j/+f/5//n/+f/5//n/+//7//v//P/7//r/+f/4//r/+v/6//r/+v/7//v/
+//5//n/+P/4//r/+//7//v/+v/5//j/9//3//f/9v/2//n/9//3//b/+P/6//z/+//9
////AwABAP//+v/3//T/8P/p/+L/2//S/9D/0v/U/9T/3P/l/+v/8//7////CAAPABMA
FAAVABYAGgAiACcAKAAtADQAOgBAAEgAUABWAFwAXgBiAGQAaABrAHIAdQB5AIAAhwCK
AI0AlACYAJwAnACdAJwAlwCSAIwAhgB+AHQAaQBeAFIARgA9ADUAKwAiABgAEAAJAAQA
/v/8//r/9f/0//L/8P/t/+v/6P/n/+b/5f/k/+P/4//i/+L/4f/e/93/3P/c/9z/3P/d
/93/2//b/9r/2f/Y/9f/1//X/9f/1f/V/9T/0//S/9H/0P/P/87/zf/N/8z/y//K/8n/
yP/G/8X/xP/E/8P/w//C/7//vv+9/7z/vf+8/7z/u/+5/7j/t/+2/7f/t/+3/7f/tv+1
/7T/sv+y/7L/sf+x/7P/s/+1/7b/tf+2/7f/uf+6/7v/vP+9/8D/wv/E/8X/xv/J/8r/
zP/P/9H/0//W/9f/2P/Z/9j/3P/e/9//4P/h/+P/4//m/+b/5//n/+j/6f/q/+v/7P/t
/+3/7f/t/+3/7f/u/+7/7//v//D/8P/w//D/8P/w//D/7//v//D/7v/u/+7/7f/t/+3/
7f/t/+3/7v/u/+7/7v/t/+3/7f/v/+//7//v/+3/7v/u/+3/7//u/+7/7//t/+3/7f/u
/+7/7v/t/+v/7f/u/+//7//t/+3/7f/s/+7/7v/u/+7/7P/s/+3/7f/v/+7/7f/s/+7/
7//v/+//7f/t/+3/7P/u/+7/7v/u/+7/7v/u/+7/7v/u/+7/7v/w//D/8P/w/+7/7v/u
/+7/8P/w//D/8P/w//D/8P/w/+7/7v/t/+3/7v/v//D/8f/w//D/8P/w//D/8P/w//D/
8P/w//D/8f/x//H/8P/w//L/8v/y//L/8P/w//D/8P/w//L/8v/y//T/8v/y//L/8v/y
//H/8f/z//T/9f/2//b/9P/0//T/8//1//X/9f/2//b/9v/0//L/8v/w//D/8P/v/+7/
7f/t/+v/6f/p/+r/6v/q/+r/7P/s/+z/7P/t/+3/7//w//D/8v/y//P/8//x//H/8f/x
//P/8//z//T/8v/y//L/8v/0//T/9P/0//L/8//z//P/8//z//L/8v/y//P/8//z//P/
8//z//P/8//z//L/8v/1//X/8//0//T/9P/2//f/+f/7//3//f/7//j/9f/w/+j/4//c
/9P/zP/M/9D/1P/Y/+D/5//t//f//f8DAAoAEQATABQAFQAWABwAIgApAC4AMwA6AEAA
RgBMAFIAWABgAGIAZgBsAHAAdQB6AH8AhQCMAI8AlACbAJ4AoACiAKIAnwCcAJcAkACI
AIIAeABsAGEAVgBMAEAAMwApACEAGgASAAoABQAAAPz/+v/4//P/8v/w/+7/7P/r/+n/
6f/q/+n/6P/n/+X/5P/k/+P/4v/h/+D/4P/h/+D/4P/f/93/3f/c/9v/2v/Z/9n/2f/Z
/9f/1//W/9X/1P/T/9L/0f/Q/8//z//O/83/zP/L/8z/yv/J/8j/xv/F/8X/xP/D/8L/
wf/A/8H/wP/A/7//v/++/73/vP+5/7n/uf+5/7n/uf+5/7j/uP+4/7f/t/+3/7f/uf+6
/7v/vP+9/7//wv/D/8T/xf/I/8r/zP/N/8z/z//Q/9L/1f/X/9n/3P/c/97/4P/g/+T/
5v/n/+j/6//t/+3/8P/u/+//7//w//P/9P/1//b/9//3//f/9//3//f/+P/4//n/+f/6
//r/+P/4//j/+P/6//n/+f/6//r/+v/6//n/+f/5//n/+f/5//r/+v/6//r/+f/5//n/
+//7//v/+//5//r/+v/5//n/+P/4//n/+//7//v//P/6//r/+f/3//n/+v/7//v/+//7
//v/+v/6//r/+v/6//z//P/9//3//f/8//v/+v/6//v/+//7//v/+//7//r/+v/6//r/
+v/6//r/+v/6//r/+v/6//r/+v/6//r/+v/6//r/+v/6//r/+v/6//r/+v/6//r/+v/6
//r/+f/5//v/+//7//v/+v/6//r/+v/6//r/+v/6//r/+v/6//v/+f/5//j/+P/6//r/
+v/6//r/+v/6//r/+v/6//r/+v/6//r/+//7//v/+//5//r//P/8//z//P/8//v/+//9
//z//f/+//7//v/+//7//f/9//3//f/+//7//v/8//r/+P/2//b/9v/z//L/8f/x//P/
8f/x//L/8v/y//L/9P/0//T/9P/1//f/+f/6//r/+P/4//n/+f/5//n/+f/5//n/+f/5
//r/+v/6//r/+v/6//r/+v/6//j/+f/5//n/+//7//r/+v/6//v/+//7//v/+//7//v/
+f/5//j/+P/5//n/+//6//z//v8AAAEAAwADAAEAAQD///7/+f/0/+z/4//a/9P/0v/W
/9r/4P/q//L/9////wUACQATAB4AIwAjACYAKQAuADQAOAA9AEIARwBQAFYAXgBmAGwA
cAByAHYAegB+AIYAjQCSAJkAnwCiAKUArACvALAAsgCyAK4AqwCiAJkAkACGAHoAbgBk
AFkATABAADQAKQAjABsAEgAMAAgABQAEAAIA/v/4//X/9P/y//D/8P/v/+3/7f/s/+v/
6v/p/+n/6P/o/+f/6P/n/+b/5v/j/+L/4v/h/+H/4f/g/9//4P/f/9//3//d/9v/2//a
/9v/2v/Z/9j/1f/U/9P/0//U/9P/0v/R/9D/zv/N/8z/yv/J/8n/yP/J/8j/x//G/8P/
wv/C/8H/w//C/8H/wP+9/73/vf+9/73/vf+9/7z/vv++/73/vf+9/73/v//A/8H/wv/D
/8X/yP/J/8r/y//M/87/0P/R/9P/1//Z/9z/3f/f/+H/5P/m/+j/6v/q/+z/7v/v//D/
8f/z//P/9v/3//n/+v/8//v//P/9//7/AQABAAEAAQABAAEAAgACAAEAAQACAAIAAgAC
AAIAAgACAAEAAQACAAIAAgACAAEAAwADAAMAAwABAAIAAgACAAQAAwADAAMAAQABAAEA
AQABAAIAAgABAAMAAgACAAMAAQABAAEAAgACAAIAAQD/////AAABAAEAAQABAAEAAAAA
AAAAAAAAAP7//v//////AAAAAAAAAAD+/////////wEAAQABAAAAAAAAAAAAAAD+//7/
/v/+//7//v/+//7/AAAAAAAAAAAAAAAAAAAAAAAAAAAAAAAA/v/+//7//v8AAAAA////
//3//f/9//3//v/+//7//v8AAAAAAAAAAP7//v/+//////////7//v/+//7//v/+/wAA
AAAAAAAAAAAAAAAAAAD+//7//////wEAAQABAAEAAAAAAAAAAAACAAEAAgACAAIAAgAC
AAQAAwADAAUABgAHAAgACAAIAAgACAAHAAgACQAKAAwACgAKAAgABgAEAAIAAgACAAMA
AgABAAEAAwABAAEAAgAEAAQABAAGAAgACAAIAAkACQALAAwADAAOAA4ADwAPAA0ADQAN
AA0ADQANAA0ADgAQABAAEAAQABAAEAAQABAAEQATABQAFQATABMAEgASABIAEwATABMA
EQARABEAEQATABMAEgASABUAFQAXABgAGAAYABgAGQAbAB0AHQAbABkAFgARAAoAAgD7
//L/7f/u//D/9P/4//7/BAAJABMAGwAfACkANAA7AD0APAA9AEIASABMAFMAWABfAGYA
bAByAHgAfgCCAIYAjACQAJQAmgChAKYAqwCxALQAuQDAAMUAyADIAMoAyADDAL4AtwCu
AKoAogCYAI4AgwB0AGYAWgBPAEUAPQA0ACwAJAAhAB4AGgAWABQAEQAQAA4ADAAMAAsA
CQAJAAgABwAGAAUABQAEAAQAAwACAAEAAAAAAP3//P/8//v//f/9//z/+//4//f/9//3
//n/9//3//b/9f/0//P/8v/x//D/7//v/+z/6//q/+n/6P/m/+X/5P/k/+P/4//i/+H/
4P/f/97/3//e/97/3f/d/9z/2//a/9n/2f/Z/9n/2f/Z/9n/2P/W/9b/1f/V/9f/1//Z
/9r/3f/e/9//4f/h/+H/4f/h/+b/6P/q/+v/7P/v//D/8v/z//X/9//6//z//v8AAAAA
AgAEAAUABgAHAAkACQAMAAwADQANAA4ADwAQABEAEgATABMAEwATABMAEwAUABQAFQAV
ABYAFgAUABQAFAAUABYAFQAVABYAFAAUABQAEwATABMAEwATABMAFAAUABQAEgARABEA
EQASABMAFAAVABMAFAAUABMAEQAQABAAEQARABEAEQASABIAEgARAA8ADwAQABEAEQAR
ABEAEQAQABIAEgASABIAEAAQABEAEQARABAADwAOAA4ADwAPAA8ADwAPAA8ADgAOAA4A
DgAOAA4ADgAOAA4ADgAOAA4ADgAOAA4ADgAOAAwADAAMAAwADAAMAAwADAAMAAwADAAM
AAwADAALAAsACwALAAsACwAMAAwADAAMAAoACgAKAAoACgAKAAoACwALAAsACgAKAAoA
CgAKAAoACgAKAAoACgAKAAgACgAKAAoACgAKAAoACQAJAAsACgALAAwADAAMAAwADAAL
AAsACwALAAwADAAMAAoACAAGAAQABAAEAAEAAAD/////AQD/////AAD///7//f/+/wAA
AAAAAAEAAQADAAQABAACAAIAAwADAAUABQAFAAUAAwADAAMABAAEAAQABAAEAAQABAAE
AAQAAgADAAMAAwAFAAUABAAEAAMAAwACAAEAAQABAAEAAQADAAMAAgACAAEAAQABAAIA
AgAGAAYABwAJAAkACQAJAAcABgAFAP7/+P/x/+r/3//Y/9r/3P/e/+T/7P/1//v/AwAH
AAkAEAAZAB0AIAAhACIAKAAuAC8AMgA1ADwARgBOAFQAWgBiAGgAagBqAHAAdAB3AHwA
gQCHAI4AkwCWAJsAoACkAKYAqACpAKgAoQCYAJIAjACEAHoAbwBmAFgATABDADkALwAo
ACAAFgARAA4ACgAGAAIA/f/8//r/+P/0//P/8f/x//L/8f/w/+//7f/s/+z/6//s/+v/
6v/q/+f/5v/m/+X/5//n/+b/5f/i/+H/4f/h/9//3f/d/9z/3P/c/9z/3P/Z/9j/1//X
/9T/0//S/9H/0v/Q/8//zv/M/8v/y//K/8v/yv/J/8j/x//G/8b/xf/F/8T/w//C/8H/
wf/B/8H/v/+//7//vv/A/8D/v/+//73/vf+//8D/w//E/8X/x//H/8f/x//H/8j/yv/M
/83/z//T/9X/2P/X/9n/2//e/+D/4v/k/+T/5v/o/+n/6v/r/+3/7f/w//L/8//z//T/
8//0//X/9v/3//f/9//3//f/9//4//j/9//3//j/+P/6//r/+v/6//j/9//3//j/+v/6
//r/+f/5//n/+f/5//j/+P/3//b/+P/3//f/9//3//f/9//3//f/+P/4//f/9//2//b/
9//1//X/9f/2//b/9v/1//P/8//0//X/9f/z//P/8//y//T/9P/0//T/9P/0//X/9f/1
//T/8//y//L/8//z//P/8//z//P/8v/0//T/9P/0//L/8v/y//L/8v/y//L/8v/w//D/
8P/w//L/8v/y//L/8v/y//L/8v/w//D/8P/w//L/8v/x//H/8f/x//H/8f/w//D/8P/w
//L/8v/y//L/8P/w//D/8f/z//P/8v/y//D/8P/w//D/7v/u//D/8P/w//D/8P/w/+//
7//x//L/8//0//T/9P/0//T/8//z//P/8//0//b/9v/0//L/8P/u/+7/7v/v/+7/7f/t
/+z/6f/o/+j/6P/o/+j/6v/s/+z/7P/t/+z/7f/t/+z/7f/u//D/8f/v/+//7//v/+//
7//v//D/8P/w//D/8P/w//D/8P/w//D/8f/x//H/8f/x//D/8P/w//H/8f/x//H/8f/x
//H/8f/x//D/8P/v//H/8f/y//L/8v/w//H/8//1//n/+f/5//j/8//w/+z/5f/e/9f/
0P/K/8r/0P/S/9b/3f/l/+v/8f/5/wAABwAPABIAEwAUABgAHgAjACgALQAyADgAQABG
AEoAUgBaAFwAYABmAGoAbwB2AHkAfQCEAIsAjgCTAJgAngCgAKIAoQCeAJsAkgCKAIIA
fAByAGUAXABQAEQANwAtACUAHgAWAA4ABwACAPz/+P/2//H/8P/u/+z/6v/p/+f/5//k
/+P/4v/h/+H/4P/g/9//3v/d/9z/3P/d/9z/3P/b/93/3f/c/9v/2P/X/9f/1//V/9P/
0//S/9P/0v/R/9D/z//O/83/zf/O/83/zP/L/8j/xv/F/8T/xP/D/8P/wv+//77/vf+8
/7v/uv+6/7n/uf+4/7f/tv+3/7f/t/+3/7f/t/+3/7b/tP+0/7P/s/+x/7H/s/+0/7f/
uP+5/7v/vP+9/77/v//C/8T/xv/H/8j/y//M/87/z//R/9P/1v/Y/9r/3P/c/97/4P/h
/+L/5f/n/+f/6v/s/+3/7f/u/+//8P/x//L/8//z//P/8//z//P/9P/0//f/9//4//j/
+P/4//j/+P/4//f/9//4//r/+v/6//n/9//3//f/9//5//r/+v/6//r/+f/5//n/9//3
//f/9//3//j/+P/3//f/9v/2//f/9//3//f/+P/4//j/9//1//X/9v/3//f/9//3//f/
9v/2//b/9v/2//b/9v/3//f/9//2//X/9P/0//X/9f/1//X/9f/1//T/9P/0//T/9P/2
//b/9v/2//b/9v/2//b/9v/2//b/9v/4//j/+P/4//b/9v/2//b/9v/2//b/9v/4//j/
9//3//f/9//3//f/9v/2//b/9v/2//b/9v/2//b/9v/2//f/9//3//b/9v/2//b/9v/2
//j/+P/4//j/9v/2//b/9v/2//b/+P/4//j/+P/4//j/9//3//n/+v/7//z//P/6//r/
+v/5//v/+//7//z/+v/6//j/9v/y//D/8P/w/+//7v/t/+3/6//p/+n/6v/s/+z/7P/u
//D/8P/w//H/7//x//L/8v/0//T/9f/1//P/8//z//P/9f/1//X/9v/2//b/9v/2//T/
9P/0//T/9P/1//X/9f/1//X/9P/0//L/8//z//P/8//z//P/8//z//P/8v/y//X/9f/1
//T/9v/2//j/+f/7//3//f/9//v/+P/1//D/6P/f/9j/0f/M/9D/1P/a/+D/6P/t//X/
//8DAAsAFAAbAB8AHgAfACQAKgAwADUAPABDAEgATgBWAF4AYgBoAGwAcAB0AHoAgACF
AIwAkQCVAJoAnwCkAKkArACsAKoAqACjAJoAkQCIAH4AcgBmAFoATwBAADQAKAAfABcA
EQAKAAQAAAD7//r/9v/y/+7/6//q/+j/5v/m/+X/4//j/+L/4f/g/9//4f/g/+D/3//c
/9v/2v/a/9v/2v/a/9n/1//X/9b/1f/U/9P/0//T/9P/0f/R/9D/z//O/83/zP/L/8r/
yf/J/8j/x//G/8X/xP/C/8H/wP/A/7//v/++/7v/uv+5/7j/uf+4/7j/t/+1/7T/s/+y
/7H/sf+x/7H/sf+x/7H/sP+w/7D/r/+v/7H/sf+z/7T/tf+2/7f/uf+6/7v/vP+9/8D/
wv/E/8X/yP/L/8z/zv/P/9H/0//W/9j/2v/c/9z/3v/g/+H/4v/n/+n/6f/s/+z/7f/t
/+7/7//w//H/8v/1//X/9f/1//P/8//0//T/9//3//j/+P/4//j/+P/4//j/9//3//j/
+P/4//j/9//3//f/9//3//f/+P/4//j/+P/3//f/9//3//f/9//3//f/+P/4//f/+f/4
//j/+f/5//n/+f/6//r/+v/5//f/9//4//n/+f/5//n/+f/4//b/9v/2//b/+P/4//n/
+f/5//j/9//2//j/+f/5//n/+//7//v/+v/8//z//P/8//z//P/8//z//P/8//z//P/+
//7//v/+//7//v/+//7//v/+//7//v8AAAAAAAAAAP7//v/9//3//f/9//3//f8AAAAA
AAAAAAAAAAAAAAAAAgACAAIAAwADAAMAAgACAAIAAgACAAIABAAEAAQABAAEAAQABAAE
AAYABgAHAAcABQAFAAUABQAEAAYABwAIAAkACgAKAAkACQALAAoACwAMAAwADQAOAA8A
DwANAA0ADQAOABAAEAAOAAwACAAGAAYABgAHAAYABQAFAAUAAwADAAQABAAEAAQABgAI
AAgACAAJAAkACwAMAAwADAAMAA0ADQANAA0ADQANAA0ADQANAA4AEAAQABAAEAAOAA4A
DgAOAA4ADwAPAA8ADwAPAA4ADgAOAA8ADwAPABEAEQARABEAEQARABAAEAARABMAEwAU
ABQAFgAYABkAGwAbABkAFwAVABIADQAIAAAA+f/y/+v/7P/y//b//P8EAAwAEQAZAB0A
IwArADQANwA7ADwAPwBGAEoATgBTAFgAXQBkAGoAcgB6AH4AggCGAIoAjACQAJgAnwCk
AKsArwCyALcAvgDBAMYAyADIAMYAwwC+ALMArACmAJwAkACIAH0AbgBiAFYASQBBADkA
MgAoACQAIQAeABoAGAAUABAADgALAAgABwAHAAYABwAEAAMAAgABAAEAAAAAAP///v/9
//z//P/5//j/+P/3//f/9//2//X/9v/1//X/9f/z//H/8f/w/+//7v/t/+z/6//q/+n/
6f/o/+f/5v/l/+T/4v/h/+D/4P/f/9//3v/d/9z/2//a/9n/2P/Y/9f/1//W/9X/1P/T
/9P/0//T/9P/0//T/9L/0v/S/9H/0f/T/9P/1f/W/9X/1v/X/9n/2v/b/9z/3f/g/+L/
5P/l/+b/6f/q/+z/7f/v//H/9P/2//j/+v/6//z//v///wAAAwAFAAUACAAIAAkACQAK
AAkACgALAAwADwAPAA8ADwANAA0ADgAOAA8ADwAQABAAEAAQABAAEAAOAA0ADQAOABAA
EAAQAA8ADQANAA0ADQAPABAAEAAQAA4ADQANAA0ACwALAAsACwALAAwADAALAAkACAAI
AAkACwALAAsADAAKAAoACQAHAAcACAAJAAkACwALAAsACgAKAAoACgAKAAgACAAJAAkA
CwAKAAkACAAKAAsACwALAAkACQAJAAgACAAIAAgACAAKAAoACgAKAAoACgAKAAoACQAI
AAcABgAIAAgACAAIAAgACAAIAAgACAAIAAgACAAKAAoACQAJAAkACQAJAAkACgAKAAoA
CgAIAAgACAAIAAgACAAIAAkACwALAAoACgAIAAgACAAIAAoACgAIAAgACAAIAAgACAAH
AAcACQAKAAsADAAMAAoACgAKAAkACQAJAAkACgAMAAwACgAIAAYABAAEAAQABQAEAAMA
AwACAP///v/+//7//v/+/wAA/v/+//7//////wEAAgACAAQABAAFAAUAAwADAAMAAwAF
AAUABQAGAAQABAAEAAQABAAEAAQABAAEAAUABQAFAAUABQAEAAQABAAFAAUABQADAAMA
AwADAAUABQAEAAQABQAFAAcABgAEAAQABAAHAAsACwALAAsACQAGAAUAAAD6//P/7P/l
/97/3P/g/+T/5v/s/+//9f/9/wcADQASABsAIQAkACMAJAAoAC4AMwA6AD8ARABIAFAA
VgBcAGYAagBuAHIAdgB4AHsAggCHAI8AlACXAJwAowCoAKoArACuAK0AqgClAKAAlgCQ
AIoAgABzAGgAXABSAEcAPQA1AC4AJgAcABUAEAAOAAoABgADAAIAAAD+//r/+f/3//f/
9v/1//T/8//z//L/8v/x/+7/7f/s/+z/7f/s/+z/6//p/+n/6P/n/+b/5f/l/+X/5//l
/+X/5P/h/+D/3//e/93/3P/b/9v/3P/b/9r/2f/W/9T/0//S/9L/0f/R/9D/z//O/83/
zP/L/8r/yv/J/8v/yv/J/8j/xf/F/8X/xf/F/8X/xf/E/8T/xP/D/8P/w//D/8X/xv/F
/8b/x//J/8r/y//M/83/0P/S/9T/1f/U/9f/2P/a/93/3//h/+T/5P/m/+j/6P/s/+7/
7//w//P/9f/1//j/9v/3//f/+P/7//z//f/+/////////////f/9//7//v8BAAEAAgAC
AAAAAAAAAAAAAQABAAIABAACAAIAAgABAAEAAQABAAEAAQACAAIAAgACAAEAAQABAAEA
AQABAAEAAQACAAIAAQD///7//v///////////wAA/v/+//3/+//7//z//f/9//3//f/9
//z//P/8//z//P/8//z//f/9//3//P/7//r//P/9//3//f/9//3//f/8//r/+v/6//r/
+//8//3//v/9//z/+//6//z//P/8//z//P/8//z//P/8//z//P/8//z//P/8//z//P/8
//v/+//7//v/+//7//z//P/8//z//P/8//z//P/8//z//P/9//v/+//6//r//P/8//z/
/v/8//z//P/8//z/+//7//3//v///wAAAAAAAAAAAAD//////////wAAAgACAAAA/v/6
//j/+P/4//n/+P/3//f/9f/z//P/9P/0//T/9P/2//b/9v/2//f/9f/3//j/+P/6//r/
+//7//v/+//7//v/+//7//v//P/6//r/+v/6//r/+v/6//r/+v/7//v/+//7//v/+v/6
//r/+//7//v//f/9//3//f/9//3//P/8//3//f/9//7//v/+//7/AQADAAUABQAFAAUA
AgD///r/8v/r/+b/3//Y/9b/2v/g/+T/6v/x//f///8FAAsAEgAbACEAIAAfACIAKAAu
ADMAOAA9AEQASgBSAFgAXgBmAGwAbgByAHYAfACBAIYAiwCTAJgAmwCiAKUAqgCsAKwA
rACrAKYAnwCYAJAAiAB+AHIAZwBcAE4AQgA3AC8AKQAiABoAFAANAAgABgACAAAA+//6
//j/9v/2//X/8//z//D/7//u/+3/7f/s/+z/6//q/+n/6P/o/+n/6P/o/+f/5//n/+b/
5f/m/+X/5f/l/+X/4//j/+L/4f/g/9//3v/f/97/3f/d/9z/2//a/9n/2P/W/9X/1P/U
/9P/0//S/9H/0P/P/87/z//O/87/zf/N/8z/y//K/8f/x//H/8f/yf/J/8n/yP/I/8j/
x//H/8f/x//J/8r/y//M/83/z//O/8//0P/R/9b/2P/a/9v/3P/f/+D/4v/l/+f/6f/s
/+z/7v/w//D/9P/2//f/+P/7//3//f8AAAAAAQABAAIABQAGAAcACAAJAAkACQAJAAkA
CQAKAAoADQANAA4ADgAMAAwADAAMAA4ADQANAA4ADgAOAA4ADQALAAsACwALAA0ADgAO
AA4ADgANAA0ADQANAA0ADQANAAsADAAMAAsACwAKAAoACwANAA0ADQAOAAwADAALAAkA
CQAKAAsACwALAAsACwAKAAoACgAKAAoACgAKAAsACwALAAoACQAIAAoACwALAAsACwAL
AAsACgAKAAoACgAKAAwADAAMAAwADAAMAAwADAAMAAwADAAMAAwADAAMAAwADAAMAAwA
DAAOAA4ADgAOAAwADAALAAsADQANAA0ADQAOAA4ADgAOAA4ADgAOAA4ADgAOAA4ADwAP
AA8ADgAOAA4ADgAOAA4ADgAOAA4ADgAOAA4ADgAOAA4ADgAPAA8ADwAPAA8ADwASABIA
EgASAA==
         </WaveFormData>
      </LeadData>
      <LeadData>
         <LeadByteCountTotal>10000</LeadByteCountTotal>
         <LeadTimeOffset>0</LeadTimeOffset>
         <LeadSampleCountTotal>5000</LeadSampleCountTotal>
         <LeadAmplitudeUnitsPerBit>4.88</LeadAmplitudeUnitsPerBit>
         <LeadAmplitudeUnits>��V</LeadAmplitudeUnits>
         <LeadHighLimit>2147483647</LeadHighLimit>
         <LeadLowLimit>268435456</LeadLowLimit>
         <LeadID>V2</LeadID>
         <LeadOffsetFirstSample>0</LeadOffsetFirstSample>
         <FirstSampleBaseline>0</FirstSampleBaseline>
         <LeadSampleSize>2</LeadSampleSize>
         <LeadOff>FALSE</LeadOff>
         <BaselineSway>FALSE</BaselineSway>
         <ExcessiveACNoise>FALSE</ExcessiveACNoise>
         <MuscleNoise>FALSE</MuscleNoise>
         <LeadDataCRC32>2280996126</LeadDataCRC32>
         <WaveFormData>
+P/4//j/+P/6//r/+v/6//r/+v/6//r/+v/6//r/+v/8//z//P/8//r/+v/6//r/+v/6
//r/+v/8//z//P/8//r/+v/6//r//P/8//z//P/7//r/+f/4//r/+v/6//r//P/8//z/
/P/9//7//v8AAAMABAAEAAQABAAEAAUABQAFAAUABgAGAAIAAAD///3//f/9//3//f//
/////f/9//3//v///wEABQAFAAUABQADAAIAAQAAAAAA////////AQABAAEAAQACAAIA
AgACAAMABAAEAAQABAAFAAYABwAGAAYABwAHAAkACQAJAAkACQAJAAkACQALAAsADAAM
AAwADAAMAAwADgAOAA4ADgATABUAFwAbACIAJwAtADQAPABEAFIAZABtAHEAcgBuAGcA
aABsAHEAcgBuAFwAQgAuAB4ACgD+/wIADgATABUAGwArADoARABOAF8AcAB/AIgAkACb
AKoAsgCxALEAsQCzALUAuQC+ALwAuwC9ALwAuwC9ALsAuACxAKkAogCVAIcAegBxAGkA
XgBSAEkAQQA4ADAAKgAnACIAIQAjACEAIAAgAB8AHgAfAB0AHAAdAB0AHQAcABsAGwAb
ABkAGAAYABcAFwAXABcAFwAXABcAFQAUABIAEwATABMAFQAVABQAEwASABEAEQARABEA
EQARABEADgANAAwACwAJAAgACAAHAAcABwAGAAUAAgABAAEA///+//7//f/8//v/+v/5
//j/9f/1//X/9P/0//T/8//z//P/8f/x//H/7//v//D/8P/y//L/8v/z//T/9P/2//b/
+f/8//3//v///wEAAgAEAAQABgAIAAkACwANAA8ADwAQABIAFAAWABoAGgAbABwAGwAc
AB0AHgAeACAAIAAgACMAIwAjACMAIwAkACQAJQAlACUAJAAkACQAJAAkACMAIQAiACIA
IgAiACIAIgAiACAAIAAgACAAIgAiACIAIQAgAB8AHgAdAB0AHQAdAB0AHQAdAB0AHQAd
AB0AHQAdAB0AHQAdAB0AGQAZABkAGQAZABkAGQAZABcAFwAWABYAFgAWABYAFgAVABUA
FQAVABIAEgASABIAEgARABEAEQARABEAEAAQAA4ADQANAA0ADgAPABAAEQAPAA0ADQAN
AA8AEAAQABAADgANAAwACwAMAAwADAANAA0ADQANAA0ACgAKAAoACgAKAAoACgAKAAgA
BwAHAAcABgAGAAYABwAJAAoACgAKAAcABwAGAAYABgAGAAcABwAHAAcABwAHAAUABQAF
AAUABQAFAAcABgAGAAYABgAGAAQABAAFAAYABgAIAAkACgAKAAoACgAKAAsACwALAAsA
DAAMAAoACAAHAAUAAwADAAEAAQABAAEA//////7//v/8//3///////////////7////+
//7//f/7//v/+//7//v/+//6//r//P/8//3//v/9//z/+v/5//v/+//6//r/+//7//v/
+//5//n/+f/5//v/+//7//v/+v/6//r/+v/6//r/+v/6//r/+v/5//n/+f/7//7/AwAJ
ABAAFgAaACAAKAAxADsARABIAEUAPgA2ADUAOAA4ADgAMAAgAA4ABAD8/+7/5P/t//n/
+f/3//7/DAAYACMALgA7AEgAVABfAGQAcAB9AIcAhwCFAIUAgwCCAIQAhwCJAIoAhwCH
AIUAhgCBAHsAdABtAGcAWgBNAEEAOgAyACcAHwAWABAACgADAPz/+//7//n/+P/4//X/
9P/1//X/9P/1//X/9f/0//P/8//z//P/8v/y//H/8f/x//H/8f/v/+//7f/s/+7/7//v
/+//7f/t/+z/6//s/+v/6//r/+n/6f/p/+n/6P/n/+b/5f/n/+b/5v/l/+P/4//i/+H/
4v/h/+H/3//e/97/3f/c/9v/2v/Z/9j/1//X/9f/1v/V/9T/0v/R/9P/0f/R/9H/z//P
/9D/0P/Q/9D/0P/R/9T/1P/W/9b/1v/Y/9j/2P/b/93/3v/g/+D/4v/k/+X/5//p/+v/
6//u//D/8v/0//X/9P/0//T/9//4//n/+v/4//r/+v/6//v/+//7//v/+//8//z//f/7
//v/+v/6//r/+v/6//n/+f/6//r/+v/4//j/+P/4//j/+P/4//j/+P/4//j/9//3//f/
9//3//n/+f/5//n/9//3//f/9//5//n/+f/5//f/9//3//f/9//3//f/9//3//f/9//3
//f/9//2//b/+P/4//j/+P/1//X/9f/1//b/9v/2//b/9P/z//P/8//z//P/8v/y//T/
8//z//P/8//z//P/8//1//P/8//z//H/8v/y//L/8f/x//H/8f/y//L/8v/z//H/8f/x
//H/8v/y//L/8v/w//D/8P/w//D/7//v/+//8P/w//D/8f/w//D/7//u/+//7//u/+7/
8P/w//H/8f/v/+//7//v/+//7//v/+//7f/t/+3/7f/v/+//7//v//D/7v/u/+7/7v/u
/+7/7//w//D/8v/z//T/9P/0//T/9P/1//X/9f/1//b/9v/0//L/8f/v/+3/7f/t/+3/
7f/t/+v/6//q/+r/6v/r/+3/7f/t/+3/7f/s/+v/6v/q/+n/6f/p/+n/6f/p/+n/6P/o
/+j/6P/p/+r/6P/o/+f/5//p/+n/6P/o/+n/6f/p/+n/6f/p/+n/6f/p/+n/6f/p/+r/
6v/q/+r/6v/q/+r/6v/s/+r/6//r/+v/7f/w//X/+/8CAAgADgAWACAAKwA1ADoAOgA1
ADAALAAtADIANAAyACgAEgD+//T/5v/a/9j/4f/p/+f/6f/y/wAADAAXACYAMwBAAEoA
UwBaAGgAcwB3AHUAdwB5AHkAegB+AH8AfwB+AH0AfQB9AHoAdQBtAGQAXQBTAEQAOQAx
ACoAIAAXAA8ACAAAAPj/8f/u/+3/7//t/+z/7P/r/+r/6f/r/+r/6//r/+v/6v/p/+n/
6f/p/+j/6P/n/+f/5//n/+f/5//n/+X/5P/k/+X/5f/l/+X/5f/k/+P/4v/h/+H/4f/h
/+H/4f/h/+D/3//e/93/3f/c/9z/2//b/9v/2v/Z/9j/1//X/9X/1v/W/9X/1P/T/9L/
0f/Q/8//z//P/87/zP/M/8v/y//L/8n/yf/J/8v/y//M/8z/yv/K/8r/y//O/87/0P/Q
/8//0v/T/9T/1//Z/9r/3P/e/+D/4v/j/+P/5f/n/+f/6v/s/+7/8P/w//D/8f/y//P/
9P/1//b/9v/4//j/+P/3//f/9//3//n/+v/6//v/+//7//r/+v/4//j/+P/3//n/+v/6
//r/+v/6//r/+v/6//r/+v/6//r/+v/6//n/+//7//v/+//9//3//f/9//z/+//6//n/
+//7//v/+//7//v/+//7//v/+//7//v//f/9//3//f/7//v/+v/6//z//P/8//z/+f/5
//n/+f/6//r/+v/6//r/+f/5//n/+f/5//j/+P/6//n/+f/5//n/+f/5//n/+f/3//f/
9//5//r/+v/6//f/9//3//f/+P/4//j/+f/3//f/9//3//j/+P/4//j/+v/6//r/+v/4
//f/9//3//f/+P/5//v/+f/6//r/+v/5//n/+P/4//j/+P/5//n/9//3//f/9//5//n/
+f/5//f/9//3//f/9//3//f/9//3//j/+P/4//b/9f/1//b/+P/4//j/+P/4//j/+f/6
//j/+v/7//z//v/+//7//v///////////wAAAAD+//z/+//5//f/9//1//X/9f/1//T/
9f/1//b/9v/3//n/+f/5//n/+f/4//X/9P/0//P/8//z//P/8//z//P/8v/y//L/8v/z
//T/8v/y//H/8f/x//H/8P/w/+//7//v/+//8f/x//H/8f/v/+//7//v//D/8P/w//D/
7v/u/+7/7v/u/+7/7//v//H/9f/6////BQAKABAAFgAiADAAPwBFAEgARAA9ADoAPABB
AEgASgBAACwAFAAEAPT/5P/e/+b/8f/x//P//f8KABYAIgAvAD4ASwBWAGAAZwB2AIIA
gwCBAIEAgQCBAIUAigCMAIsAiQCGAIMAgQB/AHgAcQBpAGQAWQBJAD4AMwArAB4AFAAN
AAcAAgD8//T/8f/y//H/8f/x//D/8P/z//T/8//z//P/8//y//H/7v/t/+3/7f/t/+z/
7P/r/+v/6//r/+v/7f/t/+v/6v/o/+n/6f/p/+v/6//q/+n/6v/p/+n/6f/n/+f/5//n
/+j/5//m/+X/5f/k/+T/4//j/+P/4v/h/+D/3//f/93/3P/c/9v/2v/b/9r/2f/Y/9X/
1f/V/9T/1P/U/9P/0//T/9H/0f/R/9H/0f/S/9L/1P/U/9T/1f/U/9T/1v/W/9n/3P/d
/97/3//h/+L/5P/m/+j/6v/r/+//8f/z//P/9P/2//j/+v/8//z//f/+////AAABAAIA
AgAEAAQABAAHAAcABwAHAAUABgAGAAcACQAJAAgACAAIAAgACAAHAAcACAAIAAgACAAI
AAgACAAGAAYABgAGAAgACAAIAAcABwAHAAcABwAHAAcABwAHAAkACQAJAAkABwAHAAcA
BwAJAAkACQAJAAcABwAHAAcABwAHAAcABwAHAAcABgAGAAQABAAEAAQABQAFAAUABQAC
AAIAAgACAAQAAwADAAMABQAFAAQABAACAAEAAQABAAEAAQABAAEAAQD////////9//7/
/v/+//z/+//6//n/9v/2//b/9//3//f/9//3//b/9v/2//b/9P/0//T/9P/2//X/9f/1
//L/8v/y//P/9f/2//b/9v/1//X/9P/0//T/9P/1//X/9//3//f/9//5//n/+f/5//n/
+f/5//n/+f/5//n/+f/5//r/+v/6//r/+//7//v/+f/6//r//P/6//z//P/8//z//P/8
//7//v///wAAAgAEAAUABgAGAAYABgAGAAkACQAJAAkACAAIAAYABAADAAEA/////wEA
AQABAAEAAAABAAEAAgAEAAUABwAHAAcABwAHAAYABQAEAAQAAwAEAAUABgAHAAUABQAE
AAQABAAEAAUABgAIAAgABwAHAAcABwAGAAYACAAJAAoACwALAAsACwALAAkACQAJAAkA
CgAKAAoACgAMAAwADAAMAA4AEAARABEAEwAVABoAHwAlACwANAA8AEgAVgBjAGkAagBo
AGMAYABiAGcAbABqAGAASAAwAB4AEAAAAPz/BAANAA8AEQAbACoANgBAAEsAXABrAHgA
fgCHAJIAoAClAKUApwCnAKcAqwCwALAArwCtAKwAqwCtAK8ArACnAJ8AmgCPAIEAcgBp
AGEAVgBKAD8AOQAwACYAHAAXABYAFQAVABMAEAAOAA8ADgANAA0ADAANAA0ADQAMAAsA
CwALAAsACgAKAAkACwALAAsACwAJAAkABwAGAAYABwAHAAcABwAHAAYABQAGAAUABQAF
AAUABQAFAAUAAgABAAAA//////7//v/9//3//f/8//v/+f/3//b/8//y//L/8f/w/+3/
7P/r/+r/6f/p/+n/6P/o/+j/5//n/+f/5f/l/+X/5f/l/+b/5v/k/+T/5P/l/+j/6P/q
/+r/7f/w//H/8v/x//P/9P/2//r//P/+////AQADAAUABQAGAAgACgAMAA4ADgAPABAA
EQASABMAFAAWABgAGAAYABkAGQAZABkAGQAaABoAGwAbABsAGgAaABoAGgAaABkAGQAa
ABoAGgAYABgAGAAYABoAGgAaABoAGAAYABgAFwAVABUAFQAVABUAFQAVABUAFQAVABUA
FQAVABUAFQAVABUAFQAVABUAEQARABEAEQARABEAEQARAA8ADwAOAA4ADgAOAA4ADgAN
AA0ADQANAAwADAAMAAwACgAJAAkACQAJAAkACAAIAAgABwAHAAcABwAHAAcABwAHAAUA
BQAFAAMABAAEAAQAAQABAAEAAQACAAIAAgADAAEAAQABAAEAAgACAAIAAgACAAIAAgAC
AAIAAQABAAEAAgACAAIAAwABAAIAAgACAP/////+//7/AAAAAAEAAQD/////////////
/////////////////////////v/+//7//v/+//7//v///wAA/v8AAAEAAgAEAAQABAAE
AAQAAwACAAEABAAEAAIAAAD9//v/+f/5//n/+f/5//n/+f/5//j/+P/2//f/+f/5//n/
+f/5//j/9//2//b/9f/z//P/8//z//X/9f/0//T/9P/0//X/9v/2//b/9f/1//X/9f/0
//T/9f/1//X/9f/1//X/9f/1//P/8//z//P/9v/2//b/9v/2//b/9v/2//T/9P/1//P/
9f/5//r//f8DAAoAEAAWABwAJgAxADsAQgBAAD0ANgAuAC8AMgA2ADQALAAeAAwAAAD0
/+b/4P/p//X/9//3//7/DAAYACEAKgA1AEQAUgBdAGQAcAB9AIMAgQB/AH8AfQB+AIIA
hQCFAIIAgQCBAIEAfgB7AHUAbgBnAF0AUgBFADsAMgAoAB8AGQASAAoABAABAPr/9//3
//X/9P/2//X/9P/1//X/9P/1//X/9f/0//P/8//z//H/8P/w/+//8f/x//H/8f/x//H/
7//u/+z/7f/t/+3/7f/t/+z/6//s/+v/6//r/+n/6f/p/+n/6v/p/+j/5//n/+b/5v/l
/+P/4//i/+H/4v/h/+H/3//g/+D/3//e/93/3P/b/9r/1//X/9f/1v/Y/9j/1//X/9X/
0//T/9P/0f/R/9L/0v/U/9T/1P/V/9b/1v/Y/9j/2f/c/93/3v/d/9//4P/i/+T/5v/o
/+n/6//t/+//7//u//D/8v/0//b/9v/3//j/9//4//n/+v/6//z//P/8//3//f/9//3/
+//8//z//f/9//3//P/8//z//P/8//v/+//8//z//P/8//z//P/8//r/+v/6//r//P/8
//z/+//7//v/+//7//v/+//7//v//f/9//3//f/7//v/+//7//v/+//7//v/+//7//v/
+//5//n/+f/5//v/+//6//r/+f/4//f/9v/1//X/9f/1//b/9v/2//b/9v/1//X/9f/1
//X/9P/0//L/8f/x//H/8f/x//H/8f/x/+//7//v/+//8P/w//D/7//v/+//7//u/+7/
7v/v/+//7//v/+//7v/u/+7/7v/s/+z/7P/s/+z/6//r/+v/7P/s/+z/7f/r/+z/7P/s
/+3/7f/s/+z/7P/s/+3/7f/t/+3/7f/t/+v/6//r/+v/6//r/+r/6v/q/+r/6v/q/+r/
6//s/+z/7v/v//D/8v/y//L/8v/x//H/8f/x//T/9P/y//D/7f/r/+n/6f/p/+n/6f/p
/+f/5//m/+b/5P/l/+f/5//o/+n/6v/q/+n/6P/o/+f/5f/l/+X/5f/l/+X/5P/k/+T/
5P/l/+b/6P/o/+f/5//l/+X/5P/k/+f/5//n/+f/5f/l/+X/5f/l/+X/5f/l/+b/5v/m
/+b/5P/k/+T/5P/m/+b/5//n/+n/5//o/+v/8f/2//7/BAAKABAAGwAlAC4AMgAxAC4A
KAAjACYAKgAuACwAIgAOAPr/7v/k/9b/1f/f/+f/5f/m//L//v8JABQAIQAuADwARQBM
AFYAYwBvAHMAcQBzAHMAdAB2AHkAewB6AHkAeQB5AHgAdQBxAGoAYQBZAE4APwAzACoA
IgAZABEACgACAPz/9f/s/+n/6f/p/+r/6v/n/+b/5//n/+b/5//n/+f/6P/n/+f/5//l
/+T/5P/j/+H/4f/h/+H/4f/h/9//3v/g/+H/4f/h/+H/4f/g/9//3v/d/93/3f/d/93/
3f/d/9z/2//a/9n/2f/Y/9j/1//X/9f/1v/V/9T/0//T/9H/0v/S/9H/0P/N/8z/y//K
/8v/y//L/8r/yv/K/8n/yf/J/8f/x//H/8f/x//I/8j/xv/G/8b/x//I/8j/yv/K/8v/
zv/P/9D/0f/T/9T/1v/Y/9r/3P/d/93/3//h/+H/4v/k/+b/6P/s/+z/7f/u/+//8P/x
//L/8v/0//T/9P/3//f/9//3//X/9v/2//f/9//3//b/9v/4//j/+P/3//f/+P/4//j/
+P/4//j/+P/4//j/+P/4//r/+v/6//n/9//3//f/9//5//n/+f/5//n/+f/5//n/+f/5
//n/+f/7//v/+//7//n/+f/5//n/+//7//v/+//5//n/+P/4//j/+P/4//j/9//3//f/
9//4//j/+P/4//j/9//3//f/9//3//b/9v/0//P/8//z//P/8//z//P/8f/v/+//7//v
//D/8P/w//H/8f/x//H/8P/w//D/8f/x//H/8f/x//D/8P/w//D/8P/w//D/8P/w/+//
7//v/+7/7v/u/+//7//w//D/8P/v/+//7v/u//D/8P/x//H/7//v/+//7//v/+//7//v
//H/8f/x//H/8P/v/+7/7f/v//D/8P/w//D/8P/w//D/8P/x//L/8v/0//X/9v/2//b/
9v/2//n/+f/5//n/+P/4//b/9P/z//H/7//v/+//7//v/+//7f/t/+z/7P/s/+3/7//v
//H/8f/x//D/7f/s/+z/6//t/+3/7f/t/+v/6//q/+r/7P/s/+3/7v/u/+7/7f/t/+v/
6//q/+r/7f/t/+3/7f/t/+3/7f/t/+3/7f/t/+3/7v/u/+7/7v/u/+7/7v/u/+7/7v/v
/+//7//x//T/+/8BAAgADAASABwAKgA3AD8AQgBAADsANgA2AD0ARABIAEQAMgAaAAgA
+v/q/+D/5P/v//P/8//5/wQAEAAcACkAOgBJAFQAXABjAG4AegCBAIEAfwCBAIEAgwCI
AIoAiwCHAIIAgQCDAIEAfAB1AG0AZgBbAEsAPAAzACsAHgASAAsABQD8//L/7v/p/+r/
6//r/+v/6v/q/+v/6v/r/+n/6v/r/+v/6//o/+f/5//n/+f/5v/m/+X/5//n/+f/5//n
/+f/5f/k/+b/5//n/+f/5//n/+b/5f/k/+P/4//j/+X/5f/l/+X/5P/j/+L/4f/j/+L/
4v/h/+H/4f/g/9//3v/d/93/2//c/9z/2//a/9n/2P/X/9b/1f/V/9X/1P/S/9L/0f/R
/9H/z//P/8//z//P/9D/0P/Q/9D/0P/R/9T/1P/W/9b/1//a/9v/3P/b/93/3v/g/+T/
5v/o/+n/6f/r/+3/7f/w//L/9P/2//j/+P/5//r/+v/6//r/+v/8//7//v/+////////
//////8AAAAAAQABAAEAAAAAAAAAAAAAAP////8AAAAAAAAAAAAAAAAAAAAAAAAAAAAA
AgACAAIAAQABAAEAAQABAAEAAQABAAEAAQABAAEAAQADAAMAAwADAAEAAQABAAEAAQAB
AAEAAQABAAEAAQABAAMAAwACAAIAAgACAAIAAgADAAMAAwADAAAAAAAAAAAAAgABAAEA
AQABAAEAAAAAAAAA////////AQABAAEAAQADAAEAAQABAAEAAgACAAIAAwADAAMAAwAC
AAIAAgADAAMAAwADAAMAAgACAAIAAgAEAAQABAAEAAQAAwADAAMAAwAEAAUABwAHAAgA
CAAIAAcABwAGAAYACAAIAAkACQAHAAcABwAHAAcABwAHAAcACQAJAAkACQAJAAkACQAJ
AAoADAANAA4ADAANAA0ADQALAAwADgAOAA4ADgAQABAAEQASABIAFAAVABYAFgAWABYA
FgAXABcAFwAXABoAGgAYABYAEwARAA8ADwAPAA8ADwAPAA8ADwAOAA4ADgAPABEAEQAR
ABEAEQAQAA4ADAALAAkACQAJAAkACQAHAAcABgAGAAYABgAHAAgACAAIAAcABwAJAAkA
CAAIAAcABwAHAAcABwAHAAcABwAHAAcABwAHAAoACgAKAAoACAAIAAgACAAIAAoACwAL
AA0AEQAWAB0AIwAqADAAOABEAFAAWwBhAGIAXgBZAFYAWgBfAGIAXgBSADwAJAAWAAYA
+P/2/wIACQAJAA0AGQAoADIAPABJAFgAZQBwAHgAgQCQAJoAnQCdAJsAmwCZAJ8ApACm
AKUApQCkAKMApQCjAKAAmQCTAIwAgwB1AGgAXQBVAEoAPgA3ADEAKAAgABgAEwASABEA
DwAPAA4ADgAPABAADwANAA0ADQAMAAsACgAJAAkACQAHAAYABgAFAAUABQAFAAUABQAF
AAMAAgACAAMAAwADAAMAAwACAAEAAgABAAEAAQD///////////z/+//6//n/+f/4//j/
9//1//X/9P/z//D/7//v/+3/7v/u/+3/7P/r/+r/6f/o/+b/5f/k/+L/5P/k/+P/4//h
/9//3//f/+H/4f/i/+L/4v/i/+L/4//k/+T/5v/m/+f/6v/r/+z/7f/v//D/8v/0//b/
+P/5//3///8BAAEAAgAEAAYACAAMAAwADQAOAA0ADgAPABAAEgAUABQAFAAVABUAFQAV
ABUAFgAWABcAFwAXABYAFgAUABQAFAATABMAFAAUABQAEgASABIAEgASABIAEgASABQA
FAAUABMAEQARABEAEQATABMAEwATABMAEwATABMAEgARABAADwARABEAEQARAA0ADQAN
AA0ADQANAA0ADQAPAA8ADgAOAA0ADAALAAoACQAJAAkACQAIAAgACAAIAAgABwAHAAcA
BwAHAAYABgAGAAUABQAFAAUABQAFAAUABQADAAMAAwABAAIAAgACAAIAAwAEAAUAAgAC
AAIAAwADAAMAAwADAAIAAgACAAIAAgACAAIAAgACAAEAAQABAP7//v/+////AQACAAIA
AgD//////v/+//7//v/////////////////////////////////+/wAAAAAAAAAAAAAA
AAEAAgAAAAIAAwAEAAQABAAEAAQABQAFAAUABQAIAAgABgAEAAEA///9//3//f/9//3/
/f/7//v/+v/6//r/+//9//3//f/9//3//P/7//r/+v/5//n/+f/5//n/+f/5//j/+P/6
//r/+//8//v/+v/4//f/9//3//b/9v/5//n/+f/5//f/9//3//f/+f/5//n/+f/4//j/
+P/4//j/+P/4//j/+v/6//n/+f/5//n//P8BAAcADgAUABoAHgAmADEAPQBCAEQAQwA8
ADYANwA6ADwAPAA4ACYAEgAGAPz/7v/m/+3/+f/7//f//P8KABYAIQAuADsARgBSAFsA
ZABsAHkAgQCFAIMAgQCBAIIAhACHAIkAiACFAIUAhQCGAIEAewB0AG0AZQBYAEsAPwA4
ADAAJwAfABgAEAAIAAEA/v/7//v/+//6//r/+f/6//f/9//4//n/+f/5//j/9//3//f/
9//2//b/9f/1//X/9f/1//X/9f/z//L/8v/z//P/8//x//H/8P/v//D/7//v/+//8f/x
//H/8f/u/+3/7P/r/+v/6v/q/+n/6f/p/+j/5//m/+X/5f/j/+T/5P/j/+L/3//e/93/
3P/d/93/3f/c/9r/2v/Z/9n/2f/X/9f/1//Z/9n/2v/a/9j/2P/Y/9n/2v/a/9z/3P/d
/+D/4f/i/+P/5f/m/+j/6P/q/+z/7f/v//H/8//z//L/9P/2//j/+v/6//v//P/9//7/
//8AAAAAAgACAAIAAwADAAMAAwADAAQABAAFAAUABQAEAAQAAgACAAIAAQABAAIAAgAC
AAIAAgACAAIAAgACAAIAAgAEAAQABAADAAEAAQABAAEAAwADAAMAAwABAAEAAQABAAMA
AwADAAMAAwADAAMAAwABAAEAAQABAAEAAQABAAEAAQABAAAAAAD+//7//v/+////////
/////v/+//7//v8AAP////////3//f/8//z//v/9//3//f/7//v/+//7//n/9//3//f/
+P/6//v//P/5//n/+f/5//j/+P/4//n/+f/5//n/+f/4//j/+P/4//j/+P/4//j/+P/3
//f/9//2//b/9v/3//X/9v/2//b/9//3//b/9v/4//j/+f/5//j/9//2//X/9//3//f/
+P/2//b/9v/2//b/9v/3//j/9v/4//n/+v/6//r/+v/6//3//f/9//3//v/+//z/+v/3
//X/8//z//P/8//z//P/8f/x//D/8P/w//H/8//z//X/9f/1//T/8f/w//D/7//v/+//
7//v/+//7//u/+7/7v/u/+//8P/w//D/7//v/+//7//u/+7/7//v/+//7//t/+3/7f/t
/+3/7f/t/+3/8P/w//D/8P/w//D/8P/w//D/8P/v//H/8f/x//T/9//9/wQADAASABgA
IgAvADkAPgA+ADsANgAyADMAOAA8ADwANAAgAAwA/v/w/+T/4P/p//H/8f/x//r/CAAU
AB8AKgA5AEYAUgBZAGQAcAB9AIMAgwCDAIMAhQCIAIwAjwCPAJAAjQCNAI0AjACJAIEA
egBzAGcAWABJAEEAOgAuACMAGwAUAAwABAD9//r/+//7//v/+v/4//f/9v/1//X/9v/3
//f/9//4//f/9//3//f/9v/2//X/9f/1//X/9f/1//X/8//y//L/8//z//P/8//z//L/
8f/y//H/8f/x//H/8f/x//H/8P/v/+7/7f/t/+z/7P/r/+v/6//q/+n/5v/l/+X/4//k
/+T/4//i/+H/4P/f/97/3//f/9//3v/e/97/3f/d/9v/2f/Z/9n/2f/Z/9r/2v/a/9r/
2v/b/9z/3P/e/97/4f/k/+X/5v/l/+f/6P/q/+7/8P/y//P/9f/3//n/+f/6//z//v8A
AAQABAAFAAYABwAIAAkACgAMAA4ADgAOAA0ADQANAA0ADwAQABAAEQARABEAEAAQABAA
EAAQAA8AEQASABIAEgASABIAEgASABIAEgASABIAEgASABIAEQARABEAEQARABMAEwAT
ABMAEQARABEAEQARABEAEQARABEAEQARABEADwAPAA8ADwAPAA8ADwAPAA8ADwAOAA4A
DgAOAA4ADgANAA0ADQANAAoACgAKAAoADAALAAsACwAJAAkACAAIAAkACQAKAAsACwAL
AAsACwALAAkACQAJAAkACgAKAAoACQAJAAkACQAIAAgACAAJAAkACQAJAAkACAAIAAgA
CAAKAAoACgAKAAoACQAJAAkACgAKAAoACwALAAwADAAMAAsACwAKAAoADAAMAA0ADQAL
AAsACwALAA0ADQANAA0ADQANAA0ADQALAAsACwALAA0ADgAOAA4ADgAPAA8ADwARABAA
EgAUAA==
         </WaveFormData>
      </LeadData>
      <LeadData>
         <LeadByteCountTotal>10000</LeadByteCountTotal>
         <LeadTimeOffset>0</LeadTimeOffset>
         <LeadSampleCountTotal>5000</LeadSampleCountTotal>
         <LeadAmplitudeUnitsPerBit>4.88</LeadAmplitudeUnitsPerBit>
         <LeadAmplitudeUnits>��V</LeadAmplitudeUnits>
         <LeadHighLimit>2147483647</LeadHighLimit>
         <LeadLowLimit>268435456</LeadLowLimit>
         <LeadID>V3</LeadID>
         <LeadOffsetFirstSample>0</LeadOffsetFirstSample>
         <FirstSampleBaseline>0</FirstSampleBaseline>
         <LeadSampleSize>2</LeadSampleSize>
         <LeadOff>FALSE</LeadOff>
         <BaselineSway>FALSE</BaselineSway>
         <ExcessiveACNoise>FALSE</ExcessiveACNoise>
         <MuscleNoise>FALSE</MuscleNoise>
         <LeadDataCRC32>3065232307</LeadDataCRC32>
         <WaveFormData>
6v/q/+r/6v/q/+r/6v/q/+j/6P/o/+j/6P/o/+j/6P/q/+r/6v/q/+j/6P/o/+j/6P/o
/+j/6P/o/+j/6P/o/+b/5v/m/+b/5v/m/+b/5v/k/+T/5P/k/+b/5v/m/+b/6P/o/+j/
6f/p/+v/6//s/+7/7//v/+//7//v//D/8P/y//P/8//z//H/8P/v/+3/7v/u/+//7//w
/+//7v/t/+//7v/u/+7/8P/x//H/8f/v/+7/7P/q/+v/6//q/+r/7P/t/+3/7f/p/+n/
6f/p/+r/6v/q/+n/6//r/+v/6//p/+n/6f/p/+r/6//s/+3/7f/r/+3/7f/t/+3/7f/t
/+3/7f/t/+3/7//v/+//7//0//T/9v/8/wQAEAAZACQAMQBDAFsAeACTAKcAsQC1ALQA
twC6ALYArQCbAHkATAAjAPr/z/+s/6L/rP+x/67/tv/I/9v/5v/w/wIAEgAhACgALQA3
AEQASQBKAEwATgBQAFMAWABeAFoAVQBTAFQAUgBUAFMAUQBNAEoARgA+ADMALQAoACUA
IQAeABoAFwASAA4ACgAJAAUABAAEAAMAAgACAAIABAAEAAQABAAFAAUABgAEAAQABAAE
AAYABgAGAAYABgAGAAYABwAHAAcABwAHAAcABwAHAAcACAAJAAoACwAJAAkACQAJAAoA
CgAKAAsACQAHAAYABgAEAAQABAAEAAUABQAEAAIAAAD///////////7//P/6//n/+P/3
//b/9f/1//X/9f/1//T/9P/y//P/8//z//P/8//z//T/9f/3//f/+P/5//r/+//9/wAA
AwAFAAYACAAJAAoADAANABAAEgASABMAFwAYABkAGQAZABsAHAAdACAAIAAgACAAIQAh
ACEAIQAhACEAIgAiACQAJAAjACMAJAAkACQAJAAkACMAIgAhACEAIQAhACEAHwAfAB8A
HwAhAB8AHwAfAB8AHwAfAB8AIQAhACEAIQAeAB4AHgAeAB0AHQAdAB4AIAAgAB8AHwAd
AB0AHQAdAB8AHwAfAB8AHAAbABoAGQAbABsAGgAaABgAFwAWABYAFQAVABUAFQAXABYA
FgAWABIAEgASABIAEAAQABAAEAAQABEAEQARAA8ADwAPAA8AEQARABAAEAAOAA0ADAAM
AAwADAAMAAwADAAMAAsACwALAAsACwALAAsACwALAAsACQAIAAgACAAKAAoACgAKAAoA
CgAKAAkACQAJAAkACQAJAAoACgAKAAgABwAHAAcABwAHAAcABwAHAAcABwAHAAcABwAH
AAcABwAHAAUABgAGAAYABgAGAAYABwAHAAkABwAIAAoACwAJAAkACQAJAAoACgAKAAsA
CwALAAsACgAJAAcABgAGAAcABwAGAAUAAgABAAEAAAACAAIABAAFAAMAAwADAAIAAgAA
AP/////8//z//P/9//3//f/7//v//f/9//7//v/8//v/+//7//v/+//7//v//f/9//3/
/f/7//v/+//5//3//f/9//3//f/9//3//f/9//3//f/9//v/+//8//z//P/+/wIACAAR
ABoAIwAtADsASgBdAHUAjwCfAKYApwCkAKQAowCdAJEAfABZADIAEwDy/8z/sv+1/8L/
wv+6/8H/0v/i/+7/+v8JABYAIwArAC4ANQBCAEwATABKAEsASgBIAEwATwBPAEoARgBC
AEMAQQA9ADoANAAwACsAIwAaABUAEwAQAAwABwAEAAIAAAD7//n/+P/4//f/+P/2//L/
9P/0//T/9P/1//X/9v/0//T/9P/0//T/9P/0//T/9P/0//T/9f/z//P/8//z//P/8//z
//P/8f/x//H/8f/x//H/8f/x//D/8P/w//H/8f/v/+7/7v/u/+7/7v/u/+z/6//p/+b/
6P/n/+f/5//m/+b/5f/k/+H/4P/f/97/3//f/9//3//d/9z/3P/a/9n/2f/Z/9n/2f/Z
/9r/2//b/9v/3P/d/97/3//h/+T/5P/l/+X/5v/o/+r/7f/v//D/8v/y//P/8//0//X/
9f/3//n/+v/7//v/+v/5//j/+f/5//n/+f/5//n/+v/6//r/+v/5//n/+P/4//j/+P/2
//X/9P/z//X/9f/1//X/9f/1//X/9f/1//P/8//z//X/9f/1//X/8//z//P/8//0//T/
9P/0//f/9//3//j/9v/2//X/9f/3//f/9//3//f/9//3//f/9//3//f/9//3//f/9v/2
//T/8//y//L/8//z//P/8//z//L/8v/y//D/8P/w//D/8P/w//D/8P/t/+3/7P/r/+3/
7f/t/+3/7f/t/+z/7P/s/+v/6v/q/+r/6v/q/+r/6v/q/+n/6f/r/+v/6//r/+r/6f/o
/+f/6f/o/+j/6P/o/+j/6P/o/+b/5v/m/+X/5v/n/+j/6f/o/+j/5//m/+j/5//n/+f/
5//n/+f/5//l/+X/5f/l/+f/5//n/+f/5f/l/+X/5f/l/+f/6P/o/+j/5v/m/+b/5v/m
/+f/5//p/+v/7P/u/+//7//v/+//7//y//L/8v/z//H/8f/x//D/7//t/+z/7P/v/+//
7v/t/+r/6f/p/+j/6v/q/+z/7f/t/+3/7f/s/+r/6P/n/+f/6P/o/+j/6f/n/+f/5f/l
/+X/5f/m/+b/5P/j/+P/4//l/+X/5f/l/+X/5f/l/+X/5f/l/+X/4//l/+X/5f/l/+X/
5f/l/+X/5f/l/+X/5f/n/+f/6P/o/+j/6v/w//b///8KABUAIQAvAEIAXQB1AIcAkwCY
AJcAmACaAJsAlwCJAGoAQQAaAPf/0P+s/5r/of+m/6L/oP+v/8L/zv/c/+r/+/8IABMA
GQAeACkANAA4ADYAOAA7ADwAPgBCAD8AOwA4ADYANgA1ADEALwAqACQAIAAbABEACgAH
AAUAAgD+//v/+v/2//L/7//v/+7/7v/t/+z/7P/q/+r/6v/q/+z/7f/t/+7/7P/s/+z/
7P/s/+z/7P/s/+7/7v/u/+//7f/t/+3/7f/v/+//7//v/+3/7f/t/+3/7f/t/+3/7f/u
/+7/7v/v/+//7f/s/+z/7P/s/+z/7P/r/+v/6v/o/+j/5//n/+f/6P/o/+f/5v/l/+T/
4//i/+H/4f/h/+H/4f/g/+D/3v/d/93/3f/d/93/3f/e/9//3//f/+D/4f/i/+P/5f/o
/+r/6//r/+z/7f/u//D/8f/2//j/+P/5//r/+v/6//n/+//9//7///8AAAAAAAAAAAEA
AQABAAEAAwADAAQABAACAAIAAQABAAIAAgACAAIAAgABAAAA////////////////////
///////9//3//f//////////////////////AAAAAAAAAAABAAEAAQACAAAAAAD/////
AAABAAIAAwABAAEAAQABAAEAAQABAAEAAQABAAAAAAD+//3//P/8//3//f/9//3//f/8
//z//P/8//z//P/8//r/+v/6//r/+f/5//j/9//5//n/+f/5//n/+f/4//j/+P/3//b/
9v/4//j/+P/4//j/+P/3//f/9//3//f/9//3//f/9//3//f/9v/2//b/+P/4//j/+P/2
//b/9v/1//f/9//3//f/9//4//j/+P/2//X/9f/1//f/9//3//f/9f/1//X/9f/3//f/
9//3//f/9//3//f/9//3//b/9v/3//f/+P/5//n/9//3//j/+v/6//r/+v/6//v/+//9
////AAACAAMABQAFAAUABQAEAAQABAAFAAUABQAFAAQAAwABAAAAAAD//////v/9//7/
/f/9//z//P/8//7////9//3//f/8//r/+P/3//f/9v/2//b/9//3//f/9f/1//X/9f/2
//b/9P/z//P/8//1//X/9f/1//P/8//z//P/9f/1//X/8//z//P/8//z//P/8//z//P/
9f/1//X/9f/z//P/9v/2//j//v8EAA4AFwAgACkANwBLAGgAhQCbAKkAsQCyALMAuAC4
ALcArwCXAG4AQwAcAPH/xv+q/6r/sf+w/7D/vP/P/97/6P/2/wgAFwAiACcALQA6AEUA
RgBEAEYARgBHAEwAUABQAEsARwBGAEQAQgA/AD0ANwAyADAAKgAjABsAGAATAA8ACgAK
AAcABgAEAAAA/f/9//z//P/7//r//P/+//7//v/+//z//f/9//7//v/+//7//v/+//7/
/v/+//7//v/+/////////////////////////wEAAQABAAEAAQABAAEAAQD+//7//v//
/wEA///+//7//v/+//7//v///////v/8//z/+//7//v/+//6//j/9v/3//b/9f/0//H/
8f/x//H/8f/w//D/7v/v/+//7//v/+//7//w//H/8//z//T/9f/0//X/9//6//z//f/9
//7/AQACAAQABQAHAAgABwAHAAkACgALAAsACQALAAwADQAQABAAEAAQABEAEQARABEA
EQARABIAEgAUABQAEwATABMAEgARABAAEAAPAA4ADQAPAA8ADwAPAA0ADQANAA0ADQAL
AAsACwAJAAkACQAJAAkACQAJAAkACgAKAAoACgAJAAkACQAKAAwADAALAAsACQAJAAkA
CQAJAAkACQAJAAcABwAHAAcABQAFAAQABAAGAAUABAAEAAEAAQABAAEAAQAAAAAAAAAA
AAAAAAAAAP///v/9//z//f/9//z/+//7//v/+//7//v/+//6//r/+v/5//j/+P/4//j/
+P/4//r/+v/5//n/9//3//f/9//3//f/9//3//f/9v/2//b/9P/0//T/9P/2//b/9v/1
//X/9f/1//X/8//0//T/9P/0//P/8//z//P/8//z//P/9f/1//X/9f/z//P/8//z//X/
9f/1//X/9f/1//T/9P/z//P/9P/1//f/9//3//f/9//2//f/9v/2//b/+P/2//b/9v/2
//b/9//3//n/+//8//7//////////////wIAAgACAAMAAwADAAMAAgABAP///v/+//3/
/f/8//v//P/7//v/+v/8//z//v////////////7/+v/4//f/9//3//j/+f/7//n/+f/3
//f/9//3//j/+P/6//n/+f/5//n/+f/5//n/+//7//v/+//9//3//f/7//v/+//7//v/
/f/9//3//f//////////////AQACAAQACAAMABAAGAAjAC4AOwBJAF0AdgCRAKcAtwC9
AMAAwQDCAMQAvwCzAJkAcgBFABwA9f/O/7T/sv+9/7z/vP/I/9v/6v/0/wQAFAAjAC4A
MQA5AEQATwBSAFIAVgBYAFkAXgBkAGQAXQBZAFgAWABaAFsAWQBVAFAATABIAD8ANwAw
AC0AKwAmACIAIQAeABoAFAAPAA8ADgAMAAsACgAIAAoACgAIAAYACAAJAAkACgAKAAoA
CgAKAAoACgAKAAoADAAMAAwADQANAA0ADQANAA0ADQANAA0ADQANAA0ADQALAAsACwAL
AAoACgAKAAsACwAJAAgACAAGAAYABgAGAAcABwAGAAQAAwABAAAA//8CAAIAAQAAAP//
/v/9//z/+f/5//n/+f/5//j/+P/2//f/9//3//f/9//3//j/+f/7//v//P/9//7///8B
AAQACAAJAAkACgALAAwADgAPABIAFAAUABUAFwAYABkAGQAbAB0AHgAfACAAIAAgACAA
IQAhACEAIQAjACMAJAAkACYAJgAlACUAJAAkACQAJAAkACMAIgAhACEAIQAhACEAIQAh
ACEAIQAhAB8AHwAfAB8AHwAfAB8AHQAdAB0AHQAaABoAGgAaAB0AHQAdAB4AHAAcABsA
GwAbABsAGwAbABsAGwAbABsAFwAXABcAFwAXABcAFgAWABYAFQAUABQAEwATABMAEwAT
ABIAEgASABAAEAAQABAAEAAQABAAEAAPAA8ADgANAA0ADQANAA0ADQANAAwADAAKAAkA
CAAIAAoACgAKAAoACAAIAAcABwAHAAcABwAHAAcABwAHAAcABwAGAAYABgAGAAYABgAG
AAYABgAGAAUABwAHAAcABwAHAAgACAAIAAYABQAFAAUABQAFAAUABQAFAAUABQAFAAUA
BQAFAAUABQAFAAUABQAHAAUABAAEAAQABAAEAAYABwAHAAkACAAIAAkACQALAAsACwAL
AAoACgAKAAsACwALAAsACgALAAkACAAIAAcABwAGAAUABAADAAMAAgACAAIABAAFAAMA
AwADAAIAAgAAAP/////8//z//P/9//3//f/7//v//f/9//7//v/8//v/+//7//v/+//7
//v//f/9//3//f/9//3//f/7//v/+//7//v/+//7//v/+//7//v/+//7//v/+f/6//z/
/v8AAAQACAATAB4AJQAxAD8AUABnAIEAlQCjAKgApwCkAKIAowCfAJMAfABZADQAEwDw
/8j/sv+3/8T/wv+8/8X/2P/m//D/+v8JABoAKQAxADYAPwBKAFAATgBMAE0ATgBOAFIA
VwBVAE4ASgBIAEkARwBFAEIAPgA6ADMALQAmAB8AGQAYABYAEwASABAADgANAAkACAAI
AAUABAAEAAQABAAGAAgABgAHAAcACAAIAAgACAAIAAgACAAIAAgACAAIAAgACQALAAsA
CwALAAoACQAIAAcACQAJAAkACQAJAAkACQAJAAYABgAGAAcACQAHAAYABgAEAAQABAAE
AAMAAwACAAAAAQABAAIAAwADAAIAAAD+//3//P/7//r/+f/5//n/+f/5//j/+P/2//f/
9//3//f/9v/1//X/9f/2//f/+f/7//r/+//9/wAAAgADAAMABAAFAAYACAAJAAwADgAO
AA8AEQASABMAEwATABUAFgAXABYAFgAWABYAFwAXABcAFwAXABcAGAAYABgAGAAXABcA
FgAWABYAFgAWABUAFAATABUAFQAVABUAFAATABIAEQATABEAEQARAA8ADwAPAA8AEQAR
ABEAEQAQABAAEAAQAA8ADwAPABAAEgASABEAEQAPAA8ADwAPAA8ADwAPAA8ADwAPAA8A
DwANAA0ADAAMAA0ADQANAA4ADAALAAoACQAHAAYABgAGAAYABgAGAAYABgAGAAYABgAF
AAUABAADAAEAAQABAAEAAQABAAAAAAAAAP///v/+//z//P/8//z//v/+//3//f/7//v/
+//7//v/+//7//v/+//6//r/+v/4//j/+P/4//r/+v/6//n/+f/5//n/+f/4//j/9//2
//j/9//3//f/9//3//f/9//3//f/9//3//X/9f/1//X/9f/3//b/9v/2//b/9v/0//X/
9f/3//f/+P/6//v/+//7//v/+//8//z//P/9//3//f/9//z/+f/3//b/9v/5//n/+P/3
//b/9f/1//T/8v/y//T/9f/2//f/+P/4//T/8v/x//H/7v/u/+7/7//x//H/7//v/+//
7//w//D/8v/x//H/8f/v/+//7//v/+//7//v/+//7//v/+//7f/v/+//7//v/+//7//v
/+//7f/t/+3/7f/v/+//8P/w//L/8v/0//j///8IABEAHQApADYASQBlAH0AjwCaAJ8A
ngCeAKMAoQCdAJIAdQBKACEAAADc/7j/o/+o/7D/rP+p/7j/yv/Y/+T/8/8EABMAGwAg
ACcANAA+AEIAQgBDAEQARABIAE0ASwBEAEIAQgBBAD8APQA6ADQALgArACUAHAATAA8A
DgAMAAkABgAEAAIA///5//j/+P/5//j/+P/2//b/9v/2//b/9//3//j/+P/4//j/+P/2
//b/9v/2//j/+P/4//n/+f/5//n/+f/5//n/+f/5//v/+//7//v/+f/5//n/+f/6//r/
+v/7//v/+f/4//j/9v/2//b/9v/3//f/9v/0//T/8//z//P/9P/0//P/8v/x//D/7//u
/+3/7f/t/+3/7f/s/+z/6v/p/+n/6f/p/+n/6f/q/+v/6//r/+z/7f/s/+3/7//y//T/
9f/1//b/9//4//r/+//+/wAAAAABAAMABAAFAAUABQAHAAgACQAKAAoACgAKAAsACwAL
AAsACwALAAwADAAMAAwACwALAAwADAAMAAwADgANAAwACwALAAsACwALAAsACwALAAsA
CwAJAAkACQAJAAkACQAJAAkACQAJAAkACAAIAAgACAALAAsACwAMAAwADAALAAsACQAJ
AAkACQAJAAkACQAJAAcABwAHAAcACQAJAAgACAAIAAcABgAGAAUABQAFAAUABQAEAAQA
BAACAAIAAgACAAAAAAAAAAAA//////7//f/7//v/+//7//3//f/8//z/+v/5//j/+P/6
//r/+v/6//j/+P/3//f/9//3//f/9//5//n/+f/5//f/9v/2//b/9v/2//b/9v/2//b/
9v/1//X/9f/1//X/9f/2//b/9v/2//X/9f/1//X/9f/1//X/9f/1//X/9f/z//P/8//z
//X/9f/1//X/8//z//L/8v/1//X/9v/2//b/9v/2//b/9//3//n/+f/6//z//f/9//3/
/f/9//7//v/+/////f/9//3//P/7//n/+P/4//n/+f/4//f/9v/1//X/9P/0//T/9v/3
//f/9//3//b/8v/w/+//7//u/+7/7v/v/+//7//t/+3/7f/t/+7/7v/u/+3/7f/t/+3/
7f/t/+3/7//v/+//7//t/+3/7f/r/+3/7f/t/+3/7f/t/+3/7f/t/+3/7f/t/+3/7f/u
//D/8v/2//r/AgALABYAIQAtAD0AVABxAIsAmQCjAKgApwCsALAArwCpAJkAdABHAB4A
9//O/6z/pP+r/6z/qP+w/8H/0P/c/+r//v8NABgAHQAjADAAOwA+AD4AQABCAEMARgBK
AEoARQBBAEAAQAA+AD0AOwA1AC4ALAAmAB0AFQAQAA0ABwACAAIA///8//j/9P/x//H/
8v/y/+//8P/w//L/8v/w//D/8P/x//H/8v/y//L/8v/y//D/8P/w//D/8v/y//L/8//z
//P/8//z//P/8//z//P/8//z//P/8//z//P/8//z//L/8v/y//P/8//x//D/8P/w//D/
8P/w//H/8f/w/+7/7v/t/+3/7f/s/+z/6//q/+v/6v/p/+j/5//n/+f/5//n/+b/5v/k
/+P/4//j/+P/4//j/+T/5f/l/+X/5v/n/+j/6f/r/+7/8v/z//P/9P/1//b/+P/5//r/
/P/8//3///8AAAEAAQABAAMABAAFAAYABgAGAAYABwAHAAcABwAJAAkACgAKAAoACgAJ
AAkACAAIAAgACAAKAAkACAAHAAUABQAFAAUABwAHAAcABwAHAAUABQAFAAUABQAFAAUA
BQAFAAUABQAEAAQABAAEAAMAAwADAAQABAAEAAMAAwADAAMAAwADAAMAAwADAAMAAQAB
AAEAAQABAAEAAAAAAAAA///+//7//f/9//3//f/9//z//P/8//r/+v/6//r/+v/6//r/
+v/5//n/+P/3//n/+f/5//n/+f/5//j/+P/6//n/+P/4//j/+P/4//j/+P/4//f/9//1
//X/9f/1//f/9//3//f/9//2//b/9v/4//j/+P/4//j/+P/4//f/9//3//f/9//5//r/
+v/6//r/+f/5//n/+//7//v/+//7//v/+//7//n/+f/5//n/+//7//v/+//7//v/+v/6
//3//f/+/////f/9//3//f/8//7/AAAAAAAAAAACAAMAAwAFAAUABgAIAAkACwALAAsA
CwAKAAoACgALAAsACwALAAoACQAHAAYABgAHAAcABgAFAAYABQAFAAQABAAEAAYABwAH
AAcABwAGAAIAAAD/////AAAAAAAAAQD//////f/9//3//f/+//7//v/9//3//f/9//3/
/f/9//v/+//7//v//f/9//3/+//7//v/+//7//3//f/9//3/+//7//v/+//7//v//v/+
/wIACAAQABgAIQAsADcARwBdAHYAkQClALEAtwC0ALUAuAC2AK8AowCHAF4AMwAKAOP/
wP+u/7b/vf+6/7z/zP/d/+j/8v8CABAAHwAoAC0ANwBCAEsATgBOAE4ATgBRAFYAWgBa
AFUAUwBUAFQAUgBRAE0ASQBGAEIAPgA1ACsAJgAhAB0AGgAWABUAEgAOAAgABQAFAAIA
AgABAAAAAAACAAIAAgAAAAAAAQABAAIAAgACAAIAAgAAAAAAAAAAAAAAAAAAAAEAAQAB
AAEAAQD//////////wEAAQABAAEAAQABAAEAAQD+//7//v///wEA///+//7//f/8//v/
+v/5//n/+P/2//T/8//z//P/8v/y//H/8P/x//D/7//u/+z/6//q/+n/6//q/+r/6P/p
/+n/6f/p/+n/6f/q/+v/7f/t/+7/7//w//H/8//2//r/+//7//z///8AAAIAAwAGAAgA
CAAJAA0ADgAPAA8ADQAPABAAEQATABQAFQAWABUAFQAVABUAFQAVABYAFgAYABgAFwAX
ABYAFgAWABYAGAAXABYAFQAVABUAFQAVABMAEwATABMAFQATABMAEwARABEAEQARABMA
EwATABMAEAAQABAAEAARABEAEQASABQAFAATABMAEQARABEAEQARABEAEQARAA0ADQAN
AA0ADQANAAwADAAOAA0ADAAMAAoACQAIAAcACQAIAAgACAAGAAYABgAGAAYABgAGAAYA
BQAFAAQAAwADAAMAAwADAAMAAwACAAIAAgABAAAAAAAAAAAAAAAAAAIAAgABAAEAAAD/
//7//f///////////////v/+//7//v/+//7//v/+//7//v/9//v/+//7//v//f/+//7/
/v/+//3//f/9//v/+//7//v/+//7//v/+//7//v/+//7//v/+//8//r/+v/6//r/+v/7
//v//f/7//z//v//////////////AAAAAAAAAQADAAMAAwACAP///f/8//z//f/9//z/
+//6//n/+f/4//b/9v/4//n/+//7//v/+v/4//b/9f/1//T/9P/0//X/9f/1//P/8//1
//X/9v/2//T/8//z//P/8f/x//H/8f/z//P/8//z//H/8f/x/+//8f/x//H/8f/x//H/
8f/x//H/8f/x//H/8//z//T/8v/y//T/9v/8/wUAEAAbACcAMQBAAFcAbwCDAJUAngCd
AJwAngCdAJkAkwCAAFsAMgATAPD/yv+w/63/tv+2/7D/s//E/9b/4v/u//3/DAAZACEA
JgAtADoAQgBCAEQAQwBEAEQASABLAEcARABCAEAAQQA/AD0AOgA0AC4AKwAlABoAEwAR
ABAADAAJAAgABAAAAP3/+//6//r/+//8//r/+P/6//j/9v/4//n/+f/6//r/+v/6//r/
+v/6//r/+v/6//r/+v/7//v/+//7//v/+//7//v/+//5//n/+f/5//n/+f/5//n/+v/6
//r/+//5//f/9v/2//b/9v/2//b/9//3//b/9P/0//P/8//z//L/8v/x//D/7//u/+3/
7P/r/+v/6//r/+v/6v/q/+j/5//n/+f/5//l/+X/5v/n/+n/6f/q/+v/6v/r/+3/8P/y
//P/8//0//f/+P/6//v//v8AAAAAAQABAAIAAwADAAMABQAGAAcACAAIAAgACAAHAAcA
BwAHAAkACQAKAAoACgAKAAkACQAIAAgACAAIAAgABwAGAAUAAwADAAMAAwADAAMAAwAD
AAMAAQABAAEAAQABAAEAAQADAAMAAwADAAAAAAAAAAAAAwADAAMABAAEAAQAAwADAAUA
BQAFAAUABQAFAAUABQABAAEAAQABAAMAAwACAAIAAAD///7//v///////////////v/+
//7//P/8//z//P/8//z//P/8//v/+//6//n/+//7//v/+//5//n/+P/4//j/9//2//b/
+P/4//j/+P/2//b/9f/1//X/9f/1//X/9//3//f/9//1//T/9P/0//T/9P/0//T/9P/0
//T/8//1//X/9f/1//P/9P/0//T/9P/z//P/8//1//X/9f/1//P/8//z//P/8//1//X/
9v/2//b/9v/2//T/9f/1//f/9//4//r/+//7//v/+//7//z//P/8//3//////////v/8
//n/9//2//j/+f/5//n/9v/1//X/9P/0//T/9v/3//n/+f/5//j/9P/y//H/8f/w//D/
8P/x//H/8f/v/+//7//v//D/8P/w/+//7//v/+3/7f/t/+3/7//v/+//7//v/+//7//t
/+//7//v/+//7//v/+//7//v/+//7//v//H/7//w//L/8v/0//b//v8HABIAHQAnADUA
SgBjAHsAjwCbAKIAoQCiAKYAqQClAJsAggBbADAACQDk/8D/qv+r/7T/sP+u/7n/zP/a
/+b/9P8DABIAHwAlACwANwBCAEgASABKAEsATABOAFIAUwBPAEwASgBKAEkARwBFAEAA
PAA4ADEAJwAcABkAFwASAA4ACwAKAAYAAgD9//v//P/8//v/+v/4//r/+P/4//r/+v/7
//v//P/8//z//P/8//r/+v/6//r//P/8//z//f/9//3//f/9//3//f/9//3//f/9//3/
/f/9//3//f/9//7//v/+/////f/7//r/+v/6//r/+v/6//n/+f/4//b/9v/1//X/9f/0
//T/8//y//H/8P/v/+7/7//v/+//7//v/+7/7v/s/+n/6f/p/+n/6//r/+z/7f/t/+3/
7v/v//D/8f/z//b/+P/5//n/+v/9//7/AAABAAQABgAGAAcACQAKAAsACwALAA0ADgAP
ABAAEAAQABAAEQARABEAEQATABMAFAAUABQAFAATABMAEgASABIAEgAUABMAEgARAA8A
DwAPAA8AEQARABEAEQARAA8ADwAPAA8ADwAPAA8AEQARABEAEQAQABAAEAAQABMAEwAT
ABQAEgASABEAEQARABEAEQARAA8ADwAPAA8ADQANAA0ADQAPAA8ADgAOAA4ADQAMAAwA
CwALAAsACwALAAoACgAKAAgACAAIAAgACAAIAAgACAAHAAcABgAFAAUABQAFAAUABQAF
AAQABAAEAAMAAgACAAQABAAEAAQAAgACAAEAAQADAAMAAwADAAMAAwADAAMAAwACAAIA
AgACAAIAAgACAAIAAgACAAEAAQABAAEAAQABAAIAAgACAAIAAQABAAEAAQABAAEAAQAB
AAEAAQABAP//////////AQABAAEAAQD//////v/+/wEAAQACAAMABQAFAAUABQAGAAgA
CAAIAA==
         </WaveFormData>
      </LeadData>
      <LeadData>
         <LeadByteCountTotal>10000</LeadByteCountTotal>
         <LeadTimeOffset>0</LeadTimeOffset>
         <LeadSampleCountTotal>5000</LeadSampleCountTotal>
         <LeadAmplitudeUnitsPerBit>4.88</LeadAmplitudeUnitsPerBit>
         <LeadAmplitudeUnits>��V</LeadAmplitudeUnits>
         <LeadHighLimit>2147483647</LeadHighLimit>
         <LeadLowLimit>268435456</LeadLowLimit>
         <LeadID>V4</LeadID>
         <LeadOffsetFirstSample>0</LeadOffsetFirstSample>
         <FirstSampleBaseline>0</FirstSampleBaseline>
         <LeadSampleSize>2</LeadSampleSize>
         <LeadOff>FALSE</LeadOff>
         <BaselineSway>FALSE</BaselineSway>
         <ExcessiveACNoise>FALSE</ExcessiveACNoise>
         <MuscleNoise>FALSE</MuscleNoise>
         <LeadDataCRC32>2617743847</LeadDataCRC32>
         <WaveFormData>
AAAAAAAAAAAAAAAAAAAAAAAAAAAAAAAAAAAAAAAAAAACAAIAAgACAAAAAAAAAAAAAgAC
AAIAAgACAAIAAgACAAIAAgACAAIAAgACAAIAAgAAAAAAAAAAAAAAAAAAAAAAAgACAAIA
AgADAAUABQAGAAkACgAKAAoACAAIAAgACAAJAAkACgAKAAwADAAKAAoACQAJAAkACQAH
AAcABQAFAAQABAAFAAUABgAGAAYABgAEAAIAAQD//wAA/v/+//7/AAAAAAAA///+//7/
/v/+//z//f/9//3//f/9//z//P/7//v/+//7//3//f/9//3//f/9//3//f/9//3//f/+
//7//v/+//7/AAAAAAAAAAACAAUACQANABcAIQAuAD8AVABrAIwAtwDhAAYBIAEwATUB
NwEnAQwB8ADKAJoAZAAlAOX/qP9y/1r/Yv9s/2n/b/+E/5P/nf+n/7X/xv/R/9n/4f/q
//T/+//+/wIACAALAA4AEgAWABMADwAMAA0ACwAMAA4ADQALAAsADAAJAAUAAwADAAMA
BQAGAAUABQAGAAUABQAEAAIAAgADAAQABAAEAAUABQAGAAgABwAHAAcACQAHAAgACAAI
AAgACAAIAAgABgAGAAcABwAIAAgACAAIAAYABwAHAAcACQAKAAoACgAJAAgABwAGAAkA
CQALAAsACQAIAAcABwAFAAUABQAFAAUABQAFAAQAAgABAAEAAQADAAMAAwABAP///v/+
//3//v/+//7//v/+//7//v/9//3/+//7//z//v//////AQAEAAUABgAHAAoADAANAA8A
EQASABMAFAAUABUAFQAVABcAFwAXABcAGAAYABgAGAAUABQAFAAUABUAFQAUABQAEgAS
ABEAEAAQABAAEAAPABEADwAOAA0ACwAKAAoACgAKAAgACAAHAAYABgAGAAYABAAEAAQA
AwAFAAUABQAFAAMAAwADAAQABQAGAAcACAAHAAYABQAEAAQABAAFAAUABgAGAAYABgAG
AAcABwAHAAkACQAJAAkABwAGAAUABAAEAAQABAAEAAQABAACAAEAAQABAAEAAQADAAMA
AgABAP7//v/+//7//P/8//z//P/8//z//f/+//z//P/8//z//P/7//v/+//6//r/+f/5
//v/+//7//v/+//7//v/+//6//r/+v/6//r/+//7//v/+v/4//f/9v/1//X/9v/2//X/
9f/1//X/9f/1//X/9f/2//j/+f/6//n/+P/2//X/9f/1//X/9f/1//X/9f/1//f/9//3
//f/9f/1//X/9P/0//T/9P/0//b/9v/3//n/+f/6//v//P/7//r/+f/4//r/+v/7//v/
/P/8//z//P/8//z//f/9//3//f/7//v/+P/3//X/9P/3//f/+P/4//b/9v/2//T/9P/z
//P/8v/x//D/7//u/+7/7f/s/+z/7v/u/+7/7//t/+3/6//r/+r/6v/r/+v/7f/t/+3/
7f/s/+v/6v/p/+r/6//s/+3/6//s/+z/7P/s/+z/7P/s/+z/7P/s/+3/7f/t//P/+/8G
ABEAHAAtAEQAXwB/AKoA1AD4AA8BGwEhASABDgHyANQAqgBzADkA/v/A/4D/Tv9I/1n/
Xf9U/13/c/+B/43/mv+n/7P/wf/I/8z/0//e/+j/7P/t//L/8v/0//n/+//6//f/8//y
//L/8//x//H/8P/t/+3/6//p/+f/5//o/+f/5//o/+v/7f/s/+7/8P/x//L/8v/w/+3/
7//y//T/9f/1//X/9//3//j/+P/4//r/+v/6//r/+v/6//v/+//6//r/+v/6//r/+//7
//v//f/+//7//v/8//z//P/8//3//f///////f/8//v/+//9//3//f/9//v/+//7//r/
+v/5//n/+f/5//n/+f/3//X/9P/0//P/8v/y//L/8v/w//D/8P/v/+//7f/t/+7/7P/t
/+3/7//u/+//8P/x//T/9v/3//n/+f/6//v//P/9////AAABAAEAAQABAAEAAgACAAIA
AgACAAIAAgACAP/////+//7//P/8//v/+v/6//r/+v/5//n/9//2//X/9f/0//T/9P/y
//D/8P/v/+//8P/x//L/8P/w//D/7//v/+//7//v//H/8f/x//L/8P/w//D/8P/w//D/
8P/w//L/8v/z//P/9P/0//T/9P/2//f/9//3//X/9f/1//X/9v/2//b/9v/2//b/9v/2
//T/9P/y//H/8f/x//H/8f/x//H/8P/v//D/8P/w//D/8P/w//D/8P/t/+z/7P/s/+z/
7P/s/+z/7P/r/+v/6//s/+z/6//r/+n/6f/p/+n/6f/p/+n/6f/q/+r/6v/q/+n/6f/o
/+f/6P/o/+n/6v/n/+f/6P/o/+f/5//n/+f/6f/p/+n/6f/n/+j/6P/o/+r/6v/p/+n/
6f/p/+n/6f/n/+f/5//n/+n/6f/p/+n/6f/p/+n/6f/p/+n/6v/q/+z/6v/q/+r/6v/o
/+j/6f/r/+3/7v/v//D/8P/w//D/8P/y//L/8//z//L/8v/y//L/8P/w//H/8f/z//P/
8f/x/+//7//u/+7/8f/x//L/8v/w//D/8P/u/+3/6//q/+j/6v/q/+r/6v/q/+n/6P/o
/+b/5v/m/+f/5//n/+X/5f/k/+T/5f/l/+X/5f/l/+X/5f/l/+X/5f/m/+f/6P/p/+j/
6P/n/+b/5v/m/+b/5v/o/+j/6v/p/+n/7f/z//v/BgATACQANwBQAG8AlwDCAOoACAEd
ASkBLwEqARQB/ADcAKYAaQAtAO7/qv9s/0T/Qv9P/0//Tv9f/3P/f/+J/5j/qf+3/8P/
yP/M/9f/4P/k/+b/6//w//L/9P/5//n/9P/z//P/9P/2//X/8//x/+7/7f/t/+v/5//p
/+v/6v/r/+3/7v/v/+//8P/w//L/8//0//T/9P/z//X/9P/2//n/+f/5//v/+//8//z/
/P/8//z//P/8//7//v///////v/+//7//v/+////////////AAAAAAAAAAAAAAAAAAAD
AAMABQAFAAMAAgABAAEAAwADAAMAAwABAAEAAQAAAAIAAQABAAEAAQABAAEA///9//z/
/P/7//z//P/8//z/+v/6//r/+f/5//f/9//4//r/+//7//3//P/9//7///8AAAIAAwAF
AAUABgAHAAgACgALAAsACwANAA0ADQANAAwADAAMAAwADAAMAAwADAALAAsACgAKAAgA
CAAHAAYABgAGAAYABQADAAEAAAD//wEAAAAAAAAA/v/8//z/+//6//r/+v/6//r/+v/6
//n/+f/5//n/+f/7//v/+//8//r/+v/6//r//P/8//z//P/8//z//f/9//z//P/8//z/
/v////////////////////7//v/+//7/AAAAAAAAAAD+//7//P/7//3//f/9//3//f/9
//z/+//6//r/+v/6//r/+v/6//r/+//6//r/+v/6//r/+v/6//j/9//3//f/+P/4//f/
9//3//f/9//3//f/9//3//f/9v/2//b/9v/2//f/9//3//f/9v/2//b/9//3//j/+P/1
//X/9f/1//f/9//3//f/9f/2//b/9v/0//T/8//z//X/9f/1//X/9f/1//X/9f/1//X/
9f/1//X/9f/1//X/9f/1//T/9P/1//b/9//3//X/9f/z//T/9v/2//b/9v/4//j/+f/7
//n/+v/7//z//v/+//7//v/8//z//f/9//7//v/+//7//P/8//3//f/9//3/+//7//v/
+//6//r/+f/5//r/+v/6//r/+v/4//f/9f/0//L/8v/y//L/8v/y//H/8P/w//D/8P/w
//H/7//v/+3/7f/u/+7/7//v/+//7//v/+//8f/x//H/8f/x//H/8f/x/+//8P/w//D/
8P/w//D/8P/w//D/8v/z//X/+/8BAAsAFgAlADYATQBqAJEAvwDqAAoBIgEvATcBNQEk
AQwB8ADCAIgATQANAMj/hv9Q/0T/Uv9V/1X/ZP91/4H/jf+b/6z/uf/D/8v/1P/e/+n/
7P/u//L/9f/2//r//v////v/+v/7//v/+v/6//n/9//3//j/9//z//P/8//x//H/8v/1
//X/+P/7//n/+P/6//r/+//6//r//P/9////AAACAAEAAQABAAMAAwAEAAQABAAEAAQA
BAAEAAQABAAFAAUABgAGAAYABgAGAAcABwAHAAcACAAIAAgACgAKAAoACgAJAAkACwAL
AA0ADAALAAsACwALAAsACwALAAsACwAKAAoACQAJAAkABwAHAAcABQAGAAYABwAHAAQA
BAAEAAQABgAGAAYABQAHAAUABQAGAAYABwAHAAkADAANAA4ADwAOABAAEQATABMAFAAV
ABYAGAAZABkAGQAZABkAGQAZABoAGgAaABoAGAAYABgAGAAZABkAGAAYABYAFgAVABQA
EgASABIAEQATABEAEAAPAA8ADgAOAA4ADgAMAAwACwAMAAwADAAMAAoACgAKAAkACwAL
AAsACwAJAAkACQAKAAoACgAKAAoACgAKAAoACgAIAAgACQAJAAoACgAKAAoACgALAAsA
CwALAAsACwALAAwADAAMAAwACgAKAAoACgAMAAwACgAJAAkACQAJAAkACQAJAAgABwAI
AAgACAAIAAcABgAFAAQABQAEAAQABAAEAAQABAAEAAQAAwADAAMAAgACAAEAAQABAAEA
AQABAAEAAQABAAEAAAAAAAAAAAAAAAEAAQABAAMAAgACAAIAAQABAAIAAgABAAEAAQAB
AAEAAQABAAEA//8AAAAAAAAAAAAA////////////////AQABAAEAAQD/////////////
////////AQABAAAAAAD//wAAAQABAAEAAQABAAEA/////wEAAgD//wAAAgACAAIAAgAC
AAQABAAFAAcACQAKAAsADAAKAAoACgAKAAoACgALAAsADAAMAAwADAAKAAoACwALAAkA
CQAHAAcABQAFAAQABAAHAAcACAAIAAgACAAIAAYAAwABAAAA/v8AAAAAAAAAAAAA///+
//7//v/+//7////9//3/+//7//r/+v/7//v//f/9//3//f/9//3//f/9//3//f/9//3/
/f/+//7//v/8//z//P/8//7//v8AAAMABQAJAA8AGQAmADUASABhAHwAoQDJAPIAEAEk
ATEBNwExAR4BBAHmALoAhABJAAkAyv+Q/2L/Vv9k/2n/Z/90/4f/k/+b/6n/uv/J/9P/
2f/g/+z/9f/6//7/AgAFAAgADAAQAA8ACwAIAAcACQAKAAoACwAJAAkACAAJAAUAAQD/
////AQAAAAEAAQAEAAUAAwACAAIAAgADAAQABAAEAAUABQAEAAQABQAFAAUABwAHAAgA
CAAIAAgACAAIAAgACAAIAAkACQAKAAoACgAKAAoACwALAAsACwAMAAwADAAMAAwADAAM
AAsACwANAA0ADQAMAAsACwALAAsACwALAAsACwALAAoACQAHAAYABQAFAAUABQADAAUA
BAAEAAMAAAAAAAAAAAAAAAAAAAD//wEA/////wAAAgADAAMABQAGAAcACAAJAAgACgAL
AA0AEQASABMAFAAWABcAFwAXABkAGQAZABkAGAAYABgAGAAWABYAFgAWABUAFQAUABQA
FAAUABMAEgASABIAEgARAA8ADQAMAAsACwAKAAoACgAKAAgACAAHAAYABgAGAAYABgAG
AAYABQAFAAUABQAFAAUABQAFAAYABgAGAAYABgAEAAQABAAEAAUABgAIAAkACAAIAAgA
CAAIAAkACQAJAAkACQAJAAkABgAGAAYABgAGAAYABgAGAAgACAAGAAUABQAFAAUABQAF
AAUABAADAAIAAgACAAIAAAAAAAAAAAD///7//v/+//7//v/+//7//v/9//3//f/6//r/
+f/5//v/+//7//v/+v/5//j/9//3//j/+f/6//r/+//7//v/+f/4//j/+P/5//n/+v/6
//f/9//3//f/+f/5//n/+f/7//z//P/8//v/+v/4//f/9//3//f/9//5//n/+f/5//n/
+f/5//n/+f/5//n/+f/5//f/9v/2//b/9v/2//f/+P/6//3/+v/6//r/+v/9//7///8A
AP7//v//////AAAAAAAAAAAAAAAAAQABAP/////9//3/+//7//r/+v/7//v//P/8//z/
/P/8//r/+//5//j/9v/1//T/8//y//T/8//y//L/8v/y//L/8//z//P/8f/x//L/8v/z
//P/8f/x//H/8f/v/+//7//v/+//7//v/+//8f/y//L/8v/0//T/9P/0//L/8P/w//H/
8f/1//n///8MABkAJgA5AFIAbQCTAL4A6AAIAR0BJwEpASQBEgH4ANoArABzADkA/P+8
/3z/Tv9I/1v/Xf9Y/2X/d/+B/4v/mP+n/7n/x//O/9T/2//k/+r/7P/t//L/9P/2//v/
///+//f/9f/2//b/9//1//X/9P/z//P/8f/v/+3/6//q/+3/7f/u//P/9f/2//b/9v/3
//j/9v/4//n/+f/8/wAA////////AQABAAIAAgACAAIAAgACAAIAAgACAAMAAwAGAAYA
BgAGAAQABQAFAAUABQAGAAYABgAHAAgACQAKAAoACQAKAAkACwAKAAkACQAHAAcABwAH
AAcABwAHAAYABwAHAAgACQAIAAcABgADAAMAAgACAAEAAAAAAAAAAAACAAIAAgABAAEA
/////wAA//////7///8CAAMABAAFAAQABgAHAAkACwAMAA0ADgAOAA8ADwAPABEAEQAR
ABEAEAAQABAAEAAOAA4ADgAOAAsACwAKAAoACAAIAAcABgAEAAQABAADAAUAAwACAAEA
///+//7//v/+//z//P/7//z//P/8//z/+//6//n/9//5//n/+f/5//n/+f/5//r/+v/6
//r/+v/8//z//P/8//r/+v/7//v//v/+//7//v/8//3//f/9//3//f/9//3//f/+////
AAD+//7//v/+/wAAAAD+//3/+//7//v/+//5//n/+P/3//j/+P/4//j/9v/2//b/9v/3
//b/9v/2//X/9P/z//L/8v/x//H/8f/y//L/8f/x/+//7//v/+//7//v/+//7//u/+7/
7v/u/+7/7//v/+//8f/w//D/8P/u/+3/7f/s/+3/7f/t/+3/6//r/+v/6//r/+z/7P/s
/+7/7v/t/+3/7f/t/+3/7f/v/+//7//v/+7/7f/s/+v/7f/t/+z/6v/q/+r/6v/q/+r/
6//t/+//8P/x//L/8v/y//L/8v/0//T/9f/1//T/9P/0//T/8P/w//H/8f/y//P/8v/z
/+//7//u/+7/7f/t/+7/7v/x//L/8//y/+//7f/s/+r/6P/o/+j/6P/q/+n/6P/o/+b/
5v/m/+f/5//n/+X/5f/k/+T/5f/l/+f/5//n/+f/5//n/+f/5//n/+f/5//n/+f/6P/o
/+j/5v/m/+b/5v/o/+j/5v/n/+n/6//t//H/+v8DABAAIwA6AFEAbwCaAMYA7AALASEB
KwEwASwBGAH+AN4AqwBpACoA7P+q/2r/Pv89/03/Sv9J/1v/bf95/4T/k/+j/7H/vP/C
/8n/1P/e/+T/5//q/+7/7v/x//f/+P/z//P/9P/0//H/8f/x//D/7//v/+//6//n/+f/
6P/p/+v/7v/v//H/8P/u//D/8f/y//L/9P/3//f/+P/6//n/+f/5//v//f/+//7//v/+
//7//v/+//7//v//////AAAAAAAAAAACAAMAAwADAAMABAAEAAQABAAEAAQABAAFAAUA
BwAHAAcABgAFAAUABQAFAAUABQAHAAcABwAGAAYABQAFAAUABwAHAAcABQAFAAQABAAD
AAIAAgACAAIAAgACAAIAAQABAP////8AAAAAAQABAAMAAgADAAQABQAGAAgACQALAAsA
DAANAA4ADgAPAA8ADwARABEAEQARABQAFAAUABQAEgASABIAEgARABEAEAAQAAwADAAL
AAoACgAKAAoACQAJAAcABgAFAAUABAAEAAQABgAEAAQAAwAAAAAAAAAAAAIAAgACAAEA
AQABAAEAAQD///////8AAAAAAAAAAAAAAgACAAIAAgACAAIAAwADAAYABgAGAAYABgAH
AAcABwAHAAcABwAHAAQABAAEAAQABgAGAAYABgAGAAYABAADAAMAAwADAAMAAwADAAIA
AQAAAAAAAAAAAP7//v/+//7////+//7//v/8//z//P/8//7//f/9//3/+v/6//n/+f/5
//n/+f/5//n/+f/5//n/+P/4//j/+P/4//n/+f/5//v/+v/6//r/+f/5//r/+v/5//n/
+f/5//f/9//3//f/+f/6//r/+v/4//j/9//3//n/+f/5//n/+f/5//n/+f/3//f/9//3
//n/+f/5//n/9//3//b/9v/3//j/+v/6//r/+v/6//j/+P/5//v/+//8//3//v/+//7/
/v/+//7//v//////AAAAAAAAAAD8//z//f/9//3//f/7//v/+f/5//j/+P/5//n/+v/6
//z//P/8//r/9//1//T/8v/y//L/8v/y//L/8f/w//D/8P/w//D/8f/x//H/7//v/+7/
7v/v/+//7//v/+//7//v/+//7//v//H/8f/x//H/8f/y//L/8v/w//D/8P/w//D/8P/y
//P/9f/7////BwAUACEANABLAGQAhwCzAN4AAgEeAS8BOQE7ATIBHAEEAdwAogBnACkA
4v+e/2T/SP9Q/1n/V/9g/3P/gf+L/5n/rP+9/8f/zf/W/+D/6f/u//L/9v/5//z/AAAE
AAUAAQD8//v////+//7////9//v/+v/7//X/8f/x//P/8//y//X/9f/2//f/9//2//b/
9v/5//r//P/8//3//f/8//7/////////AQABAAIAAgACAAAAAAAAAAAAAgACAAMAAwAE
AAQABAAEAAQABQAFAAUABQAGAAYABgAGAAYABgAGAAcABwAJAAkACwAKAAkACQALAAsA
CwALAAsACwALAAoACgAJAAkACQALAAsACwAJAAkACAAIAAcABgAGAAYABgAGAAYABgAF
AAUAAwADAAQABgAHAAcACQAIAAkACgALAA4AEAARABMAFQAWABcAGAAYABkAGQAZABsA
GwAbABsAGgAaABoAGgAYABgAGAAYABkAGQAYABgAFgAWABUAFAAWABYAFgAVABMAEQAQ
AA8ADwAOAA4ADgAQAA4ADgANAAwADAAMAAwADgAOAA4ADQALAAsACwALAAsACwALAAwA
DAAMAAwADAAKAAoACgAKAAwADAANAA0ADAAMAAwADAAMAA0ADQANAAsACwALAAsACgAK
AAoACgAKAAoACgAKAAwADAAKAAkACQAJAAkACQAJAAkACAAHAAYABgAGAAYABgAGAAYA
BgAFAAQABAAEAAYABgAGAAYABgAFAAUABQAEAAQAAwADAAMAAwADAAMAAwADAAMAAwAE
AAQABAAEAAQABQAFAAUAAwACAAIAAgACAAMABQAGAAMAAwADAAMABQAFAAUABQAFAAYA
BgAGAAUABAACAAEAAwADAAMAAwADAAMAAwADAAMAAwADAAMABQAFAAUABQAEAAMAAQAA
AAMABAAFAAUAAwADAAMAAwABAAIAAgACAAIAAgAEAAQABQAHAAcACAAJAAoACgAKAAoA
CgAKAAoACwALAAoACgAKAAoACAAIAAkACQAHAAcABQAFAAUABQAEAAQAAwADAAQABAAG
AAYABgAEAAEA///+//z//v/+//7//v/8//v/+v/6//j/+P/4//n/+f/5//f/9//4//j/
+f/5//f/9//3//f/+f/5//n/+f/5//n/+f/5//n/+v/6//r/+P/4//j/+P/2//j/+v/7
////BwAPABkAJgA1AEgAXwB+AKUA0QD6ABYBJgEvATEBJwEOAfYA1ACoAHIANQDz/7b/
fP9Y/1r/ZP9j/2f/dv+H/5P/nf+p/7r/x//P/9X/4P/s//P/9v/6//z///8CAAYACgAL
AAcABAAHAAcABgAGAAUAAwADAAQABQABAP3/+//7//v//P/9//3/AAABAP//AAD+//7/
//8AAAAAAAADAAUABAACAAEAAQABAAMAAwAEAAQABAAEAAQABAAEAAQABAAFAAUACAAI
AAgACAAGAAcABwAHAAcACAAIAAgACAAIAAgACAAHAAcACQAJAAsACgAJAAkACAAHAAYA
BQAFAAUABQAEAAQAAwADAAMAAwADAAMAAQADAAIAAgABAP///v/9//z//P/8//z/+//9
//v/+//8//7//////wEAAgADAAQABQAGAAgACQALAA8AEAARABIAFAAVABUAFQAXABcA
FwAXABoAGgAaABoAGAAYABgAGAAXABcAFgAWABQAFAATABIAEAAQABAADwAQAA8ADwAP
AA8ADgAOAA4ADAAKAAoACQAIAAgACAAIAAgACAAIAAcABwAHAAcABwAHAAcABwAIAAoA
CgAKAAoACAAIAAgACAAGAAYABwAHAAoACgAKAAoACQAJAAgABwAJAAkACQAJAAYABgAG
AAYABgAGAAYABgAGAAYABAADAAMAAwADAAMAAwADAAIAAQAAAAAAAAAAAP7//v/+//7/
///+//7//v/8//z//P/8//z/+//7//v//P/8//v/+//5//n/+f/5//v/+//7//v/+P/4
//j/+P/6//v/+//7//n/+P/4//j/9f/1//b/9v/3//f/9//3//X/9f/1//X/9f/2//b/
9v/4//j/9//3//X/9f/1//X/9//3//f/9//3//f/9//3//X/9//4//j/+P/4//j/9v/2
//f/+f/5//r/+//8//z//P/8//z//P/8//3//f/+//7//v/+//z//P/9//3///////3/
/f/5//n/+P/4//f/9//4//j/+v/6//r/+P/3//X/9P/y//L/8v/y//L/8v/x//D/8P/w
//D/8P/x/+//7//t/+3/7P/s/+3/7f/v/+//7//v/+//7//v/+//7f/t/+3/7f/t/+7/
7v/u/+7/7v/u/+7/8P/y//D/8f/x//H/8//5/wYAFQAkADcASgBjAIUArgDYAPwAFQEh
ASkBKgEcAQQB6gDCAIcASwAQAM7/jP9a/0j/U/9Z/1L/V/9t/33/h/+S/6P/s//B/8j/
zv/X/+D/5v/q/+3/8v/0//b/+f/7//j/9f/1//b/9v/1//X/9f/0//H/8//x/+3/6//r
/+z/7//x//D/7//v//D/8v/y//P/9v/4//j/+f/5//j/+P/5//n/+f/7//3//v/+//7/
/P/8//z//P/+//7///////7//v/+//7/AAABAAEAAQABAAIAAgACAAAAAAAAAAAAAwAD
AAUABQAFAAQAAwADAAMAAwADAAMAAwADAAMAAgACAAEAAQABAAEAAQABAP/////+//7/
/f/8//z//P/8//r/+v/6//n/+f/3//f/+P/2//f/9//5//r/+//8//3//P/+////AQAD
AAQABQAGAAYABwAHAAcACwALAAsACwAKAAoACgAKAAgACAAIAAgABwAHAAYABgACAAIA
AQAAAP7//v/+//3////9//z/+//6//j/9//2//j/9v/2//X/9P/0//T/9P/0//T/9P/z
//P/8//z//P/8//z//P/9P/0//T/9P/0//L/8v/y//L/8//0//b/9//2//b/9v/2//j/
+f/5//n/+f/5//n/+f/4//j/+P/4//j/+P/4//j/+P/4//b/9f/1//X/9f/1//X/9f/0
//P/8v/y//L/8v/y//L/8v/y/+//7v/u/+7/8P/w//D/8P/u/+3/7f/t/+7/7v/t/+3/
7f/t/+3/7f/t/+3/7f/t/+z/7P/s/+z/7P/t/+3/7f/r/+r/6v/q/+v/6//s/+z/7f/t
/+3/7f/t/+3/7f/t/+v/7P/s/+z/6v/q/+n/6f/q/+v/7P/t/+v/6//r/+v/6//r/+v/
7P/s/+z/7P/s/+r/6v/r/+3/7//w//H/8v/w//D/8P/w//L/8v/z//P/9P/0//T/9P/w
//D/8f/x//L/8//y//P/7//v/+7/7v/v/+//8P/w//L/8v/y//D/7//t/+z/6v/q/+r/
6v/q/+z/6//q/+r/6P/o/+j/6f/p/+n/5//n/+T/5P/l/+X/5f/l/+X/5f/n/+f/5//n
/+f/5//n/+f/5//o/+j/6P/o/+j/6P/o/+j/6P/o/+v/6//r/+//9/8CABEAIAAzAEwA
aQCPALwA5gAEARsBKQEvAS4BHgEGAegAuAB7ADsA+P+2/3b/Rv8+/03/T/9O/1v/bf97
/4f/lv+j/7P/v//G/87/2f/i/+j/6v/v//L/9P/4//v//f/4//X/8//0//T/9f/3//X/
9P/1//P/7f/p/+v/6//s/+//8f/w//H/8f/y//L/9P/1//b/9v/2//f/9//4//j/+//7
//v//f/9//7//v/+//z//P/8//z//f/+/wAAAQACAAIAAgACAAIAAwADAAMABQAGAAYA
BgAGAAYABgAGAAkACQALAAsACwAKAAkACQAJAAkACQAJAAkACQAJAAgACAAHAAcABwAH
AAcABwAFAAcABgAGAAUAAgACAAIAAgACAAIAAgABAAEA/////wAAAAABAAEAAwAEAAUA
BgAHAAgACgALAA0ADQAOAA8AEAAQABEAEQARABMAEwATABMAFAAUABQAFAASABIAEgAS
ABMAEwASABIAEAAQAA8ADgAMAAwADAALAAsACQAIAAcACQAIAAgACAAKAAgACAAHAAQA
BAAEAAQABgAGAAYABQAFAAUABQAFAAUABQAFAAYACAAIAAgACAAIAAgACAAIAAoACgAL
AAsACgAKAAoACgAKAAsACwALAAkACQAJAAkACAAIAAgACAAKAAoACgAKAAgACAAGAAUA
BQAFAAUABQAFAAUABAADAAIAAgACAAIAAgACAAIAAgD///7//v/+//7//v/+//7//v/9
//3//f/8//z/+//7//3//f/9//3/+//7//v/+//8//z//P/8//z//f/9//3/+//6//r/
+v/7//v//P/8//v/+//7//v/+//7//v/+//9//7//v/+//z//P/7//v//f/9//3//f/9
//3//f/9//v/+//7//v//f/9//3//f/7//v/+v/6//3//v//////AQABAAEAAQABAAMA
AwAGAA==
         </WaveFormData>
      </LeadData>
      <LeadData>
         <LeadByteCountTotal>10000</LeadByteCountTotal>
         <LeadTimeOffset>0</LeadTimeOffset>
         <LeadSampleCountTotal>5000</LeadSampleCountTotal>
         <LeadAmplitudeUnitsPerBit>4.88</LeadAmplitudeUnitsPerBit>
         <LeadAmplitudeUnits>��V</LeadAmplitudeUnits>
         <LeadHighLimit>2147483647</LeadHighLimit>
         <LeadLowLimit>268435456</LeadLowLimit>
         <LeadID>V5</LeadID>
         <LeadOffsetFirstSample>0</LeadOffsetFirstSample>
         <FirstSampleBaseline>0</FirstSampleBaseline>
         <LeadSampleSize>2</LeadSampleSize>
         <LeadOff>FALSE</LeadOff>
         <BaselineSway>FALSE</BaselineSway>
         <ExcessiveACNoise>FALSE</ExcessiveACNoise>
         <MuscleNoise>FALSE</MuscleNoise>
         <LeadDataCRC32>4158997454</LeadDataCRC32>
         <WaveFormData>
DAAMAAwADAAOAA4ADgAOAA4ADgAOAA4ADgAOAA4ADgAOAA4ADgAOAAwADAAMAAwADAAM
AAwADAAMAAwADAAMAA4ADgAOAA4AEAAQABAAEAAPAA4ADQAMAAwADAAMAAwADgAOAA4A
DwANAA4ADwAQABMAEwATABMAEgASABIAEgASABIAEwATABUAFQAVABUAEwATABQAFAAU
ABMAEgARABEAEQARABEAEAAQABEAEQAOAA0ACwAKAAoACAAHAAcACAAJAAoACgAJAAgA
CAAIAAYABwAHAAYABgAFAAQABAACAAIAAwADAAUABQAFAAUAAwAEAAQABAAGAAYABgAG
AAUABAADAAIAAAAAAAAAAAACAAQABwAKABEAGQAlADgATQBpAI4AvADwACEBSAFlAXYB
dgFbAS4B/wDKAJEAWAAYANb/nP9o/0n/TP9V/1X/WP9j/23/c/95/4b/lP+f/6b/rf+0
/7z/wP/E/8n/zf/Q/9T/1//Z/9n/1f/T/9P/0//U/9f/2P/Y/9j/2//b/9n/2f/a/93/
3v/g/+P/5v/o/+n/6v/r/+r/7P/v//H/8f/z//L/8f/y//L/8f/y//P/9P/0//X/9f/1
//P/9P/1//b/9P/2//b/9v/0//T/9f/1//P/9P/0//X/9//4//j/+f/3//f/9//4//j/
+f/7//z//P/8//z//P/7//v/+//6//r/+//8//z/+//6//n/+P/6//v/+//7//j/+P/3
//f/9f/1//X/9f/3//f/9v/1//X/9f/1//b/+f/6//z//f8AAAAAAQACAAUABQAGAAgA
CAAIAAgACAAKAAkACAAIAAoACgAJAAkACAAHAAYABQABAAAAAAD///z/+//5//f/9//0
//P/8//w/+//7v/u/+3/7P/r/+n/6v/p/+j/6P/n/+f/5//m/+P/4v/i/+P/4//i/+D/
4P/i/+P/4//j/+L/4f/h/+H/4//k/+b/5//m/+b/5v/m/+X/5v/m/+b/6P/o/+r/6v/p
/+n/6v/q/+v/7P/t/+7/7P/r/+r/6f/o/+j/6P/o/+n/6v/q/+v/6//r/+v/6//s/+3/
7f/u/+v/6//r/+v/6//r/+v/6//r/+v/6v/p/+n/6f/p/+n/6f/p/+j/6P/n/+f/5f/l
/+b/5//o/+n/6//r/+v/6//t/+3/7f/t/+3/7f/t/+3/7P/q/+n/6P/o/+j/6P/o/+j/
6P/n/+f/6f/p/+n/6f/r/+z/7v/v/+7/7P/q/+n/6f/p/+r/6v/o/+j/6P/o/+r/6v/q
/+r/6v/r/+v/6v/q/+r/6v/q/+j/6f/p/+r/6//s/+3/7f/s/+v/6//q/+v/7P/t/+7/
7//v/+//7//x//H/8f/x//L/8v/y//H/7v/t/+3/7f/v/+//8P/w//D/7//t/+v/6v/q
/+v/6v/n/+f/5//n/+n/6P/n/+b/6P/o/+j/6f/o/+b/5f/j/+T/5P/k/+T/5//n/+f/
5//l/+X/5f/m/+f/6P/p/+r/6P/o/+j/6P/q/+r/6v/q/+j/6v/q/+z/7f/s//H/9///
/woAFwAnAEQAZgCOAL0A+AAtAVgBegGRAZQBdQFGARcB2gCUAE4ABgC+/3f/PP8p/zX/
PP85/z//T/9X/2L/bv95/4T/j/+W/5r/oP+q/7P/t/+8/8D/wf/D/8X/x//H/8f/xf/E
/8f/yv/K/8z/y//L/83/zf/Q/9H/1P/W/9n/2v/c/9//4v/l/+j/7v/x//P/9f/1//T/
8//2//j/+f/6//v//P/+////////////AAABAAIAAAACAAIAAgACAAIAAwADAAUABgAG
AAcABwAIAAgACQALAAsACwAMAAwADQAPABAADgAOAA4ADgARABMAFQAWABQAFQAWABYA
FgAWABYAFgAYABkAGQAZABcAFgAUABMAEwATABMAEwATABMAEgARABEAEQARABIAEgAS
ABMAEwASABIAEwAUABgAGQAbAB4AHAAcABwAHAAeAB0AHAAcABoAGgAZABkAGAAXABYA
FQAVABQAFAATABEADwAMAAkACAAGAAYABwAGAAUABAAEAAEAAAD///3//v/9//z//P/5
//n/+f/4//j/+P/5//v/+//6//j/+P/4//n/+f/5//r/+f/5//n/+P/4//n/+f/4//j/
+P/4//r//P/9//7//v/+/wAAAAABAAEAAgACAAAAAAAAAAAAAAABAAIAAwACAAIAAgAC
AAIAAgABAAEAAwADAAMAAwABAAEAAAAAAP///////////f/9//3//f/9//3//P/7//v/
+//7//v/+//7//r/+v/7//v/+f/5//v/+//7//v/+//7//v/+//7//v/+//7//n/+f/5
//n/+//6//r/+v/6//r/+v/6//r/+v/5//n/+//7//v/+//7//r/+v/5//v/+v/5//n/
+f/5//r/+v/4//j/+P/4//r/+v/6//r/+P/5//n/+f/4//j/+P/4//r/+P/4//j/+P/4
//n/+f/6//v//P/9//3//f/9//7//v/+//7//v/+//3//f/9//3/+//7//v/+//+//7/
/v/9//z/+//7//v//f/9//7//v///////v/9//n/+P/4//b/9//3//f/9//1//T/8//y
//L/8v/y//P/8//y//L/8f/w//D/8P/w//H/8f/x//H/8f/x//H/8v/0//T/9P/0//P/
8v/x//D/7v/u/+7/7v/w//D/8P/w//H/8v/1//v/AwASACMAOwBaAH4AqgDhABgBSQFw
AY4BoQGaAXkBTAEZAdQAjgBKAP7/tP9z/0L/N/9D/0T/Rf9P/1v/Yf9q/3j/hf+Q/5n/
nv+k/6r/sv+3/7v/wP/G/8f/yf/L/83/y//L/8v/zv/P/9D/0P/Q/8//0f/R/9P/1P/X
/9z/3v/f/+L/5P/n/+r/7f/w//L/9f/3//n/+//8//v//P/+/wEAAgADAAQABAAFAAUA
BQAFAAYABwAIAAgACgAKAAoACgAKAAsACwALAAwADAANAA0ADgAOAA8AEQARABEAEgAS
ABMAFQAWABYAFgAWABYAGAAZABoAGgAZABkAGQAYABgAGAAYABgAGgAbABsAGwAaABoA
GQAZABkAGQAZABkAFwAXABYAFQAXABcAFwAYABkAGgAcAB0AHgAeAB8AIAAhACEAIgAk
ACQAJAAkACQAJAAjACIAIgAkACQAIwAjACEAHwAdABsAGwAaABoAGQAYABcAFQATABEA
DgANAA0ADAALAAoACgAHAAYABQADAAIAAQAAAAAA/f/9//3//P/9//z//P/9//3//P/6
//r/+P/5//n/+f/6//n/+f/5//r/+v/7//v/+v/6//r/+v/9//7//v/+//7//v8AAAAA
AQABAAIAAgACAAIAAgACAAEAAQABAAEAAgACAAIAAgAAAAAA/////wEAAQABAAEA////
//7//v/9//3//f/9//////////////////7//f/////////////////+//7///////3/
/f/9//3//f/9//3//f/9//3//f/9//3//f/9//3//f/9//3//P/8//z//v/+//7//v/8
//z/+//7//3//f/9//3//P/8//3//f/9//z/+//7//z//f///wAA/v/+//7//v8AAAAA
AAAAAP7//////////v/+//7//v/+//7///8AAP7//v/+//7/AAAAAAAAAAAAAAEAAQAC
AAEAAgADAAMABQAFAAYABgAEAAQABAAEAAcABwAHAAcABwAHAAcABwAGAAYABgAFAAQA
AwADAAMAAwADAAQABAAFAAUABAADAAEAAAAAAP7//f/9//3//f/9//z/+//6//r/+v/6
//v/+//6//r/+f/6//r/+v/6//n/+f/5//n/+//7//v//P/6//r/+v/6//r/+v/6//r/
+v/6//r/+v/6//r//P/8//3/AAAFAA0AFwAmADsAVQB2AKAA1AALATwBYQF+AZIBjwFu
AUUBGAHbAJwAXgAWAM7/jP9X/0L/S/9R/1T/W/9n/2//df+A/4z/mf+i/6n/sP+6/8L/
xv/J/8v/zv/Q/9P/1//Z/9n/1//Z/9n/2P/Z/9r/2v/c/9//4f/h/+H/4v/l/+b/6P/r
/+7/8v/3//j/+f/8//z//f///wEAAwAEAAUABgAIAAcACAAJAAoADAANAA0ADQANAA4A
DwAQAA4AEAAQABAAEgASABMAEwATABQAFAAVABMAFAAUABUAFwAXABcAGAAXABcAGAAY
ABoAGgAaABoAGgAbABwAHAAcAB0AHgAeABwAHAAcABwAHAAdAB0AHQAeAB4AHQAdAB0A
HQAdAB0AHwAfAB4AHQAdAB0AHQAeAB0AHgAgACEAJAAkACUAJgAnACcAKAAqACoAKgAq
ACoALAArACoAKgAqACoAKQApACgAJwAmACUAIQAgACAAHwAgAB8AHQAbABsAGAAXABcA
FAATABIAEgATABIAEQAPAA4ADQAMAAwACQAJAAkACAAHAAYABgAHAAcABgAEAAQABAAF
AAUABQAEAAMAAwADAAQABAAFAAUABAAEAAQABAAEAAQAAwACAAQABAAGAAYAAwADAAQA
BAAGAAYABgAGAAcABwAHAAcABgAGAAYABgAIAAgABwAHAAUABQAFAAUABQAFAAQABAAF
AAUABQAFAAQAAwACAAEAAwADAAIAAQABAAEAAQABAAEAAQAAAAAAAQABAP//////////
/////////////////f/9//3//f/9//3//f/9/////v/+//7//P/8//z//P/8//z/+//7
//n/+f/5//n/+v/6//v/+//7//r/+f/5//n/+f/6//r//P/8//z//P/6//r/+v/6//j/
+f/5//n/+v/6//r/+v/4//j/+f/6//r/+v/6//r/+f/4//f/+P/4//n//P/6//r/+v/6
//r/+//7//z//f/+////////////AAAAAP///v/9//z///////////////////////7/
/v/+//3//P/7//v/+//9//3//v/+//3//f/8//v/+P/2//X/8v/z//P/8//z//H/8P/v
/+7/7P/s/+z/7f/t/+z/7P/r/+r/6v/q/+r/7f/t/+3/7f/t/+3/7f/u/+z/7P/s/+z/
6v/q/+r/6v/q/+r/6v/q/+r/7P/u/+7/8f/y//X//f8JABoAMQBLAGwAkgDCAPUAIgFF
AWABbgFlAUABFQHkAKkAbgAwAOr/qv92/0X/Mv89/0P/Qv9J/1P/Xf9j/2z/fP+J/5L/
l/+g/6b/rP+y/7f/u/++/8D/xf/J/8n/xf/F/8X/x//I/8v/zP/O/9D/0f/T/9P/0f/S
/9P/1v/a/9v/3P/g/+P/5P/n/+j/6v/r/+//8f/x//L/8f/w//D/8f/y//P/9P/2//f/
9//3//X/9v/3//j/+P/6//r/+v/6//r/+//7//v//P/8//3//f/+//7////9//3//f/+
//z//f///wAA/v/+//7//v/+////AAAAAAIAAwAEAAQAAwACAAEAAAAAAAEAAQABAAAA
AAD///////////////8BAAEAAAD//wEAAQABAAIABQAGAAgACQAKAAoACwAMAAwACwAL
AAwADwAQABEAEgAQAA8ADgAOABAAEAAPAA8ADAALAAoACQAHAAYABgAFAAQAAwABAP//
/v/8//z//f/8//v/+v/6//f/9v/1//P/8v/x//D/8P/t/+3/7f/s/+n/6P/o/+n/6//q
/+j/6P/o/+n/6f/p/+n/6f/q/+v/7P/s/+3/7f/p/+j/5//m/+j/6v/r/+z/7P/s/+7/
7v/v/+//8P/w//D/8P/w//D/7f/t/+3/7f/w//D/8P/w//D/8P/v/+//7//v/+//7//x
//H/8P/w/+//7//v/+//7f/t/+3/7f/t/+3/7P/r/+3/7f/t/+3/7f/t/+z/7P/s/+v/
6P/n/+n/6f/p/+n/5//n/+f/5//p/+n/6f/p/+n/6f/p/+n/5//m/+b/5v/o/+j/6P/o
/+b/5v/l/+X/5v/n/+j/6f/s/+z/7f/t/+v/6v/p/+n/5//n/+j/6P/q/+r/6v/q/+z/
7P/s/+z/7v/v/+//7//u/+z/6v/q/+r/6v/q/+v/7f/u//D/8P/w//D/7//y//P/9f/2
//b/9v/2//b/9//3//f/9//3//f/9//3//f/9v/1//P/8//z//T/9f/3//f/+P/4//f/
9//2//X/9P/0//X/9P/x//H/8f/x//H/8P/v/+7/8P/w//D/8f/z//L/8v/x//D/8P/w
//D/8f/x//H/8f/v/+//7//w//D/8P/w//D/8v/y//L/8v/0//T/9P/0//L/7v/u/+z/
7f/w//P/+f8DABAAIQA3AFYAegCkANkAEgFFAWwBigGdAZoBewFQAR8B4ACaAFQACgDA
/3n/QP8x/z//RP9D/03/Wf9f/2b/cP97/4r/mf+e/6T/qv+y/7n/vf++/8L/xf/J/83/
0f/T/8//zf/M/83/zv/Q/9L/0//V/9f/2//a/9v/3P/e/+H/5P/m/+v/8P/z//T/9v/3
//f/+f/7//7///8AAAQAAwAEAAUABgAIAAkACQAJAAkACgALAAwADAAOAA4ADgAOAA4A
DwAPAA0ADgAOAA8AEQASABIAEwAUABUAFgAYABcAFwAYABgAGgAaABoAGgAaABsAHAAc
ABwAHQAeAB4AIAAgACAAIAAhACEAIAAfAB8AIAAgACEAIAAfAB4AHQAeAB8AHwAfACEA
IQAhACIAIAAgACEAIQAkACQAJQAmACcAJwAoACoALAAsACwALAAqACkAKAAoACYAJgAl
ACUAJAAjACIAIQAdABwAHAAbABoAGQAXABUAEwAQAA8ADwAMAAsACgAKAAsACgAJAAcA
BAADAAIAAgADAAMAAwACAAEAAAAAAAEAAQAAAP7//v/+//////////////8AAAEAAgAC
AAMAAwAEAAQABAAEAAMABAAEAAQACAAIAAoACgAIAAcABwAGAAYABgAGAAYACAAJAAoA
CwAKAAoACgAKAAwADAALAAsACgAJAAgABwAFAAUABAAEAAUABQAFAAUAAwADAAMAAwAF
AAUABAADAAEAAQABAAEAAQABAAAAAAABAAEA///////////////////////////9//3/
/f/9////////////AQAAAAAAAAD///7//f/8//7//v/9//3//f/9//3//f/8//z//f/9
//7//v/+/////////wAAAAAAAAAAAAAAAP///v/9//z//v////z//P/8//z//P/8//3/
/f/+////AAABAAEAAwADAAQABAACAAIAAgACAAUABQAFAAUAAwADAAMAAwAGAAYABgAF
AAQAAwADAAMAAQABAAIAAgAEAAUABQAFAAMAAgACAAAA/f/9//3//f/9//z/+//6//z/
/P/8//3/+//6//r/+f/6//r/+v/6//3//f/9//3//f/9//3//v/+//7//v/+//7//v/+
//7//P/8//z//P/+//7//P/+////AAABAAMABwAQAB0AMQBKAGgAjAC7APIAKQFcAYQB
owG2AbEBkAFlATQB7gCgAFgADADD/37/R/89/0r/Tf9L/1f/Y/9q/3L/ff+K/5X/oP+k
/6r/tP+9/8P/xP/I/83/z//R/9f/2f/X/9f/2v/Z/9j/2v/e/93/3f/f/+H/4P/h/+L/
5v/r/+7/8v/z//b/+f/4//r///8BAAMABwAKAAsADAAOAA0ADgAPABAAEgATABMAEwAS
ABIAEgASABIAFAAUABQAFAAUABUAFQAWABgAGQAbABsAHAAcAB0AGwAbABsAHAAcAB0A
HwAgACAAIAAgACAAIAAhACIAIgAiACMAJAAkACIAIgAiACIAJgAnACcAJwAmACYAJQAl
ACUAJQAlACUAJwAnACYAJQAjACMAIwAkACMAJAAmACcAKAAoACkAKgArACsALAAuAC4A
LgAuAC4ALAArACoAKgAqACoAKQApACgAJwAmACUAJQAkACQAIwAgAB8AHQAbABkAFgAV
ABUAFAATABIAEgARABAADwANAAwACwAKAAoACwALAAsACgAJAAgACAAJAAsACgAIAAgA
BgAHAAcABwAIAAcABwAHAAgACAAJAAkACAAIAAgACAAJAAoACgAKAAwADAAOAA4ADQAN
AA4ADgAOAA4ADgAOAAsACwALAAsADAAMAAwADAAOAA4ADQANAAsACwALAAsACwALAAoA
CgAHAAcABwAHAAcABwAHAAcABwAHAAYABQADAAMAAwADAAUABQAEAAQAAwADAAEAAQAD
AAMAAwADAAMAAwADAAMAAQABAAEAAQADAAMAAwADAAMAAgACAAIAAgACAAIAAgACAAIA
AQABAAEAAQABAAEAAgACAAMAAwABAAAA/////wEAAQACAAIAAgACAAIAAgAAAAAAAAAA
AAIAAwADAAMAAAAAAAAAAAAAAAAAAgACAAIAAgACAAIAAwADAAQABQAGAAcABwAHAAcA
CAAIAAoACgAKAAoACQAJAAkACQAJAAkACQAJAAoACgAKAAkABgAFAAUABQAHAAcACAAI
AAkACQAIAAcAAwACAAIAAAABAAEAAQABAAEAAAD///7//v/+//7///////7//v/9//z/
/P/8//z///////////////////8AAAAAAAAAAAAAAgACAAIAAgAAAAAAAAAAAAIAAgAC
AAQABQAIAAkADwAZACgAOwBVAHQAmgDMAAEBNgFhAYIBnAGlAY4BaQE8AQMBwAB+ADoA
8P+s/23/SP9L/1f/Vv9Z/2X/b/93/4L/kP+d/6b/rf+0/7z/xP/I/83/z//U/9j/2//d
/9//3f/b/9v/3f/g/+H/4v/i/+L/4//l/+X/4//m/+v/7P/u//P/9P/4//v//P/9/wAA
AgAFAAUABwALAAwADQAMAA4ADwAQABEAEgASABMAEwATABEAEgATABQAFAAWABYAFgAW
ABYAFwAXABcAGAAYABkAGQAaABoAGwAbABsAGwAcABwAHQAfACAAIAAgACAAIAAgACEA
IgAiACIAIwAkACQAJAAkACQAJAAmACcAJwAnACYAJgAlACUAJQAlACUAJQAnACcAJgAl
ACUAJQAlACYAJwAoACoAKwAqACoAKwAsAC8ALwAwADIANAA0ADQANAA0ADMAMgAyADIA
MgAxADEAMAAvAC4ALQArACoAKgApACoAKQAnACUAIwAgAB8AHwAeAB0AHAAcABsAGgAZ
ABcAGAAXABYAFgAVABUAFQAUABMAEgASABMAFQAUABIAEgAQABEAEQARABAADwAPAA8A
EAAQABEAEQAOAA4ADgAOABEAEgASABIAEwASABMAEgARABEAEgASABAAEAAQABAADwAP
AA8ADwAQABAAEAAQABAAEAAPAA8ADwAPAA8ADwAPAA8ADgAOAA0ADQANAA0ADQANAA0A
DQANAA0ADAALAAsACwALAAsACwALAAoACgAJAAkABwAHAAcABwAHAAcABQAFAAUABQAF
AAUABQAFAAUABQAFAAUAAwACAAIAAgAEAAQABAAEAAIAAgABAAEAAQABAAEAAQAEAAQA
BQAFAAIAAAD+//3//f/9//7//v8AAAAAAAAAAP7//v/+//7//v/////////9//z/+//6
//z//P/9//7//f/8//v/+v/4//j/+v/6//r/+v/6//v/+//8//v//P/9//3//////wAA
AAD+//7//v/+///////////////////////+//7//v/9//7//f/9//3/+//7//z//P//
/////v/9//r/+P/3//T/8//z//P/8//z//L/8f/w/+7/7v/u/+//8f/w//D/7//u/+7/
7v/u/+3/7f/t/+3/7//v/+//8P/u/+7/7v/u/+7/7v/u/+7/7P/s/+z/7P/s/+z/7P/u
//H/9v/9/wUAEQAkADkAVQB2AKIA1gANATgBWQFyAXoBaQFAARUB5ACpAGwAKADg/6D/
av8//zb/Q/9D/0b/Uf9Z/2H/Z/9y/37/i/+U/5v/pP+s/7L/uP+7/7//wv/E/8n/y//N
/8v/y//L/83/zP/N/87/zv/Q/9X/1//X/9X/2P/b/97/3v/h/+T/5v/r/+z/7f/u/+7/
8f/z//X/9//6//3//P/8//z//P/8//z//v/////////9//7///8AAP7/AAAAAAAAAQAC
AAQABQADAAQABAAFAAcACAAIAAkACQAJAAkACgAJAAkACgAKAAoACgAKAAoACAAJAAoA
CgAKAAsADAAMAAwADAAMAAwADgAPAA8ADwAQABAADwAPAA0ADQANAA0ADQANAAwACwAN
AA0ADQAOAA8AEAASABMAFQAWABgAGgAbABsAHAAeACAAIAAgACAAIAAfAB4AHgAgACAA
HwAfAB4AHQAcABsAGAAWABUAEwASABEADwANAAkABgAFAAUAAgABAAAAAAAAAAAAAAD/
//7//f/8//z/+f/5//n/+P/3//b/9v/3//f/9v/0//T/8v/z//P/8//z//P/9P/1//f/
+P/6//v/+P/4//j/+P/3//j/+P/4//v//P///wAA/f/9//7//v8AAAAAAAAAAP3//f/9
//3//v/+//7//v8AAAAA//////3//f/9//3//f/9//z//P/5//n/+f/5//n/+f/5//n/
+//7//r/+f/3//f/9//3//n/+f/4//j/+//7//n/+f/3//f/9//3//n/+f/5//n/9//3
//f/9//4//n/+v/7//n/+P/4//j/9v/2//b/9v/3//j/+P/5//j/9//2//X/+P/4//n/
+f/7//r/+f/5//f/9//4//j/+v/6//r/+v/4//j/+P/4//j/+f/6//j/+P/4//j/9v/3
//f/+P/5//r/+//7//3//f/+//7//P/8//z//P//////////////////////AQACAAMA
AwABAP///v/9//3//f/+//7///////7//f/9//z//P/6//n/+f/5//n/+//6//n/+P/6
//r/+v/7//r/+P/3//X/9P/0//T/9P/3//f/9//3//X/9f/1//b/9v/2//b/9v/4//j/
+P/4//r/+v/6//r/+v/6//z//P/7//r/+////wkAFgAlADkAUgByAJoAywAEATsBZgGG
AZ0BpgGRAWoBPQECAbgAbgAmANz/lf9a/zv/Qf9I/0P/Sf9X/2H/aP9y/3//jP+Z/6L/
qP+u/7b/vf/B/8b/yv/N/8//0//T/8//zf/P/9D/0//U/9j/2v/Z/9n/3f/f/97/3f/g
/+T/6f/s/+z/7f/w//H/9v/4//v///8BAAMABgAHAAYABgAHAAgACQAKAAsADQAOAA8A
DQAOAA8AEAAQABIAEgASABIAEgATABMAFAAWABcAGQAZABoAGgAbABkAGQAZABoAHAAd
AB8AIAAeAB4AHgAeAB4AHwAgACAAIAAhACIAIgAkACQAJAAkACYAJwAnACcAJAAkACMA
IwAjACMAIwAjACUAJQAkACMAJQAlACUAJgAmACYAJwAnACgAKAApACoALQAtAC4AMAAu
AC4ALgAuADAALwAuAC4AMAAwAC8ALwAsACsAKgApACcAJgAmACUAIgAhAB8AHQAbABgA
FwAXABgAFwAWABYAEwASABEADwAMAAsACgAKAAsACwALAAoACQAIAAgACQALAAoACAAI
AAgACQAJAAkACQAJAAoACwAMAAwADQANAAoACgAKAAoADQAOAA4ADgAOAA4AEAAQABIA
EwAVABYAFgAWABYAFgATABMAEwATABYAFgAWABYAFQAUABIAEQARABEAEQARABMAEwAS
ABIAEQARABEAEQARABEAEQARAA8ADwAOAA0ADwAPAA8ADwANAA0ADAAMAA0ADQALAAsA
DQANAA0ADQALAAsACwALAAsACwALAAsACwALAAsACwALAAoACgAKAAoACgAKAAoACgAK
AAkACQAJAAkACQAJAAgACAAJAAkACQAIAAcABwAJAAkACgAKAAgACAAIAAgACAAIAAgA
CAAKAAoACgAKAAgACQAJAAoADQAOAA8ADwANAA0ADgAOABAAEAAQABAAEQARABEAEQAQ
AA8ADgANABAAEgAUABUAEwARABAADwAPAA8AEAAQABMAEwASABEADQAMAAwACgALAAsA
CwALAAkACAAHAAYABgAGAAYABwAHAAYABgAFAAQABAAEAAQAAwADAAMAAwAFAAUABQAG
AAYABgAGAAYABgAGAAYABgAGAAYABgAGAAgACAAKAAoACQAIAAsADwAXACIAMwBLAGgA
jAC4AO0AJAFZAYABoAG3AboBnwF2AUUBAgG2AG4AJADY/5X/Xv9L/1X/Wv9Z/2H/bf93
/37/iv+X/6T/rf+2/7z/wv/M/9H/0//Y/9z/3//h/+P/5f/j/+H/4f/k/+f/6P/s/+z/
7f/v//H/7//s/+//9P/4//3/AAAEAAcACAAJAAwADgARABMAFwAXABgAFwAYABoAHQAe
AB8AIAAgACEAIQAhAB8AIAAhACIAIwAmACcAKAAoACgAKQApACcAKAAoACkAKwAsACwA
LQAtAC0ALQAuADAAMQAzADQAMgAyADIAMgAyADMANAA0ADQANQA2ADYANgA2ADYANgA2
ADcANwA3ADgAOAA3ADcAOQA5ADkAOQA7ADsAOgA5ADkAOQA5ADoAOQA6ADwAPQA+AD4A
PwBAAEEAQQBCAEQARgBGAEYARgBEAEMAQgBCAEQARABDAEMAQgBBAEAAPwA9ADwAPAA7
ADoAOQA3ADUANQAyADEAMQAwAC8ALgAuACsAKgApACcAKAAnACYAJgAnACcAJwAmACMA
IgAiACMAJQAkACIAIgAiACMAIwAjACMAIwAkACUAJgAmACcAJwAoACgAKAAoACsALAAs
ACwALgAuADAAMAAvAC8AMAAwADAAMAAwADAALQAtAC0ALQAwADAAMAAwADAAMAAvAC8A
LwAvAC8ALwAvAC8ALgAuAC0ALQAtAC0ALQAtAC0ALQAtAC0ALAArAC0ALQAtAC0ALQAt
ACwALAArACsAKQApACoAKwAsAC0AKwArACsAKwArACsAKwArACwALQAuAC8ALQAsACwA
LAAuAC4ALgAuAC4ALgAtAC0ALwAvAC8ALwAwADAAMQAxADEAMAAvAC8ALwAvADAAMAAy
ADIAMgAyADIAMgAyADIAMgAzADMAMwAyADIAMgAyADMANAA2ADgAOgA6ADoAOgA6ADwA
PgA+AA==
         </WaveFormData>
      </LeadData>
      <LeadData>
         <LeadByteCountTotal>10000</LeadByteCountTotal>
         <LeadTimeOffset>0</LeadTimeOffset>
         <LeadSampleCountTotal>5000</LeadSampleCountTotal>
         <LeadAmplitudeUnitsPerBit>4.88</LeadAmplitudeUnitsPerBit>
         <LeadAmplitudeUnits>��V</LeadAmplitudeUnits>
         <LeadHighLimit>2147483647</LeadHighLimit>
         <LeadLowLimit>268435456</LeadLowLimit>
         <LeadID>V6</LeadID>
         <LeadOffsetFirstSample>0</LeadOffsetFirstSample>
         <FirstSampleBaseline>0</FirstSampleBaseline>
         <LeadSampleSize>2</LeadSampleSize>
         <LeadOff>FALSE</LeadOff>
         <BaselineSway>FALSE</BaselineSway>
         <ExcessiveACNoise>FALSE</ExcessiveACNoise>
         <MuscleNoise>FALSE</MuscleNoise>
         <LeadDataCRC32>1520240596</LeadDataCRC32>
         <WaveFormData>
AAAAAAAAAAAAAAAAAAAAAAAAAAAAAAAAAAAAAAAAAAAAAAAAAAAAAP7//v/+//7//v/+
//7//v/+//7//v/+//7//v/+//7//v/+//7//v/8//z//P/8//z//P/8//z//v/+//7/
////////AAABAAQABAAEAAQABQAFAAUABQAGAAYABgAGAAgACAAIAAgABwAJAAgABwAF
AAQAAwADAAUAAwAFAAUABwAHAAcABwAGAAUAAgAAAP/////9//z//f/+//7////9//v/
+v/5//v/+//7//r/+v/6//r/+v/4//j/+P/4//j/+P/5//n/+v/6//r/+v/8//z//P/8
//z//P/8//z/+//7//v/+//9//////8AAAQACAARABwALAA+AFgAfACkAMsA8AAMASQB
LQEgAQgB6ADBAJkAcABAAAwA4v+9/6L/nP+d/5r/mv+c/6D/oP+i/6j/sP+2/7r/vf/A
/8L/xf/G/8n/zP/N/8//0f/T/9T/0v/Q/9D/0P/S/9X/1v/X/9j/2f/a/9z/3P/f/+L/
5f/o/+n/7f/w//P/9v/3//f/+P/8//3/AAAAAAAAAQAAAAEAAgADAAQABAAHAAcABwAH
AAYABgAGAAcABQAFAAcABwAHAAgACAAIAAkACQAJAAsADgAPAA8ADwAQABAAEgASABQA
FQAVABUAFAAUABUAFwAWABUAFgAVABgAGQAZABkAFwAYABgAGgAdAB4AHwAfAB4AHQAc
ABsAGwAbABsAGwAdAB0AHgAfAB8AHwAfAB8AHwAhACIAIwAjACMAIwAkACYAJwAnACcA
JgAmACUAJAAjACIAIgAhACIAIQAhACAAHAAbABkAFwAVABUAFAATABIAEQAPAA4ADgAM
AAwACwAIAAgABwAGAAYABgAGAAYAAwADAAMAAwADAAMAAgACAAAAAAAAAAAAAgACAAIA
AgABAAAA/P/7//7///8AAAAAAwADAAMAAwAAAAAAAAAAAAIAAgAEAAQAAgABAAEAAQAC
AAQABgAHAAgACQALAAwACQAHAAYABgAFAAQAAwADAAUABQAEAAQABAAFAAYABwAHAAcA
BwAHAAUABAADAAMABQAFAAYABgADAAMAAgACAAQAAwADAAQABAAEAAQAAgABAAAA///+
////AAABAAIAAQABAAAAAAACAAIAAgADAAQABAAFAAYAAwACAAAA//8CAAIAAgACAAAA
////////AAAAAAAAAQAEAAQABAADAAEAAQABAAEA///+//7///8BAAEAAQABAP//AAAA
AP//AQABAAEAAAAAAAAAAAAAAAIAAwADAAMAAwADAAMAAgAAAAAAAQABAAIAAwAFAAYA
BAAEAAQABAAGAAYABgAJAAkACQAJAAgABwAHAAcABQAHAAcABwAHAAUABQAFAAUABQAE
AAMAAwABAAAAAAAAAP/////+//3//f/9//3//f/7//r/+v/6//r/+v/6//r/+//8//3/
/v/+//3/+//6//r/+v/6//r/+f/4//f/9v/5//r//P/9//v/+//7//3/+//8//z//v8B
AAgAEAAaACwAQgBiAIkAtgDmAA4BMQFOAVwBTgE1ARkB7gC6AIYATAATAN7/sv+Z/5j/
lv+U/5T/mP+a/57/ov+o/67/s/+2/7b/uf++/8H/xP/F/8f/x//H/8j/yP/I/8j/xv/I
/8v/zP/P/9D/0f/S/9T/1P/V/9j/3f/e/+H/4//k/+X/6P/r/+3/8v/0//f//P/+//7/
//8AAP//AAABAAIAAgADAAMAAwADAAYABgAGAAcACQAJAAsACwALAAwADAAMAAsACwAL
AA0ADgAPAA8ADwAQABAAEgASABAAEQARABEAEgASABMAFQAXABcAGQAZABkAGQAYABcA
GgAcAB0AIAAgACAAIAAfAB0AHQAdAB0AHQAdAB0AHQAdAB0AHgAfAB0AHQAdAB0AHQAf
ACAAIQAgAB8AHgAeAB8AIQAiACMAIwAiACAAHgAeAB4AHwAfABsAGQAYABYAFgAVABMA
EQARABEAEAAPAA0ACwAIAAYABgAEAAQAAwAAAAAA///+//3//P/7//r/+//7//v/+//6
//n/9//2//X/9v/3//j/+P/4//j/+P/6//r/9//3//j/+f/6//r/+v/5//j/9//4//j/
+P/4//n/+v/9//7//v/9//3//f/9//7///////3//f/+//7/AAD/////AAD+//7//v//
///////+//7////////////9//3//f/9//3//P/7//v/+v/5//n/+P/3//f/9v/2//f/
9//4//r/+v/6//r/+P/4//j/+P/4//j/+P/4//j/9//3//b/9v/4//j/+P/5//j/9v/1
//T/9v/2//X/9f/4//j/+P/4//j/9//3//f/9v/2//b/9//2//b/9v/1//f/9//3//f/
9//2//b/9//1//X/9f/1//X/9v/2//X/9//3//f/9//3//n/+f/3//j/9v/2//b/9v/4
//n/+f/5//n/+f/5//j/+P/4//n/+f/7//v//P/8//r/+v/6//r//P/8//z/////////
///+//3//f/9//v///////////////////////3//P/7//v/+f/4//j/+P/3//f/9v/1
//P/8//z//P/9f/0//T/9P/y//L/8v/y//L/8v/y//L/9f/1//T/9P/0//T/9P/0//L/
8v/y//L/8v/y//P/8//z//X/9f/z//H/9P/0//b/+f8AAAwAHAAwAEoAbACVAMAA7AAS
ATMBTAFSAUABJwEFAdQAoABuADYAAQDU/67/m/+a/5j/lv+W/5j/mv+c/6L/pv+q/63/
sP+w/7X/uP+5/7z/v//D/8X/xf/G/8b/xP/E/8b/yP/J/8j/yf/K/8v/yv/M/87/0f/U
/9f/2v/d/9//4P/j/+b/6f/r/+7/8v/1//j/+P/6//v/+v/7//z//f/+//7/////////
//8AAAAAAAABAAMAAwAFAAUAAwAEAAQABAAFAAUABQAHAAgACQAJAAkACgAKAAwADAAM
AA0ADQANABAAEAARABMAEwATABUAFQAWABcAFwAXABcAGAAYABoAGwAcAB0AHQAdAB0A
HQAdAB0AHQAdAB0AGwAbABwAHQAbABsAGwAbABwAHwAhACMAIwAjACMAJAAiACMAIwAj
ACIAIgAhACAAIQAgACAAHwAeAB0AHQAcABgAFwAVABMAEwATABIAEQAQAA8ADQAMAAoA
CAAIAAcABgAGAAUABAABAAAA///+//3//f/9//3/+//7//r/+v/6//r/+v/6//r/+v/6
//r/+v/6//f/9//4//n/+v/6//n/+f/5//n/+v/6//r/+v/8//z//v/+//7//f/9//3/
/f/+////////////AAAAAAAA/////wAA/v/+//7//////////v/+/////////////f/9
//3//f////7//f/9//3//f/+//7//f/9//z//P/8//v/+//8//z//P/8//r/+v/6//r/
+v/8//z//P/8//v/+//6//r//P/8//z//f/7//r/+v/6//r/+v/5//n/+v/6//r/+v/6
//n/+f/5//r/+v/6//v/+v/6//r/+f/5//n/+f/5//v/+v/6//v/+f/5//n/+f/7//z/
/P/7//v/+//7//v/+//7//v/+//7//v/+//7//n/+f/6//r//P/8//z//P/8//3//f/9
//z//f/+//7///8AAAIAAwACAAEAAQAAAAAAAAAAAAAAAgACAAIABQADAAMAAwACAAEA
AQABAP//AQABAAEAAQABAAEAAQABAP///v/9//3/+//6//r/+v/7//v/+v/5//f/9//3
//f/9//2//b/9v/0//T/9P/0//T/9P/0//T/9//3//b/9v/2//b/9v/2//b/9v/2//b/
9v/2//f/9//1//f/9//3//n/+v/6//7/AwAMABgAKgBCAGAAhgCxANgA/AAYATMBOgEo
ARAB8QDHAJoAbgA4AAIA1/+y/5z/mf+Y/5T/lv+a/5z/nP+i/6j/rv+y/7f/uP+8/7//
wv/D/8T/xf/H/8n/yf/K/8r/yv/K/8r/yv/N/87/z//Q/9P/1v/W/9j/2f/c/93/4v/l
/+f/7P/v//L/8//1//b/+P/5//r//P/+////AAABAAAAAQACAAIABQAFAAUABQAGAAYA
BgAHAAUABQAHAAcACQAKAAoACgAJAAkACQALAAwADQANAA0ADgAOABAAEAAQABEAEQAR
ABQAFAAVABcAFQAVABcAFwAYABkAGQAZABcAGAAYABoAGwAcAB0AHQAdAB0AHQAdAB8A
HwAfAB8AHwAfACAAIQAhACEAIQAhACEAIwAkACUAJwAnACcAKAAmACcAJwAnACgAKAAn
ACYAJwAmACYAJQAiACEAIQAgACAAHwAdABsAGQAZABgAFwAWABUAEwASABIAEAAQAA8A
DgAOAA0ADAALAAoACQAIAAcABwAHAAcABwAHAAYABgAEAAQABAAEAAQABAAEAAQABAAE
AAEAAQAAAAEAAgACAAMAAwADAAMAAgACAAIAAgACAAIABAAEAAQAAwADAAMAAQACAAMA
AwADAAMABAAEAAQAAwADAAQABAAEAAQABQAFAAUABAAEAAMAAwADAAMAAwADAAMAAwAD
AAIAAQABAAEAAQACAAIAAwADAAIAAgAAAP////8AAAIAAgACAAAAAAAAAAAAAAD+//7/
/v/+///////+//7//P/8//z//f////7//v/+//7//v/9//3//P/8//z//P/+//3//f/9
//r/+v/6//v/+v/6//r/+f/5//n/+f/5//r/+v/7//3////////////9//7//v/9//v/
+//7//v/+//7//v/+//7//v/+//7//v/+//8//z/+v/6//r//P/8//3//v/8//z//P/8
//z//f/9//3/AAABAAIAAgACAAIAAwADAAEAAQACAAIAAgACAAIAAgAAAAAAAAADAAMA
AwADAAIAAwADAAMAAQAFAAUABQAFAAMAAwADAAMAAAD+//z/+//8//z//f/+//v/+//6
//n/+f/5//n/+f/5//j/+P/4//r/+v/6//r/+v/6//r/+v/7//v/+v/6//r/+v/6//r/
+P/4//j/+P/4//j/+f/5//v/+//9//3//f/+//7/AgAJABIAIAAyAEgAZACKALMA3AD+
ABwBMQE0AR4BAgHfALUAjABgACoA+v/X/7T/oP+f/57/mv+a/5z/oP+g/6T/qv+w/7b/
t/+6/77/wf/C/8f/yv/L/8v/zf/P/8z/yv/K/8r/zP/O/8//0P/T/9T/1//a/9r/3P/d
/97/4f/k/+f/6f/s//H/8v/1//f/+P/6//3/AAD+//7///8AAP//AgADAAQABAAFAAUA
BQAFAAgACAAIAAkABwAHAAkACQAHAAgACAAIAAsACwALAA0ADgAPAA8ADwAPAA4ADwAO
ABAAEQARABEAEAAQABEAEwAVABUAFwAXABoAGwAbABsAGgAaABkAGgAZABoAGwAbABsA
GwAbABsAHQAdAB0AHQAdAB0AHgAfAB8AHwAfAB8AIQAjACQAJQAkACMAIgAiACQAJQAl
ACUAKAAoACcAJgAlACQAJAAjACAAHwAfAB4AHAAbABkAFwATABMAEgARABIAEQAPAA4A
DwAOAA8ADwAMAAwACwAKAAgABgAEAAIAAwADAAMAAwABAAEAAAAAAPz//P/8//z//v/+
//7//v///wAA/v///wAAAQACAAIAAgABAAAA///8//z//P/8//7//v8AAAAAAAD/////
//8AAAIABAAFAAMAAwAEAAQAAgABAAEAAgAEAAQABAAFAAMAAwACAAIAAwADAAMAAwAB
AAEAAQABAAEAAAD/////AQABAAIAAgD//////v/+//////8AAAIAAQAAAP///P/6//r/
+v/6//z//P/8//z///////7//v/+//7//v///////v/+//7//P/8//v/+//8//z//P/8
//v/+f/4//f/+P/6//z///8AAAAAAAD///3//f/9//3//P/6//n/+f/7//v/+//7//v/
/P/8//v/+//7//v/+/////3//P/8//z//P/8//7//////////////////v///wAAAgAD
AAMAAwAEAAQABgAGAAYABgAGAAYABgAJAAgABwAGAAQAAwADAAMAAQAFAAUABQAFAAMA
AwADAAMAAwACAAEAAQD///7//v/+//v/+//6//n/+f/5//n/+f/7//r/+v/6//j/+P/4
//j/+P/4//j/+P/4//f/9f/0//X/9v/3//j/+P/4//j/+P/6//r/+//7//n/9//1//H/
8f/0//b/9P/5/wIADgAeADQATgBsAJEAwADuABIBNQFSAVwBUAE5ARcB5gCwAHoAQAAJ
ANj/sP+Z/5b/lv+U/5b/lv+Y/5z/nv+i/6r/sf+0/7b/tf+4/73/wP+//8P/xf/H/8j/
yv/K/8r/yP/G/8f/yv/L/8z/z//Q/9L/1P/V/9b/2f/a/93/4f/k/+f/6v/t/+//8P/y
//X/+P/8//z//f/+/wEAAAABAAIAAgADAAMAAwADAAIAAgACAAMABAAFAAgACQALAAwA
DAAMAAsACwALAA0ADgAPAA8ADwAQABAAEgASABIAEwATABMAFAAUABUAFwAXABcAGQAZ
ABsAHQAeAB8AHwAgACAAIgAiACIAIgAhACIAIwAkACUAJAAjACIAIQAiACMAJQAnACYA
JQAkACMAIgAjACMAIwAmACcAKAAqACoAKwArACsALAAsACsAKgAmACQAIwAhAB4AHQAd
ABwAHAAbABkAFwAVABUAFAATABQAEwARABAADgAMAAwACwAJAAgABgAEAAUABAADAAIA
AQABAAEAAQABAAEAAAAAAP7//v/+//7//P/8//z//P/+//7/+//7//z//f/+//7/////
/////////wAAAQACAAEAAAABAAAAAQABAAIAAwABAAIAAwADAAIAAQABAAAAAwADAAQA
BgAGAAYABgAHAAcABwAGAAYABAADAAIAAQABAAEAAQABAAEAAAD//////////wAAAAAB
AAEAAAAAAP7//f/9//7/AAAAAAAA/v/8//z//P/8//r/+v/6//r//f/9//z//P/6//r/
+v/7//z//P/9//7//v/+//3//f/7//r/+f/4//r/+f/5//n/+P/4//j/+f/6//r/+v/5
//r/+//8//3//f/8//z//f/9//3//f/9//z//P/7//n/+//7//r/+v/6//r/+v/6//v/
+//7//7///8AAAAAAAAAAAEAAQD/////AAAAAAAAAAAAAAAA/v/+//7/AQADAAMAAwAC
AAEAAQABAP//AwADAAMAAwADAAMAAwADAAEAAAD//////f/8//z//P/7//v/+v/5//n/
+f/5//n/+P/2//X/9P/y//L/8v/y//X/9v/3//j/+P/3//X/9P/2//b/9v/2//j/+P/4
//j/9v/2//f/9//3//f/9//3//f/9v/2//j/+f/8/wIADgAeADQATgBvAJgAxADwABcB
OgFUAVoBSwEzARIB3gCoAHQAOwAGANj/sf+g/57/mv+Y/5r/nP+c/5z/oP+m/6v/rv+u
/7H/tv+7/7z/v//B/8P/xf/G/8j/yP/I/8b/yP/J/8r/y//M/83/zv/Q/9L/0//U/9f/
2v/d/9//4v/j/+b/6f/r/+7/8P/z//T/+P/6//v//v///wAAAQACAAIABQAFAAUABQAE
AAQABAAFAAMAAwAFAAUABwAIAAgACAALAAsACwANAAwADQANAA0ADgAOABAAEAAQABEA
EQARABIAEgATABUAFQAVABcAFwAYABkAGQAZABkAGgAaABwAHQAeAB8AHwAfAB8AHwAf
ACAAIQAiACMAIwAjACQAJQAjACMAIwAjACMAJQAmACcAJQAlACUAJgAmACcAJwAnACgA
KAAnACYAIwAiACIAIQAiACEAIQAgACAAHwAdABsAGQAZABgAFwAVABMAEAAOAAwACgAK
AAkACAAIAAcABgAHAAYABQAEAAEAAQABAAEA//////7//v/+//7//v/+//7//v/+//7/
/v/+//v/+//8//3//v/+//3//f/9//3//v/+//7//v/+//7/AAAAAAIAAQABAAEAAQAC
AAMAAwADAAMABAAEAAIAAQABAAIABAAEAAQABQADAAMAAgACAAMAAwADAAMAAQABAAEA
AQABAAAA/////wEAAQACAAIA//////7//v8AAP////8AAP7//v/+//z//P/8//z//P/8
//z//P/8//v/+//6//r/+v/6//r/+//9//z//P/8//z//P/7//v//P/8//z//P/8//v/
+//7//r/+v/6//v/+v/6//r/+f/7//v/+//7//3//P/8//3/+//7//v/+//7//z//P/7
//3//f/9//3/+//7//v/+//7//3//P/8//z//P/8//7/////////AAABAAIAAgACAAIA
AwADAAMAAwAEAAQABAAEAAQABAACAAIAAgAFAAUABQAFAAQAAwADAAMAAQADAAMAAwAD
AAMAAwADAAMAAQAAAP////////7//v/+//3//f/8//v/+//7//v/+//7//r/+v/6//r/
+v/6//r/+v/6//r/+v/5//n/+P/4//r/+v/6//r/+v/6//r/+v/6//r/+//7//v/+//7
//v/+//8//z//v8DAAwAGAAqAD4AWgB8AKcA0AD4ABgBNQFEATwBJgELAeMAsgCEAFIA
HADt/8T/pv+d/57/nP+a/5z/nv+g/6T/rP+y/7b/uf+8/77/wf/E/8X/yP/J/8v/zf/N
/87/zP/M/8r/zP/O/8//0P/R/9L/0//W/9b/2P/b/97/4f/k/+f/6f/q/+//8v/z//X/
9v/4//v//v/+/wAA//8AAAEAAgADAAQABAAFAAUABQAFAAYABgAGAAcABwAHAAkACQAJ
AAoACgAKAAsACwALAA0ADAANAA0ADQAOAA4AEAAQABAAEQARABEAEgASABMAFQAVABUA
FwAXABgAGQAZABkAGQAaABoAHAAdAB4AHwAfAB8AHwAfAB8AHwAfAB8AHwAhACEAIgAj
ACMAIwAjACMAIwAlACYAJwAnACcAJwAoACoAKwArACsALAAsACsAKgApACgAKAAnACQA
IwAjACIAIAAfAB0AGwAbABsAGgAZABgAFwAVABQAEgAQABAADwAQABAADwAOAA0ADAAL
AAoACQAJAAkACQAJAAkACAAIAAQABAAEAAQABgAGAAYABgAGAAYAAwADAAIAAwAEAAQA
AwADAAMAAwACAAIAAgACAAQABAAGAAYABAADAAMAAwAFAAYABwAHAAYABQAFAAQABAAD
AAMABAAEAAQABAAFAAMAAwACAAIAAwADAAMAAwADAAMAAwADAAEAAAD//////////wAA
AAABAAEAAAAAAAIAAQABAAIAAgACAAIAAAAAAAAAAAAAAAAAAAAAAAAAAQABAAAAAAD+
//7//v///////v/+//7/AAAAAP////8CAAIAAgACAAEA///+//3//v/+//7///8AAAAA
AAD///7//f/8//v//f/8//z//f////////////3//v/+//3//f/9//3//f/7//v/+//7
//z//f/+/////f/9//7//v/6//r/+//8//3//v/8//3//f/9//7///8AAAAAAQACAAQA
BQADAAMABAAEAAIAAgACAAIAAgACAAIABQADAAMAAwACAAMAAwADAAEAAwADAAMAAwAF
AAUABQAFAAEAAAD/////+//6//r/+v/7//v/+v/5//f/9//3//f/9//2//b/9v/2//b/
9v/2//T/9P/0//T/9//3//b/9v/2//b/9v/2//j/+P/4//j/9//2//b/9f/1//X/9f/3
//n//P/+/wAABwAUACIANgBOAG4AmADDAOoACgEmATcBNAEeAQQB3QCzAIoAVgAeAPD/
yf+m/5j/mf+W/5L/lP+W/5j/mv+e/6T/qv+u/7H/tv+4/7v/vv/B/8T/xf/F/8f/yf/K
/8j/yP/K/8r/zP/N/87/z//Q/9X/1v/W/9b/2f/c/9//4v/j/+P/6P/t/+7/7//x//b/
+P/7//z//v8AAAEAAAABAAAAAQACAAIAAwADAAMAAwAEAAQABAAFAAUABQAHAAcACQAK
AAoACgAJAAkACQALAA4ADwAPAA8AEAAQABIAEgASABMAEwATABQAFAAVABcAFQAVABcA
FwAYABkAGQAZABkAGgAaABwAHQAeAB8AHwAhACEAIQAhACEAIQAhACEAIQAhACIAIwAh
ACEAIQAhACEAIwAkACUAJgAnACgAKgAqACsAKwArACsAKgAoACYAJwAmACYAJQAmACUA
JQAkACIAIQAfAB0AGQAZABgAFwAYABcAFQAUABAADgAOAA0ADAAMAAsACgAKAAoACgAK
AAkACQAJAAkABwAHAAYABgAEAAQABAAEAAQABAAEAAQAAwACAP7//f///wEAAwAEAAcA
BwAHAAcABQAEAAMAAgACAAIABAAEAAYABwAJAAsACgAKAAoACQAHAAcACAAIAAgABwAH
AAgACAAIAAgACQALAAsACgAKAAcABwAHAAcABwAHAAcABwAJAAgABwAHAAcABwAIAAgA
BwAHAAYABgAEAAMAAwAEAAQABAAEAAIABAAEAAQABAACAAIAAgACAAUABQAEAAQAAgAC
AAIAAwAFAAQABAAEAAQABAADAAMAAgACAAIAAgACAAEAAQABAP7//v/+////AQACAAMA
AwADAAMAAwADAAMAAgACAAMABQAFAAUABQAEAAQAAwABAAMAAwAEAAQABAAEAAQABAAF
AAUABQAGAAcACAAIAAgACAAJAAkABwAHAAgACAAKAAoACgAKAAwADAAMAA8AEQARABEA
EAAOAA0ADAAJAAkACQAJAAkACQAJAAkACQAIAAgACAAJAAYABAADAAIAAwADAAIAAQAC
AAMABAAFAAMAAgACAAIAAgACAAIAAgACAAIAAgACAAEAAQAAAAAA/v/+//7//v8AAAAA
AAAAAAIAAgADAAMAAQADAAUAAwADAAIAAgACAAcADAASAB4AMABIAGgAjQC6AOgAEgEx
AVABZAFgAUsBMQEGAdAAmABgACcA9v/K/63/pP+i/5z/mv+e/6L/ov+i/6b/rv+1/7z/
vv/B/8L/x//M/83/z//P/9H/0v/S/87/zP/O/87/0f/U/9f/2P/X/9j/2v/c/9//4P/h
/+b/6f/t//D/8f/y//P/9//8/wAAAwAGAAYACAALAAwACwAMAA0ADgAOABEAEQARABEA
EAAQABAAEQARABEAEwATABQAFgAXABgAGQAZABkAGwAcAB0AHQAdAB4AHgAgACAAIAAh
ACEAIQAhACAAIAAhACIAIwAmACcAKAApACkAKQArACwALAAuAC8AMAAxADEALwAvAC8A
LwAtAC0ALQAtAC4ALwAxADMAMwAzADMAMwAxADMANAA1ADcANwA3ADgAOAA5ADkAOQA4
ADgANwA2ADUANAA0ADMANAAzADMAMgAuAC0AKwApACcAJwAmACUAIwAhAB4AHAAcABoA
GgAZABoAGgAZABgAFgAUABIAEAANAA0ADQANAA4ADwAPABAADAAMAAwADAAOAA4ADgAO
ABAAEAANAA0ADgAPABAAEAAPAA8ADwAPABAAEAAQABAAEAAQABIAEgAQAA8ADwAPABEA
FAAXABkAFwAXABgAGAAXABUAFAAUABYAFgAWABcAFQAVABQAFAATABMAEwATABUAFQAV
ABUAFQAUABMAEwARABEAEgASABEAEQAQABAAEgARABEAEgASABIAEgAQABIAEgASABIA
EAAQABAAEAARABEAEAAQABAAEAAQABEAEQAQABAAEAAQABAADwAPABAAEAAQABAAEAAP
AA8ADwAQABAAEAARABEAEAAPAA0ADgAPABAAEQASABIAEwAVABQAEwASABEADwAQABAA
EgAQABAAEAAQABAAEQARABEAEwAVABcAGAAWABYAFwAXABkAGQAaABoAGAAYABgAGAAX
ABYAFQAXABkAGwAdAB4AGwAbABsAGQAZABkAGQAZABsAGwAbABsAGQAYABcAFwAXABYA
FgAWABUAFQAUABMAEQARABEAEQARABAAEAAQAA4ADgAOAA4ADgAOAA4ADgAQABEAEQAS
ABIAEgASABIAEAAQABAAEAARABIAFAAVABcAFQAVABUAEwASABAAEAAVABoAJgA2AEwA
ZACEAK0A2gAGASwBTQFqAXYBagFTATMBBAHOAJwAZAAvAAAA2P/B/7z/uv+4/7b/uP+8
/77/wP/G/8z/0f/U/9b/2f/c/9//4P/j/+X/5f/l/+b/6P/m/+b/5v/o/+v/7P/v/+7/
7//y//T/9P/1//j/+/8AAAUABwAKAA0AEAARABMAFgAWABkAHAAeAB4AHwAiACMAJgAn
ACgAKAAoACcAJgAlACgAKAAoACkALAAtADAAMQAvADAAMAAwADEAMQAxADMAMgAzADMA
MwA0ADQANgA2ADcAOQA6ADsAOgA6ADsAPQA9AD0APwA/AEAAQQBBAEEAQQBCAEIARABF
AEYARwBHAEkASQBJAEkASwBLAEsASwBNAE0ATgBPAE8ATwBPAE8ATwBRAFIAUwBTAFMA
UwBUAFQAVQBVAFUAVgBWAFUAVABVAFQAVABTAFIAUQBRAFAATgBNAEsASQBHAEcARgBF
AEQAQwBBAEAAQAA+AD4APQA8ADwAOwA6ADkAOAA3ADYANQA1ADUANQA1ADUANAA0ADIA
MgAyADIANAA0ADQANAA2ADYAMwAzADIAMwA0ADQANQA1ADUANQA2ADYANgA2ADcAOAA7
ADwAPAA7ADsAOwA7ADwAPQA9ADsAOwA8ADwAPAA7ADsAPAA+AD4APgA/AD0APQA8ADwA
PQA9AD0APQA9AD0APQA9AD0APAA7ADsAOwA7ADwAPAA7ADsAOgA6ADwAOwA7ADwAPAA8
ADwAOgA8ADwAPAA8ADwAPAA8ADwAOwA7ADoAOgA8ADwAPAA9AD0APAA8ADwAPAA8ADsA
OwA+AD4APgA+AD4APQA9AD0APgA+AD4APwBAAEAAQAA/AD8APwA/AD8AQQBAAEAAQQBB
AEEAQQBBAEEAQgBCAEEAQQBBAEEAQQBDAEMAQwBDAEUARQBFAEUARwBHAEgASABIAEoA
SgBMAA==
         </WaveFormData>
      </LeadData>
   </Waveform>
</RestingECG>
