# Supplementary material for: Detection of Left Atrial Enlargement Using a Convolutional Neural Network-Enabled Electrocardiogram
Source: Front Cardiovasc Med. 2020 Dec 17;7:609976. doi: 10.3389/fcvm.2020.609976 (PMC7773668; doi:10.3389/fcvm.2020.609976)
Supplement: Supplementary file 1 [file Data_Sheet_1.ZIP › hyp/1802033872_3755_0000002G.XML]

<?xml version="1.0" encoding="Windows-1252"?>
<!DOCTYPE RestingECG SYSTEM "restecg.dtd">
<RestingECG>
   <PatientDemographics>
      <PatientID>1802033872</PatientID>
      <PatientAge>76</PatientAge>
      <AgeUnits>Years</AgeUnits>
      <Gender>Female</Gender>
      <PatientLastName>lichuxing</PatientLastName>
   </PatientDemographics>
   <TestDemographics>
      <DataType>Resting</DataType>
      <Site>1</Site>
      <AcquisitionDevice>MAC55</AcquisitionDevice>
      <Status>Unconfirmed</Status>
      <Priority>Normal</Priority>
      <AcquisitionTime>09:16:44</AcquisitionTime>
      <AcquisitionDate>11-19-2016</AcquisitionDate>
      <CartNumber>1</CartNumber>
      <AcquisitionSoftwareVersion>009C</AcquisitionSoftwareVersion>
      <XMLSourceVersion>MAC5000 v1.0</XMLSourceVersion>
   </TestDemographics>
   <RestingECGMeasurements>
      <VentricularRate>90</VentricularRate>
      <AtrialRate>90</AtrialRate>
      <PRInterval>156</PRInterval>
      <QRSDuration>94</QRSDuration>
      <QTInterval>344</QTInterval>
      <QTCorrected>420</QTCorrected>
      <PAxis>38</PAxis>
      <RAxis>1</RAxis>
      <TAxis>78</TAxis>
      <QRSCount>15</QRSCount>
      <QOnset>226</QOnset>
      <QOffset>273</QOffset>
      <POnset>148</POnset>
      <POffset>204</POffset>
      <TOffset>398</TOffset>
      <ECGSampleBase>500</ECGSampleBase>
      <ECGSampleExponent>0</ECGSampleExponent>
   </RestingECGMeasurements>
   <Diagnosis>
      <Modality>Resting</Modality>
         <StatementCount>3</StatementCount>
         <LabelText>12SL ��ϳ���</LabelText>
      <DiagnosisStatement>
         <StmtFlag>ENDSLINE</StmtFlag>
         <StmtText>�������</StmtText>
      </DiagnosisStatement>
      <DiagnosisStatement>
         <StmtFlag>ENDSLINE</StmtFlag>
         <StmtText>�������� T ���쳣</StmtText>
      </DiagnosisStatement>
      <DiagnosisStatement>
         <StmtFlag>ENDSLINE</StmtFlag>
         <StmtText>�쳣 ECG</StmtText>
      </DiagnosisStatement>
   </Diagnosis>
   <Waveform>
      <WaveformType>Rhythm</WaveformType>
      <WaveformStartTime>0</WaveformStartTime>
      <NumberofLeads>8</NumberofLeads>
      <SampleType>CONTINUOUS_SAMPLES</SampleType>
      <SampleBase>500</SampleBase>
      <SampleExponent>0</SampleExponent>
      <HighPassFilter>16</HighPassFilter>
      <LowPassFilter>150</LowPassFilter>
      <ACFilter>NONE</ACFilter>
      <LeadData>
         <LeadByteCountTotal>10000</LeadByteCountTotal>
         <LeadTimeOffset>0</LeadTimeOffset>
         <LeadSampleCountTotal>5000</LeadSampleCountTotal>
         <LeadAmplitudeUnitsPerBit>4.88</LeadAmplitudeUnitsPerBit>
         <LeadAmplitudeUnits>��V</LeadAmplitudeUnits>
         <LeadHighLimit>2147483647</LeadHighLimit>
         <LeadLowLimit>268435456</LeadLowLimit>
         <LeadID>I</LeadID>
         <LeadOffsetFirstSample>0</LeadOffsetFirstSample>
         <FirstSampleBaseline>0</FirstSampleBaseline>
         <LeadSampleSize>2</LeadSampleSize>
         <LeadOff>FALSE</LeadOff>
         <BaselineSway>FALSE</BaselineSway>
         <ExcessiveACNoise>FALSE</ExcessiveACNoise>
         <MuscleNoise>FALSE</MuscleNoise>
         <LeadDataCRC32>3610761808</LeadDataCRC32>
         <WaveFormData>
9v/2//b/9v/5//r/+//8//r/+v/6//r/+P/4//j/+P/5//r/+//8//v/+v/5//j/+//8
//3//v/8//z//P/8//7//v/+//7///8AAAEAAgABAAAA///+/wAAAAAAAAAAAAAAAAAA
AAD///7//f/8//3//v///wAA/f/8//v/+v/8//7/AAACAAAA/v/8//r//P/8//z//P/8
//z//P/8//r/+v/6//r//P/8//z//P/7//r/+f/4//r/+v/6//r/+//8//3//v/9//z/
+//6//v//P/9//7//v/+//7//v/8//z//P/8//7//v/+//7//P/8//z//P///wAAAQAC
AP///v/9//z//v8AAAAA//8BAAIAAgAAAP3//f/9//z//v8AAAEAAgAAAAAAAAAAAAAA
AQADAAMABQAGAAYABgADAAMAAwAFAAgACAAJAAkACQAJAAcABgAGAAYABwAIAAgACAAJ
AAkABwAHAAYABQAGAAUAAwABAP///v/8//r/+P/4//j/+P/4//n/+f/6//j/+P/3//f/
+f/5//n/+f/3//f/9//3//X/9f/2//b/+f/5//n/+f/1//H/8//7/wIAAwAJABEAGgAh
AC0AQwBgAHgAjACnAMUA2wDhANwAyQCfAHcAXQBMADsANQAzACwAIQAVAAsABgADAAMA
BQAFAAIA///5//X/8v/v/+7/8P/y//L/8v/y//L/8f/w/+7/7//v/+//8f/y//L/8f/w
/+//7//u//D/8f/y//P/8f/x//H/8P/u/+7/8f/v//L/8//0//X/8v/y//H/8P/z//T/
9f/3//b/9f/0//L/8v/z//P/9P/1//b/9//3//T/8//y//L/9f/3//j/+f/2//X/8//y
//P/8//0//T/9//4//n/+v/3//b/9f/0//X/9//4//n/+f/4//j/+P/3//f/9//3//v/
+//7//r/+P/3//f/9v/2//f/+f/7//n/+f/5//r//P/8//z//P8AAAAA///+//z//P/9
//3////////////+//7//v/8//r//P/8//z//f/+//7//f/8//v/+f/4//r//f/8//z/
+//7//v/+v/4//r/+v/6//v//f/+/////f/7//r/+f/5//r/+v/6//r/+v/4//j/+f/5
//r/+v/8//z//P/8//v/+P/3//j//P/8//z//P/7//v/+//7//n/+v/7//v//P/9//7/
///8//v/+//6//z//f8AAAAAAAAAAAAA///+//z/+//9//7//f/+//3//v/+////AAAA
AAAAAAACAAIAAgACAAIAAwACAAEAAwAEAAUABQAEAAMABAAEAAYABwAHAAcACAAHAAcA
CAAFAAUABQAEAAYABwAHAAcABwAGAAUABAADAAEA/////wAA/v/8//z/+f/4//f/9f/4
//j/+f/6//n/9//2//X/9//3//f/9//5//n/+f/3//b/9v/1//X/+f/3//X/+f/7//f/
9//8/wEABwAPABwAJQAzAEsAYgB0AIwApwC/ANcA5wDqANkArwCBAGEATgA7ADEAMwAu
ACMAGwARAAoABQADAAMAAQAAAAEAAQD7//L/7f/s/+z/7v/u//L/9P/0//P/8v/v/+//
7v/t/+//8P/w/+//7//v//D/8P/v/+//7//v//H/8f/x//D/7//u//D/7f/u/+//8P/x
//H/8v/y//L/8f/w/+//7//y//P/9P/0//H/8f/w//D/8v/y//L/8f/x//H/8f/y//D/
8f/x//H/8//z//L/8v/y//H/8f/w//H/8v/z//T/9P/0//T/9P/z//P/8v/x//P/9P/2
//j/9v/1//T/8//1//X/9f/0//X/9f/2//b/8//z//T/9f/3//f/9//4//n/+P/3//b/
+f/6//r/+v/4//j/+f/5//b/9f/0//P/9f/2//f/9v/1//b/9f/0//f/+P/4//f/+P/3
//X/9P/z//X/8//y//T/9f/2//b/9f/2//X/9P/y//P/8//z//T/8//z//P/8f/y//L/
8v/z//T/8//0//L/8f/x//D/8v/y//L/8v/0//L/8v/0//T/9P/0//T/9v/3//j/+f/2
//b/9v/1//b/9//4//n/9//1//L/9P/0//T/9P/4//j/9//3//b/9v/0//T/9//4//j/
+f/6//r/+v/6//j/+P/4//j/+v/9//7///////7//f/7//3//f///wAAAgADAAMAAwAC
AP///f/8////AQADAAQAAwADAAIAAQABAAAA///+//3/+//5//n/+P/2//T/9P/2//b/
9v/1//P/8v/y//L/9P/z//P/8//z//P/8//z//H/8f/x/+//8P/y//P/9f/1//H/7//v
/+//8f/3/wIACwAPABUAGgAnAD0AWQBwAIgAogC3AM0A2wDZAMgApwB/AGEATwA6AC0A
LQAnABgADQAJAAMAAgAFAAUABQD9//T/8f/x/+v/7P/v/+7/7v/w//D/8P/v/+7/7P/q
/+z/7f/t/+3/7f/u/+7/7f/s/+v/6//q/+z/7f/u/+//7f/t/+3/7P/u/+7/8f/v/+3/
7f/t/+3/7f/u/+7/7v/u/+7/7v/v/+//7//v/+7/7v/v/+//8P/y//L/8v/x/+//7//v
//D/8v/z//P/8//x//H/8P/w//H/8f/y//L/8v/y//L/8v/y//L/8v/y//T/9f/1//X/
9P/y//H/8P/y//P/9P/1//b/9f/0//L/8//z//T/9P/1//X/9v/3//X/9f/1//b/+P/4
//j/+P/6//r/+f/4//j/+P/5//n/+f/5//n/+f/2//b/9v/0//X/+P/5//r/+P/4//f/
9f/1//X/9P/0//f/+f/3//b/8//z//P/8v/0//b/9v/2//b/9//3//f/9P/z//P/8//2
//j/+f/6//j/+P/2//b/9f/1//b/9v/4//j/+P/4//f/9P/z//T/9//4//n/+v/3//f/
9//3//n/+v/7//v//f/8//n/+P/3//b/+P/4//f/9//6//r/+P/4//j/+P/3//f/+f/6
//v//P/5//j/9//2//n/+//7//v//v/+//7//f/8//v//P/8//3///8AAAEA///9//z/
/P/8//3//v/+/wAAAQABAAEA///+//3//P/9//v/+f/5//f/9P/x//D/8f/y//P/8//1
//T/9P/0//H/7//u/+3/7v/v//D/8f/w/+//7v/r/+3/7v/u/+//8f/z//P/7f/p/+v/
7//4////AQAJABQAGwAnAD0AWABwAIoAoQC1AMMAzQDQALkAjwBrAFUARAAxACkAKwAk
ABcADQAFAAIA///9//3////8//f/8f/r/+r/6f/o/+r/7P/s/+z/6//q/+j/5v/m/+f/
5//n/+n/6v/q/+n/5//n/+j/6P/q/+v/7P/t/+v/6//r/+r/6P/o/+v/6f/r/+v/6//r
/+r/6v/p/+j/6v/q/+r/6//r/+v/6//q/+r/6//r/+z/7f/u/+//7//t/+v/6f/o/+n/
6//s/+3/6//r/+r/6v/r/+v/7P/s/+7/7v/u/+7/7P/s/+z/7P/t/+//8P/x//D/7v/t
/+z/7f/t/+3/7f/x//H/8f/w/+3/7f/u/+7/7v/v//H/8//y//H/8P/w//T/9P/0//T/
+P/4//f/9v/1//T/9P/z//X/9f/1//X/8//y//H/7v/w//L/8v/y//T/9P/z//H/8v/x
/+//7v/y//X/9P/0//H/8f/x//D/7v/w//D/8P/x//P/9P/1//L/7//t/+v/7f/w//L/
9P/z//L/7//u//H/8f/y//L/9P/0//T/9P/y//D/8P/y//T/9P/0//T/9f/1//X/9f/1
//b/9//3//f/9//3//f/8//z//b/+P/4//j/+P/4//n/+P/2//X/9v/2//T/9P/2//j/
+f/7//n/+P/3//b/9//4//n/+v/5//v/+//7//z//P/8//v//f/9////AAD//////v/9
//7//f/9//7//v///wAAAAD+/////////wIAAgACAAIA///7//f/9f/3//b/9f/2//T/
9P/0//P/8//y//L/8v/0//P/8//z//L/8f/w/+//8P/x//L/8f/v//D/8P/x/+3/7f/v
//H/8//z//X/+v/7//v/AQAMABcAJwA7AFYAcACCAJUArQDDANEA1ADLAKkAewBfAFAA
PQAxAC0AKAAbABMAEQAMAAcABQABAP3//P/5//X/9f/2//H/7v/u/+7/6v/q/+v/7P/s
/+z/6v/r/+v/6//p/+r/6v/p/+z/7f/v//D/8P/v/+7/7f/t/+3/7f/s/+7/7v/x/+//
7P/r/+r/6f/s/+7/7//w/+//7v/t/+3/8P/x//L/8v/w//H/8f/y/+//7v/t/+v/7v/v
//D/8v/v/+//7v/t/+//7//u/+7/8f/x//L/8v/w//D/8P/w//H/8v/z//T/8//z//L/
8f/y//L/8//0//X/9f/1//X/9P/z//L/8P/x//P/9v/4//X/8//y//H/8v/z//T/9v/4
//j/+P/4//n/+P/2//T/9//4//r/+//6//n/+P/3//j/+P/4//b/+P/6//r/+v/3//b/
9P/x//b/9//3//j/9//5//f/9v/1//X/9f/0//b/+P/4//j/9f/1//T/8//1//X/9v/3
//b/9v/1//T/9v/2//T/9P/1//X/9v/2//T/9P/0//T/9f/0//X/+P/3//b/9f/0//b/
9//4//n/9//4//n/+f/3//f/9//3//v/+//6//j/+P/4//j/+P/4//f/9//5//r/+f/6
//r/+v/5//n/+//8//3//v/8//z//P/8//3/////////AgACAAIAAQAAAP//AAAAAAEA
AwAEAAUABQADAAIAAgAAAAEAAgACAAMABQAGAAcABAACAAAA/v/+//3//P/9//z/+v/4
//j/9v/2//b/9f/3//b/9v/2//T/8//z//P/9f/1//X/9f/z//P/8//x//H/8v/y//P/
9//5//n/+f/1//P/9f/4//3/BQANABYAHwArAD0AWAByAIgAnQC1AM8A2wDaAMkAowB3
AF8ATgA7ADMANQAsAB8AGwAPAAQAAQADAP////8CAP3/9//1//T/7//s/+z/7P/u//L/
8f/w/+7/7P/r/+v/6v/p/+v/7P/s/+v/6//r/+z/7P/t/+3/7f/t/+3/7f/t/+z/6//q
/+z/6f/q/+v/7P/t/+z/7P/r/+r/7P/s/+z/7f/v/+//7//u/+3/7f/s/+z/7f/u/+//
7//v/+//7//w//D/8f/x//H/8v/z//P/9P/y//H/8f/w//P/9P/1//b/9f/0//P/8v/z
//X/9v/3//n/+P/4//j/9//3//f/9//7//v/+//6//n/+f/6//r/+//7//z//f/9//3/
/f/+//7//v/+//7/AwAEAAQABAABAAAAAAD//wEAAQABAAEAAgACAAIAAAD//wAA///+
////AAAAAP////////7//v/9/////f/8//7///8AAAAA//8AAP///v8AAAEAAQABAP7/
/f/9//3//f/+//7//v///wAA//8AAP7//f/9//z//v/+//7//v/+//z//P/+/wAAAAAA
AAAA///////////+//7//v/9////AQADAAMABgAEAAIAAAD+/wEAAgACAAMAAgACAAAA
AAAAAAAA/////wMABAAFAAYABQAEAAMAAgAFAAcABwAHAAgACAAIAAcABQAFAAcACAAK
AAsACwALAAoABwAFAAQABQAHAAkACgAIAAkACQAJAAgABgAEAAIAAgABAAAAAQD+//z/
+v/6//z//P/8//v/+f/4//j/+P/4//f/9//3//n/+f/5//n/+P/3//b/8//0//b/9//5
//v/+//5//f/9//7////CAALAA8AGwAoADMARQBjAHwAkgCuAMsA3wDtAO0A3ACxAIUA
awBXAEQAOwA5AC8AJgAdABEACQAIAAkACQAJAAUAAAD9//v/9//0//H/8P/y//b/9v/0
//L/8v/x//D/8v/z//P/8//1//b/9v/1//P/8//0//T/8//z//P/8//z//P/8//y//T/
9P/3//X/9f/1//X/9f/y//L/8f/w//L/9P/2//n/+P/3//b/9P/0//X/9f/2//j/+P/4
//f/9v/1//T/9P/1//f/+P/5//f/9//2//b/9//3//j/+P/5//r/+//8//v/+v/5//j/
+v/7//v/+//5//j/+P/4//v/+//7//v//f/9//3//P/5//n/+v/6//r/+//9/////f/9
//3//v8AAAAAAAAAAAIAAgABAAAAAAAAAAEAAQABAAEAAQABAP7//v/+//z//P/+//7/
/v///wAAAAD//wAA///9//z///8BAP///v/9//3//f/8//r//P/8//z//f///wAAAQD9
//v/+v/5//v//P/8//z/+v/6//j/+P/7//v//P/8//7//v/+//7/+//4//f/+P/7//z/
/f/+//v/+//7//v/+//4//v//P/9//7//v/+//3//f/9//z/+f/4//z//v///wEA///+
//3//P///wAAAQACAAEAAwADAAMABAAEAAQAAwAFAAUABwAIAAUABQAEAAMABQAFAAYA
CAAGAAUABAACAAQABQAFAAUACAAIAAgACAAGAAMAAAD//////v/9//7/+//6//n/9//5
//j/+P/4//n/+f/6//v/+P/3//b/9f/2//f/+P/3//f/+P/4//n/8//z//X/9//3//v/
AQACAAEABQALABYAJQA3AE8AagCAAJIApwC9AM0A1QDUAMEAnQB3AF8ASgAzAC8ALwAk
ABsAGQATAAwACwALAAUAAQAAAP3/+f/5//r/+f/4//b/9v/0//T/9P/0//P/8v/z//X/
9v/3//T/9P/z//H/9P/1//f/+P/3//X/8//x//L/8//0//T/9P/0//f/9f/0//P/8v/x
//T/9v/3//j/9v/2//b/9//3//f/9//2//b/9//3//j/9v/2//b/9f/4//n/+v/8//n/
+f/4//f/+P/5//n/+v/5//n/+v/6//j/+P/4//j/+//8//3//v/7//v/+v/5//v/+v/6
//r/+//7//v/+//8//v/+v/4//r/+//9//7//P/7//v/+//9//3//f/+/wAAAAAAAAAA
AQAAAP7//P/9//7/AAABAAAA///+//3//f/+/////v/8//7//v/+//z//P/7//n//P/9
//3//v/9/////f/8//v/+//7//r/+v/8//z//P/6//v/+//7//v/+//8//3//P/8//v/
+v/8//z/+v/6//3//f/+//7//P/8//z//P/9//z//f8AAP///v/9//z//P/9//7///8B
AAQABQAAAP///v/9//z///8AAAAAAQABAAAA/f/8//7/AAABAAMAAgACAAIAAgAAAAAA
AAAAAAIABQAGAAcABwAGAAUAAwADAAMABQAGAAgACQAJAAkABwAFAAQABAAFAAcACQAK
AAgACQAJAAkACwAKAAkACAAJAAcABQAFAAMAAAD9//z//v/+//7//f/9//z//P/8//7/
/f/9//3/+//7//v/+//7//v/+//5//n/+v/6//v/+f/5//n/+//5//f//f8EAAkADQAR
ABgAIQAvAEMAXAB2AI4ApQC5AM8A2wDaAMsAqQCDAGsAWgBFADkANQAqAB8AGwAVAA4A
CwAPAA0ACQAGAAEA+//7//z/+f/6//z/+P/2//b/9P/0//P/8v/0//X/9f/1//P/9P/0
//P/8//z//T/9P/2//f/+P/5//f/9f/z//D/8//0//j/9//1//X/9f/1//X/9v/2//b/
+P/4//j/+f/4//f/9v/0//f/+f/6//z/+//6//n/9//3//f/9//4//r/+//7//v/+v/5
//f/9v/4//n/+//8//v/+v/5//j/+P/4//j/+P/5//v//P/9//z/+v/5//j/+//7//v/
+//7//v/+//6//n/+f/6//r/+//7//z//f/7//v/+//8////AAABAAIAAgACAAEAAAD+
//7//////wAAAQACAAMAAQAAAP///P/+/wAAAAAAAAAAAAD///3//f/9//z//P///wEA
///+//v/+//7//r//P/+//7//v/8//3//f/9//z/+//7//v//f/+//7//v/8//z/+v/6
//z//f///wAA/v/+//7//v/8//r/+v/8/wAAAAAAAAAA/f/9//3//f///wAAAQABAAEA
AwABAP3//P/9//7///8AAAIAAgABAAEAAAAAAP7//v8AAAIAAwAFAAUABAADAAIABAAE
AAQABAAFAAcABwAHAAcABgAFAAMABAAFAAgACgAIAAkACQAJAAkABwAGAAYABgAHAAgA
CAAHAAcABgAFAAkACgALAAwACQAFAAEA//////7//f/+//7//v/+//3/+v/4//f/9v/5
//n/+v/7//r/+f/4//f/+f/5//n/9//5//r/+v/7//X/9f/3//n/+//9////AgAFAAkA
DQAUAB0AKwBDAF4AeACOAKUAuwDNANkA3ADTALMAiQBpAFYAQwAzAC8AKAAdABkAFwAQ
AAsACwAJAAUAAAD9//v/+//6//n/+P/2//b/9P/y//T/9P/z//L/9P/1//X/9f/0//T/
8//x//L/8//1//b/9f/1//X/9f/1//X/9f/0//b/9v/5//f/9v/1//T/8//0//b/9//4
//b/9v/2//f/9f/1//X/9P/2//f/9//4//f/9v/1//P/9P/1//b/+P/4//n/+f/5//f/
9//2//b/+P/5//v//P/5//j/9//2//n/+v/7//z/+v/7//v/+//5//j/+P/4//z//f/+
/////f/7//n/9v/4//n/+//8//n/+f/6//v/+//7//v//P///wAAAQACAAEAAAD+//z/
/f/+/wAAAQD///////////7//v/+//z//v8AAAAAAAD+//7//f/7///////+//7///8B
AP///v/7//v/+//6//3/AAABAAIA/v/9//v/+f/7//v//P/9//v//P/8//z/+v/6//j/
+P/6//v//f/+//3//P/7//r/+//6//v//v////7//f/8//v/+//7//v//f/+///////9
//3//f/9/////f/+/wAAAAAAAAAAAQAAAP7//f///wAA//8AAP//AAAAAAEAAAAAAAAA
AAABAAIAAwAEAAQABQAEAAMABQAGAAcABwAGAAUABgAGAAgACQAJAAkACQAHAAYABgAG
AAcACAAIAAkACwAMAA0ADAAKAAgABgAFAAMAAQABAAEAAAD//wAA/f/8//v/+f/8//z/
/f/+//v/+f/4//f/+f/5//n/+f/7//v/+//5//f/+P/4//n/+//7//v//f////3/+//+
/wMACQARABwAJwA1AEsAZAB6AJAAqQDBANsA6wDuANkAswCHAGsAVAA9AC8AMwAyACUA
HQAXAA4ACQAJAAcABQAEAAMAAQD9//z/9//y//L/9P/0//b/+P/4//f/9v/1//X/9P/z
//X/9v/2//X/9f/1//b/9v/1//X/9f/1//j/+f/6//r/+P/2//f/8//0//X/9v/3//n/
+v/6//r/9//2//X/9f/4//n/+v/6//n/+f/4//j/+f/6//v/+//7//v/+//8//n/+f/4
//f/+f/7//z//v/8//v/+//6//z//P/8//z//P/8//z//P/8//3//f/9//7//v///wAA
AAD///7//f8BAAEAAQAAAP3//f/+//7//f/9//7///8AAAEAAgAEAAUABAADAAIABgAG
AAUABAAEAAQABQAFAAQAAwACAAEAAwAEAAUABAACAAQABAAEAAQABAADAAEAAQABAAAA
AAD//wEA///+/wAAAQACAAIAAQACAAEAAAACAAMAAwADAAIAAQABAAEAAAAAAP///v8B
AAIAAQACAAAA//////7///8AAAEAAgAEAAIAAgAEAAIAAAD+//z//f///wEAAwAAAAAA
AAD//wAAAQACAAMAAwAFAAQAAgAAAAAAAAAAAAMABAAEAAUABAAEAAIAAgADAAQABAAF
AAYABgAGAAYABAAEAAQABAAGAAkACgALAAsACgAJAAcACQAJAAsADAAOAA8ADwAPAA4A
CwAJAAgACQALAA0ADgAMAA0ADQANAA8ADgANAAwACwAJAAcABwAFAAIA///+/wAAAAAA
AP///v/8//v/+v/7//v//P/9//3//f/9//3/+v/5//j/9f/4//r/+//9//v/+f/5//v/
+//7/wEACAAPABUAGwAeACkAPQBVAG4AigCiALsA0wDlAOsA6ADTAKcAfQBpAFYAQQA5
ADUAKAAdABsAFQAOABEADQAJAAkACAABAPv/+//6//f/+P/4//j/+P/2//T/9P/z//L/
8//1//b/9//2//b/9f/z//T/9f/3//j/+f/5//n/+f/3//f/9//2//j/+P/7//n/+P/3
//b/9f/3//j/+P/4//j/+P/4//n/9//3//f/9v/3//n/+v/8//r/+v/6//n/+//7//v/
/P/8//3//f/9//v/+//6//r//f/9//7//v/8//z//P/8//z//P/8//z//v/////////9
//z//P/8////////////AQABAAEAAAD+//3//f/8//z//f///wEAAAD///7//v8BAAIA
AwAEAAYABgAFAAQABAAEAAUABQAFAAUABQAFAAIAAgACAAAAAgAEAAQABAACAAIAAQD/
/wEAAQAAAAAAAwAFAAMAAgD////////+////AgADAAQAAQABAAAA//8AAP///////wEA
AgACAAIAAAAAAP7//v8AAAEAAwAEAAMAAgABAAAAAgAAAAAAAgAGAAYABgAGAAQAAwAC
AAEABAAGAAgACQAGAAUABAADAAEAAQACAAIABgAGAAQABAAEAAQABAAEAAMAAwAGAAYA
BAAEAAQABAADAAMABQAGAAcACAAIAAgACAAIAAkACwALAAsADAAMAAwACwAJAAkACwAM
AA4ADwAPAA8ADwANAAwADAAMAA0ADgAOAA8AEQASABMAEQAOAAsACAAIAAcABgAHAAYA
BAACAAIAAAAAAAAA//8BAAAAAAAAAP///f/8//v//v///wAAAQABAAEAAQD///3//v/+
////AwADAAEA///7////BQAMABEAFwAhACwAOwBRAGkAgACYALAAywDnAPUA9QDoAMMA
kQBtAFsASAA9AD0AOQAsACMAHQAVABIAEQAPAA0ADQAMAAkAAwD///z/9//2//j/+v/8
//7//P/8//v/+v/4//n/+f/5//v//P/8//v/+f/5//r/+v/7//v/+//7//3//f/9//z/
+v/6//3/+//8//3//v////3//v/+//7//v/+//7////////////+//3//f/8//z///8A
AAEAAQD+//3//P/8//3///8AAAEAAQABAAAAAAAAAP/////+/wEAAgADAAQAAwACAAEA
AAAAAAEAAQABAAIAAgADAAQAAwABAP///f8CAAMABAAEAAEAAQACAAIAAQABAAIAAwAF
AAUABQAGAAcABgAFAAQACQAKAAoACgAJAAgACAAHAAcABwAHAAcACAAIAAgABgAFAAYA
BQAEAAUABgAGAAUABQAFAAQABAAHAAkABwAGAAcABwAHAAYABQAGAAUABAAGAAcABwAH
AAYABQAFAAUAAwAEAAQABAAFAAYABQAGAAUABQAGAAYACAAIAAgACAAIAAYABgAIAAoA
CgAKAAoACQAJAAkACQAHAAgACQAJAAoACwAMAA0ADQAHAAQABgAJAAoACwAMAA4ADgAN
AA0ADQAMAAkACAAKAAwADQAPAA4ADgAOAA4ADgAOAA4ADgAPABEAEQARABEAEAAPAA0A
DwARABUAGAAXABcAFgAVABcAFQAUABQAFAAVABYAFgAUABUAFQAVABcAFgAVABQAEgAP
AAwACwAMAAoACAAIAAoACgAKAAkACAAGAAUABAAFAAUABgAHAAUABQAFAAUABQAFAAUA
AwAEAAYABwAJAAUAAwABAAUACQALAAsAEAAZAB8AIQAmADMARwBhAHwAlACsAMMA2wDv
APcA9ADfALUAjQB1AGIATQBFAD8ANAArACUAIQAeAB0AGwAZABUAEAALAAkABQAGAAkA
CAAEAAYABAD8//3//v/+//7/AQADAAQABQAEAAQAAwABAAMAAwAEAAQABQAFAAUABQAD
AAMAAwACAAMABAAIAAcABgAFAAQAAwAFAAYABgAGAAgACAAIAAkACAAHAAYABAAFAAcA
CAAKAAgACAAIAAcACQAJAAkACgAIAAkACQAJAAcABwAGAAYACgALAA0ADgANAAwACwAK
AAsADAANAA4ADAANAA0ADQANAAwADAAMAA4ADwAQABEAEAAPAA4ADAANAA0ADgAOAA8A
DwAQABEADwAPAA8AEAATABQAFQAWABcAFgAUABIAEwAUABYAFwAVABUAFQAVABQAFAAU
ABIAFAAWABYAFgAVABQAEgAPABIAEwATABQAEwAVABMAEgATABMAEwASABQAFgAWABYA
FAATABEADwARABEAEgATABMAFAAUABQAFAAUABIAEgAVABUAFgAWABUAFAATABIAEwAS
ABMAFgAWABYAFgAWABUAFQAVABUAFgAYABoAGwAaABkAGAAXABUAGQAeAB4AGwAaABkA
GAAYABgAFwAXABsAHAAbABwAGgAaABkAGQAbABwAHQAeAB4AHgAeAB4AHQAfAB8AHwAh
ACIAIwAjACAAHwAgACAAIQAjACQAJQAlACMAIgAiACAAIQAiACIAJAAnACkAKwApACYA
IwAgACEAHwAdAB0AHAAaABgAGAAWABYAFgAVABgAGAAZABoAGQAXABYAFQAXABcAFwAX
ABcAFwAXABUAEwAUABQAFQAZABsAHQAbABcAFwAbACIAJQAtADcAQgBJAFcAcQCKAKIA
uADPAOsABwETAQ4B+wDRAKMAhQByAF8AVQBXAE4AQQA9ADcALAApACcAJQAlACYAIwAf
AB0AGgAXABYAFAASABIAGAAYABgAFwAWABQAFQAVABUAFgAYABkAGQAYABcAFwAWABkA
GQAZABkAGwAbABsAGgAXABYAGAAVABgAGQAaABsAGQAaABoAGgAaABoAGgAbABwAHQAe
AB4AGwAbABoAGgAbABwAHQAdAB0AHQAdAB4AHgAfAB8AHwAhACEAIAAgACAAHwAfAB4A
IAAgAA==
         </WaveFormData>
      </LeadData>
      <LeadData>
         <LeadByteCountTotal>10000</LeadByteCountTotal>
         <LeadTimeOffset>0</LeadTimeOffset>
         <LeadSampleCountTotal>5000</LeadSampleCountTotal>
         <LeadAmplitudeUnitsPerBit>4.88</LeadAmplitudeUnitsPerBit>
         <LeadAmplitudeUnits>��V</LeadAmplitudeUnits>
         <LeadHighLimit>2147483647</LeadHighLimit>
         <LeadLowLimit>268435456</LeadLowLimit>
         <LeadID>II</LeadID>
         <LeadOffsetFirstSample>0</LeadOffsetFirstSample>
         <FirstSampleBaseline>0</FirstSampleBaseline>
         <LeadSampleSize>2</LeadSampleSize>
         <LeadOff>FALSE</LeadOff>
         <BaselineSway>FALSE</BaselineSway>
         <ExcessiveACNoise>FALSE</ExcessiveACNoise>
         <MuscleNoise>FALSE</MuscleNoise>
         <LeadDataCRC32>4001099387</LeadDataCRC32>
         <WaveFormData>
AgACAAIAAgADAAQABQAGAAQABAAEAAQABgAGAAYABgAIAAgACAAIAAYABgAGAAYABwAI
AAkACgAIAAgACAAIAAYABgAGAAYABgAGAAYABgAFAAQAAwACAAIAAgACAAIAAAAAAAAA
AAD+//7//v/+//7//v/+//7//f/8//v/+v/7//z//f/+//z//P/8//z//P/8//z//P/+
//7//v/+//3//P/7//r/+//8//3//v/8//z//P/8//z//P/8//z//v/+//7//v/8//z/
/P/8//3//v///wAA/v/+//7//v/+//7//v/+/wAAAAAAAAAA/v/+//7//v8AAAAAAAAA
AP7//v/+//7//v/+////AAAAAAAAAAAAAP7//v/+/wAAAwAEAAUABgAHAAcABwAHAAcA
CAAIAAgACQAKAAwADQAMAAoACQAKAA0ADgAPAA8ACwAKAAgABgAGAAQAAwADAAIAAQAB
AAEAAAD///7//f8BAAMABAAFAAIAAQAAAP3/+//7//v/+v/7//v/+v/5//f/+P/4//j/
+P/4//j/+P/2//b/9v/1//X/9f/1//X/9//3//f/9//1//X/9//6//v//f///wMACAAR
ABsAKAA0AEIAUgBiAHAAeAB1AGsAYQBVAEkAOAAiABMAEQATABcAGAARAAcAAAD6//b/
9v/4//f/9f/z//H/8f/z//T/9f/3//f/9//2//X/9P/y//D/8P/x//H/8//z//P/8//x
//H/8f/y//P/9P/1//b/9P/0//T/9P/y//L/8v/y//P/9f/2//f/9f/1//X/9f/4//j/
+P/4//j/+P/5//n/9//3//f/+P/6//r/+//7//r/+f/4//j/+v/7//v//P/6//r/+v/6
//r/+//8//3//v///wAAAQD//wAAAAAAAAQABQAFAAUAAwADAAUABgAGAAYABgAHAAkA
CQAJAAkACAAHAAYABQAHAAcACAAIAAUABQAEAAQABAAEAAQAAgAGAAYABAADAAIAAQAA
AAAAAQABAAEAAQD//////f/9//z//P/8//z//v/+//3//P/7//r/+f/4//n/+v/7//z/
+v/5//n/+f/5//n/+f/6//z/+//7//v/+f/5//n/+v/8//3//f/9//v/+//7//v/+//7
//v/+//9//3//v/+//7//f/8//v/+//8//z//P/9//3//f/9//z//P/9//3//v/+//7/
/v/8//v/+//7//3///8AAAAAAAAAAAAA/////////v/+//7//v/+//7//v8AAAEAAgAD
AAQABQAHAAcABwAJAAkACAAHAAQABwAJAAoACwAJAAgACQAJAAwADQANAAsACgAIAAYA
BAABAP///v/8//z//f/+/////v/9//z//v8BAAEAAQAAAP///v/7//n/9//3//b/9f/2
//b/9v/3//X/9P/z//L/8//0//X/9v/2//b/9f/1//T/8//y//H/9//3//f/9//3//f/
9P/1//n/+/8BAAgAEQAbACYAMgA+AE4AXgBqAHIAbwBnAF8AVwBLADgAJAATABEAFQAZ
ABoAGQAPAAYA/v/6//b/9v/1//X/9f/1//P/7//u/+//8f/x//P/8//z//P/8v/x//D/
8P/v//D/8f/y//P/8f/x//H/8v/y//L/8v/y//T/9P/0//T/8f/w/+//7v/v//H/8v/z
//P/8//z//P/8v/y//L/8v/z//T/9v/3//T/8//y//L/9P/0//X/9f/3//f/9//4//j/
+f/5//r//P/8//z//P/5//n/+f/5//r/+//8//3//f/+//7//v///////v/9//7///8C
AAQAAgACAAIAAwADAAMAAwADAAUABQAFAAUABQAFAAYABgAFAAUABAAEAAMAAgABAP7/
AAAAAP7//f/9//3//f/+//z/+//6//n/+v/7//r/+//7//r/+f/4//n/+v/6//r/9//2
//X/9P/y//L/8v/y//T/9f/3//n/9//3//f/+P/4//f/9//3//X/9f/1//b/9P/1//X/
9f/4//n/+v/7//r/+f/4//f/9f/1//b/9v/1//X/9f/1//b/+P/5//r/+//7//v/+//7
//r/+v/5//n/+v/7//z//v/7//j/+P/4//j/+P/7//3///8AAP7//v/+//7//P/8//7/
//8AAAEAAgADAAMAAwADAAUABgAGAAYABAACAAMAAwADAAMABAAHAAkACgALAAsACQAG
AAQAAgAAAP////8AAAAA/v/9//z/+//8//3//v8CAAIAAQAAAP7//f/8//n/9//5//n/
+P/3//X/9P/z//P/9v/2//b/9v/4//j/+P/4//f/9v/0//P/9P/1//b/9//1//X/9f/3
//f/9f/2//n//f///wUADAAVACEALgA+AE4AYABuAHYAbgBjAF0AXQBbAE8APgAsACMA
IwAlACMAHAAVAA8ACAACAP7/+v/4//f/+f/1/+//7//1//b/9//3//f/9f/0//P/8v/w
//D/8P/x//H/8f/x//H/8f/v/+//7//w//H/8v/z//T/8v/y//L/8v/w//D/8P/w//D/
8f/x//H/8f/x//H/8f/0//T/9P/0//b/9v/3//f/9f/1//X/9v/0//T/9f/1//X/9f/1
//b/+P/5//n/+v/6//r/+v/6//r/+//8//3//f/9//3//f/9//7//v/+/wAAAQABAAEA
/////wEAAgADAAQABQAHAAUABQAFAAUABwAHAAcABwAHAAcACAAIAAUABQAEAAQABAAE
AAQAAgAEAAQAAgABAAAA///+//7////////////9//3/+//7//7//v/+//7//P/8//v/
+v/6//r/+v/6//z//P/8//z/+//5//j/9//4//n/+v/8//r/+f/5//n/+//7//v//P/+
//////////3//f/9//3//P/7//r/+f/6//v//f/+//3//f/9//3///8AAAAAAAD/////
/////wAAAAABAAEAAAD+//7//v/+//7//P/9//7//v/9//z/+//6//r/+v/8//3///8B
AAMABQADAAMAAwAFAAgACAAIAAYABgAHAAcABwAEAAQABgAHAAoACwALAAkABgAEAAIA
AAAAAP/////+//3//f/9//3//P/7//r//P8AAAEAAgACAAAA/v/6//f/+P/5//n/+f/3
//b/9f/1//X/9P/z//L/9P/0//T/9P/y//L/8f/x//H/8f/x//H/8//1//X/8//x//H/
8v/3//v//f8BAAoAEwAdACoANgBEAFQAZgByAHYAcwBtAGUAXQBTAEIAKgAbABkAHQAd
ABoAEQAJAAQA/v/4//j/+P/1//X/8//v/+//7//u/+3/7//v/+//7v/t/+z/6v/s/+z/
7f/t/+//7//v/+//7v/t/+z/7P/v//D/8f/y//D/8P/w//D/7v/u/+7/7v/s/+3/7f/t
/+3/7f/t/+3/8P/w//D/8P/u/+7/7//v/+//7//v//D/8v/y//P/8//z//P/8//0//b/
9//3//j/9f/0//P/8v/0//X/9v/3//n/+f/5//n/+f/6//r/+v/+//////////3//f//
/wAA/v/+//7///8AAAEAAgADAAIAAQAAAP//AQABAAIAAgABAAEAAAAAAAAAAAAAAP7/
AAAAAP7//f/6//n/+P/4//n/+f/5//n/9//3//X/9f/2//b/9v/2//b/9v/1//T/9P/0
//T/9P/2//b/9v/2//b/9f/1//X/9f/1//X/9v/4//f/9//3//b/9f/0//T/9f/3//j/
+f/3//f/9//3//X/9f/1//X/9v/3//n/+v/6//n/+P/3//j/+v/7//z/+//7//v/+//6
//r/+//7//z//P/8//z/+P/3//n//P/6//r/+v/6//j/+f/6//r/+v/6//r/+v/7//z/
//8BAP//////////AAABAAIABQAEAAQABAACAAQABQAFAAUAAgACAAQABQAIAAkACQAH
AAYABAACAAAA/v/9//3//P/5//n/+f/5//r/+//8/wAAAAD///7//P/8//z/+v/5//f/
9//2//X/9f/0//P/8//0//T/9P/0//L/8v/y//L/8//0//T/9f/z//P/8//z//P/8//1
//f/9//3//T/9f/1//f/+f8AAA0AGQAkADIAQABOAF4AbAB4AHkAcwBtAGMAVwBGADIA
HwAVABUAFwAYABUADQAIAAAA+v/2//T/8//x//H/9f/1//X/9v/3//X/8//v//H/8f/x
//D/8P/w//H/8f/v/+//7//v//H/8f/x//L/8P/w//D/8P/y//L/8v/y//L/8v/y//L/
8P/x//H/8f/y//P/9P/1//X/9P/z//L/8//0//b/9//1//X/9f/2//X/9P/0//P/9P/1
//b/+P/3//f/9v/2//f/+P/5//r//P/9//7////+//3//P/7//z//v///wAA//////7/
/f/+////AgAEAAQABAAEAAUAAwADAAMAAwAEAAUABgAHAAUABQAGAAYABgAHAAcACAAI
AAgACAAGAAcABgADAAEAAQABAAEAAgAAAP///v/9///////9//3/AAAAAAAAAAD///7/
/P/6//v//P/9//7//f/8//v/+v/8//v/+//7//v/+//7//z/+//5//j/9//4//n/+v/8
//r/+//7//v/+//7//v/+//7//v/+//7//v/+//8//z////////////9//7//v/+////
////////AAAAAAEAAQD///7//f/8/wAAAQAAAP7//v/+//7//v///wAAAAAAAAAAAAAA
AP7//v8AAAEAAgADAAQABQAFAAUABQAHAAYABgAGAAQABwAJAAoACwAHAAYABwAHAAkA
CwAMAAsADAAKAAgABgADAAEAAAD+//7///8AAAEAAAD///7/AAACAAMABAAEAAEAAAD9
//v/+f/5//j/9//5//j/9//3//f/9v/1//T/9v/2//b/9v/2//b/9f/1//P/8//z//P/
9f/3//n/+f/1//P/9P/3//n//f8BAAYAEQAbACQAMABAAFAAYgBwAHwAeQBvAGcAXQBN
ADoAJgATABEAFwAVABQAEQAHAP7/+v/2//L/9P/3//H/7//x//P/8f/u/+3/7//x//P/
8v/x//D/7v/s/+z/7f/t/+//7//v/+//7f/t/+3/7v/w//D/8P/w//D/8P/w//D/7v/u
/+7/7v/u/+//7//v/+3/7f/t/+3/7v/u/+7/7v/u/+7/7//v/+3/7f/t/+7/7//w//L/
8//z//P/8//0//b/9//3//j/+v/6//r/+v/3//f/9//3//r/+//8//3/+//8//z//P8A
AAEAAQABAAIAAwAGAAgABwAGAAUABQAGAAcACAAJAAkACQAJAAkACwALAAwADAALAAsA
CgAKAAkACAAHAAQABwAIAAcABwAEAAMAAgACAAMAAwADAAMAAwADAAEAAQABAAAA///+
/wAAAAD///7//v/+//7//v/8//z//P/8//7//f/9//3/+//7//v//P/9//3//v////7/
/f/8//z//v////////8BAAEAAQABAP7//f/8//v//P/9////AAD/////////////AAAA
AAAAAQABAAEAAQAAAAAAAQABAAIAAgACAAQABgAEAAIAAAD+/wAAAQACAAIAAAAAAAAA
AAD+//7/AAABAAMABQAHAAkACQAJAAkACwAOAA4ADgAMAAsACwAKAAkACAAIAAoACwAO
AA8ADwANAAoACAAGAAQABAADAAMAAgABAAEAAQABAAAA///+/wAAAwADAAMAAgABAAAA
/f/7//3//f/8//v/+v/4//b/9f/4//j/+P/4//r/+v/6//r/9//2//T/8//0//X/9v/3
//n/9//3//f/9//3//r///8DAAMABwASAB0AJwA2AEQAUABgAHIAegB0AGsAZQBbAFEA
QQAsABwAHQAhACEAIQAYAA8ACwAEAP7//P/+//7/+//5//n/9//1//X/9v/5//v/+//3
//b/9f/0//L/8//0//b/9//5//n/+f/5//j/9//2//b/9v/2//b/9v/0//T/9P/0//b/
9v/2//b/+P/5//n/+f/4//f/9v/1//j/+P/4//j/+P/4//n/+f/3//f/9//4//n/+v/8
//3//P/7//r/+v/7//3//v8AAP7//v/+//7//v///wAAAQACAAMABAAFAAQABAADAAIA
BgAHAAcABwAFAAUABwAIAAoACgAKAAsACwALAAsACwAKAAkACAAHAAgACQALAAwACQAJ
AAgACAAGAAYABgAEAAcACAAHAAcABAADAAIAAgABAAEAAQABAP/////9//3//P/8//z/
/P/9//7//v/+//7//v/+//7//v/+//7//v/8//v/+//7//r/+f/4//j/+f/5//r/+//7
//v/+//8//7//////////f/9//3//f/9//3//f/9//v/+//8//z//f/9//3//f/+/wAA
AQACAAAA///+//3/AAAAAAIAAgACAAIA/////////v/+//7//v/+////AAADAAUABQAF
AAUABQAHAAcABwAJAAoACgAKAAgACAAJAAkACQAKAAoADAANAA0ADQAMAAkACQAIAAcA
BgACAAEAAQAAAP3//f/9//3/////////AgACAAEAAAD+/wAAAAD+//3/+v/5//f/9f/3
//b/9f/1//j/+P/4//j/9//2//X/9P/1//b/9v/3//f/9//3//f/8//z//X/9f/3//n/
/P/5//n/+f/9/wYAEwAfACwAPgBMAFgAZgB0AHgAcQBrAGsAZwBdAE4ANgAjAB8AIwAh
AB4AGwAVAA4ACAACAPz/+v/5//n/+f/7//v/+//8//n/9f/z//P/9f/1//X/9P/0//T/
9f/1//T/8//y//H/8v/z//T/9v/0//T/9P/0//T/9P/0//T/9v/2//b/9v/0//X/9f/1
//f/9//3//f/9v/2//b/9v/2//b/9//3//n/+f/5//r/+P/4//n/+f/6//v//P/+//v/
+//6//r//P/8//z//P/8//3//v////3//f/9//3//v8AAAEAAgACAAMAAwADAAMAAwAF
AAYABgAGAAYABwAFAAUABQAFAAYABwAIAAkACAAHAAcABgAFAAUABAAEAAYABgAGAAQA
BQAEAAEA//////////8AAP7//f/8//v//P/9//z//f8AAAAAAAAAAP///v/8//r/+//8
//3//v/9//z/+//6//r/+f/5//n/+v/7//z//v/9//v/+v/5//v/+//7//z/+v/7//v/
+//9//3//f/9/////////////f/9//7//v8BAAEAAQABAAAAAAD///7//v///wAAAQAC
AAQABQAEAAEAAAD///7///8BAAMABAACAAIAAgACAAIAAgAEAAUABgAHAAgACQAHAAcA
BwAJAAsADAANAAwACwALAAoACQAKAAoADAANABAAEQARAA8ADAAKAAgABgAGAAUABQAE
AAEAAQABAAEAAQABAAEABAAHAAcABwAGAAQAAgD+//v//f/9//z/+//9//z/+//7//7/
/v/+//7//f/8//v/+v/6//r/+f/5//v/+//7//v/+f/5//f/+f/9/////v///wEABQAF
AAgAEQAfAC4AOgBKAFgAaAB2AIAAfwB3AHEAawBhAFIAPAAjABkAGwAdABoAFwARAAwA
CAAEAAIAAAD9//v/9//5//v/+//+/////f/7//v/+v/5//j/9v/4//j/+f/5//f/9//3
//f/9//3//f/+P/6//r/+v/6//n/+P/3//b/+f/6//v//P/7//v/+v/5//n/+f/5//n/
/P/8//z//P/6//r/+//7//z//f/+/wAA/v/+//////////////8AAAIAAwADAAQAAgAC
AAIAAgACAAMABAAFAAMAAwADAAMABAAGAAcACAAIAAkACQAJAAcABwAJAAoADAAMAAwA
DQALAAsACwALAA0ADQANAA0ADQANAA4ADgANAA0ADAAMAA4ADgAOAAwADQAMAAkABwAI
AAcABgAGAAcABwAHAAcABgAFAAIAAQAEAAQABAAEAAQABAADAAIAAgACAAIAAgACAAIA
AgACAAAA////////AQABAAEAAgACAAEAAQABAAEAAQABAAIAAgADAAMAAwABAAEAAQAB
AAMAAwADAAMAAwADAAQABAAEAAMAAgABAAIABAAFAAYAAwADAAMAAwAEAAQABQAFAAYA
BgAEAAIABAAEAAQABAAEAAQABQAGAAYABAAEAAQABAAFAAYACQALAAkACQAJAAkACgAL
AAwADwAQABAAEAAOAAwADQANAA0ADAAMAA4ADwAQABEAEQAPABAADgAMAAoABgAFAAUA
BAABAAEAAQABAAIAAwAEAAgABwAHAAcABgAFAAQAAQD//wEAAQAAAP///f/8//v/+//+
//7//v/+//3//P/7//r//P/8//v/+//7//v/+//7//n/+f/5//v//f///wAAAQD//wEA
AwAIABEAHQAqADoASABWAGYAcgB8AH0AcwBrAGMAWQBIADAAGwATABUAFQAWABUAEQAM
AAYAAgD8//j/9//3//X/9f/3//v//P/7//v/+f/3//f/9//3//b/+P/4//n/+f/4//f/
9v/1//b/9//4//r/+P/4//j/+P/4//j/+P/4//r/+v/6//r/+v/7//v/+//7//v/+//7
//r/+v/6//r/+P/4//n/+f/7//v/+//8//r/+v/7//v//f/9//3//v/+//////8AAP7/
/v/+//7///8BAAMABQAEAAMAAgABAAMABAAEAAQABgAHAAcABwAHAAcACQAKAAoACgAK
AAsACQAJAAkACQALAAsACwALAAsACwAMAAwACQAJAAgACAAJAAoACwAKAAsACgAHAAUA
BQAFAAUABgADAAMAAwADAAEAAQD/////AgACAAIAAgAAAAAA///+/wAAAAAAAAAAAAAA
AAAAAAAAAP///////wEAAQABAAIAAQD///7//f/+////AAACAAEAAQAAAP//////////
//8BAAEAAQABAAAA//////7/AQABAAEAAQD//wAAAAAAAP//////////AgACAAMAAwAA
AAAAAAAAAAIAAQACAAIAAgACAAIAAQABAAEAAAABAAIAAwAEAAIAAgAEAAUABgAHAAgA
CQALAAsACwANAA0ADAALAAgACQALAAwADQAKAAoADAANAAwADQANAAsADAAKAAgABgAC
AAEAAQAAAAAAAQACAAMAAQABAAEABAAFAAUABQAEAAUABAABAP///v/9//v/+f/6//r/
+v/7//r/+v/6//r/+v/6//r/+v/8//z/+//7//n/+f/5//n/+//7//v//f///////P/7
//3/AQAFAAwAFQAhACwAOABEAFAAYgBwAHgAdwBvAGMAWQBNADwAJgAVABMAFwAbABwA
GQARAAgAAgD8//j/+v/7//v/+//7//n/+f/2//f/+//5//n/+//7//v/+v/3//b/9v/1
//b/9//4//n/+f/5//n/+v/4//j/+P/4//n/+v/7//z/+v/6//r/+v/8//3//f/9//3/
/f/9//3//P/8//z//P/+//7///////3//f/9//7/AAAAAAEAAQABAAEAAQACAAAAAQAB
AAIAAwAEAAUABgAEAAUABgAHAAcABwAHAAcABwAIAAgACAAKAAsACwALAA0ADQAPABAA
EAAQABAAEQAPAA8ADwAPAA0ADQANAA0ADQANAA4ADgAOAA8ADwAQAA8ADgANAAoADgAO
AAwACwAIAAcABgAGAAUABQAFAAUABwAHAAUABQAEAAQABAAEAAYABgAFAAQABAAEAAQA
BAACAAIAAgACAAQAAwADAAMAAwADAAMABAAEAAMAAwADAAMAAwADAAQAAgADAAMAAwAG
AAcACAAJAAYABQAEAAMABAAFAAcACAAJAAkACQAJAAYABgAFAAQABAAFAAYABwAHAAYA
BgAFAAUABgAHAAgACAAHAAkACAAHAAYABQAEAAYABwAIAAgABgAGAAYABgAIAAgACgAL
AAwADQAOAA8ADQANAA0ADwASABIAEgAQAA4ADwAPAA8AEAAQABIAEwAUABUAFQATABEA
DgALAAgABwAHAAgACAAFAAUABQAFAAcABwAHAAoACQAJAAkACAAFAAQAAQD//wAAAQAB
AAEAAAD+//z/+//9//7///8AAP7//v/+//7//P/8//v/+//9//3//f/9//3/+//5//v/
/f///wIABQAHAAcACQAMABcAIwAuADoASgBeAG4AdAB0AG0AZQBhAFsAUQBCADAAIQAd
AB8AHwAiAB8AGQASAA4ACgAEAAQAAQD9//v/+//7//3//v/9//3//f/7//n/+f/5//j/
+f/6//z//f/9//3//f/9//v/+//7//z//v/+//7//v/9//z/+//6//v//P/9//7//P/9
//3//f///////////wAAAAAAAAAA/v/+//////8BAAEAAQACAAIAAgADAAMAAQABAAEA
AgAEAAUABQAGAAUABAADAAIAAwAFAAcACQAIAAcABgAFAAcACAAIAAgADAANAA0ADQAL
AAsADQAOABAAEAAQABEADwAPAA8ADwANAA0ADQANAA8ADwAQABAADQANAAwADAAPABAA
EQAQABEAEAANAAsADAALAAoACgALAAsACwALAAoACQAGAAUABgAGAAYABgAEAAQAAwAC
AAQABAAEAAQABgAGAAYABgAEAAMAAwADAAMAAwADAAQAAgABAAEAAQADAAMAAwAEAAYA
BwAHAAcABgAFAAQAAwAFAAcACQALAAkACQAKAAoACQAJAAkACQALAAwADAAMAAoACQAI
AAcACgAKAAsACwAKAAoACgAKAAgABwAHAAcACQAIAAgACAAIAAgABgAHAAgACAAKAAoA
CgAKAAoACgAMAA0ADgAPABAAEQARABEAEQATABQAFAAUABIAFAAVABUAFQATABIAEwAT
ABUAFwAYABcAFAASABAADgAMAAsACwAKAAsACwALAAsACgAJAAgACgANAA0ADQAMAAkA
CAAFAAMAAwADAAIAAQADAAIAAQABAAAAAAAAAAAAAQACAAMABAADAAIAAAD/////////
////AQADAAEA///9/wEABAAFAAcADQARABoAJQAvADoASABWAGYAcgB8AHwAcwBrAGUA
WwBLADgAKAAjACcAKwApACYAHwAXABAACgAGAAYABAADAAMAAwADAAEA//8AAAEAAQAD
AAUABAADAAIAAAAAAAAAAQABAAMAAwADAAMAAQABAAEAAgACAAIAAgACAAIAAgACAAIA
AgACAAIAAgAEAAUABQAFAAMAAwADAAMABgAGAAYABgAGAAYABwAHAAUABQAFAAYACAAI
AAkACQAHAAcABwAIAAgACQAJAAoACgAKAAoACgAIAAkACgALAA0ADQANAA0ACwAMAAwA
DAAQABEAEQARABEAEQATABQAEwASABEAEQASABMAFAAVABMAEwATABMAEwATABQAFAAV
ABUAFAAUABIAEgASABAAFAAUABIAEQAPAA0ACwAKAAoACwAMAA0ADQANAAsACwALAAoA
CQAIAAoACgAJAAgACAAIAAgACAAKAAoACgAKAAgABwAHAAcABwAHAAcACAAKAAkACQAJ
AAkACQAJAAoACAAJAAkACQALAAsACwALAAkACQAJAAkACgALAA0ADgAOAA0ADAALAA0A
DgAOAA4ADQANAA0ADQAMAAwADQANAA0ADgAPABAAEAANAAsADAAOAA4ADgAOAA4ADwAQ
ABAADwAOAA0ADAAPABAAEwAVABMAEwATABMAFQAVABUAFwAYABgAGAAWABYAFwAXABcA
GAAYABoAGwAbABsAGgAXABYAFAASABAADgANAA0ADAALAAsACwALAA0ADQANABAADwAP
AA8ADgAPAA4ACwAJAAkACQAIAAcABQAEAAMAAwAGAAYABgAGAAQABAAEAAQABgAGAAUA
BQAFAAUABQAFAAMAAwAFAAUABwAJAAoACwANAA8AEQAWACEALwA8AEgAVgBmAHYAgACC
AHsAcQBrAGMAWQBIADIAJwAnACkAKQAqACUAHwAcABQADgAMAAoABwAFAAUABQAHAAsA
CgAHAAkABwADAAUABQAFAAQABQAGAAgACQAIAAcABgAFAAcABwAHAAgABgAGAAYABgAI
AAgACAAIAAoACgAKAAoACAAJAAkACQAKAAsADAANAAwADAAMAAwADAAMAA0ADQANAA0A
DQAOAAwADAANAA0ADgAPABAAEgAQABEAEQASABIAEgASABIAFAAVABYAFwAVABUAFQAV
ABYAGAAZABoAGgAbABsAGwAbABsAHQAeACAAIAAgACEAIAAfAB4AHQAfAB8AHwAfAB8A
HwAgACAAHwAfAB4AHgAgACAAIAAeAB4AHgAcABsAGwAbABsAHAAbABsAGwAbABkAGQAX
ABcAGgAaABoAGgAZABgAFgAUABUAFgAXABgAFgAWABYAFgAYABcAFwAXABkAGQAZABoA
GAAXABcAFwAZABkAGQAaABgAGQAZABkAGQAZABkAGQAaABsAHAAdABwAGwAbABoAHQAd
AB0AHQAdAB4AHgAeAB0AHQAdAB0AIAAgACEAIQAfAB4AHQAcAB4AHwAhACAAHgAeAB4A
HgAdAB0AHQAcAB0AHgAfACAAIAAgACIAIwAkACUAJgAnACcAJwAnACkAKAAoACgAJgAp
ACsALAAtACoAKgAsAC0ALgAvAC8ALQAqACgAJgAkACAAHwAfAB4AIAAhACIAIwAhACEA
IQAkACUAJQAlACQAIwAiAB8AHQAbABsAGgAZABsAHAAdAB8AHQAcABsAGgAaABoAGgAa
ABwAHAAbABsAGwAbABsAGwAfACEAIQAfAB0AHQAeAB8AIwAnACsAMgA7AEUAUABaAGYA
dACEAJIAnACXAIkAgQB9AHMAYABKAD8APwBDAEUARgBDADsAMgAqACQAIAAiACMAIQAh
ACEAHwAdAB4AHQAfAB8AIQAhACEAIQAgACAAIAAhACEAIwAjACMAIwAiACEAIAAgACIA
IgAiACIAIgAiACIAIgAgACAAIAAgACEAIwAkACUAJQAlACUAJQAmACYAJgAmACYAJgAn
ACcAJQAlACUAJgAoACgAKQApACkAKQApACoAKgArACsALAAuAC4ALgAuACwALQAuAC8A
MQAxAA==
         </WaveFormData>
      </LeadData>
      <LeadData>
         <LeadByteCountTotal>10000</LeadByteCountTotal>
         <LeadTimeOffset>0</LeadTimeOffset>
         <LeadSampleCountTotal>5000</LeadSampleCountTotal>
         <LeadAmplitudeUnitsPerBit>4.88</LeadAmplitudeUnitsPerBit>
         <LeadAmplitudeUnits>��V</LeadAmplitudeUnits>
         <LeadHighLimit>2147483647</LeadHighLimit>
         <LeadLowLimit>268435456</LeadLowLimit>
         <LeadID>V1</LeadID>
         <LeadOffsetFirstSample>0</LeadOffsetFirstSample>
         <FirstSampleBaseline>0</FirstSampleBaseline>
         <LeadSampleSize>2</LeadSampleSize>
         <LeadOff>FALSE</LeadOff>
         <BaselineSway>FALSE</BaselineSway>
         <ExcessiveACNoise>FALSE</ExcessiveACNoise>
         <MuscleNoise>FALSE</MuscleNoise>
         <LeadDataCRC32>605647204</LeadDataCRC32>
         <WaveFormData>
CgAKAAoACgAMAAwADAAMAAwADAAMAAwADAAMAAwADAAKAAoACgAKAAoACgAKAAoACQAI
AAcABgAGAAYABgAGAAYABgAGAAYABAAEAAQABAAEAAQABAAEAAQABAAEAAQABgAGAAYA
BgAEAAQABAAEAAQABAAEAAQABgAGAAYABgAEAAQABAAEAAYABgAGAAYABgAGAAYABgAG
AAYABgAGAAYABgAGAAYABgAGAAYABgAGAAYABgAGAAYABgAGAAYABAAEAAQABAAGAAYA
BgAGAAYABgAGAAYABgAGAAYABgAEAAQABAAEAAYABgAGAAYABgAGAAYABgAEAAQABAAE
AAQABAAEAAQABAAFAAUABQAFAAUABQAFAAUABQAFAAUABQAFAAUABgAGAAYABwAHAAkA
CQAHAAYABQAEAAIAAAD+//7//v/9//z/+//5//j/+P/4//j/+P/4//j/+P/4//n/+f/6
//r/+f/7//z//v///wEAAgACAAMABAAFAAUABwAHAAcABwAFAAUABQAGAAgACAAIAAgA
CAAIAAgACAAIAAgACAAIAAgACQAJAAkABwAHAAcABwAJAAsACwAMAA0ADgAQAA4ACAD/
//P/5P/U/8f/vv+2/6r/nv+X/5b/mf+d/5//n/+g/6P/ov+m/7D/vv/J/9H/2v/j/+f/
6//v//P/9//6//3/AAABAAQABgAGAAYACQAHAAkACQAJAAkACQAJAAoADAANAA0ADQAL
AAsACwALAAsACwALAAsACwALAAsACwALAAsACwALAAsACwALAAsACwAKAAoACwAJAAkA
CQAJAAoACgALAAwACgAKAAoACgAKAAoACgAKAAoACgAKAAoACwALAAsACgAKAAsACwAK
AAgACQAJAAkACQAJAAkACgAKAAoACgAKAAgACAAIAAgACgAJAAkACQALAAsACwALAAsA
CwAKAAkACQAJAAkACAAIAAgABwAGAAYABgAFAAUABQAFAAUABQAEAAQABAADAAMABAAE
AAQAAwADAAMAAwAFAAUABAAEAAMAAwACAAIAAgACAAMAAwADAAMAAwAEAAQABAADAAMA
AwADAAMABAAEAAMAAwADAAEAAQABAAIABAAEAAQABAAEAAQABAAEAAYABQAFAAUAAwAD
AAQABAAEAAMAAwADAAUABQAFAAUAAwADAAMAAwADAAMAAwADAAMAAwADAAMAAwADAAMA
AwAFAAUABQAFAAUABAAEAAIAAgACAAIAAwADAAMAAwADAAMAAwADAAMAAwADAAMAAwAD
AAQABAAGAAcABwAHAAUAAwACAAEAAAD+//z//P/+//7//f/8//n/9//2//b/9v/2//b/
9v/2//b/9v/3//n/+v/6//v//f/+/wAAAQABAAIAAgADAAQABQAFAAUABwAHAAcABwAH
AAcACAAIAAYABgAGAAYACAAIAAgACAAIAAgACAAIAAcABwAHAAcABwAJAAkABwAHAAkA
CgAJAAoADAAKAAQA/f/x/+L/1P/L/8D/uP+w/6L/l/+U/5f/nf+h/6H/ov+l/6b/pv+u
/7r/x//P/9j/3//n/+v/7//z//f//P///wIAAwAEAAYABgAIAAcACQALAAsACwANAA0A
DQAOAAwADQANAA0ADQANAA0ADQALAAsACwALAA0ADQANAA0ADQANAA0ADQALAAsACwAL
AAwADAANAA8ADQANAA0ADQANAAwADAAMAAwADAAMAAwADAAMAAwADAAMAAwADAAMAAsA
CwALAAoADAANAA0ADAAMAA0ADQANAAsACwALAAwADgAOAA4ADgAOAA4ADgAOAA4ADQAN
AA0ADQANAA0ADQALAAsACgAJAAsACwALAAoACgAKAAkACAAIAAgABwAHAAcABwAHAAcA
BAAEAAQAAwAFAAYABgAGAAcABwAHAAcABwAHAAYABgAFAAUABAAEAAQABAAFAAUABwAH
AAcACAAGAAYABQAFAAUABQAFAAYABgAFAAUABQAFAAUABQAGAAYABgAGAAYABgAGAAYA
BgAGAAUABQAFAAcABwAIAAgACAAHAAcABwAFAAUABQAFAAMAAwADAAMABQAFAAUABQAF
AAUABQAFAAMAAwADAAMABQAHAAgABwAGAAUABAAFAAUABQAFAAMAAwADAAMABQAFAAUA
BQAFAAUABgAGAAYABwAHAAcABwAFAAQAAwACAAAA/v/+//7//v/9//z//f/7//r/+v/4
//j/+P/4//f/9v/1//X/+P/6//v//f/9//7/AAABAAMABAAEAAUABgAHAAcABwAHAAcA
BwAHAAUABQAGAAYABgAGAAYABgAGAAYABgAGAAYABgAGAAYABgAFAAQAAwAFAAcABwAH
AAkACwAKAAsADAAKAAYAAADz/+H/1P/I/7//tv+s/6T/nP+X/5b/m/+h/5//m/+e/6H/
ov+q/7j/wv/L/9P/3P/j/+f/6//x//f/9//4//v/AgADAAQABAAEAAQABQAFAAcABwAH
AAgACQAKAAwACgALAAsACwALAAsACwALAAkACQAJAAkACQAJAAkACQAJAAkACQAJAAsA
CwALAAsACQAIAAgACQAJAAkACQAJAAkACAAIAAgACgAKAAoACgAIAAgACAAIAAoACgAK
AAoACQAJAAkACAAIAAkACQAIAAoACwALAAsACQAJAAkACgAKAAoACgAKAAoACgAKAAoA
DAALAAsACwAJAAkACQAJAAkACQAIAAcABQAFAAUABAAGAAYABQAEAAYABgAFAAUAAwAD
AAMAAwACAAIAAgABAAMABAAEAAQAAwADAAMAAwADAAMAAgACAAMAAwACAAIABAAEAAUA
BQADAAMAAwAEAAQABAADAAMAAwADAAMABAAEAAMAAwADAAMAAwADAAQAAgACAAIAAgAC
AAIAAgACAAQAAwADAAMAAwADAAQABAACAAEAAQABAAMAAwADAAMAAQABAAEAAQABAAEA
AQABAAEAAQABAAEAAQACAAIAAgACAAIAAQABAAEAAQABAAEAAQABAAMAAwADAAMAAQAB
AAIAAgACAAMAAwADAAEA///+//3//v/8//r/+v/8//z/+//6//f/9f/0//T/9v/2//b/
9v/0//T/9P/1//P/9P/0//X/+f/6//z//f///wAAAAABAAAAAQABAAEAAQABAAEAAQAD
AAMABAAEAAQABAAEAAQAAgACAAIAAgAEAAQABAAEAAUABQAFAAUABQADAAEAAwAFAAcA
CAAJAAwADgAMAAQA+//t/9z/zP/B/7j/sP+m/5z/lf+U/5f/m/+f/53/nP+f/6D/pP+s
/7j/w//L/9T/2//j/+X/6f/t//H/9v/7//z//f8AAAIAAgAEAAUAAwAFAAUABQAHAAcA
BwAIAAgACQAJAAkACQAJAAkACQAJAAkACQAJAAcABwAHAAcACQAJAAkACQAJAAkACQAJ
AAkACAAIAAkACQAJAAkACQAJAAgACAAIAAgACAAIAAgABgAGAAYABgAIAAgACAAIAAkA
CQAJAAgACgALAAsACgAIAAkACQAJAAkACQAJAAoACgAKAAoACgAKAAoACgAKAAgABwAH
AAcABwAHAAcABwAJAAkACAAHAAcABwAHAAYABgAGAAUABAAEAAQAAwADAAEAAQABAAEA
AAAAAAAA//8BAAIAAgACAAEAAQABAAEAAwADAAIAAgABAAEAAAAAAAIAAgADAAMAAQAB
AAEAAgACAAIAAQABAAEAAQABAAIABAADAAMAAwABAAEAAQACAAIAAgACAAIAAAAAAAAA
AAABAAEAAgADAAEAAQACAAIABAADAAMAAwADAAMAAwADAAMAAwADAAMAAwADAAMAAwAD
AAMAAwADAAEAAQABAAEAAwADAAMAAgACAAIAAgACAAMAAwADAAMAAQABAAEAAQABAAEA
AQABAAMAAwAEAAQABAAFAAUABQADAAEAAAD//wAA/v/8//z//P/8//v/+v/5//f/9v/2
//T/9P/0//T/9v/2//b/9//1//b/9v/3//n/+v/8//3///8AAAAAAQAAAAEAAQABAAIA
AwAEAAUAAwADAAQABAAEAAQABAAEAAYABgAGAAYABQAEAAMAAgADAAMAAwADAAUABQAF
AAMAAwAFAAgACQAMABAAEAAKAAEA8//i/9L/xf+8/7T/rP+g/5f/lP+R/5P/l/+X/5j/
mf+a/5z/pv+y/73/xf/Q/9n/3//l/+n/6//x//b/9//4//v//v/+/wAAAgADAAMABQAF
AAUABgAHAAgACgAJAAkACAAHAAkACQAJAAkACQAJAAkACQAJAAkACQAJAAkACQAJAAkA
CwALAAsACwAJAAgACAAJAAkACQAJAAkACQAIAAgACAAIAAgACAAIAAoACgAKAAoACgAK
AAoACgAJAAkACQAIAAgACQAJAAgACAAJAAkACQAJAAkACQAKAAoACgAKAAoACgAKAAoA
CgAMAAsACwALAAkACQAJAAkACwALAAoACQAJAAkACQAIAAgACAAHAAYABAAEAAMAAwAF
AAUABQAFAAQABAAEAAMAAwAEAAQABAADAAMAAwADAAMAAwACAAIAAwADAAIAAgAEAAQA
BQAFAAMAAwADAAQABAAEAAMAAwADAAMAAwAEAAQAAwADAAMABQAFAAUABgAEAAQABAAE
AAQABAAEAAQABgAFAAUABQAFAAUABgAGAAYABQAFAAUABwAHAAcABwAFAAUABQAFAAUA
BQAFAAUABQAFAAUABQAFAAUABQAFAAUABQAGAAQABAAEAAQAAwADAAMAAwAFAAUABQAF
AAUABQAFAAUABQAFAAYABgAGAAcABwAHAAkABwAGAAUAAgAAAP7//v8AAAAA///+//v/
+f/4//j/9v/2//b/9v/4//j/+P/5//n/+v/6//v//f/+/wAAAQADAAQABAAFAAYABwAH
AAcABwAHAAcABwAHAAcACAAIAAoACgAKAAoACAAIAAgACAAKAAoACgAKAAsACwALAAsA
CwALAAkACQALAA0ADgAPABIAFAAUAA4ABQD3/+j/2v/N/8T/uv+y/6T/m/+a/5v/n/+f
/53/oP+j/6L/pP+w/7z/x//T/97/5f/r/+//8f/x//f//P///wAAAwAEAAYACgAKAAkA
CwANAA0ADQANAA0ADQAOAA4ADwAPAA8ADwAPAA8ADwAPAA8ADwAPAA0ADQANAA0ADwAP
AA8ADwANAA0ADQANAA8ADgAOAA8ADwAPAA8ADwAPAA4ADgAOAA4ADgAOAA4ADgAOAA4A
DgAQABAAEAAQABEAEQARABAADgAPAA8ADgAPABEAEgATABEAEQARABIAEgASABIAEgAQ
ABAAEAAQABIAEQARABEAEQARABEAEQARABEAEAAPABEAEQARABAAEAAQAA8ADgAOAA4A
DQANAA0ADQANAA0ACgAKAAoACQALAAwADAAMAAwACwAKAAkACwALAAoACgALAAsACgAK
AAoACgALAAsACwALAAsADAAMAAwACwALAAsACwALAAwADgANAA0ADQALAAsACwAMAAwA
DAAMAAwADAAMAAwADAAMAAsACwALAAsACwAMAAwADAALAAsACwALAAsACwALAAsACwAL
AAsACwALAAsACwANAA0ADQANAAsACQALAAsADAAMAAwADAAMAAsACwALAAsACwALAAsA
CwANAA0ADQANAAsACwAMAAwADAANAA0ADQANAAsACgAJAAgABgAEAAQABgAGAAUABAAB
AP///v/+/wAAAAAAAAAA/v/+//7///8BAAIAAgADAAUABgAIAAkACQAKAAoACwAMAA0A
DQANAAsACwALAAsACwALAAwADAAMAAwADAAMAA4ADgAOAA4ADgAOAA4ADgANAA0ADQAN
AA0ADQALAA0ADwARABQAFQAWABQAEAAIAP3/7f/c/9D/xf+6/7L/pv+e/5v/nv+h/6P/
of+h/6b/pf+o/7T/wv/K/9X/3f/k/+v/7//x//f/+//9/wAAAwAIAAsADAAMAAwADgAP
AA0ADwAPAA8ADwAPAA8AEAAOAA8ADwAPABEAEQARABEAEQARABEAEQARABEAEQARABEA
EQARABEAEQARABEAEQARABAAEAARAA8ADwAPAA8AEQAQABAAEAAQABAAEAAQABAAEAAQ
ABAAEAAQABAAEAARABEAEQAQABAAEQARABAAEAARABEAEQARABEAEQASABAAEAAQABAA
EAAQABAAEAASABEAEQARABEAEQARABEADwAPAA4ADQAPAA8ADwAOAA4ADgANAAwADAAM
AAsACwAJAAkACQAJAAYABgAGAAUABwAIAAgACAAJAAkACQAJAAkACQAIAAgACQAJAAgA
CAAGAAYABwAHAAcABwAHAAgACgAKAAkACQAHAAcABwAIAAoACQAJAAkACQAJAAkACgAI
AAgACAAIAAcABgAFAAQABQAFAAYABwAJAAkACgAKAAgABwAHAAcACQAJAAkACQAIAAcA
BgAFAAUABQAFAAUACQAIAAYABgAGAAYABwAHAAcABwAJAAkACQAJAAcABwAHAAcACQAJ
AAoACgAIAAkACQAJAAcABQAEAAMABAACAAAAAAACAAIAAQAAAP///f/8//z/+v/6//r/
+v/6//r/+v/7//v//P/8//3//v/+//////8DAAQABAAFAAcACQAKAAsACwALAAsACwAJ
AAkACgAKAAgACAAIAAgABgAGAAYABgAIAAgACAAIAAsACwALAAsADQANAA0ADQAPAA0A
DgAPABIAFAASAAoA///x/+D/0v/F/7z/uP+u/6T/nf+c/53/o/+l/6P/oP+h/6b/rP+2
/8D/y//T/9r/4f/p/+3/7//z//f/+v/9/wAAAwACAAQABgAIAAkACwANAA0ADQALAAsA
CwAMAA4ADwAPAA8ADQANAA0ADQAPAA8ADwAPAA0ADQANAA0ADQANAA0ADQAPAA8ADwAP
AA0ADAAMAA0ACwALAAsACwANAAwADAAMAA4ADgAOAA4ADAAMAAwADAAKAAoACgAKAA0A
DQANAAwADgAPAA8ADgAMAA0ADQANAA8ADwAPABAADgAOAA4ADgAOAA4ADgAOAA4ADQAN
AA0ADQANAA0ADQALAAsACgAJAAsACwALAAoACgAKAAkACAAKAAoACQAJAAgABwAGAAUA
BQAGAAcABwAHAAgACAAIAAgABwAGAAUABwAHAAYABgAHAAcABgAGAAgACAAJAAkACQAJ
AAkACgAIAAgABwAHAAkACQAJAAoACAAHAAcABwAJAAkACQAKAAgACAAIAAgACAAIAAgA
CAAKAAkACQAJAAcABwAIAAgACAAHAAcABwAHAAcABwAHAAcABwAHAAcABwAHAAcABwAF
AAUABwAKAAgACAAIAAgABwAHAAcABwAHAAcABwAHAAcABwAHAAcABwAHAAgACAAIAAkA
CQAJAAkABwAGAAUABgAEAAIAAgACAAIAAQAAAP///f/8//z/+v/6//r/+v/6//r/+v/7
//v//P/8//3///8AAAIAAwADAAQABAAFAAgACQAJAAkACQAJAAkACQAJAAkACgAKAAgA
CAAIAAgACAAIAAgACAAKAAoACgAKAAkACQAJAAkACwALAAsACQANAA8ADgAPABAAEgAS
AA4ABQD5/+r/2v/L/8D/uP+w/6b/m/+a/5v/n/+h/6H/oP+l/6b/qP+w/7z/xf/N/9b/
3//n/+v/7f/x//f/+v/9//7/AQACAAQABgAGAAcACQALAAsACwALAAsACwAMAAwADQAN
AA0ADQANAA0ADQALAAsACwALAA0ADQANAA0ADQANAA0ADQALAAsACwALAAsACgAKAAsA
CwALAAsACwALAAoACgAKAAoACgAKAAoACgAKAAoACgAKAAoACgAKAAkACQAJAAgACgAL
AAsACgAKAAsACwALAAkACQAJAAoACgAKAAoACgAKAAoACgAKAAoACQAJAAkABwAHAAcA
BwAHAAcABgAFAAcABwAHAAYABgAGAAUABAAEAAQAAwADAAEAAQABAAEAAQACAAMAAwAD
AAQABAAEAAMAAwADAAMABQAFAAQABAADAAMAAgACAAIAAgADAAMAAwADAAMABAAEAAQA
AwADAAMAAwADAAQABAADAAMAAwADAAMAAwAEAAIAAgACAAIAAgACAAIAAgAEAAMAAwAD
AAEAAQACAAIABAADAAMAAwADAAMAAwADAAEAAQABAAEAAwADAAMAAwABAAEAAQABAAMA
AwABAAEABAACAAIAAgACAAMAAwADAAMAAwADAAMAAwABAAEAAQABAAMAAwAEAAQABAAF
AAUABQAFAAMAAgABAAAA/v/8//z//P/8//v/+v/3//X/9P/0//T/9P/0//T/9v/2//b/
9//5//r/+v/7//z//P/9//3/AQACAAIAAwACAAMAAwADAAMAAwADAAMABQAFAAYABgAE
AAQABAAEAAYABgAGAAYABgAGAAYABgAFAAUABQAFAAcABwAFAAUABQAHAAgACQAMAA4A
DgAKAAMA9//m/9T/yf++/7b/rP+i/5v/lv+X/5v/n/+f/57/of+k/6b/rv+4/8H/y//U
/93/4//r/+3/8f/1//r//f/+////AgAEAAQABgAHAAcACQAJAAkABwAHAAcACAAKAAsA
CwALAAsACwALAAsACwALAAsACwALAAsACwALAAsACwALAAsADQANAA0ADQALAAoACgAL
AAsACwALAAsACwAKAAoACgAKAAoACgAKAAoACgAKAAoACgAKAAoACgALAAsACwAKAAoA
CwALAAoACgALAAsACwALAAsACwAMAAoACgAKAAoACgAKAAoACgAMAAsACwALAAkACQAJ
AAkACwALAAoACQAJAAkACQAIAAgACAAHAAYABgAGAAUABQADAAMAAwADAAQABAAEAAMA
AQACAAIAAgADAAMAAwADAAMAAwACAAIAAwADAAIAAgAEAAQABQAFAAUABQAFAAYABAAE
AAMAAwAFAAUABQAGAAQAAwADAAMABQAFAAUABgAEAAQABAAEAAYABgAGAAYABAADAAMA
AwADAAMABAAEAAYABQAFAAUAAwADAAMAAwADAAMAAwADAAUABQAFAAUAAwADAAMAAwAF
AAUABQAFAAUABQAEAAQABAAEAAQABQAFAAUABQADAAMAAwADAAMAAwADAAMABQAFAAYA
BgAEAAUABQAFAAUAAwACAAEAAAD+//z//P/+//7//f/8//n/9//2//b/+P/4//j/+P/2
//b/9v/3//n/+v/6//v//f/+/wAAAQADAAQABAAFAAYABwAHAAcABwAHAAcABwAFAAUA
BgAGAAgACAAIAAgACAAIAAgACAAIAAgACAAIAAkACQAJAAkACQAJAAcACQAJAA0ADgAN
AAwAEAAQAAoAAQD1/+T/1P/J/77/tv+u/6D/l/+W/5f/m/+f/5//oP+j/6b/pv+u/7z/
xf/P/9j/4f/n/+v/7f/x//f/+v/9/wAAAQACAAQACAAIAAkABwAJAAkACQALAAsACwAM
AAwADQANAA0ADQANAA0ADQANAA0ADQANAAsACwALAAsADQANAA0ADQALAAsACwALAA0A
DAAMAA0ADwAPAA8ADwANAAwADAAMAAwADAAMAAwADAAMAAwADAAMAAwADAAMAA0ADQAN
AAwACgALAAsACgAMAA0ADQANAA0ADQANAA4ADgAOAA4ADgAMAAwADAAMAAwACwALAAsA
CwALAAsACwANAA0ADAALAA0ADQANAAwADAAMAAsACgAKAAoACQAJAAkACQAJAAkACAAI
AAgABwAFAAYABgAGAAcABwAHAAcABwAHAAYABgAHAAcABgAGAAYABgAHAAcABQAFAAUA
BgAIAAgABwAHAAcABwAHAAgACgAJAAkACQAHAAcABwAIAAgACAAIAAgACAAIAAgACAAI
AAcABwAHAAcABwAIAAgABgAFAAUABQAFAAUABQAFAAcABwAHAAcACQAJAAkACQAJAAkA
CQAJAAcABwAHAAcABwAFAAUABgAGAAYABgAGAAUABQAFAAUABwAHAAcABwAHAAcABwAH
AAcABwAIAAgACgALAAsACwAJAAcABgAFAAQAAgAAAAAAAAAAAP///v/9//v/+v/6//z/
/P/8//z/+v/6//r/+//7//z//P/9////AAACAAMABQAGAAYABwAIAAkACQAJAAkACQAJ
AAkACQAJAAoACgAKAAoACgAKAAoACgAKAAoACgAKAAoACgALAAsACwALAAsADQALAAsA
CwALAAwACwAOABAADgAKAAEA8//i/9b/yf/A/7j/rv+i/5v/mv+d/6X/p/+j/6T/qf+q
/6z/uP/C/8v/0//c/+P/6//v//P/9f/9//7///8CAAUACAAKAAoADAANAAsADQANAA0A
DwAPAA8AEAAOAA8ADwAPAA8ADwAPAA8ADwAPAA8ADwAPAA8ADwAPAA8ADwAPAA8AEQAR
ABEAEQAPAA4ADgAPAA8ADwAPAA8AEQAQABAAEAAOAA4ADgAOAA4ADgAOAA4ADgAOAA4A
DgAPAA8ADwAOAA4ADwAPAA4ADgAPAA8ADwARABEAEQASABAAEAAQABAAEAAQABAAEAAS
ABEAEQARABEAEQARABEADwAPAA4ADQANAA0ADQAMAAwADAALAAoADAAMAAsACwAJAAkA
CQAJAAgACAAIAAcACQAKAAoACgAJAAkACQAJAAsACwAKAAoACQAJAAgACAAKAAoACwAL
AAkACQAJAAoADAAMAAsACwALAAsACwAMAAoACQAJAAkACwALAAsADAAKAAoACgAKAAoA
CgAKAAoACgAJAAkACQAJAAkACgAKAAwACwALAAsACQAJAAkACQAJAAkACQAJAAsACwAL
AAsACQAJAAkACQAJAAkACQAJAAkACQAJAAkACQAKAAoACgAKAAoACwALAAsACwALAAsA
CwALAAsACwALAAsACwALAAwADAAMAA0ADQANAA0ACwAKAAkACAAGAAQABAAEAAQAAwAC
AP///f/8//z//v/+//7//v/+//7//v//////AAAAAAEABQAGAAgACQAJAAoACgALAAwA
DQANAA0ADQANAA0ADQANAA0ADgAOAA4ADgAOAA4ADgAOAA4ADgAOAA4ADgAOAA8ADwAP
AA8ADQANAA0ADQAPABEAEgARABQAFgASAAgA/f/t/9z/zv/D/7z/tP+m/5z/mf+a/6H/
p/+n/6X/qP+r/6z/tP/A/8r/0//d/+T/6//x//X/9f/5//3/AgADAAYACQAKAAwADAAO
AA8ADQAPAA8ADwARABEAEQASABIAEwATABMAEwATABMAEwATABMAEwATABMAEwATABMA
EQARABEAEQARABEAEQARABMAEgASABMAEQARABEAEQARABAAEAAQABIAEgASABIAEAAQ
ABAAEAASABIAEgASABEAEQARABAAEgATABMAEgASABMAEwATABEAEQARABIAFAAUABQA
FAASABIAEgASABIAEQARABEAEwATABMAEwATABMAEgARABEAEQARABAAEAAQAA8ADgAM
AAwACwALAA0ADQANAA0ADAAMAAwACwALAAwADAAMAA0ADQANAA0ADQANAAwADAAPAA8A
DgAOAAwADAANAA0ADQANAA0ADgAOAA4ADQANAA0ADQANAA4AEAAPAA8ADwANAA0ADQAO
AA4ADgAOAA4ADgAOAA4ADgAQAA8ADwAPAA8ADwAQABAADgANAA0ADQANAA0ADQANAA0A
DQANAA0ADQANAA0ADQAPAA8ADwAPAA8ADwAPAA8ADQAPAA8ADgAMAAwADAAMAA0ADQAN
AA0ADwAPAA8ADwANAA0ADQANAA8ADwAQABAAEAARABEAEQARAA8ADgANAAwACgAIAAgA
BgAGAAUABAAFAAMAAgACAAIAAgACAAIAAgACAAIAAwADAAQABAAFAAcACAAKAAsADQAO
AA4ADwAQABEAEQARABEAEQARABEAEQARABIAEgASABIAEgASABIAEgASABIAEgASABIA
EgATABMAEwATABMAEwATABEAEQATABYAFQAWABgAGAASAAkA+//o/9r/0f/I/8D/tv+q
/6P/oP+j/6f/qf+n/6j/q/+s/7L/vv/K/9P/3f/k/+v/8//3//v/AQAFAAgACwAMAA0A
EAASABIAFAAVABUAFwAXABcAFQAVABUAFgAWABcAFwAXABcAFwAXABcAGQAZABkAGQAZ
ABkAGQAZABcAFwAXABcAGQAZABkAGQAXABYAFgAXABcAFwAXABcAGQAYABgAGAAWABYA
FgAWABYAFgAWABYAFgAWABYAFgAZABkAGQAYABgAGQAZABgAGAAZABkAGQAZABkAGQAa
ABgAGAAYABgAGgAaABoAGgAaABkAGQAZABcAFwAXABcAFwAXABYAFQAXABcAFwAWABYA
FgAVABQAFgAWABUAFQATABMAEwATABIAEgASABEAEQASABIAEgATABMAEwATABMAEwAS
ABIAEwATABIAEgASABIAEwATABEAEQARABIAEgASABEAEQATABMAEwAUABIAEQARABEA
EwATABMAFAAUABQAFAAUABQAFAAUABQAFAATABMAEwARABEAEgASABQAEwATABMAEwAT
ABMAEwATABMAEwATABMAEwATABMAEwATABMAEwATABMAEwATABMAEwATABIAEgASABIA
EgAVABUAFQAVABMAEwATABMAFQAVABUAFQAVABUAFgAWABYAFwAXABcAFwAVABQAEwAQ
AA4ADAAMAA4ADgANAAwACQAHAAYABgAHAAgACQAKAAgACAAIAAkACQAKAAoACwANAA4A
EAARABMAFAAUABUAFgAXABcAFwAXABcAFwAXABcAFwAYABgAGgAaABoAGgAaABoAGgAa
ABgAGAAYABgAGQAZABkAGQAZABkAGQAXABkAGwAcAB0AHAAcABwAGAARAAMA8v/k/9f/
zv/I/77/sP+n/6T/pf+t/7X/s/+0/7X/tv+6/8T/0P/Z/+H/7v/1//n//f8BAAUACQAM
AA8AFAAVABYAGAAaABoAGQAbAB0AHQAdAB0AHQAdAB4AHgAfAB8AHwAfAB8AHwAfACEA
IQAhACEAHwAfAB8AHwAhACEAIQAhAB8AHwAfAB8AHwAeAB4AHwAfAB8AHwAfACEAIAAg
ACAAIAAgACAAIAAiACIAIgAiACEAIAAfAB4AIQAhACEAIAAgACEAIQAgACAAIQAhACEA
IQAfAA==
         </WaveFormData>
      </LeadData>
      <LeadData>
         <LeadByteCountTotal>10000</LeadByteCountTotal>
         <LeadTimeOffset>0</LeadTimeOffset>
         <LeadSampleCountTotal>5000</LeadSampleCountTotal>
         <LeadAmplitudeUnitsPerBit>4.88</LeadAmplitudeUnitsPerBit>
         <LeadAmplitudeUnits>��V</LeadAmplitudeUnits>
         <LeadHighLimit>2147483647</LeadHighLimit>
         <LeadLowLimit>268435456</LeadLowLimit>
         <LeadID>V2</LeadID>
         <LeadOffsetFirstSample>0</LeadOffsetFirstSample>
         <FirstSampleBaseline>0</FirstSampleBaseline>
         <LeadSampleSize>2</LeadSampleSize>
         <LeadOff>FALSE</LeadOff>
         <BaselineSway>FALSE</BaselineSway>
         <ExcessiveACNoise>FALSE</ExcessiveACNoise>
         <MuscleNoise>FALSE</MuscleNoise>
         <LeadDataCRC32>486848865</LeadDataCRC32>
         <WaveFormData>
EgASABIAEgAQABAAEAAQABIAEgASABIAFAAUABQAFAASABIAEgASABAAEAAQABAADQAM
AAsACgAKAAoACgAKAAkACAAHAAYABAAEAAQABAAEAAQABAAEAAQABAAEAAQAAgACAAIA
AgACAAIAAgACAAAAAAAAAAAAAgACAAIAAgAAAAAAAAAAAAIAAgACAAIAAAAAAAAAAAAA
AAAAAAAAAAAAAAAAAAAA/v/+//7//v///wAAAQACAAIAAgACAAIAAAAAAAAAAAAAAAAA
AAAAAAIAAgACAAIAAgACAAIAAgACAAIAAgACAAIAAgACAAIABAAEAAQABAACAAIAAgAC
AAIAAgACAAIAAgACAAIAAgAAAAEAAQABAAQABAAEAAQABAAEAAYABwAHAAcABwAHAAcA
CAAIAAgABgAGAAQAAgACAAIAAgAAAAAA///+//z/+//7//r/+f/6//n/+f/5//f/9//5
//n//P/9//7/AAAAAAAAAQABAAAAAAAAAAAA//////7//v/+//7//v/+//7//v/+//7/
/v/+//7//v///////////////////////f/9//3//f8AAAMABwAMABYAIAAoACoAJAAa
AA0AAwABAAQABQAJAAwACgAAAPT/2/+1/5L/fP9t/2P/ZP9z/4X/lv+k/7H/vf/H/9H/
1f/Z/9//4//o/+v/7//y//P/9v/3//j/+v/8//z//v/+/wAAAAACAAMAAwADAAMABAAF
AAUABQAFAAUABQAFAAUABQAFAAUABQAFAAUABQAFAAYABgAGAAYABgAGAAYABgAGAAcA
BwAHAAcABwAIAAgABgAGAAYABwAHAAcABwAHAAgACAAIAAkACQAKAAoACgANAA0ADQAO
AAwADQAOAA8ADwAPAA8ADwASABIAEwAUABIAEgASABMAEwATABMAEwAVABQAFAAUABQA
FAASABIAEQARABAADwAOAA4ADQAMAAoACQAIAAcABwAGAAYABQAFAAUABAAEAAQABAAE
AAMAAQABAAEAAAACAAEAAQABAAEAAQABAAEAAQABAAEAAQABAAAAAAAAAAAAAAAAAAAA
AAAAAAAAAAAAAAAAAAAAAAAA//////////////////8AAAAAAAAAAAAAAAAAAAAAAAAA
AAAAAAAAAAAAAAAAAAAAAQABAAEAAQABAAEAAQABAAEAAQABAAEAAQABAAIAAgABAAEA
AQADAAMABAAEAAIAAQACAAAAAAAAAAAAAgACAAIAAgADAAMAAwAEAAIAAgACAAIAAgAE
AAUABQAHAAcABwAHAAgACAAIAAgABgAEAAIAAgACAAIAAAAAAP///v/8//v/+//6//n/
+P/3//f/9//3//f/+f/5//r/+//8//7//v/+//////8AAAAAAAAAAP/////+//7//v/8
//z//P/8//7//v/+//7//v/+//7//f/9//3//f/9//3//f/9//3//f/9/////P///wUA
CgASABwAJAAoACQAHAANAAMAAQAEAAUACwAQAA4ABAD2/9//u/+W/37/bf9j/2T/cf+B
/5D/oP+t/7f/w//P/9X/2f/f/+P/6P/r/+//8P/z//b/9//4//r//P/8//7//v8AAAAA
AgADAAEAAQABAAIAAwADAAMAAwADAAMAAwADAAMAAwADAAMABQAFAAUABQAEAAQABAAE
AAYABgAGAAYABgAHAAcABwAFAAUABgAGAAgACAAIAAkABwAHAAcABwAIAAgACAAJAAkA
CgAKAAoACwALAAsADAAMAA0ADgAPAA0ADQANAA0AEAAQABEAEgASABIAEgATABMAEwAT
ABMAFQAUABQAFAASABIAEAAQAA8ADwAOAA0ADAAMAAsACgAKAAkACAAHAAcABgAGAAUA
BQAFAAQABAAEAAQABAADAAMAAwADAAIAAgABAAEAAQABAAEAAQABAP//////////AQAA
AAAAAAAAAAAAAAAAAAAAAAAAAAAA/v/+//7//v/+//3//f/9////////////AAAAAAAA
AAD+//7//v/+//7//v/+//7//v/+//7//v/+////////////////////AQABAAEAAQAB
AAEAAQACAAAA////////AQABAAIAAAAAAAAAAAAAAAAAAAAAAAEAAQABAAIABAAEAAQA
BAAEAAYABwAHAAUABQAFAAUACAAIAAgACAAIAAYABAAEAAQABAACAAIAAQAAAP7//f/9
//z/+//6//f/9//3//f/+P/7//z//v/9//7/AAAAAAAAAQABAAIAAgACAAIAAQABAAAA
AAAAAAAAAAAAAAAAAAAAAAAAAAD+//7//v/9//3//f/9//3/+//7//v/+//9////AQAC
AAcACwASAB4AJgAqACYAHgAUAA0ADQAPABIAFwAbAB4AGAAKAPL/z/+p/4r/dP9l/2X/
dv+H/5X/ov+u/7n/w//N/9P/2f/f/+X/5//q/+3/8//2//X/9v/5//z//v/+//7/AAAA
AAAAAAACAAMAAwADAAMABAADAAMAAwADAAMAAwADAAMAAwADAAMAAwAFAAUABQAFAAQA
BAAEAAQABAAEAAQABAAGAAcABwAHAAcABwAIAAgACAAIAAgACQAHAAcABwAHAAoACgAK
AAsACwAMAAwADAANAA0ADQAOAA4ADwAQABEADwAPAA8ADwARABIAFAAWABQAFAAUABUA
FwAXABcAFwAWABQAEwASABIAEgAQABAADwAPAA4ADQAMAAwACwAKAAwACwAKAAkACQAI
AAgABwAFAAUABAAEAAYABgAGAAUABQAFAAUABAAEAAMAAwADAAMAAwADAAMAAwADAAMA
AwADAAIAAgACAAIAAgACAAIAAAAAAAAAAAACAAIAAgACAAIAAQABAAEAAQABAAEAAQAC
AAIAAgACAAQABAAEAAQABAAEAAQABAAEAAQABAAEAAQABQAFAAUABQAFAAUABQAFAAUA
BQAFAAUABQAFAAYABgAGAAQABAAEAAQABAAEAAQABAAFAAUABQAGAAQABAAEAAQABAAG
AAcABwAHAAcABwAHAAYABgAGAAYABwAGAAUABgAGAAYABAAEAAEAAAD+//3//v/+//7/
/v/8//v/+v/5//n/+//7//z//f/+/wAAAAACAAMAAwAEAAQABAAEAAMAAQAAAAAAAAAA
AAAAAAAAAAIAAgACAAIAAAAAAAAA///////////////////////////9////AAADAAcA
DgAYACIALAAsACYAGgARAA0ADQAQABMAGwAgAB4AGAAKAO3/xf+i/4r/d/9r/3L/gf+R
/57/rP+3/7//yf/T/9f/2//h/+f/6v/t/+//8P/1//j/+f/6//z//v/+/wAAAAD+//7/
AAABAAMAAwADAAQAAwADAAMAAwADAAMAAwADAAMAAwADAAMABAAFAAYABwAGAAYABgAG
AAYABgAGAAYABgAHAAcABwAHAAcACAAIAAgACAAIAAkABwAHAAcABwAKAAoACgALAAkA
CgAKAAoADQANAA0ADgAMAA0ADgAPAA8ADwAPAA8AEAAQABEAEgASABIAEgATABMAEwAT
ABMAEwASABIAEgASABIAEAAQAA0ADQAMAAsACgAKAAkACAAKAAkACAAHAAcABgAGAAUA
AwADAAIAAgAEAAQABAADAAMAAwADAAIABAADAAMAAwABAAEAAQABAAEAAQABAAEAAQAA
AAAAAAAAAAAAAAAAAP7//v/+//7/AAAAAAAAAAD+//3//f/9/////////////v/+//7/
/v8AAAAAAAAAAAAAAAAAAAAAAAAAAAAAAAD+/////////wEAAQABAAEAAQABAAEAAQAB
AAEAAQACAAAA////////AQABAAIAAgACAAIAAgACAAAAAAAAAAAAAQABAAEAAgAAAAAA
AAAAAAIABAAFAAUABwAHAAcABwAGAAYABgAGAAYABAACAAIAAgACAAAAAAABAAAA/v/9
//v/+v/5//j/9//3//f/9//3//n/+f/6//v//P/+//7/AAABAAEAAgAAAAAAAAD//wEA
AAAAAAAA/v/+//7//v/+//7//v/+//7//v/+//3/+//7//v/+//9//3//f/9//3//f/9
//z///8DAAoAFAAeACgAKgAmABwADwAFAAUACAALABEAGAAWAA4ABADr/8X/nv+A/2//
Zf9k/3P/hf+S/6D/rf+3/8P/zf/T/9f/2//h/+b/5//p/+z/7//y//P/9v/6//r/+v/8
//z//P/8//7///8BAAEAAQACAAEAAQABAAEAAwADAAMAAwABAAEAAQABAAMAAwADAAMA
BAAEAAQABAACAAIAAgACAAIAAwADAAMAAwADAAQABAAEAAQABAAFAAUABQAFAAUABgAG
AAYABwAHAAgACAAIAAkACQAJAAoACgALAAwADQANAA0ADQANABAAEAARABIAEgASABIA
EwARABEAEQARABEAEAAQABAAEgASABAAEAANAA0ADAALAAwADAALAAoACAAHAAYABQAH
AAYABgAFAAUABQAEAAQAAgACAAIAAQABAAEAAQAAAAAA////////////////////////
/////////v/+//7//v/+//7//v/+//7//v/+//7//v/+//7/AAD/////////////////
//7//v/+//7/AAAAAAAAAAAAAAAAAAAAAAAAAAAAAAAAAAABAAEAAQABAAEAAQABAAEA
AQABAAEA////////AAACAAEAAQABAAEA//8AAAAAAAAAAAAAAAAAAAAAAAABAAEAAQAC
AAIAAgACAAIAAgAEAAUABQAHAAcABwAHAAgACAAIAAgABgAEAAIAAgACAAIAAAAAAP//
/v/8//v/+//6//n/+P/3//f/9//3//f/+f/5//r//f/+/wAAAAAAAAEAAQACAAAAAAAA
AP//AQAAAAAAAAD+//7//v/+/wAAAAAAAAAAAAAAAAAA////////////////////////
/////////v8DAAcADgAYACQAKgAsACgAHgARAAcABwAIAAkADQAUABAACAD8/+H/u/+Y
/4D/cf9n/2r/d/+H/5b/pP+x/7//y//T/9n/2//d/+X/6v/t/+//8v/z//b/+f/6//z/
/v/+/wAAAAAAAAAAAgADAAMAAwADAAQABQAFAAUABQAFAAUABQAFAAUABQAFAAUABwAH
AAcABwAGAAYABgAGAAcACAAJAAoACgALAAsACwAJAAkACgAKAAoACgAKAAsACwALAAsA
CwAOAA4ADgAPAA8AEAAQABAAEQARABEAEgAUABUAFgAXABcAFwAXABcAGAAYABkAGgAa
ABoAGgAbABsAGwAbABsAHQAcABwAHAAaABoAGAAYABkAGQAYABcAFgAWABUAFAAUABMA
EgARABEAEAAQAA8ADQANAAwADAAMAAwADAALAAsACwALAAoADAALAAsACwAJAAkACQAJ
AAkACQAJAAkACQAIAAgACAAIAAgACAAIAAYABgAGAAYACAAIAAgACAAIAAcABwAHAAcA
BwAHAAcACAAIAAgACAAIAAgACAAIAAgACAAIAAgACAAIAAgACAAIAAkACQAJAAkACQAJ
AAkACQAJAAkACQALAAsACwAMAAoACQALAAsADAAMAAwADAAMAAoACgAKAAoADQANAA0A
DgAMAAwADAAMAAwADgAPAA8AEQARABEAEQASABIAEgASABAADgAMAAwADAAMAAoACgAJ
AAgABgAFAAUABAADAAIAAQABAAEAAQABAAMAAwAEAAUABgAIAAgACAAJAAkACgAIAAgA
CAAHAAcABgAGAAYACAAIAAgACAAGAAYABgAGAAYABgAGAAUABwAHAAcABwAFAAUABQAF
AAcABwAHAAoADwAVACAAKgAwADIALgAmABwAEwARABMAFAAbACEAIAAWAAgA7v/J/6P/
iP94/2v/af94/43/nf+q/7j/w//N/9f/2//d/+X/7f/v//L/9//5//z//f8AAAEAAgAC
AAYABgAIAAgABgAGAAgACQAJAAkACQAKAAsACwALAAsACwALAAsACwALAAsACwALAAsA
CwALAAsADAAMAAwADAAMAAwADAAMAAoACwALAAsADQANAA4ADgAOAA4ADgAPAA8ADwAP
AA8AEAAQABAAEQAPABAAEAAQABMAEwATABQAEgATABQAFQAXABcAFwAXABgAGAAZABoA
GgAaABoAGwAZABkAGQAZABkAGAAYABgAGAAYABYAFgAXABcAFgAVABIAEgARABAAEgAR
ABAADwANAAwADAALAAkACQAIAAgACgAKAAoACQAHAAcABwAGAAcABwAIAAkABwAHAAcA
BwAFAAUABQAFAAcABgAGAAYABgAGAAYABgAGAAYABgAGAAYABgAGAAYABgAFAAUABQAF
AAUABQAFAAQABAAEAAQABgAGAAYABgAGAAYABgAGAAYABgAGAAYABAAFAAUABQAFAAUA
BQAFAAUABQAFAAUABwAGAAYABgAGAAYABgAGAAYABgAFAAUABQAGAAgACAAIAAgACAAK
AAsACwALAAsACwALAAoACgAKAAoADAAKAAgACAAIAAgABgAGAAcABgAEAAMAAQAAAP//
/v/9//3//f/9//3//////wAAAQACAAQABAAEAAUABQAGAAYABgAGAAUABQAEAAQABAAE
AAQABAAEAAIAAgACAAIAAgACAAIAAQABAAEAAQABAAMAAwADAAMAAwADAAMABAAHAAcA
DgAYACYAMAAyACwAIAAVABEAEwAYAB0AIwAqACoAJAASAPX/y/+m/4z/ef9t/3T/h/+X
/6T/rv+5/8H/yf/T/9v/4f/j/+n/7P/t//H/9P/1//j/+f/6//z//v/+/wAAAAAAAAAA
AgADAAMAAwADAAQABQAFAAUABQAFAAUABQAFAAcABwAHAAcABwAHAAcABwAIAAgACAAI
AAgACAAIAAgACAAJAAkACQAJAAkACgAKAAgACAAIAAkACwALAAsACwAKAAoACgALAAsA
DAAMAAwADQANAA0ADgAOAA8AEAARABMAEwATABMAFAAUABUAFgAWABYAFgAXABUAFQAV
ABUAFQAUABQAFAASABIAEAAQABEAEQAQAA8ADgAOAA0ADAAMAAsACgAJAAkACAAIAAcA
CQAJAAgACAAIAAgACAAHAAcABwAHAAYABgAFAAUABQAHAAcABwAHAAUABQAFAAUABQAE
AAQABAAEAAQABAAEAAQABAAEAAQAAgACAAIAAgAEAAMAAwADAAMAAwADAAMAAgACAAIA
AgAEAAQABAAEAAYABgAGAAYABAAEAAQABAAEAAUABQAFAAcABwAHAAcABQAFAAUABQAF
AAUABQAIAAYABgAGAAYABAAEAAQABAAFAAUABQAGAAYABgAGAAYABgAIAAkACQAHAAcA
BwAHAAgACAAIAAgACQAIAAcACAAGAAYABAAEAAUABAACAAEAAQAAAP///v/9//3//f/9
//v//f/9//7///8AAAIAAgACAAMAAwAEAAYABgAGAAUAAwACAAIAAgAAAAAAAAAAAAAA
AAAAAAAAAAAAAAAA//8BAAEAAQABAP////////////8BAAEAAAADAAcADgAWACAAKgAu
ACoAIgAVAA0ACwAMAA8AFQAcABwAFAAKAPP/zf+m/4r/ef9t/2z/e/+N/5r/pv+x/73/
x//R/9f/2f/f/+X/6P/r/+3/8P/z//b/+f/6//r//v/+/wAAAAAAAAAAAgADAAMAAwAD
AAQAAwADAAMAAwADAAMAAwADAAUABQAFAAUABQAFAAUABQAEAAQABAAEAAQABAAEAAQA
BAAFAAUABQAHAAcACAAIAAYABgAGAAcABwAHAAcABwAIAAgACAAJAAkACgAKAAoACwAL
AAsADAAMAA0ADgAPAA8ADwAPAA8AEgASABMAFAASABIAEgATABUAFQAVABUAEwASABIA
EgASABIAEAAQAA8ADwAOAA0ADAAMAAsACgAMAAsACgAJAAcABgAGAAUABwAHAAYABgAG
AAYABgAFAAUABQAFAAQABAADAAMAAwADAAMAAwADAAEAAQABAAEAAQAAAAAAAAACAAIA
AgACAAAAAAAAAAAAAAAAAAAAAAAAAP///////////////////v/+//7//v8AAAAAAAAA
AAAAAAAAAAAAAgACAAIAAgACAAMAAwADAAEAAQABAAEAAQABAAEAAQABAAEAAQACAAQA
AwADAAEAAgACAAIAAgACAAIAAgACAAIAAwADAAMABAACAAIAAgACAAQABgAHAAcABwAH
AAcABwAIAAgACAAIAAgABgAEAAQABAAEAAIAAgABAAAA/v/9/////v/9//z/+//7//v/
+//7//3//f/+//7//v////7///8BAAIABAACAAIAAgABAAEAAAAAAAAAAAAAAAAAAAAA
AAAAAAAAAAAAAAAAAP///////////////////////wEAAQABAAAAAQAFAAwAFAAeACgA
LAAoACAAEQAFAAEABAAFAAkADgAOAAYA/P/l/8H/nv+E/3P/Z/9m/3P/hf+S/57/rf+5
/8P/z//X/9v/3//l/+r/7f/t//D/8//2//f/+P/6//7//v8AAAAA/v/+/wAAAQADAAMA
AwAEAAUABQAFAAUABQAFAAUABQAFAAUABQAFAAMAAwADAAMABgAGAAYABgAGAAYABgAG
AAYABwAHAAcABwAHAAgACAAIAAgACAAJAAkACQAJAAkACgAKAAoACwALAAwADAAMAA0A
DQANAA4ADgAPABAAEQARABEAEQARABIAEgATABQAFAAUABQAFQAVABUAFQAVABUAFAAU
ABQAFAAUABIAEgARABEAEAAPABAAEAAPAA4ADAALAAoACQAJAAgACAAHAAkACQAIAAgA
BgAGAAYABQAFAAUABQAEAAQAAwADAAMAAwADAAMAAwADAAMAAwADAAMAAgACAAIAAgAC
AAIAAgACAAIAAgACAAAAAAAAAAAAAgABAAEAAQABAAEAAQABAAIAAgACAAIAAgACAAIA
AgACAAIAAgACAAIAAgACAAIAAAABAAEAAQABAAEAAQABAAMAAwADAAMAAQABAAEAAgAE
AAMAAwADAAMAAwAEAAIAAgACAAIAAgACAAIAAgADAAMAAwAEAAQABAAEAAQABAAGAAcA
BwAHAAcABwAHAAgACAAIAAgABgAEAAIAAgAEAAQAAgACAP///v/8//v//f/8//v/+v/5
//n/+f/5//n/+//7//z//f/+/wAAAAAAAAEAAQACAAIAAgACAAEAAQAAAAAAAAD+//7/
/v/+/wAAAAAAAAAAAAAAAAAA///////////////////////////9//3/AAADAAcADgAY
ACAAKgAuACoAHgARAAUAAQACAAMACQAOAAoAAAD0/93/uf+W/3z/bf9l/2T/cf+B/5D/
oP+t/7v/x//R/9f/2f/f/+X/6v/t/+//8v/1//b/+f/8//z//v/+/wAAAAAAAAAAAgAD
AAMAAwADAAQABQAFAAUABQAFAAUABQAFAAUABQAFAAUABwAHAAcABwAGAAYABgAGAAYA
BgAGAAYACAAJAAkACQAHAAcACAAIAAgACAAIAAkACQAJAAkACQAKAAoACgALAAsADAAM
AAwADQANAA0ADgAQABEAEgATABMAEwATABMAFAAUABUAFgAWABYAFgAXABUAFQAVABUA
FwAWABYAFgAYABgAFgAWABUAFQAUABMAEgASABEAEAAQAA8ADgANAA0ADAAMAAsACQAJ
AAgACAAIAAgACAAHAAcABwAHAAYABgAFAAUABQAHAAcABwAHAAUABQAFAAUABQAEAAQA
BAAGAAYABgAGAAYABgAGAAYABgAGAAYABgAGAAUABQAFAAUABQAFAAUABgAGAAYABgAG
AAYABgAGAAYABgAGAAYABAAEAAQABAAEAAUABQAFAAUABQAFAAUABwAHAAcABwAHAAcA
BwAIAAYABQAFAAUABwAFAAYACAAIAAgACAAIAAYABgAGAAYACQAJAAkACgAIAAgACAAI
AAoADAANAA0ADQANAA0ADQAOAA4ADgAOAAwACgAIAAgACAAIAAYABgAHAAYABAADAAMA
AgABAAAA/////////////wEAAQACAAMABAAGAAYABAAFAAUABgAIAAgACAAHAAUABAAE
AAQABgAGAAYABgAEAAQABAAEAAYABgAGAAUABwAHAAcABwAHAAcABwAHAAcABwAHAAYA
BwANABQAHgAoADAAMgAuACQAFQANAA8AEAARABcAHAAYAA4A/v/h/73/mv+A/2//af9w
/3//kf+e/6r/t//D/83/2f/f/+H/5//v//L/9f/3//r//f/+/wEAAgAEAAQABAAGAAYA
BgAGAAgACQAJAAkACQAKAAsACwALAAsACwALAAsACwANAA0ADQANAAsACwALAAsADAAM
AAwADAAMAAwADAAMAAwADQANAA0ADwAPABAAEAAOAA4ADgAPAA8ADwAPAA8AEAAQABAA
EQATABQAFAAUABMAEwATABQAFAAVABYAFwAZABkAGQAZABoAGgAbABwAGgAaABoAGwAb
ABsAGwAbABsAGgAaABoAGgAaABgAGAAXABcAFgAVABQAFAATABIAEgARABAADwAPAA4A
DgANAA0ADQAMAAwADgAOAA4ADQANAA0ADQAMAA4ADQANAA0ACwALAAsACwALAAsACwAL
AAsACgAKAAoACgAKAAoACgAKAAoACgAKAAgACAAIAAgACgAJAAkACQAJAAkACQAJAAoA
CgAKAAoACgAKAAoACgAKAAoACgAKAAoACgAKAAoACgALAAsACwALAAsACwALAA0ADQAN
AA0ACwALAAsADAAMAAsACwALAAsACwAMAAwADAAMAAwADAAMAAwADgAOAA4ADgANAA0A
DQAOABAAEAAQABAADgAQABEAEQATABMAEwATABIAEgASABIAEgAQAA4ADgAOAA4ADAAM
AAsACgAIAAcABwAGAAUABAADAAMAAwADAAMABQAFAAYACQAKAAwADAAKAAsACwAMAA4A
DgAOAA0ACwAKAAoACgAKAAoACgAKAAwADAAMAAwACgAKAAoACQALAAsACwALAA0ADQAN
AA0ACwALAAsADgARABkAIgAqADQAOgA2AC4AIgAXABMAEwAWABsAIQAeABYACADw/8//
qf+M/3r/bf9t/3z/j/+d/6r/uP/B/83/2f/h/+X/6f/t//P/9v/7//3/AAABAAIAAwAI
AAoACgAKAAwADAAMAAwADgAPAA8ADwAPABAADwAPAA8ADwARABEAEQARABEAEQARABEA
EQARABEAEQASABIAEgASABIAEgASABIAEgATABMAEwATABMAFAAUABQAFAAUABUAFQAV
ABUAFQAYABgAGAAZABcAGAAYABgAGQAZABkAGgAaABsAHAAdAB0AHQAdAB0AIAAgACEA
IgAgACAAIAAhACEAIQAhACEAIQAgACAAIAAgACAAHgAeAB0AHQAcABsAGgAaABkAGAAY
ABcAFgAVABcAFgAWABUAEwATABIAEgASABIAEgARABEAEQARABAAEgARABEAEQATABMA
EwATABEAEQARABEAEQAQABAAEAAQABAAEAAQABAAEAAQABAAEAAQABAAEAAQAA8ADwAP
ABEAEQARABEAEgASABIAEgAQABAAEAAQABIAEgASABIAEAAQABAAEAAQABEAEQARABMA
EwATABMAEwATABMAEwATABMAEwAUABQAEwATABMAEQATABQAEgAQABAAEAAQABIAEgAS
ABIAFQAVABUAFgAUABQAFAAUABYAGAAZABkAGQAZABkAGQAaABoAGgAaABgAFgAUABQA
FAAUABIAEgATABIAEAAPAA0ADAALAAoACwALAAsACwALAA0ADQAOAA8AEAASABIAEgAT
ABMAFAAUABQAFAATABMAEgASABIAEgASABIAEgASABIAEgASABAAEAAQAA8AEQARABEA
EQAPAA8ADwAPABEAEQARABIAEwAZACIALAA2ADwAPgA4ACwAHwAXABUAGAAZAB8AJAAe
ABIAAADj/73/mv+E/3f/cf92/4f/mf+o/7b/w//N/9n/4//p/+//9f/5//7/AQADAAQA
BwAKAAsADgASABIAEgAUABQAFAAUABYAFwAXABcAFwAYABcAFwAXABcAGQAZABkAGQAZ
ABkAGQAZABkAGQAZABkAHAAcABwAHAAaABoAGgAaABoAGwAbABsAGwAbABwAHAAcABwA
HAAdAB8AHwAfAB8AHgAeAB4AHwAhACIAIgAiACMAIwAjACQAJAAlACYAJwAnACcAJwAn
ACgAKAApACoALAAsACwALQArACsAKwArACsAKgAqACoAKgAqACgAKAAnACcAJgAlACYA
JgAlACQAJAAjACIAIQAfAB4AHgAdAB8AHwAeAB4AHAAcABwAGwAdAB0AHQAcABwAGwAb
ABsAGQAZABkAGQAbABsAGwAbABsAGgAaABoAGgAaABoAGgAaABoAGgAaABoAGgAaABoA
HAAbABsAGwAbABsAGwAbABwAHAAcABwAHAAcABwAHAAaABoAGgAaABwAHAAcABwAHAAd
AB0AHQAdAB0AHQAdAB0AHQAdAB0AHQAdAB0AHgAgAB8AHwAfAB8AHQAeAB4AHgAeAB4A
HgAgACAAIAAgAB8AHwAfACAAIAAgACAAIAAiACQAJQAlACUAJQAlACUAKAAoACgAKAAn
ACQAIQAgACAAIAAeAB4AHwAeABwAGwAbABoAGQAYABcAFwAXABcAFwAZABkAGgAdAB4A
IAAgACAAIQAhACIAIgAiACIAIQAhACAAIAAgAB4AHgAeAB4AHwAgACEAIgAgACAAIAAf
AB8AHwAfAB8AIQAhACEAIQAhACEAIQAiACUAKQAwADgAQgBKAE4ASABAADEAKQAlACYA
JwAtADAALAAiABIA9//V/7T/nP+N/4X/iP+X/6n/uP/E/9H/3//r//P/+f/9/wMABwAM
ABEAFQAWABkAHAAfAB4AHgAiACIAJAAkACYAJgAoACkAJwAnACcAKAApACkAKQApACsA
KwArACsAKwArACsAKwArACsAKwArACwALAAsACwAKgAqACoAKgAsAC0ALQAtAC0ALQAu
AC4ALgAuAC4ALwAxADEAMQAxADAAMAAwADEAMwA0ADQANAA1ADUANQA2ADYANwA4ADkA
OQA5AA==
         </WaveFormData>
      </LeadData>
      <LeadData>
         <LeadByteCountTotal>10000</LeadByteCountTotal>
         <LeadTimeOffset>0</LeadTimeOffset>
         <LeadSampleCountTotal>5000</LeadSampleCountTotal>
         <LeadAmplitudeUnitsPerBit>4.88</LeadAmplitudeUnitsPerBit>
         <LeadAmplitudeUnits>��V</LeadAmplitudeUnits>
         <LeadHighLimit>2147483647</LeadHighLimit>
         <LeadLowLimit>268435456</LeadLowLimit>
         <LeadID>V3</LeadID>
         <LeadOffsetFirstSample>0</LeadOffsetFirstSample>
         <FirstSampleBaseline>0</FirstSampleBaseline>
         <LeadSampleSize>2</LeadSampleSize>
         <LeadOff>FALSE</LeadOff>
         <BaselineSway>FALSE</BaselineSway>
         <ExcessiveACNoise>FALSE</ExcessiveACNoise>
         <MuscleNoise>FALSE</MuscleNoise>
         <LeadDataCRC32>960800136</LeadDataCRC32>
         <WaveFormData>
DgAOAA4ADgAOAA4ADgAOABAAEAAQABAAEAAQABAAEAAOAA4ADgAOAAwADAAMAAwACwAK
AAkACAAKAAoACgAKAAgACAAIAAgACAAIAAgACAAIAAgACAAIAAgACAAIAAgABwAGAAUA
BAAEAAQABAAEAAQABAAEAAQAAgACAAIAAgACAAIAAgACAAIAAgACAAIAAAAAAAAAAAAC
AAIAAgACAAAAAAAAAAAAAAAAAAAAAAACAAIAAgACAAQABAAEAAQAAgACAAIAAgACAAIA
AgACAAQABAAEAAQABAAEAAQABAAEAAQABAAEAAQABAAEAAQABAAEAAQABAAGAAYABgAG
AAQABAAEAAQABAAEAAQABAAEAAUABQAFAAYABgAGAAYABwAHAAkACQAIAAgACAAJAAsA
CwAMAAwACwALAAoACAAHAAcABwAGAAYABgAFAAQAAAD///7//P/8//z/+v/6//r/+v/7
//v/+//8//3//v8BAAEAAQACAAEAAAD///3//v/8//z//P/7//v/+//7//n/+f/5//n/
+//7//v/+//7//v/+v/6//r/+v/6//r/+P/4//j/+f/7//3/AgAKABUAIQApADAAMgAv
AC4ANQBFAFcAZQB4AIkAjwCDAGoAPgAEAMn/mv90/1n/Wf9v/4b/k/+i/63/uf/D/8v/
0P/T/9j/3f/g/+P/5f/o/+r/7P/w//D/8v/0//X/9f/1//X/9//4//j/+v/6//v//P/6
//r/+v/6//z//f/9//3//f/9//3//f/8//z//P/8//z//P/8//z//P/8//z//f/9//3/
/f/+//7//v/+//7//v/+//7//v///////////wIAAgACAAMAAwAEAAQABQAFAAUABgAG
AAYABwAHAAkACQAJAAkACgAKAAsACwAMAAwADQANAA0ADQANAA0ADAAOAA4ADgANAAwA
DAAMAAsACwAKAAkACQAKAAoACQAJAAcABwAHAAgACAAIAAgACAAGAAYABgAFAAUABQAF
AAUAAgACAAIAAgABAAEAAAAAAAAAAAAAAP//AQABAAEAAAD+//7//v/+//7//v/+//7/
//////////////7//v////3//P/8//z//P/7//v//P/+//7//v////3//f/+//7//f/9
//3//f8AAAAAAAAAAAAAAAABAAEAAQABAAEAAgACAAIAAgACAAEAAgACAAEAAwADAAMA
BAAEAAQABQAFAAUABAAEAAIAAgACAAIABAAEAAQABAADAAMAAwAEAAIAAgACAAMABQAH
AAcACAAIAAgACQAJAAkACgAKAAsACwAKAAgABwAFAAUABAAEAAQAAwACAAAA///+//z/
+v/6//j/+P/4//r/+//7//3//P/9//7///8BAAEAAgACAAIAAgABAAAA/P/8//z/+//9
//3//f/9//v/+//7//v//f/9//3//f/9//z//P/8//r/+v/6//r//P/+/////f8BAAYA
DAAVAB8AKQAwADYANwA2ADsASQBXAGcAegCNAJEAgwBsAEIADADT/6L/ev9f/13/b/+E
/5X/pP+v/7f/w//L/9D/1f/Y/93/4v/n/+n/6P/q/+7/8P/w//L/9v/3//f/9//3//n/
+v/6//r/+v/7//z//P/8//z//P/6//v/+//7//z//f/+/////v/+//7//v/+//7//v/+
//7//v/+////////////AAAAAAAAAAAAAAIAAgACAAIAAQABAAEAAQACAAIAAgADAAMA
BAAEAAUABwAHAAgACAAIAAkACQALAAkACQAJAAoADAANAA0ADgAMAA0ADQANAA0ADQAN
AAwADgAOAA4ADQAMAAwADAALAAsACgAJAAkACAAIAAcABwAHAAcABwAIAAYABgAGAAYA
CAAIAAgABwAFAAUABQAFAAQABAAEAAQAAQABAAAAAAAAAAAAAAD///////////7//v/+
//7//v/8//z//P/8//3//f/9//3//f/8//z//f/7//r/+v/6//v/+//8//7//v/+//7/
///9//3//v/+//3//f/9//3/AAAAAAAAAAD+//7//////////////wAAAAAAAAAAAAAB
AAIAAgABAAMAAwADAAQAAgACAAQAAwACAAEAAAACAAIAAgACAAMAAwADAAQABgAGAAYA
BwAFAAcABwAIAAgACAAJAAkACwAMAAwADQAMAAoABwAFAAcABwAGAAYABgAFAAQAAgAB
AAAA/v/8//r/+P/4//j/+v/7//v//f/+////AAABAAMAAwAEAAQAAwACAAAA/v/+//7/
/v/9/////////////f/9//3//f/7//v/+//7//3//P/8//z//P/8//z//P/8//z///8D
AAcADAAWACEALQA3ADgAOAA9AEYAVQBpAHkAiwCeAKcAowCLAGQAMAD2/7//kv9u/2X/
ef+R/57/q/+2/73/x//P/9X/2P/f/+T/5//q/+v/7f/y//L/8v/2//r/+v/6//v/+//7
//3///8AAAAA/v/+////AAD+//7//v/+/wAAAQABAAEA//////////8CAAIAAgACAAAA
AAAAAAAAAgACAAIAAwADAAMAAwAEAAIAAgACAAIABAAEAAQABAAFAAUABQAFAAYABgAG
AAcACQAKAAoACwAJAAkACgAKAAoACwALAA0ACwALAAsADAAOAA8ADwAQAA4ADwAPAA8A
EQARABEAEAAOAA4ADgANAAwADAAMAAsACwAKAAkACQAIAAgABwAHAAkACQAJAAoACgAK
AAoACgAIAAgACAAHAAkACQAJAAkACAAIAAgACAAFAAUABAAEAAYABgAGAAUABQAFAAUA
BAAEAAQABAAEAAIAAgACAAIA//////////8BAAAAAAABAAEAAAAAAAAAAAD/////AAAC
AAIAAgADAAEAAQACAAIAAwADAAMAAwAEAAQABAAEAAYABgAHAAcABwAHAAcACAAGAAYA
BgAGAAcACAAIAAcACQAIAAgACAAIAAgACAAIAAgACAAHAAcABwAIAAYABgAGAAcABwAJ
AAkACgAKAAoACwALAAkACgAKAAsADAAMAAsACwALAAsACgAKAAgABwAGAAQABQAEAAIA
AAD+//z//P/8//r/+//7//3//v///wAAAQADAAMABAAEAAQABAADAAIAAAAAAAAA///9
//3//f/9/////////////v/9//z/+//9//z//P/8//z//P/8//z//P/8//3///8BAAYA
DgAZACcAMwA4ADgANwA8AEkAWwBtAH8AkgClAK0AowCMAGAAJADp/7b/iv9r/23/g/+W
/6H/sP+5/7//yf/R/9T/1//c/+H/4v/l/+n/6v/u//L/9P/0//b/+P/5//n/+f/3//n/
+v/6//z//P/9//7//P/8//z//P/+//////////3//f/9//3/AAAAAAAAAAAAAAAAAAAA
AP7//v/+////////////AAAAAAAAAAAAAAIAAgACAAIAAQABAAEAAQACAAIAAgADAAMA
BAAEAAUABQAFAAYABgAEAAUABQAHAAkACQAJAAoACAAJAAkACgAKAAsACwALAAkACQAJ
AAgACgAKAAoACQAIAAgACAAHAAUABAADAAMAAgACAAEAAQABAAEAAQACAAIAAgACAAIA
AgACAAIAAQABAAEAAQABAAAAAAAAAAAAAQABAAAAAAAAAAAAAAD///////////7//P/8
//z//P/+//7//v/+//v/+//7//v//f/8//z//f/7//r/+v/6//r/+f/5//r/+v/6//r/
+//7//v//P/8//3//f/9//3//P/8//z//P/8//z//f/9/////////wAAAAAAAAAAAAD/
/wAAAAD//wEAAQABAAIAAgACAAEAAgAAAAAAAAAAAAAAAAAAAAAAAQABAAEAAgACAAIA
AgADAAEAAwADAAQABgAGAAcABwAHAAgACAAJAAsACgAIAAcABwAHAAYABgAGAAUABAAC
AAEAAAD+//z//P/6//r/+v/4//n/+f/7//z//f/+////AQABAAIAAgAAAAAA///+//7/
/v/+//3/+//7//v/+//7//v/+//7//n/+f/5//n/+f/4//j/+P/4//j/+P/4//j/+P/5
//v//f8CAAgAEwAfACkAMAAyADMANAA7AEsAXwBvAIIAlwCfAJsAiABgACYA5/+w/4b/
Zf9b/2//hv+V/6L/rf+3/8H/x//M/8//1P/Z/9z/3//f/+L/5v/o/+r/7v/w//L/8//z
//P/8//1//b/9v/2//b/9//4//r/+v/6//r/+v/7//v/+//5//n/+f/5//r/+v/6//r/
+v/6//r/+v/6//r/+v/7//n/+f/5//r/+v/6//r/+v/8//z//P/8//3//f/9//3//v/+
//7////9//7//v////////8AAAAAAAABAAEAAwADAAMAAwAEAAYABwAHAAgABgAHAAcA
BwAJAAkACQAIAAgACAAIAAcACAAIAAgABwAFAAQAAwADAAIAAgABAAEAAQABAAEAAgAC
AAIAAgACAAIAAgACAAEAAQABAAEAAQAAAAAAAAAAAP/////+//7//P/8//z/+//9//3/
/f/8//z//P/8//z/+v/6//r/+v/7//v/+//7//n/+P/4//n/+f/4//j/+P/6//n/+f/6
//j/+P/4//n/+f/5//r/+v/5//n/+f/5//r/+v/6//r/+//8//7////9//3//f/+//7/
/v/+//7///8AAAAA//////////8AAAAAAAAAAP7//v/+//7/AAAAAAAAAAABAAEAAQAC
AAIAAgACAAMAAQADAAMABAAGAAYABwAHAAcACAAIAAkACQAIAAYABQAFAAUABAAEAAQA
AwACAAAAAQAAAP7//P/6//j/+P/4//j/+f/5//v//P/9//7/////////AAAAAAAAAAD/
//7//P/8//z/+//5//n/+f/5//n/+f/5//n/+f/5//n/+f/5//j/+P/4//r/+v/6//r/
+v/6//v//f///wIACgAXACMAKwAwADQANQA0ADsASwBbAGsAfgCRAJkAkQB4AE4AEgDV
/6L/fP9h/1//c/+I/5f/pP+x/73/x//N/9D/0//Y/93/4v/l/+f/6P/q/+7/8P/y//T/
9v/3//f/9//3//n/+v/6//r/+v/7//z/+v/6//r/+v/8//3//f/9/////////////v/+
//7//v8AAAAAAAAAAAAAAAAAAAEAAQABAAEAAgACAAIAAgACAAAAAAAAAAAAAQABAAEA
AQAEAAQABAAFAAUABgAGAAcABwAHAAgACAAIAAkACQALAAsACwALAAwACgALAAsADAAM
AA0ADQANAA8ADwAPAA4ADgAOAA4ADQAOAA4ADgANAAsACgAJAAkACgAKAAkACQAJAAkA
CQAKAAgACAAIAAgABgAGAAYABQAFAAUABQAFAAQABAAEAAQABQAFAAQABAACAAIAAgAB
AAMAAwADAAIAAAAAAAAAAAACAAIAAgACAAEAAQABAAEAAQAAAAAAAQABAAAAAAAAAAIA
AQABAAIAAAAAAAAAAQABAAEAAgACAAEAAQABAAEAAgACAAIAAgACAAIAAwADAAMAAwAD
AAQAAgACAAIAAgAFAAYABgAFAAUABQAFAAYABgAGAAYABgAGAAYABgAGAAYACQAJAAkA
CgAIAAgACAAJAAkACwALAAwADAAMAA0ADQAPABAAEAARAA8ADgAMAAsADQANAAwADAAK
AAkACAAGAAUABAACAAAAAAD+//7//v/+//////8BAAQABQAGAAcABwAHAAgACAAHAAYA
BAACAAIAAgACAAEAAQABAAEAAQD//////////wEAAQABAAEAAQAAAAAAAAAAAAAAAAAA
AAIAAgADAAcACQASAB4AKQAxADcAOgA+AD8ARgBVAGUAcwCHAJwAowCVAHsAUgAaAN7/
rf+G/2j/Y/95/5H/oP+r/7j/wf/J/9P/1//a/9//5v/p/+r/7f/v//L/9P/2//j/+P/6
//z//f/9//3//f///wAAAAAAAAAAAQACAAAAAAAAAAAAAgADAAMAAwABAAEAAQABAAIA
AgACAAIABAAEAAQABAACAAIAAgADAAMAAwADAAQABgAGAAYABgAGAAYABgAGAAUABQAF
AAUACAAIAAgACQAHAAgACAAJAAkACQAKAAoACgALAAsADQAPAA8ADwAQABAAEQARABIA
EgATABMAEwASABEAEAAOABAAEAAQAA8ADgAOAA4ADQANAAwACwALAAwADAALAAsACwAL
AAsADAAMAAwADAAMAAoACgAKAAkACQAJAAkACQAIAAgACAAIAAkACQAIAAgABgAGAAYA
BQADAAMAAwACAAIAAgACAAIABAAEAAQABAADAAMAAwADAAMAAgACAAMABQAEAAQABAAD
AAEAAAAAAAIAAgACAAMAAwADAAQABAAFAAUABQAFAAYABgAGAAYABQAEAAQAAwAFAAUA
BQAGAAYABgAGAAYABQAGAAYABgAGAAYABgAGAAYABgAHAAcABwAIAAgACAAIAAkABwAJ
AAkACgAMAAwADQANAAsADAAMAA0ADwAOAAwACwANAA0ADAAMAAoACQAIAAYABwAGAAQA
AgABAP7//f/8//7//////wEAAgADAAQABQAFAAUABgAGAAYABgAFAAQAAgACAAIAAQAB
AAEAAQABAAEAAQABAAEAAQABAAEAAQADAAIAAgACAAIAAgACAAIAAgAEAAMABQAHAAoA
EAAdACsANwA+AEAAQQBEAFEAZQB5AIsAoACzALsAsQCWAGgALADv/7r/jv9x/3X/jf+g
/6v/tv+//8X/zf/X/9z/3//i/+f/7P/t/+//8v/0//b/9v/4//r//v///////////wEA
AgACAAIAAgADAAQABAAEAAQABAAEAAUABQAFAAUABQAFAAUABgAGAAYABgAGAAYABgAG
AAYABgAGAAcABQAFAAUABgAGAAYABgAGAAYABgAGAAYABwAHAAcABwAIAAgACAAJAAkA
CgAKAAsACwALAAwADAAMAA0ADQAPABEAEQARABIAEAARABEAEgASABMAEwATABEAEQAR
ABAAEAAQABAADwAMAAwADAALAAsACgAJAAkACgAKAAkACQAJAAkACQAKAAoACgAKAAoA
CgAKAAoACQALAAsACwALAAgACAAIAAgACQAJAAgACAAKAAoACgAJAAcABwAHAAYABgAG
AAYABgAEAAQABAAEAAUABQAFAAUAAwACAAIAAwAFAAQABAAEAAYABQAFAAYABAAEAAQA
BQAHAAcACAAIAAcABwAHAAcACAAIAAgACAAIAAgACQAJAAkACQAJAAoACgAKAAoACgAL
AAoACgAMAAoACgAKAAoACgAKAAoACgALAAsACwAMAAoACgAKAAsACwANAA0ADgAOAA4A
DwAPAA8AEAAQABEAEwASABAADwAPAA8ADgAOAA4ADQAMAAoACQAIAAYABAAEAAIAAgAC
AAEAAQAAAAEAAgADAAQABQAHAAcACAAIAAgACAAHAAYABAAEAAQAAwACAAEAAAD/////
//////////////////////7//v/+/wAAAAAAAAAAAAAAAAEA//8DAAgADgAZACUAMQA4
ADoAOwA8AEUAVQBnAHcAigCfAKkAowCQAGoAMgD1/8D/lP9x/2f/e/+S/5//rP+3/7//
yf/R/9b/2f/c/+H/5v/n/+n/7v/w//L/9v/2//j/+v/7//v/+//7//3//v/+//7//v//
/wAAAAAAAAAAAAAAAAEAAQABAAEAAQABAAEAAAAAAAAAAAAAAAAAAAAAAAAAAAAAAAEA
AwADAAMABAACAAIAAgACAAIAAgACAAIAAwADAAMAAwAEAAQABAAFAAMABAAEAAUABQAF
AAYABgAIAAkACQALAAkACQAJAAoACgALAAsADAAMAA0ADQANAA8ADwAPAA4ADgAOAA4A
DQAMAAwADAALAAsACgAJAAkACAAIAAcABwAHAAcABwAIAAYABgAGAAYACAAIAAgABwAH
AAcABwAHAAYABgAGAAYABQAFAAQABAAEAAQABAADAAMAAwADAAIAAgACAAIAAgACAAIA
AgACAP//////////AQAAAAAAAQABAAAAAAAAAAAA/////wAAAAAAAAAAAQD/////AAAA
AAEAAQABAAEAAgACAAIAAgACAAIAAwADAAMAAwADAAQABAAEAAQABAAFAAYABgAFAAUA
BQAFAAQABAAGAAYABgAGAAQABAAEAAQAAwADAAMABAAEAAQABAAFAAcACQAJAAoACgAK
AAsACwALAAwADAANAA0ADAAKAAkABwAHAAYABgAGAAUABAACAAMAAgAAAP7//P/6//r/
+v/6//v/+//9//7///8AAAEAAwADAAQABAACAAIAAQAAAP7//v/+//3//f/9//3//f/9
//3//f/9//3//f/9//3//f/8//z//P/8//z//P/8//7//v/9////AQAGAAwAFQAhACsA
MgA0ADUANgA5AEcAVwBlAHgAiQCRAIsAeABSABwA4f+u/4T/Zf9b/23/gv+T/6D/r/+7
/8X/zf/S/9X/2v/f/+T/5//p/+z/7v/w//L/9P/0//j/+f/5//n/+f/7//z//P/8//z/
/f/+/wAAAAAAAAAAAAABAAEAAQABAAEAAQABAAAAAAAAAAAAAgACAAIAAgAEAAQABAAF
AAMAAwADAAQABAAEAAQABAAGAAYABgAGAAUABQAFAAUACAAIAAgACQAJAAoACgALAAkA
CQAKAAoADAANAA0ADwANAA0ADQAOABAAEQARABIAEAARABEAEQATABMAEwASABAAEAAQ
AA8AEAAQABAADwANAAwACwALAAwADAALAAsACwALAAsADAAKAAoACgAKAAoACgAKAAkA
CQAJAAkACQAGAAYABgAGAAUABQAEAAQABgAGAAYABQAFAAUABQAEAAIAAgACAAIAAgAC
AAIAAgABAAEAAQABAAEAAAAAAAEAAQAAAAAAAAACAAEAAQACAAIAAgACAAMAAQABAAIA
AgABAAEAAQABAAIAAgACAAIAAgACAAMAAwADAAMAAwAEAAYABgAGAAYABQAGAAYABQAF
AAUABQAGAAgACAAIAAgACAAIAAgACAAIAAgACAAJAAkACQAKAAoACgAKAAsACwANAA0A
DgAQABAAEQARAA8AEAAQABEAEQAQAA4ADQANAA0ADAAMAAoACQAIAAYABwAGAAQAAgAC
AAAAAAAAAAAAAQABAAMABAAFAAYABwAHAAcACAAIAAgACAAHAAYABAAEAAQAAwADAAMA
AwADAAMAAwADAAMAAwADAAMAAwADAAIAAgACAAIAAgACAAIAAgAAAAMABQAHAAoAEgAb
ACUALwA2ADgAOQA4AD0ASQBZAGcAeACLAJEAhQBsAEQADgDT/6L/fv9l/1//c/+I/5n/
pv+z/7//yf/R/9b/2f/e/+X/6v/t/+//8P/0//b/+P/6//z//v///////////wEAAgAC
AAIAAgADAAQABAAEAAQABAAEAAUABQAFAAUABQAFAAUABgAGAAYABgAIAAgACAAIAAYA
BgAGAAcACQAJAAkACgAIAAgACAAIAAoACgAKAAoACQAJAAkACQAMAAwADAANAAsADAAM
AA0ADQANAA4ADgAQABEAEQATABUAFQAVABYAFAAVABUAFgAWABcAFwAXABcAFwAXABYA
GAAYABgAFwAYABgAGAAXABUAFAATABMAEgASABEAEQARABEAEQASABAAEAAQABAAEAAQ
ABAADwAPAA8ADwAPAA4ADgAOAA4ADQANAAwADAAKAAoACgAJAAsACwALAAoACAAIAAgA
CAAIAAgACAAIAAcABwAHAAcABwAGAAYABwAHAAYABgAGAAgABwAHAAgABgAGAAYABwAJ
AAkACgAKAAkACQAJAAkACAAIAAgACAAIAAgACQAJAAkACQAJAAoADAAMAAwADAALAAwA
DAALAAsACwALAAwADAAKAAsADAAMAAwADAAMAAoACgAKAAoACwALAAsADAAOAA4ADgAP
AA0ADwAPABAAEgASABMAEwARABIAEgATABMAEgAQAA8ADwAPAA4ADgAOAA0ADAAKAAcA
BgAEAAIABAACAAIAAgACAAMAAwAFAAgACQAKAAsACQAJAAoACgAMAAwACwAKAAgACAAI
AAcABwAHAAcABwAHAAcABwAHAAUABQAFAAUABQAEAAQABAAGAAYABgAGAAgABgAFAAcA
CQAQABgAIQAtADkAPgBAAEEAQgBLAFsAawB5AIwAmQCbAI0AbABAAAwA1f+k/37/af9v
/4X/mP+l/7D/vf/H/9H/2//g/+P/5v/t//D/8f/1//j/+v/8//z//v8AAAAAAQABAAEA
AQADAAQABAAEAAQABQAGAAgACAAIAAgABgAHAAcABwAJAAkACQAJAAoACgAKAAoACAAI
AAgACAAIAAgACAAJAAkACQAJAAoACgAKAAoACgAKAAoACgAKAA0ADQANAA0ADAAMAAwA
DQAPABAAEAARAA8ADwAQABAAEAARABEAEwATABMAEwAUABQAFQAVABYAFgAXABcAFwAX
ABcAFwAWABYAFgAWABUAFAAUABQAEwATABIAEQARABAAEAAPAA8ADQANAA0ADgAQABAA
EAAQABAAEAAQAA8ADwAPAA8ADwAQABAAEAAQAA8ADwAOAA4ADAAMAAwACwALAAsACwAK
AAwADAAMAAwADAAMAAwADAALAAsACwALAAsACgAKAAsACwAKAAoACgAKAAkACQAKAAoA
CgAKAAsACQAJAAoACgAJAAkACQAJAAoACgAKAAoACgAKAAsACwANAA0ADQAOAA4ADgAO
AA4ADQAOAA4ADQAPAA8ADwAQABAAEAARABEADwAQAA4ADgAOAA4ADgAOAA4ADgAPAA8A
DwAQABIAEgASABMAEwAVABUAFgAYABgAGQAZABcAGAAYABkAGwAaABgAFwAVABUAFAAU
ABYAFQAUABIADwAOAAwACgAKAAgACAAIAAoACwALAA0ADgAPABAAEQARABEAEgASABAA
EAAPAA4ADAAMAAwACwANAA0ADQANAA0ADQANAA0ADQANAA0ADQANAAwADAAMAA4ADgAO
AA4ADgAOAA8ADwATABoAJAAvADkAQwBGAEYARwBMAFcAZwB3AIsAnACjAJkAgQBaACYA
7P+5/5D/cv9r/4H/mf+m/7X/wv/H/9H/3f/j/+b/6f/w//P/+P/5//v//v8AAAAAAgAG
AAgACAAJAAkACQAJAAsADAAMAAwADAANAA4ADAAMAAwADAAOAA8ADwAPAA8ADwAPAA8A
DgAOAA4ADgAQABAAEAAQABAAEAAQABEADwAPAA8AEAAQABAAEAAQABIAEgASABIAEwAT
ABMAEwAWABYAFgAXABUAFgAWABcAFwAXABgAGAAYABkAGQAbABsAGwAbABwAHAAdAB0A
HgAeAB8AHwAfAB8AHwAfAB4AHgAeAB4AHQAcABwAHAAbABsAGgAZABkAGAAYABcAFwAV
ABUAFQAWABYAFgAWABYAGAAYABgAFwAXABcAFwAXABYAFgAWABYAFQAVABQAFAAUABQA
FAATABMAEwATABIAEgASABIAEgASABIAEgASABMAEwATABMAEwASABIAEwATABIAEgAS
ABIAEQARABIAFAAUABQAFQATABMAFAAUABUAFQAVABUAFgAWABYAFgAUABQAFQAVABYA
FwAYABoAGgAaABoAGgAZABoAGgAZABkAGQAZABoAGAAaABsAGgAYABgAGAAYABoAGgAa
ABoAGwAbABsAHAAcABwAHAAdAB0AHwAfACAAIgAiACMAIwAjACQAJAAlACMAIgAgAB8A
IQAhACAAIAAgAB8AHgAcABkAGAAWABQAFgAUABQAFAAUABUAFQAXABoAGwAcAB0AGwAb
ABwAHAAcABwAGwAaABgAGAAYABcAFwAXABcAFwAXABcAFwAXABcAFwAXABcAGQAYABgA
GAAYABgAGAAYABgAGgAZABkAHQAkACwANwBBAEsATgBQAFEAVABdAGsAeQCHAJoAqQCn
AJcAeABKABIA2/+u/4z/d/9//5X/qv+5/8b/0f/b/+X/7f/y//X//P///wQABwAJAAwA
DAAOABAAFAAWABgAGQAZABkAGQAbABwAHAAcABwAHQAeABwAHAAcABwAHgAfAB8AHwAh
ACEAIQAhACAAIAAgACAAIgAiACIAIgAiACIAIgAjACMAIwAjACQAJAAkACQAJAAkACQA
JAAkACUAJQAlACUAJgAmACYAJwAnACgAKAApACkAKQAqACoALAAtAC0ALwAvAC8ALwAw
ADAAMQAxADIAMgAzADMAMwAzADMAMwAyADIAMgAyADEAMAAwADAALwAxADAALwAvAC4A
LgAtAC0ALQAtAC0ALgAuAC4ALgAuACwALAAsACsAKwArACsAKwAsACwALAAsACsAKwAq
ACoAKAAoACgAJwApACkAKQAoACgAKAAoACgAKAAoACgAKAApACkAKQApACkAKAAoACkA
JwAmACYAJgAnACcAKAAqACgAKAAoACkAKQApACoAKgArACsAKwArACoAKgAqACoALAAs
AC0ALQAtAC0ALQAuAC4ALgAuAC4ALQAuAC4ALQAvAC8ALwAwADAALgAvADAAMAAwADAA
MAAwADAAMAAwADEAMQAxADIAMgAyADIAMwA1ADcANwA4ADgAOAA5ADkAOQA6ADoAOwA5
ADgANgA1ADUANQA0ADQANgA1ADQAMgAzADIAMAAuACwAKgAqACoALAAtAC0ALwAwADEA
MgAzADMAMwA0ADQANAA0ADMAMgAyADIAMgAxAC8ALwAvAC8AMQAxADEAMQAxADEAMQAx
AC8ALgAuAC4ALwAwADEAMgAwADIAMwAzADcAPABCAEsAVwBhAGgAagBrAGwAcwCBAI8A
nQCuAL0AvwCxAJIAaAA2AAEA0v+u/5n/m/+v/8T/1f/g/+v/9/8BAAcADAARABQAGQAe
ACMAJQAoACgALAAuAC4AMAAyADMAMwAzADUANwA4ADgANgA2ADcAOAA4ADgAOAA4ADgA
OQA5ADkAOwA7ADsAOwA6ADoAOgA6ADwAPAA8ADwAOgA6ADoAOwA9AD0APQA+AD4APgA+
AD4APgA+AD4APgBBAEEAQQBBAEAAQABAAEEAQwBEAEQARQBFAEUARgBGAEQARQBFAEcA
SQBLAA==
         </WaveFormData>
      </LeadData>
      <LeadData>
         <LeadByteCountTotal>10000</LeadByteCountTotal>
         <LeadTimeOffset>0</LeadTimeOffset>
         <LeadSampleCountTotal>5000</LeadSampleCountTotal>
         <LeadAmplitudeUnitsPerBit>4.88</LeadAmplitudeUnitsPerBit>
         <LeadAmplitudeUnits>��V</LeadAmplitudeUnits>
         <LeadHighLimit>2147483647</LeadHighLimit>
         <LeadLowLimit>268435456</LeadLowLimit>
         <LeadID>V4</LeadID>
         <LeadOffsetFirstSample>0</LeadOffsetFirstSample>
         <FirstSampleBaseline>0</FirstSampleBaseline>
         <LeadSampleSize>2</LeadSampleSize>
         <LeadOff>FALSE</LeadOff>
         <BaselineSway>FALSE</BaselineSway>
         <ExcessiveACNoise>FALSE</ExcessiveACNoise>
         <MuscleNoise>FALSE</MuscleNoise>
         <LeadDataCRC32>2693929612</LeadDataCRC32>
         <WaveFormData>
BgAGAAYABgAGAAYABgAGAAYABgAGAAYABgAGAAYABgAGAAYABgAGAAUABAADAAIAAgAC
AAIAAgAEAAQABAAEAAQABAAEAAQABgAGAAYABgAGAAYABgAGAAQABAAEAAQAAgACAAIA
AgACAAIAAgACAAIAAgACAAIAAAAAAAAAAAAAAAAAAAAAAP7//v/+//7//v/+//7//v/+
//7//v/+//z//P/8//z//v/+//7//v8AAAAAAAAAAAAAAAAAAAAAAAAAAAAAAAAAAAAA
AAAAAAIAAgACAAIAAgACAAIAAgACAAIAAgACAAQABAAEAAQAAgACAAIAAgACAAIAAgAC
AAIAAgACAAIAAgACAAIAAgACAAIAAgACAAIAAgACAAMABgAGAAcABwAIAAcACAAHAAcA
BwAHAAgACgAKAAoACgAHAAYABgAHAAkACQAJAAgABgAFAAIAAAABAP///v/+//v/+//8
//z//f/+//7/AAAFAAUABAAEAAIAAgABAAAAAQD//////v/9//3//f/9//3//P/8//z/
/v/+//7//v/7//v/+//7//v/+//7//v/+v/6//r/+v/7//3/AAAEAA0AFgAdACcAMAA9
AEsAYQB6AJUArgDKAOMA7ADdALkAhwBLAA4A2P+m/4P/gf+V/6j/s/+7/8L/x//O/9L/
1f/Z/9z/4P/i/+X/5f/m/+f/6v/s/+7/7//w//D/8P/w//L/8v/y//P/8//0//T/9P/z
//P/8//z//X/9v/2//b/9P/0//T/9P/0//T/9P/1//X/9f/1//X/9f/1//X/9f/2//b/
9v/2//b/9v/2//b/9v/3//f/9//3//f/9v/2//b/9//3//j/+P/5//n/+v/6//r/+v/6
//r/+//8//3//f/9//3//f/+//7//v////////////////////////8BAAEAAQAAAAAA
AAD//////f/9//z//P/9//3//f/9//3//f/+//////8AAAAAAAACAAEAAQABAAEAAQAA
AAAAAAAAAP/////+//7//v/9//3//f/9//3//f/9//3//P/6//r/+v/5//v//P/8//z/
+f/5//r/+v/5//j/+P/5//n/+f/5//n/+f/4//j/+P/6//v/+//7//j/+P/5//n/+f/6
//r/+v/6//r/+v/7//v/+//8//z//P/8//z//f/9//3//f/9//3//v///////f/9//3/
/f/9//3//v/+//7//v/+//7//v/+//7//v/+//7//v/+//7//v/+//7//v///wAAAgAD
AAMABQADAAUABQAFAAUABQAGAAYABAAEAAQAAwACAAIAAwADAAMAAwACAAAAAQD+//z/
+//3//b/9v/1//f/+P/4//n/+P/4//r//f////7//v/+//z/+//6//n/9//3//b/9f/3
//f/9//3//T/9P/0//T/9P/0//T/8//z//P/8//z//H/8f/x//L/9P/0//T/9f/3//r/
/v8FAAwAFQAdACYAMQA/AFEAagCFAJ4AugDVANoAyQClAHcAQQAIANb/pv+F/3//k/+k
/6//uf/C/8X/yP/M/8//0//W/9j/3P/f/9//4P/j/+b/5v/m/+n/7P/s/+z/7P/u/+7/
7v/v/+//8P/w//D/7//v/+//7//v//D/8P/w//L/8v/y//L/9P/0//T/9f/1//X/9f/1
//P/8//z//P/9P/0//T/9P/y//L/8v/y//T/9f/1//X/9//3//b/9v/2//f/9//4//j/
+f/5//r/+v/6//r/+v/4//n/+v/7//3//f/9//3//P/8//z//f//////////////////
/////////////v/+//7//f/9//3//f/8//z/+//7//v/+//7//v//P/9//7//v/9//z/
/v/9//3//f/9//3//P/8//z//P/7//v//P/8//z/+//3//f/9//3//n/+f/5//j/9v/2
//b/9f/z//T/9P/0//X/9f/2//b/8//y//L/8//z//P/8//z//X/9P/0//T/9P/1//X/
9f/2//b/9//3//X/9v/2//b/9v/2//b/9//3//f/+P/4//j/+P/4//n/+v/7//z//f/8
//z//P/7//3//f/9//3//f/7//r/+v/6//r/+v/8//z//P/8//z//P/8//z//v/+////
AAAAAAEAAQADAAIAAwACAAEAAgADAAUABgAEAAQABAADAAQABAAFAAUABQAFAAQAAgAB
AP7//P/7//n/+P/4//f/9//4//j/+f/8//z//v8BAP///v/+//7//v/9//z/+//5//n/
+P/3//X/9f/1//X/9v/2//b/9v/2//b/9v/1//P/8//z//P/8//z//P/9P/y//L/9v/7
//3/AAAGAA0AGAAjACsANABDAFsAeQCWALEAygDmAPcA6gDHAJ0AawAzAP7/zP+g/4//
n/+x/7r/xf/L/87/z//W/9j/2f/b/+D/5v/m/+P/4//q/+n/6v/s//D/8f/w//D/8P/w
//L/8v/y//P/8//0//T/9P/z//P/8//z//P/9P/0//T/8v/y//L/8v/0//T/9P/1//P/
8//z//P/9f/1//X/9f/0//T/9P/0//b/9v/2//b/9P/1//X/9f/3//f/9v/2//b/9//3
//j/+P/5//n/+v/8//z//P/8//v/+//7//v//f/9//3//f/8//z//P/9//3//f/9//3/
/f/9//3//f/9//3//f/8//r/+v/5//n/+f/5//j/+P/5//n/+f/5//n/+f/6//v//f/+
//7//v8AAP/////////////+//7//v/+//3//f/8//z//P/7//r/+//8//3//f/9//3/
/P/6//r/+v/5//f/+P/4//j/9//3//j/+P/5//j/+P/5//f/9//3//f/+P/4//n/+v/6
//v/+//7//r/+v/7//v//f/+//7//v/+//7//v///wEAAQACAAIAAAAAAAAAAQABAAEA
AQABAAEAAgADAAMAAwAEAAIAAgACAAIAAgACAAIAAgACAAIAAgACAAAAAAABAAIABAAF
AAUABwAFAAcABwAHAAcABwAIAAgACgAKAAoACQAGAAYABwAHAAkACQAIAAYABQACAAAA
///9//z//P/7//v//P/8//3//P/8//7/AQADAAIAAgACAAIAAQAAAP///f/9//z/+//7
//v/+//7//j/+P/4//j/9v/2//b/9f/3//f/9//3//f/9//3//j//P/8//r/+f/7//z/
AgALABYAHwApADQAQQBVAG8AjACnAMQA4gD/AAgB+wDZAKkAbQAwAPb/wP+X/5X/q/+4
/73/xf/K/83/1P/a/9n/2f/e/+L/4v/j/+P/5P/p/+z/7v/u//H/8P/w//D/8P/y//L/
8v/z//P/9P/0//T/9f/1//X/9f/1//b/9v/2//b/9v/2//b/+P/4//j/+f/3//f/9//3
//n/+f/5//n/+P/4//j/+P/6//r/+v/6//j/+f/5//n/+//7//r/+v/8//3//f/+//7/
/////wAA/v/+//7//v/+////AAABAP//////////AAAAAAAAAQADAAMAAwADAAMAAwAD
AAMAAQABAAEAAAACAAIAAQABAAAA///9//z//f/9//3//f//////AAABAAIAAgABAAAA
AgABAAEAAQABAAEAAAAAAAIAAgABAAEAAAAAAAAA//////////////3//f/9//z//v/+
//7//f/7//z//P/8//v/+//8//z/+//6//r/+//5//n/+f/5//v/+v/6//r//P/9//3/
/f/8//z//f/9//v//P/8//z//v/+//7/////////AAAAAAAAAAAAAAEAAQABAAEAAQAB
AAIAAwADAAMAAwADAAMAAwADAAQABgAEAAQABAAEAAQABAAEAAQABAAEAAQABAAGAAYA
BwAIAAYABwAHAAkACQALAAsACwALAAsADAAMAAwADAAMAAsACgAKAAsACwALAAsACgAI
AAkABgAEAAMAAQAAAAAA///9//7//v///wAAAAACAAUABQAEAAQABAAGAAUABAADAAAA
///9//v/+//7//v/+//8//z//P/8//z//P/8//v/+//7//v/+//5//n/+f/6//r/+v/6
//v///8AAAQACQASABsAIwAuADsASwBfAHwAmQC0ANQA8wAEAf8A4wCzAHcANgD6/8T/
mf+L/5v/sP+5/8P/yP/N/9D/1P/V/9n/2v/c/+D/4//j/+b/5//q/+z/7v/t//D/8P/w
//D/8v/y//L/8//x//L/8v/y//X/9f/1//X/8//0//T/9P/0//T/9P/0//T/9P/0//X/
9f/1//X/9f/1//X/9f/1//T/9P/0//T/9v/2//b/9v/0//X/9f/1//f/9//2//b/+P/5
//n/+v/4//n/+f/6//r/+v/6//r/+v/7//z//f/9//3//f/9//z//P/8//3//f/9//3/
/f////////////3//f/9//z//P/8//v/+//7//v/+v/6//n/+f/5//n/+f/5//r/+//7
//z//P/8//7//f/9//3//f/9//z//P/8//z/+//7//z//P/8//v/+f/5//n/+f/5//n/
+f/4//j/+P/4//f/9//4//j/+P/3//f/+P/4//f/9v/2//f/9//3//f/9//3//b/9v/2
//b/9//3//f/9v/2//f/9//3//j/+P/4//j/+P/4//n/+//7//z//P/6//r/+v/7//v/
+//7//v//f/+///////9//3//f/9///////+//z//P/8//z//v/+//7//v/+//7//v/+
//7//v///wAAAgADAAMABQAFAAcABwAHAAkACQAKAAoACAAIAAgABwAGAAYABwAHAAUA
BQAEAAIAAwAAAP7//f/5//j/+P/3//X/9v/2//f/+v/6//z///////7//v/+//z/+//6
//n/9//3//b/9f/1//X/9f/1//T/9P/0//T/9v/2//b/9f/z//P/8//z//P/8//z//T/
9P/2//b/9//3//j//v8HABAAFwAdACgANQBFAF0AeACTAK4AzADnAPIA5wDFAJMAVQAU
ANz/qP+F/3//k/+m/6//t/++/8X/yP/O/8//0//W/9r/2v/b/93/4P/h/+T/5v/o/+n/
6v/q/+r/6v/s/+z/7P/t/+//8P/w//D/7//v/+//7//x//L/8v/y//D/8P/w//D/8v/y
//L/8//x//H/8f/x//P/8//z//P/9P/0//T/9P/0//T/9P/0//T/9f/1//X/9//3//b/
9v/2//f/9//4//r/+//7//z/+v/6//r/+v/6//v//P/9/////////////v/+//7///8B
AAEAAQABAAMAAwADAAMAAQABAAEAAAAAAAAA///////////+//7/////////////////
AAABAAIAAgABAAAAAgABAAEAAQABAAEAAAAAAAAAAAD/////AAAAAAAA///9//3//f/9
//3//f/9//z//P/8//z/+//7//z//P/8//n/+f/6//r/+//6//r/+//7//v/+//7//v/
+v/6//r/+v/7//v/+//8//z//f/9//z//P/7//r/+//8//3////9//3//v/+//7//v/+
/////////////////wAAAQABAP////8BAAUABAADAAIAAQAAAAIAAgACAAIAAgACAAIA
AgACAAIAAwAEAAQABQAFAAcABQAHAAcABwAJAAkACgAKAAgACAAIAAcACAAIAAkACQAH
AAcABgAEAAMAAAD+//3/+//6//r/+f/5//r/+v/7//r/+v/8////AQAAAAAAAAD+//3/
/P/7//n/+f/4//f/9//3//f/9//4//j/+P/4//j/+P/4//f/9f/1//X/9f/3//f/9//4
//j/+P/4//v//f8CAAoAEQAYAB8AKwA4AEcAWwB1AJAApwDEAN4A5QDUALEAhQBNABMA
3P+u/4r/h/+d/6//tv+//8X/yP/N/9T/1v/X/9v/4P/g/+D/4f/j/+b/6f/s/+7/7v/v
/+7/7v/u/+7/8v/y//L/8//z//T/9P/0//P/8//z//P/9f/2//b/9v/0//T/9P/0//b/
9v/2//f/9f/1//X/9f/1//X/9f/1//b/9v/2//b/+P/4//j/+P/2//f/9//3//v/+//6
//r/+v/7//v//P/6//v/+//8//z//P/8//z//v///wAAAQABAAEAAQABAAIAAgACAAMA
AwADAAMAAwABAAEAAQABAAMAAwADAAIAAgACAAEAAQD//////v/+////////////////
/wAAAQABAAIAAgACAAQAAwADAAMAAQABAAAAAAAAAAAA/////wAAAAAAAP///f/9//3/
/f/9//3//f/8//z//P/8//v//f/+//7//v/7//v//P/8//v/+v/6//v/+//7//v/+//7
//r/+v/6//r/+//7//v/+v/6//v/+//9//7//v/+//z//P/8//3//f/9//7//v/+//7/
/v////////////////8AAAEAAgADAAQAAgACAAIAAgAEAAQABAAEAAIAAgADAAQABgAH
AAcACQAJAAsACwALAAkACQAKAAoADAAMAAwACwAMAAwADQANAA0ADQAMAAoABwAEAAIA
AQAAAAAAAQABAAAAAAD/////AAAAAAIABQADAAIAAgACAAMAAwADAAMA//////7//f/7
//v/+//7//z//P/8//z/+v/6//r/+f/7//v/+//7//v/+//7//z//P/6//r/+//9//7/
BAANABgAHwArADgARwBZAHMAkgCvAMwA7AAFARAB/QDZAKkAbwAyAPj/wP+X/5f/r/++
/8P/y//Q/9H/1P/Y/93/3//g/+b/7P/p/+X/6v/v/+7/7v/u//H/9P/0//T/9P/2//b/
9v/3//n/+v/6//r/+f/5//n/+f/3//j/+P/4//r/+v/6//r/+v/6//r/+//7//v/+//7
//3//f/9//3//P/8//z//P/+//7//v/+//7///////////////7//v8AAAEAAQACAAAA
AQABAAIABAAEAAQABAAGAAcACAAJAAcABwAHAAcABgAGAAYABwAJAAkACQAJAAkACQAJ
AAkABwAHAAcABgAGAAYABQAFAAUABQAEAAQAAwADAAMAAwADAAMABAAFAAkACgAKAAoA
CAAHAAcABwAIAAkACQAKAAgACAAHAAcACAAIAAgABwAGAAcACAAJAAgABwAGAAQABgAG
AAYABQADAAQABAAEAAMAAwAEAAQABQAEAAQABQAEAAMAAgABAAIAAgADAAQABAAFAAUA
BQAGAAYABwAHAAcACAAIAAgACAAIAAgACQALAAsADAAMAAoACgAKAAsADQANAA0ADQAP
AA4ADwAOAA4ADgAOAA4ADgAOAA4ADgAOAA4ADgAOAAwADAANAA4ADgAPAA8AEQARABMA
EwATABMAEwAUABQAFgAWABYAFQASABIAEwATABUAFQAUABIAEQAOAAwACwALAAoACgAJ
AAcACAAIAAkACgAKAAwADwAPAA4ADgAOAAwACwAKAAkABwAHAAYABQADAAMAAwADAAQA
BAAEAAQAAgACAAIAAQABAAEAAQABAAEAAQABAAIAAgACAAAAAQAHAAoADAARABoAIwAr
ADQAQQBVAG0AiAClAMAA3AD7AA4BBwHpAL8AhwBGAAgA0P+h/5H/pf+4/8H/x//O/9P/
2P/e/9//3//i/+b/6P/r/+v/7v/x//L/9P/2//f/+P/4//j/+P/6//r/+v/7//v//P/8
//z/+//7//v/+//9//7//v/+//z//P/8//z//P/8//z//f/9//3//f/9//3//f/9//3/
/v/+//7//v/8//z//P/8//7/////////AAD///3//P/+//////8AAAAAAQABAAIAAAAA
AAAAAAAAAAEAAgADAAMAAwADAAMABgAGAAYABwAFAAUABQAFAAUABQAFAAUABQAFAAUA
BAACAAIAAQABAAEAAQAAAAAAAQABAAEAAQD/////AAABAAEAAgACAAIABAADAAMAAwAF
AAUABAAEAAQABAADAAMAAQAAAP///f/8//3//v////3//f/9//z//P/8//z/+//7//z/
/P/8//v/+//8//z/+//6//r/+//5//n/+f/5//v/+v/6//r/+v/7//v/+//6//r/+//7
//v//P/8//z//v/+//7////9//3//v/+//7//v/+/////////////////wAAAQABAAEA
AQD/////AAAAAAAAAAAAAAAAAAAAAAAAAAAAAAAAAAACAAIAAwAEAAQABQAFAAcABQAH
AAcABwAHAAcACAAIAAgACAAIAAcABgAGAAcABwAHAAcABgAEAAMAAAD+//3/+//6//r/
+f/5//r/+v/7//z//P/+/wEAAQAAAAAAAAAAAP///v/9//v/+//6//n/+f/5//n/+f/6
//r/+v/6//j/+P/4//f/+f/5//n/+f/5//n/+f/6//j/+v/6//v//f8AAAQACQASABsA
IQAqADkARwBZAHQAjwCqAMQA3wDuAOcAywCbAGEAJADq/7b/i/9//5H/pP+v/7n/wv/J
/87/1P/X/9n/2v/e/+L/5f/n/+j/6//s/+7/8P/v//H/8v/z//T/9v/2//b/9//1//b/
9v/2//n/+f/5//n/9//4//j/+P/6//r/+v/6//r/+v/6//v/+//7//v/+//7//v/+//7
//r/+v/6//r/+v/6//r/+v/6//v/+//7//3//f/8//z//P/9//3//v/+//////8AAAAA
AAAAAAAAAAABAAIAAwABAAEAAQABAAIAAgACAAMABQAFAAUABQAFAAUABQAFAAUABQAF
AAQABgAGAAUABQAFAAUABAAEAAMAAwADAAMAAwADAAQABQAFAAYABgAGAAYABQAFAAUA
BQAFAAQABAACAAIAAQABAAIAAgACAAEAAAABAAIAAwABAAEAAQAAAAAAAAAAAP////8A
AAAAAAD/////AAAAAP3//P/8//3//f/9//3//f////7//v/+//z//f/9//3//v/+////
///9//7//v/+//7//v/+/////////wAAAAAAAAAAAAABAAEAAQABAAEAAQACAAMAAwAB
AAEAAQABAAMAAwACAAIAAgACAAIAAgACAAIAAgACAAIAAgACAAIAAgADAAQABgAHAAcA
CQAHAAkACQAJAAkACQAKAAoACgAKAAoACQAGAAYABwAHAAcABwAGAAQAAwAAAP7//f/5
//j/+P/3//n/+v/6//v//P/8//7/AQABAAAAAAAAAAIAAQAAAP//+//7//r/+f/5//n/
+f/5//r/+v/6//r/+v/6//r/+f/5//n/+f/5//n/+f/5//r/+v/4//r/+//9/wAABAAJ
ABAAGQAhACoANwBFAFkAcACJAKAAvADVAOAA0QCtAH0ARwAMANj/qv+J/4X/l/+o/7P/
vf/E/8v/0P/U/9f/2f/e/+L/5v/n/+n/6v/r/+7/8P/y//P/9v/2//b/9v/3//b/9f/1
//f/+P/4//j/+f/5//n/+f/5//r/+v/6//r/+v/6//r/+v/6//r/+//7//v/+//7//n/
+f/5//n//P/8//z//P/8//z//P/8//z//f/9//3//f/9//z//P/+//////8AAP7/////
/wAAAgACAAIAAgACAAMABAAFAAUABQAFAAUABgAGAAYABwAHAAcABwAHAAcABwAHAAcA
CQAJAAkACAAIAAgABwAHAAUABQAEAAQAAwADAAMAAwADAAMABAAFAAcACAAIAAgACAAH
AAcABwAHAAcABgAGAAYABgAFAAUABAAEAAQAAwADAAMAAwADAAMAAwADAAIAAgACAAIA
AQABAAIAAgACAP////8AAAAAAQAAAAAAAQABAAEAAQABAAEAAAAAAAAAAAABAAEAAQAC
AAIAAwADAAEAAgACAAIAAgACAAIAAwADAAMABAAEAAQABAAEAAUABwAHAAcABwAFAAYA
BwAHAAUABQAFAAUABwAHAAgACAAGAAYABgAGAAYABgAGAAYABgAGAAYABgAGAAYABwAI
AAoACwALAA0ACwANAA0ADQANAA0ADgAOAA4ADgAOAA0ADAAMAA0ADQALAAsACgAIAAcA
BAACAAEA///+//7//f///wAAAAABAAIAAgAEAAcABQAEAAQABAAEAAMAAgABAAEAAQAA
AP///f/9//3//f/+//7//v/+//z//P/8//v//f/9//3//f/9//3//f/+//z//P/+//3/
AQAEAAoADwAWAB8AJwAwAD0ATQBjAHwAkwCuAMgA3QDeAMcAoQBxAD0ACADW/6z/kf+T
/6f/tv+//8n/zv/T/9j/3v/h/+H/4v/o/+r/6//r/+7/8f/y//T/9v/3//j/+P/4//j/
+v/6//r/+//7//z//P/8//3//f/9//3//f/+//7//v/+//7//v/+/wAAAAAAAAEAAQAB
AAEAAQADAAMAAwADAAIAAgACAAIAAgACAAIAAgACAAMAAwADAAMAAwACAAIABAAFAAUA
BgAEAAUABQAGAAYABgAGAAYABgAHAAgACQAJAAkACQAJAAoACgAKAAsADQANAA0ADQAL
AAsACwALAA0ADQANAAwACgAKAAkACQAHAAcABgAGAAcABwAHAAcABwAHAAgACQALAAwA
DAAMAAwACwALAAsADQANAAwADAAMAAwACwALAAoACgAKAAkACQAJAAkACQAJAAkACQAI
AAgACAAIAAcABwAIAAgACAAHAAcACAAIAAcABgAGAAcABwAHAAcABwAHAAYABgAGAAgA
CQAJAAkACAAIAAkACQAJAAoACgAKAAgACAAIAAkACQAJAAoACgAMAAwADAANAAsACwAL
AAsACwAMAA0ADQAPAA8ADwAPAA8ADwAQABAADgAOAA4ADgAOAA4ADgAOAA4ADgAOAA4A
DgAOAA4ADgAPABAAEgATABMAFQATABUAFQAVABUAFQAWABYAFgAWABYAFQAUABQAFQAV
ABcAFwAWABQAEwAQAA4ADQAJAAgACAAHAAkACgAKAAsADAAMAA4AEQARABAAEAAQAA4A
DQAMAAsACwALAAoACQAJAAkACQAJAAgACAAIAAgACgAKAAoACQAJAAkACQAJAAkACQAJ
AAoACgAKAAoACwANABIAGgAhACoAMwA5AEQAUwBnAH0AlgCvAMoA4gDtAOAAvwCTAF8A
KQD2/8b/ov+b/63/vf/I/9P/2//c/+H/5v/q/+v/7f/y//T/9v/5//v//P/9//7/AAAC
AAUABAAEAAQABAAGAAYABgAHAAcACAAIAAgABwAHAAcABwAJAAoACgAKAAoACgAKAAoA
CgAKAAoACwALAAsACwALAAsACwALAAsADAAMAAwADAAMAAwADAAMAAwADQANAA0ADwAP
AA4ADgAOAA8ADwAQAA4ADwAPABAAEgASABIAEgAQABEAEgATABUAFQAVABUAFgAWABYA
FwAXABcAFwAXABcAFwAXABcAFQAVABUAFAAUABQAEwATABMAEwASABIAEwATABMAEwAR
ABEAEgATABMAFAAUABQAFgAVABUAFQAVABUAFAAUABYAFgAVABUAFAAUABQAEwATABMA
EwATABMAEwATABIAEgASABIAEQARABIAEgASAA8ADwAQABAAEQAQABAAEQARABEAEQAR
ABEAEAAQABAAEgATABMAEwASABIAEwATABEAEgASABIAFAAUABQAFQAVABUAFgAWABYA
FgAWABcAFwAXABcAFwAVABYAFwAXABcAFwAXABcAFwAZABgAGAAYABgAGAAYABgAGAAY
ABgAGAAYABgAGAAaABoAGwAcABoAGwAbAB0AHQAfAB8AHwAfAB8AIAAgAB4AHgAeAB0A
HgAeAB8AHwAfAB8AHgAcABsAGAAWABUAEwASABIAEQARABIAEgATABQAFAAWABkAGQAY
ABgAGAAYABcAFgAVABMAEwASABEAEQARABEAEQAQABAAEAAQABAAEAAQAA8AEQARABEA
EQARABEAEQASABAAEAASABMAEwAYABwAIwAsADMAOQBEAFEAYQB1AIwApQC8ANYA6wDs
ANMAqwB5AEUADgDe/7T/nf+h/7f/yP/T/9v/4P/l/+r/7v/x//X/+P/6//7/AQADAAQA
BQAIAAgACgANAAwADAAMAAwAEAAQABAAEQAPABAAEAAQABEAEQARABEAEQASABIAEgAS
ABIAEgASABIAEgASABMAEwATABMAEwAVABUAFQAVABUAFAATABIAFAAUABQAFAAUABUA
FQAVABcAFwAWABYAGAAZABkAGgAYABkAGQAaABoAGgAaABoAHAAdAB4AHwAdAB0AHQAd
AB4AHgAeAB8AIQAhACEAIQAhACEAIQAhACEAIQAhACAAIAAgAB8AHwAfAB8AHgAeAB8A
HwAfAB8AHQAdAB4AHwAhACIAIgAiACAAHwAfAB8AIQAhACAAIAAgACAAHwAfAB4AHgAe
AB0AHQAdAB0AHQAdAB0AHQAcABwAHAAcABsAGwAcABwAHAAdAB0AHgAeAB0AHAAcAB0A
GwAbABsAGwAdABwAHAAcABwAHQAdAB0AHgAeAB8AHwAfACAAIAAgAB4AHgAeAB8AIQAh
ACIAIgAiACIAIgAjACEAIQAhACEAIwAkACUAJQAjACMAIwAjACUAIwAkACQAIgAiACIA
IgAkACQAJAAkACYAJgAmACYAJgAmACcAKAAoACkAKQArACsALQAtAC0ALQAtAC4ALgAu
AC4ALgAtACwALAAtAC0ALQAtACwAKgApACYAJAAjACEAIAAgAB8AHwAgACAAIQAkACQA
JgApACcAJgAmACYAJgAlACQAIwAhACEAIAAfACEAIQAhACEAHgAeAB4AHgAgACAAIAAf
AB8AHwAfAB8AIQAhACEAIgAeACAAIgAjACUAKAAqADEAOABDAEkAUgBfAG0AfwCWAK0A
xgDeAPEA9gDjALsAiwBZACgA9v/O/7X/t//J/9j/5f/t//L/+f/8/wAAAwAFAAoADAAQ
ABMAEwASABMAFgAaABoAGwAeAB4AHgAeACAAIAAgACEAIwAkACQAJAAjACMAIwAjACMA
JAAkACQAJAAkACQAJAAkACQAJAAlACUAJQAlACUAJQAlACUAJQAnACgAKQAqACgAKAAo
ACgAKgArACsAKwArACsAKgAqACoAKwArACwALAAtAC0ALgAwADAAMAAwADAAMQAyADMA
MwAzAA==
         </WaveFormData>
      </LeadData>
      <LeadData>
         <LeadByteCountTotal>10000</LeadByteCountTotal>
         <LeadTimeOffset>0</LeadTimeOffset>
         <LeadSampleCountTotal>5000</LeadSampleCountTotal>
         <LeadAmplitudeUnitsPerBit>4.88</LeadAmplitudeUnitsPerBit>
         <LeadAmplitudeUnits>��V</LeadAmplitudeUnits>
         <LeadHighLimit>2147483647</LeadHighLimit>
         <LeadLowLimit>268435456</LeadLowLimit>
         <LeadID>V5</LeadID>
         <LeadOffsetFirstSample>0</LeadOffsetFirstSample>
         <FirstSampleBaseline>0</FirstSampleBaseline>
         <LeadSampleSize>2</LeadSampleSize>
         <LeadOff>FALSE</LeadOff>
         <BaselineSway>FALSE</BaselineSway>
         <ExcessiveACNoise>FALSE</ExcessiveACNoise>
         <MuscleNoise>FALSE</MuscleNoise>
         <LeadDataCRC32>742567147</LeadDataCRC32>
         <WaveFormData>
DgAOAA4ADgAQABAAEAAQABAAEAAQABAAEAAQABAAEAAOAA4ADgAOAAwADAAMAAwACgAK
AAoACgALAAwADQAOAA4ADgAOAA4AEAAQABAAEAAQABAAEAAQABAAEAAQABAADgAOAA4A
DgAMAAwADAAMAAwADAAMAAwACgAKAAoACgAKAAoACgAKAAoACgAKAAoACgAKAAoACgAK
AAoACgAKAAoACgAKAAoADAAMAAwADAAOAA4ADgAOABAAEAAQABAADgAOAA4ADgAQABAA
EAAQABIAEgASABIAEgASABIAEgASABIAEgASABIAEgASABIAEAAQABAAEAASABIAEgAS
ABIAEgASABIAEgASABIAEgAUABQAFAAVABMAEwATABQAFAAVABYAFgAWABcAGAAYABYA
FwAYABgAGQAZABkAGQAXABYAFQAUABgAGAAYABYAFgAVABIAEAAPAA8ADQAMAAkACQAK
AAoADAAMAAwADgARABEAEQARAA8ADgANAAwADQALAAoACQAIAAgACAAIAAYABgAGAAYA
CAAIAAgABwAGAAUABAADAAUABAAEAAQABAAEAAQABgAGAAgACQAPABUAHQAjAC8APABO
AGUAhACoAM0A8AAVATgBTAFCAR4B6QCnAGMAKQD2/8z/wv/T/9//4v/m/+f/6P/t/+3/
7f/w//H/8v/0//b/9//2//b/+f/6//3//v///////////wAAAQABAAEAAQABAAEAAwAB
AAEAAQABAAMABAAEAAMAAQACAAIAAgACAAIAAgACAAIAAgACAAIAAgABAAEAAQACAAIA
AgACAAIAAgADAAMAAwADAAQABAACAAMAAwADAAUABQAFAAYABgAHAAcACAAKAAoACgAK
AAsADAANAA0ADQANAA0ADQANAA0ADQAOAA8ADwAPAA8AEAAQABAAEAARABEAEQARABAA
DwAOAAwACwAKAAkACAAKAAsACwALAAkACgAKAAwADAAMAA0ADQANAA0ADQANAAwADAAL
AAsACwALAAoACgAKAAoACgAKAAsACwALAAsACwAKAAoACAAGAAYABgAGAAgACAAIAAgA
BgAGAAYABgAFAAUABgAGAAUABQAFAAUAAwADAAMABAAFAAUABQAFAAUABQAEAAQABAAF
AAUABQAGAAYABQAFAAcACAAIAAgABwAIAAgACAAIAAgACQAKAAoACgALAAsACQAKAAoA
CgAIAAkACQAJAAoACgAIAAgACAAIAAgACAAIAAgACAAIAAgACQAJAAcABwAIAAgACgAM
AA0ADgANAA4ADgAOAA0ADgAOAA0ADwAPAA8ADgANAAwACwAMAAwADAAKAAoACQAGAAQA
AwADAAEAAAD//wEAAgACAAQAAgACAAQABQAFAAUABQAFAAQAAwACAAEA///+//3//P/+
//7//v/+//7//v/+//7/AAAAAP////////////////7//v/+//7//v8AAAIAAAACAAUA
CQANABUAHQAlADAAQgBZAHQAlgC3ANoA/wAiATIBJgECAc8AkwBVAB0A7P/G/7r/yf/V
/9j/4P/h/+D/4f/j/+P/5P/l/+b/5v/m/+f/5v/m/+n/6P/p/+z/7f/t/+3/7f/s/+3/
7f/t/+//7//v//H/8P/v/+7/7f/r/+z/7P/r/+3/7v/u/+7/7v/u/+7/7v/u/+7/7v/u
/+7/7f/t/+3/7v/u/+7/7v/u/+7/7//v/+3/7f/u/+7/7P/t/+3/7f/t/+3/7f/u/+7/
7//v//D/8v/y//L/8v/z//T/9f/1//f/9//3//f/9//3//f/+P/5//n/+f/5//j/+P/4
//j/9//3//f/9//1//X/9f/0//X/9P/z//L/8v/z//P/8//z//T/9P/2//b/9v/3//f/
+f/5//n/+f/6//r/+f/5//f/9//2//b/+P/4//j/+P/1//X/9f/1//f/9v/2//T/9P/0
//T/9P/y//L/8v/y//L/8v/y//L/8f/x//L/8v/x//H/8f/x//H/8f/x//L/8f/x//H/
8f/x//H/8P/w/+//7//u/+3/7v/u/+3/7f/t/+7/7v/u/+3/7v/u/+7/8P/w//H/8v/w
//D/8f/x//H/8v/y//L/9P/z//L/8P/w//D/8P/x//L/8//0//T/9P/1//X/9f/1//b/
9v/3//j/+P/4//f/+P/4//j/+//8//z/+//5//n/+f/4//r/+v/6//z/+v/6//j/+P/5
//b/9P/z//H/7//u/+3/7f/u/+7/8P/y//L/9P/1//P/8//z//P/8v/x//D/7//t/+z/
6//q/+j/6P/o/+j/6P/o/+j/6P/o/+j/5//n/+b/5f/k/+P/5P/k/+T/5P/g/+D/5P/m
/+j/6//x//n/AQANABcAJAA8AFsAgACmAMcA6gALASQBHgH+ANIAnwBjACkA9//K/7b/
wP/L/8v/zP/O/8v/yv/N/83/zf/O/8//0P/Q/8z/zf/Q/9L/0f/U/9f/2P/X/9f/1//X
/9j/2f/Z/9n/1//X/9f/2f/X/9f/1//X/9f/2P/Y/9f/1f/W/9b/1v/W/9b/1v/W/9T/
1P/U/9T/1v/V/9X/1f/U/9T/1P/U/9P/0v/S/9H/0f/R/9L/0v/Q/9H/0f/R/9H/0f/R
/9L/1P/V/9X/1v/W/9b/1v/W/9b/1v/W/9X/1f/V/9X/1f/X/9f/1//Y/9f/1//X/9f/
2P/Y/9j/2P/X/9f/1//X/9b/1f/U/9L/0v/S/9L/0v/U/9X/1f/V/9X/1v/W/9j/2f/a
/9z/3f/f/9//3//f/97/3v/d/93/3v/f/9//4P/g/+D/4P/g/+H/4f/h/+H/4f/g/+D/
3v/e/97/3v/e/97/3v/e/97/3v/e/97/3v/f/9//4P/g/+P/4//j/+P/5f/l/+X/5v/n
/+f/5//n/+n/6f/o/+j/6v/r/+v/6//s/+z/6//r/+3/7v/u/+7/8f/y//L/8v/w//D/
8f/y//D/8P/x//H/8f/y//L/8v/y//L/8v/y//L/8v/y//L/8//z//L/8f/x//D/8//0
//T/9P/z//T/9P/0//X/9v/2//X/9//3//f/9v/0//T/9P/2//f/+P/3//j/+f/2//T/
8//1//P/8v/x//H/8v/y//T/9v/2//j/+f/6//v//P/9//z/+//6//n/+f/4//f/9v/0
//T/9P/0//T/9P/0//T/9P/0//P/8//z//P/8//z//T/9P/0//T/9v/2//b/9P/0//X/
+/8FAAsAFQAfACwAQABbAIAApADJAPAAFQE6AUwBQgEkAfMAtwB3ADsABADa/9L/3//l
/+T/5v/n/+b/6f/t/+v/6P/r/+z/6v/q/+v/6v/u/+//8P/v//L/8f/x//H/8f/y//P/
8//z//T/9f/2//n/+f/5//n/+f/7//z//P/7//v//P/8//z/+v/6//r/+v/6//r/+v/6
//z/+//7//v//P/8//z//P/8//z//f/9//3//f/+//7//v////////////////8AAAAA
AQABAAIAAgACAAIAAgAFAAYABwAHAAcABwAHAAcABwAHAAcACAALAAsACwALAAwADAAM
AAwACwALAAsACwALAAsACwAKAAkACAAHAAYABgAHAAcABwAJAAoACgAMAAoACgALAAsA
CQAJAAkACQAKAAoACQAJAAkACQAIAAgACAAIAAgACAAFAAUABQAFAAUABAAEAAIABAAE
AAQABAAEAAQABAAEAAIAAgACAAIAAQABAAIAAgADAAMAAwADAAMAAwADAAQABQAFAAUA
BQAHAAcABgAGAAYABwAHAAcACAAIAAcABwAJAAoACgAKAAsADAAMAAwACgAKAAsADAAO
AA4ADwAPAA8AEAAQABAAEAAPABEAEgAQABAAEAAQABAAEAAQABAAEAAQABEAEQATABMA
FAAUABMAFAAUABQAFwAYABgAGAAXABgAGAAXABkAGQAZABgAFgAWABYAGAAYABgAFgAW
ABYAFAATABMAEwARABAADwANAA4ADgAQABAAEAASABMAEwATABMAEwASABEAEAAPAAsA
CgAJAAgACgAKAAoACgAIAAgACAAIAAgACAAHAAcABwAHAAcABwAGAAYABgAGAAYABgAI
AAgACAAJAAsAEQAXACEAKQA0AEYAXwB8AKIAyQDuABMBOgFWAVYBPgEPAdMAjwBRABoA
6v/W/+H/7f/u//D/8f/w//H/8f/x//T/9f/0//T/9P/1//b/+P/5//j/+f/6//3//f/9
//3//v/////////9//3//f///wEAAQABAAEA//8AAAAA///9//7//v/+//7//v/+//7/
/v/+//7//v/8//v/+//7//7//v/+//7//v/+////////////AAAAAAAAAQABAAEAAwAD
AAMABAADAAMAAgACAAIAAgACAAIAAQACAAMAAwADAAMAAwADAAMAAwADAAQABQAFAAUA
BQAGAAYABgAGAAMAAwADAAMAAQABAAEAAAAAAAAAAAAAAAAAAQABAAEAAQACAAIABAAE
AAQABQAFAAUABQAFAAUABgAGAAUABQAFAAUABAAEAAQABAAEAAQAAwADAAMAAwAFAAQA
BAACAAQABAAEAAQAAgACAAIAAgABAAIAAwAEAAMAAwAEAAQAAwADAAMAAwAFAAUABQAG
AAUABQAFAAUABwAHAAYABgAEAAUABQAFAAYABgAFAAUABwAIAAgACAAIAAgABwAGAAYA
BgAHAAgACAAIAAkACQAJAAoACgAKAAwACwAKAAgACAAIAAgACAAIAAgACAAKAAoACwAL
AAsACwAMAAwACwAMAAwADAANAA4ADgAOAA8AEAAQAA8AEQARABEAEAAOAA4ADgAQAA4A
DgAMAAwADQAKAAgABwAFAAMAAgABAAEAAgACAAQABgAGAAgACQAJAAkACQAJAAYABQAE
AAMAAwACAAEAAAAAAAAAAAAAAP7//v/+//7/AAAAAP////////////////7//v/+//7/
/v8AAAIAAgACAAEABQANABMAGwAjADAARABdAHwAogDHAOoAEQE4AU4BSAEoAfMAswBt
ADEA+v/Q/8b/0//d/97/4P/j/+T/5f/n/+f/6P/r/+z/6v/q/+v/7P/s/+//8P/x//L/
8//z//P/8//0//X/9f/1//X/9f/1//f/9f/1//X/9f/3//j/+P/3//f/+P/4//j/9v/2
//b/9v/4//j/+P/4//j/9//3//f/+v/6//r/+v/6//r/+//7//v/+//8//z//P/9//3/
/f/9//3//f/+/wAAAQABAAIAAgACAAIAAgADAAQABQAFAAUABQAFAAUAAwADAAMABAAF
AAUABQAFAAYABgAGAAYABQAFAAUABQAFAAUABQAEAAUABAADAAIABAAFAAUABQAFAAYA
BgAIAAgACAAJAAkACwALAAsACwAMAAwACwALAAsACwAKAAoADAAMAAwADAAJAAkACQAJ
AAsACgAKAAgACAAIAAgACAAKAAoACgAKAAgACAAIAAgABwAHAAgACAAJAAkACQAJAAcA
BwAHAAgABwAHAAcABwAHAAcABgAGAAYABwAHAAcACgAKAAkACQAHAAgACAAIAAcACAAI
AAgACAAIAAkACgAKAAoACwALAAsADAAMAA4ADgANAAwACwAKAAwADAAMAAwADAAMAA0A
DQALAAsADAAMAA0ADgAOAA4ADwAQABAAEAARABIAEgARABEAEQARABAAEAAQABAAEgAQ
ABAADgAOAAsACAAGAAUABQADAAIAAQABAAIAAgAEAAIAAgAEAAUABQAFAAUABQACAAEA
AAD//////v/9//z//P/8//z//P/6//r/+v/6//r/+v/5//n/9//3//f/9//3//j/+f/6
//r/+v/8//z//v8DAAsAEQAVAB0AKwA+AFYAdQCYALwA3QACASUBOAEsAQoB2gChAGEA
KQD3/9D/xv/W/9//4f/k/+T/4//k/+f/5//n/+j/6f/o/+j/6P/p/+r/7P/v/+7/7//w
/+//7//v/+//7v/v/+//7//x//H/8f/z//H/8f/x//H/8//0//T/8//x//L/8v/y//L/
8v/y//L/8v/y//L/8v/y//H/8f/x//T/9P/0//T/9P/0//X/9f/z//P/9P/0//T/9f/1
//X/9f/1//X/9v/0//X/9f/2//b/9v/2//b/9//4//n/+f/7//v/+//7//n/+f/5//r/
+//7//v/+//6//r/+v/6//v/+//7//v/+f/5//n/+P/3//b/9f/0//b/9//3//f/9f/2
//b/+P/4//j/+f/5//f/9//3//f/9v/2//X/9f/3//f/9v/2//b/9v/2//b/9f/1//X/
9f/3//b/9v/0//T/9P/0//T/9P/0//T/9P/y//L/8v/y//H/8f/y//L/8f/x//H/8f/v
/+//7//w/+//7//v/+//7f/t/+z/7P/u/+//7//v//D/8P/v/+//7//w//D/8P/v//D/
8P/w//D/8P/x//L/8P/w//L/8v/y//L/8P/w//D/8P/y//L/8//z//H/8f/y//L/8f/y
//L/8v/z//T/9P/0//P/9P/0//P/9f/1//X/9P/2//b/9v/4//b/9v/0//T/8f/u/+z/
6//r/+n/6P/n/+X/5v/m/+j/6P/o/+r/6//p/+n/6f/p/+r/6f/o/+f/5P/i/+D/3v/c
/9z/3P/c/9z/3P/c/9z/2v/a/9n/2f/Z/9n/2f/Z/9b/1v/W/9b/1v/W/9b/1v/W/9f/
2f/h/+n/8f/9/wwAIAA7AF4AhgCrANIA9wAaASoBHgH8AM0AkQBRABcA4P+2/7D/v//D
/8T/xv/H/8T/xf/H/8n/yP/H/8r/zP/K/8X/xv/K/8n/yP/J/8r/zP/N/87/z//S/9P/
0//T/9P/0//T/9X/0//T/9P/0//T/9T/1P/T/9X/1v/W/9b/1v/W/9b/1v/W/9b/1v/W
/9j/1//X/9f/1v/W/9b/1v/Y/9j/2f/Z/9n/2f/a/9r/3P/d/93/3f/d/93/3f/e/+D/
4f/h/+L/4v/i/+L/4v/l/+b/5//n/+X/5f/l/+X/5//n/+f/6P/r/+v/6//r/+z/7P/s
/+z/6//r/+v/6//p/+n/6f/o/+j/6P/o/+j/6P/p/+n/6f/q/+z/7f/w//D/8P/x//H/
7//v/+//7//w//D/7//v/+//7//u/+7/7v/u/+7/7v/v/+//7//v//H/8P/w/+7/7v/u
/+7/7v/u/+7/7v/u/+3/7v/v//D/7//v//D/8P/w/+//7v/t/+//7//v//D/8f/x//H/
8f/y//P/8//0//T/9f/1//X/9v/2//X/9f/3//j/+P/4//f/+P/4//j/+v/6//v//P/+
//7////+//7//v/+//7//v/+//7//v8AAAAAAQABAP////8AAAAAAwAEAAQABAAFAAYA
BgAGAAcACAAIAAcACAAJAAoACgAIAAgACAAKAAgACAAGAAYABwAEAAIAAQADAAEAAAD/
//3//v/+/wAAAAAAAAIAAwADAAMAAwADAAQAAwACAAEAAQAAAP///v/8//z//P/8//7/
/v/+//7//v/+//3//f/9//3//f/9//7//v/+//7/AAAAAAAAAAACAAMABwANABMAGwAj
AC4AQABbAHwAogDHAOwAEQE2AVIBUgE4AQ8B0wCNAE8AGADk/8z/2f/n/+b/6P/p/+r/
6//t/+3/7v/v//D/8P/u/+//8v/0//X/9v/3//b/+f/5//n/+f/6//v/+//7//v/+//7
//3//f/9//3//f///wAAAAD///3//v/+//7//v/+//7//v/+//7//v/+/wAA////////
AAAAAAAAAAAAAAAAAQABAAEAAQACAAIAAgADAAMAAwAFAAUABQAGAAQABQAFAAYABwAG
AAUABAAHAAgACQAJAAkACQAJAAkACwALAAsADAALAAsACwALAA4ADgAOAA4ADQANAA0A
DQALAAsACwAKAAsACgAJAAgACQALAAwADQANAA4ADgAQABAAEAARABEAEQARABEAEQAS
ABIAEQARABEAEQAQABAADgAOAA4ADgAPAA8ADwAPAA8ADgAOAAwADgAOAA4ADgAMAAwA
DAAMAAoACgAKAAoACQAJAAoACgAJAAkACQAJAAkACQAJAAoACwALAAsACwANAA0ADAAM
AAwADQANAA0AEAAQAA8ADwAPABAAEAAQAA8AEAAQABAAEAAQABEAEgAQABAAEQARABMA
EgASABIAEgAUABQAFAAUABIAEgASABIAEgASABMAEwAVABUAFgAWABcAGAAYABgAGQAa
ABoAGgAbABwAHAAbAB0AHQAdABwAHAAcABwAHgAeAB4AHAAcABsAGAAWABUAFQATABIA
EQARABIAEgAUABQAFAAWABcAFwAXABcAFwAUABMAEgARABEAEAAPAA4ADAAMAAwADAAM
AAwADAAMAAwADAALAAsACwALAAsACwAIAAgACAAIAAgACgAKAAwADgAPABEAFwAfACUA
LQA6AEwAYwCAAKYAywDuABMBNgFQAVIBMgEDAcUAgQBBAAwA3P/I/9P/4f/k/+j/7f/w
//H/8//z//T/9f/2//j/+v/7//r//P/9//7////+/wEAAQABAAEABAAFAAUABQAFAAUA
BQAHAAcABwAHAAcABwAIAAgABwAHAAgACAAIAAgACAAIAAgACgAKAAoACgAKAAkACQAJ
AAoACgAKAAoACgAKAAsACwANAA0ADgAOAA4ADwAPAA8ADwAPAA8AEAAOAA8ADwAQABAA
EAAQABAAEQASABMAEwATABMAEwATABUAFQAVABYAFQAVABUAFQAWABYAFgAWABUAFQAV
ABUAFQAVABUAFAAVABQAEwASABQAFQAVABUAFQAWABYAGAAYABgAGQAZABkAGQAZABkA
GAAYABcAFwAVABUAFAAUABQAFAAUABQAEwATABMAEwATABIAEgAQABAAEAAQABAAEAAQ
ABAAEAAOAA4ADgAOAAsACwAMAAwADQANAA0ADQAPAA8ADwAQABAADwAOAA0ADQANAAwA
DAAMAA0ADQANAAwADAALAAsADQAOAA4ADgAOAA4ADQAMAAwADAANAA4AEAAQABEAEQAP
ABAAEAAQABIAEQASABIAEgASABIAEAAQABAAEAAQABAAEQARABEAEQASABIAEwAUABQA
FAAVABYAFgAWABcAGAAYABcAGQAZABkAGAAYABgAGAAaABoAGgAYABgAFwAUABIAEQAP
AA0ADAALAA0ADgAOABAAEAAQABIAEwATABMAEwATABIAEQAQAA8ADQAMAAsACgAKAAoA
CgAKAAoACgAKAAoACgAKAAkACQAJAAkACQAJAAgACAAIAAgACAAIAAoACgAMAA0ADwAV
ABsAIwArADgASgBhAHwAoADFAOYACwEsAUIBOAEUAeEApQBjACsA+v/S/8b/0//f/+L/
6P/r/+r/7f/t/+//8P/z//T/9v/4//n/+P/4//n//P/9//7/AQABAAEAAQABAAEAAAD/
/wEAAQABAAMAAwADAAMAAwABAAIAAgABAAEAAgACAAIAAgACAAIAAgACAAIAAgACAAAA
////////AgACAAIAAgAAAAAAAQABAAEAAQACAAIAAgADAAMAAwADAAMAAwAEAAQABQAF
AAYACAAIAAgACAAHAAgACQAJAAkACQAJAAkACwALAAsADAALAAsACwALAAwADAAMAAwA
CwALAAsACwALAAsACwAKAAsACgAJAAgACAAJAAkACQAJAAoACgAMAAwADAANAA0ACwAL
AAsACwAMAAwACwALAAkACQAIAAgACAAIAAgACAAHAAcABwAHAAkACAAIAAYABgAGAAYA
BgAEAAQABAAEAAQABAAEAAQAAwADAAQABAADAAMAAwADAAMAAwADAAQAAwADAAMAAwAF
AAUABAAEAAIAAwADAAMABAAEAAMAAwADAAQABAAEAAMABAAEAAQABQAGAAgACgAJAAgA
CAAHAAcACAAIAAgACAAHAAcACAAGAAYABgAGAAYABgAGAAYABAAEAAUABQAHAAcACAAI
AAcACAAIAAgABwAIAAgACAAJAAoACgAJAAkACQAJAAgACAAIAAgACgAKAAoACAAIAAUA
AgAAAP/////9//z/+//9//7//v8AAAAAAAACAAMAAQABAAEAAQAAAP///v/9//3//P/7
//r/+P/4//j/+P/4//j/+P/4//b/9v/1//X/9f/1//X/9f/0//T/9P/0//T/9v/2//b/
+P/7////BQANABMAHQAoADwAUwB0AJYAtwDaAPsAGAEiARAB6AC1AHsAQQANAOD/vv+8
/83/1f/Y/9r/2//c/9//4f/h/+L/4f/k/+b/5P/l/+b/5v/n/+j/6//o/+n/6f/p/+n/
6//t/+7/7//v/+//7//x//H/8f/x//H/8f/y//L/8f/x//L/8v/y//T/9P/0//T/8v/y
//L/8v/0//P/8//z//L/8v/y//L/8v/y//P/8//z//P/9P/0//T/9f/1//X/9f/1//X/
9v/2//f/9//4//j/+P/4//j/9//4//n/+f/7//v/+//7//v/+//7//z//f/9//3//f/8
//z//P/8//3//f/9//3//P/7//r/+P/5//j/9//2//j/+f/5//n/9//4//j/+v/8//z/
/f/9//3//f/9//3//v/+//3//f/9//3//P/8//z//P/8//z/+//7//v/+//7//r/+v/4
//r/+v/6//r/+v/6//r/+v/4//j/+P/4//f/9//4//j/+f/5//n/+f/5//n/+f/6//3/
/f/9//3/+//7//r/+v/8//3//f/9//z//P/7//v//f/+//7//v///wAAAAAAAAAAAAAB
AAIAAAAAAAEAAQADAAQABAAEAAQABQAFAAUABgAGAAQABAAEAAQABgAGAAYABgAEAAQA
BQAFAAcABwAIAAgACQAKAAoACgALAAwADAAMAA8AEAAQAA8ADwAPAA8ADgAOAA4ADgAQ
ABAAEAAOAA4ACwAIAAYABQADAAEAAAD//wEAAgACAAQABAAEAAYABwAHAAcABwAHAAYA
BQAEAAMAAwACAAEAAAACAAIAAgACAAAAAAAAAAAAAgACAAEAAQD/////////////AAAB
AAIAAgAAAAAAAAACAAUACwARABkAIwAvAD4AVABvAJAAtADXAPoAGwEuASYBBgHYAKEA
YQArAPv/1P/E/9L/3//f/+T/6P/n/+j/6//r/+3/7P/t/+7/8P/w//H/8v/y//H/9P/1
//j/9//3//f/9//4//n/+f/5//v/+//7//3/+//7//v/+//7//z//P/7//v//P/8//z/
+v/6//r/+v/8//z//P/8//z/+//7//v//P/8//z//P/8//z//f/9//3//f/+//7/AAAB
AAEAAQABAAEAAQACAAIAAwADAAQABgAGAAYABgAHAAgACQAJAAkACQAJAAkACwALAAsA
DAANAA0ADQANAAwADAAMAAwADQANAA0ADQALAAsACwAKAAsACgAJAAgACgALAAsACwAJ
AAoACgAMAA0ADgAQABEAEQARABEAEQASABIAEQARABEAEQAQABAAEAAQABAAEAAPAA8A
DwAPAA8ADgAOAAwADAAMAAwADAANAA4ADwAQAA4ADgAOAA4ADwAPABAAEAAPAA8ADwAP
AA8ADwAPABAAEwATABMAEwATABMAEgASABIAEwATABMAFgAWABUAFQAVABYAFgAWABcA
GAAYABgAGAAYABkAGgAaABoAGwAbABsAHAAcABwAGgAdABsAHAAcABwAHAAcABwAHAAc
ABwAHAAcAB0AHQAfAB8AIAAgACEAIgAiACIAIwAkACQAJAAlACYAJgAlACMAIwAjACIA
IgAiACIAJAAkACQAIgAiACEAHgAcABsAGwAZABgAFwAZABoAGgAcABwAHAAeAB8AHwAf
AB8AHwAeAB0AHAAbABkAGAAXABYAFgAWABYAFgAWABYAFgAWABYAFgAVABUAFwAXABcA
FwAWABYAFgAWABQAFgAYABgAGAAbACEAJQAtADUAPwBMAF4AdwCWALYA1QD4ABkBNgFA
ASoBAgHPAJMAWQAlAPr/2v/a/+v/8//4//z//f/+/wEAAQABAAIABQAEAAYACAAJAAoA
DAANAA4ADwAOAA8ADwAPAA8AEgATABMAEwATABMAEwAVABMAEwATABMAEwAUABQAEwAT
ABQAFAAUABQAFAAUABQAFAAUABQAFAAWABUAFQAVABYAFgAWABYAGAAYABkAGQAZABkA
GgAaABoAGwAbABsAHQAdAB0AHgAeAB8AHwAgACAAIAAgACAAIQAiACMAIwAjACMAIwAj
ACUAJQAlACYAJwAnACcAJwAmACYAJgAmACcAJwAnACcAJQAlACUAJAAkACQAJAAkACQA
JQAlACUAJQAmACYAKAAoACgAKQApACcAJwAnACcAKAAoACcAJwAnACcAJgAmACYAJgAm
ACYAJwAnACcAJwAnACYAJgAkACYAJgAmACYAJgAmACYAJgAmACYAJgAmACUAJQAmACYA
JQAlACUAJQAlACUAJQAmACUAJQAlACUAJwAnACYAJgAoACkAKQApACoAKgApACkAKwAs
ACwALAArACwALAAsACwALAAtAC4ALgAuAC8ALwAtAC4ALgAuADAALwAvAC4ALgAuAC4A
LgAwADAAMAAwADAAMAAxADEALwAvADAAMAAzADQANAA0ADUANgA2ADYANwA4ADgANwA5
ADkAOQA4ADgAOAA4ADoAOgA6ADgAOAA3ADQAMgAxAC8ALQAsACsALQAuAC4AMAAwADAA
MgAzADMAMwAzADMAMgAxADAALwAvAC4ALQAsACwALAAsACwAKgAqACoAKgAsACwAKwAr
ACkAKQApACkAKgAqACoAKgAqACoALAAuAC4ALwAzADkAQQBJAFEAXgBwAIUApADCAOEA
AgEjAUABTgE+ARQB4QCrAHMAQQAWAPb/9P8DAA0AEgAWABcAGAAZABkAGQAcAB0AHgAg
ACAAIQAgACAAIQAkACUAJAAnACcAJwAnACgAKQApACkAKQApACkAKwApACkAKQApACsA
LAAsACsAKwAsACwALAAsACwALAAsACwALAAsACwAKgApACkAKQAsACwALAAsACoAKgAr
ACsALQAtAC4ALgAuAC8ALwAvAC8ALwAvADAAMAAxADEAMgAyADIAMgAyADMANAA1ADUA
NQA3AA==
         </WaveFormData>
      </LeadData>
      <LeadData>
         <LeadByteCountTotal>10000</LeadByteCountTotal>
         <LeadTimeOffset>0</LeadTimeOffset>
         <LeadSampleCountTotal>5000</LeadSampleCountTotal>
         <LeadAmplitudeUnitsPerBit>4.88</LeadAmplitudeUnitsPerBit>
         <LeadAmplitudeUnits>��V</LeadAmplitudeUnits>
         <LeadHighLimit>2147483647</LeadHighLimit>
         <LeadLowLimit>268435456</LeadLowLimit>
         <LeadID>V6</LeadID>
         <LeadOffsetFirstSample>0</LeadOffsetFirstSample>
         <FirstSampleBaseline>0</FirstSampleBaseline>
         <LeadSampleSize>2</LeadSampleSize>
         <LeadOff>FALSE</LeadOff>
         <BaselineSway>FALSE</BaselineSway>
         <ExcessiveACNoise>FALSE</ExcessiveACNoise>
         <MuscleNoise>FALSE</MuscleNoise>
         <LeadDataCRC32>3483804582</LeadDataCRC32>
         <WaveFormData>
9v/2//b/9v/4//j/+P/4//j/+P/4//j/+P/4//j/+P/4//j/+P/4//j/+P/4//j/+P/4
//j/+P/5//r/+//8//z//P/8//z//v/+//7//v/8//z//P/8//z//P/8//z/+//6//n/
+P/4//j/+P/4//b/9v/2//b/9v/2//b/9v/2//b/9v/2//b/9v/2//b/9v/2//b/9v/2
//b/9v/2//T/9P/0//T/9v/2//b/9v/4//j/+P/4//j/+P/4//j/+P/4//j/+P/4//j/
+P/4//n/+v/7//z//P/8//z//P/8//z//P/8//7//v/+//7//P/8//z//P/+//7//v/+
//7//v/+//7//P/8//z//P/+//7//v/+//7//v/+//////8BAAEAAQD/////AAAAAAAA
AAABAAEAAgACAAIAAgAAAAAAAAAAAAQABAAEAAQAAQAAAP///P/8//v/+v/5//n/+f/5
//r/+//7//v//f////////////3/+//6//n/+v/4//f/9//2//b/9v/2//T/8//z//P/
9v/2//X/9f/1//X/9f/0//L/8v/z//P/9P/0//X/9v/2//T/9//5//7/BAAKABMAHgAw
AEoAagCNAK8A0wD1ABcBKwEmAQoB4ACtAHcARwAcAPj/7P/2//r/+f/4//X/8v/y//D/
7f/t//D/7f/r/+3/7P/s/+z/7v/t/+3/8P/u/+//7//v//H/8f/x//H/8f/x//L/8v/w
//D/8P/w//L/8v/y//L/8v/y//L/8//z//P/8//0//T/9P/0//T/9P/0//T/9P/0//X/
9f/1//f/9//3//f/9f/2//b/9v/2//b/9v/3//f/9//3//f/+P/4//j/+P/7//v/+//7
//v//P/8//z/+//7//v/+//7//v//P/8//7/////////////////AAAAAAAAAAAAAAAA
/////////v/+//7//v8AAAAAAQABAP//AAACAAIAAgACAAMAAwADAAQABAADAAMAAwAD
AAIABAADAAMAAwACAAIAAQABAAAAAAD///////////7//f/9//7//v/+//7//v/+//7/
/f/9//3//f/+//3//f/9//3//f/9//7//P/7//r/+v/9//3//f/9//3//f/9//3//v/+
//7//v/+//////////7//////wAAAAD/////AAAAAAAAAAABAAAAAAAAAAAAAAD/////
//8BAAEAAQABAAEAAQACAAAAAAAAAAAAAAAAAAAAAAAAAAAAAAAAAP7//v//////AQAB
AAEAAQABAAIAAgACAAIAAwADAAQAAgACAAIAAgACAAIAAgAEAAYABgAGAAUABAADAAAA
AAD///7//f/9//////8AAAEA/////wEAAQABAAEAAQABAP///v/9//z/+v/5//n/+P/4
//j/+P/4//f/9//3//j/+P/3//f/9//3//f/9v/2//T/9f/1//T/9v/3//j/9v/2//n/
+//+/wQADAATACAAMgBIAGQAgwClAMUA6QAJARsBFAH4ANIAoQBvAEMAHAD6//D/+P/8
//v//P/5//T/8v/y/+//7//w/+3/7f/t/+z/7P/s/+z/6//r/+7/7v/v/+//7//v/+//
7//v//H/8f/y//L/8P/w//D/8P/u/+7/7v/u/+7/7v/u/+//7//v/+//8P/w//D/8P/w
//D/8P/w//D/8v/z//P/8//z//P/8//z//X/9v/2//b/9v/2//b/9//3//f/9//3//b/
9v/2//b/+f/5//n/+f/3//j/+P/4//v/+//7//v/+//7//z//P/8//3//f/9////////
/wAA/v/+//7//v/+//3//f/9//z//P/8//z//P/8//3//f/9//7/AAAAAP7//v//////
//8AAAAA///////////+//7//f/9//3//v/+//3//f/9//z/+v/5//v/+//6//n/9//4
//j/+P/2//b/9v/2//b/9//4//n/+P/3//f/9//3//f/9//4//j/9//2//b/9//3//f/
9//3//f/9//3//b/9v/2//b/9v/3//f/9//4//n/+f/6//z/+//7//z//P/8//z//f/8
//z//P/8//3//f/+//////////7//P/8//z//P/+//7//v/+//7//v/+//7/AAAAAAEA
AQABAAEAAQABAAEAAgACAAIABAAFAAUABgAEAAQABAAEAAQABAAEAAYABgAGAAYABQAE
AAMAAAAAAP///v/9//3//f/9//7///8BAAEAAwADAAMAAwADAAMAAQAAAP///v/8//v/
+//6//j/+P/4//j/+f/5//n/+v/6//n/+f/5//f/9//2//b/+P/5//n/+P/4//n//P/8
//z///8DAAgAEAAYACEAMABKAGoAigCrAM8A7wAPAScBJQEMAewAwgCVAGkAQQAcAAgA
CgAMAAgABwAEAP3/+v/6//j/9//1//T/9f/z/+//7v/w//D/7v/v//H/8v/w//H/8f/x
//H/8f/x//H/7//v//D/8P/w//D/8P/w//L/8v/y//L/8v/y//L/8//z//P/8//0//L/
8v/y//L/9P/0//T/9P/0//X/9f/1//X/9f/1//X/9f/2//b/9v/2//b/9v/3//X/9f/1
//X/+P/4//j/+P/3//f/9//3//X/9v/2//b/9//3//f/9//3//f/+P/4//j/+f/5//n/
+f/5//n/+v/4//j/+P/4//j/9//3//f/9v/2//b/9v/4//j/+f/5//f/+P/6//r/+v/6
//v/+//7//z//P/7//n/+f/5//j/+v/5//n/+f/4//j/9//3//j/+P/3//f/+f/5//j/
9//1//b/9v/2//T/9P/0//T/8//z//P/8//0//P/8//z//X/9f/1//b/+P/3//b/9v/3
//f/9//3//n/+f/5//n//P/8//z//P/6//v/+//7//7//////wAAAAD/////AAAAAAAA
AAABAAAAAAAAAAAAAAACAAAAAAAAAAAAAAAAAAAAAAAAAAAAAAAAAAAAAAABAAEAAwAD
AAMAAwADAAQABAAEAAYABwAHAAgACAAIAAgACAAIAAgACAAKAAoACgAKAAkACAAHAAQA
BAADAAIAAQABAAAA/////////f/9//////8AAAEAAgADAAEAAAD///7//v/9//3//P/7
//r/+f/4//f/9//3//j/+P/3//f/9//5//n/+P/4//j/+f/5//j/+v/5//r/+v/4//n/
/f8CAAgADgAXACQANABQAHIAlQC3ANkA/QAfATEBLAEUAfAAwQCPAGMANgASAAgADgAM
AAcABAABAPz/+v/6//f/9//2//P/8f/x//D/7v/w//L/8f/z//T/8//z//L/8f/x//H/
8f/x//P/8//0//T/9P/0//T/9P/2//b/9v/2//b/9v/2//f/9//3//f/+P/4//j/+P/4
//b/9v/2//b/9v/3//f/9//3//f/9//3//f/+P/4//j/+P/4//j/+f/5//n/+f/5//r/
+v/6//r/+f/5//n/+f/7//z//P/8//v/+//7//v/+f/5//r/+v/8//3//f/9//3//f/9
//7//P/8//z//P/+//3//f/9//r/+v/6//r//P/8//3//f/9//7/AAAAAAAAAAABAAEA
AQACAAIAAQABAAEAAQAAAAAA/////////v/+//3//f/8//z/+//7//v/+//6//n/+f/6
//r/+v/6//r/+v/6//n/+f/5//n/+P/3//f/9//3//f/9//4//j/9//2//b/9//3//f/
9//3//f/9//3//j/+P/4//j/+P/5//n/+f/4//n/+f/6//z/+//7//z//P/8//z//f/8
//z//P/8//z/+//7//v//f/9//3//v/+//7//v/+//z//P/8//z/+v/6//r/+v/8//z/
/f/9//7//f/8//v//f/+//7//v/+//////8AAAAAAAAAAAAA/v/+//7/AAACAAIAAgAB
AAAA///8//z/+//6//n/+f/3//f/+P/5//v/+//9//3//f/9//3//f/9//z/+//6//b/
9f/1//T/9P/0//T/9P/z//P/8//0//L/8f/x//H/8f/x//D/8P/w//H/8f/w//D/7//y
//L/8v/x//P/+P/8/wIACQAWACgAQgBeAIEApQDHAOsADwEnASwBGAH2AMcAkwBhADYA
DgD6//7/AgD9//z/+f/0//D/7v/t/+3/6v/p/+n/6f/o/+b/6P/m/+f/5//m/+j/6f/p
/+n/6f/p/+n/6f/p/+n/6v/q/+z/7P/s/+z/6v/q/+r/6v/q/+r/6v/r/+n/6f/p/+r/
6v/q/+r/6v/o/+j/6P/o/+j/6f/p/+n/6f/p/+n/6f/n/+j/6P/o/+j/6P/o/+n/6f/p
/+n/6f/o/+j/6P/o/+v/6//r/+v/6//s/+z/7P/t/+3/7f/t/+3/7f/u/+7/7P/t/+3/
7f/v/+//7//w//D/8P/w//D/8P/v/+//7//u/+7/7v/u/+7/7v/v/+//7//w//L/8v/y
//L/8//z//P/9P/0//P/8//z//P/8v/y//H/8f/x//L/8v/x//H/8P/w/+//7//x//H/
8P/v/+3/7v/u/+7/7v/u/+7/7v/u/+//8P/x//D/7//v/+//7f/t/+3/7v/w/+//7v/u
/+//7//v/+//7//v/+//7//u/+7/7v/u/+7/7//v/+//8P/x//H/8v/y//H/8f/y//L/
8v/y//P/9P/0//T/9P/2//X/9f/1//f/9//4//b/9v/2//b/9v/2//b/9v/2//b/9v/2
//j/+P/5//n/+f/5//n/+f/5//r/+v/6//r/+//7//z//P/8//z//P/6//r/+v/8//7/
/v/+//3//P/7//j/+P/1//T/8//z//H/8f/y//P/9f/1//f/9//3//f/9//3//X/9P/z
//L/8P/v/+//7v/u/+7/7v/u/+v/6//r/+z/7v/t/+3/7f/r/+v/6v/q/+z/7f/t/+z/
7P/t/+7/7v/u/+3/7//2//z/AgAJABYAKgBCAGAAhQCnAMkA7wARASkBJgEMAeYAtQB9
AEsAIAD8//D/9v/6//f/9P/x/+7/7v/s/+v/6//q/+n/5//n/+b/5P/k/+b/6f/p/+r/
6v/r/+v/6//r/+v/6//r/+3/7f/u/+7/7P/s/+z/7P/u/+7/7v/u/+z/7P/s/+3/7f/t
/+3/7v/u/+7/7v/u/+7/7v/u/+7/7v/v/+//7//v/+//7//v/+3/7v/u/+7/8P/w//D/
8f/x//H/8f/x//T/9P/0//T/9f/1//X/9f/1//b/9v/2//n/+f/5//n/+f/5//r/+v/6
//v/+//7//3//f/9//7//P/8//z//P/+//3//f/9//z//P/8//z//P/8//3//f///wAA
AgACAAIAAgADAAMAAwAEAAQAAwADAAMAAwACAAQAAwADAAMAAAAAAP/////+//7//f/9
///////+//3//f/+//7//v8AAAAAAAAAAP//////////AAD///////////////8AAAAA
///+//7//f/9//3//f////////////7//v/+//7//v/////////+//////8AAAAA////
/wAAAAAAAAAAAQACAAIAAgACAAIAAwAFAAcABgAEAAQABAAEAAQABAAEAAQABgAGAAYA
BgAEAAQABQAFAAkACQAJAAkACQAKAAoACgAMAA0ADQAOAA4ADgAOAA4ADgAOAA4AEAAQ
ABAAEAAPAAwACwAIAAgABwAGAAUABQADAAMABAAFAAUABQAHAAcABwAHAAcABwADAAIA
AQAAAAAA//////7//v/+//7//v/9//3//f/+//7//f/9//3//f/9//z//P/8//3//f/8
/wAAAQACAAIAAgADAAkADgASABgAJQA4AFAAbgCOALEA0QDxABMBJwEfAQIB4ACyAIEA
VQAtAAwAAgAKAA4ACgAHAAQAAQD+//7//P/7//v/+v/5//f/9f/2//b/+P/6//n/+f/6
//j/+f/5//n/+f/5//n/+f/3//f/+P/4//j/+P/4//j/+v/6//r/+v/4//j/+P/5//n/
+f/5//r/+v/6//r/+v/6//r/+v/6//r/+//7//v/+//7//v/+//7//z//P/8//7//v/+
/////f/9//3//f/+//7//v/+//3//f/9//3//v8AAAEAAgADAAMAAwADAAEAAQACAAIA
AgADAAMAAwADAAMAAwAEAAQABAAEAAQABAADAAMAAwAEAAQABAAEAAQABAAFAAUABQAG
AAgACAAIAAgACQAJAAcACAAIAAcABwAHAAcABgAGAAUABQAFAAYABgAFAAUABAAEAAMA
AwADAAMAAgABAAEAAgACAAIAAgACAAIAAgABAAEAAQABAAAA////////////////AAD+
//3//P/8//////////////////////8AAAAAAAAAAAAAAQABAAEAAAABAAEAAgACAAEA
AQACAAIAAgACAAMABAAEAAQABAAEAAQABAAEAAQABAAEAAQABAAEAAQABAAFAAUABQAF
AAUABQAHAAgACAAIAAgACQAJAAoADAAMAAwADAAMAAwADAAOAA4ADgAOAA0ADAALAAgA
CAAHAAYABQAFAAUABQAGAAcABwAHAAkACQAHAAcABwAHAAcABgAFAAQAAAD//////v/+
//7//v/+//3//f/9//7//v/9//3//f///////v/+//z//f/9//z//v/9//7//v8AAP//
AQAGAA4AFAAdACwAQABYAHoAnwDDAOcABwEpATkBMAEWAfQAxQCVAGcAOgAWAA4AFAAU
AA0ADAAHAAIAAAD+//3/+//4//f/+f/3//T/9P/0//T/8//z//T/9v/3//f/9//3//f/
9//3//f/9//4//j/+v/6//r/+v/4//j/+P/4//r/+v/6//v/+f/5//n/+v/6//r/+v/6
//z//P/8//z//P/9//3//f/9//3//f/9//v//P/8//z/+v/6//r/+//9//3//f/9//7/
/v/+//7//////////////wAAAAAAAP///////////////wAAAAAAAAEAAQABAAEAAQAB
AAIAAQAAAP///v/+//3//f/9//7//v/+//7//P/8//3//f///wAAAgACAAIAAgADAAMA
AQACAAIAAQADAAMAAwACAAIAAQABAAEAAgACAAEAAQACAAIAAQABAAEAAQAAAP////8A
AAAAAAD///7//f/8//3//f/9//3//P/7//v/+//7//v/+//8//7//f/8//z//f/9//3/
/f///////////wAAAAAAAAAAAAABAAEAAQACAAMAAwAEAAQAAwADAAQABAAEAAQABQAI
AAYABgAGAAYABgAGAAYABgAGAAYABgAEAAQABAAEAAQABAAFAAUABwAHAAcABwAHAAgA
CAAIAAgACQAJAAoACAAIAAgACAAIAAgACAAKAAwADAAMAAsACgAJAAYABgAFAAQAAwAD
AAEAAQACAAMAAwADAAUABQAFAAUABQAFAAMAAgABAAAAAAD//////v/8//z//P/8//3/
/f/9//7//P/7//v/+//9//3//P/8//z//f/9//z//P/7//r//P/+//////8EAAgADgAT
AB4AMABKAGgAjQCvANMA9QAZATUBNgEiAQIB1QCfAG0AQAAWAAIABgAKAAUAAgD///r/
+P/4//X/8//y//P/7//v/+7/8P/w//D/8f/x//L/8P/x//H/8f/z//P/8//z//H/8f/y
//L/8v/y//L/8v/y//L/8v/y//D/8P/w//H/8f/x//H/8v/y//L/8v/y//L/8v/y//L/
9P/1//X/9f/z//P/8//z//P/9P/0//T/9P/0//T/9f/1//X/9f/1//b/9v/2//b/9f/1
//X/9f/1//b/9v/2//X/9f/1//X/9//3//j/+P/4//n/+f/5//n/+f/5//r/+v/6//r/
+v/4//f/9//3//j/+P/4//j/+v/6//v/+//7//z//v/+//7//v////////8AAAAA////
///////+//7//f/9//3//P/8//v/+//8//z/+//7//v/+//6//n/+f/6//r/+v/6//r/
+v/6//n/+f/5//n/+v/5//n/+f/3//f/9//4//r/+f/4//j/+f/5//n/+f/5//n/+f/5
//r/+v/6//r//P/9//3//f/8//3//f/+//7//f/9//7/AAAAAAAAAQAAAAAAAAAAAAIA
AQD/////AAAAAAAAAAAAAAAAAAAAAAAAAAAAAAAAAAAAAAAAAQABAAMAAwADAAMAAwAE
AAQABAAGAAcABwAIAAgACAAIAAgACAAIAAgACgAKAAoACgAJAAgABwAEAAQAAwACAAEA
AQD/////AAABAAEAAQADAAMABQAFAAUABQADAAIAAQAAAP7//f/9//z/+v/6//r/+v/7
//v/+//8//r/+f/5//n/+f/5//j/+P/2//f/9//2//j/+f/6//r/+v/7//3/AAAGAAoA
EQAeADAARgBkAIcAqwDNAPEAEwEtAS4BGAHyAMMAjQBbAC4ABgDy//b//v/7//r/+f/2
//L/8v/x//H/8P/v/+//7//u/+7/7v/u/+//7//u//D/8f/x//H/8f/x//H/8f/v/+//
8P/w//L/8v/y//L/8P/w//D/8P/y//L/8v/z//P/8//z//T/9P/0//T/9P/0//T/9P/0
//T/9f/1//X/9f/1//X/9f/1//b/9v/2//T/9P/0//X/9f/1//X/9f/2//b/9v/2//X/
9f/1//X/9//4//j/+P/3//f/9//3//n/+f/6//r/+v/7//v/+//9//3//f/+//z//P/8
//z//v/9//3//f/8//z//P/8//z//P/9//3//f/+/wAAAAACAAIAAwADAAEAAgACAAEA
AQABAAEAAAAAAP////////7//v/9//3//v/+//3//f/9//3//P/7//v//P/8//z//P/8
//z//P/7//v/+//7//r/+f/5//n/+f/5//n/+v/6//n/+P/4//n/+f/5//n/+f/5//n/
+f/6//r/+v/6//j/+f/5//n/+P/5//n/+v/6//n/+f/6//r/+v/6//v//P/8//z//P/8
//v/+//7//3/+//8//z//P/8//z/+v/6//r/+v/8//z//P/8//z//P/9//3/////////
//8BAAIAAgACAAAAAQABAAIAAgACAAIAAgACAAIAAgAEAAQABAAEAAMAAgABAP7//v/9
//z/+//7//3//f/+/////f/9//////////////////3//P/7//r/9v/1//X/9P/2//b/
9v/2//X/9f/1//b/9v/1//X/9f/3//f/9v/2//T/9f/1//T/9v/1//b/+P/4//n/+//+
/wIACAARABwALgBEAGIAgwClAMcA6wALAR8BGgH+ANYApQBxAEEAGgD4/+z/8v/4//f/
+P/1//L/8P/w/+3/7//u/+3/6//t/+z/6v/q/+r/7f/t/+7/7v/v/+//7//t/+3/7f/t
/+//7//w//D/8P/w//D/8P/w//D/8P/w//D/8P/w//H/8f/x//H/8v/y//L/8v/y//L/
8v/y//L/8v/z//P/8//z//P/8//z//P/9P/0//T/9v/2//b/9//3//f/9//3//j/+P/4
//j/+f/5//n/+f/5//r/+v/6//v/+//7//v/+//7//z//P/8//3//f/9/////////wAA
/v/+//7//v/+//3//f/9//z//P/8//z//P/8//3//f/9//7/AAAAAAAAAAABAAEA//8A
AAAA///////////+//7//f/9//3//P/8//v/+//8//z/+//7//3//f/8//v/+//8//z/
/P/6//r/+v/6//v/+//7//v//P/7//v/+//7//v/+//8//z/+//6//r//f/9//3//f//
/////////////v/9//z//P/9//3//f/8//3//f/+/wAA/////wAAAgACAAIAAwADAAIA
AQAAAAIAAQABAAEAAwADAAMABAAEAAQABAAEAAIAAgACAAIAAgACAAIAAgAEAAQABQAF
AAUABQAFAAUABQAGAAYABgAGAAcABwAIAAgACAAIAAgACAAIAAgACgAKAAoACgAJAAcA
BQABAAAAAQAAAP//////////AAABAAMAAwAFAAUAAwADAAMAAwABAAAA///+//7//f/9
//z/+v/6//r/+v/7//v/+//8//r/+f/5//n/+f/5//j/+P/4//n/+f/4//j/+f/4//j/
+v/7////BAAKABAAGQAkADYAUABuAI8AsQDTAPUADwEbAQ4B7gDIAJkAaQA/ABoA/v/6
/wIABAADAAIA///8//z/+v/5//f/9v/3//f/9f/0//b/9v/0//X/9f/0//T/9f/1//X/
9f/1//X/9f/1//X/9v/2//j/+P/4//j/9v/2//b/9v/2//b/9v/3//n/+f/5//r/+P/4
//j/+P/4//j/+P/4//j/+f/5//n/+f/5//n/+f/5//r/+v/6//r/+v/6//v/+//7//v/
+//8//z//P/8////////////AQACAAIAAgABAAEAAQABAAMAAwAEAAQABAAFAAUABQAF
AAUABQAGAAYABgAGAAYABAADAAMAAwAEAAQABAAEAAQABAAFAAUAAwAEAAYABgAIAAgA
CQAJAAcACAAIAAcACQAJAAkACAAIAAcABwAHAAgACAAHAAcACAAIAAcABwAHAAcABgAF
AAUABgAGAAYABgAGAAYABgAFAAUABQAFAAQAAwADAAMAAwADAAMABAAEAAMAAgACAAUA
BQAFAAUABQAFAAUABQAGAAYABgAGAAYABwAHAAcABgAHAAcACAAIAAcABwAIAAgACAAI
AAkACAAIAAgACAAKAAkACQAJAAsACwALAAsACQAKAAgACAAIAAgACgAKAAoACgAKAAoA
CgAKAAoACgALAAsADwAPAA8ADwAPABAAEAAQABAAEQARABIAEgASABIAEgASABIAEgAU
ABYAFgAWABUAEgARAA4ADgANAAwACwALAAsACwAMAA0ADQANAA8ADwANAA0ADQANAAsA
CgAJAAgABgAFAAUABAAGAAYABgAGAAUABQAFAAYABgAFAAUABQAFAAUABAAEAAYABwAH
AAYACAAHAAgACAAIAAsADwAUABoAIAArADwAUgBuAI4ArwDRAPUAEwEnASUBCgHmALoA
iQBbADUAFAAEAAwAEAAOAA0ADAAHAAQABAAEAAMAAQAAAP////////7//v/+//7///8B
AAIAAQABAAAA//////////////////8AAAAAAAAAAAAAAAACAAIAAgACAAIAAgACAAMA
AQABAAEAAgACAAIAAgACAAIAAgACAAIAAgADAAMAAwADAAMAAwADAAMABAAEAAQABAAE
AAQABQAHAAcABwAHAAYABgAGAAYABwAHAAcABwAJAAoACgAKAAsACwALAAsACwALAAwA
DAAOAA8ADwAPAA8ADwAPABAADgAOAA4ADgAQAA8ADwAPAA4ADgAOAA4ADgAOAA8ADwAP
ABAAEgASABQAFAAVABUAFQAWABYAFQAVABUAFQAUABQAEwATABMAEAAQAA8ADwAOAA4A
DQANAA8ADwAOAA0ACwAMAAwADAAMAAwADAAMAA0ADQANAA0ADgANAA0ADQANAA0ADQAO
ABAADwAOAA4AEQARABEAEQARABEAEQARABAAEAAQABAAEgATABMAEwASABMAEwAUABYA
FQAVABYAFAAUABQAFQAWABYAFgAWABYAFQAVABUAFQAXABcAGAAWABYAFgAWABYAFgAW
ABYAFgAWABYAFgAYABgAGQAZABkAGQAZABkAGgAcAB0AHgAeAB8AHwAgAB8AHgAdABwA
HgAeAB4AIAAgACAAIAAfABwAGwAYABgAGQAYABcAFwAXABcAGAAZABkAGQAbABsAGwAb
ABsAGwAZABgAFwAWABQAEwATABIAEgASABIAEgARABEAEQASABAADwAPAA8AEAARABEA
EgAQABEAEQAQABAAEQASABIAEgAVABkAHgAiACgALwA8AFAAaACIAKcAxQDlAAUBIwEv
ASAB/gDWAKcAeQBRACwAEAAOABgAGgAZABoAFwAUABIAEgARABEAEAAPAA8ADwAQAA4A
DgAOABEAEQAQABAAEQARABEAEwATABMAEwARABEAEgASABIAEgASABIAFAAUABQAFAAU
ABQAFAAVABUAFQAVABYAFgAWABYAFgAWABYAFgAWABYAFwAXABcAFwAXABcAFwAXABgA
GAAYABgAGAAYABkAGQAZABkAGQAaABoAGgAaABsAGwAbABsAHQAeAB4AHgAfAB8AHwAf
AB8AHwAgACAAIgAjACMAIwAjACMAIwAkACQAJAAkACQAIgAhACEAIQAiACIAIgAiACQA
JAAlACUAJQAmACgAKAAoACgAKQApACkAKgAqACkAKwArACsAKgAqACkAKQApACgAKAAn
ACcAJgAmACUAJQAlACUAJAAjACMAJAAkACQAJAAkACQAJAAjACMAIwAjACQAIwAjACMA
IwAjACMAJAAlACUAJQAmACcAJwAnACcAJwAnACcAJwAoACgAKAAoACgAKQApACkAKgAr
ACsALAAsACsAKwAsACwALAAsAC0ALgAuAC4ALgAuAC0ALQAtADEAMQAxADIAMAAwADAA
MAAyADIAMgAyADIAMgAyADIANAA0ADUANQA3ADcANwA3ADcAOAA4ADgAOAA5ADkAOgA6
ADoAOgA6ADoAOgA6ADwAPAA8ADwAOwA6ADkANgA2ADMAMgAxADEAMwAzADQANQA1ADUA
NwA3ADcANwA3ADcANQA0ADMAMgAwAC8ALwAuAC4ALgAuAC4ALQAtAC0ALgAuAC0ALQAt
AC0ALQAsACwALAAtAC0ALAAuAC8AMAAwADAAMwA1ADoAQABGAEsAWABqAIIAngC7ANsA
+wAdATkBRwE8ARoB9ADHAJsAcQBMADIALAA0ADgANwA2ADMAMgAuACwAKwAtACwAKwAr
AC0ALAAqACoAKgAtAC0ALAAuAC8ALwAvAC8ALwAvAC8ALwAvADAAMAAwADAAMAAwADIA
MgAyADIAMgAyADIAMwAzADMAMwA0ADQANAA0ADQANAA0ADQANAA2ADcANwA3ADUANQA1
ADUANwA4ADgAOAA6ADoAOgA7ADsAOwA7ADsAPAA8ADwAPAA9AD0APQA9AD0APgA+AD4A
QQBBAA==
         </WaveFormData>
      </LeadData>
   </Waveform>
</RestingECG>
