# Supplementary material for: Detection of Left Atrial Enlargement Using a Convolutional Neural Network-Enabled Electrocardiogram
Source: Front Cardiovasc Med. 2020 Dec 17;7:609976. doi: 10.3389/fcvm.2020.609976 (PMC7773668; doi:10.3389/fcvm.2020.609976)
Supplement: Supplementary file 1 [file Data_Sheet_1.ZIP › hyp/1802033893_3738_00000000.XML]

<?xml version="1.0" encoding="Windows-1252"?>
<!DOCTYPE RestingECG SYSTEM "restecg.dtd">
<RestingECG>
   <PatientDemographics>
      <PatientID>1802033893</PatientID>
      <PatientAge>88</PatientAge>
      <AgeUnits>Years</AgeUnits>
      <Gender>Female</Gender>
      <PatientLastName>chenshunrong</PatientLastName>
   </PatientDemographics>
   <TestDemographics>
      <DataType>Resting</DataType>
      <Site>1</Site>
      <AcquisitionDevice>MAC55</AcquisitionDevice>
      <Status>Unconfirmed</Status>
      <Priority>Normal</Priority>
      <AcquisitionTime>10:39:17</AcquisitionTime>
      <AcquisitionDate>11-20-2016</AcquisitionDate>
      <CartNumber>1</CartNumber>
      <AcquisitionSoftwareVersion>009C</AcquisitionSoftwareVersion>
      <XMLSourceVersion>MAC5000 v1.0</XMLSourceVersion>
   </TestDemographics>
   <RestingECGMeasurements>
      <VentricularRate>59</VentricularRate>
      <AtrialRate>59</AtrialRate>
      <PRInterval>152</PRInterval>
      <QRSDuration>84</QRSDuration>
      <QTInterval>442</QTInterval>
      <QTCorrected>437</QTCorrected>
      <PAxis>-3</PAxis>
      <RAxis>-27</RAxis>
      <TAxis>-18</TAxis>
      <QRSCount>10</QRSCount>
      <QOnset>222</QOnset>
      <QOffset>264</QOffset>
      <POnset>146</POnset>
      <POffset>212</POffset>
      <TOffset>443</TOffset>
      <ECGSampleBase>500</ECGSampleBase>
      <ECGSampleExponent>0</ECGSampleExponent>
   </RestingECGMeasurements>
   <Diagnosis>
      <Modality>Resting</Modality>
         <StatementCount>3</StatementCount>
         <LabelText>12SL ��ϳ���</LabelText>
      <DiagnosisStatement>
         <StmtFlag>ENDSLINE</StmtFlag>
         <StmtText>����Ķ�����</StmtText>
      </DiagnosisStatement>
      <DiagnosisStatement>
         <StmtFlag>ENDSLINE</StmtFlag>
         <StmtText>�������� ST ���쳣</StmtText>
      </DiagnosisStatement>
      <DiagnosisStatement>
         <StmtFlag>ENDSLINE</StmtFlag>
         <StmtText>�쳣 ECG</StmtText>
      </DiagnosisStatement>
   </Diagnosis>
   <Waveform>
      <WaveformType>Rhythm</WaveformType>
      <WaveformStartTime>0</WaveformStartTime>
      <NumberofLeads>8</NumberofLeads>
      <SampleType>CONTINUOUS_SAMPLES</SampleType>
      <SampleBase>500</SampleBase>
      <SampleExponent>0</SampleExponent>
      <HighPassFilter>16</HighPassFilter>
      <LowPassFilter>150</LowPassFilter>
      <ACFilter>NONE</ACFilter>
      <LeadData>
         <LeadByteCountTotal>10000</LeadByteCountTotal>
         <LeadTimeOffset>0</LeadTimeOffset>
         <LeadSampleCountTotal>5000</LeadSampleCountTotal>
         <LeadAmplitudeUnitsPerBit>4.88</LeadAmplitudeUnitsPerBit>
         <LeadAmplitudeUnits>��V</LeadAmplitudeUnits>
         <LeadHighLimit>2147483647</LeadHighLimit>
         <LeadLowLimit>268435456</LeadLowLimit>
         <LeadID>I</LeadID>
         <LeadOffsetFirstSample>0</LeadOffsetFirstSample>
         <FirstSampleBaseline>0</FirstSampleBaseline>
         <LeadSampleSize>2</LeadSampleSize>
         <LeadOff>FALSE</LeadOff>
         <BaselineSway>FALSE</BaselineSway>
         <ExcessiveACNoise>FALSE</ExcessiveACNoise>
         <MuscleNoise>FALSE</MuscleNoise>
         <LeadDataCRC32>3221886023</LeadDataCRC32>
         <WaveFormData>
/P/8//z//P/8//z//P/8//3//v///wAA/f/8//v/+v/8//7/AAACAP7//P/6//j/9v/2
//b/9v/5//r/+//8//z//P/8//z//v8AAAIABAAAAPz/+P/0//b/9v/2//b/+f/6//v/
/P/7//r/+f/4//n/+v/7//z/+v/6//r/+v/6//r/+v/6//v//P/9//7//f/8//v/+v/4
//j/+P/4//j/+P/4//j/+P/4//j/+P/7//z//f/+//v/+v/5//j/9v/2//b/9v/5//r/
+//8//z//P/8//z//P/8//z//P/5//j/9//2//n/+v/7//z/+v/6//r/+v/5//j/9//2
//j/+P/4//j/+v/6//r/+v/5//j/9//4//v//f/+/wAA/v/9//z/+//8////AAD///7/
///+//3/+v/6//r/+v/+////AAABAAAAAAABAAMAAwAFAAcABwAHAAcABQAFAAUABQAG
AAYACAAGAAYABgAEAAIAAgAFAAQABQAGAAYACAAHAAYAAwACAAIAAgAEAAQAAQABAAEA
AAD9//v/+v/5//f/+f/5//j/9//1//H/9P/2//f/+P/8//b/9v/5//f/8v/q/+L/4//r
//D/9f8CABMAIgA4AFEAawCIAKcAwgDRAM8AzwDPAMYAsgCQAGkATQA+AC4AHgAMAPz/
7//j/9j/2P/j/+7/8//3//v/+v/5//j/9v/4//n/+v/7//j/9//1//P/8//0//T/9P/0
//X/9//4//T/9P/1//f/9f/4//b/9v/3//f/9v/2//X/9f/1//b/9//3//f/9v/0//T/
9v/2//j/+P/4//b/9P/z//P/9f/1//f/+P/4//n/+P/4//j/+v/8//7/AAD5//n/+//7
//n/+f/5//n/+f/5//z//P/+/////P/9//z//P/8//r//P/9//7/AAABAAIAAwAFAAQA
AwADAAIAAwABAAEAAgAFAAUABQAFAAkACwAOABAADgAOAA4ACwALAA4ADwAPABAAEQAS
ABMAEAAOAA0ADAARABIAEwAVABMAEgAPAA0AEAARAA8ADgANAAwACgAIAAUABAADAAIA
BAAGAAQAAgD+//z/9f/1//j/9v/z//X/9v/1//X/9v/z//L/8f/v//H/8//1//b/8v/x
/+//7f/w//D/8f/1//L/7//u/+3/7P/t/+//8P/w//L/8v/y/+//7f/s/+r/6//r/+z/
7//w//H/8v/z//D/7//v/+7/6v/p/+v/6//t/+z/7P/v/+z/7P/s/+//7//w//D/7f/u
//H/8//1//L/8v/x//D/7//v/+//7v/u/+//7//v//D/8P/x//H/8P/v/+//7//x//T/
9//4//b/9v/0//H/7//x/+//7//y//T/8P/v//H/8//z//L/8//1//X/9f/x//D/8P/x
//X/9f/1//X/9P/x//D/8P/u/+3/7P/s/+//8v/1//r/+f/1//L/8//x/+//8f/w//P/
8v/z//L/7//v/+//7v/x//L/8//0//D/8P/y//L/8P/w//H/8f/0//P/9P/0//T/8f/x
//P/9v/2//X/9f/0//X/9P/x/+3/7//v//L/8v/y//L/8v/w//D/8P/w//L/8v/y//L/
9P/0//T/9P/y//L/8v/y//D/8P/w//D/8v/y//L/8v/z//T/9f/2//b/9v/2//b/8v/w
/+7/7P/t/+7/7//w/+7/7v/u/+7/8f/y//X/9//1//T/9P/1//L/8f/w/+//9P/1//T/
9f/1//X/9f/1//j/+//+/wEA///9//v/+P/4//n/+//7//v//f/9//3//////wEAAwAC
AAIAAQAAAPv/+v/5//j/9//4//z//v8BAAIAAgACAAAA/v/6//j/9v/2//j/+P/2//f/
+P/4//X/8//y//H/7f/v/+//7//v/+7/6//t/+7/7v/u/+7/8P/u/+v/5//k/97/3v/h
/+P/6v/3/wIADwAgADgAVQBzAJIAswDKANEA0wDTAMsAugCeAHgAVwA9ACQAFgAKAPz/
7P/h/9P/yv/O/9P/1P/d/+f/6//q/+v/7P/s/+v/6//r/+v/6//r/+r/6f/q/+z/7f/u
/+r/6f/p/+j/6P/o/+n/6//t//D/7v/u/+z/6f/l/+L/5f/n/+n/7P/v/+//7//u/+7/
7v/w//D/8P/w//D/7v/u/+3/7f/v//H/8//0//T/9P/0//X/9v/z//T/9f/2//P/8//1
//X/9P/z//L/8f/z//P/9v/2//n/+f/1//X/9P/2//j/+P/6//v//P/+//3//P/7//v/
/////wAAAAADAAEAAQACAAIAAQAAAP//BQAHAAoADAAKAAgABgABAAYACgAMAA0ACgAJ
AAgABwAHAAYABgAGAAoACgAKAAsACQAIAAUAAwAGAAcABQAEAAIAAgABAAAA/v/+//7/
/v/8//7//P/6//j/9v/v/+//9f/0//L/9f/0//H/7//u/+7/7v/u/+3/7f/t/+3/7P/t
/+3/7P/r/+v/6v/q/+3/6//p/+n/6f/n/+f/6P/o/+j/6v/q/+r/5//l/+T/4v/l/+X/
5v/p/+v/6//r/+v/6P/n/+f/5v/m/+f/6//t/+z/6v/p/+v/6//s/+3/8f/v//D/8P/t
/+n/6//s/+3/7v/w//H/8v/z//P/8//y//D/8f/x//H/8//0//b/9//3//f/+P/5//j/
+P/4//b/9f/0//H/7f/u//H/8P/x//X/+P/1//X/9f/1//P/8P/0//f/+P/5//T/8v/x
//H/9v/3//j/+f/6//n/+v/8//r/9//0//L/8//0//X/+P/2//P/8f/z//T/9f/6//z/
+v/2//T/8P/x//P/9f/2//n/+v/7//z//P/8//7//v/6//j/9//1//f/9f/1//T/9v/z
//P/9f/2//b/9f/1//P/9f/1//P/8//3//v/+v/3//b/9f/0//b/+P/6//z/+//6//n/
+P/1//T/8//y//P/9P/1//b/9//4//n/+v/4//b/9P/y//X/9v/3//j/9//2//X/9P/1
//b/9//4//b/9v/2//b/9f/0//P/8v/0//T/9P/2//f/9//2//b/+P/5//r/+//6//v/
+v/3//j/+//8//3/+//8//3//v/8//v/+v/5//r//P///wMAAQADAAUABQAEAAMAAAD/
/wAAAQADAAQABAACAAIAAgAAAP7//v8BAAQABQAGAAYABQADAAEA/f/+/wAAAgAGAAUA
AQAAAP///v/7//n/+P/3//X/9//3//X/9f/0//H/9P/2//f/+P/4//T/8v/v/+3/6v/m
/+T/5f/n/+j/7/8EABcAKgBEAF0AdQCUALUAyADRANEAzwDJAL4ArACKAGEAQQAyACQA
EgACAPj/7f/j/+D/5P/n/+j/6f/p/+n/7v/x//T/9v/0//P/8v/x//L/8//z//P/8f/y
//L/8v/v/+//8P/w/+//8P/y//X/9f/4//b/9v/2//X/8//y//L/8//0//b/9f/1//X/
9P/2//b/+P/4//f/9v/1//L/8//z//T/9//2//f/9//2//j/+P/5//r/+P/6//z//v/4
//f/+P/3//X/9f/1//X/9//5//7/AAD9//v/9f/z//b/+v/+/wAA////////AAD+//7/
/v///wMABQAIAAoACwAHAAUABAAHAAcABwAHAAwADQAPABAAEgASABIADwATABYAFwAX
ABYAFQAUABMAFQAUABQAFAAVABQAEwATABUAFgAVABUAFQAVABIAEAAQABAADwAOAA4A
EAASABQAEAAQAAwACAAHAAYAAAABAAMAAAD8//3//P/5//f/9v/4//r//P/9//v/+//7
//r/+//7//r/+f/3//b/9v/5//b/8//y//H/8f/z//b/+P/z//T/8//y//P/8//0//T/
8v/x//H/8//w/+//7v/t/+7/7//x//L/8P/v//H/8f/z//L/8v/1//P/9P/1//n/9//4
//j/9f/z//X/9v/3//T/9P/z//L/9f/1//X/9P/3//n/+v/7//n/+P/4//f/9P/z//P/
8//3//r//f/+//v/+v/3//P/8//1//P/8//3//r/9//3//n/+f/3//T/+P/7//z//f/6
//j/9//3//n/+f/5//n/9//1//X/9v/3//f/9//4//f/9v/1//b/+P/1//P/9f/1//X/
+f/6//j/9v/2//T/9f/3//n/+v/5//j/9//2//b/9v/4//j/9v/2//f/9//3//X/9f/0
//b/8//z//X/9//2//T/8//1//f/9//1//n/+//5//T/9v/2//b/9v/2//b/9v/2//b/
9v/2//b/9//4//n/+v/6//r/+v/6//j/9v/0//L/9f/2//f/+P/3//b/9f/0//X/9v/3
//j/9v/2//b/9v/z//T/9P/z//P/9P/2//f/+f/5//n/+//6//f/9v/3//j/+f/6//z/
+//8//3//f/7//v/+v/6//7/AQACAAUABAADAAIAAQAAAAEAAgADAAIAAgACAAAAAwAE
AAUABAACAAUABgAHAAcABgAFAAMAAgD///7//v/7//z/+//3//v//f/+//3/+v/4//b/
8//2//f/+P/5//b/8//1//b/9v/2//j/+P/4//X/8f/o/+T/5v/l/+P/7P/5/wYAGwA2
AEwAXwB9AJ4AuQDQAN0A3QDdANUAyACwAIoAYQBHADYAJAASAAIA+v/p/9f/0v/W/9X/
1v/l//H/8//0//X/9v/2//T/8//y//H/8//z//L/8f/y//T/9f/2//X/9f/2//b/9v/2
//f/+f/2//j/9f/0//b/9//3//j/+f/5//n/+v/4//f/9v/0//b/9v/4//j/9//2//X/
8v/1//X/9v/5//f/+f/6//r/+P/2//X/9P/2//r//v8CAPv/+//9//3/+//7//v/+//9
//3/AAAAAP7//f/4//f//P8AAAQABgAFAAMAAQAAAAAAAAAAAAEAAwADAAQABAAIAAcA
CAAKAA4ADwAQABEAEgARABEAEAARABIAEwARABIAFAAUABMAEQARABEAEQATABQAFgAY
ABcAFgAVABUAGAAYABYAFQAUABMADwAMAA4ADgANAAwADAAOABAAEgAQABAADAAIAAQA
AgD7//v/AAD+//v//f/+//3//f/+//z//P/8//v/+v/5//j/9v/3//f/9v/1//X/9P/0
//f/9f/z//P/8//z//X/+P/6//X/9v/1//T/9P/z//P/8v/z//P/9P/3//X/8//x/+//
7//x//T/9v/z//P/9v/3//n/+P/4//v/9f/0//P/9f/1//b/9v/z//P/9//6//3/+v/6
//n/+P/6//v//P/8//z//f/9//3/+//6//r/+f/3//f/+P/5//z//v8AAAAA///+//v/
9//5//v/+f/5//z//v/6//n//P/9//z/+v/6//v/+v/5//n/+P/4//n//f/9//3//f/9
//v/+//8//7//f/8//z/+v/4//b/9v/6//n/+f/9//z/+//+//7//P/6//r/+P/5//v/
/f/+//3//P/7//r/+f/6//3//v/9//7/AAABAAEA//////7//f/5//j/+f/6//r/+f/5
//r//f/+//3/AQD9//n/9v/3//j/+f/6//z//P/8//z//P/8//z//P/9//7///8AAP3/
/P/7//r/+f/4//f/9v/5//r/+//8//n/+P/3//b/+f/6//v//P/6//r/+v/8//r/+f/3
//b/+P/5//r/+//9///////9//v//f/9//3///8AAAEAAgABAAEAAQABAAAAAAABAAMA
AgADAAQAAwAEAAUABAAFAAcABwAIAAgABgAEAAQABAAFAAQABQAJAAgABwAGAAQABgAH
AAgABwAIAAgACAAKAAcAAwACAAEAAQD///7//v/9//v//f/9//v/+//6//f/+//8//z/
/P/+//7/9v/1//H/7P/o/+b/5//r//L///8SACUAPABSAGcAgwCgALsA1ADdANsA2wDZ
AMYApgB6AFUAPQAqABwAFAAMAPj/5f/d/9r/2P/d/+j/8f/z//f/+f/7//3//v/7//n/
9//1//b/9//3//f/9//4//j/+P/1//X/9v/2//f/+P/6//3/+//8//j/9v/5//v//P/+
//v/+//7//z/+//7//v/+v/8//z//v/+//z//P/8//r/+P/3//f/+f/7//3//v/+//r/
+P/3//b/+P/8/wAABAD9//3//////wAAAQACAAMAAQABAAQABAADAAMA/////wIABgAK
AAwADAALAAoACgAJAAgABwAHAAoACwANAA4ADwANAA0ADgAQABEAEgATABUAFQAWABYA
FgAWABYAEwAVABgAGQAZABwAHQAeAB8AIgAiACMAJAAiAB4AGgAXABoAHAAcAB0AGQAX
ABIADgARABIAEgASABEAEgATABQAEgASAA4ACgALAAoABAAFAAgABgADAAUAAwABAAAA
AAACAAIAAgABAAAA///+//z//f/9//z/+//9//z//P///wEA/////////f/9//7//v/6
//r/+P/2//r/+//9//7//P/5//f/9//3//f/9//3//f/9//4//j/+f/5//z//f/7//r/
+v/9//z//P/8/////v/+//3/+f/6//3///8BAP7//v/9//z//////////v/+////////
/wIAAgADAAMAAQABAAIAAwAAAAAAAAD+////AAD///3//f////3//f///wIA/////wIA
AwACAAAAAgADAAIAAQD///7//v///wAA///+//3////9//3//v8AAP///v/+//3//P/7
//z//f/7//r//f/7//v///8AAAAA/v/+//z///8BAAMABAAAAP7//P/6//n/+v/9//7/
+v/6//v/+/////3//f/8//7/+//7//3////+//z/+//8////AAD//wEAAwD9//b/+P/4
//j/+P/5//r/+//8//z//P/8//z//v/+//7//v8AAAAAAAAAAP3//P/7//r//P/8//z/
/P/6//r/+v/6//3//v///wAA/f/8//v/+v/7//z//f/+//7//v/+//7//P/6//j/9v/5
//z//v///wAAAAABAAEAAwADAAMABQABAP3/+//7//z//f/+/wAAAwAEAAUABQAEAAMA
AQAAAAMABQAFAAcACgALAAwADQAKAAkACAAHAAcABgAFAAIABQAGAAcABgADAAUABQAF
AAoADAAOAA8ACwAHAAUABAAHAAoACwAJAAUAAwAAAPv/+v/6//r/+f/7//v/+//7//3/
+//+/wAA+v/0//b/+P/2//P/7//o/+T/4v/l/+3/9v/9/wgAEwAiADYAUwBvAIwAqQDE
ANcA3QDbANcAzAC6AKAAewBZAEQAMgAeAAwA/P/r/9//2v/W/93/7P/1//X/9//3//f/
9//2//b/9//4//n/+P/3//X/8//z//T/9P/0//P/8//0//T/9P/0//X/9//1//j/9v/2
//f/9//2//b/9P/z//L/8v/3//n/+//8//n/9v/1//L/8//0//X/9P/2//X/9f/3//X/
9//4//j/+f/4//j/+P/6//z//v8AAPv/+//9//3/+//7//v/+//5//n//P/8//3//f/5
//n/+//+/wEAAgADAAMAAwAEAAIAAAD+//3/AQABAAIAAgAGAAUABgAIAAkACQAJAAkA
DgAPABEAEgASABIAEgAPAA8AEgATABMAFQAVABUAFQAVABQAFAAUABcAGAAZABsAGwAa
ABcAFQAXABcAFAASABEAEAAOAAwACgAKAAoACgAMABAAEAAQAAsACAAAAP//AAD+//v/
/f/+//3//f/+//z//P/8//v//f/9//3//P/5//n/+P/3//f/9v/2//n/+v/5//r/+//2
//X/9f/0//X/+P/5//r/+P/3//f/9v/2//X/9f/3//f/9//3//f/9f/1//b/9v/1//X/
+P/5//f/9v/2//n/9v/2//b/+f/3//j/+P/1//P/9f/2//f/+P/6//v//P/////////+
//v/+//6//n/+f/4//j/9//3//f/+P/5//z//v8AAAAAAgACAAAA/f/7//v/9//1//z/
AAD+////AQABAP///P/8//3//P/7//v/+v/6//v/+//7//v/+//5//f/9//4//r/+f/4
//j/+f/6//v//v/9//n/9v/3//j/+f/+/wAA/v/8//z/+v/5//n/+f/4//n/+v/7//z/
+f/4//n/+P/0//T/9f/1//v/+//9//7/+//3//b/9//7//z//P/9//v/+//5//X/8//3
//n//P/7//r/+f/4//r/+v/6//r/+v/6//r/+v/4//j/+P/4//b/9v/2//b/9//4//n/
+v/7//z//f/+//v/+v/5//j/9v/2//b/9v/4//j/+P/4//r/+v/6//r/9//2//X/9P/2
//f/9//2//f/+f/6//v/+f/5//v/+//6//v//v////3/+//6//n//P///wEAAwACAAAA
/////wMAAwAFAAcABQAFAAUAAwAFAAUABQAGAAQABAACAAIAAgACAAAAAAADAAQABQAG
AAcACAAIAAgABAACAAEAAAAEAAQAAQABAAEAAAD9//v/+P/3//X/9//6//v//P/8//j/
+f/5//j/8P/2//j/8P/t/+//6P/g/+T/6f/t//L//f8MACEAOABIAFsAeQCaALUAzADZ
ANsA2wDTAMAAqACEAFkAQQBAADoAJAAQAP7/5//V/9L/1v/f/+j/7//x//X/9P/1//b/
9v/3//n/+//9//r/+f/3//X/9P/0//P/8v/0//X/9//4//T/9P/1//f/9//6//j/+P/+
/wEAAwAGAAEA/f/5//b/9//3//f/9v/2//b/+P/4//r/+v/6//j/+P/3//f/+f/9/wEA
BAAGAAMAAgACAAIA/f/6//f/9P/y//P/9v/3//n/+//9/////v/9/////v8CAAMAAAAB
AAAAAgAEAAQABAADAAIAAgADAAQABQAHAAcABwAIAAgACwAJAAkACgAJAAkACQAJAAwA
DQAPABAAEwAUABUAEwASABQAFAATABQAFQAWABcAGQAYABgAGAAZABgAFwAXABkAGgAZ
ABkAGQAZABYAFAAUABQAEwASAA8ADgANAAwADAAOAAwACgAKAAgAAQABAAIAAAD9////
///9//z//P/8//z//P/7//v/+//7//r//f///wAAAQD+//r/9//3//j/9//4//n/9//3
//j/+P/3//r/+//8//r/9//1//L/8//z//T/9//2//X/9P/z//T/9f/3//j/9v/1//f/
9//4//j/+f/9//f/9v/1//f/+P/6//v/+f/3//n/+v/7//n/+v/6//r/+v/5//j/9v/2
//f/9//3//v//P/+////+f/3//b/9f/4//r//P/8//7//v/8//n/+f/7//n/+f/+/wIA
AAABAP3/+//3//L/9//7//3////9//z//P/9//3//f/9//3////9//3//v/9//v/+f/4
//b/9v/2//j/+v/5//n//f//////AwAEAAMAAAD///z/+//7//v/+v/6//r/+v/6//v/
/P///wAA/v/+///////+//v/+v/4//n/9//4//v//P/8//v/+//8////AAD///v/8//z
//b/+f/6//v//P/+//7//v/+//7//v/+//7//f/8//v/+v/8//z//P/8//7//v/+//7/
/v/+//7//v8AAAAAAAAAAP7//v/+//7/+//6//n/+P/8//7/AAACAP///v/9//z/+//6
//n/+P/6//z//v8AAAAAAAAAAAAAAAABAAEAAAD+//////////3//f///////v///wIA
AwADAAMABAAFAAQABQAFAAUABwAGAAYABwAKAAsADgARAA8ADQALAAcACgALAAwADgAQ
ABAADgAOAAwADAAKAAoACwAMAA0ADgAQABAADwAOAAkACAAIAAgACwAMAAoACwAJAAgA
BQADAAIAAQD//wEAAQABAAEAAAD9////AAAAAAQABgACAAIAAQD3/+7/6P/m/+v/8f/4
/wUAGAAvAEAATABlAIcApgDJAOQA5wDlAOcA2wDKALIAjABjAE0AQgA2ACYAFgAEAPf/
7f/k/+T/7//4//n/+/8DAAIAAQAAAP7/AAABAAIAAwADAAMAAgABAAEAAgACAAIAAQAB
AAIAAgD+//7///8BAAEABAACAAIABQAFAAQABAABAAEAAQACAAUABQAFAAQAAwACAAMA
AgADAAQABQAEAAQAAwADAAUABQAHAAgACAAJAAgACAAIAAcACAAJAAoABwAHAAkACQAJ
AAkACQAJAAcABwAKAAoADgAPAAwADQALAAwADQAMAA4ADwAQABIAEQAQAA8ADwARABEA
EgASABcAFQAVABYAFwAXABcAFwAbAB0AIAAiACAAIAAgAB0AIQAkACUAJQAkACMAIgAh
ACEAIAAgACAAJAAkACQAJQAmACYAJAAjACMAIwAgAB4AIAAgAB8AHgAbABoAGQAYABoA
HAAaABgAFwAWABAAEQAWABQAEQATABEADwAOAA4ACgAIAAYAAwAGAAcACAAIAAkACQAI
AAcACgAKAAsADwAOAAsACgAJAAYABQAFAAQAAAACAAIAAgACAAEAAQAAAAEAAQACAAUA
BgAHAAgACQAGAAUABQAEAAMAAwAGAAcABwAGAAYACQADAAIAAQADAAUACAAKAAkABgAH
AAcABwAJAAoACgAKAAsACwALAAoACAAJAAkACQAMAAwADQANAAgABwAHAAcACgAMAA4A
DgAOAA4ADAAJAAcACQAHAAcADAAQAA4ADwAPAA8ADQAKAA8AEQARABEADQAKAAgABwAL
AAsACwALAA0ACwALAAwADAALAAoACgAKAAoACgAMAAwACQAHAAkACgALABAAEgAVABQA
FQAUAA8ACwAHAAIABgAIAAoADAAIAAgACgAKAAkACgAMAA0ADQALAAsACgAKAAcABwAJ
AAwADAALAAsADQAPAA8ADQAJAAkADwASABAADgAMAAoACgAKAAoACgAKAAoACgAKAAsA
DAANAA4ADAAMAAwADAAMAAwADAAMAAoACAAGAAQACAAKAAwADgALAAoACQAIAAYABgAG
AAYABwAIAAkACgAMAAwADAAMAAsACgAJAAgABgAGAAYABgAEAAQABgAHAAkACAAIAAkA
BwAHAAcABwAKAAsACgALAAwACwAKAAkADAANAA4ADwARABEAEQAQAA0ADQAOAA0AEgAV
ABYAFwAWABMAEgARABAAEAAPAA4ADwAQABEAEgANAAwADgAOABAAEgATABQAEAAOAAoA
CAAIAAgACgAKAAoACwAMAAwABgADAAEA///9//////////7//P/4//n/+v/6//r/+v8E
AAAA9f/z//L/6v/m/+X/4//u//v/BAAVACwAQABRAGcAhgCrAMwA3wDjAOMA3QDOALgA
mgBzAFEAQAAyACIAEgAGAPn/6f/a/9b/2f/g/+n/8//3//f/9//3//b/8//z//P/8//1
//X/9P/z//H/8v/y//L/8//z//T/9P/w//D/8f/z//X/+P/2//b/9v/1//P/8v/v/+//
7//w//L/8//0//T/8//y//P/8v/0//T/9P/y//H/7//u/+//7f/v//D/8P/y//L/8//0
//L/8v/y//L/7v/v//L/8//x//H/8f/x//H/8f/0//T/9v/3//T/9f/z//T/9f/0//f/
9//3//j/+v/6//r/+//6//n/+f/4//3/+//7//z//f/9//3//f8AAAEAAwAEAAYABgAG
AAMABAAGAAYABQAJAAsADQAPAA4ADAALAAoACgAKAAoACwAMAAwACgAJAAkACQAGAAQA
BQAGAAYABgADAAIAAQAAAAAAAgAAAP7//v/8//X/9f/2//T/8f/z//T/8//z//T/9P/0
//T/8//z//P/8//y//D/7//t/+v/6//q/+r/7f/r/+n/6f/p/+T/4//j/+L/4//m/+f/
6P/q/+n/6f/o/+b/5f/l/+f/5//n/+f/5//l/+X/5v/m/+X/5f/o/+n/5//m/+b/6f/k
/+T/5P/n/+n/6v/q/+f/4v/j/+P/4//m/+j/6f/q/+n/6f/p/+j/5//n/+b/5f/o/+r/
7f/v/+r/6f/p/+n/7P/u//D/8P/u/+7/7P/p/+n/6//p/+n/7v/y//D/8f/v/+3/6f/k
/+j/6//s/+3/6//q/+r/6//s/+v/6v/p/+r/6f/q/+z/6//p/+f/5v/r/+7/8f/2//P/
7f/o/+f/5P/j/+b/5v/p/+j/6f/o/+b/5//o/+j/6f/q/+v/7P/o/+b/5v/k/+T/5v/p
/+v/7P/p/+j/5v/m/+P/4//l/+n/6v/q/+v/7P/v//D/7//d/+H/5f/i/+X/5v/n/+j/
5//m/+X/5P/l/+b/5//o/+n/6v/r/+z/6f/o/+f/5v/k/+T/5P/k/+T/5P/k/+T/5v/m
/+b/5v/p/+r/6//s/+n/5v/j/+D/4v/k/+b/6P/m/+b/5v/m/+f/6P/p/+r/6v/q/+r/
6v/n/+b/5f/m/+j/6f/p/+r/6v/p/+j/5//n/+n/6f/n/+j/6//s/+3/6//s/+3/7v/w
//H/8v/z/+//7v/u/+//8f/z//X/9f/3//f/9f/1//L/8f/x//D/8f/w//H/8v/w/+7/
7v/x//L/8//0//T/9v/3//j/9//y//D/7v/u//D/7f/t/+3/7v/r/+n/6P/l/+P/5f/l
/+X/5f/k/+H/4//k/+T/5P/i/+T/4P/d/93/2P/O/9D/2f/b/97/6//8/xEAJgA4AEsA
aQCKAKcAwADTANUAywC9ALAAmgByAEkAMQAgABAA/v/u/+T/2//L/8D/wv/N/9r/3//d
/93/3P/d/97/3v/b/9v/2//b/97/3//f/9//3v/e/93/3P/d/93/3v/e/9v/2v/a/9v/
3f/g/97/3v/h/+H/4P/g/97/3f/c/9z/3P/b/9r/2P/Y/9j/2v/a/9z/3P/c/9r/3P/b
/9v/3f/b/9v/2v/Y/9n/2v/c/97/3P/c/9z/3P/Z/9n/2//b/9v/2//b/9v/2v/Z/9v/
2v/d/93/2f/Z/9r/3P/e/97/3f/d/93/3v/g/+D/4P/h/+H/4f/i/+L/5v/l/+b/6P/n
/+f/5//n/+n/6f/q/+r/7P/s/+z/6f/q/+z/7P/r/+3/7//x//P/8f/w//D/8P/s//D/
9P/x/w==
         </WaveFormData>
      </LeadData>
      <LeadData>
         <LeadByteCountTotal>10000</LeadByteCountTotal>
         <LeadTimeOffset>0</LeadTimeOffset>
         <LeadSampleCountTotal>5000</LeadSampleCountTotal>
         <LeadAmplitudeUnitsPerBit>4.88</LeadAmplitudeUnitsPerBit>
         <LeadAmplitudeUnits>��V</LeadAmplitudeUnits>
         <LeadHighLimit>2147483647</LeadHighLimit>
         <LeadLowLimit>268435456</LeadLowLimit>
         <LeadID>II</LeadID>
         <LeadOffsetFirstSample>0</LeadOffsetFirstSample>
         <FirstSampleBaseline>0</FirstSampleBaseline>
         <LeadSampleSize>2</LeadSampleSize>
         <LeadOff>FALSE</LeadOff>
         <BaselineSway>FALSE</BaselineSway>
         <ExcessiveACNoise>FALSE</ExcessiveACNoise>
         <MuscleNoise>FALSE</MuscleNoise>
         <LeadDataCRC32>2351093527</LeadDataCRC32>
         <WaveFormData>
BAAEAAQABAAFAAYABwAIAAkACgALAAwACwAKAAkACAAGAAYABgAGAAUABAADAAIAAgAC
AAIAAgAFAAYABwAIAAUABAADAAIABAAEAAQABAAEAAQABAAEAAQABAAEAAQABwAIAAkA
CgAIAAYABAACAAQABAAEAAQABgAGAAYABgAFAAQAAwACAAMABAAFAAYABgAGAAYABgAG
AAYABgAGAAUABAADAAIAAgACAAIAAgADAAQABQAGAAQABAAEAAQAAgACAAIAAgADAAQA
BQAGAAYABgAGAAYABAAEAAQABAACAAIAAgACAAIAAgACAAIAAwAEAAUABgAGAAYABgAG
AAUABAADAAIAAwAEAAUABgAFAAQAAwADAAYACQAJAAgABgAGAAcACAAJAAkACgAKAAsA
DgAPAA8ACwALAAwADAAKAAoACwAMAAoACgAKAAsADAAMAA0ADgANAA0ACQAIAAYACQAJ
AAgACAAJAAoACwAJAAkACQAJAAkACAAIAAYABgAHAAcABQAFAAUABQAGAAkACQAIAAgA
CQAIAAcABwAFAAUABQAFAAMAAQABAP//AwADAAQABQAJAAgACQATABkAGgAaABgAGQAb
ABwAIwAqACwALAAsAC4ALwA0AEQAVwBbAFIASwBAAC0AGQADAOb/0P/I/8T/vv++/8H/
xv/O/9n/5f/1//3//v///wIAAAAAAAIAAgABAAIABgAHAAUABQAEAAIAAwADAAUABgAJ
AAkACAAHAAcABwAHAAcABgAGAAYABwAFAAYACQAJAAgACAAIAAgABwAHAAcABQAGAAYA
BgAHAAcACQALAAsACAAIAAgABwAJAAoACgAKAAYABgAGAAgACAAIAAgABwAJAAkADAAM
AAkADAAJAAUAAQADAAMAAwAHAAcABAAEAAUABQAFAAYACQAJAAkACAAIAAgACAAJAAkA
CAAHAAkACgAJAAwADwAOAAoACQAKAA0ADQANAA0ADQANAA0ADQALAAsADQANABEADgAN
AAsADQANAA0ADgAOAA4ADgAOAA4ADQAMAAwACwAMAAwACwALAA0ADQAPAAwACwAKAAYA
CQAMAAoACAAHAAcABwAHAAQABAAEAAQACAALAAkABwAIAAgABwAFAAMAAwAEAAIAAgAB
AAAAAAAEAAQAAgACAAAAAAABAAEA///9/wAAAQAAAP7//f/8//3//f/8//z//v//////
///9//3//f/+//z/+P/6//r//f/+////AQD///////8CAP///v/7//n/+//+/wAAAgAB
AAAAAAABAAIAAwAEAAQAAgACAAIAAgABAAEAAQABAAMAAwAEAAQAAwABAP3//v8CAAIA
AgACAAAAAAD/////AQABAAEAAgAEAAQAAwABAAMAAgACAAMAAgACAAIAAQAAAAAAAgAA
AAAAAgAEAAQAAwABAAQABAACAP///f/7//z//v8AAAQAAQD///7///8AAP7///8AAAAA
AAAAAAIAAgABAAEAAQADAAUABQAFAAIAAgAFAAUABAAEAAQAAwACAAEAAQABAAMAAwAC
AAIAAwADAAMAAwADAAMAAgACAAIAAAD//wIAAgACAAIAAgAAAAAAAAAAAAIAAgACAAIA
BAAEAAQABAACAAIAAgACAAAAAAAAAAAAAAAAAAAAAAADAAQABQAGAAMAAgABAAAAAAAA
AAAAAAABAAIAAwAEAAIAAgACAAIABAAEAAUABgAGAAUAAwACAAIAAwAEAAUABgAIAAkA
CgALAAoACAAFAAUABgAGAAYABAAFAAYABgAIAAgACQAJAAYABgAGAAUABwADAAIAAgAG
AAcABwAHAAUAAwABAP//AAABAAIAAwACAAIAAAAAAAMAAwABAAMAAAD///////8CAAIA
AwADAAAA/////////f/9//3//f/8//3//P////3//v///wEAAgADAAcADQAQABAAEAAR
ABMAEgAXAB4AHgAeAB4AHAAhADIAPgBDAD0ANAAtACIADwD9/+v/3P/M/8D/uv+4/7L/
tf/A/8r/zf/R/93/5f/q/+//8v/y//L/9P/0//D/8P/z//P/9v/3//f/9v/1//X/9//4
//n/+f/4//f/9//3//f/9//4//j/+P/5//T/8v/y/+//8P/0//j//P/9//3//f/7//f/
9v/1//X/9f/3//n/+f/4//j/+P/3//n/+v/6//r/9v/2//b/+P/4//j/+P/3//n/+f/8
//z/+//+//v/9//3//n/+f/5//r/+f/1//T/+f/5//n/+v/8//3//v/+//r/+v/6//v/
+v/6//r//f////3///8BAP//+v/4//j//P/9//7////+//3//P/7//v/+//9//3////8
//v/+f/9//3//f/+/wAAAAAAAAAA/f/7//n/+P/8//7///////7////+/////f/9//3/
+v/8//7/+//4//X/9f/1//X/9v/2//b/9v/1//f/9P/x//L/8v/x/+//7v/v//H/8P/w
/+//7v/u//L/8v/w//D/7//u/+7/7f/r/+n/7P/t/+7/7v/v//D/7v/t/+v/6v/r/+3/
7v/v/+3/7f/t/+7/7v/q/+z/7P/s/+z/7P/t/+v/6//r/+7/8f/y//H/8f/w//D/7//u
/+z/7P/t/+//7f/t/+3/7P/t/+7/7//w/+//7//v/+//8P/x//P/9P/x/+//6//s//D/
8P/w//D/7v/u/+3/7f/t/+3/7f/u//D/8P/v/+3/6//q/+r/6//v//D/8f/x/+//7v/v
/+z/6P/q/+z/7P/r/+n/7P/s/+7/7f/t/+3/6v/q/+r/7P/q/+n/6f/r/+z/6v/r/+z/
6v/o/+b/5v/m/+f/6f/r/+3/7//v/+//7f/s/+7/7f/q/+r/6v/p/+b/5f/l/+X/6P/p
/+n/6v/s/+3/7v/v/+3/7f/s/+z/7P/w//X/8v/v/+7/7f/s/+z/7P/s/+z/7v/w//L/
9P/z//L/8f/w/+3/7P/r/+r/7P/s/+z/7P/t/+7/7//w//H/8v/z//T/8f/w/+//7v/u
/+7/7v/u/+7/7v/u/+7/7v/u/+7/7v/t/+z/6//r/+7/8f/x//D/8v/y//P/9P/1//X/
9v/2//T/9v/2//X/8f/x//L/8v/w//D/8f/y//X/9v/3//n/+//6//r/+v/4//f/8v/w
/+//8f/w/+7/7v/v//D/8f/z//P/8//z//H/8P/w/+7/7v/v/+//7f/y//P/9P/2//T/
8//x//D/8f/w/+//7//t/+3/7f/t/+//7f/t/+v/7f/t/+7/7//z//D/8//5//3/AgAG
AAYABQAFAAQACwASABIAEAASABYAHQAqADQAPQA/ADoALQAaAAkA+f/j/8j/tv+s/6b/
pP+m/63/tP++/8n/0f/b/+P/6P/p/+b/5v/m/+j/6P/k/+T/5//n/+r/6//r/+r/6//r
/+3/7v/u/+3/6//p/+v/7f/v//H/9f/2//f/+f/3//b/9//1//X/9v/3//j/9v/1//T/
8f/y//T/9v/5//b/9//4//f/+P/4//j/9//3//j/+P/4//f/+P/5//z//P/8//z/+//5
//n//P/8//r//P/4//P/9P/5//z///8AAP//+//6/////////wAAAQABAAEAAAD8//z/
/P/9////AAABAAUAAgD//wAAAQADAAAAAAACAAQABQAGAAcABwAHAAcABwAJAAkACwAL
AAwACAAGAAMABgAHAAgACgAIAAgACAAIAAoACQAIAAgACwAMAAwACwAJAAsACwANAA0A
DQANAAoACgAMAAkABgAHAAcABwAHAAUABAADAAIAAgADAP//+////wIABAAFAAQAAwAD
AAAAAQABAAEAAgADAAIA///+//7//v/////////9/wAAAQABAAAAAAAAAP7//f/7//r/
+//9//7////+//3//P/8//7/+v/8//z//P/8//z//f/+////AAAEAAMAAgD///3//f/+
//7//v8AAAAAAQADAAIAAQAAAP7//P/8//z//P/9////AQADAAEA///+//z//f/9//v/
/v8BAAIAAwAEAAEAAAD+//3/AAABAAIABAAEAAQAAwABAP///v/+////AAAAAAAA///+
//7/AAD+//3/AAADAAQAAAD9/////v//////AAABAAAAAAAAAAIAAQD///7///8BAP7/
/v/+//z//P/8//7//f/9//7////9//////////v/+v/8//v/+//8//3//f/7//v//P/9
/wAAAQABAAIAAAD///7//f/9//3//P/8//z/AAABAAAA///+//3//P/9//7///8AAP//
/v/9//z//P/8//z//P/9//7///8AAP7//v/+//7/AAAAAAAAAAD9//z/+//6//r/+v/6
//r//P/+/wAAAgD///3/+//7//z//P/9//7/AQACAAMAAwABAAAA//8AAAIAAwADAAUA
AgAAAP7//P///wIABAAGAAYABwAHAAYABQAEAAIAAQD+//7///8DAAMAAgABAAEAAwAD
AAMAAwACAAEAAAD+//3/+v/5//n//P/7//7////8//z//P/7//v//P/8//z//f/9//3/
/f/9//3//f/7//v/+f/7//v//P/7//v/+v/5////CQAOAA4AEAAVABEAEAATABgAGgAg
ACIAIAAlADAAOAA9AD0ANgAxACYAEQD3/+X/1v/K/8D/uv+2/7T/uf/C/8j/zf/R/9P/
2//o/+//7v/v//D/8//0//D/8P/z//P/9v/3//f/9v/1//X/9//4//n/+f/4//f/9f/1
//X/9f/2//b/9v/3//f/+P/7//v/+v/6//r/+v/6//n/+P/1//f/+P/5//v/+v/7//z/
+//6//r/+v/5//v//P/8//z/+f/4//f/+P/6//z//v////z/+//9//z/+v/+//z/+f/5
//v/+//7//v/+//4//j//P/9//7/AAD+//3//P/6//n/+v/7//3//P/8//z///8BAP//
AQADAAYABAAFAAgABQADAAEA//8CAAMABAAFAAMAAwAFAAUACAAEAAIA//8CAAMABAAG
AAYABgAGAAYABgAFAAQABAAEAAQAAwABAAIABQAGAAkACgALAAwACgAJAAoABgACAP//
////////AAAAAAAAAAD//wEA/v/7////AgAEAAUAAAD//////P/8//v/+v/6//z//P/6
//r/+P/4//n/+f/5//f/+v/7//n/+P/4//j/+f/5//j/+P/4//n/+f/5//n/+f/5//r/
+P/0//b/9v/2//b/9v/3//n/+f/5//z//P/8//r/+f/4//j/9//2//n/+v/8/////f/9
//3//P/8//z//P/8//n/+f/5//n/+//7//z//P/6//n/9v/4//r/+v/6//r//P/8//v/
+//7//v/+//8//v/+v/4//X/+f/6//z////9//z/+//5//j/+P/6//j/+P/6//z//P/7
//n//P/8//z/+//7//v/+f/4//f/+P/7//v//P////z/+P/3//b/9//4//n//P/5//f/
9v/1//f/+f/5//n/+f/6//7////7//r/+f/3//n/+f/6//v/+f/5//j/+P/4//f/9v/1
//j/+f/5//r//P/+//n/9P/1//b/9//4//r/+v/6//r/+f/4//f/9v/5//r/+//8//z/
/P/8//z/+//6//n/+P/6//r/+v/6//r/+v/6//r/+//8//3//v/9//z/+//7//r//f/9
//z/+v/6//v//P//////AAAAAP7/AAAAAP///v///wEAAgACAAIAAwAEAAIAAgACAAMA
AQAAAAAAAAAAAAEA/v/+//z///////7/+//7//v/+////wEAAwAFAAIAAAD///z//v//
/////f/9//3//f/+//3//f/8//z//f/8//v/+//7//v/+//7//v/+f/5//f/9//3//j/
+f/5//r///8FAAcADAAOAAoACQALAA4AGQAeACAAHgAaAB4AKQAwADQAPQA7ADYALwAi
AA0A9//h/87/wP+4/7L/sv+4/7//xP/K/8//0//b/+f/7v/x//T/9P/0//b/9v/z//L/
9P/z//b/9//3//b/8//z//X/9v/3//f/9v/1//f/9//3//f/9v/2//b/9//6//z/AAAB
AP3//P/7//r//f/9//3/+//4//j/+P/5//n/+//9//3//P/8//z/+//6//r/+f/4//b/
9v/2//j/+//8//3//f/7//v//v/+/wAABAACAP////8BAAEAAQACAAEA/f/8/wEAAQAB
AAIAAQABAAEAAAAAAAAAAAABAAMABAAFAAkABwADAAMAAwAFAAIAAgAEAAUABQAFAAUA
AwADAAMAAwAGAAcACgALAA0ACgAJAAcACwALAAsADAAKAAoACgAKAAsACwALAAwACwAM
AAwACwALAA0ADQAPAA0ADQANAAoACgAMAAkABgADAAMAAwADAAQABAAEAAQABwAJAAYA
AwAEAAYABwAHAAIAAQABAP7/////////AAACAAIAAAAAAAAAAAABAAEAAQD//wIAAwAA
AP7//f/8//7//////wAA/v////////8BAAEAAQACAP//+v/7//r//f/+////AQABAAEA
AQAEAAYABgAEAAMAAAAAAP///v8AAAAAAQADAAMAAwADAAIABAAEAAQABAABAAEAAQAB
AAIAAwAFAAYABAADAAAAAgAEAAQABAAEAAUABgAGAAcABgAFAAQABAAFAAQAAgD//wIA
AgADAAUABQAEAAMAAQACAAIABAACAP7/AAACAAIAAQD//wIAAgAAAP//////////AAAB
AAQAAgABAAEAAwAFAAIAAgACAAAAAAAAAAIAAAD///////8CAAUABgAHAAUABAAGAAUA
AQAAAP///f/+////AQADAAUABQAEAAQABAADAAIAAQABAAEAAAAAAAYABAD///7///8A
AAEAAgACAAIAAgACAAQABAAEAAQABgAGAAYABgAFAAQAAwACAAIAAgACAAIABQAGAAcA
CAAGAAYABgAGAAQABAAEAAQABQAGAAcACAAGAAYABgAGAAQABAAEAAQAAwACAAEAAAAD
AAUABwALAAoACAAHAAYABQAGAAcABwAIAAgACAAKAAwACwAJAAkADAAMAAwADAAMAAwA
CwAKAAwADQANAAwADgAOAA0ADQAJAAgACAALAAoACAAGAAUABwAHAAcABwAEAAMAAgAA
AAMABAAHAAsACAAFAAYABQAFAAYABwAHAAUABAACAAAAAQADAAUABwAHAAcABwAFAAMA
AQADAAMA/v/9/wMACAALAA0ADwASABIAFAAXABkAGgAZABoAHgAiACYALAAzADoARABN
AFEATABBADAAGQAHAPf/4v/Q/8T/uv+y/7D/t/++/8b/1f/d/+H/7f/4//f/9P/0//T/
9v/2//b/9v/5//n/+P/5//n/+P/3//f/+f/6//z//f/9//3//f/9//3//f/8//z//P/9
//v//P//////+v/6//r/+v/8//3//v/9//n/+P/3//f/+////wMABQAEAAQABAADAAUA
BgAGAAYABgAGAAYACAAIAAgACAAHAAcABwAKAAoACAAMAAoABwADAAUABQAFAAoACwAJ
AAoADAALAAoACgALAAsACwAKAAoACgAKAAsACQAIAAcACQAKAAkADAAPAA0ACgAKAAwA
EAARABIAEwASABEAEAAPAA8ADwARABEAFwAUABMAEQAVABUAFQAWABUAFAATABIAEwAT
ABMAFAAUABQAEwARAA8AEQARABMAFQAVABUAEgASABQAEQAOAA4ADwAQABEADQAMAAsA
CgAMAA8ADQALAAwADgAPAA8ADQANAA4ADAAKAAkACAAIAAgACAAGAAYABwAIAAoACwAH
AAUACAAJAAoACgALAAwACgAJAAcABgAEAAUABQAFAAgACQAKAAwACgAGAAgACAAIAAgA
CAAJAAgABwAGAAgACgAKAAgABwAIAAoACwAMAAoACAAHAAcACgALAAwADAAKAAoACgAK
AAsACwALAAsADQANAA4ADgAOAA0ACgAMAA0ADAALAAoADAAMAAsACwAJAAkACQAKAA0A
DgAOAA0ADAAKAAkACQAMAAwADAALAAwADAAOAAwACAAKAAwADAALAAkADAAMAAsACQAI
AAcACAAKAAwAEAAOAAsACQAJAAoACAAJAAoACgAKAAoADAAMAAsACwALAAkACwALAAsA
CAAIAAsACwAGAAYABgAFAAcACQAMAA8ADQALAAgABgAHAAcABwAHAAgACQAJAAoADAAK
AAsADgALAAoACQAIAAgACAAIAAgACQAKAAsADAAKAAoACgAKAAwADAAMAAwACQAIAAcA
BgAHAAgACQAKAAoACgAKAAoACgAKAAoACgAMAAwADAAMAAsACgAJAAgACAAIAAgACAAH
AAgACwALAAgACAAIAAkADAANAA0ADgAQABAAEgASAA8ADQANAA4ADwAQABEAEwARABAA
DwAOABAAEQARABIAEgARABEADQAKAAoADQANAA0ADQAOAA8ADAALAAoACQALAAsACgAK
AAgACAAJAAkABwAJAAkACQAKAAsACwAKAAsACwALAAsADQANAA0ADQANAA0ACwALAAgA
CQAIAAgABQAFAA4ADwAPABcAHgAeACAAHwAdAB4AIwAoACoAKgAqACwANQBCAFAAWQBX
AFAASwA4ABsABQDz/97/0P/K/8b/xP/G/8v/0v/S/9X/3//p//P/+v/9/wAAAAAAAAIA
AgAAAAAAAwADAAIAAwADAAIAAwADAAUABgAFAAUABAADAAUABQAFAAUABAAEAAQABQAG
AAgADAANAAkACAAHAAYABQAFAAUAAwADAAQABQAHAAcACQALAAsABwAGAAUAAwAEAAYA
BwAIAAcACAAJAAwACQAIAAcABQAFAAUACAAIAAoADgAMAAkABwAJAAkACQALAAsACAAI
AAkACQAJAAoADAANAA4ADgAOAA4ADgAPAA8ADgANAA8AEQAPABEAEwASAA4ADQAOABEA
EQARABEAFAAVABYAFwAVABMAEwARABUAEgARAA8AEwATABMAFAAUABQAFAAUABUAFQAV
ABYAGQAaABoAGQAZABsAGwAdABsAGQAXABIAFAAWABMAEAAQABEAEgATABQAFAAUABQA
EwATAA4ACQAOABAAEQARABAADwAPAAwACgAJAAgACAAKAAoACAAIAAgACAAJAAkABQAD
AAYABwAIAAgACQAKAAkACQAIAAgABgAHAAcABwAJAAkACQAKAAgABAAGAAYABAAEAAQA
BQAHAAcABwAKAAkACAAFAAMABAAGAAcACAAKAAoACwANAAwACwAKAAgACgAKAAoACgAL
AAsACwALAAoACQAJAAgACgAJAAYACAAKAAoACgAKAA0ADgAOAA8ADAALAAoACgAOAA4A
DQALAAoACAAHAAcACwAMAA0ADQAKAAoADAAKAAYACAAKAAoACAAFAAcABgAHAAcACAAJ
AAoACgAKAAwADAALAAsADQAMAAgABwAGAAkACgALAA4ADAALAAsACwALAA0ADQANAAoA
CgANAA0ACAAIAAgABwAJAAkACgALAAkACQAIAAgACQAJAAkACQALAAsACgAKAAIAAgAH
AAgACQAKAAsADAAMAAwADAAMAAsACgAJAAgACQAKAAsADAAJAAgABwAGAAcACAAJAAoA
CAAIAAgACAAJAAoACwAMAAsACgAJAAgABwAGAAUABAAIAAoADAAOAAwACgAIAAYACAAI
AAgACAAJAAoACwAMAAsACgAJAAgACgAMABAAEQAPAA4ADQANABAAEQARABIAEQAQABEA
EAANAAsACwAMAA4AEAASABUAEwASABEAEAARABEAEAAQABIAEQARAA0ADgAOABEAEQAO
AA0ADQANAA0ADQANAA0ADwAPAA4ADgAMAAwADQANAA0ADwAPAA8AEgATABMAEgARAA8A
DQALAAsACwALAAsACgAJAAYABQAFAAcABwAIAA8AEQASABMAFwAdABwAFgAWAB8AJQAk
ACUALAAyADIAMgA0AD0ASgBWAFkAVQBUAE8APAAnABMA+f/g/9D/xv++/77/yP/P/9T/
3v/j/+n/8//7//z//f8CAAIAAgAEAAQAAAAAAAMAAwAHAAkACgAKAAsACwANAA4ADgAN
AAsACQAIAAcABgAFAAkACgALAA0ADQAOABEAEQAMAAoACAAGAAkACwANAA0ACwAKAAkA
CQAHAAkACwALAAsADAANAA0ACwAMAAwADAAMAAwADAAOAA0ADAALAAkACwALAA4ADgAO
ABIAEAANAAoACwAKAAkADQAPAA4AEAARAA8ADQAMABEAEwAVABYAEgAQAA4ADQAPABAA
EQAVABUAEwAVABcAFQASABIAFAAXABcAFwAXABUAFQAVABUAFgAXABoAGwAeABoAGAAV
ABUAFQAVABYAFwAYABkAGgAcABsAGgAaAB0AHgAeAB0AGwAdAB0AHwAeAB0AHAAYABsA
HgAcABoAGQAZABkAGQAYABgAGAAYABkAGwAYABUAFgAWABUAEwATABMAFAASAA8ADQAL
AAoAEAASABIAFAAUABQAFQAVABEADwASABMAEQAQABAAEAAOAA0ACwAKAAoACwALAAsA
DgAPABAAEgAUABAAEgASABAAEAAQABEADwAPAA8AEgARABAADQALAA0AEAASABQAEgAS
ABMAFQAVABUAFQAUABQAFAAUABQAEwATABMAEwATABMAFAAUABIAEQAOABAAFQAWABcA
GAAXABYAFAATABMAEwATABQAFwAYABgAFwAWABQAEwATABQAFAAUABMAEwAUABcAFgAU
ABYAGAAYABUAEwAWABYAEwARABAADwARABIAEwAWABYAFQAVABcAFwAUABQAFAAUABQA
FAAWABMAEQAQAA8AEgAVABYAFwATABIAFAATABEAEgATABMAEQARABIAEwAVABUAFAAU
ABQAEwASABEAFAAVABUAFgASABAAEQAWABYAFgAWABYAFAAUABQAFAAWABYAFgAWABMA
EgARABAAEQASABMAFAAVABYAFwAYABMAEAANAAoADQAQABMAFgATABIAEQAQABAAEAAQ
ABAAEAAQABAAEAARABIAEwAUABQAFAAUABQAEwASABEAEAAOAA4ADwAQABIAEQAPAA4A
DAANAA4ADwARABQAFgAYABcAFgAUABEAEgAUABUAFgAUABUAFgAWABYAFgAXABcAGAAY
ABgAFwAUAA8ADQAMAA8ADwAOAA0ADgAPABAAEQAOAA0ADAALAAsADAALAAwADAALAAgA
CQALAAsADAANAAsACgAKAAkABgAFAAUABQAFAAUABQAFAAMAAwABAAMAAgACAAIAAwAK
AA8ADQARABQAEgASABEAEwAeACUAJgAoACoAKAAkACUALAA8AEsAUQBMAEUAOAAhAAsA
9//i/9L/xv+8/7j/uP+7/8L/zP/T/9f/3f/p//D/8//2//T/9P/2//b/9v/2//n/+f/4
//n/+f/4//f/9//5//r/+//7//r/+f/3//f/9//3//b/9v/2//f/9f/2//n/+f/1//T/
8//y//f/+f/7//v/+P/4//j/+f/4//n/+v/5//r/+v/6//n/+P/4//f/9v/2//b/9v/4
//b/9v/2//X/9//3//r/+v/5//z/+f/1//T/9//4//n//f/9//r/+v/6//n/+P/4//n/
+f/5//j/+P/4//j/+f/4//j/+P/7//v/+f/7//3//f/6//r//P////////////3//f/9
//3/+//7//3//f8EAAIAAgABAAUABQAFAAYABAAEAAQABAABAP///f/8//7/AAABAAEA
AAABAAAAAQABAAEAAQD+/wEABAACAAAAAQABAAEAAQD///7//f/8////AQD+//v//f/+
//7//f/9//3//v/8//z/+//6//r/+//6//f/9v/2//b/9//3//P/7//w/+//8v/y//P/
9P/1//f/+P/6//b/9f/z//H/8//z//P/9P/2//L/9P/0//T/9P/0//X/9P/z//L/9P/0
//T/8v/x//P/9P/0//T/8//y//L/8//2//f/+P/4//r/+v/6//r/9v/1//T/8//1//X/
9v/2//f/9//1//j/+P/4//j/+P/1//T/8v/x//L/8//0//b/+v/6//n/9//1//T/9P/1
//j/+P/4//f/9P/0//b/9P/y//T/9v/2//f/9f/4//j/9f/z//L/8f/x//L/8//2//b/
9f/1//f/9v/y//H/8P/z//T/9f/4//T/8//z//P/8v/z//L/8f/u/+7/8f/x//D/8v/0
//X/9f/1//b/9//1//P/8P/u//D/8f/y//P/8//z//L/8v/y//L/7//w//L/9P/2//j/
9v/0//L/8P/w//D/8P/w//D/8P/w//D/7v/u/+7/7v/v//D/8f/y//D/8P/w//D/8P/w
//D/8P/x//L/8//0//H/8P/v/+7/8P/y//T/9v/1//T/8//y//T/9P/0//T/9v/2//b/
9v/0//L/8P/v//L/9f/1//T/9P/0//X/9v/5//n/+v/6//r//P/8//v/+P/3//f/9v/5
//r//P/+//3//P/7//v//f/8//z//P/9//3/+f/4//b/9//1//L/9P/1//b/9//3//f/
9//3//X/9P/0//L/8v/z//P/8f/1//X/9f/2//j/+f/5//r/+P/2//T/8//y//H/8P/v
//H/7//v/+3/8v/z//X/9//z//b/9//7/wUACgAEAAQABQAJAA4ADwAQABQAFAAUABgA
HwAqADQAPQA/ADgALwAcAAMA8f/d/8b/uv+y/6z/rP+w/7f/vP++/8P/zf/Z/+X/5v/l
/+j/5//m/+f/5v/l/+b/6v/r/+7/7//v/+7/6f/n/+f/5v/q/+v/6//r/+n/6f/p/+n/
7P/s/+z/7f/s/+z/7v/t/+r/6v/q/+r/6v/p/+j/5f/m/+b/5v/n/+f/6f/r/+v/7P/s
/+z/6//o/+j/5//m/+b/6P/q/+7/6//q/+n/5//m/+X/5//m/+j/7P/q/+f/5f/n/+f/
5//p/+n/5v/m/+b/5f/k/+T/6P/p/+r/6v/q/+r/6v/r/+v/6v/p/+v/6f/n/+n/6//t
/+r/6v/s/+z/6//q/+n/6//r/+v/6//p/+n/6//r//H/7v/t/+v/7f/t/+3/7v/q/+j/
6v/w/w==
         </WaveFormData>
      </LeadData>
      <LeadData>
         <LeadByteCountTotal>10000</LeadByteCountTotal>
         <LeadTimeOffset>0</LeadTimeOffset>
         <LeadSampleCountTotal>5000</LeadSampleCountTotal>
         <LeadAmplitudeUnitsPerBit>4.88</LeadAmplitudeUnitsPerBit>
         <LeadAmplitudeUnits>��V</LeadAmplitudeUnits>
         <LeadHighLimit>2147483647</LeadHighLimit>
         <LeadLowLimit>268435456</LeadLowLimit>
         <LeadID>V1</LeadID>
         <LeadOffsetFirstSample>0</LeadOffsetFirstSample>
         <FirstSampleBaseline>0</FirstSampleBaseline>
         <LeadSampleSize>2</LeadSampleSize>
         <LeadOff>FALSE</LeadOff>
         <BaselineSway>FALSE</BaselineSway>
         <ExcessiveACNoise>FALSE</ExcessiveACNoise>
         <MuscleNoise>FALSE</MuscleNoise>
         <LeadDataCRC32>2219401766</LeadDataCRC32>
         <WaveFormData>
AgACAAIAAgACAAIAAgACAAAAAAAAAAAAAgACAAIAAgAAAAAAAAAAAP7//v/+//7/AQAC
AAMABAADAAIAAQAAAAAAAAAAAAAA///+//3//P///wAAAQACAAQABAAEAAQAAQAAAP//
/v8AAAAAAAAAAAAAAAAAAAAAAAAAAAAAAAAAAAAAAAAAAP7//v/+//7///8AAAEAAgAA
AAAAAAAAAAIAAgACAAIAAAAAAAAAAAD+//7//v/+////AAABAAIAAAAAAAAAAAAAAAAA
AAAAAAIAAgACAAIAAgACAAIAAgAAAAAAAAAAAAIAAgACAAIAAAAAAAAAAAACAAIAAgAC
AAIAAgACAAIAAgACAAIAAgACAAIAAgABAAMAAwADAAMAAgACAAMABAAFAAYABgAIAAkA
CQAJAAoADAAMAAwADAALAAsADAAMAAkACQAJAAkABgADAAEA///+//7//f/7//3//v/+
//3/+//8//3//f8AAAAAAAAAAP/////+//3//P/8//3//f/9//7//v/+/wAAAQABAAEA
AQACAAIAAgACAAIAAgACAAEAAQABAAEABAAEAAQABAACAAQAAwAFAAkADAATABsAHwAh
ACMAIQAbABsAHAAWAAwABQD+//D/2v/D/6j/k/+F/4L/hv+N/5T/lf+d/6n/s//D/9L/
3//t//z/AQABAAIAAwAEAAYABQAFAAcABwAFAAUABQAEAAYABwAHAAgACgAKAAoACwAJ
AAkACQAJAAkACQAJAAgACgAKAAoACgAJAAkACQAJAAcABwAIAAgACgAJAAkACQAJAAkA
CQAJAAgACAAJAAkACQAJAAkACQAGAAYABwAHAAkACQAJAAkACQAJAAkACQAJAAkACQAJ
AAsACwALAAsACwALAAoACgAKAAoACgALAA0ADQANAA0ADAAMAAwADAAKAAoACQAIAAsA
CwAMAA0ACwAMAAwADAAOAA4ADgAPAA0ADQANAAwADAANAA4ADgAOAA8ADwAPAA4ADQAN
AA0AEAAQABAAEAAOAA4ADgAOAA4ADgAPAA8ADgAMAAsACQALAAsADAAMAAsACwAKAAkA
BwAGAAUAAwADAAQABgAHAAYABAACAAEAAwADAAMAAgACAAIAAgACAAIAAgACAAAA/v//
/wAAAAD+//3//f/8//3//v8AAAEAAAAAAAAAAAD/////////////////////////////
////////////////AAAAAAAAAAAAAAAAAAACAAMAAwADAAMAAwACAAIAAgACAAIAAgAA
AAAAAQABAAIAAgACAAIABAAEAAQABAACAAIAAQABAP//////////AQACAAIAAQD///3/
/f/+/wAAAQABAAEAAwAEAAQAAgAAAAAAAAAAAAAAAQABAAEAAwACAAIAAgABAAAA///+
/wAAAAAAAP//AQACAAIAAQABAAIAAgACAAAAAAD/////AQABAAIAAgABAAAA/v/8//3/
//8AAAIAAgADAAMAAwD//////////wEAAQACAAIAAAAAAP////8AAAAAAAAAAAAAAAAA
AAAAAAAAAAAAAAAAAAEAAgADAAQABAAFAAQAAQAAAP///v///wAAAQACAAAAAAAAAAAA
AgACAAIAAgACAAIAAgACAAIAAgACAAIAAwAEAAUABgAFAAQAAwACAAIAAgACAAIAAgAC
AAIAAgAAAAAAAAAAAAIAAgACAAIAAgACAAEAAQD///////8AAAIAAwAEAAUABgAGAAgA
CQALAAsADAAMAAoACgAKAAkACwAMAAwACwANAA0ADQAKAAUAAwABAAAA/v/9//v/+//+
//7//f/9/wAAAQABAAIAAAAAAAAA//////7//f/8//7//////wEAAAAAAAAAAAD/////
/////wIAAgACAAIAAgACAAIAAwAFAAUABQAGAAQABAAEAAQABAAHAAsADQAQABcAHQAh
ACEAHQAbABkAFwAWABIACAD7//D/4v/U/8f/tP+j/5X/jv+U/6H/qP+l/6X/r/+7/8X/
1P/j//P//P8DAAcABgAFAAYABgAHAAcACQAJAAgABwAGAAQABgAHAAcACAAGAAYABgAH
AAcABwAHAAcACQAJAAkACAAGAAYABgAGAAcABwAHAAcABwAHAAgACAAIAAcABwAHAAkA
CQAJAAkABgAGAAcABwAHAAcABwAHAAYABgAHAAcABwAHAAcABwAGAAUABAADAAYABwAI
AAkACgAJAAgABwAHAAcABgAGAAYABgAGAAcACQAJAAkACQAIAAgACAAIAAkACgAKAAoA
CgAJAAkACQAHAAgACAAIAAkACgALAA0ACwALAAsACgAKAAsADAAMAAsACwAKAAkACgAJ
AAkACQAMAAwADAAMAAsACgAJAAgACgAKAAsACwAJAAgACAAHAAkACQAKAAoABwAHAAYA
BQAEAAQABAADAAIAAgADAAMAAQAAAP////8BAAEAAQAAAAAAAAAAAAAAAAAAAAAA/v/+
////AAAAAAAA//////7//v/+///////8//z//P/8////////////AQABAAEAAQAAAP//
/v/9//////////////8AAAAAAAAAAAAAAAAAAAAAAQABAAEA//////7//v/+//7//v/+
//7//v///////P/8//z//P/8//z//P/8//z//P/7//v//f/9//3//f/7//z//P/7//3/
+//7//z//P/9//3//f/8//z/+//4//r/+v/6//r/+v/7//v/+//5//j/+P/4//j/+P/4
//j/+P/4//j/9//3//j/+P/3//n/+v/6//r//P/8//v/+//5//n/+v/6//n/+P/2//T/
9f/3//j/+v/8//3//f/9//n/+f/5//n/9//3//j/+P/5//r/+v/7//v/+v/5//j/+v/6
//r/+v/4//j/+P/4//n/+f/5//n/+P/2//X/9P/0//T/9P/0//f/+P/5//r/+f/4//f/
9v/4//j/+P/4//j/+P/4//j/9v/2//b/9v/3//j/+f/6//r/+v/6//r/+P/4//j/+P/2
//b/9v/2//j/+P/4//j/+P/4//j/+P/4//j/+P/3//n/+f/5//n/+P/4//n/+v/7//z/
/P/+/////////wAAAAAAAAAAAAD9//3//v/+//7///8AAAEA/P/5//f/9f/2//b/9f/z
//P/9P/0//P/8//0//X/9f/2//b/9v/2//P/8//y//H/8v/y//P/8//z//T/9P/0//b/
9//3//f/9//4//j/+P/4//j/+P/4//n/+f/5//n/+v/6//r/+v/+//7/+//9////BAAL
ABMAFwAXABcAFwAVABEADgAKAAAA9f/u/+D/zP+3/57/if99/3z/fv+F/4z/j/+X/6P/
rf+7/8r/1//n//L/9f/5//r//f8CAAIAAAD//wAA//8BAAEAAQAAAP7//////wAA/v/+
//7///8AAAEAAgADAAEAAQABAAAAAAAAAAAAAAADAAMAAwADAAIAAQABAAAAAgABAAEA
AQD//////////wAAAAABAAEAAwADAAMAAwAAAAAAAQABAAEAAQABAAEAAQABAAEAAQAD
AAMAAwADAAMAAwADAAMAAwADAAIAAgAEAAQABAAFAAMAAwADAAMABAAEAAQABAAFAAYA
BgAGAAYABQAFAAUABwAIAAgACAAGAAYABgAHAAcABwAHAAYACAAJAAoACgAJAAkACAAH
AAkACQAKAAsADAAMAAwADAAKAAoACgAKAAgACAAJAAkABwAGAAYABQAHAAcACAAIAAUA
BQAEAAMAAwAEAAUABQACAAIAAwADAAEAAAD/////AQABAAEAAAACAAIAAgACAAIAAgAC
AAAA/v///wAAAAACAAEAAQAAAAIAAgADAAMAAQAAAP///v8BAAEAAQABAAEAAQABAAEA
AQABAAEAAQABAAEAAQABAAEAAgACAAIAAAAAAAAAAAABAAMABAAFAAMAAwACAAIABAAE
AAQABAAEAAQABQAFAAQABAAEAAQAAgACAAIAAgAEAAQAAwADAAEAAQABAAEAAQACAAIA
AQADAAEAAQACAAQABQAFAAUAAwAEAAQAAgACAAIAAgACAAQABQAFAAUAAgAAAP///v/+
//7//v/+////AAABAAEA//8AAAAA//8AAAIAAwAEAAMAAgAAAP//AQABAAIAAgAAAAAA
///+/wAAAQABAAIAAAABAAEAAQABAAEAAQABAAEAAQACAAIAAAAAAP////8AAAAAAAAA
AAAAAAAAAAAAAAAAAAAAAAABAAEAAQABAAIAAgADAAIAAgACAAIAAgABAAAA///+/wAA
AAAAAAAAAAAAAAAAAAD+//7//v/+////AAABAAIAAgACAAIAAgAAAAAAAAAAAP7//v/+
//7/AAAAAAAAAAACAAEAAQABAP////8AAAAAAwAEAAUABgAEAAYABwAHAAcACAAIAAgA
CgAKAAkACQAKAAoACQAJAAgABwADAP/////9//z//P/5//f/9//4//r/+f/5//r/+//7
//z//P/8//z/+//7//r/+f/4//j/+//7//3//v/+//7//v////3//f/9//7//f/8//v/
+v/7//z//v////////8AAAAAAAD+/wAAAAADAAMABQAKABEAGQAfAB8AHQAZABcAFQAQ
AAgAAAD5/+7/5P/U/7//qv+X/4n/gv+K/5n/oP+f/6H/qf+1/8H/zP/b/+v/+P/9////
/v///wIAAgABAAEAAwADAAQABQAGAAYABQAFAAQABAAEAAQABAAFAAUABQAFAAUAAwAD
AAMAAgACAAIAAgACAAQABQAGAAcABgAFAAUABAAGAAUABQAFAAMAAwADAAMAAwAEAAYA
BwAHAAcABwAHAAYABgAHAAcABQAFAAUABQAFAAUABQAFAAcABwAHAAcABwAHAAcABwAF
AAUABAAEAAUABgAHAAkABwAHAAcABwAGAAYABgAGAAkACgAKAAoADAALAAsACwAJAAoA
CgAKAAgACAAIAAkACgALAAwADAALAAsACwAKAAwADQANAA0ADAALAAsACwAMAAwADAAM
AAwADAAMAAwACgAKAAsACwALAAoACgAJAAsACwAMAAwACQAJAAgABwAGAAYABgAFAAYA
BgAHAAcABwAGAAUABQADAAMAAwACAAIAAgACAAIABAAEAAQAAgACAAMABAAEAAIAAQAB
AAAAAAAAAAEAAQAAAAAAAAAAAAMAAwADAAMAAQABAAEAAQABAAEAAQABAAMAAwADAAMA
AQACAAIAAgACAAIAAgACAAAAAQABAAEAAQABAAAAAAACAAIAAgACAAIAAgADAAMAAgAC
AAIAAgACAAIAAgACAAAAAAD/////AQABAAEAAQD//wAAAAD//////f/9//7///8BAAIA
AwACAAIAAQD+//7//v/+//7//v////////8BAAAAAAAAAAAAAAAAAAAAAAAAAAAA///+
//7//f/7//z//v///wAAAgACAAEAAQAAAP/////+//7//v/9//z//P/9//3//v/+////
//////3//f/9//3//f/9//7//v/9//z/+v/5//v//P/9//7//v/+//7//v/+//7//v/+
//3//f/9//3//v/+//3//v/+//7//v/+//z//P/8//z//f/+////AAD9//z/+//6//z/
/P/8//z//v/+//7//v/9//z/+//6//v//P/9//7//f/8//v/+v/7//z//f/9////////
/////f/8//z//P///wAAAAACAAUABQAFAAYABAAEAAQABAADAAMABAAEAAUABQAFAAUA
AgD///3/+//4//j/9//1//T/9P/z//H/8//0//X/9f/4//j/+P/4//f/9//2//X/9P/0
//X/9f/3//j/+P/4//j/+f/5//n/+f/6//r/+v/6//r/+v/6//3//f/9//3//P/8//z/
/P/8//z///8BAAEABgAPABUAFwAVABUAFQATAA8ADAAIAAAA8//o/9z/yv+1/6L/kf+B
/37/iv+Z/6D/of+j/6n/tf/D/87/3f/t//b/+f/7//z//f/+//7/+//7//3//f//////
///+//7//////wAAAAAAAAAAAQADAAMAAwADAAEAAQABAAAAAAAAAAAAAAABAAEAAQAB
AAMAAwAEAAQAAgABAAEAAQABAAEAAQABAAAAAAABAAEAAwADAAMAAwAAAAAAAQABAAEA
AQABAAEAAQABAAEAAQD//////////wMAAwADAAMABQAFAAQABAAEAAQABAAFAAQAAwAC
AAEAAwAEAAUABgAFAAYABgAGAAYABQAFAAUABwAIAAgACAAGAAYABgAHAAcABwAHAAYA
CAAJAAoACgAIAAkACQAJAAoACQAJAAkACgAKAAoACgAMAAwADAAMAAsACgAKAAkACwAK
AAoACQAIAAcABwAGAAYABwAHAAcABgAGAAYABQACAAIAAwADAAMAAgABAAEAAwADAAMA
AgAAAAAAAAAAAAEAAgADAAIAAAABAAIAAgACAAEAAQAAAAAAAAABAAEAAAAAAAAAAAAD
AAMAAwADAAIAAQAAAP//AAABAAIAAwABAAEAAQABAAEAAgACAAIAAAAAAAAAAAABAAMA
BAAFAAMAAwACAAIAAgACAAIAAgACAAIAAwADAAQABAAEAAQAAgACAAIAAgACAAIAAQAB
AAEAAQABAAEAAQACAAIAAQADAAEAAQACAAAAAQABAAEAAQACAAIAAAACAAIAAgACAAAA
AQABAAEAAwACAAIAAgAAAAAAAAAAAAIAAgACAAEAAQACAAIAAQABAAIAAgACAAIAAgAB
AAEAAwADAAQABAAEAAQAAwACAAAAAQABAAIA//////7//f/+////AAABAAMAAwAEAAQA
BAAEAAMAAwACAAIAAgACAAIAAgACAAIAAgACAAIAAgABAAEAAQABAAAAAAADAAgABwAG
AAUABAAEAAQABAAEAAIAAgACAAIAAgACAAIAAgAAAAAAAAAAAAIAAgACAAIAAgACAAIA
AgAEAAQABAAEAAIAAgACAAIABAAEAAQABAADAAIAAQAAAAIAAgACAAIAAgACAAIAAgAC
AAEAAQABAAIAAwAFAAYABAAEAAQABAAFAAgACgALAAwADgAPABAADwAOAAwACwALAAoA
CAAHAAkACQAGAAMAAwABAAAAAAABAP////8AAP7//f/9//7//f/9//7//v8AAAAA////
//7//f/8//z//////wEAAgD///7//f/9//7///8AAAIAAgACAAIAAgACAAIAAwADAAMA
AwAEAAQABAAGAAYABgAFAAUACQAMABEAFwAfAB8AHQAbABkAFQAWABQADgADAPr/7v/c
/8X/rv+X/4f/gv+G/4//lP+V/5n/of+t/7v/zP/Z/+n/+v8BAP//AAAFAAYABAAEAAUA
CAAJAAkACQAJAAgACAAJAAkACgAIAAgACAAJAAkACQAJAAkACQAJAAkACAAKAAoACgAK
AAkACQAJAAkABwAHAAgACAAIAAcABwAHAAgACQAKAAsACAAIAAkACQAJAAkACQAJAAgA
CAAJAAkABwAHAAcABwAJAAkACQAJAAkACQAJAAkACQAJAAkACQALAAsACgAKAAgACAAI
AAkABwAHAAcABwAKAAoACgAKAA0ADgAOAA4ADQALAAoACQALAAwADAAMAA0ADgAPABEA
EAAPAA4ADAAOAA8AEAAQAA4ADwAPAA8AEAAPAA8ADwAQABAAEAAQABAAEAAQABAADgAO
AA8ADwAPAA4ADgANAAsACwAMAAwACwALAAoACQAIAAgACAAHAAgACAAJAAkACQAIAAcA
BwAGAAUABAACAAMABAAFAAYABQAEAAMAAAABAAMABQAGAAQAAwADAAIAAAAAAAEAAQAA
AAAAAAAAAAMAAwADAAMABQAFAAUABQAEAAMAAgABAAIAAwAEAAUAAwAEAAQABAAEAAQA
BAAEAAYABwAHAAcABgAFAAMAAgADAAQABQAGAAYABgAHAAcABQAEAAMAAgAEAAQABAAE
AAYABgAFAAUABAADAAIAAQADAAQABAADAAUAAwADAAQAAwADAAIAAQACAAQABQAEAAIA
AgACAAIAAgADAAMAAwAFAAQABAAEAAQABAAEAAQAAgACAAIAAQADAAQABAADAAEAAgAC
AAIAAgACAAEAAQABAAEAAgACAAIAAgABAAAAAAABAAEAAgAEAAUABQAFAAMAAwADAAMA
AQABAAIAAgACAAIAAQABAAAAAAAAAAAAAQACAAMABAACAAIAAgACAAEAAQABAAEABAAE
AAMAAgACAAIAAgACAAQABAAEAAQAAwACAAEAAAACAAIAAgACAAMABAAFAAYAAwACAAEA
AAACAAIAAgACAAIAAgACAAIAAgACAAIAAgACAAIAAgACAAIAAgACAAIABAAEAAQABAAD
AAMAAwADAAIAAgABAAEABAAFAAYABgAIAAkACQAJAAoACgAKAAoACgAJAAkACgAKAAkA
CQAJAAkABgADAAEAAQAAAAAA////////AAAAAP7//f/9//3///8AAAAAAAD+//3//f/8
//v/+v/6//v/+//9//7//v/+//7//////wEAAQACAAIAAgACAAIAAgACAAMAAwADAAMA
BAAEAAQABAAEAAQABwAJAAsAEAAXAB0AHwAfAB0AGwAbABkAFAAMAAAA+f/0/+b/zv+3
/6D/jf+B/4T/jP+T/5b/mf+d/6X/r//B/9L/4//z//7/AQABAAIAAwAEAAIAAQABAAMA
AwABAAEAAQAAAAEAAwAEAAYABwAIAAkACwAKAAkACAAHAAUABQAFAAQABgAGAAYABgAG
AAUABAADAAQABQAHAAgACAAHAAcABwAHAAcABwAHAAQABAAFAAUABQAFAAUABQACAAIA
AwADAAMAAwADAAMABAAFAAYABwAFAAUABQAFAAkACQAJAAkACQAJAAgACAAGAAYABgAH
AAUABQAFAAUACAAIAAgACAALAAwADAAMAAoACQAJAAkACQAKAAoACgAMAAwADAANAA0A
DQANAAwACgALAAwADAANAA8AEAARAA8ADQAMAAsADgAOAA4ADgAMAAwADAAMAAoACgAL
AAsADQAMAAwACwAJAAkACgAKAAsACwAKAAkACAAIAAgABwAEAAQABQAFAAcABgAFAAUA
BQAFAAUABAAGAAYABgAGAAUABAADAAAAAgADAAQABAAGAAUABQAEAAIAAgADAAMAAgAC
AAIAAgABAAEAAQABAAIAAwAEAAUAAwADAAMAAwADAAMAAwADAAUABgAGAAYABAAEAAQA
BAAGAAcABwAHAAkACQAIAAgABQAEAAMAAgACAAIAAwADAAMABAAFAAYACAAIAAgACAAI
AAgABwAHAAUABQAFAAUABQAGAAYABQAFAAMAAwAEAAQABQAFAAUABQAGAAYABAAEAAQA
BAAEAAQABQAFAAUAAwACAAIAAgAEAAQABAAEAAQABAAEAAMAAwAEAAQAAwADAAQABAAE
AAQABAADAAMAAwADAAQABAACAAIAAQAAAAIAAwADAAQABAAFAAUABQAFAAUABQAFAAMA
AwAEAAQABAAEAAMAAwAEAAQABAAEAAQABAAEAAQABAAEAAQABAADAAMAAwADAAQACAAJ
AAYABQAEAAMAAgAEAAQABAAEAAQABAAEAAQABAAEAAQABAAGAAYABgAGAAQABAAEAAQA
BAAEAAQABAAEAAQABAAEAAQABAAEAAQABAAEAAQABAACAAIAAgACAAQABAAEAAQAAgAC
AAIAAgAEAAQABAAEAAQABAAEAAQAAgABAAAA//8AAAIAAwAFAAYABwAIAAgACgALAAsA
CwAOAA4ADgAOAAwACwALAAwADAALAAsACwAJAAYAAwABAP3//P/8//v//P/9////AAD9
//3//v//////AAAAAAAA/v/9//3//P/9//z//P/9////AQACAAIAAAAAAAEAAQABAAEA
AgACAAIAAgACAAIAAgADAAMAAwADAAQABAAEAAAAAAACAAUABQAJABAAGQAhACEAIQAf
AB0AGQAXABgAFAAMAAEA+P/o/9D/uf+g/4v/g/+C/4j/j/+W/5n/n/+p/7P/w//S/+H/
8/8AAAMAAQAEAAkACgAGAAMAAwAFAAUABQAFAAUABAAFAAcACAAKAAgACAAIAAkACQAJ
AAkACQAKAAsADAAMAAsACgAJAAgACwALAAsACwALAAsADAAMAAoACQAJAAkACgALAAwA
DQAKAAoACwALAAsACwALAAsADAAMAA0ADQANAA0ADQANAAsACwALAAsADQANAA0ADQAN
AA0ADQANAA8ADwAOAA4ADgAOAA4ADwARABEAEQARABAAEAAQABAADwAQABAAEAASABEA
EQARAA8AEAAQABAAEgASABIAEwATABMAEwASABQAFQAWABYAFQAVABQAEwASABEAEQAR
ABIAEgASABIAEgASABIAEgASABIAEwATABMAEgASABEAEQARABIAEgATABMAEgARAA4A
DgAOAA0ADAAMAA0ADQAMAAoACAAHAAkACQAJAAgACQAKAAsADAAKAAoACgAIAAgACQAK
AAoACAAHAAcABgAIAAgACQAJAAoACgAKAAoACQAJAAkACQAHAAcABwAHAAkACQAJAAkA
CQAJAAkACQALAAwADAAMAAwADAAMAAwACwALAAoACQAKAAsACwAMAAoACgAKAAoADAAM
AA0ADQAMAAwADAAMAAoACgAKAAoADAAMAAsACwAJAAkACQAJAAkACgAKAAkACwAJAAkA
CgAJAAkACAAHAAkACgAKAAgACAAIAAgACAAIAAkACQAJAAkACAAIAAgACAAIAAgACAAK
AAoACgAJAAkACgAKAAkACQAKAAoACgAIAAgABwAHAAcABwAIAAgACgAKAAkACAAHAAcA
BgAGAAkACwAMAA0ACQAJAAkACQAHAAcACAAIAAgACAAHAAcACAAIAAgACAAGAAYABgAG
AAgACAAIAAgACQAJAAkACQAKAAwACQAIAAoACgAKAAoACgAKAAoACgAKAAoACgAKAAkA
CAAHAAYACAAIAAgACAAIAAgACAAIAAoACgAKAAoACQAIAAcABgAIAAgACAAIAAYABgAG
AAYABgAGAAYABgAIAAgACAAIAAoACgAKAAoACAAIAAgACAAIAAgABwAHAAUABQAFAAYA
CAAJAAoACwAKAAoADAANAA8ADwAQABAAEAAQABAADwAPABAAEAAPAA8ADwAPAAwABwAF
AAMAAgAEAAMAAQABAAQABAADAAMAAwADAAIAAgACAAIAAgABAAEAAAD///7//v//////
AQAAAAAAAAAAAAMAAwADAAMABgAGAAYABgAEAAQABAAFAAMAAwADAAQABgAGAAYABgAC
AAEABQAJAAwAEwAbACMAJwAjAB8AHQAbABgAFgAQAAMA+v/0/+T/y/+w/5n/if+I/4r/
kf+Y/5v/nf+j/6//u//K/9n/6f/6/wMAAwACAAUABgAGAAcABwAJAAkACQAJAAkACAAG
AAcABwAIAAoACgAKAAsACQAJAAkACQALAAsACwAKAAkACAAHAAYACQAJAAkACQALAAsA
DAAMAAoACQAJAAkACQAJAAkACQAKAAoACwALAAkACQAJAAkACgAKAAsACwAJAAkACQAJ
AAsACwALAAsACQAJAAkACQALAAsACwALAAkACQAIAAgACQAKAAsADQAPAA8ADwAPAA4A
DgAOAA4ADQAOAA4ADgAOAA0ADQANAA8AEAAQABAADgAOAA4ADwAPAA8ADwAOAAwADQAO
AA4ADgAPAA8ADwAQAA8ADwAPABIAEgASABIAEgASABIAEgASABIAEwATABEAEAAQAA8A
EQARABIAEgAQAA8ADQALAAoACgAKAAkACgAKAAsACwALAAoACQAJAAkACQAJAAgABgAG
AAYABgAGAAYABgAEAAYABwAIAAgABgAFAAUABAAGAAYABwAHAAYABgAGAAYABQAFAAUA
BQAHAAcABwAHAAcABwAHAAcABQAFAAUABQAFAAYABgAGAAYABgAGAAYABgAHAAcABwAJ
AAkACAAIAAcABgAFAAQABgAGAAcABwAGAAYABgAGAAYABgAGAAYACAAIAAcABwAFAAUA
BQAFAAcACAAIAAcABwAFAAUABgAGAAcABwAHAAUABgAGAAQABAAEAAQABAAGAAcABwAH
AAcABgAGAAYABQAEAAMAAgAEAAQABAADAAUABgAGAAUAAwAEAAQABAADAAIAAAD//wIA
AwAFAAYACAAIAAcABgAEAAUABQAGAAQABQAFAAUAAwADAAMAAwADAAMABAAEAAQABAAD
AAMABAAEAAQABAAGAAYABgAGAAQABAAEAAQAAQABAAEAAQAIAAgABwAGAAQABAAEAAQA
BgAGAAYABgAGAAYABgAGAAUABAADAAIABAAEAAQABAAGAAYABgAGAAQABAAEAAQAAgAC
AAIAAgACAAIAAgACAAMABAAFAAYABAAEAAQABAAGAAYABgAGAAQABAAEAAQABAAEAAQA
BAAFAAYABwAHAAUABQAFAAUABgAGAAcACAALAAwADAAOAA4ADQAMAAwADgAOAA4ADgAL
AAsADAAMAA0ADQANAA0ACgAHAAUAAwAAAAAA///9////AAAAAP///f/+//////8BAAIA
AwAEAAIAAQD///3//P/8//3//f8AAAIAAwAEAAIAAwADAAMAAwAEAAQABAAGAAYABgAG
AAUABQAFAAUACAAIAAgACAAGAAYABwAJAA0AEAAXACMAKQAnACMAIQAdAB0AGgASAAgA
///4/+z/2P/D/6z/mf+L/4r/kP+b/6L/of+j/6v/uf/J/9j/5//3/wIABQAFAAYABwAI
AAoACQAJAAsACwALAAsACwAKAAoACwALAAwACwAKAAkACQAJAAkACQAJAAoACwAMAAwA
DAAMAAwADAAMAAsACgAJAAoACwANAA4ADAALAAsACwALAAsACwALAAwADAANAA0ADQAN
AA0ADQAKAAoACwALAAsACwALAAsADQANAA0ADQANAA0ADQANABEAEQARABEADwAPAA4A
DgAMAAwADAANAA0ADQANAA0ADgAOAA4ADgAPABAAEAAQABIAEQARABEAEQASABIAEgAS
ABIAEgATABEAEQARABAAEgATABQAFAASABMAEwATABIAEQARABEAEAAQABAAEAAUABQA
FAASAA==
         </WaveFormData>
      </LeadData>
      <LeadData>
         <LeadByteCountTotal>10000</LeadByteCountTotal>
         <LeadTimeOffset>0</LeadTimeOffset>
         <LeadSampleCountTotal>5000</LeadSampleCountTotal>
         <LeadAmplitudeUnitsPerBit>4.88</LeadAmplitudeUnitsPerBit>
         <LeadAmplitudeUnits>��V</LeadAmplitudeUnits>
         <LeadHighLimit>2147483647</LeadHighLimit>
         <LeadLowLimit>268435456</LeadLowLimit>
         <LeadID>V2</LeadID>
         <LeadOffsetFirstSample>0</LeadOffsetFirstSample>
         <FirstSampleBaseline>0</FirstSampleBaseline>
         <LeadSampleSize>2</LeadSampleSize>
         <LeadOff>FALSE</LeadOff>
         <BaselineSway>FALSE</BaselineSway>
         <ExcessiveACNoise>FALSE</ExcessiveACNoise>
         <MuscleNoise>FALSE</MuscleNoise>
         <LeadDataCRC32>483174870</LeadDataCRC32>
         <WaveFormData>
+P/4//j/+P/6//r/+v/6//j/+P/4//j/+P/4//j/+P/3//b/9f/0//T/9P/0//T/9f/2
//f/+P/3//b/9f/0//T/9P/0//T/8//y//H/8P/x//L/8//0//b/9v/2//b/9f/0//P/
8v/0//T/9P/0//L/8v/y//L/8v/y//L/8v/y//L/8v/y//L/8v/y//L/8v/y//L/8v/y
//L/8v/y//L/8v/y//L/8v/y//L/8v/w//D/8P/w//L/8v/y//L/9P/0//T/9P/y//L/
8v/y//L/8v/y//L/8v/y//L/8v/w//D/8P/w//L/8v/y//L/8v/y//L/8v/0//T/9P/0
//L/8v/y//L/8v/y//L/8v/y//L/8v/y//H/8f/x//H/8//z//P/9P/1//b/9//4//j/
+P/4//n//v/+//7/////////AAAAAP////8BAAEA///+//3//P/7//r/+f/2//b/9v/2
//b/+P/4//f/9//1//X/9f/1//f/9//1//T/8f/w//D/8f/z//T/9P/1//X/9f/2//b/
9v/0//T/8v/x//D/7//v/+7/7//v//D/8v/y//L/8v/w//D/8P/v/+//7v/0//3/BwAQ
AB0AKAA6AFYAfwCjALYAzwDtAAAB9ADWAKkAeQBIABoA7f+8/4T/Wf9R/1r/YP9s/4D/
j/+h/7X/xf/R/9v/5P/q/+//7f/v//H/8f/w//D/8P/w//P/8//1//b/+P/4//j/+v/4
//j/+P/5//n/+f/5//n/+f/5//r/+v/6//r/+v/6//r/+v/7//z//P/8//z//P/7//v/
+//7//v/+//8//z//v/+///////9//3//f/9////AAAAAAAA/v/+////AAD+//7//v//
/wMAAwADAAQABAAFAAUABQAFAAYABwAIAAwADAAMAA0ADQAOAA8ADwAPAA8AEAAQABIA
FAAWABcAFwAZABoAGwAcAB4AHwAgACAAIQAiACMAJAAkACUAJwAqACoAKgAqACkAKgAq
ACsAKwArACsAKwArACsAKQApACkAKQAoACcAJAAiACAAHwAeAB4AHQAcABsAGQAYABYA
EgAPAA0ADAAKAAkACQAJAAQAAgAAAP///v/9//z/+//6//n/+P/3//b/9v/1//T/8//z
//L/8v/w/+//7//u//D/8P/w//D/7//u/+7/7//w//D/7//u/+3/7f/u/+7/7f/t/+3/
7f/t/+3/7P/s/+3/7f/t/+3/7//v/+//7//t/+7/7v/u/+//7//v/+//8f/y//L/8v/y
//H/8f/w//D/8f/x//H/9P/0//T/9f/z//T/9P/0//T/9P/0//T/9v/3//f/9v/0//T/
9P/0//T/9P/0//T/9//4//n/+v/5//f/9v/1//X/9f/1//X/9//2//X/9f/1//X/9f/1
//P/8//x//H/9P/0//T/9P/2//b/9v/2//T/9P/y//L/8f/x//H/8f/w//D/8P/w//D/
7//y//T/9P/0//T/8//x//H/8f/x//L/8v/w//D/8//z//T/9P/y//H/8f/y//T/8//z
//P/8f/x//H/8f/z//P/8//z//X/9f/0//T/8//y//H/8P/x//L/8//0//L/8v/y//L/
8v/y//L/8v/0//T/9P/0//L/8v/y//L/8//0//X/9v/1//T/8//y//D/8P/w//D/8f/y
//P/9P/y//L/8v/y//P/9P/1//b/9P/0//T/8//x//H/8f/z//X/9f/2//f/+P/5//r/
+v/8//z//f8AAP7//v//////AQACAAIAAwAFAAcABwAFAAIAAQAAAP///v/9//r/+v/8
//z//P/8//r/+f/5//n/+f/5//n/+f/7//n/+P/3//b/9v/3//f/+P/4//n/+f/5//r/
+v/6//b/9v/0//P/8v/x//H/8v/1//X/9v/2//j/+P/4//j/9v/2//X/9//4//7/BwAV
AB4AJwA0AEgAZgCPALMAygDhAP0ACgECAeYAuQCDAE4AGADj/6z/fP9Z/1X/XP9k/3D/
gP+R/6X/s//D/9H/3f/m/+7/8f/z//X/9//3//j/+P/4//j/9//3//n/+v/6//r/+v/8
//7//v/+///////////////+//3//f/8//3//v///wAAAAAAAAEAAgAAAAAAAAAAAAMA
AwADAAMAAQABAAIAAgACAAIAAwADAAUABQAFAAUAAwAEAAQABAACAAIAAwAEAAUABgAH
AAkACQAJAAkACgAKAAsACwALAAsADAANAA4AEAAQABAAEQARABIAEwATABYAFwAZABoA
GQAaABsAGwAdAB8AIAAhACIAJAAlACYAJgAnACgAKQAsACwALQAvAC4ALgAuAC4AMQAy
ADIAMwAxADEAMQAxADMAMwAxADEAMAAvAC0AKwAqACgAJgAlACQAJAAjACIAHwAdABwA
GgAWABMAEQAQAA4ADQANAA0ACAAGAAQAAwAEAAMAAgABAP7//f/8//v//P/8//v/+v/5
//n/+P/4//j/9//3//b/9P/0//T/9P/1//T/9P/1//T/9P/z//L/8f/x//L/8v/v/+//
7//v//D/8f/x//L/8//z//P/8//x//H/8f/x//H/8v/y//L/8//z//P/8//0//b/9//4
//n/+f/6//r/+P/5//n/+f/6//r/+v/7//v//P/8//z//P/8//z//P/8//3//f/8//r/
+v/6//r/+//8//3//v/9//z/+//6//r/+f/5//n/9//3//f/9//3//b/9f/1//X/9f/1
//X/9f/1//P/8//y//L/8v/y//T/9P/0//T/9P/0//L/8v/x//H/8f/x//D/8P/w//D/
8P/v//L/9P/0//T/9P/z//H/8f/x//H/8P/w/+7/7v/x//H/8v/y//D/7//v//D/8f/x
//L/8//x//H/8f/x/+//7//v/+//7//v/+7/7v/u/+7/7v/u//D/8P/w//D/7v/u/+7/
7v/w//D/8P/w/+7/7v/u/+7/7v/u/+7/7v/v//D/8f/y//D/8P/w//D/8P/w//D/8P/u
/+7/7v/u//D/8P/w//D/7v/u/+7/7v/u/+7/7v/u/+//7//v/+//8f/x//H/8v/z//T/
9f/2//j/+P/4//n/+v/6//r/+//7//v//P/8//////8BAAEA/v/8//r/+P/4//j/+P/2
//T/9P/0//T/9P/0//P/8//1//X/9f/1//P/8//x//D/8f/w//D/8f/v//D/8P/x//H/
8f/y//L/9P/y//L/8P/v/+7/7f/t/+z/7f/t/+7/8P/w//D/8P/w//D/8P/v/+3/7P/w
//v/CQASAB0ALgBCAGAAiQCrAMAA1wD3AAQB9gDWAKkAcwBCABQA4f+o/27/T/9P/1j/
Xv9u/4D/kf+h/7P/wf/R/93/6P/w/+//7v/v//D/7//x//L/8//0//P/8//1//b/9v/2
//b/+P/4//j/+P/5//n/+f/5//n/9//3//j/+P/6//r/+v/6//j/+P/5//r//P/8//z/
/P/7//v/+//7//v/+//8//z//P/8//3//f////////////3//v/+//7//v/+////AAAC
AAIAAgADAAMAAwADAAQABAAFAAUABQAGAAgACgAMAA0ADAALAAsADwAQABEAEQAQABEA
EwAUABUAFgAXABcAGQAbABwAHQAeACAAIQAiACIAIwAkACUAKAAoACkAKwAqACoAKgAq
AC0ALgAuAC8AMQAxADEAMQAvAC8ALQAtACsAKwAqACkAKAAmACQAIwAiACIAIQAgAB0A
GwAaABgAFgATABEAEAAOAA0ADQANAAoACAAGAAUAAgABAAAA//8AAP///v/9//7//v/9
//z/+//7//r/+v/7//v//P/8//r/+v/6//r/9//2//b/9//6//r/+f/4//n/+f/6//r/
+P/3//b/9f/3//f/9v/2//X/9f/1//X/9//3//f/9//5//r/+v/6//n/+f/5//n/+f/6
//r/+v/7//v//P/8//z//f/9//3//v/+//7///8BAAIAAgACAAEAAAD///7//v//////
/v/+//7//v/+/wAAAAAAAAAAAAAAAAAAAAAAAP///////////////////f/8//v/+//7
//v/+//7//3//f/7//v/+v/6//r/+v/8//z//P/8//r/+v/4//j/+//7//v/+//6//r/
+v/6//v/+f/7//z/+v/6//r/+f/5//n/+f/5//r/+v/4//j/9//3//j/+P/6//n/+f/6
//r/+f/5//n/+f/5//n/+f/5//n/+f/5//n/+f/8//z/+v/6//r/+v/4//j/+P/4//j/
+P/4//j/+P/4//j/+P/4//j/+P/4//j/+P/4//j/+P/4//j/+P/4//j/+P/4//b/9v/2
//b/+P/4//j/+P/4//j/9//3//f/9//5//n/+f/6//v//P/9//7//v/+//7///8CAAIA
AAABAAEAAQADAAQABgAHAAgABwAEAAIAAQAAAP///v////z//P/8//r/+v/6//r/+f/5
//n/+f/5//n/+f/5//X/9P/z//L/8//1//b/+P/4//n/+f/5//r/+v/6//j/9//0//L/
8P/x//H/8v/z//X/9v/2//b/9P/0//T/9P/0//P/8//2//r/BQATAB4AKQA4AEoAaACN
ALEAxgDfAP0AEAEIAegAuwCHAFAAGADj/67/ev9X/1H/WP9g/2r/ev+N/6H/r/+9/8v/
2f/k/+z/7//v//H/8//z//b/9v/2//b/9f/1//f/+P/4//j/+P/6//r/+v/6//v/+//7
//v/+//5//n/+v/6//z//P/8//z//P/8//3//v/+//7//v/+/////////////////wAA
AAAAAAAAAQABAAEAAQABAAEAAQACAAIAAgACAAIAAwAEAAQABAAEAAUACQAJAAkACgAJ
AAkACAAHAAgACgAMAA4ADgAOAA4ADwAPABAAEQARABQAFQAXABgAGQAaABsAGwAdAB8A
IAAhACEAIgAiACIAJgAnACgAKQAoACgAKQArAC4ALgAuAC4ALwAwADAAMQAzADMAMwAz
ADEAMQAvAC8ALQAtACwAKwAoACYAJAAjACQAJAAjACIAHwAdABwAGgAWABMAEQAQAA0A
DQAOAA8ACgAIAAYABQAEAAMAAgABAAAA///+//3//P/8//v/+v/5//n/+P/4//j/9//3
//b/9P/0//T/9P/z//L/8v/z//T/9P/z//L/8f/x//L/8v/x//H/8f/x//H/8f/w//D/
8//z//P/8//x//H/8f/x//H/8v/y//L/9f/1//X/9f/3//j/+P/4//f/9//4//j/+v/7
//v/+//6//r/+v/7//v//P/8//z//P/8//z//P/8//3//f/8//r/+v/6//r//P/8//z/
/P/6//r/+v/6//z/+//7//v/+f/5//n/+f/7//r/+f/5//f/9//3//f/+f/5//f/9//2
//b/9v/2//j/+P/4//j/9v/2//T/9P/3//f/9//3//T/9P/0//T/8//x//P/9P/0//T/
9P/z//P/8//z//P/9P/0//L/8v/x//H/8v/y//T/8//z//T/9P/z//P/8//z//P/8//z
//P/8//z//P/9f/1//T/8v/0//T/9P/0//P/8v/x//D/8f/y//P/9P/z//L/8f/w//L/
8v/y//L/9P/0//T/9P/y//L/8v/y//L/8v/y//L/8P/w//D/8P/y//L/8v/y//P/8//z
//P/8v/x//D/8P/z//T/9f/2//j/+P/4//n/+//6//n/+f/7//v//P/8//3//f//////
/f/8//v/+v/7//r/+f/2//X/9P/z//L/8v/y//H/8f/x//H/8f/x//P/8//x//D/7//u
/+7/7//v//D/8P/x/+//7//w//D/8v/w//D/7v/t/+z/6//r/+7/7//v//D/7v/u/+7/
7v/u/+7/7v/t/+v/8P/4/wMADQAWACEANABKAGoAkwC1AMoA4wD9AAYB9gDSAKUAcwA8
AAYA0f+c/2r/Uf9R/1j/Yv9w/37/j/+h/6//vf/H/9X/4v/o/+v/6f/r/+3/7f/u/+7/
7v/u//H/8f/z//T/8v/y//L/9P/2//b/9v/3//X/9f/1//X/9//3//j/+P/4//j/+P/4
//b/9v/3//j/+P/4//j/+P/7//v/+//7//v/+//8//z//P/8//3//f/9//3//f/9//3/
/v/+//7//v/+////AAAAAAAAAAABAAMAAwADAAQABgAHAAcABwAHAAgACQAKAAsACgAJ
AAkADQAOAA8ADwAQABEAEwAUABUAFgAXABcAGQAbABwAHQAeACAAIQAiACIAIwAkACUA
KAAoACkAKwAsACwALAAsAC0ALgAuAC8ALwAvAC8ALwAvAC8ALQAtACsAKwAqACkAKgAo
ACYAJQAjACIAIAAeAB0AGwAaABgAFgATABEAEAAMAAsACwALAAYABAACAAEAAgABAAAA
///8//v/+v/5//n/+v/6//r/+f/5//j/+P/4//f/9//2//T/9P/0//T/8//y//L/8//2
//b/9f/0//H/8f/y//L/8//z//P/8//x//H/8P/w//H/8f/x//H/8f/x//H/8f/z//T/
9P/0//P/8//z//P/8//0//T/9P/3//f/+P/4//j/+f/5//n/+v/6//r/+//7//z//P/8
//z//P/8//z//P/9//3//P/8//z//P/8//7//v/+//7//v/+//7//v/8//v/+//7//n/
+f/5//n/+//6//n/+f/5//n/+f/5//v/+//5//n/+P/4//j/+P/2//b/9v/2//f/+P/3
//j/+f/5//n/+f/2//b/9v/2//f/9f/3//j/9f/0//P/8f/y//P/9P/1//b/9v/0//T/
9f/1//b/9v/4//f/9//4//b/9f/1//X/9//3//f/9//1//X/9f/1//H/8f/2//j/9v/2
//b/9v/2//b/9v/2//T/9P/0//T/9P/0//T/9P/0//T/9P/0//T/9P/0//T/9v/2//b/
9v/2//b/9v/2//X/9P/z//L/9P/0//T/9P/0//T/9P/0//L/8v/y//L/9P/0//T/9P/0
//T/8//z//X/9f/3//f/9v/2//b/9v/5//r/+v/6//z//f8AAAAA//////7//f8AAAAA
AQABAAMAAwABAAAA/f/8//v/+v/7//j/+P/4//j/+P/4//j/+f/5//n/+f/3//f/9//3
//f/9v/1//T/9P/1//X/9v/0//X/9f/1//j/+P/4//b/9v/0//P/8v/x//H/8v/z//L/
8v/x//D/9P/0//T/9P/y/+//7//w//L/+f8HABIAGwAoADwAVAB7AKUAwADXAPcAEAEM
Ae4AxwCXAGQANAADAMr/jP9b/03/Vv9a/2b/ev+J/5n/r/+//8n/1f/k/+r/7f/v//H/
8//z//T/9P/0//T/9f/1//f/+P/2//b/9v/4//j/+P/4//n/+f/5//n/+f/7//v//P/8
//r/+v/6//r//P/8//3//v/8//z//P/8//3//f/9//3//f/9//7//v8AAAAAAQABAP//
/////////f/+//7//v/+//7///8AAAIAAgACAAMAAwADAAMABAAFAAcACAAJAAgACAAI
AAgACgAKAAoACwANAA4ADwAPABIAEwAVABYAFQAWABcAFwAYABsAHQAfACAAIgAjACQA
JAAlACYAJwAqACoAKwAtAC4ALgAuAC4ALwAwADAAMQAvAC8ALwAvADEAMQAvAC8ALwAv
AC4ALQAsACoAKAAnACQAJAAjACIAIQAfAB4AHAAaABcAFQAUAA4ADQANAA0ADAAKAAgA
BwAFAAMAAQD//wAA///+//3//P/8//v/+v/5//n/+P/4//b/9f/1//T/9P/0//T/9P/z
//L/8v/z//b/9v/1//T/8//z//T/9P/x//H/8f/x//P/8//y//L/8f/x//H/8f/z//P/
8//z//P/9P/0//T/9P/z//L/8f/y//T/9f/2//f/9//4//j/9//3//b/9f/2//b/9v/3
//f/+P/4//j/+v/6//r/+v/6//v/+//6//z//P/8//z/+v/6//r/+v/8//z//P/8//z/
+//7//v/+f/5//n/+f/7//r/+f/5//n/+f/5//n/9//3//X/9f/4//j/+P/4//j/+P/4
//j/+P/4//b/9v/1//X/9f/1//b/9v/2//b/9f/z//X/9v/2//b/9v/1//f/9//3//f/
+P/4//b/9v/3//f/+P/4//b/9f/1//b/9v/1//X/9f/3//f/9//3//X/9f/1//X/9//1
//b/+P/3//b/9f/0//b/9v/2//b/9v/2//b/9v/2//b/9v/2//j/+P/4//j/9//2//X/
9P/2//b/9v/2//b/9v/2//b/+P/4//j/+P/2//b/9v/2//T/9P/0//T/9v/2//b/9v/4
//f/9//3//X/9//3//f/+P/5//r/+//+//7//v/+//3/AAAAAAAAAQABAAEAAgAAAAEA
AQADAAUAAwACAAEAAAD///7//f/6//r/+v/6//r/+v/6//n/+f/5//n/+f/5//n/+f/3
//b/9f/0//T/9f/1//b/9v/3//f/9//4//j/+P/2//b/9v/1//T/8//z//T/9f/1//T/
9P/0//T/+P/2//T/9P/1//P/9P/6/wMADwAaACcAOABOAGwAkwCzAMYA4wAHARQB/gDW
AKkAeQBIABgA4/+o/3D/U/9R/1T/Wv9u/4T/l/+p/7v/yf/V/+H/7P/y//P/8v/z//T/
8//z//L/8f/w//L/8//2//j/+v/6//r//P/8//z//P/9//v/+//7//v/+//7//z//P/7
//r/+f/4//v//P/+/wAAAAAAAAAAAAABAAEAAQABAAEAAQACAAIAAAAAAAEAAQD/////
////////AAAAAAAAAgAEAAcACgAJAAgABwAHAAkACQAJAAoACgALAAsACwAJAAoACwAM
AAwADAAMAA0AEAASABQAFQAWABcAGQAaABkAGgAbABsAGwAdAB4AHwAgACIAIwAkACYA
JwAoACkAKgAqACsALQAvADAAMQAyADEAMgAyADMANQA1ADUANQAzADMAMQAxAC8ALwAu
AC0ALgAsACoAKQAoACgAJwAmACMAIQAgAB4AHAAZABcAFgAQAA8ADwAPAA4ADAAKAAkA
CAAHAAYABQAEAAMAAgABAP7//v/9//z/+//7//r/+v/7//v//P/8//r/+v/6//r/+//6
//r/+//7//r/+P/2//b/9//5//r/+f/5//n/+f/5//n/+P/4//n/+f/5//n/+f/5//n/
+f/5//r/+v/6//3//f/9//3//P/8//v/+v/5//n/+v/6//v//f/+////AAAAAAAAAQAB
AAIAAgACAAAAAAAAAAAAAAABAAEAAAACAAIAAgACAAAAAAAAAAAAAAAAAAAAAAAAAP//
/////wEAAQABAAEAAQAAAP////////////////3//f/7//v//P/8//z//P/8//z//P/8
//7//v/8//z//f/9//3//f/6//r/+v/6//r/+f/8//7//P/8//z/+//7//v/+//7//r/
+v/4//j/+f/5//r/+v/6//n/+f/6//z/+//7//v/+f/5//n/+f/5//n/+f/5//n//f/+
//r/+v/6//r/+v/6//r/+v/6//r/+v/6//r/+P/4//j/+P/5//r/+//8//v/+v/5//j/
+P/4//j/+P/6//r/+v/6//r/+v/6//r/+P/4//j/+P/4//j/+P/4//j/+P/4//j/+v/6
//r/+v/6//r/+v/6//j/+P/4//j/9v/1//X/9f/2//n/+v/7//z//f/+////AAAAAAAA
AAABAAQABAAEAAMAAwADAAQABgAHAAcACQAHAAUABAADAAIAAQAAAP///v/+//7//v/8
//z//P/7//v/+//7//v//f/9//3/+//4//f/9v/2//f/9//4//j/+f/5//n/+v/4//j/
9v/2//b/9f/0//P/8//0//X/9f/4//j/+P/4//T/9P/2//T/8//z//b//v8LABMAHAAp
ADgATABuAJcAuQDQAOsACQEUAQAB2ACnAHMARAAWAOH/pv9u/1P/Vf9c/2T/dP+I/5f/
qf+9/83/1//j//D/9v/1//T/9f/2//X/+P/4//j/+P/5//n/+//8//r/+v/6//z//P/8
//z//f////////////3//f/+//7//v/+//7//v///wAAAgAEAAMAAgABAAAAAwADAAMA
AwADAAMABAAEAAQABAAFAAUABQAFAAUABQAFAAYABgAGAAYABgAHAAgACgAKAAoACwAM
AAsACgAKAAsADQAOAA8ADQAOAA8AEAASABIAEgATABMAFAAVABUAFgAXABkAGgAdAB4A
HwAfAB8AIQAiACMAJAAmACcAKAAqACsALAAtADAAMAAxADMAMgAyADIAMgAzADQANAA1
ADcANwA3ADcANQA1ADMAMwAxADEAMAAvADAALgAsACsALAAsACsAKgAnACUAJAAiAB4A
GwAZABgAFAATABMAEwAOAAwACgAJAAoACQAIAAcACAAHAAYABQACAAIAAQAAAP/////+
//7//v/9//3//P/8//z//P/8//3//P/8//3//v/+//3//P/5//n/+v/6//n/+f/5//n/
+//7//r/+v/5//n/+f/5//v/+//7//v/+v/6//n/+P/8//3//v////7//v/9//z//f/9
//7//v/+//////////7//v/+//////8AAAAAAAAAAAAAAAAAAAIAAwADAAIAAgACAAIA
AgAAAAAAAAAAAAIAAgACAAIAAgABAAEAAQABAAEAAQABAAEAAAD/////AQABAAEAAQD/
/////f/9//7//v/+//7//v/+//7//v/+//7//P/8//v/+//7//v/+//8//3//v/6//f/
+P/4//r//P/+/////f/9//3//f/8//z/+v/6//v/+//8//z//P/7//v//P/8//v/+//7
//v/+//7//v/+//7//v/+//7//3//P/8//r/+v/6//r//P/8//z//P/8//z//P/8//r/
+v/6//r/+v/6//r/+v/6//r/+v/6//z//P/8//z/+v/6//r/+v/8//z//P/8//z//P/8
//z/+//6//n/+P/6//r/+v/6//z//P/8//z/+v/6//r/+v/6//r/+v/5//n/+f/5//v/
/f/9//7////+////AAAAAAIAAgADAAYABAAEAAUABQAFAAYABgAHAAkACwALAAkABgAF
AAQAAwACAAEA/v/+//7//v/+//7//P/7//v/+//7//v/+//7//v/+f/4//f/9v/2//f/
9//4//j/+f/5//n/+v/6//r/+v/6//j/9//0//P/8//0//P/8//0//T/9v/2//b/9v/0
//L/8//z//T/9v8BAA8AHAAjAC4AQABYAHkAowDAANEA7wAOARAB9ADHAJMAYAA0AAMA
zv+S/2H/Tf9S/1j/YP9y/4f/mf+v/8H/zf/Z/+T/7P/v/+//8f/z//P/9v/2//b/9v/1
//X/9//4//j/+P/4//r/+P/4//j/+f/7//v/+//7//n/+f/6//r//P/8//z//P/+//7/
//8AAP///v/9//z/+//7//v/+//9//3//v/+//7//v//////AQABAAEAAQD//wAAAAAA
AAIAAgADAAQABAAEAAQABQAFAAUABQAGAAYABwAHAAcACQAKAAsADAAOAA4ADgAPABEA
EgATABMAEgATABUAFgAXABgAGQAZABkAGwAcAB0AIAAiACMAJAAkACUAJgAnACgAKAAp
ACsALgAuAC4ALgAvADAAMAAxADEAMQAxADEAMwAzADEAMQAxADEAMAAvACwAKgAoACcA
KAAoACcAJgAhAB8AHgAcABoAFwAVABQADgANAA0ADQALAAoACQAJAAYABQAEAAMAAAD/
//7//f/8//z/+//6//v/+//6//r/+P/3//f/9v/2//b/9v/2//f/9v/2//f/9v/2//X/
9P/z//P/9P/0//X/9f/1//X/9P/z//H/8P/z//P/8//z//P/8//z//P/8//0//T/9P/z
//P/8//z//P/9P/0//T/9//3//j/+P/2//f/9//3//j/+P/4//n/+//8//z//P/8//z/
/P/8//z//f/9//z/+v/6//r/+v/8//z//P/8//r/+v/6//r/+v/5//n/+f/7//v/+//7
//v/+v/5//n/+f/5//n/+f/5//n/9//3//j/+P/4//j/9v/2//b/9v/0//T/8v/y//T/
9f/2//f/+P/4//j/+P/1//P/9f/2//b/9v/2//X/9P/z//L/8f/z//T/8//0//X/9f/2
//b/9P/z//P/9P/0//P/8//z//P/8//z//P/8f/x//H/8f/1//X/9v/2//T/9P/0//T/
8v/y//L/8v/0//T/9P/0//L/8v/y//L/8v/y//L/8v/0//T/9P/0//L/8v/y//L/8v/y
//L/8v/w//D/8P/w//P/9P/1//b/9P/0//T/9P/0//T/9P/0//L/8v/y//L/8v/y//L/
8v/0//T/9P/0//H/8f/x//H/8//z//P/9P/3//j/+f/6//j/+P/4//n//P/8//z//f/9
//3//v/+/wEAAQADAAMAAQAAAP///v/9//z/+//4//b/9v/2//b/9v/2//X/9f/3//f/
9//3//X/9f/z//L/8f/w//D/8f/z//T/9P/1//P/8//0//T/9P/y//L/8P/x//D/7//v
//D/8f/x//L/8P/w//D/8P/y//D/8P/v/+//8P/4/wUAEwAcACUAMgBGAGYAjwCxAMYA
3wD/ABABAgHeAKsAdQBCABAA3f+k/27/T/9L/1D/Vv9o/3z/j/+h/7H/v//L/9f/4v/q
/+3/6//t/+//7//w//D/8P/w//H/8f/z//T/8v/y//L/9P/0//T/9P/1//X/9f/1//X/
9//3//j/+P/3//b/9f/0//b/9v/3//j/+P/4//j/+P/5//n/+f/5//v/+//8//z/+v/6
//v/+//7//v/+//7//n/+v/6//r//P/8//3//v8AAAAAAAABAAEAAQABAAIAAgADAAMA
AwADAAQABQAGAAYABgAGAAcACQAKAAsACwAMAA0ADwAQAA8AEAARABEAEwAVABYAFwAY
ABoAGwAcABwAHQAeAB8AIgAiACMAJQAmACYAJgAmACcAKAAoACkAJwAnACcAJwApACsA
KQAlAA==
         </WaveFormData>
      </LeadData>
      <LeadData>
         <LeadByteCountTotal>10000</LeadByteCountTotal>
         <LeadTimeOffset>0</LeadTimeOffset>
         <LeadSampleCountTotal>5000</LeadSampleCountTotal>
         <LeadAmplitudeUnitsPerBit>4.88</LeadAmplitudeUnitsPerBit>
         <LeadAmplitudeUnits>��V</LeadAmplitudeUnits>
         <LeadHighLimit>2147483647</LeadHighLimit>
         <LeadLowLimit>268435456</LeadLowLimit>
         <LeadID>V3</LeadID>
         <LeadOffsetFirstSample>0</LeadOffsetFirstSample>
         <FirstSampleBaseline>0</FirstSampleBaseline>
         <LeadSampleSize>2</LeadSampleSize>
         <LeadOff>FALSE</LeadOff>
         <BaselineSway>FALSE</BaselineSway>
         <ExcessiveACNoise>FALSE</ExcessiveACNoise>
         <MuscleNoise>FALSE</MuscleNoise>
         <LeadDataCRC32>1790279337</LeadDataCRC32>
         <WaveFormData>
+P/4//j/+P/4//j/+P/4//j/+P/4//j/+P/4//j/+P/2//b/9v/2//T/9P/0//T/9//4
//n/+v/5//j/9//2//b/9v/2//b/9f/0//P/8v/z//T/9f/2//j/+P/4//j/9//2//X/
9P/2//b/9v/2//T/9P/0//T/9P/0//T/9P/2//b/9v/2//T/9P/0//T/9v/2//b/9v/2
//b/9v/2//b/9v/2//b/9P/0//T/9P/0//T/9P/0//b/9v/2//b/9v/2//b/9v/2//b/
9v/2//T/9P/0//T/9P/0//T/9P/0//T/9P/0//b/9v/2//b/9v/2//b/9v/2//b/9v/2
//b/9v/2//b/9v/2//b/9v/2//b/9v/2//b/9v/2//b/9//3//f/+f/4//j/+f/6//v/
+//7//z//f/+////AQABAAIAAgAEAAIAAwAEAAQAAwACAAIAAQAAAAAA/v/8//v/+//7
//v/+//7//r/+f/5//n/+f/5//v/+//7//n/9v/2//b/9v/3//j/+P/4//r/+v/6//r/
+v/6//j/9//z//P/8//z//P/8//0//T/9v/2//f/9//0//T/9f/4//f/+f/7/wMADQAb
ACwAPwBUAHYAowDOAPMAGQFIAW8BdwFqAUUBFQHfAKMAZgAfAMn/gv9o/2P/Xf9n/3z/
jP+b/67/v//O/9j/4//n/+z/7P/u//D/8P/v/+//7//v//H/8v/0//X/9//3//f/+P/3
//f/9v/2//j/+P/4//j/+P/4//j/+P/4//n/+f/5//n/+f/6//r/+f/5//n/+f/5//n/
+v/6//r/+v/7//v//f/8//z//f/7//v/+//8//z//P/8//z//P/8//z//P/7//v/+//9
//////8AAAAAAAAAAAAAAAD+////AAABAAMABAAFAAcABgAHAAcABwAIAAcABwAHAAgA
CQAKAAwADQANAA4ADgAQABAAEgATABMAEwATABMAEwAUABQAFAAWABgAGAAYABYAFgAX
ABcAFwAXABcAFwAZABgAFwAWABMAEQATABMADwAOAA0ADQAQABAAEAAQABEAEAAPAA4A
CwAKAAkACAAIAAcABwAHAAQAAQABAAAAAAD///7//f/8//z/+v/6//n/+P/3//f/9v/2
//b/9f/z//P/8v/x//H/8v/z//T/8//z//P/8//0//T/8v/y//L/8v/x//H/8P/w//H/
8f/u/+7/7f/t/+3/7v/v/+//8f/x//H/8f/w//D/8f/y//D/8f/x//H/8//z//T/9P/0
//P/8//y//X/9f/2//b/+f/5//n/+v/5//n/+P/3//f/+P/4//j/+f/7//z//P/6//r/
+v/6//r/+v/7//v//P/9//7////+//z/+//6//r/+v/5//n/+//7//v/+//4//j/+P/4
//f/9v/2//X/9//4//j/+P/4//j/+P/4//j/+P/3//f/9//3//j/+P/2//X/9f/1//T/
9f/3//n/9//3//f/9//1//X/9P/0//T/9P/0//T/9v/2//b/9v/3//f/9f/3//f/9//2
//b/9v/2//b/9v/4//f/9//3//j/+P/4//j/9//2//X/9P/2//b/9v/2//b/9v/2//b/
9v/2//b/9v/2//b/9v/2//b/9v/2//b/+P/4//j/+P/2//b/9v/2//b/9v/2//b/9v/2
//b/9v/2//b/9v/2//f/+P/5//r/+P/4//j/+P/3//b/9f/1//f/9//5//r/+v/7//z/
/f/9//3//v/+//7//v//////AgACAAQABAAFAAYABgAFAAQABAADAAIAAgAAAP7//f//
//////////3//P/7//v//f/9//3//f/9//3/+//6//n/+P/3//f/+v/6//r/+v/6//r/
+v/6//r/+P/3//X/8//z//P/8//0//b/9//4//j/+f/5//j/+v/5//r//f///wMADQAb
ACkAOABLAGQAhgC1AN4A/wAlAVABbwF1AWQBOQH/AMMAgwA+APH/pf90/2T/X/9d/2f/
eP+K/53/rP+7/8r/1v/h/+f/6v/s/+7/8P/w//P/8//z//P/8f/y//T/9f/1//X/9f/2
//j/+f/5//r/+P/4//j/+P/2//b/9v/2//j/+f/5//n/+//7//z//P/7//v/+//7//3/
/f/+//7//P/8//3//f/7//r/+v/7//3//f/9//7//P/8//z//P/+//7//v/+/wEAAQAB
AAMAAQABAAIAAgAEAAQABAAEAAIAAwAEAAUABgAGAAYABwAIAAkACQAJAAsACwAMAA0A
DQANAA0ADgAPAA8AEAAQABIAEgAUABUAEwATABMAEwAXABgAGAAYABcAGAAXABYAGAAY
ABkAGQAXABcAFwAXABkAGAAXABYAEwARABMAEwARABAADwAPAA4ADgAOAA4ADQAMAAsA
CgAJAAgABwAGAAYABQAFAAUAAgD//////v/+//3//P/7//r/+v/4//j/+f/4//f/9//2
//b/9v/1//P/8//y//H/8P/w//D/8P/v/+//7//v//D/8P/u/+7/7v/u/+3/7f/q/+r/
6//r/+v/7P/s/+3/7f/u/+//7//t/+3/7f/t/+7/7v/v//D/8P/x//H/8f/z//P/9P/0
//X/9f/2//b/9//3//j/+P/3//f/9//4//j/+f/5//n/+//8//z//P/6//v/+//6//j/
+P/4//j/+v/6//v/+//5//n/+f/5//f/9v/2//b/+P/4//f/9//1//X/9f/1//T/9P/0
//T/9f/0//T/8//x//L/8v/y//L/8v/y//L/9P/0//P/8//y//H/8f/w//D/7//v/+//
7v/v//H/8//z//P/8//z//H/8f/w//D/7v/u/+7/7v/w//D/8P/w/+//7//t/+//8P/x
//H/8v/w//D/8P/w//D/7//v/+//7v/u/+7/7v/s/+z/7P/s/+3/7v/v//D/7v/u/+7/
7v/w//D/8P/w/+//7v/t/+z/7P/s/+z/7P/t/+7/7//w//D/8P/w//D/7v/u/+7/7v/u
/+7/7v/u/+7/7v/u/+7/7v/u/+7/7v/u/+7/7v/u/+7/7v/u/+7/7//v/+//8f/y//L/
8//0//X/9f/1//b/9v/2//b/9//3//j/+P/6//v//f///wAA/v/8//v/+f/6//r/+P/2
//P/8//z//P/8//z//L/8f/z//P/8//z//H/8f/x/+//7v/u/+7/7v/v//D/8P/w//L/
8v/y//L/8P/w/+7/7f/t/+3/7f/t/+v/6//s/+z/7v/u/+//7//w//D/7//w//H/8f/z
//3/CwAXACgAPwBaAHwAqQDUAPcAHQFOAW8BcwFiATkBAwHJAIsASAD5/6X/av9a/1f/
V/9j/3b/iP+X/6b/t//I/9T/3f/l/+j/5//o/+n/6P/r/+v/6//r/+n/6v/s/+3/7f/t
/+3/7v/w//H/8f/y//L/8v/y//L/8P/w//D/8P/w//H/8f/x/+//7//w//D/8//z//P/
8//x//H/8v/y//L/8v/z//P/8//y//L/8//1//X/9f/2//b/9v/2//b/9v/2//b/9v/3
//f/9//5//f/9//4//j/+P/4//j/+P/5//v//f///////v/9//3/AAABAAEAAQABAAEA
AgADAAUABQAFAAYACQAJAAoACgAKAAoADAANAA0ADQANAA0ADwAQABAAEAAQABIAEgAS
ABIAEgATABMAFQAVABUAFQATABIAEQAQAA8ADQAPAA8ADwAOAA0ADQAMAAwADAAMAAsA
CgAJAAgACQAIAAcABgAGAAUABQAFAAQAAQABAAAA///9//v/+f/5//r/+f/6//n/+P/3
//f/9P/0//T/8//0//X/9f/1//T/9P/0//T/8v/x//D/7//x//L/8f/y//L/8v/x//H/
7v/u/+//7//w//D/7//v/+3/7v/v/+//7//v/+//7//w//D/8f/y//L/8//z//P/8f/x
//L/8v/1//X/9v/2//f/9//4//j/+f/5//n/+v/6//v/+//7//n/+v/6//r/+v/7//v/
+v/8//z//P/8//z//P/9//3//f/9//3//f/9//z//P/8//z//P/7//v/+f/5//n/+f/4
//j/+P/4//j/+P/5//n/9//4//j/+P/4//j/+P/4//b/9v/1//X/9//3//j/+P/4//f/
9//3//f/9//4//n/9//3//f/9//3//f/9v/2//b/9v/2//b/9P/0//T/9P/3//f/9f/3
//f/9//2//b/9P/0//T/9P/2//X/9f/1//b/9v/4//j/9v/2//b/9v/0//T/9P/0//T/
9P/0//T/9P/0//T/9P/0//T/9P/0//b/9v/2//b/9v/2//b/9v/0//T/9P/0//T/9P/0
//T/9v/2//b/9v/2//b/9v/2//T/9P/1//X/9f/3//j/+P/5//r/+//7//v//P/8//z/
/P/9//3//v8AAAIAAgADAAMAAgAAAP7//v/9//z//P/8//r/+f/5//n/+f/5//n/+v/5
//n/+f/3//f/9//3//b/8//x//D/8f/y//T/9v/4//j/+P/4//j/+P/4//j/9f/z//D/
7//v/+//7//v//H/8v/z//T/8//x//D/8v/z//b/9//7//3/BQAVACUANgBLAGQAhACt
ANQA9QAdAUwBbwF3AWIBNwH/AMEAfwA6APH/pf9w/17/W/9Z/2H/cv+C/5X/pP+z/8L/
0P/b/+P/5v/m/+j/6v/q/+3/7f/t/+3/6//s/+7/7//x//H/8f/y//L/8//z//T/9P/0
//T/9P/y//L/8v/y//P/9f/2//f/9v/1//X/9P/1//X/9f/1//f/9//4//j/+P/4//n/
+f/5//j/+P/5//n/+f/5//r/+v/6//r/+v/6//r/+v/6//v/+//7//3//f/9//7//v/8
//z//P/8//3///8BAAMAAgACAAIAAwACAAMAAwADAAcABwAIAAkACwALAAsADAANAA0A
DgAOAA8ADgAPAA8AEAARABIAEwATABQAFAAUABQAFgAWABYAFgAWABcAFwAXABcAFwAX
ABUAFAATABIAEwARABMAEwAPAA4ADQANABAAEAAQABAADQAMAAsACgAJAAgABwAGAAYA
BQAFAAUABAABAAEAAAD+//3//P/7//r/+v/4//j/9//2//X/9f/0//T/9P/z//P/8//y
//H/8P/w//D/8P/v/+//7//v//D/8P/u/+7/7P/s/+v/6//q/+r/6//r/+z/7P/r/+v/
6//s/+3/7f/r/+v/6//r/+r/6v/r/+z/7v/v/+//7//x//H/8v/y//P/8//0//T/9f/1
//b/9v/3//f/9//4//j/+f/5//n/+f/6//r/+v/6//v/+//6//n/+P/3//b/+P/4//n/
+f/3//f/9//3//j/+P/5//r/+P/4//f/9//3//f/9//3//b/9v/2//b/9f/0//T/8//z
//T/9P/0//T/9P/0//T/9P/0//P/8//z//P/9P/0//L/8f/x//H/8f/x//L/8//x//H/
8f/x//H/8f/w//D/8v/y//L/8v/x//D/7//u//D/8f/w//P/8f/x//D/8P/w//D/8P/w
//L/8f/x//H/8v/y//L/8P/w//D/8P/w//D/8P/w//D/8v/y//L/8v/x//D/7//u//D/
8P/w//D/8v/y//L/8v/w//D/8P/w//D/8P/w//D/7v/u/+7/7v/w//D/8P/w//L/8v/y
//L/8f/x//H/8//0//T/9f/2//f/9//3//j/+P/4//j/+f/5//r/+v/8//z//f/+//7/
/f/8//z/+//6//r/+P/2//P/8//z//P/8//z//L/8f/z//P/8//z//X/9f/1//P/8v/y
//L/8v/z//T/9P/0//L/8v/y//L/8v/y//D/7//t/+3/7f/t/+//7//w//D/7v/u/+//
7//u/+7/8f/w/+//9f/9/wUAEwAhADQASwBoAIwAuwDkAAUBLwFcAXcBdQFaAS8B9wC5
AHUAMADf/5P/aP9c/1f/Wf9n/3j/iP+Z/6j/tf/C/87/2//j/+T/5P/m/+j/6P/r/+v/
6//r/+3/7v/w//H/7//v/+//8P/w//H/8f/y//L/8v/y//L/8v/y//L/8v/y//P/8//z
//H/8f/y//L/8//z//P/8//1//X/9v/2//b/9v/3//f/9//2//b/9//3//f/9//4//j/
+P/4//j/+P/4//j/+P/5//n/+f/7//3//f/+//7/AAAAAAAAAAD+////AAABAAAAAAAA
AAEABAAFAAUABQAHAAcACAAJAAsACwALAAwADQANAA4ADgAQABAAEgATABMAEwATABMA
FwAYABgAGAAYABoAGgAaABoAGgAbABsAGQAZABkAGQAZABgAFwAWABUAEwAVABUAFQAU
ABMAEwASABIAEgASABMAEgARABAADwAOAA0ADAAIAAcABwAHAAYAAwADAAIAAgABAAAA
///8//z/+v/6//z//P/8//3/+v/6//r/+f/5//n/+P/3//T/9P/0//T/8//z//P/8//0
//T/8v/y//D/8P/v/+//7//w//L/8//w//D/7//v/+//8P/x//H/8f/x//H/8f/x//L/
9P/2//T/9f/1//X/9f/1//b/9v/3//f/+P/4//n/+f/6//r//f/9//3//v/8//3//f/9
//3//v/+//7//v///////v8AAAAAAAAAAAAAAAABAAEA//////////////7//v/+//7/
/v/9//3//f/9//3//f/8//z//P/8//3//P/8//v/+f/6//r/+v/4//j/+P/4//r/+v/5
//n/+//7//z//P/8//v/+//7//n/+f/6//v/+v/5//j/9//4//n/+f/6//r/+v/6//r/
+v/6//r/+v/7//v/+f/7//n/+f/4//j/+v/6//r/+v/6//n/+f/5//b/9v/6//z/+v/6
//r/+v/6//r/+v/6//j/+P/4//j/+P/4//j/+P/4//j/+P/4//b/9v/2//b/9//4//n/
+v/4//j/+P/4//b/9v/2//b/+P/4//j/+P/4//j/+P/4//b/9v/2//b/+P/4//j/+P/4
//j/+P/4//r/+v/7//v/+P/5//n/+P/6//z//v///wEAAgACAAIAAAABAAEAAgACAAQA
BAAFAAgACAAHAAYABQADAAEAAAAAAP7//f/9////////////AAD////////+//3//P/7
//v/+f/4//j/+v/6//v//P/6//r/+v/6//z//P/8//z/+v/5//f/9//3//f/9//3//b/
9v/2//b/9//3//r/+v/5//j/+f/7//3/AQAPAB0ALgBBAFgAdACfANIA9wAdAU4BeQGJ
AXwBWwEtAfUAtwB0ACcAz/+E/2b/Yf9d/2X/eP+I/5n/rP+7/8b/1P/j/+n/7P/u//D/
8v/y//P/8//z//P/8//0//b/9//1//X/9f/2//b/9//3//j/+P/4//j/+P/5//r/+//8
//r/+//7//v/+//7//z//P/7//v/+//7//v/+//8//z//P/8//3//f////7//v////3/
/f/9//7//P/8//z//P/+//7//v/+//3//f/9////AQABAAIAAgAEAAQABAAEAAIAAwAE
AAUABgAGAAYABwAGAAcABwAHAAsACwAMAA0ACwALAAsADAAOAA8AEQASABQAFAAWABcA
FQAVABUAFQAZABoAGgAaABoAHAAcABwAHAAcAB0AHQAbABsAGwAbAB0AHAAbABoAGwAZ
ABsAGwAZABgAFwAXABYAFgAWABYAFQAUABMAEgATABIAEQAQAAwACwALAAsADAAJAAkA
CAAGAAUABAADAAIAAgAAAAAA///+//3//f/8//z//P/7//v/+//6//n/+P/4//j/+P/1
//X/9f/1//j/+P/2//b/9v/2//X/9f/y//L/8//z//T/9P/z//P/8f/y//P/8//1//X/
9f/1//T/9P/1//b/9f/1//T/8//0//X/9//4//n/+f/6//r/+f/5//r/+v/7//v/+//8
//r/+//7//v//f/+//7//v/+///////+//7//v/+//7//v/+//////8BAAEAAQABAAEA
AAAAAAAA/v/+//3//f////////////7//v/+//7//f/8//z/+//7//z//P/8//r/+v/6
//r//P/8//v/+//5//n/+v/6//r/+f/5//n/+f/5//r/+//7//v/+//7//v/+//6//r/
+v/6//r/+v/6//r/+v/6//n/+f/3//n/+//7//r/+v/6//r/+v/6//r/+f/5//n/+v/6
//r/+v/4//j/+P/4//r/+v/6//r/+v/6//r/+v/6//r/+v/6//r/+v/6//r/+P/4//j/
+P/4//j/+P/4//r/+v/6//r//P/8//z//P/6//r/+v/6//j/+P/4//j/+v/6//r/+v/6
//r/+v/6//j/+f/5//n/+//8//z//f/+/////////wIAAgACAAIAAwADAAQABAAEAAQA
BQAGAAgABwAGAAYAAwACAAIAAAD+//3//f/9//3//f/9//z/+//7//v/+//7//v/+//7
//n/+P/4//j/+P/5//r/+v/8//z//P/8//z//P/8//r/+f/3//f/9//3//f/9//4//b/
9v/2//f/+f/4//j/+f/8//3//f8BAAkAFQAlADgATQBqAI4AuQDiAAMBMQFmAYcBgwFq
AUEBDQHTAJUAUAD7/6f/cv9g/1v/Wf9r/4D/lP+l/7b/xf/S/97/6f/x//D/7//w//H/
8P/v/+//7//v//H/8v/0//X/9v/3//j/+v/4//n/+f/6//j/+P/4//j/+v/6//r/+v/3
//f/9v/1//j/+f/7//z//f/9//3//f/9//3//v/+//7//v///////f/8//z//f/7//v/
+//8//z//P/8//z//v8AAAIABAAEAAMAAgADAAUABQAGAAYABAAEAAQABAACAAMABAAF
AAYABgAGAAcACgALAAsACwANAA0ADgAPAA8ADwAPABAAEQARABIAEgAUABQAFgAXABkA
GQAZABkAGQAaABoAGgAbAB4AHwAgAB4AHgAfAB8AHwAfAB8AHwAdABwAGwAaABsAGQAb
ABsAGwAaABkAGQAaABoAGgAaABkAGAAXABYAFQAUABMAEgAOAA0ADQANAA4ACwALAAoA
CgAJAAgABwAGAAYABAAEAAEAAAD//////v/+//7//f/+//////////7//v/+//7//f/9
//3//f/8//z/+v/6//z//P/7//v/+v/6//v/+//4//j/9//3//n/+v/7//v/+f/5//n/
+f/4//j/+f/6//z//f/9//3//P/7//v/+v/7//v//P/8//////8AAAAAAQABAAEAAgAC
AAMAAwADAAEAAgACAAIAAgADAAMAAgAEAAQABAAEAAQABAAFAAUAAwADAAMAAwADAAIA
AgACAAQABAADAAMAAwADAAMAAwACAAIAAgACAAEAAAAAAP////8AAAAAAAAAAAAAAAAA
AAAAAAD//////////wAAAAD+//3//f/9//3//f/+/////////////////////v/+//7/
/v/+//7//v/+//7//v///////f/////////+//7//v/+//7//v/8//v/+//7//z/AAAC
AP7//P/8//z//P/+//7//v/+//7//v/+//7//P/8//z//P/+//7//v/+//z//P/8//z/
/P/8//z//P/8//z//P/8//7//v/+//7//P/8//z//P/8//z//P/8//r/+v/6//r/+//8
//3//v/8//z//P/8//r/+v/6//r/+v/6//r/+v/8//3//f/9////AAAAAAEAAgADAAMA
AwAGAAYABgAGAAcABwAIAAgACQAIAAgACAAIAAcABgAGAAUABAAEAAIAAgABAAEAAQD/
///////+//3//f/9//3////////////7//r/+v/6//z//f/+//7//v/+//7//v/8//z/
/P/6//n/9//3//f/9//3//f/+P/6//r/+v/7//f/9v/4//v/+v/7////BQAPABkAJwA6
AE8AagCOALsA6AALATcBaAGDAYMBagE9AQcBzQCRAEoA+f+l/3L/ZP9h/2H/cf+G/5T/
o/+4/8f/0v/g/+3/8f/w/+7/8P/y//L/9f/1//X/9f/1//b/+P/5//n/+f/5//r/+v/7
//v//P/+//7//v/+//3//P/7//r//P/9//3//f//////AAAAAAAA///+//3//////wAA
AAAAAAAAAQABAAMAAgACAAMAAQABAAEAAgACAAIAAgACAAQABAAEAAQABQAFAAUABwAF
AAUABgAGAAgACAAIAAgABgAHAAgACQAMAAwADAANAAwADQANAA0ADQANAA4ADwARABEA
EQASABMAEwAUABQAFgAWABgAGQAZABkAGQAZABsAHAAcABwAHAAeAB4AHgAeAB4AHwAf
ACEAIQAhACEAHwAeAB0AHAAbABkAGwAbABsAGgAZABkAHAAcABwAHAAbABoAGQAYABcA
FgAVABQAEgARABEAEQAPAAsACgAIAAoACQAIAAcACAAIAAYABgADAAIAAQABAAAAAAAA
AP////////7//f/+//7//v/+//3//f/9//3//v/+//z//P/6//r/+f/5//r/+v/7//v/
+v/6//n/+f/5//r/+//7//v/+//7//v/+P/4//n/+v/7//3//v////7//f/9//z//f/9
//7//v//////AAAAAP///////wAAAgADAAMAAwABAAIAAgACAAIAAwADAAIABAAEAAQA
BAACAAIAAwADAAUABQAFAAUAAwACAAIAAgACAAIAAQABAAEAAQABAAEAAQACAAMABAAB
AAAAAAD//wEAAgACAAIAAgACAAIAAgAAAAAA//////////8AAAAAAgABAAEAAQD+//3/
/f/9//7///8AAAEAAQABAAAAAAAAAAAAAAAAAAAAAAAAAAAAAQABAP//AQD//////v/+
//7//v/+//7/AAD///////8AAAIAAAD+//7//v/+//7/AAAAAAAAAAAAAAAAAAAAAP7/
/v/+//7//v/+//7//v8AAAAAAAAAAAIAAgACAAIAAQAAAP///v8AAAAAAAAAAAAAAAAA
AAAA///+//3//P/+//7//v/+/wAAAAAAAAAA/v/+//7//v8AAAAAAAAAAP7//v/+////
AQABAAMABAACAAMABAAFAAUABQAGAAYACAAIAAkACQAIAAgACgAKAAsADAAMAAsACgAK
AAkACAAKAAgABgAFAAMAAwADAAMAAQAAAP///////////////wEAAQD///7//P/8//z/
/f/+//7//v/+//7//v/+//7/AAD+//3/+//5//n/+f/5//n/+v/6//r/+v/7//v/+v/6
//n/+v/9//3///8HABcAJwAyAEEAWgB2AJ0AygDzABEBPAFrAX8BdgFVASMB7QC1AHYA
LQDZ/5D/bP9h/1v/Yf90/4b/l/+s/7//yv/W/+P/6//u/+7/8P/y//L/9f/1//X/9f/z
//T/9v/3//f/9//3//j/+P/5//n/+v/6//r/+v/6//r/+v/6//r//P/9//3//f/9//3/
/v/+//7//f/8//v/+f/5//r/+v/7//z//v///////v/+////////////AAD+//7//v/+
////AAABAAIAAQABAAEAAwADAAMABAAEAAIAAgACAAIABAAFAAYABwAIAAgACAAJAAoA
CwALAAsACwALAAwADQAOAA8AEAASABEAEQASABIAFAAUABYAFwAXABcAFwAXABkAGgAa
ABoAGgAcABwAHAAeAB4AHwAfAB8AHwAfAB8AHwAeAB0AHAAdABsAHQAdABsAGgAZABkA
GgAaABoAGgAXABYAFQAUABMAEgARABAADgANAA0ADQAOAAsACwAKAAoACQAIAAcABgAG
AAQABAABAAAA/////wAAAAAAAP///f/9//z/+//6//r/+v/6//n/+f/5//n/+P/4//b/
9v/4//j/9//3//b/9v/3//f/9P/0//P/8//z//T/9f/1//X/9f/1//X/9v/2//f/+P/2
//f/9//3//f/9//4//j/+//7//z//P/7//v//P/8//3//f/9//7/AAABAAEAAQADAAQA
BAAEAAIAAwADAAIAAgACAAIAAgACAAIAAwADAAEAAQABAAEAAQAAAAAAAAABAAIAAgAD
AAEAAQABAAEA/v/+//7//v////7//v/9////AAAAAAAA///+//3//P/6//r/+f/5//r/
+//9//7/AAD////////7//v//P/9//3//f/9//3//P/7//n/+P/6//r/+v/6//z//P/8
//z/+//7//n/+//7//v/+v/6//r/+v/6//r/+P/3//f/9//8//z//P/8//r/+v/6//r/
+P/4//j/+P/4//j/+P/4//j/+P/4//j/+P/4//j/+P/6//r/+v/6//j/+P/4//j/+P/4
//j/+P/4//j/+P/4//n/+v/7//z/+v/6//r/+v/4//j/+P/4//j/+P/4//j/+P/4//j/
+P/6//r/+v/6//j/+P/4//j/+f/5//n/+//+//7///8AAP///////wAAAgACAAIAAwAD
AAQABAAGAAYABwAIAAgABwAGAAYABQAEAAQAAgAAAP///////////f/9//z/+//9//3/
/f/9//v/+//7//n/9v/2//b/9v/4//r/+//8//z//P/8//z/+v/6//j/9//3//f/9//3
//f/9//4//j/9v/2//f/9//4//b/9//4//n//f8DAA8AHQArADgATQBkAIgAtQDeAP8A
JQFWAXcBewFkATcBAQHDAIUAQgD1/6f/dP9i/1v/Wf9p/37/kP+h/7L/v//K/9j/4//r
/+7/7P/u//D/8P/x//H/8f/x//H/8v/0//X/9f/1//X/9v/2//f/9//4//j/+P/4//j/
+P/4//j/+P/3//f/9v/1//b/9//5//r/+f/5//n/+f/5//n/+v/6//z//P/9//3/+//6
//r/+//7//v/+//8//r/+v/6//r//P/8//z//P////////8BAP////8AAAAAAgACAAIA
AgAAAAEAAgADAAIAAgACAAMABAAFAAUABQAJAAkACgALAAkACQAJAAoADQANAA4ADgAO
AA4AEAARABMAEwATABMAFQAWABYAFgAWABgAGAAYABYAFgAXABcAFwAXABcAFwAXABgA
FQAUAA==
         </WaveFormData>
      </LeadData>
      <LeadData>
         <LeadByteCountTotal>10000</LeadByteCountTotal>
         <LeadTimeOffset>0</LeadTimeOffset>
         <LeadSampleCountTotal>5000</LeadSampleCountTotal>
         <LeadAmplitudeUnitsPerBit>4.88</LeadAmplitudeUnitsPerBit>
         <LeadAmplitudeUnits>��V</LeadAmplitudeUnits>
         <LeadHighLimit>2147483647</LeadHighLimit>
         <LeadLowLimit>268435456</LeadLowLimit>
         <LeadID>V4</LeadID>
         <LeadOffsetFirstSample>0</LeadOffsetFirstSample>
         <FirstSampleBaseline>0</FirstSampleBaseline>
         <LeadSampleSize>2</LeadSampleSize>
         <LeadOff>FALSE</LeadOff>
         <BaselineSway>FALSE</BaselineSway>
         <ExcessiveACNoise>FALSE</ExcessiveACNoise>
         <MuscleNoise>FALSE</MuscleNoise>
         <LeadDataCRC32>1401711891</LeadDataCRC32>
         <WaveFormData>
/v/+//7//v/+//7//v/+//7//v/+//7//v/+//7//v/8//z//P/8//r/+v/6//r/+//8
//3//v/9//z/+//6//r/+v/6//r/9//2//X/9P/2//j/+v/8//7//v/+//7/+//6//n/
+P/6//r/+v/6//j/+P/4//j/+P/4//j/+P/6//r/+v/6//j/+P/4//j/+v/6//r/+v/6
//r/+v/6//r/+v/6//r/+v/6//r/+v/4//j/+P/4//r/+v/6//r//P/8//z//P/8//z/
/P/8//r/+v/6//r/+v/6//r/+v/6//r/+v/6//z//P/8//z//P/8//z//P/+//7//v/+
//z//P/8//z/+v/6//r/+v/6//r/+v/6//r/+v/6//r//P/8//z//f///wAAAAABAAAA
AAAAAAEAAgADAAQABgAGAAYABgAHAAUABgAHAAcABwAHAAcABgAFAAQAAwABAAEAAgAC
AAIABAAEAAIAAgAAAAAAAAAAAAIAAgABAAAA/f/8//z//f/+/////////wEAAQABAAEA
AQD///7//f/6//n/+f/5//n/+f/5//n//P/8//3//f/7//v//f8BAAEAAgAEAAoAEQAf
ADMARwBdAHwAogDGAOkADAE5AV8BdgFxAVMBJQHuAK8AdAA3AOn/qf+O/4b/ff+A/5D/
nP+p/7j/xf/R/93/5f/p/+3/7v/v//H/8f/w//D/8P/w//L/8//1//X/9v/2//f/+f/4
//f/9v/1//b/9v/2//b/+P/4//f/9//3//j/+P/5//j/+P/4//j/+P/4//j/+P/4//j/
+f/6//r/+f/5//r//P/8//z//P/8//v/+//8//z/+//7//3/+//7//v/+v/6//v/+//9
//3//f/8//z//f/9//3//f/9//3//v///wAAAQACAAQABAAEAAMAAwAAAAAAAAAAAAMA
BAAFAAYABwAHAAcABwAGAAcABwAHAAcACAAIAAgABwAIAAkACQALAAsACwALAAoACQAK
AAoADAALAAsACgAKAAgABwAHAAcABwAIAAgABQAEAAQABAAIAAkACgAKAAkACAAIAAgA
BgAGAAYABgAFAAUABQAFAAQAAgABAAEAAQABAAAA/v/+//7//v/9//z//P/6//r/+f/5
//n/+P/6//n/+f/4//j/+P/4//f/9v/2//b/9//3//f/9f/1//X/9f/1//X/8f/x//L/
8v/w//D/8P/w//L/8//z//P/9f/1//X/9f/1//X/9f/2//T/9f/1//X/9v/2//f/9//1
//b/9v/3//n/+v/6//v//f/9//3//v/+//3//P/7//v/+//8//z//f///wAAAAD///7/
/P/7//z//P/8//z//f///wAAAQD///3//f/9//3//f/9//3///////7//v/8//z//P/8
//z/+v/6//v//f/9//3/+//5//r/+//8//v/+v/4//f/+f/5//n/+f/6//r/+f/5//r/
+v/6//v/+f/5//n/+f/3//b/9v/2//X/9v/3//f/9//2//f/+f/3//f/9//4//r/+v/4
//j/+P/4//j/+P/4//j/+P/4//r/+P/4//j/9//2//X/9P/1//b/9//4//j/+P/4//j/
+P/4//j/+P/2//b/9v/2//b/9v/2//b/9//4//n/+v/5//j/9//2//b/9v/2//b/9v/2
//b/9v/4//j/+P/4//j/+P/4//j/9v/2//b/9v/0//T/9P/0//X/9v/4//v//P/8//3/
/v/+//7///////3//f/+//7//v/+//////8CAAMAAwADAAEAAQAAAP//AAD///3//f/+
//7//v/+//z/+v/6//r//P/8//z//P/8//v/+v/5//b/9v/3//j/+//7//v/+//7//v/
+//7//f/9v/1//T/8f/x//H/8f/0//X/9v/4//b/9//3//f/+f/5//3///8CAAQACgAX
ACcANwBLAGUAhACqAMwA6QAMATUBVQFkAVcBLQH3AL4AgQBAAP//v/+X/4r/fv9z/3j/
hv+W/6P/sP+9/8v/1f/d/+P/5f/m/+f/6f/p/+z/7P/s/+z/6v/r/+3/7f/u/+7/7//x
//P/8//z//P/9P/0//T/9P/y//L/8f/x//P/9P/0//X/9v/2//b/9v/0//T/9P/0//b/
9v/3//j/9v/1//X/9v/0//T/9P/0//X/9f/2//j/9v/1//X/9//1//X/9f/0//f/+f/6
//3//P/7//n/+P/7//v/+//7//v/+//8//3//f/9//3//v/+//7//f/9////AAABAAIA
AAAAAAAAAAABAAEAAQABAAQABQAFAAUAAwAEAAQABAADAAQABQAFAAMAAwADAAMABQAF
AAcACAAGAAUABQAEAAYABAADAAMAAQABAAIAAgABAAAAAAAAAAAAAQACAAIAAQAAAAAA
AAD+//7//v/+/////////////P/6//n/+f/5//n/+P/2//b/9v/2//X/9f/2//X/9v/1
//X/9f/0//L/8f/x//D/7v/u/+7/7f/u/+7/7v/v/+3/7f/r/+v/6//r/+v/6//p/+n/
6v/q/+v/7P/t/+7/7v/v/+//7//t/+3/7f/t/+//7//v//D/8P/x//H/8f/0//T/9f/1
//X/9v/2//f/9//4//j/+f/5//n/+f/6//v/+//7//v/+f/5//r/+v/6//v/+//6//r/
+v/5//n//P/8//z//P/7//v/+v/5//n/9//3//f/9//3//f/9//3//f/9v/2//b/9v/2
//b/9P/y//L/8//z//P/8//x//P/9P/1//b/9P/0//P/8//y//H/8P/v//D/8P/v/+//
7//w//H/8//z//P/8//z//P/8v/y//L/8P/w//D/7//x//D/8f/z//L/8f/w//D/8f/y
//H/8v/y//L/8v/y//H/8P/v/+7/7v/u/+7/7v/u/+7/7v/u/+//8P/x//L/8P/w//D/
8P/w//D/8P/w/+7/7v/u/+7/7P/s/+z/7P/v//D/8f/y//D/8P/w//D/7v/u/+7/7v/u
/+7/7v/u//D/8P/w//D/8P/w//D/8P/u/+7/7v/u/+7/7v/u/+7/8P/w//D/8f/z//T/
9P/1//b/9v/2//f/9f/1//X/9v/4//j/+P/5//v//P/9//3/+//7//v/+v/7//r/+f/3
//X/9v/2//b/9v/2//T/9P/2//b/9v/2//T/9P/z//L/8f/w//D/8f/w//H/8f/x//P/
8//z//P/8//x//D/7//w/+//7//v/+//7//v/+//8P/w//H/8f/x//H/8//1//f/9v/4
//7/CQAZACsAQwBdAHoAngDGAOUACAEzAVkBagFfAT0BCQHMAI0ATgAJAL//jf9+/3b/
cf94/4j/lP+f/6z/uf/J/9X/3f/j/+X/5f/l/+b/5f/o/+j/6P/o/+b/5//p/+n/6v/q
/+v/7f/t/+3/7f/t//D/8P/w//D/7//u/+z/6//t/+7/7v/v/+//7v/t/+z/7v/u/+7/
7v/u/+7/7//w//D/7//v//D/8P/w//D/8P/y//H/8f/y//L/8f/x//P/8v/x//D/7v/w
//H/8f/z//P/8//y//L/8f/x//H/8f/y//P/9f/3//X/9f/1//b/+P/4//f/9//3//j/
+f/6//j/+P/4//j/+//7//v/+//+////////////AAAAAAAAAQACAAMAAwABAAEAAQAB
AAEAAQADAAQABgAFAAUABAAEAAIAAQABAP////8AAAAAAQAAAAAAAAAAAAEAAgACAP//
/v/+//7//v/+//7//v/9//3//f/9//7//P/7//v/+f/5//j/9v/2//b/9v/1//b/9v/0
//T/8//z//P/8v/1//X/9v/2//T/9P/0//P/8f/w/+//7//w//H/8P/x//H/8f/x//H/
7f/t/+7/7v/u/+7/7v/u/+7/7//v/+//7//v/+//7//v/+//7//w//D/8f/x//H/8P/w
//H/8f/z//T/9P/1//X/9v/2//f/+f/5//n/+v/7//v/+//7//n/+f/6//r/+P/5//n/
+P/6//r/+f/5//z//P/8//z/+v/7//v/+//7//n/+f/5//v/+//7//v/+f/5//j/+P/4
//j/+P/4//r/+P/4//n/9//3//f/9f/1//b/9//4//b/9v/1//X/9//3//f/9//2//b/
9f/1//b/9v/2//f/9//3//f/9//3//b/9v/2//b/9v/2//X/9v/0//T/9f/3//f/9//4
//b/9v/0//T/9v/2//b/9v/0//T/9P/0//T/9v/4//j/9v/2//b/9v/0//T/9P/0//T/
9P/0//T/9P/0//T/9P/2//b/9v/2//b/9v/2//b/9v/2//b/9v/0//T/9P/0//T/9P/0
//T/9v/2//b/9v/2//b/9v/2//T/9P/0//T/9P/1//f/+P/4//n/+v/6//r/+//7//v/
+//8//z//P/9////AAACAAAA///+//3////+//3//P/7//n/+f/6//r/+v/6//r/+P/4
//j/+P/2//b/9v/2//P/8v/x//D/8//1//f/+f/5//n/+f/5//n/+f/5//f/9f/z//H/
7//x//H/8f/x//P/8//0//T/8//x//H/8f/1//n//f8AAAIABgARACMANwBNAGcAhACi
AMIA4QACASsBUQFiAVEBKQHzALgAdQA0APf/uf+R/4T/fP9z/3j/gv+S/5//rP+5/8f/
0//Z/9//4f/k/+X/5//n/+j/6P/o/+j/6P/p/+v/6//q/+r/6//t/+//7//v/+//7v/u
/+7/7v/u/+7/7f/t/+7/8P/x//P/8//y//H/8P/y//L/8v/y//L/8v/z//T/9v/1//X/
9v/2//b/9v/2//T/8//z//T/9v/1//X/9//3//f/9//2//T/9f/1//f/+f/5//j/+P/4
//f/9v/1//b/9//5//v/+//7//v//P/8//z/+//7//3//v///wAAAAAAAAAAAAABAAEA
AQABAAAAAQABAAEAAgAEAAUABgAGAAYABgAFAAcABwAHAAcABwAHAAkACgAIAAcABwAG
AAgABgAFAAUAAwADAAQABAABAAAAAAAAAAQABQAGAAYABQAEAAQABAACAAIAAgACAAMA
AwADAAMAAgAAAP/////9//3//P/6//r/+v/6//n/+P/4//b/9v/1//X/9f/0//L/8f/x
//D/8P/w//D/7//u/+7/7v/v/+//7//t/+3/7f/t/+3/7f/r/+v/7P/s/+7/7v/u/+7/
7P/t/+3/7f/s/+v/6v/p/+z/7f/u//D/8v/z//P/8//0//T/9f/1//P/9P/0//X/9//4
//j/+f/3//f/9//4//v/+//7//v/+//7//z//P/6//v/+//6//j/+P/3//f/+f/6//v/
/P/7//v/+v/5//r/+f/6//v/+v/5//j/9//5//n/+P/4//b/9v/2//b/+P/2//b/9//1
//X/9f/z//X/9v/3//j/9v/2//X/9f/3//f/9//3//b/9v/1//X/8v/y//L/8//z//P/
8//z//X/9P/0//T/8//0//X/9f/y//D/8P/x//P/8//z//T/9P/0//L/8v/y//L/8v/y
//T/9P/0//T/9v/2//b/9P/0//T/9P/0//L/8v/y//L/9P/0//T/9P/z//L/8f/w//L/
8v/y//L/8//0//X/9v/1//T/8//y//L/8v/y//L/8v/y//L/8v/0//T/9P/0//T/9P/0
//T/8v/y//L/8//1//b/9v/3//r/+v/6//v/+//7//v//P/8//z//P/9////AAABAAEA
/////////v/9//z/+//5//j/+P/3//b/+P/4//b/9v/2//b/9v/2//j/+P/3//b/9f/0
//T/9f/0//X/9f/1//P/8//z//P/9f/z//L/8f/w/+//7//v//H/8f/x//H/8P/w//H/
8f/v//H/9f/3//f//P8AAAYAEQAhADcATwBtAIoAsgDUAPMAGAFDAWMBaAFRAScB8wC0
AHUAOADz/7H/j/+E/3b/cf96/4j/lv+j/67/u//F/9H/2//h/+H/4v/j/+X/5f/o/+j/
6P/o/+r/6//t/+3/7f/s/+z/7f/v/+//7//v//D/8P/w//D/8P/w/+//7//v//D/8P/x
//L/8v/y//L/8v/y//L/8v/y//L/8//0//T/8//z//T/9P/0//T/9P/0//P/8//0//b/
9f/1//f/9f/1//X/9P/0//X/9f/3//n/+f/4//j/+//7//v/+//5//n/+v/7//n/+f/5
//r//v/+//3//f///wAAAQACAAIAAgACAAIAAwADAAMAAwAEAAUABQAFAAUABgAGAAYA
CQAKAAsACwALAAsACwALAAkACQALAAwACgAJAAkACAAKAAgABwAHAAYABQAFAAQABAAE
AAUABgAHAAcABwAGAAcABgAGAAYABAAEAAQABAADAAMAAwADAAIAAAD/////AQABAAAA
/v/9//z/+//5//n/+v/5//r/+f/5//n/+P/4//f/9//2//T/9P/0//P/8v/y//L/8//1
//X/8//z//L/8f/w/+//7v/v//H/8v/y//L/8v/y//D/8f/x//H/8f/x//H/8f/y//P/
9P/2//T/9f/1//X/9v/2//f/9//5//r/+v/7//v//P/8//3/////////AAAAAP///v/9
//////8AAAAA/v///////v///wAAAAABAAIAAgACAAIAAAABAAEAAQABAP////////3/
/f/9//3//f/9//z//P/+//7//v/+//7//P/8//3//f/9//3/+//5//r/+//8//z//P/7
//v//P/9//7////8//z/+//7//r/+v/6//v/+v/5//j/9//4//j/+f/6//n/+v/7//v/
/P/6//r/+//7//v/+//8//z//P/6//r//P/8//z//P/7//r/+f/4//b/9v/6//7//f/8
//v/+v/6//r/+v/6//j/+P/4//j/+v/6//r/+v/6//r/+v/6//j/+P/4//j/+v/6//r/
+v/6//r/+v/6//j/+P/4//j/+P/4//j/+P/6//r/+v/6//n/+P/3//b/+P/4//j/+P/6
//r/+v/6//r/+v/6//r/+f/5//r/+v/7//3///8AAAAAAQABAAEAAAAAAP///v///wEA
AgAEAAUABQAFAAUAAwACAAEAAAABAP////8AAAAAAAAAAAAA/v/+//7//v/8//z//P/8
//3//P/7//r/+v/7//z//f/7//v/+//7//3//f/9//v/+v/5//j/9//3//f/9//3//X/
9f/2//b/+f/5//v/+//7//v///8CAAQABgAPAB0ALwBDAFsAdgCaAMIA5QAGATEBWwFy
AXEBUwElAewArQBsACkA3/+j/4j/fv93/3r/iP+W/6H/sP+9/8f/0//h/+X/5//q/+v/
7f/t/+7/7v/u/+7/7P/t/+//7//w//D/8f/z//P/8//z//P/9v/2//b/9v/4//j/9//3
//X/9v/2//f/+v/6//r/+v/4//j/+P/4//j/+P/5//r//P/7//v//P/+//7//v/+//z/
+//7//z/+v/5//n/+//7//v/+//6//r/+//7//3///////7//v////////////3//f/+
////////////AAAAAAAA/////wAAAgAEAAYABAAEAAQABAAHAAcABwAHAAkACwAMAA0A
DAAMAAsACgALAAwADQANAA0ADQANAA0ADQANAA8AEAAOAA0ADQAMAA0ADAAMAA0ADQAN
AA4ADgANAAwADAAMAAwADQAOAA4ADwAOAA4ADgAMAAwADAAMAAkACQAJAAkACgAIAAcA
BwAGAAUAAwAAAAIAAgACAAEAAAAAAP7//v/9//3//f/8//z/+//7//r/+P/4//j/9//4
//j/+P/5//v/+//5//n/9//3//f/9//z//P/9P/0//b/9v/2//b/9P/1//X/9f/3//f/
9//3//X/9f/1//b/9P/1//X/9f/4//j/+f/5//v//P/8//3/+//8//z//f/7//v/+//8
//3//f/9//3//////wAAAAAAAAEAAQAAAAAAAAD/////AAAAAAAAAAACAAMAAwADAAMA
AQABAAEAAAD///7//f/+//////8AAAAAAAAAAAAAAAD+//7////////////9//3//v//
/wAA/v/+//3//f/9//3//f/9//z//P/7//v/+v/6//r/+//9//3//f/9/////v/+//7/
/v/+//7//f/+//z//P/9//v/+//7//z//v/+//z//P/8//z//P/8//z//P/8//z//v/8
//z//v/8//z//P/8//z//P/8//z//v/+//7//v/+//7//v/+//7//v/+//7//P/8//z/
/P/8//z//P/8//7//v/+//7/AAAAAAAAAAD///7//f/8//z//P/8//z//v/+//7//v/+
//7//v/+//z//P/8//z//f///wAAAAABAAIAAgACAAMAAwADAAMABAAEAAQABAADAAMA
BAAFAAYABwAIAAkABgAFAAQAAwABAAEAAgACAAIAAgACAAAAAAAAAAAAAAAAAAAAAAD/
//7//f/8//z//f/+/////////////////wEAAQD///7//f/8//v/+//7//v/+//7//n/
+v/6//v//f/9//3/AQADAAUABAAGAAwAFwAnADsAUQBtAIwAsADSAPEAGgFNAXMBegFp
AUMBDwHSAJUAVgANAMX/l/+G/3r/d/+A/5T/pP+z/77/yf/V/+H/6f/t/+//7//v//D/
7//u/+7/7v/u//D/8f/z//P/9f/2//j/+//5//n/+f/5//j/+P/4//j/+v/6//n/+f/2
//b/9f/1//n/+v/7//z//v/+//7//v/8//z//f/+//7//f/9//7//P/8//z//P/7//n/
+P/4//r/+f/5//v//v///wAAAAD//////v///wAAAQABAAIAAQABAAEAAQAAAP//////
/wEAAQABAAIABgAGAAUABQAFAAYABwAIAAgACAAIAAgACQAJAAkACQAKAAsACwALAAsA
DAAMAAwADQAOAA8ADwARABEAEQARAA8ADwARABIAEAAPAA8ADgAQAA4ADQANAA0ADQAO
AA4ADwAOAA4ADgAQABEAEgASABEAEAAQABAADgAOAA4ADgAMAAsACgAJAAkACAAIAAkA
BwAHAAYABAAEAAQABAADAAAAAAD+//7//f/9//3//P/9//3//v/+//z//P/8//v//P/8
//z//f/8//v/+P/3//j/+f/6//v/+f/5//r/+v/4//j/+P/4//j/+f/5//n/+f/5//n/
+f/5//n/+f/6//z//f/9//3//f/8//z/+//5//r/+v/7//z//v///wEAAQABAAEAAgAD
AAMAAwADAAEAAQACAAIAAgADAAMAAgADAAQABAAFAAQABAAEAAQAAgADAAMAAwAFAAMA
AwADAAUABQAFAAUAAwADAAIAAgACAAIAAgACAAIAAAAAAAEAAQABAAEA/////wAAAQAC
AAIAAgABAAEAAQABAAEAAQD+//7//f/9//3//v///wEAAQABAAEAAQABAAAAAAAAAAAA
AAAAAP//AAD+//7///8BAAEAAQACAAIAAgAAAAAAAAAAAAAAAAD+//7//v/+//7/AgAE
AAAA/v/+//7//v8AAAAAAAAAAAAAAAAAAAAA/v/+//7//v8AAAAAAAAAAP7//v/+//7/
/v/+//7//v/+//7//v/+/wAAAAAAAAAA/v/+//7//v8AAAAAAAAAAP7//v/+//7/AAAA
AAAAAAAAAAAAAAAAAP7//v/+//7//v/+//7//v///wAAAQACAAEAAwAEAAQAAwAEAAQA
BAAHAAcABwAHAAYABgAGAAYABwAHAAgACQAJAAkACQAJAAgABwAGAAUABQAFAAYABgAE
AAQABAACAAIAAgACAAIABAAEAAQAAwAAAP///v/+/wEAAgADAAMAAwADAAMAAwABAAEA
///+//3//P/7//v//f/9//3//f/9//7//v////n/+//9////AQADAAYACgASABsAKwA9
AFMAbQCMALIA2AD5AB4BSwFtAXgBZwE/AQsBzgCPAFAACQDB/5f/iP+C/33/hv+W/6L/
r/+8/8v/1f/h/+v/7//v/+7/7//x//H/8v/y//L/8v/0//X/9//3//b/9v/3//n/+//7
//v/+//8//z//P/8//r/+v/5//n/+//8//z//f/+//7//v/+//z//P/8//z//P/8//3/
/v/+//3//f/+/wAAAAAAAAAAAAD/////AAAAAP////8BAP////////7/AAABAAEAAwAB
AAEAAAAAAAMAAwADAAMAAwADAAQABQAHAAcABwAIAAkACAAGAAUABQAGAAcACAAKAAoA
CgAKAAsACwALAAsACgALAAsACwANAA4ADgAOAA8AEAARABEADwAPAA8ADwARABEAEwAU
ABQAEwATABIAEgAQAA8ADwANAA0ADgAOAA8ADgAOAA4AEAARABIAEgATABIAEgASABIA
EgASABIADwAPAA8ADwANAAoACAAHAAgACQAJAAgACgAKAAoACQAGAAYABAAEAAMAAwAD
AAIAAgABAAEAAAACAAIAAgABAAAAAAAAAAEAAQABAP/////9//3//f/9//v/+//8//z/
/P/8//z//P/8//3//f/9//3//f/9//3/+//7//v//P/9////AAABAAEAAAAAAP////8A
AAAAAQABAAIAAgADAAMAAwADAAQABQAFAAUABQAFAAUABgAGAAYABwAHAAYABgAGAAUA
BQAGAAYABgAGAAgACQAJAAkABwAFAAUABQAFAAUABQAFAAUABQAEAAQABwAIAAkACgAJ
AAYABQAFAAcABwAHAAUABQAGAAcACAAHAAYABAADAAMAAwADAAMAAwAEAAQABQABAAAA
/////wEAAwAFAAcABQAEAAQABAADAAQABQAFAAYABAAEAAUABQAFAAUABgAEAAQAAgAC
AAQABAAEAAQABAAEAAQABAAGAAYABAAEAAQABAAEAAQABAAEAAQABAAEAAQABAAEAAIA
AgACAAIAAgACAAIAAgAEAAQABAAEAAQABAAEAAQAAgACAAIAAgAEAAQABAAEAAYABgAG
AAYABQAEAAMAAgAEAAQABAAEAAUABgAHAAgABwAGAAUABAAEAAQABAAEAAIAAgACAAIA
BAAEAAUABwAIAAgACQAKAAoACgALAAsACwALAAwADAAKAAoACwALAA4ADwAPAA8ADQAN
AAwACwAMAAsACQAJAAoACgAKAAoACAAGAAYABgAGAAYABgAGAAgABwAGAAUAAgACAAMA
BAAFAAUABQAFAAUABQAFAAUABQAEAAMAAgD//////////////////wAAAgADAAMAAwAB
AP//AQAFAAgACAAOABsAKQA3AEkAYQB8AJoAwgDlAAABJwFTAXABbwFTASUB8AC1AHYA
NwDx/7P/lP+I/3//fv+K/5r/qf+4/8f/0f/b/+f/7f/v//D/8f/z//P/9v/2//b/9v/0
//X/9//3//j/+P/5//v/+//7//v/+//8//z//P/8//z//P/7//v//f/+//7///8AAAAA
AAAAAP7//v/+//7//f/8//z//P/9//3//v8AAP7//v/+//7/AAD/////AAD+//3//f//
/wEAAQABAAAAAAABAAEAAwADAAMAAgACAAIAAQAAAP//AAABAAMABQAFAAUABQAGAAgA
CAAHAAcABQAGAAcACAAKAAoACgAKAAsACwALAAsADAANAA0ADQALAAwADAAMAA0ADgAP
AA8ADwAPAA8ADwAPAA8AEQASABQAEwATABIAFAASABEAEQAPAA8AEAAQAA8ADgAOAA4A
EAARABIAEgARABAAEAAQAA4ADgAOAA4ACwALAAsACwALAAoACgALAAsACwAKAAgABwAG
AAUAAwAEAAQAAgACAAMAAwADAAIAAQD///7//P/+//7//v/9//z//P/8//3/+//7//n/
+f/7//v/+//7//n/+f/6//r/+f/4//f/9v/4//n/+f/5//n/+f/5//n/+f/5//n/+v/4
//n/+f/5//r/+v/7//v//P/+////AQAAAAAA/////wEAAQABAAIAAwADAAMAAwAFAAUA
BgAGAAQABQAFAAQABAAEAAMAAwAEAAQABAAEAAIAAwADAAMABQADAAMAAwAFAAUABQAF
AAMAAwACAAIAAAAAAAAAAAAAAP7//v///wEAAQABAP///v/+//7//v/9//z/+v/5//z/
/f/+////AAAAAP/////8//z//P/9//3//f/9//3//P/6//n/+P/5//r/+//7//v/+v/7
//3/+//7//v//P/6//r/+P/4//j/+P/4//j/9v/2//b/9v/8//r//P/8//v/+v/5//j/
9v/2//b/9v/4//j/+P/4//b/9v/2//b/9v/2//b/9v/3//j/+f/6//j/+P/4//j/9v/2
//b/9v/2//b/9v/2//f/+P/5//r/+P/4//j/+P/4//j/+P/4//j/+P/4//j/+P/4//j/
+P/6//r/+v/6//j/+P/4//j/+v/6//r/+//9//7//v////7//v/+////////////AAAA
AAAAAAABAAMABAAFAAUABQAFAAUABAADAAIAAQD///3//v/+//7//v/+//z//P/+//7/
/v/+//z//P/7//r/9//2//b/9//5//v//P/9//3//f/9//3/+//5//j/9//4//f/9//3
//f/9//3//f/9v/2//f/9//5//f/9//7////AAAEAA4AGwAnADkATQBlAIYAqADKAOcA
CgE3AVsBaAFXAS8B+wC+AH0AQAD//73/lf+G/3z/df+A/47/nv+p/7b/wf/N/9f/4f/n
/+v/6v/r/+3/7f/u/+7/7v/u/+7/7//x//H/8P/w//H/8//z//P/8//z//T/9P/0//T/
9v/2//X/9f/0//T/8//z//b/9v/2//b/+P/4//j/+P/2//b/9//4//r/+f/5//r/+P/4
//j/+P/4//f/9//4//b/9f/1//f/9//3//f/9v/4//n/+f/7//v/+//6//r/+//7//v/
+//5//n/+v/7//n/+f/5//r//v/+//3//f/9//7///8AAP7//v/+//7/AQABAAEAAQAA
AAEAAQABAAMABAAEAAQABQAGAAcABwAHAAcABwAHAAUABQAHAAgABgAFAAUABAAGAAgA
BwAFAA==
         </WaveFormData>
      </LeadData>
      <LeadData>
         <LeadByteCountTotal>10000</LeadByteCountTotal>
         <LeadTimeOffset>0</LeadTimeOffset>
         <LeadSampleCountTotal>5000</LeadSampleCountTotal>
         <LeadAmplitudeUnitsPerBit>4.88</LeadAmplitudeUnitsPerBit>
         <LeadAmplitudeUnits>��V</LeadAmplitudeUnits>
         <LeadHighLimit>2147483647</LeadHighLimit>
         <LeadLowLimit>268435456</LeadLowLimit>
         <LeadID>V5</LeadID>
         <LeadOffsetFirstSample>0</LeadOffsetFirstSample>
         <FirstSampleBaseline>0</FirstSampleBaseline>
         <LeadSampleSize>2</LeadSampleSize>
         <LeadOff>FALSE</LeadOff>
         <BaselineSway>FALSE</BaselineSway>
         <ExcessiveACNoise>FALSE</ExcessiveACNoise>
         <MuscleNoise>FALSE</MuscleNoise>
         <LeadDataCRC32>549574864</LeadDataCRC32>
         <WaveFormData>
/P/8//z//P/8//z//P/8//7//v/+//7//P/8//z//P/6//r/+v/6//r/+v/6//r/+//8
//3//v/9//z/+//6//r/+v/6//r/9//2//X/9P/2//j/+v/8//z//P/8//z/+//6//n/
+P/6//r/+v/6//j/+P/4//j/+P/4//j/+P/4//j/+P/4//b/9v/2//b/+P/4//j/+P/4
//j/+P/4//r/+v/6//r/+P/4//j/+P/4//j/+P/4//r/+v/6//r/+v/6//r/+v/6//r/
+v/6//j/+P/4//j/+P/4//j/+P/4//j/+P/4//r/+v/6//r/+v/6//r/+v/8//z//P/8
//z//P/8//z/+v/6//r/+v/6//r/+v/6//r/+v/6//r/+v/7//v//P/9//3//f/+//z/
/f/9//7///8AAAEAAgACAAMAAwADAAEAAgAEAAQABAAEAAQAAwADAAMAAQAAAAEAAQAC
AAIAAQABAP///////////////wEAAQABAP///P/8//z//P/+////////////////////
//////3/+//6//n/+f/5//f/9//3//f/+v/6//r/+v/4//j/+v/7//z//P/8//3/BAAQ
ACIANQBIAGQAhgCmAMUA5gAPATYBTgFTAUQBIgH1AMEAjQBSAAoAzv+4/67/o/+f/6f/
sP+5/8H/zP/W/9//5f/p/+3/7v/u/+//7//t/+7/7v/u//D/8f/y//T/9P/0//X/9v/0
//T/9P/0//T/9f/1//T/9v/2//b/9v/2//b/9v/2//b/9v/2//b/+P/3//f/+P/2//b/
9v/2//f/9//3//f/+P/4//j/9//3//f/9//3//f/9//3//f/9//3//f/+P/2//b/+P/4
//r/+v/6//r/+P/5//n/+f/5//n/+f/6//v//f/+/wAA///////////8//z/+//7//7/
//8AAAIAAgAEAAQABAAEAAUABQAGAAQABQAFAAUABgAGAAgACAAKAAoACgAKAAkACQAJ
AAgACAAJAAkACAAKAAoACgAJAAcABwAIAAkABwAFAAQABAAIAAgACAAIAAgACAAIAAgA
BAADAAMAAgACAAIAAwADAAAA/v/+//7//v/+//z/+//7//v/+//6//n/+P/4//j/9f/1
//X/9f/1//X/9P/z//X/9f/1//T/8v/y//P/8//1//X/9f/z//H/8f/x//H/7//v//D/
8P/u/+7/7v/u//D/8P/x//H/8//z//P/8//x//H/8f/y//P/8//z//P/9f/2//b/9v/0
//P/8//y//P/9f/3//j/+//7//v/+//7//r/+f/4//n/+f/5//n/+//8//3//f/8//v/
+v/5//r/+v/6//r//f///wAAAQAAAP7//f/8//v/+//7//v//f/8//z//P/6//r/+v/6
//r/+P/4//n/+v/7//z//P/6//r/+v/6//r/+v/5//n/+P/4//j/+P/6//n/+f/5//n/
+v/7//3//P/7//v/+v/5//n/+P/4//b/9v/2//b/9//4//r/+//5//n/+f/5//n/+f/4
//j/+P/4//j/+P/6//r/+f/5//r/+v/4//j/9v/2//b/9v/4//j/+P/4//r/+v/6//r/
+v/6//r/+v/4//j/+P/4//j/+P/4//j/+v/6//r/+v/5//j/9//2//b/9v/2//b/9//4
//n/+v/6//r/+v/6//r/+v/6//r/+P/4//j/+P/2//b/9v/2//n/+f/6//v//f/9//7/
/v/9//3//v/+//7//v/+//7///////////8CAAQABAAEAAQABAADAAMAAQD///7//f/+
/wAAAQADAAEA//////////////////8BAAEA///+//z//P/8//z////////////9//3/
/f/9//v/+f/3//b/9f/1//X/9f/2//f/+P/6//r/+v/6//r/+v/8//3/AAAAAP7/AwAM
ABoAKAA7AFQAcgCSALQAzwDuABcBOAFKAUcBLAECAdEAnQBhACAA5P++/7D/pv+Z/5f/
of+u/7f/vf/G/9T/3f/j/+f/6f/s/+z/7f/t/+//8P/w//D/7v/v//D/8v/w//D/8f/y
//P/9P/1//b/9P/1//X/9P/y//L/8v/y//T/9P/0//T/9v/2//b/9v/2//X/9f/2//j/
+P/4//j/9//3//f/9//2//b/9v/1//f/9//3//f/9f/1//X/9f/1//X/9f/2//f/+P/7
//z/+v/6//r/+v/6//v/+//7//3//f/9//7//P/9//3//v//////////////AAAAAAEA
AQABAAEAAgAAAAIAAgACAAQABQAFAAYABAAFAAUABQAGAAYACAAIAAcABgAFAAQABgAH
AAgACAAGAAcABwAGAAYABgAGAAUAAQABAAIAAwADAAEAAAAAAAIAAgACAAIAAgACAAIA
AgAAAP/////+//z//P/9//3/+v/4//j/+P/4//j/9v/1//f/9//3//b/9//2//b/9v/z
//P/8//z//P/8//y//H/8P/v/+7/7P/u/+7/7//v/+//7//v/+3/7f/t/+3/7f/r/+v/
7P/s/+7/7v/u/+7/7v/u/+//7//v/+//7//v/+//7//v//D/8f/x//H/8f/z//T/9P/0
//X/9f/2//b/9v/3//j/+P/3//f/9//3//j/+P/4//j/+f/5//n/+f/4//j/+P/3//f/
9//3//f/+v/6//r/+v/4//n/+f/5//f/9v/2//b/9//3//f/9//1//T/9P/0//T/9P/0
//T/9P/y//L/8//x//H/8f/w//H/8v/z//T/8v/y//H/8f/w//D/8P/w//D/7//v/+//
7//w//H/8//x//H/8v/y/+//7//u/+7/7P/s/+z/7P/t/+7/8P/x//D/7//u/+3/7v/v
/+//8P/w//D/8P/w/+7/7v/t/+3/7P/s/+z/7P/s/+z/7P/s/+7/7v/u/+7/7P/s/+z/
7P/u/+7/7v/u/+z/7P/s/+z/6v/q/+r/6v/t/+7/7//w/+7/7v/u/+7/7P/s/+z/7P/s
/+z/7P/s/+7/7v/u/+7/7v/u/+7/7v/u/+7/7v/u/+z/7P/s/+z/7v/v/+//8P/x//H/
8f/y//D/8f/x//L/8v/y//L/8v/y//P/8//z//T/9v/5//r/+P/4//j/9//3//f/9f/0
//P/8//0//T/8//z//H/8f/z//P/8//z//H/8f/x/+//8P/w//D/8P/u/+//7//v/+//
7//v/+//7//v/+3/6//s/+v/6//r/+3/7f/t/+3/7P/s/+z/7P/u/+7/7v/x//L/8P/u
//P/+v8IABgALwBGAGIAggCkAMMA5AANATABRgFHATABCAHXAKEAZwAmAOD/tP+k/5z/
k/+V/53/pP+r/7P/vv/M/9X/2//j/+X/5f/k/+T/4//l/+b/5v/m/+T/5f/m/+j/6P/o
/+n/6v/q/+r/6v/q/+r/6//r/+r/6P/o/+j/6P/q/+r/6v/q/+r/6v/q/+r/6v/p/+n/
6v/q/+r/6v/q/+v/6//r/+v/7P/s/+z/6//t/+3/7f/t/+3/7f/t/+3/6//r/+v/7P/u
/+7/8P/w/+7/7v/u/+7/7P/t/+3/7f/u/+//8P/y//L/8//z//T/9f/1//X/9f/1//b/
9v/3//X/9f/1//b/+P/6//r/+v/6//v/+//8//7/////////AAAAAAIAAgAAAAAAAAAA
AAAAAQACAAIABAAFAAUABAACAAIAAgABAAEAAQACAAMAAwABAAAAAAACAAIAAgACAAEA
AAD///7//f/9//7//v/8//z//f/9//z/+v/6//r/+P/4//b/9f/1//X/9f/0//X/9P/0
//T/8f/x//H/8f/y//P/8//z//P/8//z//L/8f/w//D/7//w//H/8v/x/+//7//v/+//
7f/t/+7/7v/u/+7/7v/u/+7/7v/v/+//7f/t/+3/7f/v/+//7//w//H/8f/x//H/7//w
//D/8P/y//P/9f/2//b/9//4//j/+f/5//n/+f/6//r/+v/6//r/+f/4//f/+P/4//j/
9//5//n/+f/5//z//P/8//z//P/9//3//f/7//r/+v/6//v/+//7//v/+v/4//f/9v/4
//j/+P/4//r/+P/4//n/9//3//f/9v/4//j/+P/4//j/+P/3//f/+P/4//j/+P/4//f/
9//3//j/+P/4//n/9//3//j/+P/3//f/9v/2//b/9v/2//b/9v/2//f/9//3//f/9//3
//n/+f/4//j/+P/4//j/+P/2//b/9f/1//b/9v/6//r/+f/4//f/9v/2//b/9v/2//b/
9v/2//b/9P/0//T/9P/2//b/9v/2//j/+P/4//j/+P/4//j/+P/2//b/9v/2//b/9v/2
//b/+P/4//j/+P/4//j/+P/4//b/9v/2//f/9//4//n/+f/5//r/+v/7//3//v/+//7/
/v/+//7///8AAAEAAgAEAAQAAgAAAP7/AAD///////////7//f/9//z//P/9//3//f/9
//3//f/7//v/+//7//r/9//1//T/9v/4//r//f/7//v/+//7//3//f/9//3/+P/1//P/
8f/z//P/8//z//X/9f/2//b/9v/0//T/9P/4//3//v/+//7///8KABgAKgA9AFYAcgCO
AKwAxwDoAA8BNAFIAUMBKAEAAc0AkQBXABoA3v+6/6z/pv+d/5v/n/+q/7P/u//E/9D/
2//j/+f/5//q/+r/6//r/+3/7v/u/+7/7P/t/+7/8P/w//D/8f/y//T/9P/0//T/8v/z
//P/8v/y//L/8v/y//P/9P/1//b/9//2//X/9P/2//X/9f/2//b/9v/2//b/9//3//f/
9//4//j/+P/3//f/9//3//f/+f/5//n/+f/5//n/+f/6//n/+P/5//j/+//8//3//v/7
//v/+v/5//r/+//8//7//v//////AAD//////////wAAAgADAAUABQAFAAUABgAEAAYA
BgAGAAYABwAHAAgACgALAAsACwALAAoACwAKAAwADAAMAAwADAANAA4ADgAOAA8ADwAO
AAwADAAMAAsACQAJAAoACwAJAAcABgAGAAoACgAKAAoACAAIAAgACAAGAAUABQAEAAQA
BAAFAAUABAACAAIAAgABAAAA/f/7//v/+//7//r/+f/4//j/+P/3//f/9//3//X/9f/0
//P/8f/x//H/8P/y//L/8//z//H/8f/x/+//7//v/+//7//v/+//8P/w//L/8v/y//L/
8v/y//P/8//w/+//7v/t/+7/7//w//L/9P/1//b/9//3//j/+P/4//n/+f/6//r/+v/7
//z//P/7//v/+//7//7//v/+//7//f/9//3//f/+//7//v/9//v/+//7//v//v/+//7/
/v/8//3//f/9//3//P/8//z/+//7//v/+//7//r/+v/6//j/+P/4//j/+v/4//j/+f/3
//f/9//2//j/+P/4//j/+P/4//f/9//4//j/+P/4//b/9f/1//X/9P/0//T/9f/1//X/
9v/2//X/9f/0//T/9v/2//b/9v/1//T/9P/z//X/9f/1//X/9f/1//T/9P/y//L/8v/y
//P/9P/0//X/9v/2//T/9P/0//T/9P/0//L/8v/y//L/9P/0//T/9P/z//L/8f/w//H/
8v/z//T/9v/2//b/9v/0//T/9P/0//L/8v/y//L/8P/w//D/8P/x//L/8//0//T/9P/0
//T/8//z//L/8v/1//X/9f/2//b/9//3//j/+P/4//j/+P/6//v/+//7//3//v8AAAAA
/v/+//7//f/9//3/+//6//j/9//3//b/+f/5//f/9//5//n/+f/5//v/+//7//n/9v/2
//b/9v/2//f/9//3//X/9f/1//X/9//3//X/8//w/+//7//v//D/8f/y//P/8//y//H/
8P/w//L/9P/1//T/9v/6//v/BAAUACYAPQBYAHYAlgC4ANMA9gAdAUABTAE/ASQB+gDH
AI8AVQAUANj/uP+s/57/l/+Z/6H/qv+z/7n/xP/M/9X/3f/j/+X/5v/m/+f/5//n/+j/
6P/o/+r/6//s/+7/7P/s/+3/7v/u/+7/7v/u/+7/7//v/+7/8P/w//D/8P/w//D/8P/w
//L/8v/y//L/8v/x//H/8v/0//T/9P/0//P/8//z//P/9v/2//b/9f/1//X/9f/1//X/
9f/1//X/9f/1//X/9v/0//T/9v/2//f/+P/5//r/+v/7//v/+//7//v/+//8//v/+//6
//r//f/9//3//f/+/wAAAQADAAMAAwADAAQABAAGAAYABgAEAAUABQAGAAQABQAFAAUA
BwAIAAsADAAKAAoACgAKAAoACwAMAAwACgALAAsACgAMAAwADAALAAcABwAIAAkACwAJ
AAgACAAIAAgACAAIAAoACgAKAAoACAAHAAcABgACAAIAAwADAAAA/v/+//7/AAAAAP7/
/f/7//v/+//6//v/+v/6//r/+f/5//n/+f/3//f/9v/1//X/9f/1//T/8v/y//P/8//1
//X/9f/z//H/8f/x//H/8P/x//P/9P/y//L/8v/y//D/8P/x//H/8f/x//H/8f/0//X/
9v/4//j/9//2//X/9//4//j/+P/5//n/+v/6//z//f/+//7////////////+//7//v/+
////////////AAAAAAAA//8BAAEAAQABAAIAAgACAAIAAAABAAEAAQABAAAAAAAAAP//
///////////+//7//v8AAAAAAAAAAAAA/v/+/////f/9//3//P/6//r/+v/6//z//P/7
//v//f/+////AAD+//3//f/9//r/+v/6//v/+v/5//n/+P/6//v/+//8//z//P/8//z/
/P/8//3//f/7//v/+//7//v/+//6//r//P/8//z//P/6//r/+f/5//b/9P/4//z/+v/6
//r/+v/6//r/+v/6//n/+P/3//b/+P/4//j/+P/4//j/+P/4//j/+P/4//j/+v/6//r/
+v/4//j/+P/4//j/+P/4//j/+v/6//r/+v/6//r/+v/6//n/+P/3//b/9v/2//b/9v/4
//j/+P/4//r/+v/6//v/+P/4//j/9//6//z//f//////AAAAAAAA/v/+//7/////////
//8AAAIAAgACAAIAAAD////////+//7//v////7//v/////////////////9//3//f/9
//3/+//6//r//P/8//z//f/7//v/+//7//3//f/9//3/+//5//j/9//3//f/9//3//b/
9f/1//T/+P/4//r/+v/6//n//P/+//7//f8EABAAHgAxAEgAYgCAAKQAxQDkAAsBNAFO
AVMBQgEiAfUAvwCHAEgAAgDK/7L/qv+h/53/o/+s/7P/vf/G/8z/1//j/+f/6f/r/+z/
7v/v/+//8P/w//D/7v/v//D/8v/w//D/8f/y//T/9P/0//T/9P/1//X/9P/2//b/9v/2
//X/9P/z//L/9P/0//T/9P/0//P/8//0//T/9P/0//T/9f/1//X/9f/2//b/9v/1//X/
9f/1//X/9f/1//X/9f/1//X/9f/2//b/9v/4//j/+P/4//j/+P/6//v/+//7//n/+f/5
//r/+P/5//n/+v/7//v/+//7//z//v///wEAAAD///7//v///wIAAwAEAAYABwAHAAgA
BgAHAAcABwAGAAYACAAIAAoACgAKAAoADAANAA4ADgAMAA0ADQAMAAwADAAMAAsACwAL
AAwADQANAAsACgAKAAoACgAKAAoACgAKAAoACgAIAAcABwAGAAQABAAFAAUAAwACAAMA
BAADAAIA///9//////////7//f/8//z//P/5//n/+f/5//f/9//2//X/8//z//P/8v/0
//T/9f/1//f/9//3//X/8//z//P/8//v/+//8P/w//H/8v/z//T/8//y//L/8f/y//P/
9P/1//P/8//z//T/9P/z//L/8f/y//T/9f/2//f/9//4//j/9//3//f/9v/3//f/9//3
//j/+P/4//j/+//7//v/+//8//z//P/7//v/+//7//v//P/8//z//P/+////////////
/v/+//7/+//7//v/+//8//z//f/+//7//v/+//7//f/6//n/+f/7//v/+//6//r/+v/6
//r/+v/6//n/+f/4//j/+P/4//j/9//3//f/+P/4//j/+f/5//n/+v/6//v/+//6//r/
+v/6//r/+v/4//j/+f/5//f/9//3//f/+f/5//j/+P/4//j/+P/4//j/+P/3//f/+v/4
//j/+v/4//j/+P/4//j/+P/4//j/+v/6//r/+v/6//r/+v/6//r/+v/6//r/+P/4//j/
+P/4//j/+P/4//r/+v/6//r/+//8//3//v/9//z/+//6//r/+v/6//r//P/8//z//P/8
//z//P/8//r/+v/7//v//P/9//3//f8AAAAAAQABAAAAAAAAAAAAAAAAAAEAAQABAAEA
AgAEAAYABgAGAAYAAwADAAMAAQAAAP////8AAAAAAQABAP//////////////////////
//3//P/8//z//P/8//3//f/9//3//f/9//////////3/+//6//n/+f/5//n/+f/5//j/
+P/3//b/+v/6//r//P////7//v/8////CAAWACoAPQBYAHIAkACwAM8A9AAjAUoBWAFR
ATgBEAHfAKkAbwAqAOb/vv+u/6L/mf+d/6n/tv+//8X/zv/Y/+P/6f/v//H/8f/w//D/
7//u/+7/7f/s/+7/7//w//L/8//0//b/+P/2//b/9v/2//T/9f/1//T/9v/2//b/9v/z
//L/8f/w//X/9v/3//j/+v/5//n/+v/6//r/+v/6//n/+f/5//n/+P/4//j/9//2//X/
9P/z//T/9f/2//f/+v/7//z//v/9//z//f/8//7//v/+//7//P/9//3//f/8//v/+v/6
//z//f/9//7/AAABAAIAAwABAAIAAgADAAMAAwADAAQABAAGAAYABgAGAAcABwAIAAoA
CwALAAsADAAMAA4ADgAPABAAEQASABEAEQARABAADgAPAA8ADgAOAA4ADgANAAsACwAM
AA0ADwANAAwADAAQABAAEAAQABAAEAAQABAADAALAAsACgAIAAgACQAJAAcABgAHAAgA
BgAGAAQAAwADAAMAAwACAAAA/v/9//z/+//7//v/+//7//3//v////3//f/9//z/+v/6
//v/+//5//n/+f/3//j/+f/6//v/+f/5//r/+v/4//j/+P/4//r/+v/7//v/+f/5//n/
+f/5//n/+f/6//v/+//7//v/+f/6//r/+v/5//n/+v/6//v//f///wAAAQABAAEAAQAC
AAIAAgACAAMAAwADAAMAAgACAAIAAQACAAMABAAFAAQABAAEAAQAAgADAAMAAwAFAAQA
BAAEAAUABQAFAAUABQAEAAQABAAEAAQABAAEAAIAAAAAAAEAAQABAAEAAAAAAAAAAAAA
AAIAAgABAAEAAgACAAIAAgABAP///v/9//3//v///wEAAQABAAIAAgABAAEAAAAAAAAA
AAAAAAAA/v/+//////8BAAEAAQABAAEAAQAAAAAAAAAAAAAAAAD+//7//f/9//7/BAAE
AAAAAAAAAAAAAAAAAAAAAAAAAAIAAgACAAIAAAAAAAAAAAACAAIAAgACAAEAAAD///7/
AAAAAAAAAAD+//7//v/+/wAAAAAAAAAA/v/+//7//v/+//7//v/+//7//v/+//7/AAAA
AAAAAAAAAAAAAAAAAP7//v/+//7//v/+//7//v8AAAAAAQABAAIAAwADAAMABAAEAAUA
BQAGAAYABgAGAAQABAAFAAUABQAFAAYACAAIAAgACAAIAAcABwAHAAUABgAFAAUABgAE
AAUABQADAAEAAQABAAEAAwADAAMAAwD///7//v/+/wAAAAABAAEAAQABAAEAAQD/////
///9//v/+v/5//n/+//7//v/+//7//z//P/8//j/+P/8//z///8AAAAAAgAHAA4AGgAu
AEEAWAB0AJYAuADXAPoAIwFIAVgBUQE2AQ4B3QClAGsAKADm/8D/sP+o/6H/o/+t/7T/
u//F/9D/2v/j/+v/7//v//D/8P/x//H/8f/y//L/8v/y//P/9P/2//b/9v/3//j/+P/4
//j/+P/4//n/+f/4//b/9v/2//b/+P/4//j/+P/8//z//P/8//v/+f/4//j/+P/4//j/
+P/7//v/+//7//z//P/8//v/+//7//v/+//7//v/+//7//v/+//7//z//P/8//7//v/8
//z//P/8//7/////////////////AAACAAMAAwAEAAMAAwADAAMAAwAEAAQABQAHAAcA
BwAIAAYACAAIAAgACAAJAAkACgAKAAsACwALAAwADAAOAA4ADgAOAA4ADgAOAA8AEAAQ
ABAAEQARABAAEAAQABAADwANAA0ADgAPABEADwAOAA4AEgASABIAEgAQABAAEAAQABAA
DwAPAA4ACgAKAAsACwAGAAQABAAEAAUABgAFAAUABwAHAAcABgADAAIAAgACAAAA///+
//3//P/9//3//f/////////+//7//v///////////////f/8//v/+v/5//n/+f/6//r/
+v/6//r/+v/4//j/+f/5//n/+f/5//n/9//3//f/+P/8//3//v////7//v/9//z//f/9
//7//v/+////AAAAAP//////////AgACAAIAAgADAAMAAwADAAIAAgACAAEAAwADAAMA
AwACAAIAAgACAAQABQAFAAUAAwACAAIAAgADAAMAAwADAAMAAgACAAIABAAEAAQABAAC
AAAAAAABAAEAAQABAAAAAAAAAAAAAAAAAAAA//////7//v/+//7/AAD////////9//z/
+//7//3///8CAAQAAQABAAAAAAAAAAAAAAAAAAAAAAABAAEAAQABAAEAAQD//////v/+
//7//v/+//7/AAAAAP////8AAAAAAAD+/wAAAAAAAAAAAAAAAAAAAAAAAAAAAAAAAP//
/v/9//z//v/+//7//v/+//7//v/+/wAAAAAAAAAA///+//3//P/+//7//v/+//7//v/+
//7//f/8//v/+v/8//z//P/8//3//v///wAA/v/+//7//v/+//7//v/+//z//P/8//z/
/f/9//7///8BAAEAAgACAAEAAQACAAIAAgACAAIAAgADAAMAAwADAAYACAAIAAgABgAG
AAUABQAHAAUABAADAAMABAAEAAUAAwABAAEAAQABAAEAAQABAAMAAwABAAAA/v/+//7/
/v/////////////////////////9//v/+v/5//n/+f/5//n/+f/5//r/+v/6//r/+v/4
//j/+f/8//z/+v/9/wgAFAAiADMASABgAH4AoAC/ANoA/QAoAUgBTwE+ARwB8QDBAIkA
TAAIAND/tP+q/5//mf+d/6j/s/+9/8b/0P/Z/+P/5//n/+n/6v/s/+3/7//w//D/8P/u
/+//8P/y//D/8P/x//L/9P/0//T/9P/0//X/9f/0//L/8v/y//L/9P/0//T/9P/2//b/
9v/2//T/8//z//T/8v/y//L/8v/1//X/9f/1//b/9v/2//X/9f/1//X/9f/1//X/9f/1
//f/9//3//j/9v/2//j/+P/4//j/+P/4//f/9//2//X/+P/5//r//P/8//3//f/+//3/
/f/9//3/+//8//z//f////////8AAAAAAgACAAIAAgADAAMABAAEAAUABQAFAAQABAAG
AAYABgAGAAYABgAIAAkACgAKAAwADQANAAwADAAMAAwACwAJAAkACgALAAkABwAGAAYA
CgAKAAoACgAJAAgABwAGAAYABQAFAAQAAAAAAAEAAQD///7///8AAAAAAAD+//3/+//7
//v/+v/5//j/+P/4//n/+f/5//n/9f/1//T/8//1//X/9f/0//L/8v/z//P/8//z//P/
8f/z//P/8//z//H/8f/y//L/8f/w/+//7v/u/+7/7//v//H/8f/x//H/8f/x//H/8v/y
//H/8P/v/+//8P/w//D/8v/z//X/9v/0//X/9v/2//f/9//3//f/+P/4//j/+P/7//v/
+//7//r/+v/6//n/+f/5//n/+f/4//j/+P/4//j/+f/5//n/+f/4//j/+P/4//n/+v/7
//n/+P/4//j/9v/2//b/9v/4//b/9v/3//n/+f/5//j/9v/2//b/9v/1//T/8v/x//P/
9P/1//b/+P/3//f/9//2//b/9v/3//X/9f/2//b/9P/z//H/8P/y//L/8v/y//T/9P/1
//X/8//z//P/8//z//P/8v/y//D/8P/w//D/7v/u/+3/7f/0//T/9P/0//L/8v/y//L/
8P/w//D/8P/y//L/8v/y//H/8P/v/+7/8P/w//D/8P/y//L/8v/y//D/8P/w//D/7v/u
/+7/7v/u/+7/7v/u//H/8v/z//T/8v/y//L/8v/w//D/8P/w//D/8P/w//D/8P/w//D/
8P/w//D/8P/w//D/8P/w//D/8P/x//H/8v/1//X/9f/2//X/9f/0//T/9P/0//T/9P/0
//X/9f/1//f/+P/6//r/+v/6//r/+f/3//f/9f/0//X/9f/2//b/9f/1//P/8//1//X/
9f/1//P/8//z//H/7v/u/+7/7v/x//P/9P/1//P/8//z//P/8//z//H/7//u/+3/7f/t
/+3/7f/t/+3/7v/u/+7/7v/u/+7/7v/v//D/8v/y//n/BAAQAB4AMQBIAGQAhgCkAL8A
4gALATABQgE7AR4B9gDFAIsAUQASANT/sP+k/5b/j/+T/53/pv+v/7P/vP/G/8//1//f
/+P/4v/i/+P/4//j/+T/5P/k/+L/4//k/+b/5P/k/+X/5v/o/+j/6P/o/+j/6f/p/+j/
6v/q/+r/6v/p/+j/5//m/+j/6P/o/+j/6v/p/+n/6v/q/+r/6v/q/+v/6//r/+v/6v/q
/+r/6f/p/+n/6f/p/+n/6f/p/+n/6f/p/+n/6v/s/+z/7v/u/+7/7v/u/+7/7v/v/+//
7//t/+3/7f/u/+z/7f/t/+7/8f/x//H/8f/x//L/8v/z//H/8f/x//L/9P/2//b/9v/0
//X/9f/2//j/+f/5//n/+v/6//z//P/8//z//P/8//r/+//8//z/+v/7//v/+v/8//7/
/v/7/w==
         </WaveFormData>
      </LeadData>
      <LeadData>
         <LeadByteCountTotal>10000</LeadByteCountTotal>
         <LeadTimeOffset>0</LeadTimeOffset>
         <LeadSampleCountTotal>5000</LeadSampleCountTotal>
         <LeadAmplitudeUnitsPerBit>4.88</LeadAmplitudeUnitsPerBit>
         <LeadAmplitudeUnits>��V</LeadAmplitudeUnits>
         <LeadHighLimit>2147483647</LeadHighLimit>
         <LeadLowLimit>268435456</LeadLowLimit>
         <LeadID>V6</LeadID>
         <LeadOffsetFirstSample>0</LeadOffsetFirstSample>
         <FirstSampleBaseline>0</FirstSampleBaseline>
         <LeadSampleSize>2</LeadSampleSize>
         <LeadOff>FALSE</LeadOff>
         <BaselineSway>FALSE</BaselineSway>
         <ExcessiveACNoise>FALSE</ExcessiveACNoise>
         <MuscleNoise>FALSE</MuscleNoise>
         <LeadDataCRC32>1187182966</LeadDataCRC32>
         <WaveFormData>
/P/8//z//P/8//z//P/8//7//v/+//7//P/8//z//P/6//r/+v/6//r/+v/6//r/+//8
//3//v/9//z/+//6//z//P/8//z/+v/4//b/9P/4//r//P/+//7//v/+//7//f/8//v/
+v/6//r/+v/6//r/+v/6//r/+v/6//r/+v/8//z//P/8//r/+v/6//r//P/8//z//P/8
//z//P/8//z//P/8//z/+v/6//r/+v/6//r/+v/6//z//P/8//z//P/8//z//P/+//7/
/v/+//z//P/8//z//P/8//z//P/6//r/+v/6//z//P/8//z//P/8//z//P/8//z//P/8
//z//P/8//z//P/8//z//P/6//r/+v/6//v/+//8//z//P/8//z//P/+//7/////////
/////wAAAQACAAMABAAEAAQABQAFAAQABAAGAAYABAAEAAQABAAEAAQAAgABAAMAAwAE
AAQABAAEAAQAAQADAAMAAwADAAUABQAFAAMAAgABAAAA//8BAAIAAgABAAEAAgACAAIA
AQABAP///v/9//z//P/8//r/+//7//r/+//9//7////9//3///8AAAEAAQABAAEABAAN
ABsAKQA5AE0AZQB8AJMAqwDJAOUA+QD/APQA3QC8AJYAbwBFAA8A4//Q/8f/vf+5/73/
wv/J/8//2P/h/+n/7f/w//P/9P/0//X/9f/z//P/9P/0//b/9v/2//f/+f/5//r//P/7
//r/+f/4//j/+P/4//j/+v/6//r/+f/5//n/+v/6//r/+v/7//v/+//7//v/+//5//n/
+f/5//n/+f/6//r/+v/6//r/+v/8//v/+//8//z//P/8//z/+v/6//r/+v/6//v/+//9
//3//P/8//z//P/8//z//P/8//z//P/9//////8AAAEAAAAAAAAA///+/////v/9/wEA
AgADAAQAAwADAAQABAAEAAUABQAGAAYABwAHAAcABgAHAAcABwAKAAoACgAKAAkACQAK
AAoACgAKAAoACgAKAAoACgAJAAcABwAHAAcABwAHAAYABgAJAAkACgAKAAoACgAJAAkA
BgAFAAUABAAFAAUABQAFAAEAAQABAAAAAAAAAP7//f/9//3//P/8//z/+v/6//r/+v/6
//r/+f/5//j/+P/3//f/9//3//b/9v/2//b/9//5//n/+f/3//X/9f/1//X/9P/0//T/
9P/y//L/8v/y//X/9f/1//X/9//3//f/9//1//b/9v/2//f/9//3//f/9//4//j/+P/3
//f/9//2//f/+f/6//v//f/+//7//v/+//3//P/7//v/+//7//v//P/+///////+//3/
/P/7//v//P/8//z//f/+////AAD///3//P/7//v/+//7//v//P/9//7////+//3/+//6
//z/+//6//r//f/+//7//f/9//3//f/9//v/+v/6//v/+//7//v/+//7//v/+v/6//z/
/P/8//z/+v/7//v/+//6//r/+v/6//r/+v/5//n/+//8//z//P/8//z//P/8//z/+//7
//z//P/8//z//P/7//v/+//7//3//f/8//z/+//6//n/+P/5//r/+//8//z//P/8//z/
/P/8//z//P/8//z//P/8//z//P/8//z//P/8//z//P/6//r/+v/6//r/+v/6//r//P/8
//z//P/8//z//P/8//7//v/+//7//P/8//z/+//6//r/+f/4//n/+v/7//7//v//////
////////AAAAAP7//v/+//7/AAABAAEAAgAEAAYABgAGAAQABAAEAAQABAACAAEAAQAD
AAQABAAEAAIAAgD//wEAAwADAAMAAwADAAMAAQABAP//////////AgACAAEAAQAAAAAA
AAD//////f/8//v/+P/4//j/+P/6//v/+//8/////////////f///wIAAwADAAMABQAK
ABUAIQAtAEEAVwBvAIYAmQCxAM0A5QD3APUA4gDFAKIAfABRAB8A8f/V/8r/wf+1/7H/
t//C/8n/zf/W/9//5f/r/+7/8f/y//L/8//z//X/9f/2//b/9P/0//T/9f/1//X/9v/4
//j/+P/4//j/+v/6//r/+v/5//j/9//1//b/9//5//r/+v/6//v/+//5//n/+f/5//v/
+//7//v/+f/5//r/+v/6//r/+v/6//r/+f/5//r/+P/4//j/+P/4//j/+P/4//n/+//8
/////f/8//z//P/8//z//P/8//7//v/+/////f/9//7///8AAAAAAAD//wEAAwADAAMA
AgACAAIAAgADAAMABAAEAAYABwAHAAgABgAHAAcABwAIAAkACQAJAAgACAAIAAgACQAJ
AAoACgAKAAoACgAKAAoACgAKAAkABwAHAAcABwAHAAcABgAGAAUABQAGAAYABAAEAAMA
AwAEAAMAAwACAAEAAQABAAEA/f/9//3//P/8//z/+v/5//n/+f/4//j/+v/4//j/+P/4
//j/+P/3//X/9P/0//P/8//z//P/8v/y//L/8v/z//X/9f/1//P/8//z//P/8//w//D/
8P/w//H/8v/z//T/9f/1//X/9f/1//X/9f/1//X/9v/2//b/9//3//f/9//5//r/+v/6
//r/+//8//z//P/9//3//f/7//z//P/8//3//f/9//3//f/9//3//f/7//z//P/7//v/
+//7//v//f/+//7//v/9//z/+//6//j/9//3//f/+f/5//n/+f/5//n/+f/5//n/+f/4
//j/9v/1//T/9P/z//T/9P/z//T/9f/2//f/9//2//b/9//2//X/9P/z//P/8//y//L/
9P/0//T/9P/0//X/9f/1//T/9P/0//T/8v/y//H/8f/y//T/9f/2//X/9P/z//L/8//z
//T/9v/0//T/9P/0//H/8f/x//H/7//v//D/8P/w//D/8P/w//L/8v/y//L/8P/w//D/
8P/y//L/8v/y//D/8P/w//D/7v/u/+7/7v/x//L/8//0//L/8v/y//L/8P/w//D/8P/w
//D/8P/w//D/8P/w//D/8v/y//L/8v/y//L/8v/y//H/8f/y//L/8v/y//L/8v/0//T/
9f/1//X/9f/1//b/9P/0//T/9P/2//b/9//3//r/+v/8//z/+v/6//r/+v/6//r/+P/3
//f/9//4//j/9v/2//b/8//2//f/+P/5//f/9//3//X/9f/1//X/9f/z//T/9P/z//X/
9v/2//b/8//z//H/8P/x//D/8P/w//D/8f/x//D/8v/z//P/8//1//X/9f/2//f/9f/z
//X//P8FABMAIwA3AEkAYQB6AI8ApwDFAN8A8QD1AOYAxwCkAH4AUwAhAO3/y/++/7f/
r/+t/7P/uv+//8P/yv/X/9//5f/q/+v/6v/q/+v/6//t/+3/7v/u/+z/7P/s/+3/7//v
//D/8v/w//D/8P/w//D/8P/w//D/7v/u/+7/7f/v/+//8P/w/+7/7v/v/+//7//v/+//
7//x//H/8f/x/+//7//w//D/8P/w//D/8P/y//H/8f/y//L/8v/y//L/8P/w//D/8P/y
//P/8//1//P/8v/y//L/8v/y//L/8v/z//T/9f/3//X/9f/2//f/+P/4//j/9//3//n/
+f/5//r/+v/6//r//f/9//7//v/+//////8AAAAAAQABAAEAAgADAAMAAwAEAAQABAAE
AAMAAwAEAAQABQAGAAcACAAGAAYABgAFAAUABQAFAAUABQAFAAQABAADAAMABAAEAAIA
AgABAAEAAgABAAEAAAD///////////3//f/9//z/+v/6//j/9//5//n/+P/4//j/9v/2
//b/9v/2//b/9f/4//j/+f/5//f/9//3//b/9f/0//P/8//0//X/9v/1//X/9f/1//X/
8v/y//L/8v/y//L/8v/y//H/8f/x//H/8//z//P/8//z//T/9P/0//X/9f/1//X/8//0
//T/9P/2//f/+P/4//j/+f/5//n/+f/6//r/+v/7//v/+//7//n/+f/5//n/+f/6//r/
+f/7//v/+//7//v//P/8//z//P/8//z//P/+//3//f/9//3//f/9//3//P/7//r/+f/5
//n/+P/4//v/+//7//z//P/8//v/+f/7//v/+//7//v/+v/6//v/+//7//v/+//5//n/
+P/4//r/+v/6//r/+v/7//v/+//6//r/+v/6//j/+P/3//f/9//4//j/+P/6//r/+v/6
//r/+f/5//r/+v/6//r/+v/5//n/+f/5//f/+f/8//z/+//6//n/+P/4//j/+P/4//j/
+P/4//j/+P/4//j/+P/4//j/+P/4//r/+v/6//r/+v/6//r/+v/4//j/+P/4//j/+P/4
//j/+v/6//r/+v/6//r/+f/5//j/+P/4//j/+P/4//r/+v/7//v/+//7//v//P/8//z/
/P/8//z//P/+////AQACAAEAAAD///7//v/+//7//v/+//3//f/9//7//v/+//7//v/7
//3//f/7//v/+//7//n/9//3//f/+P/5//r//P/8//v/+//8//z//P/7//v/+P/2//T/
8v/y//L/8v/z//T/9P/1//f/9f/1//P/9f/3//z//f/9//3//f8EAA8AGwArAD8AUwBn
AHoAjQClAMEA3wDxAO0A2gC9AJgAbgBBABMA5//N/8L/u/+z/6//s/+6/8H/xf/M/9f/
3//l/+j/6f/s/+z/7f/t/+3/7f/u/+7/7v/u/+7/7//v/+//8P/y//L/8v/y//L/8v/y
//L/8v/w//D/8P/v//D/8f/z//T/8v/y//P/8//1//X/9f/1//X/9f/1//X/9f/1//b/
9v/2//b/9v/2//b/9f/1//b/+P/4//j/+P/4//j/+P/4//b/9//3//n/+//6//r/+v/5
//j/9//2//f/+P/5//v/+f/5//r/+//8//z//P/7//3/////////AAAAAAAAAAABAAEA
AgACAAAAAQABAAIABAAFAAUABQAFAAUABAADAAUABgAHAAgACQAJAAoACgAKAAoACgAK
AAgACAAIAAcABQAFAAUABQAFAAUABAAEAAUABQAGAAYABAAEAAMAAwAAAP/////+//7/
//8AAAEA/////////v/9//z/+f/3//n/+f/4//j/+P/2//b/9v/2//b/9v/1//P/8v/y
//H/8f/x//H/8P/w//D/8P/x/+//7//v/+3/7//v/+//7//s/+z/7P/s/+3/7v/v//D/
8f/x//H/8f/w/+//7v/t/+//8P/w//D/8//z//P/8//1//b/9v/2//T/9f/2//b/9v/3
//f/9//1//b/9v/2//n/+f/5//n/9//3//f/9//3//j/+P/3//X/9f/1//X/9v/4//n/
+v/5//j/9//2//j/9//3//f/9//3//f/9//1//X/9f/1//X/9f/0//T/9v/1//T/9P/z
//T/9P/z//X/9f/1//X/9f/0//T/9f/1//X/9f/1//P/8//y//L/8v/y//L/8v/y//P/
8//z//L/8v/y//L/9P/0//P/8//y//L/8f/w//L/8v/y//L/8v/x//H/8v/y//L/8v/y
//P/8//z//P/9f/1//T/8v/0//T/9P/0//L/8v/y//L/9P/0//T/9P/z//L/8f/w//L/
8v/y//L/8//0//X/9v/1//T/8//y//L/8v/y//L/8P/w//D/8P/x//L/8//0//P/8//0
//T/8v/y//L/8v/2//b/9//3//f/9//3//j/9v/2//b/9v/4//j/+f/5//z//P/+//7/
/P/8//z//P/8//z/+v/5//b/9f/1//T/9f/2//f/9f/5//n/+f/5//v/+//7//n/9//3
//f/9//3//j/+P/3//b/9v/1//T/9P/1//T/9P/z//L/8v/y//T/9f/1//T/8v/z//P/
8//z//P/9f/2//X/9//5//n/AAALABkALQBDAFUAbQCEAJkAsQDPAOkA8wDrANYAvQCW
AG4AQwATAOf/z//C/7f/r/+x/7n/vv/B/8X/zv/V/93/5f/q/+v/6v/q/+v/6//t/+3/
7v/u//D/8P/w//H/7//v//D/8v/y//L/8v/y//L/8v/y//L/8v/y//L/8f/z//P/9P/0
//L/8v/z//P/8//z//P/8//1//X/9f/1//X/9f/2//b/9v/2//b/9v/4//f/9//4//j/
+P/4//j/+P/4//j/+P/2//f/9//5//v/+v/6//r//P/8//z//P/8//z//P/9//z/+//7
//v//v/+//7//f///wEAAQABAAIAAgACAAIAAwADAAQABAAEAAUABQAGAAQABQAFAAUA
BwAJAAoACwAKAAoACgAKAAsACwAMAAwACgAKAAoACgAMAAwADAALAAkACQAJAAkACgAL
AAsADAAMAAsACwAKAAkACgAKAAsACAAHAAcABgADAAMAAwADAAEAAQABAAAAAgACAAAA
///9//3//P/8//3//P/9//7//P/8//z/+//7//r/+v/5//n/+f/5//j/+P/4//j/+f/5
//n/+f/3//X/9f/1//X/9f/2//f/+P/4//j/+P/4//f/9//3//f/9//3//f/9//4//r/
+//8//z/+//6//n/+f/6//r/+v/8//3//v/+//7/////////AQACAAIAAgACAAEAAAD/
/wEAAQABAAEAAQACAAIAAQABAAEAAQABAAMABAAEAAQABAAEAAQABAACAAEAAQABAAEA
AQABAAEAAQABAAEAAQADAAMAAgACAAIAAQAAAAAA//8AAAAA/////////////wEAAAAA
AAEAAwADAAMAAwABAAEAAAAAAP7//v/+//7//f/9//z/+//9//7///8AAP7//v/9//3/
//8AAAAAAAAAAAAAAAAAAP7//f/9//7//v/+//7//v/9//3//f/9//v/+//+/wIAAAAA
AAAAAAD+//7//v/+//z//P/8//z//v/+//7//v/8//z//P/8//z//P/8//z//v/+//7/
/v/8//z//P/8//z//P/8//z//P/8//z//P/8//z//P/8//z//P/8//z//P/8//z//P/+
//7//f/9//7//v/+//7//f/8//3//P8AAAEAAgADAAEAAgACAAIAAAAAAAAAAAABAAEA
AgACAAQABAAEAAQAAgACAAIAAgABAAEAAgADAAIAAgACAAIAAgD//wEAAQABAAEAAQAB
AAMAAQABAAEAAQABAAEAAgAAAP////8AAAIAAgABAAEA///+//3//P/8//z//P/9//v/
+v/6//v/+//9//////////7///8BAAEAAQAEAA8AGQAnADkATQBhAHoAkwCpAMUA4wD3
AP0A8gDbALoAlABrAD0ACQDf/8z/w/+7/7f/u//C/8f/zf/U/9n/4//r/+7/7//x//L/
9P/1//X/9f/2//b/9v/2//b/9//3//f/+P/6//j/+P/4//j/+v/6//r/+v/8//z//P/7
//r/+f/5//j/+P/4//n/+f/5//n/+f/5//n/+f/5//n/+//7//z//P/8//z//P/8//r/
+f/5//r/+P/4//j/+P/4//j/+P/4//j/+f/5//v/+//6//r/+v/7//z//f/+//z//P/8
//3/+//7//z//f/+//7//v/9////AQABAAEAAQAAAP///v8AAAEAAwAEAAYABwAHAAgA
BgAHAAcABwAIAAkACQAJAAoACgAKAAoADQANAA4ADgAMAAwADAAMAAwADAAMAAsADQAN
AA0ADQANAA0ADAAMAAsACwAMAAwACgAKAAkACQAIAAcABwAGAAUABQAFAAUAAwADAAMA
AgAAAAAA/v/9///////+//7//v/8//z//P/8//z//P/7//v/+v/6//n/9//3//f/9v/2
//b/9v/3//n/+f/5//f/9//3//f/9//0//T/9P/0//X/9v/3//j/+P/3//b/9f/2//f/
+P/5//f/+P/4//j/9//3//f/9//5//r/+v/6//z//f/+//7//f/9//z/+//7//z//P/8
//3//f/9//3//////////////wAAAAD//////////////f/+//7//v8AAAAAAAAAAAIA
AQABAAEAAAD///7//f/+////AAABAAEAAQAAAAAA/v/9//z//P///wAAAAD///3//f/9
//3////+//7////9//3//f/9//3//f/8//z//P/8//z//P/+//////////7//v/+//7/
/v/+//3//f/9//7//v/+//7//v/+//7//v/9//3//v/8//z//P/8//3//f/9//3//f/9
//z//v/8//z//P/8//z//P/8//z//v/+//7//v/+//7//v/+//7//v/+//7//P/8//z/
/P/8//z//P/8//7//v/+//7/AAAAAAAAAAD///7//f/8//z//P/8//z//v/+//7//v/+
//3//f/+//z//P/8//z//v8AAAAAAQABAAEAAQABAAIAAgACAAIAAgACAAIAAwABAAIA
AgAEAAYABgAGAAYABAAEAAQAAgADAAMAAwAEAAIAAgACAAIAAQADAAMAAwABAAEAAQAB
AP//////////AQABAAIAAgABAAEAAgACAAQAAwADAAEAAAD///7//v/8//z//f/9//r/
+v/7//v//f/9//3/AQACAAMAAwABAAEABgATACEAMQBFAFcAawCCAJkAswDXAPcAAwH9
AOwA0QCsAIYAWQAlAPX/1//I/7v/tf+1/7//yv/P/9P/2v/j/+v/8f/0//f/9//2//b/
9f/0//P/8//y//P/9P/1//f/+f/5//r//P/6//r/+v/6//j/+P/4//j/+v/6//r/+f/2
//X/9f/0//b/+P/7//3//f/9//3//f/9//3//f/9//v/+//8//z//P/8//z//P/7//n/
+P/4//r/+v/6//r//f/+////AAD+//////8BAAMAAgACAAIAAAAAAAAAAAD///7//f/9
//3//f/+////AQACAAMAAwADAAUABQAFAAYABgAGAAYABwAHAAgACAAIAAkACQAKAAoA
CwALAAsADAANAA0ADQAPABAAEQASABIAEQARABAAEAAQABAAEAAQABAAEAAPAA8ADwAP
AA8AEQARABAAEAARABEAEgASABAAEAAPAA8ADAALAAsACgAHAAcABwAHAAYABwAIAAgA
CAAIAAYABQAFAAUABAAEAAMAAAD///7//v/+//7//f8AAAAAAQABAP////////7//v/+
//7////9//3//f/7//z//f/+/////P/8//z//P/8//z//P/8//3//f/9//3/+//7//v/
+//7//z//P/8/////////////v/+//3//P/8//3//v/+//7/////////AAACAAMABAAD
AAMAAwADAAMAAwADAAMAAwAEAAQAAwAEAAUABgAHAAUABgAGAAYABAAEAAQABAAGAAUA
BQAFAAUABQAFAAUABQAFAAUABQAFAAUABAAEAAQAAwACAAIAAwAEAAQAAwADAAMAAwAD
AAMAAgACAAMAAwADAAMAAwACAAEA///+////AAABAAIAAgADAAMAAwACAAIAAgACAAIA
AgABAAEA//8AAAAAAAACAAIAAgACAAIAAQABAAIAAgACAAIAAgD/////////////AwAE
AAIAAAAAAAAAAAACAAIAAgACAAIAAgACAAIAAAAAAAAAAAACAAIAAgACAAAAAAAAAAAA
AAAAAAAAAAAAAAAAAAAAAAIAAgACAAIAAAAAAAAAAAAAAAAAAAAAAP7//v/+//7///8A
AAEAAgACAAIAAgACAAEAAAD///7//v/9//3//v///wAAAQACAAIABAAEAAUAAwADAAMA
AwAGAAYABgAGAAQABAAEAAUABQAGAAYACAAIAAgACAAIAAgACAAIAAYABwAHAAcACAAG
AAYABgAGAAEAAwADAAMABQAFAAUABQABAAEAAQABAAMAAwAEAAQAAwADAAQABAACAAEA
AQD//wAA///+//7//v/+//////8AAAAAAQABAPv//f///wEAAgADAAMABQAHAAwAFQAj
ADMARQBZAHEAigChALkA1wDzAAEB/wDqAM0AqgCCAFcAJQDz/9X/yv/D/73/u//B/8b/
y//T/9z/4//r//P/9P/1//T/9P/1//X/9//3//j/+P/4//j/+P/5//n/+f/6//z//P/8
//z//P/+//7//v/+//z//P/8//v/+//7//z//P/+//7///////7//f/8//v//f/9//3/
/f/9//3//v/+/wAAAAAAAAAA/v/9//3//v8AAAAAAAAAAP7//v/+//7/AAABAAEAAwAB
AAAAAAAAAAIAAgACAAIAAAAAAAAAAQADAAMABAAFAAQABAAEAAMAAwAFAAUABQAIAAgA
CAAIAAcABwAIAAgACAAJAAkACgAKAAsACwALAA4ADwAPAA8ADgAOAA4ADgAPAA8AEAAQ
ABIAEgASABIAEAAQABAADwAPAA8ADwAPABEAEQAQABAAEwATABQAFAASABIAEQARABAA
DwAPAA4ACwALAAsACwAIAAcABgAEAAcACAAHAAcABwAHAAYABgAGAAQABAAEAAMAAgAB
AP//AQAAAAAA//8BAAEAAQAAAAAAAAAAAAEAAQABAAEA///9//3//f/9//z//P/8//z/
/v/+//7//v/9//3//f/9/////////////v/+//3//P/+////AAABAP//AAAAAAAAAAAB
AAIAAgACAAMAAwADAAMABAAEAAQABQAFAAUABQAFAAUABQAFAAUABgAGAAUABQAFAAUA
BQADAAQABAAEAAUABgAHAAgABgAFAAUABQADAAMAAwADAAMAAwADAAMABAAFAAUABgAE
AAMAAgACAAUABgAGAAUABQAFAAUABQADAAIAAgADAAEAAQABAAEAAwADAAIAAgD///7/
/f/8/wAAAwAFAAcABAAEAAQABAAEAAQAAwADAAMABAAEAAQABAAEAAQABAACAAEAAQAC
AAIAAgACAAIAAwADAAMAAwAFAAUAAgACAAIAAgACAAIAAgACAAIAAgACAAIAAgACAAAA
AAAAAAAAAgACAAIAAgACAAIAAgACAAIAAgACAAIAAAAAAAAAAAACAAIAAgACAAQABAAE
AAQAAQAAAP///v8AAAAAAAAAAAEAAgADAAQAAgACAAIAAgACAAIAAgABAP//AAAAAAAA
AgACAAIABAAEAAUABQAFAAUABQAGAAYABgAGAAYABgAEAAUABQAGAAYACAAIAAgACAAI
AAgACAAKAAgABwAHAAcACAAIAAgABgAGAAMABQAFAAUABQAFAAUABQADAAMAAQABAAEA
AQAEAAQAAwADAAIAAgACAAEAAwABAAAA///8//z//P/8//3//f/8//z////////////9
//3//v8BAAEAAQADAAoAFQAdACcAOQBLAGEAeACPAKEAuwDbAPMA+wDuANcAugCWAG8A
QQANAOP/zv/F/7n/s/+1/77/x//N/9b/3f/l/+3/8P/v//L/8v/z//P/9f/1//b/9v/0
//T/9P/1//X/9f/2//j/+P/4//j/+P/4//j/+P/4//b/9v/2//X/9v/3//n/+v/6//r/
+//7//r/+f/4//f/9//3//f/9//5//n/+v/6//r/+v/6//r//P/7//v//P/6//r/+v/6
//z//P/8//z/+v/7//v//f/9//z//P/8//r/+v/6//r//P/8//z//f/9//3//v///wAA
AAAAAP///f////////8CAAIAAgACAAMAAwAEAAQABAAFAAUABgAGAAcABwAHAAgACQAJ
AAkACAAIAAgACAALAAsADAAMAA4ADgAOAA4ADgAOAA4ADQANAA0ADQANAAsACwAKAAoA
DQANAA4ADgAKAAoACQAJAAoACQAJAAgABQAFAAUABQAFAAUABQAEAAQABAACAAEA////
//7//v/+//z//P/8//7//v/+//3/+//6//r/+f/7//v/+//6//j/+P/4//n/9//3//f/
9f/3//f/9//3//b/9v/2//b/9P/0//T/9P/3//f/9//3//f/9//3//f/9//4//j/+P/4
//f/9v/1//X/9v/2//b/9//5//v//P/7//v/+v/5//v//P/8//z//f/9//3//f//////
////////AAAAAP///f/9//3//f/7//z//P/8//7//v/+//7//v/9//3//f//////////
//3//f/9//3/+//7//r/+v/8//v/+v/6//3//v/+//3//P/7//r/+f/3//b/9v/3//j/
+f/6//v//f/9//z//P/6//r/+v/6//r/+//7//v/9//2//X/9P/3//j/+P/5//n/+v/6
//r/+v/6//r/+v/6//n/+f/6//n/+P/3//b/9f/1//X/9f/7//v/+v/6//j/+P/4//j/
9v/2//b/9v/4//j/+P/4//b/9v/2//b/9v/2//b/9v/3//j/+f/6//j/+P/4//j/9v/2
//b/9v/0//T/9P/0//f/+P/5//r/+P/4//j/+P/4//j/+P/4//j/+P/4//j/9v/2//b/
9v/4//j/+P/4//f/9//4//j/+P/4//j/+P/8//z//f/9//v/+//7//z//P/8//z//P/8
//z//f/9//7//v8AAAAAAgACAAIAAgABAAAA/f/7//3//f/+//7//P/8//z/+f/9//3/
/f/9//3//f/9//v/+v/5//j/9//6//z//f/9//v//P/8//z/+//7//n/+P/5//j/+P/4
//f/9//2//T/9v/3//f/9//3//f/9f/2//n/+//7/wEACAAPABsAKQA9AFEAZwB+AJEA
qQDHAOUA8wDvANwAvwCcAHIARQAVAOf/zf/C/7n/sf+x/7f/wP/F/8n/0P/X/9//5f/s
/+//7v/u/+//7//v/+//8P/w//D/8P/w//H/7//v//D/8v/y//L/8v/y//L/8v/y//L/
9P/0//T/8//y//H/8f/w//L/8v/z//P/8//z//P/8//z//P/8//z//X/9f/2//b/9P/0
//T/9P/0//P/8//0//L/8v/y//L/9P/0//T/9P/0//X/9f/3//f/9v/2//b/+P/4//j/
+P/2//b/9v/3//X/9f/2//f/+P/4//j/9//3//n/+f/5//r/+v/6//r/+//7//z//P/6
//v/+//8//7/////////AAABAAEAAQACAAIAAgACAAMAAwAEAAQAAgACAAIAAgAEAAYA
BgADAA==
         </WaveFormData>
      </LeadData>
   </Waveform>
</RestingECG>
