# Supplementary material for: Detection of Left Atrial Enlargement Using a Convolutional Neural Network-Enabled Electrocardiogram
Source: Front Cardiovasc Med. 2020 Dec 17;7:609976. doi: 10.3389/fcvm.2020.609976 (PMC7773668; doi:10.3389/fcvm.2020.609976)
Supplement: Supplementary file 1 [file Data_Sheet_1.ZIP › hyp/1802034020_4773_0000000D.XML]

<?xml version="1.0" encoding="Windows-1252"?>
<!DOCTYPE RestingECG SYSTEM "restecg.dtd">
<RestingECG>
   <PatientDemographics>
      <PatientID>1802034020</PatientID>
      <PatientAge>66</PatientAge>
      <AgeUnits>Years</AgeUnits>
      <Gender>Male</Gender>
      <PatientLastName>linhaorong</PatientLastName>
   </PatientDemographics>
   <TestDemographics>
      <DataType>Resting</DataType>
      <Site>1</Site>
      <AcquisitionDevice>MAC55</AcquisitionDevice>
      <Status>Unconfirmed</Status>
      <Priority>Normal</Priority>
      <AcquisitionTime>10:29:12</AcquisitionTime>
      <AcquisitionDate>02-25-2017</AcquisitionDate>
      <CartNumber>1</CartNumber>
      <AcquisitionSoftwareVersion>009C</AcquisitionSoftwareVersion>
      <XMLSourceVersion>MAC5000 v1.0</XMLSourceVersion>
   </TestDemographics>
   <RestingECGMeasurements>
      <VentricularRate>71</VentricularRate>
      <AtrialRate>71</AtrialRate>
      <PRInterval>152</PRInterval>
      <QRSDuration>96</QRSDuration>
      <QTInterval>404</QTInterval>
      <QTCorrected>439</QTCorrected>
      <PAxis>25</PAxis>
      <RAxis>50</RAxis>
      <TAxis>46</TAxis>
      <QRSCount>12</QRSCount>
      <QOnset>225</QOnset>
      <QOffset>273</QOffset>
      <POnset>149</POnset>
      <POffset>206</POffset>
      <TOffset>427</TOffset>
      <ECGSampleBase>500</ECGSampleBase>
      <ECGSampleExponent>0</ECGSampleExponent>
   </RestingECGMeasurements>
   <Diagnosis>
      <Modality>Resting</Modality>
         <StatementCount>2</StatementCount>
         <LabelText>12SL ��ϳ���</LabelText>
      <DiagnosisStatement>
         <StmtFlag>ENDSLINE</StmtFlag>
         <StmtText>�������</StmtText>
      </DiagnosisStatement>
      <DiagnosisStatement>
         <StmtFlag>ENDSLINE</StmtFlag>
         <StmtText>���� ECG</StmtText>
      </DiagnosisStatement>
   </Diagnosis>
   <Waveform>
      <WaveformType>Rhythm</WaveformType>
      <WaveformStartTime>0</WaveformStartTime>
      <NumberofLeads>8</NumberofLeads>
      <SampleType>CONTINUOUS_SAMPLES</SampleType>
      <SampleBase>500</SampleBase>
      <SampleExponent>0</SampleExponent>
      <HighPassFilter>16</HighPassFilter>
      <LowPassFilter>150</LowPassFilter>
      <ACFilter>NONE</ACFilter>
      <LeadData>
         <LeadByteCountTotal>10000</LeadByteCountTotal>
         <LeadTimeOffset>0</LeadTimeOffset>
         <LeadSampleCountTotal>5000</LeadSampleCountTotal>
         <LeadAmplitudeUnitsPerBit>4.88</LeadAmplitudeUnitsPerBit>
         <LeadAmplitudeUnits>��V</LeadAmplitudeUnits>
         <LeadHighLimit>2147483647</LeadHighLimit>
         <LeadLowLimit>268435456</LeadLowLimit>
         <LeadID>I</LeadID>
         <LeadOffsetFirstSample>0</LeadOffsetFirstSample>
         <FirstSampleBaseline>0</FirstSampleBaseline>
         <LeadSampleSize>2</LeadSampleSize>
         <LeadOff>FALSE</LeadOff>
         <BaselineSway>FALSE</BaselineSway>
         <ExcessiveACNoise>FALSE</ExcessiveACNoise>
         <MuscleNoise>FALSE</MuscleNoise>
         <LeadDataCRC32>518493624</LeadDataCRC32>
         <WaveFormData>
BgAGAAYABgAJAAoACwAMAAkACAAHAAYABwAIAAkACgAKAAoACgAKAAkACAAHAAYACAAK
AAwADgALAAgABQACAAUACAALAA4ACwAKAAkACAAJAAoACwAMAAkACAAHAAYABwAIAAkA
CgAIAAgACAAIAAkACgALAAwACgAIAAYABAAGAAgACgAMAAkACAAHAAYABwAIAAkACgAJ
AAoACQAIAAMAAgACAAMABQAHAAkADQAMAAsACgAJAAsACwALAAwACgAJAAkADAALAAwA
DAAMAA4AEgAVABcAFgAYABcAFwAWABYAFQAUABcAGAAYABcAFgAWABMAEwATABQAFAAT
ABEAEQAPAA0ADQAPAA8ADwALAAgABQAEAAIA/v/9//3//////////v/9//7//f/8//v/
+//6//r/+//8//3//v/6//v///8FAAIA9//1//n/8//x//v/BwARACIAOQBNAGAAbwCD
AJUAnwCjAJsAjAB2AGIAQgATAPD/6//p/93/0//T/9f/3f/i/+f/6v/x//T/7P/p//H/
9v/4//v/+f/2//j//f/+//7/+//9//r/+f/5//j/+f/5//j/9//4//r//P/+//v/+v/7
//r/+//8//3//P/9/wEAAAABAP7/+//6//f/+v/6//v//P/7//v/+v/5//r/+//9//7/
/v/+///////+//7/AAAAAAMABAAGAAcABgAEAAQA/v8AAAMAAwADAAUACQANAA8ACgAH
AAcABgAIAAoADAAQABAADwANAAwADwARABMAFAAUABYAFwAYABYAGAAXABgAGQAYABkA
HQAaABoAGQAXABkAGgAbABwAGAAWABQAEQAUABQAFQAYABcAFAASABEADgAMAAoACQAG
AAUAAwD///n/+//9//j/9//3//f/9v/3//f/9f/2//P/9P/z//H/8f/w//D/7v/z//T/
9f/z//L/8f/w/+//8P/x//L/9f/y//T/9P/z/+7/7f/u/+3/7v/v/+7/8f/w/+//8P/x
/+7/7//z//H/8//z//T/9P/v//D/8f/w//L/8P/v/+//7//u/+7/7f/t/+7/7//x/+//
7//v/+//7//v/+//8P/y//P/9P/1//T/8//x//D/8f/y//P/8//y//H/8P/v//D/8f/z
//b/8//z//P/8v/w//H/8f/x//P/8//y//L/8f/u/+//7//x//X/9P/2//X/9P/0//P/
7//v/+//7f/z//j//P////j/8//v/+z/7//v/+7/7v/u//L/7//v/+3/7f/t/+3/5v/g
/+j/7v/w//D/8P/w//L/9P/0//T/8v/y//P/9f/z//H/7//v//D/8f/y//P/8v/x//D/
8P/w/+//7//y//T/9v/3//j/9v/4//n/+f///wQABgAJAAYABAABAP7/AAAAAP///f//
/wAA/v////7//v/9//v//f/////////9//////////v/+P/1//T/9P/w/+//7//u/+3/
7P/q/+3/8P/x//L/7//v/+7/7v/w//D/8P/w//j/8f/x/+//7P/n/93/4f/p/+v/8f//
/wsAEgAdACsAQABXAGsAewCJAJEAjQB+AGoAUAA4AB0A/v/p/+P/3//V/8v/xf/J/9D/
1f/e/+X/6v/s/+n/4//m/+r/5//n//D/8v/v//D/8P/t/+//8P/x//P/9P/2//f/9//3
//f/+P/5//r/9//0//P/8P/w//D/8P/u//D/8//x//H/9P/3//z////7//j/9v/0//j/
+f/5//n/+//7//z//P/7//r/+v/5//z//P/+//7//v/+//////8CAAIABAAAAAIABQAF
AAUABQAHAAkACQAHAAcACgAMAAoACAAGAAYACgALAAsADAAPABEAEwAUABQAFgAXABgA
GwAeAB4AIAAeABoAGAAZABoAHAAdAB0AGgAaABoAGgAaABoAGgAZABwAGgAZABoAFwAU
ABIAEQAQAA4ADAALAAsACwAKAAcAAgAFAAgABAACAAMABAAEAAEA///7//r/+f/8//3/
/f/7//r/+v/4//z//v8AAP//AAD///7//f/5//f/9f/1//X/+v/9////+v/5//r/+f/6
//v/+v/9//z//f8AAAMA/f/7//z/9//7//3/AAACAP3//v////7////+//7///8BAAIA
BAAFAAAA/v/8//v//f/9//3//f/+////AAACAAMAAwADAAMAAwADAAIAAgD///7//f/7
//3///8BAAMAAgABAAEAAgD////////+/wEAAwAEAAUAAwABAP7//P/9//z///8BAAEA
AwAAAAAA///+//7//f/9////AQABAP///v/8//n/+//7//z//v/9//3//P/8//7/AgD/
////AQABAAEAAQD///7//f/8//r//P8EAAQAAwACAAEAAAABAAQABQAGAAEAAAAAAAEA
/v/9//z//f/7//v/+//7//7///8AAAIAAQD///7/AAAEAAYABwAIAAUABgAGAAUACQAO
ABAAEwAQABAADwAOAA4ADgANAAsADAAMAAkACQALAAwADAALAAwADQAMAAsADQAPAA8A
DwAKAAYAAgAAAAIA/v/9//3/+v/5//j/9v/5//z//f/+//v/+//6//r/+P/4//j/+P8C
AAEA/f/3//T/9f/1//H/8f/z//f//f8LABoAJQA3AE4AYwB3AIkAmQClAKEAkAB4AFwA
PgAnAA4A8//p/+v/4f/V/9f/2//Y/93/5v/t//D/+P/7//X/8P/w//P/9//2//r////9
//z/+P/5//j/9//3//b/+//9//7///8AAAAAAAAAAAAAAAACAAIAAgACAAIAAAAAAAMA
AQABAAIAAwAGAAcABAAAAP3/+v/+/wEAAwAFAAUABQAGAAYABAAEAAUABQAKAAwAEAAS
ABAADgANAAsAEQASABUAEgAPAA8ADAAJAAcACQALAAsACwALAA4AEAATABQAFQAYABoA
GwAbABwAHQAfACEAIgAgACAAHwAeACAAJAAlACgAKAAmACYAKQArACwALAArACwALAAs
ACwAKgAoACYAIwAnACYAJgAoACYAIgAfAB0AGgAYABYAFQATABMAEgAPAA4AEQAUABAA
DgAPABAAEAANAAsABwAGAAcACgALAAsACQAIAAgABgAGAAYABgADAAYABwAIAAkABgAF
AAQABQAEAAYABgAFAAUABwALAA0ACQAHAAMAAwAFAAcACwAPAAoACQALAAcACgALAA0A
DgAJAAoACwAKAAcABAACAAEAAwAEAAYABwAEAAQABAAFAAUABQAFAAUABQAFAAUABgAF
AAUABQAFAAgACwANABAADAAKAAgABQAEAAMAAgABAAIAAwAFAAgABAADAAIAAAACAAMA
AwADAAYABwAHAAgABgAEAAYABwAFAAcABAAEAAMAAgACAAEAAwAFAAcABwAGAAQAAQD9
//////8AAAIABwAJAAoADAAHAAgAAgD//wMABQAHAAkABwAGAAUABAAAAP7/AgAFAAQA
AwACAAEAAAD+/wAAAAAAAAAAAAABAAMAAQABAAEAAwAFAAUABQAFAAYABQAEAAQABgAF
AAUACAAKAAwADQAOAAsADAAMAAsADgASABMAFQATABQAFAAUABYAFgAVABMAEAAQAA0A
DQARABIAEgARABEAEQAPAA0ACwANAA0ADQAKAAgABgAGAAUAAAD+//3//P/7//r/+P/7
//7///8AAAEAAQAAAAAA///+//3//P/8//v/+f/v/+z/8f/z//P/9////wkAEwAdACYA
NQBJAF4AcwCNAKUAsQC1ALEAmAB2AFQANAARAPb/7//t/+P/2f/T/9P/2f/i/+n/8P/5
//7/AgD///v/9v/w/+v/8//6//z//f/8//z/+f/7//v/+//8//z/AgAFAAcACQADAAAA
/f/6//z//P/+//7/AAACAAQABAAAAAEA/f/7////AQAFAAcABAAAAP3/+v/+/wEAAwAF
AAUABQAGAAYACAAIAAkACQAIAAgACgAKAAoACgALAAsAEAAQABIADgAMAA8ADwAPAA4A
DwAQAA8ADwARABYAGgAYABgAGAAaABwAHQAdAB4AHgAfACAAIAAeACAAIQAiACUAKAAo
ACoAKAAmACYAKQAsAC4ALwAvAC0ALAArACoAJwAmACUAIwAkACIAIQAiACEAHgAcABsA
GAAWABQAEwAWABcAFwAVAA8ADwAPAAgABwAJAAsADAAMAAsACAAIAAYACAAIAAcACAAI
AAkACAAGAAQAAgD9/wIAAwAEAAUAAQABAAEAAwABAAQABQAFAAMAAwAFAAUABAADAAAA
AQAFAAcACwAPAAgABwAJAAUABAADAAMAAgADAAYACQAKAAYAAgD///3/AAACAAUABwAF
AAQAAwADAAUABQAFAAUABQAFAAUABgAFAAUABQAFAAYABwAHAAgABQAEAAMAAQACAAMA
BAAFAAYABwAJAAwABQADAAEA/v///wEAAgADAAMAAwACAAIAAQD+/////////wEA/v/+
/wAAAAABAAEAAgADAAQAAwAEAAQAAwABAAIAAQABAAIAAQABAAAAAAD//wIA/v/9////
////////AAD+//z//v8AAAIAAgACAAIAAgAEAAQABAD///7//v///wAAAQACAAUAAwAB
AP///f8BAAMABQAIAAcABQAEAAYABQAGAAYABgAHAAoADAANAAwADgANAA0ADwAQABAA
EAAQABAADwANAAwADAAJAAkADgAQABEAEQAOAA0ACgAHAAkACwALAAsABgACAP7//P/+
//r/+f/5//v/+//7//r/+v/8//z//P/5//n/+P/4//r/+v/6//r//P/7//n/9//2//n/
///7//f/+/8DAAsAFQAoAD8AUQBmAHsAhwCTAJ0AoQCbAIoAdABeAEAAFQDy/+P/3f/V
/9P/1//Z/9f/2P/d/+b/8f/y/+z/7f/3//r/+P/3//f/9v/4//n//P/8//n/+//7//v/
/P/8/wAAAQABAAEA///+//3//P/+//7/AAAAAAIAAgACAAAAAgAFAAMAAwACAAEAAgAB
AAMAAgACAAIABAAFAAUABQADAAMABAAEAAYABgAHAAcABwAGAAcABgAIAAgACQAJAAsA
CgALAAYACQANAA4ADwAPABEAEwATABAADwARABIAFAAWABgAHAAcABsAGQAYABYAFwAY
ABgAGwAeACAAIgAhACIAIAAgACMAIgAjACcAJQAmACYAJQAiACIAIgAiACMAJAAlACUA
IgAeABsAGgAbABgAFgAVABQAEgAQAA8AEQARABAADQAIAAsADgAKAAYABQAEAAIAAwAD
AAEAAgAAAAIAAgABAP7//P/7//j//P/+/wAA//////3/+//5//j/+f/6//3/+P/6//r/
+f/1//X/9//3//n/+f/3//n/9f/z//P/8//0//f//f/9//v/+f/4//b/8//0//X/9P/3
//b/9v/3//b/9v/3//f/+P/4//j/+f/3//f/9//3//j/+f/6//z/+//7//v/+//6//n/
9//2//f/+P/5//n/9//3//f/9//2//X/9f/2//b/9//4//j/9v/1//P/8f/1//f/+P/6
//f/9P/1//X/9v/5//f/+P/1//T/9P/z//H/8f/x/+//8//2//j/+f/2//P/8f/w//P/
8//y//L/9P/4//X/9f/z//P/8//z//L/8v/0//b/9v/z//L/8f/w//L/9P/0//T/8//y
//L/8//x//H/8f/z//T/9f/2//f/9//3//f/+P/4//f/9//6//n/+v/6//r//P/+////
//8AAAIAAQABAP7//v/9//z/AAACAAMAAwACAAIA/////wEAAgACAAEAAwADAAEA////
/wEAAQABAPz/+P/0//L/8//w//D/8f/v/+//7//u//D/8v/y//L/7//v/+7/7v/u/+7/
7v/u//D/8f/v/+v/6P/n/+P/4//n/+//9////wcAFAAjADcATABjAHcAhwCPAI0AgQBw
AGAATAAsAAUA6v/j/9v/0f/H/8n/zf/L/9L/3//o/+X/5P/m/+H/3//k/+T/5f/r//L/
9v/z//P/8v/u/+//8f/x//L/8v/z//P/8v/x//D/8P/w//D/8f/y//X/9v/0//L/8P/s
/+3/8f/w//H/7v/t/+7/7f/w//D/8f/y//P/8//y//H/8f/x//L/8v/0//T/9f/1//f/
+P/7//z/+f/4//j/9//8//z//v/6//r//f/9//3//f///wEAAQD/////AgAEAAQABAAE
AAYABgAHAAcACAAKAAsADAAMAAkACgAKAAoADQAQABAAEgAQAA4ADgARABIAFAAVABUA
EgAQAA4ADAAOABAAEgATABEADgAMAAwADQAKAAgABwAHAAYABQAFAAIA///7//X/8P/z
//b/8v/y//P/9P/0//T/8//w//D/8f/0//X/9f/y//D/7//s/+7/7v/u/+v/7v/v//D/
8f/t/+v/6f/p/+r/7v/w//H/7v/t/+7/7f/u/+//7v/x//H/8f/z//X/7//t/+7/6f/r
/+v/7P/s/+r/7P/u/+7/8P/u/+3/7f/w//D/8f/x/+z/6v/o/+f/6v/t//D/8//1//X/
9f/2//T/8//y//H/8//z//L/8v/v/+7/7f/r/+z/7f/u/+//7P/r/+v/7P/r/+3/7//w
//D/8f/x//H/7//t/+r/6P/t/+7/8//3//P/8//u/+z/7v/u/+//7//u/+//8P/v/+//
7v/s/+n/6v/r/+3/8P/v/+//7v/u/+7/8v/v/+//8P/x//L/8//w/+7/7P/q/+7/8v/y
//X/+P/1//T/8//y/+//8P/v/+7/6//q/+r/6//t/+3/7f/v/+//7//v/+//7//v/+//
8P/z//P/9P/4//j/+P/3//b/9P/2//f/9//6//7///8BAAEAAgACAAIABAAEAAMAAQAA
AAAA/f/9//3//v/+//3//v////7//f/6//v/+v/5//j/9v/0//T/8//u/+z/6//u/+//
8P/w//D/8v/y//L/7f/r/+j/5v/p/+r/6//s//D/7//r/+f/5P/j/+f/6//t/+//+f8D
AAkAFgArAD0ATgBlAH8AjQCRAI8AgwBuAFQAPAAiAP3/4P/d/93/0//J/8f/x//L/9r/
5f/i/9//4v/m/+P/2//c/+L/6f/v/+7/7P/v/+7/7v/r/+3/7//v//D/8P/y//P/8//z
//H/8P/v/+7/8P/w//L/8v/z//T/9f/0//P/9f/y//H/8//z//X/9f/y//D/7//u//P/
9f/2//f/9v/1//X/9P/0//T/9f/1//f/+P/7//z/+f/4//j/9//8//z//v/6//n/+//6
//n/+v/9/wAAAQABAAEABAAGAAQAAgAAAAAABgAJAAsADgAMAAsACgAIAAgACgALAAwA
DwASABIAFAAUABIAEgAVABcAGAAYABcAFQAUABMAEgASABIAEgARABMAEAAOAA4ACwAI
AAYABQAHAAYABQAFAAUABQAEAAEA/P///wIA/v/7//v/+//6//f/9f/x//D/8f/0//X/
9f/1//T/9P/y//X/9v/3//X/+f/5//n/+f/z//H/7//v/+7/8v/0//X/8v/x//L/8f/z
//P/8f/z//P/8//1//f/8//z//b/8//z//P/9P/0//D/8v/0//T/9f/0//T/9f/1//T/
9P/z//L/8v/y//P/8//z//P/8//z//P/8//0//b/9//4//n/9//3//b/9v/0//T/9P/z
//T/9f/2//f/9//3//j/+v/5//n/+f/4//r/+//7//v/+f/3//T/8v/2//b/+v/9//n/
+f/0//L/9P/0//X/9f/x//H/8f/v//P/9P/0//P/9P/z//P/9P/0//P/8f/w//L/9v/z
//P/9P/1//b/9//0//T/9P/0//b/9v/2//n/9f/w//L/9v/4//j/+P/4//b/+P/4//j/
8//y//L/8//1//X/9f/3//j/+f/6//v//P/7//r/+v/6//n/+f/8//v//P/8//z//f8A
AAIAAwAEAAYABQAFAAYACAAJAAoADAAMAAsACQAGAAYAAwADAAYACAAJAAkACAAHAAQA
AQD//wEAAQABAP3/+v/3//b/+P/0//P/8//1//f/+f/6//b/9v/0//L/7//v/+7/7v/x
//L/8//0/+7/5//p//X/8v/j/+X/7//x//X/+f///xEAJAAzAEcAYgB3AIUAlQCfAJsA
jwB6AF4AQAAiAAEA7P/h/9P/yf/L/9H/0//X/+D/5//k/+H/4v/i/+P/5//o/+r/7f/1
//b/9P/x//D/8P/t/+//8f/x//L/8v/y//H/7//t/+//8v/1//j/+v/6//z//P/5//j/
9//0//T/9//1//X/9//3//n/+f/7//r/+v/6//z//f/9//3/+//7//z//P/+//7/////
//7//v8AAAAAAgAEAAcACQAKAAgACAACAAQABwAHAAcACAALAA4ADwALAAsADgAQAA4A
DgAOABAAEgATABMAFAAVABcAGQAaABgAGgAbABwAGwAeAB4AIAAhACAAIQAlACIAIgAh
AB8AHQAcABsAGgAdAB4AHwAfAB0AGgAYABgAGQAWABQAEwAQAA4ADAALAA0ADQAMAAkA
CAALAA4ACgAGAAUABAACAAQABQAEAAYAAQACAAEA///+//z/+//4//3//v////3/////
//////////////8BAPv//P/7//n/+f/5//v/+//9//3/+//9//3//f///wEA/P/7//3/
+f/3//f/+P/4//j/+v/8//z//v/8//v/+//9//7/AAABAP7//v/+////AQABAAEAAQD+
//3//P/8//3//f/9//3///////7//v/+//7//v/9//3//f/9//3/+v/5//n/+v/5//v/
/f/+//z//f/9//3/+//7//r/+v/6//j/+v/7//r/+//3//b/+f/6//z//f/6//n/+P/1
//r//P/9//3//P/7//v//P/6//n/9//2//n//v/8//3/+f/3//X/8//1//j/+//+//v/
+v/5//v/AQD8//z//v/8//z//P/8//v//P/7//r/+f/4//j/+f/6//v//P////z/+//6
//n//P/9//7/AAD///3//P/+/wAAAgADAAQABgAIAAkACQAKAAwACwALAA0ADgAOAA4A
DwAOAAwACQALAAwACgALAAwADAALAAkACwALAAkABwAHAAkACQAJAAIA/v/6//j/+v/2
//X/9f/1//X/9f/0//L/9P/0//T/9v/3//f/+P/1//T/8//y//j///////3/+v/x/+v/
6f/l/+n/+f8LABcAIAAvAEcAXgBtAIEAmwCtAK0ApQCaAIAAYAA+ABMA7P/f/9v/1f/T
/9H/0f/T/9j/3//k/+P/6P/y//f/9f/y//L/8f/x//D/8P/1//n/+v/4//v/+v/5//n/
+P/6//v/+//7//z//P/8//z/+//6//v/+v/7//z//f/8//n/+//4//f/+P/5//z//f//
//7//v/+/wAAAQABAAEAAQABAAIAAgD///7//v/9//7//v8AAAAAAwAEAAYABwAHAAYA
BwACAAQACQALAA0ACwALAAsACQAKAAsADwASABIAEgASABQAEwATABIAEgAVABcAGQAa
ABgAGgAbABwAGwAeAB4AIAAiACAAIAAjACQAJgAnACcAJgAmACYAJgAkACQAJAAjACIA
HgAbABoAGQAWABQAEwATABIAEQARABAADwANAAkABwALAA8ADAAJAAkACQAIAAgABwAE
AAQAAQACAAEA//8BAAAAAAD+/wEAAgADAAEAAgABAAAA//8AAAEAAgAFAAAAAAD+//v/
+//7//3//f///////f////7///8CAAUA/////wIA///9//3//v/+////AgAFAAYABQAC
AAAA//8CAAIAAwADAAIAAgACAAMAAQABAAEAAQACAAMABAAGAAYABQAEAAMABAAFAAUA
BgAEAAQABAADAAEAAQABAAEAAwADAAQABgAFAAUABQAEAAIAAwADAAMAAQABAAAAAAD/
//z//f/9/wAAAwABAAIAAgACAAMAAwAAAP///v/7////AAAAAP///P/7//v//P/+////
//8AAAAABAABAAEAAQABAAEAAQAAAAAAAAAAAP7//P/6//3//v///wAA//8AAP///v/9
//z//P/9//v/+//7//3//f/9//3//f8AAAEAAgAEAAYABQAFAAgABQAEAAIAAAADAAYA
CAAJAAgACgAJAAkADQAQABIAFAAVABQAEgAPAA0ADAAIAAcADAAOAA8ADwAMAAsACAAF
AAcACQAJAAkACAAGAAQABAABAPz/+v/5//z//f/+//7/+//8//v/+v/7//v/+v/6//r/
+v/6//r/9v/1//v/+//2//P/9f/z//P/9//7/wMAFQAkADkAUwBkAG0AfwCTAJ0AoQCV
AHoAZABMACwACQDs/+H/4f/d/9P/z//R/9v/7P/x/+7/7f/y//L/9f/7//r/+P/9//3/
+v/4//n/+v/6//f/+f/6//v//f/+//z/+//5//f/+f/8////AgABAAAAAQAAAP7//v/+
//z///8DAAIAAwAAAP//AAD//wIAAgADAAQABQAFAAQAAwAEAAUABwAIAAgACAAJAAkA
CQAIAAkACAAIAAgACQAJAA0ADgARAA4ADAAPAA8ADwAPABEAEwATAA4ADQAPABAAEgAU
ABYAGgAcAB0AHQAeABwAHQAeAB4AHgAgACEAIgAhACQAJAAmACkAKAApAC0AKQAoACYA
IwAlACYAJwAoACkAKgArACsAKQAkACAAHgAeABwAGwAbABgAFAAQAA0AEAARABEADwAO
ABEAFAAQAAkABwAFAAIABAAFAAQABgACAAQABAADAAUABAAEAAIAAgACAAIA//8AAP//
/v/9//7///8AAAMA//8AAP///f/9//3////////////9/////f/9////AQD+////AwAB
AP////8AAAAA/P/+/wAAAAACAAAA/////////v/+//3/AAACAAQABwAFAAMAAQD//wEA
AQABAAIABAAFAAYABwADAAEA/v/8/wAAAgAEAAUAAwADAAMAAwACAAEAAQACAAAAAQAC
AAIAAQABAAAA//8AAAEAAQACAAQAAgAEAAUABAAFAAEAAAADAAQABgAHAAIAAQAAAP3/
AAACAAMAAwABAP///v/+//3//f/8//z//P8AAP3//f/8//v/+v/5//r//P/+/wAA/v/8
//r/+//5//j/9v/5/wIAAAD+//z/+v/3//j/9//2//T/9P/1//f/9v/1//T/9f/2//f/
+P/5//3//f/9//7//P/7//v//v///wAAAAAAAP7/AAABAAEABAAIAAkACwALAAwADAAM
AAwADAALAAkACgAKAAcABwAIAAgABwAFAAYABwAGAAUAAwAFAAUABQABAP7/+//6//z/
+P/3//f/9v/1//T/8v/1//j/+f/6//j/9//1//T/8v/y//L/8v/2//P/9f/3/+7/6//t
/+n/5//x/wEADwAXAB4AKwA7AFQAawB5AIkAlwCjAKMAjgByAFwAPgAXAPj/6f/j/+P/
2f/R/9P/2f/c/+H/6P/r/+7/8v/x//H/8v/w/+3/7//4/wIAAQD+//z/9//3//X/9f/2
//b/+f/7//z//f/6//r/+v/6//z//P/+//7/AAAAAAAA/v/8/////f/9/wAAAQAEAAUA
BAACAAEAAAAAAAEAAQABAAIAAwAFAAYABAAEAAUABQAIAAgACgAKAAgACAAJAAkADQAO
ABEADgAMAA8ADwAPAA0ADQANAAsADQAPABQAGAAWABYAFgAYABkAGQAYABgAGQAbAB0A
HgAeACAAIQAiACQAKAApACwAKwAoACcAKQAnACgAKAAnACgAKgAsAC4ALAAqACgAJQAn
ACYAJgAoACYAIgAfAB0AHwAeAB0AHQAdAB0AHAAZABIAEwAUAA4ADQANAA0ADAANAA0A
CwAMAAkACgAJAAcACgAKAAsACgAKAAgABgABAAcACQALAA0ACAAHAAYABwAEAAYABgAF
AAYABwAKAAsACQAJAAcACQAKAAsADgARAAoACQALAAcABwAHAAgACAAHAAoADQAOAAwA
CAAFAAMABgAIAAsADQALAAoACQAJAAsACwALAAsADQANAA0ADgAMAAsACgAJAAwADQAN
AA4ADQAMAAsACQALAAsACwALAA0ADwASABYADwANAAsACAAKAA0ADwARAA8ADQAKAAgA
CwAKAA0ADwARABMAEAAQAA4ADAALAAkACQALAA0ADQANAA4ADgANAAwACwALAAwADgAP
AA8AEAAOABAACwAJAAsADQAPABEADwAOAA0ADAANAA4ADwATABEAEAAQAA0AEAAQABAA
EAAQABIAFAAUABQAEAAOAA0ADQAMAAsACgALAAwADQAOAA8AEwATABMAFAAWABUAFQAY
ABkAGgAaABoAGgAcAB0AHQAeACAAHwAfACMAJgAoACoALgAuAC0AKwAmACQAHwAdACEA
IgAiACEAIQAhAB8AHQAbAB0AHQAdABwAGgAYABgAFQAQAA4ADQAQABEAEgASAA8AEAAP
AA4ADgAPAA8AEAASABIAEgASAAgABwALAAsABgALAA8ADwANAAsADwAZACUANABJAGMA
fACTAKsAswC3AMEAuwCkAIgAbgBOACkACgABAP3/8f/j/+P/6f/v//j/AQAGAAMAAAD+
/wEACQAMAAoADQARABQADgAJAAsADAAKAA0ADgAPABEAEgASABMAEwATABAADgAMAAoA
DAAMAA4ADgAQABAAEAAOABEAFQAUABUAFAATABQAEwATABIAEgASABQAFQAVABUAFQAV
ABYAFgAYABoAHQAfABwAGgAaABgAGwAcAB4AHwAgACAAIgAeABwAHwAfAB8AIAAjACYA
JwAkACMAJQAmACgAKAAoACoALAAtAC0ALgAtAC0ALQAsAC8ANAA4ADwAOwA8ADoAOgA9
ADwAPQBBAD8AQABAAD8APAA8ADwAPAA9AD4APwA/AD4AOgA3ADYANwA0ADIAMQAyADAA
LgAtACsAKwAqACcAJAAnACoAJgAhACEAIQAgAB4AHQAaABoAHAAgACIAIwAgAB4AHQAa
AB4AHgAeABsAHQAdAB0AHQAbABsAGwAdAB0AIAAhACEAHAAbABwAGwAdAB0AGwAdACAA
HwAcAA==
         </WaveFormData>
      </LeadData>
      <LeadData>
         <LeadByteCountTotal>10000</LeadByteCountTotal>
         <LeadTimeOffset>0</LeadTimeOffset>
         <LeadSampleCountTotal>5000</LeadSampleCountTotal>
         <LeadAmplitudeUnitsPerBit>4.88</LeadAmplitudeUnitsPerBit>
         <LeadAmplitudeUnits>��V</LeadAmplitudeUnits>
         <LeadHighLimit>2147483647</LeadHighLimit>
         <LeadLowLimit>268435456</LeadLowLimit>
         <LeadID>II</LeadID>
         <LeadOffsetFirstSample>0</LeadOffsetFirstSample>
         <FirstSampleBaseline>0</FirstSampleBaseline>
         <LeadSampleSize>2</LeadSampleSize>
         <LeadOff>FALSE</LeadOff>
         <BaselineSway>FALSE</BaselineSway>
         <ExcessiveACNoise>FALSE</ExcessiveACNoise>
         <MuscleNoise>FALSE</MuscleNoise>
         <LeadDataCRC32>3304478986</LeadDataCRC32>
         <WaveFormData>
9v/2//b/9v/5//r/+//8//v/+v/5//j/9v/2//b/9v/2//b/9v/2//X/9P/z//L/9P/0
//T/9P/2//b/9v/2//b/9v/2//b/9v/2//b/9v/2//b/9v/2//X/9P/z//L/8f/w/+//
7v/w//D/8P/w//L/9P/2//j/9f/0//P/8v/v/+7/7f/s//D/8v/0//b/9P/0//T/9P/z
//L/8f/v//L/8//0//T/8v/0//b/9//2//f/+v/8//7//v//////AQABAAEAAgAEAAQA
BAAFAAMAAQAAAAAAAAABAAEAAAABAAIAAwAEAAYABQAEAAEA/P/4//X/9P/y//P/8//y
//T/9P/z//P/8P/w//D/8P/s/+z/6//r/+z/6v/p/+j/5f/k/+T/5P/n/+j/6P/o/+X/
5P/j/+L/4//k/+X/5f/l/+b/5P/i/97/1//S/9L/0//W/9r/3f/f/+L/5f/s//v/EgAp
AEAAUQBcAGoAegCNAKIAqwCYAHcAZgBWAD4AKQAcABEABwAAAPr/8v/v//P/8//v//H/
8//v/+r/5v/l/+P/4//l/+X/4//j/+H/4f/h/+D/4f/i/+P/5P/j/+P/4v/i/+H/4f/g
/+D/4P/g/97/3v/h/+H/4P/g/9//4//i/+D/4P/g/9//3v/g/+H/4//k/+X/5//o/+r/
6P/m/+T/4//m/+f/6P/r/+3/7f/t/+3/7P/r/+v/6v/q/+v/7f/t/+7/7//v/+//8//1
//j//f/8//7//f/8/////////wMABQAHAAoADQANAA0ADgANABIAFAAVABUAGAAYABwA
HwAeAB0AGwAZABwAHgAeACAAHwAeAB0AGwAeAB4AHAAcABcAFQAUABAADgALAAoACgAF
AAMA///9//3//P/5//f/+f/4//j/+f/3//X/8f/t/+3/7f/t/+z/7v/u/+z/7f/r/+v/
6//q/+j/6P/p/+n/6P/n/+f/6P/r/+v/7P/t/+v/6//q/+b/5v/l/+X/5f/o/+r/6//s
/+n/6v/p/+n/6//r/+v/6f/r/+v/6//s/+z/7f/t/+3/6f/o/+f/5//q/+v/6v/r/+3/
7f/r/+v/6v/p/+n/6f/r/+r/6v/q/+z/7f/t/+3/7P/r/+v/6//r/+r/6v/q/+r/6f/m
/+f/6f/p/+j/5//o/+n/6v/r/+v/6//r/+v/6v/q/+r/6P/p/+r/6v/r/+j/6P/o/+f/
5//m/+X/5P/k/+X/5f/k/+b/5f/l/+b/5v/m/+b/5v/n/+f/6P/n/+f/5//q/+r/4P/a
/9r/4P/i/+T/5v/o/+b/5v/m/+X/5f/l/+X/5P/i/+T/5v/n/+r/6//u//D/8v/y//P/
8//w/+//7v/u//P/9P/1//f/+f/3//b/9v/1//f/+P/4//b/9v/2//b/+P/3//b/8//w
/+7/7f/u/+v/6//q/+j/6P/o/+f/5//n/+j/6f/q/+b/5P/h/9//3//e/97/3v/b/9r/
2v/a/93/3v/e/97/3f/e/9//4P/d/9z/2//Z/93/2v/a/9r/2v/Z/9T/0P/N/9D/1P/X
/9v/3v/h/+j/9f8KACMAOgBPAGIAcgCAAJEAogCvAKIAfQBgAFAAOgAjABgAEQAJAAYA
AAD2/+//8f/v/+//7//v/+3/6P/m/+P/4f/f/+L/4//i/+P/4//j/+P/4v/i/+L/4v/i
/+L/4f/f/97/3v/f/9//4P/h/+L/4f/i/+L/4f/f/97/4P/l/+X/5P/i/+L/4f/g/+D/
4f/j/+T/5f/n/+j/6v/p/+j/5//n/+v/6//r/+3/7//v/+//7//v/+//8P/w//D/8f/z
//P/9P/1//X/9f/4//n/+////wAAAgABAAAA////////AwAGAAkADQARABQAFQAXABcA
GAAaABsAGwAgACAAJAAnACgAKQApACkAKwAsACsALAAuAC4ALgAtACwAKgAmACQAIgAh
ACEAHgAXABMAEQAQAA4ADQAKAAkABwAGAAMAAQD+//z/+//7//v/+//5//f/9//3//f/
9v/0//L/7v/t//H/8//1//b/9P/0//X/9f/z//H/8P/w//L/8f/x//H/8v/z//P/8P/x
//H/8v/z//T/9P/z//L/7//w/+//7//w//H/8v/x//P/8//z//T/8v/z//P/8//z//T/
9f/3//f/9//1//X/9v/1//L/8f/0//X/9//5//v/+v/6//r/+f/5//j/9//4//f/9//3
//j/+P/5//r/+v/5//b/9//3//f/9v/1//b/9//4//n/+P/3//b/9f/2//b/9v/0//T/
9P/z//P/9f/2//f/9//6//r/+v/6//j/9//1//L/9P/z//P/9P/0//T/9P/0//f/9//4
//f/9v/1//f/9v/2//b/9v/2//T/9P/z//T/8v/y//L/8v/y//L/8v/x//P/8//z//L/
8v/0//b/9//4//n//P/+/wAAAAABAAEA////////AAAEAAQABAAFAAQAAQD///7/AAAD
AAUABgAGAAYABgAGAAYABQAEAAEA/P/4//X/9P/3//n/+v/6//n/+P/2//X/9v/2//b/
9v/0//T/8//z//D/7v/t/+z/7P/s/+3/7v/v//D/8P/w/+z/7P/s/+z/7f/u/+//7//v
/+z/7P/s/+j/6f/o/+L/2//a/97/4//l/+b/6f/u//n/DAAjADoAUQBiAHAAfgCPAKIA
swCyAJUAbABWAEQALQAcABUADQAEAP7/9v/z//P/9f/5//n/9//1//b/9P/x/+//7//t
/+3/6//r/+v/6//r/+r/6//s/+3/7v/u/+3/6//q/+r/6//r/+z/7v/u/+z/7P/u/+//
7//w/+//8//y//D/8P/w/+//7v/u/+//8f/y//D/8f/x//L/9P/0//T/9f/1//X/9f/3
//f/9//3//f/+f/5//r/+v/+////AQABAAQABQAFAAUABQADAAIAAwAHAAwADgAQABMA
EwATABcAGAAZABsAHQAgACEAIwAjACYAKAApACkALQAuADMANwA4ADkAOQA5ADoAOgA4
ADgANgA2ADYANQA1ADQAMQAwAC4ALQAtACoAJwAjACEAIAAaABkAFgAVABUAFAARAA8A
DgAMAAsACwALAAsACQAHAAcABwAHAAYAAwACAP////8BAAEAAQAAAAAAAAABAAEA/v/9
//3//v8AAP/////////////+//r/+v/5//n/+f/9//7//v/+//3/AAABAAMAAwADAAMA
AQD+//3//P/8//7//////////v/+//7///8BAAEA/////wEAAQD//////////wAAAQD/
//7//v/+////AQACAAMAAAD////////9//z//P/8//v/+//5//v/+//7//r/+f/3//f/
9//3//v//f///wEAAQAAAP///P/+//7//f/9//v//P/9//3//f/8//v/+v/4//n/+f/4
//r/+f/5//r//f/+////AAD9//v/+v/3//f/9//6//r/+P/4//j/+P/2//T/9f/5//j/
9v/2//b/9v/5//r/+//7//n/+f/5//j/9v/4//r/+//+////AgAEAAQABAAFAAUABgAH
AAgACgAJAAgABwAHAAcABQAEAAQABQAHAAgACAAKAAoACgAKAAkABwAFAAEA/v/8//v/
/P/9////AAAAAP7//v/9//3//P/8//z//P/7//z//P/9//v/+P/2//T/8f/w//D/8P/y
//T/9f/2//b/9v/2//b/8//y//H/7//v//D/8P/u/+r/6f/o/+T/3//k/+b/5//l/+b/
7f/6/wsAHgAzAEwAXQBqAHoAjAChALIAtwCeAHkAYgBQADoAJwAcABMADQAKAAQA/v/5
//3///////3/+//5//b/9v/1//P/8//0//X/9P/1//P/8//z//L/7//u/+3/7P/w//H/
8f/y//H/8f/w//D/8//0//P/9P/y//H/7//u/+7/8//z//L/9P/0//P/8v/x//H/8v/y
//L/8//z//T/9f/2//f/+f/5//n/+f/7//z//f/+////AQABAAIAAgACAAEAAQD//wIA
AwADAAMABwAHAAgACwAPABQAFgAYABYAFQAUABcAFwAXABgAGQAdAB8AIgAjACcAKgAs
AC0ALwAuADEAMwAxADEAMAAvADIAMgAwADAAMgA0ADYANwA3ADYAMwAyADAALwAvACwA
JQAhAB8AHgAaABkAFgAVABEAEAANAAsADAAKAAkACQAKAAsACgAJAAgABwAGAAQAAwAC
AP/////////////+////AAACAAMAAAD9//v/+v/8//v/+//7//7/AQADAAIA///9//z/
+//8//z/+//6//r//v8AAAMAAgABAAAA/f/8//v/+v/6//v//f/+////AQACAAMABQAC
AAEA/v/9///////9//3//P/7//v/+//7//r/+v/6//r/+//7//v/+v/5//n/+f/6//r/
+//8//v/+//5//v/+v/5//f/9f/0//P/8v/x//X/9//5//v/+f/4//f/9P/z//L/8P/v
//L/9P/2//f/+f/4//f/9v/1//X/9P/y//T/8//z//T/9f/2//f/+P/2//X/9f/z//L/
8f/z//L/7v/y//L/9P/6//n/+P/3//b/9f/0//P/8f/z//P/8//y//T/+P/8/////v//
/wIABAACAAAA///9//7///8AAAIABgAGAAYABwAFAAEA/v/8/wAAAwAFAAYABAAEAAQA
BAADAAEA///7//n/+P/4//r/+f/5//j/9v/2//b/9f/1//b/9v/2//b/8//y//D/7//v
/+7/7v/u//D/8P/x//L/7//u/+z/6v/o/+j/6P/o/+v/7v/x//P/8f/u/+z/6P/k/+H/
4P/e/9v/3P/m/+v/6f/q//H/+P8FABwANwBMAF0AagB0AIQAmQCsALEAmgB7AGoAWgBE
ADEAKAAfABcAEAAKAAYABQD///3//f/9//v/+//4//j/9//1//f/9v/1//L/8f/v/+//
7//u/+7/7v/u/+7/7f/t/+z/7P/t/+//8P/y//D/8P/u/+7/7//v/+7/7v/u//P/8//y
//L/8v/x//D/8f/z//b/+P/3//f/9v/2//X/9P/z//P/9v/3//j/+//6//n/+P/3//r/
+//9//7/AAABAAMAAwADAAMAAgABAAQABQAHAAsACwAOAA4ADgARABEAEQAVABkAGwAe
ACEAHwAfACAAHwAiACQAJQAlACoAKgAuADEAMgAzADMAMwAyADIAMAAwADEAMgAzADMA
MwAyAC8ALgAqACkAKQAmACEAHQAbABoAFwAXABUAFQASABAADAAJAAgABgAFAAUABQAF
AAMAAQABAAEAAQAAAP3//P/5//n/+//7//v/+v/5//j/+P/3//f/9//4//r/+P/3//f/
9//3//f/9v/y//T/8//z//P/8//y//D/7v/v//T/9//7//j/9//2//P/8f/x//H/8v/0
//X/9f/1//T/9P/0//X/8//z//H/8f/1//X/8//z//b/9//5//v/+P/2//X/9P/0//X/
9f/1//b/9f/1//X/9f/0//T/9P/0//P/8P/x//H/8f/w/+//8f/x//H/8f/w/+//7v/t
/+7/7v/u/+z/7f/u/+7/7//t/+z/6//p/+n/6P/n/+b/6f/r/+z/7P/s/+v/6//s/+r/
6v/q/+r/7P/r/+v/6f/r/+v/7v/u/+r/6v/s/+7/7v/t/+z/6//q/+r/6v/q/+n/5//n
/+f/5v/k/+b/6P/p/+3/7//z//b/+//8//7////+//3//P/8//v/+v/5//n/+f/3//b/
9v/5//v//P/8//z//P/8//z/+//5//f/8//x/+7/7P/s/+7/7//v/+7/7v/u/+3/7f/u
/+7/7v/u/+r/6v/p/+n/6P/m/+X/5P/j/+L/4v/i/+P/5P/k/+T/4P/g/+D/4P/g/+D/
4P/f/93/3v/i/+L/3v/Z/9T/1P/X/9r/2v/Z/9n/3P/f/+j//f8UACsAQgBVAGQAcgCC
AJkAsgCzAJIAbwBaAEgAMgAhABoAEwAJAAQA/v/2/+//7//x/+//7f/t/+v/6P/o/+f/
6f/n/+X/5f/j/+P/4//j/+P/4v/g/+D/4P/g/9//3//e/97/4f/j/+T/5v/j/+L/3//e
/9//3//e/97/3f/h/+D/3v/g/+D/3//e/97/3//h/+L/5f/n/+j/6v/q/+r/6v/r/+v/
6//r/+3/6v/p/+j/5//p/+n/6v/q/+3/7//y//P/8v/z//P/8//2//f/+f/9////AgAC
AAIAAgABAAAAAwAEAAUABwAJAAoACwANAA0AEQAUABYAFwAYABgAHAAfAB8AHwAeAB0A
IAAgAB4AHgAhACIAIwAjACAAHgAaABgAFAATABMAEAAMAAkACAAIAAYABQACAAEA/v/8
//j/9f/1//T/9P/1//T/8//w/+3/6//r/+v/6v/p/+j/5f/l/+X/5f/l/+T/5f/m/+j/
6f/n/+X/5P/k/+b/5f/l/+X/5v/n/+f/5P/m/+X/5f/l/+T/5P/j/+L/4v/k/+T/5f/n
/+f/5//l/+P/4//j/+T/5f/n/+j/6f/n/+b/5f/l/+P/4//h/+H/5f/n/+f/6f/n/+f/
6P/p/+b/5P/j/+L/5P/l/+X/5f/l/+X/5v/n/+X/5P/k/+T/5f/l/+P/5f/m/+f/5//n
/+n/6f/p/+n/5//l/+P/4f/k/+T/5P/i/+L/4v/h/+H/4v/k/+b/5//p/+j/5//m/+b/
5//n/+b/5v/l/+X/5v/m/+b/5v/m/+j/5//n/+X/5v/n/+v/7P/r/+r/6f/o/+T/6P/r
/+v/7v/s/+z/7P/s/+r/6P/m/+P/5P/l/+b/5v/m/+j/6v/r/+v/6//t/+7/8v/y//P/
8//z//P/8//0//T/9P/0//X/9//1//T/9P/1//f/+P/4//b/9v/2//b/9v/1//T/8f/v
/+z/6v/q/+j/6f/p/+j/6v/q/+n/6f/q/+r/6v/q/+f/5v/k/+P/4v/g/9//3v/d/9z/
3P/c/9//4P/g/+D/3v/e/97/3v/g/+D/4P/f/+H/4P/g/97/2P/T/9D/zv/P/9L/1v/b
/93/3v/j/+7//f8SACsARABVAGQAcgCCAJUApACjAIAAWwBIADgAIgATAAYA+f/z//r/
/P/w/+f/6f/r/+v/6f/p/+X/5P/k/+X/4//h/+H/4f/f/9//3f/d/93/3P/e/97/3v/e
/+H/4f/g/+D/3f/d/9z/3P/f/+D/3//g/+D/3//d/9z/3v/j/+P/4v/g/+D/3//e/97/
3//h/+L/4P/h/+H/4v/k/+T/5P/l/+j/6f/q/+3/7f/t/+3/7f/s/+v/6//q/+7/7//x
//H/8//1//b/9//3//f/+P/7//r//P/7//r//f///wEABwAHAAkADAAPAA8ADwAQAA8A
FQAYABoAGwAgACAAJAAnACcAJwAmACUAJgAmACQAJAAkACQAJAAjACMAIgAfAB4AHgAd
AB0AGgATAA8ADQAMAAkACQAHAAcABAACAP7/+//8//r/+f/5//j/9//0//H/8v/z//T/
9P/0//T/8v/z//H/8f/x//D/8P/w//H/8f/w/+//7//w/+7/7f/t/+3/7v/v/+//7P/u
/+3/7f/t/+//8P/w//D/7P/u/+7/7//v/+//7//t/+//7//v//D/8P/x//H/8f/w//D/
8P/x/+//7//t/+3/7f/t/+v/6//u/+//8f/z//P/8v/y//L/8P/x//H/8f/t/+v/6v/p
/+z/7P/t/+7/8P/x//D/8//x//H/8P/v/+7/7f/s/+v/7f/t/+3/7f/w//D/8P/u/+7/
7v/t/+3/7f/u/+//7//u/+z/6v/o/+r/6//r/+r/6P/n/+f/6P/q/+r/6v/q/+z/6//r
/+n/6//r/+7/7v/s/+z/7P/s/+r/6v/p/+n/6v/s/+z/7P/q/+r/6v/q/+r/6v/q/+n/
6//r/+v/6v/q/+z/7v/v//L/8//2//j/+v/6//v/+//6//n/+P/4//z//P/8//3//f/7
//r/+v/7//3//v/+//7//v/+//7//v/9//z/+f/1//L/8P/w//D/8f/x//D/8P/w/+//
7//s/+z/7P/s/+r/6v/p/+n/6f/o/+j/6P/n/+b/5v/m/+X/5v/m/+b/4v/i/+L/4v/k
/+T/5P/j/+P/4P/i/+b/3v/V/9T/1P/T/9j/3P/d/9//4P/l//L/BwAcADEASABZAGgA
eACGAJcAqACjAIAAXQBIADIAIgAdABYACwAFAAQA+v/w/+3/7f/x//H/8f/t/+n/6P/o
/+n/5//l/+X/5f/j/+P/5f/l/+X/5P/j/+L/4f/g/+X/5//o/+r/6P/p/+n/6v/o/+j/
5v/m/+f/5//m/+b/5P/p/+n/6P/q/+r/6f/o/+j/6f/r/+z/7v/v/+//8P/w//D/8P/x
//P/8//z//X/9f/1//X/9f/1//X/9v/2//r/+//9//3///8BAAIAAwAFAAUABgAJAAgA
CgAJAAgACwALAAsADwARABMAFgAZABgAGQAbABsAIAAiACMAIwAoACgALAAvADIAMwAz
ADMAMQAwAC0ALAArACoAKQAnACkAKAAlACQAIAAfAB8AHAAaABcAFgAWABIAEQAOAA0A
CwAKAAcABQACAAAA//////3//f/7//n/+f/5//n/+P/3//b/8//z//T/9f/2//b/+P/4
//n/+f/2//X/9f/2//b/9f/1//X/9f/1//T/8P/x//H/8v/z//T/9P/z//L/8v/0//T/
9f/z//P/8//x//T/9f/2//j/9v/3//f/9//3//j/+f/7//r/+f/2//X/+f/5//f/9//1
//X/9v/3//f/9v/2//b/9//5//r/+//5//f/9v/1//P/8v/y//L/8f/x/+//8f/1//f/
+P/5//f/9f/z//H/7//v/+//7//x//L/8//y//H/8P/u/+3/7v/w//L/8//x//D/7//u
/+z/7f/t/+z/7//v//D/8v/w//D/8P/w/+3/6//q/+f/5//n/+r/6v/t//D/8//2//T/
9P/z//P/9P/y//D/8P/v/+7/7f/s/+z/7P/s/+v/7P/t/+7/7v/u//D/8v/z//X/9//7
//7////+//7//f/7//v/+//8/wEAAgADAAUABAABAP///v///wEAAgACAAEAAAD///7/
AAABAAIAAQD6//b/8//y//H/8f/w/+7/8P/y//P/9f/0//T/9P/0//D/8P/v/+//7v/s
/+v/6v/n/+b/5v/m/+X/5v/m/+b/5v/m/+b/5v/k/+T/5P/j/+f/6v/m/+T/5P/h/9z/
2v/Z/9j/3P/h/9//4P/l//L/AwAUACcAQABXAGAAbACAAJUApgCvAJoAdQBcAEwAOgAn
ABoAEwAPAAwACAAAAPn/9//5//n/+f/5//f/8v/u/+v/6f/n/+j/6f/o/+n/6//r/+v/
6v/o/+j/6P/o/+n/6f/o/+j/6f/r/+z/7v/r/+r/5//m/+X/5f/k/+T/5//t/+7/7v/t
/+z/6v/o/+r/6//t/+7/8P/x//H/8v/v/+7/7f/t//H/8f/x//P/9f/1//X/9f/5//n/
+v/6//r/+//9//3//P/9//3//f/9//3//v8BAAMABgAGAAYACQAJAAkADQAMAA0ADwAR
ABYAGQAdAB8AIQAiACIAIQAfABwAHQAdACIAJwArAC8ALgAuACwALAAsACwALAArACsA
KgAnACYAIgAhACEAHgAXABMAEQAQAAwACwAIAAcABwAIAAcABwADAAAA/v/9//v/+//5
//f/+f/5//n/+P/5//j/9f/1//T/8//y//D/8v/y//P/8//0//P/8//0//H/7//u/+3/
7P/t/+3/6v/u/+//8f/z//P/8v/w/+7/7v/w//D/8f/z//P/8//x//H/8f/x//L/8P/x
//H/8f/y//L/8v/z//T/9f/0//X/9v/1//L/8f/w/+//7//v//H/8P/w//D/8v/z//P/
8//z//P/9P/1//L/8P/v/+7/8f/x/+//8f/x//H/8P/v/+3/7f/t/+3/7f/t/+3/7f/s
/+z/7P/q/+j/6P/n/+f/6P/q/+z/7f/s/+r/6P/m/+n/6//s/+z/6v/n/+X/5P/l/+b/
5//o/+r/6f/p/+f/6P/p/+3/7v/t/+z/6//q/+r/6v/o/+j/6P/o/+j/6v/q/+r/6f/o
/+f/5v/k/+b/6P/q/+v/6f/p/+v/7P/w//D/8f/x//P/9f/3//r/+v/6//r/+//7//n/
+P/4//n/+//8//z/+v/6//r/+v/5//f/9f/x/+7/7P/r/+z/7v/v/+//7v/s/+z/6//r
/+r/6v/q/+r/6//s/+z/7f/q/+b/4//g/+H/4P/g/+D/4//k/+T/5P/g/+D/4P/g/+L/
4v/i/+H/4//m/+b/3v/a/9v/2P/S/9H/1P/U/9X/1//c/+X/9P8FABwALwBAAFEAZAB4
AIgAmwCsAKcAhgBnAFYASAA0AB0AEAAHAAcACgAEAPz/9//3//f/9f/1//P/8f/y//D/
6f/j/9//4f/h/9//3//h/+H/4f/g/97/3v/e/97/4f/j/+T/5v/m/+f/5//o/+b/5v/k
/+T/5//n/+b/5v/l/+n/6P/m/+b/5v/l/+T/5//p/+z/7v/s/+3/7f/u/+z/7P/s/+3/
7//v/+//8f/v/+//7//v//P/8//0//T/9v/3//n/+f/7//3//v///////f/8//3/AgAG
AAcACAAKAAsADAARABAAEQATABUAGAAZABsAGwAcAB4AHwAfACIAIgAmACkAKQApACgA
JwArACwAKwAsAC4ALgAuAC0ALAAqACYAJAAgAB8AHwAcABUAEQAPAA4ADAALAAgABwAD
AAIA///9//r/+P/3//f/+f/5//f/9f/3//f/9//2//P/8v/v/+//8P/x//L/8v/y//L/
8//z//H/7//u/+7/8P/v/+//7//w//H/8f/u/+v/6f/o/+f/6f/q/+r/6v/r/+7/7//x
//P/8//z//H/8P/v/+7/7v/w//H/8f/x/+//7v/t/+3/7v/v/+7/7//v/+//7f/t/+3/
7f/u/+//7f/s/+z/7P/s/+3/7f/t/+//7//w//H/8//y//L/8v/y//H/7v/v/+3/7f/s
/+v/6//r/+v/6//r/+v/6//r/+3/7v/v/+7/7P/s/+v/6//r/+z/7f/t/+3/7P/r/+r/
6v/r/+v/6v/p/+f/5v/m/+X/5P/j/+L/5P/j/+P/4f/h/+H/5P/k/+b/5v/m/+b/4//i
/+D/3//g/97/3P/c/+b/5P/k/+T/5P/j/+L/4f/f/93/3f/d/9z/2v/c/97/3//g/+H/
5P/m/+b/5v/n/+f/6P/p/+r/7P/t/+z/6//r/+z/6//r/+z/7f/v//D/8P/x//L/8//0
//L/8f/w/+3/5//k/+L/4v/k/+X/5f/k/+T/5P/j/+P/4v/i/+L/4v/e/97/3f/d/9z/
2v/Z/9j/1//W/9b/1v/X/9j/2P/Y/9j/2P/Y/9j/2P/Y/9j/1//V/9T/1P/U/9T/0f/Q
/8z/yf/K/9T/1//R/9D/1f/a/+3/BgAdADIARwBWAGIAdACJAJ4ApwCUAG0ATAA6ACYA
EwAIAAEA+//6//b/6v/j/+P/5//n/+X/5f/h/9r/1v/d/+f/4//g/9//3P/b/9v/2//b
/9r/3P/c/9z/3P/f/9//3v/e/9z/3f/d/97/3v/e/9z/3P/d/93/3P/c/9z/4f/h/+D/
4v/i/+H/4P/e/9//4f/i/+T/5f/l/+b/5P/k/+T/5f/m/+X/5P/l/+X/5f/l/+X/6v/r
/+3/7v/u/+//8f/x//L/8//z//P/9//3//j/+//7//7//v/+/wEAAQABAAUABQAHAAoA
DQAOAA8AEQARABQAFgAXABcAGAAYABwAHwAeAB8AHwAfACEAIgAhACIAJAAkACQAIwAk
ACQAIgAiAB4AHQAdABoAFwAVABUAFgAQAA8ADAALAAcABgADAAEA/v/8//v/+//8//3/
/P/7//r/+f/4//b/9v/2//T/9f/z//P/8//y//D/8P/x//H/7v/t/+3/7v/u/+3/7f/t
//H/8//0//L/8v/x//H/8f/z//T/9P/0//D/8v/y//P/8f/x//H/7//y//P/9P/2//T/
8//x/+//7P/s/+z/7f/w//H/8P/x//H/8f/v/+//7//v//D/8f/x//D/8P/w/+7/7//v
/+//8P/v/+//7//t/+z/7P/s//D/8f/w//P/8f/x//D/7//t/+3/7f/t/+v/6//r/+v/
7v/u/+7/7P/u/+7/7f/t/+v/7P/t/+3/6//q/+n/6P/r/+3/7v/u/+3/6//q/+r/6P/o
/+j/6P/q/+n/6f/n/+n/6f/s/+z/6v/q/+r/6v/q/+r/6f/p/+j/6v/q/+r/8P/w//D/
8P/w/+//7v/t/+v/6P/n/+b/5P/k/+b/6P/p/+r/6//u//D/8//0//b/9//2//X/9P/0
//f/+P/5//v/+f/3//b/9v/1//f/+P/4//z//v8AAAIAAAD///7/+//2//L/7//u/+7/
7//v/+7/7v/u/+3/7f/q/+r/6v/q/+r/6v/p/+n/6P/m/+X/5P/j/+L/4v/i/+H/4v/i
/+L/4v/i/+L/4v/g/+D/4P/f/93/3v/m/+T/3P/Z/9j/1P/R/9T/2P/Z/9n/2P/b/+b/
9/8MACMAOgBNAFwAaAB2AIkAnACjAIwAZwBOAD4AKgAXABAABwD9//r/+P/w/+f/5f/n
/+n/5//n/+f/5v/k/+P/4//h/+H/4f/f/9//3v/d/9z/2v/b/9z/3f/e/97/3f/b/9r/
2P/Z/9n/2v/b/9z/2//c/97/3//f/+D/3f/h/+D/3v/e/97/3f/c/9z/3f/f/+D/4P/h
/+H/4v/j/+T/5f/n/+j/5//m/+f/6f/p/+n/6f/p/+n/6v/q/+r/6//t/+3/7v/v/+//
7//x//H/8v/1//b/+P/3//b/+f/5//n//f8BAAMABgAJAAsADQAQABEAFAAWABcAFwAX
ABYAGQAbABwAHQAdAB0AHwAgAB8AIAAeAB4AHgAdAB0AHAAZABgAFgAVABUAEgAPAAsA
CQAIAAQAAwAAAP///P/6//b/8//z//L/8v/z//D/7//s/+n/6//r/+v/6v/p/+j/5f/l
/+P/4//j/+L/5P/k/+X/5f/i/+H/4f/i/+L/4f/h/+H/5P/l/+X/4v/k/+P/4//j/+b/
5v/l/w==
         </WaveFormData>
      </LeadData>
      <LeadData>
         <LeadByteCountTotal>10000</LeadByteCountTotal>
         <LeadTimeOffset>0</LeadTimeOffset>
         <LeadSampleCountTotal>5000</LeadSampleCountTotal>
         <LeadAmplitudeUnitsPerBit>4.88</LeadAmplitudeUnitsPerBit>
         <LeadAmplitudeUnits>��V</LeadAmplitudeUnits>
         <LeadHighLimit>2147483647</LeadHighLimit>
         <LeadLowLimit>268435456</LeadLowLimit>
         <LeadID>V1</LeadID>
         <LeadOffsetFirstSample>0</LeadOffsetFirstSample>
         <FirstSampleBaseline>0</FirstSampleBaseline>
         <LeadSampleSize>2</LeadSampleSize>
         <LeadOff>FALSE</LeadOff>
         <BaselineSway>FALSE</BaselineSway>
         <ExcessiveACNoise>FALSE</ExcessiveACNoise>
         <MuscleNoise>FALSE</MuscleNoise>
         <LeadDataCRC32>1016377560</LeadDataCRC32>
         <WaveFormData>
AAAAAAAAAAD///7//f/8//7//v/+//7//f/8//v/+v/7//z//f/+//7//v/+//7//f/8
//v/+v/9//7///8AAP///v/9//z//f/+////AAD9//z/+//6//3//v///wAAAgACAAIA
AgABAAAA///+//z//P/8//z//v/+//7//v/+//7//v/+/wAAAAAAAAAA/v/+//7//v8A
AP7//v/+//7///////7//v8AAAAAAAABAAMABAAFAAUABwAIAAgACwAMAA0ADQAKAAkA
CAAIAAcABQAFAAUABgAGAAMAAgD///3/+//6//f/9f/0//T/9f/1//X/9//4//v/+//6
//v/+//8//z/+P/4//j/+f/7//7/AAABAAEAAQACAAIAAwADAAIAAQABAAEAAQABAP//
//8AAAAAAQADAAQABQAFAAcACQAHAAsAEwAXABkAHgAgAB4AGgAbAB4AIAAkACoAKQAd
ABMACADy/93/1P/N/7P/lf+I/4j/hf+H/5L/nv+m/7D/uf/B/8n/zf/V/9z/5P/q//H/
9f/0//n/AAAEAAUABQAFAAYABwAHAAoACwANAA4ADQAOAA0ADAAMAAsACgAJAAkACQAJ
AAkACgAKAAkACAAJAAsADwAQABAAEAAQAA8ADQAPAA8ADwAPAA4ADgAOAA4ADgANAA0A
DQANAA0ADQANAA0ADQAOAA4ADQALAAoACwAMAA0ADgAOAA0ACgAKAAYABgAHAAsACQAJ
AAgABwAHAAcABwAHAAoACgAIAAgABgAFAAIAAgACAAEAAAD//wAAAAD///7/+v/5//j/
9//5//n/+P/3//X/8//y//H/8P/v/+7/7v/w//H/8v/z//P/8f/w/+//8v/z//X/9v/4
//n/+f/5//3//v///wIAAAAAAAIAAgACAAQABQAFAAMAAwADAAIAAgACAAIAAwAFAAQA
BAAEAAIAAwADAAIAAQABAAIAAgADAAQABAAEAAIAAgACAAQABAAEAAMAAQABAAIAAwAE
AAMAAwACAAIABAAEAAQABAACAAMAAwAEAAMAAwACAP//AQACAAQABgADAAIAAQAAAAMA
AwAEAAUABAADAAIAAgAAAAAA////////AAABAAIA//////7//f/+//7///8AAP7//v/+
//7///8AAAAAAAD9//3//v/+/////////wAABAAFAAYABgADAP///v/9//7/AAAAAAAA
//8AAAEAAgD//////v/7//z//v///wEA//////////8BAAAAAAAAAP///v/9//z/////
//n/+v/7//z//f/+//7//P/8//z/+v/7//v/+v/8//7//v/+//z//f/9//3///8BAAIA
AgAEAAQABAADAAMAAwADAAQABQADAAMAAwABAAAA/P/6//j/9//2//b/9f/z//L/8v/x
//H/8f/z//L/9f/1//T/9f/1//b/9v/2//b/9v/3//b/+P/5//n/+f/5//r/+v/6//v/
+//7//3//f/9//3//////wAAAAD+//////////////8BAAMABQALABMAFQAUABYAGAAU
ABUAHAAiACgAKgAnAB8AFwAIAPD/2//Q/8f/s/+R/3b/dP93/3X/ev+E/5T/pv+z/7n/
v//F/8//2v/e/+T/6//v//D/9f/6//r//f8BAAEAAgADAAMAAwADAAQABAACAAQABAAE
AAcABwAHAAcACQAJAAkACQAKAAoACQAIAAYABwAKAAoACgAKAAoACQALAA0ADQANAAsA
CgAKAAoADAAMAAsACwANAA0ADQANAAwACwAKAAoADQANAAwADAAKAAoACgAKAAwACwAI
AAgACAAIAAkADQAKAAkABwAFAAcACQALAA0ADAAMAAoACgAMAAsACAAIAAgABwAGAAUA
AgACAAEAAAD///////////3/+//4//X/9v/1//X/9f/2//X/9P/0//P/8//z//P/8//z
//T/9f/1//X/9v/2//j/+f/5//n//P/8//z//v/8//z//v/+//r//P/9//3/////////
/v/+//7//v///////v/+//7//v///////v/+////AQACAAIAAgABAAAAAAAAAAAAAgAC
AAIAAQD/////AAABAAIAAwADAAIAAgACAAIAAgACAAAAAQABAAIAAAABAAEA///8//z/
/f/+/wEAAgADAAQAAgABAAEAAQABAAEAAQACAAQABAADAAMAAAAAAAAAAAAAAAEAAQAB
AAIAAgADAAQAAgACAAIAAgAAAAAA///+//v/+//8//z//v///wAAAgADAAMAAwACAAIA
////////AAACAAIAAgD+//7//v/+/wAAAQABAP////8AAAAAAQABAAEAAQABAAMAAgAC
AAIAAAAAAAAAAAABAAEAAQABAAEAAQD///z/+v/6//r/+v/9//z//f/+/wAAAQABAAAA
AAACAAIAAgACAAMAAwADAAMABQAGAAYABwAIAAkACQAKAAkACAAIAAcABQAFAAUABgAG
AAMAAgD9//v/+f/4//r/+f/5//r/9v/1//T/9f/4//v/+//6//f/9//4//j/+P/4//j/
+f/6//z//f/9//3//f/+//7/AgADAAMAAwABAAEAAQABAAEAAQACAAIAAAABAAEAAQAB
AAMABQAHAAcADQAVABcAGAAaABoAGgAZAB4AKAAwADIALwAnAB0ADAD0/9//1v/L/7X/
k/96/3D/cf9v/3L/fv+O/57/rf+5/8H/x//T/97/5P/q//H/9f/4//v//v8CAAMAAwAH
AAgACQAJAAsACwAMAAwACwAMAAsACgALAAsACwALAAsACwALAAsADQAOAA4ADgAQABEA
FAAUABEAEAAPAA0ADwARABEAEQAPAA4ADgAOAA4ADgANAA0ADwAPAA8ADwAOAA0ADAAM
AA4ADwAPABAADgAOAA4ADgARABEADwAQAA4ADgAPABMAEQAPAAwACQAMAA0ADgAPAA4A
DgAMAAwADgANAAoACgAKAAkACAAHAAQABAADAAIAAgADAAQABQAEAAMAAQD///3/+//6
//n/+P/3//b/9v/1//X/9f/1//f/9//4//n/+f/5//r/+v/6//v/+//7//7//v/+/wAA
///+/////v///wIABAAFAAQAAwACAAAAAAAAAAAAAQADAAIAAgACAAIAAwADAAIA////
/wAAAAADAAQABAAEAAIAAgACAAQABgAGAAUAAwABAAIAAwAEAAUABQAEAAQABgAGAAYA
BgAFAAUABAAEAAIAAwADAAEAAgACAAMABAAHAAgACQAKAAoACQAJAAkABwAHAAcACAAI
AAgABwAHAAQABAAEAAQABgAHAAcABwAJAAgACAAIAAYABgAGAAYACAAIAAcABgADAAMA
BAAEAAcABwAHAAgABwAHAAcABgAIAAUABQAFAAYACAAIAAgABAAEAAQABAAGAAcABwAF
AAUABgAGAAcABwAHAAcABwAFAAQABAAEAAQABAAEAAQABQAFAAUABQABAP////8DAAYA
BgAGAAYABgAIAAYABgAGAAUABQAEAAIAAgAEAAQABAAEAAUABQAFAAYACQALAAwADQAO
AA8ADwANAAsACQAIAAgABwAIAAkABQAEAAAA/v/9//v/+f/4//n/9//2//b/9f/1//X/
9//4//v/+//6//f/9//4//j/+P/4//j/+f/5//r/+v/5//n/+f/6//r//f///wAAAQD+
//3//P/7//7///8BAAIAAgADAAMAAwAFAAcABwAJAA8AEwAZABkAGgAcABwAHAAhACgA
LAAwADAAJwAZAA0A+v/i/9P/yv+9/5//f/90/3T/b/9v/3j/iP+a/67/uf/D/8v/0f/Z
/97/4v/o/+//9f/8/wEABAACAAEAAwAFAAYABwAHAAcABwAIAAgABwAIAAcABgAIAAkA
CgALAAsACwALAAsADAAMAAsACgALAA0AEQASAA4ADAAKAAcACAALAAwADQAPAA4ADgAO
ABAAEAAPAA8ADQANAA0ADQANAA0ADQAOABEAEQAQABAADgAOAA4ADgAMAAsACAAIAAYA
BgAHAAsACwALAAoACQAKAAsADAANAA4ADgAMAAwADQANAAsADAAKAAkACAAHAAQABAAD
AAIAAQABAAEAAQD//////v/9//7//f/9//3//P/7//r/+v/5//n/+f/5//3//f/+////
AAABAAMABAAEAAUABQAFAAYABgAGAAgABwAGAAcABgAHAAoADAANAA4ADwAQABAADgAO
AA4ADwAPAA4ADgAOAA4ADwAPAA4ADgAPABEAEgAQABAADwAOAA8AEAARABQAFgAWABUA
EwASABIAEgASABUAFQAUABQAFAAUABQAFAAUABUAFQAWABgAGQAZABcAFQAUABQAFAAU
ABQAFAAUABQAEwATABMAEwATABMAFAAWABYAFQAVABQAFAAUABQAFAAVABUAFQATABIA
EgASABIAEgASABIAEAAQAA8ADgAPAA8AEAAQABAADwAOAA4AEQARABEAEAARAA8AEAAR
ABIAFAAUABQADwAMAAkABgALAA8AEgATABEAEAAOAA0ADgAPABAAEQASABIAEwAUABIA
EgASABIAFQATABEADwAOAA4ADgAOAA4AEAAOAA4ADgAQABEAEQAQAA8AEAAPAA4ADwAR
ABIAEwARABMAFAAUABYAFgAWABUAFgAVABQAFAARAA8ADwAPAA4ADgALAAoABQADAAEA
AAAAAP////8AAP3//f/9/////v8BAAEAAAABAAEAAgACAP///v/9//3///8CAAQABQAD
AAMABAAEAAUABQAEAAMABgAHAAgACQAJAAkACgAKAAgACQAJAAkACQALAAsADQARABUA
FwAdACAAIgAkACQAIQAiACwAMAAuACsAIwAXAAIA5P/R/8r/x/+5/6H/kv+U/5P/k/+a
/6T/rP+2/8H/y//T/9v/4//o/+7/8P/x//f//v8DAAYACgALAAsACwAMAA0ADQAPAA8A
EAAQABAAEgASABIAEAAPAA4ADQAQABEAEgATABIAEgARABAAEAARABQAFAAWABYAFgAV
ABIAEwASABEAEQAQABAAEAANAAwACgAJAAsADQAPABEAEwATABMAFAATABMAEgASABIA
EgASABIAEAAPAAwADAAHAAYABgAJAA4AEQATABUAEgARABAADwAQABAADgAOAA4ADQAK
AAoACgAJAAgABwAEAAQAAwACAAIAAQAAAP///P/7//n/9//5//n/+v/7//j/9//2//b/
9v/3//j/+f/7//v//P/9//////8AAAAAAQABAAAA//8CAAIAAgAEAAQABAAGAAYAAgAE
AAUABQAHAAcABwAGAAQABAAEAAUABAACAAEAAAACAAMAAwACAAIAAwAFAAYABwAIAAgA
CAAIAAgACAAKAAcABgAEAAEA//8AAAEAAgAGAAcABwAIAAgACAAIAAgABgAHAAcACAAG
AAcABwAFAAQABAAFAAYABAAEAAQABAAGAAUABQAFAAUABQAFAAYABgAGAAUABQAGAAYA
BgAGAAMAAwACAAEAAgACAAMABAAEAAQABAAEAAIAAgABAAAAAQABAAIAAgADAAMAAwAE
AAUABQAFAAQABAABAAEAAQAAAAIAAgACAAAAAAAAAAAA//////7/+//+/wAAAQADAAQA
BQAGAAcABAACAAEAAAAAAAAAAAAAAAcABwAHAAcACAAIAAgACAAIAAcABAADAAIABAAF
AAUABAAEAAYABgAGAAQABQAFAAUABwAJAAoACgALAAwADQANAA4ADQAMAAwADQALAAsA
CwAJAAgABAACAP///f/7//r/+f/3//b/9v/1//X/9f/3//j/+//7//r/9//3//j/+P/5
//r/+//9//3//v/+//3/+f/3//b/9P/5//3/AAADAAMAAwADAAMAAgABAAEAAAABAAMA
BAAFAAUABwAJAAsADQARABcAHQAcABgAGAAaAB8AJgAuADIAMAAnAB0ADwD8/+r/2//O
/7//p/+J/3z/fv99/33/iP+W/6b/tP+7/8H/yf/T/9v/4v/o/+7/8//3//z///8AAAQA
AwADAAYACAAKAAsACgAJAAkACAAJAAwADQAOAA8ADwAPAA8ADwAPAA8ADwANAAwACgAI
AAgACQAMAAwADgAQABIAEwASABMAEgARAA8ADgAOAA4AEQASABIAEwASABEAEAAPAA8A
DwAPABAADgANAAsACgANAA4ADwAQABEAEQAPABAADgAOAA8AEwAQAA8ADQALAA0ADQAN
AA0ADAAMAAoACgAKAAkABgAGAAYABQAEAAMA///+//z/+v/6//v//P/9//v/+//6//n/
+P/3//f/9//2//X/9P/0//P/8//z//P/8//z//T/9f/3//f/+P/4//r/+//7//v//P/8
//z//v/+//7/AAAAAPz//v//////AQABAAEAAAAAAAAAAAABAAEAAAAAAAAA/v//////
/v/+////AQACAAIAAgABAAAAAQACAAMABgAFAAQAAgD///3//v///wAA/v/9//v/+v/9
//7///8AAAMABQAGAAgACAAJAAkABwAFAAQABAAEAAQABAAEAAQAAwABAAAA//8BAAEA
AQACAAIAAgABAAEA/v/+//7//v///wEAAgADAAAA/v/9//z//v/+//7//v/+//7//f/8
//v/+//8//z/+//7//v//P/9//3//f/8//3/+//8//3//f/+//3//P/4//j/+P/4//n/
+//8//v/+v/6//n/+f/5//n/+f/5//n/+P/4//j/9//2//X/9P/5//v//f////3/+//7
//v/+v/8//z//P/8//r/+P/4//j/+P/5//n/+P/2//j/+P/4//b/9//3//f/+v///wMA
BgAGAAYABgAFAAIAAQAAAAAA///9//3//f/6//r/9//2//X/8//x//D/8f/v/+7/7v/s
/+v/6v/r/+7/8f/x//D/8f/x//L/8v/y//L/8v/z//P/9P/0//P/9P/1//f/+P/5//n/
+P/3//n/+f/5//n/+//7//z//P/4//f/9f/z//n/AQADAAUACQANAA0ADwAUABYAEgAW
ABsAIgAmACYAIgAbABMABwD0/+D/z//G/7X/k/9x/2j/cv9z/3P/fP+K/5j/pP+v/7n/
w//J/9H/1v/a/+D/6f/x//L/8//0//j/+//7//3//v///////f/9//7//v/+/wAAAAAA
AAEAAQABAAEA//////////8BAAIAAgACAAEAAQADAAIAAAAAAAAA//8BAAMAAwADAAEA
AAAAAAAAAgACAAEAAQD//////////wEAAwAFAAgABwAHAAYABgAEAAQABAAEAAYABQAC
AAIAAQACAAQACQAIAAcABQADAAEAAQABAAEAAAAAAP7//v8BAAEA//8AAP7//f/8//v/
+v/6//n/+P/4//f/9v/1//T/8//x/+//8P/v/+//7//s/+v/6v/q/+n/6f/p/+n/7f/t
/+7/7//t/+3/7v/u//L/8//z//P/9P/0//T/9v/2//b/+P/4//T/9v/3//f/9f/1//X/
9P/2//b/9v/3//f/9v/2//b/9v/3//f/9v/z//P/9P/0//T/9P/z//L/9P/2//j//P/6
//r/+f/3//n/+v/7//z/+//7//r/+v/3//T/8f/u//L/9//7/wAA//////7/+//8//z/
/f/+//z//P/8//z/+v/5//n/+f/6//v//P/+//v/+v/4//f/9//4//n/+v/4//n/+f/5
//n/+P/4//j/+P/4//j/+P/4//j/9//2//f/9//4//j/+f/5//n/+v/4//f/9v/0//f/
9f/2//f/9//4//f/9v/2//b/9v/2//b/9//3//X/9f/2//b/9//3//f/9//3//X/9P/0
//T/9P/0//T/9P/1//X/9f/1//P/8//z//P/9f/4//b/9v/1//T/8//y//P/8v/z//T/
9P/1//X/9P/0//b/9v/2//j/+f/5//n/+f/7//z//P8BAAIAAwADAAEA///9//z/+f/3
//f/9//2//b/8//y/+//7f/r/+r/5v/j/+H/4P/h/+P/5f/p/+r/7f/t/+z/6f/p/+r/
6v/q/+r/6v/r/+3/8P/y//P/8//z//T/9P/1//X/9P/z//T/9f/2//f/9v/1//X/9P/2
//f/9//3//X/9//7////AwALAA0ADwAQABIAEgAUABcAGgAgACYAIgAbABMABQDu/9j/
yf++/6v/if9t/2j/aP9n/23/ev+K/5b/pP+v/7X/u//F/8//2P/g/+L/5f/p/+7/7//y
//T/9f/5//v//P/9//3/+//7//z//P/8//7//v/+/wEAAQABAAEAAwADAAMAAwACAAAA
/f/6//v//f8BAAIAAgACAAIAAQADAAUABQAFAAUABAAEAAQABgAGAAUABQADAAMAAwAD
AAMAAwADAAQABAADAAEAAAABAAIAAwAEAAQAAwAAAAAA/v/+////AwADAAMAAgABAAAA
///+//3//v/+//z//P/+//3/+v/6//r/+f/4//f/9v/2//X/9P/w/+//7v/t/+3/7f/s
/+v/6v/p/+n/6f/o/+f/5v/m/+j/6f/q/+v/7P/r/+v/6//s/+3/7//w//D/8f/x//H/
8f/w/+//8P/v/+7/7//u//D/9P/3//n/+f/5//n/+P/6//r/+v/7//n/+P/4//j/+f/7
//z//P/6//n/+f/4//n/+v/6//r/+f/4//f/+P/4//j/9//1//b/+P/6//z//P/7//n/
+P/5//r/+//8//r/+//7//z//P/9//3/+//8//z//f/+//z//P/8//z//P/7//v/+//7
//v/+//8//3//v/+////AAAAAAAAAAD//////v/9/////v/+//7//P/8//z//P/6//j/
9f/y//X/+f/+/wIAAQABAAEAAgABAAEAAQAAAAIA/////////f/+//3//P/9//7///8A
AP/////+//v//f/+//7////9//3//f/9/////v/+//7///8AAAEAAgACAAEAAAD/////
////////AwACAAIAAAAAAAAAAAAAAAEAAAABAAIAAAABAAEAAAACAAQABAAEAAUABwAI
AAkACwANAA4ADgAPABAAEQARAA8ADQALAAoACQAHAAcABwAFAAQAAAD+//7//f/8//z/
+v/3//X/9P/0//X/9v/5//r//f/9//z//f/9//7//v/6//r/+v/7//7/AAABAAEA////
/wAAAAAEAAUABQAFAAUABQAFAAUAAgABAAEAAAACAAMAAwADAAsACwAJAAkADQAXAB0A
IQAkACQAHgAcAB8AJAAoAC4AMAAtACMAGQAKAPT/4//Y/8//u/+d/4z/iv+J/4f/kP+a
/6T/sP+9/8X/yf/V/+H/5v/o/+z/7//z//r/AQAIAAwACwALAAwADAAMAAsACQAHAAYA
BAAJAA4AEQAUABMAEwATABMAEwATABMAEwAWABYAFQAUABIAEwAWABYAEwASABEADwAR
ABMAEwATABUAFAAUABQAEgASABEAEQATABMAEwATABIAEQAQABAAEwATABIAEgASABIA
EgASABIAEQAOAA4ADwAQABIAFwAWABUAEwARABEAEQARABEAEQAQAA0ADAAMAAsACAAI
AAgABwAGAAUABgAGAAUABAAAAP///v/9///////+//3//P/7//v/+//8//v/+v/6//f/
9//3//f/+//7//z//f/9//3//v/+//3//f/8//v/+//6//n/+v/+/wAABAAGAAQABgAH
AAcACQAJAAkACAAGAAYABgAHAAUABAAEAAQABAAFAAUABAABAAEAAgACAAMABAAEAAQA
AwACAAEAAgAGAAgACQAJAAgACAAIAAgACQAJAAgACAAGAAYABgAGAAQABQAFAAYACAAJ
AAkABwAGAAYABwAIAAYABgAGAAYACAAHAAcABwAFAAUABQAGAAYABgAFAAUAAgAAAP7/
/P8AAAMABQAHAAcABgAGAAYABAAEAAQABAAGAAYABQAEAAEAAQACAAIAAQABAAEAAgAB
AAEAAQAAAAIA////////AgAEAAQABAABAAAA///+/wAAAQABAP////8AAAAAAQABAAEA
AQABAAEAAAAAAAAA///+//3//P///////////wMAAwAGAAMAAgABAAAAAgAAAAAAAAAA
AAEAAQAAAAAAAgACAAIAAgADAAMAAwAAAAEAAQAAAAcACgANAA8ACwAJAAcABgAFAAMA
AwADAAUABgAEAAQA/v/7//j/9v/1//P/8v/y//P/8//z//X/9P/3//f/9v/3//f/+P/4
//T/9P/0//X/+P/6//v/+//7//v//P/8//3//f/8//v//P/9//7////9//3//v/+//7/
////////AQAFAAcABwAJAAsADwATABYAGAAYABoAHQAgACIAIAAgABsADwD//+z/3P/V
/9L/w/+l/4v/gv+E/4P/h/+S/5j/ov+u/7X/u//F/8//1//e/+L/5v/p/+//9P/3//r/
/P/9//3//f/+//////8BAAEAAgACAAAAAgACAAIAAwADAAMAAwAFAAUABQAFAAgACAAH
AAYABQAFAAcABgAGAAYABgAFAAQABQAEAAMABAAEAAUABgAEAAQAAwADAAMAAwADAAMA
AwADAAMABAAFAAUABAAEAAIAAgACAAIABAADAAAAAAD+//7///8DAAEAAQAAAP//////
//////8AAAAA/v/+//z/+f/0//L/9f/3//n/+//6//r/+f/4//T/8f/u/+v/7v/v/+//
7//s/+v/6//r/+r/6f/o/+j/6f/p/+n/6f/q/+n/6f/p/+z/7f/v//D/8P/x//H/8f/w
//D/8P/y//T/9P/2//b/9P/2//f/9//3//f/9//2//T/9P/0//X/9//2//b/9v/2//f/
9//2//X/9f/2//b/9f/2//b/9v/2//b/9v/4//b/9v/1//P/9v/4//r//P/6//n/9//2
//T/9P/0//T/8//z//L/8v/2//n/+//7//r/+v/7//z/+v/6//r/+v/8//v/+//7//j/
9//2//b/9v/2//X/9f/3//j/+f/6//n/+f/4//f/+f/4//j/+P/6//r/+v/6//z//P/7
//r/+f/5//r/+v/6//n/+P/4//n/+f/5//j/+v/3//f/9//2//j/+P/4//f/+P/5//r/
+P/5//n/9//1//b/9v/3//f/9//3//f/9//2//b/9v/4//j/+P/4//b/8//w/+3/8f/1
//n//f/7//b/9v/4//j/9v/2//b/9v/4//b/9v/2//j/+f/5//j/+P/6//r/+v/5//n/
+P/3//f/+f/6//r//f/+//////////////8AAAAA//8AAAEA/v/+//v/+v/3//X/8//y
/+7/6//p/+j/5f/l/+X/5//p/+3/7v/u/+v/6//s/+z/7P/s/+z/7f/s/+7/7//v/+//
7//w//D/8v/z//P/8//x//H/8f/x//H/8f/y//L/8//1//b/9//x//P/9f/3//3/AQAH
AAkACgAKAAoACgAPABYAHAAgACIAHQARAAkA+P/g/8n/vP+x/5P/cf9e/17/Yf9l/27/
fP+O/57/qf+z/73/w//L/9L/1P/a/9//5f/q/+3/8P/2//v/+//8//z//P/7//3//f/+
//7//f/+//3//P////////////3//f/9//3///8AAAAAAAAAAAEABAAEAAMAAgABAP//
//8BAAEAAQADAAIAAgACAAAAAAD/////AAABAAIAAwABAAEAAQACAAMAAwACAAIAAgAC
AAIAAgACAAEA/v/+//r/+P/3//n//f///wAAAQABAAEAAQABAAIAAgAAAAAAAgABAP7/
/v/8//v/+v/5//b/9v/1//T/8//z//P/8//x//H/8P/v/+3/6//q/+n/6v/p/+j/6P/m
/+X/5P/j/+f/5//o/+n/5//n/+j/6P/s/+3/7f/t/+7/7v/u//D/7//u/+//7v/u//D/
8f/x/+//7//v/+7/8P/w//D/8f/x//D/8P/w//D/8f/x//D/8f/x//L/8v/u/+z/6f/m
/+v/7v/x//b/9v/2//X/8//x//L/8//0//X/9f/0//T/9P/0//T/9P/z//P/8v/y//X/
9//4//f/9f/0//T/9P/1//b/9//4//b/9f/1//X/9//3//f/+P/6//r/+f/5//f/9v/1
//T/9v/3//f/9//1//T/9P/0//b/9v/2//b/+P/4//f/9v/z//P/9P/0//f/9//3//j/
9//3//f/9v/1//H/8P/v//P/9v/3//j/+P/4//j/+P/6//v/+//5//f/+P/4//n/+P/3
//b/9f/3//b/9v/2//j/+P/4//j/+f/5//n/+f/5//n/+f/5//X/9P/0//r//P/6//r/
+v/6//n/9v/1//T/9v/3//f/9v/2//j/+P/4//j/+f/5//n/9v/3//f/9v/6//z//v//
/wAAAQACAAQAAQD////////+//7/+//6//n/9//1//T/8P/t/+v/6v/p/+n/6f/r/+7/
8f/x//D/7f/t/+7/7v/r/+r/6f/p/+j/6v/r/+v/7f/v//L/9P/1//X/9P/z//P/8//z
//P/8//z//T/9P/y//P/8//z//X/9//9//////8DAAkACwAOABAAEAAOABEAFgAYABwA
HgAZAA0ABQD0/9r/x/++/6//j/9t/2L/aP9l/2X/bv96/4r/mP+h/6v/s/+//8n/0P/Y
/9z/3//h/+j/7f/u//D/9f/3//f/+P/5//n/9//3//j/+P/6//z//P/8//v/+//7//v/
+f/5//n/+f/8//z/+//6//n/+f/7//r//P/8//z/+//5//v/+//7//n/+P/4//j/+v/6
//n/+f/5//n/+f/5//z//f/+/wAA//////7//v/7//r/+f/4//j/9//0//T/9P/0//X/
+f/7//v/+v/5//n/+f/5//n/+f/4//X/9P/3//f/9f/2//X/8//x/+//8P/w/+//7v/q
/+n/6P/n/+X/5f/k/+P/5P/j/+P/4//i/+H/4P/g/+H/4f/h/+H/4v/h/+H/4f/g/9//
3//e/+H/4//k/+X/4//i/+H/4v/l/+b/6f/q/+j/6v/r/+v/6v/p/+j/5v/l/+T/4//j
/+f/6P/q/+z/7P/t/+3/7P/q/+n/6f/o/+f/6P/o/+j/6P/o/+j/6v/p/+j/5v/j/+f/
6P/n/w==
         </WaveFormData>
      </LeadData>
      <LeadData>
         <LeadByteCountTotal>10000</LeadByteCountTotal>
         <LeadTimeOffset>0</LeadTimeOffset>
         <LeadSampleCountTotal>5000</LeadSampleCountTotal>
         <LeadAmplitudeUnitsPerBit>4.88</LeadAmplitudeUnitsPerBit>
         <LeadAmplitudeUnits>��V</LeadAmplitudeUnits>
         <LeadHighLimit>2147483647</LeadHighLimit>
         <LeadLowLimit>268435456</LeadLowLimit>
         <LeadID>V2</LeadID>
         <LeadOffsetFirstSample>0</LeadOffsetFirstSample>
         <FirstSampleBaseline>0</FirstSampleBaseline>
         <LeadSampleSize>2</LeadSampleSize>
         <LeadOff>FALSE</LeadOff>
         <BaselineSway>FALSE</BaselineSway>
         <ExcessiveACNoise>FALSE</ExcessiveACNoise>
         <MuscleNoise>FALSE</MuscleNoise>
         <LeadDataCRC32>3077952952</LeadDataCRC32>
         <WaveFormData>
+P/4//j/+P/2//b/9v/2//f/+P/5//r/+f/4//f/9v/0//T/9P/0//L/8v/y//L/8//0
//X/9v/2//b/9v/2//X/9P/z//L/9P/0//T/9P/z//L/8f/w//L/8v/y//L/8f/w/+//
7v/s/+z/7P/s/+7/7v/u/+7/7v/u/+7/7v/s/+z/7P/s/+7/7v/u/+7/7v/u/+7/7v/u
/+7/7v/t/+3/7v/u/+7/7f/t/+3/7f/w//D/8f/y//D/8v/z//T/9//3//j/+f/5//n/
+v/6//f/9//5//n/+//+/wAAAgD+//z/+f/2//T/8v/w/+z/6v/p/+j/6//s/+7/7v/u
/+3/7f/s/+z/6f/o/+j/6P/p/+r/6//r/+j/6P/q/+r/6P/p/+n/6f/r/+v/6//q/+n/
6P/o/+f/6P/p/+r/6//t/+3/6v/q/+//9v8AAAYADAATABwAKwBAAFwAfgCeAL8A1QDX
AM0AtgCJAFkAKQDu/6H/Sv/3/sL+tv7G/t/++v4V/y//TP9n/4D/kf+k/7L/uv/A/8r/
1P/X/+D/6//y//L/8//y//X/+P/5//r//P///wEAAwADAAQABQAEAAUABAADAAQABQAF
AAYABgAGAAYABgAHAAcABwAIAAwADQAPABAADwAPAA4ADQAOAA8AEAASABIAEgASABIA
EgASABIAFAAWABYAFgAYABkAGQAaABoAHAAdAB4AIAAgAB4AHAAdAB8AIQAjACQAJgAq
ACsAKwAsAC0ALgAwADQANAA1ADYANgA1ADUANQAzADMAMwAzADYANwA4ADkAOAA1ADIA
MAAwADAALgAtACkAJwAlACMAHwAcABoAGAAWABYAFQATABEADwANAAoACAAGAAUABAAD
AAEAAQAAAP3/+//5//n/+f/4//f/9//2//T/8//z//L/8v/y//L/8P/v/+7/7v/v/+//
7v/u/+z/7P/s/+z/7P/t/+7/8P/v/+7/7f/r/+3/7v/v/+//7//v/+//7//x//H/8f/y
/+//7//u/+z/6v/r/+3/7v/x//L/8//0//P/8//0//T/9f/1//b/9v/0//T/8//y//X/
9v/3//j/9//2//X/9f/3//f/9v/2//b/9//5//v/+v/5//b/9f/3//f/9//2//T/9P/0
//T/9P/0//T/8//1//T/9P/z//H/8f/x//H/8v/y//H/7//t/+3/7v/u/+7/7v/u/+7/
7v/t/+3/7f/t/+3/7f/t/+7/7//w//H/7//u/+7/7v/w//D/8P/v/+3/7P/s/+z/7v/t
/+v/7v/w//D/8P/w/+//7v/t/+v/7f/u/+7/7v/w//H/8v/z//P/8v/y//L/9P/2//f/
+P/3//f/+P/5//n/+f/6//r/9//3//n/+f/5//r/+v/6//v//P/8//z/+v/4//b/8v/t
/+v/6f/r/+z/7v/u/+7/7f/t/+z/7P/s/+z/7f/u//D/8P/w/+//7f/s/+3/7P/s/+3/
7f/t/+v/6f/n/+T/5//q/+7/8f/w/+//7v/t/+//7//w//L/9//8/wIABAAKABEAGgAn
ADwAWAB6AJwAtwDHAM0AxQCyAI8AZQA3AP7/uf9k/w3/0P62/rz+1/70/hX/N/9S/2f/
fP+P/6L/sv+8/8L/zP/U/9n/4v/r//D/9P/1//T/9//6//v/+f/6//z//f/9//3//v//
/wEAAwADAAMABwAJAAoADAAOAA4ADgAOAA0ADQANAA4ADwAPABAAEAARABEAEAAPAA4A
DQAMAAwAEQASABMAFAAWABYAFgAYABkAGAAXABgAGwAbABwAHAAbABsAGwAcABwAHAAc
AB8AIgAjACQAJAAoACwALQAtACwALQAuADAAMAAwADEAMgA0ADUANwA5ADkAOQA5ADkA
OAA3ADYANQA2ADUANAA0ADEAMAAtACsALAArACoAKQAlACIAIAAeABsAGgAYABUAFQAT
ABEADgAMAAoACQAIAAcABQAFAAQAAQD///3//f/7//r/+f/5//b/9P/z//P/8v/y//L/
8v/y//H/8P/w//H/8f/w//D/7v/u/+7/7v/u/+//8P/y//D/8P/w/+//8f/y//P/8//z
//P/8//z//L/8f/w//D/8v/z//P/8v/w//H/8//0//b/9v/2//b/8//z//T/9P/x//H/
8v/y//b/+P/5//r/+P/4//j/+P/6//r/+v/7//n/+f/4//j/9f/1//b/9//4//n/+P/5
//f/9//3//b/9v/2//b/9v/0//T/9P/z//H/8P/w/+//8f/x//H/8f/y//L/8f/v//H/
8f/y//L/8P/w//D/8P/u/+3/7f/t/+//7//v/+//7//v/+//7//x//D/8P/w//D/8P/w
/+//7f/s/+z/7P/q/+v/6//r/+//7//v/+7/7v/u/+7/7v/t/+z/6//p/+z/7v/v//D/
8f/x//H/8f/w//D/8f/y//D/8v/z//T/9//3//j/+f/5//n/+v/6//f/9//5//n/9//4
//j/+P/3//j/+P/4//j/9v/0//D/6v/n/+T/5f/o/+z/7v/w/+z/6//p/+j/6P/o/+n/
6v/q/+r/6v/p/+X/5P/l/+T/5v/p/+v/7f/s/+v/6v/o/+j/6P/p/+n/6f/p/+n/6f/p
/+f/6v/s/+3/8v/8//7/AAAHABIAIwA2AFAAcgCWALMAxwDJAMcAvACbAG8APQACALn/
YP8H/8L+oP6m/r/+3v4B/yP/Qv9d/3L/hf+Y/6r/sv+6/8b/zP/T/9j/3//m/+z/8f/y
//X/+P/5//v//P/+/////////wAAAQD//wEAAQABAAIAAwADAAQABgAGAAYABgAJAAkA
CQAKAAoACQAJAAgACwANAA4ADwANAA0ADQAOABAAEAAQABAAEQASABMAFgAVABQAEwAU
ABYAFwAZABoAGQAZABkAGgAdAB4AHwAjACQAJQAmACYAJwAqACoAKQAtAC8AMQA0ADQA
NAA1ADYANgA1ADUANQA3ADcANwA3ADcANwA3ADcAOQA3ADUANAA0ADQAMgAxAC8ALQAr
ACkAKAAmACUAJAAeABwAGQAVABUAEwARAA4ADgAMAAsACgAGAAMAAgAAAAEA///9//3/
+v/4//b/9f/1//T/9P/1//P/8v/x//D/8f/x//H/8v/x//H/8P/w//D/8P/w//D/7//v
/+//8P/w//D/8P/v/+3/7v/v/+//8f/x//H/8f/u/+3/7P/s/+7/8f/z//T/8v/z//X/
9v/0//T/9P/0//b/9//5//r/9//1//T/8v/z//T/9P/0//b/9v/2//b/9v/2//b/9//1
//X/9P/0//X/9f/2//f/9f/1//P/8//1//X/9f/0//T/9P/0//T/9v/2//b/9f/0//L/
8f/v//H/8f/x//H/8P/w/+//7f/r/+v/7P/s/+7/8P/y//T/9P/z//P/8//x//H/8f/x
/+//7//v/+//8f/w//D/8P/y//L/8v/x//D/7v/t/+z/7P/t/+3/7f/v/+3/7f/s/+r/
7P/s/+z/7P/u/+7/7v/t/+v/7P/s/+z/7//v/+//7//w//D/8f/y//L/9P/1//b/+P/5
//v//f/7//n/+P/2//j/+f/8//3//P/8//v/+v/5//r/+v/6//j/9v/0//D/7f/r/+n/
6//t//D/8f/y//D/7//t/+z/6//q/+r/6v/p/+j/5//l/+b/5v/o/+j/6P/p/+n/6f/p
/+n/6f/o/+r/6v/r/+v/6f/p/+n/6f/n/+n/7P/w//H/9P/8/wIABgAPAB4ALwBIAGwA
kACyAM8A2QDXAM8AsgCDAE0AEwDM/2//Dv+//pT+lP6w/s3+7P4R/zH/UP9t/4T/k/+g
/6j/sv+8/8b/0P/b/+j/7f/u//D/8//y//X/+P/5//n/+v/8//3/+v/5//n/+f/6//3/
/v////7//////wAAAgACAAIAAgABAAEAAQACAAIAAQABAAAABAAHAAkACwAJAAkACQAK
AA4ADgAOAA4ADgAOAA4AEAAQABAAEAASABMAEwAUABQAFQAVABUAFgAZABoAGwAfACAA
IQAiACIAIwAmACYAJQAoACkAKgAsACwALAAtAC4ALwAvADAAMQAyADMANAA1ADQAMwAy
ADEAMQAvAC0ALAAqACoAKAAnACMAIQAfAB0AHgAcABsAGgAVABQAEgAPAA8ADQALAAgA
BAACAAEAAAD9//v/+//6//v/+f/3//f/8//y//H/8f/v/+7/7v/v/+7/7v/u/+7/7v/t
/+z/7P/r/+v/6v/q/+r/6v/q/+r/6v/r/+z/7v/s/+z/7P/r/+v/7P/t/+3/7f/t/+3/
7f/u/+//8P/y//H/8f/w/+7/7P/t/+//8P/y//L/8v/y//L/8//1//b/9P/z//P/8v/1
//b/9v/2//T/9P/0//T/9v/2//b/9//1//X/9P/0//L/8f/x//H/8v/z//L/8//1//X/
9f/0//H/8P/v/+7/8f/y//P/8//1//T/9P/z//P/8//z//P/9P/0//P/8f/z//P/9P/0
//P/8v/x//D/7v/t/+3/7f/u/+//8P/x//H/8f/x//H/7//u/+7/7v/v//D/8f/x/+7/
7P/r/+r/7v/x/+//7f/s/+z/7P/s/+z/7//w//H/8f/v//D/8P/w//H/8f/x//H/9P/0
//X/9v/4//r/+//8//z/+//7//v/+f/5//r/+v/7//v//f/9//3//v/+//7/+v/6//n/
+P/5//j/9//0/+//7f/r/+3/8P/y//L/8v/x//H/8P/w/+3/7P/s/+z/7f/u/+//7//u
/+7/8P/w/+7/7//v/+//7//v/+//7v/w//D/8f/x//D/7//u/+3/7//v//D/8P/1//r/
AAAKABIAGwAmADEAQABeAIQAqADHANsA4wDdAMIAkQBdACcA7P+j/0z/Af/Q/sT+0v7p
/gT/I/85/07/af+E/53/sP+8/8b/0P/W/9r/4f/o//H/9P/4//v/+v/9/wAAAQABAAIA
BAAFAAUABQAGAAcABgAHAAYABQAIAAsADQAQABIAEgASABIAEQARABEAEgATABMAFAAU
ABUAFQAUABMAFAAVABYAGAAaABoAGgAaABgAGAAYABoAHwAgACEAJAAjACMAJAAkACcA
JwAnACgAKgAqACoALQAsAC0ALgAuADIANgA3ADcANQA1ADUANgA6ADoAOwA8AD0APQA+
AD8APwA/AD8APwA/AD8APwA/AD4AOwA4ADYANwA4ADcANwAzADEALwAtACwAKgApACgA
JQAkACIAHwAdABsAGQAWABYAFAATABIADwANAA0ADAANAAsACQAJAAkACAAHAAcAAgAA
AP/////+//7//v/+//3/+//5//j/+//7//r/+v/8//z//P/8//n/+f/5//r/+P/4//j/
9//5//r/+//7//v/+//7//v/+v/5//j/+P/6//v/+//6//r/+//9//7/AAAAAAAAAAAB
AAEAAgACAAEAAQACAAIAAQACAAIAAgAAAAAAAAAAAP///v/9//3/AAABAAEAAgAAAP//
/////wEAAQD//////f/9//3//P///wAAAQACAAAAAAAAAP//AQAAAAAA///8//v/+v/5
//v//P/8//v/+v/5//n/+P/4//j/+P/4//j/9//3//f/+f/5//n/+f/7//v/+//7//r/
+P/3//b/9v/2//b/9f/1//T/9P/0//L/9f/3//n/+P/4//j/+P/4//b/9v/2//X/9f/2
//b/9v/1//X/9f/1//j/+P/5//r//P/+////AAD+//3//f/9//7///8BAAIAAQABAAMA
AwABAAIAAgACAP7//v/9//z//P/6//j/9P/z//H/7//x//P/9v/3//j/9P/z//H/8P/y
//L/8//0//L/8v/y//H/8P/w//L/8v/0//X/9f/1//P/8//z//L/8v/y//P/8//x//H/
8f/x//H/8//4//r//f8CAAQADAASABkAJgA3AFAAbgCOAK4AxwDPAM0AwQCmAH8AUwAh
AOL/l/9A//f+yv7A/tL+8f4S/zP/S/9e/3P/iP+b/6z/vP/I/9D/1v/e/+f/7P/x//L/
9P/7//3/AQAFAAcABAAEAAUABQAHAAcACAAJAAkACwALAAsADAANAA0ADgAOAA4ADgAO
AA0ADQANAA4AEQARABIAEgAUABUAFQAVABUAFQAVABYAGAAYABgAGAAYABgAGAAaABwA
HAAcAB4AHwAfACAAIAAjACMAIwAkACYAJgAmACkAKAApACoAKgArAC4ALgAtADEAMwA1
ADgAOgA6ADsAPAA7ADsAPAA9ADsAOwA7ADsAOQA5ADkAOQA6ADkAOAA4ADYANgA0ADMA
MQAvAC0AKwApACYAJAAiAB8AHgAcABkAFQATABEADgAKAAgABwAGAAUAAwADAAIAAgAB
AAAAAQD///7//f/9//j/9v/1//X/8v/y//L/8v/z//P/8//0//X/9f/0//T/8v/y//L/
8v/x//H/8f/y//D/8P/w/+//8P/y//T/9f/z//P/8//z//P/8//z//T/9v/3//f/9v/0
//X/9//4//r/+v/6//r/9//3//j/+P/4//n/+//8//3//v/+//7//P/8//z//P/+//7/
/v/////////+//7/+//7//z//f/9//3/+//7//n/+f/5//j/+f/6//v//P/7//r/+f/3
//X/9P/0//P/9P/1//b/9//4//j/9//1//X/9f/2//b/9P/0//T/9P/0//P/8//z//L/
8f/w/+//8f/x//H/8f/z//L/8v/y//L/8v/y//H/8f/w//D/8P/y//P/8//z//P/8//z
//D/8P/u/+7/7v/u//D/8P/w/+//7//w//D/8P/x//H/8f/x//T/9P/1//b/+P/6//v/
/P/8//v/+//7//v/+//8//z/+f/5//v/+//7//z//P/8//r/+v/5//j/+P/2//T/8P/u
/+3/7P/v/+7/8P/w//D/7//v/+7/7v/t/+z/7P/s/+r/6v/q/+n/6v/q/+z/7P/s/+3/
7f/t/+v/6//r/+r/6//s/+7/7//x//H/8f/x/+//8f/0//b/+/8AAAQACAAQABcAJgA3
AFAAcgCUALIAyQDRAM8AwwCmAHkARQAPAND/e/8g/9f+sP6y/sr+6f4G/yX/Pf9W/3P/
jv+f/6r/tv/A/8r/1P/a/9//5v/t//L/9v/3//j/+//+//////8AAAIAAwADAAMABAAF
AAMABQAFAAUABQAFAAQABAAIAAoADAAOAA4ADQAMAAwADwAPABAAEAAUABUAFQAVABMA
EwATABQAFgAWABYAFgAUABQAFAAWABoAGgAaABwAHgAfACEAIgAhACEAIQAiACYAJgAm
ACkAKAApACoAKgAsADAAMQAxADAAMQAyADQANQA0ADQANAA4ADkAOwA9ADsAOwA7ADsA
OQA5ADkAOQA6ADkAOAA4ADUANAAxAC8ALgAtACwAKwAmACIAHwAcABsAGgAYABUAFQAT
ABEADgAKAAgABwAGAAcABQAFAAQAAQD///3//f/9//z/+//7//j/9v/1//X/8//y//H/
8P/y//H/8P/w//H/8f/w//D/8P/w//D/8P/x//H/8f/y//D/8P/w/+//8f/y//P/8//x
//H/8f/x/+//7//v//D/8v/1//f/+P/3//f/+P/4//j/+P/4//j/9//3//j/+P/3//f/
+P/4//f/+P/4//j/9v/2//b/9v/4//j/+P/5//f/9//2//b/9f/1//b/9//3//f/9f/1
//X/9f/1//T/9v/2//b/9v/0//T/9P/z//H/8P/w/+//8v/z//T/9f/1//T/8v/v//D/
8f/z//T/9P/0//T/9P/y//H/8f/x/+//7//v/+//7//v/+//7//x//D/8P/w//D/8P/w
/+//8f/w//D/8P/w//H/8f/x//D/7//u/+z/8f/z//T/9P/z//L/8f/w/+7/7v/u/+3/
7f/u/+7/7v/t/+3/7f/t/+//8P/y//T/9P/2//f/+P/3//f/+P/5//r/+//9//7//P/7
//z/+//9//7//v/+//z//P/7//r/+v/4//b/8v/v/+3/6//t/+z/7v/u/+7/7//v/+7/
7v/r/+r/6v/q/+r/6v/q/+n/6v/q/+z/7P/q/+v/6//r/+n/6f/p/+j/6v/q/+v/6//t
/+3/7f/t/+3/7//w//D/8//4//z/AAAKABcAKAA9AFYAdACWALoA0QDXANkAywCmAHcA
QQADALr/Yf8G/7/+oP6m/sD+4f4E/yP/P/9a/3f/jP+d/6z/uP/A/8b/zv/Y/+H/5v/t
//D/8P/x//P/9//7//3///8AAAIAAwABAAEAAgADAAMABQAFAAUABgAHAAcACAAIAAgA
CAAIAAsACwALAAwADQANAA4ADgAOAA8ADwAPAA8ADwAPABAAEgASABIAEgASABIAEgAU
ABgAGAAYABoAGgAZABkAGAAbABsAGwAcAB4AHgAeACEAIwAlACcAKAAsADAAMQAxAC8A
LwAvADAAMgAyADMANAA1ADUANgA3ADcANwA3ADcAOQA5ADkAOQA3ADUAMwAyADEAMgAx
ADEALQArACkAJwAjACAAHgAcABsAGgAYABUAEQAPAA0ACgAKAAgABwAGAAMAAQABAAAA
AQD///3//f/9//z/+//7//b/9P/z//P/9P/0//T/9P/0//P/8v/y//L/8f/v/+7/8P/w
//D/8P/t/+3/7f/u//D/8P/w/+//7//w//H/8f/v/+//7//v//D/8f/y//T/8v/z//P/
8v/y//P/9f/2//T/9P/0//T/8f/x//L/8v/y//P/9f/2//X/9v/2//b/9//4//n/+v/4
//j/+P/5//v/+//6//r/9//3//j/+f/5//n/9//3//f/9//3//b/9f/0//P/8v/0//T/
9P/z//P/8v/y//H/7//v/+//7//w//D/7//t/+//7//w//D/7//u/+3/7P/t/+3/7v/v
/+//7//v/+//8f/x//H/8f/v/+7/7v/u/+7/7v/u/+3/7v/u/+//8P/v/+//7v/t/+z/
6//q/+j/6//r/+z/7P/q/+r/6v/q/+z/7P/s/+v/6//s/+z/7P/t/+3/7f/t/+7/7v/v
//D/7//w//D/8P/z//P/9P/1//X/9f/2//b/8//z//X/9f/1//b/9v/2//L/8v/x//D/
8//y//H/7v/o/+X/4v/j/+T/5v/m/+b/5v/n/+f/6P/l/+T/5P/k/+P/4v/h/9//4f/i
/+X/5v/k/+X/5f/l/+f/5//n/+b/5P/k/+X/5f/l/+X/5f/l/+n/6f/o/+r/8//8/wAA
BAAOABMAGAAlADwAWgB6AJ4AvwDVANsA1wDAAJUAYwAtAPD/o/9G/+/+uP6q/rr+1f7w
/gv/Kf9C/1//dv+L/6D/rP+2/77/yP/O/9X/3v/n/+7/8v/z//P/9f/3//f/+f/6//z/
/f/8//v/+//7//7/AQACAAMAAwADAAIAAgAFAAYABwAIAAgABwAGAAYACQAJAAoACgAM
AA0ADQANAA8ADwAPABAAEAAQABAAEAATABQAFQAYABcAFgAVABYAFwAXABgAGAAaABsA
HAAeAB4AHgAeACEAIwAlACcAKAAnACoAKgApACkAKQApACoALgAwADMANgA1ADUANgA3
ADgAOQA6ADsAOwA7ADsAOwA5ADcANQA0ADMANAAzADMAMAAtACoAJwAmACQAIwAiAB0A
HAAaABcAFQATABEADgAOAAwACwAKAAYAAwACAAAAAgABAAAAAQD///7//f/9//r/+P/3
//f/9v/2//b/9v/z//H/7//u/+//7//u/+7/8P/w//D/8P/t/+3/7f/u/+//8P/x//H/
7v/u/+7/7f/v//H/8//1//P/8//z//T/9P/1//X/9P/0//X/9//4//f/9v/1//T/9f/1
//b/9v/1//X/9v/2//n/+v/6//r/+P/4//j/+P/4//j/+P/5//r/+//7//z/+//7//z/
/f/8//v/+P/3//j/+f/6//r/+P/4//j/+P/6//r/+v/5//f/9v/2//X/8//z//P/8//0
//T/8//x/+//7//w//D/8//0//X/9v/0//P/8//z//X/9f/1//X/9f/1//X/9f/z//L/
8v/y//L/8v/y//H/8f/w//D/8P/w//H/8f/x//P/8//0//P/8v/x//D/8P/w//D/7//x
//L/8v/y//H/8f/x//H/8v/y//P/9P/y//T/9f/2//f/9//4//n/+//7//z//P/9//3/
/////wEAAgACAAIA///+//z/+v/4//b/9P/w/+7/7f/s/+//8P/y//L/8v/z//P/8v/y
//D/7v/t/+z/7f/u/+//7//u/+7/8P/w/+//7//u/+3/8P/x//L/8v/x//D/8P/v/+3/
7f/t/+3/7f/v//D/8v/5//7/AAAGABAAHQAqAD8AVgByAJIAsADJANMA0QDBAKAAcwBD
ABEA0v+B/yj/4f6+/sL+2v7z/g7/J/9B/1r/c/+M/6H/rv+4/8D/xv/M/9T/2//k/+v/
8P/w//P/9P/3//r/+//9//7/AAABAAEAAQACAAMABQAHAAcABwAGAAcABwAIAAkACAAH
AAYABwAHAAcACAALAAsADAAMAAwADQANAA0AEAARABIAFAAUABQAFAAUABQAFAAUABYA
GAAYABgAGgAbABsAHAAcAB0AHQAdAB4AIAAgACAAIwAiACMAJAAkACYAKgArACsALgAv
ADAAMgA0ADQANQA2ADcANwA4ADkANwA3ADcANwA1ADUANQA1ADYANQA0ADQAMgAyADAA
LwArACkAJwAlACQAIgAhACAAGwAaABgAFQAQAA0ACgAGAAYABgAHAAgABwAFAAUABAAC
AP///P/7//v/+v/5//n/+P/2//X/9f/0//T/9P/0//T/8//y//L/8f/x//D/8P/y//L/
8v/y//D/7//u/+7/7//w//H/8f/v//D/8f/x//H/8f/x//H/8//z//P/9P/y//P/8//y
//T/9f/3//j/9v/2//b/9v/1//X/9v/2//P/8//0//T/9//4//j/+P/6//r/+v/6//r/
+v/6//v/+//7//r/+v/7//v//P/9//v/+//5//n/+//7//v/+v/6//r/+v/6//j/+P/4
//f/+P/4//n/+f/2//X/9P/z//X/9v/2//X/9f/1//b/9v/0//T/9P/0//T/8//z//P/
8//z//P/8//1//X/9f/1//T/8v/x//D/8P/w//D/7//x//D/8P/w/+7/7//v/+//7f/t
/+3/7P/v/+3/7v/u/+z/7v/u/+7/7v/v//D/8f/x//P/9P/0//T/9P/z//L/8f/x//D/
8P/w//D/8v/z//T/9v/3//n/+//7//v//P/8//v/+//9//3/+//8//z//P/7//z//P/8
//z/+v/4//T/8P/t/+r/6//u//D/8P/w/+7/7f/r/+r/6v/q/+v/7P/s/+z/7P/r/+j/
6P/q/+r/6P/p/+n/6f/n/+f/5//m/+f/6P/q/+v/6//r/+v/6//r/+3/8P/0//X/+v8A
AAQACgARABwAKwBAAF4AgACkAMEA0QDTAM0AuACLAFsAKwDu/53/QP/t/rD+nv6u/sv+
7P4R/zH/TP9n/4L/lf+i/67/uP/C/8r/zv/T/9z/5//y//j/9f/0//f/+v/7//3//v8A
AAEA/////wAAAQADAAUABQAFAAYABwAHAAgACAAIAAgACAAJAAkACQAKAAsACwAMAAwA
DgAPAA8ADwANAA0ADQAOAA4ADgAOAA4AEQASABMAFgAXABYAFQAWABgAGQAbABwAGwAb
ABsAHAAeAB4AHgAhACIAIwAkACQAJAAoACkAKQAqACsALAAuADAAMAAxADIAMwAzADQA
NQA4ADkAOgA7ADoAOQA4ADcANwA1ADMAMgAuAC4ALAArACkAJwAlACMAIQAeABwAGgAW
ABQAEQANAA0ACwAJAAYABgAEAAMAAgAAAP3//P/6//n/9//1//X/8v/w/+7/7f/s/+r/
6f/p/+b/5v/m/+b/6P/n/+b/5v/p/+n/6P/o/+b/5v/m/+b/5f/l/+X/5v/o/+j/6P/n
/+f/6P/p/+n/6//r/+v/6//q/+n/6P/o/+j/6f/p/+j/6f/r/+7/8P/v/+7/7f/s/+v/
6//s/+z/6//r/+z/7P/v//D/8P/w/+//7v/t/+z/7P/s/+z/7f/v/+//7v/u/+z/6//r
/+v/7v/v/+7/7//u/+3/7P/q/+r/6v/q/+r/7P/s/+z/6//r/+r/6v/p/+n/6f/p/+n/
7P/s/+v/6f/o/+f/5//m/+b/5v/m/+b/5P/j/+P/4//k/+X/5v/n/+X/5f/l/+X/4//i
/+L/4v/k/+T/5P/j/+P/4v/i/+L/5P/l/+X/5f/j/+P/4//i/+H/4//k/+T/5v/j/+L/
4f/g/+D/4P/g/9//4P/i/+P/5P/m/+f/6P/p/+n/6P/o/+j/6P/q/+v/7P/r/+v/7P/t
/+7/7//x//L/7//v//H/8f/x//L/8v/y//H/8v/y//L/8P/u/+z/6P/k/+H/3v/f/+D/
4v/i/+L/4//j/+L/4v/h/+D/4P/g/97/3v/e/93/3P/c/97/3v/g/+H/4f/h/+H/4f/h
/+D/3v/e/9//3//f/9//3//f/+H/4//o/+r/6//u//T/+P/+/wkAFAAlAD4AXAB+AKAA
vQDJAMkAxwCwAH0ARwARAM7/ef8a/8f+lv6O/qT+w/7m/gf/Jf88/1f/dP+J/5r/pv+0
/7z/wv/G/8//1v/Z/97/5P/p/+j/6//u/+//7f/u//D/8f/y//P/9f/3//X/9//3//f/
+P/5//n/+v/+//7//v/+/wEAAQABAAIAAwADAAQABAAFAAUABAADAAUABQAFAAYABgAG
AAYABgAGAAYABgAIAAwADAAMAA4ADwAPABAAEAAPAA8ADwAQABIAEgASABUAFAAVABYA
FgAbACAAIgAjACEAIQAhACIAJgAmACcAKAAqACsALQAvACwAKwAqACkAKgArACwALQAr
ACkAJwAmACQAJAAiACEAHQAbABkAFwAXABQAEgAQAA0ADAAKAAcABQADAAEA/v/8//r/
+f/4//b/8//y//D/7//t/+v/6//p/+j/5//n/+L/4P/f/9//4P/g/+D/4P/e/93/3P/c
/93/3f/c/9z/3f/e/9//4P/d/93/3f/e/9z/3P/c/9v/2//c/93/3f/d/93/3f/d/93/
3//h/w==
         </WaveFormData>
      </LeadData>
      <LeadData>
         <LeadByteCountTotal>10000</LeadByteCountTotal>
         <LeadTimeOffset>0</LeadTimeOffset>
         <LeadSampleCountTotal>5000</LeadSampleCountTotal>
         <LeadAmplitudeUnitsPerBit>4.88</LeadAmplitudeUnitsPerBit>
         <LeadAmplitudeUnits>��V</LeadAmplitudeUnits>
         <LeadHighLimit>2147483647</LeadHighLimit>
         <LeadLowLimit>268435456</LeadLowLimit>
         <LeadID>V3</LeadID>
         <LeadOffsetFirstSample>0</LeadOffsetFirstSample>
         <FirstSampleBaseline>0</FirstSampleBaseline>
         <LeadSampleSize>2</LeadSampleSize>
         <LeadOff>FALSE</LeadOff>
         <BaselineSway>FALSE</BaselineSway>
         <ExcessiveACNoise>FALSE</ExcessiveACNoise>
         <MuscleNoise>FALSE</MuscleNoise>
         <LeadDataCRC32>1990515062</LeadDataCRC32>
         <WaveFormData>
+v/6//r/+v/6//r/+v/6//v//P/9//7/+//6//n/+P/4//j/+P/4//b/9v/2//b/+P/4
//j/+P/6//r/+v/6//n/+P/3//b/+P/4//j/+P/1//T/8//y//T/9P/0//T/8v/y//L/
8v/y//L/8v/y//P/9P/1//b/9v/2//b/9v/0//T/9P/0//T/9P/0//T/9P/0//T/9P/0
//T/9P/0//b/9//3//j/9v/1//X/9v/2//f/+P/5//n/+v/6//z//P/8//3///8AAAAA
AAAAAAAAAAAAAAEAAwAHAAkACwAJAAcABQABAAEAAAD9//n/9f/z//P/8//2//f/9//2
//j/+P/4//b/9P/x//D/7//v/+//8P/x/+7/7v/v/+//7P/s/+z/7P/u/+7/7v/s/+v/
6//r/+r/6//s/+3/7v/w//D/7v/r/+3/8f/5/wAABwARAB4AMQBNAG4AlgDBAPIAHgE6
AUMBNQEOAd0ApgBiAAsAof8r/8/+uP7K/uH++P4T/yv/Rf9h/3r/j/+h/6//tv+6/8P/
zP/R/9r/6P/u/+//8P/y//P/9P/0//f/+f/8//7//P/+//7////+//7//v8AAAIAAgAE
AAYABgAFAAMAAgADAAMAAwAFAAcACAAJAAsACgALAAwACwANAA0ADQAOAA0ADwAPABAA
DgAPAA8ADwASABMAFQAWABYAFwAWABUAGAAaABsAHgAdAB4AHgAeACIAIwAlACYAKQAr
AC0ALQAtAC8AMAAzADYANwA4ADsAOwA8ADwAPAA7AD0APQA9AD8AQQBDAEUARABEAEMA
QABCAEEAPwA8ADkANwA3ADYAMgAvAC0AKgApACYAJAAiAB4AHAAaABYAFwAUABIAEAAO
AAwACgAKAAUAAwD///z/+v/5//r/+//3//X/9P/z//T/8v/x//D/7v/u/+7/7v/s/+z/
7P/r/+r/6v/q/+j/6f/p/+n/6v/p/+f/5v/l/+X/5f/l/+b/6f/q/+r/6//r/+v/6//r
/+j/5//m/+X/6P/o/+n/6v/s/+z/7P/s/+7/7v/w//D/8f/x//H/8f/x//D/8P/w//P/
9P/1//b/8//x//D/8P/x//H/8f/x//P/9P/1//b/9P/0//T/8v/y//L/8v/y//H/8P/v
/+7/7P/s/+z/7P/s/+3/7v/u/+z/7P/s/+z/7P/s/+z/6//q/+r/6v/q/+r/6v/p/+n/
6f/p/+j/5v/n/+f/5v/k/+f/6P/p/+r/6v/q/+r/6v/o/+j/6P/n/+f/5//n/+X/6f/p
/+X/6P/p/+r/6//s/+n/6P/n/+b/5v/n/+f/6P/p/+n/6v/s/+v/6//r/+v/7f/u/+7/
8P/w//D/8f/z//T/9P/0//T/8v/y//L/8//x//P/8//z//T/9f/2//X/9f/0//H/7f/n
/+X/5f/l/+b/5//n/+b/6P/o/+j/5v/m/+X/5v/n/+j/5//n/+f/5f/k/+T/4//i/+L/
4v/i/9//3v/d/9r/3f/h/+X/6P/l/+T/4//i/+L/4v/i/+X/6f/t/+//8P/1////CgAd
ADkAWgCEAK8A2gD+ABoBKwEnAQoB4QCsAGgAGQC3/0H/2f6q/rD+y/7m/gP/Jf89/1H/
aP97/43/nf+q/7L/u//E/8v/0v/Y/97/4f/k/+f/6f/r/+z/6v/r/+3/7v/s/+7/7v/v
//H/8v/z//b/9//4//v//v8BAAEAAAAAAAEAAQABAAMAAgACAAIAAwABAAMABQAFAAQA
AwACAAIABgAJAAoADAAOAA8ADwAPABEAEQASABIAEwAVABUAFQAXABgAGAAaABgAGgAb
ABwAHgAfACEAIgAlACcAKQApACsALQAuADEAMQAxADEAMwA4ADoAOwA8AD0APwA/AD8A
PQA9AD0APQA+AEAAQQBAAD8APQA6ADYANgA1ADYANgAyAC8ALQAqACoAJgAjACAAIAAe
ABwAGAAVABIAEAAOAAwACgAIAAgABQADAP///P/5//f/9//3//X/8//y//H/8v/w/+//
7v/s/+z/7P/s/+z/7P/s/+v/6v/q/+r/6P/o/+n/6v/s/+r/6f/p/+n/6//r/+v/7P/s
/+z/6//r/+n/6f/p/+n/6//r/+v/6//q/+r/6//s/+3/7v/v//D/7//u/+//7v/v/+//
7//v//L/8v/z//T/8v/y//L/8v/z//P/9P/2//X/9f/1//X/9P/0//T/9P/1//b/9//2
//X/9P/z//L/9P/0//T/9P/y//L/8v/y//H/8f/x//D/8P/w//D/8P/w//D/8P/v/+7/
7v/u/+7/7v/u/+3/7f/r/+v/6v/o/+z/7f/t/+z/6v/q/+r/6v/r/+z/7f/u/+7/7v/u
/+3/6//r/+v/6f/p/+n/6f/p/+v/6//r/+r/7P/s/+z/7P/q/+r/6v/q/+r/6//r/+z/
7f/t/+7/8P/w//H/8v/z//H/8v/y//T/9v/2//f/+f/4//j/+P/4//j/+P/4//n/+f/7
//v/+//8//3//v/9//v/+v/3//P/7v/r/+r/6f/u//H/8//0//P/8v/x/+7/7//t/+3/
7f/s/+v/6//r/+n/6P/o/+f/6P/q/+z/7v/s/+z/7P/q/+j/6f/q/+r/6v/q/+r/6v/o
/+j/6v/t/+3/7//1//j/+/8BABAAJQA7AFoAhACvANwABAEgATcBPQEkAfkAxACCAC8A
y/9X/+X+pP6m/sX+3v7//iH/Pf9V/27/f/+T/6P/rv+4/8H/yv/P/9b/3P/k/+v/7v/x
//P/9f/2//f/+f/8//7//P/+//7///////7//f/+/wAAAAACAAQABQAFAAQABAAIAAkA
CgANAAsACgAJAAkACgANABAAEQAPAA8ADwAQABMAFQAVABYAGAAZABkAGQAZABkAGgAa
AB0AHwAfAB8AHQAeAB4AIAAjACYAKAAqACoAKwAtAC4ALQAvADEAMQA0ADcAOQA9AD8A
PwA/AEEAQQBCAEIAQgBDAEUARQBFAEcARwBHAEcASQBKAEoASABJAEkASABGAEUAQwBD
AEIAQQA/AD4APAA5ADQAMAAsACwAKgAoACQAIwAgAB4AHAAXABQAEQAQABAADwAMAAoA
BQADAAMAAwAAAP////////z/+v/5//j/+v/6//r/+v/4//j/+P/3//b/9v/2//T/9P/1
//b/+P/2//X/9f/1//P/8//z//T/9v/2//X/9f/z//P/8//z//T/9f/2//f/+P/4//n/
+v/4//j/+P/4//n/+v/9//7//P/7//r/+f/4//j/+f/6//z//P/8//z//P/7//v//P/7
//v/+//7//z//P/8//z//P/8//z/+v/8//z//P/8//r/+v/6//r/+v/6//r/+v/4//f/
9v/0//X/9v/3//j/9//2//X/8//y//L/8v/y//X/9v/2//f/+f/5//j/9v/2//f/9//2
//X/9P/z//L/8//0//X/9v/0//T/9P/z//H/8f/x/+//8//z//P/8//z//P/8f/x//D/
8P/w//D/8P/x//L/8//0//L/8//z//T/8v/x//H/8v/0//X/9v/3//f/+P/4//r/+//8
//7/AQAAAP7//P/6//v//P/9//////8BAAEAAQADAAMAAwABAAEAAAD9//n/9f/z//P/
8//2//f/9//2//b/9v/2//T/8//x//H/8f/u/+3/7f/t/+z/7P/t/+3/7v/u/+7/7v/s
/+z/7P/q/+r/6//s/+z/7P/s/+z/7P/q/+r/7v/z//P/8//3//7/AQANACAANwBVAHwA
qADXAAgBKAFCAU0BPQEQAdUAlABEAN//af/1/qv+pP7A/tn+9P4V/zX/Uf9t/4T/k/+f
/6f/sv+8/8f/0P/b/+j/7v/u//P/9v/4//n/+v/6//r/+//9//7//f/+//3//f8BAAIA
AwAGAAUABAAFAAYABwAHAAYABgAJAAkACQALAAoACgAKAAsADQAPABEAEQARABEAEQAS
ABMAFQAVABYAFgAXABcAFwAYABkAGwAcAB0AHwAfAB8AHQAeAB4AIAAjACYAKAAqACwA
LQAvADAALwAxADMAMwA1ADcAOAA7AD0APQA9AD8AQABCAEMARABHAEkASQBJAEsASwBL
AEsASQBKAEoASABIAEcARQBCAEEAPwA/AD4APgA9AD0APAA6ADYAMwAwADAALgAsACgA
JAAgAB0AGgAYABYAFAAUABIAEQAOAAwACQAHAAcABwAEAAMAAwADAAIAAAD///7//P/8
//z//P/6//r/+v/5//j/+P/4//b/+P/5//r//P/6//n/+f/5//n/+f/5//r/+v/6//n/
+f/6//v//P/9//v/+//7//v/+//6//r/+v/8//z//P/8//3//v8BAAIA/v/9//z/+//+
//7///8AAAAAAAAAAAAAAAD/////AAD///////////z//P/8//z//v/+//7//P/8//z/
/P/8//v/+v/5//j/+f/6//v//P/7//v/+//6//r/+v/6//r/+P/4//j/9//4//j/+P/4
//b/9v/1//X/8//z//L/8P/0//X/9f/0//T/9P/0//T/8v/y//L/8v/0//T/9P/z//D/
7//u/+v/8//1//P/7//w//L/8v/y//L/8P/w//D/8P/w//H/8f/y//P/8//0//b/9v/3
//j/+f/5//r/+v/8//v/+v/6//v//P/8//z//P/8//z//P/9////AQABAAEAAAD///7/
+//9//z/+f/1/+//7f/t/+3/8v/z//P/8v/y//L/8v/w/+3/6//r/+v/6//r/+z/7f/q
/+r/6//r/+r/6v/q/+r/6v/q/+r/6P/o/+n/6v/q/+j/6P/o/+j/6v/q/+r/6//t/+//
8//6/wMADwAgAC8ARQBmAJQAwQDwABoBOAFHATkBCgHRAJoAWAADAJn/I//R/rz+zv7h
/vj+Ff8t/z//Wf92/43/n/+r/7j/wP/H/87/0f/a/+L/5v/p/+7/8P/x//L/8v/y//P/
9f/2//j/+v/6//v/+f/4//f/+P/6//z/AAAEAAMAAwACAAIAAwADAAMABQAEAAQABAAF
AAMABQAHAAcACAAJAAoADAAMAA0ADAAMAA4ADwAPAA8AEgATABUAFgAVABcAFwAXABoA
HAAdACAAHgAgACEAIgAiACMAJQAmACgAKwAuAC8AMAAxADEAMwA3ADcANwA5ADoAPAA9
AD4APwBBAEEAQQBDAEMAQwBDAEIAQgBBAD4AQAA/AD0AOgA5ADcANwA2ADUAMwAyADAA
LAAoACUAIgAiACAAHgAaABkAFgAUABIAEAAOAAwADAAIAAcABAACAAAA//8AAAEA+v/3
//X/8//z//L/8v/y//D/8P/w//D/8P/w//D/7//u/+7/7v/s/+n/6f/p/+r/6v/p/+n/
6f/q/+v/7P/u/+7/7v/t/+3/7P/r/+r/6f/r/+v/6//r/+z/7P/t/+7/7//w//H/8v/y
//L/9P/0//X/9f/1//X/9P/0//X/9v/1//T/8//y//L/8f/x//L/9f/1//X/9f/y//L/
8v/y//T/9P/0//L/8v/y//L/8v/1//b/9//4//b/9v/2//b/9f/1//X/9P/x//D/7//u
/+//8P/x//H/7//u/+3/7P/s/+z/6//r/+3/7f/s/+r/7v/v/+//7v/u/+7/7v/u/+3/
7P/r/+r/7P/s/+z/6//r/+v/6//p/+f/6//t/+3/7P/q/+r/6v/q/+r/6v/q/+r/6v/r
/+v/7P/s/+v/6//s/+z/7f/u/+//8P/y//P/9v/z//L/8v/z//X/9v/3//j/9v/2//b/
9//1//f/9//3//f/9//3//X/9f/0//H/7f/p/+f/5//n/+v/7f/u/+7/7P/q/+j/5P/l
/+X/5//p/+X/4//i/+H/4v/i/+P/4//k/+T/5P/k/+L/4v/i/+D/4P/h/+L/4v/i/+L/
4v/i/+D/4v/m/+n/6//t/+//9v/9/wUAFgAvAEsAbgCYAMMA7AAOASIBKwEbAfgAyQCM
AEQA6/+B/xH/w/6w/sb+4/7+/h3/Nf9H/13/cv+F/5f/pf+w/7j/v//I/8//1v/e/+L/
5f/q/+3/7//x//L/7//v//D/8P/x//T/9f/3//r/+v/6//z//P/8//7/AAD//////v/+
//7//f/8//3///8AAAEAAwADAAUABwAHAAkACQAJAAoACgALAAoACgAKAAsACwALAA4A
DwARABIAEwAVABUAFQAVABYAFgAYABoAHAAdAB4AIAAhACMAJAAkACUAJgAlACgAKwAt
ADEANAA1ADYAOQA7ADwAPAA8AD0APwA/AD8APQA9AD0APQA/AEAAQAA+ADwAOwA5ADYA
NwA1ADUANAAvAC0ALAAqACgAJAAhAB4AGgAYABYAEgAPAAwACgAIAAcABgAFAAYABgAF
AAIAAAD9//v/+//7//b/8//x/+//7P/q/+n/6P/p/+r/6//s/+z/7P/s/+v/6v/q/+r/
6P/n/+f/5//o/+b/5f/l/+X/5v/n/+j/6v/o/+j/5//n/+f/5//n/+f/6P/p/+r/6//r
/+r/6v/q/+r/6v/q/+r/6P/o/+r/6v/s/+3/7v/v//D/8P/x//L/7//u/+3/7P/t/+3/
7v/w/+//7//v/+//8P/w//D/8P/w//D/8P/u/+z/7P/s/+z/7v/u/+7/7v/s/+z/7P/s
/+n/6f/p/+j/6P/o/+j/6P/m/+b/5v/l/+b/5v/m/+b/5P/k/+P/4//j/+P/4v/g/+D/
4f/h/+D/4v/i/+L/4v/k/+T/5P/k/+T/5P/k/+P/4//j/+P/4f/k/+X/5v/n/+X/4//j
/+P/4v/i/+L/4v/i/+L/4v/i/+L/5P/l/+X/5v/k/+P/4//k/+T/5f/m/+f/6f/q/+r/
7P/q/+r/6//t/+7/7v/u/+7/7P/s/+z/7f/v//H/8f/x/+//7//v/+3/7//u/+v/5//k
/+P/5P/l/+b/5//n/+b/5P/k/+T/4v/h/9//3//f/97/3f/d/93/3v/e/9//3//g/+D/
4P/g/97/3v/e/9z/3v/f/+D/4P/g/+D/4P/g/+D/4v/k/+X/6f/r/+3/8P/5/wMAFgAv
AE8AcgCcAMcA8AASASgBLwEdAfIAuwB8ADIA0/9h/+/+p/6i/r7+2f7y/g//J/8//13/
eP+J/5X/of+q/7b/v//G/8n/0v/Y/97/4f/i/+f/6f/r/+z/7P/t/+//8P/w//L/8v/z
//T/9P/0//b/9P/0//b/+P/8//3//f/+//7//f/8//3/AAAAAAAAAQADAAUABwAHAAUA
BQAFAAYACQALAAsADAALAAsACgAJAAwADQAPABAAEgAVABYAFwAWABYAFQAWABcAGgAc
AB4AHgAfACEAIgAjACUAJwAnACkAKwAsAC8AMAAvAC4ALwA1ADgAOgA8ADsAPQA9AD0A
PQA9AD0APQA/AEAAQAA+AD0AOwA4ADQANAAzADQANAAuACsAKQAmACYAIgAfABwAHAAa
ABgAFAASAA4ACwAIAAgABgAEAAQAAAD///z/+v/5//f/9//3//P/8f/w/+//7v/s/+v/
6v/q/+r/6v/q/+r/6v/q/+n/6v/q/+r/6P/o/+n/6v/s/+v/6f/o/+f/6f/p/+n/6v/o
/+j/5//n/+n/6f/p/+n/7P/t/+7/7//u/+7/7//w//D/8P/w//D/7v/u//D/8P/v/+//
7//v/+7/7v/v//D/7v/u/+7/7v/v/+//8P/y//H/8f/x//H/7v/u/+7/7v/w//D/8P/u
//D/8P/w//D/8P/w//D/8P/u/+7/7v/u/+z/6//q/+j/6v/s/+7/8P/v/+7/7f/r/+v/
7P/t/+7/7v/u/+3/7f/r/+v/6v/o/+j/6f/p/+j/6P/o/+j/6P/p/+r/6//s/+r/6v/q
/+n/6f/p/+n/5//r/+v/6//r/+n/6f/p/+n/6//t/+7/7v/t/+z/6//q/+j/6P/o/+j/
5v/n/+f/6P/o/+f/5//o/+v/7f/v//H/8f/y//L/9P/0//T/9f/3//n/+v/7//z/+//6
//n/+f/7//3//f/9//3//f/9//v/+//6//f/8//v/+3/7f/t/+7/7//v/+7/8P/w//D/
7v/t/+v/6//r/+r/6f/p/+n/6v/q/+v/6//q/+r/6v/q/+r/6v/q/+j/6P/p/+r/6v/q
/+r/6v/q/+z/8P/w/+//8f/z//X/+v8DABMAKABDAF8AggCuAN8ACgEsAUQBSQEtAf4A
wwCAACwAx/9R/+H+p/6u/sz+5/4E/yP/Pf9X/3P/iP+Z/6f/sf+4/8D/y//U/9v/4v/o
/+r/6//u//P/9f/3//j/+v/7//3//v/+/wAAAAABAAIAAgACAAQAAgACAAQABgAHAAcA
BgAGAAgACQAKAA0ADAAMAAwADQANAA8AEQARABEAEQARABIAEwAVABUAFgAWABcAFwAX
ABoAGwAdAB4AHAAdABwAGwAcAB4AHwAiACQAJgAnACgAKgArAC0ALgAwADMANgA3ADYA
NwA3ADkAPQA9AD0APwBAAEIAQwBEAEMARQBFAEUARgBHAEgASQBIAEgARwBEAEUARQBE
AEIAQQA/AD8APgA6ADcANQAyADEALgAsACoAJgAkACIAHgAfABwAGgAYABYAFAASABIA
EAAPAAwACgAHAAUABQAFAAEA///+//3//v/8//v/+v/4//j/+P/4//b/9v/2//X/9f/2
//f/9v/1//X/9f/2//j/9//3//f/9f/1//X/9v/2//b/9f/1//b/9//4//n/+f/5//n/
+f/4//j/+f/6//r/+v/6//r/+f/4//n/+P/5//n/+f/5//z//P/9//7//v/+//7//v/+
//3//f/+/////////////v/+//7//v/8//z//P/6//z//P/8//z/+//6//n/+P/6//r/
+v/6//f/9//3//b/9P/0//T/9P/0//T/9P/z//P/9P/1//b/9f/0//L/8f/y//P/8//y
//L/8//z//L/9P/0//T/9P/y//L/8v/y//L/8v/y//H/9P/1//b/9f/2//X/9P/z//L/
8f/w/+//8f/x//L/8v/w//D/8P/w//H/8v/z//T/8v/z//P/9P/0//P/8//0//T/9f/2
//f/9//4//j/+v/8//z//f////7//v/+//7//P/8//z//f///wEAAQABAP////////3/
AAAAAP7/+//0//H/8P/v//L/8//z//L/9P/0//T/8v/x/+//7//v/+z/6//r/+v/7P/s
/+3/7f/q/+r/6v/q/+z/7P/s/+r/6P/p/+r/6v/o/+j/6P/o/+z/7P/s/+v/8f/3//v/
AAAHAA8AGgArAEcAaACQAL8A8AAaAToBSwFDARoB5QCqAGQADQCf/yf/zf6y/sb+3/72
/g3/Jf8//13/dP+J/5v/qf+y/7z/w//I/8//2P/g/+j/7f/u//H/8//1//b/9v/3//n/
+v/3//j/9//3//v//P/9/wAA/v/+/wAAAgAFAAUABAAEAAQAAwACAAMABgAGAAYABwAH
AAkACwALAAsACwALAAwACwANAA0ADgAPABEAEgATABMAEwAUABQAEwAVABUAFQAYABoA
GwAeAB0AHgAeAB4AIgAjACUAJgAlACcAKQApACkAKQAoACkALgAxADQAOQA5ADoAOgA6
ADwAPwBAAEEAQgBDAEQARQBEAEQAQwBAAEEAQQBAAD4AOgA3ADYANAAyADEAMQAwAC4A
KgAnACQAIgAgAB4AGgAZABYAFAASAA8ADAAJAAgACAAHAAQAAgABAP////////n/9//2
//X/9v/0//P/8v/x//D/7//u/+z/7P/s/+v/6v/q/+r/6P/p/+n/6f/q/+z/6//r/+v/
6P/n/+b/5v/p/+r/6v/r/+v/6//r/+v/6//r/+v/6//s/+z/7f/u/+z/7P/s/+z/7P/s
/+7/7v/v/+//7//v//D/8P/x//L/8v/y//L/8v/w/+//7//w//L/8//0//X/9P/0//T/
9P/x//D/7//s/+3/7v/v//D/7//u/+3/7P/u/+7/7v/u/+v/6//r/+r/6P/o/+j/6P/o
/+j/6P/n/+T/5P/k/+T/5//o/+j/6f/n/+f/5v/k/+j/6f/p/+j/5v/m/+b/5v/m/+b/
5v/m/+j/6P/o/+f/5//n/+f/5f/l/+X/5f/l/+f/5//o/+f/5v/l/+T/5P/k/+T/5P/k
/+X/5f/m/+b/5f/l/+b/5P/l/+b/5//n/+j/6P/q/+r/6v/r/+3/8P/w//D/8P/w//D/
8P/x//P/9f/1//X/9P/z//L/7//t/+z/6f/l/+L/4f/i/+P/5P/l/+X/5P/l/+b/5//m
/+P/4f/h/+H/4v/h/+H/4f/g/+D/4f/h/9//3v/d/9z/3f/e/9//3v/c/93/3v/e/9z/
3P/c/9z/2v/e/+D/4f/l/+n/6//w//v/CQAcADUAUQB0AJ4AxwDyABQBKAEpAREB5ACx
AHgAMADR/1//8f6x/rL+zv7j/vr+E/8r/0P/Xf96/4//m/+l/6z/sv+5/8L/yf/Q/9j/
3P/f/+D/4f/j/+X/5v/n/+n/7P/u//D/8v/y//P/9P/0//T/9v/0//T/9v/4//n/+f/4
//j/9//3//f/+f/8//z//P/9//v//f//////AgADAAQABgAGAAcABgAGAAYABwAHAAcA
CgALAA0ADgAPABEAEQARAA8AEAAQABIAFAAWABcAGAAYABkAGwAcAB8AIQAjACMAJQAn
ACgAKwAtAC0ALQAvADIANAA1ADYANgA3ADYANQA3ADcANwA3ADcAOAA4ADYAOAA3ADUA
MgAvAC0ALQAsACsAKQAoACYAJAAgAB0AGgAVABIADwAKAAsACgAKAAoABgAEAAIAAgD9
//v/9//0//T/8//0//X/8f/v/+7/7f/u/+z/6//q/+j/6P/o/+j/5v/m/+b/5f/m/+b/
5v/k/+L/4f/g/+D/4f/h/+L/4//j/+P/4//k/+L/4v/h/+H/4v/j/+T/5f/j/+P/4//j
/+b/5v/n/+j/6P/o/+j/6P/o/+j/6v/q/+f/5//n/+f/6P/o/+n/6v/r/+z/7f/u/+z/
6//r/+z/6//r/+v/6//r/+z/7f/u/+z/7P/s/+r/6v/q/+r/6v/q/+r/6v/q/+r/6v/q
/+r/6//r/+v/6v/n/+b/5f/k/+X/5v/n/+f/5P/k/+T/5P/i/+L/4f/h/+P/4//i/+D/
4P/h/+H/4P/i/+L/4v/i/+D/4P/g/+D/3//e/93/2//d/93/3f/b/93/3f/d/93/2//b
/9v/2//b/9v/2v/c/9z/3v/e/97/3v/e/97/3v/e/97/3//f/+D/3//d/9z/3P/b/9v/
2//b/93/3v/e/+D/4//k/+b/6f/o/+j/6P/o/+j/6P/o/+n/6f/r/+v/6//s/+3/7v/t
/+//7v/r/+f/4v/f/97/3f/g/+H/4f/g/93/3P/b/9j/2f/Z/9v/3f/a/9n/2f/Z/9f/
1v/W/9X/1f/W/9f/2P/X/9b/1f/S/9T/1f/W/9b/2P/Y/9j/2P/Y/9r/3P/d/93/3//j
/+j/7f/1/wYAGwA1AFgAggCvAN4ABgEgATEBKwEGAdUAngBaAP3/kf8Z/7X+kP6i/r/+
2P79/hv/M/9P/2z/ff+L/5f/ov+s/7P/uP+9/8T/zv/a/9//3v/f/+H/4//k/+b/5//p
/+r/6v/s/+z/7f/w//D/8P/y//D/8P/y//T/8//z//L/8v/1//X/9f/3//j/+P/4//n/
+//9///////9//3//f/+//7////+//7///8BAAIAAwAFAAUABgAGAAkACwALAAsACwAM
AAwADgAMAA4ADwAQABQAFQAXABgAGQAbAB0AHQAhACMAJAAnACcAJwAnACkALgAwADEA
MgA0ADcAOAA5ADkAOQA5ADkANwA4ADgANgA0ADMAMQAuAC0AKwArACoAJwAlACQAIgAf
ABoAFgASABEAEAAPAAwACwAIAAYABAAAAP7//P/8//r/+f/2//T/8P/t/+z/6//o/+f/
5//n/+T/4v/h/+D/4f/i/+P/5P/i/+L/4v/h/9//3v/d/9r/2v/b/9z/3v/e/93/3f/d
/93/3f/d/97/3v/e/93/3f/b/9v/2//b/93/3f/d/93/4P/g/+H/4v/h/+D/3//e/97/
3v/g/+D/3//f/9//3//i/+L/4//k/+L/4v/i/+L/4v/h/+H/4v/l/+X/5f/l/+P/4v/h
/+D/4v/i/+L/4P/g/+D/4P/g/+D/4P/g/+D/4v/i/+L/4v/f/9//3//e/97/3v/e/97/
3v/e/97/3f/a/9r/2v/a/9r/2v/Z/9n/2f/Z/9j/1v/a/9v/2//a/9j/2P/Y/9j/1v/W
/9b/1v/W/9b/1v/V/9f/1//X/9X/2f/Z/9n/2f/Y/9f/1v/V/9P/0//W/9b/2P/W/9b/
1v/W/9X/1P/T/9L/0//V/9b/2P/a/9n/2f/a/9j/2f/a/9v/3f/e/97/4P/e/97/3//h
/+T/5P/k/+T/4v/i/+L/4//l/+f/5//n/+n/6f/p/+f/5f/k/+H/3f/Y/9X/1P/T/9T/
1f/V/9T/1v/W/9b/1P/T/9H/0f/R/87/zf/N/83/yv/K/8v/y//L/8z/zf/O/9D/0P/Q
/87/zf/N/83/zP/M/8z/zP/M/8z/zv/S/9P/0//X/9n/3P/j//H/AAAXADMAVgB+AKsA
3AD+ABoBLQEjAfYAvQB+ADIA0f9f/+n+lf6C/pz+t/7S/vP+Df8j/z//Wv9v/3//jf+a
/6T/p/+s/7P/uv/A/8T/yf/O/8//0f/T/9T/0//T/9T/1P/V/9j/2f/b/9r/2v/a/9z/
3P/c/97/4P/i/+P/4//k/+X/5f/l/+f/6P/o/+j/6f/o/+n/6v/p/+n/6f/p/+r/6//t
/+3/7v/s/+3/7f/t//D/8f/z//T/9//5//n/+f/4//j/9//4//r//P/9//7//v///wEA
AgAEAAcACgALAAwADQANAA8AEwATABMAFQAYABoAGwAcABwAHQAcABsAHgAfACAAIQAg
ACAAHwAcABoAGQAXABQAFQATABMAEgARAA8ADgAMAAoABgADAAAA/v/8//r/9v/z//D/
7v/s/+j/5v/k/+T/4P/f/9z/2v/Z/9f/1//X/9H/z//O/83/zf/M/8z/zP/L/8r/yf/I
/8j/yP/I/8f/yP/I/8j/xv/H/8f/x//I/8b/xf/F/8X/x//H/8f/yP/H/8b/xP/D/8X/
xf/H/w==
         </WaveFormData>
      </LeadData>
      <LeadData>
         <LeadByteCountTotal>10000</LeadByteCountTotal>
         <LeadTimeOffset>0</LeadTimeOffset>
         <LeadSampleCountTotal>5000</LeadSampleCountTotal>
         <LeadAmplitudeUnitsPerBit>4.88</LeadAmplitudeUnitsPerBit>
         <LeadAmplitudeUnits>��V</LeadAmplitudeUnits>
         <LeadHighLimit>2147483647</LeadHighLimit>
         <LeadLowLimit>268435456</LeadLowLimit>
         <LeadID>V4</LeadID>
         <LeadOffsetFirstSample>0</LeadOffsetFirstSample>
         <FirstSampleBaseline>0</FirstSampleBaseline>
         <LeadSampleSize>2</LeadSampleSize>
         <LeadOff>FALSE</LeadOff>
         <BaselineSway>FALSE</BaselineSway>
         <ExcessiveACNoise>FALSE</ExcessiveACNoise>
         <MuscleNoise>FALSE</MuscleNoise>
         <LeadDataCRC32>3384368178</LeadDataCRC32>
         <WaveFormData>
7v/u/+7/7v/u/+7/7v/u/+//8P/x//L/7//u/+3/7P/r/+r/6f/o/+j/6P/o/+j/6v/q
/+r/6v/r/+z/7f/u/+3/7P/r/+r/6//s/+3/7v/s/+r/6P/m/+f/6P/p/+r/6P/o/+j/
6P/q/+r/6v/q/+v/7P/t/+7/7f/s/+v/6v/q/+r/6v/q/+v/7P/t/+7/7f/s/+v/6v/s
/+3/7f/t//D/8f/0//b/8//y//H/8P/y//L/8//0//X/9v/1//X/9f/1//f/+P/6//r/
+v/6//n/+f/6//z//v8AAAEAAgABAAEAAAD///3/+v/2//P/7//t/+v/7f/t/+7/7v/u
/+//8P/x//L/7//r/+r/6P/o/+n/6v/r/+v/6P/o/+j/5//m/+X/5P/l/+f/6P/o/+X/
5P/j/+L/4//k/+P/5P/o/+j/5P/f/93/3v/j/+n/8P/8/w8AJwBFAGgAkADFAAkBTQGF
AagBpgGAAUoBFAHTAIQAHQCT/xr/9P4C/w//G/8u/0D/Uv9p/3//kf+g/63/s/+0/7v/
w//J/9L/3f/i/+L/4v/j/+X/5//o/+v/7P/v//H/8f/x//P/8//y//L/8v/z//X/9f/2
//f/+P/4//f/9v/0//T/9f/2//n/+v/7//z//P/8//v/+v/9//7///8AAP7/AAAAAAEA
AAAAAAAAAQAFAAUABQAHAAUABQAFAAYACQAKAAsADwAPABEAEQAQABQAFQAWABcAGwAe
ACEAIwAjACQAJQAmACsALAAvADAALwAxADIAMwAzADUANgA5ADwAPgBAAEEAPwA/AD8A
QABCAEAAQAA/AD8APgA9ADwANwA0ADIAMAAvAC4AKwApACYAIgAfAB0AHAAZABcAFAAR
AA8ADQAMAAgABgACAAAA///+//z/+//4//X/9P/0//X/8v/x//H/7v/t/+3/7f/p/+n/
6P/o/+j/6P/o/+b/5v/m/+j/6f/o/+X/4v/h/+T/5P/l/+b/5//n/+j/6f/q/+r/6v/q
/+n/6P/n/+b/5//n/+j/6f/p/+r/6v/r/+z/7f/v//D/7//v/+//8P/w//D/8P/x//L/
8//0//X/9P/z//L/8v/w//D/8f/x//T/9f/3//j/9f/1//X/8//x//H/8P/w/+//7//u
/+7/7f/t/+z/7P/t/+3/7f/u//D/8P/w//D/8P/w/+7/7v/w//D/8P/w/+7/7v/t/+z/
6//q/+j/5//m/+f/5//l/+j/6f/r/+7/7v/t/+z/7P/q/+n/6P/m/+f/5//n/+j/6f/n
/+P/5v/n/+j/6f/q/+j/6f/p/+n/5v/l/+b/5v/n/+j/6f/q/+r/6v/r/+z/7v/w//D/
8f/v/+//8f/y//b/9v/2//b/8//z//T/9v/3//j/+P/4//r/+//7//v/+//4//T/8f/r
/+n/5//p/+v/7P/s/+z/6v/q/+r/6v/p/+f/6P/o/+f/5//n/+f/5//k/+T/5P/k/+T/
5P/k/+P/4//i/+D/4v/k/+b/6P/l/+T/4f/g/+L/4v/i/+P/5//o/+X/4f/m//D/AQAb
ADsAXgCIALsA9wA1AXEBoAGyAZ4BcAE0Ae8ApABDAL//Nv/u/vD+Bf8R/yj/Qv9U/2P/
df+D/5D/n/+r/7b/wf/H/8v/0P/V/9r/4P/g/+L/5f/o/+r/6v/q/+z/7f/u/+3/7v/t
/+z/7P/s/+3/7//x//T/9//7//z//P/8//r/+v/7//z//P/8//z//P/7//z//P/8//3/
/P/7//r//P/+//7///8CAAIAAgADAAMAAwADAAUACAAJAAoADAAOAA4ADgARABEAEwAT
ABIAFAAVABYAFwAbAB4AIQAjACUAJgAnACgAKwAsAC8AMAA0ADcAOQA7ADsAPQA+AEEA
PwBAAEEAQQBEAEUARgBIAEYARABEAEMAQwBCAEEAQAA8ADoAOQA4ADYANAAwAC0ALgAq
ACcAJQAgAB0AGwAYABcAFQATABIADwAMAAcABAABAAAA/v/9//r/9//2//b/9f/y//H/
8f/y//H/8f/x/+//7//u/+7/7v/u/+7/7P/q/+r/7P/t/+v/6f/n/+f/6v/q/+v/7P/q
/+n/6f/p/+r/6v/q/+r/6v/q/+r/6v/p/+n/6v/r/+z/7v/v//H/7//t/+z/6v/r/+v/
6//s/+3/7v/v//H/8P/v/+7/7f/v//H/8//2//X/9P/0//P/8f/x//L/8v/y//P/9P/z
//H/8f/w//D/8//z//L/8v/x//H/8P/w/+7/7f/s/+z/7P/s/+z/7P/s/+z/6v/q/+r/
6v/q/+r/6v/q/+n/6P/m/+b/5f/l/+j/6f/p/+f/5f/l/+b/6P/q/+n/6P/o/+v/6//r
/+r/6v/p/+j/6P/o/+f/5v/k/+b/5P/i/+T/5v/m/+b/5v/k/+X/5f/l/+P/4//l/+b/
5//o/+n/6v/q/+r/6//s/+3/7v/t/+3/7//v//H/8v/0//T/9P/0//P/8//0//b/9//4
//j/+P/6//v/+//7//r/9v/x/+3/6f/n/+X/5//q/+z/7f/u/+v/6v/p/+j/6P/l/+X/
5P/l/+X/5f/l/+T/4P/f/97/3//g/+H/4v/i/+P/4//i/+L/4v/i/+L/4v/i/+D/4P/g
/+D/4P/h/+H/4v/j/+X/5v/u/wEAGQAzAFIAfACvAOkAKQFjAZgBtgGqAXwBQgH9AK4A
UwDV/0b/6P7k/vv+C/8e/zj/TP9f/3H/gf+O/53/p/+w/7n/v//F/8z/0//a/+D/5P/j
/+X/5//o/+r/6v/s/+3/7//v//H/8f/x//D/7//v/+//7//w//H/8//0//T/9P/1//b/
+P/6//n/+P/3//b/+P/6//v//P/9//z/+//6//z//v/+////AQACAAMABQAGAAUABAAF
AAgACQAKAAwACgAKAAoADQAPABMAFQAWABgAGQAaABsAHQAeAB8AHwAkACYAKAAqACsA
LAAvADAAMQAzADQANQA3ADkAOgA9AD0APgA/AD8AQABBAEIARABGAEQARABDAEIAQAA+
ADwAOwA6ADoAOgA3ADQALwArACwAKAAlACMAIgAfAB0AGgAWABMAEAAOAA4ADAAIAAYA
AQAAAP7//f/8//n/+P/4//X/8v/x//H/8v/x//H/8f/v/+//7v/u/+7/7v/u/+z/7f/u
//H/8//y/+//7P/r/+v/6v/q/+r/6v/p/+n/6f/q/+r/6v/q/+v/7P/t/+7/7//v//D/
8f/w//D/7//v//H/8f/y//L/8P/v/+7/7v/u/+7/7v/v/+//7//v/+//8f/x//H/8v/x
//D/8P/v//H/8f/y//L/8//z//P/8f/z//P/8v/y//H/8f/w//D/8f/x//D/8P/v/+3/
6//q/+3/7v/v//D/7//u/+v/6v/q/+r/6v/q/+v/7P/s/+z/7P/s/+v/6//q/+v/6//p
/+n/6f/q/+z/7v/t/+z/7P/r/+v/6//q/+j/5//m/+b/6f/p/+n/6P/o/+j/6P/o/+b/
5v/m/+b/5v/p/+v/7P/t/+r/6f/q/+r/6P/o/+j/6P/p/+r/7P/u//D/8v/y//P/9f/1
//f/+P/5//j/9//2//X/9f/2//j/+f/6//r/+v/8//3//f/9//v/+P/0//H/7//t/+v/
7f/t/+7/7v/u/+7/7v/u/+7/7v/r/+v/6v/n/+f/5//n/+X/4v/i/+L/5P/k/+T/5P/m
/+f/5//m/+X/5P/j/+L/4//k/+P/5P/k/+b/6P/p/+f/5P/n/+n/7P/6/w8AKQBHAG4A
nADVABMBTwGFAagBogF2AToB+ACvAFgA5/9f//z+6v7+/gn/Gf8y/0b/Wv9z/4X/kf+Y
/6H/qf+y/7n/wf/N/9j/3f/e/+D/5P/j/+X/5//o/+f/5v/n/+f/6P/n/+j/5//s/+7/
8P/z//D/7//v/+//7//w//D/8P/x//L/9P/2//T/9P/0//T/9f/2//b/9v/4//j/+P/4
//n//P/9///////+//3//f8BAAEAAQADAAQABQAGAAgABgAGAAYACQAMAA8AEAAQABAA
EQASABMAGAAaABwAHQAhACIAIwAkACYAJgAoACgAKgAtAC8AMQA0ADcAOQA9ADsAPAA9
AD0APQA9AD0APgA8ADoAOgA5ADsAOgA5ADgAOQA4ADgAOAA1ADIALQApACkAJgAkACMA
HgAbABkAFgATABEADwAOAAwACgAGAAQAAQAAAP7//f/9//v/+//8//v/+P/3//f/8//x
//D/7//w//H/8f/y//D/8P/w/+7/7v/u//D/8f/x/+//7f/t/+7/7v/v//D/8P/v/+//
7//x//L/8//0//L/8v/y//L/8f/v/+7/7f/v//D/8P/x//P/9f/4//r/9v/1//T/9P/0
//T/9P/1//f/9//3//f/9v/1//T/9P/2//b/9//3//X/9f/2//b/9f/1//X/8//0//X/
9f/2//X/9f/0//T/8//z//L/8v/1//X/9f/2//T/9P/0//T/8v/y//D/8P/y//L/8v/y
//T/9P/z//L/7//u/+z/6//t/+//8P/v//H/8f/y//T/8f/v/+3/7P/t/+3/7f/s/+r/
6f/o/+j/7//x/+//7P/u/+7/7v/u/+7/6//r/+r/6f/p/+n/6//s/+//8P/x//L/8v/y
//P/9P/0//b/9v/3//f/9//5//r/+//6//n/+P/1//X/9v/4//r//P/9//7//f/9//z/
+//7//j/9P/x/+//7f/r/+3/7//w//D/8P/x//L/8//0/+//6//q/+j/6f/p/+n/6f/p
/+b/5v/m/+T/5P/k/+T/5P/l/+X/5P/n/+j/6f/q/+j/6P/m/+b/5v/m/+T/4//h/+L/
5//t//T/AgAXACsAQwBmAJIAxwAJAUsBhQGuAawBfgFCAQwBzwCCABUAjf8e//7+EP8Z
/yP/Ov9I/1b/bf+D/5X/ov+t/7n/wv/H/8v/0f/W/9v/4P/m/+z/6v/r/+z/7P/u/+7/
8P/x//T/9f/4//n/9//2//X/9f/2//f/+f/7//v//P/8//z//P/8//3//v/8//z//P/8
////AAAAAAAABAAEAAQABAACAAQABAAFAAkACgALAA0ADQALAAkACQAKAAsADAAOABEA
EgATABcAFQAXABcAFgAaABsAHAAdACIAJAAmACcAKAAoACgAKAAsAC4AMgA0ADYAOQA7
AD0AOgA7ADsAPQA9AD4APwA/AD8APwA/AEAAQgBAAEAAPwBBAEAAPwA+ADoAOAA3ADYA
MgAwACwAKQAqACYAIwAhAB4AGwAZABYAFQATABEAEAAMAAoABgAEAAIAAgABAAEA/P/3
//T/8v/z//D/7//v/+z/6//r/+v/6v/r/+v/7P/s/+z/7P/q/+f/5v/n/+f/6f/n/+X/
5f/o/+j/6f/q/+r/6f/p/+n/6f/o/+f/5v/n/+j/6f/q/+v/6//s/+3/7//w//D/8f/x
//H/8v/y//P/8//z//T/8v/y//L/8//z//P/8//z//P/8//z//T/8v/y//P/8//x//H/
8v/y//P/8//z//H/8//z//L/8v/1//X/9P/0//X/9f/0//T/9P/z//L/8v/v/+7/7f/s
/+3/7v/t/+7/7f/s/+v/6v/q/+r/6f/o/+n/6v/q/+v/7v/v/+//7f/t/+3/7v/w/+//
7f/r/+r/7f/t/+3/7P/u/+3/7P/s/+n/6//t/+7/7P/s/+z/7P/s/+z/7f/t/+3/7f/t
/+//8P/w//D/8P/w//L/8v/z//T/9v/4//j/+f/2//X/9v/2//v//P/9//7//P/7//v/
/P/9//7//v/+//7////////////8//j/9f/x/+//7f/v//P/9v/4//r/9v/0//L/8P/x
/+//8P/w/+3/7f/t/+3/7f/q/+r/6v/r/+z/7f/u/+z/7f/t/+z/7v/u/+7/7v/s/+z/
6v/q/+b/6v/s/+//7//u/+3/8//6/wIAFwAzAFMAeACmANsAGwFZAY8BsgGyAZABXAEa
AdEAfAALAIP/FP/2/gj/G/8t/0T/Vv9i/3P/h/+V/6T/sf+5/8D/x//N/9P/2v/j/+j/
7P/w//H/8//1//b/8//y//P/8//3//f/+f/5//z//P/8//3//////wAAAQAAAAAA///+
//z//P/9//7/AAAAAAAAAAABAAIAAgACAAYABgAGAAYABgAIAAgACQAKAAoACgALAA8A
DwAPABEAEgATABQAFgAVABQAEwAVABYAGQAaABoAHAAdAB4AHwAgACIAJAAlACgAKgAs
AC4AMQAyADUANgA2ADkAOwA9AD0APwBAAEMAQQBCAEMAQwBDAEMAQwBEAEQAQgBCAEEA
QwBCAEEAQAA+ADwAOwA6ADcANAAvACsAKgAmACMAIQAcABkAFwAUABQAEwASABIAEAAO
AAoACAADAAIAAAD///v/9//1//T/9f/y//H/8f/w/+//7//v/+//7//u/+7/7v/u/+7/
7P/o/+j/6v/r/+v/6f/n/+f/6f/q/+z/7v/s/+v/6//r/+7/7v/u/+7/8P/w//D/8P/x
//H/8v/z//H/8v/y//P/8//z//T/9P/1//X/9f/2//j/+P/4//n/9v/1//T/8//0//X/
9v/4//j/+P/5//n/9//3//j/+P/1//X/9f/z//P/8//y//L/9f/1//T/9P/z//P/8v/y
//D/7//u/+7/7f/s/+v/6v/s/+z/6v/q/+z/7P/s/+z/7P/s/+v/6v/q/+r/6f/p/+j/
6f/p/+f/5f/l/+b/6P/q/+n/6P/o/+j/5//m/+T/5f/l/+X/5v/p/+n/6f/o/+b/6P/o
/+b/5v/k/+T/5P/k/+L/4//j/+P/5P/l/+j/6v/o/+j/6P/o/+j/6P/p/+r/7P/u/+7/
7//x//H/8//0//T/9P/0//T/8f/x//L/9P/1//b/9v/2//b/9//3//f/+f/2//L/7//s
/+v/6v/t/+3/7v/u/+7/7P/s/+z/7P/q/+f/5//m/+X/5f/l/+X/5f/i/+L/4v/k/+T/
5P/k/+T/5f/l/+T/5v/m/+b/5v/m/+b/5P/k/+b/6P/q/+v/6f/o/+n/7f/y//7/FQAz
AFcAfACoAN0AHQFdAZMBtgGwAYYBSAEGAbsAYgDr/13/+P7q/gD/Ef8f/zb/SP9a/3P/
if+V/6D/q/+1/77/xf/L/8//1v/f/+L/5P/k/+f/6f/r/+z/7P/s/+7/7//x//H/8//z
//T/9P/0//X/8//z//T/9f/4//r/+//8//v/+v/6//r/+//8//3//v///wAAAAAAAAEA
AAD///7///8CAAMABQAFAAQAAwADAAcABwAHAAkACwANAA8AEgARABAADwARABQAFwAY
ABgAGAAZABoAGwAeACAAIgAjACcAKAApACoAKgAqACwALAAxADUAOAA7ADkAOwA8AD8A
PwBAAEEAQQBDAEMAQwBEAEEAPgA9ADsAPQA8ADsAOgA2ADQAMwAyADIAMAAsACkAKgAm
ACMAIQAbABcAFAAQAA8ADQALAAoACAAGAAIAAAD///7//P/7//j/9f/0//T/8f/u/+3/
7f/s/+v/6//r/+v/6//q/+r/6v/q/+r/6P/n/+j/6//t/+z/6f/m/+X/5v/m/+f/6P/m
/+X/5f/l/+T/5P/k/+T/5f/m/+f/6P/n/+f/6P/p/+f/6P/o/+n/6f/p/+r/6v/p/+n/
6f/q/+j/6P/o/+n/5//n/+f/5//o/+n/6v/s/+r/6v/r/+v/6P/n/+f/5v/n/+f/5//l
/+b/5//n/+j/6//r/+r/6v/p/+n/6P/o/+b/5f/k/+T/5//o/+n/6v/o/+j/5v/m/+b/
5v/m/+b/6P/o/+f/5v/k/+T/4//j/+P/4//i/9//4f/h/+L/5P/m/+X/5P/k/+T/4//i
/+D/4P/f/97/3v/i/+P/5P/k/+H/4P/f/97/4//j/+L/5P/i/+L/4v/i/+H/4f/g/9//
3//f/+H/4v/g/+D/4P/g/+P/5P/m/+j/7P/u/+7/7//t/+3/7//w//T/9P/0//T/8//z
//T/9v/5//r/+v/6//n/+f/4//f/9//0//D/7f/r/+n/5//p/+n/6v/q/+r/7P/s/+z/
7P/o/+X/5f/k/+X/5f/l/+X/5f/i/+L/4v/i/+L/4v/i/+T/5f/l/+T/4v/i/+L/4v/k
/+T/4v/i/+b/6P/m/+X/5f/k/+P/5//w/wIAGwA5AFcAfACqAOcAJwFlAZsBtgGkAXQB
NgHuAKMASgDP/0X/8v7w/gj/Ff8n/z7/UP9m/33/jf+Z/6T/rf+1/7z/xf/N/9H/2P/f
/+L/4v/k/+f/6f/r/+z/7v/u//D/8f/x//H/8//z//T/9P/0//X/9f/1//b/9//4//j/
9//2//f/+P/6//z//v/+//7//v/9//7//v/+/wAAAAAAAAAAAgAEAAQABQAEAAQABAAF
AAkACQAJAAsACgAJAAgACAAJAAoACwAPABEAFQAXABgAGgAbABwAHQAgACIAJAAlACYA
JgAmACYAKQAqAC0ALgAwADMANQA3ADUANwA4ADsAPAA+AEAAQQA/AD8APwBAAEIAQABA
AD8APQA8ADsAOgA4ADYANQA0ADQAMgAuACsAKgAmACMAIQAeABsAGQAWABUAEwARABAA
DgAMAAgABgADAAIAAAD///z/+f/4//j/+f/2//X/9f/y//H/8f/x//H/8f/w//D/8f/y
//P/8v/w//D/8v/z//P/8f/v/+//7v/u/+//8P/u/+3/7f/t//D/8P/w//D/8v/y//L/
8v/y//H/8f/x//P/9P/0//X/8v/x//H/8P/w//H/8v/0//X/9v/3//n/9//3//f/9//1
//X/9f/2//b/9v/3//f/9//3//j/+P/2//X/9P/x//H/8f/w//D/8f/x//D/8P/v/+//
7v/u/+7/7f/s/+z/7P/s/+z/7P/r/+r/5//m/+f/6P/p/+r/6P/o/+f/5v/o/+j/5//n
/+j/6f/p/+f/6f/p/+r/7P/r/+n/5//m/+f/5//n/+b/6f/p/+n/6v/p/+n/6f/o/+f/
5v/l/+T/5//n/+b/6P/l/+T/4//i/+X/5//o/+n/6P/n/+j/6P/q/+r/6v/q/+z/7P/t
/+7/7//w/+//7//x//H/8//0//j/+P/4//j/9f/1//b/+P/7//z//P/8//r/+//7//v/
/f/8//r/+f/y/+//7P/t//D/8v/z//T/9P/0//T/9P/z//H/8v/y/+//7//v/+//7//s
/+z/7P/r/+r/6f/o/+n/6//s/+z/6//q/+n/6P/o/+j/5v/m/+z/7P/o/+f/6f/s/+//
8f/4/wQAEQAlAEMAaACSAMcABQFDAX0BpgGsAYgBTgESAdEAhgAfAJf/IP/4/gj/F/8f
/zL/Qv9U/2v/f/+N/5z/qf+z/7r/wf/F/8n/0P/Z/+L/5v/o/+r/7f/w//L/8f/w//H/
8f/y//H/8v/x//P/9P/1//f/9f/1//b/9//3//j/+P/4//n/+v/8//7//v/+//7//v/9
//7//v/+/wIAAgACAAIAAgAEAAQABQAGAAYABgAHAAkACQAJAAsADgAPABAAEgAVABYA
FwAbABkAGwAbABoAHQAfACEAIwAlACYAJwAnACcAKAApACoALgAwADQANgA2ADkAOwA9
AD4AQQBDAEcARwBIAEkASQBIAEcARgBGAEgASABKAEsARwBEAEEAPgA9ADwAPAA8ADoA
OAA0ADEALgAqACcAJQAjACEAIAAeABoAFwAUABIAEgAQAAwACgAFAAQAAgABAP7/+//6
//r/+v/4//j/+f/3//X/9P/z//D/7//t/+z/7v/u/+7/7P/r/+z/7//x//H/7//t/+3/
7f/s/+z/7P/s/+v/6//r/+7/7v/u/+7/8P/w//D/8P/x//H/8v/z//P/9P/0//X/9P/z
//P/8v/z//P/8//0//L/8v/y//P/9P/1//b/9//2//X/9P/0//f/+P/6//v/+f/5//r/
+v/5//n/+f/3//f/9//2//b/9P/z//H/8P/y//P/8//0//b/9f/0//T/8//y//H/8P/y
//L/8P/w/+//7v/t/+z/7f/u/+7/7v/s/+z/6//r/+z/7f/t/+v/6v/p/+n/6v/s/+v/
6v/q/+z/7f/u/+7/7v/t/+z/7P/s/+v/6v/o/+j/6v/s/+n/6P/n/+b/5v/n/+f/5//n
/+f/6f/q/+z/7P/s/+z/6v/q/+v/7P/t/+7/7f/t/+7/7//y//T/9v/2//b/9v/1//X/
9v/4//f/+P/4//j/9//3//b/9f/1//L/7v/r/+r/6f/o/+v/7f/u/+7/7v/s/+z/7P/s
/+r/5//n/+b/5f/l/+X/5f/l/+L/4v/i/+H/4P/f/97/3//h/+L/4v/g/+D/4P/g/+L/
4v/g/+D/4P/k/+T/4f/h/+D/4f/j/+z/AAAZADUAUwB6AKgA3wAdAVsBjwGmAZgBbAE0
AfYAsQBYAN//U//4/vL+Cv8V/yH/Mv9C/1b/cf+J/5n/pP+r/7H/tv+9/8X/y//Q/9f/
3P/e/9z/3//h/+P/5P/m/+b/6P/p/+v/6//t/+3/7v/u/+7/7//x//H/8v/z//X/9v/2
//b/8//y//L/8v/y//L/8v/y//X/9v/2//b/+f/6//v//P/7//z/+//7//z//P/8//3/
AQABAAEAAwAEAAUABgAIAAYABgAGAAkADAAPABAAEAAQABEAEgATABYAGAAaABsAHwAg
ACEAIgAlACYAKQAqACwALwAxADMAMQAzADQANwA3ADgAOQA5ADkAOQA5ADoAPAA6ADoA
OQA3ADYANQA0ADQAMgAxADAALgAsACgAJQAjAB4AGgAXABUAEwASABAADAAJAAYABAAB
AP7/+f/2//T/9P/z//P/8f/v/+//8P/v/+z/6//r/+j/5//n/+f/5f/l/+T/5P/k/+T/
5P/i/97/3v/g/+H/4v/h/+D/4f/i/+L/4//k/+L/4f/h/+H/5P/k/+T/5P/i/+L/4v/i
/+T/5f/n/+n/6//s/+z/7f/r/+v/7P/s/+n/6f/p/+r/7P/s/+z/7f/v/+//7//v/+//
7//v//D/8P/w//H/8f/x//H/8v/y//P/8//z//H/7//v/+7/7v/x//H/8P/w/+//7//u
/+7/7//v/+//8P/t/+z/6//q/+3/7v/t/+7/7f/s/+v/6v/s/+z/6//q/+v/7P/s/+3/
7f/t/+z/6f/p/+n/6v/s/+z/6//q/+r/6f/p/+n/6P/q/+n/6P/o/+f/5//n/+b/5v/m
/+b/5v/n/+X/5P/m/+r/7P/s/+z/7P/p/+n/6P/n/+f/5//p/+r/5//m/+X/5P/k/+T/
5f/m/+j/6v/q/+v/7v/v//L/9P/z//L/8f/w//D/8f/z//b/9//4//j/+P/7//3//v//
//3/+v/2//P/7f/r/+n/6//t/+7/7v/u/+v/6v/p/+j/6f/n/+j/6P/p/+n/6f/p/+b/
4v/h/+D/4f/i/+P/5P/j/+P/4v/g/+L/4v/i/+L/4v/i/+D/4P/k/+b/5v/j/+P/4v/j
/+X/6v/0/wcAIQA9AGIAjgDFAAMBRQF/Aa4BugGaAWQBKAHjAJAAJwCf/xr/4P7w/gP/
E/8q/0L/VP9t/4P/j/+a/6X/r/+2/7//w//H/8z/1f/e/+T/5P/l/+f/6f/q/+z/7P/u
/+//7//v//H/8f/z//T/9f/3//b/9f/1//X/9//4//j/+P/4//j/+f/6//r/+v/6//r/
/P/+////AAAAAAAAAAAAAP//AAD/////AQACAAMABQAFAAUABQAHAAoACwAMAA4ADgAO
AA4AEQARABMAEwASABYAFwAYABkAGgAcAB4AHwAhACIAIwAkACYAJgAoACgAKwAvADIA
NQA3ADkAOgA9AD0APgA/AD8AQQBBAEEAQgBBAD4APQA7ADsAOgA5ADgAOAA2ADUANAAw
AC4AKgAnACYAIgAfAB0AHAAZABcAFAARAA8ADQAMAAgABgACAAAA+//6//j/9//2//P/
8v/y/+//7P/r/+v/7P/r/+v/6//p/+n/6P/o/+X/5P/j/+D/3//g/+P/5f/n/+X/4//j
/+T/5P/l/+b/5v/l/+X/5f/m/+b/5v/m/+T/5P/k/+T/5//n/+j/6f/n/+j/6P/p/+v/
6//s/+z/6v/p/+j/6P/p/+r/6//t/+v/6//r/+v/7f/t/+3/7v/w//D/8f/x/+7/7f/t
/+z/7f/t/+3/6//t/+3/7P/s/+//7//u/+7/8f/x//D/8P/u/+3/7P/s/+z/7P/s/+z/
7v/u/+z/7P/s/+z/7P/s/+7/7v/t/+z/7P/s/+v/6//s/+3/7f/r/+v/6//s/+7/7P/r
/+r/6v/r/+v/6//q/+z/6//q/+r/7P/t/+7/7v/t/+z/6//q/+f/6f/q/+z/8P/u/+7/
7v/u/+z/6//p/+f/6P/p/+z/7v/u/+7/7v/u/+7/7v/v//D/8v/0//T/9f/1//X/9//4
//z//P/8//z/+//7//z//v///wAAAAAAAAEAAwAEAAUABQACAP7/+//0//H/7v/v//H/
8v/y//L/9P/0//T/9P/y/+//7//u/+v/6//r/+v/6//o/+j/6P/o/+j/6P/o/+n/6//s
/+z/6//q/+n/6P/q/+r/6P/o/+r/6v/s/+3/6//o/+n/6//y/wIAFwAvAEsAcACaANEA
DwFNAYcBsgG4AYwBUAEOAccAcgAFAH3/DP/u/gL/E/8h/zj/Sv9a/3H/hf+V/6D/rf+7
/8T/x//L/9H/2P/d/+D/5v/q/+n/6//t/+7/7P/s/+7/7//x//H/8//z//L/8v/y//P/
9P/1//f/+f/9//7//v/+//7//v///wAA/v/+//7//v///wAAAAAAAAIAAgACAAIABAAG
AAYABwAGAAYABgAHAAkACQAJAAsADQAPABEAFAARABAADwARABQAFwAYABgAGgAbABwA
HQAgACIAJAAlACUAJgAnACgAKwAsAC8AMAA0ADcAOQA7ADoAOwA7AD0APwBAAEEAQQBB
AEEAQQBCAEEAPgA9ADsAPQA8ADsAOgA5ADgAOAA4ADYANAAwAC0ALAAoACUAIwAeABsA
GQAWABUAEwARABAADQAKAAUAAgABAAAA/v/9//r/9//2//b/9//0//P/8//x/+//7v/t
/+v/6//q/+r/6v/q/+r/6P/o/+j/6v/r/+v/6f/n/+f/6v/q/+v/7P/r/+n/6P/n/+j/
6P/q/w==
         </WaveFormData>
      </LeadData>
      <LeadData>
         <LeadByteCountTotal>10000</LeadByteCountTotal>
         <LeadTimeOffset>0</LeadTimeOffset>
         <LeadSampleCountTotal>5000</LeadSampleCountTotal>
         <LeadAmplitudeUnitsPerBit>4.88</LeadAmplitudeUnitsPerBit>
         <LeadAmplitudeUnits>��V</LeadAmplitudeUnits>
         <LeadHighLimit>2147483647</LeadHighLimit>
         <LeadLowLimit>268435456</LeadLowLimit>
         <LeadID>V5</LeadID>
         <LeadOffsetFirstSample>0</LeadOffsetFirstSample>
         <FirstSampleBaseline>0</FirstSampleBaseline>
         <LeadSampleSize>2</LeadSampleSize>
         <LeadOff>FALSE</LeadOff>
         <BaselineSway>FALSE</BaselineSway>
         <ExcessiveACNoise>FALSE</ExcessiveACNoise>
         <MuscleNoise>FALSE</MuscleNoise>
         <LeadDataCRC32>3268378282</LeadDataCRC32>
         <WaveFormData>
4P/g/+D/4P/e/97/3v/e/+H/4v/j/+T/4v/g/97/3P/a/9r/2v/a/9j/2P/Y/9j/2P/Y
/9j/2P/Z/9r/2//c/9v/2v/Z/9j/2P/Y/9j/2P/V/9T/0//S/9P/1P/V/9b/1v/W/9b/
1v/W/9b/1v/W/9f/2P/Z/9r/2f/Y/9f/1v/Y/9j/2P/Y/9v/3P/d/97/3P/a/9j/1v/Y
/9j/1//X/9v/3v/f/+D/3v/e/97/3//g/+D/4v/i/+D/4v/i/+L/4//j/+P/5f/n/+f/
5//n/+n/6f/q/+v/7f/v//H/8v/y//H/8P/v/+z/6//o/+T/4//h/+H/4v/i/+P/4//j
/+T/5f/m/+f/4v/f/93/2//d/97/3//f/+D/3//f/9//3f/c/9v/2v/c/93/3f/d/9r/
2v/a/9r/3P/c/9z/3P/g/+D/3P/Y/9P/0f/T/9j/3f/o//v/FQAyAFQAfQC1AP8ATQGP
Ab0BxQGmAXYBPgH/ALkAXgDZ/1//M/89/0P/SP9U/1//a/99/4//nv+p/7P/t/+2/7r/
wv/H/8//2v/e/97/3//g/+P/5P/k/+X/5//q/+3/7P/s/+z/7P/s/+z/6//q/+3/7v/v
//L/8f/x//H/8P/y//P/9P/1//f/+P/5//r/+P/4//j/+P/6//v/+//8//z//f/9//3/
/f/+//7//v8AAAAAAQADAAEAAgABAAAAAgAFAAcADAAKAAsACwALAA0ADgAOABAAEgAW
ABkAGgAcAB4AHQAdACEAIgAkACkAJwApACsAKwAvADAAMgA0ADcAOQA8AD0APQA8ADwA
PAA+AD4APgA9ADwAOwA6ADkANQAzADMAMQAxAC8ALgArACYAJAAgAB0AGwAZABkAFgAU
ABMADwAOAAgABQACAAEA///+//3/+//2//T/9P/0//P/8P/u/+3/7P/q/+r/6//p/+j/
6P/n/+f/5f/l/+X/4//l/+X/5f/i/+L/4v/i/+L/4P/g/+D/4//j/+T/5f/m/+b/5//o
/+b/5v/l/+H/4v/k/+b/6P/o/+j/6P/o/+v/7P/u/+//7P/s/+7/7v/v/+//8P/w//H/
8v/z//X/8v/x//D/8P/u/+7/7//v//L/8//0//X/9f/1//T/8//y//H/8P/v/+//7//v
/+//7v/t/+z/6//s/+v/6//r/+3/7f/u/+7/7P/s/+v/6//r/+v/6f/r/+n/6f/o/+j/
5//n/+b/5v/l/+X/5P/j/+X/5//p/+v/6//r/+v/6//q/+j/5//l/+f/5//o/+j/6v/o
/+T/6P/p/+r/6//s/+r/6v/p/+n/5//o/+f/5v/n/+j/6f/r/+r/6v/s/+z/7P/u/+7/
7v/x//H/8f/z//X/9f/1//X/9f/1//b/9//2//f/+P/4//n/+f/5//n/+f/5//f/9P/u
/+v/6v/q/+z/7f/t/+3/7f/t/+3/7f/s/+v/6//r/+j/6P/o/+f/5v/l/+X/5f/i/+L/
4v/i/+H/4f/g/9//4P/i/+T/5v/j/+L/4f/g/97/4P/e/97/3//d/9n/1v/X/+D/7/8J
ACoATAB3AKsA6QAtAXUBsQHNAcQBngFkAR8B2wCGAA0Ahf81/zH/P/9E/1D/Zf9x/3v/
h/+S/5n/pf+v/7j/wP/G/8v/zf/Q/9b/2v/b/97/4f/i/+L/4f/h/+L/4//i/+L/4v/i
/+P/5P/k/+T/5//o/+n/7P/v/+//7//u/+z/7f/u/+//7//w//H/8v/w//D/8P/w/+//
7//u/+7/8P/x//H/8f/z//T/9P/0//T/9P/1//f/+P/6//r/+v/7//3//v8CAAIAAwAD
AAMAAwAEAAQABgAIAAwADwAQABMAFgAWABcAGgAaABsAHwAhACUAKQArACsALAAuADAA
MAAxADMAMwA3ADgAOgA8ADoAOgA6ADkAOQA5ADkAOQA1ADMAMwAxADEALwAuACsAKAAm
ACIAHwAaABcAFgASABAADwALAAoABAABAP7//f/5//j/9//1//L/8P/w//D/7f/q/+j/
5//n/+b/5//p/+n/6P/o/+f/5//l/+X/5f/i/+P/4v/h/+D/4P/g/+D/4f/g/+H/4v/i
/+H/4f/h/+D/4P/h/+L/4f/i/+L/3//f/+D/4f/i/+P/5P/l/+b/4//i/+L/4f/g/+D/
4v/i/+L/4//l/+b/5P/k/+T/5f/n/+n/6//u/+3/7P/s/+v/6//r/+v/6//t/+3/7P/r
/+n/6f/p/+n/6//r/+v/6//p/+n/6f/p/+n/5//m/+X/5f/l/+b/5v/k/+T/4//j/+X/
5f/j/+X/4//j/+L/4v/h/+H/4P/g/+L/4//j/+P/4v/h/+D/3//g/+H/4v/j/+P/4v/i
/+H/4f/h/+L/4v/g/+D/4P/g/9//3//c/9z/3f/e/9//4P/f/97/3P/b/9z/3v/e/97/
4f/i/+P/5f/k/+T/5v/m/+T/5v/m/+b/5f/l/+X/5//r/+v/6//r/+v/6//s/+3/7v/v
//D/8P/z//P/8//z//D/7//s/+j/5f/j/+P/5P/o/+n/6f/p/+j/5//m/+X/5f/j/+L/
4f/i/+L/4v/h/9//3f/c/9v/2//c/93/3v/e/9//3//f/9z/3P/c/9z/3v/e/97/3v/c
/9j/2v/a/9f/1f/V/9T/0//a/+v/BQAeAD4AZwCZANUAGwFfAZ8BxwHEAZ4BaAEjAd0A
jgAdAJH/Mf8n/zX/PP9I/1n/Y/9x/3//iv+V/5//p/+w/7b/vP+//8X/zP/S/9b/1//Y
/9v/3P/c/9z/3f/f/+H/3//g/+H/4v/h/+L/4v/i/+D/4P/g/+L/5f/l/+X/5P/l/+f/
6f/r/+j/6P/o/+j/6//s/+3/7v/t/+3/7P/s/+7/7//v/+//8P/y//P/9P/1//T/9P/1
//j/+v/6//r/+P/5//n//P/+/wEAAwAFAAkACgAKAAwACwAOABAAEAAVABgAGAAZABoA
GgAbAB8AHgAhACQAJQAoACoALQAwADAAMQAzADMANgA2ADcAOAA5ADoAOwA7ADkAOQA5
ADkAOQA3ADcANQAyAC8ALQApACgAJgAiAB8AHAAZABgAFAAQAA8ACwAKAAgABQACAAEA
/P/6//j/9f/0//L/8v/y/+//7P/q/+n/6f/o/+n/6//q/+j/5//l/+f/5f/l/+X/5v/p
/+r/6//q/+r/6v/q/+j/5v/m/+b/5v/l/+X/5f/m/+b/5//o/+n/6v/q/+f/6f/q/+v/
7P/r/+r/6f/o/+n/6v/s/+3/6f/o/+n/6P/n/+f/6P/o/+j/6P/o/+n/6f/p/+n/6v/o
/+j/6f/p/+n/6f/p/+n/6//r/+r/6f/r/+v/6//r/+n/6f/p/+n/6//r/+v/6//q/+f/
5f/j/+b/5//p/+r/6f/o/+b/5f/l/+X/4//l/+f/5//m/+b/5//n/+b/5v/k/+X/5f/l
/+P/4//j/+P/5P/l/+b/5//n/+b/5v/l/+P/4//k/+T/5v/m/+b/5v/n/+f/5v/l/+T/
5P/k/+T/5P/n/+j/6P/p/+f/6P/n/+b/5P/k/+T/5f/o/+j/6v/q/+z/7v/u/+7/8f/x
//H/8//y//H/8P/v//H/8f/y//P/8v/z//T/9P/1//X/9f/1//T/8//w/+z/6//p/+n/
6v/s/+3/7f/t/+3/7f/t/+3/6//p/+j/5//m/+b/5v/l/+L/4f/h/+H/4P/g/+D/4P/g
/+H/4f/h/+D/4P/g/+D/4v/i/+L/4v/i/+L/5P/m/+H/2//d/97/3//u/wMAGwA8AGAA
jQDJAA0BUQGNAbkBuwGWAWIBJgHlAJ0AOgC3/1H/N/9D/0f/Tv9g/3H/f/+R/5//pv+p
/6//tf+8/8T/yv/T/9//5P/k/+b/5//n/+n/6f/o/+X/5f/m/+f/5v/m/+b/5v/q/+z/
7f/u/+3/7P/r/+z/7f/t/+3/7P/t/+//8f/z//L/8v/y//L/8P/w//D/8P/y//P/8//0
//T/9f/1//X/8//0//T/9P/3//j/+v/9//z//v/+//7//P/9//3/AAABAAMABAAFAAUA
BgAGAAgACwAOABAAEAATABYAFgAXABgAGAAZAB0AHgAhACQAJQApACoALAAuAC4ALwAx
ADEAMgAyADMANAA0ADQANAAzADUANQA1ADUANAAzADQAMwAvAC0ALAApACcAJgAjACEA
HQAZABcAEgAQAA8ACwAKAAgABQACAAEA/f/8//v/+f/4//b/9v/2//f/9P/y//H/7//s
/+v/6//s/+z/7f/t/+v/6f/p/+n/6//t/+3/7f/s/+z/7P/s/+z/6v/q/+r/6//r/+z/
7f/u/+7/7//w//D/8P/v/+v/6f/q/+v/7P/u/+7/7v/u//D/8v/1//f/9P/y//L/8P/w
//H/8//0//b/9v/2//f/9v/1//T/9P/2//b/9//3//f/9//3//f/9//3//b/9f/1//X/
9f/1//P/8//z//P/8//z//P/8//0//P/8//z//H/8f/y//L/8P/w/+//7//w//H/8P/z
//P/8//y//L/8P/v/+3/7P/v//H/8v/z//P/8//z//P/8P/v/+7/7f/u/+7/7//v/+7/
7f/t/+z/8v/0//D/7P/u//D/8P/w//D/7v/s/+n/5//p/+z/7f/u/+//8P/x//P/9P/0
//b/9v/0//b/9v/2//n/+f/5//v//P/7//r/+f/3//f/+P/5//v//f///wAAAAD///7/
/f/+//3/+v/2//P/8f/x//L/9P/1//X/9f/4//n/+v/7//f/8//w/+3/7f/u/+//7//u
/+3/7f/t/+r/6v/q/+r/7P/t/+3/7f/u/+7/7v/u/+z/7P/s/+z/7P/s/+r/6P/l/+X/
5f/q//H//v8TACcAQABiAI8AyQANAVcBmwHNAdMBrAF2AUIBBwHDAGYA4f9t/0f/Uf9V
/1r/av9z/3v/jf+j/7D/vf/H/8//1v/a/9z/3//l/+r/7v/y//f/9f/3//f/9v/3//f/
+P/5//z//v8AAAIAAAAAAP///v8BAAIAAwAGAAUABQAFAAQAAgADAAQABQADAAQABQAG
AAYABgAGAAYABwAJAAoADAALAAsACgAJAAoADAANAA4ADwAOAA4ADwAOABAAEAAQABEA
EwAUABgAFwAZABoAGwAdAB4AHgAgACMAJgAoACgAKgAsACsAKwAwADAAMQA1ADYAOQA8
AD0APgA+AD8AQABCAEMARQBFAEQARABFAEYASABIAEgARwBFAEUARQBFAEMAQQBBAD8A
PAA5ADcAMwAxADAALQArACgAJQAkACAAHQAbABYAFAAQAA0ACgAJAAYABgAGAAUA/v/6
//j/9v/3//T/8v/x//D/7v/u/+//8f/w//D/7//v/+3/7f/t/+v/6//p/+f/5v/m/+b/
5v/n/+b/5//o/+j/5//n/+f/5//m/+b/5v/p/+r/6v/n/+n/6v/r/+z/7P/s/+z/7P/u
/+7/7//v/+//8P/z//T/8//z//T/9P/y//L/8v/z//X/9f/1//b/9f/0//T/8//z//P/
8//z//X/9f/0//P/8//z//P/8//z//P/8//z//P/8//z//P/8f/v/+7/7f/r/+v/7P/s
/+3/7v/u/+//7v/t/+r/6//t/+3/7P/s/+3/7f/s/+z/7P/t/+3/7f/v/+//7//v/+7/
7f/s/+v/7f/s/+z/6//t/+3/7v/u/+r/7P/u/+7/7P/s/+z/7P/s/+z/7P/r/+v/7P/u
/+7/7v/w//D/8P/x//D/8P/y//L/9P/2//b/9v/0//P/8v/z//b/9//4//n/+f/5//r/
+//6//v//P/8/////////////P/7//j/9P/x/+//7//w//P/9f/2//f/9f/z//H/7//u
/+3/7f/t/+r/6v/q/+n/6P/n/+f/5//n/+j/6f/q/+j/6f/p/+n/6v/q/+r/6v/p/+j/
5//m/+L/5P/m/+j/5f/h/9//4v/l//D/BQAjAEIAZgCTAM0AEQFXAZkBxwHRAbgBiAFK
AQMBtwBSAM3/Wf81/0P/S/9U/2b/b/93/4X/k/+c/6f/s/+7/8D/xv/K/83/1f/c/+D/
4v/n/+j/6//s/+z/6v/p/+n/6f/r/+z/7f/u//H/8v/y//L/8v/y//L/9P/z//P/8//y
//H/8f/x//H/8//0//X/9v/2//b/9v/2//j/+f/5//r/+v/7//v/+//7//z//P/8/wAA
AAABAAMAAgAEAAQABAACAAMAAwAGAAcACQAKAAsACwAMAAwADgANABAAEgASABYAGgAb
AB0AIgAiACMAJwAmACkALAAtAC0ALgAwADIANAA1ADcANwA2ADYANwA4ADYANgA2ADUA
NwA3ADcANwAzADEAMQAvACsAKQAoACUAIgAgABwAGQAUABEAEAAMAAsACwAIAAgABQAD
AAEAAQD7//r/+f/3//P/8P/v/+7/7f/q/+j/5//n/+b/5//p/+f/5v/m/+X/5//l/+X/
5f/i/+P/4v/h/+D/4P/g/+D/4//i/+P/5P/k/+P/4//j/+T/5P/l/+b/5f/m/+b/4//l
/+b/5//o/+j/6P/o/+j/6v/q/+v/6//o/+j/6v/q/+r/6//t/+7/7f/s/+v/6//s/+3/
7v/w/+7/7v/v/+//8f/x//H/8f/x//H/8P/v//H/8f/x//H/8f/x//H/8f/x//H/8f/x
/+//7f/s/+v/6f/p/+r/6v/q/+r/6f/p/+r/6//q/+3/6//r/+r/6v/p/+n/6P/o/+b/
5//n/+f/5//n/+f/5//p/+n/6f/p/+j/5v/l/+P/5f/l/+b/5v/o/+j/6P/o/+X/5//m
/+X/5P/k/+T/5P/k/+T/5P/j/+P/5v/o/+j/6P/m/+b/5v/n/+j/6P/q/+r/7P/u/+7/
7v/v/+//7//x//H/8f/x//H/7//v//D/8f/z//X/9//4//n/+f/5//n/9v/1//L/7v/s
/+v/7P/u//D/8f/x//H/7//v/+//7//t/+v/6v/p/+j/6P/o/+f/5v/l/+X/5f/k/+T/
5P/k/+T/5f/l/+X/5v/m/+b/5v/k/+T/5P/k/+j/6P/o/+j/5f/h/93/4P/l//L/CQAp
AEoAcACbANMAGQFfAaEBzwHTAbABdgE0AfEAowA4AK3/R/8x/0H/Sf9Q/17/af91/4n/
m/+k/6v/s/+7/8L/yP/O/9H/1//g/+T/5P/j/+X/6f/r/+z/6f/p/+r/6//t/+7/7//w
//H/8v/y//L/8f/w/+//8P/y//P/9P/0//P/8//z//P/9P/2//j/+v/8//z//P/8//n/
+f/4//j/+//9//7////+//7//f/8//7//v///wEABAAGAAYABgAEAAUABQAIAAsADQAO
AA8ADwAQABAAEgAVABgAGgAaABsAHgAeAB8AIAAgACEAJQAnACsALwAxADMANAA2ADgA
OgA7AD0APQA+AD4APwBAAD4APgA+AD0APwA/AD8APwA9ADsAOwA5ADcANQA0ADEAMAAu
ACoAJwAhAB0AGwAWABYAFQARABAADAAJAAYABQABAAAA///9//r/+P/4//j/9f/y//D/
7//v/+7/7//x/+//7v/u/+3/7f/r/+v/6//r/+3/7f/t/+r/6v/q/+r/6//q/+v/7P/q
/+n/6f/p/+r/6v/r/+z/7//w//D/7f/r/+z/7f/u/+7/7v/u/+7/7v/u/+//7//u/+7/
8P/w/+3/7f/u/+7/7P/s/+z/7f/u/+//8P/y//L/8v/z//P/8v/x//D/7//v/+//7v/t
/+//7//v/+//8f/x//H/8f/v/+//7//v/+3/6//q/+n/6//t//D/8v/x//D/7v/t/+3/
7f/r/+3/7f/t/+z/7P/r/+v/6v/q/+j/6f/p/+n/6//r/+v/6//t/+3/7f/t/+z/6v/p
/+f/5f/l/+b/5v/n/+j/6f/q/+f/5//m/+X/6//r/+r/7P/q/+r/6v/q/+n/6P/m/+X/
5P/m/+b/5v/m/+b/5v/n/+n/6v/t/+7/8P/y//L/8v/y//H/8P/x//P/8//z//P/8//z
//T/9f/4//n/+v/6//n/+f/5//n/9v/1//L/7v/t/+v/6//s/+z/7f/t/+3/7//v/+//
7//r/+n/6P/n/+T/5P/k/+P/5P/j/+P/4//i/+L/4v/i/+L/4//j/+P/4P/g/+D/4P/g
/+D/4P/g/+L/5P/i/97/2//Z/9f/2v/h//L/CwAnAEYAaACXANUAGwFhAaMBxQG9AZQB
WAEWAdMAhwAaAJX/Pf8z/0P/S/9U/2T/b/9//4//m/+k/63/tf+5/77/xv/O/9H/1f/a
/97/3v/h/+L/5f/m/+b/5//n/+j/6f/p/+r/6//s/+v/7P/s/+z/7v/u/+7/8P/v/+//
7//u/+//8f/z//X/9f/2//f/+P/2//b/9v/2//T/9f/1//b/+P/5//n/+f/5//r/+v/6
//z//P/9/////v/+//z/+v/9////AAAEAAcACQAKAAsACwAMAAwADgASABYAGQAaABwA
HgAdAB0AIgAiACMAJwAmACkALAAtAC8AMAAyADQANgA3ADkAOQA6ADoAOwA8AD4APgA+
AD0AOwA7ADsAOwA5ADcANwA1ADQAMwAzADEALQAqACUAIQAgAB0AHAAYABYAFQARABAA
DAAJAAYABQABAAAA///9//r/+P/4//j/9f/y//D/7//w/+7/7v/v/+//7v/u/+3/7v/t
/+7/7//t/+//7//v/+z/7P/s/+z/7P/q/+r/6v/o/+f/5//n/+r/6v/r/+z/6//s/+z/
6f/p/+r/6//s/+7/7v/u/+7/7f/s/+z/6//s/+z/7v/u/+//7//w//D/8P/w//D/8f/w
/+//7v/u//D/8P/x//H/8//z//P/8//x//H/8P/v//H/8f/x//H/7//v/+//7//v/+//
7//v//H/7//u/+3/7f/t/+7/7v/s/+z/6//r/+z/7f/s/+//7P/r/+n/6P/n/+f/5v/m
/+f/6f/q/+v/6//r/+v/6//p/+n/6f/p/+n/6P/o/+f/6P/p/+v/7P/p/+j/5//m/+X/
5f/k/+P/5//n/+b/6P/l/+T/4//i/+T/5v/n/+n/6P/o/+b/5P/m/+b/5v/n/+j/6P/q
/+r/6v/s/+z/7P/t/+3/7f/v//P/8//z//P/8P/v/+//7//y//P/9P/0//P/8//z//P/
9P/1//T/8v/s/+n/6P/o/+r/6//r/+v/7f/t/+3/7f/s/+v/6//r/+r/6v/q/+n/6P/n
/+f/5//l/+T/4//i/+T/5f/l/+X/4v/i/+L/4v/g/+D/4P/g/+b/5P/g/97/3//h/+H/
4v/n//D///8XADQAWACDALsA+wA/AYEBswHDAaYBdAE6Af0AvQBiAOP/af87/0H/S/9O
/1j/Y/9x/4P/k/+e/6v/tf+7/8D/xv/I/83/0//a/+L/6P/p/+r/7f/u/+7/7f/t/+7/
7//u/+7/7v/u//H/8v/y//L/8v/y//L/9P/1//X/9f/0//b/9//4//n/+f/6//v//P/6
//r/+v/6//z//f/9//7//v////////8AAAIAAwAEAAQABAAFAAcABgAIAAgACAALAA0A
DgASABIAEwATABMAFwAYABgAGgAaABwAHQAcAB0AIAAgACEAJQAmACgALQAsAC8AMgAz
ADYAOAA7AD4APgA/AEEAQQBBAEAAQABAAEIARABGAEcAQwBBAD8APQA8ADsAPAA7ADkA
NwA2ADMALgAsACgAJQAlACMAIwAgAB0AGwAWABQAEgAPAAwACwAFAAQAAwABAPz/+v/6
//r/+v/4//f/9//0//L/8v/z//L/8P/v/+3/7//t/+3/7f/r/+3/7f/t/+z/7P/s/+z/
6//o/+f/5v/n/+f/6P/p/+r/6v/r/+z/7//w//D/7f/t/+7/7//w//D/8P/w//D/8P/w
//H/8f/w//D/8v/y/+//7//w//D/8//0//X/9//0//P/8v/y//X/9v/4//n/+f/5//n/
+f/3//f/9v/1//X/9f/1//X/8//x/+//7f/w//H/8v/z//P/8f/w/+//7v/t/+3/7P/t
/+7/7v/v/+z/6//o/+n/6//t/+7/8P/u/+3/6//q/+z/7f/t/+3/7P/r/+r/6f/r/+v/
6//r/+z/7P/t/+3/6//r/+z/7P/q/+r/6v/q/+v/7f/u/+v/6v/p/+j/6P/o/+f/5//q
/+z/7P/s/+z/7P/s/+3/7P/s/+7/7v/s/+7/7v/u//D/8f/y//X/9//3//f/9//5//n/
+v/7//r/+//8//z//P/7//r/+f/6//n/9v/y//D/7//w//L/9P/1//X/9f/1//X/9f/1
//P/8f/w/+//7v/u/+7/7f/s/+v/6//r/+j/6P/o/+j/6v/r/+v/6//o/+j/6P/o/+r/
6v/q/+r/6v/s/+r/5v/j/+H/3//i/+v//v8XADMAUAB2AKUA3wAlAWsBqQHNAccBogFu
ATIB7wCjADIAp/9H/zv/S/9P/1T/YP9p/3f/jf+j/67/tf+7/7//xP/K/9D/1f/Z/+D/
5P/k/+P/5P/n/+j/6P/o/+n/6//t/+//8P/x//L/8f/y//L/8v/z//T/9f/4//n/+f/5
//j/9//3//f/9//1//b/9//4//j/+P/4//j/+//9//7/AAD//////v/9////AAAAAAAA
BAAEAAUABwAGAAgACAAIAAYABwAHAAoADAAPABEAEwAUABQAEwAUABUAGAAaABoAHQAg
ACAAIQAmACYAJwArACoALQAwADEAMwA0ADYAOAA6ADsAPQA9ADwAPAA9AD4APwBAAEEA
QQA/AD8APwA/AD8APQA9ADsANwA1ADQAMQAsACoAJgAjACIAHwAeABoAFwAVABAADgAI
AAUAAgABAP///v/9//v/+v/4//j/+P/3//T/8v/x//D/7v/u/+//7f/s/+z/6//t/+v/
6//r/+j/6f/o/+f/6f/q/+v/7P/s/+r/6v/q/+r/6f/p/+n/6v/q/+v/7P/q/+r/6f/l
/+f/6v/t//D/8v/y//L/8v/w//D/8f/x/+//7v/v/+7/7v/v//H/8v/0//T/9P/1//X/
9f/1//b/9P/0//X/9f/3//f/9//3//f/9//2//X/8//z//P/8//z//P/8//z//P/8//z
//P/9f/z//L/8f/w/+//7//u/+//8P/w//H/7//v/+3/7//v/+//7v/u//D/8f/x//L/
7//v/+7/7f/t/+3/7f/t/+3/7f/t/+3/6//q/+r/6f/r/+v/7P/s/+r/6v/q/+r/6f/p
/+j/5//n/+X/5v/o/+r/6//s/+3/7v/t/+z/6v/p/+r/7P/s/+z/6//q/+n/6f/o/+j/
6v/q/+v/7v/v//D/8//z//P/9f/2//X/9P/z//T/9f/3//n/+P/5//r/+v/+////AAAB
AP7//f/6//b/8f/v/+//8P/0//X/9f/1//P/8f/v/+3/7v/t/+3/7f/s/+z/7P/r/+f/
5f/k/+P/5f/m/+f/6P/l/+X/5P/j/+P/5P/l/+b/5P/k/+T/5P/m/+j/5v/k/+H/3f/d
/97/4//s////GQA2AFoAhQC5AP0ARQGHAcEB1wHAAY4BVgEXAc0AdAD3/3P/Nf89/0n/
UP9i/2//e/+N/5//pv+t/7X/vf/G/8z/zv/R/9X/3P/k/+r/6//q/+3/7v/u/+7/7//x
//P/8f/y//P/9P/2//j/+f/6//n/+P/3//j/+f/5//n/+P/4//n/+v/7//n/+v/7//z/
/f/+////AAD+//////8AAP/////+//3//v8AAAEAAgACAAIAAwAFAAgACgAKAAoACgAL
AAsADgANAA8AEAARABMAFAAUABYAFwAaABwAHAAfACIAIgAjACUAJAAkACcAKwAvADMA
NQA3ADgAOgA8ADwAPQA/AD8AQgBCAEMARABCAEIAQgBBAEEAQQBBAEEAQAA/AEAAPwA8
ADkANwAzADEAMAAtACsAKgAnACYAIgAgAB8AGwAaABYAEwAQAA8ACQAIAAcABQAEAAIA
AgACAAAA/P/5//f/9//2//f/+f/3//b/9v/1//P/8f/x//H/8//1//X/9f/0//T/9P/0
//b/9P/0//T/9v/1//X/9f/0//T/9f/2//b/9v/1//H/8v/0//b/+P/3//b/9f/0//b/
9v/3//f/9f/0//X/9P/1//X/9v/2//b/9v/2//f/9//3//f/+P/4//j/+f/5//f/9f/z
//H/8//z//L/8f/x//H/8f/x//L/8//0//X/9//3//f/9//0//H/7//t/+//7//w//D/
8P/w/+//7//t/+3/6//t/+//7//u/+7/7f/t/+z/7P/u/+//7//v/+7/7f/s/+v/6//r
/+v/6//r/+r/6v/p/+f/5//o/+j/6f/q/+v/7P/p/+n/6P/n/+f/5//o/+r/7v/t/+z/
6//q/+n/6P/m/+X/6P/q/+r/6v/s/+z/7P/t/+3/7P/t/+z/7f/w//H/8v/x//H/8f/z
//f/9//3//f/9//3//j/+f/6//v//P/8//7///8AAAEA/v/9//r/9v/y/+//7v/u//D/
8f/x//H/8//z//P/8//x/+//7v/t/+r/6v/q/+n/6P/n/+f/5//m/+b/5v/m/+f/6f/q
/+v/6P/o/+j/6P/o/+j/6P/o/+j/6P/q/+r/5f/h/+H/4v/n//b/CwAjAEAAZACNAMUA
CQFLAY0BwwHRAa4BdgE4AfcAsQBUANH/Yf87/0f/Uf9Y/2b/cf95/4v/m/+o/7H/u//F
/87/0P/U/9n/3//i/+b/7P/v/+//8f/x//D/7//v//D/8f/z//T/9f/2//X/9v/2//b/
+P/4//j/+v/9//3//f/8//r/+//8//3//f/+////AAAAAAAAAAAAAAAAAQABAAIAAgAD
AAMAAwABAAIAAgACAAYABgAHAAkACgAMAAwADAALAAsACgAMAA0ADwAQABEAEwAUABQA
FgAZABwAHgAeAB8AIgAiACMAJgAmACcAKwAuADEANAA1ADYANgA3ADgAOgA7AD0APQA+
AD4APwBAAD4APgA+AD0APwA/AD8APwA+AD0APgA9ADsAOQA4ADUANAAyAC4AKwAmACMA
IgAeABoAGQAVABQADgALAAgABwAFAAQAAwABAP7//P/8//z//P/6//n/+f/3//T/8//z
//H/8P/w/+//8f/v/+//7//t/+//7//v//D/8P/w//D/8f/w//H/8v/x/+//7v/t/+7/
7v/v/w==
         </WaveFormData>
      </LeadData>
      <LeadData>
         <LeadByteCountTotal>10000</LeadByteCountTotal>
         <LeadTimeOffset>0</LeadTimeOffset>
         <LeadSampleCountTotal>5000</LeadSampleCountTotal>
         <LeadAmplitudeUnitsPerBit>4.88</LeadAmplitudeUnitsPerBit>
         <LeadAmplitudeUnits>��V</LeadAmplitudeUnits>
         <LeadHighLimit>2147483647</LeadHighLimit>
         <LeadLowLimit>268435456</LeadLowLimit>
         <LeadID>V6</LeadID>
         <LeadOffsetFirstSample>0</LeadOffsetFirstSample>
         <FirstSampleBaseline>0</FirstSampleBaseline>
         <LeadSampleSize>2</LeadSampleSize>
         <LeadOff>FALSE</LeadOff>
         <BaselineSway>FALSE</BaselineSway>
         <ExcessiveACNoise>FALSE</ExcessiveACNoise>
         <MuscleNoise>FALSE</MuscleNoise>
         <LeadDataCRC32>2045882746</LeadDataCRC32>
         <WaveFormData>
5v/m/+b/5v/k/+T/5P/k/+b/6P/q/+z/6f/o/+f/5v/m/+b/5v/m/+X/5P/j/+L/4v/i
/+L/4v/l/+b/5//o/+X/5P/j/+L/5P/k/+T/5P/h/+D/3//e/+D/4P/g/+D/4P/g/+D/
4P/g/+D/4P/g/97/3v/e/97/4P/g/+D/4P/g/+D/4P/g/+H/4v/j/+T/4f/g/9//3v/g
/+D/4P/g/+H/4v/k/+X/4//j/+T/5P/m/+f/6f/p/+j/6f/o/+f/5v/m/+f/6P/r/+v/
6//s/+7/7v/v//D/8//2//b/9v/0//T/9f/1//P/8f/v/+3/6//p/+n/6v/q/+v/6v/p
/+z/7f/u/+//6v/n/+b/5P/j/+P/5P/k/+b/5f/j/+P/4v/g/9//3v/c/93/3f/c/93/
3f/d/93/4P/g/97/3v/g/+D/3P/Y/9L/z//P/9H/0//b/+r///8YADYAWACMAM4AEwFT
AYABkgGDAWcBQAERAdsAkgAjALP/hv+H/4L/fP+A/4X/jP+X/6b/rv+1/77/vv+9/7//
w//I/8//1//a/9v/2//d/93/3//f/+L/4//l/+b/5v/m/+f/6P/o/+j/5//m/+j/6f/p
/+n/6f/p/+n/6f/r/+v/6//s/+//7//w//D/8P/w//D/8v/0//T/9P/0//L/8//z//T/
9v/2//f/+P/5//r/+v/6//v/+//6//n//v8BAAUABwAHAAYABAADAAQABAAEAAYACQAM
AA0AEAAPABEAEwAUABgAGQAbACAAIgAjACQAJQAoACoAKgAsAC8AMgAzADcANgA2ADYA
NQA2ADgAOQA6ADkAOQA4ADkANAA0ADQAMwAyADEALwAtACkAJAAiACAAHgAbABgAFwAV
ABQAEAAOAAoABwAEAAEA///+//v/+//3//X/9P/z//P/8f/v/+7/7v/u/+3/7P/r/+v/
6//r/+v/6f/p/+j/6P/o/+n/6f/o/+f/5v/l/+b/5f/l/+X/5//n/+f/5//o/+j/6P/o
/+f/5//n/+f/6f/p/+n/6v/o/+j/6P/o/+r/7P/t/+7/7f/u//D/8v/x//H/8f/x//H/
8v/z//T/8v/z//L/8f/v/+//7//v//L/9P/1//b/9P/0//P/8//z//P/8//y//L/8v/x
//H/8P/v/+7/7f/v//D/8f/x/+//7//w//D/8P/w/+//7//v/+//7//w//D/7//v/+3/
6//r/+r/6v/q/+n/6P/n/+n/7P/u//D/7v/u/+7/7v/t/+z/6f/o/+n/6v/r/+z/6//r
/+n/7P/u/+7/7v/u/+z/7P/s/+z/6//q/+r/6f/q/+v/7f/u/+7/7//x//H/8f/z//P/
8//y//L/8//0//b/9//4//r/+f/4//j/+P/3//r/+v/6//z//P/9//3////9//v/+f/z
//H/8f/y//P/9f/1//X/9f/1//X/9f/0//P/9P/0//T/8//z//L/8P/v/+3/7f/t/+z/
7P/s/+n/6f/o/+b/5//p/+v/7f/t/+z/6f/o/+j/6P/m/+b/6P/l/9//2f/Z/9//7P8D
AB4APgBgAI4AxgADAUUBfAGcAZ8BjQFmATcBBQHEAGEA6/+g/5P/lP+O/5L/nf+i/6f/
rv+0/7n/wP/I/83/0//X/9r/3f/f/+L/5f/n/+v/6//t/+3/6//r/+z/7P/r/+r/6v/q
/+3/7v/u/+7/8f/z//T/9f/3//f/9//3//X/9f/1//b/9f/1//b/9v/2//b/9v/4//b/
9v/2//b/+P/5//n/+v/6//r/+//8//v//P/8//z/AAABAAEAAQACAAMABQAFAAUABgAG
AAcABgAGAAYACAAMAA4ADgAQABMAFQAXABgAGQAZABoAHgAjACUAJwApACoALAAsAC4A
LgAwADAAMwA2ADgAOgA7ADkAOgA6ADoAOgA7ADsAPQA6ADoAOgA5ADgANwA1ADMALwAq
ACgAJgAgAB0AGgAZABcAFgASABAADgALAAgABQABAAAA/f/9//v/+f/4//f/9f/z//H/
8P/y//L/8f/w/+//7//v/+//7//t/+3/7P/s/+z/7f/t/+v/6//r/+v/7P/r/+v/6//r
/+v/6//r/+r/6v/q/+r/7f/t/+3/7f/r/+v/6//s/+3/7v/v//D/7v/u/+3/7P/q/+r/
6//s/+7/7//w//H/7v/u/+7/7v/w//P/9P/1//P/8//z//P/8//0//T/9P/0//T/8//z
//H/8f/x//D/8f/y//L/8//x//H/8f/x//D/8P/w/+//7//v//D/8P/w//D/7//v/+3/
7f/t/+7/7v/t/+3/6//r/+v/6v/q/+3/7f/t/+3/6//s/+z/7P/u/+7/7v/u/+7/7v/s
/+z/7P/s/+z/7P/r/+v/6//q/+r/6P/m/+b/5//o/+n/6v/o/+j/6P/o/+j/6P/p/+n/
6v/r/+3/7v/s/+3/7//v/+7/7//u/+3/7v/u/+//8P/z//P/8//0//L/8v/z//T/9f/4
//j/+P/6//r/+//7//v/+f/3//X/8P/t/+z/7P/v//H/8f/x/+//7//v/+//7f/r/+v/
6v/q/+n/6f/o/+f/5f/i/+H/5P/k/+X/5v/k/+X/5f/k/+H/4f/h/+H/4//k/+P/5P/i
/+D/4P/g/9z/1//V/9P/0//X/+b/+/8QACoATgB4ALAA7QArAWYBjgGVAYMBYAExAf0A
wgBtAPX/nv+L/47/iP+K/4//lP+b/6T/qv+v/7j/vP/D/8n/y//O/9H/1f/Y/9v/3f/f
/9//4f/h/+L/4//l/+b/5P/k/+X/5v/m/+b/5f/k/+L/4//j/+P/5v/n/+j/6f/r/+v/
6//s/+r/6f/p/+j/6f/q/+v/7v/s/+z/7P/s/+7/7//v//D/8v/y//P/9P/0//T/8//y
//b/9//3//f/9//3//j/9//6//z//f///wIAAgACAAQABAAGAAYACAALAA0ADwAQABMA
EwAUABgAGAAZABoAGwAfACIAIwAmACYAKAAoACsALAAuADAAMQAyADQANQA2ADYANwA3
ADkAOAA4ADgANwAxAC8ALAApACgAJAAjACIAHgAbABgAFwARABAADAAKAAoABwAEAAEA
/f/8//n/+f/5//f/9v/1//H/7//t/+z/7P/s/+v/6v/p/+n/6f/p/+n/5//n/+b/5//o
/+r/6//p/+n/6f/p/+b/5f/l/+X/5//n/+f/5//m/+b/5v/m/+n/6f/p/+n/6f/p/+n/
6v/p/+j/5//m/+n/6v/q/+r/5//m/+b/5v/n/+f/5//n/+j/6P/o/+j/5//p/+n/6f/n
/+f/5//n/+n/6v/q/+r/6v/q/+n/6f/r/+v/6//q/+r/6v/p/+n/6f/p/+n/6f/n/+b/
5f/j/+b/5//p/+r/6f/o/+b/5f/l/+X/5f/m/+j/5//n/+X/5f/l/+T/5P/j/+P/4//j
/+P/5P/k/+T/5v/m/+b/5v/k/+T/4v/i/+L/4v/i/+L/5f/l/+X/5P/m/+T/5P/k/+L/
4P/g/+D/4P/j/+T/5f/m/+X/5P/k/+P/4f/h/+L/4v/k/+X/5//n/+n/6//r/+v/7v/u
/+//8P/u/+3/7P/s/+3/7v/w//L/8v/0//P/8v/z//T/9v/3//X/8//x/+//7f/r/+v/
7P/t/+//7//v/+//7//v/+//7f/r/+v/6v/m/+X/5f/k/+T/4//h/+H/4//i/+L/4v/g
/+H/4f/g/+H/4f/h/+H/5P/k/+L/4v/i/+D/4v/i/9z/1f/T/9H/0//f//L/BQAgAD4A
ZACaANYAEQFJAXYBggFxAU8BJgH5AMcAegALAK3/jv+N/4b/hv+M/5P/nP+p/7L/tP+z
/7T/uv+//8X/yf/S/9v/3f/e/9//4f/g/9//4P/f/93/3f/e/97/3P/c/93/3v/h/+T/
5v/o/+f/5//m/+X/5f/l/+X/5f/m/+f/6P/q/+j/5//n/+b/5v/m/+b/6P/p/+r/6//s
/+z/7f/t/+7/7P/s/+3/7v/w//L/8//0//b/9//3//f/9v/3//n/+f/5//r/+v/7//7/
/v/+/wAAAAACAAIABAAHAAkACwAMAA0ADQAOABIAEwAVABcAGQAcAB4AHgAgACIAJAAk
ACcAKQAqACsAKwApACoAKgAqACwALQAtAC8ALgAuAC4ALQAoACcAJQAjACMAHgAcABoA
FAARAA4ADQAJAAgABAACAAIA///8//n/9//2//P/8//z//H/8P/v/+//7f/r/+r/5//m
/+T/4v/i/+P/5P/l/+T/4f/g/97/4f/i/+T/5f/j/+P/4//j/+D/3//f/9//4f/j/+X/
5//o/+j/6P/o/+b/5f/k/+P/4v/h/+D/4P/h/+L/4//k/+b/6P/p/+r/5//m/+b/5v/n
/+f/5//n/+j/6P/o/+j/6P/p/+j/5//o/+n/6v/r/+n/6v/q/+r/6v/q/+n/6f/p/+n/
6f/o/+b/5v/l/+X/5v/n/+j/6f/q/+r/6v/p/+f/5//o/+j/6P/o/+f/5//p/+n/6f/q
/+j/5//n/+X/4//j/+L/4v/l/+f/6f/r/+n/6v/q/+r/6P/m/+T/4v/l/+b/5f/m/+X/
5P/j/+L/6f/r/+f/4v/k/+b/5v/m/+b/4//i/+H/4P/j/+T/5v/n/+n/6f/q/+r/6P/p
/+v/6//r/+3/7f/t/+7/7v/v//D/8f/x//H/8v/w//D/8f/y//X/+P/4//j/9//2//b/
9f/2//X/9P/z/+//7f/t/+7/7//x//H/8f/y//P/9P/1//H/7f/r/+j/6f/p/+r/6v/o
/+f/5f/l/+P/4v/i/+L/5f/n/+j/6P/n/+f/5//n/+f/5v/j/+L/4v/g/+D/3v/c/9n/
1//Z/93/6f/4/wsAIgBAAGYAmgDYABcBVwGIAZYBgQFhATwBEQHfAJQAJQC7/5L/kf+K
/4j/jv+P/5T/n/+s/7j/wf/I/9D/0//V/9f/1v/b/9//4v/n/+n/6P/n/+j/5//p/+n/
6v/q/+3/7v/w//L/8v/y//H/8P/x//P/9P/1//X/9f/1//X/8//z//P/9P/0//P/8//y
//T/9P/0//b/+f/6//v//P/6//v/+//8//7//v///wAAAAAAAP///v8CAAMAAwADAAQA
BQAHAAcACwAMAAwADQAOAA4ADgAQABQAFgAWABgAFwAZABsAHAAhACEAIgAmACcAKQAr
AC0ALgAwADAAMgA2ADgAOAA7ADkAOgA7ADsAPQA+AD4APgA8AD0APQA/ADoAOgA6ADkA
NAAzADEALwAuACoAKQAoACQAIQAeAB0AFwAWABIAEAAMAAkABgADAAIAAgAAAAEA/f/5
//b/8//y//H/8P/w//D/8P/v/+7/7//v/+//7//v/+3/7f/s/+v/6v/q/+n/5//n/+f/
5//o/+f/5//n/+f/5//n/+f/5v/m/+b/5v/p/+n/6f/p/+n/6f/p/+r/7P/s/+z/7P/v
//D/8P/w/+//8P/y//T/8//z//P/8//y//L/8v/y//P/9f/1//X/9f/1//X/9f/z//T/
9P/0//T/9P/z//P/8//z//P/8v/0//T/8//z//X/9f/1//X/8v/y//L/8f/v/+//8P/w
//L/8v/x//H/7//v/+//8P/u/+3/7f/r/+z/7f/t/+7/7//v/+//7//v//D/8P/w/+//
7v/t/+z/7P/s/+r/6v/r/+z/7f/u/+v/7f/v//D/7v/u/+7/7v/u/+z/7P/s/+z/7v/u
/+//7//v/+//8P/w/+7/7//x//H/8//1//X/9f/z//L/8v/y//T/9f/2//j/+P/4//n/
+v/7//7//v/+//7//v///////v/7//j/9f/y//H/8v/0//f/+f/5//n/9//1//P/8f/w
/+//8P/w/+z/6//r/+r/7P/r/+n/6f/q/+r/6//s/+r/6//r/+r/6//r/+v/6//r/+r/
5//m/+L/5P/m/+b/5P/d/9n/2//d/+X/+P8RAC4ATAB0AKgA4gAjAV0BjAGeAZcBeQFO
ARsB4wCUACEAu/+S/5H/kv+S/5j/m/+e/6f/sP+0/7v/xP/M/8//0//V/9j/3f/j/+T/
4//n/+n/6f/r/+v/6f/p/+r/6v/s/+z/7f/u//H/8v/y//L/8v/z//P/8//z//P/8//z
//P/8//z//T/9f/1//b/9v/2//b/9v/4//j/+P/4//j/+P/5//n/+v/4//j/+f/6//z/
/v///wAAAgADAAMAAwACAAMABQAFAAcACAAIAAkADAAMAAwADgAPABAADwAQABIAFQAY
ABoAHwAfACAAJAAmACcAKAApACwALgAuADAAMgA0ADQANwA3ADgAOQA5ADgAOAA3ADYA
NwA5ADoAPQA4ADgAOAA3ADQAMwAxAC8AKwAmACQAIgAcABkAFgAVABIAEgAPAA4ADgAL
AAgABQADAAIA//////r/9//1//P/8//x/+//7v/w//D/7//u/+3/7f/t/+3/7f/r/+v/
6v/o/+j/6f/p/+f/5//n/+f/6f/p/+r/6//p/+n/6f/p/+r/6v/q/+r/6//r/+v/6//r
/+v/6//s/+r/6v/q/+r/6//s/+z/7P/s/+z/7f/u//H/8f/x//H/7v/u/+7/7v/w//P/
9P/1//T/8//y//H/8//0//T/9P/y//L/8f/x//H/8f/x//D/8f/y//L/8//x//H/8f/x
/+7/7v/u/+3/6//r/+z/7P/u/+7/7f/t/+//7//v//D/7v/t/+3/6//r/+v/6v/q/+3/
7f/t/+3/7P/s/+v/6v/s/+z/7P/s/+r/6v/o/+j/6v/q/+r/6v/t/+3/7f/s/+r/6v/q
/+r/6P/q/+r/6v/q/+n/6P/n/+b/5//o/+r/6//r/+v/7P/s/+z/7f/v/+//8f/z//P/
8//y//L/8//0//P/8//z//T/8v/y//P/9P/2//r/+//8//7//v///////f/7//n/9//1
//P/8//0//P/9f/1//X/8//z//P/8//z//H/8f/w/+7/7f/t/+z/7P/r/+n/6f/p/+j/
6P/o/+j/6f/p/+j/5//n/+f/5//o/+j/5v/m/+j/6v/q/+j/5P/d/9n/2f/d/+n//P8V
ADIAUgB4AKwA6AAnAWUBlAGgAY8BaQE6AQkB0QB8AAkArf+Q/5H/jv+M/5D/lf+a/6n/
tP+4/7v/wv/I/83/0//V/9b/2//h/+T/5f/l/+n/6f/r/+v/6//r/+z/7P/s/+z/7f/u
/+//8P/w//D/7//v/+7/7f/w//H/8v/z//L/8f/w//D/8//z//T/9P/1//b/9//6//j/
+P/4//j/+f/7//z//v/9//z//P/8//v//P/8//z///8BAAIAAwADAAMABAADAAYACAAJ
AAsADAAMAAwADgAQABIAEgAUABMAFQAXABgAGgAZABkAHAAgACMAJgApACoALAAsAC4A
MAAyADIANQA1ADYANwA3ADUANgA2ADYANwA5ADoAPQA4ADgAOAA3ADQAMwAxAC8ALwAq
ACgAJgAfABsAFwAVABIAEgAPAA4ACgAHAAQAAQABAAAA/f/9//n/9//2//X/8f/v/+3/
7P/v//D/8P/w/+//7//v/+//7f/r/+v/6v/r/+z/7v/v/+7/7f/s/+v/7P/r/+v/6//p
/+n/6f/p/+r/6v/q/+r/7P/t/+7/7//u/+3/7P/s/+7/7v/u/+7/7f/u/+7/7v/u/+7/
7//w/+//7//v/+//7P/s/+z/7P/v//H/8f/x//H/8f/x//H/8P/w/+//7v/w//D/7//v
/+//7//v/+7/7//w//D/8f/w/+//7v/t/+r/6v/q/+n/6//t//D/8v/v/+7/7P/r/+3/
7f/t/+7/8P/v/+//7f/r/+v/6v/q/+v/6//r/+v/7f/u/+7/7v/u/+7/7v/u/+3/7P/p
/+j/6P/o/+j/6P/q/+v/7P/s/+v/6v/p/+j/7f/u/+z/7v/t/+z/6//q/+j/6P/o/+j/
6P/o/+n/6f/n/+f/6P/o/+v/7f/w//H/8f/z//P/8//y//L/8//0//f/9//3//j/9//2
//b/9v/5//z//P/8//z//P/9//3/+//5//f/9f/z//H/8f/y//H/8//z//P/9f/1//X/
9f/x/+//7//u/+r/6f/p/+j/6v/p/+f/5//p/+j/6P/o/+j/6f/p/+j/5f/l/+X/5f/k
/+T/4v/i/+b/5v/k/+D/3P/Z/9X/1f/b/+n//v8XADIATgB2AK4A7AArAWcBjAGQAXsB
UwEiAfMAvQBmAPP/o/+Q/5P/kP+U/5j/mf+i/63/tP+4/7//xP/I/8v/0f/X/9j/2//f
/+L/4//l/+f/5//p/+n/5//n/+j/6P/q/+r/6//s/+v/7P/s/+z/7v/v/+//7//v/+//
7//v//H/8f/x//L/8//z//T/9P/0//T/9P/2//T/9P/0//T/9v/3//f/+P/2//b/9//4
//v//P/8//z/+//7//r/+f/7//3/AAABAAMABAAEAAUABAAEAAQABgALAA4ADwASABEA
EwAVABYAFwAXABgAHAAfACEAIwAlACcAKAAnACgAKwAuAC8AMwAxADIAMwAzADUANgA2
ADYANgA3ADcAOQA0ADQANAAzADEAMQAwAC8AKwAmACQAIgAeABsAGAAXABMAEgAOAAwA
DAAJAAYAAwABAAAA/f/9//n/9//2//X/8//x/+//7v/u/+7/7f/s/+3/7f/t/+3/7v/t
/+7/7v/s/+z/7f/t/+v/6//r/+v/6P/n/+f/5//l/+X/5f/l/+f/6P/p/+r/6f/p/+n/
6f/p/+n/6f/q/+r/6v/q/+r/6P/o/+f/5v/n/+j/6v/s/+3/7f/t/+3/7P/s/+z/7P/r
/+3/7f/t/+3/7f/t/+3/7//w//D/8P/v/+7/7P/r/+3/7f/t/+z/6v/q/+n/6f/p/+n/
6f/p/+r/6v/q/+n/5//n/+j/6P/m/+b/5f/l/+f/5//n/+j/5f/j/+L/3//g/+H/4f/i
/+T/5f/m/+f/5v/m/+X/5P/i/+L/4v/i/+T/5P/i/+L/5P/k/+T/5P/k/+P/4v/g/+D/
4P/g/+D/5f/k/+T/5P/j/+L/4f/g/+H/4v/j/+T/4f/g/+D/3//h/+H/4v/i/+T/5f/n
/+f/5//p/+n/6f/s/+z/7f/u/+//7//v//D/7f/s/+z/7P/u//L/8//0//P/8v/y//H/
9P/z//L/8f/r/+n/6f/q/+n/6//r/+v/6//r/+v/6//q/+n/6v/q/+b/5f/l/+T/4v/h
/9//3//f/97/3v/e/+D/4f/h/+D/3v/d/9z/2//c/9z/2v/a/+D/4P/c/9b/1v/V/9P/
0//X/9//7P///xoAOABcAI4AxgADAT8BdAGIAXsBXQE2AQkB2QCWACsAvf+K/4X/gv9+
/4L/g/+K/5f/pP+s/7H/uP+8/8H/w//H/8r/zf/T/9r/3//f/9//3//h/+H/4f/h/+L/
4v/g/+D/4f/i/+P/5P/k/+T/5P/l/+X/5f/p/+n/6f/p/+n/6f/p/+r/6//r/+z/7P/q
/+r/6v/s/+3/7v/v//D/7v/v/+//8P/y//L/8//0//X/9v/2//b/+P/5//n/+f/8//3/
/////wAAAAD/////AgACAAIABAAEAAYABgAIAAkACwANAA4AEgATABUAGgAcAB0AHgAf
ACQAJgAmACgAKgAsACwALwAtAC4ALwAvADEANAA2ADgANAAzADEAMQAvADAAMQAxACwA
KwApACcAJQAgAB4AHAAaABkAGAAZABIAEAALAAgACAAFAAIA///6//j/9P/z//P/8f/w
/+//7//v/+//8P/u/+z/6f/m/+X/5f/l/+X/5f/j/+P/4v/i/+L/4//j/+P/4//j/+P/
4P/f/9//3//f/9//3//f/+H/4v/j/+T/5f/l/+X/5f/l/+X/5f/m/+T/5P/k/+T/5//o
/+j/6P/o/+j/6f/q/+n/6f/p/+n/6//s/+3/7v/s/+3/7P/r/+3/7//x//P/8v/y//H/
8P/w//D/7//v//H/8f/x//D/7f/s/+r/6f/s/+3/7v/v/+7/7v/u/+3/7P/r/+v/6v/s
/+z/6//r/+r/6f/o/+j/6//r/+z/6//q/+n/5//m/+n/6f/p/+n/5//o/+j/6P/o/+j/
6P/o/+n/6v/p/+r/6P/o/+j/6P/n/+f/5//m/+j/6v/s/+n/6P/n/+b/5v/m/+b/5v/o
/+j/6f/p/+f/5//o/+j/6v/r/+3/7f/s/+3/7P/r/+7/7v/v//D/8//z//P/9P/y//L/
8//0//f/+v/6//r/+f/4//j/9//5//f/9f/z//D/7//w//L/8f/z//P/8//z//P/8//z
//H/7//v/+7/7P/r/+v/6v/q/+n/5//n/+X/5P/k/+T/5f/n/+j/6P/l/+X/5f/l/+b/
5v/k/+T/5v/m/+T/3v/a/9f/1f/V/93/7/8GAB0ANgBUAH4AtADwADMBbQGSAZoBhwFl
AToBBwHLAHIA+/+l/5D/k/+M/4j/iv+P/5b/p/+2/77/w//I/8z/z//T/9X/2P/b/+H/
5P/n/+X/5f/l/+f/5//p/+n/6v/q/+z/7P/t/+7/7f/u/+7/7v/w//H/8f/x//P/8//z
//P/8f/x//H/8v/z//P/9P/0//T/9P/0//b/9//4//n/+v/4//n/+f/6//z//P/9//7/
//8AAAAAAAAAAAEAAQABAAAAAQADAAMABgAIAAkACwAKAAoACgAMAA4AEAAQABIAFQAX
ABkAGgAfAB8AIAAkACYAJwAoACkALAAuAC4AMAA0ADYANgA5ADkAOgA7ADsAPQA+AD4A
PgA8AD0APQA/ADwAPAA8ADsAOAA3ADUAMwAwACoAJwAkACEAHwAdAB0AFwAWABIAEAAN
AAkABQABAAEAAAD9//3//f/7//r/+f/5//f/9f/0//T/9P/z//L/7//v/+//7//t/+v/
6//q/+j/6P/p/+n/6v/r/+z/7f/s/+v/6//r/+v/6//r/+v/6v/q/+r/6v/q/+n/6P/n
/+r/6//s/+7/8P/w//D/8P/w//D/7//u/+z/7P/t/+7/8f/x//H/8f/y//L/8v/y//P/
9f/1//X/9f/1//X/9f/1//b/9v/2//T/9P/z//P/8//z//P/8v/y//L/8f/x//H/8f/x
//H/8f/y//P/8//w/+//7//u/+//8P/w//H/7//v/+//8P/u/+3/7f/r/+3/7f/s/+z/
6//r/+v/6//t/+7/7v/u/+7/7v/u/+7/7f/s/+n/6P/q/+r/6v/q/+n/6f/p/+j/6v/q
/+r/6v/p/+b/5v/p/+r/7P/s/+z/7P/r/+r/6f/o/+j/6P/p/+n/6P/n/+f/5v/m/+f/
6f/p/+v/7f/t/+3/7v/u/+//8P/x//H/8f/y//P/9P/2//j/9v/4//f/9v/5//r//P/9
//v/+f/3//X/7//t/+3/7v/x//P/8//z//D/7//u/+3/7v/t/+7/7v/s/+v/6//q/+f/
5f/i/+H/4v/i/+P/5P/j/+P/4v/g/+H/4f/h/+H/4v/i/+D/4P/i/+L/3v/c/9r/1f/R
/9P/1f/d/+7/AwAcADoAXACMAMYABQFDAXoBlAGLAW8BTAEdAecApgBBAM//kv+P/4z/
iv+Q/5X/mv+l/67/sv+1/7r/wP/F/8n/y//M/9H/1f/a/+H/4f/h/+H/4//j/+X/5f/m
/+b/5P/k/+X/5v/o/+r/6//s/+v/6//q/+n/6//r/+v/6//r/+v/6//s/+z/6//r/+r/
6//s/+3/8P/w//D/8P/w/+7/7//v//D/8f/y//T/9v/1//b/9v/2//j/+f/5//n/+v/7
//3//f/9//7//v///wIAAgACAAQABAAGAAYACAALAA0ADwAQABIAEQARABQAGAAbAB4A
IQAiACQAJAAmACgAKgAqAC0ALwAwADEAMQAvADAAMAAwADAAMQAxADMAMAAwADAALwAq
ACkAJwAlACQAIAAfAB4AHAAZABYAFQAPAA4ACgAIAAYAAwAAAP3/+v/4//T/8//z//H/
8P/v/+v/6f/n/+b/6P/o/+f/5v/n/+f/5//n/+X/4//j/+L/4v/i/+P/4//h/+H/4f/h
/+L/4f/h/+H/4//j/+P/4//j/+L/4f/g/9//3//f/9//4P/h/+L/5P/j/+L/4f/g/+P/
5P/k/+T/4f/g/+D/4P/h/+H/4f/h/+L/4v/i/+L/4//l/+X/5f/l/+X/5f/l/+L/4v/h
/+D/4v/i/+H/4f/h/+H/4f/g/+L/4v/h/+H/4v/j/+T/5f/j/+L/4f/f/9//3//g/+D/
4P/g/9//3//e/93/3P/c/93/3f/e/93/3f/d/9z/3P/d/93/3f/d/9v/3P/c/9z/3P/c
/9z/3P/c/9z/2v/a/9j/2P/Y/9j/2v/b/9z/3P/a/9r/2v/a/9f/2P/a/9v/3v/e/97/
3v/e/9z/2v/Y/9b/1//Y/9r/2//b/9v/3P/c/9r/2//d/93/3//h/+H/4f/g/+D/4f/i
/+X/5f/l/+b/5P/k/+X/5v/n/+r/6v/q/+v/7P/u/+//7f/r/+n/5//i/9//3v/e/+H/
4//j/+P/4//j/+P/4//h/9//3//e/9r/2f/Z/9j/2v/Z/9f/1//X/9b/1v/W/9b/1//X
/9b/1f/V/9X/1f/U/9T/0v/S/9L/0v/U/9L/zv/J/8X/xf/J/9P/5P/5/xQAMgBUAIQA
wAD9ADkBbgGCAXEBTQEiAfMAwwB8ABEAq/+A/3//fP98/4D/gf+E/4//nP+k/6f/rv+4
/73/vf+//8T/xf/J/8z/0f/T/9T/0//U/9P/0//T/9T/1P/U/9T/1f/W/9X/1v/W/9b/
2P/Z/9n/2f/d/93/3f/d/9v/2//b/9z/3f/d/97/3v/e/97/3v/g/97/3v/e/97/3v/f
/9//4P/e/97/3//g/+P/5P/k/+T/5v/n/+f/5//l/+X/5v/l/+n/6v/q/+v/7v/u/+7/
8P/0//b/9v/4//n/+//9//7//////wAABAAJAAsADQAPAA8AEAAPABAAFAAWABYAGQAZ
ABoAGwAbABkAGgAaABoAGwAdAB4AIQAgACAAIAAfABoAGQAXABUAEwAOAAwACgAGAAMA
AAD///v/+v/2//T/8f/t/+n/5f/l/+T/4f/h/+D/3//f/9//3//d/9v/2v/Z/9j/1v/U
/9H/0f/R/9H/0//R/9H/0P/Q/9D/0f/R/9H/0f/R/9H/0v/R/9H/0f/Q/8//zv/N/87/
0P/S/w==
         </WaveFormData>
      </LeadData>
   </Waveform>
</RestingECG>
