# Supplementary material for: Detection of Left Atrial Enlargement Using a Convolutional Neural Network-Enabled Electrocardiogram
Source: Front Cardiovasc Med. 2020 Dec 17;7:609976. doi: 10.3389/fcvm.2020.609976 (PMC7773668; doi:10.3389/fcvm.2020.609976)
Supplement: Supplementary file 1 [file Data_Sheet_1.ZIP › hyp/1802034088_7839_00000006.XML]

<?xml version="1.0" encoding="Windows-1252"?>
<!DOCTYPE RestingECG SYSTEM "restecg.dtd">
<RestingECG>
   <PatientDemographics>
      <PatientID>1802034088</PatientID>
      <PatientAge>72</PatientAge>
      <AgeUnits>Years</AgeUnits>
      <Gender>Male</Gender>
      <PatientLastName>zengjinhan</PatientLastName>
   </PatientDemographics>
   <TestDemographics>
      <DataType>Resting</DataType>
      <Site>1</Site>
      <AcquisitionDevice>MAC55</AcquisitionDevice>
      <Status>Unconfirmed</Status>
      <Priority>Normal</Priority>
      <AcquisitionTime>09:03:55</AcquisitionTime>
      <AcquisitionDate>08-19-2017</AcquisitionDate>
      <CartNumber>1</CartNumber>
      <AcquisitionSoftwareVersion>009C</AcquisitionSoftwareVersion>
      <XMLSourceVersion>MAC5000 v1.0</XMLSourceVersion>
   </TestDemographics>
   <RestingECGMeasurements>
      <VentricularRate>72</VentricularRate>
      <AtrialRate>72</AtrialRate>
      <PRInterval>166</PRInterval>
      <QRSDuration>82</QRSDuration>
      <QTInterval>408</QTInterval>
      <QTCorrected>446</QTCorrected>
      <PAxis>40</PAxis>
      <RAxis>-18</RAxis>
      <TAxis>10</TAxis>
      <QRSCount>12</QRSCount>
      <QOnset>222</QOnset>
      <QOffset>263</QOffset>
      <POnset>139</POnset>
      <POffset>200</POffset>
      <TOffset>426</TOffset>
      <ECGSampleBase>500</ECGSampleBase>
      <ECGSampleExponent>0</ECGSampleExponent>
   </RestingECGMeasurements>
   <Diagnosis>
      <Modality>Resting</Modality>
         <StatementCount>2</StatementCount>
         <LabelText>12SL ��ϳ���</LabelText>
      <DiagnosisStatement>
         <StmtFlag>ENDSLINE</StmtFlag>
         <StmtText>�������</StmtText>
      </DiagnosisStatement>
      <DiagnosisStatement>
         <StmtFlag>ENDSLINE</StmtFlag>
         <StmtText>���� ECG</StmtText>
      </DiagnosisStatement>
   </Diagnosis>
   <Waveform>
      <WaveformType>Rhythm</WaveformType>
      <WaveformStartTime>0</WaveformStartTime>
      <NumberofLeads>8</NumberofLeads>
      <SampleType>CONTINUOUS_SAMPLES</SampleType>
      <SampleBase>500</SampleBase>
      <SampleExponent>0</SampleExponent>
      <HighPassFilter>16</HighPassFilter>
      <LowPassFilter>150</LowPassFilter>
      <ACFilter>NONE</ACFilter>
      <LeadData>
         <LeadByteCountTotal>10000</LeadByteCountTotal>
         <LeadTimeOffset>0</LeadTimeOffset>
         <LeadSampleCountTotal>5000</LeadSampleCountTotal>
         <LeadAmplitudeUnitsPerBit>4.88</LeadAmplitudeUnitsPerBit>
         <LeadAmplitudeUnits>��V</LeadAmplitudeUnits>
         <LeadHighLimit>2147483647</LeadHighLimit>
         <LeadLowLimit>268435456</LeadLowLimit>
         <LeadID>I</LeadID>
         <LeadOffsetFirstSample>0</LeadOffsetFirstSample>
         <FirstSampleBaseline>0</FirstSampleBaseline>
         <LeadSampleSize>2</LeadSampleSize>
         <LeadOff>FALSE</LeadOff>
         <BaselineSway>FALSE</BaselineSway>
         <ExcessiveACNoise>FALSE</ExcessiveACNoise>
         <MuscleNoise>FALSE</MuscleNoise>
         <LeadDataCRC32>3024789637</LeadDataCRC32>
         <WaveFormData>
9v/2//b/9v/0//T/9P/0//b/9v/2//b/9v/2//b/9v/2//b/9v/2//b/9v/2//b/9v/2
//b/9v/2//b/9v/2//T/9P/0//T/9P/0//T/9P/0//T/9P/0//b/9v/2//b/9P/0//T/
9P/2//b/9v/2//T/9P/0//T/9v/2//b/9v/1//T/8//y//T/9P/0//T/9f/2//f/+P/2
//T/8v/w//H/8v/z//T/9P/0//T/9P/y//L/8v/y//T/9P/y//L/8f/y//T/9f/4//j/
+P/3//L/9P/2//j/+P/4//n/+v/6//r/+v/6//3//f///wAAAAABAAIAAwAGAAcABwAH
AAcABwAHAAcACQAJAAkACAAHAAYABQAFAAUAAgAAAAAA/f/6//j/9v/3//f/9v/0//L/
8f/w//D/8//z//P/8//z//P/8v/y//L/8f/x//H/7//v//D/8P/w//D/7v/w//L/7v/r
/+z/6P/l/+f/5f/i/+T/6v/6/xEALQBIAGEAgACiAL0A0QDiAOoA4QDKAKUAeQBUAC4A
BwDn/9f/0f/T/9j/2f/a/+D/6f/t/+//7//t/+3/7//w//D/8f/w/+3/7P/u/+7/7f/t
/+7/8P/v/+7/7v/u/+3/7f/s/+3/7v/u/+//8P/w//D/8P/u/+z/7//w//L/8v/x//H/
7v/u/+7/7v/x//L/8v/y/+//7v/s/+v/7//w//D/8P/y//L/8v/y//H/8f/w/+//8P/z
//L/8//x//H/8f/y//L/8//0//X/9f/1//X/9f/1//b/9v/2//r/+v/6//r/+//7//v/
/f/8//v/+//+////AAACAAQABQAGAAkACQAIAAkACwAMAAwADQAOABIAEgASABMAFAAU
ABYAFwAXABUAFwAYABgAGQAcAB0AHAAcABsAGgAaABsAGQAZABgAFAATABIADgALAAsA
CgAJAAgABwAGAAMABQAEAAEAAQD+//3//P/8//r/+v/6//j/+v/6//r/+v/3//b/9f/0
//X/9P/0//T/9f/2//f/+P/3//f/9//3//b/9f/y//H/9f/2//b/9v/z//P/8//0//T/
9P/0//T/9f/1//b/9v/0//P/8v/x//P/9f/2//f/9f/0//T/9f/2//X/9P/z//X/9f/1
//P/9f/2//f/9//2//b/9f/1//X/9f/1//P/8//z//P/8//1//X/9v/2//X/9P/y//H/
8v/z//T/9P/y//P/8//x//P/9f/z//P/9f/1//b/9v/1//T/8v/x//L/9P/1//b/8v/y
//L/8//y//L/8v/y//P/8//0//T/8P/u//H/8f/y//L/8//z//P/8//x//H/8P/w//D/
8f/x//H/8v/y//L/7//t/+z/7P/u//D/8v/0//H/8P/w//D/8v/z//T/9P/2//X/8v/0
//T/9v/2//b/+f/6//r/+v/5//j/+P/3//r//P///wEABAAFAAgACQAGAAUABAADAAUA
BQAFAAUAAwACAAEAAAABAAEA///8//r/+v/4//b/9P/y//D/7//v/+7/7//v/+7/7v/v
/+//7f/t/+3/7f/t/+7/7//v/+3/7f/t/+3/8P/w//D/8P/u/+7/8v/s/+X/4v/m/+X/
4//j/+b/7P/6/xIAJwA9AFwAewCaALgAzQDbAOYA4gDDAJoAeQBTACQA/v/n/9f/z//R
/9f/3P/f/+D/5P/p/+//6f/j/+v/7f/s/+z/6//r/+n/5//n/+r/6v/p/+n/6v/r/+v/
6//s/+3/7f/u/+7/7P/s/+v/6//s/+z/7P/s/+z/6v/t/+7/7v/u/+3/7f/q/+r/6v/q
/+v/7P/s/+z/6//s/+z/7f/s/+z/6//q/+v/7P/t/+7/7v/v/+//7//u/+//7P/r/+z/
7f/u//D/8P/x//L/8//x//H/8f/x//P/9P/0//T/9v/2//b/9v/2//X/9P/1//f/9//4
//z//v/+////AAABAAIABQAFAAYABwAJAAoACAAJAAoADgAOAA4ADwAQABAAEgATABMA
EwAVABYAFgAYABoAGgAYABYAFQAUABQAEQAPAA8ADgAMAAsACgAGAAUABQAEAAMAAAD/
//7/+//9//z/+f/5//b/9f/0//T/9v/2//b/9P/y//L/8v/y//H/8v/z//T/8v/w/+//
7v/u/+7/7v/u/+7/7//w//H/7//v/+3/7f/w//D/7//u/+3/7f/t/+7/7v/u/+7/7v/u
/+//8f/y//D/7//u/+3/7v/v/+//7//w//D/8f/z//P/8f/v/+3/8P/x//L/8f/v//D/
8f/x//L/8v/x//H/8f/x//H/7//v/+//7//v//H/8f/y//L/8P/w/+//7//v/+//7//u
/+7/7//v/+3/7f/v/+3/7f/v/+//8P/w/+7/7v/t/+3/6//s/+z/7P/s/+z/7P/t/+7/
7v/u/+7/7v/v//H/8v/t/+r/7P/r/+v/7P/u/+//7f/t/+v/6//u/+7/7v/v/+3/5P/n
/+j/6f/q/+n/6v/s/+7/8P/x//L/8v/w/+//7P/u/+7/8P/w//D/8f/y//L/8v/0//T/
9f/1//n/+v/8//3//P/9/wAAAQABAAEAAQABAAEAAQABAAEAAAD+//z/+v/7//v/+f/2
//T/9P/y//D/8f/w/+//7//w/+7/7v/t/+z/7P/t/+3/7//v/+//7//r/+r/6f/n/+n/
6f/p/+n/6v/q/+r/6v/m/+b/5P/m/+n/5v/k/+X/4//j/+j/7P/6/xQAKQA9AFwAeQCS
AK4AxQDRANgAzgCvAIYAYwA9ABIA8v/f/9P/z//T/9f/2v/d/+D/4P/j/+P/5f/p/+3/
7f/r/+r/6P/n/+f/5f/l/+j/6P/n/+f/6P/p/+n/6f/q/+n/6f/q/+r/6v/q/+n/6f/o
/+j/6P/o/+n/6P/s/+7/7P/s/+v/6//q/+r/6v/q/+v/7P/s/+z/6P/o/+f/5//r/+z/
7P/s/+7/7v/u/+7/7P/t/+3/7f/t/+//7f/t/+//7//v//D/7//v/+//7//v/+//7//v
//H/8v/y//L/9v/2//b/9v/1//X/9f/3//n/+f/6//7//f/8//z//P/+/wAABAAFAAYA
BwAJAAoACgALAAwAEAAOAA4ADwAQABAAEgATABMAFQAXABgAGAAYABoAGgAYABcAFQAT
ABIAEwARABEAEAAOAA0ADAAIAAMAAwACAAEAAgABAAAA/f/7//r/9//3//f/9//3//j/
9//2//X/8v/y//L/8v/y//D/8P/w//D/8v/w/+//7v/x//L/8//0//H/8f/x//H/7//v
/+3/7f/u/+7/7f/s/+3/7f/t/+7/8f/y//P/9P/y//H/8f/w/+3/7f/t/+3/8P/x//H/
8f/v/+7/7v/v//H/8f/x//H/7//v/+//7f/v//D/8f/x//P/9P/0//X/9P/z//L/7//v
/+//7//v//H/8f/y//L/8v/y//H/8f/x//H/8f/w//D/8f/x/+//7//x/+//7//x//H/
8v/y//H/8P/u/+3/7//w//D/8P/s/+z/7P/t//D/8P/w//D/7//v//D/8P/u/+z/7//v
//D/8P/x//H/8f/x/+//7//w//D/8P/x/+//7//w//D/7v/v/+//7v/u//D/8v/y//L/
8v/y/+7/7v/v//D/8P/x//L/8v/0//P/8P/y//T/9v/2//b/9//4//j/+P/6//r/+//7
//v//P/+/////v///wIAAwAFAAUABQAFAAMAAwADAAMABAAEAAQABAAAAP///P/4//j/
+P/2//T/8//y//H/8f/y//D/8P/v//D/8P/x//H/7//v/+//7//u/+7/7v/t/+v/6//r
/+v/7f/u/+//8P/q/+z/7v/q/+X/5v/i/9//3//h/+T/6v/0/wQAHwA7AFIAawCMAKwA
xQDbAOoA6gDXALIAhQBdADYAEADx/93/0//V/9v/3P/Z/9r/4P/l/+n/6//t/+3/7f/s
/+z/6//r/+v/6f/p/+z/6v/p/+n/6v/q/+n/6P/o/+r/6//t/+7/7f/s/+r/6f/r/+z/
7f/u/+z/6v/t/+7/7P/s/+v/6//s/+z/7P/s/+3/7v/u/+7/6v/q/+n/6f/s/+7/7//w
/+//7v/t/+z/7f/v//D/8f/w//H/7v/t/+//7//v//D/8v/z//T/9f/0//P/8v/x//P/
9P/0//T/9P/0//T/9P/3//f/9//5//r/+//9/wIAAAD+//3//P8AAAIABgAHAAcABwAI
AAgACAAJAAoADgAQABAAEQASABQAFgAXABcAFwAZABoAGgAYABoAGgAYABoAGQAYABgA
FwAVABUAFAAQAA8ADgAKAAgACQAJAAkABwAFAAMA//8AAAAA/v////z/+//6//r/+f/4
//f/9P/1//b/9//4//b/9v/2//b/9v/0//P/8v/z//T/9f/2//T/8//y//H/8v/z//L/
8//0//T/8//y//H/8f/x//L/8v/y//L/8v/v/+//8P/w//L/8//0//X/9f/1//T/8//v
/+7/7v/v//T/9f/2//f/9P/z//L/7//w//L/9P/1//T/9P/z//P/8//z//P/8f/z//P/
8//z//P/8//0//T/9v/2//X/9f/1//X/9f/0//L/8//z//H/8f/z//H/8f/x//H/8v/y
//T/9P/z//P/8f/y//L/8v/y//L/8v/z//T/9P/0//T/8f/x//L/8v/y//D/8//z//H/
8P/w/+//8f/x/+//7//u/+7/7v/v//H/8f/y//L/8v/z//b/8//y//H/8P/w//D/8f/y
//L/8//0//T/9v/1//L/9P/2//j/+P/4//n/+v/6//r/+v/6//v/+//8//z//f/9////
AQAFAAcABwAHAAcABwAJAAkACQAJAAgABgAEAAIAAgADAAIAAAD8//z/+v/4//X/9P/z
//P/9P/y//L/8f/w//D/8f/x//H/8f/x//H/8P/w//D/7//v/+//7//v//L/8v/y//L/
8v/y/+7/7P/p/+b/6v/v/+n/3//k/+z/8v8IACcAPQBSAHMAlgCwAMcA2wDqAOoA1wC4
AJEAZwA8ABYA+f/h/9P/0f/Z/9z/3f/g/+D/5f/r/+3/7f/t/+3/7P/s/+v/6//r/+n/
6f/s/+z/6//r/+z/6v/p/+j/6P/r/+v/7P/s/+7/7v/t/+3/7f/s/+v/6v/t/+z/8P/y
//H/8P/u/+3/7P/s/+z/7P/t/+7/7v/u/+z/7P/r/+v/7//w//D/8P/v/+7/7f/s/+7/
7//v/+//7f/v/+3/7f/t/+3/7f/u/+7/7//w//H/8f/x//H/8f/x//L/8v/y//b/9v/2
//b/9f/1//X/9//5//n/+v/+//z//P/9//7///8AAAMAAwAEAAUABwAIAAYABwAIAAwA
DgAOAA8AEAASABQAFQAVABMAFQAWABYAFgAYABgAFgAWABUAFAAUABMAEQARABAAEAAP
AA4ACgAFAAUABAADAAAA///+//v/+//6//f/9//5//n/+f/6//b/9P/y/+7/7//w//H/
8v/y//L/8v/y//L/8P/v/+7/8P/w//D/8P/t/+3/7f/t/+3/7f/r/+v/7v/u/+3/7P/r
/+v/6//s/+7/7v/u/+7/7P/r/+v/6v/q/+v/7P/t/+z/7f/t/+3/6//q/+r/6//t/+3/
7f/t/+3/7f/t/+v/6//s/+3/7f/u/+7/7f/t/+v/6//r/+n/7P/t/+7/7//u/+3/7f/s
/+7/7v/t/+3/7f/t/+3/7P/s/+3/7f/r/+3/7//t/+3/6//r/+z/7P/u/+7/7f/t/+3/
7v/u/+7/6//q/+n/6f/t/+7/7//w/+3/6//q/+j/6f/o/+z/7f/q/+r/6//r/+n/6v/p
/+j/5//m/+b/6P/r/+7/7v/t/+z/6v/t/+3/6//u/+7/8P/w//D/8f/y//L/8v/y//L/
8//z//T/9P/1//X/9//5//3////+//3//P/7//v/+//7//v//f/8//v/+v/3//f/9f/y
//L/8v/w/+7/7f/s/+v/6//o/+b/5v/l/+f/6P/q/+v/6f/p/+n/6f/q/+r/6v/p/+j/
5//m/+X/5v/m/+b/5v/k/+j/7v/m/9n/2P/c/9v/2//j/+r/7P/6/xIAJQA5AFYAdQCO
AKoAwQDNANAAxAClAIAAXQAzAAwA8v/d/8//zf/R/9X/2P/X/9T/2v/j/+f/5//n/+f/
5f/m/+b/5f/l/+b/5f/m/+r/6P/n/+f/6P/o/+f/5v/m/+n/6f/q/+r/6v/q/+n/6f/q
/+r/6v/q/+f/5P/m/+b/6P/o/+f/5//n/+j/6f/q/+n/6v/q/+r/6f/q/+r/6//s/+z/
6//q/+r/6v/q/+r/7P/t/+3/7f/r/+3/6//r/+z/7f/u//D/7//v/+//7//w//H/8v/z
//P/9P/0//T/9P/0//T/9P/3//f/9//5//n/+f/6//7//v/+////AAABAAIABQAFAAQA
BQAHAAgACAAJAAoADgARABIAFAAWABQAFAATABEAEgAVABcAGAAYABoAGgAYABgAFwAW
ABYAEwARABEAEAAOAA0ADAAIAAYABwAHAAcAAwABAP//+//9//z/+f/5//r/+f/4//j/
+v/6//r/+P/1//T/8//y//L/8v/y//L/8//y//L/8v/y//L/8v/y//H/8f/x//H/8//z
//H/8f/y//L/8f/w//D/8f/y//T/8//y//H/8P/w//H/8//0//P/8//z//P/8//z//L/
8f/y//L/8//1//X/9f/1//X/9f/1//X/8//z//T/9f/1//T/9P/z//P/9v/3//j/9//4
//f/9v/1//f/9//4//j/+P/4//f/9//3//f/9//2//f/+f/6//n/9v/3//T/8//1//X/
9v/2//j/+P/3//f/9P/0//P/8v/z//T/9f/3//X/9P/z//L/8v/z//X/9v/2//T/9//3
//X/9P/0//P/9f/5//z/+f/4//f/9v/2//b/9//4//r/+//8//z/+f/3//P/9P/2//j/
+P/4//r//P/9//7//v/+//////8BAAIABAAFAAQABQAIAAkACgALAAwADQALAAsACwAL
AAsACgAJAAgABwAHAAUAAgAAAAAA/v/8//v/+v/5//n/+v/4//j/9//2//b/9//3//f/
9//3//f/8//y//H/7//w//H/8v/z//L/8v/y//L/8P/w//D/8P/t/+r/7P/r/+f/6f/w
//r/CgAiADsAUQBuAI8ArgDKAN0A5wDqANwAvQCUAGkAPwAYAPr/5f/V/9X/4f/l/+T/
5//q/+r/7f/x/+3/6//v//P/9P/0//P/8//x/+//7//y//T/8//z//T/8v/x//D/8P/y
//P/9f/2//X/9P/y//H/9P/0//T/9P/y//D/8//0//T/9P/z//P/8v/y//L/8v/1//b/
9v/2//T/9P/z//P/9v/4//n/+v/3//b/9f/0//X/9//4//n/+f/7//n/+f/3//f/9//4
//j/+f/6//v//f/9//3//f/9//7//v/+/wAAAAAAAAAA////////AQACAAMABQAKAAoA
CgALAAwADQAOABEAEQAQABEAEwAUABQAFQAWABoAHAAcAB0AHgAcAB4AHwAfAB8AIQAi
ACIAIgAkACQAIgAgAB8AHgAeAB0AGwAbABoAGQAZABkAFgASABEADwANAAwACwAKAAcA
CAAIAAYABwAEAAMAAgACAAIAAgACAAAAAAAAAAAAAAD+//7//v/+/wAA/v/9//z//f/+
////AAD////////////////9//3//v/+//3//P/7//v/+//8//z//P/8//z/+//7//z/
/P/9//3//f/9//z//f/9//3/+//6//r/+//9//3//f/9//v/+//7//n//P/+/wAAAQAB
AAAA/v/9//v/+//7//n//f///wEAAwD///3//P/6//z//P/7//v//P/9//7//v/8//3/
/f/7//3////9//3//P/7//v/+v/7//z//P/9//3//v/+//7/+v/6//r/+//8//z//P/8
//3//f/+//7//P/6//3//f/6//r/+//7//X/9v/3//j/+f/6//n/+v/8//7//f/9//3/
/P///////f8AAAIABAAEAAQAAgACAAEAAAAEAAYACQALAAsACgAKAAkADAANABAAEQAR
ABEAEQARABEAEQARABEAEgASABIAEgAPAA8ADQAKAAoACgAIAAYAAwACAAEAAQAAAP7/
/v/9//z//P/9//3//P/7//r/+f/6//r/+v/5//n/+f/5//n/+v/6//r/+v/6/wAAAgD6
//f/9v/y/+//8f/x//D/8v/u//L/BQAhADoATwBqAIwArQDLAOYA9gD3AOoA0QCvAIAA
VgAvAA0A9f/l/93/3P/j/+b/7P/z//P/8f/3//v/+f/4//j/9//3//j/9//4//z/+v/5
//n/+v/6//n/+P/4//n/+f/6//r/+P/4//f/9//5//r/+//8//v/+P/6//r/+v/6//n/
+f/6//r/+v/6//n/+v/6//r/+v/6//n/+f/7//z//P/8//z//P/8//z/+v/7//v/+//9
/////f/9/////////wAA//////////8BAAEAAQABAAMABAAEAAQAAwACAAEAAAACAAMA
BAAHAAUABQAGAAoADAAMAA0ADgANAA4AEQARABIAEwAVABYAFwAZABsAIAAfAB4AHgAe
ACAAIgAjACMAIwAlACYAJgAmACgAKAAmACgAJwAmACYAJQAjACMAIgAgAB8AHgAaABcA
FwAWABUAFAATABIADwAPAA4ACwALAAkABwAFAAQABgAIAAoACgAIAAYABAACAAAAAAAA
AAAAAQAAAAAAAAACAAIAAgACAP//////////AAABAAAAAQADAAIAAAD+//7///8AAAIA
///+//3//P/8//3///8AAAEAAQABAAEA//////7//f/9//z//P/9//3//f/9//3/////
/////f/9//7//////////v/8//v//v///wAA//8AAP///v/9//////8AAAAAAAAAAP//
///////////+////AQACAAEA/v////z/+//9//3//v/+/wAAAAD//////v/+//3//P/7
//z//f////7//v/+//7//f/9//7//v/8//r//f/9//r/+v/9////AAAAAAAAAAAAAP3/
/P/8//z//v///wAAAAACAAEA/v8AAAAAAgACAAIAAwAEAAQABAAGAAYABwAHAAcACAAK
AAsADAANABAAEQARABEAEQARABEAEQARABEAEQAQAA8ADgAPAA8ADQAKAAoACgAIAAYA
BAACAAAA///+//z//P/7//j/+P/5//n/+v/7//z//f/5//j/9//1//b/9//4//n/+v/6
//r/+v/2//j/+v/2//X/9v/y/+3/7//v//D/9P/+/w4AHwA5AFoAcwCIAKYAwwDZAOYA
6gDfAMIAmwB1AEwAIgD//+f/2f/Z/+H/6P/n/+T/6P/x//P/8//1//n/9//4//j/9//3
//b/8//y//T/9v/1//X/9v/4//f/9v/2//b/9f/1//T/9//4//j/+f/5//j/9//2//b/
9P/3//j/+P/4//f/9//4//j/+P/4//f/+P/4//j/9v/2//X/9f/3//j/+P/4//j/+P/4
//j/9v/3//f/9//5//v/+f/5//j/9//2//b/+f/7//3////+//3//P/7//3//v/+//7/
AgACAAIAAgABAAEAAQADAAMAAwAEAAgABgAGAAcACAALAAwADwAPABAAEQATABQAFAAV
ABYAGgAcABwAHQAeABwAHgAfAB8AHgAfAB8AHgAfACIAIwAiACEAHwAdABwAGQAXABcA
FgAWABUAFAAQAAsACwAKAAkACgAJAAgABQADAAIA//////7//f/8//z//v/+//7//P/7
//r/+f/4//f/+P/5//r//P/6//n/+P/2//b/9v/2//X/9f/1//X/9f/1//P/8//4//j/
9//2//X/9f/1//b/9v/2//b/9v/1//X/9v/2//T/8//y//H/9f/3//j/+f/2//T/8//z
//X/9f/1//X/9//3//f/9f/z//T/9f/1//b/9v/1//X/9f/1//X/8//z//P/8//z//T/
9f/3//j/9v/2//X/9f/1//X/9f/0//L/8//z//H/8//1//P/8//z//P/9P/0//T/9P/z
//P/8//0//T/9P/y//L/8v/z//L/8v/y//L/8f/x//L/8v/y//D/7f/x//T/8v/y//L/
8v/w//D/8f/y//T/9f/2//b/9v/1//L/9P/0//b/9v/2//f/+P/4//j/9v/2//f/9//5
//r//P/9/wAAAQAEAAUABAADAAIAAQADAAMAAwADAAMAAgABAAAA//////3/+v/2//b/
9P/y//P/8v/x//H/8P/u/+7/7f/s/+z/7f/t/+3/7f/t/+3/7f/u/+//7//u/+3/7P/r
/+3/7v/v//D/8P/s/+r/5v/j/+T/5P/l/+X/5f/q//L/BAAeADkAUQBsAIcAogC6AM0A
0wDSAMAAmwB2AFMAKwAIAO7/1//V/9f/0f/R/9r/3//i/+j/7f/p/+n/7f/r/+v/7P/s
/+v/6//p/+f/5//q/+r/6f/p/+r/7P/r/+r/6v/p/+n/6v/q/+v/7P/s/+3/7P/s/+z/
7P/q/+j/6//s/+7/7v/t/+3/6v/q/+r/6v/t/+7/7v/u/+z/7P/r/+v/6//s/+z/7P/u
/+7/7v/u/+z/7f/t/+3/8P/z//L/8//y//H/8P/w/+7/7//w//H/8f/x//H/8f/v//D/
8P/w//T/9v/4//r/+v/5//j/+f/3//f/+P/8//3//v8AAAIAAgACAAQAAwAFAAcACgAM
AAoACwAMABAAEAAQABEAEgASABQAFQAVABcAGQAaABoAGQAaABkAFgAUABMAEgASABEA
DwAPAA4ADAALAAoABgADAAMAAgABAAAA///+//v/+//6//f/9//4//f/9v/2//j/+P/4
//b/9f/0//P/8v/z//T/9f/2//T/8v/x//D/8P/w//D/8P/x//H/8f/x//D/7//s/+v/
7//w//D/8P/t/+3/7f/u//D/8P/w//D/8f/x//L/8v/w/+//7v/t//D/8f/x//H/7f/s
/+z/7f/x//H/8f/x//P/8//z//H/8P/w//D/7//y//L/8f/x//H/8f/x/+//8//z//P/
8//x//H/8v/y//D/8P/v/+//8P/x//L/8v/0//X/9f/z//H/8//x//H/8f/x//L/8v/y
//L/8f/x/+//8P/w//D/8P/w//D/8f/y//L/8v/y//P/8//0//T/8P/u//H/8f/2//b/
8//2//P/8v/x//D/7v/u/+//8P/z//X/9//4//f/9f/x//L/9f/4//n/+v/4//j/9//2
//f/+P/6//v//f/+/wAAAQACAAMABgAHAAcABwAHAAcABwAHAAcABwAHAAYABQAEAAMA
AwABAP7//P/8//r/+P/1//T/8//z//T/8v/y//H/8P/w//H/8f/x//H/8f/x//D/8P/w
/+//8f/x//H/8f/w//D/8P/w/+7/8P/y//L/7//s/+b/4//l/+X/5v/q//L//v8XADcA
TABdAH4ApgC/ANMA5gDwAOMAyACjAHUASgAmAAUA6f/Z/9n/2//e/9//3v/i/+n/7f/t
//H/8//x//H/8P/u/+3/6//p/+n/7P/u/+3/7f/u/+7/7f/s/+z/7//v//D/8P/u/+7/
7f/t/+7/7v/u/+7/7v/s/+//8P/w//D/7//v/+7/7v/u/+7/7v/u/+3/7P/s/+7/7//x
//L/8v/x//D/7v/u/+7/7v/v//H/8v/z//H/8//x//H/8f/x//H/8v/y//P/9P/1//P/
8//z//P/9P/2//f/+P/5//j/9//2//n/+f/5//v//f/9//7/AgAAAAAAAQACAAMABAAH
AAcACAAJAAsADAAKAAsADAAQABIAEgATABQAFgAYABkAGQAZABsAHAAcAB0AIAAhACAA
HQAbABkAGAAZABcAFwAWABQAEwASAA4ADAANAA0ADQAJAAcABQABAAEAAAD9//3/////
////AAD9//z/+//4//r/+v/6//r/9v/2//b/9v/4//b/9f/0//X/9v/3//j/9v/1//T/
8//0//X/9P/1//b/9v/1//T/8f/x//H/8v/z//T/9f/2//T/8//z//L/8//z//P/8//0
//X/9f/1//L/8P/v/+//8v/z//T/9f/0//P/8v/v//H/8v/z//P/9P/0//P/8//x//H/
8f/v//L/8//0//X/8//z//T/9P/0//T/8//z//X/9f/1//T/8//z//L/7//y//X/9P/1
//L/8f/x//D/8v/y//H/8f/z//T/9P/0//D/8P/w//H/8P/w//D/8P/v/+//8P/w//D/
7v/x//H/8P/w//H/8f/t/+//7f/x//r/9v/0//L/8P/u/+7/7//w//T/9f/2//b/9P/z
//D/8v/0//b/9v/2//n/+v/6//r/+v/6//v/+//9//7/AAABAAIAAwAGAAcABwAHAAcA
BwAFAAUABQAFAAcABgAFAAQAAwADAAEA/v/+//7//P/6//b/9P/y//H/8v/w//D/7//u
/+7/7//v/+//7//v/+//7v/u/+7/7f/r/+v/6//r/+n/6P/n/+b/8v/4//L/6v/p/+T/
4v/h/9//2f/c/+j/6P/s/wUAJwBAAFUAdACSAK8AyQDgAOoA6wDUAKsAhQBkADgACQDr
/9n/z//P/9b/2f/c/+D/4//j/+P/5f/n/+n/6v/q/+n/6f/n/+X/5f/o/+j/5//n/+j/
6v/p/+j/6P/p/+n/6v/q/+z/7P/r/+v/6f/o/+f/5v/o/+b/6f/q/+n/6P/m/+X/5f/m
/+f/6P/p/+r/6v/q/+n/6v/q/+v/7P/s/+v/6v/s/+z/7P/s/+n/6f/o/+f/6v/t/+z/
7f/r/+v/6//s/+z/7f/u/+//7f/t/+3/7f/v//D/8P/w//L/8v/y//L/8v/x//D/8f/z
//P/9P/4//r/+v/7//z/+v/6//z/+////wEABAAGAAUABQAFAAgACgAKAAsADAAOABAA
EQARAA8AEQASABIAEgAUABQAEgATABMAEwAUABIADwAOAAwACwALAAsACAAEAAMAAQD/
/wAA///+//v/+f/4//X/9f/0//P/8v/y//D/8P/w/+7/7P/s/+z/7P/s/+7/8P/y//D/
5v/l/w==
         </WaveFormData>
      </LeadData>
      <LeadData>
         <LeadByteCountTotal>10000</LeadByteCountTotal>
         <LeadTimeOffset>0</LeadTimeOffset>
         <LeadSampleCountTotal>5000</LeadSampleCountTotal>
         <LeadAmplitudeUnitsPerBit>4.88</LeadAmplitudeUnitsPerBit>
         <LeadAmplitudeUnits>��V</LeadAmplitudeUnits>
         <LeadHighLimit>2147483647</LeadHighLimit>
         <LeadLowLimit>268435456</LeadLowLimit>
         <LeadID>II</LeadID>
         <LeadOffsetFirstSample>0</LeadOffsetFirstSample>
         <FirstSampleBaseline>0</FirstSampleBaseline>
         <LeadSampleSize>2</LeadSampleSize>
         <LeadOff>FALSE</LeadOff>
         <BaselineSway>FALSE</BaselineSway>
         <ExcessiveACNoise>FALSE</ExcessiveACNoise>
         <MuscleNoise>FALSE</MuscleNoise>
         <LeadDataCRC32>3431978180</LeadDataCRC32>
         <WaveFormData>
AgACAAIAAgD///7//f/8//7//v/+//7//P/8//z//P/8//z//P/8//3//v///wAA///+
//3//P/9//7///8AAP7//v/+//7//f/8//v/+v/9//7///8AAP3//P/7//r//P/8//z/
/P/+//7//v/+//z//P/8//z//f/+////AAD9//z/+//6//v//P/9//7/AAAAAAAAAAD+
//z/+v/4//r//P/+/wAA/v/8//r/+P/5//r/+//8//7//v/9//3//P/8//7/AAAEAAYA
BwAHAAUABAAGAAUABwAHAAkACQALAAsACQAJAAkACwALAA4AEwAVABYAFgAWABQAEwAS
ABAADwAPABAAEgAPAA4ADgAOAA0ADAALAAwACwALAAoABQAAAP7//f/9//3//f/9//v/
+v/5//n/9v/2//n/+v/7//z/+//7//r/+f/5//n/+f/6//n/+P/6//j/9v/2//X/8//1
//v/+//7//3/+v/z//H/8//4/wEACQAQABYAIAAoACwANgBCAEYAOAAYAPv/8//z/+n/
2v/T/9D/0P/T/9v/3f/f/+n/7f/q/+z/7v/v//L/9v/4//n/+v/4//b/8//1//X/9//4
//j//P/8//n/+P/3//b/9f/1//j//f/8//z//P/5//n/+v/3//f/9//4//v/+//6//v/
+f/3//X/8//3//r//P/+//z/+P/3//f/9v/3//j/+//8//3//P/8//n/+P/5//j/+//9
//3/+//7//v/+v/6//r//P/9//7/AAD//////v/9//z//P/7//7/AQACAAIAAQD/////
//8AAAAAAQACAAMABAAEAAQAAgADAAQABQAHAAgACAAJAAcABwAGAAYACAAJAAwADAAO
AA8ADwAOAA0ADQANAAwAEAAUABYAFwAVABQAEAAPABEAEQARABIAEwATABEADgALAAsA
CwALAAwADAAMAAwADAAKAAcABgADAAMAAwADAAQABwAGAAQAAAAAAAAAAAADAAUABQAE
AAUAAQABAAEAAAAAAAAAAAAEAAQAAgD///7//f/8//v///8BAAIAAwABAAAA/f/9//3/
/v8AAAEAAwADAAMAAgD///7//f/8////AQACAAQAAgAAAP7//v///wAAAQABAAMAAwAD
AAIA////////AQAEAAQAAgAEAAIAAQD+//7//f/+//////8AAAEAAwAGAAEA/v/9//3/
AAAAAAEAAwABAAAA/v/+//7//v8AAAAAAwADAAMAAAD7//z/+//6//7/AAABAAEA///+
//z//P/9//7//v///wIAAgACAAEA+//6//r/+f/8//7/AAADAAIAAAD8//v/+//7//z/
AQD//wAAAQABAPn/+P/3//f/+v/8//7/AAACAP7//f/+//7///8CAAMABAAHAAcABwAI
AAgABwAGAAUACgALAAwADQAKAAkACgALAA0AEAAVABcAGgAaABoAGAAVABIADgALAA4A
EAARAA8ADQAMAAwACwANAA0ACwAJAAgABgACAP7/+v/5//j/9//5//v/+//8//n/+f/4
//j/+f/6//r/+v/5//n/+f/5//j/9//3//j/+//8//3//P/4//b/+f/3//X/9//7//3/
+f/2//X/9//9/wIAAwAHABIAHgAqADIAOABCAEoAPgAWAPb/9f/1/+f/2//Y/9P/0P/Q
/9X/2f/d/+H/5//t//D/7P/o/+//8v/1//b/9v/2//b/9P/x//P/8//1//b/9v/5//r/
+P/4//f/9v/1//X/9f/5//f/9v/3//X/9v/4//b/9//4//r/+//7//r/+//5//f/9f/z
//b/+P/5//r/+//4//j/+f/4//n/+v/9//v/+//5//j/+P/4//r/+v/7//3//f/7//v/
+//6//r/+P/6//v//P/9//3//v/+//3//P/8//v//v8BAAIAAgD///3//f/9////AAAC
AAQABAAEAAMAAgAAAAEAAgADAAYACAAJAAsACQAJAAgACAAJAAkACwAKAA0ADwAQABAA
DwAPAA8ADgARABQAFQAVABQAFAARABEADwAPAA8AEAATABMAEQAOAAkACQAJAAkADAAM
AAwADAAKAAgABQAEAAEAAQABAAEAAgAFAAQAAgD+//7//v/+/wIABQAGAAYABAD///7/
/f/8//z//P/8/wEAAgABAP///P/7//r/+f/9////AAABAAEAAAD9//3/+//8//7///8B
AAEAAQAAAPz//P/8//z/AAABAAEAAgAEAAIAAAAAAP7//v/+//3///8BAAMABAAAAP//
/v///wEAAgABAAQABAADAAAAAAAAAAAAAAD//wAAAQADAAYAAQD+//3//f/+//7///8B
AAEAAAD+//7//v/+/wAAAAABAAEAAQD+//r//P/8//z///8AAAAA//////7//P/8//v/
/P/8//3/AQACAAMAAwD9//z//P/7//7//v/+/////f/8//n/+f/7//v//P8BAPz/9P/3
//j/+f/6//v/+//9//7/AQAEAAUABgAFAAMAAQAAAAQABQAGAAcABwAHAAcABwAFAAUA
BwAJAAoADgAUABcAFQAUABMAEAASABIAEQARABAAEAAPAAsACAAIAAkACQAKAAsACgAJ
AAUAAgD9//j/+v/7//z//f/7//v/+f/4//n/+f/4//j//P/+////AAD8//n/9v/z//T/
9f/3//r/+P/4//j/9v/y//L/8//5//3/+//7//n/9f/y//H/8//7/wYADQANABYAIgAo
ADAAQABMAFAAQAAaAP7/9//v/9//1f/Q/83/0P/U/9f/2//f/+H/4//n/+j/6P/s//X/
+P/4//j/9//2//X/8v/u/+//8v/1//f/+P/4//j/9f/0//b/9v/2//f/9f/5//f/9v/0
//H/8f/y//X/9//5//z/+f/3//T/8//0//X/9v/3//n/+v/6//r/+P/0//P/8//3//n/
+/////v/+//5//j/9v/2//j/+P/5//v/+//5//n/+f/4//j/+f/8//7/AAD///3//P/6
//v//P/+////AQADAAMAAgAAAP3//P/7//7/AAADAAYABQAEAAIAAAABAAMABQAHAAsA
DAAMAA0ACgAJAAcABgAJAAsADwAQAA8ADwAOAAwADwARABMAFAATABYAFwAXABUAFAAQ
AA8AEgATABQAFgAUABMAEAAMAAoACwAMAA0AEAAQABAAEAANAAoABgAEAAYABwAIAAkA
BgAHAAQAAAD//wAAAQACAAMABQAFAAQAAQD9//3//f8AAAIABAAGAAYABAAAAPv//v//
/wAAAQACAAMAAwADAAIAAAD8//v//f8AAAQABwAEAAMAAgAAAAAAAAAAAAAAAgADAAMA
BAACAAAA/v/+/wIABAAGAAcABgAFAAQAAgADAAMAAwAFAAYABgAEAAYABAADAAAAAAAC
AAQABgAHAAQAAwADAAQABAACAAIAAwAFAAQABAAFAAQAAgD///7/AQACAAUABgAGAAUA
BAAAAAAAAgACAAIAAwAEAAQAAwABAAAA/v/+/wAAAgADAAUAAwACAAEA///9//7/AAAB
AAIAAgACAAMAAQAAAP3//f8AAAEAAwAJAAMAAgABAP///f8AAAEAAQADAAYABAADAAIA
AQAAAP////8BAAIABQAIAAkACgAIAAcABgAGAAwADQAOAA8ADwANAAsACQAJAAsADwAT
ABIAFAAYABkAGAAYABgAFgAYABgAFwAXABUAFAASAA0ADgAQABMAFQATABEADQAJAAgA
BgACAP7/AAABAAIAAwAAAP///P/6//z//f/9//7/AAAAAP///v/8//v/+v/5//r/+//9
/wAAAAAAAAAA/v/2//b///8BAP3//f/5//f/9f/0//X/+/8BAAYADwAVABIAGAAkAC4A
OABIAFYATgAwAAgA8f/t/+f/2//W/9f/2v/c/+H/4f/d/9//5f/p/+7/9P/2//n//P/6
//r/+f/4//r/+P/1//f/+f/7//z//P/7//r/9v/0//j/+v/8/////P////z/+v/7//n/
+v/8//r/+//8//7//f/7//j/9//5//v//f////7//v/9//z//f/6//r/+//+////AAAD
AP7//f/6//j/+v/8/wAAAgAAAAEAAAD9///////+//7///8CAAQABgAEAAEA///8//7/
AAADAAUABAAFAAQAAgACAAEAAgADAAcACAAKAAwACAAGAAMAAAAEAAcACgANAA0ADAAK
AAkACgALAAsADAAQABEAFAAUABMAEwASABAAEwAVABcAGAAWABgAGAAXABcAGAAWABcA
GAAZABoAHAAbABkAFQAQABEAEwAVABcAFQAUABMAEgAQAA4ACwAKAAwADQAOAA8ADQAN
AAkABAAEAAYACAAKAAoACwAKAAgACQAFAAUABQAHAAgACQAKAAoACAAEAP//AwAFAAcA
CQAJAAkACAAHAAkACAAFAAUABwAIAAoACwAJAAcABQACAAIABAAGAAgACQAJAAgACAAI
AAYABAAEAAgACgAMAA0ACwAJAAcABAAFAAcACQANAA0ADAAJAAoACgAJAAYABgAJAAoA
CwALAAkABwAGAAYACAAIAAoADQAKAAgABwAHAAkACAAGAAYACAAIAAoACgAKAAkACAAE
AAUACAAJAAoACgAKAAkABwAJAAgABgAGAAcACAAIAAkABwAGAAUAAwACAAQABwAJAAgA
BgAEAAMABAAEAAIAAwAHAAcACAANAAgABgAEAAEABwAKAAwACwAKAAkACAAGAAUABgAG
AAwAEAASABQAEwARAA8ADgASABMAFAAVABUAFQAVABUAEwATABUAFwAZABwAIQAjACIA
IgAiACAAIQAgAB4AHQAdAB4AHgAbABoAGgAbABsAHAAdABwAGwAXABQADwAKAAoACwAM
AA0ADQANAAsACgAHAAcABgAGAAsADAAMAAwACAAHAAYABQAGAAcACQAMAAwADAAMAAoA
BgAGAAUACQANAA8ADQAPAA0AAgABAAUACQAWACEAHwAcACoANAA2ADoASgBYAFYAPAAY
AAUAAwD5/+n/5P/h/97/5P/r/+3/7//1//X/9//8//7/AAADAAQABgAIAAkACgAJAAYA
AgADAAcACQAKAAoACgAKAAcABgAIAAgACAAJAAsADwANAAwACwAHAAYABgAHAAkACwAO
AAwACwAJAAkACQAJAAkACQANAA4ADgAOAAsACAAIAAkADAANAA4AEQANAA0ACwAKAAoA
CgAMAAwADwARABEADwAOAA0ACwAKAAsADgAQABIAEAAPAA8ADgAOAA4ADwAPABMAFQAV
ABQAEgAPAA4ADQARABIAFAAWABYAFgAVABQAFAAVABYAFwAbABwAHAAdABsAGwAaABoA
HQAfACMAJAAkACUAJQAkACIAIwAkACQAJwAqACsAKwApACgAJAAjACYAJwAoACoAKQAp
ACcAJAAhACEAIQAhACIAIgAiACIAIAAeABsAGgAdAB8AIQAjACEAIQAdABgAGAAYABgA
GAAZABsAGwAaABcAEwATABMAFwAYABkAGgAZABgAFQARABMAEwATABMAFgAXABcAFwAW
ABQAEAAPABIAFAAXABkAGAAXABYAFAATABQAFQAWABYAFwAXABgAFgAUABIAEgAVABgA
GwAdABwAGwAaABgAFwAXABcAGQAbABwAGwAeABsAGQAVABQAGAAaABwAHQAcABsAGwAc
ABoAGAAYABkAGwAaABoAGwAaABgAFQAUABYAGAAcAB4AHAAbABoAFgAWABgAGAAYABsA
HAAcABsAGgAYABUAFAAZABwAHgAhACAAHgAcABkAGAAYABkAGQAcABwAHAAdABUAFAAV
ABYAFwAYABoAGwAeACAAIAAgAB4AHAAgACEAIgAkACcAJwAnACcAJgAlACQAIwAkACUA
KAArACkAKgAtAC0AMgA0ADYANgAzADIAMAAvAC0ALgAuACsALQAuADAAMQAtACsAJwAj
ACUAJAAhAB4AHQAdAB0AHQAbABsAGQAYABoAGwAbABwAHAAcABsAGgAaABsAHAAdABsA
GwAcAB4AGwAaABkAFgAeACIAHwAbABcAFQAXABkAGQAcAB8AIwAlACoALQArADQAQABM
AFYAagB2AHYAYAA4ABwAFwARAAUAAQACAP3//P/+/////////wMACQARABYAGgAcABsA
GgAZABoAGgAaAB4AHgAdACEAIQAhACAAHgAgACAAHQAcAB4AIAAiACUAIwAlACEAHgAi
ACEAIwAmACQAIwAiACIAIgAhAB8AHwAgACEAIgAjACIAIgAhACAAIwAiACQAJwAmACUA
JAAlACUAJQAjACIAJQAmACkAKgAnACcAJQAhACUAJwAoACoAJwAoACgAKAAqACkAKQAo
ACkAKgAsAC0ALQAtACsAKAApACkAKwAtAC4ALgAvADAAMAAwAC8ALgAxADMANQA3ADcA
NgA0ADMANgA3ADcAOAA6ADsAPgA+ADsAOwA6ADgAOgA9AEAAQgA/AEAAPwA9AEAAQgBB
AEMAQAA/AD4APgA/AD8APQA6ADgAOQA6ADsAOQA4ADcANgA5ADgANgA2ADQAMwAyADEA
MgA1ADQAMgAwADAAMAAwADEAMQAvACwALwAtAC8AMQAxADAALwAuADAAMAAuACsALAAt
AC4ALwAvAC8ALgAtADAAMAAuAC8ALQAsACwAKwAtAC0ALQAsAC0ALgAvADAAMAAvAC0A
LAAuAC4ALgAwADAAMAAwAC8AMQAxADEAMAAxADEAMQAzADEAMAAtAC4AMAAxADAAMgAx
ADAALwAtAC8ALwAwADIAMgAwADAAMQAwAC4ALQAtADAAMAAvADAALQAsAC0ALAAtAC0A
LQAqACsALgAvADAALQAsACoAJwArACwALAAuACwALAArACsALAAsACwAKwApACoALAAt
ACsAKgApACkALQAwADAALQAsACsAKgApACkAKwAsAC8AMgAzADQAMwAxAC8ALgAyADMA
NAA1ADUANQA1ADUAMQAxADMANQA4ADwAQgBFAEMAQgBBAD4APQA8ADoAOQA5ADoAOgA3
ADQANAA1ADUANgA3ADYANQAxAC4AKQAkACUAJQAlACUAJQAlACMAIgAhACEAIAAgACMA
JAAkACQAHwAdABsAGQAcAB0AHwAiACAAIAAgAB4AGgAYABkAHwAhACEAIQAfABkAFgAX
AB0AJQAuADMAOQBCAEoATgBYAGgAcABsAFIAKgAWABUADQD9//X/8v/t//D//P8BAAMA
BQAJAAcABwAMAA4AEAAVABYAFwAYABgAGAAWABQAEQATABcAGQAaABoAGQAYABQAEgAV
ABYAFwAZABcAGwAZABgAFwATABIAEgAUABUAFgAYABcAFQASABEAEgATABQAFQAXABgA
GAAYABUAEgASABMAFQAXABkAHQAaABkAFgAUABQAFAAWABYAGQAbABsAGQAWABUAEwAS
ABUAGAAaABwAGwAZABgAFgAWABYAFwAXABkAGwAbABoAFwAVABUAFQAYABoAHQAgAB4A
HgAdABwAHAAdAB4AHwAfACAAIAAhAB8AHwAeAB4AIQAjACcAKAAlACUAJAAiACQAJQAm
ACYAJwAqACsAKwApACgAJAAjACQAJQAmACgAJwAnACUAIgAdAB0AHQAdAB4AHgAeAB4A
HQAaABYAFAAUABUAFgAXABYAFwAUABAADwAQABEAEgAUABUAFAASAA8ACwALAAsADQAO
AA8AEAAQABAADgALAA0ADQANAA0ADgAPAA8ADwAOAAwACAAHAAoADAAPABEADwANAAsA
CAAHAAgACQAKAAwADQANAA4ADQAKAAcABgAIAAoADAANAAwACwAKAAgACQAJAAkACwAM
AAwACgAMAAsACQAFAAQABwAKAA0ADwAMAAkABwAGAAUABAAFAAcACAAIAAkACwAJAAYA
AgAAAAMABAAHAAgABgAFAAQAAAAAAAIAAgACAAUABgAGAAUABAACAP///v8BAAIAAgAD
AAMAAgABAP///v/+//////8AAAAAAAABAPn/+P/7//z//f/+//////8BAAIAAQACAAEA
AAACAAMABAAGAAcABwAHAAcACAAHAAYABQAHAAkADQARAAwADAAOAA0AEgAUABYAFgAU
ABIADwANAAsADAAMAAkACwAMAA4ADwANAAsABwADAAYABgAEAAIA///9//v/+f/5//n/
9//2//b/9//3//j/9//2//T/8v/y//P/9P/1//P/8//0//b/9f/0//P/8P/4//j/9//x
/+//7//v/+//8//0//P/8//t/+r/8f/5//z/AAAKABgAIgAqADQAPgA8ACoABQDp/+X/
5f/a/9P/0P/M/8X/x//L/9H/2f/h/+L/5P/o/+n/5v/l/+b/5v/m/+r/6v/p/+3/7f/t
/+z/6v/s/+z/6f/o/+n/6v/r/+3/6v/t/+r/6P/q/+n/6//u/+z/6//q/+r/6//r/+r/
6//r/+v/6//r/+z/7P/r/+r/7P/q/+v/7f/r/+v/6//t/+3/7f/r/+r/6P/o/+r/6v/q
/+v/6v/n/+v/7f/u//D/7v/u/+3/7P/t/+3/7v/u/+7/7v/v/+//7//v/+3/6v/t/+3/
7//x//H/8P/w//D/8v/y//H/8P/x//P/9f/3//b/9v/1//X/9//5//r//P/8//v//P/6
//z//f/9//z//v///wAAAAD//wAA///9/wAAAgABAAMAAAD///7//v///////f/6//r/
+//8//3//P/6//j/9v/3//b/9P/0//L/8f/w/+//8P/z//L/8P/s/+z/7P/s/+z/7f/s
/+r/6//p/+v/7f/r/+r/6f/o/+z/7P/q/+f/6P/p/+r/6//s/+v/6f/n/+n/6v/p/+v/
6P/o/+n/6f/r/+v/6//q/+v/7P/t/+7/7P/r/+n/6P/p/+j/5//o/+j/6P/o/+f/6v/r
/+z/7P/p/+n/6f/r/+n/6P/l/+b/6v/r/+r/7P/q/+r/6v/p/+f/5//o/+r/6v/o/+j/
6f/o/+b/5f/l/+f/6P/o/+r/6P/m/+b/5P/l/+X/5f/i/+L/5v/o/+r/6f/o/+b/4//l
/+b/5v/o/+f/5v/k/+P/5v/m/+b/5f/k/+T/5f/l/+L/4v/g/+P/5v/m/+b/5v/m/+P/
4f/h/+D/5f/o/+n/6v/s/+v/6v/q/+v/6//r/+v/7//v/+//7//r/+v/7f/v//H/9P/5
//v/+v/6//r/+P/5//j/9v/1//P/9P/0//H/7v/u/+//7//x//H/7//t/+3/7P/p/+b/
5P/j/+L/4f/j/+P/4f/g/97/3f/b/9r/4P/i/+P/5P/f/93/2//Z/9n/2f/a/9z/3f/e
/9//3v/Y/9j/2//Z/9v/4f/h/+H/4f/c/9f/2f/b/+D/5f/t//j/AgACAAQADgAcACYA
JgASAPD/2//X/9P/w/+4/7X/sP+w/7f/vf+//8P/yf/L/8r/yP/M/9H/1P/Y/9r/2//c
/9v/2P/U/9X/1//Z/9r/2v/e/97/2//a/9f/1v/V/9X/2P/d/9z/3P/b/9f/1v/W/9b/
1//Y/9r/3P/b/9n/2f/Z/9n/2f/Z/9v/3P/c/9z/2f/W/9b/1//a/9v/3P/f/93/3f/b
/9r/2P/Y/9r/2v/d/9//3//d/93/3f/c/9z/3v/g/+H/4v/h/9//3v/c/97/3v/f/9//
4//l/+X/5P/i/9//3v/d/+H/4v/k/+b/5v/m/+X/5P/i/+P/5P/l/+n/6v/q/+v/6f/p
/+j/6P/s/+3/8P/w//D/8f/x//D/7//v/+//7v/w//T/9v/3//X/9P/w/+//8f/x//H/
8v/x//H/7//s/+v/6//r/+v/7f/u/+//8P/t/+r/5v/k/+X/5f/l/+X/5//p/+f/5P/g
/+D/4P/g/+X/5//n/+b/4//f/9//3//g/+D/4P/g/+T/5P/i/9//3f/d/93/3f/h/+P/
5P/l/+T/4v/e/93/3//g/+L/4//j/+P/4//i/93/3P/b/9r/3v/h/+P/5v/l/+L/3//e
/+H/4v/j/+P/5f/l/+X/5P/i/+H/4P/h/+P/5P/j/+b/5f/j/9//3v/h/+L/4//j/+P/
4//k/+b/4v/g/+D/4f/i/+L/4//l/+T/4v/f/97/4P/g/+L/4v/j/+P/4//g/9z/3v/e
/97/4P/i/+P/4//h/+D/3v/e/93/3v/e/9//4P/g/+D/3//c/9z/3f/f/+L/4v/i/+L/
4v/e/93/3v/e/+P/5v/n/+j/6P/n/+b/5v/n/+f/5//n/+r/6//s/+3/6P/n/+j/6f/s
//D/9v/5//r/+v/6//j/9P/y/+//7f/w//L/8//x/+//7v/u/+3/7f/t/+v/6f/o/+b/
4v/e/93/3f/d/93/3//f/93/3P/b/9v/2v/a/93/3v/e/97/3v/d/9z/2//Z/9n/2v/c
/93/3v/f/97/2v/Y/9f/1//X/9v/3//h/9//2v/Z/93/5f/q//H/+/8GAA4AFgAiADAA
NgAsAAoA5v/c/93/1f/L/8H/uP+3/7z/tv+3/8P/y//N/9X/2f/U/9L/1v/Z/9z/3f/e
/97/3v/e/9z/2f/b/93/3//g/+D/4v/i/9//3v/c/9z/3P/d/97/4//i/+L/4P/d/93/
3v/e/9//4P/i/+P/4//i/+P/4v/h/+D/3//j/+T/5P/k/+P/4P/g/+H/4v/j/+T/5//m
/+f/5v/m/+T/4v/i/+D/4//n/+n/6f/m/+X/4//i/+T/5v/n/+j/6f/p/+r/6v/p/+j/
6P/n/+z/7//w//D/7P/p/+j/5//p/+r/7P/u/+//8P/w//D/7//v/+//7//z//b/+P/7
//r/+f/3//b/9v/3//r/+v/7//3//v/+//z//f/+//7///8CAAMAAwAAAAAA/f/9//3/
/f/9//7/AQABAP///P/4//f/9v/1//f/+P/5//r/9//0//D/7v/u/+//8P/x//L/9f/0
//L/7v/u/+7/7v/z//X/9f/0//H/7f/t/+3/7v/u/+7/7v/y//L/8P/t/+z/6//q/+n/
7f/v//D/8f/w/+7/6v/p/+v/7P/u/+//8f/x//H/8P/t/+z/6//q/+3/7//w//L/8P/u
/+z/7P/t/+7/7//v//L/8//0//T/8P/v/+7/7//x//L/8f/0//L/8f/u/+7/7//w//H/
8f/y//P/9f/4//P/8P/v/+//8v/y//P/9f/1//T/8v/y//L/8v/0//T/9//3//f/9P/w
//L/8v/y//T/9v/3//f/9//2//T/9P/1//b/9v/3//r/+v/6//n/9v/2//f/9//6//r/
/v8AAP7//P/6//j/+f/5//v//P8BAAQABQAGAAMAAQD///7/BQAHAAkACwALAAkABwAF
AAQABQAIAAsADQAQABUAFwAXABYAFQASABIAEgARABEADgAOAA0ACQAJAAoADAANAA0A
DQALAAkACAAGAAIA/v////////////7//f/6//j/+f/5//j/+P/9//7//v/+//v/+f/3
//X/+P/5//v//v/7//r/+f/2//T/9v/7//3//f/9//n/9f/1//T/8f/1//v/AAALABUA
FAAQABoAJAAqADoASABKADgAFAD1/+v/5//b/9D/zf/S/9j/2//d/93/3f/d/+P/5v/o
/+7/8//0//P/9P/0//T/8//w/+z/7f/y//X/9//4//j/9v/x/+7/8f/y//P/9f/0//f/
9P/y//L/7//v//D/8f/z//X/+P/1//P/8P/v//D/8f/y//P/9P/0//P/8v/z//D/8P/x
//T/9f/2//n/9P/z//D/7v/x//L/9f/2//X/9//3//X/9P/z//H/8P/x//T/9v/4//f/
9f/0//L/9f/2//j/+f/4//n/+P/2//f/9f/1//X/+P/6//3/AAD9//z/+v/4//n/+//9
//////8AAAAAAQAAAP///f/8/wAAAwAIAAoACAAHAAUAAgAFAAcACQAKAA0AEAARABEA
DgAMAAcABQAHAAkACwAOAA0ACwAHAAIAAQADAAUABwAFAAQAAwACAAAA/v/7//r//f//
/wEAAwAAAP//+v/0//T/9v/4//r/+v/7//r/+P/1//H/8f/x//T/9v/4//r/+v/4//T/
7//x//P/9f/3//n/+f/4//f/9//2//P/8//0//b/+f/7//n/9//1//L/8//0//X/9v/4
//n/+f/6//f/9P/x//D/8//2//n/+//5//f/9f/y//L/8//0//f/+P/4//b/+P/3//X/
8f/w//T/9v/4//n/9v/1//X/9v/1//T/9f/3//n/+P/4//n/+P/2//P/8v/1//b/+f/6
//n/9//1//D/8f/0//X/9v/5//r/+v/5//j/9v/z//L/9f/2//b/9//2//T/8v/v/+7/
8P/z//X/9P/0//T/9f/v//D/7//z//z/+v/4//b/9P/y//H/8v/y//b/+v/8//7//f/7
//n/+P/7//v/+//7/wAAAQACAAMAAAD//wAAAQADAAYACwANAA4ADgAOAAwACQAIAAYA
BQAHAAgACAAFAAMAAgACAAEAAgADAAIAAQD+//z/+P/0//H/8f/x//H/8v/z//L/8v/v
/+//7v/u//H/8v/y//L/8P/v/+7/7f/r/+v/7P/u//D/8P/w/+7/7v/w/+3/6f/r/+//
8f/x//P/7v/n/+f/6f/u//n/AwAGAAgAEAAYAB4AKAA0ADoANgAcAPX/5//n/9//0P/L
/8T/wv/L/9H/1f/Z/9//4f/e/9z/4v/l/+j/7P/u/+//8P/u/+z/6f/r/+3/7//w//D/
8v/y/+//7v/s/+z/7P/t//D/9f/0//T/8f/t/+z/7P/u/+//8P/y//D/7//t/+3/7//v
/+//7//y//T/9f/2//P/8P/w//H/8P/x//L/9f/1//X/8//y//D/8P/y//L/9P/3//j/
9//2//X/8//y//T/9v/3//j/+v/5//n/+P/4//j/+f/5//v//f/9//z/+f/3//f/9//5
//r//P/+/wAAAAD///7//f/9//3//f8AAAIAAwAFAAMAAwACAAIABAAFAAgACAAKAAsA
CwAKAAcABwAHAAYACgAOABAAEQAQABAADQANAA0ADQANAA4ADwAPAA0ACgAFAAUABQAF
AAgACAAIAAgABwAEAAAA/v/+////AAABAP//AQD///z/+P/4//j/+P/+/wEAAgACAP//
9f/z/w==
         </WaveFormData>
      </LeadData>
      <LeadData>
         <LeadByteCountTotal>10000</LeadByteCountTotal>
         <LeadTimeOffset>0</LeadTimeOffset>
         <LeadSampleCountTotal>5000</LeadSampleCountTotal>
         <LeadAmplitudeUnitsPerBit>4.88</LeadAmplitudeUnitsPerBit>
         <LeadAmplitudeUnits>��V</LeadAmplitudeUnits>
         <LeadHighLimit>2147483647</LeadHighLimit>
         <LeadLowLimit>268435456</LeadLowLimit>
         <LeadID>V1</LeadID>
         <LeadOffsetFirstSample>0</LeadOffsetFirstSample>
         <FirstSampleBaseline>0</FirstSampleBaseline>
         <LeadSampleSize>2</LeadSampleSize>
         <LeadOff>FALSE</LeadOff>
         <BaselineSway>FALSE</BaselineSway>
         <ExcessiveACNoise>FALSE</ExcessiveACNoise>
         <MuscleNoise>FALSE</MuscleNoise>
         <LeadDataCRC32>371010535</LeadDataCRC32>
         <WaveFormData>
/v/+//7//v8AAAAAAAAAAP7//v/+//7//v/+//7//v/+//7//v/+//z//P/8//z//v/+
//7//v/8//z//P/8//r/+v/6//r/+v/6//r/+v/6//r/+v/6//r/+v/6//r/+P/4//j/
+P/6//r/+v/6//r/+v/6//r/+P/4//j/+P/6//r/+v/6//r/+v/6//r/+P/4//j/+P/4
//j/+P/4//j/+P/4//j/+P/4//j/+P/4//j/+P/4//j/+P/4//n/+f/5//r/+//6//r/
+//8////AQAEAAQAAwACAAIAAgACAAIAAgAEAAYABQADAAIA/f/7//n/9v/1//L/8f/w
/+3/6//q/+r/6f/p/+n/6v/r/+z/7v/v//P/9P/1//X/9//3//f/9//1//X/9f/1//X/
9v/2//b/9v/2//f/9//3//f/9//3//r/+v/6//r/+f/3//b/9v/4//j/+P/4//f/9//7
/wAABAAFAAkADQAUABwAJQApACQAGAAOAPz/2v+w/43/aP9B/yT/Iv83/1X/a/96/4v/
m/+r/7f/wP/K/9H/1//b/9//3//h/+r/8P/y//b/9v/3//j/+f/6//r/+f/5//n/+v/6
//r/+v/6//r/+//9//3//f/9//v/+//8//z//v/+//7//v/9//3//f/+//7//v//////
//8AAAAA/////wAAAAAAAAAAAAAAAAAAAAAAAAAAAAAAAAAAAAAAAAAAAAAAAAAA/v/+
//7//v8AAAAAAAAAAAAAAAAAAAAA/////wAAAAAAAAEAAQABAAEAAQABAAIAAgACAAIA
AwAEAAQABAAEAAMAAwADAAUABQAFAAUABAAEAAQABAAEAAQABAAEAAQABAADAAMAAwAC
AAIAAgACAAQABAADAAEA/v/+//7//v/+//7//v/9//3//f/9//3//f/8//z//P/8//v/
+//7//v/+//7//v/+//7//v/+v/6//r/+v/5//n/+f/5//n/+f/5//j/+P/4//j/+P/4
//j/+P/4//j/9v/2//b/9v/4//j/+P/4//j/+f/5//n/9//3//f/9//5//r/+v/6//j/
+v/6//r/+v/6//r/+v/6//r/+v/6//r/+v/6//r/+P/4//j/+P/5//n/+f/5//f/9//3
//f/+f/5//n/+f/4//j/+P/4//j/+P/4//j/+P/4//b/9v/1//X/9f/1//f/9//2//b/
9v/2//b/9v/2//b/9v/2//X/9f/1//b/9v/2//b/9v/1//X/9f/1//X/9f/1//X/9f/1
//X/9f/1//X/9P/0//T/9P/0//T/9P/0//T/9P/0//T/8//z//H/8f/y//L/8v/y//L/
8v/0//T/9v/2//L/9P/1//P/9P/y//L/8v/y//T/9f/1//X/9P/1//b/9v/5//r/+//9
/wAAAAD///7//P/8//z//P/+/wAAAAD///3//P/5//f/8//w/+3/6v/p/+j/5//l/+b/
5v/n/+f/6f/q/+v/7P/u/+//8f/y//H/8f/x//H/8f/x//H/8f/v/+//7//w//D/8P/w
//D/8f/x//H/8f/z//P/9P/0//T/9P/0//P/8//0//T/9P/0//T/9f/5//3/AgACAAMA
BwALABQAIAAlACEAFAAIAPj/3v+6/5b/cf9K/y3/Jv86/1f/b/99/4z/m/+p/7X/v//I
/87/0//X/9v/2//f/+f/7P/w//T/+P/2//f/+P/5//z//P/7//v/+f/6//r/+v/6//r/
+v/7//3//f/9//3//f/9//7//v/+//7//v/+//3//f/9//7//v/+//////8BAAIAAgAB
AP//AAAAAAAAAAAAAAAAAAACAAIAAgACAAAAAAAAAAAAAAAAAAAAAAAAAAAAAAAAAAAA
AAAAAAAAAgACAAIAAgABAAEAAgACAAIAAwADAAMAAwADAAMABAAEAAQABAAFAAYABgAG
AAYABQAFAAUABwAJAAkACQAIAAYABgAGAAYABgAGAAYABgAIAAcABwAHAAYABgAGAAYA
BgAGAAUAAwACAAIAAgACAAIAAgACAAEAAwADAAMAAwABAAAAAAAAAAIAAQABAAEA////
//////8BAAEAAQAAAAAAAAAAAP///f/9//3//f///////v/+//7//v/+//7//v/+//7/
/v/+//7//v/+//7//v/+//7/AAABAAEAAQABAAEAAQABAP//AAAAAAAA//8CAAMABAAC
AAIAAgACAAIAAgACAAIAAgACAAIAAgACAAIAAgACAAEAAQABAAEA//////////8BAAEA
AQABAP7//v/+//7/AAAAAAAAAAAAAAAA/v/+//////////////////7//v/8//z//P/8
//z//P/8//z//f/9//3//v/8//z//P/8//v/+//7//v/+//7//v/+//7//v/+//7//v/
+//6//r/+P/4//j/+P/6//r/+v/6//r/+v/5//n/9//3//j/+P/6//r/+v/6//b/9P/2
//b/9v/2//j/+f/5//n/+P/5//r/+v/9//7///8BAAIAAgABAAAAAAAAAAAAAAAAAAIA
AgABAP///v/7//n/9f/y/+//7P/t/+z/6//p/+j/6P/p/+n/6f/q/+v/7P/w//H/8//0
//X/9f/1//X/9P/z//L/8f/x//H/8f/y//T/9P/0//T/9f/1//X/9f/1//X/9v/2//T/
9P/0//P/8//0//T/9P/2//b/9//7////AgACAAUADQATABgAIgAlAB0AEgAIAPT/2P+2
/5T/bf9K/zH/Mv9M/2n/ef+F/5j/p/+z/73/w//K/9D/1f/Z/9v/3f/j/+n/7P/w//L/
9v/2//f/+P/5//j/+P/3//f/9//4//j/+P/6//r/+v/7//v/+//7//v/+f/5//r/+v/8
//z//P/8//v/+//7//z//P/8//3//f/9//7//v/9//3//v/+//7//v/+//7//v/+//7/
/v/+/wAAAAAAAAAA/v/+//7//v/+//7//v/+/wAAAAAAAAAAAAAAAAAAAAABAAEAAgAC
AAAAAQABAAEAAwADAAMABAAEAAQABAAFAAYABgAGAAYACQAJAAkACwAJAAkACQAIAAoA
CgAKAAoACgAKAAoACgAKAAkACQAJAAgACAAIAAgACgAKAAkABwAGAAYABgAGAAgACAAI
AAcABQAFAAUABQAHAAYABgAGAAYABQAFAAUABQAFAAUABQAFAAUABQAEAAIAAgACAAEA
AgADAAQABQADAAMAAgACAAQABAAEAAQABAAEAAQABAAEAAQABAAEAAQABAAEAAQABAAF
AAUABQAFAAUABQAFAAUABgAGAAYAAgAEAAQABAAGAAYABgAGAAYABgAGAAYABgAGAAYA
BgAGAAYABgAGAAMAAwADAAMAAwADAAMAAwAFAAUABQAFAAIAAgACAAIAAgACAAIAAgAC
AAIAAAAAAAMAAwADAAMAAwADAAIAAgACAAIAAgACAAIAAgACAAIAAQABAAEAAgACAAIA
AgACAAEAAQABAAEAAQABAAEAAQABAAEAAQABAAEAAQAAAAAAAgACAAIAAgACAAIAAgAC
AAAAAAD/////AQABAAIAAgAAAAAAAAAAAAAAAAACAAIAAQAAAAAA///+////AAACAAIA
AgACAAEAAQAAAP//AgADAAQABAAFAAYABwAJAAoACgAJAAgACgAKAAoACgAKAAwADAAL
AAkACAAFAAMA///8//n/9v/1//T/8//x//H/8v/0//X/8//0//X/9v/4//n/+//8//3/
/f/9//3//f/9//3//f////////8AAAAAAAAAAAAAAQABAAEAAQADAAMABAAEAAIAAgAC
AAEAAQACAAIAAgAEAAYABwAHAAsAEAAUABMAFQAdACYALAAzADMAKgAeAA4A9P/O/6r/
g/9c/zv/Lv86/1f/df+D/5L/pf+1/8P/y//U/97/5f/p/+3/7//1//n//v8AAAQACAAI
AAkACgALAAoACgAJAAkACQAKAAoACgAMAAwADAANAAsACwALAAsACwALAAwADAAMAAwA
DAAMAAsACwALAAwADAAMAA0ADQALAAwADAALAAsADAAMAAwADgAOAA4ADgAMAAwADAAM
AAwADAAMAAwADAAMAAwADAAMAAwADAAMAAwADAAMAAwACgAKAAoACgALAAsADAAMAAoA
CwALAAsACwALAAsADAAMAAwADAANAAwADAAMAAwADQANAA0ADwANAA0ADQAMAAwADAAM
AAwADAAMAAwADAAKAAkACQAJAAgACAAIAAgABgAGAAUAAwAEAAQABAAEAAIAAgACAAEA
AQABAAEAAQABAAAAAAAAAP7//f/9//3////////////9//3//f/8//z//P/8//v/+//7
//v/+//5//n/+P/4//r/+v/6//r/+P/4//j/+P/4//j/+P/4//j/+P/4//j/9v/3//f/
9//5//n/+f/5//n/+v/6//r/+P/6//r/+v/6//r/+v/6//j/+P/4//j/+v/6//r/+v/4
//j/+P/4//f/9//3//f/9//3//f/9//1//X/9f/1//T/9P/0//T/9v/2//b/9v/0//T/
8v/y//P/8//z//P/8//z//L/8v/y//L/8v/y//L/8v/y//L/8f/x//H/8v/y//L/8v/y
//H/8f/x//H/8f/x//H/8f/x//H/8f/x/+//7//u/+7/7v/u/+7/7v/u/+7/7v/u//D/
8P/v/+//7f/t/+7/7v/u/+7/7v/u/+z/7P/u/+7/7v/u/+z/7P/s/+z/7P/s/+3/7f/t
//D/8f/y//L/8//0//X/9//4//j/9//2//j/+P/4//j/9v/4//j/9//1//T/8f/v/+3/
6v/n/+T/4//i/+H/3//g/+D/4f/h/9//4P/h/+L/5P/l/+f/6P/p/+n/6f/p/+n/6f/p
/+n/6//r/+v/7P/v//D/8f/y//H/8f/x//H/8f/x//L/8v/y//L/8v/x//H/8v/y//L/
8v/y//P/9f/5//7/AAABAAUACwASABoAIwAjABgADAD8/+T/wv+c/3f/UP8t/xz/Jv9D
/1v/bf9+/5H/of+t/7X/vP/G/83/0//X/9n/3f/j/+r/7v/w//L/9P/1//b/9//2//b/
9f/1//X/9v/2//b/+P/4//j/+f/5//n/+f/5//n/+f/6//r/+v/6//r/+v/7//v/+//8
//z//P/9//3//f/+//7//f/7//z//P/8//7//v/+//7//P/8//z//P/+//7//v/+//z/
/P/8//z//P/8//z//P/+//7//v/+//z//P/8//z//f/9//7//v/8//3//f/9//v/+//7
//z//v/+//7////+//7//v/+/////////wEAAQABAAEAAAACAAIAAgACAAAAAAAAAAAA
/v/9//3//f/+//7//v/+//z//P/7//n/+P/4//j/+P/4//j/+P/3//f/9//3//f/9f/0
//T/9P/0//P/8//z//P/8//z//P/8//z//P/8v/y//L/8v/x//H/8f/x//H/8f/x//D/
8P/w//D/8P/w//D/8P/w//D/8P/w//D/8P/w//D/8P/w//D/8f/x//H/7//v/+//7//x
//L/8v/y//D/8v/y//L/8v/y//L/8v/y//L/8v/y//D/8P/w//D/8v/y//L/8v/z//P/
8//z//X/9f/1//X/8//z//P/8//y//L/8v/y//L/8v/y//L/8P/w/+7/7v/x//H/8f/x
//H/8f/w//D/7v/u/+7/7v/u/+7/7v/u/+3/7f/t/+7/7v/u/+7/7v/v/+//7//v/+3/
7f/t/+3/7f/t/+3/7f/t/+3/7P/s/+z/7P/s/+z/6v/q/+r/6v/q/+r/6f/p/+v/6v/s
/+z/7P/s/+r/6//r/+v/7v/v//D/8P/v//D/8f/z//b/9v/1//T/9v/2//b/9v/1//b/
9f/z//L/8v/w/+//7P/o/+T/4P/h/+D/3//d/9z/3P/d/93/2//c/93/3v/i/+P/5f/m
/+b/5f/k/+P/5f/l/+X/5f/l/+X/5f/m/+T/5P/k/+T/5//n/+f/5//n/+f/6P/o/+b/
5v/m/+X/5f/m/+b/5v/o/+j/5//r//H/9v/2//f//f8BAAoAEgATAA0ABAD6/+j/yv+o
/4b/Y/8+/yf/Kv9I/2P/cf9//5D/m/+n/7H/t/++/8T/yf/N/8//z//R/9f/3v/g/+b/
6P/o/+n/6v/r/+v/6v/o/+f/6f/q/+r/6v/o/+j/6P/p/+n/6f/p/+n/6//r/+z/7P/q
/+r/6v/q/+3/7f/t/+7/7P/s/+3/7f/r/+z/7P/r/+3/7v/u/+7/7P/s/+z/7P/s/+z/
7P/s/+z/7P/s/+z/7P/s/+z/7P/s/+z/7P/s/+z/7P/s/+z/7v/u/+7/7v/r/+v/7P/s
/+r/6//r/+v/7f/t/+3/7v/u/+7/7v/v//D/8P/w//D/7//v/+//8f/v/+//7//u/+7/
7v/u/+7/7v/u/+7/7v/w/+//7//v/+z/7P/s/+z/7P/s/+v/6f/o/+j/6P/o/+j/6P/o
/+f/6f/p/+n/6f/p/+j/6P/o/+j/5//n/+f/5//n/+f/5//l/+X/5f/k/+b/5v/m/+X/
5//n/+f/5//m/+X/4//i/+T/5P/k/+T/5P/k/+T/5P/m/+b/5v/m/+T/5P/k/+T/5P/l
/+X/5f/l/+X/5f/l/+X/5v/m/+b/5P/m/+b/5v/m/+b/5v/m/+b/5v/m/+b/5P/k/+T/
5P/k/+T/5P/k/+P/4//j/+P/5f/l/+X/5f/j/+P/4//j/+L/4v/i/+L/4v/i/+L/4v/i
/+L/4P/g/+H/4f/h/+H/4f/h/+D/4P/i/+L/4v/i/+D/4P/g/+D/4f/h/+H/4v/g/+D/
4P/g/+H/4f/h/+H/4f/h/+H/4f/h/+H/4f/h/+H/4f/g/+D/4P/g/+D/4P/g/+D/4P/g
/+L/4v/h/+H/4f/h/+L/4P/g/+D/4P/i/+P/4//j/+L/4//k/+T/5v/o/+r/7f/u/+7/
7f/s/+z/7P/s/+z/7v/w//D/7//t/+z/6f/n/+X/4v/f/9z/2//a/9n/1//Y/9j/2f/Z
/9n/2v/b/9z/4P/h/+P/5P/l/+X/5f/l/+X/5f/l/+X/5//n/+f/6P/o/+j/6P/o/+n/
6f/p/+n/6f/p/+r/6v/q/+r/6v/p/+v/7P/s/+z/7P/s/+//8//3//r//P/9/wUADQAU
AB4AHwAVAAoA/v/i/7z/mP90/03/LP8b/yL/Pv9b/2v/e/+Q/6H/rf+1/7//yP/Q/9X/
1//b/9//5f/p//D/9P/2//T/9P/1//b/9//4//j/9//3//n/+v/6//r/+v/6//r/+//9
//3//f/9//3//f/+//7/AAAAAAAAAAD///////8AAAIAAgADAAMABQAGAAYABQAFAAYA
BgAGAAYABgAGAAYABgAGAAYABgAGAAYABgAGAAYABgAGAAYABgAGAAYABgAIAAgACAAI
AAgACAAIAAgACQAJAAoACgAIAAkACQAJAAkACQAJAAoACgAKAAoACwAKAAoACgAKAA0A
DQANAA8ADwAPAA8ADgAMAAwADAAMAA4ADgAOAA4ADAALAAsACwAMAAwADAAMAAoACgAJ
AAcACAAIAAgACAAIAAgACAAHAAcABwAHAAcABwAGAAYABgAGAAUABQAFAAUABQAFAAUA
BQAFAAUABAACAAIAAgABAAMAAwADAAMAAwADAAIAAgACAAIAAgACAAIAAgACAAIAAgAC
AAIAAgAEAAQABAAEAAQABQAFAAUAAwADAAMAAwAFAAYABgAGAAQABgAGAAYACAAIAAgA
CAAKAAoACgAKAAoACgAKAAoADAAMAAwADAAJAAkACQAJAAsACwALAAsACwALAAsACwAK
AAoACgAKAAoACgAKAAoACgAKAAgACAAJAAkACQAJAAsACwAKAAoACAAIAAgACAAKAAoA
CgAKAAkACQAJAAoACgAKAAoACgAJAAkACQAJAAkACQAJAAkACwALAAsACwAJAAkACAAI
AAoACgAKAAoACgAKAAoACgAKAAoACQAJAAsADAAMAAwADAAMAAoACwALAAsADgAPABAA
EAAPABAAEQATABYAFgAVABQAFgAWABYAFgAUABYAFgAVABQAFAASABEAEQAOAAsACAAG
AAQAAgD//wAAAAABAAEA//8AAAEAAgAEAAUABwAIAAsACwALAAsACwALAAsACwALAAsA
CwAMAAoACgAKAAoADQANAA0ADQALAAsADAAMAAwADAAMAAsADQAOAA4ADgAOAAwADQAN
AA8AEgAYAB0AHQAdACIAKgAvADkAPgA4ACwAIgAOAOr/w/+c/3X/UP84/zn/T/9t/4T/
k/+j/7X/xf/Q/9j/4f/r//H/9f/1//f//v8EAAgADgAQABEAEgATABIAEgARABEAEwAU
ABQAFAAUABQAFAAVABUAFQAVABUAFQAVABYAFgAUABQAFAAUABcAFwAXABgAGAAYABkA
GQAZABoAGgAZABsAHAAcABwAGgAaABoAGgAcABwAHAAcABwAHAAcABwAGgAaABoAGgAc
ABwAHAAcABwAHAAcABwAHgAeAB4AHgAdAB0AHgAeABwAHQAdAB0AHwAfAB8AIAAgACAA
IAAhACIAIgAiACIAIQAhACEAIwAjACMAIwAiACQAJAAkACQAIgAiACIAIgAiACEAIQAh
ACAAIAAgACAAIAAgAB8AHQAeAB4AHgAeABwAHAAcABsAHQAdAB0AHQAdABwAHAAcABwA
GwAbABsAHQAdAB0AHQAbABsAGwAaABwAHAAcABsAGwAbABsAGwAZABkAGAAYABoAGgAa
ABoAGgAaABoAGgAaABoAGgAaABoAGgAaABoAGgAbABsAGwAbABsAGwAbABsAHAAcABwA
HAAeAB4AHgAcABwAHAAcAB4AHgAeAB4AHgAeAB4AHgAeAB4AHgAeAB0AHQAdAB0AHQAd
AB0AHQAbABsAGwAbABwAHAAcABwAGgAaABoAGgAcABwAGgAaABoAGQAYABcAFwAXABYA
FgAYABgAGAAYABYAFgAWABYAFwAXABcAGAAYABgAGAAYABUAFQAVABUAFQAVABUAFQAV
ABUAFQAVABcAFwAWABYAFAAUABQAFAASABIAEgASABQAFAATABEAEgASABIAEgASABQA
FQAVABUAFAAVABYAFgAZABoAGwAdAB4AHgAdABwAHgAeAB4AHgAcAB4AHgAdAB0AHAAZ
ABcAFQASAA8ADAAJAAgABwAFAAMAAgACAAEAAwAEAAUABgAIAAkACwAMAA0ADQANAA0A
DQANAA0ADQALAAsACwAMAA4ADgAOAA4ADwAPAA8ADwANAA0ADgAOAA4ADgAOAA0ACwAM
AAwADAAOAA4ADwAPABEAGAAeAB8AHwAlACwANAA7AD8ANgAqACAADADo/8b/p/+E/1//
SP9I/2H/ff+P/57/sf+//8v/1f/c/+T/6f/t//X/+f/5//v/AAAGAAoADgAQABEAEgAT
ABQAFAATABMAEQASABIAEgASABIAEgATABUAFQAVABUAEwATABQAFAAUABQAFAAUABcA
FwAXABgAGAAYABkAGQAZABoAGgAZABcAGAAYABgAGgAaABoAGgAaABoAGgAaABwAHAAc
ABwAHAAcABwAHAAaABoAGgAaABoAGgAaABoAGgAaABoAGgAbABsAHAAcABwAHQAdAB0A
HQAdAB0AHgAcABwAHAAdAB4AHgAeAB4AIAAhACIAJQAnACkAKwAsACwALAAsACwALAAs
ACwALAAqACkAKQApACoAKgAqACoAKgAqACkAJwAmACYAJgAmACYAJgAmACUAJwAnACcA
JwAlACQAJAAkACYAJQAlACUAIwAjACMAIwAhACEAIQAgACIAIgAiACEAHwAfAB8AHwAh
ACEAIAAgACAAIAAgACAAIAAgACAAIAAeAB4AHgAeAB4AHgAeAB4AHgAfAB8AHwAdAB0A
HQAdAB8AIAAgACAAHAAeAB4AHgAgACAAIAAgAB4AHgAeAB4AHAAcABwAHAAeAB4AHgAe
AB0AHQAdAB0AGwAbABsAGwAbABsAGwAbABgAGAAYABgAGgAaABoAGgAaABoAGAAYABcA
FwAXABcAFwAXABYAFgAYABgAGAAYABgAGAAYABgAFwAXABcAGAAWABYAFgAWABUAFQAV
ABUAFQAVABUAFQAXABcAFwAXABcAFwAWABYAFgAWABYAFgAWABYAFgAWABQAFAAUABQA
FAAWABcAFwAXABYAFwAYABgAGwAcAB0AHwAgACAAHwAeAB4AHgAeAB4AHgAgACAAHwAd
ABwAGQAXABQAEAAMAAgACQAIAAcABQAEAAQABQAFAAcACAAJAAoADAANAA8AEAAPAA8A
DwAPABEAEQARABEADwAPAA8AEAAQABAAEAAQAA8ADwAPAA8ADwAPABAAEAAQABAAEAAP
AA8AEAAQABAAEgAUABUAGQAdAB4AIAAlACsAMQA6AEIAQQA3ACwAHgAEAOD/vP+a/3X/
Vv9L/1r/eP+P/5v/rf+8/8f/0//f/+X/6v/w//X/+f/5//3/BQAJAAoADgASABQAEwAT
ABMAEwAWABYAFQAVABMAFAAUABQAFAAUABQAFQAXABcAFwAXABUAFQAWABYAGAAYABgA
GAAXABcAFwAYABYAFgAXABcAGQAaABoAGQAXABgAGAAYABoAGgAaABoAGgAaABoAGgAY
ABgAGAAYABoAGgAaABoAGAAYABgAGAAYABgAGAAYABgAGAAYABgAFwAXABgAGAAaABsA
GwAbABkAGQAZABoAGgAaABoAGwAcABwAHAAcABsAGwAbAB0AHQAdAB0AHAAcABwAHAAc
ABwAHAAcABwAGgAZABkAGQAYABgAGAAYABoAGgAZABcAFgAWABYAFgAWABYAFgAVABUA
FQAVABUAEwASABIAEgAUABMAEwATABMAEwATABMAEwATABMAEgASABIAEgARAA8ADwAP
AA8AEQARABAAEAAOAA4ADgAOABAAEAAQABAAEAAQABAAEAAQABAAEAAQABAAEQARABEA
EQARABEAEQARABIAEgASABAAEgASABIAEgASABIAEgAUABQAFAAUABIAEgASABIAEgAS
ABIAEgARABEAEQARABEAEQARABEAEQARABEAEQAOAA4ADgAOABAAEAAQABAADgAOAAwA
DAANAA0ADQANAA8ADwAOAA4ADAAMAAwADAAMAAwADAAMAAkACQAJAAoACgAKAAoACgAJ
AAkACQAJAAkACQAJAAkACQAJAAkACQAJAAkACAAIAAYABgAGAAYACAAIAAgACAAGAAQA
BQAGAAYABgAGAAYABgAHAAcABwAIAAkACgAKAAsADAANAA8AEAAQAA8ADgAOAA4ADgAO
AA4AEAAQAA8ADwAOAAsACQAFAAIA///8//v/+v/5//f/9v/2//f/9//3//j/+f/6//r/
+//9//7/AAABAAIAAwABAAEAAQABAAEAAQABAAIAAgACAAIAAgADAAMAAwADAAMAAwAE
AAQAAgACAAIAAQADAAQABAAEAAQABAAFAAUABwAMABAAEQATABkAIAAoAC8AMwAuACYA
GAACAN7/tv+R/27/Rf8q/yz/Q/9f/3X/hv+V/6X/t//D/8r/1P/d/+P/5//p/+3/8//4
//r/AAACAAQABQAGAAcABgAGAAUABQAFAAYABgAGAAYABgAGAAcABwAHAAcABwAJAAkA
CgAKAAoACgAKAAoACwALAAsADAAMAAwADQANAA0ADgAOAA0ADQAOAA4ADgAOAA4ADgAO
AA4ADgAOAA4ADgAOAA4ADgAOAA4ADgAOAA4ADgAOAA4ADgAOAA4ADgAOAA4ADgAOAA0A
DQAOAA4ADgAPAA8ADwANAA0ADQAOAA4ADgAOAA8AEAAQABAAEAATABMAEwAVABMAEwAT
ABIAEgASABIAEgASABIAEgASABIAEQARABEAEAAQABAAEAAQABAADwANAA4ADgAOAA4A
DAAMAAwACwALAAsACwALAAsACgAKAAoADAALAAsACwAJAAkACQAJAAkACQAJAAgACAAI
AAgABwAHAAcABwAHAAkACQAIAAgABgAGAAYABgAGAAYABgAGAAYABgAGAAYACAAIAAgA
CAAGAAcABwAHAAcABwAHAAcACQAKAAoACgAGAAgACAAIAAoACgAKAAoACAAIAAgACAAK
AAoACgAKAAgACAAIAAgABwAHAAcABwAJAAkACQAJAAkACQAJAAkACAAIAAgACAAIAAgA
CAAIAAgACAAGAAYACQAJAAkACQAJAAkACAAIAAgACAAIAAgACAAIAAgACAAHAAcABwAI
AAgACAAIAAgABwAHAAcABwAHAAcABwAHAAkACQAJAAkABwAHAAYABgAGAAYABgAGAAgA
CAAIAAgACAAIAAcABwAJAAkACAAIAAgACAAIAAgACAAKAAsACwALAAoACwAMAAwADwAQ
ABEAEwAUABQAEwASABIAEgASABIAEgAUABQAEwATABIADwANAA0ACgAHAAQAAwACAAEA
///8//z//f/9//3//v///wAAAgADAAUABgAHAAcABwAHAAcABwAHAAcACQAJAAkACgAK
AAoACgAKAAkACQAJAAkACQAJAAoACgAMAAwADAALAA0ADgAOAA4ADAAKAAsACwANABAA
FgAbABsAIQAmACoANQA/ADwAMgAmABYA+v/U/6//jP9l/0L/NP9B/1//ef+K/5v/rf+9
/8f/0P/a/+P/6//x//X/+f/7//7/BgAKAAwADgAPABAAEQASABIAEQARABEAEgASABIA
EgASABIAEwATABMAEwATABMAEwAUABQAFgAWABYAFgAXABcAFwAYABYAFgAXABcAFwAY
ABgAFwAXABgAGAAYABgAGAAYABgAGgAaABoAGgAYABgAGAAYABgAGAAYABgAGAAYABgA
GAAaABoAGgAaABgAGAAYABgAFwAXABgAGAAYABkAGQAZABcAFwAXABgAGAAYABgAGQAc
ABwAHAAcAB0AHQAdAB8AHQAdAB0AHAAcABwAHAAcAB4AHgAeAB4AHgAdAB0AHQAaABoA
GgAaABoAGgAZABcAGAAYABgAGAAWABYAFgAVABUAFQAVABUAFQAUABQAFAAWABUAFQAV
ABUAFQAVABUAFQAVABUAFAASABIAEgARABMAEwATABMAEwATABIAEgASABIAEgASABIA
EAAQAA==
         </WaveFormData>
      </LeadData>
      <LeadData>
         <LeadByteCountTotal>10000</LeadByteCountTotal>
         <LeadTimeOffset>0</LeadTimeOffset>
         <LeadSampleCountTotal>5000</LeadSampleCountTotal>
         <LeadAmplitudeUnitsPerBit>4.88</LeadAmplitudeUnitsPerBit>
         <LeadAmplitudeUnits>��V</LeadAmplitudeUnits>
         <LeadHighLimit>2147483647</LeadHighLimit>
         <LeadLowLimit>268435456</LeadLowLimit>
         <LeadID>V2</LeadID>
         <LeadOffsetFirstSample>0</LeadOffsetFirstSample>
         <FirstSampleBaseline>0</FirstSampleBaseline>
         <LeadSampleSize>2</LeadSampleSize>
         <LeadOff>FALSE</LeadOff>
         <BaselineSway>FALSE</BaselineSway>
         <ExcessiveACNoise>FALSE</ExcessiveACNoise>
         <MuscleNoise>FALSE</MuscleNoise>
         <LeadDataCRC32>1119822702</LeadDataCRC32>
         <WaveFormData>
+v/6//r/+v/6//r/+v/6//j/+P/4//j/+v/6//r/+v/4//j/+P/4//f/9v/1//T/9v/2
//b/9v/0//T/9P/0//L/8v/y//L/8v/y//L/8v/y//L/8v/y//D/8P/w//D/7v/u/+7/
7v/u/+7/7v/u/+7/7v/u/+7/7P/s/+z/7P/s/+z/7P/s/+z/7P/s/+z/7P/s/+z/7P/q
/+r/6v/q/+r/6v/q/+r/6v/q/+r/6v/q/+r/6v/q/+j/6P/o/+r/7P/s/+z/7f/u/+7/
7v/w//H/8v/z//T/9P/0//T/9f/1//b/9v/4//j/+P/4//j/9v/2//b/9f/1//T/8//z
//D/7v/s/+z/6f/p/+n/6f/r/+3/7v/v//D/8f/x//H/7//u/+3/7f/q/+j/6P/o/+j/
6P/n/+f/5//n/+f/5//n/+f/5//n/+n/6f/p/+n/5//n/+j/6P/o/+j/6P/o/+j/6f/o
/+b/5//q/+7/8//9/wgAFwAxAFAAcACPAKMAqAC1AMUAwgClAIoAfgB4AHAAXwA6AAQA
zv+i/4H/dv+M/6P/rP+0/73/xv/N/9b/3P/g/+P/5P/k/+T/5P/k/+X/5f/l/+T/5P/k
/+X/5//n/+f/6P/p/+n/6f/q/+j/6P/o/+n/6//r/+v/6//q/+r/6//r/+3/7f/u/+7/
7f/t/+3/7f/v//D/8P/w//D/8P/x//H/8f/y//L/8v/z//P/9P/0//b/9//3//f/9f/2
//b/9//5//n/+v/7//z//P/9//3//f///wAAAQACAAQABQAGAAcACAAKAAwADgAOABEA
EwAVABcAGQAbAB0AHwAhACQAJwApACsALQAuADAAMgA1ADcAOQA6AD0APgBAAEEAQwBD
AEQARQBGAEkASwBLAEsASwBLAEoARwBHAEYAQwBBAEEAPQA6ADYANAAwAC4AKwAmACQA
IQAdABkAFgATABAADwAOAAsACQAFAAQAAQD///3//f/8//r/+v/5//n/+P/2//b/9v/2
//X/9f/1//X/8//z//P/8//z//P/8v/y//P/8//z//P/8//z//L/8v/1//X/9f/1//P/
8//z//P/9f/1//X/9f/1//X/9f/1//X/9f/1//X/9f/1//X/9f/1//X/9P/0//L/8v/z
//P/9f/0//T/9P/0//T/9P/0//T/9P/0//T/9P/0//L/8v/0//T/9P/0//T/9P/0//T/
8f/x//H/8f/z//P/8//y//D/8P/w//D/8P/w/+//7//v/+//7//v/+7/7v/t/+3/7//v
/+//7//v/+//7v/u/+7/7v/u/+7/7v/u/+3/7f/s/+z/7P/s/+r/6v/r/+v/7f/t/+3/
7f/t/+3/7f/u/+z/7P/t/+v/7P/s/+z/7P/s/+7/8P/w//D/7v/v//D/8P/w//L/8//0
//f/+P/4//j/9v/3//f/+P/6//z//P/8//z//P/8//z//P/7//n/+P/3//f/9P/y/+7/
7v/t/+3/7//v/+//8f/y//P/9P/1//P/8//x//D/7//v/+7/7P/s/+z/7P/s/+3/7f/t
/+3/6//r/+v/6//r/+v/6//r/+3/7f/t/+3/7v/u/+7/7v/u/+7/7v/t/+z/7P/v//L/
9v/9/wkAHAA1AFMAbgCMAKEAsQDAANMA1QC+AKUAlgCOAIYAdgBNABAA1P+q/4j/f/+U
/6b/rf+0/77/xf/Q/9v/4P/i/+j/6//q/+r/6v/q/+z/7f/t/+3/7P/s/+z/7f/r/+v/
6//s/+//7//v//D/8P/w//D/8f/x//H/8f/x//L/8v/z//P/8//z//T/9P/1//X/9f/1
//X/9v/2//b/9P/0//X/9f/3//j/+P/4//f/9//4//j/+v/7//v/+//7//z//P/9////
//8AAAEAAAAAAAEAAQABAAMABAAFAAgACgALAAwADQAOABAAEgAUABQAFwAZABsAHQAf
ACEAJQAnACkALAAxADMANQA3ADgAOgA8AD8AQQBDAEQARwBIAEoASwBNAE8AUABRAFIA
UwBVAFUAVQBUAFMAUQBNAE0ATABJAEcARQBBAD4AOgA2ADIAMAAtACoAKAAlACEAHQAa
ABcAFAARABAADQALAAkACAAFAAMAAQABAAAA/v8AAP/////+//r/+v/6//r/+f/5//n/
+f/7//v/+//7//n/+f/4//j/+f/5//n/+f/5//n/+P/4//f/9//3//f/+f/5//n/+f/5
//n/+f/5//v/+//7//v/+//7//v/+//7//v/+//7//v/+//6//r/+f/4//j/9//4//j/
+f/6//j/+P/4//j/+P/4//j/+P/4//j/9v/2//b/9v/2//b/9P/0//T/9P/z//P/8//z
//P/8//z//L/8v/y//L/8v/y//L/8f/x//H/8f/x//H/8P/w/+//7//v/+//7//v/+3/
7f/s/+z/6v/q/+r/6v/s/+z/6//r/+r/6v/q/+r/6v/q/+v/6//t/+3/7f/t/+n/5v/n
/+j/6f/q/+r/7P/s/+z/6v/r/+z/7P/s/+7/7//w//H/8v/y//L/8P/x//H/8v/y//T/
9P/0//T/9P/0//T/9P/z//H/8P/v/+//7P/q/+j/6P/n/+f/5//n/+f/6f/s/+3/7v/v
/+3/7f/r/+r/5//n/+b/5P/k/+T/5P/k/+X/5f/l/+X/5f/l/+X/5f/l/+X/5f/l/+X/
5f/l/+X/5v/m/+b/5v/o/+j/6P/l/+T/5v/p/+z/9P///wkAHAA1AFMAcACMAKEAsQDG
ANkA2QDCAKcAmgCWAIoAagA1APb/wP+a/37/f/+S/6L/p/+w/7r/wf/M/9X/2P/c/+D/
4f/i/+L/4v/i/+L/4//j/+P/5P/k/+T/5f/n/+f/5//o/+f/5//n/+j/5v/m/+b/5//p
/+n/6f/p/+j/6P/p/+n/6f/p/+r/6v/p/+n/6f/p/+n/6v/q/+r/7P/s/+3/7f/t/+7/
7v/u/+//7//w//D/7v/v/+//7//x//L/8v/z//P/8//0//X/9P/0//X/9f/3//n/+v/7
//z//v///wAAAQACAAQABgAIAAgACwANAA8AEQATABUAGQAbAB0AIAAhACMAJQAnACoA
LAAuADEAMwA1ADYAOQA6ADwAPQA/AD8AQABBAEIAQwBFAEUARQBDAEMAQgA/AD8APgA7
ADkANgAxAC0AKAAmACIAIAAdABoAGAAVABEADQAKAAcABAADAAIA///9//v/+v/3//X/
9f/1//T/8v/y//H/8f/w/+7/7v/u/+7/7//v/+//7//t/+3/7f/t/+3/7f/s/+z/6//r
/+v/6//r/+v/6v/q/+v/6//r/+v/6//r/+v/6//t/+3/7f/t/+3/7f/t/+3/7f/t/+3/
7f/t/+3/7f/t/+3/7f/s/+z/7v/u/+//7//v/+7/7v/u/+7/7v/u/+7/7v/u/+7/7v/u
/+7/7P/s/+z/7P/s/+z/6v/q/+r/6v/r/+v/6//r/+v/6//r/+r/6v/q/+r/6v/o/+j/
5//n/+f/5//n/+f/5v/m/+X/5f/n/+f/5//n/+f/5//m/+b/5v/m/+b/5v/k/+T/4//j
/+L/4v/i/+L/5P/k/+X/5f/j/+P/4//j/+P/4//j/+T/4//i/+L/4f/h/+L/4v/k/+T/
5P/k/+P/5P/j/+L/5P/l/+b/5v/m/+j/6f/q/+v/7P/s/+z/7P/t/+3/7v/u//D/8P/w
//D/8P/w//D/8P/v/+3/7P/r/+v/6P/m/+b/5v/l/+X/4//j/+P/5f/m/+f/6P/p/+n/
6f/n/+b/5f/l/+T/4v/i/+L/4v/i/+H/4f/h/+H/4f/h/+H/4f/h/+H/4f/h/+H/4f/h
/+H/4P/g/+D/4P/i/+T/5P/j/+D/4P/j/+T/6P/x//3/CgAfAD0AXgB+AJUApQCyAMUA
zQC4AJsAiACAAHwAbABPABwA3v+u/4j/b/96/5b/o/+q/7T/v//G/8//1P/Y/9z/3f/e
/97/3v/e/9z/3f/d/93/3v/e/97/3//f/9//3//g/9//3//f/+D/4v/i/+L/4//j/+P/
4//j/+L/4v/j/+P/5f/l/+b/5v/l/+X/5f/l/+f/6P/o/+j/6P/o/+n/6f/p/+r/6v/q
/+n/6f/q/+r/6v/r/+v/6//t/+7/7v/v/+//7//w//H/9P/0//X/9f/1//f/+P/5//j/
+v/7//z///8AAAIABAAGAAYACQALAA0ADwARABMAFQAXABkAHAAdAB8AIQAjACYAKAAq
AC0AMQAzADQANwA2ADgAOQA7AD0APgA/AEAAPwBBAEEAQQBBAEEAQAA9AD0APAA5ADcA
NQAxAC4AKgAnACQAIwAhAB0AGgAWABEADgAMAAoACAAEAAIA/v/7//n/+P/1//P/8//z
//L/8P/u/+3/7f/s/+z/7P/s/+z/6f/p/+n/6f/p/+n/6f/p/+v/6//q/+r/6f/p/+n/
6f/r/+v/6v/q/+n/6f/p/+n/6f/p/+n/6f/r/+v/6//r/+n/6f/p/+n/6f/p/+n/6f/p
/+n/6f/p/+n/6f/o/+j/6P/o/+n/6f/p/+j/6P/o/+j/6P/o/+j/6P/o/+j/6P/o/+j/
5v/m/+b/5v/m/+b/5v/m/+b/5v/l/+X/5f/l/+X/5f/l/+T/5P/k/+T/5P/m/+b/5f/l
/+P/4//j/+P/4v/i/+H/4f/h/+H/4f/h/+H/4f/g/+D/4P/g/+D/4P/g/+D/3//f/97/
3v/e/97/3v/e/9//3//d/93/3f/d/93/3f/d/97/3v/c/9z/3P/c/9z/3P/c/97/3v/e
/97/3//g/+D/4P/i/+P/5P/l/+b/5v/m/+b/5//n/+j/6P/q/+r/6v/q/+r/6v/q/+r/
6f/n/+b/5f/l/+L/4P/e/97/3f/d/93/3f/d/9//3v/f/+D/4f/j/+P/4f/g/+H/4f/g
/97/3v/e/97/3v/d/93/3f/d/9v/2//b/9v/3f/d/93/3f/b/9v/2//b/9z/3P/c/9z/
3v/e/97/3f/c/9z/3f/g/+b/7f/1/wQAGQA3AFYAcgCLAJsAqAC5AMEAsACTAIIAeABy
AGYASQAaAOD/rP+E/2v/dP+O/5v/ov+s/7X/vv/J/9D/1P/W/9n/2v/a/9r/2v/Y/9n/
2f/Z/9r/2v/a/9v/3f/d/93/3v/d/93/3f/e/97/3v/e/9//4f/h/+H/4f/i/+L/4//j
/+P/4//k/+T/5f/l/+X/5f/l/+b/5v/m/+b/5v/n/+f/5//o/+j/6P/p/+n/6v/q/+r/
6//r/+v/6//s/+z/7f/v/+//8P/x//D/8P/x//H/8v/1//f/+f/4//r/+//8//3//v8A
AAIABAAEAAcACQALAA0ADwARABMAFQAXABoAHQAfACEAIwAoACoALAAvADEAMwA0ADcA
NgA4ADkAOwA9AD4APwBAAEEAQwBDAEMAQQBBAEAAPQA/AD4AOwA5ADcAMwAwACwAKAAk
ACIAHwAcABoAFwATAA8ADAAJAAYAAwACAP///f/7//r/9//1//H/8f/w/+7/7v/t/+3/
7P/q/+r/6v/q/+n/6f/p/+n/6f/p/+n/6f/p/+n/6P/o/+n/6f/p/+n/5//n/+b/5v/p
/+n/6f/p/+n/6f/p/+n/6f/p/+n/6f/p/+n/6f/p/+f/5//n/+f/5//n/+f/5//n/+f/
5v/m/+b/5v/n/+f/5//m/+b/5v/m/+b/5v/m/+b/5v/m/+b/5v/m/+T/5P/k/+T/5P/k
/+T/5P/k/+T/4//j/+P/4//j/+P/4//i/+L/4v/i/+L/4v/i/+H/4f/j/+P/4//j/+L/
4v/h/+H/4f/h/+H/4f/f/9//3v/e/+D/4P/g/+D/3v/e/93/3f/c/9z/3P/c/97/3v/e
/97/3v/e/9z/3v/e/97/3v/f/+D/4P/g/+L/4//k/+X/5v/m/+b/5v/n/+f/6P/m/+j/
6P/o/+r/6v/q/+r/6P/n/+X/5P/j/+P/4P/e/9z/3P/b/9v/2//b/9v/3f/g/+H/4v/j
/+L/4f/e/9z/2//b/9r/2P/a/9r/2v/a/9n/2f/Z/9n/2f/Z/9n/2f/Z/9n/2f/Z/9n/
2f/Z/9n/2P/Y/9j/2P/a/9z/2P/X/9j/2v/d/+D/6P/v//v/DgAnAEEAYAB8AJEAoQCy
AMcAxwCwAJcAigCGAHgAVAAbANr/qP+G/27/cf+G/5b/m/+i/6z/s/+8/8P/yv/Q/9T/
1f/W/9b/1v/W/9T/1f/V/9X/1v/W/9b/1//X/9f/1//Y/9f/1//X/9j/2v/a/9r/2//Z
/9n/2f/Z/9z/3P/d/93/3f/d/97/3v/e/93/3P/b/93/3v/e/97/3v/e/9//3//f/+D/
4P/g/9//3//g/+D/4v/j/+P/4//j/+T/5P/l/+X/5f/m/+f/6v/q/+v/6//p/+v/7P/t
/+7/8P/x//L/9f/2//j/+v/6//r//f///wMABQAHAAkACwANAA8AEgATABUAFwAZAB4A
IAAiACUAJwApACoALQAuADAAMQAzADMANAA1ADYANQA3ADcANwA1ADUANAAxADEAMAAt
ACsAJwAjACAAHAAYABQAEgAPAAoACAAFAAEA/v/8//r/+P/1//T/8f/v/+3/7P/p/+f/
5v/n/+f/5v/k/+P/4//i/+L/4v/i/+L/4f/h/+H/4f/h/+H/4f/h/+H/4f/g/+D/3//f
/9//3//h/+H/4P/g/9//3//f/9//3//f/9//3//h/+H/4f/h/+H/4f/h/+H/4f/h/+H/
4f/h/+H/4f/h/+H/4f/g/+D/4P/g/+H/4f/h/+D/4P/g/+D/4P/g/+D/4P/g/+D/4P/g
/+D/3v/e/97/3v/e/97/3v/e/97/3v/f/9//3//f/93/3f/d/9z/3P/c/9z/3P/c/9z/
2//b/9v/2//b/9v/3P/c/9v/2//b/9v/2//b/9v/2//a/9r/2v/a/9r/2v/Y/9j/1//X
/9f/2P/Z/9r/2P/Y/9r/2P/Y/9j/2P/Y/9r/2v/a/9r/2//c/9z/3v/g/+H/4v/h/+L/
4v/i/+L/4//j/+T/5P/m/+b/5v/m/+b/5v/m/+j/5//l/+T/4v/h/93/2v/a/9r/2f/Z
/9v/2//b/93/3v/f/+D/4f/h/+H/3//e/9z/2//Z/9b/1//Y/9n/2v/Z/9n/2f/Z/9n/
2f/Z/9n/2//b/9v/2//Z/9n/2f/Z/9r/2v/a/9r/3v/c/9r/2f/Y/9r/3//i/+j/8///
/xYAMwBTAHQAlACnALcA0gDjANMAtgChAJQAjAB6AFYAIQDi/67/hv9s/3X/kP+g/6X/
rv+2/8H/yP/P/9T/2v/a/9f/2P/Y/9j/2P/a/9v/2//b/9z/3P/c/93/3f/d/93/3v/f
/9//3//g/+D/4P/g/+H/4//j/+P/4//i/+L/4//j/+X/5f/m/+b/6f/p/+n/6f/n/+j/
6P/o/+j/6P/p/+n/6f/q/+r/6v/r/+v/7P/s/+7/7//v/+//7//w//D/8f/z//P/9P/1
//b/9v/3//f/+f/7//z//f/+/wAAAQACAAMABAAGAAgADAAMAA8AEQARABMAFQAXABsA
HQAfACIAJQAnACkAKwAsAC4AMAAzADcAOQA6AD0APAA+AD8AQQBFAEYARwBIAEcASQBJ
AEkARwBHAEYAQwBDAEIAPwA9ADsANwA0ADAALAAoACYAIwAfABwAGAATABEADgALAAgA
BwAGAAMAAQD///7/+//5//n/+f/4//b/9v/1//X/9P/0//T/9P/0//P/8//z//P/8f/x
//H/8f/z//P/8v/y//P/8//z//P/8//z//L/8v/1//X/9f/1//P/8//z//P/8//z//P/
8//z//P/8//z//P/8//z//P/9f/1//X/9f/z//P/8v/y//T/9P/1//X/9f/0//T/9P/0
//T/9P/0//T/9P/0//T/9v/2//T/9P/0//T/9P/0//T/9P/0//T/8f/x//H/8f/x//H/
8f/w//D/8P/w//D/8P/w/+//7//v/+//7//v//D/8P/v/+//7//v/+//7//t/+3/7P/s
/+7/7v/u/+7/7v/u/+3/7f/s/+z/7P/s/+7/7v/u/+7/7v/u/+z/7v/u/+7/8P/x//L/
8v/w//L/8//0//X/9v/2//b/9v/3//f/+P/4//r/+v/6//z//P/8//z//P/7//n/+P/5
//n/9v/0//L/8v/x//H/7//v/+//8f/y//P/9P/1//X/9f/z//L/8//z//L/8P/w//D/
8P/w/+3/7f/t/+3/7//v/+//7//t/+3/7f/t/+//7//v/+//7v/u/+7/7v/w/+7/7v/v
//D/7v/v//D/8v/z//n/AgALAB0AOgBaAHkAlwCoAK8AvQDKAMEApACOAIIAegBxAGAA
OgACAMz/pf+C/3z/lf+s/7b/u//E/83/2P/e/+T/6f/s/+z/7P/s/+z/7f/t/+3/7v/u
/+7/7//v/+//7//w//H/8f/x//L/8v/y//L/8//x//H/8f/x//T/9P/1//X/9f/1//b/
9v/3//f/9//3//n/+v/6//r/+P/4//n/+f/5//r/+v/6//v/+//8//z//P/9//3//f/9
//7//v///wEAAQACAAMABAAEAAUABQAFAAcACAAJAAoADAANAA4ADwAQABIAFAAUABQA
FwAZABsAHQAfACEAJQAnACkALAAtAC8AMQAzADgAOgA8AD8APwBBAEIARQBIAEoASwBN
AE0ATgBPAFAAUwBVAFUAVQBXAFcAVgBTAFMAUgBPAE0ATABJAEcARAA+ADoAOAA1ADIA
MAAtACkAJwAkACEAHgAZABgAFQATABEAEAANAAsACQAJAAgABgAFAAMAAgAAAAAAAAAA
AAAA///////////////////////////+//7//////////////////v/+////////////
////////////////////////////////AQABAAEAAQD////////////////+//7//v/+
//////8BAAAAAAAAAAAAAAAAAAAA/v/+//7//v8AAAAA/v/+//z//P/8//z//P/8//z/
/P/9//3//f/9//v/+//7//r//P/8//z//P/8//z/+//7//v/+//7//v//P/8//v/+//7
//v/+//7//v/+//6//r/+v/6//r/+v/6//r/+f/5//r/+v/4//j/+P/4//j/+P/4//j/
+v/6//r/+v/7//z//P/+/wAAAQACAAMABAAEAAQABAAFAAUABgAGAAgACAAIAAgACAAI
AAgACAAHAAUABAAFAAUAAgAAAP3//P/6//n/+//7//v//f/+////AAABAAEAAQD///7/
+//7//r/+P/2//b/9v/2//b/9//4//n/+//7//v/+//5//n/+f/5//n/+f/5//n/+P/4
//j/+P/6//r//P/7//j/+P/7//7//v8FAA8AHAAvAEkAZgCGAKMAtwDEANcA7QDqAM8A
uACqAKIAmAB5AEgACADS/6r/j/+S/6j/tf+8/8b/z//W/9//6P/s//L/9f/2//b/9v/2
//j/+f/5//n/+P/4//j/+f/5//n/+f/6//3//f/9//7//P/8//z//f/9//3//f/9/wAA
AAABAAEA/////wAAAAABAAEAAQABAP//AAAAAAAAAwAEAAYABwAFAAYABgAGAAcABwAI
AAgACgALAAsACwAJAAoACgALAA0ADQAOAA8AEAAQABEAEQARABMAFAAVABYAGAAZABoA
GwAcAB4AIAAgACAAIwAlACkAKwAtAC8AMQAzADUAOAA9AD8AQQBDAEQARgBIAEsATwBR
AFIAVQBWAFgAWQBbAF0AXgBfAGAAYQBjAGMAYwBjAGMAYgBfAF0AXABZAFcAVwBTAFAA
TABGAEIAQAA9ADgANgAzAC8AKwAoACUAIgAfAB4AGwAZABcAFgATABEADwAPAA4ADAAM
AAsACwAKAAoACgAKAAoACQAJAAkACQAJAAkACQAJAAcABwAGAAYACQAJAAkACQAHAAcA
BgAGAAkACQAJAAkABwAHAAcABwAJAAkACQAJAAkACQAJAAkABwAHAAcABwAHAAcABwAH
AAcABwAGAAYABgAGAAcABwAHAAYABgAGAAQABAAEAAQABAAEAAQABAAGAAYABAAEAAIA
AgACAAIAAgACAAIAAgABAAEAAQABAAEAAQABAAAAAAAAAAAAAAAAAAAA////////////
/////P/8//v/+//9//3//f/9//3//f/8//z/+v/6//r/+v/8//r/+//7//j/+v/6//r/
+v/6//z//P/8//z//f/+//7//P/+////AAABAAIAAgACAAIAAwADAAQAAgAEAAQABAAE
AAQABAAEAAQAAwABAAAA//////z/+v/4//j/9//3//n/+f/5//v//P/9//7////9//3/
+//6//v/+//6//j/9v/2//b/9v/3//f/9//3//X/9f/1//X/9f/1//X/9f/3//f/9//3
//b/9v/2//b/+P/4//j/9f/0//j/+/8AAAYADwAfADgAVQBzAJIArAC/ANEA6AD3AOcA
zAC9ALQAqgCQAGIAIwDk/7j/mP+K/5v/rv+2/73/xv/M/9f/4P/l/+j/7P/w//H/8f/w
/+//7v/v//H/8v/z//L/8v/y//P/8//z//P/9P/1//X/9f/2//b/9v/2//f/9//3//f/
9//2//b/9//3//f/9//4//j/+f/5//n/+f/3//j/+P/4//j/+P/5//n/+//8//z//P/9
//3//v/+//z//f/9//3//f/+//7/////////AAABAAQABAAFAAUABQAHAAgACQAMAA4A
DwAQABEAEgAUABYAFgAWABkAGwAdAB8AIQAjACUAJwApACwAMQAzADUANwA4ADoAPAA/
AEEAQwBEAEcASABKAEsATQBNAE4ATwBQAFEAUwBTAFMAUgBRAE8ASwBJAEgARQBDAD8A
OwA4ADQAMAAsACoAJwAkACIAHwAbABcAFAARAA4ADQAMAAkABwAHAAYAAwABAP/////+
//z//v/9//3//P/6//r/+v/6//v/+//7//v/+f/5//n/+f/5//n/+P/4//n/+f/5//n/
+f/5//j/+P/5//n/+f/5//v/+//7//v/+f/5//n/+f/7//v/+//7//n/+f/5//n/+//7
//v/+//5//n/+P/4//r/+v/7//v/+//6//r/+v/4//j/+P/4//j/+P/4//j/+P/4//b/
9v/2//b/9v/2//b/9v/2//b/9f/1//X/9f/1//X/9f/0//L/8v/y//L/8v/y//H/8f/x
//H/8f/x//D/8P/v/+//7//v/+//7//v/+//7v/u/+z/7P/s/+z/7v/u/+3/7f/s/+r/
7P/s/+z/7P/s/+z/7P/u/+7/7v/s/+3/7v/u/+7/8P/x//L/8//0//T/9P/0//X/9f/2
//b/+P/4//j/+P/4//j/+P/4//f/9f/0//P/8//w/+7/7P/s/+v/6//r/+v/6//t/+7/
7//w//H/8f/x/+//7v/r/+v/6v/o/+r/6v/q/+r/6f/p/+n/6f/p/+n/6f/p/+n/6f/p
/+n/5//n/+f/5//o/+j/6P/o/+r/6v/s/+v/6P/m/+f/6v/u//X///8KABsANQBWAHoA
mwCtALwA0QDlAOAAvwCmAJ4AlgCIAHEASgAIAMr/oP+B/3z/kv+p/7L/uv/F/87/1f/c
/+D/5P/n/+j/6P/o/+j/5v/n/+f/5//o/+j/6P/p/+v/6//r/+z/7f/t/+3/7v/u/+7/
7v/v/+//7//v/+//8P/w//H/8f/z//P/9P/0//P/8//z//P/9f/2//b/9v/2//b/9//3
//f/+P/4//j/+//7//z//P/8//3//f/9//3//v/+/////////wAAAQAEAAQABQAFAAcA
CQAKAAsACgAMAA0ADgAPABAAEgAUABYAFgAZABsAHQAfACEAIwAnACkAKwAuAC8AMQAz
ADUAOAA6ADwAPwBBAEMARABHAEgASgBLAE0ATwBQAFEAUgBTAFUAVQBVAFcAVwBWAFMA
UQBQAE0ASwBJAEUAQgA+ADwAOAA2ADMALwAsACgAIwAhAB4AGwAYABUAFAARAA8ADQAM
AAkABwAFAAUABAACAAIAAQABAAAA/v/+//7//v/9//3//f/9//v/+//7//v//P/9//3/
/v/9//3//f/9//3//f/8//z//f/9//3//f/7//v/+//7//v/+//7//v/+//7//v/+//7
//v/+//7//n/+f/5//n/+//7//r/+v/6//r/+//7//n/+P/4//j/+v/6//r/+v/6//r/
+v/6//j/+P/2//b/+P/4//j/+P/4//j/+P/4//f/9//3//f/9//3//f/9v/2//b/9v/2
//b/9v/1//X/9f/1//X/9f/0//T/8//z//P/8//z//P/8f/x//D/8P/w//D/8P/w//L/
8v/x//H/8P/w//D/8P/y//L/8f/v//D/7v/u/+7/7v/u//D/8P/w//D/8f/y//L/8v/0
//X/9v/3//j/+P/4//j/+f/5//r/+v/8//z//P/8//z//P/8//7//f/7//r/+//7//j/
9v/y//L/8f/x/+//7//v//H/8v/z//T/9f/1//X/8//y//H/8f/w/+7/7v/u/+7/7v/r
/+v/6//r/+v/6//r/+v/7f/t/+3/7f/t/+3/7f/t/+7/7v/u/+7/7v/u/+7/7f/q/+j/
6f/s//L/9f/9/wQAFQAvAEwAagCJAJ8AqgCzAMUAygCzAJQAhAB8AHgAaQBOACAA6P+2
/4//ev+G/6H/rv+2/8H/yv/R/9j/4P/m/+f/6v/q/+r/6v/q/+v/6//r/+z/7P/s/+3/
7f/t/+3/7v/v/+//7//w//D/8P/w//H/8//z//P/8//y//L/8//z//P/8//0//T/9f/1
//X/9f/1//b/9v/2//b/9v/3//f/+f/6//r/+v/7//v//P/8//z//f/9//3/+//8//z/
/f//////AAABAAIAAgADAAMAAwAFAAYABwAIAAoACwAMAAsADAAOABAAFAAUABcAGQAZ
ABsAHQAfACMAJQAnACoALQAvADEAMwA2ADgAOgA9AD8AQQBCAEUASABKAEsATQBPAFAA
UQBSAFMAVQBVAFUAVQBVAFQAUQBRAFAATQBLAEsARwBEAEAAPAA4ADYAMwAuACwAKQAl
ACEAHgAbABgAFQAUABEADwALAAoABwAFAAUABQAEAAIAAgABAAEAAAD+//7//v/+//v/
+//7/w==
         </WaveFormData>
      </LeadData>
      <LeadData>
         <LeadByteCountTotal>10000</LeadByteCountTotal>
         <LeadTimeOffset>0</LeadTimeOffset>
         <LeadSampleCountTotal>5000</LeadSampleCountTotal>
         <LeadAmplitudeUnitsPerBit>4.88</LeadAmplitudeUnitsPerBit>
         <LeadAmplitudeUnits>��V</LeadAmplitudeUnits>
         <LeadHighLimit>2147483647</LeadHighLimit>
         <LeadLowLimit>268435456</LeadLowLimit>
         <LeadID>V3</LeadID>
         <LeadOffsetFirstSample>0</LeadOffsetFirstSample>
         <FirstSampleBaseline>0</FirstSampleBaseline>
         <LeadSampleSize>2</LeadSampleSize>
         <LeadOff>FALSE</LeadOff>
         <BaselineSway>FALSE</BaselineSway>
         <ExcessiveACNoise>FALSE</ExcessiveACNoise>
         <MuscleNoise>FALSE</MuscleNoise>
         <LeadDataCRC32>1739384295</LeadDataCRC32>
         <WaveFormData>
+v/6//r/+v/6//r/+v/6//r/+v/6//r/+v/6//r/+v/6//r/+v/6//j/+P/4//j/+v/6
//r/+v/4//j/+P/4//b/9v/2//b/9P/0//T/9P/0//T/9P/0//T/9P/0//T/8v/y//L/
8v/y//L/8v/y//L/8v/y//L/8v/y//L/8v/y//L/8v/y//D/8P/w//D/8P/w//D/8P/u
/+7/7v/u/+7/7v/u/+7/7v/u/+7/7v/u/+7/7v/u//D/8P/w//H/7//w//D/8v/z//P/
8//0//b/+P/5//n/9//3//j/+P/6//v//P/9//3//f///wAA//8AAAAA//8AAP///v/9
//r/9//2//X/8v/y//L/8v/y//T/9f/2//f/9//3//b/9v/0//P/8f/u/+7/7f/t/+3/
7f/s/+z/7v/t/+3/7f/r/+v/6//r/+7/7v/u/+7/7P/r/+v/7P/s/+z/7P/s/+3/7P/q
/+j/6P/t//L/+P///wgAGAAwAFEAcgCUAK4AxADaAO0A8wDmANUAtwCUAHkAaABSACEA
5f+1/5H/hv+Z/6//tf++/8b/zP/U/9r/3//i/+T/5f/l/+X/5f/l/+X/5f/l/+b/5v/m
/+b/5//n/+f/6P/o/+j/6P/o/+j/6P/o/+n/6f/p/+n/6f/p/+n/6f/p/+z/7P/s/+z/
6//r/+v/6//t/+3/7f/u/+z/7P/s/+z/7P/s/+3/7f/t/+3/7f/t/+//8P/w/+//7f/t
/+3/7v/u/+//7//v//D/8P/w//H/8f/x//H/8//z//P/9f/1//X/9//3//f/+P/4//r/
+//7//3//f/9//7/AAAAAAEAAgACAAQABgAIAAkACgALAAsADAANAA4AEQASABMAFAAU
ABQAFgAXABgAGQAaABoAGgAcABwAHAAcABwAHAAcAB4AHAAZABkAGQAYABUAFQATABIA
EgATABAADwAMAAoACgAJAAYABAAEAAMAAQAAAP///v/9//z//P/8//v/+//7//r/+v/6
//n/+f/4//f/9//3//X/9f/3//f/9//3//X/9f/0//T/9f/1//T/9P/0//X/9f/1//T/
9P/1//X/9//3//X/9f/2//b/9v/2//b/9v/3//f/9//3//f/9//5//n/+f/5//j/9//3
//b/+P/3//f/+P/4//f/9//3//j/+P/4//j/+P/4//f/9//3//f/9//3//X/9f/0//T/
9v/1//X/9f/1//X/9P/0//L/8v/y//L/9P/0//T/9P/z//P/8//z//H/8P/w//D/8v/y
//L/8v/x//H/8f/x//H/8f/w//D/8P/w//D/8P/v/+//7//v/+3/7f/t/+3/7f/t/+3/
7f/t/+7/7v/u/+3/7f/t/+z/7P/u/+7/7v/u/+7/7//v//D/7//w//D/7//x//L/8v/0
//f/9//3//f/+P/4//j/+f/6//v/+//7//3//v///wAAAAD///7//f/8//v/+P/1//T/
8//y//L/8v/y//L/9P/z//T/9f/1//f/9v/0//L/8f/v/+7/7v/r/+v/6//r/+r/6v/q
/+n/6//r/+v/6//r/+v/7P/s/+z/7P/s/+v/7f/u/+7/7v/s/+z/6//q/+j/6P/s//P/
9v/8/wcAGgAyAFAAcQCOAKwAxgDgAPIA+QD1AOYAzQCrAJAAfQBkADAA8f+9/5X/if+Y
/6v/s/+5/8D/yP/Q/9r/3v/h/+b/6P/o/+f/5v/l/+X/5f/l/+X/5v/m/+b/5v/n/+f/
5//o/+j/6P/o/+j/6v/q/+r/6//r/+v/6//r/+n/6f/p/+n/6v/q/+r/6v/r/+v/6//r
/+v/6//r/+z/6v/q/+r/6v/r/+z/7v/v/+3/7f/t/+3/7f/u/+7/7f/t/+3/7f/u//D/
8f/x//H/8P/w//D/8f/x//H/8f/z//X/9f/3//f/9f/3//f/9//4//j/+v/7//v//f/9
//3/AgAEAAQABQAHAAgACwAOAA4ADwAQABEAEwAUABUAFgAXABgAGQAaABwAHAAeAB8A
IgAjACQAJAAiACQAJAAkACQAJAAkACQAJAAiAB8AHwAfAB4AGwAbABkAGAAYABkAFQAT
AA8ADAAMAAsACAAGAAgABwAFAAQAAwACAAEAAAAAAAAA//////3//P/8//z/+//7//r/
+f/7//v/+f/5//v/+//7//v/+f/5//j/+P/5//n/+P/4//b/9//3//f/+P/4//n/+f/7
//v/+f/5//r/+v/6//r/+v/6//v/+//7//v/+//7//n/+f/5//n/+f/5//r/+v/8//v/
+//8//r/+f/5//n/+v/6//r/+v/6//r/+f/5//n/+f/5//n/9//3//b/9v/2//X/9f/1
//X/9f/0//T/9v/2//b/9v/0//T/9P/0//X/9f/1//X/9f/0//T/9P/y//L/8v/y//H/
8f/x//H/8f/x//D/8P/y//L/8v/y/+//7//v/+//8f/x//H/8f/x//H/8f/x/+3/6v/r
/+z/7f/u/+7/7//v//D/8P/y//P/8//z//T/9P/2//f/9//3//f/+P/4//j/+f/6//v/
+//7//v//P/9//7//v/9//z/+//6//n/9v/z//L/8f/w//D/8P/w//D/8v/1//b/9//3
//X/9P/y//D/7//t/+z/7P/r/+v/6//r/+z/7P/s/+v/7f/t/+3/7f/s/+v/6//q/+z/
7P/s/+v/6//s/+z/7P/u/+7/6//o/+b/5v/s//H/+P8AAAsAHgA4AFwAgQCiAMAA4AD+
ABIBHQEZAQgB7QDNALQAmwByADQA7/+1/4//if+e/6//tf+7/8T/yv/U/9r/3v/f/+L/
5P/j/+P/4//j/+X/5f/l/+X/5v/m/+b/5v/n/+f/5//o/+b/5v/m/+b/5v/m/+b/5//n
/+f/5//n/+f/5//n/+f/6P/o/+j/6P/p/+n/6f/p/+v/6//r/+z/6v/q/+r/6v/q/+r/
6//r/+v/6//r/+v/6f/q/+r/6f/r/+v/6//s/+z/7f/t/+3/7v/u/+7/7//v/+//7//x
//H/8f/z//P/8//1//X/9f/2//b/+P/5//n/+//7//v//v8AAAAAAQACAAIABAAGAAoA
CwAMAA0ADQAOAA8AEAATABQAFQAWABYAFgAYABkAHAAdAB4AHgAcAB4AHgAeAB4AHgAe
AB4AHAAaABcAFwAXABYAEwATABIAEAAPAA8ADAALAAgABgAGAAUAAgAAAP7//f/7//r/
+//6//n/+P/4//j/9//3//f/9v/2//b/9f/1//T/8//1//X/8//z//P/8//z//P/8//z
//L/8v/z//P/8v/y//L/8//z//P/8v/y//P/8//1//X/8//z//L/8v/y//L/8v/y//P/
8//z//P/8//z//P/8//z//P/8//z//T/9P/0//P/8//0//T/8//z//P/9P/0//T/9P/0
//T/8//z//P/8//z//P/8//z//L/8v/y//H/8f/x//H/8f/w//D/8P/w//D/8P/w//D/
8P/w/+//7//v/+//7//u/+7/7v/u/+7/7v/u/+3/7f/t/+3/6//r/+r/6v/s/+z/7P/s
/+v/6//r/+v/6//r/+v/6//r/+v/6//r/+v/7P/s/+z/7P/r/+r/6v/o/+j/6v/q/+r/
6v/q/+j/6f/p/+r/7P/u/+//7//v//D/8P/y//P/8//z//P/9P/0//T/9f/2//f/9//3
//f/+P/5//r/+v/5//j/9//4//f/9P/x//D/7//u/+7/7v/u/+7/8P/v//D/8f/x//P/
8v/w/+7/7f/r/+r/6v/p/+n/6f/p/+b/5v/m/+X/5//n/+f/5//n/+f/6P/o/+j/6P/o
/+f/5f/m/+b/5v/o/+r/6//o/+T/4v/m/+v/8P/2////DAAgAD4AYwCGAKIAvADYAO4A
+wD3AOgAzwCtAI4AeQBkADwA///F/5v/gf+K/6P/r/+1/77/yP/O/9b/2v/d/+D/4v/h
/+H/4f/h/+H/4f/h/+H/4v/i/+L/4v/j/+P/4//k/+T/5P/k/+T/5v/m/+b/5//l/+X/
5f/l/+X/5f/l/+X/6P/o/+j/6P/n/+f/5//n/+f/5//n/+j/6v/q/+r/6v/q/+r/6//r
/+v/6//r/+v/6f/q/+r/6f/r/+v/6//s/+z/7f/t/+3/7v/u/+7/7//v/+//7//x//H/
8f/z//P/8//1//X/9f/2//b/+P/5//n/+//7//v//P/+//7///8AAAAAAgAEAAQABQAG
AAcACwAMAA0ADgAPABAAEQASABIAEgAUABUAFAAVABYAFgAYABoAGgAaABoAGgAaABoA
HAAaABcAFwAXABYAEwATABAADgANAA0ADgANAAoACAAGAAUAAgAAAAAA///9//z/+//6
//n/+P/2//b/9f/1//f/9v/2//b/9f/1//T/8//1//X/8//z//P/8//z//P/8f/x//D/
8P/x//H/8P/w//L/8//z//P/8v/y//P/8//z//P/8f/x//L/8v/y//L/8v/y//P/8//z
//P/8//z//H/8f/x//H/8//z//T/9P/0//P/8//0//T/8//z//P/8v/y//L/8v/y//L/
8f/x//H/8f/x//H/8f/x//D/8P/y//H/8f/x//H/8f/w//D/7v/u/+7/7v/w//D/8P/w
/+3/7f/t/+3/7f/s/+z/7P/s/+z/7P/s/+v/6//r/+v/6//r/+r/6v/q/+r/6v/q/+n/
6f/p/+n/6f/p/+n/6f/p/+n/6f/p/+j/6P/n/+b/6f/n/+j/6P/o/+j/6P/m/+f/5//o
/+j/6v/r/+v/6//s/+z/7v/v/+//7//v//D/8P/w//H/8v/z//P/8//1//b/9//4//r/
+f/4//f/9P/z//D/7f/s/+v/6v/q/+r/6v/q/+z/7f/u/+//7//v/+7/7P/q/+n/5//m
/+b/5f/l/+X/5f/k/+T/5P/j/+P/4//j/+P/4//j/+T/5P/i/+L/4v/h/+P/5P/k/+T/
5P/k/+X/4v/g/+D/4P/n/+z/8v/5/wYAGgA4AFkAeACUAKwAxgDaAOUA4wDWAL0AnwCA
AGkAVgAyAPn/wf+V/33/hP+b/6n/rf+4/8D/xv/O/9T/2f/a/9r/2//b/9v/2//b/9v/
2//b/9z/3P/c/9z/3f/d/93/3v/e/97/3v/e/97/3v/e/9//4f/h/+H/4f/h/+H/4f/h
/+D/4P/g/+D/4//j/+P/4//h/+H/4f/i/+L/4v/i/+L/4v/i/+P/4//j/+P/4//j/+H/
4v/i/+H/4//j/+P/5P/k/+X/5f/l/+b/5v/m/+f/5//n/+f/6f/n/+f/6f/p/+n/6//r
/+v/7P/s/+7/7//x//P/8//z//T/9v/2//f/+P/4//r//P/+////AAABAAMABAAFAAYA
BwAIAAkACgAMAAwADgAPABAAEQASABIAEAASABIAEgAUABQAFAAUABYAFAARABEADwAO
AAsACwAIAAYABQAFAAQAAwAAAP7//v/9//r/+P/4//f/9f/0//H/8P/v/+7/8P/w/+//
7//t/+z/7P/s/+v/6//q/+n/6//r/+n/6f/p/+n/6f/p/+v/6//q/+r/6f/p/+j/6P/q
/+v/6//r/+r/6v/r/+v/6//r/+n/6f/q/+r/6v/q/+j/6P/p/+n/6f/p/+n/6f/r/+v/
6//r/+v/6//s/+z/6//p/+j/6P/o/+f/5//n/+r/6v/q/+r/6P/o/+f/5//n/+f/5//n
/+n/6f/o/+j/6P/n/+f/5//n/+f/5v/m/+T/5P/k/+T/5v/m/+b/5v/l/+X/5f/l/+X/
5P/k/+T/5P/k/+T/5P/h/+H/4f/h/+P/4//i/+L/4P/g/+D/4P/h/+H/4f/h/+H/4P/i
/+L/4v/i/+H/4f/g/+D/4v/k/+X/5f/l/+b/5v/o/+n/6f/p/+n/6v/q/+r/6//s/+3/
7f/t/+//8P/x//L/8P/v/+7/7f/s/+v/6P/l/+b/5f/k/+T/5P/k/+T/5v/p/+r/6//r
/+r/6P/l/+L/4f/f/97/3v/f/9//3//f/9z/3P/c/9v/3f/d/93/3f/b/9v/3P/c/9z/
3P/c/9v/3f/e/97/3v/e/97/2//Y/9b/2P/e/+P/6P/w//3/DgAoAEwAcwCUALQA0gDu
AAIBDQEJAfgA2wC/AKgAjQBgAB4A2f+h/3v/d/+O/5//o/+r/7T/uv/A/8j/zP/R/9b/
1v/V/9X/1f/V/9X/1f/V/9X/1v/W/9b/1v/V/9X/1f/W/9j/2P/Y/9j/1v/W/9b/1//X
/9f/1//X/9n/2f/Z/9n/2v/a/9r/2v/Z/9n/2f/Z/9v/2//b/9z/2v/a/9r/2v/Y/9j/
2f/Z/9v/2//b/9v/2//c/9z/2//d/93/3f/e/9z/3f/d/93/4P/g/+D/4f/f/9//3//h
/+H/4f/j/+P/4//l/+X/5f/m/+b/6P/p/+v/7f/t/+3/8P/y//L/8//2//b/+P/6//z/
/f/+////AQACAAMABAAHAAgACQAKAAoACgAMAA0ADgAPABAAEAAQABIAEgASABIAEgAS
ABIAEAAOAAsACwAJAAgABQAFAAIAAAD//////v/9//r/+P/2//X/8v/w//L/8f/v/+7/
7f/s/+v/6v/o/+j/5//n/+n/6P/o/+j/5//n/+b/5f/n/+f/5f/l/+X/5f/l/+X/5f/l
/+T/5P/n/+f/5v/m/+X/5f/k/+P/4v/i/+P/4//l/+X/4//j/+b/5v/m/+b/5P/k/+X/
5f/l/+X/5f/l/+X/5f/l/+X/5f/l/+b/5v/m/+X/5f/m/+j/5//n/+f/5v/m/+b/5v/m
/+b/5f/l/+X/5f/l/+X/5f/l/+T/5P/m/+X/5f/l/+X/5f/k/+T/5P/k/+T/5P/k/+T/
5P/k/+P/4//j/+P/4//i/+L/4v/g/+D/4P/g/+H/4f/h/+H/4f/h/+D/4P/g/+D/4P/g
/+H/4f/h/+H/3//f/+D/4P/g/+D/4P/i/+P/4//k/+P/5P/k/+P/5P/m/+f/6v/p/+n/
6f/p/+z/7P/s/+3/7P/t/+3/7f/v//D/8f/y//T/8//y//H/7v/t/+r/5//o/+f/5v/m
/+b/5v/m/+j/6f/q/+v/6//r/+r/6P/m/+P/4f/g/+D/4f/h/+H/4f/i/+L/4v/h/+H/
4f/h/+H/4f/h/+L/4v/g/+D/4P/f/+H/4v/i/+L/5P/k/+H/3v/c/97/5P/p//D/+P8D
ABgAOABaAIEApADCAOAA/AAOAQ8BAwHsAMkApwCMAHUASgAKAMv/m/9//4P/nP+r/7H/
t//C/8r/zv/U/9j/3f/e/9z/2//b/9v/2//d/93/3f/d/97/3v/e/97/3//f/9//4P/g
/+D/4P/g/+D/4P/g/+H/4//j/+P/4//j/+P/4//j/+b/5v/m/+b/5//n/+f/5//n/+f/
5//o/+b/5v/m/+b/5v/m/+f/5//n/+f/5//n/+n/6v/q/+n/6//r/+v/7P/s/+3/7f/t
/+z/7P/s/+3/7f/t/+3/7//v/+//8f/x//P/9f/1//X/9v/2//j/+f/5//v/+//7//7/
AAAAAAEABAAEAAYACAAIAAkACgALAA0ADgAPABAAEQASABMAFAAWABYAGAAZABoAGwAc
ABwAHAAeAB4AHgAeAB4AHgAeAB4AHAAZABkAGQAYABUAFQASABAADwAPAA4ADQAKAAgA
CAAHAAQAAgACAAEA///+//3//P/7//r//P/8//v/+//7//r/+v/6//n/+f/4//f/+f/5
//f/9//5//n/+f/5//n/+f/4//j/9//3//b/9v/2//f/9//3//j/+P/5//n/9//3//X/
9f/4//j/+P/4//j/+P/5//n/+//7//v/+//5//n/+f/5//v/+//8//z/+v/5//n/+v/8
//v/+//7//r/+v/6//r//P/8//v/+//5//n/+f/5//v/+//6//r/+v/5//n/+f/5//n/
+P/4//j/+P/4//j/+P/4//j/+P/3//f/9//3//f/9v/2//b/+P/4//j/+P/1//X/9f/1
//X/9f/0//T/9P/0//T/9P/1//X/9f/1//X/9v/2//b/9v/2//T/9f/1//b/9v/4//n/
+f/5//r/+v/8//3//f/9//3//v/+//7///8AAAEAAQABAAEAAgADAAQABQAFAAUABQAG
AAUAAgD///7//f/8//z/+v/6//r//P/7//z//f/9/////v/8//r/+//5//j/+P/1//X/
9f/1//T/9P/0//P/9f/1//X/9f/z//P/9P/0//T/9P/0//P/8//0//T/9P/2//T/9f/2
//b/9P/y//P/9v/6////BgAOAB4AOQBaAHwAmgC0AMoA4QDvAPAA5QDTALQAkQB0AGYA
TQAbAOP/tf+U/43/o/+5/8D/xv/O/9b/3v/l/+r/7v/v/+//7//v/+//7//v/+//8P/w
//D/8P/x//H/8f/y//L/8v/y//L/9P/0//T/9f/0//P/8v/x//L/8//0//X/9v/2//b/
9v/3//f/9//3//n/+f/5//r/+P/4//j/+P/4//j/+f/5//n/+f/5//n/+f/6//r/+f/7
//v/+//8//z//f/9//3//P/8//z//f/9//3//f////////8BAAEAAQADAAMAAwAEAAQA
BgAHAAcACQAJAAkADAAOAA4ADwAQABAAEgAUABQAFQAWABcAFwAYABkAGgAbABwAHQAe
ACAAIAAiACMAJAAlACYAJgAoACoAKgAqACoAKgAqACoAKwAqACgAKQApACgAJQAlACQA
IgAhACEAHgAdABoAGAAYABcAFAASABIAEQAPAA4ADwAOAA0ADAALAAoACAAHAAcABgAG
AAYABwAHAAYABQAHAAcABQAFAAUABQAFAAUABQAFAAQABAAFAAUABAAEAAQABQAFAAUA
BgAGAAcABwAFAAUAAwADAAQABAAEAAQABgAGAAcABwAFAAUABQAFAAUABQAFAAUABQAF
AAYABgAGAAUABQAGAAYABQAFAAUABAAEAAQABAAGAAYABQAFAAMAAwADAAMABQAFAAQA
BAAGAAUABQAFAAMAAwACAAIABAAEAAQABAAEAAQABAAEAAMAAwADAAMAAwACAAIAAgAE
AAQABAAEAAMAAwADAAMAAwADAAIAAgAAAAAAAAAAAAEAAwABAP//AAAAAAAAAAAAAAAA
AQABAAIAAgAEAAUABQAFAAYABgAIAAkACQAJAAkACgAKAAoACwAMAA0ADQANAA8AEAAR
ABIAFAATABIAEQAQAA8ADAAJAAcABQADAAIABAAEAAQABgAHAAgACQAJAAkACAAGAAQA
AwABAAAAAAD9//3//f/9//3//v//////////////////////AAAAAP7//v/+//3///8A
AAAAAAAAAAAAAQAAAPz/+v/8/wEABAAKABEAHAAwAEoAawCMAKwAygDiAPoADwEVARAB
+wDdALoAowCOAGgALQDx/7//nf+a/7H/v//F/9D/2P/e/+T/6v/v//T/+P/5//n/+f/5
//n/+f/5//n/+v/6//r/+v/5//n/+f/6//z//P/8//z//P/8//z//f/9//3//f/9////
/////////v/+//7//v///////////////////wAAAgACAAIAAgAAAAAAAQABAAEAAQAB
AAEAAQACAAIAAQABAAEAAQACAAQABQAFAAUABAAEAAQABQAFAAUABQAHAAkACQALAAsA
CwANAA0ADQAOAA4AEAARABEAEwATABMAFgAYABgAGQAaABoAHAAeACAAIQAiACMAJwAo
ACkAKgArACwALQAuADIAMgA0ADUANgA3ADgAOAA6ADwAPAA8ADwAPAA8ADwAPAA6ADcA
NwA2ADQAMAAvAC4ALAArACsAKQAnACMAIAAgAB8AHAAaABwAGwAZABgAFwAWABUAFAAS
ABIAEQARABEAEAAQABAAEQARABAADwAPAA8ADQANAA0ADQANAA0ADQANAAwADAANAA0A
DAAMAAwADQANAA0ADAAMAA0ADQANAA0ACwALAAwADAAMAAwACgAKAAsACwANAA0ADQAN
AAsACwALAAsACwALAAwADAAMAAsACwAMAAwACwALAAsADAAMAAwADAAMAAwACwALAAkA
CQAJAAkACQAJAAgACAAKAAkACQAJAAkACQAIAAgACgAKAAoACgAIAAgACAAIAAcABwAH
AAcABQAEAAQABAAEAAQABAAEAAMAAwADAAMAAwADAAIAAgAEAAIAAgACAAAAAgACAAIA
AgACAAMAAwAEAAIABAAFAAUABQAGAAYACAAJAAkACQAJAAoACgAKAAsACgALAAsACwAN
AA4ADwAQABAADwAOAA0ADAALAAgABQAEAAMAAgACAAQABAAEAAYABQAGAAcABwAFAAQA
AgAAAAEA///+//7/+//7//v/+//8//z//P/7//v/+//7//v/+//7//z//P/8//z//P/7
//v//P/8//z//P/+//v/9P/y//j//v8DAAgAEAAfADgAWgCAAKcAzADsAAwBKAE6ATsB
MQEcAf0A3wDEAKUAbgAkAN//q/+T/6H/tv+//8X/zf/U/9z/5P/o/+r/7f/y//L/8v/x
//D/7//x//H/8f/x//L/8v/y//L/8f/x//H/8v/y//L/8v/y//L/8v/y//P/8//z//P/
8//z//P/8//z//L/8v/y//L/9f/1//X/9f/z//P/8//0//T/9P/0//T/9v/2//f/9//3
//f/9//3//f/+P/4//f/9//3//f/+P/4//n/+f/5//r/+v/6//v/+//7//v//f//////
AQABAAEAAwADAAMAAgACAAQABQAHAAkACQAJAAwADgAOAA8AEAAQABIAFAAWABcAGAAZ
AB0AHgAfACAAIQAiACMAJAAmACYAKAApACwALQAuAC4ALAAuAC4ALgAsACwALAAsACoA
KAAlACUAIwAiAB8AHwAcABoAGQAZABYAFQASABAAEAAPAAwACgAMAAsACQAIAAcABgAF
AAQABAAEAAMAAwABAAAAAAAAAAEAAQAAAP//AQABAP/////////////////////+//7/
//////7//v/+//////////7//v////////////3//f/+//7//v/+//z//P/9//3/////
///////9//3//f/9//////8AAAAAAAD/////AAD+//3//f/9//7//v/+//7//v/+//3/
/f/9//3//f/9//3//f/8//z//P/7//v/+//7//v/+v/6//r/+v/6//r/+v/6//r/+v/5
//n/+f/5//f/9v/2//b/9v/2//b/9v/3//f/9//3//X/9f/0//T/9v/2//b/9v/1//P/
9f/0//T/9P/0//T/9P/1//X/9v/0//b/9//3//f/+P/4//r//f/9//3//f/8//z//P/9
//7/////////AQACAAMABAAEAAMAAgABAAAA///8//n/+P/3//b/9v/0//T/9P/2//f/
+P/5//n/+v/6//n/+P/2//P/8f/w//H/8f/x//H/8P/w//D/7//v/+//7//v/+//7//w
//D/7v/u/+7/7f/v//D/8P/w//D/8v/x//D/7P/o/+j/7f/0//r/AQAMABwANgBZAIAA
ogC+ANoA9gALAQ8BBAHtANEArgCRAIAAZAApAOX/s/+R/4r/n/+1/73/xP/M/9T/2v/g
/+X/6P/q/+n/6f/p/+n/6f/p/+n/6f/q/+r/6v/q/+v/6//r/+z/7P/s/+z/7P/u/+7/
7v/v/+3/7f/t/+3/7//v/+//7//w//D/8P/w//H/8f/x//H/8f/x//H/8v/w//D/8P/w
//D/8P/x//H/8//z//P/8//z//T/9P/z//X/9f/1//b/9P/1//X/9f/2//b/9v/3//n/
+f/5//v/+f/5//v/+//7//3//f/9/wAAAAACAAMAAwAFAAUABQAGAAgACAAJAAwADAAO
ABAAEAARABIAEwAVABYAFwAYABkAGgAbABwAHgAeACAAIQAiACMAJAAkACYAKAAoACgA
JgAmACYAJgAoACYAIwAjACMAIgAfAB8AHAAaABkAGQAWABUAEgAQABIAEQAOAAwADAAL
AAkACAAHAAYABQAEAAQABAADAAMAAQAAAAAAAAD//////v/9///////9//3//f/9//3/
/f/9//3//P/8//3//f/8//z//P/9//3//f/8//z//f/9//v/+//5//n//P/8//z//P/8
//z//f/9//v/+//7//v/+//7//v/+//9//3//v/+//7//f/9//7//v/9//3//f/+//7/
/v/+//z//P/7//v//f/9//3//f/9//3//P/8//z/+//7//v/+//7//r/+v/6//r/+v/6
//j/+P/4//j/9//3//f/9//5//j/+P/4//j/+P/4//j/9//3//f/9//3//f/9v/2//b/
9v/2//b/9f/1//X/9f/1//f/9//1//b/9P/0//T/9P/0//X/9f/2//b/+P/5//n/+f/6
//r//P/9//3//f/9//7//v/+////AAABAAEAAQADAAQABQAGAAgABwAGAAUABAADAAAA
/f/6//n/+P/4//j/+P/4//r/+//8//3//f/9//z/+v/4//f/9f/0//T/8//z//P/8//y
//L/8v/x/+//7//v/+//7//v//D/8P/w//D/8P/v//H/8v/y//L/8v/w//H/8P/u/+z/
7P/v//T/+v///wYAFAAsAEcAZgCIAKQAugDQAOcA7wDmANUAuwCaAHsAZgBWADMA+//F
/5v/iP+T/6v/t/++/8b/0P/W/9r/4f/m/+j/6f/p/+n/6f/r/+v/6//r/+r/6v/q/+r/
6//r/+v/7P/s/+z/7P/s/+z/7P/s/+3/7f/t/+3/7f/v/+//7//v/+7/7v/u/+7/7//v
/+//7//t/+3/7f/u/+7/7v/u/+7/8P/w//H/8f/x//H/8f/x//H/8v/y//H/8f/x//H/
8v/y//P/8//z//P/8v/x//H/8//z//P/9f/3//f/+f/5//j/+f/4//f/+P/4//r/+//9
/////////wIABAAEAAUABgAGAAgACgALAAsACwALAA8AEAARABIAEwAUABUAFgAYABgA
GgAbABwAHQAeAB4AIAAiACIAIgAgACAAIAAgACEAIAAeAB8AHwAeABsAGwAaABgAFwAX
ABQAEwAQAA4ADgANAAoACAAGAAUAAwACAAMAAgABAAAAAAAAAP////////7//v/+//v/
+//4/w==
         </WaveFormData>
      </LeadData>
      <LeadData>
         <LeadByteCountTotal>10000</LeadByteCountTotal>
         <LeadTimeOffset>0</LeadTimeOffset>
         <LeadSampleCountTotal>5000</LeadSampleCountTotal>
         <LeadAmplitudeUnitsPerBit>4.88</LeadAmplitudeUnitsPerBit>
         <LeadAmplitudeUnits>��V</LeadAmplitudeUnits>
         <LeadHighLimit>2147483647</LeadHighLimit>
         <LeadLowLimit>268435456</LeadLowLimit>
         <LeadID>V4</LeadID>
         <LeadOffsetFirstSample>0</LeadOffsetFirstSample>
         <FirstSampleBaseline>0</FirstSampleBaseline>
         <LeadSampleSize>2</LeadSampleSize>
         <LeadOff>FALSE</LeadOff>
         <BaselineSway>FALSE</BaselineSway>
         <ExcessiveACNoise>FALSE</ExcessiveACNoise>
         <MuscleNoise>FALSE</MuscleNoise>
         <LeadDataCRC32>1996281251</LeadDataCRC32>
         <WaveFormData>
BAAEAAQABAAEAAQABAAEAAIAAgACAAIABAAEAAQABAAEAAQABAAEAAIAAgACAAIAAgAC
AAIAAgAAAAAAAAAAAP7//v/+//7//v/+//7//v/+//7//v/+//7//v/+//7//P/8//z/
/P/8//z//P/8//z//P/8//z//P/8//z//P/8//z//P/8//z//P/8//z/+v/6//r/+v/6
//r/+v/6//j/+P/4//j/+P/4//j/+P/4//j/+P/4//j/+P/4//n/+//7//z//v/8//3/
/f/+/wAAAQACAAIAAAAAAAAAAgAEAAQABAAFAAUABQAHAAcABwAJAAkACQALAAkACAAI
AAUAAwACAAEAAAD//////////wEAAQABAAAAAAAAAAAAAAD+//3/+//4//f/9//3//n/
+P/4//f/9//3//f/9//1//X/9f/1//b/9//4//n/+f/4//f/9v/4//j/+P/4//j/9//3
//j/+P/7/wEABAAJABAAGQAqAD8AVQBoAHgAiACTAJ8ApQCiAJYAcwA9AA8A/v/6/+L/
w/+t/6X/pv+1/8P/yf/Q/9f/3f/h/+f/6v/s/+//7//v/+//7//x//L/8v/y//D/8f/x
//H/8v/y//P/8//2//b/9v/1//X/9v/2//b/9v/2//b/9//1//X/9f/2//b/9v/3//f/
9//3//f/9//3//f/+P/4//j/+P/4//j/+P/4//j/+f/5//n/+f/5//n/+f/5//n/+f/6
//r/+v/7//v/+//7//z//P/9//3//P/7//v//P/8//z//f/9//7///8AAAAAAAAAAAEA
AQAAAAIAAgACAAEAAgACAAIABQAFAAUACAAHAAcACAAJAAsACwALAAwADgAPAA8AEQAQ
ABAAEAAQABMAEwAUABUAEwATABUAFwAVABUAFQAVABcAFwAWABYAFgAWABUAEwAUABQA
EwASABAAEAAOAAwADgAOAAsACgAJAAgABwAGAAQABAAEAAQABAACAAEAAQABAAEAAQAB
AAAAAAAAAAAAAAD//////////////v/+//7//f/9//3//f/9//3//f/9//7//v/9//3/
/f/9//3/+//9//v/+//8//z//P/8//z//P/8//z//P/8//3//f/////////+//z//f/9
//3////////////9//3//f/9//3//f/9//3//f/9//z//P/8//z//P/8//z//P/7//v/
+//7//v/+//5//n/+f/4//b/9v/2//b/9//4//j/+f/5//n/+f/5//n/+f/5//n/9//3
//b/9f/1//b/9v/2//X/9f/1//X/9f/1//X/9f/1//X/9P/0//P/8v/x//D/8//z//L/
8v/y//L/9P/0//L/8v/z//H/8v/y//L/8v/y//T/9f/1//X/9P/2//b/9//3//j/+P/5
//r/+v/6//r/+P/6//r/+v/8//3//f/9//////8BAAMAAQABAAEA///+//7/+//5//j/
9//2//X/9//3//f/+f/3//f/+P/4//b/9v/0//L/8//x//D/7//x//H/8f/w/+7/7f/t
/+3/7f/t/+3/7f/t/+3/7f/t/+3/7f/u/+7/7v/u/+7/7v/u/+7/7v/t/+3/7v/y//X/
+f/8/wUAEgAjADYASQBbAGwAgACQAJkAoQCjAJgAeABBABEA///2/97/vv+p/53/nf+o
/7X/u/+//8b/y//T/9n/3f/g/+T/5f/l/+X/5f/l/+X/5v/m/+b/5v/n/+f/5//m/+b/
5//n/+j/6P/o/+f/5//o/+j/6P/o/+j/6P/p/+f/5//n/+j/6P/o/+n/6f/r/+v/6//r
/+n/6f/q/+r/6v/q/+r/6v/q/+r/6v/r/+n/6f/p/+n/6//r/+v/6//r/+z/7P/s/+v/
6//r/+v/7P/s/+3/7f/q/+n/6f/q/+r/6v/r/+v/7P/t/+7/7v/u/+7/7//v/+7/8P/w
//D/8//0//T/9P/3//f/9//6//v/+//8//3//f/9//3//v/+//////8BAAIAAgACAAIA
BAAFAAcACQAHAAcACQALAAsACwALAAsACgAJAAcABgAGAAYABQADAAMABAAEAAQAAgAC
AAAA/v/+//7/+//6//v/+v/5//j/9v/2//b/9v/3//b/9v/3//b/9f/0//P/8v/y//L/
8v/y//H/8f/x//P/8//y//L/8v/x//H/8f/v/+//7//v/+3/7v/u/+3/7//v/+//7//x
//P/8f/x//T/9P/0//T/9P/0//T/9P/0//T/9f/1//X/9f/1//T/9P/1//X/9f/1//X/
9f/1//X/9f/1//X/9f/1//X/9f/1//X/9P/0//b/9v/2//b/9P/0//P/8//z//P/8//z
//P/8//z//L/9P/0//T/9P/y//L/8f/x//P/8//z//P/8//z//P/8//x//H/8P/v//H/
8v/y//L/8f/x//H/8f/x//H/8f/x//H/8f/w//D/8v/y//L/8v/z//P/8v/y//D/7v/v
//D/8f/y//L/8//z//P/8v/0//T/9f/3//j/+P/5//r/+v/6//r/+v/8//z//P/8//3/
/f/9//////8BAAMAAwADAAMAAQAAAAAA/f/7//r/+f/4//f/+f/5//n/+//7//v//P/8
//z//P/6//j/9//1//T/8//z//P/8//y//T/8//z//P/8//z//P/8//z//P/8//z//P/
8//0//T/8v/y//L/8v/0//b/9P/x/+//9P/4//3/AwAIAA8AHAAvAEgAYQBzAIgAoACy
AL0AxwDJALgAkABZAC8AGQAKAOr/yP+v/6H/pf+0/7//w//L/9D/1//f/+X/5//o/+r/
7f/t/+3/7f/t/+//8P/w//D/7v/v/+//7//y//L/8//z//L/8v/y//H/8f/y//L/8v/y
//L/8v/z//P/8//z//T/8v/y//P/8//1//X/9f/1//X/9f/2//b/9v/2//b/9v/0//T/
9P/1//f/9//3//f/9f/1//X/9f/1//b/9v/2//f/9//3//f/+P/4//n/+f/6//n/+f/6
//r/+v/7//v//P/9//7//v/8//z//f/9//7/AAAAAAAAAwAEAAQABAAFAAUABQAIAAkA
CQAKAAsACwALAAsADAAOAA8ADwARABIAEgASABIAEwATABQAFQAVABUAFwAZABkAGQAZ
ABkAFwAXABYAFgAUABQAEwARABAAEAAPAA4ADgAOAAwACgAKAAoABwAGAAUABAADAAIA
AgACAAIAAgACAAAA/////////////////v/+//7//v/8//v/+//7//v/+//6//r/+v/5
//n/+f/7//v/+//7//v//P/8//v/+f/5//n/+f/7//3/+//7//z//P/8//z//P/8//z/
/P/8//z//f/9//3//f/9//z//v/////////9//3//f/9//3//f/9//3//f/9//3//f/9
//3//P/8//z//P/8//z//P/8//v/+//7//v/+//7//v/+//7//r/+v/6//r/+v/6//r/
+f/5//n/+f/5//n/+f/5//n/+f/5//n/+P/3//f/+P/4//j/+f/5//n/+f/5//n/+f/5
//f/9//2//b/9v/2//b/9v/3//f/9v/2//b/9v/4//j/9//2//b/9f/1//T/9v/2//b/
9v/2//T/9f/1//X/+P/6//r/+//7//z//P/9//7//v/+//7//v8AAAAAAAACAAMAAwAD
AAMAAwAFAAcABwAHAAcABQAGAAYAAwABAAAA///+//3//f/9//3////9//3//v/+//7/
/v/8//r/+//5//j/9//1//X/9f/0//T/8//z//P/9f/1//X/9f/1//X/9f/1//P/8//0
//T/9P/0//T/9P/0//b/+P/1//P/9P/4//v//f8EAAsAEgAfADYATwBhAHIAhACWAKEA
qQCtAKYAjABbACUABwAAAO7/zP+x/6X/of+s/73/xf/J/9D/2f/f/+P/5//q/+7/7//v
/+//7//v/+//8P/w//D/8v/z//P/8//y//L/8//z//L/8v/y//H/8//0//T/9P/y//L/
8v/z//P/8//z//T/9v/2//f/9//1//X/9f/1//X/9f/2//b/9v/2//b/9v/2//b/9v/3
//f/9//3//f/+f/5//n/+f/5//r/+v/6//v/+//7//v//P/8//3//f/8//v/+//8//z/
/P/9//3//v///wAAAAAAAAAAAQABAAIABAAEAAQAAwAEAAQABAAHAAcABwAKAAkACQAK
AAsADQANAA0ADgAOAA8ADwARABAAEAAQABAAEwATABQAFQAVABUAFwAZABkAGQAZABkA
GQAZABgAGAAYABgAFwAVABQAFAATABIAEgASABAADgAMAAwACQAIAAkACAAHAAYABgAG
AAYABgAEAAIAAQABAAIAAwAEAAUAAgACAAIAAgAAAP/////////////+//7//v/9//3/
/f////////////3//v/+//3//////////////wEA//////7//v/+//7/AAAAAAAAAAAA
AAAAAQABAP////////7//v//////////////////////////////////////////////
/v/+//7//v/+//7//P/8//v/+//9//3//f/9//v/+//7//r/+P/4//j/+P/6//r/+f/5
//n/+f/5//n/+f/5//n/+f/5//n/+P/3//X/9v/2//b/9//3//f/9//1//X/9f/1//X/
9f/0//T/9v/2//b/9v/3//f/9v/2//T/9P/2//b/9P/0//T/9P/0//T/9P/0//X/9f/1
//T/9v/2//f/+f/6//r/+//6//r/+v/6//r//P/8//z//P/9//3//f//////AQADAAUA
BQAFAAMAAAAAAP3/+//6//n/+P/3//X/9f/1//f/+f/5//r/+v/4//j/9v/0//P/8f/w
/+//7//v/+//7v/u/+3/7f/t/+3/7f/t/+3/7f/t/+3/7f/r/+v/7P/s/+z/7P/s/+z/
7v/u//D/7f/t/+7/7v/z//f/+v8BAAoAFwAqAD8ATwBeAHAAgACLAJEAlQCQAHgATQAX
APf/7v/i/8T/qf+b/5f/nv+t/7f/u//C/8v/0f/X/9v/3v/e/9//4//j/+P/4//h/+L/
4v/i/+L/4//j/+P/5P/k/+X/5f/k/+T/5P/j/+P/5P/k/+T/5P/k/+T/5f/l/+X/5f/m
/+b/5v/n/+f/5f/l/+X/5f/l/+X/5v/m/+b/5v/m/+b/5P/k/+T/5f/l/+X/5f/l/+P/
4//j/+P/5f/m/+b/5v/l/+X/5f/l/+T/5P/l/+X/5f/l/+b/6P/m/+b/5//n/+b/5//o
/+j/6P/o/+n/6f/o/+r/6v/q/+3/7v/u/+7/7f/t/+3/8P/x//H/8v/z//X/9f/1//b/
9P/1//X/9//4//j/+P/4//v/+//8//3/+//7//3///////////////3//f/8//z//P/8
//v/+f/4//j/9//2//b/9v/0//L/9P/0//H/8P/x//D/7//u/+3/7P/r/+r/6P/m/+X/
5f/n/+f/5//n/+T/5P/k/+T/5v/l/+X/5f/j/+P/4v/i/+T/4//j/+P/4//j/+P/4//j
/+T/5P/j/+X/5f/l/+X/5P/l/+L/4f/k/+T/5P/k/+L/4v/i/+L/5P/k/+X/5f/l/+X/
5f/k/+T/5f/l/+X/5f/l/+X/5f/l/+X/5f/l/+P/4//j/+P/4//j/+L/4v/i/+L/4v/i
/+T/5P/j/+P/4//j/+P/4//j/+P/4//i/+D/4P/g/+D/3v/e/93/3f/e/9//4P/h/9//
3//f/9//3//f/97/3f/b/9z/3P/c/93/3f/d/93/2//b/9v/2//b/9v/2v/a/9z/3P/e
/97/3v/e/93/3f/c/9v/3P/e/97/3//f/+D/4P/h/+L/4v/i/+L/4v/k/+T/5P/k/+X/
5f/l/+f/5//p/+v/6f/p/+n/5//m/+b/4//h/+D/3//e/93/3//f/9//4f/h/+H/4v/i
/+D/4P/e/9z/3f/b/9r/2f/Z/9n/2f/Y/9j/1//X/9f/1//X/9f/1//X/9f/1//X/9f/
1//Y/9j/2P/Y/9j/2P/Y/9j/1v/V/9X/2P/e/+P/5//q//X/AgATACwARQBbAHAAhgCW
AKMArQCtAJ4AdAA9ABUAAwDw/8z/qv+R/4P/h/+W/6P/p/+r/7T/uf+//8X/yf/O/9D/
0//U/9P/0v/R/9P/1P/U/9T/1P/V/9X/1f/U/9T/1f/V/9b/1v/W/9X/1//Y/9j/2P/W
/9b/1v/X/9n/2f/Z/9r/2P/Y/9n/2f/Z/9n/2f/Z/9v/2//c/9z/3P/c/9z/3P/a/9r/
2v/b/9v/2//b/9v/3f/d/93/3f/d/97/3v/e/93/3f/d/93/3v/e/9//3//e/93/3f/e
/97/3v/f/9//4P/h/+L/4v/i/+L/4//j/+T/5v/m/+b/6f/q/+r/6v/t/+3/7f/w/+//
7//w//H/8v/z//T/9v/2//f/9//5//r/+v/6//r//f/9//7////9//3///8BAAEAAQAB
AAEA//////7//v/+//7//f/7//r/+v/5//j/+P/4//b/9P/0//T/8f/w/+//7v/t/+z/
7v/u/+7/7v/u/+z/6//r/+v/6//r/+v/6v/q/+r/6v/q/+n/6f/p/+n/6f/o/+j/6P/n
/+f/5//p/+n/6f/p/+j/6P/n/+X/5//n/+f/5//p/+v/6f/p/+r/6v/q/+r/6v/q/+r/
6v/q/+r/6//r/+v/6//r/+r/6v/r/+v/6//r/+v/6//r/+3/7f/t/+3/7f/t/+3/7f/r
/+v/6v/q/+z/7P/s/+z/7P/s/+v/6//r/+v/6//r/+v/6//r/+r/6v/q/+r/6v/q/+r/
6f/p/+n/6f/p/+n/6f/p/+n/6f/p/+n/6P/n/+f/6P/o/+j/6f/p/+n/6f/p/+n/6f/p
/+v/6//q/+r/6P/o/+r/6P/o/+j/6P/q/+v/6//r/+r/7P/s/+3/7//w//D/8f/y//L/
8v/y//D/8v/y//L/9P/1//X/9f/3//f/+f/7//v/+//7//n/+P/4//X/8//y//H/8P/v
//H/8f/x//P/9f/1//b/9v/0//T/8v/w/+3/6//q/+n/6//r/+v/6v/s/+v/6//r/+v/
6//r/+v/6//r/+v/6//r/+v/7P/s/+7/7v/u/+7/8P/u/+7/6//r/+7/9P/3//n/AAAJ
ABgALQBEAFsAcQCEAJgApgCxALcAswCaAGgALwALAP//7v/M/67/nf+X/6H/sv+9/8H/
x//O/9f/2//f/+P/6P/o/+f/6f/p/+n/6f/p/+r/6v/q/+r/6//r/+v/7P/s/+3/7f/u
/+7/7v/t/+//8P/w//D/8P/w//D/8f/v/+//7//w/+7/7v/v/+//8f/x//H/8f/x//H/
8v/y//D/8P/w//D/8P/w//D/8f/x//H/8f/x//P/8//z//P/8//0//T/9P/1//X/9f/1
//b/9v/3//f/+P/3//f/+P/4//j/+f/5//j/+f/6//r//P/8//3//f/8//7//v/+////
AAAAAAAAAwADAAMABgAHAAcACAAJAAsACwALAAwADAANAA0ADwASABIAEgASABMAEwAU
ABUAFQAVABcAGQAZABkAGQAZABkAGQAYABgAGAAYABcAFQASABIAEQAQABAAEAAOAAwA
DAAMAAkACAAHAAYABQAEAAYABgAGAAYABgAEAAMAAwADAAMAAwADAAAAAAAAAAAAAAD/
//////8BAAEAAAAAAAIAAQABAAEAAQABAAEAAQD//wAAAAD//wEAAQABAAEAAQADAAEA
AQACAAIAAgACAAIAAgACAAIABAAEAAUABQADAAMAAwACAAQABQAFAAUABQAFAAUABQAF
AAUABQAFAAUABQAFAAUABwAHAAYABgAEAAQABAAEAAYABgAFAAUAAwADAAMAAwADAAMA
AwACAAIAAgACAAIAAgACAAEAAQABAAEAAQABAAEAAQABAAEAAQABAAAA/////wAAAAAA
AAEAAQABAAEA//////////8BAAEAAAAAAAAAAgAAAAAAAAAAAAAAAQABAAEAAgAEAAQA
BQADAAQABAAFAAgACAAIAAgABgAIAAgACAAKAAsACwALAA0ADQAPABEAEwATABMAEQAQ
ABAADQALAAoACQAIAAcABwAHAAcACQAJAAkACgAKAAwADAAKAAgABwAFAAQAAwADAAMA
AwACAAAA////////AQABAAEAAQD//////////wEAAQACAAIAAAAAAAAAAAACAAAAAAAB
AAEAAAACAAMABQAIAA0AEgAVACAAMwBJAFwAbgB+AI0AmwChAKQAogCTAG8AOQAOAAIA
/P/j/8X/tf+u/7H/v//P/9b/2//f/+f/7f/y//b/+f/7//v/+//7//v//P/8//z//P/9
//3//f/+//7//////wAAAAAAAP//AQACAAIAAgABAAAA/////wEAAQABAAIAAgACAAMA
AwADAAMAAwADAAUABQAGAAYABAAEAAQABAAEAAQABAAFAAUABQAFAAUABQAFAAUABQAH
AAgACAAIAAkACQAJAAkACAAIAAkACQAKAAkACQAKAAoACgALAAsACgALAAwADAAMAAwA
DQANAAwADgAOAA4ADwAQABAAEAARABEAEQAUABUAFQAWABcAFwAXABcAGAAaABsAGwAd
ABwAHAAcABwAHQAdAB4AHwAhACEAIwAlACUAJQAlACUAJQAlACQAJAAkACQAIwAhACAA
IAAfAB4AHgAeABwAGgAaABoAFwAWABUAFAATABIAEgASABIAEgAQAA4ADQANAA8ADwAP
AA8ADAAMAAwADAAMAAsACwALAAsACwAKAAoACgAJAAkACQAJAAkACQAJAAkACgAKAAkA
CgALAAwADQAMAA0ACgAJAAoACgAKAAoACgAKAAoACgAIAAgACQAJAAkACQAJAAgACgAL
AAsACwAJAAkACQAJAAkACQAJAAkACQAJAAkACQAJAAkACAAIAAgACAAIAAgACAAIAAcA
BwAJAAkACQAJAAcABwAHAAYACAAIAAgACAAGAAYABQAFAAcABwAHAAcABQAFAAUABQAF
AAUABAADAAMABAAEAAQAAwADAAMAAwADAAMAAwADAAMAAwACAAAAAAAAAAAAAAAAAAIA
AwADAAMAAgAEAAQABQAHAAgACAAJAAoACgAKAAoACAAKAAoACgAKAAsACwALAA0ADQAP
ABEAEwATABMAEQAQABAADQALAAkABwAFAAMABQAFAAUABwAJAAkACgAKAAoACgAIAAYA
BQADAAIAAQD////////+//7//f/9//3//f/9//3//f/9//3//f/9//v/+//8//z//P/8
//z//P/8//7//v////3//v8CAAUABwAKAA8AGAAlADgASwBhAHQAhgCWAKMArQCzALQA
ogB3AEEAHQAQAAIA4v/F/7P/p/+s/7v/w//H/87/1//d/+H/5//s//L/8//1//X/9f/1
//f/+P/4//j/9//3//b/9f/2//b/9//3//r/+v/6//n/+f/6//r/+v/4//j/+P/5//n/
+f/5//r/+v/6//v/+//7//v/+//7//v/+//8//z/+v/6//r/+v/6//r/+v/7//v/+//7
//v/+//7//v/+//7//z//P/8//3//f/9//3//f/8//z/+//8//v/+//8//7//v//////
/v///wAAAAACAAIAAwADAAQABgAGAAYABQAGAAYABgAHAAcABwAKAAkACQAKAAsADAAN
AA4AEAASABMAEwAVABYAFgAWABYAGQAZABoAGwAbABsAHQAfACEAIQAhACEAIQAhACAA
IAAfAB4AHAAZABgAGAAXABYAFAAUABIAEAAQABAADQAMAA0ADAALAAoACAAIAAgACAAK
AAgABwAHAAcABwAHAAcABAAEAAQABAACAAEAAQABAAMAAwACAAIAAAD///////8BAAEA
AQABAAEAAgACAAEA/////////////wEA/////wIAAgACAAIAAAAAAAAAAAACAAIAAwAD
AAMAAwADAAIABAAFAAUABQADAAMAAwADAAMAAwADAAMAAwADAAMAAwAFAAUABAAEAAQA
BAAEAAQAAgACAAEAAQADAAMAAwADAAMAAwADAAIAAgACAAIAAgAEAAQAAwADAAEAAQAB
AAEAAQABAAEAAQABAAEAAAD/////AAAAAAAA//////////8BAAEAAQD//wAAAAAAAAAA
AAAAAAEAAQABAAAAAgACAAMAAwAEAAQABQAGAAYABgAGAAYACAAIAAgACAAJAAkACQAN
AA0ADwARAA8ADwAPAA0ACgAKAAcABQAEAAMAAgABAAMAAwADAAUAAwADAAQABAACAAIA
AAD+/////f/8//v/+//7//v/+v/8//v/+//7//n/+f/5//n/+f/5//n/+f/7//v//P/8
//z//P/8//z//P/8//r/9//3//z/AgAHAAsAEAAbACwARQBeAHcAjQCkALoAygDTANsA
1QC4AIIASwAtACEACADg/8D/q/+n/7P/wP/H/8//1f/a/+H/5//r/+3/8P/0//X/9v/1
//T/8//1//b/9v/2//b/9//3//f/+P/4//n/+f/6//r/+v/5//f/+P/4//j/+P/4//j/
+f/5//n/+f/6//r/+v/7//v//f/9//3//f/7//v//P/8//z//P/8//z//v/+//7/////
//////////////////////8AAAAAAAD//////////wAAAAABAAEAAgABAAEAAgAEAAQA
BQAFAAQABQAGAAYABgAGAAcABwAIAAoACgAKAA0ADgAOAA4ADwAPAA8AEgAVABUAFgAX
ABcAFwAXABgAGAAZABkAGwAeAB4AHgAeACEAIQAiACMAIQAhACMAJQAlACUAJQAlACMA
IwAiACIAIAAgAB8AHQAcABwAGwAaABgAGAAWABQAFAAUABEAEAARABAADwAOAAwADAAM
AAwADgAMAAsACwALAAsACwALAAoACgAKAAoACgAJAAkACQAJAAkACAAIAAgABwAHAAcA
BwAHAAcABwAFAAYABgAFAAcABwAHAAcABwAJAAcABwAIAAgACAAIAAgACAAIAAgACgAK
AAsACwAKAAkACAAGAAgACQAJAAkACQAJAAkACQAJAAkACQAJAAkACQAJAAkACQAJAAgA
CAAIAAgACAAIAAgACAAHAAcABwAHAAcABwAHAAcABwAGAAQABAAEAAQABAAEAAMAAwAF
AAUABQAFAAUABQAFAAUABQAFAAQAAwADAAQABAAEAAMAAwADAAMAAwADAAMAAwABAAEA
AgACAAAAAAAAAAAAAgADAAMAAwACAAQABAAFAAUABgAGAAcACgAKAAoACgAIAAoACgAK
AAoACwALAAsADQANAA8AEQARABEAEQAPAAwADAAJAAcABgAFAAQAAwADAAMAAwAFAAcA
BwAIAAgACAAIAAYABAABAP///v/9//3//f/9//z//v/9//3//f/9//3//f/9//3//f/9
//3//f/9//7//v/8//z//P/8//7//v/+//3/+//6//z///8FAAoADwAYACEAMgBJAGMA
dgCGAJgApwCxALcAsgCiAH8ARQAXAAoAAgDi/7//rf+n/6z/u//J/8//1v/d/+P/5//t
//D/9P/1//f/9//3//f/9//4//j/+P/4//n/+f/5//r/+v/7//v//P/8//z/+//7//z/
/P/8//z//P/8//3//f/9//3//v/+//7//////////////////////wAAAAAAAAAAAAAA
AAAAAAAAAAEAAQABAAEAAQABAAEAAQABAAMABAAEAAQABQAFAAUABQAEAAQABQAFAAUA
BQAGAAgACAAIAAkACQAIAAkACgAKAAoACgALAAsADAAOAA4ADgAPABAAEAAQABMAEwAT
ABYAFQAVABYAFwAZABkAGQAaABoAGwAbAB0AHgAeAB4AHgAfAB8AIAAhACMAIwAlACcA
JQAlACUAJQAlACUAJAAkACIAIgAhAB8AIAAgAB8AHgAcABwAGgAYABoAGgAXABYAFQAU
ABMAEgAQABAAEAAQABAADgANAA0ADQANAA0ADQAMAAwADAAMAAwACwALAAsACwALAAoA
CgAKAAkACQAJAAkACQAJAAkACQAKAAoACQAHAAcABwAHAAcACQAHAAcABgAGAAYABgAI
AAgACAAIAAgACAAJAAkACQAJAAkACAAIAAkACQAJAAkACQAJAAkACwALAAsACwALAAsA
CwALAAkACQAIAAgACgAKAAoACgAIAAgABwAHAAcABwAHAAcACQAJAAkACAAIAAgACAAI
AAYABgAFAAUABQAFAAUABQAHAAcABwAHAAcABwAGAAUABQAGAAYABgAFAAUABQAFAAUA
BQAFAAUABQAFAAQABAAEAAYABAAEAAQAAgACAAIAAgACAAMAAwADAAQABgAGAAcABwAI
AAgACQAKAAoACgAKAAoADAAMAAwADgAPAA8ADwAPAA8AEQATABMAEwATABEAEgASAA8A
DQAKAAkACAAHAAcABwAHAAkACQAJAAoACgAIAAgABgAEAAUAAwACAAEAAQABAAEAAAD+
//3//f/9//3//f/9//3//f/9//3//f/9//3//v/+//7//v/+//7//v/8//z//f/7//z/
/P///wUACgALAA4AGQAoADsATQBiAHAAfgCNAJkAnwCeAJQAeQBLABkA/v/6/+z/zf+1
/6X/pP+v/7//yf/O/9f/3//j/+f/7P/w/+//8f/x//H/8f/z//T/9P/0//T/9f/1//X/
9P/0//X/9f/2//b/9v/1//P/9P/0//T/9v/2//b/9//1//X/9f/2//b/9v/3//f/9//3
//f/9//1//X/9v/2//b/9v/2//b/9v/2//b/9//3//f/9//3//f/9//3//f/9v/2//X/
9P/1//X/9f/1//T/9P/1//X/9f/1//b/+P/4//j/+f/5//n/+f/5//j/+P/4//n/+f/6
//z//P/8//3//v/+//7/////////AgABAAEAAgADAAUABQAFAAYABgAHAAcACQAKAAoA
CgAKAAkACQAKAAsADQANAA8AEQAPAA8ADwAPAA8ADwAOAA4ADgAOAA0ACwAMAAwACwAK
AAkACAAFAAIABAAEAAEAAAD///7//f/8//r/+v/6//r//P/6//n/+f/4//f/9v/1//b/
9P/y/w==
         </WaveFormData>
      </LeadData>
      <LeadData>
         <LeadByteCountTotal>10000</LeadByteCountTotal>
         <LeadTimeOffset>0</LeadTimeOffset>
         <LeadSampleCountTotal>5000</LeadSampleCountTotal>
         <LeadAmplitudeUnitsPerBit>4.88</LeadAmplitudeUnitsPerBit>
         <LeadAmplitudeUnits>��V</LeadAmplitudeUnits>
         <LeadHighLimit>2147483647</LeadHighLimit>
         <LeadLowLimit>268435456</LeadLowLimit>
         <LeadID>V5</LeadID>
         <LeadOffsetFirstSample>0</LeadOffsetFirstSample>
         <FirstSampleBaseline>0</FirstSampleBaseline>
         <LeadSampleSize>2</LeadSampleSize>
         <LeadOff>FALSE</LeadOff>
         <BaselineSway>FALSE</BaselineSway>
         <ExcessiveACNoise>FALSE</ExcessiveACNoise>
         <MuscleNoise>FALSE</MuscleNoise>
         <LeadDataCRC32>3176517173</LeadDataCRC32>
         <WaveFormData>
AgACAAIAAgACAAIAAgACAAAAAAAAAAAAAgACAAIAAgACAAIAAgACAAAAAAAAAAAAAAAA
AAAAAAD+//7//v/+//7//v/+//7//v/+//7//v/+//7//v/+//7//v/+//7//P/8//z/
/P/8//z//P/8//z//P/8//z//P/8//z//P/8//z//P/8//z//P/8//z//P/8//z//P/6
//r/+v/6//r/+v/6//r/+v/6//r/+v/6//r/+v/6//r/+v/6//v//f/9//3/////////
AAAAAAAAAQACAAIAAQABAAEAAgAEAAQABAAFAAcABwAHAAkACwALAAsACgAKAAsACwAL
AAcABQAFAAQAAgACAAIAAQACAAUABgAHAAgACAAHAAYABAADAAIAAQD+//z//P/8//7/
/f/9//3//P/8//z//P/8//z//P/8//7//v/+//7//P/8//z//P/8//z//P/9//3/+//8
//z//P///wMABAAIAA8AFwAmADwAUABjAHUAhwCWAKUAsQC1AK8AjwBUAB8ACAABAOz/
0f/B/73/wP/J/9T/2P/d/+L/5//q/+7/8f/0//b/9v/3//f/9//3//f/9//3//j/+f/5
//n/+v/6//n/+f/7//v/+//8//r/+//7//v/+//7//v/+//8//z//P/8//z//P/8//3/
/f/9//3//f/9//3//f/9//3//f/+//7//v/+////////////////////AAAAAAAAAAAB
AAEAAQABAAEAAQACAAIAAwAEAAQAAwADAAMABAAEAAQABAAEAAQABQAGAAYABgAHAAcA
BwAIAAgACAAIAAoACgAIAAoACwALAA4AEAAOAA4ADwAQABMAFAAUABQAFwAYABkAGQAY
ABgAGQAaABsAHAAcABwAHgAeAB8AHwAfACAAIAAeACAAIAAfAB8AHQAdABwAGgAZABgA
FwAWABUAFQAVABQAEwASABAADwAOAA0ADAALAAsACwAJAAkACQAJAAkACQAHAAcABwAG
AAUABQAEAAQABgAGAAQABAAEAAQAAwADAAMAAgABAAEAAgACAAIAAgACAAIAAQABAAEA
AQACAAIAAAAAAAAA//8BAAEAAQACAAIAAgACAAIAAgACAAMAAwADAAMAAwADAAEAAQAB
AAIABAAEAAQABAAEAAQABAAEAAIAAgACAAIAAgACAAIAAgAEAAMAAwADAAEAAQABAAEA
AQAAAAAAAAD+//7//v/+//7//f/9//3//f/9//3//f///////v/+//7//v/+//7//v/+
//7//f/9//3//f/9//v/+//6//r//P/8//z//P/6//r/+f/5//j/+P/3//b/9v/2//b/
9v/4//n/+f/5//f/9//4//b/+P/4//j/+P/4//r/+//7//v/+//9//3//f/+//7//v//
//7//v///////f/+//7//v8AAAEAAQABAAEAAwAGAAcABgAGAAUABQAEAAMAAQD/////
/v/+//7//v/9//3////9//3//v/+//v/+v/4//f/9v/1//T/8v/z//T/9f/1//P/8//y
//L/8P/w//D/8P/w//D/8P/w//D/8P/w//D/8v/y//L/8v/y//H/8f/x//D/8P/y//X/
9//6/wIADQAbADAARABUAGcAfQCPAJwApwCvAKsAjQBTABoAAQD4/+H/yP+5/7H/r/+4
/8H/xv/K/8//1P/Z/+D/4v/h/+T/6P/n/+f/5v/l/+f/5//n/+f/6P/p/+n/6f/q/+r/
6f/p/+n/6f/p/+r/6P/p/+n/6f/r/+v/6//r/+v/6v/p/+j/6P/o/+j/6f/r/+v/6//r
/+n/6f/p/+n/6P/n/+f/5v/n/+j/6v/r/+v/6//r/+v/6//s/+z/7P/s/+3/7f/t/+3/
7f/t/+7/7f/t/+3/7P/p/+n/6f/q/+z/7P/s/+z/7v/v//D/8P/u/+//7//v//D/8P/w
//D/8f/y//H/9P/3//f/+v/8//z//P/9//7///8AAAAAAAD//wAAAQABAAIAAgADAAQA
BwAIAAgACAAKAAoACwALAAsADAAMAAoACQAIAAYABQADAAMAAgAAAAAAAAAAAAAA/f/9
//3//P/7//r/+P/3//b/9f/0//P/8v/z//L/8//z//P/8//z//L/8f/w/+7/7f/t/+z/
7P/s/+z/6v/q/+z/7P/r/+v/6//q/+n/6f/q/+r/6v/q/+j/6P/n/+f/6f/p/+r/6v/s
/+z/7P/r/+v/6//r/+z/7v/u/+7/7v/u/+7/7//v/+3/7f/t/+3/7f/t/+3/7v/s/+z/
7P/s/+7/7v/u/+7/7v/u/+7/7v/u/+7/7v/u//D/7//v/+//7f/t/+3/7f/r/+r/6v/q
/+z/7P/s/+z/7P/r/+v/6//r/+v/6//r/+v/6//q/+r/7P/s/+z/7P/q/+r/6v/p/+n/
6f/p/+n/6f/p/+j/6P/q/+r/6v/q/+j/6P/n/+f/6f/q/+r/6v/q/+r/6v/q/+j/5v/n
/+j/6f/q/+r/6//r/+v/6f/r/+v/6//u/+7/7v/v//D/8P/x//H/8f/y//L/8v/w//H/
8f/x//P/9f/4//n/+P/4//f/9//4//f/9f/z//P/8v/y//L/8v/x//H/8//1//X/9v/2
//P/8v/w/+//7v/t/+z/6v/o/+j/6P/n/+n/6f/o/+j/6v/q/+r/6v/o/+j/6P/o/+j/
6P/o/+j/6v/q/+r/6v/s/+v/6f/n/+b/6P/s/+//8//4//7/CwAdADYATgBgAHUAjQCj
ALIAvwDJALsAkwBVACQADQD6/+H/xP+z/6v/r/+6/8P/xv/K/8//1P/b/97/4P/h/+T/
5v/m/+f/5//n/+n/6f/p/+n/6P/p/+n/6f/q/+r/6f/p/+n/6f/p/+r/6v/r/+v/6//r
/+v/6//r/+z/7P/s/+z/7v/u/+7/7//v/+//7//v/+//7//v/+//7//v//D/8P/w//D/
8f/x//H/8f/x//H/7//w//D/8P/y//P/8//z//P/8//z//T/8v/z//T/9P/1//X/9f/2
//b/9v/2//b/+P/5//r/+v/4//n/+f/5//v//P/9//7/AAAAAP7/AAD/////AgAEAAYA
BgAHAAgACwAMAAwADAANAA4ADwAPABAAEAARABIAFQAWABYAFgAWABYAFwAXABcAGAAY
ABYAFAAUABMAEwATABMAEgAQAA8ADgANAAwACQAJAAkACAAHAAYABAADAAIAAQAAAP//
/v////7////9//3//f/9//3//f/9//z//f/9//z//P/8//z/+v/6//r/+v/5//n/+//6
//n/+f/4//j/+P/4//r/+v/5//n/9//3//j/+P/6//r/+v/5//n/+f/5//r/+v/6//r/
+v/8//z//f/9//v/+//7//v//f/9//3//v/+//7//v/+//z//P/8//z//v/+//7//v/+
//7//v/+//7//f/9//3//f/9//3//f/9//z//P/8//z//P/8//z//P/7//v/+//7//v/
+//7//v/+//6//r/+v/6//r/+v/6//r/+v/5//n/+f/5//n/+f/5//j/+P/6//r/+v/6
//r/+v/5//n/+f/6//r/+v/6//r/+v/6//j/+f/5//n/9//3//j/+P/4//f/+P/4//j/
+P/4//b/9//3//f/+P/7//z//f/8//z//P/9/wAAAAABAAEAAQACAAIAAgACAAMAAwAD
AAMABQAIAAkACgAKAAkACQAKAAkABwAFAAUABAAEAAQABAADAAMABQADAAMABAAEAAMA
AgAAAP///v/9//z/+v/6//r/+v/5//n/+f/4//j/+v/6//r/+v/6//r/+v/6//j/+P/4
//j/+P/4//j/+P/4//v//f/7//j/+P/6//3//f8CAAgAEQAbADAASABcAGsAfwCVAKQA
rwC5ALkAowBxADYAEQAGAPX/2P/D/7v/uf/A/83/1P/W/93/5P/p/+z/7v/v//L/8v/y
//P/8//z//X/9f/1//X/9P/1//X/9f/2//b/9f/1//X/9f/1//b/9v/3//f/9//3//f/
9//3//b/9v/2//b/9//4//n/+//5//n/+f/5//n/+f/5//n/+//7//z//P/8//z//f/9
//v/+//7//v/+//8//z//P/8//3//f/9/////////wAAAAABAAIAAgABAAEAAQACAAAA
AAAAAAAAAgADAAQABAAEAAUABQAFAAUABgAHAAgACAAIAAYACAALAAsADgAQAA4ADgAP
ABAAEQASABIAEgATABQAFQAVABYAFgAXABgAGwAcABwAHAAcABwAHQAdAB0AHgAeABwA
HAAcABsAGwAdAB0AHAAaABcAFgAVABQAFQAVABUAFAARABAADgANAAwACwAKAAkABwAH
AAUABQADAAMAAwADAAUABQAFAAQAAwADAAIAAgAEAAQAAgACAAIAAgABAAEAAQAAAP//
//8AAAAAAAAAAAAAAAD//////////wAAAAAAAAAAAAD//////////wAAAAAAAAAAAAAA
AAAAAQABAAEAAQABAAEAAQABAAEAAgACAAIAAgACAAIAAgACAAIAAgACAAIAAgACAAIA
AgACAAIAAQABAAEAAQABAAEAAQABAAAAAAAAAAAAAAAAAAAA/v/9//3//f//////////
//3//f/8//z//v/+//7//v/+//7//v/9//v/+//7//v/+//7//r/+v/6//r/+v/6//r/
+v/5//n/+f/6//r/+v/6//r/+v/6//n/+f/4//f/9//5//j/+P/4//j/+P/4//n/+f/5
//v//f/9//3//P/8//z//f/8//z//f/9//3//v/+//7//v///////////wEABAAFAAYA
BgAFAAUABAADAAEA//////7//v/+//7//f/9/////////wAAAAD9//z/+v/5//j/9//2
//T/9P/0//T/8//x//H/8P/w//D/8P/w//D/8v/y//L/8v/w//D/8P/w//D/8P/w//D/
8v/z//P/8f/w//D/8P/z//X/+P/8/wUAEQAkADgASgBZAGsAfwCOAJkAoQCjAJEAZQAo
AAEA9v/p/9D/uf+v/63/sv+//8b/yv/P/9T/1//e/+D/4//k/+T/5v/n/+f/5//n/+f/
5//n/+b/5//n/+f/6v/q/+n/6f/n/+f/5//o/+b/5//n/+f/6f/p/+n/6f/o/+j/6P/o
/+r/6v/q/+v/6f/p/+n/6f/n/+f/5//n/+f/5//o/+j/5v/m/+f/5//p/+n/6f/p/+f/
6P/o/+j/6P/p/+n/6f/n/+f/5//o/+b/5//o/+j/6f/p/+n/6v/q/+r/6v/q/+j/6f/q
/+r/6v/r/+v/6//r/+z/7f/u//D/8P/u//D/7//v//L/9P/2//b/9//4//f/+P/4//j/
+f/6//v/+//8//z//f/+/wEAAgACAAIAAwACAAIAAQABAAIAAgAAAAIAAgABAAEA////
//7//P/7//r/+f/4//X/9f/1//T/8//y//D/7//w/+//7v/t/+n/6f/n/+f/5f/l/+X/
5f/n/+f/5//m/+P/4//i/+L/5P/k/+L/4v/i/+L/4f/h/+L/4v/i/+P/4v/i/+L/4v/i
/+L/4f/h/+H/4f/i/+L/4P/g/+D/3//h/+H/4f/i/+D/4P/g/+D/4P/g/+H/4f/h/+H/
4f/h/+H/4f/h/+L/4P/g/+D/4P/g/+D/4P/g/+D/4P/g/+D/3//e/93/3P/d/93/3v/f
/9//3//f/9//3//e/97/3v/e/97/3v/e/97/3f/d/93/3P/b/9r/2f/a/9v/2//c/9r/
2v/a/9r/2v/a/9r/2f/X/9f/1//X/9f/1//W/9b/1P/U/9T/1P/W/9b/1f/V/9n/2P/Y
/9j/2P/Y/9f/1//W/9X/1//Z/9n/2f/a/9r/2v/b/9r/2v/b/9v/2//c/9z/3P/e/9//
3//f/93/3//i/+P/5P/k/+P/4//g/9//3f/b/9v/2v/a/9r/3P/b/9v/3f/d/93/3v/e
/9v/2v/Y/9f/1v/V/9T/0v/U/9T/1P/T/9H/0f/Q/9D/0P/Q/9D/0P/Q/9D/0P/Q/9D/
0P/Q/9D/0P/Q/9D/0P/S/9H/z//N/87/0P/U/9f/2//e/+b/8/8FABwANgBKAF8AdwCL
AJoAqQCxAKMAeQA7AAoA8//i/8P/qv+Z/5H/k/+e/6f/qv+u/7X/uP+7/8D/xP/H/8r/
zP/K/8v/y//L/8v/y//L/8v/zv/P/8//z//O/87/zf/N/83/zf/N/87/zv/P/8//z//P
/8//z//P/9L/0v/S/9L/0P/Q/9D/0f/P/8//z//P/9D/0f/S/9P/0f/R/9L/0v/S/9L/
0//T/9P/0//T/9P/0//U/9T/1P/U/9X/1f/V/9X/1f/V/9b/1v/X/9j/2P/V/9X/1f/W
/9j/2P/Y/9j/2P/Z/9r/2v/c/93/3f/d/9//4P/h/+L/5P/k/+L/5P/l/+X/6P/q/+r/
6v/r/+z/7//w//D/8P/z//T/9f/1//b/9v/3//j/+f/6//r/+v/8//z//f/9//3//v/+
//z/+v/6//n/+f/5//n/+P/2//P/8v/x//D/7//v/+//7v/r/+r/6P/n/+j/5//m/+X/
5f/l/+P/4//h/+H/4f/h/+H/4f/h/+D/4f/h/+D/4P/g/+D/3v/e/+D/4P/f/9//4f/g
/9//3//e/97/3v/e/97/3v/d/93/3f/d/97/3v/g/+D/4P/f/+H/4f/h/+L/4P/g/+D/
4P/i/+L/4//j/+P/4//j/+P/4//j/+P/5P/k/+T/5P/k/+T/5P/k/+T/5v/m/+b/5v/m
/+b/5v/m/+b/5f/l/+X/5f/l/+X/5f/l/+T/5P/k/+b/5v/m/+b/5v/l/+X/5f/j/+P/
4//j/+X/5f/k/+T/5P/k/+T/5P/k/+T/5P/j/+P/4//j/+P/5f/l/+T/5P/k/+T/5P/k
/+b/5v/l/+X/5f/k/+b/5v/m/+b/5v/m/+f/5//n/+f/6f/p/+n/7P/s/+z/7f/s/+z/
7f/t/+//8P/w//D/8P/x//H/8f/x//P/9v/3//j/+P/3//f/9v/1//P/8f/x//D/8P/w
//L/8f/x//P/8//z//T/9P/z//L/8P/v/+z/6//q/+j/6v/q/+r/6f/r/+v/6v/q/+r/
6v/q/+r/6v/q/+r/6v/q/+r/6v/q/+z/7P/s/+z/7v/r/+v/6f/q/+z/8P/x//P/+P8A
AA0AIQA4AE4AZAB3AI0AnwCsALcAuwCpAHcANwAMAP3/7P/P/7j/rf+r/7H/vv/H/8r/
zv/T/9r/3f/g/+T/5//o/+j/6P/p/+n/6f/r/+v/6//r/+r/6//r/+v/7P/s/+v/6//t
/+3/7f/u/+7/7//v/+//7//v/+//7//u/+7/7v/u//D/8P/w//H/8//z//P/8//z//P/
8//z//H/8f/y//L/8v/y//P/8//1//X/9f/1//X/9v/2//b/9v/3//f/9//3//f/9//4
//j/+f/6//r/+f/5//n/+v/8//z//P/8//z//f/+//7//v///////////wAAAQACAAMA
BAADAAYABwAHAAoADAAKAAoACwAMAA8AEAAQABAAEQASABMAEwAWABYAFwAYABsAHAAc
ABwAHAAcAB0AHQAdAB4AHgAcABwAHAAbABsAGwAbABoAGAAVABQAEwASABEAEQARABAA
DwAOAAwACwAKAAkACAAHAAcABwAFAAUABwAHAAcABwAFAAUABQAEAAUABQAEAAQABAAE
AAIAAgAEAAQAAwADAAMAAgABAAEAAgACAAIAAgACAAIAAQABAAMAAwAEAAQAAgACAAIA
AQADAAMAAwAEAAQABAAEAAQABgAGAAcABwAFAAUABQAFAAcABwAHAAgABgAGAAYABgAI
AAgACAAIAAgACAAIAAgACAAIAAgACAAIAAcABwAHAAcABwAHAAcABwAGAAYABgAGAAYA
BgAGAAYABQAFAAUABQAFAAUABQAFAAUABAAEAAQABAAEAAQABAAEAAQAAwADAAMAAwAD
AAUABQAEAAQAAgACAAIAAgAEAAQAAwADAAUABAAEAAQABAAEAAQABQAFAAUABQAHAAcA
BwAIAAgACAAJAAoACgALAAsACwAMAAwADAAOAA8ADwAPAA0ADwASABMAFgAWABUAFQAU
ABMAEQAPAA8ADgAOAA4ADgANAA0ADwAPAA8AEAAQABEAEAAOAA0ACgAJAAgABgAGAAYA
BgAFAAUABQAEAAQABAAEAAQABAAEAAQABAAEAAQABAAEAAQABgAGAAYABgAGAAUABQAH
AAYABAAGAAcABwAKAA4AEwAXACAAMABEAFcAaQB5AIwAnQCpALEAtQCtAIwAUQAcAAsA
BADv/9X/y//G/8f/0v/e/+X/6P/r//L/9v/7//7/AAAAAAEAAQABAAEAAQABAAEAAgAD
AAMAAwAEAAQAAwADAAUABQAFAAYABgAHAAcABwAFAAUABQAFAAYABgAGAAYACAAIAAgA
CQAJAAkACQAJAAsACwALAAsACQAJAAoACgAKAAoACwALAAsACwALAAsACwAMAAwADAAM
AA0ADQANAA0ADQANAA4ADAANAA4ADgAPAA8ADwAQABIAEgASABIAEAARABIAEgASABMA
EwATABMAFAAVABYAFgAWABQAFgAXABcAGgAcABwAHAAdAB4AHwAgACAAIAAhACIAIwAj
ACQAJAAlACYAJwAoACgAKAAqACoAKwArACsALAAsACoAKwAsACwALQAsACsAKQAmACcA
JgAlACQAIQAhACEAIAAfAB4AHAAbABoAGQAYABcAFwAXABUAFQAUABMAEgARABMAEwAT
ABIAEQARABAAEAAQABAADgAOAA4ADgANAA0ADQAMAAsACwAMAAwADAAMAAwADAALAAsA
DQANAA4ADgAMAAwADAALAAsACwALAAwADAAMAAwADAAKAAoACwALAAsACwALAAsACwAL
AAsADAAMAAwADAAMAAwADAAMAAwACgAKAAoACgAKAAoACgAKAAoACQAJAAkACwALAAsA
CwALAAoACgAKAAoACgAKAAoACgAJAAkACQAHAAcABwAHAAkACQAIAAgABgAGAAYABgAG
AAYABgAFAAUABQAFAAUAAwADAAIAAgACAAIAAgACAAIABAADAAEAAgACAAIAAgACAAIA
AwADAAMAAwAFAAUABQAGAAYABgAHAAgACAAJAAkACQAKAAoACgAKAAsACwALAAsADQAQ
ABEAEgASABEAEQAQAA8ADQALAAoACAAHAAYABgAFAAUABwAJAAkACgAKAAsACgAIAAcA
BAADAAIAAAD///7//f/7//v/+//6//r//P/8//z//P/8//z//P/8//r/+v/6//r/+v/6
//r/+v/6//v//f/7//r/+v/8////AQACAAYADwAZACoAQABUAGcAewCNAJ4AqwC1ALsA
rQCFAEgAGwAKAP3/4v/L/7//uf+8/8X/zP/O/9X/3P/h/+T/6P/r//D/8P/y//P/8//z
//P/8//z//P/8//z//L/8f/0//T/8//z//X/9f/1//b/9P/1//X/9f/3//f/9//3//b/
9v/2//b/9P/0//T/9f/3//f/9//3//f/9//3//f/9//3//j/+P/2//b/9//3//f/9//3
//f/9//4//j/+P/4//n/+f/5//n/+f/5//r/+P/5//r/+v/5//n/+f/6//r/+v/6//r/
+v/7//z//P/9////AAABAAEAAgADAAQABAAEAAIABAADAAMABgAIAAcABgAGAAYACAAK
AAsADAAOABAAEgATABQAFAAVABYAFwAYABgAGAAcABwAHQAdAB0AHgAeABwAHAAcABsA
GwAYABcAFQASABEAEAAPAA4ADQANAA0ADAAJAAgABgAFAAQAAwACAAEAAQABAP//////
//////////////////7//f/9//z//P/6//r/+P/4//r/+v/5//n/9//2//X/9f/2//b/
9v/2//j/+P/3//f/9f/1//b/9v/4//j/+P/3//f/9//3//j/9v/2//b/9v/2//b/9//3
//f/9//3//f/+f/5//n/+v/6//r/+v/6//r/+v/6//r/+v/6//r/+v/6//r/+v/6//r/
+f/5//n/+f/5//n/+f/3//b/9v/2//j/+P/4//j/+P/3//f/9//3//f/9//3//X/9f/0
//T/9P/0//T/9P/0//T/9P/z//P/8//z//P/9f/1//T/9P/0//T/9P/0//L/8v/y//L/
8v/0//X/9f/1//P/9f/1//X/9v/2//b/9//6//r/+//7//v//P/8//z//P/9//3//f/9
////AgADAAQABAADAAMAAAD///3/+//7//r/+v/6//z/+//7//3/+//7//z//P/7//r/
+P/3//b/9f/0//L/8v/y//L/8f/x//H/8P/w//D/8P/w//D/8P/w//D/8P/w//D/8P/w
//L/8v/y//L/8v/z//H/7f/s//D/9v/5//v/AAAKABkAMQBMAGIAeACRAKcAuQDIANUA
0wC5AIMAQwAeAA8A+P/Z/8L/tf+z/73/xv/J/87/1P/Z/97/5f/m/+j/6//s/+7/7P/t
/+3/7f/v/+//7//v/+7/7//v/+//8P/w/+//7//x//H/8f/y//D/8f/x//H/8f/x//H/
8f/y//L/8v/y//L/8v/y//P/9f/1//X/9f/1//X/9f/1//X/9f/2//b/9v/2//f/9//3
//f/9//3//f/+P/4//j/+P/5//n/+f/5//n/+f/6//r/+//8//z/+//7//v//P/9//7/
//8AAAAAAQACAAIAAAABAAEAAQADAAQABQAGAAcACAAHAAoACQAJAAwADgAQABAAEQAS
ABMAFAAUABQAFwAYABkAGQAcABwAHQAeAB8AIAAgACAAIAAgACEAIQAhACIAIgAgAB4A
HgAdAB0AHAAbABkAFgAXABYAFQAUABEAEQARABAADwAOAAwACwAKAAkACAAHAAcABwAF
AAUABQAFAAUABQADAAMAAwACAAMAAwACAAIAAgACAAAAAAACAAIAAQABAAEAAAD/////
AAAAAAAAAAAAAAAA//////////8AAAAAAAAAAAAA//8BAAEAAQACAAAAAAAAAAAAAgAC
AAMAAwABAAEAAQABAAMAAwADAAQABAAEAAQABAACAAIAAgACAAQABAAEAAQAAgACAAIA
AgAEAAMAAwADAAMAAwADAAMAAwACAAIAAgACAAIAAgACAAAA////////////////////
/////v/+//7//v/+//7//v/+//7//f/9//3//f/9///////+//7//v/+//7//v/8//z/
/f/+//z//P/8//z//P/9//3//f/9/////////wAAAAAAAAEAAgACAAMAAwADAAQABAAE
AAQABQAFAAUABQAHAAoACwAMAAwACwALAAoACQAHAAUABQAEAAQABAAEAAMAAwAFAAUA
BQAGAAYABQAEAAIAAQD+//3//P/6//z//P/8//v/+//7//r/+v/6//r/+v/6//z//P/8
//z/+v/6//r/+v/6//r/+v/6//z//f/9//v/+v/6//r//f8BAAIABgANABcAJgA+AFYA
aQB5AI0AoACtALkAvQCxAJEAVAAdAAoAAQDm/8n/u/+5/7z/x//U/9j/3f/i/+f/7P/u
//H/9P/2//b/9//3//f/9//3//f/9//4//n/+f/5//r/+v/5//n/+f/5//n/+v/6//v/
+//7//v/+//7//v//P/8//z//P/+//7//v////3//f/9//3////////////9//3//v/+
/wAAAAABAAEA//////////8BAAIAAgACAAIAAwADAAMAAwADAAMABAACAAMABAAEAAUA
BQAFAAYABgAGAAYABgAGAAcACAAIAAgACQAJAAkACwAMAA0ADgAQABAADgAQAA8ADwAS
ABQAFAAUABUAFgAXABgAGAAYABsAHAAdAB0AIAAgACEAIgAhACIAIgAiACYAJgAnACcA
JQAmACYAJAAmACYAJQAlACMAIwAiACAAHwAeAB0AHAAbABsAGwAaABcAFgAUABMAFAAT
ABIAEQAPAA8ADQANAA0ADQANAA0ACwALAAsACgALAAsACgAKAAwADAAKAAoACgAKAAkA
CQAJAAgABwAHAAgACAAIAAgACAAIAAcABwAFAAUABgAGAAYABgAGAAUABQAFAAUABgAI
AAgACAAIAAYABgAHAAcABwAHAAcABwAHAAcABwAIAAgACAAIAAgACAAIAAgACAAKAAoA
CgAKAAgACAAIAAgACgAJAAkACQAJAAkACQAJAAkACAAIAAgACAAIAAgACAAIAAcABwAH
AAcABwAHAAcABwAHAAYABgAGAAYABgAGAAYABgAGAAUABQAFAAUABQADAAMAAgACAAQA
BAAEAAQABAAEAAMAAwADAAQABAAEAAQAAgACAAIAAgAEAAUABQAFAAUABwAHAAcACAAI
AAgACQAIAAgACQAJAAsADAAMAAwADAANAA0ADQALAA0AEAARABQAFAATABMAEgARAA8A
DQALAAoACgAKAAgABwAHAAkACwALAAwADAALAAoACAAHAAQAAwACAAAAAgACAAIAAQD/
/////v/+//7//v/+//7//v/+//7//v8AAAAAAAAAAAAAAAAAAAAA/v/9//3//f/+//z/
/P/9/wMABgAGAAkAEwAiADIARgBXAGcAeQCMAJkApQCpAKcAkQBiACkABgD9//D/1//D
/7n/uP/B/8z/1P/Z/+D/5//o/+r/7//y//L/8v/z//P/8//1//X/9f/1//T/9f/1//X/
9v/2//X/9f/1//X/9f/2//T/9f/1//X/9//3//f/9//2//b/9v/2//b/9v/2//f/9//3
//f/9//1//X/9f/1//f/9//4//j/9v/2//f/9//3//f/9//3//f/+P/4//j/9//3//b/
9f/1//X/9f/2//X/9f/1//T/9f/1//X/9v/4//j/+P/4//b/9//4//j/+P/5//n/+f/5
//r/+//8//7//v/8//7//f/9/wAAAgAAAAAAAQACAAUABgAGAAYABwAIAAkACQAKAAoA
CwAMAAsADAAMAAwAEAAQABEAEQARABIAEgAQAA4ADgANAA0ADQANAAwACgAJAAgABwAG
AAMAAwADAAIAAQAAAP7//f/6//n/+P/3//f/9//1//X/9f/1//X/9f/z//P/8//y//P/
8f/w/w==
         </WaveFormData>
      </LeadData>
      <LeadData>
         <LeadByteCountTotal>10000</LeadByteCountTotal>
         <LeadTimeOffset>0</LeadTimeOffset>
         <LeadSampleCountTotal>5000</LeadSampleCountTotal>
         <LeadAmplitudeUnitsPerBit>4.88</LeadAmplitudeUnitsPerBit>
         <LeadAmplitudeUnits>��V</LeadAmplitudeUnits>
         <LeadHighLimit>2147483647</LeadHighLimit>
         <LeadLowLimit>268435456</LeadLowLimit>
         <LeadID>V6</LeadID>
         <LeadOffsetFirstSample>0</LeadOffsetFirstSample>
         <FirstSampleBaseline>0</FirstSampleBaseline>
         <LeadSampleSize>2</LeadSampleSize>
         <LeadOff>FALSE</LeadOff>
         <BaselineSway>FALSE</BaselineSway>
         <ExcessiveACNoise>FALSE</ExcessiveACNoise>
         <MuscleNoise>FALSE</MuscleNoise>
         <LeadDataCRC32>442482607</LeadDataCRC32>
         <WaveFormData>
/v/+//7//v/+//7//v/+//7//v/+//7//v/+//7//v/+//7//v/+//z//P/8//z//v/+
//7//v/8//z//P/8//r/+v/6//r/+v/6//r/+v/6//r/+v/6//r/+v/6//r/+P/4//j/
+P/6//r/+v/6//r/+v/6//r/+P/4//j/+P/4//j/+P/4//r/+v/6//r/+f/4//f/9v/2
//b/9v/2//b/9v/2//b/+P/4//j/+P/2//b/9v/2//b/9v/2//b/+f/5//n/+v/6//v/
+//8//z//P/9//3//f/9//3//v/+/////////wIAAgACAAQAAwAEAAUABgAGAAcABwAG
AAIAAQABAAEAAAAAAAAAAAACAAQAAgACAAIAAgACAAAA///+//z/+//4//b/9v/2//b/
9f/1//X/9//2//b/9v/2//b/9v/2//n/+f/4//j/9v/2//b/9v/2//b/9v/3//X/8//z
//P/8f/y//T/9v/3//v/AAALAB4AMQBBAFEAYwBzAIIAkgCdAJ4AiABcACwAFAAKAPX/
3//T/87/z//U/9r/3f/i/+X/5//q/+3/8f/z//T/8//z//P/8//x//H/8f/x//H/8f/x
//H/8//0//T/9P/0//T/9f/1//P/8//z//P/9f/1//X/9f/1//X/9f/1//X/9f/1//b/
9P/z//P/8//1//b/9v/2//T/9P/0//T/9v/2//b/9v/2//b/9//3//f/9//3//j/9v/3
//f/9//3//f/9//3//r/+v/6//r/+f/5//n/+v/7//v/+//7//v//P/8//7//v/+////
AAD+////AAAAAAEAAQABAAIAAwAEAAUABwAHAAcACAAJAAoACgAMAA0ADQANAA8AEAAQ
ABEAEgATABQAFAAVABcAFwAXABcAFwAXABcAFgAVABcAFwAWABUAEgASABEADwAPAA4A
DQANAAwACgAKAAoACAAHAAYABQAEAAMAAwACAAAAAAD+//3////+//7//v/8//z//P/7
//v/+//7//z//P/8//r/+v/6//r/+v/6//r/+v/5//n/+f/5//n/+f/5//n/+f/4//r/
+v/7//v/+f/5//n/+f/5//n/+v/6//r/+v/6//r/+v/6//r/+v/6//r/+v/6//j/+f/5
//n/+v/7//z//f/7//v/+//7//v/+//8//z/+//7//v/+//7//z//P/8//z/+//7//v/
+f/3//f/+P/4//j/9//3//f/9//3//f/9//3//f/9//3//f/9//3//n/+f/5//j/+P/4
//j/+P/2//b/9v/2//b/9f/1//X/9//3//f/9//3//b/9v/2//b/9f/0//P/8//z//P/
8//1//X/9f/2//T/9P/0//L/8v/y//L/8v/y//T/9P/1//X/9f/2//b/9//5//r/+v/6
//n/+f/5//n/+f/6//r/+//9//3//v/+//7/AAABAAIAAwAEAAQABQAFAAQAAgABAP//
///+//7//v/+//7/AAD+//7//v/+//z/+v/5//j/9v/1//T/8v/0//T/9P/z//P/8//z
//L/8P/w//D/8P/y//L/8//z//L/8v/y//L/8v/y//L/8v/0//X/9f/1//P/8f/x//L/
8v/y//f///8KAB0AMAA9AE0AYwB3AIUAkgCgAKEAjABeADAAFgAKAPL/3f/R/8v/zP/R
/9b/2v/d/+D/4f/n/+r/6//r/+//8P/w/+//7v/t/+//7//v/+//7f/t/+3/7f/t/+7/
7v/u//D/8P/x//H/8f/x//H/8f/x//H/8f/x/+//7//v/+//7//v/+//8P/w/+//7//v
/+3/7v/u/+7/7P/s/+z/7P/v//D/8f/y//L/8v/z//P/9f/1//X/9v/0//X/9f/1//P/
8//z//P/9P/0//T/9P/x//H/8f/y//X/9f/1//X/9f/2//b/+P/3//b/9v/2//b/9//4
//j/+v/7//z//v8AAAIABAAHAAUABQAGAAcACAAIAAoACwAJAAkACwAMAA4ADwAQABEA
EgASABMAFQAVABUAFQAVABMAEwASABEAEAAPAA0ACwAMAAwACwAJAAgACAAIAAkABgAE
AAQABAACAAEAAAD///7//f/9//z//P/8//r/+f/7//r/+v/6//j/+P/4//f/9f/1//X/
9v/2//b/9P/0//b/9v/2//b/9v/2//X/9f/z//P/8//z//P/8//z//L/9P/0//X/9f/3
//f/9//3//f/9//4//j/+P/4//j/+P/4//j/+P/4//j/+P/4//j/9v/3//f/9//5//n/
+f/5//f/9//3//f/9//3//j/+P/3//f/9//3//n/+v/6//r/+P/3//f/9//3//X/9f/2
//b/9v/1//X/9//3//f/9//1//X/9f/1//X/9f/1//X/9f/1//X/9P/0//T/9P/0//T/
9P/0//T/9P/z//P/8//z//P/8//z//P/8v/y//L/8//z//P/8//1//X/9f/1//X/8v/0
//T/9P/0//T/9P/1//X/9f/2//b/9//3//j/+P/4//n/+f/5//n/+f/6//r/+//5//n/
+v/6//r//P/9//7/AQACAAIAAwADAAIAAAD////////+//7//v/+//7/AAD+//7//v/+
//7//P/7//r/+P/3//b/9P/0//T/9P/z//P/8//z//L/9P/0//T/9P/y//L/8//z//L/
8v/y//L/9P/0//T/9P/0//X/8//x/+3/7f/v//L/8v/0//n/AQAQACUAOgBJAFsAcQCF
AJcAqACyAK8AkgBkADgAHgAMAPT/3f/P/8v/zP/R/9j/3P/f/+L/5//r/+z/7f/t/+3/
7v/v/+//7//v//H/8f/x//H/8f/x//H/8f/z//T/9P/0//L/8v/z//P/8f/x//H/8f/z
//P/8//z//P/8//z//P/8//z//P/9P/0//P/8//z//P/9P/0//T/9P/0//T/9P/0//T/
9P/0//T/9P/1//X/8//z//P/9P/0//X/9f/1//f/9//3//f/+P/4//j/+P/5//n/+f/6
//n/+f/5//n/+f/6//r//P/6//r/+//8//7///8AAAAAAQABAAEAAgADAAQABQAHAAkA
CQAKAAsADAAMAA4ADwAPAA8AEQASABAAEQASABMAFgAWABcAGQAXABcAFwAXABkAGQAY
ABcAFgAVABMAEQAQABAADwANAA0ADAALAAsACgAIAAgACAAEAAMAAgABAAAA//////7/
/v/+//z/+//7//r/+v/6//r/+v/6//n/+f/5//n/+v/6//r/+P/4//b/9v/2//b/+P/4
//f/9//3//f/9//3//f/9//3//b/9v/2//f/9//3//f/9//3//f/9//4//j/+P/4//j/
+P/4//j/+P/4//b/9v/2//b/+P/5//n/+f/5//n/+f/5//n/+f/5//n/9//3//j/+P/5
//n/+f/5//n/+v/6//r/+P/3//f/9//4//f/+P/6//j/+P/3//f/9//3//f/9//3//f/
9//3//f/9//3//f/9//3//f/9v/2//b/9v/2//b/9v/2//b/9v/1//X/9f/1//X/9f/1
//X/9P/0//T/9f/1//X/9f/1//X/9f/1//X/9f/1//b/9P/0//T/9P/0//T/9P/2//b/
9v/2//T/9P/1//X/9//4//j/+f/5//r/+v/6//v/+//7//v/+f/6//r/+//7//v//P/8
//7/AAABAAIAAQACAAIAAwADAAIAAAD//wEAAQAAAAAA/v/+//7/AAD+//7//v/+//7/
/P/7//r/+P/3//b/9P/0//T/9P/z//H/8f/x//D/8v/y//L/8v/y//L/8//z//L/8v/y
//L/8P/w//D/8P/0//f/9//1//P/8f/x//L/8v/y//f/+/8EABcAKgA7AEkAWwBvAH8A
jgCcAKMAlgByAD4AHAAOAPz/5f/T/83/yv/P/9j/2v/d/+L/5f/n/+r/6//t/+//7v/v
/+//7//v/+//7//v/+//8f/x//H/8f/x//L/8v/y//D/8P/x//H/8//z//P/8//y//H/
8P/v/+//7//v/+//8f/x//H/8v/0//P/8//z//H/8v/y//L/9P/0//T/9P/0//T/9P/0
//L/8v/z//P/8//z//P/9P/0//X/9f/1//X/9f/1//X/9v/2//b/9v/3//f/9//4//f/
9//3//f/9//4//j/+v/6//r/+//8//z//f/+//7/////////AAABAAIAAwAFAAMAAwAE
AAUACAAIAAoACwALAAsADQAOAAwADQAOAA8AEAAQABEAEwATABMAEwATABUAFQAUABMA
EwATABIAEQAQABAADwANAAkACAAHAAcACAAGAAYABgACAAEAAAD//wAA//////7//P/8
//r/+f/5//j/+P/4//r/+v/6//n/9//3//f/+P/4//j/9v/2//j/+P/4//j/+P/4//f/
9//3//f/9//3//X/9f/1//T/9v/2//f/9//3//f/9//3//X/9f/2//b/9v/2//b/9v/2
//b/9v/2//b/9v/2//b/9v/3//f/9//3//f/9//3//f/9//3//f/9f/1//b/9v/3//f/
9//3//X/9v/2//b/9v/1//X/9f/3//X/9f/2//T/9P/z//P/8//z//P/8//1//X/9f/1
//P/8//z//P/8//z//P/8v/y//L/8v/y//L/8v/y//L/8v/x//H/8f/x//H/8f/x//H/
8P/w//D/8f/x//H/8f/x//H/8f/x//D/7//u/+7/7v/u/+7/7v/u/+7/7v/u/+7/7//v
//H/8v/y//P/8//0//T/9P/z//P/8//z//P/9P/0//X/9f/1//b/9v/2//j/+f/6//3/
/v/+/////f/8//r/+f/5//n/+P/4//j/+P/4//r/+P/4//j/+P/4//b/9f/0//L/8f/w
/+7/7v/u/+7/7f/v/+//7//u/+z/7P/s/+z/7P/s/+3/7f/s/+z/7P/s/+7/7v/u/+7/
7v/t/+3/7f/r/+v/6f/q/+z/7P/v//X//v8NACAALwA7AE8AZQBzAH4AjgCXAIwAagA6
ABQABgD2/9//zf/F/8T/x//O/9L/1f/Y/9v/3//i/+X/5//n/+b/6f/p/+n/6f/p/+n/
6f/p/+n/6f/p/+n/6f/q/+r/6v/o/+j/6f/p/+n/6f/p/+n/6f/p/+n/6f/n/+f/5//n
/+f/5//n/+j/6P/n/+f/5//n/+j/6P/o/+b/5v/m/+b/5v/m/+b/5v/o/+j/6f/p/+j/
5//m/+b/5v/n/+f/5//p/+n/6f/p/+j/6P/o/+j/6P/p/+r/7P/s/+v/6v/p/+n/6v/q
/+z/7P/s/+3/7v/u/+//8P/w//H/8f/x//L/8//0//X/9//5//n/+v/7//r/+v/8//3/
/f/9////AAAAAAEAAgADAAQABAAFAAcABwAHAAcABwAHAAcABgAFAAMAAwACAAEAAgAC
AAEA///9//z/+//7//j/9v/2//b/9v/1//T/8//y//H/8f/w/+7/7v/s/+v/6//q/+r/
6v/q/+r/6v/p/+j/5//m/+b/5//o/+f/6P/o/+j/6P/o/+j/6P/n/+f/5//n/+f/5//n
/+f/5//m/+j/6P/p/+n/5//n/+f/5//n/+f/6P/o/+b/5v/m/+b/6P/o/+j/6P/o/+j/
6P/o/+r/6//r/+v/6v/p/+j/5//l/+X/5f/l/+X/5f/m/+b/5f/l/+X/5f/l/+b/5v/m
/+j/5//n/+f/6f/n/+f/6P/o/+j/5//n/+X/5f/l/+X/5//n/+f/5//n/+f/5//n/+X/
5f/l/+T/5P/k/+T/5P/k/+T/5P/k/+L/4f/h/+H/4f/h/+H/4f/j/+L/4v/i/+X/5P/m
/+b/5v/m/+X/5P/k/+P/5f/m/+b/5//l/+b/5v/m/+f/5//n/+f/5//o/+j/6f/p/+n/
6v/q/+r/7P/t/+7/7f/u/+7/7//t/+z/6v/p/+v/6//q/+r/7P/s/+z/7v/u/+7/7v/u
/+3/6v/o/+b/5P/j/+L/4P/g/+D/4P/f/+H/4f/h/+D/3v/e/97/3v/g/+D/4f/h/97/
3v/e/97/3v/e/97/3v/g/+H/3f/b/9v/2//d/97/3v/g/+X/7f/8/xEAJgA3AEsAYQBz
AIUAmACiAJ0AfgBOACIACgD2/97/yf+9/7f/uP+9/8T/xv/J/8z/zf/R/9T/1//Z/9v/
3P/b/9v/2//b/9v/2//b/9v/3f/d/93/3f/b/9z/3P/c/9z/3P/d/93/3f/d/93/3f/d
/93/3f/d/9//3//f/9//3f/d/93/3v/e/93/3f/d/9//4P/g/+D/3v/e/97/3v/e/97/
3v/e/97/3v/f/9//3//f/9//4P/g/+H/4f/h/+P/4//j/+P/5P/k/+T/5P/h/+H/4f/i
/+P/4//j/+P/5f/m/+b/6P/o/+j/6f/q/+r/6//s/+z/7f/t/+3/7v/x//L/8//1//X/
9f/2//f/+P/4//r/+//7//v//f/+//7///8AAAEABAAEAAUABwAFAAUABQAFAAcABwAG
AAUABAADAAEA///+//7//f/7//n/+P/3//f/9v/0//T/9P/w/+//7v/t/+7/7f/t/+z/
7P/s/+r/6f/n/+b/5v/m/+j/6P/o/+f/5f/l/+X/5v/m/+b/5P/k/+T/5P/k/+T/5P/k
/+P/4//l/+X/5f/l/+P/4//j/+L/5P/k/+X/5f/l/+X/5f/l/+X/5f/m/+b/5v/m/+b/
5v/o/+j/6P/o/+b/5v/m/+b/6P/p/+n/6f/p/+n/6f/p/+f/5//n/+f/5//n/+j/6P/n
/+f/5//n/+f/6P/o/+j/6P/n/+f/5//p/+f/5//o/+j/6P/n/+f/6f/p/+n/6f/n/+f/
5//n/+n/6f/p/+n/6f/p/+n/6P/m/+b/5v/m/+b/5v/m/+b/6P/n/+f/5//n/+f/5//n
/+n/6P/o/+j/5//n/+j/5v/m/+b/5v/o/+j/6f/p/+n/6v/q/+v/6//s/+z/7P/t/+3/
7f/t/+3/7v/u/+//7//v//D/8P/w//L/8//0//X/9v/2//f/9f/0//L/8f/z//P/8v/y
//L/8v/y//T/9P/0//T/9P/y//D/7//u/+z/6//q/+j/6P/o/+j/5//p/+n/6f/o/+j/
6P/o/+j/6v/q/+v/6//q/+r/6v/q/+r/6v/q/+r/6v/p/+f/5//n/+f/6f/o/+j/7P/x
//v/CgAdAC4APwBTAGkAewCLAJoApACbAHYAQgAaAAgA+P/g/8//xf/D/8b/zf/U/9b/
1//a/9//4f/i/+X/5//n/+b/5//n/+f/5//p/+n/6f/p/+n/6f/p/+n/6f/q/+r/6v/q
/+r/6//r/+v/6//r/+v/6//r/+v/6//r/+v/6//r/+3/7f/t/+7/8P/v/+//7//t/+7/
7v/u/+z/7P/s/+z/7v/u/+7/7v/w//D/8f/x/+//7//v//D/8P/x//H/8f/x//H/8f/x
//T/9P/0//T/8//z//P/9P/z//P/8//z//X/9v/2//j/+P/4//n/+v/4//n/+v/6//3/
/f/9//7///8AAAEAAwAFAAUABgAHAAgACAAKAAsACwALAA0ADgAQABEAEgATABIAEgAT
ABUAFQAVABUAFQAVABUAFAATABMAEwASABEAEAAQAA8ADQAJAAgABwAHAAYABAAEAAQA
AgABAAAA//8AAP/////+//7//v/8//v//f/8//z//P/8//z//P/7//v/+//7//z/+v/6
//j/+P/4//j/+P/4//r/+v/5//n/+f/5//n/+f/5//n/+f/4//r/+v/7//v/+v/5//j/
9//5//n/+v/6//z//P/8//z//P/8//z//P/8//z//P/8//z//f/9//3//f/9//3//f/9
//3//f/9//3//f/+//7////////////+//7//f/8//7//f/9//3//f/7//v//P/8//z/
+//7//v/+//7//v/+//7//v/+//7//v/+//7//3//f/9//z//P/8//z//P/8//z//P/8
//z/+//7//v/+//7//v/+//7//r/+v/6//n//P/6//r/+v/6//r/+v/7//v/+//8//z/
/f/9//7//v/+////////////AQACAAIAAwADAAMABAAEAAQABgAHAAgACQAKAAoACwAN
AAwACgAJAAcABwAGAAYABgAGAAYACAAGAAYABgAGAAgABgAFAAQAAgABAAAA/v/+//7/
/v/9//3//f/9//z//P/8//z//P/6//r/+//7//z//P/8//z//P/8//z//P/+//3//f/9
//3/+//7//z//P/8//3///8CAAkAFgAnADcARwBXAGcAegCIAJMAngCeAIYAVgAoABQA
CQD1/+H/2P/V/9b/3P/j/+j/6//t//D/9f/3//n/+v/7//v/+//7//v/+//7//v//f/9
//3//f/7//z//P/8//z//P/9//3////////////9//3//f/9////////////////////
AAAAAP//////////AAAAAAAAAAAAAAAAAAACAAIAAgACAAAAAAABAAEA////////AAAA
AAEAAQABAAMAAwADAAMABAAEAAQABAADAAMAAwAEAAcABwAHAAcABQAGAAYACAAIAAgA
CQAKAAgACQAKAAoACwALAAsADAANAA4ADwARABMAEwAUABUAFgAWABgAGQAZABkAGwAc
ABoAGwAcAB0AIAAgACEAIwAjACMAIwAjACUAJQAkACMAIwAjACIAIQAgACAAHwAdAB0A
HAAbABsAGAAWABYAFgAUABMAEgARABAADwAPAA4ADgAOAAwACwALAAoACgAKAAoACgAK
AAkACQAJAAkACgAIAAgABgAGAAYABgAGAAYABgAGAAUABQAHAAcABwAHAAcABwAHAAYA
BgAGAAcABwAFAAUABQAFAAUABQAGAAYACAAIAAgACAAHAAYABQAEAAYABgAGAAYABgAH
AAcABwAHAAcABwAHAAcABwAHAAcABQAFAAYABgAFAAUABQAFAAUABgAGAAYACAAHAAcA
BwAJAAcABwAIAAgACAAHAAcABwAHAAcABwAFAAUABQAFAAcABwAHAAcABQAFAAUABAAE
AAQABAAEAAYABgAGAAYABgAFAAUABQADAAMAAwADAAMABAAEAAQABAAEAAQABAAEAAIA
AgADAAMABQAGAAYABwAHAAgACAAIAAkACQAJAAkACQAKAAoACwALAAsADAAMAAwADgAP
ABAAEQASABIAEwATABIAEAAPAA0ADQAMAAwADAAMAAwADgAOAA4ADgAOAA4ADAALAAoA
BgAFAAQAAgAAAAAAAAD///////////7///8AAAEAAgACAAIAAwADAAIAAgACAAIAAAAA
AAAAAAAAAP//AQD//////////wAAAAAAAAMACQAQAB0AMABBAFMAZQB1AIUAlgCmALEA
qgCMAFwANAAgABIA+//p/9//2v/b/+L/5v/n/+z/8f/z//T/9//5//3//P/9//3//f/9
//v/+//7//v//f/9//3//f///wAAAAAAAP7//v////////////////8BAAEAAQABAAMA
AwADAAMAAQABAAEAAgACAAEAAQABAP//AAAAAAAAAgACAAIAAgABAAAA///+//7//v//
////AAABAAIABAAEAAUABQAFAAUABQAFAAUABQAEAAMAAgADAAMAAwAEAAUABQAFAAUA
BwAIAAgACgAKAAoACwAMAAwADQAOAA4ADwAPAA8AEAAPABAAEQATABIAEQARABEAFAAW
ABoAHQAfAB8AIQAiACIAIwAkACUAJAAkACUAJwApACkAKQApACkAKQAoACcAJwAnACYA
JQAjACIAIAAdAB0AHAAbABsAGAAWABYAFgAUABMAEgARABAADwAPAA4ADgAOAAwACwAN
AAwADAAMAAwADAAMAAsACQAJAAkACgAIAAgABgAGAAYABgAGAAYABAAEAAMAAwAFAAUA
BQAFAAcABwAHAAYABQAEAAQAAwAFAAUABQAFAAcABwAIAAgABgAGAAYABgAGAAYABgAG
AAYABgAGAAYABgAHAAcABwAJAAkACQAJAAkACQAJAAkACQAJAAoACgALAAsACwALAAoA
CgAJAAgACAAHAAcABwAHAAUABQAGAAYABgAFAAUABwAHAAcABwAFAAUABQAFAAMAAwAD
AAMAAwADAAMAAgAEAAQABAAEAAYABgAGAAYABAADAAMAAwAFAAMAAwADAAIABAAEAAQA
BAAEAAQABQAFAAMABAAEAAUABQAGAAYABgAJAAkACQAJAAkACgAKAAsACQAJAAoACgAK
AAwADQAOAA8AEAAQABEADwAOAAwACwANAA0ADAAMAAwADAAMAA4ADAAMAAwADAAKAAgA
BwAGAAYABQAEAAIAAAAAAAAA///////////+/wAAAAAAAAAAAAAAAAEAAQAAAAAAAAAA
AAAAAAAAAAAAAAABAP//+//5//v//f/+//7/AAAHABMAJgA7AEwAXwB3AIsAmwCvAL4A
xAC1AIoAVgA0ACIADADy/+H/2f/Z/97/4f/k/+j/6//s//H/9//2//X/9//5//r/+f/5
//n/+f/7//v/+//7//v/+//7//v/+f/6//r/+v/4//j/+f/5//v/+//7//v/+//7//v/
+//5//n/+f/5//n/+f/5//r//P/7//v/+//5//r/+v/6//r/+v/6//r//P/8//z//P/8
//z//f/9//v/+//7//z//P/9//3//f/9//3//f/9//7//v/+//7//f/9//3//v8BAAEA
AQABAAEAAgACAAQAAgACAAMABAAEAAUABgAGAAkACQAJAAoACwAMAA0ADwARABEAEgAT
ABQAFAAWABcAFwAXABkAGgAaABsAHAAdAB4AHgAfACEAHwAfAB8AHwAfAB8AHgAdABwA
GwAZABcAFgAWABUAEwARABAADwAPAAwACgAKAAoACAAHAAYABQAGAAUABQAEAAQABAAC
AAEAAQAAAAAAAAAAAAAAAAD//////////wAA/v/+//z//P/8//z//P/8//z//P/7//v/
+//7//v/+//7//v/+//6//r/+v/7//v/+f/5//n/+f/7//v//P/8//r/+v/6//r//P/8
//z//P/6//r/+v/6//r/+//7//v//f/9//3//f/7//v/+//7//3//f/+//7/+//7//v/
+//7//z//P/8//7//f/9//3//f/7//v//P/6//r/+f/5//n/+f/5//n/+f/5//n/+f/3
//f/9//3//f/9//3//b/+P/4//j/+P/2//b/9v/2//b/9f/1//X/9//3//f/9//1//T/
9P/2//T/9P/0//T/9P/0//X/9f/1//b/9v/3//f/+P/4//j/+f/5//n/+f/5//r/+v/7
//v/+//8//z//P/+////AAABAAIAAgADAAMAAgAAAP////////7//v/+//7//v8AAP7/
/v/+//7//v/8//v/+v/4//f/9v/0//b/9v/2//X/8//z//P/8v/y//L/8v/y//L/8v/z
//P/8P/w//D/8P/y//L/8v/y//L/9f/1//P/8f/x/+//8P/y//L/9f/5/wAACwAeADEA
QQBRAGUAdQCEAJYAoQCeAIYAVgAoABQACADv/9f/zf/K/83/0v/a/93/4P/j/+f/6v/r
/+3/7f/w/+//7//v/+//7//v/+//7//x//H/8f/x//H/8v/y//L/8v/y//P/8//z//P/
8//z//P/8//z//P/8//z//P/8//z//P/8//0//T/8//z//P/8//0//T/9P/0//T/9P/0
//b/9v/2//b/9P/0//X/9f/1//X/9f/2//b/9//3//f/9//3//f/9//4//j/+P/4//n/
+f/5//r/+//7//v/+//7//z//P/+//z//P/9//7//v///wAAAAADAAMAAwAEAAUABgAH
AAkACQAJAAoACwAMAAwADgAPAA8ADwARABIAEgATABQAFQAWABYAFwAZABsAGwAbABsA
GQAZABgAFwAZABkAGAAXABQAFAATABEAEQAQAA8ADwAMAAoACgAKAAgABwAGAAUABAAD
AAMAAgACAAIAAAD//wEAAAAAAAAA/v/+//7//f/9//3//f/+//7//v/8//z//P/8//z/
/P/6//r/+f/5//n/+f/5//n/+//7//v/+v/5//j/+P/3//f/9//3//f/9//3//j/+P/6
//r/+v/6//j/+P/4//j/+v/6//r/+v/4//n/+f/5//n/+f/5//n/+//7//v/+//5//n/
+v/6//n/+f/5//n/+f/6//r/+v/6//n/+f/5//v/+f/5//r/+v/6//n/+f/5//n/+f/5
//n/+f/5//n/9//3//f/9//3//f/9//2//j/+P/4//j/9v/2//b/9v/2//X/9f/1//f/
9//3//f/9f/0//T/9P/1//f/9//1//b/9P/0//T/9P/0//T/9f/1//X/9v/2//f/9//4
//j/+P/5//n/+f/5//v//P/8//3//f/9//7//v/8//7///8AAAMABAAEAAUAAwACAAAA
/////////v/+//z//P/8//7//v/+//7//v/+//z/+//6//j/9//2//T/9P/0//T/8//z
//P/8//y//D/8P/w//D/8v/y//P/8//y//L/8v/y//L/8v/y//L/8P/v/+//7//t/+3/
7f/u//D/8v/x//H/+P8DABIAJQAzAEEAUQBjAHQAhACPAJIAhgBiADIAEgACAPP/3//P
/8b/xf/K/9L/1//a/93/4//k/+X/5//p/+r/6//r/+v/6//r/+v/6//r/+v/6//r/+v/
6//s/+z/7P/s/+z/7f/t/+3/7f/t/+3/7f/t/+3/7f/t/+3/7f/t/+3/7f/t/+7/7v/t
/+3/7f/r/+z/7P/s/+z/7P/s/+z/7P/s/+z/7P/u/+7/7//v/+3/7f/t/+7/7P/t/+3/
7f/t/+3/7f/t/+z/7P/s/+z/7f/t/+3/7v/x//H/8f/x/+//8P/w//L/8v/y//P/9P/0
//X/9v/2//f/9//3//j/+f/6//v//f/7//v//P/9/wAAAAACAAMAAQABAAMABAAGAAcA
CAAJAAoACgALAA0ADQANAA0ADQANAA0ADAALAAsACwAKAAkACAAIAAcABQADAAIAAQAB
AP7//P/8//z//P/7//r/+f/2//X/9f/0//T/9P/y//H/8f/w//D/8P/w//D/8P/v//H/
7//t/w==
         </WaveFormData>
      </LeadData>
   </Waveform>
</RestingECG>
