# Supplementary material for: Detection of Left Atrial Enlargement Using a Convolutional Neural Network-Enabled Electrocardiogram
Source: Front Cardiovasc Med. 2020 Dec 17;7:609976. doi: 10.3389/fcvm.2020.609976 (PMC7773668; doi:10.3389/fcvm.2020.609976)
Supplement: Supplementary file 1 [file Data_Sheet_1.ZIP › hyp/1802035030_3406_0000002J.XML]

<?xml version="1.0" encoding="Windows-1252"?>
<!DOCTYPE RestingECG SYSTEM "restecg.dtd">
<RestingECG>
   <PatientDemographics>
      <PatientID>1802035030</PatientID>
      <PatientAge>70</PatientAge>
      <AgeUnits>Years</AgeUnits>
      <Gender>Female</Gender>
      <PatientLastName>panruisen</PatientLastName>
   </PatientDemographics>
   <TestDemographics>
      <DataType>Resting</DataType>
      <Site>1</Site>
      <AcquisitionDevice>MAC55</AcquisitionDevice>
      <Status>Unconfirmed</Status>
      <Priority>Normal</Priority>
      <AcquisitionTime>09:59:42</AcquisitionTime>
      <AcquisitionDate>10-27-2016</AcquisitionDate>
      <CartNumber>1</CartNumber>
      <AcquisitionSoftwareVersion>009C</AcquisitionSoftwareVersion>
      <XMLSourceVersion>MAC5000 v1.0</XMLSourceVersion>
   </TestDemographics>
   <RestingECGMeasurements>
      <VentricularRate>73</VentricularRate>
      <AtrialRate>73</AtrialRate>
      <PRInterval>154</PRInterval>
      <QRSDuration>68</QRSDuration>
      <QTInterval>384</QTInterval>
      <QTCorrected>423</QTCorrected>
      <PAxis>8</PAxis>
      <RAxis>50</RAxis>
      <TAxis>18</TAxis>
      <QRSCount>12</QRSCount>
      <QOnset>222</QOnset>
      <QOffset>256</QOffset>
      <POnset>145</POnset>
      <POffset>196</POffset>
      <TOffset>414</TOffset>
      <ECGSampleBase>500</ECGSampleBase>
      <ECGSampleExponent>0</ECGSampleExponent>
   </RestingECGMeasurements>
   <Diagnosis>
      <Modality>Resting</Modality>
         <StatementCount>3</StatementCount>
         <LabelText>12SL ��ϳ���</LabelText>
      <DiagnosisStatement>
         <StmtFlag>ENDSLINE</StmtFlag>
         <StmtText>�������</StmtText>
      </DiagnosisStatement>
      <DiagnosisStatement>
         <StmtFlag>ENDSLINE</StmtFlag>
         <StmtText>�������� T ���쳣</StmtText>
      </DiagnosisStatement>
      <DiagnosisStatement>
         <StmtFlag>ENDSLINE</StmtFlag>
         <StmtText>�쳣 ECG</StmtText>
      </DiagnosisStatement>
   </Diagnosis>
   <Waveform>
      <WaveformType>Rhythm</WaveformType>
      <WaveformStartTime>0</WaveformStartTime>
      <NumberofLeads>8</NumberofLeads>
      <SampleType>CONTINUOUS_SAMPLES</SampleType>
      <SampleBase>500</SampleBase>
      <SampleExponent>0</SampleExponent>
      <HighPassFilter>16</HighPassFilter>
      <LowPassFilter>150</LowPassFilter>
      <ACFilter>NONE</ACFilter>
      <LeadData>
         <LeadByteCountTotal>10000</LeadByteCountTotal>
         <LeadTimeOffset>0</LeadTimeOffset>
         <LeadSampleCountTotal>5000</LeadSampleCountTotal>
         <LeadAmplitudeUnitsPerBit>4.88</LeadAmplitudeUnitsPerBit>
         <LeadAmplitudeUnits>��V</LeadAmplitudeUnits>
         <LeadHighLimit>2147483647</LeadHighLimit>
         <LeadLowLimit>268435456</LeadLowLimit>
         <LeadID>I</LeadID>
         <LeadOffsetFirstSample>0</LeadOffsetFirstSample>
         <FirstSampleBaseline>0</FirstSampleBaseline>
         <LeadSampleSize>2</LeadSampleSize>
         <LeadOff>FALSE</LeadOff>
         <BaselineSway>FALSE</BaselineSway>
         <ExcessiveACNoise>FALSE</ExcessiveACNoise>
         <MuscleNoise>FALSE</MuscleNoise>
         <LeadDataCRC32>80146059</LeadDataCRC32>
         <WaveFormData>
DAAOAA4ACwAJAAcAAwAAAP///////////f/8//r/+f/4//n/+P/2//b/+f/6//n/+//8
//3//f/8//r/+f/5//f/9f/1//b/9P/0//b/9P/2//f/9f/0//T/8//2/wIAFQAoADgA
SQBfAHQAgwCIAJAAlgCIAG8AXgBPAD0AKAARAPf/6f/o/+3/8v/1//T/+P/7//3/+f/5
//r/+v/4//f/9v/1//T/9P/1//X/9v/3//f/9P/5//r/+v/7//r/+P/1//P/8//z//P/
8//1//T/9P/0//X/9f/1//X/9v/4//n/+v/4//j/+P/4//j/+f/5//n/9//3//f/9//3
//f/9v/2//b/9v/2//b/+P/4//b/9v/6//v/+//8//z//P/7//n/+P/4//f/+P/7//z/
/f////3//P/8//z//f/9//3//f8BAAMAAwADAAUABQAFAAUABgAGAAcABgAIAAgABgAG
AAkADAAMAA0ACwALAAsACwAOAA8ADwAPABAAEQASABMAEgANAAgABwAKAAoACgAJAAsA
CwAKAAkACAAIAAgABwAJAAcABgAGAAEA///8//n/+//6//n/9v/4//v/+f/3//f/9//3
//f/+f/6//v//f/7//r/+f/3//P/9f/4//j/9//3//f/9//3//f/9//3//b/9//3//X/
9v/2//f/9//5//n/+f/5//n/+P/3//f/9v/2//X/9f/1//X/9f/1//r/+v/2//j/9//2
//X/9P/1//X/9//3//n/+f/5//n/9v/1//T/9f/3//j/+P/3//X/9f/0//T/+P/4//b/
9v/1//X/9f/3//P/8//0//T/9f/5//r/+f/1//T/9P/1//T/9P/1//b/9v/1//P/8//2
//b/9v/2//j/+f/6//r//P/7//n/+P/6//n/+f/7//j/+P/4//f/+P/3//f/+P/4//j/
9//3//X/9f/3//j/9v/z//L/8f/x//P/8//z//f/+f/4//f/9v/1//T/8v/y//P/9f/3
//j/+f/6//r/+v/6//z/+f/6//v/+//+////AgADAAMAAgACAAIABQAFAAYABwAHAAYA
BAADAAIAAQAAAAAAAAAAAAAAAAABAAMABgAIAA0ADgAMAAsABQD///r/9f/1//X/9f/0
//T/8//z//P/+P/5//n/9//1//P/7//t/+7/7//v/+//7//w//L/8//z//P/9P/0//D/
8v/0//D/6//t//D/7v/t//D/AAARACAAMgBHAFkAagB7AIgAkgCUAIwAdwBgAEsAOQAo
ABEA8f/f/+b/7f/u//H/8v/w//X/+//5//n/+v/6//f/9f/z//H/7v/u/+//7//y//P/
8//w//D/8P/v/+//8v/y//H/8f/z//P/8//z//X/9P/0//T/9P/z//L/8f/y//T/9f/2
//T/9P/0//T/9f/3//j/+f/3//X/8//x//X/9f/0//T/9v/4//r//P/9//z/+f/4//f/
9f/y//D/9P/2//f/9//3//j/+P/6//3//v///wEA/v/8//v/+v/7//v/+//7////AQAB
AAEABQAFAAUABQAFAAYACAAIAAcABgADAAIABgAKAAsADQALAAsACwALAAwADQANAA0A
DwAPAA8ADwATABEADwARABMAEgARAA8ADAALAAkABwAGAAYABgAFAAYABQAFAAYABwAH
AAYABQABAP7/+//2//j/+//5//f/+f/5//n/+f/4//j/+P/5//r/+v/6//n/+P/7////
AAD8//v/+v/5//f/9//3//f/+v/7//v/+f/6//r/+//7//v/+//7//v/+//6//n/+f/5
//j/9v/1//X/9f/1//X/+v/6//b/+P/2//b/9v/2//f/9//5//n/9//3//f/9//2//X/
9P/1//f/+P/4//f/+v/7//v//P/9//z/+f/4//v/+//7//3/+f/3//b/9P/1//n/+v/5
//r/+v/7//3//P/8//3//v/7//n/9v/1//f/+P/5//r/+P/5//r/+v/7//v/+v/6//n/
9//2//f/+P/6//z//f/7//n/+P/4//z//P/7//v/+v/7//7/AAD8//b/9P/0//T/9P/0
//b/+f/9//3//P/7//r/+P/4//j/+v/5//r/+//7////AQAFAAcABQAEAAQABAAFAAUA
BgAHAAYABgAFAAUABwAHAAcACAAKAAoACgAKAAcABwAIAAgACgAKAAcABQAEAAEA///9
//v/+f/3//T/9//3//j/+f/5//n/+P/1//P/8f/t/+v/7//x//L/8//0//T/9f/1//H/
8f/y//L/+P/6//b/8P/t/+//8P/s/+n/9v8OAB0ALgBCAFcAaQB8AIkAlACYAJAAfgBn
AFAAPQAnAA4A8f/f/9//5v/p/+z/9f/4//T/9//9//n/9//2//T/8//z//P/8//x//D/
8P/v//L/8//z//D/9P/0//P/8//1//b/9v/3//T/8//y//H/8//y//L/8v/x//H/8f/x
//H/8v/y//L/9P/0//T/9P/1//f/+P/5//v/+//7//v/9//z/+7/6v/u//D/8v/0//b/
9v/0//T/9v/3//f/+P/6//z//f/9//n/+P/2//b/9v/2//b/9//4//j/+f/6//3//f/9
//3///8BAAEAAQAGAAcACAAJAAcABAACAP7/AAACAAIABAAFAAgACAAJAAoACwAMAA0A
DAANAA0ADQAMAAsACgAJAAsACQAHAAkACwAKAAkABwAJAAkACAAHAAYABgAGAAUABwAF
AAQABAD+//v/9//z//X/9v/3//b/+P/7//n/9//5//n/+f/5//j/+P/4//n/9//2//X/
8//x//P/9v/2//X/9f/1//X/+P/5//r/+//8//3//f/7//b/9P/z//H/8v/z//T/9f/1
//T/8//z//b/9v/1//X/9//3//f/9//6//r/9v/4//X/9P/z//L/8f/x//P/8//1//X/
9f/1//X/9f/1//f/+//8//z/+//6//n/9//2//b/9v/0//T/9f/1//X/9//2//f/+f/6
//z///////3/+P/2//X/9f/1//T/9P/0//b/9//3//n/+f/4//f/9v/3//n/+//8//n/
9//0//L/8//z//T/9//2//b/9v/1//j/+f/+//3//P/7//r/+P/4//n/+//6//r/+v/6
//r/+v/6//z/+v/8//7///8CAAMABgAHAAYABAADAAIAAwADAAQABQAEAAQAAwADAAUA
BQAFAAYACQAKAAsADAAIAAcABwAGAAcABgACAP///v/7//n/9//0//P/8v/w/+7/7f/t
/+3/8f/z//T/8//z//P/8f/x//D/8f/x//H/8P/w//H/8f/w//H/8//0//T/9v/0/+7/
6f/p/+j/7v/5/wAACAAdADYASABZAGkAcgB9AIYAhgB+AGwAVQBAACUACQDu/+H/3f/h
/+j/5//k/+X/7P/u/+//8f/x//H/8v/y//L/8//0//X/8v/w/+//7f/v//H/8v/w//T/
9P/z//P/9P/0//P/8//z//P/8//z//X/9P/0//T/9P/z//L/8f/x//L/8v/y//X/9v/3
//j/9//3//b/9f/z//P/8//z//f/9//2//b/9//4//n/+v/6//j/9P/y//b/9//3//j/
/P/+///////7//r/+P/4//n/+v/7//3/+//6//r/+v/8//3//v///wAAAQAAAP//AgAD
AAQABQAJAAoADAAMAAkACAAFAAQACQAMAAwADQANAA0ADQANAA4ADwAPAA8ADgANAAwA
CwAPAA8ADwATAA8ADAAJAAUABQAFAAQAAwADAAQABQAFAAUAAwACAAIAAQABAAAA///+
//z/+v/2//j/+//5//f/+f/5//n/+f/7//z//f////7//P/6//f/9f/3//r/+v/6//v/
/P/9//r/+f/4//f/+f/7//z/+//6//r/+//7//v/+//7//v/+//6//n/+f/4//j/9//3
//j/+f/6//v/AAAAAPz//v/8//z//P/8//n/9//3//X/+P/5//r/+//8//3//v8BAAAA
AAD///3//f/9//z//P/+//7//P/8//v/+//7//3//f/9//7//v8BAAUABgAFAAAA/P/5
//f/+v/6//v//P/+//3/+//7//7//v/+//7/AAABAAIAAgD+//v/9//0//j/+//+//3/
/P/7//r/+f/6//z///////7//f/8//3//v///wIAAwAGAAkACwAKAAcABgADAAYABgAH
AAgABgAFAAUABQAHAAgACAAJAAoACwAMAA4ADwAOAA0ADAAIAAcABwAGAAcABgACAP//
/f/5//b/8//1//f/+f/6//3//f/+/////P/5//X/7//y//P/8v/z//X/9//4//n/+v/6
//v/+//4//f/9//2//r/8v/q/+7/9//1//D/8v/3//z/AgARACQANgBFAFkAaAB1AIQA
kACMAHwAZwBQADkAIwASAP3/5f/f/+b/6f/q/+3/8P/y//f/+f/2//X/9f/0//T/9f/2
//f/9v/2//f/9//6//v/+//4//j/+P/3//f/9v/2//X/9f/3//f/9//3//b/9P/z//L/
9P/1//b/9//1//b/9v/2//j/+P/4//j/9v/3//f/9//4//n/+v/7//z/+//5//j/+v/6
//r/+v/+//7//P/8//r/+f/3//b/+f/6//r/+f/6//z//f8AAP3//P/7//v//f/8//z/
/P/+////AAABAAMABQAFAAUABQAFAAUABQAHAAgACgAKAAsADAALAAwADQAQABAAEQAR
ABEAEQARABIAEwATABMAEgARABAADwASABEAEAATABEAEAAPAA0ACwALAAoACQAIAAgA
CAAHAAUAAwACAAIAAQABAAAA//8BAAAA///8//z////9//v//f/9//3//f/+//7//v//
//7//P/6//f/9//5//z//P/7//v/+//7//r/+f/4//f/+P/5//n/9//2//b/9//3//j/
+f/6//v/+//6//n/+f/5//j/9v/1//f/9//3//f/+v/6//b/+P/6//r/+v/6//v/+//9
//3//f/9//3//f/9//3//f///wAAAAD///3/+v/5//f/9v/4//j/9v/2//r//f8AAAUA
AAD9//v/+P/5//3//v/9//3//P/8//3//v/+////AAAAAP///f/9//3//P/7//r/+v/7
//z//P/9//3//P/8//7//f/9/////f/+///////7//n/+P/4//z/+v/7//z//f/+////
AAD8//r/+f/5//v//P/9//7//P/8//z//v8AAAIABAAFAAUABQAHAAcACQAIAAgACAAJ
AAkACgALAA4ADgANAA0ACgAJAAgACAAIAAgACAAIAAUABQAGAAYACgAKAAcABQADAP//
/P/5//n/+f/5//j/9v/1//X/9f/5//n/+P/1//n/+f/3//f/+P/5//n/+f/2//b/9//3
//P/8//0//T/9v/4//r/+P/3//f/9v/0//X//v8IABMAJgA4AEkAYQB0AHkAfgCOAJYA
kAB9AGIARQA1ACgAEwD1/+f/6v/v//T/9//2//D/8//9//n/+f/6//r/+P/3//b/9f/2
//b/9//3//v//f/+//z/+//4//T/8f/1//b/9v/3//n/+f/5//n/9//2//b/9v/1//X/
9f/1//b/+P/5//r/+v/6//r/+v/3//f/9v/1//f/9//3//f/+//7//r/+v/4//j/+P/4
//r/+v/4//j/+v/7//v//P/7//z//P/7//n/+v/6//z//P/8//z//f/9//z//P/8//7/
//8AAAEAAQADAAMAAwADAAMAAwADAAgACgANAA4ADAAKAAYABAAFAAgACAAJAAwADQAO
AA8AEgATABMAEwASABEAEAAPAA8ADQALAA0ADQAMAAsACQAKAAsACwALAAgACAAIAAcA
BgADAAEAAAAAAAEAAQABAAEAAAD///z/+//9//r/9//6//v//P/9//z//P/8//3/+//6
//n/9//z//X/+P/4//n/+f/5//n/+f/5//n/+f/4//n/+f/3//f/+P/6//v/+//7//v/
+//9//z/+//7//r/+v/5//n/+f/5//n/+f/+//7/+v/8//r/+v/6//r/9v/1//b/9f/3
//n/+//9//z/+//6//v/+v/4//X/8f/1//f/+P/6//r/+v/4//j/+v/7//z////6//n/
+f/4//n//f/+//3/+f/2//T/8//2//b/9//4//r/+f/3//f/+v/6//r/+v/8//3//v/+
//z/+//5//j/9v/1//X/9//5//r/+//7//j/9//3//j//P/8//v/+//7//v//f/+//z/
+f/4//f/9//4//j/+P/4//j/9P/0//X/9//7//z//f/+//v/+v/5//r/+P/6//z//f8C
AAMABgAHAAkACAAIAAgABwAFAAQAAwAEAAQAAwADAAMAAwADAAQABwAIAAkACgAFAAUA
BgAGAAgACAAFAAMAAwD///z/+f/2//X/9P/y//L/8f/x//H/9f/1//T/8f/z//P/8f/x
//H/8f/w/+//8P/w//H/8f/x//H/8v/y//b/9v/2//b/8f/t//D/8P/r//b/CgAVACIA
OABNAF8AdACBAIwAlACWAI4AfwBqAE8AMwAaAP//4//d/+j/7f/w//f/+P/0//P/8f/x
//H/8v/y//P/8//z//P/9P/0//X/9f/1//X/9P/w//L/8v/x//H/8v/y//H/8f/z//X/
9//5//b/9P/z//L/8//z//P/8//2//j/+f/6//f/9P/x/+7/7v/v/+//7//x//H/8f/x
//X/9f/0//T/9v/2//b/9v/6//r/+P/4//j/9//1//T/9//4//j/9//3//j/+P/6//n/
+P/3//f/+v/8////AgAAAP3/+v/3//n/+//7//v///////////8BAAIABAAEAAUABgAF
AAYACQAMAAwADQAMAAsACgAJAAoACwALAAsADAANAA4ADwAPAA0ACwANAA8ADgANAAsA
DgAPAA8ADwAHAAQAAQD9/////f/8//z//P/9//3//f/9//z/+//4//r//f/7//n/+P/3
//b/9f/4//j/+P/5//f/9v/1//P/8v/1//n/+v/5//n/+f/5//r/+//8//3/+//5//b/
8f/z//T/9v/3//f/9//3//f/9f/0//P/8//2//b/9f/1//f/9//3//f/+v/6//b/+P/6
//r/+v/6//f/9f/1//P/8v/x//D/7//x//P/9f/5//z//P/7//n/9v/1//P/8v/3//j/
9//4//b/9f/0//X/9f/3//r//P/6//v/+f/1//X/9P/0//X/+P/4//n/+v/8//v/+f/5
//r/+v/6//r//P/9//7//v/+//3/+//6//j/9f/z//P/9v/4//r/+//6//n/+f/6//r/
+v/5//n/9v/1//b/9v8AAP//+v/1//T/9//4//n/+v/2//b/9//5//z//P/8//z//v/+
//7/AAD//wAAAQABAAMAAwAFAAUABwAGAAYABgAIAAcABwAHAAgACAAHAAcABQAFAAUA
BgAIAAgACAAIAAMAAwAEAAQACAAIAAUAAwABAP3/+v/3//j/+f/6//r/+f/3//b/9f/0
//P/8f/t//L/8//y//P/9v/3//f/9//2//b/9//3//b/9//5//r/9P/4//L/7v/r/+v/
8P/y//X/9P/6/wcAHgAwAD0ATwBgAHEAfgCIAIoAgABtAFoARQArABgACQDx/9//4P/n
/+r/6//w//L/8//1//b/9//5//r/9//3//f/9//0//T/9f/1//f/+f/6//j/+P/4//f/
9//6//z//f////v/+f/3//X/9f/0//T/9P/3//f/9//3//j/+v/7//z/+v/6//r/+v/6
//v/+//7//7///8AAAEA///9//r/+P/6//r/+v/6////AAD//wAAAAD///3//P/9//7/
/v/9//v//P/8//7//v/+//7///8BAAAAAAAAAAEAAQABAAEAAwAFAAUABQAHAAcABwAH
AAkACgAMAAwADAAMAAoACgANABAAEAARAA8ADwAPAA8AEAARABEAEQARABEAEQARABMA
EQAPABEAEgASABIAEQAPAA0ACgAHAAcACAAJAAkABwAFAAQABAAEAAUABQAFAAMAAgAB
AP7/AAADAAEA///9//v/+f/3//r/+v/6//v//P/8//z/+//5//v//v/+//r/+f/4//f/
+P/5//r/+//8//3//f/7//z//P/9//3//f/9//3//f/8//r/+P/3//z//v///wEA/v/7
//j/9f/5//r/9//6//r/+v/6//r/+//7//3//f/+////AAABAAAA///+///////+//z/
+f/7//v/+v/6//3//v/9//7//P/7//r/+//8//3///8AAP3////+//v//P/8//3/////
//7//v/+/wAA///9//3//P/8//z//P/9////AQACAP///f/6//j/+//7//z////+//7/
/v/9/wEAAwAGAAoABgD0//H/8v/z//T/9f/2//X/9v/4//v//v/+//7//v8AAAAAAAAC
AAQABgAIAAkADQANAA8ADwAOAAwACwAKAAYAAwABAP//AwAEAAQABQAHAAcABwAIAAgA
CAAIAAgABwAHAAgACAAJAAgABAABAP3/+f/2//P/9f/3//n/+v/9//3//v////7/+//3
//H/8f/x/+//7//y//P/8//z//P/9P/2//f/9f/1//b/9v/y//L/9P/6//n/9f/0//L/
8//8/wgAGQAsAEIAUQBfAG4AfwCMAJQAkACCAGsAWgBFAC0AFAD5/+P/4//q/+v/7P/x
//b/9P/1//n/+f/5//r/+v/3//f/9//3//j/+P/5//n/+P/5//n/9v/4//j/9//3//v/
/P/8//3//f/9//3//f/5//b/9P/y//b/9//4//n/+P/4//f/9v/2//b/9v/2//b/9//3
//f/+f/5//n/+f/9//3//P/8//v/+v/5//j/+//8//v//P///////v/+//3//v/+//3/
+v/6//n/+v/8//z//P/9//3//P/8//z//v///wAAAQABAAMAAwADAAMAAwADAAMABgAI
AAsADAALAAoABwAGAAoADgAPABEADwAPAA8ADwANAA0ADAALAA0ADwARABMAEgAPAAwA
DQAOAA4ADgANAA0ADQAMAAsABwAGAAUAAwAFAAMAAgACAAAA///9//v/+//6//n/9v/4
//v/+f/3//j/+f/6//v//v/+//7////+//z/+v/3//L/8//1//T/9P/1//b/9//5//n/
+f/5//z//f/9//v/+P/4//n/+f/3//f/9//3//n/+P/3//f/+P/4//f/9//3//f/9//3
//r/+v/2//j/+f/6//v//P/3//X/9f/z//b/9//4//n/9//3//f/+f/4//j/9//1//f/
+f/6//z//P/8//r/+v/6//n/+P/5//r/+//9//7//f////7/+//6//r/+//9//v/+v/6
//r//P/7//n/+f/7//z//f/+//z/+//6//j/+//7//r/+v/4//f/9//5//f/+P/5//n/
+v/5//n/+v/8//z/+//7//f/9//5//r/+//5//n/+f/5//v/+//7//r/+//6//n/+//9
//f/8f/y//b/+P/6//z/+P/4//n/+//6//r/+v/6//r/+v/6//z//P/+/wAAAQAEAAUA
CAAJAAcABgAGAAYABwAHAAgACQAHAAYABAADAAQABQAGAAgACAAIAAgACAAHAAcACAAI
AA0ADgAMAAsABwADAAAA/f/4//X/8v/u//D/8f/z//X/9//3//b/8//1//X/8//z//X/
9//4//n/9f/0//T/8//z//P/9P/0//b/9v/4//r/+f/1//T/9v/3//7/CgAVACIAPgBd
AG0AdACDAI4AjgCIAIAAawBSAEUANwAeAAcA8//t/+z/7//0//v//P/2//X/9//3//f/
+P/4//X/9f/1//X/9f/2//j/+f/2//X/8//u//H/8v/y//P/8v/y//H/8f/y//P/9P/1
//b/9v/3//j/9//3//f/9//2//b/9f/0//b/9v/2//b/9f/1//T/8//2//f/+P/5//3/
/f/8//z/+f/4//f/9v/3//b/8//y//b/9//3//j/+//8//z/+//9//7//v8AAP7//P/6
//n/9//2//b/9v/6//v//P/9////AQABAAEAAwADAAMAAwAFAAYACAAIAAcABgADAAIA
BwAKAAoACwAMAA0ADgAPABAAEQARABEADgANAAwACwAOAA0ADAAPAA8ADgANAAsACwAL
AAoACQAIAAgACAAHAAQAAQD///7///8BAAIAAwABAAAA///8//7/AQD///3//f/9//3/
/f/8//z//P/9/////v/9//v/9//5//z//P/5//n/+f/5//v//f///wEA//////7/+//6
//r/+//7//n/+f/5//n/+v/6//r/+//+//7//f/9///////////////+//n/+v/6//r/
+v/6//n/+f/7//v/+//7//v/+//9//3//f///wAAAAD///3/+//7//r/+v/8//z/+v/6
//v/+//7//3//f/9//7//v8BAAUABgAFAAAA/P/5//f/+f/6//z//v/+//3/+//7//z/
/P/8//z//v///wAAAAD///3/+v/4//n/+f/6//3//P/8//z/+//7//v//P/+/////v/8
//v/+//7//3//v8AAP3//P/7//r/+//6//n/9//5//n/+f/5//n/+f/5//z//P/8//z/
/P/8//v//P/+/wEAAAAAAAAAAAACAAIAAgAEAAIABAAGAAcADAANABAAEQAOAAwACwAK
AAgABwAHAAcACAAIAAcABwAGAAUABAAEAAgACgAMAA4ACgAJAAkACAAKAAoABwAFAAMA
///8//n/+f/5//n/+P/7//v//P/9//7//f/7//f/9//3//X/9f/4//n/+f/5//j/+P/5
//n/9//3//j/+P/8//r//v8AAPn/8f/u/+z/7f/0/wAADQAgADIAQQBXAG4AfQCGAI4A
kgCMAHsAYgBLADUAGgD//+v/4f/i/+n/6v/t//T/+v/7//n/+f/5//r/+v/3//f/9//3
//T/9P/1//X/+f/7//z/+v/6//r/+f/5//f/9v/0//P/9v/3//j/+f/5//j/+P/4//f/
9//3//f/+f/6//r/+v/6//r/+v/6//z//f/9//3/+v/5//j/9//7//v/+v/6//r/+v/6
//r//P/8//r/+v/9//3//P/8//7/AAABAAEA/v/+//3//v8BAAIAAwAFAAIAAAD///7/
/f/9//3//f8AAAMABAAFAAUABQAFAAUABQAGAAgACAAKAAoACAAIAA0AEAAQABEADwAP
AA8ADwAQABEAEQARABEAEQARABEAEwARAA8AEQATABIAEQAPAA0ADQAMAAsACgAKAAoA
CQAJAAcABgAGAAUABQAEAAMABQAEAAMAAAD//wEA/v/7//v/+//7//v//v/+//7////+
//z/+v/3//j/+////wAA/v/9//z/+//5//n/+f/5//j/+f/5//f/9//4//r/+//7//v/
+//7//v/+v/5//n//P/8//v/+//7//v/+//7//3//P/3//j/+v/6//r/+v/6//v//v//
//z/+//6//n//P/9//7/AQACAAIAAQD///r/9//z//D/9f/4//n//P/6//n/+P/5//f/
9//4//j/+v/9//3/+//7//r/+v/7//7//v///wAA/v/7//f/9f/3//j/+f/6//j/+f/6
//r//P/7//n/+P/6//n/+f/7//v//P/9//3/+v/5//n/+v/+/wAAAQADAP3/+f/3//T/
9v/1//b/9//7//v//f/5//b/9//4//n/+v/6//r/+//9/wAAAAAAAAAAAAAAAAAAAgAE
AAgADAAPAA4ACwAKAAcABQAEAAQABAAEAAMAAwADAAQABAADAAMABgAHAAgACgALAAoA
CQAIAAUABQAGAAYABgAGAAMAAQD///v/+P/1//b/9//4//j/+P/3//f/9//3//f/9v/z
//f/9//1//X/9P/1//X/9f/2//b/9//3//P/8//0//T/9P/2//j/9P/z//P/9P/w//P/
+v8MACEAMAA+AFUAaQB2AIUAkACSAI4AggBrAFAAOQAjAAwA9f/j/93/4v/r//D/8//0
//T/9//7//n/+f/6//r/9//3//f/9//2//b/9//3//j/+f/5//b/+P/4//f/9//5//r/
+v/7//r/+f/4//f/9//2//b/9v/5//n/+f/5//n/+v/6//r/+v/6//r/+v/7//3//v//
//7//f/8//v//P/7//n/+P/6//r/+v/6////AAD//wAAAAD///3//P/7//z//P/7//z/
/v///wIA///+//3//f/+//7///8AAAMAAwADAAMABwAJAAkACQAJAAkACQAJAAsADAAO
AA4ADwAQAA8AEAAQABIAEQARABQAFQAWABcAFwAXABYAFQAVABUAFQAVABcAFQATABUA
EwASABEADwARABEAEAAPAA4ADgAOAA0ADAAJAAcABgAFAAUABAADAAEAAAD///z//v8B
AP///f/7//v/+//7//3//v///wEAAwACAAEA///7//v//P/6//v/+//7//v//f/9//3/
/f/8//3//f/7//z//P/9//3//v///wAAAQABAAAA//////7//P/5//f/+v/7//z//f8C
AAIA/v8AAP7//v/+//7//////wEAAQD//////////////////wEAAAAAAP///f/+////
//8AAAUABgAFAAYABAADAAIAAwD/////AAAAAAAAAwADAAEAAAAAAAEAAwADAAIAAgAC
AAMAAwACAAMABAAEAAQABAADAAMAAwACAAMAAwACAAIABAADAAMABQADAAQABQAFAAQA
AwADAAQABgAGAAUABQAFAAUABwAIAAkABwAHAAcABgAHAAYABQADAAMAAQD//wIAAwAE
AAUABQAEAAMABAACAAIAAgADAAMABQAFAAUABwAKAAkACgAQABAADwAMAA4ADwAQABIA
EwATABQAFQATABMAEQARABAAEgATABMAFwATAA8AEAASABIAEgASABMAFAAVABYAFAAS
ABAADgAQABAAEAAQAA8ADgANAAwACAAEAAAA/P///wAAAQACAAQABAAEAAQAAgACAAIA
AgAEAA==
         </WaveFormData>
      </LeadData>
      <LeadData>
         <LeadByteCountTotal>10000</LeadByteCountTotal>
         <LeadTimeOffset>0</LeadTimeOffset>
         <LeadSampleCountTotal>5000</LeadSampleCountTotal>
         <LeadAmplitudeUnitsPerBit>4.88</LeadAmplitudeUnitsPerBit>
         <LeadAmplitudeUnits>��V</LeadAmplitudeUnits>
         <LeadHighLimit>2147483647</LeadHighLimit>
         <LeadLowLimit>268435456</LeadLowLimit>
         <LeadID>II</LeadID>
         <LeadOffsetFirstSample>0</LeadOffsetFirstSample>
         <FirstSampleBaseline>0</FirstSampleBaseline>
         <LeadSampleSize>2</LeadSampleSize>
         <LeadOff>FALSE</LeadOff>
         <BaselineSway>FALSE</BaselineSway>
         <ExcessiveACNoise>FALSE</ExcessiveACNoise>
         <MuscleNoise>FALSE</MuscleNoise>
         <LeadDataCRC32>3772283960</LeadDataCRC32>
         <WaveFormData>
8P/w//D/7//v/+//7v/s/+r/6v/n/+b/5f/k/+P/4v/k/+T/5f/l/+T/5P/k/+T/5P/k
/+X/5f/j/+P/4//k/+T/5P/k/+T/5P/l/+X/4//e/9//3//i/+f/7P/s/+z/7//4/wcA
FwAtAEoAZQB6AJQAswDFAMEAsQCSAGsATQAvAA0A+//7//n/8//x/+3/7P/w//H/7v/s
/+v/6v/p/+f/5//m/+f/5//n/+b/5v/m/+b/5v/k/+X/5f/l/+X/5f/k/+T/5v/m/+b/
5v/m/+b/5v/m/+j/6P/n/+f/5//m/+b/5v/m/+b/5v/m/+X/5f/k/+T/5f/l/+P/4//m
/+b/5v/l/+X/5f/l/+T/4v/i/+H/4f/i/+P/4//i/+D/4f/h/+L/4v/i/+H/4f/j/+P/
5P/k/+L/4v/i/+L/5f/l/+X/5v/k/+P/4//k/+b/5v/m/+b/5v/m/+b/5f/n/+f/5v/m
/+X/5//l/+X/5v/m/+b/5f/n/+j/6P/o/+b/5v/m/+f/5//p/+n/6f/r/+v/7P/s/+z/
7P/s/+z/6v/q/+r/6//r/+v/6//r/+j/6P/n/+f/6f/m/+X/5f/k/+T/4//i/+P/5P/k
/+X/4v/i/+L/4v/i/+P/4//h/+D/4P/i/+T/4P/g/+D/4f/h/+H/4f/g/+H/4f/h/+H/
3//g/+H/4f/i/+H/4v/j/+L/4f/g/9//4f/h/+H/4f/f/+D/4P/g/+L/4//j/+L/4v/j
/+P/4//i/+L/4v/j/+P/4//j/+P/5P/k/+T/5P/m/+X/5f/l/+b/5f/k/+L/4//k/+X/
5v/k/+T/4//j/+P/4//k/+T/5P/k/+X/5f/k/+T/5P/k/+T/4//j/+T/5P/k/+L/4v/g
/+P/4//i/+T/5P/k/+T/4//j/+P/4//j/+P/4//i/+T/5P/k/+T/4//j/+P/4//i/+L/
4v/i/+H/4//j/+L/4v/j/+P/4f/h/+L/4v/i/+H/4f/i/+D/4P/g/+D/3v/d/93/3f/d
/93/3//g/+L/4//j/+L/4v/j/+P/5P/k/+X/5v/m/+b/5v/m/+b/5f/n/+j/6//s/+3/
7v/u//D/7f/q/+j/5v/k/+P/4f/e/97/3//i/+T/5P/j/+P/5P/k/+P/4v/g/93/3P/c
/9r/2v/a/9r/2v/b/9v/2v/Y/9j/2P/Y/9r/2//b/9v/3f/d/97/3v/g/+D/4P/g/+H/
3f/b/9z/2f/X/9z/4f/k/+T/5v/p//D///8PACEAOgBZAHYAjAClALkAvwCxAJQAbQBN
ADEACQDz//f/9f/r/+v/6//o/+z/8f/v/+7/7v/u/+r/5//m/+T/4f/h/+H/4P/i/+L/
4v/i/+L/4//j/+P/5f/l/+T/5P/k/+T/5P/k/+b/5v/m/+b/5v/m/+X/5f/m/+b/5//o
/+T/4v/g/97/4f/h/+D/4P/j/+P/4f/h/+T/5P/k/+P/5f/l/+X/5P/k/+T/4//j/+T/
5f/l/+T/4v/j/+P/5P/m/+b/5f/l/+f/5//o/+j/5f/k/+P/4v/k/+X/5v/o/+r/6f/p
/+r/6v/q/+r/6v/q/+r/6v/p/+n/6f/o/+j/6//t/+v/6//q/+r/6v/p/+v/7P/s/+z/
7P/s/+z/7f/v//H/8f/x//H/8f/y//L/8P/w//D/8P/w//D/8P/x//H/8f/x//H/8P/w
/+//7//x/+7/7f/t/+7/7v/t/+z/7v/u/+3/7f/r/+r/6f/o/+r/6//r/+n/6P/o/+r/
7P/q/+r/6v/r/+n/6f/p/+j/6P/p/+r/6//r/+z/7f/t/+v/6f/p/+n/6//r/+v/6//r
/+v/6//r/+v/7P/s/+z/7P/t/+3/7P/s/+3/7f/t/+7/7v/u/+//7//v/+//7//v/+7/
7f/s/+3/7f/u/+//8f/x//H/8P/w//D/8P/w//D/8P/v/+//7//v//D/8P/v/+7/7v/t
/+7/7v/u/+7/8P/v/+//8P/w//D/7v/u/+z/7//v/+7/7P/s/+z/7P/v/+//7//v/+7/
7f/s/+r/6//s/+3/7v/r/+v/6//r/+z/7P/s/+z/6//t/+3/7P/w/+7/7v/u/+7/7v/u
/+3/7f/t/+z/6//s/+z/7P/t/+3/7P/s/+3/7f/u//D/8f/y//L/8P/w//D/8P/x//P/
9P/3//n/+f/5//j/+P/1//L/8P/t/+z/7P/r/+r/6v/r/+7/7v/u/+3/7f/v/+7/7P/q
/+r/5//m/+b/5v/m/+b/5v/l/+X/5P/i/+T/5P/k/+T/5v/n/+f/5//n/+f/6P/o/+j/
6P/o/+j/6f/p/+f/5P/h/+X/7v/z//D/8P/2//f/AgARACEANwBWAHMAigCiALsAwwC5
AJ8AfABbAD8AHwAFAAEAAQD3//X/9f/z//D/9v/7//f/9P/y//D/8P/v//D/8P/v/+//
7//u/+7/7v/u/+7/8P/x//H/8f/x//H/8P/w/+//7v/t/+z/7v/u/+7/7v/u/+7/7f/t
/+//7v/u/+7/7v/u/+7/7v/t/+3/7P/s/+//7//t/+3/7v/u/+7/7f/u/+//8P/w//D/
8P/v/+//8P/x//H/8P/w//H/8f/y//L/8v/x//H/8f/x//L/8v/y//L/8v/y//P/8//z
//T/9v/1//X/9v/0//T/9P/0//X/9P/z//H/9P/1//X/9v/1//f/9f/1//b/9v/2//X/
9//4//j/+P/6//r/+v/7//n/+//7//v//f/9//7//v/+//7//v/+////AAABAAMAAgAB
AAAA///8//z/+//7//3/+v/5//n//P/8//v/+v/6//r/+f/5//j/+P/4//j/+P/5//n/
9//4//j/+v/8//j/+P/4//n/+f/5//n/+P/6//v//P/9//z//P/8//v/+f/3//f/9//3
//f/9//3//j/+f/6//v//f/+//7//v/7//v/+v/4//r/+//7//v//f/+////AQD+//3/
/P/7////AAABAAIAAQD///7//f/9//3//f/8//3//v///wAA///+//z/+//8//3///8A
AAAAAAABAAEA/f/8//v/+v/7//v//P/+////AAD//wAA/P///////v/8//z//P/8//3/
/f/9//3//////////v8AAAAAAAAAAP3//f8AAAAAAAAAAAAA/v/9//3//f/7//v//f/+
////AQACAAIAAAABAAEAAgACAAMABAAEAAUABgAHAAgABwAJAAoADQANAA0ADQAMAAwA
CQAGAAQABAAEAAUABQABAAAAAAACAAQABAADAAMABQAEAAIAAAD///v/+f/4//n/+v/7
//z//P/9//3//P/+//7//v/+//z//f/9//3/+//7//z//P/9//7///8AAAcAAwD///T/
7f/z//7/AwACAPz/+v8BAAwAGwAtAEcAZACBAKAAtgDFAMkAvwCnAIYAZwBNADMAIQAV
AA0ABwABAAMABQAEAAIAAwAGAAYABwAIAAQAAQAAAP7//v///wAAAAAAAAAAAAAAAAIA
AwADAAMAAQABAAAAAAAAAAAAAAAAAP7//v/+//7/AAACAAMABQADAAAA/v/8//7//v/+
//7/AQABAAAAAAD//////f/9/wAAAAAAAP///////////v8AAAAA/////wIAAwADAAIA
//////7//v/+//7//f/9//3//f/+//7/AAAAAAAAAAD///////8AAP7//f/9//7/AAAA
AAAAAAADAAQABQAFAAQAAwABAAAAAQADAAEAAQADAAQABQAFAAMABAAEAAQABAAEAAQA
BQAHAAkACQAJAAkACQAKAAoACQAIAAcABgAGAAYABgAHAAcABwAHAAcABAAEAAMAAwAB
AP7//f/9/wAAAAD///7/AAAAAP/////9//z/+//6//z//f/9//v/+P/4//r//P/8//z/
/P/9//3//f/9//z/+//7//v/+//7//z//f/9//v/+f/5//n//P/9//7/////////////
//7//v/9//z//v///////v/8//3//f/9//7//v/+////AQABAAEAAQAAAAAAAAAAAP7/
/f/9//3//////////v8AAAAAAAAAAAAAAAD//////////wAAAAD+//7///////7//v/+
//7//////wAAAgAAAAAA/v/+//z///////7//v/+//7//v////////////v//f/+//z/
/P/8//z//P/7//v/+//5//n/+//8//r/+//7//r//f///wAAAgABAAEAAQAAAAMABAAF
AAYABwAJAAoADQAKAAkACAAGAAMA///7//j/+f/6//z//f/9//7/AAAEAAMAAgAAAP//
/P/6//f/9P/3//X/9f/2//b/9v/2//b/9v/3//f/9v/2//b/9v/2//b/9//3//f/9f/1
//b/9v/4//j/+P/4//3/+f/z//L/8//x//L/+f/+//z/9P/3/wAACwAXACsARgBfAHoA
lgCvAMEAyQDBAKgAiQBvAFMALQAXABUADwADAP///f/6//z/AQABAAAAAAAAAAAA//8A
AAAA/f/9//3//P/6//r/+v/6//r/+//7//v/+//7//r/+v/6//r/+v/6//r/+v/6//r/
+P/4//f/9//1//T/9P/0//f/+P/5//r/+v/5//f/9v/3//f/9f/1//b/9v/2//X/9//3
//f/9v/4//j/9//3//b/9//3//b/+P/5//n/+v/6//r/+f/5//n/+f/6//r/+v/6//r/
+v/7//v/+//8//z/+//7//z//P/8//z//P/8//z//P/7//v/+//6//r//f////3//f/+
//7//v/9//v//P/8//z//P/8//z//f///wEAAQABAAAA//////7/AAAAAAAAAAAAAAAA
AAABAAEAAQABAAEAAgACAAEAAQD///z/+//7//z//P/7//r/+v/6//n/+f/4//j/+P/4
//b/9//3//X/9P/0//b/+P/2//b/9v/3//f/9//3//b/9v/3//j/+f/3//j/+f/5//n/
9//3//f/9//3//f/9//3//f/9//3//X/9v/2//b/9v/3//f/9v/2//f/9//3//j/+P/4
//n/+f/5//n/+f/4//j/+P/4//r/+f/5//n/+//7//v/+v/5//j/9//2//f/+P/4//n/
+f/5//r/+v/4//j/+f/5//r/+v/6//r/+P/3//f/+P/4//j/9v/2//b/+f/5//j/+P/4
//j/+P/3//f/9//3//n/+f/5//j/+P/4//j/+P/1//X/9f/1//b/+P/4//b/9v/2//b/
9v/0//P/8//z//X/9f/3//j/+P/5//n/+P/4//n/+f/6//r/+//8//z//P/8//z//P/9
////AAADAAQABQAGAAYAAgD9//j/9P/0//T/9f/1//b/9v/3//r/+v/6//n/+f/5//j/
9v/0//L/7//u/+7/8P/w//D/8P/w//H/8f/w//D/8P/w//D/7v/v/+//7//v/+//8P/w
//D/8P/w//D/8f/z//P/8P/t/+3/8P/1//j//P/8//3/BAAVACkAPwBYAHEAiACgALsA
zwDRAMMApAB9AF8ARQAfAAsACwAHAAMAAQD9//b/+v8BAAAA/v/9//z/+f/3//f/9v/1
//X/9f/0//T/9P/0//T/8v/z//P/8//0//X/9f/2//b/9v/2//b/9P/0//T/9P/0//T/
8//z//X/9P/0//T/8//y//H/8P/z//P/8v/y//X/9f/z//P/9P/0//T/8//z//P/8//y
//L/8v/x//H/8v/z//P/8v/y//P/8//0//T/9P/z//P/8//z//T/9P/2//b/9v/2//X/
9f/1//b/9v/1//X/9v/2//b/9v/2//r/+v/6//n/+P/3//X/9P/3//n/9//3//j/+P/4
//f/9//4//j/+P/4//j/+P/5//n/+//7//v/+//7//z//P/8//z//P/8//z//P/8//3/
+//7//v/+//6//r/+f/5//n/9v/1//X/+P/4//f/9v/2//b/9f/1//b/9v/2//b/9v/3
//f/9f/y//L/9P/2//b/9v/2//f/9f/1//X/9P/1//X/9f/1//X/9v/3//f/9f/z//P/
8//1//X/9f/1//X/9f/1//X/9f/2//b/9v/2//f/9//2//b/9//3//f/9P/0//T/9f/1
//X/9f/1//b/9v/2//b/+P/3//f/9//3//f/9//2//j/+P/4//j/9v/2//X/9f/1//X/
9v/2//b/9v/3//f/9P/0//T/9P/2//X/9f/2//T/9P/y//L/8f/1//b/9v/0//T/9P/0
//X/9f/1//X/9f/1//X/9P/0//T/9P/0//P/8//z//P/8v/y//L/8v/x//P/8//y//L/
8//z//H/8//0//T/9P/0//T/8P/v/+//7//w//H/9P/2//b/9//3//b/9P/1//X/9v/4
//n/+v/6//r/+v/6//r//f///wAAAwABAAEAAQAAAP3/+f/1//L/8v/y//P/8//y//L/
8//2//b/9v/1//X/8//y//D/7v/u/+v/6v/q/+r/6v/q/+r/6v/r/+v/6v/q/+r/6v/q
/+r/6//r/+v/6//r/+z/7P/s/+z/7P/s/+v/6//p/+j/5//n/+z/8f/w//b/+v/5/wIA
FwApAD8AXgB7AJQArADDANEAywC1AJAAaQBLAC0ADQADAAUA///7/////f/6//r/9//1
//T/9P/0//X/8//z//L/8//z//P/8v/w//D/8P/w//L/8//z//P/8//z//L/8v/w//D/
8P/w//D/8P/w//D/8v/y//H/8f/x//D/8P/w//L/8v/y//L/8f/x//D/8P/x//H/7//v
//D/8P/w/+//8f/x//H/8P/x//L/8v/z//P/8//y//D/7v/v/+//8P/y//L/8f/x/+//
7//w//D/8v/y//L/8v/x//H/8f/y//T/8//z//T/9P/0//T/9P/0//T/9P/z//P/8//y
//L/9f/3//X/9f/4//j/+P/3//T/9P/z//L/8//0//X/9//1//f/9//3//j/+f/7//z/
/P/8//z//P/+//7//v////7//f/8//v//P/8//v/+//5//b/9f/1//b/9v/1//T/8//y
//D/7//w//L/9P/2//b/9//3//X/8//y//P/9P/0//T/9P/1//P/8//z//L/7v/t/+z/
6//u//D/8v/z//T/8//0//X/8//z//P/8//x//H/8f/x//H/8v/y//L/9P/1//X/9P/0
//X/9f/1//L/8v/y//P/8f/x//H/8f/1//b/9//4//b/9f/1//X/9//3//f/9v/2//b/
9v/2//j/+P/3//f/+f/5//r/+v/4//j/+f/5//j/+P/4//j/9//1//T/9P/3//j/9//4
//X/9//2//T/9f/2//f/+P/5//n/+f/5//j/9//2//T/8v/y//L/8v/y//P/9P/1//T/
9P/0//T/8v/1//b/9v/4//f/8f/t/+7/8f/0//f/+v/1//P/8v/x//H/8f/z//T/9v/3
//f/9v/4//n/+f/6//n/+f/5//j/9//2//X/9P/4//v//f8BAAIAAwAEAAQAAAD7//b/
8v/0//T/9f/1//P/8v/y//T/9f/2//b/9//2//T/8f/u//D/7//w//L/8P/w//D/8P/u
/+//7//u/+v/6v/p/+j/6//t/+7/7//v/+//8P/w//H/8v/z//T/9f/1/+3/5v/j/+H/
5P/v//b/9P/w/+//9v8BAA0AHQAyAFEAcgCSAKkAuwDFAMMArgCNAG8AVwAzAA0AAQAB
AP//+//1//L/8P/x//T/9P/1//b/+P/3//j/+P/1//X/9f/0//T/9P/0//T/8v/z//P/
8//1//X/9P/0//L/8v/y//L/8//0//X/9v/0//T/8//z//P/8v/y//L/9P/0//T/9P/0
//P/8f/w//P/8//x//H/9v/2//b/9f/1//X/9f/0//L/8v/x//H/8v/z//P/8v/0//X/
9f/2//b/9v/1//X/8//z//T/9P/0//T/9P/0//b/9//4//r/+P/3//f/+P/4//j/+P/4
//j/+P/4//f/+P/5//n/+v/7//3/+//7//n/+P/3//X/9v/4//n/+v/4//j/+P/5//v/
/f/9//3/+//7//z//P/+//7//v/+//7//v/+///////////////+//7//f/9//3/+v/5
//n/+v/6//n/+P/4//j/9//3//T/9P/0//T/9P/1//X/8//0//T/9v/4//T/9P/0//X/
9f/1//X/9P/1//X/9f/1//X/9v/3//f/9f/z//P/8//1//X/9f/1//X/9f/1//X/9f/2
//b/9v/2//f/9//2//T/9f/1//X/9v/2//b/9//5//n/+f/5//j/+P/4//j/+P/3//f/
9//3//f/9//2//f/+P/5//r/+P/4//f/9//5//n/+v/6//r/+v/7//v/+v/6//r/+v/8
//v/+//8//r/+v/4//j/9v/5//n/+P/6//r/+v/6//n/+f/5//n/+f/5//n/+P/4//j/
+P/4//n/+f/5//n/+v/6//z//P/7//r/+f/4//j/9//3//f/+P/5//z//v/9//3//P/6
//z//f/9//7//v///wAAAAACAAIAAgACAAEAAwAEAAcABwAHAAcABgAEAP//+v/2//j/
+P/5//n/+f/6//z/AAD+//7//f/9//z/+v/3//T/9v/z//L/8v/0//T/9P/0//T/9f/1
//T/8v/y//L/8v/0//X/9f/1//X/9f/2//b/9v/2//b/9v/1//P/8f/0//P/8f/0//n/
/P/8//r///8MACEAMQBBAF4AewCUAK4AyQDXAM8AwQCgAHcAWwA/AB8AEQAPAAkA////
/////v8AAAMAAQAAAAAAAAD///3//f/8//3//f/9//z//P/8//z//P/6//v/+//7//v/
+//6//r/+//8//3//v/9//z/+//6//r/+v/5//n/+f/4//j/+P/6//r/+v/6//v/+//6
//r/+f/5//f/9//8//z//P/7//v/+//7//r//P/8//v/+//6//v/+//6//r/+//7//z/
/P/8//v/+//7//v//P/8//3//v///wAAAAD///7//v8AAP////8AAP///v/9//z///8A
AAEAAQABAAEAAAAAAAEAAwABAAEABAAEAAQAAwABAAIAAgACAAUABgAHAAkABQAFAAMA
AQAEAAUABwAIAAgACAAIAAgABgAGAAYABwAHAAcABwAHAAYABgAFAAUABQACAAEAAQAE
AAQAAwACAAIAAgABAAEAAAAAAAAAAAAAAAEAAQD///3//P/9//7//v/+//7/////////
///+//////////////8AAAEAAQABAP///////////////////////////////wAAAAAA
AAAAAQABAAAA/v///////////wAAAQADAAMAAwADAAMABAAEAAQABAACAAEAAQABAAQA
BQAGAAYABQAEAAMAAgAEAAQAAwADAAUABQAGAAYABgAGAAcABwAGAAYABgAGAAYABQAF
AAYABgAGAAQABAAEAAcABwAGAAQABAAEAAQAAwADAAMAAwAFAAUABQAEAAIAAgACAAIA
AgADAAQABQAEAAQABAAEAAMABQAFAAQABAAFAAUAAwADAAQABAAEAAUABQAEAAQABgAH
AAcABQAGAAYABgAGAAYABgAFAAUABQADAAMABQAGAAcACQAKAAoACQAJAAgACAAKAAsA
DAAMAAoACgAKAAoACwANAA4AEQATABMAEwASABEADQAJAAYABAAEAAUABQAGAAYABwAK
AAoACgAJAAkACgAKAAkACAAHAAMAAQAAAAIAAgACAAIAAgADAAMAAgACAAIAAgACAAQA
BQAFAAUABQAFAAYABgAEAAQABAAEAAUABQADAAIA//8BAAoADQAMABAAFAAZACIANQBP
AGcAgAChAL4A0ADfAO0A5QDLAKYAgQBjAEMAKwAjAB8AFwATABMAEwAUABQAEwASABAA
DwAOAA8ADQANAAwACQAJAAkACAAKAAoACgAKAAgACQAJAAkACwALAAoACgAKAAoACgAK
AAoACgAKAAoADAAMAAsACwALAAoACgAKAAwADAAMAAwADAALAAkACAALAAsACQAJAAwA
DAAMAAsACwALAAsACgAKAAoACQAJAAoACwALAAoACAAJAAkACgAKAAoACQAJAAkACQAK
AAoACgAKAAoACgANAA0ADQAOAAwACwALAAwADAAMAAwADAAOAA4ADgANAA0ADQAMAAwA
DgARABAAEQASABIAEgARABEAEgASABIAEgASABIAEwATABUAFQAVABUAFQAWABYAFgAW
ABYAFgAWABYAFgAXABUAFQAVABUAFgAWABUAFQAVABIAEQARABAAEAAPAA4ADgAOAA0A
DQANAA4ADwAQAA4ADwAPAA0ACwAKAAsADAAMAAwADAANAAsACwALAAoACwALAAsACwAL
AAwADQANAA0ACwALAAsACwALAAsACwAJAAkACQAJAAcACAAIAAgACAAJAAkACAAKAAsA
CwALAAoACgAKAAsACwALAAsACwAMAAwADAAMAAsACQAIAAcADAANAA4ADgANAAwACwAK
AAoACgAJAAkACQAJAAoACgAMAAwADQANAAoACgAKAAoACgAJAAkACgAIAAgABgAGAAQA
BwAHAAYACAAIAAgACAAJAAkACQAJAAkACQAJAAgABgAGAAYABgAHAAcABwAHAAgACAAI
AAgABAAFAAQAAgACAAMAAwABAAQABgAHAAgABgAFAAMAAgAAAAEAAQABAAUACAAGAAYA
BgAGAAMAAQAAAP//AQABAAMABAAEAAUABQAEAAIAAwADAAQABwAJAAsADAALAAoACQAI
AAYABwAHAAkADAANAA4ADgAMAAcAAgD+/wAAAAABAAEAAAAAAAEABAACAAIAAQABAAMA
AgAAAP7//P/5//j/+P/4//j/+P/4//j/+f/5//j/+v/6//r/+v/8//3//f/9//z/+//7
//r/+v/6//r/+v/7//n/+//6//H/7f/w//n//v8AAPz/+/8CAA0AGQArAEYAZQCAAJoA
swDHAM8AxwCuAIsAaQBNACsAEwALAAcA///7//3//P/8//3//f/8//z//P/9//v/+//6
//n/+f/5//j/+v/6//r/+v/4//n/+f/5//X/8//w/+7/8v/0//b/+P/4//j/+P/4//j/
+P/3//f/9f/0//T/9P/2//b/9v/2//T/8//x//D/9P/1//T/9f/1//T/8//x//P/8//z
//L/8P/w/+//7//x//P/9P/0//P/8//y//L/8v/y//H/8f/x//H/8v/y//D/8P/w//D/
8f/x//H/8v/z//P/9P/2//T/9P/0//T/9f/0//P/8f/0//X/9f/2//b/9//0//P/9v/2
//b/9f/3//j/+P/4//j/+P/4//n/9//5//n/+f/7//v//P/8//v/+v/5//j/+f/6//v/
/f/7//v/+//7//j/+P/3//f/9//0//P/8//0//T/8//y//D/8P/v/+//7v/u/+7/7v/u
/+//7//t/+7/7v/w//L/7//u/+3/7f/t/+3/7f/s/+n/6f/p/+n/5//o/+n/6f/q/+n/
6v/r/+v/6//r/+v/6f/p/+n/6f/r/+z/7P/s/+n/6f/o/+b/6P/p/+n/6f/o/+j/6P/p
/+v/6//r/+v/7P/s/+z/7P/r/+n/6P/n/+n/6f/p/+j/6v/q/+r/6v/o/+j/5//n/+n/
6f/q/+r/6P/o/+n/6f/o/+j/6P/o/+r/6f/p/+r/6P/o/+b/5v/k/+f/5//m/+b/5v/m
/+b/6f/p/+n/6f/n/+f/5//m/+T/5P/k/+T/5f/l/+X/5f/m/+b/5v/m/+H/4//j/+L/
5P/l/+X/4//n/+T/5v/k/+L/5P/k/+T/5P/k/+P/4//j/+P/4//l/+b/5v/n/+f/5v/m
/+f/5//o/+b/5//o/+j/5v/m/+b/5v/p/+v/7P/v/+3/7f/t/+z/6f/l/+H/3v/e/97/
3//f/+D/4P/h/+T/5P/k/+P/4//h/+D/3v/c/97/2//a/9r/3P/c/9z/3P/a/9v/2//a
/9z/3P/c/9z/2v/b/9v/2//b/9v/3P/c/9z/3P/c/9z/3f/b/9v/2P/V/9n/3v/j/+L/
4P/g/+f/9P8DABUALQBIAGUAfgCUAKkAtQCvAJcAcABRADsAGQD5/+3/7f/p/+X/4//h
/+D/4v/l/+P/4v/i/+L/4//h/+H/4P/f/9//3//e/97/3v/e/97/3v/f/9//3//f/9//
3v/e/97/3v/e/97/4P/g/+D/4P/e/97/3f/d/93/3P/c/9z/3P/c/9z/3P/d/93/3P/c
/93/3f/b/9v/3P/c/9z/2//d/93/3f/c/9z/3P/b/9v/2v/b/9v/2v/a/9v/2//c/9z/
3P/b/9v/2//b/9z/3P/c/9z/3P/c/93/3f/d/97/4P/f/9//4P/g/+D/4P/g/+D/4P/g
/9//3//f/97/3v/f/+H/3//f/+D/4P/g/9//3f/e/97/3v/e/97/3v/f/+H/4//j/+P/
4f/h/+L/4v/i/+L/4v/i/+L/4v/i/+P/4f/h/+H/4f/i/+L/4f/h/+H/3v/d/93/3P/c
/9v/2v/c/9z/2//b/9z/3P/c/9z/2v/b/9v/2f/W/9b/2P/a/9j/2P/Y/9n/2f/Z/9n/
2P/Z/9n/2f/Z/9n/2v/b/9v/2//Z/9n/2f/Z/9n/2f/Z/9v/2//b/9v/2f/a/9r/2v/a
/9v/2//a/9r/2//b/9v/2v/a/9r/2//d/93/3f/d/9z/3P/c/9z/3v/d/93/3f/d/93/
3f/c/97/3v/e/97/3v/e/93/3f/f/9//4P/g/97/3v/f/9//3v/e/97/3v/e/93/3f/e
/97/3v/c/9z/2v/d/93/3P/c/9z/3P/c/93/3f/d/93/3f/d/93/3P/c/9z/3P/c/9v/
2//b/9v/3P/c/9z/3P/b/93/3f/c/9r/2//b/9n/2f/a/9r/2v/b/9v/2v/a/9r/2//b
/9v/2f/a/9r/2//d/9z/3P/c/9r/2//c/9z/2//b/9v/2//d/9v/2//b/9n/2f/Z/9r/
3P/b/9r/2v/b/9r/2f/Z/9v/3P/d/97/4v/e/93/2v/Z/9j/1//W/9X/1P/T/9L/1f/W
/9f/2P/a/9r/2v/a/9f/1v/V/9T/0f/Q/8//zv/O/87/zv/O/9D/0P/Q/9D/0P/Q/9D/
0P/S/w==
         </WaveFormData>
      </LeadData>
      <LeadData>
         <LeadByteCountTotal>10000</LeadByteCountTotal>
         <LeadTimeOffset>0</LeadTimeOffset>
         <LeadSampleCountTotal>5000</LeadSampleCountTotal>
         <LeadAmplitudeUnitsPerBit>4.88</LeadAmplitudeUnitsPerBit>
         <LeadAmplitudeUnits>��V</LeadAmplitudeUnits>
         <LeadHighLimit>2147483647</LeadHighLimit>
         <LeadLowLimit>268435456</LeadLowLimit>
         <LeadID>V1</LeadID>
         <LeadOffsetFirstSample>0</LeadOffsetFirstSample>
         <FirstSampleBaseline>0</FirstSampleBaseline>
         <LeadSampleSize>2</LeadSampleSize>
         <LeadOff>FALSE</LeadOff>
         <BaselineSway>FALSE</BaselineSway>
         <ExcessiveACNoise>FALSE</ExcessiveACNoise>
         <MuscleNoise>FALSE</MuscleNoise>
         <LeadDataCRC32>2924864937</LeadDataCRC32>
         <WaveFormData>
/v/+/wAAAQAEAAUABgAHAAcABwAHAAUABQAGAAYABgAIAAgACQAJAAcABwAHAAcABwAI
AAgACAAIAAgACAAIAAgACAAIAAgACQAJAAkACQAJAA0AEQARAA0ACQAHAAIAAAD8//j/
8v/v/+r/3P/E/63/nf+Y/5n/nf+f/6n/uf/I/97/7v/z//T/+v8BAAYACQAJAAoACgAK
AAoADAAPAA8ADwAQABAADwAPAA8ADwAPABAAEAAOAA4ADgAOAA4ADgAOAA4AEAAQABAA
EAARABEAEQARABEAEAAQABAAEAAQABAAEAAQABAAEAAQABAAEAAQABAAEAAQAA8ADwAR
ABEAEQARABEAEQARAA8ADQANAA4ADgAQABAAEAAQABAAEAAQAA8AEQARABEAEAAQABAA
EAAQAA4ADgAOAA4ADAAMAAwADAALAAoACgALAA0ACwAKAAoACgAIAAgACQALAAoACgAH
AAUABQAEAAQAAwADAAEAAQADAAMAAwACAAMAAgACAAIABAAFAAUABgAGAAYABgAGAAgA
BwAHAAgACQAJAAoACwALAAsADQAOAA4ADwAPAA8ADwAQABAAEAANAA0ADQAPABEAEAAQ
ABAADgAOAA4ADgAQABAAEQARABEAEAAQABAADgAOAA4ADgAPAA8AEAAQABIAEgASABIA
EQARABAADwARABEAEAAQAA4ADgAPAA8AEQARABEAEQARABEAEQAQABAAEAAQABAAEQAR
ABEAEgAQABAAEAAQAA8ADwAPABAAEgASABEAEQAPAA8ADwAQAA4ADgAOAA4AEAAQABAA
EAASABEAEQARABAAEAAPAA4ADgAOAA8ADwARABEAEQARAA8ADwAPAA8AEAAQABAAEAAP
AA8ADgAOAA4ADgANAA0ADQANAA4ADgANAA0ADAAMAA4ADgAOAA4ADAAMAAwADAAJAAkA
CgAKAAwADAAMAAsADQANAA4ADgAMAA0ADQAMAAwADAAMAAwADAAMAAwADAAMAAsACgAI
AAkACQAJAAoACgAKAAoADQANAAwADAAKAAkACQAJAAwADAAMAAwACwALAAsACwAKAAsA
CgAKAAoACQAJAAkABgAFAAQAAwABAAEAAQACAAEAAgACAAIABAAGAAgACQALAAsACQAJ
AAgACAAIAAgACAAJAAkACQAJAAkACQAJAAoACgAKAAoADAAMAAwADAAKAAoACgALAAsA
CQALAA0AEQARABMAEQANAAcABAACAP7/+v/2//H/7P/g/8j/r/+b/5b/mf+f/6H/p/+3
/8j/2P/s//X/9v/4/wEACAALAAsADgAMAAwADAAOAA8ADwAPABAAEgARABEAEQAPAA8A
EAAQABAAEAAQABAAEgASABIAEgASABIAEgASABEAEQARABEAEgASABMAFAATABIAEQAQ
ABAAEAAQABAAEgASABIAEgAQABAADwAPAA8ADwAPAA8ADwAPAA8ADQANAA0ADgAOAA8A
EAARABIAEQAQAA8ADQANAA0ADQAMAAwADAAMAAwACgAKAAoACgAMAAwADAAMAAsACgAK
AAsACQAHAAYABgAGAAQABAAFAAcABgAGAAMAAwADAAIAAgABAAEA//////////////7/
///+//7//v/+//////8AAP7//v/+//7/AQABAAIABAAFAAUABgAHAAUABQAHAAgABgAH
AAcABwAKAAwADQAOAAwACwAKAAsACwAKAAoACgAIAAgACAAIAAgACAAJAAkACQAIAAgA
CAAKAAoACgAKAAkACQAKAAoACAAIAAgACAAIAAkACQAJAAkACQAIAAgACgAKAAsACwAJ
AAkACQAJAAsACwALAAoACAAIAAgACAAJAAkACQAKAAoACgAKAAoACwALAAsADAAKAAoA
CQAJAAsACwALAAwACgAKAAoACgAKAAoACgAKAAwACwALAAsADgAOAA0ADAAKAAoACwAL
AAkACQAJAAkACQAJAAkACQAJAAoACwAMAAwACwAJAAgACAAIAAcABwAJAAkACgAKAAsA
CwAKAAoACgAKAAoACgAKAAoACgAKAAcABwAIAAgACAAIAAgABwALAAwACgAKAAoACgAJ
AAgABgAEAAQABQAFAAUACAAIAAgACAAJAAkACAAIAAgABwAHAAcACAAIAAgACAAJAAkA
CQAJAAgACQAIAAgABQADAAIAAQAAAP///v/9/////////wAA/v8AAAEAAgADAAQABQAF
AAcABwAFAAUABAAEAAQABAACAAMAAwADAAUABQAFAAUABgAGAAYABgAEAAQABAAEAAYA
BgAGAAcABQAHAAcABwAJAA0ADQALAAUA///6//T/9P/w/+z/5//g/87/tv+f/5f/mv+j
/6f/rf+5/8f/2v/q/+7/8f/2//r///8CAAMABQAKAAkACAAHAAgABwAHAAcACAAJAAkA
CgALAAoACQAJAAgACgAKAAoACgAKAAoACgAKAAoACgAKAAoADQANAA0ADQANAAwADAAM
AAwADAAMAAwACgAKAAoACgAIAAgACAAIAAgACAAHAAcACAAJAAoACwAJAAkACQAHAAcA
BwAIAAgABgAGAAYABgAGAAYABgAFAAYABwAIAAgABgAGAAYABgAGAAYABgAGAAQABAAE
AAQAAQAAAAAAAQD///3//P/8//3//P/9////AQAAAAAA/f/7//v/+v/6//n/+f/3//f/
+f/5//n/+P/3//b/9v/2//j/+f/5//r/+P/4//j/+P/7//v//P/+//3//f/+////////
/wEAAgADAAUABgAHAAUABgAGAAYABQAFAAUABwAHAAYABgAGAAQABAAEAAQABgAGAAcA
BwAHAAYABgAGAAYABgAGAAYAAwADAAQABAAEAAQABAAEAAYABwAHAAcABQAFAAQABAAE
AAQABQAFAAcABwAHAAcABQAFAAUABAAEAAQABAAEAAYABwAIAAoACQAIAAcABgAFAAUA
BQAGAAYABgAFAAUABQAFAAUABgAGAAYABgAGAAgACAAIAAgACAAHAAcABwAGAAYABQAE
AAIAAgADAAMABQAFAAUABQAHAAcABwAHAAYABgAGAAYABgAFAAMAAgAEAAQAAwADAAUA
BQAGAAYABgAFAAMAAgADAAQABQAGAAYACAAGAAQABAAEAAQAAgACAAEAAAACAAMAAwAD
AAQABAAEAAQABQAFAAQABAACAAEAAQABAAMABAAFAAYABwAHAAcABwAFAAUAAwACAAEA
///+//3/+//7//v/+//5//n/+f/6//z//v///wAA//8AAAEAAQADAAMAAQABAAIAAgAC
AAIAAAABAAEAAQABAAEAAQABAAIAAgACAAIABAAEAAQABAAEAAQABAAFAAUA//8BAAUA
BwALAAsAAwD9//v/+P/0/+z/5v/g/93/2v/S/8D/r/+t/7T/v//L/9f/4//z/wAA/P/2
//v/BAAEAAEA/v8BAAcACgAHAAYABQAGAAUABQAFAAYABwAHAAgACQAHAAcACAAIAAYA
BgAGAAYACAAIAAgACAAGAAYABgAGAAkACQAJAAkACQAIAAgACAAIAAgACAAIAAcABgAF
AAQABgAGAAYABgAGAAYABQAFAAcABwAHAAcABgAFAAQAAQACAAMABQAGAAUABAADAAIA
AAAAAAAA//8BAAEAAQAAAAAAAAAAAAAAAAAAAAAAAAD+//7//v/+//v/+v/6//v/+//5
//j/+P/2//T/9P/1//X/9P/0//H/8//z//L/8v/x//H/7//v/+//7//v/+7/7//u/+7/
7v/t/+3/7P/s/+3/7v/v//D/8//z//T/9v/5//n/+v/7//v/+//9//7/AAABAAEAAQAB
AAIAAgACAAMAAwADAAUABQAEAAQABAADAAIAAQAAAAEAAgAEAAUABwAGAAYABgAFAAQA
AwACAAIAAwAFAAYABQAEAAMAAgAEAAUABQAFAAMAAwACAAIAAgACAAMAAwAEAAUABgAH
AAUABQAFAAQAAgACAAIAAgADAAMAAwAEAAYABgAGAAYAAwADAAMABAACAAIAAQABAAEA
AQABAAIAAgACAAIAAgAAAAAAAAAAAAIAAQABAAEAAgACAAEAAAD///7//v/9/wAAAQAC
AAMAAwADAAMAAwACAAIAAgACAAEAAQAAAAAA/v/+//3//f/+////AQACAAMABQAEAAMA
AgABAAAAAAAAAP///v8AAAEAAQABAAAAAAAAAAAAAQABAAAAAAABAAEAAgADAAQABAAE
AAQAAwADAAMAAwADAAMAAQAAAPz/+f/3//X/9v/3//j/+f/7//v/+//8//7/AAABAAIA
AAAAAAAA//8BAAEA//////7//v/+//7///8BAAIAAwADAAMAAwADAAIAAgACAAIAAAAA
AAAAAAACAAIAAgADAAUABwAFAAMABQAHAAkACQAJAAMA/P/2//D/7P/o/+X/4v/c/9L/
w/+z/6z/sf+7/8v/2f/h/+r/9v/+/wEAAgAAAP///v8BAAMABgAGAAYABgAIAAkACQAJ
AAoACQAHAAYABQAFAAUABgAGAAgACAAIAAgABgAGAAYABgAGAAYABgAGAAkACQAJAAkA
BwAGAAYABgAGAAYABgAGAAYABgAGAAYABgAGAAYABgAGAAYABQAFAAUABQAFAAUABQAF
AAUAAwABAAEAAgACAAIAAgACAAIABAAEAAQAAwABAAEAAQAAAAAAAAAAAAAAAAAAAAAA
AAD+//7//v/+//v/+v/6//v/+//5//j/+P/2//T/9P/1//P/8v/y/+//8P/x//H/8v/x
//H/7//v//D/7//u/+z/7P/s/+3/7v/s/+3/7f/u//D/8P/w//D/9f/1//b/+P/5//n/
+v/7//3//f///wAAAgADAAMAAwABAAIAAgACAAIAAwAEAAcABQAEAAQABAAGAAYABgAG
AAQABAAFAAUABwAGAAYABgAGAAYABgAGAAUABQAGAAYACAAIAAgACAAGAAcABwAHAAcA
BwAGAAYABgAGAAcABwAHAAcABwAHAAcABwAHAAYACAAIAAgACAAHAAcABwAIAAgACAAI
AAgABQAFAAUABgAGAAYABQAFAAUABQAFAAYABwAIAAkACgAJAAgABwAGAAQAAwADAAMA
BwAIAAgACAAHAAYABgAFAAcABwAHAAcABQAFAAUABQAEAAQABAAEAAcABwAGAAYABgAG
AAUABQAFAAUABgAGAAcABwAGAAYABAAEAAQABAAGAAYABgAGAAcABwAIAAYABgAGAAYA
BgAIAAgABwAGAAYABwAHAAcABgAGAAYABgAFAAUABAAEAAYABQAFAAUACAAIAAgACAAH
AAcABwAHAAcABwAFAAQAAgD///3/+//9//3//f/9/////////wAA/v8AAAEAAgAFAAYA
BwAHAAcABwAFAAUABgAGAAYABgAGAAcABwAHAAYABQAEAAMABAAEAAQABAAGAAYABgAG
AAYABgAGAAcABQAHAAcABwAJAAsADQAJAAUAAwAAAPz/+P/0//D/7f/q/+D/yP+r/5n/
kv+V/5v/n/+p/7n/yP/c/+7/8f/w//b/+/8AAAMABQAIAAgACAAIAAoACwALAAsADAAM
AAsACwALAAkACQAKAAoACgAKAAoACgAMAAwADAAMAAwADAAMAAwADQANAA0ADQAPAA4A
DgAOAA4ADgAOAA4ADQAMAAsACgALAAwADQAOAA4ADgANAA0ADQANAA0ADQALAAsACwAJ
AAkACQAKAAoACgAKAAoACgAMAAwADAALAAkACQAJAAgACgAKAAoACgAKAAoACgAKAAkA
CAAHAAYABwAGAAYABwAJAAcABgAGAAYABAAEAAUAAwACAAIA//8BAAEAAAAAAP/////9
//3//f/9//3//P/9//z//P/8//z//f/9//7//v/+//7//v//////AAACAAMAAwAEAAUA
BQAFAAcACAAIAAkACQAJAAcACAAIAAgACQAJAAkACwAJAAgACAAIAAgACAAIAAgACgAK
AAsACwAJAAgACAAIAAgACAAIAAgABwAHAAgACAAIAAgACAAIAAgACQAJAAkACwALAAoA
CgAIAAgACQAJAAkACQAJAAkACQAJAAkACAAIAAgACAAIAAsACwALAAwADAAMAAwADAAJ
AAkACQAKAAoACgAJAAkACgALAAwADgANAAwACwAKAAwADAAMAAwACgAJAAkACQAMAAwA
CwAKAAoACgALAAsADQANAA0ADQALAAsACwALAAoACgAKAAoACwALAAoACgAIAAgABwAH
AAkACQAKAAoACwALAAoACgAIAAgACAAIAAoACgAKAAoACQAJAAoACgAIAAgACAAHAAkA
CQAKAAoACgAKAAoACgAKAAoACQAIAAYABAAGAAcABwAHAAoACgAKAAoACQAJAAgACAAI
AAcABwAHAAgACAAIAAgACwALAAsACwAHAAcABQAEAAEA///+//3//f/9//3//f//////
//8AAAAAAgADAAQAAwAEAAUABQAHAAcABQAFAAgACAAIAAgABwAHAAYABQAHAAcABwAH
AAYABgAGAAYACAAIAAgACAAIAAgACAAJAAcABwAJAAkACwAPAA8ACwAHAAUAAgD8//j/
9P/w/+3/5P/S/7b/nf+N/4r/jf+P/5f/qf+7/8z/4v/w//H/8v/6/wMABgAHAAcACgAK
AAoACgAMAAsACwALAAwADgANAA0ADQALAAsADAAMAA4ADgAOAA4ADgAOAA4ADgAMAAwA
DAAMABAAEQASABMAEgAQAA8ADgAMAAwADAAMAA0ADgAPABAADgAOAA4ADgAOAA4ADQAN
AA0ADQANAA0ADQANAA0ACwANAA0ADgAOAA4ADgAOAA4ADAAMAAwACwANAA0ADQAMAAwA
DAAMAAwACQAIAAcABgAJAAoACwAMAAkACAAIAAkACwAJAAgACAAGAAQABAAFAAUABAAE
AAEAAwADAAIAAgADAAMAAQABAAIAAQAAAP7////+//7//v/+//////8AAP7//v/+//7/
/////wAAAgAEAAUABwAJAAcABwAJAAoACAAJAAkACQAJAAoACgAKAAcABwAHAAkACwAK
AAoACgAMAAwADAAMAAsACgAKAAkACQAIAAgACAAIAAgACAAIAAUABQAGAAYACQAKAAsA
DAAKAAsACwALAAkACQAIAAgACQAKAAwADQAMAAsACgAJAAsACwALAAoACAAIAAgACAAH
AAcABwAIAAoACgAKAAoABwAHAAcACAAKAAoACQAJAAcABwAHAAgACgAKAAoACgAIAAgA
CAAIAAoACQAJAAkACAAIAAcABgAHAAgACgALAAgABwAGAAUABwAHAAcABwAGAAYABgAG
AAkACQAIAAgABgAGAAUABQAHAAcACAAIAAgABwAFAAQABQAGAAcACAAHAAYABQAEAAQA
BQAHAAgACgAKAAoACQAFAAcACgAGAAgACAAIAAgACAAIAAgABwAGAAQABQAFAAUACAAI
AAgACAAJAAkACAAIAAgABwAHAAcACAAIAAgACAAJAAkACQAJAAUABQADAAIAAQD///7/
/f/+////AAABAAAA///+//7//v8AAAEAAgADAAQABQAFAAMAAwABAAEAAwAEAAUABgAE
AAUABQAFAAMAAwADAAMABgAGAAYABgAFAAQAAwACAAIAAgACAAMACQALAAcAAwAHAAsA
DwAPAAsABwAEAPz/9P/w/+z/4//e/97/2v/J/7H/qP+v/7n/w//R/9n/4P/u//z/AQAC
AAIA///8/wEABwAIAAYABgAGAAgACQAJAAkACgAMAAsACwALAAsACwAMAAwACgAKAAoA
CgAIAAgACAAIAAkACgALAAwADQANAA0ADQAMAAoACQAIAAoACgAKAAoACgAKAAoACgAJ
AAgABwAGAAgACAAHAAcACQAJAAkACQAJAAkACQAHAAUABQAGAAYABgAGAAYABgAGAAYA
BgAFAAUABQAFAAQABAAEAAQABAAEAAQABAAEAAMAAgABAAAA///+//7///////3//P/8
//z/+v/6//v/+//6//r/9//2//X/8//y//L/8//y//P/8//z//P/8v/z//L/8v/y//L/
8//z//T/8//y//H/8P/0//X/9//6//3//f/+/////f/9////AAAAAAEAAQABAAMABAAE
AAQAAQABAAEAAwAGAAYABwAIAAcABgAFAAQABAAEAAUABQAHAAYABgAGAAYABgAGAAYA
BQAFAAYABgAGAAYABgAGAAQABQAFAAUABQAFAAQABAAGAAYABwAHAAYABQAEAAMABAAF
AAYABgAGAAYABgAGAAUABQAFAAYABAAEAAQABAADAAMAAwAEAAQABAADAAMABQAFAAUA
BgAEAAQABAAEAAQABAAEAAQABAADAAMAAwAEAAQAAwACAAIAAgADAAMAAQABAAEAAQAD
AAMAAwADAAIAAgACAAIAAwADAAIAAgAEAAQAAwADAAMAAwAEAAQAAwADAAIAAgAAAAAA
AAAAAP///v/9//z///8FAAgABgAFAAQAAwACAAIAAgABAAAA/v////////8AAAAAAAAA
AAEAAQAAAAAAAAD///////8AAAAAAAAAAAEAAQABAAEA/f/9//v/+v/7//n/+P/3//f/
9//3//f/+f/5//n/+v/6//z//f/+/wEAAgADAAMAAQABAP/////+//7//v/+////AQAC
AAMAAwADAAMAAwADAAIAAQAAAAIAAgACAAIAAgACAAIAAwAFAAMAAwAFAAcACwALAAcA
AwD9//j/9P/w//D/6v/j/+D/2P/C/6v/nf+a/5//qf+z/7n/xf/Y/+j/8P/x//T/9v/5
//7/AwADAAIABAAEAAQABgAFAAUABQAGAAYABQAFAAUABwAHAAgACAAIAAgACAAIAAcA
BgAFAAQABQAGAAcACAAHAAcABwAHAAcABgAGAAYABgAGAAYABgAGAAYABgAGAAYABgAG
AAYABAAEAAMAAwAFAAUABQAFAAUABQAFAAMAAwADAAQABAACAAIAAgACAAIAAgACAAEA
AwADAAMAAgAAAAAAAAAAAP//AAABAAIAAQAAAP///v/9//z//P/9//v/+f/4//j/+f/4
//n/+//5//j/+P/1//X/9f/0//T/8//z//H/8f/z//P/8//y//P/8v/y//L/8f/x//D/
8P/x//L/8//0//X/9f/2//j/+f/5//r/+//9//3///8AAAAAAQABAAEAAQACAAIAAgAB
AAEAAQADAAMAAgACAAIAAAAAAAAAAAABAAIABAAFAAUABAAEAAQABAAEAAQABAADAAMA
BAAEAAIAAgACAAIAAAABAAEAAQADAAMAAgACAAIAAgADAAMAAwADAAMAAwAFAAUABQAE
AAQABAAEAAQABAADAAIAAgADAAQABQAGAAMAAwADAAQABAAEAAMAAwADAAMAAwAEAAQA
BAAEAAQAAwACAAEAAAABAAEAAgADAAIAAgABAAAAAgACAAMAAwADAAMAAwADAAEAAQAB
AAEAAAAAAAAAAAABAAEAAAAAAAIAAgABAAEAAQABAAIAAgABAAEAAAAAAAAAAAAAAAAA
AgACAAIAAgD/////AAAAAAIAAgACAAEA/////wAAAAAAAAEAAQAAAAIAAgACAAEAAAD+
/wIABAAEAAMAAgABAAAAAAAAAP///v/+/////////wIAAgACAAIAAQABAAAAAAACAAEA
AQABAAEAAAD///7//f/9//3//f/5//n/9//2//b/9f/1//X/9f/1//X/9f/3//f/9//4
//f/+P/4//j/+//8//3//f/+/////v////7//v/+//7//P/9//3//f/9//3//f/9//7/
/v/+//7/AAAAAAAAAAAAAAAAAAABAAEA///9////AwAHAAcAAQD7//n/+P/2/+7/6P/k
/+P/2v/E/6j/jf9//37/g/+H/43/nf+t/8D/1v/k/+P/5v/w//X/+v///wEAAgACAAIA
AgAEAAUABQAFAAYABQADAAIAAQACAAMABQAGAAQABAAEAAQABgAGAAYABgAGAAYABgAG
AAUABQAFAAUABwAGAAYABgAGAAYABgAGAAYABgAGAAYABAAEAAQABAAGAAYABQAFAAMA
AwADAAMABAAFAAYABQAFAAUABgAGAAYABgAGAAYABAAEAAQAAwABAAEAAQAAAAMABAAF
AAYABAAEAAQABAACAAIAAgACAAEAAAAAAAEAAQD///7//v8AAP7//v////3//P/8//n/
+v/7//v//P/5//n/9//3//j/9//2//T/9P/0//X/9v/2//f/9//4//r/+v/6//r//P/7
//v//P/9//3//v///wEAAQADAAQAAgADAAMAAwABAAIAAgACAAEAAQABAAMAAQAAAAAA
AAACAAIAAgACAAIAAgADAAMAAQAAAAAAAAACAAIAAgACAP////8AAAAAAgACAAIAAgAC
AAMAAwADAAMAAwACAAIAAgACAAMAAwADAAMAAwADAAEAAQABAAAAAQACAAMABAADAAMA
AwAEAAQABAAEAAQABAAFAAYACAAHAAYABAADAAUABQAFAAYABgAGAAYABgAEAAQABAAE
AAUABQAGAAcABwAGAAQAAgAEAAQABQAFAAcABwAHAAcABQAFAAUABQAGAAYABgAGAAcA
BwAGAAYABQAEAAIAAQACAAMABQAGAAUABQAEAAQABAAEAAQABAAEAAQABAAEAAUABQAG
AAYABAAEAAQAAwAFAAUABgAGAAQABQAFAAQABQAGAAcABwAGAAYABgAGAAkACAAHAAYA
BQAEAAYABgAFAAQABQAHAAgACQAJAAgABwAGAAkACQAIAAgACAAHAAcABwAHAAYABQAE
AAQAAwACAAEAAQABAP///v/+//3//f/9//7///8AAAEAAAD///7//v8AAAIAAwAEAAcA
CAAJAAkABwAHAAUABQAEAAQABAAEAAUABwAIAAkACQAJAAkACQAIAAgACAAIAAoACgAK
AAoACgAKAAoACwALAA0ACwAJAAsADwAVABcAFQAPAAYA/P/6//j/8v/t/+r/5P/a/8n/
tf+w/7H/uf/J/9n/4//q//j/AgADAAQACgALAAgABwALAA4AEAAQABAAEgATABMAEwAU
ABQAEwATABMAEQARABIAEgAQABAAEAAQABEAEgATABQAFAAUABQAFAATABMAEwATABMA
EgASABIAEgASABIAEgAQABAAEAAQABAAEAAQABAAEgASABEAEQAPAA8ADwAPAA8ADwAP
AA0ADwAPABAAEAAQABAAEAAQAA8ADgANAAsADAANAA4ADgANAAwACwAKAAkACgALAAwA
DAAMAAwADAAJAAgACAAJAAkABwAGAAYABgAEAAQABQAFAAQABAABAAAA///9//z//f/9
//v/+//9//3//f/8//v/+v/6//r/+v/7//v//P/8//z//P/8//////8AAAIABQAFAAYA
BwAHAAcACQAKAAoACwALAAsADQAOAA4ADgAOAA8AEAATABEAEAAQABAAEAAQABAAEAAQ
ABAAEQARABEAEAAQABAAEgASABIAEgATABMAFAAUABMAEgARABAAEgATABMAEwARABEA
EAAQABIAEgATABMAEwATABMAEwATABMAEwASABQAFAAUABQAEwATABMAFAAUABQAFAAU
ABMAEwATABQAFAAUABMAEwASABEAEAAQABIAFAAWABgAFgAWABYAFgAUABMAEwATABQA
FAATABIAFAAUABUAFQAVABUAFQAVABMAEwATABMAFAAUABQAFAAVABUAFAAUABQAFAAT
ABMAEwATABQAFAAVABUAFAAUABQAFAAUABQAFgAWABYAFgASABEAEQAQABMAFAAVABUA
FwAXABgAGAAWABUAFQAWABQAFAAUABQAFAAUABQAEwASABIAEwATABMAFQAWABcAGAAW
ABUAEwASABIAEQARABEAEAAQABAAEAAQAA8ADgANAA0ADQALAAoACgAJAAkACQALAAsA
CwALAA0ADQANAA4ADAAOAA8AEAATABQAFQAVABMAEwARABEAEgASABIAEgAUABUAFQAV
ABMAEwATABMAFAAUABQAFAAUABQAFAAUABYAFgAWABcAFwAZABkAGQAbAB0AHQAbABcA
EwAOAAgABAACAPz/9f/y/+j/0v+7/7H/sv+7/8f/zf/X/+f/9v8AAAQABwAKAA4AEQAW
ABcAFwAYABoAGgAaABwAHQAdAB0AHgAeAB0AHQAdABsAGwAcABwAHAAcABwAHAAcABwA
HAAcABwAHAAcABwAHwAfAB8AHwAdABwAHAAcABwAHAAcABwAHgAeAB4AHgAdABwAGwAa
ABwAHAAbABsAGwAbABsAGwAbABsAGwAZABcAFwAYABgAGgAaABoAGgAYABgAGAAXABcA
FwAXABYAGAAYABgAGAAWABYAFgAWABYAFgAWABYAEwASABIAEwATABEAEAAQABAADgAO
AA8ADwAOAA4ACwANAA0ADAAMAAkACQAHAAcACwALAAsACgAHAAYABgAGAAgACQAJAAoA
CgAKAAoACgAPAA8AEAASABEAEQASABMAFAAVABgAGgAYABkAGQAZABsAHAAcABwAGwAb
ABsAHQAdABwAHAAcAB4AHgAeAB4AHAAcAB0AHQAfAB4AHgAeAB4AHgAeAB4AHwAfACAA
IAAeAB4AHgAeAB4AHwAfAB8AHQAdABwAHAAeAB4AHwAfACEAIQAhACEAHwAfAB8AHgAe
AB4AHgAeAB8AHwAfACAAIAAgACAAIAAhACEAIQAiACAAIAAfAB8AIQAhACEAIgAgACAA
IAAgAB4AHgAeAB4AIAAfAB8AHwAiACIAIQAgAB4AHgAfAB8AHQAdAB0AHQAeAB8AIAAh
AB4AHgAeAB4AHQAdABwAHAAdAB4AHgAfAB0AHQAeAB4AHwAfAB4AHgAeAB4AHgAeAB4A
HgAeAB4AHQAdAB4AHgAgACAAIAAfAB0AHQAeAB4AHgAfAB8AHgAgACAAIAAfACAAIAAg
ACAAHwAfAB8AHwAhACEAIQAhACEAIAAgACAAIQAhACEAIQAiACMAJAAlACQAIwAiACIA
IAAfAB8AHwAdAB0AHQAdABkAGQAZABkAFwAZABsAGgAaABoAGgAaABgAGAAYABgAGwAc
AB0AHgAeAB4AHgAeAB8AIAAhACIAJAAkACQAJAAkACQAJAAkACQAJAAkACQAIgAiACIA
IgAjAA==
         </WaveFormData>
      </LeadData>
      <LeadData>
         <LeadByteCountTotal>10000</LeadByteCountTotal>
         <LeadTimeOffset>0</LeadTimeOffset>
         <LeadSampleCountTotal>5000</LeadSampleCountTotal>
         <LeadAmplitudeUnitsPerBit>4.88</LeadAmplitudeUnitsPerBit>
         <LeadAmplitudeUnits>��V</LeadAmplitudeUnits>
         <LeadHighLimit>2147483647</LeadHighLimit>
         <LeadLowLimit>268435456</LeadLowLimit>
         <LeadID>V2</LeadID>
         <LeadOffsetFirstSample>0</LeadOffsetFirstSample>
         <FirstSampleBaseline>0</FirstSampleBaseline>
         <LeadSampleSize>2</LeadSampleSize>
         <LeadOff>FALSE</LeadOff>
         <BaselineSway>FALSE</BaselineSway>
         <ExcessiveACNoise>FALSE</ExcessiveACNoise>
         <MuscleNoise>FALSE</MuscleNoise>
         <LeadDataCRC32>2892993323</LeadDataCRC32>
         <WaveFormData>
AQAAAAAAAQADAAMABAAEAAAAAAD///3/+v/6//r/+v/8//z//P/8//z//P/8//z//P/8
//z//P/8//z//P/8//z//P/7//v//f/9//3//f/9/wAAAwAFAAMAAwAFAAoAGQAsADkA
QwBRAFgASwAwABMA/P/p/9X/vf+n/57/nf+V/5b/p/+8/8r/2v/s//f/+//+/wMABAAD
AAIAAgAFAAUABgAGAAYABwAHAAUABQAGAAcABwAFAAUABQAFAAYABgAGAAYABgAHAAcA
BwAHAAcABwAIAAoACQAJAAkACAAIAAgACAAIAAgACAAIAAgACQAJAAkACQAJAAgACAAJ
AAoACwAMAAoACwALAAsACwALAAsACwAJAAoACgAKAAwADQANAA0AEAAQAA8ADwANAA4A
EAAOAA4ADwAQABAAEQARABEAEgASABIAEgASABQAFAAVABYAFgAWABYAFgAYABkAGQAX
ABYAFgAVABUAFAAUABMAEwAUABQAEgASABEAEQARABAAEQARABIAEwARABEAEQARABAA
EAARABIAEQAQAA8ADwAPAA4ADgANAA0ADQAMAAoACwAMAAwADQALAAoACgAKAAoACgAI
AAgABgAGAAYABQAHAAcABwAHAAcABwAHAAcABwAHAAcABwAGAAYABwAHAAcABwAHAAcA
BwAHAAcABwAJAAkACQAJAAcABwAHAAcACQAKAAoACgAIAAgACAAIAAgACAAIAAgACgAL
AAsACwALAAoACQAGAAgACQAKAAoADAAMAAwADAAMAAsACgAJAAkACQAJAAkACgAKAAwA
DAALAAsACwALAAoACgAJAAgABwAHAAgACAAKAAoACgAKAAoACgAKAAkACQAJAAkACQAH
AAcABwAHAAcABwAFAAUABQAFAAUABgAEAAMAAwADAAQABQAGAAcABAAEAAQAAwABAAEA
AQABAAIAAgACAAIAAgACAAMAAwADAAMAAgACAAIAAgACAAAAAAAAAAAAAgABAAEAAQD/
//////8AAAAAAgACAAIAAQADAAMABAAFAAcABwAIAAkACgALAA0ADQANAAwACQAKAAsA
DAANAAwACgAIAAcABgAFAAQAAwABAAEAAQABAP7//v//////AAACAAMAAgAEAAMAAQAA
AP7//v/+//7//P/8//z//P/+//7//v/+//7//v/+/wAAAAAAAAAAAAD+//3//f/9////
/f/9/wEAAgADAAUABQABAAEACAAXACwAOQBDAE8AWABTADoAGQD+/+3/2//H/6//oP+d
/5X/kv+f/7b/xv/W/+r/9//7//7/AwAEAAMAAgACAAMAAwAEAAQABgAHAAcABQADAAQA
BQAFAAcABwAHAAcACAAIAAgACAAGAAcABwAHAAUABQAFAAYABwAHAAgACQAIAAgACAAI
AAgACAAIAAgACgALAAsACwALAAsACgAKAAoACgAKAAoACAAJAAkACQAJAAkACQAJAAoA
DAANAA4ADQANAAwACwAOAA4ADQANAAsADAAOAAwADgAPABAAEAATABMAEwAUABIAEgAS
ABIAEgASABMAFAAUABQAFAAUABYAFwAXABUAFgAWABUAFQAUABQAEwATABQAFAASABIA
EQARABEAEAASABEAEQARAA8ADwAPAA8ADgAOAA8AEAAQABAAEAARAA8ADgAOAA0ADQAN
AAwACgANAA4ADgAPAAwACgAJAAgACgAKAAgACAAGAAYABgAFAAUABQAFAAUABQAFAAUA
BQAFAAUABQAFAAQABAAFAAUABQAFAAUABQAFAAUABQAFAAUABQAFAAUABQAFAAUABQAH
AAgACAAIAAgACAAIAAgABgAGAAYABgAGAAcABwAHAAgACAAIAAYABgAHAAgACAAIAAgA
CAAIAAkACQAJAAkABwAHAAcABwAIAAgACgAKAAkACQAJAAkADAAMAAsACgAHAAcACAAI
AAgACAAIAAgACAAIAAgABwAIAAkACgALAAoACQAIAAcABwAHAAUABQAHAAcABwAIAAYA
BQAFAAUABQAFAAUABQAGAAYABgAFAAMAAwADAAMABAAEAAQABAAGAAYABAAEAAQABAAC
AAEAAQABAAEAAQABAAIAAgAEAAQABAADAAUABQAGAAcACQAJAAoACwAMAA0ADwARABEA
EAANAA0ADQANAA0ACgAIAAYABQAEAAMAAgABAAMAAwADAAMAAAAAAAEAAQADAAQABAAC
AAIAAQD///7//P/8//z//P/6//r/+v/6//v//P/9//7//P/8//z//v/8//z//P/8//7/
/f/9//3/+//9//3////+/wEABQADAP////8KAB8AMgBBAE0AVQBUAEUAJAAHAPT/5f/R
/7n/qf+i/5v/mf+k/7X/wv/S/+L/8P/1//f//P8BAAIAAQAAAAAA/////wAAAAACAAMA
AwABAP//AAABAAEAAwADAAMAAwACAAIAAgACAAIAAwADAAMABQAFAAUABgAGAAUABQAF
AAYABgAGAAYABgAGAAYABgAFAAUABAADAAUABQAEAAQABQAGAAcACAAHAAcABgAFAAUA
BQAFAAUABQAGAAYABgAGAAcABwAHAAoACgAJAAkACQAKAAwACgAKAAsADAAMAAsACwAL
AAwADAAMAAwADAALAAoACgAKAAsADAANAA4ADgAPAA8ADQAMAAwACwALAAoACgAJAAkA
CgAKAAgACAAJAAkACQAIAAoACQAJAAkABwAHAAcABwAGAAYABwAIAAgACAAIAAkABwAG
AAYABQAIAAkACQAIAAYABgAFAAUAAwACAAIAAgAEAAQAAgACAAAAAAAAAP//AAABAAIA
AwABAAEAAQABAAEAAQABAAEAAAAAAAEAAQD//////////wEAAQABAAEAAQABAAEAAQAD
AAMAAwADAAMABAAEAAQAAgACAAIAAgAAAAAAAAAAAAEAAwAEAAUABAAEAAQAAgACAAMA
BAAEAAQABAAEAAQAAwADAAMAAwAFAAUABQAFAAIAAgAEAAQABQAFAAUABQAGAAYABQAE
AAIAAQABAAAAAgACAAIAAgAEAAQABAADAAMAAwADAAMAAQABAAEAAQD//////f/9//7/
//8AAAIAAAD///////8AAAEAAgADAAAAAAAAAAAAAAAAAAAAAAD////////9//3//f/+
/wAAAgACAAIAAQADAAMABAADAAUABQAGAAcACAAJAAsADQANAAwACQAJAAkACQAJAAYA
BAACAAEA///////////9//3//f/9//z//P/9//3/+//8//z/+v/8//v/+f/4//n/+v/7
//z/+f/4//f/9v/4//j/+P/4//j/+P/4//r//P/8//z//P/7//n/+P/3//f/9f/5//v/
/P//////+f/3//v/CgAZACoAOQA/AEcAUABNAC4ABwDw/+P/0//B/7P/qv+n/6//uP+7
/8T/1P/g/+b/7f/z//j/+f/7//v/+//8//v/+//8//z//f///wAA///+//7//v/9////
////////AAAAAAAAAAD+/////////wEAAQABAAIAAAD///////8CAAIAAgACAAEAAAD/
//7/AAABAAEAAQD//////v/+////AAABAAIAAQABAAAA//8AAAEAAgADAAIAAgABAAAA
/v////////8CAAIAAQABAAMABAAGAAQAAgADAAQABAAEAAMAAgACAAQABAAEAAQABAAE
AAUABgAFAAQAAwACAAIAAwADAAEAAgACAAEAAQACAAIAAQABAAAAAAD+//7//f/9//3/
/P/6//n/+f/5//z//f/+/////v/+////AAACAAIAAgADAAMAAgACAAEA//////7//P//
/wAAAAABAAEAAAAAAAAAAgACAAAAAAD+//7//v/9////////////AQABAAEAAQAAAP//
/v/9//7//v////////////////////////////3//f/9//3//f/9//3//f/+/wAAAQAC
AAAAAAAAAAAA///+//3//P/9////AAABAAQABAAEAAIAAgADAAQABAADAAIAAQAAAP//
///////////////////+//7/AAAAAAAAAQACAAMAAgACAAEAAAD+//3//f/8////AAAB
AAIAAAAAAAAA/////////////////////////v/9//r/+f/6//v//P/+/wIAAQD+//z/
/P/8//z//P/7//v/+//9//3//f/+//z//v/+//7///8BAAEAAgAEAAcACAAKAAgACAAI
AAkACQAJAAgABQAFAAUABQAFAAIA/v/6//f/+P/5//r/+//7//v/+//7//z//P/9//3/
+v/6//n/9v/4//f/9f/0//T/9P/0//T/9f/2//f/+P/4//j/+P/4//j/+P/4//r/+f/4
//f/9v/3//f/+P/5//v/+f/5//f/+P/7//////////v/+v8DABYAKQA1AD8ASgBPAEgA
LQAMAPP/4//R/8P/tv+r/6X/qP+z/8L/zP/S/9j/4f/r//L/9//6//v//P/+//3//f/+
//7//P/9//3/+//7//z//f/9////////////AAAAAAAAAAAAAAEAAQABAAEAAQABAAIA
AAD///////8AAAAAAAAAAAIAAgACAAIAAAABAAEAAQD//////v/+/wAAAAAAAAAAAAAB
AAEAAQD/////////////AAAAAAAAAgADAAMAAwADAAIAAAD//wEAAgAEAAIAAAABAAIA
AgADAAMAAwAEAAIAAgACAAIABAAEAAUABgAFAAQAAwACAAIAAwADAAEAAQACAAIAAwAC
AAIAAQABAAEAAAD9//z//P/9//7//v8AAP////////3//f/9//3///8AAAIABAACAAIA
AgADAAUABAAEAAMABAAFAAUABAACAAIAAQABAAMAAgACAAIAAgACAAAAAAAAAAAAAAD/
/wEAAQABAAEA//////////8BAAEAAQABAP7//v//////////////////////////////
//////////////////8BAAIAAgACAAAAAAAAAAAAAgACAAIAAgACAAMAAwADAAQABAAE
AAIAAAABAAIAAgAEAAQABAAEAAMAAwADAAMABAAFAAYABwAEAAQABgAGAAQAAwACAAEA
AwAEAAQABAADAAMABAAEAAQABAAEAAQAAgACAAIAAQABAAEAAQABAAMAAwADAAMAAwAD
AAEAAQD///////8AAAIAAQABAAEA//////////8AAAAAAAD//wEAAQABAAAAAAAAAAAA
AAAAAP///////////////wAA/v8AAAAAAAD//wEAAQACAAQABwAIAAoACgAKAAoACwAN
AA0ADAAJAAcABwAHAAcABQACAP///f///////////wEAAQABAAEAAAAAAAEAAQD//wAA
AAD+//7//f/7//r/+v/6//r/+v/6//r/+v/6//j/+P/4//j/+v/6//r//P/8//z//P/8
//z/+//7//v/+f/7//3/+//+/wEAAQD///3//f8EABUAKgA1AEEATQBWAFEAOAAVAPr/
5f/T/7//q/+i/5//l/+W/6X/uP/E/9b/6P/z//f/+v///////////wAAAwADAAQABAAE
AAUABQADAAIAAgACAAEAAwADAAMAAwAEAAQABAAEAAQABQAFAAUABQAFAAUABgAIAAcA
BwAHAAgACAAIAAgABgAGAAYABgAIAAkACQAJAAkACQAIAAgACAAIAAgACAAGAAcABwAH
AAkACQAJAAkABwAIAAgACAAKAAsACwALAAwADAALAAsACwAMAA4ADAAOAA8AEAAQABAA
DwAOAA4AEAAQABAAEAASABIAEwAUABQAFAAUABQAFAAVABUAEwATABQAFAAVABUAFAAS
ABEAEgASABAAEAARABEAEQAQABAADwAPAA8ADwAPAA8ADwAOAA4ADwAQAA4ADgAOAA8A
DQAMAAwACwALAAsACgAIAAgACAAHAAcACQAIAAgACAAGAAYABAAEAAQABAAEAAMABQAF
AAUABQADAAMAAwADAAMAAwADAAMAAgACAAMAAwADAAMAAwADAAMAAwADAAMAAwADAAMA
AwABAAEAAQABAAMABAAEAAQAAgACAAIAAgACAAIAAgACAAQABQAFAAUABgAGAAYABAAE
AAUABgAGAAYABgAGAAYACQAJAAkACQAHAAcABwAHAAgACAAKAAoABwAHAAcABwAIAAgA
BwAGAAUABQAGAAYACAAIAAgACAAGAAYABgAFAAUABQAFAAUABQAFAAUABQADAAMAAQAB
AAMAAwADAAQABgAFAAUABQADAAMAAwADAAIAAgACAAEAAQABAAEAAQACAAIAAgACAAAA
AAABAAEAAwAEAAIAAgACAAIAAAD///////////////8AAAIABAAEAAQABQAHAAcACAAJ
AAsACwAMAAwADAAMAA0ADgAPAA8ADQAKAAkACAAHAAQAAgAAAP//////////////////
/////wAAAAABAAEA//8AAAAA/v8AAP///f/8//z//P/8//z//P/8//z//P/8//z//P/8
//z//P/8//7//v/+//7//v/+//3//f/9//v/+//9//3/AAAFAAUAAQD//wUAEgAhADIA
PwBJAFUAVgBDACQABQDw/9//yf+x/6P/ov+d/5f/nv+v/77/0P/k//L/+f/9/wAAAwAD
AAMAAwAEAAMAAwAEAAQABgAHAAcABQADAAQABQAFAAcABwAHAAcACAAIAAgACAAGAAcA
BwAHAAkACQAJAAoACgAJAAkACQAJAAgABwAGAAcACAAJAAoACgALAAsACwALAAsACgAK
AAoACgAKAAoACgALAAsACwALAAsACwALAAsADAAMAAwADAANAA0ADQAOAA4ADQANAA8A
EAASABAADQANAA0ADAAQABEAEgAUABQAFAAUABQAFgAWABcAGAAXABYAFQAUABQAFQAV
ABMAEwAUABQAFQAUABQAEwATABQAFAASABIAEQARABEAEAAQAA8ADwAPAA8ADwAPAA8A
DwAOAA4ADgAPABAAEQATABEAEAAQAA8ADwAPAA4ADAAMAAwACwALAAkACAAIAAgACgAK
AAgACAAIAAgACAAHAAcABwAHAAcABQAFAAUABQAHAAcABwAHAAUABAAEAAMABgAHAAgA
CQAHAAcABwAHAAUABQAFAAUABwAHAAcABwAFAAYABgAGAAgACAAIAAgABgAGAAYABgAE
AAUABQAFAAgACAAIAAYABgAHAAgACAAGAAYABgAGAAcABwAHAAcACQAJAAkACQAIAAgA
CgAKAAcABwAHAAcACAAIAAcABgAGAAcACQAKAAkACAAHAAYACAAIAAgABwAFAAUABQAF
AAUABQAFAAUABQAFAAMAAwAFAAUABQAGAAYABQAFAAUABQAFAAUABQADAAIAAQD//wIA
AwAEAAUABAAEAAQABAAGAAgABQADAAYABAAEAAQABAACAAEAAQABAAMAAwADAAQAAgAE
AAQABAAFAAcABwAIAAsADQANAA4ADgAOAA4ADwAPAA8ADgALAAkACQAJAAkACAAGAAQA
AwAFAAUABQAFAAIAAQAAAP////8AAAIAAwABAAIAAgAAAAAA///9//z//P/8//z//P/+
//7//v/+//3//P/7//r//P/8//z//v/8//z//P/8//r/+f/5//n//f////3//f/+/wEA
AwAFAAMAAQAAAAMAFAAnADMAPQBEAEkARgAxAAoA7//h/9P/xf+2/6f/o/+q/7H/vv/K
/9L/2P/h/+3/9v/1//r/+//8//7//////wAAAAAAAAEAAQD/////AAABAAEAAQABAAEA
AQAAAAAAAAAAAAEAAwAEAAUAAwADAAMABAACAAEAAQABAAQABAAEAAQABAAEAAQABAAB
AAEAAAD//wEAAQAAAAAAAQACAAMABAAEAAUABQAFAAIAAQAAAP//AQACAAIAAgAAAAEA
AQABAAQABAADAAMAAwAEAAYABAACAAMABAAEAAMAAwADAAQAAgACAAIAAgACAAIAAwAE
AAQABAAEAAQABgAHAAcABQADAAIAAAD//wEAAgACAAMAAwACAP///v/+////AAAAAAIA
AQABAAEAAAD///7//f8AAAAAAQACAAQABAAEAAUAAwACAAIAAQADAAMAAgAAAAIAAgAB
AAEAAQAAAAAAAAABAAIAAQACAAAAAAAAAP////////////8BAAEAAQABAP//////////
AAAAAAEAAQD///////////3//f/9//3///////////8BAAEAAQABAAAAAAD///7///8A
AAEAAgAAAAAAAAAAAAAAAQABAAEAAgACAAIAAAAAAAEAAgACAAIAAgACAAIAAwADAAMA
AwADAAMAAwADAAIAAgAEAAQAAwADAAMAAwAEAAQAAwACAAEAAQACAAIAAAAAAAAAAAAC
AAIAAgABAAEAAQABAAEA//////////8BAAEA/////////////wAAAAD/////////////
//////3//P/7//n/+/8BAAUAAgABAAAA///+//7//f/9//3/////////AAD//wAA///+
////AQABAAIAAwAFAAUABgAIAAgACAAJAAcABwAGAAMAAAD///7//f/8//r/+P/3//n/
+f/5//n/+v/7//z//f/8//z//f/9//3//v/+//z/+//5//b/9P/2//b/9v/2//f/+P/5
//r/+v/6//r/+v/4//j/+P/6//r/+v/6//r/+v/5//n/+f/9//v/+//9/wAAAQD/////
/f/9/wYAFwAsAD0ARQBNAFQAUQA2ABMA+v/l/83/u/+r/6L/m/+b/6D/rf++/8j/1v/k
/+//9//6//v//f/9//3//v//////AAAAAAAAAQABAP////8AAAEAAQD///////////7/
/v/+//7///8BAAIAAwADAAMAAwAEAAIAAQABAAEAAgACAAIAAgACAAIAAgACAAIAAwAD
AAMAAwADAAIAAgACAAIAAgACAAIAAwADAAMAAwADAAMAAwABAAIAAgACAAIAAwADAAMA
BgAGAAUABQADAAQABgAEAAYABwAIAAgABwAHAAcACAAIAAgACAAIAAgACAAJAAoACgAK
AAoACgAKAAsACwAJAAoACgAJAAkACAAIAAcABwAIAAgABgAGAAcABwAHAAYABQADAAIA
AQACAAMABAAFAAQABAAFAAYABAAEAAQABQAFAAQABAADAAMAAwACAAAAAAAAAP////8B
AAAAAAAAAAAAAAD+//7//P/8//z/+//9//3//f/9//3//f/9//3//f/9//3//f/8//z/
/f/9//3//f/9//3/+//7//v/+//9//3//f/9//v/+//7//v//f/+//7//v/+//7//v/+
//7//v/+//7//P/9//3//f///wAAAQAAAP7///8AAAAAAgACAAIAAgACAAEAAAD//wEA
AQABAAEA/v/+/wAAAAD//////////wAAAAD///7//////wAAAAAAAAAAAAAAAP7//v/+
//3//f/9//3//f/9//3//f/9///////9//3//f/9//3//v/8//v/+//7//3//f/9//3/
/v/+//7//f/7//v/+//7//z//P/8//z//P/8//3//f/7//v/+v/6//r/+v/6//r//P/6
//3////+//3//P/7//r//P/7//v/+//5//n/+f/6//z//v/+//7///8BAAEAAgAEAAcA
CAAKAAgACAAIAAkACAAHAAUAAQD8//v/+v/5//n/+P/3//f/+f/5//n/+f/5//n/+f/5
//b/9v/3//f/+f/6//r/+P/6//n/9//2//X/9P/z//L/9P/0//T/9P/0//T/9P/0//T/
9P/0//b/9v/2//b/9v/2//X/9f/1//X/9f/1//f/+v/9//3/+//5////DgAhAC4ANQBD
AE8ATAA3ABgA+//k/9H/vf+n/5n/mP+R/4f/kP+n/7r/zP/e/+r/8f/1//j/+f/5//n/
+f/6//v/+//8//z/+//7//r/9//6//z//v////3//f/9//3//v/+//7//v/+////////
//3//f/9//7/AAD///////8AAAAAAAAAAAIAAgACAAIAAAABAAEAAQABAAEAAAAAAP7/
/v/+//7///8BAAIAAwADAAMAAwADAAMABAAEAAQAAgADAAMAAwAEAAQAAwADAAQABgAJ
AAgACAAJAAoACgALAAsACwAMAAoACgAKAAoADAAMAA0ADgAOAA4ADgAOAA4ADwAPAA0A
DQAOAA4ADwAOAA4ADQANAAwADAAKAAoADAANAA4ADgAOAA0ADQANAA0ADQANAA0ADQAM
AAwADAAKAAoACgALAAkACAAIAAcABwAHAAYABAACAAIAAQABAAEAAAAAAAAA/v/+//z/
/P/+//7//v/9/////////////f/9//3//f////////////z//P/9//3/////////////
/////////////////////////////////wAAAAAAAP7//v/+//7/AAAAAAAAAAACAAMA
AwADAAIAAgACAAAAAgADAAQABAACAAIAAgACAAEAAQABAAEAAgADAAQABQAEAAQABgAG
AAUABQAFAAUABAAEAAMAAgABAAEAAgACAAIAAgACAAIAAgACAAIAAQADAAMAAwADAAMA
AwADAAMAAQABAP////8BAAEAAQACAAIAAQABAAEA///////////+//7//v/9////////
////AAAAAAAAAAD+//7//////wEAAQAAAAAAAAAAAAAAAAAAAAAAAQABAAIAAgAAAAAA
AAAAAP7//f/9//3//v///wAAAgACAAQABAAEAAYACQAKAAwADQAPAA8AEAAOAAwACgAJ
AAgABwAFAAEA//////////8BAAAA/////wEAAQABAAEAAAD///7//f/+//7/////////
AAAAAP7//P/7//n/+P/4//j/+P/4//n/+v/7//z//v/+//7//v/9//z/+//8//7//v/+
//7//v/9//3//f/7//3///////7/AwAJAAkACQAFAAAACwAgADEAPQBFAEwAUwBKAC0A
CADz/+P/0//H/77/t/+x/67/tf/A/87/2v/k/+v/8//6//3/AAABAAIABAAFAAUABgAG
AAgACQAJAAcABQAGAAcABwAHAAcABwAHAAoACgAKAAoACAAJAAkACQAJAAkACQAKAAoA
CQAJAAkACgAKAAoACgAKAAoACgAKAAkACQAIAAcACAAJAAkACgAIAAgACAAIAAoACwAL
AAsACwALAAsACwANAA4ADgAOAAsACwAKAAkACwAMAAwADQAMAAwADQAKAAwADQAOAA4A
DwAPAA8AEAAOAA4ADgAOAA4ADgAPABAAEAAQABAAEAAQABEAEQAPAA4ADgANAA0ADgAO
AA0ADQAOAA4ADAAMAAoACQAIAAYACAAHAAcABwAJAAkACQAJAAoACgALAAwADAAMAAwA
DQANAAwADAALAA0ADQAMAAoACgAKAAkACQAKAAoACwAMAAwADAAKAAoACgAKAAoACQAJ
AAkACQAJAAkACQAJAAkACQAJAAkACQAKAAoACwALAAoACQAIAAcACQAJAAkACQAJAAkA
CQAJAAsACwALAAsACwAMAAwADAAKAAoACgAKAAwADAAMAAwACgALAAsACwAMAAwADAAK
AAwADQAOAA4ADAAMAAwADAALAAsACwALAA4ADwAQABEADgAOABAAEAARABEAEQARABAA
EAAPAA4ADQANAA4ADgAQABAAEAAQAA8ADgANAAsADQANAA0ADQANAA0ADQANAA8ADwAN
AA0ACwALAAsADAAMAAsACwALAAsACwALAAsADAAMAAwACwAKAAkACAAHAAkACgALAAwA
DAAMAA0ADQALAAkACgAKAAoACAAIAAgACAAKAAkACQAJAAsACwALAAwADwASABMAFAAT
ABUAFQAWABUAFwAXABgAFQAUABMAEwARAA8ADAAHAAcABwAHAAcABwAGAAUABQAHAAcA
BwAHAAcABwAHAAcACAAIAAkACQAJAAoACgAIAAYABQADAAIABAAEAAQABAAGAAYABgAG
AAYABgAGAAYABgAGAAYACAAGAAYABgAGAAgABwAHAAcABwAHAAcACQAKAA0ADwANAAsA
DQAWACkAPABLAFEAWQBgAFkAPAAZAAAA7f/d/8n/uf+0/7H/rf+y/8H/0P/a/+b/9P//
/wUACAAJAAsACwALAAwADwAPABAAEAAOAA8ADwANAA8AEAARABEAEQARABEAEQAQABAA
EAAQABIAEwATABMAFQAVABUAFgAVABMAEgARABQAFAAUABQAFAAUABQAFAATABMAEgAR
ABMAEwASABIAFAAUABQAFAASABMAEwATABEAEQARABEAEwAUABQAFAAUABUAFQAVABQA
FAATABMAFQAWABgAFgAWABcAGAAYABcAFwAXABgAGgAaABoAGgAaABoAGwAcABwAHAAc
ABwAHAAdAB0AGwAcABwAGwAbABoAGgAZABkAHAAcABoAGgAZABkAGQAYABgAFwAXABcA
GQAZABkAGQAaABoAGwAcABsAGgAZABkAGQAYABgAFwAZABkAGAAWABgAGAAXABcAFwAW
ABYAFgAWABYAFAAUABQAFAAUABMAEwATABMAEwAVABUAFQAVABUAFQAVABUAFAAUABUA
FQATABMAEwATABMAEwATABMAEwATABMAEwATABMAEwATABUAFgAWABYAFgAWABYAFgAW
ABYAFgAWABYAFwAXABcAGAAYABgAFgAYABkAGgAaABoAGgAaABoAGwAbABsAGwAZABkA
GQAZABYAFgAYABgAGAAZABoAGwAcABwAGwAaABkAGQAaABoAGAAYABgAGAAaABoAGgAZ
ABgAFwAWABUAFwAXABcAFwAZABkAFwAXABUAFQAVABYAFgAVABUAFQAVABUAFQAVABYA
FgAWABUAFQAVABUAFQAUABQAFAAUABQAFAAVABUAFQAVABQAFAAWABYAFgAWABQAFAAV
ABUAFAAUABYAFAAWABYAFwAXABcAFgAXABYAGAAYABkAGgAeAB4AHwAhACUAJgAmACUA
JQAkACMAIgAhACAAHwAeABwAGQAWABUAFAATABgAFgAWABYAFgAWABQAFAAUABQAFQAW
ABcAGAAYABgAGAAYABgAGAAYABgAFgAWABYAFgAUABQAFAAUABQAFAAUABQAFAAUABQA
FAAUAA==
         </WaveFormData>
      </LeadData>
      <LeadData>
         <LeadByteCountTotal>10000</LeadByteCountTotal>
         <LeadTimeOffset>0</LeadTimeOffset>
         <LeadSampleCountTotal>5000</LeadSampleCountTotal>
         <LeadAmplitudeUnitsPerBit>4.88</LeadAmplitudeUnitsPerBit>
         <LeadAmplitudeUnits>��V</LeadAmplitudeUnits>
         <LeadHighLimit>2147483647</LeadHighLimit>
         <LeadLowLimit>268435456</LeadLowLimit>
         <LeadID>V3</LeadID>
         <LeadOffsetFirstSample>0</LeadOffsetFirstSample>
         <FirstSampleBaseline>0</FirstSampleBaseline>
         <LeadSampleSize>2</LeadSampleSize>
         <LeadOff>FALSE</LeadOff>
         <BaselineSway>FALSE</BaselineSway>
         <ExcessiveACNoise>FALSE</ExcessiveACNoise>
         <MuscleNoise>FALSE</MuscleNoise>
         <LeadDataCRC32>1797351828</LeadDataCRC32>
         <WaveFormData>
/v/+//7//v8AAAAAAAD///7//f/8//v/+P/3//f/9//5//n/+f/5//f/9//3//f/9//3
//f/+P/4//n/+f/5//n/+P/4//n/+f/5//n/+P/2//j/+f/8//3/AAABAAgAFwAvAEgA
YgB8AJIAnACXAI8AjgCNAIAAYgA+AB0AAADa/7z/vv/Q/93/5f/y//n/+v8BAAQAAwAC
AAAA/v8AAAAAAAAAAAAAAAAAAP//////////AAD+//7//v/+/wAAAAAAAAAAAgACAAMA
AwABAAEAAgACAAIAAQABAAIAAAAAAAAAAAABAAEAAQABAAEAAwADAAMAAwADAAMAAwAE
AAQAAwADAAIAAgACAAIAAgACAAIAAgABAAEAAQABAAMAAwADAAMABQAFAAYABgAFAAUA
BwAHAAYABAAHAAgACAAJAAkACAAGAAYABwAHAAkACQAJAAoACAAIAAgACAAIAAgACQAJ
AAUABQAFAAQABAACAAIAAQADAAMAAgACAP//////////AgACAAIAAwADAAMAAwAEAAQA
BAAEAAQABQAGAAYABgAIAAgACAAIAAgACAAIAAgACAAIAAgACAAFAAQABAAEAAYABgAF
AAQAAgACAAMAAwABAAIAAgACAAQAAwADAAMAAQABAAEAAQACAAIAAwADAAMAAwADAAMA
AQABAAEAAQADAAQABAAFAAMAAwADAAMABAAEAAQAAwADAAQABQAFAAUABQAFAAUABQAF
AAYABgAFAAUABAAEAAQAAwADAAQABwAHAAcABwAGAAYABgAGAAgACAAIAAgACAAIAAgA
CAAIAAgACAAIAAcABwAHAAUABAAEAAQABQAFAAYABgAFAAUABQAEAAQABAAEAAQABAAE
AAQAAwACAAEAAQABAAAAAAAAAAAAAgAAAAAAAAAAAAEAAQACAAQAAgABAAAA///9//3/
/f/9/wAAAAD///7/AAABAAEAAgACAAEAAQAAAAAAAAAAAP7//v/+//7////+//7//v/8
//z//f/+/////////wAAAgACAAMAAwADAAQABAAFAAYACAAJAAoACwALAAkACQALAAsA
CQAJAAsACQAIAAgABQAEAAMAAwABAAEAAAAAAAAAAAAAAAAAAwAEAAQABAABAAAA///+
//v/+//7//v/+f/5//n/+f/5//n/+f/5//v/+//8//z//f/9//3//f/6//r/+//7//3/
+//6//z//P/7//z////+////BgAVAC0ARgBcAHgAkACgAJ0AkwCOAI8AhABuAEoAJQAG
AOL/vv+6/87/2//j//D/+//+/wMABgAHAAYABAACAAAAAAAAAAAAAAAAAAAA//8BAAEA
AQACAAIAAgACAAIAAgACAAIAAgACAAIAAwADAAEAAQACAAIAAwADAAQABgAEAAQABAAE
AAMAAwADAAMAAwAFAAUABQAFAAUABQAFAAQABAADAAMAAgACAAIAAgACAAIAAgACAAQA
BQAGAAcABQAFAAUABQAFAAUABgAGAAUABQAHAAcABgAEAAcACAAKAAsACwAKAAgACAAJ
AAkABwAHAAcACAAIAAgACAAIAAgACAAJAAkACQAJAAkACAAGAAQABAADAAMAAwACAAIA
AQABAAEAAQACAAIAAgADAAEAAQABAAIABAAEAAQABAAHAAgACAAIAAgACAAIAAgACAAI
AAgACAAKAAoACgAKAAcABgAGAAYACAAIAAcABgAEAAQABQAFAAMABAAEAAQABAADAAMA
AwADAAMAAwADAAIAAgADAAMAAwADAAMAAwADAAMAAwADAAQABAADAAMAAwADAAMAAwAE
AAQABAADAAMABAAFAAUAAwADAAMAAwAFAAUABgAGAAUABQAEAAQABgAFAAUABgAHAAcA
BwAHAAgACAAIAAgABgAGAAYABgAGAAYABgAGAAYABgAGAAYACQAJAAkABwAGAAYABgAH
AAUABgAGAAUABQAFAAQABAAGAAYABgAGAAQABAADAAIAAwADAAMAAgACAAIAAgAEAAIA
AgACAAIAAgABAAEAAgACAAEAAAD/////////////AAAAAP///v8AAAIAAgACAAIAAgD/
//7//v/+//z//P/9//7/////////AAACAAIAAwADAAMABAAEAAUABgAIAAkACgALAAsA
CQAJAAsACwAJAAkACAAFAAMAAgABAAAA/////wEAAQAAAAAA/v/+//7//v8AAAAA///+
//v/+v/5//j/9//3//f/9//1//X/9f/1//b/9//4//n/9//3//j/+P/3//f/9//3//b/
9v/3//f/9f/1//j/9v/2//n//v8BAPz/+/8EABsANQBQAGYAfgCSAJYAjQCHAIQAfwBq
AEgAJAAFAOL/wv+8/8r/1v/d/+f/8P/z//T/+//+//3//P/6//j/+v/6//r/+v/6//r/
+v/5//f/9//3//j/+v/6//r/+v/4//j/+P/4//j/+P/5//n/+//7//z//P/6//n/+f/6
//r/+v/6//r/+f/5//n/+f/4//n/+P/3//f/9//3//f/+f/6//r/+//7//r/+f/4//j/
+P/4//j/+f/5//n/+f/3//f/9//3//j/+f/7//z/+f/5//v/+//6//j/+//8//r/+//7
//r/+v/6//v/+//6//n/+P/4//n/+v/7//z//P/8//3//f/6//n/+P/2//b/9P/0//P/
8//z//L/8v/z//P/8//z//T/9P/0//X/8//z//P/9P/2//b/9v/2//n/+v/6//r/+v/6
//r/+v/9//7///8AAP7//v/+//7/+//6//r/+v/8//z/+//6//b/9v/3//f/+v/8//3/
/v/8//v/+//7//n/+f/5//n/+P/4//n/+f/5//n/+f/5//n/+f/5//n/+v/6//n/+f/7
//v/+//7//z//P/8//v/+//8//3//f/7//v/+//7//3//f/+//7///////7//v8AAP//
//8AAP///////////v/+//7//v8AAAAAAAAAAP7//v/+//7/AAAAAAAAAAACAAMABAAD
AP///v/9//3///8AAAAA//8AAAEAAQACAAIAAgACAAIAAAAAAP///v/7//v/+//6//3/
/v///wIAAQAAAP///v8AAP////8AAPz//f/+/wAAAAAAAAAA/f/8//z//P/6//r/+//8
//7///8AAAIAAwACAAIAAQADAAQABAAFAAYACAAJAAoADAANAAwADQAPAA8ADQANAAkA
BQACAAAAAAAAAAAAAQD//////v/+/wAAAAAAAAAA/v/+//3//P/9//z/+//6//v/+//7
//v/+v/5//j/9//5//n/+f/5//v/+//8//z//f/9//3//f/7//r/+v/5//X/8//4//r/
+P/9//7/+f/2////EAAhADUASgBeAHQAkACkAJkAfwBwAG0AXgA+ABoA+//g/9L/0v/U
/9r/5f/v/+7/7//0//v/AAACAAIAAQAAAP7//v/+//7///8AAAEAAQD///////8AAAIA
AgACAAIAAgACAAIAAgABAAAAAAD//wIAAwAFAAYABQADAAIAAgACAAIAAgACAP//////
////AAADAAQABQACAAEAAAD//wEAAgACAAMAAgACAAIAAgAEAAYACAAKAAgABwAGAAUA
BwAJAAsADQAPAA8AEAAQABEAEQATABMAEgAQABMAFAASABEADwAMAA4ADgAPAA8AEAAR
ABIAFAASABIAEgASAA8ADgAOAA0ADAANAA4ADgAQAA4ADgANAAwACwAJAAgACQAJAAkA
CQAJAAgABwAHAAoACwAMAA4ADgAOAA4ADgASABQAFQAWABYAFgAWABYAEwASABEAEAAR
ABIAEwAUABUAFAAUABQAFgAWABUAFAAQABAAEQARAA8AEAAQABAAEgARABEAEQAPAA8A
DwAPABAAEAARABEADwAPAA8ADwAPAA8ADwAPAA4ADgANAA0ADwAPAA8ADwASABIAEgAR
ABAAEAAQAA8ADgANAAwACwAMAA0ADwAQABEAEQAQABAAEgARABEAEgAQAA8ADgANABAA
EAAQABAADQAMAAsACgALAAwADQAOABAAEAAQABAAEQARABEADwAMAAoACAAHAAoADAAN
AA0ADQANAAwADAAMAAwADAAMAAoACgAJAAgABQAFAAUABAAGAAYABgAIAAwADAAIAAcA
BgAFAAQABAAEAAUABgAGAAYABwAIAAgABwAGAAYACAAIAAkACQAMAA4ADwARAA8AEAAQ
ABAAEQARAA8ADwANAA0ACwALAAkABQACAAAAAwAEAAUABwAGAAUAAwACAAQABAAEAAQA
AQAAAP7//P/9//z/+//6//v/+//7//v//f/9//3//f/7//v/+//7//v/+//8//z//P/7
//r/+f/5//r//P/9///////8//r/+P/5//z///8AAP///v8JACEAOgBQAGYAfACSAJ0A
lQCIAH0AcgBgAEQAJQAEAOL/zP/K/9b/3f/f/+L/6f/u//P/+P/9//7//v/+/wAAAAAA
AAAA///+//3/+//7//v/+//8//7//v/+//7//v/+//7//v/+//7///////////8AAAAA
/v/9//3//v/8//z//P/8//z//f/+/////v////7//f/7//v/+//7//7//v/9//3//v/+
//7//v/8//z//P/8//z/+//6//n/9v/1//T/8//x//H/8v/y//L/8//2//f/9v/0//f/
+P/3//f/9v/0//b/9v/3//f/9//3//f/+P/3//b/9f/0//T/9P/1//X/9f/1//X/9P/0
//L/8v/x/+//7//u/+7/7//v/+//7//u/+7/7v/v/+//7//v//D/8//0//X/9v/3//j/
+P/4//n/+v/7//z//P/8//z//P/7//r/+f/4//j/+P/5//r/+v/6//n/+P/2//b/9//3
//f/+P/4//j/+P/3//f/9//3//f/9//3//j/+P/5//n/9//3//f/9//1//X/9f/1//b/
9v/1//X/9//3//f/9//4//j/+P/3//f/+P/5//n/+f/5//n/+f/5//n/+v/6//v/+//6
//r/+v/5//n/+v/7//v/+//7//r/+v/6//r/+//8//3//v/8//z//P/8//r/+v/6//r/
/P/9//7//f/6//r/+v/7//v//P/8//v/+//7//r/+v/4//j/+P/4//n/+v/6//r/+f/5
//n/+P/2//b/9v/4//j/+P/4//j/9v/1//X/9v/4//f/9v/1//f/+f/3//b/9v/2//b/
9v/3//b/9v/2//b/9v/3//j/9//3//f/+P/4//j/+f/5//3//v/+//////8AAAAAAAAB
AAEA/////wEAAQD//////P/5//f/9v/2//b/9v/3//n/+f/4//j/+P/4//j/+P/4//j/
9//2//P/8v/x//D/7//v/+//7//x//H/8f/x//D/7//u/+3/7//v//D/8P/x//H/8f/x
//D/8P/x//H/8f/z//L/8v/w//H/9P/1//T/9f/+/w8AJwA+AFYAcACKAJgAlQCJAIQA
gQB2AF4APAAbAPr/1v+0/7L/xv/R/9v/6P/v//L/9f/6//r/+v/5//j/+P/4//j/+P/4
//j/+P/3//b/9f/0//T/9v/2//b/9v/2//b/9v/2//b/9v/3//f/9//3//j/+P/6//n/
+f/6//r/+v/6//r/9//3//f/9//5//v/+//7//n/+f/5//n/+v/6//n/+f/6//r/+v/6
//r/+v/6//r/+f/5//n/+f/5//n/+f/5//n/+f/6//r/+//7//3//f/8//r//f/+//z/
/f/9//z//v/+//////8BAAEAAQACAAAAAAAAAAAA/v/+///////////////+//7//P/8
//v/+//7//r/+v/5//n/+f/5//j/+P/4//n/+f/5//n/+v/8//z//P/8//3//v/+//7/
AAAAAAAAAAD+//7//v/+//z//P/8//z//f/8//z//P/8//z/+//6//j/+P/5//n/+//8
//z//P/6//n/+f/5//n/+f/5//n/+P/4//n/+f/5//n/+f/5//v/+//7//v/+v/6//n/
+f/5//n/+f/5//r/+v/6//n/+f/6//v/+//5//n/+f/5//v/+//8//z//f/9//z//P/8
//v/+//8//3//f/9//3/AAAAAAAAAAD+//7//v/+/wAAAAAAAAAA/v/+//7//v//////
///9//7//v/+//////8AAAAA///9//3//P/8//z//P/8//z//P/8//v/+v/5//n/+f/4
//r/+v/6//z/+v/6//r/+v/6//n/+f/6//r/+f/4//f/9//3//f/9//4//j/9//2//b/
9//3//j/9//4//j/+P/4//j/9f/0//T/9P/0//T/9f/2//n/+f/5//r//P/8//3//f//
/wAAAAABAP//AAAAAAAAAgADAAIAAwABAAEA//////7/+//5//j/9v/2//b/9//5//n/
+P/4//r/+v/6//r/+f/4//b/9P/1//T/8//y//H/8f/x//H/7//v/+//7//x//H/8f/x
//H/8f/y//L/9f/1//X/9f/0//T/9f/1//P/8//y//L/8v/1//j/9//4//3/CgAbADMA
TABmAIAAlgCYAI8AiQCKAIUAcABQADAAEwDy/8r/tv++/87/2f/l//D/9//6//v//v//
//7//P/6//r/+v/6//r//P/8//z/+//4//f/9v/2//f/+P/5//r/+v/6//r/+v/4//j/
+f/5//v/+//8//z//P/7//v//P/6//r/+v/6//r/+//8//3/+//9//3//f/9//3//f/9
//z//P/7//v//P/8//z//P/8//z//P/8//3//f/9//3//f/9//3//f/7//v//P/8//z/
/f8AAAEA/f/6//z//P///wEAAgACAAQABAAFAAUABwAHAAcACAAFAAQAAwACAAIAAgAD
AAMAAwADAAMAAgACAAAAAAD//wEAAQAAAAAA///////////+//7//v////3//f/9//7/
AgACAAIAAgAFAAgACgAMAAkACAAHAAYACAAIAAgACAAKAAoACgAKAAgABgAFAAQABgAG
AAUABAADAAQABgAHAAUABgAGAAYABAADAAMAAwAGAAcACAAJAAYABAADAAEABAAFAAYA
BwAHAAcABwAHAAYABgAFAAUABwAHAAcABwAGAAYABgAFAAUABgAHAAcACQAJAAkACQAI
AAcABwAGAAgACQAJAAoACgAJAAkACgAJAAkACQAJAAwADAAMAAwADAAMAAwADAAOAA4A
DgAOAA0ADAALAAoACQAJAAkABwAJAAoACwANAAsADAAMAAsADAANAA0ADgALAAoACQAI
AAgACAAHAAYACAAJAAoACgAKAAoACgAMAAsACgAJAAgADQAPABIAFgAUABEADgALAA0A
DwARABMAEwASABAADgAWABUAEQAQABQAEwASABEAEAAPAA4ADgAOAA4ADgAPABAAEQAR
ABEAEgAUABQAFQAVABkAGgAaABsAHQAeAB4AHgAdAB0AGwAbABkAGQAXABcAGAAVABMA
EgAUABQAFAAVABIAEQAPAA4AEQASABMAFAATABIAEAAOAA0ADAALAAoACQAJAAkACQAK
AAsADAANAAsACQAHAAUABwAJAAwADgAOAA0ADAALAAoACgALAAsABwANABAADAAKAAkA
DgARABIAEQAOABMAKQBEAFYAbACCAJQApQCnAJIAgwCCAHQAXAA5ABIA9v/g/9b/4P/v
//H/8v/3/wQACQACAAgACgALAAwADQAOAA8AEAAQABAAEAAPAA0ADQANAA4ADgAOAA4A
DgAOAA4ADgAOAA8AEAASABMAEgARABEAEAAOAA0ADQAOABAAEAAQABAAEQARABEAEQAP
AA8ADQALAAoACwAMAA0AEAAQAA8ADwASABIAEgASAA8ADgANAAwADwAPAA8ADwAPAA8A
DwAPAA8ADwAQABAADwAPABEAEQAOAAwADwAQABAAEQARABAAEAAQABEAEQAPAA8ADwAQ
ABAAEAAQABAAEgASABMAEwAQAA8ADgAMAA8ADgAPAA8ADQANAAwADAANAA0ADQANAAwA
DAAMAA0ADAALAAoACgANAA4ADwAQABMAFAAUABQAEwASABEAEAASABIAEgASABIAEgAS
ABIADwAOAA4ADgAPABAAEAAQAAwADAANAA0ADAAMAAsACgAMAAsACwALAAkACQAJAAkA
CAAIAAkACQAJAAkACQAJAAgABwAGAAUACAAIAAcABwAHAAcABwAHAAcABgAFAAMABgAI
AAoACwAKAAkACAAHAAkACQAKAAoACQAJAAgACAAKAAkACQAKAAkACQAJAAkACgAKAAoA
CgAMAAwADAAMAAwADAAMAAwACgAKAAoACgAJAAkACQAHAAYABgAGAAcABQAGAAYABQAH
AAcABgAGAAQABAAEAAQAAgACAAEAAAAAAAEAAgACAAAAAAAAAAIAAAAAAAAAAAAAAP//
//8AAP///f/7//n/+/8BAAUABAABAAAA///+//3//P/8//z//v/+////AAAAAP///v/+
/wAAAAABAAEAAwAEAAQABQAHAAgACAAIAAcABwAFAAUABAADAAAA//8AAP3/+//6//z/
/P/8//3//f/9//z//P/8//z//P/8//z//P/7//r/9//2//X/9P/1//X/9f/1//f/9//3
//f/9//3//f/9//1//X/9v/2//f/9//3//f/9v/2//f/9//5//f/9v/2//b/9//6//v/
/P/9/wQAGQAzAE4AZAB8AJIAoACbAI0AiACBAGwAUgAyAA8A7v/Q/7z/wv/S/9f/3f/o
/+//9P/3//r//P/8//v/+v/6//r/+v/6//r/+v/6//n/+f/5//n/+v/4//j/+P/4//b/
9v/2//b/9//4//r/+//7//v//P/8//r/+f/5//r//P/8//z//P/7//v/+//7//n/+//7
//v/+f/5//n/+f/6//r/+f/5//r/+v/6//r/+v/6//r/+v/5//n/+f/5//v/+//7//v/
+//7//z//P/5//n/+//7//z/+v/9//7//f/9//z/+v/8//z//f/9//v/+//7//z//v/+
//7//v/9//z//P/7//n/+f/5//j/+v/4//j/9//5//n/+P/4//n/+f/5//n/9//2//X/
9f/3//f/9//4//j/+P/4//j/+v/8//3//v/+//7//v/+//7//v/+//7//P/8//z//P/7
//r/+v/6//r/+v/5//j/9v/2//f/9//3//j/+P/4//j/9//3//f/+f/5//n/+f/2//b/
9//3//X/9f/1//X/9f/1//X/9f/4//j/9//3//X/9f/1//X/+P/4//j/9//3//j/+f/5
//n/+f/5//n/+P/3//f/9v/4//n/+f/6//r/+f/5//r/+//7//v/+//6//r/+v/6//r/
+v/6//r/+P/4//j/+P/6//r/+v/6//v/+//7//n/+v/6//r/+//7//z//P/7//n/+f/4
//j/+P/4//j/+P/4//j/9//2//b/9//4//j/9v/2//b/+P/2//b/9v/2//b/9f/1//b/
+P/3//b/9f/z//P/8//z//b/9v/1//T/9P/1//X/9v/2//X/9f/0//T/9P/0//X/9f/z
//X/9//2//T/9P/0//T/8//y//L/8v/w//D/8f/y//T/9f/2//j/+P/4//n/+f/8//7/
//8BAP//AAAAAAAAAAD///z/+//6//n/9v/1//X/8//y//L/9P/0//T/9f/1//X/9P/0
//L/8v/y//L/8//0//T/9P/z//L/8f/w/+3/7f/t/+3/6//r/+v/6//r/+v/6//r/+v/
6//s/+z/7//v/+//7//u/+7/7//v/+//7f/s/+7/7v/v//L/8//0//v/CAAfADcATgBq
AIQAlACWAI8AiwCIAIMAbgBOACoACQDm/77/rP+4/8z/1//h/+r/8f/2//n/9v/2//b/
9f/0//T/9P/0//T/8v/y//L/8f/y//P/9P/2//X/9P/z//L/9P/0//T/9P/0//T/9f/1
//P/8//0//T/9v/1//X/9v/2//b/9v/2//f/9//3//f/9v/3//b/9f/1//X/9f/1//T/
9P/z//P/9v/2//b/9v/2//b/9v/2//f/9//3//f/9//3//f/9//1//X/9v/2//b/9//6
//v/+v/4//v//P/6//v/+//6//r/+v/7//v//f/9//3//v/+//7//v/+//z//P/9//3/
/f/9//3//P/8//r/+v/5//f/9//2//b/9v/3//j/+f/4//j/+P/5//v/+//7//z//f/8
//v/+v/7//z//P/8//7//v/+//7//v/+//7//v/9//z/+//6//n/+P/4//j/+P/4//f/
9v/1//b/+P/5//f/+P/4//j/9v/1//X/9f/2//f/+P/5//f/9v/2//X/9v/3//j/+f/7
//v/+//7//z//P/7//v/+v/5//j/9//6//r/+v/5//n/+v/7//v//f/9//3//f/+////
AQACAAEAAQAAAAAAAgABAAEAAgAAAP///v/9/wAAAAAAAAAAAwAEAAUABgAEAAQABAAE
AAQABAAEAAQABQAFAAUAAwACAAIAAgADAAUABgAGAAUABQAFAAQABAAEAAQABAAEAAUA
BgAGAAYAAwADAAMAAgADAAQABQAIAAYABgAGAAYABQADAAIAAgAEAAMAAgABAAIAAwAE
AAUACAAIAAcABgAFAAUABAAEAAUABQAGAAYABAAEAAQABQAHAAcACQAJAAkACgAJAAgA
BwAGAAMAAgACAAIABQAGAAgACgALAAsACwAMABAAEAARABEAFQAWABYAFwAVABQAEgAQ
ABAADwAMAAsADAANAAwADQAOAAsACQAIAAoACgAKAAsACQAJAAgACAAKAAoACgAKAAwA
DAALAAoABwAGAAUABAADAAMAAwADAAQABQAGAAcACAAJAAoACwAJAAcABgAEAAYABwAI
AAkACAAIAAkACQAHAAkADAAIAAQABwAOABUAGAATAA4AGwAzAEgAXAB0AIoAoACrAKMA
kgCLAIIAcABYAD8AIgD+/+D/1v/g/+3/9f/6////BAAHAAoADgAQABEAEgAQABAAEAAQ
ABEAEgATABMAEQARABEAEgASABIAEgASABQAFAAUABQAFAAUABUAFQAVABUAFgAWABQA
EwATABQAFgAWABYAFgAVABUAFQAVABQAFQAUABMAEgATABQAFQAUABQAEwATABYAFgAW
ABYAFgAWABYAFgAYABkAGgAbABgAFwAWABUAFgAXABkAGgAYABcAGAAXABcAFgAaABwA
GgAbABsAGgAbABwAHgAfAB4AHQAcABwAHAAcABwAHAAcABwAHQAdABkAGQAZABgAGQAY
ABkAGQAZABkAGAAYABUAFQAVABUAFgAWABYAFwAVABUAFQAWABoAGgAaABoAGwAcABwA
HAAeAB4AHgAeACAAIAAgACAAHwAeAB0AHAAeAB4AHwAgAB8AHgAcABoAGQAaABwAHQAb
ABwAHAAcABoAGQAZABkAGQAZABkAGQAaABoAGwAbABkAGQAZABkAGwAbABsAGwAaABoA
GQAZABsAGwAbABsAGgAaABoAGQAZABoAGwAbABsAGwAbABsAGQAZABoAGgAbABsAGgAa
ABwAGwAbABwAGwAbABsAGwAbABoAGQAYABoAHAAeACAAHwAeAB0AHAAeAB4AHgAeAB0A
HQAdABsAHAAcABwAHQAbABwAHAAbABkAGQAYABgAGgAaABoAGgAaABoAGQAYABgAGQAa
ABoAGAAYABgAGgAYABgAGAAYABoAGQAZABoAGgAZABgAFwAWABUAFAATABUAFgAWABYA
FgAXABcAGAAZABcAGAAYABQAFAAUABQAFAAVABQAFAAUABQAFAAVABYAGAAZABoAHAAe
AB4AHwAfACEAIgAiACMAIAAgAB8AHgAcABsAGAAXABkAGQAXABcAFwAVABQAFAAUABQA
FAAVABcAFwAWABYAFAAUABQAFAAUABQAEwASABEAEAAPAA4ADwAPAA8ADwAPAA8ADwAP
AA8ADwAPAA8ADwAPABAAEAARABEAEQARABIAEgATABMAEQAPAA4AEAAQABMAFgAZABgA
GQAmADsAVQBsAIAAlgCuALoAsQClAJ4AlQCCAGYAQgAlAAgA5v/W/+T/8v/3//3/CAAP
ABIAFQAYABwAHAAbABoAGgAaABoAGgAaABoAGgAZABkAGQAZABoAGgAaABoAGgAaABoA
GgAaABwAHAAdAB0AHwAfACAAIAAfAB0AHAAcAB4AHgAeAB4AHQAdAB0AHQAbAB0AHQAd
ABsAGwAbABsAHgAeAB0AHQAeAB4AHgAeAB0AHAAbABoAHQAdAB0AHQAdAB0AHQAdAB0A
HQAeAB4AHQAdAB8AHwAgAB4AIQAiACAAIQAhACAAIgAiACMAIwAjACMAIwAkACQAJAAk
ACQAIgAiACMAIwAjACMAIwAiACAAHgAeAB0AHgAfAB8AIAAdAB0AHQAdAB4AHgAeAB8A
HwAfAB8AIAAkACQAJAAkACUAJgAmACYAKAAoACgAKAAoACgAKAAoACgAKAAoACgAJwAm
ACYAJgAmACYAJQAkACQAJAAlACUAIwAkACQAJAAmACUAJQAlACUAJQAlACUAJgAmACcA
JwAlACUAJQAlACUAJQAlACUAJgAmACUAJQAlACUAJQAlACgAKAAoACcAJQAmACcAJwAp
ACkAKQApACkAKQAqACoAKQApACgAKAApACkAKgAsACsAKwArACsALgAuAC4ALgAuAC4A
LgAuACwALAAsACwALQAuAC8AMAAvAC8ALwAtACwALAAsAC0ALQAuAC4ALQAtAC0ALAAs
ACoAKgAqACoALAAsACsAKgAqACsALAAsACoAKgAqACwALAAsACwALAAsACsAKwAsAC4A
LQAsACsAKwArACsAKwAsACwAKwAqACoAKwArACwAKwArACwALAArACwALQAvAC4ALQAu
AC0AKwAtAC0ALAAtACwALQAvAC0ALQAwADAAMwAzADMAMwA2ADcAOAA5ADsAPQA+AD8A
PwA+AD0APQA6ADoAOQA4ADMAMwA0ADQAMgAyADQAMgAyADIAMgAyADAAMAAwADAAMwA0
ADUANgA2ADYANgA2ADQANAA0ADQAMgAyADIAMgAxADAALwAuADAAMAAwADAAMAAwADAA
MAAyAA==
         </WaveFormData>
      </LeadData>
      <LeadData>
         <LeadByteCountTotal>10000</LeadByteCountTotal>
         <LeadTimeOffset>0</LeadTimeOffset>
         <LeadSampleCountTotal>5000</LeadSampleCountTotal>
         <LeadAmplitudeUnitsPerBit>4.88</LeadAmplitudeUnitsPerBit>
         <LeadAmplitudeUnits>��V</LeadAmplitudeUnits>
         <LeadHighLimit>2147483647</LeadHighLimit>
         <LeadLowLimit>268435456</LeadLowLimit>
         <LeadID>V4</LeadID>
         <LeadOffsetFirstSample>0</LeadOffsetFirstSample>
         <FirstSampleBaseline>0</FirstSampleBaseline>
         <LeadSampleSize>2</LeadSampleSize>
         <LeadOff>FALSE</LeadOff>
         <BaselineSway>FALSE</BaselineSway>
         <ExcessiveACNoise>FALSE</ExcessiveACNoise>
         <MuscleNoise>FALSE</MuscleNoise>
         <LeadDataCRC32>2720186366</LeadDataCRC32>
         <WaveFormData>
CAAIAAgACAAKAAoACQAJAAYABQAEAAMAAAAAAP////8AAAAAAQABAAEAAgACAAAAAAAB
AAEAAQACAAIAAgACAAAAAAAAAAEAAgACAAEAAgD///3//f///wIABwAKAA8AGwAwAE0A
bACKAKkAwgDXAOsA/wAOAQYB6gC/AI0AXgAsAPz/7P/6/wEA//8CAAcABgALAA0ADAAL
AAgABwAGAAYABgAFAAUABQAFAAUAAwADAAQABAADAAMAAwADAAMAAwADAAMAAwAEAAUA
BQAEAAQABQAGAAQAAwACAAIAAgACAAEAAQADAAMAAwADAAQABAAEAAQABAAEAAMAAwAF
AAUABQAFAAMABAAEAAMAAwAEAAQABAAEAAQAAwADAAMAAwADAAQABgAGAAYABgAEAAQA
BQAFAAUAAwAFAAUABQAFAAUABQAFAAQABAAFAAUABQAFAAUABQAEAAQABAADAAMAAwAD
AAIAAQABAAAAAAAAAP///v/7//v/+//7//v/+//7//v/+//9//3//f/7//v//v///wAA
AQABAAMAAwAFAAkACQALAAgACgAKAAoACgAKAAsACwAMAAwACwALAAoACgAKAAoACgAK
AAoABgAGAAYABgAHAAcABwAHAAkABwAHAAgACQAJAAgABwAHAAcABwAHAAgACAAHAAcA
BgAGAAYABgAIAAgACQAJAAkACQAHAAcACAAJAAkACAAIAAgACAAIAAgACAAIAAgACQAJ
AAkACgAKAAoACQAIAAYABgALAAsACwALAAsACwAIAAgACgAKAAkACQAJAAkADAAMAAwA
DAAMAAoACQAJAA0ACwALAAsACQAJAAoACgALAAsACwALAAsACgAKAAoACwALAAoACgAI
AAcABwAGAAYABwAHAAcABQAFAAYABgAGAAYABgAGAAcABgAGAAYABgAGAAQABAADAAMA
BAAGAAYABAAEAAQABgAEAAYABgAGAAkACAADAAYABAAEAAQABAAEAAQABgAFAAUAAwAB
AAIAAgAEAAUABQAFAAUABQAGAAYACQAHAAkACQAJAAoACwANAA4ADQANAA0ADQANAA4A
DwAQABAADgANAAwACQAJAAgABwAGAAYABgAGAAQABAAEAAQABwAHAAgABgAFAAQAAwAC
AAAA/////wAA/v////////8AAAAA/v/+/wEAAQABAAIAAgACAAIAAgAAAAAAAQABAAIA
AAD+///////7//v/AAADAAQACQAVACoAQwBgAH4AnwC8ANEA4wD1AAQBAgHsAMUAkwBk
ADQAAADo//T////9/wIABQAGAAsADwAOAA0ACgAJAAcABgAFAAMAAQABAAEAAQABAAEA
AgACAAMAAwADAAMAAwADAAMAAwADAAQABQAFAAIAAgADAAQABQAFAAUABgAGAAYABQAF
AAQAAwACAAEABAAEAAQABAAEAAQAAwADAAMAAwADAAMAAgACAAEA/////wAAAAAAAAEA
AgACAAMAAQABAAEAAgACAAIAAgACAAAAAAABAAEA///9//////8AAAEAAgADAAEAAAAA
AAEA//////////////7//v/+/////////////v/9//3//P/6//r/+f/4//f/9//3//f/
9//3//f/9//3//n/+f/5//f/9//6//v//P/9//3//////wEABQAFAAcABAAGAAYABgAG
AAYABwAJAAoACgAJAAcABgAGAAYACAAIAAgACAAEAAQABAAEAAUABQAFAAUABQADAAMA
BAAFAAUABAADAAUABQAFAAUABgAGAAUABQAEAAQABAAEAAQABAAFAAUABQAFAAMAAwAE
AAUABQAEAAQABAAEAAQAAgACAAIAAgAFAAUABQAGAAYABgAFAAQABAAEAAkACQAHAAcA
BwAHAAYABgAIAAgABwAHAAcABwAIAAgACAAIAAoACAAHAAcACwAJAAkACQAHAAcACAAI
AAcABwAHAAcABwAGAAYABgAGAAcABwAIAAgABwAHAAYABAAFAAUABQAFAAUABgAGAAQA
BAAEAAQABQAEAAQABAAEAAQAAgACAAEAAQACAAQABAACAAIAAgAEAAYABAAEAAQABAAC
AAEAAQD///3//v/+/wAAAwADAAMAAwADAAQABAAHAAUABwAHAAcACQAJAAoACgANAA0A
DQANAA4ADgAOAA4ADQAKAAgABgAEAAUABQAFAAYABgAGAAYABAAEAAQABAAFAAUABgAE
AAEAAAD///7//P/7//v//P/6//v/+//7//7//v/8//z/+//7//v//P/8//z//P/8//z/
/P/9//3/+v/4//j/9//1//f///8IAAcABAAJABkANABPAGgAhgClALwAzwDjAPEA8gDe
ALoAiwBfADIAAgDs//L/+v/3//v//P/5//r///8DAAIAAQD+//3/+v/6//r/+f/7//v/
+//7//n/+f/6//r/+//7//v/+//7//v/+//7//n/+v/7//v/+v/6//v//P/+//3//P/8
//z//P/7//v/+//7//v/+//7//r/+f/4//r/+v/5//n/+v/7//z//f/7//z//P/7//n/
+v/6//r//P/8//v/+//5//n/+f/6//z//P/8//z/+v/6//v/+//5//f/+f/5//n/+f/5
//n/+//6//r/+//4//f/9v/1//b/9v/3//j/+f/5//n/+f/3//X/9P/y//L/8v/x//D/
8f/x//H/8f/x//H/8f/x/+//8f/x//H/8f/x//T/9f/1//X/9P/1//b/+f/+/////v/6
//v/+v/9//7///8BAAMABAAEAAMAAgAAAP///v/+//7//v/+//z//P/8//z//v///wAA
AQD///3//f/+//3//f/8//v/+//7//v/+//+//7//f/9//z//P/8//z//P/8//3//f/9
//3/+//7//z//f/9//z//v/+//7//v/8//z//P/8//v/+//7//z//v/+//3//P/6//r/
//////7///8AAAEA///+/////v/7//v/+//7//z//P/8//z//P/6//n/+f/9//3///8B
AP///f/8//r/+//7//v/+//8//z//f/+//3//f/8//z//v/9//3//P/6//n/9//1//b/
9//5//r//P/8//z//P/9//z//P/8//j/9v/2//n/+v/7//z/+//5//j/9f/1//b/9v/4
//r/+//8//3//P/8//v//f/9//////////////8AAAAAAgADAAQABQAGAAYABgAGAAIA
/v/7//j/+v/7//v/+//7//r/+f/4//r/+v/6//r/+P/3//f/9P/z//L/8f/w//P/8//0
//b/8//z//L/8f/0//T/8v/y//P/8//z//T/9P/0//T/9P/0//T/9f/1//L/7P/u/+3/
6//v//X/8v/v//b/AwARACQAOQBUAHIAlwC8AM8AzQDJAMwAwgCcAG0AQQAYAPb/7P/w
//D/8//3//T/7//w//X/+f/7//v/+f/5//X/9P/z//H/8v/z//T/9f/z//P/9P/0//b/
9//4//n/+P/3//b/9f/y//L/8v/x//L/9P/3//r/+f/3//X/9P/y//L/8f/x/+//7//v
/+//8v/0//b/+P/2//T/8f/v//L/8//0//X/8//0//T/8//1//j/+v/8//j/9v/z//H/
8f/x//H/8v/y//L/8v/y//X/9v/4//n/9//1//f/9//1//P/8f/v//H/8P/w//H/8//1
//f/+f/3//b/9v/2//P/8f/v/+3/7//v//D/8P/y//L/8f/w/+z/6//q/+n/6v/r/+z/
7f/p/+v/6//r/+7/7//z//X/8//z//L/8//0//f//P/9//3/+v/8//z/+//6//n/+f/7
//z//P/7//3//P/8//z//P/8//z//P/4//j/+P/4//v/+//7//v/+//5//n/+v/5//n/
+P/3//j/+f/6//v/+//6//j/9//2//b/9v/2//b/9v/3//f/+P/5//j/+f/8//3//f/8
//n/+P/3//b/+P/4//j/+P/7//v/+//8//z//P/7//r/+f/6/wAAAQD+//3//P/7//v/
/P///wAA/f/7//n/9//7//z//f/+/wAA/v/9//3/AQD////////9//v/+v/4//r/+//8
//3//f/8//z//P/8//3//f/+//3/+//6//j/9v/3//f/9//5//n/+v/6//z//P/8//v/
+v/5//j/+v/5//n/9//3//j/+P/6//n/+f/5//n/+//8//z///8BAAMAAwADAAUABQAG
AAYABQAFAAUABQACAAIAAgACAAAA/P/5//b/+f/7//z//f/9//z/+//6//r/+v/6//r/
9//1//T/8P/w//D/8P/w//L/8f/x//L/9P/1//X/9f/0//T/8v/y//P/8//z//T/8v/y
//L/8v/0//T/9f/1//j/9v/0//H/7f/r/+//8v/3//b/8//9/xQALQBIAGQAgwCgALsA
zQDdAOYA5gDWALUAhwBYACgA/P/u//b/9//x//L/8//y//P/9//6//v/+v/7//r/+v/6
//n/9//3//f/9//z//P/9P/0//b/9//4//n/+f/5//n/+f/3//j/+f/5//j/+P/5//r/
+P/3//b/9v/2//b/9f/1//b/9//4//n/+P/4//j/+P/2//b/9f/1//f/9//3//f/9//4
//j/9//1//b/9v/2//b/9v/1//X/9v/3//j/+v/3//b/9f/0//b/9v/3//f/9//1//f/
9//1//X/9f/1//f/9v/2//f/9//3//f/9//1//T/9P/0//H/8f/x//H/8v/x//H/8P/y
//L/8f/w/+7/7f/s/+v/7f/t/+3/7f/r/+3/7f/t/+3/7f/w//H/9P/1//X/9//1//f/
+//7//z/+v/9//7/AAAAAAAAAQAAAAAA///9/////v/+//7//P/8//z//P/8//z//P/8
//3//f/9//3//f/7//v//P/9//3//P/7//3//f/9//3//v/+//3//f/9//z/+//6//r/
+v/7//v//f/9//v/+//8//3//f/8//7//v/+//7//v/+//7//v////////8AAAAAAAD/
//7//P/8/wEAAQD///////////7//v8AAAAAAAABAAIAAwADAAIAAQAAAAAA/v/9//3/
AgABAAIAAwACAAEAAQAAAAEAAQABAAEA///+//7//v/9//3//P/8//3//f/+//7//v//
///////+//3//f/8//7//v/+//7//f/8//z//P/+//7//P/8//3//f/+//z//P/8//z/
/P/+//3//f/7//v//P/8//7//f/9//3//f/7//z//P///wEAAwADAAMABQAFAAYABgAF
AAUABQAFAAYABgAGAAYAAwAAAP7//P/8//3//f/9/wAAAAAAAAAA/v/+//7//v/+//3/
/f/6//n/+P/3//b/+P/3//f/+P/2//f/9//3//b/9v/0//T/9f/1//X/9v/2//b/9v/2
//j/+P/5//n/+P/4//j/9f/z//H/9f/4//v//P8DAA8AJAA/AF4AfACdALoAzwDfAPEA
/AD6AOIAuQCJAFoAJgD0/+L/7v/1//X/+P/7//r//f8BAP/////9//3//P/8//z/+//7
//v/+//7//f/9//4//j/+f/5//n/+f/5//n/+f/5//n/+v/7//v/+P/4//n/+v/8//v/
+v/6//z//P/7//v/+v/5//j/9//6//r/+v/6//r/+v/5//n/+f/5//n/+f/5//r/+v/5
//n/+v/6//r/+v/6//n/+f/7//v/+//8//r/+v/6//r/+v/6//v/+//7//n/+//7//v/
+//7//v/+//6//r/+//9//3//f/9//3//P/8//z/+f/5//n/+f/6//n/+f/4//b/9v/1
//T/8//z//P/8//1//X/9f/1//P/9f/1//X/9f/1//j/+f/4//n/+f/7//v//f8BAAEA
AwAAAAIAAgAAAAAAAAABAAEAAgACAAEAAwACAAIAAgABAAAA///+//7//v/+//7/////
//////////3//f/+///////+//3////////////+//7//f/9//7//v/+//7//v/+////
/////////f/9//7///////7//v/+//7//v/+//7//v/+/wEAAQABAAIAAgACAAEAAAD8
//z/AQABAAEAAQABAAEAAgACAAQABAABAAEAAQABAAIAAgACAAIABAACAAEAAQADAAEA
AQABAAEAAQACAAIAAwADAAMAAwADAAIAAgACAAEAAQAAAAAAAgABAAEAAAD+////////
//////8AAAAAAAAAAAAAAAABAAAAAAAAAAAAAAD+//7//f/9//7/AAAAAP7//v/+//7/
/P/+//7///8AAP7//v/+//7//P/7//v/+f/5//r/+v/8//////////////8AAAAAAwAD
AAUABQAFAAUABQAGAAYACAAJAAoACwAIAAgACAAIAAUAAgAAAP7//v////////8AAAAA
AAAAAAIAAgACAAIAAQD///7/+v/6//r/+v/6//r/+f/5//r/+P/5//n/+f/8//z/+v/6
//n/+f/5//r//P/8//z//P/8//z//f/9//r/+v/6//f/9f/3//n//P///wYADQAbADIA
UQBuAI4ArwDGANcA6wD9AAQB9ADSAKcAeQBMABgA8P/o//T/9//5//7/AQAEAAUABQAD
AAMAAQABAAAAAAAAAP//AQABAAEAAQD+//3//f/8//7///8AAAEA///////////9//7/
/////wAAAAABAAIAAAD///7//v/8//z/+//7//z//f/+////AAAAAAAAAAACAAIAAQAB
AP//////////AQACAAIAAQAAAAAA///+//7//v/9//3//v///wAAAgAAAAAAAAAAAP7/
/v///////v/7//z/+//+////AAABAP///v/+////AQABAAEAAQAAAP7//f/8//v/+//7
//v//P/7//v/+v/5//j/9v/0//X/9f/1//X/9//3//f/9//z//X/9f/1//P/8//2//f/
+v/7//v//f8BAAUACwANAAoABAADAAAAAQACAAMABQAHAAgACAAHAAYABAADAAIAAgAC
AAIAAgADAAQABQAGAAUABQAFAAUAAgD///7//v8BAAMABAAFAAIA///8//n//f/+//7/
//8CAAQABgAIAAUABAAEAAMAAwADAAEAAQABAAEAAAD+/wAAAAAAAAAAAQACAAMABAAC
AAEAAAAAAAMABAAEAAQABAAEAAkACQAEAAMAAgABAAEAAgAFAAYABwAHAAcABwAIAAgA
CAAIAAkABgAEAAMABQADAAMAAwAEAAUABwAIAAgABwAGAAUABQAEAAQABAABAAEAAAAA
AAAA//////7/AQADAAQABQADAAMABAAEAAMAAgABAAAAAAAAAAEAAgABAAAA/f/8////
//8AAAIABAACAAIAAgACAAIAAAD+/wQAAgACAAIAAgAAAP/////9//3//v/+/wAAAQAB
AAEAAQACAAQABQAJAAgACQAIAAcACAAJAAsADAANAA0ADQANAAsACgAJAAgACQAGAAQA
AgAEAAUABQAFAAUABAADAAIABQAGAAcACAAFAAMAAgD+//3//P/7//r/+v/5//n/+v/9
////AAABAP3/+v/1//L/9v/5//z/AAD+//z/+v/4//r//P///wEA+P/6//z/+//1//H/
8//+/wMAAAD5////FAAvAEQAXgB7AJYAtwDRAN0A5gDuAOYAyQCbAGgAOgAMAPD/9v8B
APv/9v/3//7////1//n/+//7//3//f/+//////////////////z/+//7//r/+//7//v/
+//9//3//f/9//3//v///////v/+////AAAAAP///v/+//3//P/6//n//P/9//7////+
//z/+v/4//n/+v/6//v//f/9//3//f///wAAAAD///3//P/6//j/+f/6//r/+//7//v/
+//8//7//v/+//7//P/8//3//f/8//n/+v/5//r/+//8//3/+//6//r/+//7//v/+//7
//n/+P/4//j/+v/7//z//f/5//f/9v/0//X/9v/2//b/8//z//P/8//z//P/8//z//P/
9f/1//X/8//z//b/9//5//v//P//////AQAFAAUAAwAAAAIAAgACAAIAAgADAAUABgAG
AAUAAwACAAIAAgADAAQABQAGAAMAAgABAAAA//////////8CAAEAAgAEAAMAAwACAAEA
AQABAAEAAQACAAIAAQABAAEAAAD///7/AAAAAAEAAQACAAMAAgADAAEAAQAAAP7/AQAC
AAMABAADAAIAAQAAAAEAAQABAAIABAAEAAMAAgAAAAAABQAFAAMAAwADAAMAAgACAAQA
BAAFAAUABQAFAAYABgAGAAYACAAGAAUABQAHAAUABQAFAAUABQAGAAYABgAFAAQAAwAE
AAQABQAGAAUABQAEAAQABAADAAMAAgACAAMAAwADAAMAAwAEAAQAAgACAAIAAgADAAIA
AgACAAEAAAD9//z///8FAAgABgAFAAQAAwACAAIAAQABAP//AQACAAIABAAEAAMAAgAB
AAMABAAEAAcABwAJAAkACQAJAAkACgAKAAsACwALAAsACAAIAAgACAAHAAQAAgAAAAAA
AQABAAEABAAEAAQABAACAAIAAgACAAIAAQABAP7//f/8//v/+v/8//v/+//8//z//f/9
//3//v/+//z//P/9//3//f/+//7//v/+//7//P/8//3//f8AAP7//P/7//n/+f/5/wAA
AwACAAkAGwA0AFEAbgCKAKsAygDbAO0A+wAAAfIA1gCpAHcASgAaAPT/8P/6//v/+f/8
/////v8BAAUAAwADAAEAAQAAAAAAAAD//////////////f/9//7//v/9//3//f/9//v/
+//7//v//f/+///////+//7///8AAAAA///+//7//v/+//3//f/9//3//f/9//7//v/+
//7//v/+//3//f/9//3//f/9//3//v/+//3///8AAAAAAAD///7//P/7//3//f/9//7/
/v/+//7//v/+//7//////wEA//8BAAEA//////////////7//v////3//f/9//3////+
//7//v/9//3//f/9//r/+f/5//j/+v/6//n/+P/3//f/9//3//f/9//3//f/8//1//X/
9f/3//f/+v/7//r/+//7//3///8BAAUABQAFAAIABAAEAAQABAAEAAUABQAGAAYABQAF
AAQABAAEAAQABAAEAAQAAAAAAAAAAAABAAEAAQABAAMAAQABAAIAAwADAAIAAQABAAEA
AQABAAIAAgABAAEAAgACAAIAAgACAAIAAwADAAMAAwABAAEAAgADAAMAAgAEAAQABAAE
AAIAAgACAAIAAQABAAEAAgAGAAYABQAEAAEAAAAEAAMAAwADAAMAAwACAAIABAAEAAMA
AwADAAMAAgACAAIAAgAGAAQAAwADAAUAAwADAAMAAQABAAIAAgADAAMAAwADAAMAAgAC
AAIAAwADAAIAAgAEAAMAAwACAAIAAwADAAMAAQABAAIAAgAAAAAAAAAAAAEAAAAAAAAA
AgACAAAAAAAAAP////8AAAIAAAAAAAAAAAD+/wAAAAAAAAMAAgD9//3//v/////////+
/wAAAwACAAEAAAD///7/AAD//////f/7//z//P/+/wEAAQABAAEAAQACAAIABQAHAAkA
CQAJAAcABwAIAAgABwAHAAcABwAEAAQABAAEAAUAAgAAAP7//v////////8CAAIAAgAC
AAAAAAAAAAAAAgABAAEA/v////7//f/8//r/+f/5//r/+P/5//n/+f/6//r/+P/4//n/
+f/5//r//P/8//z//P/6//r/+//7//r/+v/4//X/9f/1//v//v8BAAYAEQAjADwAVwB4
AJwAuQDSAOcA+wAJAQwB/ADYAKkAdwBGAA4A6P/o//T/9//3//z///8CAAUAAwABAAEA
//////7//v/+//3//P/7//r/+f/6//v//f/+//v/+//7//v//f/9//3//f/7//z//f/9
//r/+v/7//z//v/9//z//P/+//7//f/9//3//f/9//3//P/8//z//P/8//z/+//7//n/
+f/5//n/+//8//z/+//7//z//P/8//z//P/7//v/+//7//v//P/6//r/+v/6//v//P/+
///////9/////////////////////v/+//////////////////7//v/+//3//f/9//3/
/v/9//3//P/6//r/+f/4//f/9//3//f/+P/5//r/+//3//n/+f/5//v/+//+/////v//
////AQABAAMABwAHAAcABAAGAAYACAAIAAgACQAIAAgABwAFAAMAAgACAAIAAwAEAAUA
BgAEAAQABAAEAAMAAwADAAMAAwABAAEAAgAEAAUABQAFAAIAAQAAAP//AQACAAIAAwAF
AAYABwAIAAgACAAJAAkABwAFAAEA//8BAAMABAAEAAIAAgACAAIAAwAEAAUABgAIAAkA
CgAMAA4ADgANAAwACQAIAAwACwAIAAcABgAFAAQABAAGAAYABwAJAAsADQANAAwACwAK
AAoACAAHAAcACwAJAAkACQAIAAcABwAGAAgACQAKAAsACQAIAAgACAAHAAcABgAGAAcA
BwAIAAgABgAHAAcABwAIAAkACwAMAAsACgAJAAgABgAEAAMAAgADAAQAAwAEAAUABQAG
AAgABgAEAAQABAAGAAQABgAGAAcACwALAAcABQAEAAMAAQACAAQABwAJAAcACgAIAAgA
CAAIAAUAAwACAP//AwAGAAgADAALAAsACwALAAkACgAKAA0AEAATABQAFQARAA8ADgAM
AA0ADQANAA0ADgAOAA4ADgANAAoACAAGAAgACQAJAAkACgAKAAoACgAKAAoACgAKAA0A
DQAOAAwACAAGAAQAAgAAAP////8AAAEAAwAEAAUABwAIAAcACAAGAAUABAAEAAUABgAH
AAgACAAIAAkACQACAAQABAABAP3//f8FABAAGQASAAcAEQAoAEEAWAB0AJEAsgDPAOEA
7wD6APgA5gDHAJ8AdgBKABoA/v8CAAsACwAIAAcACAAHAAcACwANAA0ADwAOAA4ADgAN
AA8ADwAPAA8ADQANAA4ADgALAAsACwALAAsACwALAAsADAAOABAAEQAQABAAEQASABEA
DwANAAwADQAOAA4ADwARABEAEQARABAADgAMAAoADQAOAA4ADwAPAA8ADwAPAA0ADgAO
AA0ADwAQABAAEAATABQAFAAVABEADwANAAwADQAOAA8AEAAOAA4ADwAPABEADwARABEA
EwATABMAEwAWABYAFwAZABcAFQATABEAEQAQABAAEAAQABEAEgATABEADwAOAAwADgAO
AA0ADAANAA0ADQANAAsACwALAAsACgANAA4ADwAMAAsADQANAA8AEQASABUAEwAVABkA
GQAZABYAGAAYABoAGgAaABsAGQAaABoAGQAcABwAHQAeAB0AHAAbABoAGgAaABoAGgAd
AB0AHQAdABsAGQAZABoAGwAbABoAGQAaABsAHAAdABwAGgAXABUAFwAYABkAGgAaABoA
GwAbAB0AHQAbABsAGgAbABsAGgAcABwAHAAcABwAHAAcABwAGwAbABsAHAAgACAAHwAe
ABwAHAAhACEAHwAfAB8AHwAcABwAHgAeACEAIwAlACcAJQAkACMAIgAmACQAIwAjACcA
JQAlACUAJAAjACMAIgAlACUAJQAlACMAIgAiACIAIwAjACIAIgAiACEAIQAgACEAIwAk
ACUAIwAjACQAJAAiACIAIgAiACMAIgAiACIAJAAkACIAIgAhACEAIgAkACQAIgAiACIA
IgAgACIAIgAlACMAJQAlACQAIgAiACIAIgAkACMAIwAhACMAJAAkACYAKQApACkAKQAp
ACoAKgAtACsALQAtAC0AKwArACwALAAsACsAKgApACoAKgAqACoAKQAmACQAIgAkACUA
JQAlACgAKAAoACgAKAAoACgAKAAoACcAJwAkACMAIgAhACAAIQAhACIAJAAiACMAIwAj
ACQAJAAiACIAIwAjACMAJAAkACQAJAAkACYAJgAnACcAJgAkACIAIQAfACEAJwAsAC0A
LgA3AEkAYgB/AJgAtgDXAPIABQERAR8BIAEQAe4AwQCVAGoAOAAaACIAKgAnACUAKAAp
ACoALQAxADEAMQAvAC8ALgAuAC4ALQAtAC0ALQAtAC0ALQAuAC4ALQAtAC0ALQAtAC0A
LQAtAC8AMAAxADEAMAAwADEAMgAyADEAMAAwADIAMgAxADEAMQAxADEAMQAwADAAMAAw
ADIAMgAxADEAMQAxADEAMQAxADIAMgAxAC8AMAAwADAAMgAyADEAMQAxADEAMQAyADIA
MgAyADIANAA0ADUANQA1ADMANQA1ADUANQA1ADUANwA2ADYANwA3ADcANwA3ADcANgA2
ADYANQA1ADUANQA0ADMAMwAyADIAMgAxADAAMQAxADEAMQAxADEAMQAxADEAMwAzADMA
MwAzADYANwA4ADkAOQA7ADkAOwA/AD8AQQA+AEAAQABCAEIAQgBDAEMARABEAEMAQwBC
AEIAQgBEAEQARABEAEQARABEAEQAQwBDAEMAQwBFAEMAQwBEAEUARQBEAEMARQBFAEUA
RQBGAEYARQBFAEYARgBGAEYARABEAEUARQBHAEcARQBFAEgASQBJAEgASABIAEgASABI
AEgASABIAEkASQBJAEoASgBKAEkASABHAEgATgBPAE0ATQBNAE0ATgBOAFAAUABPAE8A
TwBPAE8ATgBNAEwAUQBQAFAAUQBTAFEAUQBRAE8ATwBQAFAATwBPAE8ATwBRAFAAUABQ
AE8ATwBOAE4AUABPAE8ATgBQAFEAUQBRAE8ATwBQAFAAUABQAFAAUABRAFAAUABQAFIA
UgBQAFAAUQBRAFIAVABSAFAAUABQAFIAUABSAFIAUQBVAFUAUQBRAFIAUwBTAFEAUgBU
AFUAVABVAFQAUwBSAFMAVgBVAFMAUwBVAFcAVwBXAFcAVwBaAFsAXABdAF8AXwBfAF8A
YQBhAGEAXwBeAF4AXwBfAGAAXwBeAFwAXABcAF4AXgBcAFwAXABcAFoAWgBaAFoAXQBe
AF8AYABgAGAAYABgAF4AXgBeAF4AXABcAFwAXABaAFoAWgBaAFoAWgBaAFoAWgBaAFoA
WgBcAA==
         </WaveFormData>
      </LeadData>
      <LeadData>
         <LeadByteCountTotal>10000</LeadByteCountTotal>
         <LeadTimeOffset>0</LeadTimeOffset>
         <LeadSampleCountTotal>5000</LeadSampleCountTotal>
         <LeadAmplitudeUnitsPerBit>4.88</LeadAmplitudeUnitsPerBit>
         <LeadAmplitudeUnits>��V</LeadAmplitudeUnits>
         <LeadHighLimit>2147483647</LeadHighLimit>
         <LeadLowLimit>268435456</LeadLowLimit>
         <LeadID>V5</LeadID>
         <LeadOffsetFirstSample>0</LeadOffsetFirstSample>
         <FirstSampleBaseline>0</FirstSampleBaseline>
         <LeadSampleSize>2</LeadSampleSize>
         <LeadOff>FALSE</LeadOff>
         <BaselineSway>FALSE</BaselineSway>
         <ExcessiveACNoise>FALSE</ExcessiveACNoise>
         <MuscleNoise>FALSE</MuscleNoise>
         <LeadDataCRC32>3218153772</LeadDataCRC32>
         <WaveFormData>
BgAGAAYABgAIAAcABgAFAAIAAgABAAAA/v/9//3//P/9//3//f/9//3//f/9//3/+//7
//v//P/+//7//v/+//z//P/9//3///////3//P/6//j/9f/3//n//v8DAAsAGQAwAE4A
bgCQAK8AzwDsAAoBJAEyASgBCwHeAKkAdQA9AAMA7P/4/////f8BAAQAAwAGAAgABwAE
AAIAAAACAAEAAQABAP///v/+//7//f/9//3//f/9//3//f/9//v/+//7//v//P/9//7/
///9//7//v/+//7//v/+//7//P/8//v/+//9//3//f/9//v//P/8//z//P/8//z//P/+
//7//v/+//7//v/+//7//v/+//7//v/8//3//f/8//7//v/+////AQAAAAAAAQD/////
AQABAP//////////AQABAAEAAgAAAAAAAAAAAAMABAAEAAQABAAEAAQAAwADAAMAAwAE
AAMAAwADAAIAAgACAAIAAQABAAAAAAAAAP//AAAAAAAAAgACAAIAAgACAAMAAwADAAQA
BAAEAAQAAwAEAAQABAAFAAUABQAFAAQABAAEAAQABAAEAAQABQAFAAUABQAEAAQABAAE
AAQAAwACAAEAAAACAAIAAgACAAIAAgADAAMAAgACAAEAAQACAAIAAgADAAMAAwACAAIA
AQABAAEAAAACAAIAAgACAAEAAQABAAAAAQABAAMAAwABAAEAAQABAAEAAQABAAIABAAD
AAMAAwACAAMAAwACAAAAAQABAAEAAgADAAQABQAEAAMAAwACAAIAAwADAAMABAAEAAUA
BQAFAAQABAAEAAIAAwADAAIAAAABAAEAAQACAAMAAwAEAAQABAAEAAMAAwACAAIAAwAB
AAIAAgABAAAA/////////v/+//7//v//////AQABAAEAAQABAAEA/////////f/7//3/
/v/+/wAA////////AAAAAP///f//////AQACAAAA//8AAAAAAAAAAAAA/////////f/9
//7//v////3///////////8AAAAAAgABAAIAAwADAAQABQAGAAcABgAGAAYABwAJAAkA
CQAJAAsACgAJAAoABwAGAAUABAAFAAUABQAEAAQABAAEAAQABgAGAAYABAACAAEAAAD/
//7//v/9//v/+//7//v/+//7//v/+//7//3//f/+//7//v/+//7//v/8//3//f/9////
+//6//z/+v/1//X/9//8////BQATACoARABiAIIApQDFAOIAAAEYASgBJAENAeYArwB7
AEcACQDq//L//f/7/wEABAADAAQACAAGAAQAAwACAAAA///////////+//7//v/9//3/
/f/9//3//f/9//3//f/9//3//f/9//3//f/9//v//P/8//z//v/+//7//v/+//7//f/9
//3//f/9//3//f/+//7//v/+//7//v/+//7//v/+//7//P/8//z//P/8//z//P/8//3/
//8AAAAA/v/+//7///////7//v////7//f/+//3//f/9//3//f/+////AAACAAEAAAD/
//7//f/+//7//v8AAAAAAAD//wEAAQABAAIAAQABAAEAAAD+//7//v/9/////v/+//7/
/f/+//7//v8AAAAAAAAAAP7/////////AAAAAAAAAAABAAIAAgACAAMAAwADAAMAAgAC
AAIAAgAEAAQABAAFAAMAAwADAAIABAAEAAQABAADAAIAAQAAAAAAAAAAAAAA/v/+////
//8CAAIAAQABAAAAAAAAAAEAAQABAAAAAAD////////+/wAAAAAAAAAA/////////v//
////AQABAP///////////f/9//3//v8AAP////////7///////7/AAABAAEAAQABAAEA
AQABAAEAAQACAAIAAAABAAEAAQAAAAAAAQABAAEAAAAAAAAAAQADAAQABAADAAMAAgAB
AAEAAQAAAAAAAAAAAAAA//8AAAAAAQADAAEAAgACAAEAAAD///////8AAAAAAAAAAP//
//8BAAEA///////////////////9//v//f/+//7//v/9//3//f8AAAAA/v/+//7//v/9
//3//f/7//v//P/8//3/+//9//3//f/9//7//v8AAP//AAABAAEAAgADAAQABQAGAAYA
BgAHAAkACQAJAAkACAAGAAQABAADAAIAAQAAAAIAAwAEAAQABAAEAAQABAAFAAQAAwAA
AP7//f/8//v/+v/6//n/9//3//f/9//3//n/+f/5//n/9//3//j/+P/2//b/9v/2//b/
9//3//f/9f/z//L/8v/u/+3/8//3//j/+/8FABkANgBWAHIAkACxANEA7gAIARgBFgEA
AdkApABxAD8ACQDp/+7/9v/z//f/+//4//f//P/+//3/+v/4//b/9v/1//X/9f/3//b/
9v/2//X/9f/1//X/9f/1//X/9f/1//X/9f/1//X/9f/1//X/9f/2//b/9v/2//b/9v/2
//b/9v/1//X/9//3//f/9//2//b/9f/0//T/9P/0//T/9f/2//f/+P/2//b/9v/2//b/
9v/2//b/9P/1//X/9P/0//T/9P/1//b/9v/3//n/+P/3//j/9//1//X/9f/1//X/9f/1
//b/9v/2//b/9v/1//b/9v/2//j/+P/4//f/+f/5//n/+v/6//n/+P/2//T/9P/0//P/
9f/0//T/9P/1//b/9v/2//b/9v/2//b/9v/3//f/9//2//b/9v/2//f/+P/4//j/9//3
//f/9//5//r/+//8//v/+v/5//n/+f/5//n/+P/4//j/+P/4//b/9v/2//b/+P/4//j/
+P/4//j/+f/5//n/+P/2//X/8v/y//L/8//1//X/9P/0//X/9f/1//T/9v/2//b/9v/1
//X/9f/0//X/9f/3//f/9f/1//X/9f/1//X/9f/2//j/9//3//f/9v/3//f/9v/2//f/
9//3//f/9//3//f/9f/1//b/9v/2//f/9//3//b/9v/3//f/+f/4//j/+P/4//n/+f/4
//f/9//2//X/9//3//b/9v/4//j/+P/3//n/+P/4//n/9//4//j/9//0//P/8//z//b/
9v/2//b/9//3//n/+f/5//n/+f/5//X/9f/0//T/9P/0//T/9f/1//X/8//z//T/9P/1
//X/9//3//f/9//4//j/+v/7//z//f/9//3//f/9//3/AAAAAAAAAQABAAEAAQABAP7/
/P/6//r/+v/6//r/+v/5//n/+f/4//j/+P/4//j/9//2//X/8v/y//H/8P/v//D/8v/z
//P/8P/v/+7/7f/v/+//7//v/+//7//w//D/8P/w//D/8P/w//H/8f/x/+//7f/u/+r/
5P/j/+n/6//u//X/BQAZADAASgBmAIYArQDRAO4A+gD+APgA5gC5AIQAUQAdAPH/5f/q
/+z/7f/v//H/8P/x//L/9P/1//T/9P/0//P/8f/w/+//8P/w//H/8v/x//H/8f/x//P/
8//z//P/8f/x//H/8f/v/+//7//v//H/8v/y//L/8v/y//L/8v/0//T/8//z//H/8f/x
//H/8v/0//X/9v/z//L/8f/w//L/8v/y//L/8v/y//L/8v/1//b/9//4//X/9f/0//L/
8P/w//D/8f/y//L/8//1//f/9//5//n/+f/5//n/+f/3//f/9//4//r/+v/6//r//f/+
//7//v/8//z//P/7//v/+//7//z//f/9//3//P/+//7//v/9//v/+v/6//r/+//8//z/
/P/6//r/+v/6//3///8AAAEA///+//3//P///wAAAAAAAP/////////////+//3//P/8
//z//P/9//3//f/9//z//v/+//7//v/9//z/+//6//z//P/8//z/+v/6//v/+//6//r/
+f/5//r/+v/6//v/+f/5//j/+P/5//n/+f/4//b/9v/2//b/+P/5//r/+v/7//v//f/9
//z/+//6//n/+f/5//n/+v/8//v/+//7//z//f/9//z//P/9//3//f/7//v/+//7//v/
+//8//z//P/9//3//f/8//z//f/9//7//v///wAA/v///////v/7//v/+v/5//z//f/9
//7//v/+//7//f/9//z//P/9//v//P/8//v/+P/3//f/9//5//r/+//8//3//f/8//r/
+v/6//r/+//7//v/+f/5//r/+v/7//r/+//6//n/+//8//z//v8AAAIABAAFAAMAAwAD
AAMABgAGAAYABwAGAAUABAADAAAA/v/8//z//v/+//7//v/////////+//7//v/+//7/
+v/4//b/8v/z//P/8//z//H/8v/y//H/8v/z//T/9f/1//X/9f/1//P/8//0//T/8v/y
//L/8v/0//X/9f/1//f/9//2//L/7v/p/+v/7//0//X/9/8DAB4APABYAHgAmwC9AN4A
+gAQARoBFAH9ANIAnQBrADMA+f/m//D/8//t/+//8v/z//T/+P/7//r/+v/6//j/9//3
//f/9//2//b/9v/z//P/8//z//X/9f/1//X/9f/1//X/9f/1//X/9f/1//X/9v/2//b/
9P/0//T/9P/2//b/9f/1//f/9//3//f/9f/2//b/9v/2//b/9v/2//b/9v/2//b/9v/2
//b/9v/0//T/9P/0//T/9f/1//T/9v/2//b/9//1//T/9P/1//f/9//5//n/+f/5//n/
+f/5//n/+f/6//j/+P/4//j/+f/6//r/+v/6//r/+v/5//n/+f/5//r/+//7//v/+v/8
//z//P/7//n/+P/4//j/+f/6//r/+v/6//r/+v/6//r/+//7//v//v/+//7//v/9//7/
/v/+/////////////v/+//7//v/9//z/+//7//v/+//7//r/+v/6//r/+v/6//r/+v/6
//r/+v/6//r/+v/6//v/+//6//r/+f/5//j/+P/4//n/+f/5//j/+P/3//f/9//2//j/
+P/4//j/+f/5//n/+P/5//n/+//7//n/+f/5//n/+//7//v//P/8//v/+//7//z//f/9
//z/+v/7//v/+//9//3//f/9//3//f/+//7/AAABAAEAAQD+//7///////3//P/8//z/
/f///wAAAAD//////v/9///////+//7//P/8//z/+//7//r/+v/7//3//v/+//3//P/7
//v/+//6//r/+v/6//v/+//9//3/+f/5//n/+f/7//v/+//5//v/+//8//r/+v/6//r/
+v/7//v/+//5//n/+v/6//v/+f/7//v/+//5//r/+v/8////AAABAAEAAQABAAEAAQAC
AAIAAgADAAMAAwADAAMAAgAAAP7//v/+//7//v/+//////////7//v/+//7//v/9//z/
+//4//b/9f/0//P/8//0//T/8//1//X/9f/1//P/8//z//P/8//z//T/9P/0//T/9P/0
//T/9f/1//X/9f/1//T/8v/u/+3/7f/x//T/+f8BAA8AJgBCAGIAggClAMUA5AAAARYB
JAEeAQMB2gClAHEAOwABAOb/7v/1//X/+f/6//n/+v/+//z/+v/5//j/+P/3//f/9//3
//b/9v/2//P/8//z//P/9f/1//X/9f/1//X/9f/1//X/9f/1//X/9f/2//b/9v/2//b/
9v/2//j/+P/3//f/9v/1//T/8//1//b/9v/2//b/9v/2//b/9v/2//b/9v/2//b/9v/2
//b/9v/2//b/9P/1//X/9P/1//b/9//5//f/9v/2//f/9//3//n/+f/5//n/+f/5//n/
+f/5//r/+v/6//r/+v/9//7//v/+//7//v/+//3/+//7//v//P/9//3//f/8//r/+v/6
//n/+//6//r/+v/7//z//P/8//z//P/8//z//P/9//3//f/+//7//v/+////AAAAAAAA
///////////+//7//v/+/////v/9//3//f/9//3//P/8//z//P/8//r/+v/6//r//P/8
//z//P/6//r/+//7//r/+v/5//n/+v/6//r/+//7//v/+v/6//v/+//7//r/+v/6//r/
+v/5//n/+f/4//n/+f/7//v/+//7//v/+//7//v/+//8//z/+//7//v//P/9//3//P/6
//v/+//7//v/+//7//v//f/9//7//v/8//3//f/9//7//v///////f/8//z//P/8//3/
/f/8//z//f/9//3///////7//v/8//z//P/7//3//P/8//3//f/+//7//f/8//v/+//7
//z//P/8//z/+//7//3//f/7//v/+//7//v/+//7//n/9//5//r/+v/6//n/+f/5//r/
+v/5//f/+//6//r/+v/6//r/+f/5//n/9//3//j/+P/5//n/+//7//v/+//8//z//v//
/wAAAQABAAEAAQABAAEAAwAEAAUABwAGAAUABAADAAIAAAD+//7//P/8//z//P//////
///+//7//v/+//7/+//6//n/9v/3//f/9//3//f/+P/4//f/9f/1//X/9f/1//X/9f/1
//X/9f/2//b/+P/4//j/+P/4//n/+f/5//X/9f/0//L/8P/v//H/8//4////CQAZADIA
UABuAI4AswDTAO4ACgEgASQBFAHxAMQAkwBhACkA9//q//T/9//5////AAABAAIAAgAB
AP7//P/6//r/+f/5//n/+//6//r/+v/3//f/9//3//n/+f/5//n/+f/5//n/+f/3//f/
9//3//n/+v/6//r/+P/4//j/+P/2//b/9f/1//b/9//4//n/+f/6//r/+v/6//r/+v/6
//j/+P/4//j/+P/4//j/+P/4//j/+P/4//j/+f/5//j/+v/6//r/+//5//j/+P/5//n/
+f/7//v/+P/3//b/9f/3//n/+//+//7//v/+//7//f/+//7//v/+//7//v/9//v/+//7
//z//f/9//3//P/8//z//P/7//3//P/8//z//f/+//7//v/9//z/+//6//r/+//7//v/
/P/8//z//P///wIABAAGAAQAAwACAAEAAgACAAIAAgABAAAA//////////////7/AAAA
AAAAAAAAAAAAAAAAAAAAAAAAAAAA/P/8//3//f8AAAAA//////3//P/7//v//P/9//3/
/v/////////+//7//v/+//7/AQABAAEAAAD/////AQABAP//////////////////AAD+
//3//f/9/wAAAQABAAAAAAABAAEAAQD///////////////8AAAAAAgADAAMAAwACAAIA
AwADAAEAAAAAAAAAAAABAAEAAAACAAMAAwADAAEAAQAAAAAAAgACAAIAAQD///7//v//
////AAAAAP//AAD///////8AAAAAAAAAAP////8BAAEA///////////9//3//f/7//3/
//8AAAAAAgABAAEAAQACAAIAAQD//wAAAAAAAAAAAAD9//3//f/7//3//v/+//////8B
AAEAAQABAAIAAgAEAAUABgAHAAcACQAJAAkACQAKAAoACgALAAkACQAJAAkACAAGAAQA
BAAGAAYABgAGAAYABQAEAAIAAwAEAAUABgADAAIAAQD+//z/+//6//n/+v/8//3//f//
//////////z/+//6//n/+//7//z//P/8//z//P/8//z//f/9//3//f////z/+v/4//P/
8f/3//z//////wkAHgA6AFQAdACVALUA2AD4ABABHgEgAQ8B7AC3AIEATwAXAPD/9P//
//3/+//8////AAD+/wAAAAABAAIABAADAAMAAwABAAAAAAAAAP//////////////////
/////////////wEAAQABAAEAAQACAAIAAgACAAIAAgACAAIAAgABAAEAAwADAAMAAwAA
AAAA///+/wAAAAAAAAAAAgACAAIAAgAEAAQABAAEAAEAAAD///7/AAABAAEAAAACAAIA
AgADAAUABAAEAAUAAwADAAUABQADAAMAAwADAAUABQAFAAYABgAGAAYABgAFAAYABgAG
AAgACAAIAAcACAAJAAoADAAKAAkACAAGAAcACAAJAAkACQAIAAgACAAHAAgACAAIAAoA
CgAKAAoACQAJAAgABwAKAAoACgAKAAsADAAMAAwACQAJAAkACQAIAAgACAAIAAkACAAH
AAcABQAFAAUABAAFAAYABwAIAAcABgAFAAQAAgACAAIAAgABAAIABAAFAAQABAADAAMA
AgACAAIAAwADAAMAAgACAAMAAwADAAIAAgACAAIAAgADAAMAAwACAP////8BAAEAAgAD
AAQABQAEAAMAAgACAAQAAwADAAMAAgADAAMAAgACAAMAAwADAAUABQAFAAUABQAFAAYA
BgAGAAcABwAHAAYABgAHAAcABwAGAAYABgAGAAcABwAGAAYABwAHAAcABQAFAAQABAAG
AAYABgAFAAUABAAEAAUAAwAEAAQAAwAEAAMAAwADAAQABAAEAAQAAQABAAMAAwABAAEA
AQABAAAA///+//v///8DAAYABgAFAAQAAwACAAEAAQABAP////8AAAAAAQAAAAEAAAD/
/wEAAgACAAQAAwAEAAUABQAGAAcACAAJAAoACgAKAAsACQAJAAkACQAGAAQAAgACAAIA
AgACAAIABAAFAAYABgAEAAQABAAEAAEAAAD///z//v/9//z/+//5//r/+v/5//r/+//8
//3/+//7//v/+//7//v//P/8//z//P/8//z//P/9//3//f/9//3/+v/4//b/8//z//f/
/P///wkAHQA4AFgAeACYALsA2wD4ABIBKAEqARgB9QDIAJEAXQAlAPX/7v/4//f/9//9
//7//f8AAAIAAgAAAP///v/+//3//f/9//3//P/8//z/+f/5//n/+f/5//n/+f/5//f/
9//3//f/+P/5//r/+//7//z//P/8//r/+v/6//r//P/8//v/+//7//v/+//7//n/+v/6
//r/+P/4//j/+P/6//r/+v/6//r/+v/6//r/+v/6//r/+v/4//n/+f/4//r/+v/6//v/
/f/8//z//f/7//v//f/9//3//f/9//3//f/9//3//v/8//z//P/8//3//v/+//7/AAAA
AAAA//////////8AAAAA///+//z//f/+//////8BAAAAAAAAAP//AAAAAAAA///+//3/
/P/9////AAABAAAAAAAAAAAAAQACAAIAAgADAAMAAwADAAIAAgACAAIAAQAAAP//////
///////+//7//v/+//7//P/8//z//P/8//z//P/8//z//P/9//3//P/8//v/+//8//z/
/P/9//v/+//6//r/+//7//v/+v/7//z//f/+//7//f/8//r/+//7//3//f/9//3//f/9
//v/+//7//z/+v/5//n/+f/7//3//v/+//3//f/8//v//f/9//3//f/7//v//P/8//7/
/////////f/8//z/+//8//z//f/+//z//f/9//z//P/9//3//f///////v/+//7//v/+
//3//f/8//z//f/7//z//P/7//v/+//8//3//P/8//z//P/5//n/+//7//v/+//7//v/
/f/9//3/+//6//v/+//6//z/+//7//v/+v/6//n/9//3//f/+f/6//r/+f/5//n/+//5
//v//f/+//3//P/7//r/+//7//v/+f/3//j/+P/5//n/+//7//v/+//8//z//v8BAAIA
AwADAAEAAQABAAEAAAAAAAAAAQABAAEAAQABAAIAAAD+//7//P/8//z//P/////////+
//7//v/+//7////+//3/+v/8//v/+v/5//j/+P/3//X/9f/1//X/9f/3//f/9//3//X/
9f/2//b/+P/4//j/+P/2//f/9//3//f/9f/0//D/7v/v//H/9f/6/wEADQAhADoAWAB6
AJ4AvwDdAP4AGgEqASwBGgH5AMYAkQBfACMA8f/s//b/9//5//3/AAABAAIAAgABAP7/
/P/6//r/+f/5//n/+P/2//X/9P/2//f/+P/5//f/9//3//f/9//3//f/9//3//f/9//3
//X/9v/2//b/+P/4//j/+P/4//j/9//3//n/+f/5//n/9//4//j/+P/4//j/+P/4//b/
9v/2//b/+P/4//j/+P/6//r/+v/6//j/+f/5//j/+P/4//j/+f/5//j/+P/5//v/+//9
//3/+//7//v/+//7//v/+//8//z//P/8//z//f/+//7//v/+//7//v/9/////////wAA
AQABAAEAAAD+//7//v/9//3//P/8//z///8AAAAAAAAAAAAAAAAAAAAAAQABAAEAAgAC
AAIAAgABAAIAAgACAAMAAwADAAMAAgACAAIAAgABAAAA//////////////7//v/+//7/
/v8AAAAAAAAAAAAAAAAAAAAA/v/+//////8AAAAA//////7//v/+//////////7//v//
///////+/wAAAAAAAAAA/////////v//////AQABAP//////////////////AAABAAEA
AgADAAQABQAFAAQAAgADAAMAAwABAAEAAQABAAEAAQACAAIAAwAFAAYABwAEAAQABQAF
AAUABAAEAAQABAAFAAUABAACAAMAAwADAAUABQAEAAQABAAEAAQAAwADAAIAAgADAAMA
BAAEAAMABAADAAMAAwAEAAQABAAEAAMAAwAFAAUAAQABAAEAAQABAAEAAQD//wEAAwAE
AAQABAADAAMAAwACAAIAAQD//wAAAQAEAAYABAADAAMAAwAFAAUABQAFAAQABgAEAAQA
BAAEAAMAAwADAAEAAwAEAAQABQAFAAcABwAHAAkACgAKAAwADQAOAA8ADwAOAA0ADAAL
AAwADAAMAA0ADQANAA0ADQAOAAwACgAKAAoACgAKAAoACQAJAAkACAAKAAoACgAKAAsA
CgAJAAYABAADAAIAAQABAAIAAgABAAMAAwADAAMABAAFAAYABwAGAAUABQAEAAYABgAG
AAYABgAHAAcABwAFAAUABgAEAP7//f///wUACgANAA0AFwAwAEoAaACGAKcAyQDsAAgB
HAEoASQBEQHqALkAhwBTABkA/P8EAAsACQAJAAoACwAKAAwADwAOAA4ADgAOAA0ADQAN
AA0ADAAMAAwADQANAA0ADQANAA0ADQANAA0ADQANAA0ADwAPAA8ADwANAA4ADgAOAAwA
DAAMAAwADQAOAA4ADwARABEAEQARAA4ADgANAAwADQAOAA8AEAAQABAAEAAQABAAEAAQ
ABAAEgASABIAEgAUABUAFQAUABMAEgARABEAEwASABIAEwARABEAEwATABUAFQAVABUA
FwAXABcAGAAaABoAGgAaABoAGgAZABgAGgAaABoAGQAaABsAHAAeAB4AHQAcABoAHAAc
ABwAGwAdABwAHAAcABwAHAAbABoAHAAcABwAHAAaABsAGwAbABwAHAAcABwAHQAeAB4A
HgAdAB0AHQAdAB4AHgAeAB4AGwAaABkAGQAbABsAGwAaABoAGgAaABoAGgAaABoAGgAa
ABoAGgAaABgAGAAZABkAGgAaABkAGQAaABoAGgAbABkAGQAYABgAGQAZABkAGAAYABgA
GAAYABkAGQAZABgAFwAXABkAGQAZABkAGQAZABkAGQAZABoAGgAZABkAGQAaABsAGwAa
ABoAGwAbABsAHQAdAB0AHQAcABsAGwAaAB0AHwAgACEAHgAeAB8AHwAhACAAIAAgAB4A
HwAfAB4AHgAfAB8AHwAfAB8AHgAeAB4AHgAeAB0AHwAeAB4AHwAdAB4AHgAdAB0AHQAe
AB8AHgAeAB4AHgAdAB0AHwAfAB8AHwAfAB8AHwAfAB8AHQAbAB0AHgAeACAAHwAfAB8A
IAAgAB8AHQAfAB0AHQAeAB4AHgAeAB4AHgAfAB8AHwAdAB0AHgAeAB8AIAAjACQAJQAj
ACQAJAAmACcAKAApACkAKAAnACYAJQAkACQAJAAlACUAJQAlACUAJAAiACAAIAAhACIA
IwAkACUAJQAlACQAJAAkACQAJAAjACIAIQAeAB4AHQAcABsAGwAcABwAGwAdAB0AHQAd
AB0AHQAdAB0AHQAdAB4AHgAeAB4AHgAeAB4AHwAfAB8AHwAdABoAGAAWABUAGQAfACIA
JwAxAEcAYgCCAKAAvgDhAAUBIgE4AUgBRgEwAQsB1gCjAHUAOQATABgAIgAdAB0AIwAi
ACMAJAAoACgAJgAlACQAJgAlACUAJQAlACQAJAAkACMAIwAjACMAIwAjACMAIwAjACMA
IwAjACUAJQAlACUAJQAmACYAJgAmACYAJgAmACYAJgAlACUAJwAnACcAJwAlACYAJgAm
ACYAJgAmACYAKAAoACgAKAAoACgAKAAoACYAJgAmACYAKAApACkAKAAoACgAKAApACsA
KgAqACsAKQApACsAKwAtAC0ALQAtAC0ALQAtAC4ALgAuAC4ALgAvADAAMAAwADIAMgAy
ADEAMQAxADEAMgAzADMAMwAyADAAMAAwAC8AMgAyADMANAA0ADQAMwAyADQANAA0ADQA
NAA1ADUANQA2ADYANgA2ADUANgA2ADYANwA3ADcANwA2ADYANgA2ADYANgA2ADcANQA1
ADUANAA2ADYANgA2ADQANAA0ADQANgA2ADYANgA2ADYANwA3ADYANgA1ADUANgA2ADYA
NwA3ADcANgA2ADcANwA3ADYANgA2ADYANgA3ADcANwA2ADYANwA6ADsAOQA5ADkAOQA5
ADkAOQA6ADoAOQA5ADkAOgA7ADsAOgA8AD0APQA9AD0APQA9AD0APwA/AEAAQAA+AD8A
PwA/AD4APgA/AD8AQABAAEEAQgBCAEMAQwBCAEAAQQBBAEEAQQBBAEAAQABCAEIAQgBB
AEEAQABAAEEAPwBAAEAAPwBBAEEAQgBDAEMAQgBBAEAAQQBBAEMAQwBBAEEAQQBBAEEA
QQBBAD8AQQBDAEQARABEAEMAQwBDAEIAQgBBAD8AQQBBAEMARABGAEUARQBFAEMAQwBD
AEMAQgBDAEUARQBFAEYARgBGAEUARABFAEQARgBGAEcARwBKAEoASgBKAE0ATgBPAE8A
UABQAE8AUABPAE8ATwBPAE8ATgBNAEwATgBOAFEAUABOAE4ATgBOAEwATABMAEwATwBQ
AFEAUgBSAFIAUgBSAE8ATgBNAEwASgBKAEoASgBIAEgASABIAEoASgBKAEoASgBKAEoA
SgBKAA==
         </WaveFormData>
      </LeadData>
      <LeadData>
         <LeadByteCountTotal>10000</LeadByteCountTotal>
         <LeadTimeOffset>0</LeadTimeOffset>
         <LeadSampleCountTotal>5000</LeadSampleCountTotal>
         <LeadAmplitudeUnitsPerBit>4.88</LeadAmplitudeUnitsPerBit>
         <LeadAmplitudeUnits>��V</LeadAmplitudeUnits>
         <LeadHighLimit>2147483647</LeadHighLimit>
         <LeadLowLimit>268435456</LeadLowLimit>
         <LeadID>V6</LeadID>
         <LeadOffsetFirstSample>0</LeadOffsetFirstSample>
         <FirstSampleBaseline>0</FirstSampleBaseline>
         <LeadSampleSize>2</LeadSampleSize>
         <LeadOff>FALSE</LeadOff>
         <BaselineSway>FALSE</BaselineSway>
         <ExcessiveACNoise>FALSE</ExcessiveACNoise>
         <MuscleNoise>FALSE</MuscleNoise>
         <LeadDataCRC32>426412402</LeadDataCRC32>
         <WaveFormData>
BwAHAAcABwAJAAcABgAFAAIAAQAAAAAA/f/9//3//f////////////3//f/9//3//f/9
//3//f/+//7//v/9//3//f/+//7/AAAAAP7//v/7//n/+f/5//3/AQAFAAgAEgAhADgA
TwBnAIAAmQC0ANMA7QD7APkA5wDHAJ0AeQBPACEACQAOAAwACAAKAAwACAALAA0ADAAJ
AAcABQAGAAUABQAEAAQABAAEAAMAAQABAAEAAQD////////+//7//v//////AQABAAIA
AgAAAAAAAAABAAEAAAAAAAAAAQABAAAAAAAAAAAAAAD//wEAAQABAAEAAQABAAEAAgAB
AAEAAQABAAIAAgACAAIAAgACAAIAAgACAAIAAgACAAMABAAEAAUABQAFAAUABQAFAAUA
BgAGAAQABAAEAAQABwAHAAYABgAEAAQABAAFAAgACAAIAAcABwAIAAkACQAIAAgACgAK
AAgACAAIAAgABgAHAAcABwAHAAcABwAHAAUABQAGAAYABwAIAAkACwALAAsACwALAAsA
CwALAAoACgAKAAsACwAIAAgACAAIAAkACQAHAAcACQAJAAgACAAGAAYABgAGAAgACAAH
AAYABAAEAAMAAwADAAQABQAFAAcABwAGAAYABAAEAAQABAAGAAYABgAGAAUABQAEAAQA
BgAGAAYABgAIAAgACAAIAAYABQAEAAMABgAGAAYABgAFAAUABQAFAAUABQADAAUABQAF
AAQABAAEAAQABAADAAMAAwACAAIABQAFAAYABgAEAAQABAAEAAQABQAFAAQABQAFAAYA
BwAHAAcABwAHAAcABwAGAAYABAAEAAQABQAHAAcABwAHAAcABwAGAAYABwAHAAcABwAF
AAQAAwACAAIABAAEAAMAAwADAAMAAgAEAAQABAAEAAQABAAGAAYABQAFAAUABAADAAMA
AwADAAQABAAEAAQABAAEAAUABQAGAAYABgAFAAUABQAEAAQABAAEAAQABAADAAMAAgAC
AAMAAwAEAAIAAwADAAMABQAFAAYABgAGAAcACAAIAAoACgAKAAoACQAJAAoACgANAA0A
DgAOAA0ADQAMAAwACwAKAAkACAAHAAcABwAHAAcABwAHAAcACAAIAAgACAAFAAQABAAD
AAEAAQABAAEA//////////8BAAEAAQABAAMAAwADAAQAAgACAAEAAQABAAIAAgACAAIA
AAD+///////7//v//f8BAAMACAAQAB0AMgBHAF0AeACTALAAywDhAPEA9QDpAM0AowB7
AFcAKQALAAwADgAIAAoADgAKAAsADQALAAkACAAHAAQAAwADAAIAAgACAAIAAQD/////
//////////////7/AAAAAAEAAQD/////AAAAAP7//v/+////AQAAAAAAAAABAAEAAAAA
AAAAAAAAAP////////////////////8AAP///////////v/+//7//v/+//7//v/+/wEA
AgADAAQABAAEAAMAAwADAAMAAwADAAEAAQACAAIAAgACAAIAAgAFAAUABAAEAAQABAAE
AAUABQAEAAMAAQABAAIAAwADAAQABAAGAAYABgAGAAYABgAFAAUABAADAAUABQAFAAUA
BQAFAAYABgAIAAgACAAJAAcABwAHAAcACQAJAAkACAAIAAgACQAJAAgACAAIAAgABwAH
AAUABQAHAAcABgAGAAYABgAGAAYACAAIAAcABgAEAAQAAwADAAEAAgADAAMAAwADAAIA
AgAEAAQABAAEAAQABAAEAAQABQAFAAQABAAEAAQABAAEAAQABAAEAAQAAwADAAMAAwAE
AAQABAAEAAMAAwADAAMAAwADAAEAAwAFAAUABAAEAAUABAADAAEAAgADAAMABAADAAMA
BAAEAAYABgAGAAYABAAFAAUABAAFAAUABgAHAAUABQAFAAUABgAHAAcACAAGAAYABgAH
AAcABwAHAAcABQAFAAQABAAHAAcABwAHAAcABgAFAAQAAgAEAAQAAwAFAAUABQAEAAQA
BAAEAAQAAgACAAQABAADAAMAAwACAAEAAQABAAEAAgACAAIAAgACAAIAAgACAAIAAgAA
AP/////+//7//////wAAAAABAAEAAQABAAEAAgACAAIAAwAEAAQABgAGAAYABgAFAAUA
BgAGAAgACQALAAwACgAJAAcABgAFAAQAAwACAAQABQAGAAcABwAHAAcABwAHAAYABQAE
AAEAAAAAAP///v/9//z/+//7//v/+//7//3//f/9//3/+//7//v//P/8//z/+//7//v/
/P/8//z/+v/6//j/9//z//P/9//9//3///8EABIAJQA8AFEAaQCEAJ8AugDTAOUA6QDd
AMEAmwB1AE8AJQAHAAUABgACAAIABAAAAAAAAwAFAAQAAQD///3//P/7//v/+v/8//z/
/P/7//n/+f/5//n/+//7//v/+v/4//j/+f/5//n/+f/6//r//P/8//z//f/9//z//P/8
//v/+//6//r//P/8//z/+//5//n/+f/5//n/+f/5//r//f/9//3//f/8//z//P/8//z/
/P/8//z//P/8//z//P/7//z//P/9/////////////f/9//7//v/+//7//v/+//3//f/8
//z//v/+//7///////7//f/7//3//v///////v/+/wAAAAD+//7//v/+//z//f/9//3/
////////////////AAAAAAAAAAAAAAEA///////////////////+//7//v///////v/+
//7//v/+/////v/////////+//7//P/8//z//P/8//z/+//6//r/+v/5//n/+f/6//v/
+//7//v/+v/6//r/+v/6//r/+P/4//j/+P/5//n/+P/4//j/+P/4//j/+P/4//j/+P/3
//f/9//3//j/+P/4//j/9//3//f/9//3//f/9f/3//f/9//2//b/+P/4//j/9//1//X/
9P/0//X/9f/2//b/9P/0//T/9P/0//X/9f/0//T/9f/3//n/9//3//f/9//1//X/9P/0
//L/8v/y//P/9P/1//b/9//3//f/9v/2//X/9f/1//X/9f/0//P/8v/x//L/8f/v//D/
8f/y//L/8v/y//L/8v/y//L/9P/0//P/8f/y//L/8v/y//L/8v/x//H/8P/u/+//7//w
//D/8f/x//H/8f/x//L/8v/0//X/9v/2//b/9v/2//b/9//3//j/+P/7//v//P/8//j/
9//1//T/8v/y//L/8v/x//H/8f/x//H/8f/x//H/7//u/+3/7P/t/+z/7P/r/+3/7f/t
/+3/7P/r/+r/6f/r/+v/6//r/+3/7f/t/+7/7v/u/+3/7f/r/+z/7P/s/+z/6v/q/+f/
4f/h/+X/5//p/+//+P8EABUAKgA/AFkAeACXALIAxQDPAM8AwQChAHcAUQArAAUA8//x
/+7/7P/s/+7/7v/u/+3/7//w/+//7//v/+z/6//r/+r/7P/s/+z/6//r/+v/6//r/+v/
6//r/+r/7P/s/+3/7f/r/+v/7P/s/+r/6v/q/+v/6//q/+r/6v/r/+v/6v/q/+r/6v/q
/+n/6v/r/+z/7f/s/+v/6v/q/+v/6//r/+v/6v/q/+r/6v/r/+z/7f/u/+3/7P/r/+r/
6P/o/+f/5//q/+v/7P/t/+3/7f/u/+7/7P/s/+z/7P/r/+v/6v/q/+z/7P/s/+3/8P/w
//D/7//t/+7/7//v/+//8P/z//T/9P/0//T/9P/0//X/9f/1//P/8//z//P/9f/1//b/
9v/0//T/9P/1//f/9//3//f/9f/1//X/9P/2//b/9//3//T/9P/0//T/8f/x/+//7//x
//H/8P/w//D/8P/w//D/8P/w/+//7v/s/+z/6//r/+3/7v/v/+//7//v/+7/7v/s/+z/
7P/s/+7/7v/u/+7/7f/t/+z/7P/s/+z/7P/s/+v/6v/p/+j/6P/p/+r/6//u/+7/7v/u
/+v/6//r/+v/6//r/+n/6//s/+3/7f/u//D/8P/w/+//7//v/+7/7v/t/+3/7v/u/+7/
7v/u/+7/7v/v/+//7v/t/+3/7v/v/+//7//v/+//7//v/+7/7v/r/+r/6f/p/+r/6//s
/+3/7f/t/+z/7P/t/+3/7f/t/+3/7P/r/+r/6P/q/+r/6f/s/+3/7v/u//D/7v/u/+z/
7P/s/+z/7v/t/+3/7P/u/+//7//w/+//7//u/+3/7//v//D/8P/0//X/9v/2//b/9v/2
//b/+f/5//r/+v/6//n/+f/4//X/8//w/+7/7//w//H/8v/z//P/8//z//P/8//z//P/
8P/u/+z/6v/r/+r/6v/p/+n/6f/p/+n/6//r/+v/6//r/+v/6//r/+n/6f/p/+r/6v/q
/+n/6f/q/+z/7f/u/+7/7v/u/+v/5f/h/+H/5//r/+v/7P/2/wcAHAAxAEsAaACDAJ4A
uwDTAOMA4wDTALUAjQBnAD0ADQD1//j/9v/u/+7/7v/u/+//8f/0//P/8//z//T/8//z
//L/8v/y//L/8f/v/+//7//v//D/8f/y//L/8v/y//P/8//x//H/8v/y//T/9P/0//X/
9f/0//T/9P/1//X/9P/0//X/9v/3//f/9f/1//X/9f/1//X/9f/2//f/9//3//f/+P/4
//j/+P/2//b/9v/2//j/+P/4//j/+f/6//r/+//6//n/+P/3//j/+f/7//z//P/8//z/
/P/9//3//P/8//z//P/8//3//P/8//z/+//9//7///////z//P/+//7//v/+//7//v/+
//////////3//f/9//3//////wAAAAAAAAAAAAABAAEAAQABAAEAAgADAAQABAACAAIA
AwADAAQABAAEAAQAAwADAAEAAQD//////v/+//z//P/8//z//v/+//3//P/8//z/+//7
//n/+v/7//v/+f/5//j/+P/6//r/+v/6//r/+v/6//r/+//7//r/+v/6//r/+v/6//z/
/P/8//z/+//7//v/+//8//z//P/8//3//f/9//3//f/9//v//f///////v/+//7//v/+
//3//f/9//z//P//////AAAAAP7//v/+//7///8BAAIAAgD/////AAABAAAA///+//3/
AAABAAEAAgAAAAAAAAABAAEAAQABAAEAAAD///3//P/9//3//f/9//7//v/+//7//P/+
//7//f/9//3//f/8//7//v/+//7//P/8//7//v/9//3//f/8//3//f/9//z//P/8//z/
/P/+//3//f/8//r/+//7//z//P/9//3//f/9//3//v/+/wAAAQACAAIABAAEAAQABAAF
AAUABgAGAAcABwAIAAgABAADAAEAAAACAAIAAgACAAMAAwADAAMAAQABAAEAAQABAAAA
///+//v/+v/6//n/+f/5//n/+f/7//v/+//7//n/+f/5//n/+f/5//n/+v/6//r/+f/5
//n/+v/6//r/+v/6//r/9//z//P/8//3//n//f8CAAwAGwAwAEcAXwB6AJcAsADLAOMA
8QDzAOEAxQCfAHkATwAjAAkACAAIAAYABgAGAAQABQAHAAUAAwACAAEAAgABAAEAAAD+
//7//v/9//v/+//7//v/+//7//v/+v/8//z//f/9//v/+//8//z//v/+//7///////7/
/v/+///////+//7//P/8//z/+//8//3//v////3//f/9//7//f/9//3//f/8//z//P/8
//7//v/+//7//P/8//z//P///wAAAAABAAEAAQABAAEAAQABAAIAAgACAAIAAgACAAEA
AQAAAAAAAgACAAIAAwAGAAYABgAFAAMABAAFAAUABAAEAAYABgAGAAYABgAGAAQABQAF
AAUABQAFAAUABQAHAAcACAAIAAgACAAIAAkACQAJAAkACQAHAAcABwAGAAYABgAHAAcA
CAAIAAgACAAFAAUAAwADAAMAAwACAAIABAAEAAQABAACAAIAAQAAAAIAAgABAAEAAQAC
AAMAAwABAAEAAAAAAAIAAgACAAIAAgACAAIAAgADAAMAAgACAAIAAgACAAIAAAAAAAAA
AAD//////////wAAAAAAAAAA/////////////////f/////////+//7/AAAAAAAA////
/////v/+//////8AAAAAAQACAAMABAACAAMAAwACAAMAAwAEAAUAAwADAAMAAwADAAMA
AgACAAIAAgACAAMABQAFAAUABQADAAMAAgACAAMAAwADAAMABQAEAAMAAgABAAIAAQD/
/wEAAQABAAAAAgACAAIAAgAAAAAAAgACAAEAAQABAAAA///////////+//7//v/+//7/
/v//////AAACAAAAAAAAAAAAAAD//////v/+//////8AAAAAAQABAAEAAQABAAIAAgAC
AAMABAAEAAYABgAGAAYACAAJAAsADAAMAAsACwAKAAYABQADAAIAAgACAAIAAgAFAAUA
BQAFAAUABQAFAAUAAQAAAP///v////7//v/9//3//f/9//3/+//7//v/+//7//v/+//7
//v/+//7//z//v/+//3//f/7//z//P/8//r/+v/6//f/9//3//f/+////wMACgAUACUA
OgBRAGsAiAClAL4A1wDrAPUA6wDXALUAkQBrAEEAFwALAAwACgAIAAoADAAKAAkACQAI
AAUAAwABAAIAAQABAAAAAAAAAAAA///9//3//f/9//////////7//P/8//3//f/7//v/
/P/8//7//v/+/////f/8//z//P/7//v/+v/6//v//P/9//3//f/9//3//f/9//3//f/+
//3//f/9//3//P/8//z//P/8//z//P/8//7//v/+//7//f/+//7///////////////3/
/f/+//7//P/8//z//P8AAAEAAQACAAAAAAAAAAEAAgACAAIAAQD//wAAAQABAP7//v8A
AAAAAAAAAAAAAAAAAAEAAQABAAEAAQABAAEAAQABAAIAAgABAAAA/////wEAAQABAAEA
AQABAAEAAAADAAQABgAHAAUABAADAAIAAwADAAEAAQABAAEAAAAAAP7//v/+//7/AAAA
AP///v8AAAAA//////3//v///////v/9//v/+v/7//z//f/+//3//P/7//r//f/9//z/
/P/8//z//P/8//r/+v/6//r//P/9//7///////7//f/8//v/+//7//v//f/9//v//f/7
//v/+v/6//7//v/+//3//f/9//z//P/7//v//P/8//r/+v/6//r/+//9//7//v/7//v/
/P/9//3//f/9//3/+//7//r/+v/8//z//P/9//z/+//6//n/+//7//r/+v/5//n/+f/5
//n/+P/3//b/9v/4//j/9//1//X/9f/0//X/9v/3//j/9//2//f/9v/z//P/8//y//L/
8//0//X/9v/2//b/9v/2//j/9//z//b/+P/4//j/+P/2//X/9f/0//T/9f/1//b/9v/3
//f/9//3//f/+P/4//j/+f/6//r//P/8//z//P/9//3//v/+//////8AAAAA/P/7//n/
+P/6//r/+v/6//n/+f/5//n/+//7//v/+//3//b/9f/0//P/8v/y//H/8//z//P/8//z
//P/8//z//L/8f/w/+//8P/x//L/9P/y//L/8f/x//H/8v/y//L/9P/0//L/8f/t/+v/
6f/t//H/8//2//z/CQAeADMASQBiAH8AnAC5ANMA4wDpAOEAywChAHcAUQAhAP///P8A
APr/9v/2//T/9f/1//j/9//3//f/+P/3//f/9v/2//b/9v/1//P/8//z//P/8//z//P/
8v/y//L/8//z//X/9f/2//b/9v/2//b/9//3//b/9v/2//f/9//2//b/9v/2//b/9f/z
//P/8//z//P/8//z//T/9//3//f/9//2//b/9v/2//T/9P/0//T/9v/2//b/9v/1//b/
9v/3//n/+f/5//n/+f/5//r/+v/4//j/+P/4//n/+f/4//j/+P/4//j/+f/6//r/+v/5
//v//P/9//3//f/+/wEAAgABAAAA///+/wAAAQABAAEAAQABAAEAAQABAAEAAgACAAQA
BAAEAAUABAADAAIAAQACAAMABAAEAAIAAgADAAMAAAAAAAAAAAABAAEA///////////+
//7//P/8//z//P/9//7//v/+//z//P/7//v/+f/6//v/+//9//3//P/8//z//P/8//z/
/P/8//z//P/9//3//P/8//r/+v/6//r/+v/6//r/+v/7//v/+//7//v/+v/5//j/+v/7
//z//f/7//v/+f/7//v/+//6//r/+v/6//r/+f/7//v/+v/6//v/+//8//z//v/+//7/
/v/+///////+//////8AAAEA//////////8BAAEAAAAAAAAAAAAAAAEA////////////
/////v/+///////////////+//3//P/+/wAAAAD///////////7//P/8//z//P/6//r/
/P/8//r/+f/4//b/+f///wMAAAD///7//f/8//z/+//7//r//P/9//3//v/8//3//f/9
//3//f/+//7/AAABAAIAAgAEAAQABAAEAAcABwAIAAgACAAHAAcABgAEAAMAAQAAAAAA
AAAAAAAAAwADAAMAAwADAAMAAwADAP///v/9//z/+//6//r/+f/5//n/+f/5//r/+//8
//3//f/9//3//f/7//v/+//8//7//v/9//3/+//8//z//P/+//z/+v/5//X/8//1//n/
+////wYAEgAlAD4AVQBtAIgAowC+ANkA7QD3AO0A2QC3AI0AaQA9ABUACQAKAAYAAgAE
AAYABgAHAAcABwAFAAQAAwACAAEAAQAAAAAAAAAAAP///f/9//3//f/9//3//f/8//r/
+v/7//v//f/9//7//v8AAAAAAAABAP///v/+//7/AQABAAAAAAAAAAAAAAD//wEAAQAB
AAEAAAD///7//v///////////wAAAAAAAAAAAAAAAAAAAAD+//7//v/+////AAAAAAEA
AwADAAMAAwADAAMABAAEAAQABAAEAAQABQAFAAQABAAEAAQABAAFAAQABAAEAAMABQAG
AAcABwAGAAYACAAIAAYABgAGAAYABgAHAAcABwAHAAcABwAHAAkACQAKAAoACAAIAAgA
CQAJAAkACQAJAAkACQAJAAgACgAKAAsACwAIAAgACAAIAAcABwAFAAUABQAFAAQABAAE
AAQABAAEAAQABAADAAIAAAAAAP////8BAAIAAwADAAMAAwACAAIAAgACAAIAAgACAAIA
AgACAAEAAQAAAAAAAgACAAIAAgACAAIAAgACAAEAAQABAAEAAgACAAIAAgABAAEAAQAB
AAEAAQD//wEA//////7//v8BAAIAAwADAAEAAQAAAAAAAQABAAIAAgAAAAAAAAAAAAAA
AQABAAAA/////wAAAQADAAMAAwADAAEAAQAAAAAAAAAAAAAAAQABAAEAAQABAAMAAwAC
AAIAAQABAAEAAQABAAAA///+/wAAAgACAAEA/////////v/+//7//v/+//7//v8AAAAA
/////////v/9//3//f/9/wAAAAAAAAAA///+//7//f/+//7//v/9///////+//7//v/9
////AQAAAP7//v/+//7//v/9//3//P/8//3//f/+//7/////////AQABAAIAAgAEAAUA
BgAGAAQABAAEAAQABQAFAAYABgAHAAcACAAIAAgABwAFAAQAAgACAAIAAgAFAAUABQAF
AAMAAwADAAMAAgACAAIAAgABAAAAAAD///3//f/9//3/+//7//v/+//9//3//f/9//3/
/f/9//7//v/+//3//f/9//7//v/+//z//P/6//f/9//3//n/+////wMADgAcAC0AQABZ
AHMAkACrAMoA4wDzAPkA8wDdALUAjQBnAD0AFQAJAAwACAAGAAgACAAIAAkABwAFAAMA
AgABAAAA//////7//P/8//z/+//8//3//v////3//f/9//z//P/8//3//f/9//3//v/+
//z//P/8//3////+//7//v///////v/+//7//v/+//3//f/9//3//f/9//3//f/+//7/
/f/8//v//f/+////AAAAAAAAAAAAAAAAAAAAAAAA//8AAAAAAQD//////////wAAAQAD
AAQABAAEAAQABAADAAMAAgACAAIAAgACAAMABAAEAAQAAwADAAQABQAFAAQABAAGAAYA
BgAGAAYABgAGAAcABwAHAAUABQAFAAUABwAHAAgACAAGAAYABgAHAAkACQAJAAkABwAH
AAcABgAGAAYABwAHAAYABgAGAAYABQAFAAMAAwADAAMAAgACAAAAAAAAAAAAAgACAAEA
AAACAAIAAQABAP//AAABAAEAAQABAAAAAAACAAIAAgACAAEAAAD///7///////7//v8A
AAAAAAAAAAAAAAAAAAAA//////////8AAAAAAAAAAP////////////////3///8BAAEA
AAAAAAAAAAAAAP//AQABAAAAAAAAAP/////+//z//P/8//z//f///wAAAAD/////AAAB
AP//////////AQABAAAAAAD+//7//v///wEAAQABAAEA//////7//v///////////wEA
AAD///7//P/+//7//f/+////AAAAAAAAAAAAAAAA///+/////v/7//v/+//6//r/+//8
//3//P/8//z//P/6//r/+//7//7//v/+//3//f/9//z//P/6//v/+//7//3//v/9//z/
+//6//r/+f/5//j/+v/7//v//P/8//3//f/9//////8AAAAAAAABAAIAAgABAAAA///+
//////8AAAAAAwADAAQABAACAAEA///+/wAAAAAAAAAAAAD///7//f/9//3//f/9//3/
/P/7//r/+f/4//j/9//3//f/9//3//f/9//3//f/+f/5//n/+f/3//f/9//4//j/+P/3
//f/9//4//j/+P/4//j/+P/1//H/7//x//X/+//9//z/BAATACgAPQBTAGwAiwCoAMEA
1wDlAOcA2wDBAJ0AdwBNAB8AAwAEAAIA/P/8//7//v/7//3//v/9//3//f/8//v/+//6
//r/+v/6//n/+f/5//n/+f/7//v/+//6//r/+v/7//v/+//7//z//P/8//z//P/9//3/
/P/8//z///////7//v/+//7//v/9//v/+//7//v//P/9//7/AAAAAP///v/9//7//v/+
//7//v/+//7//v8AAAAAAAAAAAAAAAD/////////////////////AAAAAAIAAgACAAIA
BQAFAAQABAAEAAQABAAFAAQABAAEAAMABQAGAAcABwAIAAgACgAKAAgACAAIAAgACgAL
AAsACwALAAsACwALAAsACwAMAAwADAAMAAwADQANAA0ADQANAA0ADQANAAwADAAMAA0A
DQALAAoACQAIAAkACQAHAAcABgAFAAMAAgADAAQABQAGAAQABAADAAIABAAEAAMAAwAD
AAQABQAFAAMAAwACAAIABAAEAAQABAAEAAQABAAEAAMAAwACAAIABAAEAAQABAACAAIA
AgACAAMAAwADAAMAAgACAAIAAgADAAMAAwADAAMAAwABAAMAAwADAAIAAgAEAAQABAAD
AAUABQAEAAQABQAFAAYABgADAAIAAQAAAAQABwAJAAoABwAHAAgACQAJAAkACQAJAAkA
CQAIAAgACAAIAAgACQAJAAkACQAJAAkACQAIAAgACQAJAAkACQAJAAgABwAGAAgACgAK
AAkACQAJAAkACAAKAAoACgAKAAgACAAKAAoACQAJAAkACAAHAAcABwAHAAkACgALAAwA
CgAKAAsACwAMAAgACAAJAAgACAAIAAgACAAIAAcABwAGAAYABwAHAAgACgALAAsACwAJ
AAkACgAKAA4ADwAQABAADgAOAA4ADgAPAA8AEAAQAA8ADwAQABAADgANAAsACgAMAAwA
DAAMAA0ADQANAA0ADQANAA0ADQAJAAgABwAGAAUABAAEAAMABQAFAAUABQAHAAcABwAH
AAkACQAJAAkACQAJAAkACgAIAAgABwAHAAgACgALAAwADAAIAAYAAwABAAEABQALAA0A
DwAWACQAOQBQAGcAfwCcALkA1ADrAP0A/wD1ANsAswCPAG0APwAbABkAGgAUABIAFgAU
ABQAFQAXABcAFQAUABMAEgARABEAEAAQABAAEAAPAA8ADwAPAA8ADwAPAA8ADgAOAA4A
DwAPABEAEQASABIAFAAUABQAFQAVABQAFAAUABUAFQAUABQAFgAWABYAFQATABMAEwAT
ABUAFQAVABYAFwAXABcAFwAWABYAFgAWABQAFAAUABQAFgAWABYAFgAXABgAGAAZABkA
GQAZABkAGQAZABoAGgAcABwAHAAcABsAGwAaABoAHAAcABwAHQAeAB4AHgAdAB0AHgAf
AB8AHgAeACAAIAAgACAAIAAgACAAIQAhACEAIwAjACMAIwAhACEAIgAiACMAJAAlACcA
JQAlACUAJQAlACUAJQAkACIAIgAjACMAIgAiACIAIgAjACMAIQAhACEAIQAgACAAIAAg
ACAAIAAgACAAHwAeACAAIAAfAB8AHQAeAB8AHwAhACEAIAAgACAAIAAgACAAIAAgACAA
IAAhACEAIAAgACIAIgAiACIAIQAgAB8AHgAfAB8AHwAfACIAIgAiACIAIQAhACEAIQAh
ACEAHwAhACEAIQAgACAAIgAiACIAIQAjACMAIgAiACMAIwAkACQAJAAkACQAJAAkACUA
JQAkACMAIwAkACUAJwAnACcAJwApACkAKAAoACYAJgAmACcAJQAlACUAJQAmACcAJwAo
ACgAJwAmACUAJwAmACUAJAAmACgAKAAnACcAJwAnACYAKAAoACgAKAAnACYAJwAmACcA
JwAnACYAJwAnACcAJwAmACYAJgAmACYAJgAnACcAJgAmACYAJQAmACcAJwAoACYAJwAn
ACcAJwAnACcAJwAnACcAJwAnACcAKAApACkAKQApACsAKwAsACsALAAuAC8AMgAyADIA
NAAzADMAMgAxADAALwAuAC8ALwAvAC8AMQAxADIAMgAxADAALwAuACwALAAsACwALgAw
ADIANAAyADIAMgAyAC8ALgAtACwAKgAqACoAKgAqACoAKgAqACoAKgAqACoAKgAqACoA
KgAsAA==
         </WaveFormData>
      </LeadData>
   </Waveform>
</RestingECG>
