# Supplementary material for: Detection of Left Atrial Enlargement Using a Convolutional Neural Network-Enabled Electrocardiogram
Source: Front Cardiovasc Med. 2020 Dec 17;7:609976. doi: 10.3389/fcvm.2020.609976 (PMC7773668; doi:10.3389/fcvm.2020.609976)
Supplement: Supplementary file 1 [file Data_Sheet_1.ZIP › hyp/1802035034_3421_0000000E.XML]

<?xml version="1.0" encoding="Windows-1252"?>
<!DOCTYPE RestingECG SYSTEM "restecg.dtd">
<RestingECG>
   <PatientDemographics>
      <PatientID>1802035034</PatientID>
      <PatientAge>75</PatientAge>
      <AgeUnits>Years</AgeUnits>
      <Gender>Male</Gender>
      <PatientLastName>lihanheng</PatientLastName>
   </PatientDemographics>
   <TestDemographics>
      <DataType>Resting</DataType>
      <Site>1</Site>
      <AcquisitionDevice>MAC55</AcquisitionDevice>
      <Status>Unconfirmed</Status>
      <Priority>Normal</Priority>
      <AcquisitionTime>09:21:00</AcquisitionTime>
      <AcquisitionDate>10-28-2016</AcquisitionDate>
      <CartNumber>1</CartNumber>
      <AcquisitionSoftwareVersion>009C</AcquisitionSoftwareVersion>
      <XMLSourceVersion>MAC5000 v1.0</XMLSourceVersion>
   </TestDemographics>
   <RestingECGMeasurements>
      <VentricularRate>53</VentricularRate>
      <AtrialRate>53</AtrialRate>
      <PRInterval>222</PRInterval>
      <QRSDuration>98</QRSDuration>
      <QTInterval>430</QTInterval>
      <QTCorrected>403</QTCorrected>
      <PAxis>-16</PAxis>
      <RAxis>-33</RAxis>
      <TAxis>57</TAxis>
      <QRSCount>9</QRSCount>
      <QOnset>212</QOnset>
      <QOffset>261</QOffset>
      <POnset>101</POnset>
      <POffset>166</POffset>
      <TOffset>427</TOffset>
      <ECGSampleBase>500</ECGSampleBase>
      <ECGSampleExponent>0</ECGSampleExponent>
   </RestingECGMeasurements>
   <Diagnosis>
      <Modality>Resting</Modality>
         <StatementCount>6</StatementCount>
         <LabelText>12SL Õï¶Ï³ÂÊö</LabelText>
      <DiagnosisStatement>
         <StmtText>ñ¼ÐÔÐÄ¶¯¹ý»º</StmtText>
      </DiagnosisStatement>
      <DiagnosisStatement>
         <StmtText>°éñ¼ÐÔÐÄÂÉ²»Æë</StmtText>
      </DiagnosisStatement>
      <DiagnosisStatement>
         <StmtFlag>ENDSLINE</StmtFlag>
         <StmtText>°éÒ»¶È·¿ÊÒ´«µ¼×èÖÍ</StmtText>
      </DiagnosisStatement>
      <DiagnosisStatement>
         <StmtFlag>ENDSLINE</StmtFlag>
         <StmtText>µçÖá×óÆ«</StmtText>
      </DiagnosisStatement>
      <DiagnosisStatement>
         <StmtFlag>ENDSLINE</StmtFlag>
         <StmtText>·ÇÌØÒìÐÔ T ²¨Òì³£</StmtText>
      </DiagnosisStatement>
      <DiagnosisStatement>
         <StmtFlag>ENDSLINE</StmtFlag>
         <StmtText>Òì³£ ECG</StmtText>
      </DiagnosisStatement>
   </Diagnosis>
   <Waveform>
      <WaveformType>Rhythm</WaveformType>
      <WaveformStartTime>0</WaveformStartTime>
      <NumberofLeads>8</NumberofLeads>
      <SampleType>CONTINUOUS_SAMPLES</SampleType>
      <SampleBase>500</SampleBase>
      <SampleExponent>0</SampleExponent>
      <HighPassFilter>16</HighPassFilter>
      <LowPassFilter>150</LowPassFilter>
      <ACFilter>NONE</ACFilter>
      <LeadData>
         <LeadByteCountTotal>10000</LeadByteCountTotal>
         <LeadTimeOffset>0</LeadTimeOffset>
         <LeadSampleCountTotal>5000</LeadSampleCountTotal>
         <LeadAmplitudeUnitsPerBit>4.88</LeadAmplitudeUnitsPerBit>
         <LeadAmplitudeUnits>¦ÌV</LeadAmplitudeUnits>
         <LeadHighLimit>2147483647</LeadHighLimit>
         <LeadLowLimit>268435456</LeadLowLimit>
         <LeadID>I</LeadID>
         <LeadOffsetFirstSample>0</LeadOffsetFirstSample>
         <FirstSampleBaseline>0</FirstSampleBaseline>
         <LeadSampleSize>2</LeadSampleSize>
         <LeadOff>FALSE</LeadOff>
         <BaselineSway>FALSE</BaselineSway>
         <ExcessiveACNoise>FALSE</ExcessiveACNoise>
         <MuscleNoise>FALSE</MuscleNoise>
         <LeadDataCRC32>759550822</LeadDataCRC32>
         <WaveFormData>
/P/8//z//P/7//r/+f/4//j/+P/4//j/+v/6//r/+v/4//j/+P/4//j/+P/4//j/+v/6
//r/+v/6//r/+v/6//r/+v/6//r/+v/6//r/+v/4//j/+P/4//r/+v/6//r/+v/6//r/
+v/4//j/+P/4//r/+v/6//r/+P/4//j/+P/6//r/+v/6//j/+P/4//j/+P/4//j/+P/4
//j/+P/4//r/+v/6//r/+f/4//f/9v/4//j/+P/4//j/+P/4//j/+v/6//r/+v/4//j/
+P/4//r/+v/6//r//P/8//z//P/8//z//P/8//z//P/8//z//v/+//7//v/+//7//v/+
////AAABAAIAAQAAAP///v/9//z/+//6//z//P/6//f/9//4//j/+f/7//v/+v/6//v/
+//8//z//v/+////AAAAAAAA///9//3//P/6//j/9v/2//b/9//6//r/+v/4//r/+//7
//v/+f/5//n/+f/5//j/9//3//f/+P/4//j/9v/2//f/9//4//j/+P/4//b/9v/4//j/
9//0//f/9//3//j/+P/4//T/9v/6//n/9f/1//T/7//t/+7/8v/5/wMAEwAnAD4AVABr
AIYAnACsALQAsgCgAIIAYAA9ACEAEAAHAP3/9P/y//j/+f/5//n/+v/5//r/9//1//f/
+P/2//j/+P/3//n/+f/5//n/9//4//j/+f/6//r/+//7//v/+//7//v/+//6//j/9//3
//n/+v/6//n/+f/6//v/+//7//v/+v/5//n/+v/6//v/+f/4//j/+f/7//r/+v/6//j/
+P/4//j/+P/4//n/+f/7//v//P/9//3/+//6//r//P/8//z//P/8//z//f/9//v/+//7
//v////+////AAD+//7//v8AAP7//v/+//3///8AAAAAAAAEAAQABAAEAAYABgAIAAgA
BwAHAAYABQAFAAYABgAEAAYABwAJAAkACAAHAAYABgAIAAcABwAIAAcABwAGAAUACAAH
AAYACQAHAAYABgAGAAYABQAFAAUABwAGAAUABQAFAAYABgAGAAYABgAGAAYAAwADAAMA
AwAGAAYABAAEAAMAAQAAAP3//v/+//7////+//3/+//6//3//f/9//3//v/+///////9
//3//f/9//3//f/8//v//f/9//3//f/8//z/+//7//v/+//7//v/+f/5//n/+f/6//v/
/f/+//n/+f/5//r/+//7//v/+//7//r/+v/6//v//P/9//3//P/8//7//v/6//r/+v/8
//z/+v/6//r/+v/7//v/+//8//z//v/7//v//P/8//v/+//7//v//f/9//r//f/9//7/
/v/+//7//v/+//3//P/6//j/9//4//r/+//8//3//P/7//r/+v/8//v/+f/5//n/+v/6
//r/+v/4//j/+P/6//r/+v/5//v/+//7//v/+f/5//n/+f/5//n/+v/6//r/+P/4//j/
9v/3//f/9//5//n/+f/5//v/+//6//r/+v/5//n/+v/6//v/+//5//f/9v/2//X/+P/5
//r/+v/3//f/9//4//j/9//3//r/+v/7//v/+f/0//f/+v/4//j/+P/4//j/+P/4//j/
9v/2//b/9v/2//b/9v/2//b/9v/2//b/+P/4//j/+P/4//j/+P/4//j/+P/4//j/+P/4
//j/+P/2//b/9v/2//f/+P/5//r/+f/4//f/9v/2//b/9v/2//b/9v/2//b/+P/4//j/
+P/4//j/+P/4//r/+v/6//r/+v/6//r/+v/6//r/+v/6//z//P/8//z//P/8//z//P/9
//7///8AAP3//P/7//r/+P/4//j/+P/2//T/8f/z//b/+P/7/////f/6//j/9//5//r/
+v/8//z//f/+//7//P/7//n/9//4//b/9P/0//b/9v/3//j/+P/4//b/+P/3//f/9//3
//f/9//3//f/9v/1//X/9f/4//j/+P/4//b/9//3//b/9v/2//b/9P/y//T/9P/z//L/
9f/1//X/9v/2//b/9v/4//j/9f/1//P/8P/r/+n/6v/w//n/BQARAB8ANABMAGUAegCO
AJ4AqACsAKAAhABkAEEAHwAEAPf/8f/u/+7/8P/z//P/8//y//H/8v/z//X/9f/2//T/
8v/0//X/9f/3//f/9//5//j/9v/1//T/9f/3//j/+f/3//f/9//3//X/9P/0//X/9f/2
//b/9f/1//b/9//3//f/9//2//X/9f/2//b/9//1//T/9P/1//f/9v/2//b/9v/2//b/
9v/2//b/9//3//n/+f/6//v/+//5//j/+P/3//b/9f/0//f/+P/6//v/+f/5//n/+f/6
//j/+P/4//r/+v/6//z//P/8//z/+//7//z//P/8/wAAAAAAAAAAAAAAAAIAAgACAAMA
AwADAAEAAgACAAAAAgADAAUABQAFAAUABQAGAAYABQAFAAYABgAHAAcABwAHAAUAAwAF
AAcABgAGAAYABQADAAIAAQABAAAA////////AAAAAAAAAgACAAIAAgD//////////wAA
AAD+//7//v/9//3/+//7//r/+f/5//v/+//6//r/+f/5//n/+f/3//b/9v/1//f/9//3
//f/9//3//b/9f/z//P/8//z//b/9v/1//X/9f/1//X/9f/z//P/8//z//P/8//0//T/
8f/x//H/8v/z//P/8//z//X/9P/0//T/9f/2//f/9//2//b/+P/4//b/9v/2//j/+f/4
//n/+v/4//n/+f/5//r/+v/8//n/+f/6//r/+f/5//n/+f/7//r/9v/4//f/+P/4//j/
+P/4//j/9//2//f/9v/2//j/9//3//f/9//5//n/+f/6//j/9//1//X/9//4//j/+P/4
//b/9v/2//j/+P/4//f/9f/1//X/9f/1//X/9f/1//X/9f/2//b/+P/2//b/9v/2//f/
9//3//f/9//3//f/+P/3//X/9P/1//X/9v/4//X/9f/0//H/8f/y//T/9f/3//f/9//2
//X/9f/1//b/9v/1//X/+P/3//f/9v/z//b/9f/2//j/+P/4//j/9v/2//b/9v/0//T/
9P/0//T/9P/0//T/9v/2//b/9v/2//b/9v/2//T/9P/0//T/9v/2//b/9v/2//b/9v/2
//T/9P/0//T/9P/0//T/9P/0//T/9P/0//T/9P/0//T/9P/0//T/9P/1//b/9//4//b/
9v/2//b/9v/2//b/9v/3//j/+f/6//j/+P/4//j/+v/6//r/+v/4//j/+P/4//r/+v/6
//r//P/8//z//P/+//7//v/+//v/+v/5//j/9v/2//b/9v/4//b/8//1//T/9P/1//f/
9//2//b/9//5//r/+v/8//z//f/+//7/AAD///3/+//3//T/8f/w//L/8v/z//T/9P/0
//L/9P/3//f/9//3//X/9f/1//X/9P/z//P/8//y//L/8v/y//P/9f/2//b/9P/0//T/
8v/0//b/9v/1//D/8//z//P/9v/2//b/9v/0//b/8//z//P/7v/r/+3/7v/w//n/AwAP
AB8ANABMAGUAegCSAKQAsACuAJwAhABoAEUAJQAOAAEA+//2//T/9v/5//v/+//4//X/
9v/1//P/9f/8//r/8v/0//f/8//z//f/+f/3//X/9P/0//T/9v/3//f/9//2//X/9P/z
//X/9P/0//X/9f/2//b/9f/1//b/9//3//j/+f/5//n/9//4//j/+f/5//j/+P/5//f/
9v/2//b/9P/0//T/9P/3//j/+v/7//r/+f/5//n/+//5//j/+P/4//j/+P/4//j/+P/5
//n/+//7//v/+//8//r/+v/6//z//P/8//7//v/+//7//f/7//z//P/8//7//v/+//7/
/v/+/wAAAAACAAMAAwADAAMABAAEAAIAAgADAAUABQAFAAUABQAGAAQAAwADAAQABgAH
AAcABwAFAAMAAQADAAYABgAHAAgABQADAAIAAQACAAIAAgADAAEAAgACAAIABAAEAAQA
BAAFAAUABQAFAAMAAgD///7/AQABAAIAAQD///7//f/9//3//f/8//z/+//7//v/+//9
//z//P/7//r/+f/4//f/+v/7//v/+//5//n/+f/5//r/+v/5//n/+f/5//n/+f/3//f/
9//3//n/+f/6//r/+f/5//n/+v/4//f/9v/1//f/9v/2//b/9f/2//f/9//4//j/+v/6
//v//P/9/wAA/v/6//j/9v/4//n/+f/5//r/+v/8//n/+f/6//r/+f/7//v/+//9//z/
+P/6//n/+f/6//v//P/7//r/+P/2//j/+P/5//z//P/7//r/+f/7//v/+//8//r/+f/3
//f/9//4//j/+P/8//r/+v/6//r/+v/6//n/9//3//f/9//4//n/+v/7//r/+f/5//j/
+f/4//n/+v/4//n/+f/5//n/+f/5//n/+f/5//j/+P/2//X/9f/2//f/+f/6//n/+v/6
//v/+//5//n/+f/4//f/9//3//j/+v/5//n//P/7//v/+v/3//b/9//6//n/+P/3//b/
+P/4//j/+P/4//j/+P/4//r/+v/6//r/9//2//X/9P/1//b/9//4//r/+v/6//r/+f/4
//f/9v/4//j/+P/4//b/9v/2//b/9P/0//T/9P/2//b/9v/2//j/9v/z//X/9v/2//f/
+f/5//j/+P/5//f/+P/4//r//P/9//7//v/9//v/+P/1//b/9v/2//j/9v/2//f/+P/4
//j/9v/4//f/9//3//f/+f/5//n/+f/6//n/+f/5//j/+P/4//j/+v/7//v/+v/4//j/
+P/2//j/+v/6//n/9f/3//b/9f/2//b/9v/2//r/+P/3//f/9f/w/+//8f/y//j/AwAT
ACEANQBOAGYAfQCWAKgAtAC6ALIAmAB4AFIALwATAAQA/f/1//D/9v/+/wEAAQABAAAA
///4//H/8//5//j/+v/8//r/+////wMA///9//3//f/8//z//P/8//3//f/9//3//f/9
//3////+//7////9//7//v/9//3//v////////////7//f/7//z//P/9/////v/+////
AQAAAAAAAAAAAAAAAAAAAP///v/+//3//f/9//7///8BAP///v/+//7//v/+//7/AAAA
AAEAAQABAAEAAQABAAIAAAAAAAAAAQACAAMABgAFAAQAAwABAAIABAAFAAYACgAKAAoA
CgAIAAYABgAEAAYABwAHAAcACQAKAAoACAAIAAkACwALAAsACwALAAwADgANAA0ADgAN
AA0ADAALAA0ACwAJAAsACwAKAAoACgAMAAsACwALAAsACgAJAAkABwAIAAgACAAGAAYA
BgAGAAUABQAFAAUACAAIAAYABgAGAAUABQADAAMAAgABAAEA/v/9//v/+v/8//3//v//
//3//P/8//v/+//7//v/+//9//3//P/7//v/+//7//v//P/8//v/+//7//v/+//7//v/
+//7//v/+//7//z//P/5//n/+f/6//3//f/9//3//f/8//z//P/7//z//f/9//z//P/+
//7//P/8//z//v////7///8AAP7//////////v/+/wAA/f/7//z//P/7//3//f/9////
AQD+/wEAAQD+//7//v/+//7//v/9//z/+//6//r//P////////////3//f/9//7/////
//7////8//z/+//6/////v///wAA///+//3/+//7//v/+//7//v/+//7//v/+//7//z/
/P/6//j/+P/4//n/+//8//3/+v/5//j/9//6//v/+//8//v/+f/4//j/+v/7//v/+f/5
//r//P/9//z/+//6//j/+P/5//r//P/7//n/+P/6//z//f/9//v/+v/3//b/+P/4//j/
+P/6//r/+v/6//j/+P/4//j/+v/6//r/+v/6//r/+v/6//j/+P/4//j/+f/6//v//P/8
//z//P/8//r/+P/2//T/9//4//n/+v/5//j/9//2//j/+P/4//j/9v/2//b/9v/3//j/
+f/6//r/+v/6//r/+P/4//j/+P/6//r/+v/6//z//P/8//z/+v/4//b/9P/2//b/9v/2
//j/+P/4//j/9v/2//b/9v/3//j/+f/6//j/+P/4//j/+v/6//r/+v/4//j/+P/4//j/
+P/4//j/+P/4//j/+P/4//j/+P/4//f/9v/1//T/9f/2//f/+P/2//b/9v/2//f/+P/5
//r/+P/4//j/+P/6//r/+v/6//z//P/8//z//P/8//z//P/9//7///8AAAAAAAAAAAAA
/P/6//j/9v/4//j/+P/4//j/9f/3//j/9v/3//n/+f/6//r/+//7//v/+v/7//r//f/+
//7//v/7//n/9//2//X/9P/1//b/9P/1//b/9v/2//T/9v/3//X/9f/1//X/9//3//f/
9v/1//X/9f/2//X/9P/z//L/9v/3//f/+P/1//T/8f/w//P/9P/0//L/9f/1//X/9v/0
//T/9P/0//T/9f/z//H/8P/r/+n/5v/s////FQAdACkAQABYAG8AhACWAKYAqgCkAJAA
cgBOACsAEwACAPn/9//2//b/9v/1//X/8//y//P/8v/t/+//8//0//T/9P/0//X/9//3
//f/9//3//b/9P/z//L/8v/z//P/8//z//P/8//z//T/9P/1//f/9//4//j/9//1//b/
9//3//X/9f/0//P/9f/2//b/9//1//T/9P/1//f/9v/2//b/9//4//n/+v/3//b/9v/1
//f/9//4//n/+f/3//b/9v/5//r/+//8//r/+v/7//v//f/9//3//f/+//z//P/8//r/
+v/6//z//v/+//7//f/7//z//P/8/wAAAAAAAAAAAAAAAAIAAgACAAMAAwADAAMABAAE
AAIAAAABAAMAAwADAAMAAwAEAAQAAwADAAQABQAHAAgACQAGAAMAAAABAAMAAgACAAIA
AAD///////8BAAAA/////wEAAgACAAIAAAAAAAAAAAD//////////wAAAAD+//7//v/9
//3/+//8//z//P/9///////+//7//P/7//r/+f/7//r/+v/5//f/9//3//f/+f/5//j/
9//5//n/+f/5//r/+v/5//n/+f/5//n/+f/7//v/+//7//n/+f/6//r/9f/1//X/9v/5
//n/+f/5//n/+P/4//j/+//8//3//f/6//r//P/8//z//P/8//7//f/6//n/+P/5//v/
/P/9//z//P/+//v/+//8//z/+//8//3//v8BAP7/+v/8//v/+v/6//r/+v/7//z//P/8
//z//P/9/wAA/v/9//z/+//7//v/+//8//7//f/7//v/+f/6//r/+v/8//r/+v/6//j/
+P/4//f/+v/7//z//f/8//v/+v/5//n/+f/6//r/+//6//v//P/8//3//f/9//z/+//6
//n/+//7//r/+v/4//f/9//4//j/+f/5//f/+P/4//n/+f/5//n/+f/4//n/+f/5//r/
+P/3//f/+v/8//3//f/7//j/9//6//j/+P/4//j/9v/2//b/9v/2//b/9v/2//n/+v/7
//z/+//6//n/+P/4//j/+P/4//j/+P/4//j/9v/2//b/9v/3//j/+f/6//n/+P/3//b/
+P/4//j/+P/6//r/+v/6//r/+v/6//r/+v/6//r/+v/4//j/+P/4//j/+P/4//j/+P/4
//j/+P/6//r/+v/6//z//P/8//z/+f/4//f/9v/5//r/+//8//r/+v/6//r//P/8//z/
/P/8//z//P/8//3//v///wAAAgACAAIAAgACAAIAAgACAP7//P/6//j/+v/6//j/9f/3
//j/+P/5//v/+//6//r/+f/5//r/+v/+//7///8AAAIAAgABAP///f/8//r/+P/2//b/
9v/3//r/+v/6//j/+f/5//j/9//5//n/+f/5//n/+P/3//f/9f/2//b/9v/4//j/+f/5
//b/9v/2//b/9v/2//j/+P/5//b/+f/5//n/+v/6//r/+v/6//r/9f/z//X/9P/v/+//
8P/0//n/BQATACUAPABYAG0AggCYAK4AtACuAJ4AhgBmAEMAJQAOAAEA/f/2//L/+v8B
AAEA/f/6//X/9v/5//f/+f/8//7//v8AAP3/9//z//X/+//7//n/+P/4//j/+v/7//v/
+//9//3//f/9//z/+v/5//n/+f/6//r/+f/6//z//v/////////+//3//f/+//7////9
//z//P/9//z/+v/5//j/+f/6//v//P/8//z//f/9//3//f/+///////9//z//P8AAAAA
AAAAAAIAAgADAAMAAgABAAAA//8EAAIAAgACAAIAAgACAAQABgAGAAYABQACAAIAAQAA
AAMABAAFAAYABgAGAAgACAAIAAkACQAJAAkACgAKAAgACgALAA0ADQALAAsACwAMAA4A
DQANAA4ADQANAAwACwAMAAsACgANAA0ADAAMAAwADgANAA0ADQAMAAoACAAHAAkACgAK
AAoACAAIAAgACAAJAAkACQAJAAwADAAKAAoACAAFAAMA//8AAAAAAAABAAIAAwADAAQA
BAADAAIAAQABAAAAAAD//wIAAwAEAAUAAwABAP7/+//8//3//v///wAAAAD/////////
//////////////////7//f/9//z/+v/7//z//v8BAAEAAQABAAAA/v/9//z//f/+////
///8//z//v/+//z//P/8//7/AQAAAAEAAgAAAAEAAQABAAAAAAACAP//AQACAAIAAQAB
AAEAAQADAAIA/v8AAP//AQACAAMABAAEAAQAAwACAAAA/v/9//7/AQABAAEAAQADAAMA
AwAEAAQAAwABAAEAAAAAAP///v8BAAAAAQACAAIAAgACAAEAAAD///7//f/+////AAAB
AAMAAwAEAAQAAwAAAP///v///wEAAgADAAEA///9//v/AAABAAEAAgACAAEAAQACAAAA
AQABAP//AAAAAAEAAQD////////+//7///8AAAIAAQD///7/AAAAAAEAAQD//wgACwAG
AAQAAgAAAP7//v/+//7//v8AAAAAAAAAAAAAAAAAAAAAAgACAAIAAgAAAAAAAAAAAAAA
AAAAAAAAAgACAAIAAgABAAAA///+////AAABAAIABAAEAAQABAABAAAA///+////AAAB
AAIAAAAAAAAAAAACAAIAAgACAAIAAgACAAIABAAEAAQABAAEAAQABAAEAAYABgAGAAYA
BgAGAAYABgAJAAoACwAMAAwADAAMAAwACAAGAAQAAgAAAAAAAAD+//z///8BAAIAAAAB
AAAA/v///wEAAgAEAAYACAAIAAkADAAMAAwACwAIAAUAAwAAAPz//P/8//z//v8AAAEA
AgD+/wAAAQABAAIAAwAEAAUAAwADAAIAAQABAAEAAgACAAAAAAAAAAEA///+//7//v8B
AAAAAQAEAAMAAQD9/////////wAAAAABAAIAAwAEAAUAAQD3//T/+f/7//r//P8DABEA
HQAtAEIAWABxAIoAngCqALIAsACeAIQAZABBACEADAABAP3/+P/6//7////9//3//P//
/wIAAQD9//3//P/4//r/BAADAP3///8DAAEAAQD///7//v/+//7/////////////////
//8AAAAAAQADAAIAAgABAP///v/+//7//f///////v/9////AAAAAAEAAQAAAAAAAQD/
//7//v/+//z//P/8//z//f/+/wAAAQABAAEAAgADAAIA///9//z/AAAAAAAAAAAAAAAA
AQABAP//////////BAACAAIAAgACAAIAAgAEAAQABAAEAAMAAwAEAAQABAAEAAQABAAE
AAYABgAIAAgABgAHAAcABwAJAAoACgAIAAgACQALAAsACwALAAsADAAKAAkACQAKAAoA
CwALAAsACwAJAAcACQAJAAgACAAIAAoACQAJAAkACQAIAAcABwAHAAgACAAIAAgACAAI
AAgABQAFAAUABQAGAAYABAAEAAIAAQABAP//AQAAAP///////////v/+////////////
///+//7//f/7//v/+//7//n/+f/4//f/+P/5//r/+//6//r/+f/5//f/9//3//f/9//3
//f/9//5//n/+v/6//f/9//3//j/+f/5//n/+f/7//r/+v/6//n/+v/7//v/+v/6//z/
/P/7//z//f8AAP///P/7//r/+v/7//v/+//8//z//v/7//3//v/+//3//P/7//r/+//9
//r//f/9//r/+v/6//r//P/8//v/+v/7//r/+v/8//z/+//6//n/+//7//v//P/7//n/
9v/1//X/9v/2//b/+v/4//j/+P/6//r/+v/5//j/9//2//X/9f/1//X/9f/3//f/+P/4
//j/9v/2//b/9v/3//f/9//3//f/9//3//b/9f/z//L/8//z//T/9v/2//f/9//1//L/
8v/z//P/9f/1//X/9P/z//P/8//0//T/8//z//b/9v/3//f/9f/y//H/9v/0//T/9P/0
//T/9P/0//T/9v/2//b/9v/2//b/9v/2//X/9P/z//L/9P/0//T/9P/y//L/8v/y//T/
9P/0//T/8v/y//L/8v/y//L/8v/y//T/9P/0//T/8v/y//L/8v/0//T/9P/0//b/9v/2
//b/9P/0//T/9P/1//b/9//4//b/9v/2//b/9v/2//b/9v/5//r/+//8//v/+v/5//j/
9v/2//b/9v/0//T/9P/0//X/9P/y//X/8//y//L/8//1//T/9P/1//X/9v/2//j/+v/7
//z//P/6//n/9//1//L/8P/u/+7/8P/w//H/8v/y//L/8P/y//X/9f/1//X/8//z//P/
8//y//H/8f/x//T/9P/0//T/8v/z//P/8v/y//L/8v/w//L/9P/0//P/7v/x//H/8f/0
//T/9P/0//T/9P/z//H/7//q/+n/6//u//L/9/8DABMAJQA8AFYAbQCEAJoAqACmAJwA
jgBwAE4ANQAbAAYA/f/7//b/9P/8/////f/7//b/7//q/+f/7f/1//j/9v/0//L/9f/5
//f/9f/1//X/9//2//b/9v/1//X/9P/z//X/9f/1//X/9P/y//H/8f/y//T/9f/1//X/
9v/3//f/9f/1//T/8//0//b/9//5//j/9v/1//X/9f/0//T/9P/2//b/9v/2//T/9P/1
//X/9//3//j/+f/5//f/9v/2//r/+v/6//r/9//2//b/9f/2//f/+P/5//r/+P/4//j/
9v/2//b/+P/6//r/+v/5//n/+v/6//r//v/+//7//v8AAAAAAgACAP/////+//3//f/+
//7//P/+////AQABAAMAAwADAAQAAwABAAAAAAABAAMABAAFAAMAAQD//wEA///+//7/
/v/+//3//f/9//7//v/+/////v/+//3//P/+//7//v/+///////////////+//v/+v/8
//v/+//5//n/+P/3//f/9//3//b/9v/3//f/9//3//n/+P/4//f/9f/1//X/9f/3//f/
9v/1//T/8//y//H/8v/y//H/8f/z//P/8//z//X/9f/1//X/8//z//T/9P/x//H/8f/y
//P/8//z//P/8//y//L/8v/1//b/9//3//T/9P/2//b/8v/y//L/9P/2//T/9P/0//T/
9f/1//X/9P/0//b/8//0//b/9//3//T/8//y//P/9v/0//j/+f/3//b/9f/0//b/9v/1
//T/8//y//L/9P/1//X/9f/1//f/9//3//j/9v/1//P/8//1//b/9v/2//b/9P/0//T/
9v/2//b/9f/1//X/9f/1//P/8//z//P/8f/x//L/8v/z//L/8//0//L/8//z//P/9f/1
//X/9f/2//X/8//y//P/8//0//b/+P/5//n/9//1//T/9P/z//X/9f/1//T/8f/x//H/
8v/0//P/8//2//T/9f/1//P/9P/x/+7/7//w//H/8v/z//T/9f/2//T/9P/0//T/9P/0
//T/9P/2//b/9v/2//P/8v/x//D/8//0//X/9v/1//T/8//y//T/9P/0//T/8v/y//L/
8v/z//T/9f/2//X/9P/z//L/8v/y//L/8v/z//T/9f/2//X/9P/z//L/9P/0//T/9P/x
//D/7//u//D/8v/0//b/+P/4//j/+P/3//b/9f/0//T/9P/0//T/9//4//n/+v/3//b/
9f/0//X/9v/3//j/+P/4//j/+P/5//r/+//8//v/+v/5//j/9v/2//b/9v/2//b/9v/0
/+//8f/y//L/9f/3//f/9v/0//X/9f/2//j/+v/6//v//P/8//z/+//7//n/+P/2//L/
8v/y//L/8f/y//L/8v/u//D/8f/x//L/8//0//X/8//z//L/8f/z//P/9P/0//b/9v/2
//f/9v/0//P/8v/0//L/8v/0//L/8f/u//H/8f/x//L/8v/y//L/8v/y/+//6//n/+b/
6f/t/+7/7v/x//3/EQAlADwAVABpAIAAnACuALQAsgCeAHwAWgA7ABsABgD5//X/8v/u
//D/9f/3//X/9P/1//b/8//v//H/9P/0//L/9P/1//X/8f/z//f/9//0//L/8f/w//L/
8//z//P/8//z//P/8//z//L/8v/z//P/9P/0//P/8//0//X/9f/1//X/9P/z//H/8v/y
//P/9P/0//X/9//1//T/9P/0//T/9P/0//T/9v/2//f/9//1//X/9v/3//n/9//2//b/
9f/0//P/8v/z//T/9v/3//n/+f/5//n/+//4//f/9v/3//j/+f/8//z//P/8//v/+//8
//z//P/9//z/+//6//z//P/+//7//f/9//z/+//+/wAAAQAAAP////8AAP//AAABAAIA
BAACAAEAAQACAAIAAwADAAMAAwABAP//AQADAAIAAgACAAAA/////////f/8//v/+//9
//7//v/+/wAAAAAAAAAA/v/9//z/+//8//z/+v/6//v/+//8//v/+//6//n/+f/3//f/
9v/2//n/+f/5//n/+P/2//X/8//z//P/8//z//X/9f/0//P/8P/v/+7/7f/x//L/8v/z
//P/8//z//P/8f/x//H/8f/v/+//8P/w//D/8f/y//T/9f/1//X/9f/y//D/7//u/+//
9P/z/w==
         </WaveFormData>
      </LeadData>
      <LeadData>
         <LeadByteCountTotal>10000</LeadByteCountTotal>
         <LeadTimeOffset>0</LeadTimeOffset>
         <LeadSampleCountTotal>5000</LeadSampleCountTotal>
         <LeadAmplitudeUnitsPerBit>4.88</LeadAmplitudeUnitsPerBit>
         <LeadAmplitudeUnits>¦ÌV</LeadAmplitudeUnits>
         <LeadHighLimit>2147483647</LeadHighLimit>
         <LeadLowLimit>268435456</LeadLowLimit>
         <LeadID>II</LeadID>
         <LeadOffsetFirstSample>0</LeadOffsetFirstSample>
         <FirstSampleBaseline>0</FirstSampleBaseline>
         <LeadSampleSize>2</LeadSampleSize>
         <LeadOff>FALSE</LeadOff>
         <BaselineSway>FALSE</BaselineSway>
         <ExcessiveACNoise>FALSE</ExcessiveACNoise>
         <MuscleNoise>FALSE</MuscleNoise>
         <LeadDataCRC32>3658593239</LeadDataCRC32>
         <WaveFormData>
AgACAAIAAgACAAIAAgACAAIAAgACAAIAAgACAAIAAgAAAAAAAAAAAAAAAAAAAAAAAgAC
AAIAAgAAAAAAAAAAAAAAAAAAAAAAAAAAAAAAAAD+//7//v/+//7//v/+//7//v/+//7/
/v/+//7//v/+/wAAAAAAAAAA///+//3//P/+//7//v/+//z//P/8//z//v/+//7//v/8
//z//P/8//7//v/+//7//P/8//z//P/+//7//v/+//7//v/+//7//v/+//7//v/+//7/
/v/+/wAAAAAAAAAAAgACAAIAAgAEAAQABAAEAAQABAAEAAQABAAEAAQABAAGAAYABgAG
AAYABgAGAAYABQAEAAMAAgABAAAA///+//3//P/7//n/+P/4//f/9v/1//X/9P/z//D/
7//v/+//7f/u/+7/7v/w//L/9P/0//b/+P/4//r/+P/4//j/+P/4//j/+P/4//j/+P/4
//j/+P/4//n/+f/3//j/+P/4//j/+f/5//f/+f/6//r/+v/7//v//P/8//v/+//7//v/
+//7//v/+//7//z//P/8//z//v/+/wAAAAACAAQABgAKAAwADAAOAA4ADgAOABEAEwAT
ABcAHgAjACMAIQAiAB4AFAADAO3/1v/A/6n/n/+y/83/3v/p//P/+f/5//r//f/+/wEA
AgAAAP///v///////////wEAAQD//////////wAAAAAAAAAAAAAAAAAAAAAAAAAAAAAA
AAAAAAAAAAAAAAAAAAEAAQABAAEAAQABAAEAAQABAAEAAQABAAIAAgABAAEAAQABAAEA
AQABAAIAAgACAAIAAgACAAIAAwAEAAIAAgACAAIABAAEAAQABAAEAAUABgAHAAUABQAE
AAQABgAGAAYACAAIAAgACQAJAAkACQAJAAsACgAKAAsACwAOAA4ADgAQABIAEwAUABQA
FQAUABMAEwAWABYAFgAXABoAGwAbABwAHAAcABwAHQAeAB8AIAAiACEAIQAiACIAIgAi
ACIAIgAiACIAIgAiACEAIQAhAB8AIAAfAB8AHgAaABgAFwAVABQAEwATABMAEQAPAA0A
CwAKAAkACAAHAAgABwAHAAcABQAEAAMAAgABAAEAAAAAAAIAAgACAAIA///+//7//v8A
AAAAAAAAAP7//f/9//z//v//////AAAAAAAAAAAAAAAAAAAAAAAAAAAAAAAAAAAAAAEA
AQABAP//AAAAAAAAAgADAAMAAwADAAMAAwADAAUABQAFAAUAAwADAAMABAAEAAMAAwAD
AAUABgAGAAYABQAEAAMAAgAFAAUABQAFAAUABQAFAAUABwAFAAUABQADAAMAAwADAAIA
AgACAAEAAgADAAQABAACAAIAAgADAAMAAgACAAIAAgACAAIAAgD////////+/wAAAAAB
AAEAAAAAAAAAAAD+//3//f/9/wAAAAAAAAAA/v/+//3//f//////////////////////
/P/8//3//f/9//3//f/9//////////7//P/8//z//P/8//z//P/8//3//f/+//7//v/+
//7//v/7//v/+//7//3//f/+//7//P/8//z//P/2//r//v/8//z//P/8//r/+v/6//r/
+v/6//r/+v/8//z//P/8//z//P/8//z/+v/6//r/+v/8//z//P/8//r/+v/6//r/+v/6
//r/+v/6//r/+v/6//z//P/8//z/+v/6//r/+v/6//r/+v/6//z//P/8//z//P/8//z/
/P/+//7//v/+/wAAAAAAAAAAAAAAAAAAAAAAAAAAAAAAAAAAAAAAAAAAAwAEAAUABgAF
AAQAAwACAAEAAAD///7//P/8//z//P/6//r/+f/4//j/9//2//X/8//y//H/7v/v/+//
7//v/+7/7v/u/+7/8v/0//T/9P/2//b/+P/4//b/9v/2//b/9v/2//b/9v/4//j/+P/4
//b/9//3//f/+P/4//j/+P/5//n/9//3//j/+P/4//n/+f/6//r/+f/3//f/9//3//n/
+f/5//n/+P/4//j/+P/4//r/+v/8//7/AAACAAQABgAGAAYACAAGAAgACwAPABEAFQAc
ACUALQAxAC4AKgAmAB8ADwD6/+j/0f+9/8D/1f/m/+//+f////3/+v/9/wAAAQACAAIA
AQACAP//+//7//v//f/9//3//f/9//3//P/8//z//P/8//z//P/8//z//P/8//z//P/8
//z//P/8//z//f/9//v/+//7//v//f/9//3//f/9//3//v/+//3//f/9//3//f/9//3/
/v/8//z//P/8//7//v///wAA/v/+//7//v/8//z//P/8//7///8AAAEAAQABAAAAAAAC
AAIAAgAEAAIAAgADAAMAAwADAAMABQAGAAYABwAHAAgACAAIAAoACgALAAwADAAOAA4A
DgAPABAAEAAQABEAFAAVABUAFgAYABgAGAAZABsAGwAbABwAHQAdAB4AHgAeAB4AHgAe
AB4AHgAeAB4AGwAbABsAGQAYABcAFwAWABYAFAATABEADwANAAwACwAKAAkACAAHAAYA
BQAEAAMAAgABAAEAAQABAAAA///+//3//f/8//z//P/8//z//P/7//r/+v/6//r/+v/6
//r//P/7//v/+v/4//n/+f/6//r/+v/6//r/+P/4//j/+P/6//r/+v/6//r/+//7//v/
+//8//z//P/8//3//f/9//3//f/9//3//f/9//3//f////////8AAAAA////////AQAC
AAIAAgAAAAAAAAAAAAEAAQABAAEAAQABAAEAAQABAP///////wEAAQABAAEAAAAAAAAA
//8BAAEAAQAAAP7//v/+///////+//7//v8AAAAAAAAAAP3//f/9//z//v/+///////8
//z//P/8//7//f/9//3//v/+//7//v/+//7//f/9//3//f/9//3//f/9//3//f/8//z/
/f/9//3//f/9//3/+//7//v/+v/8//z//P/8//z//P/8//z/+//7//z//P/6//r/+v/6
//n/+f/5//n/+//7//z//P/6//r/+v/6//r/+P/6//z//P/8//z/+v/6//r/+v/6//r/
+v/6//r/+v/6//r/+P/4//j/+P/6//r/+v/6//r/+v/6//r/+v/6//r/+v/6//r/+v/6
//j/+P/4//j/+v/6//r/+v/6//r/+v/6//r/+v/6//r/+v/6//r/+v/6//r/+v/6//r/
+v/6//r/+v/6//r/+v/8//z//P/8//7//v/+//7///8AAAEAAgAAAAAAAAAAAAIAAgAC
AAIABAAEAAQABAAEAAQABAAEAAEAAAD///7//P/8//z//P/6//r/+f/4//j/9//2//X/
9f/0//P/8P/t/+3/7f/t/+7/7v/u/+7/8v/0//T/9P/0//T/9v/2//b/9v/2//b/9v/2
//b/9v/4//j/+P/4//j/+f/5//n/+P/4//j/+P/7//v/+f/5//r/+v/6//v/+f/6//r/
+f/5//n/+f/5//v/+//7//v//P/8//z//P/8//z/+v/+/wIAAgAGAAwADAAMAAwADgAO
AA4ADwARABUAGwAgACUAJwAjACIAIAAWAAcA8//c/8T/rf+j/7D/yf/c/+f/8f/3//f/
+v/7//7/AQAEAAAA+//8//3/+//7//3//f/7//3//f/9//3//P/8//z//P/8//z//P/8
//7//v/+//7//v/+//7//v/8//z//f/9/////////////f/9//3//f/9//3//v/+////
////////////////AAAAAAAAAAAAAP7//v///wAAAAAAAAAAAAACAAIAAgACAAAAAQAC
AAMAAwADAAIAAgACAAIAAgAEAAQABAAFAAUABQAFAAUABwAGAAYABwAHAAkACgALAA4A
DQANAA0ADAAQABAAEAARABIAEgASABMAFgAXABcAGAAaABoAGgAbABsAGwAbABwAHQAd
AB4AHgAeAB4AHgAeAB4AHgAeAB4AHQAdAB0AGwAcABsAGwAaABYAFAATABEAEQAPAA4A
DQAKAAkACAAHAAYABQAEAAMAAAD///////8BAAAA///+//3//f/8//z/+v/6//r/+v/5
//j/+P/4//b/9v/2//b/+P/3//f/9v/2//f/9//4//j/+P/4//j/+v/6//r/+v/4//j/
+P/4//j/+f/5//n/9//4//j/+P/4//n/+f/5//v/+//7//v/+f/5//n/+f/7//v/+//8
//7//f/9//3/+//8//z//P/+//7//v/+//3//f/9//3///////////////3//f/9//3/
/f/9//3//v/+//7//f/7//v/+//6//v//P/9/////v/8//v/+v/8//z//P/8//3//f/9
//z/+v/6//v/+//6//r/+v/6//z/+//7//v//P/8//z//P/8//z/+//7//v/+//7//v/
+f/5//n/+f/6//r/+//7//v/+//7//v/+//7//v/+v/6//r/+v/6//r/+v/6//r/+f/5
//r/+v/6//r/+v/6//n/+f/5//n/+f/5//r/+v/6//r/+v/6//r/+v/4//j/+P/4//j/
+P/4//j/+P/4//j/+P/4//j/+P/4//j/9v/2//b/9v/4//j/+P/4//r/+v/6//r/+P/4
//j/+P/4//j/+P/4//j/+P/4//j/+P/4//j/+P/4//j/+P/4//f/9v/0//L/8v/x//D/
7//x//D/7//s/+v/6//r/+v/6v/q/+r/6v/q/+z/7P/s/+//8P/z//T/9//4//n/+v/4
//j/+P/4//b/9v/2//b/9v/3//f/9//2//b/9v/2//n/+f/3//f/+P/4//j/+f/3//j/
+P/3//n/+f/5//n/+f/5//n/+f/4//j/+P/4//j/+P/6//7/AgAEAAYADAAMAAoACgAI
AAgACAALAA0AEwAZABwAHwAfAB0AGgAUAAwA/f/p/9b/wP+t/63/xP/f/+7/9//9////
/f/+////AAD//wAAAgABAAAA//////////////////////////8AAAAAAAAAAAAAAAAA
AAAAAgACAAIAAgACAAIAAgACAAIAAgADAAMAAQABAAEAAQABAAEAAQABAAMAAwAEAAQA
AQABAAEAAQADAAMAAwAEAAQABAAEAAQAAgACAAMABAAGAAYABgAGAAUABAADAAIABAAF
AAYABwAJAAkACAAIAAYABgAGAAgACAAIAAkACQAJAAkACQALAAwADAANAA0ADgAOAA4A
EAAOAA8AEAAQABQAFAAUABUAGAAYABgAGQAaABsAGwAcAB4AHgAeAB8AHwAfAB8AIAAj
ACMAJAAkACIAIgAiACIAIAAgACAAIAAfAB8AHwAdABwAGwAbABoAGAAWABUAEwAPAA0A
DAALAAwACwAKAAkABgAFAAQAAwAEAAMAAwADAAMAAgABAAAA/f/9//z//P/+//7//v/+
//3//P/8//z/+v/6//r/+v/6//n/+f/4//r/+//7//z//P/8//z//P/8//z//P/8//z/
/P/8//z//P/9//3//f/7//z//P/8//3///8AAAEAAAD///7//f///////////wEAAQAB
AAIAAgABAAEAAQABAAIAAgACAAIAAgACAAIAAQABAAEAAQABAAEAAQABAAMAAQABAAEA
//////////8CAAIAAgABAP////////7/AAAAAAAAAQD///7//v/+//7//v/+//7//f/9
//3//P/8//z//f/9//7//v/+//7//P/7//v/+//8//z//P/8//z//P/7//v/+//7//v/
+//9//3//f/9//z//P/9//3//f/9//3//f/9//3//f/8//v/+v/5//j/+v/6//r/+v/5
//n/+v/6//r/+v/6//r/+//7//v/+//6//n/+f/4//r/+v/6//r/+v/4//j/+P/4//j/
+P/6//r/+v/6//j/+P/4//j/+v/6//r/+v/6//r/+v/6//j/+P/4//j/+v/6//r/+v/6
//r/+v/6//j/+P/4//j/+P/4//j/+P/4//j/+P/4//j/+P/4//j/9v/2//b/9v/2//b/
9v/2//b/9v/2//b/9v/2//b/9v/2//b/9v/2//b/9v/2//b/9v/2//b/9v/0//T/9P/0
//b/9v/2//b/9v/2//b/9v/2//b/9v/2//b/9v/2//b/9v/2//b/9v/2//b/9v/2//b/
9v/2//b/9P/0//T/9P/2//b/9v/2//b/9v/2//b/+P/4//j/+P/2//b/9v/2//j/+P/4
//j/+f/6//v//P/8//z//P/8//z//P/8//z//v/+//7//v8AAAAAAAAAAP7//v/+//7/
/P/6//j/9v/2//b/9v/2//b/9f/0//T/8f/w/+//7//u/+3/6v/p/+n/6f/p/+r/7P/s
/+z/7v/w//D/8P/y//D/8v/y//L/8v/y//L/8v/w//D/8P/w//L/8v/y//L/9f/1//X/
9v/0//T/9P/1//X/8//z//T/8v/y//P/8//2//b/9f/1//X/9f/1//X/9f/1//X/9v/4
//j/+P/4//b/+P/6//z/AAAEAAYABAAEAAgACgAKAAoACQANABEAGQAiACcAJQAnACgA
IgAWAAUA8f/g/8j/sf+v/8T/2f/k/+3/9f/3//f/+v/7//z//f/+//z/+//8//3/+//7
//v/+//9//z/+//6//n/+v/6//r/+v/8//z//P/8//r/+v/6//r//P/8//z//P/6//r/
+//7//3//f/9//3/+//7//v/+//7//v//P/8//3//f/9//3/+//7//v//P/+//7//v/+
//7//v///wAA/v/+//7//v8AAAAAAAAAAAAAAQACAAMAAwADAAIAAgACAAIAAgAEAAQA
BAAFAAUABwAHAAcACQAIAAgACQAJAAoACgAKAAwADAANAA4ADgAQABAAEAARABIAEgAS
ABMAFAAVABUAFgAYABgAGAAZABsAGwAbABwAHQAdAB4AHgAeAB4AHgAeABwAHAAcABwA
HQAdAB0AGwAaABkAGQAYABYAFAATABEAEQAPAA4ADQAKAAkACAAHAAYABQAEAAMAAgAB
AAEAAQD///7//f/8//z//f/9//7//P/8//z//P/7//r/+v/6//r/+v/6//r/+v/5//n/
+P/4//n/+f/6//r/+v/6//r/+v/6//r/+v/6//r/+v/6//r/+//7//v/+//8//z//P/6
//v/+//7//3//f/9//3//f/9//3//f/9//3//f/+/wAA/////////f/+//7//v8AAAAA
AAAAAP////////////////////8BAP////////3//f/9//3//v/+//7//f/9//3//f/8
//z//P/8//3//f/8//z//P/8//z//P/8//v/+//7//r/+v/6//v/+//6//r/+v/6//r/
+f/5//n/+P/4//j/+P/6//r/+f/5//n/+f/5//n/9//3//f/9//4//j/+f/5//f/9//3
//f/+f/5//n/+P/4//j/+P/4//b/9v/2//b/9f/1//b/9v/2//b/9v/2//f/9//3//f/
9//3//j/+P/2//b/9v/2//r/+P/4//b/9v/2//b/9v/2//b/9v/2//b/9v/2//j/+P/4
//j/+P/4//j/+P/2//b/9v/2//j/+P/4//j/9v/2//b/9v/2//b/9v/2//b/9v/2//b/
9v/2//b/9v/4//j/+P/4//b/9v/2//b/9v/2//b/9v/4//j/+P/4//j/+P/4//j/+P/4
//j/+P/4//j/+P/4//j/+P/4//j/+P/4//j/+P/5//r/+//8//7//v/+//7/AAAAAAAA
AAD///7//f/8//3//v///wAAAAAAAAAAAAD+//7//v/+//3//P/7//r/+f/4//f/9f/0
//T/8//y//H/8f/w/+//7P/r/+v/6//r/+z/7P/s/+r/7P/u/+7/8P/y//L/9P/y//L/
8v/y//T/9P/0//T/9P/0//T/9P/0//T/9f/1//X/9v/2//b/9v/3//f/9f/1//b/9v/2
//f/9//4//j/9//3//f/9//5//n/+f/5//n/+v/6//r/+P/6//r/+v/8/wAAAgAGAAgA
CgAMAA4ADAAMAAwADwARABUAFwAcACMAIQAfACAAHAASAAEA5//Q/7z/p/+h/7L/y//e
/+n/8f/1//f/+v/9//7///8CAAAA///+///////7//v//f////3//f/9//3//v/+//7/
/v8AAAAAAAAAAAAAAAAAAAAA/v/+//7//v/+//7/////////////////AQABAAEAAQD/
////AAAAAP//////////AQABAAEAAgAAAAAAAAAAAAIAAgADAAQAAgACAAIAAgACAAIA
AgACAAIAAwAEAAUABQAFAAQABAAGAAYABgAIAAgACAAJAAkABwAHAAcACQAKAAoACwAL
AAwADAAMAA4ADgAPABAAEAASABIAEgATABQAFAAUABUAGAAZABkAGgAaABoAGgAbAB0A
HQAdAB4AHwAfACAAIAAgACAAIAAgACAAIAAgACAAHQAdAB0AGwAcABsAGwAaABgAFgAV
ABMADwANAAwACwAMAAsACgAJAAYABQAEAAMAAAD///////8BAAAA///+///////+//7/
/P/8//z//P/7//r/+v/6//r/+v/6//r/+P/3//f/9v/4//n/+f/6//j/+P/4//j/+P/4
//j/+P/6//r/+v/6//r/+//7//v/+//8//z//P/8//3//f/9//v/+//7//v//f/9//3/
/f/9//3//f/+//7//f/9//3//f/+//7//v/8//z//P/8/////////////f/9//3//f//
//3//f/9//3//f/9//3//P/8//z/+//9//3//f/8//z//P/8//3//f/8//z//P/8//z/
/P/8//v/+//7//r/+v/6//v/+//6//r/+v/6//r/+f/5//n//P/8//z//P/7//r/+P/3
//n/+f/5//n/+f/5//n/+f/4//j/+f/5//n/+f/5//n/+f/5//n/+P/6//r/+v/6//j/
+P/4//j/9//3//j/+P/4//j/+P/4//f/9//3//f/9//3//j/+P/6//r/+v/6//r/+v/6
//j/+P/4//j/+P/4//j/+P/6//r/+v/6//j/+P/4//j/+P/4//j/+P/4//j/+P/4//j/
+P/4//j/+v/6//r/+v/6//r/+v/6//j/+P/4//j/+v/6//r/+v/6//r/+v/6//r/+v/6
//r/+v/6//r/+v/6//r/+v/6//z//P/8//z///8AAAEAAgABAAAA///+/wAAAAAAAAAA
AgACAAIAAgAEAAQABAAEAAMAAgABAAAA///+//3//P/5//j/9//2//f/9v/2//X/9P/z
//P/8v/x/+7/7f/t/+3/7f/u/+7/7v/u//D/8v/y//L/9P/0//b/9v/2//b/9v/2//b/
9v/2//b/9v/2//b/9v/2//f/9//3//j/+P/4//j/+f/5//X/9f/2//b/9//5//r//P/6
//n/+f/5//f/9//3//f/+f/5//r/+v/4//j/+P/4//r//P/8//7/BAAIAAgACAAIAAYA
BAAGAAsACwAPABcAIAAnACsALwAwAC4AKAAdAAsA+P/g/8n/u//G/93/7P/z//v//f/9
//z//f/+/////v/+/wEAAAD7//v/+//7//n/+f/7//v/+//7//r/+v/6//r/+P/4//j/
+P/6//r/+v/6//r/+v/6//r//P/8//3//f/7//v/+//7//v/+//7//v/+f/5//r/+v/7
//v/+//7//n/+f/5//r/+v/6//r/+v/8//z//f/+//3//P/7//r/+v/6//r/+v/6//v/
/P/9//3//f/8//z//v/+//7/AAD+//7//////wEAAQABAAMAAgACAAMAAwAGAAYABgAI
AAYABwAIAAgADAAMAAwADQAOAA4ADgAPABIAEwATABQAFgAWABYAFwAZABkAGQAaABsA
GwAcABwAHAAcABwAHAAcABwAHAAcABsAGwAbABkAGAAXABcAFgAWABQAEwARAA0ACwAK
AAkACgAJAAgABwAIAAcABgAFAAIAAQABAAEAAQAAAP///v///////v/+//7//v/+//7/
///+//7//v/8//z//P/8//z/+//7//r/+v/7//v//P/8//z//P/8//z//P/8//z/+v/6
//r/+v/7//3//v////3//v/+//7//v//////////////////////////////AQABAAEA
AgACAAEAAQABAAEAAgACAAIAAgACAAIAAgADAAMAAwADAAUABQAFAAUABQADAAMAAwAF
AAUABQAFAAQABAAEAAMAAwADAAMAAgACAAIAAgADAAEAAAAAAAAAAgACAAIAAgADAAMA
AwACAAIAAgADAAMAAgACAAIAAgAEAAMAAwADAAMAAgABAAAAAgACAAEAAQABAAEAAQAB
AAEAAQABAAEAAAAAAAEAAQABAAEAAQABAAEAAQABAAAAAAAAAAAAAAACAAIAAgACAP//
//8AAAAAAgACAAIAAgABAAEAAQABAAEAAQACAAIAAgACAAIAAgACAAAAAAACAAIAAgAC
AAIAAgACAAIAAAAAAAAAAAABAAIAAwAEAAMAAgABAAAAAgACAAIAAgACAAIAAgACAAAA
AAAAAAAAAgACAAIAAgACAAIAAgACAAQABAAEAAQAAgACAAIAAgACAAIAAgACAAQABAAE
AAQABgAGAAYABgAIAAgACAAIAAgACAAIAAgACAAIAAgACAALAAwADQAOAA0ADAALAAoA
CQAIAAcABgAEAAQABAAEAAMAAgAAAP7/AAD///7//f/9//z/+//4//X/9f/1//X/9v/2
//b/9v/4//r/+v/6//7//v8AAAAA/v/+//7//v/+//7//v/+/wAAAAAAAAAA/v//////
//8CAAIAAgACAAUABQADAAMAAgACAAIAAwABAAIAAgABAAMAAwADAAMAAQABAAEAAQAE
AAQABAAEAAIAAgAEAAYACgAOABAAEgAUABQAFAAUABQAGAAZABsAHQAlACwALQApACkA
LAAoAB4ADQD1/9z/xP+x/6//xP/f/+7/9//9//////8EAAcACAAHAAgACAAJAAYABQAH
AAcABQAFAAUABwAHAAcABwAIAAgACAAIAAYABgAGAAYACAAIAAgACAAIAAgACAAIAAgA
CAAJAAkACQAJAAkACQAJAAkACQAJAAkACQAKAAoACQAJAAkACQAJAAkACQAKAAoACgAK
AAoACgAKAAsADAAMAAwADAAMAA4ADgAOAA4ADAANAA4ADwAPAA8ADgAOAA4ADgAOABAA
EAAQABEAEQATABMAEwAVABQAFAAVABUAGAAYABgAGgAYABkAGgAaAB4AHgAeAB8AHwAe
AB0AHQAhACMAJAAmACYAJgAmACcAJwAnACcAKAArACsALAAsACoAKgAqACoAKgAqACoA
KgApACkAKQAnACYAJQAlACQAIgAgAB8AHQAZABcAFgAVABYAFQAUABMAEgARABAADwAO
AA0ADQANAA0ADAALAAoACQAJAAgACAAIAAgACAAIAAcABgAGAAYABgAGAAYABgAGAAUA
BQAEAAQABQAFAAYABgAGAAYABgAGAAYABgAGAAYABgAGAAYABgAHAAcABwAHAAgACAAI
AAgACQAJAAkACQAJAAkACQALAAsACwALAAsACwALAAwACgAJAAkACQALAAwADAAMAA4A
DgAOAA4ADQANAA0ADQANAA0ADQANAA0ACwALAAsADAANAA4ADwAPAA4ADQALAA0ADQAN
AAwADAAMAAwADQANAAwADAAMAAwADAAMAAwACwALAAsACgAKAAoACwALAAoACgAKAAoA
DAALAAsACwAKAAoACgAKAAwADAALAAsACwALAAsACwAJAAkACQAJAAoACgALAAsACwAL
AAsACwAJAAkACQAIAAgACAAIAAgACgAKAAoACgAJAAkACgAKAAoACgAKAAoACQAJAAkA
CQAJAAkACgAKAAwADAAMAAwADAAKAAoADAAMAAwADAAMAAwADAAMAAoACgAKAAoACgAK
AAoACgAKAAoACgAKAAwADAAMAAwADAAMAAwADAAMAAwADAAMAA4ADgAOAA4ADAAMAAwA
DAAOAA4ADgAOAA4ADgAOAA4ADAAMAAwADAAOAA4ADgAOAA4ADgAOAA4AEAAQABAAEAAO
AA4ADgAOABAAEAAQABAAEAAQABAAEAAQABAAEAAQABIAEgASABIAEwAUABUAFgAVABQA
EwASABQAFAAUABQAFgAWABYAFgAXABgAGQAaABkAGAAXABYAEwASABEAEAAQABAAEAAQ
AA4ADAALAAkACQAJAAoACgAJAAYABQAFAAMAAwAEAAQABAAEAAYACAAGAAYACAAIAAsA
DAANAA4ADAAMAAwADAAKAAoACgAKAAwADAAMAA0ADQANAA4ADgAQABAAEQARAA8ADwAQ
ABAAEAARABEAEgAQAA8ADwAPABEAEQARABEADwAPABAAEAAQABAAEAAQABAAEgAUABgA
HgAiACQAJAAgAB4AHgAgACMAJQAnACsAMgA1ADUANQA2ADAAKgAhAAsA9v/g/8n/v//M
/+X/+P8DAA0ADwARABQAFwAWABUAFgAWABUAFgAVABUAEwAVABcAFQATABMAEwATABYA
FgAWABYAFgAWABYAFgAUABQAFAAUABYAFgAWABYAFAAUABUAFQAVABUAFQAVABUAFQAV
ABUAFwAXABgAGAAXABcAFwAXABcAFwAXABgAGgAaABoAGgAYABgAGQAaABoAGgAaABoA
GgAaABoAGgAaABsAHAAdAB0AHQAcABwAHAAcABwAHgAgACAAIQAhACAAHwAeAB8AIQAi
ACQAJQAkACQAJAAmACYAJwAoACgAKgAqACoAKwAtAC4ALwAxADMAMwAyADIANAA0ADQA
NQA3ADcANwA4ADkAOQA6ADoAOgA6ADoAOgA6ADoAOgA6ADkAOQA5ADcANgA1ADUANAA0
ADIAMQAvAC0AKwAqACkAJgAlACQAIwAiACEAIAAfAB4AHQAdAB0AHwAeAB0AHAAbABsA
GgAaABkAGAAXABYAFwAWABYAFgAUABQAFAAUABUAFQAWABYAFAAVABUAFgAWABYAFgAW
ABgAGAAYABgAFwAWABUAFAAWABcAFwAXABcAGAAYABgAGAAZABkAGQAZABkAGQAZABsA
GwAZAA==
         </WaveFormData>
      </LeadData>
      <LeadData>
         <LeadByteCountTotal>10000</LeadByteCountTotal>
         <LeadTimeOffset>0</LeadTimeOffset>
         <LeadSampleCountTotal>5000</LeadSampleCountTotal>
         <LeadAmplitudeUnitsPerBit>4.88</LeadAmplitudeUnitsPerBit>
         <LeadAmplitudeUnits>¦ÌV</LeadAmplitudeUnits>
         <LeadHighLimit>2147483647</LeadHighLimit>
         <LeadLowLimit>268435456</LeadLowLimit>
         <LeadID>V1</LeadID>
         <LeadOffsetFirstSample>0</LeadOffsetFirstSample>
         <FirstSampleBaseline>0</FirstSampleBaseline>
         <LeadSampleSize>2</LeadSampleSize>
         <LeadOff>FALSE</LeadOff>
         <BaselineSway>FALSE</BaselineSway>
         <ExcessiveACNoise>FALSE</ExcessiveACNoise>
         <MuscleNoise>FALSE</MuscleNoise>
         <LeadDataCRC32>3505884132</LeadDataCRC32>
         <WaveFormData>
+P/4//j/+P/6//r/+v/6//r/+v/6//r/+v/6//r/+v/6//r/+v/6//r/+v/6//r/+v/6
//r/+v/6//r/+v/6//z//P/8//z//v/+//7//v/+//7//v/+//7//v/+//7//v/+//7/
/v8AAAAAAAAAAAAAAAAAAAAAAAAAAAAAAAAAAAAAAAAAAP7//v/+//7/AAAAAAAAAAAA
AAAAAAAAAAAAAAAAAAAAAAAAAAAAAAD+//7//v/+/wAAAAAAAAAAAAAAAAAAAAACAAIA
AgACAAIAAgACAAIAAwAEAAUABgAJAAoACwAMAA0ADgAPABAAEAAQABAAEAANAAwACwAK
AAcABAABAP7//P/6//j/9v/4//j/+P/4//b/9v/3//f/9//1//T/9P/z//L/8f/x//D/
7//u/+7/7v/u/+7/7v/u/+7/8f/y//X/9//5//v/+//6//n/+f/7//v/+//7//v/+v/6
//v/+//7//v/+//7//z//P/8//v/+//7//r/+//8//3////9//7//v/9////////////
AAAAAAAAAAAAAAAAAAAAAAEAAQABAAMABgAIAAsAEAAXABgAGAAVABMADgAGAPv/8f/l
/9b/x/++/7P/qv+q/6//r/+q/6n/pv+e/5n/mf+b/6T/sP+//9D/3f/o/+7/8//4////
BAAFAAoACwAPABEAFQAVABYAGAAXABgAGAAYABgAGQAZABkAGwAcABwAHAAdAB0AHQAd
ABsAGwAbABsAHQAdAB0AHQAbABsAGwAbAB0AHQAdAB4AHgAeAB4AHgAeAB4AHgAfAB8A
HwAfAB8AHwAfAB8AHwAfAB8AHwAfAB8AHwAfACAAIAAfAB8AIAAgACAAIQAhACEAIQAh
ACEAIwAjACMAIwAkACQAJAAkACYAJgAmACcAJwAnACgAKAAnACYAJQAkACcAJwAoACgA
JgAnACcAJwAnACcAKAAoACoAKgAqACoAKgAqACoAKgAqACoAKgAqACgAKAAoACgAJgAm
ACYAJgAkACQAIwAiAB8AHwAeABwAHAAbABoAGgAXABYAFAAUABMAEwASABIADwAOAA4A
DQAJAAgACAAIAAkACAAIAAkABwAHAAcABwAHAAcABwAHAAUABQAEAAQAAgACAAIAAgAD
AAQABQAGAAQABAAEAAQABAAEAAQABAADAAMAAwADAAMAAwADAAMABQAFAAUABQADAAMA
AwADAAMABAAEAAQABAAEAAQAAwADAAMAAwADAAMAAwADAAQAAgACAAIAAgADAAMAAwAD
AAMAAwAEAAQAAQABAAEAAQABAAEAAQABAAEAAQABAAAAAgACAAIAAgAAAAAAAAAAAP7/
/v/+//3////////////+//7//f/8//z//P/8//3////////////9//z//P/9//3//f/9
//3//P/8//z//P/9//3//v/+//z//P/8//z//v/+//////8BAAEAAQAAAAAAAAAAAAAA
AgACAAIAAQD/////AAAAAAAAAAAAAAAA///////////+//7//v/+/wAAAAAAAAAA///+
//7//v8AAP////////////////7//////wAAAAD+/wAAAAAAAAAAAAAAAP7//v/+//7/
AAAAAAAAAAAAAAAAAAAAAAAAAAAAAAAA/v/+//7//v/+//7//v/+//7//v/+//7//v/+
//7//v/+//7//v/+//7//v/+//7//v/+//7//v/+//7//v/+//7//v/+//7//v/+//7/
/v/+//7//v/+/wEAAgADAAQABgAGAAYABgAHAAgACQAKAAgACAAIAAgABgAEAAIAAAD8
//r/+P/2//T/9P/0//T/9v/2//b/9v/2//f/9//3//X/9P/0//P/8P/v/+//7v/t/+z/
7P/s/+v/6v/p/+j/6v/t/+7/8f/z//X/9//3//T/8//z//P/8//z//P/8//0//T/9f/1
//X/9f/1//X/9v/2//b/9//3//f/9v/2//b/9v/3//f/9v/2//X/9f/3//f/9//4//j/
+P/4//j/9v/2//b/9f/1//X/9f/2//r//f8AAAUACAAGAAUAAQD+//j/7//l/9n/zP+7
/7D/qf+g/5j/nf+l/6j/qf+o/6T/of+h/5//nv+g/6X/sv+//8r/0v/Z/97/4f/k/+n/
7P/v/+//7//x//X/9v/4//n/+v/6//r/+P/5//n/+f/5//r/+v/6//v/+//7//v/+//7
//v/+//9//3//f/9//v/+//7//v/+//7//v//P/6//r/+v/6//r/+v/6//v/+//7//v/
+//5//n/+f/5//v/+//7//v/+f/5//n/+v/8//v/+//8//r/+v/7//v/+//7//v/+//9
//3//f/9//z//P/8//z/+v/6//r/+//7//v//P/8//z//P/8//z//f/9//7//v/8//3/
/f/9//////8AAAAAAAAAAAAAAAD+//7//v/+/wAAAAAAAAAAAAAAAAAAAAD+//7//v/+
//7//v/9//z/+//7//r/+P/6//n/+P/4//f/9v/0//T/8f/x//D/8P/v/+7/7v/t/+v/
6v/q/+r/6f/o/+j/6f/p/+n/6f/p/+n/6f/p/+n/6//r/+r/6v/q/+r/6v/q/+r/6v/q
/+r/6P/o/+j/6P/q/+r/6v/q/+v/6//r/+v/6f/p/+n/6f/r/+v/6//r/+n/6f/p/+n/
6f/q/+r/6v/q/+r/6v/p/+f/5//n/+f/5//n/+f/6P/m/+b/5v/m/+f/5//n/+f/5//n
/+j/6P/m/+X/5P/j/+X/5f/l/+X/5f/l/+X/5P/k/+T/5P/k/+T/5P/k/+T/5P/k/+T/
4//l/+X/5f/l/+b/5v/l/+T/5P/k/+T/5f/j/+P/4//j/+X/5P/k/+X/4//j/+P/4//i
/+L/4v/i/+H/4f/i/+L/5P/k/+T/5P/k/+T/5f/l/+X/5f/l/+T/5P/k/+T/5P/k/+T/
5P/j/+X/5f/m/+b/5P/k/+T/5P/l/+X/5f/l/+b/5v/m/+b/5P/k/+T/5P/l/+T/5P/k
/+T/4//j/+P/5f/l/+X/5P/j/+P/5P/k/+L/4v/i/+T/5P/k/+T/4v/i/+L/4v/i/+L/
4v/i/+L/4v/i/+L/4v/i/+L/4v/k/+T/5P/k/+L/4v/i/+L/4v/i/+L/4v/i/+L/4v/i
/+T/5P/k/+T/4v/i/+L/4v/i/+L/4v/i/+T/5P/k/+T/5P/k/+T/5P/k/+T/5P/k/+T/
5P/k/+T/5P/k/+T/5P/m/+b/5v/m/+f/6P/p/+r/6//s/+3/7v/x//L/8//0//T/9P/0
//T/8f/w/+//7v/q/+j/5v/k/+P/4v/h/+D/4v/i/+L/4v/i/+P/4//j/+H/4P/g/9//
3v/d/93/3P/Z/9j/2P/Y/9j/2P/Y/9j/1v/Z/9r/3f/h/+P/5f/l/+b/5f/l/+X/5f/l
/+X/5f/i/+L/4//j/+X/5f/l/+X/5v/m/+b/5//n/+f/5v/m/+b/5v/n/+f/6P/o/+f/
5//n/+f/5//o/+r/6v/q/+r/6v/q/+r/6f/p/+n/6//u//L/9f/6////AAD+//v/+f/0
/+7/5f/b/9H/wv+x/6T/m/+Q/4z/k/+V/5D/j/+O/4b/f/99/4H/iP+S/6H/sP+//8r/
0P/V/9z/4f/m/+f/6P/t/+//8//1//X/9v/2//f/+P/4//j/+v/7//v/+//7//z//P/8
//3//f/9//3//f/9//3//f/9//3//f/9////////////////////AAAAAAAAAAAAAAAA
AAAAAAEAAwADAAMAAwABAAEAAQABAAEAAQABAAEAAwADAAMABAAEAAMAAwAEAAYABgAH
AAcABwAHAAcABwAFAAUABQAFAAgACAAIAAgACAAIAAgACQAJAAkACgAKAAwADAAMAAwA
DQANAA4ADgAOAA8ADwAPABEAEQASABIAFgAWABYAFgAYABgAGAAYABoAGgAaABoAGgAa
ABoAGgAaABoAGgAaABgAGAAXABYAFwAXABYAFAASABEAEAAQABEAEAAOAA4ACwALAAoA
CgAJAAgACAAHAAcABgAGAAYABQAEAAQABQAHAAcABwAHAAUABQAFAAUABwAHAAYABgAG
AAYABgAGAAQABAAEAAQABgAGAAYABgAGAAYABgAGAAcABwAHAAcACQAJAAkACQAJAAkA
CQAJAAkACQAJAAkABwAIAAgACAAKAAoACgAJAAkACQAJAAkACQAJAAkACgAIAAgACAAI
AAUABQAFAAUABwAHAAgACAAFAAUABQAFAAUABQAFAAUABQAFAAUABAACAAIAAgACAAIA
AgACAAIAAgACAAIAAQABAAEAAQABAAQABAADAAIAAQAAAP///////////////wEAAAAA
AAEA///////////+//7//v/+//3//f/+//7//v/+//7//v/8//z//f/9//3//f/9//z/
/P/8//z//P/8//z//P/7//v/+//8//z//v/+//7//v/9//3//f/9//z//P/8//z/+v/6
//r/+v/6//r/+//8//7//f/9//3//f/9//3//P/9//3//v/+/wAAAAD+/wAAAAAAAAAA
AAAAAAAAAAAAAAAAAAAAAAIAAgACAAIAAAAAAAAAAAAAAAAAAAAAAAAAAAAAAAAA/v/+
//7//v8AAAAAAAAAAAAAAAAAAAAAAAAAAAAAAAAAAAAAAAAAAAAAAQABAAEA///+//7/
/f/9//3//v/+//7//v///wAAAwAEAAUABgAJAA0ADwATABMAFQAXABcAFgAVABUAFQAR
AA8ADQALAAoACgALAAsACQAJAAkACQAKAAoACgALAAsACwAKAAoACAAIAAkACQAKAAoA
CQAJAAkACQAJAAoADAAMAAwADAAMAAwADAALAAsACwANAA4AEgAXABwAHQAeABwAGQAV
AA4ABgD7//H/5f/W/8f/vv+1/67/sP+3/7f/tv+1/7L/qv+j/6P/p/+u/7j/xf/U/93/
5v/s//P/+P/7//7/AQAEAAcACQAJAAsACwAMAA4ADwAQABAAEAAQABEAEQARABEAEgAS
ABIAEwATABMAEwATABMAEwATABMAEwATABMAEwATABMAEwAVABUAFQAWABgAGAAYABgA
GAAYABgAGQAZABkAGQAZABsAGwAbABsAGwAbABsAGwAbABsAGwAcABwAGwAbABwAHgAe
AB8AHwAfAB8AHwAfACAAIQAiACMAIgAiACIAIgAkACQAJAAlACUAJQAmACYAJgAmACYA
JgApACkAKgAqACoAKwArACsAKQApACoAKgAuAC4ALgAuACwALAAsACwAKgAqACoAKgAs
ACwALAAsACoAKgAqACoAKAAoACcAJgAlACUAJAAiACAAHwAeAB4AHQAcABoAGgAXABcA
FgAWABUAFAAUABMAEwASABIAEgARABAAEAARABMAEwATABMAEQARABEAEQAPAA8ADgAO
ABAAEAAQABAADgAOAA4ADgAOAA4ADgAOABAAEAAQABAAEQARABEAEQARABEAEQARABEA
EQARABEAEQARABEAEQARABIAEgASABIAEgASABEADwAPAA8ADwARABEAEQASABAAEAAQ
ABAADwAPAA8ADwAPAA8AEAAQAA8ADwAPAA8ADwAPAA8ADwARABEAEQAQAA4ADgAOAA4A
DgAOAA4ADgAOAA4ADgANAA8ADwAPAA8AEAAQAA8ADgAOAA4ADgAPAA8ADwAPAA8ADwAO
AA4ADwAPAA8ADwAPAA4ADgAOAA4ADQANAA4ADgAOAA4ADgAOAAwADAANAA0ACwALAAsA
CgAKAAoACgAKAAkACAAHAAUABwAHAAgACAAGAAYABgAGAAUABQAFAAUABAAEAAQABAAC
AAIAAgACAAMAAgACAAIAAgABAAEAAQADAAMAAwACAAEAAQACAAIAAAAAAAIAAAAAAAAA
AAAAAAAAAAAAAP7//v/+//7/AAAAAAAAAAD+//7//v/+//7//v/+//7//P/8//z//P/8
//z//P/8//7//v/+//7//P/8//z//P/+//7//v/+//7//v/+//7//v/+//7//v/+//7/
/v/+//7//v/+//7//v/+//7//v/+//7//v/+//7//v/+//7/AAAAAAAAAAD+//7//v/+
//7//v/+//7//v/+//7//v/+//7//v/+//z//P/8//z//P/8//z//P/+//7//v/+//7/
/v/+//7//f/8//v/+v/8//z//P/8//z//P/8//z//P/8//z//P/8//z//P/8//7//v/+
//7/AQACAAMABAAGAAYABgAGAAcACAAJAAoACQAIAAcABgACAAAA/v/8//j/9v/0//L/
8v/y//L/8v/0//T/9P/0//X/9f/1//P/8P/w/+//7v/v/+//7v/t/+r/6v/q/+r/6v/q
/+r/6v/t/+7/8f/z//P/9f/1//T/9f/1//X/9f/z//P/8//y//T/9f/1//X/9f/1//X/
9v/0//T/9f/1//f/9v/2//b/8//z//L/8v/z//P/9P/1//P/8//0//T/8v/y//L/8v/0
//T/8//z//X/9f/4//z/AQAGAAkACgAIAAMA/f/4//L/5f/b/8//wP+1/6r/nf+W/5j/
nf+d/5z/m/+Y/5T/j/+N/4//lP+e/63/vv/L/9T/2v/f/+T/5//q/+v/7v/x//P/9f/3
//f/+P/6//n/+v/6//r//P/9//3//f/9//7//v/+//7//f/8//v//f/9//3//f/7//v/
+//7//3//f/9//3/+//7//v//P/8//z//P/8//z//P/8//3/+//7//v/+//8//3//v//
//3//f/9//3//f/9//3//v/+//3//f/+//7//v///////////////////////////wAA
AAAAAAAAAgACAAIAAwADAAMABAAEAAQABAAEAAQABQAFAAYABgAGAAcABwAHAAcABwAI
AAgACgAKAAoACgAKAAoACgAKAAoACgAKAAoACAAIAAgACAAHAAgACQAKAAgACAAHAAYA
BwAHAAYABAAEAAMAAgACAP///v/8//z/+v/7//v//P/6//j/9//1//X/9P/0//T/8//y
//L/8//x//H/8f/x//H/8f/x//H/8v/z//P/9P/y//L/8v/y//L/8v/y//L/9P/0//T/
9P/0//T/9P/0//P/8//z//P/9f/1//X/9f/1//X/9f/1//X/9f/1//X/9//4//j/+P/3
//b/9f/z//T/9f/2//f/9f/1//X/9v/0//T/9P/0//P/8//z//P/8//z//T/9P/1//X/
9f/1//X/9f/1//X/9f/1//X/9P/0//T/9P/0//T/9P/0//T/9P/0//T/8//x//H/8f/x
//L/8v/x//D/8v/y//L/8//z//P/8//z//P/8v/y//P/8//z//P/8//y//L/8v/y//L/
8//1//b/9f/0//P/8v/0//T/9f/1//X/9f/1//T/9P/0//T/9P/0//T/9P/z//P/8//0
//T/9P/0//T/9P/3//f/9//3//T/9P/0//T/9v/2//b/9v/z//L/8v/y//L/8f/x//H/
8f/x//H/8P/v/+//8P/w//L/8v/w//D/8P/w//D/8P/w//D/8P/y//L/8v/y//L/8v/y
//L/9P/0//T/9P/y//L/8v/y//L/8v/y//L/9P/0//T/9P/y//L/8v/y//P/9P/1//b/
9P/0//T/9P/0//T/9P/0//T/9P/0//T/8v/y//L/8v/0//T/9P/0//L/8v/y//L/8v/y
//L/8v/y//L/8v/y//D/8P/w//D/8//0//X/9v/4//j/+P/4//n/+v/7//z//f/+////
AAABAAIAAwAEAAMAAgABAAAA/f/6//f/9P/y//D/7v/s/+7/7v/u/+7/7v/u/+//7//x
/+//7v/u/+3/7P/r/+v/7P/r/+r/6v/o/+j/6P/o/+b/5v/p/+r/7//x//P/9f/1//T/
8//z//X/9f/1//X/9f/0//T/9f/3//f/9//3//f/+P/4//j/+f/5//n/+P/4//j/+P/5
//n/+v/6//n/+//7//v/+//8//z//P/8//z//P/8//z//f/9////AQAEAAYACQAOABEA
FAAWABMADwAKAAIA+f/v/+P/1P/F/7r/r/+m/6b/q/+p/6L/n/+e/5b/kf+R/5f/nv+q
/7n/yP/V/+D/6P/t//L/+f/8//3/AAABAAUACQALAAsADAAMAA8AEAAQABAADgAPAA8A
DwAPABAAEAAQABEAEQARABEAEQARABEAEQARABEAEQARABEAEQARABEAEgATABQAFgAW
ABYAFgAWABgAGAAYABkAGwAbABsAGwAbABsAGwAbAB0AHQAdAB0AHQAdAB0AHgAeAB0A
HQAeAB4AHgAfAB8AHwAfAB8AHwAhACEAIQAhACIAIgAiACIAIgAiACIAIwAjACMAJAAk
ACQAJAAkACQAJwAnACgAKAAmACcAJwAnACkAKQAqACoALAAsACwALAAsACwALAAsACwA
LAAsACwALAAsACwALAAqACoAKgAqACoAKgApACgAJQAlACQAIgAkACMAIgAiACEAIAAe
AB4AHQAdABwAHAAZABgAGAAXABUAFAAUABQAFQAUABQAFQATABMAEwATABMAEwATABMA
EwATABIAEgASABIAEgASABAAEAAQABAAEgASABIAEgASABIAEgASABMAEwATABMAEwAT
ABMAEwATABMAEwATABMAEwATABMAFQAWABYAFgAWABYAFgAVABUAFQAVABUAFwAXABcA
GAAWABYAFgAWABcAFwAXABcAFQAVABYAFgAXABcAFwAXABkAGQAZABkAFwAXABcAFgAW
ABYAFgAWABcAGAAZABoAGAAYABgAFwAZABkAGQAZABoAGgAZABgAGAAYABgAGQAXABcA
FwAXABkAGAAYABkAGQAZABkAGQAYABgAGAAYABcAFwAYABgAGgAaABoAGgAaABoAGwAb
ABkAGQAZABgAGgAaABoAGgAYABgAGAAXABgAGQAbABwAGgAaABoAGgAbABsAGwAbABoA
GgAaABoAGgAaABoAGgAaABoAGwAcABoAGQAZABkAGgAbABwAHAAbABsAHAAcABgAGAAa
ABoAGgAaABoAGAAYABgAGAAaABoAGgAaABgAGAAYABgAGAAYABgAGAAaABoAGgAaABoA
GgAaABoAGgAaABoAGgAYABgAGAAYABgAGAAYABgAGAAYABgAGAAaABoAGgAaABgAGAAY
ABgAGgAaABoAGgAaABoAGgAaABsAHAAdAB4AHwAgACEAIgAjACQAJQAmACgAKAAoACgA
JgAmACYAJgAjACAAHQAaABgAFgAUABIAFAAUABQAFAAUABQAFAAVABMAEwARABAAEgAR
ABAADwAPAA4ADQAMAAsACgAJAAgACgAKAAoADQAOABEAEwAVABcAFwAWABUAFQAVABUA
FQAXABcAFgAWABcAFwAXABcAFQAVABYAFgAWABcAFwAXABYAFgAWABYAFwAXABgAGAAX
ABcAFwAXABUAFgAWABYAFAAUABQAFAAWABUAFQAVABUAGgAeACMAJAAnACoAKgAnACMA
IAAaAA8AAwD3/+j/1//M/8X/vP+6/7//w//G/8n/xv/C/8H/wf/B/8L/xP/L/9r/6f/y
//b//f8CAAUACgAPABIAEwAVABcAGQAZABgAGgAdAB4AHgAeAB4AHwAfAB8AHwAgACAA
IAAfAB8AHwAfACEAIQAhACEAIQAhACEAIQAfAB8AHwAfAB0AHQAdAB4AHAAcABwAHAAc
ABwAHAAdAB0AHQAdAB0AGwAbABsAGwAbABsAGwAbABsAGwAbABwAGgAZABkAGgAaABoA
GwAbABsAGwAbABsAGwAbABsAGwAaABoAGgAaABoAGgAaABsAGwAbABwAHAAcABwAHAAc
ABsAGwAcABwAHAAdAB0AHQAbABsAHAAcAB4AHgAeAB4AHAAcABwAHAAeAB4AHgAeAB4A
HgAeAB4AHgAeAB4AHgAgACAAHwAeAB8AHwAeABwAHAAbABoAGgAZABgAFgAWABMAEwAS
ABIAEgASABMAEwARABAAEAAQAA0ADAAMAA0ADwAPAA8ADwANAA0ADQANAA0ADQAMAAwA
DAAMAAwADAAMAAwADAAMAAwADAAMAAwADAAMAAwADAANAA0ADQANAA0ADQANAA0ACwAL
AAsACwALAAsACwALAAsADAAMAAwACgAKAAoACQAJAAkACQAJAAcABwAHAAgACAAIAAgA
CAAFAAUABQAFAAcABwAIAAgABwAHAAcABwAHAAcABwAHAAUABQAFAAQABgAGAAYABgAE
AAQABAAEAAQABAAEAAMAAwADAAMAAwAEAAQAAwACAAIAAgACAAMAAwADAAMAAwAFAAQA
BAAFAAMAAwADAAMAAgACAAIAAgABAAEAAgACAAIAAgACAAIAAgACAAMAAwABAAEAAQAA
AAIAAgACAAIAAAAAAAAA//8BAAEAAgACAAIAAgACAAIAAgABAAAA//8AAAAAAAAAAP7/
/v/+//7////+//7//v8AAP////////////////7//f/9//7//v/+//7//P/8//z//P/8
//z//P/8//z//P/8//z//P/8//z//P/8//r/+v/6//r/+v/6//r/+v/6//r/+v/6//j/
+P/4//j/+v/6//r/+v/4//j/+P/4//r/+v/6//r/+v/6//r/+v/4//j/+P/4//r/+v/6
//r//f/+////AAACAAIAAgACAAMABAAFAAYABgAGAAYABgADAAIAAQAAAP3/+v/3//T/
8v/y//L/8v/0//T/9P/0//L/8//z//P/8//y//L/8f/u/+3/7f/s/+v/6v/q/+r/6P/o
/+j/6P/o/+v/7P/v//P/9f/3//f/9P/z//P/8//z//P/8//z//T/9P/1//X/8//z//P/
8//2//b/9v/3//f/9//2//b/9v/2//f/9//2//b/9f/1//f/9//3//j/+P/4//j/+P/4
//j/+P/3//X/9//5//z//v8DAAgACwAMAAoABwADAAAA+P/v/+X/1//G/7f/rv+l/5z/
nv+h/53/mP+X/5T/iP+F/4f/jf+U/6L/s//A/83/2P/e/+X/7P/t/+7/8f/2//f/+f/7
//v//f8AAAAAAQACAAIAAgACAAMAAwADAAMABAAEAAQABQAFAAUABQADAAMAAwADAAUA
BQAFAAUABQAFAAUABQAFAAUABQAGAAgACAAIAAgABgAGAAYABwAFAAUABQAFAAMAAwAD
AAMAAQABAAEAAQABAAEAAQACAAIAAQABAAIAAgACAAMAAwABAAEAAQABAAEAAQABAAEA
BAAEAAQABAACAAIAAgADAAMAAwAEAAQABAAEAAQABAAFAAUABgAGAAgACQAJAAkACQAJ
AAoACgAMAAwADAAMAAwADAAMAAwADAAMAAwADAAMAAwADAAMAAgACAAIAAgACgAKAAkA
CAAFAAUABAACAAIAAQAAAAAA///+//z//P/3//f/9v/2//T/8v/x/+//7f/s/+z/7P/t
/+z/7P/t/+v/6//r/+v/6f/p/+n/6f/p/+n/6P/o/+j/6P/o/+j/6v/q/+r/6v/o/+j/
6P/o/+r/6v/q/+r/6f/p/+n/6f/p/+n/6f/p/+n/6f/p/+n/6f/p/+n/6f/p/+r/6v/q
/+r/6v/q/+n/6//r/+v/6//r/+v/6//s/+z/7P/s/+z/6//r/+v/6//r/+v/7P/s/+v/
6//r/+v/6//r/+v/6//p/+n/6f/o/+r/6v/q/+r/6v/q/+r/6v/q/+r/6v/p/+n/6f/p
/+n/6v/q/+n/6P/o/+j/6P/p/+n/6f/p/+n/6//q/+r/6//p/+n/6f/p/+j/6P/o/+j/
5//n/+j/6P/o/+j/6P/o/+r/6v/r/+v/7f/t/+3/7P/s/+z/7P/s/+z/7P/s/+v/7f/t
/+7/7v/w//D/8P/w/+//7//v/+//7v/u/+7/7v/w//D/8P/w//H/8P/w//D/8v/x//H/
8f/x//H/8f/w//H/8f/y//L/8P/y//T/8v/y//L/8v/y//L/8v/y//D/8P/w//D/8v/y
//L/8v/y//L/8v/y//T/9P/0//T/9P/0//T/9P/0//T/9P/0//T/9P/0//T/8v/y//L/
8v/0//T/9P/0//T/9P/0//T/9P/0//T/9P/y//L/8v/y//T/9P/0//T/9v/2//b/9v/2
//b/9v/2//b/9v/2//b/9v/2//b/9v/2//b/9v/2//f/+P/5//r//P/8//z//P/+/wAA
AgAEAAUABgAHAAgABgAGAAYABgAEAAIAAAD+//r/+P/2//T/8v/y//L/8v/z//T/9f/3
//f/9//1//T/9P/z//L/8f/x//D/7//u/+z/7P/s/+z/7v/u/+7/8f/x//P/9P/1//n/
+f/4//f/9//3//f/9//3//f/9v/2//f/9//3//f/9//3//j/+P/6//v/+//7//j/+P/4
//j/+//7//z//P/7//v/+//7//v//P/8//z/+v/6//r/+v/8//v/+//7//3/AAAEAAkA
DgARABQAFgARAAsABgAAAPX/6//j/9T/w/+4/6//pv+k/6n/rf+q/6n/qP+i/53/m/+d
/6D/qP+5/8j/1f/g/+r/7//y//X/+v/9/wAAAwAFAAkACwANAAwACgANAA4ADgAOAA4A
DwAPAA8ADwAQABAAEAAPAA8ADwAPABEAEQARABEADwAPAA8ADwAPAA8ADwAPAA8ADwAP
ABAAEAAQABAAEAAQABAAEAARAA8ADwAPAA8AEQARABEAEQARABEAEQARABEAEQARABIA
EgARABEAEgAQABAAEQARABEAEQARABEAEQARABEAEQASABIAEgASABIAEgASABMAEwAT
ABQAFAASABIAEgASABMAEwAUABQAFAAVABUAFQATABMAFAAUABYAFgAWABYAFgAWABYA
FgAUABQAFAAUABIAEgASABIAEgASABIAEgAQABAADwAOAA8ADwAOAAwADgANAAwADAAJ
AAgABgAGAAUABQAEAAQAAwACAAIAAQD///7//v/+//v/+v/6//v/+//7//v/+//7//v/
+//7//v/+//6//r//P/8//z//P/8//z//P/8//z//P/8//z//v/+//7//v/9//3//f/9
//3//f/9//3//f/9//3//f////////////3//v/+//7//v/+//7//f///////////wEA
///9/w==
         </WaveFormData>
      </LeadData>
      <LeadData>
         <LeadByteCountTotal>10000</LeadByteCountTotal>
         <LeadTimeOffset>0</LeadTimeOffset>
         <LeadSampleCountTotal>5000</LeadSampleCountTotal>
         <LeadAmplitudeUnitsPerBit>4.88</LeadAmplitudeUnitsPerBit>
         <LeadAmplitudeUnits>¦ÌV</LeadAmplitudeUnits>
         <LeadHighLimit>2147483647</LeadHighLimit>
         <LeadLowLimit>268435456</LeadLowLimit>
         <LeadID>V2</LeadID>
         <LeadOffsetFirstSample>0</LeadOffsetFirstSample>
         <FirstSampleBaseline>0</FirstSampleBaseline>
         <LeadSampleSize>2</LeadSampleSize>
         <LeadOff>FALSE</LeadOff>
         <BaselineSway>FALSE</BaselineSway>
         <ExcessiveACNoise>FALSE</ExcessiveACNoise>
         <MuscleNoise>FALSE</MuscleNoise>
         <LeadDataCRC32>2066761122</LeadDataCRC32>
         <WaveFormData>
9v/2//b/9v/2//b/9v/2//b/9v/2//b/9P/0//T/9P/0//T/9P/0//L/8v/y//L/8v/y
//L/8v/x//D/7//u/+7/7v/u/+7/8P/w//D/8P/u/+7/7v/u//D/8P/w//D/7v/u/+7/
7v/u/+7/7v/u//D/8P/w//D/7v/u/+7/7v/w//D/8P/w//D/8P/w//D/8P/w//D/8P/u
/+7/7v/u/+7/7v/u/+7/7P/s/+z/7P/s/+z/7P/s/+z/7P/s/+z/7v/u/+7/7v/u/+7/
7v/u//D/8P/w//D/8f/y//P/9P/1//b/9//4//r/+v/6//r//f/+////AAAAAAAAAAAA
AP7//v/+//7/+//4//X/8v/v/+7/7f/s/+r/6v/q/+n/6P/o/+j/6P/n/+f/5v/m/+P/
4v/i/+L/4v/i/+L/4v/h/+L/5P/l/+j/6v/r/+v/6//r/+v/6//p/+n/6f/p/+n/6f/p
/+n/6f/p/+n/6v/q/+r/6v/r/+n/6f/p/+n/6f/p/+n/6f/p/+r/6v/q/+z/7P/s/+z/
7v/u/+//7//t/+3/7f/t/+//8P/u//D/8f/0//f//v8FAAsADwAVAB4AJgAyAEAATQBP
AD4AKAAfABMA8//H/5X/XP8h//b+2v7T/uX+/P4P/zD/V/95/5n/tP/D/8z/0//Z/+P/
6P/r/+7/9P/2//v//v8BAAIAAgADAAQABQAGAAcABwAHAAgACgALAAsADAANAA4ADgAO
AA4ADgAPAA8ADwAQABEAEQAPAA8ADwAPABIAEgATABQAFAAUABUAFQAWABYAGQAZABoA
GgAbABwAHwAfAB8AHwAhACIAIgAjACQAJQAmACcAKAApACsALAAvADAAMQAyADUANgA3
ADcANgA3ADoAPQA/AEAAQABAAEEAQQBCAEMARABGAEgASgBLAE0ATwBSAFgAXABgAGMA
YgBjAGQAZgBpAGsAbQBvAHEAcwBzAHUAdgB2AHcAeQB5AHkAewB8AHwAfAB6AHoAeQB3
AHYAdABvAGwAaABjAGAAXABYAFMAUABMAEgARQA/ADoANgAxADAALAAoACQAIAAcABgA
FAARAA4ADAAJAAYAAwACAAEA///+//z/+v/5//n/+P/3//b/9f/1//T/8f/x//H/8f/z
//L/8v/y//L/8v/y//L/8v/y//L/8//1//X/9f/1//f/9//4//j/+P/4//j/+P/4//j/
+f/5//z//P/9//3//f/9//3//f///wAAAAAAAAIAAgACAAEAAQABAAEAAQADAAMAAwAE
AAQABAAFAAUAAwACAAIAAwAFAAUABQAFAAUABAAEAAQABgAFAAQABAADAAMAAwACAAQA
BAADAAMAAwADAAMAAwABAAAAAAAAAP/////////////////////+//7//v///wAAAAD/
//7//v//////////////AAAAAAEAAAAAAAAAAAAAAAAAAQADAAMAAwADAAMAAgACAAIA
AgACAAIAAgACAAIAAwADAAMAAwACAAIAAQACAAIAAgABAAEAAQABAAMAAwADAAMABAAE
AAQABAAEAAQABQAFAAUABgAGAAYABAADAAMABAAEAAMABAAGAAYABgAGAAQABAAEAAQA
BAAEAAQABAAEAAQABAAEAAQABAAEAAQAAgACAAIAAgACAAIAAgACAAIAAgACAAIAAQAA
AP///v/8//z//P/8//n/+P/3//b/9v/2//b/9v/0//T/9P/0//T/9P/0//T/9v/2//b/
9v/2//b/9v/2//f/+P/5//r//P/8//z//P/9//7///8AAAEAAgADAAQABgAGAAYABgAD
AAIAAQAAAPz/+P/0//D/7v/u/+7/7v/s/+z/6//q/+r/6v/q/+n/5//m/+b/5f/m/+b/
5v/m/+T/5P/k/+X/5v/o/+n/6v/s/+3/7f/t/+3/7f/t/+3/7f/t/+3/7f/t/+3/7f/t
/+3/7f/u/+7/7v/u/+//7//v/+//7//v/+//7//v/+//8P/w//D/8P/w//D/8P/w/+7/
7//v/+//7//v/+//7//w//D/8P/x//T/9//+/wUACwARABcAHgAoADQAQgBNAFcAVABE
ADMAKwAbAPX/xf+U/2H/OP8U//v+/f4S/yX/Nv9J/2P/g/+k/7v/yv/V/9v/3f/g/+f/
7P/u//D/8//2//v//v/8//3//v///wAA////////AAD+//////8AAAEAAgACAAIAAAAA
AAEAAQABAAIAAwADAAMAAwADAAMABAAEAAUABgAGAAYABwAHAAYABgAJAAkACAAIAAkA
CgALAAsACwALAA0ADgAOAA8ADgAPABAAEQAQABEAEwAUABMAFAAVABYAFQAWABcAFwAa
ABsAHgAhACIAJAAlACYAJgAnACkAKwAuADAAMgA0ADUANwA5ADwAPwBCAEUARwBIAEkA
SgBMAE0ATwBRAFMAVwBZAFkAWwBcAFwAXQBfAGEAYQBjAGQAYgBiAGAAYABdAFsAWgBY
AFcAVABQAEsASABEAEAAOwA4ADQAMAAtACkAJAAgABsAGgAWABIADgAMAAgABAAAAP3/
+v/4//X/8v/v/+7/7f/r/+r/6P/m/+X/5f/k/+P/5P/j/+P/4v/f/9//3//f/93/3P/c
/9z/3v/e/97/3v/e/97/3v/f/9//3//f/9//3f/d/97/3v/g/+D/4P/g/+D/4P/h/+H/
4v/i/+P/4//j/+P/4//j/+H/4v/i/+L/4v/i/+L/4f/j/+P/4//j/+H/4f/h/+L/4v/i
/+P/4//h/+D/4P/h/+P/4//j/+P/4//i/+L/4v/i/+H/4P/g/+H/4f/h/+D/4P/g/9//
3//f/9//3//f/9//3v/e/97/3f/d/93/3f/d/93/3f/d/9z/3P/c/93/3f/c/9r/2P/Y
/9n/2f/Z/9j/1//X/9b/1v/W/9f/2P/W/9b/1v/X/9X/1f/V/9X/1f/U/9T/1P/U/9T/
1P/U/9T/1P/V/9X/0//T/9L/0v/T/9T/1P/U/9X/1f/V/9X/0//T/9P/0//S/9L/0v/S
/9L/0v/T/9P/0f/S/9L/0v/S/9H/0f/S/9D/z//O/9D/0P/Q/9D/zv/O/87/zv/Q/9D/
0P/Q/87/zv/O/87/zP/M/8z/zP/O/87/zv/O/9D/0P/Q/9D/0v/S/9L/0v/U/9T/1P/U
/9T/1P/U/9T/1P/U/9T/1P/U/9T/1P/U/9b/1v/W/9b/1v/W/9b/1v/W/9b/1v/W/9b/
1v/W/9b/1v/W/9b/1v/Y/9j/2P/Y/9r/2v/a/9r/2//c/93/3v/g/+D/4P/g/+H/4v/j
/+T/5P/k/+T/5P/i/+L/4v/i/93/2v/X/9T/0v/S/9L/0v/Q/9D/z//O/9D/0P/Q/8//
z//O/87/zf/K/8r/yv/K/8r/yv/K/8v/zP/O/8//0P/S/9P/0//T/9H/0f/R/9H/0f/R
/9H/0f/R/9H/0f/R/9H/0f/S/9L/1P/U/9X/1f/T/9P/0//T/9X/1f/V/9X/1v/W/9b/
1v/W/9b/1v/W/9b/1//X/9f/2f/Z/9n/2f/Y/9j/2P/b/97/4f/o//H/9f/7/wEABgAQ
AB4ALAA7AEEANAAeABMACwDx/8P/k/9e/yP/9v7Y/sv+2f7y/gX/IP9F/2n/if+k/7X/
vv/F/83/1f/e/9//4P/m/+r/7//0//X/9v/2//n/+v/7//z/+//7//v//P/8//3//f/+
////AAAAAAAAAAAAAAEAAQD//wAAAQABAAEAAQABAAEAAgACAAMABAAEAAQABQAFAAgA
CAALAAsADAAMAA0ADgANAA0ADQANABEAEgASABMAFAAVABYAFwAYABkAGwAcAB0AHgAf
ACAAIwAkACUAJQAmACcAKgAtAC4AMAAxADIANgA3ADkAOwA+AEAAQgBEAEcASQBLAE4A
TwBSAFUAVwBZAFsAXQBgAGMAZQBnAGkAbQBvAG8AcQB0AHQAdQB3AHcAdwB5AHoAegB6
AHgAeAB3AHUAdAByAG0AagBmAGEAXwBcAFkAVQBRAEwARwBDAEEAPAA4ADMAMAAsACgA
JAAgABwAGAAUABEADgAMAAkABgADAAIAAQABAAAA/v/8//n/+f/4//f/9v/1//X/9P/z
//P/8//z//H/8P/w//D/8P/w//D/8P/y//L/8v/z//P/8//z//P/9f/1//b/9v/2//b/
9v/2//b/9v/3//f/9v/2//f/9//5//n/+f/5//f/+P/4//j/+P/4//j/9//5//n/+f/5
//n/+f/5//r//P/8//3//f/7//r/+v/7//n/+f/5//n/+//6//r/+v/4//f/9v/2//f/
9//3//b/9v/2//X/9f/1//X/9f/1//X/9P/0//T/8f/x//H/8f/z//P/8//z//T/9P/0
//X/9f/0//L/8P/u/+//7//v/+3/7f/u/+7/7v/u/+//8P/u/+7/7v/v/+//7//v/+//
7f/s/+z/7P/s/+z/7P/s/+r/6v/r/+v/6//r/+r/6v/r/+z/7P/s/+n/6f/p/+n/5//n
/+f/5//o/+j/6P/o/+b/5v/n/+f/5//o/+j/6P/o/+f/5//o/+z/6//o/+j/6P/o/+j/
6P/o/+j/6P/m/+b/5v/m/+b/5v/m/+b/6P/o/+j/6P/o/+j/6P/o/+j/6P/o/+j/6P/o
/+j/6P/m/+b/5v/m/+b/5v/m/+b/5P/k/+T/5P/j/+L/4f/g/+D/4P/f/97/3v/e/97/
3f/e/97/3//f/9//4P/h/+L/5P/k/+T/5f/m/+j/6f/q/+7/7//v/+//8P/x//L/8//x
/+//7f/r/+3/7f/t/+3/7f/t/+7/7v/u/+7/7//v/+//7//v/+//7f/t/+3/7f/u/+7/
7v/u/+z/7P/s/+z/7f/v//D/8f/v/+//7//v//D/7v/w//H/9v/7/wIACQARABcAHQAm
ADAAPABKAFcAUwBAADAAJwATAOn/tf+B/0r/F//2/uL+5f75/gz/If9C/2X/hf+j/7r/
x//Q/9f/3//l/+r/7//0//r//v8BAAQABwAIAAgACwAMAA0ADgARABEAEQASABMAFQAW
ABgAGQAaABoAGgAcABwAHQAdABsAHAAdAB0AHQAdAB0AHQAgACAAIQAiACIAIgAjACMA
IgAiACUAJQAkACQAJQAmACcAJwAnACcAKQAqACoAKwAsAC0ALgAvAC4ALwAxADIAMwA0
ADUANgA3ADgAOQA5ADsAPQBBAEUARwBIAEgASABMAE0ATwBRAFIAVABWAFgAWQBbAF0A
YABiAGYAagBtAG8AcQBzAHYAdwB5AHsAfQB/AIEAgQCDAIQAhACFAIcAhQCFAIcAiACI
AIgAhgCGAIIAfwB9AHoAeAB2AHMAbwBsAGgAZABfAF0AWgBXAFUAUwBOAEoARQBAADwA
OAA0AC4AKgAmACIAHQAaABgAFQASAA8ADgANAA0ADAAKAAgABwAHAAYABQAGAAUABQAE
AAUABQAFAAUABQAEAAQABAAGAAYABgAGAAQABAAEAAUABQAFAAUABQAHAAcACAAIAAgA
CAAIAAgACAAIAAkACQAKAAoACwALAAsACwALAAsACwAMAAwADAAMAAwADAALAAsACwAL
AAsADQANAA0ADgAOAA4ADwAPAA0ADAAMAA0ACwALAAsACwANAAwADAAMAAwACwAKAAoA
CQAJAAkACAAKAAoACQAJAAcABwAHAAcACQAIAAgACAAFAAUABQAFAAcABwAHAAcABAAE
AAQABQAEAAQAAwACAAIAAwADAAMAAwADAAQABAAFAAQABAAEAAQABAAEAAUAAwADAAMA
AwAFAAQABAAEAAQABAAEAAQABgAGAAcABwAHAAcABgAGAAUABgAGAAYABwAHAAcABwAF
AAUABQAFAAYABgAGAAYABAAEAAUABQADAAQABAAEAAQAAwADAAQABAADAAQABAAEAAQA
BAAEAAQABAAEAAMAAgABAAAAAgACAAIAAgAAAAAAAAAAAAIAAgACAAIAAQAAAP///v/+
//7//v/+/wAAAAAAAAAA/v/+//7//v/+//7//v/+//z//P/8//z/+v/6//r/+v/6//r/
+v/6//r/+v/6//r/+v/6//r/+v/8//z//P/8//r/+v/6//r/+//8//3//v/8//z//P/8
//z//P/8//z//P/8//z//P/6//r/+v/6//r/+v/6//r/+v/6//r/+v/4//j/+P/4//j/
+P/4//j/9//2//X/9P/2//b/9v/2//b/9v/2//b/9v/2//b/9v/2//b/9v/2//j/+P/4
//j/+f/6//v//P/+//7//v/+////AAABAAIAAwAEAAUABgAGAAYABgAGAAQAAgAAAP7/
+f/2//P/8P/w//D/8P/w/+7/7f/s/+z/6v/q/+n/6f/o/+j/5//m/+b/5v/m/+b/5v/m
/+f/6P/q/+v/7P/u/+//7//v/+//7//v/+//7//v/+//7//v//H/8f/x//H/8f/y//L/
8v/w//H/8f/x//H/8f/x//H/8P/v/+7/7v/v//D/8f/y//D/8P/w//D/7//v/+//7//x
//H/8f/w//D/8P/z//b/+/8CAAcADQARABcAHgAsADgARABPAE8APAAsACUAFQDz/8X/
k/9a/yn/Av/q/uv+//4U/yX/Pv9f/4H/o/+8/8n/0v/Z/93/4f/o/+n/7v/y//b/+//+
////AAACAAEAAgADAAQABQAFAAUABgAGAAcABwAIAAcACAAIAAgACgAKAAsACwAJAAoA
CwALAA0ADQANAA0AEAAQABEAEgASABIAEwATABIAEgAVABUAFAAUABUAFgAYABkAGgAb
ABwAHAAbABsAHAAdAB4AHwAeAB8AIQAiACMAJAAlACYAJwAoACkAKQAqACsALgAxADIA
NAA1ADYAOgA7AD0APwBCAEQARgBIAEsATQBPAFIAUwBWAFkAWwBcAF0AXgBgAGUAZwBp
AGsAbQBvAG8AcQByAHIAcwB1AHMAcwB1AHYAdQB0AHEAcABvAG0AbABqAGUAYgBeAFkA
VwBUAFEATQBJAEQAPwA7ADcAMgAuACkAKAAkACAAHAAYABQAEAAMAAoACAAHAAUAAgD/
//7//f/7//r/+P/2//X/9f/0//P/9P/z//P/8v/x//H/8f/x//H/8P/w//D/8P/w//D/
8P/w//D/8P/x//H/8f/x//H/8f/x//L/8v/y//L/8v/y//D/8P/x//H/9P/0//X/9f/z
//P/8//z//X/9v/2//b/9v/2//b/9f/2//f/+P/5//n/+f/5//r/+v/6//v/+//9//z/
/P/9//3//f/9//3//f/8//z//P/8//v/+v/6//n/+f/5//j/+v/6//n/+f/5//n/+f/5
//n/+P/4//j/+f/5//n/+f/7//v/+//7//r/+v/6//v//P/8//v/+v/6//v/+//7//v/
+//8//z/+f/4//j/+P/6//r/+v/7//v/+//7//v/+//6//r/+v/6//r/+v/6//r/+v/7
//v/+//7//r/+v/7//z//P/8//n/+f/5//n/+//7//v/+//6//r/+v/6//r/+v/7//v/
+//8//z//P/6//n/+f/6//z/+//6//j/+P/4//j/+P/4//j/+P/4//j/+P/4//j/+P/4
//j/+P/4//j/+P/4//j/+P/4//j/+P/4//j/+P/4//j/+P/4//j/+P/4//r/+v/6//r/
+P/4//j/+P/6//r/+v/6//j/+P/4//j/9//2//X/9P/0//T/9P/0//P/8v/x//D/8v/y
//L/8v/y//L/8v/y//L/8v/y//L/8//0//X/9v/4//j/+P/4//n/+v/7//z//v/+//7/
/v8AAAAAAAAAAAIAAgACAAIAAQAAAP///v/6//j/9v/0//L/8P/u/+z/6//q/+n/5//m
/+b/5v/m/+X/5f/k/+T/4//i/+L/4v/g/+D/4P/g/9//4P/i/+P/5v/o/+n/6f/p/+n/
6f/p/+n/6f/p/+n/6//r/+v/6//r/+v/6//s/+7/7v/u/+//7//v/+//7//v/+//7//v
//H/8v/y//L/8f/w/+//7v/u/+7/7//v/+3/7f/t/+3/7//s/+7/8P/z//b/+f8AAAcA
DQATABsAIgAqADYARgBVAFUAQAAsACUAGQD5/8v/mf9g/yX/+v7g/tv+7f4E/xn/OP9d
/4H/n/+6/8v/0v/V/93/5f/s/+//8v/0//r/AQAEAAUABAAGAAcACAAJAAoACQAJAAkA
CgAMAA0ADQAOAA8AEAAQABAAEAAQABEAEQARABIAEwATABMAEwATABMAFAAUABUAFgAW
ABYAFwAXABoAGgAdAB0AHgAeAB8AIAAfAB8AHwAfACEAIgAiACMAJAAlACYAJwAoACkA
KwAsAC0ALgAvADAAMQAyADMAMwA1ADcAOwA/AEAAQgBDAEQARgBHAEkASwBNAFAAUwBW
AFcAWQBbAF4AYABkAGgAawBsAG0AbgBwAHUAdwB5AHsAfgCBAIIAhQCEAIQAhQCHAIkA
iQCLAIwAigCKAIgAiACDAIEAgAB+AHsAeAB0AG8AbABoAGQAXwBaAFYAUgBPAEoARAA/
ADkANgAyAC4AKgAlACAAGwAWABEADgAMAAkACAAFAAQAAwAAAP7/+//4//X/9f/0//P/
9P/z//P/8v/v/+//7//v/+3/7P/s/+z/7v/u/+7/7v/u/+7/7v/v/+3/7f/t/+3/7f/t
/+7/7v/s/+z/7P/s/+7/7v/v/+//7v/u/+//7//v/+//7//v/+//8P/w//D/8P/w//D/
7//x//H/8f/x//H/8f/x//L/8v/y//P/8//z//L/8v/z//X/9f/1//X/8//y//L/8v/0
//P/8v/y//X/9f/1//T/8v/y//H/8f/x//H/8f/x//P/8v/y//L/7//v/+//7//t/+3/
7f/t/+7/7v/u/+//8P/w/+//7v/u/+//7//v/+3/7f/u/+7/7//u/+7/7v/u/+7/7v/v
/+3/7f/t/+3/7v/u/+//8P/w//D/8P/w//H/8v/0//X/9P/z//H/8P/z//T/9P/0//H/
8f/x//H/8f/x//H/8f/y//L/8v/y//D/8P/x//H/8f/y//L/8v/y//H/8f/y//D/7//w
//L/8v/y//L/8v/y//L/8v/0//T/9P/0//L/8v/y//L/8P/w//D/8P/w//D/8P/w//L/
8v/y//L/8v/y//L/8v/y//L/8v/y//D/8P/w//D/8P/w//D/8P/y//L/8v/y//L/8v/y
//L/8v/y//L/8v/y//L/8v/y//P/9P/1//b/9//4//n/+v/8//z//P/8////AAABAAIA
BAAEAAQABAACAAIAAgACAP///P/5//b/9P/y//D/7v/s/+z/7P/s/+v/6v/q/+r/7P/r
/+v/6v/p/+f/5f/k/+L/4v/i/+L/5P/l/+b/6P/p/+r/7P/t/+//7//v/+//7//v/+//
7//x//H/8f/x/+//7//v/+//8v/y//L/8v/z//P/8//z//H/8f/x//H/8//z//T/9P/0
//T/9P/0//b/9v/2//f/9//3//f/9//3//f/9v/2//r/+//+/wUACgAPABcAHQAjACwA
NgBEAFAAWwBhAFoARgA3AC8AGQDt/7v/iP9Z/zL/Ev8B/w3/Iv81/0b/X/99/53/uv/N
/9r/4//n/+v/8P/3//z//P/+/wMACAALAAoACgANAA4ADwAQABMAEwATABQAEgATABMA
FAATABQAFAAUABYAFgAXABcAFwAYABkAGQAZABkAGQAZABwAHAAdAB4AHAAcAB0AHQAe
AB4AIQAhACIAIgAjACQAIwAjACMAIwAlACYAJgAnACYAJwAoACkAKAApACsALAArACwA
LQAuADEAMgAzADMANAA1ADgAOwA9AD4APgA+AEAAQQBDAEUARgBIAEoATABPAFEAUwBW
AFcAWgBdAF8AYgBjAGQAZgBnAGkAawBtAG8AcQBxAHMAdgB2AHcAeQB5AHkAewB8AHoA
egB4AHgAdwB1AHQAcgBtAGoAZgBhAGAAXABYAFMAUABMAEgARQBBADwAOAAzADAALAAo
ACQAIgAeABoAFgATABAADgALAAgABQAEAAMAAwACAAAA/v/7//v/+v/5//j/9//3//b/
9f/1//X/9f/1//T/9P/0//T/9P/0//T/9P/0//T/9f/z//P/8//z//P/8//0//T/9P/0
//T/9P/0//T/9f/1//T/9P/1//X/9f/1//X/9f/1//b/9v/2//b/9v/2//X/9//3//f/
9//1//X/9f/2//j/+P/5//n/9//2//b/9//3//f/9//3//f/9v/2//b/+P/3//b/9v/1
//X/9f/0//T/9P/z//P/8//z//P/8//z//L/8v/y/+//7//v/+//7f/t/+3/7f/u/+7/
7v/v/+//7v/s/+r/6v/r/+v/6//q/+n/6f/o/+n/6P/o/+j/5v/m/+b/5//l/+X/5f/l
/+f/5v/m/+b/5v/m/+b/5v/k/+T/5f/l/+X/5f/k/+T/4//k/+T/5P/l/+X/5f/l/+P/
4//j/+P/5P/k/+T/5P/k/+T/5f/l/+P/5P/k/+T/5P/j/+P/5P/m/+X/4v/i/+L/4v/i
/+T/5P/k/+T/4v/i/+L/4v/i/+L/4v/i/+T/5P/k/+T/4//i/+H/4P/g/+D/4P/g/+D/
4P/g/+D/4v/i/+L/4v/g/+D/4P/g/97/3v/e/97/4P/g/+D/4P/g/+D/4P/g/+D/4P/g
/+D/4//k/+X/5v/o/+j/6P/o/+n/6v/r/+z/7f/u/+//8P/w//D/8P/w/+//7v/t/+z/
6P/k/+D/3P/a/9r/2v/a/9j/2P/X/9b/1v/W/9b/1f/V/9T/1P/T/9D/0P/Q/9D/0P/Q
/9D/0f/S/9T/1f/W/9j/2f/Z/9n/1//X/9f/1//Z/9n/2f/Z/9n/2f/Z/9n/2f/Z/9r/
2v/a/9r/2//b/9v/2//b/9v/2//b/9v/2//a/9r/2v/a/9r/2v/a/9r/3P/d/93/3f/b
/9v/2//b/9j/2v/c/93/4v/n/+7/8//5/wEABwAOABoAKAA4AEUAPwAqABwAFQAHAOH/
sf9//0T/C//k/sz+zf7j/vr+D/8w/1f/ef+V/6z/uf/C/8n/z//V/9b/2//g/+L/5v/r
/+7/8f/y//L/8f/y//P/9P/1//X/9f/2//b/9//3//j/+f/6//r/+v/6//r/+//7//3/
/v/////////////////+//7///8AAAIAAgADAAMAAgACAAUABQAGAAYABwAIAAkACQAJ
AAkADQAOAA4ADwAQABEAEgATABQAFQAXABgAGQAaABsAHAAbABwAHQAdACAAIQAkACcA
KAAqACsALAAwADEAMwA1ADgAOgA8AD4APwBBAEMARgBIAEwAUABTAFUAVwBZAFwAXwBh
AGMAZQBnAGkAaQBrAG4AbgBvAHEAcQBxAHMAdAB0AHQAcgByAHEAbwBuAGwAaQBmAGIA
XQBaAFYAUgBNAEoARgBCAD8AOQA0ADAAKwAoACQAIAAcABgAFAAQAAwACwAIAAYAAwAA
AP3//P/7//n/+P/2//T/8//z//L/8f/u/+3/7f/s/+3/7f/t/+3/7f/s/+z/7P/s/+z/
7P/s/+7/7v/u/+//7f/t/+3/7f/t/+3/7v/u/+7/7v/u/+7/8P/w//H/8f/y//L/8//z
//P/8//z//P/8//0//T/9P/2//b/9v/1//f/9//3//f/9//3//f/+P/4//j/+f/5//n/
+P/4//n/9//3//f/9//3//b/9v/2//j/9//2//b/9v/1//T/8v/0//T/8//z//P/8//z
//P/8//y//L/8v/x//H/8f/x//H/8f/x//H/8v/y//L/8//z//L/8P/u/+7/7//v/+//
7//v//D/8P/v/+7/7v/u//D/8P/w//H/8f/x//H/8f/v/+7/7v/u/+7/7v/u/+7/7v/u
/+//7//v/+//7v/u/+3/7v/u/+7/7f/t/+3/7f/t/+3/7f/t/+7/7v/u/+7/7v/u/+//
7//t/+7/7v/u/+3/7f/u//D/7v/t//D/8P/w//D/8P/w//D/8P/w/+//7v/t/+z/7v/u
/+7/7v/s/+z/7P/s/+3/7v/v//D/7v/u/+7/7v/w//D/8P/w//D/8P/w//D/8P/w//D/
8P/w//D/8P/w//D/8P/w//D/8P/w//D/8P/w//D/8P/w//L/8v/y//L/8P/w//D/8P/y
//L/8v/y//L/8v/y//L/8v/y//L/8v/0//T/9P/0//X/9v/3//j/+f/6//v//P/9//7/
//8AAAEAAgADAAQABgAGAAYABgAGAAYABgAGAAUABAADAAIA/v/8//r/+P/4//j/+P/4
//X/9P/0//T/9P/z//P/8v/y//H/8P/w/+7/7v/u/+7/8P/x//L/9P/z//T/9v/3//n/
+f/5//n/+//7//v/+//7//v/+//7//v/+//7//v//P/8//z//P/9//3//f/9//v/+//7
//v//f/9//7//v/8//z//P/8//7//v/+/////f/9//3//f/9//3//P/8/wAAAwAGAAsA
EAAVAB0AIwAnAC4ANgBCAE4AWwBhAFIAPAAvACMAAwDV/6X/bv83/wz/8P7p/vf+Cv8d
/zj/Xf+B/6P/vv/P/9r/4//n/+3/9P/5//z/AAAGAAsAEAARABIAEgATABQAFQAWABcA
FwAXABgAFgAXABcAGAAZABoAGgAaABwAHAAdAB0AGwAcAB0AHQAfAB8AHwAfACAAIAAh
ACIAIgAiACMAIwAkACQAJwAnACgAKAApACoALQAtAC0ALQAvADAAMAAxADIAMwA0ADUA
OAA5ADsAPAA7ADwAPQA+AEEAQgBDAEMARgBHAEoATQBOAFAAUQBSAFQAVQBXAFkAXABe
AGAAYgBlAGcAaQBsAG0AcABzAHUAdwB5AHsAfgB/AIEAgwCFAIkAiwCLAI0AkACQAJEA
kwCTAJMAlQCWAJYAlgCUAJQAkwCRAJAAjgCNAIoAhgCBAH8AfAB5AHUAcgBuAGoAZwBj
AF4AWgBVAFIATgBKAEYARABAADwAOAA1ADIAMAAtACgAJQAkACMAIQAgAB4AHAAZABkA
GAAXABYAFQAVABQAFQAVABUAFQATABIAEgASABAAEAAQABAAEgASABIAEwASABEAEAAP
ABEAEQASABIAEgASABIAEgASABIAEwATABIAEgATABMAFQAVABUAFQAXABgAGAAYABgA
FgAWAA==
         </WaveFormData>
      </LeadData>
      <LeadData>
         <LeadByteCountTotal>10000</LeadByteCountTotal>
         <LeadTimeOffset>0</LeadTimeOffset>
         <LeadSampleCountTotal>5000</LeadSampleCountTotal>
         <LeadAmplitudeUnitsPerBit>4.88</LeadAmplitudeUnitsPerBit>
         <LeadAmplitudeUnits>¦ÌV</LeadAmplitudeUnits>
         <LeadHighLimit>2147483647</LeadHighLimit>
         <LeadLowLimit>268435456</LeadLowLimit>
         <LeadID>V3</LeadID>
         <LeadOffsetFirstSample>0</LeadOffsetFirstSample>
         <FirstSampleBaseline>0</FirstSampleBaseline>
         <LeadSampleSize>2</LeadSampleSize>
         <LeadOff>FALSE</LeadOff>
         <BaselineSway>FALSE</BaselineSway>
         <ExcessiveACNoise>FALSE</ExcessiveACNoise>
         <MuscleNoise>FALSE</MuscleNoise>
         <LeadDataCRC32>2392336093</LeadDataCRC32>
         <WaveFormData>
9v/2//b/9v/4//j/+P/4//j/+P/4//j/+P/4//j/+P/2//b/9v/2//b/9v/2//b/9v/2
//b/9v/2//b/9v/2//b/9v/2//b/+P/4//j/+P/4//j/+P/4//j/+P/4//j/+P/4//j/
+P/4//j/+P/4//r/+v/6//r/+v/6//r/+v/8//z//P/8//z//P/8//z//v/+//7//v/+
//7//v/+//7//v/+//7//v/+//7//v8AAAAAAAAAAP7//v/+//7//v/+//7//v/+//7/
/v/+//7//v/+//7/AAAAAAAAAAABAAIAAwAEAAYABgAGAAYABwAIAAkACgAKAAoACgAK
AAoACgAKAAoACAAGAAQAAgAAAP7//P/6//j/+P/2//b/9P/0//T/9P/1//X/9P/z//H/
8P/v/+//8f/x//H/8f/x//L/8//0//f/+P/5//r/+P/4//j/+P/4//j/+f/5//r/+v/6
//r/+//7//v//P/8//z//P/8//3//f/9//z//v/+//7//v//////////////////////
AQACAAIAAgAAAAEAAQAAAAQABAACAAQACAAKAA0AFAAdACMAKgAzAD4ASQBcAHEAhACO
AIcAewBvAFgAKwD5/8T/hP8+/wP/2/7P/tz+9P4R/zv/Zf+G/6X/wf/P/9r/5P/v//j/
/f8CAAUACgAQABUAGQAbABwAHgAeACAAIQAiACMAJAAkACUAJQAmACYAJwApACkAKwAr
ACsALAAsACwALgAvAC8ALwAxADEAMgAzADUANQA2ADYAOQA5ADoAOgA6ADsAPAA+AD4A
PgA+AD8AQgBDAEMAQwBFAEYARgBGAEgASQBKAEsASwBMAE0ATgBRAFIAVABVAFgAWQBa
AFsAWgBbAF0AXwBgAGMAZABmAGYAaABpAGwAbgBvAHIAdAB4AHoAfAB+AIIAhACGAIgA
igCMAI4AkACUAJYAmQCbAJ8AnwChAKIAowCkAKUApgCnAKgAqACoAKoAqgCqAKgAqQCo
AKYApgChAJ8AnACbAJkAlQCRAI0AigCIAIUAggB9AHkAdgBzAHIAbgBqAGYAZABiAF8A
WwBXAFUAUwBQAE8ATgBMAEoASABGAEUAQwBDAEMAQgBBAD4APgA+AD0APAA7ADsAOwA+
AD4APAA6ADoAOgA6ADoAOwA7ADoAOQA5ADkAOQA6ADoAOgA6ADoAOQA6ADoAOQA5ADoA
OwA7AD0APQA9AD4APAA9AD0APQA9AD0APQA9AD8APwA/AD8AQABAAEAAQABBAEEAQQBA
AEIAQwBDAEMAQgBCAEMARABEAEQARABDAEMARABFAEYARwBHAEcARwBHAEYARQBFAEcA
RwBHAEUARgBGAEcASABIAEgASABHAEkASQBIAEcASQBIAEgARgBHAEcASQBJAEgARwBG
AEYARQBFAEYARgBGAEYARgBFAEYARgBGAEYARgBHAEcARwBIAEgASABIAEoASQBIAEgA
RgBIAEgASABIAEgASABIAEoASgBKAEkASQBJAEkASQBIAEgASABIAEkASQBIAEcASQBJ
AEkASQBIAEgASABIAEgASABIAEgASABIAEgASABFAEcASABIAEgASABIAEcARgBFAEQA
RABEAEQARABEAEQARABEAEQARABEAEQAQgBCAEIAQgBAAEAAQABAAEAAQABAAEAAPgA+
AD4APgA+AD4APgA+ADwAPAA8ADwAPAA8ADwAPAA8ADwAPAA8ADwAPAA8ADwAOgA6ADoA
OgA8ADwAPAA8AD4APgA+AD4AQABAAEAAQABCAEIAQgBCAEQARABEAEQARgBGAEYARgBF
AEQAQwBCAD8APAA5ADYANQA0ADMAMgAwAC4ALgAuAC4ALgAuAC0ALAAqACgAJwAoACcA
JwAnACUAJQAlACcAJgAnACgAKQAsAC0ALgAuAC0ALAArACoAKgArACsAKgAsACwALAAt
ACsAKwAsACwAKgAqACoAKwArACsAKgAqACoAKgAqACsAKQApACkAKQApACkAKQApACgA
KAAoACgAKQApACgAKAAmACYAKAAqACwALwA2AD8ARQBMAFEAWgBnAHgAiwCgAK4AswCr
AKEAlgB7AEkADgDQ/5D/V/8n/wX/AP8S/yv/R/9n/4b/p//H/93/6v/0//3/BgALABAA
FQAYABoAHQAfACMAJAAmACYAKAApACoAKQAqACoAKwApACoAKgArACsAKwAtAC0AKwAs
ACwALAAsAC0ALQAtACsAKwAsAC0ALQAtAC4ALgAtAC0ALgAuACwALQAuADAALgAuAC4A
LwAuAC8ALwAvAC8AMAAwADAAMAAxADIAMwA1ADYANwA4ADgAOAA5ADkAOAA5ADoAOwA8
AD0APwBBAEEAQwBDAEQAQgBEAEUASABIAEkATABOAE4AUABSAFQAVABWAFgAWgBcAF4A
YABiAGMAZABmAGcAaQBpAGsAbABrAGwAbQBuAG0AbgBuAG4AbABsAGwAagBnAGYAZABk
AF8AXQBaAFkAVQBRAE0ASQBFAEIAPgA6ADUAMQAuACsAJwAiAB0AGAATABAADAAHAAIA
///8//j/8v/w/+3/6v/n/+T/4v/f/9v/2f/W/9P/z//O/83/y//H/8X/xP/D/8L/wP+8
/7j/tv+2/7b/tv+1/7X/tP+z/7H/sf+x/7L/sf+w/6//rv+t/67/rv+t/6v/rP+t/63/
r/+v/6//sP+v/6//rv+t/63/rf+t/63/rf+t/63/rf+u/67/rv+u/6//r/+v/67/rv+v
/6//r/+t/6z/rP+s/6z/rP+s/6v/rP+s/6z/rP+s/6v/qv+p/6v/qv+p/6n/qf+p/6n/
p/+p/6j/qP+o/6j/qP+o/6f/p/+n/6b/pf+l/6T/pP+i/6P/o/+l/6X/pP+j/6L/ov+h
/6H/ov+i/6L/ov+i/6H/ov+i/6L/ov+g/6H/of+h/6D/oP+g/6D/ov+h/6D/oP+g/6L/
ov+i/6L/ov+i/6L/ov+i/6L/of+h/6H/of+h/6L/ov+i/6L/o/+j/6L/of+h/6H/of+h
/6L/ov+i/6L/ov+i/6L/ov+i/6L/ov+i/6P/o/+i/6L/ov+i/6L/oP+g/6D/oP+i/6L/
ov+i/6L/ov+i/6L/ov+i/6L/ov+i/6L/ov+i/6T/pP+k/6T/pP+k/6T/pP+k/6T/pP+k
/6T/pP+k/6T/pv+m/6b/pv+k/6T/pP+k/6b/pv+m/6b/pv+m/6b/pv+m/6b/pv+m/6j/
qP+o/6j/qP+o/6j/qP+q/6r/qv+q/6v/rP+t/67/sP+w/7D/sP+x/7L/s/+0/7b/tv+2
/7b/tv+2/7b/tv+0/7T/tP+0/7H/rv+r/6j/pv+m/6b/pv+l/6L/of+g/6L/ov+i/6H/
of+g/5//n/+c/5v/m/+b/5n/mf+Z/5v/nP+d/57/n/+i/6P/pP+k/6L/ov+i/6L/ov+j
/6P/ov+i/6L/ov+j/6X/pf+m/6b/pv+m/6b/p/+n/6f/pv+m/6b/pv+m/6f/p/+n/6f/
p/+l/6X/pf+l/6j/qP+o/6j/qf+p/6j/qP+o/6b/qP+q/67/sf+4/7//xf/M/9X/3v/r
//7/FQAoADYAMwAlAB8AEADp/7P/fP88//L+s/6H/nP+fv6W/rP+2/4D/yb/Rf9h/3H/
fP+G/5H/mv+f/6L/o/+o/67/s/+3/7n/uv+6/7z/vv+//8D/v//A/8D/wf/D/8T/xP/F
/8P/w//F/8X/x//I/8j/yP/I/8n/yf/J/8v/y//M/83/zf/N/87/zv/P/8//0P/Q/9D/
0f/S/9T/1v/W/9b/1//W/9f/1//X/9n/2v/a/9r/3v/f/+D/4f/h/+L/4//k/+P/5P/m
/+f/6v/r/+z/7f/u/+//8f/z//T/9//4//r//P/+////AgACAAMABgAIAAwADgAQABIA
EgAUABYAGAAaABwAHgAgACAAIgAlACcAKQApACsALAAtAC4ALwAwADMANAA0ADQAMgAy
ADIAMAAxADAALgAuACkAJwAkACMAIwAfABsAFwAUABIADwAMAAcAAwAAAP3/+v/2//L/
7v/s/+r/5//j/+H/3//d/9r/1f/U/9L/0P/P/87/zv/N/8v/y//K/8n/xv/G/8b/xf/G
/8X/xf/F/8T/xP/C/8D/wf/C/8P/xP/E/8X/xf/F/8f/x//H/8j/yP/I/8j/yP/J/8r/
yv/J/8v/zP/N/83/zP/L/8r/yv/M/83/zf/N/83/zf/N/83/zf/N/83/zf/Q/9D/0P/Q
/8//z//P/87/z//R/9L/0//U/9T/1f/W/9T/1P/U/9P/0//U/9X/1v/W/9X/1P/T/9X/
1P/T/9P/0//T/9P/0f/T/9L/0v/S/9L/0v/S/9H/0f/R/9D/z//R/9D/0P/O/87/z//S
/9P/0v/R/9D/0P/N/83/zv/O/8z/zP/M/8v/y//M/83/zv/N/83/zP/L/8v/zP/N/87/
zv/N/8z/zP/M/87/zv/O/87/zv/O/87/zv/O/87/zf/P/8//z//P/9D/0P/Q/9D/z//P
/87/zf/O/8//0P/R/9D/0P/Q/9D/0P/Q/9D/0P/S/9L/0v/S/9X/0//U/9T/1P/U/9T/
1P/U/9T/1P/U/9T/1P/U/9b/1v/W/9b/1v/W/9b/1v/Y/9j/2P/Y/9j/2P/Y/9j/2f/a
/9v/3P/c/9z/3P/c/9z/3P/c/9z/2v/a/9r/2v/Y/9j/2P/Y/9r/2P/Y/9j/2P/Y/9j/
1//Y/9j/2P/Z/9n/2f/a/9v/3f/d/93/3//i/+P/5P/l/+b/5//o/+j/6//s/+3/7v/s
/+v/6f/m/+b/5v/m/+f/5//n/+j/6P/q/+r/6v/r/+v/6//q/+r/6v/q/+r/6//t/+3/
7f/t/+//7//v/+//8f/y//P/9P/1//X/9P/0//T/9P/2//j//v8DAAoAEwAbACIAKwA2
AEMAVgBrAH4AggB3AGkAWQA2AAMAy/+S/1T/Fv/p/sv+y/7g/vj+Gf9B/2f/hv+j/7n/
xf/Q/9r/4//o/+3/8v/1//r//v8BAAUABwAIAAoADAAOAA8AEAARABIAEgATABQAFgAX
ABkAGwAbAB0AHQAbABwAHAAcABwAHQAdAB0AGwAbABwAHQAfAB8AIAAgACEAIQAiACIA
IAAhACIAJAAkACQAJAAlACgAKQApACkALQAuAC4ALgAwADEAMgAzADMANAA1ADYAOQA6
ADwAPQBAAEEAQgBDAEUARwBKAE0ATgBRAFIAVABWAFgAWQBcAGAAYQBkAGYAaABqAGwA
bgByAHQAdgB4AHwAfgCAAIIAhgCIAIsAjQCPAI8AkQCSAJUAlgCXAJgAlwCYAJgAmACa
AJoAmgCYAJUAlACSAJIAjwCNAIoAiQCFAIEAfQB5AHYAdABxAG4AawBnAGQAYQBeAFoA
VgBSAFAATgBLAEcAQwBBAD8APAA7ADoAOAA2ADYANAAzADEALwAvAC4ALQAsACwALAAr
ACoAKQApACkAKAAoACYAJAAmACYAJgAmACcAJwAmACUAIwAjACMAJAAkACQAJAAkACUA
JgAmACUAJQAmACcAJwAnACcAJwAoACgAKQApACkAJwAnACcAJwApACkAKQApACoAKgAq
ACoALQAtAC0ALAAsAC0ALQAtACwALAAtAC4ALAAsACwAKwAsACwALAAsACwAKwAqACkA
JwAmACUAJQAnACcAJwAlACUAJAAkACQAJAAkACQAIwAiACEAHwAdAB4AHgAfAB4AHwAf
ACEAIQAgAB8AHgAeAB0AHQAeAB4AHAAcABwAGwAcABwAHAAcABwAHQAdAB0AGgAaABoA
GgAbABsAGwAcABoAHAAcABwAHgAeAB4AHgAeAB4AHgAdAB0AHQAdAB0AHAAcABwAHAAd
AB0AHAAbAB0AHQAdAB0AHAAcABwAHAAcABwAHAAcABwAHAAcABwAGwAdABwAGgAaABoA
GgAaABoAGgAaABgAGAAYABgAGAAYABgAGAAWABYAFgAWABYAFgAWABYAFQAUABMAEgAU
ABQAFAAUABQAFAAUABQAEgASABIAEgASABIAEgASABAAEAAQABAAEAAQABAAEAAOAA4A
DgAOAAwADAAMAAwADAAMAAwADAAMAAwADAAMAAoACgAKAAoADAAMAAwADAAKAAoACgAK
AAgACAAIAAgACAAIAAgACAAIAAgACAAIAAYABgAGAAYABAAEAAQABAAEAAQABAAEAAQA
BAAEAAQAAgACAAIAAgACAAIAAgACAAQABAAEAAQAAgACAAIAAgACAAIAAgACAAIAAgAC
AAIABQAGAAcACAAIAAgACAAIAAgACAAIAAgACwAMAA0ADgAOAA4ADgAOAAsACgAJAAgA
BQACAP///P/6//r/+v/6//b/9v/2//b/9P/0//P/8//w/+//7//u/+//7//v/+//7//v
//H/8v/z//T/9f/2//b/9v/1//T/9P/0//T/9P/1//X/9P/0//T/9P/1//X/9f/2//b/
9v/0//T/9f/1//f/9v/2//b/9f/0//T/8//1//X/9f/1//P/8//z//T/8v/y//L/8//1
//T/9P/0//L/9P/4//r///8IAA8AFQAcACMALgA/AFQAZwB6AIAAdwBvAGUATAAfAOf/
rP9m/yL/6/7H/sP+2P7w/g3/Mf9V/3b/l/+t/7v/xv/S/9f/3v/j/+b/6f/u//L/9//7
//3//v/+//7/AAABAAIAAQACAAIAAwADAAQABAAFAAMAAwAFAAUABwAIAAgACAAGAAcA
BwAHAAcABwAIAAkACQAJAAoACgAJAAkACgAKAAoACwAMAA4ADAAMAAwADQAQABEAEQAR
ABEAEgASABIAEgATABQAFQATABQAFQAWABcAGAAaABsAGgAbABwAHQAeAB8AIQAjACIA
JQAmACgAKAAqACsALgAwADEANAA2ADYAOAA6ADwAPAA+AEAAQgBCAEQARgBIAEoATABP
AFEAUQBRAFMAVABVAFYAVwBYAFcAWABYAFgAVgBWAFYAVABVAFQAUgBSAE4ASwBHAEUA
QwA/ADsANwA0ADIALwAsACcAIwAgAB0AGgAWABIADgAMAAoABwADAAMAAQD///z/+f/4
//b/9P/y//D/7//t/+3/7f/s/+v/6v/q/+r/6f/o/+f/5//n/+j/6P/m/+T/5v/m/+b/
5v/m/+f/5//n/+f/5//n/+j/5v/m/+b/5v/n/+j/6P/n/+f/6P/p/+n/6v/r/+z/7v/t
/+3/7P/r/+3/7f/t/+3/7//v/+//7//u/+7/7v/u//H/8f/x//D/7v/v/+//7//w//D/
8f/y//D/8P/w/+//8P/w//D/8P/w/+//7v/t/+//7v/t/+3/7f/t/+3/6//r/+r/6v/q
/+r/6v/q/+n/6f/p/+j/5//p/+j/6P/m/+X/5f/n/+f/5v/l/+T/5P/h/+H/4v/i/+T/
5P/k/+P/4P/g/+D/4P/g/+H/4f/h/+D/4P/g/+D/3v/d/9z/3P/c/97/3v/e/97/3v/e
/97/3v/e/97/3f/f/9//3//f/9z/3P/c/9z/3f/d/9z/2//d/93/3f/d/9z/3P/c/9z/
3v/e/97/3v/d/9z/2//a/93/3f/c/9z/3P/c/9z/3P/c/9z/3P/a/9r/2v/a/9r/2v/a
/9r/3P/c/9z/3P/a/9r/2v/a/9r/2v/a/9r/2v/a/9r/2v/Y/9j/2P/Y/9r/2v/a/9r/
2v/a/9r/2v/a/9r/2v/a/9r/2v/a/9r/2v/a/9r/2v/c/9z/3P/c/9r/2v/a/9r/2v/a
/9r/2v/a/9r/2v/a/9r/2v/a/9r/2//c/93/3v/e/97/3v/e/9//4P/h/+L/5P/k/+T/
5P/k/+T/5P/k/+b/5v/m/+b/5v/m/+b/5v/k/+L/4P/e/9z/2v/Y/9b/1P/U/9L/0v/Q
/9D/0P/Q/8//z//O/83/z//O/83/zf/L/8v/y//L/8v/zP/N/87/0f/S/9P/1P/S/9L/
0v/S/9L/0v/T/9P/1P/U/9T/1P/V/9X/1f/W/9b/1v/W/9b/1//X/9f/1v/W/9b/1v/W
/9f/1//X/9f/1//X/9f/1//X/9j/2P/Y/9b/1//X/9b/2P/Y/9j/2v/e/+D/4//q//H/
9/8AAAkAEgAdADAARwBaAGIAWwBRAEcAMAADANH/mv9Y/w7/0f6r/p/+rP7I/uf+Ef85
/1z/ef+T/6P/rv+4/8H/yv/P/9L/1f/a/+D/5//r/+v/7P/u//D/8v/z//T/8//0//T/
9f/3//j/+P/5//n/+f/7//v/+f/6//r/+v/8//3//f/9//3//f/+////AQABAAIAAgAD
AAMABAAEAAUABwAJAAwADAAMAAwADQAOAA8ADwAPABEAEgASABIAFAAVABYAFwAZABoA
GwAcABsAHAAeAB8AIgAjACQAJQAoACkAKwAtAC4AMQAyADQANAA2ADcAOgA+AD8AQgBE
AEYASABKAEwATgBQAFIAVABYAFoAXABeAGAAYgBlAGcAawBrAG0AbgBtAG4AbwBwAHEA
cgByAHIAdAB0AHQAcgBzAHIAcABwAG8AbQBqAGkAZQBhAF0AWQBXAFYAVABSAE8ASwBI
AEUAQgA+ADoANgAyADAALQApACcAJQAjACAAHwAeABwAGgAYABYAFQATABEAEQAQAA8A
EAAQABAADwAOAA0ADQANAA4ADgAMAAoADAAMAAwADAAMAA0ADQANAA0ADQANAA4ADgAO
AA4ADgANAA4ADgANAA8AEAARABEAEQARABEAEgASABMAEwATABUAFQAVABUAFwAXABcA
FwAWABYAFgAWABkAGQAZABgAGgAbABsAGwAaABoAGwAcABwAHAAcABsAHAAcABwAHAAb
ABsAGwAbABwAHAAcAB0AGwAbABsAGQAZABgAGAAYABcAGAAZABkAGQAZABgAFwAZABgA
GAAWABMAEwAVABUAFgAVABQAFAATABMAFAAUABMAEgARAA8AEQASABMAFAASABMAEwAT
ABAAEAAQABAAEgARABAAEAAOABAAEAAQABAAEAAQABAADgAOAA4ADQAPAA8ADwAPAAwA
DAAMAAwADQANAAwACwANAA0ADQANAA0ADAALAAoADAAMAAwADAAMAAwADAAMAAsACwAK
AAwADAAMAAwADAAMAAwADAAMAAwADAAMAAwADAAMAAwADAAMAAwADAAKAAoACgAKAAwA
DAAMAAwACgAKAAoACgAKAAoACgAKAAgACAAIAAgACAAIAAgACAAKAAoACgAKAAoACgAK
AAoACgAKAAoACgAKAAoACgAKAAwADAAMAAwADgAOAA4ADgAQABAAEAAQABMAFAAVABYA
FgAWABYAFgAUABQAFAAUABAADgAMAAoABwAGAAUABAADAAIAAQD+//7//v/+//7//v/9
//3//P/6//n/9//1//X/9f/1//X/9//5//r/+//8//3//v///wAAAAAAAAAAAAAAAAAA
AQADAAIAAgACAAIAAwADAAMABAAEAAQABAAEAAUABQAFAAQABAAEAAQABgAHAAcABwAF
AAUABQAFAAUABQAGAAYABgAGAAcABwAEAAQABAAEAAYABgAKAA8AFgAbACMALAA1AD4A
SwBeAHMAhACSAJMAhwB9AG4ATQAXANr/mP9a/yf/+f7f/ub+/v4Z/zn/Wf94/5n/tf/H
/9L/3P/n/+7/8//6////AAAAAAcACwANAA4ADgAQABIAEwAUABUAFgAWABcAFQAWABYA
FwAXABcAGQAZABkAGgAaABoAGgAbABsAGwAbABsAHAAdAB0AHQAeAB4AHQAdAB4AHgAc
AB0AHgAgACIAIgAiACMAIgAjACMAIwAjACQAJAAkACYAJwAoACkAKQAqACsALAArACwA
LgAvADAAMQAyADMANAA1ADcAOQA4ADsAPAA+AEAAQgBDAEYARgBHAEoATABOAFAAUgBU
AFYAWABaAFwAXgBgAGIAZABkAGYAaQBrAG0AbQBvAHAAcQByAHMAdAB1AHYAdgB2AHYA
dgB2AHQAcQBwAG4AbgBpAGcAZABjAF8AWwBXAFMAUABOAEsASABFAEEAPgA7ADcAMgAt
ACgAJQAkACIAHwAbABkAFwAUABEAEAAOAAwACgAIAAcABQADAAMAAgABAAAAAAAAAP//
/v/9//3//f/+//7//P/6//z//P/8//z/+//7//r/+f/5//n/+f/6//r/+v/6//r/+f/6
//r/+f/7//z//f/9//v/+//7//z//P/9//3//f/9//3//f/9//3//f/9//3/AAAAAAAA
AAD////////+/wAAAQABAAEA/v/+////AAAAAAAAAAD//wAAAAAAAAAA////////////
//7//f/9//3//f/9//v/+//6//r/+v/4//j/+P/3//f/9//2//X/9f/0//T/8v/z//P/
9f/1//T/8//y//L/7//v//D/8P/w//D/8P/v//D/8P/w//D/7v/v/+//7//u/+7/7v/u
/+7/7f/s/+z/6v/s/+z/7P/q/+r/6v/q/+z/7P/s/+v/6f/p/+n/6f/q/+r/6v/q/+n/
6f/o/+f/5//n/+f/5//m/+b/5v/m/+b/5v/m/+b/5v/m/+b/5v/n/+f/5P/k/+T/5P/k
/+b/5v/m/+b/5P/k/+T/5P/k/+T/5P/k/+T/5P/k/+T/4v/i/+L/4v/i/+L/4v/i/+D/
4P/g/+D/4v/i/+L/4v/g/+D/4P/g/+L/4v/i/+L/4v/i/+L/4v/i/+L/4v/i/+L/4v/i
/+L/5P/k/+T/5P/m/+b/5v/m/+j/6P/o/+j/6f/q/+v/7P/q/+r/6v/q/+j/6P/o/+j/
5f/i/9//3P/a/9r/2v/a/9f/1P/T/9L/1P/U/9T/0//R/9D/z//P/8z/y//L/8v/y//L
/8v/zf/O/8//0P/R/9L/0//U/9T/0v/S/9L/0v/S/9P/0//S/9L/0v/S/9P/0//T/9T/
1P/U/9T/1P/V/9P/0//S/9L/1P/U/9T/1f/U/9P/0v/R/9P/0//T/9P/0v/S/9L/0v/R
/9H/0P/Q/9D/0P/S/9T/2P/d/+T/6//x//r/AQAMAB0ANABLAF4AYgBZAE0ARwAuAP3/
x/+M/0T/9v67/pn+lf6q/sb+5/4R/zn/XP93/43/nf+o/7T/vf/A/8P/yP/N/9L/1P/Z
/9v/3f/e/+D/3v/g/+H/4v/l/+b/5v/n/+X/5v/m/+f/6f/p/+v/6//p/+r/6v/q/+r/
6//r/+v/6//r/+z/7f/r/+v/7P/s/+//7//w//D/7v/v//D/8v/0//T/9P/1//T/9f/1
//X/9//4//j/+P/6//v//P/9//3//v///wAAAwAEAAYABwAHAAcABwAHAAgACQALAA0A
DgARABIAFAAUABYAFwAaABwAHQAgACIAJAAmACgAKgAsAC4AMAAyADYAOAA6ADwAPgBA
AEMARQBJAEkASwBMAE0ATgBPAFAAUwBUAFQAVABUAFQAVABSAFMAUgBQAFAATwBNAEoA
SQBHAEMAPwA7ADgANgAzADAALQApACYAIwAgABwAGAAUABAADgALAAcABQADAAEA/v/7
//r/+P/2//T/8v/x/+//7f/t/+z/6//q/+r/6v/p/+j/5//n/+f/6P/o/+b/5P/k/+T/
5P/k/+b/5//n/+f/5//n/+f/6P/o/+j/6P/o/+n/6v/q/+n/6f/q/+v/6//r/+v/6//s
/+z/7f/t/+3/7f/t/+3/7f/t/+3/7f/t/+7/7v/u/+7/7//v/+//7v/u/+//7//v/+7/
7v/v//D/8P/w//D/7//u/+7/7v/u//H/8f/x//H/7//u/+3/7f/t/+3/7f/r/+v/6v/q
/+r/6P/o/+j/5//n/+f/5v/l/+X/5P/k/+L/4//j/+X/5f/k/+P/4v/i/+H/4f/i/+L/
4P/g/+D/3//e/97/3v/e/97/3//f/9//3v/e/97/3v/e/93/3P/c/97/4P/g/+D/3v/e
/97/3v/e/97/3v/d/93/3f/d/93/3P/c/9z/3P/d/93/3P/b/93/3f/d/93/3v/e/97/
3v/c/9z/3P/c/9z/3P/c/9z/2//d/97/3v/e/97/3v/e/97/3v/e/9z/3P/c/9z/3v/e
/97/3v/e/97/3v/e/+D/4P/g/+D/3v/e/97/3v/e/97/3v/e/97/3v/e/97/4P/g/+D/
4P/g/+D/4P/g/+L/4v/i/+L/4v/i/+L/4v/i/+L/4v/i/+L/4v/i/+L/4v/i/+L/4v/k
/+T/5P/k/+T/5P/k/+T/5P/k/+T/5P/m/+b/5v/m/+f/6P/p/+r/7P/s/+z/7P/t/+7/
7//w//H/8v/z//T/9v/2//b/9v/4//j/+P/4//f/9v/1//T/8P/u/+z/6v/q/+r/6v/o
/+j/6P/o/+j/6P/n/+f/5v/l/+X/5P/j/+H/4f/h/+H/4v/l/+f/6f/o/+n/6v/r/+3/
7v/v//D/8P/w//D/8f/z//L/8v/y//L/8//z//P/9P/0//T/9P/0//X/9f/1//T/9P/0
//T/9v/3//f/9//1//X/9f/1//b/9//5//r/+P/4//n/+f/4//j/+P/4//z//v8CAAcA
DgAVAB0AJgAtADQAPwBSAGUAeACEAH8AbwBhAEoAHwDr/7T/eP84//3+1f7H/tL+5v4B
/yn/T/90/5P/rf+//8r/1P/d/+T/6//w//P/+P/+/wMABwAJAAoADAAMAA4ADwAQABEA
EgASABMAEwAUABQAFQAVABUAFwAXABcAGAAYABgAGAAZABkAGQAZABkAGgAbABsAGwAc
ABwAHQAdAB4AHgAeAB8AIAAiACQAJAAkACUAKAApACkAKQArACwALAAsAC4ALwAwADEA
MQAyADMANAA1ADYAOAA5ADsAPQA/AEEAQgBDAEUARwBIAEsATABOAE4AUABRAFQAVgBX
AFoAXABeAGAAYgBkAGYAaABqAGwAcAByAHQAdgB4AHoAfQB/AIEAgQCDAIQAhwCIAIkA
igCJAIoAigCKAIoAigCKAIgAiQCIAIYAhgCDAIEAfgB9AHsAdwBzAG8AbgBsAGkAZgBh
AF0AWgBXAFYAUgBOAEoASABGAEMAPwA7ADkANwA0ADEAMAAuACwALAAqACkAJwAlACUA
JAAjACAAIAAgAB8AIAAfAB8AHwAgACAAHgAcABwAHAAcABwAHgAfAB8AHwAdAB0AHQAe
ABwAHAAcABwAHQAeAB4AHQAfACAAIQAhACEAIQAhACIAIgAjACMAIwAkACUAJgAnACcA
JQAlAA==
         </WaveFormData>
      </LeadData>
      <LeadData>
         <LeadByteCountTotal>10000</LeadByteCountTotal>
         <LeadTimeOffset>0</LeadTimeOffset>
         <LeadSampleCountTotal>5000</LeadSampleCountTotal>
         <LeadAmplitudeUnitsPerBit>4.88</LeadAmplitudeUnitsPerBit>
         <LeadAmplitudeUnits>¦ÌV</LeadAmplitudeUnits>
         <LeadHighLimit>2147483647</LeadHighLimit>
         <LeadLowLimit>268435456</LeadLowLimit>
         <LeadID>V4</LeadID>
         <LeadOffsetFirstSample>0</LeadOffsetFirstSample>
         <FirstSampleBaseline>0</FirstSampleBaseline>
         <LeadSampleSize>2</LeadSampleSize>
         <LeadOff>FALSE</LeadOff>
         <BaselineSway>FALSE</BaselineSway>
         <ExcessiveACNoise>FALSE</ExcessiveACNoise>
         <MuscleNoise>FALSE</MuscleNoise>
         <LeadDataCRC32>2019277265</LeadDataCRC32>
         <WaveFormData>
+v/6//r/+v/8//z//P/8//z//P/8//z//v/+//7//v/8//z//P/8//z//P/8//z//v/+
//7//v/8//z//P/8//z//P/8//z//P/8//z//P/8//z//P/8//z//P/8//z//v/+//7/
/v/8//z//P/8//7//v/+//7//v/+//7//v/+//7//v/+//7//v/+//7//v/+//7//v/+
//7//v/+//7//v/+//7//v/+//7//v/+//7//v/+//7//v/+//7/AAAAAAAAAAAAAAAA
AAAAAAIAAgACAAIABAAEAAQABAAGAAYABgAGAAgACAAIAAgACgAKAAoACgAKAAoACgAK
AAoACgAKAAoABwAGAAUABAADAAIAAQAAAP///v/8//r/+v/6//r/+v/6//r/+v/4//f/
9v/1//X/9v/2//b/9v/5//v/+//7//3//v/+//7/////////////////AAAAAP7//v/+
//7/AAAAAAAAAAABAAEAAQACAAAAAAAAAAAAAgABAAEAAgACAAIAAgACAAAAAAAAAAAA
AgADAAMAAwADAAMAAwADAAMAAwADAAMABwAJAAsAEQAbACQALwA7AEoAXQB0AJIArQDD
AMsAxwC5AJIAVwAbAN//n/9c/yX//P7p/u3+/v4d/0n/cf+M/6j/vv/L/9T/3//n/+7/
8//2//j//P8AAAMABgAJAAoACwAKAAsACwAMAA8ADwAPABAAEgASABIAEgASABIAEwAU
ABIAEgASABIAFAAUABUAFQAVABYAFgAXABcAFwAXABcAGQAaABoAGgAZABoAGwAbABsA
GwAbABsAHgAfAB8AHwAgACAAIQAhAB8AIAAhACEAIwAkACQAJgAmACYAJwApACkAKQAq
ACoAKgArACoAKwArACwALgAvADIAMgA0ADYANwA4ADgAOQA6ADsAPAA9AD8AQQBCAEMA
RABFAEcASABIAEoASwBMAE4ATgBOAE8AUABQAFAAUABRAFEAUQBRAFEAUABPAE4ATwBO
AE0ASwBHAEYARABCAEAAPgA8ADoAOQA3ADUANAAwAC4ALAAqACkAKAAmACQAIQAfAB4A
HAAZABkAGAAXABUAFQAUABMAEgARABAADwAQABAAEAAPAAwACwALAAoACQAJAAkACQAJ
AAkABwAHAAcABwAHAAcABwAHAAcABwAHAAcABwAHAAcABwAHAAgACAAIAAgACAAIAAkA
CQAJAAoADAAMAAsACQAKAAoACgAKAAoACwALAAwADAAMAAwADQANAA4ADgAMAA0ADQAN
AA0ADQAOAA4ADgAOAA4ADgAOAA4ADgAOAA4ADgAOAA4ADgANAA0ADQAKAAoACwALAAoA
CgAJAAkACQAJAAkACQAJAAkACQAHAAYABgAGAAYABgAGAAYABQAFAAUABQAFAAUABQAE
AAQAAwADAAMAAwAAAAAAAAAAAAAAAAAAAAAAAAAAAAAA//8BAAEAAQABAAEAAQABAAEA
//////////8BAAEAAQABAP////////7//v/+//7//v/+//7//v/+//7//v/+//7//v/+
//7//v/+//7//v/9//v/+//8//z//P/7//v/+//5//v//P/8//z//P/8//r/+v/6//r/
+v/6//r/+v/8//z//P/8//z//P/8//z/+v/6//r/+v/6//r/+v/6//r/+v/6//r/+v/6
//r/+v/4//j/+P/4//b/9v/2//b/+P/4//j/+P/4//j/+P/4//j/+P/4//j/+P/4//j/
+P/6//r/+v/6//z//P/8//z//P/8//z//P/9//7///8AAAAAAAAAAAAAAgACAAIAAgAA
AAAAAAAAAPz/+v/4//b/9P/0//T/9P/x/+//7f/s/+z/7P/s/+z/6v/q/+j/5//o/+f/
5//o/+b/5v/m/+f/6//r/+v/7f/s/+z/7P/t/+3/7f/t/+3/7f/u/+7/7v/u/+7/7v/u
/+7/7v/u/+//7f/t/+7/7v/w//D/8P/w/+//7//w//D/7v/u/+7/7v/u/+7/7v/u/+//
7//v/+//7//v/+//7//t/+3/7//v//H/9f/7/wMADAAXACEAMABBAFoAeACVAK8AwwDN
AMsAvACPAFEACwDF/37/Q/8S/+3+4f7o/v/+If9D/2D/fP+Y/6v/tv+//8n/0P/X/9r/
3v/i/+L/5f/o/+v/7v/v//D/8f/x//L/8//z//P/9P/2//b/9v/2//j/+P/5//r/+P/4
//j/+P/6//r/+//7//n/+v/6//v/+//7//v/+//7//z//P/8//3//v//////////////
//8AAAEAAQABAAAAAAABAAEAAQACAAMAAwAFAAYABgAIAAYABgAHAAkACQAJAAoACgAL
AA0ADQAPAA8AEAASABMAEgASABQAFgAXABgAGAAZABwAHQAeAB8AIQAjACQAJQAmACcA
KQAqACoALAAtAC4AMAAwADAAMQAyADIAMgAyADMAMwAzADMAMQAwAC8ALgArACoAKQAn
ACUAJAAiACAAHgAcABoAGAAVABMAEQAQAAwACgAIAAYAAwACAAAA/v////3//P/6//f/
9//2//X/8//z//L/8f/y//H/8P/v/+z/7P/s/+v/7P/r/+v/6v/p/+n/6f/p/+f/5//l
/+X/5f/l/+X/5f/l/+X/5f/l/+X/5f/l/+X/4//j/+P/5P/m/+b/5v/m/+b/5//n/+f/
6P/q/+r/6f/r/+z/7P/s/+z/7P/t/+3/7P/s/+z/7P/v/+//8P/w//D/8f/x//H/8f/x
//L/8v/w//D/8P/w//L/8v/y//L/8v/y//L/8v/y//H/8f/x//D/8P/x//H/8P/w/+//
7//v/+//7//v/+//7//v/+3/7P/s/+z/7P/s/+z/7P/r/+v/6//r/+v/6//r/+r/6v/p
/+n/6f/p/+j/6P/o/+j/6v/q/+r/6v/o/+j/6P/n/+f/5//n/+f/5//n/+f/5//n/+f/
5//n/+f/5//n/+f/5//n/+f/5v/m/+b/5v/m/+j/6P/o/+j/5v/m/+b/5v/m/+b/5v/m
/+b/5v/m/+X/5//n/+j/6P/o/+f/5//n/+f/5f/m/+b/5v/m/+b/5v/m/+b/5v/o/+j/
6P/o/+j/6P/o/+j/6P/o/+j/6P/o/+j/6P/o/+j/6P/o/+j/6P/o/+j/6P/q/+r/6v/q
/+j/6P/o/+j/6P/o/+j/6P/o/+j/6P/o/+j/6P/o/+j/6P/o/+j/6P/o/+j/6P/o/+j/
6P/o/+j/6P/o/+j/6P/q/+r/6v/q/+v/7P/t/+7/7v/u/+7/7v/v//D/8f/y//T/9P/0
//T/9P/0//T/9P/0//T/9P/0//D/7v/s/+r/6P/o/+j/6P/n/+X/4//i/+T/5P/k/+T/
5P/k/+L/4f/e/93/3f/e/97/3v/e/9//4f/h/+H/4//m/+b/5v/n/+X/5f/l/+X/5//o
/+j/6P/m/+b/5v/m/+j/6P/o/+n/6f/p/+r/6v/q/+r/6v/q/+n/6f/q/+r/6v/q/+r/
6v/q/+r/6v/q/+3/7f/t/+3/6//r/+v/6//t/+3/7f/x//P/9f/7/wMADAAXACMAMgBD
AF4AfgCbALUAwwDFAL8ApABrACkA6/+l/1r/Gf/q/tP+1f7o/gX/L/9V/3T/kP+o/7X/
wP/L/9X/3v/j/+T/5v/q/+7/8//2//n/+v/5//z//f/9//7/////////AAACAAIAAgAC
AAQABAAFAAYABgAGAAYABgAGAAYABwAHAAcACAAIAAkACQAJAAkACQAJAAoACgAKAAsA
DAANAA0ADwAPAA8ADwAOAA8ADwAPABAAEAARABEAEwAUABUAFQAVABYAFgAYABgAGAAZ
ABsAGwAbABwAHAAdAB8AHwAhACEAIgAkACUAJgAmACgAKgArACwALAAtAC8AMQAzADUA
NgA3ADcANwA6ADsAPQA+AD4AQABBAEIARgBGAEYARwBIAEgASABIAEkASQBJAEkASQBI
AEcARgBHAEYARQBDAD8APgA8ADoAOgA4ADYANAAxAC8ALQAsACoAKAAmACQAIwAiACAA
HgAdABsAGgAYABcAFwAWABUAEQARABAADwAPAA8ADwAPAAwADAAMAAsADAALAAsACgAJ
AAkACQAJAAkACQAHAAcABwAHAAcABwAHAAcABwAHAAcABwAHAAcACQAJAAkACgAIAAgA
CAAIAAoACwALAAsACgAMAAwACwANAA4ADgAOABAAEAARABEAEgASABIAEgATABMAFAAU
ABIAEwATABMAFQAVABYAFgAWABYAFgAWABYAFgAWABYAFgAWABYAFgAUABMAEwATABQA
FAAVABUAFAAUABMAEwAVABUAFQAVABMAEwATABEAEAAQABAAEAAQABAAEAAPABEAEQAR
ABEADwAPAA4ADgANAA0ADQANAAwADAAMAAwADAAMAAwADAAMAAwADAALAA0ADQANAA0A
CwALAAsACwANAA0ADQANAA0ADQANAA0ADQANAA0ADAAMAAwADAAMAAwADAAMAAwADAAM
AAwADAAOAA4ADgAOAAwADAAMAAsACwALAAwADAAOAA0ADQANAA8ADwAMAAwADAAMAAwA
DAAMAAwADAAMAAwADAAMAAwADAAMAAwADgAOAA4ADgAOAA4ADgAOAA4ADgAOAA4ADgAO
AA4ADgAOAA4ADgAOAA4ADgAOAA4ADAAMAAwADAALAAoACQAIAAgABwAGAAYABAAEAAQA
BAAGAAYABAADAAUABQAGAAgACAAIAAgACQAJAAkACQALAAwADAAMAA0ADgAPABAAEQAQ
ABAADwAOAAwADAAMAAwADAAMAAwADQANAA0ADgAOAA4ADgAOAA4ADQANAA4ADgAOAA4A
DgAOAA4ADgAOAA4AEQARABEAEQAPAA8ADwAPAA8ADwARABMAFwAdACUALwA4AEMAUQBg
AHMAkACqAMMA0wDTAMsAsQB+AD8AAQDF/4f/Tv8h/wb/+/4F/xr/P/9p/4v/pv/A/9L/
3f/o//P/+f/+/wMABgAIAAwAEAARABIAFQAWABcAGAAZABkAGgAbABsAGwAcAB4AHgAe
AB4AHgAeAB8AIAAgACAAIAAgACAAIAAhACEAIQAiACIAIwAhACEAIQAhACMAJAAkACQA
IwAkACUAJQAlACUAJQAlACYAJwAnACcAKAAoACkAKQAnACgAKQApACkAKgAqACwALAAs
AC0ALwAvAC8AMAAwADEAMwAzADUANwA4ADoAOwA6ADoAPAA+AD8AQABAAEEAQgBDAEQA
RQBJAEsATABNAE4ATwBRAFIAVABWAFcAWABaAFoAWgBbAFoAWgBaAFoAWQBZAFkAWQBa
AFoAWgBaAFgAVgBUAFEAUQBQAE4ATABIAEYARABCAD8APQA7ADoAOAA2ADQAMgAtACwA
KgAoACcAJQAkACIAIAAfAB0AGwAXABcAFgAVABQAEwASABEAEAAQABAADwAMAAsACwAK
AAkACQAJAAkABwAHAAUABQADAAMAAwADAAMAAwADAAMAAwADAAMAAwADAAMAAwAEAAYA
BgAGAAYABgAHAAcABwAIAAoACgAJAAkACgAKAAoACAAIAAkACQAKAAoACgAKAAsACwAM
AAwADAANAA0ADQALAAsADAAMAAwADAAMAAwACgAKAAoACgAKAAoACgAKAAwACwALAAsA
CQAIAAgABwAIAAgABwAHAAcABwAHAAcABwAHAAcABQACAAIAAgACAAQABAAEAAMAAQAB
AAEAAQABAAEAAAAAAP///////////v/+//7//v/+//7//v/+//7//v/+//3/+//7//v/
+//9//3//f/9//v/+//7//v//f/9//3//f/7//v/+//6//j/+P/4//j/+v/6//r/+v/4
//j/+P/4//r/+v/6//r/+P/4//j/9//3//f/+P/4//j/9//3//f/9//3//j/9v/2//b/
9v/2//b/9v/2//T/9P/0//T/9P/0//T/9P/0//T/9P/0//T/9P/0//T/9P/0//T/9P/0
//T/9P/0//T/9P/0//T/8v/y//L/8v/y//L/8v/y//L/8v/y//L/8v/y//L/8v/y//L/
8v/y//D/8P/w//D/8P/w//D/8P/w//D/8P/w/+7/7v/u/+7/7v/u/+7/7v/s/+z/7P/s
/+z/7P/s/+z/7P/s/+z/7P/q/+r/6v/q/+r/6v/q/+r/6P/o/+j/6P/o/+j/6P/o/+j/
6P/o/+j/6P/o/+j/6P/m/+b/5v/m/+j/6P/o/+j/6P/o/+j/6P/o/+j/6P/o/+j/6P/o
/+j/6//s/+3/7v/u/+7/7v/u//D/8P/w//D/8v/y//L/8v/y//L/8v/y/+//7v/t/+z/
6v/o/+b/5P/i/+L/4v/i/9//3v/e/97/3P/c/9z/3P/c/9r/2f/Y/9n/2f/a/9r/2v/a
/9v/3f/d/93/3//g/97/3v/f/9//4f/h/+H/4f/g/+D/4P/g/+D/4P/g/+D/4v/i/+P/
4//h/+L/4v/i/+T/5P/k/+P/4f/i/+L/4v/j/+T/5f/m/+T/5P/k/+X/5f/l/+X/5f/n
/+f/5//n/+X/5f/p/+v/7//3/wEACgAXACMAMgBLAGoAiAClALsAxQDLAL0AlgBbABkA
0f+F/z7/Bf/e/tH+2f7u/g//N/9X/3T/kP+k/6//uv/F/83/0v/V/9j/2v/e/+L/5//q
/+v/7P/t/+7/7//v//D/8//z//P/9P/0//T/9P/0//T/9P/1//b/+P/4//j/+P/2//b/
9//3//f/+P/4//n/+//7//v/+//7//z//P/8//v//P/9//3//f/9//3//f8AAAEAAQAB
AAAAAAABAAEAAQACAAMAAwADAAQABAAGAAYABgAHAAkACQAJAAoACgALAA0ADQAPAA8A
EAASABMAFAAUABYAGAAZABoAGgAbABwAHQAeAB8AIQAjACQAJQAkACUAJwAoACoALAAt
AC4AMAAwADAAMQAyADIAMgAyADEAMQAxADEALwAuAC0ALAArACoAKQAnACMAIgAgAB4A
HgAcABoAGAAVABMAEQAQAAwACgAIAAYABAAEAAMAAgABAP///v/8//3//f/8//v/+//7
//r/+f/4//f/9v/1//b/9v/2//X/9f/1//b/9v/1//X/9f/1//X/9f/z//P/9f/1//X/
9f/z//P/8//z//P/8//z//P/9f/1//X/9v/2//b/9v/2//b/9//3//f/+P/6//r/+f/5
//r/+v/6//z//P/9//3//v/+//7//v/9//3//v/+//7/////////AQABAAIAAgACAAIA
AgACAAIAAgACAAIAAgACAAIAAgACAAEAAQABAAAAAAABAAEAAAAAAP//////////////
//////////3//v/+//7//v/+//7//v/9//v/+//7//v//f/9//z//P/7//v/+//7//z/
/P/8//z/+//6//n/+P/6//r/+v/5//n/+f/5//n/9//3//f/9//5//n/+f/5//n/+f/5
//n/+f/5//n/+P/6//r/+v/6//j/+P/4//j/+P/4//j/+P/4//j/+P/4//j/+P/4//f/
+f/5//r/+v/4//f/9//3//n/+f/6//j/+P/4//j/+v/6//r/+v/6//r/+v/6//r/+v/6
//r/+v/6//r/+v/6//r/+v/6//r/+v/6//r//P/8//z//P/6//r/+v/6//z//P/8//z/
+v/6//r/+v/8//z//P/8//z//P/8//z//P/8//z//P/8//z//P/8//z//P/8//z//P/8
//z//P/8//z//P/8//z//P/8//z//f/+////AAAAAAAAAAAAAAEAAgADAAQABgAGAAYA
BgAIAAgACAAIAAgACAAIAAgACAAIAAgACAAFAAQAAwACAAEAAAD///7//f/8//r/+P/4
//j/+P/4//j/+P/4//b/9f/0//P/8//y//L/8v/y//P/9f/1//X/9//4//j/+P/5//n/
+f/5//n/+f/6//r/+v/6//r/+v/6//r/+v/6//v/+//7//z//P/8//z//P/8//v/+//8
//z//P/8//z//P/8//z//P/8//3//f/9//3//f/9//3//f/9////AQADAAUACQAPABcA
IAArADkARgBZAHQAkgCvAMUAzQDNAMEAmgBhACMA5f+h/1j/G//y/uP+5/76/hv/Rf9r
/4j/pP+6/8n/0v/d/+X/7P/x//T/9v/4//7/AwAGAAcACAAJAAoACwALAAwADQANAA0A
DgAOAA4ADgAOABAAEAARABIAEAAQABAAEAASABIAEwATABMAFAAUABUAFwAXABcAFwAX
ABgAGAAYABkAGgAbABsAHQAdAB0AHQAdAB0AHAAbAB4AHgAfAB8AHwAgACEAIQAhACIA
IgAkACQAJAAlACcAJwAnACgAKAApACsAKwAtAC0ALgAwADEAMgAyADQANgA5ADoAOgA7
ADwAPQA+AD8AQQBDAEQARQBGAEcASQBKAEoATABNAE4AUgBSAFIAUwBUAFQAVABUAFUA
VQBVAFUAVwBWAFUAVABVAFQAUwBRAE8ATgBMAEoARgBEAEIAQAA+AD0APAA8ADgANgA0
ADIALwAuACwAKgApACcAJgAkACEAIQAgAB8AHwAfAB4AHQAcABsAGgAZABgAGAAYABcA
GAAXABcAFgATABMAEwATABMAEwARABEAEQARABEAEQARABEAEQARABEAEQARABEAEwAT
ABMAFAASABIAEgASABQAFQAVABUAFAAWABYAFQAVABYAFgAWABQAFAAVABUAGAAYABgA
GAAZABkAGgAaABoAGwAbABsAGQAZABoAGgAYABgAGAAYABkAGgAbABwAGgAaABoAGgAY
ABcAFwAXABgAGAAZABkAFgAWABUAFQAVABUAFQAVABcAFwAXABUAFAAUABQAFAATABIA
EQAPAA8ADwAPAA8AEQARABAAEAARABEAEQARAA8ADgANAAwADgAOAA4ADgAMAAwADAAL
AAsACwALAAsADQANAA0ADQALAAsACwALAA0ADQANAA0ADAALAAoACAAKAAoACgAKAAgA
CAAIAAgACAAIAAgACAAKAAoACgAKAAgACAAIAAcACQAJAAoACgAKAAkACQAJAAkABwAG
AAgACAAIAAgABgAGAAYABgAIAAgACAAIAAYABgAGAAYABAAEAAQABAAEAAQABAAEAAQA
BAAEAAQABAAEAAQABAACAAIAAgACAAAAAAAAAAAAAAAAAAAAAAACAAIAAgACAAAAAAAA
AAAAAAAAAAAAAAAAAAAAAAAAAAIAAgACAAIABAAEAAQABAAEAAQABAAEAAcACAAJAAoA
DAAMAAwADAAKAAoACgAKAAgABgAEAAIA///+//3//P/7//r/+f/3//b/9v/2//b/9v/2
//b/9v/y//H/8P/v/+3/7v/u/+7/7v/v//H/8f/x//P/9P/0//T/9f/1//X/9f/1//X/
9v/2//b/9v/2//b/9v/2//b/9P/1//X/9f/2//b/9v/2//b/9v/1//X/+P/4//j/+P/3
//b/9f/0//T/9P/1//X/9f/1//X/9f/1//X/9f/1//X/9//7////BQANABYAIwAxAEAA
VQBwAI4AqwDDANUA2wDVALwAiQBHAP//s/9u/zf/Cv/r/uX+9P4R/zX/V/90/5D/qP+1
/8D/y//V/9r/4f/m/+j/5v/o/+3/8v/z//L/8//2//f/9//4//v/+//7//z//P/8//z/
/P/8//z//f/+//7//v/+//7//v/+/////////wAAAAABAP////////////8AAAAAAAD/
/wAAAQABAAMAAwADAAMAAgADAAMAAwAGAAYABwAHAAcACAAJAAkACQAKAAoADAAKAAoA
CwANAA8ADwAQABAAEQATABMAFQATABQAFgAXABgAGAAaABwAHQAeAB4AHwAiACMAJAAl
ACUAJwAoACkALAAtAC8AMAAwADIAMwA0ADYANgA2ADcAOAA4ADgAOAA5ADkAOQA5ADcA
NgA1ADQAMwAyADEALwAtACwAKgAoACQAIgAgAB4AGwAZABcAFgAUABIAEAAOAAkACAAG
AAQABQADAAIAAAD//////v/9//n/+f/4//f/9v/1//T/8//y//L/8v/x/+7/7f/t/+z/
6//r/+v/6//r/+v/6f/p/+n/6f/p/+n/5//n/+f/5//n/+f/5//n/+f/5//n/+j/5v/m
/+b/5v/o/+n/6f/p/+r/7P/s/+v/6//s/+z/7P/s/+z/7f/t/+7/7v/u/+7/8f/x//L/
8v/w//H/8f/x//P/8//0//T/9P/0//T/9P/0//T/9P/0//T/9P/0//T/9v/1//X/9f/y
//L/8//z//L/8v/x//H/8f/x//H/8f/v/+//7//t/+7/7v/u/+7/7P/s/+z/6//t/+3/
7f/t/+v/6//q/+r/6f/p/+n/6f/o/+j/6P/o/+j/6P/o/+j/6P/o/+j/5//n/+f/5//n
/+f/5//n/+f/5//n/+f/5//n/+f/5//n/+f/5//n/+b/5v/m/+b/5v/m/+b/5v/m/+j/
6P/o/+j/5v/m/+b/5v/m/+b/5v/l/+f/5//o/+j/6P/n/+f/5//p/+n/5v/m/+b/5v/m
/+j/6P/o/+j/5v/m/+b/5v/m/+b/5v/m/+b/5v/m/+b/5v/m/+b/5v/m/+b/5v/m/+T/
5P/k/+T/5v/m/+b/5v/o/+j/6P/o/+j/6P/o/+j/6P/o/+j/6P/o/+j/6P/o/+r/6v/q
/+r/7P/s/+z/7P/s/+z/7P/s/+3/7v/v//D/8f/y//P/9P/0//T/9P/0//T/9P/0//T/
8P/u/+z/6v/p/+j/5//m/+X/4//h/+D/4v/i/+L/4v/i/+L/4P/f/97/3f/d/97/3v/e
/97/3//j/+P/4//l/+T/5P/k/+X/5f/l/+X/5f/l/+b/5v/m/+b/5v/m/+b/5v/m/+b/
5//n/+f/6P/o/+j/6P/o/+j/6f/p/+r/6v/o/+j/6P/o/+r/6v/q/+r/6//r/+v/6//r
/+v/6//r/+n/6f/r/+//8f/1//v/AwAMABkAJwA4AFEAbgCQAK0AwwDLAM8AwwCYAFsA
GQDV/4n/Ov/7/tb+yf7V/u7+Ef87/1//fP+W/6r/t//E/8//1//a/93/4P/k/+b/6v/t
//D/8//0//X/9v/3//f/+P/5//n/+f/6//r/+v/6//r/+//8//7/AAD+//7//v/+/wAA
AAABAAEA//8AAAAAAQABAAEAAQABAAEAAgACAAIAAQACAAMAAwAFAAUABQAFAAQABQAF
AAUABAAEAAUABQAHAAgACQAJAAkACgAKAAwADgAOAA8AEQAPAA8AEAAQABEAEwATABUA
FwAYABoAGwAaABoAHAAeACEAIgAiACMAJAAlACYAJwAnACkAKgArAC0ALwAyADQANAA2
ADcAOAA6ADoAOgA7ADwAPAA8ADwAOwA7ADsAOwA9ADwAOwA6ADkAOAA3ADUANQA0ADIA
MAAuACwAKgAoACUAIwAhACAAHgAcABoAGAAXABYAFAASAA8ADQAMAAoACQAJAAgABwAF
AAUABAADAAIAAQAAAP///P/8//z/+//8//v/+//6//n/+f/5//n/+//7//n/+f/3//f/
9//3//j/+f/6//v/+f/5//n/+f/5//n/+f/6//j/+P/4//j/+v/7//v/+//6//z//P/7
//v//P/8//z//P/8//3//f/8//z//P/8//////8AAAAAAAABAAEAAQD/////AAAAAAIA
AgACAAIABAAEAAQABAACAAIAAgACAAMAAwAEAAUAAgACAAMAAwACAAIAAQABAAEAAQAB
AAEAAQABAAEA//8AAAAAAAAAAP7//v/+//3//////////////////v/+//3//f/9//3/
/v/+//7//v/8//z//P/8//7//v/+//3//f/9//3//f/9//3//f/9/////////////f/9
//3//f/////////+//7//v/+//7//v/+//7//v/+//7//v/+//7//v/+//7/AAAAAAAA
////////AAAAAAAA/////////f///wAAAAAAAAAAAAAAAAAAAAAAAP7//v/+//7/AAAA
AAAAAAAAAAAAAAAAAAIAAgACAAIAAAAAAAAAAAAAAAAAAAAAAAAAAAAAAAAAAAAAAAAA
AAAAAAAAAAAAAAIAAgACAAIAAAAAAAAAAAAAAAAAAAAAAAIAAgACAAIAAgACAAIAAgAC
AAIAAgACAAIAAgACAAIAAgACAAIAAgAEAAQABAAEAAYABgAGAAYACAAIAAgACAAKAAoA
CgAKAAwADAAMAAwADgAOAA4ADgAQABAAEAAQAA4ADgAOAA4ACgAIAAYABAACAAIAAgAB
AP7//v/+//7//v/+//7//v/8//v/+v/5//f/+P/4//j/+v/7//3//f/7//3//v/+/wAA
AQABAAEAAQABAAEAAgACAAIAAgACAAIAAgACAAIABAAFAAUABQAEAAQABAAEAAQABAAD
AAMABgAGAAYABgAGAAYABgAGAAYABgAHAAcABQAFAAUABQAHAAcABwAHAAkACwAPABMA
GQAhACoANwBDAE4AXwB4AJIArwDFAMsAxwC3AJAAVQAZAN3/of9i/yv/BP/z/vP+Av8f
/0f/b/+O/6r/vv/L/9b/4//r//L/9//6//r//v8EAAcADAANAA4ADQAOAA8ADwAQABMA
EwATABQAFAAUABQAFAAUABQAFQAWABgAGAAYABgAGAAYABkAGQAZABoAGgAbABsAGwAb
ABsAGQAaABoAGgAdAB4AHwAfAB8AHwAfAB8AIAAhACEAIQAiACIAIwAjACMAJAAlACUA
JwAoACgAKgAoACgAKQArACsAKwAsACwALQAvAC8AMQAxADIANAA1ADYANgA4ADoAOwA8
ADwAPQBAAEEAQgBDAEQARQBFAEUARwBJAEwATgBMAE4ATwBQAFIAUgBSAFMAVABUAFQA
VABVAFUAVQBVAFUAVABTAFIAUwBSAFEATwBNAEwASgBIAEYARABCAEAAPwA9ADsAOgA2
ADQAMgAwAC0ALAAqACgAKQAnACYAJAAhACEAIAAfAB0AHQAcABsAGgAZABgAFwAYABgA
GAAXABQAEwATABIAEwATABMAEwATABMAEQARABEAEQARABEAEwATABMAEwARABEAEQAR
ABEAEQARABIAEgASABIAEgAUABUAFQAVABQAFgAWABUAFQAWABYAFgAXABgAGgAbABoA
GgAYAA==
         </WaveFormData>
      </LeadData>
      <LeadData>
         <LeadByteCountTotal>10000</LeadByteCountTotal>
         <LeadTimeOffset>0</LeadTimeOffset>
         <LeadSampleCountTotal>5000</LeadSampleCountTotal>
         <LeadAmplitudeUnitsPerBit>4.88</LeadAmplitudeUnitsPerBit>
         <LeadAmplitudeUnits>¦ÌV</LeadAmplitudeUnits>
         <LeadHighLimit>2147483647</LeadHighLimit>
         <LeadLowLimit>268435456</LeadLowLimit>
         <LeadID>V5</LeadID>
         <LeadOffsetFirstSample>0</LeadOffsetFirstSample>
         <FirstSampleBaseline>0</FirstSampleBaseline>
         <LeadSampleSize>2</LeadSampleSize>
         <LeadOff>FALSE</LeadOff>
         <BaselineSway>FALSE</BaselineSway>
         <ExcessiveACNoise>FALSE</ExcessiveACNoise>
         <MuscleNoise>FALSE</MuscleNoise>
         <LeadDataCRC32>3336799799</LeadDataCRC32>
         <WaveFormData>
AAAAAAAAAAACAAIAAgACAAIAAgACAAIAAgACAAIAAgACAAIAAgACAAIAAgACAAIAAgAC
AAIAAgACAAIAAgACAAQABAAEAAQABAAEAAQABAAEAAQABAAEAAQABAAEAAQABgAGAAYA
BgAEAAQABAAEAAYABgAGAAYABgAGAAYABgAEAAQABAAEAAQABAAEAAQAAgACAAIAAgAC
AAIAAgACAAIAAgACAAIAAgACAAIAAgACAAIAAgACAAIAAgACAAIABAAEAAQABAAEAAQA
BAAEAAYABgAGAAYACAAIAAgACAAIAAgACAAIAAkACgALAAwADgAOAA4ADgAPABAAEQAS
ABQAFAAUABQAEQAQAA8ADgANAAwACwAKAAgACAAHAAYABgAGAAYABgAIAAgABgAGAAUA
BAAEAAQAAgACAAMAAwABAAMAAwAEAAYABgAGAAcABQAFAAUABQAFAAYABgAGAAYABgAG
AAYACAAJAAkACQAJAAkACQAJAAgACAAIAAYABgAHAAcABwAIAAgACAAIAAgACAAIAAgA
CAAIAAkACQAHAAcABwAHAAkACQAHAAcACQAJAAgACgARABwAJwA2AEwAZQCGALAA2gAB
AR4BKQEZAeYAoABaABYA1f+Z/2f/Rf81/zH/Ov9R/3L/jf+i/7n/yP/P/9T/3P/j/+j/
6//s/+7/8P/y//b/9//5//n/+v/7//v/+//8//z//P/8//z//f/9//3//v/+//7//v/+
//3//f/8//z//v/+//7////9//3//f/9//3//f/+//7///////7//v/8//3///8AAAAA
/////wAAAAD//////////wAAAAAAAP7//v//////AQABAAIAAgADAAMAAwADAAUABQAF
AAUAAwAEAAQABQAFAAcACAAIAAgACAAIAAoACgAKAAwADAAMAAwADQAOABAAEAARABIA
EQASABEAEAASABIAEwATABQAFAAUABMAFQAVABMAEgASABIAEQAQAA8ADgAOAA0ACwAK
AAkACAAHAAcABQADAAEAAQD///3/+//7//r/+v/3//X/9f/0//X/9f/2//b/9//3//j/
+P/3//n/+v/6//z//P/9//3//f/8//v/+v/7//v/+//7//v/+//7//v/+v/6//r/+v/8
//z/+//7//v/+//7//v/+//7//v/+//7//v/+v/6//z//f/9//3//f/9//3//f/+//7/
/v/+////AAAAAAAAAAAAAAEAAQABAAEAAgACAAIAAgADAAQABQAFAAYABgAHAAcABwAH
AAkACgAKAAsACgAJAAgABwAJAAkACQAJAAcABwAHAAcACQAJAAkACQAJAAkACQAJAAgA
CAAIAAgACAAIAAgACAAIAAgACAAHAAQABAAEAAQABgAGAAUABQAFAAUABQAFAAUABQAF
AAMAAQACAAIAAAD+//7//v/+//z//P/8//z//P/9//3//P/6//r/+v/6//n/+f/5//n/
+P/4//j/+P/4//j/+P/4//b/9v/2//b/9v/2//b/9v/2//b/9f/1//f/9//3//f/9f/1
//X/9f/1//X/9f/1//T/9P/1//X/9f/0//T/9f/z//P/9v/2//b/9v/2//T/9P/0//T/
9v/2//b/9v/2//b/9v/2//b/9v/2//b/9P/0//T/9P/0//T/9P/0//b/9v/2//b/9v/2
//b/9v/2//b/9v/2//T/9P/0//T/9f/2//f/+P/4//j/+P/4//r/+v/6//r/+v/6//r/
+v/6//r/+v/6//z//P/8//z//P/8//z//P/+/wAAAgAEAAUABgAHAAgACQAKAAsADAAK
AAgABgAEAAEA/v/7//j/9//2//X/9P/z//H/7//u/+z/7P/s/+z/6v/o/+j/5//o/+j/
6P/o/+b/5//n/+f/6f/p/+r/6v/q/+r/6//r/+v/6//r/+v/7P/s/+z/7P/s/+z/7P/s
/+3/7f/t/+3/7f/t/+3/7v/u/+7/7P/s/+3/7f/t/+7/7P/s/+z/7P/s/+z/7P/s/+z/
7f/t/+3/6//r/+v/6//r/+3/7f/t/+3/7P/u//P//P8JABoAMgBNAHAAngDOAP8ALgFP
AVsBQAEAAbIAYgAPAMH/hf9X/zv/Kf8o/zv/WP9z/4j/nf+w/73/xP/M/9P/2P/d/+D/
5P/m/+b/5v/n/+v/7f/u/+//7//v//D/8P/w//D/8P/z//P/8//0//b/9v/2//b/9f/1
//T/9P/2//b/9v/3//f/9//3//f/9//3//j/+P/5//n/+P/4//r/+//9//7//P/7//v/
/P/+//3//f/9//3//v/+//7//v/+//////8BAAEAAgACAAMAAwADAAMABQAFAAUABQAH
AAgACAAJAAcACQAKAAoACgAKAAoADAAMAAwADgAOAA4ADgAPABAAEQASABQAFgAUABYA
FgAWABgAGAAZABkAGgAaABoAGQAbABsAGQAYABoAGgAZABgAFwAWABYAFQARABAADwAO
AA0ADQALAAkABwAHAAUAAwAAAP///f/8//r/9//2//T/8f/x//L/8v/z//P/9P/0//P/
9f/2//b/+P/4//n/+f/6//r/+v/6//f/9//3//f/9//3//f/9//2//b/9v/2//T/9P/z
//P/8//z//P/8//z//P/8//z//P/8//y//L/8P/x//H/8f/z//P/8//z//T/9P/0//T/
9//4//j/+P/4//j/+f/5//n/+f/6//r/+v/6//v//P/9//3//v/+////////////AQAC
AAIAAwACAAEAAAD//wEAAQABAAEAAQABAAEAAQD//////////wEAAQABAAEA/v/+//7/
/v8AAAAAAAAAAP7//v/+//3//P/8//z//P/8//z/+//7//n/+f/5//n/+f/5//n/9//5
//r/+v/4//j/+P/4//j/+P/4//j/+P/2//f/9//2//b/9v/2//b/9f/1//X/9f/2//b/
9v/2//T/9P/0//T/9P/0//T/9P/0//T/9P/0//b/9v/1//X/8//z//P/8//z//P/8//z
//P/8//z//P/8v/y//P/8//z//L/8v/z//P/8f/y//L/8v/y//L/8v/y//L/8v/y//L/
8v/y//L/8v/y//L/8P/w//D/8P/w//D/8P/w//D/8P/w//D/8P/w//D/8P/w//D/8P/w
//D/8P/w//D/8v/y//L/8v/y//L/8v/y//L/8v/y//L/8v/y//L/8v/w//D/8P/w//L/
8v/y//L/8v/y//L/8v/0//T/9P/0//b/9v/2//b/9//4//n/+v/8//z//P/8//7//v/+
//7//v/+//7//v/+//7//v/+//z/+v/4//b/9f/0//P/8v/w/+//7v/u/+z/7P/s/+z/
7v/s/+z/6//o/+j/6P/o/+j/6f/p/+n/6//r/+z/7P/u/+7/7//v/+3/7f/t/+3/7P/s
/+z/7P/s/+z/7P/s/+3/7f/t/+3/7//v/+//8P/w//D/7v/u/+3/7f/t/+7/7v/u/+7/
7v/s/+z/7P/s/+7/7//v/+//8f/x//H/8f/x//H/8f/z//P/8v/0//v/BAATACYAOgBT
AHoApgDSAAEBJgE9ATkBEgHOAIQAOgDx/6n/a/9D/y3/J/8w/0X/ZP+B/5b/q/+8/8f/
zP/U/9v/4v/n/+j/6P/s/+7/8P/z//X/9f/2//n/+f/5//r//P/8//z//P////////8A
AAAAAAAAAAAAAwADAAIAAgACAAIAAgADAAMAAwADAAMAAQABAAIAAgADAAMAAgACAAIA
AwAFAAYABgAFAAUABgAEAAMAAwADAAUABgAGAAYABgAGAAcABwAJAAkACgAKAAkACQAJ
AAkACQAJAAkACQAHAAgACAAJAAkACwAMAAwADAAMAAwADgAQABAAEgASABQAFAAVABYA
FgAWABcAGAAYABoAGgAaABoAGgAbABsAHgAeAB4AHQAdAB0AGwAaABwAHAAbABoAGQAY
ABgAFwAVABQAEwASAA8ADwANAAsACgALAAoACQAJAAkACAAIAAcABQAFAAQABQAFAAYA
BgAHAAcACAAIAAkACwAMAAwADAAMAA0ADQAQABAAEAAQAA0ADQANAA0ADwAPAA8ADwAO
AA4ADgAOAA4ADgANAA0ADQANAA0ADQANAA0ADQANAA0ADQAMAAwADgAPAA8ADwAPAA8A
DwAPABAAEAAQABAAEAAQAA8ADgAPABAAEgATABEAEQASABIAEgASABMAFAATABMAFAAU
ABMAEwATABMAFQAWABYAFwAXABcAFwAXABcAFwAXABcAFwAXABcAFwAVABUAFQAVABUA
FQAVABUAFgAWABYAFgAWABYAFgAWABYAFgAWABUAEgASABIAEgASABIAEQARABMAEwAT
ABMAEwATABMAEQARABIAEgAQABAAEAAQABAAEAAQABAAEAAQABEAEQAQABAAEAAQABAA
DQANAA0ADQANAA4ADwAQAA4ADgAOAA4ADgAOAA4ADgAMAAwADAAMAAwADAALAAsACwAL
AAsACwAJAAkACQAJAAcABwAHAAcABgAGAAcABwAHAAYABgAHAAkABwAGAAYABgAGAAYA
BgAGAAYABgAGAAYABgAGAAQABAAEAAQABAAEAAQABAAGAAYABgAGAAYABgAGAAYABgAG
AAYABgAGAAYABgAGAAQABAAEAAQABAAEAAQABAADAAIAAQAAAAAA///+//7//P/8//z/
/P/9//z//f/9//7//v/+//7//v//////////////AAAAAAAAAAABAAEAAgADAAQABQAF
AAQAAwACAAAAAAAAAAAAAQABAAEAAQABAAEAAQACAAAAAAD+//7/////////AAABAAIA
AwAEAAYABgAGAAYABgAHAAcABwAHAAcABwAHAAUABwAFAAcABwAKAA4AFwAmADcASABi
AIEAqADUAP4AIwE4ATcBEQHMAIAANgD0/7f/g/9b/0P/Of85/0b/Yf+A/5n/rv+//8r/
0f/a/+L/5//q/+3/7v/w//T/9P/0//f/+f/3//j/9//3//f/+P/6//r/+v/6//v/+//7
//z/+v/6//r/+v/9//3//P/8//7//v/+/////f/9//3//f/9//3//v/+//3//f/8//z/
/P/9////AAAAAP////8AAAIAAQABAAEAAQACAAIAAgAEAAQABQAFAAMAAwAEAAQABAAD
AAIAAQADAAMAAwADAAMABAAEAAUAAwAFAAYABgAIAAgACAAKAAgACAAKAAoACgAKAAsA
DAAOAA4ADwAQABAAEgASABIAEAAQABEAEQASABIAEgARAA8ADwANAAwACgAKAAkACAAJ
AAgACAAHAAMAAgABAAAA//////3/+//5//n/9//1//X/9f/0//T/8//x//H/8P/v/+//
8P/w//P/8//0//T/8//1//b/9v/0//T/9f/1//T/9P/0//T/9f/1//X/9f/z//P/8//z
//L/8v/y//L/8v/y//H/8f/x//H/8f/x//P/8//z//P/8//z//L/8v/y//P/8//z//X/
9f/1//X/+P/4//j/+P/5//r/+v/6//r/+v/7//v/+f/5//r/+v/8//z//f/+//3//f/+
//7//////////////wAAAAABAP//////////////////////////////////////////
/f/9//3//f/+//7//v/+//7//v/+//7//P/8//z/+//4//j/+P/4//n/+v/6//v//f/9
//3//f/9//3//f/7//v//P/8//r//P/8//z//P/8//z//P/8//z//f/9//z//P/8//z/
/P/9//3//f/9//z//P/8//z//v/+//7//v/8//z//P/8//r/+v/6//r/+//8//z//f/9
//3//f/9//3//f/9//3//f/9//3//f/8//z//f/9//3//P/8//3//f/9//7//v/+//7/
/v8AAAAAAAAAAP///v/9//z//v/+//7//v/+//7//v/+//7//v/+//7//P/8//z//P/8
//z//P/8//7//v/+//7//P/8//z//P/+//7//v/+//7//v/+//7//v/+//7//v/+//7/
/v/+//7//v/+//7//P/8//z//P/8//z//P/8//r/+v/6//r/+//8//3//v/8//z//P/8
//z//P/8//z//v/+//7//v/8//z//P/8//z//P/8//z/+v/6//r/+v/8//z//P/8//7/
/v/+//7//P/8//z//P/8//z//P/8//7//v/+//7//P/8//z//P/8//z//P/8//z//P/8
//z//f/+////AAAAAAAAAAAAAAAAAAAAAAAAAgACAAIAAgACAAIAAgACAAAAAAAAAAAA
/v/8//r/+P/2//b/9v/2//P/8v/y//L/8v/y//L/8v/y//L/8f/w//L/8v/y//L/8//z
//P/9f/1//b/9v/2//T/9f/1//X/9//3//f/+P/4//j/+P/4//j/+P/4//n/+f/5//n/
+f/3//f/+P/4//n/+P/5//v/+v/5//n/+P/6//r/+v/6//j/+P/4//j/+f/5//n/+f/7
//v/+//7//v/+//7//v//P/+/wUAEgAjADYAUABzAJ4AzgAAAS8BVAFnAVcBIAHaAI4A
PADt/6P/a/9L/zv/Of9E/1//fP+T/6j/vf/K/9H/2P/g/+f/6v/t/+7/8P/y//T/9v/5
//n/+f/6//v/+//7//z//P/8//z//P/9//3//f/+//7//v/+//7///////7//v/8//z/
/P/9//3//f/9//3//f/9//7//v///////v/+//7///8BAAIAAAD/////AAABAAEAAgAD
AAEAAgACAAIAAgACAAMAAwABAAEAAgACAAMAAwADAAMAAwADAAMAAwADAAQABAAFAAMA
BQAGAAYACAAIAAgACgAKAAoADAAMAAwADAANAA4ADAAMAA0ADgAMAA4ADgAOAA4ADgAP
AA8ADgAOAA4ADQANAA0ACwAKAAgACAAHAAYAAwACAAIAAQABAAAA///+//n/+f/3//X/
9f/1//P/8f/v/+//7v/u/+3/6//r/+r/6v/r/+3/7v/v/+//8P/w//P/9f/2//b/+P/4
//n/+f/4//j/+P/4//j/+f/6//v/+//7//v/+//6//r/+v/6//r/+v/5//n/+f/5//n/
+f/5//n/+f/5//f/9//2//b/+P/5//n/+f/5//n/+f/5//r/+v/6//r/+//8//z//P/6
//r/+//7//v/+//8//z//P/8//3//v/9//3//v/+/////////////f/+//7///8BAAEA
AQABAAEAAQABAAEAAQABAAEAAQD//////////wEAAQABAAEAAAAAAAAAAAD+//7//v/+
//7//v/+//3//v/+//7//v8AAAAA//////3//f/9//3//f/9//3/+//7//z//P/6//z/
/P/8//z/+v/6//r/+v/6//v/+//6//r/+v/6//r/9//3//f/9//2//b/9v/2//b/9v/2
//b/9v/2//b/9v/4//j/+P/4//b/9v/1//X/9//3//f/9//1//X/9f/1//f/9//3//f/
+P/4//n/+f/3//b/9v/3//n/9//4//b/9v/2//b/+P/4//j/+P/4//j/+P/4//j/+P/4
//j/+P/4//j/+P/2//b/9v/2//b/9v/2//b/9v/2//b/9v/2//b/9v/2//j/+P/4//j/
9v/2//b/9v/4//j/+P/4//j/+P/4//j/+P/4//j/+P/6//r/+v/6//j/+P/4//j/+P/4
//j/+P/4//j/+P/4//j/+P/4//j/+f/6//v//P/8//z//P/8//7//v/+//7/AAAAAAAA
AAAAAAAAAAAAAAIAAgACAAIABAAEAAQABAADAAIAAQAAAP///v/9//z/+//6//j/9v/0
//T/9P/0//T/9P/y//L/8f/w//D/8P/w//D/8f/x//H/8//z//T/9P/0//T/9f/z//P/
8//z//X/9v/2//b/9v/2//b/9v/2//f/9//3//n/+f/5//n/+P/4//j/9v/2//f/9//3
//j/+P/4//j/+v/6//r/+v/4//j/+f/5//n/+f/5//n/+//7//v//f/9//3//P8AAAUA
EAAfADIARgBhAIYAsADeAAcBJgE1ASkB+gCyAGwAJgDf/53/Zf9B/zH/L/84/1H/cv+L
/6D/s//E/8//1P/a/+H/6P/r/+z/7P/u//L/9v/3//f/9//4//v/+//7//z//P/8//z/
/P/7//v/+//8//7//v/+//7//f/9//z//P/+//7//v///////////////////wAAAAD/
/////v/+/wAAAQADAAQABgAFAAUABgAGAAUABQAFAAUABgAGAAYACAAIAAkACQALAAsA
DAAMAA8ADwAPAA8AEQARABEAEQASABQAFQAXABcAGQAaABoAGgAaABoAHAAeAB4AIAAg
ACAAIAAhACIAIgAiACMAJAAkACYAJgAmACgAKAApACkAKgAqACoAKQApACkAJwAmACgA
KAAnACYAJwAmACYAJQAhACAAHwAeABkAGQAXABUAEgARAA4ACwALAAsACgAKAAcABQAF
AAQAAwADAAQABAADAAMABAAEAAMABQAGAAYACAAIAAkACQAJAAgABwAGAAUABQAFAAUA
BQAFAAUABQAEAAQABAAEAAIAAgABAAEA//////////////////////3//f/8//z//P/9
//3//f/7//v/+//7//7//v/+//7//f/+//7//v/8//z//f/9//3//f/+//7/AAAAAAEA
AgABAAEAAgACAAMAAwADAAMAAQACAAIAAwADAAMAAwADAAQABQAGAAcABwAHAAcABwAF
AAUABQAFAAYABwAIAAkABwAGAAUABAACAAIAAgACAAMABAAFAAUAAgACAAIAAgAAAAAA
////////////////AQABAAEA/////wAAAAD+//z//P/8//z//v/+//7//v/+///////+
//z//P/8//z//P/9//7////8//z//P/8//3//v///wAA///+//3//P/+//7//v/+//z/
/P/7//v/+//7//v/+//9//3//f/9//v/+//7//v//P/8//3//f////7//v///////f/+
//7//v/+//7//v/+//7//v8AAAAAAAAAAP7//v/+//7//v/+//7//v/+//7//v/+//7/
/v/+//7//v/+//7//v/+//7//v/+//7//v/+//7//v/+//7//v/+//7//v/+//7//v/+
//7//v/+//7//v/+//7//v/+/wAAAAAAAAAAAAAAAAAAAAACAAIAAgACAAMABAAFAAYA
CAAIAAgACAAIAAgACAAIAAYABAACAAAA///+//3//P/7//r/+f/3//b/9v/2//b/+P/4
//j/9v/1//P/8f/w//L/8v/y//P/9f/1//f/9//4//j/+P/4//n/+f/5//n/+f/5//r/
+v/8//z//P/8//r/+v/7//v/+//7//v/+//7//z//P/8//r/+v/7//v//f/+//7//v/8
//z//P/8//7//v/+/////v/9//z/+//7//v/+//7//n/+//9//7//v8BAA4AIQA2AEwA
awCUAMIA9AAnAVQBbQFrAT4B+ACoAFYAAQC1/33/Vf85/y3/NP9N/2z/hf+Y/63/vv/H
/87/1v/d/+T/6f/s/+7/7P/s/+7/8f/z//P/9P/3//f/9//4//r/+v/6//r/+f/5//n/
+v/6//r/+v/6//3//f/8//z//v/+//7//////////////wEAAQACAAIAAwADAAIAAgAC
AAMABQAGAAgABwAHAAgACAAHAAcABwAHAAgACAAIAAoACgALAAsACwALAAwADAALAAsA
CwALAA0ADQANAA0ADQAOAA4ADwAPABEAEgASABIAEgASABQAFAAUABYAFgAYABgAGQAa
ABoAGgAbABwAHAAeAB4AHgAcABwAHQAdABwAHAAcABsAGgAZABYAFAAUABQAEwASAA8A
DgAOAA0ACQAIAAcABgABAAEA///9//v/+//5//f/9//3//b/9v/1//P/8//y//H/8f/y
//L/9P/1//f/+P/5//v//P/8//z//P/9//3/AAAAAAAAAAD9//3//f/9//3//f/9//3/
/v/+//7//v/+//7//f/9//v/+//7//v/+//7//v/+//7//v/+v/6//z//f/9//3/////
//////8AAAAAAAAAAAEAAgACAAIAAgACAAMAAwADAAMABAAEAAYABgAHAAgACwALAAwA
DAALAAsACwALAA0ADgAOAA8ADQANAA0ADQAPAA8ADwAPAA0ADQANAA0ADwAPAA8ADwAN
AA0ADQANAA4ADgAOAA4AEAAQABAAEAASABIAEgARABIAEgASABIAEgASABEAEQATABMA
EwATABEAEQARAA8AEQASABIAEAAOAA4ADgAOAA4ADgAOAA4ADgAPAA8ADgAMAAwADAAM
AA0ADQANAA0ADAAMAAwADAAMAAwADAAMAAwADAAMAAwACgAKAAoACgALAAwADAANAA0A
DQANAA0ACwALAAsACwANAA0ADQANAAwADAANAA0ADQAMAAwADQAPAA0ACgAMAAwADAAM
AAwADAAMAAwACgAKAAoACgAMAAwADAAMAAwADAAMAAwACgAKAAoACgAKAAoACgAKAAgA
CAAIAAgACQAKAAsADAAKAAoACgAKAAoACgAKAAoACgAKAAoACgAKAAoACgAKAAoACgAK
AAoACwAMAA0ADgAOAA4ADgAOABAAEAAQABAAEgASABIAEgAUABQAFAAUABIAEgASABIA
EAAOAAwACgAJAAgABwAGAAUAAwABAAAAAQACAAMABAAEAAIAAgABAAAAAAAAAAAAAAAB
AAEAAQADAAMABAAEAAYABgAHAAcABQAFAAUABQAGAAYABgAGAAYABgAGAAYABQAFAAUA
BQAHAAcABwAIAAgACAAGAAYABQAFAAUABgAGAAYABgAGAAQABAAEAAQABAAFAAUABQAF
AAUABQAFAAUABQAHAAcABwAIAAwAEQAeAC8AQgBaAHkApADUAAQBLwFQAV8BTwEcAdYA
igBAAPP/qf9v/0v/Pf8//0z/Z/+I/6H/tP/H/9b/3f/o//D/9//4//n//P/+/wAAAgAE
AAcABwAJAAoACQAJAAkACgALAAwADQAOAA0ADQANAA4AEAAQABAAEAAPAA8ADgAOABAA
EAAQABEADwAPAA8ADwAPAA8AEAAQABEAEQAQABAADgAPABEAEgAQAA8ADwAQAA4ADQAN
AA0ADQAOAA4ADgAOAA4ADwAPAA0ADQAOAA4ADQANAA0ADQAKAAkACAAHAAUABgAGAAcA
BwAJAAoACgAIAAgACAAKAAoACgAMAAwACgAKAAsADAAKAAoACwAMAA4AEAAQABAADgAO
AA8ADwAOAA4ADgANAA8ADwANAAwADAAMAAsACgAJAAgACAAHAAUABAADAAIAAQABAP//
/f/7//v/+f/3//X/9f/0//T/9f/z//P/8v/x//H/8v/y//P/8//0//T/8//1//b/9v/2
//b/9//3//b/9v/2//b/9f/1//X/9f/1//X/9f/1//T/9P/0//T/9P/0//P/8//z//P/
8//z//P/8//z//P/8//z//L/8v/y//P/8//z//H/8f/x//H/8v/y//L/8v/z//T/9P/0
//L/8v/z//P/8//z//T/9P/y//L/8//0//X/9f/2//b/9f/1//X/9f/3//j/+P/5//v/
+//7//v/+//7//v/+//5//n/+f/5//n/+f/5//n/+f/5//n/+f/4//j/+P/4//j/+P/4
//j/+P/4//j/9//2//b/9v/2//T/9P/z//P/8f/x//H/8f/x//H/8f/v/+//8P/w/+7/
8P/w//D/8P/u/+7/7v/u//D/8f/x//D/8P/w//D/8P/v/+//7//v/+7/7v/u/+7/7v/u
/+7/7v/w//D/8P/w/+7/7v/u/+7/7v/u/+3/7f/v/+//7//v//H/8f/x//H/8f/x//H/
8f/u/+7/7//v//H/8P/w//H/7//x//L/8P/w//D/8P/w//D/8P/w//D/8P/w//D/8v/y
//L/8v/y//L/8v/y//T/9P/0//T/8v/y//L/8v/0//T/9P/0//L/8v/y//L/8v/y//L/
8v/0//T/9P/0//T/9P/0//T/9P/0//T/9P/0//T/9P/0//b/9v/2//b/9P/0//T/9P/2
//b/9v/2//b/9v/2//b/9P/0//T/9P/0//T/9P/0//X/9v/3//j/+v/6//r/+v/7//z/
/f/+//7//v/+//7/AAAAAAAAAAABAAIAAwAEAAIAAgACAAIAAAD+//z/+v/4//j/+P/3
//T/9P/0//T/9P/0//T/8v/y//H/8P/w/+7/7v/u/+//8P/x//T/9f/0//T/9P/0//X/
9f/1//X/9//3//j/+P/4//j/+P/4//j/+P/5//n/+//7//v/+//7//z//P/8//j/+P/5
//n/+//8//z//P/8//z//P/8//7//v/+/////f/9//3//f/9//3//f/9////AQADAAQA
CAANABoAKwA6AE4AZwCKALIA3gAHASQBLwEdAegAoABWABIA0/+Z/2f/Sf85/zP/Ov9P
/3D/jf+k/7n/yP/R/9j/4P/n/+r/7//y//L/9P/2//r/////////AAD///////8AAAIA
AgACAAIAAwADAAMABAACAAIAAgACAAMAAwACAAIABAAEAAQABQAFAAUABQAFAAUABQAG
AAYABQAFAAQABAAGAAcACQAKAAgABwAHAAgACgAJAAkACQALAAwADAAMAA4ADgAPAA8A
DwAPABAAEAAPAA8ADwAPABEAEQARABEAEQASABIAEwATABUAFgAWABYAFgAWABgAGgAa
ABwAHAAcABwAHQAeABwAHAAdAB4AIAAiACIAIgAiACIAIwAjACQAJAAkACMAJQAlACMA
IgAiACIAIQAgAB0AHAAcABsAGgAaABoAGgAVABUAEwARAA8ADwANAAsACwALAAoACgAH
AAUABQAEAAMAAwAEAAQABQAFAAYABgAHAAkACgAKAAoACgALAAsADAAMAAwADAANAA0A
DQANAAwACwAKAAkACQAKAAsADAAMAAwACwALAAsACwALAAsADQANAA0ADQALAAsACgAK
AAoACwALAAsACQAJAAkACQAMAAwADAAMAA0ADgAOAA4ADgAOAA8ADwARABEAEgASABIA
EAARAA==
         </WaveFormData>
      </LeadData>
      <LeadData>
         <LeadByteCountTotal>10000</LeadByteCountTotal>
         <LeadTimeOffset>0</LeadTimeOffset>
         <LeadSampleCountTotal>5000</LeadSampleCountTotal>
         <LeadAmplitudeUnitsPerBit>4.88</LeadAmplitudeUnitsPerBit>
         <LeadAmplitudeUnits>¦ÌV</LeadAmplitudeUnits>
         <LeadHighLimit>2147483647</LeadHighLimit>
         <LeadLowLimit>268435456</LeadLowLimit>
         <LeadID>V6</LeadID>
         <LeadOffsetFirstSample>0</LeadOffsetFirstSample>
         <FirstSampleBaseline>0</FirstSampleBaseline>
         <LeadSampleSize>2</LeadSampleSize>
         <LeadOff>FALSE</LeadOff>
         <BaselineSway>FALSE</BaselineSway>
         <ExcessiveACNoise>FALSE</ExcessiveACNoise>
         <MuscleNoise>FALSE</MuscleNoise>
         <LeadDataCRC32>2710145619</LeadDataCRC32>
         <WaveFormData>
DAAMAAwADAANAA4ADwAQAA4ADgAOAA4AEAAQABAAEAAOAA4ADgAOAA4ADgAOAA4AEAAQ
ABAAEAAOAA4ADgAOABAAEAAQABAAEAAQABAAEAAQABAAEAAQABAAEAAQABAAEAAQABAA
EAAQABAAEAAQABAAEAAQABAAEAAQABAAEAASABIAEgASABAAEAAQABAAEAAQABAAEAAQ
ABAAEAAQABAAEAAQABAAEAAQABAAEAAQABAAEAAQABAAEAAQABAAEgASABIAEgASABIA
EgASABQAFAAUABQAFAAUABQAFAAUABQAFAAUABQAFAAUABQAFgAWABYAFgAWABYAFgAW
ABgAGAAYABgAFwAWABUAFAATABIAEQAQAA8ADgANAAsACwALAAsADAAMAAsACwALAAoA
CQAJAAkACQAJAAkACQAKAAoACwALAAsACwALAAsACQAJAAkACQAKAAoACgAKAAoACgAK
AAoACgAKAAoACwALAAsACwALAAsACwALAAoADAAMAAwADAALAAsACwALAAsACQAJAAoA
CgALAAsACwAKAAoACgAKAA0ADQANAAwADAAMAAkACQAQABgAIwAxAEMAWQB3AJgAvgDg
AP4ADgEIAeYAtwCIAFUAJADy/8j/qf+U/4n/if+W/67/v//L/9n/4//l/+j/7f/w//T/
9//2//b/9//4//r/+//+//7//v/+//7///8AAP7//v///wAAAAD/////////////AAAA
AP/////+//7/AAAAAAAAAAD+//7//////wAAAAABAAEAAQABAAEAAQABAAEAAQACAAIA
AgACAAIAAgACAAIAAgACAAMAAwADAAEAAQACAAIAAgACAAIAAgAEAAQABQAFAAUABQAF
AAUABAAEAAQABAAEAAUABQAGAAYABgAGAAcABwAHAAcACAAIAAgACAAJAAsACwALAAwA
CgALAAsACwALAAsADAAMAA0ADQAMAAwADAAMAAoACQAJAAkACQAIAAoACQAIAAcABgAG
AAYABAAEAAMAAgABAP7//f/8//v/+v/5//n/+f/3//b/9v/2//j/+P/5//r/+v/6//v/
/P/9//7///8AAAAAAQACAAMAAwADAAMAAwADAAMABAAEAAUABQAFAAUAAwADAAMAAwAF
AAUABAAEAAIAAgACAAIAAgACAAEAAQABAAEAAQABAAEAAQABAAEAAQABAAEAAQD//wAA
AAAAAAIAAwADAAMAAQABAAIAAgAAAAAAAAAAAAIAAwADAAMAAgACAAIAAgAEAAQABAAF
AAUABQAGAAcABgAFAAQAAwADAAMAAwADAAEAAQABAAIABAADAAEAAQAEAAQABQAFAAMA
AgACAAEAAQABAAIAAgAAAAAAAAD///7//v/+//7//f/9//7//v/9//3//v/+//7//v/+
//7//f/8//z//f/9//z/+//6//n/+f/5//n/+f/5//n/+P/4//n/+f/4//f/9v/2//f/
+P/4//j/+P/4//f/9//3//f/9//3//j/+P/4//f/9//1//X/9f/1//f/9v/2//b/9P/1
//X/9f/0//T/9f/1//X/9f/0//T/9P/0//b/9//z//X/9v/2//b/9v/2//b/9v/2//b/
9v/2//b/9v/2//b/9v/2//b/9v/2//b/9P/0//T/9P/0//T/9P/0//b/9v/2//b/9v/2
//b/9v/2//b/9v/2//X/9P/z//L/8//0//X/9v/0//T/9P/0//T/9P/0//T/9P/0//T/
9P/2//b/9v/2//b/9v/2//b/+P/4//j/+P/6//r/+v/6//r/+v/6//r//P/8//z//P/6
//r/+v/6//f/9v/1//T/8v/y//L/8v/x//D/7v/t/+3/7f/u/+7/6//r/+v/6v/p/+n/
6f/p/+v/6//r/+z/7P/t/+3/7f/r/+v/6//r/+v/6//r/+z/7P/s/+z/7P/q/+r/6v/q
/+r/6v/r/+v/6//r/+v/6//t/+3/7P/s/+z/7P/s/+3/7f/t/+3/7f/p/+n/6v/q/+v/
6//r/+z/7P/s/+z/6//r/+3/7v/u/+z/6//p/+z/8v/9/w0AIQA5AFkAgACsANoACAEq
AToBKAH5AMIAiQBKAAwA1v+t/5L/ff9z/3r/kP+h/6v/t//B/8X/yv/N/9L/1v/b/9z/
3P/d/9z/3P/d/+D/4P/g/+D/4P/h/+L/4P/g/+H/4v/k/+P/4//j/+X/5f/m/+b/5v/l
/+P/4v/j/+T/5f/m/+T/5P/l/+X/5P/k/+X/5f/l/+X/5f/l/+X/5f/l/+b/5v/m/+b/
5v/m/+b/5v/m/+b/5//n/+f/5//n/+j/6P/o/+j/6P/o/+j/6P/p/+n/6f/p/+n/6f/s
/+z/7P/s/+r/6//r/+z/7v/u/+7/7//v/+//7//w//D/8P/w//H/8f/x//H/8v/y//P/
8//z//P/8//0//T/9f/1//T/9P/0//T/8v/x//L/8//0//T/8v/x//D/7//u/+7/7v/s
/+r/6f/o/+f/6P/n/+b/5f/k/+P/4//j/+P/4v/i/+L/4v/i/+P/5P/m/+b/5//o/+n/
6v/r/+z/7v/v//D/8f/x//H/8f/x/+//7//w//D/8f/x//H/8f/x//H/8f/x//H/8f/w
//D/7v/u/+7/7v/w//D/7//v/+//7//v/+//7//v/+//7//x//H/8f/x/+//8P/w//D/
8v/z//P/8//z//P/9P/0//T/9P/0//T/9P/1//X/9f/2//b/9v/2//j/+P/4//n/+//7
//z//f/7//v/+//7//3//f/9//3//f/9//3//v8AAP///f/9//7//v/////////+//7/
/f//////AAAAAP7//v/+//3//v/+//7//v/9//3//v/+//v/+//8//z//P/8//z//P/7
//r/+v/7//r/+v/6//r//f/9//3//f/7//v/+//6//r/+//7//r/+//6//r/+//6//r/
+v/6//z/+//7//v/+//7//v//P/8//z/+//7//3//f/9//3//f/8//z//P/8//3//f/9
//z//P/9//3//f/9//z//P/6//r//P/9//v/+//8//z//P/8//z//P/8//z//P/8//z/
/P/8//z//P/8//z//P/8//z//P/8//z//P/8//z//P/8//z//P/8//z//P/8//z//P/8
//z//P/8//z//P/8//z//P/8//z//P/8//7//v/+//7//v/+//7//v/8//z//P/8//z/
/P/8//z//P/8//z//P/+//7//v/+/wAAAAAAAAAAAgACAAIAAgAEAAQABAAEAAYABgAG
AAYABgAGAAYABgAIAAgACAAIAAUABAADAAIAAAAAAAAAAAD///7//P/7//v/+//8//z/
+//7//v/+v/3//f/9//3//n/+f/5//r/+v/7//v/+//7//v/+//7//v/+//7//z//P/8
//z//P/8//z//P/8//7//v///////////////////////v/+//7//v/+/////f/9//3/
/f/9//3//v/+/////////wAAAAAAAAAA//8BAAEAAAACAAAA/////wQADAAXACUANwBP
AG0AkgC6AOIACAEeASABCAHZAKgAcwA+AAYA0v+v/5j/i/+H/5L/qP+5/8X/0f/b/+H/
5P/p/+7/8v/3//b/9v/3//j/+v/7//z//P/8//7//v///wAA/v/+////AAACAAEAAQAB
AAEAAQACAAIAAwADAAIAAgACAAIAAgACAAIAAgADAAMAAgACAAMAAwAFAAUABQAFAAUA
BQAFAAYACAAIAAgACAAGAAYABgAGAAYABwAHAAcABwAHAAgACAAIAAgACAAIAAgACAAJ
AAkACQAJAAkACQAIAAgACAAIAAoACwALAAwACgAKAAoACwANAA0ADQAOAA4ADgAOAA8A
DwAPAA8AEAAQABEAEQARABMAEwAUABQAFAATABEAEAASABIAEAAPAA8ADwAPAA4ADgAN
AAwACwAKAAoACgAIAAgABwAGAAUABAADAAIAAQD+//3//f/9//3//P/8//z//P/8//3/
/v/+//7///8AAAEAAgADAAQAAgADAAQABQAHAAcABwAHAAUABQAGAAYABwAHAAcABwAH
AAcABwAHAAcABwAGAAYABgAGAAYABgAGAAYABQAFAAUABQAFAAUABQAFAAUABQAFAAUA
BQAFAAUABgAGAAYABgAHAAcABwAHAAcACAAIAAgACAAIAAgACAAJAAkACQAKAAoACgAK
AAgACAAIAAkACwALAAwADQALAAsACwALAAsACwALAAsADQANAA0ADgAMAAsACQAJAAwA
DAANAA0ACwAKAAoACQAJAAkACgAKAAoACgAKAAkACAAIAAgACAAHAAcACAAIAAcABwAI
AAgACAAIAAgACAAHAAYABgAHAAgACAAIAAgACQAJAAkACQAJAAkACQAIAAgACQAJAAgA
BwAGAAYABwAIAAgACAAIAAgABwAHAAcACQAJAAkACgAIAAgABwAHAAcABwAHAAcABwAG
AAYABgAIAAkACQAJAAYABgAHAAcABwAHAAYABgAIAAgACgALAAsACwAKAAoACgAKAAoA
CgAKAAoACgAIAAgACAAIAAgACAAIAAgACAAIAAgACAAIAAgACAAIAAgACAAIAAgACAAI
AAgACAAKAAoACgAKAAgACAAIAAgABgAGAAYABgAEAAQABAAEAAIAAgABAAEA/////wAA
AAAAAAEAAgACAAMAAwADAAMAAQABAAEAAgACAAMAAwADAAMAAwADAAMABAAFAAYACAAG
AAYABgAGAAQABAAEAAQABAAEAAUABQAFAAUABQAFAAcABwAGAAYABQAEAAMAAwADAAMA
AwADAAMAAwAEAAQABQAFAAUABgAGAAYABgAFAAMABQAEAAQABAAFAAcADgAYACcANwBN
AGcAiQCuANYA+gAUARgBAAHQAJsAZAAvAP7/0v+w/5n/iv+D/4n/nv+0/8P/0f/d/+P/
5f/q//H/9P/2//n/+v/6//3//v/8//v//v/+//7//v/+////AAAAAAAAAQACAAQAAwAD
AAMAAwADAAQABAAFAAUABAAEAAQABAAEAAQABAAEAAUABQACAAIAAwADAAMAAwADAAMA
AwADAAMABAAEAAQABAAEAAYABgAGAAYABQAFAAQAAwADAAMABAAEAAQABAAEAAQABAAE
AAUABQAFAAUABQAFAAYABgAGAAYACAAJAAkACgAIAAgACAAJAAkACQAJAAoACAAIAAgA
CQALAAsACwAMAAwADQANAA0ADQANAA4ADgAPAA8ADgAOAAwADAAKAAkACQAJAAkACAAI
AAcABgAFAAIAAgACAAAAAgABAAAA///8//v/+v/5//j/9//3//f/+f/4//j/+P/2//b/
9//4//r/+v/7//z//f/+////AAD///////////3//f/9//3//f/9//7//v/7//v/+//7
//v/+//7//v/+f/5//j/+P/2//b/9v/2//b/9v/1//X/9f/1//X/9f/1//X/9f/1//b/
9//4//n/+f/6//r/+v/4//n/+f/5//n/+f/6//r/+P/4//j/+P/6//v/+//7//z//P/8
//z//v/+//7/////////AAABAP////////////////////8BAAEAAQACAAIAAQD/////
/v/+//////////7//v/9//3//f/+//7//P/8//z/+//4//j/+P/4//j/+f/7//z/+//7
//z//P/7//r/+f/4//f/9v/2//f/9v/2//b/9v/3//f/9//3//f/9//3//b/9v/3//f/
9v/3//b/9v/3//f/9v/1//T/9f/1//b/9//1//X/9f/2//T/9P/z//P/8//z//P/8//z
//L/8v/y//L/8//z//P/8v/y//P/8//z//P/8v/y//D/8P/y//P/8f/z//L/8P/w//D/
8P/y//L/8v/y//D/8P/w//D/8P/w//D/8P/w//D/8P/w/+7/7v/u/+7/7v/u/+7/7v/u
/+7/7v/u/+7/7v/u/+7/7v/u/+7/7v/u/+7/7v/u/+7/7v/u/+7/7v/u/+7/7v/u/+7/
7v/u/+7/7v/u/+7/7v/u/+7/7v/w//D/8P/w/+//7v/t/+z/7f/u/+//8P/u/+7/7v/u
//D/8P/w//D/8P/w//D/8P/u/+7/7v/u/+7/7v/u/+7/7v/u/+7/7v/w//D/8P/w//D/
8P/w//D/7v/u/+7/7v/u/+7/7v/u/+//8P/x//L/8P/w//D/8P/y//L/8v/y//L/8v/y
//L/8//0//X/9v/0//T/9P/0//T/9P/0//T/9f/2//f/+P/4//j/+P/4//j/+P/4//j/
9f/0//P/8v/w//D/8P/w/+7/7f/t/+3/7f/u/+7/7f/t/+3/7P/r/+3/7f/t/+3/6//r
/+z/7P/t/+3/7f/t/+v/6//r/+v/7f/t/+7/7v/u/+7/7v/u//D/8P/w//D/8P/x//H/
8f/v/+//7//v//H/8P/w//D/7//u/+7/7f/u/+//8P/v/+//8P/w//H/8f/x//L/8v/0
//T/8//z//P/8v/y//D/7//x//b/AAAPAB8ANQBTAHcAoADMAPgAHgEyASoBBAHVAKAA
ZQAoAO7/vv+f/4r/f/9//5D/ov+x/73/yf/P/9P/1v/b/+D/4v/j/+T/5P/l/+j/6v/p
/+r/7P/s/+z/7P/t/+7/7P/s/+3/7v/u/+3/7f/t/+3/7f/u/+7/7//v/+7/7v/s/+z/
7P/s/+7/7v/v/+//7v/u/+//7//v/+//7//v/+//7//v//D/7v/u/+7/7v/v//D/8f/y
//D/8f/x//H/8f/x//L/8v/w//D/8P/w//L/8v/z//P/8//z//P/8//0//T/9P/0//T/
9f/1//b/9v/2//b/9//3//f/9//4//j/+P/4//n/+//7//v//P/6//v/+//7//3//f/+
//7//f/9//z//P/+//7//P/7//n/+f/5//j/9v/1//T/8//0//T/9P/y//D/7//u/+3/
7v/t/+z/6//q/+n/6f/p/+f/5v/m/+b/6P/o/+n/6v/q/+r/6//s/+//8P/x//L/9P/1
//b/9//3//f/9//3//n/+f/6//r/+//7//v/+//7//v/+//7//v/+//6//r/+v/6//r/
+v/8//z/+//7//v/+//7//v/+//7//v/+//7//v/+//7//v//P/8//z//v/////////9
//3//v/+//7//v/+//7//v////////8AAAAAAAAAAAIAAgACAAMAAQABAAIAAwAFAAUA
BQAFAAUABQAFAAUABQAFAAUABgAGAAUAAwADAAQABAAFAAUABQAEAAQAAwADAAMABAAE
AAIAAgACAAEAAgACAAIAAgADAAMABAAEAAEAAQACAAIAAgACAAIAAgABAAAAAAABAAIA
AgACAAIAAQABAAEAAQABAAEAAQAAAAIAAwADAAIAAQAAAAAAAQAAAAAAAAAAAAIAAQAB
AAEAAQABAAEAAgAEAAQAAwADAAEAAQABAAEAAQAAAAAAAAAAAAEAAQABAAIAAgADAAMA
AwADAAIAAgABAAAAAQABAAMAAwACAAAAAAAAAAAAAgACAAIAAgACAAIAAgACAAIAAgAC
AAIAAgACAAIAAgACAAIAAgACAAIAAgACAAIAAgACAAIAAgAAAAAAAAAAAAIAAgACAAIA
AAAAAAAAAAACAAIAAgACAAIAAgACAAIAAgACAAIAAgAEAAQABAAEAAIAAgACAAIAAgAC
AAIAAgACAAIAAgACAAIAAgACAAIAAwAEAAUABgAGAAYABgAGAAgACAAIAAgACgAKAAoA
CgAKAAoACgAKAAoACgAKAAoADAAMAAwADAAKAAoACgAKAAkACAAHAAYABQAEAAMAAQAB
AAEAAQACAAIAAQABAAEAAAD///////////////////7//v//////AQABAAEAAQD/////
/////wAAAAAAAAAAAgACAAIAAgAAAAAAAAABAAMAAwADAAMAAwADAAMAAgACAAIAAgAC
AAUABQAFAAUABQADAAMABAAEAAUABQAFAAQABAAEAAQABQAFAAUABgAGAAQABQAFAAgA
EAAdAC0APQBTAHEAlgC8AOIAAgEUARAB8gDFAJQAXwAsAPj/xv+n/5T/if+J/5b/rP+7
/8f/1f/f/+X/6P/t//D/9P/3//b/9v/5//z/AAD///7//v8AAAAAAAABAAIAAAAAAAEA
AgACAAEAAQABAAEAAQACAAIAAwADAAIAAgACAAIAAgACAAAAAAABAAEAAgACAAMAAwAB
AAEAAQABAAMAAwADAAQABgAGAAYABgAFAAQAAwACAAIAAwADAAMABQAFAAYABgAIAAgA
CAAIAAYABgAHAAcABwAHAAcABwAIAAgACAAIAAoACwALAAwACgAKAAoACwANAA0ADQAO
AA4ADgAOAA8ADwAPAA8AEAAQABEAEQARAA8ADwAQABAAEQARABAAEAAQABAADgANAA0A
DQANAAwADAALAAoACQAIAAgACAAGAAYABQAEAAMAAgABAAAA//8AAP////////3//P/8
//z/+v/6//v//P/8//z//f/+//3//v///wAAAgADAAQABQAFAAUABQAFAAMAAwAEAAQA
BQAFAAUABQAFAAUABQAFAAMAAwACAAIAAgACAAIAAgACAAIAAQABAAEAAQABAAEAAQAB
AAEAAQD//////////wEAAgACAAIAAAABAAEAAQD/////AAAAAAAAAAAAAAAAAgADAAMA
AwACAAIAAgACAAIAAgACAAMAAQABAAIAAwABAAEAAQABAAIAAwAEAAUAAwADAAMABAAE
AAMAAQABAAQABAAFAAUABAACAAEA////////AAAAAAIAAgACAAEAAAAAAAAAAAD9//3/
/v/+//////8AAAAAAAAAAAAAAAABAAAAAAABAP///v/9//z////////////////////+
//z//f/9//z//f/8//z//f/8//z//P/8//3//f/+/////f/9//3//v8AAAAA//////3/
/f/9//3//f/8//z//P/8//3//f/9//z//P/9//3///////7//v/8//z//v////3//f/8
//z//P/8//z/+v/6//r/+v/8//z//P/8//z//P/8//z/+v/6//r/+v/4//j/+P/4//r/
+v/6//r/+P/4//j/+P/4//j/+P/4//b/9v/2//b/9v/2//b/9v/2//b/9v/2//b/9v/2
//b/9v/2//b/9v/2//b/9v/2//b/9v/2//b/9v/2//b/9v/2//b/9v/2//f/+P/5//r/
/P/8//z//P/8//z//P/8//n/+P/3//b/9P/0//T/9P/z//L/8f/w/+//7//v/+//8P/w
/+//7//u/+z/6v/p/+v/6//r/+v/7f/u/+7/7//v/+//7//v/+3/7f/t/+3/7f/u/+7/
7v/u/+7/7v/u/+7/7v/u/+7/7f/t/+3/7f/t/+3/7f/t/+z/7P/s/+z/7v/v/+//7//v
/+//7f/t/+7/7v/v/+//7f/u/+7/7v/u/+3/7f/t/+z/7v/u/+3/6//u//b/BwAZAC0A
SQBtAJgAwgDyAB4BPAE+ASAB7QC4AHkANgD6/8j/p/+M/3f/c/+C/5j/pf+x/7//xf/L
/87/0//a/97/4f/k/+L/3//e/+D/4//i/+L/4v/j/+T/5v/o/+j/6P/p/+r/6v/p/+n/
6f/p/+n/6v/q/+v/6//q/+r/7P/s/+z/7P/q/+r/6//r/+r/6v/r/+v/6//r/+v/6//r
/+v/6//s/+7/7v/u/+7/7v/u/+7/7v/u/+//7//v/+//7//w//D/8v/y//L/8v/y//L/
8//z//X/9f/1//X/9v/2//b/9v/2//f/9//4//j/+P/4//n/+f/5//n/+v/8//z//P/9
//v/+//7//z//v/////////9//3//v/+///////+//7//v/+//z/+//9//3//f/8//z/
+//6//n/9v/2//b/9P/y//H/8P/v/+7/7f/s/+v/7P/r/+v/6//r/+r/6v/q/+r/6v/r
/+z/7f/u//D/8v/z//T/9f/2//j/+f/6//v//f/9//3//f/7//v//P/8//v/+//7//v/
+f/5//n/+f/5//n/+P/4//r/+v/6//r/+P/4//f/9//5//n/+f/5//n/+f/5//n/+f/5
//n/+f/5//r/+v/6//r/+//7//v/+//7//z//P/+//7//v/+//7/////////AAAAAAAA
AAAAAAAAAAABAAEAAQACAAMAAgABAAAA//8BAAEAAQABAAMAAwADAAQABgAFAAMAAwAC
AAIAAwADAAMAAgACAAEAAQABAAIAAgACAAIAAgABAAIAAgACAAIAAQABAAIAAgABAAEA
AgACAAAAAAAAAAAAAQAAAAAAAQABAAAA///+////////////AQABAAEAAAD+///////+
/////v/+/////v/+//7//v8AAP///////wEAAQABAAIAAQAAAP7//f//////////////
/v/+//7//P/9//3//f/+//7////////////+//7//P/8//7///8BAP///v/+//7//v/+
//7//v/+//7//v/+//7//v/+//7//v/+//7//v/+//7//v/+//7//v/+//7//v/+//7/
/v/+//7/AAAAAAAAAAD+//7//v/+//7//v/+//7/AAAAAAAAAAD+//7//v/+/wAAAAAA
AAAAAgACAAIAAgACAAIAAgACAAQABAAEAAQABgAGAAYABgAIAAgACAAIAAgACAAIAAgA
BQAEAAMAAgAAAAAAAAAAAP///v/8//v//f/9//7//v/9//3//f/8//v/+//7//v/+//7
//v//P/8//3//f/9/////////////f/9//3//v/+//7//v/+//7//v/+//7//v/+////
//8BAAEAAQABAAEAAQAAAAAAAgACAAIAAwABAAEAAQABAAEAAQACAAIAAQABAAEAAgAC
AAIAAgABAAEAAQACAAIAAgABAAMABgAQAB8ALQBBAF0AfwCmAM4A+AAaASoBIgEAAdUA
ogBtADYA+v/I/6v/lv+N/4//nv+0/8P/z//Z/9//5f/s//H/9P/2//X/+P/6//n//P/8
//3//v/+/wAA/v/+////AAAAAAAAAQACAAIAAQABAAEAAQABAAIAAgABAAEAAAAAAAIA
AgACAAIAAgACAAMAAwACAAIAAwADAAUABQAFAAUAAwADAAMABAAGAAYABgAGAAYABgAG
AAYABAAFAAUABQAFAAUABgAGAAYABgAGAAYACAAIAAkACQAHAAcABwAHAAgACAAIAAgA
CgALAAsADAAKAAoACgALAAsACwALAAwACgAKAAoACwANAA0ADQAOABAAEQARABEADwAP
ABAAEAARABEAEAAQABAAEAAOAA0ADwAPAA8ADgAOAA0ADAALAAgACAAIAAYACAAHAAYA
BQAGAAUABAADAAIAAQABAAEAAQAAAAAAAAAAAAAAAQACAAIAAgADAAQABQAGAAcACAAI
AAkACgALAAsACwALAAsACQAJAAoACgAJAAkACQAJAAkACQAJAAkACQAJAAgACAAIAAgA
CAAIAAgACAAHAAcACQAJAAkACQAJAAkACQAJAAkACQAJAAkACQAKAAoACgAKAAsACwAL
AAsACwAMAAwADgAOAA4ADgAMAA0ADQANAA4ADgAOAA4ADgAOAA4ADwANAA0ADgAPAA8A
DwAPAA8ADwAPAA8ADwAPAA8ADwAQABIAEQAPAA8AEAAQABEAEQARABAAEAAPAA0ADQAO
AA4AEAAQABAADwAOAA4ADgAOAA0ADQAOAA4ADwAPABAAEAAQABAAEAAQABEAEAAQABEA
EAAQABAAEAAQAA8ADgANAA8ADwAPAA4ADgAPAA8ADgANAAwADAANAA4ADgAOAA4ADgAN
AA0ADQAPAA8ADwAQAA4ADgANAA0ADQANAA0ADQAPAA4ADgAOAAwADQANAA0ADgAOAA8A
DwANAA0ADAAMAAwADAAOAA8ADQANAA4ADgAOAA4ADgAOAA4ADgAOAAwADAAMAAwADAAM
AAwADAAKAAoACgAKAAwADAAMAAwACgAKAAoACgAKAAoACgAKAAoACgAKAAoACgAKAAoA
CgAKAAoACgAKAAwADAAMAAwACwAKAAkACAAHAAYABQAEAAQABAAEAAQABAAEAAQABAAC
AAIAAgACAAIAAgACAAIAAgACAAIAAgACAAIAAgACAAMABAAFAAYABAAEAAQABAAFAAYA
BwAIAAgACAAIAAgACAAIAAgACAAKAAoACgAKAAoACgAKAAoACAAGAAQAAgAAAAAAAAAA
AP///////////v/+//3//f/9//z/+//7//v/+//7//v//f/+//7////9//3//f/9//3/
/f/9//3///8AAAAAAAD+//7//v/+//7//v/+//7//f/9//3//f////////////z//P/8
//z//P/9//3//f/9//3/+//7//7//v///////f/+//7//v8AAP///////wAAAgACAAEA
AQAGABAAHwAtADsAUQBxAJQAuADeAP4ADgEGAeIAsQB+AEsAGgDq/8D/o/+Q/4H/f/+M
/6L/tf/D/9H/2f/d/+L/5//q/+z/7//w//D/8f/0//b/9//4//j/+P/6//r/+//8//r/
+v/7//z//P/7//v/+//5//n/+v/6//v/+//6//r/+v/6//r/+v/8//z//f/9//r/+v/7
//v/+//7//v/+//9//3//f/+//z//P/8//z//P/8//z//P/8//3//f/9//3//f/+//7/
/v/+//7//v/8//z//f/9//3//f/9//3//v/+//7//v/+//////8AAAAAAAAAAAEAAQAB
AAEAAgACAAIAAgADAAEAAQABAAIABAAFAAUABQADAAMABAAEAAUABQAEAAQABAAEAAIA
AQABAAEAAQAAAP7//f/8//v//P/8//z/+v/4//f/9v/1//T/8//y//H/8P/v/+//7//t
/+z/7P/s/+r/6v/r/+z/7v/u/+//8P/z//T/9f/2//T/9f/2//f/9//3//f/9//3//f/
+P/4//X/9f/1//X/9//3//f/9//5//n/+P/4//b/9v/2//b/+P/4//f/9//1//X/9f/1
//X/9f/1//X/9f/1//X/9f/1//b/9v/2//T/9f/1//X/9//3//j/+P/6//r/+v/6//j/
9//1/w==
         </WaveFormData>
      </LeadData>
   </Waveform>
</RestingECG>
