# Supplementary material for: Detection of Left Atrial Enlargement Using a Convolutional Neural Network-Enabled Electrocardiogram
Source: Front Cardiovasc Med. 2020 Dec 17;7:609976. doi: 10.3389/fcvm.2020.609976 (PMC7773668; doi:10.3389/fcvm.2020.609976)
Supplement: Supplementary file 1 [file Data_Sheet_1.ZIP › hyp/1802035125_3528_0000003E.XML]

<?xml version="1.0" encoding="Windows-1252"?>
<!DOCTYPE RestingECG SYSTEM "restecg.dtd">
<RestingECG>
   <PatientDemographics>
      <PatientID>1802035125</PatientID>
      <PatientAge>68</PatientAge>
      <AgeUnits>Years</AgeUnits>
      <Gender>Female</Gender>
      <PatientLastName>quhuihuan</PatientLastName>
   </PatientDemographics>
   <TestDemographics>
      <DataType>Resting</DataType>
      <Site>1</Site>
      <AcquisitionDevice>MAC55</AcquisitionDevice>
      <Status>Unconfirmed</Status>
      <Priority>Normal</Priority>
      <AcquisitionTime>11:07:46</AcquisitionTime>
      <AcquisitionDate>10-30-2016</AcquisitionDate>
      <CartNumber>1</CartNumber>
      <AcquisitionSoftwareVersion>009C</AcquisitionSoftwareVersion>
      <XMLSourceVersion>MAC5000 v1.0</XMLSourceVersion>
   </TestDemographics>
   <RestingECGMeasurements>
      <VentricularRate>58</VentricularRate>
      <AtrialRate>58</AtrialRate>
      <PRInterval>204</PRInterval>
      <QRSDuration>88</QRSDuration>
      <QTInterval>444</QTInterval>
      <QTCorrected>435</QTCorrected>
      <PAxis>5</PAxis>
      <RAxis>23</RAxis>
      <TAxis>108</TAxis>
      <QRSCount>10</QRSCount>
      <QOnset>226</QOnset>
      <QOffset>270</QOffset>
      <POnset>124</POnset>
      <POffset>171</POffset>
      <TOffset>448</TOffset>
      <ECGSampleBase>500</ECGSampleBase>
      <ECGSampleExponent>0</ECGSampleExponent>
   </RestingECGMeasurements>
   <Diagnosis>
      <Modality>Resting</Modality>
         <StatementCount>4</StatementCount>
         <LabelText>12SL ��ϳ���</LabelText>
      <DiagnosisStatement>
         <StmtFlag>ENDSLINE</StmtFlag>
         <StmtText>����Ķ�����</StmtText>
      </DiagnosisStatement>
      <DiagnosisStatement>
         <StmtText>ST����</StmtText>
      </DiagnosisStatement>
      <DiagnosisStatement>
         <StmtFlag>ENDSLINE</StmtFlag>
         <StmtText>T ���쳣���ɿ���Ϊǰ����ļ�ȱѪ</StmtText>
      </DiagnosisStatement>
      <DiagnosisStatement>
         <StmtFlag>ENDSLINE</StmtFlag>
         <StmtText>�쳣 ECG</StmtText>
      </DiagnosisStatement>
   </Diagnosis>
   <Waveform>
      <WaveformType>Rhythm</WaveformType>
      <WaveformStartTime>0</WaveformStartTime>
      <NumberofLeads>8</NumberofLeads>
      <SampleType>CONTINUOUS_SAMPLES</SampleType>
      <SampleBase>500</SampleBase>
      <SampleExponent>0</SampleExponent>
      <HighPassFilter>16</HighPassFilter>
      <LowPassFilter>150</LowPassFilter>
      <ACFilter>NONE</ACFilter>
      <LeadData>
         <LeadByteCountTotal>10000</LeadByteCountTotal>
         <LeadTimeOffset>0</LeadTimeOffset>
         <LeadSampleCountTotal>5000</LeadSampleCountTotal>
         <LeadAmplitudeUnitsPerBit>4.88</LeadAmplitudeUnitsPerBit>
         <LeadAmplitudeUnits>��V</LeadAmplitudeUnits>
         <LeadHighLimit>2147483647</LeadHighLimit>
         <LeadLowLimit>268435456</LeadLowLimit>
         <LeadID>I</LeadID>
         <LeadOffsetFirstSample>0</LeadOffsetFirstSample>
         <FirstSampleBaseline>0</FirstSampleBaseline>
         <LeadSampleSize>2</LeadSampleSize>
         <LeadOff>FALSE</LeadOff>
         <BaselineSway>FALSE</BaselineSway>
         <ExcessiveACNoise>FALSE</ExcessiveACNoise>
         <MuscleNoise>FALSE</MuscleNoise>
         <LeadDataCRC32>1384594623</LeadDataCRC32>
         <WaveFormData>
/P/8//z//P/+//7//v/+//7//v/+//7//f/8//v/+v///wIABQAIAAcABgAFAAQAAwAC
AAEAAAACAAIAAgACAAAAAAAAAAAAAwAEAAUABgAEAAIAAAD+////AAABAAIABAAEAAQA
BAACAAAA/v/8/wAAAgAEAAYAAgAAAP7//P/9//7///8AAAAAAAAAAAAA/v/8//r/+P/5
//r/+//8//v/+v/5//j/+//8//3//v8AAAAAAAAAAAIAAgACAAIAAwAEAAUABgADAAIA
AQAAAP7//v/+//7//P/8//z//P/7//r/+f/4//r/+v/6//r/+f/4//f/9v/4//j/+P/4
//f/9v/1//T/8//y//H/8P/0//j//P8AAP7//P/6//j/+v/8//7/AAD9//z/+//6//f/
9v/1//T/+P/8/wAABAAAAP7//P/6//7/AAACAAQAAgACAAIAAgABAAAA///+/wEAAgAD
AAQAAAD+//z/+v8AAAQACAANAA0ADQAOAAoABwAEAAMABAAGAAYABAADAP///v/8//n/
/P8AAAEAAQAAAAAAAwACAAAA/v/+//3//P/5//j/+P/1//j/+P/2//f/9//7//3//v/9
//3//P/5//j/+P/4//v/+//8//7//P/9//z/+//6//v//P/8//n/+//7//r/9//1//H/
7//x/+//7//x//L/8v/y/+//8v/0//j/+v/2//j/9v/0//H/9f/3//n/+//9//f/8P/u
//D/+/8JABgALABIAF8AcwCFAJoArAC6ALIAlwB0AEsAHgD4/9r/xv+//8L/xP/A/8T/
1P/g/+D/3//m/+//8v/w//D/8v/3/////v/9//n/9f/x//T/9f/2//f/9f/2//j/+P/1
//P/8v/x//X/9v/z//T/8f/z//P/7//v/+7/7v/u//H/8f/0//X/8v/x/+3/7P/x//T/
9v/5//f/9v/0//H/8f/x//D/8P/x//P/9f/3//f/9v/z//H/8//2//n//P/7//r/+f/4
//j/+f/6//z//P/8//3//f/9//n/9//y//X/9v/3//n/9//2//L/7//y//L/8//1//X/
9v/3//v/9P/w/+3/6P/p/+v/7v/y//P/8//1//f/9f/0//T/9P/1//b/9//7//j/8f/r
/+v/8P/z//b/9v/4//f/9P/z//P/9f/4//r/+P/1//X/9//z//D/7v/t/+7/8P/y//X/
7//s/+n/5f/k/+b/6f/s/+3/7f/u/+7/7P/r/+n/6P/q/+r/6//v/+7/7f/s/+v/7P/s
/+z/7//y//P/9f/1//L/7//v/+//8f/x//H/8f/w/+7/6//n/+r/7P/t//D/8f/y//X/
9//5//b/9v/2//r/+v/4//j/+P/3//X/8v/1//f//P////7//f/8//z/+//4//X/9P/3
//j/+f/7//j/9f/y/+3/8P/y//X/9//3//n/+//7//f/9P/x/+7/8f/z//X/9v/1//T/
8//w/+7/7v/x//P/8f/x//P/8f/w/+3/7P/p/+z/7P/t/+//8v/y//H/7v/t/+7/7//w
//P/9//6//7/+v/4//b/9f/4//n/+v/8//v/+f/2//P/9P/2//j/+v/6//r//P/8//n/
9//1//X/9v/4//r//P/6//r/+P/0//b/9P/z//P/8f/y//P/8//z//P/8v/y//P/9P/1
//j/9//2//b/8f/y//P/9v/3//3/+v/3//b/9f/0//b/9v/2//b/9v/2//b/9v/3//j/
+f/6//v//P/9//7//P/6//j/9v/4//r//P/+//v/+v/5//j/9v/2//b/9v/5//z///8C
AP7//P/6//j/+f/6//v//P/+//7//v/+//3//P/7//r//v8AAAIABAACAAAA/v/8//3/
/v///wAAAAAAAAAAAQACAAMABQACAAIAAgAEAAgABQAEAAEA///9//7//v/9/wAABAAF
AAUABAAEAAcABgAJAAgACQAJAAUAAQD///7/+//+//7//P/+//3/AAABAP7/+//5//b/
9//4//r//P/5//f/9v/2//X/9//3//f/9f/3//n/+v/2//f/9v/0//X/9//3//n/+P/1
//T/9f/5//r/+//5//j/+P/6//r/+f/8//v/+v///wcACQADAPv/9//1//j/+v/+/wkA
FQAmADYARgBZAG8AiwCmAL4A0gDaAMUAngBxAD4ACADk/87/w//K/9b/2P/S/9L/2P/e
/+P/5v/n/+r/7v/w//L/8//x//T/9v/1//T/8//3//n/+//9//j/9v/1//L/9P/1//f/
+f/5//j/8//y//H/9f/3//X/+f/6//z//v////3//v/9/wIABQAFAAgABgAGAAUABQAG
AAYABQADAAUABwAIAAoACAAHAAYABQAHAAgABwAHAAQAAgAAAP7/AAAAAAAAAAD/////
//8AAP3/+v/4//X/+v/5//r/+P/2//b/9v/3//j/+P/1//P/8//y//L/8//0//T/9P/3
//j/+P/5//j/+P/5//v//v//////AQADAAAAAAABAAIAAQAAAP//AQAFAAMAAgAHAAQA
AwACAP7/AQABAP/////+////AQACAP//+//6//v/+//6//r/+//2//T/8v/x/+//7v/t
/+v/6f/q/+z/7v/s/+n/5//k/+n/6//s/+7/7v/u/+//8//0//P/8v/x//L/9P/2//v/
/P/7//v/+f/5//f/+P/5//v/+//7//v//v/+//3/+////wIABAAIAAMAAAD///3////+
/wAAAgADAAIA///+/wEAAQAAAP7/AAABAAUABwAFAAMAAQAAAAEAAAD//wAA/v/8//r/
+f/+////AAD//wEAAgAEAAUAAQABAAEA/////wAAAQACAAAAAQACAAIAAQAAAP///P/+
/wAABQAJAAYABQAGAAMABQAFAAcABwAIAAYABQAFAAYABgAFAAIA/f/8//v/+v/+/wEA
AwAGAAMAAgABAAEAAAD///7//v///////v/9/wAAAgAEAAYABQACAAEA/v8AAAEAAgAF
AAIAAgACAAIAAQACAAEA/v8CAAIAAwAFAAIAAgACAAEAAwAFAAYACAAFAAQAAwAEAAMA
BAAGAAMABQAHAAsADQAHAAYACAAIAAgACAAGAAYABgAGAAMAAgABAAAAAgAEAAYACAAG
AAQAAgAAAAAAAAAAAAAAAgACAAIAAgD9//r/9//0//n//P///wIABQAGAAcACAAFAAQA
AwACAAUABgAHAAgABgAGAAcACQANABIAEgASABEAEgAVABYAEwAQAA4ADQAOAA4ADQAN
AAwACgAHAAUACAAOABAAEgAOAA4ADQAKAAgACAAJAAcACwAMAAsACwAFAAUAAwAAAP//
///+//3/+//6//n/+P/5//n/+v/7//3//f/9//n/9v/1//P/8v/4//r/+//7//n/9//3
//f/8//z//X/+P/6//r/9//2//j/+v/6//r/AQACAAMAAwAFAAEA+//5//v/+f/6/wIA
CAANABUAIgAwAEQAWQBvAIcAngC0AMgAxgCpAIQAVwAkAPb/3P/Q/8f/vv++/8L/xP/M
/9T/2P/f/+r/8f/y//D/7v/s/+//7//s/+3/7f/t/+3/7f/t/+3/7f/v//D/8v/y//P/
8//0//X/9v/2//L/8v/1//n/+//5//f/9v/2//b/+f/5//z//f8AAAEA//8AAP///v/8
//v///8AAAAA///9//3//P/8//r/+f/4//f/+//+////AQD9//z/+//6//r/+v/6//r/
+f/5//n/+v/4//j/+f/5//v/+f/5//b/9v/2//b/9//6//r/9//1//X/9P/0//X/9f/2
//f/+//4//b/9f/y//T/9f/3//r/AAABAAQABwACAAAA///+/wAAAgAEAAkACAADAP//
AQAAAP///v/6//7////+/////P/7//v/+v/7//n/+v/9//v/+P/2//X/8f/u/+v/6f/r
/+z/7f/t/+b/5v/n/+j/5//n/+j/6P/n/+f/5v/m/+f/6P/q/+//8v/z//T/9f/v/+z/
6f/p/+//8//4//v//P/5//n/+f/4//f/9v/1//v//P/8//v/+f/6//r//P/7//r/+//7
//3/+v/6//r/+//6//f/9v/4//n/+f/4//b/9f/3//f/9//3//f/+P/6//j/9v/2//T/
9P/0//X/+f/5//n/9//z//L/8v/x//L/9f/4//n/+P/4//j/+P/2//f/+P/4//z//P/8
//r/9//2//j/+f/6//3/AgADAAMAAQABAP//+//4//b/9f/+/wIABQAGAAIAAAD+//z/
/f///wAAAgD///7//f/9//z/+//6//r//v/////////8//r/+P/2//j/+P/6//r/+//5
//f/9//3//j/+f/6//7/AAAAAP7//P/4//X/8//1//b/9//3//r/+//7//z/+f/4//f/
+P/6//z////9//j/9//4//f/+/8AAAEAAgADAAQAAAD+//z/+v/9//7///8AAAIAAgAC
AAIAAAD+//z/+v/8//z//P/8//n/+P/3//b/+P/4//j/+P/4//j/+P/4//f/9v/1//T/
9f/2//f/+P/2//b/9v/2//j/+P/4//j/+P/4//j/+P/5//r/+//9/wEAAwAGAAQA///8
//v//P///wIAAwAFAAUABgAGAAUABAAGAAUAAwAGAAgADQAOAAwACAAGAAMAAQD/////
AAD9/wAAAAD+//z/+f/6//n/+//7//z//P/5//b/9P/y//L/8f/x//L/9P/3//j/+f/z
//P/8//y//L/9f/2//b/8//z//H/8f/z//H/8f/z//b/9v/2//P/8v/y//T/9P/3//z/
/f/+//n//f////n/8f/3/wEAAAD+/wIADQAbAC4AQABOAGMAhQChALgAygDGALAAkQBo
AC8A/P/g/9L/yP/B/77/wP/G/8z/0P/a/+b/6//s/+3/7P/o/+r/7v/t/+3/8v/z//P/
8//z//D/7//u/+3/7//y//b/+P/1//P/8v/x//b/9v/y//L/9f/5//v/+f/4//b/9f/0
//n/+f/8//3/+//7//j/+P/7//z//P/9////AAAAAP///v/9//v/+v/6//v//P/9//3/
/P/5//f/9//4//n/+v/+//7//v/+//r/+f/4//j/+f/6//z//f/9//n/9//y//D/8P/w
//H/8//0//L/8f/v/+7/7v/v//P/9P/1//n/+P/4//n/+P/2//f/+f/8/wEAAQADAAUA
AwACAAIAAgAAAAAAAAADAAUAAQD+/wEAAwADAAMAAAAFAAUAAwADAP7//f/9//z//f/7
//z////7//j/9v/1//L/8P/u/+3/7P/s/+z/6//m/+b/5//o/+v/7f/w//L/8v/x/+//
7v/w//D/8f/1//X/9f/1//X/8f/w/+//8f/3//n//P/9//r/9//3//f/9//3//f/9//8
//z/+//5//j/+P/3//j/+//8////AQAAAPz/+//6//3//v/9//7/AQADAAQABAABAP//
AAD//////////wAAAgAAAP7//v/+//7//v///wMAAwADAAEAAAAAAAEAAQABAAMABQAF
AAEA/v/7//j/+v/7//z//P///wAAAQAAAP7//v8BAAMAAAABAAQAAwADAAEAAQD//wAA
AAABAAMABAAEAAMAAAD9//z/+//6//r/+//7//z/+//6//n/+f/6//v//P/+//3//f/8
//v/+v/6//r/+v/9//7/AQACAP7/+//4//f/+//+/wEABAAEAAQAAgD+/wAA/v/9//3/
AAACAAQABQAEAAMAAQAAAAIAAgACAAQAAwAEAAYAAwAAAP//AAD//wMACgAHAAYABQAE
AAEAAAD///7///8AAAEAAgAAAP7//P/6//j/+P/4//j/+//8//3//v/8//z//P/8//r/
+v/6//r//P/8//z//P/6//r/+v/6//7/AAACAAQAAwACAAEAAAABAAIAAwAEAAUABgAH
AAgACgALAA0ADwATABIAEQAQAA4ADgAMAAoABgAFAAUABgAEAAMAAwAGAAkACQAKAAwA
EAAQABAADgALAAkABQABAAIAAgD//wIABAACAAEA///+//3/+//5//z//v8AAAIAAAAA
AAAA///9//7///8BAAMAAwD/////AQAAAAAAAwAEAAQAAwADAP////////3//f///wIA
AgAAAP3//P/8//7//v/+/wIAAQAAAP7//f8BAAMAAQD9//3//v8CAAoAEQAZACYAPABQ
AGEAdwCTAKoAuADAAMIAuQCYAGEAJgD+/+b/1v/N/8r/yv/I/87/1v/a/+D/6f/u/+//
8P/y//b/9v/x//H//P8CAAMABAAFAAIAAQAAAP////8AAAIAAgD9//v/+v/5////AAD9
//7/AQAFAAcABQAFAAQABAAEAAQAAwAFAAUABQAFAAIAAgD///7//P/7/wAAAgADAAMA
BQAFAAQABAADAAMAAwADAAMAAgD///3/+v/6//r/+v/+/wAAAgAEAAAA///+//7/AAAA
AAEAAQAEAAMABAACAAQABAAEAAUACQAKAAgABwAFAAIAAAD//wQABgAIAA0ACwAKAAoA
CAAGAAUABQAGAAwADQAQABMADgAMAAsACgAKAAoACgANAAsABwAEAAcABwAHAAcABAAK
AAsACgALAAcABQAEAAIAAQD9//z//f/+//z/+//7//z//P/8//3///8AAAEAAQD7//r/
+v/6//n/+f/6//r/+v/5//f/9v/0//T/9f/5//3///8BAAMAAwAEAAUACQALAAsADAAL
AAgAAwABAP///v/9//z/+//8//z/+//5//n/+v/6//z//v8AAAQABwAEAP7/+//4//3/
/v/9//7//P/7//n/9v/z//P/9v/3//n/+f/5//r//P/6//j/+P/5//r/+//9/wAAAQAC
AAEA/v/8//v/+f/6//3/AAABAPz/+v/4//b/9P/1//b/9v/9/wAAAwAEAAAAAAADAAUA
AwAFAAkACQAJAAcABwAFAAIAAAD/////AAAAAP///P/4//j/+P/4//r//f///wIA/v/8
//r/+f/5//n/+f/6//3//f/8//v/+P/2//T/8v/2//j//P/+//z/+f/2//X/8//0//X/
9v/7/wAAAwAEAAMAAAD+//3//v8AAAIAAwACAAEA///+//v/+v/5//r//f8AAAQAAwAA
AP//AAD//wEABAADAAIAAQAAAPz/+v/4//b/+f/8////AgD///z/+f/2//T/9P/0//T/
+P/6//z//v/7//r/+f/4//n/+v/7//z//P/8//z//P/9//7///8BAAMABQAIAAYABAAC
AAIABAAHAAgABwAHAAcACAAIAAcABQAIAAgABwAHAAgADAAMAAoABgAEAAEAAgABAAIA
BAD+//7/+//2//f/9f/3//f/+P/3//f/9v/y//D/7//u//D/8f/z//b/9v/3//b/9f/z
//P/8//y//X/+f/7//z/+f/3//P/8f/0//P/9P/3//n/+P/3//P/9P/0//b/9v/3//z/
/f/+//f/8//3//f/9f///wUAAgD+//7/BQAPACAANABGAFsAcQCHAKIAuAC+ALgApQCE
AFcAKgACAOb/zv+9/7j/vv/C/8T/yP/Q/9z/4f/k/+f/6P/q/+r/5v/n//H/9v/2//X/
9P/z//L/8f/w/+//8P/y//X/9v/z//H/8P/v//X/9v/z//T/9P/3//j/9f/z//L/8v/y
//n/+/8AAAMAAQD///r/+P/4//j/9//3//n/+v/6//n/9//3//b/9v/2//f/+P/5//n/
+P/1//P/9f/2//f/+P/3//b/9f/0/+7/7f/s/+z/8f/0//j/+//5//X/8//u//D/8P/w
//H/8v/y/+//7f/t/+z/7P/t//L/9P/2//v/9v/0//P/8P/z//X/+P/8//3//f///wEA
+//6//r/+v/+/wAAAgAHAAQA/f/3//f/+v/7//z/+v/8//v/+P/3//P/8//0//T/9//1
//b/+f/0//D/7f/r/+n/6P/n/+f/5v/m/+b/5f/g/+D/4f/i/+b/5//p/+r/6f/p/+j/
6P/o/+j/6f/t/+7/7f/s/+v/7P/s/+z/7//0//X/9//3//X/8f/w/+//8f/z//X/9//5
//j/9v/z//H/8v/y//T/9v/4//z////7//b/9P/y//b/+P/4//r/+//7//r/+P/1//P/
9P/z//X/9//5//z/+f/2//P/8v/0//T/9P/1//b/9f/0//H/8f/y//T/9f/2//n//P/9
//j/9v/0//L/9f/3//n/+v/5//j/9//0/+//7v/w//H/9f/5////AQD+//v/+v/3//n/
+P/4//n/+//6//j/9P/y//L/8v/y//X/9//4//r/9P/y//D/7//w//H/8v/0//L/8f/v
/+3/7v/u/+7/7v/x//L/9f/2//P/8f/v/+//7//w//H/8v/2//j/+P/2//T/8v/x//H/
8v/0//b/9//2//X/8//y//b/+P/6//7//P/8//3/+f/1//X/9//3//v//v/9//z/+//6
//f/9v/1//T/9v/4//r//P/6//j/9v/0//T/9P/0//T/8v/y//L/8v/x//D/7//u//H/
8v/z//T/8v/w/+7/7P/v//D/8f/y//D/8P/w//D/8v/y//L/8v/0//b/+P/6//n/+P/3
//b/+P/6//z//v/+////AQADAAQAAgAAAP7/AAAEAAYACAAEAAEA///+/wEAAQACAAYA
BQADAAIAAgAFAAQAAwAAAAMAAwABAP//+//6//b/+P/4//b/9f/z//b/9//3//f/9v/0
//L/8P/y//T/9v/3//X/9P/z//P/9f/3//X/9//3//b/9v/5//n/+P/2//X/9//5//v/
+//5//n/+v/4//n/9//3//j//P/8//z/AAD+//z/+f/3/wEAAwD///v/+f/y//L/9v/3
/wMAJgBAAEwAWQBvAIcApAC+AMgAxgCzAJIAYwAoAPT/2P/I/73/uP+6/8D/yP/O/9D/
1v/d/+b/6f/o/+r/7v/y//H/6//o/+7/7//w//H/9f/3//n/+//5//j/+P/2//b/9f/1
//X/+v/8//r//P/8////AAD9/wEAAgAEAAYABAABAAEA//8CAAMAAQACAAEAAAD+//3/
/P/8//v/+f/7//3//v8AAPv/+f/3//X/+f/6//n/+f/7//z//f/+//3/+v/3//T/9f/3
//n//P/5//b/9P/x//j/+f/8//z//f/+////AQD+//z/9//z//b/+P/7///////+//3/
///9//z//P/6//3///8CAAYABgADAAIAAQABAAIABAAGAAEA/v/7//v//f/7//r////+
//3//P/4//j/9//0//P/9f/3//r//P/7//f/9v/3//X/8v/w/+//7//u/+3/7f/r/+r/
6f/n/+b/6P/r/+7/6//p/+j/5v/q/+v/6//s//D/8v/1//v/+f/3//X/8//0//b/+P/9
//z/+//7//n/+v/3//f/9//6//v//P/9//3//P/6//f/+P/6//v//v/6//j/+P/3//j/
9v/3//j//f/+//3//v/8//v/+f/2//b/9//7//3/+v/5//j/+P/7//r/+f/6//z//P/8
//3//f/7//n/9f/2//j/+//9//z//f/+//3//P/8//z//P///wEAAwAEAAQAAgAAAPz/
/P/+/wMABwAFAAUABwAFAAUAAwADAAEAAQAAAAAAAQABAP7/+v/0//b/+v/+/wIAAQAB
AAAAAAD9//z/+//7//3//f/9//7//P/7//n/9//6//z//v8AAP///v////7//f/7//n/
+f/6//z//v8AAAEAAgABAP7/AQAAAAAAAQD///7//f/7//z//f/9//7///8AAAEABAAB
AAAAAAD7//7/AQAGAAkAAQD+//v/+v/5//j//P8AAAQACAAFAAIA///8//7//v/+//7/
/v/+//7//v/8//r/+P/2//n/+v/7//z/+f/4//f/9v/5//r/+//8/wAAAgAEAAYAAwAC
AAIAAwADAAYABAACAAIAAgAEAAQABgAGAAcACQAKAAoACQAJAAsACgAIAAcACgAOAA4A
DgAJAAgABgACAAIAAgADAAEABAAEAAIAAQD9///////+//3//f/8//v//P/+/wAAAgAB
AAEAAgADAAQAAwACAP3///////7//v///wAAAAD//wEA/////////f/9////AgAAAAAA
/f/8//r//P/8//z/AwAEAAUABQD7//f///8FAP//+/8AAAQACAANABUAJgA8AFAAYwB3
AI8AqADCANIAygCzAJIAYwAsAPz/4P/S/8n/wv/C/8b/yv/Q/9j/4P/n/+z/9f/+//7/
+v/6////AQAAAAUABQAFAAUAAwABAP///f/+/wAAAwAEAAQAAwADAAMABAACAPz/+v/8
/wEABAADAAMAAgACAAIAAwADAAYABwAGAAUAAQAAAAMABAAEAAUABQAGAAYABQADAAMA
AgACAAEAAQABAAEAAAAAAP7//f/6//j/9v/0//n/+v/7//z/+P/3//b/9v/6//z///8B
AAUAAwADAAAA/P/6//j/9//7//z/+v/5//X/8v/w/+//8//2//n////+//7////+//z/
/f///wIAAQD////////7//r/+v/6//r/+v/6//3////7//j/+//6//n/+P/0//X/9f/z
//P/8v/z//X/9v/2//P/8//1//P/8P/u/+3/6P/m/+T/4//l/+b/5//n/+H/4P/g/+D/
5P/l/+f/6P/s/+3/7f/u/+z/6v/p/+v/8f/z//X/9//x/+7/6//r//H/8//2//f/9//1
//b/9//2//X/9P/z//f/+P/4//f/9f/0//L/8v/0//T/9v/3//X/8P/u/+z/7//w/+//
8P/z//P/8v/w/+7/7f/v/+//8f/z//X/+P/2//T/8v/y//H/8P/v/+//9P/1//b/9f/x
//D/8P/v/+//8f/z//P/8//0//X/9v/2//f/+P/4//z//P/8//r/9//2//j/+f/6//3/
AgADAAAA/f/8//n/+f/4//j/+f/8//z/+//4//P/8v/x//D/8P/x//H/8v/w//D/8P/x
/+//7//v//D/8v/z//P/8//w/+7/7P/q/+7/7v/w//D/8P/v/+7/7//u/+7/7v/u//L/
9P/0//L/8v/w/+//7//v//D/8f/x//H/8f/w//D/7//u/+3/7v/w//L/9f/z//P/8//1
//X/8f/w//P/9P/1//b/8//y//H/8P/x//L/8//0//T/9P/0//T/8//y//H/8P/y//T/
9v/4//T/8v/w/+7/8P/w//D/8P/y//L/8v/y//D/8f/z//X/+v/6//r/+v/3//j/9//2
//X/9f/2//j/9v/1//X/+P/2//X/9f/2//z//v8AAAAA///9//n/9f/2//b/8//2//b/
9P/z//H/8f/x//D/7//x//L/8//0//H/8P/v/+3/7//w//H/8//x//H/7f/t/+z/6v/p
/+v/7//w//D/8f/t/+v/6f/l/+X/5//q/+r/6v/n/+b/5v/l/+T/4//m/+n/6v/q/+v/
6f/r/+n/5//j/+T/6P/u//f/AQAOACQAOABLAF0AdwCaALIAugCyAJcAcgBHABYA6v/S
/8L/uf+0/7T/tv+6/8T/yv/O/9P/2P/f/+T/5P/g/+D/4//f/9r/3//h/+P/5f/j/+P/
4//j/+T/5v/p/+r/6v/p/+n/6f/q/+j/4v/g/+P/5//p/+f/5f/k/+T/5P/m/+X/5//n
/+j/6f/n/+j/6f/q/+r/6//u//D/8f/x/+//7f/q/+j/5//n/+f/5//q/+r/6P/n/+T/
5P/k/+T/6P/q/+z/7v/t/+3/7f/u/+3/7P/s/+v/6v/n/+b/4v/i/+L/4v/j/+f/6P/m
/+X/5P/i/+H/4f/g/+D/4P/j/+X/5v/o/+j/5v/l/+X/5v/r/+v/7f/v/+n/6P/o/+j/
6v/q/+r/7f/u/+v/6f/t/+r/6f/o/+T/6v/t/+7/8f/u/+3/7f/s/+z/6f/p/+v/5//k
/+L/4f/e/9z/2v/Z/9r/3P/e/9//2f/Y/9j/2P/Y/9f/1//W/9j/2f/Z/9r/2P/W/9X/
1//Z/9n/2f/Z/9v/3P/d/+H/4//j/+T/4//j/+H/4v/j/+D/3//e/93/4f/i/+L/4f/h
/+L/4v/k/+f/6P/r/+3/7v/s/+3/7v/u/+z/6P/m/+r/6//r/+r/5//n/+r/6//t/+3/
7f/u/+3/6v/n/+b/5f/k/+P/4//n/+n/6//r/+j/5v/l/+P/4f/j/+X/5f/m/+b/5v/m
/+P/4//j/+L/5P/k/+T/4v/f/97/4P/h/+H/4//n/+f/5//l/+X/4//g/97/3f/d/+T/
5v/n/+b/5f/m/+f/6P/m/+f/5//o/+f/5v/l/+X/5v/n/+j/6v/s/+3/7f/t/+r/6v/q
/+r/7P/s/+7/7v/r/+n/5//n/+b/5v/m/+b/5v/o/+j/5v/o/+b/5f/l/+X/5v/n/+f/
5//n/+b/5v/j/+L/4f/i/+X/6P/s/+v/6P/n/+j/5//n/+D/4v/k/+b/6P/o/+j/6P/o
/+r/6v/q/+r/7P/s/+z/7P/o/+b/5P/i/+X/6P/r/+7/6v/o/+b/5P/j/+L/4f/g/+L/
5P/m/+j/5f/k/+P/4v/k/+b/6P/q/+X/4v/f/9z/3v/g/+L/5P/l/+b/5//o/+b/5P/j
/+P/6f/u/+7/7v/q/+r/7P/s/+3/7P/s/+3/7v/u/+3/7f/v/+7/7P/r/+3/8v/z//T/
8v/y//H/7v/t/+z/7P/p/+z/7P/q/+n/5P/l/+T/4v/i/+P/4//j/+D/4P/g/+D/3v/d
/93/3f/g/+H/4v/f/93/2//Y/9b/2//e/+D/4f/f/9v/2f/X/9j/2f/c/+D/3f/c/9j/
1v/Y/9r/2v/a/9//4P/h/+H/3f/Z/9v/2//Z/9n/3P/g/+b/6//3/wgAHgA4AEkAWQB7
AJwAsgC2AKgAiQBgACsA9P/M/7r/sP+r/6j/qP+o/6r/sP+4/77/xf/Q/9n/2v/W/9L/
1P/X/9X/1P/Y/9n/2v/b/9r/2f/Y/9f/1f/W/9j/2P/Z/9n/2v/b/9r/2P/S/9D/0v/X
/9r/2f/Y/9b/1f/U/9j/2f/d/9//4P/h/9//4P/e/9z/2f/X/9z/4P/j/+X/4//h/97/
3P/b/w==
         </WaveFormData>
      </LeadData>
      <LeadData>
         <LeadByteCountTotal>10000</LeadByteCountTotal>
         <LeadTimeOffset>0</LeadTimeOffset>
         <LeadSampleCountTotal>5000</LeadSampleCountTotal>
         <LeadAmplitudeUnitsPerBit>4.88</LeadAmplitudeUnitsPerBit>
         <LeadAmplitudeUnits>��V</LeadAmplitudeUnits>
         <LeadHighLimit>2147483647</LeadHighLimit>
         <LeadLowLimit>268435456</LeadLowLimit>
         <LeadID>II</LeadID>
         <LeadOffsetFirstSample>0</LeadOffsetFirstSample>
         <FirstSampleBaseline>0</FirstSampleBaseline>
         <LeadSampleSize>2</LeadSampleSize>
         <LeadOff>FALSE</LeadOff>
         <BaselineSway>FALSE</BaselineSway>
         <ExcessiveACNoise>FALSE</ExcessiveACNoise>
         <MuscleNoise>FALSE</MuscleNoise>
         <LeadDataCRC32>3700605979</LeadDataCRC32>
         <WaveFormData>
5P/k/+T/5P/k/+T/5P/k/+L/4v/i/+L/3//e/93/3P/g/+T/6P/s/+r/6v/q/+r/6P/m
/+T/4v/k/+T/5P/k/+b/5v/m/+b/6f/q/+v/7P/q/+j/5v/k/+X/5v/n/+j/6v/q/+r/
6v/n/+b/5f/k/+f/6P/p/+r/5//m/+X/5P/k/+T/5P/k/+b/5v/m/+b/5v/m/+b/5v/o
/+j/6P/o/+f/5v/l/+T/5P/k/+T/5P/k/+T/5P/k/+b/5v/m/+b/6P/o/+j/6P/m/+b/
5v/m/+T/5P/k/+T/5P/k/+T/5P/i/+L/4v/i/+P/5P/l/+b/5v/m/+b/5v/m/+b/5v/m
/+X/5P/j/+L/4f/g/9//3v/j/+b/6f/s/+r/6P/m/+T/5//o/+n/6v/o/+b/5P/i/+H/
4P/f/97/4//m/+n/7P/q/+j/5v/k/+b/6P/q/+z/6v/q/+r/6v/s/+z/7P/s/+3/7v/v
//D/7v/s/+r/6P/t//D/8//1//H/8f/x/+//7f/q/+r/6//t/+3/7f/v/+7/6//p/+b/
5//o/+n/6f/o/+f/6f/o/+b/4//i/+L/4//i/+P/3//h/+L/4v/i/+T/5f/n/+j/5P/k
/+X/5f/i/+H/4//e/+H/4v/j/+T/4v/j/+T/5P/k/+X/5v/j/+T/4//k/+P/4f/f/93/
2//c/9z/2//e/+P/4//i/+H/5P/l/+b/6f/n/+T/4v/g/97/5f/p/+v/6//r/+j/5f/j
/+T/6P/s//T//v8LABgAIgAtAD0ATABYAFoASgAlAAYA/P/6//L/7//s/+b/3v/b/9v/
4P/i/9//2//h/+T/4v/e/+D/4v/m/+z/7v/q/+f/4v/h/+T/5f/l/+b/5v/m/+b/5v/i
/+L/4//k/+b/6P/p/+n/6P/p/+j/5//m/+b/5v/m/+j/5v/o/+n/5v/k/+P/4//m/+n/
7P/v/+7/7P/o/+b/5//o/+j/6P/n/+r/6//s/+n/6//q/+n/6v/q/+v/7P/p/+n/6f/o
/+n/6v/r/+3/8f/x//H/8v/w/+7/7f/r/+7/7//w//T/9P/1//H/8P/z//X/9//5//z/
//8BAAMAAAD8//n/9f/3//r///8EAAcABwAGAAYABwAHAAcACAAIAAkACQAKAAYAAgD9
//v///8BAAMABQAEAAEA/f/7//z/+v/6//r/9v/z//D/7v/p/+b/4//h/+P/5P/k/+P/
4P/d/9r/1P/T/9X/1//c/97/3v/f/+D/3f/c/9r/2P/Z/9n/2//g/+L/4v/i/+L/4//j
/+T/6P/p/+z/7P/s/+j/6P/o/+j/6f/p/+j/6P/n/+b/5P/i/+P/5P/m/+j/6f/r/+z/
7f/u/+3/7f/u//D/8f/s/+v/6f/p/+j/5//o/+n/7f/u/+z/7P/s/+3/6//r/+n/6f/q
/+n/7P/t/+z/6v/o/+b/5//p/+z/7v/u//H/8f/x/+3/7P/r/+n/6v/t/+//8P/y//L/
8P/u/+3/7f/v//L/7f/s/+v/6v/o/+f/5//o/+n/6f/q/+v/7P/s/+v/6P/q/+r/6v/r
//D/9P/1//b/8v/w/+//7//v/+3/7f/u/+3/7P/p/+f/6f/q/+v/7f/s/+3/7f/u/+7/
6v/p/+n/6//s/+3/7//w/+3/7P/t/+3/6//p/+n/6v/q/+r/6v/r/+z/7P/t/+7/7v/v
//L/8v/x//D/7//u/+//8f/z//H/8P/u/+7/7v/u/+z/7P/s/+z/6v/q/+r/6v/r/+z/
7f/u//D/8P/w//D/7v/s/+r/6P/q/+z/7v/w/+7/7P/q/+j/6v/q/+r/6v/t//D/8//2
//L/8P/u/+z/7v/u/+7/7v/u/+7/7v/u/+z/7P/s/+z/7//y//X/+P/4//j/+P/4//j/
+P/4//j/9//2//X/8//v//H/8//z//T/8v/z//X/9P/z//L/8//1//P/8v/w//D/8P/w
/+//7//v//L/8v/z//H/8f/y//H/8P/x/+3/6//s/+z/7P/r/+v/7P/s/+f/5v/m/+X/
5v/n/+v/6P/m/+b/5v/m/+j/6f/q/+r/6v/r/+z/6f/p/+f/5//l/+f/6f/r/+3/6v/o
/+X/5v/r/+v/6v/p/+n/6f/p/+v/6//q/+r/6v/q/+3/7//r/+X/4//i/+P/6f/w//T/
9v/8/wIACQAUACIAMwBFAFYAZABuAGQAPwAYAAQA+v/y/+//8v/0//T/7//n/+L/4v/j
/+P/4//i/+D/3P/g/+b/6v/s//D/7v/t/+r/6//u/+//7//w/+7/7P/q/+j/6v/s/+//
8v/v/+7/7P/p/+r/6//q/+n/6//s/+3/7v/r/+j/6f/p/+3/7v/w//P/8v/x//D/7//u
/+7/7P/s/+3/7v/u/+7/7P/u/+7/7v/w//P/8//z//H/8P/w//D/8P/x//L/8v/w//D/
8P/x//H/8f/x//L/8//0//b/9//1//X/9f/4//r//f/7//z/+v/5//j/9//6//3///8B
AAQABAAFAAUABQAGAAkADAAOAA0ACwAKAAcABwAHAAgACgALAAsADAAPAA4ADAANAAwA
CwAKAAkACQAHAAQAAwADAAAA///+//z/+f/2//T/9f/0//P/8//v/+7/7P/p/+j/5//m
/+L/4P/h/+L/5v/j/+D/3v/c/97/4P/h/+L/4//j/+X/6v/o/+j/6P/o/+n/6f/q/+7/
7//w/+7/7P/s/+z/7P/s/+3/7f/s/+z/6//s/+z/7P/u//D/8//2//L/8f/v/+3/7//v
//D/8v/0//X/8P/v/+//7//u/+3/7//x//b/+P/0//L/8P/v//L/8//y//P/8f/t/+3/
6//v//D/8f/y//T/9f/3//j/9v/3//X/8//y//T/9v/3//T/9f/1//T/8f/w/+3/6v/s
/+//9P/6//b/9P/y//D/8//z//T/9v/0//P/8//z//P/8v/w/+z/6f/o/+f/5//u//T/
9//6//f/9v/2//f/9v/z//L/8v/y//L/8P/v/+//8P/x//P/8f/x//D/8P/0//L/8//1
//P/8v/x//H/8v/v/+7/7//z//P/8//1//X/9P/z//L/8//0//T/9f/z//D/7v/u/+//
7//v/+//7//x//T/9//1//L/8v/y//L/8v/x//D/7//u/+7/7v/u/+7/8P/y//T/9v/1
//T/8//y//L/8v/y//L/9P/0//T/9P/u/+r/5v/i/+b/6v/u//L/9f/4//v//v/+//7/
/v/+////AAABAAIAAAD+//v/9//4//n/+P/3//X/9v/4//n/9//3//n/+f/3//b/9P/0
//H/8P/u/+3/8P/0//X/9P/v/+7/7v/w//D/8v/v/+//8v/0//b/9v/y//H/7//s/+r/
6//r/+v/6//u/+r/6v/t/+7/7//w/+//8P/w/+//7P/r/+b/5//p/+3/7//x/+//7//v
/+//7P/q/+z/7//v/+7/7f/t/+3/7f/v/+//8f/y//P/9P/x/+//6//p/+n/7P/v//H/
9v/2//b//P8EAAkAFAAkADcARwBYAGwAdABmAEMAHAAGAAIAAgAHAAQA+P/w/+//8f/u
/+z/7f/x//P/8P/u/+7/7v/u/+7/7v/u//H/8f/v//H/8f/x//D/8P/y//L/8v/y//L/
8v/z//T/9P/0//P/8f/z//X/9f/1//L/8v/y//L/8P/u//D/8f/y//L/8//1//L/8f/w
/+//8v/y//D/8P/z//T/9P/0/+//8P/v/+7/8f/3//r//f/6//j/9//2//j/+f/6//r/
+f/6//v//f/+//3//P/8//r/+v/7//v/+f/5//n//P/9/////P/8/wAAAQACAAMABAAH
AAkACwAJAAYABAABAAQABgAKAA4AEgATABMAFAASABEAEAAQABEAEwAUABYAFQASAA4A
DQANAA0ADQANAA8ADQAKAAkABwAEAAMAAgADAAEA///+//n/9v/z//H/7f/s/+r/5//o
/+n/6v/o/+P/4//j/+b/5v/m/+f/6P/n/+b/5P/i/+L/4//m/+z/7f/u/+//8P/r/+f/
5P/k/+v/8P/y//T/9P/0//T/9P/y//H/7//u//D/8v/z//T/9P/0//X/9v/1//X/9P/z
//T/8//z//T/9f/3//P/8//2//f/9//3//b/9f/3//b/9v/2//b/9//3//f/9f/1//X/
8//1//X/9//4//n/+v/2//X/9f/0//b/+f/5//n/+f/6//v/+//4//n/+f/4//r/+v/4
//b/9P/z//T/9v/3//j/+f/6//j/9//3//j/9v/z//H/7//0//j/+//8//j/9v/0//P/
9//6//r/+v/5//j/+P/5//j/9f/0//T/+P/6//r/+//3//b/9f/1//b/9//3//j/+v/2
//X/9f/1//b/9//5//3/+//7//3/+v/3//T/8//2//b/9v/2//j/+P/3//f/9f/0//T/
9v/5//n/+f/5//X/8//y//H/9f/6//r/+v/6//r/+P/2//T/8v/0//b/+P/6//r/+v/6
//r/+f/4//f/9v/3//j/+f/6//n/+P/3//b/+P/4//j/+P/4//j/+P/4//b/9v/2//b/
9//4//n/+v/9//7///8AAAEAAgADAAQAAQAAAP///v/+//7//v/9//3///8BAAEA/f/4
//b/9f/6//3/AAAFAAMA///8//j/+P/4//j/9//6//v///8AAPv/9//1//T/+P/4//r/
9//3//j/+P/4//T/8//z//L/8f/y//T/9f/z//H/8v/s/+3/7v/v//D/8//1//f/+P/0
//P/8v/t/+//7//x//H/8f/x//H/8f/x//D/7v/w//H/8f/w/+//7//v/+//8f/y//L/
8//0//L/+f/5/+//6f/x//7//f/5//r//v8EAAwAEgAZACYAPgBRAGMAcgB2AGoATAAj
AAQA+P/2//j/9f/s/+b/5v/r/+n/6P/s//P/8f/t/+7/7v/u/+7/8P/w//L/9v/5//n/
9//5//b/9f/z//L/9f/2//f/+P/1//T/9P/0//T/9P/z//H/9f/3//f/9//0//T/9P/0
//b/9P/2//f/9v/0//P/8//0//X/9v/3//r/+v/4//j/9//4//j/+P/3//r/+//8//r/
/f/9//3/+//6//r/+v/8//3//v/+//v/+v/5//n//P/9//7/AAD///7//v/9//3//f/9
/wAAAgAFAAMABAAFAAUABQAFAAcACQAKAAsADQAMAAwACwAKAAoADAAOABMAEwASABIA
EQARABEAEgAQABEAEQASABQAEgAPAA8AEQARABEAEQAPAA0ACgAJAAcABAADAAIAAwAB
AP///v/5//b/8//x//H/8P/u/+v/6//r/+v/6P/k/+P/4v/k/+f/6v/u//L/8f/w/+7/
7P/t/+3/7//0//L/8v/y//L/7//t/+z/7v/z//j/+v/8//j/+P/4//j/9f/1//T/9P/3
//j/+P/4//X/9P/0//T/9v/5//v//f/7//n/+P/4//r/+//2//X/+P/5//n/+f/2//X/
9//2//b/9v/2//f/+P/5//j/+f/5//f/+f/5//j/+P/4//j/9//3//j/+P/5//3//v//
//n/9v/z/+//8P/z//X/9v/6//z//P/8//n/+f/7//7/+P/2//T/8v/1//X/9v/4//n/
+f/6//v//P/8//v/+P/3//b/9f/1//b/+P/3//b/9//2//b/9//5//f/9//4//j/+P/2
//X/8v/y//L/8//3//n/+v/8//r/9P/x/+//8f/0//f/+//5//X/8//z//T/8//y//P/
9v/2//b/9v/0//T/8//z//X/9P/0//b/9f/1//X/9f/x//H/8v/z//f//P/5//j/9//2
//T/9P/0//T/9f/2//f/+P/1//T/8//y//D/8P/w//D/8v/0//b/+P/2//b/9v/2//T/
8v/w/+7/8f/y//P/9P/y//L/8v/y//b/+P/6//z//P/8//z//P/8//z//P/8//7//v/+
//7//P/7//n/+//////////8//n/+f/4//f/9f/3//f/9f/2//T/9P/0//f/9//4//n/
/P/8//r/9//1//T/9f/0//X/8f/w//D/8v/y//D/7//s/+r/5//m/+v/7f/v//H/9v/y
//L/8v/v/+7/7f/t//D/8P/v/+//7//r/+3/7f/v/+//7//v/+//7//v/+7/6//s/+7/
7f/t/+3/7v/v//H/8//z//L/8P/u/+z/6f/z//H/7//v/+z/7f/v//T/9v/4/wAACAAP
ABgAJgA3AEUATgBYAGgAcABNABoABAAGAAYABQAEAP7/9v/x//P/8v/u/+3/7//r/+T/
4P/k/+j/6P/i/+b/9P/3//f/9f/3//b/9f/z//L/9P/0//T/9P/w/+7/7f/s/+7/8P/x
//H/8//1//X/9f/0//T/9P/0//P/8P/x//H/8v/y//P/9f/y//H/8P/v//L/8v/w//D/
8v/0//X/9v/y//T/9P/0//L/9f/1//X/9P/y//H/8P/0//f/+v/8//f/9v/1//X/9v/1
//T/9P/2//b/9//3//f/9//3//r//P////3//v/+//3//P/7////AwAGAAkACQAIAAgA
BwAEAAQABgAIAA0ADwAQABIADwAPAA8AEAASABMAEwAUABQAEgAPAA8ADQANAA0ADQAP
AA0ACgAJAAgABAACAAAA/f/7//n/+P/4//b/9P/z/+//7v/s/+n/6P/n/+b/4v/d/93/
3f/g/+P/5P/m/+j/6v/q/+n/6P/k/+P/5P/o/+n/6v/r/+z/7P/r/+v/7v/v//L/8v/y
//D/8P/w//D/8P/x//H/8v/x//L/8v/y//D/8P/x//L/9P/1//X/9f/y/+//7f/s//P/
9//1//f/9f/1//T/8//z//P/9v/2//b/9v/2//f/9//3//X/9f/1//P/9f/1//b/9v/2
//b/9f/1//b/9v/2//n/+f/5//X/9P/z//H/8P/x//H/8P/y//T/9P/0//H/8f/z//b/
9v/2//b/9v/4//f/9//4//b/9f/1//X/9v/2//X/8v/0//T/9P/1//f/+v/6//r/+P/2
//X/9f/1//P/8//0//T/9P/y//H/7f/s/+v/6//w//P/9f/4//X/8P/u/+3/7f/u/+//
8f/3//f/+f/9//v/9//z//H/8//0//X/9v/1//T/8v/x//D/7v/t/+7/8f/z//X/9//z
//P/9P/1//f/9v/1//T/8//y/+//7v/t/+z/8P/0//j//P/4//b/9P/y//D/8P/w//D/
9P/2//j/+v/6//r/+v/6//7/AAACAAQAAQAAAP///v/9//z/+//5//X/9//5//n/9//0
//T/9f/4//n/+v/9//3/+//6//j/9v/2//b/9f/0//P/9f/0//L/7//u/+7/9P/2//r/
+f/3//b/9P/y//P/8//0//T/8f/w//D/7//u/+3/7//q/+3/7v/v//D/7v/v//D/8P/t
/+3/7f/p/+7/7//y//P/8P/v/+7/7f/w//D/7//y//P/8//y//H/7//v/+//8f/z//L/
8v/y/+7/6f/p/+f/6f/x//j/9f/x//T/9v/4//7/BgAPABoAJAA1AE0AYABmAGgAYABB
ABoADAAMAAoAAwD6//L/7P/r/+v/6P/o/+v/7//r/+r/7v/u/+r/5v/o//L/9v/1//X/
8//1//T/8//x//D/8f/y//P/9P/w//D/8f/y//P/9P/0//P/9P/1//T/8//w//D/8P/w
//T/9P/4//v/+f/2//T/8//z//P/8//z//b/9v/0//T/9//4//j/+P/2//j/+P/4//X/
9//2//X/9v/2//f/+P/2//f/+P/4//X/9P/z//P/+v/9/wAABAAAAP7//f/7//3//f/9
/wAA//8BAP7//v/+//3//P/7/wEABQAIAAsACgAIAAcABQAGAAgADAAQABEAEQAQABAA
DwAPAA8AEAARABMAFAAWABQAEAALAAkACgALAAwADQANAAsACAAHAAYAAgAAAP7/AAD/
//7//v/5//b/8//x/+//7v/s/+n/6f/p/+n/5v/j/+P/4//m/+f/6P/q/+z/6//q/+j/
5v/n/+f/6f/u/+3/7P/r/+r/6//r/+z/8P/y//T/8//y//D/8P/w//D/8f/z//T/9v/0
//T/8//y//H/8P/w//D/8//1//b/9//1//P/8v/y//b/+f/2//f/9f/1//T/8//y//H/
8//y//X/9v/3//n/+P/3//T/8//1//P/9f/1//T/9P/0//T/8//z//T/9P/3//v//P/9
//n/+P/3//X/9//5//r/+v/5//j/9f/y/+7/7f/u//D/8//2//n//P/6//f/9f/0//b/
9f/1//X/9P/0//P/8P/y//L/8v/z//f/+v/6//r/9//2//b/9//5//f/9//4//b/9v/0
//P/8v/y//L/8//0//X/9f/2//b/8v/x//H/7//w//H/8//2//X/9v/5//j/9f/y//H/
9P/0//T/9P/z//L/8P/v//P/9P/2//r/+P/3//b/9f/y//H/8f/x//X/+P/2//b/9v/2
//X/9P/z//L/9f/2//f/+P/1//T/8//y//L/8v/y//L/8v/y//L/8v/y//L/8v/y//P/
9P/1//b/9f/0//P/8v/z//T/9f/2//T/9P/0//T/9v/2//b/9v/5//z///8CAAEAAAD/
//7/AAAAAAAAAAD9//v/+P/5//n/+f/5//b/+f/7//z//f/6//v/+v/3//n/+P/5//r/
+f/3//b/9f/6//r/+P/1//b/9v/4//j/+P/1//X/9v/2//b/9P/z//b/9v/1//b/9f/z
//H/7//z//D/8f/y//D/7v/s/+v/7//w//D/8f/x/+3/7//v//D/7//u/+3/7v/v//D/
8P/s/+7/8f/x//L/8f/x//H/8//1//X/9P/x//D/7//t//X/8//v/+//8P/t/+3/7v/q
//D/CAAYABkAHAAqADsATwBiAGoAbgBkAEUAHgAIAPz/+P/5//L/6P/k/+P/5//o/+T/
5//r/+3/7P/u/+7/8P/y//D/7P/s//D/8f/w//P/9P/1//X/9v/1//T/8//y/+//7v/u
/+7/7//w//D/7//z//X/9f/1//f/+P/5//r/+P/0//T/8//0//T/9f/3//b/9f/0//P/
8v/y//D/8P/0//b/9//4//P/9P/z//L/8//3//j/+f/7//r/+v/6//f/9//3//b/9v/4
//r//f/6//f/9P/y//f/+v/+/wEAAQABAAEABAABAAEA/P/6////AQADAAUABwAJAAoA
CwALAAoACgAJAAkACgANABAAEAAPAA0ADAAPABEAEwAWABEADwAMAAoADgAOAA0ADwAN
AA0ADQANAAwACQAFAAMABQAEAAUABgAFAAMAAQAAAPv/+P/1//P/8//y//D/7f/r/+v/
6//o/+b/5//o/+z/6f/o/+j/6P/q/+r/6f/o/+n/6f/r//D/7v/s/+r/6P/r/+3/8P/2
//X/9v/0//L/8v/y//L/8v/z//P/8v/y//P/9P/0//T/9f/2//j/+v/4//f/9f/z//P/
8//0//b/+f/7//f/9//1//X/9P/z//X/9f/4//j/9//2//X/9f/2//f/9v/3//X/8//1
//X/9P/0//T/9P/0//X/9//4//b/+f/5//n/9v/2//b/9f/3//n/+v/6//f/9v/z//D/
8v/z//b/+v/2//b/9v/2//j/9//3//j/+P/3//f/9//2//T/8f/s//D/8v/0//f/+P/6
//n/+P/3//b/9v/3//n/9//3//j/9f/0//H/7//x//T/9//7//r/+f/3//b/9P/w/+//
7//w//L/9P/3//f/9f/1//f/9//1//P/8//y//L/8v/y//T/9P/z//P/9P/0//X/+P/3
//X/8//x//L/9f/5//3/9//y/+//7v/t/+z/8v/2//r//v/7//j/9f/y//T/9P/0//T/
9f/2//f/+P/2//T/8v/w//P/9v/5//z/+//6//n/+P/6//z//v8AAAIAAgACAAIA///+
//z/+f/4//n/+P/3//X/9v/4//n/+//7//3//f/5//j/9v/2//f/+P/4//n/9//6//r/
+P/z//L/8v/0//b/+P/1//X/9P/0//T/8v/v/+//7v/s/+r/6//r/+v/7f/y//D/8v/w
//D/8P/w//D/8P/v/+3/7//v/+v/7f/r/+3/7f/t//D/8f/y//P/8P/u//D/8//1//T/
8//z//H/7//v/+3/7v/w//L/9P/r/+f/7//z/+v/6v/x//P/8v/y//b//v8KABEAFgAg
ADEARwBeAG4AcABkAEcAIAAIAAIAAgAHAAYA/P/y//H/8//s/+r/7//x/+v/7P/0//L/
7v/s//D/8v/0//f/9//1//f/9v/1//P/8v/0//T/9P/0//L/8v/z//T/8//y//D/7f/v
//H/8f/x//H/8v/z//T/9P/y//T/9f/0//L/8f/x//T/9f/2//f/9//2//P/8v/z//T/
9P/0//T/9v/2//b/9v/5//n/+f/4//b/9f/0//X/9//5//r/9v/0//L/8f/1//f/+f/8
//3//v8AAAEA/v/9//z//v8AAAMAAQACAP///f/7//n//v8DAAcACwAMAAwADQANAAsA
DAAPABIAEwARAA4ADAANAA0ADQAOAA8AEQASABQAFgAUABEAEQARABEAEQARAA4ACwAH
AAUABwAGAAcACAAFAAMAAQAAAP///P/5//f/9P/y/+//6//r/+v/6//o/+T/4//i/+T/
5f/m/+j/6v/q/+r/6f/o/+T/4//k/+j/7P/u//D/8v/u/+v/6f/q//D/9P/1//b/9P/0
//T/9P/y//H/7//u//D/8v/z//T/8v/y//P/9P/1//f/+P/5//f/9f/0//T/9//5//X/
9f/2//f/9//3//b/9f/3//b/9//4//n/+//5//n/9//3//b/8//0//P/9//4//n/+v/2
//X/9f/0//L/9f/1//X/9P/2//j/+f/3//n/+v/6//z//P/6//j/9v/1//b/+P/4//j/
+P/4//b/9f/1//b/+P/3//f/9//4//j/9//0//L/8v/y//P/9P/2//X/9P/0//T/9f/3
//X/8//z//T/9f/2//X/9f/y//L/8v/z//T/9f/1//b/9v/y//H/8f/x//L/8//1//f/
9f/1//f/9f/z//H/8f/0//T/9P/0//L/8v/x//H/7//u/+7/8P/z//P/8//z//T/9f/3
//n/8//0//b/9v/2//b/9P/y//D/7v/v//D/8f/y//P/9P/1//b/9f/0//P/8v/1//j/
+//+//z//P/8//z//v/+//7//v/+//7//v/+//v/+f/2//f//P/9//7//P/7//v/+v/5
//n/+//7//n/9v/0//T/9P/z//H/8P/v//T/9v/2//X/8v/y//T/9P/1//H/8P/w//L/
8v/w/+//7//u/+z/7P/u/+//8P/x//H/7P/r/+r/6//s/+3/7//u/+7/7f/t/+3/6f/r
/+v/7//x//P/9f/z//H/7//s/+z/7v/x//H/7v/t/+3/7f/s/+3/7P/q/+v/7P/t/+3/
7f/x/+//6//q/+v/7//y//b/+P/+/wgAEwAYACIANQBPAGAAaABmAFgANQASAAAA/v/+
//3/9v/u/+b/5//t/+7/6v/p/+n/6f/q/+7/7v/q/+j/7P/o/+j/6//t/+3/8f/x//H/
8P/w//L/8v/y//L/8v/y//P/9P/x//D/7v/r/+7/8f/y//P/8P/w//D/8P/w/+7/8P/x
/+//7v/u/+//8f/x//H/8f/1//b/9f/2//X/9P/y//D/7v/w//D/8P/u//H/8f/x//D/
7v/t/+z/8P/z//b/+P/4//j/+P/5//r/+f/4//j/9//2//b/9f/2//f/+P/8////AQD+
//7//f/9//3//f/+/////////wMABAAGAAcABAAEAAYACAANAA0ADAAMAAsACwALAAwA
DAANAA0ADgAQAA4ACwALAAkABwAFAAMABgAHAAcACQAIAAQAAgAAAP7/+//4//b/8//w
/+3/6//n/+b/5P/h/+P/5f/n/+b/4v/h/+D/4v/g/+D/4f/i/+T/5P/j/+L/3//f/+H/
5v/k/+T/5P/k/+b/5//p/+7/7v/w/+//7v/u/+7/7v/u/+r/6f/n/+b/6P/q/+v/7P/s
/+z/7f/u/+7/7//v/+//7//v//D/8v/y//P/7v/t/+//7//u/+3/7f/t//D/8P/y//L/
8v/z//L/8f/u/+3/6//p/+v/6//v//D/8f/y/+//7//w//D/7v/x//H/8f/x//L/8//z
//L/8//z//L/8v/y//D/7v/s/+v/7P/u/+//8P/x//L/8f/v/+7/7v/t/+v/6v/p/+3/
7v/u/+z/7f/u/+//8f/v//D/7v/s/+n/6P/o/+n/7P/r/+z/7v/u/+7/7P/r/+r/6v/q
/+v/7P/t/+3/7v/w/+z/6//r/+j/6P/o/+n/7f/r/+v/7f/v/+3/6//r/+z/7P/s/+z/
6//q/+j/5//l/+T/5P/m/+v/7f/v//H/7f/r/+r/6f/l/+L/5P/m/+j/6v/o/+j/6P/o
/+r/6v/q/+r/7P/s/+z/7P/p/+b/4//g/+X/6P/r/+7/6//q/+n/6P/n/+b/5f/k/+f/
6P/p/+r/6f/o/+f/5v/p/+r/6//s/+r/6P/m/+T/6f/s/+//8v/y//L/8v/y/+//7P/o
/+P/6P/t//D/8//t/+z/7P/r/+n/6f/r/+v/6//q/+j/6P/n/+b/5P/j/+P/5v/m/+T/
4v/i/+P/5v/n/+r/6P/p/+f/5v/l/+L/3v/d/9v/2P/c/9//4f/j/+P/5v/i/+L/3//c
/9n/1v/Z/9z/3v/f/9z/2//W/9f/2f/d/9//4f/e/93/3P/b/97/3v/i/+f/5f/i/9//
3f/b/9v/3f/d/93/3v/f/+D/2//b/93/3f/b/97/4//j/+L/4P/i/+z/+P8DAAgAEgAr
AEUAVABaAFgARAAbAPT/5v/m/+r/7f/m/97/2P/X/9P/0P/S/9f/1//Z/9z/2v/W/9T/
1v/W/9T/2P/b/93/3f/h/+H/4f/g/+D/3//e/93/3P/b/9z/3v/g/97/3v/d/9v/3//h
/+H/4f/e/9z/2v/Y/9r/2P/a/9v/3P/c/93/3//d/9v/2f/X/9r/3P/c/97/3v/e/93/
3P/a/w==
         </WaveFormData>
      </LeadData>
      <LeadData>
         <LeadByteCountTotal>10000</LeadByteCountTotal>
         <LeadTimeOffset>0</LeadTimeOffset>
         <LeadSampleCountTotal>5000</LeadSampleCountTotal>
         <LeadAmplitudeUnitsPerBit>4.88</LeadAmplitudeUnitsPerBit>
         <LeadAmplitudeUnits>��V</LeadAmplitudeUnits>
         <LeadHighLimit>2147483647</LeadHighLimit>
         <LeadLowLimit>268435456</LeadLowLimit>
         <LeadID>V1</LeadID>
         <LeadOffsetFirstSample>0</LeadOffsetFirstSample>
         <FirstSampleBaseline>0</FirstSampleBaseline>
         <LeadSampleSize>2</LeadSampleSize>
         <LeadOff>FALSE</LeadOff>
         <BaselineSway>FALSE</BaselineSway>
         <ExcessiveACNoise>FALSE</ExcessiveACNoise>
         <MuscleNoise>FALSE</MuscleNoise>
         <LeadDataCRC32>4098028061</LeadDataCRC32>
         <WaveFormData>
CgAKAAoACgAJAAgABwAGAAgACAAIAAgABwAGAAUABAAGAAYABgAGAAkACgALAAwACgAI
AAYABAAGAAYABgAGAAcACAAJAAoACQAIAAcABgAHAAgACQAKAAgACAAIAAgACAAIAAgA
CAAIAAgACAAIAAcABgAFAAQABwAIAAkACgAJAAgABwAGAAcACAAJAAoADAAMAAwADAAJ
AAgABwAGAAcACAAJAAoACQAIAAcABgAIAAgACAAIAAgACAAIAAgABwAGAAUABAAHAAgA
CQAKAAkACAAHAAYACAAIAAgACAAKAAoACgAKAAkACAAHAAYACQAKAAsADAALAAoACQAI
AAgACAAIAAgACAAIAAgACAAIAAgACAAIAAkACgALAAwACgAKAAoACgAJAAgABwAGAAUA
BAADAAIAAwAEAAUABgAHAAgACQAKAAoACgAKAAoACgAKAAoACgALAAwADQAOAA0ADAAL
AAoACwAMAA0ADgAOAA4ADgALAAsACQAIAAUABQAFAAUABQAFAAQABAADAAMABAAFAAYA
AwACAAEAAAAAAP////8BAAMABAAEAAUABAAGAAUABAAFAAcACgAOAA0ADAALAAkACwAL
AAkACQAIAAsADAAMAAoACQAIAAYABwAJAAwADwAMAAsACgAIAAoACgALAAsACgAKAAoA
CgAJAAgABwAGAAcACQALAA4ADAAMAAwADQAPAA0ADQANAA0ADwATABIAEAARABQAHAAh
ACEAHAAYABkAGQAXABUAEAAFAP3//f8CAAcACgAJAAoAEgASAAcA+f/u/+X/3v/Z/9X/
0v/S/9j/4f/r//L/9//+/wQAAwACAAUACAAIAAgACQAKAAoACgAKAAoADAAKAAgACAAL
AA0AEAARABAADwAOAAwADQAOABAAEgASABIAEQAPABAAEAAOAA4ADgAOAA8ADwAPAA8A
DgANAA4ADgAPABEAEgARABAADgAOAAwADAAMAAwADQAPAA8ADQAMAAsACQAJAAkACQAJ
AAsACwAJAAsACwALAAkACQAKAAsACwALAAoACQAIAAUACAAJAAoACwAJAAoACgAJAAoA
CwALAAsACQAJAAkACAAGAAUABAABAAAAAgADAAQAAgABAAEAAQABAP////////3//f/7
//v/+f/5//f/9//3//f/+P/5//n/+f/6//r/+v/6//r/+//8//7/AAABAAAAAQABAAEA
BAAGAAgACgAKAAsADAAOABAAEAAQABAAEAARABEAEQAOAA0ADAALAAwADQAPABEAEAAQ
AA8ADwASABIAEQARABEAEQASABIADwAMAAsACQALAAwADQAOAA4ADgANAAwADAALAAoA
CgAOAA8AEAASABEADwAMAAgACQAKAAsADQAMAAwADAALAAwACwAMAA0ADQAOAA4ADgAM
AAsACgAJAAoACwAMAA4ADgAOAA8ADwAPAA8ADwANAA0ADQAPAA8ADQAMAAwACwAMAA4A
EQAVABIAEQARABIADgANAAwADAAOAA4ADwAPAA0ADAAMAAwADQAOAA8AEAAQAA8ADgAN
AA4ADwAQABEADwARABEAEQAQAA0ADAALAAwADAANAA0ACwALAAsACwALAAsACQAJAAsA
DQAOAA8ADAALAAoACQAKAAsADgAQAA8ADgANAAsACwALAAoACgALAA0ADgAPAA4ADQAM
AAsACgALAAwADwANAA0ADQAOAAkADAAOAA4ADgAOAA0ADAALAAoACAAIAAgACAAJAAoA
CwAMAAsACgAJAAgACgAKAAoACgAIAAgACAAIAAgACAAIAAgACQAKAAsADAALAAoACQAI
AAkACgALAAwACgAKAAoACgAIAAgACAAIAAoACgAKAAoADAAMAAwADAANAA4ADwAQABAA
EAAQABAAEAAQABAADQAMAAsACwAJAAcABQADAAEABAAEAAUABQAFAAQAAwACAAIAAgAC
AAIABAADAAMABQACAAIAAQABAAYACgALAAwACgAJAAkACgAKAAoACgAJAAsACwAJAAkA
BwAJAAkACAAIAAkACgAKAAkACQAKAAsACwALAAsACgAKAAoACwALAAsACgAJAAgACQAK
AAsADAALAAsACwAMAAoACgAKAAsACwAJAAkACQAHAAcACQAKAAwADQAOABIAGwAdABgA
EAALAA8AFQAXABIACwAFAP//AAADAAQAAwAKABAAEgAHAPf/7P/j/9z/1f/V/9b/1v/a
/+H/5//o/+v/7v/0//v/AgAHAAwACgAKAAsADAAMAAwADAAMAA4ADAAKAAoACQAJAAoA
CQAKAAsADAAMAAoACgALAAwACwAMAAwACwAMAAwACgAKAAgACAAJAAkACQAJAAgABwAF
AAQABAAFAAUABQAFAAQABgAGAAgACgAIAAcABwAFAAUABgAHAAcABwAHAAcABwAGAAUA
AgADAAYABwAGAAcABgAHAAcABwAIAAkACgAJAAkACQAJAAkABgAGAAUAAwAFAAcACAAJ
AAgABwAGAAQABQAFAAUAAwAAAAAA///+//v/+f/4//f/+P/3//j/+f/4//f/9P/z//X/
9f/z//P/9P/z//P/8//y//H/8f/w//L/8v/y//P/9P/2//j/+f/7//3//v///wAAAgAE
AAYABwAHAAcACAAKAAoACgAKAAkACQAIAAcACQAJAAkACQAKAAkACQAJAAgACAAHAAcA
CgAKAAkACQAHAAUABAACAAQABAAGAAcABgAGAAYABgAGAAYABQAEAAUABQAFAAYABgAF
AAQABAAFAAUABAACAAIAAgACAAMAAQACAAMAAwAEAAMABAAFAAQABAADAAIAAwADAAMA
AwAFAAUABQAGAAQABAAFAAUABwAHAAcABQAEAAMABAADAAMABAAGAAcAAwACAAIAAwAC
AAEAAQACAAEAAQABAAIAAQAAAAAA//8CAAIAAwAEAAMAAgABAAAAAAD///7//f8AAAMA
BgAJAAcABwAFAAMABAADAAQABQAEAAQABQAFAAIAAQAAAP//AAABAAAAAQABAAEAAAD/
/wEAAQABAAEA/////wEAAgAAAAAAAAD//wIAAwADAAQAAwADAAIAAQADAAMAAwADAAEA
AQABAAMAAQABAAEAAgADAAQAAwACAAEAAAD///7//f/8//3//v///wAAAAAAAAAAAAAD
AAQABQAGAAQABAAEAAQAAgACAAIAAgABAAAA///+//z//P/8//z/AAAEAAgADAAMAAwA
DAAMAAwADAAMAAwACgAKAAcABQAAAP7/+v/5//n/+f/5//r//P/9//3/+//6//n/+P/4
//j/+P/4//j/9f/1//f/9//4//j/+f/7////AAABAAEAAQACAAQABAAEAAQAAwADAAEA
/////wAABQAGAAYABQAHAAcABgAFAAQABAAEAAMABQAFAAQABAAEAAUABQAGAAgACAAI
AAgABgAGAAYABQADAAMABAAEAAYABgAHAAcAAwADAAMAAwADAAUABgAIAAsADAAOAA8A
EQAQAA4ADQANAA8ADwAMAAEA8//t//b/AQAEAAMABgAOABIACQD3/+j/4f/c/9n/2f/W
/9T/2v/f/+H/5v/v//b//v8BAAQABQAGAAUABAAEAAQACAAIAAgACAAKAAgABgAGAAgA
CQALAAsACwALAAsACgAHAAYABgAGAAcACAAIAAcABgAGAAQABAAEAAQABQAFAAcABwAG
AAUABAACAAEAAQAFAAUABQAEAAQAAgACAAIABAAFAAcABwAIAAgACAAHAAYABQAEAAMA
BQAHAAcACwAKAAkABgAFAAUABQAEAAMABQAFAAUAAwACAAEAAAD//wIABAAFAAUABQAF
AAQAAwAAAP///v/8//z//f/+//3/+P/4//f/9v/4//f/9//3//f/9f/1//X/8//z//H/
8f/y//P/8v/z//H/7//u/+3/7//v//D/8P/y//L/8v/z//P/9P/1//X/9//5//r/+//8
//7/AAACAAQABQAGAAgACAAIAAgACAAGAAcABwAHAAoACwAMAA0ACgAJAAkACQAJAAgA
BgAFAAkACgAKAAsACgAJAAkACAAIAAYABgAFAAMAAgABAAAAAgAEAAUABgAGAAUABAAE
AAUABQAFAAYACAAJAAkACAAFAAQAAwADAAUABgAHAAcABwAFAAUABQAFAAYABgAGAAcA
BwAHAAcABQAFAAUABgAIAAgACQAJAAkACQAJAAcABwAHAAkACQAIAAgACQAJAAYABAAD
AAMABQAFAAYACAAIAAcABgAGAAQABAAFAAUAAwACAAIAAgAEAAQABAAEAAMAAwADAAMA
AwADAAMAAwABAAMAAwADAAQAAwAEAAUAAgACAAMAAwAEAAUABgAHAAcABwAFAAUABAAF
AAUABQAHAAcABwAHAAMAAwAFAAYACAAIAAgABwAFAAUABAAEAAYABwAHAAcABwAHAAcA
BwAEAAMAAgADAAUABQAFAAYABwAGAAUABAADAAIABAAEAAQABAAGAAYABgAGAAQABAAE
AAQABgAGAAYABgAEAAQABAAEAAYABgAGAAYABgAGAAYABgAGAAYABgAGAAcACAAJAAoA
CQAIAAcABgAJAAoACwAMAA4ADgAOAA4ADgAOAA4ADgAOAA4ADgALAAgABQADAP//AQAB
AAEAAQAEAAQABQAFAAEAAAD///7//v/+//7//v/+//3//f///wEAAgACAAMAAwAGAAYA
BgAGAAcACQAMAAwADAAMAAsACgAJAAYABQAGAAkACgAKAAcABwAHAAYABgAHAAkACwAL
AAsACwAKAAkACAAIAAcACQAKAAsADAAKAAoACgAKAAkACQAJAAoADAAMAAwADQAMAAkA
CAAHAAsAEQARAA4AEAATABgAGgAZABcAGAAWABcAGQAXABEACAD///3/BQAKAAsACgAL
AA4ACgD8/+v/4f/c/9f/1v/X/9X/1P/Y/+D/4//n//D/+/8CAAYABwAKAAsACAAIAAgA
CQAKAA0ADgAPABAAEQAOAAsACgAMAA0ADwAPAA8ADwAPAA4ACgAKAAsADAAPABAAEAAP
AA0ADAAJAAgACgAKAAsACwALAAsACgAJAAkACAAIAAkADAANAA4ADgAMAAoACgAKAAwA
DQAPAA8ADQAMAAsACQAJAAkACQAJAAsACwAJAAsACQAJAAcABwAKAAsACwALAAsACwAL
AAkACQAJAAkACQAKAAwADQANAAoACQAHAAUABgAHAAgACAAEAAMAAgD///7//v/9//z/
/f/9//7////8//n/+P/3//j/+f/4//n/+//7//n/+f/2//X/9f/1//X/9f/2//b/9v/2
//b/9//5//z///8BAAEAAQAAAP//AAACAAQABgAIAAkACgAMAAwADAAMAAwADQAPABAA
EQAPAA8ADwAPAA0ACwAKAAkACgAKAAkACQAKAAoACQAJAAsACwAMAAwADAAKAAoACQAI
AAgACAAIAAkACgAKAAoACgAJAAgACAAHAAcABwAIAAkACQAIAAYABAAEAAQABQAFAAYA
BwAHAAUAAwADAAMABAAGAAcACAAHAAcABwAHAAUABQAFAAYABgAGAAcABwAFAAUABQAD
AAUABQAHAAcABgAGAAcABwAGAAYABwAJAAsACwAMAA4ACgAHAAQAAgADAAQABgAHAAkA
CAAIAAgABgAGAAYABgAJAAkACQAJAAgABwAGAAUABwAJAAkACQAJAAcABwAHAAQABAAF
AAUABwAHAAcABwAGAAUAAgABAAIAAwADAAMABAAFAAYABwAEAAMABAAEAAQABAAEAAMA
AwADAAIAAgAEAAUABQAFAAMAAwADAAMAAQABAAEAAwAFAAUABQAGAAUABAAEAAQABAAE
AAUABgAHAAgABwAGAAUABAAGAAYABgAGAAYABgAGAAYABgAGAAYABgAHAAgACQAKAAgA
BgAEAAIABQAGAAcACAAHAAYABQAEAAUABgAHAAgACQAKAAsADAAKAAoACgAKAAsADAAN
AA4ADQAJAAYAAwAAAP3//f/9//7///8BAAIAAAD///z/+v/6//r/+//8//z//P/8//v/
+//9//3//v/+////AQAEAAMAAgAAAP//AQAEAAUABgADAAEAAAD//wAAAQADAAcACgAK
AAkACQAHAAQAAQD//wMABQAGAAcABQAEAAQABAADAAMABAAEAAYABgAGAAYAAwACAAAA
//8BAAQABgAIAAYABwAHAAUABAADAAIAAQAJAAoACgALAAoACgARABUAFgASAA8ADwAT
ABEABgD5/+//6//y////CAAHAAYADgASAAkA+f/s/+f/4P/Z/9n/2P/U/9b/2//d/+D/
6f/0//z//f/8////AgAAAAAAAQACAAcACAAJAAoACQAGAAMAAgACAAMABQAFAAcABwAH
AAYABAAEAAUABgAJAAoACgAJAAcABgADAAIAAwAEAAYABwAFAAUABAADAAMAAgACAAMA
BgAHAAgACAAGAAQABAAEAAIAAwAFAAUABAAEAAQAAwADAAMAAwADAAUABQADAAUAAgAB
AP7//f/+//////////////////3//f/9//3//f/9//7//v/9//3//f/8//v//f/9//3/
/P/5//n/+f/3//b/9v/1//T/9v/1//X/9f/0//H/8P/v//D/8f/w//H/8f/x/+//7//t
/+v/6v/p/+3/7f/u/+7/7f/s/+v/6//t//D/8//1//j/+f/5//n/+P/4//j/+P/8//3/
/v8AAAIAAgACAAIABQAHAAgACQAIAAcABgAFAAEA///+//3/AQACAAIAAwADAAIAAAD/
/wAAAQADAAQABQAEAAUABQADAAIAAQAAAAEAAgACAAIAAgABAAAAAAABAAEAAQACAAQA
BQAFAAQAAgACAAIAAwAEAAYACAAJAAcABQAFAAUABQAGAAYABgAFAAUABQAFAAQAAwAC
AAIAAwAEAAYABwAFAAUABQADAAMAAwAFAAUAAgACAAMAAwD///7//v///wEAAQACAAQA
AAD///7//v///wAAAgADAAUABAAEAAQAAgACAAIAAgAFAAUABQAFAAMAAwADAAMABQAH
AAcABwAFAAMAAwADAAAAAAABAAEAAwADAAMAAwAFAAUAAwADAAIAAwADAAMAAwADAAMA
AwABAAEAAwAEAAQABAAEAAMAAwADAAIAAgAAAAEAAQABAP///////////v///wAAAwAD
AAMAAwAEAAUAAgAAAAAAAAAAAAIAAgACAAIABAAEAAQABAAEAAQABAAEAAYABgAGAAYA
BgAGAAYABgAJAAoACwAMAAoACgAKAAoACwAMAA0ADgAMAAwADAAJAAYAAwABAP3/////
//////////7//v/9//7//v/+//7//P/8//z//P/7//n/+P/5//r//P/9////AQAEAAQA
BAADAAMABAAGAAgACAAIAAcABwAHAAUABQAGAAkACgAKAAgABwAGAAQABgAHAAkACwAK
AAkACAAGAAgACAAJAAkACAAIAAgACAAGAAYABgAGAAgACQAKAAwACwAKAAkACQAHAAUA
BQAFAAkABwAHAAgACgANAA4AEAAVABkAGAAUAA8AEwAVAA8ABAD9//n/+//+/wEABAAF
AAoADgAQAAcA9//s/+X/3v/Z/9n/1v/Q/9T/3f/j/+z/9f/6//7/AQAEAAUABgAIAAgA
CQAKAAoACgAKAAoACgAIAAYABgAHAAkADAANAA0ADQANAAwACgAKAAsADAALAAwADAAL
AAoACgAIAAgACgAKAAsACwAKAAkABwAFAAYABgAHAAkADQANAA0ADAAJAAYABQAEAAcA
CQAMAA0ACgAKAAoACQAHAAcABwAHAAcABwAFAAcACAAJAAgACQAMAA0ADQANAAsACwAL
AAkACQAJAAkACQAHAAgACAAHAAUABQAEAAMABQAFAAUABAADAAMAAwABAP7//v/9//z/
/P/7//v/+//5//f/9//3//n/+f/3//f/9f/1//P/8//0//P/8//z//X/9f/2//b/9P/0
//T/9f/4//r//P/9//z//f/9//3///8CAAUACAAIAAkACgAMAAoACgAKAAoACwANAA4A
DwANAA0ADQANAA4ADQANAA0AEAAQAA8ADwANAAwACgAJAAoACwANAA4ADAAKAAoACQAI
AAgACAAIAAkACgAKAAoACAAHAAYABgAJAAkACQAKAAsACwAKAAgACAAIAAgACQAJAAoA
CwALAAkABwAHAAcACgAMAA0ADgAMAAsACgAJAAsACwALAAwADAAMAA0ADQALAAsACwAJ
AAsACwANAA0ACgAKAAsACwALAAoACgALAAkACQAKAAwACgAJAAgACAAIAAgACQAJAAkA
CAAIAAgACAAIAAgACAAJAAkACQAJAAkACQAJAAkACgANAA4ADwANAAsACwALAAoACgAL
AAsADQANAA0ADQAKAAkABgAFAAkACwAMAA0ADAALAAoACQAIAAkADAAOAAwADAAMAAsA
CgAJAAcABgAHAAkACgALAAkACQAJAAkACQAJAAkACwAJAAkACQAKAAcABgAJAAoACwAM
AAoACgAKAAoACAAIAAgACAAJAAoACwAMAAoACgAKAAoADAAMAAwADAAOAA4ADgAOAA0A
DAALAAoADAAMAAwADAAKAAoACgAKAAwADAAMAAwADgAOAA4ADgAOAA4ADgAOAA8AEAAR
ABIAEgASABIAEgAQAA0ACwAJAAoABwAHAAcABQADAAIAAAAEAAUABAAEAAEAAAAAAAAA
/v/+//7//f8AAAMABAAGAAQAAwADAAQABgAIAAkACwAJAAoACQAIAAsACwAMAA0ACwAL
AAwADwAOAAwACQAHAAoACgAKAAsACwALAAoACQALAAoACgAKAAsACwAMAAwACgAKAAoA
CgAMAAwACwALAAoACgAJAAgACgALAAsACQALAAsACwALAAkACgAOABEAFAAWABkAGQAU
ABAAEQAVABcAFwASAAsABQAFAAoACwAKAAcADAAQAAwAAQDx/+b/3//W/8//z//Q/9T/
3P/l/+3/9P/7//7/AAABAAQABwAKAAwADAANAA4ADgAMAAoACAALAAoACQAKAAkACQAK
AAkABwAHAAcABgAHAAgACgAMAAwADAALAAkACQAKAAkACgAKAAoACwALAAkACQAIAAcA
CgAKAAsADQAMAAsACgAIAAoACAAIAAgACAAJAAsACwAIAAgACAAHAAgACQAKAAsACAAH
AAQABQAGAAcABgAHAAoACwALAAsACQAJAAkABwAJAAkACQAJAAYABgAFAAMABAAFAAUA
BQAFAAUABQAEAAEAAQABAP///f/+//7//v/9//v/+v/5//n/9//3//f/+P/5//j/+f/4
//f/9P/z//X/9f/2//f/9v/1//X/9P/3//j/+f/7//v//P/9//3//P/9//3//f8AAAQA
CAAMAAsACwALAAwADgAOAA4ADgANAA0ADAALAAsACwALAAsACgAJAAkACQAJAAgABgAF
AAcACAAIAAkACAAHAAcABgAGAAQABAADAAUABgAHAAgABgAGAAUABAAFAAUABQAGAAUA
BQAFAAYABwAHAAYABAAHAAgACQALAAgACAAIAAcACQAHAAcABwAFAAYABgAGAAMAAwAD
AAMABAAFAAYACAAHAAYABgAFAAYABwAIAAcABQAFAAcABwAGAAYABwAHAAcABgAGAAcA
BAADAAMABAADAAMAAwAEAAIAAgADAAMAAwACAAIAAgAEAAQABAAEAAMAAwADAAMABAAF
AAYABwAGAAcABgAFAAUAAwADAAMAAwAEAAYABwAGAAUABAADAAQABQAEAAUAAwADAAIA
AQADAAMAAwADAAIAAwAGAAgABQAEAAMAAQACAAMAAwAEAAIAAwADAAMAAwADAAMAAwAB
AAEAAQADAAMAAwADAAQABwAIAAcABgAFAAQABAAEAAQABAAEAAQABAAEAAIAAgACAAIA
BAAEAAQABAAGAAYABgAGAAQABAAEAAQABQAGAAcACAAKAAoACgAKAAwADAAMAAwACgAK
AAcABQACAAAA/P/7//z//f/+/wAAAAABAAEA///8//v/+v/6//r/+v/6//r/9//3//n/
+f/8//z//f///wQABAAEAAMAAwAEAAYABgAEAAQAAwADAAEA/f/7//r///8CAAQABQAF
AAUABAADAAEAAgADAAMABAAFAAUABgADAAMAAgACAAMABAAFAAYABAAEAAQAAwAFAAUA
BgAGAAYABgAHAAcAAwADAAMAAwADAAUADAAOAA0ACgAMABEAEQAOAA4ACwALAA8ADwAI
APn/7f/p//D/+f/+////AgAMABIACwD7/+7/5f/g/93/2//W/9b/2v/b/9n/4P/t//b/
+v/9//7/AQACAAAAAAABAAIABAAEAAQABAAIAAYABAAEAAIAAwAFAAUABQAFAAUABAAA
AAAAAQACAAYACAAJAAkABgAGAAQABAAEAAQABQAFAAYABwAHAAcABgAEAAMAAwAFAAUA
BQAEAAQAAgACAAIABAAFAAcABwAGAAYABgAFAAMAAwADAAMAAwADAAEAAwAFAAUAAwAD
AAQABQAFAAUABQAFAAUAAwABAAEAAQABAAEAAgACAAEAAwADAAIAAQABAAEAAQAAAP//
//////3/+f/4//b/9P/1//X/9v/3//f/9f/1//X/9f/1//P/8//0//X/9P/1//L/7//t
/+v/8P/x//P/9P/2//b/9v/3//b/+P/6//v//v/////////+/wAAAgAEAAYABwAIAAoA
CAAIAAgACAAIAAkACQAJAAkACQAJAAkACgAJAAkACQAJAAgABgAFAAkACgAKAAsACQAJ
AAoACgAKAAgACAAHAAQABAAEAAQABgAIAAkACgAKAAkACAAIAAcABwAHAAgADAANAA0A
DAALAAoACQAJAAkACgALAAsADQALAAsACwAJAAoACgAKAAkACQAJAAkABwAHAAcACAAG
AAYABwAHAAcABwAHAAUABgAHAAoACwAKAAoACwALAAgABgAFAAUABwAHAAgACgAGAAUA
BAAEAAUABgAIAAkACwAKAAoACgAHAAYABQAEAAgACQAKAAsACQAJAAkACQALAA0ADQAN
AA0ACwALAAsACAAIAAkACQALAAsACwALAAsACwAJAAkADAANAA0ADQALAAsACwALAAcA
BwAJAAoADAAMAAwACwALAAsACgAKAAoACwALAAsACwALAAsACwAHAAcABwAJAAoACwAM
AA4ADQAMAAkACAAHAAYABwAIAAkACgAIAAgACAAIAAkACgALAAwADgAOAA4ADgAOAA4A
DgAOAA8AEAARABIAEgASABIAEgASABIAEgASABIADwANAAsACgAHAAcABwAHAAcACAAI
AAkACQAHAAYABQAEAAQABAAEAAQABAADAAMABQAFAAYACAAJAAsADgANAAwACgAJAAoA
DAAMAAwADgANAA0ADQAJAAkACgANABAAEAAPAA8ADwAOAA0ADQAMAA0ADQANAA8ADgAO
AA4ADwAPABAAEAARABIAEwAUABIAEgARABEAEQASABIAEgASABMAEwARAA8ADwAPAA8A
FQAYABgAFwAaAB4AHwAfAB4AHAAbAB8AIQAdABgAEQAHAAMABgALAA4ADwASABgAGgAP
AP3/8P/n/+D/3//h/+D/3v/k/+n/6//w//v/BAAKAA0AEAAPABAADgAOAA8AEAAUABQA
FAAUABgAFgAUABQAEgATABUAFQAXABcAFwAWABQAFAAVABYAFQAWABYAFQAUABQAEgAS
ABAAEAARABEAFAAVABUAFQATABIAEgATABUAFQAVABQAFAASABIAEgAQABEAEwATABIA
EgASABEAEQARABEAEQAUABUAFAAXABcAFwAVABUAEwATABIAEQAUABUAFgAVABMAEwAT
ABMAFQAWABYAFQATABMAEgARABEAEQARABAADwAPAA8ADQAIAAgABwAGAAcABwAIAAkA
CQAHAAcABwAGAAUAAgABAAEAAQD//////v/9//3//f8AAAEAAwAEAAIAAgACAAMAAwAE
AAUABQAJAAsADAANAA4AEAASABQAGAAZABoAHAAaABoAGgAaABoAGwAbABsAHQAdAB0A
HQAaABkAGQAZAB0AHgAeAB8AHgAeAB0AHQAcABsAGwAaABwAGgAaABkAFwAWABUAFAAX
ABgAGAAYABkAGQAZABoAGQAZABkAGgAbABsAGgAYABYAFgAWABcAFwAYABkAGQAbABkA
GQAZABcAGAAYABgAGAAZABoAGwAbABsAGwAcAB4AHgAfAB8AHQAdAB0AGwAZABkAGwAb
ABsAHAAeAB8AGwAaABoAGwAdAB0AHgAgACAAHwAeAB4AGwAaABoAGQAbABoAGgAaABoA
GgAaABoAHAAdAB4AHwAeAB0AHAAbABoAGwAaABkAHAAbABwAHQAbABoAGgAZABsAGwAb
ABsAGwAbABkAGQAYABkAGQAZABoAGwAcAB0AGQAZABsAHAAeAB4AHgAdAB0AHQAcABwA
GwAbABoAGQAaABsAHAAdABsAGwAbAB0AHwAfAB8AIAAfAB4AHQAcABsAGgAcABwAHAAc
ABwAHAAcABwAHAAcABwAHAAcABwAHAAcABwAHAAcABwAHQAeAB8AIAAdABwAGwAaABsA
HAAdAB4AHwAgACEAIgAhACAAHwAeAB8AIAAhACIAIwAkACUAJgAnACgAKQAqACkAKAAk
ACEAHQAcABkAGQAbABsAGwAcABwAHQAdABsAGAAXABYAFgAYABgAGAAYABUAFQAXABcA
GgAaABsAHQAgACAAIAAfAB0AHgAgACAAIAAgAB8AHwAhAB8AHwAgACUAJgAmACUAJAAj
ACEAHwAgACIAJAAlACMAIwAiACIAJAAlACUAJgAoACgAKAAoACgAKAAoACcAJgAlACUA
JAAmACYAJwAnACUAJQAlACUAJQAnACoALAAtADAAMgAzADEALgAsAC8AMwAxAC0AJgAb
ABMAFQAcACMAJAAlACgALgAuACEADwAEAPv/+P/3//X/8P/y//r//f///wYADwAYABwA
IQAkACcAKAAnACYAJgAmACkAKgArACwALAAqACgAKAApACsALgAvAC0ALQAtACwAKAAo
ACkAKgAtAC4ALgAtACwALAAqACoAKAAoACkAKQArACsAKgApACkAKAAoACkAKQApACkA
KAAoAA==
         </WaveFormData>
      </LeadData>
      <LeadData>
         <LeadByteCountTotal>10000</LeadByteCountTotal>
         <LeadTimeOffset>0</LeadTimeOffset>
         <LeadSampleCountTotal>5000</LeadSampleCountTotal>
         <LeadAmplitudeUnitsPerBit>4.88</LeadAmplitudeUnitsPerBit>
         <LeadAmplitudeUnits>��V</LeadAmplitudeUnits>
         <LeadHighLimit>2147483647</LeadHighLimit>
         <LeadLowLimit>268435456</LeadLowLimit>
         <LeadID>V2</LeadID>
         <LeadOffsetFirstSample>0</LeadOffsetFirstSample>
         <FirstSampleBaseline>0</FirstSampleBaseline>
         <LeadSampleSize>2</LeadSampleSize>
         <LeadOff>FALSE</LeadOff>
         <BaselineSway>FALSE</BaselineSway>
         <ExcessiveACNoise>FALSE</ExcessiveACNoise>
         <MuscleNoise>FALSE</MuscleNoise>
         <LeadDataCRC32>4268417850</LeadDataCRC32>
         <WaveFormData>
EgASABIAEgAQABAAEAAQABAAEAAQABAAEAAQABAAEAASABIAEgASABQAFAAUABQAEQAQ
AA8ADgAQABAAEAAQABEAEgATABQAEwASABEAEAASABIAEgASABIAEgASABIAEgASABIA
EgASABIAEgASABEAEAAPAA4ADwAQABEAEgASABIAEgASABIAEgASABIAFAAUABQAFAAT
ABIAEQAQABIAEgASABIAEQAQAA8ADgAQABAAEAAQABAAEAAQABAADwAOAA0ADAANAA4A
DwAQAA4ADgAOAA4AEAAQABAAEAASABIAEgASABEAEAAPAA4AEQASABMAFAATABIAEQAQ
ABAAEAAQABAAEAAQABAAEAAQABAAEAAQABIAEgASABIAEAAQABAAEAAOAA4ADgAOAA4A
DgAOAA4ADAAMAAwADAAOAA4ADgAOAA8AEAARABIAEgASABIAEgAUABQAFAAUABMAEgAR
ABAAEgAUABYAGAAZABoAGwAcABsAGgAXABcAFwAWABYAFgATABAADgAMAAsACwANAA8A
DQAMAAsACgAMAAoACgAMAAwADAAMAA0ADgAQAA8ADQAOAA8AEgATABMAEgARAA4ADwAO
AA4ADgAMAA4ADgAOAA0ACwAKAAkADAANAA4AEAAOAA0ACwAKAAsADAANAA4ADAANAA0A
DgAMAAsACwAKAAwADgAQABIAEgARABIAEQAQAA8ADgAOAA4AEwAWABcAFQAWABoAJQAw
ADYAPABMAGQAgACZAKgArgCzAL0A0ADVAMAAkQBSAAsAyf+W/2z/Tf9D/0f/Sv9R/1//
bf9//5X/rf/B/9P/3//q//T/+P/7////AgAEAAUABgAIAAsACwANAA0ADQAMAAoACQAM
AA8AEQATABIAEQAQAA4AEAARABIAFQATABMAFAAUABUAFAATABMAEwATABMAFAATABMA
EwATABMAEwATABQAFQAUABMAEwAVABIAEQARABMAFAAWABYAEwASABAADwAQABAAEAAQ
ABEAEQARAA8AEgAPAA8ADwAPABAAEAAQAA4ADgAOAA4ADgAPABEAEgASABIAEAAQABAA
EAAPAA4ADQAMAAsACgAHAAYABQAEAAQAAwADAAIAAAD+//z/+v/7//n/9v/0//H/7//t
/+z/6P/m/+T/4//j/+H/3//f/97/3f/d/97/3f/b/9r/2f/d/97/4P/h/+H/4//l/+b/
6v/t//H/8//1//f/+//8/wEAAgADAAQABQAKAAoADAAKAAoACgAKAAwADgAQABMAEwAU
ABQAFQAWABYAFQAVABUAFQAWABYAFQAUABMAEQARABIAEwAUABIAEwAUABQAFgAWABQA
EwATABUAFQAXABUAFAASAA8AEAARABIAEwARABMAEwAUABQAEwASABIAFQAVABUAFgAV
ABQAEwASABIAEwAVABYAFwAXABcAFwAXABcAFgAVABcAGAAZABkAGAAXABYAFQAVABcA
GAAaABoAGQAZABkAFwAVABQAFAAVABYAFwAZABgAFgAVABQAFAAVABcAGAAXABcAFgAV
ABYAFwAXABgAFgAXABcAGAAVABQAEQAQABMAEwAUABYAFgAVABQAEgASABEAEQASABQA
FAAUABQAEQAQABAADwAPABEAEwAXABYAFQATABIAEwATABEAEQAUABQAFQAVABIADwAO
AA0ADwAQABIAEwASABIAEgASAA0AEAASABIAEgASABAAEAAQABAADgAOAA4ADgAPABAA
EQASAA8ADgANAAwADgAOAA4ADgAQABAAEAAQAA4ADgAOAA4AEAAQABAAEAAQABAAEAAQ
ABAAEAAQABAADgAOAA4ADgAMAAwADAAMAA0ADgAPABAADgAOAA4ADgARABIAEwAUABUA
FgAXABgAGAAYABgAGAAYABgAFgAXABQAEgARABAAEAAOAA0ADAAJAAcABwAHAAgACAAI
AAgACgAIAAgACgAIAAgACAAJAA0AEAAQAA8ADAALAAwACwAMAAwADAAKAAsACgAKAAoA
CQAKAAkACAAJAAkACgALAAkACQAJAAoACwALAAoACgAKAAoACgAKAAkACQAIAAgACQAJ
AAoACgAMAAwADAAMAAoACQAKAAkACQAJAAkACgAIAAcACAAJAA0AEAASABcAIgAoACoA
NABIAGYAhwCeAKoArQC1AMYA0wDKAKMAaAApAOf/qv94/1H/O/87/zz/Q/9P/2P/df+J
/5//s/+//8n/1P/g/+r/8//7/wAA/v///wAAAgADAAMABQAFAAYABgAFAAUABQAHAAgA
CQAJAAkACQAIAAcABwAHAAkACQAJAAoACgAJAAgABwAHAAcABwAHAAgACAAHAAYABQAD
AAMAAwAEAAQABAAEAAUACAAGAAYABwAGAAYABwAGAAgACAAHAAcACAAIAAgACAAIAAcA
BgADAAkABwAIAAkACQAKAAoACgAKAAoACgAKAAsACwAMAAwACQAIAAUABAAGAAgACQAK
AAgABgAEAAIAAwACAAEAAAD9//v/+v/4//X/8v/v/+z/7P/r/+n/6P/l/+P/4f/g/+D/
3v/c/9v/2f/X/9X/1f/T/9H/0P/Q/9L/0f/R/9H/0//U/9b/1//b/93/3//g/+L/5f/p
/+v/7v/v//L/8v/3//j/+f/6//n//v/+/wAAAQACAAMABAAGAAYABgAHAAUABgAGAAcA
CAAIAAcABwAEAAMAAwACAAMABAAFAAUABgAGAAYABgAFAAUABQAEAAUABgAFAAUAAgAD
AAIAAwAGAAYABQADAAMAAwADAAMAAQADAAMABAAGAAUABAAEAAMAAwADAAQAAgACAAIA
AgACAAMABQAGAAUABQAFAAUABwAHAAYABQADAAQABQAFAAcABwAHAAcABQAFAAQABAAD
AAMABAAFAAcABQAEAAQAAgACAAIAAwAEAAQABQAGAAMAAwAEAAQAAQABAAAA//8CAAUA
BwAKAAcABwAGAAYABwAIAAcACAAGAAUABQAGAAUABQAFAAQABAADAAMABAACAAIAAgAC
AAIAAgADAAMAAQABAAEAAwABAAEAAAAAAAIAAwACAAMAAgACAAMAAwADAAEAAQABAAIA
AgADAAMAAwACAAEAAAADAAIAAgACAAIAAgABAAAA///+////AAABAAIAAgACAAIAAgAE
AAQABAAEAAQABAAEAAQAAgACAAIAAgAAAAAAAAAAAAAAAAAAAAAAAgAEAAYACAAKAAoA
CgAKAAsADAANAA4AEAAQABAADwALAAcABgAFAAYABgAGAAQABAADAAIA///7//v/+//8
//z//P/8//z//P/8//7//v/8//z//f///wQABAADAAEAAQADAAMABAAGAAYABAADAAEA
AAD///7/AgACAAIAAgACAAMABAAFAAQAAwADAAMAAwACAAIAAgAEAAQABAAEAAcABwAI
AAgABwAHAAYABgAFAAQAAwADAAUABwAHAAYAAwACAAIAAgADAAYABQAJAAwAEAATABgA
HgAmADQASgBkAIEAmACkAKMApQCyAMUAwACXAFwAGwDb/6T/ev9R/zv/Of9A/0v/Wf9l
/3f/jf+h/6//vf/P/97/6v/y//X/+f/8//v/+//7//z/AQABAAMAAwAGAAYABQAFAAMA
BQAGAAcABwAHAAcABgADAAMAAwAFAAUABQAGAAYABwAGAAUABQADAAMAAwAEAAUABQAF
AAUAAQABAAEAAgAGAAYABgAHAAYAAgAAAP//AgAEAAcACAAKAAoACQAJAAcABgAFAAQA
BgAHAAgABwAIAAUABQAFAAMABAAEAAQABgAGAAYABgAEAAMAAwACAAMABAADAAQABAAE
AAMAAgAAAP7//P/6//r/+v/6//r/9f/z//L/8P/w/+7/7P/q/+v/6f/m/+T/4v/f/9z/
2v/Z/9j/1//X/9T/0f/O/83/zP/L/8v/zP/O/83/zf/N/83/zv/Q/9H/0//V/9f/2P/a
/93/4f/j/+n/6//v//D/9P/2//j/+v/6//7//f/+/wEAAgADAAQAAgACAAIAAwABAAIA
AgADAAcACAAIAAkACAAHAAcABgAGAAYABgAFAAMAAgABAAAAAQADAAUABgAGAAYABAAD
AAMABQAFAAcACgAKAAkABwAGAAUABAADAAQABwAIAAoACAAHAAYABgAFAAUABQAGAAcA
CAAJAAoABwAHAAgACAAJAAkACQAJAAsACwAKAAkABwAIAAkACQALAAsACwALAAgABwAF
AAQABgAHAAkACwALAAkACAAIAAYABgAGAAcABQAEAAQABAAEAAUABwAIAAcABwAGAAUA
BwAHAAYABgAGAAcABwAIAAgACAAGAAYABgAFAAUABgAHAAcABwAGAAgABwAHAAgABwAG
AAUABAAHAAgACgALAAgABwAGAAcACQAJAAgACAAJAAkABwAHAAgACAAJAAkACwAJAAkA
CQAHAAYABgAFAAYABgAGAAYABwAKAAcABgAFAAQABgAGAAYABgAIAAgACAAIAAYABgAG
AAYACAAIAAgACAAGAAYABgAGAAcACAAJAAoACgAKAAoACgAKAAoACgAKAAsADAANAA4A
CwAKAAkACAAKAAwADgAQABAAEAAQABAAEgASABIAEgATABQAFQAWABQAEgAOAA0ADQAM
AAwADAAMAAoACQAIAAUAAwADAAMABAAEAAQABAACAAAAAAACAAQABAAEAAUABwAKAAoA
CQAJAAkACwALAAwADAAMAAoABwAGAAYABgAIAAoACgAKAAgABwAHAAcACQAJAAkACgAL
AAsACgAKAAkACAAHAAYABwAJAAoADAAKAAkACQAIAAgACAAIAAgACQAJAAsACwAIAAcA
BgAGAAoADwAQAA0ADwAUABwAIQAkACwAPABSAHAAjACfAKgArACzAMcA2ADNAKIAZwAi
ANn/l/9k/z7/Lf8v/zf/RP9T/2X/d/+N/6H/sf+//9H/4f/s//L/+P/9////AAAAAAEA
AgAEAAcABwAJAAkACAAIAAcABwAHAAkACgALAAsACwALAAoACQAJAAkACwALAAsADAAM
AAkACAAHAAcABwAHAAcACAALAAsACwALAAkACQAJAAoADgAOAA4ADwANAAoACQAJAAsA
DAAOAA4ADAAMAAsACwAIAAgACAAIAAsACwALAAkADAAJAAkACQAJAAoACgAKAAoACgAK
AAoACQAJAAoACgALAAwACwAMAAkACAAGAAQABAAEAAQABAABAAAA///+//n/9//2//T/
9v/0//L/8P/u/+v/5//k/+X/4//h/+D/3v/c/9r/2f/V/9P/0f/R/9L/0f/R/9L/0P/P
/8//z//S/9T/1//Z/9n/2//d/97/4P/j/+f/6f/v//H/9f/2//n/+v/7//z///8EAAQA
BgAGAAYABgAGAAYABgAGAAcABwAIAAgACQAKAAoACQAJAAsACwAMAAwACgAKAAoACQAI
AAgACAAIAAoACwAMAAwACgAKAAgABwAHAAkACQALAAwADAALAAkACQAJAAkACQAHAAkA
CQAKAAoACQAIAAgACwALAAsADAAKAAoACgAKAAkACQAKAAoACwALAAsACwAJAAkACAAH
AAgACgAMAA0ADQANAA0ADQALAAsACgAKAAwADQAPABEADwALAAgABgAHAAgACQALAA0A
DAAMAAwACwALAAwADAAMAA0ADQANAAwACwAJAAgACQALAAwADgAOAA4ADAAMAAoACQAJ
AAoADQANAA0ADAALAAkACAAIAAoACgAKAAoADAAMAA0ADQAKAAkACAAJAAsACwAKAAoA
CQAJAAcABwAKAAoACwALAAsACQAJAAkABwAGAAYABQAIAAgACAAIAAsACAAIAAgACAAI
AAkACgALAAwACwAKAAkACAAKAAoACgAKAAoACgAKAAoACAAIAAgACAAJAAoACwAMAAkA
CAAHAAYACAAIAAgACAAIAAgACAAIAAoACgAKAAoACwAMAA0ADgAMAAwADAAMAA4AEAAS
ABQAEgASABEAEAALAAsACwAKAAwADAAKAAgABQAEAAEA//8AAAEAAwAEAAIAAgACAAAA
AAACAAIAAgAEAAUABwAKAAkABwAEAAMABwAHAAgACAAGAAQAAwACAAQABAAEAAYACAAI
AAgABwAEAAMAAgABAAQABgAIAAkABwAGAAUABAAEAAQABAAFAAcACAAIAAcABQAEAAQA
BAAFAAYACAAJAAkACQAIAAcABQAEAAMAAwAKAAsADwASABIAFQAeACYALAA6AFAAagCH
AJwApACjAKcAtgDDAL4AnQBiABsA2/+o/37/V/9F/0X/SP9P/13/bf97/43/n/+v/73/
0f/i/+z/8P/z//f//P/8//3//v8AAAQABQAIAAkACQAIAAYABQAFAAcACAAJAAsACwAL
AAoACAAHAAYABwAIAAkACwAMAAoACAAGAAUACAAJAAoADAALAAsACwALAAcABwAHAAgA
DAAMAAwADQANAAoACQAJAAcACAAKAAoACgAKAAkACQAKAAoACgAKAAsACwALAAkACQAF
AAQAAwAFAAYABgAGAAYABgAGAAYABQAFAAYABgAGAAYABAAEAAQABAADAAIAAQAAAP//
/v/9//z/+//6//f/9f/0//L/9P/y//D/7v/r/+n/5v/k/+X/4//h/+D/3v/c/9r/2f/V
/9P/0f/R/9L/0f/R/9L/0P/P/8//z//T/9T/1v/X/9n/2//d/97/3v/f/+H/4f/m/+n/
7v/w//P/9P/1//b/+v8AAAEABAADAAQABQAGAAMAAgABAAEAAgAEAAUABwAGAAYABQAF
AAYABwAJAAoACwAMAA0ADQAJAAgABwAGAAcACQALAAwACgAKAAgABwAFAAcABwAJAAsA
DAAMAAsACQAJAAkACQAKAA0ADgAQAA8ADQALAAoACwALAAsADAAMAAwADAAMAAkACQAK
AAoADQANAA0ADQANAA0ADAALAAkACgALAAsACQAJAAkACQAFAAUABAAEAAcABwAIAAkA
BwAFAAQABAAGAAYABgAHAAkACAAIAAgABQAFAAYABgAHAAkACgALAAkACQAIAAgACAAJ
AAkACgAKAAoACAAIAAYABQAFAAYABwAHAAcABgAHAAcACAAKAAgACAAIAAgACAAIAAkA
CQAHAAcABwAJAAkACQAIAAgACQAJAAcABwAGAAYABwAHAAcABQAFAAUABAAEAAUABQAI
AAgACAAIAAkABgAEAAQABAAEAAUABgAHAAgACgAKAAoACgAIAAgACAAIAAoACgAKAAoA
CgAKAAoACgALAAwADQAOAA4ADgAOAA4AEQASABMAFAAWABYAFgAWABQAEgAOAA0ADwAO
AA4ADgALAAgABgAEAAQAAwAEAAUABQAEAAMAAgAAAP7//v8AAAIAAgACAAMABwAKAAoA
CQAJAAkACwALAAoACgAKAAgABwAGAAYABgAIAAoACgAKAAgABwAHAAcACQAJAAkACgAJ
AAkACAAIAAgACAAIAAgACAAJAAkACgAIAAcABwAGAAcACAAJAAoACgAJAAoACQAIAAcA
BgAGAAoACQAIAAkADQAOABAAFQAeACgALgA6AFAAbACLAJwAoACjAK8AxADPAMIAlwBc
ABsA1/+c/3D/Tf89/z3/RP9L/1v/a/93/4n/of+1/8X/1//k/+z/8v/3//v//P/+////
AAACAAUABQAHAAcABgAGAAUABQAHAAkACgALAAsACwALAAoABwAHAAcACQALAAsADAAM
AAkACAAHAAcACQAJAAkACgAJAAkACQAJAAkACQAJAAoADAAMAAwADQAMAAgABgAFAAgA
CgANAA4ADQAMAAoACQAIAAgACAAIAAsACwALAAkADgALAAsACwALAAwADAAMAAoACgAK
AAoACQAJAAoACgAKAAoACAAIAAgACAAHAAYABwAGAAUABAABAAAA///+//v/+f/4//b/
+P/2//T/8v/w/+3/6f/m/+X/4//h/+D/4P/e/9z/2//Z/9f/1f/V/9T/0//T/9T/0v/R
/9H/0f/V/9b/2P/Z/9n/2//d/97/4v/l/+n/6//v//H/9f/2//j/+P/4//j//P8CAAMA
BgAFAAYABwAIAAgACAAIAAkACwAMAAwADQANAAwACgAJAAoACwANAA4ADAAMAAwACwAK
AAoACgAKAAoACwAMAAwADAAMAAoACQALAA0ADQAPAA4ADgANAAsADQANAA0ADQANAA8A
DwAQAA4ADQAMAAwADgAPABAAEgAQABAAEAAQAA8ADwAQABAAEwATABMAEwARABEAEAAP
ABEAEgATABMAEwATABMAEwARABEAEAAQAA8ADwAQABEAEwARABAAEAAQABAAEAARAA8A
DgAOAA4ADQANAA4ADgAQABEAEQARAA8ADwAOAA4AEAARABEAEgASABIAEAAQABAADwAP
ABAAEwATABMAEgARAA8ADgAOAA8AEAARABIAEAAQABEAEQARABEAEQATABEAEQAQABAA
DwAPAA0ADQAQABAAEQARABEADwAPAA8ADgAOAA8ADwAOAA4ADgAOAA0ACgANAA4ADwAQ
ABAAEAAQABAADgAOAA4ADgAPABAAEQASABAAEAAQABAAEAAQABAAEAASABIAEgASABEA
EAAPAA4AEAAQABAAEAASABIAEgASABAAEAAQABAAEQASABMAFAASABIAEgASABMAFAAV
ABYAFwAYABkAGgAaABoAGQAYABcAFwAXABYAFAASAA4ACgAMAAwACgAJAAkACQAKAAoA
CAAIAAgABgAHAAoACwAMAAkACQAKAAwADgAPAA8AEQASABEAEQAQABIAEAAPAA4ADgAO
AA4AEAAPAA4ADQALAA0ADQANAA0ADQAOAA8ADwAMAAwADAAMAAwADAAMAA0ADAAMAAsA
CQAKAAoACwAMAAoACgALAAsADQANAAwACwALAAwADQAPAAwADQARABYAGgAfACYAKgAw
AD4AWAB4AJMApgCwALUAwwDYAOEAzgCdAFwAFwDP/5T/Zv9D/zf/O/8+/0f/Wf9r/3//
l/+v/8H/0f/f/+j/8P/0//n//f8AAAMABQAHAAoACgAJAAoACQAKAAoACQAJAAkACwAM
AA0ADAALAAoACAAJAAsADQARAA4ADQANAAwADQAMAAsACwALAAsACwAMAAsACwALAAsA
DAANAA4AEAAPAA4ADQANAA4ADAAMAA0ADwAQABIAEgARABAADgANAA0ADgAPABAADwAP
AA8ADQAQAA0ADQANAA4AEAARABIADwAOAA0ADAAMAA0ADwAQAA4ADgAMAAwADAAMAAsA
CgAJAAgABwAGAAMAAgABAAAA/v/9//3//P/6//j/9v/0//P/8f/u/+z/7P/r/+r/6v/n
/+T/4f/f/97/3f/c/93/2f/X/9b/1v/Z/9n/2v/b/9v/3P/e/9//4f/j/+X/5v/q/+3/
8f/z//b/9//6//r//f/+////AAABAAYABgAIAAgACAAIAAgACAAIAAgACQAIAAgABwAH
AAsADAAMAA0ADAALAAsACgAKAAoACgAJAAkACgALAAwACwALAAsACgALAAwACwALAAsA
DQANAA8ADgAOAA0ACwAMAA0ADgAPAA0ADQALAAoADAALAAoACgANAA0ADQAOAA0ADAAL
AAoACgALAA0ADgAMAAsACgAJAAwADQANAA0ADAAMAAwACwALAAsACwALAAsACwAKAAoA
CAAHAAcABwAIAAcABwAIAAYABgAGAAcABwAGAAYABgAGAAcACQAKAAgACQAJAAkACwAL
AAoACgAJAAkACAAIAAgACAAGAAYACAAHAAcACAAIAAcABgAEAAUABQAGAAgABgAGAAYA
BgAGAAYABwAHAAgACQAKAA0ACgAJAAcABgAJAAkABwAHAAgACAAJAAkACQAHAAcABwAG
AAYABwAHAAYABgAGAAYACQAKAAkACAAHAAYABgAGAAYABgAIAAgACAAIAAYABgAGAAYA
CAAIAAgACAAKAAoACgAKAAgACAAIAAgACQAKAAsADAAOAA4ADgAOAA8AEAARABIAEgAS
ABIAEQAOAAsACwALAAwADAAMAAoACAAHAAYAAwD///////8AAAAAAAAAAAAA/P/8//7/
/v/+//7///8BAAQABAADAAEAAwAFAAUABgAEAAQAAgABAP///v/9//z/AQACAAMABAAB
AAEAAQABAP////8AAAEABAAEAAUABgADAAIAAQAAAAIAAwAFAAYAAwADAAIAAgACAAIA
AgADAAMABQAFAAQAAwACAAIAAgABAAQACwANAAwAEAAVABwAIgAmADIARABeAH0AlACg
AKEAoQCsALsAuACVAF4AHQDf/6r/gP9Z/0H/P/9E/03/Wf9n/3X/if+b/6n/uf/P/+D/
5v/s//H/9//4//b/9//4//r//////wEAAQACAAIAAQABAAEAAwAEAAUAAwADAAMAAgD/
//////8BAAQABQAHAAgABwAGAAUABQADAAMAAwAEAAYABwAIAAkABQAFAAUABgAGAAYA
BgAHAAkABgAFAAUABwAIAAoACgAMAAwACwALAAgACAAIAAgABwAHAAcABQAIAAUABQAF
AAcACAAIAAgACAAIAAgACAAFAAUABgAGAAYABgAEAAQABAAEAAMAAgABAAAA///+//3/
/P/7//r/9f/z//L/8P/x//D/7//u/+3/6//o/+b/5f/j/+H/4P/g/97/3P/b/9j/1f/S
/9H/0v/T/9X/2P/X/9X/1P/T/9X/1v/Y/9n/3f/f/+H/4v/i/+X/6f/r/+//8f/1//b/
+//8//3//v/9/wIAAgAEAAUABgAHAAgACQAKAAsADQAMAAwACwALAA0ADgAOAA8ADQAN
AA4ADgAOAA4ADgANAAwADAAMAAwADgAPABAAEAASABIAEAAPAA0ADwAPABEAEwAUABQA
EwASABEAEAAPABEAEwATABQAFAATABIAEgARABEAEQASABQAFAAUABQAEQARABIAEgAT
ABMAEwATABEAEQAQAA8AEQASABMAEwATABMAEwATAA8ADwAOAA4AEQARABIAEwARAA8A
DgAOABAAEAAQABEAEwASABIAEgAPAA8AEAAQABEAEwAUABUAEwATABIAEgASABMAEwAU
ABYAFgAUABQAEgARABEAEgATABMAEwASABIAEQARABIAEgASABIAEgAUABQAFQAVABEA
EQARABMAFQAVABQAFAATABMAEQARABIAEgATABMAEwARABEAEQAQABAAEQARABMAFAAV
ABYAFQAUABMAEgARABAAEgASABIAEgASABIAEgASABQAFAAUABQAFAAUABQAFAAWABYA
FgAWABcAGAAZABoAGgAaABoAGgAbABwAHQAeACAAIAAfAB4AGwAbABsAGgAcABwAGgAY
ABUAFAARAA8ADQANAA4ADgAOAA4ADgAMAAwADgAOAA4AEAARABMAFgAWABUAEwATABMA
EwAUABQAFgAUABMAEgARABAADwAQABEAEgATABMAEwATABMAEwARABIAEwATABQAFAAU
ABQAFAAUABQAFQAVABYAFgAVABUAFAAUABQAFgAWABcAFwAZABkAGAAXABQAFAAUABUA
GgAdAB0AHgAiACcALgA0ADoASgBiAIAAnwCuALYAuwDBANAA2wDKAKEAZgAjAOH/qv9+
/1f/Rf9F/0r/V/9p/3n/if+f/7P/wf/P/+H/8v/6/wAABQAHAAwACgALAAwADgATABMA
FQAVABgAGAAXABcAFgAXABcAFwAZABkAGQAYABcAFwAXABkAGQAZABoAGgAbABoAGQAZ
ABcAFwAXABgAGwAbABsAGwAXABcAFwAYABoAGgAaABsAHQAaABkAGQAXABgAGgAaABoA
GgAZABkAGAAYABgAGAAbABsAGwAZAB4AGwAbABsAGgAaABkAGAAZABoAGwAcABkAGQAa
ABoAGgAaABgAGAAYABgAFwAWABcAFgAVABQAEQAQAA8ADgAJAAcABgAEAAYABAACAAAA
AQD///z/+v/4//X/8v/w/+7/7P/q/+n/5//l/+P/4//k/+P/4//k/+L/4f/h/+H/4f/i
/+T/5f/q/+3/8P/y//T/9//7//3/AQADAAcACAANAA4ADwAQAA8AFAAUABYAGQAaABsA
HAAcABwAHAAdAB4AIAAhACMAIgAiACEAIQAfAB8AIAAgACIAIgAiACEAHgAeAB4AHgAg
ACEAIgAiACIAIgAgAB8AHwAhACEAIwAkACQAIwAhACEAIQAhACEAIQAjACMAJAAmACUA
JAAkACMAIwAjACQAJgAmACYAJgAnACcAKAAoACcAJwAnACcAJwAnACYAJQAnACgAKQAp
ACsAKwArACsAJwAnACYAJgAnACcAKAApACsAKQAoACgAJgAmACYAJwApACgAKAAoACUA
JQAmACYAKAApACkAKQAnACcAJgAmACUAJQAkACQAJwAoACcAKAAnACUAJAAkACcAJwAn
ACYAKAAnACcAKAAmACYAJgAmACgAKAApACkAJQAlACUAJwAoACkAKQAqACsAKwApACkA
KQAoACgAJwAoACcAKAApACgAKAApACkALAAsACwALAArACoAKQAoACcAJgAoACgAKAAo
ACgAKAAoACgAJgAmACYAJgAoACgAKAAoACoAKgAqACoAKgAqACoAKgApACgAJwAmACcA
KAApACoALAAsACwALAAsACwALAAsACwALAAsACwALwAwADEAMgA1ADYANwA4ADYANgA2
ADUANAAxADEAMQAxADIAMwAyAC4ALQAsACkAJwAnACcAKAAoACgAKAAoACUAJAAlACQA
JwAoACoALQAuAC4ALQArACkAKwArACwALAAsACoAKQAoACgAKAAoACwALAAsACwAKQAp
ACkAKQArACsALAAtAC0ALAAsACwALAAsACwALAAtAC0ALgAuAC8ALwAuAC4ALgAuAC4A
LwAvADEAMQAwAC0ALAAsACwALwAyADUANwA6AD4AQwBKAEwAVgBmAIAAoAC5AMgA0ADV
AN0A7gD3AOIArwByACsA6/+6/5L/cf9l/2X/bP95/4f/lf+n/7//0//h//H/AQAOABYA
IAAlACcAKgAoACkAKgAsADEAMQAzADMAMgAyADEAMQAyADUANwA5ADcANwA3ADYANQA1
ADUANwA5ADkAOgA6ADkAOAA3ADcANQA1ADUANgA3ADcANwA3ADcANwA3ADgAOQA4ADcA
NwAzAA==
         </WaveFormData>
      </LeadData>
      <LeadData>
         <LeadByteCountTotal>10000</LeadByteCountTotal>
         <LeadTimeOffset>0</LeadTimeOffset>
         <LeadSampleCountTotal>5000</LeadSampleCountTotal>
         <LeadAmplitudeUnitsPerBit>4.88</LeadAmplitudeUnitsPerBit>
         <LeadAmplitudeUnits>��V</LeadAmplitudeUnits>
         <LeadHighLimit>2147483647</LeadHighLimit>
         <LeadLowLimit>268435456</LeadLowLimit>
         <LeadID>V3</LeadID>
         <LeadOffsetFirstSample>0</LeadOffsetFirstSample>
         <FirstSampleBaseline>0</FirstSampleBaseline>
         <LeadSampleSize>2</LeadSampleSize>
         <LeadOff>FALSE</LeadOff>
         <BaselineSway>FALSE</BaselineSway>
         <ExcessiveACNoise>FALSE</ExcessiveACNoise>
         <MuscleNoise>FALSE</MuscleNoise>
         <LeadDataCRC32>303962428</LeadDataCRC32>
         <WaveFormData>
EgASABIAEgARABAADwAOABAAEAAQABAADgAOAA4ADgAQABAAEAAQABEAEgATABQAEQAQ
AA8ADgAQABAAEAAQABIAEgASABIAEAAQABAAEAASABIAEgASABIAEgASABIAEgASABIA
EgAUABQAFAAUABMAEgARABAAEgASABIAEgAQABAAEAAQABIAEgASABIAEwAUABUAFgAT
ABIAEQAQABEAEgATABQAEwASABEAEAAQABAAEAAQABIAEgASABIAEQAQAA8ADgAPABAA
EQASABAAEAAQABAAEgASABIAEgAUABQAFAAUABIAEgASABIAEwAUABUAFgAVABQAEwAS
ABIAEgASABIAEgASABIAEgASABIAEgASABQAFAAUABQAFAAUABQAFAATABIAEQAQABAA
EAAQABAAEAAQABAAEAASABIAEgASABQAFAAUABQAEgASABIAEgATABQAFQAWABQAFAAU
ABQAFwAYABkAGgAbABwAHQAeAB4AHQAbABoAGgAbABsAGgAWABMAEgASABIAEgASABMA
EgASABEADwAQABAAEAARABEAEQARABIAEgASABAADgAOABAAEwAVABUAFAATABAAEAAP
ABAAEQAQABIAEQAQAA0ADQANAAsADgAPABEAEwARABAADgANAA8ADgAOAA4ADQAOAA4A
DgAMAAwADAAMAA0ADwASABQAEwASABEAEgASABEAEQARABEAEwAZABYAEwAUABsAIwAr
ADIAPQBRAHAAjwCtAMcA3AD0AA8BKwE2AR8B5ACLACkA1v+c/27/UP9G/0r/Tf9W/2P/
cv+C/5f/rP/C/9P/3f/n//D/9P/4//7/AAABAAEAAQAEAAcACAAIAAkACAAIAAcABwAI
AAoADQAPAA0ADQAMAAwADwAPABAAEQATABIAEQAQABEAEAAPAA0ADwARABIAEwASABAA
DwAOAA8ADQAOABEAEQARABAADwAPAA0ADAAMAA8AEQARABEAEAAPAA0ADAANAA0ADQAN
AAwADAAMAAwADgANAAwADAANAA0ADgAOAAwACwALAAsACwAMAA0ADwAPAA8ADQANAA0A
DQAMAAsACgAJAAkACAADAAIAAgAAAAEA//////7/+//5//b/8//y/+//7f/q/+b/4//g
/97/3P/Z/9X/0f/R/87/zP/M/8j/yP/G/8X/w//B/8D/wP/D/8P/xf/G/8X/xv/H/8r/
zv/R/9X/2P/Z/9z/4P/j/+f/6v/r/+3/8//2//n/+//6//r//P/+/wEAAwAGAAoACQAL
AAwADQAOAA4ADwAQABIAEgAUABQAEgARAA8ADQANAA4AEAASABEAEgASABIAEgASABEA
EQASABMAFAAXABYAFAASABAADwAQABEAEgAQABIAEgASABMAEwARABEAFAAUABUAFQAT
ABIAEQAQABEAEAAUABUAFQAVABUAFgAWABYAFgAUABYAFwAYABgAFgAWABYAFAAXABcA
GAAYABcAFwAXABYAFAASABIAEgATABQAFgAXABYAFAATABIAEwAVABYAFQAVABUAFQAV
ABgAGAAYABgAFgAWABcAFwAUABMAEQAQABEAEgATABYAFQAUABIAEQATABEAEQARABMA
EwATABMAEgARABAAEAARABAAEQAUABIAEgARABEAEgASABEAEAARABIAFQAWABMAEAAP
AA4ADwAQABMAFQATABMAEgASAA8AEAASABIAEgASABIAEgASABIAEQAQAA8ADgAPABAA
EQASABEAEAAPAA4AEAAQABAAEAAQABAAEAAQAA4ADgAOAA4ADwAQABEAEgAQABAAEAAQ
ABAAEAAQABAADgAOAA4ADgAOAA4ADgAOABAAEAAQABAAEAAQABAAEAARABIAEwAUABUA
FgAXABgAGAAYABgAGAAZABkAGAAYABcAFwAWABQAFAARABAAEAALAAoACQAJAAsADAAM
AAsADAAMAAwADQALAAsACwAMAA4AEAAQABAADAAMAA0ADQAOAA4ADgAMAA0ACwALAAsA
CAAKAAkACAAKAAsADAALAAkACQAKAAsACgAKAAkACQAKAAoACwAMAAoACgAJAAgACQAK
AAsADAANAA0ADgAOAAsACgAJAAoACQAJAAoACwAJAAcABwAIAA0AEAARABUAHwAmACsA
NwBQAHEAlQC1AMwA3gD7ABkBKgElAfgAqwBTAPz/sv9+/1j/Rv9C/0X/Sv9Z/2z/fP+N
/6L/tv/D/8v/1f/g/+r/9P/8/wAAAQABAAEABAAGAAYABQAFAAYABgAFAAUABQAGAAgA
CQAJAAkACAAIAAgABwAHAAcACQAIAAcABgAGAAYABgAFAAMABQAGAAcABQAEAAQABAAE
AAEAAQADAAIAAwADAAMABgAFAAUABgAEAAUABAADAAQABQAFAAYABwAHAAcABwAFAAQA
AwACAAUABQAFAAYABQAFAAYABgAIAAcABwAHAAgACAAIAAkACAAHAAQAAwAEAAUABQAF
AAIAAQABAAAA///+//7//P/6//f/9v/0/+//7f/q/+f/5//l/+T/4v/e/9v/2P/W/9f/
1f/S/8//zv/K/8f/xv/B/8D/vf+7/77/vf+9/77/vf+9/7//wP/B/8L/w//G/8r/zf/R
/9T/1v/Y/9v/3f/h/+T/5f/n/+v/7v/x//P/9f/2//n//P//////AAACAAEAAwAEAAUA
CAAIAAkACgAHAAYABwAGAAgACQAJAAkACAAIAAkACgAKAAoACQAIAAkACgAKAAsACgAJ
AAgACQAMAAwADAAMAAgACAAIAAgACAAKAAoACgANAA0ACwALAAsACgAKAAkACgAKAAoA
CgAMAAoADQANAAsACwALAAwADgAOAA4ADAAKAAsADAAMAA4ADgAOAAwACgAJAAkACAAI
AAkACgAKAAsACgALAAwACwAKAAoACQALAAoACgAKAAgACQAJAAcABgAFAAQAAwAHAAoA
DQAQAA0ADAAMAAsADQANAAwADAAKAAoACgAMAAoACgAJAAkACwAJAAkACQAHAAcABwAH
AAkACQAJAAoACgAIAAgACgAIAAgABwAHAAkACgAKAAoACAAIAAoACgAKAAgACAAIAAgA
CAAKAAsACgAJAAcABgAJAAgACgAKAAoACgAJAAgABwAGAAcACAAJAAoACgAKAAoACgAM
AAwADAAMAAwADAAMAAwACgAKAAoACgAIAAgACAAIAAYABgAGAAYACgAMAA4AEAASABIA
EgASABMAFAAVABYAFgAWABYAFgASAA8ADQAMAA0ADQAMAAoACAAIAAkABwAEAAMAAwAD
AAQABAADAAIAAgACAAMAAwADAAMABAAGAAoACgAKAAgABgAHAAcACAAKAAoACAAHAAMA
AwADAAMACAAIAAgABwAIAAkACAAJAAgACAAIAAgACAAHAAcABwAGAAYABgAHAAoACgAK
AAoACgAKAAoACQAIAAgABwAGAAcACAALAAoABwAHAAcABwAJAAkACgALABAAEwAVABkA
HgApADsAWAB3AJcAtQDOAOIA9wARASgBIwHyAKMARQDu/6z/fP9W/0L/QP9H/1D/Xf9s
/3z/kf+m/7L/v//P/9//7P/y//b/+v/+//7//f/8//7/AwAEAAQABQAGAAYABQAFAAUA
BgAIAAkACQAJAAgACAAGAAUABQAFAAgACAAIAAgACQAIAAcABQADAAUABgAHAAcABgAG
AAYABAABAAEAAwAGAAcABwAHAAUAAwACAAIABQAHAAcABwAIAAkACQAKAAgABwAGAAUA
BwAIAAkACgAKAAkACAAIAAgABwAHAAYACAAHAAcABwAFAAQAAwADAAYABwAGAAcABQAF
AAQAAwABAP///v/8//z//P/9//z/+f/1//P/8P/u/+3/6//p/+j/5f/j/+D/3P/Z/9b/
1P/V/9P/0P/N/8v/xv/C/8D/wP/A/77/vf+9/7v/uv+6/7n/uf+7/7z/v//A/8H/xP/E
/8f/y//O/9P/1v/a/93/4f/k/+X/5//p/+z/7//x//T/9v/6//7//f/9//7/AAD//wEA
AgADAAcACAAKAAwACwAKAAsACgALAAsACgAJAAYABgAHAAgACwAMAAwADAAOAA4ADQAN
AA0ADQANAA8AEAAQABAAEAAMAAwADAAMAA0AEAARABIAEQARAA8ADwAOAA4ADwAPAA8A
EAARABIAEAAOABEAEQATABMAEwAUABIAEgASABAAEAARABIAEgAUABQAFAASABEADwAO
AAwADgAPABAAEAASABAAEAAQAA4ADgAPAA8ADQAMAAwADAAOAA8ADwANAA0ADQANAA0A
DgAOAA4ADgAOAA4ADwAPAA8ADwAOAA4ADgAOAA4AEAAQABAADwAPABEADwAPAA8ADQAN
AA0ADQAOAA8AEAASABEADgANAA4AEAAQAA8ADwAQABAADwAOAA4ADgAQABAAEgAQABAA
EAANAAwADQANAA0ADQAMAAwADwASAA8ADgANAAwADgAOAA4ADgAOAA4ADgAOAA4ADgAO
AA4ADgAOAA4ADgAMAAwADAAMAA0ADgAPABAAEAAQABAAEAAQABAAEAAQABIAEgASABIA
EQAQAA8ADgARABIAEwAUABYAFgAWABYAGAAYABgAGAAbABwAHQAeABsAGQAWABQAFAAV
ABUAFAATABEAEQASAA0ADAALAAsACwAMAAwACwAKAAoACgALAAsACwALAAwADgAQABAA
EAAQABAAEQARABIAEgASABAADgALAAoACQALAA4ADgAOAAsACwALAAkACgALAA0ADwAQ
ABAADwAPAA4ADAALAAoADQAOAA4ADgAOAA4ADgAOAAsACwAMAAwADgAOAA4AEAANAAsA
CgAJAA0AEQARABAAEQAWAB0AIQAlAC4AQQBdAHwAnQC5ANEA5AD+AB8BNQEuAQEBsgBR
APH/pP9s/0T/NP84/z7/Sf9a/2v/ev+Q/6X/tP/A/9H/4f/t//L/+P/+/wAAAAABAAEA
AQAEAAcACAAIAAkACAAIAAcABwAHAAgACgALAAsACwAKAAoACgAJAAkACQAMAAwADAAM
AAkACAAHAAUABwAJAAoACwALAAoACgAKAAoABwAHAAkADAANAA0ADQALAAkACAAIAAsA
DQANAA0ACwALAAoACgAHAAcABwAHAAoACgAKAAoACgAJAAgACAAJAAkACgAKAAwACwAL
AAsACgAKAAoACwALAAsACQAJAAgABwAFAAMAAwADAAQABAAAAP7//f/6//b/8//y//D/
7//v/+7/7f/p/+X/4v/e/93/2//Z/9j/1f/T/9D/zf/K/8b/w//C/8H/wv/B/8H/v/+9
/7z/vP++/7//wv/E/8X/xv/H/8r/y//N/9D/0v/W/9r/3//j/+X/6P/p/+v/8f/0//f/
+f/5//r//f8AAP////8AAAIAAwAFAAYABwAIAAgACQAKAAoACgAMAAwACwALAAoACQAK
AAoACwAMAA0ADgAOAA4ADAAMAAsACwAJAAkACQALAAwADAAMAAwACgAKAAoACgAKAAwA
DAAMAAsACwAJAAkADAAMAA0ADQAMAAwADAAMAAwACgANAA0ACwALAAsADAAKAAoACgAI
AAoACwAMAAwADAAMAAwACgAKAAkACQAIAAsADQAPABAADgAKAAgABgAHAAgACgALAA0A
DAAMAAwACgALAAsACQANAA0ADQANAA0ADAALAAoACwAMAA4ADwANAA0ADAAMAAgACAAI
AAoADAAMAAsACwAMAAkACAAHAAgACQAKAAsACwALAAsADAAJAAYABQAGAAcACAAIAAkA
CAAIAAcABgAIAAgACgAKAAoACAAIAAgABAAEAAYABwAJAAkACAAIAAsACAAGAAYABgAG
AAkACgALAAwACgAKAAoACgAMAAwADAAMAAoACgAKAAoACgAKAAoACgALAAwADQAOAAwA
CgAIAAYABwAIAAkACgAKAAoACgAKAAwADAAMAAwADQAOAA8AEAAOAA4ADgAOABEAEgAT
ABQAEgASABIAEQANAAwADAANAA8ADgAMAAkABgAGAAMAAgACAAMABAAGAAYABQAEAAQA
AgADAAMAAwAFAAYACAAKAAkACAAFAAQABwAHAAgACAAHAAQAAgD//wAAAQACAAYACAAI
AAcABwAEAAEAAAD//wEAAwAFAAYAAwADAAMAAgACAAIAAwAEAAYABgAGAAYABQAEAAIA
AQADAAQABQAGAAYACAAGAAUABAADAAIAAQAJAAoACwAOAA0AEQAZACAAKwA9AFYAdwCX
ALMAyADaAPEACQEcARcB7ACbADsA5P+m/3r/Vv9G/0b/S/9Q/13/bP96/4v/nP+q/7n/
y//b/+b/6v/s//L/+P/3//f/9//6////AAAAAAEAAAAAAP///////wAAAgADAAUABQAE
AAQAAwABAAAA//8DAAQABQAGAAQAAgAAAP3//v8BAAMABQADAAIAAgACAAIA/////wEA
BAAFAAUABQAFAAMAAgACAAEAAwADAAMAAwADAAIAAgADAAMAAwADAAQABAAEAAQAAwAB
AP///v//////AAAAAAAA/////////v/+//7//////////f/9//3//f/8//v/+v/5//n/
+P/3//b/9v/0//D/7f/s/+r/6f/p/+j/5//i/9//3f/a/9j/1f/S/9D/0f/P/8z/yf/H
/8L/vv+8/7z/vP+6/7n/t/+1/7T/tP+3/7f/uf+6/7v/vP+9/8D/wP/B/8P/xP/I/8z/
0f/V/9n/3P/d/9//5v/q/+7/8f/x//L/9f/4//b/9f/1//b/+v/9////AQABAAAAAAAA
AAMABAAHAAgACgALAAsACwAJAAgACAAIAAkACgAKAAoACAAIAAcABwAFAAUABQAHAAsA
DAANAA4ACgAKAAoACgALAA4ADwAQABAADwAMAAsADgAOAA8ADwAOAA4ADgAOAA0ACgAM
AAsADAANAA4AEAAOAA4ADgAMAAwADQAOAA4ADAAMAAwACgAIAAcABwAGAAgACQAKAAoA
CAAGAAYABgAIAAgACQAJAAsACgAKAAoACAAJAAkABwAKAAsADAANAAwADAAMAAwADAAM
AA0ADQANAA0ADAAMAAoACgAKAAwACgAKAAkACQAMAAsADAANAAwACwAKAAkACQAJAAkA
CgAMAAoACgAMAAwADAALAAsADAAMAAsACgAIAAgACgAKAAoACAAIAAgACAAIAAoACwAL
AAsACgAKAA0ACgAIAAgACAAIAAoACgAKAAoACwAMAA0ADgAMAAwADAAMAAwADAAMAAwA
DgAOAA4ADgAPABAAEQASABIAEgASABIAEwAUABUAFgAYABgAGAAYABcAFQASABAAEgAT
ABMAEgAOAAsACgAKAAgACAAIAAkACQAKAAoACQAFAAQAAwADAAQABQAGAAgADAAOAA4A
DgAMAAwADQANAA4ADgAOAAwACwAJAAkACQAJAAwADAAMAAsACwALAAkACwALAAwADQAM
AAwACwALAAsACgAKAAoACwAMAAwADAAKAAoACgAKAAsACwAMAAwACgAKAAoADAAIAAcA
BwAHAAsACwAJAAoADQAQABEAFQAfACgAMQBDAFwAfQCfALcAygDgAP0AHwEuASEB8ACh
AEMA6P+k/3T/UP9C/0L/R/9O/1//bv96/43/ov+0/8X/1//j/+r/8P/2//r//P//////
//8CAAUABgAGAAcABgAGAAUABQAHAAgACgALAAsACwAKAAoACAAHAAcABwAKAAoACgAK
AAsACgAJAAcABwAJAAoACwAJAAgACAAIAAoABwAHAAkADAANAA0ADQAMAAkABwAGAAgA
CwAMAA0ACwALAAoACgAJAAkACQAJAAoACgAKAAoADAALAAoACgANAA0ADgAOAA0ACwAK
AAkACAAIAAgACQALAAsACQAJAAcABwAGAAUABgAFAAUABAD///7//v/8//r/9//2//T/
8v/x/+//7f/o/+X/4//g/+D/3f/a/9j/1f/T/9D/zf/O/8r/x//G/8b/xv/E/8P/wv+/
/73/vP+//7//wf/C/8H/wv/D/8b/yv/N/9H/1P/X/9r/3v/h/+P/5v/n/+n/7//y//X/
9//5//r//f8AAAEAAQACAAQABwAJAAoACwALAAoACgAKAAsADAAPABAADwAPAA4ADQAM
AAwADQAOAA8AEAAQABAADgAOAA0ADQAPAA8ADwARABAAEAAQABAAEAAQABAAEAAQABIA
EgASABEAEQAPAA8AEQASABQAFQASABIAEgASABIAEAATABMAFQAVABUAFgAUABQAFAAS
ABQAFQAWABYAFAAUABQAEgAUABMAEwASABAAEQASABIAEgAQABAAEAAQABAAEQARABEA
EAAQABAAEAARABEADwATABMAEwATABMAEgARABAAEQASABQAFQATABMAEgASABIAEgAS
ABQAFAAUABMAEwAUABEAEAAPABIAEwAUABUAFAATABIAEgAUABIAEgAUABQAFAATABMA
EwASABAADgAPABAAEwAUABQAEgASABIADgAOABAAEQARABEAEAAQAA8ADgAPABAAEQAS
ABIAEgASABIAEAAQABAAEAARABIAEwAUABIAEgASABIAEgASABIAEgAUABQAFAAUABMA
EgARABAAEQASABMAFAASABIAEgASABIAEgASABIAEwAUABUAFgAUABQAFAAUABUAFgAX
ABgAGgAaABoAGgAaABoAGgAZABkAGAAYABkAFgAUABEADQANAA4ADAAMAAsACwALAAwA
CgAJAAgACAAJAAsADAANAAoACgALAAwADgAQABAAEgASABEAEQAQABIAEAAPAA0ADQAN
AA0AEAANAAwACgAJAAoACQAKAAsACgALAAwADAALAAsACwAKAAwADAANAA4ACwAKAAkA
CAAJAAoACgALAAoACgAKAAoACgAMAAoACQALAAsACwALAAkACgANABIAFwAbACEAJgAv
AEEAXgCBAJ8AuwDSAOoACQEpATgBJQHsAJkAOwDg/5r/av9K/z7/Qv9F/0j/W/9u/4L/
l/+u/8D/z//d/+X/6v/w//T/+P/8/wAAAQACAAYABgAGAAUABQAGAAYABQAFAAMABAAG
AAcABQAFAAQABAAGAAcACQALAAsACgAJAAgACQAIAAcABQAFAAcACAAJAAgABgAFAAQA
BgAFAAcACwALAAsACgAJAAsACQAIAAgACwANAA0ADQAMAAsACQAIAAkACQAJAAkACAAI
AAgACAAIAAcABgAGAAgACQALAAwACQAHAAYABQAFAAYABwAJAAgABwAEAAMAAwADAAIA
AQACAAEAAQAAAPv/+v/6//j/9//1//X/9P/w/+//7f/r/+j/5f/j/+D/3//d/9v/2v/Y
/9X/0f/N/8//zP/K/8r/xf/E/8H/v//B/8H/wv/E/8P/w//F/8b/xf/G/8f/yv/N/9H/
1v/a/9r/3P/f/+H/5f/o/+n/6//v//L/9f/3//f/+P/7//7//////wAAAgACAAMAAwAD
AAcACAAKAAwACgAKAAwADAALAAsACgAJAAkACgAMAA4ADgAOAA0ADAANAA4ADgAPAA8A
DwAPABEAEAAQABAAEAAPABAAEQASAA8AEAAPAA4ADwAPAA0ADQAQABAAEQARAA4ADgAO
AA4ADwAOABIAEwASABEAEAAQABEAEgATABIAEQARABEAEAAQABAAEAAOABAADwAPAA4A
DAANAA4ADgAQAA4ADgAOAAwADAANAA0ADQAMAAwADAAOAA8ADwANAA0ADQANAA0AEAAQ
ABAAEAAOAA4ADwAPAA8ADwAOAA4ADQAOAA8AEgARABAADgANABEADwAPAA8ADQANAA0A
DQANAA0ADQAOAA8ADgAPABIADwAOAAwACwAOAA4ADQAMAAwADAAOAA4AEAAOAA4ADgAM
AAwADgAPAA0ADQAMAAwADwAQAA8ADgANAAwADAAMAAwADAANAA4ADwAQAA4ADgAOAA4A
DgAOAA4ADgAPABAAEQASABAAEAAQABAAEgASABIAEgATABQAFQAWABgAGAAYABgAGAAY
ABgAGAAVABMAEgASABQAFQAVABQAEQAQABAADQALAAkACAAHAAoACgAJAAgABgAGAAcA
BwAJAAkACgAMAA4ADgAOAAwADgAPAA8AEAAPAA4ACwAJAAYABQAEAAMACQAKAAsACwAJ
AAkABwAHAAcACAAJAAoADAALAAsACwAJAAgABwAHAAkACgALAAwACgAKAAoACQAJAAoA
CgAKAAwADAAOAAwACgAJAAgABwAHAAsAEAARABAAEwAZAB8AJAAtAD0AVgB1AJcAtQDM
AOAA8QANASIBHQHyAKUASQD0/7L/gv9c/0j/Rv9L/1T/X/9s/3z/j/+g/6z/vf/T/+H/
6v/w//b/+v/8//v/+//7//7/AwAEAAQABQAGAAYABQAFAAMABAAGAAcABwAHAAYABgAE
AAMAAwADAAcACAAJAAoACwAKAAkABwAGAAcABwAHAAgACAAJAAoACAAFAAUABwAIAAkA
CQAJAAsACQAIAAgABwAJAAkACQAKAAsACwAMAAsACwALAAsACwAKAAkACAAKAAkACAAI
AAkACQAKAAoADAALAAsACwAIAAgACAAJAAcABwAFAAUABwAHAAYABQACAAEAAQAAAP//
/v/+//z/+f/1//P/8P/x//H/8P/v/+z/6f/n/+T/4P/d/9r/2P/Z/9f/1P/R/8//yv/G
/8T/xP/G/8b/x//G/8P/wf/A/8H/wf/D/8T/x//I/8n/zP/M/8//0//W/9n/3P/g/+P/
5f/o/+n/6//v//L/9f/3//n/+v/9/wAAAgADAAUACAAIAAkACQAJAAsADAAOABAAEAAQ
ABIAEgATABMAEgARAA4ADgAPABAAEwAUABQAFAAWABYAFQAVABMAEwATABUAFwAYABkA
GgAWABYAFgAWABYAGAAYABgAGwAbABkAGQAZABgAGAAXABcAGAAZABoAGAAWABkAGQAX
ABcAFwAYABYAFgAWABQAFgAXABgAGAAYABgAGAAWABYAFQAVABQAFAAVABYAFgAWABQA
FAAUABQAFAAVABUAFwAWABYAFgAUABUAFQATABgAGQAaABsAGwAaABkAGAAaABoAGwAb
ABsAGwAaABoAFgAWABYAGAAaABoAGQAZABsAGQAZABkAGQAZABkAGQAbABsAGwAcABsA
GAAXABgAGQAaABoAGwAaABoAGQAYABgAGAAaABoAGgAYABgAGAAWABYAGAAZABoAGwAb
ABwAHQAcABkAGAAXABYAGAAYABgAGAAYABgAGAAYABoAGgAaABoAHAAcABwAHAAcABwA
HAAcAB0AHgAfACAAIgAiACIAIgAjACQAJQAmACYAJgAmACUAIwAiACIAIwAlACQAIgAf
AB4AHgAbABoAFwAXABcAGAAYABcAFgAWABYAFwAXABcAGQAaABwAHgAcABwAGgAaABsA
GwAcABwAHgAcABsAGQAXABcAFwAaABoAGgAZABkAGQAXABcAFwAYABkAGgAaABkAGQAZ
ABgAGgAaABsAHAAcABwAHAAcABwAHAAbABsAHAAcABwAHAAeACAAHgAdABsAGwAbABsA
HwAiACMAIgAnACsALwA0AD8AUwBwAJMAswDNAOQA+AARASsBPAEtAfwAqwBNAPb/tv+G
/2L/UP9Q/1X/Xv9z/4T/kv+n/7r/xv/X/+n/9/8AAAYADAAOABAAEQARABEAFAAXABgA
GAAZABwAHAAbABsAGQAaABwAHQAfAB8AHgAeAB4AHQAdAB0AHgAeAB4AHgAfAB4AHQAb
ABkAGwAcAB0AHgAeAB8AIAAeABsAGwAdACAAIQAhACEAIQAfAB4AHgAdAB8AHwAfAB8A
HwAeAB4AHwAfAB8AHwAiACIAIgAiACIAIQAgACAAIAAfAB8AHgAhACEAIgAjACAAIAAg
ACEAIQAhAB8AHwAdAB0AHAAbABsAGwAcABwAFwAWABYAFAAQAA0ADAAKAAoACQAHAAUA
BAABAP///P/4//X/8v/w/+//7f/q/+f/5P/g/93/3P/c/9z/2v/Z/9n/1//W/9b/1f/V
/9f/2P/a/9z/3v/i/+T/5//r/+7/8//2//r//f8BAAQABQAHAAkADAAPABEAFQAWABkA
HAAdAB0AHgAgACIAJQAnACkAKAAoACkAKgAoACgAKgAqACsAKwAqACkAKAAoACkAKgAr
ACwALAAsACwALAArACsALQAtAC0ALwAwADAAMAAwAC0ALAArACoALAAuAC4ALgAxADEA
LwAvAC4ALgAvAC8ALwAwADEAMgAyADAAMwAzADMAMwAzADQANAA0ADQAMgAyADMANAA0
ADYANgA2ADQAMgAxADEAMAAyADMANAA0ADYANAA0ADQAMwAyADIAMQAzADIAMgAyADAA
MQAxAC8AMgAzADQANQA1ADQAMwAyADEAMAAwAC8AMQAzADQANgAzADIAMQAyADQANAAz
ADMANQAzADMAMwAxADEAMQAxADIAMwA0ADYANQAyADEAMgAzADQANAA1ADYANgA1ADQA
MgAyADQANAA2ADQANAA0ADQANAA2ADcANwA3ADYANgA3ADYANQA0ADMAMgAzADQANQA2
ADYANgA2ADYANgA2ADYANgA0ADQANAA0ADUANgA3ADgAOgA6ADoAOgA3ADYANQA0ADUA
NgA3ADgAOgA6ADoAOgA6ADoAOgA6ADwAPAA8ADwAPwBAAEEAQgBDAEQARQBGAEQARABE
AEQAQwBBAEAAQABDAEMAQgBAAD0APAA8ADkANgA1ADUANQA4ADgANwA2ADQANAA1ADUA
NgA3ADkAPAA8ADwAPAA6ADoAOwA7ADwAOgA6ADgANwA2ADcAOAA5ADwAPAA8ADsAOQA5
ADcANwA5ADoAOwA8ADwAOwA7ADsAPAA8ADwAPQA+AD4APgA+AEAAQABAAD8APQA+AD4A
PgBAAEAAQgBAAD0APQA9AD0APQBBAEQARQBGAEsAUQBVAFoAZQB7AJoAvQDZAPEACAEe
ATcBUQFcAUUBCAGxAFUABADO/6b/hv96/37/g/+M/5v/qP+6/9H/4v/u////DwAbACQA
LAAyADQANgA1ADUANQA4AD0APgA+AD8AQABAAD8APwBAAEIARQBHAEUARQBEAEQARABD
AEMAQwBGAEYARgBGAEcARgBFAEMAQQBDAEQARQBFAEQARABEAEYAQwBDAEUARABFAEUA
RQBFAA==
         </WaveFormData>
      </LeadData>
      <LeadData>
         <LeadByteCountTotal>10000</LeadByteCountTotal>
         <LeadTimeOffset>0</LeadTimeOffset>
         <LeadSampleCountTotal>5000</LeadSampleCountTotal>
         <LeadAmplitudeUnitsPerBit>4.88</LeadAmplitudeUnitsPerBit>
         <LeadAmplitudeUnits>��V</LeadAmplitudeUnits>
         <LeadHighLimit>2147483647</LeadHighLimit>
         <LeadLowLimit>268435456</LeadLowLimit>
         <LeadID>V4</LeadID>
         <LeadOffsetFirstSample>0</LeadOffsetFirstSample>
         <FirstSampleBaseline>0</FirstSampleBaseline>
         <LeadSampleSize>2</LeadSampleSize>
         <LeadOff>FALSE</LeadOff>
         <BaselineSway>FALSE</BaselineSway>
         <ExcessiveACNoise>FALSE</ExcessiveACNoise>
         <MuscleNoise>FALSE</MuscleNoise>
         <LeadDataCRC32>3749910749</LeadDataCRC32>
         <WaveFormData>
BAAEAAQABAADAAIAAQAAAP7//v/+//7//v/+//7//v/+//7//v/+////AAABAAIAAAD+
//z/+v/8//z//P/8//7//v/+//7//f/8//v/+v/7//z//f/+//z//P/8//z//P/8//z/
/P/8//z//P/8//v/+v/5//j/+v/6//r/+v/6//r/+v/6//r/+v/6//r//P/8//z//P/7
//r/+f/4//r/+v/6//r/+f/4//f/9v/4//j/+P/4//r/+v/6//r/+f/4//f/9v/5//r/
+//8//v/+v/5//j/+v/6//r/+v/8//z//P/8//r/+v/6//r//f/+////AAD///7//f/8
//z//P/8//z//P/8//z//P/8//z//P/8//3//v///wAA/v/+//7//v/9//z/+//6//z/
/P/8//z/+v/6//r/+v/7//z//f/+/wAAAAAAAAAAAAAAAAAAAAADAAQABQAGAAMAAgAB
AAAAAwAEAAUABgAHAAgACQAKAAwADAAJAAkADAAMAAwACQAHAAYABQACAAIAAgAEAAYA
BAADAAEAAAABAAAAAQAEAAQABAAEAAQABAADAAMA/////wEABAAHAAUABQAEAAMABAAD
AAEAAQAAAAIAAgACAAAAAAAAAP7/AQACAAMABQAGAAUAAwABAAMAAwADAAMAAQAEAAIA
AgACAAIAAgACAAUABgAHAAgABwAHAAgACAAKAAcABwAIAAgADAAPAA0ACgAKAA8AFwAe
ACUAMABHAGoAiwCoAMkA6gANATIBUAFXAToB9wCPACYA1v+k/4H/bf9m/2r/bP9z/33/
if+U/6L/tf/H/9b/3v/o/+7/8f/y//b/+v/7//z//v8CAAIAAgADAAMAAwAFAAIAAgAG
AAcACwANAAwACwAKAAgACwALAAwADQANAA4ADgAMAAwACwALAAoACwANAA8AEAAOAA4A
DgAOAA4ADgAPABEAEgASABEADwAPAA4ADQANABAAEgASABIADwAOAA0ACwALAAwADQAO
AA0ADQANAA0ADwAOAA4ADgAOAA4ADgAPAA4ADQANAAwADwAOAA8AEQARABEAEAAQABIA
EgAQAA8ADwAOAA4ADQAIAAcABwAGAAQABAAFAAUAAwAAAP3/+v/3//T/8v/u/+z/6f/o
/+T/4f/d/9r/1//W/9L/z//P/8z/zP/J/8f/w//B/7//vv++/77/v/+//73/vv/A/8H/
w//F/8r/zv/R/9X/2f/c/+D/4//k/+f/7f/y//b/+P/4//r//P///wEAAwAJAA0ADwAR
ABIAEwAXABcAFwAYABoAGwAdAB8AHAAbABoAGAAZABoAGwAdABwAHAAdAB0AHgAeAB0A
HAAdAB4AHwAjACIAIAAeABsAHQAdAB4AIAAfACAAIAAgACAAIAAfAB8AIQAiACMAIwAh
ACAAHwAeAB8AIAAiACMAIwAjACMAIwAjACMAIwAhACIAJAAlACYAJAAjACIAIQAjACQA
JgAoACgAJwAmACYAJAAjACEAIQAiACQAJgAnACQAIwAiACEAIwAkACYAJwAnACYAJQAl
ACcAKAAoACcAJwAoACgAKQAmACUAJAAiACIAIwAkACYAJgAmACYAJgAmACYAJQAlACcA
JwAoACgAJgAlACMAIQAiACQAJgApACcAJwAmACYAKAAoACYAJgAnACgAKgArACoAJwAo
ACcAJgAnACkAKgApACkAKQApACUAKAAqACoAKgAqACgAKAAoACgAJgAmACYAJgAnACgA
KQAqACcAJgAlACQAJQAmACcAKAAqACoAKgAqACkAKAAnACYAKQAqACsALAArACoAKQAo
ACgAKAAoACgAKAAoACgAKAAmACYAJgAmACgAKAAoACgAKgAqACoAKgAtAC4ALwAwADAA
MAAwADAALgAuAC4ALgAxADIAMAAxAC8ALgAtACkAKgAqACoAKAAmACQAJAAkACMAIwAi
ACIAJQAkACUAKAAlACQAIwAiACYAJwApACcAIwAjACQAJQAjACMAIgAhACIAIQAfAB8A
HQAeAB0AHAAfACAAIQAgAB4AHgAeAB8AHwAfAB4AHQAdAB0AHQAdABsAHgAcABwAHgAe
AB4AHgAeAB4AHgAeAB4AHQAdABwAHQAbABwAHgAaABgAGQAXABoAHgAdAB8AKgAxADYA
QwBeAIMApgDJAOYABQEqAUoBWQFOAR0BxQBkAA4AzP+h/4f/ev94/3r/f/+L/5n/pv+y
/8H/0f/a/+L/6P/w//v/BAAKAA4ADAAMAA0AEAARABAAEAAPABEAEwAQABAAEQARABQA
FQATABMAEwASABIAEQARABEAEQASABIAEAASABEAEQAQAA4ADwAQABAADgAOAA4ADgAL
AAoACgALAAwADAALAAkACwAMAA0ADwAOAA4ADAAKAAsADAANAA0ADgAOAA4ADgAMAAsA
CgAJAAwADAANAA4ADAAMAAwADQANAA0ADgAOAA4ADAAMAA0ADAALAAkACAALAAwACwAL
AAgABgAFAAMAAQABAAIAAgD+//z/+//5//b/8v/u/+r/6f/o/+j/5v/j/9//3f/Y/9n/
1f/S/8//zf/I/8T/w//A/77/uf+1/7b/tf+0/7T/s/+y/7L/sf+z/7T/tv+3/7r/u/+/
/8L/wv/F/8j/yv/Q/9P/1P/X/9r/3v/h/+L/5f/o/+v/7//w//H/9v/5//r/+//7//v/
////////AAD/////AAABAAMAAwADAAIABAAEAAQABQAFAAQABAADAAYABgAFAAQAAQAA
AP//AQADAAQABQAFAAQAAwADAAQABAAEAAMAAgADAAQABAAFAAIAAgACAAEAAAAAAAAA
AAACAAIAAwADAAEAAQABAAEAAwADAAMAAQAAAAAA///+/////////////f/8//z//P/7
//v/+//8//3//f/8//3/+v/6//r/+f/6//v//P/9//v/+v/6//n/9v/0//L/8f/2//r/
/f////3//P/6//n/+//7//v/+v/5//n/+f/6//n/+P/3//b/+P/4//f/9//2//X/9f/0
//L/8//z//P/8v/y//L/8//z//P/8v/y//b/9v/0//T/8//y//L/8f/x/+//8f/x/+//
7//w//D/7//v/+//7//z//D/7v/u/+7/7v/t/+z/6//q/+v/7P/t/+7/7P/s/+z/7P/u
/+7/7v/u/+7/7v/u/+7/7P/s/+z/7P/q/+r/6v/q/+j/6P/o/+j/6v/s/+7/8P/y//L/
8v/y//T/9P/0//T/9P/0//T/9P/x/+3/7P/s/+7/7v/r/+r/6v/q/+j/5v/i/+L/4v/j
/+P/4v/i/+L/4P/g/+L/4v/i/+L/4v/k/+f/6f/n/+X/4//k/+X/5f/m/+b/5v/m/+P/
4f/h/+L/5v/m/+b/5v/o/+j/5v/m/+X/5P/k/+X/5//m/+X/5f/l/+X/5f/l/+r/6P/o
/+j/6P/o/+j/6P/n/+b/5f/l/+b/6P/p/+r/5f/l/+b/5v/o/+n/6f/o/+z/7//x//T/
+f8EABkAOABbAHwAnQDCAOEAAgEgATUBKgHzAJUAKgDS/5j/b/9T/0b/Rv9M/1X/Y/9t
/3r/iv+X/6H/qv+4/8j/0v/X/9r/3P/g/97/3v/f/+L/5v/m/+f/5//p/+v/6P/o/+n/
6f/s/+3/7//v/+//7v/t/+v/6v/p/+v/7P/s/+r/7P/r/+v/6v/q/+v/7P/s/+z/7P/s
/+z/6f/o/+j/6f/s/+7/7//v/+3/7P/r/+v/7v/w//D/8P/y//L/8v/x/+7/7v/u/+7/
8P/x//L/8//z//L/8v/y//H/8P/v/+//8f/x//L/8v/x/+7/7f/t/+//8f/y//T/9P/0
//L/8f/u/+z/6//p/+j/6f/r/+z/5v/k/+P/4f/g/97/3P/a/9f/1P/S/87/yv/H/8b/
wv/C/7//vf+7/7j/sv+t/6v/rP+s/6n/p/+n/6X/o/+i/6H/oP+g/5//of+i/6T/pf+m
/6f/q/+u/7L/t/+8/8D/xP/H/8j/y//O/9L/1f/W/9r/3v/i/+f/5//n/+v/7f/t/+//
8P/x//j/+f/6//z/+v/7//3////////////+//3//P/7//v///8AAAIAAwACAAIAAQAA
AAAAAAAAAAMABQAGAAcABwAEAAMAAwAEAAcACAAIAAgACAAIAAcABwAFAAYABwAHAAcA
CAAJAAoACAAIAAkACQALAAsACwALAA0ADQANAAsACQAKAAoACgALAAsACwALAAgABgAF
AAQABgAHAAgACgAMAAsACQAJAAcACAAJAAkABwAHAAcABwAHAAgACgALAAsACgAJAAkA
CwAMAAwACwAJAAoACgALAA0ADQANAAwACQAJAAkACgAMAAwADAAMAA4ADgANAA0ACwAL
AAwADAANAA8AEAARAA4ADgAOAA8AEQARABAAEAAQABAADgAOAA4ADgAPAA8AEAAPABIA
EwAOAA0ADQAMAA8ADwAPAA8AEQAUABIAEAAOAAwADQAOAA8AEAAQABAAEAAQABAAEAAQ
ABAAEgASABIAEgAQABAAEAAQABEAEgATABQAFAAUABQAFAAWABYAFgAWABcAGAAZABoA
GQAYABcAFgAYABoAHAAeAB4AHgAeAB4AHgAeAB4AHgAhACIAIwAkACEAIAAcABsAHgAe
AB4AGwAbABwAHQAcABkAFgAVABQAFwAXABYAFgAUABIAEgAUABYAFgAWABYAGAAZABsA
GQAXABcAGAAZABsAGwAaABkAFwAVABIAEQAUABYAFgAWABYAFgAWABQAFQAWABcAGQAb
ABsAGgAZABYAFQAUABMAFgAaABkAGgAYABgAGAAYABgAGAAYABgAGQAZABoAGgAYABUA
FQAWABoAHgAfABsAHAAgACUAJwAqADcATABpAIwAqwDMAOsACgEvAVIBaAFfASwB0wBp
AAgAwv+U/3f/a/9u/3b/fv+N/5n/pf+2/8T/z//Z/+j/9v/+/wQACQAOABAADgAQABAA
EQAUABYAFgAXABcAFwAZABYAFgAXABcAGgAbABsAGwAbABoAGAAXABcAFwAbABwAHAAa
ABgAFwAXABYAGAAZABoAGgAaABoAGgAaABkAGAAYABkAHAAeAB8AHwAdABwAGwAbAB4A
IAAgACAAHwAeAB0AGwAaABoAGgAaAB0AHQAdAB0AGwAaABoAGgAcABwAHAAdACAAIQAj
ACQAJgAkACQAJQAmACcAJwAoACYAJAAgAB0AHgAeAB8AHwAaABkAGQAYABIAEAAPAA0A
DgAMAAoACAAEAAAA/f/4//f/9f/1//L/7//r/+j/5f/h/9z/2P/X/9f/2P/W/9X/0f/P
/83/zP/O/87/z//P/8//0P/S/9P/1P/V/9n/3P/h/+X/6f/s//D/8//0//f/+/8AAAQA
BgAIAAoADAAPAA8ADwATABUAFwAZABoAGwAdAB0AHQAeAB4AHwAhACMAIQAhACEAIAAg
ACAAIAAhACIAIgAjACMAJAAkACMAIgAgACAAIAAjACIAIgAiACEAIAAfAB8AIAAhACIA
IgAiACEAIAAeAB0AHgAgACIAIwAgACAAIAAgAB4AHgAfAB8AHwAfAB8AHwAeAB0AHAAZ
ABoAHAAdAB4AHwAfAB8AHwAdABwAHAAcAB8AHwAfACAAHgAbABcAFQAWABgAGgAbABsA
GwAbABsAGgAaABsAGwAaABoAGgAbABoAGgAZABcAGAAaABsAHQAbABsAGwAaABcAFwAX
ABgAGgAaABoAGgAZABgAFgAVABcAFwAYABgAGgAbABsAGwAYABYAFAATABYAFwAXABgA
GQAYABUAFAAWABYAFwAXABcAFQAXABcAEwATABQAFAAVABUAFQAVABcAFAASABIAEgAS
ABUAFgAXABgAFgAWABYAFgAWABYAFgAWABYAFgAWABYAFAAUABQAFAAVABYAFwAYABYA
FAASABAAEwAUABUAFgAUABQAFAAUABYAFgAWABYAFwAYABkAGgAZABgAFwAWABkAGgAb
ABwAGgAaABoAGgAVABUAFgAWABgAFQAUABQAEwAQAA0ACgALAAwADgAPAA4ADgAOAAwA
CgAMAAwADAAOAA4AEAARABAADQAKAAkADAANAA0ADQAKAAkACAAHAAcABwAIAAoACgAK
AAoACgAIAAQAAgAAAAMABQAIAAkABwAFAAQAAwABAAEAAQAEAAMABAAFAAYAAwACAAEA
AAABAAIABAAFAAYABgAGAAMAAgACAAEAAAAHAAcABgAIAAcACQAOABcAIgA5AFYAdwCY
ALcA1ADzABQBMAE/ATQBAwGjADYA4P+q/4X/a/9k/2b/aP9v/3n/g/+M/5j/o/+t/7r/
yP/W/+D/4//i/+j/7v/s/+z/7f/w//T/9P/1//X/9P/1//H/8P/x//H/9P/1//X/9f/1
//T/8//x//D/7//y//T/9f/0//P/8f/w/+7/8P/x//L/8v/y//L/8v/y/+//7v/u/+//
8//0//T/8//y//D/7v/t//D/8v/y//L/8P/w//D/7//u/+7/7v/u/+3/7f/t/+3/6v/o
/+f/5v/m/+b/5v/n/+X/5f/m/+b/5P/i/+L/4//j/+P/4v/i/+D/4P/e/93/3f/c/9z/
2//Y/9f/1//W/9D/zv/N/8v/zP/K/8j/xv/C/77/u/+2/7T/sf+w/6z/q/+n/6T/of+e
/5j/k/+R/5L/kv+P/43/iv+H/4T/gv+D/4T/hv+H/4X/hv+I/4n/iP+H/4n/iv+O/5P/
mP+c/57/of+i/6X/rP+y/7f/uv+7/77/wf/F/8L/wf/E/8X/yv/N/8//0f/T/9P/0//U
/9X/1//a/93/3v/f/+D/4P/d/9z/2//b/93/3v/g/+H/4f/g/97/3P/c/9z/3P/f/+H/
4v/j/+P/4v/h/+H/4v/k/+b/5//o/+f/5v/k/+P/5f/m/+f/5//m/+b/5v/m/+X/5P/k
/+P/5P/l/+b/5//l/+X/5f/j/+P/5P/k/+T/5f/l/+X/5f/h/+D/4P/g/+L/4//k/+b/
5P/j/+H/4f/j/+T/5f/l/+f/5//n/+f/5P/k/+X/5f/n/+j/6f/r/+n/6v/q/+n/6f/q
/+r/6//r/+v/6//q/+n/6f/p/+r/6v/q/+r/6v/s/+z/6//r/+v/6//s/+z/7P/t/+3/
7f/s/+z/7P/t/+//7//u/+7/8P/w/+7/7v/s/+z/7f/t/+3/6//t/+3/7f/t/+7/7v/x
//H/8f/x//P/8P/v/+7/7f/s/+//8P/x//L/9P/0//T/9P/y//L/8v/y//T/9P/0//T/
9P/0//T/9P/2//j/+v/8//z//P/8//z//v/+//7//v8AAAAAAAAAAP///v/6//n/+//8
//3/+//4//j/+P/2//X/9P/1//b/9f/1//T/9P/z//D/7//w//P/9P/1//b/+P/5//v/
+f/4//n/+//9//3//f/8//v/+P/3//X/9f/3//r/+//8//v/+v/5//b/9//4//n/+//9
//3//P/7//v/+//7//v/+//+//z//P/8//z//P/8//7//v/+//7//v/9//3//P/8//n/
+f/6//7//P/7//v//v/+/wEAAwAKABMAIAAzAFAAdQCWALUA0ADxABoBPgFNAToBAQGl
AD4A5P+m/33/Zf9c/2D/Yv9p/3f/g/+K/5b/p/+3/8b/1P/e/+T/6f/u//D/8P/x//L/
9P/4//r/+v/7//v/+//9//r/+v/9//3/AAABAAEAAQABAAAA/v/9//3//f8AAAIAAwAC
AAAA//////7///8BAAMABAADAAIAAQAAAAAAAAABAAMABQAGAAYABQAEAAIAAAD//wEA
BAAFAAYABAAEAAQAAwACAAIAAgACAAUABQAFAAUABwAGAAYABgAIAAgACAAJAAcABwAI
AAgACAAGAAYABwAHAAcABgAGAAQABAACAAEAAwACAAIAAQD+//3//f/8//j/9v/1//P/
8v/w/+7/7P/n/+T/4v/e/97/2//a/9b/1f/R/87/y//L/8b/wv/B/8D/wP+9/7v/t/+1
/7P/sv+z/7T/tv+3/7X/tv+4/7n/vP+9/8H/xP/H/8v/z//S/9T/1//Y/9v/4P/m/+v/
7v/v//L/9f/5//n/+f/9////AwAFAAYABwAKAAkACAAIAAkACwAOABEADwAPAA8ADgAO
AA4ADgAPABAAEAARABEAEAAQAA8ADgAPABAAEQAVABQAFAAUABMAEgARABEAEgATABQA
FAAUABQAFAATABMAFQAWABcAFwAUABQAFAAUABQAFAAVABUAFgAXABgAGQAYABcAFgAT
ABQAFgAXABgAFwAXABcAFwAXABYAFgAWABUAFQAVABYAGAAXABUAFQAVABYAFwAXABUA
FQAVABUAFgAWABcAFwAaABwAHgAhACEAIgAiACEAIgAkACUAJwAlACUAJQAkACUAJQAl
ACYAKAAoACgAKAAnACYAJAAjACYAJwApACoAKQApACgAJwAoACgAKAApACkAKQAoACgA
KQAoACUAJAAlACYAKAApACkAJwApACkAJwAnACgAKAAnACcAJwAnACUAJAAlACYAJwAo
ACoAKgAqACoAKAAoACgAKAApACoAKwAsACoAKgAqACoALAAsACwALAAuAC4ALgAuACwA
LAAsACwALgAuAC4ALgAuAC4ALgAuACwALAAsACwALQAuAC8AMAAwADAAMAAwADMANAA1
ADYANAA0ADQANAA0ADQANAA0ADIAMwA1ADYAMwAvAC0ALAAtACwAKwAqACoAKgArACsA
KAAoACgAJgAnACoAKwAsACkAKAApACkALQAtAC0ALwAvAC8ALgAtAC4ALQAsACsAKQAp
ACoALAApACgAJwAmACcAJgAnACgAJgAnACkAKQAoACcAJwAnACcAJwAnACoAJwAmACUA
JAAlACYAJwAoACcAJgAmACUAKAAoACgAJQAnACgAKAAoACMAIwAmACoALwAzADYAOwBE
AFcAeACbALoA2QD6AB0BRAFkAXEBXAEdAb0AVgAAAMb/o/+L/4L/gv+E/4f/l/+n/7b/
xv/X/+P/8P/+/wQABgAJAAwAEAAWABcAGAAaAB4AHgAcABsAGQAaAB0AGwAcABwAGwAd
AB0AHAAbABoAGAAaABsAHQAfAB4AHgAdABoAGwAbABwAHAAcAB0AHgAeAB0AHAAbABoA
HAAcAB0AHwAgACAAHwAdAB8AHgAdAB0AHgAgACAAIAAfAB4AHQAbABsAHAAdAB4AHgAd
ABwAGwAZABgAGAAYABkAGgAbAB0AGgAZABkAGAAZABgAGQAbABoAGQAXABYAGAAYABYA
FQAVABQAFAATAA8ADQAMAAoACQAIAAgABwAFAAIA///8//v/+P/2//L/8v/v/+7/6v/o
/+P/3//b/9z/2P/V/9X/0v/Q/8v/x//H/8f/x//I/8b/xv/H/8f/xf/G/8j/yf/N/8//
1P/Y/9n/2//d/97/4v/l/+b/6f/r//D/9P/2//f/+v/9/wEAAQABAAUABwAIAAkACQAJ
AA4ADwAQABIAEAARABMAFQATABMAEwASABUAFgAXABkAFwAWABYAFQAYABgAFwAWABgA
GAAYABsAGwAaABkAFwAXABcAGAAaABgAGAAXABYAFgAWABUAFQAVABYAFwAXABQAFAAU
ABQAFgAWABcAFwAWABUAFAATABQAFQAWABUAFAAUABMAEgATABMAEwATABMAEgASABIA
EgARABAAEAARABEAEAARABAAEAAQAA8ADQANAA0ADQANAA4AEAARABEAEAAPAA8AEQAS
ABIAEQARABIAEgATABIAEQAQAA4ADgAPABAAEgAPAA4ADQAMAA0ADgAOAA8ADQANAA4A
DgAMAA0ADQANAA8AEAARABMAEQAPAAwACgAOAA4ADAAMAAwADAANAA0ADQALAA0ADQAL
AAsADAAMAAwACwAKAAkADQAOAA0ADAALAAoACgAKAAoACgAKAAoACgAKAAoACgAKAAoA
CgAKAAoACgALAAwADQAOAA0ADAALAAoACwAMAA0ADgAPABAAEQASABIAEgASABIAEgAS
ABIAEgARAA0ADAAMAA8AEAAOAA4ADQAMAAkABgACAAIAAgADAAUABAAEAAQAAQAAAAEA
AAACAAIAAgAEAAMABQADAAEAAQACAAMAAwABAAAA///+//z/+f/4//j/+//8//3//v/8
//z/+v/6//n/+P/4//n/+v/6//r/+//4//f/9v/1//r/+P/4//j/9v/2//b/9v/2//b/
9v/3//f/+P/4//j/8//z//T/9P/0//X/+f/6//b/+f/9/wAABQAQACMAQgBlAIYApwDG
AOcABgEoATsBLgH3AJ0ANADc/6D/d/9b/07/Tv9S/1n/Zf9t/3r/iv+T/5v/qP+6/8j/
0P/V/9j/3v/e/9z/3P/d/+D/5P/k/+X/5f/l/+f/5P/k/+T/4//l/+X/5f/l/+X/5P/j
/+H/4P/f/+L/5P/l/+T/5P/j/+P/4v/i/+P/5P/k/+X/5v/n/+j/5v/k/+P/4//l/+b/
5v/l/+f/5v/l/+X/5P/m/+b/5v/n/+j/6f/p/+f/5v/l/+T/4//j/+P/4//k/+T/5f/m
/+b/5v/m/+f/5//n/+j/6P/n/+T/4//j/+X/5f/k/+T/5P/k/+L/4f/h/+D/4P/f/97/
3f/d/9z/1f/S/9D/zf/P/87/zf/M/8f/xP/C/77/vP+5/7j/tP+1/7H/rv+r/6f/ov+e
/53/nf+e/5z/m/+Z/5f/lf+U/5L/kv+T/5P/lf+W/5j/mf+a/5v/n/+i/6X/qf+t/7D/
tP+3/7j/u/+9/8L/xv/I/83/0P/T/9f/2f/Z/93/3//h/+P/5P/l/+r/6//s/+7/7P/t
/+//8f/x//H/8f/w/+7/7v/u/+//8f/y//T/9f/4//j/9//2//T/9P/0//f/+//8//3/
/f/7//n/+P/4//v//P/8//z//v/+//3//f/8//z//P/7//v//P/9//7//f/8//z/+//7
//v/+//7//v/+//7//n/+//8//z//P////////////v/+v/6//r//f/9//3//v/8//v/
+f/5//n/+v/7//v//P/9//7////9//z//P/7////AAABAAMAAQACAAIAAQABAAIAAgAD
AAUABQAFAAQAAQABAAEAAgADAAQABQAGAAYABgAFAAUABwAHAAgACAAIAAkACQAJAAYA
BgAGAAcACAAJAAkACgAKAAoACAAIAAgACAAJAAkACwAJAAsACwAHAAcACAAIAAoACwAM
AA0ADQAMAAkACAAHAAYABwAIAAkACgAKAAoACgAKAAwADAAMAAwADgAOAA4ADgAQABAA
EAAQABEAEgATABQAFgAWABYAFgAYABgAGAAYABoAGgAaABoAFQAVABYAFgAZABcAFwAY
ABcAFAARAA4ADgAOAA8ADwAOAA4ADgAMAAwADgAOAA4ADwAQABMAFQAWABMAEAAPABIA
EwATABMAFAATABIAEQANAA0ADgAQABAAEAAQABAAEgAQABAAEAAQABEAEwATABQAEwAT
ABMAEwATABMAFgAVABYAFwAYABoAGgAaABoAHAAcAB0AHQAgACAAIAAdABsAHAAcABwA
IQAjACIAIAAlACkAKgAvADwAUwByAJcAuADVAPYAFQE4AVQBYQFQARcBuwBSAP7/xv+h
/4X/eP94/3z/h/+X/6P/rv++/83/1f/i//L//v8GAAsADgAQABQAEgASABMAFgAaABoA
GwAbAB0AHwAcABwAHAAbAB0AHQAfAB8AHwAeAB4AHQAdAB0AHwAgACAAHgAeAB0AHQAc
ABwAHQAeAB4AHwAgACEAIgAfAB4AHgAfACEAIgAiACEAIwAiACEAIQAhACIAIQAgACAA
IAAgAB8AIAAgACAAIAAjACMAIwAjACMAIgAiACIAIQAgAB8AHwAiACMAJQAmACQAIgAi
ACMAJQAlACQAJAAiACIAIAAfACEAIAAgAB8AHAAbABsAGgAUABIAEQAPABAADgAMAAoA
CQAGAAQAAAD9//n/9//y//P/7//s/+n/6f/k/+D/3//e/97/2//Z/9f/1f/T/9L/0f/Q
/9D/z//R/9T/2P/b/9r/2//f/+L/5//r/+//8v/2//n/+v/9////BAAIAAoADgASABYA
GwAZABkAHQAfACQAJwApACsALQAtAC0ALgAtAC0ALgAvAC8ALwAvAC4ALgAuAC4ALwAy
ADIAMwAzADQANAAzADIAMgAyADIANQA2ADYANgA1ADIAMQAxADIANQA2ADYANgA4ADgA
NwA3ADYANgA2ADUANQA2ADcAOAA4ADgAOQA5ADsAOwA7ADsAOwA7ADsAOQA5ADoAOgA6
AD0APQA9AD0AOQA4ADgAOAA7ADsAOwA8AD4APQA7ADsAOgA6ADoAOQA7ADsAOwA7ADgA
OAA5ADkAPAA8ADwAPQA7ADwAPAA7ADgAOAA3ADcAOQA7AD0APgA6ADkAOAA4ADkAOgA7
ADwAPAA8ADsAOwA6ADkAOQA4ADkAOwA8AD0AOgA6ADoAOwA9AD0APAA8AD4APgA8ADwA
OwA6ADoAOQA6ADkAPAA9ADsAOwA8ADwAPQA9AD0APQA9ADwAOwA6ADkAOAA5ADoAOwA8
ADwAPAA8ADwAOgA6ADoAOgA4ADgAOAA4ADkAOgA7ADwAPgA+AD4APgA9ADwAOwA6ADwA
PAA8ADwAPgA+AD4APgA+AD4APgA+AEAAQABAAEAAQwBEAEUARgBIAEgASABIAEYARgBG
AEYARgBDAEMARABGAEYAQwBCAEAAQAA+ADwAOAA4ADgAOQA7ADoAOgA6ADcANgA3ADYA
NwA4ADkAPAA9AD8APQA7ADoAOgA6ADkAOQA4ADcANgA3ADUANQA2ADkAOgA7ADwAOQA4
ADUANAA1ADYAOAA7ADkAOAA3ADcANwA3ADcANwA8ADoAOgA6ADwAPAA8ADwAOgA6ADoA
OwA7ADwAPAA8ADcANwA4ADgAOgA7AD0APAA+AEMARQBIAE0AWgBxAJQAtwDWAPEAEAEx
AVIBbAFxAVYBEQGtAEoAAgDU/7X/n/+U/5j/oP+n/7P/u//K/9r/5//v//r/CAAUABoA
IQAmACYAKgAoACgAKQAsADAAMAAxADEAMQAzADAAMAAzADMANgA3ADUANQA1ADQAMgAx
ADEAMQAzADQANAAyADQAMwAzADIAMAAxADIAMgA0ADQANAA0ADMAMgAyADMANQA2ADYA
NQAzAA==
         </WaveFormData>
      </LeadData>
      <LeadData>
         <LeadByteCountTotal>10000</LeadByteCountTotal>
         <LeadTimeOffset>0</LeadTimeOffset>
         <LeadSampleCountTotal>5000</LeadSampleCountTotal>
         <LeadAmplitudeUnitsPerBit>4.88</LeadAmplitudeUnitsPerBit>
         <LeadAmplitudeUnits>��V</LeadAmplitudeUnits>
         <LeadHighLimit>2147483647</LeadHighLimit>
         <LeadLowLimit>268435456</LeadLowLimit>
         <LeadID>V5</LeadID>
         <LeadOffsetFirstSample>0</LeadOffsetFirstSample>
         <FirstSampleBaseline>0</FirstSampleBaseline>
         <LeadSampleSize>2</LeadSampleSize>
         <LeadOff>FALSE</LeadOff>
         <BaselineSway>FALSE</BaselineSway>
         <ExcessiveACNoise>FALSE</ExcessiveACNoise>
         <MuscleNoise>FALSE</MuscleNoise>
         <LeadDataCRC32>3367540737</LeadDataCRC32>
         <WaveFormData>
EgASABIAEgARABAADwAOAA4ADgAOAA4ADgAOAA4ADgAOAA4ADgAOAA8AEAARABIAEQAQ
AA8ADgAOAA4ADgAOAA8AEAARABIAEQAQAA8ADgAQABAAEAAQAA4ADgAOAA4ADgAOAA4A
DgAQABAAEAAQAA8ADgANAAwADgAOAA4ADgAOAA4ADgAOAA4ADgAOAA4AEAAQABAAEAAP
AA4ADQAMAA0ADgAPABAADwAOAA0ADAAOAA4ADgAOABAAEAAQABAADwAOAA0ADAANAA4A
DwAQAA4ADgAOAA4ADgAOAA4ADgAQABAAEAAQAA8ADgANAAwADgAQABIAFAATABIAEQAQ
ABAAEAAQABAAEAAQABAAEAAOAA4ADgAOAA8AEAARABIAEAAQABAAEAAOAA4ADgAOAA4A
DgAOAA4ADgAOAA4ADgAPABAAEQASABIAEgASABIAEgASABIAEgATABQAFQAWABUAFAAT
ABIAEwAUABUAFgAXABgAGQAZABsAGgAaABoAGgAaABoAGgAWABQAEgAQABEAEwAVABcA
FgAVABQAEwATABIAEgATABMAEwATABQAEgARABAADgAOABAAFAAWABQAFAAUABMAEgAR
AA8ADgAOABIAEgARABAADwAOAA0ADwAQABEAFAATABIAEQAOABAAEAARABEADwAQABAA
EAAOAA4ADQANAA8AEQATABYAFQAVABUAFQAXABYAEwATABQAFgAaABgAEgASABYAGwAi
ACoAOABSAHcAmwC7AOIADQE5AWYBhAGHAWUBGQGnADYA4/+x/5T/iP+G/4r/j/+X/6D/
q/+2/8P/0P/g/+r/8P/3//z//f/+/wIABgAIAAgACgANAA0ADQAMAAwADAALAAoACgAL
AA4AEAASABEAEQAQAAwADwAQABEAEgATABUAFAARABIAEgARAA8ADwAQABIAFAASABIA
EgAQABEAEQARABIAEwAUABEAEAARAA4ADgAPABIAFAAUABQAEQAQAA8ADgAOAA4ADwAP
AA8ADwAPAA8AEAAQAA4ADgAQABEAEQARABAADwAOAA0ADwAQABEAEgATABMAEgASABIA
EgARABAAEAAQAA8ADwAMAAoACAAGAAUABQAFAAYABAABAP7/+//6//j/9P/x/+7/7P/p
/+b/4v/f/9z/2f/Y/9T/0P/O/8z/yf/G/8X/wf+//7z/u/+8/7z/vP+8/7r/uv+6/7v/
vf+//8P/xv/G/8r/zf/S/9T/1//Z/9z/4v/m/+n/7P/v//H/8//2//r//f8BAAYABgAJ
AAkADAANAA8ADwAQABMAFAAVABcAFQAUABMAEgASABMAFAAVABUAFgAXABcAGQAXABYA
FQAWABcAGQAcABoAGAAWABMAFQAWABcAGQAZABsAGgAYABcAGAAWABcAGgAaABsAHQAa
ABkAFwAUABYAFwAaABsAGwAcABwAHAAcABwAGwAaABwAHAAdAB0AGgAZABgAFwAaABsA
HQAfAB4AHQAcABwAGgAZABcAFwAYABkAGwAcABkAGAAXABYAGQAaABsAHAAaABwAHAAc
AB4AHgAeAB0AGwAcABwAHQAaABkAGAAWABgAGQAaABsAGwAbABoAGgAaABoAGQAZABsA
GwAbABwAGQAYABcAFgAYABkAGgAdABsAGwAaABoAGQAZABcAFgAZABsAHAAeABsAGQAY
ABcAGQAaABwAHQAcABwAHAAcABYAGAAaABoAGgAaABoAGgAaABoAGQAYABcAFgAXABgA
GQAaABcAFgAVABQAFgAWABYAFgAXABgAGQAaABkAGAAXABYAFwAYABkAGgAYABgAGAAY
ABgAGAAYABgAFgAWABYAFgAWABYAFgAWABcAGAAZABoAHAAcABwAHAAdAB4AHwAgACIA
IgAiACIAIQAgAB8AHQAfACAAIgAkACEAIAAfAB4AHwAeAB0AHAAZABkAGQAZABkAGQAZ
ABkAGwAaABoAGwAaABkAGAAYABoAGwAcABwAGAAYABoAGgAaABoAGgAZABgAFwAVABQA
EwAWABUAEwAUABUAFgAXABQAFAAUABYAFgAWABYAFAAWABYAFwAXABQAFAATABIAFQAW
ABYAFwAXABcAFwAYABgAFwAWABUAFgAWABQAFQASABAAEAAQABIAFAASABMAGgAiACgA
OgBZAH8ApwDOAPEAGQFGAWoBeQFpAS8BzwBmAAsAyf+g/47/iP+I/4v/k/+c/6v/uP/D
/87/2P/g/+T/5//s//X//v8EAAgACAAIAAoADQALAAsACgAKAAwACwAKAAoADAAOAA8A
EAAOAA8ADwAMAAwADAAMAAwADQAPAA4ACwALAAwADAALAAkACgAMAA4ACgAKAAoACAAF
AAUABQAGAAkACgAHAAYACgAIAAkACwAKAAoACAAGAAkACgALAAwADAAMAA0ADQAKAAkA
CAAHAAkACgAJAAoACgALAAsACwALAAsACwALAAwADAAMAAwADAALAAkACAALAAwADAAM
AAkACAAGAAUABAAEAAQABAADAAEA///+//n/9f/x/+3/7//u/+v/6f/k/+L/3//c/9z/
2f/W/9P/0P/M/8j/xv/F/8H/vf+7/7r/uf+3/7f/tf+0/7P/sv+0/7T/tP+1/7X/t/+7
/77/vf/A/8L/xv/K/83/z//S/9T/2P/b/97/4v/l/+j/7P/w//H/8//2//b/+f/5//z/
//8BAAEAAgACAAIAAgADAAYABgAGAAYABgAHAAgACQAKAAoACgAJAA0ACwAKAAkACAAH
AAcACAAJAAoACwALAAgACAAIAAkACQALAAoACAAIAAoACQALAAsACgAKAAsACwALAAoA
CAAIAAkADAANAAwADAALAAoACwAMAAwADAALAAoACgAJAAsACwALAAsACAAHAAcABwAF
AAUABQAGAAkACQAIAAkABgAFAAUABAAFAAYABwAIAAYABgAGAAYABAAEAAIAAAAFAAgA
CwANAAsACgAIAAcACQAJAAkACAAJAAkACQAJAAoACQAHAAYABgAGAAUABQAFAAUABQAG
AAYABgAGAAYABQAFAAUABwAFAAUABAAEAAYABwAGAAYABQAFAAQABAAEAAMAAwADAAQA
BAAFAAUABAAEAAQABAAGAAQABAAEAAQABAACAAIAAgACAAQABAAEAAQABgAGAAYABgAG
AAYABgAGAAgACAAIAAgABwAGAAUABAAEAAQABAAEAAIAAgACAAIABAAGAAgACgAMAAwA
DAAMAA4ADgAOAA4ADgAOAA0ADQAJAAgABwAGAAgACAAIAAcABgAFAAQAAQABAAEAAQAB
AAEAAQABAAEA/v/+////////////AAABAAIAAwADAAIAAAACAAIAAgAEAAQAAwACAP//
/f/8//z/AgACAAEAAQADAAMAAwACAAEAAAABAAAAAgACAAAAAAAAAAEAAQABAAQABAAE
AAQABAADAAMAAwACAAEAAQABAAMAAwADAAMAAgD/////AAACAAIAAAD+/wAABAADAAQA
CgAWAC4AUwB5AJ0AwgDtABsBRAFkAXcBZQElAb0ASgDp/63/iP92/27/cP93/4P/jv+Z
/6T/s/++/8T/yv/W/+H/6v/t//D/8v/2//X/9P/1//f/+v/7//v//P/8//v/+v/6//j/
+v/7//z//v///////P/7//r/+f/4//j/+//7//n/+f/6//r/+f/3//j/+v/8//r/+v/6
//j/9f/1//X/9v/6//z/+v/6//r/9v/1//X/+P/6//r/+v/8//z//P/8//j/+P/5//n/
+v/7//z//f/8//z/+v/6//j/+f/5//n/+//7//v/+//3//b/9f/0//j/+f/5//r/+v/6
//n/+P/3//b/9P/z//T/9P/0//T/7//t/+v/6v/p/+f/5f/j/+L/4P/c/9n/1P/S/8//
zP/L/8n/x//F/8H/vP+3/7T/tP+x/67/rf+t/6v/qP+n/6T/pP+k/6T/pf+m/6f/qf+p
/6v/r/+y/7b/uv+9/8L/xv/J/8v/zv/R/9T/1v/Y/93/4f/l/+r/6v/r/+3/8P/0//f/
9//6/wAAAwAEAAYABgAGAAYABwAIAAgACAAIAAcABwAHAAcACwAMAA0ADQAPAA0ADAAL
AAsACwAMAA4ADwAQABEAEQAPAA4ADQANABAAEwATABIAEgASAA8ADwAOAA4ADwARABIA
EwATABIADwAPABEAEQATABQAFAAUABYAFgAVABQAEgASABMAEwAVABUAFQAVABEADwAO
AA0ADgAPABAAEgAUABMAEQARAA8ADwAQABAADgAOAA4ADgAQABAAEAAQAA4AEAAQABAA
EgASABIAEQAPABAAEAARABMAEwATABIADwAPAA8ADwATABMAEgASABIAEgARABEADwAP
AA8AEAATABQAFQAWABQAEwASABMAEwATABIAEgATABMAEQAQABIAEwATABQAFgAVABUA
FQATABIAEgARABIAEgASABIAFAAWABQAEgAQAA4ADwAQABEAEgASABIAEgASABIAEgAS
ABIAEwAUABUAFgAVABQAEwASABMAFAAVABYAFgAWABYAFgAUABQAFAAUABUAFgAXABgA
FwAWABUAFAAWABgAGgAcABwAHAAcABwAHAAcABwAHAAdAB4AHwAfAB0AHAAcABwAHAAc
ABwAHAAdABwAGwAaABUAFQAVABUAFwAXABcAFwAVABQAFAAVABcAFwAXABgAGQAZABkA
GAAWABYAGAAYABgAGAAYABcAFAATABEAEAASABYAFgAVABMAEwATABMAFAAUABQAFgAW
ABYAFgAUABMAEgASABEAFAAWABcAGAAWABYAFQAVABMAEwATABQAFwAXABcAFwAWABQA
EAAPABQAGAAaABQAFAAYABwAGwAeACwARABkAIcAqwDPAPYAHwFLAXIBhgF5AT8B3wBr
AAYAwf+X/4L/fP+A/4j/k/+f/6r/tf/C/8//1v/e/+r/9v/9/wAAAwAIAAoACAAIAAgA
CgANAA4ADwAPABAADgANAAwADAAMAA4ADwAQABAAEQARAA4ADgAOAA4ADgAQABMAEwAR
AA8ADgAMAAkACwAMAA4AEAAOAA4ADgAMAAsACwALAAwAEAASABAAEAASAA4ADQANABAA
EgASABIAEAAQABAAEAAMAAwADQANAA8ADwAPAA8ADgAOAAwADAAOAA8ADwAPAA8ADwAP
AA8ADgAOAA4ADgAQABEAEQASABAADgALAAgACQAKAAoACwAHAAYABQAEAP///f/7//r/
+//5//f/9f/z//D/6//n/+X/5P/i/+D/3P/Z/9b/0//Q/8z/yP/G/8j/xf/C/8H/v/+9
/7r/uf+6/7r/uv+6/7j/uP+4/7n/uf+7/7//wv/F/8r/zv/U/9b/2f/b/97/4v/m/+n/
7P/v//H/8//2//j/+f/7//7/AAADAAMABgAHAAkACQAKAA0ADgAPABEAEQAQAA8ADgAP
AA8ADwAPABEAEgATABMAEwARABAADwAPAA8AEAASABIAEgASABEAEAAQABAAEQARABMA
EgAQAA4ADgALAAsADQAOABAAEwATABMAEgAQAA8ADwARABEADwAQABAAEAAPAA4ADAAK
AA0ADgAQABEADwAPAA8ADwAMAAsACwALAA4ADwAQABIADwANAAoACQAKAAsADQAOAA4A
DgAOAA4ADAAMAAwADAAMAA4ADgAOAA0ADAALAAkADAAOAA8AEQAQAA8ADgAMAAsACwAL
AAsADwAPAA4ADgAMAAwACwALAA0ADQANAA4AEAAQABAAEAALAAkABwAHAAoACwALAAwA
CwALAAkACAAIAAkACQAKAAoACQAJAAkACAAIAAkACQAMAAwADAAMAAwACgAIAAgACAAI
AAsADAANAA4ADAAMAAwADAAMAAwADAAMAAwADAAMAAwACgAKAAoACgALAAwADQAOAAsA
CgAJAAgACQAKAAsADAAMAAwADAAMAA4ADgAOAA4ADwAQABEAEgAPAA4ADQAMAA8AEAAR
ABIAEgARABEAEAAPAA4ADQAMAA4ADgANAAwACQAIAAUABQAIAAkACgALAAsACwALAAoA
CAAJAAkACQAJAAoACwALAAoACAAFAAQABgAGAAYABgAEAAMAAgABAAAAAAABAAYACAAH
AAcABwADAAEA/v/8//7/AgAEAAYABQACAAEAAAABAAEAAQACAAQABAAEAAQAAgABAAAA
//8AAAIABAAFAAUABQAFAAQAAAD/////AAAGAAYABAAEAAQAAwAIABAAIAA6AFsAgQCj
AMoA7QAVAT4BXgFrAVkBHQG1AEAA5f+r/4z/ev92/3r/gf+J/5T/nf+o/7H/uv/C/8z/
2P/j/+r/6f/q//D/9v/0//T/9v/5//z//f/9//7//P/7//r/+v/6//z//f/+/wAAAQAB
AP7//f/8//v/+v///wMABAADAAEAAAD+//v//f/+/wAAAgAAAAAAAAD+//v/+//7//z/
AgAEAAIAAgACAP7//f/9/wAAAgACAAIAAAAAAAAAAAD+//7//////wEAAQABAAEA///+
//v/+v/6//v/+//7//3//f/9//3//P/8//z//P/9//3//P/8//r/+v/5//j/+v/6//n/
+f/3//b/9f/0/+//7f/r/+r/6v/p/+j/5//k/+L/3v/b/9j/1v/T/9D/0P/N/8r/x//D
/77/uf+2/7b/s/+w/6//q/+p/6b/pf+m/6b/pv+m/6b/pv+m/6f/o/+j/6X/pv+r/7D/
tP+6/7z/v//B/8T/y//Q/9T/2P/a/93/4P/k/+P/4//k/+b/6//v//D/9P/2//f/9v/2
//r//P/+/wEAAwAEAAUABgACAAEAAAD//wIABAAGAAcACAAFAAMAAQABAAEAAgAEAAUA
BgAHAAcABAAEAAQABQAKAA0ADQAMAAgACAAFAAUACAAIAAkACwALAAsACgAIAAYABQAG
AAUABgAIAAkACgAIAAgABwAGAAQABAAFAAUABQAFAAUABQADAAEAAAD//wAAAQACAAQA
AgABAP////8AAAEAAwAEAAQABAAEAAQAAgACAAIAAgADAAYABwAIAAYABgAGAAUABQAG
AAYABwAHAAcABwAGAAMAAwADAAMABQAFAAQABAAGAAYABQAFAAUABQAFAAYABAAEAAQA
BAADAAMAAwAFAAUABQAEAAQABwAHAAUABAAEAAUABQAGAAQAAwADAAMAAgACAAMAAwAG
AAYABgAGAAgABgAFAAQAAwACAAMABAAFAAYABwAIAAkACgAJAAgABwAGAAgACAAIAAgA
CgAKAAoACgANAA4ADwAQABAAEAAQABAAEgASABIAEgAUABQAFAATABAADgANAAwADQAO
AA8AEAANAAwACwAKAAgACQAKAAsACQAJAAkACQAIAAYABQAFAAcABwAHAAgACwALAAsA
CgAKAAoADAAMAAwADAAMAAsACAAHAAUABAAGAAoACgAJAAcABwAHAAcACAAIAAgACgAK
AAoACgAIAAgACAAJAAkACwAMAAwADAAKAAoACQAJAAsACwALAAwADAALAAoACQAJAAgA
BQAFAAwACgAIAAgACAAIAAgACQAOABYAJgA8AF0AgwCpAMwA7QAZAUoBcgF/AWUBJQG/
AFAA8f+v/47/fv96/3z/g/+J/5b/of+o/7H/wP/M/9r/5v/v//L/9f/4//r/+v/8//z/
/v8BAAIAAwADAAQABAADAAIAAgAEAAYABwAIAAYABwAHAAQABAAEAAQABAAGAAkACQAH
AAYABgAFAAMABQAGAAgACgAGAAYABgAEAAUABQAFAAYACgAMAAoACgAIAAQAAwADAAYA
CAAIAAgABgAGAAYABgAEAAQABQAFAAYABwAIAAkACgAKAAgACAAJAAsADAANAAwACwAK
AAkACAAIAAgACAAJAAkACAAIAAYABgAFAAQABgAGAAUABQADAAIAAQAAAP3/+//5//j/
+f/3//X/8//x/+7/6f/l/+P/4v/g/97/2v/X/9T/0f/Q/8z/yP/G/8j/xf/C/8H/vf+7
/7j/t/+4/7j/uP+4/7b/tv+2/7f/uf+7/7//wv/C/8b/yf/O/87/0f/T/9b/2//g/+T/
6P/q/+3/8P/0//b/9//5//z/AAADAAMABgAGAAcABgAGAAgACgAMAA8ADgAOAA4ADgAP
AA8ADwAPABEAEgATABMAEwARABAADwAQABEAEwAWABQAFAAUABMAEgASABIAEwAVABcA
FgAUABQAFAARABEAEwAUABYAGQAXABcAFgAUABUAFQAXABcAFwAYABgAGAAWABYAFQAU
ABYAFgAXABcAFwAXABcAFwAWABUAFQAVABMAEwATABQAFgAVABMAEwAVABUAFgAWABQA
FAAUABQAFAAUABQAFAAUABYAFgAWABQAFAAUABMAFAAWABcAGQAXABcAFwAWABcAFwAX
ABcAGwAbABoAGgAZABgAFgAVABYAFwAYABoAGQAYABcAFgAWABcAGAAbABkAGQAYABgA
FwAXABUAFAAWABcAFwAYABgAFwAXABcAFgAWABcAFwAYABgAGAAYABYAFAAVABYAFwAY
ABoAGgAaABoAGQAYABcAFgAZABoAGwAcABoAGgAaABoAGgAaABoAGgAcABwAHAAcABoA
GgAaABoAHAAcABwAHAAaABoAGgAaABgAGAAYABgAGwAcAB0AHgAcABwAHAAcAB8AIAAh
ACIAIAAgACAAIAAgAB8AHwAeACAAIAAgACAAHQAcABoAGAAYABgAFgAXABcAFwAXABcA
FwAXABcAFgAZABsAHAAdABsAGgAZABcAGQAaABoAHAAdABwAGwAaABwAGwAaABkAGQAY
ABgAHAAZABcAFgAVABcAFwAWABYAFAAWABYAFgAWABQAFAAUABUAFQAVABYAFAAUABQA
FAAVABUAFQAVABMAFAAVABUAFQAVABUAFAATABMAFAAWABIAEgASABYAHAAdABwAIgAu
AEQAZwCNAK8A1AD7ACUBUgF2AX8BZQEhAbkATADz/7n/nP+M/4b/iv+P/5P/oP+v/7z/
y//Y/+L/7P/2//n/+v/7//7/AgAGAAcACAALAA8ADgANAAsACgALAAsACwAMAAsADAAM
AAwACgALAAsACAALAAwADQAOAA0ADwAOAAsACwAMAAwACwAJAAoADAAOAAoACgAKAAgA
CQALAA0AEAARABIADwAOABAADAALAAsADgAQABAAEAAPAA4ADQAMAAsADAAOAA8ADgAN
AAwACwAMAAwACgAKAAsADQAOAA8ADAALAAoACQALAAwADQAOAAwACwAJAAgACgAKAAkA
CAAIAAgABwAHAAQAAgAAAP7//v/9//z//P/5//f/9f/z//L/8P/s/+n/5//m/+T/4v/f
/9v/1//T/9P/0P/N/8z/yf/F/8H/v//A/7//vf+9/7r/uv+6/7r/uP+4/7j/uf+8/7//
xP/I/8j/yv/L/87/0P/T/9X/2P/c/+D/4//m/+j/6//u//L/9v/3//n//P/7//3//P/+
/wIABQAGAAgABwAIAAkACwAKAAoACgAKAAwADQAOAA8ADgAOAA4ADQAQAA8ADwAPAA8A
DwAQABIAEQAQAA8ADQAPABAAEQATABIAEwARAA4ADQAOAAwADQAQABAAEQATABAADwAN
AAoACgALAA4ADwANAA4ADgAOABAAEAAPAA4ADQAMAAwACwALAAsACwALAAsACwAMAA0A
DAALAAoACgAMAAsACQAJAAcABwAIAAgABgAGAAYABgAJAAoACwAMAAkACgAJAAgACQAK
AAsACwALAAwADAANAAwACwAKAAgACAAJAAoACwAMAAsACQAIAAkACgAKAAsACQAJAAkA
CgAIAAgACAAIAAoACwAMAA8ADQALAAgABgAJAAkABwAGAAYABwAHAAgACgAJAAkACQAI
AAgACQAJAAkACAAHAAYACgAMAAsACgAJAAgABgAGAAYABgAHAAgACQAKAAoACgAKAAoA
CgAKAAoACgALAAwADQAOAA0ADAALAAoADAAMAAwADAAOAA4ADgAOAA8AEAARABIAEgAS
ABEAEQAOAA4ADgAOAA8AEAARABEADgANAAwACQAHAAcABwAHAAkACQAJAAkABgAGAAcA
BwAHAAcACAAJAAsACwAKAAgACgAMAAwADAALAAoACAAGAAIA///9//z/AgAEAAUABwAF
AAUABQAEAAMAAgADAAIABAAEAAIAAgABAAEAAAD//wEAAgADAAQABAADAAMAAwADAAMA
BAAFAAUABQAFAAUAAgD/////AAACAAQACAAGAAQABgAJAAwAEgAeADYAWQCBAKcAzAD1
AB8BSgFuAX8BbQEtAccAVgD1/7X/kP98/3b/eP9//4n/lP+d/6j/t/++/8L/zv/c/+n/
8P/z//b/+v/8//v/+v/7//3/AAABAAEAAgACAAEAAAAAAP7/AAABAAIABAAFAAUAAgAA
AAAAAAAAAAQABwAHAAUABAAEAAMAAQD//wAAAgAEAAUABgAHAAYAAwADAAMABAAHAAgA
BQAEAAUAAgACAAMABgAIAAgACAAKAAoACgAKAAYABgAHAAcABQAFAAUABQAIAAgABgAG
AAYABwAHAAcABwAHAAcABwAEAAQABAAEAAUABQAEAAQABgAGAAUABAACAAIAAQABAAEA
AAD///7/+v/3//T/8v/0//P/8v/x/+7/7P/o/+X/4P/e/9v/2P/Y/9X/0v/P/8v/xv/B
/77/wf+//73/vf+6/7f/s/+x/7D/sP+w/7D/sv+y/7L/s/+x/7P/t/+6/7z/wP/D/8j/
yv/N/8//0v/W/9r/3f/g/+T/5//q/+7/8v/z//X/+P/4//v/+//+/wIABQAGAAgABwAI
AAkACwAKAAoACgAKAAsACwALAAsADwAQABEAEQAVABMAEgARAA8ADwAQABIAEwAUABUA
FQATABIAEQARABIAFQAVABQAFQAWABQAFQAUABQAFQAXABcAFwAWABQAEQARABMAEwAT
ABQAFAAUABIAEgARABAAEgASABMAEwAVABUAFQAVABMAEQAQAA8AEQARABEAEgASABEA
DwAPAA8ADwAQABAAEwAUABUAFgAVABQAEwASABMAFgAXABgAFgAWABYAFQAVABYAFgAX
ABkAGQAZABgAFQAVABUAFQAZABkAGAAYABgAGAAXABcAFwAXABcAGAAYABgAGAAYABYA
FQAUABUAGAAZABkAGgAZABkAFwAWABYAFwAXABgAGAAXABcAFwAUABQAFQAVABcAGAAZ
ABoAGgAaABcAFgAVABQAFgAWABYAFgAWABYAFgAWABgAGAAYABgAGgAaABoAGgAaABoA
GgAaAB0AHgAfACAAIAAgACAAIAAiACIAIgAiACIAIQAhACAAIAAgACAAIAAiACIAIQAg
AB8AHgAbABsAGQAZABkAGQAXABcAFwAWABYAFwAXABcAGAAaABwAHQAbABoAGAAYABoA
GgAaABoAHAAbABoAGQAWABQAEwAWABgAFwAXABcAGQAZABgAGAAWABgAGAAYABoAGAAY
ABgAFwAXABcAGAAaABoAGgAaABsAGwAbABsAGwAcAB0AHQAfAB8AHwAeABoAGQAZABoA
HgAgAB4AHAAgACEAIAAmADQATgBxAJkAvQDgAAcBMQFaAXoBgwFrASsBxQBWAP3/w/+k
/5D/iP+K/5H/nf+s/7n/wv/N/9j/4P/o//b///8EAAkADAAMABAADgAOABAAEwAUABUA
FQAWABgAFwAWABYAFQAWABYAFgAXABkAGgAYABgAGAAYABgAGAAbABsAGQAYABgAFwAV
ABMAFAAWABgAFwAYABkAGAAXABcAFwAYABoAHAAaABoAGwAYABgAGQAZABoAGQAYABoA
GgAaABoAGAAYABkAGQAaABsAHAAdABwAHAAaABoAGQAZABgAFwAaABsAHAAdABoAGgAa
ABoAHQAdABwAHAAbABoAGAAWABgAGAAXABcAFQAUABMAEgANAAsACQAIAAgABwAGAAUA
AgAAAPz/+f/2//T/8f/u/+r/5//k/+H/4P/c/9j/1v/Y/9X/0v/R/8//zf/K/8n/x//G
/8X/xP/F/8b/x//J/8n/y//P/9L/1v/a/93/4v/k/+f/6f/s/+7/8v/1//j//v8BAAQA
CAAIAAkACwAOABEAFQAWABoAGwAdAB0AHgAeAB4AHgAfACAAIAAgACAAHwAfAB8AHwAj
ACQAJQAlACUAIwAiACEAIwAjACQAJgAoACgAKAAnACUAJAAjACMAJQAnACYAJAAkACYA
JQAnACcAJgAmACcAKQApACgAJgAnACcAKQApACsALAAsACwAKgAqACkAKAAoACgAKQAp
ACoAKwAsAC0AKwApACgAJwApACkAKQAqACwAKwApACkAJwAnACgAKAAoACgAKAAoACYA
JgAmACYAKAAqACoAKgAoACgAKAAnACYAJgAlACUAJwApACsALAAoACcAJgAlACgAKQAp
ACoAKgAqACkAKQAoACcAJgAmACkAKgArACwAKgApACgAKQArACsAKgAqAC0ALQArACoA
KQApACgAKAApACkAKgArACoAKgArACsALAAsACwALAAsACwAKwAqACkAKAAqACoAKgAq
ACoAKgAqACoAKgAqACoAKgAoACgAKAAoACkAKgArACwALgAuAC4ALgArACoAKQAoACkA
KgArACwALgAuAC4ALgAuAC4ALgAuADAAMAAwADAAMwA0ADUANgA4ADgAOAA4ADYANgA1
ADUANAA0ADQANAA1ADYANwA3ADQAMwAyAC8ALgAtACwAKwAsAC0ALgAvACsAKgAqACkA
KgArAC0ALwAxADEAMAAuAC0ALgAtACwALAAsACsAKgArACkAKAAoAC4ALgAtAC0ALAAr
ACoAKAAqACoALAAsACwALAAqACoALAAtAC0ALQAuAC4ALgAuADAALwAvAC8ALQAtAC4A
LwAxADEAMQAxAC4AKwArACwALgAwADIAMAAwADIANQA2ADwATABoAI0AswDXAPYAHQFH
AW4BiAGLAWkBGwGvAEQA9//L/7T/pP+g/6b/rf+3/8D/yf/W/+X/7v/0//7/CAARABYA
HQAgACAAJAAjACIAIwAlACgAKQApACoAKgApACgAKAAqACwALQAuAC4ALwAvACwAKgAq
ACoAKgAsAC8ALwAtAC4ALgAtACsAKQAqACwALgAuAC4ALgAsAC0ALQAtAC4AMQAyAC8A
LgAsAA==
         </WaveFormData>
      </LeadData>
      <LeadData>
         <LeadByteCountTotal>10000</LeadByteCountTotal>
         <LeadTimeOffset>0</LeadTimeOffset>
         <LeadSampleCountTotal>5000</LeadSampleCountTotal>
         <LeadAmplitudeUnitsPerBit>4.88</LeadAmplitudeUnitsPerBit>
         <LeadAmplitudeUnits>��V</LeadAmplitudeUnits>
         <LeadHighLimit>2147483647</LeadHighLimit>
         <LeadLowLimit>268435456</LeadLowLimit>
         <LeadID>V6</LeadID>
         <LeadOffsetFirstSample>0</LeadOffsetFirstSample>
         <FirstSampleBaseline>0</FirstSampleBaseline>
         <LeadSampleSize>2</LeadSampleSize>
         <LeadOff>FALSE</LeadOff>
         <BaselineSway>FALSE</BaselineSway>
         <ExcessiveACNoise>FALSE</ExcessiveACNoise>
         <MuscleNoise>FALSE</MuscleNoise>
         <LeadDataCRC32>3163216519</LeadDataCRC32>
         <WaveFormData>
BAAEAAQABAADAAIAAQAAAAAAAAAAAAAAAAAAAAAAAAACAAIAAgACAAMABAAFAAYAAwAC
AAEAAAAAAAAAAAAAAAEAAgADAAQAAwACAAEAAAACAAIAAgACAAAAAAAAAAAAAAAAAAAA
AAACAAIAAgACAP///v/9//z//f/+////AAAAAAAAAAAAAAAAAAAAAAAAAgACAAIAAgAA
AAAAAAAAAAEAAgADAAQAAwACAAEAAAACAAIAAgACAAQABAAEAAQAAwACAAEAAAACAAIA
AgACAAEAAAD///7///8AAAEAAgACAAIAAgACAAAAAAAAAAAAAQACAAMABAACAAIAAgAC
AAIAAgACAAIAAgACAAIAAgAAAAAAAAAAAAEAAgADAAQABAAEAAQABAADAAIAAQAAAAAA
AAAAAAAAAAAAAAAAAAACAAIAAgACAAQABAAEAAQABAAEAAQABAAFAAYABwAIAAcABgAF
AAQABQAGAAcACAAJAAoACwAMAAwADAAMAA0ADQANAA0ADQALAAkABwAFAAUABwAJAAsA
CAAIAAcABgAGAAYABwAJAAkACQAJAAkACQAHAAUAAQABAAMABwAJAAcABwAGAAYABQAF
AAUABQADAAcABwAGAAUABAADAAEAAgADAAcACQAIAAYABQAEAAUABQAFAAUAAwAGAAQA
BAACAAIAAgACAAQABgAIAAsACgAJAAkACQALAAgACAAHAAcACgAQAAwABAAEAAkACwAO
ABcAJAA7AFwAewCXALkA4AAJATQBTwFRATUB8QCQAC4A5//A/6z/pv+k/6f/q/+v/7b/
vv/G/87/2f/l/+//8v/y//b/9v/4//v///8BAAEAAQACAAMABAAEAAQAAgACAAEAAAAD
AAQABwAJAAkACAAHAAUABgAHAAgACQAKAAsACgAJAAgACAAHAAUABwAIAAgACAAIAAgA
CAAIAAkACAAIAAkACgAJAAgABwAJAAkACQAHAAkACwALAAoACQAJAAgABgAGAAYABwAI
AAcABwAGAAYACQAJAAcABwAIAAkACwALAAgACAAIAAgACQALAAwADQAOAA4ADAAMAA4A
DgAMAAwADAAMAAwADAAJAAgABwAGAAgABwAHAAgABgAEAAEA/v/7//n/9//0//H/7//u
/+z/6v/m/+L/3v/c/9v/2P/X/9X/0//Q/9D/zf/I/8X/w//C/8P/xP/E/8L/wf/A/7//
wP/C/8X/yf/K/8z/z//P/9L/1v/Y/9r/3v/j/+b/5//o/+n/6v/t//L/9f/3//3///8B
AAIABQAHAAgACAAJAAoACwANAA4ACwAKAAkACAAIAAkACwAMAA4ADgAPAA8ADwAPAA0A
DAANAA4AEQASABEAEAAOAAwADQANAA4AEAAQABEAEgASABAADwAOAA4AEAASABMAFAAR
AA8ADgANAA4ADwARABMAEwATABMAEwAVABUAFQATABUAFgAWABYAFAATABIAEQAUABUA
FgAYABcAFgAVABUAFQAUABIAEQASABMAFAAVABUAFAAUABMAFAAVABYAFwAVABUAFQAW
ABgAGQAZABgAFgAXABgAGAAVABQAEwARABMAFAAVABYAFgAVABMAEgAOAAoACAAGAAYA
BgAHAAcABQADAAIAAAAAAAIABAAHAAYABgAFAAQABAAEAAIAAQACAAQABgAHAAQAAwAB
AAAAAQACAAMABAADAAMABAAEAP7/AAABAAIAAwAEAAIAAgACAAIAAQAAAP///v8BAAIA
AwAEAAEAAAD///7/AAAAAAAAAAACAAIAAgACAAAAAAAAAAAAAQACAAMABAACAAIAAgAC
AAIAAgACAAIAAAAAAAAAAAAAAAAAAAAAAAIAAgACAAIABAAEAAQABAAFAAYABwAIAAoA
CgAKAAoACAAIAAgACAAJAAoACwANAAoACQAIAAcACAAHAAYABQADAAMAAwADAAMABAAE
AAQABAAEAAUABwAFAAUABQAFAAkACQAJAAcAAwADAAUABQAFAAUABAAEAAQAAwACAAEA
/v8BAAAA/v8BAAIAAwADAP////8CAAMAAwACAAIAAgADAAMAAwADAAAAAgD///7/AQAC
AAMABAAEAAQABAAFAAQAAwADAAMABAACAAMAAwABAAAAAAD+/wAAAgABAAEABgANABIA
IQA8AF0AfwChAMQA6QAUATUBPwEzAQMBsABSAAUAzv+w/6T/ov+h/6P/qf+w/7z/xv/O
/9X/3f/j/+L/5P/o/+7/9v/7////////////AAAAAAAA///+////AAAAAAAAAAAAAAIA
AwAEAAQABAADAAEAAQABAAEAAAABAAAA//8BAAIAAgABAAEAAgACAAIAAAAAAAAAAAD9
//z//P/9//3//f/9//3///8BAAMAAwADAAMAAQD+////AQACAAIAAQACAAQABgAEAAMA
AQAAAAIAAwACAAMAAgADAAUABQAGAAYABgAGAAYABwAHAAcABgAGAAQABAAHAAgABwAI
AAcABgAFAAQABAAEAAQABAADAAEAAAAAAP3/+v/2//L/9P/z//L/8P/t/+v/6v/o/+f/
5P/h/97/3f/b/9f/1f/S/8//y//K/8n/xv/F/8X/wf/B/8H/wP/B/8H/wf/B/8H/wv/E
/8f/xv/I/8v/y//O/9L/1P/W/9b/2//e/9//4//l/+f/6//u/+//7//z//P/9f/2//n/
/f/+//7/////////AAAAAAEAAgADAAQABQAFAAYABgAHAAYABgAFAAkACQAHAAYABQAE
AAUABAAHAAgACAAIAAgABwAHAAgABwAHAAcABgAHAAcABwAIAAgACAAHAAYABgAFAAUA
BQAGAAcACQALAAoACQAIAAcACAAJAAoACQAIAAgABwAGAAkACQAJAAkABgAFAAQABAAE
AAQABAAFAAgACAAHAAcABgAFAAQAAwAGAAYABwAHAAUABQAFAAUAAwABAP///v8DAAcA
CgAMAAkACQAJAAgACAAIAAgABwAIAAgACAAIAAgABwAFAAQABgAEAAQABAAEAAQABQAF
AAMAAwAEAAQABAAEAAQABQAFAAYABgAGAAcACAAHAAcABgAGAAYABQAFAAUABAAEAAQA
BAAEAAQAAwADAAQABAAIAAYABAAEAAQABAACAAIAAgACAAQABAAEAAQABAAEAAQABAAG
AAYABgAGAAYABgAGAAYABAAEAAQABAACAAIAAgACAAIAAgACAAIABAAGAAgACgAMAAwA
DAAMAAwADAAMAAwADAAMAAwACgAHAAYABgAFAAcABwAHAAYABQAEAAMAAQABAAEAAQAB
AAIAAgACAAEAAAAAAAEAAQABAAEAAQADAAUABQADAAEAAQADAAMAAwADAAIAAgAAAP3/
/P/7//v/AQABAAAAAAABAAIAAgABAAAAAgACAAEAAgACAAIAAQABAAEAAQABAAUABAAF
AAYABAAEAAQABAACAAIAAwADAAUABgAHAAcAAgACAAEAAQAEAAQAAgAAAAIAAwADAAIA
BwASACkASABrAIkAqwDUAPsAIgFBAVEBRQENAbQATgD9/8r/rv+i/5z/nf+j/63/uP/A
/8j/0v/Z/9v/4f/o//D/+P/6//r/+/////7//f/8//z/AQACAAIAAgAEAAQAAwACAAIA
AgAEAAUABgAGAAYABQABAAEAAQABAAMABQAFAAUABAAEAAMAAQABAAIAAgACAAIAAgAC
AAIA///+//7///8CAAMABAAFAAQAAwACAP//AwAFAAUABAAFAAcACAAIAAUABAAEAAQA
BgAHAAcACAAHAAcABQAFAAUABQAGAAUABgAGAAYABgAFAAUABAADAAcACAAHAAgACgAK
AAgACAAHAAYABQAEAAUABgAHAAgABgADAAEAAAD///7//P/6//v/+f/3//T/8P/t/+v/
6P/o/+b/5P/i/97/2//W/9P/1f/T/9D/0P/O/8r/yP/H/8P/w//D/8L/w//D/8P/w//B
/8L/xP/H/8v/zv/S/9P/1P/Y/9r/3P/d/+H/4//j/+j/6//u//P/8v/z//P/9//3//n/
+v/9/wEABAAGAAkACQAJAAoACgAKAAoACgAKAAcABwAIAAgACwAMAA4ADwAPAA8ADQAM
AAwADAAOAA4AEgASABEAEAAOAA0ADQAOAA8AEQATABQAEgARABAAEAAPABAAEAAQABEA
EQASABMAEgARABEAEQATABMAEwATABUAFQAVABMAEQASABIAEgATABMAEwATABEADwAN
AAwADgAOAA4ADwARABAADgANAAsACwALAAsACgAKAAsACwALAAsACwALAAkACQAJAAoA
CgALAAsACgAIAAkACgAKAAwADAAMAAsACgAKAAoACgALAAsACgAKAAsACgALAAwACwAK
AAoACQAKAAsADQAOAAoACgAKAAsACwAMAAwADAAMAAwACgAJAAsADAANAA0ADwAPAA4A
DgANAAwACwAKAAsACwAMAAwADAAQAA4ADAAKAAgACgAKAAoACgAMAAwADAAMAAwADAAM
AAwADAAMAAwADAAKAAoACgAKAAsADAANAA4ADQAMAAsACgAIAAYABAACAAQABAAEAAQA
AQAAAP///v8AAAIABAAGAAYABgAGAAYABgAGAAYABgAHAAgACQAKAAcABgAFAAUABQAF
AAUABQAGAAUABAADAAAA///+//3///8AAAAAAAD9//z//P/9////////////AQABAAEA
///9//3////////////+//7/+v/5//j/9//5//3//f/8//r/+v/6//n/+P/5//3////9
//z//P/8//r/+f/4//f/+v/+//3//v/8//z//P/8//r/+v/6//v//f/9//7////+//r/
+f/3//3/AgAAAPr/+P/+/////f8AAA0AIgA/AF4AewCdAL8A5AANATIBQwE5AQcBtQBQ
APr/wf+g/5L/jv+S/5n/n/+p/7L/uv/E/87/0f/V/9//6P/s/+z/8P/0//X/8//1//X/
9f/2//n/+v/6//r/+v/6//n/+P/4//j/+v/7//z//P/8//v/9//3//f/9//7//3//f/9
//v/+v/4//X/9//4//j/+P/6//r/+v/6//f/9v/2//f/+v/7//z//f/7//v/+//5//v/
/f/9//z//P/9//3//P/4//j/+f/6//3//f/8//z/+//7//n/+f/6//v//f/9//7//v/+
//7//P/9//3//f8AAAAA/v/+//z/+v/2//T/9f/2//f/+P/1//T/8//y/+//7f/s/+z/
7P/s/+v/6v/o/+X/4v/e/9z/2//b/9r/1//U/9H/zv/J/8f/w//B/8L/wf+//8D/vv+6
/7j/t/+3/7f/t/+2/7P/s/+z/7P/s/+0/7b/uf+8/8D/xf/H/8j/zP/O/9D/1P/Z/9z/
3f/f/+H/4//n/+b/5//n/+v/7f/v//D/8//1//b/9v/3//r/+//9//7//P/8//z//P/7
//v//P/8//7//v////////////3//P/+//7/AAAAAAAAAAD///7//v/9//3//v/8//3/
/v/+//z/+//6//r//P/+////AAAAAP////////3//f/+/////f/9//3//f/7//v/+//5
//z//v///wAA///////////+//3//P/8////AAABAAMAAAD+//v/+f/8//3//v////7/
/v////////////////8BAAEAAQACAP/////+//z///8BAAMABAACAAIAAgABAP///v/9
//z/AAABAAEAAgAAAP7//v/+/wAAAAABAAEAAwADAAQABAAAAP7//P/7//7/AAABAAIA
AAAAAP7//f/9//7////////////+//7//v/+//7//v8BAAEAAgACAAIA/v/8//z//P/8
//7/AAACAAQAAwACAAEAAAACAAIAAgACAAIAAgACAAIAAAAAAAAAAAADAAQABQAGAAQA
AgAAAP7///8AAAEAAgACAAIAAgACAAQABAAEAAQABQAGAAcACAAFAAQAAwACAAUABgAH
AAgACAAIAAYABgAEAAUABQAFAAcABwAGAAUAAgABAP////8AAAEAAgAEAAQABAADAAIA
AgADAAMAAwAFAAUABwAHAAQAAQD+//3/AQABAAEAAQD+//7//P/7//v/+//8/wEAAwAC
AAIAAgAAAP3/+f/3//v//f/+//7//P/8//v/+//7//v/+//+//7//v/+//7//f/8//v/
+v/7//3//v///wAAAQABAP7//P/7//v//P8CAAAA/v/+//3/+//+/wUAFAArAEgAaQCJ
AKsAzADvABYBNQFBATMB/wCkAD4A7//A/6b/nP+a/53/o/+p/7D/uP/A/8b/yf/P/9X/
3v/m/+z/7P/o/+3/8//z//P/8//0//f/+P/4//j/9v/2//X/9P/2//b/+P/5//r/+v/6
//n/9v/1//T/8//4//v//P/9//n/+P/2//P/9P/2//f/+P/2//b/9v/2//X/9P/0//X/
+P/5//r/+//6//n/+P/1//n/+//7//r/+P/5//n/+P/2//b/9//4//n/+f/4//j/+P/3
//T/8//y//P/9f/1//b/9v/2//b/9P/1//X/9f/2//b/9P/0//b/9v/0//T/9P/0//T/
9P/z//L/8f/w/+//7f/s/+z/7f/s/+r/6P/l/+P/4f/e/93/2//a/9j/1//U/9H/zv/J
/8f/w//B/8H/v/+8/7z/uP+0/7L/sf+w/7H/sv+y/6//r/+v/6//q/+q/6r/q/+w/7T/
uf+7/7z/wP/C/8T/yf/P/9P/1f/Y/9n/2v/d/93/3f/c/9//4v/l/+f/6//r/+z/7P/t
/+//8f/0//b/+f/6//v//P/4//f/9//2//n/+v/8//3//v/9//r/+P/4//j/+v/6//3/
/v/+//7//P/7//v//P///wEAAwAEAAMAAQD///7/AQACAAIAAgAEAAMAAwADAAAA////
////AAABAAIAAwADAAMAAwABAP//AAAAAAAAAQABAAEAAQD///3/+//6//v//P/9////
/f/8//r/+f/6//v//P/9//7//v///////f/9//3//f/+////AAACAAAAAQABAAAAAAAB
AAIAAgAEAAQABAADAAEAAAD///7/AQABAAAAAAABAAAAAQACAAIAAgADAAMAAQABAAIA
AgAAAAAAAAABAAEAAgACAAIAAgACAAAA/////wAAAQABAP/////+//7/AAAAAAAAAAAD
AAMABAAEAAQAAgABAAAA///+////AAABAAIAAwAEAAUABgAEAAQABAAEAAQABAAEAAQA
BgAGAAYABgAHAAgACQAKAAoACgAKAAoADAAMAAwADAAOAA4ADgAOAAkACAAHAAcACQAJ
AAkACQAIAAcABgAFAAUABQAFAAUABQAGAAYABgAEAAIAAQABAAIAAwAEAAUABwAHAAcA
BQAFAAUABwAHAAkACQAIAAgABAADAAIAAQADAAcABwAGAAUABAADAAEAAAABAAUABwAH
AAYABgAGAAMAAwADAAMABQAIAAYABgAEAAQABAAEAAYABgAGAAcABgAFAAUABQAFAAIA
AgABAAcABAACAAIAAgAAAAEA//8CAAsAGAArAEoAawCLAKkAyADvACABQwFNATkBAQGq
AEgA9f/C/6j/oP+c/5//pf+p/7L/vP/A/8b/z//Z/+P/7P/w//L/9P/4//n/+f/7//v/
+//8//3//v/+//7//P/8//v/+v/9//7/AQADAAIAAgACAAEA//////////8BAAMAAwAD
AAAAAAD///3//v8AAAEAAgAAAAAAAAAAAAEAAAAAAAEABQAFAAUABQACAAEAAAD9/wAA
AwAEAAQAAgADAAMAAgACAAIAAwAEAAUABQAEAAQABwAHAAUABQAGAAcACQAJAAYABgAG
AAYABgAHAAcABwAIAAgABgAGAAQABAACAAIABAAEAAQABAADAAIAAQAAAP3/+//6//r/
+//6//j/9v/0//H/7v/q/+n/5//m/+T/4f/e/9v/2P/V/9P/z//N/8//zf/K/8r/xv/C
/8D/v/++/7//wP/A/77/vf+8/7v/vf++/8D/w//F/8j/zP/N/83/0P/R/9L/1//d/+H/
4//l/+f/6f/t/+z/7f/t//H/9f/3//j/+//8//z/+//7//3///8CAAQAAgACAAIAAgAB
AAEAAgACAAQABAAFAAUABgAFAAIAAAABAAIABQAGAAYABgAFAAQABgAFAAUABgAGAAcA
CAAIAAgABwAGAAYACQAKAAoACgAIAAcABwAHAAcABwAIAAkACwALAAsACwAKAAkACAAF
AAYACAAJAAoACQAJAAkACQAKAAkACAAIAAYABgAGAAcACQAIAAYABQAHAAcABwAHAAcA
BgAGAAUABQAFAAUABQAGAAcACAAKAAkACQAIAAYABwAJAAsADAAKAAoACgAJAAoACgAK
AAoADQANAAwADAALAAgABwAGAAcACAAKAAsACQAJAAoACgAKAAoACgALAAkACgAKAAoA
CQAIAAUAAwAGAAgACgALAAsACwAKAAoACAAIAAgACAAHAAcACAAIAAYABAAHAAgACQAK
AAoACgAKAAoACAAIAAgACAAJAAoACwAMAAoACgAKAAoACgAKAAoACgALAAwADQAOAA0A
DAALAAoACwAMAA0ADgAOAA4ADgAOAAwADAAMAAwADQAOAA8AEAAOAA4ADgAOAA8AEAAR
ABIAEAAQABAAEAASABIAEAAQABIAEwATABMAEAAPAA0ACwALAAsACgALAAsACwALAAwA
CgAKAAkACAAJAAsADAANAAoACQAKAAkACwALAAsADQAOAA0ADAALAAwADAAKAAkACgAJ
AAkADQAKAAgABwAGAAcABwAGAAcACAAJAAkACAAIAAgABwAHAAcABwAHAAoABgAGAAYA
BgAIAAgACAAIAAYABwAHAAcACAAJAAkABgAHAAcACAAKAAgABgAGAAgADQANAAoADwAc
AC8ATgBtAIsArQDQAPcAIgFBAUsBNQH5AKAAQAD1/8b/sv+o/6T/p/+p/6v/tv/C/8z/
1v/h/+f/7//2//b/9v/2//r//f8BAAIAAwAEAAYABwAGAAQAAgADAAQABAAEAAIAAgAE
AAUABQAEAAMAAQABAAMABQAHAAYABwAGAAUABgAGAAUAAwAFAAYABgAGAAUABAADAAIA
AwAEAAYACQAJAAkACQAJAAcABwAHAAUACQALAAsACgAIAAkACQAIAAgACAAJAAoACgAJ
AAcABgAHAAcABQAFAAcACQAMAA0ACQAIAAcABgAHAAkACgALAAoACgAIAAgACgAKAAgA
CAAIAAgACAAIAAYABAACAAAAAgABAAEAAgD///7//P/6//n/9//1//L/8P/v/+//7v/s
/+j/5P/g/+D/3//c/9v/2P/V/9H/0P/R/87/zf/N/8n/yf/J/8j/x//H/8f/x//I/8r/
zf/R/9H/0v/U/9P/1v/a/9z/3v/e/+P/5v/n/+v/7f/v//P/9f/3//j//f/9//3//P/9
/wIABAAFAAcACAAJAAsADAALAAoACQAIAAoACwANAA4ADQAMAAwACwAPAA8ADQAMAA4A
DgAQABAAEAAQAA8ADgAPAA8AEAASAA8ADwAPAA4AEAAPAA4ADgAPABAAEAAQAA4ADQAN
AA0ADwAPABAAEQAQAA8ADgANAA4ADwAQAA8ADQAOAA4ADgANAA0ADQANAA0ADQANAA4A
DQAMAAsACwAMAAwACwALAAkACQAJAAkACAAIAAkACQAMAA0ADgAPAA4ADQAMAAwADgAP
AA8ADgAOAA8AEAAQAA4ADgAOAA0ADQAOAA8AEAAOAA0ACwAKAA0ADAANAA4ADAAMAA0A
DQALAAsADAAMAAwADgAQABMAEQAQAA4ADAANAA4ADQANAAsADAANAA0ADwAPAA4ADgAO
AA4ADgAOAA0ADQAOAA4AEAASABEAEAAPAA4ADAAMAAwADAANAA4ADwAQAA4ADgAOAA4A
EAAQABAAEAASABIAEgASABAAEAAQABAAEgASABIAEgAUABQAFAAUABYAFgAWABYAGAAY
ABgAFgAVABQAFAATABQAFQAWABYAEwASABEADwANAA0ADQANABAAEAAQAA8ADAAMAA0A
DQAPAA8ADwARABEAEQAPAA0ADQAPAA8ADwANAAwADAAKAAUAAgD///3/AwADAAIAAgAC
AAIAAQD///z//v/+//3///8AAAEAAQD+//3//P/7/////v///wAA/v/+//7//v/+//7/
////////AAABAAEA/f/8//r/+f/8//7/AAAAAPr/+//7//z///8MACEAQABlAIMApQDK
APMAGAE7AU0BOwEFAa4ASADz/77/oP+W/5L/kf+V/53/pv+s/7T/vv/D/8X/y//Y/+D/
5P/o/+r/7f/t/+z/6//q/+r/7//w//D/8P/w//D/7//u/+z/7P/u/+//7v/u/+7/7f/r
/+v/6//r/+7/8f/y//P/8P/w/+//7f/r/+z/7P/s/+3/7v/v//D/7f/s/+z/7f/v/+//
7//v/+//7//v/+3/7//x//H/8P/x//P/9P/0//D/8P/x//L/8f/x//D/8P/z//P/8f/x
//L/8//1//X/9P/0//T/9P/y//P/8//z//T/9P/y//L/8//0//P/9P/y//L/8v/y//P/
8v/x//D/7f/r/+r/6v/r/+r/6P/m/+X/4//h/97/2//Z/9j/1v/X/9T/0f/O/8r/x//C
/7//wv/B/7//wP+9/7j/tf+z/7H/sf+x/7D/sf+x/7H/sf+v/7D/sv+1/7f/uv++/7//
vv/C/8T/xv/I/83/0P/R/9X/1//Z/93/4P/h/+H/5f/l/+f/6P/r/+7/8P/x//P/9P/1
//f/+P/4//j/+P/4//X/9f/2//b/+f/6//z//f8BAAEA///+//z//P/+//7/AQACAAIA
AgABAP///v/+/wAAAQACAAIAAgABAAAAAAD//wAAAAAAAAEAAQACAAMAAgABAAEAAQD/
//////////////////3///8AAAAAAAADAAMAAwADAAEA///9//z//v/+//7////9//z/
+v/5//v/+//7//v//f/+/wAAAQAAAP///v/9/wAAAQACAAQAAwADAAIAAAACAAMABAAE
AAQABAAEAAMAAQAAAP///v8AAAEAAQACAAQAAgACAAIAAgACAAMAAwAFAAUABgAGAAMA
AgABAAEAAgAEAAUABgAEAAQAAgABAAEAAgADAAMAAwADAAIAAgAAAAAAAAAAAAIAAwAF
AAYABgAEAAEAAAD///7/AAAAAAAAAAACAAIAAgACAAQABAAEAAQABgAGAAYABgAEAAQA
BAAEAAcACAAJAAoACgAKAAoACgAKAAoACgAKAAwADAAKAAoACgALAAsACwANAA0ADAAL
AAoACQAHAAcABQAFAAUABgAGAAYABQAEAAIAAwADAAMABQAFAAcABwAFAAMAAQABAAUA
BQAFAAUABgAGAAQAAwABAP///v8BAAEAAAAAAAAAAgABAP////8AAAEAAQAAAAIAAgAB
AAEAAQABAAEABAAEAAQABAAEAAQABAAEAAQABAAFAAUABQAGAAcABwAEAAIAAQABAAIA
BgAIAAYABAAHAAcABAAJABYALQBMAG8AjQCtANAA9wAeATsBQQEvAfcAngA+APH/xP+s
/57/mP+Z/53/p/+y/7z/xP/M/9P/1//d/+j/7v/w//T/9v/1//f/9//3//f/+P/7//z/
/P/8//7//v/9//z/+v/6//z//f/+//7//v/9//3//f/9//3//f////////8AAAAA///9
//z//P/7//r/+//8//3//v/7//r/+v/7//3//f/9//3//////////f/+/////v/8//z/
/f/9//z/+v/6//v//P///////v/+/wEAAQD//////f/9//7//f///wAAAQACAAEAAQAA
AP//AgACAAAAAAAAAAAA/v/+/wAAAAAAAAAA///+//3//P/5//f/9v/2//f/9v/0//L/
8//x/+//7P/o/+X/4//g/9//3P/Z/9b/1f/T/8//zf/N/8v/yP/I/8b/wv/A/7//u/+7
/7v/uv+6/7v/vP+9/73/vv/A/8P/xf/I/8z/zf/O/9L/1P/W/9f/2//d/93/4v/l/+j/
7f/t/+3/7P/v//T/9//5//3//f/+//7/////////AAAAAAIAAgACAAIA/////wAAAAAE
AAQABQAFAAUABQADAAIABAAEAAYABgAIAAgABwAGAAUAAwACAAIABAAFAAYABgAIAAcA
BgAGAAUABgAGAAYACAAHAAcABwAHAAcACAAJAAsACwALAAsACQAJAAkABwAHAAgACAAI
AAoACwAMAA0ACwAJAAcABgAEAAQABAAFAAMAAgAAAP///v/9//z/+//8//z//f/9//z/
+//6//n/+//7//v//P/6//v/+//6//n/+f/5//j/+//8//3//f/7//r/+f/4//v/+//6
//r//P/6//r/+v/5//j/+P/3//r/+//9//7/+v/6//r/+//7//z//P/8//7//v/8//v/
+v/6//r/+f/6//v/+//8//z//P/8//z//f/9//7//v/+//7/+//6//n/+P/6//r/+v/6
//z//P/8//z/+v/6//r/+v/6//r/+v/6//v//P/9//7//v/+//7//v/9//z/+//6//r/
+v/6//r//P/8//z//P/8//z//P/8//z//P/8//z///8AAAEAAgADAAQABQAGAAUABAAD
AAAA/v/+//////8AAAEAAgACAAEAAAD///3//P/7//r/+f/8//z//P/7//n/+P/4//f/
+P/5//r//f/9//3/+//5//f/+f/5//n/+f/4//j/9v/3//b/9f/1//v/+//6//r/+f/4
//b/8//1//j/+f/5//j/+P/4//f/9//3//f/9//6//j/+P/4//r/+v/6//r/+P/4//n/
+f/7//z//f/9//j/+P/3//f/+P/6//r/+P/4//n/+f/4////DAAlAEYAaQCJAKcAygDx
ABQBLQEvARMBzwBwABQA0f+u/57/lv+Q/5X/m/+j/6r/sP+6/8b/y//P/9X/3P/g/+T/
6v/u/+3/7//t/+3/7f/u//P/9P/0//T/8v/y//H/8P/x//L/9f/3//b/9v/2//X/8//z
//P/8//1//f/9//3//T/9P/z//H/8f/y//L/8v/0//T/9P/0//P/8v/y//P/9f/1//X/
9f/z/w==
         </WaveFormData>
      </LeadData>
   </Waveform>
</RestingECG>
