# Supplementary material for: Detection of Left Atrial Enlargement Using a Convolutional Neural Network-Enabled Electrocardiogram
Source: Front Cardiovasc Med. 2020 Dec 17;7:609976. doi: 10.3389/fcvm.2020.609976 (PMC7773668; doi:10.3389/fcvm.2020.609976)
Supplement: Supplementary file 1 [file Data_Sheet_1.ZIP › hyp/1802035126_3531_0000003H.XML]

<?xml version="1.0" encoding="Windows-1252"?>
<!DOCTYPE RestingECG SYSTEM "restecg.dtd">
<RestingECG>
   <PatientDemographics>
      <PatientID>1802035126</PatientID>
      <PatientAge>73</PatientAge>
      <AgeUnits>Years</AgeUnits>
      <Gender>Female</Gender>
      <PatientLastName>laixiling</PatientLastName>
   </PatientDemographics>
   <TestDemographics>
      <DataType>Resting</DataType>
      <Site>1</Site>
      <AcquisitionDevice>MAC55</AcquisitionDevice>
      <Status>Unconfirmed</Status>
      <Priority>Normal</Priority>
      <AcquisitionTime>11:15:34</AcquisitionTime>
      <AcquisitionDate>10-30-2016</AcquisitionDate>
      <CartNumber>1</CartNumber>
      <AcquisitionSoftwareVersion>009C</AcquisitionSoftwareVersion>
      <XMLSourceVersion>MAC5000 v1.0</XMLSourceVersion>
   </TestDemographics>
   <RestingECGMeasurements>
      <VentricularRate>66</VentricularRate>
      <AtrialRate>66</AtrialRate>
      <PRInterval>162</PRInterval>
      <QRSDuration>84</QRSDuration>
      <QTInterval>428</QTInterval>
      <QTCorrected>448</QTCorrected>
      <PAxis>57</PAxis>
      <RAxis>21</RAxis>
      <TAxis>36</TAxis>
      <QRSCount>10</QRSCount>
      <QOnset>227</QOnset>
      <QOffset>269</QOffset>
      <POnset>146</POnset>
      <POffset>205</POffset>
      <TOffset>441</TOffset>
      <ECGSampleBase>500</ECGSampleBase>
      <ECGSampleExponent>0</ECGSampleExponent>
   </RestingECGMeasurements>
   <Diagnosis>
      <Modality>Resting</Modality>
         <StatementCount>2</StatementCount>
         <LabelText>12SL ��ϳ���</LabelText>
      <DiagnosisStatement>
         <StmtFlag>ENDSLINE</StmtFlag>
         <StmtText>�������</StmtText>
      </DiagnosisStatement>
      <DiagnosisStatement>
         <StmtFlag>ENDSLINE</StmtFlag>
         <StmtText>���� ECG</StmtText>
      </DiagnosisStatement>
   </Diagnosis>
   <Waveform>
      <WaveformType>Rhythm</WaveformType>
      <WaveformStartTime>0</WaveformStartTime>
      <NumberofLeads>8</NumberofLeads>
      <SampleType>CONTINUOUS_SAMPLES</SampleType>
      <SampleBase>500</SampleBase>
      <SampleExponent>0</SampleExponent>
      <HighPassFilter>16</HighPassFilter>
      <LowPassFilter>150</LowPassFilter>
      <ACFilter>NONE</ACFilter>
      <LeadData>
         <LeadByteCountTotal>10000</LeadByteCountTotal>
         <LeadTimeOffset>0</LeadTimeOffset>
         <LeadSampleCountTotal>5000</LeadSampleCountTotal>
         <LeadAmplitudeUnitsPerBit>4.88</LeadAmplitudeUnitsPerBit>
         <LeadAmplitudeUnits>��V</LeadAmplitudeUnits>
         <LeadHighLimit>2147483647</LeadHighLimit>
         <LeadLowLimit>268435456</LeadLowLimit>
         <LeadID>I</LeadID>
         <LeadOffsetFirstSample>0</LeadOffsetFirstSample>
         <FirstSampleBaseline>0</FirstSampleBaseline>
         <LeadSampleSize>2</LeadSampleSize>
         <LeadOff>FALSE</LeadOff>
         <BaselineSway>TRUE</BaselineSway>
         <ExcessiveACNoise>FALSE</ExcessiveACNoise>
         <MuscleNoise>FALSE</MuscleNoise>
         <LeadDataCRC32>3813105121</LeadDataCRC32>
         <WaveFormData>
8v/y//L/8v/x//D/7//u/+3/7P/r/+r/7P/u//D/8v/v/+7/7f/s/+7/7v/u/+7/7v/u
/+7/7v/u/+7/7v/u/+z/7P/s/+z/6v/q/+r/6v/t/+7/7//w//L/8v/y//L/9P/0//T/
9P/z//L/8f/w//H/8v/z//T/8v/w/+7/7P/u//D/8v/0//f/+P/5//r/+v/6//r/+v/8
//z//P/8//7//v/+//7/AQACAAMABAADAAIAAQAAAAQABgAIAAoADQAOAA8AEAAPAA4A
DQAMAA4AEAASABQAEgASABIAEgAQABAAEAAQABIAEgASABIAFAAUABQAFAATABIAEQAQ
ABAAEAAQABAAEAAQABAAEAAOAAwACgAIAAUABAADAAIAAAAAAAAAAAD9//r/9//0//b/
9v/2//b/9P/0//T/9P/z//L/8f/w//L/8v/y//L/9P/0//T/9P/y//D/7v/s/+7/7v/u
/+7/8P/w//D/8P/u/+7/7v/u/+z/7P/s/+z/7f/u/+//8P/v/+7/7f/s/+3/7v/v//D/
7v/s/+r/6P/t//D/8//2//P/8v/x//D/7f/s/+v/6v/t//D/8//2//P/8v/x//D/8//0
//X/9v/z//D/7f/q/+v/7P/t/+7/7//w//H/8v/w/+7/7P/q/+3/7v/v//D/8f/y//P/
9P/w/+7/7P/q/+7/8P/y//T/8//y//H/8P/w//D/8P/w//D/8P/w//D/7//u/+3/7P/t
/+7/7//w/+3/7P/r/+r/6v/q/+r/6v/v//L/9f/4//X/8v/v/+z/7v/u/+7/7v/v//D/
8f/y//L/8v/y//L/8v/v/+//8P/u/+n/5//p//D/7//t//H/9P/0//X/9v/0//b/9v/1
//D/7//q/+f/7f/w//L/9f/3//f/9//7//v/9f/z//L/8f/w//L/8f/1//f/+f/8//r/
+//9//3////+//3/+//2//P/8v/w/+z/6//r/+j/6f/t/+7/7P/o/+v/6f/p/+f/5f/l
/+X/4//j/+X/5//m/+f/6f/q/+n/5v/n/+j/6P/o/+j/5//j/+f/6P/o/+r/8P/z//v/
CwAZACQANwBPAGcAggChAL0AzwDTAM0AzADGAKwAjABvAEcAFADz/+3/7//t/+z/8P/2
//j/8//v//D/9P/y/+j/4//o/+f/7P/u//D/7f/t/+v/6f/q/+r/6//t/+v/6f/r/+v/
7f/t/+7/7//t/+//7P/q/+n/6f/n/+z/6//q/+n/6f/q/+n/6f/q/+r/6f/p/+z/7f/s
/+3/7//x//H/8v/y//D/7v/w//L/7//s/+v/7v/t/+z/6v/o/+v/7v/y//X/9//6//7/
/P/7//7//f/8//7//v/8//7//v/9//z//P/+////AAAAAAAAAgACAAIABgAHAAsADwAQ
ABAADgAOAA4AEAAPAA4ADgARABQAEQASABMAFAAWABgAFwAVABcAFwAZABkAFwAVABMA
EgASAA4ACwANAA0ADAAKAAoACQAFAAUABgAGAAMAAwAKAA0ACQAEAAMAAAACAAEA///+
//n/9f/y//D/8//z//T/9f/2//b/+P/2//f/9f/1//X/8v/v/+v/7P/z//P/8v/x/+3/
7P/r/+j/6//s/+z/7f/t/+7/7//v//H/7//x//L/8P/w//D/7//u/+3/7P/r/+7/7//v
/+//8f/y//L/8v/y//L/8f/x/+7/7f/t/+z/7v/w//D/8P/z//X/9//4//T/8v/w/+7/
8P/w//D/8P/y//P/8f/y//T/8f/x//T/9P/z//L/8v/0//P/8//0//j/9//0/+7/8v/1
//j/9f/z//P/8f/z//T/9f/w//H/8//x/+//7f/u/+7/7v/v//H/7f/t/+7/7f/v/+7/
7f/t/+7/7//w//P/8//z//L/8f/y//T/8//u/+v/6v/r//H/8v/w//D/8P/w//D/7P/p
/+n/6v/v/+3/7v/z//n/9//0//f/9v/0//P/8v/w//L/8v/x//L/9f/0//X/9//4//j/
+f/6//n/+P/7//v/9//3//j/+P/4//v/+//8//3//v8AAAAAAQADAAMA///8//n/9f/w
/+3/7P/q/+r/6//t/+z/6//t/+z/6P/o/+v/6f/p/+n/5//n/+f/6P/p/+z/7//r/+v/
7P/s/+z/6v/s/+7/7P/q/+j/5f/p/+f/5P/o/+z/6v/v/wEAFQAlADAAQwBXAHEAlgCx
AMEA0wDlAOsA3gDOALwApgCDAE0AEgD1//H/7f/t//L/8P/u//D/9f/x/+z/8P/6//j/
7f/o/+b/6v/r/+z/7P/t/+z/6//t/+z/7P/t/+3/6//t/+3/6//p/+j/5//q/+3/6//q
/+r/6//q//D/7v/s/+r/6f/n/+X/5P/k/+r/7f/x//j/9v/0//T/9f/0//P/8//y//L/
8P/y//T/9f/0//X/+v/4//b/8//w//D/8P/x//H/8//2//r/+P/5//z/+//6//j/+P/2
//j/+//9////AgACAAMABAAEAAQABgAGAAYABwAHAAoADQAMAAwACgAKAAkADAAMAAwA
EQAVABkAFwAaABsAHAAeABsAFwASABEAFAAXABgAFwAWABUAFQAWABQAEQATABMADgAM
AAwACwALAAsADAAMAAcABQAKAAsABwACAAEA/v/8//n/9f/y//P/8//0//b/9//3//j/
+f/3//b/9//0//H/7//v/+//8P/v/+3/8P/z//P/8v/x//L/8v/y//D/7//u/+z/6//t
/+7/7//v/+//7f/v//D/8P/w//D/7//u/+3/7P/r/+3/7//w//H/8P/w/+//7v/r/+r/
6P/n/+X/5f/m/+b/6P/s/+7/8P/y//P/9P/0//b/9v/2//b/9f/0//P/8v/x/+//6v/o
/+z/6//t//L/8f/v/+3/7P/v/+//8P/y//X/8//v/+j/6//v//P/8f/t/+v/5//n/+j/
6f/k/+X/6v/r/+z/7f/u/+7/7v/v/+z/5//m/+b/6f/v//L/9f/x//D/7//u//D/7//u
/+z/6v/s/+//7//r/+n/6f/r/+H/4P/u/+3/7P/r/+r/6P/l/+X/5v/s/+v/7f/z//X/
8//w//P/8P/u/+3/7P/u//D/8P/v/+7/7//s/+v/7f/u/+7/7//x//H/8f/1//r/9//4
//r/+P/4//v/+//6//n/+P/4//j/+f/7//v/+P/2//T/8f/w/+3/7P/q/+b/5f/l/+L/
5v/r/+3/7P/o/+v/6f/p/+f/4//h/9//4v/j/+b/6f/l/+X/5v/m/+X/4v/j/+T/5f/m
/+f/5//n/+f/6P/q/+r/7P/5/////f8NACIALQA9AFsAggCnAL8AzQDPAMcAvACsAJoA
gABbACcA/P/r/+X/1//V/+D/6v/w/+7/7f/t/+j/6P/w/+j/4f/k/+P/5v/m/+b/6f/r
/+v/6//q/+j/5//n/+n/5//p/+n/6//r/+z/7f/r/+3/6v/o/+n/6f/n/+z/6//q/+n/
6f/q/+n/6f/q/+v/6//s//D/8P/u/+7/7//t/+v/6v/o/+z/7P/w//T/8v/u/+z/7v/x
//L/8v/y//X/9v/4//n/9//2//b/8P/0//j/+P/4//r/+v/4//r/+v/5//j/+P/9////
AQACAAAAAgACAAIABwAHAAoADQAMAAwACgAKAAkADAAMAAwADQAPABEADQAPABEAEwAW
ABMAEQAOAA8ADQAPAA8ADQAQABEAEwAWABIADwARABEADAAIAAYAAwADAAUACAAKAAEA
/f8AAP//AAD8//z/+v/9//3//P/8//j/9f/z//L/9P/z//P/8//x//D/8f/u/+//7f/t
/+3/8P/v/+3/8P/z//P/8v/x//D/8P/w/+7/7f/s/+r/6f/p/+r/6//r/+7/7f/w//L/
8P/w//D/7//t/+3/7f/t/+//8f/y//P/8//y//D/7v/w//D/7//v/+v/6//s/+z/7//y
//P/9P/y//H/8P/u/+3/7P/r/+r/6//s/+3/7v/x//H/7v/u/+//6//q/+z/7//v/+//
8P/t/+v/6v/q//L/8//y/+7/7v/x//T/8f/x//H/7//x//P/8//t/+3/8f/x//H/8f/s
/+r/6P/n/+v/6f/r/+7/7f/v/+7/7f/q/+r/6v/q/+z/6//q/+j/6f/s//D/8f/v/+3/
7f/v/+7/7P/r/+n/6f/r/+n/5//j/+X/5v/m/+n/7P/w//D/7//t/+n/5f/n/+n/6v/s
//D/9P/1//L/8f/u/+v/5//m/+b/5v/j/+b/6//w//L/8v/y/+z/6//q/+n/6P/q/+r/
6v/q/+v/7P/t/+7/7f/s/+v/6v/q/+r/6v/q/+v/6v/o/+n/7P/u/+v/6//t/+//6//m
/+r/6//r/+z/7v/u//D/8P/y//P/9v/1//H/8P/u/+v/6//t/+3/7f/z//f/9f/3//j/
+P/4//v/+v/5//j/9//3//b/9v/3//r/+//7//v/+P/0//D/7v/v/+7/7v/v/+r/6v/t
/+3/6P/k/+X/4f/j/+P/4f/h/+X/5//p/+3/7f/n/+X/5P/n/+j/5//q/+n/6P/n/+b/
5//j/+X/5P/k/+j/8P/5/wMACwAVACoAQQBVAHEAkgCvAMkA2wDZANEAygC0AJoAhABl
ADEAAgDv/+3/7f/x//D/6v/w//z/9//p/+z/+v/8//j/9f/o/+P/5v/m/+b/6f/r/+v/
6//p/+j/6P/p/+v/6f/r/+v/6P/n/+f/5//m/+n/5//m/+f/5//l/+r/7P/s/+z/7f/r
/+n/6P/o/+3/7f/u//L/8v/w//D/8f/x//H/8v/y//D/7v/w//L/8f/u/+3/8P/v/+7/
7P/q/+3/8P/0//f/9P/0//X/8P/z//j/+f/6//r/+v/4//r/+//7//v//P8AAAEAAgAC
AAAAAgACAAIABwAHAAoADQAOAA4ADAAMAAsADgAOAA4ADwARABMADwAQABEAEgAUABEA
DwAMAA0ADgARABIAEQAUABUAFwAaABQADwAPAA0ADQAMAA0ADQAOAA8AEQASAAgAAwAF
AAMAAgD+//7//P///////v/+//r/9//1//T/9f/1//b/9//2//b/+P/2//P/8f/x//H/
8P/t/+n/6v/w//H/8f/x/+7/7v/u/+z/7P/s/+v/6//t//D/8//1//L/7f/s/+r/6v/q
/+r/6f/r/+3/7//x//T/9f/1//X/9v/2//X/9P/y//L/8f/x//D/8f/z//T/8f/w/+3/
6v/r/+v/6//q/+3/8P/z//b/8//y//H/8P/v/+//7P/s//H/7//w//T/8v/x//D/8P/t
/+v/6v/q/+3/7f/r/+b/6v/v//T/8//x//H/7//x/+//7//p/+n/6//r/+v/6//t/+7/
7//x/+//6f/n/+b/6f/t/+7/7//x//L/8//0//H/7//t/+r/7P/u//H/8f/s/+n/6P/p
/+n/6P/o/+f/6v/t/+z/6//r/+3/7v/u/+v/7P/u/+z/7f/t/+v/6f/r/+v/6v/q/+7/
8v/z//D/8P/u/+z/6f/q/+r/6v/n/+f/6//v//D/9P/y//L/7v/s/+r/6P/m/+b/5v/m
/+f/6P/p/+r/7P/u//D/8v/v/+7/7f/s/+r/6v/q/+r/6f/o/+f/5v/r/+7/7//v/+z/
7P/t/+n/5//r/+//7f/o/+n/5//k/+n/7P/v//T/8//x//D/8f/u/+3/7f/s/+z/7f/w
//H/8//3//n/9f/y//L/8f/w//T/9f/2//f/9v/2//X/9f/4//n/+v/6//v/+f/2//P/
8v/w/+7/7f/q/+b/5f/n/+v/6v/q/+//6f/n/+X/4f/f/9//3//f/+H/4//f/9//5P/o
/+z/7v/s/+z/6v/o/+j/6f/p/+n/5P/k/+z/7v/t//v/DQAXACIAMQBDAG0AngC1AMUA
3QDrAOMA1AC+AKQAmgCFAFUAGgDp/9f/4//r/+7/8v/u/+7/8//z//L/9v/0/+j/4//g
/+D/5P/l/+b/6f/r/+v/6//s/+z/7f/v/+7/6//s/+v/6f/n/+b/5f/m/+n/5//m/+T/
4//g/+T/5//o/+n/6//p/+f/5v/m/+v/6//s//D/7P/q/+r/6//t/+3/7v/u/+v/6P/p
/+r/7P/q/+r/7v/s/+z/6//q/+r/6v/r/+v/8P/0//n/+P/4//z//P/8//j/9v/y//L/
9v/3//j/+v/6//v//P/8//z//v/+//7/AwADAAYACQAKAAoACAAIAAoADgAPABAAFAAX
ABoAFwATABEADwAOABEAEQAQABMAEAARABAADQAOAA8AEQAUAA4ACwANAA0ADAAMAA4A
DwALAAkACAAGAP//+//+//3////8//3//P/6//n/9//2//X/9f/2//j/9f/z//L/8f/z
//T/9//2//P/7//t/+v/6//p/+b/6P/t/+3/7P/r/+z/7v/w//D/7v/u/+3/7f/p/+j/
5//l/+f/5f/n/+j/5v/m/+b/5f/n/+n/6//t/+z/7f/t/+3/7v/u/+3/7P/q/+r/6f/p
/+f/5//o/+j/6v/s/+z/7P/v/+//7//u/+3/7P/r/+r/5//m/+X/5P/p/+v/6v/s/+z/
5//l/+b/6v/r/+z/7v/s/+n/5//m/+n/6f/n/+L/4v/l/+j/5f/i/+H/3v/f/+b/6//q
/+//7//t/+v/6f/q/+z/7v/x/+7/6f/o/+j/5f/n/+b/5f/m/+b/5v/m/+f/5//n/+b/
4v/i/+P/4f/i/+P/5v/r/+v/6v/q/+n/6P/p/+b/4//j/+X/5v/m/+T/5v/p/+j/6v/r
/+r/6f/m/+X/4//i/+H/4v/g/9r/3//i/+X/5//k/+T/5P/h/+H/5f/p/+r/4v/e/9z/
4P/i/+T/5v/n/+j/6f/q/+n/6P/n/+T/5P/l/+f/6v/l/+P/5f/n/+j/5v/q/+v/5v/k
/+L/4P/m/+j/6f/r/+z/6f/o/+j/5//l/+T/5f/m/+f/7P/v/+3/7f/u/+7/8P/z//P/
8//x//H/8v/y//P/9f/1//X/9P/z//H/7v/t/+z/6v/o/+f/5//k/+T/5f/l/+L/4P/h
/93/2//Z/9z/3//i/+X/4//j/+P/3f/c/9z/2//a/9n/3P/f/+D/5v/m/+X/4//h/+L/
4P/i/+b/8f/7/wUACwAYADMAVQB5AJ4AwwDZANkA0wDHALoArgCgAIIAUQATAOT/2f/b
/9P/1f/i/+j/6P/q/+v/5//k/+L/4P/g/+H/4P/h/+b/6P/q/+j/6f/o/+f/6f/o/+j/
6f/n/+X/5//n/+T/4//j/+P/5P/n/+X/5P/l/+X/4//o/+n/6v/r/+3/7f/r/+r/6v/r
/+v/7P/w/+7/7P/s/+3/6//r/+z/7P/q/+j/6v/s/+z/6v/q/+7/7v/u/+3/7P/u/+7/
7//v//L/9P/3//T/9P/4//j/+P/6//r/+P/6//n/9//1//T/+P/5//r/+v/6//z//P/8
/wEAAwAIAA0ACwAIAAMAAAACAAYABwAIAA4AFQAcAB0AGgAZABgAGAAVABMAEAARABEA
EwATABEADwAPABAAEgAQAA0ADwAPAAoACAAIAAcABQAFAAYABgAAAP3/AQABAAAA/P/8
//r/+v/5//f/9v/z//H/8P/w/+7/7f/t/+3/6f/o/+n/5v/n/+X/5f/l/+n/6f/o/+z/
8//z//L/8f/t/+z/6//o/+n/6v/q/+v/6f/q/+v/6//p/+f/6f/q/+j/6P/o/+f/6P/p
/+r/6//q/+v/6//r/+r/6v/p/+j/6//s/+z/7f/o/+f/5//m/+j/6v/q/+r/6P/n/+b/
5P/o/+r/7P/u/+7/7v/u/+7/7f/t/+r/6v/q/+f/5//q/+v/6//r/+z/7P/r/+v/7P/x
//H/7//q/+r/7f/w/+3/7//v/+3/7//v/+//6f/p/+z/6//q/+n/6v/q/+r/6//p/+X/
5f/m/+n/7f/u/+//6//q/+n/6P/p/+n/6f/o/+r/7P/v/+//7//t/+3/7//t/+z/7P/r
/+n/6//p/+f/6P/r/+3/7v/r/+z/7v/s/+3/7f/r/+n/7P/t/+3/7v/t/+r/8P/0//T/
9P/0//T/8f/t/+z/7P/u/+v/6//v//L/7//r/+3/7//u/+7/7v/u//D/8P/v/+//8f/v
/+//8//0//T/9f/2//X/9P/3//f/8//z//T/9v/2//n/+f/7//v/+//8//v/+//8//v/
/f/+///////+//v/+v/4//X/8//y/+7/7f/v/+7/6v/p/+3/7P/t/+3/6//r/+v/6//r
/+3/7//q/+n/6f/o/+r/6P/q/+z/7//w//H/8f/v/+3/6P/m/+z/7v/3/wkAEQAXACQA
MQBFAGEAggClAMUA2QDlAOUA2gDMALwApACHAGEAKAD5/+n/5//p/+7/9v/2//b/+f/3
//T/9v/6//z/+//4//H/8v/w/+7/7f/v/+//7//x//D/8P/x/+//7f/v/+//7//v//D/
8f/y//X/8//y//P/8//x//b/9P/0//T/9f/1//P/8v/y//T/8//z//b/9v/0//T/9f/3
//f/+P/4//j/9v/4//r/+P/2//b/+v/7//z//P/8//n/+P/4//f/+//+/wIAAAAAAAQA
BAAEAAIAAgAAAAIABQAFAAUABgAGAAcACAAIAAoADAAMAAwADgANAA8AEQAUABQAEgAS
ABUAGgAcAB4AHwAhACMAHwAfAB8AHwAgACAAHwAdAB8AIAAjACQAIwAhACEAIgAkAB8A
GwAcABsAGQAYABkAGQAUABMAEwASAA4ACwAPAA8AEAAMAAwACgAKAAkABwAGAAIA///9
//z//P/7//v/+//6//r//P/6//z/+//8//3//P/5//X/9v/5//n/+P/3//b/9v/2//T/
8v/y//H/8f/z//T/9f/1//b/9f/4//r/+P/4//j/9//5//n/+f/5//f/9//2//X/9v/2
//X/9P/2//b/9f/1//T/9f/3//j/+v/8//z//P/6//n/+P/2//b/9v/2//b/9//4//n/
+v/4//f/8//y//b/8//z//b/9P/z//L/8v/x/+//7v/u//b/+f/6//j/+f/7//3/+f/3
//f/9f/3//X/9f/v/+//9P/1//b/9//1//T/8//z//T/8f/y//T/8v/1//X/9f/0//T/
9P/0//T/8//y//D/7//w//L/8f/x/+//7//x//L/8v/z//P/8f/z//H/7//w//P/9f/2
//T/9v/5//j/9v/1//L/7//s/+v/6f/o//P/8v/u/+j/7P/w//T/+P/0//H/8f/y//f/
9f/2//v//P/5//X/9//3//b/9v/2//X/9v/1//P/9P/3//b/9//4//j/9//3//v/+//7
////AAD7//r/+v/7//z/AAABAP///////wAAAgADAAUABQAHAAYABQADAP//+//5//b/
9v/1//X/8v/w//P/8//w/+//8//y//P/8f/v/+//7//v/+//8f/z/+//7//w//D/7v/s
/+7/8P/v/+7/7f/r//H/7//s/+z/8v/4/wEACwAXACMALgA/AE0AXwCCAKcAwwDZAO0A
+QDwANoAxgCyAJsAewBKABUA+f/z//H/8v/6//7//P/9/wEAAAD8//T/9P/3//L/6//s
/+r/6P/v//X/+f/9//n/9v/0//P/8//x//P/8//y//H/8f/x//P/9//2//b/8v/x/+7/
8v/1//b/9//5//f/9f/0//T/9v/1//X/+P/4//b/9v/3//b/9f/1//T/9f/0//f/+v/8
//r/+v/+/wAAAAD///7//v/+///////9//7/AAD8/wEABgAHAAgABgAGAAQABgAJAAkA
CQAKAAoACwAMAAwADwASABMAFAAVABMAFAAVABcAGAAXABgAGQAcABwAHAAdAB8AIQAd
ABsAGwAbABwAHwAfAB4AIQAkACcAKAAnACcAJwAoACoAJAAhACMAIwAgAB4AHgAdABsA
GwAcABwAFAARABUAFQASAA4ADgAMAA0ADQAMAAwACwAJAAgACAAHAAUABAADAAAAAAAC
AAAA///9//3//f////3/+v/8//7//f/7//n/+v/8//7//v/8//z/+//7//3//v//////
/v/7//z//P///wAAAQABAAEAAQABAAEAAQABAAAA//8AAAAA///+//3//P/6//n/+v/7
//3//v8AAAIAAgACAAAA///+//z/+f/4//f/9v/5//r/+//8//7////9//7//f/5//j/
+v/4//f/9v/2//j/+f/7//7/AgABAP7/+P/4//v//v/7//z//f/8/////v/9//b/9f/6
//v//P/9//7//v/+////AQD9//3//v/8//3/+//5//j/+P/4//j/9v/1//T/8v/0//b/
+f/5//j/9//4//v/+f/4//j/9//1//f/9f/z/+//8f/y//L/9f/6/wAAAgABAP//+//3
//X/9f/0//T/9f/4//j/9P/6/wAA///+//3//P/5//X/9P/0//b/8//z//f/+//5//b/
+f/5//j/+P/4//j/+v/6//n/9//5//f/9//6//z//f////3/+//5//v////7//v//P8A
AAIABwAJAAgABwAGAAYABAAFAAcABwAFAAQAAwABAP///f/9//z/+P/1//P/7v/t/+//
7v/q/+z/8f/x//P/8f/v/+//7//v/+//8f/z/+//7//w//D/7v/s/+7/8P/w//D/8P/v
/+//8f/s/+r/8P/2//3/CwAZACEALAA/AFcAdwCcALsA1wDvAPcA7wDcAMoAtgCcAHUA
QQAOAPP/7f/p/+v/8v/0//L/+P/9//v/+v/6//r/+v/5//T/8//2//b/9v/1//X/8//x
//P/9P/2//n/+//5//v/+//6//n/+f/5//n/+//4//b/9f/1//P/+P/6//z//v8BAAEA
///+//7/AAD/////AgD///z/+//7//z//f///wAA/f/6//v//P/9//z//f8CAAMABAAE
AAQAAQAAAAAA///+/wAAAwAAAAIABgAGAAYABwAIAAcACgAOAA8AEAASABEAEQARABAA
EAASABIAEgASABEAEwAVABgAGAAWABYAGgAeAB8AIAAfACEAIwAfAB8AHwAfACAAIQAh
ACAAIwAhACMAIwAhACAAHwAfACAAHwAdACAAIQAgAB4AHgAdABkAFwAWABQAEAANABEA
EQARAA4ADwAOAA0ACwAIAAYAAQD///7//v/9//v/+v/5//v//P////7/+v/3//b/9f/3
//X/8v/0//v/+//6//n/9//2//X/8v/0//T/8//z//H/8v/z//P/9P/z//b/+P/2//b/
9v/1//P/8//z//P/8//z//L/8f/1//b/9v/2//b/9v/1//X/9f/1//b/9v/1//b/9f/0
//X/9f/1//T/9f/2//f/+P/1//T/8//y//X/9f/y//L/9P/x//H/9P/z//H/7//u//H/
8f/y//T/9//1//H/6v/u//H/9P/x//L/8//y//X/8//z/+3/7f/y//P/9P/1//P/8v/x
//H/7//r/+v/7P/t//H/8v/z//D/8P/w//D/8P/v/+7/7P/s/+7/8f/x/+//7f/t/+//
8f/w//D/7//x//P/8f/v/+z/7f/t/+z/6//u//L/8v/y//H/7v/r/+z/7f/t/+7/6//y
//H/8P/v/+7/7P/p/+n/6v/u/+v/6//v//X/8//w//P/8v/w/+//7v/w//L/8v/x//L/
9f/0//X/8//y//D/7//x//H/8f/1//j/9f/2//j/9//2//j/9//6//v//P/+//z/+//7
//n/+v/6//r/+f/4//X/9P/y/+7/7f/t/+r/6P/r/+v/6P/p/+3/7P/t/+//7f/t/+3/
6//p/+n/6f/l/+X/5v/m/+n/6P/r/+7/7v/u/+7/7f/p/+f/6P/i/+T/8v///wkADwAT
ABoAMwBRAHEAjgCnAL8A0wDbANUAzADAAKoAlABxADsACADt/+n/5//l/+z/8v/y//D/
9f/z//D/9P/0//L/8f/u/+r/7P/r/+r/6f/r/+v/6//q/+j/5//n/+j/5//q/+v/6v/p
/+n/6f/u//P/8//0//H/7//r/+7/7v/u/+7/7//y//H/8f/y//T/8//z//b/8f/u/+3/
7f/v//H/9P/2//T/8v/0//b/9v/0//T/+P/2//b/9f/0//L/8v/z//P/9v/4//v/+P/8
/wAAAAAAAAAAAAD+/wAA////////AAACAAMABAAEAAcACgALAAwAEQARABQAFwAYABgA
FgAWABUAGAAYABgAGQAbAB0AGQAYABcAFgAWABgAGQAZAB0AGgAbABoAFwAZABkAGgAc
ABkAFwAaABsAFgAUABQAEwAQAA8ADwAOAAkABwAMAA0ADgAMAA4ADgALAAkABgAEAAMA
AQAAAAAA/v/7//n/9//3//j/+//6//r/+f/6//v/+P/1//H/8v/3//f/9v/1//X/9v/3
//b/9v/2//X/9f/z//T/9f/1//f/9f/3//j/+P/4//j/9//4//n/+v/7//j/9//1//P/
9v/4//n/+v/3//b/9P/z//L/8//1//b/+P/6//r/+v/6//n/+P/2//j/+P/4//j/+v/8
//7/AAD//////P/8//3/+f/4//r/+P/3//b/9v/z//H/8P/w//f/9//1//D/8f/z//X/
8f/2//n/+v////3//f/3//f/+//7//v/+//4//j/+P/5//v/9//3//j/9v/5//n/+f/4
//j/+P/4//b/9f/0//L/8f/y//T/8//1//X/9//7//r/+P/3//X/8//1//P/8f/w//P/
9f/2//X/+P/8//z/+f/3//P/7//x//H/8P/w//P/9v/2//L/8f/w/+//7f/t/+7/7//t
/+//8//3//j/AAAAAPz/+v/6//r/+v/6//r/+v/6//j/+P/4//j/+v/6//r/+v/4//j/
+P/4//v//P/9//7/AQACAAMABAADAAIAAQAAAAIAAgACAAIAAwAEAAUABgAFAAQAAwAC
AP7//P/6//j/9//2//X/9P/y//D/7v/s/+3/7v/v//D/8v/y//L/8v/x//D/7//u/+//
8P/x//L/7//u/+3/7P/q/+r/6v/q/+v/7P/t/+7/9P/4//z/AAAMABgAJAAwAEcAXgB1
AIwAogC4AM4A5ADcANQAzADEAKAAfgBcADoAJwAWAAUA9P/3//j/+f/6//b/9P/y//D/
8v/0/w==
         </WaveFormData>
      </LeadData>
      <LeadData>
         <LeadByteCountTotal>10000</LeadByteCountTotal>
         <LeadTimeOffset>0</LeadTimeOffset>
         <LeadSampleCountTotal>5000</LeadSampleCountTotal>
         <LeadAmplitudeUnitsPerBit>4.88</LeadAmplitudeUnitsPerBit>
         <LeadAmplitudeUnits>��V</LeadAmplitudeUnits>
         <LeadHighLimit>2147483647</LeadHighLimit>
         <LeadLowLimit>268435456</LeadLowLimit>
         <LeadID>II</LeadID>
         <LeadOffsetFirstSample>0</LeadOffsetFirstSample>
         <FirstSampleBaseline>0</FirstSampleBaseline>
         <LeadSampleSize>2</LeadSampleSize>
         <LeadOff>FALSE</LeadOff>
         <BaselineSway>TRUE</BaselineSway>
         <ExcessiveACNoise>FALSE</ExcessiveACNoise>
         <MuscleNoise>FALSE</MuscleNoise>
         <LeadDataCRC32>2525930854</LeadDataCRC32>
         <WaveFormData>
+v/6//r/+v/5//j/9//2//b/9v/2//b/+P/4//j/+P/1//T/8//y//D/8P/w//D/8P/w
//D/8P/x//L/8//0//T/9P/0//T/8v/y//L/8v/z//T/9f/2//T/9P/0//T/+P/6//z/
/v/8//r/+P/2//f/+P/5//r/+f/4//f/9v/3//j/+f/6//v//P/9//7//v/+//7//v8A
AAAAAAAAAAMABAAFAAYABgAGAAYABgAHAAgACQAKAAwADgAQABIAFAAWABgAGgAaABoA
GgAaABgAGAAYABgAGQAaABsAHAAeAB4AHgAeAB8AIAAhACIAIgAiACIAIgAgAB4AHAAa
ABoAGgAaABoAHAAcABwAHAAYABYAFAASAA8ADgANAAwACQAIAAcABgAEAAQABAAEAAIA
AgACAAIAAAD+//z/+v/5//j/9//2//j/+v/8//7//P/8//z//P/6//j/9v/0//b/9v/2
//b/9v/2//b/9v/2//b/9v/2//b/9v/2//b/+P/4//j/+P/1//T/8//y//T/9v/4//r/
9//2//X/9P/2//j/+v/8//r/+P/2//T/9P/0//T/9P/3//r//f8AAP3//P/7//r//P/8
//z//P/5//j/9//2//j/+P/4//j/+f/6//v//P/6//r/+v/6//r/+v/6//r/+v/6//r/
+v/4//b/9P/y//b/+P/6//z/+f/4//f/9v/4//j/+P/4//j/+P/4//j/9f/0//P/8v/0
//b/+P/6//f/9v/1//T/9v/2//b/9v/3//j/+f/6//n/+P/3//b/9v/2//b/9v/0//T/
9P/0//b/9v/2//b/9v/1//X/9//1//H/7//v//X/9//5//z//v///wAABAAGAAgABQAF
AAEAAQD///r//v8AAAMABgAHAAgACQANAAsACQAGAAMAAwADAAUABQAFAAUABQAEAAAA
//8AAAAAAwAGAAcABgD+//j/9//2//j/9//1//P/8//z//P/8f/w//H/8v/z//D/7//u
/+7/7P/s/+z/7P/w//H/8//1//L/8f/w/+//7//w//D/8P/u//D/8v/y//T/8v/u//P/
//8LABUAJQA6AEwAXQBwAIgAmgCjAKkAqACXAHwAYQBKADgALQAiAB0AHwAeABQADQAL
AAoABgABAAEAAQD9//b/8v/6//z//P/7//r/9//2//b/9v/4//f/9v/2//X/9f/1//X/
9f/2//f/9//3//f/9v/2//T/8v/y//X/8//z//P/8//2//b/9P/2//X/9f/2//f/+P/3
//j/+f/5//n/+f/6//7//v/+/////v/9//v/+v/8//3//f/9//7///////7///8BAAMA
BgAGAAUABwAIAAgABwAHAAgABwAJAAgABwAIAAkADgAPAA0ADgAQABEAFgAWABcAGAAa
ABsAGwAbABkAGQAcABwAHAAeACAAHgAgACIAIgAkACYAIwAjACMAJQAlACYAJgAiACAA
HgAcABwAHAAcABwAHgAdAB4AHgAbABoAGgAZABYAFQATABIADwAPAA4ACwALAAsACwAK
AAgABAAAAP//AQACAAIAAAD////////+//3//f/9//z/+f/4//f/9P/4//r/+//7//n/
9//1//T/9P/0//T/9P/2//b/9v/3//r/+v/7//v/+//7//7//P/5//j/+P/6//j/+P/4
//n//f/9//3//f8AAP7//P/8//v/+//8//z/AAD+//7//v/+////AAABAP7//v////z/
/P/8//z//P8BAAIA///+/////v/9//7/AAACAAEAAwABAP////8AAP///v////7//f/+
//7/+//4//j/+v/9/////v/7//v////9//v/+//9/////f/9//j/9//2//X/9v/3//f/
+P/7//z//f/+//z//P/7//n/+f/8//z/+v/2//T/9v/2//v//f/8//v/+v/5//j/+P/3
//f/+f/5//f/9//5////AQADAAYABAAFAAYACgAMAAwABwAFAAcACQAJAAYACAAIAAkA
CgAIAAgACAALAAkACQAIAAcABQAFAAcABwAGAAcACAAIAAgACQAMAA4ACQAIAAUAAAD8
//j/+f/6//3//f/8//v/9//3//f/9f/z//P/8//z//P/8//z//T/9f/2//f/+P/4//f/
9//3//b/9f/0//P/8v/y//H/8P/0//b/9P/8//7/9v/0//3/CQATACEANwBIAFQAZwB6
AIgAmgCtALUAqACRAHwAYQBEAC4AJwAkAB8AGwAYABQADwAPABIAEAAJAAMAAwAJAAYA
/P/4//n/+v/6//r/+f/4//j/+P/7//v/+//8//r/+f/4//f/9//4//n/+f/5//n/+P/4
//j/9v/2//n/+f/5//n/+f/4//j/9v/4//z//f///wEA/v/7//r/+f/6//v//P/+//7/
/v/+//////////7//v8CAAMAAwADAAIAAQD///z///8BAAMABgAGAAUABwAIAAUAAwAC
AAIABgALAA0ADwAOAA0AEAAPABEAEgAUABUAFgAWABcAGAAcAB0AHQAdABoAGQAbABoA
HQAgACMAIgAkACYAJgAoACUAIQAgAB8AHwAfACAAIAAhACIAIwAkACEAIAAfAB4AGwAZ
ABkAGAAWABYAFwAXABYAFwAXABgAFAATABEADQAKAAkACAAGAAYABAACAAMAAgACAAEA
/v/9//3//f/8//r/+f/4//b/+P/6//z//P/8//z/+//5//j/9//2//b/9P/0//T/9P/0
//T/9P/1//f/+P/6//v/+f/5//z/+v/5//j/+P/6//r/+v/6//v//P/7//r/+f/7//j/
9f/0//X/9f/2//b/+v/4//j/+P/5//n/+f/5//n/+v/8//r/+v/6//r/+v/7//r/9f/y
//f/+P/5//z/+//6//b/9f/3//f/+f/8//n/+P/5//j/+f/6//r/9//0//L/8v/z//b/
9v/0//X/+f/3//X/9f/z//X/8//z//T/9f/2//f/+P/5//n/+v/3//b/9f/0//T/9P/z
//H/9f/4//j/9v/w/+7/8P/w//H/9f/+//z/+v/4//b/8v/x//H/8//1//P/8//1//n/
+f/5//r/+v/7//z/AAACAAQAAQABAAAAAQAAAPz//v/+////AAAAAAAAAAADAAEAAQAA
AP///v///wIAAwD+//3//P/6//v//f8BAAQAAAAAAP7/+v/4//T/9f/2//X/8//w/+3/
7v/v//D/7//t/+3/7f/t/+v/6f/n/+b/6f/q/+v/7P/q/+n/6f/p/+v/6//r/+v/6f/q
/+r/6v/o/+j/7v/0//L/7v/y//H/8/8DABkAIwAuAD4AVQBwAIoAmgChAJ8AmACLAHoA
YwBMAEQAPQAwACEAEwAMAAgABwAHAAYABAABAP////////z/+P/0//b/9v/1//T/9f/0
//T/9P/y/+//7P/q/+7/7//w//H/8v/0//b/9//y/+//6//o/+z/7P/u//P/8v/x//D/
7//y//L/8P/y//T/9f/3//n/9//1//X/9f/0//P/8v/y//T/9P/0//X/9f/1//T/9P/3
//n/+v/7//7///////7/+//7//v//P//////AgAEAAQAAwADAAQABAAHAAcABwAJAAkA
DQANAAwADAANAA0AEwAUABYAGAAZABkAGAAXABUAFQAYABgAGgAcAB4AHAAcAB4AHgAg
AB4AGwAbABsAGgAZABkAGAAbABwAHQAeAB4AHgAeAB4AGgAXABYAFAAVABYAGAAZABMA
EQAOAAwACQAJAAgABQAGAAcACAAIAAYAAgD+//3/AAAAAP///P/6//n/+P/2//X/9f/1
//T/9f/2//f/9v/4//j/9//1//b/9f/0//T/9P/0//T/9P/y//L/8v/z//X/9v/4//n/
9v/1//f/9P/z//L/8v/0//f/+P/5//v//P/7//r/+f/8//r/+P/4//X/9f/2//b/+//6
//v//P/5//n/+f/5//j/+P/5//b/9v/2//b/9v/8//z/+P/2//b/9v/2//j/+f/6//j/
+f/2//P/8v/y//X/9v/5//r/+f/6//r/9//0//T/9v/5//v/+v/3//f/+f/3//X/9f/0
//X/8v/x//D/8f/y//P/9v/3//f/+P/1//T/8//y//D/8P/v/+3/8v/2//f/9v/w/+7/
8P/w//L/9//2//f/8//2//T/9P/z//T/8//x//P/9P/1//b/9P/z//L/8v/0//T/9f/4
//j/9//3//f/9P/z//L/8f/u/+//7v/t//D/8//0//X//P/5//j/9v/0//L/8P/y//L/
8v/y//X/9v/3//j/9//2//X/9P/0//T/9P/0//T/8v/x//H/8f/x/+//7//x//X/9f/1
//j/+P/5//r//v8CAAQAAQABAAEAAwADAAEAAgADAAUABAACAAAA/v8CAAMABAAEAAEA
/////wEAAQD////////+//3//f///wEAAgAFAAYAAwD9//f/9v/4//j/9//1//T/8//0
//X/8f/t/+v/6f/s/+3/7v/v//D/8P/w//D/7v/u/+3/7f/u/+//8P/x//D/7//v/+7/
7P/s/+7/7v/u//D/8v/w//P///8PAB0ALQBAAFAAZQB6AJAApACrAKsAogCLAGoAUQA+
ADIAKQAeABkAGQAWAAoABQAJAA4ACAABAAEABQAHAAQA/v/2//j/+P/3//b/9//2//b/
9v/2//X/9P/0//T/8//y//H/8//0//X/9f/z//P/8v/y//D/7v/u//H/9f/3//n/+//6
//r/+P/6//v/+//8//3////9//3//f/7//n/9//2//n/+v/7//3/+//7//r/+v/6//v/
+//7//7///////7//f/9//3//v8AAAEABQAIAAYABQAFAAYACAALAAsACwAMAA0AEgAT
ABIAEgATABMAFQAUABQAFAAWABcAFwAXABgAGQAdAB4AHQAeAB8AHAAeACAAIAAiACEA
HQAcABsAHAAdAB8AIAAgACAAIAAgABwAGgAYABYAFwAXABkAGgAZABoAHAAdABUAEwAQ
AA4ADgAPAA8ADQAJAAkACQAIAAYAAgD+//3/AAACAAMAAgADAAMAAwACAAAA///+//z/
+v/6//r/+P/5//r/+v/5//b/9f/0//T/9f/2//f/+P/6//z//v8BAAAA/v/9//v/+P/3
//n/9v/3//b/9v/4//n/+v/7//3///////////8BAP7/+//6//r/+//9//7//v/6//j/
9v/3//f/9//3//j/+v/9//z/+v/6//r/+v/8//z/+P/2//v//P/9/wAA///+//r/+f/3
//X/9f/2//f/+P/7//z//P/8//v/9//4//j/+v/9//v/+v/3//f/+f/3//X/9f/3//n/
9//3//T/8//y//H/9f/3//j/+v/4//j/+P/4//r/+v/5//f/+P/6//n/9v/0//L/9P/0
//T/9//0//P/7//y//D/8P/x//T/9f/1//T/9P/0//T/9P/z//L/8v/0//T/9f/4//r/
+f/5//n/9//1//P/8f/x//P/8//z//X/9//3//f/9v/1//b/9f/0//P/8v/v/+7/7f/s
/+//8P/x//L/8v/y//L/8v/y//L/8v/y//L/8v/y//L/7//u/+3/7P/v//L/8//1//T/
9f/0//H/8f/z//f/9//1//T/8v/x//T/+v8AAAQAAAD///7///////z//P/8//3//v/+
//7/AQAFAAYABwAEAAMAAQABAAIAAQD+//3//P/6//j/9//8//7///8CAAQAAgD9//j/
+P/4//j/9//0//H/7v/t/+7/7f/s/+3/6v/p/+j/5//m/+b/5f/k/+b/5v/m/+X/6f/r
/+3/7//s/+v/6v/q/+7/8P/y//L/8P/w//D/7P/k/+n/9f8DABMAIwAwAEgAZwB6AIQA
lgClAKsAoACDAGYAUwA8ACQAFwAQAAkACwAMAAoACwAJAAQA/v/9///////7//j/8v/u
//D/8P/v/+7/7//w//L/9P/y//H/8P/w//D/7//u/+3/7//w//H/8f/w/+//7f/s/+7/
7P/s/+//7v/t/+z/6//v//D/7//y//X/9f/2//f/9v/z//L/8f/z//P/8//0//P/8v/x
//H/8v/z//P/9P/0//X/9f/1//b/9//3//b/+f/7//3/AAD+//3///8AAP3/+//6//r/
/f8BAAIAAwADAAMABwAHAAUABgAIAAkADQAOABAAEgARABEAEAAPABEAEQAUABQAFwAa
AB0AHAAaABoAGAAYABkAFwAYABkAGAAXABcAFgAWABYAFgAWABYAFgAWABYAGAAXABgA
GAATABIAEgARAA4ADQALAAoACAAHAAUAAQD////////+/////v/9/////f/8//r/9v/4
//n/+v/6//j/9//2//T/8P/w//D/7v/y//T/9f/1//b/9f/0//T/9P/0//T/9P/z//L/
8f/x//D/8P/x//H/7//v//L/8P/t/+z/7P/u//H/8v/z//X/9v/1//T/8//0//L/8P/w
/+//7//w//D/8v/w//D/8P/w//H/8v/z//X/9v/4//b/8v/w/+7/7P/y//T/8v/y//L/
8v/y//T/9f/2//T/9f/y/+//7v/u//D/8P/y//L/8//0//T/8f/v/+7/7//x//H/8P/t
/+3/8f/v/+3/7f/u//H/8P/x/+//7//v/+//7f/t/+z/7P/s/+z/7P/s/+7/7v/t/+v/
7P/u/+3/6v/q/+r/7v/w/+//8//x//H/6v/s/+n/6P/p/+z/7f/t/+z/7P/s/+z/7v/t
/+z/7P/s/+z/7f/w/+z/6f/n/+X/5v/n/+j/6f/p/+v/6//r/+n/6//r/+v/6v/r/+b/
6P/o/+j/6P/q/+z/7v/w/+3/7P/r/+j/5f/l/+f/5//m/+f/6v/v/+7/7f/t/+z/6//s
//D/9P/5//f/+P/5//n/+f/2//b/9v/3//j/+P/4//j/+//7//v/+v/5//f/9//5//n/
9//1//X/9P/z//H/8//0//T/+f/6//n/9f/u/+7/7v/u/+//7f/r/+n/6P/n/+T/4f/f
/9//3//f/9//3//g/+D/4f/i/+P/5P/g/9//3v/d/9//3//f/9//6v/q/+j/5P/k/+b/
5v/m/+T/5P/n//H//f8NAB8AMABAAFMAbgCCAI4AkwCFAHYAbwBiAEsAOgAyACMAFAAP
AAcA/P/4//f/9//2//T/9f/1//H/7//u/+7/7v/s/+z/6//q/+n/6P/o/+j/6P/n/+b/
5v/n/+f/5//n/+b/5v/m/+X/5v/n/+f/6P/m/+T/5P/n/+X/5f/l/+X/5//o/+f/6v/p
/+n/6v/r/+n/5//n/+f/6f/p/+n/6v/r/+r/6f/p/+v/6//q/+r/7v/v/+//7//w//H/
8f/w//L/8//0//b/9v/1//f/+P/4//f/9//4//f/+f/4//f/+v/7/wAAAQABAAIABAAF
AAYABgAHAAgACgALAAsACwANAA0AEAAQAA4AEAASABAAEgAUABQAFgAUABEAEQARABMA
EwAUABQAEgASABIAEgARABIAEwAUABIADwAOAAwACAAIAAkACQAFAAUABAAEAAEAAQAA
AP3/+//7//v/+v/6//j/9v/3//b/9v/1//L/8f/x//H/8P/t/+3/7f/s/+z/7P/s/+r/
6//s/+z/6//s/+v/6v/q/+z/7P/s/+z/6v/q/+r/6//q/+r/6//r/+v/6//u/+z/6//q
/+r/7P/u/+7/7v/v//D/7//u/+3/8v/w/+7/7v/v/+//8P/w//H/7v/t/+z/6//r/+v/
6//u//D/8//y//L/8v/y//L/9P/0//D/7v/w//D/8P/y//L/8v/v/+//8f/v/+//8P/y
//L/9P/0//T/9P/z/+//8P/w//L/9f/z//L/7//v/+//7f/r/+v/7P/v/+7/7//v/+//
7//v/+7/7//v//D/7v/u/+7/7v/u/+7/7f/r/+7/8v/z//L/7v/s/+7/7v/t//H/7//v
/+3/8P/u/+7/7v/w//D/7//v//D/8f/y//D/7//u/+7/8P/w//H/9P/w/+3/8//6//f/
9v/1//T/8v/x//H/8//z//H/8f/z//X/8//x//D/8f/z//X/+v/+/wAA/f/9//3/////
//z///8AAAIABAADAAIAAQADAAUABQAEAAMAAQABAAMAAwABAAEAAQAAAP7//f/+//7/
//8CAAMAAgD///r/+v/6//j/9//1//P/8f/x//H/7//u/+//8P/x//D/7//u/+7/8P/w
//D/8P/u/+3/7f/t/+//7//v/+//7//w//D/8P/u//D/8v/2//b/9P/y//f//f8HABMA
IQAyAEIAVQBsAIIAlAChAKcAoACRAIQAbwBWAEQANwAqAB8AFwASABAADQAJAAgACgAJ
AAMAAwADAAIA/v/8//z//P/7//r/+f/4//j/+P/6//n/+P/4//j/9//2//X/9//4//n/
+f/4//f/9f/0//f/9v/3//v/+f/5//n/+f/6//r/+P/6//r/+f/5//n/+//5//n/+f/5
//n/+f/6//7//v/+//////////7//v/+/////////wIAAwADAAIAAgADAAQABgAGAAUA
BwAIAAgABwAHAAgACAALAAsACwAJAAkADQANABAAEgAVABcAGQAYABgAGAAaABsAGwAb
ABwAHQAhACIAIAAiACQAIgAiACQAJAAmACcAJQAmACcAJQAlACYAJgAmACYAJgAmACQA
JAAkACQAIwAhACEAIAAdABwAHAAbABcAFwAWABYAFQAVABQAEQARABEAEQAQAA4ACgAG
AAUACAAIAAcABAAFAAUABQAEAAMAAwADAAIA/v/+//7//P/9//7//v/9//z/+//6//r/
/P/8//z//P/8//z//P/9//7//v//////+//7//7//P/9//z//P/+//7//v/+////AAD/
//7//f8AAP7//P/8//3//f/+//7/AQAAAAEAAgABAAEAAQABAAAAAAABAP7/AAAAAAAA
AAADAAIA/f/6//z//P/8//7///8AAP7///////3//f/+//3//P/9//z//f/+//7/+//6
//r//P////3//P/5//n//P/7//r/+//7//3/+//7//n/+f/5//n/+P/5//n/+v/8//z/
/P/8//r/+v/5//f/9//6//r/+P/1//T/9//4//j/+//4//f/9P/4//f/+P/4//r/+v/5
//f/+P/5//r/+P/3//b/9v/2//b/9//6//r/9//3//j/+P/4//j/+P/2//X/9f/3//j/
9//4//v//v/9//z//P/+////AAAEAAcACAAEAAMABAAHAAgABgAGAAYABwAIAAoACgAK
AA0ACwALAAoACQAHAAcACQAJAAcABwAHAAYABwAHAAkACgAIAAoACgAIAAMA/v/+//7/
AAD///3/+//5//n/+f/3//P/8//z//P/9f/1//X/9v/0//T/9P/0//T/8//z//P/8//z
//P/8//x//L/8v/y//T/9v/2//j/+P/6//r/+f/7/wcAFwApADoARgBZAHAAhgCWAKcA
tQC0AJ8AhABvAFYAQAA1AC4AIQAbABoAFgAPAA0ADgAMAAkACwANAAkABAAEAAQAAwAC
AAAA/v/7//r/+v/6//r/+f/4//j/+//7//v/+//9//7///////3//f/8//z//P/6//r/
/f/9//3//f/9//7//v/8//7//////wAAAQABAP///////////////wAABAAEAAQABQAF
AAUABAAEAAYABwAHAAcACAAJAAkACAAGAAcACAAKAA0ADQAQABIAEAAPAA8AEAAQABMA
EwATABMAEwAXABcAGQAaABwAHQAeAB4AHwAgACAAIQAhACEAIQAhACQAJAAkACYAKAAm
ACYAKAAoACoALAApACkAKQArACsALAAsACwALAAsACwAKgAqACoAKgAoACUAJAAiACIA
IgAjACMAHwAfAB4AHgAdAB0AHAAZABkAGQAZABgAFQASAA8ADwASABIAEQAOAA0ADQAN
AAwACQAJAAkACAAEAAQABAACAAMABAAEAAMABAAFAAYACAAKAAoACgAKAAgACAAIAAkA
BwAGAAYABQAFAAUACAAGAAcACAAKAA4ADAAKAAgABwAJAAkACQAJAAsACAAFAAQABAAF
AAcACAALAAoACwAMAAoACQAIAAcABQAGAAgABgAJAAoACwAMAA8ADgAJAAYACgAKAAoA
DAALAAoABgAFAAYABQAGAAgABgAGAAgACAAHAAgACAAFAAYABgAIAAsACgAIAAQAAwAH
AAUAAwADAAUABwAFAAUAAwADAAMAAwAEAAUABQAGAAUABAADAAIABAAEAAMAAQADAAYA
BgAEAAEAAAADAAQAAgAFAAIAAQD+/wIAAQACAAEAAgABAP//AQACAAMABAAEAAMAAgAC
AAIAAgADAAYAAwABAAAA//8AAAIAAAAAAAAAAAAAAP////8BAP///f/9////AQABAAEA
AgAEAAUABgAKAA4AEAANAA0ACwANAA0ACgAMAAwADQAOAA4ADgAOABEAEQARABAADwAN
AA0ADwAPAA0ADQANAAwACwALAA0ADgAMAA4ADgAMAAkABAAEAAQAAwABAP7/+//7//v/
+//5//n/+f/5//n/+f/5//n/+v/5//j/9//2//f/9//4//n/9//3//f/9//4//r/+//8
//7//P/6//r//v/8//j//f8JABMAHQAvAEAAUABhAHQAigCgAKsAqQCcAI0AgABpAFAA
RgA9ADAAKQAjAB4AFgAPAAkADAAOAA8ADQALAAsADgAMAAgABgAGAAUABAABAAAAAAAA
AAIAAQAAAAAAAwADAAMAAwADAAQABQAFAAUABQAEAAQABAACAAIABQAHAAcABwAHAAgA
CAAGAAgABwAHAAgACQAJAAcABwAHAAgACQAKAAwACwAKAAkACQAJAAkACAAIAAoACwAL
AAsACgALAAsACgALAA0ADwASABIAEQATABQAEAAPAA8AEAATABcAGAAZABcAFwAbABsA
GQAaABwAHQAeAB4AHwAgACQAJQAlACUAJQAlACgAKAAmACgAKgAoACgAKgAqACwALAAp
ACkAKQAqACsALQAuACwALAAsACwALAAsACwALAArACkAKQAoACMAIgAiACEAHAAbABkA
GAAZABkAGAAVABEAEQARABAAEAAOAAwADQALAAoACAAEAAEAAQABAAAAAQABAAEAAAD9
//z/+//4//z//v///////v/9//z//P/7//r/+f/4//r/+v/6//v/+v/6//v/+//7//v/
/v/8//n/+P/4//r/+f/4//f/9//6//v//P/9//7//P/6//r/+//7//z//P/+//z//P/8
//n/+f/5//n/+v/8/////v/9//z/+//6//z//P/4//b/+v/6//r//P/7//r/9v/1//f/
9//5//z/+f/4//n/+P/3//j/+P/1//f/+P/7///////+//v/+//8//n/9v/1//f/+f/3
//f/8//z//P/8//y//P/8//0//T/9P/0//T/9v/2//X/8//0//b/9f/y//H/8P/z//T/
9f/5//f/9//z//b/9P/0//P/9P/z//H/8//0//X/9v/4//f/9v/2//T/9P/1//j/7P/u
//D/8P/w//D/7//v//D/8//z//H/8f/z//X/9f/1//b/+P/5//r//v8CAAQAAQABAAMA
BQAFAAIAAQAAAAAAAAAAAAAAAAADAAMAAwACAAEAAQABAAMAAwADAAMAAwACAAAA//8A
AAAAAwAGAAcABgAAAPr/+f/4//j/9//1//P/8f/x//H/7//t/+3/7f/t/+//7//v//D/
7//u/+3/7P/s/+v/6//r/+v/6//r/+v/7f/u/+7/7v/s/+7/8v/w/+z/7P/w//X/+/8F
ABMAJwA6AEgAXQB0AIgAmACjAKMAmgCNAHoAZQBUAEQANQAmAB0AGwAUAAoACQANAAwA
CAADAAMABQD///z//v/8//v/+v/4//b/9f/0//T/9P/y//H/8P/w//P/8//z//P/8f/y
//P/8//1//f/+P/6//n/9v/1//f/9f/1//X/9f/4//j/9v/4//n/+f/6//v/+f/3//f/
9//4//n/+v/8//7//v/+/////v/9//v/+v/+/////////wAAAQABAAAAAAABAAIABAAF
AAUACAAKAAoACQAJAAoACAALAAsACwAIAAcACgAJAAsADgASABUAGAAYABkAGgAaABsA
GwAbABwAHQAhACIAIQAiACMAIAAeACAAIAAiACUAIwAkACUAIwAjACQAJAAkACQAJAAk
ACIAIgAiACIAIwAhACEAIAAcABwAHQAdABgAFwAVABQAFQAVABQAEQAOAA0ADAAKAAsA
CgAJAAsACgAIAAUAAAAAAAEAAgACAAIAAwAEAAQA///+//3/+v///wAAAAD///7//f/8
//z//P/8//z//P/9//7///8BAP///v/+//3//P/9/wEAAAABAAAAAAACAP7//P/6//n/
/v///wAAAQACAAAA/v/+//7///8BAAIAAgAAAAAAAAD/////////////AAACAAAAAgAC
AAIAAgAGAAYAAgAAAAAAAAAAAAIAAAAAAP3//f/7//n/+f/6//j/+P/6//r//f8AAAIA
AQD///7///8BAP///v/7//v/////////AQAAAAEA/v/9//3//f/9//3//v//////AAD+
//7//v/+//7//v/9//v/+v/8//v/+P/4//j//P/+//7/AQD+//3/+f/8//r/+v/6//z/
/P/7//n/+v/7//z//v/9//z//P/7//r/+v/8//r/+f/5//n/+P/3//b/9f/4//v//P/9
//3/////////AgD//wAAAAAAAAAAAAABAAIAAwAEAAUABgAHAAgACAAIAAgACAAGAAYA
BgAGAAgACgAMAA4ADgAOAA4ADgALAAoACQAIAAYABgAGAAYABwAIAAkACgAIAAgACAAI
AAQAAgAAAP7//v/+//7//v/9//z/+//6//n/+P/3//b/+P/4//j/+P/3//b/9f/0//b/
9v/2//b/9f/0//P/8v/z//T/9f/2//b/9v/2//b/+P/6//z//v8IABAAGAAgADIAQgBS
AGIAdACGAJgAqgCgAJgAkACIAHIAXABGADAAKQAiABsAFAARABAADwAOAAsACAAFAAIA
AwAEAA==
         </WaveFormData>
      </LeadData>
      <LeadData>
         <LeadByteCountTotal>10000</LeadByteCountTotal>
         <LeadTimeOffset>0</LeadTimeOffset>
         <LeadSampleCountTotal>5000</LeadSampleCountTotal>
         <LeadAmplitudeUnitsPerBit>4.88</LeadAmplitudeUnitsPerBit>
         <LeadAmplitudeUnits>��V</LeadAmplitudeUnits>
         <LeadHighLimit>2147483647</LeadHighLimit>
         <LeadLowLimit>268435456</LeadLowLimit>
         <LeadID>V1</LeadID>
         <LeadOffsetFirstSample>0</LeadOffsetFirstSample>
         <FirstSampleBaseline>0</FirstSampleBaseline>
         <LeadSampleSize>2</LeadSampleSize>
         <LeadOff>FALSE</LeadOff>
         <BaselineSway>TRUE</BaselineSway>
         <ExcessiveACNoise>FALSE</ExcessiveACNoise>
         <MuscleNoise>FALSE</MuscleNoise>
         <LeadDataCRC32>894600608</LeadDataCRC32>
         <WaveFormData>
8v/y//L/8v/2//j/+v/8////AAABAAIAAAAAAAAAAAACAAIAAgACAAMABAAFAAYABgAG
AAYABgAGAAYABgAGAAgACAAIAAgACAAIAAgACAAIAAgACAAIAAYABgAGAAYABwAIAAkA
CgAHAAYABQAEAAUABgAHAAgACAAIAAgACAAHAAYABQAEAAYABgAGAAYACAAIAAgACAAG
AAYABgAGAAgACAAIAAgABQAEAAMAAgADAAQABQAGAAQABAAEAAQAAgACAAIAAgACAAIA
AgACAAEAAAD///7//v/+//7//v/8//z//P/8//7//v/+//7//v/+//7//v/+//7//v/+
//z//P/8//z///8AAAEAAgABAAAA///+////AAABAAIAAgACAAIAAgAEAAQABAAEAAQA
BAAEAAQABAAEAAQABAAEAAQABAAEAAUABgAHAAgACAAIAAgACAAKAAoACgAKAAoACgAK
AAoADQAOAA8AEAAOAA4ADgAOAAwADAAMAAwADgAOAA4ADgAMAAwADAAMAA4ADgAOAA4A
EAAQABAAEAASABIAEgASABEAEAAPAA4ADgAOAA4ADgAPABAAEQASABEAEAAPAA4ADgAO
AA4ADgANAAwACwAKAAoACgAKAAoACgAKAAoACgAIAAgACAAIAAYABgAGAAYABAAEAAQA
BAABAAAA///+////AAABAAIA///+//3//P/+//7//v/+//z//P/8//z/+//6//n/+P/7
//z//f/+//z//P/8//z//v/+//7//v/+//7//v/+//7//v/+//7/AAAAAAAAAAD+//7/
/v/+//7//v/+//7/AAAAAAAAAAD+//3//f/9/wEAAwAEAAUABwAIAAkACgANAA4ADgAL
AAsACwALAAwADAALAAsACQAJAAgACAAJAAcABQABAP7//f/9//3//P/6//r/+v/5//j/
9//2//T/9f/3//j//P/9//3///8AAAIAAgADAAQABwAHAAcABwAIAAgACAAJAAgACAAI
AAkACQAKAAoACgAMAA0ADgAQAA4ADgAOAA4ADgAOAA4ADgAQABEAEgAWABwAIgAoACoA
MQA/AFQAagB+AIQAfgBwAF4AUgBJADoAHADp/7L/jf96/3L/fP+Q/6H/rP+5/8H/x//O
/9r/4v/q//H/9//6//z/AAAGAAYABwAHAAcACQAJAAsADAAMAAwADAAMAAsACwAMAAwA
DAANAA4ADgAPAA8ADwAPAA0ADQAPAA8ADwAPAA0ADQAOAA4ADgAOAA4ADgAOAA4ADgAN
AA0ADQANAA0ADAAMAA4ADgAOAA4ADAALAAsACwAMAA0ADgAPAA0ADQAMAAwACgAKAAoA
CgAMAAwADAAMAAoADAAMAAwACgAKAAoACgAKAAoACgALAAkACQAJAAkACgALAAwADAAL
AAoACQAIAAoACAAIAAcACQALAAwADAAMAAwADAAMAAwACwALAAwACgAJAAkACQAIAAgA
CAAIAAgABwAHAAgACQAJAAoACwAJAAkACQAJAAgABwAGAAUABwAHAAgACQAJAAkACQAJ
AAcABwAGAAYABwAJAAcABwAHAAcABwAHAAcABwAHAAcABgAGAAYABgAGAAYABgAHAAcA
BwAGAAYABAAEAAQABQAEAAQABAADAAUABQAEAAMABQAGAAcABwAHAAYABgAGAAUAAwAB
AP////8AAAAAAgAAAAAAAAAAAP7//v/+//3//P/8//3//f/4//n/+P/2//b/9f/z//X/
8//y//H/8v/y//L/8P/v/+7/7v/t/+3/7//w//D/8f/x//H/8f/x/+7/7v/v/+//8P/w
//H/8P/x//L/8//1//T/9P/0//T/9f/2//f/+f/7//z//f/9//r/+v/6//v//P/9//7/
//8AAAAAAAAAAP/////+//7/AAAAAAEAAQAAAAAAAQACAAIAAgACAAEAAAD///7/AAAA
AAAAAAAAAP///////wEAAwAEAAUACQAKAAsADAAOAA4ADQAJAAkACQAJAAoACQAHAAYA
AwAAAP7//f/9///////9//z//P/7//r/+P/5//r/+//7//3//f/9//z//v//////AgAE
AAUACAAKAAwADAANAA4ADQANAA0ADQANAAwACwALAAwADAAMAA0ADQAOAA4ADgANAA0A
DQAOAA4ADgAOAA4ADgAOAA4ADgAQABMAFAAaACIAKAAuADIANQBBAFYAbAB6AHoAcgBk
AFIASAA/ACoACADV/6L/ff9o/2b/ev+U/6H/qv+1/73/x//U/+D/6P/u//H/9f/8//7/
/v8AAAQABQAFAAUABQAFAAcACAAKAAoACgAKAAkACQAKAAoACgALAAwADAALAAsACwAL
AAkACQALAAsADAANAAwADQAQABAAEAAQAA4ADgAOAA4ADAALAAsACwANAA0ADAAMAAwA
DAAMAAwADAALAAsACwANAA0ADQANAAsACwAKAAoACgAKAAoACgAMAAwADAAMAAgACgAK
AAoADAAMAAwADAAOAA4ADgAPAA0ADQANAA0ADwAPAA8ADgAOAA4ADgAOAAwACgAKAAkA
CwANAA4ADgAOAA4ADgAOAAwACwALAAwACgAJAAkACQAJAAoACwAMAAoACQAJAAoACwAL
AAwADQALAAsACwALAA0ADQANAA0ADQANAA4ADwANAA0ADQANAAwACwAJAAgACQALAAkA
CQAJAAkACQAJAAcABwAHAAcACAAKAAwADgAMAAwADAANAAsACwAKAAoACAAIAAgACQAM
AAwADAALAAsACwAKAAkABwAIAAkACQAHAAYABgAGAAgACQAKAAsACgAKAAkACgAIAAgA
CAAIAAoACgAKAAkACAAIAAkACQAHAAkACQAIAAoACQAHAAkACgAKAAoADAALAAoABwAF
AAcACAAIAAkACAAIAAcABwAJAAkACQAJAAgACAAJAAkACQAIAAgABgAGAAYABgAHAAoA
CgAKAAoACAAIAAgACQAJAAgABwAFAAUABgAHAAkABwAHAAcABwAGAAYABgAGAAUABQAE
AAQABQAGAAgACQAGAAYABwAIAAgADAAMAAsACgAJAAgABgAGAAYABgAGAAUABQAFAAgA
CQAJAAkADQAOAA8AEAATABQAFAARAA8ADwAPABAADgANAA0ACwAGAAQAAwADAAAA///8
//r/+f/5//n/+P/0//T/9P/z//T/9f/2//b/9P/1//X/+P/8//3/AAACAAIAAgADAAQA
AwADAAMAAwAFAAQAAwADAAQABAAEAAUABQAGAAYABgAFAAUABQAGAAcACAAJAAoACQAI
AAcABgAKAAsAEAASABYAHgAkACYAJwA1AEwAYABuAHQAbABiAFgATgBLAEQAMgAJANL/
p/+U/5T/mv+i/6v/tP+5/7//xf/M/9b/4P/q//H/9f/4//7/AAD+/wAAAQABAAEAAgAD
AAYACAAFAAQAAwACAAUABQAGAAYACAAJAAoACgAGAAUABAADAAYABwAKAAsACQAJAAcA
BwAGAAYABgAGAAgACAAIAAgABgAFAAUABQADAAMAAgACAAIAAgACAAIABAADAAMAAwAB
AAEAAQABAAEAAQAAAAAAAgACAAIAAgACAAIAAgACAP7/AAAAAAAAAgACAAIAAgABAAAA
//////3//f/9//3//////////v/8//z//P/8//7//P/8//v/+//9//7//v/9//z/+//6
//z/+//7//z/+//5//j/9//3//j/+f/6//r/+f/5//r/+f/5//r/+//7//v/+//7//v/
+//7//v/+//7//z//f/////////////////+//7//f////3//f////////////3//f/9
//3//f/+////AAAAAAAAAAABAAAA///9//z//v/+//7///8AAAAAAAD////////+//3/
/f/+///////9//z//P/8/////////////f/+//7/AAD///7//f/8//7//v/+//3//f/+
/wAAAQD9///////+//7//f/7//3//P/8//z//v8AAAAA/v/9//3//v/+/////v/+//3/
/f/9//3//f/9//z//P/9//3//v/+/////v/9//z/+//7//7//v/+//7/AAAAAAAAAQAA
AAAAAAD//wAAAAAAAAEAAQABAAEAAQAAAAAAAAAAAP/////+//7///8AAAIAAwAAAAAA
AQACAAQABAADAAMAAQABAAEAAQACAAIAAQABAAIAAwADAAIAAgACAAIAAgABAAIABAAE
AAIAAQABAAEAAQACAAMABAADAAAA/f/8//3//v///wAABQACAAQAAwACAAEAAAACAAIA
AgACAAIAAgACAAIAAgACAAIAAgAEAAQABAAEAAQABAAEAAQABAAEAAMAAwADAAQABQAF
AAUABwAIAAkACgANAA4ADgAJAAkACQAJAAsADAAMAA0ACAAEAAEA//8BAAAA///8//z/
+v/5//j/9v/0//T/9P/1//X/9f/1//P/8v/y//H/9P/2//f/+v/+/wAAAAABAAQABQAF
AAUABAADAAEA//8BAAIAAgACAAMAAwAEAAQABAAFAAUABQAGAAYABgAGAAYABgAGAAYA
BgAGAAkADAAQABoAIgAkACYALwBFAFwAcAB+AIAAeABmAFYATAA/ACIA+v/D/5L/cf9k
/2r/fv+Q/5n/pv+v/7f/wf/M/9T/2v/k/+n/7f/y//b/9v/2//r/+//7//v//f/9////
AAAAAAAAAAAAAAEAAQACAAIAAgADAAQABAADAAMAAwADAAIAAQACAAEABAAFAAQABQAH
AAgACQAKAAkACAAHAAYACAAHAAcABwAGAAUAAwACAAMABAAFAAYACAAHAAcABwAHAAcA
BwAHAAUABQAEAAQABAAEAAQABAAFAAYABwAIAAYACAAIAAgABgAGAAYABgAIAAgACAAJ
AAcABwAHAAcABQAFAAUABAAGAAYABgAGAAgABgAGAAUAAwAFAAYABgAIAAgACAAIAAoA
CQAJAAoACgAJAAkACQAGAAYABgAGAAQAAwADAAQABwAHAAgACQAJAAkACQAJAAcABwAH
AAcABwAHAAgACQAHAAcABwAHAAUABQAEAAQABwAJAAcABwAHAAcABwAHAAUABQAFAAUA
BgAGAAYABgAGAAYABgAHAAYABQADAAIAAwAEAAUABwAIAAgACAAHAAgACQAJAAkABgAG
AAYABQAFAAQABAAEAAYABQAEAAMAAQACAAIABAAEAAQABAAEAAQABAAEAAMAAgACAAMA
AwABAAMAAwACAAIAAQD//wEAAAAAAAAAAgAEAAQAAgABAAEAAgACAAMAAgACAAEAAQD/
////////////AAACAAMAAQAAAAAA/v/+//7//v///wIAAgACAAIAAgACAAIAAwAEAAQA
BAADAAIAAgACAAMAAwADAAMAAwACAAIAAgACAAMAAwACAAIAAgACAAMAAwAEAAQABQAG
AAQABAADAAMAAwADAAMAAwAEAAQAAwADAAQABQAFAAQABAAEAAQABAAFAAYACAAIAAgA
BwAHAAcABgAGAAYABgAIAAgACAAKAAoACgAKAAoACQAKAAwACgAKAAoACgAIAAgACAAI
AAoACgAKAAoACQAIAAcABgAIAAgACAAIAAoACgAKAAoACQAIAAcABgAHAAgACQAKAAwA
DAAMAAsACQAJAAoACwALAAsADQAOABEAEgAVABYAFAARABEAEQARABIAEgARABMAEQAO
AAwACwALAAoACQAIAAYABAADAAAA/v/8//z//P/7//v/+//9//z//P/9//3/AAACAAMA
BAAGAAgACAAJAAoACwALAAkACQAJAAgABwAHAAgACAAIAAkACQAKAAkACAAIAAcABwAI
AAgACAAIAAgACAAIAAoADAAMAA0ADgASABgAHgAiACQAKQA5AFAAZABwAHQAcgBmAFIA
QgA3ACYABADR/57/e/9k/17/bv+K/5v/ov+t/7f/w//Q/9b/3P/k/+3/8f/2//z//P/8
//7/////////AQABAAMABAACAAIAAgACAAMAAwAEAAQABgAHAAgACAAJAAkACQAJAAcA
BwAJAAkACAAHAAQAAwAFAAYABwAIAAoACgAKAAoACAAHAAcABwAHAAcABgAGAAYABgAG
AAYACAAHAAcABwAHAAcABwAHAAcABwAGAAYABAAEAAQABAACAAIAAgACAAEABAAFAAYA
CAAIAAgACAAIAAgACAAJAAcABwAHAAcACQAJAAkACAAHAAYABQAEAAYABAAEAAMABQAH
AAgACAAHAAYABQAEAAYABQAFAAYABgAFAAUABQAEAAQABAAEAAQAAwADAAQABAADAAMA
AwAFAAUABQAFAAMAAwADAAMAAgABAAEAAQADAAMAAwADAAUABQAEAAQABAAFAAIAAQAD
AAMAAwADAAMAAwADAAMAAAAAAAAAAAABAAIAAwAFAAMAAwACAAIAAAAAAAAAAQACAAIA
AgABAAMAAwACAAEAAwAEAAUABQAEAAIAAQAAAAEAAQABAAEAAwAEAAQABgAFAAQAAwAC
AAIAAgACAAEAAAAAAAEAAQABAAMAAwACAAMAAwACAAUAAwACAAEAAgAEAAQAAgABAAMA
BAAEAAUABQAEAAIAAQABAAEAAQABAAIAAgADAAMABQAEAAQAAgACAAIAAgADAAEAAAD/
//7/AAAAAAAAAQAAAAAAAAD/////AAABAAMAAQABAAEAAQAAAAAAAAAAAAMAAwACAAIA
BAAEAAUABQACAAIAAwAEAAQABAADAAMAAQABAAEAAQACAAIAAQABAAIAAwADAAIAAQAA
AP///v8AAAIABQAGAAUAAwACAAEAAgACAAIAAgADAAIAAQACAAAAAAAAAAAABQAGAAQA
AwACAAEAAAABAAIAAwAEAAQABAAEAAQAAwACAAEAAAACAAMABAAGAAYABQAEAAUABgAH
AAgACwAOAA4ACwALAAkACQAKAAoACgALAAoACAAEAAMAAwACAP///P/6//j/+f/4//b/
9P/z//L/8P/v/+//7//u/+7/8f/x//T/9v/1//j/+v/8//7///8AAAEA//////////8A
AP////8AAP///v/+//3///8AAAEAAwABAAEAAgACAAAAAAAAAAAABAAGAAYABgAHAAwA
EAAWAB4AIAAgACcANQBIAFgAZABgAFYASgBAADwAPwA0ABYA5/+2/5f/jP+Q/5T/nP+p
/7T/t/+9/8P/zP/S/9r/4v/r//H/9v/4//r//P/7//v/+v/5//v/+//9//7/AAAAAAAA
AAABAAEAAgACAAIAAwAEAAQABQAFAAUABQADAAMABQAFAAMAAwABAAEAAgACAAIAAgAC
AAIAAgACAAIAAQABAAEAAQABAAAAAAAAAAAAAAAAAAAA////////AQABAAEAAQD/////
/v/+//7//v/+//7//v/+//7//v/6//z//P/8//7//v/+//7//v/+//7////9//3//f/9
//v/+//7//r/+//8//3//v/8//r/+v/5//f/9//2//T/9f/2//f/+P/4//f/9//4//r/
+f/5//n/+P/4//j/+P/2//X/9f/2//f/9//4//n/+f/5//n/+f/7//v/+//7//v/+//8
//3//f/9//3//f/+//////8AAAIABQAEAAUABQAFAAUABQADAAMAAwADAAAAAAAAAAAA
AgACAAIAAwADAAMAAgACAAIAAgACAAMAAgACAAIAAQADAAMAAgABAAMABAAFAAUAAwAC
AAIAAgAEAAMAAgABAAMABAAEAAYABQAEAAMAAgACAAIAAgABAAIAAgADAAMA//8BAAEA
AAADAAMAAgAFAAMAAgABAAIABAAEAAIAAQABAAIAAgADAAIAAgABAAEAAQABAAEAAQD+
//7//////wEAAAAAAP7/AAAAAAAAAQAAAAAAAAAAAAAAAAAAAAEAAgACAAIAAQACAAIA
AgADAAIAAQAAAP//AAAAAAAAAAABAAEAAAAAAAIAAgADAAMAAQAAAAAAAAAAAAAA////
/wEAAQABAAEAAgACAAEAAQACAAMAAwACAAAAAAAAAAAA//8AAAIAAgAAAP3///8CAAAA
AAAAAAAA/v/+//7//v8AAP////////7/////////AQACAAMABAAJAAoACgAHAAUABQAF
AAYABgAFAAUAAwACAAAA//////z/+//4//b/9v/1//T/8v/u/+7/7v/t/+//7//v/+7/
7P/t/+3/8P/y//P/9v/4//r/+v/7//z//f/9//3//f/9//z/+//7//z//P/8//3//f/+
//7//v////////8AAAAAAAAAAAAAAAAAAAAAAAACAAUACAAKAA4AFAAaAB4AHwArADwA
UABkAGwAagBeAFAARAA/ADYAHgD1/8L/lf98/3D/eP+K/5f/ov+r/7P/uf++/8j/1P/e
/+X/6//w//T/9v/2//n/+//8//3//////wEAAgAEAAQABAAEAAMAAwAEAAQAAgADAAQA
BAADAAMAAwADAAUABQAHAAcABwAHAAUABQAGAAYABgAGAAQABAAEAAQABgAFAAUABQAD
AAMAAgACAAQABAAEAAQABAADAAMAAwABAAEAAQABAAMAAwACAAIAAAAAAAAAAAD+//7/
/v/+//7/AAAAAAAAAAAAAAAAAAD///7//f/9/////////////////////v/+//7//v/+
//7//P/8//v/+//9//7//v/8//z//P/8//7//f/9//7/AAD///////8AAAAAAAAAAAIA
AQABAAIAAQABAAIAAwADAAMAAwADAAUABQAFAAUABwAHAAgACQALAAsACwALAAwADQAN
AA4AEQATABEAEQAPAA8ADwAPAA8ADwAPAA8ADAAMAAwADAAMAAwADAANAAwACwAJAAgA
CAAIAAgACQAKAAoACgAJAAcABwAGAAUABQAGAAcABwAHAAYABgAGAAcABwAHAAcABwAI
AAgACgAIAAgACAAIAAgACAAIAAcACAAIAAkACQAJAAsACwAKAAoACQAHAAkACgAKAAoA
DAAOAA4ADAALAAsADAAMAA0AEAAQAA8ADwARABEAEQARAA0ADAAMAAsADgAOAA8ADgAP
ABAAEQATABIAEgASABIAEAAQABAAEQASABIAEgARABIAEgASABMAEwATABMAEwAUABQA
FAAUABQAEwARABAAEAAQABEAEQAQABAAEQASABAAEAAPAA8AEQARABEAEQAQABAADwAP
AA4ADwAPAA4ADgAOAA4ADgAPABAAEgASAA4ACwANABAADwAOAA0ADAAKAAoACgAKAAsA
CwAMAA0ADAANAA0ADQANAA4ADwAQABUAFgAWABMAEwATABMAFAASABEAEQAPAAoACAAH
AAcABgAFAAIAAAD+//3//P/6//j/+P/4//f/+f/5//n/+P/1//X/9P/2//r/+//+/wAA
AgACAAMABAADAAMAAwADAAMAAgABAAEAAgACAAIAAwADAAQABAAEAAMAAwADAAQABAAE
AAQABAAGAAYABgAGAAYABwAKAAoADgAWAB4AHgAfACkAPABQAGAAagBqAGAAUABCADcA
KgASAOf/sv+F/2j/Wv9i/3r/j/+a/6X/r/+z/7r/yP/U/9r/4//r//D/8v/0//j//P/9
//3//f/8//v//P/8//3//v///wAAAwADAAQABAAEAAUABgAGAAUABQAFAAUABwAHAAkA
CQAIAAcABAADAAYABgAGAAYABgAGAAYABgAEAAMAAwADAAMAAwACAAIAAQAAAP///v/9
//v/+v/5//j/9//2//X/8//z//L/8v/w//D/8P/w/+7/7v/u/+7/7P/u/+7/7v/s/+z/
7P/s/+r/6v/q/+v/6f/p/+n/6f/p/+n/6f/o/+j/6P/o/+j/6v/o/+j/5//o/+v/7f/u
//H/8v/z//T/9P/z//P/9P/2//X/9f/1//f/+P/5//r//P/7//v//P/9//3//v///wEA
AQABAAEAAgADAAQABQADAAMABAAFAAMAAwADAAMAAwADAAIAAgAFAAcABQAFAAUABQAF
AAUAAwADAAMAAwADAAQABQAGAAYABgAGAAcACQAJAAgACAAKAAoACgALAAsACgAJAAcA
BwAHAAYABQAEAAQABAADAAMAAgACAAIAAgABAAAA//8BAAIAAgAEAAMAAgABAAAAAgAC
AAIAAQACAAIAAwADAP//AQABAAAAAQABAAAAAwAEAAQABAAGAAUABAABAP//AQACAAIA
AwAGAAYABQAFAAUABQAFAAUAAgACAAMAAwADAAIAAgAAAAIAAgACAAMAAgACAAIAAgAB
AAAA/////wAAAAAAAP//AAAAAAAAAQD//////////wAAAAAAAAAA//////7//v/+//7/
//////7//v///wAA/v/+//3//f///////////wAAAAD///////////7//P/6//r/+v/6
//v//P/+//7//P/7//v/+//4//j/+P/4//j/+P/6//r/+v/6//j/9//3//f/9v/3//f/
9//5//r/+//8////AAAAAP3//f/9//3//v/9//v/+v/3//b/9P/z//P/8f/v/+v/6P/k
/+P/4v/g/97/3v/e/93/3f/d/93/3P/c/93/3f/g/+T/5f/o/+r/7P/s/+3/7v/x//P/
9f/3//f/9v/1//X/9//4//n/+//9//7//v/+/wAAAQACAAQABgAGAAYABgAHAAgACQAK
AAwADQAQABQAGgAiACYAKAAtADcARgBaAGoAbgBmAFwAUABGAEMAQAAwAAkA1P+t/5r/
lv+e/6b/sf+8/8H/xf/J/9D/2P/g/+j/7//1//j//P/+/wAAAAABAAEAAQD/////AQAC
AAIAAgACAAIAAQABAAIAAgACAAMABAAEAAUABQAFAAUABAADAAQAAwAFAAUAAwADAAQA
BAAEAAQAAgACAAIAAgADAAMABAAFAAUABQAEAAQAAgACAAIAAgACAAEAAQABAP//////
////AQABAAAAAAAAAAAAAAAAAAAAAAAAAAAA/v8AAAAAAAAAAAAAAAAAAAIAAgACAAMA
AgABAAAA///////////+/wAAAAAAAAAAAAD+//7//f/9////AAAAAP7//v/+//7//P/7
//v//P/9//3//v////z//P/8//z//v/9//3//v//////AAABAAMAAwADAAMABQAFAAUA
BQAGAAcACQALAA0ADQANAA0ADwAPAA4ADgAQABMAEgATABEAEQARABEAEQARABEAEQAQ
ABAAEAAQABIAEgASABMAEwATABIAEgASABIAEgATABIAEgASABEAEgATABMAEwARABIA
EwATABMAEgASABIAFAATABIAEQAPABAAEAASABIAEgASABIAEgASABIAEQASABIAEwAT
ABAAEQAQAA4ADwAPAA4AEQASABIAEgAUABIAEgAQAA8ADwAQABAAEQAQABAADwAPAA8A
DwAPAA8AEAAQABEAEQARABAAEAAOAA4ADgAOAA8AEgASABIAEgARABAADwAPABAAEAAQ
AA8AEAAQABAAEQAQAA8ADgANAAwADAAMAAwADwAPAA4ADgAOAA4ADwAPAAwADAANAA4A
EAAQAA8ADwAPAA8ADwAPAA4ADgANAA0ADAANAA0ADAAMAAwADAAMAAsADAAOAA4ACgAK
AAwADAAMAAwADgAOAA4ADgAMAAsACwALAAoACwALAAsADwAQABEAEgAVABYAFgATABUA
FQAVABYAFgAVABUAEwAOAAwACwALAAgABwAEAAIAAgABAAAA/v/8//z//P/7//3//f/9
//z//P/9//3/AAAAAAEABAAGAAgACAAJAAoADQANAA0ADQAMAAoACAAHAAkACgALAA0A
CwAMAAwADAALAAsACwAMAAwADAAMAAwADAAMAAwADAAMAA8AFAAYABwAIgAqACoALQA3
AEwAYgBwAHQAbgBmAFoATgBJAD4AIgDz/8D/m/+M/4j/kv+e/6f/sv+5/7//yf/U/97/
5P/s//X/+f/6//7/BAAGAAYABwAHAAcABwAHAAkACgAKAAoACgAKAAsACwAMAAwACgAL
AAwADAANAA0ADQANAAsACwANAA0ADQANAAsACwAKAAoACgAKAAoACgAKAAoACwALAAwA
DQANAA0ADAAMAAwADAAMAAwACgAJAAkACQALAAsACwALAAwADQANAA4ADAAMAAwADAAO
AA4ADgAOAAwADgAOAA4ADAAMAAwADAAMAAwADAANAA0ADQANAA0ADQANAA0ADAAKAAoA
CgAKAAwACgAKAAkACQALAAwADAAKAAoACgAKAAwACwALAAwADAALAAsACwAIAAgACAAI
AAgABwAHAAgACQAJAAoACwANAA0ADQANAAsACwALAAsACQAJAAoACwALAAsACwALAA0A
DQAMAAwACwANAAsACwAMAA0ADgAPAA8ADwAPAA8ADgAOAA4ADgAMAAwADAANAA0ADQAM
AAwADAAMAAwADQAOAA4ADgANAA0ADQAMAAsACwAMAA0ADQANAAwADAAMAAwACwAKAAkA
CwAMAAwADgAOAA4ADgAOAA4ADgAOAA0ADAAMAA0ADQALAA0ADQAMAAoACQAHAAkADAAM
AAwADgAQABAADgANAA0ADgAOAA8ADgAOAA0ADQALAAsACwALAAsADAAOAA8AEgASABMA
EgAPAA4ADQANAA4ADgAOAA4AEAAQABAAEQAQABAAEAAPAA4ADgAOAA8AEQARABEAEQAS
ABIAEgASABEAEQAQABAAEAAQABEAEQAQABAAEQASABQAFAATABMAEwATABMAEwASABIA
EQARABIAEwATABIAFAAUABQAFAAUABQAFQAUABQAEwATABMAEgASABIAEgAVABQAEwAU
ABQAFAAUABQAEQASABYAFgAWABYAFgAWABYAFgAWABkAGgAbABwAGwAaABkAGAAWABYA
FgAWABQAFAAUABQAEgAQAA4ADAAJAAgABwAGAAYABgAGAAYABgAGAAYABgAGAAYABgAG
AAkACgALAAwADgAQABIAFAAWABYAFgAWABUAFAATABIAEwAUABUAFgAUABQAFAAUABYA
FgAWABYAFgAWABYAFgAXABgAGQAaABwAHAAcABwAIwAoAC0AMgA9AEgAUwBeAGYAbgB2
AH4AcABiAFQARgAjAAAA3f+6/6z/nv+Q/4L/kv+g/67/vP/G/9D/2v/k/+3/9P/7/wIA
BgAIAA==
         </WaveFormData>
      </LeadData>
      <LeadData>
         <LeadByteCountTotal>10000</LeadByteCountTotal>
         <LeadTimeOffset>0</LeadTimeOffset>
         <LeadSampleCountTotal>5000</LeadSampleCountTotal>
         <LeadAmplitudeUnitsPerBit>4.88</LeadAmplitudeUnitsPerBit>
         <LeadAmplitudeUnits>��V</LeadAmplitudeUnits>
         <LeadHighLimit>2147483647</LeadHighLimit>
         <LeadLowLimit>268435456</LeadLowLimit>
         <LeadID>V2</LeadID>
         <LeadOffsetFirstSample>0</LeadOffsetFirstSample>
         <FirstSampleBaseline>0</FirstSampleBaseline>
         <LeadSampleSize>2</LeadSampleSize>
         <LeadOff>FALSE</LeadOff>
         <BaselineSway>TRUE</BaselineSway>
         <ExcessiveACNoise>FALSE</ExcessiveACNoise>
         <MuscleNoise>FALSE</MuscleNoise>
         <LeadDataCRC32>3455855083</LeadDataCRC32>
         <WaveFormData>
5P/k/+T/5P/p/+z/7//y//T/9v/4//r/+v/6//r/+v/8//z//P/8//r/+v/6//r/+v/6
//r/+v/7//z//f/+/wAAAAAAAAAAAAAAAAAAAAACAAIAAgACAAAAAAAAAAAAAwAEAAUA
BgAEAAQABAAEAAUABgAHAAgACAAIAAgACAAKAAoACgAKAAsADAANAA4ADgAOAA4ADgAQ
ABAAEAAQABEAEgATABQAFgAWABYAFgAYABoAHAAeACAAIAAgACAAIQAiACMAJAAmACYA
JgAmACYAJgAmACYAJwAoACkAKgAoACgAKAAoACgAKAAoACgAJwAmACUAJAAjACIAIQAg
AB4AHgAeAB4AHAAcABwAHAAbABoAGQAYABUAFAATABIADwAOAA0ADAAKAAoACgAKAAgA
CAAIAAgABQAEAAMAAgABAAAA///+////AAABAAIAAQAAAP///v/8//z//P/8//3//v//
/wAAAAAAAAAAAAAAAAAAAAAAAAEAAgADAAQABAAEAAQABAADAAIAAQAAAAEAAgADAAQA
BAAEAAQABAAFAAYABwAIAAYABgAGAAYABAAEAAQABAAFAAYABwAIAAYABgAGAAYABAAE
AAQABAACAAIAAgACAAIAAgACAAIAAAAAAAAAAAAAAAAAAAAAAP///v/9//z/+v/6//r/
+v/5//j/9//2//j/+P/4//j/9v/2//b/9v/2//b/9v/2//T/9P/0//T/8//y//H/8P/x
//L/8//0//L/8v/y//L/9P/0//T/9P/0//T/9P/0//b/9v/2//b/9P/0//T/9P/y//L/
8v/y//L/8v/y//L/9P/0//T/9P/y//L/8v/y//T/9f/2//j/+P/6//v//P//////////
//z//P/8//z//v/+//7//v/+//3/+v/6//f/9v/1//T/9f/0//T/8v/x//H/8v/y/+//
7v/t/+v/6f/n/+j/6//p/+v/7v/v//H/8//z//P/8//z//P/8f/x//L/8//0//P/8v/x
//H/8P/x//H/8f/y//P/9f/2//j/+P/5//n/+f/5//n/+f/5//r//P8EAA8AIwA7AFAA
agCUAM0ACAE1AU4BSwEzARYB+gDVAJwAUADy/5T/T/8i/wz/EP8k/zz/Wv92/4v/m/+p
/7n/xf/P/9r/5P/q/+7/8f/2//b/+P/5//n//P/9//3//v/+//7//////wAAAAAAAAAA
AAAAAAIAAgACAAEAAQABAP////8BAAIABAAEAAQABgAHAAcABwAHAAYABgAGAAYABQAF
AAUABQAFAAUABQAGAAcACQAKAAwADAAMAAwADQANAA4ADgANAAsADQAOAA4AEAAQABAA
FAAVABUAFQAWABcAFwAYABoAGgAdAB4AHgAgACAAIQAjACEAIwAmACcAKQAqACwALQAs
AC4ALgAvADEAMQA0ADYANwA3ADcANwA4ADgAOAA4ADgANgA4ADkAOQA3ADcANgAyADIA
MQAwAC8ALwAwADAAMAAvAC0AKgAmACUAJQAkACMAIAAfABoAGQAYABcAFAASABIAEQAP
AAwACwAIAAcABwAHAAgABwAEAAMAAwADAAAA///////////+//7//v/+///////+//z/
+//7//z/+v/6//n/+f/7//v/+//6//z//f/+//7//P/8//z/+v/6//j/+v/7//n/+f/5
//n/+f/5//r/+//5//n/+f/5//n/+f/5//n/+P/3//f/9//1//X/9f/1//X/9P/z//L/
8f/x//L/8v/w/+//7v/u/+7/7v/t/+z/7v/u//D/8P/v/+//7//w/+//7v/t/+z/6v/q
/+v/6//s/+v/6//r/+3/7f/t/+3/7//v/+//7//v//D/8f/y//D/7v/u/+7/8P/w//D/
7//x//L/8v/y//P/8//y//L/8//z//L/7//x//H/8f/x//P/8v/y//D/8P/w//D/8P/w
//D/8P/w//D/8P/w//L/8//0//b/9v/4//n/+v/8//v/+v/5//j/+P/4//j/+P/4//j/
+P/2//X/8v/y//L/8v/y//L/8v/w/+//7P/s/+3/7//w/+7/7v/u/+3/6//p/+r/7f/v
//H/9P/1//X/9//3//f/9v/1//T/8f/y//L/8v/y//L/8v/y//P/9P/1//X/9f/1//X/
9v/2//T/9P/1//X/9f/1//X/9f/3//r//v8IABUAJwA/AFgAdgCkAN8AGgE9AUoBQwEt
ARAB8ADFAH4AKADK/27/J//+/vT+Bv8e/zj/VP9w/4X/mf+r/7v/yf/T/9z/5P/s//D/
7//y//T/9v/3//f/+P/5//n/+v/7//z//v////7//v/+//7/AAAAAAIAAgABAP///v/9
//3//f///wAAAQACAAMABgAHAAcABwAHAAQABAAEAAQABQAFAAUABQAGAAcACAAKAAgA
CQAJAAoACgAKAAoACwANAA4ADgANAA0ADwAQABAAEQASABMAGAAXABcAFwAYABcAFwAY
ABoAGgAdAB4AHgAfACAAIgAlACUAJwAqACsALAAsAC0ALQAxADQANQA3ADYANQA3ADgA
OwA7ADsAOwA+AD4APgA+AD4APAA+AD8APwA9AD0APAA6ADoAOQA4ADUANQA2ADYAMgAx
AC8ALAAoACcAJwAmACgAJgAmACIAHwAeAB0AGgAYABgAFwAVABIAEQAOAA0ADAALAAsA
CQAGAAUABQAFAAYABQAFAAUABQAEAAQABAACAAMAAwACAAIAAQABAAIAAgACAAEAAQAB
AAEAAQAAAAAAAQACAAIAAgACAAIAAAAAAP7/AAABAAMAAwADAAMAAgABAAEAAQADAAMA
AwADAAMAAwADAAMAAgABAAEAAQD//////////wEAAgADAAQAAwADAAQABAAEAAMAAgAC
AAEAAgACAAIAAgAAAAAA/v/+////AAACAAEAAAD///7//v/+//////8AAP//////////
///////////////////9//z/+//6//v/+v/7//z/+//6//n/9//4//r/+//8//v/+//6
//r//f/9//z/+f/5//n/+f/5//n//P/8//z//P/8//z//P/8//z//P/7//r/+f/4//v/
+//7//z//P/+////AAADAAMAAwADAAQABAAEAAQAAgACAAIAAgD+//3/+v/6//v/+v/5
//j/9v/0//P/8P/v/+//8P/w//L/8v/y//H/7P/p/+n/6//u//H/9f/3//T/9f/0//P/
8f/x//H/7//w//D/8P/w//D/8P/w//H/9P/1//X/9f/z//P/9P/0//b/9v/3//f/9f/1
//X/9f/1//b//P8EAA8AIwA7AEoAXACCALsA+AApAUQBSwE5ARoB/ADbAKgAYAAIAKr/
Xf8u/xj/Gv8q/0D/Vv9u/4f/m/+r/7f/xf/T/97/5v/s//L/9f/0//f/+v/8//3//P/9
//3//v/8//z//f/9/wAAAAAAAAAAAgACAAQABAABAP///v/9//7///8CAAQAAgACAAIA
BAADAAMAAwADAAMABAAFAAYABgAFAAQAAwADAAMAAwAEAAIAAwADAAQABgAGAAYABwAJ
AAoACgAJAAsADQAOAA4ADQAMAAsADgAPAA8ADwAQABMAEwAUABYAFQAXABcAFgAWABYA
FwAZABgAGQAbABsAHQAeACAAIQAgACIAIgAjACEAIQAkACYAJQAlACUAJQAoACgAKAAo
ACgAJgAoACkAKAAlACQAIgAiACIAIQAgAB0AHQAeAB4AHAAbABkAFgAWABUAFQAUABQA
EgASAA4ADgAOAA4ADAAKAAoACQAHAAYABQACAAEAAgABAAEA//8AAP////////3/+//6
//n/+v/6//v//P/6//v/+//6//r/+f/5//r//P/8//v/+//5//n/+f/4//r/+//8//z/
+//6//n/9v/3//b/+f/7//v/+//7//v/+v/5//n/+f/7//v/+//7//3//f/9//3//f/9
//7////8//v/+v/5//r/+v/6//r/+//7//z//P/8//v/+v/6//n/+v/6//r//P/6//r/
+P/5//n/+f/6//j/+P/4//j/+P/4//n/+f/2//X/9f/1//f/9//3//f/9//3//f/9//4
//j/+P/4//b/9P/0//T/9f/2//f/9//3//j/+P/4//b/9f/z//L/9//3//b/8//z//P/
8//z//T/9v/5//j/+P/4//j/+P/5//j/9v/1//L/8v/y//L/8f/x//H/8f/z//T/9v/2
//b/9f/1//X/9//3//f/9//0//P/8v/x//L/8v/z//P/9v/y//L/8P/w//D/8P/x//L/
8//0//X/9v/3//j/9//2//X/9P/0//T/9P/0//T/9P/0//T/9v/2//b/9v/4//n/+f/5
//n/+P/5//n//P/////////9//z//P/8//3//v///wAA/f/6//j/9P/1//X/9f/1//T/
9P/y//H/7P/r/+v/7P/u/+7/7v/u/+3/6v/n/+f/6P/n/+j/6v/s/+3/8P/x//P/8//z
//P/8P/u/+3/7P/t/+7/7//w/+//8P/x//H/8f/x//H/8v/y//L/8v/z//H/8f/x//H/
8f/x//b//P8EABMAKQA/AFIAcgCsAOsAHgE/AUoBPwEjAQYB7AC9AHgAJADE/2z/Mf8S
/w7/Hv8w/0b/YP92/4n/nf+v/7v/xf/R/9r/4v/q/+7/8f/w//L/9P/1//X/9v/3//f/
+P/4//j/+f/5//j/+P/4//j/+v/6//z//P/+//3//f/9//z/+//8//z///8AAAEABAAD
AAMAAwADAAIAAgACAAIAAwADAAMAAwACAAEAAAAAAAEAAwAEAAYACAAIAAgACQALAAwA
DAALAAkACwAMAAwADAAMAAwAEAATABMAEwAUABUAFQAWABgAGgAdAB4AHgAfACAAIgAl
ACMAJQAoACkAKAAoACkAKQAsAC4ALgAvAC8ALwAyADQANQA1ADUANQA6ADoAOgA6ADoA
OAA6ADsAOQA3ADcANgA2ADYANQA0ADAALwAvAC4ALQAtACwAKgAoACcAJwAmACQAIgAi
AB4AHQAcABsAGAAUABQAEwARAA4ADQAKAAkACgAJAAkABwAGAAUABQAFAAQAAwADAAMA
AQAAAAAAAAAAAAEAAQAAAP///f/8//z//f/+//7////////////+/wAAAQACAAIAAQAA
AP///P/6//j/+v/7//z//f/+/////////wAAAQAAAP///v/9////////////AAD/////
///9//3//f/9//7//v/+//7/+//7//z//P/8//v/+v/6//3//v/+//7//v/8//z/+v/3
//f/9//4//n/+v/7//z/+v/6//v/+//6//n/+f/5//n/+f/5//n/+f/5//n/+f/4//j/
+P/4//b/9P/0//T/9//4//n/+f/4//j/9//2//f/9//2//b/+f/5//j/9f/3//f/9//3
//X/9v/4//b/9v/2//b/9v/4//j/9//3//j/+P/4//j/9//3//f/9//3//j/+v/6//r/
+f/5//n/+f/5//n/+f/7//v/+//7//v/+v/6//n/+P/6//r/+v/6//r/+v/6//r/+v/6
//r/+v/6//r/+P/4//j/+P/6//r/+v/6//r/+v/6//r/+v/6//r/+v/8//z//P/8//z/
/P/8//z//P/8//3//f/7//z//P/+/wEAAgAFAAUABAADAAEAAAACAAIAAgACAAIAAgAA
AP///f/+//7//v////7//v/8//r/9v/0//P/9P/0//T/9P/2//X/8v/v/+3/7//v//H/
9P/1//X/9//1//X/9f/1//X/8//y//L/8v/y//L/8v/w//H/8v/z//P/8//z//P/9v/2
//b/9v/3//f/9//3//n/+f/7//z//v8EABEAJQA7AE4AaACaANsAFAE5AU4BSwE3ARYB
9ADHAIQAMgDS/3T/L/8G//j+Bv8e/zj/VP9y/4n/nf+t/7n/w//R/9z/4v/o//D/8f/w
//T/9v/3//f/+P/5//n/+v/4//j/+f/5//z//P/8//z//v/+/wAAAAD+//3//f/9////
//8BAAIAAQAAAP//AAACAAMABAAFAAQABAAEAAQAAwADAAMAAwAFAAUABQAGAAUABQAE
AAQABwAIAAkACwALAAwADAALAAsADQAOAA4ADgAOAA4AEgARABEAEQASABUAFQAWABgA
GgAdAB4AHgAeAB4AHwAhAB8AIQAkACUAKAAoACkAKQAoACoAKgArACsAKwAuADAAMwAz
ADMAMwA2ADYANgA2ADgANgA4ADkANwA1ADUANAA0ADQAMwAyADEAMQAyADIAMAAvAC0A
KgAmACUAJQAkACQAIgAiAB4AGgAYABYAEgASABIAEQAPABAADwAMAAsACAAHAAcABQAE
AAMAAwADAAAA///////////+//7//v8AAAEAAQAAAP///f/8//z//v/+//3//f/9//3/
/f/8//z//f/+//7//P/8//z/+v/4//b/+P/5//r/+//8//3//f/9//7////9//3//f/9
//3//f/9//3//P/7//v/+//9//3//f/9//7//v/+//7/+//7//z//P/+//3//P/8//3/
/v/+//7/AAD+//7//P/7//v/+//8//z//P/8//z//v/+///////8//v/+//7//j/9//2
//X/9f/1//X/9f/1//b/9//4//v/+v/7//z/+//6//n/9//3//j/+P/4//n/+f/4//j/
+//7//r/9//3//f/9//3//f/+P/6//j/+P/4//j/+P/4//j/9//3//j/+P/4//j/+P/3
//b/9f/3//j/+v/6//j/9//3//f/9//3//f/9//3//f/9//3//n/+P/4//f/+v/6//r/
+P/4//j/+P/6//r/+v/6//j/+P/4//j/9v/2//b/9v/4//j/+P/5//f/9//4//j/+v/7
//z////////////+//7//v/+//7/AAAAAAAA/v/7//j/+P/3//T/8//y//L/8v/x/+7/
7f/v//D/8P/w/+//7v/s/+j/5v/n/+r/6//r/+7/7//v//H/8f/x//H/8f/x/+//7v/w
//D/8P/w/+//7v/u/+7/7//v/+//7//v//D/8P/w//L/8//z//P/9//3//X/9f/2//z/
BgAVACkAOQBKAGQAkgDPAAoBNwFKAUMBKwEOAfYAzwCMADYA2P98/zn/Fv8M/xT/Kv9G
/2L/eP+P/5//rf+7/8f/0//e/+b/7P/w//X/9v/1//b/9v/1//j/+f/5//r/+v/6//v/
+//+//7//v/+//z//P/+//7//////wAAAQD/////AQACAAEAAAD//wAAAQABAAEAAQAC
AAIAAgACAAEAAQABAAEAAQABAAEAAgAEAAUABQAGAAYABgAGAAcABwAIAAgABwAHAAkA
CgAKAAoACgAKAA4ADQANAA0ADgAPAA8AEAASABIAFQAWABYAGAAYABkAGwAZABsAHgAf
AB8AHgAeAB0AHwAiACMAJQAjACMAJgAoACUAIwAhAB8AIwAkACUAJgAmACQAJgAnACUA
IwAjACIAIQAiACIAIgAhACEAIgAiAB4AHQAbABgAGAAXABcAFgAWABQAFAAQABEAEAAP
AAwADAAMAAsACQALAAsACQAJAAYABQAFAAMABAADAAMAAwACAAEAAQABAP3//P/8//z/
/P/9//3//P/9//3//v8AAP///v/8//v//f/9//3//P/8//3//v/+/wAAAAAAAP7//v/8
//7///////////////3//f/+//////////////////////////7//f/9//3//f/9//3/
/f/+//7//v/+//////8AAAAAAAD///7//v///wAAAAAAAP///P/7//j/+f/5//n/+v/6
//r/+v/6//j/+P/5//n/+v/5//n/+f/3//f/9//3//f/9//3//f/9v/2//b/9v/4//b/
9v/2//T/9P/0//P/9f/2//b/9v/1//X/9P/0//X/9f/0//H/8v/z//T/9f/z//T/9v/0
//T/9P/0//T/9P/0//P/8//z//T/9f/2//b/9f/0//P/8f/y//T/9P/0//H/8//2//T/
9P/0//T/9P/0//T/9P/0//T/9P/0//T/8//y//L/8v/0//X/9v/4//f/9v/1//b/9v/2
//b/+P/4//j/+P/2//X/8v/y//H/8P/v/+7/7P/q/+n/5v/n/+f/6P/o/+j/6P/o/+f/
4v/f/9//4f/f/+H/5P/l/+X/5//n/+f/6P/p/+r/6f/q/+r/6v/q/+n/6P/n/+f/5v/n
/+f/5//p/+n/6v/q/+r/6v/r/+v/6f/p/+n/6f/n/+r/7v/2/wEAEQApADwAUAB0AKsA
6AAdAToBQwE3ARoB/ADdAKoAYAAIAKz/Xf8m/wb/Bv8W/yz/RP9g/3n/i/+Z/6n/uf/H
/9D/2P/g/+b/5//q/+7/8P/x//H/8v/z//P/9P/2//b/9//3//j/+P/4//j/+v/6//z/
/P/6//n/+f/5//v/+//9//7//v/+//7/AAD///////////7//v/+//7////////////9
//3//f/+/wAAAQABAAIAAgACAAIAAwAEAAQAAwABAAIABQAHAAgABgAGAAYACgAJAAkA
CQAKAA0ADQAOABAADwARABEAEAATABQAFgAZABkAGwAeAB8AIAAgACEAIQAiACQAJAAl
ACMAIwAmACgAKQApACkAKQAsACwALAAsAC4ALAAuAC8ALQArACsAKgApACoAKgAqACkA
KQAqACoAKAAnACUAIgAiACEAIQAgAB4AHAAcABgAGAAYABgAFgAUABQAEwARABAADwAM
AAsADAALAAsACQAKAAkACQAJAAYABQAFAAUAAwACAAIAAgAAAAEAAQAAAAAA/////wAA
/v/+//3//f/////////+//z//f/+//7//v/+//7//P/+//z//v////3//f/9//3//v//
/wEAAwACAAEAAAD/////////////AAD//////////////////wIAAgACAAIAAQABAAIA
AgACAAEAAAAAAAMABAAEAAQABgAEAAQAAgACAAMABAAGAAMAAgABAAAAAgACAAMAAwAE
AAMAAwADAAMAAwADAAMAAwADAAMAAwACAAIAAgACAAQAAgACAAIAAAAAAAAA//8BAAIA
AgACAAMAAwACAAIAAwADAAIA//8BAAEAAQABAAAAAAABAP7/AAAAAAAAAAABAAAA/v/9
//7//v/+//7//f/9//3//f///wAAAgACAAAA/////wIA///+//3//P/8//z//P/8//7/
/v/+//7//f/9//3//v/8//7///8AAAUABQAFAAUABAAEAAQABAACAAIAAgACAAAA///8
//z/+//6//n/+P/4//b/9f/y//H/8f/y//L/8v/y//L/8f/s/+n/6f/r/+v/7f/w//H/
8f/z//P/8//x//H/8f/v/+z/7P/s/+z/7f/u/+//8f/w//H/8f/x//H/8f/y//L/8v/y
//P/8//x//H/8f/x//P/9v/4//z/AwATACkAPgBSAHYArwDwACMBQgFJAT0BIgEEAeEA
qgBgAAYApP9P/xb/+P74/gz/Iv86/1j/c/+F/5f/qf+3/8P/0P/c/+L/5v/r/+7/8v/0
//X/9f/1//X/9P/0//b/9v/3//f/+P/4//j/+P/5//r//f/+//z/+//7//v//f/9////
AAD+//7//v8AAAEAAQABAAEAAgACAAIAAgABAAEAAQABAAEAAQABAAIAAgADAAMABAAD
AAIAAQABAAIAAgABAP////8BAAIAAgAAAAAAAAAEAAMAAwADAAQABQAFAAYACAAGAAkA
CgAKAAoACgALAA0ADwARABQAFQAUABQAFQAVABYAGAAYABkAGQAZABwAHgAiACMAJAAl
ACoAKgAqACoAKgAoACoAKwArACkAKQAoACcAKAAoACgAKQApACoAKgAqACkAJwAkACQA
IwAjACIAIgAgACAAHAAbABoAGQAWABIAEgARAA8ADgANAAoACQAIAAcABwAFAAQAAwAD
AAMAAAD///////////7//v/+//7///////7/AAD/////AAACAAIAAQABAP////////7/
/P/9//7//v/8//z//P/6//v/+v/9/////f/9//3//f/9//3//v////7//f/8//v//f/9
//3//f/+//3//f/9//v/+//7//v//P/8//z//P/8//3///8AAP///f/7//r//f/+//7/
/v/8//r/+v/4//n/+f/5//r/+v/6//r/+v/8//z//f/9//r/+f/5//n/+f/5//n/+f/3
//f/9//3//b/9v/2//b/9v/0//T/9P/1//b/9//3//b/9v/1//T/9f/1//T/9P/1//X/
9P/x//P/8//z//P/8f/y//T/8v/0//T/9P/0//b/9v/1//X/8v/y//L/8v/z//P/8//z
//L/8v/z//L/9P/z//P/8//x//D/8P/w//D/8P/w//D/8P/w//D/8P/w//D/8f/x//H/
8v/w//L/8//0//f/9//3//f/9v/2//b/9v/1//T/8//y//D/7//s/+z/7f/s/+v/6v/p
/+b/5P/g/93/3f/e/97/4f/i/+P/4//d/9n/2P/Z/9v/3f/g/+H/4f/j/+P/4//m/+f/
6P/n/+b/5v/m/+b/5v/m/+b/5//o/+n/6f/p/+v/7f/w//L/8P/w//H/8f/0//X/9v/3
//v/+v/8/wQAEQAlADkASgBeAIIAtwD2ACsBSAFNATsBHgECAeEArABeAAAAnv9P/yL/
DP8Q/yT/PP9Y/3L/h/+X/6f/t//H/9X/3v/k/+z/8v/1//b/9v/4//n/+f/8//3//f/+
//z//P/9//3//v/+//7//v/+//7/AAAAAAIAAQABAAEAAAD//wAAAAAAAAAAAAACAAEA
AQABAAEAAQACAAMABAAFAAUABQAFAAMAAwADAAQABAAFAAUABgAGAAYABgAHAAkACgAK
AAkACQALAAwADAAMAAwADAAQAA8ADwAPABAADwAPABAAEgAQABMAFAAUABYAFgAXABkA
GQAbAB4AHwAiACIAIwAjACQAJgAmACcAJgAlACcAKAAnACcAJwAnACgAKAAoACgAKAAm
ACgAKQArACkAKQAoACYAJgAlACQAIwAjACQAJAAkACMAIQAeAB4AHQAdABwAHAAaABoA
FgAWABYAFgAUABMAFAAUABMAFAATABAADwAPAA8AEAAPAA4ADQANAA0ACgAJAAkACQAH
AAYABgAGAAYABwAHAAYABwAHAAgACgAJAAgABgAFAAcABwAHAAYABAAFAAYABgAIAAgA
CAAGAAcABgAJAAsACgAJAAgABwAFAAUABgAHAAkACQAJAAkACwALAAsACwAKAAkACQAJ
AAcABwAHAAcACgAKAAoACgAJAAkACgAKAAgABwAGAAYABwAIAAgACAAIAAYABgAEAAUA
BQAFAAYABgAGAAYABgAEAAQABQAFAAYABQAFAAUABQAFAAUABQAEAAMAAgABAAIAAgAC
AAIABAACAAIAAgAAAAAAAAD/////AAAAAAAAAQABAAAAAAABAAEAAAD9////////////
//8AAAIAAAD+//7//v/+//7//v/9//3//v/+//7//v/9//3//f/9//v//P/+//7//v/8
//z//P/8//z//v/+//7//v/8//z//P/8//v/+//7//z//f8AAAIABAAHAAcABwAHAAQA
BAAEAAQAAgACAAIAAgACAAEA/v/+//v/+v/5//j/+v/4//f/9P/1//X/9v/2//T/9P/0
//P/8v/v/+//8f/v//H/9P/1//X/9//3//f/+P/5//r/+f/3//b/9f/0//b/9v/2//f/
+P/5//n/+f/3//f/+P/4//j/+P/5//n/+//7//v/+//7//7/AgAKABMAJwA9AFAAZACM
AMkACAE1AUoBSwE5ARwBAAHZAJ4ATADw/5T/Tf8k/xL/GP8s/0T/Xv94/4v/nf+x/7//
y//X/+D/5v/s//L/+f/6//z//v//////AAABAAEAAgACAAIAAwADAAIAAgACAAIAAgAC
AAQABAAEAAMAAwADAAUABQAHAAgABgAGAAYACAAHAAcABwAHAAgACAAIAAgACwALAAsA
CwALAAsACwAMAAwADQANAA4ADAAMAAwADQAPABAAEAAPABEAEwAUABQAFAAUABQAGAAX
ABcAFwAYABwAHQAfACIAIQAjACMAIgAgACAAIQAjACUAJwAqACsAKgAqACsAKwAsAC4A
LgAvADEAMQA0ADYANQA1ADUANQA4ADgAOAA4ADYANAA2ADcAOQA3ADcANgAyADIAMQAw
AC4ALQAtACwAKwArACoAKAAoACcAJwAmACQAIgAiAB4AHQAcABsAGAAWABYAFQATABMA
EwARABEADgANAA0ACwAMAAsACwALAAoACQAJAAkABQAEAAQABAAEAAUABQAEAAIAAQAB
AAIAAgACAAEAAQADAAMAAwACAAIAAwAEAAQABAAEAAQAAgACAAAAAgADAAMAAwADAAMA
BAAFAAcACQAJAAkACQAJAAcABwAHAAcACAAHAAcABwAHAAcABwAHAAgACAAIAAgABQAF
AAYABgAIAAcABgAGAAUABgAGAAYACAAGAAYABAADAAMAAwAEAAQABAAEAAQABgAGAAcA
BwAFAAMAAgABAAEAAQABAAEAAgADAAQABQACAAIAAgACAAIAAAAAAAAAAgACAAIAAQAB
AAIAAgACAAEAAQAAAAAAAwADAAIA////////////////AAACAAAAAQACAAMABAAEAAQA
AwADAAAAAAAAAAAAAwADAAMAAwABAAIABAAEAAYABQAFAAUAAwADAAMAAwAEAAUABgAH
AAcABgAGAAUAAgAEAAYABAAEAAQABAAFAAYABwAIAAkACgALAAwADAAMAAwADAAMAAwA
DAAMAAsACgAJAAgABgAGAAYABgADAAIAAQAAAP7//v/+//7//P/8//z//P/5//j/9//2
//f/+P/5//r//f/+////AAACAAIAAgACAP///v/9//z//v/+//7//v/+//7//v/+/wAA
AAAAAAAA/v/+//7//v8BAAIAAwAEAAcACAAJAAoAGQAoADcARgBtAJIAtwDcAPkAFAEv
AUoBKwEMAe0AzgCBADYA6/+g/33/XP87/xr/Mv9I/17/dP+J/5z/r//C/8//2v/l//D/
9P/4/w==
         </WaveFormData>
      </LeadData>
      <LeadData>
         <LeadByteCountTotal>10000</LeadByteCountTotal>
         <LeadTimeOffset>0</LeadTimeOffset>
         <LeadSampleCountTotal>5000</LeadSampleCountTotal>
         <LeadAmplitudeUnitsPerBit>4.88</LeadAmplitudeUnitsPerBit>
         <LeadAmplitudeUnits>��V</LeadAmplitudeUnits>
         <LeadHighLimit>2147483647</LeadHighLimit>
         <LeadLowLimit>268435456</LeadLowLimit>
         <LeadID>V3</LeadID>
         <LeadOffsetFirstSample>0</LeadOffsetFirstSample>
         <FirstSampleBaseline>0</FirstSampleBaseline>
         <LeadSampleSize>2</LeadSampleSize>
         <LeadOff>FALSE</LeadOff>
         <BaselineSway>TRUE</BaselineSway>
         <ExcessiveACNoise>FALSE</ExcessiveACNoise>
         <MuscleNoise>FALSE</MuscleNoise>
         <LeadDataCRC32>2135832540</LeadDataCRC32>
         <WaveFormData>
yADIAMgAyADKAMwAzgDQAM4AzgDOAM4AzADKAMgAxgDDAMIAwQDAAL4AvAC6ALgAtQC0
ALMAsgCwALAAsACwAK8ArgCtAKwAqQCoAKcApgCkAKIAoACeAJkAlgCTAJAAjwCOAI0A
jACHAIQAgQB+AHwAegB4AHYAcwBwAG0AagBmAGQAYgBgAFwAWgBYAFYAVABSAFAATgBK
AEgARgBEAEMAQgBBAEAAPQA8ADsAOgA4ADgAOAA4ADUANAAzADIAMgAyADIAMgAxADAA
LwAuACsAKgApACgAJwAmACUAJAAhACAAHwAeABwAGgAYABYAEgAQAA4ADAAHAAQAAQD+
//v/+P/1//L/7v/s/+r/6P/k/+L/4P/e/9n/1v/T/9D/y//I/8X/wv/A/77/vP+6/7f/
tP+x/67/q/+o/6X/ov+f/5z/mf+W/5T/lP+U/5T/kP+O/4z/iv+I/4b/hP+C/4H/gP9/
/37/fP96/3j/dv91/3T/c/9y/3D/cP9w/3D/b/9u/23/bP9q/2j/Zv9k/2T/ZP9k/2T/
Y/9i/2H/YP9g/2D/YP9g/13/XP9b/1r/V/9W/1X/VP9U/1T/VP9U/1L/UP9O/0z/S/9K
/0n/SP9F/0T/Q/9C/z//Pv89/zz/O/86/zn/OP81/zT/M/8y/zD/Lv8s/yr/J/8m/yX/
JP8h/yD/H/8e/xz/HP8c/xz/Gv8Y/xb/FP8S/xL/Ev8S/w//Dv8N/wz/Cv8I/wb/BP8G
/wb/Bv8G/wX/BP8D/wL/AP8A/wD/AP/+/v7+/v7+/v7+/v7+/v7++/76/vn++P73/vb+
9f70/vL+8v7y/vL+8f7w/u/+8P7u/uz+7P7s/u7+7/7x/vP+8v7x/vL+8/72/vj+9v71
/vP+8/7z/vP+9f70/vT+9P7y/vL+8v7x/u7+7v7s/un+6f7q/ur+6v7n/uf+5/7o/ub+
5f7i/uD+3v7e/t7+3v7f/t/+4v7j/uT+5P7k/uT+5v7m/ub+5f7m/ub+5v7m/ub+5f7l
/uX+5P7m/ub+5v7q/uv+7P7u/vH+8v70/vX++P74/vj++P77/v3+Af8H/xH/IP82/0z/
Zv+P/8T/+/8oAEQAUgBSAE4ARAArAPv/sf9V//f+qP5u/k7+S/5V/mb+gf6d/rD+wf7T
/uP+8f77/gn/Ef8Y/x3/Iv8p/y3/MP8z/zT/Of88/0D/Q/9F/0f/Sv9M/1H/VP9W/1n/
Xv9g/2H/Yv9l/2j/a/9v/3L/df95/3v/gP+E/4j/jf+S/5b/mv+d/6H/pP+m/6n/rf+v
/7H/s/+1/7j/vf++/8L/xv/K/87/0//W/9X/1v/a/9z/3f/e/9//4v/k/+X/6P/p/+3/
7//y//T/9f/3//r//f8BAAQABgAIAAwADQAQABMAFwAbAB8AIQAjACgAKwAuADEANAA3
ADwAPgBBAEMARQBJAE0AUABSAFYAWQBbAFwAXQBfAGIAYwBkAGUAaABoAGkAagBqAGkA
aABmAGYAaABqAGsAbQBtAG8AcQBuAG4AbQBtAGwAbABsAGkAaQBoAGgAZwBnAGcAZwBn
AGgAaABnAGUAZgBnAGYAaABpAGoAaABmAGgAaQBqAGoAagBrAGwAbABtAG8AcgBzAHMA
cgBwAHAAcgBzAHQAdQB4AHgAeAB4AHoAewB9AIAAggCDAIMAgwCEAIUAhgCGAIgAiACL
AIwAjgCPAI8AjwCRAJIAlACVAJYAlwCXAJgAmQCZAJoAmwCbAJsAmwCcAJwAnACdAJ0A
nQCdAJ4AngCeAJ4AoACeAJwAnACcAJ0AnwCgAKIApAClAKUApACjAKUApQClAKUApgCn
AKcApgCoAKkAqgCpAKsArACuAK8AsACxALIAsgCyALMAtQC3ALYAtwC4ALgAugC6ALkA
uAC6AL0AwADCAMIAwgDCAMIAxQDFAMUAxADDAMQAxQDGAMoAygDKAMgAyADIAMgAygDK
AMoAzADNAMwAzQDOANIA0wDVANcA2ADZANwA3wDhAOIA3wDdAN8A3wDfAN8A4ADgAOEA
4gDiAOIA4gDhAOEA4gDhAN8A4ADgAN8A3gDcAN0A3gDgAOEA4QDfAN4A3QDeAN8A4ADi
AOMA5wDpAOoA6gDqAOoA6ADoAOgA5wDoAOgA6ADoAOoA6QDpAOkA7ADuAO4A7gDvAO8A
7wDwAO4A7gDvAO8A8gDyAPIA8gDzAPcA+wADAQ8BHAEuAUQBYgGLAcIB9wEcAi4COAI4
AjICJAIFAscBcwETAbMAZAAuABgAHQAtAD4AVwBxAIYAmwCvAL8AywDVAN8A5QDqAO8A
8ADzAPIA9AD2APYA+AD4APkA+QD8AP0A/wAAAQABAAH/AP8AAQECAQIBAgEAAQABAAEB
AQABAQEDAQMBBQEGAQcBCQEJAQoBCwELAQsBDAEMAQ0BDAELAQoBCQEJAQoBDQEMAQwB
DAEMAQwBDAEOAQwBDAEPARABEAEQAQ8BEAEQAQ8BEAERARUBFwEXARgBGAEZARkBGQEa
ARoBHQEeASEBIQEiASMBJQEnASoBKwEsATABMQEyATMBNAE2AToBOwE9ATwBOwE8AT0B
QAFAAUIBQwFCAUIBQgFDAUMBQwFDAUMBQgFAAT8BPgE+AT0BPAE6ATcBNgE1ATMBMQEv
AS8BLwEpASgBJgElASYBJgEmASMBHgEcARsBGQEXARUBEwERAQ8BDgEMAQkBCAEHAQQB
BAECAQIB/wD8AP0A/QD9APwA+wD7APsA+gD5APkA+gD5APkA+AD2APYA9QD1APUA9QD0
APQA9AD0APQA8wDzAPQA9QD1APQA8wDzAPMA8wDyAPIA8gD1APYA8wDzAPIA8QDyAPIA
8wDzAPMA8wDyAPIA8ADvAO8A7wDtAO0A7QDuAO4A7gDvAO8A7gDtAO0A7ADqAOoA7ADq
AOgA6ADoAOkA6ADmAOUA5ADjAOMA4gDhAOAA3wDeAN0A3ADdAN0A3ADZANkA2QDXANcA
1gDWANUA1QDVANUA1ADSANEA0QDRAM8AzwDPAM4AywDKAMgAxgDGAMcAyADIAMcAxgDF
AMQAwwDDAMMAwgC+AL4AvgC+AL4AvgC+ALwAvAC8ALwAuwC6ALkAugC3ALQAswCyALMA
swC0ALUAswCzALUAtwC5ALoAtwC1ALMAswCzALMAsgCwAK8ArgCpAKgApwClAKMAogCf
AJsAmACWAJMAkACMAIsAigCKAIoAiQCGAIQAfQB8AHsAegB7AHsAfgB/AH0AegB3AHQA
cQBwAG8AbQBrAGoAaQBoAGcAZQBkAGMAYwBkAGMAYgBhAF8AXQBcAFoAWgBbAFsAWABW
AFQAUgBPAE8AUwBXAF8AbAB8AIoAnAC/APIAJwFSAW4BfAF+AXQBZAFJARcBzQB3ABcA
wP+G/2j/W/9d/2r/e/+N/6D/sf/B/8//3f/n/+//9f/4//v//P/5//j/+v/8//z/+//4
//b/8//u/+v/6f/m/+b/5v/l/+X/5P/i/9//3P/X/9T/0f/P/83/zf/O/83/yv/I/8b/
xf/C/8D/vv+7/7j/uP+3/7f/tP+x/67/q/+o/6b/pv+i/57/nP+a/5j/mP+Y/5T/kv+R
/5D/jv+M/4r/iv+J/4f/hP+B/4H/f/98/3z/e/97/3n/ef96/3r/ef94/3n/d/90/3P/
c/9z/3L/cf9w/3L/cv9y/3L/cv9w/3L/cf9x/3D/b/9w/3H/b/9u/2//b/9t/2z/a/9r
/2r/af9o/2f/Zf9i/2D/Xv9b/1n/V/9U/1D/UP9Q/0//TP9J/0j/R/9B/0D/Pv89/zv/
Ov85/zX/NP8y/zH/L/8t/yv/Kf8n/yX/JP8i/x//IP8f/xz/HP8a/xr/F/8U/xH/Ef8R
/xD/Ef8R/xH/EP8P/w//EP8P/wv/Cv8I/wj/Cf8J/wn/Cf8J/wj/B/8G/wj/B/8H/wj/
B/8H/wb/Bf8H/wf/B/8G/wb/Bv8J/wr/Cf8J/wj/B/8I/wj/Cf8J/wn/Cf8I/wj/Cv8J
/wn/Cf8G/wX/BP8E/wT/BP8F/wX/BP8D/wP/Av8A/wD/Av8A/wD/AP8A/wH///7+/v7+
/v77/vv++v75/vv++/77/vv++/77/vr++P71/vX+9f7z/vT+9P71/vX+9f71/vX+9P71
/vX+9v73/vb+9f70/vL+9P70/vP+8v7y/vP+9P70/vP+8v7x/vD+8/7z/vP+8v7w/vD+
8P7w/vH+8v7z/vL+9P70/vT+9P7y/vL+8v7x/u7+7v7w/vD+7/7u/u3+7f7w/vL+8/7z
/vT+8/7y/vL+8/70/vX+9v7z/vP+8/71/vf+9f70/vT++f71/vb+9P70/vT+9P71/vb+
9/74/vr++v76/vr++P74/vj++P76/vr++v76/vr++v76/vr+/P78/vr++v77/v3+/v4A
///+//7//gH/Bf8I/wr/CP8H/wf/B/8H/wn/C/8M/w7/Df8K/wn/CP8I/wj/Cf8I/wb/
Bv8H/wf/Bv8D/wP/A/8G/wf/B/8F/wX/Av8D/wT/BP8F/wX/CP8K/wz/Df8O/xH/Ev8T
/xT/E/8S/xL/Ev8V/xb/Fv8X/xn/Gv8c/xz/Hv8f/x//H/8h/yL/I/8l/yf/KP8o/yj/
Kv8r/y//Nf87/0n/WP9s/4L/pv/Z/xIAQwBmAHoAgAB+AHYAbABLAAsAuf9b//3+tv6K
/nr+ff6J/pr+sf7F/tb+6/7//g3/F/8j/yv/M/86/z//Qv9D/0T/Rv9I/0j/TP9M/03/
Tf9O/0//Uf9S/1X/Vv9W/1f/W/9c/1z/XP9f/2D/Yf9j/2T/Zf9n/2f/af9s/2//c/93
/3j/ef95/3r/fP99/3//gP+B/4L/g/+E/4T/hv+E/4b/iP+K/4z/j/+S/5H/kv+W/5j/
mf+a/5r/nP+d/53/nv+f/6P/pf+n/6r/rP+v/7L/s/+1/7b/uP+6/77/v//B/8P/xv/J
/8v/zf/P/9T/1f/W/9f/2P/c/+D/4f/j/+b/5//q/+3/8P/w//L/8//3//j/+f/7//v/
+//7//v//f/8//z//P/7//v/+//6//j/+P/4//f/+v/5//r/+//5//j/9v/1//T/9P/0
//H/8P/w//H/8f/x/+//7f/r/+v/6v/o/+X/5v/n/+b/6P/q/+r/5//k/+b/5//o/+j/
6f/p/+n/6P/o/+n/6//r/+n/6P/m/+b/6v/r/+z/7f/v//D/8f/y//P/8//0//b/9f/1
//T/8//1//X/9f/0//f/+P/8//7//v////////8AAAAAAQABAAIAAwADAAQABQAFAAYA
BwAJAAkACQAKAAoACgALAAsADAALAAsACgALAAwADwAOABAAEAAQABEAEQAQABAAEAAP
AA8ADgANABAAEQASABMAFAAVABUAFAAUABUAFgAVABQAFAAVABUAFwAXABcAFgAXABcA
GAAZABkAGQAZABgAGQAaABoAGgAaABsAHAAcAB4AHgAeAB4AHwAfAB8AHgAdAB4AHwAg
ACIAIgAiACAAIAAgACAAIAAhACIAIwAjACMAJAAnACgAKQAoACcAJwApACoAKgApACkA
KQApACoALAAsACwALAAsAC0ALgAxADMAMQAwADAAMQAxADIANAA0ADQANAA0ADQANAA0
ADQANAA0ADQANAA0ADQANAA2ADYANgA2ADgAOAA4ADgAOAA4ADgAOAA6ADoAOgA6ADwA
PgA+ADwAPAA8AD0APQA+AD8APwA/AEMARQBIAEoASABHAEcARwBHAEcARwBGAEcASABH
AEgASgBJAEgASABHAEUARQBGAEQAQgA+AD0APQA+AD8APwBAAEAAPQA+ADwAPAA9AD0A
QABBAEIAQgBCAEIAQgBCAEAAPwA+AD4APgA+AD4APQA9AD0APgBAAEAAQABBAEEAPwBA
AEAAQABBAEEAQgBCAEQARgBHAEkASwBRAFsAaAB6AIwAqgDXABABRQFoAYABjgGQAYgB
egFbASEB0wBxABEAxP+O/3L/df+F/5b/rf/H/97/8/8FABEAGwAnADEANwA8AEMARABF
AEYASABKAEoATABMAE0ATQBLAEsATABMAE8AUABQAFEAUwBUAFQAVABUAFQAVABVAFYA
VwBZAFkAVwBWAFUAVQBYAFoAXABdAFsAXABcAF0AWwBbAFsAWwBcAFwAXgBcAFwAXABc
AFwAYABiAGAAYABhAGIAYgBiAGIAZABlAGUAZQBlAGgAaQBpAGoAagBrAGwAbQBvAHAA
cwB0AHcAdwB4AHkAewB9AH4AfwCAAIQAhQCGAIcAiACHAIoAigCLAIsAiwCNAI8AkACQ
AJIAkwCUAJQAlACVAJUAlQCVAJUAkwCSAJIAkgCQAI8AjgCMAIwAjACMAIsAiQCHAIcA
hwCBAIAAfgB9AH4AfgB+AHsAdQByAHAAbQBsAGsAagBpAGoAagBpAGcAZgBlAGIAYgBi
AGIAXwBcAFsAWwBbAFoAWQBZAFkAWABYAFkAWwBbAFcAVgBUAFQAVwBXAFcAVwBYAFgA
WABYAFgAVwBXAFgAWQBZAFgAVwBVAFUAVQBUAFYAVgBZAFoAWgBbAFsAWwBaAFoAWwBb
AFsAWwBaAFoAWgBZAFkAWQBZAFkAWQBaAFoAWgBbAFsAWABXAFcAVgBYAFgAWgBYAFgA
WABYAFkAWQBYAFgAWABXAFcAVgBVAFUAVQBVAFUAVgBXAFcAVgBTAFMAUwBRAE8ATgBO
AE0ATwBPAE8ATgBNAE0ATgBPAFIAUwBUAFQAUgBQAE0ASgBMAE0ATgBOAE4ATgBOAE4A
TwBPAE8ATgBKAEoASgBKAEwATABMAEoASgBKAEoASgBKAEoASgBJAEgASABKAEoASQBI
AEcARwBJAEoASgBJAEgARwBGAEYARgBGAEYARgBFAEUARQBHAEcARQBEAEQARwBHAEQA
QgBCAEIAQgBDAEQARQBGAEUARABDAEIAQABAAEIAQgBCAEIAQgBDAEEAQgBDAEMAQwBF
AEcASgBMAEoASQBJAEkASQBJAEkASgBKAEoASABGAEYARQBEAEIAQAA9ADwAPAA7ADoA
NwA3ADcAOAA5ADgANQAzAC4AMAAwADAAMQAvADIAMwA0ADQANAA0ADQAMgAyADEAMAAy
ADIAMgAyAC4ALQAsACwAMAAwADAAMQAvAC8AMAAwADAAMQAxADIANAA0ADIAMQAzADcA
PwBJAFgAZgB4AJIAuwDyACUBTgFkAW4BbAFmAVwBOwH5AKUASwDv/6T/eP9k/2H/b/+E
/5n/q/++/8//3//t//n/AwANABMAGAAbAB4AIQAgACAAIAAeAB4AHgAfAB8AHQAdAB4A
HgAfACAAIAAhACAAIAAfAB4AHgAeAB4AHwAfAB8AIAAfABwAHAAcAB0AHgAeAB4AHQAc
ABwAGwAbABoAGQAYABcAFgAWABgAFgAWABYAFgAWABUAFgATABIAEQASABIAEgAQABIA
EwATABIAEQATABMAEgASABEAEQARABEAEgASABIAEgAUABMAFAAVABcAGQAXABcAFwAa
ABgAGAAYABgAGQAcABwAHQAbABsAHQAfAB0AGgAZABcAGAAYABgAGQAXABcAFwAXABYA
FAATABIAEgARABAADgAMAAwADAALAAgABQAEAAMA///+//z/+//6//r/+v/3//T/8v/x
/+//7//t/+v/6f/q/+r/6f/n/+T/4//g/+D/4v/i/9//3P/b/9v/2//a/9f/1//X/9b/
1f/V/9b/1f/U/9T/0//U/9P/0//T/9P/0v/S/9L/0v/U/9P/0//U/9X/1f/U/9P/0//T
/9P/0v/Q/9D/0//U/9L/0//T/9P/1P/U/9X/1f/V/9X/1P/U/9L/0f/R/9H/0f/R/9H/
0v/S/9L/0//T/9T/0//T/9L/0f/Q/9H/zv/Q/9D/0P/R/87/zP/L/8r/y//L/8r/yf/J
/8n/yf/J/8n/yf/I/8b/x//H/8f/xf/F/8T/xP/D/8P/w//D/8L/w//D/8T/xf/D/8P/
w//C/8H/wP++/7z/vf+//8H/wv/B/8D/v/++/8H/wf/B/8D/wP/A/8D/wP/A/8D/wP++
/8D/wP/A/8D/vv++/77/vf+9/77/wf/C/7//vv+9/73/vf++/77/vf++/73/vv/A/77/
vv++/77/vv++/77/wP/A/77/vv++/73/vf++/7//v/+//8H/w//E/8b/xP/D/8T/xf/G
/8f/yP/I/8n/yv/G/8b/xv/F/8X/xv/F/8P/wv/C/8H/wP++/7//wP/C/8P/w//B/8D/
vP+8/7z/vP+9/73/wP/B/8T/xP/E/8T/xf/G/8f/x//G/8b/xv/G/8b/xf/F/8X/xv/I
/8j/yP/L/8v/y//M/87/zv/P/8//z//O/83/zP/P/9P/1//d/+X/8v8EABgALgBRAIIA
uwDqAAoBHgEkASABGAEFAdsAlwBBAOX/kP9O/yb/Gf8f/y7/P/9X/27/gf+R/6P/s//B
/8n/0f/Y/93/4P/j/+b/6P/q/+r/7v/u/+//7//y//P/9f/2//f/+P/4//n/+//8//z/
/P/+//7//v///wAAAQADAAMABQAGAAcACQAJAAoACwALAA0ADgAOAA8AEQARABEAEQAQ
ABAAEgAQABMAFAAVABYAFgAYABYAFgAXABgAGAAYABoAHAAdAB0AGwAbAB4AHwAhACIA
IgAjACYAJwApACoAKwAsAC8ALwAyADMANQA3ADkAOwA9AEIAQwBEAEUARgBJAEwATABN
AE0ATQBPAFEAUABQAFIAUwBUAFQAVABVAFcAVwBXAFcAVQBUAFQAVABTAFMAUwBSAFIA
UgBSAFEATwBNAE0ATQBKAEoASQBJAEYARgBGAEMAQwBCAEIAQQBAAD8APgA9AD8APgA8
ADkAOwA7ADkAOgA6ADoANwA0ADUANQA1ADQAMwAzADMAMgAxADEAMgAxADAAMAAvADAA
LwAvAC8ALwAwADAAMAAwADIAMQAxADIAMQAxADAALwAxADEAMQAwADAAMAAzADQANgA3
ADcANwA2ADYANwA3ADcANwA2ADYAOAA3ADcANwA3ADcANwA4ADgAOAA5ADkAOgA5ADkA
OAA2ADYAOAA2ADcAOAA5ADsAOwA6ADoAOgA6ADsAOwA7ADgANwA2ADUAOAA5ADkAOAA5
ADkAOQA3ADYANgA3ADcAOQA5ADkAOAA3ADcAOAA5ADkAOQA5ADgAOQA4ADYANAA2ADcA
OAA4ADYANgA2ADYANwA3ADcANgA2ADYANgA2ADQANAA0ADIANAA0ADQANAA0ADQANAAz
ADIAMgA0ADQAMwAyADEAMQA1ADYANgA1ADQAMwA0ADYAMwAyADEAMAAwADAAMAAyADIA
MAAwADAAMQAxADIAMwAzADMANQA3ADoAPAA6ADkAOQA5ADkAOQA7ADoAOgA6ADYANgA2
ADUANgA2ADQAMQAwADAALwAuACsAKwArACwALQAtACsAKgAkACQAJAAkACUAJQAoACkA
KgAqACoAKgAoACgAKAAnACQAJAAkACQAJgAlACUAJQAkACYAJgAmACcAJwAnACgAKAAo
ACkAKQApACgAJwAmACcAKwAvADEANwBCAFIAZAB6AJ0A0AAJATgBVgFoAW4BagFiAVEB
JwHlAI8AKwDQ/4r/Xv9R/1n/Zv97/5f/rv/B/9P/4//x//3/CQAVABwAHwAkACcAKAAq
ACwALAArACoAKgApACoAKwAtAC4ALwAwADAAMQAzADQANAA0ADQANAA0ADUANgA3ADkA
OQA4ADgAOAA5ADkAOgA7ADsAOwA8ADwAPQA8ADsAOgA5ADgAOAA6ADgAOgA6ADoAOgA5
ADoANwA2ADUANgA2ADYANAA2ADcANwA1ADUAOAA5ADcAOAA4ADkAOgA7AD0APgA+AD4A
QAA/AEAAQQBDAEUARABFAEYASgBLAEwATQBOAE0AUABQAFEAUQBRAFMAVQBXAFgAWwBd
AGAAYABgAGEAYQBhAGEAYQBfAF4AXgBeAF0AXQBdAFwAXQBeAF8AXwBdAFsAWwBbAFgA
WABXAFcAVgBWAFYAUwBSAFAATwBNAE0ASwBJAEcARQBEAEIAPwA/AD8APQA+AD4APgA7
ADgAOQA5ADkAOAA3ADcANwA2ADQANQA3ADcANgA2ADUANgA5ADkAOQA5ADkAOAA3ADYA
NgA1ADUANgA1ADUANAAzADQANQA2ADYANAA0ADcAOAA2ADcANwA3ADQANAA1ADUANwA3
ADYANgA4ADcANwA3ADUANQA1ADYANgA2ADcANwA4ADcANwA2ADUANAA1ADIANAA0ADQA
NQAzADIAMgAyADEAMQAwAC8AMQAxADEAMQAwADEAMQAwADEAMQAxAC8ALwAuAC4ALQAr
ACsAKwAqACsAKwAsAC0ALAArACoAKAAoACgAJwAmACQAJQAmACYAJAAkACQAJAAlACUA
JQAkACQAJAAkACQAIgAiACIAIAAiACIAIgAiACIAIgAiACEAHgAeACAAIAAfAB4AHQAd
AB0AHgAeAB0AHQAdAB0AHgAcABoAGgAaABoAGgAaABoAGgAcABoAGAAYABgAGQAZABoA
GwAZABkAGwAdACAAIgAgAB8AHwAfAB8AHwAeABwAGwAaABgAGAAYABcAGAAYABYAEwAR
ABAADgAMAAkACQAJAAoADAANAAwADAAHAAYABQAEAAUABQAIAAkADAAMAAwADAAOAA4A
DgANAAwADAAMAAwADgANAA0ADQAOABAAEAAQABQAFQAWABgAFwAWABYAFQAZABoAGwAc
AB8AHQAfACcAMwBAAFAAYAB2AJkAyAD9ACwBSgFaAWABWgFOATkBBQG5AGEAAwCw/3b/
WP9T/13/bv+F/5v/rv+//8//3//t//v/BQALABIAFwAaABsAGgAcAB4AHgAiACIAIwAj
ACIAIQAhACAAIQAiACIAIwAkACQAIwAiACQAJAAkACUAIwAjACQAIwAkACQAJAAlACcA
KAApACkAJwAoACgAKQApACkAKQApACYAJgAoACYAJgAmACYAJgAoACoAKAAoACcAKAAo
ACgAKAAqACsAKwArACsALgAvAC0ALgAuAC8ALwAvADAAMAAxADIANQA1ADYANwA5ADsA
OgA7ADwAQAA/AEAAQQBCAEUASABIAEkASABHAEgASQBJAEgASQBJAEgASABIAEkARwBH
AEcARwBJAEgASABIAEYARQBEAEIAPgA+AD4APQA/AD0APQA9ADkAOAA2ADUANgA2ADYA
MwAyADAALwAtAC4ALQAsACsALQAsACoAJwAnACcAJQAmACYAJgAjACAAIQAhACEAIAAd
AB0AHQAcABoAGwAdAB0AHAAcABsAHAAbABsAGwAbABwAHAAcABwAHAAbABsAHAAdAB0A
HAAbABwAHQAeAB4AHAAcAB8AIAAfAB8AHgAdAB4AHgAfAB8AIQAhACAAIAAgAB8AHwAf
AB4AHQAcABwAHgAeAB8AHwAeAB0AHQAcABoAGgAcABoAGgAaABoAGwAZABgAGAAYABkA
GQAYABcAFwAXABcAFwAXABcAFgAUABUAFQAVABMAFAAUABUAFQASABEAEAAOAA8ADwAQ
ABEAEQARABEAEAAPAA4ADAAKAAwADQAOAA4ADgAOAA4ADgANAA0ADQAMAAoACgAKAAoA
DAAMAAwACgAKAAoACgAKAAoACgAKAAkABgAGAAgACAAJAAgABwAHAAcACAAIAAcACAAG
AAYABgAGAAYABgAGAAYACAAGAAQABAAEAAMAAwAEAAUABwAHAAkACwAMAA4ADAALAAsA
CwALAAsACwAKAAoACgAIAAgACAAHAAQABAACAP//AAAAAP///v/7//v/+//8//3//f/7
//r/9v/2//b/9v/3//f/+v/7//z//P/8//z//P/8//z/+//5//j/9//2//j/9//3//f/
+v/8//z//P/7//v/+//8//z//P/9//3//v/+//7//v///wMABwALABMAIgA0AEgAXgCF
ALoA8QAaATQBQgFGAT4BMgEXAeEAkQA5AN3/jv9a/zz/Nf8//1D/Z/99/5D/of+1/8X/
0f/d/+X/6//w//X/+v/9//z//v8AAAAAAQAAAAAA////////AAAAAAEAAgACAAMABAAE
AAMAAgAEAAQABAAFAAUABQAGAAUABAAEAAQABQAFAAYABwAHAAkACgAKAAsADAANAA4A
DwAOAA4AEAAOABAAEAAQABAAEgAUABIAEgAVABYAFgAWABYAGAAZABkAGQAZABwAHQAd
AB4AHgAfACMAJQAoACoAKQAqAC0ALQAsAC0ALwAxADQANQA2ADoAOwA8AD0APgA9AEAA
QABBAEIAQwBGAEkASgBKAEwATQBOAE4ATgBPAE0ATQBNAE0ATwBOAE4ATgBMAEsASgBI
AEQARABEAEMARQBDAEMAQwBAAEAAPwA/ADwAPAA8ADkAOAA2ADUAMwAyADEAMAAvADIA
MgAxAC8ALgAtACoAKgAsACwAKQAmACgAKQAqACoAJwAnACcAJgAmACcAKQApACkAKAAm
ACYAKQApACkAKQAsACwALAAsAC4ALQAtAC4AMQAxADAALwAxADEAMQAwADIAMgA1ADYA
OAA5ADkAOQA5ADoAPAA9AD0APQA8ADwAPgA9AD0APQA/AD8APwBAAEAAQABBAEEAQAA/
AD8APgA/AEAAQwBCAEIAQgBCAEMAQwBCAEIAQgBDAEMAQgBBAEMAQwBDAEMARQBHAEgA
SABGAEUARABBAEEAQgBEAEUARgBHAEgASABFAEUARgBHAEYARwBIAEgASABIAEcARgBI
AEkASgBKAEoASgBKAEoASwBLAEsASgBKAEoASgBKAEwATABMAEoASwBMAE0ATgBOAE4A
TgBNAEoASgBMAEwATgBOAE4ATwBPAFAAUABPAFEAUQBRAFIAUgBSAFIAUgBSAFMAVABX
AFkAVwBWAFYAVQBTAFYAVgBWAFYAVgBZAFoAWwBcAF0AXgBfAGAAYgBiAGIAYgBiAGIA
YgBiAGIAYgBiAGIAYgBiAGIAYgBfAF4AXQBcAFoAWgBaAFoAWgBaAFoAWgBZAFgAVwBW
AFcAWABZAFoAXQBeAF8AYABhAGIAYwBkAGEAYABfAF4AXwBgAGEAYgBiAGIAYgBiAGQA
ZABkAGQAZgBmAGYAZgBnAGgAaQBqAGwAbgBwAHIAfgCKAJYAogDGAOgACgEsAUwBbAGM
AawBnwGUAYkBfgE0AewApABcAC8AAgDV/6j/uP/I/9j/6P/8/xAAJAA4AEQATgBYAGIA
ZgBqAA==
         </WaveFormData>
      </LeadData>
      <LeadData>
         <LeadByteCountTotal>10000</LeadByteCountTotal>
         <LeadTimeOffset>0</LeadTimeOffset>
         <LeadSampleCountTotal>5000</LeadSampleCountTotal>
         <LeadAmplitudeUnitsPerBit>4.88</LeadAmplitudeUnitsPerBit>
         <LeadAmplitudeUnits>��V</LeadAmplitudeUnits>
         <LeadHighLimit>2147483647</LeadHighLimit>
         <LeadLowLimit>268435456</LeadLowLimit>
         <LeadID>V4</LeadID>
         <LeadOffsetFirstSample>0</LeadOffsetFirstSample>
         <FirstSampleBaseline>0</FirstSampleBaseline>
         <LeadSampleSize>2</LeadSampleSize>
         <LeadOff>FALSE</LeadOff>
         <BaselineSway>TRUE</BaselineSway>
         <ExcessiveACNoise>FALSE</ExcessiveACNoise>
         <MuscleNoise>FALSE</MuscleNoise>
         <LeadDataCRC32>95705304</LeadDataCRC32>
         <WaveFormData>
6P/o/+j/6P/q/+z/7v/w//L/8v/y//L/9P/0//T/9P/y//L/8v/y//L/8v/y//L/9P/0
//T/9P/2//b/9v/2//j/+P/4//j/+P/4//j/+P/6//r/+v/6//j/+P/4//j/+//8//3/
/v/8//z//P/8//7//v/+//7/AAAAAAAAAAACAAIAAgACAAQABAAEAAQABQAGAAcACAAK
AAoACgAKAA0ADgAPABAAEgASABIAEgAUABYAGAAaABwAHAAcABwAHwAgACEAIgAjACQA
JQAmACYAJgAmACYAKAAoACgAKAAqACoAKgAqACkAKAAnACYAJQAkACMAIgAfAB4AHQAc
ABsAGgAZABgAFgAWABYAFgATABIAEQAQAA8ADgANAAwACQAIAAcABgAEAAQABAAEAAMA
AgABAAAA/f/8//v/+v/5//j/9//2//f/+P/5//r/9//2//X/9P/y//L/8v/y//T/9P/0
//T/9P/0//T/9P/0//T/9P/0//b/9v/2//b/+P/4//j/+P/3//b/9f/0//X/9v/3//j/
+P/4//j/+P/6//r/+v/6//j/+P/4//j/9v/2//b/9v/5//r/+//8//r/+v/6//r/+v/6
//r/+v/4//j/+P/4//j/+P/4//j/+P/4//j/+P/4//j/+P/4//f/9v/1//T/9P/0//T/
9P/y//L/8v/y//P/9P/1//b/9f/0//P/8v/0//T/9P/0//L/8v/y//L/8f/w/+//7v/v
//D/8f/y//D/8P/w//D/8v/y//L/8v/y//L/8v/y//L/8v/y//L/8P/w//D/8P/v/+7/
7f/s/+7/7v/u/+7/7f/t/+7/7v/s/+v/6//s/+//8P/w//H/8//0//T/9v/3//f/9//2
//T/9f/1//X/9//3//j/+P/4//f/9//3//X/9f/0//P/8v/w/+//7v/u/+7/7v/u/+z/
6//p/+X/5f/k/+X/5//l/+X/5//n/+f/5//n/+f/6f/p/+f/5v/m/+b/5f/l/+X/5f/l
/+X/5P/k/+X/5f/m/+f/6P/p/+r/6v/q/+r/6v/q/+r/6v/q/+z/7v/0//v/AwARACUA
QABkAJAAwADsAA8BLAFIAVwBaAFbAS8B4QCAACEA0/+X/2//Yf9h/2n/e/+Q/5//q/+5
/8X/0P/Y/93/5f/o/+n/7f/x//H/8f/y//L/8v/y//L/8v/z//T/9P/0//T/9f/1//X/
9v/3//f/9//5//n/+f/5//f/9//4//n/+//8//z//f/8//z//P/9//3//f/9//3/////
///////9//3//v///wAAAgAEAAUAAwAEAAQABgAGAAYABgAGAAUABwAHAAcABwAIAAoA
CgANAA4AEAAQABAAEQATABMAFAAVABcAGQAcABwAHgAfAB8AHwAhACMAJQAmACgAKwAr
ACwALAAsAC0ALgAwADEAMwAzADUANQAzADMANAA0ADYANQA0ADQAMwAyADEAMQAwAC0A
KwApACoAKAAoACcAKAAnACYAJQAiACEAIQAhAB0AGwAZABUAFQAUABMAEAASABEAEAAP
AAwACwAJAAgACQAIAAcABgAEAAMAAgAAAAIAAAD+//3//P/8//7//P/7//z//v////3/
/P/8//3//P/6//n/+f/8//z/+//7//7//v///////P/8//3//f/+//7//v/+//z//P/9
//3//v/+//7/AAACAAEAAQABAAIAAwADAAMABAAEAAUABQAEAAQABAAEAAIAAgADAAMA
AwACAAIAAgAEAAQAAwADAAQAAwACAAAAAwACAAMABAACAAIAAwADAAEAAAAAAAAA/v/+
//7//P/+//7//v/+//7//v/+//7/AAD+//3//f/+//7//v/+//v/+v/4//f/+f/5//n/
+f/7//v/+//7//3/+//7//v/+v/6//r/+f/3//n/+f/4//z//P/8//v/+v/5//j/9//3
//j/+P/6//n/+f/6//7//v/9//3/AQACAAIABAAGAAUABAACAAAAAQABAAEAAQABAAIA
AgAAAP/////////////+//3/+v/4//f/9v/2//b/9v/2//T/9f/1//P/8P/u/+7/7//x
//H/8//z//P/8//z//P/8f/x/+//7v/w//D/7//v/+3/7f/t/+3/7//w//L/8//x//H/
8f/x//H/8P/v/+7/8P/w//D/8P/y//T/9v/8/wUADQAbADEATgByAJ4AzgD0ABEBLgFK
AVwBZAFTARkBvwBaAP3/r/91/1v/Wf9f/2n/e/+Q/53/rf+//8//2v/i/+f/6//w//H/
8f/z//X/9f/2//b/9v/2//b/9v/4//r/+//8//r/+//7//v//v/////////9//3//f/9
//3//f/+////AQACAAIAAwAEAAQABAAFAAMAAwADAAMAAQABAAEAAQADAAMABAAFAAUA
BgAHAAcABQAGAAYACAAKAAoACgAKAAkACwALAAsADAAOABEAEgARABIAFAAUABIAEwAV
ABUAGAAZABsAHQAeAB4AIAAhACMAIwAlACcAKAAoACkAKwAtADAAMgA0ADMAMgAyADEA
NAA1ADgAOQA3ADcAOAA4ADgANwA2ADYANQA0ADMAMwAzADEAMAAvACwAKgAqACkAKAAn
ACYAJQAgAB8AHwAfAB8AHwAfAB0AGwAaABkAFgAWABUAFAATABAADwANAAwACgAIAAYA
BAAGAAUABAACAAIAAAD+//3//f/+/wEAAAD+//7///////3//P/8//3//f/8//z//f/+
//7//f/9//7//v///////v/+///////+//7//v/+/wAAAAABAAEAAQAAAP//AAACAAEA
AQABAAIAAwADAAMAAAAAAAEAAQAAAAAAAAAAAAAAAAABAAEAAgACAAMABAACAAIAAQAB
AAMAAwADAAIAAgAAAAAAAAAAAAAAAQABAAAA/v/9//z//f/+/////v/8//z//P/8//7/
/v/+//7//v/8//v/+//7//r/+f/4//r/+v/5//n/+P/3//b/9f/2//f/+P/5//f/9f/1
//X/9//4//n/+f/4//n/+P/2//b/+P/6//j/+P/4//j/9//3//j/+P/3//X/9P/0//j/
+P/3//f/+f/6//r//P/////////+//z//f/9//3//f/9//7//v/8//v/+//7//n/+f/4
//f/9v/0//P/8v/u/+7/7v/u/+//8f/y//H/7P/q/+r/6//s/+3/8P/x/+//7//v/+//
7f/t/+v/6v/q/+r/6f/p/+n/6f/p/+n/7P/s/+3/7f/r/+v/6//r/+7/7v/u/+7/7f/s
/+v/6v/q/+z/9P/4////BwAVACUAPABgAJAAvgDoAAsBLAFKAVwBZAFVASUB1QB8ACMA
1f+d/3//bf9n/2//e/+I/5X/o/+1/8H/zv/Y/+H/5//s/+//8f/v//H/8f/y//L/9P/0
//T/9P/0//T/8//y//P/9f/2//f/+P/5//n/+f/4//f/9v/1//b/9//5//v/+v/6//n/
+f/4//j/+P/5//r/+//8//3/+//7//v/+//7//v//P/9//v//P/9//3///8AAAAAAgAE
AAQABAAEAAMABQAFAAUABQAGAAgACAAJAAoADAAMAA4ADwARABEAFAAVABcAGQAZABgA
GQAZABkAGQAbAB0AHwAgACIAJQAkACYAJwAoACoAKgArACsAKwArAC0ALQAtAC0ALgAu
AC4ALQAsACwAKgAoACYAJQAnACUAJAAjACAAHgAeAB0AHAAbABoAGQAYABcAFwAXABQA
EwASAA8AEQAQAA8ADAAMAAsACgAJAAoACQAHAAYAAwACAAEAAAAAAP///v/8//7//P/6
//n/+P/4//r/+P/4//j/+f/5//n/+P/4//n/+f/4//j/+f/4//j/9//3//j/+P/5//n/
+P/4//n/+f/6//r/+v/6//r/+v/7//v/+v/6//r//P/+//3//f/9//z//f/9//3//f/+
/wAAAQD///7//f/8//7//v/////////+//7//v/+//7//f/9//3//f/9//z//v/8//z/
/P/4//j/+f/5//n/+P/4//j/+v/6//r/+P/2//b/9v/2//b/9v/2//b/9//2//b/9//2
//b/9v/2//T/9P/z//P/9f/1//X/9f/1//X/9f/1//P/8f/x//H/9P/0//T/8//y//P/
8v/w//H/8v/z//P/9f/1//X/9f/0//P/8v/x/+//7//v/+7/8P/w//D/8f/y//L/8v/z
//H/8f/y//L/8//x//L/9P/x/+//7v/t/+7/7//w//H/8//y//L/8f/w/+//7v/v//D/
8f/y//T/9P/0//T/8v/y//L/8v/y//L/8v/y//L/8f/x//L/8v/y//H/8f/y//T/9P/z
//P/9f/2//b/+P/7//v/+//4//j/+f/5//z//f/+/wAA/v/6//f/9f/2//f/+P/4//f/
9v/0//P/8P/u/+7/7v/w//D/8f/x/+//7P/q/+r/6f/p/+n/6//t/+3/7f/t/+//7//v
/+3/6v/q/+r/6f/r/+v/6//r/+v/7P/s/+3/6//r/+v/6//r/+z/7P/s/+z/7P/s/+z/
7P/s/+7/8P/2////CwAZAC8AUAB+AKwA2AD8ABsBOgFUAWYBbgFXARkBwQBcAAEAuf+J
/3H/bf9t/3X/h/+U/6H/s//D/83/1P/c/+P/6f/u//H/7//v//P/8//0//T/9P/0//T/
9P/1//b/9v/2//T/9f/1//X/9v/3//f/9//5//n/+f/5//f/9//4//n/+v/8//3///8A
AAAAAAABAP/////////////////////+//3//f/9////AAABAAEAAwAEAAQABgAIAAgA
CAAIAAgACQAIAAcABwAIAAoACgANAA4AEAAQABAAEQATABMAFAAVABcAGQAcABwAHgAf
AB8AHwAhACMAIgAiACMAJQAmACgAKQAqACsALAAuAC8AMAAvADAALwAxADEAMgAyADAA
LwAuAC4ALQAsACsAKwArACkAKAAnACUAIgAhAB8AHwAfAB8AHwAeAB0AHQAdABoAGQAY
ABUAFgAWABYAFAATABEADwANAAsACQAGAAQABAAEAAQABAAEAAMAAgAAAAAA/v/8//v/
/P/8//7//P/6//r/+//7//r/+P/3//f/+P/4//n/+//8//z/+//7//7//v///////f/8
//z/+//4//j/+P/4//v//P/+///////+//3//v/+//3//f/9/wAAAQABAAEAAAAAAAEA
AQAAAAAAAAAAAP7//v/////////+//7//v8AAAAA//////////////7/AAD+//7//v/6
//r/+//7//3//P/8//z//P/8//z/+v/6//r/+v/6//r/+v/6//r/+v/4//f/9//4//j/
+P/4//b/9v/1//X/9//3//f/9//1//X/9f/1//f/9f/1//X/9P/0//T/8//z//X/9f/0
//T/9P/0//P/8f/x//H/8f/z//P/8//z//X/9f/1//T/8v/y//L/8//y//L/8v/z//P/
8//0//T/9P/x//H/8v/0//P/8//z//P/8//z//P/8f/y//T/9P/0//T/9P/0//T/9P/0
//T/9P/0//T/8//y//H/8P/w//D/8P/w//H/8v/z//T/8//y//H/8P/y//L/8f/x//T/
9P/0//P/8v/y//P/8v/x//H/8//0//X/+P/8//3/+//6//r/+//5//n/+f/5//r/+v/4
//f/+P/5//r/+//6//n/+P/2//T/8v/v/+7/7v/u/+7/7//x/+//7P/q/+r/6//r/+v/
7f/t/+3/7f/r/+v/6//r/+n/6P/o/+j/5//n/+f/5//n/+f/6P/o/+n/6f/p/+n/6f/p
/+r/6v/s/+z/7P/s/+7/7v/u//D/8v/4//3/BQARACMAPgBmAJgAyADsAAsBLAFIAVgB
YAFPARsBywBmAAcAu/+B/1//Wf9f/2f/ef+O/6H/sf/B/8n/0v/c/+P/5//q/+//7//t
//H/8f/y//L/8v/y//L/8v/z//T/9P/0//T/9f/1//X/9v/3//f/9//3//f/9//3//f/
9//4//n/+P/4//f/9//5//r/+//9//3//f/9//3//f/9//3//f/9//3//v//////AAAB
AAEAAQACAAIABAAEAAQABAAEAAcACQAJAAkABwAIAAoACgAJAAoADAAMAA4ADwARABEA
FAAVABcAGQAYABgAGgAbABsAGwAdAB8AIgAiACMAJQAkACYAJwAoACgAKAApACkALQAt
AC8ALwAvAC8AMAAwADAALwAuAC4ALwAuAC0ALQArACkAKAAnACgAJgAmACUAIgAhACAA
HwAeAB0AHQAdABwAGwAaABcAFAASABAADAAOAA0ADAALAAwACwAJAAgABQAEAAMAAgAC
AAEAAAD+/wAA/v/8//v/+P/4//r/+P/3//j/+v/7//n/+P/4//n/+f/4//j/+f/6//r/
+f/5//r/+v/7//v/+v/6//v/+//4//j/+P/4//n/+v/8//3//P/8//z//v/+//3//f/9
//z//f/9//3//P/8//3//f/8//z//P/8//7//v///////f/8//z//P/+//7//f/9//3/
/f/9//z//v/8//z//P/6//r/+//7//v/+v/6//r//P/8//z/+v/4//j/+P/4//X/9P/z
//L/8//y//L/8//0//T/9P/0//b/9v/1//X/8//z//P/8//z//P/8//z//X/8//z//P/
9v/2//b/9f/0//X/9P/y//P/9P/1//X/8//z//P/8//z//P/8//z//P/8//z//L/8P/w
//D/8f/y//L/8v/z//H/8f/y//L/9P/x//H/8v/y//H/8f/x//H/8f/x//H/9f/0//L/
8P/w//D/8P/y//L/8v/y//D/8P/w/+//7f/u/+7/7v/u/+//8f/0//L/8f/x//P/9P/0
//b/+f/7//v/+v/6//n/+f/5//n/+//8//z/+v/5//n/+f/5//j/9v/0//L/8f/x//H/
8P/u/+7/7v/u/+3/7f/r/+j/5//o/+r/6//p/+v/6//r/+3/7f/t/+3/6//p/+j/6P/p
/+n/6v/r/+j/5//m/+b/6P/p/+n/6f/p/+n/6f/q/+z/7P/s/+z/8P/w/+7/7P/w//T/
+v///wkAFQAnAEIAagCYAMYA7gALASYBPgFQAVgBPwH5AJ0ARgD1/6//gf9v/2f/a/93
/4X/kv+f/6v/u//F/9D/2v/j/+n/7v/v//P/9f/1//P/8v/w//D/8P/w//D/8f/y//L/
8v/0//X/9f/1//T/9f/1//X/9//3//f/9//3//f/+P/5//f/+P/4//n/+P/4//j/+f/7
//v/+//7//n/+f/5//n/+//7//z//f/9//7///////3//v/+/wAAAAAAAAAAAAADAAUA
BQAFAAMABAAGAAYABwAIAAoACgAIAAkACwALAA4ADwARABMAFgAWABgAGQAbABsAHQAf
AB4AHgAfACEAIgAkACUAJgAoACgAKQApACcAJQAlACMAJAAlACcAKAAoACcAJgAmACUA
JAAjACMAJAAjACMAIwAiACAAIAAfABwAGwAaABkAFgAVABUAFQAUABMAEgAPABEAEAAP
AAwACgAJAAgABwAJAAkACAAIAAUABAADAAIAAgABAAAA/v8AAP7//P/7//j/+P/6//j/
+P/4//n/+f/7//r/+v/7//r/+P/3//f/+P/4//f/9//4//j/+f/5//r/+v/7//v/+v/6
//r/+v/6//r/+//7//z//P/8//7//v/9//3//f/+//////////7//v///////v/+//7/
/v8AAAAAAQABAAEAAAAAAAAAAAAAAP////8BAAEAAQAAAP///P/7//r/+f/6//z//f/7
//r/+v/6//r/+v/6//j/+v/6//r/+v/5//j/9//2//j/9v/1//X/9v/2//b/9v/4//j/
9//3//X/9f/1//X/9f/1//X/9f/1//P/8//z//b/9v/2//X/9f/3//f/9v/2//b/9v/1
//P/8//z//P/9f/1//X/9f/1//X/9f/0//T/9P/0//X/9P/0//T/9f/z//H/9P/2//T/
9P/0//T/8//z//T/9P/0//P/8//0//T/9P/z//P/9f/2//b/+P/7//v/+//6//z//f/9
//3//f/9//7//v/8//v/+//7//v/+//6//n/+v/4//f/9v/0//T/9P/0//T/9f/1//P/
8P/u/+7/7//u/+3/7v/t/+//7//v/+//8f/x/+//7v/u/+7/7f/t/+v/6//r/+v/7P/s
/+3/7f/v/+//7//v/+7/7v/u/+7/7P/s/+z/7P/s//D/9P/4//3/BQATACMAOABaAIQA
tADeAAEBIgE+AVYBZgFjAT8B9wCcAEEA8f+t/3//bf9r/2//e/+M/5v/qf+3/8P/0v/c
/+P/6f/u//P/8//1//X/9f/2//b/+P/4//j/+P/7//z//P/8//r/+//7//v//P/9//3/
/f/9//3//f/9//////8AAAEAAQACAAIAAwACAAIAAgADAAMAAwADAAMAAwADAAMAAwAD
AAMABAAFAAcACAAJAAkABwAIAAgACgAKAAoACgAKAA0ADwAPAA8ADQAOABAAEAARABIA
FAAUABQAFQAXABcAGAAZABsAHQAcABwAHgAfACIAIwAmACkAKgAqACsALQAsAC4ALwAw
ADAAMAAxADEAMwAzADUANQA1ADUANgA2ADYANQA0ADQAMwAyADEAMQAzADEAMAAvAC4A
LAAsACsAKAAnACYAJQAkACMAIwAjACEAHwAdABkAGwAaABkAFgAUABMAEgARABAADwAN
AAwACwAKAAkACAAIAAcABgAEAAYABAACAAEAAAAAAAIAAAD+//7//////////v/+////
///+//7////+//7//f/9//7//v///////v/+///////+//7//v/+//7//v//////AAAA
AAAAAgACAAEAAQABAAIAAwADAAMAAgACAAMAAwACAAIAAgACAAQABAAFAAUABAACAAEA
AAACAAIAAQABAAMAAwADAAIABAACAAIAAgACAAIAAwADAAEA/v/8//r/+//8//3//P/8
//z//P/8//7//v/+//7//P/6//n/+f/6//r/+v/6//r/+v/5//n/9//3//f/9//5//n/
+f/5//n/9//3//f/+P/4//j/9//3//n/+f/4//b/9v/2//X/9//3//f/9//3//f/9//3
//f/9//3//b/9v/2//b/9//6//r/+v/7//n/+f/6//z/+f/4//f/9v/1//X/9v/2//b/
9f/1//b/9v/2//X/9f/5//r/+v/8//////////7//v//////////////AAAAAP7//f/9
//3//f/9//z/+//6//j/9//2//T/9P/0//T/9v/3//f/9f/w/+7/7v/v/+//7//x//H/
8//z//P/8//x//H/7//u/+z/7P/r/+v/7P/t/+7/7//u/+7/7//v/+//7//v/+//8P/w
//D/8P/w//D/8P/w//L/8v/2//j//f8FAA8AHQAwAFIAgACwANoA/QAYATYBUAFiAWMB
RwEFAaoARQDr/6P/c/9f/2H/Y/9v/4b/l/+j/7P/w//O/9j/4//r//D/8//1//X/+f/5
//r/+v/5//j/9//2//f/+P/4//j/+v/7//v/+//8//3//f/9//v/+//7//v//f/9//7/
///+//7//f/9/wAAAAAAAAEAAwADAAMAAwABAAEAAQABAAMAAwAEAAUABQAGAAcABwAH
AAgACAAKAAoACgAKAAoACwANAA0ADQANAA4AEAAQAA8AEAASABIAFAAVABcAFwAYABkA
GwAdACAAIAAiACMAIwAjACUAJwAoACgAKQArACoALAAtAC4AMAAwADEAMQA1ADUANwA3
ADkAOQA6ADoAOAA3ADYANgA1ADQAMwAzADMAMQAwAC8ALgAsACwAKwAqACkAKAAnACQA
IwAjACMAJAAjACIAHwAdABwAGwAYABgAFwAWABUAEgARAA8ADgANAAwACwAKAAoACQAI
AAYABgAEAAIAAQAAAAAAAgAAAP7//v/////////+//7///////7//v///wAAAAD/////
///+//7//f/+//7//////wAAAAAAAAAA/v/+//////8AAAAAAAACAAAA////////AAAB
AAEAAQACAAIAAwADAAIAAgACAAIAAgACAAMAAwAFAAQABAAEAAIAAgABAAEAAwADAAMA
AgACAAAAAAAAAP7//v//////AQAAAAAAAAAAAAAAAAD+//7//v/+//7//v/+//7//v/+
//z/+//7//r/+v/6//r/+v/6//n/+f/6//v//P/9//v/+//7//v/+//5//n/+f/6//r/
+v/5//f/+f/5//j/+P/4//j/9//5//n/+f/5//v/+//7//v/+v/5//j/9v/4//j/+P/5
//j/+P/4//n/+f/5//r/+v/6//j/9v/2//b/9v/2//f/+f/6//j/9//3//j/+v/6//n/
+f/7//z//P/+/wEAAQABAAAAAgADAAMAAwACAAEAAQAAAP////8AAAEAAwADAAIAAQD/
//z/+v/4//b/9v/2//b/9//5//r/+f/1//L/8f/x//H/8f/z//P/8//z//P/8//1//X/
8//y//D/8P/v/+//7//v/+//7//w//D/8f/x//P/8//z//P/8v/y//L/8v/z//T/9f/2
//j/9v/4//7/BQANABkAKwBAAGAAiAC2AOAAAQEgATwBTgFYAUsBFwHDAGoAFQDJ/5H/
df9r/23/df+D/5T/of+t/7v/yf/W/+L/6//v//T/9//5//n/+//7//z//P/+//7//v/+
//3//v/+//7/AAABAAEAAQAAAAEAAQABAAIAAwAEAAUABAADAAMAAwADAAQABAAFAAYA
BgAGAAcABwAHAAcABwAJAAkACQAJAAcABwAIAAkACQAKAAsACwALAAwADAAOAA4ADgAO
AA4AEQATABMAEwATABQAFgAWABUAFgAYABgAFgAXABkAGQAaABsAHQAfACAAIAAiACMA
IwAjACUAJwAqACoAKwAtADAAMgAzADQAMwAyADIAMQAzADMANQA1ADMAMwA0ADQANAAz
ADIAMgAyADIAMgAzADEALwAuAC0ALAAqACoAKQAqACkAKAAnACIAIQAhACEAIgAhACAA
HQAdABwAGwAYABoAGQAYABcAFgAVABMAEgATABIAEQAQAA4ADQAMAAoADAAKAAgABwAG
AAYACAAGAAYABgAHAAcACQAIAAgACQAIAAYABQAFAAgACAAHAAcACAAIAAkACQAIAAgA
CQAJAAoACgAKAAoACAAIAAkACQAIAAgACAAKAAwACwALAAsACgALAAsACwAMAAwADQAN
AAoACgAKAAoACwAMAA4ADwANAAwADAAMAAwADAALAAsADQANAA0ADAAMAAoACgAKAAgA
CAAJAAkACQAIAAgACAAGAAYABgAEAAYABgAGAAYACAAIAAgACAAHAAQAAgABAAQABAAE
AAQAAgACAAEAAQABAAEAAQABAAEAAQABAAEAAwABAAEAAQACAAIAAgABAP//AQABAAAA
AQACAAMAAwABAAEAAQABAAEAAQABAAEAAQABAAEAAAACAAIAAgADAAIAAgACAAMAAQAA
AAAAAAAAAAAAAAABAAMABAAEAAMAAwAEAAUABAACAAEABAAGAAcACgALAAsACwAKAAoA
CwALAAsACQAJAAoACgAKAAkACQAJAAcABwAGAAUABgAEAAMAAgACAAIAAgACAAIAAwAD
AAEA/v/8//z//f/9//3/////////////////AQABAP///v/9//z/+v/5//r/+//8//3/
AAAAAAEAAQD///////////7//v/+//7/AAAAAAAAAAAAAAQACAAMABEAGwApAD0AVAB2
AKYA1gD+AB8BQAFcAXABdgFnATMB3wCCAC0A4/+t/43/f/99/4X/k/+i/7H/wf/R/9//
6P/y//n//f8AAAMABwALAAsACwAMAAwACgAKAAoACgANAA4ADgAOAA4ADwAPAA8ADgAP
AA8ADwAQABEAEgATABMAEwAUABUAEwAUABQAFQAUABQAFAAVABcAFwAXABcAGAAZABoA
GwAZABkAGgAbABsAHAAdAB0AHQAeAB4AIAAiACIAIgAiACMAJQAlACUAIwAkACYAJgAn
ACgAKgAqAC0ALwAyADMAMgAzADUANwA3ADYANwA3ADsAOwA9AD8AQgBCAEMARQBFAEYA
RgBGAEcASABKAEsATQBNAE8ATwBPAE8AUABQAFAATwBOAE4ATwBOAE0ATQBLAEkASABH
AEYARABEAEMAQgBBAEAAPwA9AD0APgA/ADwAOwA6ADcANQA0ADMAMAAyADEAMAAvAC8A
LwAuAC4ALAAqACgAJgAnACcAJwAmACgAJgAkACMAIgAiACQAIgAgACAAIQAhAB8AHgAe
AB8AIQAgACAAIQAkACQAIwAjACIAIgAjACMAIgAiACMAIwAiACIAIgAiACQAJAAlACUA
JgAmACYAKAApACkAKgArACsAKwAqACkAKAAoACkAKQApACoAKwAsACoAKgArACsAKwAq
ACoAKgAqACoAKQApAC0ALQAtACwALAAqACoAKgAoACgAKQApACkAKAAoACgAKQAqACsA
KgApACgAJwAmACgAKAAoACgAKQAoACgAKQAoACgAKAAoACYAJgAlACUAJwAnACcAJwAn
ACcAJwAnACcAJQAlACUAKAAoACgAJwAlACcAJwAmACgAKAAoACcAKAApACoAKwApACkA
KQApACcAJwAnACYAKAAoACgAKQAqACoAKgArACkAKQAqACoALAApACkAKgAtAC0ALgAv
AC0ALQAtAC0AKwAqACwALAAsACwALAAtAC4ALwAwADMANAA1ADYANgA2ADYANgA2ADYA
NgA2ADgAOAA4ADgANgA2ADYANgAzADIAMQAwAC4ALgAuAC4ALgAuAC4ALgArACoAKQAo
ACoAKgAqACoALQAuAC8AMAAwADAAMAAwAC4ALAAqACgAKQAqACsALAAqACoAKgAqACsA
LAAtAC4ALAAsACwALAAtAC4ALwAwADMANAA1ADYAQABIAFAAWAB3AJYAtQDUAPgAHAFA
AWQBbgF4AYIBjAFGAQABugB0AD8ADADZ/6b/r/+4/8H/yv/a/+r/+v8KABIAGgAiACoA
LwAyAA==
         </WaveFormData>
      </LeadData>
      <LeadData>
         <LeadByteCountTotal>10000</LeadByteCountTotal>
         <LeadTimeOffset>0</LeadTimeOffset>
         <LeadSampleCountTotal>5000</LeadSampleCountTotal>
         <LeadAmplitudeUnitsPerBit>4.88</LeadAmplitudeUnitsPerBit>
         <LeadAmplitudeUnits>��V</LeadAmplitudeUnits>
         <LeadHighLimit>2147483647</LeadHighLimit>
         <LeadLowLimit>268435456</LeadLowLimit>
         <LeadID>V5</LeadID>
         <LeadOffsetFirstSample>0</LeadOffsetFirstSample>
         <FirstSampleBaseline>0</FirstSampleBaseline>
         <LeadSampleSize>2</LeadSampleSize>
         <LeadOff>FALSE</LeadOff>
         <BaselineSway>TRUE</BaselineSway>
         <ExcessiveACNoise>FALSE</ExcessiveACNoise>
         <MuscleNoise>FALSE</MuscleNoise>
         <LeadDataCRC32>3695286707</LeadDataCRC32>
         <WaveFormData>
6v/q/+r/6v/r/+z/7f/u/+7/7v/u/+7/7v/u/+7/7v/s/+z/7P/s/+z/7P/s/+z/7v/u
/+7/7v/v//D/8f/y//L/8v/y//L/8v/y//L/8v/0//T/9P/0//L/8v/y//L/9P/2//j/
+v/5//j/9//2//f/+P/5//r//P/8//z//P/8//z//P/8//7//v/+//7///8AAAEAAgAE
AAQABAAEAAUABgAHAAgACQAKAAsADAAPABAAEQASABMAFAAVABYAGQAaABsAHAAeAB4A
HgAeACAAIAAgACAAIAAgACAAIAAiACIAIgAiACAAIAAgACAAHgAeAB4AHgAbABoAGQAY
ABcAFgAVABQAFAAUABQAFAASABAADgAMAAsACgAJAAgABQAEAAMAAgACAAIAAgACAAAA
AAAAAAAA/v/8//r/+P/3//b/9f/0//f/+P/5//r/9//2//X/9P/y//L/8v/y//T/9P/0
//T/8v/y//L/8v/0//T/9P/0//T/9P/0//T/9v/2//b/9v/1//T/8//y//P/9P/1//b/
9v/2//b/9v/4//j/+P/4//b/9v/2//b/9P/0//T/9P/3//j/+f/6//j/+P/4//j/9v/2
//b/9v/2//b/9v/2//b/9v/2//b/9v/2//b/9v/2//b/9v/2//T/9P/0//T/8v/y//L/
8v/w//D/8P/w//H/8v/z//T/9P/0//T/9P/0//T/9P/0//T/9P/0//T/8//y//H/8P/z
//T/9f/2//T/9P/0//T/9v/2//b/9v/0//T/9P/0//T/9P/0//T/8v/y//L/8v/w//D/
8P/w//D/8P/w//D/8P/w//D/8f/v/+3/7f/u//D/8v/z//T/9P/2//f/+P/4//n/+f/3
//X/9v/2//b/+P/4//n/+f/6//r/+v/6//r/+f/4//X/9v/2//b/9P/0//T/9P/0//H/
8f/w/+3/7//w//H/8P/t/+3/7f/u/+7/7v/s/+z/7f/s/+v/6//p/+n/6f/p/+n/6P/o
/+n/5//n/+f/5//o/+r/6//s/+7/7v/u/+7/7P/s/+z/7P/u/+7/8P/w//H/9P/7/wsA
IgA+AF0AhQCvANkABgE2AV8BdgF1AVQBDgG1AGMAIQDu/8z/uv+z/7T/wf/P/9X/2P/f
/+T/6P/r/+7/8v/z//H/8//1//X/9f/1//X/8//z//P/8//1//X/9f/1//X/9v/2//b/
9//3//f/+P/3//f/9//3//T/9P/0//b/9//5//r/+//5//r/+//7//v/+//7//z/+v/6
//r/+v/5//n/+v/6//z//f8AAAEAAQABAAEAAQADAAMAAwADAAQABAAEAAMABQAFAAUA
BwAJAAoACwALAAsADQANAA0ADgAQABEAEgASABQAFgAXABcAFwAYABkAHAAeACAAIgAh
ACIAIgAkACMAJAAnACkAKwArACwALAAqACsAKwArACsAKwAqACkAKgAqACsAKwAmACQA
IwAhACIAIQAgACAAIAAfAB8AIAAcABoAGgAZABgAFgAUABIAEAAQABAADAANAA0ADQAN
AAoACAAGAAQABAAEAAUABgADAAIAAQABAP///v/+//7//f/9//3//P/9//3//f/+//z/
+//7//r/+v/6//r/+v/7//v/+//8//3//v///wAAAAD/////AAAAAAAA///////////+
//7/AAD/////AgAEAAMAAwADAAMABAAEAAQABAAEAAQABAADAAMAAwADAAQABQAGAAYA
BwAGAAYABgAEAAQABAAEAAIAAwADAAMABQAGAAcACAAEAAMAAwAEAAIAAQABAAEA////
/////v/9//7///8AAAEAAAD+//3///////7//v8AAAAAAAD///7//f/7//r/+//7//r/
+v/7//z//v////7//f/9//3//P/8//v/+//7//v/+//7/////v/+//v/+v/5//j/+v/6
//r/+//7//n/+f/6//v//P/8//z//v8AAAEAAgABAAEAAAD9//3//v/+//7/AAAAAAEA
AQAAAAAAAAAAAAEAAQABAP///f/8//v/+P/6//r/+v/6//r/+//7//n/9//2//X/8v/y
//P/9P/2//b/9v/0//T/8//y//H/8f/v/+//7//v/+//7v/u/+//8P/x//L/8//x//L/
8v/y//H/8P/v/+7/7v/u/+7/7v/w//D/8v/0//f/+v8BABMAKgBEAGcAkQC3ANsACAE6
AV0BcAFpATwB7ACRAEEA///O/7L/rP+r/67/u//F/8v/1P/f/+b/7P/v//L/8v/1//P/
8f/x//P/8//z//P/8//z//P/8//0//X/9v/3//X/9v/2//b/9//3//f/+P/4//f/9v/1
//T/9P/0//b/+P/5//n/+f/5//r/+//7//v/+//7//z/+v/6//r/+v/7//v//P/8//v/
+//9//3/+//7//v/+//+////AAABAAIAAgACAAEAAgADAAQABwAFAAYABwAHAAUABwAH
AAcACgAMAA0ADgAMAA4AEAARABUAFQAWABcAGQAaABsAHAAeACAAIQAkACEAIAAhACEA
IwAjACQAJAAkACUAJQAlACUAJQAkACMAIAAgACEAIQAfAB4AHgAdABwAGwAaABoAFwAV
ABQAFAAQAA4ADgANABAAEAAQABAACwAKAAkABAAEAAUABgAHAAMAAgABAAAA/f/8//z/
/P/7//r/+f/5//X/9P/0//T/9v/3//j/+P/1//X/9f/2//T/8//z//L/8v/y//L/8v/x
//H/8f/y//P/9P/1//b/9v/1//X/9v/0//T/8//z//T/9f/1//b/9v/1//X/+P/6//n/
+f/5//f/+P/4//j/9v/2//b/9v/1//X/9f/1//b/9//4//j/+P/4//n/+v/6//r/+v/6
//j/+f/5//n/+P/4//j/+P/4//f/9//4//b/9f/1//X/9//3//f/9v/0//T/9P/0//b/
9v/1//X/9f/1//T/9P/y//L/8v/x//P/8//y//L/8v/x/+//7v/w//D/8f/x/+7/7f/t
/+3/8f/y//L/8//y//H/8P/v//H/8v/0//L/8v/y//L/8v/y//L/8//y/+//7v/u//H/
8v/y//L/8P/y//P/9P/4//n/+f/3//f/+P/4//j/9v/2//f/9//4//j/+P/4//f/9//3
//X/9P/0//T/8v/y//L/8v/y//P/9f/2//X/8f/w/+//7P/u/+//8P/y//D/8P/u/+7/
7f/s/+v/6//r/+v/6//r/+v/6v/q/+v/7f/t/+3/7f/r/+z/7P/s/+7/7v/u/+7/7P/s
/+z/7P/s/+7/8v/0//X/+P8BAA0AIAA8AGMAjQCzAN0ADAE+AWUBegF1AUoBAAGrAF0A
GQDk/8r/vP+z/7T/v//H/8v/0v/Z/+D/5v/t//L/9v/3//n/+f/1//b/9//4//n/+f/5
//n/+f/4//f/9v/1//f/+P/4//j/+//7//v//P/7//n/9//1//f/+P/5//z/+//7//r/
+f/7//z//f/9//7///8AAAIAAQAAAP///v//////AAAAAAAA//8AAP//AAABAAIAAwAH
AAcABwAHAAcACAAJAAkACQAJAAkACwANAA4ADwAPAA8AEQARABEAFAAWABcAGAAWABgA
GgAbABsAGwAcAB0AIQAiACMAJAAkACYAJwAqACgAKAAqACsAKwArACwALAAqACsAKwAr
ACsAKwAqACkAJwAmACYAJQAkACQAJQAlACIAIQAgACAAHwAdABwAHAAaABgAGAAXABUA
FAATABIAEAAQABAADAALAAsACwALAAsACgAJAAgABwAGAAYABgADAAIAAQABAP///v/+
//7//////////v/9//3//f/+//7//f/9//z/+v/6//r/+v/7//v/+//8//z//P/8//z/
/P/7//v//P/8//z/+//7//r/+//7//z//P/7//v//v//////AAABAAEAAgACAAIAAgAC
AAIAAgD//////////wAAAQACAAIAAQAAAAAAAAACAAIAAgACAAAAAQABAAEAAAAAAAAA
AAD+//3//f/+//7//f/9//3//f/9//3//P/4//j/+P/4//z//P/7//v//f/9//z//P/6
//r/+v/5//f/9//2//b/+f/5//j/+P/4//j/+f/5//b/9f/1//X/9v/2//X/9f/1//X/
9f/1//f/+P/4//j/+v/6//n/+f/3//j/+P/3//P/8//z//P/9f/1//b/9//1//X/9f/1
//f/9f/3//j/+v/5//n/+f/4//b/9P/z//X/9f/3//f/+v/4//b/9P/0//T/9P/2//b/
9v/2//f/+P/5//r/+f/4//f/9v/2//b/9v/2//b/9v/2//b/9//3//X/9f/4//n/+v/6
//r/+v/8//3//v8AAAEAAQD9//3//v/+////AAABAAMAAAD+//3//P/9////AAABAP//
/v/+//7/+v/6//r/+v/8//z//f/9//n/+P/4//j/9v/1//X/9f/2//b/9v/0//X/9f/1
//X/9P/z//L/8f/z//P/8v/y//P/8//z//P/8//z//T/9P/0//T/9P/0//T/9P/0//T/
9v/0//T/9P/2//n//v8HABkANABWAHkAnwDFAO8AHgFKAW8BggF1AUIB9ACbAE0ADwDk
/87/xP+9/8L/zf/T/9f/3v/p/+z/7v/x//T/9v/5//n/9//3//n/+f/5//n/+f/5//n/
+f/5//n/+f/5//n/+v/6//r/+f/5//n/+v/9//3//f/9//z//P/8//7/AAABAAEAAQAD
AAQABQAFAAQAAwACAAIABAAEAAQABAACAAEAAQAAAAMAAwAFAAUABQAFAAUABQAHAAcA
BwAHAAcACAAJAAkACQAJAAkACwANAA4ADwAPAA8AEQARABEAEgAUABUAFgAWABgAGgAb
ABsAGwAcAB0AHQAeAB8AIAAiACQAJQAoACYAJgAoACkAKQApACoAKgAsAC0ALQAtACsA
KwAqACkAKAAoACkAKQAnACYAJgAlACMAIQAfAB4AIAAfAB8AIAAeABwAHAAbABsAGgAZ
ABgAGAAYABgAFAARABEAEQARAA4ADAAKAAgACAAIAAkACgAJAAgABwAHAAUABAAEAAQA
AwADAAMAAgABAAEAAQACAAAA//////7///8AAAEAAgABAAEAAQACAAMABAAFAAYAAwAB
AAAAAAAAAAAA/////wIAAwADAAQAAgABAAEABAAEAAMAAwADAAUABgAGAAYABgAGAAYA
BgAFAAUABQAFAAQABQAGAAYABQAEAAQABAAEAAQABAAEAAQABQAFAAUABAAEAAQABAAA
AP////8AAAEAAQACAAMAAQABAAEAAAAAAAAAAAAAAAIAAgABAAEAAQABAAAAAAAAAAAA
AAD///7//f/7//r//P/9//3//v/9//z//P/7//v/+//8//3//v/+//3//f/7//v/+//7
//n/+v/6//r/+P/4//f/9//5//r/+v/5//j/+f/6//v/+f/5//r/+//5//n/+f/5//v/
+f/7//z/+//5//j/9//5//j/9//3//n/+f/7//v/9v/2//j/+v/6//r/+v/4//j/+P/4
//j/+P/4//j/9v/2//b/9v/2//b/9v/2//f/+P/5//r/+f/4//f/9v/4//j/+P/4//j/
+f/5//f/9f/2//f/+P/4//j/+P/6//3//v8AAAEA///9//3//v/+//7//v/+//3//f/8
//z//f/+/wAAAQABAP///v/+//v/+P/3//b/+P/4//j/+f/7//n/+P/4//j/9v/1//X/
9f/2//b/9v/0//T/8//y/+//7//v/+//7f/t/+3/7P/u/+//7//v/+//7//v//D/8P/w
//D/8P/w//D/8P/w//L/8v/y//L/9P/2//f/9v/7/wkAIAA+AGUAjQCxANkACAE4AVsB
bAFpAUQB/AChAE8ADQDa/7r/sP+t/7D/vf/J/9P/3v/l/+b/6P/t//D/8P/x//X/9f/z
//P/8//z//P/9f/1//X/9f/1//X/9f/1//P/9P/0//T/9//3//f/+P/3//f/9//3//j/
+P/4//r/9//3//b/9f/2//j/+v/7//3//f/9//7//P/8//z//P/7//v//P/8//v/+//9
//3//////////////////////wEAAgADAAMAAwADAAMABQADAAQABQAFAAcACQAJAAkA
CgAMAA0ADgAOABAAEgATABQAEwATABMAFwAYABkAGgAYABoAGwAeABoAGgAcAB0AHgAf
ACEAIgAiACMAIwAjACMAIwAiACEAHgAeAB8AHwAdABwAHAAbABwAGwAaABoAGQAXABYA
FgASABAAEAAPABEAEAAPAA4ACQAIAAcAAgACAAMABAAFAAMAAgABAAAA/f/8//z//P/7
//r/+f/5//f/9v/2//b/9f/1//X/9P/1//X/9f/2//X/8//y//D/8f/y//P/9P/z//P/
8//0//T/9P/0//T/9P/z//P/9P/z//L/8P/v//H/8//0//b/9v/1//X/+P/2//X/9f/1
//P/9P/0//T/9P/0//T/9P/z//P/8//z//T/9f/2//b/9f/0//T/9P/0//T/9P/0//T/
9f/1//X/9P/0//T/9P/y//H/8f/y//L/8f/x//H/8//z//P/8v/w//D/8P/w/+//7v/s
/+v/6//r/+r/6v/s/+z/7P/r/+z/7f/t/+7/7f/t/+z/7P/s/+z/7f/t/+z/6//r/+v/
7v/u/+3/7f/r/+v/6//r/+v/7P/s/+z/6v/q/+n/6f/r/+z/7P/r/+v/6//r/+v/6v/p
/+n/6f/r/+v/6//r/+n/5//p/+r/6v/p/+n/6f/r/+r/6f/p/+n/6f/r/+v/7P/s/+j/
6P/o/+j/6P/p/+r/6//s/+v/6v/p/+j/5v/m/+f/5//m/+f/6f/r/+r/6v/q/+r/7P/t
/+7/8P/z//P/8f/x//L/8v/y//L/8v/z//P/8v/y//L/8v/z//L/8f/u/+z/7v/u/+z/
7P/s/+z/7P/s/+v/6//p/+j/6f/q/+n/6f/n/+f/6P/o/+j/5v/m/+X/5P/j/+P/4//j
/+P/4//j/+D/4P/h/+H/4//j/+P/4//k/+T/5P/k/+b/5v/m/+b/6P/q/+j/5v/m/+r/
6v/r/+7/9f8FABwAPABhAIkArwDXAAQBLgFRAWIBTwESAbwAbQAnAOv/xv+0/6z/q/+0
/7v/wf/F/8z/0//a/97/5f/q/+z/7f/t/+//8f/u/+3/7P/r/+n/6f/p/+n/6//r/+v/
6//r/+z/7P/s/+3/7f/t/+7/7//v/+//7//w//D/8P/y//H/8f/w/+//7//w//H/8f/x
//H/8f/y//D/8P/w//D/8f/x//L/8v/0//X/+P/5//j/9//2//X/9//3//f/9//7//z/
/f/9//v/+//7//3//f/+/////////wEAAQABAAIABAAFAAYABwAKAA0ADwARABEAEgAT
ABQAFAAUABQAFgAYABkAHAAcABwAHgAfAB0AGwAaABgAGgAbABsAGwAdAB0AHAAbABoA
GgAbABsAGgAaABsAGwAaABkAGAAYABYAEwARABAAEAAOAA4ADQALAAoACQAIAAYABgAG
AAIAAQABAAEAAQAAAAAAAAAAAP3//P/8//z/+//6//n/+f/5//j/+P/4//b/9f/0//L/
8//z//P/9P/1//X/9v/2//X/9P/z//L/8//z//P/9P/0//T/9P/0//X/9f/2//j/9v/2
//X/9f/0//X/9f/2//j/9//3//r/+P/3//f/9//5//r/+v/6//j/+P/4//j/9//3//f/
9//4//n/+v/6//v/+v/6//r/+P/4//j/+P/5//v//P/9//n/+P/3//b/9v/1//X/9v/2
//X/9f/1//X/9f/1//T/8//0//X/9v/3//b/9P/z//P/8//y//L/8v/y//L/8f/z//P/
8v/y//H/8f/w//D/8P/w//H/8f/w/+//7//v//H/8v/y//P/8//z//P/8//x//L/8v/y
//L/8v/x//H/8f/y//L/8f/w//H/8v/z//L/8f/x//H/8f/x//H/8f/v/+3/8f/0//P/
8v/x//D/8P/w//D/8f/x/+//7//w/+//8P/w//D/8P/y//P/9P/0//X/9f/z//T/9v/3
//j/+P/4//n/+f/4//j/+P/4//n/+f/5//f/9v/2//b/9P/2//b/9v/2//b/9//3//X/
9P/0//T/8v/v/+//7//w//L/8v/w//D/8f/w/+//7//v/+//7//v/+3/7P/s/+3/6//r
/+v/6//t/+7/7v/u/+7/7v/u/+7/7P/s/+z/7P/q/+7/8P/0//P/9P/5/wcAGgA0AFMA
ewChAMcA8gAiAU8BagFzAVoBGgHHAHcAMQD2/9D/wP+3/7T/vf/H/8//1v/b/+D/6P/t
/+7/8P/z//X/9f/1//X/9f/1//X/9//3//f/9//3//f/9//3//X/9v/2//b/+P/5//r/
/P/8//v/+v/5//v//P/9/wAA/v///////////wAAAQABAP///////wAAAAAAAAAAAAD/
////AAAAAAMAAwAFAAUABQAFAAUABQAFAAUABQAFAAcACAAJAAkACQAJAAkACwALAAwA
DQANAA8AEQARABEAEAASABMAFAAUABYAGAAZAB0AHQAeAB8AHwAgACEAIgAiACQAJQAo
ACYAJgAoACkAJwAnACgAKAAqACsAKwArACsAKwAqACkAJgAmACcAJwAnACYAJgAlACIA
IQAgACAAIQAfAB4AHgAaABgAGAAXABcAFgAVABQAFAAUABQAEAANAA0ADQANAAkACAAH
AAYABQAEAAQABAAFAAQAAwADAAEAAAAAAAAA/f/9//3//P/7//v/+//8//z/+//7//r/
/P/8//z//P/7//v/+//8//z//P/8//z//P/7//v//P/8//z/+//7//7//////wAAAAD/
////AgAAAP//////////AAAAAAAAAAAAAAAAAAABAAEAAQABAAAAAQACAAIA///+//7/
/v8AAAAAAAAAAAIAAwADAAMABAAEAAQABAACAAEAAQACAP///f/8//v//f/9//3//P/6
//r/+v/6//7//v/9//3/+//7//r/+v/6//r/+v/5//n/+f/4//j/9//3//b/9v/3//j/
+v/7//j/9//3//f/+P/4//f/9//5//n/+f/5//j/+P/3//b/+P/4//f/9//1//b/9v/1
//X/9f/1//X/9f/1//b/9//5//n/+f/5//f/9//5//r/9//2//X/9P/0//T/9P/1//X/
8//z//T/8//0//T/9P/2//j/+f/6//z//f/9//v//f/+//7//v/8//z//f/9//z//P/8
//z//f/9//3/+//6//r/+v/4//j/+P/4//j/+v/7//v/+f/3//b/9f/y//L/8//0//b/
9v/2//T/9P/x//D/7//v/+7/7f/s/+v/7P/s/+3/7//v/+//7//v/+//8P/w//D/8P/w
//D/8P/u/+7/7v/u//D/8v/y//T/9f/4//v/AQASACwATwB1AJ0AvwDoABYBRQFmAXEB
YgEwAdsAgQA1APj/zP+6/7P/rv+1/8X/z//Q/9f/4P/k/+n/7v/0//f/9//3//f/+f/5
//n/+f/2//X/9P/z//P/8//z//P/9P/2//f/+P/5//n/+f/6//n/+f/5//n/+v/6//r/
/P/7//v/+v/5//r//P/+////////////AAD+//7//v/+//7///8BAAIAAQABAAMAAwAB
AAEAAQABAAMAAwADAAMABQAGAAcABwAHAAcABwAJAAkACgALAAsADQAPAA8ADwAQABIA
EwAUABQAFgAYABkAGwAbABwAHQAdAB4AHwAgACAAIgAjACYAJAAkACYAJwAoACkAKwAs
ACwALQAtAC0AKwArACoAKQAoACgAKQApACcAJgAmACUAJAAjACIAIgAhAB8AHgAeABwA
GgAaABkAGgAaABoAGgAWABYAFgASAA8ADwAPAA8ADQAMAAsACgAJAAgACAAIAAkACAAH
AAcAAwACAAIAAgD////////+/////////wAAAAD//////v/+//7//v/+//3//f/9//7/
/P/8//z//P/8//v/+//8//3//v/+/////v//////AAD+//3//f8AAP7//f/9//3///8A
AAAAAAAAAAAAAAAAAP///////////v///wAAAAAAAAAAAQACAAEAAAD///7//v//////
//8AAAAAAAAAAP7//f/9//7//v/9//3//f/////////+//z//P/8//z//v/+//3//f/8
//v/+f/4//j/+P/4//f/+f/5//j/+P/7//v/+v/6//j/+P/5//n/+P/3//f/9//4//j/
9//3//f/9//3//f/9v/2//X/9P/2//b/9f/1//f/+P/4//f/8//z//P/8//1//X/9v/3
//X/9f/1//X/9//1//f/+P/2//T/8v/y//L/8v/z//T/9f/3//X/8//z//T/9f/2//b/
9v/0//b/9//4//z//f/9//v//f/+//7//v/9//z//P/7//z//P/8//z//////////f/7
//r/+f/2//j/+P/4//j/+v/7//v/+f/2//b/9v/0//P/8//z//T/8v/y//D/8P/x//D/
7//v/+3/7f/t/+3/6//q/+r/6//t/+3/7f/t/+//8P/w//D/7v/u/+7/7v/v//D/8f/y
//L/8P/y//T/9//4//3/CwAeADYAVQB9AKUAywD4ACYBSwFgAVsBMAHkAI8ARQADANT/
vP+0/7H/tP+//8f/zf/S/9n/4P/o/+//8v/0//X/9//3//f/9//3//f/9//5//n/+f/5
//f/9//3//f/9//4//j/+P/5//n/+f/6//3//f/9//3/+v/6//r//P/8//3//f/9//3/
/v//////////////AAACAAIAAgACAP////8AAAAAAQABAAMAAwADAAMAAwADAAMAAwAD
AAMABwAIAAkACQALAAsACwANAA0ADgAPAA8ADQAPAA8ADwAQABIAEwAUABQAFgAYABkA
GQAZABoAGwAfACAAIQAiACQAJgAnACoAJwAmACcAJwAnACcAKAAoACYAJwAnACcAJwAn
ACYAJQAlACYAKAApACcAJgAmACUAJAAjACIAIgAhAB8AHgAeABoAGAAYABcAGQAYABcA
FgAUABQAFAAQABEAEQARABEADwAOAA0ADAALAAoACgAKAAcABgAFAAUAAwACAAIAAgAB
AAEAAQAAAAAAAQACAAQABgAFAAUABAADAAIAAQAAAAEAAQABAAIAAgACAAIAAgACAAEA
AQACAAQABAADAAMAAwADAAIAAgAEAAMAAwAGAAgABwAHAAcABwAIAAgACAAIAAgACAAI
AAcABwAHAAcACAAJAAoACgAJAAgACAAIAAYABgAGAAYACAAJAAkACQAGAAYABgAGAAQA
AwADAAQABgAFAAUABQADAAMAAwACAAEAAgADAAQACAAIAAcABwAEAAMAAQAAAAEAAgAD
AAMAAwADAAIAAgABAAEAAAAAAAAAAAABAAEAAgABAAEAAQACAAIAAQABAP//////////
AQACAAIAAgAAAAAA////////AAAAAP///v///wAAAQD/////AAABAAEAAQABAAEAAQD+
//7//v/+//7/AAAAAAAAAQABAP////8AAP//AAAAAAAAAQAEAAYACAAIAAkACQAHAAkA
CgAKAAoACQAIAAgABwAIAAgACAAIAAcABwAHAAUABgAGAAYABAAEAAQABAAEAAQABQAF
AAMABAAEAAQAAgABAAEAAQACAAIAAgAAAAAAAQAAAP/////8//v/+v/5//r/+v/7//3/
///////////9//7//v/+//7//v/+//7//v/+//7//v/+/wAAAgACAAMABgAPAB8AMgBO
AHMAmwDDAOsAGgFOAXMBhgF/AVQBBgGvAGUAJQD4/9z/zP/F/8j/0f/Z/9//5v/x//j/
/P///wQABAADAAUACQALAAsACwALAAsACQAJAAkACQAJAAkACQAJAAsADAAMAAwACwAL
AAsADAANAA0ADQANAA4ADgAOABAADgAPAA8ADwAPABAAEQARABMAEwATABQAFQAWABcA
GAAXABcAGAAYABkAGQAbABsAGwAbABsAGwAfAB8AHwAfACEAIgAjACMAIQAhACEAIwAl
ACYAJwAnACoALQAuAC8ALgAwADEAMgAxADIAMwAzADcANwA4ADkAOwA8AD0APgA8AD4A
PwBCAEIAQgBEAEUARwBHAEgASABIAEkASQBJAEkASQBIAEcASABIAEkASQBGAEQAQwBB
AEAAPwA+AD4APwA9ADwAPAA7ADoAOwA7ADkAOAA3ADYAMgAyADIALgAtAC0ALQAtACwA
LAAsACwAKgAoACcAJgAnACYAJQAlACUAJAAkACQAIQAhACEAIAAfAB8AHwAgACAAHwAf
AB4AIAAgACAAIAAhACEAIQAiACIAIgAiACIAIgAhACEAIgAkACQAIwAjACQAJQAlACYA
KAAnACcAKgAsACsAKwArACkAKgAqACoAKgAqACoAKgAqACsALAAtACwALQAuAC4ALQAs
ACwALAAsACwALAAsAC4ALwAvAC8ALAAsACwALAAqACkAKQAqACoAKQApACkALAAtAC4A
LgAqACoAKgAqACoAKgApACkAKwArACoAKgAqACoAKgApACkAKQAoACgAKQApACgAKAAo
ACgAKQApACoAKQApACkAKgAqACkAKQAnACcAJwAnACkAKgAqACoAKwAsACwALQArACwA
LAArACkAKQApACkAKQApACoAKwArACsAKwArAC0AKwAtAC4ALAArACsAKwAuAC4ALgAv
AC0ALQAvAC8ALAAsAC4ALAAsACwALAAtAC4ALwAwADMANAA1ADYANgA2ADYANgA2ADYA
NgA2ADgAOAA4ADgAOAA4ADgAOAA3ADYANQA0ADQANAA0ADQANgA2ADYANgA1ADQAMwAy
ADAAMAAwADAAMgAyADIAMgAwADAAMAAwAC0ALAArACoAKwAsAC0ALgAsACwALAAsAC4A
LgAuAC4ALgAuAC4ALgAvADAAMQAyADIAMgAyADIANgA6AD4AQgBbAHIAiQCgAMcA7gAV
ATwBVgFwAYoBpAFoAS4B9AC6AIsAXAAtAP7/AQACAAMABAAMABQAHAAkACkALAAvADIA
NQA2AA==
         </WaveFormData>
      </LeadData>
      <LeadData>
         <LeadByteCountTotal>10000</LeadByteCountTotal>
         <LeadTimeOffset>0</LeadTimeOffset>
         <LeadSampleCountTotal>5000</LeadSampleCountTotal>
         <LeadAmplitudeUnitsPerBit>4.88</LeadAmplitudeUnitsPerBit>
         <LeadAmplitudeUnits>��V</LeadAmplitudeUnits>
         <LeadHighLimit>2147483647</LeadHighLimit>
         <LeadLowLimit>268435456</LeadLowLimit>
         <LeadID>V6</LeadID>
         <LeadOffsetFirstSample>0</LeadOffsetFirstSample>
         <FirstSampleBaseline>0</FirstSampleBaseline>
         <LeadSampleSize>2</LeadSampleSize>
         <LeadOff>FALSE</LeadOff>
         <BaselineSway>TRUE</BaselineSway>
         <ExcessiveACNoise>FALSE</ExcessiveACNoise>
         <MuscleNoise>FALSE</MuscleNoise>
         <LeadDataCRC32>345607115</LeadDataCRC32>
         <WaveFormData>
7v/u/+7/7v/s/+z/7P/s/+7/7v/u/+7/7P/s/+z/7P/q/+r/6v/q/+r/6v/q/+r/7P/s
/+z/7P/t/+7/7//w//D/8P/w//D/8P/w//D/8P/y//L/8v/y//D/8P/w//D/8//0//X/
9v/1//T/8//y//P/9P/1//b/9//4//n/+v/4//j/+P/4//r/+v/6//r/+//8//3//v/+
//7//v/+/wAAAAAAAAAAAgACAAIAAgAFAAYABwAIAAkACgALAAwADQAOAA8AEAASABIA
EgASABIAEgASABIAFAAUABQAFAAVABYAFwAYABcAFgAVABQAFAAUABQAFAATABIAEQAQ
AA8ADgANAAwADAAMAAwADAAJAAgABwAGAAUABAADAAIA///+//3//P/8//z//P/8//v/
+v/5//j/9f/0//P/8v/x//D/7//u//H/8v/z//T/8f/w/+//7v/u/+7/7v/u//D/8P/w
//D/7v/u/+7/7v/u/+7/7v/u//D/8P/w//D/8P/w//D/8P/u/+7/7v/u/+//8P/x//L/
9P/0//T/9P/2//b/9v/2//X/9P/z//L/8P/w//D/8P/z//T/9f/2//T/9P/0//T/9P/0
//T/9P/0//T/9P/0//T/9P/0//T/9v/2//b/9v/2//b/9v/2//T/9P/0//T/8v/y//L/
8v/w//D/8P/w//L/8v/y//L/8P/w//D/8P/y//L/8v/y//D/8P/w//D/7//u/+3/7P/u
//D/8v/0//L/8v/y//L/9P/0//T/9P/y//L/8v/y//L/8v/y//L/8v/y//L/8v/w//D/
8P/w//D/8P/w//D/8v/y//L/8v/w/+//7//w//T/9P/0//T/8//0//X/9v/5//r/+v/6
//n/+f/5//n//P/8//z//P/8//z//P/8//3//f/9//z//v/+//3//P/7//v//P/8//n/
+v/5//j/9//4//n/+f/3//X/9P/z//X/8//y//H/8//y//H/8f/w//D/8P/w/+7/7v/u
/+7/7v/u/+7/7v/w//H/8v/0//T/9P/0//T/9P/0//T/8//z//P/9P/1//X/8//4/wQA
FwArAEIAYACEAKgA0gD+ACMBOgE+ASwB/gC+AIEATwAkAAYA9P/n/+X/7v/0//f/9//3
//j/+v/7//v//P/6//n/+f/6//j/+f/5//f/9v/2//X/9f/4//j/+P/4//j/+P/4//n/
9//3//f/+P/6//n/+f/6//n/+f/4//j/+f/6//v//P/7//v//f/9//v/+//7//3//f/8
//z//P/8//r//P/9////AAAAAP////////////8BAAEAAQABAP//AQABAAEAAQABAAEA
AgAEAAYABgAGAAQABAAGAAYABgAIAAkACQALAA0ADgAPAA4ADgAPABAAFAAVABYAFgAX
ABYAFgAVABYAFwAYABkAGgAaABwAHAAaABoAGgAaABoAGgAaABoAGgAcABwAHAAaABgA
FwAUABYAFgAWABcAGQAYABcAFgAUABIAEgASABAADgAMAAkACgAJAAgABgAHAAcABgAG
AAQAAgAAAP7/AAD+//7//f/8//z/+//6//n/+P/4//j/+f/4//j/9//3//j/+f/5//j/
9v/2//f/9f/1//T/9P/3//f/9//3//r/+v/6//r/+P/4//j/+P/6//n/+P/4//b/9v/3
//j/+P/2//j/+v/8//z//P/8//z//P/8//3//f/8//z//P/9//z//P/+//7//v/+//7/
/P/8//z//P/8//z//P/7//n/+v/6//v//P/8//3//v/8//z//P/8//r/+v/6//r/+P/4
//j/9//4//j/+P/5//n/+f/4//f/9//3//j/+f/5//n/+f/4//f/9v/1//T/9v/1//X/
9f/2//f/+P/6//j/9//3//f/9v/3//f/9v/2//X/9f/1//v/+v/6//f/9v/1//T/9v/2
//b/9v/2//X/9f/2//r/+v/6//r/+//8//3//v/+//7//f/8//v/+//7//v//v/+//7/
/v/+//7//v/+//////////7//f/8//r/+P/5//n/+v/6//r//P/8//z/+f/4//f/9f/2
//X/9f/1//X/8//y//H/7//u/+3/7f/u/+7/7v/u/+7/7v/u/+7/8P/w//D/8P/w/+//
7v/u/+z/7P/s/+z/7v/u/+7/7f/v/+3/7v/x//H/7//0/wQAEwAnAEIAYgCCAKQA0AD8
AB8BMgEyARYB3gCaAGEALQACAOr/4P/Z/9f/3v/k/+X/6f/v//T/9v/1//X/9P/2//P/
8f/w//D/8f/x/+//7v/u/+3/7f/v//D/8f/y//D/8P/w//H/8//z//P/9P/z//H/8P/w
//D/8f/x//L/9P/0//T/9P/3//f/+f/5//f/9//3//n/9//2//b/9v/3//b/+f/7//z/
/P/7//n/+f/5//n/+f/8//3//v////7////+//3/////////AAAAAAIAAgACAAAAAAAC
AAIABAAGAAcABwAFAAcACAAJAAwADAANAA4AEAARABIAEgAUABQAFQAVABMAEwATABMA
FgAWABgAGAAYABgAGAAYABgAGAAYABgAFAAWABYAFgAVABQAFAASABIAEgASABMAEQAQ
AA8ADgAMAAoACgAKAAoACgAKAAkABwAFAAMAAAABAAEAAAAAAP///v/9//z/+v/4//j/
9//2//b/9f/0//P/8v/y//L/8v/y//P/8//x//L/8//z//L/8P/w//H/8f/x//D/8P/x
//H/8f/x//T/9P/0//T/9P/0//T/9P/0//P/8v/y//T/9P/1//b/9v/0//b/+P/6//r/
+v/6//j/+P/4//n/9//2//b/9v/3//b/9v/4//b/9v/2//b/9//4//n/+v/6//r/+v/5
//f/+P/4//n/9//2//b/9v/1//b/9//4//b/9v/2//b/+P/4//j/9//2//b/9v/3//j/
+f/5//n/9v/1//X/9f/z//P/8//y//T/9P/0//T/8v/x//H/8f/x//H/8f/y//D/7//v
/+//8f/z//T/9P/z//H/8P/v//H/9P/2//T/9P/0//T/8v/y//L/8v/w/+//7//w//L/
8v/y//L/8//0//X/9v/3//j/+P/4//X/9f/1//X/9v/2//b/9v/2//b/9v/2//f/9//3
//b/9v/2//X/9P/z//P/9P/0//f/+v/7//z/9v/0//L/7//x//H/8v/z//P/8f/w/+//
7f/s/+v/6//q/+r/6v/q/+r/6v/q/+r/6//s/+3/7v/u/+3/7P/s/+7/7v/u/+7/7P/s
/+z/6//r/+v/7v/x//H/8f/0//7/CwAjAEIAYACAAKQA0AAAASUBNgE2ARwB5gCqAHEA
OwAQAPj/6P/d/9v/4P/i/+P/5//p/+z/7v/x//P/9P/y//P/8//w//L/8//z//H/8v/y
//H/8f/v/+7/7f/s/+3/7v/v//H/8//z//P/9P/y/+//7f/s/+3/7//w//L/8P/w//D/
8P/z//P/9f/1//f/9//3//n/9//2//b/9v/4//b/+P/5//r/+v/5//f/+P/5//r/+///
////////////AQABAAEA////////AAACAAQABAAEAAYABgAIAAgACgAMAA0ADQALAA0A
DgAPAA8ADgAOAA4AEQATABUAFgAaABoAGwAbAB0AHQAdAB0AHAAcAB4AHgAeAB4AHgAe
AB4AHgAeAB4AGgAcABwAHAAdABwAHAAaABgAGAAYABkAFwAWABUAFAASABAAEAAQAA0A
DAALAAkACgAJAAgABgAFAAUABAAEAAUABAADAAIAAgAAAAAA///8//z/+//6//v/+v/6
//r/+//6//r/+f/4//j/+P/3//j/9v/2//f/9f/1//T/9P/1//X/9f/1//b/9v/2//b/
9v/2//b/9v/4//f/9v/2//b/9v/3//j/+P/2//j/+v/8//z//P/8//z//P/8//3//f/8
//z//P/5//j/+P/6//z//P/8//z//P/8//z//P/8//z//P/7//v//P/8//3//f/8//z/
/P/6//r/+v/6//r/+v/6//r//P/8//z/+//5//j/9//3//j/+f/5//n/9//3//j/+f/5
//n/+f/4//b/9v/2//b/+P/3//f/9//3//f/9//4//f/9f/0//P/9v/3//f/9v/0//P/
8//z//b/+P/7//z/+//6//n/+f/5//n/+v/6//f/9//3//f/+f/5//n/+f/5//n/+v/6
//r/+P/4//n/+v/6//v//P/6//n/+f/4//r/+f/5//n/+//5//r/9//2//X/9P/1//b/
9//4//r/+v/6//r/+f/4//f/9v/2//b/9v/2//b/9v/2//b/9v/2//X/9f/4//r/+v/6
//j/+f/6//v//v///wAAAAD+//3//f/9//7/AAABAAIA///+//3//P///wEAAgADAAAA
AAAAAP///v/9//3//v/+//7/AAAAAAAA/v/+//7//f/8//v/+//7//v/+f/4//j/+f/5
//n/9//2//b/9v/4//j/+P/4//j/+P/4//j/+P/5//n/+f/4//j/+P/4//j/+P/4//j/
+f/3//f/+P/5//n/+/8AAA4AIwA9AFgAdgCWALoA5gASATEBRAE+AR4B6ACoAG8APQAa
AAYA+P/t/+3/9P/0//X/+f/9//7//P/9//3//v/+//3/+//6//r/+//7//n/+v/6//n/
+f/6//r/+v/6//j/+P/4//n/+f/5//n/+v/8//v/+//8//v/+//6//r/+//8//3//v//
////AQABAAAA///+////AQAAAAAAAAD///z//f/9////AAAAAP//AQABAAEAAQADAAMA
AwADAAEAAwADAAMAAwADAAMABAAGAAgACAAIAAgACAAKAAoACgAMAA0ADQANAA8AEAAR
ABAAEAARABIAEwATABMAEgAUABQAFQAVABYAFwAYABkAGAAYABoAGgAcABwAHAAcABoA
GgAaABoAGAAaABoAGgAZABgAGAAWABUAFAATABMAFAAUABQAFAASABAAEAAQABEAEAAP
AA0ADgANAAwACgAHAAcABgAGAAQAAgAAAP7////+//////8AAAAA///+//3//P/8//z/
+//6//r/+f/3//j/+f/5//b/9P/0//X/9//3//b/9v/5//n/+f/5//z//P/8//z/+//6
//n/+P/2//X/9P/0//f/+P/6//z/+v/4//r//P/6//r/+v/6//z//P/8//3//f/8//z/
/P/7//r/+v/8//r/+v/6//r/+v/6//r/+v/8//z//P/7//v//P/8//3//f/8//z//P/4
//j/+P/4//n/+v/7//z/+v/6//r/+f/6//r/+v/7//r/+//7//v/+v/5//n/+f/5//n/
+f/4//f/9v/1//T/9f/1//b/9//2//X/9P/0//X/9f/2//f/9v/3//f/9v/2//X/9f/1
//P/9P/2//b/8//y//H/8f/y//P/9f/2//X/9f/1//X/9f/1//X/9f/1//X/9v/2//j/
9v/2//f/9v/0//P/8v/z//P/9P/0//b/9f/1//X/8f/z//T/9v/2//b/9v/0//T/9P/0
//T/9P/0//T/8v/y//L/8v/y//L/8v/y//P/9P/1//b/9f/0//P/8v/0//T/9P/0//T/
9P/0//P/8v/y//P/8v/y//L/8//0//f/+P/5//r/+P/4//f/9//3//f/+P/4//b/9v/2
//b/+f/6//z//f/9//z//P/8//r/+P/2//X/9v/2//b/+P/5//r/+f/6//r/+f/4//f/
9f/1//X/8//y//H/8f/w/+3/7f/s/+z/7P/s/+z/7P/s/+z/7P/s/+z/7P/t/+3/7f/u
/+7/7v/u/+7/7v/u//D/8f/v/+//7v/v/+//7f/u//j/CwAjAEAAYgCAAKIA0AD8AB0B
MAEwARoB6ACmAGkANwAOAPD/5P/b/9v/4v/o/+3/8//1//T/8v/1//X/9P/0//X/9f/y
//L/8//z//H/8v/y//H/8f/w//D/8P/w//L/8v/y//P/9f/1//X/9v/0//P/8//0//T/
9f/1//b/9f/0//P/8v/1//f/+//9//3//f/9/////f/8//z//P/+//z//v//////AAAA
AP//AQABAAEAAQABAAEAAQABAAEAAwADAAMABQAFAAUABgAEAAYABgAGAAgACAAKAAoA
CgAMAA0ADQALAA0ADgAPABAAEAARABIAFgAXABgAGAAYABgAGQAZABcAFwAXABcAGgAa
ABwAHAAcABwAHAAcABwAHAAcABwAGgAcABwAHAAbABoAGgAYABgAGAAYABkAFwAWABUA
FAASABAAEAAQABAAEAAQAA8ACwAJAAcABAAEAAUABQAGAAUABAADAAIAAAD+//7//f/8
//z/+//6//n/+P/4//j/+f/4//j/9//3//j/+f/5//b/9P/0//X/9//3//b/9v/1//X/
9f/1//b/9v/2//b/9v/2//b/9v/1//P/8f/w//H/8v/0//b/9P/y//T/9v/0//T/9P/0
//L/8v/y//P/8//y//L/8v/z//L/8v/0//T/9P/0//T/8v/y//L/8v/0//T/9P/z//P/
9P/0//X/8//y//L/8v/w//D/8P/w//D/8P/w//D/8v/y//L/8f/w//D/8P/x//D/7//t
/+v/6f/p/+r/6//r/+v/6//q/+z/7P/s/+z/7P/r/+v/6//p/+n/6f/q/+z/6//r/+v/
7v/v/+//7v/s/+v/6//r/+n/6v/s/+z/6f/o/+f/5//p/+n/6v/q/+v/6//r/+v/6v/p
/+j/5//p/+n/6v/q/+n/5v/l/+X/5//m/+b/5v/n/+f/6P/o/+j/5//n/+f/6f/p/+j/
5v/m/+b/5v/o/+j/6P/o/+b/5v/m/+b/5P/k/+T/5P/m/+f/6f/s/+v/6v/p/+n/6P/p
/+r/6//u/+7/7v/t/+v/6//r/+z/7v/u/+7/7v/s/+z/7P/t/+v/6//q/+r/7P/r/+r/
6f/r/+z/7P/s/+z/7P/s/+r/7P/s/+v/6v/n/+f/5//n/+f/5v/l/+X/5P/j/+P/4v/k
/+T/5P/k/+H/4P/f/97/3//g/+H/4//j/+P/5P/k/+T/5P/k/+T/6v/q/+f/5f/l/+b/
5f/l/+X/6v/2/wkAIQBAAGAAgACkAM4A9gAXASoBIgH0ALYAfgBHABUA9v/m/9r/0//Z
/97/3v/f/+P/5f/o/+z/7f/v//D/7v/v/+//8P/u/+3/6//n/+b/5v/l/+X/5v/m/+b/
5v/o/+j/6P/p/+f/5//n/+j/6v/p/+n/6v/o/+n/6f/q/+r/6v/q/+r/6//r/+3/7f/t
/+3/7f/v/+//7v/u/+7/8P/u//D/8f/1//b/9v/1//P/8//z//P/9f/1//X/9f/2//n/
+v/7//n/+f/5//r/+P/6//r/+v/6//r//P/8//z//v//////AgAFAAcACQAIAAgACQAK
AAsACwALAAoADgAOAA8ADwARABEAEQARABAADgAOAAwADQAOAA8AEAAQABAAEAAQAA4A
EAAQABAAEAAQABEAEAAQABAAEAARABAADgAMAAoACgAIAAgACAAHAAYABQADAAAA///+
//z/+f/5//j/+P/4//j/+P/4//j/9v/2//X/8v/y//H/8P/x//D/8P/w/+3/7P/s/+v/
6f/q/+v/6//t/+z/7f/v/+3/7f/s/+z/7f/t/+3/7f/w//D/8P/w//L/8v/y//L/8v/x
//D/8P/y//L/8//0//L/8P/y//T/9P/0//T/9P/0//T/9P/1//P/8v/y//L/8v/y//P/
9v/2//b/9v/2//b/9v/2//b/9P/0//T/8//1//b/9v/3//b/9P/z//L/8v/y//L/8v/y
//L/8v/y//L/8v/y//H/8v/y//L/8//x//H/8P/v/+3/7f/u/+//8f/x//H/8P/w//D/
8P/w/+7/7f/t/+3/7f/t/+3/7v/s/+v/6//r/+7/7//v/+7/7v/t/+3/7f/t/+7/8P/w
/+//7v/t/+3/7f/t/+7/7v/v/+//7//v/+3/7f/t/+3/7//v//D/8P/u/+z/7v/y//H/
8P/v/+7/7v/u/+7/7v/u/+3/7f/u/+7/7v/u/+7/7//w//H/8v/z//T/9P/0//X/9f/1
//X/+P/4//j/+P/4//j/+P/4//n/+f/5//j/+P/4//f/9v/1//X/9v/2//b/+P/4//j/
9v/2//b/9f/y//H/8f/x//H/7//u/+3/7//u/+3/7f/u/+7/7v/u/+z/7P/s/+z/6v/q
/+r/6v/r/+v/6//s/+z/7P/s/+z/6v/q/+r/6f/n/+v/7P/t/+3/6//u//b/BQAZADIA
UABwAJAAuADmAA8BKgEyASQB+AC+AIUATwAgAP7/7v/j/9v/3v/k/+f/6f/r/+z/8P/z
//H/8P/y//H/8f/w/+7/7//v/+3/7v/u/+3/7f/u/+7/7v/u/+7/7v/u/+//7//v/+//
8P/u/+3/7f/u/+//8f/y//T/9P/0//T/9P/1//X/9//3//X/9f/1//f/9//2//b/9v/2
//T/9v/3//v//P/8//v//f/9//3//f/+//3//P/7//z///8AAAEA////////AAAAAAIA
AgACAAQABAAGAAYABAAGAAcABwAHAAkACgALAA8AEAASABQAFAAVABYAFgAYABgAGQAZ
ABkAGQAZABkAGgAaABwAHAAcABwAHAAcABwAHAAcABwAGAAaABoAGgAZABgAGAAWABYA
FgAWABcAFwAWABUAFAAUABIAEgASABMAEgARAA8ADwAPAA8ADgALAAsACgAKAAcABgAF
AAQABAACAAIAAQACAAIAAQAAAP3//P/8//z/+//6//r/+f/3//j/+f/5//j/9v/2//f/
9//3//b/9v/3//f/9//3//j/+P/4//j/+P/4//j/+P/4//f/9v/2//j/+P/5//r/+v/4
//r//P/7//r/+f/4//r/+v/6//v/+f/4//j/+P/5//j/+P/6//r/+v/6//r/+P/4//j/
+P/6//r/+v/5//n/+v/6//v/+//6//r/+v/5//r/+//8//j/9v/0//L/8//0//X/9f/0
//T/9P/1//T/9f/1//X/9P/z//P/8//z//P/8//y//L/8v/y//L/8v/x//H/8f/z//P/
8//0//L/8f/x//H/8v/z//P/8v/y//H/8f/x/+//8P/y//L/8//y//H/8f/x//H/8v/y
//H/8f/x//H/8f/x//H/8f/z//P/9P/0//L/8v/0//b/8//y//H/8P/w//D/8P/w//L/
8f/x//L/8//y//H/8P/z//T/9f/2//f/+P/4//j/+f/5//n/+f/4//j/+P/4//j/+P/4
//j/+f/5//n/+P/2//b/9f/0//X/9f/2//b/+P/6//r/+v/3//b/9f/z//P/8//0//X/
9f/z//L/8f/v/+7/7f/t/+r/6v/q/+r/6//s/+3/7v/s/+z/7P/s/+3/7f/t/+7/7P/s
/+z/7P/u/+7/7v/t/+3/7f/w//H/7//v//D/9P8BABUALgBOAGwAjACwANwACQEmATQB
LgEKAdAAjQBVACQAAADu/+P/2f/a/+T/6f/n/+v/7v/w/+//8//2//b/9f/z//T/9P/1
//X/8//x//D/7v/t/+7/7v/u/+7/8P/w//D/8f/z//P/8//0//L/8f/x//L/9P/1//X/
9v/1//T/8//y//X/9f/3//f/9//3//f/+f/3//b/9v/2//f/9v/5//v//P/8//v/+f/5
//n/+f/5//v/+//7//v/+//9//3//f////////8AAP7/AAAAAAAAAgACAAQABAAEAAYA
BwAHAAcACQAKAAsADAAMAA0ADgAOAA8AEAAQABIAEgATABMAEwATABMAEwAVABYAGQAa
ABgAGAAYABgAFgAWABYAFgAUABYAFgAWABcAFgAWABQAEgASABIAEwARABAADwAOAA0A
DAANAA4ADgAOAA4ADQAKAAkACAAGAAUABQAEAAQAAQAAAP///v/+//z//P/7//z//P/7
//r/9//2//b/9v/z//L/8v/x//H/8v/z//P/9P/y//L/8//z//P/8v/y//H/8f/x//H/
8P/w//D/8P/w//D/8P/w//H/8f/x//L/8P/w//H/8v/w/+7/8P/y//D/8P/w//D/8v/y
//L/8//1//T/9P/0//P/8v/y//T/8v/y//L/8v/0//T/9P/0//P/8v/x/+//7//w//D/
8f/z//L/8v/y/+7/7v/u/+7/7v/u/+7/7v/u/+7/7v/t/+7/7v/u/+//7v/v/+//7//s
/+v/6//r/+n/6f/p/+j/6P/o/+j/6P/p/+n/6v/r/+v/6//r/+z/6v/p/+n/6f/o/+n/
6f/o/+j/5//n/+f/5f/m/+j/6P/p/+j/5//n/+f/5//o/+j/5f/l/+X/5f/l/+X/5f/l
/+P/4//k/+T/5v/k/+T/5f/l/+L/5P/k/+T/5P/k/+T/5P/k/+T/4//j/+T/5P/k/+T/
5P/j/+T/5f/m/+n/6v/q/+r/6f/p/+n/6f/p/+j/5//m/+f/6P/p/+r/6//r/+v/6v/n
/+b/5P/i/+L/4//l/+b/6P/q/+r/6v/n/+b/5f/j/+L/4f/h/+H/3//d/9z/2//d/9z/
2//b/9z/3P/c/9z/2//a/9n/2P/Y/9j/2P/Y/9v/2//b/9z/3P/c/9z/3P/e/97/3v/d
/93/2//c/93/3f/d/+D/6v/5/wsAJABEAGQAhgCwANwA/wAUARYB+ADCAIQASwAXAO7/
2v/O/8f/yf/O/9T/1f/V/9f/2v/e/+H/4f/i/+D/3//f/97/3v/f/9//3f/e/97/3f/d
/9z/3P/c/9z/3P/c/9z/3f/f/9//3//g/+D/3//f/+D/3v/f/9//4P/i/+L/4v/i/+H/
4f/j/+P/5f/l/+X/5//n/+b/5v/m/+b/5P/m/+f/6f/q/+r/6f/p/+n/6f/p/+n/6f/p
/+n/6//t/+3/7f/t/+3/7f/u/+7/8P/w//D/8P/w//L/8v/y//T/9f/1//X/9//4//n/
+v/6//v//P/+////AAAAAAQABAAFAAUAAwADAAMAAwAEAAQABgAGAAQABAAEAAQABAAE
AAQABAADAAYABwAIAAUABAAEAAIABAAEAAQABQADAAIAAQAAAPz/+v/6//r/+//6//n/
9//0//P/8v/w//H/8f/w//D/7f/s/+v/6v/s/+r/6v/p/+j/6P/n/+b/4//i/+L/4v/j
/+L/4v/h/+H/4v/j/+P/4//i/+P/5f/i/+H/3//e/+H/4f/h/+H/4v/i/+L/4v/i/+L/
4v/i/+L/4f/g/+D/3//e/97/3v/g/97/4P/i/+P/5P/l/+b/5P/k/+T/5f/l/+T/5P/k
/+P/4v/i/+T/5P/k/+T/5P/k/+T/5P/k/+L/4v/i/+H/4//k/+T/5f/j/+L/4v/i/+L/
4v/i/+L/4P/g/+D/4P/g/+D/4P/f/+D/4P/g/+H/4v/j/+P/4//e/93/3f/d/9//3//f
/97/3v/e/97/3v/e/93/3f/d/93/3f/d/97/4P/f/9//3//e/9//3//e/97/3f/d/93/
3f/e/+D/4P/d/9z/2//b/93/3f/e/97/3f/d/93/3f/b/9v/2//b/9v/2//c/9z/3P/a
/9r/2v/a/9r/2v/a/9r/2v/a/9n/2f/a/9r/2v/a/9r/3P/e/+D/4v/j/+T/5P/k/+P/
4//j/+P/4v/i/+L/4v/k/+T/5P/k/+P/4//j/+L/4v/i/+H/4P/f/9//4P/g/+D/4v/i
/+L/4v/i/+L/4f/e/93/3f/d/9//3f/c/9v/2//a/9n/2f/X/9b/1f/U/9b/1v/W/9b/
1//Y/9n/2v/Z/9n/2f/a/9j/2P/Y/9j/2v/a/9r/2f/Z/9v/3P/b/9n/1//e/+r/+/8N
ACoATABsAI4AvADsAA0BIgEgAQQBzACQAFkAJwAAAOb/1v/L/8v/zv/S/9P/1//d/+D/
4P/h/+H/4P/e/93/4f/i/+D/4f/h/9//3P/c/9v/2//c/9z/3P/c/9z/3P/c/93/2//b
/9v/3P/e/93/3f/e/97/3//f/+D/3v/e/97/3v/d/93/3//f/+H/4f/h/+P/5f/k/+T/
5P/k/+L/5P/l/+X/5v/m/+X/5f/l/+X/5f/n/+f/5//n/+f/6f/p/+n/6P/n/+b/5v/o
/+r/6v/q/+z/7P/u/+7/7P/u/+//7//t/+//8P/x//T/9P/1//b/9v/3//j/+P/4//j/
+f/5//r/+//8//3//v/+/wAAAAACAAIAAgACAAAAAAAAAAAAAAACAAIAAgD///7//v/8
//r/+v/6//v/+//6//n/+P/5//j/+f/6//f/9v/1//P/8P/v/+7/7P/r/+v/6v/q/+v/
6v/p/+j/5//k/+P/4f/j/+T/5P/k/+P/4v/i/+L/3//e/97/3f/b/9z/3f/d/9r/2P/Y
/9n/2//b/9r/2v/d/93/3f/d/9z/3P/c/9z/3P/c/9z/3P/c/9v/2v/a/9r/2v/b/9z/
3P/a/9z/3v/e/97/3v/e/9z/3P/c/93/3f/c/9z/3P/d/9z/3P/e/9z/3P/c/9z/2v/a
/9r/2v/a/9r/2v/Z/9n/2v/a/9v/2v/Y/9f/1v/U/9T/1P/U/9L/0v/S/9L/1f/W/9f/
1//V/9T/0//T/9L/0//T/9P/0f/R/9L/0//T/9P/0//S/9L/0v/S/9L/0v/R/9H/0f/T
/9P/0//U/9L/0f/R/9H/0P/R/9H/0P/S/9H/0f/R/9H/0v/U/9T/1P/U/9T/1f/T/9P/
1P/U/9H/0f/R/9H/0f/R/9H/0f/R/9H/0v/S/9T/0v/S/9P/0f/Q/9D/0P/T/9P/1P/U
/9L/0f/R/9H/zf/N/9D/zv/O/87/zv/P/9D/0f/S/9P/1P/V/9b/1P/U/9T/1P/U/9T/
1P/U/9b/1v/W/9b/1v/W/9b/1v/V/9T/0//S/9D/0P/Q/9D/0v/S/9L/0v/R/9D/z//O
/8z/zP/M/8z/zP/M/8z/zP/K/8r/yv/K/8f/xv/F/8T/xf/G/8f/yP/G/8b/xv/G/8j/
yP/I/8j/xv/G/8b/xv/H/8j/yf/K/8j/yP/I/8j/y//M/83/zv/h//L/AwAUADUAVgB3
AJgAsgDMAOYAAAHYALAAiABgADkAEgDr/8T/wf++/7v/uP+7/77/wf/E/8f/yP/J/8r/
zP/M/w==
         </WaveFormData>
      </LeadData>
   </Waveform>
</RestingECG>
