# Supplementary material for: Detection of Left Atrial Enlargement Using a Convolutional Neural Network-Enabled Electrocardiogram
Source: Front Cardiovasc Med. 2020 Dec 17;7:609976. doi: 10.3389/fcvm.2020.609976 (PMC7773668; doi:10.3389/fcvm.2020.609976)
Supplement: Supplementary file 1 [file Data_Sheet_1.ZIP › hyp/1802035171_3554_00000044.XML]

<?xml version="1.0" encoding="Windows-1252"?>
<!DOCTYPE RestingECG SYSTEM "restecg.dtd">
<RestingECG>
   <PatientDemographics>
      <PatientID>1802035171</PatientID>
      <PatientAge>72</PatientAge>
      <AgeUnits>Years</AgeUnits>
      <Gender>Male</Gender>
      <PatientLastName>lipeizhi</PatientLastName>
   </PatientDemographics>
   <TestDemographics>
      <DataType>Resting</DataType>
      <Site>1</Site>
      <AcquisitionDevice>MAC55</AcquisitionDevice>
      <Status>Unconfirmed</Status>
      <Priority>Normal</Priority>
      <AcquisitionTime>09:18:48</AcquisitionTime>
      <AcquisitionDate>10-31-2016</AcquisitionDate>
      <CartNumber>1</CartNumber>
      <AcquisitionSoftwareVersion>009C</AcquisitionSoftwareVersion>
      <XMLSourceVersion>MAC5000 v1.0</XMLSourceVersion>
   </TestDemographics>
   <RestingECGMeasurements>
      <VentricularRate>75</VentricularRate>
      <AtrialRate>75</AtrialRate>
      <PRInterval>148</PRInterval>
      <QRSDuration>92</QRSDuration>
      <QTInterval>396</QTInterval>
      <QTCorrected>442</QTCorrected>
      <PAxis>57</PAxis>
      <RAxis>47</RAxis>
      <TAxis>5</TAxis>
      <QRSCount>12</QRSCount>
      <QOnset>211</QOnset>
      <QOffset>257</QOffset>
      <POnset>137</POnset>
      <POffset>184</POffset>
      <TOffset>409</TOffset>
      <ECGSampleBase>500</ECGSampleBase>
      <ECGSampleExponent>0</ECGSampleExponent>
   </RestingECGMeasurements>
   <Diagnosis>
      <Modality>Resting</Modality>
         <StatementCount>2</StatementCount>
         <LabelText>12SL ��ϳ���</LabelText>
      <DiagnosisStatement>
         <StmtFlag>ENDSLINE</StmtFlag>
         <StmtText>�������</StmtText>
      </DiagnosisStatement>
      <DiagnosisStatement>
         <StmtFlag>ENDSLINE</StmtFlag>
         <StmtText>���� ECG</StmtText>
      </DiagnosisStatement>
   </Diagnosis>
   <Waveform>
      <WaveformType>Rhythm</WaveformType>
      <WaveformStartTime>0</WaveformStartTime>
      <NumberofLeads>8</NumberofLeads>
      <SampleType>CONTINUOUS_SAMPLES</SampleType>
      <SampleBase>500</SampleBase>
      <SampleExponent>0</SampleExponent>
      <HighPassFilter>16</HighPassFilter>
      <LowPassFilter>150</LowPassFilter>
      <ACFilter>NONE</ACFilter>
      <LeadData>
         <LeadByteCountTotal>10000</LeadByteCountTotal>
         <LeadTimeOffset>0</LeadTimeOffset>
         <LeadSampleCountTotal>5000</LeadSampleCountTotal>
         <LeadAmplitudeUnitsPerBit>4.88</LeadAmplitudeUnitsPerBit>
         <LeadAmplitudeUnits>��V</LeadAmplitudeUnits>
         <LeadHighLimit>2147483647</LeadHighLimit>
         <LeadLowLimit>268435456</LeadLowLimit>
         <LeadID>I</LeadID>
         <LeadOffsetFirstSample>0</LeadOffsetFirstSample>
         <FirstSampleBaseline>0</FirstSampleBaseline>
         <LeadSampleSize>2</LeadSampleSize>
         <LeadOff>FALSE</LeadOff>
         <BaselineSway>FALSE</BaselineSway>
         <ExcessiveACNoise>FALSE</ExcessiveACNoise>
         <MuscleNoise>FALSE</MuscleNoise>
         <LeadDataCRC32>2386633402</LeadDataCRC32>
         <WaveFormData>
9P/0//T/9P/z//L/8f/w//P/9P/1//b/9f/0//P/8v/0//T/9P/0//X/9v/3//j/9//2
//X/9P/1//b/9//4//f/9v/1//T/9//4//n/+v/4//j/+P/4//f/9v/1//T/9f/2//f/
+P/2//b/9v/2//j/+P/4//j/+P/4//j/+P/3//b/9f/0//X/9v/3//j/9//2//X/9P/2
//b/9v/2//j/+P/4//j/9//2//X/9P/1//b/9//4//f/9v/1//T/9v/2//b/9v/2//j/
+P/4//b/9f/1//b/+P/6////AgAAAPz/+f/3//j/+//8////AAAAAAAAAAAAAAAAAQAA
AAUABwAKAAsACAAFAAQAAwACAAEAAQAAAP/////+//z/9//2//b/9v/3//j/+f/6//f/
9f/y//D/8v/z//T/9v/1//T/8//w/+//7//v/+//8P/y//T/9f/u/+7/7v/u/+//9P/0
//L/8v/0//v/AQAFAA4AGQAjADIAQwBIAEEALgAdABAA/f/q/93/1f/S/9L/0//T/9T/
2P/b/9z/4f/n/+z/8P/x//H/8P/u/+3/8f/0//X/+v/3//b/9f/0//T/8v/y//P/9v/6
//3/AAD+//n/9//1//b/9//6//z/+//7//r/+f/3//f/9//4//r//P/+/////P/8//v/
+//7//v//P///wEAAQABAAEAAAAAAAAAAAADAAcABwAGAAQABAAFAAUABgAHAAoADAAM
AAwADQANAAwADAAMAA4AEQAUABgAGQAWABYAGAAaABsAHAAeACEAJQAmACYAJgAkACQA
JQAmACcAKgArACsAKQAmACYAJgAnACgAKgArACkAKAAnACQAIQAfAB0AHAAcABwAHAAa
ABUAEgAPAAwADQAJAAkACAAIAAUABAACAP7//f/8//z/+v/7//3//v/7//f/9//3//n/
+P/4//n/+P/3//b/8//z//P/8//x//L/9P/2//f/9P/y//H/7//w//H/8v/1//P/9P/0
//P/8P/w/+//7v/v//P/9P/1//L/8f/u/+z/7//w//H/9f/0//T/8//y//H/8P/v/+7/
8f/z//T/9v/z//L/8f/w//D/8f/z//b/9v/2//b/9f/0//P/8v/x//L/8//2//f/9f/z
//P/8//z//P/8//0//b/+P/4//j/9f/z//H/8P/0//b/9//4//X/8//y//D/8//0//X/
+P/1//T/8//x//H/8f/x/+//8v/1//b/9//z//L/8v/x//H/8v/z//X/9v/2//b/9f/z
//L/8P/v//T/9v/2//X/9P/z//L/8f/w//P/9P/1//b/9f/1//b/9v/0//f/+P/4//j/
9//3//f/9//3//n/+v/9//7///8BAP//AAD//wAA//8BAAEA/////wEAAwAEAP///f/6
//f/+f/6//r/+f/3//b/9f/y//D/8P/w/+//8v/y//P/8//v/+3/7P/q/+7/8P/w//H/
7v/t/+z/6//s/+3/7f/s//D/8P/u/+//7v/s/+r/7P/y//3/BwARABgAHwAtAD4ARQA+
ADUAKgAdABAA+//i/8//y//I/8j/y//V/97/3v/d/97/4f/j/+T/5v/p/+//9P/0//X/
8f/w//H/8P/x//L/8//0//b/9P/0//X/8//0//T/9P/4//f/+f/7//n/9//3//b/+P/5
//n/+f/5//n/+f/6//n/+v/7//v/+//8//z//f/7//v//P//////////////AgACAAIA
AgACAAUABAACAAUABgAIAAkACAAHAAgACAAMAAwADQANAA4ADgAOABAAEQASABQAEwAU
ABYAGgAeABwAHAAdAB8AIwAkACQAJAAkACQAJQAmACUAKAApACkALAAqACsALAApACgA
KAAnACcAJgAlACIAIQAfAB0AHAAZABgAFwAUABMAEgARABAADAAHAAYABAAGAAMAAgAA
AAAA///+//7/+P/3//f/9v/3//X/9//5//b/9P/z//P/9P/1//b/9f/1//X/9f/z//L/
8v/y//H/9P/0//X/9f/y//H/8P/x//P/9P/0//P/8P/w/+//7v/s/+//7//v//D/8f/w
//D/7v/u/+7/8f/0//T/8//y//L/8v/y//L/8f/x//D/8P/y//T/9v/4//X/8//y//L/
9P/0//T/8//1//X/9f/1//T/8//0//P/9P/z//T/9f/y//H/8P/w//P/9v/3//j/+P/3
//b/9v/0//T/8//y//X/9f/2//b/8//y//H/8v/z//T/9f/1//P/8//z//H/7//x//H/
8f/z//T/9v/3//P/8v/x//H/9P/0//T/8//0//T/8//z//T/9P/0//T/9P/0//b/9v/2
//b/8//z//T/9P/1//n/+//8//n/9//2//X/+P/5//z//v/8//z//P/9//z//v/+/wAA
BAAHAAgABwACAAEAAAD+///////+//3//f/8//r/9//1//T/8//w//L/9P/2//f/9P/y
//H/7//x//H/8v/y//L/8v/w/+//7f/t/+3/7f/v//H/8v/y//D/7P/s/+3/8v/y//D/
8P/y//f/+/8BAAoAEwAbACgAOQBAAD0AMAAfAAwA/f/s/9n/z//O/8z/y//P/9L/2P/X
/9b/2f/f/+T/7P/v/+3/7P/s/+v/7f/w//P/9v/2//b/9v/2//T/8v/y//P/9f/4//r/
/P/7//f/9v/1//X/9f/3//j/+//7//r/+f/3//f/9//4//v//P/9//3/+v/6//n/+f/7
//v//P/////////////////+//3//P/+/wMABAAEAAMAAgACAAEAAwADAAUABgAIAAgA
CQAJAAgACAAIAAoADwASABYAFwATABIAEwAUABcAGAAaAB0AHwAgACAAIAAfAB4AHgAe
ACIAJgAoACkAJgAiACEAIAAgACAAIQAhACMAIgAhAB4AHQAbABkAGAAYABgAGAAWABAA
DgAMAAoACQAFAAUABAAEAAEAAAD+//z/+//6//r/+P/5//v//P/4//P/8v/x//P/8v/y
//P/9f/1//X/8//y//H/8P/t/+//8v/1//f/9f/y//D/7f/s/+3/7v/x//H/8v/y//H/
7f/s/+r/6P/q/+//8f/z//L/8f/u/+z/7v/u/+7/8f/y//L/8f/w/+//7v/t/+z/7//x
//L/9P/x//D/7//u/+//7//w//L/9P/0//T/8//y//H/8P/v//L/8//2//f/9f/x/+//
7f/w//H/8v/0//L/9P/0//T/8P/v/+7/7v/w//L/8//0//P/8f/w/+7/8P/w//D/8v/0
//T/9P/z//H/8f/x/+//8f/z//P/8//w//D/8f/x//D/8P/w//H/8v/y//L/8f/u/+7/
7f/w//H/8v/z//T/8//y//H/8P/w//H/8//0//T/9//4//j/9f/z//L/8f/0//X/+P/6
//f/9v/1//X/+P/6//r//P///wEAAQD///z/+//6//j/+v/7//v/+//4//b/8//v/+//
8P/x//D/8P/w//D/7//t/+z/7P/r/+z/7f/v//D/7f/s/+n/5//q/+v/7P/t/+z/7f/t
/+z/5P/k/+b/7f/y//L/7v/u/+7/7//3//3/BAALABUAJAAxADIAJwAWAAsA/v/t/9z/
z//J/8r/yv/H/8n/0P/S/9X/2P/d/9//5v/q/+f/5f/o/+r/6//t//D/9f/2//P/8v/x
//D/7v/s/+z/7f/x//T/9v/4//f/8//y//H/8v/z//b/+P/4//f/9f/z//X/9f/1//b/
+f/6//v/+//3//b/9P/z//T/9f/3//v/+f/5//n/+f/6//r/+v/6//3/AQABAAAA/v/+
//////8BAAEAAwAEAAUABAAEAAMABgAGAAYACAAMAA4AEQARAA8ADgAPABAAEgAUABcA
GwAbABwAHAAcABwAHAAdAB4AIQAkACUAJQAiAB4AHQAcAB8AIAAiACMAIgAgAB4AGgAZ
ABcAFQAUABMAFAAVABQADwAMAAkABgAGAAMABAAEAAMA///9//r/+f/5//n/+v/5//n/
+v/6//j/8//y//H/9P/0//X/9//0//P/8v/v//D/8f/y//H/8//0//X/9f/0//L/8f/v
/+7/7//w//P/8f/y//L/8f/y//L/8f/w/+7/8f/x//H/7//v/+3/7P/v//D/8f/1//P/
8v/w/+7/8P/w//D/8P/x//P/9P/2//P/8v/x//D/8P/x//P/9v/2//b/9v/1//P/8//z
//P/9P/1//j/+f/2//P/8v/x//T/9f/2//j/9//4//f/9v/0//P/8v/y//b/+P/5//r/
+f/3//b/9P/2//b/9v/4//b/9v/2//X/9f/1//X/8//0//f/+P/5//f/9v/2//X/9f/2
//f/+f/5//j/9//1//T/9P/z//P/+P/6//j/9//2//T/9P/0//T/9//4//n/+v/3//f/
+P/4//r//f/+//7/+v/5//n/+f/6//n/+v/6//7/AAACAAUAAwAEAAMABAAFAAcABwAF
AAUABQAFAAQAAgABAP///f/+//7//f/7//j/+P/4//b/9P/0//T/8//2//b/9//3//b/
9f/1//T/9f/2//X/9f/0//P/8v/x//L/8//z//L/+P/4//j/9//0/+7/7v/w//j/AwAJ
AA8AFAAfACkANAA/AD4ANQAoAB0ADAD3/+T/2f/R/8z/zv/T/9v/4P/k/+P/4v/h/+f/
7v/u//H/9//2//T/8//1//b/9//2//n/+v/7//z//P/6//r/+//7//z//P/8/////f/+
/////f/9////AAABAAEAAAD//wEAAQABAAIAAAAAAAAA//8AAAIAAwAFAAIAAQABAAMA
BAAFAAYABwAGAAYABgAGAAUACQAJAAgACwAMAA4ADwAMAAsADAAMAA8AEAASABMAFAAU
ABQAFgAWABgAGwAbABsAHAAfACIAIAAgACEAIwAmACgAKQAqACgAKAApACoAKwAuAC8A
LwAwAC4ALwAwAC0ALAAsACsALAAsACwAKgApACcAJQAkACEAIAAfABwAGQAYABcAFgAU
AA8ADgAMAA4ACwAKAAgABAADAAIAAgABAAEAAgACAAIA//8AAAEAAAD+//3//f/+////
AAD///3//f/9//v/+f/6//v/+//8//z//f/9//r/+f/4//n/+//8//z/+//6//r/+f/4
//b/+f/5//n/+v/7//r/+v/5//j/9//5//3//v/+//7//f/8//v/+v/4//n/+f/6//3/
/v///wAA/f/7//r/+v/8//7/AAABAAAA///+//3//f/9//////8AAP//AAABAAAA///+
//7/AAACAAIAAgD+//3//P/8//v//P/8//z//////wAAAAD///7//f/+////AAABAAEA
AAD///7/+//7//3//f/9//7//v///////P/8//z//f8AAAAAAAD///7//v/9//3//v/+
//7//////////v/+//7//v/8//z//P/8/wEAAgADAAQAAAD//////v///wMABQAGAAQA
AwADAAMABAADAAQABAAHAAgACQALAAsADAALAAwADgARABIAEQANAA0ADQAMAAkACQAI
AAcACQAIAAYAAwAAAAAAAAD+/wAAAAAAAP///f/8//z/+//9//3//v/+/wAAAAD+//3/
+v/5//j/9//7//3//v/+//z/+P/4//n/+v/6//r//v8AAAcADQARABoAJQAvADoASwBW
AFUAQgAtABoACQD0/+X/2//W/9r/3f/f/+L/5P/n/+r/6f/r//T//P/9//v//P/+////
///+////AgADAAQABQAGAAUAAgABAAEAAgAEAAUABgAGAAMAAwADAAMAAwAFAAYACQAJ
AAgABwAGAAUABAAEAAYACAAKAAsACgAKAAkACQAHAAcACAALAAwADQAOAA8ADwAOAA0A
DAANABEAEQAQABAAEAARABEAEQARABMAFAAYABgAGQAZABgAGAAYABoAHgAgACMAIwAi
ACIAJAAmACUAJgAoACsALwAwADAAMAAuAC4ALwAwADEANAA1ADUANwA0ADQANAAzADIA
MgAxADIAMgAyADAALQArACkAKAAmACYAJgAkACIAIAAeABwAGQAVABUAFAAWABMAEgAQ
AAwACwAKAAoABwAHAAgACAAJAAUABQAFAAMAAgACAAMABQAFAAUAAwACAAEAAAD9////
AAABAAEAAQAAAAAA///7//v/+//9//7/AAABAAEA///+//z/+v/8/////////wEAAQD/
//7//f/8//v//f///wAAAAAAAP///v/9//z//v//////AAAAAAAAAAAAAP3//f/+/wAA
AgACAAIAAQABAAEAAQABAAEAAQADAAMAAwABAAEAAQABAAEAAQACAAAAAgACAAIA/v/9
//z//P/+/wAAAQACAAIAAQABAAAA///+//3//v8BAAIAAwADAAIAAQAAAP3///8BAAEA
AQD+//7///////7//v/+////AQACAAMAAwABAAAA/v/9//7//v/+////AQABAAAAAAD/
//3//P/+/wAAAgACAP/////7//z//v/+//7//v8BAAIAAwAEAAIAAQABAAAAAgAFAAYA
BgAEAAMAAwADAAUABQAHAAgACgAKAAoACwAKAAwADAAOABEAEwATABEADQANAA0ADAAL
AAsACgAJAAkACAAGAAMAAAAAAAAA/v8AAAAAAAD///3//P/8//v//f/9//7//v/+//7/
/P/7//n/+f/5//n//P/9//3//P/8//r/9P/3//z/+v/6//7/BAAJAA0AFQAgACsANQBE
AE8AUgBJADYAJwAWAP3/6P/d/9n/2v/e/93/3f/e/+T/5//o/+n/7//0//j/+f/7//z/
/v/9//n/+v///wIAAgACAAIAAgAAAP7//v///wIABAAFAAYABgADAAMAAwABAAEAAwAE
AAcABwAGAAUAAwADAAMABAAHAAgACQAJAAgACAAHAAcABQAFAAYACQAKAAsADAANAA0A
DAALAAoADAARABIAEgARABAAEAAPAA8ADwARABIAFQAWABgAGQAZABgAFwAYABoAHAAf
AB8AHwAgACMAJgAmACYAJwApACwALgAvADAALwAuAC4ALgAtADAAMQAxADMAMAAwADAA
LgAuAC8ALwAwADAAMAAuACwAKQAmACQAJAAkACQAIgAeABwAGgAYABcAEwATABIAEgAP
AA4ADAAKAAkACAAIAAUABQAGAAYABwADAAMAAwACAAAA/////wIAAwAEAAMAAAD///7/
+//9//7///////3//P/8//v/+f/5//n/+//8//7///////3//P/6//j/+v/9//3//f/9
//3/+//6//r/+v/6//3///8AAAAAAAD9//z/+//6//z//f/9//7//v/+//7//v/7//v/
/P/+////AAABAAEA//////////8BAAEAAwADAAEA/////////v/9//z//P///wIAAwAE
AAEA///9//z//v8AAAEAAgAAAP/////+//z//P/8//7///8AAAEAAQAAAP///v/7//3/
/////////f/8//z/+//6//r/+v/7////AAABAAEA///+//z/+//+//7//v///////f/6
//r/+P/7//z//f/+/wAAAAAAAAAA/v/9//3//P///wMABQAGAAMAAQAAAP//AQABAAMA
BAAGAAYABgAHAAYACAAIAAoADQAPAA8ADQAJAAkACQAIAAkACQAIAAcABwAGAAQAAQD+
//7//v/8//3//v///////v/8//v/+f/7//v//P/8//z//P/6//n/9//3//f/9//5//v/
/P/8//j/9v/2//f/+v/6//j/+v/6//3/AwALABAAFwAdACgAOwBGAEMANgAlABQACQD2
/+H/1//Y/9b/1f/X/9j/2v/h/+b/5f/p/+7/8v/3//f/9P/y//X/9//4//n//P/9//7/
//8AAP///P/7//v//v8AAAEAAgACAP////////////8BAAIABQAFAAQAAwACAAEAAAAA
AAIABAAGAAcABAAEAAMAAwABAAEAAgAFAAYABwAIAAkACQAIAAcABgAJAA0ADQAMAAoA
CgALAAsACwALAA0ADgASABIAEwATABMAEgARABIAFgAYABsAGwAaABoAHAAeAB8AIAAi
ACUAJwAoACgAKAAnACYAJgAmACgALAAuAC8ALQAqACoAKgAoACgAKQApACwALAAsACoA
KAAlACIAIAAgACAAIAAeABoAGAAWABQAEwAPAA8ADgAPAA0ADQAMAAcABQADAAIAAQAD
AAYACAAEAP///v/9//3//P/8//3//v///wAA///+//3//P/5//r//P/+/////f/8//z/
+//5//n/+f/7//v//P/8//v/+P/4//f/9v/3//v//P/9//z/+//4//b/+P/4//j/+//8
//z/+//6//n/+P/3//b/+f/7//z//v/7//r/+f/4//f/9//4//r/+//8//3//f/6//n/
+P/3//j/+f/8//3/+//5//n/+f/3//f/9//4//n//P/9//7/+//5//f/9v/4//r/+//8
//v/+f/4//b/+P/4//j/+v/8//z//P/7//j/9//2//P/9P/3//j/+f/4//j/+f/5//b/
9v/2//f/+v/6//r/+f/2//b/9f/1//b/9v/6//v/+v/3//b/9f/0//f/+P/5//r/+f/5
//r/+v/3//n/+f/4//j/+f/7//3//P/7//z//P/6//r/+v/7//3/AAABAAQAAgADAAIA
/////wEAAwAEAAIAAQD///3//f/8//r/9//3//j/+f/4//X/9P/z//H/8//0//b/9//0
//P/8//y//T/9P/y//H/8//z//P/8//y//H/7//s//T/9v/y//P/9P/u/+r/7P/u//X/
/f8HABAAFwAXABwAKQA0ADEAJgAbABAAAwDw/93/zf/I/8j/yf/P/9T/3P/h/+L/4f/j
/+T/5P/n/+v/8P/2//f/9f/y//P/9P/2//b/9v/2//f/9v/3//n/+P/4//f/9v/5//f/
+P/5//n/+f/7//z/+v/5//f/9f/4//n/+v/8//r/+v/6//n/+//8//z//f/7//v//P//
//3//f/9//3/AQACAAMABAABAAMAAQD+/wAAAgAFAAcABQAFAAcACAAIAAgACQAJAAwA
DAAMAA4ADwAQABIAEQARABIAFQAYABcAGAAaAB0AHgAeAB0AHAAfACAAIgAkACIAJAAk
ACMAJQAkACYAKAAlACQAJAAjACUAJAAjACAAIgAhACAAIAAbABgAFQAQABAAEAAQABAA
DQAJAAkACAAHAAMAAQD+//7///8AAAIA/f/7//r/+P/6//f/+P/5//j/9v/1//X/9//3
//f/9f/3//f/9//1//L/8v/y//H/9P/0//X/9f/x//H/8f/z//H/8v/y//H/8f/y//L/
8v/v//H/8P/v//D/8f/w//D/7v/u/+7/8f/w//D/7//u//H/8v/z//T/8f/x//D/8P/y
//T/9v/4//b/9f/1//b/9P/0//T/8//0//X/9v/3//T/8//0//P/9v/1//b/9//2//X/
9P/0//L/9P/0//T/9f/1//X/9v/0//T/8//y//T/9f/3//j/9//2//X/9v/0//T/9P/z
//T/9f/2//X/8v/z//L/8f/z//T/9v/3//X/9P/z//P/9P/0//T/8//z//T/9P/1//P/
8v/x//H/8v/z//P/9P/y//H/8f/0//L/8P/y//T/9v/4//n/+P/3//b/8//z//T/9P/1
//n/+//8//n/9//2//X/+P/5//z//v/9//z/+//7//7/AAAAAAIAAwAFAAUAAwD/////
///+////AQACAAMAAQD+//r/9f/1//b/9//2//b/9v/2//X/8v/w/+//7f/v//H/9P/2
//X/9P/x/+//7//v/+//7//y//P/8//y/+r/6P/u/+//8P/y//L/8v/0//f/+/8BAAoA
FQAfACwAOQBCAD8AMgAdAA4AAQDu/9v/1f/S/8z/zf/R/9D/1P/Z/9z/4f/l/+r/7P/r
/+v/7v/w/+3/6//w//f/+v/5//j/9//2//T/8v/y//P/9f/4//r//P/7//f/9v/1//b/
9//6//z/+//7//r/+f/3//f/9//4//r//P/+/////f/8//r/+f/7//v//P////3//f/9
//3//P/8//z//P8AAAUABgAGAAMAAgACAAEABAAFAAgACgALAAoACgAJAAoACgAKAAwA
EAASABUAFQATABIAEwAUABYAGAAbAB8AHwAgACAAIAAgACAAIQAiACUAKAApACkAKAAk
ACMAIgAjACQAJgAnACcAJgAlACIAHwAdABsAGgAZABoAGwAaABMAEAANAAoADAAJAAoA
CgAIAAUABAACAP7//f/8//z/+v/7//3//v/8//f/9v/1//f/9v/2//f/9v/1//T/8f/x
//H/8f/v//D/8v/0//X/9P/y//H/7//u/+//8P/z//H/8v/y//H/8P/w/+//7v/v//P/
9P/1//L/8f/u/+z/7f/u/+//8//y//L/8f/w/+7/7v/u/+7/8f/z//T/9v/z//L/8f/w
//L/8//1//j/9v/2//b/9f/0//P/8v/x//P/9f/5//v/+f/1//P/8f/0//X/9v/4//X/
9v/1//T/9P/z//L/8v/0//b/9//4//X/8//y//D/8f/y//P/9v/0//T/9P/z//H/8f/x
/+//8P/z//T/9f/y//L/8//z//P/9P/1//f/9v/2//b/9f/y//L/8f/x//T/9P/0//X/
9P/z//H/8P/y//H/8f/0//T/9v/2//P/8f/x//H/7//0//b/9f/0//P/8v/0//T/9P/0
//b/9//5//r/9//5//n/+P/4//f/9//3//f/9//5//r/+v/6//r/+////wIAAwAGAAUA
BQADAP//AAABAAIAAgD//////v/9//v/+v/4//X/9//4//n/+P/0//L/8P/t//D/8P/x
//H/8f/x//L/8v/x//D/7f/r/+3/7//x//P/8v/x/+//7P/s/+7/8P/z//b/8v/s/+r/
6v/z//3/AwAQAB0AJwAwAD0AQgA7AC4AHQASAAUA8v/f/9H/yv/I/83/zf/S/9r/3f/e
/9//4//m/+b/5//n/+r/7v/1//n/9v/z//L/8v/y//L/8v/0//T/9v/5//j/+P/3//b/
9//1//b/9//5//n/+//8//v/+f/2//P/9f/3//n//P/6//r/+v/5//r/+v/5//n/+v/7
//3/AQD+//3//P/7////AAABAAIAAAADAAIAAAACAAIAAwADAAQABQAIAAoACQAIAAgA
BwAKAAwADgASABIAEgATABEAEgASABQAFgAYABoAHQAhACEAIAAeABwAIAAiACUAKAAl
ACYAJQAjACYAJAAlACYAJgAmACcAJwAmACQAIgAeAB8AHwAfACAAHQAcABsAGAAUABIA
EAAOAA4ACwAMAAwACwAHAAUAAgACAAEAAAAAAPz/+//7//r/+//3//f/9//5//j/+P/5
//b/9f/0//H/8//1//f/9//0//T/9P/z//X/9P/0//P/8//z//P/9f/y//L/8f/v//D/
8v/z//T/8f/z//L/8f/z//P/8f/w//H/8v/z//f/9f/0//L/8P/z//T/9f/2//P/8//y
//L/9P/0//T/9P/0//X/9//6//f/9v/1//P/9v/3//j/+f/4//f/+P/3//f/9f/1//X/
9//3//f/+P/3//j/9//2//b/9//4//r/+f/4//b/9P/2//X/9f/0//X/9v/3//r/+P/2
//T/8f/0//X/9v/1//P/9f/1//X/9P/0//X/9f/0//T/9P/1//b/9v/2//X/9f/2//b/
9//1//T/8//z//X/9f/0//T/9v/1//X/+P/3//j/9//z//P/+f/7//j/9f/0//P/8v/2
//b/9v/2//b/9//5//r/+f/7//v/+v/7//v//P/9//7//f/+//7//v/+//7///8BAAQA
BQAIAAYABwAGAAMAAwAFAAcACAAEAAMAAQD//////v/8//n/+v/6//r/+P/3//b/9f/z
//T/9P/1//X/9P/z//P/8v/0//T/8v/x//L/8//0//X/8//z//L/8P/0//T/9v/3//b/
8v/w//L/9P/1////CwAYAB8AKwA2AEEASABDADQAKQAeAAsA9P/f/9P/zv/O/8//0f/W
/97/4//k/+f/6f/m/+j/7f/x//T/9v/5//n/+P/5//j/+P/4//j/+P/6//r//P////7/
/v/9//z//v/9////AQAAAP//AAAAAP/////+//3/AAABAAIABAADAAIAAQD//wEAAgAC
AAMAAQABAAIABQADAAMAAwADAAcACAAJAAoACAALAAoACAAJAAoADAANAA0ADQAPABAA
EAAQABEAEQATABQAFQAYABcAGAAaABkAGwAcAB8AIgAhACIAJAAnACcAKAAoACgAKQAq
ACwALgAsAC4ALgAtAC4ALAAtAC4ALAAsAC0ALQAtACwAKwAoACkAKQApACoAJgAkACIA
HgAdABwAGwAaABcAEwATABIAEgAPAA4ADAALAAsACwAMAAYABQAFAAQABAABAAIAAwAB
AAAAAAABAAEAAQABAP//AQABAAEA///8//z//P/7//7//v///////P/7//r/+//7//z/
/P/7//v//P/8//z/+//9//z/+//8//3//P/8//z//P/8///////+//z/+v/8//7/AAAC
AAAA///9//z///8AAAEAAgD/////AAACAAAAAAAAAP//AgADAAQABQADAAEAAQD//wAA
//8AAAEAAQABAAEAAgAAAAIAAgACAAMAAwADAAQAAgACAAEAAAACAAEAAQAAAAIAAgAC
AAQAAQAAAP///f///wEAAwADAAEAAQD///3//v8AAAMABQADAAIAAQABAAEAAAD///3/
/v8AAAEAAwABAAAA/////wIAAwADAAQAAgABAAEABAABAAIAAQD9////AQADAAMAAwAD
AAMAAgAFAAYABgAHAAgACAAHAAcACAAJAAYABQAIAAkACgANAAsADQANAA0ADQAPABEA
EwARABEAEQARAA8ADgAOAA0ADwAOAA4ADgAIAAgABQAEAAUABgAHAAgABwAGAAUABAAB
AAAA///+/wEAAgADAAQAAQAAAP///v///wAAAQACAAAAAAAAAAAAAgACAAIAAgAFAAYA
BwAIAA==
         </WaveFormData>
      </LeadData>
      <LeadData>
         <LeadByteCountTotal>10000</LeadByteCountTotal>
         <LeadTimeOffset>0</LeadTimeOffset>
         <LeadSampleCountTotal>5000</LeadSampleCountTotal>
         <LeadAmplitudeUnitsPerBit>4.88</LeadAmplitudeUnitsPerBit>
         <LeadAmplitudeUnits>��V</LeadAmplitudeUnits>
         <LeadHighLimit>2147483647</LeadHighLimit>
         <LeadLowLimit>268435456</LeadLowLimit>
         <LeadID>II</LeadID>
         <LeadOffsetFirstSample>0</LeadOffsetFirstSample>
         <FirstSampleBaseline>0</FirstSampleBaseline>
         <LeadSampleSize>2</LeadSampleSize>
         <LeadOff>FALSE</LeadOff>
         <BaselineSway>FALSE</BaselineSway>
         <ExcessiveACNoise>FALSE</ExcessiveACNoise>
         <MuscleNoise>FALSE</MuscleNoise>
         <LeadDataCRC32>347649734</LeadDataCRC32>
         <WaveFormData>
9v/2//b/9v/z//L/8f/w//L/9P/2//j/9//2//X/9P/0//T/9P/0//f/+P/5//r/+f/4
//f/9v/5//r/+//8//r/+v/6//r/+v/6//r/+v/8//z//P/8//v/+v/5//j/+f/6//v/
/P/7//r/+f/4//j/+P/4//j/+f/6//v//P/5//j/9//2//n/+v/7//z/+f/4//f/9v/2
//b/9v/2//n/+v/7//z/+f/4//f/9v/3//j/+f/6//j/+P/4//j/9v/2//b/9v/5////
AwAGAAUABAADAAIABgAIAA0ADwAOAA0ADAAMAA0ADQALAAsADQANAAwACwAJAAYABQAF
AAkACwAMAAwABgADAAEAAAAAAAEAAwAEAAIAAAD///z/+P/3//b/8v/1//f/+P/7//j/
8//x//D/8f/x//H/8//z//T/9P/z//D/7//u/+3/7v/w//P/9P/v/+//7//v//H/9v8C
ABAAGwAiACUAKAAsADMAOwA+AD8AQQBDAEMALQAMAPr/8//s/+f/4v/c/97/4P/Z/9P/
0P/Q/9T/2//n//T//P/9/////f/3//H/8f/y//L/9//4//f/9f/0//L/8P/w//D/8//2
//r//P/6//j/9f/y//P/9f/2//j/9//4//j/9//2//T/8v/x//T/+P/7//3/+v/5//f/
9f/2//b/9//3//r/+v/6//r/+v/4//f/9//6//z//v///////v/9//v//f/8//z//f8A
AAEAAQACAAEA/v/9//3/AAABAAYABwAGAAUABAADAAQABAAEAAUACQAKAAsADQAMAAsA
CgAHAAkACwANAA4ADAALAAoACQALAAoACgALAAsADQANAA0ACQAIAAgACAAJAAoADAAN
AAoACAAGAAUABgAEAAMAAwAIAAYABgAEAAEA///9//v/+f/7//7/AQD///z/+v/3//b/
9v/2//b/+P/5//n/9//0//T/9P/0//T/9//5//r/9//2//T/8//x//H/8f/x//L/9P/0
//T/8f/w//D/7//y//P/9v/5//f/9f/y/+//8P/x//L/9P/0//T/9P/0//P/8f/w/+//
8P/y//T/9v/2//X/8//y//T/8//z//X/+P/4//n/+f/1//X/8//y//H/9f/5//r/+f/3
//X/8//y//P/9P/1//f/+P/4//j/9P/x//D/7f/w//P/9v/4//f/9P/x//D/8f/x//L/
9//0//b/9v/1//L/8f/w/+//8v/1//b/9//1//P/8f/v/+//7v/t//H/9P/1//X/9P/y
/+7/7v/t//H/9v/2//b/9P/0//T/9P/0//n//P/+/wAAAAAAAAAAAQD//wIAAgABAAQA
BQAHAAkABgADAAIAAQADAAIAAQAAAAAAAAABAAIAAAD///3/+f/5//r//P/9//v/+v/4
//T/8//z//H/7//v/+//7P/s/+z/6//s/+n/6f/q/+z/7f/p/+f/5//l/+j/6v/r/+v/
6f/p/+n/6f/p/+r/6f/n/+//8f/x//P/9v/+/wgAEQAYAB8AKgAwADMANwA6ADcAMQAr
ACUADQD6//T/7f/i/9f/0P/M/8r/yv/N/83/zv/Q/9L/1//h/+j/6P/r//P/9//3//P/
7f/q/+r/5//r/+v/6v/q/+3/7P/t/+7/7P/s/+3/7P/v//D/8P/w/+3/7f/s/+z/7f/u
/+7/7f/u/+7/7v/v/+3/7v/u/+3/7v/v/+//7//s/+z/7f/t/+7/7v/u/+7/8P/w//H/
8//z//L/8f/v//P/9P/1//X/9P/y//H/8f/y//P/8//0//X/9P/1//f/9v/1//j/9//4
//n/+v/7//r/+v/6//v//P/8//z//f/////////9//v//f///wAAAwADAAMAAwAAAP7/
/f/9//3////////////+//7//v/7//r/+v/5//v//P/9/////f/6//j/9//5//b/9f/y
//X/9f/1//X/7v/t/+3/7f/v//D/8v/z/+3/7P/r/+r/7P/t/+3/6//s/+z/7P/s/+b/
5//n/+b/6P/q/+v/7f/q/+n/6P/n/+j/6v/q/+r/6f/o/+j/5//m/+X/5v/n/+r/6//r
/+v/6v/p/+j/6P/o/+j/6P/o/+n/6f/q/+v/5//m/+X/5P/r/+3/7v/w/+7/6//p/+n/
6v/q/+v/6//s/+3/7P/s/+f/6f/r/+r/6//r/+v/6//p/+n/6f/p/+n/6v/q/+r/7P/r
/+z/6//p/+n/6f/o/+v/6v/p/+r/5v/l/+X/6f/o/+r/6v/p/+f/5//n/+f/5v/n/+b/
5f/n/+n/6//t/+v/6P/l/+f/6f/p/+j/5v/p/+b/5//n/+n/5v/n/+j/6f/q/+//8v/0
//b/9f/0//P/8//2//r/+//7//n/+f/6//v//f/7//v/+//7//r/+f/4//T/9P/1//b/
+v/7//v/+f/0//L/8f/v//H/8v/y//D/7v/t/+r/5//m/+X/4f/g/+T/5f/o/+f/4v/g
/9//3f/e/9//4v/j/+L/4v/h/9//3f/d/93/3f/f/+L/4//j/+H/3//d/9//4v/o//T/
AQAMABMAFAAWAB0AJQAqAC0AMQAzADMAKwAOAPD/5//k/9//2v/Y/9j/1v/T/83/yv/E
/8T/yf/R/9z/6P/v/+3/6//p/+X/4f/g/+L/5f/n/+f/5v/m/+X/4v/h/+D/5P/m/+n/
6v/p/+j/5v/k/+T/5f/l/+b/6P/q/+v/6//p/+j/5//n/+n/7P/u/+//7v/t/+v/6f/q
/+r/6//r//D/8P/w//D/8P/u/+3/7f/x//L/8//z//T/9P/0//P/8//y//L/8//4//n/
+f/6//j/9v/2//f/+f/5//3//f/7//v/+//7//z//P/8//3/AQACAAMABQACAAEAAAD9
/wEABQAJAAwACQAHAAUAAwADAAIAAgADAAUABwAHAAcAAwACAAIAAgAFAAYACAAJAAgA
BgAEAAMAAAD+//3//f8BAAAAAQAAAP7//f/8//v/+P/5//v//f/8//r/+f/3//b/9v/2
//b/9//5//r/+f/1//T/8//y//P/9//6//z/+f/4//b/9f/z//P/8//z//X/+P/5//r/
9//0//L/7//x//P/9//7//n/+f/4//f/9f/1//X/9v/5//r/+//8//v/+f/4//f/+P/6
//z//v////3/+v/4//n/+f/6//3/AAAAAAEAAQD+//3/+v/4//n//f8BAAIA///9//v/
+f/5//n/+f/5//3//v/+//7//P/5//j/9f/2//n//P/+//z/+v/4//j/9v/1//X/+f/5
//z//f/9//j/9//2//X/9//5//n/+f/3//f/9//3//j/9v/0//f/+v/7//v/+v/4//j/
9v/0//j/+v/8//7/AQACAAIAAgAEAAQABAAFAAcADAAOAA8ADQALAAoACQALAAsADQAP
AA4ADAAKAAgACAAIAAkACgAMAA0ADQALAAYABAADAAEABAAGAAcABgACAP//+v/1//f/
9//0//T/9//3//n/9//y//D/7//t/+7/7//y//P/8//y//D/7f/v/+//7//v//L/9P/0
//P/6//r/+//8//6/wQADgAZAB4AHQAeACYALQA1AD4ARQBHAEcAQwAxABIAAgD5//T/
8f/w/+7/7P/o/+H/3f/Y/9b/2v/h/+v/+v8EAAMA///9//n/8//x//T/+P/7//r/+f/3
//b/9f/y//H/8P/z//b/+v/8//v/+v/4//b/9v/3//f/+P/5//r/+v/5//f/9v/1//X/
+f/8//7////8//v/+f/3//f/+P/6//v//P/8//z//P/8//r/+f/5//7/AAACAAMAAQAA
AP///f/+//7///8BAAIAAwADAAQAAgAAAAAAAQAEAAUACgALAAkABwAFAAMABwAIAAkA
CwAOAA4ADgAPAA4ADQAMAAkACwAPABMAFgATABEADwANABAAEAARABMAEAARABAADwAP
AA4ADgAOABEAEgAUABUAEwAQAA0ACwANAAwADAANAA8ADAALAAgABgAFAAQAAwADAAUA
CAALAAkABgAEAAEAAQACAAMABAACAAMAAwABAAAAAAAAAAAA/v8BAAMABAABAAAA/v/9
//z//f/+////AAACAAIAAgD///7//v/9//7///8CAAUAAgABAP///f8AAAEAAgAEAAMA
AgABAAAAAgABAAEAAQACAAQABgAIAAkABwAEAAIAAwADAAQABwAGAAYABwAHAAUABQAD
AAIAAgAHAAwADgAKAAcABAABAAIAAwAEAAUABwAIAAgACAAGAAMAAgD//wIABQAIAAoA
CQAGAAMAAgABAAEAAgAHAAYACAAIAAcAAwABAP///f8BAAUABwAJAAYABQAEAAMAAwAC
AAEABQAGAAcABwAGAAYAAgACAAEABwAMAAoABgAGAAYABgAGAAYADQAQABIAFAAUABQA
FAAVABQAGAAZABkAGgAbAB0AHwAcABkAGAAXABoAGgAaABoAFgAWABcAGAAYABcAFQAR
ABIAEgATABMAEAAQAA8ADAANAA0ACwAJAAgABwADAAIAAwADAAUAAwAAAAAAAQABAP7/
/f/+//3/AAACAAMAAwACAAEAAAD///7/AAAAAP//BQAHAAcABwAIAA4AGAAjACwANwA+
AEIARwBNAE4ASwBJAEkASQA3AB4AEAAJAAQA/f/y/+z/7P/u/+3/7f/s/+z/6v/r//f/
AgAEAAkAEQARAAsABwADAAQABAD//wQABQAFAAYACAAGAAYABgAGAAYABwAGAAkACgAK
AAoACQAJAAgACAAJAAoACgAJAAsACgAJAAkABwAIAAgABwAJAAsADAANAAsACgAKAAkA
DAAMAAwADAAOAAwACwALAAoACgAKAAkADAAOABAAEQAQAA4ADQANABAAEQARABIAFAAS
ABIAEwASABEAFAATABQAFQAWABcAFQAUABMAEwAXABgAGQAbABsAGwAbABkAFwAZABsA
HAAdAB0AHQAdABwAGgAZABkAGwAdAB0AHQAbABoAGgAaABgAGAAZABkAGgAaABoAGwAY
ABYAFQAVABoAGAAYABYAFAATABIAEQANAA0ADgAPABAAEAARABEADQAMAAsACgAMAA0A
DQALAAoACgAKAAoABQAHAAgACAAJAAoACgALAAcABwAHAAcACAAKAAoACgALAAoACgAJ
AAgABwAIAAkADAANAA0ADQAKAAkACAAIAAwADAAMAAwADgANAA0ADQALAAoACQAIAA4A
DwAPABAADwANAAwADQAQABAAEQARABEAEQAPAA4ACgANABAAEAARABEAEQARAA0ADQAN
AA0ADwAQABAAEAARAA8ADwANAAoACwAMAAwAEAAQABAAEgANAAsACgANAA0AEAARABEA
DgANAAwACwAJAAsACwALAAwADQAOAA8ADQAKAAcACQAKAAsACwAKAA0ACgALAAsACgAK
AAsADAAQAA4ADgAOAAwADAAMAAwADAAMABMAFgAYABoAFwAWABUAFQAXABwAHgAfAB8A
HwAgACEAIAAdABwAGwAeAB4AHgAeABkAGAAYABgAGgAbABsAGQAXABYAFgAVABMAFAAU
ABIAEgARAA4ACwAJAAkABgAGAAkACQALAAkABQAEAAQAAwABAAEAAwADAAUABgAGAAUA
AgABAAAA//8BAAQABQAFAAUABQAFAAUACgASAB4AKwA0ADsAPgBAAEUASwBOAE0ASwBR
AFUAQQAeAAoAAwD+//n/7v/q/+7/8P/v/+n/5P/m/+r/6//z/wIADAAPAA8AEQAPAAsA
BwAEAAQABQAIAAkACQAKAAkABgAFAAQABQAGAAgACAAKAAoACQAIAAcABwAGAAYACAAK
AAsACwAJAAgABwAHAAgACgALAAsADQANAAwACwAIAAgACQAJAA4ADgAOAA4ADQAKAAgA
BwAJAAoACwALAA4ADgAOAA0ACwAKAAoACwAQABEAEQASABAADgAOAA8AEQARABUAFQAV
ABUAFQAVABUAFAATABMAFwAYABkAGwAaABkAGAAVABcAGQAbABwAHgAdABwAGwAaABgA
FwAXABgAGwAcAB0AGQAYABgAGAAaABoAGwAbABsAGgAZABkAFgAUABMAEwAYABYAFgAU
ABMAEQAPAA0ACwALAAwADQAPAA4ADgANAAgACAAIAAgACQALAAwACwAJAAgABwAGAAUA
BwAIAAgACAAIAAcABwAEAAMAAgABAAUACAAJAAoACAAGAAUAAwADAAMABQAHAAgACQAJ
AAkABgAFAAQABAAJAAoACwAMAAsACQAIAAcABgAGAAYABgALAAsACgAKAAgABwAHAAkA
CwAMAA4ADwALAAsACQAIAAgACwAOAA4ADgANAAwACwAHAAcABwAHAAkACgAKAAoABwAF
AAUAAwAFAAcACQAKAAwACgAIAAgABQADAAIABQAGAAoADAANAAgABwAGAAUABwAJAAkA
CQAJAAkACQAJAAYABAACAAUACQALAAwADAALAAYABQADAAUABgAIAAoADAAKAAoACgAG
AAQABQAFAAkACQALAAsABwAEAAIAAwAEAAUABgAMABAAEwAWABUAFAATABMAFgAaABsA
GwAZABkAGgAbABoAFwAWABUAFgAWABYAFgASABIAEwAUABcAFwAWABMADwAOAA4ADQAL
AAwADAAKAAsACwAJAAcABAADAP///v8AAAEABAADAP///v/+//3/+//7//3//f///wAA
AAD///7//f/8//v//P/+//7//f8BAP//+//9/wQADgAaACcAMgAzADYAPABBAEcASABF
AEMASQBDACkAEAAEAP3/9v/x/+r/7P/u/+r/4//b/97/4v/m/+n/8//8/wQABwAJAAsA
CQABAP3//v/+////AwADAAIAAgAAAP7//v/+////AAACAAIABAAEAAMAAgABAAEAAAAA
AAIABAAFAAUABAACAAAA//8CAAQABQAFAAUABQAEAAMAAAAAAAEAAQAFAAYABwAIAAcA
BAACAAEABQAGAAcABwAGAAYABgAFAAUABAAEAAUACwANAA4AEAAPAAwACwALAAsACwAP
AA8ADwAPAA8ADwAOAA4ADgAPABUAFgAXABkAFgAVABQAEQARABMAFQAWABgAFwAWABUA
FQAUABQAFQAVABcAFwAXABQAEgARABAAEQASABQAFQAVABQAEwATABIAEAAPAA8AEgAQ
ABAADgANAAsACQAHAAUABQAGAAcACQAIAAgABwADAAIAAQAAAAMABQAGAAUAAwACAAEA
AAD//wEAAgACAAIAAgABAAEA/f/9//3//f8BAAQABQAGAAMAAAD+//v//f/9////AQAD
AAMAAgABAP///////wAAAwAEAAUABgADAAEAAAD//wAAAAAAAAAABQAFAAQABAACAAEA
AQADAAUABgAIAAkABgAFAAIAAAAAAAMABgAGAAYABQAEAAMAAAD///7//f8BAAQABgAI
AAUAAQD///v//f///wEAAgAEAAIAAAAAAPz/+//7////AAAEAAYABwADAAEA///9////
AQABAAEAAAD///7//f/8//r/+P/7/wEAAwAEAAQAAwD+//3/+//7//z//v8AAAIA/v/6
//j/+P/7//z//f/+/wUACAAKAAwACQAIAAcABwALABAAEgATABIAEQARABEAEwARABEA
EQATABIAEQAQAA0ADAAMAAwAEAARABEADwAKAAgABwAFAAUABgAGAAQABQAFAAMAAQD+
//3/+f/4//v/+//9//v/9f/0//T/8//z//P/9f/1//j/+P/3//X/8//z//P/8//2//j/
+P/3//X/8//z//f/+P/4/wAADwAaACEAJgAsADEANQA8AEEARwBJAEkAQQAqAAoA///+
//f/8v/w/+7/7v/t/+X/4P/g/97/3//j/+z/+v8DAAUAAQD///v/9//0//T/9//7//v/
+v/6//n/9v/1//T/9v/4//v//P/6//r/+f/4//j/+f/5//r//f/+//7//f/6//j/9v/1
//n//P/+//////////7//f/5//j/+P/3//3//v///wAA///8//r/+f/8//7/AAABAAIA
AgACAAEA///+//7///8EAAUABQAGAAQAAgACAAMABQAFAAkACQAHAAcABwAHAAgACAAI
AAkADwAQABEAEwAQAA8ADgALAA0ADwARABIAEgARABAADwANAAwADAANAA4AEQASABMA
EAAOAA0ADAAKAAoACwALAA0ADAALAAsABwAEAAIAAQAHAAYABwAGAAIA///8//n/+f/7
//7/AQD///z/+v/3//L/8v/y//L/9P/3//n/+f/2//T/8v/w/+7/8f/z//T/9v/2//X/
9f/y//H/8P/v//L/9P/0//T/8f/w//D/7//w//H/9P/3//f/9//2//X/8v/x//D/8P/1
//b/9//4//f/9f/0//P/9f/2//f/+P/6//n/9//2//T/8//z//X/+P/6//3////6//n/
9v/0//P/9//7//z/+v/5//j/9//1//X/9f/1//j/+v/7//z/+f/3//f/9f/2//n//P/+
//z/+v/4//j/9v/1//X/+f/7//7///////v/+f/3//X/9//5//n/+f/7//v/+//7//j/
9v/0//f/+v/7//v/+v/4//T/9P/z//X/9v/6//7//P/7//r/+f/4//7/AAABAAIABQAG
AAcACQAGAAgABwAFAAkACwAOABEAEQAPAA8ADwANAAwACwAKAAsADAAOABAADwANAAoA
BQAEAAQABQAFAAUABgAGAAQAAQD///v/9//6//v/+f/6//f/9f/1//H/8f/y//T/9f/y
//H/8v/x//L/8v/x/+//8v/z//T/9f/x//D/7f/p//H/9f/z//f/+P/4/wAACwASABsA
JgAuADUAOwA+AEEAQQA/AD0AOQAoABIACQAGAP3/8v/o/+T/5v/l/+P/4v/i/+L/4//p
//D/9v/3//n///8DAAMA///4//T/9f/3//f/9v/2//n/+P/5//r/+P/4//n/+P/5//r/
+v/6//r/+//7//z/+//6//j/9f/5//r/+//9//v//P/8//v//f/9//z/+//8//z//f/9
//3//P/7//r//v/+////AQD///7//f/7////AAABAAEAAQAAAAAAAQACAAMAAwAEAAcA
BgAHAAkABwAFAAcABQAGAAcACAAJAAwADAAMAA0ADgAMAAoACQALAA0ADwAPAA4ADwAQ
ABAAEwATABMAEwARABAAEAARAA8AEQARABEAEQASABQAFgATABAADgALAA0ADgAPABEA
EgAQAA8ADwAQAAwACgAGAAoACwAMAA0ABgAFAAUABQAHAAYABgAFAAIAAgACAAIAAQAB
AAAA/f/+/wAAAgAEAP7///////7///8AAAAAAQABAAEAAQABAP//AAD///7///8AAAIA
AwABAP///////wIAAwADAAMAAQABAAEAAgABAAAA///+/wAAAQADAAUAAwACAAEAAAAE
AAUABQAGAAQAAwADAAUABQAEAAQAAwADAAUABQAGAAEAAwAFAAQABQAFAAUABQADAAMA
AwADAAQABAADAAIAAwADAAUABQABAAEAAQAAAAIAAgACAAQABAADAAMABwADAAQAAwAB
AAIAAwAEAAUAAwADAAEA//8AAAEAAgADAAIAAAD+/wEAAwADAAIAAAADAAAAAQABAP7/
/v///wAABAACAAIAAgABAAAAAgADAP3/+v/+/wAAAgAEAAkACgAKAAoACgAKAAoACwAP
ABQAFgAXABQAEwATABMAFQAVABcAGQAYABYAFAASAA4ADgAPABAAFAAVABUAEwAOAAwA
CwAJAAwADgAPAA4ACQAHAAMA//8BAAEA/v/+/wAAAQAEAAMA/P/6//n/9//4//n//P/9
//3//P/6//f/9//3//f/9//7//7///////P/8//5//v//P8EABQAHwAmACkALAAuADMA
OwBCAEkASwBJAEsAQwAkAAgA///6//f/9v/w/+r/6v/p/+H/3P/c/97/4f/t//j/AAAD
AAMABQADAPv/9//4/wAAAwACAAEA///+//3/+v/5//j//P/+/wEAAgABAAAA/v/8//7/
/////wAA//8AAAAA///+//z/+v/5//z/AAADAAUAAgABAP///f/+//7//////wAAAAAA
AAAA/v/8//v/+////wIABQAHAAYABAACAP//AAAAAAEAAwAEAAUABQAGAAUAAgABAAEA
BAAFAAoACwAKAAkACAAHAAkACgALAA0ADwAOAA0ADQAMAAsACgAHAAsADwATABYAFAAR
AA4ACwANAAwADAANAA8AEQARABEADAAKAAkACAAMAA4AEQATABEADgALAAkACQAIAAgA
CQAMAAoACgAIAAcABQADAAEAAQADAAYACQAHAAQAAgD///3//v///wAA/v///////f/6
//r/+v/6//n//f8AAAIAAAD+//v/+f/4//n/+v/7//z//v/+//7/+v/4//f/9f/3//n/
/f8BAP7//f/7//n/+//7//v//P/+//7//v/+//3/+//6//n//P/+/wAAAgADAAEA/v/8
//////8AAAMAAgACAAMAAwAAAP///P/6//r///8EAAYAAwABAP///f/+////AAABAAAA
AAD///7//f/7//v/+f/8////AgAEAAEA/v/7//r/+//7//z/AQD+/wAAAAD///r/+f/4
//f/+v/9//7////+//3//P/7//z/+v/4//v//P/9//3//P/6//b/9v/1//b/+P/7//7/
/v/6//j/9v/2//b/+f/7//v/+//9//3/+//4//b/9P/5//7//P/8//z//P///wAAAAAA
AAQABgAIAAsACQAMAAwACwALAAsADAANAA8ADQANAA0ADAAKAAgABgAIAAoADQAQAA0A
CwAIAAMAAwACAAIAAQACAAQABQAEAP///f/5//X/+f/7//r//P/5//f/9//z//D/8P/x
//H/8//z//X/9f/0//L/7//r/+7/8f/0//f/9P/0//L/7//v/+//9f/7//7/BAAKABMA
GAAfACQAKAAzAD8ARABBAD0AOwA5ACkACgD6//n/+P/x/+b/2v/Y/9z/1//T/9L/1v/a
/93/5f/u//L/8//z//f/9//7//v/+v/2//P/9P/z//H/8P/y//L/9P/2//b/9v/3//b/
9P/0//P/8v/0//f/+f/8//r/+P/1//H/8//0//X/9//3//j/+P/3//X/9f/0//P/9f/2
//j/+f/6//j/9v/0//b/9v/3//n/+v/6//r/+f/4//j/+P/3//n/+v/8/////v/9//v/
+v/8//z//v8BAP7//f8AAP///f/9//3//f8AAAIABAAHAAYABAACAAEABQAHAAkACQAG
AAcACAAIAAYABQAEAAMABQAGAAgACwAJAAkABwAFAAcACAAKAAwACQAIAAgABwAHAAYA
BQAFAAcABgAGAAcACAAEAAIA/v////////////v/+//8//3//P/6//n/9//2//j/+v/8
//j/9//1//H/9P/2//j/+v/0//X/9f/0//L/8v/x//H/8v/z//T/9f/z//T/8//y//T/
9P/1//X/9P/z//T/9f/z//P/8v/x//T/9f/2//j/9//2//X/9P/3//f/+P/5//b/9v/2
//b/9//3//b/9v/4//n/+/////3/+v/4//X/9//5//n/+v/3//n/+//6//n/9//1//P/
8//1//f/+f/5//j/9v/0//f/9//5//n/9//3//f/9v/4//b/9P/0//T/9f/3//3/+P/4
//b/8//0//X/9v/3//b/9//2//X/8//z//P/8//1//T/8//3//j/9//1//L/9P/y//T/
9f/0//T/9f/2//f/9P/z//L/9P/0//f/+f/4//X/9P/x//H/9v/6//r/+f/4//f/9v/7
//z//P/8/wAAAgAEAAcABAAGAAUAAwAGAAcACQALAAkABwAHAAcABgAEAAIAAAAAAAIA
BQAIAAcABQACAP3//v/+///////9//7//v/8//j/9//0//H/8v/z//H/8v/w/+//8P/t
/+v/7P/u/+//7v/t/+7/7f/t/+z/6v/n/+n/6//t/+//7P/s/+r/5//p/+3/8//3//j/
+v8CAA8AFgAXABwAKAAxADUAOgA7ADUAMwAzACMACAD6//X/7v/n/97/2P/W/9b/z//N
/87/0P/U/9f/3//k/+j/7f/x//X/9//3//X/8v/w/+3/7v/t/+v/6v/s/+z/7v/w/+//
7v/u/+z/7//w//D/8P/w//H/8f/y//D/8P/v/+3/8f/y//P/9f/y//L/8f/v//D/8f/x
//H/8v/y//P/8//0//L/8P/u//L/8v/z//X/9P/0//T/8//2//b/9v/1//X/9P/0//X/
9//3//b/9v/5//j/+f/7//j/9//6//n/+v/7//z//f8AAAAAAAABAAEAAAD/////AgAD
AAQAAwAAAAEAAgACAAQAAwACAAEAAwACAAIAAwAAAAEAAAD//wEAAgAEAAYABAACAAEA
//8AAAAAAAABAAAA/v/9//3////8//v/+P/6//v//P/9//b/9f/1//X/9//2//b/9f/0
//T/9P/0//L/8//z//H/8f/y//P/9P/u/+//7//u/+//8P/w//H/7f/t/+3/7f/t/+7/
7f/s/+3/7v/w//H/7v/t/+7/7//x//H/8P/v//P/9f/3//r/9v/y/+7/6v/t/+//8v/1
//H/8P/v/+7/8v/z//P/9P/y//H/8f/z//L/8P/v/+3/7//x//H/8v/s/+3/7v/s/+z/
6//q/+n/6P/p/+r/6//q/+r/6f/o/+n/6f/r/+v/6f/p/+n/6P/o/+b/5P/k/+P/4//k
/+n/5f/m/+X/4//k/+X/5v/n/+P/4//h/9//4P/h/+L/4//k/+L/4P/j/+L/4f/f/9z/
4P/e/+D/4f/e/97/3//g/+T/4v/i/+L/4f/g/+L/4//j/+H/4f/f/+P/5v/q/+7/7f/u
/+z/6//u/+//7//w//H/8v/y//P/9P/0//T/9P/2//b/9//5//b/9P/z//H/8v/y//T/
9P/w//D/8f/y//D/7//u/+z/7f/t/+7/7//o/+T/4P/c/+D/4v/k/+b/5P/k/+T/5P/g
/97/3P/a/9z/3v/g/+L/4f/g/9//3v/g/+D/4P/g/97/3v/e/97/4v/k/+b/6P/x//r/
AwAMAA==
         </WaveFormData>
      </LeadData>
      <LeadData>
         <LeadByteCountTotal>10000</LeadByteCountTotal>
         <LeadTimeOffset>0</LeadTimeOffset>
         <LeadSampleCountTotal>5000</LeadSampleCountTotal>
         <LeadAmplitudeUnitsPerBit>4.88</LeadAmplitudeUnitsPerBit>
         <LeadAmplitudeUnits>��V</LeadAmplitudeUnits>
         <LeadHighLimit>2147483647</LeadHighLimit>
         <LeadLowLimit>268435456</LeadLowLimit>
         <LeadID>V1</LeadID>
         <LeadOffsetFirstSample>0</LeadOffsetFirstSample>
         <FirstSampleBaseline>0</FirstSampleBaseline>
         <LeadSampleSize>2</LeadSampleSize>
         <LeadOff>FALSE</LeadOff>
         <BaselineSway>FALSE</BaselineSway>
         <ExcessiveACNoise>FALSE</ExcessiveACNoise>
         <MuscleNoise>FALSE</MuscleNoise>
         <LeadDataCRC32>1627566282</LeadDataCRC32>
         <WaveFormData>
AAAAAAAAAAABAAIAAwAEAAMAAgABAAAAAgACAAIAAgAAAAAAAAAAAP7//v/+//7///8A
AAEAAgAAAAAAAAAAAAEAAgADAAQABAAEAAQABAACAAIAAgACAAQABAAEAAQAAwACAAEA
AAACAAIAAgACAAEAAAD///7//v/+//7//v///wAAAQACAP///v/9//z//f/+////AAAA
AAAAAAAAAP7//v/+//7///8AAAEAAgABAAAA///+////AAABAAIAAgACAAIAAgACAAIA
BAAHAAoACgALAAsACAAFAAEA//8AAAIABAAFAAUAAwAAAPr/9P/v/+//7//x//H/8//1
//T/8//y//H/8v/0//b/9//2//j/+f/5//f/9//4//n/+//9////AgABAAAA///+/wAA
AgAEAAUABAAEAAQABAADAAMABQAGAAkACQAKAAoACQAHAAYABQAJAAkADAAOABIAEQAN
AAoABwAGAAgACgAIAAIA/v/0/+T/0f/H/8X/zf/c/+P/5v/o/+b/3//Z/9P/0f/V/9r/
3f/g/+X/5f/j/9//4f/q//H/9//9/wIABwAIAAYABgAFAAUABwAHAAsACwAMAA0ACwAJ
AAkACQAKAA0ADwAQAA4ADgAOAAwADAAMAAwADQAPAA4ADgAOAAwACQAIAAYACAAJAAkA
CQAHAAcABgAEAAQABAAEAAUABwAIAAgACQAHAAUAAgABAAIAAwAEAAUABAADAAEA/v/9
//3//f/9//3//v8AAAEA///7//n/9//5//n/+P/3//X/9f/y/+//7v/t/+3/7P/t/+3/
7f/s/+r/5v/j/+L/5P/k/+T/5P/i/+L/4P/e/9//3//h/+H/4f/k/+X/5v/k/+P/4//k
/+j/6f/s/+//7//x//H/8P/w//H/8//0//j/+f/7//z/+//5//j/+f/6//3//v////7/
/v/+//7//P/8//z//f///wAAAQACAP///v/9//v//P/+/wAAAgACAAEA///9//3//v/+
//7/AAABAAIAAwACAAAA///+////AAABAAMAAQABAAAA/v/+//7//v/+/wEAAQABAAEA
/v/9//z/+//8//3///8BAAEAAQAAAAAA/v/+//z///8CAAIAAwADAP///P/+//7//f//
/wEA/v/+//7//P/7//v//P/8//3//////wAAAAD8//z//P/8//7//v8AAAAA//////7/
/P/8//3//f/+/wAAAAABAAEA/v/7//3//f/+//7/AAAAAAEAAQAAAP3//f/+//7//v8B
AAIAAgACAP7//P/8//3/AAABAAIAAwAEAAMABAAGAAYABgAHAAcABwAHAAQAAwADAAMA
AwACAAEAAQD+//j/8v/r/+v/6//r/+3/7//x//H/8//z//P/8//x//H/8P/w//X/9//4
//n/9v/2//b/9v/5//r//P/8//7//v/+/////f/9//z//P/9//7///////3///8AAAEA
AwAEAAQABAAFAAUABQAFAAEAAgAGAAwADQANAAoACQAIAAYAAgD8//j/9P/q/9r/zf/F
/8f/0f/Y/9n/3v/g/97/2//X/9P/z//R/9D/0//Y/93/4f/h/+X/6f/s/+//8//5//7/
AQAEAAYACAAFAAUABwAHAAcABwAIAAkADAALAAwADQAKAAsACwAKAA0ADgAPAA4ADAAM
AAwADQAMAAoACQAIAAoACQAKAAoACQAJAAgABwAJAAkACAAGAAYABgAGAAcABgAGAAUA
BQAGAAcABwAJAAYABQAEAAMABAAFAAUABAADAAMAAwADAAAAAAABAAEAAwABAAEAAQD+
//3/+//5//v/+//4//X/9v/1//X/9P/x//H/8f/w//D/7v/t/+7/7P/q/+j/5v/n/+j/
5//m/+b/5//q/+v/6v/s/+z/7P/u/+//8f/0//T/8//0//X/+P/7//z//P/8//3///8A
AAAAAQADAAQABQAFAAYACQAGAAcABgAFAAcACAAJAAoACgAKAAoACwAKAAoACgAKAA0A
DgAPAA8ADAAMAAwADAAOAA8ADwAPAA8AEAAQABAADwAPAA8ADwASABIAEwAUABEAEAAP
AA8AEAARABEAEAAOAA4ADgAOAA0ADQANAA0ADgAPABAAEQAOAA0ADQANAA4ADwAPABAA
EAAQAA4AEQAQABAAEQARABAADgARABIADgAPABAADAAPABAADwAPAA0ADgAOAA8ADQAN
AA4ADgANAA4ADwAQAA0ADAANAAwADgAPAA8ADgAOAA8ADwAQAA4ADgAPAA8ADwANABAA
EQAPAA4ADwAOABAAEQARAA8ADwAQABAAEAAPABAAEAAQABYAFgAVABQAEwASABIAFAAX
ABgAGgAbABsAGwAYABQAEgARABMAFQAWABcAEwAQAAoABAD//////////wEAAwAFAAUA
BAADAAIAAQADAAUABgAIAAgACQAJAAkACQAKAAsADAAPABAAEgASABEAEAAPAA8AEQAT
ABQAFgAUABQAFAATABEAEwAUABUAFwAYABgAGAAVABUAFQAVABkAGgAcAB4AIQAfABoA
FwAUABYAGgAaABYAEAAIAPr/6f/Z/9P/2f/o//P/9v/4//j/8//r/+f/4f/j/+j/7f/u
/+//8//1//H/7f/y//v/AwAHAA4AEwAUABQAEgARABEAEwATABYAFwAZABsAGgAXABYA
FQAVABcAGAAYABoAGgAaABgAFgAWABYAFwAXABYAFgAWABUAEwATABIAFAAVABUAFQAV
ABUAFAASABEAEAAPAA8AEQASABIAEwARAA8ADAALAA0ADQANAA0ADQANAAwACgAIAAcA
BgAFAAUABgAIAAkABQABAP///f///////v/9//3//f/6//f/9P/z//P/8v/y//P/9P/0
//L/7v/r/+r/6//s/+3/7v/w//D/7v/s/+n/6f/r/+v/7f/w//H/8v/w/+//7//w//P/
8//1//f/+f/7//v/+v/4//n/+//8/wAAAQADAAQAAwABAAAAAQADAAUABQAFAAgACAAI
AAgABgAGAAYABwAKAAoACgAKAAkACAAHAAUABwAIAAkACgALAAsACgAJAAcACAAIAAgA
CwALAAsACwAJAAgACAAIAAoACgAKAAsACwALAAoACAAGAAYABgAGAAgACQAKAAsABwAH
AAcABwAJAAkACgALAAsACwAKAAoACgAKAAgACwAMAAwADQANAAsACAAKAAoACQALAA0A
CgAMAAwACgAJAAcACAAIAAkACQAJAAoACgAHAAYABQAEAAUABgAJAAoACwALAAoACAAI
AAkACQAKAAsADAAOAA8ADAAJAAsACwAMAAwADgAOAA0ADQAMAAkACgAKAAkACAANABAA
EAAQAA0ADAALAAoACwAOABIAFAASABMAEwATABEADgANAA0ADwARABIAEwAOAAoAAwD8
//r/+//8//3//f///wEAAQD//////////wIAAwADAAQABQAFAAQAAwAEAAYACAAKAAkA
CgAMAAwACgAKAAoACwAOAA8ADwAQAA8ADgANAAsADQAPABAAEQAPABAAEAAQAA8ADwAP
AA8AEwAWABgAGAAVABMAEAANAA4AEAASABAACgAEAPr/7P/d/9P/z//Z/+b/7f/u/+7/
6v/j/93/2f/X/9n/3v/h/+T/5//p/+f/4//n/+7/9f/7/wEACAAJAAgACAAIAAgACQAM
AA0ADQANAA4ADwAOAAsACgAJAAoADQAPABAADwAOAA0ACgALAAwADQAPABEAEAAQABAA
DgALAAoACAALAA0ADgAPAAwACwAJAAYACAAIAAgACQAKAAoACQAJAAcABQACAAEAAgAD
AAQABQAEAAMAAQD+/////////////P/8//3//f/7//f/9f/z//T/9f/1//X/8//z//D/
7f/s/+v/6//q/+v/6//r/+r/6P/k/+H/4P/j/+T/5f/m/+X/5P/h/97/3//f/+H/4f/j
/+b/5//o/+f/5f/k/+T/6f/p/+v/7f/u/+//7v/s/+7/7//x//L/9P/1//f/+P/3//X/
9P/1//b/+f/6//v/+//6//n/+P/4//j/+P/5//z//P/8//z/+//6//n/9//4//r//P/+
//z/+//5//f/+f/6//r/+v/8//3//v////7//P/7//r/+//8//3////9//3//P/6//z/
/P/8//z//f/9//3//f/6//n/+P/3//j/+f/7//3//P/7//n/+P/5//r/+f/9//z//P/9
//3/+//4//r/+v/6//3/AAD+/////v/7//n/+f/6//r/+//7//v//P/8//n/+P/3//b/
+P/4//r/+v/5//n/+P/2//f/+f/6//z//P/8//3//f/6//f/+f/5//n/+v/9//7//v/9
//v/9//5//r/+v/6//3//v/+//7/+P/4//j/+f/8//7//v/+//7//f/+/wAAAAACAAMA
AwADAAEA/v/9//3//P/9//3//f/7//j/8v/s/+f/5//n/+f/6P/r/+7/7//v/+//7//v
/+//7//u/+7/8f/z//T/9f/z//T/9f/2//f/+P/6//r//P/8//z//f/9//3//P/8//3/
/v///////P/9//3//f/+/wAAAQACAAEAAQABAAEA//8AAAQACAALAAsACAAFAAQABAAA
APz/+P/0/+r/3P/P/8X/w//N/9b/2f/c/+D/3v/Z/9X/z//J/8n/zP/R/9b/2f/b/9v/
3f/f/+L/5f/r//H/9v/7//7/AAACAAAA//8AAP//AQABAAIAAwAFAAMAAwADAAIAAwAD
AAIAAwAEAAUABAADAAIAAQABAAEAAAAAAAAAAAD//wAAAAD//////v/9//7///////7/
/P/8//z//f/+//7//f/9//7//f/7//v/+f/5//n/+f/7//v/+v/4//X/9f/1//X/9P/0
//X/9f/1//P/8//z//L/8f/v/+3/7v/v/+3/6//o/+f/5//m/+X/5f/l/+T/5f/i/+D/
4P/f/97/3f/c/93/3v/d/9z/2//b/93/3f/d/+D/4f/i/+T/4//j/+T/5v/l/+b/5//q
/+3/7v/u/+z/7f/v//D/8P/x//P/9P/1//X/9v/5//b/9//2//X/9//4//n/+v/4//j/
+P/5//r/+v/6//r/+//8//3//f/6//r/+v/6//7//////////f/+//7//v//////////
/wEAAAAAAAAA///+//3//f8AAAEAAQAAAP3//P/7//r/+//7//v/+//6//v//P/9//r/
+f/5//n/+v/7//v//P/6//r/+P/7//z//P/9//3//f/6//z//P/4//n/+v/2//v//P/7
//v/+v/6//n/+f/5//n/+v/6//n/+v/7//z/+//6//v/+v/8//3//f/8//v/+//6//r/
+v/6//v/+//7//n//P/9//v/+v/7//r//P/9//3/+//8//z/+//6//3//v/+//7//v/+
//7////8//z//P/7/wEAAgACAAIAAgACAAEAAgAEAAQABgAHAAcABwADAAAA/////wIA
AwADAAMAAwAAAPr/9P/t/+3/7f/t/+//8f/z//P/8f/x//H/8f/y//P/8//0//j/+f/5
//n/9//4//n/+v/8//7/AQACAAAAAAAAAAEAAgADAAMABAAGAAYABgAFAAMABQAGAAcA
CQAKAAoACgAHAAcABwAHAAcADAAOABAAEQATABAACQAEAAYACAAIAAIA/v/0/+b/1//H
/8H/yf/Y/9//4v/k/+T/4f/b/9P/zf/N/9L/1//c/+H/4//l/+X/4//m/+3/8//5/wAA
AwAIAAgABgADAAMABQAFAAkACQAKAAsACwAJAAkACQAHAAkACgAKAAsADAANAAwACQAI
AAcABwAJAAgACAAIAAcABQAFAAQAAgADAAMAAwAEAAUABQAEAAEAAAD/////AQACAAIA
AwACAAEA//////3//f/9//3//v///////v/8//v/+v/5//r/+v/7//v/+v/3//b/9f/1
//X/9P/z//X/9f/y/+//7f/r/+r/6P/o/+n/6v/q/+n/5v/k/+T/4v/i/+L/4v/k/+T/
4v/g/93/3f/f/9//4f/k/+X/5v/k/+P/4//k/+f/5//p/+v/7//x//H/8P/u/+//8f/y
//b/9//5//r/+P/3//f/+f/5//v/+//7//7//v/+//7//f/8//v/+//9//7///8AAAAA
AAAAAP///f/+////AAADAAMAAgABAAAAAAD///7/AAABAAIAAwABAAAAAAAAAAAAAAAA
AAEAAwADAAIAAAD///7//f/8/////////////f/9//3//f/7//v//P/9//7//////wAA
///+//v//f8AAAAAAQABAP///P/+//7/+f/7//3/+v/9//7//f/9//r/+v/5//n/+v/7
//3//v/6//r/+v/6//r/+v/8//z///////7//P/7//v/+v/6//z//P/9//3//P/5//v/
+//4//j/+v/6//3//f/8//n/+v/6//n/+P/6//z//f/+//r/+v/6//v/+//8//3//f//
///////+//3//P/8//z//v8AAAIAAgACAAIAAgAAAAIABQAGAAgACQAJAAkABgACAAAA
//8CAAMAAwADAAEA/v/4//L/7f/t/+3/7f/u//H/9P/1//P/8//z//P/9P/1//X/9v/5
//v//P/9//z//P/8//z//v8AAAMABAADAAIAAQABAAQABQAFAAYACAAIAAgABwAFAAcA
CAAJAAsADAAMAAwACgAJAAgABwALAA4AEAAUABcAFQAQAA0ADAAMAAwACgAEAAAA9v/m
/9P/yf/J/9f/5P/n/+r/7P/s/+f/4f/Z/9f/2f/c/+H/5v/r/+3/7f/r/+3/8v/3//3/
BQAKAA0AEAASABAADgANAA4ADQAQABEAEwAVABMAEQARABEAEQATABQAFAAWABYAFgAU
ABMAEgARABEAEwASABIAEgARAA8ADwAOAAwADQANAA0ADgAPAA8ADgANAAwACwALAA4A
DgANAA0ADAALAAkACQAHAAcABwAHAAgACQAJAAgABgAFAAQAAwAEAAQABQAFAAQAAQAA
AP///f/9//z/+//9//3/+v/3//T/8//z//L/8//z//P/8v/x/+7/7P/s/+z/7P/s/+z/
7v/u/+z/6v/n/+f/6f/p/+n/7P/t/+7/7v/t/+3/7v/z//P/9f/3//n/+//7//r/+f/5
//r/+v/9////AgAEAAIAAQABAAMAAwAFAAUABQAIAAgACAAIAAcABgAFAAUABwAIAAkA
CgAJAAgABwAFAAcACAAJAAoACwALAAoACQAHAAgACAAIAAoACwAMAA0ACwAKAAoACgAI
AAgACAAJAAsACwAKAAgABgAGAAYABgAJAAkACQAJAAUABQAFAAUABQAFAAYABwAJAAkA
CAAIAAcABgADAAUABwAIAAoACwAJAAYACAAIAAUABwAJAAYACgAKAAgABwAEAAQAAwAD
AAQABQAHAAgABAAEAAQABAAEAAQABgAGAAkACQAIAAYABAAFAAUABgAHAAgACgALAAgA
BQAHAAcACAAIAAoACgALAAsACgAHAAgACAAHAAYACQAKAAoACgAIAAgACAAJAAUACAAL
AAsADAAMAAwADAAMAAoADAAPABAAEQATABQAFQARAA4ADQANAA4ADwAPAA8ADwAMAAYA
AAD5//n/+f/5//v//f///////P/7//r/+f/7//3//v8AAAIAAwADAAMAAwAEAAUABgAJ
AAoADAAMAAoACgAKAAsADgAPAA8AEAAQABAAEAAPAA8AEQASABMAEwAUABQAFAARABEA
EQARABUAGAAaABwAHQAdABoAFQAUABQAFgAYABQADgAKAAAA8//j/9X/1//k//H/9P/2
//r/9//x/+n/4f/f/+T/6f/u/+//8//1//P/7//y//n///8FAAoAEQAWABQAFAARABEA
EwATABcAFwAYABkAFwAVABUAFQAVABcAGAAYABkAGgAbABoAGAAYABgAGQAaABoAGwAc
ABkAFwAXABYAGAAZABkAGQAbABsAGgAYABYAFgAWABcAGgAaABkAGQAXABUAEgARABEA
EQARABEAEwATABIAEAAOAA0ADAALAAwADAANAA0ACgAHAAYABQAFAAUABAADAAQABQAD
AAEA///9//z/+v/6//v//P/8//v/+P/2//b/9v/2//b/9v/3//j/9//2//P/8//1//X/
9//6//v//P/8//v/+//8//3//f///wEABQAHAAcABgAEAAUABwAIAAsADQAQABIAEAAP
AA8AEQARABMAEwATABUAFgAXABgAFwAWABUAFQAXABgAGQAaABgAGAAYABcAFwAYABkA
GgAbABsAGgAZABcAGAAYABgAGgAbABwAHQAcABoAGQAYABgAGAAYABkAGgAbABsAGgAZ
ABgAFwAWABgAGQAaABsAFwAXABcAFwAZABkAGgAbAB0AHQAcABwAGwAaABcAGQAbABwA
HgAfAB0AGgAcABwAGQAbAB0AGgAeAB4AHAAbABoAGgAZABkAGQAZABoAGgAWABYAFgAW
ABgAGAAaABoAGwAbABoAGAAWABcAFwAYABkAGgAcAB0AGgAXABkAGQAYABgAGgAaAB0A
HQAcABkAGAAYABcAFgAZABoAGgAaABgAFAASABMAFAAVABYAFwAYABgAGgAdAB4AHQAd
ABwAGwAbABoAGwAdABwAGwAZABcAGAAWABEADAAFAAUABQAFAAQABQAGAAUACAAJAAoA
CwAJAAkACAAIAAwADQANAA0ADQAOAA8AEAAPABAAEgASABMAFAAVABcAFgAVABMAEgAT
ABQAFQAVABUAFwAYABkAFwAYABgAGAAYABkAGgAbABkAGAAYABwAHwAhACAAHwAcABwA
HAAYABIADgAKAAIA8//p/+H/3//o/+//8v/0//b/9f/v/+3/6//n/+T/5f/o/+v/8f/1
//f/9//6////AQADAAgADwASABQAFgAXABcAGQAZABkAFwAWABUAGAAXABgAGQAYABkA
GQAYABoAGgAaABgAGgAaABoAGwAaABgAFwAWABgAFwAYABgAFwAXABYAFQAVABUAFAAS
ABQAFAAUABUAFAASAA8ADQAPAA8ADgAPAA4ADQAMAAsADQANAAwACgALAAsACwALAAkA
CAAIAAcACQAHAAcABwAEAAMAAQD//wEAAQD+//v//P/7//v/+v/3//X/8//w//H/8P/w
//L/8f/w/+//7v/u/+7/7P/q/+r/6//u/+//7P/u/+7/7v/x//H/8v/0//X/9f/3//n/
+//9//3//P/+////AQACAAEAAQACAAIABQAFAAYACQAIAAkACAAHAAoACgAKAAoACgAK
AAoACwAJAAgABwAGAAkACgALAAsACgAKAAoACgANAA0ADAALAAwADgAPABAADgANAAwA
CwAOAA4ADwAQAA0ADAALAAsADQANAAwACgAMAAwADAAMAAoACQAIAAcACAAJAAoACwAI
AAcABwAHAAkACQAIAAgACQAKAAkADQALAAoACgAJAAkACAAMAA4ACgALAAwACAAMAAwA
CgAJAAkACgAKAAsACAAHAAcABgAHAAgACQAKAAcABgAHAAYACQAJAAgABgAIAAkACQAK
AAkACAAIAAcACQAHAAoACwAIAAgACgAKAAsACwAKAAcACwAMAAwADAAKAAoACQAIAAkA
CgALAA0ACgAKAAoACQALAAsACwAKABAAEAANAAwACwAKAAwADgARABIAEgATABMAEwAR
AA4ADQANABAAEQARABEADgAKAAMA/P/4//n/+v/7//n/+//9//3/+//7//v/+//9////
AAACAAEAAQAAAP//AQACAAMABAAHAAgACgAKAAgACAAIAAkADAANAA0ADgANAAwACwAJ
AAoADQAPABEADwAQABAAEAANAA0ADQANAA8AEgAWABgAFwAVABIADwAMABAAEgASAA4A
CAAAAPL/4//V/8//1f/g/+v/7P/u/+z/5//h/9v/2f/Z/97/4f/k/+f/5//p/+f/5//s
//P/+/8DAAgACwAMAAoACgAKAAsADgAPABMAEwAUABUAEgAPAA4ADQAQABMAFQAWABUA
FAATABAAEgASABIAEwATABIAEgASABAADQAMAAoACwANAA4ADwANAA0ADAAKAAoACgAK
AAsADgAOAA0ADQALAAkABgAFAAYABwAIAAkABwAHAAYABAAFAAUABQAFAAYABgAHAAcA
BQABAP///f/+//////////7//f/5//X/9P/z//P/8v/z//P/8//y//D/7P/p/+j/6f/q
/+v/7P/r/+r/5//k/+X/5f/n/+f/5//q/+v/7P/r/+n/6P/o/+3/7f/v//H/8//1//X/
9P/0//X/9//4//r/+//9//7//P/7//v//f/+/wEAAgADAAIAAgACAAIAAgACAAIAAwAG
AAYABgAGAAUABAADAAEAAwAEAAUABgAFAAUABAADAAUABgAGAAYACQAJAAkACQAGAAQA
AwACAAUABgAHAAkACAAHAAUAAgACAAIAAgACAAUABQAFAAUAAgABAAAA//8AAAEAAwAF
AAQAAwABAAAAAgACAAAAAwAEAAQABQAFAAEA/v8AAAAA/v8BAAQAAgACAAIAAAD///3/
/v/+////AQABAAIAAgD///7//f/8//3//v8BAAIAAgABAP///P/8//3//f/+/wAAAAAB
AAEA///7//z/+//9//7/AQACAAIAAQD///v//f/+//7//v8BAAIAAgACAP///v/9//3/
/v8AAAIAAwACAAEAAAD+/wAAAAABAAIABAAEAAQABAD9//7///8AAAEAAgAEAAYACQAK
AAcABwAGAAUABgAEAAQABQAFAAUABAADAAEA/v/4//L/7v/v//D/8f/v/+//7//t//D/
8f/y//P/8//z//L/8v/0//X/9f/1//b/+P/6//z/+v/6//v/+v/9//7///8BAAEAAQAA
AAAAAgACAAIAAQABAAMABAAFAAQABAADAAIABAAFAAYABwAJAAYABAAGAAkACwAKAAkA
CAAKAAoABgD8//b/7v/k/9f/y//H/8//3P/f/+D/4P/e/93/2f/V/9P/1f/W/9X/1P/X
/9v/3f/f/+P/6P/v//P/9f/4//v//v8AAAQABQAFAAcABwAGAAUABQAFAAYABQAGAAcA
BwAJAAoACgAJAAgABwAEAAUABgAHAAkABgAEAAMAAgACAAEAAgACAAIAAwADAAMAAgAB
AP///P///wAAAQADAAIAAAD9//v/+//7//r/+//7//v/+//7//r/+f/3//T/9v/3//j/
+f/3//b/9v/1//X/8//z//P/8f/x//D/7//t/+3/6v/n/+j/6f/r/+z/6f/n/+X/4v/k
/+L/4f/i/+D/4P/g/+D/3//e/9v/2P/a/9v/3v/f/9z/3v/e/97/3//f/+D/4v/j/+P/
5f/n/+f/6f/p/+j/6//t//D/8v/x//H/8v/y//P/8//0//f/+f/7//v/+//7//r/+f/4
//v//P/9///////+//3//P/+//7//v/9//3//v///wAA//////7//f/+/wAAAQACAAAA
///+//3//v/+////AAAAAAAAAAABAAAA///9//r//f/+////AAD+//3//P/7//r/+//8
//3//f/9//7////9//3//P/8//3//v/9/wEA///+//7//f/8//r//f/+//v//f////z/
/f/8//n/9//6//z//f////z/+//7//r/+f/6//v//P/6//r//P/8//v/+//6//j/+//9
//7/AAD+//z/+//5//v/+f/8//3/+v/6//z//P/7//v/+v/3//z//v///wAA///+//z/
+v/7//z//f////3//v//////AAD///7//P/9//7/AAACAP7//P/8//z///8AAAEAAgAA
AAIABQAGAAQABQAFAAUABQAEAAUABwAGAAUAAwABAAAA/v/5//T/7//v/+//7//s/+3/
7v/t//D/8f/y//P/8f/x//D/8P/z//X/9v/3//n/+v/7//z//P/8//3//P/+/wAAAgAF
AAQAAwABAAAAAQACAAMAAwAFAAcACAAJAAcACAAIAAgACAAJAAoACwAHAAYABgAKAA0A
DwAOAA8AEAAOAAwACAACAPz/9v/q/93/0f/N/9H/3P/h/+L/5P/m/+X/4//f/93/2//a
/9n/2v/h/+f/6//p/+v/8P/1//f/+/8AAAUACgAMAA4ADQANAA8ADwAOAA0ADQANABAA
DwAQABEAEAARABEAEAASABIAEgAQABIAEgASABMAEgAQAA8ADgAOAA0ADgAOAAwADQAN
AA0ADQANAAwACgALAAwADQAPAA0ADAAKAAkACgALAAsADQAMAAsACgAJAAkACQAIAAYA
BgAHAAgACQAHAAYABgAFAAcABQAFAAUABAADAAEA//8BAAEA/v/7//v/+//8//z/+P/3
//b/9P/2//T/8//0//H/8P/v/+7/8P/w/+7/7P/s/+3/8P/x/+7/8P/w//D/8//z//T/
9v/4//f/+P/5//v//f/9//z//f///wIABAADAAMABAAEAAcABwAIAAsACgALAAoACQAM
AAwADAAMAA0ADgAPABEAEAAOAAwACgANAA4ADwAPAA0ADgAPABAAEQARABAADwAQABIA
EwAUABIAEQAQAA8AEgASABMAFAARABAADwAPAA0ADQAMAAoADAAOABAAEgARAA8ADQAL
AAsADQAPABEAEAAPAA8ADwARABEAEAAQABEAEgARABUAEwASABIAEQASABAAEwAUABAA
EQASAA4AEgASABAADwARABIAEgATABAADwAPAA4ADwAQABEAEgARABAAEQAQABMAEwAS
ABAAEQATABQAFgATABIAEgARABIAEQAVABcAFQAUABUAFAAVABUAFAARABUAFgAWABYA
FAAUABMAEgASABQAFgAZABYAFgAWABUAFQAVABUAFAAWABYAFwAYABYAFgAWABYAGAAZ
ABwAIAAdABsAGgAaABwAGgAXABUAFwAXABQAFAAOAAoABgADAAYABAAEAAUAAwADAAQA
BgAIAAgACAAHAAgACQAKAAsACQAKAAsADAARABYAFgAWABUAFAATABIAFAAUABQAFAAV
ABYAFwAYABYAFgAWABYAFwAYABkAGgAYABgAGAAYABkAGgAbABwAHwAgACEAIgAgAB4A
HAAaAA==
         </WaveFormData>
      </LeadData>
      <LeadData>
         <LeadByteCountTotal>10000</LeadByteCountTotal>
         <LeadTimeOffset>0</LeadTimeOffset>
         <LeadSampleCountTotal>5000</LeadSampleCountTotal>
         <LeadAmplitudeUnitsPerBit>4.88</LeadAmplitudeUnitsPerBit>
         <LeadAmplitudeUnits>��V</LeadAmplitudeUnits>
         <LeadHighLimit>2147483647</LeadHighLimit>
         <LeadLowLimit>268435456</LeadLowLimit>
         <LeadID>V2</LeadID>
         <LeadOffsetFirstSample>0</LeadOffsetFirstSample>
         <FirstSampleBaseline>0</FirstSampleBaseline>
         <LeadSampleSize>2</LeadSampleSize>
         <LeadOff>FALSE</LeadOff>
         <BaselineSway>FALSE</BaselineSway>
         <ExcessiveACNoise>FALSE</ExcessiveACNoise>
         <MuscleNoise>FALSE</MuscleNoise>
         <LeadDataCRC32>2343682450</LeadDataCRC32>
         <WaveFormData>
/P/8//z//P///wAAAQACAAAAAAAAAAAAAgACAAIAAgACAAIAAgACAAAAAAAAAAAAAQAC
AAMABAACAAIAAgACAAQABAAEAAQABAAEAAQABAACAAIAAgACAAMABAAFAAYABQAEAAMA
AgAEAAQABAAEAAIAAgACAAIAAQAAAP///v8AAAAAAAAAAP3//P/7//r/+//8//3//v/8
//z//P/8//r/+v/6//r//P/8//z//P/7//r/+f/4//n/+v/7//z//v/+//7//v/8//z/
/v8BAAIAAwAGAAgABwAGAAUABAAHAAkACgAKAAwACwAIAAMA+v/0//P/8v/0//b/+f/7
//v/+//6//j/+P/4//n/+f/5//n/+f/5//X/8//z//P/9f/3//j/+P/2//b/9v/3//n/
+f/5//j/+P/6//r/+v/4//f/9//3//n/+//7//v/+f/5//j/+P/4//r//f8DAAwAEwAU
AA4ADQATACMAMgAyACwAIQAKAOb/vf+T/23/XP9d/1j/Sf84/yf/Hv8Z/xf/If80/0v/
Xv9u/3z/iv+W/6D/rf+7/8f/0v/e/+r/8//3//j/+v/7//z//P/+/wMABQAGAAgABwAG
AAQAAwAFAAcABwAIAAkACgAKAAoACAAIAAgACQALAAwADgAOAA4ADgAOAA4ADgAPABAA
EgATABMAEwATABMAEwATABMAFwAZABoAGwAZABcAFwAXABcAGAAZABoAHgAfAB8AHwAe
AB4AIAAhACMAJAAmACcAJwAmACQAIwAlACYAKAAoACoAKwArACoAJwAnACYAJgAoACkA
KQAqACkAJgAjACEAIgAjACQAJgAkACMAIQAgABsAGgAaABkAGQAZABoAGgAVABMAEQAP
AA4ADAAMAA0ADQALAAkACAAEAAMAAgACAAMABAAFAAYAAQAAAAAA//8BAAIAAgACAAEA
AQAAAP7//f/8//z//f/+/wAAAAAAAP7//P/7//v//f/+/////////////f/7//v/+//7
//v///8BAAEAAQD///3//f/9////AAABAAIAAgACAAEA///+//7//v///wIAAwAEAAQA
AQD///7//v///wAAAQACAAEAAgACAP//AAAAAAAAAQADAAQABAAFAAMAAgACAAEAAQAB
AAMAAwABAAIAAgD//wAAAAAAAAAAAgACAAIAAwABAP///f/7////AAAAAAEA////////
/f/8//z//P/8//7///8AAAAA/f/8//v/+//8//3//v/+/wAAAAD///7//P/8//3//v/+
/wAAAAAAAP3//v/8//3//v8AAAAAAAAAAAAAAgAFAAUAAwAFAAYABgAHAAgACQALAAsA
DAAMAAwACQAGAAEA+f/0//T/9P/0//b/+f/7//3////+//z/+v/3//f/9v/1//b/9//4
//f/9f/1//X/9f/1//b/9v/2//j/+P/5//n/9//3//b/9v/4//j/+P/4//f/9//3//f/
+f/5//n/+f/7//r/+v/6//r/+/8DAA4AEwASABAAFQAhAC8ANAAsACIAEwD2/9D/p/99
/1//WP9V/0T/Mf8g/xf/FP8T/xn/J/8+/1P/YP9u/37/kP+c/6r/uf/F/83/2P/i/+z/
8//3//r//v///wAAAAACAAQABQAFAAYABwAIAAgACQAIAAkACAAIAAsADAAMAAwADgAO
AA4ADwANAA4AEAAQABEAEgATABQAEgATABQAFgAZABkAGQAZABsAGwAbABsAHAAdAB0A
HQAgAB8AIAAhAB8AIAAhACIAJgAnACcAJwAoACgAKgArACkAKgAsAC0ALwAwADAAMQAv
ADAAMgAyADQANQA1ADQANQA1ADQANAAyADMAMwA0ADUANAAzADMAMgAxADAAMAAwAC8A
LQAsACsAKgAqACkAJwAlACQAIgAgAB8AHgAdABoAGAAYABkAGQAXABUAFAAUABMAEgAS
ABAAEAAQABAADgAOAA8ADwANAA4ADgAOAA8ADwAOAAwADAAMAA0ADwANAA4ADQAMAA0A
DAAMAA0ADAAMAAwACwAPAA8ADQALAA0ADQANAA0ADgAPAA4ADQAQAA8AEAARABAAEAAQ
ABAAEgASABEADwAQABAAEAARABAAEQASABIAEwARABAAEAAQABAAEAAQABEAEgASAA8A
DwAQABEAEwARABIAEgATABUAFAAUABMAEgARABIAEQATABQAFAARABAAEAAQABAADgAO
AA4ADwASABEAEAAPAA4ADgANAA0ADgAPABAADwAQABAAEAAQAA8ADwAPAA4ADgAOAA4A
DwAPAA8ADwAOABAAEAAPAA4AEAAQABEAEgARABIAEQAQABMAFAASABIAEgASABIAFAAX
ABcAFwAZABoAGgAYABgAGAAZABwAHgAfACAAHQAaABUADQAGAAYABgAGAAoADQAPABEA
DwAOAAwACgAMAA0ADQANAA0ADQANAAsACQAJAAkACQANAA4ADgAOAA0ADAAMAAsADQAN
AAwADAAMAAwADAAMAA0ADQANAA0AEQARABEAEQAQAA4ADQAMABAAEQAVABwAJwAqACYA
IQAjAC8AQABGAEQAOQAoAAwA5f+7/5X/fP93/3b/a/9c/0v/QP85/zf/O/9G/1v/cv+E
/47/mv+o/7L/u//J/9f/4v/u//r/BQALAA4AEAARABIAEgAUABcAGQAaABwAHAAcABsA
GwAbAB0AHQAeAB8AIAAgACAAIAAgACAAIQAhACIAJAAkACIAIgAiACIAJAAlACYAKAAn
ACcAJwAnACUAJQAlACUAJwApACoAKwApACcAJwAnACcAKAApACoALAAtAC0ALQAsACwA
LgAvAC8AMAAyADMAMgAyADEAMQAzADQANgA2ADgAOQA5ADgANQA1ADQANAA1ADcAOAA6
ADcANAAxAC8AMQAxADEAMgA0ADMAMQAwACsAKgAqACkAKgApACkAKAAjACEAHwAdAB4A
HAAcAB0AHQAbABkAGAAUABMAEgASABQAFAAUABQADwAOAA4ADQAPABAAEAAQABEAEQAQ
AA4ACwAKAAoACwAMAA4ADgAOAAwACgAJAAkACQAKAAsACwALAAsACQAHAAcABwAHAAcA
CQALAAsACwALAAkACQAJAAkACgALAAwADAAMAAsACQAKAAoACgALAAwADQAOAA4ACwAJ
AAgACAAIAAgACAAIAAsADAAMAAkACAAIAAgACQAJAAoACgALAAkACAAIAAcACQAJAAsA
CwALAAwADAAJAAoACgAKAAoADAAMAAwADQALAAkABwAFAAcACAAIAAkACwALAAsACQAH
AAYABQAEAAUABwAJAAoABwAGAAUABQAEAAUABgAGAAgACAAHAAYABQAEAAQABAAGAAgA
CAAIAAcABgAFAAQABgAIAAsACwALAA0ADgAOAAwADAAMAA0AEQASABIAEgAPAAoAAwD5
//X/9v/3//j//P///wEAAwABAAAA/v/8//7//////////f/9//3/+//7//v/+//7//3/
/v/+//7//P/8//3//f///////v/+/////v/9//z//f/9//3//f////////////3//P/8
//z/AAADAAkAEgAXABYAEAAPABcAJQAwADAAKAAZAAIA4v+7/5f/df9g/2H/Xv9P/z7/
L/8m/yP/Jf8t/zz/U/9q/3r/hP+Q/5r/pP+x/73/yf/S/+D/6v/z//f/+P/6//3//v/+
/wAABQAHAAgACgAJAAgABgAFAAYACQAKAAwADAAMAAsACgAKAAoACgALAA0ADgAQABAA
DgAOAA4ADgAQABEAEgAUABQAEwASABEAEQARABEAEQATABUAFgAXABUAEwATABMAFQAW
ABcAGAAYABkAGQAZABoAGgAcAB0AHQAeACAAIQAhACAAHgAdAB4AIAAjACQAJQAlACQA
IgAhACEAIAAgACIAIwAjACQAIwAgAB0AGwAdAB0AHQAeABwAGwAZABgAFQAUABQAEwAT
ABMAFAAUABAADQAKAAcABgAEAAQABQAFAAMAAQAAAP7//f/8//z//P/8//z//P/5//j/
+P/3//n/+v/6//r/+P/3//X/8v/y//L/8//1//X/9v/1//T/8v/w/+//7//x//L/8//z
//P/8//x/+//8f/x//H/8f/z//X/9f/1//P/8f/x//H/8//0//X/9v/2//b/9f/z//P/
9P/1//f/+P/5//r/+v/4//X/8//y//P/9P/1//b/9v/2//X/8f/y//L/8v/z//X/9v/2
//f/9f/0//T/8//0//X/+P/5//j/+P/3//P/8//0//X/9v/4//j/+P/5//j/9f/y/+//
8v/0//X/9//1//X/9f/z//L/8v/y//L/9P/1//b/9v/z//L/8f/x//T/9f/2//b/9P/0
//P/8v/y//L/8//0//b/+P/4//j/8//y//L/8//2//f/+P/5//r/+P/6//3//f/7//3/
/v/+/wAAAAAAAAEAAQACAAIAAgD///z/9//v/+r/6v/q/+r/7v/x//P/9f/3//b/9P/y
//H/8f/w/+//8P/x//L/8f/v/+//7//v/+//8P/w//D/8f/y//T/9f/0//P/8f/w//T/
9P/0//T/8f/x//H/8f/z//P/8//z//X/9P/0//T/9P/3//3/CAAPAA4ADAANABUAIwAs
ACgAIAARAPj/1P+t/4X/Y/9W/1X/Sv85/yr/Hf8Y/xn/Gf8l/zb/S/9g/27/ev+I/5b/
ov+v/7v/xf/O/9j/4v/r//H/9v/4//n/+v/6//z//v//////AAABAAIAAgADAAEAAwAD
AAQABwAIAAgACAAGAAYABgAHAAcACAAKAAoADAAMAAwADAAKAAsADAAOABEAEQARABEA
EQARABEAEQARABMAFAAVABYAFQAWABcAFQAWABcAGAAaABsAGwAbABoAGgAcAB0AHQAe
ACAAIQAjACQAJAAlACQAJAAlACQAKAApACkAKAAnACcAJgAmACYAJwAnACgAKgAoACYA
JQAjACMAIwAkACQAIwAhACAAHQAcABwAGwAaABkAGQAYABYAFQAUABMADwAMAAsACwAN
AAsACQAIAAYABQAEAAQAAgACAAIAAgAAAAAAAQABAAAAAAD///7/AQABAAAA/v////7/
/v////3//v/9//z//P/8//3////8//z//P/7///////9//v/+//7//v/+//7//3//f/9
//7//f/+/////v/+//7//v8BAAIAAgABAP7//v/+/////v///wAAAAAAAP////8AAP7/
/v/+//7///8AAAAA/f/+//7//v//////AAAAAAEAAwACAAIAAQAAAP//AAD//wEAAgAC
AP///v/+//7//v/+//7//v///wEA///9//v/+//8//z//f/////////9//z//P/8//z/
+v/7//z//P/8//z//P/9//3//f/9//z//v/+//3//P/6//r/+//8//z//v/+//7//v/8
//3////9//z//P/8//7/AAAAAAAAAAAAAAAAAgAFAAUABQAHAAgACAAIAAgACAAJAAsA
DAAMAAwADQAKAAUA/f/2//b/9v/2//j/+//9///////+//z/+v/6//v/+//7//3//f/9
//v/9//3//f/9//7//z//P/8//z//P/9//3//f/9//z//P/8//z//P/8//v/+//7//v/
/f/9//3//f/9//z//P/8//z///8FAA4AFwAaABYAEQAXACcANAA2AC4AIwAQAOz/w/+X
/2//Wv9b/1T/Q/8w/yP/HP8Z/xf/H/8w/0f/Xv9s/3r/iv+a/6T/sf+9/8f/0P/c/+j/
8f/3//z//P/7//z//P/+/wEAAwAEAAYACAAIAAcABwAFAAcABwAIAAsADAAMAAwACgAK
AAoACwANAA4AEAAQABIAEgASABIAEQARABEAEgAUABUAFgAXABUAFQAVABUAFwAZABoA
GwAbABkAGQAZABkAGgAbABwAIAAhACEAIQAgACAAIgAjACEAIgAkACUAKAAoACcAJwAn
ACgAKgAqAC4ALwAvAC4ALAArACkAKAAqACsAKwAsACwAKgAoACcAJQAlACUAJgAoACcA
JQAkAB8AHgAeAB0AHAAbABsAGgAZABcAFQATABAADgAOAA8ADwANAAsACgAGAAUABAAE
AAQABAAEAAQAAwACAAIAAQD//wAAAAAAAAMAAwACAAAA/f/8//z//f/8//7//v/+//7/
/P/7//v/+f/6//v/+////////f/7//v/+//7//v//f////////8BAP////////3//v//
/wAAAgACAAEA///8//z//P/9//7///8AAAAAAQD///7//v/8//z//P/8////AAAAAP3/
/P/8//z//f///wAAAAABAP///v/+//3/+//7//3//f/+/wAAAQD///3//P/7//r//P/8
//z//f////3/+//5//n/+v/6//v/+//7//v/+f/4//j/+P/4//j/+f/6//r/+f/4//f/
9//2//f/+P/4//r/+v/5//j/9v/2//f/+P/4//r/+v/6//v/+P/4//n/9//2//b/9v/3
//j/+P/5//n/+P/3//b/+f/6//r/+v/6//r/+v/8//7/AQABAAEAAwAEAAQAAgACAAIA
AwAGAAgACQAKAAkABgABAPn/8v/y//L/8v/1//n//P////7//P/5//b/9v/3//f/9//4
//n/+v/5//X/9f/1//X/+f/6//r/+v/6//r/+//7//n/+f/4//j//P/8//z//P/5//n/
+f/5//z//f/+/////v/8//v/+v/8/wEABwASABsAGgAWABcAIQAvADgANgAuAB8ABgDe
/7P/if9n/17/X/9S/0H/MP8l/yL/H/8h/yv/Pv9X/2r/eP+G/5b/pP+u/7v/x//R/9z/
6P/y//n///8EAAQAAwAEAAQABgAJAAsADAAOABAAEAAPAA8ADQAPAA8AEAATABQAFAAU
ABQAFAAUABUAFQAWABgAGAAaABoAGgAaABgAGQAaABwAHQAdAB0AHQAdAB0AHQAdAB8A
IQAiACMAIwAhACEAIQAhACIAIwAkACgAKQApACkAJwAmACcAJwAoACoALQAvAC4ALgAt
AC0ALQAuADAAMAA0ADUANQA0ADIAMQAvAC4AMAAxADEAMgAyADAALgAtAC0ALQAtAC4A
LgAtACsAKgAnACYAJgAlACQAIwAjACIAHwAdABsAGQAYABYAFgAXABkAFwAVABQAEQAP
AA0ADAAOAA4ADgAOAAsACgAKAAkACQAKAAoACgALAAsACgAIAAcABgAGAAcACAAKAAoA
CgAIAAYABQAFAAMABAAFAAUACQAJAAcABQAHAAcABwAHAAkACwALAAsACwAJAAkACQAH
AAgACQAKAAwADAALAAkACAAIAAgACQAKAAsADAAMAAsACQAIAAgACAAIAAgACAALAAwA
DAAJAAYABgAGAAcACQAKAAoACwALAAoACgAJAAkACQALAAsACwAMAAwACQAIAAgACAAI
AAoACgAKAAsADQALAAkABwAHAAgACAAJAAkACQAJAAcABgAGAAYABgAIAAkACgAKAAkA
CAAHAAcABgAHAAgACAAKAAoACQAIAAgACAAJAAoACgAMAAwADAANAAoACgALAAgACgAJ
AAwADAAOAA4ADgAOAA0ADgAQAA8AEAATABUAFgAUABQAFAAVABcAGAAYABgAGAAWABIA
CwAEAAQABAAEAAYACQALAA0ADQAMAAoACAAKAAsACwALAA0ADQANAAsABwAHAAcABwAJ
AAoACgAKAAgACAAJAAkACwALAAoACgAMAAwADAAMAAsACwALAAsADwAPAA8ADwANAAwA
DAAMAA4ADwATABwAJQAoACYAIQAhACkAOgBEAEIAOwAuABYA8//N/6X/hv95/3j/cf9k
/1X/SP8//z3/Pf9E/1X/bP+C/47/mv+o/7L/uf/F/9P/3v/o//T/AQAJAAwADgAPABAA
EAASABcAGQAaABwAHAAcABsAGwAbAB0AHQAeACEAIgAiACIAIAAgACAAIQAjACQAJgAm
ACYAJgAmACYAJAAlACYAKAApACkAKQApACcAJwAnACcAKQArACwALQAtACsAKwArACsA
LAAtAC4AMAAxADEAMQAuAC4AMAAxADMANAA2ADcAOAA4ADcANwA3ADgAOgA6ADwAPQA9
ADwAOQA5ADgAOAA6ADsAOwA8ADwAOgA4ADcANwA3ADcAOAA6ADkANwA2ADEAMAAwAC8A
MAAvAC8ALgAtACsAKQAnACYAJAAkACUAJwAlACMAIgAeAB0AHAAcABwAHAAcABwAGwAa
ABoAGQAXABgAGAAYABsAGwAaABgAFQAUABQAFQAWABgAGAAYABgAFgAVABUAEwAUABUA
FQAXABcAFQATABMAEwATABMAFQAXABcAFwAVABMAEwATABEAEgATABQAGAAYABcAFQAS
ABIAEgATABQAFQAWABYAFQATABIAEgASABIAEgASABMAFAAUABEADgAOAA4ADwARABIA
EgATABMAEgASABEAEQARABMAEwAVABYAFgATABEAEAAPAA4AEAAQABAAEQARAA8ADQAL
AAsADAAMAA0ADwAPAA8ADQAMAAwADAAMAAwADQAOAA4ACwAKAAkACQAKAAsADAAMAA4A
DgANAAwACwAKAAoACgAKAAwADAAMAA0ACgAIAAkACgAMAAwADAAMAAwADgARABEADwAR
ABIAEgATABQAFQAXABYAFgAVABQAFQASAA0ABQAAAAAAAAAAAAEAAwAEAAUACAAIAAcA
BgAEAAUABQAFAAcABwAHAAUAAwADAAMAAwAEAAQAAwACAAMABAAGAAcABgAFAAMAAgAE
AAQABAAEAAUABQAFAAUABQAFAAUABQAHAAYABgAGAAYABwAJABAAGQAeABwAGwAbACUA
NAA4ADIAJwAYAAAA3f+9/5n/ev9t/2r/X/9Q/0H/Nv8v/zH/N/9A/0//ZP92/4D/jv+c
/6r/s//B/83/1v/e/+j/8//7//7/AgAEAAYABwAKAAoACwALAAwADQAOAA4ADwANAA8A
DwAQABEAEgASABIAFAAUABQAFQAUABQAFQAUABUAFgAXABgAFwAXABcAGAAXABcAFwAX
ABgAGQAaABsAGwAbABoAGQAaABkAGgAbABsAHAAdAB4AHwAfAB4AHQAfACAAIwAlACIA
IgAjACMAJQAmACYAJwAlACYAKAAoACoAKwArACoAKwArACoAKgApACkAKAAoACkAKAAn
ACcAJwAnACcAKAAmACUAIwAiACAAIAAhACEAHQAbABoAGAAWABUAFAATABIAEAAQABEA
DwANAAsACgAJAAkACQAKAAcABgAFAAQAAgACAAMAAwABAAIAAgACAAEAAQAAAP7//v/+
////AQAAAAAA/v/8//3//P/8//3//f/+/////////////f/7//z//f/+/////v////7/
/f/+//3//v////3//v///wAAAAAAAP///f///wAAAQADAAEAAQABAAAAAgABAAEAAgAA
AAAAAAAAAP//AAAAAP3///8AAAEAAwAAAAAA/////wAAAAABAAEA/////wEAAQABAAIA
AgD/////AAABAAIAAQAAAP////8CAAEAAAD//wAAAAD//////////////f/9//7///8A
AP////////7//v/+//7////+////AAAAAAAAAAD///7///8AAAIABAABAAIAAQAAAAIA
AAABAAMAAQAAAAAAAAACAAIAAQABAAQABAACAAIAAgACAAIABAAHAAcACQALAAwADAAK
AAoACgALAA8AEAAQABAADwAMAAcA///6//r/+v/6//z///8BAAMAAwACAAAA/v///wEA
AgADAAIAAQAAAP3/+//7//v/+////wAAAAAAAP7//v//////AQABAAAAAAAAAAAAAAAA
AAEAAQABAAEAAwADAAMAAwABAAAAAAAAAAIABQALABIAGQAcABoAFQAXACUANgA+ADoA
MQAeAAAA2f+x/4v/bv9l/2b/Xf9K/zf/Kv8j/yH/J/80/0n/YP90/4D/iv+Y/6L/r/+9
/8v/1v/i/+7/9//7/wAAAAACAAQABQAIAAsADQAOABAADgAOAA0ADQAOABEAEgAUABMA
FAAUABQAFAAUABQAFQAXABgAGgAaABkAGAAXABYAGAAZABoAHAAdAB0AHQAdAB0AHQAd
AB0AHwAhACIAIwAhAB8AHwAfACAAIgAkACYAJwAnACYAJQAmACYAKAApACsALAAuAC8A
LgAuAC0ALQAvADAAMgAyADIAMwAzADIAMQAxADAAMAAxADMANAA2ADUAMgAvAC0ALgAv
ADAAMgAwAC8ALQAsACkAKAAoACcAKAAnACcAJgAhAB8AHQAbABoAGAAYABkAGQAXABUA
FAAQAA8ADgAOABAAEAAQABAADQAMAAwACwALAAwADAAMAAsACwAKAAgABwAGAAYABwAI
AAoACgAKAAgABgAFAAUABwAIAAkACQAJAAkABwAFAAcABwAHAAcACQALAAsACwAJAAcA
BwAHAAkACgALAAwADAAMAAsACQAKAAoACgALAAwADQAOAA4ACwAJAAgACAAKAAoACgAK
AAkACgAKAAcABgAGAAYABwAJAAoACgALAAkACAAIAAcACQAJAAsACwAJAAoACgAHAAQA
BAAEAAQABgAGAAYABwAFAAMAAQD//wMABAAEAAUABAADAAIA//8AAAAAAAAAAAAAAQAC
AAIAAQAAAP////8CAAMABAAEAAIAAgABAAAAAAAAAAEAAgAEAAYABgAGAAMAAAAAAAEA
BAAEAAUABgAEAAQAAwADAAIAAgACAAIAAwAEAAUABgACAAIAAgACAAIAAgAFAAgADAAN
AAwADQANAAwADgAOAA4ADwAPABAAEAAQAA8ADAAHAP//+//8//3//v/9////AAABAAIA
AgABAAAA/v/////////9//3//f/7//r/+//8//3//v/+//3//P/+//7////////////+
//7////+//3//P/8//3//v///wAA///+//3//v/+////AAACAAMABQAMABUAGgAWABMA
GQArADoAPAA2ACkAFAD0/83/pf99/2b/Y/9c/0v/OP8l/x7/G/8b/yX/NP9J/17/av90
/4T/lP+g/63/vf/J/9T/3v/o/+//8//2//r//P/+////AgAEAAUABQAGAAYABgAFAAUA
BwAJAAkACgAJAAoACgAKAAsADAANAA8ADgAOAA8ADgAQABAAEAAQABAAEQASABQAFAAT
ABIAEQAUABUAFgAXABYAFwAXABcAGQAXABcAFwAZABoAGwAcAB0AHQAcABsAHQAeACEA
IwAiACIAIwAjACQAJAAjACMAJQAmACgAKAApACkAKAAmACgAKQApACoAKAApACkAKgAq
ACgAJgAlACcAJwAnACgAJQAjACAAHgAcABwAHQAdABsAGQAYABYAFQATABEADwAOAAwA
DAANAAwACQAGAAQABQAFAAUABgAEAAIAAAD+//z//P/9//3//f/+//7//v/+//3/+//4
//n/+P/4//n/+P/6//r/+v/6//j/9//3//n/+v/7//v/+v/5//b/8//2//f/+P/5//j/
+f/4//f/+f/3//f/9//5//r/+//8//v/+v/4//X/9v/4//r//f/8//v/+v/4//j/9//3
//j/+v/6//r/+v/6//r/+f/1//f/+P/5//v/+v/6//n/+f/7//r/+v/5//n/+f/7//v/
+v/6//n/9f/3//j/+f/6//n/+P/3//f/+f/3//X/8//1//b/9v/3//b/9f/0//H/8//0
//X/9v/z//P/8//y//L/8v/y//P/9P/1//b/9v/1//T/8v/w//H/8v/0//b/9P/0//L/
8P/w/+7/7//x//L/8v/z//T/8//y//D/7//x//L/8//0//H/8P/v//D/8v/y//L/8v/0
//b/+f/5//f/+f/6//r//P/8//z//f/9//7//v/+//7//P/4//H/7P/s/+z/7P/r/+3/
7v/v//D/8P/v/+7/7f/t/+z/6//t/+3/7f/r/+v/6//r/+v/6v/q/+n/6P/r/+z/7v/v
/+7/7f/r/+r/7P/s/+z/7P/t/+3/7f/t/+3/7f/t/+3/7v/u/+//8P/w/+3/8f/6/wMA
BgAGAAcADQAZACYAKgAkABcABgDo/8H/mf9z/1j/U/9O/z3/Kv8b/xD/D/8R/xf/JP85
/0z/Wv9o/3r/iv+U/6H/s/+//8b/0P/a/+X/6//w//L/9P/2//f/+v/6//v/+//8////
AAAAAAEAAQADAAMABAADAAQABAAEAAUABgAHAAkACAAIAAkACAAKAAoACgAKAAoACwAM
AA4ADQANAA0ADQAOAA8AEAARABAAEQARABEAFAATABQAFQATABQAFQAWABgAGQAZABkA
GgAaABwAHQAcABwAHQAdAB8AIAAgACEAIQAiACQAJAAkACUAJQAkACYAJwAnACgAJQAl
ACQAJAAnACYAJQAlACQAIwAiACIAIgAhAB8AHgAcABwAHQAdABsAGQAYABYAFAATABIA
EQAOAAwADAANAAsACQAHAAYABQAFAAUABgAFAAQAAwACAAAAAAABAAEA//8AAAAAAAD/
/////v/8//7//v///wEAAAAAAP7//P/9//z//P/9//v//P/9//3//v/9//r/9//5//v/
/f/////////9//v//v/9//7////9//7///8AAAEAAAD+//v//P/+/wAAAwACAAEAAAD+
/wAA/////wAA/v/+//7//v///wAAAAD9////AAABAAMAAgACAAEAAQACAAIAAwADAAEA
AQADAAMAAwAEAAQAAQADAAQABQAGAAMAAgABAAEABAADAAIAAQABAAIAAgADAAMAAwAD
AAEAAQACAAMABAADAAMAAwACAAIAAgACAAMAAgADAAQABAAEAAQAAwACAAMABAAGAAgA
BQAGAAUABAAGAAQABQAHAAYABgAHAAgABgAGAAUABQAIAAgACAAIAAgACAAIAAgACgAM
AAwADgAQAA8ADwAPABEAEQARABEAEQAQABAAEAAKAAYAAQD8/wAAAAD///3/AAADAAYA
BwAFAAQAAwAAAAIAAwAEAAUAAgAAAP7//P8AAAEAAwAEAAIAAgACAAIAAAAAAAAAAAAB
AAIAAwAEAAMAAgABAAAAAQACAAMABAACAAIAAgACAAMABAAFAAYACwAQABUAGgAdAB4A
HwAgAA==
         </WaveFormData>
      </LeadData>
      <LeadData>
         <LeadByteCountTotal>10000</LeadByteCountTotal>
         <LeadTimeOffset>0</LeadTimeOffset>
         <LeadSampleCountTotal>5000</LeadSampleCountTotal>
         <LeadAmplitudeUnitsPerBit>4.88</LeadAmplitudeUnitsPerBit>
         <LeadAmplitudeUnits>��V</LeadAmplitudeUnits>
         <LeadHighLimit>2147483647</LeadHighLimit>
         <LeadLowLimit>268435456</LeadLowLimit>
         <LeadID>V3</LeadID>
         <LeadOffsetFirstSample>0</LeadOffsetFirstSample>
         <FirstSampleBaseline>0</FirstSampleBaseline>
         <LeadSampleSize>2</LeadSampleSize>
         <LeadOff>FALSE</LeadOff>
         <BaselineSway>FALSE</BaselineSway>
         <ExcessiveACNoise>FALSE</ExcessiveACNoise>
         <MuscleNoise>FALSE</MuscleNoise>
         <LeadDataCRC32>1762517187</LeadDataCRC32>
         <WaveFormData>
9v/2//b/9v/3//j/+f/6//r/+v/6//r//P/8//z//P/+//7//v/+//z//P/8//z//f/+
////AAD+//7//v/+/wAAAAAAAAAAAAAAAAAAAAD+//7//v/+/wAAAAAAAAAA/v/+//7/
/v/+//7//v/+//7//v/+//7//f/8//v/+v/8//z//P/8//v/+v/5//j/+v/6//r/+v/6
//r/+v/6//n/+P/3//b/9//4//n/+v/5//j/9//2//j/+P/4//j/+v/6//r/+v/6//v/
/f8AAAIAAwAEAAUABAADAAIAAgADAAcACQANAA0ADAAKAAUA/v/6//n/+f/6//v//P//
//7//v/9//r/+v/6//r/+v/6//3//f/6//X/8v/x//H/8v/y//L/8v/x//L/8v/x//P/
8v/y//H/8f/x//H/8f/t/+3/7v/u//D/8f/x//H/7//v/+7/7v/u//D/9f/7/wUAEQAW
ABQAFQAjADsAUABTAEoAOgAZAOf/qf9k/yX///7q/tb+vv6n/pf+jv6O/p3+uf7Z/vz+
HP8z/0f/Yf92/4f/lv+n/7b/wv/P/9//6v/u/+//8v/2//f/+f/8////AwAEAAYABQAF
AAYABgAKAAsADAAPABAAEAAQABAADwAPABEAEgATABYAGAAaABoAGwAYABcAGgAbAB4A
HgAgACEAIQAhACEAIQAjACUAKAAoACoAKwAqACsALAAtAC4AMAA0ADcAOQA7ADwAPAA9
AD4AQABCAEYASQBMAE4AUABRAFEAUgBVAFcAWwBeAGAAYABhAGEAYgBjAGMAYwBlAGcA
ZwBnAGUAZABjAGMAYwBjAGMAYQBhAF8AXgBbAFUAUgBQAE0ATQBKAEkARQBBADwANgAx
AC8ALgAsACsAKAAlACIAHQAaABYAFAATABMAEgASABEADAAKAAcAAwAEAAUABgAGAAYA
BgAEAAEA//////////8AAAAA///+//z/+v/5//j/+v/6//z//P/6//r/+f/3//f/9//3
//f/+//9//3//v/8//r/+v/6//z//f///wAAAAABAAEA//////////8AAAEAAgAEAAQA
BAADAAIAAgAEAAUABQAHAAUABQAFAAMAAwADAAMAAwAGAAcACAAJAAcABgAGAAQABAAF
AAYABgAEAAUABQADAAMAAwADAAMABQAFAAUABQAEAAEAAAD+////AAABAAIAAQABAAAA
/f/9//3//v/+/////////////P/6//r/+v/8//z//f/+/wAA///+//3//P/8//v/+v/8
//3//v////z//P/6//v//P/9//7///8AAAEAAwAGAAYABQAGAAcABwAIAAkACwAMAA4A
DgAQAA8AEAAOAAkABAD+//3//f/+//3//v8BAAIABAADAAAA/v/9//z/+//6///////8
//n/9v/1//X/9P/0//T/9P/1//j/+P/3//f/9f/0//L/8f/y//P/9P/z//H/8v/y//L/
8//z//P/8//1//T/9P/0//T/9f///w0AFwAaABwAJQA3AE0AVgBRAEQALAAHANH/j/9I
/xP/+f7i/sT+rP6Z/o3+jv6a/rP+0/7x/hL/Kv89/1f/cf+G/5f/qv+3/8D/zP/Z/+X/
7P/y//f//P/8//3///8CAAQABwAHAAgACgALAA0ADgANAA0ADQAPABEAEgATABQAFQAV
ABcAGAAWABgAGQAaABwAHwAeAB8AHgAfACIAIgAkACUAJQAlACcAJwApACsALQAsAC0A
LQAxADMANQA3ADYANgA4ADkAPAA/AEEAQgBFAEYASABKAE0ATwBRAFIAVgBZAFsAXgBd
AF0AXwBgAGYAZgBnAGcAagBrAGsAawBsAG0AbABrAGwAbABsAG0AagBpAGgAZQBlAGMA
YgBfAF0AWgBYAFUAUgBOAEwARwBFAEIAPgA7ADcANAAwAC0ALQArACkAJQAiAB4AHAAb
ABgAFgAVABMAEAAQAA8ADQALAAsACwAKAAwADAAKAAcABwAHAAcABwAHAAYABAACAAMA
AgACAAIAAQAAAAEAAAACAAIAAQD//wEAAQABAAEAAgADAAIAAgADAAIAAwAEAAIAAwAF
AAYABgAHAAcABQAHAAcABwAIAAgACAAJAAgACQAJAAkACgAIAAkACQALAAsACwALAAkA
CwALAAsACwAMAAsACgAJAAoACgALAAoACAAJAAoACgAKAAsACwAJAAkACQAJAAkACAAH
AAYABQAGAAUABgAGAAUABAADAAIABQAFAAQAAQABAAEAAgACAAEAAQABAAEAAQAAAAEA
AgABAAAAAAAAAAIAAQAAAP////8AAAAAAAD//////////wIAAgAAAAAAAAAAAAEAAwAG
AAYACQAKAAsACwAJAAkACgAKAA0ADgARABEAEAAOAAkABAD+//3//f/+/wAAAgAGAAgA
BgAFAAIAAAABAAIAAwAEAAYABQABAP3/+v/5//n/+P/5//r/+//9//v/+v/4//f/+P/4
//f/9//3//f/9//1//X/9v/2//b/+f/5//n/+f/3//b/9v/2//j/+f///wkAFQAcABwA
GwAjADcAUABbAFYARgArAP//x/+G/0P/E//6/uj+0P67/qn+nv6c/qP+uf7V/vj+HP81
/0f/W/90/4X/lv+n/7b/xP/T/+H/7P/y//f/+v/6//v//f8AAAUACQAKAAwACwALAAwA
DAAOAA8AEAATABQAFAAUABQAEwATABUAFgAYABoAGwAcABsAHQAbABsAHgAfACIAIgAi
ACMAIwAjACEAIQAjACUAKgAqACwALQAtAC0ALQAtAC8AMAAzADUANwA5ADoAOgA7ADwA
PgBAAEUARwBJAEoATABNAE0ATgBSAFMAVgBYAF4AXgBfAF8AXgBfAF8AXwBjAGUAZQBl
AGMAYgBhAGEAYQBhAGEAXwBfAF0AXABZAFUAUgBQAE0ATQBKAEkARQBBADwANgAxADAA
LgArACkAJwAlACMAHwAYABQAEgARABEAEAAQAA8ACgAIAAUAAQADAAMAAwACAAIAAgAA
AP3/+//7//v/+//8//z/+//6//j/9v/1//T/9v/2//j/+P/4//j/9//1//X/9f/1//X/
9//5//n/+v/6//j/+P/4//j/+f/7//z/+v/7//v/+f/5//n/+f/6//3//v8AAAAA/v/9
//z//P/8//3//f///wEAAQABAP///f/9//3//f8BAAEAAQABAP///v/+//z//v///wAA
AAAAAAEAAQD///3//f/9//3////////////9//v/+//6//z//P/8//z//f/9//z/+f/3
//f/+P/4//r/+//8//3/+v/4//j/+P/4//j/+f/6//r/+f/4//f/9f/2//b/9v/5//v/
+//8//v/+v/5//j/+//9/wAAAAABAAIAAwADAAEAAQACAAIABwAIAAsACwAHAAQA/v/4
//b/9f/1//b/+P/6//7/AAD+//3/+v/4//n/+v/7//z//P/7//f/8//x//H/8v/y//L/
8v/y//P/8v/y//H/8f/x//L/8v/z//L/8f/w/+3/7//w//D/8P/x//H/8f/x//D/7v/t
/+z/8v/1//3/BwARABYAFAAXACUAPwBQAE8AQAAmAP//zf+T/1L/F//x/uD+0P64/qH+
kf6M/pD+o/69/tv+AP8i/zn/Sf9f/3b/hf+Y/6n/tP/C/9H/3//o/+z/7//y//T/9f/3
//r///8DAAQABgAFAAUABgAGAAoACwAMAA8ADgAOAA4ADgAPAA8AEQASABIAFAAVABYA
FgAXABQAEwAVABcAGwAcABwAHQAdAB0AHQAdAB8AIQAkACQAJgAnACYAJwAoACkAKgAs
ADAAMwAzADUANgA2ADkAOgA8AD4AQwBFAEcASABKAEsASwBMAE8AUQBVAFgAWgBaAFsA
WwBcAF0AXQBdAGEAYwBjAGMAYgBgAF4AXQBfAF8AXwBdAFsAWQBYAFUAUQBOAEwASQBJ
AEYARQBBADsANgAwACsAKgAoACUAIwAfAB0AGwAXABQAEAAOAA0ACwAKAAoACQAEAAIA
///7//3//f/9//z/+v/6//j/9f/1//X/9f/1//b/9v/1//T/8v/w/+//7v/w//D/8v/y
//D/8P/v/+3/7//v/+//7//x//P/8//0//L/8P/w//D/8v/z//X/9v/0//X/9f/z//X/
9f/1//b/9//4//r/+v/5//f/9f/0//X/9//4//v/+f/5//n/9//5//n/+f/5//v/+//7
//v/+f/4//j/9v/4//n/+v/6//j/+f/5//f/9//3//f/9//5//n/+f/5//j/9f/0//L/
9P/0//T/9P/z//P/8v/v//H/8f/y//L/8//z//P/8//w/+7/7v/u/+//8P/y//T/8v/x
//D/7//v//D/8P/w//P/8//z//P/7v/s/+z/7//w//H/8v/z//T/8//1//j/+P/5//r/
+//7//3//f/+//7/AAAAAAIAAQAAAP7/+f/0//D/7//v//D/8v/0//j/+v/6//n/9v/0
//L/8v/y//L/9f/1//L/7//s/+v/6//q/+r/6v/q/+v/7v/u/+3/7f/r/+r/6P/n/+j/
6f/q/+n/5//o/+j/6P/p/+n/6f/p/+n/6P/o/+j/6P/t//X/AQANABIAEgAXACcAPwBK
AEUAOAAgAPv/x/+L/0b/Df/r/tj+wP6o/pf+i/6I/pL+p/7B/t/+AP8e/zP/Sf9h/3b/
if+a/6f/tP++/8v/1//g/+j/7f/w//D/8f/z//b/9//7//z//v8AAAEAAwAEAAUABQAF
AAcACgAKAAoACgALAAsADQAOAA4AEAARABIAFQAXABUAFQAUABUAGAAYABwAHQAdAB0A
HQAdAB8AIQAiACIAJAAlACcAKQArAC0AKwAsAC8AMQA1ADcAOAA4ADkAOgA8AD4AQQBD
AEUARgBKAE0ATwBSAFIAUwBWAFgAXABcAF0AXQBeAF8AXwBfAF8AYQBhAGEAYwBiAGEA
YQBgAF8AXgBbAF0AWwBaAFcAUwBQAE4ASwBHAEQAQwA/AD0AOgA2ADMALwAsACgAJQAh
AB8AHQAZABUAEgARABEADQAMAAwACwAIAAgABwAFAAQAAwACAAAAAgACAAAA/f/7//v/
+//7//r/+v/5//j/+//6//r/+v/3//b/9//2//f/+P/4//f/9f/1//X/9f/1//f/9//4
//n/+P/5//r/+P/5//v//P/+///////9//v/+//7//z/+//8//7//v////////8AAP//
///+////AAABAAIAAQD//////////wEAAQABAAEAAwACAAIAAAD+////AAAAAAIAAwAD
AAEA///////////9//3//f/9/////f/9//z/+v/6//r/+v/9//3//P/5//f/9//4//j/
9//3//f/9//5//j/+f/6//f/9v/2//b/9//3//f/9//1//b/9v/2//f/9//3//f/9//2
//f/+f/2//X/9f/1//j/+v/6//r/+v/6//v//f8AAAAAAQACAAMAAwADAAMABAAEAAcA
CAALAAsADAAKAAUAAAD6//n/+f/6//v//P///wAAAAD///z/+v/4//j/+P/4//3//f/6
//f/8v/x//H/8P/y//L/8v/z//T/9P/z//P/8P/w/+//7//x//H/8f/v/+3/7v/u/+7/
8f/x//H/8f/v/+7/7v/u/+7/8//5/wMAEQAaABoAGQAjADsATgBTAEwAPAAdAO//s/9q
/yf///7q/tT+uv6j/pX+jv6Q/p/+t/7X/vj+Gv8x/0X/Yf96/4v/mv+n/7T/wP/P/9v/
5v/u//H/8v/y//P/9f/4//v///8AAAIABQAFAAYABgAGAAcACAALAA0ADgAPABAADwAP
ABEAEgASABQAFQAWABkAGwAZABkAGAAZABwAHAAfACEAIgAjACEAIQAjACUAKAAoACoA
KwAsAC0ALgAvAC8AMAAzADUAOQA7ADwAPAA/AEAAQgBEAEUARwBJAEoATwBRAFIAVABU
AFUAWABaAGAAYABhAGEAYABhAGEAYQBjAGUAZQBlAGcAZgBlAGUAZABjAGIAXwBhAF8A
XgBbAFUAUgBQAE0ATQBKAEkARQBCAD4AOQA1ADAALgArACkAKQAnACUAIQAaABYAFAAT
ABMAEgASABEADQAMAAoABwAFAAUABQAEAAYABgAEAAEA/f/9//3//f/+//7//f/8//7/
/P/7//r/+P/4//r/+v/8//z/+//5//f/9//3//f/+//9//3//v/+//z//P/8//z//f//
/wAAAgADAAMAAQD///////8AAAEAAgAEAAQABAADAAIAAgAAAAEAAQADAAUABQAFAAMA
AQABAAEAAQADAAMAAwADAAUABAAEAAIAAAABAAIAAgAEAAUABQADAAAA///+//3/////
//////////3//f/8//z//P/8//z//f/9//z/+f/3//f/+P/4//n/+f/5//n/+v/4//j/
+P/2//b/9//4//r/+f/4//f/9f/2//b/9v/3//f/9//3//j/9v/2//f/9v/1//X/9f/2
//f/9//3//b/9f/0//T/9v/2//j/+v/6//r/+v/5//v//v/+/wEAAgADAAMAAQABAAIA
AgAHAAgACwALAAwACgAFAAAA+v/5//n/+v/9//7/AQACAAEA///7//j/+v/6//r/+v/9
//3/+v/3//L/8f/x//D/8v/y//L/8//y//L/8f/x//D/8P/v/+//8P/x//L/8f/v//D/
8P/w//P/8//z//P/8v/w/+//7v/w//f///8LABcAGgAaAB8ALwBFAFIAUwBKADQADwDb
/5X/Tv8X//n+5v7M/rL+n/6X/pT+nP6x/sn+6f4K/yj/Pf9T/2//hP+T/6L/r/+6/8j/
1//j/+r/8P/1//j/+f/5//r//P///wMABAAGAAkACQAKAAoACgALAAwADwASABIAEgAS
ABEAEQATABQAFgAYABkAGgAZABsAGQAZABgAGQAcABwAHwAhACIAIwAhACEAIwAlACgA
KAAqACsALAAtAC4ALwAvADAAMwA1ADkAOwA8ADwAPgA+AD8AQABFAEcASQBKAE0ATwBQ
AFIAVABVAFgAWgBeAF4AXwBfAF4AXwBfAF8AYwBlAGUAZQBjAGIAYQBhAF8AXwBfAF0A
XwBdAFwAWQBVAFIAUABNAEsASABHAEMAQAA8ADcAMwAwAC4AKwApACcAJQAjAB8AGgAW
ABQAEwARABAAEAAPAAsACgAIAAUABQAFAAUABAAEAAQAAgD///3//f/9//3//v/+//3/
/P/8//r/+f/4//j/+P/6//r/+v/6//n/9//5//n/+f/5//v//f/9//7//v/8//z//P/6
//v//f/+/wAAAQABAP//////////AAABAAIABAAEAAIAAQAAAAAAAAABAAEAAwAFAAUA
BQADAAEAAQABAAEABQAFAAUABQAFAAQABAACAAAAAQACAAIABAAFAAUAAwD/////////
/wEAAQABAAEAAQD//////v/+//7//v/+/wEAAQAAAP3/+//7//z//P/9//3//f/9//z/
+v/6//r/+v/6//v//P/9//3//f/9//z//P/7//r//f/9//3//f/8//r/+v/7//n/+f/6
//v//P/+//7//v/+//3///8CAAIABAAGAAgACQAHAAcACAAIAAkACgANAA0ADQAMAAgA
BAD///3//P/8////AAADAAQABAADAAAA/v8AAAAAAAAAAAMAAwAAAP3/+P/3//f/9v/3
//j/+f/7//v/+v/4//f/+P/4//f/9//5//n/+f/3//X/9v/2//b/+P/5//r/+//5//j/
+P/4//j/+////wcAFQAeAB4AHwAjADMATABdAFoATAAzAAsA1/+a/1f/H/8A/+7+2P7D
/rH+pP6g/qX+tf7P/u7+FP8z/0n/W/9y/4X/lP+j/7T/wv/P/9v/7P/2//n/+v/+////
AQAEAAcACwAMAA4ADwAPABAAEAASABMAFAAXABoAGgAaABoAGgAZABoAGgAcAB4AHwAg
ACEAIwAhACEAIgAjACYAJgAoACkAKQApACcAJwApACsAMAAwADIAMwAzADMAMwAzADUA
NgA5ADsAPQA/AEAAQABBAEIARABGAEsATQBPAFAAUQBTAFQAVgBYAFkAXABeAGQAZABl
AGUAZgBnAGcAZwBrAG0AbQBtAG0AbABrAGsAaQBpAGkAZwBoAGcAZwBlAGEAXgBcAFkA
WQBWAFUAUQBOAEoARQBBADwAOgA3ADUANQAzADEALQAoACQAIgAhAB8AHgAeAB0AGQAY
ABYAEwARABEAEQAQABIAEgAQAA0ACwALAAsACwAMAAwACwAKAAoACAAHAAYABgAGAAgA
CAAKAAoACQAHAAUABQAFAAUABwAJAAkACgAIAAYABgAGAAQABQAHAAgACgALAAsACQAI
AAcABgAGAAkACgAMAAwADAALAAoACgAIAAkACQALAA0ADQANAAsACQAJAAkACQANAA0A
DQANAA0ADAAMAAoACgALAAwADAAMAA0ADQALAAcABwAHAAcACQAJAAkACQAJAAcABwAG
AAYABgAGAAYACQAJAAgABQADAAMABAAEAAUABQAFAAUABgAEAAQABAACAAIAAwAEAAYA
BQAEAAMAAgACAAEAAAADAAMAAwADAAQAAgAAAP//AAACAAIAAgACAAUABwAKAAoACgAK
AAoACQAMAA0ADwAQABAAEAASABEAEgAQAAsABgAAAP////8AAP//AAADAAQABgAHAAYA
BgAEAAQABAAEAAcABwAEAAEAAAD//////v/9//z/+//7//3//v/+/////f/8//r/+f/5
//n/+f/3//n/+v/6//r/+v/5//j/9//4//j/+f/6//r/+f/9/wUAEwAcACAAIQApADsA
UgBbAFIAPgAhAPf/xf+O/1H/F//4/ub+0P63/qX+nP6c/qf+vf7X/vT+Fv8z/0X/Wf9y
/4f/mP+p/7j/xP/P/9v/6P/w//f/+v/9////AgAGAAYACQAJAAoADAANAA8AEAASABMA
FAAXABYAFgAWABYAGQAZABsAHAAbABwAHAAcAB4AIQAgACEAIQAhACMAIgAiACMAIwAj
ACYAJwAqAC0ALgAsACwAKwAtAC8AMQAzADEAMgA1ADcANwA5ADoAOgA+AEAAQwBGAEgA
SQBKAEoATwBRAFIAVABUAFUAWABaAF4AXgBfAF8AYwBlAGYAZwBmAGcAZgBlAGYAZgBm
AGcAZQBlAGUAYwBjAGEAYABdAFoAWABXAFUAUABMAEoARQBDAEAAPAA5ADQAMgAvAC0A
KQAnACUAIQAdABoAGQAZABQAEgARAA8ADQAMAAoABwAGAAUABAACAAIAAgAAAP3//P/9
//7////9//z/+v/4//n/+P/4//j/9v/2//j/+P/2//b/9f/z//T/9f/2//f/9v/3//b/
9v/3//b/9//4//b/9//5//r/+v/7//v/+f/6//v//P/+//z//P/9//z//f/9//3//v/8
//3//f////////////3//v///wAAAQACAAEAAAD//wAAAAABAAAA/v///wAAAAD+////
///9//z//f/+/////v/9//z/+//8//v//P/8//r/+v/6//r/+//7//r/9//5//n/+v/6
//r/+f/4//f/9//2//f/+P/2//b/9//4//j/9//2//X/9//4//j/+P/4//f/9v/1//X/
9P/1//f/9v/1//X/9f/0//X/9f/1//n/+P/2//b/9v/2//n/+//+//7/AQACAAMAAwAB
AAEAAgACAAUABgAJAAkACAAGAAEA/P/4//f/9//4//n/+v/9//7//v/9//r/+P/5//r/
+//8//7//f/5//X/8v/x//H/8P/y//L/8v/z//P/8v/w/+//7//w//D/8f/w/+//7v/r
/+3/7v/u/+7/8f/x//H/8f/w/+7/7f/s/+7/8f/3/wEACwASABQAFQAbADEASgBVAFAA
QgAlAPv/xf+E/0H/D//y/uD+yv6x/p3+kv6M/pP+q/7L/uz+Dv8t/z3/Uf9q/33/jP+f
/7D/vv/L/9n/4v/q/+3/8P/0//X/9//6//3/AQACAAQAAwADAAQABAAIAAkACgANAA4A
DgAOAA4ADwAPABEAEgAUABYAFwAYABgAGQAWABUAGAAZABwAHAAeAB8AHwAfAB8AHwAh
ACMAJgAmACgAKQAoACkAKgArACwALgAyADUANQA3ADgAOAA5ADoAPAA+AEIARQBIAEoA
TABNAE0ATgBSAFMAVgBYAFwAXABdAF0AXgBfAF8AXwBjAGUAZQBlAGMAYgBhAGEAYwBj
AGMAYQBfAF0AXABZAFcAVABSAE8ATwBMAEsARwBCAD4AOQA1ADQAMgAvAC0AKQAnACUA
IQAeABoAGAAXABUAFAAUABMADgAMAAkABQAHAAcABwAGAAQABAACAP///f/9//3//f/+
//7//f/8//r/+P/3//b/+P/4//r/+v/6//r/+f/3//f/9//3//f/+f/7//v//P/6//j/
+P/4//r/+//9//7//v///////f/9//3//f/+/wEAAgAEAAQAAwABAP///v8AAAEAAQAD
AAMAAwADAAEAAQABAAEAAQADAAMAAwADAAEAAAAAAP7///8BAAMABAADAAMAAgD/////
////////AQABAAEAAQAAAP3//P/6//v//P/9//7//f/9//z/+f/3//f/+P/4//v/+//7
//v/+P/2//b/9v/4//j/+f/6//j/9//2//X/9f/2//b/9v/5//n/+f/5//b/9P/0//X/
9//3//j/+f/5//n/+P/3//X/9f/1//b/9//4//n/+P/1//T/9v/2//b/9v/4//v///8A
AAAAAAAAAP//AAABAAMABAAFAAYACQAJAAgABgABAPz/+f/5//r//P/6//r//P/8////
///9//z/+//6//n/+P/5//n/9v/z//P/8//0//T/8//y//H/8f/0//T/8//z//D/8P/v
/+//7//v/+//7f/u//D/8f/y//D/7//u/+3/7v/u/+//8P/y//P/9////wsAFAAWABkA
JQA9AFIAVQBOAD4AIQD1/73/eP83/wv/9P7c/sD+p/6V/o7+jv6d/rn+1/74/hj/Lf89
/1X/bv+D/5b/p/+2/8L/z//b/+L/6P/r//L/9v/3//n//P/+/wEAAQACAAUABQAGAAYA
CgALAAwADwAOAA4ADgAOABAAEQAUABYAFQAWABYAFgAZABsAGQAZABwAHQAgACAAIQAh
ACAAHwAgACEAJAAnACcAJgAnACcAKgArACwALQAvADAAMwA1ADYANwA3ADYAPAA+AEEA
RABGAEcASABIAEsATQBOAFAAVABVAFgAWgBdAFwAXABbAF8AYQBiAGMAYgBjAGIAYQBj
AGIAYQBhAGEAYQBhAF8AXgBbAFkAVQBTAFIAUgBRAE4ASgBIAEMAQgA+ADkANQA0ADIA
LwAtACoAJwAkAB8AHQAaABkAGQAUABIAEQAPAA0ADAAKAAcABwAHAAcABgAFAAQAAQD9
//7///8AAAEA///+//z/+v/7//r/+v/6//r/+v/8//z/+//6//j/9f/4//n/+v/7//r/
+//6//r//P/6//r/+v/8//3///8AAP/////+//v//v///wAAAgACAAIAAwACAAIAAQAA
AAAAAgADAAMABQAEAAMAAgD//wAAAQACAAMABAADAAIAAQACAAIAAwACAAIAAwAEAAQA
AwADAAIA///+////AAABAAAA///+//3////9//3//P/8//z//P/8//v/+//6//f/+P/5
//v//P/6//n/+P/3//f/9v/3//j/+P/4//n/+v/4//f/9v/1//b/+P/5//r/+P/3//b/
9f/1//T/9f/3//f/9//4//n/+P/3//X/8//0//X/9v/4//T/9P/y//L/8//0//X/9v/5
//v//v/+//3//v//////AgADAAUABgAGAAYACAAHAAcABgACAP7/+v/5//n/+v/6//r/
/P/8///////9//z/+f/4//f/9v/5//n/9v/z//H/8f/y//L/8f/w/+//7//x//L/8v/z
//H/8P/u/+3/7//v/+//7f/v//D/8P/w//D/7//u/+3/7v/u/+//8P/w/+//8////wsA
EgAWABsAJQA3AEwAUwBOAEAAJwD9/8X/gv8//w//9v7g/sL+qf6Z/pD+kP6h/rn+1f70
/hT/K/89/1f/cv+F/5b/qf+2/8D/y//X/+L/6v/v//T/+P/5//v//v/+/wEAAQACAAYA
BwAJAAoACgALAAwADwAOAA4ADgAOABAAEQAUABYAFQAWABYAFgAZABsAGQAZABoAGwAe
AB4AHgAfAB8AHwAgACEAJAAnACcAJgAnACcAKQArAC0ALwAvADAAMwA1ADUANwA4ADgA
PQA+AEAAQgBEAEUARgBGAEoATQBPAFIAVABVAFgAWgBcAFwAXQBdAF8AYQBiAGMAYgBj
AGIAYQBkAGQAZABlAGMAYwBjAGEAYQBfAF4AWwBaAFgAVwBVAFIATgBMAEcARQBCAD4A
OwA2ADQAMQAvACsAKQAnACMAIQAeAB0AHQAZABYAFAARAA4ADgANAAsACgAJAAgABgAG
AAYABAABAAIAAwAEAAUABAACAP///P////7//v/+//z//P/+//7//P/8//v/+f/8//3/
/v/////////9//z////+////AAAAAAEAAwAEAAMAAwACAP//AQADAAUACAAHAAYABgAE
AAcABwAHAAgABgAHAAcACQAJAAkACQAHAAkACQAJAAkACgAJAAgABwAKAAoACwAKAAgA
CQAKAAoACgALAAsACQAIAAkACgALAAgABwAGAAUACAAHAAgACAAGAAYABgAGAAcABwAG
AAMABAAFAAcACAAGAAUABAADAAUABAAFAAYABAAEAAUABgAGAAUABAADAAUABgAGAAYA
BgAFAAQAAwAFAAQABQAHAAYABQAFAAUABQAFAAQAAwAEAAUABgAIAAkACgALAAoACwAM
AA4AEAASABIAEAANABIAFAAVABUAFwAXABcAFwATAA8ACwAIAAkACQAKAAcACgALAAwA
DAAKAAoACQAHAAoACgAKAAsABwAFAAMAAQADAAQAAwAEAAIAAgACAAIAAAAAAAAAAAAC
AAIAAgACAAEAAAD///7///8AAAEAAgAAAAAAAAAAAAEAAgADAAQADQAUABsAIgApADAA
NwA+AA==
         </WaveFormData>
      </LeadData>
      <LeadData>
         <LeadByteCountTotal>10000</LeadByteCountTotal>
         <LeadTimeOffset>0</LeadTimeOffset>
         <LeadSampleCountTotal>5000</LeadSampleCountTotal>
         <LeadAmplitudeUnitsPerBit>4.88</LeadAmplitudeUnitsPerBit>
         <LeadAmplitudeUnits>��V</LeadAmplitudeUnits>
         <LeadHighLimit>2147483647</LeadHighLimit>
         <LeadLowLimit>268435456</LeadLowLimit>
         <LeadID>V4</LeadID>
         <LeadOffsetFirstSample>0</LeadOffsetFirstSample>
         <FirstSampleBaseline>0</FirstSampleBaseline>
         <LeadSampleSize>2</LeadSampleSize>
         <LeadOff>FALSE</LeadOff>
         <BaselineSway>FALSE</BaselineSway>
         <ExcessiveACNoise>FALSE</ExcessiveACNoise>
         <MuscleNoise>FALSE</MuscleNoise>
         <LeadDataCRC32>756229321</LeadDataCRC32>
         <WaveFormData>
7P/s/+z/7P/t/+7/7//w//L/8v/y//L/9P/0//T/9P/1//b/9//4//b/9v/2//b/9//4
//n/+v/8//z//P/8//z//P/8//z//v/+//7//v/8//z//P/8//z//P/8//z/+v/6//r/
+v/4//j/+P/4//j/+P/4//j/9//2//X/9P/0//T/9P/0//P/8v/x//D/8P/w//D/8P/w
//D/8P/w/+7/7v/u/+7/8P/w//D/8P/u/+7/7v/u/+7/7v/u/+7/8P/w//D/8P/u/+//
7//x//P/9P/2//n/+P/3//b/9f/4//n/+//7//7//v/+//v/9v/z//L/8v/y//T/9f/3
//n/+f/4//b/9P/0//L/9P/1//b/9v/0/+7/6//p/+n/6v/p/+n/6f/o/+j/6P/o/+j/
5v/m/+b/5v/n/+f/5v/j/+P/4//j/+X/5f/n/+f/5f/l/+T/5P/k/+b/6P/t//f/AQAM
ABQAFwAlAD0AUwBcAGAAXABPADoAFwDe/6b/gf9l/z//C//T/qj+jP6F/pv+vf7a/v/+
H/84/0z/Zv98/4z/mf+n/7T/v//M/9r/5f/p/+r/7f/t/+//8f/z//f/+v/8//7//v//
////AAD+////AAABAAUABgAHAAcABQAFAAcACAAKAAwADQAOAA4ADwAPAA8AEQATABQA
FgAXABgAGgAcABoAGgAbABwAHgAhACQAJwAlACgAKgAqACsALAAvADEANgA3ADkAOwA9
AD4APwBAAEMARgBKAE4ATgBRAFQAVQBXAFoAXQBhAGEAZABmAGYAZgBnAGcAaABrAGwA
bABsAGkAaABoAGcAZgBlAGIAYgBhAF8AXABaAFQAUABNAEoASABFAEIAPgA6ADcAMQAu
AC0AKQAnACQAIwAgAB4AHAAYABMADwAMAAoACwAMAAsABwAFAAMAAQABAAAAAAD/////
///9//z/+f/3//b/9P/2//f/+P/4//b/9f/z//L/8//z//P/8//z//P/8//z//H/8f/w
//D/8f/0//b/+P/3//b/9f/1//X/9f/2//f/+f/6//v//P/7//z/+//5//r//f8AAAEA
//////////8BAAEAAQABAAIAAwAEAAQAAQABAP////8BAAMABgAHAAYABQAEAAIAAQAB
AAAAAAABAAEAAQD//////v/+//3//v/+///////9//v/+//6//v/+v/6//r/+v/6//r/
+f/3//f/9v/1//T/9f/3//j/9//2//X/9P/z//P/8//y//P/9P/2//f/9v/z//L/8f/z
//T/9P/0//X/8//y//L/8v/z//T/9f/2//n/+f/7//z/+//7//z/+//+////AAACAAIA
AwACAAIAAgACAP///P/7//r/+v/6//v/+//8//3//f/8//r/+P/2//T/9v/3//r/+v/4
//T/8f/v/+//7v/r/+v/6//s/+7/7v/u/+z/6v/q/+r/6v/r/+v/6v/p/+v/6//r/+v/
6f/r/+v/6//t/+z/7P/s/+r/7P/x//3/CQAUABwAJwA5AFEAXwBiAGIAXgBTADoACwDO
/6L/g/9h/y//9f7F/qD+jv6d/r3+2/78/h3/Nf9G/17/eP+M/5z/rf+5/8L/zf/W/+D/
5//r//D/8//1//f/+f/7//z//v///wAAAQADAAQABgAEAAUABgAHAAkACgALAAsACwAL
AA0ADgAMAA4ADwAQABQAFQAVABUAFQAXABgAGgAZABoAHAAeACAAIAAhACIAIQAjACUA
JwAoACwALwAwAC8AMAAzADUAOAA5ADsAPQBCAEQARgBIAEgASgBNAFAAVABXAFoAWwBa
AFwAXgBhAGMAZgBoAGgAbABtAG0AbgBuAG4AbQBsAG0AbABsAGsAaABnAGQAZABhAF8A
XABaAFcAVABSAFAASgBHAEQAQABAAD0ANwA0ADEALQArACgAJQAiACAAHgAcABkAFwAW
ABIAEQAQAA0ADAALAAoACQAHAAYABgAFAAMAAwABAAAAAQD///7//P/6//v//P/8//7/
/f/7//r/+f/5//n/+f/5//n/+f/5//v/+//6//r/+f/6//r/+v/8//z//P/9//3//f/+
////AAAAAAAAAAACAAQABAADAAEAAwAFAAUABwAHAAcABwAHAAcABwAHAAgACQAKAAoA
CwALAAkACQAJAAkACgAJAAsACwALAAoABwAHAAYABgAHAAcABwAFAAUABAAEAAMAAAAA
AAEAAQACAAEAAgACAAAA/v/9//z//v/+//7//f/9//3//P/7//n/+f/6//r//P/8//z/
/P/5//n/+f/4//j/+P/5//n/+v/5//r/+//6//r/+f/4//v//P/8//z//P/8//3//f//
/wAAAgADAAUABQADAAMAAwAEAAUABwAHAAgACgAKAAcABAD///7//v/+/wIAAwAFAAcA
BQAEAAIAAAACAAAAAgADAAQABAACAP7/+f/3//f/9v/3//f/9//4//j/+P/4//b/9P/0
//T/9P/1//X/9P/z//H/8f/x//H/8//1//X/9f/z//L/8v/y//T/9P/5/wEADQAYACAA
JQAvAEMAWwBoAGoAagBdAEYAKQD6/77/j/9t/0v/F//f/rD+lP6L/pv+t/7W/vf+Hf88
/07/ZP98/5D/n/+t/7r/xf/Q/+D/6//z//b/+f/5//v//f///wEABAAGAAgACAAJAAkA
CgAKAAsADAANAA8AEAARABEADwAPABEAEgASABQAFQAWABgAGQAZABkAGwAdAB4AIAAf
ACAAIgAkACIAIgAjACQAJwApACsALQArAC4AMAAwADEAMgA1ADcAOwA9AEAAQwBFAEYA
RwBIAEsATgBSAFYAVgBZAFwAXQBgAGIAZABnAGsAbgBwAHAAcABxAHEAcgB0AHYAdwB4
AHYAdABzAHEAcgBxAG4AbgBvAG0AagBoAGMAXgBaAFYAVABRAE4ASgBHAEMAPAA4ADMA
LwAtACoAJwAkACIAIAAcABcAEwAQAA8ADwAPAA0ACgAHAAQAAQD///7//v/9//3//f/7
//r/+f/3//b/9P/y//P/9P/0//T/8//x//D/7//v/+//7//x//H/8f/x/+//7//u/+7/
8P/y//P/9P/y//L/8v/z//P/8//0//X/+P/4//j/+P/2//j/+P/3//j/+//+/////f/9
//3//f/7//v/+//7//7///8AAAAA//////3//f/+////AQABAAEAAQABAAAA//////7/
/v8AAAEAAgABAP///v/+//3//v/+///////9//v/+//6//v/+v/6//r/+v/6//r/+f/3
//f/9v/1//T/9f/3//j/9v/2//b/9v/1//X/9f/0//T/9P/1//X/8//x//H/8f/z//b/
+P/4//f/9v/1//T/9v/3//r//P/+////AQABAAAA///+//7/AAADAAQABgADAAIA/v/6
//n/+P/4//j//P/9////AQD///7//P/6//v/+v/9///////+//v/9v/z//H/8f/w/+//
7//v//D/7v/u/+7/7P/r/+z/7f/u/+3/7f/s/+v/6//r/+v/6//t/+//7//v/+7/7P/r
/+r/7P/w//f/AQALABYAHAAhADEASwBdAGIAXABQAD0AJAADAMz/kP9l/0f/H//l/qv+
hP5y/nf+k/6z/tT++/4h/zr/TP9k/3z/jP+d/6v/tv/B/9D/3P/l/+v/7v/v//H/8//1
//f/+//+/wAAAgAAAAEAAQACAAQABQAGAAcABwAIAAkACQAJAAkACwAMAA4AEAARABIA
EwATABIAEQASABUAFwAaABkAGgAcAB4AHAAcAB0AHgAgACMAJgApACgAKgArACoALQAu
ADEAMwA2ADcAOQA7AD4AQABCAEQASABKAE0AUABQAFMAVgBXAFkAXABfAGMAZQBoAGoA
agBsAG0AbQBuAHEAcgByAHIAbwBuAG4AbQBsAGsAaABoAGcAZQBiAGAAWwBWAFIATgBL
AEkARwBEAEAAOwAzAC4AKwAnACUAIgAfABwAGgAYABMADwAMAAoABwAHAAcABQABAP//
/f/7//n/+P/4//f/9//3//X/9P/z//H/8P/u//D/8f/y//L/8f/v/+z/6v/q/+v/7P/t
/+3/7f/t/+3/6//r/+r/6v/r/+7/8P/y//D/8P/w//H/8f/x//L/8//2//b/9v/2//X/
9v/1//P/9f/3//n/+f/3//f/9//3//n/+f/5//n/+P/5//r/+v/7//v/+f/5//r/+//9
//3//P/7//r/+P/5//n/+P/4//n/+f/5//f/9//2//b/9f/1//b/+P/5//j/9f/0//L/
8//y//L/8v/y//L/8v/x/+//7//u/+3/7P/t/+//8P/v/+7/7f/s/+z/7f/u/+7/7v/u
/+//7//t/+v/6//r/+3/7v/u/+7/7f/t/+z/6v/s/+3/7v/v//D/8//z//X/9v/0//X/
9//3//n/+f/5//r/+f/7//v//P/6//r/9//0//P/8v/y//L/9P/1//f/+f/7//r/+P/2
//T/8v/0//X/9v/2//T/8P/t/+v/6//q/+j/5//m/+b/6f/q/+v/6v/l/+T/4//i/+T/
5f/l/+X/5f/l/+X/5f/j/+X/5f/l/+f/5v/m/+b/5v/o/+//+f8FABIAGgAhADMASwBb
AF4AWgBQAEEAKgAFAMz/mP93/1X/J//r/rn+kv6A/ov+qf7H/ub+Cf8p/zz/Uv9q/4L/
kv+h/6//uv/D/87/2P/h/+f/6v/v/+//8f/z//X/9f/4//r//P/9////AAACAAEAAQAB
AAEAAwAEAAUABQAHAAcACQAKAAgACgALAAwADwARABIAEwARABMAFAAWABkAGgAcAB4A
HAAcAB0AHgAfACEAIwAlACcAKgAsACwALQAuADEAMwA2ADcAOQA7AD4AQABCAEQARABG
AEkATABPAFMAVwBZAFoAXABeAGEAYwBmAGgAaABqAGsAawBsAGwAbABrAGoAawBqAGoA
aQBmAGUAYgBiAGEAXwBcAFoAVgBSAE8ATABIAEUAQgA+AD4AOwA1ADIALQApACcAJAAj
ACAAHgAcABsAFwAUABIADQANAA0ACwAKAAkACAAHAAMAAgACAAEAAQABAP///v////3/
/P/6//n/+f/5//j/+f/5//j/+P/1//X/9f/1//X/9f/1//X/9//3//b/9v/0//b/9//4
//r/+v/6//v/+f/5//r/+//+//7//v/+//7/AAAAAP///f///wEAAQADAAMAAwADAAEA
AQABAAEAAgADAAQABAAFAAUAAwADAAMAAwAEAAMABQAFAAUABAACAAEA///+////////
//3//f/8//z/+//4//j/+f/5//v/+f/5//j/9//2//b/9v/2//b/9v/1//P/8//y//H/
7//v//D/8P/y//L/8v/y/+//7//v/+7/7v/u/+//7//x/+//7//v/+3/7v/u/+7/8f/x
//D/8P/t/+3/7f/t/+//8P/y//L/8v/y//X/9f/3//j/9v/3//n/+f/7//v/+//8//v/
/f/9//7/AAAAAP3/+v/1//T/9P/0//b/9//5//v/+//6//j/9v/0//L/9P/1//j/+P/2
//L/7f/r/+v/6v/r/+v/6//s/+7/7v/u/+z/6P/o/+j/6P/p/+n/6P/n/+f/5//n/+f/
5//p/+n/6f/p/+j/6P/o/+j/6v/v//f/AwAQABgAHQApAEEAVQBgAGYAZABZAEgAJQDu
/7L/i/9t/0X/Ef/Z/rD+lP6P/qX+w/7g/gP/I/86/1D/av+C/5T/of+t/7b/wf/M/9j/
4f/p/+z/7//w//H/8v/z//X/+P/6//z//f///wAAAgAAAAEAAgADAAUABgAHAAcABwAH
AAkACgAKAAwADQAOABIAEwATABMAEgATABMAFAAWABgAGwAeABwAHAAdAB4AIQAjACUA
JwAnACoALAAsACsALAAvADEANgA3ADkAOwA8AD4AQABCAEQARgBJAEwAUABTAFYAVwBW
AFgAWgBdAF8AYgBkAGQAZABlAGUAZgBlAGYAZgBmAGcAZgBmAGUAYwBhAF0AXABdAFsA
WABWAFQAUABNAEoASABFAEIAPgA8ADkAMwAwAC0AKQAnACQAJQAiACAAHgAZABUAEgAQ
AA8ADwAPAA0ACwAJAAcABQADAAIAAgABAAEAAQD///7/+//5//j/9v/2//f/+P/4//r/
+f/3//b/8//z//P/8//1//X/9f/1//P/8//y//L/9P/2//f/+P/4//j/+P/5//f/9//4
//n/+//8//3//v/8//7//v/9//3///8BAAEAAQABAAEAAQD//////////wIAAwAEAAQA
AQABAP////8AAAEAAwADAAMAAwADAAIA//////7//v8BAAEAAQD///7//P/7//n/+v/6
//v/+//7//n/+f/4//X/9P/0//T/9v/2//b/9f/z//P/8v/x/+//7//w//D/8P/w//D/
8P/t/+3/7f/s/+3/7v/w//H/7//t/+3/7f/r/+z/7P/s/+3/7f/s/+z/6f/p/+n/6f/r
/+v/7P/s/+v/6v/p/+j/6P/p/+z/7v/u/+7/7v/v/+//8f/y//L/8//1//X/9f/1//X/
9v/3//n/+f/6//v//P/6//j/8//y//L/8v/2//f/+f/7//n/+P/2//T/8v/w//L/8//2
//b/9P/w/+3/6//r/+r/6//r/+v/7P/s/+z/7P/q/+b/5v/m/+b/6P/p/+n/6f/n/+f/
5//n/+f/6f/p/+n/6f/o/+j/6P/o/+r/8f/9/wsAFAAaACMANQBLAFsAZABmAGIAUwA8
AA0Azv+e/3//X/8v//f+xf6k/pb+n/65/tX+8v4V/zP/Rv9c/3b/iv+a/6f/s/+6/8X/
0v/c/+X/6//w//H/8v/z//T/9f/5//z//v8AAAIAAwADAAQAAwADAAMAAwAFAAYABwAH
AAcABwAJAAoACgAMAA0ADgAQABEAEQARABEAEwAUABYAGQAaABwAHgAcABwAHQAeAB8A
IQAjACUAJwAqACwALAArACwALwAxADYANwA5ADsAPAA+AEAAQgBEAEYASQBMAE4AUQBU
AFUAVgBYAFoAXQBfAGIAZABkAGQAZQBlAGYAZwBoAGgAaABnAGYAZgBlAGIAYQBeAF4A
XwBdAFoAWABSAE4ASwBIAEYAQwBAADwAPAA5ADMAMAArACcAJQAiACMAIAAeABwAGQAV
ABIAEAANAA0ADQALAAkABwAFAAMAAQAAAAAA/////////f/8//v/+f/4//b/9v/3//j/
+P/4//f/9f/0//H/8f/x//H/8v/z//T/9f/z//P/8v/y//L/9P/1//b/+P/4//j/+f/3
//f/+P/5//v//P/9//7//P/+//7//f/9////AQABAAEAAQABAAEAAQABAAEAAQAEAAUA
BgAGAAMAAwABAAEAAgADAAUABQAFAAUABQAEAAMAAwACAAIABQAFAAUAAwABAAAAAAD/
//7//v//////AQD//////v/7//r/+v/6//z//P/8//v/+f/5//j/9//2//f/+f/6//j/
+P/4//j/9//3//f/9v/4//j/+f/5//n/9//3//f/9//4//j/+P/5//n/+P/4//f/9//3
//f/+P/6//r/+v/6//n/+f/7//z//f///wIAAwADAAMAAwAEAAMABQAFAAYACAAIAAUA
AgD///7//v/+/wAAAQADAAUABwAGAAQAAgACAAAAAgADAAYABgAEAAAA+//5//n/+P/5
//n/+f/6//j/+P/4//b/9v/2//b/9v/5//n/+P/3//X/9f/1//X/9//5//n/+f/3//b/
9v/2//b/+P/7/wUAEQAcACQAKwAxAEMAXQBuAHQAbgBhAEwAMwAKAM7/k/9t/0v/H//l
/rT+lP6J/pP+rf7M/u3+E/84/07/YP96/47/n/+t/7r/xf/S/97/7f/1//r//f/9////
AQADAAcACgAMAA4ADgAPAA8AEAAOAA8AEAARABUAFgAXABcAFQAVABcAGAAaABwAHQAe
ACAAIQAhACEAHwAhACIAJAAnACgAKgAsACoAKgArACwALwAxADMANQA1ADgAOgA6ADkA
OgA9AD8ARABFAEcASQBKAEwATgBQAFMAVgBaAF4AYABjAGYAZwBqAGwAbgBxAHQAeAB7
AHwAfAB9AH0AfgCBAIIAggCCAIIAggCDAIMAgAB/AHwAfAB7AHkAdgB0AHIAbgBrAGgA
YgBfAFwAWABUAFEASwBIAEQAPwA8ADgANQAyADAALgAqACUAIQAeABkAGQAZABcAFwAV
ABMAEQAOAAwACwAJAAsACwAJAAgABwAFAAQAAgACAAMABAAEAAQAAwABAAAA////////
//8BAAEAAQABAP/////+//7/AAACAAMABAACAAIAAgADAAEAAQACAAMABQAGAAcACAAG
AAgACAAHAAkACwANAA0ADQANAA0ADQALAAsACwALAA4ADwAQABAADwAPAA0ADQAOAA8A
EQARABEAEQARABAADwAPAA4ADgARABEAEQAPAA0ADAAMAAsACgAKAAsACwALAAkACQAI
AAcABgAGAAYACAAIAAgABwAFAAUABAADAAMAAwAEAAQABAAEAAQABAABAAEAAQAAAAIA
AgADAAMAAQD//////////wAAAAAAAAEAAQAAAAAA/v8AAAAAAAAAAAIAAwAGAAgABwAH
AAgABwAIAAkACgAMAAsADQANAA4ADgAOAAsACAAHAAYABgAGAAcABwAIAAkADAAMAAsA
CgAIAAYACAAJAAoACgAIAAQAAwABAAEAAAD+//3//P/8//3//v////7/+v/6//r/+v/5
//n/+P/3//n/+f/5//n/9//5//n/+f/7//r/+v/6//z/+v/7/wUAEQAaACQAKwA1AEsA
ZQByAG4AZgBVAEAAJwAEAMr/k/9t/0n/E//X/qb+hv5//pH+sf7S/vH+F/82/0r/Xv94
/47/of+x/77/yf/U/+D/6f/v//T/9//6//3/AAADAAQABgAHAAgACgALAAsADAAOAA8A
EAARABIAEgASABEAEgATABYAGAAVABYAFgAWABoAGwAbABsAHQAfACAAIgAiACIAIwAk
ACUAJgAoACoAKgArACwALQAtADAAMgAyADUANgA5ADsAPQA9AD4APwBDAEYASQBMAEwA
TgBRAFQAVgBZAFwAXQBgAGIAZABnAGkAbABuAG4AcQBzAHQAdgB2AHYAdQB0AHQAdAB1
AHUAdABzAHAAcABtAGsAaABmAGMAYABeAFwAVwBTAE8ASgBGAEMAPQA6ADcAMwAxAC4A
KgAmACMAIAAeABsAGQAYABQAEwASAA8ADQALAAkABwAFAAQABAADAAEAAQD///7//v/9
//3//P/5//n/+f/4//r/+f/3//b/9v/3//j/+f/4//f/9v/1//b/9//3//j/9//4//j/
+P/6//r/+v/7//v/+//8//3//P/8//z//P/+/wAAAAD///3///8BAAEAAgADAAQABQAF
AAUABQAFAAQABQAGAAYABgAHAAYABwAHAAcACAAHAAcABwAHAAYABQAFAAQABAADAAMA
AwABAAMAAgACAAEA///+//7//f////3//f/8//3//P/8//z/+//6//n/9//4//n/+f/5
//f/9//4//j/+P/4//j/+P/3//f/9//2//T/9P/1//X/9v/1//b/9//2//b/9f/0//X/
9f/0//T/8//z//P/8//z//P/9P/0//b/9v/2//b/9v/2//f/9//5//r//P/9///////9
//3//f/+/wEAAwADAAQAAgACAP///P/5//j/+P/4//z//f///wEA///+//z/+v/8//r/
/P/9//7//v/8//j/8//x//H/8P/x//H/8f/y//D/8P/w/+7/7v/u/+7/7v/t/+3/7P/r
/+v/6//r/+v/7f/v/+//7//u/+z/6//q/+r/7P/z//v/BQAQABgAHQAlADsAVQBiAGgA
ZgBbAEgALwACAMj/l/93/1X/J//t/rz+mP6H/pH+r/7Q/vH+Ff82/0j/Wv90/4j/l/+l
/7T/v//M/9j/4f/p/+7/7//x//P/9f/3//v//v8AAAIAAAABAAEAAgACAAMABAAFAAUA
BgAHAAcABwAHAAkACgAMAA4ADwAQABAAEQARABEAEQATABQAFgAXABgAGgAcABoAGgAb
ABwAHwAhACMAJQAjACYAKAAoACsALAAvADEANAA1ADcAOQA5ADoAOwA8AEEARABIAEwA
SwBNAE8ATwBRAFQAVwBbAF0AYABiAGIAYgBjAGMAZABnAGgAaABoAGcAZgBmAGUAZABj
AGAAYABfAF0AWgBYAFYAUgBPAEwASQBHAEUAQgA/ADsANAAwAC8AKwApACYAJQAiACAA
HgAZABUAEgAQAA8ADwAPAA0ACQAHAAUAAwABAAAAAAD////////9//z/+f/3//b/9P/2
//f/+P/4//b/9f/z//L/8//z//P/8//z//P/8//z//P/8//y//L/9P/2//f/+P/3//b/
9f/1//f/9//4//n/+v/6//r/+v/4//r/+v/5//r//f8AAAEA////////////////////
/wAAAQACAAIA//////3//f/+////AQABAAAA///+//z//f/9//z//P/7//v/+//5//n/
+P/4//f/9v/2//f/9//1//P/8//y//P/8v/y//L/8v/y//L/8f/v/+//7v/t/+3/7f/u
/+7/7P/s/+z/7P/t/+3/7f/s/+z/7P/t/+3/6//p/+n/6f/q/+z/7f/u/+z/6//p/+j/
6f/p/+n/6f/p/+n/6v/q/+j/6P/o/+j/6v/r/+3/7f/p/+j/6v/q/+r/6v/u/+//8v/0
//P/8//0//P/9f/1//X/9v/5//v/+//8//r/+v/3//T/8v/y//P/9P/0//X/9//5//n/
+P/2//T/9P/y//T/9f/0//T/8v/u/+7/7f/u/+7/7P/r/+r/6v/s/+z/7P/q/+r/6v/q
/+r/6v/p/+f/5f/m/+f/6P/p/+j/6f/o/+f/6f/o/+j/6P/q/+r/7f/z////CgAUABsA
KQBDAFkAYgBmAGQAVwBGACkA9P+8/5X/d/9T/x//5f62/pb+i/6f/sH+4P4B/yH/OP9I
/17/eP+K/5n/qf+4/8H/zP/Y/+H/5f/o/+v/7//x//P/9f/1//j/+v/8//7//////wAA
AgADAAQABQAGAAYABgAFAAYABwAKAAwACgAMAA0ADgAOAA8ADwAPABAAEwAVABgAFgAW
ABcAGAAZABoAHAAeAB0AHwAhACMAIQAkACYAJgApACoALQAvADAAMQAzADUAOAA6ADwA
PgBAAEIARQBIAEgASwBOAE8AUQBUAFcAWwBaAFwAXQBcAF8AYQBiAGQAYwBkAGQAZABh
AGAAYABfAF8AXwBdAF4AXABZAFUAUgBRAE4ATABKAEYAQwBAADwAOgA3ADEALgAsACkA
KAAmACQAIAAdABoAGgAXABUAFAAPAA8ADwANAAkABwAFAAMAAgACAAMAAwAAAP///P/6
//r/+f/5//j/9v/3//j/+P/2//X/8//y//L/8//0//X/9P/z//L/8f/y//P/8//0//L/
9P/1//b/9P/0//T/9f/2//f/+f/7//v/+v/5//j/+f/8//3//f/7//3///////3//f/9
//3//v///wAAAQABAAEAAQAAAAAAAQAAAAEAAAABAAMAAwADAAMAAwACAAIAAwADAAQA
AgABAAAA/f/+//7///////z//P/9//3//f/7//v/+v/7//r/+v/6//n/+P/3//X/9v/3
//f/9//z//P/9P/0//T/9P/0//T/9f/1//X/9P/y//L/8//z//T/8//0//X/9P/0//P/
8v/z//P/8v/y//P/8//z//P/9P/z//P/8v/y//L/8v/y//D/8f/x//D/8v/y//L/8v/0
//X/+P/6//j/+f/7//v//f/9//3//v/9//////8AAAIAAgD///z/+v/6//v//P/7//v/
/P/9//7//v/9//z/+//4//n/+f/6//r/+P/0//L/8f/y//L/8P/v/+7/7v/v//D/8f/w
/+3/7P/r/+r/6v/p/+f/5f/m/+f/6P/p/+j/6f/o/+f/6f/o/+j/6P/q/+j/6//z//3/
CAASAB0AKQA9AFMAXgBkAGIAWwBKAC0A/P/A/5X/ef9V/yH/5/64/pz+k/6l/sP+4P4B
/yH/OP9K/2L/fP+O/53/r/+8/8X/zv/a/+P/5//s/+//8v/1//j/+//8//7///8AAAIA
AwADAAQABgAHAAgACQAKAAoACgAJAAoACwAOABAADgAQABEAEgAUABUAFQAVABcAGQAa
ABwAHAAcAB0AHgAfACAAIgAkACQAJQAmACcAKQAsAC4ALgAxADIANQA3ADkAOQA6ADsA
QABCAEQARgBGAEgASwBOAFAAUwBWAFcAWgBcAF4AYQBhAGQAZgBmAGoAawBrAGwAawBs
AGwAbABsAGwAbQBtAGwAawBoAGgAZQBjAGAAXgBdAFoAWABWAFAATQBKAEYARgBDAD0A
OgA5ADUAMwAwAC4AKgAnACQAJAAhAB8AHgAaABkAGAAVABMAEQAPAA0ACwAKAAoACQAI
AAcABAACAAMAAwAEAAQAAQABAAEAAAAAAP///f/8//3//f/9//3//P/7//r/+f/8//3/
/f/+//z//v///wAAAgACAAIAAwADAAMABAAFAAUABAADAAIABQAIAAkACQAIAAkACgAJ
AAsACwALAAsADQANAA0ADQAMAA0ADgAOAA4ADwAOAA8ADgAPABEAEQARABEAEQAQABEA
EQAQABAADwAPAA8ADQAOAA4ADwAPAAwADAANAA0ADwANAA0ADAALAAoACgAKAAgACAAI
AAcACAAJAAkACQAHAAcACAAIAAgACAAIAAgACQAJAAkACAAGAAYABwAHAAgABwAIAAkA
CAAIAAcABgAHAAcABgAGAAcABwAHAAcACAAHAAcABgAHAAgACQAKAAoACwANAA0ADgAP
ABAAEQATABMAEwAUABQAFQAVABQAFQAWABcAGAAVABMAEAAOABEAEQARABEAFAAVABUA
FgATABIAEQAPABEAEgATABIADgAMAAwADAAIAAcACAAKAAgACAAIAAgABwAGAAUABAAG
AAYABgAGAAQABAAEAAQABAAEAAQABAAGAAYABgAGAAYABgAGAAYADgAWAB4AJgAxADwA
RwBSAA==
         </WaveFormData>
      </LeadData>
      <LeadData>
         <LeadByteCountTotal>10000</LeadByteCountTotal>
         <LeadTimeOffset>0</LeadTimeOffset>
         <LeadSampleCountTotal>5000</LeadSampleCountTotal>
         <LeadAmplitudeUnitsPerBit>4.88</LeadAmplitudeUnitsPerBit>
         <LeadAmplitudeUnits>��V</LeadAmplitudeUnits>
         <LeadHighLimit>2147483647</LeadHighLimit>
         <LeadLowLimit>268435456</LeadLowLimit>
         <LeadID>V5</LeadID>
         <LeadOffsetFirstSample>0</LeadOffsetFirstSample>
         <FirstSampleBaseline>0</FirstSampleBaseline>
         <LeadSampleSize>2</LeadSampleSize>
         <LeadOff>FALSE</LeadOff>
         <BaselineSway>FALSE</BaselineSway>
         <ExcessiveACNoise>FALSE</ExcessiveACNoise>
         <MuscleNoise>FALSE</MuscleNoise>
         <LeadDataCRC32>1773694968</LeadDataCRC32>
         <WaveFormData>
2P/Y/9j/2P/Z/9r/2//c/9z/3P/c/9z/3v/e/97/3v/f/+D/4f/i/+D/4P/g/+D/4f/i
/+P/5P/l/+b/5//o/+b/5v/m/+b/5//o/+n/6v/o/+j/6P/o/+r/6v/q/+r/6P/o/+j/
6P/m/+b/5v/m/+b/5v/m/+b/5f/k/+P/4v/k/+T/5P/k/+T/5P/k/+T/5P/k/+T/5P/l
/+b/5//o/+X/5P/j/+L/4//k/+X/5v/k/+T/5P/k/+L/4v/i/+L/5P/k/+T/5P/i/+P/
5P/k/+f/5//o/+r/6f/o/+f/5v/m/+f/5//n/+r/6//s/+3/6v/p/+f/5v/n/+r/7P/u
/+//8P/w/+7/7f/t/+3/7f/y//L/8v/x/+z/6P/l/+X/5v/l/+T/5P/j/+P/4//j/+H/
3v/d/93/4P/g/+D/4P/e/9z/3P/c/9z/3P/e/97/3f/d/93/3P/Z/9n/2//Z/9n/3P/d
/+L/6//6/xQAOQBmAJoAywD8AC4BUwFcAUMBFwHdAJYAOADO/3X/PP8m/y//Qv9Q/1//
c/9+/4f/k/+g/6n/sP+6/8L/x//Q/9j/4f/j/+T/5v/l/+b/6P/p/+z/7f/w//L/8P/x
//H/8f/w//D/8P/y//X/9f/3//j/9//2//f/9//6//v//P///wEAAQABAAEAAQABAAIA
BAAGAAcACgAMAAwACwAKAAsADQAPABMAFgAUABYAFwAZABgAGQAbAB4AIwAmACgAKgAs
AC4AMAAyADkAOgA/AEQARgBJAEwATwBVAFgAWgBdAGQAZwBqAG0AbwBxAHMAdAB2AHgA
ewB8AH4AfQB8AHsAeQB4AHgAeAB4AHUAdABxAG8AawBmAGIAYQBeAFkAVQBQAEoARwBB
ADwANwAyAC0AKwAoACMAIAAcABYADwAMAAsACgAIAAYAAgD///z/+//7//r/+f/4//r/
+v/5//f/9f/y//H/7//v//D/8f/y/+//7v/s/+z/6//r/+v/6v/s/+z/6v/p/+f/5//n
/+b/6P/o/+j/6P/m/+b/5f/l/+P/5P/l/+X/5v/n/+b/5//n/+j/5//m/+n/6v/s/+7/
7P/t/+3/7P/u/+7/7v/u//D/8//z//L/8P/x//H/8f/z//P/9f/3//P/8//0//X/8//z
//L/8v/0//T/9P/z//L/8f/w/+//7//v//D/8f/x//D/8P/w/+7/7v/u/+7/7v/v//D/
8f/u/+3/7P/r/+z/7f/u/+7/7P/s/+v/6//q/+r/6v/q/+v/7P/t/+7/7f/s/+r/6f/q
/+v/7P/t/+z/7f/r/+n/6v/s/+z/7P/s/+//8P/w//H/7v/u/+//7v/x//L/8//0//P/
8//z//X/9f/1//X/8//z//L/8v/y//P/8//z//X/+P/4//b/9f/0//P/8v/0//b/9v/1
//L/7v/r/+v/6v/n/+b/5v/n/+n/6f/p/+f/5P/j/+P/5P/i/+L/4v/i/+H/4v/j/+T/
4//k/+P/4f/j/+P/4v/h/+H/3//b/9v/3P/j/+7//f8UADYAWwCKALoA6wAgAU4BYQFS
AS0B+QC1AGIA/P+e/1n/NP84/03/XP9o/3f/g/+I/5P/n/+s/7n/xP/M/9L/2f/e/+L/
5f/n/+z/8P/x//L/9P/1//X/9f/3//j/+f/7//z//f/8//z//P/+//////8BAAIABAAE
AAYABwAHAAcABwAJAA0ADQANAA0ADwAPABAAEgARABEAEwAUABYAFwAYABsAGwAbAB0A
HgAfACIAJAAnACYAJwApACwALwAyADQANgA5ADwAPwBCAEUARgBLAFAAVQBZAF0AYQBl
AGgAagBtAHIAdQB4AHsAgACDAIYAiACHAIgAigCKAI8AjwCPAI8AjQCMAIwAjACKAIcA
hgCDAIQAgQB9AHoAdABwAGoAZQBhAFwAWgBVAFAASwBGAEEAPQA6ADUAMgAwACwAJwAm
ACEAIAAeABwAHAAZABYAFQAUABIAEAAOAA4ADgANAAsACwAKAAsACwAJAAgABwAGAAcA
BgAEAAQAAQABAAEAAAAAAAAA/v/9//////////7//f/8//v/+v/7//z//P/9//z//P/8
//v/+//7//n/+f/8//7//v/+//z//P/9//7//v///////v8AAAAAAAAAAAAAAwADAAIA
BAAFAAUABQADAAMABQAHAAcABwAIAAkACAAHAAUABAAEAAQABAADAAUABQAFAAUAAwAB
AAAA//8AAAAAAQACAAEAAAD///7//f/9//3//f////////////3//f/9//z//v/+//3/
/f/8//z//P/8//r/+v/6//r/+//8//z//f/8//v/+v/5//r//P/8//z//P/8//z//P/7
//v//f/+/wAAAAD+//7//v/+/////////wEAAQABAAEA///+//z/+//6//3///8BAAUA
BAAEAAIAAQABAAEAAQAEAAQABAADAAAA+v/3//f/9v/3//b/9v/3//X/9f/1//P/8P/v
/+//8P/w//D/8P/w/+7/7v/u/+7/7v/w//D/7//t/+3/7P/r/+v/6f/p/+v/6v/r//D/
9f8AABYANwBgAJIAxQD0ACYBUQFmAVkBMQH7ALYAXADw/43/Sv8q/y3/Pv9O/1//c/+A
/4f/k/+g/6v/sv+8/8L/x//O/9j/3//j/+b/6v/q/+r/6//r/+z/7f/w//L/8v/z//P/
8//z//L/8f/y//X/9f/3//j/9v/2//j/+f/8//3//v8BAAMAAwADAAMABQAFAAYACAAJ
AAkACwAMAAwACwAKAAsADgAPABIAFAAUABYAFwAZABoAGwAdACAAJQAoACoALAAtAC4A
LwAwADcAOAA9AEIARgBJAEwATwBRAFQAVgBZAGEAZQBpAG0AbgBxAHQAdgB4AHoAfQB+
AIAAfwB+AH0AfQB8AHwAfAB9AHsAewB5AHUAcQBsAGgAZQBiAF0AWQBSAEwASQBDAD0A
NwAxACsAKQAmACEAHgAZABIACgAGAAUABAACAAAA/P/5//b/9f/y//D/7v/s/+7/7v/t
/+v/6f/m/+X/4//k/+T/5P/k/+X/5P/i/+L/3//f/9//3v/f/+D/3//f/93/3f/d/9z/
3P/c/9z/3P/e/97/3f/d/9z/3P/c/9v/3f/d/9v/2//a/9z/3P/c/97/3v/f/+D/3//f
/97/3P/c/9z/3P/c/+D/4//j/+L/4P/h/+H/4f/j/+P/5f/n/+X/5f/m/+f/5v/l/+P/
4v/l/+b/5//n/+T/4//i/+H/4P/f/9//3//h/+D/4P/g/97/3v/e/97/3v/f/+D/4f/g
/9//3v/d/9//3//f/97/3v/e/93/3f/d/9z/2//a/9r/2v/a/9r/2P/Y/9f/1//X/9v/
3f/c/9v/2v/Z/9j/2f/a/9r/2//d/97/4P/g/9//3v/d/9z/3v/f/+D/4//h/+H/4f/f
/93/3P/c/9z/3//h/+P/5//n/+b/4//h/+L/4//k/+j/5v/m/+X/4v/e/9v/2//a/9n/
2P/Y/9n/2P/X/9b/0//T/9P/1P/W/9T/1P/U/9T/0P/Q/9D/0P/Q/9L/0v/R/8//z//O
/83/zf/P/9H/0f/Q/9P/1P/Z/+j/AgAnAFQAhACxAOAAEgE3AT4BIwHzALkAcgAQAKb/
Uf8e/xD/G/8q/zr/T/9j/27/d/+D/47/l/+e/6b/rP+z/7z/xP/J/83/zv/Q/8//0P/S
/9P/1f/X/9v/3v/d/93/3P/b/97/3v/e/+D/4//j/+X/5v/k/+T/5v/n/+n/6//t//H/
8v/x//D/7//x//H/8v/0//X/9f/3//j/9//3//f/+f/7//3/AQAEAAIABAAFAAcACgAL
AA0AEAATABYAGAAaABwAHgAgACIAKQAqAC8ANAA0ADcAOgA9AEIARgBJAE0AVABXAFoA
XQBfAGEAYwBkAGYAaABrAGwAbgBtAGwAawBtAGwAbABsAGwAaQBoAGUAYwBfAFoAVgBV
AFIATQBJAEEAOgA2AC8AKAAjAB4AGQAVABIADQAKAAYAAAD5//b/9f/0//L/8P/s/+n/
5v/l/+b/5P/i/+D/4P/g/9//3f/a/9j/2P/X/9f/2P/Z/9r/1//W/9T/1P/V/9X/1f/U
/9b/1v/U/9P/0f/R/9H/0P/R/9L/0//U/9L/0v/R/9H/z//Q/9H/0f/T/9P/0f/R/9D/
0v/S/9L/1P/U/9X/1v/U/9X/1f/U/9X/1v/X/9j/2f/b/9r/2P/a/9v/2//b/9z/3f/g
/+P/3//f/+D/4f/h/+H/4P/g/+D/4P/g/9//3f/d/93/3f/d/93/3v/f/93/3P/c/9z/
3P/c/9z/3P/d/93/3f/d/9v/2//b/9v/3f/d/93/3P/a/9r/2f/Z/9r/2v/a/9r/2v/a
/9r/2v/Z/9j/1v/V/9j/2f/a/9v/2v/Z/9f/1//Y/9n/2v/b/9z/3//g/+D/4f/g/+D/
4f/g/+H/4v/j/+T/5P/j/+L/4//j/+P/4//h/+H/4P/g/+D/4v/j/+T/5//q/+r/6P/n
/+b/5f/k/+b/6P/o/+f/5P/i/9//3//e/9z/2v/Z/9n/2v/b/9z/2//W/9X/1f/W/9j/
2P/Y/9j/1v/W/9b/1v/V/9b/1f/T/9T/1f/V/9X/0f/P/83/zf/Q/9f/3v/n//z/GgA/
AGwAnADNAAABMgFRAU4BLQH5ALcAYgD6/5T/Sf8i/x7/L/9A/07/X/9t/3b/ff+J/5j/
o/+s/7T/uv+//8T/yv/P/9P/2P/a/9v/3P/e/9//3v/f/+L/5P/m/+f/5//n/+j/6P/o
/+r/6//r/+3/7v/w//D/8v/z//L/8//0//f/+//7//v/+//7//v//P/+//////8BAAIA
AwADAAMABQAEAAUACAAKAAsADgAQABMAFAAVABcAGgAbAB4AIAAiACUAKAArAC4AMgAy
ADYAOgA9AEEARQBJAE0AUABSAFUAWgBdAGAAYwBmAGkAbABuAG4AbgBvAG4AcwBzAHMA
cwByAHAAbwBuAG4AawBqAGcAZgBjAF8AXABXAFQATwBLAEgAQgA/ADkANAAvACoAJQAh
AB4AGQAWABUAEAAKAAgAAwACAAAA/v/9//v/+f/5//f/9P/x/+7/7v/u/+3/6//r/+r/
6//r/+n/6P/n/+b/6P/o/+f/6P/m/+X/5P/i/+T/5P/i/+H/4f/h/+H/4P/e/97/3v/e
/9//4P/g/+H/4P/g/+D/3//g/+H/4P/h/+D/4v/i/+L/4P/g/+H/4v/k/+X/5f/k/+T/
5P/k/+T/5v/p/+n/6P/p/+v/7P/t/+v/6//t/+//7//v//D/8f/w/+//7f/s/+7/7v/u
/+3/7f/t/+3/7f/q/+n/6f/p/+r/6v/r/+z/6//q/+n/6P/p/+n/6f/p/+n/6f/p/+n/
5//n/+f/5v/n/+j/6P/p/+n/6P/n/+b/6P/o/+j/6P/o/+j/5//n/+X/5f/l/+X/5f/l
/+b/5//n/+b/5f/l/+X/5v/n/+j/6f/q/+n/6v/q/+v/6//s/+7/7v/w//D/8P/w/+//
7//v//H/8//z//P/8f/v/+7/7v/u//D/8f/y//X/+P/4//b/9f/y//H/8P/y//P/9P/0
//L/7P/p/+n/6P/p/+j/6P/p/+n/6f/p/+f/5P/j/+P/5P/k/+T/5P/k/+L/4v/i/+L/
4v/k/+T/4//l/+X/5P/j/9//3//d/93/3v/j/+r/8/8CAB4AQwBuAKAA0wAIAToBWwFg
AUUBEwHZAJAAMgDM/3n/RP8w/zv/TP9Y/2f/d/+C/4v/m/+o/7H/uv/C/8b/y//S/9j/
3//l/+j/6P/n/+j/6v/r/+z/7f/w//L/8//1//b/9//3//b/9f/2//n/+f/7//z//P/8
//7////+////AAADAAcABwAHAAcABQAFAAYACAAKAAsADgAQAA8ADwAPABEAEAARABQA
FgAYABoAGwAdABwAHQAfACIAJQAoACoALAAuADAAMgA0ADcAOAA9AEIARQBJAE0AUQBU
AFYAVwBZAGAAYwBmAGkAawBtAG8AcABxAHIAdAB0AHcAdwB3AHcAdgB0AHMAcgB0AHEA
cABtAGwAaQBlAGIAXwBcAFcAUwBPAEoASABDAD4AOQA0AC8ALAAqACYAJAAhABwAFgAU
ABEAEAAOAAwACgAHAAQAAwAAAP7//P/6//v//P/8//v/+P/2//b/9f/y//L/8v/y//L/
8v/x//L/8P/v/+7/7P/t/+7/7f/t/+v/6//r/+r/6v/q/+r/6v/s/+z/6//r/+r/6v/q
/+n/6v/r/+r/6//q/+z/7P/s/+z/7P/t/+7/7v/v/+//7v/u/+7/7v/u//D/8//z//L/
8v/z//P/8//x//H/8//1//T/9f/3//n/9v/1//P/8v/1//b/9//3//T/8//y//H/8v/x
//H/8f/z//L/8v/y//H/8P/v/+7/7v/v//D/8f/v/+//7//v/+//7//v/+7/7v/u/+3/
7f/s/+z/7P/s/+3/7v/v//D/7v/u/+3/7f/t/+3/7f/t/+7/7f/t/+3/7f/s/+v/6//t
/+3/7f/t/+v/6//s/+3/6//t/+7/7//w//H/8v/x//L/8v/z//P/9P/2//b/9v/2//b/
9v/3//f/9//5//z//f/+//3//P/6//n/+P/8//3//v8BAAAAAAD+//3//f/9//3/AAAB
AAIAAgAAAPz/+f/5//j/+f/4//j/+f/5//n/+f/3//T/8//z//T/9f/2//f/+P/0//T/
9P/0//b/+P/4//f/9//3//b/9f/x/+//7f/v//T/+f8CAA8AIgBCAGkAmgDMAP8AMgFe
AXMBZgFBAQsBywB4ABIAsv9v/0z/Sv9b/2j/dP+F/5P/nP+l/7X/wP/J/9L/2v/e/+P/
6v/y//f/+//+/wAA//8AAAIAAwACAAMABgAIAAoACwALAAsACwAKAAkACgANAA0ADwAQ
ABAAEAASABMAFAAVABYAGQAdAB0AHQAdABsAGwAcAB4AIQAhACMAJAAjACMAIwAlACYA
JwAqACwALgAwADEAMwAxADEAMgA0ADkAPAA+AEAAQgBEAEYASABLAEwAUQBWAFoAXQBg
AGMAZgBoAGkAawByAHUAeAB7AHsAfQB/AIAAgQCCAIQAhACHAIcAhwCHAIYAhACDAIIA
hACBAIAAfQB7AHcAcgBuAGkAZgBhAF0AWwBWAFQATwBJAEMAPQA3ADQAMgAuACwAKQAk
AB4AHAAXABYAFAASAA4ACwAIAAcABAACAAAA/v8AAAAA///9//z/+v/6//n/9v/2//b/
9v/3//b/9P/0//L/8f/w/+7/8P/w/+7/7f/t/+3/7f/s/+z/7P/s/+z/7v/u/+3/7f/q
/+r/6v/p/+z/7f/s/+3/7P/u/+7/7v/s/+z/7f/u//D/8f/x//D/8P/w//D/8P/0//f/
9//2//T/9f/1//X/9//3//n/+//3//f/+P/5//j/9//1//T/9v/2//b/9f/z//P/8//z
//L/8f/x//H/8//y//L/8v/x//D/7//u/+7/7//w//H/7//v/+//7//v/+//7//u//D/
8P/v/+//7f/s/+v/6v/r/+z/7f/u/+z/7P/r/+v/6//r/+v/6//s/+v/6//r/+j/6P/o
/+n/6v/s/+z/7P/s/+z/7P/r/+v/7P/u//H/8v/w//D/8P/w/+//7//v//H/8v/z//T/
8//x//D/8P/w//L/8//0//f/+P/4//b/9f/z//P/8//2//f/+P/4//b/8P/t/+3/7P/r
/+r/6v/r/+v/6//r/+n/5v/l/+X/5v/o/+j/6P/o/+X/5P/j/+L/5P/m/+b/5f/j/+P/
4v/h/9//3//d/9//4v/h/+L/6f/y/wIAIQBKAHoAqQDWAAYBNwFUAU8BKQHxALIAYgD6
/5X/Sv8k/x//Lv86/0v/Yf90/33/h/+U/53/pv+u/7b/u//C/8r/1f/b/9z/3v/d/97/
4P/h/+T/5f/o/+r/7P/t/+3/7f/t/+z/6//s/+//7//x//L/8P/w//L/8//2//f/+P/7
//7///8AAAEA/////wAAAgAFAAUABwAIAAgABwAGAAcACAAJAAwADgAQABIAEwAVABYA
FwAZABwAHwAiACQAJgAoACoALAAuADMANAA5AD4AQgBFAEgASwBPAFIAVABXAF8AYwBn
AGsAbQBvAHEAcgB1AHYAeAB4AHwAfQB+AH8AfQB8AHwAfAB+AHsAegB3AHYAcwBvAGwA
aQBmAGEAXQBaAFQAUQBLAEMAPQA3ADEALQAqACUAIgAeABgAEQAOAAkACAAGAAQAAgD/
//z/+//4//b/9P/y//T/9P/z//H/7v/s/+z/6//s/+z/7P/s/+3/7P/q/+r/5//n/+f/
5v/p/+r/6f/p/+f/5//n/+b/5v/m/+b/5v/k/+T/4//j/+L/4v/i/+H/4v/j/+L/4//j
/+T/4//i/+L/4v/j/+T/5P/l/+X/5P/k/+T/5P/k/+j/6//r/+r/6P/p/+n/6f/r/+v/
7f/v/+3/7f/u/+//7P/r/+n/6P/p/+r/6//r/+n/6f/p/+n/6P/n/+f/5//p/+j/6P/o
/+X/5P/j/+L/5P/l/+b/5//l/+X/5f/l/+X/5f/l/+T/5v/m/+X/5f/j/+L/4f/g/+H/
4v/j/+T/4//i/+D/3//f/9//3//f/+T/4//h/9//3v/e/97/3v/e/+D/4v/j/+X/4v/i
/+P/4v/j/+T/5f/m/+f/5//n/+n/5//n/+f/5f/m/+b/5//o/+n/6f/p/+v/7f/u/+3/
7f/r/+v/6//u/+7/7v/t/+r/5//l/+b/5v/i/+D/3//f/+D/4f/i/+H/3v/d/93/3v/d
/9z/2//a/9v/3P/d/97/2//c/9v/2f/b/9v/2v/Z/9v/2f/X/9X/1v/V/9j/3//o//r/
HQBCAG4AmQDGAPYAJwFEAUEBGQHjAKAASgDi/4H/Ov8Y/xv/LP88/03/X/9u/3X/e/+I
/5f/oP+q/7T/uf++/8b/y//P/9D/1P/W/9j/2//d/93/3f/f/+D/4v/j/+P/4//l/+b/
5//q/+r/6f/q/+r/7f/u//H/8//z//P/8//1//f/9//3//f/+f/5//r//P/6//n/+v/6
//z//f/+/wEAAAABAAQABgAIAAoACwANAA8AEQAUABgAGAAaABsAHAAhACQAJwAqAC4A
LgAyADYAOgA9AEAAQwBJAEwATgBRAFQAVwBaAF0AYwBnAGsAbgBtAG4AcABwAHMAcwBz
AHMAdQB0AHQAdABzAG8AbQBpAGkAZwBkAGIAXQBaAFUAUQBMAEYAQwA9ADoANQAwACsA
JAAgABoAFgAVABAACgAIAAQAAgD///z/+v/3//T/8//0//L/8P/u/+3/7P/q/+f/5//m
/+f/5//l/+T/4//i/+P/4v/g/+D/4P/h/+L/4v/h/+D/3f/b/97/3//g/+D/3//e/93/
3P/e/97/3f/d/93/3v/f/9//3f/d/9v/2//e/+D/4P/g/9//3v/e/97/4P/h/+H/4P/i
/+L/4v/i/+P/5f/k/+L/4//l/+b/5//n/+f/6f/r/+v/6//s/+3/7f/t/+z/7P/q/+r/
6v/p/+r/6//s/+3/6//p/+j/5//p/+j/6P/o/+j/6P/o/+j/5f/l/+X/5f/m/+f/6P/p
/+f/5//n/+b/6P/o/+f/5//o/+j/6P/o/+f/5v/l/+T/5f/m/+b/5//m/+X/5P/j/+T/
4//j/+P/5P/k/+T/5f/j/+P/4//j/+f/6P/m/+b/5v/m/+X/5v/m/+f/6f/q/+z/7P/q
/+r/6v/q/+3/7f/t/+//7//v/+//7f/r/+r/6v/q/+7/7//w//P/8v/y//D/7//x//H/
8f/0//T/9P/z//D/7P/p/+n/6P/p/+j/6P/p/+j/5//m/+P/4f/h/+L/5P/i/+L/4v/i
/+D/4P/g/+D/4v/k/+T/4//h/+H/4P/f/9v/3f/h/9//3v/h/+T/6f/0/woAKwBWAIYA
uQDoABoBRQFaAVMBKwH1ALQAYAD4/5P/Tv8q/yn/Ov9K/1n/bf98/4X/jf+a/6X/qv+0
/7z/w//M/9T/2//f/+L/5P/j/+T/5v/n/+n/6//v//L/8P/x//H/8f/y//L/8v/0//X/
9f/3//j/9v/2//j/+f/8//3//v8BAAEAAQABAAEAAQABAAIABAAFAAUABwAIAAcABwAH
AAkADAANABAAEgASABQAFQAXABgAGQAbAB4AIwAmACgAKgArACwALQAuADUANgA7AEAA
QABDAEYASQBNAFAAUgBVAFwAXwBiAGUAZQBnAGkAagBsAG4AcQByAHMAcwBzAHMAcwBy
AHIAcgB0AHEAcABtAGwAaQBlAGIAYABeAFoAVwBSAEwASQBDAD4AOQA0AC8ALgAsACgA
JgAgABoAEwAQAA4ADgANAAwACAAFAAIAAQAAAP7//P/6//z//P/7//n/9//0//P/8f/y
//L/8v/y//H/8P/u/+7/6//r/+v/6v/r/+z/6//r/+n/6f/p/+j/6v/q/+r/6v/o/+j/
5//n/+X/5v/n/+f/6P/p/+j/6f/p/+r/6f/o/+r/6v/r/+z/6v/r/+v/6v/s/+z/7P/s
/+7/8f/x//D/8P/x//H/8f/z//P/9f/3//X/9f/2//f/9f/1//T/9P/2//b/9v/1//P/
8//z//P/8//z//T/9f/0//L/8f/w//D/8P/w//D/8f/x//H/8f/w/+//7v/t/+7/7//w
//D/7v/u/+3/7f/u/+7/7v/u//D/8P/w//D/7//u/+z/6//s/+3/7v/v/+z/6//r/+v/
7P/s/+z/7f/t/+3/7f/t/+z/6//r/+v/7f/t/+3/7f/s/+z/6v/q/+r/6v/u//D/8f/z
//L/8v/z//L/8v/y//L/8v/1//X/9f/3//b/9f/0//H/8v/y//P/9P/0//X/9v/5//r/
+v/4//f/+f/5//n//P/6//r/+f/2//X/8//0//T/8P/u/+3/7f/t/+3/7f/r/+n/6f/q
/+z/6f/o/+f/5v/n/+j/6f/q/+n/6v/p/+f/6f/p/+j/5//p/+f/4//j/+L/5f/q//P/
BgAiAEcAcACeAM0A/AAsAVEBXgFNASMB6wCkAEoA4v+H/0r/MP85/07/XP9r/33/iP+L
/5X/pP+v/7b/wv/K/9H/2P/g/+X/5//o/+j/6v/s/+//8f/y//P/9v/4//b/9//3//f/
+v/6//r//P/8//v//P/8//3//v8BAAMAAgADAAQABwAHAAcABwAHAAoACwANABAADgAN
AA4ADgARABEAEQATABQAFQAYABoAGAAaABsAHQAgACEAIwAmACgAKgArACwALwAyADUA
OAA7ADwAQQBGAEcASQBLAE0AUgBWAFkAXQBhAGMAZQBnAGoAbQBwAHIAcwB0AHYAdgB4
AHcAdgB1AHYAdgB3AHgAdQBxAG8AawBrAGkAZgBkAGMAYABbAFcAVABOAEsARQBCAD8A
PAA5ADMAMAArACgAJgAiAB0AHAAXABYAFAASAA4ACwAIAAcABwAGAAUABAABAAAA/v/7
//v/+v/7//v/+P/4//j/+P/1//T/8v/y//L/8//0//T/8//y/+//7f/u/+//8P/w/+7/
7v/u/+7/7P/s/+v/6//s/+7/8P/x//D/7//s/+v/7f/w//H/8v/w//D/8f/y//L/8//z
//L/8//0//X/9v/1//f/9v/0//X/9//4//n/9//3//n/+//5//n/+v/7//3//f/8//z/
+//6//n/9//5//n/+f/5//j/9//3//f/9v/0//P/8v/z//T/9f/2//P/8//z//P/9f/1
//X/9f/1//X/9f/0//L/8v/x//H/8//0//X/9v/1//T/8//y//P/9P/0//X/8//z//P/
8//w/+//7//v//L/8v/y//P/8v/x//D/7//x//H/8v/z//P/8//z//L/8v/y//L/8v/0
//b/9//5//j/+P/5//j/+f/6//v//P/8//v/+v/7//v/+//7//n/+v/6//v//P/9//3/
/f///wIAAgAAAP///f/9//3/AAAAAAAA///8//v/+f/6//r/9v/0//P/8//0//X/9v/1
//L/8f/x//L/8f/w/+//7v/v//D/8f/y//H/8v/x/+//8P/x//H/8f/z//H/7f/p/+j/
6//y////EgAsAE0AeACmANUABAE2AVsBagFZAS0B9wCyAFgA8P+V/1r/QP9L/2D/bv97
/43/mP+d/6n/uP/D/87/2v/g/+f/7v/0//n//f8AAAIABAAGAAkACwAKAAsADgAQABIA
EwATABMAFgAWABYAGAAWABUAFgAWABkAGgAdAB8AHwAfAB8AIQAhACEAIQAhACIAIwAl
ACgAKAAnACgAKAAqACsALAAvAC4ALwAyADQANAA2ADcAOQA6ADsAPQBAAEIARABFAEYA
SQBMAE8AUgBWAFYAWgBeAGAAYwBmAGkAbQBwAHIAdQB5AHsAfQB/AIQAhwCKAIwAiwCM
AI4AjgCRAJEAkQCRAJMAkgCSAJIAjwCLAIkAhQCHAIUAggCAAHsAeABzAG8AawBmAGQA
XwBbAFcAUwBPAEoARgBAADwAOgA2ADEAMAAqACgAJQAiACAAHQAaABkAGgAYABYAFAAT
ABIAEAANAA8ADgAPAA8ACwAKAAkACAAHAAYABAAEAAUABQAFAAQAAwACAP///f8AAAEA
AgACAAEAAAD///7//v/+//3//f/9//7///////7//f/6//n//f8AAAEAAgABAAAAAAAA
AAIAAwADAAIABAAEAAQABAAEAAcABwAGAAcACQAKAAsACgAJAAoACwALAAsADAANAA0A
DQAMAAwACgAKAAoACQALAAsACwALAAgABwAHAAcACQAIAAgACAAIAAgACAAIAAUABQAF
AAUABwAHAAcABwAFAAUABQAEAAYABgAFAAUABgAGAAYABgAFAAQAAwACAAMABAAEAAUA
AwADAAMAAwAEAAMAAwADAAQABAAEAAUAAgABAAAA//8AAAEAAwAFAAMAAwADAAMABQAG
AAgACQAKAAsACwALAAkACQAJAAkADAANAA0ADQAMAAoACgAIAAkACQAKAAsADgAQABEA
EgAPAA4ADgAOAA8AEAARABIADgALAAkABwADAAIAAgAEAAQABAAEAAQAAQAAAP///v/+
//7//v/+//z//P/8//z//P/8//z//P/8//z//P/8//v/+v/5//j/+v/6//r/+v8FAA4A
FwAgAA==
         </WaveFormData>
      </LeadData>
      <LeadData>
         <LeadByteCountTotal>10000</LeadByteCountTotal>
         <LeadTimeOffset>0</LeadTimeOffset>
         <LeadSampleCountTotal>5000</LeadSampleCountTotal>
         <LeadAmplitudeUnitsPerBit>4.88</LeadAmplitudeUnitsPerBit>
         <LeadAmplitudeUnits>��V</LeadAmplitudeUnits>
         <LeadHighLimit>2147483647</LeadHighLimit>
         <LeadLowLimit>268435456</LeadLowLimit>
         <LeadID>V6</LeadID>
         <LeadOffsetFirstSample>0</LeadOffsetFirstSample>
         <FirstSampleBaseline>0</FirstSampleBaseline>
         <LeadSampleSize>2</LeadSampleSize>
         <LeadOff>FALSE</LeadOff>
         <BaselineSway>FALSE</BaselineSway>
         <ExcessiveACNoise>FALSE</ExcessiveACNoise>
         <MuscleNoise>FALSE</MuscleNoise>
         <LeadDataCRC32>1647703506</LeadDataCRC32>
         <WaveFormData>
6v/q/+r/6v/s/+z/7P/s/+r/6v/q/+r/6//s/+3/7v/w//D/8P/w/+7/7v/u/+7/8P/y
//T/9v/2//b/9v/2//j/+P/4//j/+v/6//r/+v/4//j/+P/4//n/+v/7//z/+//6//n/
+P/6//r/+v/6//j/+P/4//j/+P/4//j/+P/6//r/+v/6//f/9v/1//T/9f/2//f/+P/4
//j/+P/4//f/9v/1//T/9v/2//b/9v/1//T/8//y//P/9P/1//b/9P/0//T/9P/0//b/
9v/2//j/+v/6//r/+f/4//f/9//4//n/+v/9//7///////z/+v/6//v/+//8////AgAF
AAQAAwACAAEAAgABAAEAAwADAAUABQADAP3/+//6//n/+P/4//n/+v/3//b/9v/1//T/
8//y//L/8v/y//L/8P/u/+7/7v/u//D/8P/x//H/7v/t/+3/7f/t/+//7f/s/+r/6f/n
/+v/9f8DABkAOQBjAJYAygAAATQBYAF0AWgBPwEFAcUAewAtAO//wv+m/5//pf+p/6//
uP+7/8H/xv/N/9H/1v/b/+H/5f/q//D/9f/2//T/9f/1//b/+P/5//r//P/+//7/+//5
//b/9v/6//v/+//9/////////////P/8////AAADAAcACQAJAAcABgAEAAQABQAIAAkA
CwALAAwADQANAAsACwAOABAAEgAWABYAFgAUABQAFAAVABgAHAAfACAAIgAkACUAJgAo
ACoAKwAsADAAMwA3ADoAOgA8AD4AQQBHAEcASgBOAE8AUwBVAFYAWQBbAF0AXwBjAGcA
aABpAGgAZwBmAGUAaABoAGgAaABoAGcAZQBjAF8AXQBcAFkAWQBVAFMAUABLAEYAQQA+
ADwAOAA2ADIALwArACgAJAAeABsAGAAXABgAFQASABIADAAJAAcABgAIAAgACAAGAAUA
BQAFAAQAAQAAAP///v8BAAAAAAAAAP///f/7//r//P/9//3//P/9//3//f/7//n/+f/5
//n/+//7//v/+//5//f/9v/2//f/9//2//b/+P/5//r/+v/5//n/+v/5//v/+//8//7/
/f/8//z//f8BAAIAAgACAAAAAgACAAEA//8AAAEAAwAEAAQABQAHAAUAAwADAAUABQAE
AAQAAwADAAQABAADAAMAAwADAAMAAwADAAQABgAFAAMAAQAAAAIAAgACAAIAAwADAAMA
AgABAAEAAgABAAEAAAAAAAAA///9//z//P/9//3//f/8//3///8AAAAA/f/+//7//f//
/wAA//8AAAAA///7//3/AAACAAIAAgACAAIAAgACAAIABAAEAAQABAAHAAgACgALAAoA
CQAKAAoADAANAAsADAALAAsACgAJAAsADQAPAA8AEQARABEAEAAMAAsADAALAA4ADwAO
AAsACAAGAAQAAQAAAAAAAAD/////AAAAAAAA/v/8//v/+v/7//z/+//8//z//P/8//z/
/P/9//3//P/9//3//f/9//n/9//2//b/9//7/wUAEwAlAD0AXwCNAL4A9AAsAWABfAF4
AVQBGQHXAJMASQAJANv/wP+2/7n/u/+9/8H/xv/J/9H/2v/h/+v/8v/z//X/9//8/wAA
AwAGAAgACwAJAAoADAANAAsADAANAAwADgANAAsADAAMAA0ADQAPABMAEwATABMAEgAS
ABUAFgAWABkAGgAZABwAHAAbABwAGwAcABsAGwAcAB4AIAAhACEAIQAkACYAJQAoACcA
JgAoACoALAAvADAAMgAzADIANQA4ADoAPAA+AEAAQQBCAEQARwBLAE4AUQBUAFcAWwBe
AF0AXwBiAGYAawBuAHAAcwB1AHcAeQB5AH0AfgB/AIEAgQCBAIEAfwB+AH0AfAB9AH0A
fAB7AHcAdQB0AHEAbgBpAGYAYgBgAFwAWABWAFAATABKAEYAQwA/ADwAOAA2ADMAMAAv
ACwAKQAmACYAIwAhACAAIAAdABwAGwAYABYAFwAYABgAFgAWABYAFgAUABIAEQAQABEA
EQARABIADwAPAA4ADAANAA0ADQALAAsACwALAAsACgAJAAgABwAIAAcABwAIAAYABQAD
AAIAAwAFAAcACAAIAAkACwALAAoACQAJAAoADAAMAA0ADwAOAA4ADQAMAA0AEAARABEA
DwAQABEAEwATABIAEgATABQAEwAUABcAFAASABEADwAQABIAEwATAA8ADwAPAA8ADAAL
AAsADAANAA0ADQAOAAsACgAJAAgACAAJAAoACgAJAAkACgAJAAgABgAFAAQABQAFAAYA
CAAGAAUABAACAAIAAwADAAIAAgAEAAUABQACAAIAAAAAAAQABAACAAIAAgACAAMAAgAB
AAAAAwAEAAUABgAFAAQABAADAAUABQAHAAgABwAHAAQABAACAAMAAwADAAcACQALAAsA
CQAJAAkACAAHAAcACQAJAAkACQAHAAMAAQAAAP///f/8//z//P/7//j/+P/3//b/9f/0
//T/9P/0//T/8v/y//D/8P/w//D/8v/z//P/8v/w/+//7v/t/+//7//u/+z/6f/l/+f/
7f/3/wsAJwBRAIAAtgDqACABUgFyAXABUwEfAeEAmwBLAP//yP+o/5n/m/+f/6X/rv+1
/7f/vP/D/8n/zv/R/9f/2//e/+T/6f/q/+r/7f/t/+7/8P/x//D/8v/0//T/8//x/+7/
7v/u/+//7//x//H/8f/x//H/8v/y//X/9v/3//v//f/9//v/+v/4//j/+f/8//3////+
//7//v/9//z/+//9//7/AgAGAAYABgAGAAYABgAHAAkADAAOAA4AEQAUABYAGAAZABoA
GgAaAB4AIQAlACgAKAAqACwALwA1ADUAOAA8AEAARQBIAEoATQBPAFEAUwBXAFsAXABd
AFwAWwBaAFkAWwBcAF0AXgBeAF0AWwBZAFYAUwBRAE0ATQBJAEcARAA/ADgAMQAsACgA
JAAiAB4AGQAVABIADgAHAAMA///9//7/+//4//j/8//v/+z/6v/o/+j/6P/m/+X/5f/l
/+T/4f/g/9//3v/g/97/3f/c/9z/2//a/9r/2P/Z/9n/2P/Z/9n/2f/X/9T/0//S/9H/
0f/R/9H/0f/P/83/zP/M/83/zf/M/8z/y//L/8v/yv/I/8n/y//L/8v/y//M/87/zf/M
/8z/zf/O/87/zf/M/87/0P/Q/8//zf/O/8//0f/T/9L/0v/T/9H/z//P/9H/z//O/87/
zf/P/9D/0P/P/8v/y//L/8v/zP/L/8v/zP/K/8n/yP/I/8j/yP/I/8j/yf/J/8n/yP/H
/8f/yP/H/8f/xv/G/8b/xP/D/8P/xP/D/8P/w//C/8L/w//D/8L/v//A/8D/v//C/8b/
xv/E/8H/wP+//77/wv/C/8L/wv/E/8T/xP/E/8H/wP/A/7//wv/D/8b/yP/I/8f/w//C
/8L/w//D/8P/x//J/8v/y//J/8n/yf/I/8r/y//O/8//zv/N/8r/xf/F/8T/w//B/8D/
wP/A/7//vf+8/7r/uP+4/7j/uf+6/7n/uP+1/7T/tP+0/7T/tP+2/7f/t/+2/7P/s/+z
/7P/tf+1/7b/tP+v/63/rf+1/8P/2f/5/yMAVgCGALYA7AAYASwBIAH5AMUAjQBHAPf/
tf+I/3D/a/9t/3H/e/+E/4n/i/+Q/5X/m/+g/6X/qf+v/7T/uv+9/7z/vP+//7//wP/C
/8P/xP/G/8j/yP/H/8X/wv/C/8X/x//I/8v/y//L/8v/y//M/8z/z//Q/9H/1f/X/9f/
1f/U/9L/0v/U/9b/1v/X/9f/2P/Z/9n/2//b/97/4P/i/+b/5v/m/+b/5v/m/+f/7P/w
//P/9P/0//b/9//4//z//v///wAABAAHAAsADgAOABAAEgAVABwAHQAhACYAKQAtAC8A
MAAzADUANwA5ADwAQQBDAEUARABDAEIAQQBDAEQARQBGAEQAQwBBAD8APwA9ADwAOQA3
ADMAMQAuACkAIgAbABYAFAAQAA4ACgAFAAEA/v/6//b/8//w/+//7v/r/+j/6P/k/+H/
3//e/+D/4P/g/97/2//b/9v/2v/Y/9j/2P/Y/9n/2P/Y/9j/1v/V/9T/1P/V/9f/2P/Y
/9X/1f/V/9P/0//T/9P/0//U/9X/1v/X/9X/0//S/9L/1f/V/9T/1P/S/9P/1P/U/9T/
1f/X/9f/2f/Z/9r/3P/b/9r/2v/b/97/4P/h/+L/4P/i/+L/4f/j/+T/5f/n/+j/6P/p
/+v/6f/n/+f/6f/q/+r/6//r/+n/6v/q/+n/6f/p/+n/6f/p/+n/6v/s/+v/6f/n/+b/
5//o/+n/6v/n/+f/5//m/+b/5//p/+n/6f/o/+j/6P/m/+X/5f/m/+n/6f/p/+j/5v/n
/+f/5v/m/+j/6f/p/+n/6v/p/+r/6P/p/+n/6//u//D/8P/w//D/8P/w//D/8P/w//D/
8P/w//H/8v/0//X/8//z//X/9v/5//n/9v/2//X/9f/0//P/9v/5//z//f/9//3//f/8
//v/+//9//3/AQABAP//+//3//b/9f/z//L/8v/y//H/8f/y//L/8v/w/+7/7f/s/+3/
7v/t/+7/7f/s/+v/6v/s/+3/7f/s/+3/7f/t/+3/6f/p/+b/5P/n/+v/8f/7/wkAIQBD
AG8AoADUAAwBQgFoAW4BVAEhAeUAoQBVAA0A1/+0/6j/p/+n/6n/sf+4/73/wf/I/9H/
2//e/9//4//n/+j/7P/z//b/+P/5//j/+P/5//n/+P/6//z//P/+//3/+//8//3//f/8
//3/AQABAAEAAQACAAIABQAGAAUACQALAAsADAAMAAsADAALAAwACwALAA4AEAASABMA
EQARABQAFgAXABoAGQAYABsAHAAdAB8AHwAiACQAJAAnACoALAAuAC4AMAAxADIANgA5
AD0AQABEAEYASABLAE0ATQBQAFQAVwBbAF0AXgBhAGMAZQBnAGcAawBsAG0AbwBvAG8A
bwBuAG4AbgBuAHAAbwBtAGsAZwBlAGQAYQBhAF0AWwBYAFUAUABLAEgAQgA+ADwAOAA2
ADMAMQAuACgAJQAiACEAIAAdABoAGgAXABUAFAAUABMAEgARAA4ADAANAA4ADgAKAAoA
CgAKAAoACAAHAAYABwAHAAcACAAFAAUABAACAAQABQAGAAUABAADAAIAAQABAAEAAQAB
AAMAAQAAAAAAAAD///3//P///wEAAwAEAAMAAwAEAAMAAgABAAEAAgAEAAQABQAHAAgA
CAAHAAYABwAKAAsACwAJAAoACwANAA8ADgAOAA8AEQAPAA8AEQAOAAwACwAJAAoADAAN
AA0ACQAJAAkACQAIAAcABwAIAAoACQAIAAgABwAGAAUABAAEAAUABgAGAAMAAwAEAAMA
BAACAAEAAAABAAEAAgAEAAIAAQAAAP7///8BAAIAAgD//wAAAAD//wAAAAD+//7/AAD/
//////////7//f/8/wAAAAACAAIAAgACAAIAAgACAAIABgAGAAYABgAGAAYABwAHAAUA
BQAHAAgACQAJAAYABgAEAAUABQAFAAkACwANAA0ACwALAAsACgAHAAcACQAJAA0ADQAL
AAcABAACAAAA/f/9//7///////z//P/7//r/+f/4//j/+P/6//r/+P/4//b/9v/2//b/
9//5//r/+v/3//f/9//3//X/9f/0//L/8//1//v/AQANACUARQBtAKAA0gAIAT4BZgF0
AWIBMQH1ALcAcQAlAO//yv+y/6n/q/+v/7X/vv/D/8f/0P/Z/93/4P/j/+X/6f/u//L/
9//6//z/+//6//r/+//7//r//P/+//7//v/9//v//P/8//3//f///wIAAwAEAAUAAwAC
AAQABAAFAAkACwALAA0ADAAKAAoACAAKAAoACwAMAA4AEAARAA8ADwASABQAFAAYABgA
GAAZABoAGwAdAB4AIAAhACAAIwAmACgAKgArACwALAAsAC4AMQA1ADgAPAA+AEAAQwBG
AEUARwBKAE8AUwBVAFYAWABZAFoAWwBdAGEAYgBjAGUAZQBlAGUAZQBkAGMAYgBkAGMA
YQBfAFsAWQBYAFUAVABRAFAATgBLAEYAQQA+ADoANgA0ADAALgArACkAJgAiAB8AHAAb
ABwAGQAWABYAEgAPAA0ADAAKAAoACgAIAAYABwAIAAgABQAEAAMAAgAEAAIAAQAAAAAA
///+//7//P/9//3//P/8//3//v/9//z/+//6//n/+//7//v/+//7//n/+P/4//f/9//2
//b/9//5//v//P/7//v//P/7//z/+//7//z//v/+////AQACAAIAAQAAAAEABAAFAAUA
BAAEAAQABQAHAAYABgAHAAcABQAFAAcABQAEAAQAAwAEAAYABwAHAAQAAwACAAEAAQAB
AAIABAAEAAMAAgACAAEAAAD///7//v///wAAAAD9//3//v/9//7//P/7//r//P/7//v/
/P/8//v/+v/4//v//f/+//7/+//8//z/+//7//z/+//8//z/+//7//v/+v/6//r/+v/7
//z//v////7//f/9//3//////wIAAgACAAIAAgADAAIAAQAAAAMABAAFAAYABQAEAAQA
AwAFAAUABwAIAAoACwAJAAoACQAJAAgABwAKAA0AEAARABAADwAOAAwADQANAA8ADwAT
ABMAEQANAAkACAAHAAUABQAGAAcABwAEAAQAAwACAAMAAgACAAIABAAEAAIAAgABAAAA
///+////AQACAAIA///////////7//v/+P/4//n//f8DAA0AHQA3AFsAjQDAAPQALAFc
AXgBdgFWAR8B3wCdAE8ACwDf/8D/sv+x/7P/tf+9/8T/x//N/9b/3//j/+b/6f/r//H/
9v/6//3/AAAAAAEAAAAAAAEAAQAAAAIABAAEAAUAAwAAAAAAAgADAAMABQAHAAcABwAH
AAQABAAHAAgACQANAA8ADwAPAA4ADAAMAAoADAAMAA0ADwAQABEAEQAPAA8AEgAUABQA
GAAYABgAGgAaABoAGwAbAB4AIAAgACQAJgAnACgAKQAqACoAKgAuADEANQA4ADgAOgA8
AD8AQQBBAEQASABNAFEAUwBUAFQAVQBWAFcAWwBfAGAAYQBfAF8AXwBfAF4AXgBeAF4A
YABfAF0AWwBYAFUAUwBPAE8ASwBJAEYARQBAADsAOAA0ADAALgAqACkAJQAiAB4AGAAV
ABIAEQAQAA0ACgAKAAYAAwABAAAA/v/+//7//P/6//v//P/8//f/9v/1//T/9v/0//P/
8v/0//P/8v/y//H/8f/w/+7/7//v/+//7f/r/+v/6//r/+v/6//r/+v/6//p/+j/6P/n
/+f/5v/m/+f/6f/r/+z/6//r/+z/6//r/+v/7P/u/+z/7P/t/+//8f/y//L/8v/0//b/
9v/1//T/9P/0//X/9v/2//f/+f/3//X/9f/3//X/9P/0//P/8//0//T/8//w/+//7v/t
/+3/7f/u//D/7//t/+v/6v/o/+j/6P/o/+j/6f/q/+r/5//n/+j/5//p/+j/6P/o/+b/
5f/l/+b/5v/l/+T/4v/i/+P/4//i/+H/4v/i/+H/4v/i/+D/4P/e/93/3f/d/9r/3P/e
/97/4P/e/97/3v/e/9//3v/d/9z/3//g/+H/4v/h/+D/4P/f/93/3f/f/+D/4f/h/97/
3v/c/93/3f/d/9//4f/j/+P/4f/h/+H/4P/h/+H/4//j/+X/5f/j/9//3P/a/9j/1f/W
/9b/1v/V/9P/0v/Q/87/zf/M/8z/zP/M/8z/yv/K/8n/yP/H/8b/xv/H/8f/xv/E/8P/
wv/B/7//wf/A/77/vf+5/7f/u//F/9P/7/8TAEAAcgCkANoAEAE2ATwBIwHzALsAewAv
AOP/qP+C/2//a/9r/3H/fP+H/4v/jv+V/5n/nP+f/6X/q/+u/7L/uf+8/77/vf+8/7z/
vf+9/8D/wv/E/8T/wf+//7z/vP++/7//v//B/8P/w//D/8P/wP/A/8P/xP/H/8v/zf/N
/83/zP/K/8r/yP/K/8r/y//N/87/z//P/8z/y//N/87/0P/U/9T/1P/U/9T/1P/V/9f/
2v/c/9z/3v/g/+H/4v/i/+T/5f/m/+j/6//v//L/9P/2//j/+/8BAAEABAAIAA0AEQAT
ABQAFQAXABkAGwAfACMAJAAlACcAJwAnACcAKAAoACgAKAAqACkAJwAlACEAHwAeABsA
GwAXABUAEgANAAgAAwAAAPv/9v/z/+7/6//n/+T/4P/b/9f/0//R/9D/zf/K/8r/xv/D
/8H/wP+//77/vf+6/7j/uf+6/7r/tf+0/7P/sv+z/7L/sv+y/7D/r/+u/67/rv+v/6//
rv+u/6//sP+v/6z/q/+q/6n/qv+r/6z/rf+s/6n/p/+m/6X/pf+k/6T/pv+n/6j/qP+l
/6X/pv+l/6X/pf+m/6j/qP+o/6n/q/+s/6z/q/+q/6v/rv+v/6//rv+u/67/r/+w/7D/
sf+z/7P/sf+x/7P/sf+w/7D/r/+w/7L/s/+z/6//r/+v/6//r/+v/7D/sv+x/6//rf+s
/6z/rP+s/6z/rv+v/7D/sP+v/6//sP+v/6//rv+u/67/rv+t/63/rv+u/63/rP+q/6v/
rf+u/67/q/+s/6z/q/+r/6z/q/+s/67/rf+r/6n/qv+s/6z/rP+s/67/rv+u/67/rv+u
/67/rv+x/7L/tP+1/7L/sf+y/7L/tP+1/7P/tP+0/7X/tf+1/7X/t/+5/7n/vP+9/77/
vv+7/7v/vf+9/8H/wf+//7v/u/+6/7n/t/+1/7T/s/+x/7H/sv+y/7L/sP+u/63/rP+u
/67/rP+s/6z/rP+s/6z/qv+r/6v/qv+q/6v/rP+t/63/qf+m/6b/pf+l/6X/q/+z/8H/
2//9/yYAWACIAL4A9AAcASQBBwHVAJsAXQATAMv/lv92/2n/af9r/23/dP95/33/gv+J
/5P/mP+f/6H/o/+k/6r/r/+y/7T/t/+5/7r/vP+9/7z/vP+8/7r/u/+7/7r/vP+8/73/
vf+//8H/wf/B/8H/wf/C/8b/yP/G/8n/yv/J/8v/zP/M/87/zP/O/87/z//P/9D/0f/R
/9P/0//W/9j/1//a/9n/2P/c/97/4P/j/+P/5v/o/+j/7P/u/+//8P/0//b/9//4//j/
+////wIABQAIAAsADwARABEAFAAYAB0AIQAjACQAKAArAC4AMQAyADUANQA1ADgAOQA6
ADsAOgA6ADoAOgA8ADsAOQA3ADYANQA1ADMALgApACYAIgAgABwAGAAWABAADAAKAAYA
AgD9//n/9P/z//H/7//v/+3/6f/l/+T/4f/f/97/3v/b/9r/2f/W/9X/1f/V/9T/1P/U
/9T/1P/T/9D/zv/M/8//z//P/9D/zv/P/8//zv/N/83/zf/L/8z/zf/O/8//zP/L/8r/
yf/M/8v/y//M/8v/y//K/8r/yP/J/8r/yv/M/83/z//P/87/zf/N/87/z//Q/9L/1f/U
/9T/0//S/9T/1v/W/9X/1v/Y/9r/3f/b/9r/2v/b/93/3f/f/+P/4v/g/9//3f/d/97/
3v/d/9z/3f/e/9//3f/b/9r/2v/b/9v/2//c/9r/2v/a/9r/2f/Z/9n/2P/Y/9n/2//b
/9j/1v/V/9T/1//X/9j/2v/a/9n/2P/W/9b/1//X/9b/2P/a/9v/2//Y/9j/1v/W/9f/
1//Y/9n/2f/Y/9f/1v/Y/9j/2f/Z/9v/2v/Y/9j/2P/Y/9z/3P/c/9z/4P/g/+D/4P/f
/97/3v/d/9//3//h/+L/4//j/+D/4P/i/+P/4//j/+X/5//p/+n/5//n/+f/5v/m/+f/
6v/r/+z/6//o/+P/4//i/+H/3//g/+D/4P/f/9z/3P/b/9r/2v/a/9v/3P/b/9r/1//W
/9b/1v/W/9b/2P/Z/9n/2P/V/9X/1f/V/9f/1f/W/9T/0f/P/9H/1//j//X/EwA1AGQA
lgDIAPwALgFOAVIBNQH/AMMAgwA1AOv/uP+Y/4n/i/+R/5X/nv+n/6n/qv+x/7f/vP/D
/8f/zf/S/9b/2f/a/9r/2//d/97/4P/h/+L/5P/m/+b/5f/j/+D/4P/k/+X/5f/n/+n/
6f/p/+n/6P/o/+v/7P/v//P/9f/1//P/8v/w//D/8P/y//L/8//z//T/9f/1//X/9f/4
//r//P8AAAAAAAAAAAAAAAABAAQACAALAAwADAAOAA8AEAASABQAFQAWABkAHQAiACYA
JQAmACcAKQAuAC8AMwA4ADkAPQA/AEAAQwBFAEcASQBLAE8AUABRAFEAUQBRAFEAVABU
AFQAVABUAFMAUQBPAE8ATQBMAEkASABFAEQAQgA9ADgAMwAwAC4AKgAoACQAIwAfABwA
GAAUABEADgANAA4ACwAIAAgAAwD///z/+v/6//r/+v/4//f/9//3//b/8//y//H/8P/x
//D/8P/w/+7/7f/s/+z/7P/t/+3/7P/t/+3/7f/r/+n/6f/p/+n/6//r/+v/6//q/+f/
5f/k/+f/5//m/+b/5P/l/+b/5v/m/+f/6f/p/+n/6f/q/+z/6//q/+r/6//t/+7/7v/u
/+7/8P/w/+//7f/u/+//8f/y//L/8//1//P/8f/x//P/9f/0//T/8//z//T/9P/z//H/
8f/x//H/8v/x//H/8v/x/+//7f/s/+7/7v/u/+7/7f/t/+3/7P/r/+v/7P/r/+3/7P/s
/+z/6//p/+j/6P/r/+v/6//q/+j/6f/p/+j/5v/o/+n/6f/r/+z/6//s/+r/6f/p/+n/
6v/q/+r/6v/o/+j/6f/p/+f/5//o/+n/6f/p/+n/6//n/+b/6P/o/+j/6P/r/+z/7f/u
/+3/7P/r/+r/7f/u//D/8f/w/+//8P/w//H/8f/u/+7/7//x//L/8//y//P/9P/z//T/
9f/2//b/8//z//X/9f/1//X/8//v//D/8P/w/+//6//q/+n/5//n/+j/6P/o/+X/5P/k
/+T/5P/k/+L/4v/k/+T/5P/k/+P/4//i/+D/4P/h/+L/4//j/9//3P/Y/9f/2f/f/+n/
+f8RAC0AUQB+AKwA4AAUAUIBWgFSASkB7QCtAGUAGwDb/7T/mv+V/5v/n/+j/6r/q/+r
/7D/u//D/8j/z//T/9f/2v/c/9//4P/i/+P/5P/m/+n/6//p/+r/6//q/+r/6f/n/+j/
6v/r/+v/7f/u/+3/7P/r/+3/7v/y//T/8//1//X/8//0//T/8//0//b/+P/4//n/+P/4
//j/9//6//v///8CAAIABAACAAAAAwAEAAUABwAJAAwADgAOAA4AEAARABIAFQAYABoA
HAAdAB8AIgAkACQAJgAoACsALwAvADIANgA4ADsAPAA8AEAAQwBGAEkASgBNAE0ATQBP
AE8ATwBPAFAAUABQAFAATwBNAEoARwBIAEcARwBFAEEAPQA7ADgANgAyAC4ALAApACYA
JQAiAB8AGwAYABQAEQAPAA0ADQAJAAUAAQAAAP3/+//6//r/+P/4//j/9v/x//H/8f/w
/+//8P/x//L/8f/u/+z/6v/s/+v/6v/q/+r/6//r/+r/5//n/+f/5f/n/+f/5//n/+b/
5f/k/+P/5f/j/+L/4v/j/+P/4v/i/+D/4f/i/+L/4//l/+j/6f/m/+X/5f/m/+j/6P/p
/+v/7f/u/+7/7v/t/+7/7f/r/+z/7v/w//P/8v/w/+//7//w/+//8P/z//H/8P/w/+//
7f/u/+7/7f/s/+3/7v/v/+3/6//q/+r/7P/r/+r/6v/s/+z/7P/s/+n/6f/p/+j/6v/r
/+3/7f/q/+j/5//m/+j/5//n/+j/6f/p/+n/6P/m/+f/5//m/+f/6v/s/+3/6//q/+f/
5v/o/+f/5//n/+j/6P/o/+j/5v/m/+f/5//p/+n/6v/r/+n/5//l/+b/6P/o/+j/6P/q
/+r/6v/q/+z/7P/s/+z/7v/u/+//7//u/+3/7v/u//H/8f/u/+7/7//x//L/8//y//P/
9P/z//T/9f/2//b/8v/x//L/8f/0//X/9P/x//H/8P/v/+3/6//q/+n/5//p/+r/6v/q
/+b/5P/j/+L/5P/k/+L/4v/j/+T/5f/m/+X/5f/k/+L/5P/l/+b/5//l/+H/3P/c/9v/
2//j/+////8RACsATwB+ALAA5gAcAUoBYgFaATEB8wCzAG0AHwDh/7r/ov+d/6H/o/+n
/6z/r/+z/7z/xf/L/9T/2//d/9//4P/i/+f/6v/u/+//7//w//L/8//x//L/8//y//P/
8//y//T/9f/1//T/9f/1//X/9f/1//X/9v/6//z/+v/9//7//f/+//7//f/+//3//v/9
//3//f/+//////8CAAMABwAKAAoADAAKAAgACQAKAAsADQANABAAEgASABIAFAAVABYA
GgAcAB0AHgAfACEAJAAmACkALAAvADMANAAzADUAOAA5AD0APwBAAEQARwBKAE0ATABP
AE8ATwBSAFMAVABVAFUAVABTAFIAUgBRAE8ATQBNAEsASgBHAEQAPwA8ADgAOAA0ADAA
LgAqACYAJAAgABsAFwAUABAADQALAAkACQAGAAEA/P/6//f/9f/0//T/8//y//H/7v/r
/+v/6//q/+n/6v/r/+z/6f/m/+T/4v/j/+P/4//k/+L/4//j/+L/3//f/9//3f/f/9//
3//f/9z/2//a/9n/3P/b/9v/3P/c/9v/2f/Y/9f/1//X/9b/2f/b/97/3//d/9v/2v/a
/93/3v/g/+P/4v/i/+H/4P/i/+T/5P/j/+T/5v/o/+v/6P/m/+X/5f/o/+f/6P/r/+r/
6P/n/+X/5//o/+j/5//n/+f/5//n/+X/4//i/+L/4//j/+P/5P/j/+L/4f/g/+H/4f/h
/+D/4P/h/+P/4//g/97/3f/c/93/3f/e/+D/4P/f/97/3P/c/93/3f/c/9z/3v/f/9//
3P/c/9r/2v/c/9v/2//b/9r/2v/a/9r/2P/Y/9n/2f/X/9f/2P/Z/9f/1//X/9n/3P/b
/9z/3f/b/9v/2//c/9r/2v/a/9z/3v/f/9//3//e/9z/2v/Y/9n/2v/d/97/4P/g/+D/
4P/d/93/3f/g/+H/4f/h/+H/3f/a/9j/1v/U/9T/1P/U/9H/0P/P/87/zf/M/8v/yv/I
/8j/yP/I/8X/xP/D/8L/xP/E/8T/xP/D/8L/wf/A/7//vv+9/7z/u/+6/7n/uP+//8b/
zf/U/w==
         </WaveFormData>
      </LeadData>
   </Waveform>
</RestingECG>
