# Supplementary material for: Detection of Left Atrial Enlargement Using a Convolutional Neural Network-Enabled Electrocardiogram
Source: Front Cardiovasc Med. 2020 Dec 17;7:609976. doi: 10.3389/fcvm.2020.609976 (PMC7773668; doi:10.3389/fcvm.2020.609976)
Supplement: Supplementary file 1 [file Data_Sheet_1.ZIP › hyp/1802035260_3800_00000006.XML]

<?xml version="1.0" encoding="Windows-1252"?>
<!DOCTYPE RestingECG SYSTEM "restecg.dtd">
<RestingECG>
   <PatientDemographics>
      <PatientID>1802035260</PatientID>
      <PatientAge>71</PatientAge>
      <AgeUnits>Years</AgeUnits>
      <Gender>Male</Gender>
      <PatientLastName>lizhuocheng</PatientLastName>
   </PatientDemographics>
   <TestDemographics>
      <DataType>Resting</DataType>
      <Site>1</Site>
      <AcquisitionDevice>MAC55</AcquisitionDevice>
      <Status>Unconfirmed</Status>
      <Priority>Normal</Priority>
      <AcquisitionTime>09:20:56</AcquisitionTime>
      <AcquisitionDate>11-24-2016</AcquisitionDate>
      <CartNumber>1</CartNumber>
      <AcquisitionSoftwareVersion>009C</AcquisitionSoftwareVersion>
      <XMLSourceVersion>MAC5000 v1.0</XMLSourceVersion>
   </TestDemographics>
   <RestingECGMeasurements>
      <VentricularRate>68</VentricularRate>
      <AtrialRate>68</AtrialRate>
      <PRInterval>114</PRInterval>
      <QRSDuration>126</QRSDuration>
      <QTInterval>428</QTInterval>
      <QTCorrected>455</QTCorrected>
      <PAxis>48</PAxis>
      <RAxis>81</RAxis>
      <TAxis>152</TAxis>
      <QRSCount>12</QRSCount>
      <QOnset>203</QOnset>
      <QOffset>266</QOffset>
      <POnset>146</POnset>
      <POffset>190</POffset>
      <TOffset>417</TOffset>
      <ECGSampleBase>500</ECGSampleBase>
      <ECGSampleExponent>0</ECGSampleExponent>
   </RestingECGMeasurements>
   <Diagnosis>
      <Modality>Resting</Modality>
         <StatementCount>3</StatementCount>
         <LabelText>12SL ��ϳ���</LabelText>
      <DiagnosisStatement>
         <StmtFlag>ENDSLINE</StmtFlag>
         <StmtText>�������</StmtText>
      </DiagnosisStatement>
      <DiagnosisStatement>
         <StmtFlag>ENDSLINE</StmtFlag>
         <StmtText>WPW Ԥ���ۺ�����A ��</StmtText>
      </DiagnosisStatement>
      <DiagnosisStatement>
         <StmtFlag>ENDSLINE</StmtFlag>
         <StmtText>�쳣 ECG</StmtText>
      </DiagnosisStatement>
   </Diagnosis>
   <Waveform>
      <WaveformType>Rhythm</WaveformType>
      <WaveformStartTime>0</WaveformStartTime>
      <NumberofLeads>8</NumberofLeads>
      <SampleType>CONTINUOUS_SAMPLES</SampleType>
      <SampleBase>500</SampleBase>
      <SampleExponent>0</SampleExponent>
      <HighPassFilter>16</HighPassFilter>
      <LowPassFilter>150</LowPassFilter>
      <ACFilter>NONE</ACFilter>
      <LeadData>
         <LeadByteCountTotal>10000</LeadByteCountTotal>
         <LeadTimeOffset>0</LeadTimeOffset>
         <LeadSampleCountTotal>5000</LeadSampleCountTotal>
         <LeadAmplitudeUnitsPerBit>4.88</LeadAmplitudeUnitsPerBit>
         <LeadAmplitudeUnits>��V</LeadAmplitudeUnits>
         <LeadHighLimit>2147483647</LeadHighLimit>
         <LeadLowLimit>268435456</LeadLowLimit>
         <LeadID>I</LeadID>
         <LeadOffsetFirstSample>0</LeadOffsetFirstSample>
         <FirstSampleBaseline>0</FirstSampleBaseline>
         <LeadSampleSize>2</LeadSampleSize>
         <LeadOff>FALSE</LeadOff>
         <BaselineSway>FALSE</BaselineSway>
         <ExcessiveACNoise>FALSE</ExcessiveACNoise>
         <MuscleNoise>TRUE</MuscleNoise>
         <LeadDataCRC32>880308976</LeadDataCRC32>
         <WaveFormData>
LAAtAC4ALgAsACsAKAAnAC0ALwAwADEAMwAuACYAJAAhAB0AGgAYABQAEwAWABUAFAAV
ABoAGwAaABoAGgAcABkAGwAbABsAIAAhACQAMAA4AD0ARgBMAEoASwBWAFsAVQBRAFkA
XQBgAGIAYABbAFcAUwBNAEoATABQAFMAWwBoAHAAbwBsAHAAegB5AHQAfgCRAJAAggB3
AGAAPgAcAAQA+f/5/wEABgANABcAHAAaAB0AHwAfAB8AIwAlACgALgAsAC0ALAArACkA
JwAnACcAJAAhAB4AGwAfAB0AHQAjACEAIgAnACYAIQAhAB8AHQAfAB4AGwAbABsAGgAT
ABEAEQATABUAFQASAA0AFAAUABEADgANAAoABwALAAoACQAJAAkABwAFAAYABwAJAAwA
DAAMAAsACgALAAoACQAHAA8AFwAXABYAEgAQAA4ACwAMABAAFAASABEAEAAPAA4ADAAO
AA8ADwASABQAFQAaABoAGQAWABsAHAAeACAAIQAhACEAIwAjACIAIgAiACIAKwAxADQA
MwA1ADUAMwAzADgAOQA7AD0AOwA6ADkAOQA5ADcANwA4ADwAPAA7ADoANwA0AC8ALgAx
ADEAMQAyADEALwAsACsALgAvACwAKAArAC4ALwAxACwAJwAjAB8AIAAhACIAIwAlACUA
KAArACcAJgAkAB8AHQAeAB4AHgAgACMAIgAiACEAIQAhACAAHAAcAB0AHgAcABwAHAAc
ABwAHQAeAB8AHAAYABcAGgAeAB0AHgAhAB8AHgAeAB0AGAAXABcAGQAeACAAIQAiAB4A
HQAbABoAGgAbABwAHAAaABoAGwAcABwAHAAeAB4AGwAaABkAGQAaAB4AHgAcABwAHAAd
ACAAIQAhACEAIgAgAB0AGwAaAB4AIAAkACYAIwAhACAAHQAbABwAHwAgACEAIQAiACEA
HwAeAB0AHAAcABwAHAAcAB8AIwAlACcAJAAjACEAHwAfAB8AJAAkAB8AHgAeAB0AGQAZ
ABgAGAAdACEAIQAiACEAIQAgAB8AHgAdABwAGwAaABoAGgAaAB4AJAAiACIAIgAiAB4A
HAAaABoAHAAbABsAHAAaABsAGwAZABsAGwAaABoAHAAdAB0AHgAgACIAIQAiACcALQAv
ADAALgAwAC8AMAAyADQANQA3ADoAOQA6AD4AOwA5ADcANQAyACoAKAAmACUAIwAiAB8A
IQAlACUAIQAfACMAIwAkACMAIgAjACMAJwAlACsALgA1ADgANAA4AEMASABMAFYAXwBa
AE8AUQBTAE0ATQBUAFYAVgBVAEsARwBLAFAAUABOAFcAYwBoAGYAWwBWAFwAXgBdAGYA
dAB3AHIAbABVAC4ABgDo/+L/5f/j/+n//P8FAAUACAAQAAsABQAHAAkADQARAAwACAAG
AAkACgALAAoABwAGAAUACAAJAAoACwANAAkABwALAAQABAAIAAYABgAJAAoACwAJAAgA
BQAFAAYABgAAAP///v///wAA///+//n/AAAAAP///v////7//f8BAAAA//////3/+f/1
//P/8//0//b/+v/6//n/+P/1//T/8//x//T/+f/2//L/8v/y//L/8f/t//D/8//w//T/
9P/0//T/8P/u/+v/5//p/+r/6v/u//D/7//s//H/9//6//3///8BAAEAAwADAAAA/v/8
//r//P//////+//8//3//P/9//z/+//7//v//P/8//z//f/8//v//P/+/wAA/v/7//j/
9//2//P/9P/0//P/8v/y//D/7//t/+3/7P/r/+b/4P/h/+T/5f/n/+f/5f/k/+P/3//d
/9v/2f/a/9f/1//X/9n/2v/a/9f/1//Y/9j/2P/Y/9n/1v/U/9X/1f/V/9T/0f/Q/9D/
0P/Q/9D/0P/Q/9H/0f/R/9H/0f/O/87/0v/S/8//zv/P/9L/0v/T/9P/0P/P/8//0f/R
/9D/zv/M/8z/zf/N/87/y//L/8v/yv/I/8j/yf/K/8j/yP/K/8r/y//K/8n/yf/I/8r/
yP/E/8T/xP/F/8j/yv/L/8z/zv/K/8f/xf/E/8L/wv/E/8T/xf/F/8b/xf/E/8T/xv/G
/8b/xf/F/8P/wP++/7z/uv+6/7r/uv+6/73/wf/D/8X/w//B/77/u/+7/7v/wP/A/7z/
vP+9/73/uf+5/7j/uP+7/73/u/+6/7j/uf+5/7n/u/+9/8H/vP+3/7T/sf+u/63/rv+v
/7L/tv+3/7n/vP+6/7n/t/+z/7X/tf+0/7T/sf+v/6z/qv+w/7b/uf++/8D/w//C/8D/
vv/C/8P/xv/F/8b/xv/H/8T/v/+8/7z/wP/D/8b/yf/G/8D/wP/A/7r/t/+1/7H/rv+x
/7D/q/+p/63/rf+u/6//sP+z/7X/t/+t/6v/tP+3/7j/wv/O/9P/2P/W/9D/2f/k/93/
1//d/93/2f/k/+7/6P/d/93/2//V/9b/1v/Q/9X/4//q//D/8f/o/+T/8P/5//L/8P/7
//7/+P/z/+D/wP+a/4L/d/9z/3H/dP97/4f/kv+U/5P/k/+P/4//m/+l/6b/pv+h/6H/
n/+d/53/m/+b/5v/m/+b/5v/m/+b/5f/lf+Z/5f/mP+d/5z/mv+b/5r/mf+b/5z/m/+d
/53/nP+V/5P/l/+b/5//of+b/5X/m/+a/5b/lP+U/5L/lv+d/5//of+h/5//m/+X/5T/
k/+T/5T/lP+U/5P/kv+T/5L/kf+P/5T/m/+a/5j/lv+W/5b/lf+V/5j/m/+Y/5j/lv+U
/5L/l/+c/6D/o/+l/6T/ov+k/6T/o/+g/6X/p/+o/6n/qf+r/6v/rf+t/63/rv+v/7D/
tf+5/7r/t/+3/7f/tf+1/7z/v//D/8f/xv/E/8L/wf+//73/vf++/8T/xv/H/8j/xv/E
/8D/wP/B/8H/wf/C/8T/w//B/8H/xf/F/8H/vP+9/8D/wf/D/8X/w//C/8H/wf/B/8H/
wf/D/8H/wv/D/8X/xv/G/8P/xv/I/8n/yv/I/8n/xv/E/8X/x//J/8r/yP/I/8n/yv/M
/8z/zP/M/8z/zf/O/8//0f/O/87/0v/X/9X/1f/X/9n/2P/Y/9f/0//R/9D/0f/U/9T/
0//S/8//z//O/87/1P/Z/97/4v/c/9r/2f/Y/9r/2v/c/9z/2v/Y/9b/1f/W/9r/2v/Y
/9j/2P/Z/9z/3//h/+P/5v/m/+X/5f/m/+T/5P/m/+b/4v/d/9n/0//W/9r/4P/k/+T/
4//j/+H/4v/k/+b/6P/n/+b/5f/k/+X/5//n/+f/5//n/+b/5f/l/+f/7v/w/+3/7v/w
//H/7//v/+7/7v/t/+//7f/s/+7/8f/z//X/8v/x//D/7//8//b/9v/6//b/9v/2//b/
9v/3//j/+f/8//z/+//7//z/+v/7//v/+f/6//n/9//2//v///8CAAYABwAIAAYABgAL
ABEAEwAUABMAFgAWABgAGgAcAB0AHwAcABkAGAAaAB0AHQAdAB0AHAAWABYAFgARAA8A
DgALAAoADQAMAAcACQANAA0ADgAQABAAEgATABUACwAJAA4AEQAWACQALAAzAEAASABI
AE8AWABTAE8ATwBLAEkASABEAEgATQBJAEUARwBGAD4APgBDAEkAVABgAF0AVgBiAHAA
awBmAHQAfwB8AHAAYQBIACgACgDw/+P/3//f/+j/9/////r//v8LABUAGQAXABMAFQAY
ABQAEQATABMAEwATABEAEQARABMAEwATABMAFAARABAAFQARABIAFwAWABQAFQAUABMA
FAAUABIAEwAVABYAEQARAA8ADwAPAA0ADQAJABEAEgASABAAEAAOAAoADQALAAkACwAL
AAkABwAKAAsADQAQABYAGAAZABoAFQASAA8ACwAOABMAEAAMAA4ADgAOAA0ACQAMAA8A
DAAQABAAEAAQAA8AEgAUABUAFQAUABIAFAAaABsAGgAhACIAIgAiACEAIwAjACUAJQAo
ACoALAAuADQANwA3ADMANAA1ADQANQA1ADUANgA3ADsAPAA9AD8AOwA5ADkAOgA9ADwA
OgA4ADcANgAzADQANwA3ADcAOAA7ADsAOgA7ADkANwAxACoALAAuAC4ALwA0ADUANwA5
ADcANQAzADEALgArACsAKwApACoAKgAnACcAKAAoACgAJwApACcAJgAnACcAJwAmACUA
JgAoACoAJQAiAB8AHAAfACEAIwAlACcAJAAkACgAJwAjACEAIQAmACgAKwAtACgAJQAj
ACMAJAAkACMAIgAkACUAJQAmACUAJQAlACQAJAAkACUAJgAjACIAIwAiACMAIgAhACEA
JAAqACwALAAoACYAJQAmACYAJQAkACQAIQAfAB4AHgAiACQAKAAqAC4ALwAxADEALgAu
ADAAMAAuAC0ALQArACoAKgAqACoAKAAoACgAKAApACsAKwArAC4ALwAvAC8AKwArADAA
MAAqACoAKwArACsAKwAqACoAKgArACgAJgAjACMAIgAhACYAKQAsAC8ALgAuAC4ALgAm
ACcAKgAwAC0ALAArACoAJgAmACYAKAAmACUAJQAmACUAJQAkACEAJgAnACcAKAAsAC0A
LQAuAC4ALgArACoAKwAvAC8ALgAvADQANgA6ADwAPgA/AEEAQQA/AD8AQgBAAD8APgA9
ADkAMgAxADAAKwApACgAJQAnACsAKwAnACYAKQAoACgAKgAqACwALQAxAC8ANQA4ADcA
MgA4AEAARQBKAE4AVgBfAGQAYQBhAF8AWQBbAGQAZgBkAGkAawBfAFcAUABOAFgAYQBd
AGAAcABvAGYAbAB0AHUAdgB+AIUAhAB6AGsAUgA0ABAA+P/z/+//7//6/wkADQAIAAoA
DwAVABsAGwAbACMAJgAgAB8AIQAhACEAHwAdAB0AHQAZABcAFQATABcAFQAVABsAFAAU
ABgAFgAXABsAHQAfAB0AHAAZABkAGgAaABQAEwARABEAEQAPABAADQAWABgAFQASABEA
DgAQABUAFQAVABkAGQAXABUAEgARABEAEgAXABgAGAAYABQAEgAQAA0AEQAXABUAEgAS
ABIAEgARAA0AEAATABAAEwAUABUAFgAWABoAHQAfAB8AHgAcAB4AHwAfAB0AIwAlACYA
JwAnACkAKwAvADEALgAsACoAKAAqAC0ALQApADIANwA6AD8APQA7ADoAOQA7ADoAOQA5
ADcANQA1ADYAPQA+AD4APgA8ADoANgA2ADoAOwA8AD4AQgBDAEMARQBDAD8ANwAuADEA
NAA1ADcANQAzADIAMQAxADEAMQAxADAALQAtAC0AKgAqACkAJQAmACgAKQAqACkAKQAl
ACIAJAAlACYAJgAjACIAIgAiACAAHgAcABoAHAAdAB4AHwAhAB4AHgAiACUAIwAjACUA
JAAiACEAHwAbABkAGAAZAB8AIgAkACYAJAAjACEAIAAfAB8AHwAeAB0AHgAgACIAIAAe
AB4AHAAYABYAFAATABUAGgAbABoAGAAYABkAHAAZABcAFQAUABIAEQARABIAEwAUABcA
GAAWABUAFQATABEAEgAVABYAGAAXABcAFQARABAADwAOAA8AEAARABIAFAAXABgAGQAU
ABEADQAJAAoACwARABIADQAMAAwACwALAAsACgAKAAkACQAFAAIAAQABAAAA//8CAAMA
BAAFAPz//P/6//L/7v/x//L/8//0//T/9P/0//b/+//9/wAABAAAAP///f/5//n/9//0
//L/9f/1//T/9P/4//z//f8AAAEABQAFAAQABAAIAAkADAAJAAgABgAFAAcABQAFAAgA
BgAFAAQAAwD+//b/9P/y/+3/6//q/+f/5f/n/+X/3//k/+v/7v/y/+//7v/v/+//6//t
//P/9P/z//T/9P/4/wMACAAQACIALQAoACUAJQAhABsAFwAYABYAGAAdABsAGQAdABwA
EgAOABEAFwAgACIAHwAiAC4ANAAvACgAJAAjACIAHAARAPr/1v+0/6r/qf+f/5v/qv+7
/8P/yv/Q/83/x//F/7//wf/F/8r/zv/M/83/zP/L/8n/x//H/8f/y//N/8//0f/M/8X/
wP/B/7z/vP/A/77/w//J/83/0f/O/8r/xP/B/8T/xP++/73/vv/B/8T/xf/E/7//xv/G
/8b/xP/E/8L/vv+//7v/t/+7/73/vf+9/73/vf++/8D/v/++/7z/uv+7/7r/uf+3/7j/
vf+6/7b/t/+4/7n/uf+1/7j/u/+4/7j/uP+4/7j/uP+8/7//wf/A/77/u/+8/8P/xf/F
/83/zf/O/8//z//P/8//0f/R/8//zv/N/8z/zv/R/9H/zf/S/9X/1v/Z/97/3//h/+P/
4P/e/9z/2//b/9v/3f/g/+L/4P/d/9r/2//a/9f/2P/X/9X/0//S/9L/0f/P/8//1f/X
/9X/0v/N/8z/yf/H/8v/y//M/83/yv/J/8j/x//I/8f/yf/L/8n/yv/K/8f/xv/G/8X/
xP/I/8v/yv/K/8X/w//B/77/vP+8/73/vv/A/8L/xP/G/8H/v/+9/7v/vv+8/73/wv/D
/8H/wf/D/8L/wP+//73/vP+7/7v/vf/B/8L/wv/C/7//vf+6/7j/uf+7/73/vv+5/7j/
uP+4/7X/tP+1/7T/tf+0/7P/s/+3/7z/vf+8/7n/uP+4/7r/t/+1/7P/sv+w/6//r/+w
/7D/sP+y/7L/s/+z/7T/s/+x/7L/tf+2/7X/s/+y/6//q/+q/6n/qP+t/7D/s/+2/7X/
t/+3/7f/sf+t/6j/o/+l/6f/rv+w/63/rv+w/7H/rv+t/6v/qv+p/6v/qf+o/6r/q/+r
/6v/rv+v/7D/sf+s/6r/qP+m/6T/pv+p/6r/q/+s/6v/rP+t/7D/rP+n/6P/oP+i/6X/
p/+n/6z/rf+t/67/rv+t/6v/qv+t/7D/sP+y/7X/uf+5/7j/uf++/8D/xP/D/8T/xP/F
/8P/wf/B/8T/xf/F/8X/xf/C/7r/uP+2/7b/tf+1/7P/tf+5/7n/tf+z/7X/s/+y/7T/
tv+6/73/v//B/8H/xv/L/8z/1P/a/9n/4P/u//L/8f/2/wEAAwD9//v/+//8/wAA/v/9
//3///////r/9P/w//P/+/8IABQAHQAYABIAGgAlACQAJgAtAC4AKgAfAAoA5v/C/67/
of+Z/6P/sP+z/73/yP/K/83/z//L/8//1//V/8z/0P/S/9X/1v/X/9X/0//T/9P/1f/X
/9n/2//d/9n/1//b/9b/1v/a/9j/2P/b/9z/3f/g/+D/3v/f/+P/5P/f/9//4f/j/+X/
5f/e/9f/3P/a/9v/3P/f/+D/3//j/+L/4f/l/+X/4//h/+H/4f/i/+T/5f/k/+L/4P/g
/+D/4P/f/+H/5f/h/9z/4P/k/+j/6//p/+z/7//s/+7/7v/u/+7/7f/w//L/8//y//D/
7f/u//X/9//3//////8AAAEAAQADAAMABQAFAAkADAAPABIAEgATABEACwARABMAEwAV
ABQAEwATABMAGAAaABwAHwAhACEAIwAmACYAIgAdABgAGQAYABUAFgAZABkAGQAaABoA
GQAXABcAGwAbABcAEgAQABAADgANABEAEQASABMAEgARABAADwAOAAsACwALAAkACgAK
AAcACQAKAAoACgANAA8ADQAMAAsACwALAAoACgAKAAsADAAOAA4ADgAOAA8ADwAPAA8A
DAAIAAcACgAPAA0ADQAPAA8ADgAOAA0ACwALAAwADwAOAAwACQAGAAoADwATABgAFAAT
ABIAEAAMAAoACQAIAA4AEgAYABwAGQAWABMAEQARABQAEwAQABMAFgAaACAAHQAbABkA
GAAaABkAGQAaABkAGAAZABgAGgAZABkAFwAVABYAGQAaAB0AHQAeAB0AHAAcABwAHAAe
AB4AHgAeABwAHQAcABsAHwAhACIAIwAeAB0AIQAgABwAHAAdAB0AHQAdABwAHAAeACEA
IAAgAB8AHwAeAB0AGwAZABcAFQAZABwAHwAiABgAEAASABQAFgAYABYAFgAWABgAHAAd
AB8AIgAdABsAGAATABkAGwAcAB4AHgAdABsAGgAdACAAIAAiACIAJQAkACIAJQAqACwA
MAAvAC4ALAArADAAMQA0ADoAOwA7ADsAOwAzACoAJwAkACIAIQAhAB8AIwApACsAKQAl
ACUAIQAeACEAIgAlACcAJwArAC0ALAArADYAPgBAAEUATABQAFIAVQBWAFUAVwBZAFcA
WwBgAGAAWgBdAGEAWwBTAFIAVABYAF8AZwBmAGYAYwBiAHAAegB5AHwAgACBAHwAdABj
AFAAPAAYAPr/9//1/+//+P8NABMADgAOABEAFwAdABkADQANABAADAAOABEAEgATABYA
FwAaAB0AHQAdAB0AHQAbABUAEQATABAAEAAUABIAEQATABMAEwAUABQAEgATABUAFgAR
ABEAEQATABUAFQAPAAcACwAIAAkACAAJAAgACgAPAA8ADwARABEADwANAA4ADwARABQA
FAAUABMAEgAPAA4ADQALAA4AEwAQAAwACgAKAAoACQAKAA4AEgAQAA8ADAAJAAYACgAQ
ABUAGQAYABYAEwAUABUAFQATABkAHQAgACMAJQAnACcAKQApACYAJgAmACYAKgAtAC0A
KQAqACsAKgArADAAMQAzADUANQA0ADMAMwAxAC8ALwAwADYAOAA5ADoANQAyAC0ALAAv
AC8ALwAwAC0AKwAoACcAKQApACUAIAAjACYAJwApACgAJQAjACEAIgAjACQAJQAhAB0A
HAAbABoAGgAZABUAFwAYABgAGAAcAB8AHgAeABsAGwAbABoAGAAYABkAGgAYABYAFAAS
ABEAEQARABEAFAASABMAGAAdABsAGwAdAB0AHAAcABsAFgATABEAEQASABIAEQAQABQA
FwAZABwAGgAbABwAHAAVABIAEAAOABEAEgAVABYAFwAWABUAFQATABYAFQASABQAFgAZ
AB4AGgAZABgAGAAaABkAGQAaABYAFAAUABIAFQAVABYAFQATABQAFwAYABkAGQAaABkA
GQAaABsAHAAZABgAFwAWABQAFQAUABMAGAAbAB0AHwAaABcAGQAWABMAFAAWABcAFQAV
ABQAFAAYABsAGgAaABcAFwAWABUAEgARABAADwAPABAAEQASABoAFwASABIAFgAVABQA
EwASAA4ADgAOABAADwANAAwADAAQABUAGQAbABoAGQAXABYAFgAVABMAEgAWABoAGwAe
ACMAJwAnACYAJgAqACsALgAsACwAKwArAC0ALQAvADQANAAzADIAMQAqACAAHAAYABMA
EQAQAA0AEAAXABoAGQAWABkAGAAYABsAHAAfACEAHwAjAB8AJgA3ADoANAA0ADkAQABI
AEwATwBQAE8ATQBPAFUAVQBQAE4AUABNAEsASwBHAEAASABMAE0AVQBeAFoAUQBYAGIA
ZABnAHAAdABtAGIAWABBABwA9P/c/9r/1//V/9//9P//////AgAGAAcADQAPAA8ACQAB
AAAABgAJAA0ADwARAA4ACQAGAAMABgAHAAgACQANAAsACwARAAoACgAOAAwACQALAAsA
CwAJAAgABQAFAAUABAD9//v//v8BAAQABQAFAAEACQAKAAcABAADAAAAAgAHAAcABwAI
AAcABAABAAUABwAKAA4ADQAKAAYAAgADAAIAAQD//wUACwAJAAYABAAEAAQAAwAAAAIA
BAAAAAIAAgACAAIABgAKAA0ADwALAAgABAAEAAoACwAKABEAFgAYABoAGwAZABcAFwAV
ABcAGAAZABoAHQAfAB4AGQAdAB8AHwAhACEAIQAiACMAIgAgAB4AHQAfAB8AIQAkACYA
JgAlACQAIAAcABYAFAATABMAEwAUABYAFwAXABkAHQAdABkAFAARABIAEQARABAADQAL
AAkACgALAAwADQAIAAMAAQD//wMABgAIAAcAAwACAAAA/v/9/////f/8//3//f/9//z/
+P/4//n/+v/+/wAAAgAEAP7/+//4//X/8//w//D/9P/5//f/9//5//n/+P/4//f/8f/v
/+7/7//u/+7/7f/s/+z/7f/t/+7/7P/t/+7/7v/s/+z/7f/u/+z/7P/u/+7/7//u/+3/
7f/u//L/8v/w/+z/6v/p/+r/6v/p/+j/6P/q/+n/6f/q/+j/5v/m/+T/5f/l/+b/5f/i
/+L/5P/k/+b/5f/l/+P/4P/g/+D/4P/e/97/3v/e/93/3f/b/9n/3f/f/+D/4f/c/9n/
2//Y/9j/2v/d/9//3P/b/9n/2P/b/93/2//a/9j/2f/Z/9n/1//V/9P/0f/R/9L/0//U
/9b/0//U/9D/1P/W/9j/2v/U/9L/0P/Q/8z/yf/H/8b/yv/P/9P/1f/T/9H/zv/M/83/
zf/M/8z/0f/U/9T/1v/W/9n/2P/W/9b/2v/b/97/4P/i/+P/5f/n/+X/5f/o/+f/5//n
/+f/4f/Y/9X/0v/N/8v/yv/H/8j/zf/O/8v/yf/N/83/zv/N/8z/zf/N/9H/zf/J/8z/
1f/Y/9j/2v/h/+z/+v8AAP3/AgAJAAMA+//5//n/+v/8//7//f8BAAEA+//6//r/9P/x
//n/AAACAAUADAAQABIAFQASABAAGQAYAAwAAQDu/8r/ov+U/4//gf+B/47/mf+j/6z/
sP+v/7H/tf+z/7H/rf+q/7L/sP+z/7T/tf+3/7X/tf+1/7T/s/+y/7H/s/+x/7H/t/+w
/67/sP+s/67/sf+y/7P/sf+w/63/rf+w/7D/qv+p/6z/r/+y/7P/rP+l/6r/qP+o/6j/
qv+q/6z/sf+x/7H/r/+r/6X/n/+f/5//oP+i/6P/ov+g/57/o/+m/6n/q/+q/63/qP+i
/6T/pP+k/6P/nf+e/5//mv+e/57/nv+e/6L/qP+t/7H/rf+q/6b/pv+p/6n/p/+t/67/
sP+y/7P/s/+z/7X/tf+2/7b/tv+2/7j/uf+3/7H/tf+3/7f/uf++/7//wf/D/8L/wP++
/73/vv+//8L/xv/G/8T/wf++/77/vv+8/77/vP+7/7r/uv+6/7n/t/+3/7f/t/+z/67/
rP+u/67/r/+v/63/rP+r/6z/rf+u/6//rv+r/6v/q/+u/7D/sf+v/67/rv+t/6z/sP+1
/7b/uP+0/7P/sv+w/6z/qv+p/6j/rf+w/7P/tv+y/7H/sP+v/7D/rv+v/7T/tf+z/7P/
tf+0/7L/sf+v/7L/tf+5/7//v/++/7z/uv+5/7n/uP+4/7z/v//C/8T/vv+8/7v/uv+6
/7r/vP+8/77/vv++/7//w//I/8n/yP/F/8T/xP/G/8P/wf+//77/wv/F/8n/zv/L/8r/
y//K/8j/x//H/8X/yf/M/9H/1P/R/8//zv/L/83/zv/P/9D/zf/M/8v/yv/N/9H/0//V
/9f/1//W/9X/1f/V/9r/2v/V/9T/1P/T/9P/1f/W/9j/1v/X/9T/0v/V/9n/3P/f/97/
3f/c/9v/3P/e/+D/4v/c/9j/1f/U/9P/0v/U/9j/3P/i/+L/4f/h/+L/4v/j/+P/4f/l
/+X/5P/k/+T/4//h/+D/5f/q/+z/8P/x//X/9f/0//b/+v/7//7/AAACAAMABQACAP3/
+v/6////AwAHAAsABQD8//n/9v/y/+//7f/p/+z/8f/y/+//8//5//v//v/8//r/+v/5
//n/+/8BAAYAAwACAA4AFgAXABwAIAAiACUAIgAjADEANwAzADEANAAwACoALQAxAC8A
LQAyACoAJgAzAD8AQABAADcALgA6AEoASwBQAGIAYwBWAE4APQAeAP7/5P/U/8v/yf/N
/9T/4f/l/+j/8v/3//P/8//3//P/9f/8//r/9v/3//b/9f/4//f/+P/5//z//f/+////
/f/3//P/9f/x//L/9//2//j//f8AAAMAAQAAAP3//f/8//z/9v/1//f/+f/7//v/+P/z
//r/+v/5//j/+f/4//b/+//7//v/+v/5//b/8//y//H/8f/y//f/+P/4//j/+f/6//v/
+//7////+//2//b/9v/2//X/9v/6//7//P/6//j/9v/0//f//P8AAAMAAwACAAAAAgAE
AAMAAAAFAAkADAAPABEAEAAPABAADwAQABAAEAAQABMAFQAUAA8AFAAXABgAGwAdAB0A
HgAfACEAIAAfAB8AHgAdAB4AIAAiACIAIQAgABwAGgAWABYAGQAbAB0AIAAbABcAEgAP
ABMAFQATABAAEAASABIAEwAPAAsACAAFAAgACwAOABEADAAHAAUAAwAFAAgACgAJAAsA
DAAMAAwACgALAAgABgAGAAcACAAIAAcACAAKAAwACgAIAAYABAAGAAcACAAJAAgABAAD
AAYACgAJAAoADQALAAgABgADAAMABQAIAA0ADAAKAAcABAAFAAcACAAKAAgACQAKAAoA
CAAIAAkACgAJAAgACQAIAAkACAAHAAcABgAKAAoACAAKAAwADwAUAA4ACwAIAAYACAAH
AAcACAALAA4AEwAWABEADQAKAAUACAAKAA4AEAANAAsACgAHAAkADAAPABIADwAOAA0A
DAANAA8ADwAPABEAEQAQAA8ADQANABIAEgANAAwADAALAAcABwAGAAYACAALAAoACgAM
AA0ADQANAAsACwALAAsACQAIAAcABgAGAAcAAgD6//r///8CAAUACAAHAAgACQAMAAsA
CQAIAAgACAAJAAkABwAMAA0ADQAOAAwACwAJAAgACQAMAAwADgARABUAFQAUABUAGgAc
ACAAIQAiACIAIwAhAB0AGwAcAB8AHwAfAB8AGQAQAA0ACgAGAAMAAQD9////BQAHAAUA
BgALAAwADgAQABAAEgATAAcACwANABAAGQAeABwAIgAtAC4AMgA6ADkAPABLAE8ARQBF
AEkAPgA2AD4AQQA5ADkAOwA0ADgAQgBBAEMATABOAEkATgBWAFAATQBUAFgAVQBQAEYA
NwAkAAIA4P/U/9X/z//P/9z/5//n/+r/+P/5//X/+f/1/+//8//0//D/7f/v/+//7//y
//P/9v/5//n/+f/5//n/9v/x/+7/8f/u/+7/8v/w/+3/7//v/+//8f/w/+3/7f/w//D/
6v/p/+f/6f/r/+v/5v/h/+j/6P/n/+b/5//m/+T/5//l/+P/5v/n/+b/5f/m/+f/6f/s
/+z/6v/n/+T/4//i/+H/3//h/+X/4f/c/+D/4v/k/+X/4f/k/+f/5P/j/+L/4f/g/+T/
5v/j/w==
         </WaveFormData>
      </LeadData>
      <LeadData>
         <LeadByteCountTotal>10000</LeadByteCountTotal>
         <LeadTimeOffset>0</LeadTimeOffset>
         <LeadSampleCountTotal>5000</LeadSampleCountTotal>
         <LeadAmplitudeUnitsPerBit>4.88</LeadAmplitudeUnitsPerBit>
         <LeadAmplitudeUnits>��V</LeadAmplitudeUnits>
         <LeadHighLimit>2147483647</LeadHighLimit>
         <LeadLowLimit>268435456</LeadLowLimit>
         <LeadID>II</LeadID>
         <LeadOffsetFirstSample>0</LeadOffsetFirstSample>
         <FirstSampleBaseline>0</FirstSampleBaseline>
         <LeadSampleSize>2</LeadSampleSize>
         <LeadOff>FALSE</LeadOff>
         <BaselineSway>FALSE</BaselineSway>
         <ExcessiveACNoise>FALSE</ExcessiveACNoise>
         <MuscleNoise>TRUE</MuscleNoise>
         <LeadDataCRC32>2573139754</LeadDataCRC32>
         <WaveFormData>
CwANABIAFQARAA8ADAAIAA0AEgATABAAEgARABIAEQAPAAsABgACAP3//P////7//v8A
AAgACgAFAAYABgAGAAUACwAPAA8AEgARABEAGgAgACIAJwAtAC4ALAAwADQAMQAwADkA
RABHAEkARgBAADwAOQAzAC8AMAA0ADQAMgA0ADYAOgA8ADkAQQBQAGAAbgCBAJMAnwCp
AKcAkQB1AFAAKAAPAAEA9//1//f/9P/w/+7/7v/w//f//f///wEABAAAAP3/+//4//j/
+P/4//X/9P/1//H/7//t/+3/7v/x//T/9//5//n/9f/1//P/8f/z//T/9f/2//X/9f/z
//P/8//0//T/9f/1//f/9P/z//L/8//y//D/7//v/+7/7f/v/+//7//v/+3/7P/q/+z/
7//v/+//7v/s/+v/6v/p//D/9P/6//v/+P/1//L/7v/u//H/8f/w//H/8v/y//H/8P/v
/+7/7f/y//T/9//5//n/+P/2//X/9v/3//r/+//9//3/+//4//j/+f/5//r/AAADAAcA
BwADAAMABgAJAAkACAAKAAsACwAIAAgACQAJAAkABQAFAAgACwAMAAwABwAEAP//+v/8
//3//v/+//7//v/7//r//P/6//f/9v/2//v/+//5//X/8f/u/+3/7v/u//D/8P/1//X/
9//5//T/8//w/+3/6//t/+3/7v/y//L/7P/s/+z/7f/v//D/7//u/+7/7v/t/+3/7v/w
//D/7v/u//H/7f/t/+r/7f/u/+7/7//w//L/9P/1//b/7v/r/+r/6v/w//L/9P/1//P/
8f/x//L/8P/w//D/7v/v//H/8//0//D/7//x//P/8//z//P/7P/r//H/8//2//T/8v/0
//X/+P/1//P/8f/t/+v/6f/n/+3/8P/z//b/8v/t/+3/7//s/+j/6//t//H/8v/w/+//
7P/q/+j/5v/o/+n/6f/n/+n/7P/u//H/8P/w/+3/6v/q/+z/7v/w/+v/6v/p/+j/5//p
/+b/5f/o/+v/6v/t/+z/7v/t/+v/6//o/+j/6P/l/+P/4//k/+r/8v/0//T/9P/0/+//
7P/r/+r/7f/u//L/9P/y//P/8//z//b/9//2//X/+P/7//3////+//3//f/8/wMACAAK
AAsABAACAAEA//8DAAgACwAJAAwADAALABAAEAAMAAQA/v/8//z/+v/3//T/8P/t/+z/
6v/u/+7/6v/s//L/8v/w/+//7//v/+//8//z//3/AgAJAAsACgAKAA4AEwATABoAIAAe
ABYAFwAeABsAHAAjACUAJgAmACIAHQAjACcAIgAgACQAIgAiACgAKAAkACkALwA6AEwA
XABtAIEAlQCXAI0AeQBXACwACADz/+f/6//t/+f/5v/q/+T/4P/o/+3/8//5//n/9v/x
/+//7v/s/+j/5v/k/9//5P/p/+n/6//p/+n/6v/t/+z/7f/t/+v/6//t/+3/7f/t/+z/
6//q/+z/7f/s/+3/6v/q/+n/6f/s/+//7f/t/+7/8f/y//L/7//v/+7/7f/r/+v/6//r
/+n/6P/m/+j/7P/t/+7/7v/s/+v/6v/p/+v/7P/v/+3/8P/x//L/8v/u//H/8f/w//T/
9v/3//f/8//x/+//7f/y//L/8//z//L/8v/x//H/9v/5//7/AQAEAAUABAACAAMAAwAC
AAIAAwADAAQAAQAAAAEABQAJAAYABAAFAAUACAAGAAcACQAJAAkABQAFAAYABwAGAAQA
BQAGAAUABAAEAAMAAgAAAAAAAAD9//z//P/6//f/9v/2//v/+//5//3//f/+/wEA+v/2
//T/8P/x/+//7//v//D/8//0//X/8v/z//L/8v/3//j/8//0//H/8f/y//L/7//u/+7/
7v/y//P/9f/4//j/9v/2//n/9f/1//L/9f/y//D/7//u//P/9v/4//r/9v/1//b/+P/5
//j/9//1//f/9//5//z/+f/2//P/7v/x//P/9f/2//P/8//2//n/9//3//f/8P/u//P/
9P/2//X/9P/3//n//f/9//7////9//v/+f/3//f/9P/x/+7/8f/v//L/9//3//T/+P/7
//n/+P/0//H/7f/s/+v/6v/r/+v/6v/n/+3/8v/2//v/+//6//b/8v/y//L/8v/y//D/
8P/w//D/8P/x/+3/6//w//P/8v/1//X/9v/0//H/8//4//z/+P/z//D/7f/q/+n/6v/t
//D/9P/2//v//v/6//n/9//1//v//f/9//3/+//7//r/+f///wMACAAMAA0AEAAQAA8A
CwAKAAoACQALABAAEwARAAsABgAAAAAABwAIAAUABAAFAAgACQAJAAMA/P/2//L/8P/0
//T/8P/v//T/8//w//T/9f/2//f/+//3//f/AAD///3/BAAOABYAHwAjAB4AIAAkABoA
EwAcACMAKAA5AEcAQgA4ADgANwAvAC0ALgAsADIAPgA8ADYAOAA0ACkALQA8AEYAUABh
AHEAgQCVAJ8AlwCDAGIAOgAZAAMA8f/p/+3/8v/s/+r/5v/g/+P/8//7//v/+P/1//P/
8v/w//H/8v/z//H/8//1//L/8f/t/+v/6v/r/+3/7//w/+//6//r/+n/5//r/+7/8f/0
//L/8f/u/+3/7//y//T/9//0//X/8f/v/+7/7//u/+z/8P/z//X/9//2//X/9P/z//D/
7v/r/+z/8P/x//L/8v/w/+//7v/t//D/8v/2//X/9f/1//X/9P/0//f/9//2//P/8v/w
/+3/8f/z//X/9//8//z//f/9//z/+v/3//X/9//5//3///8CAAMAAgAAAP/////+//7/
AwAFAAgABwACAAEAAwAFAAkACgAOABEAEAAMAAsACwAJAAcAAQD//wYACwAOABAACwAI
AAMA/v8AAAEAAgACAAMABAACAAIAAQD+//r/+P/4//3//f/7//z/+f/3//f/9P/0//b/
9v/3//X/9f/1//P/9f/1//X/9v/5//r//P/6//j/8P/u/+3/7f/u/+7/7v/u/+//8P/w
/+//7//w//H/8P/x//X/8//z//D/8//y//L/8//0//b/+P/5//r/8//x//H/8v/0//T/
9P/z/+//7f/t/+7/8//2//n/+v/3//f/9//2//P/8//2//n/9//1//P/6v/q/+//8P/y
//H/8P/z//X/+v/5//n/+f/2//X/9P/z//j/+P/4//j/8//r/+j/5//p/+j/7v/z//T/
9P/x/+//7P/s/+z/7P/v/+//7v/r/+z/7P/r/+v/6v/q/+f/5P/n/+r/7f/w/+7/7v/u
/+7/7f/v/+z/6//t/+3/6f/p/+n/7P/s/+v/7f/q/+r/6v/z/+v/6f/q/+b/6f/q/+v/
7P/o/+j/6v/s/+r/6v/t/+7/7v/v/+//7//v/+//7f/r//H/9//8/wEA///9//z/+v//
/wQABgAHAAQABAAFAAUABgAKAAwACQAHAAQAAAACAAMAAgD9//r/+//8//v/+f/1//D/
7P/q/+b/6P/m/+D/4//q/+v/6v/r/+v/6//r/+v/5//n/+r/7f/x//z/BAAIABEAFwAY
ACAAJAAeABcAGAAZABwAIwAlACQAKAAqACcAKwApAB4AHAAcABwAHAAgACIAIgAnADMA
PABEAFIAXwBvAIEAjwCPAIMAaQA+ABAA8f/f/9n/3//h/9r/2P/e/+j/7P/p/+X/6f/v
/+r/5//l/+T/4v/h/+D/3//b/+H/5f/k/+X/4f/f/97/3//j/+X/5v/l/+T/5f/k/+P/
4//i/+H/4P/i/+P/4v/j/9//3v/c/9v/3f/h/+D/4f/h/+P/4//i/+D/3//d/9v/3P/d
/97/3//h/+D/3v/g/+b/6f/s/+7/6//p/+f/5f/k/+T/5v/j/+T/5f/m/+b/4f/j/+L/
4P/j/+T/5P/j/+P/5f/n/+n/6P/m/+X/4//o/+r/6//t/+v/6//t/+3/7//v/+3/6v/v
//H/8v/0//X/9f/2//P/8f/z//j//f/6//j/+f/5//v/+v/8/////f/9//n/+f/3//f/
9f/y//L/8v/w/+7/7v/v//D/8P/z//T/8v/y/+//7P/o/+b/5P/n/+X/4f/k/+X/5//r
/+b/5P/k/+L/5P/h/+D/3//f/+H/4f/h/9//3//d/9z/3//g/9v/3P/d/93/3v/e/97/
3v/f/+D/3//d/9z/3P/d/9z/3f/h/+L/4//h/+X/4v/g/9//3v/h/+T/5v/o/+P/4f/h
/+L/4//i/+H/3//g/+H/5P/o/+b/5P/i/97/4P/h/+L/4v/e/93/3//h/97/3f/c/9T/
2P/h/+b/7P/m/+L/4v/h/+L/3//d/9v/2P/X/9b/1f/b/9z/3f/e/+L/4f/l/+v/5//g
/+D/3//i/+L/3//d/9r/2v/a/9r/2P/X/9X/0f/T/9b/2P/b/93/3v/c/9r/2v/a/9r/
2v/W/9b/1v/W/9f/2f/W/9X/1v/X/9T/1f/U/9T/0f/N/9P/1P/Y/9z/2//Z/9n/2v/M
/87/1P/g/93/3P/b/9r/1v/U/9T/1P/U/9T/1//Y/9b/1//X/9f/3P/f/+D/4f/m/+n/
6//t/+r/5//l/+L/5f/o/+j/5//m/+j/6//t/+//9P/3//X/9f/y/+7/8P/z//L/7f/q
/+f/5v/j/9//3f/Y/9T/0v/R/9T/0//O/8z/0v/S/9D/0v/T/9T/1f/Z/9v/3//k/+X/
4//k/+j/6v/t//P/+v8CAAYABAADAAIA//8CAAsADQAOABYAGAAPAAcAAwAEAAgACAD+
//j/BAAKAAgACQATACIAMgBAAEkAVQBnAHEAcQBlAEsAIgD6/93/yf+//8P/yf/E/77/
vv/E/8r/zf/P/9P/0//Q/87/zf/N/8z/yf/I/8f/w//G/8n/x//H/8b/xf/F/8f/xv/H
/8f/xf/I/8v/zP/N/83/zP/L/8r/y//L/8n/yf/F/8T/wv/B/8X/yf/I/8n/x//J/8n/
yP/G/8f/x//H/8n/yf/J/8n/xv/E/8H/wv/F/8f/yf/K/8b/xf/E/8P/w//E/8f/xf/F
/8X/xf/E/8H/w//C/8D/wv/E/8X/xf/K/83/0P/T/+D/6P/x//n/AAAEAAcACwAOABEA
FgAZAB4AIQAiACIAJgAnACcAKAAqACkAKQAlACYAKwAzADsAOQA2ADYANQA3ADQANAA1
ADQAMwAuAC0AMQAzADMAMgAxADAALQAqAC4ALwAwADAAMgA0ADMANAAxACwAJgAiACAA
JQAlACMAIwAhACAAIQAeAB4AIAAgACAAHQAcABsAGwAdAB0AHQAbAB0AHQAeAB8AHgAX
ABYAFwAZABwAHgAbABoAGgAaABgAFwAXABgAGAAWABYAGQAYABkAFwAbABkAGAAYABgA
GAAYABcAFgARAA8ADwAQABUAGAAbAB0AHAAbABwAHgAgACIAJAAkACkALQAxADQALwAv
ADIANQAzADEALwAmACgALwAyADYAMwAwADEAMQAzAC8ALAApACsAKwArACsALQAsACsA
KgArACkALAAxAC4AKgAtAC8ALgAuACsAKQAmACYAJgAmACQAIwAhAB0AIgAmACkALQAq
ACgAIwAeACAAIgAkACYAIgAiACIAIgAjACUAIgAhACMAJQAjACUAIwAkACIAHwAhACAA
IgAkAB8AHwAbABQAFAAVABYAFwAYABcAGAAbAB4AIQAkACoALgAtAC0ALAArACsAKwAp
ACcAJwAnACYAJQAqAC0AMQA0ADUANgA0ADEAMQA0ADgAOwA6ADwAPAA3ADYANAAxADQA
NwA2ADEALgAqACgAJAAfAB0AGgAYABgAFQAWABMADAAPABgAGwAcAB4AHwAgACEAIQAh
ACMAJAAnACUAJAAqADQANQA7AEgATgBIAEgATQBQAE0AUABVAFUAUgBWAFgAWQBdAF0A
WABSAEwASABEAEIARABOAFsAZwByAHgAegB/AI8AoQCvALEArQCbAHgAUAAtABMACwAN
ABEAFgAYABQADAAKAAkACQALAA8AFAASABEAEQAQAA8ADgANAAkADQARABAAEQALAAkA
CAAJAAgABwAFAAEACAAPABQAGQAVABIADwAMAAoACQAGAAUABwAKAAwADwANAA8ADAAL
AA4AEQASABIADwANAAoABwAKAA0AEAATABMAEgAQABIAEAANAAoABgAGAAcACAAJAAkA
CgANAAsACwALAAsACgAJAA0ADgAOAAwADAALAAkADQAPABEAEwATABAADgALAA8AEAAQ
ABEAEwAVABkAGwAaABkAFgASABMAEwASABIAFAAVABcAFQAUABUAGQAdAB8AIAAkACcA
IwAeABwAGwAeACEAIAAjACEAIQAfABwAHQAcABkAFgAWABcAGAAYABYAFgATABIAFQAW
ABYAGAASABMADwAJAAwACwALAA0ADAAMAA4ADgALAAcABQADAAQABwAIAAkACAAJAAgA
CAAMAA4ACgAMAAgABwAHAAYABAACAAEAAAAFAAcACgAOAAoABgAEAAUABQAHAAYACwAM
AAwADQAOAA0ADAAKAAgABQAFAAcACgAJAAgABwAFAAMAAQABAAIACAAMABAAEgAPAA0A
CwAIAAMAAwAGAAkACAAHAAYA/v8AAAcACgAOAAsACgANAA8ADQAHAAIA/f/+////AAAB
AAIAAgACAAIABAABAAMABwAFAAIABgAJAAgABgABAP3/+v/6//r/+v8AAAMABQAFAAUA
BgAGAAcABgAEAP//+v/7//z//f/+////AgAFAAgABgAFAP//+//8//3/+v/7//7/AgAD
AAMABQACAAIAAgD///3//f/+//7/+v/8//z//P/8//3//v8BAAQAAQD+//7//P///wEA
AgADAAoADQAOAA8ADgANAAsACQAPABEAFAAWABcAGAAWABMAEwAUABYAFwAXABwAHwAd
ABoAFgARABIAFwAYABUAFAAQAA4ACgAFAAQAAAD9//z//P8AAAAA/P/5//z/+f/0//r/
/f8AAAMABwADAP//AgAHAAsAEgAWABYAHQAlACYAIgAkACwALwAuAC8AMAAzADkAOgA4
ADoAPQA7ADkANgAwACwALAAmACoANgA4AC8ANQBKAFgAXgBlAHUAiQCXAJ8AlwB/AFYA
JgAFAPv/8//r/+v/7v/q/+r/7P/q//H/+f/1/+3/8v/y//H/8f/w//L/8v/y/+//7//x
/+7/7f/t/+3/7v/x//D/8f/x/+//7v/v/+7/7f/x//L/8//0//P/8//x//H/8//0//T/
9f/w/+//6f/l/+j/6//s/+z/7//x//L/8//x//H/8f/x//H/8P/u//D/7v/t/+z/6v/q
/+v/7P/t/+7/7v/w/+3/8f/z//X/9v/2//n/+f/4//b/9v/1//P/9P/1//b/9//2//T/
8//x//T/9v/3//n/+//9/wEAAwAAAP///P/4//7/AQADAAYABwAHAAgABQABAAEABAAH
AAUABAAGAAcACwAKAAwADwATABUAEwAVABEADwALAAYABgAEAAAA/P8AAAMABgAIAAcA
BgACAAAAAgAAAP3//P/6///////9//3/+//6//v/+v/6//z//P/5//X/8//x//P/9f/1
//X/9f/3//f/+P/6//r/9P/0//T/9f/3//j/9f/0//T/9P/2//f/+f/8//r/+P/4//v/
9//3//T/9//5//r//P/+//3//P/6//j/9v/1//b/+P/5//j/9//1//j/+f/8/wAA///+
//3/+v/1//P/8f/u//H/9f/8/wMAAAD9//r/8P/u//P/9P/2//r//P8CAAcAAwD9//j/
8//2//f/+P/5//r/+v/6//r/9//x//D/8f/z//D/9P/3//j/+P/1//P/8v/y//L/8v/0
//X/9f/z/+//7v/s/+v/8v/2//f/+P/1//T/8//y//D/8P/w//D/8f/z//D/7//x//H/
7f/t/+//8v/y//H/7v/q/+n/6P/s/+3/8P/0//D/6P/p/+r/6//s/+r/6v/s/+7/8v/0
//n//P/4//f/9f/z//n//f///wEAAQABAAAA//8AAAEAAwAEAAUACAAIAAcABAAEAAUA
BQAEAAgACgAHAAgACAAHAAwADgAOAAoACAAEAAIA/v/5//X/8P/s/+r/7f/0//f/9v/y
//T/8P/q/+3/7//x//P/+f/7//3/+v/3////CgAMAAwAEwAZABoAGAAUABIAFQAYABsA
JAAxADMALAAqAC4AKQAjACMAJgAqADAALgAgABoAHgAiACkANQBGAFgAZABnAHEAgwCN
AI8AgwBlAD4AIAAHAO3/4//r/+//5v/g/97/4v/u/+//5//n/+f/5P/k/+P/4//i/+b/
6v/u/+//7//x/+7/7f/o/+f/5//p/+r/6//r/+n/6P/p/+j/5//q/+z/7v/w/+//7//t
/+3/7//w//D/8f/t/+3/6P/l/+X/5//n/+b/6v/t/+//8f/v/+//7//v//H/8P/u//D/
8f/x//H/8P/s/+v/6v/p/+z/7v/y//H/7//t/+v/6P/q/+//8f/y/+7/7P/p/+X/6//v
//P/9//3//b/9v/1//P/8v/w/+//8v/1//r//f/+/////v/8//v/+//6//r///8BAAQA
AwD8//v//f///wEAAgAGAAkACQAGAAYABwAGAAUAAAD//wUACQALAAwACAAEAP7/+P/8
//3//v/+//3//P/4//b/+P/2//P/8v/z//n/+v/5//X/8f/u/+3/7f/u//H/8v/w/+3/
7P/r/+j/6f/o/+f/6P/r/+z/7v/z//T/7//w/+3/7f/u/+7/7v/u/+//8P/t/+v/6v/q
/+z/6v/q/+3/7P/t/+v/7//y//L/8//0//P/9P/0//T/7f/r/+v/7P/u/+7/7v/t/+//
8f/1//r/+f/4//f/9P/w/+//7v/s/+v/6//u//H/8//z//P/7P/o/+3/7v/w//H/8v/3
//v/+f/1//L/7//v/+//7//v//D/8P/w//D/8P/r/+v/7f/t/+r/7v/x//T/9P/x/+//
7P/s/+z/7P/r/+v/6v/n/+b/5v/l/+X/6//w//L/9P/w/+7/7P/q/+b/5v/m/+b/6f/r
/+j/5//p/+v/6f/r/+v/7v/u/+3/7P/o/+f/5v/n/+X/5f/m//T/8P/q/+n/7v/s/+r/
6P/m/+X/5v/p/+z/6P/m/+f/5v/q/+//8//3//v//f/9//3//v////////8GAAkADQAQ
ABUAGAAYABcAEwASABIAEQASABYAGAAVABYAFAARABQAGgAaABYAFAAPAA4ACwAHAAIA
/P/3//T/+P/+/wAA/v/7/wAA///8/wEABQAJAA0ADQAPAAsADAAZAB8AHAAcAB4AJQAp
ACoAKgAmACQAJQAwAD8ARAA/ADsAOgA4ADQAMwAtACsAMAAyAC4AKgAoACoALgAuADkA
UQBmAHAAeACDAI8AmQCZAI0AcwBRACwADgD3/+//8//z/+//8v/0//b//P8EAAUA///3
//X/+P/4//n/+//8//j/9v/0/+//8v/1//P/8//1//f/+v////3//f/8//n/9//5//n/
+f/6//r/+v/6//f/9f/x/+//8f/0//b/+f/6//3/+//7//j/+f/4//b/+P/5//n/+f/4
//f/9v/1//j/+v/7/wAA/f/7//n/9v/3//f/9//3//z//v8CAAEA/f/7//n/9v/2//n/
+f/4//j/+P/3//X/+P/7//7/AQABAAAAAAD///7//v/9//3/AQAFAAsADwALAAkABQAA
AAMABQAGAAgADAANAA8ADQAHAAcACgANAA8AEAAUABcAFQAQAA4ADQAPAA8ACwALABAA
EwAUABQADQAIAAEA+v///wEAAwAEAAYACAAHAAgACgAIAAUABAAEAAkACQAHAAMA/f/4
//X/9//4//v//P/5//X/8//x//X/+f/7//3/+f/5//f/9v/3//b/7//u//H/8//2//j/
+f/4//j/+P/6//v//f8AAPz/+P/2//f/8//z//D/8//4//r//f8AAAEAAgACAAIA+//5
//n/+v/8//z//P/7//j/9//4//r//P/8//z/+v/8//3//v/+//3//f8AAAMABQAFAAUA
/v/6////AAACAP7//P/+////AQD9//r/9//6//v//P/9//3//P/7//r/+P/z//P/9f/3
//T/+P/7//7//v/7//n/+v/6//r/+v/7//v/+v/3//X/9P/y//H/9//8//7/AAD6//j/
9v/0//T/9v/4//r/+//9//r/+f/7//v/9//3//j//P/9//3/+f/0//L/8P/y//H/8v/0
//r/+v/6//T/+P/6//z//v/5//j/+f/6//X/8v/y//D/9P/5//3/AQADAAUABQAFAAMA
AwACAAEABwAJAAwADgAQABIAEQAPAA4ADgAPAA8AEwAYABsAGQAZABYAEgAUABoAGgAW
ABQADQAKAAUA///8//j/9f/0//b/+v/6//b/9v/8//z/+v/+////AAABAAUAAwD9//z/
AQAFAAgADgASABkAJwAuACgAKAAuAC0AKgAtADQANwA5ADoAOgBAAEEAOQA3ADwAOgA2
ADQALAAoADAANgA1AD0AUABcAF4AawB7AIkAlQCdAJUAewBYADIADwD7/+3/6f/v//D/
7v/u//D/9P/7//3/+//1//T/8//z//T/9P/3//j/+f/3//b/9//z//H/8f/z//b/+//3
//X/8v/t//D/8//0//X/+P/4//j/+P/0//P/8P/v//T/+P/7/////P/7//X/8f/y//X/
9v/2//j/+//9/////f/7//n/9//3//b/9P/2//T/8//y//D/8//3//v///8AAAAAAgD/
//z/+//6//j/8//1//T/8v/z//T/9P/z//f/+////wMAAgAAAP///f/+//7//f/9/wAA
AwAIAAsACQAHAAMA/v8CAAMAAwAEAAcABwAIAAUAAgADAAcACwAOAA4AEQATABAADAAL
AAsADwARAA8AEQAQABEAEAAOAA8ADgALAAgADAANAA4ADgAMAAoABQACAAMAAgAAAAAA
//8DAAIA///8//n/9//3//j/+v/+/wAA/f/5//f/9f/4//v//P/9//r/+//6//r/AAAC
AP7/AAD8//v/+//6//X/8v/w/+7/8//1//j//P/+//z//P////v/+//4//v//v/+////
AAD+//z/+f/2//X/9//7/wAAAgACAAIAAQD9//v/+//8/wEABAAHAAgAAgD///z/+P/1
//X/+P/7//3//f/9//b/9f/7//3/AAD+//7/AgAFAAMA/f/4//P/9v/5//z///8BAAAA
///+//n/8//y//P/9//2//z/AQD+//z/9//z//P/9P/1//b/9v/1//P/7//w//L/8//1
//j/+v/5//j/9v/2//b/9v/0//T/9P/0//f/+f/2//X/8//x/+v/6f/u//T/9//5//f/
9P/0//T/9f/1//f/+v/2//D/7v/s/+r/6P/p/+z/8f/2//b/9v/5//r/+f/5//j/9//9
/wEAAwAFAAQAAwABAP//AwAFAAgACgALAA4ADgANAAkACAAIAAcACgAQABQAEwANAAgA
AgACAAoADAAKAAoACQAIAAUAAQD7//T/7v/q/+r/7v/u/+r/7f/2//n/+v/6//n/+P/3
//v//f8BAAQA/f/9/wgADgAQABUAFwAWABYAEgASABsAJAApAC4AMwAvACYAKAAwAC0A
KwAvACwAJgAuADAAJAAgACYAHgAhADEAQgBUAGgAcwB5AIcAjwCLAIMAbQBCABoAAQDz
/+v/6//p/+L/5v/q/+b/5v/v//H/8f/z//D/7P/p/+f/5P/n/+j/6f/n/+z/7//t/+3/
6P/l/+P/4//m/+f/5//l/+n/7f/v//H/8P/w//D/8P/u/+3/6v/p/+f/6P/o/+n/6v/t
/+v/6//r/+3/7f/s/+z/7f/t/+3/6//r/+v/6//p/+j/5v/o/+r/6//s/+z/7f/t/+3/
7f/v//D/8//x/+7/7f/s/+r/6f/t/+7/7v/s/+z/6//p/+3/7//x//P/9P/0//X/9f/1
//T/8v/x//P/9f/5//v//f/9//v/+P/4//n/+f/6//z/+//7//f/+P/7/wEABwAFAAQA
BgAHAAUAAgACAAMABQAFAAEAAQAFAAcABwAGAAIAAAD8//j/+//9////AAD9//r/9P/w
//T/9P/z//T/9P/5//n/9//0/+//6//p/+n/6v/t/+7/8P/t/+z/6//r/+3/7f/t/+//
8f/x//L/8v/w/+j/5v/o/+n/6//s/+z/7P/t/+7/6//p/+j/6P/q/+r/7P/x/+z/6//n
/+n/7P/u//H/9P/x//D/7v/s/+v/6//t//D/8P/w//D/7//t/+3/7//y//D/8P/w/+7/
7v/v//D/8P/q/+n/6//t/+7/7//w/+r/6P/t/+7/8P/y//L/9v/5//b/8f/t/+n/6f/p
/+n/6f/u//D/8v/0//D/6f/n/+f/6P/m/+v/7//t/+z/6P/l/+X/5v/n/+j/6f/p/+j/
5f/l/+b/5v/n/+r/7P/r/+r/6v/q/+r/6v/l/+T/4//i/+P/5f/i/+H/5P/l/+L/4//m
/+r/6//r/+3/7P/u//D/6v/l/+L/4P/i/+j/5P/b/9r/3f/g/+P/5v/m/+b/6P/q/+j/
6P/r/+z/6//r/+r/6f/x//X/9//5//b/9f/z//H/8//z//T/9P/6//7///////z//P/9
//3/AgAIAAwACwAGAAAA+f/4////AAD9//z/+P/2//L/7f/m/+D/2//Y/9v/4v/l/+T/
4v/o/+j/5v/q/+v/7P/t/+X/6f/r/+z/8f/1//b//v8IAAcACQAOAA4ADAAWABkAFAAX
ACQAIwAbABwAIgAcABkAFwAXAB4AIAAcABQADgAQABYAHAAdACUAOABIAE4AVwBlAG8A
dwB7AG8ATwAqAAoA8f/d/9n/3f/V/9L/3P/e/9z/4P/h/93/3f/b/9j/1f/T/9L/0P/W
/9r/3v/f/9//4f/e/93/2v/Z/9n/2//a/9v/2//Z/9f/2f/Z/9n/2//c/93/3v/c/9v/
2P/X/9r/3P/d/9//3v/f/9v/2f/Z/9v/2//a/9r/2//b/9v/3f/d/93/3f/f/97/3P/e
/97/3f/c/9r/2P/X/9b/1f/Y/9r/3v/d/93/3f/d/9z/3P/f/9//3v/c/9z/2//Z/9v/
2//b/w==
         </WaveFormData>
      </LeadData>
      <LeadData>
         <LeadByteCountTotal>10000</LeadByteCountTotal>
         <LeadTimeOffset>0</LeadTimeOffset>
         <LeadSampleCountTotal>5000</LeadSampleCountTotal>
         <LeadAmplitudeUnitsPerBit>4.88</LeadAmplitudeUnitsPerBit>
         <LeadAmplitudeUnits>��V</LeadAmplitudeUnits>
         <LeadHighLimit>2147483647</LeadHighLimit>
         <LeadLowLimit>268435456</LeadLowLimit>
         <LeadID>V1</LeadID>
         <LeadOffsetFirstSample>0</LeadOffsetFirstSample>
         <FirstSampleBaseline>0</FirstSampleBaseline>
         <LeadSampleSize>2</LeadSampleSize>
         <LeadOff>FALSE</LeadOff>
         <BaselineSway>FALSE</BaselineSway>
         <ExcessiveACNoise>FALSE</ExcessiveACNoise>
         <MuscleNoise>TRUE</MuscleNoise>
         <LeadDataCRC32>4203067423</LeadDataCRC32>
         <WaveFormData>
1v/U/9j/2P/Z/9X/0//T/9D/0f/T/9L/1P/U/9b/2f/a/9n/1v/V/9P/0//T/9T/1v/X
/9j/2P/W/9b/2P/Z/9n/3P/e/93/3//d/93/4v/j/+H/5P/p/+v/6//x//f//P8CAAoA
FQAdACYALAAyADwATABZAF8AaQB9AI8AnACpALMAvgDMANwA7QD9AAAB+ADkAMgApgB+
AFAAKAAOAAAA9f/o/9b/y//J/83/2v/k/+n/6f/k/+P/5v/o/+b/5f/j/+D/3v/d/9//
4P/g/+D/4P/g/9//3v/d/9z/2//a/9z/3//h/+P/3f/c/9z/3f/f/+D/4f/j/+T/5P/h
/+H/4f/i/+T/5P/m/+b/5f/k/+P/4//j/+P/4//k/+T/5P/k/+T/4//j/+H/4f/i/+L/
5P/k/+P/4//j/+P/4//k/+b/6P/o/+b/5P/k/+P/4//h/+H/4f/h/+T/4//j/+P/4f/f
/9z/2f/Z/9n/2f/Z/9f/1v/U/9P/0v/R/9D/zf/N/87/zv/O/8z/yv/I/8f/yP/J/8r/
yv/J/8n/yf/J/8j/x//H/8j/y//M/83/zf/L/8v/zP/N/8//0v/T/9T/0v/Q/87/0P/S
/9T/1f/W/9j/2P/Z/9v/2P/X/9b/1f/X/9j/3P/f/9v/2f/Z/9n/1//Y/9j/2f/e/9//
4P/i/9//3f/b/9r/3P/e/9//3//d/93/3P/c/97/3v/f/+H/4f/h/9//3//e/97/3v/e
/+D/4P/h/+P/4//h/+H/4P/f/9//3v/e/9//4v/j/+L/4P/d/9z/2//f/+D/4f/h/+H/
3//f/9//3//f/9//3//h/+H/4f/f/9v/2f/Y/9f/2f/a/9n/2v/d/93/3f/e/93/2v/b
/9r/2//c/93/3P/Z/9f/1v/V/9f/2v/b/9z/2//a/9n/2P/W/9f/2P/Y/9r/2v/a/9n/
1v/V/9X/1P/W/9b/1v/W/9f/2P/Z/9f/1//W/9T/0v/V/9b/1//X/9L/0v/T/9T/1P/U
/9T/1P/V/9b/1v/W/9X/1f/V/9X/1//X/9b/1v/U/9P/0//U/9X/2v/c/9z/3P/c/9n/
1//W/9T/2P/Y/9j/2f/b/9z/3v/f/+H/4v/l/+b/6//s/+3/7v/s/+r/5v/h/+P/4f/b
/9X/zv/L/8j/xv/D/8b/xf/D/8H/wf/D/8X/xf/G/8T/wv/F/8j/zP/P/9D/z//Q/9H/
z//N/8z/y//M/83/zf/O/83/zv/O/8//0v/W/9v/2f/Z/9v/3P/d/9//4v/j/+X/6//x
//f/AAAIAA4AEwAZACQAMAA6AEQAUABdAGsAeQCHAJUAoACtAL8A0gDkAPQAAwELAQoB
/gDmANAAsACIAF4APAAiAAgA8//g/9D/yf/N/9f/4v/s/+//6//m/+X/5v/o/+j/5//k
/+L/4f/h/+H/4P/e/9z/3//g/+D/4P/d/9z/2//a/9v/3f/e/9//3f/e/+D/4//h/+D/
3//f/+L/4v/f/9//3v/e/9//3v/e/97/3f/c/9z/3f/e/9//3//g/+D/4P/j/+T/5P/l
/+H/3//e/9z/3v/g/+H/4//j/+P/4//k/+P/5P/j/+D/4f/i/+L/4//h/+H/4f/h/+T/
4//j/+P/3//d/9r/1//Y/9f/1v/V/9T/1P/T/9P/1P/V/9b/1f/W/9b/1f/U/9L/0P/O
/83/zP/L/8r/yP/J/8v/zf/P/87/zf/N/87/0v/U/9b/1//Z/9n/2v/b/9r/3P/c/9z/
3//e/93/4P/h/+L/4v/i/+P/5P/m/+n/5//n/+f/5//n/+b/6P/p/+v/6//t/+//7P/s
/+v/6//v/+//7//w//H/8f/x//L/8P/y//P/8//2//f/9//4//X/9P/0//X/9f/1//P/
8//0//T/9P/0//b/9v/3//n/+v/5//r/+v/3//f/9v/2//j//P/+//7/+//5//n/+f/4
//j/+P/3//v/+//9/////v/9//z/+//8//3//v/9//////8AAAEAAQAAAP3//P/+////
AAACAP///P/9//z///8AAAEAAAABAAEAAgADAAEAAgABAAAAAQACAAMABAADAAMAAwAC
AAMABAAFAAUAAwADAAQABAAEAAQABAAEAAcACAAJAAcACAAIAAcABgAHAAgACQAJAAcA
CAAKAAwADQAMAAsACgALAAwADAAMAAsACwALAAsACwAPABIAEgAQAA4ADAAKAAkACQAK
AAoADwAQABEAEwAVABYAGAAZABwAHgAiACQAJgAmACYAJgAoACgAJgAjACMAIQAbABUA
DQALAAkACAAGAAoACgAJAAQAAQAAAP//AQAEAAQABAAIAAwAEQAVABMAEQARABEAEwAT
ABQAFQAVABUAFAAUABQAFgAXABkAHAAcAB8AIQAfAB0AHAAfACUAKgAtAC8AMQAzADMA
NgA+AEYAUQBdAGYAbAByAHoAggCNAJsApQCzAMcA1ADdAOUA8AACARIBHwEvATwBPgE0
ARwBAgHmAMYAogCAAGoAVwBKADwAIwARAA8AFgAiAC0AMwAyADMANAA2ADQAMwAwAC4A
LQAtACwALAArACoAKgAqACkAKAAmACYAJgAmACcAKQAqACsAJwAmACYAJwApACoAKwAt
ACsAKgAmACUAJwAoACoAKgArACwALAAsACkAKQApACkAKwAsACwALAAsACwAKwArAC0A
LQAuAC4AMAAwAC8ALwAuAC0ALAAsAC4AMAAwAC4AMAAwAC8ALwAuAC0ALAArACsAKQAo
ACcAKAAnACUAIwAlACUAJQAlACIAIAAdABsAGwAbABsAGQAaABoAGQAYABcAFgAVABUA
FQAVABUAFAARABEAEQARABIAEwAVABgAFwAYABkAGQAYABcAFwAXABoAHgAgACIAIgAg
AB4AIAAhACIAIgAiACQAJAAlACcAIwAjACMAIwAiACIAJQAnACcAJQAlACUAIwAkACQA
JQAmACUAJAAkACYAJQAkACQAJgAoACkAKQAnACcAJgAmACUAJAAkACUAJwAnACUAJQAi
ACIAIgAiACIAIgAjACUAJwAlACUAJAAjACMAIgAiACQAJgAmACQAIAAdABwAGwAfACAA
IQAhAB8AHQAdAB0AHwAfAB8AHwAfAB8AHwAdAB4AHQAdAB0AHAAcABoAGgAYABcAFgAW
ABgAFgAYABgAGwAcAB0AHAAZABcAFgAVABcAGgAbABwAGAAWABQAEgAQABEAEgASABUA
FgAXABcAFgAVABUAFAAUABQAFAAUABQAFAAUABEAEAAQAA8ADgAPABAAEQARABAAEAAR
ABIAEwASABEAEAAQABAADwAOAAsACwALAAsADAANAA0ADgAOAA0ACwAKAAwADgAOAA4A
DgAKAAkACQAIAAgACAAIAAkACwAMAA4ADwARABIAFQAWABoAHAAeACAAHgAcABgAEwAU
ABEACgADAP///f/7//r/9f/4//f/9f/z//H/8f/x//H/9P/0//T/9v/4//v//f/9//v/
+//7//r/+f/5//n/+//7//r/+v/5//r/+v/7//r//P//////+//7/wAAAwAFAAgACwAN
ABEAFQAZABwAIgAmAC0AOQBAAEYAUABcAGYAdQCBAIkAlQCjAK4AuwDHANYA5AD4AAsB
FwEWAQoB+ADiAMgAqACCAFoAPgAqABkADAD4/+f/5f/r//T//P8HAA0ACgABAP7/BAAG
AAUAAwAAAP7//f/9//z/+v/4//v//P/8//z/+f/4//f/9v/4//n/+f/5//b/9v/3//n/
+f/4//f/9//6//r/9//3//T/9P/1//T/9v/2//X/9P/0//X/9v/3//T/9P/z//L/9P/0
//P/8//y//H/8f/w//L/9P/1//f/9f/1//X/9v/0//b/9v/0//b/9v/1//X/8v/x//D/
7//w/+//7//v/+7/7f/r/+n/5v/l/+T/4//j/+T/5P/l/+P/4f/f/9v/2//c/9z/3P/b
/9r/2f/Z/9b/1f/U/9L/1P/V/9b/1//U/9P/0//U/9f/2P/Z/9n/2//b/9z/3f/a/9z/
3P/c/93/3P/b/97/3v/g/+H/4v/k/+T/5f/n/+P/4//j/+P/4f/g/+L/4//j/+P/5f/n
/+X/5v/m/+f/5//n/+f/6P/o/+f/5v/m/+X/5v/m/+X/5//p/+r/7P/r/+r/6v/r/+3/
7f/r/+v/6P/o/+j/6P/m/+b/5//p/+z/6//s/+z/6f/p/+j/6P/q/+z/7P/q/+v/6f/p
/+n/6P/o/+j/5//o/+f/6P/p/+n/6f/p/+n/6f/p/+n/5//o/+f/5//n/+X/5P/h/+D/
4//l/+f/6v/o/+T/5P/i/+P/5P/l/+T/4//h/+D/3//g/+L/4v/i/+T/5P/k/+T/4f/h
/+H/4P/j/+T/5f/l/+P/4//k/+T/4//i/+H/4P/h/+L/4//h/+L/4v/h/+D/4v/i/+L/
4f/g/+D/4f/i/+H/4P/f/97/3//g/+D/4P/f/9//3//f/+L/4//j/+T/5v/l/+X/5v/f
/93/4f/o/+j/6P/o/+j/5P/j/+P/4v/m/+b/5v/n/+f/6P/q/+v/7f/u//H/8v/4//r/
/P/+//z/+v/2//H/8v/v/+j/4f/d/9v/2f/Y/9X/2P/X/9X/1P/T/9T/1f/V/9j/2P/Y
/9j/2v/d/9//4f/f/9//3//e/93/3f/d/97/3//f/+D/3//g/+D/4f/g/+T/5//p/+n/
6f/o/+v/7f/s/+//8//5////BQAKABAAFAAbACMAKAAyAEAATgBcAGcAcQB9AI0AmwCk
AK8AvwDOAN4A8gAFARMBGgEQAfoA3AC+AJoAbgBIAC4AGAAHAPj/5P/V/9X/3f/q//T/
9//3//T/8f/0//j/9v/z//T/8v/x//H/8P/u/+v/6P/p/+r/6v/q/+j/6P/o/+j/6v/r
/+v/6//q/+r/6//t/+v/6v/p/+n/7f/u/+z/7f/q/+r/6//q/+v/7P/s/+z/6//r/+v/
6//p/+r/6v/q/+r/6v/p/+n/6P/n/+f/5v/o/+r/6//t/+v/6//r/+z/6//s/+v/6P/p
/+r/6v/r/+r/6f/o/+f/6P/n/+f/5//o/+f/5f/j/9z/1//S/83/y//K/8j/x//D/8H/
v/+7/7r/uv+5/7j/t/+2/7X/tf+0/7P/sv+w/7H/s/+1/7f/tP+z/7P/tP+1/7b/t/+3
/7X/tf+2/7f/tf+4/7n/uv+7/7r/uf+8/77/wP/B/8L/wP/A/8H/w//B/8H/wf/B/8H/
wP/C/8P/xP/D/8T/xf/E/8T/w//D/8X/xf/F/8b/yP/H/8b/xv/G/8j/yf/J/8n/yf/I
/8j/yP/I/8n/y//L/8v/yf/J/8r/yv/K/8r/yP/I/8n/y//N/8v/y//K/8r/y//L/8z/
zv/Q/9D/zv/L/8n/yf/J/8v/zP/N/83/z//N/83/zf/J/8f/xf/D/8X/xf/F/8P/wv/B
/8H/wf/C/8L/wP/A/8L/w//E/8b/xf/C/8P/wv/C/8L/wv/A/8H/wf/C/8P/wf/C/8H/
wP/C/8L/wv/C/7//v/+//77/wf/C/8P/w//F/8X/xv/G/8X/xP/D/8L/xP/G/8j/x//G
/8b/xf/E/8b/xv/G/8X/w//E/8b/yP/H/8b/xf/E/8f/yP/I/8j/xv/H/8j/yf/L/83/
zv/Q/9L/z//N/8r/zP/M/8z/zP/M/87/z//R/9L/1P/U/9T/1f/Z/9r/3P/d/9//4P/j
/+T/6f/q/+v/7P/t/+7/7f/r/+f/4//b/9P/zv/N/8z/zP/H/8r/yf/H/8b/xf/G/8f/
y//O/87/zv/N/87/0P/R/9P/0//V/9f/1f/T/9L/0f/S/9P/0//U/9b/2P/Z/9v/3v/g
/+H/5f/n/+n/6P/r/+3/7P/t//H/8//1//3/BgAOABIAGwAjACgALAA2AEIAUABhAGsA
dwCFAJcAoACpALMAwgDYAPAAAQEPARQBDAH4AOAAxgCqAIwAbABOADQAHwAQAPj/3//T
/9n/5v/2/wMABQACAPv/9v/0//T/9f/1//T/9P/1//b/9v/1//T/9v/2//X/9P/0//T/
9P/0//P/8//y//H/8v/0//f/+//5//j/9//3//j/+P/1//X/9v/4//v//P/6//r/+f/4
//n/+f/5//n/9v/2//X/9P/3//j/+P/5//z//f///wAA///+//z/+//+////AAACAAAA
AgACAAAA/v/+//3//f////////////z/+f/3//X/9//3//b/9f/0//P/8v/x//H/8P/u
/+3/7v/v//D/7//s/+z/6//q/+r/6v/q/+v/6P/n/+b/5P/m/+f/6P/p/+r/6//t//D/
7//u/+3/6//v//H/9P/3//T/9v/2//b/9//2//X/+P/6//z//f/+//v/+v/6//v//f//
/wEAAwADAAIABAAFAAUAAwADAAMABAAGAAcACQAIAAcABgAGAAkACQAJAAoACAAKAAsA
CwANAA0ADAAMAAwADAANAA8ADgANAAoACQAKAAwADgAQAA8ADgAOAA8AEQAPAA8ADgAP
ABEAEgAUABEAEgARAA4AEAAPABAAEQATABQAFQAVABMAEQARABEAFAAVABYAFwAWABUA
FAARABIAEwAVABcAFgAWABQAFAAXABcAFwAYABgAFgAYABgAFwAWABUAEgATABMAFAAV
ABQAFgAWABYAFwAWABUAFAAVABcAGQAaABkAGAAXABUAFwAXABgAGAAZABoAGwAcAB4A
HgAeABsAGwAcABwAHAAbABoAGQAXABgAGgAdACAAHwAeAB0AHAAcABwAGwAaABoAGwAc
AB0AHQAdABwAHAAdAB0AHgAgACEAHAAcABwAHAAcABwAHQAfACAAIQAgAB8AHwAiACQA
JwApACwALgAyADQANAA0ADQANAA2ADYANAAxAC4AKwAkAB0AGQAZABkAGgAXABoAGQAX
ABAADQAMAAsAEAAUABUAFgAUABYAGQAbAB0AGwAbABsAGwAbABwAHQAbABkAFgAUABgA
HAAfACMAJAAiAB8AHwAjACUAKAArAC0AMAAvADEAMQAzADkARABMAFIAVQBbAGIAbAB0
AIAAjACZAKUArwC9AM0A1gDdAOcA+AAKARwBKwE5AUABOAEkAQoB7gDOAK4AjAByAFwA
SwA8ACgADwAFAAsAFgAiACsALwAuACkAKAAmACQAIwAkACIAIQAhACMAJAAkACQAIQAg
AB4AHAAcABwAHAAcABwAHQAdAB0AGAAYABkAGwAeAB4AHgAfAB8AHgAaABkAGgAcAB8A
IAAeABwAGQAWABUAFQAVABUAGAAaABsAHAAZABgAFgAVABUAFQAWABYAFQAUABIAEQAS
ABMAFAAWABMAFAATABAAEAAQAA8ADwARABEAEQARAA8ADQAMAAsACgAJAAcABQAGAAUA
BAADAAEAAAD+//3//////////f/6//j/9f/y//H/8P/v/+//8f/x//H/8P/u/+3/7P/r
/+v/6//s/+7/7f/u/+//7//w//H/8//1//T/9v/2//b/9v/0//L/9P/4//r/+//8//r/
+P/3//f/9v/3//j/+f/6//r//f////v/+f/5//n/+//8//z//f/9//v/+f/4//v/+//7
//z//P/+///////+//3/+//6//v//P/+/wEA/v/9//r/+f/6//r/+v/6//j/+P/5//v/
+//5//n/+P/5//v//P/+//z//P/6//b/9v/1//b/9//3//j/+f/5//f/9f/1//X/9//3
//f/9//0//P/8v/v/+//7//w//H/8v/y//D/8P/u/+3/7P/s/+7/7v/y//T/8v/w/+7/
6v/s/+v/6//r/+z/7v/u/+7/7P/q/+j/5v/o/+n/6v/q/+j/6P/o/+f/5//n/+j/6P/q
/+r/6v/q/+f/5v/l/+H/5P/m/+f/6P/o/+j/6P/n/+T/5P/l/+b/5v/m/+b/5v/k/+T/
4//i/+X/5//p/+v/6f/n/+T/4v/l/+X/5v/o/+f/5v/l/+T/4//i/+H/4f/i/+L/5//o
/+n/6//r/+z/7v/v//T/9v/6//z//P/8//z//P/6//r/+P/1//T/8f/q/+P/2//Z/9f/
1v/U/9j/2P/X/9X/0//T/9P/1//a/9r/2v/X/9j/2v/b/93/2//b/9v/3P/d/9//4f/f
/93/2v/Y/9r/3P/d/9//5v/o/+f/5f/j/+X/6v/t/+//8P/z//X/9f/5//3/AgAIAA4A
GwAnAC4ANAA+AEgAVABfAGsAfQCRAKMArgCxALcAxgDYAOoA/QALAQ4BBAHsANAArACC
AFgAMgAaAAwABwD6/+T/1//X/93/5v/w//X/9f/0//H/7v/s/+r/6f/q/+j/5//n/+v/
7P/s/+z/6//q/+j/5v/o/+j/6P/o/+b/5//n/+f/4v/i/+P/5f/o/+j/6P/p/+r/6v/n
/+f/5//o/+r/6v/o/+j/5//m/+X/5f/l/+X/5//o/+j/6P/m/+b/5f/l/+f/5//o/+j/
5v/m/+X/5f/l/+X/5f/m/+j/6v/q/+j/5v/m/+X/5f/n/+f/5//n/+X/4//i/+H/4v/h
/9//3f/d/93/3f/d/9v/2v/Y/9f/1//X/9f/1f/W/9b/1f/U/9L/0P/O/83/z//P/8//
zv/N/83/zf/N/83/zf/O/9D/z//Q/9H/0f/P/8//0P/R/9L/1v/Y/9r/1//U/9H/0v/V
/9j/2v/c/9z/3P/d/9//3f/d/93/3f/f/+D/5P/n/+T/4f/g/9//4f/i/+L/4//j/+P/
4//k/+T/4//i/+L/4//m/+j/6f/n/+f/5v/m/+j/6P/p/+v/6f/p/+f/5//k/+T/5P/k
/+X/5v/o/+v/6f/n/+f/5v/o/+n/6f/q/+j/6v/q/+j/5//l/+X/5f/n/+j/6f/p/+v/
6f/p/+n/6f/p/+n/6f/o/+f/5v/j/+D/3//f/9//4//k/+P/5P/i/+H/4P/g/+P/4v/l
/+b/5f/k/+P/4P/e/93/3f/d/9//4v/j/+T/4f/g/9//3v/g/+H/4v/i/+T/5P/k/+P/
4v/h/+H/4P/g/+D/4P/g/97/3v/e/9v/3v/g/+H/4v/h/+D/3//d/9z/3P/d/97/4P/g
/+D/4P/g/+D/3//e/+D/4f/i/+P/4v/h/9//3v/e/93/3f/e/+P/5f/j/+T/5P/h/+D/
3//e/97/3//h/+L/4//i/+H/4f/l/+b/6P/p/+3/8P/1//j/9//0//H/7v/v//D/7//t
/+v/5//f/9f/0f/P/83/zP/I/8z/zP/L/8f/xf/F/8X/yP/M/83/zv/N/87/0P/R/9D/
zf/M/8v/zv/P/9H/0//R/9H/0P/Q/9P/1v/Y/9v/3P/c/9n/1//Z/9//4v/j/+P/5v/p
/+n/6//v//P/+v8IABYAHwAlACoAMgA8AEgAVgBhAHEAgwCTAJ0ApgCtALsA0ADgAPQA
CwEXARAB/ADeAL4AmgBwAEgALgAYAAQA8//e/8j/w//J/9P/4P/q/+3/7f/q/+n/6P/k
/+D/4f/g/97/3f/d/93/3P/a/9j/2v/a/9n/2P/a/9r/2v/a/9j/2f/Z/9n/2P/Y/9n/
2//c/9z/3P/d/9v/2v/W/9X/1v/Y/9v/3P/e/97/3f/c/9n/2f/Z/9n/1//Y/9j/2P/W
/9b/1f/V/9b/1//Z/9r/2f/Y/9b/1f/V/9X/1f/W/9f/2v/b/9r/2f/Y/9b/1f/Y/9n/
2v/b/9n/1//W/9X/0v/R/8//zf/N/83/zf/N/8n/yP/G/8X/yP/J/8r/yf/G/8T/wf++
/77/vv++/7//wf/B/8H/wP++/73/vP+7/73/v//C/8b/xv/G/8b/xf/H/8f/yP/J/8r/
zv/Q/9L/0f/O/8v/zP/M/87/z//Q/9L/0v/T/9X/0//T/9P/0//V/9b/2v/d/9r/1//W
/9X/2P/a/9v/3f/d/9v/2f/Y/9n/2f/Z/9r/3P/e/9//3//d/93/3P/c/93/3v/g/+P/
4f/h/9//3//f/+D/4f/i/+L/4v/j/+X/4v/f/97/3P/e/9//3//g/+D/4v/i/+D/4P/f
/+D/4f/h/+L/4//j/+P/4f/h/+H/4v/j/+T/5f/j/+P/4//h/97/3f/d/93/4P/i/+L/
5P/j/+P/4//k/+b/5P/m/+b/5P/k/+T/4v/k/+P/4//j/+T/5v/m/+b/5f/k/+P/4v/j
/+X/5//o/+b/5v/m/+X/5v/n/+n/6v/s/+z/7P/s/+n/6P/n/+P/6f/s/+7/8P/v/+7/
7f/r/+n/6v/s/+7/7v/u/+7/7v/u/+7/7f/s/+//8f/z//X/8//x/+7/7P/u/+3/7f/u
//P/9f/z/+7/8P/w//D/8P/y//P/9f/2//X/9P/z//P/9v/4//v//f8CAAQACAAKAAsA
CgAJAAgADAAOAA4ADQALAAcA///3/+//7f/r/+r/6v/u/+7/7f/o/+X/5P/j/+j/7P/t
/+7/7v/w//P/9f/1//P/8//z//X/9f/2//f/9//3//b/9v/4//r/+//9/wAAAAABAP//
//8DAAYACwANAA4AEwAVABUAFQAbACIAKgAwADkAQwBIAE4AVgBiAGwAeQCJAJkApwC1
AL4AwwDPAOIA9AAGARcBKQEyASoBFgH8AOAAwgCgAIAAZgBQAEEANAAaAP//8//5/wQA
EAAbAB8AHAAZABgAGAAWABUAFQAUABQAFQAYABgAFwAWABMAEgAQAA4AEgAUABYAGAAV
ABUAFAATABIAEgATABUAFAAUABQAFQAUABQAEQARABMAFgAaABwAGwAaABgAFgAWABcA
GAAZABsAHAAcABwAGwAaABgAFwAXABcAGAAYABoAGgAZABkAGwAbABsAHAAcAB4AHgAc
ABsAGgAYABcAGAAZABoAGwAdABsAGgAZABkAGQAYABcAGAAXABYAFQARABAADgANAA4A
DwAQAA8ADAAMAAsACgALAAoACQAJAAcABwAHAAYAAwADAAMAAwAEAAUABwAKAAkACgAL
AAsADQAPABIAFQATABYAFwAYABgAFgAUABYAGQAcAB4AIAAfAB4AHgAfAB4AHwAgACEA
IAAgACMAJQAlACMAIwAjACQAJgAnACkAKQAnACUAJAAmACUAJAAkACQAJgAnACcAKQAp
ACgAKAAqACoAKwAtACsAKQAlACMAIwAkACUAJgAmACYAJwApACkAJwAnACYAJwApACoA
LAAoACgAJgAiACQAIwAkACUAKQAqACsAKwApACUAIwAhACQAJQAmACcAJAAjACIAHwAg
AB8AHwAfACAAIAAeAB4AHwAfAB8AIAAhACAAIwAkACMAIgAhAB4AIAAfAB8AHwAeACAA
IAAgAB4AHAAaABgAGwAdAB8AIAAfAB4AHQAbABsAGwAcABwAGgAaABoAGgAZABgAFwAT
ABYAGAAZABoAGgAaABoAGQAYABgAGQAaABoAGgAaABoAGAAWABMAEAARABMAFQAXABcA
FwAWABYAGAAXABcAGAAbABYAFQAUABMAEgAPAA8AEAAQABMAFAAVABcAGAAYABkAGQAe
ACAAJAAmACYAJgAmACYAJgAmACQAIQAgAB0AFgAPAAgABQACAAAA/v8CAAIAAQD9//v/
+//7//v//v/+//7//v8AAAMABQADAAEAAQABAAMAAwAEAAUABwAHAAYABgAFAAYABgAH
AAoADAAPAA8ACwAJAAwADwARABQAFQAXABcAGwAfACYALgA4AEMASwBOAFIAWgBmAHYA
gwCNAJsAqwC7AMYAywDXAOYA+AAGARUBIwEqASIBDgHyANYAtACSAHAAVAA8AC0AIAAK
APP/6//v//b/AgAPABEADgANAAwACgAIAAcABQACAAAA//8AAAAA///+/wAAAAD///7/
/f/8//v/+v/4//n/+f/5//f/+P/6//3//v/+//7////9//z/+P/3//X/9v/4//j/+v/6
//n/+P/1//X/9f/1//f/+P/4//j/9v/2//X/9f/z//P/9P/0//T/9P/z//P/8v/x//D/
8P/x//T/9f/0//P/8v/w/+//7//v/+//7//v/+3/7P/r/+r/6f/n/+X/5f/l/+X/5f/j
/+L/4P/f/97/3f/c/9n/2v/a/9n/2P/V/9T/0//T/9L/0f/Q/87/zv/P/9D/0f/R/9H/
0v/U/9P/1P/V/9X/0//T/9T/1f/X/9r/2//c/9v/2P/V/9b/2f/c/97/4P/e/97/3//h
/93/3f/d/93/3//g/+T/5//k/+H/4P/f/93/3v/e/9//4v/j/+T/5v/k/+P/4v/i/+P/
5v/o/+n/5v/l/+P/4v/i/+L/4//l/+X/5f/j/+P/4P/g/+D/4P/j/+T/5v/p/+b/4//i
/+D/4f/j/+T/5v/j/+T/4//g/9//3f/d/93/4P/i/+T/5f/k/+H/4P/f/9//3//f/9//
4P/h/+L/4f/f/93/3P/b/97/3v/c/9z/3f/d/93/3v/e/9z/3v/e/9z/3P/c/9r/2P/X
/9f/1//a/9z/3P/c/9n/2P/X/9b/2P/Z/9r/2v/Z/9j/1//V/9X/1f/W/9b/2P/Y/9j/
2P/Y/9j/2P/V/9f/2P/Y/9j/2P/Y/9j/1//S/9L/0//U/9T/1P/U/9T/1P/U/9P/0v/U
/9X/1v/X/9j/2f/Z/9r/1//V/9T/1P/X/9n/1//W/9b/1v/W/9b/1v/X/9f/2P/Y/9r/
2v/a/9v/3P/c/93/3f/h/+T/6f/s/+v/6v/p/+j/6v/q/+j/5f/k/+H/2v/T/8v/yf/H
/8b/xf/K/8v/y//G/8P/wv/B/8X/yP/I/8j/yv/M/8//0f/Q/83/zP/L/8z/zf/P/9H/
z//P/87/zv/Q/9L/0//V/9b/1v/X/9f/1f/X/9j/3f/h/+L/4f/j/+f/6f/t//b//v8I
ABUAHQAeACgAMgA8AEYAUwBhAHMAhQCRAJoAowCtAL4A0ADiAPMAAwEEAfgA3gDCAKQA
fABWADQAGgAGAPf/5v/Q/8P/xf/J/9T/4v/n/+X/5P/j/+D/3v/a/9f/2P/W/9X/1f/Z
/9r/2v/a/9n/2P/W/9T/1f/W/9f/2P/X/9f/1v/V/9T/1P/V/9f/2P/Y/9j/2f/Y/9j/
1f/V/9b/2P/b/9z/2//a/9j/1v/V/9X/1f/V/9b/2P/Z/9r/2v/a/9n/2f/X/9f/2P/Y
/9j/2P/X/9f/1f/T/9H/0P/T/9b/1//W/9j/2P/X/9f/1//X/9f/1//V/9P/0v/R/9D/
zf/L/w==
         </WaveFormData>
      </LeadData>
      <LeadData>
         <LeadByteCountTotal>10000</LeadByteCountTotal>
         <LeadTimeOffset>0</LeadTimeOffset>
         <LeadSampleCountTotal>5000</LeadSampleCountTotal>
         <LeadAmplitudeUnitsPerBit>4.88</LeadAmplitudeUnitsPerBit>
         <LeadAmplitudeUnits>��V</LeadAmplitudeUnits>
         <LeadHighLimit>2147483647</LeadHighLimit>
         <LeadLowLimit>268435456</LeadLowLimit>
         <LeadID>V2</LeadID>
         <LeadOffsetFirstSample>0</LeadOffsetFirstSample>
         <FirstSampleBaseline>0</FirstSampleBaseline>
         <LeadSampleSize>2</LeadSampleSize>
         <LeadOff>FALSE</LeadOff>
         <BaselineSway>FALSE</BaselineSway>
         <ExcessiveACNoise>FALSE</ExcessiveACNoise>
         <MuscleNoise>TRUE</MuscleNoise>
         <LeadDataCRC32>1246923769</LeadDataCRC32>
         <WaveFormData>
yf/J/8n/yf/K/8f/w//D/8H/w//F/8T/xf/C/8L/xP/E/8H/vv++/73/vP+7/7v/vv/A
/8P/xf/F/8f/yP/J/8z/1P/a/+D/4//l/+v/9P8AAAsAFwAjAC4ANwBDAE0AVgBhAHAA
gQCTAKEArwC/AM8A4gDxAP8AEwE4AV8BhQGtAdYB/gEyAm4CogK+Ar4CtAKlAoICPwLk
AX8BEQGjAF0ANAAFANj/w//J/9b/4f/s//H/7P/g/9r/2v/Z/9X/1f/R/8z/yf/H/8b/
xP/E/8L/wv/B/7//v/++/73/vP+7/73/wP/C/8T/w//C/8H/wf/C/8X/xv/H/8j/yP/I
/8n/yf/L/8z/zf/P/8//z//Q/8//zv/O/83/z//P/8//z//R/9H/0f/R/9D/z//N/8z/
zf/O/9L/0//S/9D/zP/L/87/0f/U/9X/0//T/9L/0P/O/87/zv/O/9L/0P/R/9L/0P/O
/8z/yv/M/8z/zP/L/83/zf/M/8v/yv/K/8r/yf/H/8b/x//I/8f/x//H/8j/x//I/8r/
yv/J/8r/zP/O/87/z//R/9P/1//Y/9n/2f/Z/9r/2//c/+D/4//l/+X/5P/j/+L/4f/i
/+L/4v/i/+T/5f/m/+f/5v/k/+L/4f/i/+T/5f/m/+T/5P/j/+P/4f/h/+H/4v/k/+X/
5//p/+f/5f/h/9//4f/i/+L/4v/i/+L/4f/f/9//4P/h/+H/4P/f/9//3//f/97/3v/e
/9//3//f/9//3//e/93/3f/a/9r/2//b/93/3f/c/9z/2f/Y/9f/1//Z/9r/2v/a/9j/
1//W/9X/1v/X/9j/2f/a/9v/2v/Z/9j/1//X/9b/1//X/9b/1v/W/9X/1f/W/9X/1P/U
/9P/1P/V/9b/1f/T/9L/0f/Q/9L/1f/X/9n/1//V/9P/0f/O/87/zf/M/8//0P/R/9L/
zv/N/8z/zP/P/8//z//P/9H/0f/Q/9D/zf/M/8v/yv/L/8z/zv/P/8v/yv/J/8j/y//L
/8r/yv/N/83/zP/L/8r/yf/I/8j/yf/L/8z/zP/L/8r/yf/I/8j/0P/O/87/zv/O/8v/
yv/J/8n/yv/L/8z/zf/L/83/zv/P/87/z//P/9D/0//V/9f/2f/X/9b/1f/T/9X/0//R
/83/zP/M/8v/y//J/8n/yf/I/8j/xf/G/8j/x//I/8b/w//B/8L/xf/I/8f/xP/E/8T/
wv/C/8P/w//G/8j/yf/K/8z/zf/O/9L/1P/a/+T/6//1////CAAOABkAIwAtADoARwBR
AFsAaAB3AIIAjwCfAK8AwwDVAOcA/gARASMBPQFgAYkBrQHTAf4BLAJiApwCzALgAuIC
2AK/ApQCSwLsAX8BAwGXAF0AMgD//9j/y//V/+L/7f/4//v/9P/o/+L/4P/f/9v/1//W
/9L/0P/P/8v/yP/H/8T/xf/F/8T/xf/F/8X/xf/F/8X/xv/G/8b/x//I/8n/y//I/8n/
yP/H/8f/yP/J/8v/yv/L/8v/y//M/83/zv/Q/9D/0P/R/9H/z//P/8//z//Q/9H/0v/T
/9D/z//N/8z/zf/O/9L/0//V/9T/0f/R/9H/0//V/9X/1//X/9b/1P/W/9b/1v/W/9v/
2P/Y/9j/1f/U/9P/0v/T/9L/0f/P/9H/0f/Q/8//zf/O/8//z//O/87/0P/S/9H/0f/R
/9L/0P/Q/9H/0P/R/9L/1P/W/9f/1//Y/9n/3v/g/+L/4//k/+b/6P/q/+r/6//r/+n/
6//t/+//8f/z//T/9f/2//f/9//3//f/+f/4//f/9//0//T/8//y//X/+P/6//3/+v/5
//j/+P/4//f/9//3//n/+f/3//f/9f/2//b/9v/3//j/+P/3//b/9v/2//X/9f/1//b/
9//1//T/9P/0//T/8//y//H/9P/0//T/9f/x//D/8P/v//H/8//0//b/8//y//H/8f/y
//L/8f/w//H/8//1//f/9P/z//L/8f/z//P/8f/v/+//7//w//D/8f/x//D/8P/y//H/
8f/y/+//7v/u/+3/7//x//P/8//0//T/9P/0//H/8f/w/+//8P/v/+7/7f/v//D/8P/w
//D/8P/w//D/8P/v/+7/7v/t/+3/7f/t//D/8f/x//L/8f/w/+//7v/w//D/8f/x//L/
8v/y//L/8P/v/+3/7P/w//H/8f/x//H/8f/x//L/8v/1//f/9v/z//L/8f/w/+7/7v/u
/+//8P/x//L/8//z//X/9v/3//r/+//7//z/+v/5//j/9//4//r//P/9//7//f/8//n/
9v/2//X/9f/1//X/9f/0//D/6//q/+r/7//y//L/8f/v//D/8//2//H/7v/u/+7/8P/w
//H/8f/w//L/8//0//f/+f/7/wAACAAMABAAFwAZAB0AJgAyAD0ASQBZAGIAawB1AH0A
hgCRAJ4ArwDDANEA3wDrAP0ADgEfAS0BPQFWAXsBoQHBAeQBDgI6Am4CpgLUAuwC7gLf
ArwCfwIyAtcBaQHvAJcAcABPACAA+f/r//b/BQASAB8AKAAiABYAEgATABEACwAGAAIA
AAD///7//P/8//r//P/7//n/+f/5//n/+f/5//f/+P/4//j/9//2//X/9f/3//n/+f/5
//b/9v/2//f/9//5//r/+//9//3//f/+//7//v///////f/9//3//f/9//3//f/9//7/
/////wAAAAAAAAMAAwAAAP7/+v/5//v//f///////f/9//z/+v/4//j/+P/4//z/+v/7
//z/+f/4//f/9v/4//j/+P/3//X/9f/0//P/8v/y//L/8f/w/+7/7v/u/+3/7f/t/+7/
7f/u//D/8P/u/+7/7//w//L/8//1//f/+//8//3//f/6//r/+v/6////AwAGAAcABwAH
AAcABwAHAAgACQAKAA0ADQANAA0ACgAIAAYABQAHAAgACAAIAAgACAAHAAcABQAFAAUA
BgAIAAcABwAHAAYABQACAAEAAwAEAAQABAADAAIAAAD9//v//P/9//3/+v/5//n/+f/5
//j/+P/4//v/+//7//v/+//6//n/+f/3//b/9v/1//b/9//3//j/9f/0//P/8//1//b/
9v/2//P/8//z//P/9f/1//X/9f/3//f/9f/z//P/8//0//T/9f/1//T/9P/y//H/8f/y
//D/8P/x//H/8//z//P/8f/v/+7/7f/s/+//8f/y//P/8P/t/+r/5//n/+j/6P/o/+n/
6v/r/+z/6f/n/+X/5P/n/+f/5//n/+X/5f/k/+T/4f/g/9//3v/h/+L/5P/l/+L/4v/i
/+L/4f/h/+D/4P/j/+P/4v/h/+D/3//e/97/4P/h/+H/4P/i/97/3v/c/97/4P/g/+D/
4P/f/97/3f/d/9v/2//b/9v/3f/f/+D/4f/g/9//3f/c/+H/4//l/+f/5f/k/+P/4f/i
/+H/4P/d/9z/3P/b/9v/2v/Z/9j/1v/V/9H/0f/S/9P/1v/W/9X/1P/U/9b/2P/W/9T/
1f/W/9T/0v/R/8//0//W/9j/2v/c/93/3v/i/+D/5v/s//H/9f/9/woAFAAbACUAMwA+
AEsAWQBjAGoAcwB+AI0AoQCvAL0AzQDfAPAAAwEVASMBNgFZAX8BpwHSAf4BLAJmAqAC
wgLEArgCpwKEAkcC8gGRASEBsQBnAD4ADwDe/8f/zf/e/+v/9v8FAAYA+v/u/+j/6f/p
/+f/4v/e/9z/2//Z/9b/1f/S/9P/0//S/9P/0v/R/9D/z//Q/9L/0//U/9L/0v/S/9P/
0v/T/9L/0f/T/9T/1f/X/9T/1f/V/9X/1//X/9f/2P/Y/9j/2f/Z/9b/1f/U/9P/1v/X
/9j/2f/Z/9n/2P/Y/9n/2v/e/9//3f/c/9n/2f/Y/9n/2v/Z/9r/2//b/9r/2P/Y/9j/
2P/Z/9b/1v/W/9f/1v/V/9T/0//S/9H/z//Q/9H/0f/R/9D/0P/Q/8//zv/M/8z/zP/L
/8v/y//M/8v/yv/K/8j/yv/M/8//0v/R/9H/0v/T/9n/2v/b/9v/3P/e/+D/4v/g/+H/
4f/f/+L/4//k/+X/5f/m/+f/6P/r/+v/6//r/+n/6P/n/+f/5P/k/+P/4v/l/+b/5v/n
/+X/5f/l/+b/5v/l/+X/5f/l/+X/4//j/+L/4v/h/+D/4//k/+T/4//h/+L/4//j/+T/
4//j/+P/4//i/+L/4v/h/+H/4f/h/+P/4v/h/+H/3//e/97/3f/e/9//3//g/9//3v/d
/93/3f/e/97/3v/e/9//4P/h/97/3f/c/9v/3P/d/9z/2//d/93/3v/e/9z/2//Z/9j/
2//b/9z/3v/d/9z/3P/b/9v/2//b/9n/1//W/9X/1P/W/9f/1//X/9j/2f/a/9v/2f/Y
/9b/1P/V/9b/1//Y/9b/1f/U/9T/0v/R/9D/z//S/9P/0//U/9P/0v/R/9D/0P/Q/9H/
0f/S/9L/0v/S/9L/0f/P/87/0v/T/9P/0//S/9H/0P/Q/9L/0//T/9L/1P/U/9T/1P/M
/83/0f/W/9b/1v/W/9b/0//S/9H/0f/T/9P/0//T/9L/0//T/9P/1v/X/9f/2P/a/9v/
3P/d/9r/2v/a/9n/2//Z/9f/0//T/9T/1P/V/9P/0//T/9L/0f/N/83/zv/T/9b/1v/V
/9D/0P/S/9T/0//Q/9D/0P/P/87/zv/N/8//0v/U/9b/2P/Z/9r/3v/i/+r/8P/3//3/
AwAKABQAHQAlADMAQABPAF0AZwBwAHkAhACVAKUAswDFANsA7QD+ABEBIQE1AVIBdwGb
AcEB7AEWAkYCggK6AtoC4ALYAssCqgJrAhICsQFDAdEAfQBQACMA9P/Z/9n/6P/3/wAA
BQACAPj/8P/u/+3/6//n/+L/3v/c/9v/2P/W/9b/1P/X/9f/1v/X/9b/1f/U/9P/0f/S
/9L/0v/T/9T/1f/X/9X/1//X/9f/1//Y/9n/2//Y/9n/2f/Z/9r/2//c/97/3P/c/93/
3f/b/9v/2//b/9v/2//b/9v/2f/Z/9j/2P/Z/9r/3v/f/97/3P/Y/9f/2f/b/93/3f/f
/9//3v/c/9r/2v/a/9r/3//c/9z/3P/d/9z/2//a/9P/zv/J/8P/w//D/8L/wf++/7z/
uv+3/7X/tP+1/7b/tf+1/7X/tv+0/7T/tf+0/7b/uP+7/77/vf+9/77/v//B/8L/w//D
/8X/xv/H/8j/yv/N/8//z//P/8//z//P/8//0P/R/9L/0//T/9P/0//R/9D/z//P/8//
0P/Q/9D/0f/S/9L/0//S/9H/0P/Q/9D/z//P/8//0f/R/8//z//P/9D/0P/Q/9L/0v/R
/8//0f/S/9P/0//S/9H/0f/R/8//zv/O/87/zf/N/83/zf/Q/9D/0P/R/8//zv/O/83/
z//P/87/zv/M/8r/yP/H/8v/zP/M/8z/y//L/8v/y//I/8f/xv/F/8f/x//F/8P/w//D
/8T/xP/D/8P/wv/C/8P/w//E/8b/xP/E/8X/xf/F/8X/xf/D/8L/wv/C/8L/wP/B/8H/
wf/D/8P/w//D/8D/wP+//77/vv++/77/vv+//7//v//A/8D/v/++/73/wP/B/8H/wv/B
/8D/v/++/7//wP/C/8P/wv/C/8L/wv/B/8H/wP/A/8L/w//D/8P/w//D/8P/xP/G/8f/
x//G/8j/yv/G/8L/xP/G/8b/xv/G/8j/yP/I/8n/y//L/8v/y//L/83/zv/P/87/z//P
/9D/0f/R/9H/0f/U/9b/2P/Z/9f/0//P/8n/y//M/8z/zf/M/8v/yv/I/8b/w//E/8b/
yv/O/8//z//J/8j/yf/K/8r/yP/J/8r/x//G/8b/xf/H/8r/zP/O/9L/1f/Y/97/4v/k
/+b/7//5/wEACAAUAB0AJwAxAD4ASQBRAFsAagB3AIIAkwClALEAvQDNAN8A+AAPAR8B
MwFOAXEBkwG3Ad4BCAI8AnoCtALcAu4C5ALHApwCXQIKAqkBOwHHAHkAUgApAPT/z//N
/97/7//+/w0ADgACAPT/7v/r/+n/5//n/+T/4//j/+H/3v/d/9r/2v/Z/9f/1//X/9f/
1//X/9b/1v/V/9T/2P/a/9z/3//c/93/3P/b/9r/2v/a/9v/2//d/97/3//f/9//3//g
/+L/4v/j/+P/4v/h/+D/3//f/9//3//f/+L/4//j/+T/4v/g/+H/3//g/+D/3v/f/+H/
4//l/+X/4//j/+L/4P/i/+L/4v/i/+P/3v/c/9r/2//c/93/3v/c/9r/2P/V/9f/1//W
/9X/1//Y/9n/2f/W/9T/1P/U/9P/0//T/9T/0//S/9L/0P/R/9L/1P/W/9v/3f/g/+P/
4//i/+H/3//h/+T/5//q/+r/7f/v/+//8f/x//H/8f/1//b/9//4//b/9f/0//P/9//4
//n/+//6//r/+f/4//r/+v/5//n/+f/5//n/+v/5//f/9v/1//j/+f/4//n/+f/6//r/
+v/4//j/9//1//f/+P/5//n/9v/1//X/9f/4//j/+f/6//r/+f/4//f/+f/4//f/9//4
//j/+f/5//j/9//1//T/9v/2//b/9//4//j/9//2//X/9f/1//X/9//5//v//f/6//n/
9v/z//X/9f/2//b/+f/5//j/+P/6//n/+f/6//r/+v/7//v/+f/5//n/9//4//j/+P/4
//f/9//2//X/9f/1//X/9f/3//j/+P/4//f/9v/1//T/9P/z//L/8v/z//P/8//z//X/
9f/0//T/9P/0//T/9P/x//D/8P/v//L/9P/2//j/+P/3//X/9P/1//X/9P/z//X/9f/1
//b/9f/1//T/8v/0//T/9P/0//T/8v/0//T/9P/0//T/9P/0//X/9P/z//L/8f/y//X/
9//5//r/+//7//z/+//7//v/+//9//7///////z/+f/2//H/8f/y//L/8//x//H/8f/w
/+v/5//n/+j/7P/w//H/8f/r/+r/6//s/+z/6v/r/+z/7v/u/+//7//u/+7/7f/s//H/
8//1//r//v8CAAYACwARABsAJAAsADUAQQBNAFQAXQBpAHMAgACNAJoApwC3AMcA1wDj
APUACAEZASkBPQFWAXUBlQG3AeABDAJAAnoCsALUAt4C0gK5ApICUQL+AZ0BLwG/AHkA
VAAnAPj/2//V/+L/8/8CABEAEgAIAPz/+P/1//H/7//s/+j/5v/l/+X/5P/l/+T/4f/f
/9z/2//c/93/3v/f/97/3v/d/9z/3P/c/9z/3f/d/9//3//f/97/3v/e/9//3//h/+L/
4//h/9//3f/c/9r/2v/b/9v/3v/f/+D/4f/f/9//3//f/9//3//e/97/3P/a/9v/2f/a
/9r/2P/Z/9n/2//d/93/3f/d/9z/2v/c/9z/3P/c/97/2v/Z/9j/1//W/9X/1P/V/9T/
0//R/9H/0f/Q/8//z//Q/9H/0f/N/8r/yf/I/8f/x//H/8j/yf/K/8z/zP/I/8j/yf/K
/8z/zf/P/9H/0//U/9X/1f/W/9j/2v/c/9z/3//h/+H/4f/h/+H/4f/l/+b/5//o/+f/
5//n/+f/6f/o/+f/5//n/+j/6P/o/+b/5v/l/+X/5//n/+f/6P/n/+X/5P/j/+P/4//h
/+H/4//k/+T/5P/j/+L/4P/d/97/4P/i/+P/4v/h/+H/4f/h/+D/4P/g/+H/4f/h/+H/
4f/g/9//3//g/+D/4f/h/+D/3//d/9z/3f/c/9v/2//d/97/3v/e/9z/2//a/9n/2v/b
/9z/3f/a/9n/1v/T/9b/1//Z/9r/2f/Z/9j/2P/W/9X/1f/W/9n/2v/c/93/2f/X/9X/
0f/T/9T/1f/W/9b/1//X/9f/0//R/8//zf/O/9D/0f/S/9D/0P/Q/9D/zv/N/8z/zP/O
/8//0P/R/8//zf/K/8j/y//M/83/zv/N/8z/zP/L/8z/zP/M/8z/z//P/87/zv/M/8v/
yf/H/8j/yf/K/8z/y//L/8r/yP/L/8z/zf/O/87/zP/K/8r/yv/K/8j/yP/I/8n/zP/N
/87/z//O/8//z//P/9L/0//T/9T/0//T/9P/0//T/9T/1f/V/9f/1f/T/8//zP/M/8v/
y//J/8n/yf/I/8j/xf/G/8j/yv/M/8v/yf/E/8T/xv/I/8f/xP/E/8T/x//I/8r/y//J
/8r/yv/K/8z/zf/O/9L/3P/i/+b/5//p//X/AgAMABMAHwArADYAQQBJAFEAXABpAHYA
iQChAK8AuQDHANkA6gD7AA8BJwFIAXEBlwG5Ad4BBgI2AnQCrALKAs4CwgKvAogCQQLm
AYMBFwGrAGkARAAXAOT/zf/R/97/6//0//f/8P/o/+L/4P/f/9v/1//U/9D/zv/N/83/
zP/N/8z/yv/J/8f/x//H/8f/x//H/8f/yP/I/8j/xv/G/8b/x//J/8v/y//L/8r/yv/K
/8v/y//N/87/z//N/83/zf/O/83/zP/M/8v/zv/P/9D/0f/P/8//z//P/9H/0f/Q/9D/
zv/O/9H/0f/R/9D/zf/N/8//0f/T/9P/0v/R/8//zP/P/9D/0f/S/9L/zv/N/8z/zP/M
/8z/zP/N/8z/y//J/8n/yf/I/8f/x//I/8n/yf/H/8b/x//I/8b/xf/E/8T/xv/I/8v/
zP/J/8j/yP/I/8z/zf/P/9H/0//U/9X/1f/V/9b/1//Y/9v/3//i/+P/4v/h/+D/3//h
/+L/4//k/+X/5f/l/+X/5//m/+X/5f/m/+j/6f/q/+f/5v/k/+P/5f/l/+X/5v/k/+P/
4//j/+H/4f/f/9//4P/i/+P/5P/k/+T/4//h/+H/4v/j/+P/5P/j/+P/4//h/+D/4P/g
/+H/4f/h/+H/3//e/93/3f/a/9r/2//b/9z/3f/d/97/2//a/9n/2f/b/9z/3P/c/93/
3f/d/93/3P/b/9r/2f/Z/9n/1//V/9X/1f/W/9b/2f/Z/9j/2P/W/9X/1f/W/9j/2P/Z
/9n/2f/Z/9n/1//V/9T/0//S/9P/1f/W/9f/1P/T/9L/0f/T/9T/1P/U/9T/1P/U/9T/
0P/P/87/zv/P/8//z//P/87/zf/L/8r/zP/O/9D/0v/Q/9D/0f/R/8//zv/N/8z/z//P
/87/zv/P/8//zv/N/8//z//P/9D/zv/P/8//zv/M/8z/zP/M/9L/0f/P/8//0P/P/87/
zf/M/83/zv/P/9H/zv/N/8z/y//M/8//0f/T/9b/1//X/9j/1f/T/9H/z//Q/9L/1P/V
/9P/0f/P/8v/yv/K/8n/yf/H/8f/x//G/8X/wf/B/8L/xf/I/8j/x//D/8L/w//E/7//
vP+8/7z/v//A/8L/w//D/8T/xP/E/8r/zf/Q/9b/3P/i/+T/5//x//3/BgAQABkAJQAx
AD4ARQBNAFUAYABxAIgAnQCtALkAyQDXAOkA/gARASUBRwFuAZMBuQHbAQQCNgJsAqQC
1ALmAtwCzAKtAnACGwK4AUUBywB3AE0AIgDt/8r/x//R/9z/6//2//X/7P/m/+D/3P/X
/9P/0f/Q/8z/yv/J/8b/xP/E/8L/wP+//73/vf+//8H/w//F/8P/xP/E/8T/wv/C/8L/
w//F/8f/x//H/8X/xP/D/8P/xP/H/8n/y//J/8n/yf/K/8n/yP/I/8f/x//H/8f/x//F
/8X/xf/F/8b/x//H/8j/x//G/8j/x//J/8j/xf/F/8b/yf/M/83/yv/J/8f/xP/F/8b/
x//I/8r/xv/F/8T/xf/E/8P/wv/C/8L/wv/B/7//v/++/73/vv/A/8L/w/+//7z/u/+6
/7v/u/+7/7z/v//A/8L/wv++/77/v//A/8X/x//K/83/0P/Q/9D/z//Q/9L/1P/W/9v/
3//i/+P/4f/f/93/2//f/+D/4f/i/+T/5f/m/+f/5//m/+X/5f/o/+r/6//s/+n/6P/m
/+X/5//n/+f/6P/m/+X/5f/l/+f/5//l/+X/5//o/+j/6P/m/+b/5f/j/+T/5v/o/+n/
5v/l/+X/5f/n/+b/5v/m/+f/5//n/+f/5v/k/+L/4f/j/+T/5v/n/+b/5f/j/+L/4//i
/+H/4f/l/+b/5v/m/+X/5f/l/+X/5//n/+f/5//n/+f/5f/j/+H/4f/i/+L/5P/l/+X/
5v/k/+P/4//k/+T/5P/l/+X/4//j/+P/4f/g/+D/4P/g/+L/4//j/+P/4v/h/+D/3//g
/+L/4//k/+P/4v/h/+D/4f/h/+H/4v/l/+X/5f/l/+L/4f/f/97/3//g/+H/4v/g/+D/
4f/h/+L/4v/i/+L/5P/l/+X/5v/m/+X/4//h/+P/4//j/+T/4//j/+L/4P/i/+L/4v/i
/+j/6f/l/+L/5P/k/+T/5P/m/+b/5v/n/+b/5f/k/+P/5P/n/+n/6//s/+3/7f/u/+7/
7f/s/+v/7f/w//P/9f/0//H/7v/p/+b/5v/l/+X/5v/n/+j/6P/k/9//3v/e/+L/5v/n
/+f/4v/i/+T/5v/j/+D/4P/g/+H/4v/k/+X/5P/m/+f/6P/r/+3/7//0//r//v/+/wEA
CQATAB4AKAAzAD8ATQBaAGEAaQBzAH4AiQCaAKsAvQDJANUA5QD5AAwBGwEtAUMBYAGD
AaUBxwHuARoCTAKGAr4C6gL4AuwCzQKiAl8CCAKnATcBxwCBAGAANQACAOH/3f/u//v/
BgAVABoAFAAKAAoACQABAPv/+f/2//X/9f/2//T/9P/y/+//7f/q/+n/7P/t/+7/7//u
/+7/7f/s/+z/7P/s/+3/7//x//H/8f/t/+z/6//r/+7/8f/z//X/8//z//P/9P/y//L/
8//z//T/9f/2//f/9v/1//T/8//0//X/9f/2//X/9P/2//X/9//2//P/8//x//P/9f/1
//X/9f/0//L/9P/0//T/9P/2//L/8f/w//L/8v/y//L/8//y//H/7//s/+v/6f/n/+j/
6v/s/+3/6v/o/+j/6P/l/+X/5f/m/+X/5v/o/+j/5P/k/+X/5v/p/+v/7v/x//T/9P/0
//P/9v/4//r//P/8////AQABAAEAAQABAAEABgAIAAoADAALAAsACwALAAsACgAJAAkA
CQAKAAoACgAIAAgABwAHAAkACQAJAAoACAAHAAcABwAHAAcABQAFAAUABgAGAAYABwAI
AAgABwAFAAYABwAHAAMAAQAAAP//AAAAAAEAAgABAAEAAQABAAEAAAD///////8AAAIA
AwACAAEA///+//7//v/+////AQACAAIAAgD+//3//P/7//7///8AAAEA/v/9//r/9//5
//n/+v/6//v/+//6//r/+f/3//b/9v/5//r//P/9//r/+f/4//X/9f/2//f/+P/3//f/
9v/1//L/8f/w/+//8P/y//P/9P/z//L/8f/w//D/7//u/+7/7f/t/+3/7f/r/+v/6v/q
/+v/7P/t/+7/7f/s/+z/6//q/+r/6v/q/+z/7f/t/+7/7f/r/+j/5f/o/+n/6v/s/+v/
6//q/+j/6//s/+3/7v/s/+r/6f/o/+f/5v/o/+j/6P/p/+n/6f/p/+n/5//p/+r/6//u
/+//7//w/+//7//v/+//7f/u/+//7//x/+//7f/p/+X/5P/i/+H/4//j/+P/4v/e/9n/
2P/Y/93/4P/g/9//3f/e/+H/5P/g/9z/2//a/9r/2v/b/9v/3f/g/+L/5P/l/+f/6f/u
//T/+v/+/wMABQALABQAIgAvADsAQwBMAFcAYQBrAHQAfwCSAKUAtQDBAM0A2wDvAAQB
FQElATsBXAGBAaUBxwHuARwCTgKIAroC3ALmAtwCwwKUAk0C9gGTAR0BrwBxAE4AHwDu
/9X/1//m/+///v8NAAwAAAD4//b/8f/t/+v/6P/k/+L/4f/e/9z/3P/a/9z/2//Z/9n/
2P/X/9b/1f/V/9b/1v/W/9j/2P/Y/9n/2f/b/9v/2//a/9r/2v/b/9r/2//b/9v/3P/d
/97/4P/e/97/3//f/9//3//f/9//3f/d/93/3f/f/9//3v/e/97/3v/h/+H/4P/e/9r/
2f/b/93/3//f/9//3//e/9z/3P/c/9z/3P/f/9z/3P/c/9v/2v/Z/9j/2v/a/9r/2f/X
/9f/1v/V/9T/1P/U/9P/0//S/9P/1P/Q/8//zv/O/8//0P/S/9L/0//U/9b/2P/Y/9n/
2//d/97/3v/e/93/3v/g/+L/5P/o/+v/7f/t/+3/7f/t/+3/7//w//H/8v/y//H/8P/v
//D/8P/w//H/8v/0//X/9v/z//L/8P/v/+//7//v//D/8//z//T/9f/z//P/8f/x//P/
9P/0//T/8v/w/+3/6f/q/+z/7v/v//D/7//v/+//7P/q/+n/6P/s/+3/7v/v/+7/7P/q
/+n/6f/q/+z/7f/s/+v/6f/o/+n/6P/n/+f/6//s/+z/7P/p/+n/6f/p/+v/6//r/+v/
7f/t/+v/6f/n/+X/5P/i/+b/5//n/+j/5v/l/+X/5v/o/+j/6f/p/+n/6f/p/+f/5P/k
/+T/5P/l/+f/6P/p/+X/4//h/9//4P/i/+P/5P/i/+L/4v/i/97/3f/c/9z/3v/f/+D/
4f/f/9//3v/e/97/3v/e/97/3v/e/9//3//c/9z/3P/c/97/3//f/+D/4f/h/+D/3//h
/+H/4f/i/+P/5f/m/+b/5P/i/+D/3v/g/+X/4//f/+D/4P/g/+D/4P/g/+D/4P/h/+P/
4//j/+P/4v/j/+P/4//l/+f/6P/q/+r/6f/o/+f/5f/m/+f/5//q/+n/6P/l/+P/4v/g
/9//4f/j/+X/5v/g/9v/2v/a/9//4v/i/+H/3v/e/+D/4v/e/9r/2f/Y/9n/2v/c/93/
3P/e/9//4P/j/+X/5//s//L/9v/6////BwAPABoAJgAxADsAQwBOAFkAYwBvAHoAhQCW
AKsAuwDHANcA6wD7AAwBHQExAU0BcAGXAbsB3QEEAjACZgKeAtIC7gLyAuQCyQKcAlMC
9AGPAR0BswB3AFIAIQDy/+H/6f/0/wEAEgAZABAABgAAAP7/+f/z/+3/6v/m/+T/4//k
/+T/5v/m/+T/4//h/+H/4//j/+P/4//h/+L/4v/i/+L/4v/i/+P/5P/n/+j/6f/n/+b/
5f/l/+b/6f/r/+3/7P/r/+r/6v/o/+j/6f/p/+r/6//s/+3/7f/t/+3/7f/v/+//7v/u
/+z/7P/v/+//7v/s/+j/5//q/+3/8P/x/+//7//u/+z/7f/u/+//8P/w/+z/6//q/+X/
5v/p/w==
         </WaveFormData>
      </LeadData>
      <LeadData>
         <LeadByteCountTotal>10000</LeadByteCountTotal>
         <LeadTimeOffset>0</LeadTimeOffset>
         <LeadSampleCountTotal>5000</LeadSampleCountTotal>
         <LeadAmplitudeUnitsPerBit>4.88</LeadAmplitudeUnitsPerBit>
         <LeadAmplitudeUnits>��V</LeadAmplitudeUnits>
         <LeadHighLimit>2147483647</LeadHighLimit>
         <LeadLowLimit>268435456</LeadLowLimit>
         <LeadID>V3</LeadID>
         <LeadOffsetFirstSample>0</LeadOffsetFirstSample>
         <FirstSampleBaseline>0</FirstSampleBaseline>
         <LeadSampleSize>2</LeadSampleSize>
         <LeadOff>FALSE</LeadOff>
         <BaselineSway>FALSE</BaselineSway>
         <ExcessiveACNoise>FALSE</ExcessiveACNoise>
         <MuscleNoise>TRUE</MuscleNoise>
         <LeadDataCRC32>1705733263</LeadDataCRC32>
         <WaveFormData>
0//T/9T/1P/V/9L/zv/L/8v/zf/O/83/zf/K/8v/zf/L/8j/xf/E/8L/wf/C/8L/xf/G
/8r/zP/K/8n/zf/P/9P/2//i/+f/6//u//X///8LABMAIAAuADoARABMAFQAWABhAG4A
fwCRAJ8AqgCzAMEA0gDeAOcA+gAZAUABZgGSAb8B7AEjAmMCogLWAvoCEwMfAxcD+QLB
AmIC3gFVAewAogBbABgA7f/k/+n/6f/q/+v/6f/j/+H/4v/f/9r/1P/P/8r/xv/C/8L/
wv/B/8L/v/+8/7v/u/+5/7j/t/+3/7n/u/+9/77/u/+6/7n/uP+5/7r/u/+//8H/v/++
/73/vf+9/7//v//B/8H/xP/C/8D/wP+//77/wP/C/8L/wv/C/8H/wP/A/73/vf+8/7z/
v//A/8H/wv/A/7z/uv+4/7r/vP+//8D/vP+6/7n/uP+2/7b/t/+4/7r/u/+5/7r/tv+z
/7H/r/+w/7L/s/+0/7P/s/+w/7D/r/+v/6//sP+w/7D/r/+v/6z/rP+s/6z/sv+1/7b/
tv+3/7j/vP+//8H/wv/E/8j/zf/O/9D/0P/O/8//0P/T/9f/3P/d/93/2//a/9r/2v/b
/9z/3//f/+L/4v/i/+L/3//e/97/3v/h/+T/5P/j/+H/3//f/97/3f/d/97/3//h/+L/
4v/k/+H/3f/Z/9b/2P/Z/9v/3P/c/9v/2v/Y/9j/2f/a/9r/2//b/9r/2v/Y/9f/1//X
/9n/2f/Z/9r/2P/W/9X/1f/S/9D/0v/T/9T/1f/V/9X/0f/P/8z/y//Q/9D/0f/R/83/
zf/N/83/y//L/8z/zP/Q/9H/0f/R/87/zP/J/8z/zf/N/83/y//M/8z/y//L/8r/yf/K
/8r/zP/N/8z/y//H/8X/xf/G/8r/zf/O/87/zP/L/8r/yP/G/8b/xf/D/8b/xv/H/8j/
xv/D/8L/wf/E/8X/xv/H/8f/xv/G/8P/wv/D/8L/wf/C/8T/xv/H/8P/wf/A/8D/wv/C
/8L/wv/D/8L/wf/C/8D/wf/B/8D/wf/C/8P/w/+//7//vf/A/77/xv/G/8b/xv/G/8T/
wv/B/7//w//F/8b/x//G/8b/xv/H/8f/yP/I/8f/yf/L/83/z//N/8z/zf/N/87/z//N
/8z/yv/H/8j/x//F/8b/xv/F/8T/wv/B/8b/xv/F/8L/vv+9/77/wP/B/8D/vf+8/7v/
uv+7/7v/uv+9/8H/w//F/8L/xv/I/8v/zf/W/+H/5//u//f///8HABEAHAAoADQAQABK
AFAAWABjAG4AewCHAJcAqAC5AMcA2ADkAPUADAEtAVIBegGkAdMBBgI9An0CugLkAgYD
GQMdAxMD8QKpAjYCpgEfAcQAfgA5AAAA4//i/+X/5f/o/+n/4//b/9f/1P/V/9D/zP/K
/8b/w//A/77/vP+5/7j/uv+4/7j/uf+4/7j/uP+5/7n/uf+5/7j/uf+6/7v/vP+5/7j/
t/+5/7r/uf+5/7n/tv+1/7b/tf+5/7n/vP+6/7z/vP+7/7r/uP+6/7r/uv+7/7v/u/+8
/7j/t/+1/7T/t/+4/7n/uv+8/7r/uv+6/7j/uP+5/7j/uP+4/7n/uv+3/7b/tv+2/7j/
uf+3/7j/tv+z/7H/r/+u/67/rf+s/6v/rf+s/67/rf+t/63/rv+v/7D/sP+x/6//sP+x
/7L/tf+3/7f/tv+4/7r/v//D/8P/xP/G/8r/0f/S/9T/1P/V/9f/2f/d/9//4v/h/9//
4v/k/+f/6v/r/+z/7//v//H/8v/z//T/8f/w//D/8P/u//D/7//t//L/8//2//j/9P/z
//P/8//1//T/8v/y//T/8//y//L/8P/v/+//7v/w//H/8v/y//H/8f/x//D/8f/x//D/
8P/w/+//7//v/+3/7f/t/+7/8f/w//D/8f/u/+r/6v/p/+z/7f/t/+3/7P/r/+n/6f/p
/+j/6P/n/+n/6//t/+//7f/r/+r/6P/q/+v/6//r/+r/6v/p/+7/8P/v/+7/6//t/+7/
7v/v/+v/6f/p/+j/7f/v/+//7//w/+//8P/y//H/8f/v/+z/6//r/+v/6v/o/+r/6//r
/+z/7P/t/+7/7//t/+3/7f/s/+v/6v/p/+v/7P/u/+3/6//r/+n/5//q/+z/7v/v/+7/
7f/t/+7/7f/s/+v/6v/u/+7/7v/w/+7/7//v/+7/8P/0//b/9v/0//L/8P/u/+z/7P/t
/+3/8f/z//T/9f/0//T/9P/1//j/+v/7//v/+f/5//n/+f/7//z///8BAAIAAwABAAAA
/P/5//r/+f/7//z//P/7//f/8v/u//D/9f/3//f/9v/0//b/+f/7//X/8f/v/+3/7v/x
//P/9P/y//X/9v/3//X/+v/9/wEACwAQABUAGwAeACMAKwA3AEUAVgBkAG4AdgCAAIYA
jACVAKIAswDFANUA4gDtAPsADAEaASMBMgFLAW4BmAG8AeMBEAJBAnkCugL4AioDSwNf
A1sDQQMVA8YCTAK5ATwB7ACtAGgAKwAIAAkADwAQABUAGwAXABUAFgATAA4ACgAFAAAA
/P/4//n/+P/2//b/8//w/+//7//w//D/8P/x//P/8//z//L/8P/u/+z/6v/r/+z/7f/x
//D/7f/r/+n/6//r/+3/7f/x//H/9P/y//L/8v/x//D/7v/w//D/8P/w/+//7v/u/+7/
7//v//D/8P/w//D/8P/t/+r/6f/o/+v/7P/u/+7/6v/o/+f/5v/k/+T/5f/m/+n/6f/m
/+b/4//h/+D/3//f/+D/4P/g/9v/2//Y/9j/1v/X/9j/2v/c/9z/2//b/9b/1v/W/9b/
2v/d/97/3v/e/97/4f/j/+j/6v/t//L/9f/2//j/+P/2//f/+P/7/wAABgAIAAkACwAK
AAoACgAMAAwADgANAA8AEAARABIADwAMAAoACAAKAA4ADwAPAA8ADQANAAwACQAJAAoA
CwANAAwACgAKAAkABwAFAAQABwAHAAgACAAGAAUABAACAAEAAQABAAAAAQABAAAAAAD/
//3//P/7//3//f/9//7//v/8//v/+//5//b/9//3//r/+//7//v/9//1//L/8f/2//b/
9//3//P/8//z//P/8//z//T/9P/2//f/9//3//f/9v/0//j/+f/5//n/9//0//T/8//z
//L/8f/y//L/9v/3//b/9f/y/+//7v/u//L/9f/2//b/8v/v/+z/6P/q/+z/7f/t/+7/
7v/v//D/7P/p/+j/5//q/+v/7P/t/+n/6P/o/+X/5P/l/+T/4//m/+j/6v/r/+b/5f/l
/+b/5v/m/+b/5v/o/+b/5P/k/+P/4//i/+D/4f/i/+P/4//j/+H/3//g/+D/4f/i/+P/
5P/h/+D/4P/f/97/3//f/9//4P/i/+T/5//k/+T/4//h/+X/5//p/+v/6v/o/+j/5//o
/+n/5//m/+f/5f/n/+f/5P/k/+P/4f/g/9z/2f/c/97/3//e/9z/2//c/97/3//e/9v/
2v/Z/9X/1f/U/9L/1f/Z/9v/3f/c/+D/4v/l/+P/6v/z//n//P8FABEAHQAlAC4APABK
AFgAZABqAG4AdwCCAJEAoQCtALwAywDZAOgA9gAFARABIwFCAWoBmgHLAfwBMQJxArgC
7AIMAyEDLQMpAxED3QKCAgACdQEEAbIAZQAeAPH/5v/x//P/9P/7//v/9f/r/+b/5//o
/+b/4f/c/9j/1P/Q/87/y//K/8v/yv/L/83/yv/I/8b/xf/H/8f/x//G/8b/xv/G/8b/
xf/E/8P/xf/I/8f/x//H/8T/w//E/8P/x//H/8r/yP/I/8j/x//G/8T/xP/C/8D/wv/D
/8T/xv/F/8X/xP/E/8X/xv/H/8j/yP/G/8b/xv/E/8T/xf/E/8P/wv/C/8L/v/++/77/
vv+//7//vP+8/7z/u/+7/7v/tv+2/7X/tP+0/7X/s/+0/7P/s/+z/7T/tP+0/7P/s/+x
/7L/s/+0/7T/tf+0/7L/tf+4/77/w//E/8T/xf/I/8//0P/S/9L/0//V/9f/2//c/97/
3P/Z/93/3v/g/+L/5P/k/+b/5f/n/+j/6f/q/+f/5v/m/+b/5f/m/+T/4f/j/+P/5f/m
/+L/4f/h/+H/4v/i/+H/4v/k/+P/4v/i/+H/3//e/9z/3//f/9//3v/d/93/3f/c/9z/
3f/d/97/3v/d/93/3f/c/9v/2v/a/93/3P/c/93/2//Y/9n/2f/b/9v/2v/Z/9j/1//V
/9X/1f/U/9T/0//T/9X/1//Z/9b/1f/V/9T/1//X/9b/1f/U/9T/0//Y/9n/1//V/9H/
1P/W/9f/2f/W/9X/1v/W/9f/1//V/9P/0//R/9H/0v/R/9P/0//S/9T/1f/W/9b/0v/S
/9H/z//S/9L/0//U/9H/z//P/8//zv/N/8z/y//L/8z/zv/N/83/zf/L/8n/yv/M/87/
z//M/8v/y//M/8v/yv/J/8j/zP/M/8z/zv/L/8v/yv/I/8r/zP/O/8//z//P/83/0P/I
/8j/y//S/9L/0v/S/9L/0P/O/83/y//O/8//z//P/8//0P/R/9P/0//U/9T/0//X/9n/
2//d/9z/2v/a/9n/2//b/9j/1v/Y/9f/2v/b/9j/2P/X/9X/1f/S/9D/1P/V/9f/1//W
/9L/0v/T/9P/0v/P/87/zf/K/8v/y//K/8v/z//R/9P/0v/W/9j/2//f/+j/7//3//7/
AQAJABMAGQAiADAAQABOAFoAYgBoAG8AeACFAJUAowCyAMUA1QDkAPAA/QAOAScBSgFs
AZYBxQH0ASkCZwKsAuACBAMdAykDJQMNA9kCgAIEAnUBAAGyAGsAKAD5/+z/8//5//j/
9//1/+//6f/o/+f/5P/g/9v/1v/S/87/zP/K/8f/xv/H/8b/x//J/8b/xP/C/8H/w//D
/8P/wv/D/8T/xf/G/8X/xP/D/8X/xv/F/8X/xf/E/8P/xP/D/8f/x//K/8j/yP/I/8f/
xv/E/8b/xv/G/8j/x//G/8b/xP/D/8H/wP/D/8T/xf/G/8T/wv/C/8L/wP/A/8H/wP/A
/8D/wf/C/7//vv++/77/wf/B/77/vv++/73/vf+9/7T/sP+r/6b/pf+l/6L/ov+f/53/
m/+a/5z/nP+b/5v/mf+a/5v/nP+c/53/nP+a/53/oP+m/6v/rP+s/63/sP+1/7b/uP+4
/7r/u/+8/7//wv/G/8b/xf/I/8j/yf/K/8r/yv/M/8v/zv/O/87/zv/L/8r/yv/K/8r/
zP/L/8n/zP/L/8z/zP/K/8n/yf/J/8r/yv/J/8r/yv/J/8j/yP/I/8f/x//G/8n/yf/J
/8j/xv/H/8j/yP/J/8n/yP/I/8b/xf/F/8X/xf/F/8X/xv/H/8b/xv/H/8X/wv/D/8P/
xP/F/8X/xf/D/8H/vv+9/8D/wP/B/8H/wP/B/8L/w/+//73/vP+6/73/vf+8/7v/uf+4
/7b/uv+8/7v/uv+3/7j/uv+7/73/uv+5/7r/uv+9/73/u/+5/7j/t/+4/7r/uv+7/7r/
uP+4/7n/uv+6/7f/uP+4/7f/uf+4/7j/uP+4/7f/uP+5/7j/t/+2/7X/t/+4/7r/uf+4
/7n/uP+3/7j/uv+8/73/vP+7/7v/vP+7/7r/uf+4/7r/uv+6/7z/vP+9/73/vP++/8D/
wv/D/8X/xf/B/77/wP/C/8L/wv/C/8T/xP/F/8X/xv/H/8f/x//I/8r/zP/P/8//0P/Q
/8//0f/R/9H/0f/V/9b/2f/b/9f/1f/Q/8z/zf/N/9H/0//Q/9D/z//N/83/yv/I/8z/
0P/T/9T/1P/O/8z/y//J/8r/yf/K/8v/x//H/8b/xP/F/8n/y//N/87/1P/Y/93/3//i
/+X/7//8/wUACwAVACEAKgAyAEAASgBQAFwAaABzAH4AjQCdAKkAsgC/AM8A5AD6AAcB
GAExAVABcAGWAcEB8gErAm0CsgLsAhQDKwMvAyUDCQPVAnwC/gFzAQYBugB1ACwA9//k
/+v/9f/6/wEA///5//P/6v/l/+L/4P/f/9z/2v/Y/9b/1P/R/9D/0f/O/83/zf/M/8z/
zP/N/8r/yf/I/8b/yf/M/8//0v/Q/87/zP/N/83/y//K/8n/yv/L/87/z//O/83/z//M
/8//0P/Q/9D/zf/O/83/zP/O/83/zP/M/83/z//Q/9L/0P/O/8z/yv/L/8r/y//M/8v/
zP/O/87/zP/K/8n/yP/I/8j/yf/K/8n/x//C/8D/wf/B/8L/w/+//77/vP+6/7j/uf+3
/7j/uv+7/7z/vv+7/7r/uP+3/7f/uP+5/7r/u/+7/7n/tv+4/7r/v//D/8f/yv/O/9T/
1v/U/9P/0P/T/9f/2//h/+P/5v/l/+P/5v/m/+f/6P/u//D/9P/1//T/8v/w/+7/8P/y
//X/+P/3//j/9v/z//T/8//0//T/9f/1//b/9//2//T/8f/w//L/8//0//b/9v/1//X/
9P/y//H/8P/u//D/8f/y//L/8P/v/+3/7P/u/+//8f/z//L/8f/w//D/8v/w/+//7//v
/+7/8f/z//H/7//s/+n/7P/t/+3/7//w/+7/7f/r/+n/6f/p/+n/7f/v//L/9P/z//H/
7v/r/+v/7P/s//L/9P/z//L/7//x//L/8v/z//P/8//1//b/9v/1//L/7//v/+//8f/0
//T/9f/0//L/8f/x//H/8P/x//T/9v/3//T/8v/x//D/8P/v//D/8f/z//P/8//z//T/
9P/1//P/9P/1//T/8//w//D/8P/v//H/8//2//r/+v/4//b/9P/1//T/8//0//P/9f/2
//b/9f/0//P/8f/x//P/8//4//b/9P/0//T/9P/0//X/9v/4//n/9//3//b/9f/2//j/
+v/9/wAAAgADAAMAAAD///7//f8AAAIABgAJAAcABQAAAPz//P/7//7////9//7//v/9
//n/9P/w//L/9//7//3//v/3//b/9v/1//X/8//z//P/8//1//b/9v/0//X/9P/z//b/
/P8AAAUACwAMAA0AEQAaACUAMQA9AEcAUgBeAGYAbgB4AIAAjACbAKgAswDBAM0A2gDn
APcACgEYASUBOAFPAXABkgG2AeMBFAJLAo0C0AIIAy4DQwNJAz0DIQPnAowCDAKBARQB
yACDAD4ACwD2//v/AwAGAA8AEQALAAUAAAD7//b/8v/w/+z/6f/m/+b/5v/l/+b/4f/c
/9n/1//Y/9r/3P/f/97/3f/c/9r/2P/Y/9j/2P/a/9r/2v/d/9z/2f/X/9X/2P/Z/9z/
3f/c/9n/2f/U/9b/1v/V/9T/1f/Y/9n/2v/Z/9f/1f/U/9T/1f/V/9b/1P/S/9D/zv/Q
/87/zv/O/83/zv/Q/9D/zv/M/8v/yv/J/8r/zP/O/8v/yf/E/8L/wv/B/8H/wf/A/8D/
v/++/7n/uf+2/7b/t/+5/7v/vv+7/7j/tP+x/7D/sv+0/7b/uv+9/77/vv+9/7z/vv+/
/8L/xP/H/8z/0P/Q/9H/0P/T/9X/1//b/97/4v/i/+H/4f/g/+D/4P/k/+b/6v/r/+v/
6v/p/+j/6P/o/+n/6v/r/+7/7v/t/+v/6f/p/+j/6P/p/+v/7f/q/+j/5f/k/+b/5f/k
/+T/5f/l/+b/5v/l/+P/4f/e/+H/4//l/+b/5P/j/+H/4P/i/+H/4f/h/+D/3//e/97/
3v/c/9v/2//d/9z/3//h/97/3f/b/9n/2//b/9r/2//c/9z/3f/d/9r/2f/Y/9f/2v/b
/93/3v/b/9n/1v/T/9P/1P/U/9r/3P/b/9r/1//U/9T/0//T/9X/1//b/97/2//Z/9X/
0f/S/9H/0v/U/9X/1//X/9b/0f/P/83/yv/M/9D/0//V/9L/0P/P/87/z//N/83/zf/R
/9H/0f/R/8z/yv/J/8X/yf/N/8//0f/P/87/zf/L/8n/yf/K/8z/zv/O/87/zv/L/8j/
xf/E/8b/yf/L/8z/yf/I/8f/xf/H/8n/yf/O/87/yv/I/8j/yP/I/8b/xv/H/8f/y//N
/87/z//M/8z/zP/N/8//0v/U/9X/0//T/9P/0//U/9T/1v/X/9n/2f/W/9T/0v/P/9D/
z//R/9L/0v/R/9D/zP/J/8z/zf/P/8//zv/K/8r/y//L/8b/w//C/8H/w//H/8r/zP/I
/8n/yP/H/8f/zP/P/9P/3f/k/+n/6f/s//f/AwANABkAJgAyADwARABMAFAAWABhAG4A
gwCXAKMAqgC3AMUA1ADgAO8ABAEjAUoBcgGWAb8B7AEhAmMCpgLcAv4CFQMdAxED8QK1
AlgC3AFVAe4ApgBhABoA7f/k/+v/6//q/+3/6//p/+X/3v/b/9j/0v/N/8j/xP/A/8H/
wv/C/8T/wf++/73/vf+8/7z/vP+9/73/vf+9/7z/uf+4/7f/tv+3/7j/uf+9/7v/uf+4
/7f/uP+5/7z/vf++/73/v/+8/7v/uv+4/7b/uf+8/73/vv+9/7v/uf+4/7j/uf+5/7r/
uv+6/7r/uv+5/7b/tf+0/7b/uP+7/7z/t/+0/7L/sP+x/7L/tP+2/7T/s/+v/67/r/+t
/6z/q/+q/6z/rf+u/6n/qf+m/6b/qP+p/6r/rP+q/6r/qf+p/6b/pv+m/6b/rP+v/7D/
sP+u/67/sf+z/7j/uv+9/8L/xf/G/8j/yP/I/8n/yv/N/9P/2P/Z/9n/1//W/9b/1v/Z
/9r/3f/d/97/3v/e/97/2//a/9r/2v/c/+D/4f/h/97/2//a/9j/2P/Z/9v/3f/b/9r/
2P/Y/9b/1f/U/9T/2P/Z/9v/3P/c/9v/2v/Y/9j/2f/a/9r/2f/Z/9j/2P/X/9X/1P/T
/9T/1f/W/9j/1//U/9L/0f/Q/87/0P/R/9P/0//S/9H/0P/P/83/zf/S/9L/0//T/9H/
0f/R/9H/z//P/9D/0P/P/8//zv/N/83/zP/K/87/0//T/9P/0f/O/87/zf/N/8//z//R
/9L/0//T/9H/z//L/8n/yf/K/87/0f/S/9L/zv/N/8z/yv/M/87/z//P/9H/0P/Q/9D/
zf/L/8v/y//N/83/zf/N/8n/yP/I/8X/yv/N/87/z//O/87/zv/N/8j/x//H/8j/zP/M
/8z/zP/M/8r/yP/I/8v/zf/O/87/zP/M/8z/y//J/8n/x//K/9L/0v/N/8z/zv/L/8r/
yf/I/8v/zP/O/8//zv/N/8v/yf/K/8z/zv/R/9T/1v/X/9f/0//R/8//zf/P/9D/0//V
/9P/0//Q/87/y//J/8v/y//L/8z/zP/L/8b/wv+//8L/x//J/8n/yP/D/8L/wv/B/77/
u/+6/7n/uv+9/7//wP+//8H/wf/B/8P/yv/P/9X/2f/g/+H/5f/u//n/BQAPABkAJgAy
ADoAQgBGAEoAVABlAHwAjwCbAKcAsgC/AM0A3ADqAP0AHAE/AWQBjAGyAd8BEAJJAo0C
zgL6AhYDIwMfAwMD0QJ5AvoBagH5ALAAbgAnAPL/4f/i/+H/5f/s/+3/6//p/+P/3v/X
/9L/zP/J/8b/xP/C/7//vv+8/7z/u/+4/7f/t/+4/7r/vP+//77/vf+8/7r/uv+6/7r/
uv+6/7r/uv+9/7r/t/+1/7P/tf+3/7v/vf++/73/v/+8/7z/vP+7/7r/uv+8/7z/vP+7
/7n/t/+2/7f/uf+6/7z/uv+4/7b/tP+2/7T/tP+0/7b/uP+7/7z/t/+0/7L/sP+v/7D/
sv+0/7T/s/+v/67/rf+r/6r/qf+o/6r/q/+s/6f/p/+k/6T/p/+p/6v/rv+s/6r/p/+l
/6X/pv+n/6j/rv+x/7L/sv+v/67/sP+x/7b/uv+//8b/yv/K/8v/yv/N/8//0f/V/9r/
4P/i/+P/4f/e/9z/2v/e/+D/5P/l/+b/5v/m/+b/5f/k/+T/5P/m/+r/6//r/+j/5f/k
/+L/5P/l/+f/6f/m/+T/4f/g/+L/4f/g/+D/4//j/+T/5P/i/+H/4P/e/9//4f/j/+T/
4f/h/+D/4P/i/+H/4f/h/+P/4//j/+T/4f/e/9z/2//d/9z/3//h/+D/3//d/9v/2//b
/9r/2//f/+D/4v/j/+D/3//e/93/3v/f/+H/4v/h/+H/4P/f/93/3P/a/97/4v/j/+T/
4//g/+D/3//f/+D/4f/k/+b/5f/l/+P/4f/h/9//3//g/+D/4//k/+T/4P/f/97/3P/f
/+L/5P/l/+T/4v/h/+D/4f/h/+P/5f/n/+f/5//n/+P/4v/i/9//4v/l/+b/5//m/+b/
5v/l/+P/4//k/+b/6v/q/+r/6v/o/+b/5P/k/+b/6f/r/+z/6f/o/+f/5f/m/+f/5v/q
/+7/7v/r/+b/6P/o/+j/6P/p/+r/7P/t/+3/7f/s/+v/7f/u/+//8f/0//b/9//3//b/
9f/0//P/9v/4//z////8//v/9//0//P/8f/z//P/9f/2//b/9f/w/+z/6f/s//D/8//0
//T/7v/u/+//7//u/+v/6v/p/+n/6//s/+z/6//t/+3/7f/u//T/+P/9/wMABgAJAAsA
EAAbACcANwBDAEwAWABmAGwAcgB6AIIAjQCeALEAvwDLANQA4wDzAAQBEAEhATYBUwF0
AZYBuAHjARQCSwKHAs4CDAM0A0cDTQM/Ax8D4wKEAgICeQESAcwAhwBCAAsA+v8BAAMA
BgARABcAEwAPAA4ACQACAPz/+v/2//P/8P/w//D/7//w/+z/6P/m/+X/5//o/+n/6//o
/+f/5v/k/+b/5v/m/+b/6P/o/+j/6//o/+X/4//h/+P/5f/p/+v/6v/p/+v/6P/q/+r/
6f/o/+r/7P/s/+z/6f/n/+X/5P/l/+f/6P/q/+f/5v/l/+T/5f/k/+X/5v/m/+b/5//m
/+L/4P/f/97/3//g/+L/5P/i/+H/3f/c/9z/2//b/9v/2f/a/9r/2v/U/9P/z//O/9H/
0//V/9j/1//W/9T/0//S/9L/0v/S/9T/1//Y/9j/1v/W/9n/2//g/+L/5f/q/+7/7v/v
/+7/8P/z//b/+//9/wIAAwADAAEAAAAAAAAABwAKAA8AEQARABAADwAOAA8ADgAOAA4A
DwASABIAEQAPAA0ADQAMAA4ADwARABMAEgAQAA0ADAAMAAsACgAKAAsACwAMAAwADgAN
AAwACgAKAAsADAAMAAgABwAFAAQABgAFAAUABQADAAMAAwAEAAYABAADAAMAAwACAAUA
BwAEAAMAAQD//wEAAQAAAAEABAAEAAUABQAAAP///v/9////AQAEAAYABQADAAAA/f/8
//z/+/8AAAEAAQABAP///f/8//r/+f/7//3/AQAEAAIAAQD+//v//P/7//z//v///wEA
AQAAAP3/+//5//b/9//6//z//f/6//j/9//2//f/9f/1//X/9v/1//T/8//x//D/8P/t
//D/8//0//X/8v/y//L/8f/u/+3/7f/u//H/8v/z//T/8f/u/+v/6v/s/+//8f/y//H/
8P/v/+3/7v/v/+7/8v/y/+7/6//q/+n/6P/q/+r/6//r/+7/7//v/+//7P/s/+z/7f/x
//T/9v/3//T/8//y//H/8P/w//L/8//0//X/8//y//D/7f/u/+3/7//w//D/7//p/+T/
4P/i/+X/5//n/+b/4//k/+b/5//j/9//3f/b/93/3//g/+D/4P/j/+T/5f/l/+r/7f/x
//n//v8BAAUACgAPABkAJwA1AEQATgBWAGAAaABuAHQAfwCSAKUAtQDBAMoA1QDnAPgA
BAEPASYBRQFqAZIBtgHfARQCSQKHAsgC/gImAz0DQwM1AxED0wJuAuQBXQH4ALIAawAo
APn/7v/1//X/+P8BAAMA/f/7//j/8//s/+j/4v/e/9v/2P/Z/9j/1v/W/9X/0v/R/9H/
z//O/83/zf/P/8//z//O/87/zv/O/87/zv/O/87/0f/P/83/zP/L/8v/y//N/83/0f/R
/9T/0v/Q/9D/z//O/9D/0v/S/9L/0P/P/87/zv/P/8//zv/O/87/zv/O/87/zf/K/8n/
yP/L/8z/zv/O/8r/yP/H/8b/xv/G/8f/yP/H/8f/xP/E/8P/wf/A/7//v//A/8D/wP+9
/73/uv+6/7n/uf+5/7r/vP+8/7v/u/+4/7j/uP+4/7r/vf++/77/v//A/8T/x//J/8r/
zP/Q/9T/1P/V/9T/1f/X/9n/3f/h/+b/5//n/+n/6P/o/+j/6//s/+//7//u/+7/7v/u
/+3/7P/s/+z/7v/y//P/8//y/+//7v/s/+v/6//s/+3/8P/w/+//8P/v/+3/6//q/+7/
7//x//L/8P/t/+r/5v/o/+n/6v/q/+r/6//r/+z/6f/n/+b/5f/m/+f/6P/q/+f/5P/i
/+H/4//i/+X/5//m/+X/4//h/+D/3//d/93/4f/i/+T/5f/h/+H/4f/h/+P/4//k/+T/
5v/n/+f/5//i/+D/3f/g/+T/5f/m/+X/4v/i/+H/4f/j/+P/5f/m/+f/5//l/+P/4f/f
/9//4P/k/+f/6P/o/+X/4//h/97/3v/g/+H/4f/h/+D/4P/g/93/2//b/9v/3v/f/+D/
4f/d/9z/3P/Z/9v/3f/d/93/3f/e/9//3//c/9v/2//c/9z/3P/c/9z/3v/c/9r/2v/b
/93/3v/e/+H/4v/j/+P/3v/d/9r/3P/e/+L/4f/g/97/3P/c/9z/3P/c/9z/3f/d/97/
3//f/9//3v/e/97/3//i/+b/6f/r/+j/5//m/+X/5P/k/+b/5//q/+v/6f/o/+X/4//l
/+X/6P/q/+v/6//l/+D/3P/e/+L/5f/m/+b/4P/g/+H/4f/c/9n/2P/X/9r/3f/f/+D/
3f/f/9//3//g/+b/6v/v//P/+P/7/wEACAARAB0AKwA3AEQATABWAF4AZABqAHYAgQCQ
AKUAtQC9AMgA2QDpAPQAAgETAS4BTQFyAZYBvAHnARgCTwKPAtACBAMmAzcDOwMtAwkD
xwJiAtoBUwH0ALIAawAoAAUAAgAHAAkADgATAA8ACwAHAAIA+//0/+7/6v/m/+P/4P/j
/+T/5P/m/+X/4v/h/+H/4f/i/+P/5f/j/+P/4//i/+T/5P/k/+T/5f/m/+f/6//q/+f/
5f/j/+b/5//q/+v/7P/r/+3/6v/o/+j/5//m/+f/6v/r/+z/7P/r/+r/6v/s/+3/7f/u
/+3/7P/r/+r/6f/m/+X/5P/o/+r/7f/u/+r/6P/n/+b/5f/m/+j/6v/o/+f/4//i/+H/
3//g/w==
         </WaveFormData>
      </LeadData>
      <LeadData>
         <LeadByteCountTotal>10000</LeadByteCountTotal>
         <LeadTimeOffset>0</LeadTimeOffset>
         <LeadSampleCountTotal>5000</LeadSampleCountTotal>
         <LeadAmplitudeUnitsPerBit>4.88</LeadAmplitudeUnitsPerBit>
         <LeadAmplitudeUnits>��V</LeadAmplitudeUnits>
         <LeadHighLimit>2147483647</LeadHighLimit>
         <LeadLowLimit>268435456</LeadLowLimit>
         <LeadID>V4</LeadID>
         <LeadOffsetFirstSample>0</LeadOffsetFirstSample>
         <FirstSampleBaseline>0</FirstSampleBaseline>
         <LeadSampleSize>2</LeadSampleSize>
         <LeadOff>FALSE</LeadOff>
         <BaselineSway>FALSE</BaselineSway>
         <ExcessiveACNoise>FALSE</ExcessiveACNoise>
         <MuscleNoise>TRUE</MuscleNoise>
         <LeadDataCRC32>3486219887</LeadDataCRC32>
         <WaveFormData>
4f/h/+H/4f/i/+D/3f/c/9z/2//Z/9f/1v/W/9b/1//U/9D/zf/L/8j/x//J/8j/y//N
/87/z//N/87/z//R/9X/2//g/+X/6f/q/+//+P8BAAcAFAAgACoALwA2ADgAOgA/AEkA
VgBjAGwAdQB4AH4AiQCOAJEAnQCyAMwA6QAIASoBSgFyAZ8BzwECAi8CWAJ4AooCkgJ9
AjoC0AFaAfEAmQBUABwA+//x/+//5P/e/9v/2f/X/9j/2f/V/9D/zP/G/8L/vf+3/7r/
u/+7/7r/tf+1/7X/tf+w/63/r/+x/7P/tf+2/7j/tv+2/7T/sP+z/7T/tf+2/7b/t/+3
/7b/sv+y/7T/tf+2/7f/uP+6/7f/tv+0/7H/s/+0/7X/tv+1/7T/s/+y/7L/sv+y/7H/
sf+y/7T/tv+0/7D/rv+q/6r/rP+v/7H/sP+v/67/rP+p/6b/pf+l/6b/qP+q/6v/p/+l
/6P/ov+l/6X/pP+i/6L/of+h/6L/of+i/6P/nv+e/5//oP+h/53/nf+d/6D/p/+p/6n/
qf+q/67/r/+w/7H/tf+4/7r/wP/A/8D/wf/B/8H/w//G/8j/zP/M/8z/yv/I/8b/x//G
/8n/y//M/9D/0f/Q/83/yf/I/8n/y//M/83/zf/L/8r/yP/G/8b/xf/G/8f/xv/J/8j/
yP/K/8X/wf++/77/wP/D/8P/w//C/7//v//A/8D/wf/C/8P/w//D/8H/v/+8/7z/vf/A
/77/v/+//73/u/+5/7r/vf++/7z/vP+7/77/v/+//77/uv+5/7n/uP+7/73/vf+8/7n/
uP+4/7n/t/+3/7j/uP+6/7z/vv++/7v/uf+4/7b/uP+5/7n/uf+5/7n/uf+5/7b/tf+1
/7b/uf+6/7r/uv+2/7X/tP+z/7j/uf+7/7z/uP+3/7b/tv+y/7H/sP+u/7D/sv+z/7T/
sv+v/67/rv+w/7H/sv+z/7T/tP+0/7P/sP+v/67/rf+x/7P/tP+0/7D/rv+t/63/rf+u
/67/rv+v/7D/sP+w/63/rP+s/6v/r/+w/7H/sv+u/6z/q/+r/6v/sv+0/7T/tP+0/7H/
r/+u/6z/r/+x/7P/t/+2/7X/tP+z/7P/tf+0/7P/t/+5/7v/vf+6/7v/uv+5/7z/v/+9
/77/u/+4/7n/uf+3/7f/t/+3/7b/tP+0/7r/uP+1/7L/rf+t/63/rv+u/6z/qf+n/6f/
pf+o/6j/qP+r/63/r/+y/7L/sv+z/7X/uf/A/8n/z//W/93/4v/n/+//+v8CAAwAFwAe
ACAAJAArADEAOgBBAEwAVwBiAGwAcwB8AIUAkQCmAMIA2wD4AB4BQgFoAZUBxQHuARUC
OAJSAmYCaAJFAvYBiAEUAbMAYwAkAPb/3//d/9n/0P/M/8n/w//B/77/vf+//7z/uv+3
/7T/sP+r/6j/p/+l/6L/of+j/6X/p/+j/5//oP+h/6P/o/+i/6L/o/+m/6f/pv+j/6L/
of+g/6P/pf+m/6b/of+g/6H/of+i/6P/pP+m/6j/qP+n/6X/pP+k/6T/pP+m/6b/pv+m
/6H/oP+f/53/nv+g/6P/pv+m/6T/pP+i/6D/oP+h/6H/o/+l/6f/qP+m/6L/oP+f/6D/
ov+k/6X/of+f/53/nP+b/5v/mv+Y/5f/l/+Y/5r/m/+e/6H/nv+g/6H/ov+j/6P/o/+j
/6b/qP+p/6j/p/+q/7D/s/+2/7T/t/+5/7r/wf/C/8P/xf/I/8n/zP/Q/9H/1P/T/9L/
0//U/9X/2f/a/93/3//g/+L/4//i/9//3P/c/97/4f/g/9//3f/Z/9v/3v/h/+b/4//i
/+H/3v/f/97/3v/g/97/3f/d/+D/3v/f/93/2//d/93/4P/k/+P/4//j/+P/4//j/+H/
3//e/97/3//i/9//3//e/9v/3f/d/+D/5f/j/+D/3//d/9//4f/i/+L/4//j/+T/5P/k
/+X/5P/i/+P/5P/m/+n/5f/j/+L/4P/i/+T/5v/m/+f/5//o/+j/5//n/+b/5f/o/+n/
6v/r/+n/5//m/+b/6P/q/+v/7P/q/+v/7P/t/+z/6//r/+r/6v/r/+z/7v/r/+v/6//q
/+z/7P/r/+r/6v/p/+r/7P/s/+v/6v/p/+z/7v/w//H/7//t/+v/6f/t/+//8P/w//H/
8P/w//H/8P/w/+//7v/x//L/8v/y//H/8P/w/+//8v/2//j/+P/1//T/8//y//H/8f/y
//L/9f/3//n//f/6//n/+P/3//r///8BAAMABAADAAIAAQAEAAcACAAJAAsADQAKAAoA
BwAEAAUABQAIAAkACgALAAYAAgAAAAQABgAHAAgABwAKAAsADQAOAAgAAwD///3//v8C
AAMABAADAAMAAwAEAAQABgAJAA0AFwAcACEAJwAoACsANAA9AEkAWABmAG4AdQB8AIAA
ggCJAJUApAC1AMIAywDQANoA4QDmAOsA9wAIASYBQwFeAXwBngHCAekBHQJWAokCugLo
AgQDFAMPA+ACegL6AYEBHwHUAJQAXQA/ADsANgAsACkAKQAlACYAKQAnACQAIAAaABYA
EQALAAwADQANAAwACAAHAAYABQADAAEABAAHAAgACQAJAAoACAAIAAYAAgAEAAYACAAK
AAcABwAGAAQABAAEAAYABwAIAAkACgAMAAoACgAJAAcACQAKAAsADAAKAAoACgAKAAsA
DAANAA0ADQAOABAAEgAOAAoACAAEAAQABgAJAAsACgAJAAgABgAFAAIAAQABAAIAAgAC
AAEAAAD///7//v8BAAEAAAD+//3/+//6//r/+f/8/////P/8//3//v////v/+//7//7/
BQAHAAcABwAFAAgACAAIAAwAEQAVABgAHAAcABwAHQAeAB8AIgAmACwAMAAwADAAMAAu
ACwALQAtADEANAA2ADgAOQA4ADUAMgAwADAAMQAyADMAMwAxAC8ALgAtAC4AKwAsAC0A
LAAuACwAKwAsACkAJwAmACgAKgAtAC0ALQApACUAJAAkACIAIwAkACUAJwAnACUAIwAh
ACAAIAAiACQAJQAlACMAIgAfAB8AIQAiACAAIAAfACEAIwAkACQAHwAdABwAGgAdAB8A
HwAeABsAGgAaABsAHQAdAB4AHgAfACAAIQAgAB0AHQAeAB4AIQAhACAAHwAdAB0AHQAd
ABwAGwAbABwAHgAgACEAIgAcABsAGgAZABwAHQAfACAAHQAbABkAGAAWABcAGAAYABkA
GgAaABoAGAAVABQAFAAXABcAFwAXABYAFgAWABUAEgARABAADwASABUAFwAYABQAEgAR
ABEAEQASABIAEgASABIAEQAQAA8ADgAOAA0AEAAQABAAEAANAAwADAALAA4AEAAQABAA
EAAOAA0ADQAMAAoACwAMAA8ADwAPAA8ADwAOAA8ADQALAA8AEQATABUAEgATABIAEQAT
ABcAFgAYABYAFAAWABcAFQATABEADwANAAoACQAOAA4ADQAMAAkACQAJAAoACgAHAAUA
BAAFAAEAAgAAAP7/AgADAAQABgAFAAYACAALAA0AFAAbACEAJgAtADYAPQBFAE4AXABo
AHMAegB8AH4AhQCNAJgApQCuALcAwADKANUA3gDlAOsA9AAIASkBTAFwAZgBwAHxAScC
WgKFAqwCzgLoAvYC6QKoAjoCwAFLAekAmABaADMAKQAtACgAIAAfAB0AFwASAA8AEQAS
ABAACwAGAAAA+f/2//X/8//w/+//8f/z//X/8f/t/+7/7//x//H/8P/w/+7/8P/w/+7/
7P/s/+z/7P/t/+//8P/w/+v/6v/r/+v/7P/t/+7/8P/w//D/7//t/+v/6v/p/+j/6//s
/+3/7v/q/+r/6v/p/+v/7P/u//D/7v/s/+z/6v/m/+b/5//n/+n/6f/p/+j/5P/g/97/
3f/d/97/3//f/93/3f/d/97/3f/b/9j/1P/T/9P/1P/W/9T/1v/Y/9T/1P/V/9b/1//W
/9f/2P/c/97/3f/a/9f/3P/i/+X/6P/o/+v/7f/u//P/9P/1//f/+v/7//7/AgABAAIA
///8//7//v/+/wEAAQADAAQABAAGAAcABgADAAIAAgAEAAcABQADAAAA+//7//z//f8A
AP7//v/+//z//v/8//v//P/+//3//f8AAP7//f/5//X/9//1//b/+P/1//X/9f/1//f/
9//1//P/8v/y//P/9v/1//X/9P/x//H/8f/0//n/+f/2//X/8//1//X/9P/y//P/8//0
//T/8//z//H/7v/v//D/8v/1//P/8f/w/+7/8P/w//D/7v/v/+//8P/w/+//7f/q/+f/
6f/r/+3/7//t/+v/6v/q/+z/7P/r/+r/5//n/+f/5//o/+f/5//m/+b/5//o/+r/5v/l
/+T/4v/l/+b/5v/m/+P/4f/h/+L/4P/f/97/3f/f/+D/4f/h/9//3f/b/9n/2//d/97/
3v/d/9z/3P/d/9z/3P/b/9r/3f/e/97/3v/c/9r/2f/X/9v/3P/d/97/3f/c/9z/3f/V
/9X/2P/g/+D/4P/g/+D/3f/b/9r/2P/Y/9n/2v/d/93/3f/d/93/3P/f/9//3//j/+X/
5//p/+f/5//l/+P/4//l/+L/4v/j/+L/5f/n/+b/5f/k/+P/4f/e/93/4v/h/+H/4f/f
/97/3f/d/9z/2f/X/9b/1//T/9T/0v/Q/9T/1f/W/9j/2P/a/93/4f/j/+r/8f/3//z/
//8EAAsAEQAaACYAMgA9AEYASgBOAFEAVQBgAG0AdgB/AIoAlgCfAKYAqQCzAMIA2ADz
ABABMgFWAXoBpwHbAQoCNQJcAngCjAKYAosCUALwAXoBDQGzAGwAMAAJAP//AQD+//b/
8f/t/+n/5v/l/+P/4P/e/9n/1v/S/83/yv/J/8f/xP/D/8X/x//J/8T/v/+//7//wP/B
/8H/wv/E/8b/xv/E/8L/wv/C/8L/w//F/8b/xv/C/8D/wP+//8L/w//E/8b/xP/E/8P/
wf/A/8D/wP/A/8H/wv/D/8T/wP++/7z/uf+6/7z/v//C/8H/vv+9/7r/uP+4/7n/uf+6
/7v/vP+8/7j/tP+y/7H/s/+0/7X/tf+0/7P/sv+y/63/p/+g/5j/mP+X/5f/mP+T/5L/
kf+K/4r/i/+M/43/jP+N/47/kv+U/5P/kP+N/5D/lv+Z/5z/mv+d/5//oP+k/6T/pP+l
/6b/p/+q/67/sP+y/7D/rv+u/67/rv+x/7D/s/+1/7b/t/+3/7X/sf+w/7D/sv+1/7X/
s/+w/6v/rP+s/6z/rv+r/6z/rf+s/63/qv+o/6j/qP+n/6f/qv+q/6v/qf+n/6n/p/+o
/6r/qf+p/6n/qf+p/6n/p/+l/6T/pP+l/6j/p/+n/6b/o/+k/6P/pf+p/6n/pv+l/6P/
pv+n/6f/pv+k/6P/o/+i/6H/o/+j/6L/ov+i/6P/pf+h/5//nv+c/53/nv+f/57/nP+b
/5v/mv+a/5n/l/+V/5n/m/+d/5//nP+b/5v/nP+c/5z/m/+a/5n/mf+Z/5n/mP+X/5f/
lv+Z/5v/nf+g/57/nf+c/5r/mv+a/5n/mP+Y/5f/mP+a/5j/l/+W/5X/l/+a/53/n/+c
/5v/mv+Z/5v/nf+e/57/nf+c/5z/nf+b/5z/nP+c/53/nv+e/57/nP+c/53/nf+g/6L/
pP+m/6n/pv+g/53/nv+f/6D/of+i/6L/o/+l/6b/pv+n/6j/q/+u/6//sP+x/6//sf+w
/6//sf+x/7H/sf+z/7f/uf+7/7j/uf+1/7T/tv+2/7r/vf+6/7n/uP+3/7X/sv+x/7b/
uv+7/7z/u/+3/7X/tP+y/7P/s/+0/7f/tf+2/7T/sv+1/7X/tf+2/7n/vP/A/8X/x//K
/8//2f/k/+v/8v/7/wUADAAUAB4AJQAqADIAPABDAEsAVgBjAGoAbQB2AIQAkwCgAKkA
swDAANQA6wAEASIBSAF0AaMB2wEOAjsCYgJ6Ao4CmAKNAlYC+AGGARkBwQB0ADQABwD3
//n/+P/0//P/7//r/+b/3//b/9b/1P/U/9L/z//L/8n/yf/I/8b/xP/F/8b/x//G/8P/
xf/H/8T/w//B/8D/w//I/8v/zP/L/8r/yf/I/8f/x//G/8T/xP/G/8r/zf/M/8v/yv/K
/8z/zv/P/8//zf/M/8v/yv/L/8z/zf/O/8//0P/R/9H/zv/M/8v/yv/N/8z/zf/M/8v/
zP/O/8//zv/N/8z/yv/M/8r/yv/L/8n/yP/H/8X/xv/H/8j/yv/J/8f/xP/A/8D/v/+/
/8D/wv/G/8r/yP/E/8P/wv/B/8P/xf/H/8z/zf/N/8v/yf/M/9D/0f/S/9f/3f/i/+b/
5v/k/+L/4f/l/+n/7//2//j/+v/4//b/+P/4//j/+////wMABgAIAAYABQACAP3///8C
AAcADQANAAsACAADAAQABAAEAAYABgAIAAoACgAIAAQAAQAAAAQABQAHAAwACwALAAgA
BQAGAAMAAwAEAAUABwAJAAsABwAFAAEA/f8AAAIABQAKAAkACQAIAAUABgAFAAcACwAM
AAwADgAPAA0ACwAIAAQABQAHAAoADAAKAAsACgAIAAgACAAJAAsADwARABQAFgAUABIA
EAAMAA0ADwASABQAFAATABEADwAQABEAEgATABMAEwAUABYAFQAUABIAEAAPABEAEwAV
ABQAEwATABIAEQARABEAEgATABUAFwAYABUAFAASABAAEAAPABAAEgATABMAEwATABMA
FAAVABUAEwATABMAEwATABMAEgAQABMAFAAWABkAFgAWABUAFAAWABYAFQAUABYAFgAX
ABcAFQAUABMAEgAUABQAFQAXABcAFgAWABYAFgAWABgAGQAbABwAGgAZABgAGQAaABsA
HAAdAB8AIwAkACUAJQAjACEAHwAhACUAJwApACYAJwAjACIAJQAkACcAKQApACkAKQAp
ACQAHgAaABwAIQAjACUAJQAiAB8AHQAaABkAFwAWABcAGQAcABwAHAAbABkAFwAWABsA
HgAiACcAKwAsACsAMQA6AEcAUABZAGMAbAB2AH4AgwCIAI4AlgChAK0AuAC/AMgAzwDY
AOIA7wD4AAEBCwEcATABSwFmAYQBrAHYAQUCOwJwAqECygLoAvwCBgPzArACSALOAVsB
/QCyAHoATQA5ADcANAAsAC0ALQApACgAJQAfABgAFgATABAADAAHAAgACQAJAAgAAQD/
//3/+//7//v/AAAFAAIAAQD///7//P/+//7//P/9//7///8AAP3//f/8//r/+//8////
AQD9//v/+f/4//j/+P/3//X/+P/6//z//v/8//r/+P/2//X/9v/3//f/8//y//L/8v/0
//L/8v/w/+//8P/y//P/8f/x//H/8P/y//D/8P/x/+3/7P/r/+n/5//n/+f/6P/n/+f/
5v/k/+H/3//e/97/4v/m/+r/6P/j/+H/3//d/97/3//g/+T/5//p/+n/6f/n/+r/6v/q
/+7/8//3//r//P/8//z//f8BAAMABwAMAA8AEgARABAAEAAOAAwADQARABUAGAAaABkA
FwATAA0ADwAQABMAFwAXABcAFgATABIAEAAOAA4AEAASABQAFAAQAAwACQAIAAkACQAK
AA4ADQAPAA4ADQAJAAUABAAEAAcACQALAA0ACgAJAAYAAwAFAAYACAAMAAoACQAHAAMA
AwABAAIABQAIAAgACgALAAkABwAEAAAAAQABAAIAAgABAAMAAwACAP///v/+////AgAD
AAUABgACAAAA/v/6//z//f///wAA//////7//f/8//v/+v/5//v//f8AAAQAAgAAAP3/
+v/4//n/+v/7//v/+//8//z/+P/1//L/8P/0//f/+v/8//v/+v/4//b/9f/z//P/9P/1
//X/9f/1//L/8P/u/+v/7//x//P/9f/0//P/8f/u/+//7v/u/+//8f/y//L/8v/w/+7/
6//o/+r/7P/v//H/7v/s/+r/6P/p/+r/7P/v//H/7P/q/+r/6v/q/+n/6f/q/+r/6//t
/+//8//w/+//7v/t/+//8//0//X/9f/1//X/9f/1//f/9//3//n/+//4//j/9v/y//L/
8f/y//P/9P/1//L/7v/s//D/7//v/+//7f/s/+v/6//q/+T/4f/f/9//4v/m/+f/6P/l
/+P/4f/g/+L/5P/n/+v/9//6//3///8AAAkAFgAfACcAMgA8AEQASQBOAE4AUgBZAGEA
cACBAIoAjQCUAJwAowCqALMAwQDUAPAADQEkAUABYgGGAbUB6wEcAkkCcAKKApoCngKH
AkgC5AFyAQ0BuQB2ADgAEwAJAAcA/v/4//X/9f/1//T/7//r/+r/5P/g/9z/1//R/9P/
1f/W/9b/0v/R/9D/z//O/8v/zf/P/9H/0f/Q/9D/zv/O/8z/yP/K/8z/zv/Q/83/zf/M
/8r/yv/K/8z/zf/L/8v/y//M/8v/yv/I/8X/yP/K/8z/zv/M/8r/yP/G/8b/xv/G/8X/
xP/E/8X/xv/F/8L/wf++/77/wP/D/8X/wf+//73/uv+7/7r/u/+9/7v/uv+5/7f/tf+1
/7X/tv+3/7f/tv+0/7H/r/+u/67/r/+y/7X/sv+x/7H/sf+x/6//r/+v/7L/t/+5/7n/
uf+4/7r/uf+4/73/w//I/8z/zv/O/87/z//P/8//0f/U/9r/3v/e/97/2//Y/9X/1f/X
/9v/3v/g/+H/4f/f/9v/2f/Y/9n/2//e/9//3//d/9n/1v/T/9L/1P/W/9j/2P/X/9T/
0v/S/9H/z//O/9D/0v/V/9X/1f/V/9H/0P/Q/9D/0f/S/9P/0//T/9H/z//N/8z/zP/O
/9D/0f/R/8//zP/J/8n/y//N/8z/zf/N/83/zf/M/8r/yf/J/8r/yv/L/83/zf/M/8v/
yv/K/8v/yf/J/8r/yv/I/8j/yP/G/8P/w//E/8T/yP/J/8n/yf/G/8X/xP/D/8T/xf/H
/8r/yP/I/8f/xv/C/8H/wP+//8L/w//F/8b/wv/B/8D/wP/C/8P/xP/E/8T/xP/D/8L/
wP+9/7z/vP+//7//v/+//73/vP+7/7n/vP+9/77/v/++/7//v/++/7z/uv+5/7n/uv+8
/73/vv+8/7z/u/+6/7z/vP+9/73/vP+8/7z/vP+5/7j/uP+5/8H/wf/A/77/vv+7/7r/
uf+4/7r/u/+9/77/u/+7/7v/vf+//7//v/+//8H/xf/G/8f/xv/D/8D/vf/A/8P/xP/F
/8P/xf/C/8L/wP++/8D/wf/D/8P/w//D/7//uv+3/7r/vP+9/77/vf+5/7f/tv+0/7D/
rf+r/6v/rP+w/7H/sv+x/7H/sf+y/7b/uv+//8X/yf/M/83/z//Y/+P/7P/1//3/CAAQ
ABgAGQAaABwAJAAxAEMAUgBZAGAAYwBqAHQAewCCAI8AoQC4ANIA7QAKASgBTAFyAaMB
2wEKAi8CTgJgAmgCWAIjAsYBVgHuAJ0AVQAYAO7/3f/Z/9H/zP/M/8//0f/R/87/x/+/
/7r/tP+0/7L/r/+r/6v/q/+q/6j/pP+j/6L/of+i/6H/pf+p/6j/p/+l/6T/ov+k/6T/
ov+j/6T/pf+m/6T/o/+h/57/nv+g/6T/p/+m/6X/pP+k/6T/pP+j/6H/of+i/6P/pP+h
/6D/n/+e/57/oP+i/6P/nv+c/5v/mv+c/5r/mv+Y/5j/mv+d/5//nf+b/5n/lv+W/5T/
lP+V/5L/kv+S/5H/kP+P/47/jv+R/5H/kP+O/4n/h/+G/4b/iv+O/5L/kP+M/4v/iv+J
/4f/h/+H/4r/kf+T/5P/k/+R/5L/kP+O/5L/mf+f/6T/pv+m/6b/p/+q/6v/rv+y/7T/
uP+4/7j/s/+w/63/rf+w/7X/uf+8/7v/u/+5/7X/tv+2/7j/u/+8/73/vf+7/7j/tv+0
/7T/tv+4/7r/uv+3/7T/sv+y/7T/s/+z/7b/uP+7/7v/u/+3/7P/sv+y/7X/t/+5/7v/
uf+5/7f/tf+2/7b/t/+6/7r/u/+7/7n/tP+x/7H/s/+3/7j/u/+9/7z/u/+5/7b/t/+3
/7j/uP+6/73/vv++/7v/uv+6/7v/vf+9/77/vv++/77/vv+8/7n/uf+6/7r/vf+//8D/
wf/A/7//vv+9/8D/wf/D/8b/xf/E/8L/wP+//7//v/+//8H/wf/C/8L/wP+//77/vv/B
/8P/xf/G/8T/xP/D/8L/xP/D/8T/xv/J/8n/yf/J/8b/xP/C/7//w//F/8f/yf/H/8f/
xv/E/8T/xP/F/8f/yP/K/8v/zP/L/8r/yP/G/8n/yv/M/83/y//K/8n/yP/J/8j/yP/J
/9H/0f/Q/8r/zP/M/8z/zP/M/83/z//Q/8//z//P/9H/1P/V/9b/1//Z/93/3v/f/97/
3f/c/9v/3//j/+X/5//m/+f/4//i/+H/3v/f/9//4f/j/+X/5//k/+D/3v/i/+T/5f/m
/+X/4//h/+D/3v/b/9n/2P/Z/9v/3v/e/97/3f/d/93/3v/i/+b/6//x//X/+P/5//v/
/v8HABQAIwAvADgARABOAFMAVABcAGQAbQB7AIwAlwCcAKEAqgC2AMEAyADRAOEA9AAK
ASMBOgFYAX4BpAHTAQ0CRAJzApoCuALQAtYCwQKAAhYCoAE3AeEAmABaAC0AGQAZABQA
DgARABUAFQAUABMADQAGAAAA/v/8//n/9f/3//f/9v/0/+7/7f/s/+v/6//r//D/9f/z
//H/7v/s/+3/8P/x//D/8f/y//P/9P/x//H/8P/u//D/8v/2//n/9//1//P/8v/0//T/
8//x//P/9P/1//b/9f/0//P/8v/y//T/9v/3//P/8v/y//L/9P/y//L/8P/v//D/8v/z
//D/7//u/+z/7//u/+//8f/u/+7/7v/t/+3/7f/t/+7/7f/t/+z/6v/n/+X/5P/k/+j/
7P/w/+7/6v/p/+j/5//m/+f/6P/s//D/8f/w/+//7v/w/+//7v/z//v/AgAIAAsACgAJ
AAkADQAPABMAGAAeACIAIgAiACIAIAAeAB8AJAApAC0AMAAwAC8ALAAnACcAKAArAC8A
LwAvAC4AKwAqACgAJgAmACcAKgAtAC4AKwAoACYAJgAmACUAJQAoACkAKwAqACkAKAAl
ACUAJgAlACcAKQArACgAJwAkACEAIgAiACMAJgAlACUAJAAhACEAHwAgACMAJgAmACgA
KQAmACUAIwAgACAAIQAjACQAJQAnACcAJgAiACAAHwAfACMAJQAoACoAJgAkACIAHgAg
ACEAIwAkACUAJQAkACMAIAAfAB4AHQAfACEAJAAoACcAJgAkACIAIQAhACEAIQAjACMA
JAAkAB8AHQAbABoAHQAfACEAIgAfAB4AHAAaABsAGQAZABoAGQAZABkAGQAXABYAFQAT
ABUAFwAZABsAGQAZABgAFgAUABIAEQARABUAGAAaABwAGAAWABMAEAASABQAFwAZABcA
FgAVABQAFQAUABQAFQAXABQAEwASABEAEAARABEAEgASABQAFQAWABkAFgAVABQAEwAX
ABsAHAAdABwAGwAaABkAGQAbABsAGwAcAB8AHQAeABsAGAAZABkAHAAdAB4AHwAZABQA
EQAUABUAFQAVABMAEwATABQAFAAPAAsACAAHAAkADAAMAAwADwAPAA8AEAASABQAFwAb
ACMAJgArAC0ALgAzADwARwBVAGIAbgB0AHkAfACAAIYAjwCdAKwAuQDAAMMAygDWAN8A
5gDtAPkADAEqAUUBYAF+AaQBygH3ASsCYAKPArgC1gLqAvAC0wKIAhwCpAE5AeEAnABk
AD8AMQAtACIAHAAhACMAIQAiAB8AGwAUABAADAAIAAMA/f///////v/8//f/9//3//f/
9v/z//X/9//3//f/9v/2//T/9v/2//T/9f/2//f/+P/1//X/9P/y//D/8P/y//P/9P/1
//b/+P/3//b/9P/x//P/9P/1//b/8//y//H/8P/w//D/8P/v//D/8P/x//L/7//s/+v/
6P/o/+r/7f/v/+3/6//p/+b/5v/k/+T/5f/i/+L/4v/h/+D/3//e/97/4f/h/+D/3v/b
/9n/2P/Y/9f/2v/d/9r/2f/Z/9n/2f/X/9f/1//a/93/3//f/9//4P/k/+X/5v/n/+v/
7v/w//L/8v/y//P/9P/1//j//P/+/wIAAgACAAIAAAD+////AQAFAAgACgAJAAkABwAD
AAIAAgAEAAcACAAJAAkABwAEAAIAAAAAAP//AAABAAAAAgAAAP//AAD9//v/+v/8//7/
AQABAAEA/P/3//X/9P/z//X/9//5//v/+//5//f/9f/0//T/9v/4//n/+f/3//L/7//v
//H/8v/y//T/9f/z//P/8v/w/+//7//w//D/8//1//X/9P/y//D/7//v/+//7//w//D/
8f/y//P/8v/v/+3/7P/q/+3/7//w//H/7//t/+v/6f/p/+n/6v/s/+z/7P/r/+r/5v/l
/+T/4//m/+f/6f/q/+X/4//h/+D/4P/h/+L/4v/i/+L/4f/g/9z/2f/Y/9j/3P/d/97/
3//d/9z/2//Z/9n/2f/Z/9n/2v/b/9v/2v/Y/9b/1f/V/9f/2P/Y/9j/1//W/9T/0v/U
/9T/1f/V/9f/2P/Z/9r/1f/S/9D/z//R/9X/1v/U/9L/0P/Q/9D/0P/P/8//0P/Q/9L/
0//U/9f/1f/T/9H/z//S/9f/2f/b/9v/2f/X/9X/1f/X/9f/1//Y/9v/2f/a/9n/1v/X
/9f/2v/b/9z/3f/W/9D/zP/O/9L/0//U/9P/0f/P/87/zP/H/8P/wP+//8D/xP/F/8b/
xv/F/8T/xP/I/8r/zf/R/9X/2P/b/9//4v/r//T/AQANABYAHAAiACkALAAuADYAPQBJ
AFoAZQBoAG0AdgCAAIcAjgCXAKkAvgDWAPEACgEoAUoBcgGfAdcBCAIxAlICagJ6AnwC
XQIUAqoBOAHXAIcARAAMAO3/5//j/97/3v/f/9v/2f/Y/9P/y//E/77/vf+6/7b/sf+z
/7X/tv+2/7L/sf+w/6//r/+t/7D/s/+y/7H/r/+u/6z/rv+u/6z/r/+w/7H/sv+w/6//
rf+q/6r/rP+w/7P/sv+x/7D/sP+t/6z/qv+n/6j/qv+s/67/rP+s/6z/rP+r/6z/rf+t
/6n/qP+o/6j/p/+k/6P/oP+g/6L/pf+n/6T/o/+i/6D/ov+g/6D/of+d/5z/m/+Z/5X/
lf+V/w==
         </WaveFormData>
      </LeadData>
      <LeadData>
         <LeadByteCountTotal>10000</LeadByteCountTotal>
         <LeadTimeOffset>0</LeadTimeOffset>
         <LeadSampleCountTotal>5000</LeadSampleCountTotal>
         <LeadAmplitudeUnitsPerBit>4.88</LeadAmplitudeUnitsPerBit>
         <LeadAmplitudeUnits>��V</LeadAmplitudeUnits>
         <LeadHighLimit>2147483647</LeadHighLimit>
         <LeadLowLimit>268435456</LeadLowLimit>
         <LeadID>V5</LeadID>
         <LeadOffsetFirstSample>0</LeadOffsetFirstSample>
         <FirstSampleBaseline>0</FirstSampleBaseline>
         <LeadSampleSize>2</LeadSampleSize>
         <LeadOff>FALSE</LeadOff>
         <BaselineSway>FALSE</BaselineSway>
         <ExcessiveACNoise>FALSE</ExcessiveACNoise>
         <MuscleNoise>TRUE</MuscleNoise>
         <LeadDataCRC32>2149619151</LeadDataCRC32>
         <WaveFormData>
sv+0/7X/tv+4/7b/sv+w/67/r/+v/63/rv+s/6z/q/+n/6L/n/+f/5z/nP+b/5z/nv+f
/6H/pP+i/6H/of+k/6b/rf+z/7T/tv+1/7f/vP/D/8v/1//j/+r/8P/z//H/7v/w//f/
AAAIABAAEQAQABEAEgAQABAAFAAgAC8AQwBaAHAAgwCWAKsAxQDkAAYBKAFHAWEBcQFr
AUUB/ACmAFcAEwDf/7j/p/+p/6z/p/+g/53/mP+X/5j/mv+Y/5X/lP+Q/43/iv+H/43/
jf+N/43/jP+L/4v/jP+L/4v/jv+O/5P/lf+X/5j/lP+P/4z/jf+U/5T/k/+S/5H/kP+Q
/4//jP+N/4//jv+Q/5P/lP+V/5L/kv+S/5P/mP+a/5v/m/+b/53/oP+i/6D/ov+k/6X/
qv+q/6n/qf+p/6j/p/+n/6z/sf+2/7X/s/+x/7D/rv+s/6v/rv+v/7P/tP+z/7T/sf+v
/6z/qf+t/7L/tP+0/7T/sv+0/7T/sP+v/7L/sf+0/7X/tv+5/7f/tv+0/7P/t/+6/73/
v/++/8H/x//J/8r/yv/L/8v/z//R/9P/1f/W/9f/1v/X/93/3//g/9//4P/g/+D/4P/g
/+D/4v/i/+b/5v/p/+z/5//j/+P/5P/o/+r/7P/t/+//7P/o/+P/5P/n/+f/5//s/+v/
6f/q/+b/4v/g/+P/5P/j/+T/4//i/+H/3v/d/93/3v/f/+D/4v/i/+T/5P/h/+D/4f/h
/+H/4v/i/+L/4v/g/+H/4//j/+P/4//i/+f/6v/t/+7/7P/r/+r/6f/t/+//8f/y//L/
8//0//b/9v/2//f/+P/7//7/AAACAP7//P/7//n//f///wAAAQACAAIAAwADAAIAAgAC
AAEAAwAFAAYABQAAAP3//P/7/wAAAQAEAAMAAgABAAAAAAD+//3/+//6//7//v8AAAEA
/v/7//j/+f/8//7/AQADAAQABAADAAIAAQAAAP////8DAAYACAAJAAUAAwACAAIABQAF
AAUABQAIAAkACAAJAAgABwAGAAYACwANAA8AEAANAAsACgAKAA0AFgAYABgAGAAYABYA
FAAUABIAFgAYABoAHAAaABoAGwAeACAAIAAcABoAGwAfACYAKAAmACYAJQAmACkAKwAt
AC8ALAAsACwALgAtAC0ALQAsAC8ALgAvADIAMAAvACwAKQAoACkAKQApACUAIwAkACUA
JQAkACUAJAAnACkALAAuACoAKQArACwAKwAxADgAPgBFAEkATABPAFUAXwBnAG4AdgB7
AHsAegB8AH8AggCGAIwAlQCaAJ0AngCgAKIAogCsALsAzQDiAPoADwEiATkBUwFoAYIB
ogG/AdkB6QHbAakBXAEKAb8AfwBRADQAMQA3ADgAMQAsACUAHgAZABgAGAAaABsAHAAX
ABUAEwARABUAEwARAA8AEgATABUAGAAUABMAFQAUABUAFQAVABQAFAARABAAEwATABAA
DAAIAAgACAAJAAkABAADAAMAAAAEAAcACAAJAAkACgALAA0ADwAQABAADwAOABEAFQAY
ABQAEgAQAA0AEgASABEAEQAUABQAFAAVABMAEwATAA0ADwAPABAAEAANAAsADQANAA8A
DgALAAoABwAFAAIA///+/wAA///8//z//P8AAAIAAAD//wIAAQADAAMAAwAFAAQABAAD
AAMABAAEAAQAAwADAAcADgARAA8ADgAOAA0AEQATABUAFwAXABkAGQAbABwAGwAZABUA
FgAYABoAHAAZABgAGQAYABoAGAAZABoAFQARABEAEgAPAA4ADQALABAAEAAPAA0ACgAL
AAkABwAJAAcABAAEAAIAAAAAAAUAAgD///7/+////wEAAQADAAIAAgACAAIABAACAAIA
AAAAAAAAAgADAAIAAgABAAAAAwACAAQABwADAAEA///8/wAAAgAEAAQAAwADAAMAAwAB
AP///f/6//r/+//8//7/+//4//b/9P/3//r//P/+////AAACAAMABAADAAEA//8AAAAA
AQABAP3//P/7//n//P///wEAAQABAP////////7//f/+//v//v///wAAAgD+//3/+//6
//v/+v/7//v//f/9//3/AQAAAP7//f/7//z//v///wAA/P/6//j/9//7//7/AAABAP7/
/f/9//7/+//5//f/9f/4//v//P////3/+//5//j/+f/9/wEAAgAAAP7//P/6//v/+v/7
//r//f/+////AAD///7//v8AAAUACAAHAAgABAADAAUAAgAEAAYABwAKAAwADQAOAA8A
CwAKAAkACgAOAA8AEAAQAAwACAAGAAYABwAJAAkACQAIAAkACQAJAAEA/f/8//v//v/+
/wAAAAABAAEAAgACAAMABQAKAA4AFwAZABwAIAAdAB0AJAAtADkARwBVAF4AZABpAGkA
ZgBoAG8AegCGAJAAkwCUAJcAmACYAJgAngCmALcAzQDgAPQABwEaASsBRQFqAYoBrgHT
AfMBCwITAvcBsgFWAfkArwB1AEIAHwAVABoAGQASAA8ADgALAAwAEgASAA8ACgAEAAEA
/v/7/////////////P/7//v//P/6//v///8AAAQABQAGAAYABAD///z//f8CAAIAAQAA
APr/9v/z/+//8P/z//f/+P/9/wEAAwAFAAMAAgABAAEAAgACAAEA///9////AgAEAAEA
AgADAAMABwAEAAAA/f/8//r/+P/3//n//f8BAP//+//5//j/9v/0//P/9v/3//r/+v/4
//j/9v/1//P/8f/2//r/+//6//b/9P/2//b/9v/3//z//f///wEAAwAHAAUABAACAAEA
BAAGAAgACQAFAAcADAANABAAEgAVABcAGgAbABwAHQAdAB0AGwAbAB8AIQAiACEAIAAg
ACAAIAAfAB4AHwAeAB4AHAAdAB4AFwARAA8ADgAQABIAFAAVABMAEAAMAAcABwAJAAgA
BwAIAAUAAQAAAP7//P/8/wEAAwADAAUABQAEAAMAAAD///7//v/+//7/AQAAAAEAAAD9
//z//f/9//7/AAABAAIAAQD+//7////+//3//P/6//3//v////7/+//5//f/9f/6//v/
/P/8//r/+f/4//j/+f/6//z//v///wAAAAAAAP///v/+//3/AQABAAAA///+//z/+//5
//j/+P/4//f/+//9//7//f/6//f/9v/1//j/+f/8//v/+f/3//X/9P/1//f/+P/6//v/
+v/7//v/+f/1//H/8f/1//b/+P/5//b/9v/1//T/8v/w/+7/7f/v//L/9P/1//L/7//t
/+z/7v/v//D/8f/x//H/7//v/+7/7f/s/+z/7//v/+//7v/s/+f/5f/m/+j/6//s/+3/
7v/u/+z/7P/q/+z/7P/s/+z/7P/s/+3/8P/w/+7/6P/k/+X/6f/w//L/8P/w/+//8P/y
//P/9P/1//b/9v/2//j/9v/1//T/8v/y//D/8P/y//P/8//x/+//7//v/+7/7f/p/+f/
6P/p/+X/4v/h/97/3//h/+T/5v/j/+P/5v/o/+n/7//2//z///8HAA4AEwAXAB8AKwA2
AEIASQBJAEYARgBHAEwAVABaAGEAZgBrAG4AcABwAHAAcAB5AJEArADGAN8A9gAPASkB
SAFkAYIBoQHBAdsB3QG7AXIBFAG5AGUAIQD0/+P/6f/y//H/6v/p/+b/4f/c/9j/2v/d
/9r/1P/R/87/y//M/8n/xv/D/8f/yf/M/9D/zP/L/83/zP/P/8//z//O/9D/zf/M/8//
0P/O/8v/yP/K/8r/y//L/8f/x//I/8b/yf/L/8v/y//L/8z/zf/P/8z/yv/H/8P/w//H
/8z/0P/M/8z/zP/L/87/zP/J/8f/yv/K/8r/y//J/8n/yf/D/8b/x//J/8r/xv/F/8j/
yf/L/8r/x//G/8n/yf/I/8f/x//I/8b/wv/D/8T/yf/M/8f/xf/H/8X/xf/F/8X/x//H
/8j/yP/J/8j/yP/I/8f/yP/N/9X/2f/X/9b/1v/V/9r/2//c/93/3f/f/9//4f/g/9//
3f/Z/9z/3v/g/+L/3//e/9//3v/e/9z/3f/e/9r/1//Y/9r/2P/W/9T/0f/V/9T/0v/P
/83/z//O/83/z//N/8r/yv/L/8r/y//R/87/y//K/8f/yv/L/8r/y//I/8j/yP/I/8v/
yv/L/8r/yP/I/8r/y//I/8j/x//G/8n/yP/K/83/yv/J/8j/xv/J/8r/y//K/8n/yf/J
/8n/yP/H/8b/xP/G/8n/zP/Q/8z/yv/J/8j/y//M/8z/zP/M/8z/zf/N/83/y//I/8X/
yP/K/83/z//L/8r/yf/H/8j/yf/J/8f/xf/D/8P/w//E/8P/xP/B/8T/xf/G/8j/xf/D
/8D/vv/A/8D/wv/D/8H/v/+9/7//vv+8/7v/uf+8/77/v//A/77/vP+6/7n/uv+8/73/
vf+6/7n/uf+6/7j/t/+2/7X/t/+5/7n/u/+5/7f/tf+0/7b/t/+4/7j/t/+3/7j/uv+x
/7H/tv++/77/vv++/77/u/+4/7f/tP+3/7j/uf+6/7r/uv+7/77/vv++/7r/uP+6/73/
w//E/8H/wP++/77/wf/B/8H/wf/D/8T/xf/I/8f/x//H/8b/x//E/8P/xP/E/8X/xP/D
/8L/wf+//73/uf+3/7j/uf+2/7T/tP+y/7X/t/+6/7z/u/+7/77/wP/B/8f/zv/W/9v/
3f/g/+P/5//t//f/AgAOABMAFQAUABIAEwAYACAAJAApADIAOQA6ADgAOAA8AEAASQBb
AHAAiACfALQAyQDlAAABGgE2AVMBbQGBAYMBZQEkAdAAewA3AP//1v/B/8X/zv/N/8b/
wf+8/7n/uP+4/7j/t/+2/7P/sf+v/63/r/+t/6v/qf+s/63/r/+y/67/rf+v/67/sP+x
/7L/sv+z/7H/sf+1/7f/tP+w/6z/rv+u/6//r/+r/6v/rP+q/6z/r/+w/7H/s/+0/7X/
t/+3/7j/uP+3/7n/v//G/8z/yv/K/8r/yf/R/9L/0v/T/9b/2P/a/93/3P/f/+L/3//i
/+P/5f/m/+L/4f/k/+X/6P/o/+b/5v/p/+n/6P/n/+L/4P/b/9T/1P/U/9j/2v/U/9H/
0v/P/9D/0f/S/9X/1//Y/9j/2f/Z/9j/1//V/9f/3f/m/+v/6//q/+r/6f/t/+//8f/z
//b/+f/6//3/AAABAAEA//8CAAYACgAOAA0ADAANAAwADgAOABEAFAAQAA0ADgAQAA4A
DgAOAA0AEAAQAA8ADQALAA0ADAALAAwACQAFAAQAAwACAAMACQAIAAUABAABAAMAAwAB
AAEA///+//3//P/+//z//P/6//r/+v/8//3//P/8//v/+v/8//z///8DAAIAAQAAAP7/
AQACAAMAAgD//////////wMAAwADAAIAAwAFAAcACgAHAAQAAgAAAAEAAgACAAIAAQAA
AAAA//////3/+v/3//r//P///wEA/v/8//r/9//1//X/9P/x//H/7//v/+//7//t/+3/
6f/t/+//8f/0//H/7//s/+r/7P/q/+r/6f/r/+n/5//p/+b/5P/j/+H/5f/o/+r/7P/q
/+j/5v/l/+b/6P/p/+n/5//l/+T/5P/i/+H/4P/f/+H/4//j/+X/4v/h/+D/4P/i/+P/
5P/k/+j/5f/f/9r/2v/c/9z/3P/c/+D/4P/i/+L/4f/g/9//3v/h/+L/5P/o/+j/6P/k
/+L/4v/j/+f/5v/m/+j/6f/s/+r/5//k/+H/5P/m/+j/7P/p/+f/5f/i/+T/4v/i/+T/
6P/r/+z/7f/m/+P/3//b/9n/2f/c/9//3f/a/9n/1v/W/9f/2f/a/93/3//k/+j/6f/r
/+7/9v8BAAcADAATABsAHQAjACoALgAzADcAPgBCAEUATABSAFIAUwBYAGEAbAByAHYA
eAB6AIEAjwCeALAAyQDgAPsAHQE8AVgBcgGLAaUBuQG9AZ0BXgEMAbsAdQA1AAQA6//r
//T/9//4//f/8v/r/+b/4P/a/9n/2v/Z/9n/2f/Z/9z/2f/W/9P/0v/R/9H/0v/U/9X/
2f/a/9n/1//V/9L/1v/X/9r/4f/i/+D/3f/a/9r/2P/X/9X/1//Z/9z/3P/Z/9n/1//V
/9f/2v/d/+H/3//c/9j/0//S/9X/2f/c/93/4P/j/+X/4//e/9j/0//X/9j/2f/b/9n/
2//d/9n/2f/X/9b/1P/U/9X/2v/d/9n/1v/R/87/0//V/9b/1//V/9b/1P/Q/8//zv/R
/9L/0//V/9v/3f/b/9n/1//X/9n/3P/e/+H/4P/g/+D/3//e/+H/5//p/+3/8P/0//f/
9f/z//H/7//y//X/9v/5//n/+f/4//X/9//4//n/+v/8//z//v/+//r/9v/1//T/9f/1
//n//v/8//r/+P/1//f/9P/w/+v/8P/1//f/+f/2//H/6//o/+v/7P/v//f/9P/x//D/
7f/t/+3/6//r/+z/7v/w//L/7v/q/+j/5P/n/+r/7//z//H/8v/y//L/9P/y//P/9f/4
//n/+v/6//j/9v/0//D/8f/z//X/9//2//P/8P/s/+3/7f/t/+7/8f/0//j//P/4//b/
8//w//P/9v/6//3//f/9//z/+//9//z//P/7//3//v///////P/7//n/9f/2//f/+v/9
//z/+//8//n/+//7//v//P/+//////8AAP3/+v/5//f/+P/3//b/+f/8//z//f/9//3/
/v/+//7//v/+//7////9//z/+v/3//v//f8AAAQAAwABAP///f///////f/9/wAAAQAC
AAQAAQD///3/+v/7//v//P/+/wEA/v/+//7//v/+/wMABAAHAAgABQACAP///P/+/wAA
AwAIAAwADgAMAAwABwAFAAYAAgAEAAgACwAQAA8ADQALAAkADAAOABAAFAAUABUAFgAW
ABIADAAIAAYACwAPABEAEwAOAAsABwADAAEA//8AAAEABAAEAAYABgACAP///f/6////
AwAKABAAEwARABAAFgAdACUALgA1AD0ARQBLAFAAUgBTAFcAXABkAGsAcgB4AHwAfwCA
AIMAiACMAJIAmACcAKUAswDEANgA8wAKASMBQQFkAYIBoAG9AdUB6QHlAcEBfAEkAc0A
fwBDABYA/f/5//7//f/6//3//P/7//r/9v/u/+f/5v/j/+H/3//d/+H/4f/h/+H/3v/b
/9n/2P/a/93/4//m/+T/4//i/+D/3//b/9n/2//g/+D/3//e/9v/2P/W/9P/1f/Z/97/
4P/c/9v/2P/V/9X/1v/X/9n/3P/e/9//3//b/9v/3P/c/9z/3v/g/+H/3//a/9T/z//S
/9L/0v/T/9L/1f/Y/9X/1f/T/9L/0P/S/9P/2P/b/9f/1P/P/8z/z//P/87/zf/N/9D/
0P/O/8r/yP/K/8r/zf/P/9X/1//U/9H/zv/N/83/zv/O/8//0v/U/9b/1//U/9X/2f/Z
/97/4P/j/+X/5f/l/+X/5f/q/+3/7v/x//L/8//z//H/7//u/+3/7P/t/+7/8f/y/+3/
6P/m/+T/4f/f/+H/5P/l/+b/5//n/+X/4v/e/9n/3P/h/+P/5f/k/9//2f/W/9j/2P/a
/+H/4f/f/9//3f/b/9n/1f/T/9X/2P/b/97/2//Y/9f/1P/U/9b/2v/d/9v/3P/c/9z/
2f/W/9b/1//a/93/4P/i/+D/3v/c/9j/2f/Z/9n/2f/b/9v/2//a/9j/1//W/9b/2f/a
/9z/3v/c/9r/1//U/9f/2P/a/9v/3f/d/9z/2//Y/9b/1f/T/9f/2v/d/9//3f/b/9j/
0//U/9P/1P/V/9b/1f/W/9P/0P/N/8r/yP/L/8//0v/W/9P/0P/P/83/zv/N/8z/z//Q
/9D/0f/R/8z/yv/H/8T/yP/K/8z/z//N/8z/yv/H/8f/x//I/8r/zf/N/83/zf/L/8n/
xf/D/8X/x//J/8z/y//J/8f/xP/E/8X/x//K/83/yv/H/8b/xf/E/8T/xP/G/8b/yf/K
/8v/zP/J/8j/yP/K/9H/1P/T/9T/z//P/9L/0P/O/9D/0f/U/9b/1f/U/9P/z//O/83/
zv/S/9P/1P/U/9L/zv/M/8z/z//R/9H/0f/Q/8//zf/L/8T/wf/B/8H/xf/G/8n/yv/F
/8P/wv/A/8P/xf/K/87/1f/Z/9r/2P/X/9//6v/x//n/AwALABAAFAATABEAEgAWABsA
KAAyADYANwA2ADcAOAA4ADwARABQAF8AcQB+AI4AoQC2AM8A7QAOAS4BUAFrAYEBjQGH
AWEBHgHMAH8AQQALAN7/y//N/9D/yf/C/8H/wv/F/8T/wP+8/7n/sv+v/63/q/+p/7D/
sf+y/7P/sf+v/67/rv+w/7H/tf+2/7f/t/+3/7b/s/+v/63/r/+2/7b/tf+0/7H/rv+s
/6n/q/+t/7D/sP+w/7H/sP+v/6z/rP+s/63/sv+0/7X/tf+y/7P/tf+2/7T/tv+4/7n/
vv+8/7n/t/+5/7j/t/+3/7v/v//D/8H/vv+7/7n/tv+4/7n/vv/B/7//vv+7/7r/uP+3
/7X/s/+4/7z/vf+8/7f/tP+1/7T/tP+1/7r/u/+5/7n/uf+7/7j/uP+3/7f/vP++/8D/
wf+8/73/wf/B/8T/xv/J/8v/z//P/8//z//O/8//zv/P/9T/1//Z/9n/1f/U/9P/0v/T
/9T/1//Y/9j/1v/X/9j/0//P/8//0P/S/9T/1v/X/9b/0v/N/8f/yv/P/9H/0//T/8//
yv/I/8T/wv/C/8f/y//L/83/zf/L/8n/xf/D/8X/xv/H/8j/yv/I/8j/xv/D/8L/w//D
/8T/xv/H/8j/xf/C/8L/w//G/8f/yP/I/8v/zP/N/8z/yf/J/8n/yf/O/8//0P/Q/83/
zf/N/87/zv/O/8//0P/S/9L/0f/Q/8//zv/O/83/0v/T/9P/0//R/9D/0P/P/9H/0v/T
/9P/1f/V/9T/0f/O/8v/yv/J/87/z//S/9H/z//N/8v/yv/M/83/zf/O/8//zv/P/8//
zP/J/8b/x//L/8z/zv/P/8v/yv/I/8b/yv/M/87/0f/P/9D/0P/P/8z/y//L/8z/z//R
/9P/1f/T/9P/0f/R/9T/1f/W/9j/2f/Z/9n/2P/W/9X/1f/W/9//3//e/97/3v/c/9r/
2P/W/9v/3P/f/+D/3f/c/9v/2v/b/9z/3v/i/+j/6v/o/+j/4f/f/+D/3P/e/+L/5f/q
/+j/5//m/+X/5P/k/+T/5v/q/+v/7P/s/+n/5P/h/+D/5v/p/+r/6//n/+X/4v/f/9r/
1//X/9f/2//c/9//4P/e/93/3f/c/+D/5f/t//T/9//5//j/+P///wkAEAAXAB8AJwAv
ADQANAAxADEAOABCAFEAWgBeAF4AXwBeAF8AYgBkAGwAdgCCAJMAowCyAMQA1wDqAAcB
KwFMAWgBhAGbAakBqQGLAU8BAgG4AHsARQAZAAAA/f/9//j/9//4//n//P/7//r/9P/s
/+f/5P/l/+X/5f/l/+3/7f/t/+3/6v/p/+n/6v/t//H/+P/8//r/+f/4//b/9v/z//L/
9f/6//r/+f/4//b/9P/z//H/9v/7/wEABAAGAAkACgALABAAFAAYAB0AJAAqAC8AMwA1
ADkAPgBCAEcATgBVAFsAXgBcAFkAVwBcAF4AYABjAGcAawBvAG0AaQBlAGIAXgBfAF8A
YwBlAGEAXgBZAFYAWABXAFUAUwBXAFoAWgBYAFMAUABRAFAAUgBVAFwAXwBaAFcAVABT
AFIAUgBRAFEAVQBYAFsAXQBXAFcAWgBZAF8AZABqAG8AcQBxAHEAcQB1AHcAdwB5AH0A
fwCAAH8AewB4AHUAcgB0AHQAdgB2AHIAbgBtAGwAZQBhAGEAYgBiAGIAYgBhAF4AWABR
AEkASgBNAE0ATQBKAEMAOwA2ADQAMgAyADcANwA3ADkAOQAzAC8AKQAlACUAJgAnACgA
JgAkACQAIgAiACIAJAAlACMAJAAkACQAHgAYABUAEwAVABcAGQAaABgAFgAUABAAEQAR
ABEAEQAVABUAFQAUABEADwANAAwADgAOAA8AEAANAAwACgAIAAYABAADAAEABgAHAAcA
BwAGAAQAAwABAAIABAAGAAcAAwABAP7/+f/3//X/9f/1//b/9f/2//P/8f/v/+3/7P/u
//H/8//2//P/8P/v/+3/8P/v/+7/8f/w//D/8f/x/+z/6v/n/+T/5v/o/+r/7f/q/+r/
6f/n/+f/5//o/+r/7f/t/+3/7f/p/+f/4//h/+T/5f/m/+j/5//l/+P/4P/e/93/3f/e
/+X/5f/i/97/3P/c/9z/3P/f/+D/4//k/+D/3v/c/9r/2//c/97/4v/n/+r/6f/q/+b/
5f/n/+T/5f/o/+r/7v/q/+f/5P/h/+L/4v/i/+T/5//p/+v/7P/n/+L/3//e/+P/5//p
/+v/5v/j/9//2//Y/9X/1f/V/9f/2P/b/9z/2v/Z/9n/2P/c/9//5f/q/+v/7f/u//D/
9f/7/wQAEQAZACEAKQAwADAAMQAxADQAPABDAE4AVABWAFUAWABbAF4AXgBkAHAAeACF
AJUApAC4AM8A4gD5ABsBQAFeAXwBmwGzAcMBvwGXAU4B+ACpAGUAKQD8/+H/3//k/+H/
3v/j/+T/4//k/+T/4P/Z/9b/1P/T/9L/0f/U/9P/0v/R/8z/yf/H/8b/yf/N/9T/2P/V
/9P/0f/O/8//zf/N/9H/1v/W/9X/1P/Q/8z/yf/F/8f/y//Q/9L/z//P/83/y//L/8z/
zf/P/9H/0v/S/9H/zP/N/8//0P/T/9b/2f/b/9v/1v/Q/8v/zf/M/8v/y//K/83/0P/N
/8n/x//G/8T/x//J/8//0//S/9D/zP/K/8z/y//J/8f/yf/M/8z/yv/H/8T/xf/E/8f/
yf/P/9H/zv/N/8z/zf/O/9D/0f/T/9X/1v/X/9f/0//T/9b/1f/b/+D/5v/r/+z/6//q
/+n/7f/v/+//8f/2//f/9//1//L/8P/u/+z/7//w//P/9P/y/+7/7f/s/+r/5//o/+r/
6f/q/+v/6//q/+b/4f/b/+H/5//q/+3/6v/l/9//3P/c/9r/2v/f/+P/4//l/+X/5f/l
/+P/4//k/+b/6P/q/+b/4v/g/9z/3P/c/97/3//f/+D/4P/g/93/2v/a/9v/3//h/+P/
5P/k/+L/4P/c/9z/3f/e/9//4//j/+P/4v/e/9v/2P/W/9n/3P/g/+T/4P/e/9v/2P/Z
/9r/3P/d/93/3f/c/9v/2v/Y/9f/1f/Z/9z/3//h/9//3f/a/9X/1P/T/9T/1f/Z/9n/
2//Z/9b/0//Q/87/0v/V/9f/2v/Y/9T/0v/P/9H/z//N/8//z//O/87/zf/K/8r/yf/I
/8r/zP/O/9H/z//O/8z/yf/I/8f/x//I/8z/zf/O/8//y//J/8X/w//G/8f/yP/K/8j/
x//G/8T/xf/F/8b/yP/L/8j/xf/E/8P/wv/C/8L/xP/E/8X/xv/H/8j/xP/C/8H/wv/J
/8z/y//M/8j/x//J/8b/yP/K/8v/zv/Q/8//zv/N/8r/yP/G/8b/yv/N/9D/0v/N/8j/
xf/E/8X/x//H/8f/xf/F/8T/w/+9/7n/uP+3/7r/uv+8/7z/vP+9/7//wP/A/8H/xf/I
/8//0//W/9b/1f/Z/+D/6//3/wMACwAQABQAFQAVABQAGgAjAC4AOAA8ADkAOgA9AD4A
PgBCAEgAUABjAHcAhgCYAK0AvgDTAPMAEgE2AVoBdwGRAZ8BkwFlARgBwgBxAC0A9f/Q
/73/vf++/7f/tP+3/7b/tf+2/7b/sP+t/6j/ov+f/5z/mf+f/5//n/+f/57/nf+d/57/
nf+d/6D/oP+h/6H/of+g/6H/nf+b/53/ov+i/6H/oP+c/5r/mf+X/5b/l/+Z/5j/m/+d
/53/nf+b/5r/mf+Z/53/nv+e/53/mP+Z/5v/nP+Z/5r/m/+b/57/nP+Z/5f/lv+U/5L/
kf+T/5f/m/+Z/5b/k/+R/47/jf+N/5H/k/+T/5L/j/+O/47/jf+L/4n/jv+S/5P/kv+P
/4z/jf+M/4v/i/+P/4//j/+P/4//kf+P/47/jP+L/47/kP+S/5P/k/+V/5r/m/+b/5z/
nv+f/6H/of+h/6H/oP+h/6D/of+l/6f/qP+n/6X/pP+j/6L/oP+g/6L/ov+j/6D/oP+g
/5v/l/+X/5j/m/+c/53/nf+c/5j/k/+N/43/kf+S/5P/lf+T/5D/kP+M/4r/iv+P/5H/
kf+T/5P/jv+L/4b/g/+F/4b/h/+I/4r/iP+I/4b/g/+C/4P/g/+E/4b/h/+I/4T/gP9/
/3//gv+D/4T/hP+G/4b/hv+E/4H/gf+B/4H/hv+H/4j/iP+G/4X/hP+E/4T/hP+F/4b/
iP+I/4f/hv+E/4L/gf9//4L/g/+D/4P/gP9+/33/e/99/37/f/9//4D/gf+B/3//e/93
/3X/c/92/3f/ev95/3T/cf9u/2z/bv9v/2//cP9w/27/bv9t/2z/af9m/2f/a/9s/27/
b/9s/2r/Z/9k/2b/Zv9m/2f/af9q/2r/af9l/2P/Yv9i/2b/Z/9o/2n/Zv9l/2L/Yf9j
/2P/Y/9k/2b/Z/9o/2j/Yv9f/13/XP9f/2X/Zv9k/2L/Yf9g/1//Xv9i/2L/ZP9k/2T/
ZP9k/2T/Yf9g/2D/Yv9p/2z/a/9s/2b/Zf9n/2T/ZP9m/2f/av9s/2v/av9p/2f/Zv9l
/2b/av9t/3D/cv9s/2b/Yv9g/2T/Z/9o/2n/Zv9l/2P/Yf9Z/1X/VP9T/1b/WP9c/17/
Wv9Z/1n/WP9a/13/Y/9o/2v/bf9u/3D/c/95/4L/jf+X/5//pf+q/6z/q/+t/7D/tP+9
/8r/0v/Q/9H/1P/V/9b/1v/e/+j/8v///w0AHAAsAEEAVABrAI0ArADKAOYA/QATARsB
DwHhAJwASgABAMf/k/9s/1//Y/9g/13/Xv9f/17/X/9e/1j/Uv9L/0b/Rf9D/0H/P/9H
/0n/S/9N/0r/R/9F/0T/R/9J/07/UP9O/03/TP9K/0v/R/9F/0f/Tv9O/03/TP9J/0b/
RP9B/0X/Sf9O/1D/T/9R/1H/Uf9R/1L/U/9V/1r/Xv9h/2P/Yv9l/2n/bP9u/3L/dv95
/37/fP95/3f/ev96/3r/e/9//4P/h/+F/4P/gf+A/37/f/+B/4f/i/+K/4j/hP+C/4D/
gf+D/w==
         </WaveFormData>
      </LeadData>
      <LeadData>
         <LeadByteCountTotal>10000</LeadByteCountTotal>
         <LeadTimeOffset>0</LeadTimeOffset>
         <LeadSampleCountTotal>5000</LeadSampleCountTotal>
         <LeadAmplitudeUnitsPerBit>4.88</LeadAmplitudeUnitsPerBit>
         <LeadAmplitudeUnits>��V</LeadAmplitudeUnits>
         <LeadHighLimit>2147483647</LeadHighLimit>
         <LeadLowLimit>268435456</LeadLowLimit>
         <LeadID>V6</LeadID>
         <LeadOffsetFirstSample>0</LeadOffsetFirstSample>
         <FirstSampleBaseline>0</FirstSampleBaseline>
         <LeadSampleSize>2</LeadSampleSize>
         <LeadOff>FALSE</LeadOff>
         <BaselineSway>FALSE</BaselineSway>
         <ExcessiveACNoise>FALSE</ExcessiveACNoise>
         <MuscleNoise>TRUE</MuscleNoise>
         <LeadDataCRC32>3945445941</LeadDataCRC32>
         <WaveFormData>
2f/c/97/3//h/9//3P/b/9j/2v/a/9n/2v/Z/9b/1v/S/83/yv/J/8j/yP/H/8j/yf/K
/8v/zP/K/8r/yv/N/9D/1P/a/9z/3P/b/97/5P/p//D/9/8AAAYACAAKAAgABgAGAAkA
DgAVABcAGAAUABQAEgAOAAoADQASABsAJgA1AEIATgBXAGAAbQCBAJcArwDFANkA5wDo
ANIApgBvADgACwDm/83/xP/K/83/yf/F/8P/wP+//8H/xP/E/8X/xf/A/73/vP+8/73/
vv/A/8H/wf/A/7//vv+9/7z/u/+7/77/wf/E/8b/w//B/7//vv/C/8P/xP/F/8n/xf/F
/8T/xP/G/8f/x//J/8v/zv/O/83/zP/L/8n/yv/L/83/z//O/9D/0P/Q/8//zf/N/87/
0P/Q/9L/0v/Q/8z/y//M/8//0f/T/9T/0//S/9D/zv/O/87/zv/P/9D/0f/T/9X/0v/P
/83/y//O/9H/0//V/9P/0//S/9L/0//U/9P/0v/U/9X/1//Y/9j/1//W/9f/3f/e/+D/
4v/j/+P/5f/n/+f/6P/q/+3/7//v/+//8P/t/+z/6//r/+7/8P/x//H/7//t/+v/6//q
/+r/6f/o/+r/6v/q/+v/5//k/+L/4P/h/+L/4//j/+H/3//d/93/3f/c/9z/3P/g/+H/
4v/j/97/2v/Y/9X/1//Y/9r/2v/Z/9j/1//W/9b/1//a/9r/3P/c/9z/3P/b/9r/2f/Z
/9r/3P/d/97/4P/f/9//3v/b/9v/2v/a/93/3//h/+L/3//d/9z/2//d/9//4P/h/+H/
4f/h/+H/4P/g/+D/4P/i/+T/5f/n/+X/4//h/+H/4//k/+T/5f/l/+X/5f/l/+T/4//j
/+P/5v/k/+T/5P/g/97/3f/d/+H/5P/n/+b/4v/i/+L/4f/g/+D/3//f/+L/4v/i/+P/
3//d/9z/2//f/+D/4f/i/+T/5P/k/+T/4v/g/97/3v/i/+P/4//j/+H/3//e/97/3v/f
/+D/4P/h/+L/4f/h/+D/3//f/9//4P/h/+H/4v/g/97/3f/d/97/5v/m/+b/5v/m/+L/
4f/f/93/4P/i/+T/5f/j/+T/5P/m/+T/5f/k/+P/5v/o/+r/7P/s/+r/6v/o/+7/8P/y
//T/8P/v//D/7//w//D/7//t/+7/7v/w//P/8f/v/+z/6P/p/+j/6v/q/+f/5P/j/+P/
4f/g/+H/4P/i/+T/5v/p/+f/5f/m/+b/5v/s//L/9v/7/wAABAAFAAoAEQAWABoAIgAk
ACIAIgAiACMAJAAlACcAKgAuAC4AKgAqACoAJwAoADMAPgBLAFoAZgBvAHoAiQCXAKcA
uwDRAOcA9QDwANIAogBpADYACwDs/9v/3P/k/+f/4//f/9n/1P/T/9P/0v/W/9f/1//V
/9P/0//U/9L/0v/T/9P/1//Y/9n/2v/X/9b/1f/V/9b/1//Y/9j/2f/Z/9n/2v/Z/9f/
1f/T/9b/0//U/9T/0v/S/9H/z//R/9P/1v/W/9j/2P/Y/9f/2f/Z/9r/2//Z/9r/2f/Y
/9X/0f/P/87/0f/S/9X/1v/Y/9b/1//a/9j/1//W/9T/2P/a/9v/3P/Z/9j/1//X/9j/
2f/b/93/2//X/9T/0f/R/9H/0P/P/9H/0//U/9b/2P/a/9r/2v/e/9//4f/i/+P/4//j
/+X/6P/o/+n/6v/u/+//8v/1//P/8v/y//P/9//5//v//v/+//7//v////z//P/7//n/
+v/5//j/+f/3//j/+P/4//r/+v/6//v/9//0//L/8P/u/+7/7v/t//H/8f/x//P/8P/u
/+3/7P/v/+//7//v/+z/6v/q/+n/5v/m/+f/5v/n/+j/6f/q/+j/6f/s/+z/7v/u/+7/
7v/u/+7/7v/v/+3/7v/u/+7/8v/z//X/9v/y//H/7//u//H/8//1//b/9P/z//P/8//y
//H/7//t/+3/7//x//P/8v/w/+7/7P/v//D/8P/x//L/8//0//f/+P/4//f/9//5//n/
+f/5//f/9f/0//P/9//2//f/+P/4//j/+f/7//n/+v/7//j/+f/6//v/+//4//j/9//3
//j/+P/4//n/+f/5//r/+//7//r/+f/4//r//P/+/wAA/f/8//v//P8AAAEAAQABAAIA
AQABAAIAAAD///7//P8AAAIAAgADAAEAAQACAAMAAwAFAAgACgAGAAQAAgAAAP7/////
////AgAEAAYABwAHAAgACAAKAA0ADwAPAA8ADQAMAAsACgAMAAwADgAOABQAFgAYABoA
FgAVABYAFQAZABwAHgAfAB0AGgAZABkAGgAbABsAGgAbABgAGAAWAA8ADAALAAsADgAO
ABAAEAASABIAEgATABQAFQAZABwAIAAgACQAJgAlACQAKAAxADwASQBUAFoAXgBiAF4A
WgBaAF8AZgBtAHMAdAByAHIAcgBwAGwAbQBwAHkAiACXAKAArAC1ALoAyQDdAO8ABQEh
ATcBSQFSAUQBGgHfAKYAdQBOAC0AFgASABkAGwAXABUAFAARABMAGgAcABkAFwAUABEA
EAAQABAAEAARABEAFAAUABQAFAAUABQAFAAVABcAGQAbABwAGAAXABYAFgAXABcAFwAX
ABYADwAMAAgACgAOABEAEwAVABkAHgAgABwAGgAYABUAFwAXABgAGQAZABoAGQAYABgA
FwAYABoAGAAYABoAGgAXABQAFAAWABcAGQAbABwAGwAaABgAFgAUABQAFAAVABgAGQAb
AB0AGgAXABUAEwAVABcAGAAZABkAGQAYABgAGAAaABoAGgAdAB8AIgAkACQAIwAiACMA
JwAoACoALAAsACsALAAtADAAMgA1ADkAOQA5ADkAOgA3ADYANQA1ADgAOgA7ADsAPQA7
ADkAOQA3ADgAOAA4ADoAOAA2ADUAMgAuACsAKAArACwALQAtACsAKQAnACcAJAAiACEA
IAAgAB8AHgAdABsAGAAXABUAFwAYABoAGgAZABgAFwAWABQAFQAYABgAGQAaABsAHAAZ
ABgAFwAXABoAHAAdAB4AHAAbABsAGgAZABkAGAAYABwAHQAeAB4AHAAZABcAFQAXABkA
GgAbABgAFwAWABUAFwAYABkAGgAdAB4AHgAfAB4AHQAcAB0AHgAeAB0AHQAcABsAGgAZ
ABcAFwAYABkAHQAcAB0AHgAaABgAFwAXABgAGgAcABoAFgAWABYAFQAWABgAGQAbAB0A
HAAbABsAGAAVABMAEQATABQAFQAWABUAFAATABIAEQAQAA8AEAAUABUAFQAVABEADwAO
AA4ADgAPABAAEAAQABAADgANAAwACwALAAsADQANAAwADAALAAYABAAFAAYABwAIAAkA
CgAHAAcABgAFAAcACAAJAAkACQAKAAoADAAKAAkABgADAAUACAALAA4ADgAMAAwACgAP
ABAAEQASABEAEQATABMAFAAUABMAEQARABAAEQATABQAEwARAA4ADgAMAA0ADAAIAAYA
BgAHAAQAAgACAAAAAQACAAMABQAEAAMABQAGAAYACgAQABQAFwAcACQAKQAqADEAOABC
AEoAUABMAEgARgBFAEgATwBTAFQAVABWAFgAVgBWAFEATgBRAGAAbwCAAI4AmwCmALUA
xQDVAOkA/wAXASsBMgEiAfYAuwB8AEUAFgD3/+7/+P8BAAEA/f/9//z/+f/3//T/9v/5
//f/8v/v/+7/7v/s/+r/6f/n/+z/7v/w//L/7//u/+3/7f/w//H/8v/y//H/8f/x//L/
8v/x//D/7//y/+//8P/w/+7/7v/t/+v/7f/v//L/8v/y//L/8v/x//D/7//v/+//8f/0
//X/9v/z//H/8f/y//P/9P/3//j/9f/y//L/9P/y//H/8P/u//H/8v/y//L/7//u/+3/
7f/v/+//8P/x//H/7//u/+3/7P/r/+n/5//p/+v/7P/u/+3/7v/t/+z/7f/t/+7/7v/x
//H/8f/z//T/8v/x//D/9P/3//z/AQD///7//v///wAAAQACAAQABAAEAAQABQADAAIA
AAD9/////////wEA/v/+//3//P////7//f/9//z/+v/5//j/9P/y//D/7f/v/+//7//x
/+7/7P/r/+r/6//r/+v/6//r/+r/6//r/+n/6P/o/+b/5//o/+n/6v/p/+n/6//q/+z/
7P/s/+z/7P/s/+z/7f/q/+r/6f/o/+v/6//s/+z/6f/p/+j/6P/q/+v/7P/s/+7/7f/t
/+3/7f/t/+z/6//r/+3/7//x/+7/7P/q/+j/6f/q/+r/6//r/+v/6//t/+v/6v/o/+f/
6//t/+//8f/v/+3/7P/r/+3/6v/p/+j/5//m/+b/5//n/+j/6f/m/+b/6P/q/+v/5//m
/+T/4//m/+b/5v/n/+b/5f/l/+X/4//i/+H/4P/j/+T/5f/m/+T/4v/g/+D/4//j/+L/
4f/g/9//3//g/9//3//f/97/4P/i/+L/4//h/9//3v/d/+D/4f/h/+L/4//i/+L/4//c
/9z/4P/m/+b/5v/m/+b/4v/h/9//3f/g/+L/5P/l/+P/5P/k/+b/5f/n/+f/5//o/+r/
7P/u/+3/6v/p/+b/6f/q/+v/7P/u/+//8v/z//P/9P/0//P/9P/y//L/8//1//X/9P/y
//H/7v/u/+z/6f/m/+X/5f/j/+L/4//i/+P/5P/l/+f/5//n/+r/7P/u//T/+P/+/wEA
AgAEAAcADAARABgAIAAoACwALAAoACYAJQAoAC0ALwAyADYAOAA4ADIAMAAxADIANQA+
AEsAXABqAHMAfgCNAJ0ArwDDANcA6QD7AAAB8ADIAJEAWAApAAQA5//a/+D/6//r/+f/
4//i/+H/4f/i/+T/4//j/9//3f/d/97/2//a/9r/2f/c/97/4P/i/9//3v/d/93/4P/h
/+L/4v/i/+P/5P/m/+T/4//i/+H/5v/j/+T/5P/h/+L/4v/h/+L/5f/p/+r/6P/o/+j/
5//l/+X/5v/n/+r/7P/s/+z/6v/n/+b/5v/p/+r/7f/u/+v/6P/o/+r/6f/p/+n/6P/r
/+z/7P/s/+v/6v/p/+n/6//r/+z/7f/t/+v/6v/p/+P/3//a/9X/2P/Z/9n/2v/X/9b/
0//Q/9P/0//U/9T/1//X/9f/2f/a/9j/1//W/9v/3f/h/+X/4//i/+L/4//l/+X/5f/m
/+b/5v/m/+f/5f/m/+b/5f/n/+f/5//p/+b/5v/l/+T/5f/k/+P/4//i/+D/3//e/9z/
3P/c/9v/3v/d/9z/3f/c/9r/2f/Y/9j/1//W/9X/1f/U/9X/1f/U/9T/1f/U/9T/1P/U
/9T/0//T/9X/1P/V/9b/1//Y/9b/1v/W/9f/1f/W/9b/1v/Y/9n/2//c/9r/2f/X/9b/
2P/Z/9r/2v/Y/9X/0//R/9P/1f/W/9f/2P/Z/9r/2//Z/9b/0//Q/9L/0v/R/9H/0f/R
/9H/0//T/9L/0P/P/9P/1f/X/9n/1f/T/9L/0f/R/87/zf/M/8r/yv/L/83/zf/O/8//
zP/M/87/0P/R/8//zv/M/8v/zf/M/8v/y//K/8n/yf/J/8f/xv/F/8T/yf/M/8//0v/Q
/87/zP/M/9D/0f/R/9H/z//N/8z/zP/K/8v/zP/M/87/0P/Q/9H/0P/P/8//z//Q/9H/
0f/S/9X/0v/O/8v/zP/N/87/z//Q/9L/0//T/9P/0f/S/9P/0//W/9j/2f/c/9z/3f/c
/9v/2//c/93/3v/i/+L/5P/k/+T/4v/g/97/3//h/+X/5//n/+b/5P/h/+P/4v/j/+X/
6f/r/+z/7P/o/+T/4//g/9//3v/f/+H/3f/a/9n/1v/X/9j/2f/b/9//4f/m/+r/6v/u
//D/9v/9/wIABgALABAAEQAWABwAHgAgACIAJgAqACsAMAAzADMAMAAyADgAPgBAAEIA
QQBAAEEASABPAFoAZgBzAIIAlQCpALsAywDfAPEAAwEIAfoA1ACfAGgAOQAOAOv/3P/i
/+3/7//x//H/7v/p/+f/5P/e/93/4f/h/+H/4//m/+P/4v/i/+H/4v/i/+L/4v/k/+T/
5P/l/+T/4//i/+D/5P/n/+r/7v/s/+v/6v/p/+n/5f/l/+T/5f/o/+r/6//o/+n/6//q
/+3/7v/v/+//7f/r/+r/6f/q/+z/7P/s/+//7//x//T/8f/u/+3/6v/s/+r/6//u/+7/
7//w//D/7v/u/+3/7P/v//D/8f/z/+//7f/s/+v/7v/t/+3/7f/r/+v/6v/p/+r/6//r
/+z/7//y//P/9P/0//P/8//y//T/9f/2//n/+f/4//j/+P/9////AwAHAAoADAAPABMA
DwANAAsACgANAA4ADwARABAAEAAPAA0ADgANAAwADQAPABAAEAAQAA0ACgAHAAUABwAI
AAoADAAKAAgABgADAAUAAwABAAEAAgACAAMABAACAAEAAAD//wEAAAABAAEA///+//7/
/P/8//z//P/8//z//f8AAAAA/v/8//r/+P/9/wAAAwAHAAYABgAFAAQABQAFAAYABgAI
AAkACQAKAAgABwAGAAQABQAFAAYABwAGAAUAAwABAAEAAQABAAEABAAGAAgACgAIAAYA
AwABAAUABwAJAA0ADAAMAAsACwANAA0ADQANAA8ADwAQABEAEQAMAAkABgAGAAgACwAP
AA0ADgAPAAwACwAMAA0ADQAPABAAEAARABAADgAMAAsACgAJAAkACQANAA4ADwAQABAA
EAAQABAADgAOAA4AEAAOAA0ACwAJAAsADQAQABQAEQARABEAEAAQABAADgANAA4ADwAR
ABMAEAAPAA0ADAAMAAwADQAPABIAEAASABIAEgASABMAFQAWABcAFQAUABMAEQAUABYA
FwAaAB0AHwAfAB8AHAAaABgAFgAbABwAHwAgACEAIAAfAB4AHwAhACUAJwAoACoAKwAr
ACgAJAAiACEAJwApACoAKgAmACIAIQAeABwAGgAaABsAHAAcAB4AHgAcABoAGAAXABoA
HQAjACgAKAAoACgAKgAxADYAPgBDAEoAUQBWAFgAWABaAFwAYABiAGUAagBtAHEAcABu
AHAAcgByAHQAdwB0AHcAgACJAJYApACzAL4AzQDjAPcACQEbAS0BPwFAAS4BBAHNAJIA
XwA0ABcACgAIAA0ADwANAA8AEgARABEADgAKAAUABQAFAAMAAwAEAAYABgAHAAcABQAE
AAMAAgAFAAYABwAJAAgACQAKAAoABwAHAAcACAALAAsACwALAAwABwAGAAQABwAKAAwA
DQAIAAcABwAEAAQABAAEAAMABgAHAAkACwAKAAoACAAGAAYABQAGAAgABgAEAAQAAgAD
AAAAAAACAAAAAQACAAIABAAEAAMAAgADAAQABQAHAAMAAQAAAP/////9//z/+//9//3/
/P/7//n/+f/4//j/+//+////AAD///3//P/6//v/+//7//3/AgACAAMABAADAAMABQAH
AAsADAAOABEADwAPAA8AEAATABQAFQAXABYAFgAVABMAEgAPAAwACwAOABAAEQASABAA
DAAIAAUABQAEAAQABAAGAAYABgAFAAQAAQD+//3//v/+////AAD+//v/+P/1//b/9v/4
//n/9//4//r/+v/4//b/9P/y//P/9f/5//r/+f/4//f/9v/3//j/+f/7//r/+v/5//j/
+P/3//f/9v/5//v//P/+//3/+//5//b/+P/3//f/9//4//n/+f/5//b/9f/0//P/9f/2
//f/+P/2//T/8f/v//L/8//0//f/9//2//T/8//y//H/8P/v//H/8//2//n/+f/0//H/
7v/u/+7/7//x//H/8v/z//D/6//q/+n/5//p/+z/7v/x/+7/7P/q/+n/6v/p/+n/6f/s
/+z/7P/s/+r/6P/m/+T/5f/m/+f/6v/q/+n/5//l/+X/5f/m/+j/6P/p/+r/6v/n/+b/
4//h/+T/5f/n/+n/5v/l/+P/4v/k/+T/5f/n/+j/5v/l/+T/4//i/+L/4//j/+P/5v/o
/+r/6//o/+j/5//o/+r/7f/u/+//7f/s/+v/6v/s/+z/7v/u//L/8v/y//L/8P/v//D/
7//y//T/9f/1//P/8P/v/+//9P/1//X/9P/x/+7/7v/s/+X/4v/h/+H/5f/m/+n/6v/m
/+T/4v/h/+L/4//n/+r/8P/0//T/8v/z//j/AAAFAAoAEQAYABwAHAAcABoAGgAcAB8A
JgAtAC8ALgAsACwAKgAmACgALQAyADsARABLAFIAXgBpAHQAhQCbALEAxwDbAOsA9wD2
AOIAvACFAFAAJwACAOX/2v/g/+P/3//b/9n/2v/f/+H/3P/a/9f/0//R/8//z//Q/9L/
1P/X/9n/1//W/9X/1P/W/9b/1v/X/9j/2f/a/9r/2P/X/9b/1v/Y/9n/2v/b/9z/1//W
/9T/1v/Y/9n/2f/Y/9n/2//a/9f/1v/V/9P/1f/X/9r/3f/c/9z/2v/Y/9j/1//Y/9r/
2P/Y/9r/2v/Y/9T/0//U/9X/1//Z/9r/1//W/9T/0v/V/9b/1//Z/9b/1f/V/9X/0//R
/9D/z//R/9P/1P/V/9L/0f/P/87/0f/U/9X/1v/X/9f/2P/Y/9j/1//W/9f/3f/e/+D/
4v/g/9//4P/h/+X/5v/o/+v/7f/t/+3/7v/r/+r/6f/p/+3/8P/y//P/8P/t/+r/6f/r
/+z/7P/s/+z/6v/o/+f/5P/i/+H/4P/i/+T/5v/n/+T/4f/e/93/3v/e/9//4P/g/9//
3v/d/9r/2P/Y/9f/2v/c/9//4P/d/9z/2//a/9r/2//e/97/4P/g/+D/4P/f/97/3f/d
/9//4P/g/+D/3v/d/93/3P/d/9//4P/i/+P/4//j/+L/4P/f/9//3//i/+P/4//j/+P/
4//j/+P/5P/k/+T/5P/k/+T/4//j/+L/4f/g/+H/4//k/+T/5f/k/+P/4v/h/+L/4//l
/+f/5//k/+P/4v/f/97/3v/f/+H/5P/n/+b/4f/g/9//3f/e/+D/4f/j/+X/5P/j/+P/
4f/f/97/3f/f/+D/4f/i/+H/4P/f/97/4f/i/+P/5v/m/+X/4//h/+D/3//f/+D/4f/j
/+X/5v/k/+T/4v/h/+L/4//l/+f/5//n/+b/5v/j/+L/4v/j/+z/7P/q/+v/6v/n/+b/
5f/k/+X/5//o/+n/6P/o/+j/5//o/+r/6//u//H/8//z//P/7v/s/+r/6P/t/+7/8f/y
//T/9P/0//T/8v/x//L/8f/2//j/+f/5//X/8v/x//H/9v/3//f/9v/0//D/7//s/+f/
5P/j/+P/5f/m/+n/6v/p/+j/5//n/+r/7f/z//j/+P/6//r/+v///wYACgAPABYAHQAi
ACYAJAAiACAAIgAqADUAOgA7ADkAOAA2ADQAMgAwADQAOQA+AEUAUABZAGQAbgB1AIYA
nwC1AMcA2QDrAPcA+QDqAMQAlABjADoAEwD2/+n/6v/u/+v/7f/v/+//8P/x/+//7P/m
/+H/4f/i/+H/4v/k/+T/5P/l/+X/5P/k/+T/5P/o/+r/7P/v/+//7//v/+7/6//r/+v/
7P/v/+//7//v/+7/6f/o/+b/6P/s/+//8f/x//P/9v/2//f/+P/5//n//f///wIABQAE
AAYABgAGAAoADQASABgAGgAaABwAHAAdABwAHgAiACUAJwApACoAJgAkACEAHgAeAB4A
HgAfAB0AGwAaABkAGAAVABMAEQASABMAEwATABAADwANAAwAEAAUABYAGAAWABMAEQAO
AA8ADwAPABEAFQAWABgAGgAYABUAFAATABkAHAAgACUAJAAjACIAIgAgACAAIAAhACQA
JgAnACcAJAAfABoAFwAYABoAGwAcABsAGAAVABMAEgAQAA8ADgAQABAAEAAPAA0ACQAF
AAMAAwACAAIAAgAAAP3/+v/3//j/9v/2//X/9//4//r/+v/2//T/8v/w//D/8f/0//T/
8v/y//L/8v/z//T/9f/3//f/+P/4//j/9f/x/+7/6v/t/+//8P/y//L/8f/w/+7/8P/v
/+//7//x//P/9P/1//L/8f/w/+//8v/y//L/8v/w//D/7//v/+7/7f/s/+3/8f/y//L/
8//x//H/8f/x//P/8//0//X/9v/y//D/7v/r/+r/6v/r/+z/7v/w/+7/7P/s/+z/6//u
//D/8f/z//D/7v/s/+v/7P/t/+//8f/y//L/8v/y//D/7v/s/+r/7f/u/+//8v/y//H/
7//t/+//7//w//L/8v/z//T/9P/x//D/7f/r/+z/7f/v//H/8P/v/+3/7P/t/+z/7P/t
//L/8P/u/+r/7P/s/+z/7P/t/+//8P/x/+7/7v/u/+3/7v/w//H/9P/4//v//P/9//n/
+P/3//b/+//8////AAD///7//f/8//v/+//9//3/AgAEAAUABQACAP7//P/7/wIABQAH
AAgAAwD+//z/+P/1//L/8f/x//X/9v/5//r/+f/4//f/9//7//3/AgAGAAgACAAIAAoA
DwAUABoAIwAoAC8ANgA8ADwAOgA8ADwAPgBDAEoATwBNAEwATABOAEwASABMAFMAWABd
AGQAbQB4AIYAkQCcALEAxwDZAO0AAwEVASMBJAEOAeAAqQB2AEkAIAABAPD/8v/3//f/
9f/3//r/+//9//7/+v/3//X/9P/z//T/9v/2//b/9//3//T/8v/w/+7/8v/2//r////+
//3//P/6//v/+//7//z///////////////n/9//0//b/+v/9/////f/9//7//P/+//7/
/v/9//////8AAAEA//8AAP///v//////AQAEAAEAAAABAAAA///8//z//v8AAAEAAgAC
AAEAAAD+//z//v8AAAIABQAEAAMAAwADAAEA///+//3//v///////////////v/+/wMA
BgAHAAgABwAHAAgACAAKAAsADAAPABAAEAARABIAEAAPABAAEQAXABoAHgAjACIAIQAg
ACAAIgAiACIAIwAkACYAJwAnACYAIwAgAB8AIgAkACUAJgAkACIAIAAfACAAHgAdABwA
GgAaABoAGQAXABUAEwATABUAFgAYABoAFwAVABMAEQAQAA4ADgANAA4AEAATABQAFQAU
ABMAEgAUABUAGAAYABUAFAATABIAFAAUABQAFQAXABgAGAAYABcAFQAUABIAFQAXABgA
GgAaABkAGAAWABkAGQAaABsAHAAdAB0AHQAZABcAFQATABgAGgAcAB4AGwAaABgAFwAX
ABcAFwAZABoAGgAZABkAGAAXABYAFQAXABkAHAAfAB4AGgAYABYAFAAUABUAFwAYABoA
HAAaABUAFAATABEAEwAWABgAGwAYABYAFAATABQAEwATABMAEwASABEAEAAQABAAEAAQ
ABMAFAAVABgAFwAVABIADwAQAA8ADwAQABEAEwAVABYAEgAQAAwACQALAA0AEAATABIA
EQAPAA4ADgAOAA8AEQASABAADQAMAAsACgALAA0ADgAPABEAEgATABMAEQAQAA4ADgAS
ABUAFgAXABQAFAAUABQAFAAUABYAFgAaABoAGgAaABcAFQAVABMAFwAaABwAHQAZABYA
FQAVABgAGQAZABgAGQAWABYAFAAOAAoACAAHAAoACgAMAAwADQAOAA8AEQAQABEAFQAY
AB4AIAAiACIAIQAkACoAMQA6AEEASABMAE4ATgBMAEwAUABXAFwAYQBhAFwAWgBeAFwA
WgBaAFsAYABpAHQAewCGAJIAmQCiALUAyQDfAPcADQEdASkBJgEMAd4ApwBwAEEAHAAD
APz/AgAFAP///f8BAAAA//8BAAAA/v/7//n/9v/z//L/8v/z//T/9v/3//b/9v/2//b/
9P/0//T/9f/2//f/+P/4//f/9//3//j/+//7//v/+//7//f/9//2//T/9v/3//f/9//5
//z//P/5//j/9//1//b/9//5//v/+v/6//j/9v/2//X/9v/4//j/+P/6//r/+P/0//P/
9P/2//f/+P/4//X/9P/y//D/8v/y//L/8//z//P/9P/1//T/8f/v/+3/8P/x//H/8f/x
//H/8P/w//H/8v/x//D/8v/z//X/9v/2//X/9P/1//r/+v/7//z//f/9////AQACAAIA
AwAFAAcABwAHAAgABwAGAAUABQAIAAoACwALAAoABwAEAAMAAwAEAAQABAACAAAA/v/9
//7//P/7//r/+//8//3//f/6//f/9P/z//P/8v/y//L/9f/1//X/9f/z//D/7//t//D/
8v/1//b/8//w/+3/6v/s/+3/8P/w//D/8P/w//D/7f/s/+v/6//u//D/8f/y/+//7f/s
/+r/7f/v//D/8v/x//H/8f/w/+7/7f/t/+3/7//x//L/8//v/+//7//v//D/8P/w//D/
8v/y//H/8f/u/+3/7P/t//D/8P/v/+//7f/t/+3/7f/v/+//8P/x//P/8P/v/+7/6f/o
/+j/6f/r/+7/8f/w/+r/6P/m/+P/5f/m/+b/5//p/+j/5//n/+T/4//j/+P/5f/m/+f/
6P/l/+T/4//i/+T/5P/k/+b/5//n/+b/5f/j/+H/4P/g/+H/4//l/+b/5P/k/+L/4f/i
/+P/5f/n/+j/6f/p/+r/5f/i/+D/3//k/+j/6v/n/+b/5f/k/+P/4v/k/+X/5f/l/+X/
5v/n/+f/5v/m/+X/5v/p/+3/7//x/+3/7P/r/+r/7P/s/+7/7v/y//L/8v/y//D/7//w
/+//9f/4//r/+//3//L/7//t//P/9f/2//b/8//w//D/7v/o/+T/4v/h/+T/5v/q/+z/
6f/o/+f/5//q/+v/7//y//T/9v/4//j//f8CAAgAEQAaAB0AIAAmACgAJgAmACYAJgAr
ADYAOwA3ADYAOAA4ADQANAA4AD0AQgBHAFAAVwBgAGwAdQCCAJcAqwC/ANEA4wDzAPsA
9ADeALIAfQBOACcAAgDp/+T/6v/p/+f/6//v/+7/7//v/+z/6P/j/9//3f/b/9v/3P/g
/+L/5f/n/+X/5P/j/+L/5f/m/+f/6f/p/+n/6f/o/+X/5f/l/+b/6f/p/+n/6f/o/+P/
4v/g/+L/5v/p/+v/6v/r/+3/7P/q/+r/6v/p/+v/7f/w//P/8v/0//T/9P/3//f/+f/8
//z//P/+//7//f/6//r//P8AAAMABgAIAAgACAAHAAYACQAKAAsADQAMAAsACwALAAcA
BwAKAA==
         </WaveFormData>
      </LeadData>
   </Waveform>
</RestingECG>
