# Supplementary material for: Detection of Left Atrial Enlargement Using a Convolutional Neural Network-Enabled Electrocardiogram
Source: Front Cardiovasc Med. 2020 Dec 17;7:609976. doi: 10.3389/fcvm.2020.609976 (PMC7773668; doi:10.3389/fcvm.2020.609976)
Supplement: Supplementary file 1 [file Data_Sheet_1.ZIP › hyp/1802035264_3797_00000003.XML]

<?xml version="1.0" encoding="Windows-1252"?>
<!DOCTYPE RestingECG SYSTEM "restecg.dtd">
<RestingECG>
   <PatientDemographics>
      <PatientID>1802035264</PatientID>
      <PatientAge>71</PatientAge>
      <AgeUnits>Years</AgeUnits>
      <Gender>Female</Gender>
      <PatientLastName>zhangshinv</PatientLastName>
   </PatientDemographics>
   <TestDemographics>
      <DataType>Resting</DataType>
      <Site>1</Site>
      <AcquisitionDevice>MAC55</AcquisitionDevice>
      <Status>Unconfirmed</Status>
      <Priority>Normal</Priority>
      <AcquisitionTime>09:00:18</AcquisitionTime>
      <AcquisitionDate>11-24-2016</AcquisitionDate>
      <CartNumber>1</CartNumber>
      <AcquisitionSoftwareVersion>009C</AcquisitionSoftwareVersion>
      <XMLSourceVersion>MAC5000 v1.0</XMLSourceVersion>
   </TestDemographics>
   <RestingECGMeasurements>
      <VentricularRate>88</VentricularRate>
      <AtrialRate>88</AtrialRate>
      <PRInterval>142</PRInterval>
      <QRSDuration>76</QRSDuration>
      <QTInterval>384</QTInterval>
      <QTCorrected>464</QTCorrected>
      <PAxis>38</PAxis>
      <RAxis>-7</RAxis>
      <TAxis>22</TAxis>
      <QRSCount>14</QRSCount>
      <QOnset>229</QOnset>
      <QOffset>267</QOffset>
      <POnset>158</POnset>
      <POffset>207</POffset>
      <TOffset>421</TOffset>
      <ECGSampleBase>500</ECGSampleBase>
      <ECGSampleExponent>0</ECGSampleExponent>
   </RestingECGMeasurements>
   <Diagnosis>
      <Modality>Resting</Modality>
         <StatementCount>3</StatementCount>
         <LabelText>12SL ��ϳ���</LabelText>
      <DiagnosisStatement>
         <StmtFlag>ENDSLINE</StmtFlag>
         <StmtText>�������</StmtText>
      </DiagnosisStatement>
      <DiagnosisStatement>
         <StmtFlag>ENDSLINE</StmtFlag>
         <StmtText>�������� ST ���쳣</StmtText>
      </DiagnosisStatement>
      <DiagnosisStatement>
         <StmtFlag>ENDSLINE</StmtFlag>
         <StmtText>�쳣 ECG</StmtText>
      </DiagnosisStatement>
   </Diagnosis>
   <Waveform>
      <WaveformType>Rhythm</WaveformType>
      <WaveformStartTime>0</WaveformStartTime>
      <NumberofLeads>8</NumberofLeads>
      <SampleType>CONTINUOUS_SAMPLES</SampleType>
      <SampleBase>500</SampleBase>
      <SampleExponent>0</SampleExponent>
      <HighPassFilter>16</HighPassFilter>
      <LowPassFilter>150</LowPassFilter>
      <ACFilter>NONE</ACFilter>
      <LeadData>
         <LeadByteCountTotal>10000</LeadByteCountTotal>
         <LeadTimeOffset>0</LeadTimeOffset>
         <LeadSampleCountTotal>5000</LeadSampleCountTotal>
         <LeadAmplitudeUnitsPerBit>4.88</LeadAmplitudeUnitsPerBit>
         <LeadAmplitudeUnits>��V</LeadAmplitudeUnits>
         <LeadHighLimit>2147483647</LeadHighLimit>
         <LeadLowLimit>268435456</LeadLowLimit>
         <LeadID>I</LeadID>
         <LeadOffsetFirstSample>0</LeadOffsetFirstSample>
         <FirstSampleBaseline>0</FirstSampleBaseline>
         <LeadSampleSize>2</LeadSampleSize>
         <LeadOff>FALSE</LeadOff>
         <BaselineSway>FALSE</BaselineSway>
         <ExcessiveACNoise>FALSE</ExcessiveACNoise>
         <MuscleNoise>FALSE</MuscleNoise>
         <LeadDataCRC32>3553461471</LeadDataCRC32>
         <WaveFormData>
+v/6//r/+v/4//j/+P/4//j/+P/4//j/+f/6//v//P/6//r/+v/6//v//P/9//7//v/+
//7//v8AAAAAAAAAAAEAAgADAAQABAAEAAQABAAGAAgACgAMAAwADAAMAAwADgAOAA4A
DgAQABAAEAAQAA4ADgAOAA4ADwAQABEAEgAPAA4ADQAMAAwADAAMAAwADAAMAAwADAAJ
AAgABwAGAAYABgAGAAYABAACAAAA/v8AAAAAAAAAAP///v/9//z/+//6//n/+P/6//r/
+v/6//j/+P/4//j/+v/6//r/+v/6//r/+v/6//j/+P/4//j/+v/6//r/+v/4//j/+P/4
//r/+v/6//r//P/8//z//P/6//r/+v/6//z//P/8//z/+v/6//r/+v/8//z//P/8//z/
/P/8//z/+v/6//r/+v/8//z//P/8//r/+v/6//r/+v/6//r/+v/6//n/+f/6//n/+P/3
//b/+f/6//v//P/7//n/+P/3//f/+P/6//r//P/8//z//v///////////wEAAQAAAAAA
/v///wIABAAGAAkACgAKAAoACwAMAA4ADgANAAwACwANAAoACQAIAAUAAwADAAMAAwAE
AAQAAAD+//v/+P/2//T/9P/0//T/9f/0//T/9f/y//L/8//z//P/8//z//P/8//z//L/
8v/w//D/8P/w//L/7v/w/+7/6P/m/+v/7v/0/wUAFwArAEMAWwBwAI0AqAC2ALoAuQCq
AI8AaQA+ABoABQD4//D/9P/7//n/9//+/wIA/v/+//r/8//y//L/8//z//P/8v/x//H/
8f/w/+//7//u/+7/7//w//D/7v/u/+7/7//z//P/8v/y//L/8v/y//L/8f/w//D/7//w
//H/8v/z//L/8f/x//H/8v/0//X/9v/y//L/9P/0//L/8v/0//X/9//3//f/9//1//X/
9f/2//n/+f/5//n/+f/5//r/+//5//n//P/8//3//v///wAAAAABAAIAAQADAAQABQAH
AAkACQAJAAkACgALAAsACgANAA4ADwAOAA8ADgANAAwADgAOAA4ADgANAAwADAAOAAoA
CgALAAsADAAKAAoACQAGAAUABQAFAAYABgAEAAMAAgABAAAA///+//3//P/5//v/+v/5
//j/+P/4//f/9//5//r/+v/4//j/9//2//b/9v/2//b/9f/1//b/9//2//T/9f/1//X/
9v/2//b/9v/4//j/+P/4//f/9//3//f/+f/5//n/+f/4//f/9v/2//n/+f/5//n/+f/3
//f/+P/2//b/+P/4//n/+f/5//r/+P/4//j/+P/7//v/+//7//v/9f/3//v/+P/6//r/
+v/6//z//P/6//n/+P/4//f/9v/4//j/+P/4//j/+P/4//f/+f/5//n/+v/8//z//P/8
//r//P/////////////////+//7//v///wIABAAGAAkADAAMAAsACwALAAwADQANAA0A
DQANAAoABwAGAAUAAwADAAMAAwAEAAYAAgAAAP3/+f/2//X/9P/1//b/9//2//P/8//y
//L/8//z//P/8//z//P/8//z//D/8P/w//D/8v/w//T/8v/s/+j/5P/g/+f/9P/6/wMA
FQAnADsAUwBuAIUAogC+AMYAwQC4AJ0AbwBEACIABQD2//T/9P/3//v/+f/4//7//v/6
//j/+//4//X/9f/0//P/8P/v/+//7//w//H/8//0//H/8f/x//D/8P/w//D/8f/1//X/
9P/0//P/8v/x//D/8v/y//P/8//z//P/8//z//P/8//0//X/9//4//j/+P/0//T/9v/2
//b/9v/4//n/+f/5//n/+f/3//f/9//4//r/+//8//3/+//7//z//f//////AgACAAAA
AAAAAAAAAQADAAUABQAHAAgACQALAAwACwAKAAkADQAPABAAEAAOAA4ADgAMABAAEAAQ
ABAAEAAQABAAEAAPAA4ADgAQABAAEAARABEADgAMAAwACwAIAAcABwAHAAcACAAHAAcA
BQADAAEA//8BAAEAAQD///3//P/7//r/+v/6//n/+f/5//r/+v/4//j/9//2//b/+f/6
//v/+//6//r/+v/4//b/9//3//f/+v/6//r/+v/5//j/9//2//r/+//8//3//P/7//r/
+f/7//v/+//8//3//f/9//3/+//5//n/+v/8//z//v/+//z/+//6//r/+v/6//r/+v/7
//v/+//7//v/+//3//f//P/6//r/+v/6//j/+P/2//X/9v/4//n/+v/4//j/+P/4//j/
+P/4//f/+f/5//n/+v/7//r/+f/4//n//P8AAAEA///////////+//7//v///wQABgAI
AAsACwAKAAgABwAJAAoACwALAAsACwALAAgABQAEAAMAAQACAAMABAAGAAUAAAD9//n/
+P/2//b/9v/2//b/9v/0//P/8//y//L/9f/1//X/9f/z//P/8//z//T/9P/0//T/+P/0
/+7/7v/s/+r/6v/s//H/+v8EAA0AGwAvAEMAWQB0AJEApgC4AL4AtQCeAH8AVQAqAA4A
+//w/+7/9P/1//P/9f/4//b/+v/+//r/+f/6//j/9//1//P/8P/v/+//7//w//H/8//0
//L/8f/w/+7/7//w//H/8//z//P/8v/y//T/9P/0//T/9P/0//X/9f/z//P/8//z//X/
9f/2//f/9f/2//b/9v/0//T/9v/2//j/+P/6//v/+v/5//j/9//4//n/+v/8//v/+//7
//v/+//7//z//f//////AgACAAAAAAAAAAAAAwAFAAcABwAGAAYABgAHAAkACQAJAAkA
DQAPABAAEAAPAA4ADQAKAA0ADgAPABAADgAOAA4ADgALAAoACgAMAAwADAANAA0ACgAI
AAgABwAHAAcACAAJAAYABgAEAAMAAAD///7//f/////////9//v/+v/5//j/+v/6//n/
+f/3//j/+P/2//j/9//2//b/9//4//n/+f/4//j/+P/2//j/+f/5//n/+P/4//j/+P/4
//j/+P/4//v/+//7//v/+v/5//j/9//4//n/+v/8//3//f/9//3/+//5//n/+v/8//z/
/v/+//z/+//6//r/+//8//3//v/+//3//P/7//n/9//3//f/+//+//3//P/7//r/+v/6
//j/9//5//r/+v/6//n/+P/3//b/9//4//n/+f/3//f/9//4//r/+v/6//r/+//+/wIA
AwACAAEAAAD/////AAABAAMABAAGAAgACwAKAAoACQAJAAoADAAOAA8ADAALAAoABgAG
AAYABgAFAAUABQAFAAYABAAAAP7/+//6//j/+P/4//b/9v/2//T/9P/1//X/9v/1//X/
9f/1//P/8//z//P/8//0//X/9v/0//T/7v/u/+7/6P/q//D/8f/0//7/CwAZAC8ASQBf
AHwAlwCuALwAvgCzAKIAhwBfADQAGgAJAPr/9P/6//v/9f/7/wIAAAAAAAQAAAD5//j/
9f/1//T/8//z//P/9P/1//T/8//z//L/8v/z//T/9P/0//T/9P/1//b/9f/z//L/8//0
//X/9v/1//T/9P/z//T/9f/2//f/9f/1//b/9//1//b/9v/2//X/9v/5//r/+f/4//n/
+f/7//v/+//7//3//f/9//7//v/9//z/+//8//3///8BAAAA//8BAAAAAgACAAIAAgAF
AAcACQAJAAkACAAHAAcACgALAAwADQAOAA8ADwAOABAAEAAQAA4AEgASABIAEgARABAA
DwAOAA8ADgAOABAADAAMAA0ADQAMAAoACgAJAAoACQAJAAkABwAGAAMAAQABAAEAAQAB
AAAA///+//v//P/8//z//P/+//7//f/9//z//P/7//j/+v/5//j/+P/4//j/+P/3//f/
+P/5//j/+v/7//v/+//7//r/+f/4//n/+v/7//z/+v/5//j/9//5//n/+f/5//v/+//7
//z//P/7//r/+f/8//v//P/+//v/+v/7//r/+//7//v//P/+//7//v/+//7//f/8//v/
/f///wAA/f/8//v/+v/6//r/+P/3//n/+v/6//r/+P/4//j/+P/6//r/+v/5//f/9//3
//j/+v/6//r/+v/7//7/AgADAAAA///+//3///8AAAEAAwAFAAYABwAJAAoACgAJAAkA
CgAMAA4ADwAOAA0ADAAIAAgACAAIAAcABQAFAAUABgAEAAAA/v/7//r/+P/4//j/9//2
//X/8v/y//P/8//0//P/8//z//P/8f/x//H/8f/x//L/8//0//T/8v/u//D/7v/q/+z/
7P/p/+z/9P/9/wsAIwA9AFUAbACJAKQAugDGAL8ArgCdAHkATAAoABMAAAD0//T/9f/z
//f//v/+/wAAAgD+//n/+P/2//X/8//x//H/8f/y//P/8P/v/+//7v/u/+//8P/w//L/
8v/y//P/8v/x/+//7v/x//L/8//0//H/8P/w/+//8P/x//L/8//z//P/9P/1//P/9P/0
//T/9f/2//n/+v/3//b/9//3//n/+f/5//n/+//7//v//P/8//v/+v/5//r/+//9////
/v/9/////v8AAAAAAAAAAAMABQAHAAcABgAGAAYABwAKAAsADAANAAwADQANAAwADQAO
AA8ADgAQABAAEAAQAA8ADgANAAwADAAMAA0AEAANAAwADAALAAwACgAKAAkACAAHAAcA
BwAEAAQAAgABAAEAAQABAAEA/////////f/9//z/+//6//r/+v/5//n/9//4//j/9v/3
//f/9//4//j/+P/4//f/9v/2//b/9P/2//f/9//3//f/9v/1//T/9f/2//f/+P/4//f/
9v/1//b/9//4//n/9//3//f/+P/3//f/9//3//j/9//4//r/+f/4//n/+P/5//n/+f/6
//r/+v/6//r/+v/5//j/9//4//f/+P/5//n/+v/4//j/+P/4//r/+v/4//f/9f/2//b/
9v/2//b/9v/2//j/+P/4//f/9f/1//X/9v/6//r/+v/6//n/+v/8//v//f/9//3//f/+
//7//v///wEAAgADAAUABwAIAAgACQAIAAgACAAHAAcABwAHAAQABAAEAAQAAwACAAEA
AAAAAAIA/v/8//n/9P/y//L/8v/z//T/9f/0//P/8//y//L/8f/x//H/8f/x//H/8f/x
//D/8P/w//D/8P/y//D/8v/y/+z/6v/o/+f/6v/2/wUAEwAjADcASwBiAHsAlgCsALYA
swCoAJUAbwBCAB4ABQDw/+b/6v/x//H/8//4//j/+P/6//b/8f/0//P/8//y//H/8P/v
/+//7//t/+3/7v/u/+7/7//w//D/7v/u/+7/7//z//P/8v/y//H/8P/v/+7/7v/u/+//
7//w//H/8v/z//L/8f/x//H/8//0//T/9P/y//L/9P/0//T/9P/2//f/9//3//f/9//1
//X/9f/2//j/+f/6//v/+f/5//r/+//5//n//P/8//3//v///wAA/v///wAA//8DAAQA
BQAHAAgABwAGAAUABwAJAAoACgALAAwADQAMAA0ADAALAAoADAAMAAwADAAJAAgACAAK
AAYABgAHAAcABwAGAAcABwAFAAMAAgABAAEAAgABAAEA/v/9//z/+//5//n/+f/3//j/
+P/4//j/9//2//T/8//0//b/9//2//b/9f/0//T/8//0//X/9f/2//b/9v/0//T/9f/1
//X/9v/2//b/9v/0//T/9P/0//P/8//z//P/9P/1//b/9//1//X/9f/2//n/+f/5//n/
9//1//X/9v/2//b/+P/4//r/+f/4//j/9v/2//b/9v/5//n/+f/5//X/9//3//T/9P/0
//T/9P/1//b/9f/1//P/9P/0//T/9v/2//b/9v/1//T/8//x//P/8//z//T/9v/2//b/
9v/0//b/+f/5//r/+//8//3/+//6//n/+f/+/wAAAgAFAAYABgAFAAUABQAGAAcABwAH
AAcABwAEAAEAAAD///3/////////AAACAP7//P/5//T/8v/y//L/9P/0//T/8v/v/+//
7v/u/+//7//v/+//8f/x//H/8f/u/+7/7v/u//D/7v/w//D/6v/m/+b/5P/j/+r/8P/5
/w0AHQArAEEAXgB1AI4ApgCyALEArgCbAHUATAAqAA0A+v/0//L/9f/5//f/9v/6//7/
+v/0//X/9P/z//P/8v/x/+7/7f/t/+3/7f/t/+7/7v/v/+//7//u/+3/7P/r/+v/7f/t
/+z/7P/s/+z/7P/s/+3/7v/w//H/7//v/+//7//v/+//8P/x//H/8v/y//L/8P/w//L/
8v/0//T/9v/3//X/9f/1//X/8//z//P/9P/3//f/9//3//X/9f/2//f/9//3//r/+v/8
//z//P/8//v//f//////AgACAAIAAwADAAMAAwADAAcACQAKAAoADAAMAAwACgALAAoA
CQAIAAoACgAKAAoACAAGAAUABgAFAAYACAAJAAgABgAGAAUAAgABAAEAAQACAAIAAAD/
//z/+//6//n/+//7//v/+f/5//j/9//2//T/9P/z//P/9f/2//b/9P/y//H/8P/w//P/
9P/1//X/9P/0//T/8v/w//H/8f/x//T/9P/0//T/8//y//H/8P/y//P/9P/1//X/9f/1
//X/8//z//P/9P/1//X/9f/1//X/8//z//T/9v/2//j/+P/4//f/9v/2//T/9P/0//T/
9//3//f/9//1//f/8//x//L/8//0//X/9v/0//T/8v/x//P/9P/0//T/9P/0//T/9P/y
//L/8v/x//P/8//z//T/9P/0//T/9P/2//j/+//7//v/+//7//v/+P/4//j/+f///wIA
BQAJAAcABgAEAAMABQAGAAcABwAFAAUABQACAP///v/9//v//v///wAAAgABAPz/+f/1
//T/8v/y//L/8v/y//L/8P/t/+3/7P/s/+7/7//w//H/7//v/+//7//u/+7/7v/u//L/
8P/q/+j/5v/g/+D/5v/p//D//P8LABkAMQBJAF8AegCXAK4AugC8ALMAmgB3AE0AJAAK
AP3/9P/y//r/+//z//P/+P/4//b/+v/2//P/9P/x//H/8P/v/+z/6//r/+v/7P/t/+//
8P/u/+3/7P/q/+v/7P/t/+//8P/v/+3/7P/s/+z/7P/s/+3/7v/w//H/8P/v/+7/7f/v
/+//8P/x//H/8v/y//L/8P/w//L/8v/0//T/9v/3//b/9f/0//P/9f/1//X/9v/3//f/
9//3//f/9//4//n/+//7//7//v/8//z//P/8////AQADAAMABAAEAAQABQAFAAUABQAF
AAkACwAMAAwACwAKAAkABgAKAAwADgAQAA0ADAALAAoACQAIAAgACgAKAAoACwALAAkA
BgAFAAMAAwADAAQABQACAAIAAAD///z/+//6//n/+v/7//z/+//5//j/9//2//j/+P/3
//f/9f/2//b/9P/0//P/8v/y//X/9v/3//f/9P/0//T/8v/0//X/9f/1//T/9P/0//T/
8v/y//L/8v/1//X/9f/1//X/9f/1//X/9//3//f/+P/4//f/9v/1//f/9f/1//b/+P/4
//r/+v/5//f/9f/0//X/9v/3//j/9//3//f/9//z//T/9v/2//b/9v/2//b/9P/z//H/
8v/y//L/8//0//X/9v/1//T/8//x//T/9f/2//j/+P/4//j/+P/2//j/+//7//3//f/9
//3/+v/6//r/+/8AAAIABAAHAAgACAAHAAcABwAIAAkACQAHAAcABwAEAAMAAgABAP//
AQABAAEAAgAAAPz/+v/3//T/8v/y//L/9P/0//T/8v/v/+//7v/u//H/8f/x//H/7//v
/+//7//s/+z/7P/s//D/9P/y/+r/6P/o/+L/5P/r/+z/9v8JABcAIwA5AFMAaACDAKIA
tAC2ALMApACDAFsAMAAMAPf/7v/m/+j/8f/x/+//8v/2//T/9P/2//X/8v/x//H/8P/v
/+z/6//r/+v/7f/t/+7/7v/r/+v/6//q/+z/7P/s/+3/7//v/+7/7v/s/+z/7P/s/+3/
7v/w//H/8P/v/+7/7f/t/+3/7v/v//H/8v/y//L/7v/u//D/8P/y//L/9P/1//P/8//z
//P/8//z//P/9P/3//f/9//3//X/9f/2//f/+f/5//z//P/8//z//P/8//3///8BAAEA
AAAAAAAAAQADAAMAAwADAAUABwAIAAgABgAGAAYABAAIAAgACAAIAAgACAAIAAgABQAE
AAQABgAGAAYABwAHAAYABAAEAAMAAgABAAEAAQAAAAAA/v/9//z/+//6//n/+f/5//n/
9//3//b/9f/0//T/9P/z//P/9f/2//b/9P/0//P/8v/y//P/9P/1//X/8//y//H/7v/u
/+//7//v//H/8v/z//T/8v/y//L/8v/1//X/9f/1//T/8//y//H/8f/x//H/8v/0//X/
9v/3//f/9f/1//b/9v/2//j/+P/2//X/9P/0//T/9P/0//T/9f/1//X/9f/1//H/9P/0
//T/9P/0//b/9v/0//P/8f/y//L/8v/0//T/9P/0//L/8v/y//H/8//z//P/9P/2//b/
9v/2//T/9v/5//n/+//7//v/+//4//j/+P/5//z//v8AAAMABgAGAAUABQADAAQABQAF
AAYABwAIAAYABAACAAAA/f////////8AAAAA/P/6//f/9P/y//L/8v/y//L/8v/w/+3/
7f/s/+z/7v/v//D/8f/v/+//7//v/+z/7P/s/+z/8P/0/+7/6P/o/+b/4v/k/+n/7P/y
////DQAZAC8ARQBWAHEAjgCiAK4AswCqAJMAcwBIACAABwD6/+7/7v/1//P/7//0//j/
9v/2//j/9f/y//H/8f/w/+//7v/t/+3/7f/t/+3/7v/u/+3/7f/t/+z/7v/u/+7/7//x
//H/8P/w/+//7v/t/+z/7v/u/+//7//t/+3/7f/t/+//7//w//H/8f/y//L/8v/w//D/
8v/y//T/9P/2//f/9v/1//T/8//z//P/8//0//f/9//3//f/9//3//j/+f/7//v//v/+
//v/+v/5//j/+v/9/wAAAQAEAAQABAAFAAYABQAEAAMABwAJAAoACgAKAAoACgAIAAoA
CgAKAAoADAAMAAwADAAKAAgABwAIAAcACAAKAAsACAAGAAYABQAEAAMAAwADAAIAAgAA
AP///v/9//z/+//8//3//v/9//z/+v/4//b/9v/2//X/9f/3//j/+P/2//b/9f/0//T/
9f/2//f/9//1//T/8//w//H/8//0//X/9v/2//b/9v/2//b/9v/2//f/9//3//f/9v/1
//T/8//1//X/9f/2//n/+f/5//n/+f/3//f/+P/6//r//P/8//v/+f/3//b/+P/4//j/
+P/7//v/+//7//f/9P/1//b/9//4//r/+v/4//f/9f/2//b/9v/2//b/9v/2//T/9P/0
//P/9f/1//X/9v/6//r/+v/6//j/+v/9//3//f/9//3//f/8//z//P/9/wAAAgAEAAcA
CgAKAAkACQAHAAgACQAJAAkACQAJAAYAAwACAAEA//8BAAEAAQACAAIA/v/8//n/9v/0
//T/9P/0//T/9P/y//H/8f/w//D/8f/x//H/8f/x//H/8f/x//D/8P/w//D/8P/w//L/
7v/q/+r/6P/k/+f/8P/2/wMAFQAnAD0AVwBwAIcAogC6AL4AuwCuAI8AZQA+AB4ABQD8
//j/9P/5////+//4//z//P/4//r////4//X/9f/0//P/8P/v/+//7//x//H/8v/y//H/
8f/x//D/7v/u/+7/7//x//H/8P/w//D/8P/w//D/8v/y//P/8//z//P/8//z//H/8f/y
//P/9f/2//b/9v/y//L/9P/0//b/9v/4//n/+f/5//n/+f/3//f/9//4//v/+//7//v/
+//7//z//f//////AgACAAAAAAAAAAAAAAABAAIAAQAFAAYABwAJAAoACQAIAAcADAAP
ABEAEgARABAADwAMAA4ADgAOAA4ADgAOAA4ADgANAAwADAAOAA4ADgAPAA8ADAAKAAoA
CQAGAAUABQAFAAYABgAEAAMAAgABAAAA//8BAAEAAQD///3//P/7//r/+P/4//f/9//5
//r/+v/4//j/9//2//b/+f/6//v/+//4//j/+P/2//b/9//3//f/+v/6//r/+v/5//j/
9//2//n/+f/5//n/+f/5//n/+f/3//f/9//4//v/+//7//v/+f/3//f/+P/6//r//P/8
//r/+f/4//j/+P/4//j/+P/5////+//2//b/9v/2//b/+f/6//n/+f/3//j/+P/4//b/
9v/2//b/+P/4//j/9//1//X/9f/2//n/+v/7//z//P/+/wEAAQAAAP///v/9//3//v//
/wEAAwAEAAUABwAJAAoACgALAAsADAANAA0ACgAJAAgABAAGAAYABgAFAAQAAwACAAIA
BAAAAP7/+//2//T/9P/0//T/9P/0//L/8//z//L/8v/x//H/8f/x//L/8//0//X/8//y
//H/8P/u//L/8v/u/+7/7P/m/+j/7//y//b/BwAZAC0ARwBjAHgAkwCyAL4AugC1AKYA
gwBbADgAFAD9//T/8P/w//X/9//3//z/BAAAAPz//P/3//L/8//z//L/8f/y//H/8f/x
//D/7//v/+7/8P/x//L/8v/x//D/7//v/+//7//u/+7/7//w//H/8v/w//D/8f/x//P/
8//z//P/8f/x//L/8//z//T/9P/0//P/9P/3//j/9//2//f/9//5//n/+f/5//f/9//3
//j/+f/5//n/+f/6//v//f////7//f////7///8AAAEAAgACAAMABAADAAYABgAGAAcA
CwALAAsACwAMAA0ADQAMAA4ADgAOAAwADQAMAAsACgALAAwADQAOAA0ADAAMAA4ACgAK
AAsACwAMAAoACgAJAAgABwAHAAcABgAGAAQAAwACAAEAAAD///3//f/9//v//f/8//v/
+v/5//j/9v/1//f/+P/4//b/+P/3//b/9v/1//b/9//3//n/+v/7//r/9//3//b/9f/2
//b/9v/2//j/+P/4//j/+P/3//b/9f/3//f/9//3//X/9f/1//b/+f/5//n/+f/6//n/
+v/8//n/+P/5//j/+f/5//n/+v/5//j/9//2//X/+f/6//j/+P/4//j/+P/4//b/9f/2
//j/+f/6//n/+P/3//b/9P/0//T/8//2//f/+P/6//n/+P/3//b/+f/8/wAAAQAAAP//
/v/9//z//P/8//3/AAACAAQABwAGAAYABQAFAAYACAAKAAsACgAJAAgABAAFAAQAAwAB
AAMAAwADAAQAAwD+//v/9//1//T/9f/2//T/9P/0//L/8f/x//D/8P/z//P/8//z//H/
8f/x//H/8f/y//P/9P/0//D/8P/u/+j/6P/s/+z/8f/6/wIADQAbACkAOwBXAHIAiwCk
ALYAtgCtAJoAdwBNACoADgD3/+z/7v/w//H/8f/z//b//P/8//z//P/7//T/8//z//L/
8f/y//H/8f/x//H/8f/y//L/7//v/+//7v/v//D/8f/z//T/8//x//D/8v/y//L/8v/0
//T/9f/1//T/8//y//H/8v/z//X/9//2//b/9f/0//T/9P/2//b/9v/2//j/+f/4//f/
9v/1//j/+f/6//z//P/7//r/+f/8//3///8BAAAA//8BAAAAAAAAAAAAAAACAAUACAAJ
AAcABgAFAAUACAAJAAoACwALAA0ADgAOAA4ADgAOAAwAEAAQABAAEAAPAA4ADQAMAA0A
DAAMAA4ADgAOAA8ADwANAAoACQAHAAcABwAIAAkABwAGAAMAAQABAAEAAQABAAEAAQAB
AP///f/8//v/+v/6//r/+f/5//n/+v/6//j/+v/5//j/+P/5//r/+//7//j/+P/4//b/
9//5//r/+//7//r/+f/4//r/+v/6//r/+//7//v/+//5//n/+f/5//r/+//8//7//v/9
//z/+//9//v/+//8//z//P/+//7//P/7//r/+v/7//z//f/+//3////7//r/+//8//3/
/v/+//7//P/7//n/+v/6//r/+//8//3//v/7//r/+f/3//n/+f/5//r//P/8//z//P/6
//z//////wEAAQABAAEA///+//3//f8CAAQABgAJAAwADAALAAsACwAMAA0ADQAPAA8A
DwAMAAkACAAHAAUABwAHAAcACAAIAAQAAgD///v/+P/3//b/+P/4//j/9v/1//X/9P/0
//X/9f/1//X/9f/1//X/9f/y//L/8v/y//L/9v/4//L/7v/u/+j/5v/r//D/9P8BABMA
IwA5AFEAaAB/AJ4AtAC+AL8AuACbAHMATgAqAA8ABAD+//j//f8BAP3//v8CAP7/+v/+
////+P/3//f/9v/1//T/8//z//P/9f/1//b/9v/z//P/8//y//L/8v/y//P/9f/1//T/
9P/y//L/8v/y//P/9P/2//f/9f/1//X/9f/3//f/+P/5//n/+v/6//r/9v/2//j/+P/6
//r//P/9//v/+//7//v/+//7//v//P////////////3//f/+////AQABAAQABAAEAAQA
BAAEAAUABwAJAAkACgAKAAoACwANAA0ADQANAA8AEQASABIAEgASABIAEAAQABAAEAAQ
ABIAEgASABIAEAAOAA0ADgAPABAAEgATABAADgAOAA0ADAALAAsACwAKAAoACAAHAAQA
AwACAAEAAwADAAMAAQABAAAA///+//z//P/7//v//f/+//7//P/6//n/+P/4//v//P/9
//3/+v/6//r/+P/6//v/+//7//z//P/8//z/+v/6//r/+v/9//3//f/9//3//f/9//3/
+//7//v//P///////////////f/9//7///8AAAMABAADAAEA///+/wAAAAAAAAAAAQAB
AAEAAQD///3//f/9//7///8BAAIAAQD///7//P/8//z//P/8//3//v///wAA///+//z/
+//9//7/AAACAAAAAQABAAEAAwAFAAUABgAIAAgACAAIAAUABQAGAAgACwAOABAAEwAT
ABIAEQAQAA8AEAARABMADwASAA8ADgANAAwACwAKAAkACAAHAAYABQAEAAIAAAD+//z/
/P/8/w==
         </WaveFormData>
      </LeadData>
      <LeadData>
         <LeadByteCountTotal>10000</LeadByteCountTotal>
         <LeadTimeOffset>0</LeadTimeOffset>
         <LeadSampleCountTotal>5000</LeadSampleCountTotal>
         <LeadAmplitudeUnitsPerBit>4.88</LeadAmplitudeUnitsPerBit>
         <LeadAmplitudeUnits>��V</LeadAmplitudeUnits>
         <LeadHighLimit>2147483647</LeadHighLimit>
         <LeadLowLimit>268435456</LeadLowLimit>
         <LeadID>II</LeadID>
         <LeadOffsetFirstSample>0</LeadOffsetFirstSample>
         <FirstSampleBaseline>0</FirstSampleBaseline>
         <LeadSampleSize>2</LeadSampleSize>
         <LeadOff>FALSE</LeadOff>
         <BaselineSway>FALSE</BaselineSway>
         <ExcessiveACNoise>FALSE</ExcessiveACNoise>
         <MuscleNoise>FALSE</MuscleNoise>
         <LeadDataCRC32>1542334123</LeadDataCRC32>
         <WaveFormData>
+P/4//j/+P/5//r/+//8//r/+v/6//r//P/8//z//P/+//7//v/+//z//P/8//z//f/+
////AAAAAAAAAAAAAAIAAgACAAIAAwAEAAUABgAEAAQABAAEAAYACAAKAAwADAAMAAwA
DAAOAA4ADgAOAA4ADgAOAA4ADQAMAAsACgAMAAwADAAMAAoACgAKAAoACgAKAAoACgAK
AAoACgAKAAcABgAFAAQABAAEAAQABAADAAIAAQAAAP7//v/+//7//v/+//7//v/7//r/
+f/4//n/+v/7//z/+v/6//r/+v/6//r/+v/6//v//P/9//7//f/8//v/+v/7//z//f/+
//z//P/8//z//v/+//7//v///wAAAQACAAEAAAD///7///8AAAEAAgAAAAAAAAAAAAAA
AAAAAAAAAgACAAIAAgAAAAAAAAAAAAIAAgACAAIAAQAAAP///v/+/////////////v/+
//7/+//7//3//f///wAAAAD+//r//P/+//////8BAAIABQAGAAcACAAJAAgACAAHAAgA
CgAMAA4AEQAQABMAFQATABAAEAAPAA4AEAANAAsACgAHAAQAAgABAAEAAgACAAMAAQAB
AAAA///8//z/+f/4//j/9//4//n/+P/3//b/9f/1//b/9//4//b/9v/2//b/9v/4//b/
9v/4//b/9v/4//X/9P/6/wEAAwAFAAUAAwADAAMAAgAKABsAKgA6AE8AXQBjAGEAUgAq
AAgA/P/3/+//6v/g/9P/0f/V/9f/2//k/+z/7//z//X/8f/w//H/8//z//T/9v/2//b/
9v/0//T/9P/0//L/9P/0//P/9v/3//j/+f/4//f/9v/1//j/+f/5//n/+P/3//b/9f/2
//b/9f/1//j/+f/6//v/+f/5//n/+P/5//r/+//8//r/+v/6//v//P/7//r/+f/7//z/
/f////z//P/7//v//P/9//7////9//3//f8AAP////8AAAAAAQACAAMABAADAAMABgAH
AAkACQAJAAoACQAJAAkACgALAAsACwALAA4ADgAOAA0ACwALAAwADAAOAAwADAAMAAoA
CgAKAAsACQAJAAgACAAHAAgACAAJAAYABQAEAAIABQAEAAUABgACAAIAAQABAAAA/f/8
//r//P/8//z//f/8//v/+v/5//r/+f/6//v/+//7//v/+//5//r/+//7//v//P/9//7/
+//7//r/+f/7//z//f/+//3//f/9//3//P/9//3//f/+////AAABAAAA///+//3///8A
AAEAAQD///////////7//v8AAP7///8BAAIAAgABAP///v/+/wAA/v8CAAUAAgABAAAA
///+/wAAAAAAAAEAAQABAP///v/8//z/+//7//7///8AAAIAAQD+//v//P/+//////8B
AAMABwAIAAkACAAHAAYABgAHAAoACwAOAA8AEQARABMAFwAVABIAEgASABIAEwARAAwA
CgAHAAQABQAFAAQABAABAAEAAQABAAIAAQD+//7//f/8//v/+f/3//f/9//3//n/+f/4
//j/9v/2//T/9P/0//T/9v/4//b/9v/2//T/8v/y//X/+P/8/wMABQADAAMABQABAP//
AgAKABcAKAA6AEcAUwBfAF8AVAA2ABIA/v////v/8P/m/9v/z//P/9f/3f/k//D/9f/z
//P/8//u//H/8//z//T/9f/2//f/+P/2//b/9v/2//b/+P/4//f/9f/1//X/9f/3//f/
9//3//r/+//7//v/+v/5//j/9//6//r/+f/5//n/+f/5//n/+P/5//r/+v/7//z//f/+
//3//P/7//v//v///wAAAQD+//7//v////3//v/+////AAABAAIAAwABAAEAAQAEAAUA
BQAGAAYABgAGAAYABgAFAAUACAAJAAoACwAMAA4ADQANAA0ADgAPAA8ADwAPABAAEAAQ
AA8ADQANAA4ADgAPAA4ADwAQAA8ADgANAA0ADwAPAA4ADgAMAAwACwALAAsACwALAAoA
DAAKAAoACgAHAAYABAADAAYABQAGAAYAAwACAAEAAQD//////////wEA/////////f/9
//3//f///wAAAQABAAAAAAAAAAAA/v////////8CAAIAAgACAAEAAQABAAEABAAFAAUA
BQAEAAMAAgABAAMAAwADAAMABgAGAAYABQAEAAMAAgABAAMABAAHAAYABAAFAAUABAAC
AAEAAQACAAoACgAGAAMABAADAAIAAQAAAAEAAgADAAUAAgABAP7//P/9//7//v///wEA
AQABAAIAAAD+//z//v8CAAMAAwAFAAQABwAHAAcACQAJAAkACgAKAAwADAAOABAAEwAU
ABcAGwAZABYAFgAUABIAEQANAA0ADAAKAAgABwAHAAYABgADAAMAAwADAAQAAwAAAAAA
+//6//n/9//5//n/+f/5//v/+//6//r/+f/4//X/9P/2//b/+P/6//b/9v/2//T/9v/2
//f//P8CAAUABwADAP//AwAFAAMACgAYACUAMgBGAFcAXwBlAGMATgAsABQACgADAPv/
8v/k/9n/0//T/9v/5f/q/+7/8//1/+3/7f/0//f/+f/5//r/+f/4//f/9v/2//b/9v/2
//b/+P/4//f/9f/1//X/9f/2//f/+P/5//j/+f/5//n/9//3//f/9//6//r/+f/5//f/
9//3//f/+v/7//z//P/6//r/+v/6//r/+v/6//v////////////8//z//P/9////AAAA
AAEA//////////////////8CAAUABQAGAAYABQAEAAMAAgAEAAUACQALAAkACQAJAAoA
CQAJAAkACgANAA0ADQANAA0ADAALAAkADAANAA8AEAAPAAwACwAKAAoACgAKAAsADAAN
AA0ADgAKAAoACQAJAAkACQAJAAgABgAEAAQABAAEAAQAAwADAAUAAwADAAIA///+//3/
/f/+////AAABAP///f/9//3//f/9//3//f///wAAAQABAP///v/9//z//f///wAAAQAB
AAAA///+////////////AgADAAMAAwABAAEAAQABAAIAAwAEAAUABQAEAAMAAQABAAEA
AQABAAIAAgAEAAIAAAABAAEAAAABAAEAAgAEAAMAAgABAP////8CAAQABAAEAAQAAwAC
AAEAAQD//////f/8//3//v/+////AAD///7//v////7//f8AAAAAAQABAAMABAAHAAcA
BwAKAAsADAAOAAsADAALAAwADwATABUAGQAaABcAEwASABEAEAAQAA0ADQAMAAoACAAG
AAUAAwACAAQABQAGAAcABQADAP///v/7//r/+f/3//j/+f/6//v/+P/3//X/9P/2//j/
+P/6//f/9v/3//j/+P/4//j/9v/8//z/+//+/wAA//8DAAUAAwAFAAkACQAKABYAJQAw
AEQAVwBhAGcAaQBQACQACAD8//H/6//k/9j/0f/V/9v/2//j/+r/6v/r//H/8f/x//j/
9v/3//b/9v/1//T/8//y//X/9v/3//j/9//4//f/9f/2//f/+P/5//n/+f/5//n/9//3
//b/9f/2//f/+P/5//j/+P/3//f/+P/5//r/+//6//v//P/8//r/+v/6//r/+//8//3/
//8AAP///v/9//3//v///wEA//8AAAAAAQD//////////wIAAwAEAAgABgAFAAUABAAF
AAYABwAIAAkACQAMAA0ADAALAAoACgAOAA8AEAASABIAEQAQAA8AEgASABIAEQATABMA
FAAUABMAEAAPAA4ADwAQABEAEwAQAA8ADQAMAAwADAALAAsACwALAAsACgAIAAYABgAG
AAUABgAGAAcABgADAAIAAAACAAIAAgADAAMAAwADAAMAAgD///7//f/+////AAABAAAA
AAAAAP//AAAAAAAAAAAAAAEAAQABAAEAAAD///7/AAABAAIAAwABAAEAAAD//wAAAQAC
AAMAAwADAAMAAwACAAIAAgABAAIAAwAEAAUABQAEAAUAAgAEAAUABQAEAAQAAwADAAQA
AAACAAIAAgACAAIAAgAAAAAAAAABAAEAAQD///7///8AAAAAAQACAAEAAAAAAAEAAAD/
/wIAAwADAAIAAwAEAAcABwAHAAgACQAKAAwACQAKAAkACgAPABMAFQAZABoAFwATABIA
EQAQABAADQAMAAwACwAKAAYABQADAAIABAAFAAYABwAFAAMA///+//v/+v/5//f/+P/5
//r/+//6//n/9//2//n/+v/5//r/9//2//f/+P/2//b/9v/0//z//P/5//z//P/9/wMA
BQADAAMABwAFAAQADgAZACQAMgBHAFUAYQBpAF4AOgAWAAIA+f/1//D/5P/b/9f/1f/X
/9//5P/o/+3/8f/x//P/9v/2//f/9v/2//X/9P/z//L/9f/2//f/+P/3//j/9//1//f/
9//3//f/9//3//f/9//4//n/+f/5//v/+//7//v/+//6//j/9//5//n/+f/5//r/+//8
//z/+v/6//r/+v/7//z//f////7//f/8//v//f/+////AQAAAAAA////////////////
AQABAAEABAAEAAMAAwACAAMABAAFAAYACQAJAAwADQAMAAsACgAKAAwADQAOABAADgAN
AAwACwANAA4ADwAPAA8ADwAQABAADwAMAAsACgALAAwADQAPAA4ADQALAAoACwAMAAwA
DQALAAsACwAKAAkABgAFAAQABQAGAAYABwAGAAMAAgAAAAAAAAAAAAEA////////////
//3//f/9//7///8AAAEA///+//3/+//9//7///8AAP7////////////+//3//P/+////
AAABAAAAAQABAAEAAwADAAMAAwADAAMAAwADAAMAAgABAP//AAABAAIAAwACAAIABAAC
AAQABQAFAAQAAgABAAEAAgAAAAAAAAD//wMABgAFAAQAAwACAAEAAAD/////AgADAAIA
AgABAAAA/v/9/wEAAQABAAIAAgAAAP7/AAABAAEAAAABAAUACQAKAAsACQAJAAkACgAI
AAoACgAMABAAEwAUABcAGAAVABEAEAASABIAEwARAA4ADAAJAAYABwAHAAYABgAHAAcA
BwAHAAQAAQD8//r/+v/6//r/+f/5//n/+f/5//f/9//2//b/9v/2//T/9P/z//L/8//0
//P/9P/1//T/9P/0//H/9v/8////AwAHAAMAAwAFAAMAAAAIABUAJAA4AE0AWwBjAGMA
VAA2ABgABgD///v/9v/q/93/0f/L/8//1//g/+b/7//z/+//6//s/+z/7f/s/+z/7v/w
//L/9P/y//L/8v/y//D/8v/y//H/8//z//P/8//x//H/8f/x//T/9f/1//X/8//z//P/
8//0//T/8//z//X/9f/1//X/9f/1//X/9P/1//b/9//4//j/+P/4//n/+f/5//n/+f/5
//r/+//9//z//P/7//v//P/9//7////+//3//P/+//////8AAAAAAgACAAIAAgABAAEA
BAAFAAcABwAHAAgABwAHAAcACAAJAAkACQAJAAwADAAMAAsACQAJAAoACgALAAoACwAM
AAsACgAJAAkACwALAAoACgAKAAoACQAJAAgABwAGAAQABQAEAAUABgAEAAQAAwADAAQA
AQAAAP7//v/+//7////+//3//P/7//z/+//8//3//P/7//r/+f/5//r/+//7//v//P/9
//7/+//7//r/+f/7//z//f/+//v/+//7//v//P/9//3//f////////////3//f/9//3/
//8AAAEAAQAAAP///v/9/wAAAAACAAAAAAABAAEAAAD///3//P/8//7/AAACAAAA///+
//3//P/8//z//P/9///////9//z/+v/6//n/+f/9//3//f/+//z/+v/4//r//P/9//3/
//8CAAUABQAFAAMAAwADAAQABgAIAAgACgAKAA0ADgARABUAEwAQABAAEQAQABAADQAK
AAgABQACAAMAAwACAAIA//////////8AAP///P/8//v/+v/5//f/9v/1//T/8//z//P/
8v/y//L/8v/w//D/8P/w//L/9P/0//T/9P/y//D/7v/x//T/9v/7/wMAAwD//////f/9
/wAACAAVACYAOgBJAFkAYwBjAFwARgAcAP7/+f/1/+r/4P/X/83/yf/R/9f/3v/o/+//
7//t/+3/6v/r/+3/7f/u/+//8P/x//L/8f/w/+//7v/v//L/8//z//H/8f/x//H/8f/x
//H/8f/0//X/9f/1//T/8//y//H/9P/0//P/8//1//X/9f/1//X/9f/1//T/9//4//n/
+v/5//j/9//3//n/+f/5//n/+v/6//r/+//5//r/+v/7//3//f/9//3/+//7//v//v8B
AAEAAgACAAIAAgACAAIAAQABAAQABQAGAAcACAAKAAkACQAJAAoADQANAA0ADQAMAAwA
DAALAAkACQAKAAoADQAMAA0ADgANAAwACwALAAsACwAKAAoACgAKAAkACQAIAAcABgAE
AAUABAAFAAYAAwACAAAA//8DAAEAAQAAAP///v/9//3/+//7//v/+//8//v//P/9//z/
+//6//n/+//8//3//f/8//z//P/8//r/+//7//v//v/+//7//v/9//3//f/9/wAAAQAB
AAEA///////////9//3//f/9////AAABAAEA//////////8CAAIABAACAAAAAQABAAAA
/v/9//3//v8EAAYAAgD//wAA/v/+//7//v8AAAAAAAABAP/////9//z//v/+//3//f//
//////8AAP7//P/6//z///8BAAIABQAEAAcABwAHAAoACwAMAA4ADAAMAAoACgAOABEA
EgAVABUAEwAQABAADgAMAAsABwAHAAYABAACAAEAAQAAAAAA/////////////////f/+
//n/+P/3//X/9f/1//X/9f/1//X/9P/0//L/8v/w//D/8f/y//X/+P/0//T/9P/y//L/
9P/1//z/AAABAAMAAwD///3/AQADAAgAFgAnADQARgBTAFsAXwBdAEIAGgACAP7/9f/r
/+L/1v/L/9H/1//b/+P/7P/s/+3/8f/t/+v/7v/x//P/8//0//L/8v/y//L/8v/y//L/
8v/0//b/9v/1//P/8//z//P/9f/1//X/9f/0//X/9f/1//P/8//z//P/9//4//j/+f/4
//f/9v/1//j/+f/6//r/+v/6//r/+v/4//j/+P/5//3//f/9//3/+v/6//r/+//8//7/
//8BAP//////////////////AgAFAAUABgAGAAQABAAEAAQABQAFAAgACQAJAAkACQAK
AAsACwALAAwADgAPABAAEQARABAADwANAA0ADQAOAA4ADgAMAAwADAAKAAoACgALAA0A
DQAMAAwACgAKAAkACQAJAAkACQAIAAYABAAEAAQAAgACAAEAAQAEAAMABAAEAAIAAAD+
//3//f/9//3//f/9//v/+//7//v/+//7//v//P/+/wAAAQD9//z/+//6//z//f/9//3/
/P/8//z//P/7//v/+//7////AQACAAMAAgABAAAA//8BAAEAAQABAAAAAAAAAP//AQAB
AAEAAQACAAIABAACAAEAAQAAAP7//////wAAAgAAAP7//v/+//7//v8AAAAAAAABAP//
///9//z/+v/6//n/+f/9//3//f/+//7//P/6//z/AAABAAEAAwAEAAcABwAHAAUABQAF
AAYACAAKAAoADAAMAA8AEAATABcAFQASABIADwAOAA4ACwAHAAYABAACAAIAAwADAAQA
AgABAAAA//8AAP///P/8//v/+v/5//f/9f/1//X/9f/1//X/9P/0//L/8v/w//D/8v/y
//T/9v/y//L/8v/w/+7/8v/1//b//P8BAAEAAQD///v/+/8DAAQACAAbAC4AOgBLAFkA
XQBbAE4ALgAOAAQAAQD3/+7/5v/V/8f/zf/V/9n/4P/q/+3/7f/t/+n/6P/q/+3/7v/w
//L/8v/y//L/8P/w//D/8P/w//L/8v/x/+//7//v/+//8f/x//H/8f/y//P/8//z//H/
8f/x//H/9P/0//P/8//y//H/8P/v//H/8//1//b/9v/2//b/9v/0//T/9P/1//n/+f/5
//n/9v/2//b/9//5//r/+v/7//3//f/9//3/+v/5//j/+v/+////AQACAAEAAAD///7/
/////wIAAwAFAAUABQAGAAYABQAEAAQABgAHAAgACQAHAAYABQADAAQABQAHAAgACgAI
AAgACAAHAAYABQAFAAgACQAJAAoABgAGAAUABQAFAAUABQAEAAYABAAEAAQAAQAAAP7/
/f8BAP/////+//3//P/7//v/+//7//v/+//9//v/+//7//n/+f/5//n/+//8//3//f/6
//r/+v/6//r/+//7//v//v/+//7//v/8//v/+v/5//z//f/9//3//P/7//r/+f/6//v/
/P/9//7//v/+//3/+//7//v/+//9//7/AQAAAP3//f/8//r/+//7//z//v8CAAAAAAD9
//z/+//6//z//P/8//3//f/9//v/+v/4//j/9//3//v/+//7//z/+v/4//b/+P/8//3/
/f////7/AQABAAEAAQABAAEAAgADAAYABwAKAAkACwALAA0AEgARAA8AEAANAAwADAAJ
AAkACAAGAAQAAwADAAIAAgD////////////////9//7/+v/4//b/8//x//H/8f/x//P/
8//y//L/8P/w/+7/7v/w//D/8v/0//L/8v/y//D/7v/w//H/8v/4//3///////3/+f/7
/wEAAgAGABcAJgAyAEUAVwBbAF8AXABEAB4ABgD///X/7P/i/9X/yf/L/8//1f/g/+j/
6//r/+v/5//m/+j/6//s/+7/8P/w//D/8P/v/+7/7f/s/+3/8P/x//H/7//v/+//7//x
//H/8f/x//D/8f/x//H/8P/v/+7/7f/v//D/8P/x/+//7//v/+//8v/z//T/9P/0//T/
9P/0//L/8v/y//P/9//3//f/9//2//b/9v/3//n/+v/6//v/+//7//v/+//6//n/+P/6
//3//f/+//7//v/+//7//v8BAAEABAAFAAUABQAFAAYABgAFAAQABAAIAAkACgALAAsA
CgAJAAcACQAJAAoACgAKAAgACAAIAAYABgAGAAcACQAJAAgACAAEAAQAAwADAAUABQAF
AAQABAACAAIAAgD///7//P/7//7//f/+//7//P/6//j/9//5//n/+f/5//v/+f/5//n/
+P/3//b/9f/2//j/+v/7//j/+P/4//j/+P/5//n/+f/7//z//f/+//v/+f/3//X/+f/7
//z//f/8//v/+v/5//v/+//7//v//v/+//7//f/8//v/+v/5//v//P////7//f/9//z/
+v/7//v//P/+//7//P/6//r/+v/6//z//P/8//3//f/9//v/+v/4//j/9//3//v/+//7
//z/+//4//X/9v/5//v//P///wAAAwADAAMAAgABAAAAAAABAAQABQAIAAgACwAMAA8A
EwARAA4ADgALAAoACgAHAAMAAgAAAP7///////7//v/7//v/+//7//z/+//4//j/9//2
//X/8//x//H/8f/x//P/8//y//L/8P/w/+7/7v/u/+7/8P/y//L/8v/y//D/7P/s//H/
8v/4////AwD///3////7//n//v8IABcAKgA4AEkAVQBdAF0AUAAuAAgA9v/1/+//5P/c
/9H/x//L/9X/2//g/+r/7f/r/+3/7//q/+3/7//v//D/8v/y//L/8v/x//D/7//u/+//
8v/z//P/8v/x//D/7//v/+//7//v//P/9f/2//f/9P/z//L/8f/z//T/9P/1//X/9f/1
//X/9P/1//b/9v/3//j/+f/6//n/+P/3//f/+v/7//z//f/8//z//P/9//v//P/8//3/
/v///wAAAQD+//3//P/+/wAAAQADAAQAAgACAAIAAgAFAAUACAAJAAkACQAJAAoACwAL
AAsADAANAA0ADQANAAwADAAMAAsACwALAAwADAANAAwADQAOAAsACgAJAAkACwALAAoA
CgAIAAgABwAHAAUABQAFAAQABwAGAAcACAAFAAQAAgABAAUAAwADAAIA///+//3//f/9
//3//f/9/////f/9//3/+//7//v/+//8//7/AAABAP7//v/+//7//P/9//3//f/+//7/
/v/+//3//f/9//3/AAABAAEAAQD/////////////////////AgACAAIAAQABAAEAAQAB
AAQABAAGAAQAAwADAAIAAAAAAAMAAQAAAAIAAgACAAIAAAAAAAAAAQADAAMAAQAAAAAA
AAD/////////////AAABAAAA//8CAAEAAQAAAAEAAwAHAAgACQAHAAcABwAIAAYACAAI
AAoADQARABMAFwAYABUAEQAQABEAEAAQAA0ACQAIAAYABAADAAMAAgACAAMAAwADAAMA
AQD///v/+v/6//r/+v/5//f/9//3//f/9f/1//T/9P/1//b/9f/2//X/9P/1//b/9v/2
//b/9P/2//j/+f/2//z/AQABAAMABwAHAAMAAwAEAAoAGwAsADwATQBfAGMAXQBKACYA
BAD6//n/8f/q/+T/1//P/9P/2f/d/+T/7v/v/+//8//x//D/7//x//H/8v/0//T/9P/0
//T/9P/0//T/8//0//P/8f/0//X/9v/3//T/8//y//H/9P/1//X/9f/3//f/9//3//f/
9v/0//P/9v/3//j/+f/5//n/+f/4//n/+v/7//z/+v/6//r/+//7//n/9//1//b/+P/6
//3//P/8//v/+//9//3//f/9/////////wIAAAD//////v8BAAIAAwAEAAQAAwAFAAUA
BwAHAAcACAAJAAkACQAKAAkACQAJAAkACwAMAA0ADQAMAAsACwAKAAwACgAKAAoACgAK
AAoACwAJAAkACAAIAAkACgAKAAsACgAJAAgABgAIAAYABgAGAAQABAADAAMAAgD///7/
/P/9//7///8BAAAA///+//3////9//3//f/7//v/+//7//n/+v/7//v//f/+////AAD9
//3//P/7//7//v/+//7////////////9//3//P/7//7///8AAAEA//////////8CAAIA
AgABAAEAAQABAAEAAQAAAAEA/v///wEAAgACAAAAAQD+//7//v/+//7/AAAAAAAAAQAA
AP///P/6//3//v/+////AAD///7//v/+//z/+v/8/wAAAQABAAMAAgAFAAUABQAGAAcA
CAAKAAgACgAKAAwAEAATABQAFwAbABkAFgAWABQAEgARAA0ADAAMAAsACgAIAAcABQAE
AAMAAwADAAMAAwADAAEAAgD+//z/+v/3//n/+f/5//n/9//3//b/9v/4//j/9v/2//j/
+P/6//z/9//2//X/8v/2//j//f/+//7/AQAFAAEAAQADAAMABQAOABYAIQAyAEIAUQBf
AGkAZQBSADIAFAAGAAMA+f/s/+L/2f/R/9X/3f/j/+j/8P/z/+//7//v//D/8//1//X/
9v/0//T/9P/0//X/9v/3//j/+P/6//r/+f/4//f/9v/1//b/9//4//n/+f/5//j/9//4
//n/+v/7//r/+v/5//n/+f/5//n/+f/8//3//v/+//3//P/7//r/+//8//3/////////
//////7//v/+////AAACAAMABQAEAAMAAgABAAMAAwADAAYABwAHAAgACAAGAAYABgAG
AAkACQAMAA0ACwALAAsADAAPAA8ADwAQABEAEQARABEAEAAQABAADwARABEAEgASABEA
DgANAAwADQAOAA8AEQAPAA8ADgAOAAwADAALAAsADAANAA4ADgAMAAoACgAKAAoACgAJ
AAkACQAHAAcABgADAAIAAQABAAQABQAGAAcABgADAAIAAQACAAMABAAFAAUABgAHAAcA
BQAEAAMAAgADAAUABgAHAAcABgAFAAQABAAFAAYABwAGAAcABwAHAAUABQAFAAUABgAH
AAgACQAJAAgABwAFAAYABwAIAAkACAAIAAoACAAHAAcABgAEAAgADQAJAAYABgAGAAYA
BgAGAAYABgAHAAcABwAFAAQABAAEAAMAAwAHAAcABwAIAAcABAABAAIABgAHAAcACQAK
AA0ADQANAAsACwALAAwADgAQABAAEgATABUAFQAXABoAGQAXABgAGQAYABgAFQARABAA
DgAMAA0ADQAMAAwACQAJAAkACQAKAAkABgAGAAMAAgABAP///f/9//3//f///////v/+
//3//P/5//j/+v/6//z//v/8//z//P/6//j/+v/9//7/BAALAAsACQAJAAcABQAFAAoA
EAAfADAAPgBPAGEAZwBnAGIASAAeAAYABQABAPT/6v/f/9X/1//f/+X/7v/4//f/9f/5
//n/9P/3//n/+f/6//v//P/9//7//f/8//v/+v/7//7///////3//f/9//3//f/9//3/
/f8AAAEAAQABAAAA///+//3///8AAAAAAQD//////////wAAAQACAAIABAAEAAQABAAD
AAIAAQABAAQABQAGAAcABAAEAAQABQAFAAYABgAHAAgACQAKAAsACAAHAAYACAAKAAsA
DQAOAAwADAAMAAwADwAPABIAEwAVABUAFQAWABYAFQAUABQAFgAXABgAGQAYABgAGAAX
ABcAFwAYABgAGgAYABgAGAAWABYAFgAXABcAFwAWABYAFAAUABMAEwARABEAEQAQABIA
EAAQABAADAAMAAsACwAPAA0ADQAMAAsACgAJAAkABwAHAAcABwAJAAcABwAHAAYABQAE
AAMABQAGAAcABwAEAAQABAAEAAYABwAHAAcACgAKAAoACgAHAAcABwAHAAoACwALAAsA
CQAJAAkACQAJAAkACQAJAAsADAANAA0ACwALAAsACwAMAAwADgAMAAwADQANAAwADAAL
AAsADAAOAA4ADgANAAsACwALAAsADQANAA0ADQAKAAoACQAJAAkACQAJAAkACgAKAAsA
DQAMAAwACwAKAAsADQARABMAEgATABMAEwARABMAFAAVABcAGAAZABsAHQAfACIAIgAi
ACAAIAAeABsAGgAZABgAEQASABIAEgASABIAEQAQAA8ADgALAAoACQAIAAYABgAGAAYA
BAAEAA==
         </WaveFormData>
      </LeadData>
      <LeadData>
         <LeadByteCountTotal>10000</LeadByteCountTotal>
         <LeadTimeOffset>0</LeadTimeOffset>
         <LeadSampleCountTotal>5000</LeadSampleCountTotal>
         <LeadAmplitudeUnitsPerBit>4.88</LeadAmplitudeUnitsPerBit>
         <LeadAmplitudeUnits>��V</LeadAmplitudeUnits>
         <LeadHighLimit>2147483647</LeadHighLimit>
         <LeadLowLimit>268435456</LeadLowLimit>
         <LeadID>V1</LeadID>
         <LeadOffsetFirstSample>0</LeadOffsetFirstSample>
         <FirstSampleBaseline>0</FirstSampleBaseline>
         <LeadSampleSize>2</LeadSampleSize>
         <LeadOff>FALSE</LeadOff>
         <BaselineSway>FALSE</BaselineSway>
         <ExcessiveACNoise>FALSE</ExcessiveACNoise>
         <MuscleNoise>FALSE</MuscleNoise>
         <LeadDataCRC32>4069247005</LeadDataCRC32>
         <WaveFormData>
4v/i/+L/4v/j/+T/5f/m/+b/5v/m/+b/5P/k/+T/5P/l/+b/5//o/+X/5P/j/+L/4//k
/+X/5v/m/+b/5v/m/+T/5P/k/+T/5f/m/+f/6P/l/+T/4//i/+T/5P/k/+T/5P/k/+T/
5P/i/+L/4v/i/+X/5v/n/+j/5f/k/+P/4v/j/+T/5f/m/+b/5v/m/+b/5v/m/+b/5v/o
/+r/7P/u/+z/7P/s/+z/7v/u/+7/7v/w//D/8P/w/+7/7v/u/+7/7//w//H/8v/x//D/
7//u/+//8P/x//L/8v/y//L/8v/x//D/7//u//H/8v/z//T/8f/w/+//7v/v//D/8f/y
//T/9P/0//T/8//y//H/8P/z//T/9f/2//P/8v/x//D/8v/y//L/8v/w//D/8P/w/+7/
7v/u/+7/7//w//H/8v/v/+7/7f/s/+3/7v/v//D/8P/w//D/8P/v/+7/7f/s/+//8P/x
//L/8f/v/+3/7P/u/+7/7f/t/+7/7v/v/+//8f/x//L/8//2//f/+P/5//v/+v/5//n/
/P/+//7//P/6//f/9P/x/+n/5//m/+X/5//n/+f/6P/j/+L/4v/k/+T/5f/l/+T/5P/l
/+b/5//n/+j/6f/n/+b/6P/q/+v/6P/n/+b/5//q/+r/6v/q/+z/6v/q/+r/6P/p/+j/
5v/o/+n/6v/s/+v/6//v//b//f8AAAYACAAEAAIAAQACAAEA9//o/9b/wv+r/53/kv+I
/4L/h/+N/5L/kP+J/4X/i/+V/5//p/+v/7j/v//I/9H/1v/a/9z/3f/e/9//4f/i/+L/
4v/j/+T/5f/n/+X/5f/l/+P/5v/n/+j/5//l/+X/5f/n/+n/6P/m/+X/6P/m/+b/5//l
/+T/4//h/+T/5P/k/+P/4f/h/+H/4v/i/+L/4v/h/+H/4f/i/+P/4v/h/+D/3v/h/+H/
4f/i/9//3v/e/9//3//h/9//3//h/+D/4P/h/+D/4P/e/93/3v/f/97/3f/d/93/3f/e
/93/3P/c/9v/2//a/9r/2//Y/9j/2v/b/9z/3P/c/9r/2v/b/9v/3v/f/9//3v/c/97/
3v/f/+D/3v/f/+D/3//i/+P/4v/i/+L/4v/j/+X/5P/m/+j/5v/o/+j/6P/o/+b/5//m
/+T/5//o/+n/5//m/+b/5//o/+j/6v/q/+r/6f/p/+j/6f/m/+f/6P/o/+n/6v/r/+r/
6f/o/+j/6v/s/+v/6v/p/+v/6//r/+z/6v/s/+z/6v/r/+z/7P/s/+r/6f/p/+z/6//s
/+z/7P/u/+3/7f/u/+3/7P/u/+3/7//w/+//7//r/+r/6v/q/+v/6v/s//D/8v/x//D/
7//u/+z/7P/s/+z/7//w//H/8v/v/+7/7v/t/+7/8P/x//L/8//z//L/8v/x//H/9P/1
//j/+//8//3//P/7//3//P/+////AAACAAIAAAD+//v/9v/z/+7/7f/u/+//8P/v/+3/
7P/q/+r/6//u/+7/7//v/+7/7f/t/+3/7f/v//L/9v/3//X/9v/0//P/8//z//X/9//4
//j/+P/4//j/9v/0//T/9f/3//j/+P/4//n/9//2//n/+////wgAEQAUABQAEgAQAAwA
DQAQABUAEQAEAPL/2v/B/6//ov+a/5T/mf+n/7D/rv+l/5v/mf+f/63/uf/D/87/1//c
/+H/5v/o/+v/7f/v//H/9P/2//f/+P/3//b/9f/1//X/9//5//n/+//7//v/+f/3//f/
9//5//7//v/9//3/+//4//f/9//3//j/+f/5//v/+v/5//f/9f/1//X/9v/6//r/+v/5
//b/9f/1//X/9P/1//b/9v/4//f/9v/2//T/8v/x//H/9f/3//X/9f/y//D/7//v//D/
8v/y//P/9f/1//P/8f/u/+3/7P/s//D/8P/x//H/7v/s/+v/6//p/+r/7f/v/+//7v/t
/+r/6P/p/+n/7P/u/+//7//u/+3/7P/s/+z/6v/t//D/8f/1//X/8//y//D/8P/x//P/
9v/4//r/+P/1//T/8//y//L/9f/2//b/9v/2//b/8//w//D/8f/y//P/9v/3//j/9f/z
//D/7//v//H/8//0//T/9P/0//L/7//u/+7/8P/1//X/9f/1//P/8f/v/+7/7P/w//L/
8v/y//L/8f/w/+z/6//r/+7/8f/y//L/8v/v/+3/7P/s/+z/7P/v/+//7v/u/+z/6//p
/+j/6P/o/+3/7v/u/+z/7P/p/+j/5//m/+f/6P/p/+r/6v/q/+r/6v/p/+j/6P/n/+n/
6v/q/+r/6P/n/+X/5P/m/+f/6//t/+7/7//u/+3/7//v//L/8v/0//X/9v/4//b/8v/u
/+n/6P/l/+D/3//f/9//3//d/9v/2v/Y/9j/2//e/97/3//e/9z/2v/Z/9r/2//e/+L/
5P/j/9//3v/e/93/3f/d/9//4f/i/+L/3//e/93/2v/d/97/4P/j/+L/4P/e/93/2//c
/9//5f/t//T/9//2//T/8v/w//D/8//6//v/8f/e/8z/sv+b/43/hv+C/4b/j/+Z/57/
mv+N/4P/g/+L/5n/p/+v/7T/vf/C/8X/yP/M/9D/0//W/9n/2//c/9z/3P/a/9r/2v/b
/9z/3//i/+P/4v/h/+D/3f/f/9//3//h/+L/4v/h/+H/4f/e/93/3f/g/+L/5P/l/+T/
4v/g/93/3//f/9//4P/g/+D/4P/f/97/3f/d/93/3//h/+P/5P/j/+H/3//e/97/3v/f
/+H/4//l/+P/4//g/97/3f/d/9//4v/j/+X/5P/j/+D/3f/c/93/3v/g/+D/4P/h/+H/
3v/c/9v/2//c/97/4v/l/+L/4P/e/9r/2//d/97/4v/i/+P/4//i/+H/4P/g/+D/4f/l
/+n/6//q/+n/5v/k/+b/6P/r/+//8P/y//T/8v/x//D/7//u//H/9f/3//j/9//2//X/
8f/x//L/9P/2//T/9v/2//b/9P/z//H/8f/y//X/+P/6//f/9v/1//L/9P/0//X/+P/5
//n/+f/5//f/9f/z//L/8//4//v//P/5//j/9v/0//X/9f/2//r/+f/6//r/+v/3//X/
9P/0//f/+P/8//3/+//6//f/9f/2//b/9//4//n/+v/6//r/9v/0//f/+P/5//r//P/8
//z//P/5//j/9//2//n/+v/8//3/+v/6//n/+P/4//n/+f/6//v/+//+/////v////7/
/f///wEABgAIAAUABQAFAAYACAAGAAQAAQD+//v/9v/1//T/8//y/+//8f/y//L/9P/z
//T/8v/x//L/8v/y//P/9P/1//j//P/9//v/9v/0//b/9//5//v/+v/7//v/+v/6//r/
+v/4//r/+v/7//3/+v/4//b/9f/9/wAAAQADAAcACgANABAAEAASABQAFAAZABwAGQAJ
APT/4P/K/7X/qf+k/57/nP+h/6P/pP+e/5X/lf+f/6//u//F/8v/zv/T/9r/4f/q//L/
8//1//f/+f/5//j/9v/0//f/+P/5//v/+f/7//3//f/7//v/+//5//z//f/+/wEAAgAA
AP3/+//+//z//P/9//7//v/+//3//f/8//v/+f/8//3//v8AAAAA/v/8//n/+v/7//3/
///////////+//z/+//6//r/+//8//7/AQD/////+//5//r/+v/7//3//f/+//3//f/9
//3/+//5//n/+//9/wAA/v/8//v/+f/6//r/+//9//z//P/+///////+//3/+v/9////
AAAEAAIAAQD///z///8AAAIABAADAAUABwAHAAkACQAHAAYACAAKAA0AEQAPAA4ADQAI
AAkACgALAAwACgANAA4ADgAMAAwADAAJAAsADAAOABAADgAOAAwACgAKAAsACwANAAsA
DQAPABAADwAOAA0ACgALAAwADgASABEADwANAAsADwAPAA8AEAAPABIAEwASABAAEAAP
AA4ADgAPABEAFgATABIAEAAOAA8ADwAQABIAEQAQABIAEQAQABAADgANAA8AEAASABQA
EQAOAA4ADwAQABEAEgASABIAEgASABEAEAAPAA4AEQASABQAFQASABIAEQAQABAAEQAR
ABIAEwATABYAFwAYABkAGAAXABoAGwAfACAAHQAdAB0AHgAfAB4AHQAbABgAFQAQAA8A
DgANAAwACQAKAAoACQAKAAgACgAJAAkACwAKAAkACQAJAAkACwAOABAADwALAAoADAAN
AA8AEQAOAA8ADwAOABAAEAAQAA4AEAAQABEAEwAQAA4ADAALABMAFAAVABUAGQAcAB8A
IgAkACYAKgAqACsALgAxACcAEgAAAOr/1f/F/7z/tP+u/6//tf+8/7r/sf+p/63/u//J
/9P/2//e/+P/6v/v//j/AAAFAAcACQALAAsACgAIAAYACQAKAAsADQAMAA0ADgANAAsA
CwALAAkACgALAAwADwAPAA4ADAALAA4ADAAMAA0ADAAMAAwACwALAAoACQAHAAoACwAM
AA4ADAAKAAgABQAGAAcACQALAAkACQAJAAgACAAHAAYABgAGAAYABwAJAAkACQAFAAMA
BQAEAAQABQADAAQAAwADAAEAAQD///3//f///wEABAACAAAA///9//z//P/9/////v/+
/wAAAQABAAAA///8//3///8AAAQAAgABAP///P/9//7/AAACAP//AQADAAMABQAFAAMA
AgAFAAYACAALAAgACAAIAAQABQAGAAcACAAHAAkACQAIAAYABgAGAAMABQAGAAgACgAI
AAgABgAEAAQABQAFAAcABAAFAAYABgAEAAQABAACAAQABAAFAAgABwAFAAMAAQAFAAUA
BQAGAAMABgAHAAYABQAEAAIAAAAAAAEAAwAIAAUABAACAAAAAQABAAIABAADAAIABAAD
AAIAAgAAAP//AAAAAAEAAgADAAIAAAD+//7/AgACAAIAAgACAP///v/9//z//f/+////
AAD+//7///////3//v/+//7//v//////AAD+//3//////wMABQAFAAUAAwADAAYABgAG
AAcACAAKAA0ADAALAAkABAD///j/9f/3//f/9//1//P/8v/w//D/8P/y//H/8f/0//T/
9P/1//L/8f/y//T/+f/5//b/9v/2//X/9f/1//T/9f/1//T/9//4//n/+P/1//T/9P/1
//b/9v/2//f/+f/2//X/9f/7/wAABwAMABAAEAAOAAoACQAOAA8ACwD+/+7/2v/D/6//
ov+c/5j/mf+l/67/sP+p/6H/m/+f/6n/s/+5/8D/yf/U/9v/4P/k/+b/5//o/+n/6//s
/+z/7P/u/+7/7v/v/+7/7//w/+//8P/x//L/8f/w/+//7v/v//D/8P/v/+//8P/u/+7/
7//u/+7/7v/t/+7/7v/u/+3/6//r/+v/7P/u/+7/7v/t/+z/6//r/+v/6f/p/+n/6P/r
/+v/6//s/+n/6P/o/+n/6f/r/+n/6f/p/+j/6P/p/+j/6P/m/+X/6P/p/+j/5//j/+P/
4//k/+T/5P/l/+X/4//i/+L/4//g/+D/4v/j/+T/5P/k/+L/4f/h/+D/4v/m/+f/5//m
/+f/5v/m/+b/4//l/+f/5//s/+3/7P/s/+z/7P/t/+//8P/y//T/8v/y//L/8v/y//H/
8//z//L/9f/2//f/9f/z//L/8v/y//L/9P/0//T/8//z//L/8//y//P/9P/0//X/9v/3
//b/8//y//L/9P/3//f/9//3//n/9//1//T/8//2//f/9v/3//j/+P/4//T/8//z//b/
9//4//j/+P/3//X/9P/0//L/8v/1//X/9//4//f/9//1//T/9P/0//P/9v/4//r/+f/4
//f/9v/0//T/9P/0//f/+P/5//r/9//2//b/9f/2//j/+f/6//n/+f/4//j/9//3//r/
+//+/wEAAgADAAIAAQADAAIABAAFAAYACAAKAAgABgADAP7/+//2//X/9//3//f/9f/z
//L/8P/w//H/9P/0//X/9//2//X/9f/0//P/9P/2//r/+//5//r/+f/3//b/9f/3//n/
+v/6//z//P/8//r/+f/4//j/+f/8//z//P/9//3/+v/7//v///8GABEAFgAWABYAFAAS
ABEAFgAbABkADAD6/+b/zf+1/6j/nv+a/5v/of+o/6r/o/+b/5n/n/+t/7n/w//M/9f/
4P/n/+z/7v/w//H/8v/z//j/+v/7//z/+v/6//r/+//5//v//f/9//7///8AAP///v/9
//z//f8CAAIAAQABAAMAAAD///////8AAAEAAQACAAIAAgABAAAA///+//7/AgACAAIA
AQAAAP////////7///8AAAAAAQABAAEAAgAAAP7//f/9/wEAAwABAAEA/v/8//v/+//6
//z//P/9//7////+//3/+f/5//n/+v/+//7///////z/+v/5//n/9//4//v//f/+//7/
/v/8//r/+//7//7/AAABAAEAAAABAAAAAAAAAP//AQADAAMABwAHAAUABAAEAAQABQAH
AAoADAAOAAwACwAKAAkACAAIAAsADAAMAA4ADgAOAAsACQAIAAgACAAJAAwADQAOAAoA
CQAHAAcABQAHAAkACgAMAAwADAAKAAcABgAGAAgACwALAAsACwANAAsACQAIAAYACgAM
AAwADgAOAA0ADAAIAAcABwAKAA0ADgAOAA4ADQALAAoACgAKAAoADQANAA4ADgAMAAsA
CQAIAAgACAANAA4AEAAOAA4ACwAKAAkACAAJAAoACwAMAAwADAAMAAwACgAKAAsACwAM
AA4ADwAQAA4ADQALAAoADgAPABMAFQAVABcAFwAXABUAFQAYABgAGwAdAB8AIgAgABwA
GAATABEADwALAAsACwALAAsACQAHAAYABAAEAAcACgAKAAsACQAIAAcABwAJAAkACwAO
AA8ADwAMAAwADAALAAsACwAOABEAEwAUABEAEAAPAAwADQAOABAAEwARABAADwAPAA0A
EAATABkAIQAoACsALgAqACYAIgAkACsAMAAvACEADgD2/97/yf+7/7D/rP+w/7n/v/++
/7b/q/+p/7X/wf/P/9n/4//q//P/+P/7//7/AAAFAAcACQALAAsADAAMAAwACgAKAAoA
CwAMAA8AEgATABIAEQAQAA0ADwAPAA8AEQAUABQAEwATABEADgANAA0AEQASABMAEwAR
ABAADwANAA8ADwAPABAAEgASABIAEQAOAA0ADQANAA8AEQATABQAEgARABAAEAARABAA
EAARABEAEwARABEADgAMAAsACwANABAAEQATABIAEQAOAAsACwALAAsADAAOAA4ADwAP
AAwACgAJAAkACgAMABAAEwAQAA4ADAAIAAkACwAMABAAEAARABEAEAANAAwADAAMAA0A
EQAVABcAGAAXABQAEgAUABQAFQAXABYAGAAaABgAFgAUABIAEAARABUAFwAYABYAFgAW
ABMAFAAUABUAFgAWABgAGAAYABUAEwAQAA8AEAATABYAGAAXABYAFQASABMAEgASABQA
GQAZABkAGQAXABUAEwASABQAGAAaABoAGAAYABcAFgAUABMAEwAWABcAGAAYABgAFQAT
ABIAEgATABQAGAAZABcAFgATABEAEAAQABEAEgAXABgAFQAUABMAEgAQABAAEAAQABEA
EgATABQAEQAQABAADwASABQAFQAWABIAEQAPAA4ADwAPABIAEwAXABkAGQAZABcAFwAa
ABoAGwAdAB8AIgAhAB4AGwAXABIADwAKAAkACwALAAsACQAGAAQAAQAAAAIABgAHAAkA
CAAGAAQAAwAFAAUABwAKAAsACwAIAAgABgAFAAUABQAGAAkACwAMAAsACgAJAAYABgAG
AAcACQALAAoACQAJAAUABAAHAA0AEwAaAB8AIgAgAB4AGgAYABsAIAAlAB8ADgD8/+b/
z/+7/7L/rP+s/7P/wf/I/8b/u/+x/6v/sf+//8n/0f/c/+P/6P/v//D/8v/1//f/+f/7
//7/AAABAAIAAQAAAP////8BAAMABQAFAAMAAwADAAEA////////AQAGAAYABQAFAAMA
AAD/////AwAEAAUABQADAAIAAQD///3//f/9//7/AQACAAMAAwAAAP///////wAAAQAC
AAIAAgABAAAAAAD9//z//P/9////AQD//////v/8//v/+//8//7//v////7//f/6//f/
9f/1//X/9v/6//r/+//7//b/9P/z//P/8//0//f/+f/5//j/9//0//L/8//z//b/+P/5
//n/+P/3//b/9v/2//j/+//+//////////3//P/+//7///8BAAQABgAIAAYAAwACAAEA
AAABAAUABwAIAAYABgAGAAMAAgACAAMABAAGAAgACAAIAAQAAwABAAEAAwAFAAcACAAG
AAYABgAEAAUABAAEAAYACQAJAAkACQAHAAUAAwACAAQACAAKAAoACAAIAAcABgAEAAMA
AwAGAAcACAAIAAgABQADAAIAAgADAAQACAAJAAgACAAGAAUABQAEAAQABAAJAAoACAAH
AAYABQAEAAYABgAGAAYACAAIAAgACAAHAAYABgAFAAYACAAJAAoABwAHAAYABgAHAAcA
CgALAA8AEQARABEADgANAA8ADgARABMAFQAYABgAFgAUABEAEAANAAgABwAFAAUABQAD
AP///v/8//z//v8CAAMABQADAAIAAQABAAEAAQADAAYACQAJAAYABgAFAAMAAgABAAQA
BwAJAAoABwAGAAUAAgADAAQABgAJAAsACgAJAAkABQAGAAcACwATABoAHwAiACAAHgAc
ABwAHQAiACkAJwAYAAgA8v/Z/8H/tv+u/6r/rf+1/7z/vP+1/6n/pf+r/7f/xf/R/9r/
4//q/+//8v/0//n/+//9////AgAEAAUABgAFAAQAAwADAAQABwAKAAsACwALAAsACQAH
AAcABwAJAA4ADgANAA0ACwAIAAcABwALAAwADQANAAsACgAJAAcABwAHAAcACAALAAwA
DQANAAoACQAJAAkACgALAAwADAAMAAsACgAKAAcABgAGAAcACwANAAsACwAIAAYABQAF
AAYACAAIAAkACQAJAAcABQADAAMAAwAEAAYABgAHAAcAAgAAAP////8BAAIABQAHAAcA
BgAFAAIAAgADAAMABgAIAAkACQAIAAUABAAEAAQABQAJAA0ADwAPAA8ADQAMAAwADAAN
AA8AEQAUABcAFgAUABIAEAAOABAAEwAUABQAEgASABIADwAOAA4ADwAQABEAFAAVABYA
EgARAA8ADwARABMAFQAWABQAFAAUABIAEQAQABAAEgATABMAEwATABMAEQAPAA4AEAAU
ABYAFgAUABQAEwASABIAEQARABQAFQAWABYAFgATABEAEAAQABIAEgAVABUAFAAUABIA
EQAQABAAEQASABUAFgAUABQAFAAUABIAEgASABIAEwAUABUAFgAVABQAFAATABUAFgAW
ABYAFQAVABQAFAATABMAFgAXABsAHQAdAB0AGwAbAB4AHgAfACEAIwAmACUAIgAfABsA
FgATAA4ADQAOAA8AEAAPAAsACgAIAAgACwAOAA4ADwAPAA4ADQANAAsACwANABAAFQAV
ABIAEgAQAA8ADwAPABEAEwAUABQAEgASABIAEAAOAA4ADwARABQAFAAUABUAEwASABMA
FwAdACYALQAwAC4ALgAqACYAKQAwADMAKQAaAAYA8P/X/8X/uP+u/6z/sf+7/8D/vP+z
/63/sf+7/8n/1f/f/+j/8f/2//3/AgAGAAgACQAKAAsADgAQABEAEgAQABAAEAARAA8A
EQATABMAFQAVABUAEwARABEAEQATABgAGAAXABcAFwAUABMAEwATABQAFQAVABYAFgAW
ABUAFAATABIAEgAWABYAFgAVABIAEQARABEAEgATABQAFAAWABUAFAAUABEAEAAQABEA
FQAXABUAFQAUABIAEQARABAAEgASABMAFQAVABMAEQANAA0ADQAOABIAEgATABMADgAM
AAsACwANAA4AEQATABUAFAATABAADgAPAA8AEgAWABcAFwAWABMAEgASABIAEAATABYA
FwAbABsAGQAYABYAFgAXABkAHAAeACAAHgAbABoAGQAYABgAGwAcABwAHAAcABwAGQAW
ABYAFwAYABkAHAAdAB4AGgAZABcAFwAZABsAHQAeABwAHAAcABoAGQAYABgAGgAdAB0A
HQAdAB0AGwAZABgAGAAcAB4AHgAgACAAHwAeABoAGQAZABwAHwAgACAAIAAdABsAGgAa
ABoAGgAdAB0AIAAgAB4AHQAZABoAGAAaABsAHAAdAB4AHQAcABsAGgAcABwAHAAcABwA
HAAdAB0AGgAaABkAGAAbAB0AHgAgAB4AHQAfAB8AIQAjACMAIwAkACUAKQAqACgAJwAm
ACYAKQAoACcAJQAhAB0AFwAVABUAFQAVABMAEgASABEAEgARABIAEAAPABEAEgATABUA
FAATABQAFgAXABcAFAAUABUAFQAWABcAFAAVABUAFAAXABgAGQAYABcAFgAWABcAFwAW
ABUAFQAbABwAHQAbAB8AJAApACwAMAAyADAAMAAxADIALwAjABIAAADs/9n/y//C/7r/
tv+7/8X/yP/E/7v/t/+9/8f/0f/Z/9//5v/t//b///8GAAoADAANAA4ADwAOAA4ADQAM
AA4AEAASABUAEwATABMAEQASABMAFAATABMAEwATABUAFQAUABIAEQATABIAEwAVABMA
EgARAA8AEgASABIAEQARABEAEQASABMAEgARAA8AEQARABIAEwASABEAEAAOAA8ADwAP
ABAADwAOAA4ADwAOAA8ADAALAAwADAANAA8ADgAOAAwACwAMAA0ADAALAAkACQAJAAoA
CwAKAAoACQAJAAgACAAJAAcABgAHAAcACAAIAAgABgAGAAcABwAKAAkACQAIAAYABwAI
AAoADAAKAAsADAALAA4ADwAOAA4AEAAQABEAEwARABIAEwAQABEAEgATABQAEgATABIA
EAARABIAEwARABAAEAARABIAEQASABEAEAAQABEAEQATABEAEQARABAAEQASABMAEgAP
AA4ADgAQABIAEQAQAA8AEgARABAAEAAOABAAEAAOABAAEAAPAA4ADQANAA4AEgAQABAA
DwAOAA4ADQANAA4ACwAKAAwACwAOAA4ADAALAA8ADgAKAAgACAAIAAgACwAMAA0ADgAN
AAwACwAKAAoACgALAAsACwAMAAwADAAJAAkACAAIAAwADQARABMAEwATABEADwAQABEA
FQAWABYAFwAYABoAGAAWABQAEQARAA8ACwALAAcABQADAP////8AAAAAAgABAAQABAAF
AAQAAgAAAP//AwAFAAkADgANAAsABgAEAAUABQAGAAcABwAJAAoACgAJAAgABwAEAAcA
CAAKAA0ADAAKAAgABwAJAAoADwATABkAIAAjACIAIAAeAB4AIAAlACoAKwAhAA4A+P/i
/83/wf+8/7r/vP/B/8n/zv/G/7v/s/+1/7//z//Z/9//5v/t//D/8//6/wAABAAHAAoA
DQAOAA4ADQAMAAwADAAMAA0ADgARABQAFQAUABMAEgAPABIAEwAUABcAFwAWABQAEwAU
ABIAEgATABUAFgAXABcAFQAUABMAEQAUABUAFgAYABkAGAAXABUAFgAVABUAFQAYABkA
GgAaABcAFQATABIAEwAUABYAGQAaABsAGAAXABgAFgAVABUAGAAaABoAGwAYABcAFAAR
ABMAFQAXABoAGQAYABgAFwAWABQAEwATABUAFgAZABsAGAAWABQAEAASABUAFwAcABsA
GwAaABgAGAAYABkAGgAcAB8AIgAjACIAIQAeABwAIAAiACUAKQApACoAKwAoACgAKAAo
ACgAKwAvADEAMgAvAC4ALQApACoALAAvADIAMQAyADEAMAAwAC8ALQAtAC4AMQA0ADYA
NAAyADAALAAtAC4AMAA0ADYANQA0ADMANQAzADEAMAAxADYAOQA6ADcANgA0ADIAMgAz
ADUAOgA4ADgANwA2ADcANQA0ADQANQA2ADoAOwA5ADgANQAzADcAOgA8ADwAOwA6ADkA
OAA4ADgAOAA4ADkAOgA7ADwAOwA6ADoAOQA7ADwAPAA8AD0APQA8ADwAPQA9AEAAQQBF
AEcARwBHAEUARQBIAEgASgBLAEwATgBOAEwASgBHAEQAQQA8ADsAPQA9AD0AOwA3ADYA
NAA0ADcAOgA6ADsAOwA6ADkAOQA5ADkAOwA+AEMAQwBAAEAAPgA9AD0APQA+AEEAQwBE
AEIAQgBCAEAAQABAAEEAQwBEAEQARABFAEMARABFAEcATQBWAF0AYABiAGAAXABaAFsA
YABnAGEAVABCACoAEQD7/+z/5P/g/+X/7f/0//L/6f/h/+P/7f/7/wcAEwAcACUAKgAx
ADgAOgA9AD8AQQBDAEgASgBLAEwASgBKAEoASwBLAE0ATwBPAFEAUQBRAE8ATwBPAE8A
UQBWAFYAVQBVAFUAUgBRAFEAVQBWAFcAVwBXAFYAVQBTAFMAUwBTAFQAVwBYAFkAWQBW
AFUAVQBVAFYAVwBYAFgAWQBZAFkAWgBXAFYAVgBXAFoAXQBcAF0AWgBYAFcAVwBaAFwA
XABdAF0AXQBbAFkAWQBZAFkAWgBcAFwAXQBdAFoAWABXAFcAWQBaAF0AXwBfAF4AXQBa
AFoAWwBbAF4AYgBjAGMAYgBfAF4AXgBeAGAAYwBmAGcAawBrAGkAaABoAGgAaQBrAG4A
cAByAHAAbwBuAG0AbABsAG8AcABwAHIAcgByAG8AbABsAG0AbgBxAHQAdQB2AHIAcQBv
AG8AcQBzAHUAdgB2AHYAdgB0AHEAcABwAHIAdgB3AHgAeQB3AHUAcwByAHQAeAB6AHoA
egB6AHkAeAB2AHUAdQB4AHoAfAB9AH4AewB5AHgAeAB5AHoAfgB/AIAAgAB+AH0AewB6
AHoAegB/AIAAgACAAH4AfQB7AHoAewB8AIEAgwCDAIMAgwCAAH4AfgB+AIAAhACGAIYA
hgCEAIEAgQCCAIYAiACLAIsAjgCQAJAAjwCOAIwAjgCQAJQAlQCWAJUAkwCRAIoAhQCE
AIQAggB/AIAAgQCCAIEAewB+AH8AgACBAIIAhACEAIQAhACEAIQAhACEAIYAiACKAIwA
jgCOAA==
         </WaveFormData>
      </LeadData>
      <LeadData>
         <LeadByteCountTotal>10000</LeadByteCountTotal>
         <LeadTimeOffset>0</LeadTimeOffset>
         <LeadSampleCountTotal>5000</LeadSampleCountTotal>
         <LeadAmplitudeUnitsPerBit>4.88</LeadAmplitudeUnitsPerBit>
         <LeadAmplitudeUnits>��V</LeadAmplitudeUnits>
         <LeadHighLimit>2147483647</LeadHighLimit>
         <LeadLowLimit>268435456</LeadLowLimit>
         <LeadID>V2</LeadID>
         <LeadOffsetFirstSample>0</LeadOffsetFirstSample>
         <FirstSampleBaseline>0</FirstSampleBaseline>
         <LeadSampleSize>2</LeadSampleSize>
         <LeadOff>FALSE</LeadOff>
         <BaselineSway>FALSE</BaselineSway>
         <ExcessiveACNoise>FALSE</ExcessiveACNoise>
         <MuscleNoise>FALSE</MuscleNoise>
         <LeadDataCRC32>458887291</LeadDataCRC32>
         <WaveFormData>
9P/0//T/9P/4//r//P/+//v/+v/5//j/+f/6//v//P/9//7///8AAP3//P/7//r//f8A
AAMABgAFAAQAAwACAAUABgAHAAgACwAMAA0ADgANAAwACwAKAA0AEAATABYAFQAUABMA
EgAUABQAFAAUABUAFgAXABgAFgAUABIAEAATABQAFQAWABMAEgARABAAEgASABIAEgAT
ABQAFQAWABQAEgAQAA4AEQASABMAFAARAA4ACwAIAAgACAAIAAgABgAGAAYABgACAAAA
/v/8//7/AAACAAQAAgAAAP7//P/9//7///8AAAIAAgACAAIA///+//3//P/+/wAAAgAE
AAEAAAD///7///8AAAEAAgADAAQABQAGAAMAAgABAAAABAAGAAgACgAIAAYABAACAAQA
BAAEAAQABgAGAAYABgAEAAIAAAD+/wAAAgAEAAYAAgAAAP///f///wAAAAD//wEA//8A
AAAA/v/+//3//P/+////AQABAP7//f/+////AgAEAAQABgAJAAcACgALAAkACgAJAAgA
DAARABMAFAAQAA4ADAALAAgACAAHAAcABwAFAAMAAQD9//v/+v/5//v/+v/7//v/+P/4
//n/+//6//v/+v/3//f/9v/1//b/9f/1//P/8//2//f/9v/2//L/8v/z//T/9P/1//X/
9f/1//T/9f/3//P/9v/6/wQADgAWABwAJAAtADkAVgCEAKcArACfAI4AdwBUACYA9f/G
/5f/bv9R/0P/Mv8h/yP/PP9W/27/hf+Z/6z/u//K/9P/2v/g/9//4f/j/+P/6f/r/+z/
7f/t/+3/7f/v/+7/7//w/+//8f/y//T/9v/0//L/8f/v//P/9P/y//L/8f/x//H/8f/z
//T/8//z//X/9v/3//n/9//2//f/+f/6//z//f/9//z/+//7//v/+v/6//r/+f/9//3/
//8AAPz/+//9//z///8CAAMABAAGAAUABQAGAAYABwAIAAgACgAMAA4ADwANAA0ADQAO
ABMAFAAVABUAEwATABMAFAAUABUAFgAVABgAGQAbABsAGQAXABUAFAAXABgAGAAZABcA
FAAUABUAFQAWABYAFQAXABgAGQAZABUAEwATABIAFQAVABQAEwARAA4ADAAMAAsACgAJ
AAYACAAHAAgACQAGAAMAAQAAAAEAAgACAAIAAQAAAAAAAQABAAEAAQAAAAIAAgAEAAYA
AwABAAAAAAADAAQABAAFAAMAAgACAAMAAwAEAAUABAAFAAYACAAIAAYABQAEAAMABwAI
AAkACQAHAAcABQAFAAYABQAEAAMABwAHAAkACgAFAAMAAwABAAMABwAIAAoACAAGAAQA
AgAAAAEAAQADAAQABgAFAAQAAQAAAP7//f/+/wAAAgADAAMAAgD///z/+//+/wEABQAI
AAoADAAMAAkACAAHAAgACgAOABAAEQAVABIAEAAOAAwADQANAAoACgALAAsACAAFAAEA
/f/8//v//f///wAA/v/8//n/9//2//n/+//7//3////9//r/+P/1//T/9P/1//b/+f/6
//v/+P/2//P/8v/1//b/+P/5//v/+//4//b/8v/z//X/+v8CAAwAEgAWABoAHAAlADMA
TAB6AKcAugCtAJgAfwBcADAAAwDW/6n/fv9h/03/Ov8j/xv/LP9K/2b/g/+d/7D/vf/G
/8//1P/Y/93/4f/l/+f/7f/v//D/8f/u/+3/7P/t//D/8//2//f/8//y//L/8v/y//L/
8//z//f/+P/2//b/8v/x//D/7//z//b/9//5//f/9v/1//X/9P/0//b/+f/8//7/////
//v/+f/4//f/+v/8//7////9//v/+//6//r/+////wAAAgAEAAQABAADAAEAAAAAAAQA
BwAKAAwACgAKAAoACQAHAAkACwAOABEAEgATABMAEAAPAA4ADgARABUAGQAbABkAFwAW
ABMAEwATABMAFAAXABgAGAAZABYAEgARABEAFQAYABoAGwAZABgAFwAVABMAEwAVABYA
FwAXABYAFQASAA4ACwAKAA0ADgAPAA4ADQAJAAcABQACAAEAAQACAAUABgAGAAYAAgAA
AP////8DAAUABwAIAAcABAADAAIA/////wAAAgAFAAYABgAHAAQAAgABAAEABQAIAAsA
DAAKAAgABwAEAAIAAwAEAAUACQAKAAsACwAIAAcABAADAAgACQAKAAsACgAHAAYABAAB
AAEAAwADAAsACQAIAAQAAAAAAAAAAAAAAAIAAwAGAAgABQADAAEA/f8AAAAAAQAEAAQA
BAADAAEA///9//v/+/8AAAMABwAKAAcACAAHAAMACAAJAAwAEAAQABAADwARAA8ADgAN
AAwADgAPAA0ADgALAAkABAD///7//f///wEAAQABAAAA/P/7//n/+P/4//z///8AAAMA
AQD9//j/9P/1//b/+P/7//r/+//6//n/9f/0//L/8v/1//j//P////v/+f/0//D/9P/5
////BAAIAA4AEgASABQAHAArAEEAZACQAK8AsACfAIoAdwBWAC4ACQDk/7f/iv9t/1f/
PP8n/yv/RP9i/37/l/+p/7b/v//G/83/1v/c/+L/5//s/+//8P/v/+3/6//s/+3/7v/x
//X/9//5//n/9P/y//H/8P/y//T/9//5//r/+P/z//D/8P/x//L/8//4//r/+v/7//n/
9v/z//H/9P/2//r////8//z/+//5//r/+f/5//n//P/+/wAAAQD///v/+f/2//j/+/8B
AAQAAQACAAEAAAACAAEAAQACAAcACQALAAwACQAIAAcABQAIAAsADgASABIAEAAOAAsA
DQANAA0ADgARABMAFQAVABAADQALAAcACwANAA8AEgAQAA4ACwAJAAsACAAIAAkACwAO
ABAAEQANAAwACwAJAAsADQARABQAEwARAA4ACwANAAoACAAIAAkACgALAAoACAADAAAA
/f///wEABAAIAAUABAACAAAAAQAAAAAAAQAEAAUABgAGAAQAAAD+//z//f///wIABgAD
AAIAAAD//wEAAAAAAAEAAwAGAAkACgAHAAQAAgD+/wAAAwAGAAkACAAGAAQAAQADAAMA
AQABAAQABQAGAAcABQABAP///P/9////AwAFAAIAAQD///7/+v/8////AAABAAIAAAD/
/wAAAAD+//3//P/5//v//P/+/wIA///+//z/+f/9//3//f////7///8BAAIAAAACAAIA
//8DAAUACQAOAAsACgAIAAkADAAOABAAEgANAAsABgAEAAUABQACAP/////9//7////9
//v/+P/y//b/9//5//z/+//7//n/+f/5//f/9P/y//L/9P/3//v/+P/3//T/8f/z//T/
9P/2//T/9P/1//X/9f/1//L/8P/6//v/+//6//r/AAAGAAwAFAAiADEARwBqAJIApwCi
AI8AfgBpAEgAIAD3/8z/mf9q/0//O/8m/x3/Lf9M/2j/gP+T/6H/rv+5/8T/z//c/+T/
5f/n/+n/6f/p/+n/6P/n/+r/7f/w//X/8v/x//D/7f/t/+7/8P/y//D/8P/x//H/8f/w
/+z/6v/s/+//8v/1//X/9P/x/+//8//0//X/9//2//b/+P/7//j/+P/3//X/+P/5//v/
/f/7//r/+f/3//r/+f/6//r/+v/7////AAD9//7//f/8////AQAEAAgABwAHAAcABgAJ
AAoACwALAAsADQAPABIAEQAQAA8ADQAQABMAFgAaABgAFwAWABMAFQAVABYAFQAXABcA
FwAYABYAFAARAA8AEgASABUAGQAXABYAFAARABMAFAAVABUAEwATABUAFgATABEADgAL
AA0ADAAMAA4ACgAIAAYAAgAFAAMAAwADAAIAAQABAAIAAAD+//v/+P/6//z///8DAAEA
///9//r//P/8//7/AAD/////AAACAP///v/8//v///8AAAIABQADAAIAAQD+////AAAC
AAIAAgADAAQABQADAAIAAQD//wMABQAFAAcABQADAAEA//8CAAEAAgACAAEAAQADAAMA
+//9//7/AQACAAMABAADAAEAAQAAAAAA///+//v//v/+////AgD///7//P/5//3//f/9
/////v///wEAAgACAAQABAABAAUABwALABAADgAMAAkACQANAA4ADwAQAAwACwAHAAYA
BQAFAAIA//////3//v////3/+//4//L/9P/1//f/+v/5//n/9//3//n/9//0//L/8//0
//b/+f/1//X/8//x//P/9P/0//b/9P/0//X/9f/1//X/8v/w//r/+f/5//j/+P/8/wIA
CgAUACAAKwA5AFAAdgCdAKwAoQCOAHsAYgA8AA0A3P+r/3r/Vf9B/zL/H/8f/zT/Uv9s
/4H/k/+i/7H/vv/J/9j/4v/j/+X/5//n/+f/5//m/+X/6P/r/+7/8//x//H/8f/v/+//
8P/y//T/8v/y//P/8//z//L/7v/s/+7/8f/0//f/9//2//P/8f/0//T/9P/1//b/9v/4
//v/+P/4//f/9f/4//n/+//9//v/+v/5//f/+v/5//r/+v/6//v///8AAP3//v/9//z/
//8BAAQACAAIAAcABgAEAAYACAAKAAsACwANAA8AEgARABAADwANABAAEwAWABoAFwAX
ABcAFQAXABcAGAAXABUAFQAVABYAFQAUABIAEQATABIAFAAXABQAFAATABEAEgAUABYA
FwAVABUAFwAYABYAEwAPAAsADwAOAA4AEAANAAoABwACAAQAAwAEAAUAAgABAAEAAgD/
//7//P/6//3//v8AAAMAAAD///7//P////7///8AAP////8AAAIAAQAAAP7//f///wAA
AgAFAAIAAgACAAAAAgACAAMAAgACAAMABAAFAAUABAADAAEAAwAFAAUABwAFAAMAAQD/
/wIAAQACAAIAAQABAAMAAwAAAP///f/8/wYABgADAAIAAQAAAP7//f/+//7/AQABAAEA
///8//r/+f/6//z//v//////AQD///3//f/9//3//v/+/wIABgAIAAcABgAFAAYACAAL
AAwADAAPABEAEAAPAA4ACgAJAAUABAAGAAcABQADAP//+//6//n/+v/7//v/+P/4//f/
9//4//b/9//2//f/+f/5//j/+P/z//L/8v/z//X/9//3//f/9v/2//X/9v/1//T/9P/z
//f/+f/4//j/9v/z//P/9P/6/wQADgAUABgAIAAnAC8ASABwAJkArgCpAJoAiQBuAEYA
GwDy/8f/mP93/2X/UP83/yv/OP9Q/2j/gf+X/6r/vf/K/9P/2v/e/+D/4//m/+f/6//t
/+7/7//t/+3/7f/v/+//8f/z//P/9P/0//X/9v/0//L/8f/v//X/9v/0//T/8f/x//H/
8f/y//T/9P/1//j/+P/4//n/+P/2//b/9//6//z//f/9//r/+f/5//n/+v/6//r/+f/8
//v//P/8//n/+f/8//z///8CAAMABAADAAEAAAAAAAEAAwAFAAYACQAKAAsACwAJAAkA
CQAKAA8AEAARABEAEAAPAA4ADgANAA8AEQARABEAEQASABEADwANAAsACgAMAA4ADwAR
ABAADAALAAsACgAMAA0ADQAPABAAEQARAAwACwAMAAwADgAPAA8ADwANAAoACAAIAAgA
CAAIAAYABwAFAAUABQABAP///v/+/wAAAgADAAQAAQAAAAAAAQAAAAEAAgACAAMAAgAD
AAQAAAD/////AAACAAQABQAHAAYABAADAAMAAgAEAAYABgAGAAYABwAGAAQAAwACAAEA
BQAGAAcABwAGAAUAAgABAAMAAwADAAMABgAFAAYABgADAAEAAQD//wMABwAIAAYABAAC
AAAA/v/9//3///8AAAEAAQABAP///P/6//n/+v/+/wAAAQABAP///f/7//v/+//9/wAA
AgADAAYABwAFAAQAAwAEAAYACgAMAA0AEQAPAA4ADQAMAAsACwAIAAgACQAJAAYAAwD+
//v/+//7//7///////z/+f/3//b/9v/3//n/+f/7//z/+//5//j/8//y//L/8//0//f/
+P/5//X/9P/y//L/8//0//b/9//4//n/9//2//L/8f/z//b//P8GAA4AEgAWABoAHwAt
AEQAbgCbALQAqwCYAIUAZgA+ABMA7P/D/5r/df9Z/0T/Lf8h/yz/Sv9o/4P/mf+u/73/
yP/P/9b/2P/d/+H/5f/n/+3/7//w//H/7v/t/+z/7f/x//P/9f/1//X/9P/0//T/8//y
//L/8f/1//b/9P/0//L/8f/w/+//8//2//f/+f/5//j/9//3//f/9v/3//n//P/+////
///7//n/+P/3//v//P/9//3////9//3//P/7//v//v/+/wEABAAFAAYAAwABAAAAAAAE
AAcACgAMAAwADAAMAAsACQALAA0AEAATABQAFQAVABQAEwASABIAFAAXABoAGwAaABkA
GQAXABUAFQAVABYAGQAaABoAGwAZABQAEgARABMAFgAYABkAFgAWABYAFQARABEAEwAU
ABcAFwAWABUAEwAOAAoACAAJAAoACwAKAAoABwAGAAUAAwABAAAAAAADAAQABAAEAAAA
/v/9//3///8BAAMABAAEAAIAAgACAAAA/////wAAAwAEAAQABQACAAAA/////wEABAAH
AAgABQAEAAQAAgAAAAEAAgADAAcACAAJAAkABgAFAAIAAQAEAAUABgAHAAcABQAFAAQA
AgABAAIAAQAHAAcABgAEAAAA///+//3//P8AAAEABAAGAAMAAQD///v//P/8//3/AAD/
/wAAAAD///3/+//5//n//f8BAAYACgAHAAgABwADAAcABwAJAAwADgAQABEAFQASABAA
DgAMAAwADQALAAwACAAHAAMA///9//v//P/9//z//f/9//r/9//1//T/9P/4//v//P//
//z/+f/1//L/8//0//b/+f/3//n/+f/5//X/9P/y//L/9v/4//v//f/7//n/9P/w//L/
9f/7/wIACAAOABIAFAAWACAALwBHAHQAogC5ALAAlwB+AF8AOAAMAOH/tv+L/2b/Tf85
/yD/F/8l/0b/Zv+C/53/r/+6/8X/zP/P/9b/3P/g/+X/6v/t/+3/7f/s/+v/7f/t/+3/
7//y//X/+P/5//T/8v/x//D/8//0//b/9//5//j/9P/y//H/8f/x//H/9f/4//n/+//4
//b/9P/z//f/+P/7/////v/+//3/+//6//n/+f/5//z//v8AAAEA/v/7//r/+P/6//3/
AwAGAAMABAADAAIABAADAAMABAAIAAsADgAQAA0ADAALAAkACwAPABMAGAAXABYAFQAT
ABUAFQAVABYAGAAbAB4AHwAbABkAGAAVABcAGQAbAB4AHQAcABoAGQAZABYAFgAXABsA
HgAgACEAHAAaABgAFQAWABcAGgAcABsAGQAWABMAEQAOAAwADAANAA4ADwAOAAsABwAF
AAMABQAFAAYACAAHAAYABAACAAEAAAAAAAEABQAHAAkACgAIAAQAAgAAAAIAAwAFAAgA
BgAGAAUABQADAAIAAgADAAUACAALAAwACAAGAAUAAgAEAAcACgANAA0ADAALAAkABwAH
AAUABQAKAAsADAANAAsABwAFAAIAAwAFAAkACwALAAgABQAEAAMAAgAFAAUABwAIAAcA
BQADAP//AQAAAAAAAgAEAAYABwAHAAQAAQD+//3/AAADAAcACgAIAAoACgAHAAkACQAL
AA4AEQASABIAFQAUABIAEAAOAA4ADwANAA4ADAALAAcAAwAAAP3//f/9/wAAAQABAP7/
+//5//j/+P/6//3//v8BAAAA/f/5//b/9v/2//f/+f/6//3//v////r/+P/1//T/9v/4
//v//f/7//v/+P/2//L/9f/5/wAACAAOABQAGAAYAB4AKQA7AFgAhgCxALwAqwCaAIMA
YgA4AA0A5v+5/47/cf9d/0b/Lf8n/zz/WP9y/43/pf+2/8P/yv/P/9T/3P/g/+X/6v/t
//L/8//z//P/8P/v/+7/7//0//f/+v/7//j/9v/1//T/9P/0//X/9f/6//r/9//2//T/
8//y//H/9//6//v//f/6//j/9v/1//f/+P/7//////8AAAAA///9//v/+v/5//7/AAAC
AAMAAgD///7//P/+////AwAEAAQABgAGAAYABQADAAIAAgAGAAkADAAOAAsACgAJAAcA
CQALAA0AEAAUABQAFAATABAADwAOAA4AEgAVABgAGQAVABMAEgAPABEAEQARABIAEgAS
ABEAEQAQAAwACwALAA4AEgAVABcAEwASABEADwAQABEAFAAWABYAFQATABEAEAAMAAkA
CAAKAAwADgAOAAsABwAFAAMAAwADAAQABgAIAAgABwAGAAQAAgABAAEAAwAFAAcACAAF
AAIAAQAAAAIAAwAFAAgACgAKAAkACQAGAAQAAwADAAUACAALAAwACAAGAAUAAgADAAUA
BwAJAAgACAAIAAcABgAFAAIAAQAGAAcACAAJAAYAAwACAAAAAAABAAQABQAJAAcABAAB
AAAA///+/wAAAQAEAAYABAADAAIA///9//z//P/+/wAAAgADAAMAAAD9//r/+f/+/wEA
BQAIAAcACAAHAAMABQAFAAcACgAMAA4ADwATABAADgAMAAoACwANAAwADgAMAAsABwAD
AAIA////////AgADAAMAAAD+//v/+f/4//r//f/+/wEAAAD9//n/9v/2//b/9//5//v/
/f/9//3/+v/4//X/9P/2//j/+//9//z/+//3//T/9P/1//n/AAAGAAwAEAAUABQAGAAj
ADMASgB0AKEAuACvAJoAhQBqAEQAHQD2/8//ov97/1//SP8t/yH/Lv9M/2r/h/+h/7D/
vf/G/8v/0v/a/+D/5f/q/+3/8P/x//H/8f/w/+//7v/v//L/9f/4//n/9v/0//P/8v/0
//T/9f/1//j/+P/1//T/8f/x//H/8f/3//r/+//9//r/+P/2//X/9//4//v////9//7/
/v/9//r/+f/5//n//P/+/wAAAQAAAP3//P/6//z//f8BAAIAAgAEAAQABAADAAEAAAAA
AAYACQAMAA4ACwAKAAkABwAIAAsADgASABIAEgASABEAEAAPAA4ADgARABUAGQAbABcA
FQAUABEAEwATABMAFAAWABYAFQAVABIADgANAA0AEQAUABYAFwATABIAEQAPAA4ADwAS
ABQAFgAVABMAEQAQAAwACQAIAAsADAANAAwACQAFAAMAAQABAAEAAgAEAAQABAADAAIA
AAD+//3//f8BAAMABQAGAAMAAAD///7//////wAAAgACAAIAAQABAP///v/+////AwAG
AAkACgAGAAQAAwAAAAEAAwAFAAcACAAIAAgABwAGAAUAAgABAAYABwAIAAkABgADAAIA
AAAAAAEABAAFAAcABgAEAAIAAAD+//////8BAAIABAADAAIA///9//z//P/+/wIABAAF
AAUAAgD///z/+////wEABAAGAAgACgAKAAcACAAHAAgACgAOABAAEQAVABIAEAAOAAwA
DQANAAoACgALAAsACAAFAAEA/f/8//v//f///wAA/v/8//n/9//2//f/+f/5//v//f/7
//j/9v/y//L/8//1//b/+f/6//v/+P/2//P/8v/1//b/+P/5//v/+//4//b/8v/z//X/
+v8CAAwAEgAUABYAGgAlADUAVACEAK0AtAChAIwAcwBOACIA8//I/53/dP9X/0P/Lv8Z
/xn/MP9Q/2z/h/+f/7L/v//I/83/0v/W/9v/3//j/+X/6f/r/+z/7f/q/+n/6P/p/+7/
8f/0//X/8f/w//D/8P/u/+7/7//v//P/9P/y//L/8P/v/+7/7f/x//T/9f/3//X/9P/z
//P/9P/0//b/+f/6//z//f/9//n/9//2//X/+v/8//7////9//v/+//6//j/+f/9//7/
//8CAAMABAADAAEAAAAAAAQABwAKAAwACgAKAAoACQAJAAsADQAQABMAFAAVABUAEgAR
ABAAEAATABcAGwAdABsAGQAYABUAEwATABMAFAAXABgAGAAZABYAEgARABEAEwAWABgA
GQAXABYAFQATAA8ADwARABIAEwATABIAEQAPAAoABgAEAAcACAAJAAgABwADAAEA///8
//v/+//8//3//v/+//7/+v/4//f/9//7//3///8AAP///P/7//r/+//7//z//v8AAAAA
//////z/+v/5//n//f8AAAMABAABAAAAAAD+/wAAAQACAAMABQAGAAcABwAEAAMAAAD/
/wQABQAGAAcABgADAAIAAAD9//3///8EAAQABAAEAAQAAQD//////v8BAAEAAQD///3/
/P/8//7//v/+//3/+/////////8BAP////8AAAAAAgAGAAgABwAHAAcACQAMAAoACgAJ
AAsADQAOAA8AEAALAAkABAACAAQABQADAAEA/P/5//n/+f/3//f/9v/y//X/9f/2//j/
9f/1//P/8//2//X/8//y//D/8P/x//P/8v/z//L/8f/z//T/9P/2//T/8v/x/+//8f/z
//L/8v/2//X/8//0//j/AAAIABIAHAAiAC0AOwBYAIIApwCqAJkAigB1AFAAIADv/77/
if9e/0f/Of8o/xv/I/8+/1j/bv+F/5n/qv+5/8b/0f/a/+D/3//h/+P/4//o/+n/6f/p
/+r/6//s/+//7f/t/+3/6//t/+7/8P/y/+//7v/u/+3/8P/w/+3/7P/s/+3/7v/v//D/
8P/u/+3/8P/y//T/9//0//L/8v/z//X/9v/2//X/9f/1//b/9//3//b/9f/z//f/9//5
//r/+P/3//n/+P/6//z//P/8//3//f/+/wAAAQABAAEAAAAEAAYACAAJAAcABwAHAAgA
DAAMAAwACwAMAA0ADgAQAA8ADwAPAA0AEAARABMAEwARAA8ADQAMAA0ADgAOAA8AEQAO
AA4ADwANAA4ADgANAA4AEAASABMADwANAA0ADAANAA0ADAALAA0ACgAIAAgABgAEAAIA
/v8CAAEAAgADAAAA/f/7//r//f/+//7//v////7//v////7//f/8//r//v/+/wAAAgD+
//3//f/+////AAAAAAEAAwACAAIAAwAAAAAAAAD+/wEAAgAEAAQAAQABAAEAAQAEAAQA
BAADAAMAAwABAAEAAAD///7//f//////AQACAP//+//6//z//P/8//z//v///wIABAAA
AP3/+v/1//n/+v/8/wAA///+//z/+f/7//n/9//3//v//f8AAAIA//8AAP//+/8BAAMA
BwAMAAkACAAGAAcACAAIAAgACAAJAAkABgAGAAMAAQD8//f/9//3//r//f/6//n/9//y
//L/8f/x//L/9P/3//j/+//3//P/7v/q/+r/7P/v//P/8f/x/+//7f/s/+z/6//s/+7/
8P/z//X/8//x/+z/6P/w//X/+f/8//7/AAAEAAgADgAYACcAPQBeAIoApwCmAJMAggBt
AE4AKAADANr/q/9+/13/Rf8u/x3/I/8+/17/eP+P/5//rP+1/7z/xf/Q/9r/3//j/+f/
6f/p/+f/5P/h/+P/5f/n/+v/6//t/+//7//s/+r/6f/o/+r/7P/v//H/8P/u/+n/5v/n
/+n/6//t/+//8P/v/+//7f/s/+v/6//u//D/9P/5//b/9P/x/+3/7v/v//H/8//z//T/
9f/1//T/8f/w/+7/8P/z//n//P/4//j/9v/0//f/9//4//r//P/9//7//v/9//z/+//5
//v///8DAAgABgAEAAIA//8CAAMABAAGAAYABwAIAAcABQADAAIA//8BAAMABQAIAAQA
AgD///3/AAD+////AQAAAAIAAwADAAAAAAAAAP////8BAAUACAAFAAMAAAD9/////v/+
/wAA/v/+//7//P/7//f/9f/z//T/9f/3//r/+P/2//P/8P/x//L/9P/3//f/9//3//b/
9f/y//H/8P/x//P/9v/6//b/9P/x/+//8//0//b/+f/5//r/+//6//j/9v/1//L/9P/3
//r//f/6//j/9v/z//b/9//2//f/9//3//f/9//2//P/8v/w//n/+//7//j/9v/0//L/
8P/z//P/9f/2//b/9f/0//H/7//u/+7/8P/0//b/9//3//T/8f/u/+3/8P/z//f/+v/4
//r/+v/3//f/9//5//z//v8AAAEABQAEAAIAAAD+//7////9//7//f/9//r/9//y/+//
7//v//L/8//z//D/7v/r/+n/6P/r/+3/7f/v/+//7f/q/+j/5P/k/+X/5//o/+v/7P/t
/+j/5v/j/+L/5P/m/+n/6//p/+n/5v/k/+L/5f/n/+z/8v/6/wAABAAEAAoAEwAhADwA
agCXAKYAmQCCAGsASAAeAPP/yP+d/3L/Uf85/yT/Df8H/xr/Ov9Y/3X/jf+g/63/tv+7
/8L/yP/N/9H/1f/X/9z/3f/d/93/3P/b/9r/2//e/+H/5P/l/+H/4P/g/+D/4P/g/+H/
4f/m/+b/4//i/+D/3//e/93/4f/k/+X/5//l/+T/4//j/+T/5P/m/+n/6//s/+z/6//p
/+f/5v/l/+j/6v/s/+3/7P/p/+j/5v/o/+n/7f/u//D/8v/y//L/7//t/+z/7P/x//X/
+f/8//v/+v/5//f/+f/7//3/AAAEAAQABAADAAIAAQAAAAAABAAHAAoACwAJAAcABgAD
AAMAAwADAAQABQAGAAYABwAEAAAA/////wMABgAIAAkABgAEAAIA////////AQACAAQA
AwABAP///P/4//X/9P/3//j/+f/4//f/8//x/+//7v/t/+3/7v/w//D/7//u/+z/6v/p
/+n/6//t/+//8P/v/+z/6//q/+v/6//s/+7/8P/w/+//7//u/+z/6//r/+3/8P/z//T/
8v/w/+//7P/u/+//8P/x//T/9P/0//P/8P/v/+z/6//w//H/8v/z//L/7//u/+z/7f/t
/+//7//x//H/8P/w/+7/6v/n/+X/6f/r/+z/7f/q/+j/5//k/+T/5f/n/+n/6v/q/+r/
6f/o/+X/5P/j/+n/6//w//L/8f/w/+//7f/v//H/9P/0//n/+v/6//r/9v/z//L/8//1
//L/8v/x/+z/6f/m/+L/4P/i/+P/5P/l/+b/5P/i/+D/3v/g/+D/4P/g/+H/4v/j/+T/
4v/g/w==
         </WaveFormData>
      </LeadData>
      <LeadData>
         <LeadByteCountTotal>10000</LeadByteCountTotal>
         <LeadTimeOffset>0</LeadTimeOffset>
         <LeadSampleCountTotal>5000</LeadSampleCountTotal>
         <LeadAmplitudeUnitsPerBit>4.88</LeadAmplitudeUnitsPerBit>
         <LeadAmplitudeUnits>��V</LeadAmplitudeUnits>
         <LeadHighLimit>2147483647</LeadHighLimit>
         <LeadLowLimit>268435456</LeadLowLimit>
         <LeadID>V3</LeadID>
         <LeadOffsetFirstSample>0</LeadOffsetFirstSample>
         <FirstSampleBaseline>0</FirstSampleBaseline>
         <LeadSampleSize>2</LeadSampleSize>
         <LeadOff>FALSE</LeadOff>
         <BaselineSway>FALSE</BaselineSway>
         <ExcessiveACNoise>FALSE</ExcessiveACNoise>
         <MuscleNoise>FALSE</MuscleNoise>
         <LeadDataCRC32>1600427728</LeadDataCRC32>
         <WaveFormData>
8v/y//L/8v/0//b/+P/6//n/+P/3//b/+P/4//j/+P/5//r/+//8//v/+v/5//j//P/+
/wAAAgABAAAA///+////AAABAAIABQAGAAcACAAHAAYABQAEAAgACgAMAA4ACwAKAAkA
CAAIAAgACAAIAAoACgAKAAoABgAEAAIAAAABAAIAAwAEAAMAAgABAAAAAgACAAIAAgAF
AAYABwAIAAUABAADAAIABAAGAAgACgAIAAYABAACAAAAAAAAAAAAAQACAAMABAABAP7/
+//4//v//P/9//7//f/8//v/+v/6//r/+v/6//3//v///wAA/v/8//r/+P/8//7/AAAC
AAEAAAD///7/AAAAAAAAAAADAAQABQAGAAMAAgABAAAABAAGAAgACgAHAAYABQAEAAQA
BAAEAAQABQAGAAcACAAGAAQAAgAAAAMABAAFAAYAAwACAAEAAAABAAIAAQD//////v//
/wEA/f/8//z/+//9//7//v/+//z/+v/8//7///8CAAMAAwAFAAcACAAKAAkABwAIAAgA
DAAOAA8AEAAOAA8ADwAOAAwACwAJAAgACgAIAAYABQAAAP7//P/6//z//f/+//7/+//7
//v/+//6//r/+f/2//b/9v/1//f/9f/0//T/8//2//f/9v/2//L/8v/z//X/9P/1//X/
9f/2//f/9//5//X/9f/5/wAACQARABgAIwAxAEEAXACFALEAzQDfAO8A+gDvAM4AlwBW
ABMA2/+w/47/bP9N/z//TP9k/3f/iv+f/6//vP/K/9L/2P/d/93/3v/g/+L/4//n/+j/
6f/q/+r/6//t/+r/7P/s/+z/8P/x//L/8//x/+//7//u//H/8f/x//D/7//v/+//8P/v
/+//7//v//P/9f/1//f/9v/0//T/9P/1//j/+f/6//j/9//3//j/9v/3//b/9v/6//v/
+//9//v/+v/6//r//P/+////AAAAAAAAAAACAAEAAQABAAMABQAHAAcACAAFAAUABgAH
AAkACwAMAA0ADAAKAAkACQAIAAgABwAGAAoACwALAAsABwAFAAMAAwAEAAQABQAFAAUA
AwADAAMAAgAEAAMABAAIAAkACAAJAAYABgAHAAgACwALAAoACQAJAAcABwAHAAUAAwAB
AP//AgACAAIAAwABAP7//P/7//z//f/+//7//P/8//z//P/7//r/+f/6//7//v///wEA
/f/7//r/+//+/wAAAQAAAAIAAwADAAMABAADAAMAAQAEAAUABgAIAAYABAAEAAMABQAH
AAgABwAIAAcABwAHAAUABQAEAAQABgAHAAYACAAFAAMAAgABAAEAAwAHAAgACAAGAAQA
AgAAAAAAAAACAAQABgAFAAMAAAD+//3//P/8////AQACAAIA/v/8//z/+v/8//7/AQAE
AAcABwAHAAcABQAEAAYABQAJAAwADgAQAA8ADgANAA0ADQAMAAsACwALAAwADQAKAAUA
AQD///7///8AAAEAAQD///z/+v/5//v/+//7//z//v/8//r/+P/z//P/8//0//b/9//3
//f/9f/0//L/8v/z//X/9v/3//n/+f/4//f/8f/x//P/9////wgADwARABQAGwAlADUA
UAB5AKsAzwDfAOsA9ADrAM4AnQBiACEA6f/A/57/fP9T/zv/QP9W/2//hv+f/7P/wP/I
/87/0v/X/9v/3v/i/+b/5//r/+z/7f/p/+j/6P/p/+r/7v/w//L/8P/v/+7/7f/r/+v/
7f/u//L/8//0//T/8P/v/+7/7v/y//P/9P/1//X/9f/z//P/8//y//P/9P/3//r/+//8
//f/9f/0//T/9v/5//r//P/6//n/9//3//X/9v/4//r//v8AAAEAAgD9//z/+//8/wAA
AQACAAUABQAFAAMAAgAAAAEAAwAFAAkACwAMAA0ACQAGAAQAAwAIAAoACwAMAAoACQAH
AAUAAQABAAEAAwAEAAQABQAFAAEA////////AgAGAAcACgAJAAkABwAHAAUABgAIAAoA
DAANAA0ADQAKAAcABgAFAAcABwAHAAcABAACAAAA///9//z//P/9/wAAAQACAAIA/f/8
//v/+v/9//7///8CAAAA/v/9//3/+//7//z///8CAAQABQAEAAEAAQAAAP//AwAFAAgA
CQAIAAcABgAGAAUABAAFAAUACQALAAwACwAHAAUABAADAAUABwAIAAoACgAJAAYABgAD
AAMABAAFAAsACwAJAAYAAgAAAAAAAAAAAAMABAAHAAoACAAFAAEA/P/+////AAACAAIA
AwADAAIA///8//v/+P/8/wAABQAKAAgABwAGAAUABQAGAAoACwAMAA4ADwAQAA4ADgAO
AA8AEgASABIAEwAQAA4ADAAGAAMAAQABAAIAAgACAAIAAQD+//z/+//7//7///8AAAIA
AAD8//j/9P/0//X/9v/4//r/+//7//v/9v/0//H/8P/z//f/+v/9//v/+f/2//P/8//3
//3/AwAHAA4AEQARABQAIQAzAEsAcACfAMsA4wDvAPsAAgH1ANQAowBsAC0A8//E/5z/
cP9H/zn/Sv9k/33/lv+p/7f/wv/G/8r/0P/X/97/4v/n/+z/6f/r/+r/6f/q/+r/6//t
/+7/8v/0//b/9P/x/+7/6//t/+//8//2//b/9f/0//L/8f/x//H/8v/2//f/+P/5//X/
8//v/+3/8P/y//b/+v/3//j/9//2//T/8//z//T/+P/7//z//v/8//n/9f/z//X/+P/8
/wAA/v/+//3//P/8//z//P/+/wIAAwAEAAcABAADAAAA/v8BAAMABgAJAAcABwAGAAUA
BAACAAEAAQAEAAYABwAIAAYAAwD///v//P/9//7/AQD+//z/+//5//n/9//3//f/+v/+
////AgAAAP///P/7//3/AAAEAAgACAAHAAUAAwADAAEAAQABAAIAAwAEAAUAAgD+//r/
9//7//z//v8BAAAA///+//z/+v/6//r/+v/9//7///8CAAAA/P/5//f/+f/7//7/AwAA
AAAA///8//7/////////BAAFAAcABwADAAEA///+/wEAAgAFAAcABQAFAAQAAQACAAEA
AQABAAMABQAGAAgABgADAP7//P/9////AgAFAAQAAwACAAAA+//+////AAABAAIAAQAA
AAEAAgABAP///P/4//n/+//9/wAA/v/9//v/+P/6//r//P/8//3//v8AAAIAAQABAAEA
AQAEAAYACwANAAsACgAIAAYACQAMAA8AEwAQAA4ADAALAAgACAAIAAQAAgABAAIABAAB
AP7/+//3//n/+v/8/////P/7//r/+v/4//b/9P/y//H/8//1//j/9//1//L/7//x//L/
8v/0//L/8//z//P/8f/x//D/7//5//n/+f/5//n/+v///wUAEAAfADMASwBwAJ0AvwDT
AOEA8QD6AO0AzACXAFYAEwDX/6j/gP9a/z3/O/9U/27/g/+U/6X/rf+2/8D/yv/W/9//
4P/i/+X/6P/m/+f/5f/j/+b/6P/r/+//6//s/+v/6v/r/+v/6//r/+3/7f/v//D/7//t
/+v/6P/o/+v/7v/y//D/7//u/+3/7v/v/+7/7//y//L/9P/2//T/9P/y//D/8v/z//X/
+P/1//X/8//y//X/9f/0//X/9//4//r//P/7//r/+P/2//f/+v/9/wIAAAD///7///8A
AAEAAAAAAAEAAwAGAAkACAAHAAUAAwAFAAYACAALAAsACgAIAAYACAAHAAUAAwACAAMA
BAAHAAMAAAD+//v//P/9/wAAAwABAAIAAAAAAAIAAwACAAMABQAGAAgACgAHAAUAAgD/
/wAAAQAEAAcAAwABAP///f/9//z/+//7//3//P/8//3/+//5//f/9P/2//j/+v/8//z/
+v/4//j/+f/4//j/+f/7//v//P////3//P/6//b/+f/9/wAAAwACAAEAAQD//wEAAQAB
AAIABAAEAAYABwAGAAUAAwD//wIAAwAFAAcABgAFAAMAAgADAAMAAQACAAMAAwAEAAUA
/f/7//z///8AAAEAAgD///7///8AAP7//f/7//j/+//9////AgABAP///P/4//r/+v/8
//z//f/+/wAAAgACAAEAAAD//wIABAAJAAsACQAIAAYABAAHAAoADQARAA4ADAAKAAkA
BgAGAAYAAgAAAP//AAACAP///P/5//X/+P/4//n/+//6//n/+P/4//b/9P/y//D/8f/z
//X/+P/3//X/8v/v//H/8v/y//T/8v/z//P/8//x//H/8P/v//n/+f/5//f/9//6////
BQAMABsAKwA7AFQAeQClAMMA0wDjAPAA8QDcAK8AcgAtAO3/uv+U/3L/Uf89/0b/Xv91
/4j/l/+n/7L/vP/I/9L/3f/e/+D/4//m/+T/5f/j/+H/4//m/+r/7//r/+z/6//q/+3/
7f/t/+3/7f/t/+//8P/v/+3/6//o/+j/6//u//L/8P/v/+7/7f/w//H/8P/x//T/9P/2
//j/9v/2//T/8v/z//X/+P/8//n/+f/3//b/9//3//b/9//5//r//P/+//3//P/6//j/
+f/8////BAACAAEAAAABAAIAAwACAAIAAwAFAAgACwAKAAkABwAFAAkACgAMAA8ADQAM
AAoACAAJAAkACAAHAAUABQAFAAcABQACAAAA/f/+////AgAFAAMABAACAAIABAAFAAQA
BQAHAAgACgAMAAsACQAGAAMABAAFAAgACwAHAAUAAwABAAEAAAD/////AQAAAAAAAQD/
//3/+//4//r//P/+/wAA/v/8//r/+v/9//z//P/9//3//f/+/wEA/v/+//3/+v/+/wEA
AwAFAAYABQAFAAMAAwADAAMABAAGAAYACAAJAAgABwAFAAEABAAFAAcACQAIAAcABQAE
AAUABQADAAQAAwADAAQABQACAAEAAAD+/wUACAAHAAYABQAEAAIAAAAAAAAAAwADAAIA
AAD+//3//P/8//7///////7////+/////v/8//z//f/+/wEAAwAFAAcABAAEAAcABwAK
AAwADQAOAA8AEAARABMAEQAOAAsACQAKAAwADgAMAAcAAwABAAAA/v/+//7//f////7/
/v////3/+//5//j/+v/6//r/+v/2//X/9P/0//b/9//3//f/+P/4//f/+P/1//X/9P/z
//X/9//4//n/+f/1//X/9f/5/wIACwATABgAIQAtAD0AVAB9AK0A0QDpAPkACAEJAfAA
wQCGAEkACwDY/7L/jP9h/0P/RP9Y/2v/gP+V/6v/vP/I/9D/1v/Z/9z/3v/h/+T/5//r
/+z/7f/q/+r/6//t/+z/7v/u/+7/8P/x//L/8//x/+//7//u//D/8f/y//L/7//v/+//
8P/w//H/8v/z//b/9//2//f/9v/0//T/9P/1//j/+f/6//j/9//3//j/+P/5//j/+P/7
//v/+v/7//j/+P/5//r//P/+////AAD+//7//v8AAP///////wEABAAFAAQABAABAAEA
AgADAAcACQAKAAsACAAGAAUABQAFAAYABgAGAAcABwAGAAUAAAD///7///8BAAAAAAD/
//3/+//7//v/+//+//7/AAAEAAUABAAFAAMAAgACAAIABgAHAAcABwAFAAMAAwADAAEA
AQABAAEAAwACAAEAAQD+//z/+//7//3///8BAAIA///+//3//P/8//z//P/+/wEAAAAA
AAEA///9//z//f8AAAIAAwACAAAAAQABAAEAAwADAAQAAwAEAAUABgAIAAQAAgACAAEA
BQAHAAgABwAGAAUABQAFAAUABQAEAAQABwAHAAUABgADAAEAAAD//wEABQAHAAYAAwAC
AAEAAAD///7///8AAAEAAQAAAP7/+v/5//j/+P/7//3//v/+//z/+v/6//j/+P/6//3/
AAACAAMABAAFAAMAAgAEAAMABwAKAAwADgAMAAwADAANAAsACgAJAAkACQAKAAsACAAC
AP///v/+/wAAAAAAAP///v/8//v/+//5//n/+f/6//v/+v/5//j/8v/x//D/8P/z//X/
9v/3//P/8v/w//D/7//x//L/8//0//X/9f/1//H/7//x//P/+f8AAAcADQAQABUAHwAx
AEoAcwCnAM8A5QDzAAABAQHsAMMAjABNAA8A3P+w/4b/Xf89/zr/UP9p/4D/l/+t/7z/
xP/M/9D/0//X/9r/3v/i/+X/6f/q/+v/5//m/+b/5//p/+z/7f/u//D/7//u/+3/7P/r
/+z/7P/u/+//8P/w/+z/6//q/+r/7f/v//H/8//1//X/8//z//H/8P/x//L/9f/4//n/
+v/3//X/9P/0//X/9//3//j/+f/5//j/+f/2//b/9//4//z//v///wAA/f/8//v//P8A
AAEAAgAFAAUABQADAAIAAAABAAMABQAHAAkACgALAAkABgAEAAMABgAIAAkACgAKAAkA
BwAFAAIAAQAAAAEAAgACAAMAAwAAAP3//P/7////AgACAAQABQAFAAMAAwACAAIAAwAE
AAgACQAJAAkABAABAAAA//8AAAEAAgADAAIAAAD+//3/+v/4//f/9//5//v//f/+//n/
+P/3//b/+P/4//j/+v/8//r/+f/5//j/9//3//n//P/+/////v/7//v/+v/5//7///8B
AAEAAgABAAAAAAD///7//////wMABQAGAAUAAwABAAAA//8BAAMABAAGAAYABQACAAIA
AAD///////8FAAcABwAGAAIA///+//3//P///wAAAwAGAAQAAQD9//j/+P/5//r//P/+
///////+//v/+P/3//T/+P/8/wEABgAEAAMAAgABAAAAAAADAAMABwAKAAwADgANAAwA
CwALAAwADAAMAA0ACwAKAAkABAACAP///v/+//7//v/+//3/+//4//b/9f/4//n/+v/8
//n/9v/z//D/8P/x//L/9P/0//X/9f/1//L/8P/t/+z/8P/z//X/9//2//X/8//x/+//
8f/1//3/AwAIAAsADQASAB0ALwBJAHIApQDLAN0A5wDxAOwA1wCuAHUAOAD9/8v/pP9+
/1T/N/85/1D/bP+F/5z/r/+5/8L/yP/M/9L/1f/a/97/4//o/+f/6f/o/+f/5v/m/+f/
6f/q/+7/8P/y/+//7f/r/+n/6v/r/+7/8P/v/+//7//u/+n/6f/p/+r/7//x//P/9f/y
//H/7v/t//H/8v/1//j/9v/4//j/+P/1//P/8v/y//b/+f/6//z/+v/3//P/8f/z//b/
+v/+//7//v/9//z/+v/6//r//P///wEAAwAHAAQAAwAAAP7/AAADAAcACwALAAsACgAJ
AAgABgAFAAUACgAMAA0ADgAMAAkABQABAAEAAwAFAAkACAAGAAUAAwABAP///////wQA
CAAJAAwACwAJAAUAAwAGAAgACwAOAA4ADQALAAkABQADAAMAAwAGAAcACAAJAAUAAgD/
//3/AAAAAAEAAwABAAEAAQAAAPz//P/8//z/AQACAAMABgAEAAAA/f/7//7///8BAAUA
AwAEAAQAAgAAAAEAAQABAAUABwAKAAsABwAFAAMAAgAFAAYACQALAAsACwAKAAcABAAD
AAMAAwAHAAkACgAMAAkABwADAAIABAAFAAcACQAJAAgABgAEAAIAAAACAAIABAAGAAQA
AwABAP7//f/9//3//v8BAAMABAAEAAEA/v/9//r//f8AAAQACAAHAAcABwAHAAYABgAJ
AAkADQAQABIAFAATABIAEQARABMAEgARABEADgAOAA4ACgAEAAEAAAAAAAEAAgADAAMA
AQD+//z/+//8//3//v8AAP///P/5//b/8//z//P/9P/3//n/+v/7//j/9v/z//L/9P/3
//n/+//5//n/+P/3//P/8//3//3/AwAKABEAFQAYAB0ALQBDAGAAjwDBAN8A7QD7AAQB
+QDYAKkAbgAxAPn/zP+m/37/Vf89/0b/Xv91/4z/pf+5/8T/yv/O/9D/1//d/+D/5P/o
/+n/7f/u/+//6//q/+r/6//t//L/9f/4//X/8//x/+//7//v//H/8v/0//X/9v/2//L/
8f/w//D/9f/3//n/+//4//f/9P/z//b/9v/4//r/+v/8//z//P/5//f/9v/2//r//f/+
/wAA///9//r/+f/7//z//v8AAAEAAgACAAIA/v/+//7/AAADAAUABwALAAgABwAEAAIA
BAAFAAcACQAMAA0ADQANAAsACAAGAAUACAAKAAsADAAJAAcABAABAAEAAQABAAMABQAE
AAQAAwAAAP3//P/7/wAABAAFAAgACAAHAAQAAwAFAAYACAAKAA0ADQAMAAsACAAFAAQA
AwAGAAcACAAJAAcABAABAP//AAAAAAEAAwAFAAUABQAEAP///v/9//z/AQACAAMABgAF
AAIAAAD//wEAAQACAAUABwAIAAgABgADAAMAAgABAAUABwAKAAsACQAHAAUABAAEAAQA
BgAHAAgACQAJAAcABAADAAMAAwAFAAcACAAKAAkABwADAAIAAwADAAQABQAJAAcABAAB
AAAA///+/wAAAAACAAQAAgABAP///P/7//v/+//8/wAAAQABAAAA/P/6//r/+P/7//7/
AgAGAAYABQAEAAMAAgACAAUABQAKAAwADQAOAA0ADAALAAsADQAOAA8AEQAPAA4ADQAI
AAQAAQAAAAAAAgACAAIAAQD///z/+v/5//z//f/+/wAA///8//n/9v/z//P/8//0//j/
+f/5//n/9v/0//H/8P/y//X/9//5//f/9//2//X/8f/x//X/+/8BAAYACwANAA4AEwAj
ADcAUAB5AKsA0wDlAPEA/AD/AOoAxQCQAFMAFwDg/7T/iv9d/z3/Ov9Q/2v/hP+d/6//
vP/E/8j/zv/T/9j/3P/h/+b/5v/p/+n/6f/m/+b/5//p/+z/8P/y//T/8f/v/+3/6//t
/+3/7//w//P/8//z//L/7v/t/+z/7P/x//P/9f/3//T/8//w/+//8v/y//T/9v/2//j/
+P/4//T/8//z//T/+P/7//z//v/7//n/9v/1//f/+P/6//z//f/+//7//v/6//r/+v/8
////AQADAAcABgAFAAIAAAABAAMABgAJAAoACwALAAsACQAGAAQAAwAIAAoACwAMAAoA
BwADAP///v///wAAAwADAAIAAgABAP7/+//6//n//v8CAAMABgAEAAMAAAD//wAAAgAF
AAgACQAJAAgABwAEAAEAAAD//wIAAwAEAAUAAwAAAP3/+//9//z//P/9//////////7/
+f/4//f/9v/7//z//f8AAP///P/6//n/+//7//z//////wAAAAD+//z//f/9//3/AQAD
AAYABwAFAAMAAQAAAAIAAgAEAAUACAAJAAkABwAFAAMAAgABAAUABwAIAAoACQAHAAMA
AgADAAMABAAFAAkACAAGAAQAAgAAAAAAAAACAAQABgAFAAMAAAD+//3//P/8////AQAC
AAIA/v/8//z/+v/+/wAAAwAGAAkACQAJAAkABQAEAAYABQALAA4AEAASABEAEAAPAA8A
DQAMAAsACwANAA4ADwAMAAUAAQD///7///8AAAEAAQD+//z/+//7//v/+//7//z//v/8
//r/+P/0//P/8v/y//X/9//4//n/9f/0//L/8v/z//X/9v/3//n/+f/4//f/8f/x//P/
9////wgADQARABQAGQAlADkAVgCHALcA0wDhAO0A9gDpAMoAmQBaABkA4/+4/5T/bv9J
/zf/Qv9c/3X/iv+h/7X/wP/I/87/0v/V/9f/2v/e/+L/5f/p/+r/6//n/+b/5v/n/+j/
7P/u//D/7v/t/+z/6//r/+v/7f/u//D/8f/y//L/7P/r/+r/6v/t/+//8f/z//P/8//x
//H/8P/w//L/9P/1//j/+f/6//f/9f/0//T/9//5//n/+v/6//n/9//3//X/9v/4//r/
/P/+////AAD7//r/+f/6//3///8BAAUABQAFAAMAAgACAAMABQAHAAkACwAMAA0ACQAG
AAQAAwAIAAoACwAMAAoACQAHAAUAAQABAAEAAwAEAAQABQAFAAIA///+//3/AQAEAAQA
BgAFAAUAAwADAAEAAgAEAAYACAAJAAkACQAEAAEAAAD//wAAAQACAAMAAgAAAP7//f/8
//r/+f/5//z//f/+//7/+f/4//f/9v/7//z//f8AAP7//P/7//v/+v/5//n/+//+/wAA
AQAAAP3//f/8//v///8BAAQABQAEAAMAAgACAAAAAAACAAMABQAHAAgABwAFAAMAAgAB
AAMABQAGAAgABgAFAAIAAgD/////AAAEAAYABgAGAAYAAgAAAAAAAAABAAEAAAD+//3/
/f/9//7//f/9//z/+v/7//z///8AAP7//v///wAAAgADAAQABQAEAAQABwAHAAgACAAH
AAYACwAOABEAFQASAA4ACgAHAAkACgALAAgAAgD///7//v/7//r/+f/3//r/+v/7//3/
+//5//f/9v/3//b/9f/0//P/8//z//T/9P/z//H/7//w//L/8//2//P/8//y//H/9P/1
//X/9f/3//f/9f/z//f//v8FAA0AGAAjADMARQBiAIsAtQDPAN8A8QD4AOkAwgCLAEYA
AQDJ/6L/hv9m/0f/P/9Q/2j/e/+M/5//r/+6/8b/0v/a/93/3//g/+L/5P/i/+X/5f/l
/+f/6P/q/+3/6//s/+v/6v/s/+3/7v/v/+7/7f/u/+7/7f/t/+3/7P/r/+3/7//y//H/
7//t/+v/7//x//H/8//x//D/8f/y//L/9P/0//T/9f/1//b/+P/1//X/8//y//b/9//3
//n/9v/2//f/+P/5//r/+v/6//r//P/+/wIAAAD///7///8DAAUABQAGAAMAAwAEAAUA
BAAFAAUABQAHAAYABgAHAAcABgAEAAIABgAHAAcABwADAAEA/////////v/+//3//f/9
////AQABAAIAAAAAAAMABQAFAAcABAAEAAUABgAHAAcABgAFAAYABQAGAAcAAwABAP//
/f8AAAAAAAABAP///P/6//n/+v/7//z//P/7//z//f/+//7//P/6//r//v/+////AQD+
//3//f///wEAAgACAAAAAgADAAMAAwACAAEAAQD//wIAAwAEAAYAAwACAAMAAwAEAAUA
BQADAAMAAwAEAAUABAADAAEAAAACAAMAAgAEAAMA///8//7//v/+//7///8AAAMABgAC
AP//+//2//n/+//9/wAA//////7//P/8//r/+v/4//v//v8CAAYAAwABAP///f///wIA
CAALAAoACgAJAAgACgAKAAoACwANAA4ADwARAA0ACgAHAAAAAAD//wAAAgAAAP7//P/5
//r/+P/3//f/+v/7//z//v/6//b/8v/u/+//8f/z//b/9v/1//P/8f/x//D/7v/u//D/
8//1//f/9f/z//D/7f/z//f/+//9////AgAFAAkAEAAdADEASQBsAJsAwwDbAOUA8wD6
AO8AzgCfAGYAJQDn/7j/kP9k/z//M/9I/2L/e/+Q/6P/sf+4/7z/wv/M/9X/2v/e/+P/
6P/k/+X/4//h/+H/4v/k/+f/5//q/+v/7P/r/+n/5//l/+f/6f/t//D/7f/r/+n/5v/l
/+f/6f/s/+3/7f/t/+3/6//r/+n/6f/s/+7/8v/2//L/8v/w/+7/7//v//D/8v/x//P/
8//0//P/8f/u/+3/7//y//b/+v/3//b/9P/y//P/9P/1//j/+P/5//r//f/6//n/9v/0
//j/+////wMAAQD///z/+f/7//r/+v/7//v//P/8//z/+//5//b/8//z//X/9//7//f/
9P/y/+//7//v//H/8//1//j/+P/6//j/9//0//P/9//6//7/AgABAP///P/5//n/+f/7
//3//f/9//3//f/5//b/8//x//P/9P/2//n/9v/1//T/8v/x//L/8//0//b/9v/2//j/
9f/y//D/7//z//X/+P/9//v/+v/4//T/9f/3//j/+f/6//v//f/9//r/+f/4//j/+//8
////AQAAAP///f/5//v/+//8//3//P/9//3//v/7//n/9f/0//3///8AAP7//P/6//j/
9v/2//b/+P/6//z/+//5//b/9P/z//L/8v/1//f/+P/4//T/8v/y//D/9P/2//n//P/9
//3//f/9//v/+v/8//v///8CAAQABgAFAAQAAwADAAUABAADAAMABAAEAAQAAAD6//f/
9v/2//j/+P/4//f/9f/y//D/7//w//H/8v/0//T/8v/w/+7/6v/p/+j/6P/r/+3/7v/v
/+z/6v/n/+b/6f/r/+z/7f/t/+3/7P/r/+f/5//p/+//9f/6////AwAEAAsAFwApAEQA
bwCjAMUA1QDhAOwA5QDMAJ8AZgApAO3/vv+W/27/R/8r/zL/TP9l/37/l/+p/7T/vP/C
/8b/y//P/9L/1v/a/9v/3//g/+H/3f/c/9z/3f/e/+L/5P/m/+T/4//i/+H/3//f/+H/
4v/k/+X/5v/m/+L/4f/g/+D/4//l/+f/6f/n/+f/5f/l/+b/5v/o/+r/7P/u/+7/7v/r
/+n/6P/o/+z/7//w//L/8f/v/+z/6//r/+z/7v/w//L/9P/1//b/8f/w/+//8P/1//f/
+f/9//v/+//5//j/+P/5//v//f8AAAEAAQABAP///P/6//n//v8AAAEAAgABAP///P/5
//f/9//3//n/+v/6//v/+//2//P/8v/x//T/+P/5//z/+//7//n/+f/3//j/+v/8////
///+//3/+v/3//b/9f/2//f/+P/5//f/9P/x/+//7//u/+7/7//w//H/8v/y/+3/7P/r
/+r/7f/u/+//8v/w/+7/7f/t/+v/6//s/+//8P/y//P/8v/v/+//7v/t//P/9f/4//n/
9v/1//T/9P/y//L/9P/1//n/+//8//v/9//1//T/8//1//f/+P/6//j/9//0//T/8//z
//T/9f/3//f/9//2//T/8f/w/+//8P/y//X/9v/y//L/7//v/+3/7//v//D/8f/y//P/
9P/y/+//7v/u//H/9v/3//n/9//3//f/9//2//f/+P/5//3/AAABAAIAAQD///z/+v/7
//z//f/+//r/+P/2//T/7f/s/+//8P/x//L/7//u/+3/7P/q/+r/6v/q/+z/7P/s/+z/
6f/o/w==
         </WaveFormData>
      </LeadData>
      <LeadData>
         <LeadByteCountTotal>10000</LeadByteCountTotal>
         <LeadTimeOffset>0</LeadTimeOffset>
         <LeadSampleCountTotal>5000</LeadSampleCountTotal>
         <LeadAmplitudeUnitsPerBit>4.88</LeadAmplitudeUnitsPerBit>
         <LeadAmplitudeUnits>��V</LeadAmplitudeUnits>
         <LeadHighLimit>2147483647</LeadHighLimit>
         <LeadLowLimit>268435456</LeadLowLimit>
         <LeadID>V4</LeadID>
         <LeadOffsetFirstSample>0</LeadOffsetFirstSample>
         <FirstSampleBaseline>0</FirstSampleBaseline>
         <LeadSampleSize>2</LeadSampleSize>
         <LeadOff>FALSE</LeadOff>
         <BaselineSway>FALSE</BaselineSway>
         <ExcessiveACNoise>FALSE</ExcessiveACNoise>
         <MuscleNoise>FALSE</MuscleNoise>
         <LeadDataCRC32>1264199246</LeadDataCRC32>
         <WaveFormData>
9v/2//b/9v/3//j/+f/6//r/+v/6//r/+v/6//r/+v/9//7///8AAP///v/9//z//f/+
////AAACAAIAAgACAAIAAgACAAIABQAGAAcACAAGAAYABgAGAAcACAAJAAoACgAKAAoA
CgAHAAYABQAEAAUABgAHAAgABgAEAAIAAAAAAAAAAAAAAAAAAAAAAAAA/v/+//7//v8A
AAIABAAGAAUABAADAAIABAAEAAQABAACAAIAAgACAAEAAAD///7///8AAAEAAgAAAP7/
/P/6//z//P/8//z//P/8//z//P/6//r/+v/6//3//v///wAA///+//3//P///wAAAQAC
AAIAAgACAAIAAgACAAIAAgAFAAYABwAIAAUABAADAAIABQAGAAcACAAGAAYABgAGAAQA
BAAEAAQABQAGAAcACAAFAAQAAwACAAQABAAEAAQAAgACAAIAAgABAAEAAAAAAAEAAQAB
AAEA///+//7//f8AAAAAAAD//wAAAAABAAIAAgADAAQAAwAGAAgACgAMAAoACQAIAAcA
CgALAA0ADgARABEAEQAQAA4ADQANAAwADQAMAAoACAAEAAIAAAD//wEAAQABAAEAAQAB
AAAA///8//3//P/5//v/+//7//v/+f/4//f/9//4//j/+P/3//j/+P/4//j/9//4//f/
9v/3//f/+P/5//n/+f/7/wAABgALABQAIQAuAD4AVAB0AJoAuQDTAO8AAQEBAeUArwBn
ACEA8P/N/6//lf+A/3T/fP+O/5z/qP+3/8X/zf/W/97/5P/o/+n/6v/r/+3/7f/t/+7/
7//w//H/8v/y/+//8P/w//D/9P/1//b/9v/0//L/9P/1//X/9f/1//X/9//3//f/9//2
//b/9v/2//n/+v/7//v/+v/5//j/+P/5//n/+f/5//r/+//8//3/+v/6//r/+v/8//7/
AAACAP///v/9//3///8AAAAAAAADAAMABAAFAAQABQAFAAUABwAIAAgACQAHAAcACQAJ
AAoACwALAAsADAAMAAwADQAKAAkACQAIAAsACgAKAAkABgAEAAQABAACAAIAAgACAAEA
AgACAAMAAQACAAEAAQADAAUABgAHAAUABQAFAAYABwAFAAUABQAFAAYABQAGAAIAAQAA
AP//AAABAAAAAAD///z/+//7//v/+//7//v/+//8//3//v/7//r//P/7//7///8AAP//
/v/+//3//f8AAAEAAQABAAMAAwADAAMAAgADAAMAAgAEAAUABgAGAAQABAAEAAQABAAG
AAcABwAIAAgACAAJAAYABQAFAAQABwAIAAgACAAHAAUABAADAAEAAQAFAAcACAAHAAYA
BQAEAAMAAgABAAEAAwAEAAQAAwAAAP///v/+/wEAAQACAAIAAgABAAAAAAD//wAAAQAD
AAYABwAJAAoACQAIAAcABwAKAAsADAANAA8AEAARABEADwAOAA0ADQAPABAAEQAQAAwA
CAAEAAIAAwADAAMAAwADAAMAAQABAP7//f/7//3//v/9//3//f/7//n/9//2//j/+f/6
//r/+v/5//j/+P/2//b/9v/4//n/+v/7//v/9//3//f/+f/9/wQADAAPABQAHQAmADIA
SABoAJAAswDPAOcA+wD9AOUAswBvACsA9v/X/7//pf+K/3b/dP+E/5T/ov+1/8X/0//a
/97/4v/k/+T/5v/o/+v/7v/v//H/8//y//H/8P/u/+7/8P/x//L/9f/1//X/9P/y//D/
8v/z//b/9//4//n/+P/3//b/9f/1//b/9//4//r/+v/6//n/+P/3//b/9v/4//n/+v/7
//n/+f/5//n/+//8//3//v/+//7//v/+//3//P/7//v//v8AAAEAAgAAAP//////////
AQACAAMABQAGAAYABwAGAAUABgAFAAcACQAKAAsACQAIAAcABwAFAAUABgAGAAcABgAG
AAUAAwAAAP///v///wAAAQACAP7//v/9//3/AAACAAIAAwACAAMAAwADAAEAAQABAAIA
BgAFAAYABwAEAAQAAgACAAEAAQABAAEAAQABAP///v/9//r/+f/5//z//f/+/////f/8
//v/+v/6//r//f/9//////////3//P/8//v/+//9////AAABAAEAAQABAAEA//8BAAIA
AgAFAAUABQAEAAIAAgACAAIAAwAGAAgACQAIAAYABAADAAUABQAGAAYABgAGAAUABAAC
AAEAAQABAAUABwAFAAMABAABAAAA///+////AAABAAMAAgACAAEA//8AAP///v/+/wEA
AQACAAIA///9//v/+v/+/wAAAgAFAAYABQAFAAQABgAGAAYABwAJAAsADQAPAA4ADgAO
AA0ADgAOAA4ADwAPAA4ADQAKAAkABgADAAIAAwADAAMAAwAAAP///P/7//3//f/8////
/v/7//n/9//2//X/9P/0//X/9//5//r/9//1//P/8v/1//b/9//6//n/+P/3//X/8//1
//f//f8DAAoADgAPABIAHQAuAEIAXgCIALIA0QDtAAkBGQEPAe0AtQBvADEAAADb/7n/
mf96/2j/cP+C/5T/qP+5/8f/0f/W/9b/2v/e/+H/5P/n/+v/7f/t/+7/7//u/+3/7P/q
/+v/7v/w//L/8v/x//D/7v/v/+7/8f/z//X/9f/1//X/9P/z//L/8f/0//b/+P/6//f/
9v/1//P/9P/1//b/+P/5//n/+f/5//j/9//2//X/+P/6//z//v/7//r/+f/4//r/+v/6
//v///8AAAAAAAD///3//P/7//7/AQADAAUABQAEAAIAAQADAAMABQAFAAYABwAHAAcA
BgAEAAIAAQACAAMABQAGAAMAAAD+//v/+//6//v//P/6//r/+v/6//b/9v/1//X/+f/8
//3//////////v/9/////////wAAAwABAAEAAQD+//7//P/8//7///8AAAEAAAD///z/
+v/7//r/+//9//3//f/9//3/+//6//n/+P/5//r//v////7//f/8//n/+v/8//3////+
//////////3//f/9//3/AAADAAUABgAEAAMAAgAAAAIAAgACAAIAAAACAAMAAwABAAAA
/////wIAAwAFAAYAAwACAAAA/v//////AAABAAMAAwADAAEA/f/+/wAAAAAAAAAAAAAA
AAAAAQD+//7//f/7//3//f/9//7//v/9//3//P/+//3//P/8//3//v///wEAAgABAAEA
AAACAAQABgAJAAgABwAGAAUACgAMAA4ADwAPAA4ADQANAAsACgAJAAYABQAEAAMABAAB
AP///f/7//z//f/8//3//v/9//v//f/6//f/9f/z//T/9f/2//j/9f/1//X/9P/2//X/
9P/0//T/9P/0//b/9f/0//P/8f/3//n/+f/7//3//P/+/wMADAAZACwAQgBgAIgArADH
AN8A+wALAQMB4wCpAGEAHwDw/8f/pf+H/3D/av98/5D/oP+w/73/w//J/9D/1P/c/+T/
5v/o/+r/7f/t/+v/6v/p/+z/7f/u/+7/7P/u/+//8P/v/+//7//u//H/8P/z//X/9f/z
//H/7//y//P/9P/1//T/9P/0//T/9P/0//T/8//2//f/+P/6//n/9//1//P/9v/3//j/
+f/3//j/+f/6//j/+P/4//j/+f/6//v//f/8//z/+//6//z//f///wEAAgADAAMAAwAE
AAQAAwADAAQABQAIAAkABwAHAAYABQAIAAgACAAJAAcABwAIAAgABgAEAAMAAQACAAIA
BAAGAAIAAAD+//z//f/+//7//////wAA/////wAAAQABAAEAAgADAAQABgAHAAMAAQD/
/wEAAgABAAIA///////////9//3/+//6//v/+v/7//3/+//5//f/9f/3//j/+f/6//j/
+P/7//v/+f/5//n/9//6//z//f////7//f/7//n/+//9////AQAAAAEAAQAAAP//////
//7/AAACAAQABgADAAQABAADAAQABAAEAAUAAwADAAQABAACAAIAAQAAAAMAAwAEAAUA
AQD///7///8AAAEAAgAAAAAAAAABAP7//v/9//v//P/9//7/AAD+//3//f/8//3//f/9
//7///8AAAEAAwAEAAMAAwACAAUABgAHAAkABwAHAAcABwAKAAwADgAPAA8ADgANAA0A
CwAKAAkABgAFAAQAAwAEAAAA///+//3///////3//f/+//3/+//9//r/9//1//P/9v/3
//j/+v/4//f/9v/0//X/9f/1//b/9v/2//b/+P/3//b/9f/z//v/+//7//3//f/+/wAA
BQAKABUAJgA2AEwAbACSAK8AyQDhAPcA/QDvAMUAgQA5AAAA1/+5/53/gv9y/3b/hv+Y
/6j/tf/B/8n/0P/W/9z/5P/o/+r/7P/v/+3/6//q/+n/7P/t/+7/7v/s/+7/7//w//H/
8f/x//D/8//y//X/9//3//X/8//x//T/9f/2//f/9v/2//b/9v/0//T/9P/z//b/9//4
//r/+P/3//b/9f/4//n/+v/7//r/+v/6//r/+v/6//r/+v/7//z//f///////v/8//r/
/P/9////AQACAAMAAwADAAQABAADAAMABgAHAAoACwAKAAkABwAFAAgACAAIAAkABwAH
AAgACAAIAAYABQADAAMAAgADAAQAAQAAAP///v///wAAAAABAP//AAD/////AAABAAEA
AQAEAAUABgAIAAkABQADAAEAAwAEAAMABAABAAEAAQABAAAA///8//r//f/8//3////9
//v/+f/3//n/+v/7//z/+//6//z/+//7//v/+//5//r//P/9/////f/9//z/+//+////
AAABAP//AQACAAIAAQABAAEAAAABAAIAAwAEAAEAAgACAAEABAAEAAQABQAEAAMAAwAC
AAIAAgABAAAAAQABAAIAAwACAAEAAAD9/wEABAAEAAQABAAEAAIAAAD+//3//v8AAAEA
AQD+//3//P/8//v/+//8//z//f/9//3//v/+//7//v///wIAAwAFAAYABAAEAAQABQAE
AAUABgAHAAwADgAQABEAEAAOAAwACwAOAA4ADgAMAAcABAABAAAA/f/9//3//f/+////
/v////3/+//4//n/+//5//j/9//2//X/9P/0//L/8//0//T/9f/1//X/9v/1//T/8//0
//X/9v/3//f/+f/3//X/9f/5//z/BAALABIAHQAsADoATgBuAJgAvQDbAPsAFQEfAQsB
2wCXAE8AFADp/8f/qf+M/3T/cP9+/4z/mv+p/7v/yf/S/9j/3P/i/+P/5P/l/+f/6//r
/+z/7f/t/+3/7f/s/+v/7P/s/+z/8P/x//L/8v/w/+7/8P/x//P/8//z//P/9f/1//X/
9f/0//T/9P/0//X/9v/3//f/9v/1//T/9P/3//f/9//3//n/+f/5//n/9v/2//b/9v/5
//r/+//8//v/+v/5//n//f/+//7//v8AAP////////7/////////AwAEAAQABQAEAAMA
BAADAAYABwAHAAcABwAGAAUABQACAAEAAQAAAAMAAgACAAEA///8//v/+v/6//r/+v/6
//r/+v/5//n/+P/6//r/+//9////AAABAP///////wAAAwABAAEAAQACAAIAAAAAAP7/
/f/8//v//v////7//v/9//r/+f/5//r/+//8//3//P/8//z//P/7//r//P/7//7///8A
AP///v/+//3//f8AAAEAAQABAAEAAQABAAEAAAABAAEAAAACAAMABAAEAAMAAgABAAAA
AgAEAAUABQAFAAQAAwADAAEAAQACAAIAAwAEAAQABAADAAEAAAD/////AQADAAQAAwAC
AAEAAAD///7//f/9//7/AAABAAEA///9//v/+v/9//3//v/+//7//f/8//z//P/8//z/
/f8CAAMABQAGAAMAAgABAAEABAAFAAYABwALAAwADQANAAsACgAJAAkACwAMAA0ADAAH
AAQAAQAAAP////////////////3//f/8//v/+f/7//3/+//6//n/9//1//P/8v/0//X/
9v/2//b/9f/0//T/8//y//H/8v/1//b/9//3//X/8//z//X/9//6/wIABwAMABMAIAAu
AEQAZACOALcA1wDzAA0BGQENAeMApQBbABwA7//L/6f/iv90/27/ev+M/5z/rf+9/8n/
0v/a/97/4P/h/+L/4//l/+j/6f/r/+3/6//r/+v/6v/s/+7/7//w//P/8//z//L/8f/u
/+//7//z//P/8//z//H/8f/x//H/8f/y//P/9P/1//b/9//3//b/9f/0//T/9v/3//j/
+f/3//f/9//3//f/+P/5//r//P/8//z//P/7//r/+f/5//z//v///wAAAAD/////////
/wEAAgADAAUABgAGAAcABgAFAAYABQAIAAkACQAJAAkACAAHAAcABwAHAAgACAAKAAgA
BwAFAAMAAAD///7///8AAAEAAgD///7//P/7//z//v/+////AgADAAMAAwACAAEAAAAA
AAQAAwAEAAUAAgACAAAAAAD//////////wEAAQD///7//f/6//n/+f/6//v//P/9//v/
+v/5//j/+P/4//v/+//8//3//v/9//r/+v/5//n//f///wAAAQD/////////////AQAC
AAIABQAFAAUABAADAAIAAQAAAAEABAAGAAcABQAEAAMAAwADAAMABAAEAAUABgAGAAYA
BQADAAIAAQADAAcABwAHAAQAAwACAAEAAAACAAIAAgADAAEAAgACAAEA/v/9//z//P/+
////AQACAAEA///9//z//v8AAAIABQAHAAcACAAIAAcABgAFAAUACAALAA4AEQAQABAA
EAAPABEAEAAPAA8ADgAOAA4ADAAHAAQAAQAAAAAAAQACAAMAAgABAP7//f/9//3//P//
//3/+//6//n/+P/3//b/9v/3//n/+//8//v/+f/3//b/9//4//n//P/6//r/+v/5//f/
9//5////BQAKAA4AEQAWACEAMABEAGQAjgC0AM8A6QD9AAMB8wDLAIsARQALAOT/xf+p
/43/dv9w/4D/lP+k/7b/xf/R/9f/3v/g/+L/5v/o/+r/7P/v//H/8f/y//P/8P/v/+7/
7P/v//L/9P/2//b/9f/0//L/9P/y//T/9f/3//f/9//3//b/9f/0//P/9v/4//r//P/6
//r/+v/5//v/+//7//z//f/9//3//f/8//v/+v/5//z//v8AAAIAAQAAAP///v8AAAAA
AAABAAMABAAEAAQAAgABAAEAAQAEAAcACQALAAsACgAIAAcACQAJAAsACwAMAA0ADQAN
AAwACgAIAAcACgALAA0ADgANAAoACAAFAAYABAAEAAQABgAGAAYABgADAAIAAAD//wMA
BgAHAAkACQAJAAgABwAHAAcABwAIAAsACQAJAAkABgAGAAQABAAEAAUABgAHAAYABQAC
AAAAAgAAAAAAAQABAAEAAQABAP///v/9//z///8AAAQABQACAAEAAAD9//7/AAABAAMA
BgAHAAcABwAEAAMAAgABAAIABQAHAAgACAAHAAYABAAGAAYABgAGAAgACgALAAsACgAI
AAYABQAIAAkACwAMAAsACgAIAAYABgAFAAUABQAJAAoABwAGAAUABAACAAIAAgADAAUA
BgAGAAUAAgABAAAAAAACAAMABQAGAAUAAwABAAAAAQACAAMABQAJAAkACgAKAAgACAAI
AAkADAANAA4ADwAPABAAEQARABMAEgARABEAEAAQABAADgAJAAYAAwACAAMAAwADAAMA
AwADAAEAAQAAAP///f///////f/8//v/+P/3//b/9v/3//n/+//8//r/+f/4//j/+P/4
//j/+v/6//r/+v/5//X/9f/1//n///8GAAwADwAUAB8ALAA+AFYAegCkAMkA5QABARMB
EQHxAL0AeQA1AAQA3//B/6P/hv9w/3D/gv+S/6D/tf/H/9H/2P/c/97/4P/i/+T/5v/p
/+z/7f/v//H/7v/t/+z/6v/t//D/8v/0//P/8//z//L/8v/w//L/8//3//f/9//3//b/
9f/0//P/9P/2//j/+v/4//j/+P/3//X/9f/1//b/+f/5//n/+f/4//f/9v/1//b/+P/6
//z//P/8//z//P/6//r/+v/7////AAAAAAAA/v/9//3//f8BAAMABAAFAAQABAADAAMA
AQABAAMAAwAFAAcACAAJAAgABgAEAAMAAwADAAQABAACAAAA///9//z/+v/6//r/+//8
//3//v/6//r/+f/5//z//v/+////AAABAAEAAQABAAEAAQACAAcABQAFAAUAAwACAP//
/v/+////AAABAAEAAQD///7//v/8//z//f////////////3//P/7//r/+//8/wAAAQD/
///////9//v//P/8//3/AQADAAQABQACAAEAAAD//wEAAwAEAAQAAwADAAMAAgACAAIA
AgACAAQABgAHAAcABgAEAAIAAQACAAMABQAGAAYABgAFAAQAAgABAAEAAQAHAAUABgAD
AAIAAQAAAAAAAAAAAAEAAwAEAAQAAwABAP///f/8//7///8BAAIAAQD///3//P/9//7/
//8BAAUABQAGAAYABQAEAAMAAwAFAAcACQALAAsADAANAA0ADwAOAA0ADQAOAA4ADgAM
AAkABgADAAIAAwADAAMAAwACAAEA/v/9//3//f/8/////f/7//r/+f/2//X/9P/0//b/
9//4//j/9v/1//T/9P/0//T/9P/2//j/+P/4//f/9f/1//X/9//7/wIABgALAAwAEwAi
ADQASABoAJQAvQDZAPUADwEZAQsB4wClAF0AIADz/8//rf+O/3T/bP94/4z/nv+x/8P/
zf/U/9j/2v/c/9//4v/l/+n/7f/t/+7/7//u/+3/7P/q/+3/8P/y//T/9P/z//L/8P/w
/+7/8P/x//T/9f/2//f/9P/z//L/8f/y//T/9v/4//b/9v/2//X/9f/1//X/9v/4//n/
+v/7//r/+f/4//f/+f/6//v//P/6//r/+v/6//r/+v/6//v///8AAAAAAAD+//3//f/9
/wEAAwAEAAUABAAEAAMAAwADAAMABQAFAAgACQAJAAkACAAGAAQAAwAEAAUABwAIAAYA
BAADAAEAAAD+//7//v8AAAAAAAAAAP3//P/6//n//P/+//7///8AAAEAAQABAAEAAQAB
AAIABwAFAAUABQADAAIA///+/wAAAQACAAMAAgABAP7//P/8//r/+v/7//z//f/+////
/f/8//v/+v/8//z///////////////3//f/+//7///8AAAEAAQABAP//////////AAAD
AAUABgAFAAUABQAEAAQABAAEAAQABgAIAAkACQAIAAYABAADAAQABQAHAAgABgAGAAUA
BAAEAAMAAwADAAkACAAHAAYABQAEAAMAAgABAAEAAgAEAAUABQADAAEA///+/wAAAQAD
AAQAAgABAAAAAAABAAIAAwAFAAgACQALAAwACQAIAAcABwAKAAsADAANAA8AEAARABEA
DwAOAA0ADQAQABAAEAAOAAkABgADAAIAAwADAAMAAwABAAEA//////7//f/7//3////9
//z/+//4//f/9v/2//f/+f/7//z/+v/5//j/+P/2//b/9v/4//n/+v/7//v/+f/3//f/
+f///wQADAAPABIAHQAoADgAUAB0AJwAvQDZAPMABQEDAekAswBtACcA9P/T/7f/m/+C
/3T/eP+I/5r/qv+5/8n/0//a/97/4v/m/+f/6P/p/+v/7v/v//H/8//y//H/8P/u//D/
8v/z//T/8//z//P/8v/y//D/8v/z//f/9//3//f/9f/1//X/9f/1//b/9//4//r/+v/6
//n/9//3//f/+P/6//v//P/9//z/+//6//n/+//8//3//v8AAAAAAAAAAP///v/9//3/
AQACAAIAAgAAAP///////wMABQAGAAcACgAKAAkACQAIAAcACAAHAAkACwAMAA0ACwAK
AAkACQAJAAkACgAKAAwACgAJAAcABQACAAEAAAABAAIAAwAEAAAAAAD/////AAACAAIA
AwAGAAcABwAHAAYABQAEAAQACAAHAAgACQAGAAYABAAEAAMAAwADAAMABQAFAAMAAgAB
AP7//f/9//7///8AAAEA/v/+//7//v/+//7/AQABAAMAAwADAAEAAAAAAP////8BAAMA
BAAFAAQAAwACAAEAAwAFAAYABgAJAAkACQAIAAcABgAFAAQABQAIAAoACwAKAAgABgAF
AAcABwAIAAgACAAIAAcABgAEAAMAAwAEAAUABgAHAAgABQAEAAMAAwADAAQABAADAAMA
AwADAAQAAgABAAEAAAADAAMAAwAEAAQABAAEAAUABwAHAAgACAAJAAoACwANAAsACwAL
AAsADwASABUAFwAUABIAEAAPABAAEAAQAA4ADQAKAAcABgACAAEAAAD//wIAAwACAAMA
AQD///z//f/9//v/+v/5//n/+f/5//r/9//3//f/9v/5//n/+f/6//n/+P/3//j/+v/6
//r/+f/7//3//f/7//3/BAAIAA0AFgAjADIAQgBaAHwAngC9ANUA7wD/APkA2QCfAFcA
EwDi/8X/rf+T/37/dP+A/5L/oP+u/7v/x//P/9j/4P/m/+r/6//s/+3/7//u/+3/7f/t
/+//8f/z//T/8v/y//H/8P/y//P/9P/0//T/8v/0//X/9v/1//T/8//2//f/+P/5//b/
9v/2//b/9//4//n/+f/5//n/+f/6//r/+f/4//f/+P/5//r/+//6//r/+v/6//3//v//
/wAA/v/+//7///8AAAAA///+/wEAAQACAAMAAgADAAMAAwAFAAYABgAHAAcABwAJAAkA
CQAJAAgABwAIAAgACAAJAAYABQAFAAQABQAEAAQAAwACAAAAAAAAAP///v/9//z//P/+
////AQD//wAA/////wEAAwAEAAUABQAFAAUABgAIAAUABAADAAMABAADAAQAAAD///7/
/f/+/////v/+//7//P/8//3/+//7//v/+//9//7///8AAP7//P/9//v//v///wAA////
/wAAAAABAAAAAQABAAEAAgADAAQABQACAAMAAwACAAQABQAGAAYABAAEAAQABAACAAQA
BQAFAAgACAAIAAkABgAFAAUABAAFAAYABgAGAAgABQAEAAIAAgACAAIAAwAEAAUABwAE
AAQAAwABAAEAAQABAAIAAQABAAIAAgAAAP///v/+/wAAAgAEAAcABgAFAAUABAAFAAYA
BwAJAAoACwAMAA0ADQAOAA8ADwASABIAEgATABIAEAAOAAoACgAIAAYABgAFAAUABQAF
AAQAAwAAAP//AQABAAAAAwABAP3/+v/3//j/9//2//b/9v/3//j/+P/2//X/9P/0//f/
+P/5//z/+f/4//f/9f/1//f//f///wMABgAKAA0AEgAfADAARgBmAIwAtADTAO0ACQEZ
ARMB8QC7AHcAMwAAANv/uf+X/3j/bP92/4r/nP+u/73/y//T/9T/1v/c/+L/5f/o/+v/
7//u/+3/7f/t/+3/7f/t/+z/7f/w//L/9P/y//H/8P/u//D/8P/0//f/+P/3//b/9f/3
//f/9//3//f/+P/5//r/+f/4//f/9f/4//n/+v/8//v/+//7//v/+f/5//n/+f/6//z/
/v8AAP3//P/7//r//f/+////AQACAAIAAQAAAAAA////////AwAFAAYABwAHAAYABAAD
AAYABwAKAAsACQAJAAgABwAHAAYABQAFAAcABwAIAAgABQACAAAA/f////7///8AAP//
/v/9//z//P/8//v/+//9/wAAAQADAAEAAQAAAP//AQADAAUACAAJAAcABwAHAAQABAAC
AAIABAAFAAYABwAFAAMA///8//7//v8AAAMAAgABAAAA///+//7//v/+////AAAEAAUA
AgABAAAA/f8AAAIAAwAFAAQABQAFAAUABQAFAAUABQAHAAkACgAKAAgABwAGAAQABwAI
AAkACgAJAAoACgAJAAkACAAHAAcACAAJAAsADAAJAAgABgAEAAgACwANAAwACwAKAAkA
CAAHAAYABQAFAAcACAAIAAcABQADAAEAAAACAAMABQAGAAQAAwACAAIAAwAEAAUABwAL
AAsADAAMAAsACgAJAAkACwANAA8AEQARABIAEwATABUAFAATABMAFgAWABYAFAAQAAwA
CAAGAAYABwAIAAkABwAHAAUABQAEAAMAAQADAAUAAwACAAEA///9//v/+v/7//3///8A
AAAA///+//7//P/8//z//v8AAAAAAAD///3//f/9////AwAKABAAEwAWAB0AKAA4AE4A
bgCYAL0A2QDzAAkBDQH5AM0AjQBFAAwA5//J/6n/jP96/3r/iv+c/6z/v//P/9n/4P/m
/+r/7P/s/+7/8P/z//b/9//5//v/+P/3//b/9P/1//j/+v/8//3//f/9//z/+//4//n/
+f/8//3//v////3//f/9//3///8AAAEAAgACAAIAAgABAP///////wAAAgADAAQABQAE
AAMAAgABAAMABAAFAAYABgAGAAYABgAGAAYABgAHAAoADAANAA4ADAALAAsACwANAA8A
EAARABIAEgARABEADwAPABEAEQATABUAFgAXABUAFAATABMAFQAVABYAFgAWABQAEwAR
AA4ADAAMAAwADQAOAA8AEAANAAwACgAJAAwADgAOAA8AEAARABEAEQAPAA8ADwAQABQA
EwAUABUAEwASAA8ADgAPAA8ADwAPAA8ADwANAAwACgAIAAgACQAKAAsADAANAAsACgAJ
AAgACAAIAAsACwANAA0ADQALAAkACgAKAAsADQAPABAAEQAQAA8ADgANAA8AEQASABIA
FQAVABUAFAATABIAEQAQABMAFgAYABkAGAAWABQAEwAVABUAFgAWABgAGAAXABYAFQAT
ABIAEQAUABUAFgAVABQAEwARABAAEAARABQAFQAUABQAEwASABAAEAAQABAAEQATABQA
FQAUABEAEgARABIAFAAWABgAGQAbABsAGwAaABoAGQAaAB0AIAAiACQAJAAjACIAIQAh
ACEAIQAgAB4AHgAeABsAFAASABQAFAAUABQAFAAUABQAFAARABAADwAOABAAEAAQABAA
DgAOAA==
         </WaveFormData>
      </LeadData>
      <LeadData>
         <LeadByteCountTotal>10000</LeadByteCountTotal>
         <LeadTimeOffset>0</LeadTimeOffset>
         <LeadSampleCountTotal>5000</LeadSampleCountTotal>
         <LeadAmplitudeUnitsPerBit>4.88</LeadAmplitudeUnitsPerBit>
         <LeadAmplitudeUnits>��V</LeadAmplitudeUnits>
         <LeadHighLimit>2147483647</LeadHighLimit>
         <LeadLowLimit>268435456</LeadLowLimit>
         <LeadID>V5</LeadID>
         <LeadOffsetFirstSample>0</LeadOffsetFirstSample>
         <FirstSampleBaseline>0</FirstSampleBaseline>
         <LeadSampleSize>2</LeadSampleSize>
         <LeadOff>FALSE</LeadOff>
         <BaselineSway>FALSE</BaselineSway>
         <ExcessiveACNoise>FALSE</ExcessiveACNoise>
         <MuscleNoise>FALSE</MuscleNoise>
         <LeadDataCRC32>3733949495</LeadDataCRC32>
         <WaveFormData>
6v/q/+r/6v/u//D/8v/0//P/8v/x//D/8v/y//L/8v/z//T/9f/2//X/9P/z//L/9P/2
//j/+v/5//j/9//2//j/+P/4//j/+//8//3//v/9//z/+//6//z//v8AAAIAAQAAAP//
/v/+//7//v/+/wAAAAAAAAAA/v/8//r/+P/5//r/+//8//v/+v/5//j/+P/4//j/+P/5
//r/+//8//n/+P/3//b/9//4//n/+v/3//b/9f/0//L/8v/y//L/9P/0//T/9P/y//D/
7v/s/+//8P/x//L/7//u/+3/7P/u/+7/7v/u/+//8P/x//L/7//u/+3/7P/u//D/8v/0
//P/8v/x//D/8v/y//L/8v/1//b/9//4//b/9P/y//D/9P/2//j/+v/4//b/9P/y//T/
9P/0//T/9f/2//f/+P/2//T/8v/w//P/9P/1//b/8//y//L/8f/w//H/8f/x//L/8f/y
//L/8P/u/+//7v/z//H/8P/w/+7/7v/u//D/8P/x//P/8//2//f/9//4//b/9v/0//T/
+P/6//z//f/8//z//f/+//z//P/9//3//v/8//v/+v/2//T/8v/w//P/8//z//P/8f/x
//H/8f/w/+//7f/r/+n/6v/q/+z/6//p/+j/5//q/+v/6v/r/+f/5//o/+n/6f/p/+j/
5//o/+j/6f/r/+j/5v/n/+3/8//3//7/CQATABwALwBKAGoAiQCoAMYA2gDgAM0AoQBk
ACkA/f/g/8n/tv+l/5n/mf+h/6j/r/+7/8X/zv/W/9z/3v/f/97/3v/e/+D/4v/i/+L/
4v/j/+P/4v/i/+L/4//i/+H/5P/m/+b/5//k/+T/5P/l/+f/5//n/+f/6P/n/+f/5//m
/+b/5//m/+j/6v/r/+z/6f/o/+j/6f/r/+z/7P/s/+7/7P/s/+z/6v/r/+r/6f/r/+3/
7//x/+3/7P/t/+//8P/x//L/8//1//T/9P/1//b/9//2//b/+f/7//z//P/5//r/+v/6
//3//v/+///////+//7//v/8//v//P/7//3//v/8//z/+P/3//f/9v/3//j/+f/6//r/
+P/4//j/9v/3//b/9f/4//n/+v/7//j/9//3//f/+v/6//n/+f/5//j/9f/1//P/8//y
//D/8v/y//T/9P/w/+7/7f/u//D/8f/x//D/7//u/+7/7v/t/+7/7f/t/+//8f/z//P/
8P/u/+3/7//z//T/9P/z//X/9P/0//T/8//2//X/9f/3//n/+v/7//j/9//2//b/+f/6
//r/+v/5//j/+P/4//f/9//3//b/+f/6//n/+f/2//T/8//z//T/9v/6//v/+v/3//b/
9f/0//P/8//0//X/9v/3//b/9f/0//L/8f/w//T/9v/5//f/8//y//L/8v/w//L/9P/1
//j/+f/6//v/9//2//X/9v/3//r//P/+//3//f/+//7///8AAAAAAAACAAMAAgAAAPv/
+P/1//T/9f/2//f/9//0//P/8f/x//H/8f/x//H/8f/x/+7/7v/r/+r/6v/p/+v/7f/u
/+//6//r/+n/6f/q/+v/7P/t/+//7//u/+z/5//n/+j/6v/v//f/+//7//7/AwALABYA
KQBEAGgAiQCkAL4A0gDWAMkApQBuADMACQDs/9X/vv+p/5f/k/+Z/6L/r/+9/8v/0v/W
/9j/1v/V/9f/2v/d/+L/4//k/+X/5v/k/+P/4f/g/+T/5//o/+n/6P/o/+b/5f/j/+T/
5f/n/+r/6//s/+3/6f/n/+b/5f/o/+r/7f/u/+z/7P/r/+r/6f/o/+j/6f/s/+7/7//w
/+3/6v/p/+j/6v/t/+7/7//v/+//7//v/+z/7P/u//H/8v/z//T/9f/y//D/7//v//P/
9f/1//b/+P/5//n/+P/3//j/+P/4//3//v/+/////P/6//n/+P/6//v//v////3//P/4
//b/8//z//T/9P/1//b/9//4//X/8v/x//D/9P/3//j/+f/4//f/9v/1//P/8//0//X/
9//4//j/+f/0//L/7v/t/+//8f/y//L/8P/u/+7/7P/p/+j/6P/q/+v/7f/u/+7/6v/o
/+f/5v/n/+r/6//t/+v/6//r/+n/5//m/+b/6f/s/+7/7//v/+3/7P/s/+z/7v/y//L/
8//x//H/8P/v/+//7//v//D/8v/0//X/9v/y//D/7//u/+//8f/z//T/8//y/+//7f/t
/+z/7P/t//T/9P/y/+//7P/q/+r/6v/q/+z/7f/v//H/7v/t/+r/5//o/+j/6f/q/+3/
7v/w/+3/6P/m/+X/5P/m/+r/7v/x//D/7//u/+3/7f/u/+//8v/y//T/9f/2//b/9f/1
//T/+P/6//v//P/6//n/9v/y//H/8P/v//D/8P/w//D/7//s/+v/6f/p/+z/7f/u/+//
6//p/+T/4v/h/+L/5P/l/+b/5//n/+f/5P/j/+D/3//j/+X/5//p/+b/5f/j/+D/3//h
/+b/6v/v//P/8//x//b///8PACIAOwBeAIIAoQC8ANgA7ADsANUAqQBwADkADwDq/8n/
rv+V/4n/jf+Z/6T/sf+//8n/0P/Q/9D/0v/V/9n/3P/f/+T/4v/i/+L/4v/h/+H/4P/g
/+T/5//o/+n/5//m/+P/4f/k/+b/6P/r/+n/6f/p/+n/6P/n/+f/5//q/+z/7//w/+7/
7P/p/+b/6P/q/+3/8f/w//D/7//u/+z/6v/q/+r/7v/x//L/8//w/+//7v/t/+//8P/z
//f/9f/1//X/9f/1//T/9P/1//j/+//8//7//P/7//n/9v/4//z///8CAAMAAgAAAP//
///+//7//v8BAAEAAwADAAAA/v/5//b/+P/5//v//P/7//r/+f/4//b/9P/0//T/9v/5
//r/+//4//f/9v/1//b/9//5//v/+//6//j/9//3//b/8//z//X/9//4//j/9f/y//H/
7v/v//D/8v/2//P/8//y//D/7//u/+7/7v/v//L/8//1//P/8f/v/+v/7f/u//D/9f/0
//T/8//x//H/8P/w//D/8//4//n/+//5//f/9P/x//P/9f/3//r/+P/4//f/9v/3//b/
9v/2//f/+f/7//z/+v/4//T/8f/z//T/9v/5//n/+P/3//X/8f/y//P/9P/1//b/9v/1
//X/9f/0//P/8P/t/+//8P/y//T/9P/y//H/6//s/+7/8f/0//P/9P/1//X/9v/1//T/
8//2//j/+v/+//r/+v/5//j//f///wIABAACAAIAAQAAAP/////9//r/+v/6//r//P/4
//b/9P/x//L/8//z//X/9P/z//L/8f/u/+3/6f/o/+j/6v/t/+//7P/r/+n/5//n/+n/
6f/r/+r/6//s/+3/6//r/+r/6P/v//H/8P/w/+3/7f/v//P//P8LABsALABBAGIAggCb
ALgA1ADqAOwA1wCpAGoALwADAOD/w/+s/53/mf+f/6v/tP+7/8P/yf/O/9L/2P/g/+X/
5f/m/+f/6v/o/+b/5P/i/+X/5//o/+r/6f/p/+f/5f/n/+j/5//n/+j/6v/s/+//7f/r
/+n/5//q/+v/7f/v/+//7v/u/+z/7f/u/+7/7v/w//D/8f/z//H/8P/u/+z/8P/w//L/
9P/z//P/8f/v//D/8f/y//P/9P/0//b/+f/2//X/9P/z//f/+P/6//3//f/9//v/+v/8
//3//f/8//7/AAABAAIAAgAAAP3/+////wAAAgAEAAIAAQACAAEAAwACAP7//P/+////
AQACAP7//P/6//j/+v/6//z//v/7//v/+f/3//j/+f/6//v/+v/7//3////8//r/9//1
//f/+P/3//n/+P/3//X/8v/z//L/8//y//P/8v/y//T/8f/x//D/7v/x//L/9P/2//T/
9P/y//H/8v/z//T/8//0//T/9f/5//f/9v/0//H/9f/2//j/+v/2//j/9v/1//b/9//3
//f/+P/5//r//P/7//r/+P/2//n/+v/8//7//P/7//r/+P/5//r/+f/5//v/+v/6//v/
9P/0//b/9//4//n/+v/6//n/+f/5//f/9//1//P/9f/2//j/+v/5//j/+P/z//X/9v/4
//r/+f/6//v/+//7//v/+//7//z//v8AAAQAAAAAAP///v8DAAUACAAKAAoACgAJAAgA
BwAHAAUAAgACAAIAAgAEAAIAAAD+//v//P/9//3////+//3//P/7//j/9//z//L/8v/0
//f/+f/2//X/8//x//H/8//z//X/9f/1//X/9f/z//P/8v/w//v/+//6//j/9f/3//n/
/f8CAA0AGwAoADkAUABuAIsApADCANoA6ADjAMEAigBLABcA9P/Z/8L/r/+j/6P/rf+2
/73/xf/L/9L/2P/e/+T/6//r/+z/7f/w/+7/7P/q/+j/6//t/+7/8P/x//H/7//t/+//
8P/v/+//8f/y//P/9f/y//H/8P/v//L/8//1//f/9f/0//T/8v/z//T/9P/0//X/9v/4
//v/+f/4//b/9P/4//j/+v/8//v/+//5//f/+P/5//r/+//8//z//v8BAP///f/7//n/
/P/+/wEABQADAAMAAQAAAAEAAwAEAAQABQAIAAoADAAMAAoABwAFAAkACgAMAA4ADQAL
AAsACQAKAAoABwAGAAcABwAIAAgABgAEAAIAAAACAAIABAAGAAMAAwABAP//AAABAAIA
AwACAAMABQAHAAYABAABAP//AQACAAEAAwAAAP///f/6//v/+v/7//r/+//6//r//P/6
//n/9//0//f/+P/6//z/+v/6//j/9//4//n/+v/5//v/+v/6//3//P/8//v/+f/7//z/
/v8AAP7/AAD+//3///////7//f/+////AAACAAEAAAD+//z///8AAAIABAACAAEAAAD+
/wAAAAD+//3////+//7////9//z/+//5////AgABAAAA///+//v/+f/4//f/+f/7//v/
+//4//b/9f/0//X/9v/4//X/9v/2//f/+P/1//b/9//3//z//f/+/////f/8//v//P/8
//7///8AAAIAAwAFAAYABAAEAAMAAgAGAAcABgAEAAEA/v/7//r/+v/6//r/+f/5//n/
+P/5//b/9f/0//P/9f/1//L/8v/v/+7/7v/t/+7/7//v/+//8P/x//D/8f/w/+//7v/t
/+//8f/y//L/8f/v/+z/7P/v//X/+/8BAAQADQAZACQANQBQAHIAlQC4ANgA9AACAfUA
zwCWAFsAJwACAOX/zP+z/53/l/+b/6T/q/+3/8f/1P/a/97/4P/h/+H/4v/j/+b/5//o
/+n/6v/n/+f/5v/m/+j/6f/o/+f/6v/s/+z/7f/q/+r/6v/r/+z/7f/u/+//7P/r/+v/
6//s/+z/7f/s/+//8P/w//D/7f/s/+z/7f/u//D/8f/y//D/7v/u/+7/7f/v/+//7//w
//H/8v/z//H/8P/x//P/9P/1//b/9//1//T/9P/1//X/9//3//j/+f/7//z//P/5//r/
+v/6////AAAAAAEA///+//7//v/+//3//v/9/wAAAAD9//z/+P/3//f/9v/3//j/+f/6
//j/9v/2//b/9v/3//b/9f/4//n/+v/7//j/9//3//f/+f/6//r/+//5//j/9f/1//X/
9f/0//L/9f/0//X/9P/w/+7/7f/u//H/8//0//T/8f/w//D/8P/u//D/8P/x//T/9f/2
//X/8v/w/+//8f/0//b/9//3//X/9P/0//T/8v/2//b/9//4//n/+f/5//j/9//2//b/
+v/8//3//v/7//r/+v/6//n/+f/5//j/+//8//v/+//4//b/9f/1//j/+v/8//z/+f/4
//f/9v/2//X/9f/1//j/+f/4//f/9P/y//H/8P/1//b/+P/1//P/8v/y//L/8v/0//b/
9//6//v//P/9//v/+v/5//r/+//+/wAAAgABAAEAAgACAAEAAgACAAIABAAFAAQAAgD+
//z/+v/6//z//P/8//v/+v/5//f/9//1//X/9f/1//X/9f/y//L/7f/s/+z/6//u/+//
7//v/+3/7f/r/+v/6v/r/+z/7f/w//H/8f/w/+v/6f/q/+z/7//1//v//f/+/wMACwAa
ACsASABsAJEAsgDQAOoA+gDzANcApABlADEADADr/8r/s/+h/5X/m/+o/7P/v//L/9b/
2v/e/97/3//e/+D/4v/m/+n/6v/r/+z/6P/n/+X/5P/o/+v/7P/t/+7/7v/s/+v/6f/q
/+v/7f/u/+//8P/x/+//7f/s/+v/7//w//L/8v/0//T/8//y//H/8P/w//H/9P/2//f/
+P/3//T/8//y//X/9//3//f/+f/5//n/+f/1//T/9f/3//n/+//9/////v/8//v/+///
/wEAAQACAAIAAwADAAIAAQACAAIAAgAHAAgACAAJAAgABgAFAAQABwAHAAkACQALAAoA
BgAEAAIAAQABAAAAAQACAAMABAABAP7//f/8////AQABAAEAAQABAAEAAQD+//3//f/9
////AAAAAAEA/v/8//j/9//6//v/+//6//z/+v/6//j/9v/0//P/9P/1//f/+P/4//b/
9P/z//L/9P/2//b/9//5//n/+f/3//X/9P/0//f/+//8//z/+//5//j/+P/4//r//v/+
/////f/9//z/+//5//n/+f/6//7/AAABAAIAAAD+//3//P/9////AQACAAAAAAD+//3/
+//6//r/+/8AAAIAAgD///7/+//6//n/+P/6//v//f////7//f/6//f/9//2//b/9v/7
//z//v/7//j/9v/1//T/9v/6//7/AQACAAEAAAD///z//P/8//7/AQAEAAYACAAGAAUA
BQAEAAYACAAJAAoACgAJAAYAAgACAAAA/v/+//7//v/+//3/+v/5//f/9//4//n/+v/7
//n/9//y//D/7//w//L/8//0//X/9f/1//L/8f/u/+3/8f/z//X/9//0//P/8f/u/+//
7//y//j//f///wEAAwAGAA8AHQAuAEkAbACOAKsAxADYAOIA3ADBAI8AVAAjAAEA4v/J
/7L/n/+X/5//rf+6/8f/0//Z/97/3v/e/+D/4f/j/+b/6f/u/+z/7P/s/+z/6f/p/+j/
6P/s/+//8P/x/+//7v/r/+n/7P/u//D/8//x//H/8f/x/+7/7f/t/+3/8P/y//X/9v/1
//T/8v/w//P/9P/2//n/9//4//j/+P/3//T/8//y//b/+f/6//v/+P/3//b/9f/3//j/
+/////3//f/9//3//f/8//z//f8AAAMABAAGAAQAAwABAP7/AQAEAAYACAAIAAgABwAH
AAUABAAEAAQABgAHAAoACwAKAAgAAwAAAAIAAwAFAAYABAAEAAQABAAAAP7//v/+/wAA
AwAEAAUAAgABAAAA///+////AQADAAIAAgABAAEA///+//v/+//+///////+//v/+P/3
//T/9v/2//f/+v/4//n/+f/4//b/9P/z//L/9f/4//n/+//5//f/9f/x//P/9P/2//v/
/P/8//v/+f/3//b/9v/2//f//P/9/////P/7//n/9//6//v//P/+//3//v/+//7/+//6
//r/+v/9////AQACAAAA/v/6//f/+v/6//v//f/+//z/+f/4//f/9v/5//n/+v/7//n/
+f/3//X/9f/0//T/9P/5//r//P/5//X/9P/0//T/9v/4//r/+//7//v/+//7//r/+v/6
//z//f8AAAIABAACAAEAAQAAAAIABAAFAAYABgAFAAIA/v/8//r/+P/4//r/+v/6//n/
9v/1//P/8//1//X/9f/1//L/8f/t/+z/6P/o/+n/6f/r/+3/7v/v/+v/6//p/+n/7P/t
/+7/7//t/+3/7P/q/+f/5//o/+7/8//3//n/+//8/wMAEQAiADcAVgB8AJ8AugDWAOoA
7ADZALEAeAA/ABMA8v/V/7r/o/+R/43/lf+i/63/u//J/9D/1P/U/9L/0//V/9j/2//g
/+L/4v/i/+L/3//f/97/3v/i/+X/5v/n/+f/5v/j/+H/4f/i/+P/5f/n/+f/5//n/+T/
4//j/+P/5v/o/+v/7P/p/+j/5v/k/+b/5v/n/+n/6//s/+z/7P/r/+j/5//m/+r/7f/u
/+//7P/r/+r/6f/o/+j/6v/t/+//7//v/+//7v/s/+v/6//w//P/9P/2//P/8//y//D/
8v/0//X/9v/6//r/+f/5//b/9P/z//L/9P/1//j/+f/2//T/7//s/+z/7f/v//D/8P/w
//D/8P/s/+r/6v/q/+7/8f/y//P/8v/x//D/7//u/+//8f/z//b/9v/1//X/8P/u/+r/
6f/r/+3/7v/u/+3/6v/p/+b/5v/m/+f/6v/q/+v/6//q/+j/5v/l/+T/5//q/+v/7f/r
/+n/5//j/+T/5P/l/+n/7f/u/+7/7f/q/+j/5//m/+f/7P/t/+//7P/r/+n/5//o/+n/
6v/s/+//8P/w//D/7v/s/+v/6v/t/+//8f/y/+//7v/r/+n/6//q/+r/6//w/+7/7v/s
/+r/6P/m/+n/6f/q/+v/6//r/+n/5//l/+T/5P/k/+j/6v/t/+v/6P/m/+X/5P/m/+j/
6v/r/+3/7f/t/+3/6v/q/+r/7P/t//D/8v/0//T/8//z//L/9v/4//n/+v/6//n/9v/y
//D/7v/s/+z/7f/u/+//7//t/+v/6P/n/+j/6f/q/+v/6P/n/+P/4v/e/97/3//f/+L/
4//j/+P/4P/f/9z/2//d/9//4f/j/+H/4f/g/97/3f/d/+D/4v/l/+n/7f/t/+z/8f//
/w4AIQA+AGIAiQCkAMAA2gDoAOMAyQCWAFsAJwAAAN3/vP+j/4//hf+L/5j/pf+z/7//
yP/K/8z/yv/L/83/0P/T/9j/2f/a/9v/3P/a/9n/1//W/9r/3f/e/9//3//e/9v/2f/b
/9z/3f/f/+H/4f/h/+H/3//d/9z/2//g/+L/5f/m/+X/5P/i/+D/4v/i/+P/5f/l/+b/
5v/m/+X/4v/h/+D/5P/n/+j/6f/o/+f/5v/l/+T/5P/m/+n/6//r/+v/6//q/+j/5//n
/+z/7//w//L/8f/x//D/7v/w//L/8//0//b/9v/1//X/9P/y//H/8P/0//X/+P/5//b/
9P/v/+z/7f/t/+7/7v/w//D/8P/w/+3/6v/p/+j/7P/v//D/8f/w/+//7v/t/+3/7f/u
/+//8P/w/+//7//r/+r/5//n/+n/6//s/+z/6//o/+f/5P/k/+T/5f/o/+j/6f/p/+j/
5v/k/+P/4v/l/+j/6f/r/+r/6f/o/+X/5//m/+b/6f/r/+z/7P/r/+r/6P/n/+b/6f/u
/+//8f/w/+//7f/r/+z/7f/u//D/8f/y//L/8v/w/+7/7f/s/+//8f/z//T/8f/w/+3/
6//s/+z/7f/v//T/8v/v/+7/7f/s/+v/6//s/+3/7v/v/+7/7f/s/+r/6f/o/+z/7v/x
/+//7P/q/+n/6P/q/+z/7v/v//P/8//z//P/7//u/+3/7v/x//T/9v/4//j/9//3//b/
9//4//j/+P/6//v/+v/4//X/8v/v/+7/7//w//H/8f/u/+3/6//r/+v/6//r/+v/7P/r
/+f/5v/j/+L/4v/h/+X/5//o/+n/5v/l/+L/4f/i/+P/5P/l/+b/5//n/+b/4f/f/+L/
5P/p/+//8//z//b//f8FABIAKQBIAGwAiwCmAMIA1gDaAMcAoQBmAC0AAwDm/8v/tP+f
/4//jf+X/6L/rf+7/8f/zv/S/9T/1P/V/9b/2P/a/97/3//g/+H/4v/e/93/2//a/97/
4f/i/+P/4v/i/+D/3//d/97/3//h/+L/4//k/+X/4//h/+D/3//j/+T/5v/m/+b/5v/l
/+T/4v/i/+P/5f/m/+j/6f/q/+n/5v/l/+T/5v/p/+r/6//p/+n/6f/p/+b/5v/o/+v/
7P/t/+7/7//u/+z/6//r/+7/8f/y//T/8v/z//P/8v/y//T/9f/2//n/+v/6//v/+P/2
//X/9P/2//f/+v/7//v/+v/2//T/8v/x//H/8P/z//T/9f/2//P/8P/v/+7/8f/z//P/
8//x//H/8f/x/+3/7f/u/+//8f/y//L/8//w/+7/6v/p/+v/7f/u/+7/7f/q/+n/5v/l
/+T/5P/m/+f/6f/q/+r/5v/k/+P/4v/l/+j/6f/r/+r/6f/o/+X/5f/k/+T/5//r/+z/
7P/r/+r/6P/n/+b/5//s/+3/7//t/+3/7P/r/+n/6f/p/+r/7P/u/+//8P/u/+z/6//q
/+v/7f/v//D/7v/u/+z/6//n/+j/6v/s/+7/7v/u/+7/6//p/+j/5//q/+v/6v/p/+n/
6P/o/+j/6P/o/+n/5f/n/+j/6v/s/+r/6v/q/+n/7P/t/+7/7//u/+7/7v/w/+//8P/w
//D/8//1//j/+v/3//b/9P/y//T/9f/0//L/8P/u/+z/7P/p/+j/5//l/+b/5//n/+n/
5//l/+P/4f/j/+P/4P/g/97/3v/f/9//3f/d/9z/2//d/9//3//h/97/3f/c/9v/3v/f
/9//3v/f/9//3P/a/93/4f/l/+v/9P///wsAFgAnAEIAYgCBAJwAuADOAM4AtwCHAEYA
CwDj/8j/s/+i/5P/if+L/5X/mv+j/63/t//A/8b/zP/Q/8//zf/O/8//0v/S/9L/0v/S
/9L/0//T/9T/1f/V/9P/0f/U/9b/1v/X/9b/1v/W/9f/1//X/9f/1//Z/9n/2v/b/9n/
2P/Y/9b/2P/a/9v/3P/b/9r/2v/b/9n/2v/a/9r/2//a/9v/3P/a/9v/2v/Z/93/3//h
/+P/3//e/9//4f/f/9//3//f/+D/4P/h/+P/4v/j/+L/4v/k/+f/6f/q/+f/6P/o/+j/
6v/q/+n/6f/r/+r/6v/q/+j/5//o/+f/6f/q/+j/6P/m/+X/5f/k/+L/4v/i/+L/4//i
/+P/5P/i/+P/4v/h/+P/5f/n/+n/5P/j/+P/4//k/+T/4//j/+L/4v/g/+H/3v/d/9v/
2P/a/9r/3P/c/9r/2P/X/9j/1v/X/9f/1v/X/9j/2v/c/9j/2P/W/9X/2P/Z/9r/2f/X
/9b/1v/Z/9v/3P/c/9v/3P/c/93/3v/c/97/3P/b/93/3//g/+H/3v/d/9z/3P/d/97/
3v/e/97/3v/f/+D/3v/d/9z/2v/d/97/3f/d/93/2v/Y/9j/2P/Y/9j/2v/b/93/3//d
/9v/1//T/9X/1v/Y/9r/2//a/9r/1f/V/9T/1P/U/9X/2P/b/93/3f/b/9n/1//Y/9r/
3P/g/93/3v/e/97/3//f/+D/4P/k/+b/5//o/+X/4//f/9r/2v/a/9r/3P/Z/9j/1//V
/9T/0//R/9H/0v/T/9T/1f/R/8//yv/I/8n/yv/M/83/zf/N/8z/y//J/8n/x//H/8n/
y//N/8//zf/L/8j/xP/J/8v/zv/Q/9H/0f/T/9P/2v/l//f/CgAlAEQAZgCDAKAAugDQ
ANIAvQCTAFgAHQDt/8r/p/+M/3f/bf9x/3//iv+V/6H/qf+s/6z/rP+y/7n/vP++/8D/
xP/C/8D/vv+8/7z/vf+9/77/w//F/8X/xf/D/8L/v/+9/7//wv/F/8n/x//F/8P/wf/D
/8P/xP/F/8X/xv/I/8j/x//G/8T/wv/E/8b/yf/N/8v/yv/I/8b/x//G/8f/yP/J/8v/
y//L/8j/x//G/8X/xv/I/8z/0f/P/83/y//J/8z/zP/N/8//z//R/9H/0v/R/9H/0P/O
/9H/1P/W/9j/2P/W/9P/0f/S/9L/0//U/9P/0//V/9X/1P/S/83/yv/L/83/0P/S/9D/
zv/M/8r/y//K/8v/zP/N/8//z//P/8z/y//K/8n/y//N/9D/0//S/9D/zf/L/8r/yv/I
/8n/yv/L/8v/yv/H/8T/w//A/8P/xP/G/8r/xv/F/8P/wP/C/8L/w//E/8L/xP/E/8X/
wv/B/8D/vf/B/8L/xP/J/8f/xv/E/8H/wv/C/8P/xP/E/8j/yP/J/8b/xf/D/8H/xf/H
/8n/zP/L/8r/yP/G/8b/xv/H/8j/yP/J/8r/yv/H/8b/w//B/8f/yv/K/8j/xf/E/8P/
wv/B/8H/wv/D/8X/xf/D/8H/v/++/77/vv/D/8T/xv/D/8D/vv+9/7z/vv/A/8L/w//F
/8X/xf/F/8L/wv/C/8T/xv/I/8n/yv/J/8n/yv/K/8v/zP/M/8z/z//P/83/yv/H/8T/
wf/A/8H/wv/D/8P/wf+//7z/u/+9/73/vf+9/7z/u/+3/7b/s/+y/7L/sf+z/7X/tv+3
/7T/s/+w/6//sv+z/7T/tf+1/7X/tP+y/63/rf+u/7L/t/+7/73/vf/A/8P/zf/a/+3/
CgAuAFEAbACGAJ4ApgCbAHsASAALANv/uv+d/4L/a/9b/1X/X/9q/3X/g/+P/5b/mP+c
/5z/m/+c/57/oP+k/6X/pv+n/6j/pv+l/6P/ov+n/6n/qf+p/6j/qP+m/6X/o/+k/6X/
p/+o/6n/qv+r/6f/pf+k/6P/pv+o/6v/rP+r/6r/qP+m/6b/pv+n/6n/q/+s/6z/rP+r
/6j/p/+m/6j/q/+s/63/rP+r/6r/qf+o/6j/qv+t/67/r/+w/7H/rv+s/6v/q/+u/7H/
sv+0/7P/s/+y/7D/sP+y/7P/tP+4/7j/t/+3/7b/tP+z/7L/tf+1/7f/t/+1/7T/sP+u
/63/rf+u/67/sP+w/7D/sP+r/6j/p/+m/6j/q/+s/63/rP+r/6r/qf+n/6f/qP+p/6z/
rP+r/6v/pv+k/6D/n/+h/6P/pP+k/6P/oP+f/5z/mf+Y/5j/mv+c/53/nf+c/5j/lv+V
/5T/lf+Y/5n/m/+a/5n/mP+V/5f/lv+W/5n/m/+c/5z/m/+a/5j/l/+W/5f/nP+d/5//
nv+d/5v/mf+Z/5n/mf+a/5z/nv+f/6D/nf+a/5j/lv+Z/5v/nf+e/53/nP+Z/5f/l/+W
/5b/l/+a/5r/mv+Z/5b/lP+T/5L/lP+W/5b/mP+U/5L/kP+Q/47/jv+O/5D/kv+T/5X/
k/+Q/4//jf+M/5H/kv+V/5j/l/+W/5P/kv+S/5X/k/+T/5j/m/+d/5v/mv+Z/5j/mP+b
/5v/m/+b/5j/l/+W/5f/i/+M/47/jv+O/47/i/+K/4n/iP+H/4b/hf+E/4T/hP+E/4T/
gf+A/w==
         </WaveFormData>
      </LeadData>
      <LeadData>
         <LeadByteCountTotal>10000</LeadByteCountTotal>
         <LeadTimeOffset>0</LeadTimeOffset>
         <LeadSampleCountTotal>5000</LeadSampleCountTotal>
         <LeadAmplitudeUnitsPerBit>4.88</LeadAmplitudeUnitsPerBit>
         <LeadAmplitudeUnits>��V</LeadAmplitudeUnits>
         <LeadHighLimit>2147483647</LeadHighLimit>
         <LeadLowLimit>268435456</LeadLowLimit>
         <LeadID>V6</LeadID>
         <LeadOffsetFirstSample>0</LeadOffsetFirstSample>
         <FirstSampleBaseline>0</FirstSampleBaseline>
         <LeadSampleSize>2</LeadSampleSize>
         <LeadOff>FALSE</LeadOff>
         <BaselineSway>FALSE</BaselineSway>
         <ExcessiveACNoise>FALSE</ExcessiveACNoise>
         <MuscleNoise>FALSE</MuscleNoise>
         <LeadDataCRC32>145486240</LeadDataCRC32>
         <WaveFormData>
GgAaABoAGgAbABwAHQAeACAAIAAgACAAHgAeAB4AHgAhACIAIwAkACMAIgAhACAAIQAi
ACMAJAAkACQAJAAkACQAJAAkACQAJgAoACoALAAqACoAKgAqACsALAAtAC4ALgAuAC4A
LgAsACwALAAsAC0ALgAvADAALQAsACsAKgAqACoAKgAqACoAKgAqACoAKQAoACcAJgAp
ACoAKwAsACoAKAAmACQAJgAmACYAJgAkACQAJAAkACEAIAAfAB4AIAAgACAAIAAdABwA
GwAaABsAHAAdAB4AHAAcABwAHAAaABoAGgAaAB0AHgAfACAAHwAeAB0AHAAdAB4AHwAg
ACAAIAAgACAAHgAeAB4AHgAhACIAIwAkACEAIAAfAB4AIQAiACMAJAAkACQAJAAkACMA
IgAhACAAIwAkACUAJgAjACIAIQAgACEAIgAjACQAIwAiACEAIAAfACAAHwAeACAAIAAg
ACEAHgAdAB0AHAAfAB8AHgAcAB4AHgAfAB8AIAAgACAAIAAiACQAJQAnACUAJAAkACIA
JAAmACgALAAuAC8ALwAvACsAKgArACoALQAtACoAKgAnACUAJAAjACMAIwAjACIAIwAj
ACEAIAAeAB0AHAAaABsAGwAbABoAGQAYABcAGAAZABkAGQAYABkAFwAXABcAFgAYABcA
FgAZABkAGQAaABgAFAAVABkAGwAdACUALQA0AD0ASgBdAHYAjgCpAMUA2QDjANsAvQCM
AF0APwApABQACAD9//P/8v/3//j/+v8BAAYACwAQABIAEwAVABIAEgASABIAEwATABMA
EgASABEAEQARAAwABgACAPz//v/+//7//f/6//v/+v/5//r/+v/5//j/+P/5//n/+P/4
//j/+f/4//r/+//7//v/9//5//n/+//6//v/+//7//v/+//8//3/+//7//v/+f/7//3/
/v8AAP3//f/8//3/////////////////AAACAAAAAgABAAIABQAGAAYABwAHAAgABwAH
AAkACgAKAAkABQAEAAMAAgAAAP///f/6//v/+//5//n/+P/3//f/9v/2//X/9P/z//P/
8//0//T/8v/y//H/7//w//H/8P/x/+//7f/s/+3/7//t/+z/6//r/+v/6f/q/+f/5//m
/+X/6P/o/+b/5P/j/+L/4f/h/+L/4v/i/+D/4f/h/+L/4//g/+D/4v/h/+T/5P/j/+T/
4//i/+L/5P/k/+T/5P/k/+T/5v/m/+j/5v/n/+j/5v/n/+j/6f/r/+r/6P/n/+r/6f/q
/+r/6f/q/+v/7P/t/+r/6v/r/+r/6//r/+r/6f/n/+b/5v/p/+X/5//p/+z/7P/r/+r/
6f/o/+b/5v/m/+j/6v/q/+n/6P/m/+X/5P/j/+X/5v/o/+n/6v/o/+j/6P/o/+f/6P/o
/+z/7v/v//D/7v/t/+z/7P/u/+7/7//w//H/9P/0//X/8//z//L/8v/1//b/9//3//H/
8P/u/+3/7f/t/+3/7f/t/+z/6//r/+f/5v/l/+X/5v/m/+X/5f/j/+D/3//e/+D/4v/j
/+P/4//i/+H/3//d/93/3f/g/+L/4v/i/+H/3v/e/97/3v/h/+f/6//r/+v/8f/2//3/
CgAfADgAVABtAIUAmwClAJ8AhQBaAC0ADQD7/+r/2v/N/7//uP+5/77/xP/L/9L/2//c
/9z/2//Z/9n/2v/b/9z/3v/f/+D/4P/e/93/3f/d/97/3v/g/+D/4v/i/+L/4f/e/9//
3v/d/+D/4v/j/+T/4f/h/+D/3v/h/+L/5P/k/+X/5f/k/+P/3//h/+H/4//l/+f/6P/p
/+f/5f/k/+P/4//l/+f/5//o/+n/6f/q/+n/6f/o/+n/7f/t/+3/7f/q/+n/6f/q/+n/
7P/s/+7/7//w//D/8f/x//L/8f/x//T/9v/3//f/9v/2//b/9v/1//f/+P/4//r/+f/2
//X/9P/z//P/8v/0//X/9v/3//T/8//z//L/8v/0//X/9f/z//P/8f/x/+7/7f/t/+//
8v/x//H/8f/v/+3/6f/o/+r/6//r/+v/7f/s/+n/5v/k/+L/4P/f/+T/5P/k/+L/4P/f
/9//3//d/97/4f/h/+P/4v/g/+D/3//e/97/4P/k/+T/5P/k/+T/5P/i/+L/4P/j/+b/
5v/n/+b/5f/l/+P/4v/i/+b/6f/q/+r/6f/l/+X/5f/l/+X/5v/o/+j/6v/p/+f/5f/j
/+L/4v/l/+X/6f/n/+b/5v/j/+L/4f/g/+L/4v/i/+T/4v/i/+H/4P/h/+H/4f/h/+T/
5P/l/+X/4f/e/93/3P/g/+H/5P/m/+X/5v/m/+b/5f/l/+X/5v/p/+r/7P/u/+7/8P/v
/+//8f/x//D/8P/w//D/8P/v/+v/6v/o/+f/6f/p/+n/6f/o/+b/5P/j/+L/4v/i/+P/
4v/g/93/2//c/9r/2v/a/9v/3v/g/+H/3v/c/9r/1//a/9v/3P/g/9//3v/d/9v/2P/a
/9r/3v/j/+f/5f/l/+f/6//2/wMAFgAzAFAAagCFAJ8AswC3AKkAiQBcADUAFwD7/+T/
0v+//7H/sP+z/7j/wv/L/9L/1//W/9L/0f/T/9T/1v/Y/9r/2//b/9v/2v/Y/9f/1//X
/9n/2v/d/97/3f/c/9v/2f/a/93/3v/f/+H/4v/i/+L/4P/f/93/2v/e/+D/4//k/+T/
4//h/9//4P/j/+T/5//m/+f/5//n/+T/4//j/+P/5P/n/+r/6//q/+n/5//m/+f/6f/q
/+3/7//v/+//7//t/+v/6v/q/+7/8v/z//b/9f/0//L/8f/0//b/9v/3//n/+v/6//n/
+P/4//j/+P/6//3///8AAP///f/5//f/+f/5//r/+v/5//n/+f/5//b/9f/1//T/9f/4
//r/+//6//n/9v/1//X/9f/2//n/+f/3//b/9f/y//H/7v/u/+//8f/y//P/8v/w/+z/
6P/r/+z/7f/v//D/8P/w/+7/7P/r/+v/6//s/+7/8v/z//L/8P/t/+z/7v/u/+//8v/z
//L/8f/w/+7/7v/s/+z/7//z//f/+P/2//T/8v/x//L/8v/z//j/+P/4//f/9f/z//P/
8//z//T/9v/5//r/+f/3//T/8f/y//L/8//3//j/9//2//T/8P/w//H/8v/z//T/9P/0
//T/9v/z//L/8P/u/+//8f/z//X/8//y//L/8f/z//L/8//0//X/9f/3//j/+P/4//f/
9v/4//n/+v/8//z/+v/5//j/+v/+////AQABAAEAAAAAAP///v/9//v/+f/6//r/+//4
//f/9v/1//b/9v/2//f/9//2//X/9f/y//D/7f/r/+7/7v/w//L/8P/w/+//7f/u/+7/
7v/t/+//7//v//L/7//u/+3/6//w//L/8P/w//H/7//t/+//8//9/wwAGQAsAEUAXgB0
AIsApwC7AL8AtwCVAGYAPQAdAAEA6v/a/8//x//M/9P/2P/c/+H/4v/j/+T/5P/n/+3/
7f/u/+//8P/v/+3/6//o/+v/6//s/+3/7P/s/+7/7v/s/+z/7P/r/+z/7//w//H/8f/w
/+7/7P/t/+//8P/w//D/8P/x//D/8f/x//D/7//w//P/9P/3//b/9f/z//H/8v/z//X/
9//2//f/+P/3//f/9//2//b/+P/5//n/+//6//n/+P/3//j/+f/7//7//v8AAP//AAAA
AAAA/////wEABAAFAAcABwAGAAQAAQACAAQABgAIAAcACQAKAAoACAAHAAQAAwAGAAcA
CQAKAAcABQADAAEAAAABAAMABAACAAQABQAFAAMAAwABAAEAAwADAAQABwAFAAEA/v/7
//z//f/8//7//f/9//z/+//7//r/9//0//f/+P/5//v/+v/4//b/8v/0//X/9//5//f/
+P/7//v/+//6//j/+P/6//r/+//+//z/+v/4//b/+P/6//r//P/7//3////+//v/+v/5
//n/+v/6//v/AAD///7//P/5//n/+//9/////v/+/////v/+//3/+//5//z//P/9/wEA
+//5//r//P/8//z//P/8//z//P/+//3//P/6//j/+v/7//z//f/7//r/+v/5//n/+P/5
//r//f/9////AAAAAAAA///+/wAAAQACAAQAAwACAAIAAgAEAAgACQALAAsACwAKAAoA
CQAIAAcABQADAAQABAAFAAIAAQAAAP//AQAAAP/////+//7//v////z/+v/3//X/+P/4
//r//P/4//j/9//1//b/9v/2//X/9//3//f/+v/3//b/9f/z//r//P/8//r/+f/5//n/
+f/9/wMADgAbACYAOQBSAGgAfQCXAK0AvQC/AKkAgABRAC0AEQD8/+z/3//V/9L/1//c
/+D/4//o/+n/7P/u/+//8//1//b/9//4//f/9f/z//D/8//z//T/9f/0//T/9v/2//b/
9v/2//X/9v/5//r/+//7//r/+P/2//j/+f/5//j/+v/6//v/+v/7//v/+v/5//r//f/+
/wEAAAD///3/+//9//3//v////7///8AAP////////7//v///wEAAgAFAAUAAwABAP//
AAABAAMABgAGAAgABwAIAAgACAAHAAcACwAOAA8AEQARABAADgALAAwADgAQABIAEAAR
ABEAEAASABEADgANAA8ADwAQABAADgANAAwACwAKAAsADQAOAAsADAAMAAsACwALAAkA
CQALAAsADAAPAA0ACQAGAAMABAAFAAQABgAFAAUABAADAAEA/v/5//T/8f/w/+//7//v
/+z/6f/k/+b/5//p/+v/6v/q/+z/6//r/+r/6P/o/+r/6v/r/+7/7v/s/+r/6P/o/+r/
6v/s/+r/7f/w//D/7//u/+3/7f/u/+7/7//0//P/8v/w/+3/7f/v//H/8//y//L/8//y
//L/8f/v/+3/8P/w//H/9f/0//H/7v/q/+z/8P/u/+7/7v/u/+r/6P/m/+b/5//o/+j/
6P/l/+X/5f/l/+X/5P/k/+P/5P/i/+L/4v/f/93/3f/c/97/4P/h/+L/3//f/9//4P/g
/+D/4f/i/+b/6v/r/+3/6v/p/+f/5v/p/+r/6//r/+f/5v/k/+P/4v/h/+D/3//h/+D/
3//f/9z/2v/Y/9f/2P/Y/9f/1//W/9T/1P/U/9P/1P/U/9P/1f/W/9f/1//U/9P/0v/U
/9X/1v/X/9f/2P/W/9L/0v/T/9X/2f/d/+H/5//w//n/BgAZADQAUABtAIsApQC1ALMA
mQBuAEEAGwD//+b/0v/D/7X/rv+v/7D/tP+5/8L/y//Q/9L/0f/R/8//0P/R/9L/0//T
/9P/0v/U/9P/0//T/9P/0v/T/9L/1f/W/9f/1//T/9X/1f/V/9f/2P/Y/9j/2f/Z/9j/
1v/W/9b/1//W/9r/2//b/9v/1//Z/9n/2//c/93/3f/d/97/3f/d/93/2v/b/9z/2//e
/9//3//g/9//3//e/9//4//j/+P/4//j/+P/5P/m/+T/5v/l/+b/5//o/+j/6f/p/+r/
6f/p/+3/7v/u/+3/7f/u/+//8P/v/+//7v/s/+7/7//u/+//7v/t/+3/7P/t/+3/7f/t
/+v/6//s/+z/6f/q/+r/6f/s/+3/7P/t/+r/6f/p/+v/6//p/+j/5//n/+f/5f/m/+P/
4//i/+H/4//k/+P/4v/g/+D/4P/h/+T/5P/k/+L/4f/h/+L/4//i/+L/5P/j/+b/5v/l
/+b/4//i/+L/5P/m/+b/5v/m/+X/5v/l/+b/4//l/+f/5v/n/+j/6f/r/+j/5v/l/+j/
6//s/+z/6//r/+v/6//r/+r/6v/r/+r/7f/t/+z/6//p/+j/6P/r/+n/6//t/+7/7f/s
/+v/6v/p/+j/5//o/+n/6v/q/+r/6P/n/+b/5f/o/+j/6f/p/+r/6P/o/+j/5//n/+n/
6v/s/+7/7//w/+3/7f/t/+7/8P/w//H/8v/1//j/+P/5//f/9//2//b/+f/6//v/+//1
//T/8v/x//H/8f/x//H/8f/w/+//7//r/+r/6f/p/+r/6v/p/+n/5v/k/+T/5P/k/+b/
5//n/+n/6P/n/+X/5P/j/+L/5P/l/+b/5//n/+b/4v/i/+T/5f/p/+3/7//x//X/+v8F
ABAAJQA+AFwAeQCVAK8AvwC/AK0AhgBXAC8AFQD+/+j/1//L/8D/v//E/8j/z//Y/9//
4v/k/+P/4f/g/+D/4P/g/+L/4//k/+T/5P/j/+P/4//k/+T/5v/m/+j/6P/o/+f/5P/l
/+T/4//n/+j/6P/o/+f/5//m/+T/5//o/+r/6v/t/+3/7P/r/+j/6f/o/+n/6//t/+7/
7//u/+3/7f/t/+v/7f/v/+//8P/x//H/8v/x//H/8P/x//T/9f/2//f/9v/1//X/9v/2
//j/9//4//n/+v/6//v/+//8//v/+//+/wAAAQABAAAAAAAAAAAA//8BAAIAAgADAAMA
AQABAAAA//////7/AQABAAEAAQD+//3//f/8//r//P/9//3///////3//f/7//n/+P/5
//z/+//7//v/+P/3//T/9P/0//X/9f/1//b/9v/0//L/8f/w/+//7//0//T/9P/y//D/
7//v/+//7//w//P/8//0//T/8//0//H/8P/w//L/9v/2//b/9v/2//b/9P/0//L/9f/4
//j/+P/4//j/+f/4//b/9f/4//v//P/8//v/+f/5//n/+f/3//j/+v/6//v/+//6//n/
9//2//b/+f/7//3//f/8//z/+f/4//f/9v/4//j/+P/6//r/+v/5//j/9f/1//X/9f/3
//j/+v/7//n/9v/1//T/9v/3//r//P/9//7//v/+//z/+//6//r//v8AAAMABgAEAAYA
BQAFAAcABwAGAAYACAAIAAgABwABAAAA/v/9/////////////v/8//r/+f/4//j/+P/5
//f/9v/0//P/9P/y//L/8v/0//b/9//3//b/9P/y/+//8P/x//L/9v/0//T/9P/z//D/
8P/w//T/+f/7//3///8BAAUADgAbAC4ASQBmAH4AlwCrALkAtwClAIEAUgAvABcAAwDw
/+L/0//J/8z/0f/W/+D/5//s/+//8P/u/+v/6//t/+7/7//w//H/8f/x//D/7v/t/+3/
7f/v//D/8//0//P/8v/x/+//7//x//H/8f/z//T/9P/0//H/8f/w/+7/8v/0//f/+P/4
//f/9f/z//P/9f/1//f/+v/7//v/+//5//f/9v/1//b/+f/8//3//P/7//n/+P/6//v/
+//9/////////////P/7//v//P/+/wIAAwAGAAUABAACAAEAAgAEAAQABQAHAAgACAAH
AAQABAAEAAQABgAJAAsADAAKAAkABgAFAAcABwAIAAgACQAJAAkACQAFAAMAAgAAAAEA
BAAGAAcABgAFAAIAAQACAAEAAQADAAUAAwACAAEA/v/9//r/+v/7//3//v////3//P/5
//b/+P/4//j/+f/6//r/+v/4//T/8//z//P/9P/2//r/+//6//j/9f/0//X/9v/4//z/
/P/8//z//P/4//j/9v/2//f/+////wAA/v/8//r/+f/7//r/+v/+/wEAAgACAAEA/v/9
//z/+//8//7/AQACAAEA///8//n/+v/6//v///8BAAAA/f/8//v/+v/4//j/+P/6//z/
/P/7//r/9//3//f/9//5//r//P/9//r/+P/4//j/9//3//n/+v/8//7///8AAP7//f/8
//z///8AAAIABAAEAAYABQAFAAcABwAGAAYABgAGAAYABQD///7//P/7//z//f/+////
/f/8//v/+//5//j/9//3//f/9v/0//P/8P/u/+7/7v/v//L/9P/1//P/8v/x/+//8f/x
//H/9P/y//L/8v/x/+z/7P/u//D/8//3//v//f/9/wMACgAVACYAPQBaAHYAkQCrAL8A
xwC9AJ8AdABJACsAEwD8/+r/2//J/8L/xf/K/9D/2f/k/+n/6v/q/+f/5f/m/+j/6v/s
/+//7//v/+7/7f/r/+r/6f/s/+z/7v/u/+7/7v/u/+3/6f/r/+v/6//v//D/8P/w/+3/
7f/s/+r/7//w//L/8v/x//H/8P/v/+3/7//v//H/9P/1//X/9f/y//H/8f/x//P/9f/3
//f/9f/1//T/9P/y//P/8//1//n/+f/5//n/9v/1//X/9v/4//z//f8AAP7//v/9//3/
/P/+//7///8CAAQABQAFAAIAAgACAAIAAwAFAAYABgAIAAcABAADAAEAAQACAAIABQAF
AAUABQAAAP/////+/wAAAgADAAMAAQABAP/////+//3//f///wMAAQAAAP///f/7//f/
9v/3//n/+v/7//n/+P/1//L/9P/0//T/9f/4//j/+P/2//T/8//z//P/9f/2//n/+f/3
//b/9P/0//L/8v/z//b/+f/6//v//P/5//j/9f/0//b/+f/8//z/+//6//n/+f/5//j/
+P/8////AAAAAP///P/7//r/+f/6//z///8AAP7//f/7//n/+f/4//j/+////////v/7
//r/+f/4//j/+P/4//r//P/8//v/+v/4//f/9v/1//f/+P/6//v/+P/2//b/9v/3//f/
+f/6//z//v///wAA/v/9//z//P///wAAAgAEAAQABgAFAAUABgAHAAcACAAKAAoACgAJ
AAMAAgAAAP//AAABAAIAAwACAAAA/v/9//z//P/8//3/+//6//j/9//1//L/8f/w//H/
9P/2//f/9v/0//L/7//x//H/8f/0//T/9P/0//P/8P/w//D/8v/1//v/+//9//3///8I
ABMAHgAzAFAAcACJAKMAvQDLAMsAuwCWAGcAQQAlAAwA9v/l/9P/yv/L/9L/1v/f/+j/
7//w//D/7f/r/+3/7v/v//D/8//z//P/8v/x/+//7v/t/+//8P/z//T/8v/y//L/8f/v
//H/8f/x//X/9v/2//b/8//z//L/8P/1//b/+P/4//f/9//2//X/8//1//X/9//6//v/
+//7//n/9//2//X/9//5//v/+//7//v/+v/6//j/+f/5//v//v///wAAAQD///3//P/8
////AgACAAQABAAEAAMAAwACAAQABAAFAAgACgALAAsACAAIAAgACAALAA0ADgAOAAwA
CwAIAAcABwAHAAgACAALAAsACwALAAcABQAEAAIAAwAGAAgACQAHAAcABQAFAAIAAQAB
AAMABgAFAAUABQADAAEA/f/8//7////////////+//v/+P/6//r/+v/7//7//v/+//z/
+P/3//f/9//5//r//f/9/////v/8//z/+//6//r//P/+//7//v/+//z//P/6//r/+///
/wMABAABAAAA/////////v/+/wIABQAGAAYABQABAAEAAQABAAMABAAGAAYABAADAAEA
//8BAAAAAAADAAUABgAFAAQAAwACAAEAAAD//wAAAQACAAIAAgAAAP///v/9/wAAAAAB
AAEAAAD+//7//v//////AQACAAQABgAHAAgABAADAAIAAgAGAAYABwAIAAcACgAKAAsA
CQAJAAgACAAMAAwADAALAAUABAACAAEAAwADAAMAAwADAAIAAQABAP///v/9//3////+
//z/+//5//b/9f/0//b/+P/5//n/9//2//X/8//z//P/8//2//f/+P/5//n/9P/y//T/
9P/1//v//f///wEABwAMABUAIgA5AFYAcgCJAKMAuQDBALcAmwBuAEEAIQANAPr/6v/d
/9H/zP/P/9T/2P/f/+b/7f/u/+7/7f/t/+z/7P/s/+z/7v/v//D/8P/u/+3/7f/t/+7/
7v/w//D/8v/y//L/8f/u/+//7v/t//D/8v/z//T/8f/x//D/7v/v//D/8v/y//X/9f/0
//P/7//x//H/8//2//f/9//3//b/9f/1//X/9f/3//n/+f/7//v/+v/6//n/+f/4//n/
/P/9//7////8//v/+//8//3/AAAAAAIABAAEAAMAAwADAAQAAwADAAcACAAIAAcABgAG
AAYABgAHAAkACgAKAAwACwAIAAcABgAFAAUABAAGAAcACAAJAAQAAwADAAIAAgAEAAUA
BQAFAAUAAwADAAAA/////wEABQADAAIAAQAAAP///P/8//z//f/9//3////+//v/+P/2
//b/9v/3//r/+v/6//j/+P/3//f/9//3//j/+//7//3//P/6//r/+f/4//j/+v/+//7/
/v/+//r/+v/4//j/+v/9/wAAAAD///7//f/9//z/+v/5//z//v8AAAEAAQD9//3//f/9
//3//v8AAAAAAgABAP///f/7//r/+v/8//3//v///wAA/f/8//v//P/8//z/+//6//r/
+//8//3/+//6//r/+f/6//r//P/+//z/+//8//z///8AAAAAAAABAAEAAQACAAEAAAAA
AAAABAAIAAkACwAKAAkABwAGAAYABgAGAAUAAgACAAEAAQD+//3//P/7//7//v/+////
/P/6//j/9//3//b/9P/z//P/8v/z//T/8v/y//H/7//x//L/8//z//L/8f/w//L/8v/y
//L/8f/0//T/9P/y//H/9f/3//n/AQAJABIAGwAoADsAVABuAIUAnwC1ALsArwCNAF4A
MQATAP//7v/i/9f/z//O/9P/1v/Y/93/5P/l/+j/7P/v//H/8P/w//D/8P/w/+//7v/s
/+7/7//x//P/8v/w//D/7v/w//D/8P/v/+//8f/x//H/8v/y//H/8P/y//P/8//y//L/
8v/z//L/9P/1//X/9f/z//X/9f/3//X/9f/0//P/9P/1//f/+f/2//f/+P/3//j/+f/5
//r/+P/5//n/+//8//v/+v/5//v/+//8//7//f/+//z//P/+/wAAAQADAAIABAAEAAUA
BgAGAAUAAwAFAAYABwAIAAcABwAGAAQABwAHAAUABQAFAAUABgAGAAYABQAEAAMAAgAD
AAUABgAEAAQAAwABAAIAAwACAAMAAgABAAEAAwAEAAEA///9///////9//7//P/7//n/
9//6//r/+P/2//b/9v/2//f/9//2//X/8v/0//X/9//5//f/9v/3//X/+P/4//f/+P/2
//b/9//6//v/+v/5//j/+P/6//r//P/4//n/+v/4//r/+v/6//v/+f/4//j//P/7//z/
/P/7//z//f/+/////f/8//z/+v/9//3//P/7/////P/4//j/+P/4//j/+f/6//v//v/7
//r/+P/2//f/9//3//f/+P/4//n/+f/2//T/9P/0//j/+f/8//7//f/8//r/+P/6//v/
/P/+//7//v///wAAAAACAAEAAQADAAUABgAIAAgABgAEAAEAAAAAAP/////9//3//f/9
//z/+v/4//f/+P/4//j/+f/2//T/8f/v/+//7v/v//D/7v/w//H/8f/w/+7/7P/p/+v/
7f/v//T/8f/w/+//7f/u/+7/8v/0//X/9f/3//X/9////wwAGwAwAEkAZACAAJkAsQDD
AM0AvwChAHYASwApAA8A9v/g/9H/xf/E/8v/0v/Y/+H/6P/p/+b/5P/l/+f/6v/s/+7/
8P/u/+3/7P/q/+r/6f/p/+n/6//s/+//8P/v/+7/7f/r/+z/7//w//H/8P/w/+//7v/u
/+//7//u//H/8v/0//T/9P/z//H/7//w//P/9P/3//f/9//2//X/9P/z//P/8//1//f/
+f/5//j/9//1//T/9//5//r//f/+//3//P/7//z/+//7//z///8CAAIABAADAAIAAAD/
/wEABAAFAAcACAAIAAcABQAGAAYABgAGAAkACwAMAAwACQAHAAMAAQAEAAUABwAIAAgA
BwAGAAUABAADAAMAAgADAAYACAAJAAYABQACAAEAAgADAAUACQAKAAcABQADAAIAAQD+
//7/AAABAAEAAQAAAP7/+v/2//j/+v/8///////+//3/+v/5//n/+v/7//3//v8BAAEA
/v/8//n/+P/7//z//v8CAAIAAAD+//z/+//8//v//P/8////AgACAAAA/v/8//v//v/+
////BAACAAIAAQD/////////////AQACAAQABAABAP///P/5////AgAEAAIAAAAAAAAA
AAD///7//f/+/wAAAAD///7//P/7//r/+f/7//z//v////z/+v/6//r/+//7//3//v8B
AAIAAgACAP///////wAAAgACAAMABAAFAAgACAAJAAsACwAKAAoADgAOAA4ADQAHAAYA
BAADAAUABQAFAAUAAwACAAEAAQABAAAA/////////v/8//v/+P/2//b/9v/4//r/+//7
//n/+P/3//X/9f/1//X/+P/6//r/+v/5//b/9P/0//b/9//9//////8BAAUACgATACIA
NwBSAG4AhwChALcAwQC/AKkAggBVADEAGwAIAPT/5f/Z/9L/0//Y/97/5f/w//P/9P/2
//X/8//x//L/8//0//b/9//4//j/9v/1//X/9f/2//b/+P/4//j/+P/4//f/8//1//X/
9f/4//r/+//8//r/+f/3//T/+f/6//z//P/9//3//P/7//f/+f/5//v//f///wAAAQD+
//3//f/9////AQADAAMAAQABAAAAAAD+//////8BAAQABQAGAAcABAADAAMABAAFAAgA
CAAKAAwADAALAAsACgAMAAwADQAQABIAEwATABEAEAAPAA4AEQATABQAFAAUABMAEAAP
AA4ADQANAAwADgAPABAAEQAMAAsACwAKAAoADAANAA0ADQANAAsACwAKAAkACQALAA8A
DQAMAAsACQAHAAMAAgAEAAUABQAFAAUABAABAP7//v/+//7///8CAAIAAgAAAP7//f/9
//3///8AAAMAAwADAAIAAAAAAP7//v///wIABgAGAAYABgAEAAQAAgACAAIABQAIAAgA
CQAIAAcABwAGAAQAAwAGAAkACgAKAAkABwAHAAcABwAHAAgACgAKAAwACwAJAAcABwAG
AAYACQALAAsACwAKAAgABgAGAAUABQAFAAgACQAJAAgABgAEAAMAAwAEAAYACgAKAAoA
CQAGAAUABQAFAAcACQALAA0ADgAOAA0ACwAIAAgACgANABIAEgATABQAFAAUABMAEwAU
ABYAGAAYABcAFgAVABIADAAMAAwADAAMAAwADAAMAAwADAAKAAgABgAEAAYABgAGAAYA
BAAEAA==
         </WaveFormData>
      </LeadData>
   </Waveform>
</RestingECG>
