# Supplementary material for: Detection of Left Atrial Enlargement Using a Convolutional Neural Network-Enabled Electrocardiogram
Source: Front Cardiovasc Med. 2020 Dec 17;7:609976. doi: 10.3389/fcvm.2020.609976 (PMC7773668; doi:10.3389/fcvm.2020.609976)
Supplement: Supplementary file 1 [file Data_Sheet_1.ZIP › hyp/1802035281_3829_00000011.XML]

<?xml version="1.0" encoding="Windows-1252"?>
<!DOCTYPE RestingECG SYSTEM "restecg.dtd">
<RestingECG>
   <PatientDemographics>
      <PatientID>1802035281</PatientID>
      <PatientAge>68</PatientAge>
      <AgeUnits>Years</AgeUnits>
      <Gender>Female</Gender>
      <PatientLastName>laoliyan</PatientLastName>
   </PatientDemographics>
   <TestDemographics>
      <DataType>Resting</DataType>
      <Site>1</Site>
      <AcquisitionDevice>MAC55</AcquisitionDevice>
      <Status>Unconfirmed</Status>
      <Priority>Normal</Priority>
      <AcquisitionTime>11:18:18</AcquisitionTime>
      <AcquisitionDate>11-24-2016</AcquisitionDate>
      <CartNumber>1</CartNumber>
      <AcquisitionSoftwareVersion>009C</AcquisitionSoftwareVersion>
      <XMLSourceVersion>MAC5000 v1.0</XMLSourceVersion>
   </TestDemographics>
   <RestingECGMeasurements>
      <VentricularRate>55</VentricularRate>
      <AtrialRate>55</AtrialRate>
      <PRInterval>168</PRInterval>
      <QRSDuration>78</QRSDuration>
      <QTInterval>422</QTInterval>
      <QTCorrected>403</QTCorrected>
      <PAxis>53</PAxis>
      <RAxis>51</RAxis>
      <TAxis>93</TAxis>
      <QRSCount>9</QRSCount>
      <QOnset>221</QOnset>
      <QOffset>260</QOffset>
      <POnset>137</POnset>
      <POffset>195</POffset>
      <TOffset>432</TOffset>
      <ECGSampleBase>500</ECGSampleBase>
      <ECGSampleExponent>0</ECGSampleExponent>
   </RestingECGMeasurements>
   <Diagnosis>
      <Modality>Resting</Modality>
         <StatementCount>3</StatementCount>
         <LabelText>12SL ��ϳ���</LabelText>
      <DiagnosisStatement>
         <StmtFlag>ENDSLINE</StmtFlag>
         <StmtText>����Ķ�����</StmtText>
      </DiagnosisStatement>
      <DiagnosisStatement>
         <StmtFlag>ENDSLINE</StmtFlag>
         <StmtText>�������� T ���쳣</StmtText>
      </DiagnosisStatement>
      <DiagnosisStatement>
         <StmtFlag>ENDSLINE</StmtFlag>
         <StmtText>�쳣 ECG</StmtText>
      </DiagnosisStatement>
   </Diagnosis>
   <Waveform>
      <WaveformType>Rhythm</WaveformType>
      <WaveformStartTime>0</WaveformStartTime>
      <NumberofLeads>8</NumberofLeads>
      <SampleType>CONTINUOUS_SAMPLES</SampleType>
      <SampleBase>500</SampleBase>
      <SampleExponent>0</SampleExponent>
      <HighPassFilter>16</HighPassFilter>
      <LowPassFilter>150</LowPassFilter>
      <ACFilter>NONE</ACFilter>
      <LeadData>
         <LeadByteCountTotal>10000</LeadByteCountTotal>
         <LeadTimeOffset>0</LeadTimeOffset>
         <LeadSampleCountTotal>5000</LeadSampleCountTotal>
         <LeadAmplitudeUnitsPerBit>4.88</LeadAmplitudeUnitsPerBit>
         <LeadAmplitudeUnits>��V</LeadAmplitudeUnits>
         <LeadHighLimit>2147483647</LeadHighLimit>
         <LeadLowLimit>268435456</LeadLowLimit>
         <LeadID>I</LeadID>
         <LeadOffsetFirstSample>0</LeadOffsetFirstSample>
         <FirstSampleBaseline>0</FirstSampleBaseline>
         <LeadSampleSize>2</LeadSampleSize>
         <LeadOff>FALSE</LeadOff>
         <BaselineSway>FALSE</BaselineSway>
         <ExcessiveACNoise>FALSE</ExcessiveACNoise>
         <MuscleNoise>FALSE</MuscleNoise>
         <LeadDataCRC32>2131295982</LeadDataCRC32>
         <WaveFormData>
0P/Q/9D/0P/L/8j/xf/C/8D/wP/A/8D/wv/E/8b/yP/K/8z/zv/Q/9D/0P/Q/9D/zP/K
/8j/xv/I/8j/yP/I/8f/xv/F/8T/wv/C/8L/wv/H/8r/zf/Q/83/zP/L/8r/yv/K/8r/
yv/H/8b/xf/E/8T/xP/E/8T/xf/G/8f/yP/K/8r/zf/K/8v/zf/O/8//zf/K/8j/yv/M
/8r/zP/M/8z/zf/S/9D/zf/M/8z/zf/R/9T/1//a/9n/1v/V/9f/1//W/9X/1P/V/9b/
1f/T/87/0P/S/9L/0f/R/9H/0P/Q/87/zf/O/83/zP/K/8f/yf/I/8b/xP/B/8D/v/+8
/77/wf/C/8L/xP/E/8T/xP/C/8P/w//D/8X/xf/E/8P/wf/A/8D/tv+w/67/rv+2/8b/
yP/A/77/xv/O/93/9P8QACoAQABUAGUAdwB8AG4AYQBZAEgAMAAeAAwA7P/P/7//s/+u
/7L/uf++/8f/yf/D/77/v/+7/7r/u/+6/73/vf+8/73/uv+6/7r/vf+//7//vv+9/7v/
uP+3/7n/u/+7/73/vv/A/8D/v/++/7v/uv+6/7r/vP+9/7//v/+9/7z/vP+8/73/vf+9
/7z/vv+//7//v/++/77/vP+8/7//v//A/8D/vv++/77/vv++/77/vv++/8L/wv/B/8H/
v/+9/7z/uv+8/7v/u/+6/7r/uv+8/73/w//I/8r/yf/J/8r/yv/J/8f/xf/B/7//wv/D
/8T/xf/F/8T/w//C/8H/xP/D/8H/v/+//7//v//D/8T/xv/H/8P/wv/B/77/wP/C/8b/
yP/F/8f/xv/F/8H/wf/C/8T/xv/H/8n/y//L/8r/yv/L/8n/x//H/8j/yf/K/87/z//P
/87/yP/G/8T/xP/E/8X/x//H/8n/zP/J/8n/zP/M/8r/yv/M/8j/z//T/9T/1P/S/9D/
0P/Q/9L/0//T/9L/0P/Q/87/zv/N/87/z//O/9D/1v/a/97/2//Y/9X/0//U/9X/1v/X
/9T/0//T/9P/1P/W/9b/1f/U/9T/1P/W/9T/0v/S/9P/1v/X/9f/2P/Y/9j/2P/Y/9j/
2P/Z/9n/2f/Y/9b/1f/S/8//yf/J/9D/1f/Z/93/3P/c/9v/2f/X/9f/1//X/9n/3f/a
/9r/1//W/9L/0//W/9f/1//Y/9f/1//Z/9n/2v/e/9//3//d/93/3P/a/9j/2P/Y/9f/
1v/W/9X/1P/R/9H/0f/R/9P/1//b/9v/2//b/9v/2//b/9v/3P/d/93/3f/g/+D/2//a
/9n/2P/Y/9r/3v/b/9j/2P/Y/9j/2v/Z/9f/2v/c/93/3P/d/9v/2f/Z/9n/2v/c/93/
3f/b/9r/2P/X/9X/0f/N/8v/1P/Z/93/4P/k/97/4//m/+T/4v/g/97/3v/e/97/3v/d
/9z/2//a/9j/2P/Y/9j/1//W/9X/1P/X/9r/3f/g/97/3P/a/9j/3P/e/+D/4v/g/+D/
4P/g/97/3v/e/97/3v/e/97/3v/g/+D/4P/g/97/3v/e/97/3//g/+H/4v/g/97/3P/a
/9v/3P/d/97/3v/e/97/3v/g/+D/4P/g/97/3v/e/97/3//g/+H/4v/g/+P/4P/g/+P/
4//j/+P/4P/e/+D/4P/h/+T/5f/m/+X/6v/o/+b/5P/l/+f/6f/q/+v/7P/s/+n/6P/q
/+z/7f/u/+//8P/w/+7/6//o/+z/7v/u/+3/6//r/+r/6f/m/+T/5P/k/+X/5f/k/+X/
4f/e/9v/2v/e/+D/4P/i/+X/5v/m/+b/4//g/93/2v/d/9//4f/j/+H/3v/b/9n/3v/g
/+b/6P/m/+j/6v/k/97/4v/q/+z/7P/1/wIAEgAkADYASABdAG8AeAB0AGkAXwBYAEoA
NgAqABoAAwDx/+H/1P/S/9n/1v/X/9//2//M/9P/1v/Y/9z/3v/f/9//3v/f/97/3v/e
/+H/3//f/97/3f/a/9b/1P/V/9n/2//f/+L/4f/g/97/3P/b/9r/2v/a/9r/2//d/93/
3f/c/9z/3P/c/9v/2v/Y/9r/2//b/9v/2v/a/9j/2P/a/9v/3f/e/9v/2v/Z/9j/3P/e
/+D/4v/i/+D/3f/b/9v/2//c/9z/3v/f/+H/4v/d/9z/3f/d/9//4v/i/9//3//g/+D/
3//h/+H/3//f/93/3f/d/93/2//a/9n/2P/c/+L/5P/l/+L/4f/g/9//3v/e/9//3//g
/+L/5P/k/+D/4P/i/+L/4P/j/+P/4//g/9//3//g/+L/4f/h/+H/4P/e/93/3f/g/+P/
6P/u/+v/6v/s/+v/7P/q/+P/4P/h/+L/4//l/+X/5f/n/+r/5//n/+r/6v/o/+j/6v/m
/+n/6//q/+j/6f/o/+n/6v/o/+n/6f/o/+n/6v/p/+r/6v/s/+7/7v/s/+7/7v/u/+//
7v/t/+3/7f/t/+3/7f/s/+v/6//r/+//8v/z//P/7//u/+3/7v/v/+7/7//x//P/8//y
//L/8f/w/+//7v/w//D/8f/x//P/9P/0//X/8//z//D/8//1//X/9P/z//X/9v/2//X/
9v/3//j/+f/4//v/9//2//f/+P/2//n/+//7//r/+v/3//f/+f/5//r//v///////v/9
//v/+P/4//j/+P/3//X/9v/2//b/9//5//v//f/6//v//P/5//z//f/+/////P/7//v/
+//5//f/+P/2//X/9v/3//j/+P/6//7/+//8//z//P/8//r/+f/3//r/+f/5//f/9//2
//P/8v/x//T/9v/3//f/9//2//T/8//1//P/8f/x//b/9//3//b/7P/q/+v/7P/u/+7/
7v/u//D/8v/0//b/8//y//H/8P/y//T/9v/4//X/9P/z//L/8v/y//L/8v/w//D/8P/w
/+7/7v/u/+7/7//w//H/8v/0//T/9P/0//f/+P/5//r/9v/0//L/8P/s/+r/6P/m/+r/
7P/u//D/8v/0//b/+P/6//r/+v/6//f/9v/1//T/8v/y//L/8v/v/+7/7f/s/+r/6v/q
/+r/7//y//X/+P/1//T/8//1//D/8P/x//H/8//z//D/7v/s/+r/5v/m/+v/7v/y//r/
9v/0//T/9f/2//f/9//3//f/9v/z//L/9P/2//X/9P/2//b/9v/0//T/9P/5//7/+//5
//j/9//0//P/8P/u/+r/5v/i/93/4f/l/+j/6v/q/+r/6v/q/+X/5P/m/+b/6P/o/+j/
6P/n/+b/5v/l/+f/6f/r/+z/6v/p/+n/6P/m/+T/5v/k/+b/8P/y/+j/4v/i/+j/+f8S
ACgAPABOAF4AcwCHAIwAhAB7AG8AWgBEADQAIAAQAAMA7//f/+D/5v/p/+7/7f/l/+X/
6P/p/+f/5v/n/+b/5v/l/+P/4//d/9r/1//X/97/5f/r//H/7//s/+v/7f/q/+n/6v/q
/+v/7P/s/+z/5//k/+L/4P/i/+X/6f/r/+z/7P/t/+7/7//v/+//7v/s/+v/6f/n/+f/
5v/j/+L/4f/h/+L/4v/n/+z/8f/2//T/8v/w/+7/8P/w/+//7//r/+n/6P/m/+f/5//o
/+j/6P/o/+r/6//x//b/+P/3//b/9v/1//P/8P/v/+z/6//r/+v/6//r/+z/7P/s/+z/
7P/w//D/7//w//H/8v/z//P/8v/y//H/8v/y//L/8P/r/+j/5//k/+b/6//t/+//7f/t
/+7/8P/x//H/8v/z//P/8v/y//P/8f/v/+//8P/t/+z/7v/t/+//7v/o/+b/6f/q/+v/
7f/v/+//8f/0/+7/7f/v/+7/7P/s/+7/6v/w//X/9//4//f/9P/z//L/8//1//b/9v/3
//j/9//4//T/9P/0//L/8v/0//T/9P/1//T/8//z//P/8//z//P/9P/z//P/8//y//T/
9P/z//P/9P/1//j/9//0//P/8//x//H/8P/w//D/8P/w//D/8f/y//T/9f/0//L/7//t
/+3/7f/q/+3/7f/t/+z/6//t/+7/7v/t/+z/6//q/+n/7f/z//L/9P/z//L/7v/v//P/
8//y//L/6//p/+n/5//p/+7/8P/x//H/8f/w/+7/7v/u/+7/7f/s/+z/6//q/+n/6f/p
/+n/6f/r/+3/6//t/+3/7f/t/+r/6f/p/+n/6//r/+7/7v/o/+b/5P/i/+b/6v/w/+//
8f/y//P/9P/w/+3/6f/q/+z/7f/s/+3/6//p/+n/6f/o/+r/6//r/+//8v/0//f/9P/x
/+7/7f/u/+//7//u/+r/5v/j/+D/5f/o/+v/7v/s/+z/7P/s/+3/7v/v//D/8v/y//L/
8v/u/+z/6v/o/+j/6P/o/+j/6v/s/+7/8P/w//D/8P/w//H/8v/z//T/8//y//H/8P/u
/+z/6v/o/+n/6v/r/+z/7//y//X/+P/3//b/9f/0//P/8v/x//D/8v/y//L/8v/x//D/
7//u/+3/7P/r/+r/7P/u//D/8v/v/+7/7f/s/+7/7v/u/+7/8f/0//r/+v/5//n/+P/3
//n/9v/0//b/8//w//H/8P/y//X//P/8//r/+v/7//3//f/+////AAABAAAAAQAFAAYA
BgAGAAYABAACAP7/+f/0//T/9P/y//b/+f/8//7/AAAAAAEABAAAAP7/+//3//j/+P/3
//b/8//y//H/7v/t/+//7//u//D/8P/w//D/8P/x//H/8f/0//X/9f/1//n/+P/w//D/
9P/w/+j/5v/k/+D/5P/u/+7/8v8FABwAOABUAGgAegCTAKcArACkAJsAiQByAGAAUAA8
ACYADQDx/+X/5P/g/9//5P/t//X////8/+//8P/w//L/8v/0//P/8f/x/+3/7P/r/+3/
6P/l/+H/3f/g/+D/4v/n/+r/6//u//D/8v/y//H/8P/t/+z/7P/s/+v/6//s/+v/5v/k
/+P/4v/l/+f/6f/q/+v/7f/u/+//7//u/+v/6v/r/+v/7P/s/+v/6v/p/+j/5f/i/9//
3P/k/+j/6//v//H/8//2//j/9P/x/+//7P/p/+j/6f/p/+j/6v/p/+X/5v/o/+n/6f/p
/+n/5//n/+r/6//s/+3/6//q/+n/6P/o/+z/7P/r/+n/6f/p/+n/6P/o/+n/6f/p/+r/
6//q/+f/5v/n/+b/4//l/+T/4//k/+X/5//q/+z/6//r/+v/6//q/+r/6//p/+f/5//o
/+X/5P/m/+X/6v/s/+n/6v/r/+z/7f/v/+v/6f/p/+r/5f/l/+j/6P/o/+j/6v/m/+j/
6//r/+r/7v/u//D/8v/w/+//7f/q/+z/7P/q/+r/6P/q/+z/7P/t//D/8f/y/+7/7P/q
/+n/6//r/+v/6//q/+n/6f/p/+n/6v/p/+f/5//o/+n/7P/r/+j/5//n/+j/6f/p/+r/
7P/s/+z/7P/p/+j/6P/n/+j/6P/n/+f/6v/t/+3/8//x/+//7P/p/+n/6v/q/+n/5//n
/+f/5//s//P/8//2//T/8v/t/+3/8P/x//H/8v/y//X/+v/9//j/+P/1//H/9P/1//X/
9P/1//b/9//3//X/9v/2//b/9f/1//X/9f/y//P/9P/x//P/9f/3//n/9f/x/+7/6//t
/+//9P/2//X/+P/7//7/+v/6//z/9//4//j/+P/4//j/9//1//j/9//3//X/9f/3//f/
+f/7//v//P/8//v//v/+//3//f/7//n/9//3//b/9f/z//D/7P/6/wUABAADAAIAAQAA
AP7//v/+//7//P/6//j/9v/1//T/8//y//T/9P/0//T/9//4//n/+v/+/wAAAgAEAAEA
AAD///7//v/+//7//v/7//r/+f/4//f/9v/1//T/9//6//3/AAD9//z/+//6//v//P/9
//7//P/8//z//P/7//r/+f/4//X/9P/z//L/9P/0//T/9P/7//z/AAAFAAUABQAFAAIA
/v8AAAAA/v8CAAQABgAJAAkABAD///z/+//9////AAAEAAgACwAMAA4AEQAUABQAFgAW
ABYAFgARAA0ACQAKAAsACgAIAAcABAACAAAA/P/+/wIABgAKAAsACwANAA4ACwAIAAcA
BgADAAAA//8BAAQABAAEAAQABgAIAAoADQAOAA8AEAARAA0ACwAKAAoADAAOABAACgAG
AAwADgAIAAoADgAIAAoAFwAoADoAVABsAH4AlQCtALoAtgClAJkAjAB4AGIAVABGACkA
DwANAA4ABAABAAgABwAJAA0ACgAHAAkACgANAA4ADQALAAgABwAHAAgACQANAA8ADwAO
AA0ACwAIAAcACQAKAAsADgAQAA8ADgAMAAoACwAKAAoACgAIAAkACwALAAsACgAKAAoA
CwALAAsACgALAA0ADgAPAA8ADgALAAoACwALAAwADAANAA4ADwAQABIAEgASABIAEAAO
AAsACQAJAAkACgAKAAwADQAPABAADAAKAAoACQAOABIAEwARABEAEgASABEAEQARAA8A
DwAPAA8ADwAPAA8ADgANAAwACQAMAAsACQALAA0ADwARABEAEAAQAA8ADAAMAAwACgAI
AAgACgAKAAsADwAQABEADwAPABAAEgAOAAsACQAHAAoADAAPABMADwANAA0ADgALAAoA
DAALAA4ADgAJAAgABwAGAAUABQAFAAUABwAKAAcABwAKAAoACQAKAA0ACgALAA0ADAAK
AAgABgAGAAYACAAJAAkACAAFAAIA/f/6//3/AgAHAAoABgAIAAgACAAFAAQAAwADAAEA
AQABAAEA/P/5//f/9f/5//7/AQADAAAAAAAAAAIABAACAAIAAwABAAEAAAAAAPr/9v/y
/+7/8v/0//f/+f/8//7///8BAAEAAQD+/wEAAQD///z/+f/3//j/+P/3//n/+f/5//n/
9v/5//X/9P/0//T/8f/z//f/9//2//b/8f/x//P/8//0//j/+f/5//j/9//1//L/7//s
/+n/5f/q/+7/8f/0//P/8//z//P/8f/z//X/8//x//H/8f/x/+//7f/s/+v/7P/t//H/
8v/t/+z/6//q/+v/7v/z//H/7//u/+3/7P/t/+3/7P/w/+//7//t/+3/6f/l/+P/4f/k
/+j/6//t/+7/7v/t/+3/7f/r/+n/6f/s/+3/7f/s/+r/6v/p/+j/6f/q/+v/7P/q/+r/
6v/q/+j/5v/k/+L/5f/o/+v/7v/w//D/8P/w//D/8P/w//D/7v/u/+7/7v/u/+7/7v/u
/+z/7P/s/+z/7//y//X/+P/2//b/9v/2//X/9P/z//L/9f/2//f/+P/2//b/9v/2//P/
8P/t/+r/7v/y//b/+v/8//z//P/8//v/+v/5//j/9v/2//b/9v/z//L/8f/w//T/+P//
/wAAAgADAAMAAwADAAAA/v8AAP7//P/+//7/+//7/////P/8//z//f///wQACAAMABAA
DQAKAAkACwAPABAAEQASAA8ADAAHAAEAAAAEAAgACgAKAAsADAAMAAsACAAGAAYABQAE
AAIA///9//r/9v/y//X/9v/3//b/9//7//3//v/+//7//v/+//z//f/9//3/+//7//r/
+f/3//r/9v/y/+7/6v/o//T/BAAGAAIABAAIAAoAFQAgAC4ARgBYAGYAfwCZAKIAnACL
AHkAZABSAEQAOAAuABsABwD5//b/9P/x//L/8//x//H/9P/1//b/9v/4//j/9P/x/+3/
6//s/+7/8P/1//T/8//x/+//8P/u/+7/8f/w/+//8P/w/+7/7v/t/+z/7v/u/+//8P/v
/+//8P/v/+3/7P/s/+z/7f/t/+3/7P/r/+v/6v/p/+z/7P/q/+r/6f/p/+r/6v/q/+r/
6v/q/+3/7v/v//D/7v/s/+n/5//o/+n/6//s/+n/5//m/+T/5//q/+//8//w//D/7f/n
/+f/6P/o/+f/6P/p/+j/6f/n/+f/5//n/+X/5P/j/+L/4P/k/+T/4//h/+H/4f/h/+X/
6P/s/+//6//o/+X/4P/h/+L/5f/m/+X/5//m/+X/5f/l/+b/6P/m/+X/5f/l/+L/4P/f
/9//4f/h/+P/5v/k/+L/4//h/+T/5P/f/97/4P/i/+T/5//j/+H/4f/i/+P/5f/q/+z/
6f/o/+n/5P/m/+f/5f/i/+T/4v/i/+L/4//l/+b/5v/m/+b/5P/k/+T/5v/o/+j/5f/m
/+X/5P/k/+T/5P/l/+P/4//j/+P/5P/j/+P/4//i/+T/5P/j/+T/5P/k/+b/5P/i/+L/
4//i/+H/3//e/+H/4v/j/+T/4f/g/+D/3//g/+D/3//f/9//3//c/9//4//j/+L/4f/j
/+T/5P/j/+L/4f/g/9//3v/h/93/3P/g/+L/4f/l/+T/4//h/+D/4P/h/+T/5f/j/+T/
4v/f/93/3f/c/9r/3f/e/9//3//d/9z/2v/Y/9j/2f/a/9v/3f/f/+H/3//e/93/3P/b
/9z/2//b/9v/2v/Z/9v/2v/Y/9j/2P/Y/9v/3v/j/+H/3f/a/9f/1P/X/9f/1v/a/9z/
3f/c/93/3P/Z/9j/1//Y/9r/2//b/9r/2v/Z/9n/2//Z/9f/1//c/93/3f/c/9j/3v/j
/+L/3//c/9n/1v/Y/9j/2P/Y/9v/3P/d/97/2//Y/9X/0v/U/9b/2P/a/9n/2P/X/9b/
1v/W/9b/1v/X/9j/2f/a/9f/1v/V/9T/1P/U/9T/1P/S/9L/0v/S/9H/0P/P/87/z//Q
/9H/0v/Q/87/zP/K/8v/zP/N/87/zf/M/8v/yv/M/8z/zP/M/8v/yv/J/8j/yv/K/8r/
yv/L/8z/zf/O/83/zP/L/8r/yP/L/8j/yP/L/8v/y//L/8j/xv/I/8j/yf/M/83/zv/M
/9D/zf/K/8z/zf/P/9H/0P/R/9L/0v/S/9L/1f/Y/9r/2v/a/9r/2v/Y/9X/0v/S/9T/
1P/T/9L/0f/P/83/yP/G/8b/xv/G/8X/w//D/8D/vv+8/7z/vv++/7z/vP+9/77/vv++
/73/vP+7/7r/vv+//8D/wf/A/77/vP+7/8b/xP++/7z/xv/O/8r/xv/C/8L/xP/I/87/
2//u/wYAHgA2AEwAYwBvAHQAagBbAFMASAAuABoABgDw/9f/wf+3/7b/uv+7/8D/xf/D
/7//vP+5/7b/tv+4/7j/uf+5/7j/uf+6/7z/vv/D/8H/wf/A/7//vf+6/7n/u/+5/7n/
u/+8/73/vv++/77/vv++/7//wP/A/8H/w//D/7//vv++/77/vf+9/73/vP+6/7v/u/+7
/7r/uv+4/7j/vf+//8L/xP/B/8D/v/++/7v/uv+5/7j/vv/A/8H/w//D/8P/xP/E/8L/
wf/B/8D/vf+8/73/vf/A/8T/xf/D/8P/xP/E/8P/wv/B/77/vf/A/8H/wv/D/8D/vv+8
/7r/vf/C/8P/w//B/8H/wf/B/8H/wP/A/7//wP/C/8T/xP++/7z/vP+6/77/w//F/8f/
xP/D/8P/xP/E/8P/w//D/8X/xP/E/8X/w//B/8H/wv/A/8D/w//D/8b/xv/B/8D/wP/A
/8D/wf/C/8P/xv/K/8b/xf/H/8b/xf/G/8n/xv/K/83/zf/M/8r/yP/I/8j/yf/L/8z/
zP/L/8r/x//G/8j/yv/M/8z/yf/K/8n/yP/H/8b/xf/F/8f/x//H/8f/xf/D/8L/wf/D
/8b/x//H/8b/xv/G/8j/x//E/8P/w//D/8P/wv/C/8L/wv/C/8L/xf/G/8j/yf/J/8j/
xv/F/8X/xf/C/8X/xf/F/8T/w//B/8L/wv/B/8P/w//D/8P/wv/F/8H/wP+//77/uv+7
/8D/wf/B/8L/wf/B/8P/w//B/8T/xP/D/8L/wf+//7z/v//A/8H/wf/D/8T/xP/E/8L/
wf/A/7//v//B/8P/wf+//7//v/+//77/vf+9/73/vf+9/8D/wP+8/7z/vP+8/77/wP/E
/8H/vv++/77/vv+//7//vv/C/8H/wf+//7//wf+//7//v//C/8T/xf/F/8T/xP/D/8P/
xf/D/8H/wf/G/8f/x//G/8L/xv/L/87/0P/Q/9D/0P/Q/9D/0P/Q/8//zv/N/8z/0P/U
/9j/3P/e/97/3v/e/+D/4P/g/+D/4//k/+X/5v/k/+T/5P/k/+X/5v/n/+j/6f/q/+v/
7P/v//D/8f/y//X/9v/3//j/9f/0//P/8v/0//b/+P/6//v//P/9//7/AgAEAAYACAAL
AAwADQAOABAAEAAQABAAEAAQABAAEAARABIAEwAUABQAFAAUABQAEgASABIAEgAQABAA
EAAQABEAEgAWABQAFAAVABUAFQAVABIAEAASABIAEAASABIAFAAVABoAGAAWABYAFwAZ
ABgAFgAUABIAEwASABMAFwAcABwAHAAcABwAHAAaABcAFQAYABsAHAAXABUAEwAQABAA
DgANAA4ADQAMAAoABwAJAAgABgAEAAUABgAHAAYABgAJAAoACgALAAwADQAOAA0ADQAM
AAsACQAJAAgABwALAAgACgAIAAAA+P/0//b/+v/8//z//P8CAAYADQAgADgATgBmAIAA
lwCrALQAqgCVAIcAegBmAFQARAAqAAsA9f/l/97/4v/p/+z/8f/1//H/8P/x/+7/7P/s
/+r/7P/r/+n/6f/m/+b/5v/p/+n/6f/o/+f/6P/o/+r/7//s/+v/7P/s/+n/6P/m/+T/
5P/k/+X/5v/m/+f/6f/p/+j/6P/p/+r/6v/p/+j/5v/o/+n/6f/p/+3/7v/t/+7/7P/r
/+v/6v/s/+z/7P/s/+r/6v/q/+r/7P/s/+v/6//r/+v/7P/s/+r/6f/p/+j/5//o/+v/
7f/t/+7/7P/n/+j/6v/r/+v/7f/t/+v/6//p/+n/6f/p/+z/7P/s/+z/6//u/+3/6//s
/+3/7v/v/+7/7v/v/+//8P/w//D/7v/v//D/8//0//P/9f/0//P/8v/z//X/+P/2//X/
9f/1//P/8v/y//P/9//7/wEACAANABAAFgAZAB8AIAAcABwAHwAiACUAKQApACkAKwAu
AC4ALwAzADQAMgAyADQAMAA0ADcANwA2ADgAOAA6ADwAPAA9AD0APAA/AEAAPwBAAEAA
QgBEAEQAQABCAEIAQgBDAEIAQQBBAEEAQQBBAEEAQQBBAEIAQwBBAEIAQQA/ADwAPAA8
AD4AQgBCAEQARwBFAEUARABEAEUARgBHAEgARwBGAEYARQBJAEoASgBLAE0ATwBOAFMA
UwBTAFIAUQBTAFQAVABTAFUAVQBVAFUAVQBZAFYAVgBWAFYAUwBVAFQAUwBRAFAATQBN
AE8ATwBNAE4ATABJAEwATQBNAEwASgBKAEoASQBHAEgASABIAEoASwBMAE0ATABNAE4A
SwBLAEsASwBLAEwASwBLAEsASgBJAEsASgBHAEgASQBKAEcASABLAEcARgBGAEYARgBG
AEUAQwBGAEQAQwBAAD8AQAA/AEAAQQBBAEIAQgBBAEIAQgBBAEEAQwBDAEMARQBFAEUA
RABCAEQAQAA/AEIAQQBAAD8APgA+AD4APgA+AD4APgA+AD4AOwA6ADkAOAA7ADwAPQA+
ADsAOgA5ADgAOAA4ADgAOAA2ADYANgA2ADQANAA0ADQANgA2ADYANgA0ADQANAA0ADQA
NAA0ADQANAA0ADQANAA0ADQANAA0ADcAOAA5ADoAOAA4ADgAOAA5ADoAOwA8ADwAPAA8
ADwAPAA8ADwAPAA+AD4APgA+ADwAPAA8ADwAPgA+AEEAPgA+AD8APwA/AD8APAA6ADwA
PAA6ADwAPAA7ADsAPwA8ADwAPAA9AD8AQABAAEAAQABEAEQARgBLAEwATABMAEwATABM
AEoARwBGAEgASgBKAEcARQBDAEAAQQA+ADwAPAA9AD4APgA9ADoAOAA1ADIANQA2ADcA
NgA4ADsAPAA8ADgANgA0ADIANAA1ADUANQA1ADUANAAzADUAOAA6ADYANgA2ADIALgAw
ADIAMgAyADQAPgBPAFwAZgB6AJAApAC5AM0A1ADKAL0AsQCgAJAAgABuAFwASwA3ACUA
IgAmACkAKgApACkALQAwADEAMAAwADIAMgAxAC8ALAArACoAKgAqAC0AKwArACoAKQAp
ACgAKQAtACoAKQAqACoAKgAqACkAKAApACgAKAAoACcAJwAoACcAJQAkACQAJAAlACUA
JQAkACYAJwAnACcAKgAqACgAKAAnACcAKAAoACYAJgAmACYAJAAkACQAJAApACoAKgAr
AC0ALQAuAC4ALQArACoAKAAmACYAKAApACkALAAsACkAKQAqACoAKQAsAC0ALAAtACwA
KwAqACkAKQAoACcAJgAmACoAKgApACcAJwAnACcAKAAoACkAKQAmACYAJgAkACMAJAAn
ACgAJgApACkAKQAmACUAJQAmACYAJQAlACUAJAAiACEAIQAjACMAJQAoACYAJgApACkA
KwAqACQAIgAkACQAJAAlACMAIwAlACgAIwAjACYAJgAkACQAJgAiACUAJwAmACQAJgAk
ACQAJAAlACcAKAAoACcAJgAjACIAIgAkACYAJgAjACQAIwAiACQAJAAkACUAIwAjACMA
IwAjACMAJAAlACQAJAAiAB8AHgAeAB4AIAAgAB4AHgAfACAAIQAhACIAJAAkACQAJAAk
ACQAJQAlACQAIgAfAB0AIAAhAB8AIwAkACMAIQAfAB0AHgAeAB0AIAAhACIAIwAgACMA
HwAeACAAIgAhACUAIwAhAB4AHAAcAB0AIAAhACMAJgAmACUAIwAjACIAIAAgACAAIAAf
ACEAIgAiACIAIwAjACMAIwAhACMAJQAjACIAIQAgAB8AIQAhACIAIwAiACEAIwAiAB8A
IAAhACIAIQAiACUAIQAgACAAIAAgACAAHwAdACAAJAAlACQAJQAjACEAIQAhACQAJgAn
ACcAJgAkACEAHwAgAB8AHgAfACIAIwAjACIAJAAiACUAJgAlACQAIwAiACIAIgAiACIA
JAAkACQAJAAjACIAIQAgACEAIgAjACQAIwAiACEAIAAgACAAIAAgACMAJAAlACYAJQAk
ACMAIgAgACAAIAAgACAAIAAgACAAHgAeAB4AHgAiACQAJgAoACUAJAAjACIAIAAgACAA
IAAgACAAIAAgAB4AHgAeAB4AIAAiACQAJgAjACIAIQAgAB0AHAAbABoAHwAiACUAKAAl
ACQAIwAiACIAIgAiACIAJAAkACQAJAAmACYAJgAmACQAJAAkACQAIgAiACIAIgAkACYA
KAAqAA==
         </WaveFormData>
      </LeadData>
      <LeadData>
         <LeadByteCountTotal>10000</LeadByteCountTotal>
         <LeadTimeOffset>0</LeadTimeOffset>
         <LeadSampleCountTotal>5000</LeadSampleCountTotal>
         <LeadAmplitudeUnitsPerBit>4.88</LeadAmplitudeUnitsPerBit>
         <LeadAmplitudeUnits>��V</LeadAmplitudeUnits>
         <LeadHighLimit>2147483647</LeadHighLimit>
         <LeadLowLimit>268435456</LeadLowLimit>
         <LeadID>II</LeadID>
         <LeadOffsetFirstSample>0</LeadOffsetFirstSample>
         <FirstSampleBaseline>0</FirstSampleBaseline>
         <LeadSampleSize>2</LeadSampleSize>
         <LeadOff>FALSE</LeadOff>
         <BaselineSway>FALSE</BaselineSway>
         <ExcessiveACNoise>FALSE</ExcessiveACNoise>
         <MuscleNoise>FALSE</MuscleNoise>
         <LeadDataCRC32>3968562312</LeadDataCRC32>
         <WaveFormData>
/P/8//z//P/6//j/9v/0//L/8P/u/+z/8f/0//f/+v/7//z//f/+//z//P/8//z/+//6
//n/+P/4//j/+P/4//f/9v/1//T/8//y//H/8P/0//j//P8AAP3//P/7//r/9//2//X/
9P/3//j/+f/6//n/+P/3//b/+P/4//j/+P/7//7/AgADAAMABAAGAAcABQAEAAQABAAB
AAEAAQACAAIABgAJAAcABQAFAAQABAAHAAkACQAKAAkABwAGAAYABwAGAAUABwAJAAoA
CgAKAAUAAwADAAEABQAFAAUAAgACAAAA///+//3/+f/2//T/9P/0//P/8//w/+//7P/p
/+v/7f/u/+7/8v/z//T/9v/0//P/8//1//f/9//1//T/8v/y//D/5v/c/9X/y//O/9r/
4P/a/9j/3v/o//b/CwAoAEEAUABcAGsAgwCbALIAzADhANcArQCGAGYAQgAlABMABAD4
//j//v8FAAwADgAHAAIAAQD8//j/9f/z//f/9v/z//T/8//x//D/8f/x//L/8v/w/+z/
7P/s/+z/7P/q/+z/7//w//H/8v/z//L/8f/w//D/7v/v//H/8f/z//H/8f/x//D/8P/w
//D/8P/y//L/8v/y//H/7//v//H/8v/y//P/9P/1//X/9f/z//P/9P/2//j/+P/4//f/
9f/0//L/8P/y//L/8v/y//H/8//0//X/9//6//v/+//8////AAABAP//+//5//f/+P/4
//j/+P/7//v/+//8//n/+//7//r//P/8//3//f8AAAAAAgADAAAA/v/9//r//P/+/wIA
BQACAAEAAwACAAEAAQABAAMABAAEAAUABgAIAAcABwAHAAQABQAFAAQABAAEAAQABQAF
AAQAAQAAAP/////8//7//P/6//r/+v/8//3//v/+//z//P/7//n/+/8AAAAAAQAAAP7/
/v/9//v//P/+//7/+v/5//n/+f/3//j/9//0//f/+////wEA///8//r/+P/5//z//f/9
//n/9//3//n/+P/5//n/+P/4//j/+P/6//v/+f/6//3/+//7//z//v/9//r//P/8//z/
/P/8//z//f8AAP///v/6//f/8//w//X//P8BAAMAAAD//wAA+//3//r/+v/6//z//v/8
//7//P/7//z////8//z//v/+//v/+//8//z//v8AAAEAAgAAAAAA/P/6//n/+f/5//n/
8//y//T/9f/2//j/9f/x//T/9//7/////P/8//v/+v/5//j/+v////3//P/7//f/9//3
//b/9P/z//v/+v/3//b/8//z//L/9v/2//j/AAD+//z/+f/2//T/9f/3//j/9v/3//v/
+//6//n/9f/w/+z/6//r/+z/8v/2//n//f8CAP//AQAAAP3//P/7//r/+v/6//r/+v/4
//j/+P/4//j/+P/4//j/9//2//X/9P/2//j/+v/8//r/+P/2//T/9//6//3/AAD///7/
/f/8//v/+v/5//j/9v/2//b/9v/6//z//v8AAP3//P/7//r/+v/6//r/+v/6//r/+v/6
//z//P/8//z/+//6//n/+P/6//r/+v/6//z//P/8//z//v8AAAIABAADAAUABAACAAQA
BQAFAAUABgAGAAYABQAGAAcACQAKAA4AEQAPAAsACgAIAAcABwAKAAsADQAOAAoACQAJ
AAoADQAOABIAFAASABEAEAANAA0ADQALAA0ACwALAAgABgAGAAUABAAEAAIAAQABAAAA
///9//z/+//8//v/+v/9/wEAAgACAAMAAAD9//v/+P/5//v///8BAP3/+f/2//T/9v/8
/wAA/v/5//n/9P/o/+T/6P/s/+7/9P/+/w8AJgA9AFIAZABzAIMAmQC0ANAA7wADAfEA
xgCiAIQAXQA/ADIAIgAYABYAFQAWABgAEQAGAAcACQAKAAwADwARAA4ACQAIAAYABQAF
AAcACQAKAAoACAAEAAIAAAD+/wEAAAADAAcABwAHAAcABwAFAAMAAQAAAAEAAwAGAAcA
BwAFAAUABQAGAAYABgAGAAgACgAKAAoACAAHAAUABQAIAAoACwANAAwACwAJAAcABwAJ
AAwAEAAQAA4ADAAJAAkACgAKAAoADAAOABAAEgANAA8AEAARABIAFAAUABMAEwAVABUA
FQAVABMAEwATABIAEgASABIAEgARABAAEAASABcAGgAcABwAHAAdAB0AGwAaABsAGwAe
AB4AHwAeAB0AHAAdAB0AHgAfACMAJAAhACEAIQAjACEAIAAgACAAHwAdABwAGwAdACEA
JAAmACYAJgAmACcAJQAkACEAIAAfAB8AHAAeAB8AHgAfACAAHgAdABwAGgAdAB4AHgAd
ABsAHgAcABsAGgAYABgAFwAWABYAFwAWABQAEwATABMAEwAWABcAFgAXABcAFwAVABQA
EgARABAAEQAUABUAFQARAA8ADwARABMAFQAWABYAFAAUABQAFgAUABEAEQATABUAFQAW
ABgAFQASABQAFAASABIAEgASABgAHAAcABwAGQAXABQAEgAUABYAFgATABMAEwAVABEA
EAAUABUAFgAWABYAEgASABIAEQASABUAFAAUABYAFgASABEAEQAQABMAFAAUABQAEgAS
AA4ADAANAA0ADQANAAgACAALAA0AEAASAA8ACwAKAAkACQAJAAoADAANAA4ACQAGAAYA
CQAJAAgABwADAAQABQAFAAQAAwALAAoABwAIAAcACQAKAAkABgAFAAoACQAIAAYABAD+
//3//f/8//z//f8BAAEABQAFAAIA/v/8//3///8CAAIAAgABAAEA/P/5//X/9v/4//j/
+P/4//v//v8BAAQAAQD+//v/+P/7//z//f/+//z//P/8//z//v/+//7//v/9//z/+//6
//f/9v/1//T/9//4//n/+v/5//j/9//2//n/+v/7//z/+f/4//f/9v/x/+7/6//o/+v/
7v/x//T/9//4//n/+v/6//r/+v/6//f/9v/1//T/8f/w/+//7v/s/+z/7P/s/+7/7v/u
/+7/8//2//n//P/7//r/+//9//n/9v/0//P/9v/3//f/+P/0//H/7//t//L/9P/6////
/v/7//z//P/5//n/+v/5//f/9v/0//P/8f/y//H/8P/1//b/9v/1//f/9//4//v/9//3
//X/8//y//D/7v/t/+b/4v/b/9X/2P/a/97/4f/i/+P/5P/j/9//3//f/97/3P/d/93/
3f/c/9z/2//b/9//3//f/93/3P/c/9z/3P/Y/9b/0f/J/8L/xP/E/7z/uP+8/8L/0v/v
/w4AIwAyAEIAVQBpAIMAngC6ANUA0wCvAH4AVAA2AB0AAwDw/+z/7v/w//X/9P/y//P/
8v/t/+f/5P/i/+H/4//g/9v/2v/V/9H/zv/N/9T/3P/j/+j/4//i/+H/4P/d/9r/2//d
/9v/2//b/9v/1v/T/9D/zv/S/9X/2f/b/97/3f/e/9//3v/e/97/3v/d/97/3f/c/9n/
1//U/9P/1P/U/9P/0//Z/9//5P/p/+T/4//j/+T/5f/k/+P/4f/e/97/3f/c/97/3v/e
/97/2//d/97/3//i/+b/6P/p/+f/6f/p/+n/6P/l/+T/4//i/+L/4v/i/+P/4//j/+T/
4v/l/+b/5v/n/+j/6v/r/+r/6v/s/+3/6//q/+r/6P/l/+T/5f/l/+j/6f/t/+7/6//r
/+v/7f/u/+7/7//w//D/7//v/+//7P/t/+3/7P/p/+j/5//n/+j/6P/m/+b/6P/p/+f/
6v/s/+r/6v/q/+j/6f/q/+r/5//m/+T/4f/l/+r/6v/r/+j/5v/m/+X/5//o/+r/6v/n
/+f/6P/p/+f/6P/n/+T/5P/l/+b/5f/n/+b/5v/m/+b/6P/o/+f/5//l/+X/5//m/+f/
5//m/+j/6P/o/+r/6f/l/+T/5f/j/+P/5P/m/+T/4v/l/+b/5P/k/+T/5P/n/+r/6f/o
/+j/5//l/+T/5P/m/+b/4//m/+f/6v/n/+H/4v/g/97/4//m/+X/6P/o/+f/6P/r/+f/
5v/n/+b/4v/h/+H/4P/j/+T/5P/k/+b/5v/i/+D/4f/h/+H/4f/c/9z/3//h/+P/5P/g
/9v/2//b/9z/3f/f/+D/4P/g/9z/2v/b/9//4P/g/+D/3f/c/9v/2f/W/9j/4f/h/9//
4P/f/+H/4v/f/9z/2//g/+L/4v/h/+D/3v/d/93/3P/b/9v/3v/d/+L/5f/l/+T/4f/h
/+L/5P/j/+L/4P/f/+D/3f/X/9T/1//a/93/4P/e/97/3v/e/+H/4v/j/+T/4v/i/+L/
4v/g/+D/4P/g/93/3P/b/9r/3//i/+X/6P/m/+b/5v/m/+f/6P/p/+r/6P/o/+j/6P/k
/+L/4P/e/+D/4v/k/+b/6f/q/+v/7P/u/+7/7v/u/+3/7P/r/+r/6v/q/+r/6v/o/+j/
6P/o/+X/5P/j/+L/5f/m/+f/6P/q/+r/6v/q/+n/6P/n/+b/6//w//b/+f/1//T/9P/z
//P/8v/y//L/8P/v/+7/7v/v//T/+P/3//b/9//3//j/9v/3//b/9v/4//f/9//4//j/
+P/4//v/+v/4//X/8v/u/+v/6v/n/+z/7//y//L/9f/2//j/+v/3//H/7P/o/+b/5v/l
/+X/5f/l/+P/4f/g/+H/4f/g/+P/4//j/+T/5v/l/+X/5//p/+n/5//m/+r/7P/m/+b/
5v/d/8//xP+6/7b/uv/G/8r/0v/g//P/DgAtAEAATABbAG8AiQCmAMIA1wDVALUAhABc
ADwAHQADAPj/9P/u/+z/8//4//7/CQAIAPv/9v/0//P/8//x/+7/6f/o/+b/5f/l/+f/
4//g/9z/1v/Y/9r/3P/e/+L/4v/m/+v/6f/p/+n/6f/o/+f/5v/m/+P/4//k/+P/4P/d
/9z/2//e/+D/4v/k/+X/6P/p/+r/6v/p/+f/5//n/+j/6P/p/+f/5//m/+X/3f/b/9r/
2v/g/+T/6P/r/+7/8P/x//L/8P/u/+z/6v/n/+n/6v/r/+n/6v/p/+f/5//p/+n/6f/p
/+f/5//n/+n/6v/r/+z/7P/r/+r/6v/p/+v/6//q/+n/6P/o/+f/6f/q/+3/7//x//D/
8P/u/+3/7P/t/+3/6v/p/+v/6v/q/+v/7P/v//D/8P/x//L/8P/v/+//7//s/+3/7f/s
/+v/6v/p/+n/7P/u/+7/8P/x//H/7v/w/+//7P/r/+r/5//n/+f/5v/m/+b/5f/j/+P/
5v/k/+P/5//o/+v/7f/p/+j/6P/m/+T/4//j/+P/4v/k/+T/4v/j/+P/4//h/+H/4P/g
/+D/4v/k/+T/4//j/+H/4f/j/+L/4//j/+L/4P/g/+D/4v/g/93/3f/f/+D/4f/j/+b/
5f/i/+T/5P/h/+D/3//e/9//4v/h/+D/4//l/+b/6P/m/+b/5P/f/+D/4f/k/+H/3f/g
/+D/4P/j/+b/5f/o/+f/5//p/+3/6f/o/+n/6P/n/+f/6P/o/+b/5v/l/+T/5v/m/+L/
4P/h/+P/5f/n/+H/4P/i/+P/5v/o/+X/4f/f/9//4P/h/+P/5P/k/+T/3P/Y/9f/2f/c
/97/4P/f/+P/5//q/+z/6P/t/+n/4//k/+H/4f/g/+L/4P/g/+b/4v/g/93/2v/b/9//
5P/o/+X/5f/o/+f/6f/p/+b/4v/g/+H/4//m/+P/4P/c/9n/2P/j/+3/6v/o/+j/6P/o
/+j/6P/o/+j/5v/m/+b/5v/i/+D/3v/c/93/3v/f/+D/5P/m/+j/6v/t/+7/7//w/+//
7v/t/+z/7P/s/+z/7P/q/+j/5v/k/+X/5v/n/+j/6//u//H/9P/x//D/7//u/+z/7P/s
/+z/7P/s/+z/7P/s/+z/7P/s/+r/6P/m/+T/5f/m/+f/6v/y//X/9//6//v/+//7//r/
+P/4//f/9//4//r/+/8AAAAA/f/4//f/9f/0//T/9f/6//7/AQADAAMABAAGAAYABAAH
AAgACAAJAAgABQADAAEA/f/9//v/+P/0//H/7v/y//T/9//3//j/+P/3//j/9P/z//L/
8f/s/+f/5v/l/+n/6v/s/+3/8P/y//P/8//1//f/9//3//T/8v/x//D/8P/w//L/6//h
/+D/2v/Q/9L/2P/U/9b/5v/3/wwAKQBCAFIAYQBzAI0AsADKAOEA6wDTAKQAgABiADcA
FQASABIABgAEAA8AEAAMAA0ACgADAAIAAAD////////8//f/9v/3//f/+P/7//n/+v/6
//j/9f/0//P/8v/w/+7/8P/z//b/9//4//n/9//1//P/8v/0//X/9//3//n/9//3//f/
9f/0//P/8v/0//j/+v/8//v/+f/2//X/9//4//j/+f/7//3//v////n/+f/6//z//f/8
//v/+f/5//r/+v/6//z//v8AAAIA/P/9//3//f8AAAIAAgABAAEAAwADAAMABQADAAMA
AwACAAIAAgACAAIAAQAAAAAA/v8BAAIAAgAEAAYACQALAAoACAAIAAcABgAEAAMAAAAB
AAIABQAHAAUABQAIAAgACgALAAwADwAMAAgABQACAAQABQAHAAkABwAJAAoACgAJAAgA
BwAHAAkACgAJAAoABwAFAAAAAAABAAAAAQACAAQABQAGAAYABwAIAAgABwAFAAgABgAF
AAQAAgACAAEAAQACAAQABAD+//v/+f/3//r/AAAEAAYAAwADAAMAAQACAAAA///+//z/
/v/+//3/+v/3//b/9//8////AQACAAIAAgACAAQABAABAAEAAwADAAMABAAGAAEA/P/8
//r//f/+////AAAHAAwADQAOAA0ACwAIAAYABAAGAAYAAwAFAAUABwADAP//AgACAAIA
BAAEAAAAAAAAAP//AAADAAMABAAHAAgAAwADAAQABAAFAAYABgAGAAYABgACAAAA+//5
//f/9f/2//r/AQAHAAcACAAEAP///////wAAAQAEAAYABwAIAAIA/v/9////AgACAAIA
///9//3//P/6//z/BQAFAAMAAAD9//3//P/+//z//P8CAAIAAgABAAAA+f/3//b/9P/2
//n///8BAAUABQACAP7//v///wEABAAFAAQAAgABAAAAAQD///z//v/+//7//v/9//z/
+//6//j/9v/0//L/9//6//3/AAAAAAAAAAAAAAAAAAAAAAAA/v/+//7//v/7//r/+f/4
//b/9v/2//b/+v/8//7/AAD+//7//v/+//v/+v/5//j/+P/4//j/+P/2//b/9v/2//L/
8P/u/+z/7v/w//L/9P/1//b/9//4//X/9P/z//L/8f/w/+//7v/t/+z/6//q/+3/8v/4
//v/+v/6//v/+//6//j/9//2//f/9//3//j/9P/2//f/8//x//H/8P/w//X/+f/7//7/
/P/5//f/9v/7//z//f8BAP3/+v/2//L/8v/x//L/8f/0//X/9v/0//H/7v/s/+r/6v/n
/+X/5P/g/97/2//Z/9v/2//Z/9f/3v/l/+v/8P/z//P/8//0//T/8//z//X/9f/1//P/
8v/y//T/8P/s/+j/3//X/9j/3v/e/97/5P/o/+z/+P8HABgAMQBEAFAAYwB5AJMAsADI
ANsA4QDFAJgAcgBYADsAIwAWAAwACgAIAAkABgAAAP///v////3//P/8//3/+//2/+//
7P/u/+//8f/1//L/8v/x/+7/7v/u/+7/7v/v/+7/8f/1//P/8f/v/+3/7//v/+//8P/v
/+//8P/v/+3/6//r/+v/7f/u/+//8P/t/+7/7f/s/+3/7f/s/+3/7//w//D/8f/v/+//
7v/t/+3/7//y//b/9f/y/+//6//t/+7/7v/u/+z/7P/s/+z/7f/x//T/9//0//T/8v/v
/+7/7//u/+3/7v/t/+7/7//x//L/8//0//H/7//t/+z/7P/v//D/8P/u/+7/7//v//T/
9v/6//3/+//4//b/8v/0//T/9v/3//b/9f/3//b/9v/3//j/+//7//r/+v/6//n/9//2
//X/9f/3//j/+P/3//b/9f/1//b/9v/0//T/9v/3//X/+P/2//T/9P/0//b/9//4//j/
9v/2//X/8//x//T/8v/x//D/7v/u/+3/7//w//L/8v/u/+3/7f/t/+7/8v/0//T/8v/x
//D/7f/t/+z/7P/s/+z/7v/u/+3/7f/r/+v/7f/t/+//8P/w//D/8P/w//L/8P/t/+3/
7//u/+3/7f/u/+7/7P/v//D/8P/w//D/8P/x//T/8//y//D/7//t/+z/7v/y//T/8//z
//P/9f/x/+//8v/y//L/8P/w/+z/7P/u/+//8v/3//P/8v/z//L/7//v//D/8P/v//D/
8P/w//L/8v/u/+z/7P/t/+7/7//r/+r/7P/t/+//8P/s/+f/6//t//D/8//x//D/7v/s
/+r/6P/p/+3/7P/s/+z/6f/p/+n/6P/m/+n/8//0//P/8P/r/+n/5v/n/+b/5//u//D/
8P/v/+7/6P/n/+f/5v/n/+n/7v/v//D/7//r/+b/6P/p/+v/7v/u/+7/7f/t/+b/6//v
/+z/6v/q/+r/6v/o/+j/6P/o/+n/6v/r/+z/6P/m/+T/4v/k/+b/6P/q/+r/6v/q/+r/
6f/o/+f/5v/n/+j/6f/q/+r/6v/q/+r/5//m/+X/5P/m/+b/5v/m/+P/4v/h/+D/4//k
/+X/5v/j/+L/4f/g/+L/4v/i/+L/4P/g/+D/4P/g/+D/4P/g/+D/4P/g/+D/4v/i/+L/
4v/k/+T/5P/k/+X/5v/n/+j/5//p/+j/5v/o/+n/6f/p/+b/5v/m/+X/6P/p/+v/7P/v
//H/7v/p/+v/6v/q/+v/6//r/+z/7P/u/+//8f/0//P/8v/0//T/9v/3//j/9//y//H/
7v/v/+7/7f/p/+b/4v/h/+D/4P/d/9v/2v/Y/9j/1//X/9f/1f/T/9H/0//V/9b/1v/X
/9T/0//T/9L/0v/T/9b/1//V/9P/0v/S/9z/3P/S/8z/0f/T/8z/xP/A/8T/yv/O/9T/
5P/3/xAAJwA6AEwAWQBlAH8AngC8ANEAzQClAHgAVgA0ABcAAQDy/+z/8P/2//v//P/8
//n/9v/x/+v/6P/m/+X/5v/k/+D/4P/i/+P/5f/p/+b/5v/l/+L/4P/g/+D/4P/g/97/
4P/j/+P/4//j/+P/4//j/+P/5P/i/+P/5f/l/+X/4//j/+P/4f/g/9//3v/e/+D/4P/g
/97/3f/b/9v/3//i/+T/5//l/+X/5P/j/9z/2//b/9z/4f/k/+f/6f/n/+j/6P/o/+f/
5v/l/+T/3//h/+L/4//m/+j/6P/n/+f/6f/p/+n/5//l/+X/5f/o/+j/6P/o/+f/5f/j
/+L/4//n/+n/6v/o/+j/6f/p/+f/5v/n/+f/6v/q/+v/6v/p/+j/6f/p/+v/7f/y//T/
8v/x//D/8f/v/+7/7v/u//H/8f/y//P/8P/x//H/8P/v/+7/7f/t/+//8P/v//D/7v/t
/+n/6v/t/+z/7f/u/+3/7f/t/+z/6v/q/+n/5//o/+z/6//r/+z/6v/q/+n/5//o/+r/
6v/m/+X/5f/l/+P/5v/n/+b/5f/l/+X/4//i/+D/3//e/97/4P/g/9//3//d/93/3//g
/+H/4f/g/+L/4v/i/+T/4v/f/9//4f/f/9//4P/i/+D/3v/h/+L/4//k/+X/5v/o/+r/
6P/m/+T/4//h/+D/4v/k/+T/4f/j/+P/5f/h/9//4v/i/+L/5P/k/+D/4P/d/9v/2//d
/93/3v/h/+L/3//f/+D/4P/f/+D/4P/g/+H/4v/f/97/3v/f/+D/4f/g/+D/4//l/+b/
5v/h/9v/2//b/9z/3f/d/97/3v/e/9r/2P/Z/93/3P/c/9z/2f/b/9v/2v/Y/9n/4f/g
/93/3v/b/9v/2v/c/9r/2v/g/97/3v/d/9z/3P/d/9//4P/e/9//4//j/+P/4//g/9z/
3P/d/9//4v/j/+L/4P/f/97/4f/l/+j/5v/m/+b/5v/m/+b/5v/m/+T/4v/g/97/4v/m
/+r/7v/s/+z/7P/s/+z/7P/s/+z/7//w//H/8v/v/+7/7f/s/+7/7v/u/+7/8P/w//D/
8P/y//L/8v/y//T/9P/0//T/8f/u/+v/6P/q/+r/6v/q/+r/6v/q/+r/6v/q/+r/6v/q
/+r/6v/q/+n/6P/n/+b/5f/k/+P/4v/i/+L/4v/i/+T/5P/k/+T/4v/i/+L/4v/i/+L/
4v/i/+P/5v/q/+v/6v/q/+v/6//q/+j/5//m/+b/5//o/+r/6v/u//H/7//t/+3/7P/s
/+v/6//p/+j/5v/l/+X/5v/q/+z/7v/z//L/8v/x//D/7v/t/+7/7f/s/+v/6v/m/+T/
4v/h/+D/3v/b/9n/2P/X/9j/2P/Z/9v/2//Z/9f/2//d/97/3v/d/93/3f/e/9z/2//b
/93/3P/b/9j/1v/Y/9j/2P/Y/9D/xf+9/7T/tP+0/7L/tP++/8b/zv/f//T/BwAaACoA
OQBPAG0AiACeALEArwCLAGAAQAAiAAEA7f/g/9L/1v/e/+H/4v/i/9//3v/d/9n/1v/U
/9P/1P/S/87/zv/M/8v/y//N/8//0P/Q/87/zf/O/8//0P/S/9D/0v/V/9H/z//N/8v/
zf/N/83/zv/O/8//0f/R/9H/z//P/8//0P/Q/9D/0P/Q/9L/0v/S/9T/1f/V/9f/1v/W
/9X/1f/U/9X/1f/V/9P/0//U/9b/1//W/9X/0//U/9b/1//Y/9b/1v/W/9b/1f/X/9j/
2f/X/9j/1//V/9X/1//X/9f/2P/X/9j/2f/Z/9j/1//W/9n/2f/Z/9r/2P/b/9z/3P/a
/9r/2//b/97/3v/g/+H/4//i/+L/4P/h/+L/5f/n/+f/5//q/+r/6f/p/+n/6//p/+j/
6P/o/+j/5//n/+f/7f/z//j//P8AAAQACAANAA8AEAAPABAAFQAXABYAGgAbABoAGwAc
AB8AIQAjACQAIgAiACEAHwAhACQAIgAhACQAJAAmACcAJgAmACcAJgAlACUAJgAnACgA
LAAuAC4ALAArACoAJwApACgAKAAoACgAKgAqACkAKgApACoALQAuAC8ALwAuACsAKAAl
ACQAKQApACwAMQAvAC8AMAAyADIAMAAzADQANAA0ADQANAA2ADoAOgA6ADwAPQA9AD4A
PwBCAEMAQQBDAEMARQBBAEAARABFAEYARABEAEAAQABBAEEAQwBHAEEAQABBAEAAPAA7
ADsAOgA6ADoAOQA4ADsAPAA5ADgANwA3ADcANwAyADIANQA3ADwAPgA7ADcAOgA7AD0A
PwA9ADwAOgA4ADUANAA2ADsAPAA8ADwAOQA6ADsAOwA6ADgAPwA9ADkAOAA1ADUANAA2
ADQANAA6ADgANgAzADAALwAxADQANgA0ADUAOQA5ADkAOQA2ADIANAA3ADsAQAA+ADwA
OQA3ADgANwA1ADoANwA2ADUANAA2ADYANgA2ADgAOAA4ADgANAAyADAALgAwADIANAA2
ADYANgA2ADYANQA0ADMAMgAyADIAMgAyADAAMAAwADAAMAAwADAAMAAyADIAMgAyADAA
MAAwADAAMgAyADIAMgAyADIAMgAyADMANAA1ADYANwA4ADkAOgA6ADoAOgA6ADsAPAA9
AD4APwBAAEEAQgBCAEIAQgBCAEIAQgBCAEIAQgBEAEcARwBGAEYARwBHAEcARgBGAEYA
RwBHAEcASABHAEoATABJAEcARwBGAEYARQBHAEcASABKAEsATQBQAFQAVABUAFcAWgBa
AFkAWABVAFMAUwBRAFAATwBOAEoASABGAEUARABHAEUARABEAD8APgA8ADsAPgA/AD4A
PQBBAEMARABEAEMAQQA/AD4APwA/AEAAQwBDAEMAQQBAAEIARABAADwAPgA7ADMAKAAi
ACAAHAAcACQAMgBIAFkAaACBAJgAqgC5AM8A6wAGASQBPQE9AR0B8gDOAKwAiwBxAGIA
WABWAFQAVQBWAFQAUwBUAFMAUQBQAFAAUQBPAEoAQwBAAEIAQQBBAEMAQwBEAEQAQgA+
AD4APgA+AD4APAA+AEEAQwBDAEMAQwBAAD8APgA+AEAAQQBDAEMAQQA/AD8APwBCAEIA
QgBCAEIARABEAEQARgBFAEMAQwBFAEYARgBHAEcARwBGAEUAQgBDAEUASABNAE4ATwBP
AE8AUABQAFAATgBOAE4ATgBNAE8AUABRAFAAUgBSAFEAUwBVAFUAVQBWAFUAVgBXAFYA
VgBWAFYAVgBVAFQAVABVAFkAWwBcAFoAWgBbAFsAWgBaAFwAXQBeAF4AXwBeAFwAXABe
AF8AYQBhAGQAZABjAGMAYwBlAGMAYgBiAGIAZABjAGMAYwBhAGMAZABkAGUAZgBnAGkA
aQBoAGUAZABjAGMAYABiAGUAZABlAGYAYwBjAGMAYgBiAGIAYQBfAGEAZABiAGEAYQBg
AGEAYQBkAGYAaQBqAGMAYQBgAF8AXgBiAGQAZABhAGEAYQBfAGAAYABhAGIAZABmAGYA
ZQBlAGMAYwBlAGQAZQBlAGQAZABkAGQAZgBkAGEAYQBjAGYAZwBpAGwAagBoAGsAbABs
AGwAbABsAG0AbgBrAGgAawBrAGoAagBsAG4AbgBrAGkAaQBrAGcAaQBuAHAAcgBvAG4A
aQBoAGwAbQBwAHUAbwBuAG8AbgBtAG0AbgBuAHEAcgByAHIAcgByAG4AbABtAG0AbQBt
AG0AbgByAHUAdgB2AHEAawBtAG8AcgB1AHIAcgBxAHAAbQBsAG4AcwB2AHYAdgBzAHMA
cwByAHAAbwB3AHYAcwBzAHEAcgByAHAAbgBuAHQAdwB4AHgAeAB1AHUAdgB2AHgAeQB9
AH0AfgB9AHkAdAB0AHUAdwB6AHwAfAB7AHsAfgB9AH8AfgB8AHwAfAB8AH4AfgB+AH4A
fAB8AHwAfAB+AH4AfgB+AIAAgACAAIAAfwB+AH0AfAB+AH4AfgB+AIAAggCEAIYAhgCG
AIYAhgCEAIQAhACEAIQAhACEAIQAhACEAIQAhACGAIgAigCMAIwAjACMAIwAiQCIAIcA
hgCHAIgAiQCKAIoAigCKAIoAjQCOAI8AkACOAI4AjgCOAIsAigCJAIgAjQCQAJMAlgCU
AJQAlACUAJUAlgCXAJgAmwCcAJ0AngCfAKAAoQCiAKIAogCiAKIAogCiAKIAogCjAKQA
pQCmAA==
         </WaveFormData>
      </LeadData>
      <LeadData>
         <LeadByteCountTotal>10000</LeadByteCountTotal>
         <LeadTimeOffset>0</LeadTimeOffset>
         <LeadSampleCountTotal>5000</LeadSampleCountTotal>
         <LeadAmplitudeUnitsPerBit>4.88</LeadAmplitudeUnitsPerBit>
         <LeadAmplitudeUnits>��V</LeadAmplitudeUnits>
         <LeadHighLimit>2147483647</LeadHighLimit>
         <LeadLowLimit>268435456</LeadLowLimit>
         <LeadID>V1</LeadID>
         <LeadOffsetFirstSample>0</LeadOffsetFirstSample>
         <FirstSampleBaseline>0</FirstSampleBaseline>
         <LeadSampleSize>2</LeadSampleSize>
         <LeadOff>FALSE</LeadOff>
         <BaselineSway>FALSE</BaselineSway>
         <ExcessiveACNoise>FALSE</ExcessiveACNoise>
         <MuscleNoise>FALSE</MuscleNoise>
         <LeadDataCRC32>1550806809</LeadDataCRC32>
         <WaveFormData>
DAAMAAwADAAKAAoACgAKAAgABgAEAAIABQAGAAcACAALAAwADQAOAA0ADAALAAoADAAM
AAwADAAKAAoACgAKAAkACAAHAAYABAAEAAQABAAIAAoADAAOAA0ADAALAAoADAAMAAwA
DAAMAAwADAAMAAsACgAJAAgACgAKAAoACgALAAwADwASABAAEAAQABAAEAAQABAAEQAT
ABEADgALAAcABgAEAAcACQAIAAgACAAIAAkACQAJAAYABAAEAAQAAwABAAAA///9//7/
/v///wAAAgADAAUABwAIAAkACQAJAAkACQAKAAwADgAPABIAEQAQAA0ADAAKAAkACAAI
AAoACgALAAwADQAOAA8AEAARABEAEQARABIAEgARABIAEQARABAAEAAOAAwADgASABkA
JAAwADUAQABRAFsAVwBLADwAIAD7/9n/uP+c/4f/e/98/5H/qf+5/7z/xv/V/+H/6f/x
//T/+v8DAAoADgASABYAFQAVABUAFwAYABsAHAAdAB4AHgAfAB8AHwAdAB4AHQAcAB4A
HgAeAB4AHwAhACIAJQAkACQAJgAmACQAJQAlACUAJAAkACYAJgAmACUAJQAlACUAJQAl
ACMAJgAoACkAKgAoACgAJgAmACQAJAAjACMAJQAlACUAJgAkACUAJQAlACMAIgAiACIA
IgAiACIAIQAeAB8AHgAdACEAIgAkACoALAAtAC4ALwAvAC8ALwAvAC0ALQAtAC8AMAAv
AC0ALAArACsALAAtACsALAAsACsAJwAlACUAJQApACsALQAuACwAKwAqACkAKgAqACoA
LQAqACgAJwAmACgAKQApACkAKgArACsAKwAqACoAKgAqACgAKQAqACoAKgApACkAKAAn
ACcAJwAoACcAJAAjACAAIQAfACAAIQAfAB4AHgAgAB0AGwAZABcAGQAbAB8AIgAiACEA
IAAdABkAGAAXABYAEgASABIAEgAUABUAFwAYABgAGAAXABcAGgAbABwAHQAdABwAHAAc
ABgAFgAVABQAFwAaABoAGgAZABgAFwAWABcAFwAYABkAGQAZABkAGQAYABgAGAAYABkA
GQAYABgAGAAYABkAGQAWABQAEgASABQAFgAWABYAGAAYABgAGQAZABoAGgAaABkAFwAW
ABYAFQAVABQAFAAVABUAFAARABMAEwAVABcAGgAcABwAHAAaABUAEwASABMAFgAYABkA
FQATABEAEAAQAA4ADgAOAA4ADwAPAA8ADwAQABIAFQAVABUAFAASABIAEQARABAADwAO
AA4ADwAQABAAEAARAA8ADwAPAA8AEgAWABcAGAAXABUAFAASABAAEAAQAA8AEAASABUA
GAAXABUAFAATABAADwANAAsADgAQABEAEAASABIAEAASABIAEgASABIAEgASABIAEgAQ
ABAAEAAQAA4ADgAOAA4ADAAMAAwADAANAA4ADwAQAA4ADgAOAA4AEgAUABYAGAAXABYA
FQAUABEAEAAPAA4ADgAOAA4ADgAPABAAEQASABIAEgASABIAEgASABIAEgARABAADwAO
AA8AEAARABIAFAAUABQAFAAUABQAFAAUABIAEgASABIAEAAQABAAEAASABQAFgAWABgA
GAAYABgAFgAWABcAFwAWABQAEgARAA4ADAAPAA8ADAAMAAwACwAJAAgABwAGAAUABgAH
AAcABAACAAAA//8AAAAAAQABAAMABAAGAAkACgALAAsACwANAA0ADgAPAA4ADgAQABAA
DgAMAAwADAANAAwADAAMAA0ADwARABIAEAAQABAAEQAQAA8ADgANAAsACAAHAAcABQAI
AAoADAASABgAHAAfACYALAAvADYAPwBNAFEARwA8AC4AFQDx/8z/qv+T/4X/ev9//5X/
rf+8/8j/1//l/+3/8//4//z///8CAAYABgAIAAUABAAFAAgACgAPABAAEQASABEAEQAQ
AA8AEgAUABQAFAATABIAEQAQABEAEwAUABcAGgAaABwAHAAcAB0AHQAdABsAGgAbABoA
HAAbABsAGwAcAB0AHgAdABoAGgAZABgAGgAaABgAGAAaABoAGQAZABgAFwAWABYAGQAb
ABwAHQAaABoAGwAcABwAHAAcABsAHQAfAB8AHwAeAB4AHwAkACcAJwAnACcAJQAlACUA
JQAlACUAJQAnACcAJQAiACAAHwAfACAAIQAiACQAJQAlACEAHwAfAB8AIgAjACQAJAAj
ACMAIwAjACAAIAAgACMAJAAkACUAJgAmACUAIwAhACIAIwAjACMAJAAkACQAJAAmACcA
KAAoACYAJQAlACQAIwAjACMAJAAmACQAJAAiAB8AGwAaABkAGgAaABsAHgAeAB0AHAAb
ABoAGQAaABoAGwAbABsAGQAXABYAFQAUABQAFAAUABQAFAAVABcAGAAaABoAGQAZABcA
FwAXABcAGQAYABgAGAAXABYAFgAWABcAGgAaABoAGAAYABgAGAAaABsAHQAfAB0AHQAd
AB0AGgAaABoAGgAbABsAGgAaABwAHAAdAB0AHQAcABsAHAAeACAAIAAgAB8AHgAdAB0A
HgAgACEAIgAkACMAIwAkACUAJQAkACQAJQAlACQAIQAiACMAJgApACkAKgApACgAKgAn
ACcAKAAoACoAKwArACcAJQAjACIAJQAkACUAJgAoACkAKQApACkAKgAsAC8ALQAtACwA
KgArACsALAAsAC8AMAAyADUANAA0ADQANQA3ADcANwA3ADgAPAA9AD4APAA7ADsAOgA6
ADoAOgA5ADYANgA3ADgAOgA7AD0APwBBAEEAQAA/AD4APgA9ADoAQgBEAEIAQABAAEAA
QABAAEIAQgBCAEIAQABAAEAAQABCAEIAQgBCAEIAQgBCAEIAQgBCAEIAQgBCAEIAQgBC
AEEAQAA/AD4APgA+AD4APgBAAEAAQABAAD8APgA9ADwAPQA+AD8AQAA9ADwAOwA6ADwA
PAA8ADwAPgA+AD4APgA8ADwAPAA8ADoAOgA6ADoAOAA4ADgAOAA3ADYANQA0ADQANAA0
ADQANAA0ADQANAA0ADQANAA2ADYANgA2ADYAMwAyADEAMAAzADMAMQAuAC0ALQAuAC4A
MAAvAC0ALAAqACkAKQAoACQAIgAfAB4AHgAdABsAGgAbAB0AIAAiACUAJQAmACYAJQAn
ACgAKQArACsAKwArACoAKQAoACYAKgAsAC4ALgAwADAALwAuACsAKgApACkAKAAmACQA
IgAlACcAKAApACsAKwAqACgAKAApACkAKgAoACgAKgAsADAANQA8AEIARQBOAFsAaQBt
AGcAVgBAACMAAQDe/8T/rf+Z/5L/nf+1/8n/0v/a/+3//f8FAA8AFgAYAB8AJgAmACYA
JgAlACgAKQAsAC4AMAAwADAAMAAvAC8ALgAtADAANAA2ADgANwA2ADUANAAzADMAMgAz
ADIAMgA0ADQAMwAzADIAMQAyADIANAA0ADYANQA1ADUANQA1ADUAMwAxADIAMgAyAC8A
LgArACoAKAAmACMAIQAlACcAKQAsACwALQAtAC0AKwAqACoAKgApACgAJwAlACQAJQAk
ACMAIwAiACIAJgAmACUAJAAjACQAJQAmACcAJgAlACQAJQAlACUAJAAkACEAHwAeAB0A
HwAiACQAJQAlACMAIwAjACMAIwAjACIAIAAfAB4AHQAaABoAGgAdAB8AHgAeAB4AHQAd
ABwAGwAdAB0AHAAbABoAGgAaABoAFwAXABcAFgAYABcAFwAWABMAEwATABQAEwAQAA8A
DAANAAsADAANAA8ADgAOABAADAALAAoACQAJAAkACwAMAAwACwAKAAcABQAEAAMAAgAA
AAAAAAAAAAIAAwAFAAYABQAEAAIAAQAEAAUABgAHAAcABgAGAAYABQAEAAQABAAEAAYA
BQAEAAIAAgACAAIA/////wAAAQD+//3//P/7//z//P/8//z//P/7//n/+P/4//j/+f/5
//j/9v/0//T/8//0//P/8v/y//L/8v/z//D/7v/r/+j/6f/p/+r/7P/t/+3/7P/s/+v/
6//q/+f/5//n/+n/6//s/+z/6v/o/+f/4//i/+L/3//g/+D/3//e/93/3P/c/9z/2v/a
/9r/2P/Z/9n/2f/W/9b/1//Z/9v/2//a/9j/2P/X/9f/1v/U/9L/0f/R/9T/1P/U/9X/
0//T/9P/0//Q/9L/0f/Q/9D/z//P/87/zP/M/8z/y//K/8r/y//M/8r/yf/J/8n/y//L
/8r/yf/H/8b/xP/A/8D/wP++/8L/xP/E/8T/xP/C/8L/wv/C/8P/xP/F/8b/w//C/8H/
wP++/7z/uv+4/7n/uv+7/7z/vf++/7//wP++/77/vv++/73/vP+7/7r/uv+6/7r/uv+3
/7b/tf+0/7L/sv+y/7L/tf+2/7f/uP+5/7r/u/+8/73/vv+//8D/v/++/73/vP+6/7r/
uv+6/7j/uP+4/7j/uf+6/7v/vP+8/7z/vP+8/7z/vP+8/7z/vv++/8D/wv/D/8T/xf/G
/8j/yP/I/8n/yP/F/8H/vf+5/7j/tv+5/73/vv/A/8L/v/+//77/vf+8/7r/uv+6/7b/
s/+x/6//sv+0/7X/t/+1/7b/tv+3/7v/vP+9/73/vv+//8D/wv/D/8T/xP/G/8j/yP/G
/8b/xf/D/8H/wP/C/8L/w//E/8b/xv/G/8b/yf/J/8n/yf/K/8r/yf/K/8n/x//E/8T/
wv/G/8z/0v/V/9r/4v/n//L///8HAAcA/f/u/9r/u/+T/3D/WP8//yv/Kv89/1n/af9u
/3b/g/+P/5n/o/+q/7T/u/+8/7z/xP/M/83/zf/N/8//0P/S/9L/0v/S/9D/0f/R/9H/
0P/Q/87/zP/O/9D/0v/U/9b/2f/b/9//4P/g/+L/4v/g/+H/4f/h/97/3v/g/+D/3//d
/9z/2//e/9//4P/f/93/3v/e/97/4P/g/97/3v/c/9z/2//b/9j/1//W/9b/1P/V/9X/
1f/X/9j/2v/c/97/3v/e/93/3//h/+H/4f/h/+D/4P/k/+T/4//i/+H/5f/n/+n/6//p
/+n/6f/r/+3/7f/s/+z/7P/r/+v/6//r/+z/7P/r/+r/6f/q/+v/6f/p/+n/6P/n/+f/
5//n/+P/4v/h/+P/4P/e/93/3P/g/+H/4f/h/+D/3//d/9v/3P/c/9z/3P/Z/9n/2f/Y
/9f/1f/U/9L/1P/V/9b/2P/X/9T/0//Q/9H/z//Q/9H/z//M/8r/yv/K/8n/yP/H/8f/
x//J/8r/yf/J/8n/x//G/8b/xv/G/8T/xP/E/8T/xP/F/8f/yP/I/8j/x//H/8n/yf/J
/8n/yv/K/8v/zP/L/8r/yv/K/83/0P/Q/9D/0P/Q/9D/0P/N/83/zv/P/9P/1f/X/9n/
1v/W/9b/1v/V/9X/1P/U/9X/1v/Y/9n/2v/a/9r/3P/a/9z/3P/c/97/3v/e/9//4f/i
/+L/4v/j/+H/4P/g/+H/4f/g/+D/3//f/97/2//Y/9f/2P/Z/9r/3P/c/9z/2//X/9b/
1v/Z/9z/3v/f/93/2//Z/9j/2f/Y/9n/2v/c/9//4f/j/+L/4v/j/+X/5f/l/+T/4v/k
/+X/5//o/+r/7P/v//P/9P/0//T/9f/2//f/+P/5//n//P/8//z/AAABAAMABAAHAAgA
CQAJAAoADAAPABIAEgARABEAEQASABMAEwATABMAFAAUABIAFgAYABoAHAAdAB4AHwAg
ACIAIgAiACIAIQAgAB8AHgAeAB4AHgAeAB8AIAAhACIAJQAoACsALgAuAC4ALgAuACwA
LAAsACwALQAuAC8AMAAuAC4ALgAuADAAMAAwADAAMgAyADIAMgAyADIAMgAyADMANAA1
ADYAOAA4ADgAOAA1ADQAMwAyADUANgA3ADgANQA0ADMAMgA3ADoAOwA8AD4APgA+AD4A
PgA/AD8APQA6ADcANQA0ADAAMQAvACwAKgAqACkAKQArACsAKwAqACsALAAsACsAKQAn
ACYAJgAlACUAJAAkACEAIQAiACIAIwAjACMAIwAkACYAKAAqACgAKgAqACoAKAAoACgA
JwAjACIAIQAgAB8AIAAgACAAIgAiACMAIwAlACUAJQAkACQAJAAlACUAJgAmACQAJgAm
ACgALwA2AD4ARwBMAFMAXwBlAF0ATAA8ACUAAQDc/77/q/+V/4j/j/+l/73/zv/Y/+P/
8f/9/wcAEAASABMAGAAaABgAGgAdACAAIQAkACYAJQAkACMAIgAjACUAJgAnACgAKgAq
ACoAJwAmACUAJAAiACMAIwAlACcAKAArACwALAAtAC0ALQAsACwALgAuAC0AKwAqACkA
KQApACkAJwApACoAKgAqACgAKAAmACYAKAAoACcAJwAnACcAJwAoACkAKwAsAC0AKwAq
ACoAKgAqACoAKgApACsALQAtAC0ALgAuAC8ANAA0ADMAMgAxADAALwAuAC0ALwAvAC8A
MQAxAC8ALAAqACoAKQApACkAJwAoACgAJwApACkAKwAtACsAKwArACoAKAAnACYAJQAj
ACIAIQAjACMAIgAiACIAJgAnACcAJwAkACMAIQAfACAAIAAgACAAHgAfACAAIAAiACEA
IQAgAB8AHwAfACAAHgAcABwAGgAaABcAFwAXABUAFAAUABYAFwAXABcAFwAVABMAEwAS
ABMAEwATABEADwAOAA0ADAAKAAoACgAKAAsADQAQABIAFgAWABUAFQAVABUAFQAVABQA
EgARABAADgAMAAsACgALAA4ADgAOABAAEAAQABAAEAARABMAFQASABEAEAAPAAsACgAJ
AAgACwALAAoACgALAAwADgAPAA4ADAAKAAoACQAKAAkACAAGAAYABgAHAAYABgAFAAQA
BQADAAIAAgADAAMAAgACAAYABwAHAAUABAADAAQABQAFAAYABQAEAAMA///+//7//f/+
//7//f////////8AAAIAAAAAAAAAAgADAAMAAwADAAQABgAJAAgABwAFAAIAAwADAAQA
BAAEAAQABQAHAAgACAAIAAkACgALAAwADQALAA4ADgAOAAwACwALAAoACgAKAAoACQAJ
AAoADAAOABEAEQASABMAEwATABIAEQARABIAEgAQAA4ADgAOABAADgAOAA4ADgANAAwA
CwAKAAgACAAIAAgACQAKAAsADAAJAAgABwAGAAkACgALAAwACgAKAAoACgAJAAgABwAG
AAcACAAJAAoADAAMAAwADAAKAAoACgAKAAkACAAHAAYABgAGAAYABgAGAAYABgAGAAYA
BgAGAAYACAAIAAgACAAKAAoACgAKAAwADAAMAAwACwAKAAkACAAKAAoACgAKAAwADAAO
ABAADgAOAA4ADgAOAA4ADgAPAA8ADQAKAAcABAACAP//AQADAAIAAgACAAMAAwACAAEA
AwACAAMABAACAP///f/7//j/+P/3//f/9//4//j/+f/8//7/AAABAAMAAwADAAQABAAE
AAMABAACAAIAAAAAAAIAAQAAAAAA///+//7//v8AAAAAAAAAAAAA///+//3//f/8//r/
+v/7//n/9v/y/+z/7P/w//j/AQAOABgAHQAmAC8AOwA9ADEAIAAMAPP/z/+s/5D/d/9h
/1b/Yf97/5P/ov+q/7v/zf/V/9v/4v/o/+//9v/2//T/9P/1//T/9f/4//r/+v/6//r/
+v/8////AQADAAMABAADAAIAAAAAAAAAAAACAAMAAwAFAAUABAAFAAQABgAHAAcABwAJ
AAoADQAOAAwACwALAAsACQAJAAkABwAFAAYABgAGAAQABAACAAIABgAIAAkACwAJAAkA
CQAKAAwADQANAA0ACgAKAAsADAAOAA4ADgANAAsADQANAA0AEAASABUAHAAcABsAGgAZ
ABkAGQAZABkAGwAbABsAHQAgACEAIQAiACEAIQAiACMAJQAoACoAKwApACcAJwAnACsA
LQAvADAAMQAxADEAMQAxADIAMwA3ADUANAA0ADQAOAA5ADkAOQA6ADsAOwA7ADwAPAA8
ADwAPAA9AD4APgBAAD8APwA+AD4APwBAAEIAQgBAAEAAPgA+ADsAOwA7ADwAPAA9AEAA
PgA9ADwAOwA6ADkAOgA6ADkANwA1ADEAMQAwAC8ALgAsACwALAAsACsAKwAsACwALAAq
ACcAJQAjACEAHwAdAB0AHAAcABwAHQAcABwAHAAbABwAGgAYABcAFgAVABQAEQARABIA
EwAQAA8ADgANAAsACgAJAAgACAAHAAUABAACAAIAAwADAAAA/v/8//z//v8AAAAAAAD+
//z/+v/5//n/+v/6//r/+f/3//b/9v/4//n/+f/6//3//f/8//n/+P/3//j/+f/7//z/
+//6//v/+f/6//z/+//8//z/+//7//n/9//2//n/+P/5//r/+v/7//v/+//6//r/+//9
//3//f/8//r//f/9//7//v8AAAAAAQADAAIAAgACAAMABAAFAAYABwAGAAgABwAGAAcA
BwAIAAgACAAIAAgABwAHAAgACgAMAA4ADQANAA0ADAALAAkABwAJAAwADgAOAA4ADAAM
AAoADAAMAAwADAAOAA4ADgAOAAsACgAJAAgACgAKAAoACgANAA4ADwAQAA4ADgAOAA4A
DgAOAA4ADgAOAA4ADgAOAAwADAAMAAwACgAKAAoACgALAAwADQAOAAwADAAMAAwACgAK
AAoACgAKAAoACgAKAAgACAAIAAgACAAIAAgACAAIAAgACAAIAAYABgAGAAYACAAIAAgA
CAAJAAoACwAMAAwADAAMAAwACwAMAA0ADAALAAoACQAIAAYABgAHAAcABwAEAAEA///+
//z//////wAAAAAAAP/////+//3//P/5//j/9//1//T/9P/0//X/9v/2//f/9//2//b/
9//5//r/+//7//v/+//7//z//f/+//7/AAAAAP7//P/8//z//P/8//3//v/9//3//f/8
//n/+P/3//f/+f/5//n/+f/2//L/8P/v//v/AAAAAP7//v8EAAgADQASABYAGwAkADEA
OwA3ACcAFAD8/9v/tf+Q/3T/Yf9T/1b/af+F/5X/nP+m/7n/x//P/9P/1v/c/+X/6P/o
/+z/7v/t/+z/7f/w//L/9P/0//T/9P/3//n/+v/7//z//v/+//7//P/8//z//P/6//v/
+//9/wAAAAACAAIABQAHAAgACQAGAAYACAAIAAoACQAJAAkABwAHAAcABQAFAAYABgAG
AAYABgAEAAQABgAGAAUABQAFAAUABQAGAAYABwAHAAcABwAIAAoADAAMAAwADAALAA0A
DwAPAA8ADwAOAA4AEgAVABUAFQAVABcAFwAXABcAFwAXABcAGQAZABkAGAAYABYAFQAV
ABUAGAAaABsAGwAZABcAFwAXABUAFQAVABQAFQAVABUAFQASABIAEgAVABgAGAAZABoA
GQAZABgAFwAYABkAGQAZABgAGAAYABgAGAAZABoAGgAZABcAFgAUABUAFQAVABYAGAAW
ABYAFAAUABEAEQARABEAEAAQABIADwANAAsACQAJAAkACwAMABAAEQASABEAEQAQAA8A
DgAMAAwADAAMAAsACwAMAAwACwAKAAgABwAJAAkACQAJAAgABgAFAAQABgAGAAcACAAH
AAoACgAKAAwADAAMAAwACQAJAAoACwALAAsACwALAAsADAANAA4ADQANAAwADAAKAAoA
CwALAAwACgAIAAgABgAIAAgACAAGAAYABgAHAAkACgAKAAoABwAFAAQABAAHAAcABgAG
AAcABwAGAAMAAwADAAUABwAMAA4ADgAOAA8ACwAKAAoACgAMAA0ADQANAAsACQAIAAoA
CAAIAAgABgAHAAcABwAGAAYABwAJAAgABwAFAAIABAADAAMAAgAEAAQABQAHAAcABgAF
AAUAAwADAAMAAwADAAYABgAGAAYABQAFAAQABAAEAAQAAwACAAIAAwAEAAIAAQABAAEA
AwADAAIAAQAAAAAA///8//z//P/8//7/AAAAAAAAAAD///7//f/8//r/+v/6//r/+v/6
//r/+v/6//r/+v/6//v//P/9//7//v/+//7//v/7//r/+f/4//j/+P/4//j/+P/4//j/
+P/6//r/+v/6//j/+P/4//j/9v/0//L/8P/w//D/8P/w//P/9P/1//b/9f/0//P/8v/x
//D/7//u/+z/7P/s/+z/6f/o/+f/5v/k/+T/5P/k/+X/5v/n/+j/6f/q/+v/7P/s/+z/
7P/s/+n/6P/p/+r/6//s/+3/7v/w//D/8P/x/+//7f/q/+f/5//m/+T/5//l/+T/5P/k
/+L/4f/f/93/3P/a/9r/2v/a/9n/2f/Z/9v/3P/c/93/2//c/9z/3f/d/97/3//f/93/
3f/d/97/4v/k/+X/6P/n/+b/4//i/+D/3//e/97/4P/i/+X/6P/m/+b/5v/m/+X/5f/l
/+X/5f/k/+L/4v/h/+P/5P/k/+L/4v/m/+7/+f8AAAQABwAQAB0AJwAlABcABgDw/83/
qf+K/3L/Yf9T/1L/Zf+B/5P/mP+g/7H/vf/D/8f/yv/Q/9v/4P/i/+T/5v/p/+z/7f/w
//L/9P/0//T/9P/z//P/8v/x//P/9v/3//j/+P/4//j/+P/6//v/+//9//z//P/+//7/
/P/9//3//f/9//7/AQACAAAA/////////v/9//z/+f/6//z//f/+////AAD//wAAAAAA
AP////////////8AAP/////+//3//v/+////AAD+//7//v/9////AQABAAEAAAAAAAEA
BgAEAAMAAgABAAMAAwADAAMAAgABAAAAAQACAAEA///+//7//f/9//3/AAACAAMAAwAD
AAEAAQABAAAA///+//z//f/9//3//f/8//z//P////7//P/7//r//f///wAAAQD/////
/v/9//7//v/+//7///8BAAMABAAHAAcACAAIAAkACQAJAAoACwAKAAsACgALAAkACgAL
AAoACAAHAAgACAAHAAYABQAHAAcACQAKAAkACQAJAAcACAAIAAgACAAIAAgACAAIAAYA
BwAJAAoACgAKAAkACQALAAsACwALAA0ADAAMAAwADQAMAAwADAALAA4ADgAOAAwADAAM
AAwADAANAA8AEQAPAA8ADwAPAAsACgAJAAgACwALAAoACgAMAA4AEQATABIAEAAOAA4A
DgAQABAAEAAOAA4ADgAPAA0ADgAOAA4ADwANAAwADAANAA0ADAAMAA0ADQAMAAkABwAH
AAkACwAMAAwACgAIAAkABwAIAAoACQAKAAoACQAJAAcABQAEAAYABAAEAAQAAgADAAMA
AwAFAAYACAALAAgABwAFAAIABAADAAMAAgADAAIAAgADAAMAAgABAAEAAwADAAMAAwAC
AAQAAwACAAEA///+//z//P/8//z/+//8//7/AQAEAAUABQAGAAcACAAJAAkACQAJAAoA
CgAIAAYABAAEAAQABAAEAAQABAAEAAQABAAEAAQABAAEAAQABAAEAAQABAAGAAYABgAG
AAYABgAGAAYACAAIAAgACAAIAAgACAAIAAgACAAIAAgABgAGAAYABgAGAAYABgAGAAYA
BgAGAAYABAAEAAQABAAEAAQABAAEAAYABgAGAAYABgAGAAYABgAIAAoADAAOAAsACgAJ
AAgABgAGAAYABgAGAAYABgAGAAYABgAGAAYACAAIAAoADAAKAAoACgAKAAwADAAMAA0A
DQALAAgABQABAAAA/v8BAAMABAAGAAgABQAFAAQAAwAFAAQABQAGAAIA///9//v/+f/6
//r/+//9//7//v////7//v/+//3//f/9//3//v///wAAAAACAAQABAACAAIABAADAAIA
AgAEAAQABQAGAAkACgALAAwADAALAAoACQALAAoACAAIAA0ADwAQABIAEAAQABQAGgAd
ACIAKAAtADQAQwBPAE0APwAwAB4AAQDh/8D/pv+T/4X/fv+H/53/s/++/8b/0//d/+P/
7f/2//b/+f8AAAQACAAMAA0ADgAPABIAFAAWABYAFgAWABQAFQAVABUAFAAWABYAFgAZ
ABoAGwAcABwAHQAdAB8AHgAeACAAIAAhACMAJAAlACMAIgAjACIAIgAhACEAIQAhACEA
IQAfAB8AIAAgACAAIAAgAB4AHgAeAB4AHQAdABsAGwAbABwAGgAZABcAFQAWABgAGwAe
ACEAIgAjACMAIgAjACIAIQAkACQAJQAqACgAJwAmACUAJgAnACgAKQAmACUAJAAlACcA
JwAmACYAJgAlACUAJQAkACYAJwAnACUAIwAjACMAIQAhACEAIAAgACEAIgAjACAAIAAg
ACMAIQAgACAAIAAhACEAIAAfACEAIQAgAB8AIAAgACAAIAAdAB0AHQAcAB4AHQAdABwA
HQAdAB0AHgAeABwAHAAaABoAFwAXABcAFwAWABYAGAAWABUAFAATABUAFQAXABgAFwAX
ABcAFQAUABQAFAAUABIAEgASABIAEAARABMAFAAUABQAEwATABUAFQAVABUAFQAUABQA
FAAWABYAFwAYABcAGAAWABQAEgASABIAEgAVABcAGgAdABsAGwAbABsAGgAaABoAGgAa
ABkAFwAWABQAFAAVABUAFgAUABIAEgASABQAFAAUABIAEgASABMAEwAUABQAFAARAA8A
DgAOABAAEQARABIAFAAVABUAEwAVABUAFwAZABgAGAAWABQAFgATABMAFAASABQAFQAV
ABUAEwARABAAEQAQABEAEgAQABEAEQARAA8AEAASABUAFAATABEADgAOAA0ADQAMAA8A
EAASABUAFAAUABQAFQATABMAEwATABAAEgARABAAEAAPAA8ADgASABQAFgAXABYAFgAX
ABgAFQATABIAEQAPAA8ADgANAA8AEAAQAA4AEAASABQAFAAUABQAFAAUABQAFAAUABQA
EwASABEAEAAQABAAEAAQABEAEgATABQAFAAUABQAFAAUABQAFAAUABQAFAAUABQAFgAW
ABYAFgAWABYAFgAWABQAFAAUABQAEwASABEAEAATABQAFQAWABYAFgAWABYAFgAWABYA
FgAVABQAEwASABAAEAAQABAAEwAUABUAFgAUABQAFAAUABQAFAAUABQAFgAWABYAFgAY
ABgAGAAYABoAGgAaABoAGgAaABoAGgAcABwAHAAcABoAGgAaABoAFwAWABUAFAASABIA
EgASAA==
         </WaveFormData>
      </LeadData>
      <LeadData>
         <LeadByteCountTotal>10000</LeadByteCountTotal>
         <LeadTimeOffset>0</LeadTimeOffset>
         <LeadSampleCountTotal>5000</LeadSampleCountTotal>
         <LeadAmplitudeUnitsPerBit>4.88</LeadAmplitudeUnitsPerBit>
         <LeadAmplitudeUnits>��V</LeadAmplitudeUnits>
         <LeadHighLimit>2147483647</LeadHighLimit>
         <LeadLowLimit>268435456</LeadLowLimit>
         <LeadID>V2</LeadID>
         <LeadOffsetFirstSample>0</LeadOffsetFirstSample>
         <FirstSampleBaseline>0</FirstSampleBaseline>
         <LeadSampleSize>2</LeadSampleSize>
         <LeadOff>FALSE</LeadOff>
         <BaselineSway>FALSE</BaselineSway>
         <ExcessiveACNoise>FALSE</ExcessiveACNoise>
         <MuscleNoise>FALSE</MuscleNoise>
         <LeadDataCRC32>3679252609</LeadDataCRC32>
         <WaveFormData>
BgAGAAYABgAGAAYABgAGAAQABAAEAAQABAAEAAQABAAGAAYABgAGAAUABAADAAIABAAE
AAQABAAEAAQABAAEAAIAAgACAAIABAAEAAQABAAEAAQABAAEAAQABAAEAAQABAAEAAQA
BAACAAIAAgACAAQABAAEAAQABAAEAAQABAAFAAYACQAKAAoACgAKAAoACgAKAAoACwAL
AAsACwAJAAcACAAIAAgACgAKAAoACgALAAsACwAJAAgACAAIAAkACQAIAAYABAAGAAUA
AwADAAEAAQACAAQABAAEAAQABAACAAIAAgACAAMABAAFAAYABgAGAAYABgAEAAQAAgAC
AAMAAgADAAQAAgADAAMAAwADAAQABAAEAAUABAAFAAUAAwAEAAMABQAFAAUACAAQABgA
IwArADQARgBiAH8AlACeAJ4AlgCDAGsAUQAxAAgA6P/f/+P/6v/r/+L/1f/J/7r/s/+5
/8z/4v/y//n//v8AAAEAAgADAAUACAAKAA4ADwAPAA8AEQASABIAEgARABEADwAPABAA
EAAQABEAFAAUABQAFAASABIAEgASABMAEgARABEAEAAQABEAEQARABAAEAAQABMAEwAT
ABMAEQASABIAEwATABQAFAAVABYAFgAYABgAGAAZABkAGQAbAB0AIAAiACEAIgAiACIA
IQAiACQAJAAlACUAJAAkACUAJQAmACgAKgAqACkAKQAnACcAJwAoACYAJgAmACcAJwAm
ACYAJwAlACQAJAAkACYAJwApACsALQAtAC0ALwAuAC4AMAAxADEAMgAyADIAMgAyADMA
NQA3ADcANwA3ADQANAA1ADUANQA0ADQAMwA1ADUAMwAyAC4ALQAuAC0ALQAsACwALQAq
ACkAKQApACgAJwAnACcAJgAlACQAJAAjACIAIQAgACIAIgAhACAAHwAeAB0AHAAcABwA
GwAbABgAFwAWABYAFAAUABIAEQARABIAEgASABIAEwAUABUAEwATABMAEwAUABQAEwAS
ABIAEgASABIAEwATABMAEwATABEAEwATABQAFQAXABgAFgAWABYAFwAVABUAFQAWABgA
GQAaABsAGgAaABkAGQAXABgAGAAYABkAGgAbABwAGQAZABsAGwAbABsAGgAZABkAGQAa
ABoAGgAaABkAGQAbABoAGQAZABYAFgAVABUAFwAXABcAFwAUABMAEwATABMAEwATABEA
DgAOAA4ADgAMAA0ADQANAA4ADwAPABAADgAOAA4ADgAQAA8ADwAQABAAEAAQABAADwAO
AA4ADgAOAA4ADwAQAA4ADAALAAsADQAOABEAEwASABAADQALAAsADAANAA4ADgAOAA8A
DwAPAA0ADQANAAwACwAKAAkACgALAAwACwANAA0ADQAOAAwADAAMAAwACwAKAAkACAAL
AAwADQAOAAwADAAMAAwADAAMAAwADAAOAA4ADgAOAA0ADAALAAoADAAMAAwADAAMAAwA
DAAMAA4ADgAOAA4ADgAOAA4ADgAMAAwADAAMAA4ADgAOAA4ADgAOAA4ADgANAAwACwAK
AA0ADgAPABAADgAOAA4ADgAQABAAEAAQAA4ADgAOAA4AEAAQABAAEAAQABIAEgASABEA
EAAPAA4ADgAOAA8ADwAQABEAEAARABAAEAAQABAAEgASABIAEwATABMAEQAQABAAEAAR
ABEAEgAQAA4ADgAMAAkACAAHAAoADAAPABAADwAOAA0ADAANAA4ADwAQAA4ADgAOAA4A
DgAOAA4ADgAOAAwADAAMAAoACgAKAAoADQANAA0ADQAOAA4ADgAOAAoACgAJAAkADAAP
ABEADwANAA4AFAAcACUAMQA6AEYAWABzAIwAnACiAKIAmQCJAG8ATwAoAP7/3f/T/9j/
4//i/9v/1//O/8P/v//I/9j/5v/1//7/BAAJAAoACQALAA4AEAAQABEAEQARABUAFgAW
ABYAFQAVABMAEwAUABQAFAAVABYAFgAWABYAFAAUABQAFAAVABQAEwATABQAFAAVABUA
FQAUABQAFAATABMAEwATABUAFgAWABcAGQAaABoAGwAaABoAHAAcACAAIQAhACEAIgAj
ACUAJgAnACgAKAAoACkAKgAsACwAKQApACgAKAArACsALAAuACwALAArACsAKQApACkA
KgAqACoAKgArACkAKAAoACkAKQAoACgAKAApACkAKgArACsAKwArAC0ALgAuADAAMQAz
ADQANAA0ADQANAA1ADcAOQA5ADkAOQA2ADYANwA3ADgAOAA5ADkANwA3ADUANAA1ADUA
NwA3ADYANAAzADMAMQAvAC4ALQAtAC0ALgAvACsAKQAnACYAJQAkACMAIgAkACQAIwAi
ACEAIAAfAB4AHgAeAB0AHQAbABkAFwAWABcAGAAXABcAFwAYABgAGAAXABcAFwAXABcA
FwAXABcAFgAWABUAFAAUABQAFAAUABcAFwAXABcAFwAVABcAFwAXABcAGAAYABYAFgAW
ABcAGQAZABkAGgAbABsAGwAbAB0AHgAeAB8AHQAeAB4AHgAcABwAHAAcABsAGwAdAB0A
HgAfAB8AHwAdAB0AHgAeAB4AHgAdAB0AHwAeAB0AHQAcABwAGwAbABsAGwAbABsAGgAZ
ABkAGQAbABsAGwAZABYAFgAWABYAFgAXABcAFwAVABUAFAAUABQAFAAUABQAFgAVABUA
FgAUABQAFAAUABUAFgAYABoAGAAYABkAGgAaABgAFwAXABoAGgAcAB0AGwAaABgAFwAZ
ABoAGwAcABwAHAAdAB0AHQAbABsAGwAdAB0AHQAdABsAGwAbABkAGwAbABsAHAAcABwA
HAAcAB4AHgAeAB4AHAAcABwAHAAcABwAHAAcABwAHAAcABwAGgAaABoAGgAYABgAGAAY
ABoAGgAaABoAGQAYABcAFgAYABgAGAAYABYAFgAWABYAFAAUABQAFAASABIAEgASABIA
EgASABIAEwAUABUAFgAUABQAFAAUABMAEgARABAAEgASABIAEgAPAA4ADQAMAA0ADgAP
ABAAEgASABIAEgAQABAAEAASABAAEAAQABAAEAAQABAAEAAQAA8ADgANAAsACwAMAAwA
DAAMAAwADAAOAA8ADwAPAAsACgAKAAoADQANAAwACgAIAAgABwAFAAMAAwADAAQACAAI
AAgACAAIAAgACAAIAAYABgAGAAYABgAGAAYABgAGAAYABgAEAAYABgAEAAQAAgACAAMA
AwABAAEAAgACAAIAAgAAAAAA/////wAAAQABAAMABQAIAAwAFAAbACMALABAAFgAcwCM
AJoAmACQAIEAaQBNAC8ACADc/8P/v//E/8v/yv/D/7//uP+v/7P/wv/W/+b/8f/2//r/
+//6//3///8CAAQABAAFAAUABQAGAAYABQAEAAgACQAIAAkACQAIAAcABwAIAAgACAAI
AAcABgAFAAQAAwACAAEAAQACAAIAAwADAAEAAAAAAAAAAwADAAMAAwACAAIAAQABAAEA
AgACAAMAAgACAAQABAAIAAkACQAJAAgACQALAAwADAAMAAsACgAJAAoADAAMAAkACQAI
AAgABwAHAAgACgALAAwADAANAAwACwAKAAoACgAKAAoACwAJAAgACAAJAAsACgAKAAoA
DQANAA4ADwAOAA0ADAANAA4ADgAQABEAEQASABIAEgAQABAAEQATABQAFQAWABcAFQAU
ABQAEwAVABQAFAATABEAEQAPAA4ACwALAA0ADQAMAAoACQAJAAYABQAFAAUABQAFAAYA
BwAEAAMAAgACAP///v/9//z//v/+//3//P/8//z//P/8//r/+v/5//n/+P/3//b/9v/2
//b/9P/z//P/9P/0//T/8f/x//H/8f/z//P/8//z//L/8v/x//D/8P/w//D/8P/x//H/
8f/x//H/7//x//H/8f/x//L/8v/y//L/8v/z//P/8//z//T/9P/z//L/8f/x//L/8v/z
//X/9v/2//b/9f/0//P/8v/x//H/8//z//L/8f/v/+3/7f/t/+7/7v/w//D/7//v/+//
7v/t/+3/6v/q/+n/6f/r/+v/6//r/+j/5//n/+f/5//n/+f/5f/k/+T/5P/k/+L/4//j
/+P/4//j/+L/4v/g/+D/4P/g/+D/3//f/+D/4P/g/+D/4P/f/97/3v/e/97/3v/f/+D/
3v/c/9v/2//e/97/4P/h/+H/4P/e/93/2//c/93/3v/c/9z/3f/d/93/2//b/9v/3f/d
/93/3f/b/9v/2//Z/9v/2//X/9j/2f/a/9v/3P/b/9r/2f/Y/9r/2v/a/9r/2P/Y/9j/
2P/a/9r/2v/a/9j/2P/Y/9j/2P/Y/9j/2P/a/9r/2v/a/9r/2v/a/9r/2v/a/9r/2v/a
/9r/2v/a/9r/2v/a/9r/3P/c/9z/3P/c/9z/3P/c/9z/3P/c/9z/3P/c/9z/3P/a/9r/
2v/a/9v/3P/d/97/3P/c/9z/3P/d/97/3//g/+D/4P/g/+D/4f/i/+X/5v/m/+b/5v/m
/+b/5v/m/+f/5f/l/+X/4//m/+j/6f/q/+j/6P/o/+j/6f/p/+n/5//m/+b/5v/n/+f/
5v/k/+L/5P/j/+H/4f/e/93/3f/e/+H/4v/j/+T/5v/m/+b/5v/k/+T/5P/k/+b/5v/m
/+b/5P/k/+L/4v/j/+L/4//k/+L/4//j/+P/4//k/+T/5P/l/+T/5f/l/+P/5P/j/+P/
5f/n/+r/7v/y//n/AQAMABwANgBTAGwAdgB6AHoAawBLAC8AEwDq/77/r/+1/8D/w/++
/7H/pf+Y/4//k/+k/7j/yv/V/9j/2v/d/9z/3f/f/+L/5P/m/+f/5//n/+f/6P/o/+j/
6//r/+n/6f/o/+j/6P/p/+v/7P/t/+7/7P/s/+z/7P/p/+j/5//n/+j/6P/p/+n/6P/m
/+X/5P/n/+f/5//n/+n/6v/q/+v/6v/q/+n/6f/r/+z/7//w//H/8f/w/+//7f/t/+7/
7v/y//T/9f/2//f/+P/6//r/+v/7//v//P/8//v/+//8//7//v/9//3//f/9//3//v/8
//z//P/9/wAAAAABAAMAAQAAAAAAAAABAAEAAgADAAEAAQABAAMABAAEAAYABwAIAAoA
CwAMAAkACAAIAAkACAAHAAYABQAGAAYABwAHAAUABAAEAAMAAwADAAEAAAD+//3//v/9
//r/+P/3//f/9v/1//X/9f/y//H/8f/x//L/8//0//b/9P/y//D/7v/u/+7/7f/s/+z/
7P/s/+z/7P/s/+v/6//s/+v/6v/q/+r/6v/o/+f/5//o/+j/6P/n/+f/5//n/+f/5//n
/+f/5//o/+j/6P/m/+b/5v/m/+f/5//n/+f/6f/n/+n/6f/n/+f/6P/o/+n/6v/r/+3/
6//r/+v/7P/u/+//8P/x//P/9P/0//X/9v/4//n/+v/7//z//f/+//3//f//////////
//7//f/9//3//v/+//3//P/6//n/+//6//n/+f/2//b/9f/1//X/9f/1//X/8v/x//H/
8f/v/+//7//t/+3/7v/v//D/7v/v/+//7//x//H/8P/w//L/8v/y//L/8P/v/+//8P/z
//T/9f/2//j/+P/5//r/+v/6//v//P/9//z//P/9//z//P/+///////+//z/+//+/wAA
AgAEAAIAAgADAAMABQADAAMAAwADAAMAAwADAAQABQAGAAUACQAJAAkACAAJAAoACwAM
AA4ADgAOAA4ADAAMAAwADAAOAA4ADgAOAA0ADAALAAoACwAMAA0ADgAPABAAEQASABAA
EAAQABAAEgASABIAEgARABAADwAOAA8AEAARABIAEwAUABUAFgAVABQAEwASABQAFAAU
ABQAEgASABIAEgATABQAFQAWABUAFAATABIAEAAQABAAEAAVABYAFwAYABYAFgAWABYA
FgAXABcAFwAZABcAFwAYABcAFgAVABQAFAAUABUAFQAXABUAFAAUABIAEwATABIAEAAO
AA4ADQALAAsACwALAAoADAAMAAwACQAIAAcABgAIAAgACAAIAAoACgAKAAoACAAIAAgA
CAAIAAgACAAGAAUABAADAAMABQAFAAUABgAGAAYABgAEAAQAAwADAAQABwAJAAkACQAM
ABAAGAAfACcAMAA8AFAAawCIAJYAmgCaAJMAfQBhAEUAIAD0/9X/0f/Y/9//3v/V/8v/
vv+z/7P/wP/Q/97/6//0//j/+/8AAP//AQAEAAYACAAJAAkACQANAA4ADgAOAA0ADQAL
AAsADAAMAAwADQAMAAwADAAMAAwADAAMAAwACwAKAAkACQAIAAgACQAJAAkACAAIAAgA
CQAJAAkACQAJAAoACgALAAsADAAMAA0ADgAOABAAEAAUABUAFQAVABgAGQAbABwAGwAc
ABwAHAAfACAAIgAiACEAIQAgACAAIQAhACIAJAAkACQAIwAjACEAIQAhACIAIgAiACIA
IwAjACIAIgAjACEAIAAgACAAIwAjACQAJQAjACMAIwAlACYAJgAoACkAJwAoACgAKAAp
ACoALAAvAC8ALwAvAC8ALAAsAC0ALQAtACwALAArAC0ALQArACoAKwArAC0ALQAqACgA
JwAnACQAIwAjACMAIgAhACEAIQAeAB0AHAAcAB0AHAAbABoAGgAaABkAGAAXABYAFQAU
ABQAFAATABMAEgARABAAEAAPAA4ACwAJAAwADgAPABAADgANAAwACwAMAA0ADgAPAA4A
DgANAAwACgAKAAoACgAOAA8AEAARAA8ADQAPAA8ADwAPABAAEAAOAA4ADgAPAA8ADwAP
ABAAEQARABEAEQARABIAEgATABUAFgAWABYAFAAUABQAFAATABMAFQAVABUAFQAUABMA
EQARABIAEgAUABQAEwATABMAEgARABEADgAOAA0ADQANAA0ADQANAAwACwALAAsACwAL
AAsACQAKAAoACgAKAAoACwALAAsACwALAAoACgAMAAwADAAMAAwACwALAAwADAAMAAwA
DAAOAA4ADwAQABAAEAARABIAEAAOAA0ADQAQABAAEgATABEAEAAOAA0ADwAQABEAEgAS
ABIAEwATABEADwAPAA8AEAARABIAEwASABEAEAANAA8ADwAPABAADgAOAA4ADgALAAoA
CQAIAAoACgAKAAoADAAMAAwADAAKAAoACgAKAAoACgAKAAoACQAIAAcABgAIAAgACAAI
AAYABgAGAAYABgAGAAYABgAIAAgACAAIAAUABAADAAIABAAEAAQABAACAAIAAgACAAAA
AAAAAAAAAgACAAIAAgAAAAAAAAAAAAIAAgACAAIAAAAAAAAAAAD+//7//v/+////AAAD
AAQAAwACAAEAAAABAAIAAwAFAAUABQAFAAMAAgACAAEAAAACAAIAAgACAAMAAwADAAEA
AgACAAIAAwACAAAA/f/6//j/9//1//X/9//3//j/+v/5//j/9//2//j/+P/4//j/9v/2
//b/9v/2//b/9v/2//j/+P/2//b/9f/y//H/8P/y//P/8//z//D/8P/v/+7/7v/s/+z/
6//v//D/7//t/+n/6f/u//b/AAALABUAHgAsAEAAWwB0AIAAgACAAHcAXwBBACMA+v/K
/6//q/+y/73/vP+1/6//qP+d/5//rP/A/9D/3//k/+T/5//o/+f/6f/s/+7/8v/z//P/
8//1//b/9v/2//X/9f/z//P/9v/2//b/9//2//b/9v/2//j/+P/4//j/9//2//X/9f/y
//L/8//z//X/9P/0//T/9f/1//X/9f/3//j/+P/5//n/+v/6//v//P/8//7//v8AAAEA
AQABAAQABQAHAAgACQAKAAoACgAJAAoADAAMAA0ADQAMAAwADwAPABAAEgARABAADgAN
ABAAEQASABQAFAAUABQAFQAXABYAFgAXABkAGAAYABgAGQAZABoAGwAdAB8AIQAlACYA
JgAoACkAJwAoACgAKAApACoALAAvAC4ALQAsACsALAAuADEAMwAzADIAMgAxADAALwAs
ACoAKgArAC4ALwAtACoAKAAnACcAJwAoACkAKAAnACcAJwAkACMAIgAiACMAIgAhACAA
HwAeABwAGgAcABwAHAAcABgAGAAXABcAFAATABIAEgASABIAEAAPAA4ADgANAAwACwAL
AAsACwAJAAkACQAJAAgACAAHAAYABAAEAAQABAADAAMAAwADAAUAAwAFAAUABAADAAMA
AgAAAAAAAAABAAMAAwADAAQAAgABAAAA//8BAAIAAgADAAAAAAD///7/AAAAAAAAAAAB
AAEAAwADAAIAAQD///3//////wAAAAAAAAAA/////////v/9//3///8AAAAAAQD/////
/////wAA/////////////////f/6//r/+v/6//r/+//7//v//f/9//z//P/8//z//P/8
//z/+//7//z/+v/6//r/+v/8//z//f/+//7//v///wAAAgAAAP/////+//7/AAABAAMA
AgAAAP//AQACAAMABAACAAIAAwADAAUAAwADAAMAAwADAAMAAwAFAAUABQADAAUABQAF
AAQAAgACAAIAAgACAAIAAgACAAQABAAEAAQAAwACAAEAAAADAAQABQAGAAQABAAEAAQA
BAAEAAQABAAEAAQABAAEAAQABAAEAAQABAAEAAQABAACAAIAAgACAAQABAAEAAQABAAE
AAQABAADAAIAAQAAAAEAAgADAAQAAgACAAIAAgACAAIAAgACAAIAAgACAAIAAgACAAIA
AgAEAAQABAAEAAQABAAEAAQABAAGAAYABgAGAAYABgAGAAQABAAFAAUABwAHAAUABQAG
AAYABgAGAAYABgAGAAcABQAFAAMAAgAEAAQABQAFAAQAAgAAAAAAAQD////////9//7/
AAAAAP7//v/+//7//P/8//z//P/+//7//v/+//z//P/8//z//v/8//z//P/4//j/+P/4
//v/+//7//v//P/8//z//P/6//r/+f/5//r/+//7//n/+/8CAAoADgAVABsAJgA4AFQA
cwCGAI4AjACGAHUAVwA7AB8A9v/Q/8H/xf/O/9P/zv/B/7X/qv+h/6n/vP/U/+L/6f/q
/+r/7f/w//H/8//2//j/+v/7//v/+////wAAAAAAAAAA///8//v//f/+////AQAEAAQA
BAAEAAIAAgACAAIAAgACAAIAAwABAAAAAAD//////v/+//7/AQABAAEAAQD//wAAAAAB
AAMABAAEAAUACAAIAAoACgAKAAsACwALAAoACwANAA4AEQASABIAEgATABQAFgAWABMA
EwASABIAEwATABQAFgAZABoAGgAbABkAGQAZABoAGgAaABoAGwAdABwAHAAdAB0AHAAc
ABwAHwAfACAAIQAfAB8AHwAhACQAJAAmACcAJwAoACgAKAAmACYAJwApACoAKwAsAC0A
KwAqACoAKQArACoAKgApACcAJwAlACQAIQAhACMAIwAkACIAIQAhAB4AHQAdAB0AHAAb
ABsAGwAaABkAGAAYABcAFgAVABQAFgAWABUAFAATABIAEQAQAA8AEAAQABEADgANAAwA
DAAMAAwACgAJAAsADAAMAAwACgAJAAgABwAHAAcABwAHAAYABgAFAAQABAAEAAQABAAD
AAMAAwADAAMAAQADAAMABQAFAAYABgAEAAQABAAFAAUABQAFAAYACQAJAAkACQAHAAgA
CAAJAAsADAAMAAwACgAKAAoACgALAAsADQANAA0ADQAMAAsACQAJAAoACgAKAAoACQAJ
AAkACAAHAAcACAAIAAcABwAHAAcABwAHAAQAAwADAAMABAAFAAYABQAEAAQABAAEAAIA
AwADAAMAAwADAAIAAgAAAAAAAAAAAAIAAQABAAIAAQAAAP///v/8//z//f/+//z//P/9
//7//P/6//n/+f/7//z///8BAP///v/8//v/+//8//3//v/+//7///////3/+//7//v/
/f/9//3//f/8//v/+v/3//n/+f/5//z/+v/6//r/+v/5//j/9//2//b/9v/2//b/+P/4
//j/+P/2//b/9v/2//b/9v/2//b/9v/2//b/9v/2//b/9v/2//T/9P/0//T/8v/y//L/
8v/0//T/9P/0//P/8v/x//D/7v/u/+7/7v/s/+z/7P/s/+r/6v/q/+r/6P/o/+j/6P/l
/+T/4//i/+L/4v/i/+L/4P/g/+D/4P/g/+D/4P/g/+D/4P/g/+D/3v/e/97/3v/g/+D/
4P/g/+D/4P/i/+L/4P/g/+D/4P/i/+L/4v/j/+P/4//j/+H/4v/k/+X/5v/k/+T/5P/k
/+P/4//j/+H/4v/i/+L/4//h/+D/3v/c/97/3f/b/9v/2f/Z/9r/3P/c/9z/3P/c/97/
3v/e/97/3f/c/9v/2v/b/9z/3f/e/9z/3P/a/9r/3P/a/9r/2v/c/93/3f/d/9v/3P/c
/9z/3v/c/9z/2//Z/9r/2f/X/9n/2//g/+j/8P/3////BgAYADIATwBkAG4AcABuAF0A
QwAnAAsA4P+4/6v/sf+8/7//uP+r/5v/jP+B/4f/mv+y/8b/0f/S/9T/1f/U/9b/2f/d
/+D/5P/l/+X/5f/n/+j/6P/o/+v/6//p/+n/6v/q/+r/6//q/+r/6v/q/+z/7P/s/+z/
6//q/+n/6f/o/+j/6f/p/+f/5v/m/+b/5f/l/+X/5f/n/+j/6P/p/+n/6v/q/+v/7P/s
/+7/7v/w//H/8f/x//L/8//1//b/9//4//j/+P/4//j/+f/4//j/+f/5//r/+//7//z/
/v/8//z/+//7//3//f/9//7//P/8//z//f/9//z//P/9//3//P/8//z//f/9//7///8B
AAEAAQADAAIAAgAEAAUABQAGAAYABgAIAAgACQALAAkACQAJAAkACQAKAAwADQAMAAoA
CQAHAAcABwAFAAQABAAFAAgACQALAAoACgALAA0ADQAOAA8ADgANAA0ADQAOAA0ADAAM
AAsACgAJAAgACAAIAAcABgAHAAgACQAKAAYABgAFAAUABQAFAAUABgAGAAYABAADAAEA
AgACAAIAAwADAAMAAwABAAEAAQABAAIAAgABAAAAAAAAAAAAAAD//////////wEA//8B
AAEAAwADAAQABAAGAAYABgAHAAcABwAHAAgABwAHAAcABwAIAAoACwANAA0ADgAOAA4A
DgAOAA4ADgAPAA8AEQARABEAEQAQAA8AEQARABIAEgARABAADgANAA8ADgANAA0ACwAK
AAgABwAFAAUABQAFAAUABQAGAAcABgAFAAQAAQABAAIAAwAEAAMAAwACAAEAAwADAAIA
AgAEAAQABAAEAAIAAQABAAIAAgACAAIAAgACAAIAAwAEAAMAAgACAAIAAwACAAIAAwAD
AAIAAwADAAMAAgAAAP////8AAAEAAgABAAAAAAD//wAA//8AAAEAAwADAAMAAwADAAMA
AwABAAUAAwADAAIAAgACAAIAAgAEAAQABAAEAAIAAgACAAIABAAEAAQABAACAAIAAgAC
AAAAAAAAAAAAAgACAAIAAgAAAAAAAAAAAAIAAgACAAIAAAAAAAAAAAD+//7//v/+////
AAABAAIAAgACAAIAAgAEAAQABAAEAAQABAAEAAQABAAEAAQABAAEAAQABAAEAAQABAAE
AAQABAAEAAQABAAEAAQABAAEAAYABgAGAAYACAAIAAoACgAJAAgABwAGAAcACAAJAAsA
CQAJAAkABwAHAAgACAAIAAgACAAIAAgABwAHAAcABQAHAAgACQALAAkACAAGAAQABAAD
AAEAAQADAAMABAAGAAUABAADAAIAAwAEAAUABgAEAAQABAAEAAQABAAEAAQABgAGAAQA
BAAGAAQABAAEAAQABQAFAAUAAwAEAAQABAAGAAQABAADAAcABgADAAUABQAHAAoAEgAa
ACMALQA0AEAAWgB3AI4AlgCYAJoAjwB5AFsAOQAQAOb/y//H/9D/2f/W/83/x/++/7P/
s//A/9L/4v/t//T/+v/9//7///8BAAQABgAIAAkACQAJAAkACgAKAAoACwALAAkACQAM
AAwADAANAA0ADAALAAoADAAMAAwADAALAAoACQAJAAgACAAJAAkACQAIAAgACAAJAAkA
CQAJAAkACgAKAAsADQAOAA4ADwAOAA4AEAAQABQAFQAVABUAFAAVABcAGAAbABwAHAAc
ABsAHAAeAB4AHQAdABwAHAAfAB8AIAAiACEAIAAeAB0AHQAdAB0AHgAeAB4AHgAfAB4A
HAAbABsAHAAcAB0AHgAdAB0AHgAfAB8AHwAfACEAIgAiACQAJQAjACQAJAAkACYAJgAn
ACkAJwAnACcAJwAoACgAKQApACcAJgAmACUAIwAjACEAIAAhACEAIwAjACIAIAAfAB8A
HgAdAB0AHQAcABsAGwAbABgAFwAWABYAFwAWABUAFAAUABQAEwASABIAEgASABIAEAAQ
AA8ADwAOAA0ADAAMAAwADAAKAAkABwAIAAgACAAJAAkACQAJAAkACQAJAAkACAAIAAcA
BgAHAAgACQAKAAoACQAIAAcACQAHAAkACQAHAAcACAAIAAgACAAIAAkACwALAAsADAAL
AAsACwALAAsADAAMAA0ADQAOAA4ADgAMAAwADAAMAA0ADQAPAA8ADwAPAA4ADQAPAA8A
EAAQABAAEAAPAA8ADgAMAAoACQAJAAoACgALAAkACQAJAAkACgAJAAkACQAJAAkACQAH
AAYABgAGAAYABAAFAAUABQAFAAUABAAEAAYABgAGAAYABgAFAAUABgAFAAQAAwACAAIA
AgADAAQAAgACAAMABAAGAAQAAwADAAQABAAGAAcACQAIAAYABQAFAAYABwAIAAcABgAG
AAUABwAFAAUABQAHAAcABwAHAAUABQAFAAMABwAHAAcABgAFAAQAAwACAAQABAAEAAQA
BAAEAAQABAACAAIAAgACAAMABAAFAAYABQAEAAMAAgAEAAQABAAEAAQABAAEAAQABAAE
AAQABAAEAAQABAAEAAQABAAEAAQABgAGAAYABgAGAAYABgAGAAQABAAEAAQABAAEAAQA
BAACAAIAAgACAAMABAAFAAYABgAGAAYABgAEAAQABAAEAAQABAAEAAQABgAGAAYABgAI
AAgACAAIAAgACAAIAAgACAAIAAgACAAJAAoACwAMAAoACgAKAAoACgAKAAoACgAMAAwA
DAAMAA==
         </WaveFormData>
      </LeadData>
      <LeadData>
         <LeadByteCountTotal>10000</LeadByteCountTotal>
         <LeadTimeOffset>0</LeadTimeOffset>
         <LeadSampleCountTotal>5000</LeadSampleCountTotal>
         <LeadAmplitudeUnitsPerBit>4.88</LeadAmplitudeUnitsPerBit>
         <LeadAmplitudeUnits>��V</LeadAmplitudeUnits>
         <LeadHighLimit>2147483647</LeadHighLimit>
         <LeadLowLimit>268435456</LeadLowLimit>
         <LeadID>V3</LeadID>
         <LeadOffsetFirstSample>0</LeadOffsetFirstSample>
         <FirstSampleBaseline>0</FirstSampleBaseline>
         <LeadSampleSize>2</LeadSampleSize>
         <LeadOff>FALSE</LeadOff>
         <BaselineSway>FALSE</BaselineSway>
         <ExcessiveACNoise>FALSE</ExcessiveACNoise>
         <MuscleNoise>FALSE</MuscleNoise>
         <LeadDataCRC32>1624200503</LeadDataCRC32>
         <WaveFormData>
BAAEAAQABAAGAAYABgAGAAMAAgABAAAAAwAEAAUABgAGAAYABgAGAAQABAAEAAQABAAE
AAQABAAEAAQABAAEAAQABAAEAAQABAAEAAQABAAGAAYABgAGAAYABgAGAAYABAAEAAQA
BAAGAAYABgAGAAQABAAEAAQABgAGAAYABgAIAAkACQAKAAoACgAKAAoADAANAA0ADAAM
AAwADAAMAAoADAANAA0ADgAOAA4ADgAOAA4ADgAOAA4ADgANAA0ADQAMAAkACAAIAAgA
BwAGAAUABQAFAAYABQAFAAUABQAHAAcABgAFAAYABQAFAAYABAAEAAQABAAGAAQAAwAC
AAIAAQABAAIAAgACAAEAAQACAAIAAQABAAQABAADAAIAAgACAAIAAgD9//r/+v/+/wUA
DQAUABwALABIAGYAggCaAKoAsACsAKIAmACOAHsAbABuAHMAbgBdAEEAHgD4/9j/wv+/
/9D/5//2//7/AwAGAAcABgAGAAcACAAKAA4ADwAPAA8ADQAPAA8ADgAOAA8ADwAPAA8A
DwAPABAAEAAQABAAEAAQABAAEgASABMAEwASABIAEQAQABAADwAQABEAEQASABMAFQAV
ABUAFAAUABUAFQAVABYAFgAWABUAFgAWABYAGAAZABoAGgAYABgAGAAaABsAGwAdAB4A
HAAcAB0AHQAbABwAHAAdACAAIQAhACAAIAAhACEAIQAjACMAJQAlACMAJAAkACYAJAAk
ACQAJQAnACgAKAApACgAKgAsAC0ALgAwADEAMgAxADEAMwA0ADMAMwAzADMANQA2ADYA
NwA1ADYANgA2ADUANAA0ADIAMgAxADAAMAAvAC4ALQAtACoAKQAoACcAJwAmACUAJAAk
ACQAJAAjACIAIgAhACEAIAAgACAAHwAeAB0AHQAcAB4AHgAdAB0AGwAbABsAGgAbABoA
GgAZABYAFgAVABUAFQAVABQAEwAQABAAEQARABMAFAAVABYAFAATABIAEQARABEAEQAR
ABEAEQARABEAEQARABEAEQASABIAEgATABQAFQAWABcAFgAWABcAFwAXABcAFwAYABgA
GAAZABoAGAAYABoAGgAZABkAGQAZABsAHAAcAB0AGwAaABoAGgAXABcAFwAXABkAGQAZ
ABkAGgAaABkAGAAYABkAGQAYABcAFgAWABYAFAAUABQAFAAWABUAFAAUABQAEwATABIA
EAAQABAAEAAQAA8ADwAQABAAEQARABAADwAPAA8ADwAQABAAEAAPAA0ADgAPAA8ADgAO
AA4ADQALAAsADAAMAAoACgAKAAoADQAOAA8AEAAPAA4ADQAKAAoADAAMAAwACwALAAwA
DAAMAAwADAAMAAgACgAKAAkACQAJAAkACgAQABAADwAOAA0ADAALAAoACgAKAAoACgAM
AAwADAAMAAoACgAKAAoADAAMAAwADAAKAAoACgAKAAoACgAKAAoACgAKAAoACgAKAAoA
CgAKAAwADAAMAAwACgAKAAoACgAMAAwADAAMAAwADAAMAAwADAAMAAwADAALAAoACQAI
AAoACgAKAAoACwAMAA0ADgAMAAwADAAMAA4ADgAOAA4ADgAOAA4ADgAPAA8AEAAQABAA
EAAQABAADwAPAA4ADgAQABAAEAAQABIAEwATABIAEgASABIAEgAUABQAFAAUABIAEQAR
ABEAEgAPAA4ADgAMAAsACgAJAAoACwANAA8ADQANAA0ADQAPAA4ADQAMAAkACQAKAAoA
CgAKAAoACgAKAAkACAAIAAcABwAIAAgACAAHAAcACAAIAAcABwAIAAYABQAEAAQABAAI
AAoACQAGAAQABgAJAA8AFgAiAC4AQABeAH4AnACyAL4AxAC+ALIAogCPAHQAYgBfAGAA
WQBHACwACgDo/8z/vf/C/9P/5v/0//v/AAAFAAYACgALAAwADgAQABEAEQARAA8AEQAR
ABAAEgATABMAEwARABEAEQASABQAFAAUABQAFAAUABYAFgATABMAEgASABMAFAAWABcA
FQAVABQAFAATABUAFQAVABcAGAAaABsAGQAaABoAGgAbABwAHAAcABoAGwAcABwAGwAc
AB0AIAAhACEAIwAkACMAIgAiACEAIwAkACQAJQAkACUAJQAkACYAJwAnACcAJwAnACkA
KQAnACgAKAAqACsALAAtAC8ALQAuAC4ALwAwADIANAA1ADcAOAA4ADgAOAA3ADgAOAA6
ADsAPAA9ADwAPAA7ADsAPQA+AD4APgA9ADwAPAA6ADwAOwA6ADoANwA2ADUANQA2ADUA
NAAzADMAMgAxADAALwAuAC0AKwArACwALAAtACoAKgAqACkAJwAlACQAIgAkACQAIwAj
ACMAIwAjACIAHwAeAB4AHQAaABoAGQAZABsAGwAaABkAGAAYABkAGQAYABgAGAAYABUA
FQAVABUAFQAVABUAFQAVABUAFQAVABUAFQAVABUAGAAYABgAGQAXABcAFwAXABoAGgAb
ABsAGwAbABsAHAAcABwAHQAeACAAIAAiACIAIAAfAB4AHQAfACAAIAAhAB8AHgAeAB4A
HwAfAB8AHwAdAB0AHQAdABwAHAAbABoAHAAdAB0AHAAZABgAGAAYABgAGAAYABgAGAAX
ABYAFgAWABUAFQAUABQAFAAUABQAFAATABMAFAATABMAEgAQABAAEQASABMAEAAQABAA
DwARABIAEwATABIAEgASABEAEQARABIAEgAUABQAFAAUABIAEgASABIAEgASABIAEAAO
ABAAEAAQABEAEQASABIAEgASABIAEgAQABIAEgARABMAEwATABQAEgAQABEAEAASABIA
EgASABMAFAAVABYAFQAUABMAEgASABIAEgASABIAEgASABIAEAAQABAAEAAQABAAEAAQ
AA4ADgAOAA4ADgAOAA4ADgAMAAwADAAMAAwADAAMAAwADAAMAAwADAALAAoACQAIAAoA
CgAKAAoADAAMAAwADAAKAAoACgAKAAgACAAIAAgABgAGAAYABgAEAAQABAAEAAYABgAG
AAYABwAIAAkACgAIAAgACQAJAAgACAAIAAgACgAKAAsACwAHAAYABQAEAAYABgAIAAkA
CwAKAAoACgAIAAgACAAIAAgACAAIAAcABwAHAAYAAwAAAAAAAAD//wAA/////////v//
//////8BAAEAAQAAAP3//P/7//v//P/8//z//P/+//7//P/7//r/+v/5//n/+v/6//r/
+f/3//j/+P/3//X/9v/2//X/9v/2//b/+P/0//X/9P/0//T/9//9/wQADAAeADgAVAB2
AJAAngCmAKYAnACOAIIAbQBQAEQARwBEADsAJwAKAOr/yv+w/6n/tv/N/+D/6v/v//T/
9//2//b/9//4//r/+v/7//v/+//4//n/+P/2//j/+//9/////v/9//z//P/6//r/+v/6
//r/+v/8//z/+v/5//f/9v/3//j/+v/7//v/+//6//r/+f/7//v/+//8//z//f/9//z/
/P/7//r/+f/6//r/+v/9////AQACAP///v/9//7//f/9////AAD+//7///////3//v/+
/////v///////v///wEAAgADAAEAAQADAAMAAQACAAIABAACAAIAAgADAAUABgAGAAcA
BwAIAAkACQAJAAoACgAKAAsACwANAA4ADwAPAA8ADwAPABAAEAARABMAFAAUABQAEwAS
ABIAEAASABEAEAAQAA0ADAALAAsACgAJAAgABwAFAAQAAwACAAQABAAEAAMAAgACAAEA
AQAAAAAAAAD///7//f/9//z/+v/6//n/+f/7//v/+//6//f/9v/2//X/9v/2//X/9f/1
//X/9P/z//D/8P/x//H/8P/w//D/8P/x//H/8f/x//H/8f/x//H/8f/x//H/8f/v/+//
7//v//D/8P/w//H/8f/x//H/8f/w//D/8f/x//H/8f/x//L/8P/w//H/8v/y//L/9P/0
//X/9f/1//X/9P/0//P/8//1//T/9P/0//L/8f/w/+//8f/x//H/8f/y//L/8f/w/+7/
7//v/+7/7f/s/+z/7P/q/+r/6v/q/+r/6f/o/+j/6v/p/+n/6P/m/+b/5v/m/+b/5f/l
/+b/5f/l/+T/4v/i/+P/5P/l/+L/4v/i/+H/4f/i/+P/4//g/+D/4P/f/9//3//g/+D/
4P/g/+D/4P/g/+D/4P/g/+D/4P/g/97/3P/e/97/3v/b/9v/3P/c/93/3v/f/+D/3P/e
/97/3f/b/9v/2//c/97/4P/d/9r/3P/c/9z/3P/c/9z/3P/c/9z/3P/c/9z/3P/c/9z/
3P/c/9z/3P/c/9v/2v/Z/9j/2//c/93/3v/c/9z/3P/c/97/3v/e/97/3P/c/9z/3P/a
/9r/2v/a/9v/3P/d/97/3v/e/97/3v/e/97/3v/e/97/3v/e/97/3P/c/9z/3P/e/97/
3v/e/97/3v/e/97/3P/c/9z/3P/d/97/3//g/97/3v/e/97/4P/j/+X/6P/m/+b/5v/m
/+b/5//n/+b/5v/m/+b/5v/m/+j/6f/p/+j/6P/o/+j/6P/o/+j/6P/o/+j/5//n/+n/
6P/l/+T/4v/i/+H/4P/d/93/3f/e/+D/4f/i/+P/5f/l/+T/4//i/+H/4f/i/+D/4P/g
/+D/4v/g/9//3v/e/93/3f/e/97/3v/d/93/3v/e/93/3f/g/+D/3//e/97/3v/e/97/
3f/c/9r/2P/Z/93/5v/y/wIAGgA4AFYAbACAAIoAigB6AG4AaABVAD4APABFAEQANQAd
AP7/2v+2/57/l/+k/7n/yv/U/9n/3P/f/+D/4P/h/+L/5P/k/+X/5f/l/+X/5//n/+b/
5P/l/+X/5f/l/+X/5f/m/+f/6P/p/+r/6v/q/+z/7P/p/+n/6P/o/+j/6P/p/+n/5//n
/+b/5v/p/+v/6//r/+7/7v/v/+//7f/u/+7/7v/v//D/8P/w//D/8f/y//L/7v/u/+7/
8P/y//P/9v/4//j/+P/5//n/+f/6//r/+//8//3//f/8//z//f/9//3/+//7//3//f/9
//7//v8AAAIAAgACAAMAAwAEAAQABQAGAAgACgALAAoACgAJAAgACgALAA4AEAARABEA
EQARAA8AEAAQABEAEAAQAA8ADgANAAwADAAKAAsACwALAAwACgAIAAYABQAGAAUABAAD
AAEAAAD///7//P/8//z/+//6//r/+f/5//n/+v/7//v/+v/5//n/+P/2//b/9f/1//X/
9f/1//T/9P/0//X/9f/0//T/8//z//P/8//y//H/8P/w//H/8f/w//D/8P/w//H/8f/x
//H/8f/x//H/8f/x//H/8f/x//H/8f/x//H/8v/y//L/8//z//P/8//z//b/9v/3//f/
9//3//f/+P/4//j/+f/6//j/+P/6//r/+//9////AQD//wAAAAABAAMAAgACAAIA////
//////////////////7//v/9//z/+v/7//v/+v/7//r/+v/6//j/+P/4//j/+P/3//b/
9v/2//X/9f/0//L/8v/y//L/8v/x//H/8v/w//H/8f/w//H/8f/x//H/8P/w//D/7//x
//L/8//z//P/9P/1//X/9f/1//b/9v/4//j/+P/4//j/+P/4//j/9v/2//b/9P/2//r/
/P/+//v/+//8//z/+v/6//r/+v/4//r/+v/5//n/+f/5//r//P/+////AAAAAAAAAAAA
AAAAAAAAAAAAAAAAAAAAAAD+//7//v/+//7//v/+//7///8AAAEAAgAEAAQABAAEAAIA
AgACAAIABAAEAAQABAACAAIAAgACAAMABAAFAAYACAAIAAgACAAIAAgACAAIAAYABgAG
AAYABgAGAAYABgAIAAgACAAIAAcABgAFAAQABgAGAAYABwAKAAwADQAOAAwADAAMAA0A
CwAKAAoACgAMAAwADAAOAA4ADQALAAoACgAKAAoACgALAAwADQAOAAsACwALAAoABQAE
AAQABAAEAAQABAAFAAQABAAEAAMAAgABAAAA////////////////AAAAAAAAAAAAAAAA
/v/8//r/+f/3//f/+P/4//j/+f/5//r/+v/3//f/+P/4//j/+P/5//r//P/8//v/+v/6
//r//f8BAAgAEAAcADAATABuAIoAngCuALQArACcAJIAgwBoAFgAWwBcAFMAQQAkAAAA
2v+8/6//tv/J/9r/6P/v//L/9//6//z//f/+/wAAAAABAAEAAQADAAUABQAEAAIAAwAD
AAMABAAFAAYACAAGAAYABgAGAAYABgAIAAgABQAFAAQABAAEAAQABQAFAAYABwAHAAgA
BwAJAAkACQAKAAoACwALAAsADAAMAAwADQAOAA4ADgAQABEAEgASABIAEgASABQAEwAT
ABUAFgAUABQAFQAVABUAFgAWABcAGAAZABkAGAAaABsAGwAbABsAGwAdAB0AGwAcABwA
HgAeAB4AHgAfAB8AIAAgACEAIgAkACYAJwAnACgAKAAoACcAJwApACoAKQApACkAKQAq
ACwALQAvAC0ALgAuAC4ALwAuAC4ALAAqACkAKAAoACgAKAAoACkAKAAnACYAJQAjACIA
IQAgACIAIgAiACEAHgAeAB0AHQAcABwAHAAbABwAGwAbABoAGQAYABYAFQAVABUAFQAU
ABUAFAAUABMAEgASABEAEQAQAA8ADQALAAsADAAOAA8ADAAMAAwADAALAAsACwALAA0A
DQANAA0ACwALAAsACwAMAA0ADgAPABAAEAAQABEAEQARABEAEQASABIAEwATABMAEwAT
ABQAEgASABMAFAAVABYAGQAaABkAGQAZABkAGQAaABoAGwAbABoAGgAaABcAFwAXABcA
FwAXABcAFwAWABYAFQAUABYAFwAXABYAEwASABIAEgAQABAAEAAQABIAEQAQABAAEAAP
AA8ADgAPABAAEQASABIAEQARABIADwAPAA4ADAAOAA8AEAARAA4ADgAOAA0ADwAQABEA
EQAQABAAEAAPAA8ADwAQABAAEgASABIAEgAQABAAEAAQABAAEAAQAA4ADAAOAA4ADgAP
AA8AEAAQABAAEAAQABAAEAASABIAEQAPAA8ADwAQABAAEAANAA4ADAAMAAwADAAKAAoA
CgAKAAoACgAKAAoACwAMAA0ADgANAAwACwAKAAoACgAKAAoACAAIAAgACAAGAAYABgAG
AAYABgAGAAYACAAIAAgACAAGAAYABgAGAAQABAAEAAQABAAEAAQABAACAAIAAgACAAAA
AAAAAAAAAAAAAAAAAAACAAIAAgACAAAAAAAAAAAAAAAAAAAAAAD+//7//v/+/wAAAQAB
AAIAAgACAAIAAgACAAMAAwACAAIAAgACAAIAAQACAAIAAQAAAAAAAAAAAAIAAgACAAIA
AAAAAP////8BAAAA/f/8//v/+v/4//b/9f/1//X/9v/3//f/9//3//X/9f/0//P/9P/z
//P/9P/z//L/8f/w//L/8P/v/+7/7P/r/+v/7P/q/+r/6f/p/+j/6P/n/+f/6P/o/+f/
5v/o/+b/5v/k/+P/4P/i/+T/5//t//b/AAAQACYAQgBiAHwAjACWAJoAkACAAHQAYwBG
ADgAOwA6ADEAHQAAAOD/wv+o/53/qP+//9D/3P/f/+L/4//m/+r/6//s/+7/7v/v/+//
7//t/+//7//u/+7/7//v/+//8f/x//H/8v/y//L/8v/y//L/8v/0//T/8//z//L/8v/y
//L/8//z//P/8//y//L/9f/3//f/9//2//b/9//3//f/+P/4//j/+//8//z//P/6//v/
/P/8//v//P/9/wAAAQABAAMABAACAAIAAwADAAMABAAEAAUABgAHAAcABgAIAAkACQAJ
AAkACQALAAsACwAMAAwADgAPABAAEQATABEAEgASABMAFAAWABgAGQAaABwAHQAeACEA
IQAjACQAIwAjACMAIwAlACYAJgAnACcAKAAoACgAKAAoACkAKAAoACcAJgAmACUAJAAj
ACMAIgAhACAAHwAhACAAHwAeABwAHAAcABsAHAAcABsAGwAYABgAGAAXABYAFQAVABQA
EgASABEAEQATABMAEwASAA8ADgAOAA0ADAAMAAsACwALAAsACgAJAAgACAAJAAkABgAG
AAYABgADAAMAAwADAAMAAwADAAMAAgABAAAA//8BAAEAAQABAAIAAgACAAMAAQABAAEA
AQACAAIAAwADAAMAAwADAAQAAgACAAMABAAEAAQABgAGAAMAAwADAAMABQAGAAYABwAH
AAYABgAGAAUABQAFAAUAAwADAAMAAwAEAAQAAwACAAIAAwADAAIAAwACAAIAAgACAAIA
AgACAAQAAwACAAIAAgABAAEAAAAAAAAAAAAAAP7//f/9//7///8BAAIAAgD/////////
//7//v/+//3//f/+///////+//7//v/9//7///8BAAIAAAAAAAAAAAAAAAAAAAAAAAIA
AgACAAAA/v8AAAAAAAABAAEAAgACAAIAAgACAAIAAAACAAIAAQADAAMAAwAEAAIAAgAD
AAIABAAEAAQABAACAAIAAgACAAIAAgACAAIAAAAAAAAAAAACAAIAAgACAAIAAgACAAIA
AgACAAIAAgACAAIAAgACAAQABAAEAAQAAgACAAIAAgAAAAAAAAAAAAIAAgACAAIAAgAC
AAIAAgAAAAAAAAAAAAAAAAAAAAAAAgACAAIAAgACAAIAAgACAAAAAAAAAAAAAgACAAIA
AgACAAIAAgACAAQABAAEAAQAAwADAAQABAAEAAQABAAEAAUABQAEAAQABgAGAAYABgAI
AAkACQAIAAYABgAGAAYABgAGAAYABgAIAAcABwAHAAQAAQAAAAAAAQABAAEAAQD/////
AAABAP///////////f/8//v/+v/5//n/+v/6//r/+v/6//r/+P/3//b/9v/3//f/+P/4
//j/9//3//j/+P/3//f/+P/6//n/+P/4//j/+P/2//P/8v/2//r/+////wQADgAeADgA
WAB0AIgAlgCgAJwAjAB+AHYAZQBUAFYAWwBWAEkAMQAOAOr/yP+w/63/wP/Z/+j/7v/x
//L/9f/2//f/9//3//j/+v/7//v/+//7//3//f/8//r/+//7//v//f/9//3//v8AAAAA
AAAAAP7//v8AAAAAAQABAAAAAAD+//7//////wEAAQAAAAAA//8BAAEAAQACAAIAAwAD
AAMABAAEAAQABwAIAAgACAAIAAkACgAKAAYABgAGAAgACgALAA4AEAAOAA4ADwAPAA0A
DgAOAA8ADgAPAA8ADgAQABEAEQARABMAEwAVABUAEwAUABQAFgAYABgAGAAZABkAGgAa
ABsAGgAcAB4AHwAfACAAIAAgACEAIQAjACQAJwAnACcAJwAnACgAKAApACkAKgAqACoA
KQAoACgAJgAmACUAJAAkACMAIgAhACEAIAAfAB4AHQAdABwAGwAaABoAGgAaABkAGAAY
ABcAFwAUABQAFAATABQAEwATABIAEgASABEAEQAPAA8ADwAOAA8ADgAOAA0ADAAMAAsA
CwALAAsACgAJAAYABgAHAAcACAAIAAgACAAFAAUABQAFAAUABQAFAAUABQAFAAUABQAD
AAMAAwADAAYABgAGAAcABwAHAAcABwAGAAYABwAHAAcABwAHAAgACAAIAAkACgAKAAoA
DAAMAAsACwALAAsACwAMAAwADQANAAwADAAMAAsACwALAAsACwALAAsACwAIAAgABwAG
AAgACQAJAAgACQAIAAgACAAGAAYABgAGAAYABQAEAAQABAADAAMAAgAEAAQABAAEAAQA
AwADAAQAAgADAAMAAgADAAMAAwADAAIAAgACAAEA//8AAAEAAQD+//7//v/9//3//f/+
//7//v/+//7//v/+//7//v/+//7//v/+//z//P/+//7//v/7//v//P/8//z//P/8//z/
+v/8//z/+//5//n/+f/6//z//P/7//7//f/8//v/+v/8//z//P/8//v/+v/5//j/+f/6
//v//P/8//z//P/8//r/+v/6//r//P/8//z//P/7//r/+f/4//j/+P/4//j/+P/4//j/
+P/2//b/9v/2//b/9v/2//b/9f/0//P/8v/w//D/8P/w/+7/7v/u/+7/7P/s/+z/7P/r
/+r/6f/o/+b/5v/m/+b/5P/k/+T/5P/k/+T/5P/k/+L/4v/i/+L/5P/k/+T/5P/k/+T/
5P/k/+b/5//n/+j/5v/m/+b/5v/m/+f/5//m/+f/6P/p/+r/6P/q/+v/6//s/+z/7P/s
/+r/6v/q/+r/6P/o/+f/5//o/+j/5v/m/+T/5P/j/+L/4//j/+P/5P/l/+X/5f/l/+P/
4//i/+H/4P/f/9//4P/i/+L/4v/i/+L/4P/f/97/3v/d/93/3v/e/97/3f/d/+D/4P/f
/9//3//e/9z/2v/Y/9r/2v/a/9v/3P/a/9r/3//h/+b/8v8CABwAOgBWAGoAegCGAIIA
dgBuAGgAVQBCAEQASwBGADUAGQD4/9T/sv+a/5X/pv+//9D/2P/b/9z/3f/g/+L/4//k
/+b/5v/n/+f/5//p/+v/6//q/+r/6//r/+v/6//r/+v/7P/u/+7/7v/u/+3/7P/t/+z/
7P/t/+3/7v/u/+7/7//v/+3/7f/s/+z/7f/v/+//7//u/+7/7//v//D/8v/z//T/9P/0
//P/8v/y//P/9P/0//P/9P/1//j/+P/3//j/+P/4//j/+f/5//v//P/8//3//P/9//3/
/P/8//3//f/9//3//f////////8AAAAAAgACAAIAAgADAAMABAAEAAUABAAGAAgACQAJ
AAoACgAKAAsACwANAA4ADwAPAA8ADwAPABAAEAARABEAEgASABIAEQAQABAADgAQAA8A
DgAOAA0ADAALAAsACwALAAsACwANAA4ADwAQABIAEgASABEAEgASABEAEQAQABAAEAAP
ABAADwAPAA4ADgAOAA0ADQANAA0ADQAMAAwADAANAA0ADAAMAAsACwALAAsACgAJAAoA
CgALAAsACQAIAAcABgAHAAcABwAHAAcABwAHAAcABwAHAAcABwAHAAcABwAHAAgACAAI
AAkACgALAAwADQAMAAwADQANAA8ADwAPABAAEAAQABEAEgAQABAAEgASABIAEwAUABUA
FQAWABYAFwAVABQAFAAUABQAFQAWABcAFQAVABUAFQAWABYAFQAUABIAEwATABIADwAO
AA4ADgAQABAAEAAQABAADwAOAA4ADAALAAsACgAKAAoACgAKAAgABwAHAAgACgALAAsA
CgAJAAkACQAJAAgACAAIAAcABgAGAAYABQAGAAYABgAFAAUABQAGAAYABgAGAAYABgAG
AAYABgAGAAYABgAGAAQABAAGAAYABgAFAAUABgAGAAYABgAGAAYABgAIAAgABwAHAAcA
BwAIAAYABgAHAAYABgAGAAYABgAGAAYABgAGAAYABgAGAAYABgAGAAYABgAEAAQABAAE
AAQABAAEAAQABAAEAAQABAAGAAYABgAGAAQABAAEAAQABAAEAAQABAACAAIAAgACAAQA
BAAEAAQABgAGAAYABgAGAAYABgAGAAYABgAGAAYACAAIAAgACAAGAAYABgAGAAgACAAI
AAgACAAIAAgACAAIAAgACAAIAAoACgAKAAoADAANAA0ADgAOAA4ADgAOAA4ADwAPAA4A
DgAOAA4ADgAQABIAEwATABAAEAAQABAAEAAQABAAEAASABIAEQARABEAEAANAAwADAAM
AAsACgAJAAkACQAKAAkACQAJAAkACwALAAoACQAIAAcABwAIAAgACAAIAAgACgAIAAcA
BgAIAAcABwAIAAYABgAFAAUABAAEAAMAAwAFAAYABgAGAAYABAACAAQABQAGAAYABgAL
ABMAGAAeAC4ASABsAI4ApAC2AMIAxAC6AKoAmgCFAGoAXgBdAFwAUQA7ABwA/P/Y/77/
t//E/9n/6P/y//n//v8BAAQACAAJAAoADAAOAA8ADwAPAA4ADwAOAAwADQAPABAAEQAP
AA8ADwAQABAAEAAQABAAEAAQABIAEgAPAA8ADgAOAA4ADgAPAA8ADQANAAwADAAPABEA
EQARABIAEgATABMAFQAWABYAFgAXABgAGAAYABYAFwAYABgAGAAYABgAGgAbABsAHQAe
ABwAHAAdAB0AHQAeAB4AHwAgACEAIQAgACAAIQAhACEAIwAjACUAJQAlACYAJgAoACYA
JgAmACcAJwAoACgAKQAqACwALgAvAC8AMAAwADAAMQAxADMANAA1ADUANQA1ADUANgA2
ADcANwA4ADgAOAA3ADYANgA0ADQAMwAyADIAMQAwAC8ALwAuAC0ALAArAC0ALAArACoA
KgAqACoAKQAmACYAJQAlACYAJgAmACUAIgAhACEAIAAgACAAHwAfAB8AHwAfAB4AHQAc
ABwAGwAcABwAGwAbABkAGQAYABcAFgAWABcAFwAWABYAFgAWABUAFQAVABUAFQAVABUA
FQAVABUAFQAVABUAFQAVABUAGAAYABgAGQAXABcAFwAXABoAGgAbABsAGwAbABsAHAAc
ABwAHQAeAB4AHgAgACAAHwAfAB8AHwAfACAAIAAhAB8AHgAeAB4AHgAfACAAIQAhACEA
IQAhACAAIAAfAB4AHAAdAB0AHAAbABoAGgAaABoAGgAaABoAHAAbABoAGgAaABkAGQAY
ABgAGAAYABgAGAAXABcAGAAYABkAGQAYABcAFwAXABcAFgAWABYAFQAVABYAFwAXABQA
FAAUABMAEwATABQAFAAUABQAFAAUABQAFAAUABQAFQAWABcAFgAVABYAFQAUABMAEwAU
ABQAFAAUABQAFAASABQAFAATABUAFQAVABYAFgAWABMAEgASABIAEgASABQAFAAUABQA
EgASABIAEgAUABQAFAAUABYAFgAWABYAFAAUABQAFAAUABQAFAAUABQAFAAUABQAFgAW
ABYAFgAUABQAFAAUABYAFgAWABYAFgAWABYAFgAWABYAFgAWABYAFgAWABYAFAAUABQA
FAAWABYAFgAWABgAGAAYABgAFgAWABYAFgAWABYAFgAWABYAFgAWABYAFwAYABkAGgAa
ABoAGgAaABoAGgAaABoAHAAcABwAHAAdAB4AHwAgACAAIAAgACAAHgAeAB4AHgAgACAA
IAAgAA==
         </WaveFormData>
      </LeadData>
      <LeadData>
         <LeadByteCountTotal>10000</LeadByteCountTotal>
         <LeadTimeOffset>0</LeadTimeOffset>
         <LeadSampleCountTotal>5000</LeadSampleCountTotal>
         <LeadAmplitudeUnitsPerBit>4.88</LeadAmplitudeUnitsPerBit>
         <LeadAmplitudeUnits>��V</LeadAmplitudeUnits>
         <LeadHighLimit>2147483647</LeadHighLimit>
         <LeadLowLimit>268435456</LeadLowLimit>
         <LeadID>V4</LeadID>
         <LeadOffsetFirstSample>0</LeadOffsetFirstSample>
         <FirstSampleBaseline>0</FirstSampleBaseline>
         <LeadSampleSize>2</LeadSampleSize>
         <LeadOff>FALSE</LeadOff>
         <BaselineSway>FALSE</BaselineSway>
         <ExcessiveACNoise>FALSE</ExcessiveACNoise>
         <MuscleNoise>FALSE</MuscleNoise>
         <LeadDataCRC32>1835585074</LeadDataCRC32>
         <WaveFormData>
BgAGAAYABgAGAAYABgAGAAUABAADAAIAAwAEAAUABgAEAAQABAAEAAQABAAEAAQABgAG
AAYABgAEAAQABAAEAAQABAAEAAQABAAEAAQABAAGAAYABgAGAAYABgAGAAYABAAEAAQA
BAAGAAYABgAGAAUABAADAAIAAwAEAAUABgAHAAkACwAMAAoACgAKAAoADAAMAAwADAAM
AAwADQANAAsADQAOAA4ADwAPAA8ADwAPAA8ADwAPAA0ADQANAA4ADgAOAAsACwANAAwA
CQAJAAsACwALAAwACgAKAAkACQAJAAkACQAHAAgABwAGAAUABQAFAAUABQAFAAQAAwAC
AAAA////////AgACAAIAAgABAAAAAAABAAEAAQABAAAAAgACAAIAAQD7//X/8P/v//H/
9//6////DAAhADsAWgB7AJcAqwC8AMoA2QDrAPYAAQEPAQoB5gC5AI8AXAAnAPz/4v/c
/+j/+f8GAAsADgAPAA0ADQAMAAsACgAKAAwADAAKAAkACQAJAAkACAAHAAYABQAEAAUA
BgAHAAgACAAIAAkACQAKAAoACgAKAAsACwALAAsACQAJAAsACwANAAsACwAMAAwADAAM
AA0ADgAOAA4ADwAOAAwACwAKAAwADQANAAwADQAOAA8AEAAMAAwADwAPAA8AEAARABEA
EQARABEAEgASABIAEQAQABAAEQASABIAEwAVABYAFgAYABoAGgAaABkAGQAYABgAGQAZ
ABkAGQAbABsAHAAdAB0AHgAeAB4AIAAhACIAJAAiACMAJAAlACQAIwAiACAAIgAjACQA
JgAkACMAIwAjACMAIgAiACEAHwAeAB0AHQAdAB0AHQAcABoAGgAbABsAGAAXABUAFAAS
ABIAEgASABQAFAAUABMAEQARABEAEQATABMAEwAUABQAFAATABMAFQAWABYAFwAXABcA
FwAXABMAEwATABMAFAAUABIAEQAPABAAEQARABUAFAAUABUAFQAVABQAFAATABIAEQAQ
ABIAEgASABIAEgASABIAEgAVABUAFgAXABkAGQAXABkAFwAXABcAGAAYABkAGQAZABkA
GQAaABoAGAAaABsAGwAZABcAFwAYABkAGwAdAB4AHQAcABsAGQAWABYAFwAXABgAGQAa
ABsAGwAZABkAGAAaABsAGwAaABoAGgAaABoAGAAYABgAFwAVABUAFQAVABQAFQAWABYA
EwASABIAEQARABEAEAAQABEAEgAUABUAEgASABIAEgAUABMAEwARABEAEgATABQAFAAU
ABIAEgARAA8ADgAOAAwADAAMAAsADgAQABEAEgARAA8ADQALAAwADgAQABEADwAOAA4A
DwAPAA8ADwAPAA0ADQAMAAsACwAMAAwADAAVABYAEwAQAA8ADgANAAwADAAMAAwADAAO
AA4ADgAOAAwADAAMAAwADgAOAA4ADgAMAAwADAAMAA4ADgAOAA4ADgAOAA4ADgAOAA4A
DgAOABAAEAAQABAADwAOAA0ADAANAA4ADwAQABAAEAAQABAADgAOAA4ADgAMAAwADAAM
AAwADAAMAAwADwAQABEAEgAQABAAEAAQABIAEgASABIAEgASABIAEgARABIAEgASABMA
FAAVABYAFQAUABMAEgAUABUAFQAVABkAGgAaABkAFwAXABcAFwAZABkAGQAZABcAFwAY
ABgAGgAXABcAFwAUABEAEQARABMAEwAUABQAFAATABMAEwAVABUAEwASAA8ADgANAA0A
DwAPAA8ADwAOAA0ADAAMAAsACwALAAwACgAKAAoACQAJAAoADAANAAsACwAKAAoACAAM
AA0ACwAFAAAA/f/7//v//v8FABAAHwA3AFYAewCfAL0A1gDqAPsADQEcASMBKwE0ASQB
/QDRAKIAZQAoAPz/5v/k//H/AAALABAAEQARAA8AEgATABQAFgAWABYAFAATABEAEQAR
ABAAEgASABIAEgASABIAEgASABAAEAARABEAEgASABIAEgARABEAEQARABIAEwAWABcA
FQATABMAFAASABIAEgATABUAFgAXABkAFwAWABYAFgAYABkAGQAYABYAFgAWABYAFQAW
ABoAGwAZABoAGwAbABkAGQAZABoAHQAeAB4AHgAcAB0AHgAeACAAIQAhACAAIgAkACQA
JAAkACUAJQAmACcAJwAnACcAJwAnACgAKQArACwALAAsAC8ALwAvADAALgAvADAAMQA1
ADUANQA0ADEAMQAxADIANAAzADMAMwAxADAAMAAvAC8ALgAtAC0AKwArACsAKgAoACgA
KQApACgAJwAlACQAIgAiACIAIgAiACIAIgAhACEAIQAhACEAIAAfAB4AHgAgACAAHwAf
ACEAIgAiACMAIQAhACEAIQAdAB0AHQAdAB4AHgAcABsAGwAcAB0AHQAgAB4AHQAdABsA
GwAaABoAGgAaABoAGgAaABoAGgAaABgAGAAYABgAGwAbABwAHQAbABsAGQAbAB0AHQAd
AB4AHAAdAB0AHQAdAB0AHgAeAB8AIgAkACUAIgAfAB4AHgAeAB8AIAAgACAAIAAgAB8A
HgAeAB8AHwAdAB0AHQAdABsAGQAZABgAGQAbABwAHAAaABoAGgAaABgAGAAYABcAFwAX
ABcAFwATABMAEwASABAAEAARABEAEwATABIAEgARABAAEAAPAA8AEAARABIAEQAPAA4A
CwANAA4ADwAQABAAEAAOAA4ADAALAAsADAAOAA4ADgANAAsADAAMAAwADgANAAwACwAJ
AAoACwALAAsACgAKAAsADQANAA0ADQALAAsACgAJAAsADAAMAAwACwAKAAcABgAHAAgA
CQAKAA0ADgAPABAADQAMAAsACgAMAAwADAAMAAwADAAMAAwACgAKAAoACgAKAAoACgAK
AAgACAAIAAgABgAGAAYABgAGAAYABgAGAAYABgAGAAYABgAGAAYABgADAAIAAQAAAAEA
AgADAAQABgAGAAYABgAFAAQAAwACAAIAAgACAAIAAQAAAP///v/+//7//v/+/wAAAAAA
AAAAAQACAAMABAAEAAQABQAGAAUABAADAAIAAwAEAAUABgADAAIAAQABAAMAAwAFAAYA
CAAHAAcABwAGAAUABAADAAUABQAFAAUABAAEAAQAAQABAAEAAAD9///////////////+
//3/+//9//3//f/9//n/+P/3//b/9f/1//X/9f/1//X/9P/z//D/8P/v/+//7//w//D/
8P/y//H/8P/w/+//7//v/+//7v/u/+7/7v/t/+v/6f/k/93/2//b/97/5f/y/wUAHQBA
AGcAhQCdALYAxgDTAOUA8gD3AAMBCAHuAMMAlQBiACsA9P/M/7z/xv/b/+j/7//0//X/
9//z//H/8f/x//L/8P/w/+7/7f/s/+v/6v/o/+r/7P/u//D/7//u/+3/7P/q/+r/6//r
/+r/6v/q/+r/5//n/+f/5//p/+n/6//r/+3/6//r/+z/7P/s/+z/7f/s/+z/7P/t/+v/
6v/q/+r/6//r/+r/6P/q/+z/7v/w/+3/7P/u/+3/7f/u/+//7//t/+3/7f/u/+3/7v/u
/+7/7v/v//D/8P/y//P/8//y//L/9P/0//T/9P/1//X/9v/2//X/9P/z//T/9f/3//n/
+v/6//n/+P/7//v/+//8//z//f/+////AAD///7//P/9//3//f/+/wAA///////////+
//7//f/9//z/+//7//n/+f/5//j/9v/2//f/9//1//P/8P/u/+//8P/x//L/8v/y//L/
8f/x//H/8f/x//H/8f/x//L/8P/w/+//7//x//L/8v/z//H/8f/x//H/8f/x//H/8f/0
//T/8v/x//D/8P/w/+//8v/w/+//7//x//H/8P/w//D/8P/w//D/8P/w//D/8P/w//D/
8P/w//H/8f/y//P/8f/x/+//8f/x//H/8f/y//T/9f/1//X/9P/z//P/8v/0//b/9//3
//f/9f/1//b/9P/1//b/9v/4//j/+P/3//X/9P/0//P/9P/1//b/9//5//f/9//2//T/
9f/1//T/9P/0//T/9P/0//T/9P/z//P/8//z//P/8f/x//H/8P/u/+7/7//v/+//7//u
/+7/7P/s/+3/7f/u/+7/7v/u/+7/7f/t/+v/6//s/+3/7v/s/+z/6v/q/+z/6//r/+z/
7P/s/+z/6//p/+r/6v/q/+z/6//q/+n/6f/q/+v/6//p/+j/6P/p/+r/6//s/+3/6//r
/+r/6f/n/+j/6P/o/+v/6v/n/+b/6P/o/+j/6P/o/+j/6P/o/+r/6v/q/+r/6f/o/+f/
5v/o/+j/6P/o/+b/5v/m/+b/5//o/+n/6v/q/+r/6v/q/+r/6v/q/+r/6v/q/+r/6v/p
/+j/5//m/+f/6P/p/+r/7P/s/+z/7P/q/+r/6v/q/+r/6v/q/+r/6P/o/+j/6P/q/+r/
6v/q/+j/6P/o/+j/6P/o/+j/6P/p/+r/6//s/+n/6P/n/+b/6P/r/+7/8P/u/+7/7v/u
/+7/7v/u/+7/7P/s/+3/7f/t/+//8P/w//H/8f/x//H/7//v/+//7//t/+3/7f/u//D/
8P/t/+3/6//q/+f/5//l/+X/5f/m/+n/6v/q/+v/7f/t/+3/6//o/+f/5v/l/+P/4//j
/+P/4//i/+H/4P/g/9//3//f/+D/4P/g/+D/4f/g/+D/4f/h/+H/4f/g/+D/4v/i/+H/
4f/d/9T/zf/J/8n/zv/Z/+T/9/8RAC4ATwBtAIkAmgCiAK8AxQDSANkA5wDuANIAowB5
AEgAEQDg/8T/uv/C/9H/3P/h/+b/6//r/+n/5//n/+f/6P/m/+b/5P/j/+X/5f/l/+T/
4//i/+H/4P/i/+L/4v/i/+P/5P/m/+f/5v/m/+b/5v/n/+f/5//n/+X/5f/n/+f/5f/j
/+P/5P/l/+b/5//p/+r/6v/q/+v/6//q/+r/6v/q/+v/6//q/+r/6v/q/+r/5v/m/+n/
6f/q/+z/7v/v/+//7//v//D/8f/y//L/8v/y//P/9P/0//L/8//z//L/8v/0//T/9P/0
//X/9f/2//n/+f/5//n/+//7//z//f/9//7//v/+//7//f/8//z//f///wEAAwADAAMA
AwACAAEAAQABAAIAAgABAAEAAQABAAAAAAD//wAAAAAAAAEA/////////v/6//r/+//7
//r/+f/3//b/9v/2//b/9v/4//j/+P/3//n/+f/5//n/9//3//f/+P/4//j/9//3//X/
9v/2//f/+v/7//z//f/5//n/+f/5//z//P/6//n/+f/6//v/+//7//j/9v/1//j/+f/5
//r/+P/4//j/+P/6//r/+v/6//z//P/8//z//P/7//v/+//7//v/+f/7//n/+f/5//r/
+v/7//v/+//7//v//P/8//v//P/8//v//f/9////AgABAAEAAQAAAAEAAgADAAMAAAAA
AAEAAQD//////////wEA//////7//P/9//3//P/8//z//P/8//z//P/8//v/+f/5//n/
+f/4//n/+v/6//b/9v/3//f/+f/5//j/+P/2//b/9//3//b/9v/2//b/9P/z//P/8f/z
//T/9f/2//j/+P/2//b/9v/1//X/9v/3//j/+f/5//f/+P/4//j/9//1//P/8f/0//b/
+P/5//j/9v/1//X/9f/1//X/9f/3//f/9v/1//T/9P/z//L/8//4//v//P/7//r/+f/4
//r/+v/6//r/+v/6//r/+v/5//j/9//2//j/+P/4//j/+f/6//v//P/8//z//P/8//r/
+v/6//r/+v/6//r/+v/4//j/+P/4//v//P/9//7//v/+//7//v/+//7//v/+//7//v/+
//7//v/+//7//v/+//7//v/+//3//P/7//r/+v/6//r/+//+/wAAAgAEAAIAAgACAAIA
AgACAAIAAgAFAAUABQAHAAYABgAFAAUAAwADAAMAAwAEAAUABgAHAAcACAAIAAgAAwAD
AAMAAgABAAEAAQABAAAAAAD///7//f/9//3//f/+//3//f/9//7//f/9//3//f/9//3/
/P/6//j/9//1//X/9f/2//b/9//4//j/+P/2//f/9//3//n/+P/4//j//P/7//n/9f/w
/+v/6f/p/+z/8//8/wsAJQBCAGMAhQClAMAAzgDbAPEAAgEFAQsBFgEGAd0AswCGAEsA
DgDo/9b/1v/l//L/+//8//3///8BAAMAAwADAAQAAgACAAAA//8BAAEAAQAAAP7//v/+
//7/AAAAAAAAAAD+//7//////wAAAAAAAAAA/f/9//3//f/+////AgADAAQAAwAEAAYA
BQAEAAMAAwAGAAYABgAHAAYABAADAAIABgAHAAcABgAHAAgACQAKAAYABgAJAAkABwAI
AAkACQAJAAkACQAKAAsADAAMAAwACgALAAwADAAOAA8ADwAOABAAEgASABIAEgATABMA
FAATABMAEwATABUAFQAWABcAGQAaABoAGgAdAB0AHQAeABwAHQAeAB8AIAAfAB4AHAAd
AB8AIQAkACIAIQAhACEAIQAgACAAHwAdABwAGwAbABkAGQAZABgAFwAYABoAGwAYABcA
FQAUABYAFgAWABYAFAAUABQAEwATABMAEwATABQAFQAWABgAFwAWABQAEwATABQAFAAV
ABcAFwAXABcAFQAVABUAFQAVABQAEQAPABIAFAAWABcAGQAWABQAEwATABMAEgASABQA
FAAUABQAEgASABIAEgATABQAFQAWABcAFwAYABkAFwAXABUAFwAZABkAGQAaABoAGwAb
ABsAGQAZABoAGgAbAB4AIAAhACEAHwAfACAAIAAhACIAIgAiACIAIgAhAB4AHgAfAB8A
HwAfAB8AHwAfAB0AHQAcAB0AHwAgACAAHwAeAB0AHAAbABoAGQAXABgAGQAaABsAGQAZ
ABkAGAAYABgAGQAZABkAGQAYABgAFQAUABQAEwAUABYAGAAaABkAFwAWABMAFQAWABcA
GAAWABYAFAAUABQAEwATABQAFgAWABYAFQATABQAFAAUABQAEwASABEADwAQABEAEQAT
ABIAEgATABEAEQARABEAEwATABIAEQAPABAAEAAQABEAEgARABAADgAOAA4ADgAOAA4A
DgAOAAwADAAMAAwADQAOAA8AEAAOAA4ADgAOAAwADAAMAAwADAAMAAwADAAKAAoACgAK
AAoACgAKAAoADAAMAAwADAAKAAoACgAKAAkACAAHAAYACAAIAAgACAAGAAYABgAGAAUA
BAADAAIABAAEAAQABAAGAAYABgAGAAUABAADAAIAAAAAAAAAAAAAAAAAAAAAAAAAAQAC
AAIABAAEAAQABAACAAIAAgACAAIAAgADAAMAAgADAAMAAgABAAEAAQABAAIAAwAEAAUA
AwADAAMABAAEAAQAAQABAP///v/7//v/+//7//v//P/+//7//f/9//r/+f/4//X/9f/1
//X/9f/z//P/8//z//H/8P/v/+7/8P/v/+//7//v/+7/7f/s/+n/6P/o/+n/6f/p/+n/
6P/o/+j/6P/n/+X/4f/c/9n/1//Z/97/5f/w/wEAGQA6AFsAewCXAKwAugDHANsA6gDv
APkAAgHuAMEAkwBiACsA9v/S/8D/yP/Z/+j/7f/u/+3/7//x/+//7//v//D/7v/u/+z/
6//t/+3/7f/s/+z/7P/s/+z/7P/s/+z/7P/u/+7/7//v/+7/7v/u/+7/7//v/+//7//v
/+//8f/x/+//7f/t/+7/7//w//H/8//y//L/8v/z//P/8v/y//L/9P/1//X/9P/0//T/
9P/0//P/9P/4//n/9//4//n/+f/3//f/9//4//n/+v/6//r/+v/7//z//P/8//3//f/8
//z//v/+//7/AAABAAEAAgAFAAUABQAFAAQAAwADAAMABQAGAAYABgAJAAkACQAKAAwA
DQAOAA8AEAAPAA4ADAALAAsACwAMAAwACwALAAsADAAMAA0ADQALAAoACQAJAAcABwAH
AAYAAgACAAMAAwACAAEA///+/wAAAAAAAAAAAAAAAAAA//////////////3//f/9//7/
/v/+//3//f/+/wAAAQADAAAA///+//3//v///wAAAQAAAAAA/v/9////AAABAAEAAwAA
AP7//f/9//3//P/8//3//v///wAA/v/+//7//v8AAAAAAAAAAAEAAQACAAMAAwADAAEA
AwADAAMAAwAEAAQABQAFAAUABQAFAAYABgAIAAoACwALAAkABwAHAAgACQALAA0ADgAM
AAwADAALAAoACgALAAsACQAJAAkACQAKAAkACgAKAAoACwALAAoACAAIAAgACAAKAAoA
CgAJAAkACQAJAAkABwAHAAcABgAGAAYABwAHAAUABQAEAAQABQAGAAgACQAHAAYABQAE
AAQAAwADAAEAAQACAAMABAADAAIA///+/wEAAQACAAQAAgACAAIAAQABAAIAAgACAAMA
AwADAAMAAgACAAIAAQACAAIAAwAFAAMAAwADAAMAAwADAAIAAQADAAQABAAEAAEAAgAD
AAIAAgACAAIAAgACAAIAAgACAAQABAAEAAQAAwACAAEAAAABAAIAAwAEAAQABAAEAAQA
AgACAAIAAgACAAIAAgACAAQABAAEAAQAAgACAAIAAgACAAIAAgACAAIAAgACAAIAAgAC
AAIAAgACAAIAAgACAAIAAgACAAIABAAEAAQABAAEAAQABAAEAAIAAgACAAIABAAEAAQA
BAAGAAYABgAGAAgACAAIAAgABwAIAAgACAAIAAgACAAIAAoACgAKAAoACgALAAsACwAN
AA4ADgANAA0ADQANAA0ACwALAAsACwAMAA0ADwAQAA4ACwALAAsADQALAAwADQAMAAsA
CwAKAAgABwAHAAcABwAHAAUABAADAAIAAQABAAEAAQABAAEAAAD///7//v/9//3//f/+
/wAAAAAAAP//AAAAAAEAAQD//////v/+/wIAAgD///n/+f/4//X/8f/x//b/+/8GABsA
NQBUAHEAjwClALYAvgDJANsA6gDzAAMBAAHeALMAiQBYACEA9P/Y/9L/4P/z//7/AQAC
AAMAAwADAAIAAQAAAAAAAgACAAAA//8BAAEAAQAAAP7//v/+//7//v/+//7//v/+//7/
/////wAAAAAAAAAA///////////9//3//////wEA/////wAA/v/+//7////+//7//v//
/////v/+//7/AAABAAEAAAAAAAAAAAAAAP3//P/+//3/AAACAAQABQAFAAUABQAGAAYA
BgAFAAQABAAFAAYABgAGAAcABwAGAAgACgAKAAoACAAJAAkACgALAAsACwALAA0ADQAO
AA8AEAAQAA8ADgAPAA8ADwAQABAAEQASABMAFQAVABUAFAATABMAEwAUABYAFQAVABUA
EwASABIAEQARABAADwAPAA8ADwAPAA4ACgAKAAsACwAKAAkABwAGAAcACAAJAAoACQAI
AAcABQAHAAcABwAHAAcABwAHAAgABgAGAAUABQAHAAgACAAJAAkACQAJAAkABwAHAAcA
BwAIAAgABgAFAAMABAAFAAUABgAEAAMAAwADAAMAAgACAAQABAAEAAQABAAEAAQABAAC
AAIAAgACAAUABQAGAAcABQAFAAMABQAFAAUABQAGAAYABwAHAAcACQAJAAoACgAIAAoA
CwALAAsACQAJAAoACAAJAAoACgAMAAwADAALAAgACAAJAAkACQAJAAkACQAHAAUABQAE
AAYABwAHAAYACAAIAAgACAAHAAYABQADAAUABQAFAAUAAwADAAMAAgABAAIABAAFAAMA
AwACAAIAAAAAAAEAAQACAAIAAgACAAQAAwADAAEA//8AAAEAAgACAAIAAAAAAAAA////
/wAA/v/+//7//f///wAAAAAAAAAA///+//3///8AAAEAAQD///7//v//////////////
//////7//f/9//7//v/+////AAABAAAA///+//3//P/+//7//v/+//z//P/8//z//f/+
////AAAAAAAAAAAAAP7//v/+//7/AAAAAAAAAAD+//7//v/+//7//v/+//7//P/8//z/
/P/8//z//P/8//r/+v/6//r/+f/4//f/9v/0//T/9P/0//T/9P/0//T/8f/w/+//7v/s
/+z/7P/s/+r/6v/q/+r/6P/o/+j/6P/m/+b/5v/m/+b/5v/m/+b/6P/o/+j/6P/q/+r/
6v/q/+r/6//s/+z/7P/s/+z/7P/q/+r/6v/q/+z/7P/t/+3/7f/v//D/8P/v/+//7//v
/+//7//v/+//7f/t/+3/7v/w//D/7f/t/+3/7P/p/+n/6f/p/+n/6v/s/+z/6//r/+n/
6f/p/+f/5v/l/+T/4//l/+X/5f/l/+P/4v/h/+D/4v/h/+H/4f/g/+D/4P/g/+D/4P/h
/+P/4v/h/+D/3v/c/9z/3P/d/9//2//U/8//z//P/9D/1//m//n/EwAwAE0AaQCBAJAA
nACrAL0AygDTAOUA5gDEAJUAawA6AAUA2P++/7b/wv/V/+D/4//k/+X/5f/n/+f/5//n
/+j/6P/o/+b/5f/n/+f/5//m/+b/5v/m/+b/5P/k/+T/5P/m/+b/5//n/+b/5v/m/+b/
5//n/+f/5//n/+f/6f/p/+f/5f/l/+b/6P/o/+j/6f/p/+j/5//n/+r/6v/r/+z/7f/t
/+z/6v/q/+r/6v/q/+r/6v/t/+3/6//s/+3/7f/v/+//7//w/+//8P/w//D/7v/v//D/
8P/y//P/8//y//D/8v/y//L/8v/z//P/9P/1//X/9f/1//X/9f/2//f/+f/6//r/+v/7
//v/+//8//z//f/+////AQABAAEAAAD///////8AAAIAAQABAAEA///+//7//f/9//z/
+//7//v/+//7//r/+f/6//z//f/+//////8AAAIAAgACAAIAAwAEAAUABQAFAAUABQAF
AAMAAwADAAQABQAGAAYABwAFAAYABgAHAAgACQAKAAsACQAJAAkACQAMAAwACgAJAAsA
DAANAA0ADgAKAAcABQAGAAcABwAIAAoACgAKAAoACAAIAAgACAAKAAoACgAKAAoACQAJ
AAkACgALAAoADQALAAsACwAMAA4ADwAPAA8AEQARABIAEgASABQAFQAVABUAEwATABQA
FAAVABYAFgAUABQAFAATABQAFgAZABsAGAAXABYAFQAXABUAFQAUABQAFQAVABQAEQAQ
AA8ADgAPABAAEQARABEAEQARABEADgANAAwACgAKAAwADwARAA4ADQALAAoADAAMAA0A
DQAKAAoACgAKAAsACwAMAAsACgAKAAoACgAKAAoACAAIAAkACQAKAAwACwAKAAkABwAI
AAoACwAMAAsACQAHAAUABwAIAAkACQALAAoACgALAAoACQAIAAcACAAJAAkACQAJAAoA
CgAKAAkACgAHAAgACgAKAAoACgAJAAgABwAGAAgACAAIAAgABgAGAAYABgAIAAgACAAI
AAgACAAIAAgABgAGAAYABgAIAAgACAAIAAgACAAIAAgABgAGAAYABgAFAAQAAwACAAMA
BAAFAAYABgAGAAYABgAIAAgACAAIAAoACgAKAAoADAAMAAwADAAKAAgABgAEAAUABgAH
AAgACQAKAAsADAAJAAgABwAGAAcACAAJAAoACwANAA8AEAAOAA4ADgAOABAAEAAQABAA
DwAOAA4ADQAPABEAEgASABEAEQARABEADwAPAA8ADwASABMAFAAWABYAFgATABMAEwAS
AA8ADwAPAA8ADwAQAA4ADAAJAAcACAAJAAoACQAKAAkACAAHAAUABQAFAAUABwAGAAUA
BAAFAAUABgAHAAcABgAFAAQAAQAAAAAAAQACAAMABAAEAAIAAgD+////AQABAPj/8//1
//n/+P/7/wYAHwA9AGAAgwClAMUA3ADqAPcACQEWARsBJwEsARIB5wC5AIQARQAIAOL/
1P/a/+v/+v8BAAIABQAHAAkACQAJAAkACgAMAAwACgAJAAgABwAGAAQABQAGAAcACAAH
AAYABQAEAAIAAgADAAMABgAGAAYABgADAAMAAwADAAMAAwAFAAUABQADAAMABAAGAAYA
BgAHAAgACAAIAAkACQAIAAgACAAKAAsACwAKAAoACgAKAAoACgAKAA0ADQALAAwADQAN
AA0ADQANAA4ADwAQABAAEAASABMAFAAUABIAEwATABIAFAAWABYAFgAWABcAFwAYABkA
GQAZABkAGQAZABoAGwAfACAAIAAgACMAIwAjACQAIwAjACMAIwAlACUAJQAkACMAIwAj
ACQAJgAlACUAJQAlACQAJAAjACMAIgAhACEAHwAfAB8AHgAaABoAGwAbABsAGwAaABoA
GAAYABgAGAAWABYAFgAVABYAFwAYABkAGAAXABYAFgAWABYAFQAVABYAGAAZABsAGQAZ
ABkAGQAZABkAGQAZABgAGAAWABUAFwAYABkAGQAbABgAFgAVABUAFQAUABQAFgAWABYA
FgAUABQAFAAUABQAFAAUABQAFwAXABgAGQAXABcAFQAXABoAGwAcAB4AHAAdAB0AHQAd
AB0AHgAeAB4AIAAhACEAIwAhACEAIgAgACEAIgAiACAAIAAgAB8AHwAgACIAIwAhACEA
IQAhACMAIQAhACAAHgAfAB8AHgAeAB4AHgAeAB4AHgAeAB0AHQAdAB0AHQAbABsAGwAa
ABkAGgAcAB0AHAAbABkAGAAYABgAGQAZABgAGAAYABgAGAAXABcAFQAXABgAGQAaABkA
GAAVABQAFgAVABUAFgAWABYAFgAVABUAFgAWABYAGQAZABkAGQAYABgAGAAXABcAFgAW
ABcAFwAXABcAFwAVABUAFAATABQAFgAXABgAGQAYABUAFgAWABYAFgAWABgAGAAYABgA
FwAWABUAFAAVABYAFwAYABgAGAAYABgAFgAWABYAFgAYABgAGAAYABgAGAAYABgAGAAY
ABgAGAAWABYAFgAWABgAGAAYABgAGAAYABgAGAAYABgAGAAYABgAGAAYABgAFgAWABYA
FgAYABgAGAAYABoAGgAaABoAGAAYABgAGAAaABoAGgAaABgAGAAYABgAGQAaABsAHAAe
AB4AHgAeABwAHAAcABwAHQAeAB8AIAAiACIAIgAiACIAIgAiACIAJAAkACQAJAAkACQA
JAAkAA==
         </WaveFormData>
      </LeadData>
      <LeadData>
         <LeadByteCountTotal>10000</LeadByteCountTotal>
         <LeadTimeOffset>0</LeadTimeOffset>
         <LeadSampleCountTotal>5000</LeadSampleCountTotal>
         <LeadAmplitudeUnitsPerBit>4.88</LeadAmplitudeUnitsPerBit>
         <LeadAmplitudeUnits>��V</LeadAmplitudeUnits>
         <LeadHighLimit>2147483647</LeadHighLimit>
         <LeadLowLimit>268435456</LeadLowLimit>
         <LeadID>V5</LeadID>
         <LeadOffsetFirstSample>0</LeadOffsetFirstSample>
         <FirstSampleBaseline>0</FirstSampleBaseline>
         <LeadSampleSize>2</LeadSampleSize>
         <LeadOff>FALSE</LeadOff>
         <BaselineSway>FALSE</BaselineSway>
         <ExcessiveACNoise>FALSE</ExcessiveACNoise>
         <MuscleNoise>FALSE</MuscleNoise>
         <LeadDataCRC32>837499838</LeadDataCRC32>
         <WaveFormData>
EAAQABAAEAAQABAAEAAQAA0ADAALAAoACwAMAA0ADgAQABAAEAAQAA8ADgANAAwADgAO
AA4ADgAOAA4ADgAOAAwADAAMAAwADAAMAAwADAANAA4ADwAQABAAEAAQABAADwAOAA0A
DAAOAA4ADgAOAAwADAAMAAwADgAOAA4ADgAPABEAEwAVABMAEwATABMAFQAUABQAFAAU
ABQAFAAUABUAFQAVABQAFAAVABYAFwAXABcAFwAXABcAFwAYABgAFgAWABUAFQAXABYA
FQAUABQAEwATABMAEwATABMAEwATABMAEQAQABEAEQAQAA4ADgANAA0ADgAOAAwACwAL
AAoACgAKAAoADAAMAA0ADQAKAAkACQAJAAwADAALAAsACwALAAsACQACAPv/9//1//b/
+v/7//3/BwAXACwASwBuAI4ApwDBANgA8QAKAR0BLQE8ATABBAHSAKcAcwA+ABUA/v/3
//3/CAAQABYAGAAWABYAFgASABAADwAOAA8ADwAPAA8ADgAOAA8ADwALAAsACwALAAwA
DAAMAA0ACwALAAwADAAOAA4ADgAOAA4ADgAOAA4ACwALAAsADAAOAAwADAAMAA0ADQAN
AA0ADgAOAA4ADwAOAA0ADAALAAsACwAMAAwADQAOAA8ADwANAA0ADQAOAA4ADgAPAA8A
DwAPAA8ADwAQAA8ADQAMAA4ADwAPABAAEgATABQAFQAVABYAFgAXABYAFQAUABMAEgAS
ABIAEwAUABYAFwAaABkAGQAYABcAGQAbABwAHgAeAB4AHwAgAB8AHgAdABwAHgAeAB8A
HwAdAB0AHQAdAB0AHQAdAB0AHQAbABsAGwAaABkAGQAZABkAGQAZABgAFgAUABMAEgAQ
ABAAEAAQABIAEgATABMAEQAQABAADwAQABEAEgATABEAEgASABIAFAAVABYAFgAXABcA
FwAXABUAFAATABIAFAAUABMAEgARABEAEQAQABIAEwAUABUAFQAVABUAFQASABEAEAAP
ABEAEQARABEAEwATABMAEwATABQAFQAWABYAFQAVABYAFgAWABYAFwAYABgAGAAYABYA
FgAWABcAFwAYABkAGQAYABYAFQAUABYAFwAaABsAGQAZABkAGQAVABUAFgAWABgAGAAZ
ABkAGQAXABYAFgAZABkAGQAYABoAGQAZABkAFwAYABgAFwAVABUAFgAWABcAFgAVABQA
EQARABAADgAOAA4ADgANAA8AEAASABMAEQARABIAEgARABEAEgATABIAEgARABAAEAAQ
ABAADgANAA0ADAAMAAsACgAJAAcACQALAA0AEAANAAsACQAIAAoACwAMAAwACgAKAAoA
CwALAAwADAALAAoACQAIAAYACAAIAAgACAAQABEADwAMAAsACgAJAAgACAAIAAgACAAK
AAoACgAKAAgACAAIAAgACgAKAAoACgAIAAgACAAIAAgACAAIAAgACQAKAAsADAAKAAoA
CgAKAAwADAAMAAwACwAKAAkACAAJAAoACwAMAAoACgAKAAoACAAIAAgACAAHAAYABQAE
AAQABAAEAAQABgAIAAoADAAKAAoACgAKAAoACgAKAAoACwAMAA0ADgAMAAwADAALAA0A
DQANAA0ACgAKAAoACgAMAAwADAAOABEAEgASABEADwAPAA8ADwARABEAEQARAA8AEAAQ
ABAAEgARABEAEQAQAA8ADgAOAA0ADQANAA0ADQANAA0ADQANAAsACgAJAAgABgADAAIA
AwADAAQABAAEAAMAAwACAAIAAgACAAIAAAABAAEAAAAAAAEAAgAEAAMAAQAAAP///f8B
AAMAAAD7//f/8//u/+z/7f/x//n/BQAYADMAVgB+AKEAvwDcAPUAEgEnATcBSAFQATgB
CAHVAKMAaAApAAIA8//x//b/AAAIAAoACAAIAAgACAAIAAkACgAKAAkACAAHAAQABAAF
AAUABQAFAAUABQAEAAQABAAFAAMAAwAEAAQABgAGAAYABgAGAAYABgAGAAcABwAHAAgA
CAAGAAYABgAFAAUABQAFAAcACAAJAAsACgAJAAgABwAJAAkACgAKAAgACAAIAAcACQAJ
AAkACgAMAAwADQANAAsACwALAAsADwAPAA4ADgAOAA8ADwAQABEAEQARABEAEwAUABQA
FQAXABcAFwAXABgAGAAYABkAFwAYABgAGgAaABsAGwAbAB0AHwAgACIAIQAgACAAIAAj
ACQAJQAmACQAJAAlACUAJQAlACUAJQAlACUAJQAlACMAIQAhACEAIAAfAB8AHwAfAB8A
HwAeAB8AHgAeAB4AHQAcABsAGgAcABwAHQAdABoAGgAbABsAGgAZABgAFwAYABoAGwAc
ABwAHQAeAB4AHQAdAB0AHQAaABoAGgAaABwAHAAbABoAGgAbABwAHAAdAB0AHQAdABwA
GwAaABkAGQAZABkAGQAbABsAGwAbABkAGQAZABkAGQAaABsAHAAaABkAGQAaABwAHAAc
AB0AHgAeAB4AHgAeAB4AHgAfACEAIgAjACMAIAAeAB0AHAAfAB8AIQAhAB8AHwAfAB8A
HwAfACAAIAAeAB4AHwAfAB0AGwAaABoAHQAdAB0AHAAcABsAGwAbABkAGgAaABkAGQAZ
ABoAGgAXABYAFQAUABIAEwATABIAFAAUABQAEwAQABAAEQARABMAEwAUABQAEgARABEA
EQARABIAEgASABQAFAAUABIAEQARABAAEAASABIAEgARAA8ADwAPABAAEgARABAAEAAP
AA8ADwAOAA4ADgAOAA8AEQASABIAEQAPAA8ADwAOABAAEAAQABAAEAAPAA0ADgAQABAA
EAAQABEAEgATABQAEwASABEAEAAQABAAEAAQABAAEAAQABAADgAOAA4ADgAOAA4ADgAO
AA0ADAALAAoADAAMAAwADAAKAAoACgAKAAoACgAKAAoACgAKAAoACgAJAAgABwAGAAcA
CAAJAAoADAAMAAwADAALAAoACQAIAAYABgAGAAYABAAEAAQABAAEAAQABAAEAAYABgAG
AAYACAAIAAgACAAIAAgACQAKAAoACQAIAAcACAAJAAkACgAHAAYABQAEAAYACAAJAAoA
CwALAAwADQAMAAsACgAJAAkACQAJAAoACgAKAAoACQAJAAkACAAHAAgACAAHAAcABgAF
AAQAAwAFAAUABQADAAEA///+//z/+//8//z//f/+//7//P/7//n/+P/4//j/+P/4//j/
+f/5//j/9//3//X/9v/2//X/9//3//f/9//1//T/7//n/+H/3v/e/93/4//t//n/DgAt
AFQAeACXALMA0ADnAAQBFwElATQBNgEUAeAArQB5AD4ABwDm/93/4f/s//T/+v/8//7/
/v/6//f/9v/2//b/9P/z//L/8f/v/+7/7v/t/+3/7//x//P/8f/w/+//7//t/+3/7v/u
/+7/7v/u/+7/6//q/+n/6P/o/+n/6v/s/+3/7P/t/+7/7f/t/+3/7f/u/+7/7v/v/+7/
7f/s/+v/6f/p/+r/6v/t/+7/7//v/+7/7f/s/+z/7P/s/+3/7f/r/+v/6//r/+v/6//q
/+r/7P/t/+3/7v/x//H/8f/x//H/8v/y//P/8f/x//H/8f/w//D/8P/x//P/9P/0//b/
9P/1//X/9f/2//f/9//4//j/+P/5//r/+P/4//j/+P/4//j/+f/5//v/+//7//v/+//7
//v/+//5//f/9//3//j/9//3//f/9f/1//X/9P/x//D/8P/w//D/8P/w//D/8v/y//P/
8//y//L/8//z//P/8//z//P/8v/y//H/8P/x//P/9f/2//X/9f/1//X/9P/0//T/9P/2
//b/9f/0//P/8//z//L/8//z//P/8//1//X/9f/1//X/9f/1//X/9f/1//X/9f/1//X/
9f/1//P/9P/1//b/9v/1//X/9v/2//b/9v/3//j/+P/4//j/9//2//X/9f/3//j/+f/5
//v/+v/6//r/+v/5//r/+f/7//v/+//7//j/9//3//b/9//4//r/+//7//n/+P/4//n/
+f/5//j/+v/5//n/+f/3//j/+P/3//n/+f/6//r/9//2//X/9P/0//X/9f/0//b/9v/2
//X/8v/y//P/8//z//P/9P/0//T/8//z//P/8f/y//L/8v/y//L/8v/w//D/8f/x//L/
8v/y//L/8f/x//H/8f/y//T/8//y//L/8f/x//H/8P/w//D/8P/x//P/9P/0//P/8//z
//P/8v/w//D/8P/w//L/8f/v/+7/8P/w//D/8P/w//D/8P/w//L/8v/y//L/8P/w//D/
8P/w//D/8P/w/+7/7v/u/+7/8f/y//P/9P/y//L/8v/y//L/8v/y//L/8v/y//L/8v/x
//D/7//u//D/8P/w//D/8v/y//L/8v/y//L/8v/y//L/8v/y//L/8f/w/+//7v/w//D/
8P/w/+7/7v/u/+7/7v/u/+7/7v/v//D/8f/y//H/8P/v/+7/8P/z//b/+f/4//f/9v/1
//X/9P/0//T/9P/0//T/9P/2//f/+P/4//f/9//3//f/9//3//f/9//1//X/9v/2//j/
+P/3//f/9f/0//P/8v/w/+//7//v//L/8//0//X/9//3//X/9P/x//H/8P/u/+z/6//r
/+z/7P/q/+n/6f/o/+j/6P/o/+j/6P/p/+n/6v/p/+n/6f/q/+r/6f/p/+n/6//r/+n/
6P/j/93/1f/O/8z/0f/Z/+H/7/8EAB8AQABiAIEAmwCuAMUA4gD3AAUBFgEYAfIAvACN
AF0AJgD5/+D/2f/b/+T/6v/w//L/9P/2//L/7//u/+7/7v/u/+3/7P/r/+z/7P/t/+3/
6v/p/+j/5//o/+j/6P/p/+r/6//t/+7/7P/s/+z/7P/s/+z/7P/s/+n/6f/p/+r/6P/m
/+b/5v/o/+n/6v/r/+z/7P/s/+3/7f/t/+3/7f/t/+3/7v/u/+7/7v/u/+3/6//r/+v/
7P/t/+7/8P/x//H/8f/x//H/8//z//L/8v/y//P/8//0//P/8//z//P/8//0//T/9f/1
//X/9f/1//j/+P/4//n/9//4//j/+v/8//3//f/9//3//f/8//z//f/+/wAAAgACAAIA
AgACAAEAAAAAAP///////////////////////wAA//8AAAEA/v/9//3//f/7//v/+//6
//n/+P/4//j/+P/4//j/+P/4//j/+f/5//r/+v/7//v/+f/5//n/+f/5//r/+v/6//j/
+f/6//r//f/9//3//f/8//z//P/8//z//P/7//r/+v/7//z//P/5//n/+f/5//r/+//8
//3/+//7//v/+//7//v/+//7//v/+//7//v/+//8//3//v/8//v/+//8//z//P/8//3/
/v/+//7//v/+//7//v////7//v/+//3/AAAAAAEAAgACAAEAAgABAAMAAwADAAMAAQAB
AAIAAgACAAIAAwADAAMAAQAAAAAAAAD///7//P/+//3//f/9//3//v/+//3//P/7//v/
+v/8//z//P/8//v/+//6//j/+v/6//r/+f/4//j/+f/5//f/9//4//j/9P/z//P/8//1
//b/9v/2//j/+P/4//b/9v/3//f/+P/6//r/+v/5//n/+f/5//r/+f/3//X/9P/2//f/
+P/4//b/9v/2//f/9f/2//b/9f/3//f/9//2//P/8v/x//D/8v/3//v//P/6//r/+v/6
//z//P/8//z/+v/6//r/+v/3//b/9f/0//X/9v/3//j/+f/6//v//P/8//z//P/8//r/
+v/6//r/+v/6//r/+v/4//j/+P/4//r/+v/6//r/+v/6//r/+v/8//z//P/8//z//P/8
//z//P/8//z//P/8//z//P/8//v/+v/5//j/+P/4//j/+f/8////AQADAAEAAQABAAAA
/v/+//7//v8AAAAAAgADAAIAAgABAAEA//////////8AAAEAAgADAAQABAAEAAQAAQAB
AAEAAAABAAAAAAD///7//f/8//v/+//7//v/+//6//r/+v/7//z/+v/6//n/9//4//j/
9v/0//P/8f/w//L/8v/y//L/9P/1//X/9f/0//P/8//y//L/8//0//X/+f/5//b/8f/r
/+f/4v/e/9//5f/t//f/CgAlAEYAbACPAK8AygDfAPwAFQEhASwBNgEeAe4AvQCNAFAA
FQD0/+f/5//u//j//P/8//r//P/8//3//P/8//z/+v/5//j/9//2//b/9//3//X/9f/1
//X/9f/2//f/+f/2//X/9f/0//X/9v/3//j/9//2//X/9P/0//X/9v/4//r/+P/4//j/
+P/3//b/9f/4//j/+P/5//f/9//3//f/+f/5//r/+v/7//z//f/9//z/+//6//r/+v/6
//v/+//7//v/+//7//3//f/8//z//v//////AAABAAEAAQABAAEAAgACAAMAAwADAAMA
AwACAAIAAgADAAUABgAGAAgACAAJAAkACQAMAA0ADQAOAAwADAANAA4ADAAMAAwADAAP
ABAAEgATABEAEQARABEAEQARABEAEQAQAA0ADAALAAwACwALAAsADAANAA4ADgALAAoA
CgAKAAoACgAKAAoACAAIAAkACQAIAAgACQAJAAoACwAMAA0ACwAMAAwADAAKAAsADAAM
AA8ADwAPAA8ADgAOAA4ADgAMAAwACwAKAAsADQAPABAADwAPAA8ADwANAA0ADQANAA0A
DQANAA0ADQANAA0ADQAPAA8ADwAPABEAEgATABQAFAATABMAFAAUABQAFAAVABYAFgAW
ABYAFgAWABYAFwAYABoAHAAdAB0AHAAcABwAGwAbAB0AHQAeAB8AIAAhAB0AHQAeAB4A
HAAcAB0AHQAdABsAGgAaAB0AHQAdABwAHAAbABsAGwAaABoAGQAXABkAGQAaABoAGQAY
ABcAFgAXABkAGgAaABgAGAAYABcAFQAUABQAEwAWABcAGQAaABYAFQAVABUAFQAWABYA
FgAWABYAFgAUABQAFQAVABYAFgAWABYAFQAVABUAFQAWABQAEwASABIAEwATABMAEgAU
ABQAFAAVABMAFAAUABMAFQAVABUAFAASABIAEgASABQAEwATABIAEAAQABAAEAAOAA4A
DgAOAAwADAAMAAwADwAQABEAEgAQABAAEAAQAA4ADgAOAA4ADgAOAA4ADgAMAAwADAAM
AAwADAAMAAwADgAOAA4ADgAMAAwADAAMAAoACgAKAAoACAAIAAgACAAGAAYABgAGAAQA
BAAEAAQABAAEAAQABAAFAAYABwAIAAYABgAGAAYABQAEAAMAAgACAAIAAgACAAQABQAG
AAcABQAFAAUABQAFAAQABAAEAAQABAAEAAQABAAFAAYABgADAAMAAwADAAQABQAGAAcA
BQAFAAYABgAGAAYABQAFAAMAAgABAAAAAgABAAEAAQADAAMAAwADAAIAAQD+//z/+//7
//r/+P/2//X/9f/2//b/9P/z//P/8v/y//L/8v/w//D/8f/x/+7/7f/t/+3/7v/u/+3/
7f/t/+3/6//p/+b/4//f/9v/2P/Y/9n/3//p//P/CAAlAEYAagCJAKcAwADXAPQACwEX
ASgBLAEQAdwAqwB3ADwACQDo/9v/4f/s//T/9v/2//T/9P/2//X/9P/0//T/8//x/+//
7f/u/+7/7//v/+//7//v/+//7v/u/+7/7//v/+//8P/w/+7/7v/u/+7/8P/w//D/8P/x
//H/8f/y//D/7v/u/+7/8f/x//H/8f/w//D/8P/x//H/8f/x//H/8//z//T/9P/z//L/
8f/v//D/8f/y//T/9P/0//X/9f/1//X/9f/1//X/9f/0//T/9v/3//f/+P/3//f/9//3
//f/+P/4//n/+//7//v/+//+//7//v////7//v/9//7/AAABAAEAAQACAAMAAwAEAAYA
BgAHAAgABgAGAAYABgAGAAYABwAHAAUABQAFAAUABwAHAAcABwAFAAMAAwADAAQAAwAD
AAMAAQABAAEAAAD///7//v/+//7//v/+//7//v/+///////+//7///////3//f/9//3/
//8AAAAAAAAAAAEAAgACAAEAAQABAAEAAgACAAIAAgACAAIAAQAAAAAAAQACAAIAAQAB
AAEAAQD//////////wEAAQABAAEA//////////8AAAEAAgADAAMABAAFAAYABAADAAMA
BAAEAAQABAAFAAYABgAGAAYACAAIAAgACQAHAAgACQAJAAcABgAGAAYACAAJAAwADQAL
AAsACwALAAsACwAMAAwACwAKAAoACQAKAAkACQAKAA0ADQANAAwACgAJAAkACQALAAwA
DAALAAsACwAMAAwACwAKAAkACAAIAAkACQAIAAgACAAIAAcABwAIAAoACwAKAAkACQAI
AAYABQAFAAUABQAGAAYABgAEAAQABAACAAMABQAGAAgABwAGAAUAAwAEAAUABgAIAAoA
CQAIAAgACAAHAAYABAAFAAYABwAJAAcACAAIAAcABQAFAAUABAAHAAgACQAKAAYABwAH
AAYABgAGAAYABgAGAAYABgAGAAYABgAGAAYABAAEAAQABAAGAAYABgAGAAgACAAIAAgA
BgAGAAYABgAGAAYABgAGAAcACAAJAAoACQAIAAcABgAGAAYABgAGAAYABgAGAAYACAAI
AAgACAAGAAYABgAGAAYABgAGAAYABgAGAAYABgAGAAYABgAGAAYABgAGAAYACAAIAAgA
CAAIAAgACAAIAAkACgALAAwADAAMAAwACwALAAsACwALAAwADAAMAAwADgAOAA4AEAAR
ABIAEgARABEAEQARABEAEQARABEAEQATABQAFAAUABMAEQAQAA8AEAARABIAFAARABEA
EQARAA8ADwAPAA8ADQALAAoACQAJAAgABgAGAAUABQAGAAYABgAFAAUABAAEAAQABAAE
AAQABQAFAAQABQAFAAUABgAGAAUABQAFAAcABwAFAAAA/f/7//n/9P/y//P/+f8BAA8A
JABBAGIAggCfALcAzADdAPYADQEdASwBJAH6AMgAnQBpADQACwDy/+3/9f8CAAgACgAM
AAwADAAKAAgABgAFAAQABgAFAAQAAwAEAAQABQAFAAEAAQABAAEAAgACAAIAAwABAAEA
AgACAAIAAgACAAIAAgACAAIAAgABAAEAAQACAAIAAAAAAAAA//////////8AAAAAAAAB
AP//////////AQABAAIAAgACAAIAAgABAAAA///+//7/AQACAAQABQADAAMAAwADAAQA
AwABAAAAAgADAAMABAAFAAUABQAFAAUABgAGAAcABwAHAAcABwAIAAgACAAJAAkACgAK
AAwACgALAAsACwAMAA0ADQAOAA4ADgAPABAAEAAQABAAEAAQABAAEQARABMAEwATABMA
EgARABAADwARAA8ADwAPAA4ADQANAA0ACwALAAsACgAJAAgACAAIAAoACgAKAAoACAAI
AAkACQAIAAgACQAJAAkACQAJAAkABwAIAAgACAAIAAkACgAKAAsACwALAAsACgAKAAoA
CgAMAAwACwAKAAkACQAJAAgACQAJAAkACQAHAAcABwAHAAcABwAHAAcACQAJAAkACQAI
AAcABgAFAAcACAAJAAoACgAJAAkACgAIAAgACAAJAAoACgAKAAoACgAKAAoACwALAAwA
DQANAA0ADAAMAAwACwALAA0ADQANAA0ADQANAA0ADQAOAA4ADAAMAA0ADQANAAsACgAK
AA0ADQANAAwADgANAA0ADQAMAAwACwAJAAsACwAMAAwACwAKAAkACAAKAAsACwAKAAoA
CgAKAAkABgAGAAcABwAJAAkACgAKAAoACQAJAAkABwAIAAgACAAIAAgACAAGAAYABwAH
AAgABgAGAAYABQAHAAcABwAIAAgABwAGAAYABwAHAAcABgAGAAYABgAHAAcACAAIAAcA
BwAHAAcABgAGAAYABgAGAAYABwAHAAoACQAIAAcABgAIAAgACAAIAAYABgAGAAYABwAI
AAkACgAKAAoACgAKAAgACAAIAAgACgAKAAoACgAJAAgABwAGAAYABgAGAAYABgAGAAYA
BgAEAAQABAAEAAQABAAEAAQAAQAAAP///v/8//z//P/8//7//v/+//7/+//6//n/+P/2
//b/9v/2//X/9P/z//L/8P/w//D/8P/w//D/8P/w//D/8P/w//D/8P/w//D/8P/y//L/
8v/y//D/8f/y//P/9f/1//X/9f/z//L/8v/y//P/9P/1//b/+P/5//r/+v/5//n/+f/5
//f/9//3//f/9//3//j/+P/6//r/+f/5//n/+P/3//b/9v/1//X/9f/3//f/9//3//b/
9f/y//D/8f/x//D/7v/u/+3/7f/u/+7/7P/r/+v/7P/s/+z/7P/s/+z/7f/t/+7/7f/t
/+3/7f/s/+r/6f/l/+X/5f/n/+b/4//d/9f/1v/U/9X/2f/j//H/BgAhAEAAYAB9AJMA
qgDBANwA8QADARQBEAHmALAAhQBVAB4A9f/e/9X/2//o//L/9P/y//D/8P/w/+//7v/u
/+7/7v/t/+z/6//s/+z/7f/t/+3/7f/t/+3/6v/q/+r/6//t/+3/7v/u/+3/7P/r/+r/
6v/q/+r/6v/r/+v/6//s/+z/6v/q/+r/6//r/+v/6//q/+r/6v/r/+3/7f/t/+3/6//r
/+z/7P/q/+r/6v/p/+v/6//r/+z/6v/q/+v/6//t/+3/7f/t/+//7//u/+7/7P/t/+3/
7v/v/+//7//v/+//8P/w//H/7//v/+//7//y//L/8v/z//H/8v/y//T/9v/3//f/9//2
//f/9//4//j/+P/5//r/+v/6//r/+v/6//r/+//7//3//f/9//3/+//7//v/+//7//n/
+f/5//j/9//3//f/+f/5//n/+P/7//z//v8AAAAAAAAAAAAAAQACAAQABQACAAIAAwAD
AAMAAwADAAMABAAGAAcACAAIAAkACgAKAAsACwALAAsADAAMAAwADAAMAAwACwAKAAwA
DQAOAA4ACgAJAAgABwAIAAkACgALAAsACwALAAsACwALAAsACwAJAAkACQAJAAcACAAJ
AAoADQANAA4AEAAOAA4ADgAPABAAEAAQABAAEAAQABAAEQATABQAFQAVABUAFAAUABQA
FwAXABkAGQAYABcAFgAVABYAFwAZABoAGQAYABgAFwAXABUAFAAUABUAFQAVABQAEgAR
ABEAEQARABIAEgARABMAEwAUABQAEgAQAA4ADAAOAA8ADwAOAA4ADgAOAA0ADgAOAA8A
DwAOAA0ADQAMAA0ADQAOAA8ADgAOAA0ADAAKAAoACgAIAAkACwAMAA4ADQAMAAsACQAL
AAsACwAMAAwACwAKAAoACQAJAAkACAAKAAoACgALAAkACgAKAAkACwALAAsACgAKAAoA
CgAKAAgACQAJAAoADAAMAAwADAALAAoACQAIAAgACAAIAAgACAAIAAgACAAKAAoACgAK
AAgACAAIAAgABgAGAAYABgAIAAgACAAIAAgACAAIAAgABgAGAAYABgAFAAQAAwACAAQA
BAAEAAQABgAGAAYABgAIAAgACAAIAAoACgAKAAoACgAKAAoACgAJAAgABwAGAAcACAAJ
AAoACgAKAAoACgAJAAgABwAGAAcACAAJAAoACgALAAwADQANAA0ADQANAA0ADAAMAAwA
CgAKAAoACgAOAA8AEAAQAA8ADwAPAA8ADQANAA0ADQAOAA8AEQASABIAEgARABEADwAO
AA0ADAAMAAsACwALAAgABwAGAAUABwAHAAUABAADAAMAAgAAAAAA/////wAAAAD+//3/
/f///wAAAQACAAEAAAAAAP///f/7//r/+f/8//z/+//7//v/+f/1//f/+v/3//H/6f/o
/+j/5//n//H/AwAcADsAXgCGAKcAxQDgAPkAFAEnATcBSAFGASQB8AC9AIUARgANAOz/
4f/l//D/+v/+/wAAAAAAAAAAAQAAAAAAAAACAAEAAAD///v/+v/6//n/+P/5//r/+//4
//j/+P/5//f/9//4//j/+v/6//r/+v/6//r/+v/6//n/+f/5//r/+v/4//j/+P/7//v/
+//7//z//P/8//3//f/9//3//f//////AAAAAP7//v/+//3/////////AAAAAAAAAQAB
AAEAAQABAAEABQAFAAQABAAGAAcABwAIAAkACQAJAAkACQAKAAoACwANAA0ADQANAA4A
DgAOAA8ADQAOAA4AEAARABMAFAAVABgAGQAZABoAGQAYABgAGAAaABoAGgAaABoAGgAb
ABsAHQAdAB0AHQAbABsAGwAbABsAGQAZABkAGgAZABkAGQAXABcAFwAWABYAFgAXABgA
FgAWABYAFgAUABQAFQAVABUAFgAYABkAFwAXABcAFwAXABgAGAAYABoAGwAcABwAGwAb
ABsAGwAcABwAHAAcABoAGgAZABgAGgAbABwAHAAbABsAGwAbABsAGwAbABsAHQAdAB0A
HQAbABsAGwAbABsAGwAbABsAHQAeAB8AIAAgAB8AHwAgACEAIgAjACUAJAAkACQAJAAm
ACYAJgAnACUAJgAnACcAKQAoACgAKAApACkAKwArACkAKQApACkAKAApACsALAAsACwA
LQAtAC0AKwAqACoAKQApACkAKAAqACkAKQApACkAKgAqACkAKwArACwALAArACoAKQAo
ACoAKwArACoAKAAoACgAJwAoACgAKQApACkAKQAqACoAKAAnACcAJwApACoAKgAqACkA
KAAnACQAJAAlACUAJgAoACgAKAAnACcAJwAnACgAKQApACkAKgApACkAKQAoACgAKAAo
ACkAJwAoACgAJwAnACcAJwAmACcAKAApACoAKgApACcAJgAmACYAJgAmACcAKAApACoA
KQAoACcAJgAnACgAKQAqACoAKgAqACoAKAAoACgAKAAqACoAKgAqACoAKgAqACoALAAs
ACwALAAqACoAKgAqACoAKgAqACoALAAsACwALAAsACwALAAsAC4ALgAuAC4ALQAsACsA
KgAsACwALAAsACwALAAsACwALAAsACwALAAuAC4ALgAuACwALAAsACwALwAwADEAMgAy
ADIAMgAyADAAMAAwADAAMQAyADMANAA2ADYANgA2ADYANgA2ADYAOAA4ADgAOAA6ADoA
OgA6AA==
         </WaveFormData>
      </LeadData>
      <LeadData>
         <LeadByteCountTotal>10000</LeadByteCountTotal>
         <LeadTimeOffset>0</LeadTimeOffset>
         <LeadSampleCountTotal>5000</LeadSampleCountTotal>
         <LeadAmplitudeUnitsPerBit>4.88</LeadAmplitudeUnitsPerBit>
         <LeadAmplitudeUnits>��V</LeadAmplitudeUnits>
         <LeadHighLimit>2147483647</LeadHighLimit>
         <LeadLowLimit>268435456</LeadLowLimit>
         <LeadID>V6</LeadID>
         <LeadOffsetFirstSample>0</LeadOffsetFirstSample>
         <FirstSampleBaseline>0</FirstSampleBaseline>
         <LeadSampleSize>2</LeadSampleSize>
         <LeadOff>FALSE</LeadOff>
         <BaselineSway>FALSE</BaselineSway>
         <ExcessiveACNoise>FALSE</ExcessiveACNoise>
         <MuscleNoise>FALSE</MuscleNoise>
         <LeadDataCRC32>4200257842</LeadDataCRC32>
         <WaveFormData>
DgAOAA4ADgAOAA4ADgAOAA0ADAALAAoACwAMAA0ADgAOAA4ADgAOAAwADAAMAAwADgAO
AA4ADgAMAAwADAAMAAwADAAMAAwADAAMAAwADAANAA4ADwAQABAAEAAQABAADwAOAA0A
DAANAA4ADwAQAA8ADgANAAwADgAOAA4ADgAPABAAEgAUABQAFAAUABQAFAAUABMAEwAR
ABEAEgASABAAEgATABMAFAAVABUAFgAUABUAFQAVABcAFwAYABgAFwAXABUAFQAZABkA
FwAXABYAFQAVABYAFgAWABUAFAASABEAEQAQABEAEAAPAA0ADQAMAAwADAAMAAsACgAJ
AAkACQAJAAkACwALAAsACwAJAAgABwAHAAkACQAJAAkACAAIAAcABgACAPr/9f/z//T/
9//5//v/AAANAB4AOABYAHYAkACpAMMA3AD2AAoBHQEoARwB8wDHAJ8AcABAAB0ACwAD
AAUADAAUABcAGQAXABcAFgATABIAEAAOAA8ADwANAA4ACwALAAsACgAIAAgACAAIAAkA
CQAKAAoACgAKAAwADAAMAAwADAAMAA0ADQANAA0ACwAMAA0ADQANAA0ADAAMAAwADAAM
AAwADQANAA0ADQAKAAoACgAKAAkACQAJAAkACwAMAA0ADQALAAsACwANAA0ADgAOAA8A
DQAMAAwADAALAAsACwALAA4ADwAPAA8AEgASABIAEwAVABUAFgAWABUAFAATABIAEAAQ
ABAAEQATABMAEwAUABIAEwATABQAFgAXABgAGAAYABgAGQAZABgAGAAXABYAFwAYABoA
GwAZABkAGQAaABoAGgAaABoAGAAYABcAFwAYABgAFwAXABUAFQAWABYAEgASABMAEwAT
ABIAEgASABIAEgASABIAEAAQABEAEQATABMAEwATABEAEQARABEAFAAUABUAFQAVABUA
FQAVABQAEwASABEAEwASABEAEQAQAA8ADwAOAA8AEAARABIAEgASABIAEgARABAADwAO
AA8ADwAQABEAEQARABEAEQARABIAEgASABIAEQARABMAEQARABEAEQAUABQAFAAUABIA
EgASABMAEwAVABUAFQATABIAEQAQABIAFAAWABcAFQAVABUAFAATABIAEQARABMAEwAT
ABMAFAATABQAFQAWABYAFgAVABUAFAAUABUAEwATABMAEwARABEAEQARABEAEQAQAA8A
DgAOAA0ADAAOAA4ADQAMAA4ADgAPAA8ADwAPABAAEAAPAA8AEAARABAAEAAPAA4ADgAO
AAwADAALAAsACgAJAAkACAAGAAUABgAIAAwADgANAAwACwAJAAsACwALAAsACQAJAAsA
CwAJAAkACQAJAAcABgAFAAQABQAGAAcACAANAAsADAAMAAoACgAKAAoACAAIAAgACAAG
AAYABgAGAAYABgAGAAYACAAIAAgACAAIAAgACAAIAAYABgAGAAYABwAIAAkACgAKAAoA
CgAKAAoACgAKAAoACQAIAAcABgAHAAgACQAKAAgACAAIAAgABgAGAAYABgAEAAQABAAE
AAQABAAEAAQABgAIAAoADAALAAoACQAIAAgACAAIAAgACgAKAAoACgAJAAkACQAIAAkA
CgALAAwACgAJAAkACQALAAwADAAMABAAEQARABEAEAAOAA0ADAAPAA8ADwAPAA8AEAAQ
ABEAEwARABEAEwARAA8ADwAOAA8ADwAQABAAEAAPAA4ADgANAA0ADAALAAgABwAFAAUA
BgAGAAYABgAFAAQAAwADAAMAAwADAAMABQAFAAUABQAFAAUABgAHAAQAAwACAAIAAAAF
AAYAAgD+//n/9f/w/+//7//x//b///8QACYARgBoAIgApQDDAOAA+gAQASMBNAE6ASMB
9wDJAJwAZgAzABMABQABAAQACgAPABEADQALAAoADAAMAAsACgALAAsACQAKAAcABwAH
AAYABgAGAAYABgAFAAUABgAGAAQABAAGAAYACAAIAAgACAAHAAcABwAHAAkACgALAAsA
CwALAAoACgAIAAgACAAIAAsACwALAAsACAAIAAgACAALAAsACwALAAoACgAKAAkACgAL
AAwADwANAA4ADgAPAA0ADAAMAAwADgAPABAAEQAQABEAEQARABIAEgASABMAFQAVABYA
FgAUABQAFAAUABYAFgAWABcAFQAVABUAFgAXABkAGgAcABwAHQAeAB4AHQAcABwAGwAc
AB4AHwAgAB4AHgAfAB8AIQAhACEAIgAgACAAIAAgAB4AHgAdAB0AHgAeAB0AHQAdAB0A
HgAeABwAHAAdAB0AHAAaABkAGAAaABoAGgAaABoAGgAbABsAGgAZABgAFwAYABkAGgAb
ABoAGgAbABsAGwAbABsAGwAZABkAGQAZABkAGAAXABcAFwAXABgAGAAaABoAGgAaABkA
GAAXABYAGAAYABgAGAAYABcAFwAXABUAFQAVABUAFwAYABgAGAAWABUAFQAXABcAFwAX
ABcAGAAYABgAGAAYABgAGAAZABsAHQAdAB0AGwAaABkAGAAbABwAHQAdABsAGwAbABoA
GgAaABoAGwAbABsAGwAbABkAFwAXABcAGgAaABoAGQAXABYAFgAXABcAFwAXABcAFQAV
ABUAFQATABMAEgARABEAEgASABIAEgASABEAEAAOAA4ADwAPAA8ADwAQABAADgANAA0A
DQAPABAAEAAQABAAEAAOAA4ADAANAA0ADQAQABAADwAPAAwADAAOAA4ADgAOAA4ADQAN
AA0ADQANAAsACwANAA0ADgAPABAAEQAPAA4ADQAMAA4ADgAOAA4ADQALAAwADAAOAA4A
DgAOAA8AEAARABIAEQAQAA8ADgAOAA4ADgAOAAwADAAMAAwADAAMAAwADAAMAAwADAAM
AAoACgAKAAoACgAKAAoACgAKAAoACgAKAAoACgAKAAoACgAKAAoACgAHAAYABQAEAAUA
BgAHAAgACAAIAAgACAAGAAYABgAGAAQABAAEAAQABAAEAAQABAACAAIAAgACAAQABAAE
AAQABgAGAAYABgAGAAYABgAHAAYABgAGAAYACAAIAAgABwAGAAUABAAEAAYABgAIAAkA
CQAJAAkACAAGAAYABwAHAAcABwAHAAgACAAJAAkABwAHAAkACQAHAAkACAAHAAcABwAG
AAUAAwAEAAQAAwADAAEA///9//v/+//7//r/+v/8//z/+//6//f/9//3//f/9//3//f/
9//3//f/9v/1//X/9f/1//X/9f/2//b/9f/w//D/7v/n/+H/3v/d/9v/3//m/+//AAAa
AD4AXgB6AJkAtQDOAOoAAgEPASABIAH/AM0AnwBwADwADQDx/+n/6//y//b/+//9////
/f/6//n/+P/2//T/9P/z//D/8P/s/+v/6v/o/+r/7P/u//D/7v/t/+3/7P/q/+r/7P/s
/+z/7P/s/+z/6f/p/+n/6f/r/+z/7f/t/+//7//u/+7/7P/s/+z/7P/t/+3/7f/t/+r/
6v/q/+r/6v/p/+j/5//o/+r/7P/t/+z/6//q/+v/6f/q/+r/6//r/+r/6v/q/+n/6f/p
/+n/6v/r/+v/6//u/+7/7v/v/+//7//w//D/7v/u/+7/7v/s/+z/7P/t/+7/7//w//L/
8P/x//H/8v/0//X/9v/2//T/9P/1//X/8//0//T/9P/0//T/9f/1//X/9f/1//b/9v/2
//b/9v/0//T/8//z//T/9P/z//P/8//z//T/9P/x//D/8P/v//H/8P/w//D/8v/y//L/
8v/y//L/8//z//P/8//z//P/8v/x//D/7//x//L/9P/1//X/9f/1//X/8//z//P/8//0
//T/9P/1//T/8//z//L/8v/y//L/8v/0//T/9P/0//T/9P/0//T/9f/1//b/9//1//X/
9f/1//P/9P/0//T/9P/z//P/9f/z//P/8//z//b/9v/2//b/9f/0//P/8//1//f/9//3
//j/+P/4//j/+P/4//j/9//4//n/+v/6//f/9v/1//X/+P/5//r/+//7//n/+f/5//j/
+P/4//f/+f/4//j/+f/5//n/+f/5//n/+f/5//n/9//3//b/9f/z//T/9P/0//b/9v/1
//T/8v/y//P/8//z//P/9P/0//T/8//z//P/8//0//T/9P/y//L/8P/w//D/8f/x//H/
9P/0//P/8//y//L/9P/0//L/8v/y//H/8f/x//H/8f/t/+3/7//v//D/8f/y//P/8v/y
//L/8v/w//D/8P/w//P/8//w/+7/7//w//H/8v/y//L/8v/y//L/8v/y//L/8P/w//D/
8P/w//D/8P/w/+7/7v/u/+7/8f/y//P/9P/0//T/9P/0//L/8v/y//L/9P/0//T/9P/z
//L/8f/w//L/8v/y//L/8v/y//L/8v/y//L/8v/y//L/8v/y//L/8P/w//D/8P/w//D/
8P/w//D/8P/w//D/8P/w//D/8P/x//L/8//0//H/8P/v/+7/8P/y//X/+P/2//b/9v/2
//b/9v/1//X/9f/1//b/9v/0//b/9//3//n/+f/4//j/9v/3//f/9//3//f/+P/4//v/
+//5//n/+v/5//b/9f/0//P/8//0//X/9v/2//b/9//3//j/+P/2//T/8v/v/+3/7P/s
/+z/7P/r/+r/6f/p/+n/6f/p/+v/6//r/+v/7f/s/+v/6//r/+v/6//r/+r/7P/r/+z/
6P/k/93/1f/O/83/0f/X/97/6f/4/xAALgBOAGwAhQCbALIA0ADoAPcABgEGAeMArwCF
AFoAKAABAO//5//n/+z/8P/z//X/9//5//b/9f/0//L/8P/u/+3/6v/q/+v/6//r/+r/
6f/o/+f/5v/m/+f/6f/q/+v/7P/v//D/7v/u/+7/7v/t/+3/7f/t/+v/7P/t/+3/7f/t
/+z/7P/u/+7/7v/u/+//7//v/+//8P/w//D/8P/w/+//7v/t/+z/7P/s/+v/6f/p/+n/
6//s/+7/7//x//P/8v/y//L/8//z//P/8//0//X/9f/1//T/9P/0//X/9f/1//b/9v/4
//j/+P/4//r/+v/6//v/+f/5//n/+v/6//v/+//8//v/+//7//r/+//8//7//////wAA
AAAAAP7//v///////f/9//3//v/+//7//v/+////AAAAAAEAAQAAAP7//f/7//v//P/8
//r/+v/7//v/+//6//r/+v/6//r/+v/6//z//P/9//3//f/9//3//f/9//3//f/9//z/
/P/9//3////////////9//3//f/9/////v/9//3/+//7//z//P/6//r/+v/6//v//P/9
//7//P/8//z//P/8//v/+//7//3//f/9//3/+//8//z//P/8//v/+//9//3//f/9//3/
/P/8//z//P/+//7//v////7////+//3///8AAAEAAgAAAAAAAAD//wAAAQACAAIAAAAA
AAAAAQABAAEAAQABAAEA///////////+//3/+//9//z//P/9/////////////v/9//z/
+//6//v/+//7//r/+v/5//j/+f/6//r/+v/4//j/+f/5//n/+f/6//r/9v/1//X/9f/1
//b/9v/2//f/+P/3//j/9v/3//f/9//6//r/+f/5//j/+P/6//r/+f/4//f/9f/4//n/
+v/7//f/9//5//n/9//3//f/9//4//j/+P/4//X/9P/z//L/8//5//z//P/8//z//P/8
//z//P/8//z//P/8//z//P/5//j/9//2//j/+P/4//j/+f/6//v//P/+//7//v/+//7/
/v/+//7//P/8//z//P/6//r/+v/6//z//P/8//z//P/8//z//P/8//z//P/8//z//P/8
//z//v/+//7//v/+//7//v/+//v/+v/5//j/+v/6//r/+v/+/wAAAQACAAIAAgACAAIA
//////////8AAAAAAAACAAEAAQABAAEA/v/+//7///8AAAEAAgADAAQABAAFAAUAAQAB
AAMAAwACAAMAAwADAAAAAAD///7////+//7//f/+//7//v/+//3/+//7//r/+P/4//j/
9//1//P/8v/x//P/8//z//P/9P/1//b/9v/z//P/8//z//X/9f/2//b/9//4//b/8v/t
/+n/5P/h/+H/5f/o/+///v8WADQAVgB4AJUAsQDIAOQA/AANARoBIgELAd8AswCIAFAA
HQABAPf/9f/4//7///////////8AAP///v/8//r//P/7//j/+P/3//f/9//2//b/9v/2
//b/9//3//j/+P/3//b/9//2//f/+P/5//r/9//3//f/9//3//j/+f/5//v/+//6//r/
+P/4//j/+P/5//n/+f/5//j/+P/4//j/+f/5//n/+f/5//r/+//7//v/+//7//3/+//8
//z//f/9//z//P/8//3//f/9//3//v////////8AAAAAAAABAAMAAwAEAAQAAgACAAIA
AgACAAIAAgADAAMAAwADAAQABAAFAAUABgAIAAkACgAKAAgACAAJAAkACQAKAAoACgAM
AAwADQANAA0ADQANAA4AEAAQABAAEAANAAwACgAJAAwADAALAAsADQANAA4ADgAMAAwA
DQANAA0ADAAMAAwACgAKAAoACgAKAAoACwALAAwADQAOAA8ADQANAA0ADQAOAA4ADwAP
AA8ADwAPAA8ADwAPAA8ADwANAAwACwALAAwADQAPABAAEAAQABAAEAAQABAAEAAQABAA
EAAQABAADgANAA0ADQAPAA8ADwAPABEAEgASABIAFAATABMAFQAVABUAFQAVABQAFAAU
ABQAFAAUABQAFQAWABkAGgAbABoAGgAaABoAGwAcAB0AHQAfAB8AHwAeABwAHAAcAB0A
HQAdAB0AHQAdABsAGwAbAB4AHgAeAB0AGwAaABoAGwAaABkAGAAXABgAGQAaABsAFwAX
ABYAFQAWABgAGQAaABoAGgAZABgAFQAUABQAEwAWABcAGQAaABgAFwAXABcAFwAYABgA
GAAYABgAFgAWABYAFwAXABcAGAAYABcAFwAUABQAFgAWABQAFAAUABMAEwATABMAEwAT
ABMAFQAVABUAFQAVABUAFAAUABQAFAAUABQAFAAUABUAFQASABIAEAAQABAAEAAQABAA
EAAQAA4ADgAOAA4ADwAQABEAEgAQABAAEAAQABAAEAAQABAADgAOAA4ADgAMAAwADAAM
AAwADAAMAAwADgAOAA4ADgAMAAwADAAMAAoACgAKAAoACAAIAAgACAAGAAYABgAGAAQA
BAAEAAQABgAGAAYABgAIAAgACAAIAAYABgAGAAYABAAEAAQABAACAAIAAgACAAQABAAF
AAYABgAGAAYABgAEAAQAAwADAAUABQAGAAYABQAGAAYABQADAAMAAgACAAMABQAGAAcA
BQAFAAYABgAHAAcABQAFAAUABQADAAMABAADAAMABAAGAAYABQAEAAMAAQAAAP7//f/8
//v/+f/3//b/9v/2//j/9//2//X/8//z//P/8//x//H/8f/x//H/8P/v/+//7f/t/+3/
7f/s/+z/6//q/+b/4v/d/9v/2P/X/9f/3f/k/+v//P8UADIAUgBwAI0AqQDCAN4A9gAH
ARQBGAH9AM0AnwByADwADwD1/+v/7f/y//b/+f/3//X/9f/0//T/9P/z//L/8v/x/+7/
7v/t/+3/7f/s/+7/7v/u/+7/6//r/+z/7P/s/+z/7v/u/+z/7P/s/+z/7f/t/+3/7f/v
//D/8f/x/+//7//u/+7/7//w//H/8v/y//H/8P/v/+7/7v/u/+7/8f/x//H/8f/u/+7/
7v/t/+7/7//w//P/8f/y//L/8//z//L/8v/y//X/9f/1//X/9v/3//f/9//2//b/9v/3
//X/9f/2//b/+P/4//j/+P/5//r/+//9//z/+//6//r//P/9//3//v/+////AAAAAAIA
AgADAAMAAwAEAAQABAACAAIAAwADAAEAAQABAAIABAAEAAQABAAEAAQAAwADAAMAAgAA
AP///////wAAAAD+//7//////////v/+//7//v/+//7//v/+//7/////////////////
/f/9//3//f8AAAAAAQABAP//////////AQABAAEAAQABAAAA/////wEAAQACAAIAAAAA
AAAAAAD+//7//v/+/wAAAAAAAAAA/v/9//3//f/+////AAABAAMABAAEAAQAAgABAAEA
AwADAAMAAwADAAIAAgACAAIABAAEAAQABQAFAAcABwAHAAQABAAEAAQABgAIAAoACwAK
AAkACAAGAAgACAAIAAkABwAHAAcABwAKAAkACgALAAoACgAKAAkACQAIAAgACQALAAsA
CwALAAsACwALAAsACQAJAAgABwAHAAgACAAIAAYABgAFAAQABQAGAAgACQAIAAcABwAG
AAQAAwADAAMABQAGAAYABgAEAAQAAgACAAMABQAGAAcABwAGAAQAAwAEAAQABgAGAAYA
BgAGAAUAAwADAAMAAwACAAMABgAHAAUABQAFAAUABAAEAAQABAAFAAYABwAIAAUABQAG
AAYABgAGAAYABgAGAAYABgAGAAYABgAGAAYABAAEAAQABAAGAAYABgAGAAgACAAIAAgA
BgAGAAYABgAGAAYABgAGAAgACAAIAAgABwAGAAUABAAEAAQABAAEAAQABAAEAAQABgAG
AAYABgAEAAQABAAEAAQABAAEAAQABgAGAAYABgAGAAYABgAGAAQABAAEAAQABQAGAAcA
CAAIAAgACAAIAAoACgAKAAoACAAJAAoACgAKAAoACgAKAAwACwALAAsADQAOAA4ADgAO
AA8ADwAPAA8ADgAOAA4ADwAPAA8ADwAQABIAEwAVABQAEQAQABEAFAATABQAFAASABEA
EQAQABAADwAOAA4ACwALAAoACQAIAAcABQAFAAQABAAEAAQABQAEAAMAAwABAAEAAQAB
AAMAAwADAAMABAADAAMAAwADAAMAAwAEAAQABQAEAAAA/v/7//f/8v/v//H/8//4/wMA
FAAuAEwAagCEAJ8AtQDIAOIA+gANARoBEgHpALsAkwBkADQAEQD9//f/+/8EAAgACwAL
AAkACQAGAAUABAACAAAAAgABAP7//v/+////AAAAAP///v/9//z//f/9//7//v/8//z/
/v/+/wAAAAAAAAAAAQABAAEAAQD//wAAAQABAAMAAwACAAIAAAAAAAAAAAD/////////
//z//P/8//z////////////+//7//v/9//z/+//6//v//v8AAAEAAwABAAAAAAAAAP//
////////AAABAAEAAQACAAIAAgADAAMAAwAEAAQAAgACAAIAAgAEAAQABAAFAAUABQAF
AAYABgAHAAcACAAGAAcACAAIAAgACAAJAAkACQAKAAoACgAKAAoACwALAA0ADQANAA4A
DAAMAAwADAAKAAoACQAJAAoACgAJAAkABwAHAAgACAAGAAYABwAHAAkACAAIAAgABgAG
AAYABgAEAAQABQAFAAcABwAHAAcABwAHAAcABwAIAAgACQAJAAkACQAJAAkACQAJAAkA
CQALAAoACQAJAAgABwAHAAYABgAGAAYABgAEAAQABAAEAAQABAAEAAQABgAFAAUABQAD
AAMAAwADAAUABgAGAAYABgAFAAUABwAFAAUABQAFAAYABgAGAAYABgAGAAYABwAHAAkA
CQAJAAoACgAKAAoACQAKAAsACwALAAsACwAKAAoACgAKAAsACQAJAAkACQAJAAcABwAH
AAgACAAIAAcACQAIAAgACQAHAAcABwAHAAkACQAJAAkACQAJAAgABwAHAAgACAAIAAgA
CAAHAAYABgAGAAcABwAHAAcACAAIAAgABwAHAAcABQAGAAYABgAIAAgABgAGAAQABQAF
AAUABgAGAAUABQAGAAYACAAIAAYABgAGAAUABwAHAAcABwADAAMABQAFAAcABwAHAAcA
BgAGAAYABgAEAAQABAAEAAcABwAIAAgABgAGAAYABgAGAAYABgAGAAQABAAEAAQABwAI
AAkACgAKAAoACgAKAAgACAAIAAgACgAKAAoACgAJAAgABwAGAAYABgAGAAYABgAGAAYA
BgAEAAQABAAEAAQABAAEAAQAAQAAAP///v/+//7//v/+//7//v/+//7/+//6//n/+P/2
//b/9v/2//X/9P/z//L/8v/y//L/8v/y//L/8v/y//D/8P/w//D/8v/y//L/8v/y//L/
8v/y//L/8v/z//T/9v/2//b/9v/1//T/8v/x//L/8//1//b/9v/4//n/+f/5//n/+P/4
//b/9//3//f/9f/1//b/9v/4//n/+P/5//n/+f/3//f/9v/1//X/9v/4//j/9//2//T/
8//z//L/8f/w/+//7f/t/+z/7P/s/+z/6//q/+n/6//r/+v/6//r/+v/6//r/+v/6v/p
/+n/5//n/+f/5//k/+T/5f/k/+T/4P/b/9X/0v/R/9H/0//c/+f/+P8OACoARgBiAHsA
kwCsAMYA3gDxAAIB/ADVAKUAfQBQACAA/f/p/+H/5f/s//L/8//x//H/7//u/+7/7v/t
/+z/7P/r/+j/6P/n/+f/5//m/+j/6P/o/+j/5f/l/+b/5v/o/+j/6v/q/+n/6P/n/+b/
5//n/+f/5//n/+j/6f/p/+n/6f/o/+j/6v/q/+r/6v/q/+n/6P/n/+f/6P/p/+r/6f/p
/+n/6f/m/+b/5v/l/+b/5//o/+v/6v/q/+n/6f/p/+j/6P/o/+v/6//r/+v/6v/r/+v/
6//s/+z/7P/t/+v/6//s/+z/7v/u/+7/7v/u/+7/7v/v/+//7//v//D/8P/x//H/8v/w
//H/8v/y//L/8v/z//P/8f/y//L/8v/0//T/9f/1//X/9f/1//b/9P/0//T/9P/z//T/
9P/1//b/9v/1//X/9//3//j/+P/4//r//f///wEAAAAAAAAAAQACAAMABAADAAIAAgAB
AAEAAQABAAEAAgADAAQABQAGAAYABwAHAAkACQAJAAkACQAJAAkACQAJAAgABwAHAAkA
CQAKAAoABwAGAAUABAAGAAYABgAGAAgACAAIAAgACAAHAAcABwAHAAcABwAHAAYABgAF
AAQABwAHAAgACwAKAAkACAAHAAoACgAKAAoACgAKAAoACwANAA8ADwAPABAAEAAQABAA
EQASABMAEwARABEAEQAQABEAEgATABUAFAATABIAEQATABEAEQARABIAEgASABEAEAAO
AA0ADQANAA0ADQANAA8ADwAPAA8ACwALAAoACQAJAAoACgAKAAwADAALAAoADAAMAA0A
DQAMAAsACwAKAAkACQAKAAsACgAKAAkACAAKAAoACAAIAAoACwALAAsACgAKAAkACQAK
AAoADAAMAAoACgAKAAkACQAJAAkACQAHAAcACQAJAAcABwAHAAcABwAIAAkACgAIAAgA
CAAIAAUABwAIAAoACgAKAAoACgAJAAgABwAGAAgACAAIAAgACAAIAAgACAAIAAgACAAI
AAgACAAIAAgABgAGAAYABgAGAAYABgAGAAYABgAGAAYACAAIAAgACAAHAAYABQAEAAQA
BAAEAAQABQAGAAcACAAGAAYABgAGAAgACAAIAAgACAAIAAgACAAIAAgACAAIAAgACAAI
AAgACgAKAAoACgAIAAgACAAIAAkACgALAAwADAAMAA0ADgAOAA4ADgAOAA4ADgANAA0A
DQANAA4ADgAOABAAEQARAA8ADwAOAA4AEAARABEAEQASABMAFQAWABYAFQASABEAEwAT
ABEAEQASABEAEQASABEAEAAOAAwADgANAA0ADAALAAoACQAHAAUABAAEAAQABgAFAAQA
AwAGAAcACAAJAAgABwAGAAUAAwACAAEAAQADAAMAAwADAAIAAgD//wAAAgD+//n/8//u
/+v/6f/r//L/AQAWADAAUAB0AJIArwDLAOgAAgEYAScBOAE2ARUB5QC3AIQATgAdAAUA
/f/9/wIACAAJAAkACQAHAAYABwAIAAgACAAKAAkABgAGAAQAAwACAAAAAAAAAAAAAAD/
////AAAAAP7//v8AAAAAAgACAAIAAgD/////////////AAABAAEA//////7//v8AAAAA
AAAAAAMAAwADAAMAAgACAAIAAgAFAAUABQAFAAIAAgACAAEAAwADAAMABQAHAAgACAAJ
AAcABgAGAAYABwAHAAcABwAKAAsACwALAAwADAAMAA0ADQANAA4ADgAOAA4ADgAOABAA
EAAQABEAEQARABEAEgAUABUAFQAWABYAFwAYABgAFwAWABYAFQAXABgAGAAYABgAGAAZ
ABkAGwAbABsAHAAaABoAGgAaABoAGgAZABkAGAAYABcAFwAXABcAGAAYABgAGAAZABkA
GQAYABgAGAAWABYAFgAWABgAGAAZABkAGAAXABYAFQAWABcAGAAZABoAGgAbABsAGQAZ
ABkAGQAbABsAGwAbABkAGAAXABcAGQAZABoAGgAaABoAGgAaABgAGAAYABgAGgAaABoA
GgAaABkAGQAZABcAFwAXABcAGQAaABoAGgAaABkAGQAbAB0AHQAdAB0AHgAeAB4AHgAg
ACAAIAAhACAAIQAgAB8AIAAgACAAIAAhACIAIwAjACEAIQAhACAAIQAiACMAJQAjACMA
IwAjACUAIwAjACMAIgAiACIAIQAjACIAIgAjACMAIwAjACMAIwAjACMAIwAhACEAIAAf
ACEAIgAiACIAIAAgAB8AHgAgACAAIQAhAB8AHwAgACAAIAAfAB8AHwAfACAAIAAgAB4A
HgAcABwAHgAfAB8AHwAgACAAHwAfAB4AHgAgACAAIgAiACIAIQAfAB8AHwAfAB8AHwAh
ACEAHwAfAB8AHwAeAB4AHgAeACAAIAAgACAAHwAfAB4AHgAeAB4AHgAeACAAIAAgACAA
HgAeAB4AHgAgACAAIAAgACIAIgAiACIAIAAgACAAIAAiACIAIgAiACIAIgAiACIAIgAi
ACIAIgAgACAAIAAgACAAIAAgACAAIgAiACIAIgAiACIAIgAiACIAIgAiACIAIAAgACAA
IAAiACIAIgAiACIAIgAiACIAIgAiACIAIgAkACQAJAAkACIAIgAiACIAIwAkACUAJgAo
ACgAKAAoACYAJgAmACYAKAAoACgAKAAqACoAKgAqACwALAAsACwALAAsACwALAAuAC4A
LgAuAA==
         </WaveFormData>
      </LeadData>
   </Waveform>
</RestingECG>
