# Supplementary material for: Detection of Left Atrial Enlargement Using a Convolutional Neural Network-Enabled Electrocardiogram
Source: Front Cardiovasc Med. 2020 Dec 17;7:609976. doi: 10.3389/fcvm.2020.609976 (PMC7773668; doi:10.3389/fcvm.2020.609976)
Supplement: Supplementary file 2 [file Data_Sheet_2.ZIP]

Archive with 880 entries (879 files):
- normal1/
- normal1/1802010001_8014_0000001Y.XML
- normal1/1802010003_8018_00000022.XML
- normal1/1802010005_8424_00000022.XML
- normal1/1802010008_8021_00000025.XML
- normal1/1802010010_8017_00000021.XML
- normal1/1802010011_8008_0000001R.XML
- normal1/1802010023_7977_00000007.XML
- normal1/1802010036_8004_0000000X.XML
- normal1/1802010039_7991_00000000.XML
- normal1/1802010044_7995_0000000O.XML
- normal1/1802010054_8051_0000000S.XML
- normal1/1802010056_8037_0000000E.XML
- normal1/1802010067_8038_0000000F.XML
- normal1/1802010068_8033_0000000A.XML
- normal1/1802010069_8039_0000000G.XML
- normal1/1802010077_8057_0000000Y.XML
- normal1/1802010079_8070_0000001B.XML
- normal1/1802010083_8053_0000000U.XML
- normal1/1802010084_8063_00000014.XML
- normal1/1802010085_8061_00000012.XML
- normal1/1802010092_8088_0000001S.XML
- normal1/1802010093_8095_0000001Z.XML
- normal1/1802010094_8093_0000001X.XML
- normal1/1802010104_8099_00000023.XML
- normal1/1802010108_8079_0000001J.XML
- normal1/1802010123_8129_0000002Y.XML
- normal1/1802010126_8107_0000002B.XML
- normal1/1802010128_8127_0000002W.XML
- normal1/1802010129_8130_00000030.XML
- normal1/1802010149_8142_00000006.XML
- normal1/1802010151_8427_00000027.XML
- normal1/1802010153_8160_0000000Q.XML
- normal1/1802010154_8162_0000000T.XML
- normal1/1802010155_8157_0000000M.XML
- normal1/1802010157_8156_0000000K.XML
- normal1/1802010158_8171_00000012.XML
- normal1/1802010171_8149_0000000D.XML
- normal1/1802010172_8169_00000010.XML
- normal1/1802010177_8412_0000001P.XML
- normal1/1802010178_8158_0000000N.XML
- normal1/1802010179_8161_0000000R.XML
- normal1/1802010193_8207_00000024.XML
- normal1/1802010198_8182_0000001A.XML
- normal1/1802010205_8186_0000001F.XML
- normal1/1802010210_8217_0000002I.XML
- normal1/1802010211_8213_0000002D.XML
- normal1/1802010219_8203_0000001Z.XML
- normal1/1802010225_8223_00000005.XML
- normal1/1802010226_8232_0000000F.XML
- normal1/1802010232_8219_00000001.XML
- normal1/1802010233_8233_0000000G.XML
- normal1/1802010239_8231_0000000E.XML
- normal1/1802010243_8242_0000000T.XML
- normal1/1802010248_8249_00000006.XML
- normal1/1802010249_8247_00000004.XML
- normal1/1802010251_8286_00000017.XML
- normal1/1802010258_8272_0000000T.XML
- normal1/1802010262_8314_0000001Y.XML
- normal1/1802010263_8302_0000001M.XML
- normal1/1802010265_8303_0000001N.XML
- normal1/1802010271_8316_00000020.XML
- normal1/1802010281_8364_0000000N.XML
- normal1/1802010284_8369_0000000T.XML
- normal1/1802010288_8419_0000001W.XML
- normal1/1802010289_8418_0000001V.XML
- normal1/1802010290_8421_0000001Y.XML
- normal1/1802010295_8432_0000002D.XML
- normal1/1802010305_8453_0000001P.XML
- normal1/1802010307_8460_0000001W.XML
- normal1/1802010310_8473_00000029.XML
- normal1/1802010311_8472_00000028.XML
- normal1/1802010323_8517_0000000X.XML
- normal1/1802010328_8531_0000001C.XML
- normal1/1802010333_8542_0000000B.XML
- normal1/1802010334_8569_00000001.XML
- normal1/1802010338_8545_0000000G.XML
- normal1/1802010339_8551_0000000O.XML
- normal1/1802010348_8568_0000001W.XML
- normal1/1802010349_8584_0000000Y.XML
- normal1/1802010353_8574_0000000K.XML
- normal1/1802010354_8576_0000000Q.XML
- normal1/1802010355_8583_0000000X.XML
- normal1/1802010358_8608_0000000G.XML
- normal1/1802010360_8605_0000000D.XML
- normal1/1802010361_8618_0000000T.XML
- normal1/1802010367_8615_0000000P.XML
- normal1/1802010369_8607_0000000F.XML
- normal1/1802010377_8642_0000001F.XML
- normal1/1802010399_9412_0000002N.XML
- normal1/1802010400_8688_00000002.XML
- normal1/1802010401_9340_0000000N.XML
- normal1/1802010407_9405_0000002G.XML
- normal1/1802010414_9550_0000002Q.XML
- normal1/1802010415_9551_0000002R.XML
- normal1/1802010416_9552_0000002S.XML
- normal1/1802010418_9364_0000001B.XML
- normal1/1802010419_9371_0000001I.XML
- normal1/1802010421_9546_0000001Q.XML
- normal1/1802010427_9378_0000001P.XML
- normal1/1802010431_9341_0000000O.XML
- normal1/1802010432_9580_0000003K.XML
- normal1/1802010433_9382_0000001T.XML
- normal1/1802010434_9384_0000001V.XML
- normal1/1802010437_9130_0000000B.XML
- normal1/1802010438_9399_0000002A.XML
- normal1/1802010447_9133_0000000E.XML
- normal1/1802010453_9183_0000001S.XML
- normal1/1802010454_9182_0000001R.XML
- normal1/1802010456_9333_0000000G.XML
- normal1/1802010457_9337_0000000K.XML
- normal1/1802010469_9168_0000001D.XML
- normal1/1802010471_9376_0000001N.XML
- normal1/1802010472_9177_0000001M.XML
- normal1/1802010477_10138_00000000.XML
- normal1/1802010480_8707_00000013.XML
- normal1/1802010481_8710_00000016.XML
- normal1/1802010483_9179_0000001O.XML
- normal1/1802010490_9889_00000017.XML
- normal1/1802010492_9871_0000000M.XML
- normal1/1802010493_9869_0000000K.XML
- normal1/1802010496_9872_0000000N.XML
- normal1/1802010499_9875_0000000Q.XML
- normal1/1802010500_9876_0000000R.XML
- normal1/1802010502_9881_0000000W.XML
- normal1/1802010505_9896_0000001E.XML
- normal1/1802010507_9882_0000000X.XML
- normal1/1802010511_9903_0000001O.XML
- normal1/1802010512_9887_00000013.XML
- normal1/1802010513_9890_00000018.XML
- normal1/1802010514_9893_0000001B.XML
- normal1/1802010515_9892_0000001A.XML
- normal1/1802010518_9897_0000001G.XML
- normal1/1802010524_9911_00000008.XML
- normal1/1802010531_9927_0000001J.XML
- normal1/1802010536_9949_0000000T.XML
- normal1/1802010539_9951_0000000V.XML
- normal1/1802010540_9960_00000017.XML
- normal1/1802010549_9987_00000004.XML
- normal1/1802010563_10078_00000005.XML
- normal1/1802010571_10127_0000001H.XML
- normal1/1802010574_10133_0000001O.XML
- normal1/1802010579_10149_0000000B.XML
- normal1/1802010582_10183_00000006.XML
- normal1/1802010597_10276_00000005.XML
- normal1/1802010598_10281_0000000A.XML
- normal1/1802010613_10336_0000001K.XML
- normal1/1802010616_10356_0000000E.XML
- normal1/1802010620_10370_00000018.XML
- normal1/1802010623_10371_0000001C.XML
- normal1/1802010624_10374_0000001V.XML
- normal1/1802010633_10397_0000000K.XML
- normal1/1802010646_10712_0000002F.XML
- normal1/1802010657_10452_0000000B.XML
- normal1/1802010660_10463_0000000Z.XML
- normal1/1802010662_10451_0000000A.XML
- normal1/1802010665_10473_0000001O.XML
- normal1/1802010673_10482_00000022.XML
- normal1/1802010674_10486_00000027.XML
- normal1/1802010683_10489_00000001.XML
- normal1/1802010694_10506_00000014.XML
- normal1/1802010740_10931_00000007.XML
- normal1/1802010743_10935_0000000B.XML
- normal1/1802010745_10936_0000000C.XML
- normal1/1802010752_10943_0000000J.XML
- normal1/1802010755_10952_0000000S.XML
- normal1/1802010758_10953_0000000U.XML
- normal1/1802010759_10956_0000000T.XML
- normal1/1802010763_10963_00000000.XML
- normal1/1802010766_10966_00000003.XML
- normal1/1802010786_11004_0000000V.XML
- normal1/1802010790_10993_00000000.XML
- normal1/1802010791_10995_00000002.XML
- normal1/1802010793_11006_0000000X.XML
- normal1/1802010796_11012_00000013.XML
- normal1/1802010803_11017_0000001A.XML
- normal1/1802010805_11000_00000008.XML
- normal1/1802010810_11029_00000006.XML
- normal1/1802010811_11028_00000005.XML
- normal1/1802010817_11038_00000001.XML
- normal1/1802010821_11042_0000000D.XML
- normal1/1802010822_11044_0000000G.XML
- normal1/1802010824_11048_0000000K.XML
- normal1/1802010829_11056_0000000U.XML
- normal1/1802010831_11061_00000006.XML
- normal1/1802010833_11058_00000003.XML
- normal1/1802010834_11057_00000000.XML
- normal1/1802010835_11062_00000008.XML
- normal1/1802010837_11059_00000004.XML
- normal1/1802010838_11060_00000005.XML
- normal1/1802010843_11071_0000000Z.XML
- normal1/1802010845_11095_0000000C.XML
- normal1/1802010847_11103_0000000K.XML
- normal1/1802010849_11090_00000007.XML
- normal1/1802010853_11091_00000008.XML
- normal1/1802010855_11089_00000006.XML
- normal1/1802010859_11105_0000000M.XML
- normal1/1802012002_8257_0000000E.XML
- normal1/1802012003_8252_00000009.XML
- normal1/1802012004_8259_0000000G.XML
- normal1/1802012006_8261_0000000I.XML
- normal1/1802012007_8243_00000000.XML
- normal1/1802012015_8289_0000001A.XML
- normal1/1802012022_8296_0000001H.XML
- normal1/1802012023_8267_0000000O.XML
- normal1/1802012026_8246_00000003.XML
- normal1/1802012032_8311_0000001V.XML
- normal1/1802012034_8329_0000002E.XML
- normal1/1802012035_8343_0000002U.XML
- normal1/1802012047_8340_0000002Q.XML
- normal1/1802012048_8338_0000002O.XML
- normal1/1802012052_8342_0000002T.XML
- normal1/1802012059_8336_0000002L.XML
- normal1/1802012063_8365_0000000P.XML
- normal1/1802012065_9928_0000001L.XML
- normal1/1802012069_8357_0000000G.XML
- normal1/1802012078_8376_00000010.XML
- normal1/1802012092_8396_0000002M.XML
- normal1/1802012101_8174_00000017.XML
- normal1/1802012102_8420_0000001X.XML
- normal1/1802012103_8414_0000001R.XML
- normal1/1802012109_8425_00000023.XML
- normal1/1802012110_8409_0000001M.XML
- normal1/1802012116_8488_00000005.XML
- normal1/1802012146_8490_00000007.XML
- normal1/1802012147_8495_0000000C.XML
- normal1/1802012150_8526_00000017.XML
- normal1/1802012152_8519_0000000Z.XML
- normal1/1802012155_8515_0000000V.XML
- normal1/1802012160_8530_0000001B.XML
- normal1/1802012169_8549_0000000M.XML
- normal1/1802012170_8560_0000001O.XML
- normal1/1802012175_8558_0000001M.XML
- normal1/1802012181_8573_0000000I.XML
- normal1/1802012183_8579_0000000T.XML
- normal1/1802012189_8602_0000000A.XML
- normal1/1802012191_8622_0000000Y.XML
- normal1/1802012204_8638_0000001B.XML
- normal1/1802012207_8649_0000001N.XML
- normal1/1802012210_8647_0000001L.XML
- normal1/1802012213_8648_0000001M.XML
- normal1/1802012218_8656_0000001U.XML
- normal1/1802012219_8659_0000001X.XML
- normal1/1802012222_8673_00000009.XML
- normal1/1802012223_8666_00000000.XML
- normal1/1802012230_8685_0000000M.XML
- normal1/1802012233_9129_0000000A.XML
- normal1/1802012234_9128_00000009.XML
- normal1/1802012237_9157_00000012.XML
- normal1/1802012238_9156_00000011.XML
- normal1/1802012241_9120_00000001.XML
- normal1/1802012242_9121_00000002.XML
- normal1/1802012246_9127_00000008.XML
- normal1/1802012247_9411_0000002M.XML
- normal1/1802012251_9554_0000002U.XML
- normal1/1802012252_9562_00000032.XML
- normal1/1802012254_9400_0000002B.XML
- normal1/1802012258_9339_0000000M.XML
- normal1/1802012262_9351_0000000Y.XML
- normal1/1802012263_9581_0000003L.XML
- normal1/1802012271_9336_0000000J.XML
- normal1/1802012272_9372_0000001J.XML
- normal1/1802012276_9359_00000016.XML
- normal1/1802012285_8700_0000000W.XML
- normal1/1802012296_9883_0000000Y.XML
- normal1/1802012297_9877_0000000S.XML
- normal1/1802012301_9907_00000003.XML
- normal1/1802012304_9924_00000014.XML
- normal1/1802012305_9910_00000007.XML
- normal1/1802012306_9912_00000009.XML
- normal1/1802012314_9950_0000000U.XML
- normal1/1802012317_9943_0000000N.XML
- normal1/1802012318_9955_0000000Z.XML
- normal1/1802012320_9962_00000019.XML
- normal1/1802012321_9946_0000000Q.XML
- normal1/1802012328_9968_0000001G.XML
- normal1/1802012333_9982_00000029.XML
- normal1/1802012337_10003_00000010.XML
- normal1/1802012339_10009_0000001L.XML
- normal1/1802012340_9999_0000000G.XML
- normal1/1802012343_9994_0000000B.XML
- normal1/1802012349_9996_0000000D.XML
- normal1/1802012352_10023_0000002D.XML
- normal1/1802012356_10001_0000000I.XML
- normal1/1802012357_10017_0000001Y.XML
- normal1/1802012367_10038_0000000S.XML
- normal1/1802012368_10042_0000000X.XML
- normal1/1802012381_10077_00000004.XML
- normal1/1802012383_10083_0000000A.XML
- normal1/1802012384_10076_00000003.XML
- normal1/1802012396_10100_0000000R.XML
- normal1/1802012397_10108_00000010.XML
- normal1/1802012398_10098_0000000P.XML
- normal1/1802012408_10136_0000001R.XML
- normal1/1802012409_10130_0000001L.XML
- normal1/1802012410_10129_0000001K.XML
- normal1/1802012412_10139_00000001.XML
- normal1/1802012414_10148_0000000A.XML
- normal1/1802012418_10140_00000002.XML
- normal1/1802012420_10150_0000000C.XML
[truncated: 580 more entries]
