# Supplementary material for: Detection of Left Atrial Enlargement Using a Convolutional Neural Network-Enabled Electrocardiogram
Source: Front Cardiovasc Med. 2020 Dec 17;7:609976. doi: 10.3389/fcvm.2020.609976 (PMC7773668; doi:10.3389/fcvm.2020.609976)
Supplement: Supplementary file 2 [file Data_Sheet_2.ZIP › normal1/1802010001_8014_0000001Y.XML]

<?xml version="1.0" encoding="Windows-1252"?>
<!DOCTYPE RestingECG SYSTEM "restecg.dtd">
<RestingECG>
   <PatientDemographics>
      <PatientID>1802010001</PatientID>
      <PatientAge>66</PatientAge>
      <AgeUnits>Years</AgeUnits>
      <Gender>Female</Gender>
      <PatientLastName>yuyanliu</PatientLastName>
   </PatientDemographics>
   <TestDemographics>
      <DataType>Resting</DataType>
      <Site>1</Site>
      <AcquisitionDevice>MAC55</AcquisitionDevice>
      <Status>Unconfirmed</Status>
      <Priority>Normal</Priority>
      <AcquisitionTime>09:38:00</AcquisitionTime>
      <AcquisitionDate>07-03-2015</AcquisitionDate>
      <CartNumber>1</CartNumber>
      <AcquisitionSoftwareVersion>009C</AcquisitionSoftwareVersion>
      <XMLSourceVersion>MAC5000 v1.0</XMLSourceVersion>
   </TestDemographics>
   <RestingECGMeasurements>
      <VentricularRate>71</VentricularRate>
      <AtrialRate>71</AtrialRate>
      <PRInterval>154</PRInterval>
      <QRSDuration>92</QRSDuration>
      <QTInterval>408</QTInterval>
      <QTCorrected>443</QTCorrected>
      <PAxis>32</PAxis>
      <RAxis>20</RAxis>
      <TAxis>51</TAxis>
      <QRSCount>12</QRSCount>
      <QOnset>213</QOnset>
      <QOffset>259</QOffset>
      <POnset>136</POnset>
      <POffset>192</POffset>
      <TOffset>417</TOffset>
      <ECGSampleBase>500</ECGSampleBase>
      <ECGSampleExponent>0</ECGSampleExponent>
   </RestingECGMeasurements>
   <Diagnosis>
      <Modality>Resting</Modality>
         <StatementCount>3</StatementCount>
         <LabelText>12SL ��ϳ���</LabelText>
      <DiagnosisStatement>
         <StmtFlag>ENDSLINE</StmtFlag>
         <StmtText>�������</StmtText>
      </DiagnosisStatement>
      <DiagnosisStatement>
         <StmtFlag>ENDSLINE</StmtFlag>
         <StmtText>�������� T ���쳣</StmtText>
      </DiagnosisStatement>
      <DiagnosisStatement>
         <StmtFlag>ENDSLINE</StmtFlag>
         <StmtText>�쳣 ECG</StmtText>
      </DiagnosisStatement>
   </Diagnosis>
   <Waveform>
      <WaveformType>Rhythm</WaveformType>
      <WaveformStartTime>0</WaveformStartTime>
      <NumberofLeads>8</NumberofLeads>
      <SampleType>CONTINUOUS_SAMPLES</SampleType>
      <SampleBase>500</SampleBase>
      <SampleExponent>0</SampleExponent>
      <HighPassFilter>16</HighPassFilter>
      <LowPassFilter>150</LowPassFilter>
      <ACFilter>NONE</ACFilter>
      <LeadData>
         <LeadByteCountTotal>10000</LeadByteCountTotal>
         <LeadTimeOffset>0</LeadTimeOffset>
         <LeadSampleCountTotal>5000</LeadSampleCountTotal>
         <LeadAmplitudeUnitsPerBit>4.88</LeadAmplitudeUnitsPerBit>
         <LeadAmplitudeUnits>��V</LeadAmplitudeUnits>
         <LeadHighLimit>2147483647</LeadHighLimit>
         <LeadLowLimit>268435456</LeadLowLimit>
         <LeadID>I</LeadID>
         <LeadOffsetFirstSample>0</LeadOffsetFirstSample>
         <FirstSampleBaseline>0</FirstSampleBaseline>
         <LeadSampleSize>2</LeadSampleSize>
         <LeadOff>FALSE</LeadOff>
         <BaselineSway>FALSE</BaselineSway>
         <ExcessiveACNoise>FALSE</ExcessiveACNoise>
         <MuscleNoise>FALSE</MuscleNoise>
         <LeadDataCRC32>924093286</LeadDataCRC32>
         <WaveFormData>
/P/7//n/+P/1//X/9P/0//b/9v/2//b/9v/2//b/9f/1//T/9P/0//T/8//z//P/8P/w
//D/7//x//P/8v/v/+//7//y//f/AgAOABwAKgA6AEgAUQBYAGIAZgBjAFwARwAoABgA
EwALAAcACAAGAPz/+f/5//n/+v/6//r/+f/5//j/+P/4//b/9f/2//j/9v/z//P/8f/x
//H/8f/x//L/8v/y//L/8v/y//L/8v/0//T/9P/0//X/9f/1//X/8//z//P/8//0//X/
9v/2//T/9f/1//X/9//3//j/+P/2//b/9v/2//b/9v/2//b/9v/2//b/9v/1//X/9f/2
//f/9//3//f/+f/5//n/+f/5//r/+v/6//r/+v/7//v/+v/6//n/+P/5//n/+f/5//v/
/P/9//3//f/9//7//v/+//////8AAAEAAQABAAEABAAEAAQABQADAAQABQAFAAcABwAI
AAgABgAHAAgACAAIAAgACAAIAAsACwALAAsACQAJAAkACAAKAAoACgAJAAkACAAIAAYA
AwADAAIAAgADAAMAAgABAP///f/8//r/+//6//r/+v/7//r/+v/6//j/+P/4//f/9f/0
//T/9P/0//T/9P/0//X/9P/0//T/8v/y//L/8//x//H/8f/x//L/8v/y//L/8f/x//L/
8v/z//P/8//z//H/8f/x//D/8v/y//L/8f/z//T/9P/z//P/8//z//P/8v/y//L/8//x
//H/8f/w//H/8f/y//P/8//0//T/9f/z//L/8v/y//P/8//0//T/8v/y//P/8//y//L/
8v/y//T/8//z//P/8f/x//H/8f/v/+//8P/w/+//7//v/+//7//v/+//7//x//H/8P/w
/+7/7v/u/+7/8P/x//L/8//x//H/8f/x//H/8f/x//H/8f/w//D/8P/u/+7/7//v//H/
8P/w//H/8f/w//D/8P/w//D/8P/y//D/8P/w//D/8f/x//L/8v/y//P/8//z//L/8v/x
//H/8//0//T/9P/y//T/9f/5//v/+//6//r//P/9//7//v/+//7//v/9//3//v/+//7/
AAD//////f/6//r/+f/4//b/9v/2//X/8v/x//H/8P/w//D/8P/w//D/8P/w//D/7f/t
/+z/7P/s/+z/6//r/+v/6v/q/+r/7f/t/+v/6v/r/+n/6f/s//H/9v8CAA4AHAAqADwA
RQBKAFIAWABXAFAAPwAmABYADQAFAP//AAD+//b/8//x/+//8v/2//b/9f/1//T/8v/0
//T/9//8/wAAAgADAAUAAwABAAEAAQABAAEAAgADAAQABgAGAAYABgAEAAQABAAEAAcA
BwAHAAcABQAFAAUABQAFAAUABQAEAAYABwAHAAcABQAFAAYABgAIAAgACAAIAAYABgAG
AAYACAAIAAgACAAJAAkACQAKAAoACQAIAAcABwAHAAcABwAHAAgACAAIAAgACAAJAAkA
BwAIAAgACAAJAAkACQAJAAkACgALAAsACwALAAwADAAMAA0ADQAOAA8ADwAPAA8AEAAQ
ABAAEQARABIAEwATABMAEwAUABQAEgATABQAFAAUABQAFAAUABUAFQAVABUAFQAVABUA
FAAUABQAFAATABMAEgASABAADwAPAA4ADgANAA0ADAALAAwACwALAAoABwAGAAYABgAF
AAQABAAEAAQABAAEAAMAAwACAAIAAgAAAAAAAAAAAAEAAAAAAAAAAAAAAAAAAQABAAEA
AQABAAAAAAAAAAAA/////wAAAAD//////////wEAAQABAAAA/v/+//7//f///wAAAAD/
////////////AAAAAAAAAQABAAEAAQAAAAAA////////AQACAAIAAwABAAAAAAAAAP//
//8AAAAAAAAAAAEAAQD+//7//v/+//////8AAAEA////////////////AAAAAAEAAQAB
AAEA//////////8BAAEAAAAAAAAAAAAAAAAA////////////////////////////////
///+//7//v/+//7//////////v/+///////+//7//v/+//7//v/+//7//v/+/wAAAAAA
AAAAAQABAAIAAgACAAMAAwADAAIAAgABAAEAAwAEAAQABAACAAQABQAJAA0ADQAMAAwA
DAANAA4ADgAMAAwADAALAAsADAAMAAwADgANAA0ACwAIAAgABwAGAAUABAADAAEAAAD/
/////v/8//z//P/8//z//P/8//z/+//7//r/+v/6//r/+f/5//n/+P/4//j/9//5//n/
+P/3//f/9f/4/wEADAAYACQAMgBAAEwAVwBgAGgAagBrAF4ARQAuACQAIQAbABUAFgAQ
AAgAAwADAAUABgAGAAgABwADAAAAAAAAAAAA/f/6//z//v/9//v//f/8//v/+v/5//r/
+v/6//r/+v/6//r/+v/6//r/+v/6//v/+//7//v/+f/5//n/+f/7//v/+//6//r/+//7
//v/+f/5//r/+v/8//z//P/8//z//P/8//z//P/8//z//P/7//v/+//8//3//f/9//3/
/f/9//3//f/9//7//v/+//7//v////////8AAAAAAAADAAMAAwADAAMABAAFAAUABQAF
AAYABgAGAAcABwAIAAkACQAJAAkACgAKAAoACwAJAAoACwALAA0ADQAOAA4ADgAPABAA
EAAQABAAEAAQABMAEwATABMAEQARABEAEAAQABAAEAAPAA8ADgAOAAwACwALAAoACgAH
AAcABgAFAAYABQAFAAQAAwACAAIAAgABAAAAAAAAAAAAAAAAAP/////+//7//v/+//7/
/v/+//3//P/8//z//P/8//z//f/9//3//f/9//z//P/8//z/+//7//z//P/9//3//f/9
//3//f/9//z//P/8//z/+//7//z//P/7//v/+//7//v//P/8//z//f/9//3//f/8//z/
+//7//v/+//8//z//f/9//z//P/8//v/+//8//z//P/8//3//f/8//z//P/8//z/+//7
//v/+//7//v/+//9//3//v/+//v/+//7//v/+//7//v/+//7//v/+v/6//z//P/8//z/
+//7//v/+//7//v/+//7//v/+//7//v//f/8//z//P/8//z//f/9//v/+v/6//v/+//6
//r/+v/6//r/+v/6//z//P/8//z//P/6//r/+v/6//r/+v/6//v/+//8//z//P/9//3/
/f/+//7//f/9/wEAAgACAAIAAAACAAMABwAJAAkACAAIAAoACwAMAAwADAAMAAwACwAL
AAwADAAMAAwACwALAAkACAAIAAcABgABAAAA///9//z/+//7//r/+v/6//r/+v/6//r/
+v/6//n/+f/4//j/+P/4//f/9//3//b/9v/2//f/9f/1//b/8//x//P/+P8DAA4AGAAm
ADgARgBSAFsAZgBsAGwAZwBUADkAKAAiABsAFQAVABQADAAGAAUAAwAFAAYABAACAAMA
AQAAAAAAAAD+//3//v/8//z/+//5//f/+f/5//n/+f/6//r/+v/6//r/+v/6//r/+P/4
//j/+P/5//n/+f/5//n/+f/5//n/+f/5//n/+P/4//n/+f/5//n/+f/6//r/+P/4//j/
+P/6//r/+v/6//z//P/8//z/+//7//v//P/7//v/+//7//v/+//7//v/+//8//z//P/8
//z//f/9//3//v/+//7//////////////wAAAQABAAEAAQACAAIAAgADAAMABAAFAAUA
BQAFAAgACAAIAAkABwAIAAkACQAJAAkACgAKAAgACQAKAAoADAAMAAwADAAPAA8ADwAP
AA0ADQANAAwADAAMAAwACwAJAAgACAAGAAcABwAGAAYAAwADAAIAAQACAAEAAQAAAP//
/v/+//7//f/8//z//P/6//r/+v/5//v/+v/6//r/+v/6//r/+v/5//j/+P/4//j/+P/4
//n/9//3//f/9//4//j/+P/4//f/9//4//j/+f/5//n/+f/5//n/+f/4//j/+P/4//f/
9//4//j/9//3//f/9//3//j/+P/4//n/9//3//f/9v/2//X/9f/1//X/9v/2//f/9//2
//b/9v/1//X/9v/2//T/9P/1//X/9P/0//T/9P/1//X/9v/3//X/9f/1//X/9f/1//b/
9v/1//X/9f/1//X/9f/1//X/9//3//b/9v/0//T/9P/0//P/8//z//P/9f/1//X/9f/1
//X/9f/1//X/9P/0//T/9P/0//X/9f/1//T/9P/1//X/9P/0//T/9P/0//T/9P/y//L/
8v/y//L/8v/0//P/8v/0//T/9P/0//X/9f/2//b/9v/3//f/9//4//j/9//3//f/+P/4
//j/+f/8//7/AwADAAMAAgACAAIAAwAEAAQABAAEAAQAAwADAAQABAAEAAQAAwADAAEA
AAAAAP///v/9//z/+//5//b/9f/1//T/9P/0//T/9P/0//T/9P/0//X/9f/0//T/8v/y
//H/8f/z//L/8v/y/+//7//v/+7/7f/t/+3/8v/9/woAFgAmADgARgBQAFkAYgBoAGoA
YQBKADEAIAAWAA8ACwANAAwABAD8//n/+f/5//r/+v/6//v/+//6//b/9v/4//X/8v/y
//L/7//x//H/7//v/+//7//v//D/8f/y//L/8v/y//L/8v/y//L/8v/y//H/8P/v//H/
8f/x//H/7//v/+//7v/w//H/8f/x//H/8f/y//L/9P/0//T/9P/0//T/9P/0//b/9v/2
//b/9//3//f/+P/3//f/9//3//X/9f/1//X/9//4//j/+P/2//b/9//3//f/+P/4//j/
+f/5//n/+f/5//r/+//7//v/+//8//z//P/9//3//v///////////wAAAAAAAAEA//8A
AAEAAQADAAMABAAEAAQABQAGAAYABgAGAAYABgAHAAcABwAHAAcABwAHAAYABgAGAAYA
BQAFAAQABAACAAEAAQAAAAAA//////7//f/8//v/+//6//n/+P/4//j/9//2//b/9v/2
//b/9v/1//P/8v/y//L/8v/y//L/8v/z//L/8v/y//L/8v/y//P/8//z//P/8//w//D/
8P/w//D/8f/z//T/9P/z//L/8f/x//H/8f/w//D/8P/w/+//8f/y//L/8f/x//H/8f/x
//H/8P/v/+//8f/x//H/8P/w/+//7//v//H/8v/y//P/8f/w//D/8P/x//H/8v/y//D/
8P/x//H/8P/w//D/8P/w/+//7//v/+//7//v/+//7//v//D/8P/v/+//7//v/+3/7f/t
/+3/7//v/+7/7v/w//D/8P/w/+//7//v/+//7//v/+//7//v/+//7//v//H/8P/w//D/
7v/u/+//7//v/+7/7v/v/+//7v/u/+7/7v/u/+7/7v/w/+7/7v/w/+7/7v/u/+7/7//v
//D/8P/y//P/8//z//T/9P/z//P/8//0//T/9P/y//T/9f/5//v/+//6//r//P/9//7/
/v/+//7//v/9//3//v/+//7//v/9//3/+//8//z/+//6//f/9v/1//P/8v/x//H/8P/w
//D/8P/w//D/8P/w//D/7//v/+7/7v/u/+7/7f/t/+3/7P/s/+z/6//r/+n/6v/r/+v/
6f/s/+//9P/+/woAFgAmADYAPwBGAFAAVgBZAFYASwAyABwAEwALAAUABgAEAPz/9f/z
//X/9v/2//j/+//7//r/+P/6//r/+f/4//j/9v/3//f/9//1//X/9f/1//T/9P/0//T/
9P/0//T/9P/y//L/8v/y//P/8//z//P/9f/1//X/9f/1//X/9f/0//T/9f/1//X/9f/1
//b/9v/0//T/9P/0//T/9P/0//T/9v/2//b/9v/3//f/9//4//f/9//3//f/9//3//f/
9//3//j/+P/4//j/+P/5//n/+f/6//r/+v/7//v/+//7//v//P/9//3//////wAAAAD+
//////8AAAEAAQABAAEABAAEAAQABQAFAAYABwAHAAUABQAGAAYABgAHAAgACAAIAAgA
CAAIAAkACQAJAAkACQAJAAkACAAGAAYABgAFAAcABgAGAAQAAwADAAIAAgABAAEAAAD/
/wAA//////7/+//6//r/+v/5//j/+P/4//j/+P/4//f/9//2//b/9v/2//b/9v/2//P/
8v/y//L/9P/0//T/9f/z//P/8//z//L/8v/y//L/8//z//T/9P/z//P/8//z//X/9f/1
//T/9P/0//T/8//z//T/9P/z//P/8//z//P/9P/0//T/9f/1//X/9f/0//b/9f/1//X/
8//0//T/9f/1//T/9P/0//P/8//0//T/9P/0//X/9f/0//T/9P/0//b/9f/1//X/8//z
//P/8//z//P/9P/0//P/8//z//P/8//z//P/8//z//P/8v/y//T/9P/0//T/9f/1//X/
9f/z//P/8//z//H/8f/x//H/8//y//L/8v/0//T/9f/1//T/8v/x//H/8//y//L/8v/y
//L/8v/y//T/9P/0//T/9P/y//T/9P/0//T/9f/1//b/9v/2//f/9//3//b/9v/1//X/
+f/6//r/+v/6//z//f8BAAMAAwACAAIAAgADAAQABAAEAAQABAADAAMABAAEAAQABAAD
AAMAAQD+//7//f/8//v/+v/5//f/9v/1//X/9P/0//T/9P/0//T/9P/0//T/8f/x//D/
8P/y//L/8f/x//H/8P/w//D/7//v/+3/7P/r/+v/7f/0/wEADgAaACgANgBEAE4AWQBg
AGYAZgBZAEIAKQAeABgAEwAPAA8ADAACAPr/+/////3//P/8//z/+//7//r/+v/6//j/
9f/0//T/9v/1//X/9f/z//P/8//z//D/8P/w//D/8v/y//L/8v/w//D/8P/w//P/8//z
//P/8//z//P/8//z//P/8//y//L/8//z//P/8//z//T/9P/0//T/9P/0//L/8v/y//L/
9P/0//T/9P/z//P/8//0//X/9f/1//X/9f/1//X/9f/1//b/9v/2//j/+P/5//n/9//4
//j/+P/5//n/+f/5//v//P/9//3//f/9//7//v/+//////8AAAEAAQABAAEAAgACAAIA
AwADAAQABQAFAAUABQAGAAYABgAHAAgACAAIAAgACAAIAAkACQAJAAkACQAJAAkACAAI
AAgACAAHAAcABgAGAAQAAwADAAIAAgABAAEAAAD///7//f/9//z/+//6//r/+v/5//j/
+P/4//j/+P/4//f/9//2//b/9v/4//j/+P/4//n/+P/4//j/+P/4//j/+f/4//f/9v/1
//X/9v/3//j/9//3//j/+P/4//f/9v/1//f/9//3//b/9v/2//b/9f/3//j/+P/3//f/
9//3//f/+P/4//j/+f/3//f/9//2//j/9//3//f/9//4//j/+f/3//b/9v/2//X/9f/2
//b/9v/2//f/9//2//b/9v/2//b/9f/1//X/9//3//f/9//3//f/+P/4//X/9f/1//X/
9//3//f/9//3//f/9v/2//b/9v/2//b/9f/1//X/9f/1//X/9f/1//X/9f/1//X/9//2
//b/9v/2//b/9//3//f/9v/2//f/9//2//b/9v/4//j/+P/4//b/9v/2//b/+P/4//j/
+P/4//j/+f/5//r/+v/6//v/+//7//z//P/7//v//f/+//7//v/+/wAAAQAFAAcABwAG
AAYABgAHAAgACAAIAAgACAAHAAcACAAIAAgACAAHAAcABQAEAAQAAwACAP3//P/7//n/
+P/3//f/9v/4//j/+P/4//b/9v/2//b/9//3//b/9v/2//b/9f/1//X/9P/0//T/9f/z
//P/8P/v/+//7//2/wMAEAAcACoAOgBIAFIAXQBmAGoAbABlAEwAMQAiABoAFQARABEA
DgAGAP7//f///wEA/v/8//7//f/7//z//P/8//r/+f/6//j/9v/3//X/9f/1//X/9f/1
//T/9P/0//T/9P/0//T/9P/2//b/9v/2//X/9f/1//X/9//3//f/9//1//X/9f/0//b/
9//3//f/9//3//j/+P/2//b/9v/2//j/+P/4//j/9v/2//b/9v/5//n/+f/6//n/+f/5
//n/+//7//v/+//7//z//P/8//z//P/9//3///8AAAAAAAD//////////wEAAgADAAMA
AwADAAQABAACAAMAAwAEAAUABQAFAAUABgAGAAYABwAJAAoACwALAAsACwAMAAwADAAN
AA4ADgAOAA4ADgAOAA0ADQANAA0ADwAPAA8ADgAOAA4ADgANAAsACgAKAAgACQAJAAgA
CAAFAAUABAADAAIAAQABAAAAAQAAAAAAAAD9//z//P/8//r/+v/6//n/+//6//r/+v/6
//r/+v/6//v/+v/6//r/+v/6//r/+//5//n/+f/5//r/+v/6//r/+f/5//r/+v/5//n/
+f/5//n/+f/5//j/+v/6//r/+f/5//r/+v/5//n/+f/5//n/+v/6//r/+//7//v/+//6
//r/+f/5//n/9//4//j/+f/7//r/+v/6//n/+f/6//r/+P/4//n/+f/4//j/+P/4//r/
+f/5//n/+f/5//n/+f/3//f/+P/4//f/9//3//f/+f/5//n/+f/7//v/+v/6//r/+v/6
//r/+f/5//n/+f/5//n/+f/5//v/+//7//v/+//6//r/+v/4//j/+f/5//v/+v/6//v/
+//6//r/+v/6//r/+v/6//r//P/4//j//P/6//r/+v/6//3//f/+//7//v////////8A
AAAA////////AAAAAAAAAgAEAAUACQALAAsACgAKAAoACwAMAAwADAAMAAwACwALAAwA
DAAMAAwACwALAAkACAAIAAcABgABAAAA///9//z/+//7//r/+v/6//r/+v/4//j/+P/4
//n/+f/4//j/+P/4//f/9//3//b/9v/2//X/9//3//b/9f/z//P/9v8BAAwAGgAmADQA
RABQAFkAZgBuAHAAbQBeAEEAKgAgABkAEQARABIACgACAP////8BAAIAAgAAAP/////+
//7//v/8//n/+v/4//j/+f/5//n/+P/3//b/9f/1//b/9//4//r/+v/6//r/+P/4//j/
+P/5//n/+f/5//n/+f/5//n/+f/5//n/+P/4//n/+f/5//f/9//4//j/+P/4//j/+P/4
//j/+P/4//r/+v/6//r//f/9//3//v/9//3//f/9//v/+//7//v//f/+//7//v/+//7/
////////AAAAAAAAAQABAAEAAQABAAIAAwADAAMAAwAEAAQABAAFAAUABgAHAAcABwAH
AAgACAAIAAkACQAKAAsACwANAA0ADgAOAA4ADwAQABAAEAAQABAAEAAPAA8ADwAPAA8A
DwAPAA4ADgAOAA4ADQANAAwADAAKAAkACQAIAAgABwAHAAYABQAGAAUABQAEAAEAAAAA
AAAAAQAAAAAAAAD+//7//v/9//3//P/8//z//P/8//z//P/7//r/+v/6//r/+v/6//v/
+//7//v/+//6//r/+v/6//n/+f/6//r/+f/5//n/+f/5//n/+f/4//r/+v/6//n/+f/6
//r/+f/5//n/+f/5//r/+v/6//v/+//7//v/+v/8//v/+//7//v//P/8//3//f/8//z/
/P/5//n/+v/6//r/+v/7//v/+v/6//r/+v/8//v/+//7//v/+//7//v/+//7//z//P/5
//n/+f/5//n/+f/5//n/+f/5//j/+P/4//j/+P/4//v/+//7//v/+//7//v/+//5//n/
+f/5//n/+P/4//j/+P/4//n/+f/7//r/+v/7//n/+P/4//j/+v/6//r/+v/4//j/+P/4
//j/+//7//z//P/6//v/+//7//z//P/7//v//f/+//7//v/8//7///8DAAcABwAGAAYA
CAAJAAoACgAKAAoACgAJAAcACAAIAAgACAAHAAcABQAGAAYABQAEAAEAAAD///3//P/7
//v/+v/6//r/+v/6//j/+P/4//j/+f/5//j/+P/4//j/9//3//f/9v/2//b/9//1//X/
9v/1//P/8//2//n/AgAOABoAKAA2AEYAUQBaAGAAZgBnAGIAUQA2ACQAGwATAA0ADAAK
AAQA/f/7//3/AAAAAP7////9//z//v8AAAAA///+//z/+v/5//f/9//5//n/+f/5//j/
+P/4//j/+P/4//j/+P/4//j/+P/4//j/9//2//X/9//3//f/9//3//f/9//2//j/+f/5
//n/+f/5//r/+v/4//j/+P/4//r/+v/6//r/+v/6//r/+v/7//v/+//8//3//f/9//3/
/f/9//3//f/9//7//v/+//7//v//////AQACAAIAAgABAAEAAQABAAMABAAFAAUABQAF
AAYABgAIAAkACQAKAAsACwALAAsACgAKAAoACwAJAAoACwALAA0ADQAOAA4ADgAPABAA
EAAQABAAEAAQABEAEQARABEADwAPAA8ADgAQABAAEAAPAA8ADgAOAAwACwALAAoACgAJ
AAkACAAHAAgABwAHAAYAAwACAAIAAgABAAAAAAAAAAAAAAAAAP/////+//7//v/8//z/
/P/8//3//P/8//z//P/8//z//f/7//v/+//7//z//P/8//z/+f/5//r/+v/7//v/+//7
//v/+//7//r//P/8//z/+//7//z//P/7//3//f/9//3//P/8//z//f/7//v/+//6//z/
+//7//v/+//8//z//f/7//r/+v/6//v/+//8//z/+v/6//v/+//8//z//P/8//r/+f/5
//n/+f/5//n/+f/7//v//P/8//v/+//7//v/+//7//v/+//7//v/+v/6//r/+v/6//r/
+f/5//n/+f/7//v/+//7//v/+//7//v/+//6//r/+v/4//j/+f/5//v/+v/6//v/+//6
//r/+v/6//r/+v/6//r/+v/6//r/+v/6//r/+v/7//v//P/8//z//f/9//3/AAAAAP//
/////wAAAAAAAAAAAgADAAcACQAJAAgACAAIAAkACgAKAAoACgAKAAkACQAKAAoACgAK
AAkACQAHAAYABgAFAAQAAQAAAP///f/8//v/+//6//r/+v/6//r/+v/6//r/+v/5//n/
+P/4//j/+P/3//f/+f/4//j/+P/1//f/9//2//P/8f/z//r/AwASABwALAA6AEgAUgBd
AGYAbABuAGkAVAA5ACoAIgAbABUAFQASAAoABAABAAMABQAEAAQABAADAAEAAAAAAP7/
/P/7//r/+v/6//n/+f/7//n/+f/5//n/+P/4//j/+P/4//j/+P/4//r/+v/6//r/+f/5
//n/+f/5//n/+f/5//n/+f/5//j/+P/5//n/+f/5//n/+v/6//r/+v/6//r//P/8//z/
/P/8//z//P/8//v/+//7//z//f/9//3//f/9//3//f/9////AAAAAAAAAAAAAAEAAQAB
AAIAAgACAAEAAQABAAEAAQACAAMAAwADAAMABAAEAAQABQAFAAYABwAHAAcABwAIAAgA
CAAJAAkACgALAAsACwALAAwADAAMAA0ADgAOAA4ADgAOAA4ADwAPAA8ADwAPAA8ADwAO
AA4ADgAOAA0ADQAMAAwACgAJAAkACAAIAAcABwAGAAUABAADAAMAAgABAAAAAAAAAP//
/v/+//7//v/+//7//f/9//z//P/8//z//P/8//z/+//6//r/+v/6//r/+v/7//v/+//7
//v/+v/6//r/+v/5//n/+v/6//v/+//7//v/+//7//v/+v/6//r/+v/5//v//P/8//v/
+v/5//j/9//6//r/+v/7//v/+//7//r/+v/5//n/+f/5//r/+v/7//v/+v/6//r/+f/5
//r/+v/4//j/+f/5//j/+P/4//j/+P/3//f/9//3//f/9//3//f/9//4//j/9//3//f/
9//3//f/9//3//f/9//2//b/9v/2//b/9v/3//f/9//3//f/9//3//f/9//3//f/9//1
//T/9P/0//b/9v/3//f/9//2//b/9//3//b/9v/2//b/9v/2//b/9P/0//T/9P/0//T/
9P/0//f/9//4//j/+P/5//n/+f/4//j/9//3//n/+v/6//r/+v/8//3/AQABAAEAAAAA
AAEAAwAFAAYABAAEAAQAAwADAAQABAAEAAQAAwADAAEAAAAAAP///v/5//j/9//1//L/
8f/x//D/8v/y//L/8v/y//L/8v/y//H/8f/w//D/8P/w/+//7//t/+z/7P/s/+v/6//r
/+r/6//r/+3/7v/3/wIAEgAiADIAQABMAFUAXgBmAGgAYQBKAC0AGgASAA0ACQAHAAYA
/v/2//P/9//3//b/9P/2//X/9f/0//L/8v/w/+//7v/u/+7/7f/t/+3/6//r/+v/6//q
/+r/6v/q/+z/7P/s/+z/7P/s/+z/7P/r/+v/6//r/+v/6//r/+v/6f/p/+n/6P/o/+n/
6f/p/+n/6f/q/+r/6v/q/+r/6v/o/+j/6P/o/+r/6v/q/+r/6//r/+v/7P/s/+v/6v/p
/+n/6f/p/+n/6//s/+z/7P/s/+z/7f/t/+3/7v/u/+7/7//v/+//7//v//D/8f/x//H/
8f/y//L/8v/z//P/9P/0//P/8v/x//T/9P/0//X/9f/2//f/9//1//X/9v/2//j/+f/6
//r/+v/6//r/+v/5//n/+f/5//n/+f/5//j/9v/2//b/9f/1//T/9P/y//H/8f/w//D/
7f/t/+z/6//s/+v/6//q/+n/6P/o/+j/5f/k/+T/5P/i/+L/4v/h/+H/4P/g/+D/4P/g
/+D/4P/f/97/3v/e/9z/3P/c/93/3f/d/93/3f/c/9z/3P/c/93/3f/e/97/3v/d/9z/
2//b/9v/2//a/9r/2v/a/9n/2f/a/9r/2f/Z/9n/2f/Z/9r/2v/a/9v/2f/Z/9n/2P/Y
/9f/1//X/9f/2P/Y/9n/1//W/9b/1v/V/9X/1v/W/9T/1P/V/9X/1P/U/9T/1P/W/9X/
1f/V/9P/0//T/9P/0//T/9T/1P/S/9H/0P/P/8//z//P/8//0f/R/9D/0P/Q/9D/0P/Q
/8//z//P/8//z//P/8//z//P/8//z//P/8//zv/O/87/zv/O/8//z//P/87/zv/P/83/
zv/M/w==
         </WaveFormData>
      </LeadData>
      <LeadData>
         <LeadByteCountTotal>10000</LeadByteCountTotal>
         <LeadTimeOffset>0</LeadTimeOffset>
         <LeadSampleCountTotal>5000</LeadSampleCountTotal>
         <LeadAmplitudeUnitsPerBit>4.88</LeadAmplitudeUnitsPerBit>
         <LeadAmplitudeUnits>��V</LeadAmplitudeUnits>
         <LeadHighLimit>2147483647</LeadHighLimit>
         <LeadLowLimit>268435456</LeadLowLimit>
         <LeadID>II</LeadID>
         <LeadOffsetFirstSample>0</LeadOffsetFirstSample>
         <FirstSampleBaseline>0</FirstSampleBaseline>
         <LeadSampleSize>2</LeadSampleSize>
         <LeadOff>FALSE</LeadOff>
         <BaselineSway>FALSE</BaselineSway>
         <ExcessiveACNoise>FALSE</ExcessiveACNoise>
         <MuscleNoise>FALSE</MuscleNoise>
         <LeadDataCRC32>2482604516</LeadDataCRC32>
         <WaveFormData>
+v/6//n/+P/2//X/9P/0//b/9v/2//b/9//3//f/9//3//f/9//3//f/9//3//b/9P/0
//T/9P/1//f/+v/+/wMADAAXACAAKwA2AEQAUABXAF8AZABoAGQAVgBCADMAJAANAPL/
4//e/9r/2//i/+T/3P/a/9//3f/Z/9n/3f/h/+X/6//w//X/9//5//v/9//2//X/9f/2
//b/9v/2//b/9v/2//b/+P/5//r/+//7//v/+//7//v/+//7//v/+f/5//n/+f/7//z/
/P/7//n/+f/5//n/+f/5//r/+v/6//r/+v/6//j/+f/5//n/+f/5//v/+//6//r/+//7
//v/+//8//z//f/+/wAAAgACAAMAAwADAAQABgAGAAYABAAGAAcABwAIAAkACQAJAA0A
DgAPABAADgAQABEAEgAVABYAFwAYABkAGgAbABsAGgAaABwAHAAfAB8AIAAhACEAIgAj
ACMAIgAiACEAIAAgACAAIAAhACMAIwAiACIAIwAiACEAIAAfAB4AHQAcABsAGQAYABUA
EQAQAA4ADQAMAA0ADAANAAoABwAFAAMABAADAAMAAgACAAIAAgADAAEAAAD+//3/+//7
//n/+f/5//n/+f/5//r/+v/7//v/+//7//v/+//7//v/+//7//v/+//7//v//P/8//z/
/P/8//z//P/8//r/+v/6//n/+f/5//n/+f/7//v//P/8//r/+v/6//r/+v/6//r/+v/6
//r/+v/6//r/+v/6//r//P/8//3//f/6//r/+v/6//v/+//7//v/+f/5//n/+f/5//n/
+f/5//z//P/8//z//P/7//v//P/8//z//P/8//z//P/8//z//v/+//7//v/7//v//P/8
//z//P/8//z//P/8//z//P/8//z//P/8//z//P/8//z//f/9//3//f/8//v/+v/5//v/
+v/6//r/+P/4//j/+P/6//z//P/+//z//P/8//z//P/+////AgACAAMAAwADAAUABQAE
AAQABwAHAAcABwAHAAcABwAIAAoACgAJAAkACQAKAAoACgALAAwACwAJAAYABQAEAAQA
AwACAAEAAQAAAAAA///+//7//P/8//v/+v/6//n/+P/2//b/9v/2//j/9//3//f/9f/1
//X/9f/1//X/9f/1//T/9P/0//T/9v/3//f/+P/8/wEACAATACAAKwA2AEgAVABdAGcA
cAB0AHYAbABYAEEALgAZAPr/4f/W/87/yf/O/9L/zv/M/8//1//Z/9f/1//d/+H/4//q
//H/9f/z//P/9f/2//f/9//3//b/9f/0//b/9v/2//b/9//3//f/9//3//f/9//3//f/
9//3//f/9//3//f/9//3//j/+P/3//f/9//3//f/9//3//j/+P/6//r/+v/6//n/+f/4
//f/+f/5//v/+//6//r/+//7//v/+//8//z//v/+////AAAAAAEAAQABAAIABAAEAAQA
AgAEAAUABQAGAAcABwAHAAkACgALAAwACgAMAA0ADgARABIAEwAUABUAFgAXABcAFgAW
ABgAGAAbABsAHAAdAB0AHgAfAB8AHwAgACAAIAAeAB4AHgAfAB8AHwAeAB4AHgAeAB4A
HgAbABoAGQAYABcAFQAUABEADwAOAAwACwAJAAkABwAHAAUAAwACAAEA/v/9//3//P/7
//r/+f/5//r/+v/5//n/+f/5//f/9//3//f/9//3//b/9v/3//f/9f/1//X/9f/2//f/
+P/5//n/+f/5//n/+v/6//r/+v/4//j/+P/4//r/+v/6//n/+//7//v/+//5//n/+v/6
//r/+v/6//r/+v/6//r/+v/6//r/+v/6//j/+P/4//j/+P/4//n/+f/4//j/+P/4//n/
+f/5//n/+f/5//n/+f/3//f/9//3//r/+v/6//r/+v/5//n/+v/4//j/+P/4//r/+v/6
//r/+P/4//j/+P/5//n/+v/6//r/+v/6//r/+v/6//r/+v/4//j/+P/4//j/+P/4//j/
+f/5//n/+f/5//n/+f/5//n/+P/4//j/+P/4//j/+P/4//j/+P/4//j/+v/4//j/+P/4
//j/+v/8//3/AAACAAMAAwADAAMAAwACAAIABQAFAAUABQAGAAcACAAKAAoACgAJAAkA
BwAIAAgACAAKAAoACAAFAAIAAQAAAAAAAQAAAP/////+//7//f/8//z/+v/6//n/+P/4
//f/9v/2//b/9v/2//T/8//z//P/8//z//P/8//1//X/9f/1//T/9P/0//T/8v/1//f/
+v8AAAcAEAAbACYAMQBCAFIAXABjAGsAdAB4AHQAaABSAD8ALgAVAPj/6f/i/9r/2//m
/+j/4P/g/+P/4//h/+P/5f/n/+v/8f/2//n/+//5//n//f/8//v/+//6//r/+v/6//r/
+v/6//r/+//7//v/+//5//n/+f/5//n/+f/5//n/+f/5//n/+f/3//j/+P/3//f/9//3
//f/9//3//j/+P/4//j/+P/4//j/+f/5//n/+f/5//v/+//6//r/+//7//v/+//8//z/
/v/+////AAAAAAEAAQABAAAAAgACAAIAAgAEAAUABQAIAAkACQAJAAkACgALAAwADAAO
AA8AEAATABQAFQAWABkAGgAbABsAHAAcAB4AHgAdAB0AHgAfACEAIgAjACMAJQAmACYA
JgAmACYAJgAnACcAJwAmACYAJQAkACMAIgAfAB4AHQAcABsAGQAYABUAFQAUABIAEQAN
AA0ACwALAAkABwAGAAUABgAFAAUABAADAAIAAQABAAIAAgABAAEAAQABAP/////9//3/
/f/9//z//P/9//3//f/9//3//f/9//3//f/9//v/+//7//v//P/8//z//P/+//7//v/+
//z//P/8//v/+//7//v/+//7//v//P/8//z//P/8//z//P/8//z//P/8//z//P/8//z/
/P/8//z//P/8//3//f/8//z//P/8//v/+//7//v/+//7//v/+//7//v/+//7//z//P/8
//z//P/7//v//P/8//z//P/8//z//P/8//z//P/8//z//P/5//n/+v/6//z//P/8//z/
/P/8//z//P/8//z//P/8//z//P/8//z/+//7//v/+//9//3//f/9//v/+v/6//r/+v/6
//r/+v/6//r/+v/6//r/+v/6//r/+v/6//r/+v/8//z//P/8//z//v///wIAAgADAAMA
AwADAAMAAgACAAMAAwADAAMAAgADAAQABgAEAAQAAwADAAUABgAGAAYACAAIAAYAAwAA
AP///v/+//3//P/7//v/+v/6//n/+P/4//b/9v/1//b/9v/1//T/8v/y//L/8v/y//H/
8f/x/+//7//v/+//7//v/+//7//u/+7/7v/u//D/7//x//j//v8DAAwAGQAiAC8APABK
AFQAXQBlAGoAbABkAFIAPgAvABwA///q/9//2P/Y/9//6P/o/+T/5P/l/+P/3//f/+P/
5f/p/+//9P/3//X/9f/1//X/9P/z//P/9P/0//T/9P/0//T/9P/0//X/9f/1//X/8//z
//P/8//1//X/9f/1//X/9f/1//X/8//0//T/8//1//X/9f/1//X/9f/2//b/9v/2//b/
9v/2//f/9//3//n/+f/7//v/+v/6//v/+//9//3//v/+/wAAAAABAAIAAgADAAMAAwAE
AAYABgAGAAgACgALAAsADAANAA0ADQAPABAAEQASABIAFAAVABYAGQAaABsAHAAbABwA
HQAdAB4AHgAgACAAIQAhACIAIwAjACQAJQAlACUAJgAmACYAJgAmACYAJwAnACcAJgAm
ACMAIgAhACAAHwAeAB0AHAAZABcAFgATABEAEAAOAA0ACQAJAAcABwAFAAMAAgABAAAA
//////7//v/+//7////8//z/+//7//v/+//5//n/+f/5//n/+f/4//j/+f/5//n/+f/5
//n/9//3//f/9//5//n/+f/5//r/+v/6//r/+v/6//r/+v/6//r/+v/5//v/+//7//v/
+//7//z//P/6//r/+v/6//r/+v/6//r//P/8//z//P/8//z//P/8//z//P/9//3//v/+
//7//v/9//3//f/9//v/+//7//v//f/9//3//f/8//z//P/8//z/+//7//z//P/8//z/
/P/6//r/+v/6//r/+v/6//r/+//7//z//P/6//r/+v/6//j/+P/4//j/+P/4//j/+P/4
//j/+P/4//n/+f/5//n/+f/5//n/+f/5//j/+P/4//j/+P/4//j/+P/4//j/+P/4//j/
+P/4//b/+P/6//n/+v/8//z//P/8//z//v///wIAAgADAAMAAwADAAMAAgACAAEAAQAB
AAEAAgADAAQABgAGAAYABQAFAAUABgAGAAYABgAGAAQAAQD+//3//P/8//3//P/7//v/
+P/4//f/9v/4//b/9v/1//T/9P/z//L/8P/w//D/8P/x//H/8v/z//P/8//z//P/8f/x
//H/8f/u/+7/7v/u/+7/8f/z//b//P8FAA4AGQAmADEAPgBKAFQAWwBjAGgAaABeAEoA
NAAjABQA+f/k/9v/2P/Y/9//5v/i/9z/3v/h/93/3f/f/9//4//n/+v/8P/1//X/8//z
//X/8v/x//X/9P/0//T/9P/0//T/9P/0//X/9f/1//X/9f/1//X/9f/z//P/8//z//T/
9f/2//f/9//4//j/9//3//f/9//3//X/9f/2//b/9v/2//b/9v/2//f/9//3//f/9//5
//n/+v/6//v/+//7//v//P/8//r/+v/7//z//v/////////+/wAAAAAAAAAAAgADAAMA
BAAFAAUABQAHAAgACQAKAAoADAANAA4ADwAQABEAEgAVABYAFwAXABYAFgAYABgAGQAZ
ABoAGwAbABwAHQAdAB0AHgAeAB4AHgAeAB4AHwAfAB8AHgAeABsAGgAZABgAGQAYABcA
FgAXABUAFAARAA4ADAAJAAcABQAFAAMAAwADAAEAAAD///7//f/9//z/+//6//n/+f/4
//j/9//3//n/+f/3//f/9f/1//X/9f/y//L/8//z//P/8//z//P/9f/1//X/9f/1//X/
9f/1//j/+P/4//j/+P/4//j/+P/2//b/9v/1//X/9f/1//X/9f/1//b/9v/4//j/+P/4
//b/9v/2//b/9v/2//b/9v/2//b/9v/2//T/9P/1//X/9P/0//T/9P/1//X/9f/1//X/
9f/1//X/8//z//P/8//y//L/8v/y//T/8//z//T/9P/0//T/9P/0//T/9P/0//L/8v/y
//L/8//z//T/9P/0//T/9P/0//T/9P/0//T/9P/0//T/9P/0//T/9P/0//T/9f/2//f/
9f/1//X/9f/3//b/9v/2//T/9P/0//T/8v/y//L/8v/0//L/8v/0//T/9P/0//T/8v/0
//X/+P/8//3//f/9//v/+//6//r/+//7//v/+//7//v/+//8//7//v/9//3//f/+//7/
/v8AAAAA/v/7//r/+f/4//j/9//2//X/9f/2//b/9f/0//T/8v/y//H/8P/w/+//7v/s
/+z/7P/s/+z/6//r/+v/6//r/+v/6//t/+3/7f/t/+r/6v/q/+r/6v/r/+n/7P/w//X/
/P8FABAAGQAoADYARABPAFcAXgBmAGwAaABYAEEALAAbAAIA5f/W/87/yf/K/87/zv/I
/8n/zf/P/83/z//T/9X/1//c/+P/5//r/+v/6f/s/+3/6f/q/+r/6v/q/+r/6v/q/+r/
6//r/+v/6//p/+n/6f/p/+v/6//r/+v/6f/p/+n/6f/p/+r/6v/p/+v/6//r/+v/6f/p
/+r/6v/q/+r/6v/q/+j/6f/p/+n/6//r/+3/7f/s/+z/7f/t/+3/7f/u/+7/8P/w//H/
8v/y//P/8//z//L/9P/0//T/9P/2//f/9//6//v/+//7//v//P/9//7//v8AAAEAAgAD
AAQABQAGAAUABgAHAAcACgAKAAwADAAPAA8AEAARAA8AEAARABEAEwAUABQAFAAUABQA
FAAVABUAFQAUABQAEwASABEAEAAPAA4ADQAMAA0ACwAKAAcAAwACAAAA///9//3/+//7
//v/+f/4//f/9P/z//P/8v/v/+7/7f/t/+z/7P/r/+v/6//r/+n/6f/p/+n/6f/p/+j/
6P/p/+n/6f/p/+n/6f/n/+f/5//n/+f/5//n/+f/6P/o/+j/6P/o/+j/6P/o/+r/6v/q
/+n/6f/p/+n/6f/n/+f/6P/o/+j/6P/o/+j/6P/o/+j/6P/q/+r/6v/q/+r/6v/q/+r/
6P/o/+n/6f/q/+r/6v/q/+n/6f/p/+n/6f/p/+n/6f/p/+n/6f/p/+j/6P/o/+j/5v/l
/+X/5v/m/+b/5v/m/+b/5v/m/+b/5v/m/+b/5v/l/+X/5v/m/+b/5v/m/+b/5v/m/+b/
5v/m/+b/5v/m/+T/5P/k/+T/5f/l/+X/5f/l/+X/5f/l/+X/5P/k/+T/5P/k/+T/5P/i
/+L/4v/i/+T/5P/k/+T/5v/m/+b/5v/m/+b/5v/o/+n/7P/u/+//7//v/+3/7f/s/+z/
7//v/+//7//y//P/9P/2//T/9P/z//P/8//0//T/9P/0//T/8v/v/+7/7f/s/+z/7f/s
/+v/6//o/+j/5//m/+j/5v/m/+X/4v/i/+H/4P/g/+D/4P/g/+D/3//f/9//3//f/9//
3//f/9//3//f/97/3v/e/97/4P/h/+P/6P/w//f/AAALABoAJwA2AEAARgBRAFsAXgBc
AFAAOgAmABUA/v/j/9L/zf/I/8j/0f/W/87/zv/U/9H/y//L/8//0f/V/9v/4f/k/+X/
4//j/+X/5f/i/+P/4//k/+T/5P/k/+L/4v/i/+L/4//j/+P/4//j/+P/4//j/+P/4//j
/+P/4//j/+P/4//j/+T/5P/j/+X/5f/l/+X/5f/l/+b/5v/m/+b/5v/m/+b/5//n/+f/
6f/p/+v/6//q/+r/6//r/+3/7f/u/+7/7v/u/+//8P/y//P/8//z//T/9v/2//b/9v/4
//n/+f/6//v/+//7////AAABAAIAAgAEAAUABgAFAAYABwAIAAkACgALAAsADgAOABAA
EAATABMAFAAVABUAFgAXABcAFQAWABYAFgAWABYAFgAXABYAFQATABIADwAOAA0ADAAL
AAoACQAIAAUAAwACAP/////+//z/+//5//n/9//3//X/8//y//H/8P/v/+//7v/r/+r/
6f/p/+r/6v/p/+n/6f/p/+f/5//n/+f/5//n/+T/5P/l/+X/5f/l/+X/5f/l/+X/5f/l
/+X/5f/l/+X/5v/m/+b/5v/m/+b/5v/m/+b/5v/m/+X/5//n/+f/5//n/+f/6P/o/+r/
6v/q/+r/6v/q/+r/6v/q/+r/6v/q/+r/6v/q/+r/6v/q/+v/6//o/+j/6P/o/+n/6f/p
/+n/6f/p/+n/6f/r/+v/6//r/+r/6v/q/+r/7P/r/+v/7P/s/+z/7P/s/+z/7P/s/+z/
7P/s/+z/7P/r/+v/7P/s/+z/7P/s/+z/6v/q/+r/6v/q/+r/6v/q/+z/7P/s/+z/7f/t
/+3/7f/t/+3/7f/t/+3/7P/s/+z/7P/s/+z/7P/s/+z/7P/s/+z/7P/s/+z/7v/u/+z/
7P/s/+z/7v/w//H/9P/0//X/9f/1//f/9//2//b/9//3//f/9//4//n/+v/8//z//P/7
//v/+//8//z//P/8//z/+v/3//b/9f/0//T/8//y//H/8f/w//D/7//u/+z/6v/q/+n/
6P/o/+f/5v/m/+b/5v/m/+b/5f/l/+X/5f/l/+X/5f/l/+X/5f/l/+T/5P/k/+T/5P/n
/+n/7P/y//n/AgALABgAJwA0AD4ASABPAFcAXgBeAFQAQgAuAB0ACADt/9j/0//Q/9D/
1//c/9j/1P/Y/9v/1f/T/9f/2f/b/+H/5//q/+v/6//r/+v/6//s/+n/5//q/+r/6v/q
/+r/6v/q/+r/6f/p/+n/6f/p/+n/6f/p/+v/6//r/+v/6//r/+v/6//p/+r/6v/p/+v/
6//r/+v/7f/t/+7/7v/u/+7/7v/u//D/8f/x//H/8f/x//P/8//0//T/9f/1//f/9//4
//j/+P/4//n/+v/8//3//f/9//7/AAAAAAAAAgAEAAUABQAGAAcABwAHAAcACAAJAAoA
CgAMAA0ADgAPABAAEQASABUAFgAXABcAGAAYABoAGgAbABsAHAAdABsAHAAdAB0AHwAg
ACAAIAAgACAAIAAhACEAIQAgACAAHwAeAB0AHAAbABoAGQAYABcAFQAUABEAEQAQAA4A
DQAJAAkABwAHAAUAAwACAAEAAAD//////v/9//z/+//7//j/+P/3//f/+f/5//f/9//1
//X/9f/1//T/9P/1//X/8//z//P/8//z//P/8//z//P/8//z//P/8v/y//L/8v/0//T/
9P/0//T/9P/0//P/9f/1//X/9f/1//X/9v/2//T/9P/0//T/9P/0//T/9P/0//T/9P/0
//T/9P/0//T/8v/y//P/8//0//T/9P/0//X/9f/1//X/8//z//P/8//z//P/8//z//L/
8v/y//L/9P/z//P/9P/0//T/9P/0//T/9P/0//T/9P/0//T/9P/1//X/9v/2//T/9P/0
//T/9P/0//T/9P/y//L/8v/y//T/9P/0//T/9f/1//X/9f/z//P/8//z//X/9P/0//T/
8v/y//L/8v/y//L/8v/y//L/8v/y//L/8v/0//T/9P/0//b/+P/5//z//v//////////
/////v/+////////////AgADAAQABgAGAAYABQAFAAUABgAGAAYABAAEAAIA///+//3/
/P/8//v/+v/5//n/9v/2//X/9P/2//T/9P/z//L/8v/x//D/7v/u/+7/7v/w/+//7//v
/+//7//v/+//7f/t/+3/7f/u/+7/7v/u//D/8//1//j//v8DAAwAFQAeACsAOABCAEoA
UQBZAGAAZABeAE4AOAAnABYA///m/9v/1v/W/9v/5P/i/9z/3v/j/+H/3f/d/9//4f/l
/+v/8P/z//P/8//1//X/9v/1//X/9P/0//T/9P/2//b/9v/2//f/9//3//f/9//3//f/
9//3//f/9//3//X/9f/1//X/9//4//j/9//3//f/9//3//X/9f/2//b/9v/2//b/9v/4
//n/+f/5//v/+//9//3//f/8//z/+//7//v//P/8//7//v///wAAAAABAAEAAQAAAAIA
AgACAAMABgAIAAkACgALAAsACwALAAwADQAOAAwADgAPABAAEwAUABUAFgAVABYAFwAX
ABgAGAAaABoAGwAbABwAHQAfACAAIQAhACEAIgAiACIAIAAgACAAIQAhACEAIAAgAB8A
HgAdABwAHQAcABsAGgAYABUAEwAPAA4ADgANAA0ACQAJAAcABwAHAAUABAADAAIAAQAB
AAAA///+//3//f/6//r/+f/5//n/+f/3//f/+f/5//n/+f/4//j/+f/5//f/9//3//f/
+f/5//n/+f/5//n/+f/5//r/+v/6//r/+v/6//r/+v/8//z//P/7//v/+//7//v/+//7
//z//P/6//r/+v/6//z//P/8//z//P/8//z//P/8//z//P/8//z//P/9//3//v/+//7/
/v/7//v/+//7//3//f/9//3////////////+//7//v/+//7//f/9//7//P/8//z//P/8
//z//P/8//z//P/8//z/+//7//z//P/8//z//P/8//3//v///wAA/v/+//7//v/+//7/
/v/+//v/+//7//v/+//7//v/+//9//z//P/8//z//P/8//z//v/+//7//v/8//z//P/8
//z//v8AAAEABAAFAAUABAADAAUABQAEAAQABwAHAAcABwAGAAcACAAKAAwADAALAAsA
CwAMAAwADAAMAAwACgAHAAgABwAGAAYABQAEAAMAAwACAAIAAQAAAP7//P/8//v/+v/6
//n/+P/6//r/+v/6//j/9//3//f/9//3//f/9//5//n/+f/5//j/+P/4//j/+P/3//n/
/P8AAAMACgAVACIALQA4AEYAUgBbAGUAbgB0AHQAbABaAEMAMAAfAAQA6//g/9r/1//c
/+T/4P/Y/9v/4f/d/9v/3f/f/+H/6f/w//X/+f/7//v/+f/6//n/9//6//r/+v/6//j/
+P/4//j/+f/5//n/+f/5//n/+f/5//f/9//3//f/+f/5//n/+f/5//r/+v/5//v/+//7
//v/+f/5//r/+v/6//r/+v/6//r/+//7//v/+f/5//v/+//6//r/+//7//3//f/+//7/
/v/+////AAAAAAEAAQABAAIABAAEAAQABAAGAAcABwAIAAkACQAJAAsADAANAA4ADgAQ
ABEAEgATABQAFQAWABcAGAAZABkAGAAYABoAGgAbABsAHAAdAB8AIAAhACEAIQAiACIA
IgAiACIAIgAjACMAIwAiACIAIQAgAB8AHgAfAB4AHQAcABsAGQAYABUAFQAUABIAEQAN
AA0ACwALAAkABwAGAAUABAADAAMAAgABAAAA//////7//v/9//3/+//7//n/+f/5//n/
+f/5//r/+v/7//v/+f/5//n/+f/5//n/+f/5//n/+f/5//n/+P/4//j/+P/4//j/+P/4
//j/+P/4//f/+P/5//r/+//5//n/+v/6//z//P/8//z//P/8//z//P/8//z//P/8//7/
/v/+//7//P/8//3//f/8//z//P/8//3//f/9//3//f/9//3//f/9//3//f/9//z//P/8
//z//P/7//v//P/8//z//P/8//7//v/+//7//P/8//z//P/7//v//P/8//z//P/8//z/
/P/8//z//P/6//r/+v/6//r/+v/6//r/+//7//v/+//7//v/+//7//3//P/8//z//P/8
//z//P/6//r/+v/6//z//P/8//r/+v/6//r/+v/8//7///8CAAQABQAFAAUABwAHAAYA
BgAHAAcABwAHAAYABwAIAAoACAAIAAcABwAJAAoACgAKAAgACAAGAAMAAgABAAAAAAAB
AAAA//////z//P/7//r/+v/4//j/9//2//b/9f/0//T/9P/0//T/9P/z//P/8//1//X/
9f/1//P/8//z//P/8v/y//L/8v/0//X/9//8/wIABwASAB0AKAA1AEQAUABYAF8AZwBw
AG4AZgBWAEAALwAgAAUA7v/l/+D/3P/j/+r/6P/k/+b/6f/n/+P/5f/l/+f/7f/x//T/
9//5//n/+f/7//r/+f/7//v/+v/5//j/+v/6//r/+v/6//n/+P/3//n/+f/5//n/+f/5
//n/+f/5//n/+f/5//f/+P/4//f/+f/5//n/+f/5//n/+v/6//r/+v/6//r//P/9//3/
/f/9//3///////7//v///////////wAAAAACAAIAAwAEAAQABQAFAAUABgAIAAgACAAI
AAoACwALAAwADQANAA0ADwAQABEAEgASABQAFQAWABcAGAAZABoAGwAcAB0AHQAeAB4A
IAAgACEAIQAiACMAIwAkACUAJQAlACYAJgAmACYAJgAmACcAJwAnACYAJgAnACYAJQAk
ACEAIAAfAB4AHQAbABoAFwAXABYAFAATABEAEQAPAA8ADQALAAoACQAIAAcABwAGAAUA
BAADAAMAAgACAAEAAQABAAEA/////////////////v/+//////8BAAEAAQABAAEAAQAB
AAEAAQABAAEAAQAAAAAAAAAAAAAAAAAAAAAAAgACAAIAAQABAAEAAQABAAEAAQACAAIA
AAAAAAAAAAABAAIAAwAEAAIAAgACAAIAAAAAAAAAAAACAAIAAwADAAIAAgACAAIAAQAB
AAEAAQD//////////////////////v/+//7//v8AAP////8AAAAAAAAAAAAA/v/+//7/
/v/8//z//P/8//3//f/+//7//v/+//7//v/+//7//v/+//7//v/+//7//v/+//7//v/7
//v/+//7//v/+//7//v//f/8//z//P/8//z//P/8//z//P/8//z//P/8//7//v8AAAAA
AAAAAAIABAAFAAgACAAJAAkACQAJAAkACAAIAAkACQAJAAkACgALAAwADgAOAA4ADQAN
AA8AEAAQABAAEAAQAA4ACwAKAAkACAAIAAUABAADAAMAAgACAAEAAAAAAP7//v/9//r/
+v/5//j/+P/4//j/+P/6//n/+f/5//n/+f/5//n/9//3//f/9//2//b/9v/2//b/9//7
//7/BgAPABYAHwAoADMAQgBQAFYAXwBnAGwAbABkAFYAQAAvAB4AAwDu/+X/4v/g/+f/
8P/u/+j/6v/t/+n/5f/n/+n/6//x//X/+P/9//3/+//7//3//P/9//3//P/8//z//P/8
//z//P/8//3//f/9//3//f/9//3//f/7//v/+//7//v/+//7//v/+//8//z/+//9//3/
/f/9//v/+//8//z//v/+//7//v8AAAEAAQABAP////8BAAEAAgACAAMAAwABAAEAAgAC
AAIAAgADAAQABgAHAAcABwAIAAoACgAKAAgACgALAAsADAANAA0ADQAPABAAEQASABIA
FAAVABYAFwAYABkAGgAZABoAGwAbABwAHAAeAB4AHwAfACAAIQAhACIAIwAjACMAJAAk
ACQAJAAkACQAJQAlACUAJAAkACMAIgAhACAAHwAeAB0AHAAbABkAGAAVABUAFAASABEA
DQANAAsACwAJAAcABgAFAAQAAwADAAIAAQAAAP/////+//7//f/9//3//f/7//v//f/9
//3//f/6//r/+//7//v/+//7//v/+//7//v/+//7//v/+//7//r/+v/6//r/+P/4//j/
+P/4//j/+P/3//n/+f/5//n/+f/5//r/+v/6//r/+v/6//z//P/8//z/+v/6//r/+v/6
//r/+v/6//j/+P/5//n/+P/4//j/+P/5//n/+f/5//n/+f/5//n/9//3//f/9//5//r/
+//8//7//f/9//7/AAAAAAAAAAD///7//f/8//z//P/8//z//f/9//7//v/8//z//P/8
//r/+v/6//r//P/8//z//P/8//z//P/8//n/+f/5//n/+v/7//z//f/7//r/+v/6//r/
+v/6/w==
         </WaveFormData>
      </LeadData>
      <LeadData>
         <LeadByteCountTotal>10000</LeadByteCountTotal>
         <LeadTimeOffset>0</LeadTimeOffset>
         <LeadSampleCountTotal>5000</LeadSampleCountTotal>
         <LeadAmplitudeUnitsPerBit>4.88</LeadAmplitudeUnitsPerBit>
         <LeadAmplitudeUnits>��V</LeadAmplitudeUnits>
         <LeadHighLimit>2147483647</LeadHighLimit>
         <LeadLowLimit>268435456</LeadLowLimit>
         <LeadID>V1</LeadID>
         <LeadOffsetFirstSample>0</LeadOffsetFirstSample>
         <FirstSampleBaseline>0</FirstSampleBaseline>
         <LeadSampleSize>2</LeadSampleSize>
         <LeadOff>FALSE</LeadOff>
         <BaselineSway>FALSE</BaselineSway>
         <ExcessiveACNoise>FALSE</ExcessiveACNoise>
         <MuscleNoise>FALSE</MuscleNoise>
         <LeadDataCRC32>1654630414</LeadDataCRC32>
         <WaveFormData>
+v/7//v//P/6//r/+//7//3//f/9//3//P/8//z//P/8//z//P/8//r/+v/6//v//f/8
//z//f/9//z/AAAEAAoAFQAfACgALQAyADkAOwAxACoAKwAeAAUA7//W/7b/of+d/6H/
lv97/2P/Vf9P/1P/Xf9q/3b/hP+T/6P/sf+//83/2f/j/+r/8f/4//z//v8BAAQABQAE
AAUABgAHAAgACQAJAAkABwAHAAgACQAJAAkACQAKAAoACgAKAAoACgALAAsACwALAAwA
DAAMAAoACwALAAoADAAMAAwADAAMAAwADAAMAAoACwALAAsADAAMAAwADAALAAsACwAL
AAsACwALAAsACQAJAAkACAAKAAoACQAJAAkACQAIAAgACAAIAAcABwAGAAYABgAGAAUA
BQAEAAMAAwADAAMAAQD+//7//f/9//v/+v/5//j/+v/6//n/+P/1//P/8v/y//L/8v/x
//D/7//v/+7/7f/s/+v/6v/p/+b/5v/l/+T/5v/m/+X/5f/l/+X/5f/m/+b/5//o/+n/
7P/t/+//8f/x//P/9P/1//j/+v/6//r/+v/7//z//P/6//r/+//8//7//v/+//7/AQAB
AAEAAQABAAEAAQABAAAA///+//3//v8AAAEAAgACAAIAAgACAAAAAAAAAP//////////
AAACAAIAAgACAAIAAgACAAIAAAAAAAAAAAAAAAAAAQABAAMAAwADAAMAAgACAAEAAQAD
AAMAAwADAAMAAwADAAMAAwADAAMAAwADAAMAAwADAAMAAwADAAQAAgACAAEAAQABAAEA
AQAAAAAAAAD/////AAABAAIAAwABAAEAAQABAP7//v/+//7/AAAAAAAAAAAAAAAAAAD/
/wEAAQABAAEAAQABAAEAAQD///////8AAAAA/////////////////v8AAAAA//////7/
/v/+//7//v/+//7//v/+//7//v/8//7//v/+//7//v//////AAABAAIAAgACAAIAAgAC
AAMABAAEAAQAAgD///3//P/7//v/+//7//n/9v/2//X/9f/z//P/8//z//P/8//0//X/
8//z//P/9P/0//T/9f/1//X/9v/3//f/+P/4//j/+f/7//v/+//7//n/+v/6//r/+v/6
//r/+v/8//z//P/8//v/+//6//r//f////7//v8AAAYADwAZACIAJQAqAC8AMwApACAA
HwAaAAcA7//a/8T/r/+n/6n/pv+V/3v/af9f/1//Yf9o/3T/gP+P/5//rf+7/8n/1f/f
/+b/7f/w//L/9P/3//j/+f/4//n/+v/7//z//f/9//3//f/9//7///////////8AAAIA
AgACAAIAAgADAAMAAwABAAIAAgACAAIAAwADAAIAAgACAAIAAgAEAAQABAAEAAIAAwAD
AAMABAAEAAQABAADAAMAAwADAAEAAQABAAEAAwADAAMAAgAAAAAA///////////+//7/
AAAAAP////8AAAAAAAAAAP/////+//3/+//7//v/+f/4//j/9//3//f/9v/1//T/8v/y
//H/8P/x/+//7v/u/+7/7v/t/+z/6v/p/+f/5f/m/+X/5P/j/+L/4v/h/+D/3v/e/93/
3f/f/9//3//g/+L/4//k/+X/6P/p/+v/7f/r/+3/7v/v//L/9P/0//T/9v/3//j/+P/4
//j/+f/6//r/+v/6//r/+f/5//n/+f/7//v/+//7//v/+//7//v/+//8//z//P/6//r/
+v/6//z//P/8//v/+//7//v//P/8//z//P/8//z//P/8//z//P/8//z//P/6//r/+//7
//3//f/9//3//v/+//3//f/9//3//f/9//3//f/9//3/+//7//v/+//7//v/+//7//v/
+//7//z//P/8//v/+//9//3//f/8//7//v/9//3/+//7//v/+//7//v/+//7//r/+v/6
//r/+P/4//j/+P/6//r/+v/5//v/+//7//v/+f/5//n/+f/3//f/9//4//r/+f/5//n/
+f/5//n/+P/4//j/9//3//j/+P/4//j/+P/4//j/+P/6//r/+v/5//v/+v/8//r/+v/6
//r/+v/7//v//P/9//7//v/+//z//P/8//3/AAAAAAAA/v/9//v/+v/5//j/9//2//P/
8v/y//H/8f/x//H/8f/x//D/7//v/+//7//v/+//8P/w//D/8f/x//P/9P/1//X/9P/0
//T/9f/1//X/9f/1//f/+P/4//j/+P/4//j/+P/2//b/9v/2//n/+f/4//j/+f/5//r/
/P8CAAoAFwAjACwAMQA4ADsAMQAnACQAHQAGAOv/0f+w/5L/g/+D/33/Zv9L/zv/N/83
/z//T/9e/27/fv+R/6P/sf/B/83/2f/h/+b/7f/0//b/+v/7//z/+//8//3//v///wIA
AwADAAMAAwADAAQABQAFAAUABQAGAAgACAAIAAgACAAJAAkACQAHAAgACAAIAAgACQAJ
AAgACgAKAAoACgAKAAoACgAKAAoACwALAAsACgAKAAoACgAJAAkACQAJAAkACQAJAAkA
CQAJAAkACAAKAAoACQAJAAkACQAIAAgACAAIAAcABwAGAAYABgAGAAUABQAEAAMAAwAD
AAMAAQAAAAAA/////////v/9//z/+v/6//n/+P/3//X/9P/0//L/8v/x//D/7f/t/+z/
6//q/+n/6P/n/+b/5v/l/+T/5v/m/+X/5f/l/+X/5f/m/+j/6f/q/+v/7P/t/+//8f/v
//H/8v/z//b/+P/4//j/+P/5//r/+v/6//r/+//8//r/+v/6//r/+//7//v/+//7//v/
+//7//v/+//7//v/+//8//z//P/8//z//P/8//z//P/8//v/+//7//v//P/8//z//P/8
//z//P/8//z//v/+//7//v/8//z//f/9////////////AAAAAP///////////////wEA
AQABAAEAAQABAAEAAQABAAEAAQABAAEAAQABAAIAAAAAAP/////////////+//7//v/9
//3//f/9//3//f////////////7//v/+//7//P/8//z//P/8//z//P/7//3//f/9//3/
/f/9//3//f/9//3//f/+//z/+//7//v//f/9//3//P/+//7//f/9//7//v/+//7//P/8
//z//P/+//7//v/9//3//v/+//7//v/8//r//P/+//7//v/+/wAAAQABAAIAAwAEAAQA
BAAEAAQABAAFAAQABAAEAAIAAQD///7//f/8//v/+v/3//j/+P/3//f/9//3//f/9//2
//X/9f/1//X/9f/1//b/9v/2//f/9//1//b/9//3//r/+v/6//v/+//7//v/+//7//z/
/P/8//z//P/8//z//P/8//z//P/9//3//P/8//3/+//+/wIACgAWACEALQA0ADkAQABB
ADUALwAsAB0AAgDn/8f/pv+Q/4n/h/93/1r/Q/85/zP/N/9F/1f/aP94/4r/nf+x/8H/
zf/Z/+P/6f/w//X/+v/8/wAAAQACAAMAAgADAAQABQAIAAkACQAJAAkACQAKAAsACwAL
AAsADAAMAAwADAAMAAwADQANAA0ADQAOAA4ADgAMAA0ADQAMAA0ADgAPABAADgAOAA4A
DgAOAA8ADwAPAA4ADgAOAA4ACwALAAsACwALAAsACwALAAsACwALAAoACgAKAAkACQAJ
AAkACAAIAAgACAAHAAcABwAIAAkACgAHAAcABgAFAAUABQAFAAMAAgACAAEAAQD///7/
/f/8//z//P/7//r/+f/3//b/9v/0//T/8//y/+//7//u/+3/7P/r/+r/6f/q/+r/6f/o
/+r/6v/p/+n/6//r/+v/7P/s/+3/7v/v//D/8f/z//X/9f/3//j/+f/6//z//P/8//7/
//8AAAAA/v/+////AAAAAAAAAAAAAAMAAwADAAMAAQABAAEAAQD//////////wEAAgAC
AAIAAAAAAAAAAAAAAAAAAAD//wEAAQABAAIAAgACAAIAAgAEAAQABAAEAAIAAgACAAIA
AAAAAAEAAQADAAMAAwADAAQABAADAAMAAwADAAMAAwAFAAUABQAFAAMAAwADAAMABQAF
AAUABQAFAAUABQAGAAQABAADAAMAAwADAAMAAgACAAIAAQABAAMAAwADAAMAAQABAAEA
AQACAAIAAgACAAIAAgACAAIAAgACAAIAAQABAAEAAQABAAEAAQABAAEAAQABAAEAAgAC
AAEAAQABAAEAAQABAAAAAAAAAP/////+//7//v/+//7//v/+//7/AAAAAAAA///9//7/
/v/+/wAA/v8AAAAAAAACAAIAAgACAAIAAwADAAQABQAGAAYABgAGAAYABgAHAAgACAAI
AAYABQADAAIAAQD+//3//P/5//j/+P/3//f/+f/5//n/+f/2//X/9f/1//f/9//3//j/
+P/4//n/+f/7//z//f/9//7//v/+/////f/9//3//f/7//z//P/8//7//v/+//7//v/+
//7//v///////v/+//////8AAAQACgAUAB8AKQAuADMAOgA7ADMAKwAsACEACgDx/9X/
uP+e/5f/m/+R/3b/Xf9P/0n/Sf9T/2H/bv9+/5D/of+x/7//zf/b/+X/6//y//n//v/+
/wAAAQACAAMABAAFAAYABwAIAAkACQAJAAkACQAKAAsACwALAAsADAAKAAoACgAKAAwA
DQANAA0ADQAOAA4ADgAQABEAEQAQABAAEAAQABAADgAOAA4ADgAOAA8ADwAPAAwADAAM
AAwACwALAAsACwANAA0ADQANAAsACwALAAoADAAMAAsACwALAAsACgAKAAoACgAJAAkA
CgAKAAoACgAJAAkACAAHAAcABwAHAAUAAgACAAEAAQABAAAA///+//z//P/7//r/+f/3
//b/9v/0//T/8//y//H/8f/w/+//8P/v/+7/7f/q/+r/6f/o/+r/6v/p/+n/6f/p/+n/
6v/q/+v/7P/t//D/8f/z//X/9//5//r/+//6//z//P/8//z//f/+//7///8AAAIABAAE
AAQABAAEAAQAAwACAAEAAQABAAEAAQACAAMABAAFAAUABgAGAAYABAAEAAQABAAGAAYA
BgAFAAMAAwADAAQABAAEAAQABAAGAAYABgAGAAYABgAGAAYABAAEAAUABQAFAAUABQAF
AAYABgAFAAUABQAFAAUABQAHAAcABwAHAAcABwAHAAcABwAHAAcABwAHAAcABwAIAAgA
CAAHAAcABQAFAAUABAAGAAYABQAFAAUABQAFAAUABQAFAAUABQAFAAYABwAIAAcABgAF
AAQABAAEAAQAAwAFAAUABQAFAAMAAwADAAMAAwADAAMABAACAAEAAQABAAMAAwADAAIA
AgACAAEAAQACAAIAAgACAAIAAgACAAIAAgACAAIAAQADAAQAAgACAAIAAgACAAIAAgAD
AAMABAAHAAgACAAIAAgACAAIAAkACgAKAAoACAAJAAcABgAFAAQAAwACAP///v/+//3/
/f/7//v/+//7//z/+//7//v/+f/5//n/+v/4//j/+f/5//n/+v/7//v//v/+//7/////
////////////AAAAAAAA/v/+//7//v/+//7//v/+/wEAAQAAAAAAAQABAAIAAgAEAAgA
DwAZACYALQAyADUAOwA3ACwAJwAmABcA///o/87/tf+l/6P/pP+X/33/Z/9b/1n/Xf9k
/3D/fv+L/5v/qf+3/8f/1f/h/+j/8f/2//r//v8BAAIABQAEAAUABgAHAAoACwALAAsA
CwALAAwADQANAA0ADQAOAA4ADgAOAA4ADgAPAA8ADwAPABAAEAAQABAAEQARABAAEgAS
ABIAEgASABIAEgASABAAEQARABEAEAAQABAAEAAPAA8ADwAPAA8ADwAPAA8ADwAPAA8A
DgAQABAADwAPAA8ADwAOAA4ADgAOAA0ADQAMAAwADAAMAAsACwAKAAkABwAHAAcABQAE
AAQAAwADAAMAAgABAAAAAAAAAP///v/9//v/+v/6//j/+P/3//b/9f/1//T/8//y//H/
8P/v/+7/7v/t/+z/7P/s/+v/6//r/+v/6//s/+z/7f/u/+//8P/x//P/9f/3//n/+v/7
//z//v/+//7/AAABAAIAAgACAAIAAwAEAAYABgAGAAYABwAHAAcABwAHAAcABwAHAAcA
BwAHAAcABwAIAAgACAAIAAgACAAIAAgACAAIAAcACQAJAAkACgAKAAoACgAKAAoACgAK
AAoACAAIAAgACAAIAAgACQAJAAcABwAHAAcACgAKAAkACQALAAsACwALAAsACwALAAsA
CwALAAsACwALAAsACwALAAsACwALAAwADAAMAAsACwAJAAkACQAIAAkACgAKAAsACwAL
AAsACwAJAAkACQAJAAoACgAKAAoACAAIAAgACAAIAAgACAAHAAkACQAJAAkABwAHAAcA
BwAHAAcABwAIAAgABwAHAAcACQAJAAkACAAKAAoACQAJAAoACgAKAAoACgAKAAoACgAI
AAgACAAHAAcACAAIAAgACgAKAAoACgAKAAoACgALAAsADAANAA4ADgAOAA4ADgAOAA8A
DgAOAA4ADAALAAkACAAHAAYABQAEAAEAAAAAAP///////////////wAA////////////
////AAD+//7//////wEAAgADAAMABAAEAAQABQAFAAUABQAFAAMABAAEAAQABgAGAAYA
BgAEAAQABAAEAAUABQAEAAQABQAFAAgADgAWACAALQA3ADwARQBKAEMANwA1ADAAGwAA
AOX/w/+k/5T/k/+N/3n/XP9J/0H/Qf9H/1P/Y/90/4b/mP+r/7v/y//Z/+X/7f/z//j/
/f8CAAQABgAJAAoACwAMAA0ADgAPABAAEQARABEAEQARABIAEwATABMAEwAUABQAFAAU
ABQAFAAVABUAFQAVABYAFgAWABQAFQAVABQAFgAWABYAFgAWABYAFgAWABQAFQAVABUA
FAAUABQAFAATABMAEwATABMAEwATABMAEQARABEAEAASABIAEQARABEAEQAQABAAEAAQ
AA8ADwAMAAwADAAMAA0ADQAMAAsACwALAAsACQAIAAgABwAHAAUABAADAAIAAAAAAP//
/v////3//P/8//z//P/7//r/9//3//b/9f/0//P/8v/x/+7/7v/t/+z/7v/u/+3/7f/v
/+//7//w//L/8//0//X/+P/5//v//f/7//3//v///wAAAgACAAIAAgADAAQABAAGAAYA
BwAIAAYABgAGAAYABwAHAAcABwAHAAcABwAHAAcABwAHAAcABwAIAAgACAAIAAgACAAI
AAYABgAGAAUABQAFAAUABgAGAAYABgAGAAgACAAIAAgACAAIAAgACAAGAAYABwAHAAcA
BwAHAAcACgAKAAkACQAJAAkACQAJAAkACQAJAAkACQAJAAkACQAJAAkACQAJAAcABwAH
AAgACAAIAAcABwAHAAcABwAGAAgACAAHAAcABwAHAAcABwAFAAUABQAFAAYABgAGAAYA
BgAGAAYABgAGAAYABgAFAAUABQAFAAUAAwADAAMAAwAFAAUABQAGAAYABQAFAAUABQAF
AAUABAAEAAQAAwADAAIAAgACAAIABAAEAAQABAAEAAQABAADAAEAAgACAAIABAAEAAQA
BAAEAAQABAAFAAUABgAJAAoACgAKAAoACgAKAAsACgAKAAoACAAHAAUABAADAAAA///+
//v//P/8//v/+//7//v/+//7//r/+f/5//n/+f/5//n/+v/6//r/+//7//v//P/9//3/
/P/8//z//f//////////////AAAAAAAAAAAAAAAAAAACAAIAAgACAAEAAQAAAAAAAQAB
AAIABgAQABoAJQAxADgAPwBGAEMANwAzADAAIQAGAOv/zf+s/5b/j/+P/3//Yv9L/0H/
P/9B/03/Xf9u/37/kP+l/7X/xf/T/93/5//t//T/+f/+/wAAAgADAAQABQAGAAcACAAJ
AAgACQAJAAkACQAJAAoACwANAA0ADQAOAA4ADgAOAA4ADgAPAA8ADwAPABAAEAAQABAA
EQARABAADgAOAA4ADgAQABAAEAAQAA4ADwAPAA8AEAAQABAAEAAPAA8ADwAPAA0ADQAN
AA0ACwALAAsACgAMAAwACwALAAsACwAKAAoACAAIAAcABwAGAAYABgAGAAcABwAGAAUA
AwADAAMAAQAAAAAA//////3//P/7//r/+v/6//n/+P/5//f/9v/2//L/8v/x//D/8f/x
//D/7//u/+3/7P/r/+j/6P/n/+b/6P/o/+f/5//l/+X/5f/m/+j/6f/q/+v/7v/v//H/
8//z//X/9v/3//j/+v/6//r/+v/7//z//P/+//7///8AAAAAAAAAAAAA////////////
/////////wEAAQABAAEAAQACAAIAAgAAAAAAAAAAAAAAAAAAAP//AQABAAEAAgACAAIA
AgACAAIAAgACAAIAAgACAAIAAgACAAIAAwADAAUABQAFAAUABAAEAAMAAwADAAMAAwAD
AAUABQAFAAUABQAFAAUABQAFAAUABQAFAAQAAwACAAIABAAEAAMAAwADAAMAAwACAAIA
AgABAAEAAQABAAEAAQABAAEAAQABAAIAAgACAAIAAAAAAAAAAAAAAAAAAAD//wEAAQAB
AAEAAQABAAEAAQD///////8AAAAA////////AQABAAEAAAAAAAAA//////7//v/+//7/
AAAAAAAAAAAAAAAAAAD//////v/+//7/AAAAAAAAAAAAAAIAAwADAAQAAwAEAAQABAAE
AAQABAAFAAYABgAGAAQABQADAAIAAQAAAP///v/7//r/+v/5//n/9//3//f/9//0//P/
8//z//P/8//z//T/9v/2//f/9//3//j/+f/5//z//P/8//3//P/7//r/+f/5//r/+v/6
//z//P/8//z//P/8//z//P/7//v/+v/6//3//f/8/wAACAAQABkAJQAsADEAOgA/ADkA
LQAqACcAFgD7/+P/xv+o/5n/m/+Z/4T/Z/9R/0f/Rf9L/1f/Zv90/4L/lf+n/7f/xf/T
/93/5f/s//P/+P/8//7////+////AAABAAIAAwAGAAcABwAHAAcABwAIAAkABwAHAAcA
CAAKAAoACgAKAAoACwALAAsACQAKAAoACgAKAAsACwAKAAoACgAKAAoADAAMAAwADAAK
AAsACwALAAoACgAKAAoACwALAAsACwALAAsACwALAAkACQAJAAgACAAIAAcABwAHAAcA
BgAGAAYABgAFAAUABAAEAAQABAAFAAUABAADAAEAAQABAP///v/+//3//f/7//r/+f/4
//r/+v/5//j/9//1//T/9P/y//L/8f/w/+//7//u/+3/6v/p/+j/5//m/+b/5f/k/+T/
5P/j/+P/4//j/+P/5P/k/+X/5v/n/+r/6//t/+//8f/z//T/9f/2//j/+P/4//j/+f/6
//r/+v/6//v//P/8//z//P/8////////////////////////////////////AAAAAAAA
AAAAAAAAAAD+//7//v/9//3//f/9//7//v/+//7//v/+//7//v/+//7//v/+//7//v/+
//////8BAAEAAQABAAAAAAD//////f/9//3//f/9//3//f/9////////////////////
//////////8AAAAAAAD//////f/9//3//P/+//7//f/9//3//f/9//3//f/9//3//f/+
//7//v/+//7//v/+//7//P/8//z/+//7//v/+//7//v/+//7//v/+f/5//n/+v/8//v/
+//7//v/+//7//r/+v/6//n/+f/6//r/+v/6//r/+v/6//r/+v/6//j/+f/4//r/+v/6
//r/+v/7//v//P///wAAAAAAAAAAAAAAAAEAAAAAAAAA/v/9//v/+v/5//r/+f/4//X/
9P/0//P/8//x//H/8f/x//D/7//v/+//7//v/+//8P/w//D/8f/x//H/8v/z//P/9P/0
//T/9f/1//X/9f/1//P/9P/0//T/9v/2//b/9v/4//j/+P/4//f/9//2//b/9//1//T/
9v/4//7/BwATABwAIQAmAC0AMQApAB4AHQAaAAcA7f/U/7r/of+V/5f/lP9//2X/U/9J
/0v/U/9e/2r/eP+F/5P/o/+z/8H/z//Z/+D/5//u//T/9v/3//j/+//6//v//P/9//7/
////////AQABAAIAAwADAAMAAwAEAAIAAgACAAIAAgADAAMAAwAFAAYABgAGAAgACQAJ
AAgABgAGAAYABgAGAAYABgAGAAYABwAHAAcACAAIAAgACAAFAAUABQAFAAcABwAHAAcA
BQAFAAUABAAEAAQAAwADAAMAAwACAAIAAAAAAP/////+//7//v/+//3//f/8//v//f/9
//3/+//6//r/+f/5//f/9v/1//T/8v/y//H/8P/x/+//7v/u/+7/7v/t/+z/6f/p/+j/
5//o/+f/5v/l/+L/4v/h/+D/4P/g/9//3//d/93/3f/e/+D/4f/i/+P/4v/j/+X/5//p
/+v/7P/t/+7/8P/w//D/8v/z//T/9P/2//b/9//4//j/+P/4//j/+f/5//n/+f/5//n/
+f/5//v/+//7//v/+f/6//r/+v/6//r/+v/6//r/+v/6//n/+f/5//n/+v/4//j/+P/4
//j/+P/4//j/+v/6//r/+v/4//j/+f/5//v/+//7//v/+v/6//n/+f/5//n/+f/5//v/
+//7//v/+f/5//n/+f/7//v/+//7//n/+f/5//r/+v/6//n/+f/5//n/+f/4//j/+P/3
//f/+f/5//n/+f/3//f/9//3//b/9v/2//b/9v/2//b/9v/2//b/9v/1//X/9f/1//X/
9f/1//X/9f/3//f/9//4//b/9f/1//X/9//3//f/9v/2//b/9f/1//b/9v/2//b/9v/2
//b/9v/2//b/9v/1//f/9v/0//b/9v/2//b/9v/2//f/9//4//n/+v/6//r/+v/6//r/
+//8//z//P/6//n/9//2//X/9P/z//L/7//u/+7/7f/t/+3/7f/t/+3/7P/r/+v/6//t
/+3/7f/u/+z/7P/t/+3/7f/u/+//7//u/+7/7v/v/+//7//v/+//8f/y//L/8v/y//L/
8v/y//D/8P/w//D/8f/x//D/8P/x//H/8v/2//7/CAAVACMAKAAtADQANQApACMAIgAV
APr/3f+//57/hv9//3//c/9W/z//M/8r/y//O/9L/1r/av98/4//of+x/8H/y//T/93/
4v/n/+z/8P/y//X/9v/3//b/9//4//n/+v/7//v/+//7//v//P/9/////////wAAAAAA
AAAAAAAAAAEAAQABAP//AAAAAAAAAAABAAEAAAAAAAAAAAAAAAIAAgACAAIAAAABAAEA
AQAAAAAAAAAAAP3//f/9//3///////////8BAAEAAQAAAAAAAAD//////f/9//z//P/6
//r/+f/5//r/+v/6//r/+//7//r/+f/3//f/9//1//T/9P/z//P/8//y//H/8P/w//D/
7//u/+v/6f/o/+j/5v/m/+X/5P/j/+P/4v/h/+D/3//e/93/3P/c/9v/2v/a/9r/2f/Z
/9v/2//b/9z/3v/f/+D/4f/g/+H/4//l/+X/5//o/+n/6v/s/+z/7P/s/+3/7v/u/+7/
7v/v//D/8P/w//D/8P/z//P/8//z//H/8f/x//H/8f/x//H/8f/v//D/8P/w//D/8P/w
//D/8v/y//L/8f/x//H/8f/y//L/8v/y//L/8v/y//L/8v/y//L/8v/y//L/8v/z//P/
8f/x//H/8f/y//L/8f/x//P/8//z//P/8//z//P/8//x//H/8f/x//P/8//z//P/8//z
//P/9P/0//T/8//z//H/8f/x//D/7v/u/+3/7f/t/+3/7f/t/+3/7f/t/+3/7v/u/+7/
7v/s/+z/7P/s/+z/7P/s/+v/7f/t/+3/7f/t/+3/7f/t/+v/6//r/+z/7P/r/+v/6//t
/+3/7f/s/+z/7P/r/+v/7P/s/+z/7P/s/+z/7P/s/+z/7P/s/+v/6//q/+r/7P/s/+z/
7P/s/+z/7f/t/+7/7//w//D/8P/w//D/8P/x//L/8v/y//D/7f/r/+r/6f/o/+f/5v/j
/+L/4v/h/+H/4f/h/+H/4f/g/9//3//f/9//3//f/+D/4P/g/+H/4f/h/+L/4//j/+T/
5P/k/+X/5f/l/+X/5f/j/+T/5P/k/+X/5v/n/+j/6P/o/+j/6P/n/+f/5v/m/+f/5//q
/+7/8v/8/wsAFQAaACEAKAApAB8AGQAWAAkA8v/X/7v/mv+C/3n/e/9t/1D/N/8r/yX/
Kf81/0P/UP9i/3T/hf+V/6X/tf/B/8n/0f/Y/9//4v/m/+j/6f/o/+v/6v/r/+z/7f/u
/+//7//v//H/8f/y//P/8//z//P/9P/0//T/9P/0//T/9f/1//X/9f/2//b/9v/0//X/
9f/0//T/9P/0//T/9P/0//T/9P/0//X/9f/1//b/9v/2//b/9f/1//X/9f/1//X/9f/1
//X/9f/1//T/9P/0//P/8//z//P/8v/y//L/8v/x//H/8P/w//D/8P/t/+3/7P/r/+v/
6//r/+n/6v/q/+n/6f/n/+b/5f/k/+b/5v/l/+T/4v/f/93/3P/c/9z/2//a/9v/2//a
/9n/2P/X/9b/1f/S/9L/0f/Q/9D/0P/P/8//z//P/8//0P/S/9P/1P/V/9b/1//Z/9v/
2f/b/9z/3f/g/+L/4v/i/+b/5//o/+j/5v/m/+f/6P/o/+j/6P/o/+n/6f/p/+n/6f/p
/+n/6f/p/+n/6f/p/+n/6v/q/+r/6P/o/+j/6P/q/+r/6v/p/+f/5//n/+j/6v/q/+r/
6v/q/+r/6v/q/+r/6v/q/+r/6v/q/+v/6//r/+v/6//r/+z/7P/r/+v/6//r/+v/6//r
/+v/6//r/+v/6//r/+v/6f/p/+n/6f/r/+v/6//s/+z/7P/r/+v/6//r/+v/6v/q/+r/
6f/p/+f/5//n/+f/5//n/+f/5//m/+b/5v/m/+T/5P/k/+T/5v/m/+b/5f/l/+X/5f/l
/+X/5f/l/+X/5//n/+f/6P/o/+f/5//n/+X/5f/l/+T/5P/k/+P/4//k/+T/5P/k/+T/
5P/i/w==
         </WaveFormData>
      </LeadData>
      <LeadData>
         <LeadByteCountTotal>10000</LeadByteCountTotal>
         <LeadTimeOffset>0</LeadTimeOffset>
         <LeadSampleCountTotal>5000</LeadSampleCountTotal>
         <LeadAmplitudeUnitsPerBit>4.88</LeadAmplitudeUnitsPerBit>
         <LeadAmplitudeUnits>��V</LeadAmplitudeUnits>
         <LeadHighLimit>2147483647</LeadHighLimit>
         <LeadLowLimit>268435456</LeadLowLimit>
         <LeadID>V2</LeadID>
         <LeadOffsetFirstSample>0</LeadOffsetFirstSample>
         <FirstSampleBaseline>0</FirstSampleBaseline>
         <LeadSampleSize>2</LeadSampleSize>
         <LeadOff>FALSE</LeadOff>
         <BaselineSway>FALSE</BaselineSway>
         <ExcessiveACNoise>FALSE</ExcessiveACNoise>
         <MuscleNoise>FALSE</MuscleNoise>
         <LeadDataCRC32>673428539</LeadDataCRC32>
         <WaveFormData>
+P/4//f/9//1//X/9f/0//T/9P/z//P/8//z//P/8//1//X/9f/2//T/9P/0//T/9v/2
//b/9v/2//X/+f8BAA8AJABAAF0AeACVALYAxgDBALsAugCmAH8ATAAKALv/Yv8p/xb/
/P7T/sH+xv7O/tz+7v4G/yH/Pv9X/2v/gv+Y/6//w//S/+D/6f/x//f/+////wEAAgAB
AAMAAwAFAAgACQAKAAsACgALAAwADQANAA0ADQANAA4ADwAPAA8AEQARABIAEwARABEA
EgASABMAEwAUABQAFAAVABUAFQAVABUAFQAWABYAFwAXABcAGQAZABkAGQAYABgAGAAY
ABoAGgAbABsAGQAZABkAGQAZABoAGwAbABsAGwAbABsAGwAbABsAGwAZABoAGgAaABsA
GwAbABsAGwAbABsAGgAWABYAFgAWABcAFgAVABQAEwASABEAEAANAAwACwAJAAoACAAH
AAYABwAFAAMAAQD///3/+//5//j/9v/0//P/8v/x/+7/7v/u/+7/7//v/+//7//v//D/
8P/y//P/9P/1//X/9v/3//r/+v/6//r/+f/6//r/+//7//v/+//7//3//f/9//z//P/8
//z//P/8//z//P/8//z/+//7//v//f/9//3//f/7//v/+//8//z//P/8//z//P/8//z/
/f/9//7//v/+/wAAAQABAAEAAQABAAIAAgAAAAEAAQABAAMAAwAEAAQAAgADAAMAAwAF
AAUABQAGAAYABgAGAAYABAAEAAMAAwADAAMAAwADAAUABQAFAAUABQAFAAQABAAEAAQA
BAADAAEAAQABAAEAAgACAAIAAgD///////////7//v/+//7/AAAAAP//////////////
//3//f/8//z//v/+//7//v/9//3//f/9//3//f/9//3/+//7//r/+v/8//z//P/8//7/
/v/+//7//P/8//v/+v/8//z//P/8//7//v/+//7//P/9//3////+//7//v8AAAAAAAAA
AAEAAgACAAIAAgAAAP7//f/9//3//f/8//z/+//7//v/+//7//r/+f/4//n/+P/4//f/
9f/2//b/9f/3//f/9//2//b/9v/2//X/9f/1//X/9f/y//L/8v/x//P/8//z//P/8//z
//P/8//0//T/9P/0//T/9P/0//T/9v/2//f/9//7/wcAGAAwAEsAZAB/AJoAsAC1ALMA
sgCmAIkAWgAiAOH/kP9P/zr/LP8J/+/+6v7w/vb+Av8S/yX/Pv9X/23/fv+S/6f/u//M
/9r/5f/p/+//8//1//f/+P/5//v/+//9//7///8AAAEAAAABAAIAAwADAAMAAwADAAYA
BwAHAAcABQAFAAYABwAHAAcACAAIAAkACQAKAAoACAAJAAkACQALAAsACwAMAAoACwAL
AAsADQANAA0ADQAOAA4ADgAOAA4ADgAPAA8ADwAPAA8ADwAPABAAEQARABEAEQARABEA
EQARABEAEQARABIAEgASABEAEQARABEAEQARABEAEAAQABAAEAAQAA8ADgANAAwACwAK
AAkACAAJAAgABwAFAAQAAgABAAAAAQD///3/+//5//f/9f/z//T/8v/w/+//7v/t/+r/
6v/o/+j/6f/p/+v/6//r/+z/7P/u/+//8P/x//H/8v/z//T/9P/0//T/8//0//T/9f/1
//X/9f/1//X/9f/1//T/9P/0//T/9P/y//L/8v/y//T/8//z//P/8f/x//H/8f/x//H/
8f/y//L/8v/y//L/8v/y//L/8//1//b/9v/2//b/9//3//f/9//3//j/+P/2//f/9//3
//n/+f/6//r/+v/7//v/+//7//v/+//8//z//P/8//z//P/8//v/+//7//v/+//7//v/
+//7//v/+//7//r/+v/4//j/+P/3//n/+f/5//n/+P/4//j/+P/3//f/9//3//b/9v/2
//b/9v/2//X/9f/1//X/9f/1//X/9f/0//T/9P/0//T/9P/z//P/8//z//P/8//z//P/
8//z//L/8v/y//L/8v/y//L/8v/y//L/8v/y//H/8P/y//L/8v/y//L/9P/0//L/8v/y
//L/9P/1//X/9//2//b/9v/4//j/+P/4//n/+v/6//r/+v/5//j/+P/5//n/+f/4//j/
9//3//f/9//3//b/9f/0//X/9P/0//P/8//0//T/8//z//P/8//y//L/8v/y//H/8f/x
//H/8f/w//D/8P/v/+//7//v/+//7//v/+//7//w//D/8P/w//D/8P/w//D/8P/w//H/
8//7/wsAJgBEAGEAfgCdALQAvAC5ALsArgCSAGkAMgDw/5v/Qv8V/wb/4v69/rP+vP7I
/tb+6v4G/yX/Qv9b/3P/iv+g/7X/xf/S/9z/5f/t//H/9f/3//n/+v/7//3//f///wIA
AwAEAAUABAAFAAYABwAHAAcABwAHAAoACwALAAsACwALAAwADQANAA0ADgAOAA8ADwAQ
ABAAEAARABEAEQARABEAEQASABIAEwATABMAEwATABMAEwAUABQAFAAUABYAFgAXABcA
FwAXABcAFwAXABgAGQAZABkAGQAZABkAGQAZABkAGQAZABoAGgAaABkAGQAZABkAGQAZ
ABkAGAAWABYAFgAWABcAFgAVABQAEwASABEAEAANAAwACwAJAAoACAAHAAYAAwABAP//
/f/9//v/+f/3//b/9P/y//H/8v/x/+7/7v/s/+z/7f/t/+3/7f/t/+7/8P/y//P/9P/z
//P/9P/1//b/9v/2//b/9f/2//b/9//1//X/9f/1//X/9f/1//T/9P/0//T/9P/0//T/
9P/0//T/8//z//P/8//z//P/8//z//P/8//0//T/9P/0//T/9P/0//T/9f/1//b/9v/2
//b/9//3//f/9//3//j/+P/4//n/+f/5//n/+f/6//r/+v/7//v/+//7//v/+//8//z/
/P/8//z//P/8//v/+//7//v/+//7//3//f/9//3/+//7//r/+v/6//r/+v/5//n/+f/5
//n/+v/6//r/+v/5//n/+f/5//b/9v/2//b/+P/4//f/9//1//X/9f/1//f/9//2//b/
9v/2//b/9v/1//X/9f/1//X/9f/1//X/8//z//L/8v/0//T/9P/0//L/8v/y//L/9P/0
//P/8v/0//T/9P/0//T/9P/0//T/9P/0//L/9P/0//T/9P/0//b/9//3//n/+v/6//r/
/P/8//z//P/9//7//v/+//7//f/8//z//f/9//3//P/8//v/+//7//v/+//6//n/+P/3
//b/9v/1//X/9v/2//X/9f/1//X/9P/0//T/9P/z//P/8//z//P/8v/y//L/8f/x//H/
8f/x//H/8f/x//H/8v/y//L/8v/y//L/8v/y//T/9P/1//v/CQAdADwAWgB5AJgAtwDG
AMIAvwC7AKoAhABPAA4Awv9l/xr//f7m/rz+of6l/rL+vv7S/uz+Cv8t/0r/Z/+B/5j/
rv/B/8//3P/m/+3/8//3//v//f/9//7/AQADAAMABQAGAAcACAAJAAgACQAKAAsADQAN
AA0ADQAQABEAEQARABEAEQASABMAEwATABQAFAATABMAFAAUABQAFQAVABUAFQAVABUA
FgAWABcAFwAXABkAGQAZABkAGAAYABgAGAAYABgAGQAZABkAGQAZABkAGQAaABsAGwAb
ABsAGwAbAB0AHQAdAB0AGwAcABwAHAAbABsAGwAbABsAGwAbABoAGAAYABgAGAAXABYA
FQAUABMAEgARABAADwAOAA0ACwAKAAgABwAGAAUAAwABAP///f/7//n/9//2//T/8v/x
//L/8f/u/+7/7v/u/+//7//v/+//7//w//D/8v/z//T/9f/1//b/9//4//j/+P/4//f/
+P/4//n/+f/5//n/+f/3//f/9//2//b/9v/2//b/9v/2//b/9v/2//X/9f/1//X/9f/1
//X/9f/1//X/9v/2//b/9v/2//b/9v/2//f/9//4//j/+P/4//n/+f/5//n/+f/6//r/
+v/7//v/+//7//v//P/8//z//f/9//3//f/9//3//v/+//7//v/+//7//v/9//3/////
///////9//3//f/9//3//f/8//z//P/8//z/+//9//3//f/9//r/+v/6//r/+f/5//n/
+f/6//r/+v/6//r/+v/5//n/+f/5//n/+f/3//f/9v/2//j/+P/4//j/9//3//f/9//3
//f/9//3//X/9f/0//T/9v/2//b/9v/2//b/9v/2//b/9v/1//T/9v/2//b/9v/0//T/
9P/0//b/9v/0//b/+P/2//b/9v/2//j/+f/5//v//P/8//z//v/8//z//P/9//7//v/+
//7////+//7//////////v/+//v/+//7//v//f/8//v/+v/5//j/+P/3//f/+P/4//f/
9f/1//X/9P/2//b/9v/1//P/8//z//P/8v/y//L/8f/x//H/8f/x//P/8//z//P/8v/y
//L/8v/y//L/8v/y//T/8v/1//v/BwAdADoAWABzAJIAtQDIAMIAuQC3AKYAhABRABIA
xv9r/yL/C//0/sz+sf61/sD+yv7a/vL+Dv8v/0z/Y/97/5L/qv+//8//3P/k/+3/8//3
//n//f///wIAAQADAAMABQAGAAcACAAJAAoACwAMAA0ADQANAA0ADQAOAA8ADwAPAA8A
DwAQABEADwAPABAAEAATABMAFAAUABIAEwATABMAEwATABMAFAAWABcAFwAXABcAFwAX
ABcAFgAWABYAFgAYABgAGQAZABkAGQAZABkAGQAaABsAGwAbABsAGwAbAB0AHQAdAB0A
GwAcABwAHAAbABsAGwAbABsAGwAbABoAGAAYABgAGAAZABgAFwAWABUAFAATABIADwAO
AA0ACwAKAAgABwAGAAUAAwABAP///f/7//n/9//2//T/8v/x//D/7//s/+z/7v/u/+//
7//v/+//7//w//D/8v/z//T/9f/1//b/9//4//j/+P/4//v//P/8//3//f/9//3//f/9
//3//f/8//r/+v/6//r/+v/6//r/+v/8//v/+//7//v/+//7//v/+//7//v//P/8//z/
/P/8//z//P/8//3//f/+//7//v/+//////////////8AAAAAAAABAAEAAQABAAEAAgAC
AAIAAwADAAMAAwADAAMABAAEAAQABAAEAAYABgAFAAUABQAFAAUABQAFAAUABQAFAAMA
AwACAAIAAgACAAIAAQADAAMAAwADAAIAAgACAAIAAQABAAEAAQAAAAAAAAAAAAAAAAD/
/////////////////////v/+//7//v/+//7//f/9//3//f/9//3//f/9//3//f/8//z/
/v/+//7//v/+//7//v/+//7//v/9//z//P/8//z//P/8//z//P/8//7//v/+//7//P/9
//3///8AAAAAAAACAAIAAgACAAMABgAGAAYABgAFAAQABAAFAAcABwAGAAYAAwADAAMA
AwAFAAQAAwACAAEAAAAAAP///f/+//7//f/9//3//f/8//z//P/8//v/+//7//v/+//6
//r/+v/5//v/+//7//v/+f/5//n/+f/6//r/+v/6//z//P/8//z/+v/6//v//f///wcA
FgAuAEsAZgB/AJoAtADBAL8AvAC0AJ0AdgBAAAEAtP9h/zT/KP8L/+f+2P7e/ub+8v4C
/xn/Mv9L/2X/eP+M/6P/uf/M/9z/5//v//f/+////wEABAAFAAcABwAJAAoACwAMAA0A
DgAPABAAEQARABEAEQARABQAFQAVABUAFQAVABYAFwAXABcAGAAYABcAFwAYABgAGgAb
ABsAGwAZABkAGQAaABoAGwAbABsAGwAbABsAGwAcABwAHAAcABwAHAAdAB0AHQAdAB0A
HQAdAB4AHwAfAB8AHwAfAB8AHwAfAB8AHwAfACAAIAAgACEAIQAhACEAHwAfAB8AHgAe
AB4AHgAeAB0AHAAbABoAGQAYABcAFgAXABYAFQATABIAEAAPAA4ADQALAAkABwAHAAUA
AwABAAAA/v/8//v/+P/3//T/9P/0//T/9f/1//X/9f/1//b/9P/2//f/+P/5//n/+v/7
//7//v/+//7///8AAAAAAQABAAEAAQABAAEAAQABAAAAAAAAAAAAAAAAAAAAAAAAAAAA
//////////////////8BAAEAAQACAAAAAAAAAAAAAgACAAIAAwADAAQABAAEAAQABQAF
AAUABQAFAAYABgAIAAkACQAJAAcABwAIAAgACAAJAAkACQAJAAkACQAKAAoACgAKAAoA
CgAKAAkACQAJAAkACQAJAAkACQAJAAkACQAJAAgACAAIAAgACAAHAAcABwAHAAcACAAI
AAgACAAFAAUABQAFAAYABgAGAAYABgAGAAUABQADAAMAAwADAAUABQAEAAQABAAEAAQA
BAADAAMAAwADAAEAAQABAAEAAwADAAIAAgACAAIAAgACAAIAAgACAAIAAgACAAEAAAAC
AAIAAgACAAAAAAAAAAAAAgACAAIAAgACAAIAAgADAAMABQAGAAYABgAIAAgACAAIAAkA
CAAIAAgACAAJAAgACAAJAAcABwAGAAYABwAHAAcABwAFAAQAAwACAAMAAgACAAEAAQAC
AAIAAQD////////+/wAAAAAAAP///f/9//3//f/+//7//v/9//3//f/9//3//f/9//3/
/f/+//7//v/+//7//v/+//7//v/+/wEACQAbADMAUgBwAIsArgDJAM4AyADHAL8ApAB6
AEMA/v+s/1H/Gv8J/+j+wP6z/r3+yP7U/ur+BP8k/0P/YP95/5H/qP++/8//3f/o//L/
+f///wEABQAHAAkACgALAA0ADQAPABAAEQASABMAFAAVABYAFwAXABcAFwAXABoAGwAb
ABsAGwAbABwAHQAbABsAHAAcAB8AHwAgACAAHgAfAB8AHwAhACEAIQAiACAAIQAhACEA
IQAhACEAIQAiACIAIgAiACIAIgAjACMAIQAhACEAIQAjACQAJQAlACUAJQAlACUAJQAl
ACUAJQAlACYAJgAmACUAJQAlACUAJQAlACUAJAAiACIAIgAiACEAIAAfAB4AHQAcABsA
GgAZABgAFwAVABIAEAAPAA4ADQALAAkABwAHAAUAAwABAAAA/v/8//v/+v/5//b/9v/2
//b/9//3//n/+f/5//r/+P/6//v//P/9//3//v///wAAAAAAAAAAAQACAAIAAwABAAEA
AQABAAEAAQABAAAAAAAAAAAAAAAAAAAAAAAAAAAA//////////////////////////8A
AAAAAAAAAAAAAAAAAAAAAQABAAIAAgACAAIAAwADAAMAAwADAAQABAAEAAUABQAFAAUA
BQAGAAYABgAHAAcABwAJAAkACQAKAAgACAAIAAgACAAIAAcABwAHAAcABwAHAAcABwAH
AAcABwAHAAYABgAGAAYABgAFAAMAAwADAAMAAgACAAIAAgABAAEAAQABAAAAAAAAAAAA
AAAAAP////8BAAEAAQABAAEAAQAAAAAA/v/+//7//v///////////////////////f/9
//z//P/+//7//v/+//z//P/8//z//v/+//3//P/8//z//P/8//z//P/8//z//P/+//7/
/v/+//7//v//////AQACAAIAAgAEAAIAAgACAAMABAAEAAQABAAFAAQABAAFAAUABQAE
AAQAAwADAAMAAwABAAAA///+//3//P/8//v/+//8//z/+//7//v/+//6//r/+v/6//n/
+f/5//n/+f/4//j/+P/3//f/9//3//f/+f/5//n/+f/6//r/+v/6//j/+P/4//j/+v/6
//3/AwARACcARgBkAIMApgDHANIAyADBAL0ApgB8AEUAAgCy/1X/Ev/7/uL+uP6j/qn+
uP7E/tb+8P4Q/zP/UP9p/4X/nP+y/8f/1//i/+r/8//5//3/AQADAAUABgAHAAkACQAL
AAwADQAOAA8ADgAPABAAEQATABMAEwATABQAFQAVABUAFQAVABYAFwAXABcAGAAYABkA
GQAaABoAGAAZABkAGQAbABsAGwAcABoAGwAbABsAGwAbABsAGwAcABwAHAAcABwAHAAd
AB0AHQAdAB0AHQAdAB4AHwAfAB8AHwAfAB8AHwAfAB8AHwAfACAAIAAgAB8AHwAfAB8A
HwAfAB8AHgAcABwAHAAcABsAGgAZABgAFQAUABMAEgATABIAEQAPAAwACgAJAAgABwAF
AAMAAQD///3/+//5//j/9v/0//P/8P/v/+z/7P/s/+z/7f/t/+3/7f/t/+7/7v/w//H/
8v/z//P/9P/1//b/9v/2//b/9//4//j/+f/5//n/+f/5//n/+f/5//j/+P/4//j/+P/4
//j/+P/4//r/+f/5//n/+f/5//n/+f/5//n/+f/6//r/+v/6//r/+v/6//r/+//7//z/
/P/8//z//f/9//3//f/9//7//v8AAAEAAQABAP////8AAAAAAAABAAEAAQABAAEAAQAC
AAIAAgACAAIAAgACAAEAAQABAAEAAQABAAEAAQABAAEA//////7//v8AAAAAAAD/////
/////////P/8//z//P/7//v/+//7//r/+v/6//r/+v/6//n/+f/5//n/+f/5//n/+f/4
//j/+P/4//j/+P/5//n/+f/5//f/9//3//f/9//3//b/9v/4//j/+P/4//b/9v/2//b/
+P/4//f/9v/2//b/9v/2//j/9v/4//j/+P/2//b/9v/2//j/+f/5//v//P/8//z//v/+
//7//v///wAAAAAAAAAA///+//7///8BAAEAAAAAAP3//f/9//3//f/8//v/+v/3//b/
9v/1//X/9v/2//X/9f/1//X/9P/0//T/9P/z//P/8//z//P/8v/y//L/8f/x//H/8f/x
//H/8f/x//H/9P/0//T/9P/0//T/9P/0//T/9P/z//f/AQATADAATgBpAIYAqQDIAMwA
vwC7ALIAlgBnACoA5P+L/zT/C//6/tj+s/6r/rT+wP7Q/ub+AP8d/zz/Vf9t/4T/nP+x
/8X/1P/g/+n/8f/1//n/+//9//7///8BAAEAAwAGAAcACAAJAAgACQAKAAsACwALAAsA
CwAOAA8ADwAPABEAEQASABMAEQARABIAEgARABEAEgASABQAFQAVABUAFQAVABUAFgAU
ABUAFQAVABUAFQAVABUAFwAYABkAGgAYABgAGQAZABkAGQAZABkAGQAaABsAGwAbABsA
GwAbABsAGwAbABsAGwAcABwAHAAZABkAGQAZABkAGQAZABgAGAAYABgAGAAXABYAFQAU
ABMAEgARABAADQAMAAsACQAIAAYABQAEAAMAAQD///3/+//5//f/9f/0//L/8P/v/+7/
7f/q/+r/6v/q/+v/6//r/+v/6//s/+r/7P/t/+7/8f/x//L/8//0//T/9P/0//X/9v/2
//f/+f/5//n/+f/5//n/+f/4//b/9v/2//b/+P/4//j/+P/4//f/9//3//f/9//3//f/
9//3//f/+P/4//j/+P/4//j/+P/4//n/+f/6//r/+v/6//v/+//7//n/+f/6//r//P/9
//3//f/9//3//v/+//7//////////f/9//3//v/+//7//v/+//7//v/9//3//f/9//3/
/f/9//3//f/9//3//f/8//z/+v/6//r/+f/7//v/+//7//r/+v/6//r/+f/5//n/+f/4
//j/+P/4//j/+P/3//f/9//3//f/9//3//f/9v/2//b/9v/2//b/9f/1//X/9f/1//X/
9f/1//X/9f/0//T/9P/0//T/9P/0//T/9P/0//T/9P/z//L/9P/0//T/9P/0//T/9P/0
//T/9P/1//X/9//4//j/+P/6//j/+P/4//n//P/8//z//P/7//r/+v/7//3//f/8//z/
+f/5//n/+f/5//j/9//2//f/9v/2//X/8//0//T/8//z//P/8//y//L/8v/y//H/8//z
//P/8//w//D/8P/v/+//7//v/+//7//v/+//7//w//D/8P/w//D/8P/w//D/8P/w/+//
8f/3/wEAFAAuAEsAZAB/AJ4AtgC5ALMAsgCmAIkAWAAeANn/hP85/x7/Dv/p/sn+xP7O
/tb+5P74/hH/LP9H/1//cv+K/5//tf/I/9b/4f/n/+//8//1//n/+v/7//3//f///wIA
AwAEAAUABAAFAAYABwAJAAkACQAJAAoACwALAAsACwALAAwADQANAA0ADgAOAA8ADwAQ
ABAAEAARABEAEQARABEAEQASABAAEQARABEAEwATABMAEwAUABQAFAAUABQAFAAVABUA
FQAVABUAFQATABQAFQAVABUAFQAVABUAFwAXABcAFwAXABgAGAAYABUAFQAVABUAFQAV
ABUAFAASABIAEgASABEAEAAPAA4ADwAOAA0ADAALAAoACQAHAAgABgAFAAQAAwABAP//
/f/5//f/9f/z//L/8P/u/+3/7P/r/+j/6P/m/+b/5//n/+f/5//n/+j/5v/o/+n/6v/t
/+3/7v/v//D/8P/w//D/8f/y//L/8//z//P/8//z//X/9f/1//T/9P/0//T/9P/0//T/
9P/0//T/8//z//P/8//z//P/8//z//P/8//0//T/9P/0//T/9P/0//T/9f/1//b/9v/2
//b/9//3//f/9//3//j/+P/4//n/+f/5//n/+f/6//r/+v/7//v/+//5//n/+f/6//r/
+v/6//r/+v/6//n/+f/5//n/+f/5//n/+f/5//n/+f/5//j/+P/4//j/+P/3//f/9//3
//f/9v/2//b/9v/1//X/9f/1//T/9P/0//T/9P/0//P/8//x//H/8f/x//H/8f/w//D/
8v/y//L/8v/x//H/8f/x//H/8f/x//H/8f/x//D/8P/w//D/8P/w/+7/7v/u/+7/8P/w
/+//7v/u/+7/7v/u/+7/7v/u//D/8P/w//D/8P/w//H/8f/z//L/8v/y//T/9v/2//b/
9//4//j/+P/4//f/9v/2//f/9//3//b/9v/1//X/9f/1//X/9P/z//L/7//u/+7/7f/t
/+7/7v/t/+3/7f/t/+z/7P/s/+z/6//t/+3/7f/t/+r/6v/q/+n/6f/p/+n/6f/p/+n/
6f/p/+r/6v/q/+r/6v/q/+r/6v/s/+z/7f/z////FQAyAFIAbwCOAK8AwAC8ALcAswCi
AHwASQAIALr/X/8U//n+5P66/p/+of6s/rj+yv7k/gL/I/9A/1v/c/+K/6L/tf/F/9L/
2v/j/+n/7f/x//P/9f/2//f/+f/5//v//v///wAAAQAAAAEAAgADAAMAAwADAAMABAAF
AAUABQAFAAUABgAHAAcABwAIAAgACQAJAAoACgAKAAsACwALAAsACwALAAwADAANAA0A
DQANAA0ADQANAA4ADgAOAA4ADgAOAA8ADwARABEAEQARABEAEgATABMAEQARABEAEQAT
ABMAEwATABEAEgASABIAEQARABEAEQATABMAEwASABAAEAAQABAADwAOAA0ADAALAAoA
CQAIAAUABAADAAEAAAD+//3//P/7//n/9//1//P/8f/v/+3/7P/q/+j/5//k/+P/4P/g
/+D/4P/h/+H/4f/h/+H/4v/i/+T/5f/m/+f/5//o/+n/6P/o/+j/6P/p/+r/6v/r/+v/
6//r/+v/6//r/+v/6v/s/+z/7P/s/+r/6v/q/+r/6v/p/+n/6f/p/+n/6f/p/+n/6f/p
/+r/6v/q/+r/6v/q/+r/6v/r/+v/7P/s/+z/7P/t/+3/7f/t/+3/7v/u/+7/7//v/+//
7//v//D/8P/w//H/8f/x//H/8f/x//L/8v/y//L/8v/y//L/8f/x//H/8f/x//H/8f/x
//H/8f/x//H/8P/w/+7/7v/u/+3/7f/t/+3/7f/u/+7/7v/u/+3/7f/t/+3/7P/s/+z/
7P/s/+z/6//r/+v/6//r/+v/6//r/+r/6v/o/+j/6P/o/+n/6f/p/+n/6f/p/+n/6f/p
/+n/6P/o/+j/6P/o/+j/5v/m/+b/5v/o/+j/5//m/+j/6P/o/+j/6P/o/+j/6P/m/+b/
5v/m/+b/5//n/+n/6v/q/+r/7P/s/+z/7P/t//D/8P/w//D/7//u/+7/7//t/+3/7P/s
/+3/7f/t/+3/6//q/+n/6P/n/+b/5v/l/+X/5v/m/+X/5f/l/+X/5P/i/+L/4v/h/+P/
4//j/+P/4v/i/+L/4f/h/+H/4f/h/+H/4f/h/+H/4v/i/+L/4v/i/+L/4v/i/+L/4v/l
/+v/9/8NACwASgBnAIgArwDCALoArQCnAJIAbgA5APb/qP9N/wL/5f7Q/qj+i/6P/pz+
pv66/tT+8v4V/zT/Tf9n/4L/mP+t/73/yP/S/93/4//n/+n/7f/v/+7/8f/z//P/9f/2
//f/+P/5//j/+f/6//v//f/9//3//f/+//////////////8AAAEAAQABAAIAAgADAAMA
BAAEAAQABQAFAAUABQAFAAUABgAGAAcABwAHAAkACQAJAAkACgAKAAoACgAKAAoACwAL
AAsACwALAAsACwAMAA0ADQANAA0ADQANAA0ADQANAA0ACwAMAAwADAANAA0ADQANAA0A
DQANAAwADAAMAAwADAAJAAgABwAGAAUABAADAAIA///+//3/+//6//j/9//2//X/8//x
/+//7f/r/+n/5//k/+L/4P/f/97/3f/a/9r/2v/a/9v/2//b/9v/2//c/9z/3v/f/+D/
4f/h/+L/4//k/+T/5P/k/+f/6P/o/+n/5//n/+f/5//n/+f/5//m/+b/5v/m/+b/5v/m
/+b/5v/m/+X/5f/l/+f/5//n/+f/5//n/+f/6P/o/+j/6P/o/+j/6P/o/+n/6//s/+z/
7P/s/+3/7f/t/+3/7f/u/+7/7P/t/+3/7f/t/+3/7v/u/+7/7//v/+//7//v/+//8P/w
//D/8P/w//D/8P/v/+//7//v/+//7//v/+//7//v/+//7//u/+7/7v/u/+7/7f/t/+3/
7f/t/+r/6v/q/+r/6f/p/+n/6f/o/+j/6P/o/+j/6P/n/+f/5//n/+f/5//n/+f/5v/m
/+b/5v/m/+b/5f/l/+X/5f/l/+X/5f/l/+X/5f/k/+T/5P/k/+T/5P/k/+T/5P/k/+T/
5P/j/w==
         </WaveFormData>
      </LeadData>
      <LeadData>
         <LeadByteCountTotal>10000</LeadByteCountTotal>
         <LeadTimeOffset>0</LeadTimeOffset>
         <LeadSampleCountTotal>5000</LeadSampleCountTotal>
         <LeadAmplitudeUnitsPerBit>4.88</LeadAmplitudeUnitsPerBit>
         <LeadAmplitudeUnits>��V</LeadAmplitudeUnits>
         <LeadHighLimit>2147483647</LeadHighLimit>
         <LeadLowLimit>268435456</LeadLowLimit>
         <LeadID>V3</LeadID>
         <LeadOffsetFirstSample>0</LeadOffsetFirstSample>
         <FirstSampleBaseline>0</FirstSampleBaseline>
         <LeadSampleSize>2</LeadSampleSize>
         <LeadOff>FALSE</LeadOff>
         <BaselineSway>FALSE</BaselineSway>
         <ExcessiveACNoise>FALSE</ExcessiveACNoise>
         <MuscleNoise>FALSE</MuscleNoise>
         <LeadDataCRC32>401571785</LeadDataCRC32>
         <WaveFormData>
9//2//b/9v/1//T/9P/z//H/8f/x//H/8f/x//H/8f/z//P/8//z//H/8v/y//L/8v/y
//L/8v/0//T/9////w0AIwBCAGIAiAC2AOkAEAEkATMBPgE7ASMB8QCpAE0A2f9+/0r/
Fv/f/sL+yP7Y/uj++v4Q/yz/Rf9a/23/gv+V/6n/vP/O/9r/4//s//P/9v/4//r//f/9
//3//v8BAAEAAgADAAQABQAFAAYABgAGAAcACAAIAAkACQAJAAoACgAKAAoACwALAAwA
DAAMAA0ADgAOAA4ADgAPAA8ADwAQABAAEAAQABAAEAARABEAEQARABIAEgAUABQAFAAU
ABQAFQAVABUAFQAVABUAFgAUABQAFAAVABUAFQAVABUAFgAWABYAFgAXABcAFwAXABcA
FwAYABgAGQAZABkAGAAXABQAEwASABMAEgATABMAEAAPAA4ADQAMAAsACgAIAAYABAAE
AAMAAgAAAP7//P/6//j/9v/0//T/8v/w/+7/6//p/+f/5//o/+f/5//n/+X/5f/l/+f/
6P/p/+r/6//s/+3/7v/v//L/8//0//X/9f/1//b/9v/2//b/9//3//r/+v/6//r/+v/6
//r/+v/6//r/+f/5//n/+f/5//n/+f/5//n/+f/5//n/+f/5//j/+P/4//n/+f/5//n/
+v/8//z//P/9//7//v/+//7/AAAAAAAAAAAAAAAAAQACAAIAAwADAAMAAwADAAQABAAE
AAQABAAEAAUABQAGAAYABQAFAAUABgAGAAUABAAEAAYABgAGAAYABgAFAAUABQAFAAUA
BAADAAMAAwADAAMAAwADAAMABAACAAEAAAAAAAEAAQAAAAAAAQABAAEAAQD/////////
/////v/+//7////////////////////+//7//v/+//7//P/8//3//f///////v/+//7/
/v/+//7//v/+//7//v/+//z//P/+//7//v/+//7//P/9//7//v8AAAAAAQABAAMAAwAE
AAUABgAGAAYABwAFAAUABgAHAAcABwAHAAcABwAHAAcABwAHAAcABQAEAAQAAwADAAQA
AgABAAEAAAACAAIAAgAAAAIAAQAAAAAA/v/9//z//P/7//v/+//7//n/+f/5//n/+f/5
//n/+f/7//v//P/8//z//P/8//z//v/+//7///8DAA8AIQA8AFwAgACqANkABAEeATEB
PgFBATMBCwHPAH0AEQCs/3L/SP8P/+b+4v7u/vr+BP8W/yz/Rf9c/2//gv+V/6n/vP/M
/9z/5f/s//H/9P/2//r/+//7//v//P///wEAAgADAAQABQAFAAYABgAEAAUABgAGAAcA
BwAHAAgACgAKAAoACwAJAAoACgAKAA0ADgAOAA4ADAANAA0ADQAOAA4ADgAOAA4ADgAP
AA8ADwAPABAAEAAQABAAEAAQABAAEQARABEAEQARABEAEgAUABQAFAAVABUAFQAVABUA
FgAWABYAFgAXABcAFwAXABUAFQAWABYAFwAXABcAFgAYABYAFgAWABYAFAAUABMAEgAR
ABAADwAOAA0ADAAKAAoACAAIAAcABAACAAAA/v/+//z/+v/4//b/9P/y//D/7//t/+v/
6//q/+n/6f/p/+n/6f/p/+v/6v/r/+z/7f/u/+//8P/x//L/8//0//X/9f/1//b/9v/4
//j/+f/5//n/+P/3//b/9v/2//b/9v/2//b/9f/1//X/9f/1//X/8//z//P/8//1//X/
9f/1//T/9P/0//X/9f/1//X/9v/2//b/9v/3//j/+P/4//j/+v/6//r/+v/6//r/+//8
//z//f/9//3//f/9//7//v8AAAAAAAAAAP////8AAAAA////////AAAAAP///v/+/wAA
AAAAAAAAAAD////////9//3//P/7//3//f/9//3/+//7//v//P/8//v/+v/6//v/+//6
//r/+f/5//n/+f/3//f/9//3//n/+P/4//j/9//3//f/9//3//f/9//2//b/9v/2//b/
9P/0//X/9f/1//X/9P/0//T/9P/0//T/9P/0//T/9P/0//T/9P/0//T/9v/2//T/9P/0
//T/9P/1//b/9v/4//j/+f/5//n/+f/6//v//P/8//z//f/9//3//v//////////////
/////////////////f/8//r/+f/5//r//P/7//v/+v/4//j/+P/2//b/9f/0//T/9P/z
//L/8v/z//P/8//z//H/8f/x//H/8f/x//H/8f/x//H/8v/y//D/8P/w//D/8P/w//L/
9////w0AJwBIAGwAlgDIAPcAFgEuAUEBSAFBASkB9QCnAD8Ax/92/0b/DP/T/sD+zP7a
/uj+/P4U/zL/Tf9i/3f/jP+f/7H/xP/Q/9r/4f/q/+//8v/0//b/9//5//n/+v/9//3/
/v///wAAAQABAAIAAgACAAMABAAEAAcABwAHAAgACAAIAAgACQAJAAoACgAKAAsADAAM
AAwADAANAA0ADQAOAA4ADgAOAA4ADgAPAA8ADwAPABAAEAAQABAAEAAQABAAEQARABEA
EQARABEAEgASABIAEgATABMAEwATABMAFgAWABYAFgAXABcAFwAXABcAFwAYABgAFQAV
ABUAFAAUABIAEgASABIAEAAQAA8AEAAPAA4ADQAKAAkACAAGAAYABAAEAAMAAAD+//z/
+v/4//b/9P/y//L/8P/u/+z/6f/n/+X/5f/m/+X/5f/l/+X/5f/l/+f/5v/n/+j/6f/q
/+v/7P/t/+7/7//w//H/8f/x//L/8v/y//L/8//z//L/8v/y//L/8v/y//L/8v/y//L/
8f/x//H/8f/x//H/7//v/+//7//x//H/8f/x//D/8P/w//H/8f/x//H/8v/0//T/9P/1
//T/9P/0//T/9v/2//b/9v/4//j/+f/6//j/+f/5//n/+//7//z//P/8//z//P/8//v/
+//8//z//f/9//3//v/+//3//P/8//z//P/8//z//P/7//v/+//7//v/+v/5//n/+f/5
//n/9//3//f/+P/4//f/9v/2//f/9//2//b/9f/1//X/9f/1//X/9f/1//X/9P/0//T/
8//z//P/8//z//P/8//y//L/8v/y//L/8v/y//P/8//z//P/8v/y//L/8v/y//L/8P/w
//D/8P/y//L/8v/y//L/8v/y//L/9P/y//H/8v/y//L/8v/y//T/9f/2//b/+P/4//n/
+f/5//n/+v/7//z//P/8//3//f/9//7//////////////////////////f/9//v/+v/6
//n/+f/6//r/+f/5//j/+P/4//j/9v/2//X/9P/0//T/8//y//L/7//v/+//7//x//H/
8f/x//H/8f/x//H/8f/x//L/8v/w//D/8P/w//L/8v/0//v/BwAbADcAWgCCALIA5AAL
ASIBNgFFAUYBNwEPAc0AcQD//5P/Uv8g/+L+uf64/sj+1v7o/gD/HP88/1X/bP+B/5b/
q/+9/8z/1v/g/+f/7P/x//T/9v/2//n/+//7//z//////wAAAQACAAEAAQACAAIABAAF
AAYABgAHAAcABwAIAAgACAAIAAkACQAKAAoACgALAAwADAAMAAwADQANAA0ADgAOAA4A
DgAOAA4ADwAPAA8ADwAQABAADgAOAA4ADgAOAA8ADwAPAA8ADwAPABAAEgASABIAEwAT
ABMAEwATABQAFAAUABQAEwATABMAEwATABMAFAAUABEAEQARABAAEgAQABAAEAAQAA4A
DgANAA4ADQAMAAsACAAHAAYABAACAAAAAAD///z/+v/4//b/9v/0//L/8P/u/+z/6v/o
/+X/4//h/+H/4v/h/+H/4f/h/+H/4f/j/+T/5f/m/+f/6P/p/+r/6//s/+3/7v/v//H/
8f/y//L/8v/y//P/8//y//L/8v/y//L/8v/y//L/8v/y//H/8f/x//H/8f/x//H/8f/x
//H/7//v/+//7//w//D/8P/x//H/8f/x//L/8v/y//L/8//0//T/9P/0//b/9v/2//b/
9v/2//f/+P/4//n/+f/5//n/+f/6//r/+v/6//r/+v/7//v//P/8//v/+//7//z//P/7
//r/+v/6//r/+v/6//r/+f/5//n/+//7//r/+f/5//n/+f/5//f/9//3//j/+P/3//b/
9v/1//X/9P/0//X/9f/1//X/9f/1//X/9f/1//T/9P/0//X/9f/1//X/8//z//P/8v/0
//T/9P/0//L/8v/z//P/8//z//L/8v/y//L/8v/y//D/8P/w//D/8v/y//L/8v/y//L/
8v/y//L/8v/x//P/9P/0//T/9P/0//T/9f/2//b/+P/4//n/+f/5//n/+v/7//z//P/8
//3//////wAAAQD///////////////////////////3//P/8//v/+//8//r/+f/5//j/
9v/2//b/9P/2//X/9P/0//L/8f/w//D/7//v/+//7//v/+//7//v//H/8f/x//H/8f/x
//L/8v/w//D/8P/w//D/8v/0//v/BwAdADkAWAB+AKwA4AALAR4BLAE7ATwBLQEDAb0A
ZQD1/43/Uv8g/+T+vf7A/s7+3P7u/gL/Hv88/1X/av99/5L/pf+5/8r/1v/g/+f/7v/x
//T/+P/4//v/+//7//z///8BAAIAAwAEAAUABQAGAAYABgAHAAgACAAHAAcABwAIAAgA
CAAIAAkACQAKAAoACgALAAwADAAMAAwADQANAA0ADgAOAA4ADgAQABAAEQARAA8ADwAQ
ABAAEAAQABAAEAAQABEAEQARABEAEQARABIAFAAUABQAFQAVABUAFQAVABYAFgAWABYA
FwAXABcAFwAXABcAGAAYABUAFQAVABQAFAASABIAEgAUABIAEgARABAADwAOAA0ACgAJ
AAgABgAEAAIAAgABAAAA/v/8//r/+P/2//T/8v/w/+7/7P/q/+n/5//l/+X/5v/l/+X/
5f/j/+P/4//l/+j/6f/q/+v/7P/t/+7/7//w//H/8v/z//X/9f/2//b/+P/4//n/+f/4
//j/+P/4//b/9v/2//b/+P/4//f/9//3//f/9//3//f/9//3//f/+f/5//n/+f/6//r/
+v/7//v/+//7//z//P/8//z//f/+//7//v/+/wAAAAAAAAAAAgACAAMABAACAAMAAwAD
AAUABQAGAAYABgAGAAYABgAFAAUABgAGAAcABwAHAAgACAAHAAYABgAGAAYABgAGAAYA
BQAFAAUABQAFAAQAAwADAAMAAwADAAMAAwADAAQABgAFAAQABAADAAMAAgACAAEAAQAB
AAEAAQABAAEAAQABAAAAAAAAAAEAAQABAAEA/////////v8AAAAAAAAAAP7//v//////
//////7//v/+//7//v/+/wAAAAAAAAAA/v/+//7//v8AAAAAAAAAAAAAAAAAAAAAAAAB
AAIAAgAEAAQABQAFAAUABQAGAAcACAAIAAgACQAHAAcACAAJAAoACwAMAA0ACwALAAsA
CwANAA0ACwAKAAgABwAHAAgABgAFAAUABAAEAAQABAACAAIAAQAAAAAAAgABAAAAAAD9
//3//f/9//3//f/9//3//f/9//3//f/9//3//v/+//7//v/+//7//v/+//7///8BAAsA
GwA0AFQAdACaAMkA+AAcAS8BPgFFAT8BJQHxAKcARwDW/4b/WP8j/+r+1v7g/u7++v4M
/yL/O/9U/2n/fP+P/6P/tv/I/9r/5//w//X//P/+/wIAAwAFAAUABgAJAAkACgALAAwA
DwAPABAAEAAQABEAEgASABMAEwATABQAFAAUABQAFQAVABYAFgAWABcAGAAYABgAGAAZ
ABkAGQAaABoAGgAaABoAGgAbABsAGwAbABwAHAAcABwAHAAcABwAHQAdAB0AHQAdAB0A
HgAeAB4AHgAfAB8AHwAfAB8AIAAgACAAIAAhACEAIQAhACEAIQAiACIAIQAhACEAIAAg
AB4AHgAeAB4AHAAcABsAGgAZABgAFwAYABcAFgAUABIAEAAQAA8ADAAKAAgABgAGAAQA
AgAAAP7//P/6//j/9//1//P/8//w/+//7//v/+//7//v//H/8P/x//L/8//0//X/9v/3
//j/+f/6//v//f/9//7//v8AAAAAAQABAAIAAgACAAIAAgACAAIAAgACAAIAAQABAAEA
AQABAAEAAQABAAEAAQABAAEAAQABAAIAAgACAAMAAwADAAMABAAGAAYABgAHAAYABgAG
AAYACAAIAAgACAAKAAoACwAMAAoACwALAAsACwALAAwADAAMAAwADAAMAA0ADQAOAA4A
DQANAA0ADgAOAA0ADAAMAAwADAAMAAwADAALAAsACwALAAsACgAJAAkACQAJAAkACQAJ
AAkACgAIAAcABgAGAAcABwAGAAYABQAFAAUABQAFAAUABQAFAAUABAAEAAQABQAFAAUA
BQADAAMAAwACAAIAAgACAAIAAgACAAMAAwADAAMAAgACAAIAAgACAAIAAgACAAIAAgAC
AAIAAgACAAIAAgACAAIAAgACAAIAAgACAAIABAAFAAYABgAIAAgACQAJAAkACQAKAAsA
DAAMAAwADQALAAsADAANAA0ADQANAA0ADQANAA0ADQALAAsACQAIAAgABwAHAAgABgAF
AAUABAAEAAQABAACAAQAAwACAAIAAAD///7//v/9//3//f/9//3//f/9//3//f/9//3/
/f//////AAAAAP7//v/+//7/AAAAAAIACwAZADMAUwB0AJ4A0AAAASEBNAFGAVEBTAE3
AQMBtwBTAN3/g/9Q/xr/3v7H/tD+4P7u/gD/Gv84/1L/af+A/5P/qP+9/8//3P/o//D/
9//8////AgAEAAYABwAJAAkACgANAA0ADgAPABAAEQARABIAEgASABMAFAAUABUAFQAV
ABYAFgAWABYAFwAXABgAGAAYABkAGgAaABoAGgAbABsAGwAcABwAHAAcABwAHAAdAB0A
HQAdAB4AHgAcABwAHAAcABwAHQAdAB0AHQAdAB0AHgAeAB4AHgAfAB8AHwAfAB8AIAAg
ACAAIAAhACEAIQAhACEAIQAiACIAHwAfAB8AHgAeABwAHAAcABwAGgAaABkAGAAXABYA
FQAUABMAEgAQAAwACgAKAAkACAAGAAQAAgAAAP7//P/6//j/9v/0//L/8f/v/+3/7f/u
/+3/7f/t/+3/7f/t/+//8P/x//L/8//0//X/9v/3//j/+f/6//v//////wAAAAD+//7/
/////wAAAAAAAAAAAAAAAAAAAAAAAAAA//////3//f/9//3////////////9//3//f/9
//7//v/+////////////AAAAAAAAAAABAAIAAgACAAIABAAEAAQABAAEAAQABQAGAAYA
BwAHAAcABwAHAAgACAAIAAgACAAIAAcABwAIAAgABwAHAAcACAAIAAcABgAGAAgACAAI
AAgABgAFAAUABQAFAAUABAADAAMAAwADAAMAAwADAAMABAACAAEAAAAAAAEAAQAAAAAA
AQABAAEAAQD//////////wEAAAAAAAAA///////////////////+//7//v/+//7//P/8
//3//f/9//3//P/8//z//P/8//z//P/8//z//P/8//z//P/8//z//P/8//z//v/+//7/
/v/+//7//v///wAAAAACAAIAAwADAAMAAwAEAAUABAAEAAQABQAFAAUABgAHAAcABwAH
AAcABwAHAAcABwAHAAcABQAEAAAA/////wAAAAD//////v/+//7//v/8//z/+//6//r/
+v/5//j/+P/3//f/9//3//f/9//3//f/+f/5//n/+f/5//n/+v/6//j/+P/4//j/+v/6
//z/AwARACcAQwBmAI4AwAD0ABcBKgE6AUUBRAEzAQMBuwBdAOn/g/9K/xj/3v67/sD+
0P7e/vD+CP8m/0T/Xf90/4n/nP+x/8P/1P/e/+b/7//0//n//P/+//7///8BAAEAAgAF
AAUABgAHAAgACQAJAAoACgAMAA0ADgAOAA0ADQANAA4ADgAOAA4ADwARABIAEgASABEA
EgASABIAEgATABMAEwAUABQAFAAUABQAFAAVABUAEwATABQAFAAWABYAFgAWABYAFwAX
ABcAFwAXABcAGAAYABgAGAAZABkAGQAZABkAGAAYABgAGAAZABkAGQAZABkAGQAaABoA
FwAXABcAFgAWABQAFAAUABQAEgASABEADgANAAwACwAKAAkACAAGAAQAAgACAAEA/v/8
//r/+P/0//L/8P/u/+z/6v/o/+b/5f/j/+H/4f/g/9//3//f/9//3//f/+H/4v/j/+T/
5f/o/+n/6v/r/+7/7//w//H/8f/x//L/8v/z//T/9v/3//b/9v/2//b/9v/2//b/9v/4
//j/9//3//f/9//3//f/9//3//f/9//3//f/9//3//j/+P/4//n/9//3//f/+P/6//r/
+v/7//z//P/8//z//v/+//7//v/+//7///8AAAAAAQABAAEA/////wAAAAACAAIAAgAC
AAEAAQACAAIAAQABAAEAAgACAAEAAAAAAAAAAAAAAAAAAAD//////////////v/9//3/
/f/9//3//f/9//3//v/8//v/+v/6//v/+//6//r/+//7//v/+//5//n/+f/5//n/+P/4
//j/+f/5//n/+f/5//n/+f/4//j/+P/4//j/+P/4//n/+f/5//n/+P/4//j/+P/4//j/
+P/4//j/+P/4//j/+P/4//j/+P/4//j/+v/4//j/+P/4//j/+f/6//r//P/8//3//f/9
//3//v///wAAAAAAAAEAAQABAAIAAwAFAAUABQAFAAUABQAFAAUAAwADAAEAAAD+//3/
/f/+//7//f/9//z//P/8//z/+v/6//n/+P/4//j/9//2//b/8//z//P/8//z//P/8//z
//P/8//z//P/9f/1//b/9v/2//b/9v/2//b/9v/2//v/BQAXADEAUAB0AJ4AzgABASAB
LAE5AUIBOQEXAdkAhwAfAK3/YP8w//r+x/66/sj+2P7m/vr+Fv8y/03/Yv91/4r/n/+z
/8b/1P/g/+n/8P/z//j/+v/8//3//f/9//7/AQADAAQABQAGAAcABwAIAAgACAAJAAoA
CgANAA0ADQAOAA4ADgAOAA8ADQAOAA4ADgAPABAAEAAQABIAEwATABMAEgASABIAEgAS
ABIAEwATABMAEwAUABQAFgAWABYAFgAWABcAFwAXABcAFwAXABgAGAAYABgAGQAZABkA
GQAZABoAGgAaABoAGQAZABkAGQAZABkAGgAaABkAGQAZABgAGgAYABgAGAAWABQAFAAT
ABIAEQAQAA8ADAALAAoACAAIAAYABgAFAAAA/v/8//r/+P/2//T/8v/w/+7/7P/q/+n/
5//l/+X/5P/j/+P/4//j/+P/4//l/+b/5//o/+n/7P/t/+7/7//u/+//8P/x//T/9f/3
//j/+v/6//v/+//6//r/+v/6//j/+P/4//j/+v/6//n/+f/5//n/+f/5//n/+f/5//n/
+//7//v/+//6//r/+v/7//v/+//7//z//P/8//z//f/+//7//v/+/wAAAAAAAAAAAAAA
AAEAAgACAAMAAwADAAMAAwAEAAQABAAEAAQABAAFAAUABgAGAAUABQAFAAYABgAFAAQA
BAAEAAQABAAEAAQAAwADAAMAAwADAAIAAQABAAEAAQABAAEAAQABAAIAAgABAAAAAAAB
AAEAAAAAAP/////////////////////9//z//P/8//3//f/9//3//f/9//3//P/8//z/
/P/8//z//P/9//3//f/9//z//P/8//z//P/8//z//P/8//z//P/8//z//P/8//z//P/8
//z//P/9//7//v8AAAAAAQABAAEAAQACAAMABAAEAAQABQAFAAUABgAHAAcABwAHAAcA
BwAHAAcABwAHAAcABQAEAAIAAQABAAIAAgABAAEAAAACAAIAAgAAAAAA///+//7//v/9
//z//P/5//n/+f/5//n/+f/5//n/+f/5//n/+f/7//v//P/8//r/+v/6//r/+v/6//j/
+////wsAHwA6AFwAfgCmANcABgEiATMBQAFFATcBEQHRAIEAFQCq/2r/Pv8B/9T+zv7c
/ur++v4M/yb/Qf9Y/23/gP+T/6f/vP/O/9z/5//w//f/+v/8/wAAAwAFAAUABgAJAAkA
CgALAAwADQANAA4ADgAOAA8AEAAQABEAEQARABIAEgASABIAEwATABQAFAAUABUAFgAW
ABYAFgAXABcAFwAYABgAGAAYABgAGAAZABkAGQAZABoAGgAaABoAGgAaABwAHQAdAB0A
HQAdAB0AHgAcABwAHAAdAB0AHQAdAB0AHgAeAB4AHgAfAB8AHwAfAB8AHwAgACAAHQAd
AB0AHAAeABwAHAAcABwAGgAaABkAGAAXABYAFQAUABMAEgAQAA4ADAAMAAsACAAGAAQA
AgAAAP7//P/6//j/9v/0//L/8f/v/+3/7f/q/+n/6f/p/+n/6f/p/+v/6v/r/+z/7f/w
//H/8v/z//T/9f/2//f/+f/5//r/+v/8//z//f/9//7//v/+//7//P/8//z//P/8//z/
+//7//v/+//7//v/+//7//v/+//9//3//f/9//7//v/+////////////AAAAAAAAAAAB
AAIAAgACAAIAAgACAAIAAgAEAAQABQAGAAYABwAHAAcABwAHAAgACAAGAAYABgAGAAcA
BwAIAAgABwAHAAcACAAIAAcABgAGAAYABgAGAAYABgAFAAUABQAFAAUABAADAAMAAwAD
AAMAAwADAAMABAACAAEAAAAAAAEAAQAAAAAA/////////////////////////v/+//7/
/f/9//3//f/9//3//f/8//z//P/8//z//P/8//3//f/7//v/+v/6//z//P/8//z//P/8
//z//P/8//z//P/8//z/+v/8//z//P/8//z//P/+////AAAAAAAAAAABAAEAAQABAAIA
AwAEAAQABAAFAAUABQAGAAcABwAHAAcABwAHAAcABwAHAAUABQADAAIAAgABAAEAAgAA
AP/////+/wAAAAAAAP7//v/9//z//P/8//v/+v/6//n/+f/5//n/+f/5//n/+f/5//n/
+f/5//n/+f/6//r/+P/4//j/+P/6//r//P8BAA0AIQA/AGAAhgC0AOgAEwEoAToBSQFK
ATsBEwHPAHUAAwCZ/1r/Kv/s/sP+wv7S/uD+8v4I/yT/QP9b/3L/hf+a/6//wf/Q/9z/
5v/v//T/+f/8//7/AAABAAMAAwAEAAcABwAIAAkACgALAAsADAAMAAwADQAOAA4ADwAP
AA8AEAAQABAAEAARABEAEgASABIAEwAUABQAFAAUABUAFQAVABYAFgAWABYAFgAWABcA
FwAXABcAGAAYABgAGAAYABgAGgAbABsAGwAbABsAGwAcABoAGgAaABsAGwAbABsAGwAe
AB4AHgAeAB0AHQAdAB0AHQAdAB4AHgAdAB0AHQAcABwAGgAaABoAGgAYABgAFwAWABUA
FAATABAADwAOAAwACgAIAAgABwAEAAIAAAD+//z/+v/4//b/9P/y//D/7v/r/+n/5//n
/+j/5//n/+f/5f/l/+X/5//o/+n/6v/r/+7/7//w//H/8v/z//T/9f/3//f/+P/4//r/
+v/7//v/+v/6//r/+v/8//z//P/8//z//P/7//v/+f/5//n/+f/5//n/+f/5//v/+//7
//v/+v/6//r/+//7//v/+//8//7//v/+////AAAAAAAAAAACAAIAAgACAAIAAgADAAQA
AgADAAMAAwADAAMABAAEAAYABgAGAAYABQAFAAYABgAFAAUABQAGAAgABwAGAAYABgAG
AAYABgAGAAUABQAFAAMAAwACAAEAAwADAAMAAwADAAMAAwAEAAIAAQAAAAAAAQABAAAA
AAABAAEAAQABAAEAAQABAAEAAQAAAAAAAAD///////////////////7//v/+//7//v/+
//7////////////+//7//v/+//7//v/+//7//v/+//7//v/+//7//v/+//7/AAAAAAAA
AAAAAAAAAQACAAIABAAEAAUABQAFAAUABgAHAAgACAAIAAkACQAJAAoACwAJAAkACQAJ
AAsACwALAAsACQAJAAcABgAGAAUABQAGAAQAAwADAAIAAgACAAIAAAACAAEAAAAAAAAA
///+//7//f/9//3//f/9//3//f/9//3//f/9//3//////wAAAAD+//7//v/+//7//v8C
AAcAFQApAEUAZgCKALoA8gAbATABPAFJAUgBOQENAccAbQD//5P/Uv8k/+j+wf7A/tD+
4P7y/gj/JP9E/13/dv+L/6D/tf/J/9j/5P/s//f//P///wIABgAIAAkACQAJAAoADQAP
ABAAEQASABMAEwAUABQAFAAVABYAFgAXABcAFwAYABoAGgAaABsAGwAcABwAHAAdAB4A
HgAeAB4AHwAfAB8AIAAgACAAIAAgACAAIQAhACEAIQAiACIAJAAkACQAJAAkACUAJQAl
ACcAJwAnACgAKAAoACgAKQApACkAKQApACoAKgAqACoAKQApACkAKQApACkAKgAqACkA
KQApACgAKgAoACgAKAAoACYAJgAlACIAIQAgAB8AHgAdABwAGgAWABQAFAATABIAEAAO
AAwACgAIAAYABAACAAAA/v/8//v/+f/3//f/9P/z//P/8//1//X/9f/3//j/+f/6//v/
/P/9//7///8CAAMABAAFAAkACQAKAAoADAAMAA0ADQAOAA4ADgAOAA4ADgAOAA4ADgAO
AA0ADQANAA0ADQANAA8ADwAPAA8ADwAPAA8ADwAQABAAEAARABMAEwATABQAFgAWABYA
FwAYABgAGAAYABgAGAAYABgAGgAaABsAHAAaABsAGwAbAB0AHQAeAB4AHgAeAB4AHgAf
AB8AIAAgAB8AHwAfACAAIAAfAB4AHgAeAB4AHgAeACAAHwAfAB8AHwAfAB4AHQAdAB0A
HQAdABsAGwAbABwAHAAbABoAGgAbABsAGgAaABsAGwAbABsAGwAbABsAGwAbABoAGgAa
ABsAGwAbABsAGwAbABsAGgAaABoAGgAaABgAGAAZABkAGQAZABgAGAAaABoAGgAaABoA
GgAaAA==
         </WaveFormData>
      </LeadData>
      <LeadData>
         <LeadByteCountTotal>10000</LeadByteCountTotal>
         <LeadTimeOffset>0</LeadTimeOffset>
         <LeadSampleCountTotal>5000</LeadSampleCountTotal>
         <LeadAmplitudeUnitsPerBit>4.88</LeadAmplitudeUnitsPerBit>
         <LeadAmplitudeUnits>��V</LeadAmplitudeUnits>
         <LeadHighLimit>2147483647</LeadHighLimit>
         <LeadLowLimit>268435456</LeadLowLimit>
         <LeadID>V4</LeadID>
         <LeadOffsetFirstSample>0</LeadOffsetFirstSample>
         <FirstSampleBaseline>0</FirstSampleBaseline>
         <LeadSampleSize>2</LeadSampleSize>
         <LeadOff>FALSE</LeadOff>
         <BaselineSway>FALSE</BaselineSway>
         <ExcessiveACNoise>FALSE</ExcessiveACNoise>
         <MuscleNoise>FALSE</MuscleNoise>
         <LeadDataCRC32>3085342609</LeadDataCRC32>
         <WaveFormData>
9v/2//X/9P/z//L/8f/w//D/8P/w//D/8P/w//D/8P/w//D/8P/w//D/8P/x//H/8P/w
//D/8P/x//L/8//6/wQAFAAsAEoAcQChANYACgE0AVgBdgGDAXwBUAEHAbUAVAD4/7j/
gf9N/zP/M/87/0P/Sf9V/2j/d/+E/47/m/+o/7b/w//R/9r/4//q/+7/7//y//T/9P/z
//T/9f/2//f/9//3//j/+v/6//v/+//5//r/+v/7//z//P/8//z//v/+///////9//7/
/v/+//7/////////AgACAAIAAgAAAAAAAQABAAEAAQABAAEABAAEAAQABAAGAAYABgAH
AAcABwAHAAcABwAHAAcABwAFAAYABgAGAAcABwAHAAcACAAIAAgACQAJAAkACgAKAAwA
DAANAA0ADwAPAA8ADwAMAAsACQAIAAkACgAKAAsACwALAAsACQAJAAkABwAHAAYABQAF
AAQABQAEAAMAAgD///7//f/7//z/+//5//j/9f/0//P/8v/z//L/8f/x//H/8f/x//H/
8f/x//P/8//x//P/8//z//X/9v/3//f/9v/2//b/9//5//n/+v/6//r/+v/6//r/+v/6
//r/+f/5//n/+f/4//r/+v/6//r/+v/6//r/+v/6//r/+v/6//r/+v/6//r/+//7//v/
+//8//z//P/8//z//f/9//7//v/+//7///8BAAEAAQACAAQABAAEAAUABQAFAAUABQAD
AAMAAwAEAAYABgAGAAYABgAGAAUABQADAAMAAwADAAQABQAGAAcABgAGAAYABgAGAAYA
BgAFAAUABQAFAAUAAwADAAMAAwABAAEAAAAAAAIAAQABAAEAAwADAAMAAwABAAEAAQAB
AP//////////AQABAAEAAQABAAEAAQABAAAAAAAAAAAAAAAAAP////8BAAEAAQAAAAAA
AQABAAEAAAAAAAAAAAAAAP////8AAAAAAAAAAAAAAAABAAEAAgAEAAQABAAFAAUABQAF
AAYABwAHAAcACAAGAAYACAAKAAwADAAMAAwADAAMAA0ADQAPAA8ADQAMAAsACwALAAsA
CQAJAAkACAAKAAoACAAHAAkACAAIAAcABAADAAIAAQAAAAAAAAAAAAAAAAAAAAAAAAAA
AAAAAAAAAAAAAAABAAEAAAAAAAAAAgABAAIAAwAIAA4AGgAwAEwAcQCdANIACAE4AWAB
ggGXAaABhgFJAfsAmgA2AOz/s/95/0//Rf9N/1H/Vf9b/2j/e/+M/5b/o/+u/7z/y//X
/+T/7f/w//L/9f/2//j/+P/3//j/+f/6//3//f/9//7//v/+/////////wAAAAABAAIA
AgACAAIAAgACAAMAAwABAAIAAgACAAIAAwADAAMABAAEAAQABAAGAAYABwAHAAcABwAH
AAcABgAGAAYABgAIAAgACAAJAAkACQAJAAkACQAJAAkACQAJAAoACgAKAAsACwALAAsA
CgAKAAoACwANAA0ADgAOAA4ADgAPAA8ADwAPAA8ADwAPAA8ADgAOABAAEAAPAA8ADwAP
AA8ADQANAA0ACwALAAoACQAJAAgABwAGAAUABAADAAIAAQD//wAA///9//z/+//6//n/
+P/3//b/9f/1//X/9f/1//X/9f/1//f/9//3//n/+f/5//f/+P/5//n/+P/4//j/+f/5
//n/+v/6//r/+v/6//r/+P/4//j/9//3//f/9//2//b/9v/2//b/9P/0//T/9P/0//T/
9P/0//b/9v/2//b/9//3//f/9//4//j/+P/4//j/+f/5//r/+P/4//j/+f/5//n/+f/6
//z//P/8//3//f/9//3//f////////8AAP7//v/+//7//v/+//3//f/9//3//f/9//3/
/f/9//3//P/8//z//P/8//z//P/7//v/+//7//v/+f/5//n/+f/5//n/+P/4//r/+f/5
//n/9//3//f/9//3//f/9//3//f/9//3//f/9f/1//X/9f/1//X/9f/1//b/9v/2//b/
9v/2//X/9f/1//X/9f/0//T/9f/1//X/9P/0//T/9P/0//X/9f/0//b/9v/2//T/9P/0
//T/9P/1//X/9v/4//j/+P/5//n/+f/5//r/+//7//v//P/6//r//P/+//7//v/+//7/
/v/+//////8BAAEA///+//3//f/9//3//f/9//3//P/8//z/+v/5//f/9v/2//X/9P/z
//L/8f/y//L/8v/y//L/8v/y//L/8P/w//D/8P/w//D/8P/x//H/8P/w//D/8P/v//D/
8//4/wIAFAAwAFAAewCvAOYAFgFEAWoBhAGTAYoBWgETAbcATgD4/7z/g/9R/zv/Pf9D
/0f/Tf9b/27/ff+K/5j/pf+w/7z/yf/T/9r/4f/k/+j/6//s/+7/7v/t/+7/7//w//P/
8//z//T/9P/0//X/9f/1//b/9v/3//j/+P/4//j/+P/4//n/+f/7//z//P/8//z//f/9
//3//P/8//z//P/+//7//////////////////v/+//7//v/+//7//v///wEAAQABAAEA
//////////8BAAIAAgACAAEAAQABAAEABAAEAAQABQAFAAUABgAGAAQABAAFAAUABQAF
AAUABQAFAAUABAAEAAYABgAFAAUABQAFAAUAAwADAAMAAQABAAAA//////7//f/8//v/
+v/5//j/9//1//T/8//x//D/7//u/+3/7P/r/+r/6f/p/+n/6f/p/+n/6f/p/+v/6//r
/+3/7f/t/+3/7v/v/+//7v/u/+7/7//v/+//8P/w/+7/7v/u/+7/8P/w//D/7//t/+3/
7f/s/+7/7v/u/+7/7P/s/+z/7P/s/+z/7P/s/+7/7v/u/+7/7f/t/+3/7f/w//D/8P/w
/+7/7//v//D/8P/w//D/8f/x//H/8f/y//L/8v/y//P/8//z//P/8//z//P/8//0//T/
9P/0//T/9P/0//P/8//z//P/8//z//P/8//z//P/8v/y//L/8v/y//L/8v/x//P/8//z
//P/8f/x//H/8f/x//H/8P/w//D/7//v/+//7//v/+//7//v/+//7//v/+//7//v/+//
7//v/+//7//v/+//7//v/+7/7v/u/+7/7v/u/+3/7f/v/+//7//u/+z/7f/t/+3/7P/s
/+z/7P/u/+//7//u/+7/7v/u/+3/7//v/+3/7v/u/+7/7v/u/+7/7//v//D/8v/y//L/
8//1//X/9f/2//X/9f/1//b/+P/4//r//P/8//z//P/8//r/+v/7//v/+//7//n/+P/3
//f/9//3//f/9//3//b/9v/2//T/8//1//T/9P/z//L/8f/w/+//7P/s/+z/7P/u/+7/
7v/u/+7/7v/u/+7/7v/u/+7/7//t/+z/7P/s/+7/7//w//P//P8KACAAPABiAJEAxwD4
ACYBUAFuAYQBiQFqASoB1wB3ABQAyv+S/1v/N/8x/zn/P/9F/03/X/9y/4H/jv+e/6v/
uP/E/8//1//e/+P/5v/q/+v/7P/s/+7/7f/u/+//8P/x//H/8f/y//L/8v/z//P/9f/2
//b/9//4//j/+P/4//j/+P/5//n/+f/6//r/+v/4//n/+f/5//z//P/8//z//P/8//3/
/f/9//3//f/9//z//P/8//z//P/8//z//f/9//3//f/9//3//f/9//3//f/+//7//v//
/////////wAAAAAAAAEAAQABAAIAAgAAAAAAAQABAAEAAQABAAEAAwADAAIAAgACAAIA
AQABAAEAAQABAP////////3//f/8//v/+//6//f/9v/1//T/9f/0//P/8f/u/+3/6//q
/+v/6v/p/+j/5//m/+X/5f/j/+P/4//j/+X/5f/n/+f/6f/r/+v/6//t/+7/7//v/+//
7v/t/+3/7f/t/+7/7v/u/+7/7v/u/+7/7v/u/+3/7f/t/+3/7P/s/+z/7P/s/+z/7P/s
/+z/7P/s/+z/7P/s/+z/7P/s/+3/7f/t/+3/7v/u/+7/7v/u/+//7//w//D/8P/w//H/
8f/x//H/8v/y//L/8v/z//P/8//z//P/8//z//P/9P/0//T/9P/0//T/9P/z//P/8//z
//P/8//z//P/8//z//L/8v/y//L/8v/y//L/8f/z//P/8//z//H/8f/x//H/8f/x//D/
8P/w/+//7//v/+//7//v/+//8f/x//H/8f/v/+//7//v/+//7//v/+//7//v/+//7//u
/+7/7v/u/+7/7v/t/+3/7f/t/+3/7P/s/+3/7f/t/+z/7P/s/+z/7v/v/+//7v/u/+7/
7v/t/+3/7f/t/+7/8P/w//D/8P/w//D/8f/x//L/8v/y//L/8//1//X/9f/2//f/9//3
//j/+P/4//r//P/8//z//P/8//z//P/9//3//f/9//v/+v/5//n/+f/5//n/+f/5//j/
9v/2//T/8//1//T/9P/z//L/8f/w/+//7v/u/+7/7v/s/+z/7P/s/+7/7v/u/+7/7v/u
/+7/7//t/+z/7P/s/+7/7//w//X//v8MACIAPgBiAJEAxwD6ACYBSgFoAX4BfwFeARoB
xwBpAAoAxP+M/1f/N/8z/zn/P/9D/03/Xf9y/4H/jP+Y/6f/tP/C/8//2f/e/+P/6P/s
/+3/7v/w//D/7//w//H/8v/1//X/9f/2//b/9v/3//f/9//4//j/+f/4//j/+P/4//r/
+v/7//v/+//8//z//P/8//3//f/9//7//v/+//7//v/+/////////////////wAAAAAA
AAAA/v/+//7///8BAAEAAQABAAMAAwADAAMAAwAEAAQABAAFAAUABQAFAAYABgAGAAcA
BwAHAAgACAAIAAgACQAJAAkACQAJAAkACQAJAAgACAAKAAoACQAJAAcABwAHAAUAAwAD
AAEAAQACAAEAAQAAAAEAAAD///7/+//6//n/9//2//X/8//y//H/8P/v/+7/7f/s/+v/
6//r/+v/6//r/+3/7f/v/+//8f/z//P/8//z//T/9f/1//b/9v/2//f/+f/5//r/+v/4
//j/+P/4//b/9v/2//X/9//3//f/9v/2//b/9v/2//b/9v/2//b/+P/4//j/+P/4//j/
+P/4//n/+f/5//n/+v/6//r/+v/6//v/+//8//z//P/8//3/////////AAD+//7//v//
/wEAAQABAAEAAwADAAMABAACAAIAAgACAAQABAADAAMAAwADAAMAAwAFAAUABQAFAAIA
AgACAAIAAgACAAIAAQABAAEAAQABAAMAAwADAAMAAwADAAIAAgACAAEAAQABAAEAAQAB
AAEAAQABAAEAAQABAAEAAQABAAEAAQABAAEAAQABAAEAAQAAAAAAAAAAAAAAAAD/////
/////////v8AAAEAAQABAAAAAAAAAAAAAAABAAEAAAACAAIAAgACAAQABAAEAAQABAAF
AAUABgAIAAgACAAJAAkACQAJAAoACwALAAsADAAKAAoADAAOABAAEAAQABAAEAAQABEA
EQATABMAEQAQAA0ADQANAA0ADQANAA0ADAAMAAwACgAJAAkACAAIAAcACAAHAAYABQAC
AAIAAgACAAIAAgACAAIAAAAAAAAAAAACAAIAAgADAAMAAgACAAIAAgABAAIAAQAEAAoA
FAAoAEIAYQCLALwA8AAkAVIBdAGNAZwBkgFjARsBxABgAAoAzf+T/13/R/9J/1H/Vf9Z
/2b/ef+I/5T/of+s/7r/x//V/+D/7f/y//b/+//8//7/AAD//wAAAQACAAMAAwADAAQA
BQAGAAgACQAJAAoACgALAAoACgAKAAoADAAMAA0ADQANAA4ADgAOAA4ADwAPAA8AEAAQ
ABAAEAAQABAAEQARABEAEQARABEAEAAQABAAEAASABIAEgATABMAEwATABMAEwATABMA
EwATABQAFAAUABMAEwATABMAFAAUABQAFQAXABcAGAAYABgAGAAZABkAFwAXABcAFwAX
ABcAFgAWABgAGAAXABcAFwAXABcAFQAVABUAEwATABIAEQARABAADwAOAA0ADAALAAoA
CQAHAAYABQADAAIAAwACAAEAAAD9//z/+//7//v/+//7//v/+//7//3//f/9////////
////AAABAAEAAgACAAIAAwADAAMABAAEAAQABAAEAAQABAAEAAQAAwADAAMAAwACAAAA
AAAAAAAAAAAAAAAAAAACAAIAAgACAAIAAgACAAIAAwADAAMAAwAEAAQABAAEAAQABQAF
AAYABgAGAAYABwAHAAcABwAIAAgACAAIAAkACQAJAAkACQAJAAkACQAKAAoACgAKAAoA
CgAKAAkACQAJAAkACQAJAAkACQAJAAkACAAIAAgACAAGAAYABgAFAAUABQAFAAUABQAF
AAUABQAFAAUABAAEAAQAAwADAAMAAwADAAMAAwADAAMAAwADAAMAAwADAAMAAwADAAMA
AwADAAMAAwADAAIAAgACAAIAAgACAAEAAQADAAMAAwACAAIAAwADAAMAAgACAAIAAgAA
AAEAAQAAAAIAAgACAAEAAQACAAIAAgACAAIAAgADAAMABAAGAAYABgAHAAcABwAHAAgA
CQAJAAkACgAKAAoADAAOAAwADAAMAAwADAAMAA0ADQALAAsACQAIAAkACQAJAAkABwAH
AAcABgAIAAgABgAFAAUABAAEAAMAAgABAAAA///+//7//v/+//7//v/+//7//v/+//7/
/v/+//7//v///////v/+//7//v///wAABQAQACIAOgBYAIAAtQDrABoBRAFqAYYBlAGP
AWQBHAHFAF8ABgDI/5L/Xf9D/0X/Tf9R/1f/Y/91/4j/lf+i/67/u//K/9b/4f/p/+7/
8//2//r/+//8//z//v///wAAAQACAAEAAQABAAIABAAEAAUABQADAAQABAAFAAgACAAI
AAgACAAIAAkACQAHAAgACAAIAAgACQAJAAkACgAKAAoACgAKAAoACwALAAsACwALAAsA
DAAMAAwADAAMAAwADAANAA0ADQANAA0ADQANAA0ADQANAA4ADgAOAA8ADwAPAA8ADgAO
AA4ADwAPAA8AEAAQABAAEAARABEAEQARABEAEQARABEAEAAQABAAEAAPAA8ADQANAA0A
CwANAA0ACwALAAgABwAHAAYABQAEAAMAAgABAAAA///9//z/+//5//j/9//2//X/9P/1
//T/8//z//P/8//z//P/9f/1//f/9//3//n/+f/5//n/+v/7//v//P/8//z//f/9//3/
/v/+//7//v/+//7//v/+//7//f/9//3//f/8//r/+v/6//r//P/8//z//P/8//z//P/8
//z//P/8//z//f/9//3//f/8//z//P/8//z//f/9//7//v/+//7///////////8AAAAA
AAAAAAEAAQABAAEAAQABAAEAAQACAAAAAAAAAAAAAgACAAEAAQABAAEAAQABAAEAAQAB
AAEAAAAAAAAAAAD+//7//v/9//3//f/9//3//f/9//3//f/7//v/+v/6//z/+//7//v/
+//7//v/+//7//v/+//7//v/+//7//v/+f/5//n/+f/5//n/+f/5//r/+v/6//r/+v/6
//n/+f/5//n/+f/4//j/+f/5//n/+P/4//j/+P/4//n/+f/4//j/+P/4//f/+f/6//r/
+v/6//r/+v/7//v//P/+//7//v///////////wAA////////AAAAAAAAAgAEAAQABAAE
AAQABAAEAAUABQAFAAUAAwACAP//////////AQABAAEAAAD+//7//P/7//v/+v/6//n/
+P/3//b/9f/0//T/9P/0//T/9P/0//T/9v/2//b/9v/2//b/9v/3//X/9P/0//T/9P/1
//b/+/8EABQAKABIAHAAoQDXAAgBMAFWAXIBhAGFAVwBFgHDAGEAAgDA/4r/V/83/zX/
P/9F/0n/U/9n/3r/if+U/6T/sf++/8r/1//f/+b/6f/u//D/8//0//T/9P/1//b/9//4
//n/+f/5//r/+v/6//v/+//7//z//P/9//7//v/+//7//v/+/////////wAAAAAAAAAA
AQABAAEAAAAAAAAAAAACAAIAAwADAAEAAQABAAEAAgACAAIAAgACAAIAAgADAAMAAwAD
AAMABQAFAAUABQAFAAYABgAGAAcABwAHAAcABgAGAAYABwAFAAUABgAGAAYABgAHAAcA
BwAHAAcABwAHAAcABgAGAAYABgAFAAUAAwADAAMAAQABAAEA//////7//f/9//z/+//6
//n/+P/1//T/8//x//D/7//t/+z/6//q/+n/6P/n/+b/5f/l/+X/5f/l/+X/5f/l/+f/
5//p/+v/6//r/+3/7v/v/+//8P/w//D/8f/x//H/8v/y//L/8v/y//L/8v/y//L/8f/z
//P/8//y//L/8v/y//L/8v/y//L/8v/y//L/8v/y//T/9P/0//T/8//z//P/8//2//b/
9v/2//b/9//3//j/+P/4//j/+f/3//f/9//4//j/+P/4//n/+f/5//n/+f/5//n/+f/6
//r/+v/6//r/+v/6//n/+f/5//n/+f/5//n/+f/5//n/+P/4//j/+P/4//j/+P/3//f/
9//3//f/9//3//f/9//1//X/9P/0//X/9f/2//f/9f/1//X/9f/1//X/9f/1//X/9f/1
//X/8//z//P/8//z//P/8//z//T/9P/0//T/9P/0//P/8//z//P/8//y//L/8//z//P/
8v/y//L/8v/y//P/8//y//T/9P/0//X/9P/0//T/9P/0//T/9f/1//b/+P/4//j/+f/5
//n/+f/6//v/+//7//z//P/8//7/AAACAAIAAgACAAIAAgADAAMAAwADAAEAAAD9//3/
/f/9//3//f/9//z//P/8//r/+f/3//b/9v/1//b/9f/0//P/8v/y//L/8v/y//L/8v/y
//L/8v/y//L/8v/y//L/8//z//L/8v/y//L/8//2//f//v8KAB4AOABaAIUAtwDsABoB
QAFiAXgBgQFsATIB4wCHACYA1P+c/2f/Pf8v/zf/Pf9D/0v/Wf9u/3//iv+W/6H/rv++
/8v/1f/g/+X/6v/u/+//8P/y//L/8//0//X/9v/3//f/9//4//r/+v/7//v/+//8//z/
/f/+//7//v/+//7//v////////8AAAAAAAAAAAEAAQABAAIAAgACAAIAAgACAAMAAwAD
AAMAAwADAAQABAAEAAQABgAGAAYABwAFAAUABQAFAAUABQAFAAUABwAIAAgACAAJAAkA
CQAJAAoACgAKAAsACwALAAwADAAKAAoACwALAA0ADQANAA0ADQANAAwADAAKAAoACQAJ
AAkACQAJAAcABwAHAAUABQAEAAMAAwACAAEAAAD///7/+//6//n/9//2//X/8//y//H/
8P/v/+7/7//u/+3/7f/t/+3/7f/t/+//7//x//H/8f/z//P/8//y//L/8v/x//X/9v/3
//n/+f/5//r/+v/6//r/+v/6//j/+P/4//f/+P/5//r/+v/4//j/+P/4//j/+P/4//j/
+v/6//r/+v/4//j/+P/4//v/+//7//v//P/8//z//P/8//3//f/+//7//v/+////////
////AAAAAAAAAAABAAEAAQABAAEAAQABAAEAAgACAAIAAgACAAIAAgABAAEAAQABAAEA
AQABAAEAAQABAAAAAAAAAAAAAAAAAAAA//8BAAEAAQABAAEAAQABAAEAAQABAAAAAAAA
AP/////////////////////////////9//3//f/9//3//f/9//3//f/9//3//f/8//z/
/P/8//7//v/9//3//f/9//3//P/8//3//f/9//z//P/8//z//P/9//3//v/+//7//v/+
//7//v//////AAACAAIAAgADAAMAAwADAAQABQAFAAUABgAGAAYACAAKAAoACgAKAAoA
CgAKAAsACwANAA0ACwAKAAkACQAJAAkABwAHAAcABgAIAAgABgAFAAMAAgACAAEAAgAB
AAAA///+//7//v/+//z//P/8//z//P/8//z//P/+//7//v////3//P/8//z//P/7//z/
//8CAAgAFgAsAEgAawCXAMwAAAEyAVoBegGPAZYBfAE/AfEAlAAwAOb/rf9z/0n/P/9F
/0v/Uf9Z/2r/e/+K/5T/of+u/7z/yf/Z/+T/6//y//b/9//6//z//P/9//7///8AAAMA
AwADAAQABgAGAAcABwAFAAYABgAHAAgACAAIAAgACAAIAAkACQALAAwADAAMAAwADQAN
AA0ADAAMAAwADAAOAA4ADwAPAA8ADwAPAA8ADgAOAA4ADgAQABAAEAARABEAEQARABEA
EQARABEAEQARABIAEgASABMAEwATABMAEgASABIAEwATABMAFAAUABQAFAAVABUAFQAV
ABUAFQAVABUAFAAUABQAFAATABMAEwATABMAEQARABEADwAPAA4ADQANAAwACwAKAAkA
CAAHAAYABQADAAIAAQD///7/+//6//n/+P/5//j/9//3//X/9f/1//X/9f/1//f/9//3
//n/+f/5//n/+v/7//v//P/8//z//f/9//3//v/+/wAAAAAAAAAA/v/+//7//f/9//3/
/f/8//7//v/+//7//P/8//z//P/+//7//v/+//7//v/+//7///////////8AAAAAAAAA
AAAAAQABAAIAAgACAAIAAwABAAEAAQACAAIAAgACAAMAAwADAAMAAwADAAMAAwAEAAQA
BAAEAAQABAAEAAMAAwADAAMAAwADAAEAAQABAAEAAgACAAIAAgACAAIAAgABAP//////
/////////////////////v/+/wAA/////////f/9//3//f/9//3//f/9//3//f/9//3/
+//7//v/+//9//3//f/9//z//P/8//z//P/8//v/+//7//v/+//6//r/+//7//v//P/8
//z//P/6//v/+//6//r/+v/6//z//P/8//z//P/8//3//f/+//7//v/+////AQABAAEA
AgABAAEAAQACAAQABAAGAAgABgAGAAYABgAIAAgACQAJAAcABwAFAAQAAwADAAMAAwAD
AAMAAwACAAIAAgAAAP/////+//7//f/8//v/+v/5//j/+P/4//j/+P/4//j/+P/4//j/
+P/4//j/+P/4//n/+f/4//j/+P/4//n//P///wYAFAAoAEYAbACbAM8ABAEuAVYBdgGK
AY8BcAEuAd0AfwAeANT/nv9p/0P/Pf9F/0n/T/9Z/2n/fP+L/5r/pv+x/8D/zP/X/+H/
6P/r//D/9P/1//b/+P/4//n/+v/7//z//f/9//3//v/+//7/////////AAAAAAEAAgAC
AAIAAgACAAIAAwADAAMABAAEAAQABgAHAAcABwAGAAYABgAGAAYABgAHAAcABwAHAAcA
BwAIAAgACAAIAAoACgAKAAsACQAJAAkACQALAAsACwALAAsADAAMAAwADQANAA0ADQAO
AA4ADgAPAA8ADwAQABAADgAOAA8ADwAPAA8ADwAPAA8ADwAOAA4ADgAOAA0ADQANAA0A
DQALAAsACwAJAAkACAAHAAcABgADAAIAAQAAAP///v/9//v/+v/5//f/9v/z//L/8f/w
//H/8P/v/+//7//v/+//7//v/+//8f/x//H/8//z//P/9f/2//f/9//4//j/+P/5//n/
+f/6//r/+v/6//r/+v/6//r/+v/5//n/+f/5//j/+P/4//j/+P/4//j/+P/4//j/+P/4
//j/+P/4//j/+P/5//n/+f/5//z//P/8//z/+v/7//v//P/8//z//P/9/////////wAA
/v/+//7//////////////wEAAQABAAIAAAAAAAAAAAACAAIAAQABAAEAAQABAAEA////
//////8AAAAAAAAAAP7//v/+//3////////////////////////////+//7//v/9//3/
/f/9//3//f/9//3//f/9//3//f/9//3//f/7//v/+//7//3//f/9//3//P/8//z//P/8
//z/+//7//v/+//7//r/+v/7//v/+//8//z//P/8//z//f/9//z//P/6//z//P/8//z/
/P/8//z//f/9//7/AAAAAAAAAQADAAMAAwAEAAUABQAFAAYABgAGAAgACgAIAAgACAAI
AAoACgALAAsACQAJAAcABgAFAAUABQAFAAUABQAFAAQABAAEAAIAAQABAAAAAAD///7/
/f/8//v//P/8//z//P/8//z//P/8//z//P/8//z//P/8//z//f/9//z//P/8//7//f8A
AAMADAAaADAATABwAJ8A1QAIATQBWAF4AYoBiwFsASgB1QB3ABYAzv+Y/2X/Qf85/0P/
S/9P/1n/a/9+/4//nP+q/7n/xv/S/93/5//u//X/+P/6//3//v8AAAAAAQACAAMABAAF
AAUABQAGAAYABgAHAAcACQAKAAoACwAKAAoACgAKAAwADAANAA0ADwAQABAAEAAOAA8A
DwAPABAAEAAQABAAEAAQABEAEQARABEAEQARABQAFAAUABQAFgAWABYAFwAVABUAFQAV
ABcAFwAXABcAFwAYABgAGAAZABkAGQAZABoAGgAaABsAGwAbABwAHAAcABwAHQAdAB0A
HQAdAB0AHQAdABwAHAAcABwAGwAbABsAGwAbABkAFwAXABUAFQAUABMAEwASABEAEAAP
AA4ADQAMAAsACQAIAAcABQAEAAMAAgABAAAAAQAAAP////////////////////8BAAEA
AwAFAAUABQAHAAgACQAJAAwADAAMAA0ADQANAA4ADgAOAA4ADgAOAA4ADgAOAA0ADQAN
AA0ADAAOAA4ADgAOAA4ADgAOAA4ADgAOAA4ADgAQABAAEAAQABEAEQARABEAFAAUABQA
FAAUABUAFQAWABYAFgAWABcAFwAXABcAGAAYABgAGAAZABsAGwAbABsAGwAbABsAHAAc
ABwAHAAcABwAHAAbABsAHQAdAB0AHQAbABsAGwAbABwAHAAcABwAHAAcABwAGwAbABsA
GwAbABsAGwAbABsAGwAbABoAGgAaABkAGQAZABsAGwAbABsAGwAbABsAGwAbABsAGwAb
ABsAGwAbABsAGwAbABsAGwAcABwAHAAcABwAHAAbABsAGwAbABsAGgAaABsAGwAbABwA
HAAcAA==
         </WaveFormData>
      </LeadData>
      <LeadData>
         <LeadByteCountTotal>10000</LeadByteCountTotal>
         <LeadTimeOffset>0</LeadTimeOffset>
         <LeadSampleCountTotal>5000</LeadSampleCountTotal>
         <LeadAmplitudeUnitsPerBit>4.88</LeadAmplitudeUnitsPerBit>
         <LeadAmplitudeUnits>��V</LeadAmplitudeUnits>
         <LeadHighLimit>2147483647</LeadHighLimit>
         <LeadLowLimit>268435456</LeadLowLimit>
         <LeadID>V5</LeadID>
         <LeadOffsetFirstSample>0</LeadOffsetFirstSample>
         <FirstSampleBaseline>0</FirstSampleBaseline>
         <LeadSampleSize>2</LeadSampleSize>
         <LeadOff>FALSE</LeadOff>
         <BaselineSway>FALSE</BaselineSway>
         <ExcessiveACNoise>FALSE</ExcessiveACNoise>
         <MuscleNoise>FALSE</MuscleNoise>
         <LeadDataCRC32>1002621070</LeadDataCRC32>
         <WaveFormData>
7v/t/+z/6//o/+f/5v/m/+j/5//n/+f/5//n/+f/5//n/+f/5//n/+X/5f/l/+T/5v/m
/+b/5v/m/+j/6P/r/+//9/8DABYALgBLAG0AjQCsAMgA3gDuAPAA3QC3AI4AYwAxAAgA
6//Z/83/yv/M/8j/v/+//8X/yP/H/8b/yf/M/8//1v/d/+P/5//q/+z/6//r/+3/6//r
/+v/6//r/+r/6v/q/+r/6v/q/+v/6//r/+v/6//s/+z/7P/s/+z/7f/t/+3/7f/t/+3/
7f/t/+3/7f/t/+7/8P/w//D/8P/u/+7/7v/u/+7/7v/u/+//8f/x//H/8v/y//L/8v/z
//X/9f/1//X/9f/2//b/9v/2//f/9//3//j/+P/4//n/+//8//z//P/8//z//P/8/wAA
AAABAAEABAAFAAUABwAGAAUABQAEAAcACAAJAAkACwAMAAwADQALAAwADAAMAAwADQAN
AA4ADwAQABEAEgATABMAEwATABMAEgARABEAEQAQAA8ADwAPAA4ADQAMAAwADAAMAAwA
CwAKAAkACQAGAAUABAADAAIAAgABAAAAAAAAAP7//f/9//3//f/9/////v/+//3////+
//3//f/9//z/+//7//3//f/9//3/+//7//v/+//9//3//f/9//7///8AAAEAAQABAAEA
AQD//////////wEAAQABAAAAAgACAAIAAgACAAIAAgADAAUABQAFAAUABgAGAAcABwAG
AAYABwAHAAcABwAIAAgABwAGAAYABgAEAAQABAAEAAYABgAGAAYABwAHAAcABwAJAAkA
CQAJAAsACwAKAAoACgAKAAoACgAIAAgACAAIAAgABwAHAAcACQAJAAkACQALAAsACwAM
AAoACQAJAAkACwALAAsACwALAAsACwALAAkACQAKAAoACgAKAAoACgAMAAwADAAMAAwA
DAAMAAwADgAOAA8AEAAQAA4ADgAQABAAEAAQABAADgAPABAAEAASABIAEgASABMAFAAW
ABcAGQAaABoAGgAYABkAGwAdAB0AHQAdAB0AIAAgACEAIQAhACEAIAAfACEAIQAhACEA
IQAgACAAHwAfAB8AHwAdAB4AHgAdABwAGQAYABcAFgAUABQAEwATABMAEwATABMAFQAV
ABUAFQAVABUAFQAVABQAFAAUABQAFgAWABYAFgAXABkAHQApADoAUgBvAJEAswDUAPQA
DgEiAS4BJQEFAdwArQB5AEoAJwANAPv/9P/0//L/6f/h/+P/6v/t//D/8//2//n//v8F
AAsADQAMAAwACwANAA0ACwALAAsACwALAAwADAAMAAwADAAMAA0ADQANAA0ADQAOAA4A
DgAOAA4ADQANAA0ADQANAA0ADQANAA0ADQANAA4ADgAOAA4ADgAQABAAEAAQAA4ADgAO
AA8ADwAPAA8AEAAQABAAEAARABEAEQARABEAEQASABIAEgASABMAEwATABQAFAAUABUA
FQAWABYAFgAYABgAGAAYABoAGgAbABsAHAAdAB0AHwAfAB8AIAAgACEAIgAjACMAIwAk
ACQAJQAlACYAJgAmACYAJwAnACgAKAAoACgAKAApACkAKQApACsAKgApACkAKQAoACcA
JwAnACYAJQAkACEAIAAfAB4AHQAcABsAGwAaABkAGAAXABYAFgAVABQAEwASAA8ADQAN
AA0ADQANAA8ADgAOAA0ACwAKAAkACQAJAAgABwAHAAkACQAJAAkABwAHAAcABwAHAAcA
BwAHAAcABwAHAAcABwAHAAcABwAJAAkACQAJAAkACQAJAAgACgAKAAoACgAIAAgACAAJ
AAkACQAJAAkACgAKAAsACwAKAAoACwALAAkACQAKAAoACQAIAAgACAAIAAgACAAIAAgA
CAAIAAgABwAHAAcABwAFAAUABQAFAAcABwAGAAYABgAGAAYABgAEAAQABAAEAAYABQAF
AAUAAwADAAMAAwADAAMAAwAEAAQAAwADAAMAAQABAAEAAQABAAEAAQABAAMAAwAEAAQA
AgACAAIAAgACAAIAAgACAAAAAAAAAAAAAAAAAAEAAgACAAIAAgACAAIAAgACAAIAAgAC
AAIAAgADAAQABAAEAAQABAAEAAYABgAHAAcABwAIAAgACAAGAAcACQALAAsACwALAAsA
DAAMAA0ADQANAA0ADAALAAsACwALAAsACwAKAAoACQAJAAkACQAHAAYABgAFAAQAAQAA
AP///v/+//7//f/9//3//f/9//3//f/9//3//f/9//3//f/9//z//P/8//z//P/8//z/
/v///wMADQAbAC4ASABnAIkAqQDGAOQA+AAIAQgB8wDRAKYAdwBHACIABwD1/+v/6v/q
/+L/1//V/9v/3P/b/97/4f/k/+f/7P/x//P/9f/2//j/9//3//f/9//3//f/9//3//j/
+P/4//j/+P/4//n/+f/5//n/+f/6//j/+P/4//j/+f/5//n/+f/7//v/+//7//v/+//7
//z//P/8//z//P/8//z//P/8//z//P/8//3//f/9//3//v/8//z//P/9//3//f/9//3/
/f/+//7//v/+/////////wAAAAAAAAEAAQACAAIAAgAGAAYABgAGAAYABgAHAAcACAAJ
AAkACwALAAsADAAMAA0ADgAPAA8ADwAQABAAEQARABIAEgASABIAEwATABQAFAAUABQA
FAAVABUAFQAVABUAFAATABMAEwASABEAEQAPAA4ADQAMAAsACgAJAAgABwAGAAUABQAC
AAEAAAD//wAAAAD///7//v/+//z/+//5//n/+f/5//n/+P/4//f/+f/4//f/9//3//b/
9f/1//X/9f/1//X/9f/1//X/9f/1//X/9f/1//X/9f/1//X/9f/1//X/9f/1//X/9f/1
//X/9f/1//T/9v/2//b/9v/2//b/9v/3//f/9//3//f/9v/2//f/9//2//b/9//3//X/
9f/2//b/9//2//b/9v/2//b/9v/2//b/9v/2//b/9f/1//X/9f/1//X/9f/1//P/8//y
//L/9P/0//T/9P/y//L/8v/y//T/8//z//P/8//z//P/8//x//H/8f/y//T/8//z//P/
8//z//P/8//x//H/8f/x/+//7//w//D/8v/y//L/8v/y//L/8v/y//D/8P/w//D/7v/u
/+//8P/w//D/8P/w//D/8P/w//D/8P/x//H/8P/w//D/8P/w//L/8//0//T/9P/0//T/
9P/0//T/9f/1//X/9v/2//b/9v/3//n/+//9//3//f/9//z//P/9//3//f/9//z/+//7
//v/+//7//v/+v/6//n/+f/5//n/9//2//b/9f/0//P/8v/x//D/8P/w/+//7//t/+3/
7f/t/+3/7f/t/+3/7f/t/+3/7f/s/+z/7P/s/+z/7v/u//D/9f/7/wUAEwAqAEYAZQCF
AKUAwgDaAOwA9gDqAMsApQB6AEsAHQD+/+n/2//V/9j/2P/Q/8v/zf/R/9L/0//W/9n/
3P/f/+T/6f/r/+v/7P/s/+3/7f/r/+3/6//r/+v/6//s/+z/7P/s/+z/7P/t/+3/7f/t
/+3/7v/u/+7/7v/u/+//7//v/+//7//v/+//7//v/+//7//w/+7/7v/u/+7/8P/w//D/
8P/w//D/8P/x//H/8f/x//L/8v/y//L/8//x//H/8f/x//H/8v/y//L/8v/z//P/8//0
//T/9P/1//X/9v/2//b/+P/4//j/+P/4//j/+f/5//r/+//7//3//////wAAAAD//wAA
AQABAAMABAAEAAUABQAGAAYABgAGAAcABwAIAAgACAAIAAgACQAJAAkACQAJAAgABwAH
AAcABgAFAAUAAwACAAEAAAD///7//f/8//v/+v/5//n/+P/3//b/9f/2//b/9f/0//L/
8v/w/+//7//v/+//7//t/+z/7P/r/+3/7P/r/+v/7f/s/+v/6//r/+v/6//r/+v/6//r
/+v/6f/p/+n/6f/r/+v/6//r/+v/6//r/+v/6//r/+v/6//r/+v/6//q/+z/7P/s/+z/
7P/s/+z/7f/t/+3/7f/t/+z/7P/t/+3/7P/s/+3/7f/r/+v/7P/s/+3/7P/s/+z/6v/q
/+r/6v/q/+r/6v/q/+n/6f/p/+n/6//r/+v/6//r/+v/6v/q/+r/6v/q/+r/6v/q/+r/
6v/q/+n/6f/p/+n/6f/p/+n/6f/p/+n/6v/o/+f/5//n/+n/6f/p/+n/6f/p/+n/6f/n
/+f/6P/o/+j/6P/o/+j/6P/o/+j/6P/o/+j/6P/o/+b/5v/n/+j/6P/o/+j/6P/m/+b/
5v/m/+b/5f/l/+f/6P/q/+r/6v/q/+r/6//s/+z/7v/u/+7/7v/s/+z/7f/t/+3/7v/u
/+7/7//x//T/9//3//f/9//3//b/9v/3//f/9//3//b/9f/1//X/9f/1//X/9P/0//P/
8f/x//H/7//w//D/7//u/+3/7P/r/+r/6v/q/+n/6f/p/+n/6f/p/+n/6f/p/+n/6f/p
/+n/6f/o/+j/6P/o/+b/6P/q/+z/7//3/wEAEQAoAEYAZQCFAKMAwADYAOoA8ADiAMEA
mQBwAEEAFQD2/+H/1f/T/9T/0v/I/8P/xf/J/8r/yf/O/9H/1P/b/+D/5//p/+n/6v/q
/+n/6f/r/+v/6//r/+v/6//s/+z/7P/s/+7/7v/v/+//7//v/+//8P/u/+7/7v/u/+3/
7f/t/+3/7//v/+//7//v/+//7//w/+//7v/t/+z/7v/u/+7/7v/v//D/8f/z//H/8f/x
//L/8v/y//L/8//1//X/9f/1//X/9v/2//b/9v/3//f/9//6//r/+v/7//v//P/8//z/
/v/+//7//v8AAAAAAQABAAIAAwADAAUABQAFAAYABgAJAAoACwALAAkACgAKAAsACwAM
AAwADAAMAA0ADQAOABAAEAAQABAAEQARABEAEQATABIAEQARAA8ADgANAA0ADQAMAAsA
CgAJAAgABwAGAAUABAADAAMABAADAAIAAQAAAAAA///+//7//v/8//v/+//7//v/+//5
//j/+P/3//n/+P/3//f/+f/4//f/9//5//n/+f/5//n/+f/5//n/+f/5//n/+f/3//f/
9//3//n/+f/5//n/+//7//v/+//7//v/+//6//r/+v/6//r//P/8//z//f/7//v/+//7
//r/+v/7//v//P/8//3//f/9//3//v/+/////v/+//7/AAAAAAAAAAAAAAAAAAAAAP//
/////////////////////////v/+/wAAAAAAAAAAAAAAAAAAAAAAAP//////////////
////////////AAACAAEAAQABAAEAAQABAAEAAQABAAEAAQD/////AAAAAAAAAAAAAAAA
AAAAAAAAAAAAAAAAAAAAAAAAAAABAAIAAAAAAAAAAAACAAIAAAACAAQABAAEAAQABAAF
AAYABgAIAAgACAAIAAoACgALAAsACwAMAAwADAAMAA0ADwARABMAEwATABMAFAAUABUA
FQAXABcAFgAVABMAEwATABMAFQAUABQAEwATABMAEwARABAAEAAPAA4ADQAMAAsACgAK
AAoACQAJAAkACQAJAAkACQAJAAkACQAJAAkACQAJAAoACgAKAAoACAAIAAgACgALAA8A
EwAbACoAPABXAHUAlwC4ANgA9AAIARYBFwEDAd4AtQCHAFQALQARAPv/8P/u/+7/5//d
/93/4P/j/+T/5//q/+3/8P/1//3/AQAEAAQABQAFAAcABwAFAAUABQAFAAYABgAGAAYA
CAAIAAkACQAJAAkACQAKAAoACgAKAAoACwALAAsACwALAAsACwALAAsACwALAAwADAAM
AAwADAAMAAwADAAMAAoACgAKAAsACwALAAsADAAMAAwADAANAA0ADQANAA0ADQAOAA4A
DgAOAA8ADwAPABAAEAAQABEAEQASABIAEgAUABQAFAAUABYAFgAXABcAFgAXABcAGQAZ
ABkAGgAaABsAHAAdAB0AHQAeAB4AHwAhACIAIgAiACIAIwAjACQAJAAkACQAJAAlACUA
JQAlACcAJgAlACUAJQAkACMAIwAjACIAIQAgAB8AHgAdABwAGwAaABkAGQAYABcAFgAV
ABQAFAATABIAEAAQAA4ADQANAA0ADQANAA0ADAAMAAsACwAKAAkACQALAAoACQAJAAcA
BwAHAAcABwAHAAcABwAHAAcABwAHAAcABwAHAAcABwAHAAcABwAHAAcABwAHAAkACQAJ
AAgACAAIAAgACAAIAAgACAAJAAcABwAHAAcACAAIAAkACQAIAAgACQAJAAkACQAKAAoA
CQAIAAgACAAIAAgACAAIAAgACAAIAAgABwAHAAcABwAFAAUABQAFAAUABQAEAAQABAAE
AAQABAAEAAQABAAEAAQAAwADAAMAAwADAAMAAwABAAEAAQACAAQAAwADAAMAAQABAAEA
AQABAAEAAQABAAEAAQACAAIAAAAAAAAAAAAAAAAAAAAAAAIAAgACAAIAAAAAAAEAAgAA
AAAAAAAAAAAAAAAAAAAAAAAAAAAAAAAAAAAAAAABAAIAAgAEAAQABAAEAAQABAAFAAUA
BQAGAAYABgAGAAcACQALAAsACwALAAsADAAMAA0ADQALAAsACgAJAAkACQAJAAkABwAG
AAYABQAFAAUABQADAAQABAADAAIAAQAAAP///v/+//7//f/9//3//f/9//3//f/9//3/
/f/7//v/+//7//z//P/8//z//P/8//z//v8DAAsAFwApAEIAYACBAJ8AvQDaAPAA/gAC
Ae4AywCjAHgARwAfAAYA8//n/+X/5v/i/9j/1f/Z/9v/3P/d/+D/5f/o/+3/8v/1//f/
9//4//j/+f/5//n/+f/5//n/+f/5//r/+v/6//r/+v/6//v/+//5//n/+f/6//z//P/8
//z/+//7//v/+//7//v/+//7//v/+//7//z//P/8//z//P/8//z//P/8//z//P/8//3/
+//7//v//P/8//z//P/9//3//f/9//3//f/+//7//v/+/////////wAAAAAAAAEAAQAC
AAIAAgACAAIAAgACAAQABAAFAAUABgAHAAcACQALAAsADAAMAAsADAANAA0ADQAOAA4A
DwAPABAAEAAQABAAEQARABIAEgASABIAEgARABEAEQARABMAEgARABEAEQAQAA8ADwAP
AA4ADQAMAAsACgAJAAgABwAGAAUABQAEAAMAAgABAAAAAAD///7//v/+//z/+//5//n/
+f/5//n/+P/4//f/+f/4//f/9//3//b/9f/1//X/9f/1//X/9f/1//X/9f/1//X/9f/1
//X/9f/1//X/9f/1//X/9f/1//X/9f/1//f/9//3//b/9v/2//b/9v/2//b/9v/3//X/
9f/1//X/9P/0//X/9f/2//b/9//3//X/9f/2//b/9f/0//T/9P/0//T/9P/0//T/9P/0
//T/8//z//P/8//z//P/8//z//P/8//y//L/8v/y//L/8v/y//L/8v/y//L/8f/x//H/
8f/x//H/8f/x//H/8f/y//L/8f/x//H/8f/x//H/8f/x//H/8f/x//H/8f/y//L/8P/w
//D/8P/w//D/8P/w//D/8P/w//D/7v/u/+//8P/w//D/8P/w//D/8P/w//D/8P/w//L/
8v/y//L/8P/x//L/8v/0//T/9P/0//T/9P/1//X/9f/2//b/9v/2//f/+f/7//v/+//7
//v/+v/6//v/+//7//v/+v/5//n/+f/5//n/+f/4//j/9//1//X/9f/z//L/8v/x//D/
7//u/+3/7P/s/+z/6//r/+v/6//r/+v/7f/t/+3/7f/t/+3/7f/t/+z/7P/s/+z/7v/u
/+7/8P/z//n/BQAXADAATABtAIsAqQDEANwA7ADyAOIAvwCZAG4APQARAPb/4//V/9P/
1v/U/8z/x//L/8//0P/R/9b/2f/c/+H/5P/p/+v/6//s/+7/7//t/+3/7//t/+3/7f/t
/+7/7v/u/+7/8P/w//H/8f/v/+//7//w//D/8P/w//D/8f/x//H/8f/x//H/8f/x//H/
8f/x//L/8v/y//L/8v/y//L/8v/y//L/8v/y//P/8//z//P/9P/0//T/9P/1//X/9f/1
//X/9f/2//b/9v/2//f/9//3//b/9v/2//f/+f/6//r/+v/6//r/+v/6//z//P/9//3/
/v//////AQABAAEAAgACAAMABAAFAAUABQAGAAYABwAHAAgACAAIAAgACQAJAAoACgAK
AAoACgAJAAkACQAJAAkACAAHAAcABwAGAAUABQAFAAQAAwACAAEAAAD///7//f/8//v/
+//6//n/+P/3//j/+P/3//b/9v/2//T/8//z//P/8//z//H/8P/w/+//8f/w/+//7//x
//D/7//v//H/8f/x//H/8f/x//H/8f/x//H/8f/x//H/8f/x//H/8f/x//H/8f/x//H/
8f/x//P/8//z//L/8v/y//L/8v/y//L/8v/z//H/8f/x//H/8P/w//H/8f/y//L/8//z
//H/8f/y//L/8//y//L/8v/y//L/8v/y//L/8v/y//L/7//v/+//7//x//H/8f/x//P/
8//y//L/8P/w//D/8P/w//D/8P/w//H/8f/y//P/8f/x//H/8f/x//H/8f/y//D/7//v
/+//8f/x//H/8f/x//H/8f/x/+//7//w//D/8P/w//D/8P/w//D/8P/w/+7/7v/u/+7/
7v/u/+//8P/w//D/8P/w/+7/7v/u//D/8P/w//D/8P/w//D/8f/y//L/9v/2//b/9v/0
//T/9f/1//f/+P/4//j/9v/3//n/+//9//3//f/9//7//v////////////7//f/9//3/
/f/9//v/+v/6//n/+f/5//n/9//2//b/9f/0//X/9P/z//L/8P/w/+//7//v/+//7//v
/+//7//v/+//8f/x//H/8f/w//D/8P/w//D/8v/0//b/+f/9/wcAFwAqAEQAYQCBAJ8A
vADWAOgA9ADuANEAqwCCAFMAJQAAAOn/2f/T/9b/1v/Q/8n/y//R/9L/0f/S/9X/2P/b
/+L/5//t/+//8P/0//X/9f/1//X/8//z//P/8//0//T/9P/0//T/9P/1//X/9f/1//X/
9v/4//j/+P/4//f/9//3//f/9//3//f/9//3//f/9//4//j/+P/4//j/+P/4//j/+P/4
//j/+P/5//v/+//7//z//P/8//z//f/9//3//f/9//3//v/+//7//v////////8AAAAA
AAABAAEAAgACAAIABAAEAAQABAAEAAQABQAFAAgACQAJAAsACwALAAwADAALAAwADQAN
AA4AEAARABMAEwAUABQAFAAUABUAFQAWABQAFAAUABQAFQAVABUAFQAXABYAFQAVABMA
EgARABEAEwASABEAEAARABAADwAOAA0ADAALAAsACgAJAAgABwAFAAQAAgAAAAEAAgAB
AAEAAQABAAEAAQD///7//v/9/////v/9//3////+//3//f/9//3//f/9//3//f/9//3/
/f/9//3//f/9//3//f/9//3//f/9//3////////////////////+/wAAAAAAAAAA/v/+
//7///8BAAEAAQABAAIAAgADAAMAAgACAAMAAwABAAEAAgACAAMAAgACAAIAAgACAAIA
AgACAAIAAgACAAEAAQABAAEAAQABAAEAAQABAAEAAAAAAAIAAgACAAIAAAAAAAAAAAAC
AAEAAQABAAEAAQABAAEAAQABAAEAAgAAAP///////wEAAQABAAEA////////////////
AAAAAAAAAAAAAAAAAAAAAAAAAAAAAAAAAAAAAAAAAAABAAIAAAAAAAAAAAACAAIAAgAC
AAIAAgADAAQABAAGAAYABgAGAAYABgAHAAcABwAIAAgACAAIAAkACwANAA8ADwAPAA8A
EAAQABEAEQARABEAEAAPAA0ADQANAA0ADwAOAA4ADQAPAA8ADwANAAoACgAJAAgABwAG
AAUABAAEAAQAAwADAAMAAwADAAMAAwADAAMAAwADAAMAAwADAAIAAgACAAIAAgACAAIA
AgADAAcADQAZACgAPgBZAHkAmwC8ANwA9gAIARIBCQHrAMQAmQBpADoAGQD//+//5v/o
/+b/3f/X/9f/3v/f/+D/4//m/+n/7v/3//v//f8AAAAAAQABAAEAAwADAAMAAwADAAQA
BAAEAAQABAAEAAUABQAFAAUABQAGAAQABAAEAAQABQAFAAUABQAHAAcABwAHAAcABwAH
AAgACAAIAAgACAAKAAoACgAKAAoACgAKAAsACwALAAsADAAKAAoACgALAA0ADQANAA0A
CwAMAAwADAAMAA0ADQANAAwADAAMAA0ADwAQABAAEAAQABAAEAAQABIAEgATABMAFAAV
ABUAFwAXABcAGAAYABkAGgAbABsAGwAcABwAHQAfACAAIAAgACAAIQAhACIAIgAiACIA
IgAhACEAIQAhACMAIgAhACEAIQAgAB8AHwAfAB4AHQAcABsAGgAZABgAFwAWABUAFQAS
ABEAEAAPAA4ADgANAAwADAAMAAoACQAJAAkACQAJAAkACAAIAAcABwAGAAUABQAFAAQA
AwADAAMAAwADAAMAAwADAAMAAwADAAMAAwADAAMAAwADAAMAAwADAAMAAwADAAMAAwAD
AAMAAwADAAIAAgACAAIAAgACAAIAAgADAAMAAwADAAMAAgACAAMAAwAAAAAAAQABAAMA
AwAEAAQAAwACAAIAAgAAAAAAAAAAAAAAAAAAAAAAAQABAAEAAQABAAEAAQABAP/////+
//7//v/+//7//v/+//7//v/+/wAA/////////f/9//3//f/9//3//f/+//7//f/9//3/
/f/9//3//f/9//3//f/9//v/+//8//z//P/8//z//P/6//r/+v/6//z//P/8//z/+v/6
//v//P/6//r/+v/6//z/+v/6//z//P/8//z//P/8//3//v/+/wAAAAAAAAAAAgACAAMA
AwABAAIAAgACAAIAAwAFAAcABwAHAAcABwAIAAgACQAJAAkACQAIAAcABQAFAAUABQAH
AAYABgAFAAUABQAFAAMAAgACAAEAAAD///7//f/8//z//P/7//v/+//7//v/+//5//n/
+f/5//n/+f/5//n/+P/4//j/+P/4//r/+v/8////BQAPACEANgBSAHMAkQCxAMwA5AD0
APwA8gDTAK0AhABVACkACADz/+X/4f/i/+L/2v/T/9X/2f/c/93/3v/h/+T/6f/s//H/
8//z//b/9v/3//f/9//3//f/9//3//f/+P/4//j/+P/2//b/9//3//n/+f/5//r/+P/4
//j/+P/5//n/+f/5//n/+f/5//n/+//7//v//P/6//r/+v/6//r/+v/6//r//P/8//z/
/f/9//3//f/+//z//P/8//3//f/9//3//f/9//7//v/+//7/////////AAAAAAAAAQAB
AAIAAgACAAYABgAGAAYABgAGAAcABwAIAAkACQALAAsACwAMAAwADQAOAA8ADwAPABAA
EAARABEAEgASABIAEgATABMAFAAUABQAFAAUABUAFQAVABUAFQAUABMAEwATABIAEQAR
ABEAEAAPAA4ADQAMAAsACgAHAAYABQAFAAMAAQD///3//v/+//3//P/8//z/+v/5//n/
+f/5//n/9//2//b/9f/3//b/9f/1//X/9P/z//P/8//z//P/8//z//P/8//z//X/9f/1
//X/9f/1//X/9f/1//X/9f/1//X/9f/1//X/9f/1//X/9P/2//b/9v/2//b/9v/2//f/
9//3//f/9//2//b/9//3//j/+P/5//n/9//3//j/+P/5//j/+P/4//j/+P/4//j/+P/4
//j/+P/5//n/+f/5//n/+f/5//n/+f/5//j/+P/4//j/+P/4//j/+P/4//j/+P/3//f/
9//3//f/9//3//f/9//3//j/+P/3//f/9//3//f/9//3//f/9//3//f/9//3//j/+P/4
//j/+P/4//j/+P/4//j/+P/4//j/+P/4//j/+f/6//j/+P/4//j/+P/4//j/+P/4//j/
+P/4//r/+//8//z//P/8//z//P/+//7/////////AAAAAAAAAAABAAMABQAFAAUABQAF
AAYABgAHAAcABQAFAAQAAwADAAMAAwADAAMAAgACAAEAAQABAAEA///+//7//f/8//v/
+v/5//j/+v/6//n/+f/5//n/+f/5//n/+f/5//n/+f/5//n/+f/4//j/+P/4//j/+P/4
//z/AQAFABEAIQA2AFIAcQCRAK8AzADkAPQA/ADwAM8AqQB+AE8AIQACAO3/3//b/97/
3v/Y/9P/1f/b/9z/2//e/+P/5v/r/+7/8//3//f/+P/6//n/+//5//n/+f/5//n/+f/6
//r/+v/6//r/+v/7//v//f/9//3//v/+//7//v/+////////////AQABAAEAAQABAAEA
AQACAAIAAgACAAIAAgACAAIAAgACAAIAAgADAAMAAwADAAQABgAGAAYABwAHAAcABwAH
AAcACAAIAAgACAAJAAkACQAKAAoACgALAAsADAAMAAwADgAOAA4ADgAQABAAEQARABIA
EwATABUAFQAVABYAFgAXABgAGQAZABsAHAAcAB0AHQAeAB4AHgAeAB8AHwAgACIAIgAi
ACIAIwAjACMAIwAjACIAIQAhACEAIAAfAB8AHwAeAB0AHAAbABoAGQAYABcAFgAVABUA
FAATABIAEQASABIAEQAQABAAEAAOAA0ADQANAA0ADQANAAwADAALAA0ADAALAAsADQAM
AAsACwALAAsACwALAA0ADQANAA0ADQANAA0ADQAPAA8ADwAPAA8ADwAPAA8AEQARABEA
EQARABEAEQAQABAAEAAQABAAEgASABIAEwATABMAEwATABQAFAAVABUAFAAUABUAFQAT
ABMAFAAUABUAFAAUABQAFgAWABYAFgAUABQAFAAUABUAFQAVABUAFQAVABUAFQAVABUA
FAAUABQAFAAUABQAFAAUABQAFAAWABUAFQAVABUAFQAVABUAFQAVABUAFgAWABUAFQAV
ABcAFwAXABcAFwAXABcAFwAXABcAGAAYABgAGAAYABgAGAAYABgAGAAWABYAFgAWABgA
GAAZAA==
         </WaveFormData>
      </LeadData>
      <LeadData>
         <LeadByteCountTotal>10000</LeadByteCountTotal>
         <LeadTimeOffset>0</LeadTimeOffset>
         <LeadSampleCountTotal>5000</LeadSampleCountTotal>
         <LeadAmplitudeUnitsPerBit>4.88</LeadAmplitudeUnitsPerBit>
         <LeadAmplitudeUnits>��V</LeadAmplitudeUnits>
         <LeadHighLimit>2147483647</LeadHighLimit>
         <LeadLowLimit>268435456</LeadLowLimit>
         <LeadID>V6</LeadID>
         <LeadOffsetFirstSample>0</LeadOffsetFirstSample>
         <FirstSampleBaseline>0</FirstSampleBaseline>
         <LeadSampleSize>2</LeadSampleSize>
         <LeadOff>FALSE</LeadOff>
         <BaselineSway>FALSE</BaselineSway>
         <ExcessiveACNoise>FALSE</ExcessiveACNoise>
         <MuscleNoise>FALSE</MuscleNoise>
         <LeadDataCRC32>2937183787</LeadDataCRC32>
         <WaveFormData>
8f/x//D/7//s/+v/6v/q/+z/7P/s/+v/7f/t/+3/7f/s/+v/6v/p/+n/6f/p/+n/6f/o
/+j/5//p/+v/7P/t//D/8//5/wQAEgAiADMASABcAG4AfQCIAIwAhQB0AGMAUQA1ABsA
DAAFAAAAAQACAP7/9P/v//H/7//r/+j/6P/n/+X/6P/s/+//8f/x//H/8f/x//D/8P/u
/+3/7f/t/+3/7f/t/+3/6//r/+v/6//r/+v/6//r/+3/7P/s/+z/7P/s/+z/7f/t/+3/
7f/t/+7/7v/u/+7/7v/u/+7/7v/t/+3/7f/t/+3/7f/t/+3/7//w//D/8P/w//D/8P/w
//P/8//z//P/8//0//T/9P/2//f/9//3//X/9v/2//f/9//3//j/+P/5//j/9//3//r/
+//9//7/AQACAAMABAADAAQABAAFAAYABwAIAAkACwAMAA0ADgANAAwADQAMAA4ADwAQ
ABEAEwAUABUAFgAUABUAFQAVABMAFAAUABQAEwATABMAEQARABAADwAOAA8ADgANAAwA
CgAJAAcABgADAAEAAAD///7//f/8//r/+f/4//f/9v/3//b/9v/2//X/9f/1//X/9P/0
//T/8//z//P/8//z//H/8f/x//H/8f/w//D/8P/y//L/8v/y//X/9f/1//X/9f/1//X/
9f/0//P/8v/x//P/8//z//P/8//z//P/8//x//H/8f/x//L/8//0//X/9f/2//b/9f/1
//b/9v/2//j/+P/4//f/9//3//j/+P/2//X/9P/z//X/9f/1//X/9//3//f/9//3//f/
9//3//b/9v/2//b/9v/2//b/9v/0//T/8//z//P/8//z//P/9f/1//X/9f/1//X/9f/1
//T/8//y//H/9P/1//b/9//1//X/9f/1//P/8//z//P/9f/1//X/9f/1//X/9f/1//X/
9f/1//X/9//3//f/9//1//X/9f/2//b/9v/2//b/9v/3//f/9//3//f/9//3//n/+f/6
//r//P/9//3//f/9//z//f/9//7//v/+//7///8AAAAAAAACAAIAAgAAAAAAAAAAAAAA
AAAAAAAA/////////v/9//7//f/9//z/+f/4//f/9v/2//b/9v/2//X/9f/1//X/9f/1
//X/9f/3//f/9//3//f/9//2//b/9//3//f/9v/3//r/+/8BAAwAGgAqAD0AUABkAHgA
hwCUAJ4AnwCSAH8AawBRADMAHAAPAAgAAwAEAAQA+v/z//P/9f/z//L/8v/z//H/8v/0
//f/9//1//P/8//z//L/8P/w/+//7//v/+3/7f/t/+3/7f/t/+3/7f/t/+3/7f/t/+//
7v/u/+7/7v/u/+7/7//t/+3/7f/t/+7/7v/u/+7/7v/u/+7/7v/v/+//7//v/+//7//v
/+//7//w//D/8P/y//L/8v/y//H/8f/x//H/8f/y//L/8v/y//P/8//z//X/9v/2//f/
9f/1//b/9v/4//j/+P/5//v/+//8//z//f/+////AAABAAIAAgADAAQABQAGAAcABwAI
AAkACgAMAAwADgAOAA4ADwAQABEAEAAQABAAEAASABMAEwATABEAEgASABIAEwATABMA
EQAPAA4ADQAMAA0ADAALAAoACAAHAAUABAADAAEAAAD///z/+//6//j/9//2//X/9P/z
//L/8v/y//H/8f/x//H/7v/u/+7/7f/t/+3/7f/t/+3/7f/t/+3/7f/s/+z/7P/s/+z/
7P/s/+v/6//r/+v/6//r/+v/6//t/+3/7f/t/+3/7f/t/+3/7f/t/+3/7f/t/+3/7f/t
/+3/7f/t/+3/7f/u/+7/7f/t/+7/7v/u/+7/7v/u/+3/6//r/+z/7P/t/+3/7f/t/+v/
6//r/+v/6//r/+v/6//r/+v/6//r/+z/7P/s/+z/6v/q/+r/6v/q/+r/6f/p/+n/6f/p
/+n/6f/p/+n/6f/p/+n/6f/p/+n/6f/p/+n/5//n/+f/5//n/+f/5//n/+n/6f/p/+n/
6f/p/+n/6f/n/+f/5//n/+f/5//n/+f/5//n/+f/5//n/+f/5//n/+f/6f/o/+j/6P/o
/+j/6P/p/+n/6f/r/+v/6//r/+v/6//s/+z/7P/t/+3/7f/s/+z/7v/v//D/8P/w//D/
8f/y//L/8v/y//L/8v/w//L/8v/y//L/8P/w//D/7//v/+//7v/t/+z/6//r/+r/6f/o
/+f/5v/m/+b/5v/m/+f/5//n/+f/5f/l/+X/5f/l/+X/5f/l/+X/5f/k/+T/4//j/+X/
5v/l/+b/6//z//7/DgAgADEARABYAGoAdwCCAIgAgQB0AGEASwAvABkADgAFAAAAAQAC
APr/8P/t/+3/6//n/+b/5v/l/+P/5v/o/+f/5//n/+f/5//n/+b/5v/k/+P/4//j/+P/
4//j/+P/4//j/+P/4//l/+X/5f/l/+X/5P/k/+T/5v/m/+b/5//l/+X/5f/l/+b/5v/m
/+b/5v/m/+b/5v/n/+f/5//n/+f/5//n/+f/5//o/+j/6P/o/+j/6P/o/+v/6//r/+v/
6//s/+z/7P/s/+3/7f/t/+3/7v/u/+//7//v//D/8P/y//L/8v/z//X/9f/2//b/9f/2
//f/+P/5//r/+v/7//7///8AAAEA//8AAAEAAgACAAIABAAEAAYABwAIAAkACgAKAAoA
CgAKAAsACwALAAsADAAMAAwACwALAAsACQAJAAgABwAGAAMAAgABAAAA/v/9//v/+v/5
//f/9v/1//T/8//y//D/8f/w/+//7v/r/+r/6v/q/+n/6f/p/+n/6P/o/+j/5//n/+f/
5//n/+f/5//n/+f/5//m/+b/5v/m/+b/5v/m/+f/5//n/+f/5//n/+f/5//p/+n/6f/p
/+n/6f/p/+n/5//n/+f/5//p/+n/6f/p/+n/6f/p/+n/6f/q/+r/6f/p/+r/6v/q/+j/
6P/o/+f/5//n/+j/6P/p/+n/6f/p/+n/6f/p/+n/6f/p/+n/6f/n/+f/5//n/+b/5v/m
/+b/5v/m/+b/5v/m/+b/5f/l/+X/5f/l/+X/5//n/+f/5//l/+X/5f/l/+f/5//n/+f/
5f/l/+X/5f/n/+f/5//n/+f/5//n/+f/5//n/+f/5//n/+f/5//n/+f/5//n/+f/5//n
/+f/5//n/+f/5//n/+f/5//n/+f/5//n/+X/5v/o/+j/6P/o/+r/6//r/+v/6//r/+v/
6//r/+v/7P/s/+z/7f/t/+3/7v/u//D/8f/y//L/8v/y//P/9P/0//T/9P/0//T/8v/y
//L/8v/y//T/9P/0//P/8//z//L/8f/w/+//7//u/+v/6v/p/+j/6P/o/+j/6P/p/+n/
6f/p/+f/5//n/+f/5//n/+f/5//n/+f/5v/m/+X/5//p/+r/6//u//P/+/8IABgAKgA7
AE4AYABwAH0AhgCEAHkAaABVAD8AIwARAAgAAwACAAUABAD+//T/8//z/+//7f/s/+z/
6//r/+z/7v/v/+v/6//r/+v/6//q/+j/6v/p/+n/6f/p/+n/6f/p/+n/6f/p/+n/6f/p
/+n/6f/p/+j/6P/o/+r/6v/q/+v/6f/p/+n/6f/q/+r/6v/q/+r/6v/q/+r/6f/p/+n/
6f/r/+v/6//r/+v/7P/s/+z/7P/s/+z/7P/t/+3/7f/t/+3/7v/u/+7/7P/t/+3/7f/v
//D/8P/x//H/8f/y//L/9P/0//T/9f/1//X/9v/2//n/+v/7//z//f/+//7///8AAAEA
AgADAAMABAAFAAYABgAGAAgACAAIAAkACgALAAwADAAMAAwADgAPAA8ADwANAA4ADgAO
AA8ADwAPAA0ACwAKAAkACAAFAAQAAwACAAAA///9//z//f/7//r/+f/6//n/+P/2//P/
8v/x//D/8f/w//D/8P/t/+3/7f/t/+z/7P/s/+v/7f/t/+3/7f/r/+v/6//r/+3/7P/s
/+z/7P/s/+z/7P/t/+3/7f/t/+3/7f/t/+3/6//r/+v/6//t/+3/7f/t/+3/7f/t/+3/
7f/t/+3/7f/v/+//7//v/+3/7v/u/+3/6//s/+z/7P/s/+z/7P/r/+3/7f/u/+7/7f/t
/+3/7f/t/+3/7f/t/+v/6//r/+v/6//r/+v/6//s/+z/7P/s/+z/7P/s/+z/7P/s/+v/
6//r/+v/6//r/+3/7f/t/+3/7f/t/+3/7f/r/+v/6//r/+v/6//r/+v/6//r/+v/6//r
/+v/6//r/+v/6//r/+v/6//r/+v/6//p/+n/6f/p/+v/6//r/+v/6//r/+v/6//r/+v/
6//r/+v/6//r/+z/7P/u/+7/7v/u/+7/7//v/+//8f/x//H/8f/v/+//8P/w//D/8f/x
//H/8//0//f/+f/6//r/+v/6//n/+v/6//r/+v/6//r/+P/6//r/+v/6//j/+P/4//f/
9f/1//T/8//0//P/8//y//H/8P/v/+7/7v/u/+7/7v/t/+3/7f/t/+3/7f/t/+3/7f/t
/+3/7f/t/+3/7P/s/+3/7f/v/+7/7//y//n/AQAOAB4AMABBAFQAZgB0AIUAjACIAHsA
agBZAEEAJwATAAwABwAGAAkABgD+//T/8//z/+//7f/u/+z/7f/v//L/9P/z//P/8f/x
/+//7//u//D/8v/x//H/8f/v/+//7//v//H/8f/x//H/8f/x//H/8f/v/+7/7v/u/+7/
7v/u/+//7//v/+//7//y//L/8v/y//D/8P/w//D/8f/x//H/8f/x//H/8f/x//H/8v/y
//L/8v/y//L/8v/1//X/9f/1//X/9v/2//b/+P/5//n/+f/5//r/+v/7//v/+//8//z/
/v/+//7///8BAAEAAgACAAUABgAHAAgABwAIAAgACQAMAA0ADgAPAA0ADgAPABAADgAO
ABAAEAASABMAFAAVABgAGAAYABgAGAAZABkAGQAZABoAGgAaABcAFwAXABUAFQAUABMA
EgARABAADwAOAAwACwAJAAgACAAHAAcABwAEAAMAAgAAAP///v/9//z//f/8//z//P/7
//v/+//7//j/+P/4//f/+f/5//n/+f/7//v/+//7//v/+v/6//r/+P/4//j/+P/3//f/
9//3//X/9f/1//X/9v/3//j/+f/7//v/+//7//n/+f/5//n/+//7//v/+//5//n/+f/5
//n/+v/6//n/+//8//z//P/8//z//P/7//3//f/+//7//f/9//3//f/7//v/+//7//v/
+//7//v/+//7//v/+//6//r/+v/6//z//P/8//z//v/+//3//f/7//v/+//7//v/+//7
//v//f/9//3//f/9//3//f/9//v/+//7//v/+//7//v/+//7//v/+//7//v/+//7//v/
+//7//v/+//9//3//f/9//v/+//7//v/+//7//v/+//9//3/+//8//z//P/8//z//P/9
//3//f///////////wEAAQACAAIABAAFAAUABQAFAAQABQAFAAcACAAJAAoACwAMAAwA
DAAMAAwADAAKAAoACgAKAAoACAAIAAgABwAJAAkACAAHAAYABQAFAAQAAwACAAEAAAD+
//7//v/+//3//f/9//3//f/9//3//f/9//3//f/9//3//f/8//z/+//9//3//v///wAA
AQAHAA4AGAAoADkATABgAHIAgwCSAJwAoQCaAI0AewBlAEkAMAAhABgAEwASABIACgAB
AP3//f/7//r/+v/5//f/9v/4//v//f/9//3/+//7//z//P/6//n/+f/5//v/+//7//v/
+//7//v/+//7//v/+//7//3//P/8//z//P/8//z//f/9//3//f/9//z//P/8//z//v/+
//7//v/9//3//f/9//3//f/9//3//f/+//7//v/+//7//v/+//////////////8AAAAA
AAACAAMAAwADAAEAAgACAAMAAwADAAQABAAGAAYABgAHAAkACQAKAAoACwAMAA0ADgAN
AA4ADgAPABIAEwAUABUAFQAWABcAGAAYABgAGgAaABoAGwAcAB0AHgAeAB4AHgAgACEA
IQAhAB8AIAAgACAAIQAhACEAHwAhACAAHwAeABsAGgAZABgAFgAVABMAEgARAA8ADgAN
AAwACwAKAAgABwAGAAUABAADAAIAAgACAP///////////v/+//7//f/9//3//f/9//v/
+//7//v//f/8//z//P/8//z//P/8//v/+//7//v//f/9//3//f/9//3//f/9//3//f/9
//3//f/9//3//f/9//3//f/9//3//f/9//3//f/+//7//f/9//7//v/+//7//v/+//3/
/f/9//7//v/9//3//f/9//3//f/9//3//f/9//3//f/9//3//f/9//z//P/8//z//P/8
//z//P/8//z/+//7//v/+//7//v/+//7//v/+//7//v/+//7//v/+//7//v/+//7//v/
+//7//v/+//7//n/+f/5//n/+//7//v/+//7//v/+//7//v/+//7//v/+f/5//n/+f/5
//n/+f/5//n/+f/5//n/+f/6//r/+v/6//r/+v/7//v/+//9//3//f/9//3//f/+//7/
/v////////8AAAAAAgADAAQABAAEAAQABQAGAAYABgAEAAQABAACAAIAAgACAAIAAAAA
AAAA//8BAAEAAAD///7//f/9//z/+//6//n/+P/2//b/9v/2//f/9//3//f/9//3//f/
9//3//f/9//3//f/9//2//b/9//3//f/+v/7//7/BQAPAB4AMABCAFEAZgB4AIYAkQCY
AJAAgwByAF8ARQArAB0AFgARABIAEwAOAAQA/v////3/9//1//b/9v/1//f/+v/6//v/
+//5//n/+f/5//j/+P/4//f/9//3//f/9//3//f/9//3//f/9//3//f/9//3//n/+P/4
//j/+P/4//j/+f/3//f/9//3//j/+P/4//j/+P/4//j/+P/5//n/+f/5//n/+f/5//n/
+f/6//r/+v/6//r/+v/6//v/+//7//v/+//8//z//P/8//3//f/9//3//v/+////////
/wAAAAACAAIAAgADAAUABQAGAAYABwAIAAkACgALAAwADAANAA4ADwAQABEADwAQABEA
EgAUABQAFgAWABYAFwAYABkAGgAaABoAGgAaABsAGwAbABkAGgAaABoAGwAbABsAGQAZ
ABgAFwAWABMAEgARABAADgANAAsACgAJAAcABgAFAAYABQAEAAIAAQAAAP///v/9//z/
/P/8//v/+//7//v/+v/6//r/+f/5//n/+f/5//n/+f/5//n/+f/4//j/+P/4//j/+P/4
//n/+f/5//n/+f/5//n/+f/5//n/+f/5//n/+f/5//n/+f/5//n/+f/5//n/+f/5//n/
+f/5//n/9//4//j/9//1//b/9v/2//j/+P/4//f/9f/1//b/9v/3//f/9//3//f/9//3
//f/9//3//f/9//1//X/9f/1//b/9v/2//b/9v/2//b/9v/2//b/9f/1//X/9f/1//X/
9f/1//X/9f/1//X/9f/1//X/9f/1//X/9f/1//X/9f/z//P/8//z//X/9f/1//X/8//z
//P/8//z//P/8//z//X/9f/1//X/8//z//P/8//1//X/9f/1//X/9f/1//X/9f/2//b/
9v/2//b/9v/3//f/9//5//n/+f/5//f/9//4//j/+P/5//n/+f/6//r//P/9//7//v/+
//7//f/+//7//v/+//7//v/8//7//v/+//7//P/8//z/+//7//v/+v/5//j/9//3//b/
9f/0//P/8v/y//L/8v/y//H/8f/x//H/8f/x//H/8f/x//H/8f/x//H/8f/w//D/7//v
//H/8v/z//T/+/8FABIAIgA2AEkAWgBqAHoAhwCOAIgAewBsAFkAPwAlABUADgAHAAgA
CwAIAAAA+P/5//n/8//x//L/8v/x//H/9P/2//X/9f/z//P/8//z//L/8v/y//H/8f/x
//H/8f/x//H/7//v/+//7//x//H/8f/x//H/8P/w//D/8P/w//D/8f/x//H/8f/x//L/
8v/y//L/8P/w//D/8P/x//H/8f/x//H/8f/x//H/8f/y//L/8v/y//L/8v/y//P/8//z
//P/8//0//T/9P/0//X/9f/1//X/9v/2//f/+f/5//r/+v/7//r/+f/5//3//f/+//7/
/f/+////AAABAAIAAgADAAQABQAGAAcABwAIAAkACgAKAAoADAAMAAwADQAOAA8AEAAQ
ABAAEAAQABEAEQARABEAEgASABIAEQARABEADwAPAA4ADQAMAAkACAAHAAYABAADAAEA
AAD///3//P/7//r/+f/4//b/9//2//X/9P/z//L/8v/y//H/8f/x//H/8P/w//D/7//v
/+//7//v/+//7//v/+//7//u/+7/7v/w//D/8P/w/+//7//v/+//7//v/+//7//v/+//
7//v//H/8f/x//H/8f/x//H/8f/x//H/8f/x/+//7//v/+//7//w//D/7//v//D/8P/w
//D/8P/w/+//7//v//D/8P/v/+//7//v/+//7//v/+//7f/t/+3/7f/v/+//7//v//D/
8P/w//D/7v/u/+7/7v/u/+7/7f/t/+//7//v/+//7//v/+//7//t/+3/7f/t/+3/7f/t
/+3/7f/t/+3/7f/t/+3/7f/t/+3/7f/t/+3/7//v/+//7//t/+3/7f/t/+3/7f/t/+3/
7f/t/+3/7f/t/+3/7f/t/+3/6//r/+3/7v/u/+7/7v/u/+7/7//v/+//8f/x//H/8f/x
//H/8v/y//L/8//z//P/9P/0//b/9//6//r/+v/6//n/+v/6//r/+v/6//r/+P/4//j/
+P/4//j/+P/4//f/9f/1//T/8//0//P/8//y//H/8P/v/+7/7v/u/+7/7v/t/+3/7f/t
/+v/6//r/+v/7f/t/+3/7f/r/+v/6v/q/+v/7f/t/+7/8f/y//f///8KABoAKgA7AE4A
YAByAH0AhgCIAH0AbABZAEMAKwAVAAoABQACAAMABAD+//b/8//z/+//6//q/+r/5//n
/+r/7v/v//H/8f/z//P/8f/w//D/7v/t/+3/7f/t/+3/7f/t/+3/7f/t/+3/7//v/+//
7//x//D/8P/w//D/8P/w//H/7//v/+//7//w//D/8P/w//D/8P/w//D/7//v/+//7//v
/+//7//v//H/8v/y//L/9P/0//T/9P/1//X/9f/1//P/9P/0//T/9v/3//f/9//3//j/
+P/5//n/+f/6//r//P/8//z//f/9//3//v/+/wEAAgADAAQABQAGAAYABwAGAAcACAAJ
AAsADAANAA4ADgAOABAAEAAOAA8AEAARABIAEgASABIAFAAVABUAFQAVABYAFgAWABMA
EwATABEAEwASABEAEAAPAA4ADQAMAAoACQAHAAYABwAFAAQAAwABAP///f/6//r/+v/6
//r/+f/4//j/+P/1//X/9f/1//b/9v/2//X/9f/1//X/9f/z//P/8//z//P/8v/y//L/
9P/0//T/9P/0//P/8v/x//H/8f/x//H/8//z//P/8//1//X/9f/1//P/8//z//P/8f/x
//H/8f/z//P/8//z//X/9v/2//X/9f/2//b/9v/2//b/9v/1//P/8//0//T/8//z//P/
8//z//P/8//z//P/8//z//P/8//z//P/8//0//T/9P/0//T/9P/0//T/9P/0//P/8//z
//P/8//z//P/8//z//P/9f/1//X/9f/z//P/8//z//H/8f/x//H/8f/x//H/8f/x//H/
8f/x//P/8//z//P/8//z//P/8//z//P/8//z//P/8//z//P/8//x//H/8//y//L/8v/y
//L/8v/z//P/8//3//f/9//3//f/9//4//j/+P/5//n/+f/4//j/+v/7//7//v/+//7/
/f/+//7//v8AAAAAAAD+//7//v/+//7//v/+//7//f///////v/9//r/+f/5//j/9//2
//X/9P/y//L/8v/y//P/8//z//P/8//z//P/8//z//P/8//z//P/8//y//L/8f/x//H/
8v/x//L/9f/7/wQAEAAiADUASABaAG4AfwCMAJQAkwCIAHkAZQBNADEAHAARAAoABwAG
AAQA/P/1//P/8//x/+7/8P/v/+3/8P/0//X/9f/1//P/8//z//L/8v/0//P/8//z//P/
8//z//P/8//z//P/8//z//P/8//z//P/8v/y//L/8v/y//L/8//z//P/8//z//T/9P/0
//T/9P/0//T/9P/1//X/9f/1//X/9f/1//X/9f/2//b/9v/2//b/9v/2//n/+f/5//n/
9//4//j/+P/4//n/+f/5//f/+P/4//n/+//7//z//P/8//z//P/9//3//f/+//7/AQAC
AAMABAAFAAYABgAHAAgACQAKAAsACwAMAA0ADgAOAA4AEAAQABAAEQASABMAFAAUABQA
FAAUABUAFQAVABUAFgAWABYAFQAVABUAEwAVABQAEwASABEAEAAPAA4ACgAJAAcABgAF
AAMAAgABAAAA///+//z//f/8//v/+v/5//j/+P/4//X/9f/1//X/9P/0//T/8//z//P/
8//z//P/8//z//P/8f/w//D/8P/w//D/8P/w//H/8f/x//H/8f/x//H/8f/x//H/8f/x
//H/8f/x//H/8f/x//H/8f/x//H/8f/x//H/8f/x//H/7//w//D/7//v//D/8P/w//D/
8P/w/+//7//v//D/8P/v/+//7//v/+//7//v/+//7//v/+//7//v/+//7//v/+7/7v/u
/+7/7v/u/+7/7v/u/+7/7f/t/+3/7f/t/+3/6//r/+v/6//t/+3/7f/t/+3/7f/t/+3/
6//r/+v/6//r/+v/6//r/+v/6//r/+v/6//r/+v/6//r/+v/6//r/+v/6//r/+v/6//r
/+v/6//r/+v/6//r/+v/6f/p/+r/7P/s/+z/7P/s/+3/7f/t/+//7//v/+//7//v//D/
8P/w//H/8f/x//D/8P/y//P/9P/0//T/9P/1//b/9v/2//b/9v/2//T/9P/0//T/9P/0
//T/9P/z//P/8//y//H/8P/v/+//7v/t/+z/6//q/+r/6v/q/+r/6f/p/+n/6f/n/+f/
5//n/+f/5//n/+f/6f/p/+j/6P/n/+n/6f/q/+v/7P/x//v/CAAYACoAPQBQAGAAcAB9
AIQAggB3AGYAVQA9ACMAEQAIAAMAAgAFAAIA+v/y//H/7//t/+v/6v/q/+n/6f/q/+r/
6//p/+n/6//p/+n/6P/q/+j/5//n/+f/5//n/+f/5//n/+f/5//n/+f/5//n/+f/5//m
/+b/5v/m/+b/5v/n/+f/5//n/+f/5v/m/+b/5v/m/+b/5v/m/+f/5//n/+f/5//n/+f/
5//n/+j/6P/o/+r/6v/q/+r/6f/p/+n/6f/p/+r/6v/q/+z/7f/t/+3/6//s/+z/7f/v
/+//8P/w//L/8v/y//P/8//z//T/9P/1//b/9//4//n/+v/6//v//P/9//7//////wAA
AQACAAIAAgAEAAQABAAFAAYABwAIAAgACAAIAAYABwAHAAcABwAIAAgACAAHAAcABwAF
AAUABAADAAIA///+//3//P/6//n/9//2//X/8//y//H/8P/v/+7/7P/r/+r/6f/o/+f/
5v/m/+b/5f/l/+X/5f/k/+T/5P/j/+P/4//j/+P/4//j/+P/4//j/+L/4v/i/+L/4v/i
/+L/4//j/+P/4//j/+P/4//j/+P/4//j/+P/4//j/+P/4//j/+P/4//j/+P/4//j/+P/
4//j/+P/4//j/+T/5P/j/+P/5P/k/+T/5P/k/+T/4//j/+P/5P/k/+P/4//j/+P/4//j
/+P/4//j/+P/4//j/+P/4//j/+P/5P/k/+T/5P/i/+L/4v/i/+T/5P/j/+P/4//j/+P/
4//j/+P/4//j/+P/4//j/+P/4f/h/+H/4f/h/+H/4f/h/+P/4//j/+P/4f/h/+H/4f/h
/+H/4f/h/+H/4f/h/+H/4f/h/+H/4f/j/+P/4//j/+H/4f/h/+H/4f/h/+H/4v/i/+L/
4v/i/+L/4//j/+P/5f/l/+X/5f/l/+X/5v/m/+b/5//n/+f/6P/o/+r/6//q/+r/6v/q
/+3/7v/u/+7/7P/s/+z/6v/q/+r/6v/q/+r/6v/q/+n/6f/p/+j/5//m/+X/5f/k/+P/
4v/h/+D/4P/g/+D/4P/f/9//3//f/9//3//f/9//3//f/9//3//f/9//3v/e/93/3//f
/+D/4//m/+v/8/8AABAAIgAzAEYAWABmAHMAfAB4AGsAWgBJADEAFwADAPr/9f/0//f/
+P/w/+j/5//n/+P/3//g/+D/3//f/+L/5P/j/+P/4//j/+H/4f/i/+L/4P/f/9//3//f
/9//3//f/9//3//f/9//4f/h/+H/4f/h/+D/4P/g/+D/4P/g/+H/4//j/+P/4//i/+L/
4v/i/+L/4v/i/+L/4f/h/+H/4f/j/+P/4//j/+X/5v/m/+b/5v/m/+b/5v/n/+f/5//n
/+f/6P/o/+j/6P/p/+n/6f/p/+r/6v/r/+v/6//s/+z/7v/u/+7/7//x//H/8v/y//H/
8v/z//T/9//4//j/+f/6//v//P/9//3//v///wAA/v/+/wAAAAAAAAEAAgADAAYABgAG
AAYABgAHAAcABwAJAAoACgAKAAcABwAHAAUABQAEAAMAAgD///7//f/8//z/+//5//j/
9//1//T/8//y//H/8P/u/+3/7P/r/+r/6f/o/+j/6P/n/+f/5//n/+b/5v/m/+X/5//n
/+f/5//l/+X/5f/l/+f/5v/m/+b/5v/m/+b/5v/n/+f/5//n/+n/6f/p/+n/6f/p/+n/
6f/p/+n/6f/p/+f/5//n/+f/5//n/+f/5//p/+n/6f/p/+n/6v/q/+n/6f/q/+r/6v/o
/+j/6P/n/+f/5//o/+j/6f/p/+n/6f/n/+f/5//n/+n/6f/p/+n/6f/p/+n/6f/o/+j/
6P/o/+b/5v/m/+b/5v/m/+X/5f/l/+X/5f/l/+X/5f/l/+X/5//n/+f/5//n/+f/5//n
/+f/5//n/+f/5f/l/+X/5f/l/+X/5f/l/+X/5f/l/+X/5//n/+f/5//l/+X/5f/l/+X/
5//l/w==
         </WaveFormData>
      </LeadData>
   </Waveform>
</RestingECG>
