# Supplementary material for: Detection of Left Atrial Enlargement Using a Convolutional Neural Network-Enabled Electrocardiogram
Source: Front Cardiovasc Med. 2020 Dec 17;7:609976. doi: 10.3389/fcvm.2020.609976 (PMC7773668; doi:10.3389/fcvm.2020.609976)
Supplement: Supplementary file 2 [file Data_Sheet_2.ZIP › normal1/1802010003_8018_00000022.XML]

<?xml version="1.0" encoding="Windows-1252"?>
<!DOCTYPE RestingECG SYSTEM "restecg.dtd">
<RestingECG>
   <PatientDemographics>
      <PatientID>1802010003</PatientID>
      <PatientAge>67</PatientAge>
      <AgeUnits>Years</AgeUnits>
      <Gender>Female</Gender>
      <PatientLastName>liangyuling</PatientLastName>
   </PatientDemographics>
   <TestDemographics>
      <DataType>Resting</DataType>
      <Site>1</Site>
      <AcquisitionDevice>MAC55</AcquisitionDevice>
      <Status>Unconfirmed</Status>
      <Priority>Normal</Priority>
      <AcquisitionTime>09:54:02</AcquisitionTime>
      <AcquisitionDate>07-03-2015</AcquisitionDate>
      <CartNumber>1</CartNumber>
      <AcquisitionSoftwareVersion>009C</AcquisitionSoftwareVersion>
      <XMLSourceVersion>MAC5000 v1.0</XMLSourceVersion>
   </TestDemographics>
   <RestingECGMeasurements>
      <VentricularRate>63</VentricularRate>
      <AtrialRate>63</AtrialRate>
      <PRInterval>166</PRInterval>
      <QRSDuration>86</QRSDuration>
      <QTInterval>446</QTInterval>
      <QTCorrected>456</QTCorrected>
      <PAxis>79</PAxis>
      <RAxis>86</RAxis>
      <TAxis>61</TAxis>
      <QRSCount>10</QRSCount>
      <QOnset>222</QOnset>
      <QOffset>265</QOffset>
      <POnset>139</POnset>
      <POffset>198</POffset>
      <TOffset>445</TOffset>
      <ECGSampleBase>500</ECGSampleBase>
      <ECGSampleExponent>0</ECGSampleExponent>
   </RestingECGMeasurements>
   <Diagnosis>
      <Modality>Resting</Modality>
         <StatementCount>6</StatementCount>
         <LabelText>12SL ��ϳ���</LabelText>
      <DiagnosisStatement>
         <StmtText>�������</StmtText>
      </DiagnosisStatement>
      <DiagnosisStatement>
         <StmtText>��</StmtText>
      </DiagnosisStatement>
      <DiagnosisStatement>
         <StmtText>�����粫</StmtText>
      </DiagnosisStatement>
      <DiagnosisStatement>
         <StmtText>��</StmtText>
      </DiagnosisStatement>
      <DiagnosisStatement>
         <StmtFlag>ENDSLINE</StmtFlag>
         <StmtText>�ںϲ�</StmtText>
      </DiagnosisStatement>
      <DiagnosisStatement>
         <StmtFlag>ENDSLINE</StmtFlag>
         <StmtText>�ٽ� ECG</StmtText>
      </DiagnosisStatement>
   </Diagnosis>
   <Waveform>
      <WaveformType>Rhythm</WaveformType>
      <WaveformStartTime>0</WaveformStartTime>
      <NumberofLeads>8</NumberofLeads>
      <SampleType>CONTINUOUS_SAMPLES</SampleType>
      <SampleBase>500</SampleBase>
      <SampleExponent>0</SampleExponent>
      <HighPassFilter>16</HighPassFilter>
      <LowPassFilter>150</LowPassFilter>
      <ACFilter>NONE</ACFilter>
      <LeadData>
         <LeadByteCountTotal>10000</LeadByteCountTotal>
         <LeadTimeOffset>0</LeadTimeOffset>
         <LeadSampleCountTotal>5000</LeadSampleCountTotal>
         <LeadAmplitudeUnitsPerBit>4.88</LeadAmplitudeUnitsPerBit>
         <LeadAmplitudeUnits>��V</LeadAmplitudeUnits>
         <LeadHighLimit>2147483647</LeadHighLimit>
         <LeadLowLimit>268435456</LeadLowLimit>
         <LeadID>I</LeadID>
         <LeadOffsetFirstSample>0</LeadOffsetFirstSample>
         <FirstSampleBaseline>0</FirstSampleBaseline>
         <LeadSampleSize>2</LeadSampleSize>
         <LeadOff>FALSE</LeadOff>
         <BaselineSway>FALSE</BaselineSway>
         <ExcessiveACNoise>FALSE</ExcessiveACNoise>
         <MuscleNoise>FALSE</MuscleNoise>
         <LeadDataCRC32>4175513404</LeadDataCRC32>
         <WaveFormData>
AAAAAAAAAAD+//7//v/+//7//v/+//7/AAAAAAAAAAD+//7//v/+//z//P/8//z//P/8
//z//P/+//7//v/+//3//P/7//r/+v/6//r/+v/7//z//f/+/wAAAAAAAAAAAgACAAIA
AgAAAAAAAAAAAAEAAgADAAQABgAGAAYABgAEAAQABAAEAAcACAAJAAoACQAIAAcABgAE
AAQABAAEAAUABgAHAAgACgAKAAoACgAMAAwADAAMAAwADAAMAAwADAAMAAwADAAMAAwA
DAAMAAwADAAMAAwACgAKAAoACgALAAwADQAOAAsACAAFAAIAAAAAAAAAAAAAAAAAAAAA
AP7//v/+//7/AgAEAAYACAAEAAIAAAD+//z//P/8//z//v/+//7//v/8//z//P/8//7/
/v/+//7/AAAAAAAAAAD///7//f/8//z//P/8//z//f/+////AAD///7//f/8//z//P/8
//z//P/8//z//P/9//7///8AAP///v/9//z//P/8//z//P/+//7//v/+//7//v/+//7/
/v/+//7//v/+//7//v/+/wAAAAAAAAAAAAAAAAAAAAACAAIAAgACAAAAAAAAAAAA///+
//3//P/9//7///8AAAIAAgACAAIAAQAAAP///v/9//z/+//6//v//P/9//7/AAAAAAAA
AAD+//7//v/+//z//P/8//z///8AAAEAAgABAAAA///+//z//P/8//z//P/8//z//P/+
//7//v/+/wAAAAAAAAAAAAAAAAAAAAD9//z/+//6//z//P/8//z//v/+//7//v/+//7/
/v/+//7//v/+//7/AAAAAAAAAAAAAAAAAAAAAP3//P/7//r/+//8//3//v8BAAIAAwAE
AAYABgAGAAYABgAGAAYABgAEAAQABAAEAAMAAgABAAAA///+//3//P/6//r/+v/6//z/
/P/8//z/+//6//n/+P/5//r/+//8//r/+v/6//r/+v/6//r/+v/6//r/+v/6//z//P8A
AAIAAAAAAAQACgAUACAAJAAkACIAHAAUABYAHAAYAA4ACAAAAPT/7P/k/9r/1v/a/+D/
5P/m/+j/7P/y//T/8v/y//T/9v/4//z//P/6//r//P/+/wIAAAD8//z//v8CAAgACAD+
//j/+v/4//j/+v/8/wAAAAD+//7/AAD8//z/AAACAPr/+v8EAAQA/v/+/wAA/v/8/wAA
BAACAAIAAAD8/wAAAgD8//r/AgAEAAIAAgACAAIA///+//3//P/9//7///8AAAAAAAAA
AAAAAgACAAIAAgACAAIAAgACAAIAAgACAAIABAAEAAQABAACAAIAAgACAAQABAAEAAQA
AgACAAIAAgAFAAYABwAIAAYABgAGAAYABAAEAAQABAAGAAYABgAGAAgACAAIAAgACgAK
AAoACgAKAAoACgAKAAgACAAIAAgACAAIAAgACAAJAAoACwAMAAsACgAJAAgACwAMAA0A
DgALAAgABQACAAAAAAAAAAAAAgACAAIAAgACAAIAAgACAAEAAAD///7//P/8//z//P/+
//7//v/+//3//P/7//r/+P/4//j/+P/6//r/+v/6//3//v///wAA///+//3//P/6//r/
+v/6//j/+P/4//j/+P/4//j/+P/2//b/9v/2//T/9P/0//T/9f/2//f/+P/7//z//f/+
//v/+v/5//j/+f/6//v//P/5//j/9//2//f/+P/5//r/+v/6//r/+v/7//z//f/+//z/
+v/4//b/9//4//n/+v/8//z//P/8//z//P/8//z/+v/6//r/+v/8//z//P/8//z//P/8
//z/+//6//n/+P/4//j/+P/4//j/+P/4//j/+f/6//v//P/7//r/+f/4//r/+v/6//r/
+P/4//j/+P/6//r/+v/6//z//P/8//z/+v/6//r/+v/4//j/+P/4//j/+P/4//j/9v/2
//b/9v/3//j/+f/6//j/+P/4//j/+f/5//r/+//9//3//f/9//v/+v/5//n/+//6//r/
+//6//v/+//5//7//v/+//7//f////////8DAAMAAwADAAMAAAAAAAEAAwABAP///P/5
//j/9v/1//f/9v/2//f/9f/1//b/9v/2//f/+f/6//j/9//3//j/9v/3//f/9v/4//j/
+P/4//j/9//2//b/+v/6//j/+f/8/wAAAgAFAAwAFgAXABMAEgAWABkAFwAPAA8ADwAJ
AAMA+v/x/+b/2//R/8z/0f/b/+D/4f/i/+b/7P/v//D/8//0//b/+v/6//b/9f/5//n/
9//5//n/+f/5//v/+v/4//j/+//7//z//P/4//b/9f/1//b/+P/5//j/+P/7//v/+//4
//j/+P/5//n/+P/2//b/+f/6//v//P/8//r/+v/7//v/+//7//v//f/9//z//P/7//v/
+v/5//r/+//9//7/+//7//z//P/6//r/+//7//n/+f/5//n//P/8//v/+//5//n/+f/5
//r//P///wEAAwAEAAQABQADAAMAAwADAAEA///9//v/AAABAAIAAQADAAQABAAFAAMA
AQADAAMAAQABAAEAAQAEAAUABQAFAAcACAAHAAcABQAFAAUABQAHAAYABgAGAAQAAgAE
AAUABwAFAAUABQAEAAIAAQAAAAIAAQABAAIAAgABAP/////+//3/+//5//r//P/9//z/
/P/8//v/+v/6//r/+v/6//j/+P/4//j/+f/6//r/+v/2//j/+P/3//P/8f/v/+3/8P/x
//H/8v/z//T/9f/2//b/9v/2//b/9P/z//P/8//1//X/9P/0//L/8//z//H/8//0//T/
9P/4//r/+//7//f/9f/0//P/8//0//T/9P/2//b/9f/0//X/9//5//r/+P/0//L/8v/1
//b/+P/5//j/9//2//X/8v/z//T/8//0//X/9v/1//X/9f/1//X/8v/0//n/+f/3//T/
8v/w//H/8v/z//T/8//z//P/9f/1//X/9f/2//j/9//3//f/9f/z//P/9f/1//X/9f/1
//b/9v/0//L/8P/w//H/8//y//P/9//6//f/8//y//P/8//z//L/8P/y//P/8v/z//L/
8v/y//L/8P/w//H/8v/4//b/9P/0//T/9P/2//b/9v/2//X/9P/z//L/8//z//T/9v/0
//P/8v/x//L/8v/z//T/9//3//b/9v/5//r/+//7//f/+P/2//T/9f/3//r/+//6//v/
+v/5//r/+//5//r/+//7//n/9//y//D/8P/v/+3/7f/s/+z/8P/x//L/9P/y//H/8f/y
//L/8P/v/+//8P/w//H/8f/w//D/8P/w//D/8f/x//H/9P/0/+7/6v/x//b/9v/6////
BgAIAAUABQAKAA4ADwAPAA0ABwAFAP//9//u/+n/3v/V/83/zP/P/9n/3v/f/+T/6v/o
/+f/7P/t/+z/8P/w//D/8v/3//X/8//z//T/8//y//H/8//y//D/8P/x//H/8v/y//P/
8v/y//P/9f/2//b/9P/y//P/8f/v//H/8v/z//X/8v/w/+3/7P/v//D/8f/y//H/7v/t
/+3/7v/v//D/8f/x//H/8P/w//H/8//0//X/9P/z//P/8v/y//P/9f/2//j/+P/5//n/
9v/z//D/7f/w//D/7//v//H/8f/x//H/8f/y//T/9f/z//T/9P/1//X/9f/1//X/9f/1
//X/9f/3//f/9//1//f/+P/4//n/9//1//f/9//5//n/+f/5//r/+//7//v/+v/6//j/
9//4//n/+v/7//v/+v/6//r/+//6//3////9//n/9//1//X/9P/0//T/9f/1//b/+P/3
//X/8v/x//T/9f/1//X/8//y//D/7P/t/+7/7v/u/+7/7v/u/+7/7f/u/+//8P/t/+z/
6v/o/+b/6P/o/+f/6f/p/+n/6f/r/+v/6v/q/+r/6v/q/+r/6v/q/+r/6v/q/+n/6f/p
/+n/6f/o/+j/5v/n/+f/5f/n/+j/6P/o/+n/6v/q/+n/5v/l/+X/5f/l/+b/5v/m/+r/
6v/p/+j/6f/r/+3/7v/r/+j/5//o/+X/5P/k/+P/5v/n/+j/6f/p/+v/7f/t/+r/6f/o
/+X/5f/l/+X/5f/g/+L/5//n/+n/6P/o/+j/6P/o/+j/6P/l/+X/5f/n/+n/6f/p/+r/
6P/n/+f/5//n/+X/5f/n/+f/5//n/+f/6P/o/+b/5P/o/+r/7f/x/+r/5//n/+b/5v/j
/+P/5f/m/+f/5//m/+P/4//h/+H/4f/i/+P/5P/k/+T/5f/m/+T/5P/k/+X/6P/p/+n/
5//n/+j/6v/m/+b/5v/o/+r/5f/n/+f/5v/l/+H/5P/l/+b/5//o/+f/5v/l/+T/5P/k
/+T/5P/l/+b/5//o/+X/5f/m/+f/5f/l/+X/5f/l/+b/5//p/+f/5v/m/+f/6P/p/+n/
5//o/+j/6P/o/+f/6f/p/+n/7f/t/+3/7f/r/+j/6P/p/+r/6f/o/+b/4v/i/+H/4f/e
/9r/1//V/9n/3f/i/+b/4//h/+D/3v/d/93/3v/g/97/3//f/97/3//g/+H/4v/j/+P/
4//k/+L/4v/m/+f/6P/o/+z/7//s//D/+f8BAAQABgAJAAsACwARAA8AAQD3//L/7f/i
/93/3//a/8v/x//M/9P/3v/q/+j/2//W/+f/9P/w/+7/9P/6//v/+f/7///////9//v/
+f/9//7//v8AAAEAAQACAAIAAgACAAMABQAHAAgACAAGAAYACQAJAAkABgAGAAYABwAH
AAYABAAEAAYABgAGAAYACgAIAAgACQAKAAsADAANAAsACwAKAAoACAAJAAkACQALAAsA
DAAMAAkACQAKAAoACgAKAAsACwAJAAkACQAJAAoACgAJAAkACQAJAAkACQAHAAgACgAL
AAkACgAKAAsACgAJAAgABwAHAAcABwAHAAsACwALAAkACAAIAAcABwAFAAMABQAFAAUA
BQAFAAUABwAJAAoACwAIAAYAAgD//wMABQAHAAkABwAEAAIAAAABAAAAAwAFAAUAAwAD
AAMAAAD+//3//P/7//n/+P/4//r/+f/3//f/9f/1//T/8//y//L/8f/u/+7/7v/t/+z/
6v/q/+r/6v/m/+b/5v/m/+X/5P/i/+D/3v/g/+D/3//f/9//3//f/93/3f/c/9z/2f/Y
/9f/1v/X/9j/2f/a/9j/1//X/9f/1v/V/9P/0v/Q/9H/0f/P/8//0P/Q/9D/zv/O/83/
y//L/8v/zP/N/83/zv/O/87/0//U/9T/1P/T/9P/0//S/9P/0v/T/9b/1//Y/9r/2//e
/9//4P/h/+L/5f/o/+n/6f/p/+n/5//o/+n/6v/r/+n/7P/y//P/8//y//L/8v/z//T/
9f/2//X/9f/1//f/9//3//f/+P/2//X/9f/1//f/9f/1//f/+f/5//n/+f/4//j/9v/0
//L/8v/z//X/8f/x//T/9v/x/+3/7P/t//D/8f/x//D/7//v/+3/7f/s/+z/7P/s/+r/
6v/r/+z/7v/u/+7/7//t/+3/7P/p/+z/7v/x/+7/7P/s/+7/8P/r/+3/7f/s/+v/7f/u
/+z/7P/s/+z/7P/s/+z/7P/u/+7/7v/u/+7/7v/u/+7/8P/w//D/8P/w//D/8P/w/+//
7v/t/+z/7//v//D/8v/z//P/8//z//P/8v/y//L/8f/x//D/8P/w//D/8P/v/+7/8v/z
//T/9P/1//f/9//1//f/9//3//b/9f/x//D/7v/t/+r/5//l/+T/5f/l/+L/4f/f/97/
4f/h/+H/4v/j/+P/5P/m/+P/4P/e/93/3f/c/9z/2//b/9z/3f/e/97/3//f/9//4v/g
/+L/4P/h/+j/7P/s/+3/7v/0//v/BQAKAAgACQALAAsACwAJAAcA///4//P/6v/j/9f/
zP/J/83/1P/X/9z/3v/g/+X/6P/r/+7/7v/o/+j/6v/r/+v/8f/z//L/8f/w/+//7//u
/+z/7P/v/+//8P/w/+//7v/u/+//7f/u/+7/7P/q/+3/7f/t/+z/7P/s/+3/7//u/+z/
7P/u/+7/7v/u//L/8P/w//H/7//v/+//7//v/+//7v/u/+//8f/y//P/8v/x//H/8P/v
/+//8P/w//L/8v/z//P/9f/1//X/9f/4//j/9//3//f/9//3//f/9//4//r/+//5//r/
+v/7//v/+//7//v/+//7//v/+//9//3//f/7//3//v/+///////9////////////////
//7/////////AQACAAEAAQABAAEAAQABAAMAAgACAAIAAQD+//////8AAP//AAABAP//
/v/+//7//v/9//3//v8AAP///f/9///////+//3//f/+//7//P///wAAAAAAAP7//P/6
//j/9//4//n/+v/6//r/+f/4//b/+P/4//f/+P/5//r/+//9//3//P/8//z//P/8//z/
/P/8//z//P/8//v/+//7//n/+f/4//j/+v/7//v/+f/4//j/9//2//j/+v/7//v/+P/1
//P/8f/x//L/8v/y//T/9P/z//L/8v/z//T/9P/2//T/9P/2//T/9P/1//X/9f/1//X/
9f/1//f/+f/5//n/+f/5//f/9//3//f/9//0//b/+//7//z/+v/5//j/+P/4//j/+P/4
//n/+v/9//v/+//7//z//v/9//3//f////3//f////7//f/8//v//f/+//3//P/8//z/
/f////3//f8AAAIAAAD9//3////9//3//P/6//r/+//6//v//P/8//z//P/7//r/+v/6
//j/+P/4//n/+v/7//v/+f/3//j/+v/2//L/8v/0//b/9f/3//f/9v/3//n/+P/3//b/
9f/0//b/9v/2//b/9v/2//b/9v/4//j/+P/4//f/9v/1//T/9f/2//b/9//4//n/+f/5
//j/9//1//T/9f/3//j/+P/4//n/+v/7//3/+//+//7//v/+////AQADAAMABQAFAAcA
BwAHAAQAAwADAAIA///+//z/+//8//3//f/9//z/+v/7//v/+//6//r/+f/5//r/+v/4
//f/+f/6//r/+//5//j/+P/4//r/+v/7//v//f/+//7//P/6//n//v8EAAYACwASABYA
FwAbACAAIgAjAB8AFwAXABcADwAHAAAA9//s/+H/0//Q/9f/2//i/+v/8P/0//b/9f/0
//n//P/+//z//v/+//////8DAAUABQADAAEA//8BAAAA/v/+/wEAAQACAAIAAQAAAAAA
AQAAAAAA///8//7/AQABAAEAAAAAAAAAAQADAAIAAAAAAAEAAAD///7/AgAAAAAAAQAB
AAEAAQABAP/////+//7//P/9//3//f//////AAAAAAEAAQACAAIAAAAAAAEAAQABAAEA
AQABAAQABAADAAMAAQABAAEAAQADAAQABgAHAAYABgAFAAUABgAHAAgACQAJAAkACQAJ
AAsACwALAAkACQAKAAoACwALAAkACwALAAsACwALAAsADAANAA0ADQAMAAwACgAJAAkA
CQAJAAkACwAKAAoACgAIAAYACAAJAAkABwAHAAcABwAGAAYABgAIAAcABwAIAAgABwAF
AAUABgAHAAcABwAGAAYABQACAAQABAADAAIAAgACAAIAAgD///7//f/8////AAAAAAAA
/v8AAAAA///9//3//f/9//7//////wAA///+//3//P/6//r/+v/6//z/+//7//v/+f/5
//j/+P/6//v/+//5//j/+P/3//b/9//4//j/9//5//n/+v/7//v//P/8//z/AAAAAP//
/v/+////AAAAAAIAAAAAAAIAAgACAAMAAwABAAEAAQABAP//AQADAAMABQAFAAUAAwAE
AAUABgAHAAQABgALAAsACQAGAAQAAgAEAAYACAAKAAsACwALAA0ADAALAAoACgAIAAcA
BwAHAAkABwAHAAkACQAJAAkACQAIAAgABgAEAAUABgAIAAsABwAHAAoADAAIAAUABQAH
AAgACQAJAAgACAAJAAgACQAJAAoACwAMAAoACgALAAwADgAOAA4ADwAOAA8ADwANAAsA
DAAOAAoACQAKAA0AEAANAA8ADwAOAA0ADQAQABAAEAAQABAADgAOAA4ADgAQABAAEAAQ
AA8ADgANAAwADAAMAAwADAAOAA4ADgAOAA8AEAARABIADwAOAA0ADAAOAA4ADgAOAA4A
DgAOAA4ADAAMAAwADAAMAAwADAAMAAsACwAMAA0ADwAPAA8ADwAQABAAEAARABAADgAN
AA0ADwARABIAEQAVABYAFwAYABkAGwAbABsAHwAfAB8AHwAdABoAGgAbABsAGQAXABQA
FAAUABMAEwATABIAEgATABMAEwAUABQAFQAVABYAFgAWABUAFQAWABQAFQAVABQAFAAU
ABQAFAAVABUAFQAWABYAFgAWABcAGAAeACQAJQAkACgALQAxADQANgA1ADUANQAzADEA
KwAjABwAEwAKAP//9//w/+3/8f/4//3/BAAIAAgACwAQABMAEAAQABIAFgAWABcAFwAT
ABcAGQAZABkAGQAXABQAEAAOAA8ADwAQABAADQAMAAwADQAOABAAEQAQAA8AEQAQAA8A
EAAQABAAEQAPAA4ADAAMAA4ADgAOAA4AEAAOAA4ADwAPAA8ADwAPAA8ADwAOAA4ADAAN
AA0ADQAPAA8AEAAQAA0ADQAOAA4ADwAQABIAEwARABEAEQARABIAEgARABEAEwATABMA
EwARABIAFAAVABQAFAATABMAFQAVABUAFQATABMAEwATABUAFQAVABMAFQAWABYAFwAV
ABMAFQAVABcAFwAXABcAGAAZABkAGQAYABgAFgAVABYAFwAYABkAGwAaABoAGgAZABYA
FwAXABcAFQAVABUAFwAWABYAFgAWABUAFQAWABYAFQATABMAEQARABAADwAPABAAEAAO
ABAAEAAPAA4ADQAMAAsACgAJAAoACwAMAAoACgAJAAgABwAKAAsACwAJAAkACQAJAAsA
CwAKAAoACAAIAAgACAAKAAoACgAKAAwACwALAAsACQAJAAgACAAKAAsACwAJAAsADAAM
AAwADAAMAAsACQAIAAcABwAHAAkACgAKAAoADAAMAAsACgAIAAkACgAKAAwACgAKAAwA
CgAKAAsACwALAAsACwALAAsADQAPAA8ADgANAAwACQAJAAkACQAJAAYACAANAA0ADQAM
AAwADAALAAoACQAIAAgACQAKAA0ACwALAAsADAALAAkACAAHAAgABwAIAAsADQANAA0A
DQANAAwACQAGAAcACAAKAA0ACAAHAAkACgAJAAcACAALAAwADQANAAwADQANAAsACwAM
AAwADAAMAAsACgAKAAoACgAKAAoACwAMAA0ADQALAAsADAAOAAoABgAGAAgACgAJAAsA
CwAKAAsACwAIAAkACgALAAwADAAMAAwADAAKAAoACgAKAAgACAAIAAgACgAKAAoACgAL
AAwADQAOAAsACgAJAAgACgAKAAoACgAKAAoACgAKAAwADAAMAAwACwAJAAgACAALAAsA
CwALAAsACgAKAAoACQAJAAgACAAJAAoACwALAAsADgAOAA4AEAARABMAEwARABMAEwAT
ABMAEwAQABAADwAPAA0ACwAKAAgACAAHAAgACQAJAAoACgAJAAgACAAKAAkACQAKAAoA
CAAHAAcACAAIAAkACQAKAAoACgAKAAkACQAIAAcACgAIAAQABgALAAwACgAOABkAIAAk
ACUAJwAoACgAKQAnACEAHQAbABUACwD8//H/6v/f/9n/3v/n/+3/8v/3//j/+P/6////
AAABAAQABgAGAAQABAAJAAkABwAJAAsACwALAAsACwAKAAgACAALAAsADAAMAAsACgAK
AAsACwAMAAwACgAKAA0ADQANAAoACgAKAAsACQAIAAYABgAKAAoACgAKAAwACgAKAAsA
CwALAAsACwANAA0ADAAMAAwADQANAA0ADQANAA4ADgANAA0ADgAOAA4ADgAPAA8ADwAP
AA8ADwAQABAADwAPAA0ADQANAA0ADQAOABAAEQAPABAAEAARABAADwAOAA0ADgAPABAA
EQATABMAEwARABEAEgASABMAEQAPABEAEQATABMAEwATABYAFwAXABcAFgAWABQAEwAU
ABUAFgAXABcAFgAWABYAFgAUABYAFwAVABMAEwATABUAFAAUABQAEQAPAA4ADgAQAA8A
DQANAA0ADQAMAAsADQAOAA4ADAAKAAoACQAIAAYABgAGAAYABgAGAAYABgAGAAYABQAE
AAIABAAEAAMABAAFAAYABwAHAAcABgAGAAQABAAEAAQABgAGAAYABgAGAAUABQAFAAcA
BwAGAAYACAAJAAkABwAFAAYABgAGAAcACAAIAAcABgAFAAUABQAFAAYABgAGAAYABgAF
AAQABAAFAAYABgAIAAYABgAIAAgACAAJAAkACAAHAAYABQADAAUABwAHAAcABwAHAAUA
AwADAAMAAwADAAYADAANAAoACAAHAAYABgAGAAYABgAFAAUABQAHAAUABQAFAAYABAAD
AAMAAwAFAAMAAwAFAAUABQAFAAUABAAEAAIAAAACAAIAAwAFAAEAAQAEAAYABgADAAMA
BQAIAAkACQAIAAUABQADAAMABAAEAAQABAAEAAQABQAGAAYABgAGAAcACAAJAAkABwAG
AAYABwACAAEAAgAFAAgABQAHAAcABgAFAAUACAAGAAYABgAGAAYABgAGAAYABgAGAAYA
BgAEAAQABAAEAAYABgAGAAYABgAGAAYABgAHAAgACQAKAAwADAAMAAwACwAKAAkACAAI
AAgACAAIAAgACAAIAAgACgAKAAoACgAIAAgACAAIAAoACgAKAAkACAAIAAgABwAJAAkA
CQAIAAoACgALAAsACAAIAAkACgALAAsACQAMAA4ADgAOAA8ADwAPAA8AEQARABEAEQAR
AA4ADgAPAA8ADQALAAgABgAIAAcABwAHAAQABAAFAAUAAwAEAAQAAwADAAQABAACAAEA
AQACAAIAAwADAAIAAgAAAAAAAAABAAEAAQACAAIAAgAEAAUACgAKAAoADQAUABYAGQAd
AB4AHgAhACUAJQAhAB8AFwANAAgAAwD8//H/4//Y/9n/3//m/+//+P/6//r/+//8////
AgAEAAIA/v/+/wEAAQABAAEABQAFAAUABQAHAAYABAAEAAQAAwADAAIABAAEAAUABwAG
AAYABQACAAIABQAFAAUABgAGAAYABwAJAAgABgAGAAYABgAGAAYACAAGAAYABwAJAAkA
CQAJAAkACQAIAAgACgALAAsACwAKAAkACQAIAAcABwAIAAgABgAGAAcABwAJAAkACQAJ
AAgACAAHAAcABwAHAAcABwAJAAoADAANAAsADAAMAA0ADwAPAA8ADwAPAA8ADwAPABMA
EwATABEADgAOAA0ADQAOAA0AEAARAA8ADwAPAA8AEAARABEAEQATABQAEwATABEAEQAR
ABEAEwASABIAEgARAA4ADwAPABAADwAQABEAEwASABIAEgARAA8ADgAOAAwACwAJAAkA
CQAJAAgABwAJAAoACgAIAAgACAAHAAYABgAGAAYABgAEAAQABAAEAAUABgAGAAYAAwAE
AAMAAQADAAMAAwADAAMAAwACAAIAAgACAAIAAgAAAAAAAAAAAAAA////////AAABAAEA
AgABAAEAAAD9//3//v/+//7/AQACAAIAAQAAAP//////////AAAAAAAAAQAAAP7//P/9
////AQACAAIAAAAAAAIAAAAAAAEAAQABAAEAAQABAP3///8BAAEA/////////f/9//3/
/f/9//r//P8BAAEAAgAAAP///v/8//z//P/8//3//f/9////////////AAAAAP//////
/wEA/////wEAAAD///7//f8AAAAA/v/8//7//v///wEA/v/9////AAD///3//v8BAAEA
AQAAAP7///////3//f/+//7//v/+//z//P/9//7/AAAAAAAAAQD//////v/7//3//v8A
APz/+v/6//z//v/6//v/+v/4//f/+//6//n/+P/3//b/9v/2//b/9v/2//b/9v/2//b/
9v/2//b/9P/0//T/9P/2//b/9v/2//T/9P/0//T/9P/0//T/9P/2//b/9v/2//b/9v/2
//b/9P/0//T/9P/2//b/9v/2//T/9P/0//T/9P/0//T/9P/0//T/9P/z//P/9P/1//X/
9f/1//X/9P/0//T/9f/1//b/9v/3//j/+f/5//f/+v/5//j/9//3//v/+//7//3//f/9
//3//f/4//j/+f/5//f/9f/y//D/8P/v/+//7//w//D/8f/x//D/8P/v/+3/7//w//D/
7v/v/+//8P/w/+//7//u/+7/7v/u/+7/7//x//H/8v/y//D/8P/z//T/9P/4////BgAI
AA0AEwAWABYAFQARAAsACwAJAAEA9//u/+P/3P/X/83/yP/N/9P/2P/d/+T/5v/m/+n/
7P/r/+r/6v/s/+z/7P/t/+//8f/x//P/8//z//P/8//y//D/8P/x//H/8v/y//L/8v/z
//X/9f/2//b/9P/0//f/9//3//X/9P/z//P/9P/0//P/9P/0//T/9P/0//b/9P/0//X/
9f/1//X/9f/z//P/8v/y//P/9f/2//f/9f/1//b/9v/1//X/9v/2//b/9v/3//f/+f/5
//n/+f/4//j/9//3//n/+f/5//n/+//8//7////9//7//v//////////////AQABAAEA
AQAFAAUABQADAAUABgAGAAcABwAFAAcABwAEAAMAAgABAAQABQAFAAUACAAIAAYABQAF
AAUABQAFAAUABAAEAAQABgAEAAYABwAHAAUABQAFAAUABAAEAAQAAgABAAEAAgAEAAMA
AQABAAAA///9//v//P/+/////v/9//z/+v/4//j/+P/4//j/9v/2//b/9v/3//j/+P/4
//X/9v/1//P/8//z//P/8//z//P/8v/y//T/9P/0//T/9P/0//T/9P/y//H/8f/x//P/
8//y//L/8P/x//H/7//x//L/8v/y//H/8v/y//H/8f/x//L/8//y//L/8f/w//T/9P/z
//L/8f/x//H/8P/y//D/8P/y//T/9P/1//X/9P/z//L/8f/x//P/9f/1//P/8//z//H/
8f/1/w==
         </WaveFormData>
      </LeadData>
      <LeadData>
         <LeadByteCountTotal>10000</LeadByteCountTotal>
         <LeadTimeOffset>0</LeadTimeOffset>
         <LeadSampleCountTotal>5000</LeadSampleCountTotal>
         <LeadAmplitudeUnitsPerBit>4.88</LeadAmplitudeUnitsPerBit>
         <LeadAmplitudeUnits>��V</LeadAmplitudeUnits>
         <LeadHighLimit>2147483647</LeadHighLimit>
         <LeadLowLimit>268435456</LeadLowLimit>
         <LeadID>II</LeadID>
         <LeadOffsetFirstSample>0</LeadOffsetFirstSample>
         <FirstSampleBaseline>0</FirstSampleBaseline>
         <LeadSampleSize>2</LeadSampleSize>
         <LeadOff>FALSE</LeadOff>
         <BaselineSway>FALSE</BaselineSway>
         <ExcessiveACNoise>FALSE</ExcessiveACNoise>
         <MuscleNoise>FALSE</MuscleNoise>
         <LeadDataCRC32>4293717757</LeadDataCRC32>
         <WaveFormData>
9P/0//T/9P/2//b/9v/2//X/9P/z//L/8v/y//L/8v/y//L/8v/y//X/9v/3//j/9//2
//X/9P/1//b/9//4//b/9v/2//b/9v/2//b/9v/3//j/+f/6//z//P/8//z//P/8//z/
/P/8//z//P/8//3//v///wAAAQACAAMABAAGAAYABgAGAAgACAAIAAgACgAKAAoACgAN
AA4ADwAQABIAEgASABIAEgASABIAEgATABQAFQAWABgAGAAYABgAGAAYABgAGAAYABgA
GAAYABgAGAAYABgAFwAWABUAFAARABAADwAOAAwADAAMAAwACQAIAAcABgAEAAQABAAE
AAMAAgABAAAAAgACAAIAAgAAAAAAAAAAAP7//P/6//j/+P/4//j/+P/6//r/+v/6//r/
+v/6//r/+P/4//j/+P/4//j/+P/4//r/+v/6//r//P/8//z//P/5//j/9//2//j/+P/4
//j/+v/6//r/+v/8//z//P/8//r/+v/6//r//P/8//z//P/7//r/+f/4//n/+v/7//z/
/P/8//z//P/6//r/+v/6//r/+v/6//r//P/8//z//P/6//r/+v/6//v//P/9//7/+//6
//n/+P/6//r/+v/6//z//P/8//z/+v/6//r/+v/4//j/+P/4//j/+P/4//j/+v/6//r/
+v/4//j/+P/4//b/9v/2//b/9//4//n/+v/8//z//P/8//v/+v/5//j/9v/2//b/9v/2
//b/9v/2//j/+P/4//j/+P/4//j/+P/6//r/+v/6//n/+P/3//b/+P/4//j/+P/4//j/
+P/4//r//P/+/wAAAQACAAMABAAFAAYABwAIAAgACAAIAAgACQAKAAsADAAPABAAEQAS
ABEAEAAPAA4ADQAMAAsACgAFAAIA///8//n/+P/3//b/9f/0//P/8v/y//L/8v/y//D/
8P/w//D/7v/u/+7/7v/v//D/8f/y//T/9P/0//T/8v/w/+7/7P/s/+z/7P/s/+r/7P/u
/+z/7v/y//j//v8MABwAKAA2AEYATgBYAGYAbABwAGoAXgBOADgAJAAaABgAGAAUABAA
DAAAAPj/9P/y/+z/6P/q/+z/7P/u//L/+P/0/+7/8P/6//7/9v/0//b/9P/y//b/9P/y
//T/9P/y//T/+P/2//L/9P/2//D/6v/u//L/8v/0//L/8P/0//j/9v/y//L/8P/y//b/
+P/0//T/8P/u//b/+P/w/+7/9P/2//X/9P/z//L/8//0//X/9v/4//j/+P/4//f/9v/1
//T/9v/2//b/9v/3//j/+f/6//v//P/9//7//f/8//v/+v/8//z//P/8//7//v/+//7/
//8AAAEAAgACAAIAAgACAAIAAgACAAIABQAGAAcACAAKAAoACgAKAAoACgAKAAoADQAO
AA8AEAAQABAAEAAQABAAEAAQABAAEQASABMAFAAUABQAFAAUABIAEgASABIAEgASABIA
EgAQABAAEAAQAA0ADAALAAoACQAIAAcABgADAAIAAQAAAP///v/9//z/+//6//n/+P/4
//j/+P/4//f/9v/1//T/9v/2//b/9v/0//T/9P/0//X/9v/3//j/9f/0//P/8v/z//T/
9f/2//T/9P/0//T/9P/0//T/9P/0//T/9P/0//P/8v/x//D/8f/y//P/9P/1//b/9//4
//f/9v/1//T/9P/0//T/9P/0//T/9P/0//T/9P/0//T/9f/2//f/+P/4//j/+P/4//X/
9P/z//L/9f/2//f/+P/2//b/9v/2//T/9P/0//T/9P/0//T/9P/2//b/9v/2//b/9v/2
//b/9P/0//T/9P/z//L/8f/w//L/8v/y//L/8//0//X/9v/0//T/9P/0//L/8v/y//L/
9P/0//T/9P/y//L/8v/y//T/9P/0//T/9v/2//b/9v/0//T/9P/0//L/8v/y//L/8f/w
/+//7v/0//X/9f/2//b/9f/2//b/+P/5//r//f/9//7/AQABAAMABQAGAAYABgAEAAYA
CQAKAAsADgAPABAAEQARABEAEQARABIAEgAQAA0ACwAHAAQAAAD7//n/+P/1//X/9f/y
//L/8v/x//D/7//v/+//8P/v/+//7v/u//D/8P/u//D/8f/x/+//7f/t/+3/7f/w//D/
7//v/+//7//t/+3/6//y//L/7//r/+3/9v/9/wUAEAAbAC0AOwBJAFUAYABqAG4AbQBm
AFkASAAyACIAHQAVABIAEgATAA4AAAD5//X/7P/p/+3/8P/y//X/+P/8//v/9//1//n/
+P/3//X/9P/y//P/9P/1//X/9f/1//X/9f/1//X/9f/0//T/9f/1//X/8//z//P/8//1
//b/9v/0//T/9f/2//b/+P/4//X/9f/3//X/9f/2//b/9v/3//j/+P/3//f/9//6//r/
+//7//v//P/8//z/+v/6//r/+//7//v/+//9//v/+v/6//v//P/9////AAD+//7/////
/wAAAQABAAEABAAEAAQABQAIAAgACAAIAAYABwAJAAoACgAMAAwADAAOAA4ADgAPAA4A
DgAPAA8ADgAQABAAEQATABQAFQAWABgAGQAZABkAFwAYABgAGAAbABsAGwAbABkAGgAa
ABoAGAAYABgAGAAWABMAFgAWABUAFAATABMAEwATABQAFQASAA0ACQAGAAgACQAJAAcA
BwAFAAMAAwACAAIAAAAAAAIAAAAAAAEAAAD9//z//P/6//f/9//3//j/+P/5//v//P/8
//v/+//9//3//f/9//z/+//6//n/+f/5//n/+f/7//3//f/8//n/+v/5//j/9//4//r/
/P///////v/+///////+//z//v/9//z/+//7//v/+//7//v//P///wAAAAD///////8A
AAAA//////3//v/+//7//v///////v//////AAABAP///v/9//3//P/8/////P/7//v/
+//7//7///////3//v/9//z/+//8//z//P/8//v/+//8//z//v/+//7//v/9//z/+//6
//r/+v/6//r/+v/5//n/+v/8//z/+//7//v//f/6//n/9//2//b/9v/3//f/+P/5//n/
+f/5//j/9//2//b/9//8//b/9v/2//b/9v/0//f/9//2//j/+f/5//v//P/+////AAAC
AAEAAQADAAUABQAHAAgACQAKAAkADAAOAA4ADgAQABMAFAAVABUAFwAVABUAFgAUABIA
DQAJAAcABgACAP3//f/6//f/9//1//T/9P/0//P/8v/x//H/8//y//H/8f/w//D/8v/y
/+//8P/w/+//7//v/+//7//v//D/8P/v//H/8//z//H/6//v//D/7v/t//H/9f/6//3/
BwAYACUAMQBDAFMAXQBoAG4AcgB1AGoAVQA8ACoAIgAbABUAFAAUABEACAD6//P/8f/u
/+f/5f/m/+7/9f/0//D/8//5//f/9f/2//j/9//3//b/9P/0//T/8//x//H/8f/x//H/
8f/x//D/8P/x//H/8f/v/+//7//v/+//8P/w/+7/8P/x//L/8v/0//T/8f/x//P/8f/x
//L/9P/0//X/9v/1//P/8v/x//P/9P/2//f/9P/0//P/8v/0//b/+P/7//j/9//2//f/
+P/4//n/+//5//n/+v/6//z//P/9//3//P/9//3//f/+//7//v///wAAAAAAAAAAAgAD
AAUABgAFAAYABQAEAAUABgAHAAkACgAKAAsACwAMAA4ADgAPABAAEAAQABAAEgATABMA
EwATABQAFAAUABcAFwAXABcAFgAWABUAFAAWABYAFgAWABQAEQAUABQAEwASABEAEQAQ
AA8ADwAPAAwACQAHAAYABQAFAAQAAQABAP///f/9//7//v/8//z//f/6//n/+f/7//n/
+f/6//j/9f/1//X/9v/2//f/+f/3//b/9P/z//X/9f/1//X/9v/3//j/+f/2//X/9P/z
//X/9//3//b/9v/4//j/+P/2//b/9//4//n/+f/4//j/+f/5//j/9v/7//v/+//7//v/
+//7//v/+v/6//z//P/6//n/+f/5//z//P/7//v/+//8//z//P/8//3//f/8//z/+//7
//v/+f/4//f/9//5//r//v/8//j/9//2//X/9//5//r/+f/5//n/+f/5//b/9v/2//b/
9f/1//b/9v/4//j/+P/4//b/9v/2//b/9//4//n/+v/2//X/9f/2//T/9P/z//P/9f/5
//j/+f/5//j/+P/4//f/9//4//n/9//3//f/9v/1//T/9P/1//j/+P/4//b/9v/4//j/
+P/4//j/+P/4//j/+P/5//n/9v/1//X/9P/2//X/8v/z//T/9f/2//b/9v/2//b/+P/3
//X/9P/2//f/+v/8//v/+//7//3//v8AAAQABQADAAUABgAGAAcABgAJAA0ADAANABAA
EQAQABEAEQARABEAEQASABIAFAARAA8ACwALAAgABAADAP//+//6//n/+P/4//j/9//2
//X/9f/1//L/8f/x//D/8v/0//T/8v/y//H/7//r/+3/7//x//P/8v/y//H/8f/1//X/
8//z//P/8v/y//P/8f/v//L/+f/9/wQADQAZACUALwBBAE4AWgBoAHMAdgBzAGwAWgBC
ACcAFQAUABYAFQASABIABQD3//D/7//p/+b/6v/v//D/8v/3//n/+//7//7//P/5//f/
9P/2//b/9v/1//P/8//z//P/9f/1//X/9P/y//P/8//z//X/9f/1//X/9f/2//b/9P/y
//P/9P/0//b/9v/z//P/9//1//X/9v/4//j/+f/6//j/9//3//f/+P/4//n/+f/5//r/
+v/6//j/+P/4//n/+//7//v//f/9//z//P/9//3//f/+//7//v/+///////+////////
/wIAAgACAAMAAgACAAIAAgAEAAUABwAIAAoADAAMAAwACwAKAAkACQAKAAoACwALAA4A
EAAQABEAEgASABIAEgASABMAEwATABUAFgAWABYAFQAVABUAFQAWABgAGQAaABoAGgAa
ABoAFgATABYAFgAXABYAFQAVABIAEQARABEAEgAPAA0ADAAJAAkACAAFAAUAAwABAAEA
AAAAAP7//v/+//z//P/9//3/+//7//z//v/7//v/+//5//j/+P/5//j/+P/3//f/9//3
//f/9//4//n/+v/7//n/+f/5//n/+f/7//v/+v/4//r/+v/6//j/+P/5//r/+//7//r/
+v/7//v/+v/4//r/+f/4//f/+f/5//n/+f/4//j/+v/6//r/+f/5//n/+P/4//f/9//4
//r/+//8//z//f/9//z/+v/5//n/+f/6//r/+v/7//r/+v/9//r/+f/5//n/+f/6//v/
+//5//v/+//7//v/+P/4//j/+P/5//n/+v/6//j/+P/4//j/+P/4//j/+P/6//r/+v/6
//j/9//3//j/+P/4//f/9//3//n/9v/1//X/9P/0//T/9f/1//b/9//2//X/9P/y//L/
8v/z//X/9P/0//T/8v/y//T/9P/0//T/9P/0//T/9P/0//X/9f/2//X/9f/0//b/8//0
//b/9v/2//b/9f/0//P/8v/0//T/9P/0//L/8v/y//L/8v/y//L/8v/y//X/9f/0//L/
8//z//X/+P/6//v//P/+//3//f///wEAAQADAAQABAAEAAIABAAHAAgACQAMAA0ADgAP
AA8AEQAPAA8AEAAQABAADQALAAcABgACAP3/+f/2//P/8//1//T/9P/0//P/8v/x//H/
8f/w/+//7//s/+z/7v/u/+z/7v/v/+//7f/t/+3/7f/v//D/8P/v/+3/7//v/+3/6f/t
/+7/6v/t/+3/6//s//H/9f/8/wcAFwAnADcAQQBMAFoAZgBtAHIAbQBcAEQALAAdABcA
EgAOABMAFAAIAPn/7//o/+X/5f/m/+j/6//u/+z/6//v//f/9//0//L/8f/x//D/8P/w
//D/7//x//H/8f/x//H/8f/x//D/8P/x//H/8f/x//H/8f/x//P/9P/0//L/8v/z//T/
9P/2//b/8//z//T/8f/w//D/8P/w//H/8v/y//H/8f/x//L/8v/z//P/8//0//T/9P/0
//T/9P/1//f/9//3//n/9//2//b/9//4//n/+//8//n/+P/4//f/+f/7//z//f/+//7/
/v///wAAAAAAAAAAAAABAAMABAAEAAYABgAGAAYABgAGAAcACQAKAAwADQAMAA4ADgAP
ABAAEAAQABAAEgATABMAEwATABQAFAAUABcAFwAXABcAFQAWABYAFgAYABgAGAAYABQA
EQAUABQAEQAQAA8ADwAPAA8AEAARAA4ACwAJAAgACQAJAAgABQADAAEA/////wAAAAD+
//7/+//4//f/9//7//n/+f/6//j/9f/1//X/9//2//b/9//6//r/+f/5//f/9//3//f/
9//3//f/9//3//f/9//3//b/9//2//T/9f/4//n/+v/4//j/+f/6//r/+f/3//b/+f/5
//j/9v/6//v//P/9//r/+f/4//f/9v/2//j/+P/5//n/+v/7//v/+v/4//f/9//4//j/
+P/4//n/+f/4//r/+f/5//n/+v/6//r/+//7//r//P/4//f/9//3//f/9v/3//f/9f/4
//n/+v/7//r/+v/6//r/9//3//j/+P/2//b/9v/2//j/+P/4//j/+v/6//r/+v/4//f/
9//4//b/9v/1//X/9v/5//f/9//3//b/9v/2//P/8//0//X/9//3//f/9v/0//L/8f/x
//L/8v/y//D/8v/0//T/9P/y//L/8v/y//H/8P/w/+//7//v//D/8P/w//P/9P/2//b/
9v/2//X/9P/z//L/8v/y//L/8v/y//L/9f/1//L/8v/z//P/9f/2//j/+f/6//3//f/+
/wMAAwADAAUABQAEAAMAAAADAAcACQALAA4ADwAQABEAEAAPAAwACwAMAAwADAAJAAcA
AwACAP7/9//1//L/7//x//H/8P/w//D/7//u/+3/7//v/+7/7f/t/+z/7P/u/+z/6v/s
/+3/7//t/+3/7f/s/+v/6//q/+v/6//t/+3/7v/v//D/8P/o/+X/7f/x//D/9f8BAAoA
FwAnADkASQBXAF4AYgBuAG8AZABXAEgANAAkABsAFQASAA4ADQAIAAAA8//p/+r/6f/l
/+T/6v/v/+7/7v/x//H/8//1//T/8v/x//H/8P/x//L/8//z//H/8f/x//H/8f/x//H/
8P/u/+//7//v//D/8f/y//P/8v/y//H/7v/w//H/8v/y//T/9P/x//H/8//x//H/8v/w
//D/8f/y//T/8//z//P/9P/0//X/9f/1//b/9v/2//j/+P/4//n/+f/5//n/+//5//j/
+P/5//v/+//8//z/+v/6//v/+//+/////////////v/9//3//v/+//7//v8AAAEAAwAE
AAYACAAIAAgABwAGAAUABQAIAAgACQAJAAoADAAMAA0ADAAMAAwADAAOAA8ADwAPAA8A
EAAQABAAEAAPAA4ADQAPABAAEAAQABIAEgASABIAEAANABAAEAANAAwACwALAAwACwAL
AAsADAAJAAcABgAEAAMAAQD9/////f/7//v//P/8//r/+v/5//b/9f/1//f/9f/1//b/
9v/z//P/8//1//T/9P/1//b/9v/1//X/8//z//P/8//z//P/8//z//X/9f/1//X/8//1
//X/9P/y//T/9P/0//L/8v/z//T/9P/z//H/8P/y//P/8//y//X/9f/1//X/9//3//f/
9//2//b/+P/4//b/9f/1//X/9//4//j/+f/4//j/9//2//b/9//3//b/9v/1//X/9f/1
//T/8//z//b/9v/5//b/8v/x//D/7//0//f/+f/5//j/9//2//X/9v/2//b/9v/1//X/
9v/2//T/9P/0//T/9v/2//b/9v/1//T/8//y//L/8f/x//L/9P/0//P/8//2//n/9//3
//b/9P/z//L/8f/x//L/8//1//X/9f/0//H/8P/w//H/8//0//X/9P/y//T/9P/0//T/
9P/0//T/9v/2//f/9//1//P/8v/w//L/8//y//L/8v/y//L/8v/y//L/8v/0//T/9P/0
//L/8v/y//L/8v/y//L/8v/y//L/8v/y//T/9P/0//T/8f/w/+//7v/v//D/8f/y//L/
8v/y//L/9f/1//T/9P/0//P/9P/0//f/+f/7/////f/+/wEAAQADAAUABgAGAAUAAgAD
AAUACAAJAAwADQAMAA0ADQANAA0ADQAOAA4ADgALAAkABQAEAAAA+//5//b/8//z//P/
8v/y//L/8f/u/+3/7f/t/+3/7f/u/+7/7P/u/+7/7P/w//H/8f/v/+//7//v/+//7//u
/+z/6//u/+//7v/v/+3/6v/u/+3/5//p//b/+//7/wQAFQAhAC0APwBNAFYAYABsAHEA
bgBjAFIAOgAiABkAGQAWABIAEwAMAAAA+//1/+r/5//t//L/8P/v//L/9P/z//X/9f/x
//b/9v/1//X/9P/z//L/8f/v//H/8f/x//H/8//z//P/8v/0//X/9f/1//T/8//y//H/
8//0//T/8v/y//P/9P/0//b/9v/z//P/9f/z//P/9P/2//b/9//4//b/9f/1//X/+P/4
//n/+f/5//r/+v/6//j/+P/4//n/+//7//v//f/9//z//P/9//3//f/+//7///8AAAIA
AwADAAMAAgABAAIAAgACAAMABAAEAAQABAAEAAUABwAIAAYACAAIAAgACgAKAAoACwAM
AAwADQANAA4AEAAQABEAEAAQABAAEAASABMAEwATABQAFgAXABgAGQAZABkAGQAZABoA
GgAaABkAGAAXABYAFQATABcAGAAXABYAFQAVABYAFQAVABUAFAARAA8ADgAMAAsACQAF
AAgABwAGAAcABwAGAAMAAgADAAAA/////////f/9//7/AAD9//3//f/7//r/+v/7//z/
/P/7//v//f/9//3//f/7//v/+//7//z//f/+/////P/9//z/+v/5//z//f/+//7//v//
/wAAAwADAAIAAgACAAEA///8//3//f/9//3//v///wAAAQD+//7/AAAAAAAA////////
AAAAAP////8BAAIAAgACAAIAAwADAAIAAAD///////////7//f/9/wAAAAADAAAAAAAB
AAIAAwACAAEA///7////////////AAAAAAAAAAD9//3//v/+/wAAAAAAAAAAAAAAAAAA
AAD///7//f/8//v/+//8//7//P/8//v/+//7//3/+v/5//z//P/9//7//f/9//7/////
///////+//v/+v/6//v/+//6//n/9v/3//r/+//8//7//v/+//7//f/8//z/+//8//v/
+//6//j/9//6//r/+v/6//r//P/8//z//P/6//r/+v/6//n/+P/3//b/9//4//n/+v/8
//z//P/8//v/+v/5//j/+P/4//j/+P/3//n/+P/2//f/+f/6//3//P/+////AAAFAAUA
BgAJAAcABwAJAAoACgAKAAgACgANAA4ADwASABMAFAAVABUAEwARABEAEgAUABQAEQAP
AAgABgABAPv/+v/4//b/9//3//b/9v/2//f/9v/1//X/9P/y//D/7//w//D/8v/y//D/
8v/z//P/8f/x//H/8f/z//T/9P/z//H/8//z//H/8f/z/+7/6v/t//H/7//0/wEADwAY
ACUANwBJAFkAZQBsAHQAdgB3AGwAVQA+ADAAKAAdABMAFAAWABEABgD6//H/7//w/+3/
7f/w//T/8//0//T/9f/5//f/9f/6//j/9//3//b/+P/4//j/9//3//f/9//3//b/9f/0
//L/9P/1//X/9f/2//f/+P/5//j/+P/3//T/9v/3//j/+P/6//r/9//3//f/9f/1//b/
+P/4//n/+v/8//v/+//7//r/+v/7//v/+//8//z//P/+//7//v////3//f/9///////+
//7////9//3//v/+//7//v//////AgADAAMAAwAEAAQABAAFAAYABgAGAAYABgAHAAkA
CgAKAAwADAAMAAsACgAJAAkADAAMAA0ADQAMAA4ADgAPABIAEgASABIAFAAVABUAFQAV
ABYAFgAWABkAGQAZABkAGQAaABoAGgAYABgAGAAYABYAEwAWABYAFQAUABMAEwASABEA
EQARABIADwANAAwACwALAAoABwAFAAMAAQABAAQABAACAAIAAQD+//3//f////3//f/+
//7/+//7//v/+//6//r/+//8//z/+//7//v/+//7//v/+v/5//j/9//3//f/9//3//n/
+//7//r/+v/8//z//P/4//j/+f/6//3//f/8//z///////7//P/+//3//P/7//v/+//7
//v/+v/6//z//P/8//v/+//7//7//v/9//3//P/8//v/+v/8//3//f/8//r/+f/5//n/
+v/6//r/+//8//z////8//n/+f/5//n/+v/7//v/+f/9//3//f/9//v/+v/5//j/+P/5
//v//P/7//r/+f/4//r/+v/6//r/+f/4//f/9v/1//X/9v/4//j/+P/3//f/9v/5//f/
9//5//j/+P/4//f/9//4//n/9//3//f/9v/2//b/9//5//j/+P/4//b/+P/6//r/+v/5
//j/9//2//j/+P/5//n/9v/1//X/9P/2//v/+v/5//j/9//2//T/9P/0//T/9v/2//b/
9v/0//T/9P/0//b/9v/2//b/9v/2//b/9v/4//j/+P/4//j/+P/4//j/9v/2//b/9v/2
//b/9v/2//b/9v/2//b/9P/0//T/9//5//j/+P/5//n/+//8//7//f/+/wEAAQACAAUA
BQAFAAkACgAKAAoABgAIAAsADAANABAAEQASABUAFQAVABMAEQASABIAEgARAA8ACwAK
AAcAAwACAAAA/P/7//r/+P/4//j/9//2//L/8f/w/+7/8P/x//H/8v/y//L/8P/y//P/
8//x//H/8//z//P/9P/0//P/8//1//X/8//z//P/7v/y//X/8//x//T//f8FAAwAGQAp
ADkAQwBRAF4AaAByAHkAdABlAFoASAAwACMAIQAaABQAFwAYAAoA+//1//T/8f/v//D/
9v/3//j/+v/3//f/+//5//j/+f/5//r/+v/3//b/9f/z//X/9f/1//X/9//3//f/9v/4
//n/+f/5//j/9//2//X/9//4//j/9v/0//X/9v/2//j/+P/1//X/+P/3//j/+v/4//j/
+f/6//n/9//2//X/9//4//r/+//5//r/+v/6//r/+v/6//v/+//7//v//f/9//z//P/9
//3//f/+//7//v/+///////+/////////wIAAgACAAMABAAEAAQABAAEAAUABwAIAAYA
CAAIAAgACgAKAAoACwAMAAwADQANAA0ADgANAA0AEAAQABAAEAAUABUAFQAVABQAFAAT
ABIAFQAVABUAFQAUABQAEwASABQAFAAUABQAEwARABUAFgAXABYAFQAVABMAEQAQAA8A
EAANAAsACgAJAAkACAAFAAUAAwABAAEAAAAAAP7//v/9//r/+f/5//3/+//7//z/+v/3
//f/9//1//T/9P/1//f/+P/4//n/9//3//f/9//1//X/9f/1//P/8//z//P/9v/5//r/
+v/1//b/9f/0//P/9P/2//j/+f/5//j/+P/3//f/9v/0//f/9//3//f/9//3//f/9//3
//j/+//8//r/+f/5//n/9//2//T/8//0//b/9//4//n/+//8//z/+f/3//b/9f/3//b/
9f/1//j/+P/7//j/9//3//f/9//3//f/9v/z//P/8//z//P/8v/y//L/8v/x//H/8v/y
//P/9P/1//b/9P/0//T/9P/2//b/9v/2//P/8f/w//D/8v/y//H/8f/0//f/9f/1//T/
8v/x//D/8P/x//P/9f/0//P/8v/w//D/8P/x//P/9v/2//b/9P/z//T/8//y//L/8v/y
//L/9P/0//X/9f/2//X/9f/0/+7/8//0//P/8v/x//D/8f/y//P/9P/y//L/8v/y//L/
8v/y//L/8P/w//D/8P/y//L/8v/y//D/8P/w//D/8v/y//L/8v/w//D/8P/w//L/8v/y
//L/8v/y//L/8v/0//T/9P/0//P/8v/x//P/8f/w//D/8f/z//X/9v/4//n/+v/9//3/
AAADAAMAAwAFAAYABgAGAAIABAAHAAgACgAOABAAEgARABEAEQAPAA0ADgAOAA4ADQAL
AAcABgABAPv/+P/0//L/8//0//T/8v/y//H/8P/x//H/8f/w/+3/7f/s/+z/8P/w/+7/
8P/w/+//7P/r/+3/7f/t/+7/7P/r/+v/7f/u/+3/7v/v//D/7v/t/+n/5f/w//v///8I
AB8ANQBDAE0AVwBkAG4AdgB3AHAAXwBEADAAKgAhABMAEAAUAA8ACAACAPf/7//s/+v/
6f/s/+7/7f/s//D/9f/3//X/8//0//f/9//4//j/9f/0//P/8f/x//H/8f/x//P/8//z
//L/8v/z//P/8//z//P/8//z//P/9P/0//L/8v/z//T/9P/2//b/8//z//X/8//z//T/
8v/y//P/9P/1//X/9v/3//b/9v/3//f/9//4//j/+P/3//b/9f/1//f/9//3//n/+//6
//r/+//5//n/+v/6//r/+v/7//v//P/9//3//f8AAAAAAAABAAAAAAAAAAAA/////wAA
AAACAAQABAAEAAUABgAHAAkACgAKAAsACwAKAAwADAANAAwADAAMAAwADgAPAA8ADwAR
ABIAEgASABEAEQARABEAEgAUABUAFgAWABYAFgAWABIADwASABIAEAAOAAwACwAMAAsA
CwALAAgABQADAAIAAgADAAMAAQD///3/+//7//7//v/8//z/+v/2//T/8//1//P/8//0
//X/8//0//X/8//y//L/8//y//L/8f/x//P/8//z//P/9f/1//X/9f/z//P/8//z//X/
9//3//b/8//0//P/8v/w//D/8f/y//P/8//y//L/9f/1//T/8v/z//P/8//z//X/9f/1
//X/8//y//P/8v/y//H/8f/x//T/9P/z//P/8//0//T/9P/2//f/9//2//T/8//z//P/
9//2/w==
         </WaveFormData>
      </LeadData>
      <LeadData>
         <LeadByteCountTotal>10000</LeadByteCountTotal>
         <LeadTimeOffset>0</LeadTimeOffset>
         <LeadSampleCountTotal>5000</LeadSampleCountTotal>
         <LeadAmplitudeUnitsPerBit>4.88</LeadAmplitudeUnitsPerBit>
         <LeadAmplitudeUnits>��V</LeadAmplitudeUnits>
         <LeadHighLimit>2147483647</LeadHighLimit>
         <LeadLowLimit>268435456</LeadLowLimit>
         <LeadID>V1</LeadID>
         <LeadOffsetFirstSample>0</LeadOffsetFirstSample>
         <FirstSampleBaseline>0</FirstSampleBaseline>
         <LeadSampleSize>2</LeadSampleSize>
         <LeadOff>FALSE</LeadOff>
         <BaselineSway>FALSE</BaselineSway>
         <ExcessiveACNoise>FALSE</ExcessiveACNoise>
         <MuscleNoise>FALSE</MuscleNoise>
         <LeadDataCRC32>759862909</LeadDataCRC32>
         <WaveFormData>
BgAGAAYABgAIAAgACAAIAAgACAAIAAgACAAIAAgACAAIAAgACAAIAAoACgAKAAoACgAK
AAoACgAIAAgACAAIAAoACgAKAAoACgAKAAoACgAKAAoACgAKAAgACAAIAAgABgAGAAYA
BgAGAAYABgAGAAQABAAEAAQABAAEAAQABAAEAAQABAAEAAIAAgACAAIABAAEAAQABAAC
AAIAAgACAAIAAgACAAIAAAAAAAAAAAAAAAAAAAAAAAAAAAAAAAAAAAAAAAAAAAD+//7/
/v/+/wAAAAAAAAAAAAAAAAAAAAD+//7//v/+/wEAAgADAAQABAAEAAQABAAEAAQABAAE
AAQABAAEAAQABAAEAAQABAAFAAYABwAIAAcABgAFAAQABAAEAAQABAAEAAQABAAEAAQA
BAAEAAQABAAEAAQABAAEAAQABAAEAAQABAAEAAQABgAGAAYABgAGAAYABgAGAAYABgAG
AAYACAAIAAgACAAHAAYABQAEAAQABAAEAAQABQAGAAcACAAIAAgACAAIAAgACAAIAAgA
CAAIAAgACAAGAAYABgAGAAYABgAGAAYABgAGAAYABgAEAAQABAAEAAQABAAEAAQABgAG
AAYABgAEAAQABAAEAAQABAAEAAQABAAEAAQABAAEAAQABAAEAAQABAAEAAQAAgACAAIA
AgACAAIAAgACAAIAAgACAAIAAgACAAIAAgACAAIAAgACAAAAAAAAAAAAAAAAAAAAAAAA
AAAAAAAAAAAAAAAAAAAAAAAAAAAAAAACAAIAAgACAAIAAgACAAIAAgACAAIAAgAEAAQA
BAAEAAQABAAEAAQABwAIAAkACgAMAAwADAAMAAwADAAMAAwACQAIAAcABgADAAIAAQAA
AP3//P/7//r/+v/6//r/+v/6//r/+v/6//z//P/8//z//v/+//7//v8AAAAAAAAAAAIA
AgACAAIAAgACAAIAAgAAAAAAAAAAAAEAAgADAAQABAAEAAQABAACAAIAAgACAAIAAgAE
AAYACAAIAAgABgAEAAIA/P/0/+7/6v/o/+T/5P/m/+z/8v/0//D/2v/A/7b/rv+i/57/
pP+u/7z/zP/Y/+D/6P/u//L/+P/6//z/AAAEAAYAAgACAAIABAAGAAgACAAGAAQABgAK
AAwACgAKAAgACAAIAAoACgAIAAoADAAKAAgACAAIAAoACgAIAAgACgAKAAoACgAMAAoA
CAAKAAoADAAQAAwACgAOAA4ADAAMAA4ADgAOAA4ADgAOAA4ADgAOAA4ADgAOAA4ADgAO
AA4ADAAMAAwADAAOAA4ADgAOAA4ADgAOAA4ADAAMAAwADAAMAAwADAAMAAwADAAMAAwA
DgAOAA4ADgANAAwACwAKAAoACgAKAAoACgAKAAoACgAKAAoACgAKAAgACAAIAAgABgAG
AAYABgAGAAYABgAGAAQABAAEAAQAAgACAAIAAgACAAIAAgACAAQABAAEAAQAAgACAAIA
AgADAAQABQAGAAYABgAGAAYACAAIAAgACAAIAAgACAAIAAgACAAIAAgACAAIAAgACAAG
AAYABgAGAAYABgAGAAYABAAEAAQABAAGAAYABgAGAAYABgAGAAYACAAIAAgACAAIAAgA
CAAIAAYABgAGAAYABgAGAAYABgAHAAgACQAKAAkACAAHAAYACAAIAAgACAAGAAYABgAG
AAcACAAJAAoACQAIAAcABgAGAAYABgAGAAYABgAGAAYACAAIAAgACAAGAAYABgAGAAgA
CAAIAAgABgAGAAYABgAGAAYABgAGAAQABAAEAAQAAgACAAIAAgACAAIAAgACAAQABAAE
AAQABAAEAAQABAACAAIAAgACAAQABAAEAAQAAgACAAIAAgAEAAQABAAEAAQABAAEAAQA
AgACAAIAAgAEAAQABAAEAAIAAgACAAIAAgACAAIAAgACAAIAAgACAAAAAAAAAAAAAAAA
AAAAAAAAAAAAAAAAAAAAAAABAAIAAQACAAMAAwACAAQABQAGAAkACgAKAAoACgAKAAoA
CAAFAAMA/////wEAAAD///7/+//5//j/9//1//T/8//z//T/9P/1//X/9P/2//f/+P/9
//3//P/8/////////////P/8//z//f/9//3//f/+//7//v////////////////////7/
/v/+//7//v/+//7/AAD+////AwAFAAcABQADAP7/+//4//L/7P/m/97/3P/c/9z/3//l
/+v/7//x/+H/zf/B/7X/pP+b/57/pv+0/8T/0v/X/9z/5P/s//D/8f/0//f/+//8//z/
+v/8//7//v/+//7///8AAAAAAAAAAAEAAQADAAMAAwAEAAIAAgACAAIAAgACAAIAAgAC
AAIAAgADAAIAAgACAAIAAAAAAAAAAAACAAMAAwADAAUABQAFAAUAAwADAAMAAwADAAMA
AwABAP//AAABAAEAAAAAAAEAAQADAAMAAwADAAMAAwADAAMAAQABAP////8CAAIAAgAC
AAAA/////////f/9//z//P/8//z//f/9//3//v///wAA///+//z/+//7//v/+v/6//z/
/P/7//v/+v/6//r/+v/4//j/+P/4//T/9P/1//X/9v/2//b/9v/4//f/9//3//b/9f/z
//L/8v/x//H/8v/y//L/8v/y//L/8v/y//P/9v/2//b/9v/3//f/+P/5//n/+f/6//r/
+f/5//n/+v/6//r/+v/6//3//f/9//3//P/7//r/+f/6//r/+f/5//r/+//8//3//f/9
//3//f/7//v/+v/6//n/+f/5//n/+//7//v/+//6//r/+v/6//r/+v/6//r//P/8//z/
/P/6//r/+v/6//r/+v/6//r//f/9//z//P/8//z//P/8//v/+//6//r//P/9//3//f/5
//n/+v/6//r/+v/6//r//P/7//v/+//7//v/+//7//v/+//7//r//P/8//v/+//7//v/
/P/8//z/+//7//v/+//7//v/+//8//z/+//7//v/+//7//v/+//5//n/+v/6//r/+v/7
//n/+f/5//n/+//7//v/+v/6//r/+v/6//z//f/9//z//P/9//3//f/7//v/+//7//v/
+//6//r/+v/8//z//P/8//7//v/+//7//v/8//z//P/8//z//P/8//3//v///wAAAQAD
AAQABgAHAAYABwAIAAgACAAIAAgACAAEAAEA///7//3//f/8//v/+v/5//f/9v/3//f/
9v/1//X/9P/0//X/8//0//b/9//6//3//f/8//r/+//7//v//f/8//z//P/9//3//f/9
//7//v/+//////////////8BAAEAAAAAAP7//v/+//7//v8AAAIABwAFAAMABQADAAEA
AAABAP7/+P/u/+b/4P/a/9j/2P/d/+P/6f/t/+H/x/+3/63/of+W/5n/ov+w/77/yv/S
/93/5v/s//D/9P/3//r/+//7//7/AAACAAAAAgACAAIAAgADAAQABAAGAAYABwAHAAcA
BwAHAAgACgAKAAoACgAIAAgACAAIAAYABgAGAAcACQAKAAsADAAKAAoACgAKAAwADQAN
AA0ADQANAA0ADQANAA0ADQANAAsACwALAAkACwAMAA0ADQAKAAoACwALAAkACQAJAAkA
DAANAA4ADwAPAA8ADQANAA4ADgAOAA4ADgANAA0ADQANAA0ADAAMAAwADAANAA0ADAAM
AAwADAAMAAwACwALAA0ADQAMAAwADAAMAAsACwAMAAwADAAMAAsACgAJAAgACAAIAAkA
CQAIAAgACAAIAAYABQAFAAUABQAFAAQABAAEAAMAAwAEAAUABgAHAAgABgAGAAYABwAI
AAgACAAIAAcABwAIAAkACQAJAAoACgALAAsACwAMAAwADAAMAAwACwALAAsACwALAAsA
CwALAA4ADgANAA0ACwALAAsACwANAA0ADQANAA0ADQAMAAwACwALAAsACwALAAsACwAL
AAwADAAMAAwADAAMAAwADAANAA4ADwAQAA4ADgAOAA4ADgAOAA4ADgAPAA8ADgAOAA4A
DgAOAA4ADQANAAwADAAOAA8ADwAPAA8ADwAQABAADgAOAA4ADgAMAAsACwALAA0ADQAN
AA0ADwAPAA8ADgAOAA4ADQANAA8ADwAQABAADgANAA0ADQAPAA8ADwAPABAAEAAPAA8A
DwAPAA8ADwAPAA0ADQAOABAAEAAQABEADwAPAA8ADwANAA0ADQAMAA0ADgAPABAADgAP
AA8ADgAOAA8ADwAPAA8ADwAPAA8ADQANAAwADAAKAAwADAAMAAwADAAMAAwADAAMAAwA
DQANAA0ADQANAA0ADQANAA0ACwAMAAwADQAPAA8ADAAKAAoACgAKAAwADAAMAAwADAAM
AAwADAAMAAwADQAOAA0ADgAPAA8AEgAUABUAFgAXABgAGAAYABgAGAAYABYAFgAVABIA
EwASABAADgAMAA0ACwAKAAkABwAGAAUABQAEAAQABQAFAAQABgAHAAgADQANAAwADAAO
AA8AEAARAA4ADAAKAAkACgALAAwADgAOAA4ADwAPAA8ADwAPAA8ADwAOAA4ADgAMAAwA
DAAMAAwADAANAA0ADQANAA8AEQASABMAEgAOAAoAAAD4//L/6v/i/+H/5f/t//H/7//l
/9H/uf+r/6j/pf+k/6z/tv++/8r/3f/q/+z/7v/0//n/+v/9/wEABAAEAAQABgAIAAgA
CAAHAAcABwAGAAYABgAHAAcABwAHAAcACAAIAAgACAAIAAgACAAIAAgACAAIAAgACQAK
AAoACgAKAAoACgAKAAoACgALAAsACwAJAAkACQAJAAsACwALAAsACwALAAsACQAJAAoA
CwALAAwADAANAA0ADQANAA0ADQANAA0ADQANAA0ADQALAAsACgAKAAoACgAMAAsACwAL
AA0ADQAMAAwADAAMAA0ADQAMAAwADAAMAAoACgAJAAkACwALAAoACgAMAAwACwALAAwA
DAAMAAwACgAKAAoACgAKAAoACwALAAgACAAIAAgACgAJAAkACQAJAAkACAAIAAoACQAJ
AAoACgAKAAoACgAKAAoACgALAAwADAAMAAwACwALAAwADQAPAA8AEAAQAA0ADQANAA4A
DgAOAA4ADgAPAA8ADwAPABEAEQARABEAEgASABEAEQARABEAEQARABMAEwATABMAFQAV
ABQAFAATABMAEwATABUAFQAVABUAFgAWABYAFgAWABYAFgAWABYAFgAWABYAFwAYABkA
GgAYABgAGAAYABcAFwAWABYAFgAWABYAFgAZABkAGAAYABcAFwAWABUAFQAVABYAFgAU
ABQAFAAUABIAEQARABEADwAPAA8ADwANAA0ADQAMAAwADAALAAsACwALAAwADAAKAAkA
CQAJAAkACQAJAAkACgAKAAkACQAJAAkACQAJAAsACQAJAAoACAAIAAgACQAJAAkACQAJ
AAsACwALAAoACAAIAAgACAAKAAsACwAKAAgACQAJAAkACwALAAsACwANAA0ADAAMAAwA
DgAOAA4ACgAKAAoACgAMAAwADAANAAsACwALAAsADQANAA0ADQAMAAwACwALAAkACwAK
AAgACAAIAAgACgAKAAoACgAKAAoACgAKAAoACgAKAAoACAAIAAgACAAIAAgACAAIAAgA
CAAIAAkACgALAAwADQANAA4AEAARABIAEwAUABQAFAAUABQAFAAUABEADwALAAkACQAI
AAcACAAHAAUABAADAAMAAgABAAEAAAAAAAEAAwAEAAYABwAGAAkACQAIAAgACQAJAAkA
CwAKAAoACgAJAAkACQAJAAoACgAKAAsADQANAA0ADQALAAsACgAKAAoACgAKAAoACgAK
AAwADQAPAA8AEQARAA8ADgAPABAACgAEAPz/9v/w/+r/6P/n/+v/8f/1//P/5//P/7v/
tf+w/6n/qv+w/7j/xv/U/9//5v/u//T/+P/9/wAAAQABAAQABgAGAAQABgAGAAYACAAJ
AAoACgAMAAwADQANAAsACwALAAwADAAMAAwADAAMAAwADAAMAAwADAAMAA0AEAAQABAA
EAAOAA4ADgAOAA4ADwAPAA8ADwAPAA8ADwAPAA8ADwAPAA8ADwAPAA0ADQAOAA8ADwAQ
ABAAEQARAA8ADwAPAA8ADQANAA0ADQANAA0ACwALAA4ADgAOAA4ADAALAAsACwALAAsA
CgAKAAgACAAJAAkACAAIAAgACAAIAAgABwAHAAcABwAGAAYABgAGAAUABQAEAAQABAAE
AAQABAAEAAQAAgACAAMAAwAAAAAAAAAAAAIAAQABAAEAAQABAAAAAAD+//3//f/+//7/
/v/+//7//v/+//7////+//7//v/+//////8AAAEAAAD//////v/9//3//f/+/wAAAAAA
AAAAAQABAAEAAQD///////////7//v/9//3////////////////////////////+//7/
///////////9//3//f/9/wAAAAAAAAAA/v/+//7//v8AAAAAAAAAAP7//v/+//7///8A
AAEAAgABAAEAAAAAAAIAAgACAAIAAgABAP///v/+//////////3//f/+//7/AAAAAAAA
AAAAAP///////////////////f/9//3//P/+//7//f/9//v/+//8//z//P/7//v/+//7
//v/+//7//r/+v/5//n/+f/5//n/+f/7//n/+f/6//r/+v/6//v/+f/5//n/+f/5//n/
+f/4//r/+v/6//r//P/9//3//P/8//3//f/9//v/+//7//v/+//7//r/+v/8//7//v/+
//z//P/8//z//P/8//z//f/9//3//f/9//3//f/9//3//f/+//7//////////v/+//7/
/v/+//7//v/+//7//v/+//7//v/+//7//v/+//7//v/+//7//f/+////AAADAAMABAAG
AAcACAAJAAoACgAKAAoACgAIAAYAAwABAP3//f/9//z//f/8//v/+f/4//f/9//2//X/
9f/0//T/9f/1//b/+P/5//r//f/9//z//P/9//3//f/9//z//P/+////////////AAAA
AAAAAAD///7//f/+////AAAAAP7//v/+//7//v/+//7//v8BAAMAAwADAAMAAQAAAP//
/v/6//D/6P/g/+D/3v/a/93/6f/v//H/6f/T/73/s/+r/57/nf+k/67/vv/M/9b/3f/k
/+z/8P/2//n/+v/7////AAAAAAIAAAACAAIAAgACAAMABAAEAAQABAAFAAUABwAHAAcA
CAAIAAgACAAIAAgACAAIAAgACAAIAAgACQAIAAgACAAIAAgACAAIAAgACgALAAsACwAL
AAsACwALAAkACQAJAAkACwALAAsACQALAAwADQANAAoACgALAAsACwALAAsACwALAAsA
CwALAA0ADQALAAsACgAKAAoACgAKAAkACQAJAAsACwAKAAoACgAKAAsACwAKAAoACgAK
AAgACAAHAAcACQAJAAgACAAIAAgABwAHAAYABgAGAAYABgAGAAYABgAEAAQABQAFAAQA
BAAEAAQABgAFAAUABQAFAAUABAAEAAQAAwADAAQABAAEAAQABAACAAIAAgADAAQABAAE
AAQAAwADAAQABQAFAAUABgAGAAUABQAFAAYABAAEAAQABAAHAAcABwAHAAcABwAHAAcA
BwAGAAQAAwAFAAUABQAFAAMAAwADAAMABQAFAAQABAAHAAcABwAHAAUABQAFAAUABgAG
AAYABgAIAAgACAAIAAgACAAIAAgACAAIAAgACAAGAAYABgAGAAUABQAEAAQABgAGAAYA
BgAFAAUABAAEAAQABQAFAAUAAQABAAIAAgAEAAQABAAEAAIAAQABAAEAAwADAAMAAwAD
AAMAAwACAAAAAAD/////AQABAAIAAgACAAEAAQABAAEAAQABAAEAAgACAAEAAQD/////
/////wEA/////wAA/v/+//7///////////////////////7//v/+//7//v/8//3//f/8
//7////////////////////9//3//P/8//z//v/+//7//P/8//z//P/8//z//P/9//3/
/f/9//3/+//7//v/+//7//z//P/9//3//f/8//z//P/8//z//v/+//7//v/9//z/+//6
//v//P/9//7//v/+//7//v/8//z//P/8//z//P/8//z//v/+//7//v/8//z//P/8//z/
/P/8//z//v/+//7//v/+//7///8AAAEAAgADAAMABgAIAAkACgAJAAoACgAKAAoACgAK
AAgABQADAP/////9//z/+//6//n/9//2//X/9f/0//P/8//y//L/8//z//L/9P/1//b/
+//7//r/+v/5//n/+f/5//j/+P/4//n/+f/5//n/+v/4//j/+f/5//n/+f/5//n/9//2
//b/9v/4//j/+P/4//j/+v/7//3///////3////+//3//v/6//D/6P/i/9z/2P/Y/9v/
4f/n/+n/4f/N/7P/qf+l/57/m/+g/6r/tv/E/9D/1//c/+L/6P/s/+//8v/3//f/+P/4
//j/+P/6//r/+v/7//3///8AAAAAAAABAAEAAQABAAEAAgACAAIAAgACAAQABAAEAAQA
BAAEAAQABQAEAAQABAAEAAYABgAGAAYABAAFAAUABQAFAAUABQAFAAcABwAHAAcABwAH
AAcABQADAAQABQAFAAYABgAHAAcABwAHAAcABwAFAAUABQAFAAUABQADAAMABAAEAAQA
BAAEAAMAAwADAAMAAwACAAIAAgACAAMAAwACAAIAAgACAAIAAgABAAEAAQABAAAAAAAA
AAAA//////z//P/8//z//v/+//7//v/6//r/+//7//z//P/8//z/+v/5//n/+f/7//v/
+v/6//r/+f/5//r/+P/4//j/+P/4//j/+P/5//j/+P/4//j/+f/5//r/+//5//n/+v/6
//n/+f/5//r/+v/6//r/+v/5//n/+f/5//v/+//7//v//P/8//v/+//7//v/+//7//3/
/f/9//3//P/7//n/+P/5//n/+f/5//f/9//3//f/+v/6//r/+v/4//j/+P/4//b/9v/2
//b/9//4//n/+v/6//r/+v/6//v/+//6//r/+P/4//j/+P/5//n/+P/4//r/+//7//v/
+f/5//r/+v/6//r/+v/6//r/+f/5//n/+f/5//n/+f/7//v/+//6//r/+v/5//n/9//3
//j/+P/4//f/9//3//f/9//3//f/9v/2//X/9f/3//f/9//3//f/9f/1//b/9P/0//T/
9f/3//f/9//3//f/9//3//b/9v/2//b/9v/0//X/9f/0//b/9//3//f/9//3//f/9//3
//f/9v/2//b/+P/4//j/9v/2//b/9v/0//T/9P/1//X/9f/1//X/9f/1//X/9f/z//T/
9P/1//f/9//0//T/9P/0//T/9P/0//T/9P/0//T/9P/0//T/9P/0//T/9v/2//b/9v/2
//b/9v/2//j/+P/4//j/9v/2//b/9v/2//b/9v/2//b/9v/2//f/+P/5//r/+//7//z/
/v///wAAAQACAAIAAAAAAAAAAAD+//v/+f/1//X/9f/0//P/8P/v/+3/7P/s/+3/7f/t
/+3/7P/s/+3/7f/u//D/8f/y//X/9f/0//L/8//z//P/9f/0//T/9P/z//P/8//z//T/
9P/0//X/8//z//P/8//z//P/8v/y//T/9P/0//T/9P/2//j/9//5//v/+//3//P/8v/v
/+j/4v/a/9L/0P/Q/9D/0v/X/93/5f/t/+X/0f/F/7n/p/+a/5n/oP+q/7j/xP/M/9P/
3P/i/+b/7P/v//D/8f/x//L/8v/0//b/+P/4//j/9v/3//j/+P/2//b/9//3//f/9//3
//j/+P/4//j/+P/4//j/+P/4//j/+P/4//n/+v/6//r/+v/6//r/+v/6//r/+//7//v/
+//7//v/+//7//v/+//7//v/+//7//n/+f/6//v/+//6//r/+//7//v/+//7//v/+f/5
//n/+f/5//n/9//3//r/+v/6//r/+P/3//f/9//5//n/+P/4//j/+P/5//n/+v/6//r/
+v/4//j/9//3//f/9//2//b/9v/2//X/9f/y//L/8v/y//L/8v/y//L/8f/y//T/9f/z
//L/8f/w//L/8f/x//H/8f/x//D/8P/w/+//7//w//D/8P/w//D/8P/w//D/8f/y//L/
8v/y//H/8f/y//P/9f/1//b/9v/1//X/9f/2//b/9v/2//b/9//3//f/9//5//n/+f/5
//j/+P/3//f/+f/5//n/+f/5//n/+f/5//n/+f/4//j/+//7//v/+//5//n/+f/5//r/
+v/6//r/+P/4//j/+P/4//j/+P/4//j/+P/4//j/+P/4//j/+P/5//n/+P/4//r/+v/6
//r/+f/5//j/+P/6//v/+//7//n/+f/6//r/+v/6//r/+v/6//n/+f/5//n/+f/5//n/
+//7//v/+v/6//r/+f/5//n/+f/6//r//P/7//v/+//5//n/+f/5//v//P/8//3/+//7
//v/+//9//v/+//8//r/+v/6//v/+//7//v/+//7//v/+//6//z//P/8//z//P/9//3/
/P/8//3//f/9//v/+//7//v/+//7//r/+v/6//z//P/8//r/+v/6//r/+v/6//r/+//9
//3//f/9//v/+//7//v//f/+//7///////3//v/+//7//v/+//7//v/+//7//v/+//7/
/v/+//7//v/+//7//v/+//7//v/+//7//v/8//z//P/8//r/+v/6//r/+//8//3//v/+
//7//v/+//z//P/8//z//v/+//7//v/+//7//v/+//7///8AAAEAAgADAAMABAAGAAcA
CAAJAAoACgAKAAoACgAKAAgABQADAP////////7//f/8//v/9//2//X/9f/2//X/9f/0
//L/8//z//T/9v/3//j/+//9//z//P/9//v/+//7//r//P/8//3//f/9//3//v/+//7/
///////////////////+//7//v/+//7//v/+//7//v/9////AwADAAMAAwACAAMABAAC
APj/8P/o/+L/3P/Y/9v/5f/r/+v/4//R/7n/p/+j/5z/mf+e/6b/sv/C/9D/2f/g/+j/
7P/w//P/9v/7/////v/+/wAA/v8AAAAAAAAAAAEAAgACAAIAAgADAAMAAQABAAEAAgAC
AAIAAgACAAIAAgACAAIAAgACAAIAAwAEAAQABAAEAAYABgAGAAYABAAFAAUABQAFAAUA
BQAFAAUABQAFAAUABQAFAAUAAwADAAQABQAFAAYABgAHAAcABQAFAAUABQAHAAcABwAH
AAcABwAFAAUABAAEAAQABAAGAAUABQAFAAUABQAEAAQABAAEAAUABQACAAIAAgACAAQA
BAADAAMAAQABAAAAAAAAAAAA/////wAAAAAAAAAAAAAAAAAAAAD+//7//////wAAAAAA
AAAA///9//z/+//9//3//P/8//z/+//7//z//P/8//z//P/8//z//P/9//7//v/+//7/
/f/9//7/////////AAAAAP///////wAA/v/+//7//v//////////////////////AAAA
AP////////////////3//f/9//3///////7//v///////////wEAAQABAAEAAAAAAAAA
AAACAAIAAgACAAAAAAAAAAAAAAAAAAAAAAAAAAAAAAAAAAEAAQAAAAAAAAAAAAAAAAD/
/////v/+/wAAAQABAAEA/////wAAAAD+//7//v/+//7//f/9//3/////////////////
///+//7//v/9//3//f/9//7//v8AAP///////wEAAQABAAEAAAAAAP//////////////
/////f/9//7//v/+//7//////////////wEAAQABAAAA/v/+//7//v/8//3//f/8//7/
/////////f/9//3//f///////v/+//z//v/+//7//P/8//z//P/+//7//v////3//f/9
//3//f/9//3//f/9//7//v////////8AAAAAAAAAAAAAAAAAAAAAAAAAAAAAAAAAAAAA
AAAAAAAAAAAAAAAAAAD+//7//v/+//7//v/+//7//v/+//7//v/+//7//v/+//z//P/8
//z/+v/6//r/+v/7//z//f/+//z//P/8//z//P/8//z//P/8//3//v///wAAAQABAAIA
BAAFAAYABwAIAAgACAAIAAgACAAGAAMAAQD9//3//f/8//v/+v/5//f/9v/1//X/9P/z
//P/8v/0//X/9f/2//b/9//4//v/+//6//r/+//7//v/+//6//r/+v/7//v/+//7//z/
/P/+//////////3//f/9//3//P/8//z//P/8//z//P/8//7/AQABAAMAAwABAPv/+v/7
//b/7P/m/+L/3P/Y/9j/2P/d/+X/6//z//H/2//J/7//sf+i/5//oP+o/7j/yP/Q/9X/
3v/o/+z/8P/1//b/9//5//j/+v/6//j/+v/6//r/+v/7//z//P/8//z//f/9//3//f/9
//7//P/8//z//P/8//z//P/8//z//P/8//3//v/+//7//v8AAAAAAAAAAP7/////////
//////////////////////////////3///8AAAEAAQD+//7///////3//f/9//3//f/9
//3//f/9//3/+//7//7//v/+//7//P/7//v/+//5//n/+P/4//j/+P/5//n/+P/4//j/
+P/2//b/9f/1//f/9//2//b/9v/2//X/9f/y//L/8v/y//T/9P/0//T/8v/y//P/8//y
//L/8v/y//D/7//v/+//7//v/+7/7v/u/+3/7f/u/+7/7v/u/+7/7v/u/+7/7//w//D/
8P/w/+//7//w//H/8//z//T/9P/1//X/9f/2//T/9P/0//T/9f/1//X/9f/3//f/9//3
//j/+P/3//f/9//3//f/9//1//X/9f/1//X/9f/0//T/9//3//f/9//3//f/9//3//b/
9v/2//b/+P/4//j/+P/4//j/+P/4//j/+P/4//j/+P/4//j/+P/5//n/+P/4//j/+P/4
//j/+//7//r/+v/4//n/+f/5//f/9//4//j/+f/6//v//P/8//v/+//7//v/+//7//v/
+//7/w==
         </WaveFormData>
      </LeadData>
      <LeadData>
         <LeadByteCountTotal>10000</LeadByteCountTotal>
         <LeadTimeOffset>0</LeadTimeOffset>
         <LeadSampleCountTotal>5000</LeadSampleCountTotal>
         <LeadAmplitudeUnitsPerBit>4.88</LeadAmplitudeUnitsPerBit>
         <LeadAmplitudeUnits>��V</LeadAmplitudeUnits>
         <LeadHighLimit>2147483647</LeadHighLimit>
         <LeadLowLimit>268435456</LeadLowLimit>
         <LeadID>V2</LeadID>
         <LeadOffsetFirstSample>0</LeadOffsetFirstSample>
         <FirstSampleBaseline>0</FirstSampleBaseline>
         <LeadSampleSize>2</LeadSampleSize>
         <LeadOff>FALSE</LeadOff>
         <BaselineSway>FALSE</BaselineSway>
         <ExcessiveACNoise>FALSE</ExcessiveACNoise>
         <MuscleNoise>FALSE</MuscleNoise>
         <LeadDataCRC32>4251902111</LeadDataCRC32>
         <WaveFormData>
DgAOAA4ADgAQABAAEAAQABAAEAAQABAAEgASABIAEgAUABQAFAAUABYAFgAWABYAFwAY
ABkAGgAYABgAGAAYABkAGgAbABwAHgAeAB4AHgAgACAAIAAgACIAIgAiACIAJAAkACQA
JAAlACYAJwAoACgAKAAoACgAKQAqACsALAAtAC4ALwAwADIAMgAyADIAMwA0ADUANgA4
ADgAOAA4ADoAOgA6ADoAOAA4ADgAOAA4ADgAOAA4ADYANgA2ADYANQA0ADMAMgAwADAA
MAAwAC8ALgAtACwAKQAoACcAJgAkACIAIAAeAB0AHAAbABoAGAAWABQAEgAPAA4ADQAM
AAkACAAHAAYAAwACAAEAAAACAAIAAgACAAEAAAD///7//P/8//z//P/8//z//P/8//z/
/P/8//z//P/8//z//P/8//z//P/8//z//P/8//z//v/+//7//v8AAAAAAAAAAAAAAAAA
AAAAAAAAAAAAAAAAAAAAAAAAAAIAAgACAAIAAgACAAIAAgAEAAQABAAEAAQABAAEAAQA
AgACAAIAAgACAAIAAgACAAAAAAAAAAAAAgACAAIAAgAAAAAAAAAAAP7//v/+//7///8A
AAEAAgABAAAA///+//7//v/+//7//v/+//7//v/8//z//P/8//7//v/+//7//P/8//z/
/P/8//z//P/8//z//P/8//z/+v/6//r/+v/8//z//P/8//r/+v/6//r/+v/6//r/+v/6
//r/+v/6//j/+P/4//j/+P/4//j/+P/6//r/+v/6//j/+P/4//j/+P/4//j/+P/6//r/
+v/6//z//P/8//z//f/+////AAAAAAAAAAAAAAAAAAAAAAAA/v/+//7//v8AAAAAAAAA
AP7//v/+//7//v/+//7//v/8//z//P/8//v/+v/5//j/9v/2//b/9v/4//j/+P/4//j/
+P/4//j/+P/4//j/+P/3//b/9f/0//X/9v/3//j/+v/6//r/+v/5//j/9//2//j/+v8C
AAwAGgAwAEYAUABQAEIAIADo/7T/jv9s/0z/NP8k/x7/FP8E//b+4v7E/rT+vP7Q/vD+
FP82/1T/dP+O/6L/tv/E/87/2P/i/+j/7P/0//j/9v/2//j//P/+/wIAAgAAAAAAAgAG
AAgABgAGAAgABgAIAAwADAAIAAoADAAKAAgACgAKAAoADAAKAAoADAAMAA4ADgAOAA4A
DAAMAA4AEAASABAAEAASABQAEAAQABEAEgATABQAFgAWABYAFgAWABYAFgAWABgAGAAY
ABgAGgAaABoAGgAcABwAHAAcAB4AHgAeAB4AIAAgACAAIAAiACIAIgAiACMAJAAlACYA
JwAoACkAKgAqACoAKgAqACsALAAtAC4ALwAwADEAMgAzADQANQA2ADYANgA2ADYAOAA4
ADgAOAA2ADYANgA2ADQANAA0ADQAMwAyADEAMAAvAC4ALQAsACoAKgAqACoAJwAmACUA
JAAiACIAIgAiACAAHgAcABoAGQAYABcAFgAUABIAEAAOAAsACgAJAAgABwAGAAUABAAD
AAIAAQAAAP7//v/+//7//P/8//z//P/8//z//P/8//z//P/8//z//P/8//z//P/8//z/
/P/8//z//P/8//z//v/+//7//v8AAAAAAAAAAP7//v/+//7/AAAAAAAAAAD+//7//v/+
////AAABAAIAAAAAAAAAAAACAAIAAgACAAIAAgACAAIABAAEAAQABAACAAIAAgACAAQA
BAAEAAQABAAEAAQABAACAAIAAgACAAIAAgACAAIAAAAAAAAAAAAAAAAAAAAAAAAAAAAA
AAAAAAAAAAAAAAD+//7//v/+/wAAAAAAAAAA/v/+//7//v/+//7//v/+//z//P/8//z/
/P/8//z//P/8//z//P/8//z//P/8//z//P/8//z//P/8//z//P/8//z//P/8//z//P/8
//z//f/8//z/+//6//z//f/9////////////AAD+/wAAAQACAAQABQAGAAYABAAEAAIA
AQABAAAA/////wMABAAEAAUAAwACAAIAAgAAAP///////wEA///9//z/+v/5//n/+v/9
//3//P/8//7//v/+//7/+//6//r/+f/5//n/+f/5//n/+f/6//r//P/8//z//P/9//3/
/v/+//7//v/+//7//v/+/wAACwAWACQANwBJAE4ASwA8AB4A6f+0/43/cf9X/z7/Mf8v
/yf/Gf8I/+7+0v7K/tH+4P79/h3/Pf9e/4D/mf+p/7n/yv/W/93/4//s//T/+f/9/wAA
/v8CAAQABQAFAAYABwAIAAkACQAKAAsADAAOAA4ADwAPAA4ADgAOAA4ADgAPAA8AEAAS
ABIAEgASABEAEgAUABQAEQARABEAEQAUABQAFQAVABgAGAAYABgAFwAXABcAFwAYABkA
GQAYABgAGQAbABwAHAAcABwAHAAeAB8AIQAiACAAIQAhACIAIQAhACEAIQAjACUAJQAk
ACYAJwAnACoAKgApACgAJwApACsALAAsAC0AMAAyADQAMwAyADIAMgAyADMANAA1ADcA
NwA3ADcAOAA4ADoAOgA4ADkAOQA5ADUANQA2ADYAOAA2ADUANQA0ADMAMgAyAC8ALgAt
AC0ALQAtACoAKgAsACoAKQAoACcAJwAlACMAIwAgAB8AHQAaABkAGQAZABgAFgAUABIA
EAAQAA8ADgAPAAwADAALAAsACwALAAoABwAGAAUABQAFAAQABAAEAAUABgAHAAcABQAF
AAUABQADAAMAAgACAAAAAQABAAEAAwADAAMAAwAEAAQABAAEAAIAAgACAAMABQAFAAUA
BgAGAAYABgAGAAUABQAFAAUACAAIAAYACAAIAAgACAAIAAcABwAHAAcABwAJAAkACQAH
AAcABwAHAAkACQAJAAkACQAKAAsADAAKAAoACgAKAAoACgAKAAoABgAGAAYABgAIAAgA
CAAIAAcABwAHAAcABQAGAAYABgAFAAQABAAEAAQABAAEAAQAAwADAAMAAwAFAAMAAwAD
AAIAAgACAAIAAQABAAEA/////////////wEAAQABAAEA/////wAAAAAAAAAA/v/+////
/////////////////////wAAAAAAAAAAAAAAAAAA///9//7//v//////AQABAAEAAQAE
AAQABgAHAAYABwAHAAcABAAEAAQAAgD//////v/9//7/AQADAAQAAwADAAIAAgAEAAQA
AwADAAEAAQD///3//P/8//v/+//8//3//f/8//r/+v/6//r//P/6//r/+//7//v/+//7
//v/+//7//z//P/8//z//P/+//3//f/+//3//P/7//r/+v/8/wAACAAPABgAKgBBAE8A
UABDACoA/P/D/5b/c/9V/zv/KP8h/xv/D/8F//b+2P7C/sL+z/7o/gv/K/9L/2r/hP+Z
/6v/wf/O/9j/3//n//D/9P/1//n//v/+/wAAAgADAAMABAAFAAYABwAHAAgACQAKAAwA
DAANAA0ADgAOAA4ADgAOAA8ADwAQAA8ADgANAAwADgAQABMAFAARABEAEQARABIAEgAT
ABMAFAAUABQAFAAXABcAFwAXABYAFwAXABYAGAAZABsAHAAaABoAGgAaABkAGQAaABoA
GwAdAB4AIAAhACEAIQAhACEAIwAjACIAJAAlACUAKAApACkAKQApACsALQAuAC4ALAAu
AC8AMAAyADIAMwA0ADYANwA4ADkAOwA7ADsAOwA8ADwAPgA+ADwAPQA9AD0APQA9AD4A
PgA+ADwAOwA7ADoAOQA4ADgANwA2ADUANQAzADMAMAAwADEAMAAwADAALgAtACoAJwAn
ACQAIwAhAB0AGwAaABkAGAAWABQAEgAQABAADwAOAA0ACgAKAAkABQAFAAUABAAFAAQA
AwADAAUABAAEAAQAAwACAAEA//8BAAEAAQABAAEAAQAAAAAAAAABAAEAAQABAAEAAQAB
AAAAAAAAAAAAAAAAAAAAAQABAAEAAQACAAIAAgACAAIAAwADAAMAAwAEAAQAAgAEAAIA
AgACAAIAAwADAAMAAwACAAUABgAHAAcABwAHAAcABwAHAAcABwAEAAQABAAEAAYABgAG
AAYABgAGAAYABgAEAAQABAAEAAUABgAHAAgABQAFAAUABQADAAQABAAEAAUABAAEAAQA
BAAEAAQABAADAAMAAwADAAUAAwADAAMAAgACAAIAAgACAAEAAAD9/wAAAQACAAMAAwAD
AAMAAwABAAEAAgACAAQABAACAAIAAQABAAEAAQABAAEAAQABAAEA/////////f//////
//8BAAEAAQABAP//////////AQAAAAAAAAABAAEA/v/+//7//v/+/wAAAAAAAAEAAAAA
AP///v8AAAEAAQADAAMAAwADAAQABAAGAAcACAAJAAkACQAIAAgACAAGAAUABwAGAAUA
BQAFAAYABgAHAAcABgAGAAYABgAFAAUABQAGAAUABAAEAAQAAwADAAQABQAFAAQABAAF
AAYABwAIAAMAAgACAAEAAQABAAEAAQADAAMABAAEAAIAAgACAAIAAQABAAIAAgACAAIA
AgACAAAAAAACAAMACAASACMAOQBQAFcAUgBCABMA1v+h/3n/Uf8q/xH/Bf///vP+5P7e
/tj+wv6x/rz+0f7x/hn/PP9S/23/j/+r/7r/xv/T/93/5P/s//P/9//6//z///8CAAQA
BQAFAAUABQAFAAUABgAHAAgACAAIAAkACQAMAAwADAAMAAwADQANAA4ADgAOAA4ADgAN
AA4AEAAQABEAEQARABEAEgASABMAEwASABIAEgASABUAFQAVABUAFgAXABcAFgAUABUA
FwAYABoAGgAaABoAGwAbABwAHAAeAB8AHwAgACMAIwAjACMAIwAlACUAJAAmACcAJwAq
AC0ALQAtAC0ALQAvADAAMAAwADIAMwA0ADYANgA3ADgAOAA5ADoAOwA9AD0APQA9AD0A
PgBBAEIAQABBAEEAQQBCAEMARQBGAEQAQgBBAEEAQQBBAEEAQgBBAEAAPwA/AD8APwA8
ADwAPgA8ADsAOgA3ADcANQAzADUAMgAxAC8AKwApACgAJwAkACIAIAAeABoAGgAZABgA
FwAUABQAEwARABEAEQAQABEAEAAPAA8ADwAOAA4ADgAMAAwADAALAA0ADQANAA0ADwAP
AA4ADgAOAA8ADwAPAA8ADwAPAA8AEAAQABAAEAASABIAEgATABEAEQARABIAEwAUABUA
FgAVABUAFQAVABQAFAASABQAFAAUABQAFAAVABUAFQAVABEAEwATABMAEwATABMAEwAR
ABEAEQARABAAEAAQABAADgAOAA4ADgAMAAwADAAMAAoACgAKAAoACgAKAAoACgAHAAcA
BwAHAAUABgAGAAYABQAEAAQABAAEAAQABAAEAAUABQAFAAUABQADAAMAAwAEAAQABAAE
AAUABQAFAAMAAQABAAEAAQACAAMABAAFAAMAAwAEAAQABgAGAAQABAAFAAUABQAFAAcA
BwAHAAcABQADAAMAAwADAAUABQAFAAUABQAFAAUABQAFAAUABQAFAAQABAAEAAMABQAE
AAIAAgACAAIAAgACAAIAAgACAAIAAgACAAIAAgACAAIAAgACAAIAAgACAAIAAQD//wAA
AAABAAEAAwADAAMAAwAEAAQABgAHAAgACQAJAAkACAAIAAgABgAHAAcABgAFAAMABQAG
AAYACQAJAAgACAAGAAYABQAFAAcABwAFAAMABAAEAAMAAwACAAMAAwACAAAAAAAAAAAA
AgAAAAAAAQD//////////wEAAQABAAIABAAEAAQABAACAAEAAQACAAIAAgACAAIAAgAC
AAIABAAHAAwAGgArAEEAVABbAFQAPgALAM7/nf9z/03/LP8V/wf/A//3/ur+5P7S/rr+
tf7E/t3+Af8l/0T/Yv+B/5n/rf/C/9D/2//j/+z/8P/1//v//v8AAAIABAAFAAUACAAJ
AAoACwANAA4ADwAQABAAEAARABEAEgASABIAEgASABMAEwAUABQAFAAUABQAFQAWABgA
GAAXABcAFwAXABoAGgAbABsAHAAcABwAHAAbABsAGwAbABwAHQAdABwAHAAdAB8AIAAg
ACAAIAAgACEAIQAiACIAIgAjACMAJAAlACUAJQAlACcAKQApACgAKAApACkALAAtAC0A
LQAtACsALQAuAC4ALgAwADEAMgA0ADQANQA2ADYANwA4ADkAOgA5ADgANwA4ADgAOgA6
ADoAOwA7ADsAOQA5ADoAOgA4ADYANQA1ADYANQA0ADQAMwAyADEAMQAxADEALgAuAC4A
LAArACoAKwArACkAJwAnACQAIwAhAB4AHQAdAB0AGAAWABQAEgAOAA4ADQAMAA0ACgAK
AAkABwAHAAcABgAFAAQAAwADAAEAAAAAAAAAAAAAAAAA//8BAAEAAQABAP/////+//7/
/v////////8BAAEAAQABAAAAAAAAAAAAAgACAAIAAwADAAMAAwAEAAIAAgACAAIABQAF
AAUABQAEAAQAAgAEAAUABgAHAAgACAAHAAYABQAFAAcABwAHAAUABQAFAAUABQAFAAUA
BQAEAAQABAAEAAYABgAGAAYABAAEAAQABAACAAIAAgACAAIAAgACAAIA///////////9
//7//v/+/////v/+//7//P/8//z//P/7//v/+//7//3/+//7//v/+v/6//r/+v/7//v/
+//5//v/+//7//v/+//7//v/+//7//v//P/8//z//P/6//r/+//7//v/+//9//3//f/9
//3/+//7//v/+//9//3//f/9//3//f/9//3//f/9//3////+//7//v///////v/8//z/
/P/8//7//v/+//7//v/+//7//v/8//3//v/+//3//P/8//3//f////////8BAAIAAgAE
AAUABgAHAAcABQAEAAQABAACAAEAAQAAAAEAAQADAAQABAAFAAUABAACAAIAAgABAAEA
AQABAP///f/8//z/+//7//z//f/9//z//P/8//z/+v/6//j/+P/7//v/+//7//v/+//7
//v/+v/6//r/+v/7//z//P/9//z//P/8//z//P/8//r//P8AAAcAEgAiADcASwBSAEsA
OgAQANX/ov97/13/Qf8o/xv/Hf8V/wX/9v7e/sT+vv7H/uD+Af8j/0H/Yv+C/5f/p/+7
/8z/1v/f/+f/7v/y//f/+//+/wAAAAACAAMAAwAGAAcACAAJAAcACAAJAAoADAAMAA0A
DQAOAA4ADgAOAAwADQANAA4AEAAQABAAEAAPABAAEgASABEAEQARABEAFAAUABUAFQAW
ABYAFgAWABUAFQAVABUAGAAZABkAGAAYABkAGwAcABwAHAAcABwAHQAdAB4AHgAeAB8A
HwAgACEAIQAhACEAIQAjACMAIgAkACUAJQAoACcAJwAnACcAKQArACwALAAsAC4ALwAw
ADAAMAAxADIANAA1ADYANwA3ADcANwA3ADgAOAA6ADoAOgA7ADsAOwA5ADkAOgA6ADgA
NgA1ADUANgA1ADQANAAxADAALwAvAC8ALwAsACwALgAsACsAKgAnACcAJQAjACMAIAAf
AB0AGgAZABkAGQAYABYAFAASAA4ADgANAAwACQAGAAYABQAEAAUABgAGAAUABAADAAMA
AQAAAAAAAAAAAAAAAAD/////////////AQABAAAAAAAAAAEAAQABAP//////////AgAC
AAIAAgAEAAQABAAFAAMAAwADAAQABAAEAAQABAAFAAUABQAFAAQABAACAAQABAAEAAQA
BAAFAAUABQAFAAMABQAFAAUAAwADAAMAAwADAAMAAwADAAIAAgACAAIAAgACAAIAAgAA
AAAAAAAAAP7//v/+//7/AAAAAAAAAAD9//3//f/9//3//v/+//7//f/8//z//P/8//z/
/P/8//v/+//7//v/+//5//n/+f/6//r/+v/6//v/+//7//n/+f/5//n/+f/3//f/9//3
//f/9//4//j/+v/6//j/+P/3//f/9//3//n/+f/5//n/+f/3//f/9//1//f/9//3//f/
9//3//f/9//3//f/9//5//j/+P/4//n/9//2//j/+P/4//j/+P/4//j/+P/3//b/9f/0
//b/9v/2//b/9v/2//b/9v/2//b/9v/2//T/9P/0//T/9v/2//b/9v/2//b/9v/2//b/
9v/2//f/+P/4//f/9v/2//f/9//5//n/+f/5//r//P/+////AAD////////+/wAAAAD+
//3//f/8//v/+//9//7//v////3//P/8//z//P/7//v/+//7//n/9//2//T/8//z//T/
9f/1//T/9P/y//L/8v/y//L/8v/z//P/8//z//P/8//x//H/8v/y//L/8v/y//L/8f/x
//L/8v/y//L/8v/y//L/8v/0//3/CAAYACsAPwBKAEcAOAAOANP/nP9z/03/Lf8U/wf/
Af/3/un+4P7S/rr+rv63/s7+7f4T/zH/UP9u/4n/m/+t/7z/yv/T/9v/5P/q/+//8f/y
//T/9P/2//f/9//5//v//f///wEAAgADAAQAAgACAAMAAwAGAAYABgAGAAYABwAHAAgA
CAAIAAgACAAHAAgACgAKAAsACwALAAsACgAKAAsACwAMAAwADAAMAA8ADwAPAA8AEAAR
ABEAEAAOAA8AEQASABQAFAAUABQAFwAXABgAGAAYABkAGQAaABkAGQAZABkAGQAbABsA
GgAcAB0AHQAgACEAIQAhACEAIQAjACQAJAAkACYAJwAoACgAKAApACoAKgArACwALQAt
AC0ALQAtACwALAAuAC4ALgAvAC8ALwAtAC0ALgAuAC4ALAArACsAKAAnACYAJgAnACYA
JQAlACUAJQAiACIAIgAgAB8AHgAdAB0AGwAZABkAFgAVABMAEgARABEAEQAOAAwACgAI
AAYABgAFAAQAAwAAAAAA///9//3//f/8//v/+v/5//n/+//6//r/+v/4//j/+P/3//n/
+f/5//n/9//3//b/9v/4//n/+f/5//f/9//3//f/+v/6//r/+v/4//j/+P/5//n/+f/5
//r/+v/6//r/+v/7//v/+//7//7//v/8//7//P/8//z//P/9//3//f/9//3/////////
//////////////////////z//P/8//z//v/+//7//v/+//7//v/+//z//P/8//z/+v/6
//r/+v/5//n/+f/5//n/+v/6//r/+f/4//j/+P/4//j/+P/4//f/9//3//f/9//1//X/
9f/4//j/+P/4//n/+f/5//f/9//3//f/9//3//f/9//3//f/9//4//j/+P/4//b/9v/1
//X/9f/1//f/9//3//f/9//1//X/9f/1//f/9//3//X/9f/1//X/9//3//f/9//1//T/
9P/0//f/9//2//b/9v/2//b/9P/0//T/9P/2//b/9v/2//T/9P/0//T/9P/0//T/9P/0
//T/9P/0//b/9v/2//b/9P/0//T/9P/1//b/9v/1//T/9P/1//X/9//3//f/9//6//r/
/P/9//z//f/9//3//P/8//z/+v/7//v/+v/5//n/+//8//z/+//7//r/+v/8//z/+//7
//n/+f/3//X/9v/2//X/9f/2//f/9//2//T/9P/0//T/9v/0//T/9f/1//X/9f/1//X/
9f/1//b/9P/0//T/9P/0//P/8//0//T/9P/0//T/9v/2//r/AAAJABYAKAA9AEkASAA7
ACIA8v+5/4j/a/9R/zn/Kv8l/yH/Gf8P//j+2v7M/tD+3f72/hH/L/9N/3D/jP+d/6v/
vf/K/9T/3f/l/+r/7v/x//P/9v/4//r//P/9//3//P/9//7//////wAAAQACAAIAAgAD
AAMABAAEAAQABAACAAMAAwAEAAYABgAGAAYABQAGAAgACAAJAAkACQAJAAgACAAJAAkA
CgAKAAoACgALAAsACwALAAwADQANAAwADAANAA8AEAAQABAAEAAQABEAEQASABIAEgAT
ABMAFAATABMAEwATABUAFwAXABYAFgAXABcAGgAbABsAGwAbABsAHQAeAB4AHgAgACEA
IgAgACAAIQAiACQAJQAmACcAKAAnACYAJQAkACQAJgAmACYAJwAnACcAJQAlACYAJgAl
ACIAIAAfACAAHwAeAB4AHQAcABsAGwAaABkAFQAUABQAEgARABAAEQARAA8ADQAPAAwA
CwAJAAYABQAFAAUABQAEAAMAAgACAAIAAQAAAP///P/8//v/+//7//v/+v/5//j/9//3
//f/9v/2//b/9P/0//T/8//1//X/9f/1//X/9f/0//T/9P/1//X/9f/1//X/9f/1//b/
9v/2//b/9v/2//b/9//3//f/9//4//r/+v/6//r/+//7//v/+//8//z/+v/8//7//v/+
//7//f/9//3//f/8////AAABAP/////////////////////+//7//v/+//7//v/+//7/
/v/+//7//v/8//z//P/8//7//v/+//7//f/9//3//f/7//z//P/8//z//P/9//7//f/8
//v/+v/7//v/+//7//v/+f/5//n/+v/6//r/+v/7//v/+//5//n/+f/5//n/+f/5//n/
+f/5//n/+v/6//r/+v/4//j/9//3//f/9//3//f/9//3//n/9//3//f/9f/3//f/9//5
//n/+f/5//j/9//2//X/9v/2//f/+P/5//f/+P/4//j/+P/4//j/+P/4//j/+P/4//j/
+P/4//j/+P/4//b/9v/2//b/+P/4//j/+P/2//b/9v/2//T/9P/0//T/9f/2//f/+P/4
//j/+P/4//b/9v/2//b/9v/2//f/+P/4//f/9v/2//f/9//5//n/+f/5//r/+v/8//3/
/v///wEAAQAAAAAAAAD+//3//f/6//n/+f/7//z//P/9//3//P/8//z//P/7//v/+//7
//n/9//2//b/9//3//j/+f/4//b/9f/0//T/9P/0//L/9P/1//X/9f/1//X/9f/1//X/
9v/2//b/9v/2//b/9f/1//b/9v/2//b/9v/2//T/9v/2//3/CAAWACkAPwBMAEsAQAAa
AN3/pv97/1X/Mf8Y/wf/Bf///u3+4P7a/sT+sP61/sj+5/4L/y3/Sv9q/4f/m/+t/8D/
zP/V/93/5v/u//P/9f/4//r/+v/8//3//f8AAAEAAgADAAMABAAFAAYABgAGAAcABwAI
AAgACAAIAAoACwALAAwACgAKAAoACgALAAwADgAOAA8ADwAPAA8AEAAQABEAEQAQABAA
EAAQABEAEQARABEAEgATABMAEgASABMAFQAWABgAGAAYABgAGQAZABoAGgAcAB0AHQAe
AB8AHwAfAB8AHwAhACEAIAAiACMAIwAmACUAJQAlACUAJwApACoAKgApACoAKgAqACsA
LAAuADAALgAvADAAMQAzADMAMwAzADQANAA2ADYANAA1ADUANQAzADMANAA0ADYANAAz
ADMAMgAxADAAMAAvAC4ALQAtACsAKwAoACgAKgAoACcAJgAjACMAIQAfAB8AHAAbABkA
FgAVABUAFQASABAADgAMAAoACgAJAAgABQACAAIAAQD////////+//v/+v/5//n/+v/6
//v//P/7//r/+f/3//f/9//3//f/9//3//b/9v/2//f/9//3//f/9//3//f/+P/4//j/
+P/4//j/+P/5//n/+f/5//r/+v/6//r/+v/7//v/+//7//z//P/6//z//P/8//z//P/9
//3//f/9//3//////////f/9//3//f////////////7//v/+//7//v/+//7//v/+//7/
/v/+//z//P/8//z//P/8//z//P/9//3//f/9//3//v/+//7//f/8//z//P/6//r/+v/6
//n/+f/5//n/+//5//n/+f/4//j/+P/4//v/+//7//n/9//3//f/9//3//f/9//3//n/
+f/6//r/+P/4//b/9v/3//f/9//3//n/+f/5//n/9//1//X/9f/3//n/+f/5//f/9//3
//f/9//3//f/9//5//j/+P/4//n/+f/6//r/+v/6//r/+v/6//r/+v/6//r/+v/6//r/
+v/6//r/+v/6//r/+v/6//r/+v/6//r/+v/6//r/+v/6//r/+v/6//r/+v/6//r/+v/6
//r/+v/6//r/+v/8//z//P/8//r/+v/7//z//P/7//r/+v/7//v//f/9//////8AAAAA
AgADAAQABQAFAAUABAAEAAIAAAD//////v/9//3///8CAAIAAwADAAIAAgACAAIA////
//////////3//P/8//v/+//8//3//f/8//z//P/8//z//P/6//r/+//7//v/+//7//v/
+//7//z//P/8//z//P/8//v/+f/6//r/+v/8//z//P/6//7/BAALABYAJAA5AEsAUgBL
ADYADADV/6D/e/9b/0H/LP8j/yH/G/8T/wT/6P7O/sz+1f7o/gf/Jf9B/2T/hv+Z/6f/
u//M/9j/3//n/+7/9P/3//v//v/+//7/AAABAAEABAAFAAYABwAHAAgACQAKAAoACgAL
AAsADAAMAAwADAAKAAsACwAMAAwADAAMAAwADQAOABAAEAARABEAEQARABIAEgATABMA
EgASABIAEgATABMAEwATABQAFQAVABQAFAAVABcAGAAWABYAFgAWABkAGQAaABoAGAAZ
ABkAGgAbABsAGwAbAB0AHwAfAB4AHAAdAB0AIAAfAB8AHwAfAB8AIQAiACIAIgAkACUA
JgAmACYAJwAoACgAKQAqACsALAArACoAKQAoACgAKgAqACoAKwArACsAKQApACoAKgAq
ACgAJwAnACQAIwAiACIAHwAeAB0AHQAbABsAGAAYABgAFgAVABQAFQAVABMAEQATABAA
DwANAAwACwALAAsACQAIAAcABgAGAAYABQAEAAMAAAAAAP///////////v/9//z/+//7
//v/+v/6//r/+v/6//r/+f/3//f/9//3//f/9//2//b/+P/5//n/+f/3//f/9//3//j/
+P/4//j/+P/4//j/+f/7//v/+//8//z//P/8//z//f/9//3//f/+//7//P/+//z//P/8
//z//v///wAAAQD//wEAAQABAAAA///+//3//v///wAAAQD+//7//v/+/wAAAAAAAAAA
AAD+/w==
         </WaveFormData>
      </LeadData>
      <LeadData>
         <LeadByteCountTotal>10000</LeadByteCountTotal>
         <LeadTimeOffset>0</LeadTimeOffset>
         <LeadSampleCountTotal>5000</LeadSampleCountTotal>
         <LeadAmplitudeUnitsPerBit>4.88</LeadAmplitudeUnitsPerBit>
         <LeadAmplitudeUnits>��V</LeadAmplitudeUnits>
         <LeadHighLimit>2147483647</LeadHighLimit>
         <LeadLowLimit>268435456</LeadLowLimit>
         <LeadID>V3</LeadID>
         <LeadOffsetFirstSample>0</LeadOffsetFirstSample>
         <FirstSampleBaseline>0</FirstSampleBaseline>
         <LeadSampleSize>2</LeadSampleSize>
         <LeadOff>FALSE</LeadOff>
         <BaselineSway>FALSE</BaselineSway>
         <ExcessiveACNoise>FALSE</ExcessiveACNoise>
         <MuscleNoise>FALSE</MuscleNoise>
         <LeadDataCRC32>451442271</LeadDataCRC32>
         <WaveFormData>
EgASABIAEgAUABQAFAAUABQAFAAUABQAFAAUABQAFAAWABYAFgAWABcAGAAZABoAGwAc
AB0AHgAcABwAHAAcAB8AIAAhACIAIgAiACIAIgAjACQAJQAmACYAJgAmACYAKAAoACgA
KAApACoAKwAsAC4ALgAuAC4AMAAwADAAMAAxADIAMwA0ADYANgA2ADYANwA4ADkAOgA8
ADwAPAA8AD4APgA+AD4APAA8ADwAPAA8ADwAPAA8ADoAOgA6ADoAOQA4ADcANgA0ADQA
NAA0ADIAMgAyADIAMQAwAC8ALgAsACoAKAAmACQAJAAkACQAIgAgAB4AHAAaABoAGgAa
ABcAFgAVABQAEwASABEAEAAQABAAEAAQAA8ADgANAAwADAAMAAwADAAMAAwADAAMAAoA
CgAKAAoADAAMAAwADAAMAAwADAAMAAwADAAMAAwADgAOAA4ADgAOAA4ADgAOAA4ADgAO
AA4ADgAOAA4ADgAMAAwADAAMAA4ADgAOAA4ADwAQABEAEgASABIAEgASABIAEgASABIA
EAAQABAAEAAQABAAEAAQAA4ADgAOAA4AEAAQABAAEAAOAA4ADgAOAAwADAAMAAwADQAO
AA8AEAAPAA4ADQAMAAwADAAMAAwADAAMAAwADAAKAAoACgAKAAoACgAKAAoACAAIAAgA
CAAGAAYABgAGAAQABAAEAAQAAgACAAIAAgACAAIAAgACAAAAAAAAAAAAAAAAAAAAAAAA
AAAAAAAAAP7//v/+//7//v/+//7//v/+//7//v/+//z//P/8//z//v/+//7//v8AAAAA
AAAAAAAAAAAAAAAAAQACAAMABAAGAAYABgAGAAYABgAGAAYABgAGAAYABgAIAAgACAAI
AAYABgAGAAYABgAGAAYABgAFAAQAAwACAAEAAAD///7//f/8//v/+v/6//r/+v/6//z/
/P/8//z/+v/6//r/+v/4//j/+P/4//r/+v/6//r//P/8//z//P/7//r/+f/4//r//P8A
AAgAFAAoAD4ATABUAFgASAAkAAAA6P/U/77/rP+e/5T/gv9q/1L/Lv8A/+D+2P7k/gL/
JP9A/1z/ev+U/6b/uv/K/9L/3P/k/+r/7v/0//j/+P/4//r//P/+/wIAAgAAAAAAAAAE
AAgABgAGAAgABgAIAAoACgAKAAoADAAMAAoACgAMAAwADAAMAAwADAAMAAwADgAOAAwA
CgAMAA4AEAASAA4ADgASABIAEAAQABIAEgASABIAEwAUABUAFgAWABYAFgAWABgAGAAY
ABgAGgAaABoAGgAcABwAHAAcAB4AHgAeAB4AIAAgACAAIAAiACIAIgAiACUAJgAnACgA
KQAqACsALAAsACwALAAsAC0ALgAvADAAMwA0ADUANgA4ADgAOAA4ADoAOgA6ADoAOgA6
ADoAOgA4ADgAOAA4ADYANgA2ADYANAA0ADQANAAzADIAMQAwAC4ALgAuAC4ALQAsACsA
KgAqACoAKgAqACcAJgAlACQAIQAgAB8AHgAbABoAGQAYABcAFgAVABQAEwASABEAEAAO
AA4ADgAOAA0ADAALAAoACgAKAAoACgAKAAoACgAKAAoACgAKAAoADAAMAAwADAAMAAwA
DAAMAAwADAAMAAwADAAMAAwADAAOAA4ADgAOAA0ADAALAAoADAAMAAwADAAMAAwADAAM
AA0ADgAPABAAEAAQABAAEAASABIAEgASABIAEgASABIAEgASABIAEgAQABAAEAAQABIA
EgASABIAEgASABIAEgAQABAAEAAQABAAEAAQABAADgAOAA4ADgAOAA4ADgAOAA4ADgAO
AA4ADAAMAAwADAAMAAwADAAMAA4ADgAOAA4ADQAMAAsACgAMAAwADAAMAAoACgAKAAoA
CgAKAAoACgAKAAoACgAKAAgACAAIAAgACgAKAAoACgAIAAgACAAIAAgACAAIAAgACAAI
AAgACAAIAAgACAAIAAoACgAKAAoACgALAAwADgAMAA4ADwAQABMAEwASABEAEQASABIA
EAAPAA8ADwAPABEAEgATABMAEQARABEAEAAOAA4ADQAMAA0ACwAKAAgABgAFAAQABAAG
AAYABgAGAAgABwAHAAYABAADAAIAAgACAAIAAgACAAEAAQACAAIABAAEAAQABAAEAAMA
AwADAAMAAwADAAMABQADAAQADAAVACEAMwBHAFQAWgBaAEwAKAD9/9//zP+1/57/kv+L
/37/af9O/yP/9P7d/tv+7P4H/yX/P/9f/4H/mf+p/7z/zP/Y/+D/5v/u//f//f8AAAIA
AgAEAAYACAAJAAoACwAMAAwACgAMAA0ADQALAAwADAAMAAsACwAMAAwACgAKAAoACgAK
AAsACwALAAkACgALAAsACQAIAAgABwAHAAkACQAJAAkACgAKAAoACQAJAAkACAAGAAYA
BgAHAAUABwAIAAgACAAIAAgACQAMAAwADQANAAwADAANAA0ADgAOAA8ADwAOABAAEAAQ
ABEAEgASABQAFAAUABQAFQAVABcAGAAZABwAHAAdAB0AHgAdABwAHQAfAB8AIQAiACEA
IQAiACMAIwAjACQAJAAkACQAJAAlACMAJAAjACIAIQAgAB8AHwAfAB8AHQAcABoAGQAY
ABgAFwAWABUAFQAUABMAEwASABEAEAAPAA0ADAALAAoACQAHAAQAAwACAAEA///+//3/
+v/4//j/+P/4//b/8//z//P/8//y//L/7//u/+3/7f/v/+3/7P/s/+z/7P/s/+3/6//q
/+r/6v/p/+n/6P/o/+b/5v/m/+b/6P/o/+j/6P/n/+f/5//n/+T/5P/l/+b/6P/o/+j/
6P/m/+b/5v/m/+b/5v/n/+f/6v/q/+n/6f/n/+f/6P/o/+b/5v/m/+b/6f/q/+r/6v/m
/+j/6P/o/+r/6f/p/+r/7P/s/+z/7f/r/+r/6v/q/+z/7P/s/+r/6P/o/+f/5//q/+z/
7P/r/+n/6f/r/+v/6f/o/+j/6P/n/+j/6P/o/+n/6f/p/+f/5//n/+j/6v/o/+b/5v/n
/+f/5//n/+f/5v/m/+X/5f/l/+T/5P/l/+f/5//n/+f/5v/m/+b/5v/n/+f/5v/m/+X/
5f/l/+b/5v/m/+X/5f/l/+j/6P/o/+j/6P/m/+b/5v/m/+j/6v/q/+r/6v/q/+v/7P/u
/+7/8P/x//D/8f/x//D/7//v//D/8P/u/+3/7f/t/+//8f/y//P/8f/x//H/8f/y//L/
8v/x//D/7//t/+z/6P/o/+f/5v/n/+j/6f/q/+j/6P/n/+f/6P/n/+f/5//o/+j/6P/o
/+j/6f/p/+r/6P/o/+j/6P/q/+r/6f/p/+n/6f/p/+n/6f/p/+3/9P/4/wEAEQAnADkA
QgBEADwAHgD0/9P/vf+m/5H/gP94/2//Xv9H/yr//f7U/sP+yf7g/gH/If87/1n/c/+J
/53/sP++/8j/0P/Y/+D/4//l/+r/7v/u/+7/8P/y//P/9P/1//b/9v/4//r/+//7//3/
/v/+//7/AQABAAIAAgAAAAAAAAAAAP7/////////AAACAAQABQACAAIAAwADAAUABwAH
AAcABwAIAAgACAAKAAsADAAMAAwADAAMAA0ADQAPABAAEAAQABAAEAARABEAEAAQAA8A
EQASABQAFQAYABgAGQAZABoAHAAcABwAHQAeAB4AIAAgACAAIAAhACMAJQAmACcAJgAm
ACcAJwArACsAKwAtAC0ALQAvADAAMQAxADIAMwAzADMANAA0ADQANAA0ADUANQA2ADUA
NAAzADIAMQAxADEAMQAvAC4ALAArACoAKgApACgAJwAnACgAJwAnACYAJAAiACAAHQAe
AB0AHAAbABoAFgAUABIAEwARABAADwAMAAoACgAKAAoACAAFAAUABAADAAEAAAAAAAAA
AAABAAIAAQABAAIAAQAAAP////8BAAAAAAAAAP/////+//7//v/+//7//v/+//7//v/+
//3//f/9//3//P/8//3//v/+//7//v/+//7//v/+//7//v/+//////8AAAAA////////
//8AAAAAAAAAAAAAAAADAAQABAAEAAQABgAGAAYABgAFAAUABgADAAIAAQABAAMAAgAC
AAIABAAEAAQAAgACAAIAAQABAAQABgAGAAUAAQABAAMAAwABAAAAAAAAAAEAAgACAAIA
AQABAAEA////////AAACAAIAAAAAAAEAAQABAAEAAQABAAAA/v/9//7//v///wEA////
//////8AAAAAAAAAAAEAAQAAAAAA////////AAAAAAAA/////wEAAQD///////8BAAEA
AQABAAEAAQABAP7//v//////AAAAAAAAAQACAAMAAAD+//7//v/+////AAABAAIAAgAC
AAIAAgACAAIAAgACAAIAAwAEAAYABgAIAAkACgALAAsACgAJAAkACgAKAAgACQAJAAkA
CQAJAAoACwALAAsACwALAAoACgAKAAkACAAKAAkACQAIAAcABQADAAIAAgACAAIAAgAF
AAUABgAGAAMAAQD///7/AAAAAAAAAAABAAEAAgACAAAAAAAAAAAAAAD///////8BAAEA
AQABAP////8AAAAABQANABsALwBEAFIAWABWADwAEQDv/9T/uf+e/4r/f/92/2X/TP85
/yb/Af/f/tj+5f7//iX/Q/9Z/3P/k/+u/7r/yP/U/97/5v/t//P/+P/6//z/AAACAAQA
BQAFAAUABQAEAAQABgAHAAcABwAIAAgACAALAAsADAAMAAwADAAMAAwADAANAA0ADQAL
AAwADQANAA4ADgAPAA8ADwARABEAEQAPABAAEAAQABIAEwAUABQAFAAUABQAFQATABUA
FgAWABgAGAAYABkAGgAaABsAGwAeAB4AHwAfACIAIgAjACMAIgAkACQAJAAnACgAKAAq
ACoAKgAqACsAKwAtAC4ALwAwADAAMQAxADUANQA1ADcANwA3ADkAOgA7ADsAPAA9AD8A
PwBAAEAAQABAAEAAQQBCAEQARABEAEMAQgBBAEEAQwBDAEEAQABAAD8APgA+AD8APgA9
AD0APAA7ADsAOgA3ADYANQAzADQAMwAyADEAMAAsACoAKAApACcAJgAlACAAHgAeAB4A
HgAcABkAGQAaABkAFwAWABYAFgAWABcAGQAXABYAFgAWABYAFgAXABcAFgAWABYAFwAX
ABYAFgAUABQAFAAUABYAFgAWABYAFwAXABcAFwAWABYAFwAYABgAGAAYABgAGgAaABoA
GgAaABoAGwAbABsAGgAYABcAFwAXABgAGAAaABoAGgAaABgAGAAXABYAFgAYABgAGAAW
ABUAFQAWABQAFAAUABUAEwASABIAEgAQABAAEAAOABAAEAAPAA8ADwAQAA8ADQALAAsA
DQANAAsACgAKAAoACQAKAAoACgALAAsACwAJAAkACQAKAAwACgAIAAgACQAJAAkACQAJ
AAoACgAJAAkACQAIAAgACQALAAsACwALAAoACgAKAAoACwALAAoACgALAAsACwAMAAwA
DAALAAsACQAJAAcABwAJAAsACwALAAkACQAJAAkACgAKAAsACwAIAAgACAAJAAgACQAI
AAYABgAGAAYABgAGAAYABgAGAAYABgAGAAQABAAEAAQAAgACAAIAAgAAAAAAAAAAAP7/
AAAAAAAAAgACAAMABAAEAAQABgAHAAYABwAHAAYABwAHAAgACAAIAAcABwAHAAUABwAI
AAkACQAJAAkACQAIAAgACAAHAAcABwAGAAYABgAGAAUABAACAAIAAgACAAQABAADAAMA
AgABAAEAAQAAAAAAAAAAAAIAAwADAAQABAAEAAQABAAEAAQAAwADAAUABQAFAAUABQAD
AAMABgAIAA0AFQAlADcATgBcAGIAWgA6ABEA7//U/7n/ov+Q/4H/eP9n/1D/P/8i//f+
4f7i/vP+E/83/1H/a/+L/6P/tv/I/9j/4v/s//T/9//7/wAABAAGAAYACAAKAAsADgAP
ABAAEAARABQAFgAXABcAGAAYABgAGQAZABoAGgAaABoAGgAaABoAGwAbABsAHQAeAB8A
HwAcABwAHQAdAB8AIQAhACEAIQAiACIAIgAiACMAJAAkACIAIgAiACMAIwAlACYAJgAn
ACgAKQArACoAKgArACsAKgAqACsAKwAsACwALQAtADAAMgAyADIAMQAyADIANAA2ADYA
NgA3ADYANwA3ADcAOAA4ADkAOQA7ADsAOwA9AD8APwBBAEIAQgBBAEEAQQBDAEMARABE
AEIAQgBCAEMAQgBEAEQARABBAEAAPwA/AD8APwA9ADwAPgA9ADwAPAA5ADgANwA3ADgA
NwA3ADYANQA0ADMAMQAwAC8ALgAtAC0AKgApACgAJQAjACIAIQAeABwAHAAcABwAGgAX
ABcAFgAVABMAEgARABAADwAPAA8ADQAMAAwADAAMAAwADQANAAwADAAMAAsACwAKAAoA
CgAKAAoACgAKAAoACgAKAAkACQAJAAkACgAKAAsADAAKAAoACgAKAAgACAAIAAgACQAK
AAwADQANAAwACgAJAAoACwANAA4ADQAMAAsACgAJAAoACgAKAAgACgAKAAoACgAJAAkA
CgAIAAgACAAJAAkACAAIAAgABgAGAAYABAAGAAYABQAFAAUABgAFAAMA/////wEAAQAB
AAAAAAAAAP//AAAAAAAA/f/9//3/+//7//v//P/+//7//P/8//3//P/7//r/+f/6//r/
+f/5//v/+v/6//v/+//7//v/+//8//z//P/8//v/+//6//r/+f/5//n/+v/8//z/+//7
//v/+//5//n/+f/7//v/+//5//n/+f/5//j/+P/5//n/+P/4//j/+f/6//n/+P/2//b/
9v/2//b/9v/2//b/9v/2//b/9v/0//T/9P/0//T/9P/2//b/9v/2//b/9//4//r/+v/8
//v//P/9//3//P/7//v//P/8//r/+f/5//n/+f/7//z//f/9//3//f/9//z//P/8//v/
+v/5//f/9v/0//T/8//y//L/8v/y//L/8v/y//H/8f/w/+//7//x//L/8v/y//D/8P/x
//H/8P/w//D/8P/y//L/8v/x//H/8f/x//H/8//z//H/8//0//r/AwARACMAOQBGAEwA
SgA2AAwA5f/N/7r/pf+S/4b/gf90/13/Qv8Z/+z+1f7V/uj+B/8n/0H/Xf99/5P/o/+2
/8b/0v/a/+L/6P/t//P/9v/4//r/+v/8//7///8AAAEAAgACAAIABAAFAAUABwAIAAgA
CAAJAAkACgAKAAoACgAKAAoADAANAA0ADQALAAwADQANAAoACgALAAsADQAPAA8ADwAR
ABIAEgASABIAEwAUABQAFgAWABYAFwAXABkAGgAaABoAGgAaABsAHAAcAB0AHQAeAB4A
HwAfACAAIAAhACEAIAAiACIAIgAjACQAJAAmACYAJgAmACcAJwApACoAKwAuAC4ALwAv
AC8ALwAvADEAMQAxADMANAAzADMANAA1ADUANQA2ADYANgA2ADYANwA3ADgANwA2ADUA
NAAzADMAMwAzADEAMAAuAC0ALAAsACkAKAAnACcAJgAlACUAJAAjACIAIQAfAB4AHQAc
ABsAGwAYABcAFgAVABMAEgARABAADgAOAA4ADgAMAAkACQAJAAkACAAIAAkACAAHAAcA
BQADAAIAAgAEAAQABAAFAAUABAAEAAQABQAFAAQABAAEAAQABAAEAAIAAgACAAIABAAF
AAYABwAGAAYABwAIAAoACgAKAAoACgAKAAoACgAIAAgACQAJAAoACgAJAAkACQAJAAoA
CgAKAAoACgAKAAoACgAJAAgABgAIAAgACAAIAAcABwAIAAYABgAGAAcABwAGAAYABgAG
AAYABgAEAAQABAADAAMABAAGAAYABQADAAMABQAFAAUABAAEAAQAAwAEAAQABAADAAMA
AwABAAEAAQACAAQAAgAAAAAAAQABAAEAAQABAAIAAgABAAEAAQAAAAAAAQD/////////
/wAAAAAAAAAAAQABAAAAAAABAAEAAQACAAIAAgABAAEA//////3//f/9////////////
/////////v/+//////8AAAAAAAABAAAA//8AAAAAAAAAAAAAAgACAAIAAgABAAAA///+
/wAAAAAAAAAAAgACAAIAAgAAAAAAAAAAAAAAAAAAAAAAAAAAAAAAAAAAAAAAAAAAAAAA
AAAAAAAAAgACAAIAAgAEAAQABAAEAAQABQAGAAgACAAKAAsADAANAA0ADAALAAsADAAM
AAoACwALAAsACwALAAwADQANAAsACwALAAoADAAMAAsACgAJAAcABgAEAAQAAwACAAIA
AgACAAIAAgACAAEAAQAAAP///////wAAAAAAAAAAAAD/////AAAAAAAAAAAAAAAAAAD/
//////8BAAEAAQABAP//AQAEAAgAEQAdAC8AQwBSAFoAWgBGABwA9//d/8b/r/+c/5D/
h/92/2H/Tv8x/wb/5/7j/vL+D/8x/0v/Zf+D/53/r//C/9D/3P/m/+7/9v/9/wEAAgAE
AAYABgAIAAoACwANAA8AEQASABIAFAAVABUAFQAWABYAFgAZABkAGgAaABwAHAAcABwA
HAAdAB0AHQAdAB4AHwAfAB4AHgAfAB8AHwAhACEAIQAhACIAIgAiACQAJQAmACYAJgAm
ACYAJwAlACcAKAAoACoAKgAqACsALgAuAC8ALwAuAC4ALwAvADAAMAAxADEAMgA0ADQA
NAA1ADYANgA4ADgAOAA4ADkAOQA7ADwAPQBAAEAAQQBBAEEAQQBBAEMAQwBDAEUARgBF
AEUARgBHAEUARQBGAEYASABIAEgASQBJAEoASQBIAEUARABDAEMAQwBDAEEAQABAAD8A
PgA+AD8APgA9AD0AOwA5ADgANgA3ADYANQAzADIAMQAwAC8AMQAuAC0ALAArACkAKAAn
ACYAJAAkACQAIgAgAB0AHQAdAB0AHAAcAB0AHAAbABsAGwAZABgAGAAYABgAGAAZABsA
GgAaABoAFwAXABYAFgAYABgAGAAYABYAFgAWABYAGQAZABkAGQAYABgAGQAaABgAGAAY
ABgAGgAaABoAGgAaABoAGwAbABwAHAAbABsAGQAZABoAGgAaABoAGgAaABsAHAAcABwA
GgAcABwAHAAcABsAGwAcABoAGgAaABsAGwAaABoAGgAaABoAGgAYABoAGgAZABkAGQAa
ABkAFwAVABUAFwAXABcAFgAWABYAFgAWABUAFAATABMAEwARABEAEQASABQAEwAQAA8A
DwARABEAEQARABIAEgARABEADwAOAA4ADwAPAA8ADwAPAA4ADgAOAA4ADwAPAA4ADgAN
AA0ADQAOAA4ADgANAA0ADQANAAsACwALAA0ADQANAA0ADQANAA0ADAAMAA0ADQAMAAwA
DAANABAAEQAQABIAEgASABIAEQAQAA8ADgAOAA4ADgAOAAwADAAMAAwADAAMAAwADAAM
AAwADAAMAA0ADgAPABAAEQASABMAFAAQAA4ADAAKAAYABgAEAAIA///+//7//v/8//r/
+v/5//j/9//1//L/7v/t/+3/7P/p/+f/5v/l/+L/4//j/+P/4v/h/+D/3//e/97/3v/d
/9v/2f/W/9T/0P/Q/8//zv/M/8z/zP/M/8v/yv/I/8f/x//H/8j/yf/I/8j/yP/I/8n/
y//M/87/0P/Q/9D/0P/N/8z/yv/J/8f/x//H/8f/x//H/8f/yv/S/93/7f8BABEAGgAa
ABIA9P/E/5//i/92/1//Uv9K/0H/NP8f//r+yf6s/qP+rf7G/t/++f4V/zX/T/9h/3P/
hP+S/5r/pP+s/7D/s/+3/7r/vP++/8D/wv/E/8X/xP/F/8b/xv/G/8j/yf/J/8n/yv/K
/8r/y//L/8z/zP/K/8r/yv/K/8z/zf/N/83/zf/O/8//z//O/87/z//P/83/z//P/8//
z//Q/9D/0P/Q/9H/0v/S/9L/0v/S/9P/0//V/9b/1v/W/9b/1v/X/9j/2P/Z/9n/2v/a
/9v/2//a/9r/2//b/97/4P/g/+D/3//g/+D/4v/k/+T/5P/l/+P/5f/m/+f/6P/o/+n/
6f/p/+n/6f/r/+3/7f/v//D/8P/v/+//7//t/+3/7v/u/+z/7P/s/+3/7P/u/+7/7v/s
/+r/6P/n/+f/5//l/+T/5P/j/+L/4v/g/97/3P/b/9r/2f/Z/9j/2P/Y/9j/1//Y/9f/
1v/V/9X/0v/R/9D/0P/P/8//z//P/87/z//Q/9D/zv/L/8v/y//L/8r/yv/K/8r/yv/L
/83/y//K/8r/yv/K/8r/y//J/8j/yP/I/8n/yf/I/8j/yv/K/8r/yv/K/8r/yv/K/8v/
y//L/8v/zP/M/83/zv/Q/9D/0P/Q/9D/0P/Q/9D/0v/S/9P/0//U/9T/0//T/9X/1f/W
/9b/1v/W/9b/1v/Z/9r/2v/a/9b/2P/Y/9j/2P/X/9f/2P/Y/9j/2P/Z/9n/2P/Y/9j/
2v/a/9r/2P/Y/9j/1//X/9j/2v/a/9n/1//X/9n/2f/X/9b/1v/W/9n/2v/a/9r/2f/Z
/9n/1//X/9f/2P/a/9r/2P/Y/9n/2f/Z/9n/2f/a/9r/2f/Z/9n/2P/Y/9n/2f/Z/9n/
2f/a/9r/2v/a/9v/2//a/9r/2f/Z/9n/2v/a/9r/2f/Z/9v/2//Z/9n/2f/b/9v/2//d
/93/3f/d/9r/2v/b/9v/3P/c/9z/3f/e/93/3v/e/97/3v/e/97/3v/e/97/3v/e/97/
3v/e/97/3v/e/97/3v/e/97/3v/e/97/3v/e/97/3v/e/97/3v/e/97/4P/g/+D/4P/g
/+D/4P/g/+D/4P/g/+D/4P/g/+D/4P/g/+D/4P/i/+L/4v/i/+L/4//k/+b/5v/o/+n/
6v/r/+3/7P/r/+v/7P/s/+r/6f/n/+f/5//p/+z/7f/t/+3/7f/t/+z/7P/u/+3/7P/r
/+n/6P/m/+b/5//m/+b/5v/k/+T/5P/k/+P/4//i/+H/4//j/+T/5P/k/+T/5P/l/+P/
5P/k/+T/5v/m/+b/5v/l/+X/5f/l/+X/5f/l/+P/5//m/+r/8////w8AJQA0AD4AQgAw
AAYA4f/H/67/lf+C/3b/b/9k/0v/NP8f//r+0/7J/tL+6/4N/yv/Rf9j/3//k/+k/7j/
xP/O/9b/3v/n/+v/7P/w//L/8v/0//b/9//6//v//P/8//z//v////////8AAAAAAAAB
AAEAAgACAAQABAAEAAQABAAFAAUABQAFAAYABwAHAAgACAAJAAkACAAJAAgABwAHAAgA
CAAIAAgACQAKAAoADAAMAAwADQALAA0ADgAOABAAEAAQABEAEgASABMAEwAUABQAFQAV
ABYAFgAXABcAGAAaABoAGgAbABwAHAAeAB4AHgAeAB8AHwAhACIAIwAiACIAIwAjACcA
JwAnACkAKAAnACgAKAArACsALAAtACsAKwAsACwALgAuAC4ALwAvADAALwAuAC8ALgAt
AC0ALAArACgAJgAoACcAJgAmACMAIgAhACEAIAAfAB8AHgAfAB4AHQAbABoAGQAYABcA
FwAUABMAEgARAA8ADgANAAoACAAIAAgACAAGAAMAAwAEAAMAAQAAAP///v/9//3////9
//z//P/6//r/+v/7//n/+P/4//j/+f/5//j/+P/4//j/+P/4//j/+P/4//j/+f/5//n/
+f/4//j/+f/6//r/+v/6//r/+v/6//r/+v/8//z//f/9//7//v/9//3//f/9//7//v8A
AAAAAAAAAP//AAAAAAAAAAACAAIAAgACAAEAAQACAAIAAgACAAMAAwACAAIAAgAEAAQA
BAACAAIAAgABAAEAAAACAAIAAQABAAEAAwADAAUABAAEAAQABAAEAAMAAgADAAMAAwAB
AAEAAQACAAQAAgAAAAAAAQABAAEAAQABAAQABAADAAMAAQAAAAAAAQABAAEAAQABAAIA
AgACAAIAAQABAAAAAAABAAEAAQACAAIAAgABAAEAAQABAP////8BAAMAAwADAAEAAQAB
AAEAAAAAAAEAAQAAAAAAAAABAAIAAwAEAAIAAgACAAIAAgACAAIAAgACAAIAAgACAAIA
AgACAAIABAAEAAQABAACAAIAAgACAAQABAAEAAQABAAEAAQABAAEAAQABAAEAAQABAAE
AAQAAgACAAIAAgADAAQABQAGAAYABgAGAAYABAAEAAQABgAGAAYABgAGAAkACgAMAAwA
DAANAA4ADwAPAA4ADQANAA4ADgAMAAsADQANAA0ADwAQABEAEQARABEAEQAQABAAEAAP
AA4ADQALAAoACAAIAAcABgAGAAYABgAGAAYABgAFAAUABAADAAMAAwAEAAQABgAGAAYA
BwAFAAYABgAGAAYABgAGAAYABQAFAAUABQAFAAUABQADAAUACgAOABkAJwA3AEsAWgBg
AFoARAAaAPP/1f++/6n/lv+M/4f/ev9p/1D/I//6/uf+6f76/hf/Mf9L/23/i/+f/6//
wv/U/97/6P/u//T/+f///wAABAAEAAQABgAIAAkACgALAAwADAAKAAwADQANAA0ADgAO
AA4ADgANAA0ADAAMAAwADAAMAAwADQANAA0ADQAOAA8ADwAPABAAEgATABEAEwATABMA
EwAUABQAFAAWABcAGAAYABgAGAAYABkAGQAbABwAHAAcABwAHAAdAB4AHgAfAB8AIAAg
ACEAIQAgACAAIQAhACMAJgAnACgAJwAoACgAKgAoACgAKAApACkAKwAsAC0ALgAuAC8A
LwAxADEAMQAzADMAMwA1ADYANQA1ADYANwA2ADUANQA0ADYANgA2ADcANQA2ADUANAAz
ADIAMQAxADAALwAsACoAKAAnACYAJgAlACQAIwAjACAAHwAfAB4AHwAeAB0AGwAcABsA
GgAZABkAFgAVABQAFAATABMAEwARABAAEQASABIAEAANAA0ADQANAAwADAANAAwACwAL
AA0ACwAKAAoACgAKAAoACwAKAAgABwAGAAcABwAGAAYABgAGAAYABgAGAAYABgAGAAYA
BQAEAAMABAAEAAUABgAEAAQABAAEAAQABAAEAAQABAAEAAUABQAGAAYABQAFAAUABQAG
AAYACAAIAAgACAAIAAgABwAGAAQABgAGAAYACAAHAAcACAAGAAYABgAHAAUABAAEAAQA
BgAEAA==
         </WaveFormData>
      </LeadData>
      <LeadData>
         <LeadByteCountTotal>10000</LeadByteCountTotal>
         <LeadTimeOffset>0</LeadTimeOffset>
         <LeadSampleCountTotal>5000</LeadSampleCountTotal>
         <LeadAmplitudeUnitsPerBit>4.88</LeadAmplitudeUnitsPerBit>
         <LeadAmplitudeUnits>��V</LeadAmplitudeUnits>
         <LeadHighLimit>2147483647</LeadHighLimit>
         <LeadLowLimit>268435456</LeadLowLimit>
         <LeadID>V4</LeadID>
         <LeadOffsetFirstSample>0</LeadOffsetFirstSample>
         <FirstSampleBaseline>0</FirstSampleBaseline>
         <LeadSampleSize>2</LeadSampleSize>
         <LeadOff>FALSE</LeadOff>
         <BaselineSway>FALSE</BaselineSway>
         <ExcessiveACNoise>FALSE</ExcessiveACNoise>
         <MuscleNoise>FALSE</MuscleNoise>
         <LeadDataCRC32>1899089036</LeadDataCRC32>
         <WaveFormData>
BAAEAAQABAAGAAYABgAGAAYABgAGAAYABgAGAAYABgAIAAgACAAIAAoACgAKAAoACwAM
AA0ADgAMAAwADAAMAA0ADgAPABAAEgASABIAEgAUABQAFAAUABYAFgAWABYAGAAYABgA
GAAZABoAGwAcABwAHAAcABwAHgAeAB4AHgAfACAAIQAiACMAJAAlACYAKAAoACgAKAAp
ACoAKwAsAC0ALgAvADAALgAuAC4ALgAwADAAMAAwAC4ALgAuAC4ALQAsACsAKgAqACoA
KgAqACkAKAAnACYAJQAkACMAIgAfAB4AHQAcABsAGgAZABgAFgAUABIAEAAOAAwACgAI
AAcABgAFAAQAAQAAAP///v/+//7//v/+//3//P/7//r/+v/6//r/+v/4//j/+P/4//j/
+P/4//j/+P/4//j/+P/2//b/9v/2//b/9v/2//b/9v/2//b/9v/4//j/+P/4//j/+P/4
//j/9v/2//b/9v/2//b/9v/2//b/9v/2//b/9//4//n/+v/6//r/+v/6//r/+v/6//r/
+P/4//j/+P/4//j/+P/4//j/+P/4//j/+v/6//r/+v/4//j/+P/4//j/+P/4//j/+v/6
//r/+v/4//j/+P/4//b/9v/2//b/+P/4//j/+P/2//b/9v/2//b/9v/2//b/9v/2//b/
9v/2//b/9v/2//b/9v/2//b/9P/0//T/9P/2//b/9v/2//T/9P/0//T/9P/0//T/9P/0
//T/9P/0//T/9P/0//T/8v/y//L/8v/0//T/9P/0//T/9P/0//T/9P/0//T/9P/2//b/
9v/2//j/+P/4//j/+v/6//r/+v/8//z//P/8//z//P/8//z//v/+//7//v8AAAAAAAAA
AAAAAAAAAAAAAAAAAAAAAAD///7//f/8//n/+P/3//b/9f/0//P/8v/0//T/9P/0//T/
9P/0//T/9P/0//T/9P/y//L/8v/y//T/9P/0//T/9v/2//b/9v/1//T/8//y//L/9P/2
//r/BAASACQANABGAFYAXgBcAFwAZgBwAHIAdABuAGAAQgAcAPT/vP90/zz/IP8i/zr/
Vv9s/37/lv+o/7b/xP/Q/9j/3v/k/+j/7v/0//b/9P/0//b/+P/6//z//P/6//j/+v/+
/wAA/v/+//7//v8AAAIAAgAAAAIABAACAAAAAAACAAIABAACAAIAAgACAAQABAAEAAQA
AgACAAQACAAKAAYABAAIAAgABgAGAAgACAAIAAgACgAKAAoACgAKAAoACgAKAAwADAAM
AAwADgAOAA4ADgAQABAAEAAQABIAEgASABIAFAAUABQAFAAWABYAFgAWABcAGAAZABoA
HAAcABwAHAAeAB4AHgAeAB8AIAAhACIAIwAkACUAJgAnACgAKQAqACwALAAsACwALAAs
ACwALAAuAC4ALgAuACwALAAsACwAKgAqACoAKgAoACgAKAAoACYAJgAmACYAIwAiACEA
IAAgACAAIAAgAB4AHAAaABgAFQAUABMAEgAPAA4ADQAMAAoACAAGAAQAAwACAAEAAAD/
//7//f/8//v/+v/5//j/+P/4//j/+P/2//b/9v/2//b/9v/2//b/9v/2//b/9v/2//b/
9v/2//b/9v/2//b/9v/2//b/9v/4//j/+P/4//f/9v/1//T/9P/0//T/9P/0//T/9P/0
//f/+P/5//r/+f/4//f/9v/4//j/+P/4//r/+v/6//r//P/8//z//P/6//r/+v/6//z/
/P/8//z/+v/6//r/+v/4//j/+P/4//r/+v/6//r/+P/4//j/+P/4//j/+P/4//j/+P/4
//j/9v/2//b/9v/0//T/9P/0//b/9v/2//b/9P/0//T/9P/0//T/9P/0//T/9P/0//T/
9P/0//T/9P/0//T/9P/0//T/9P/0//T/9P/0//T/9P/0//T/9P/0//T/9P/0//T/9P/0
//T/9P/y//L/8v/y//T/9P/1//f/9//4//n/+f/3//n/+f/6//7//v/+//3//f/9//3/
/P/8//z//P/9////AAAAAAAAAAAAAAAAAAD+//7//f/8//3//P/6//j/9//1//P/8f/y
//P/8//0//b/9v/2//b/8//y//L/8v/y//L/8v/z//H/8f/x//H/8//z//T/9P/0//P/
8//z//P/8//z//P/9f/x//L/+P/9/wYAFQAmADYARgBXAGIAYQBbAF0AZQBlAGEAWQBL
AC8ACwDe/5v/Uf8f/w3/F/8x/0v/YP93/5D/o/+x/73/y//V/9r/4P/l/+3/8//2//f/
9P/1//f/+f/7//n/+//8//3//f/9//3//v/+//7/////////AAAAAAAAAQACAAIAAgAC
AAIAAgACAAMAAwADAAMAAwADAAQABAAEAAUABQAFAAcACAAIAAgABwAIAAgACAAIAAgA
CAAIAAkACQAKAAoACgAKAAsADAAOAA4ADgAQABEAEQARABEAEQARABIAEwAUABQAFQAV
ABYAFwAXABgAFwAXABcAFwAZABsAHAAdAB4AHwAiACQAIwAjACMAJQAlACUAJwAnACkA
KwArACsALAAsAC0ALgAuAC4AMAAwAC4ALgAvAC8AMAAvAC8ALwAwAC8ALwAvACwAKwAq
ACkAJwAmACUAJAAlACYAJgAmACMAIgAiACEAHwAeABwAGwAXABYAFAAUABIADwAMAAsA
CQAHAAUABAAEAAEA/////////v/9//z/+f/4//j/+P/6//r/+P/4//n/+f/5//n/9//3
//f/9//4//j/+P/2//T/9P/0//T/9//3//b/9v/2//b/9v/2//b/9v/3//j/+v/6//r/
+v/6//r/+v/6//j/+P/4//n/+//7//v/+//9//3//f/9//v/+//8//z//v/+///////+
//3//P/6//v//f/+////AQAAAAAAAAD+//7//v/+/wAAAAAAAAAA/v/+//7//v/+//3/
/f/+/wAA/v/+/////f/9//3//f/9//3//f/8//z//P/8//v/+//7//v/+//7//r/+v/6
//r/+v/6//r/+v/6//r/+v/6//r/+v/5//v/+//7//v/+v/6//r/+v/5//n/+f/5//f/
9//3//j/+v/6//r/+v/6//z/+v/6//r/+v/4//j/+P/4//r/+v/6//v/+//7//z//f//
////AQABAAAAAgACAAIAAQABAAEAAQD+//7//v/+/wEAAwAEAAQABAAEAAQABAAGAAYA
BgAFAAIAAQAAAP7/+v/6//n/+P/4//n/+v/6//j/+P/4//j/+v/5//j/+P/2//b/9v/2
//n/+f/5//n/9//3//f/+P/6//r/+f/5//f/9//3//f/9//5//v//v8AAAUAEAAhADQA
RABUAGEAZgBjAGcAcQB3AHsAeQBxAFsAOwAXAOL/mf9R/yX/Gf8p/0f/X/90/4n/nv+t
/73/zf/X/9//5P/q//H/8//1//j/+//8//z//f/+/////f///wAAAQABAAEAAQACAAQA
BAAFAAUABwAIAAgACAAIAAgABwAGAAYABgAGAAYACAAJAAoACwAJAAkACgAKAAwADQAN
AA0ADQAOAA4ADgANAA4ADgAOAA4ADgAOAA4AEQARABIAEgAQABAAEQASABAAEAAQABIA
FAAVABYAFwAXABcAGAAZABoAGgAbABsAHAAdAB0AHgAfAB8AHwAfACEAIwAkACUAIwAj
ACUAJgApACkAKQArAC0ALQAvAC8ALwAxADEAMQA0ADQANQA2ADQANAA2ADYANgA2ADcA
NwA4ADcANwA3ADYANQA1ADUANAAzADIAMQAxADAALwAuADAAMAAvAC4ALAAqACkAJwAl
ACQAIgAhAB4AHAAZABgAFQATABEAEQANAAsACQAIAAoABwAFAAUAAwACAAEAAAABAAAA
AAAAAAIAAgAAAAAAAAD///7//f/9//3//f/9//7//v/+//z//P/8//z//P/7//v/+v/6
//z//P/8//z/+v/6//v//P/+//7//v/+//z//P/8//z/+v/6//r/+//7//v/+//7//v/
+//7//v/+//7//z//P/+//7//////wEAAQABAAAAAAABAAEAAQD///7//v/+/wAAAAAA
AAAAAAAAAAAAAAD+//7//v/+//////8AAAIAAAD+//7///////////////////////7/
/v/+//7//f/9//3//f/9/////v/+//7//P/8//z//P/6//r/+v/6//v//P/9//3//f/9
//3//f/8//z//P/8//z//f/+/////f/9//3//v/8//z//P/8//z/+//7//v/+//7//z/
/P/8//v/+//7//v/+//7//z//P/7//v/+//8//z/+v/4//j/+P/4//n/+v/7//z/+v/6
//r/+v/6//r/+//9//3//v////////8BAAEAAgAGAAYABgAFAAMAAwADAAIABAAEAAQA
BQAFAAYABgAGAAgACAAIAAgACAAIAAcABgAGAAYABQAEAAIAAQAAAP////////7//v//
/wAAAQACAP7//P/7//r//P/8//z//f/9//3//f/9//v/+//8//z//P/7//v/+//7//v/
+//7//v/+//8//z//f8CAAsAGAAqADoASQBWAFcAUwBXAF8AaQBtAHMAdwBtAFEAKgAH
ANv/l/9T/y3/Jf85/1r/b/98/4//qf+9/8f/z//a/+D/5f/t//P/9v/3//b/9//5//v/
/f/8//3//f/9//v/+//7//z//v/+/////////wAAAAAAAAEAAgACAAIAAAAAAAAAAAAB
AAEAAQABAAMAAwAEAAQABAAFAAUABQADAAQABAAEAAUABgAGAAYABgAGAAYABgAFAAUA
BgAGAAcACAAKAAwADAAMAAwADgAPAA8ADwAPABEAEQASABMAEgASABMAEwAWABcAFwAY
ABkAGQAZABkAGwAdAB4AHwAfAB8AIQAiACMAIwAjACUAJQAlACcAJwApACsAKwArAC4A
LgAvADAALgAuADAAMAAxADIANAA1ADQAMwAzADMANAAzADMAMwA0ADMAMgAxADMAMgAx
ADAAMAAwAC8ALgAtACwALAArACkAKAAmACUAIwAiACAAIAAfAB0AGwAbABgAFQASABAA
EAANAAsACwALAAoACQAIAAkACAAIAAgACAAIAAYABgAFAAUABQAFAAcABwAHAAcABwAI
AAkACAAGAAYABgAGAAcABwAGAAYABgAGAAYABgAGAAYABwAIAAgACAAIAAgACgAKAAoA
CgAIAAgACAAJAAgABwAGAAUABwAHAAcABwAJAAkACgAKAAcABgAGAAUABQAFAAUABAAE
AAUABQAFAAMAAgACAAIAAgACAAIAAgAAAAAAAAAAAP7//v/+//7//v/9//3//v/+//z/
/P/9//v/+//7//v/+//7//v/+v/8//z//P/7//3//f/9//3/+//6//r/+v/6//r/+v/6
//z//P/8//z/+v/6//r/+f/6//v//P/9//z//P/8//z//f/9//3//f/7//v/+//8//7/
/v/+//7//P/7//v/+//7//v//P/8//z/+//7//v//f/9//3//v/8//v/+//7//z//P/8
//r/+v/6//r/+v/6//r/+v/6//r/+v/6//r/+v/6//r/+P/4//j/+P/4//j/+P/4//j/
+P/4//n/+//7//z//f/9//3///////7/AAAAAAAAAQABAAEAAQACAAIAAgACAAEAAwAE
AAQABgAGAAYABgAGAAYABgAFAAYABQAEAAIAAAAAAP///v/9//3//f/8//r/+v/6//r/
/P/7//r/+v/5//j/9//2//n/+f/5//n/+//7//v//P/6//r/+f/5//v/+//7//v/+//5
//n/+v/6//v/AgANABwALAA+AE8AWABXAFMAVQBdAGUAaQBpAGEAUQA1ABAA6/+1/23/
N/8f/yX/Qf9c/2//hP+Z/6v/uf/H/9X/3P/k/+n/6//v//L/9f/2//j/+f/6//v/+//9
//7///8BAAEAAQACAAAAAAABAAEAAQACAAIAAgADAAQABAAEAAQABAAEAAQABwAHAAcA
BwAFAAUABgAGAAgACQAJAAkACwAMAAwADAAMAAwACwAKAAoACgAKAAoACwALAAwADAAO
AA4ADwAQAA4ADgAOABAADwAPAA8ADwAPAA8AEAARABQAFAAVABUAFgAXABcAGAAZABkA
GQAZABcAGQAaABsAGwAbAB0AHgAhACEAIQAjACMAIwAlACUAJQAnACcAJwAoACgAKQAq
ACoAKgAsACwALAAsAC0ALQAsACsAKwArACoAKQApACkAKgApACgAJwAnACYAJQAkACQA
JAAjACIAIQAgACAAHwAdABwAGgAZABcAFgAUABQAEgAPAAwACwAJAAcABQAEAAQAAQD/
/////f/8//v/+v/5//j/+P/4//b/9v/0//T/9f/1//X/9f/1//X/9f/1//T/9P/0//L/
8v/y//L/8v/1//X/9P/0//L/8v/y//L/8v/y//P/9P/0//T/9P/0//L/8v/y//L/8//0
//X/9//1//X/9f/1//b/9//4//n/9//3//j/+P/2//b/9//3//f/9//3//b/+P/5//n/
+f/5//j/+P/4//j/+P/4//j/+P/4//j/+P/2//b/9v/2//b/9f/1//b/9P/y//L/8//z
//P/8//z//P/8//z//L/8v/y//L/8f/z//P/8//z//P/8v/y//L/8P/w//D/8P/y//L/
8v/y//L/8v/y//H/8f/x//H/8f/y//L/8v/y//H/8f/x//H/8f/x//H/8v/0//T/9P/0
//T/8//z//P/8//z//T/9P/0//P/8//z//P/8//z//T/9v/1//X/9f/2//b/9P/0//T/
9P/0//T/9P/0//T/9P/0//T/9P/0//T/9P/0//T/9P/0//T/9f/3//f/+P/5//n/+f/7
//v//P/+//7//v/9//3//f/9//z//P/8//7///8BAAIAAgACAAIAAgACAAIAAgACAAEA
AAD///7//P/6//r/+f/2//X/9f/1//T/9P/0//T/9P/0//P/8v/0//T/9P/0//L/8//z
//P/8//z//P/8//2//b/9v/1//P/8//z//P/8//z//P/8//0//j//f8GABMAJgA4AEgA
VwBeAFsAWQBhAGsAcQBvAGkAXQBBAB0A7v+r/2P/L/8Z/yX/Qf9b/27/g/+a/6n/t//H
/9P/2//i/+j/6//v//X/9v/3//r/+P/5//r/+//7//3//v////3//f/9//7/AAAAAAEA
AQABAAIAAgACAAEAAgACAAIABAAEAAQABAAFAAUABQAFAAMAAwAEAAQABgAHAAcABwAJ
AAoACgAKAAkACgAKAAoACgAKAAoACgANAA0ADgAOAAwADAANAA4ADgAOAA4AEAAPAA8A
DwAPABEAEQASABMAFAAUABUAFQAWABcAFwAYABkAGQAZABkAGwAdAB4AHwAdAB0AHwAg
ACEAIQAhACMAIwAjACUAJQAlACcAJwAnACgAKAApACoAKgAqACwALAAsACwALQAtACwA
KwArACsAKgApACkAKQAmACUAJAAjACUAJAAjACIAIAAgAB8AHgAdABwAHAAbABkAGAAW
ABUAEwASABAAEAARAA8ADQANAAsACQAHAAYABgADAAEAAQABAAAA///+/////v/+//7/
/f/8//n/+P/7//v/+//7//n/+f/5//n/+v/6//r/+P/6//r/+v/6//r/+f/3//b/+P/4
//j/+P/6//r/+//8//r/+v/6//r/+v/6//r/+v/6//r/+v/7//n/+f/5//n/+//7//v/
+//5//n/+v/6//j/+P/5//n/+f/5//n/+P/4//n/+f/5//n/+P/4//j/+v/6//r/+v/4
//j/+P/4//b/9v/2//b/9v/1//X/9v/2//T/9P/1//f/9//3//f/9f/1//X/9P/y//L/
8v/x//P/8//z//P/8//y//L/8v/y//L/8v/y//L/8v/y//L/8v/y//L/8f/x//H/8f/x
//D/8P/w//D/8f/x//H/8f/v/+//7//w//D/8P/w//D/8P/v/+//7//v/+//8P/w//L/
8f/x//H/8P/v/+7/7v/v/+//8P/x//L/8P/u//D/8P/w//D/8v/y//L/8v/x//D/7//u
//D/8P/w//D/8P/w//D/8P/w//D/8P/w//D/8P/w//D/8P/w//D/8P/w//D/8P/w/+7/
7v/u/+7/8P/w//D/8P/w//D/8f/z//P/9P/1//X/9//5//n/+v/6//r/+v/5//n/+f/5
//j/+P/4//j/+f/5//r/+v/6//r/+v/6//r/+v/6//n/+P/3//b/9P/y//L/8f/w/+//
7//v/+7/7v/s/+z/7P/s/+v/6v/q/+r/6v/q/+r/6//r/+v/6//r/+v/6//s/+z/6v/p
/+n/6f/p/+n/6f/p/+n/6//s/+7/8//8/wcAGAAqADgARwBOAEkARwBPAFcAXQBjAF8A
UQA3ABEA7P+7/3f/O/8d/x3/Nf9R/2T/d/+M/5//rf+5/8X/z//W/9r/4f/n/+v/7P/t
/+z/7v/v//D/8f/z//X/9v/3//f/9//3//j/9v/2//f/9//5//r/+v/6//v//P/8//z/
+v/6//r/+v/9//3//f/9//3//f/+//7//P/9//3//f/9//7//v/+/wEAAgACAAIAAAAA
AAAAAAABAAEAAgACAAIAAgADAAQABgAGAAYACAAHAAcABwAHAAkACQAKAAsACgAKAAsA
CwAMAA0ADQAOAA8ADwAPAA8ADwARABIAEwAVABUAFwAYABcAFwAXABkAGQAZABsAGwAb
AB0AHQAdABwAHAAdAB4AIAAgACIAIgAgACAAIQAhACAAHwAfAB8AHAAbABsAGwAbABsA
GwAbABsAGgAZABgAFgAWABUAFAAVABQAFAATAA8ADgAMAAsACwAKAAgACAAHAAUAAwAD
AAEA///9//z//v/7//n/+f/3//b/9f/0//H/8P/w//D/8v/y//D/8P/x//H/8f/x//P/
8//z//P/7//u/+3/6v/r/+z/7f/u/+3/7f/s/+z/7v/u/+7/7v/s/+z/7f/u/+z/7P/s
/+z/7v/u/+7/7v/w//D/8P/x//H/8f/x//H/7//v/+//7//v/+//8P/w//L/8v/z//P/
8//z//P/8v/w//H/8f/x//H/8P/w//D/8P/w//D/8P/w//D/8P/w//D/8P/w//D/7v/t
/+3/7v/u/+z/7P/t/+//7//v/+//7f/t/+3/7P/s/+z/7P/r/+v/6//r/+v/6f/o/+j/
6P/q/+r/6v/q/+z/7P/s/+z/6v/q/+r/6f/r/+v/6//r/+r/6v/q/+r/6//r/+v/6//r
/+v/6//s/+z/7P/s/+z/6v/p/+n/6f/r/+v/7P/s/+z/6//r/+v/6f/p/+n/6v/q/+n/
6f/p/+z/7P/q/+r/6v/q/+r/6v/q/+r/6v/q/+r/6v/q/+j/6P/o/+j/6P/o/+j/6P/q
/+r/6v/q/+z/7P/s/+z/6v/q/+r/6v/s/+z/7P/s/+r/6v/q/+v/7f/t/+7/7//x//H/
8//z//L/9P/0//T/8//z//P/8//0//T/9P/0//P/9f/2//b/+P/4//j/+P/4//j/+P/3
//T/8//y//D/7P/s/+v/6v/r/+v/6//q/+j/6P/o/+j/6f/p/+n/6v/q/+r/6v/q/+v/
6//r/+v/6//r/+v/7P/q/+r/6f/p/+v/6//r/+v/6//r/+3/7v/y//v/BgAZACwAPABM
AFsAXgBXAFcAXwBhAF8AWwBPADsAHQD1/7j/bf8v/xP/Ff8t/0X/V/9u/4X/mP+n/7X/
w//P/9f/3v/k/+f/6//t/+7/7//y//T/9f/2//f/9v/3//f/9//3//f/9//4//r/+v/7
//v/+//8//z//P/8//z/+//6//z//P/8//z/////////////////AAAAAAAAAQABAAEA
AQACAAIAAgABAAIAAgACAAQABAAEAAQAAwADAAQABAAEAAQABQAGAAYABgAGAAgACQAJ
AAkACQALAAsADAANAA4ADgAPAA8ADgAPAA8AEAATABMAEwATABEAEwAUABUAFwAXABkA
GgAZABkAGQAbAB0AHQAfAB8AHQAfAB8AHwAfAB4AHgAeAB4AHgAgACAAIAAgACEAIQAf
AB0AHAAbABoAGQAZABkAGAAXABYAFQATABIAEQAQABAAEAAPAA4ADwAOAA4ADQALAAoA
CAAHAAcABgAEAAQABQADAAEAAQAAAP///v/+//7/+//5//n/+f/4//f/9v/3//b/9v/2
//T/9P/y//L/8//z//P/8//x//H/8f/x//D/8P/w/+7/7//w//H/8v/x//H/8P/w//L/
8v/y//L/8P/w//H/8v/y//L/8v/y//T/9P/0//T/8v/y//L/8//z//P/8//z//X/9f/1
//X/9f/1//b/9v/4//j/+f/5//f/9//3//b/9v/3//f/9//3//b/9v/2//b/9v/2//b/
9v/2//b/9v/0//T/9P/0//b/9f/1//b/9v/0//T/9f/z//P/8//z//X/9f/1//T/8v/y
//L/8f/z//P/8//z//P/8v/y//L/8v/y//L/8v/y//L/8v/y//L/8v/y//H/8//z//P/
8//y//L/8v/y//P/8//z//P/8f/x//H/8v/w//D/8P/w//D/7//v/+//7//v//D/8P/x
//H/8v/z//L/8f/w//D/8v/x//H/8f/0//L/8v/y//L/8v/y//T/9P/0//T/8v/y//L/
8v/w//D/8P/w//D/8P/w//D/8v/y//L/8v/w//D/8P/w/+7/7v/u/+7/7//w//H/8v/y
//L/8v/y//D/8P/w//D/8P/w//D/8P/w//D/8P/w//D/8f/z//P/8v/z//P/8//3//f/
+P/6//r/+v/5//n/+f/5//j/+P/4//j/+f/7//z//P/8//z//P/8//z//P/8//v/+v/5
//j/9v/0//T/9f/0//P/8//z//L/8v/y//D/8P/w/+//7v/u/+7/7v/u/+7/7//v/+//
7//v/+//7//w//D/8P/v/+//7//v/+//7//v/+//8f/w//L/9//+/wkAGgAsADwASwBS
AE0ATQBVAF8AZwBrAGsAZQBNACUA/v/T/5P/T/8n/x//L/9N/2T/df+M/6H/r/+7/8n/
0//a/+D/5//t/+//8v/z//T/9P/1//b/9//3//n/+v/7//n/+f/5//r//P/8//3//f/7
//z//P/8////AAAAAAAA/v/+//7//v8BAAEAAQABAAMAAwAEAAQAAgADAAMAAwADAAQA
BAAEAAUABgAGAAYABgAGAAYABgAHAAcACAAIAAoACgALAAwADAAMAAwADgANAA0ADQAN
AA0ADQAOAA8AEAAQABEAEQAUABUAFQAWABcAFwAXABcAGQAbABwAHQAcABsAHAAcAB0A
HQAdAB8AHQAdAB8AHwAhACMAIwAjACQAJAAlACYAJgAmACgAKAAoACgAKQApACoAKQAp
ACkAJgAlACUAJQAmACUAJAAjACEAIAAfAB4AHgAeAB0AHAAbABoAGgAZABkAGAAWABUA
EwASABAAEAAPAA0ACwALAAcABQADAAIABAABAP////////7//f/8//n/+P/4//j/+v/6
//j/+P/3//f/9//3//b/9f/0//P/8//0//X/9P/0//T/9P/0//X/9f/0//T/8v/y//L/
8v/y//L/8//0//T/9P/0//T/8v/y//L/8v/0//T/9P/1//X/9f/1//X/9f/1//X/9f/1
//X/9v/2//b/9v/3//f/9//3//f/9v/2//f/9//3//f/9v/2//b/+P/4//j/+P/4//j/
+P/4//T/9P/0//T/9P/z//P/9P/2//T/9P/1//X/9f/1//X/8//z//P/8v/0//T/9P/z
//H/8f/x//H/8f/w//D/8P/y//L/8v/y//T/9P/0//T/8//y//H/7//v/+//7//v//D/
8P/w//D/7//v/+//7//v/+//7//w//D/8P/w//D/8P/v/+//7//x//H/8v/y//H/7//u
/+3/7f/t/+3/7v/w/+//7//v//D/8P/y//L/8v/y//L/8P/w//D/8P/y//L/8v/y//L/
8v/y//L/8v/y//L/8v/w//D/8P/w//D/8P/w//D/8v/y//L/8v/w//D/8P/w//D/8P/w
//D/8P/w//D/8P/y//L/8v/y//L/8v/y//L/8P/w//D/8P/u/+//8f/x//P/9f/2//f/
9//3//j/+v/6//r/+f/5//n/+f/4//j/+P/4//n/+//8//z//P/8//z//P/8//z//P/7
//r/+f/2//T/8v/y//P/8v/x//H/7//u/+7/7v/w//D/8P/v/+7/7v/u/+7/7v/u/+//
7//x//H/8f/x/+//8P/w//D/7f/t/+3/7f/v/+//7//v/+//8v/0//n/BAARACQAOgBK
AFcAXABZAFcAWwBfAF8AXQBVAEUALQALANz/l/9P/yP/Ff8j/z3/Uf9k/33/lP+h/63/
vf/L/9X/3P/i/+X/6f/t//D/8f/y//D/8f/y//P/8//1//b/9//3//f/9//4//r/+v/7
//v/+f/6//r/+v/7//z//P/8//z//P/8//z//f/9//3//f//////AAAAAAAAAQABAAEA
//8AAAAAAAABAAIAAgACAAIAAgACAAIABQAFAAYABgAGAAYABwAIAAYABgAGAAgABwAH
AAcABwAJAAkACgALAA4ADgAPAA8ADgAPAA8AEAAPAA8ADwAPAA8AEQASABMAEwATABUA
FgAXABcAFwAZABkAGQAbABsAGQAbABsAGwAaABoAGwAcABwAHAAeAB4AHAAcAB0AHQAe
AB0AHQAdABsAGQAYABcAFgAVABQAEwARABAADwAOAA4ADgANAAwACwAKAAoACQAJAAgA
BgAFAAUABAACAAIAAgABAAAAAQD///3/+//6//r/9//1//X/9//2//X/9P/z//L/8v/y
//T/9P/y//L/8f/x//H/8f/v/+//7//v//D/8P/w/+7/8P/w//D/8P/v/+//7v/u/+7/
7v/u/+7/8P/w//H/8v/y//L/8v/y//L/8v/y//L/8v/y//L/8//z//P/8//z//X/9f/1
//X/9//3//j/+P/4//j/+f/5//f/9//3//b/9//5//r/+//5//j/+P/4//j/+P/4//j/
+v/4/w==
         </WaveFormData>
      </LeadData>
      <LeadData>
         <LeadByteCountTotal>10000</LeadByteCountTotal>
         <LeadTimeOffset>0</LeadTimeOffset>
         <LeadSampleCountTotal>5000</LeadSampleCountTotal>
         <LeadAmplitudeUnitsPerBit>4.88</LeadAmplitudeUnitsPerBit>
         <LeadAmplitudeUnits>��V</LeadAmplitudeUnits>
         <LeadHighLimit>2147483647</LeadHighLimit>
         <LeadLowLimit>268435456</LeadLowLimit>
         <LeadID>V5</LeadID>
         <LeadOffsetFirstSample>0</LeadOffsetFirstSample>
         <FirstSampleBaseline>0</FirstSampleBaseline>
         <LeadSampleSize>2</LeadSampleSize>
         <LeadOff>FALSE</LeadOff>
         <BaselineSway>FALSE</BaselineSway>
         <ExcessiveACNoise>FALSE</ExcessiveACNoise>
         <MuscleNoise>FALSE</MuscleNoise>
         <LeadDataCRC32>980534471</LeadDataCRC32>
         <WaveFormData>
9P/0//T/9P/2//b/9v/2//X/9P/z//L/8v/y//L/8v/0//T/9P/0//b/9v/2//b/9//4
//n/+v/4//j/+P/4//r/+v/6//r/+v/6//r/+v/8//z//P/8//7//v/+//7//v/+//7/
/v8AAAAAAAAAAAAAAAAAAAAAAQACAAMABAAFAAYABwAIAAoACgAKAAoADAAMAAwADAAP
ABAAEQASABMAFAAVABYAFgAWABYAFgAYABgAGAAYABgAGAAYABgAGAAYABgAGAAaABoA
GgAaABgAGAAYABgAGAAYABgAGAAVABQAEwASABEAEAAPAA4ACwAKAAkACAAGAAYABgAG
AAQABAAEAAQAAQAAAP///v/+//7//v/+//3//P/7//r/+f/4//f/9v/2//b/9v/2//b/
9v/2//b/9P/0//T/9P/0//T/9P/0//T/9P/0//T/9P/0//T/9P/0//T/9P/0//T/9P/0
//T/9P/0//T/9P/y//L/8v/y//T/9P/0//T/9v/2//b/9v/2//b/9v/2//b/9v/2//b/
9P/0//T/9P/y//L/8v/y//L/8v/y//L/8//0//X/9v/1//T/8//y//L/8v/y//L/9P/0
//T/9P/y//L/8v/y//D/8P/w//D/8P/w//D/8P/w//D/8P/w//L/8v/y//L/8f/w/+//
7v/u/+7/7v/u//D/8P/w//D/7v/u/+7/7v/s/+z/7P/s/+z/7P/s/+z/6v/q/+r/6v/q
/+r/6v/q/+z/7P/s/+z/6//q/+n/6P/o/+j/6P/o/+j/6P/o/+j/6v/q/+r/6v/q/+r/
6v/q/+v/7P/t/+7/8P/w//D/8P/w//D/8P/w//D/8P/w//D/8f/y//P/9P/2//b/9v/2
//b/9v/2//b/+P/4//j/+P/1//T/8//y/+//7v/t/+z/6f/o/+f/5v/m/+b/5v/m/+b/
5v/m/+b/5P/k/+T/5P/i/+L/4v/i/+P/5P/l/+b/5v/m/+b/5v/k/+T/5P/k/+L/4v/i
/+D/5P/s//b/AgAUACgAQABWAGwAhgCeAKwAtACyAJ4AegBQACIA+P/S/7T/oP+e/6j/
sv+4/7z/xP/O/9z/8v8OABQA+v/m/+7/7P/k/+r/8P/u//b/BAAMAAoAAAAKABYAGgAy
AE4ANAAkAEAARgBGAFwAUgBCAC4A/P/e/+r/7v/q/xQAogBQAb4B/gFGAoYCtALiAgwD
LgNOA2IDFAPaAUoA3P8yACwA/P8AAP///v/9//z/+f/4//f/9v/1//T/8//y//L/8v/y
//L/8v/y//L/8v/y//L/8v/y//T/9P/0//T/9v/2//b/9v/2//b/9v/2//j/+v/8//7/
BQAMABMAGgATAA4ACQAEAAIAAgACAAIABQAGAAcACAAJAAoACwAMAA4ADgAOAA4ADwAQ
ABEAEgASABIAEgASABQAFAAUABQAFAAUABQAFAAUABQAFAAUABIAEgASABIAEgASABIA
EgASABIAEgASAA8ADgANAAwACwAKAAkACAAHAAYABQAEAAEAAAD///7//f/8//v/+v/6
//r/+v/6//n/+P/3//b/9v/2//b/9v/2//b/9v/2//j/+P/4//j/+P/4//j/+P/4//j/
+P/4//j/+P/4//j/9v/2//b/9v/4//j/+P/4//f/9v/1//T/9v/2//b/9v/0//T/9P/0
//X/9v/3//j/9v/2//b/9v/4//j/+P/4//r/+v/6//r/+v/6//r/+v/4//j/+P/4//n/
+v/7//z/+v/6//r/+v/6//r/+v/6//z//P/8//z/+//6//n/+P/2//b/9v/2//j/+P/4
//j/9v/2//b/9v/0//T/9P/0//X/9v/3//j/9//2//X/9P/y//L/8v/y//T/9P/0//T/
9P/0//T/9P/0//T/9P/0//L/8v/y//L/8v/y//L/8v/y//L/8v/y//T/9P/0//T/9v/2
//b/9v/z//L/8v/w//D/8P/y//L/9f/2//b/9v/3//r/+v/6//n/+v/6//r/+//7//v/
+//7//v/+//8//z//f////3//f/+/////////////v/+//7/+//5//f/9P/0//L/8v/z
//P/8v/x//P/8v/y//H/7//u/+7/7f/r/+v/6//r/+3/7f/t/+3/8P/w//D/8P/v/+//
7//v/+3/7f/t/+3/7//r/+r/7P/w//L/9v8AAA4AIwA9AFYAbgCDAJwArwC5ALsAtACf
AHoATgAhAPL/xf+j/5L/l/+l/7L/uP+8/8T/yf/N/9L/2P/d/+D/4//k/+r/7v/w//D/
7P/s/+3/7f/u/+z/7P/u/+7/7v/u/+7/7//t/+3/7v/u/+3/7f/r/+v/7v/u/+7/7v/s
/+z/7P/t/+3/7f/u/+7/7v/u/+7/7v/t/+3/7P/r/+n/6f/q/+v/7P/s/+z/7P/s/+3/
7f/r/+n/7P/v/+//7v/u/+7/7f/u/+//8P/w/+7/7v/u/+//7f/t/+7/7v/s/+//8P/y
//L/8v/y//H/8v/y//L/8v/y//L/9f/1//f/+P/5//r/+f/5//n/+P/4//r/+//7//7/
//8AAAAAAgADAAQABQAFAAUACAAIAAYABgAIAAgACgAKAAoACgAKAAoACgAKAAkACAAH
AAYABgAFAAUABQAHAAcABgAFAAIAAQAAAP///P/7//v/+v/5//f/9v/2//T/8f/v/+7/
6//p/+j/5v/j/+L/4P/g/+H/4f/g/9//3v/d/93/3f/e/97/3f/e/9z/3P/c/9z/2v/a
/9r/2v/c/9r/2f/Z/9j/2P/X/9f/1f/V/9X/1f/V/9X/1P/U/9L/0v/S/9X/1P/U/9T/
1P/U/9P/0v/S/9H/0P/Q/9H/0f/Q/9D/0P/S/9L/0//T/9L/0f/Q/8//z//Q/9D/0P/P
/8//z//P/8//z//O/83/zv/P/9D/0f/P/8//0P/Q/9D/0P/Q/9D/z//O/8z/y//L/8v/
zP/M/83/zf/O/87/zP/M/8z/zP/M/8z/zP/L/8v/y//L/8z/zP/M/8v/y//K/8v/y//M
/8z/zP/L/8v/yv/L/8v/yv/L/8n/yP/J/8r/y//L/8v/yv/N/83/zf/N/83/y//L/8r/
yv/J/8n/yv/K/8v/zP/K/8z/zP/M/8z/zP/M/8v/yv/K/8v/yv/L/87/0P/R/9L/0v/T
/9X/2f/a/9j/2f/a/9r/2v/Z/9n/2f/b/9v/2//b/93/4P/i/+X/5f/l/+b/5//o/+n/
6v/q/+z/7P/p/+f/4//i/+L/4P/h/+H/4v/i/+P/4//i/+L/4//i/+L/4//l/+X/5f/l
/+f/5//n/+f/5//o/+j/6P/q/+n/6f/p/+n/6f/p/+n/6f/p/+v/7v/s/+r/7v/4/wYA
FgArAEUAYAB0AI0ApgC3AMEAxQC4AJ0AeABOAB0A7v/H/6n/nP+j/6//uP++/8L/yP/P
/9X/3v/i/+X/5v/r/+7/7v/u//D/9P/0//L/8//z//T/9P/0//b/9v/2//b/9v/3//f/
9//4//j/+v/7//r/+//6//r/+v/6//r/+v/6//v//P/9////AAD///7//f/8//z//f/9
//3//f/9//7///8AAAAAAAAAAAAAAQABAP////8CAAUABQADAAQABQAFAAMAAwADAAIA
BQAGAAcACQAHAAcACAAIAAgACwAMAA4ADgAOAA4ADQANAA4ADwAQABIAEgAVABUAEwAU
ABUAFgAYABkAGgAaABoAHAAdAB0AIAAhACIAIgAkACUAJgAnACUAJQAoACgAKAAoACoA
KgAsACwALAAsACoAKgAqACoAKgAqACoAKgAqACkAKQApACoAKwArACsAKQAnACUAIwAk
ACMAIwAiACAAHQAbABoAGAAVABMAEgAQAA8ADwAOAA0ADAAKAAoACQAJAAgABwAIAAcA
BwAHAAcABgAEAAQAAgACAAIAAgAAAAAAAAAAAAAA/v/9//3//P/8//v/+//9//3//f/9
//3//f/8//z/+v/6//r//f/9//z/+//6//j/9//2//b/9//2//b/9//3//b/9v/2//b/
9v/3//f/9f/1//X/9f/2//j/+f/6//v/+//7//v/+//7//r/+f/4//f/9v/1//f/9//4
//j/+P/4//j/+P/4//j/9//3//j/+f/7//z/+f/3//b/9P/0//T/9P/0//T/9P/0//P/
9f/1//X/9v/0//T/8//z//T/9f/1//b/9P/0//P/8//z//P/8v/w//L/8f/x//P/9P/1
//X/9f/1//f/9v/1//f/9//1//X/9P/0//P/8//y//L/8//0//T/8v/y//T/9P/z//L/
8P/v/+//8P/w//D/7//w//H/8f/x//H/8v/y//P/8P/w//D/8P/w//L/8v/y//L/8f/w
//D/7v/t/+7/8f/y//P/9P/0//T/9f/4//j/+P/7//z//P/8//n/+f/5//n/+//7//v/
/P/8//3////9//3//v////////////7//v////3//P/7//j/+P/2//b/9f/1//T/8//0
//T/9f/1//L/8P/v/+3/7//v/+//7//v/+//7//v/+7/7v/u/+7/7f/t/+3/7f/t/+3/
7f/t/+v/7f/u/+z/6v/q/+z/8v/+/wsAGQAqAEAAVwByAIsAoQCzAMAAxQC8AJ4AdQBK
AB0A8f/K/7H/q/+w/7r/vv+8/7//zf/W/9b/2f/e/+P/5P/o/+r/7P/s/+z/7v/v/+//
8P/t/+z/7f/s/+z/7P/s/+3/7//v//D/8P/z//P/8f/x//L/8v/y//L/8P/w//D/8f/v
/+//8P/w//D/8P/w//D/8P/x//H/8f/v/+//8P/x//L/8v/y//L/8P/x//H/7//t//D/
8//z//P/9P/1//X/9//3//f/9v/4//j/+P/5//r/+//9//7/+//9//3//v8AAAAAAAD/
////AAABAAIAAgACAAUABQAFAAYABwAIAAYABwAIAAgACgAMAA0ADQAOAA8AEAAQABAA
EQASABMAEwATABYAFgAXABgAGwAcABsAGgAZABgAGQAaABsAHAAeAB4AHgAeAB4AHQAd
AB0AHQAdABwAGwAaABkAGAAXABcAFwAYABgAFQATABIAEgAUABEADwAOAAoACQAJAAgA
CQAIAAYABgAHAAcABgAFAAQAAwADAAMABQAEAAIAAgAEAAQABAAEAAYABgAGAAYACAAG
AAUABQAGAAYABQAFAAcABwAHAAcABwAHAAYABgAIAAgACAALAAsACgAJAAgACQAJAAkA
CgAHAAYABgAHAAcABgAGAAYABgAGAAcABwAIAAkACgALAAgACAAHAAYABQAFAAUABQAF
AAUABAADAAUABQAFAAUABQAFAAYABgAEAAQABAAEAAIAAgABAAEAAQABAAIAAgAEAAMA
AwACAAAAAAAAAAAAAgACAAIAAQADAAMAAwAEAAYABgAFAAUABQAFAAQABAACAAIAAQAB
AAIAAwADAAIABAABAP////8BAAMABAAFAAMABQAEAAMABQAFAAMAAwAEAAQAAwADAAQA
BAAFAAYABQACAAEAAgABAAEAAQAAAP////8AAAAAAAD//wAAAQABAAEAAQACAAQABQAE
AAIAAgACAAIAAAAAAAAAAAD+//7//v/+/wAAAAAAAAAA/v/+//7//v/+//3//P/8//v/
+v/7//7/AAABAAIAAgAEAAUACAAIAAcABwAHAAYACAAHAAcABwAHAAcABwAHAAYACAAJ
AAsACwALAAwADQAPAA8ADwAOAA4ADgALAAkACQAIAAgABgAFAAMAAgAAAP/////+//7/
///+//7////9//3//f/9////////////AQACAAIAAgAAAP///////wEAAQABAAEAAQAB
AAEAAAD+//7/AAAEAAgAEgAhADMARgBaAHMAigCjALkAyQDQAM0AuACUAGsAPgATAO3/
zv+5/7n/xv/Q/9D/1P/d/+H/5v/s//P/+P/7//z//v/+/wAAAgACAAIAAwADAAQABAAE
AAYABgAHAAgACQALAAsACwAMAAwACwALAAkACQAIAAgACAAIAAgACAAIAAkACwALAAwA
DAAKAAoACgAKAAsADQAOAA8ADwAPABAAEQARABAADwAOAAwADQANAAsACwAOABEAEQAR
ABIAEwATABEAEQARABAAEAAQABAAEQAPAA8AEAAQABEAFQAXABoAGgAaABoAGQAYABgA
GAAYABcAFgAYABcAFwAYABkAGgAaABsAHAAcAB4AIAAhACEAIgAjACQAJAAkACUAJgAn
ACcAJwAqACoAKgAqACwALAAqACoAKgAqACwALAAsACwALAAsACwALAArACkAKAAnACkA
KQAoACcAKAAnACYAJQAkACMAIwAiACEAHwAeAB4AHQAZABYAFAASABEAEQAQABEAEAAO
AA4ADQANAAwACwAKAAkACQAJAAcABgAEAAQABAAEAAQABAAGAAYABgAGAAQAAgABAAEA
AgACAAEAAQABAAEAAQABAAMAAwACAAIAAwAEAAUACQASABoAIgAqAB0AEwAJAAAAAQAA
AAAAAQADAAIAAgACAAQABAAFAAUAAwADAAMAAwABAAIAAgACAAEAAQABAAEA//////7/
/f/9//3//f/9//3//f/+//7//P/8//z//P/8//z/+//7//v/+//8//z/+//5//j/9v/0
//T/9P/0//T/9P/0//P/8//z//P/9P/y//L/8f/x//D/8f/x//L/8f/w/+7/7f/u/+//
7//u//D/7f/r/+v/7P/t/+3/7f/u//H/8f/x/+7/7f/q/+n/6v/q/+n/6f/s/+z/7f/u
/+z/6v/q/+z/6//r/+v/6v/p/+n/6v/q/+f/5f/l/+X/5//n/+f/6P/q/+v/6v8MACwA
TABsALUA/ABDAYoBbAFQATQBGAHoALgAhwBWAEAAKAAQAPr/9//0//L/8P/v/+7/7v/w
/+//7v/u/+7/8P/w/+//7//t/+3/7f/t/+//8P/y//P/8//x//H/8v/z//P/8//z//H/
8P/v/+v/6//p/+j/6P/m/+b/5f/l/+L/4f/h/+D/4P/f/97/3v/h/+H/4f/h/+H/4f/h
/+H/3//f/+D/4P/h/+L/4v/j/+H/4f/h/+H/4f/h/+H/4f/g/+D/4v/k/+z/9v8EABcA
LQBGAFoAbwCIAKEAsQC1ALAAmwB4AEwAGwDu/8f/p/+W/5n/pf+u/7D/uP/A/8X/x//Q
/9b/2//e/+H/4P/i/+b/6P/o/+j/6P/p/+n/6v/q/+r/7P/s/+z/7P/s/+3/7f/t/+7/
7v/v/+//7f/t/+7/7v/u/+7/8P/w//D/8f/v/+//8P/w/+7/7v/u/+7/7//x//L/8//z
//P/9P/1//T/9P/0//T/9v/3//f/9f/z//b/+f/5//f/+P/5//n/+//7//v/+v/8//z/
/P/9//3//f/+//7//v8BAAIABAAFAAQAAwABAAEAAgADAAQABQAGAAoACwALAAwADQAO
AAwADQAOAA4ADgAQABEAEQASABMAFAAUABYAFwAYABkAGQAZABwAHAAcABwAHgAeABwA
HAAcABwAHgAeAB4AHgAeAB4AHgAeAB4AHQAdAB0AHQAdABwAGwAYABcAFgAVABQAEwAT
ABIAEQAPAA4ADgAOAAsACQAIAAYABQAFAAQABQAEAAIAAgADAAMAAgABAAAA////////
/v/8//n/+P/5//r/+//8//z//P/8//z//v/8//v/+//8//z/+//7//n/+f/5//n/+v/7
//v//P/8//z//P////3//P/7//r/+f/5//n/+v/6//r/+//9//z/+v/5//j/+P/4//n/
+f/7//v/+//7//n/+v/6//r/+f/5//n/+f/7//v/+v/5//n/+f/5//n/+f/5//r/+v/5
//j/9//2//T/9P/z//P/9f/1//b/9v/0//P/8//y//P/9P/1//b/9f/0//P/8f/x//H/
8f/y//L/8v/x//H/8v/z//P/9P/0//T/8//z//L/8//z//L/8//x//D/8f/y//P/8//z
//L/8//x/+//8P/x//D/8f/y//L/8f/x//D/8P/x//L/8P/u/+7/8P/x//H/8f/w//H/
8f/y//L/7//t/+3/7f/v/+//7//w//D/7//u//D/8P/w//D/8f/y//P/9P/z//L/8f/w
//D/8P/w//D/8P/w//D/8P/w//D/8P/w//D/8P/w//D/7v/u/+7/7v/u/+7/7v/u/+7/
7v/u/+7/7v/u/+//7v/t/+7/8f/y//H/8v/y//L/9f/4//j/+P/3//j/+P/4//n/+f/5
//n/+f/5//n/+v/6//v//f/7//3//v///////f/9//z//P/6//f/9f/z//L/8v/w//D/
7//v/+7/7f/r/+r/6v/p/+j/6P/p/+n/6f/p/+n/6f/n/+f/5//n/+r/6v/q/+r/6//r
/+v/6//r/+v/6//r/+n/6//q/+r/7P/s//D/+v8IABkALwBGAFoAbQCGAJ8AsQC7ALoA
qQCIAF4AMQAGAN//v/+q/6f/s/+8/8D/wv/I/8//0//W/9r/3//i/+X/6v/u//D/8P/w
//D/7v/v/+//8P/y//L/9P/0//T/9P/0//X/9//3//j/+P/7//v/+f/5//j/+P/4//j/
+P/4//j/+f/3//f/+P/4//r/+v/6//r/+v/7//v/+//5//n/+v/7//z//P/8//z/+v/7
//v/+f/5//z///////3//v//////AQABAAEAAAACAAIAAgADAAMAAwAEAAQABAAHAAgA
CgAKAAoACgAJAAoACgAKAAoACgAKAA0ADQAPABAAEQASABQAFQAWABYAFAAWABcAFwAX
ABcAFwAWABYAFwAYABkAGwAbAB4AHgAcABwAHgAeAB4AHgAeAB4AHgAeAB4AHgAfACAA
IQAiACAAHwAfAB8AHQAdABwAGwAcABsAGgAZABYAFQAVABQAFQATABIAEgASAA8ADQAM
AAoACQAJAAgABQAEAAIAAgADAAMAAgABAP///f/8//v/+//6//j/+P/6//r/+v/6//v/
/P/9//7/+//4//b/9f/4//j/9//3//f/9//3//f/9//3//b/9v/2//b/9v/5//b/9P/y
//D/8f/x//H/8v/y//L/8//1//P/8v/y//L/8P/w//H/8f/z//P/8//z//P/9P/0//T/
8f/x//H/8f/v/+//7v/t/+3/7f/t/+3/7//v//D/8P/v/+7/7f/s/+7/7v/t/+3/6//r
/+z/7P/q/+n/6f/o/+r/6v/q/+r/6v/q/+r/6f/o/+f/5v/m/+j/6P/n/+f/5f/l/+T/
5P/m/+b/5f/l/+b/5//n/+b/5v/j/+H/4f/i/+P/4//j/+P/5f/k/+P/5f/l/+P/4//i
/+L/4f/h/+D/4P/h/+L/4f/e/93/3v/h/+H/4f/g/+D/3//f/97/3//d/93/3f/e/93/
3P/c/97/3f/c/9r/2v/a/9r/2v/a/9r/2v/c/9z/3P/c/9r/2v/a/9r/2P/Y/9j/2P/a
/9r/2v/a/9z/3P/c/9z/2v/a/9r/2v/a/9n/2P/Y/9j/1v/W/9j/2v/b/9z/3P/c/93/
4P/g/97/3//g/+D/4P/f/9//3//f/9//3//f/+D/4v/j/+X/5f/l/+b/5//l/+X/5f/k
/+L/4v/f/93/2//a/9r/2P/Y/9f/1//W/9T/0//R/9D/0P/Q/9H/0//R/9H/0f/R/9H/
0f/R/9H/z//Q/9D/0P/Q/8//z//P/8//z//P/8//zf/P/83/yv/K/8z/0v/c/+z/AAAZ
ADUATABgAHcAjACZAJ8AnQCOAG0AQgAUAOP/tv+P/3f/eP+F/4//kv+Y/6D/qv+x/7X/
vP/C/8X/yP/L/8z/0P/S/9T/1v/W/9f/2f/a/9z/2v/a/9z/3P/d/97/3//h/+H/4f/i
/+L/4//j/+H/4f/g/+D/4P/g/+L/4v/i/+P/5f/l/+b/5v/m/+b/5v/m/+T/5f/l/+X/
4//j/+T/5f/m/+b/5v/m/+j/6f/p/+f/5f/o/+v/6//p/+r/6//r/+3/7f/t/+z/7P/s
/+z/7f/r/+v/7P/s/+r/7f/u//D/8v/y//L/8f/y//L/8v/y//L/8v/1//X/9//4//n/
+v/4//n/+v/6//v//v8AAAEAAAABAAIAAgACAAMABAAFAAcABwAKAAoACAAIAAoACgAI
AAgACAAIAAoACgAKAAoACgAKAAoACgAKAAkACQAJAAoACwALAAsACwALAAsACwAIAAcA
BwAGAAcABQAEAAQABgADAAEAAAAAAP/////+//3//P/6//r/+//7//r/+f/5//n/+v/7
//v/+v/4//j/+f/6//v//P/6//r/+v/6//j/9v/1//X/9//4//j/+f/5//n/+f/5//v/
+//6//r/+P/4//j/+//6//r/+v/6//n/+f/5//r/+//6//r/+//9//z//P/8//7//v//
//////////////8BAAIAAgACAAAA///+//3///////7//f/7//v/+//7//v/+//8//z/
/P/8//z//P/6//r/+f/5//n/+f/6//r/+v/5//n/+P/4//j/+P/4//b/9v/2//X/8//z
//P/9P/0//T/8//z//L/8//z//T/9P/0//P/8//y//P/8//y//T/8f/v/+//8P/x//H/
8f/x//P/8v/x//P/8//x//H/8f/w/+7/7f/s/+z/7f/u/+7/7P/s/+7/7//v/+//7v/t
/+3/7v/u/+//7f/t/+3/7//v/+//8P/y//H/8v/y//L/8v/y//T/9P/0//T/8v/y//L/
8v/0//T/9P/0//b/9v/2//b/9//4//n/+v/4//j/+P/4//b/9v/2//b/9//4//n/+v/8
//z//P/8//z//P/8//z//P/8//z/+//7//z/+//6//v//v///wEAAgACAAIAAwAGAAYA
BgAHAAoACgAKAAkACQAJAAkACQAJAAkACgAMAA0ADwANAA0ADgAPAA8ADwAPAA4ADgAO
AAsACQAHAAYACAAGAAYABQAFAAQAAwADAAAAAAD///7/AAABAAEAAQD///////////3/
/f/9//7//v/+//7//f/9//3//f/9//3//f/9//3//f/8//r//v8AAAIADAAaACkAPwBS
AGQAfQCWAK0AwQDNANIAyQCuAIIAVQAqAAMA3//G/73/w//M/9D/0v/a/+H/4//m/+z/
8f/0//f/+v/+/wAAAAAAAAIAAAABAAEAAgACAAIABAAEAAIAAgACAAMABQAFAAYABgAG
AAUAAgABAAQABAAEAAQABgAGAAYABwAJAAkACgAKAAoACgAKAAoACgALAAsACwANAA0A
DgAPABAAEAAQABAAEQATABQAEwARABQAFwAXABcAGAAZABkAGQAZABkAGAAaABoAGgAb
AB0AHQAeAB4AHAAfACAAIgAkACQAJAAjACQAJAAkACQAJgAmACkAKQAnACgAKQAqACwA
LQAuAC4AKwAsACwAKwAsAC0ALgAuAC4ALwAwADEAMQAxADQANAA0ADQANgA2ADgAOAA4
ADgANwA2ADUANAA2ADYANgA2ADgANwA3ADcANgA1ADMAMQAuAC0ALAArACwAKwArACoA
KwApACgAKAAnACMAIAAeAB0AHQAeAB4AHQAcABoAGgAZABkAGAAXABQAEwATABMAFQAU
ABIAEgARABAADwAOAA0ADAALAAoACwAKAAoACwAMAAwACwALAAkACQAJAAkABgAFAAMA
AgAEAAQABAAHAAUABAADAAIAAgABAAAAAAABAAAAAAABAAEAAAAAAAAA/v/+////////
/////////wEAAgACAAIAAQABAAEAAQABAAEAAAD/////////////AQABAAIAAgACAAIA
AgACAAIAAgABAAEAAQABAAIAAgAEAAMAAwACAAQABAAEAAQABgAGAAYABQAFAAUABQAG
AAYABgAFAAUACAAJAAkACgAIAAgABwAHAAoACwALAAoACAAFAAMAAwAGAAcABwAHAAgA
CwALAAsACQAJAAcABwAKAAoACQAJAAoACgALAAwADAAKAAoADAALAAsACwAKAAgABwAH
AAYABQADAAMAAwAFAAUABQAGAAYABQAGAAYABgAGAAYABQAEAAMAAgACAAIAAgACAAIA
AgACAAIAAgACAAIAAgD///7//f/8//z//P/8//z//P/8//z//P/6//r/+v/6//r/+v/6
//r/+P/4//j/+P/6//r/+v/6//z//P/8//v/+P/4//b/9P/2//j/+P/5//z//P/8//3/
///+//3//f8AAAAAAAD//////////////////wAAAgABAAMAAQABAAQABQAFAAUAAwAC
AAIAAgD///3/+//6//z/+v/6//n/9//2//X/9f/0//T/8//y//L/8//z//P/9f/1//X/
9f/1//X/9f/2//b/9v/2//X/8//z//P/8//z//P/8//z//H/8P/w//D/9P/8/woAHgA3
AE0AZAB6AJEAqAC7AMUAyQDAAKUAgABWACcA+P/R/7H/pP+p/7X/vP/A/8T/zP/P/9H/
2v/i/+f/6v/t/+7/8P/y//L/8v/y//D/8f/x//L/9P/0//b/9v/0//T/9P/1//P/8//0
//T/9f/1//P/8//z//L/8f/w//L/8v/y//P/8//z//T/9P/0//T/9P/0//L/8//z//P/
8v/x//H/8f/y//L/8v/y//L/8//z//H/8f/0//f/9//3//j/+f/5//j/9//2//T/9f/2
//f/+f/5//n/+v/6//j/+//8//7////+//3/+//9//7///8AAP///v8AAP///f/+////
AAACAAMABAAEAAYACAAJAAkACAAJAAoACgAKAAsADAANAA8ADwASABIAEAAQABIAEgAS
ABIAEgASABEAEAAPAA4ADgAOAA4ADgAOAA0ADQANAAsACwAKAAkACAAHAAYABQAGAAUA
BQAEAAEA///+//7/AQD///7//v/8//v/+//6//f/9v/0//T/8//z//L/8f/y//H/8f/x
//P/8v/w//D/8P/w//D/8P/v/+7/7f/s/+3/7P/s/+3/8P/w/+//7//t/+3/7f/t/+v/
6//q/+r/7P/s/+z/7//u/+7/7v/u/+3/7f/t/+7/7//u/+7/7//t/+z/7P/s/+z/7P/t
/+3/7f/t/+3/7f/r/+z/7P/s/+3/7f/t/+3/7//v/+7/7f/t/+3/7f/t/+3/7f/u/+7/
7v/u/w==
         </WaveFormData>
      </LeadData>
      <LeadData>
         <LeadByteCountTotal>10000</LeadByteCountTotal>
         <LeadTimeOffset>0</LeadTimeOffset>
         <LeadSampleCountTotal>5000</LeadSampleCountTotal>
         <LeadAmplitudeUnitsPerBit>4.88</LeadAmplitudeUnitsPerBit>
         <LeadAmplitudeUnits>��V</LeadAmplitudeUnits>
         <LeadHighLimit>2147483647</LeadHighLimit>
         <LeadLowLimit>268435456</LeadLowLimit>
         <LeadID>V6</LeadID>
         <LeadOffsetFirstSample>0</LeadOffsetFirstSample>
         <FirstSampleBaseline>0</FirstSampleBaseline>
         <LeadSampleSize>2</LeadSampleSize>
         <LeadOff>FALSE</LeadOff>
         <BaselineSway>FALSE</BaselineSway>
         <ExcessiveACNoise>FALSE</ExcessiveACNoise>
         <MuscleNoise>FALSE</MuscleNoise>
         <LeadDataCRC32>1124339521</LeadDataCRC32>
         <WaveFormData>
AgACAAIAAgAEAAQABAAEAAMAAgABAAAAAAAAAAAAAAACAAIAAgACAAQABAAEAAQABQAG
AAcACAAIAAgACAAIAAoACgAKAAoACAAIAAgACAAJAAoACwAMAAwADAAMAAwADAAMAAwA
DAANAA4ADwAQABAAEAAQABAAEgASABIAEgAVABYAFwAYABgAGAAYABgAGQAaABsAHAAd
AB4AHwAgACEAIgAjACQAJAAkACQAJAAmACYAJgAmACgAKAAoACgAKAAoACgAKAAoACgA
KAAoACgAKAAoACgAKAAoACgAKAAmACQAIgAgAB4AHgAeAB4AGwAaABkAGAAWABYAFgAW
ABQAFAAUABQAEgAQAA4ADAAMAAwADAAMAAoACgAKAAoACAAIAAgACAAGAAYABgAGAAYA
BgAGAAYABgAGAAYABgAEAAQABAAEAAQABAAEAAQABAAEAAQABAAEAAQABAAEAAYABgAG
AAYABgAGAAYABgAEAAQABAAEAAQABAAEAAQABQAGAAcACAAGAAYABgAGAAgACAAIAAgA
BgAGAAYABgAFAAQAAwACAAQABAAEAAQABQAGAAcACAAGAAYABgAGAAQABAAEAAQABgAG
AAYABgAEAAQABAAEAAQABAAEAAQABAAEAAQABAAEAAQABAAEAAQABAAEAAQAAgACAAIA
AgACAAIAAgACAAIAAgACAAIAAAAAAAAAAAAAAAAAAAAAAAAAAAAAAAAA/v/+//7//v/+
//7//v/+/wAAAAAAAAAA///+//3//P/8//z//P/8//z//P/8//z//v/+//7//v8AAAAA
AAAAAAIAAgACAAIABAAEAAQABAAEAAQABAAEAAYABgAGAAYABwAIAAkACgAMAAwADAAM
AAoACgAKAAoACwAMAA0ADgALAAoACQAIAAUABAADAAIA///+//3//P/8//z//P/8//z/
/P/8//z/+v/6//r/+v/6//r/+v/6//z//P/8//z//P/8//z//P/6//r/+v/6//r/+P/4
//j/+v8CAA4AGgAqAEIAWABuAIQAnAC2AMQAzADKALYAkgBoADoAEADs/8z/uP+2/8D/
zP/O/87/0P/M/77/pP+K/4z/wv/s/+D/6v8CAPj/6P/k/9z/yv/A/8r/2v/G/6z/qP+M
/2j/lv+s/3j/cv90/1j/bP+C/6T//v8eAPz//P8EALT/yv62/R79zPxo/BL82Puc+2T7
NvsM+/r6lvu0/SIAjgDk/+z/KgAUABMAEgARABAAEAAQABAAEAAOAA4ADgAOAAwADAAM
AAwADAAMAAwADAAMAAwADAAMAA4ADgAOAA4ADgAOAA4ADgAQABAAEAAQAA4ADgAOAA4A
AwD6//H/6P/y//z/BgAQABMAFgAZABwAHQAeAB8AIAAhACIAIwAkACUAJgAnACgAKAAo
ACgAKAAqACoAKgAqACoAKgAqACoAKgAqACoAKgAqACoAKgAqACoAKgAqACoAKAAoACgA
KAAoACgAKAAoACUAJAAjACIAIQAgAB8AHgAdABwAGwAaABcAFgAVABQAEwASABEAEAAQ
ABAAEAAQAA4ADgAOAA4ADAAMAAwADAAMAAwADAAMAAwADAAMAAwADgAOAA4ADgAMAAwA
DAAMAAwADAAMAAwADAAMAAwADAAMAAwADAAMAAsACgAJAAgACgAKAAoACgAIAAgACAAI
AAkACgALAAwACgAKAAoACgAKAAoACgAKAAwADAAMAAwADAAMAAwADAAKAAoACgAKAAsA
DAANAA4ADgAOAA4ADgAOAA4ADgAOAA4ADgAOAA4ADQAMAAsACgAKAAoACgAKAAoACgAK
AAoACAAIAAgACAAGAAYABgAGAAcACAAJAAoACQAIAAcABgAEAAQABAAEAAQABAAEAAQA
BAAEAAQABAAEAAQABAAEAAIAAgACAAIAAgACAAIAAgAEAAQABAAEAAQABAAEAAQABgAG
AAYABgAFAAUAAwADAAMAAwADAAQABgAHAAgACAAJAAoACgAKAAkACwALAAsADQANAAwA
CwAJAAoACwANAA4ADgAOAA4ADQAOAA4ADgAOAA4ADQANAA0ADAAJAAcAAwADAAEAAAAC
AAIAAQABAAIAAQABAAAA/v/9//z/+//7//v/+//7//r/+v/6//r/+//8//3//v/8//z/
/P/8//r/+v/6//r//P/5//f/+f/9////BQAOAB0AMQBJAGQAfACRAKgAuwDHAMkAwACs
AIYAWgAtAPz/0v+x/5//pP+y/77/xP/L/9P/2P/a/9//5f/r/+3/8P/y//f/+f/8//v/
9//3//j/+f/5//n/+f/5//r/+v/7//v/+//6//r/+v/7//n/+f/4//j/+f/5//r/+v/4
//j/+f/5//r/+v/7//v/+//5//v/+//6//n/+P/3//X/9f/3//j/9//3//f/+P/2//b/
9v/1//X/9f/5//n/9//4//j/+f/8//z//P/7//v/+//7//v/+//6//r/+v/8//7//v/9
//3//f/9//3//f/9//3//P/9//3//////wEAAwAEAAQAAgACAAMABQAHAAcACAAIAAoA
CwALAAsADAAOAA4ADgAOAA8AEQASABAAEAASABIAEwATABMAFAAWABYAFAAUABIAEQAQ
ABAAEAAPAA4ADgARABEADwAPAAwACwAKAAkABgAGAAYABAABAAAAAAAAAP//+//5//f/
9P/x//H/8P/u/+z/6//q/+v/6//q/+j/5//l/+X/5f/m/+X/5f/m/+b/5v/m/+f/5v/k
/+P/4v/k/+L/4f/h/9//3//f/9//3f/d/93/3f/d/9z/3P/c/9z/3P/c/9v/3P/b/9n/
3P/e/9//3v/d/9z/2//a/9n/2f/Z/9j/2P/a/9r/2v/b/9r/2f/Y/9f/1//X/9j/2P/W
/9b/1//X/9f/1//W/9X/1v/X/9j/2f/X/9f/2P/Y/9n/2f/Z/9j/1//W/9T/0//T/9P/
0//T/9T/1f/W/9b/1v/W/9b/1f/T/9P/0//T/9P/0//T/9T/1P/T/9P/1P/T/9L/0//T
/9P/0//T/9P/0v/T/9P/0v/U/9H/z//P/9D/0v/T/9X/1f/U/9P/0//T/9P/0v/S/9H/
0f/Q/9D/0f/R/9H/0v/S/9T/0v/S/9L/0v/S/9P/0//R/9P/1P/V/9b/2P/Y/9n/2v/b
/93/3//g/97/3//h/+H/4f/h/+H/4P/f/9//4P/h/+b/6P/p/+r/7P/t/+7/7v/v//D/
8f/x//H/8f/w/+3/6f/n/+f/5f/n/+j/6f/p/+v/6v/p/+n/6f/p/+r/6//r/+v/6//r
/+3/7v/u/+7/7v/u/+7/7v/w//D/8P/w//D/8P/w//D/7v/w//H/8//x/+//8////wwA
GwAxAEsAZAB6AJEAqgC9AMcAywC+AKIAfABUACMA9P/M/6//of+o/7b/wP/E/8n/z//U
/9r/4//p/+v/7f/w//T/9f/1//b/+f/7//n/+v/7//v/+//7//v//P/6//v/+//7//7/
/v/+////AAABAAEAAgD/////AAAAAAAAAAABAAEABAAEAAUABQAEAAEAAgABAAMAAwAD
AAMAAQABAAMABAAFAAUABQAGAAYABgAGAAUABwAHAAsACwAKAAoACQAJAAgACAAIAAcA
CgALAAwADQAPAA4ADgAOABAAEgASABEAFQAVABUAFQAVABUAFQAUABQAFQAYABkAFwAZ
ABoAGgAcABwAHQAfACEAIQAiACIAJgAnACcAJwAoACoAKgAqACgAKQArACwALgAuADAA
MAAvAC8ALwAwADAAMAAuAC4ALwAvAC8AMAAuAC0ALAAsAC4ALwAuAC8ALQArACkAJwAo
ACgAKAAmACIAIAAfAB4AHAAZABgAFwAWABMAEwASABEAEAAQABAAEAAPAA0ACgAKAAkA
CgALAA0ACwAKAAoACQAIAAcABwAHAAYABgAGAAYABAADAAMAAQABAAEAAQABAAEAAQAB
AAMAAgACAAIAAAAAAAAA//8AAP///f8AAAEAAQD///3/+//7//v/+//7//v/+v/6//r/
+v/6//v/+f/5//n/+f/6//v//f/+//3//v8AAAEA//////7//f/8//v/+v/5//v/+//8
//z//f/9//3//P/8//z/+//7//z//f/+/////P/7//r/+P/4//j/+P/3//f/9//3//f/
+f/5//n/+v/4//f/9//4//b/9v/4//n/9//3//f/9//3//f/9v/0//b/9f/1//f/+f/6
//r/+//7//r/+f/5//n/+f/4//j/+f/5//j/+P/3//f/9//4//j/9//3//n/9//3//f/
9f/2//b/9v/2//T/8//0//b/9P/0//X/9v/1//X/9P/0//T/9P/0//b/9v/2//b/9f/1
//P/8//y//P/9P/2//b/9//4//j/+//8//z//P///wEAAQABAAAA///9//v//f/+////
AQACAAIAAgACAAEAAgACAAIABAAEAAMAAwAFAAQAAQD///v/+//5//j/+P/4//f/9//3
//f/+P/4//X/8//x/+//8P/x//L/8//0//T/9P/0//L/8v/y//L/8P/w//D/8P/y//L/
8v/y//D/7//x/+//7f/v//H/9v8BAA0AHQAuAEQAWwB2AI0AowC3AMQAyAC+AKAAdwBO
ACIA9f/N/7T/rP+y/77/w/+//8L/0P/Z/9n/2//h/+b/6P/r/+//8P/x/+//8f/y//P/
8//y//H/8P/w//D/8f/x//H/8v/y//L/8//1//X/9P/0//P/8//0//T/9P/0//X/9f/1
//T/9P/z//P/8f/z//P/8//z//P/8//z//P/9f/2//X/9f/1//b/9P/0//T/8//z//P/
9//3//f/+P/4//n//P/8//z/+//9//3//f/9//7//v///wAAAAACAAIAAQADAAMAAwAD
AAUABQAFAAQABAAFAAgACQAJAAsADAAMAAwADAANAA8ADwAPABAAEAASABMAEwATABQA
FgAWABYAFgAXABkAGgAdAB4AIQAiAB4AHQAcABwAHQAeAB0AHgAhACEAIQAiACIAIQAg
ACAAIQAhAB8AHwAeAB0AHAAbABwAHAAcABoAGQAYABgAGAAYABUAFAATABAADQANAAwA
CwAKAAoACgALAAsACgAIAAkABwAHAAcACQAHAAYABgAIAAgACAAJAAsACgAKAAoADAAK
AAkACQAJAAkACQAJAAsACwALAAsADQAMAAwADAAMAAwADAALAAwACwAJAAwADQAPAA8A
DwAOAA0ADAALAAsACwAKAAoACgAKAAoACwAMAA0ADgAPAA4ADQANAAwADAAMAA0ADQAL
AAsACgAJAAsACwALAAsACwALAAwADAAJAAkACQAIAAgACAAHAAcABwAHAAcABwAHAAcA
BwAGAAQABAAEAAMABAAFAAYABwAHAAcABwAIAAoACQAJAAoACQAIAAkACQAHAAcABwAH
AAYABwAHAAYACAAFAAMAAwAGAAgACQALAAsACgAJAAkACQAJAAgACAAJAAkACAAIAAkA
CQAJAAoACQAHAAYABwAFAAUABQADAAMABAAFAAYABgAFAAYACAAGAAYABwAIAAkACwAK
AAkACAAHAAYABAAEAAQABAAEAAQABAAEAAYABgAGAAYABAAEAAQABAACAAMAAwABAAEA
AgADAAQABgAGAAcACAAKAAsADAAMAAsACwAMAAsADQANAA0ADAANAA0ADgAPAA8AEAAQ
ABAAEAARABIAEgAUABQAFAATABMAEwASAA8ADwANAA0ACwAJAAgABwAFAAUABAADAAMA
BAADAAMAAwABAAEAAQABAAMABAAEAAQABgAGAAYABgAEAAQABAAEAAYABgAGAAYACAAG
AAUABQADAAMABQAJAA4AGQAnADcATABgAHcAjgCnAL0AzwDWANIAvACaAG8ARAAYAPH/
0//A/8D/zP/U/9X/2//i/+j/6//x//f/+//+/wIAAQADAAYABwAJAAkACgALAAsACwAL
AAsADAANAA8AEAARABAAEAAQABEADwAPAA4ADgANAA0ADgAOAA4ADgAPAA8AEAAQABEA
EQARAA8AEQARABIAEwAUABUAFQAVABcAGAAWABUAFAAUABIAEgASABEAEQARABUAFQAX
ABgAGAAZABgAGAAYABcAFwAXABcAFwAXABYAFgAWABsAHgAfAB8AIQAhACEAIQAfAB8A
HwAeABsAGwAdAB0AGwAdAB4AHgAfACAAIgAlACUAJQAmACYAKAApACkAKQAqACwALAAs
ACwALQAvADAAMAAwADIAMgAxADEAMQAyADIAMgAwADAAMwAzADMANAAzADEALwAuAC8A
LwAtAC0ALgAtACwAKwAqACoAKgAoACcAJgAmACYAIwAfAB0AGwAZABcAGAAYABcAFgAW
ABYAFQAVABQAEgATABEAEQARAA8ADQAMAAwADAAMAAwADQAPAA4ADgAOAA4ADAALAAsA
CQAJAAkACQAJAAkACQAJAAsACgAKAAoABwAEAAEA/f/w/+P/1f/M/9//7//9/wsACQAJ
AAkACQALAAsACgAKAAwADAAMAA0ACwALAAsACwAKAAkACQAIAAgACAAJAAkABwAHAAYA
BQAFAAUABQAFAAUABQAGAAYAAwADAAMAAgAEAAQAAwADAAMAAwADAAMAAgABAAAA/v/8
//z//P/7//v/+//7//v/+//7//v//P/6//n/+f/6//j/+P/6//v/+v/5//j/9//2//f/
9//2//f/9f/0//X/9f/2//b/9//4//j/+P/5//b/9f/z//L/8//z//L/8v/1//X/9f/2
//T/8//z//X/9f/1//X/8//0//T/9P/0/+//7f/t/+7/8P/w//H/8v/1//P/8v+7/4T/
Tf8W/6n+PP7P/WL9mf3Q/Qf+Pv6M/tj+Jf9x/47/q//J/+f/6//w//P/9//2//b/9//4
//b/9v/3//n/9//3//f/9//4//f/9//4//n/+//8//z/+v/6//v//P/8//z//P/8//n/
+f/5//j/9f/z//H/8f/t/+z/7P/s/+v/6//q/+n/6f/o/+f/5//p/+n/6f/p/+n/6f/q
/+r/6v/q/+r/6v/q/+r/6v/q/+j/6P/o/+j/6P/o/+j/5//p/+n/6//v//X/AAAPAB8A
NwBOAGIAdwCQAKcAuQC9ALYApACAAFIAIQD2/87/r/+f/6D/rP+2/7r/v//J/8z/0P/X
/9//4//n/+j/6P/r/+3/7v/v//H/7//w//H/8f/x//H/8f/y//T/9f/1//X/9P/0//T/
9f/1//X/9P/0//T/9f/3//j/+P/4//n/+f/3//b/9v/1//X/8//1//X/9v/3//j/+f/5
//n/+//8//v/+//7//z//v/+//7//f/9//3/AQABAP//AAAAAAEAAgACAAIAAQADAAMA
AwADAAUABAAEAAQABQAIAAkACQAJAAkACQAJAAsACwALAAoACwANABEAEwATABUAFgAW
ABUAFAAUABUAFQAVABYAFgAYABkAGQAZABwAHgAeAB4AHgAfACEAIgAiACIAJAAkACEA
IQAhACIAIwAkACMAJAAjACMAIwAkACQAIwAiACIAIwAjACEAIQAeAB0AHAAbABgAGAAY
ABYAFQAUABQAFAAUABEAEAAPAA4ACwALAAoACwAKAAoACgAJAAkACAAGAAcABQAFAAUA
BAABAP///v///wAAAQADAAMAAgACAAIABAACAAEAAQABAAEAAQABAP//////////AQAA
AAAAAAACAAIAAgABAAAA///9/wAAAgADAAIAAQADAAMAAwADAAIAAQD///7//v/+//7/
//8BAAEAAQABAAAA//////7//P/8//3//f///////v/9/////////////////wAAAAD9
//3//f/8//r/+v/5//n/+f/5//n/+f/5//n/+f/4//r/+v/6//n/9//3//f/9//1//X/
9f/2//b/9f/1//b/9v/2//j/+f/3//f/9//3//b/9//3//b/9//1//T/9f/1//b/9v/3
//f/9v/1//X/9//3//b/9v/3//f/9v/2//X/9f/1//b/9P/z//P/9f/3//f/9//1//b/
9v/2//b/8//x//H/8v/0//T/9f/2//X/8//y//T/9P/0//T/9f/2//f/+P/3//b/9f/0
//T/9P/0//T/9v/2//b/9v/0//T/9P/0//T/9P/0//T/8v/y//L/8v/0//T/9P/0//L/
8v/y//L/9f/1//P/8//0//X/9v/4//f/9//3//b/+P/6//v//P/7//3//f/9//3//f/8
//v/+//8//3///8AAAAAAAAAAAEAAgACAAIAAAAAAP/////9//z/+f/3//X/9f/z//L/
8v/y//H/8f/w/+//7//u/+3/7f/t/+3/6//r/+v/6//q/+r/6v/q/+v/7P/t/+7/7v/u
/+7/7v/u/+7/7v/u/+7/7//t/+3/7//x//P//v8NAB0AMwBKAFwAcQCKAKEAswC/AL4A
rACKAGAANQAKAOL/w/+t/6r/tv/A/8T/xf/L/9L/1v/Z/9//4//n/+r/7P/x//P/8v/x
//P/8f/y//P/8//1//X/9f/2//b/9//3//f/+v/6//r/+//9//3//P/8//v/+//8//z/
+v/6//v/+//8//z//f/9//3/+//9//3//f/9//3//f/9//3///8AAP///////wAA/v/+
//7//f//////AwADAAEAAgACAAMABgAGAAYABQAHAAcABwAHAAkACAAIAAgACgAMAAwA
CwANAA0ADQANAA0ADQANAAwADQANAA8ADwARABMAFAAUABYAFgAXABkAFwAXABgAGAAY
ABkAGQAZABoAHAAcABwAHgAfACEAIgAhACAAIQAgACEAIQAhACIAIAAgAB4AHgAgACEA
IgAkACQAIwAiACIAIgAhAB4AHQAeAB0AHAAbABgAGAAYABYAFQAUABQAFAAUABEAEAAP
AA4ACwALAAoABwAGAAYABgAFAAUABAACAP///f/9//3//f/7//r/+v/8//z//P/9//7/
/v///wAA/f/6//j/9//5//n/+f/5//n/+f/5//n/+f/4//j/+P/4//j/+P/3//X/8//w
//L/9f/3//f/9//3//f/9//3//f/9//2//b/9f/0//P/8//1//X/9f/1//X/9f/2//b/
9P/0//X/9f/0//P/8f/v/+//7//v/+//8f/x//L/8v/v/+//7//u/+7/7v/t/+3/7f/t
/+3/7f/r/+v/6//q/+z/7P/s/+v/6//r/+v/6//q/+n/6P/o/+r/6f/p/+r/5//m/+f/
5//n/+f/5//n/+j/6f/p/+j/6P/l/+P/4//j/+T/5P/l/+T/5P/k/+X/5//n/+b/5v/m
/+X/4//i/+P/4//j/+T/4//h/+D/4f/h/+H/4f/f/9//4P/h/+L/4f/f/9//4P/f/97/
3v/e/9//3//c/9z/3P/c/9z/3P/c/9z/3P/e/97/3v/e/93/3P/b/9r/2v/a/9r/2v/c
/9z/3P/c/97/3v/e/97/3P/c/9z/3P/a/9v/2//Z/9f/2P/Z/9r/3P/c/93/3v/e/9//
4P/g/97/3//h/+H/4f/h/+H/4P/f/9//4P/h/+P/5P/k/+T/5v/n/+j/6P/m/+b/5v/l
/+P/4//i/9//3f/b/9v/2f/Y/9j/2P/X/9b/1P/S/9H/0f/R/9L/0//T/9P/0//T/9H/
0v/S/9L/0P/Q/9D/0P/Q/9D/0P/Q/9D/0P/Q/9D/zv/Q/8//y//L/83/0//d/+7/AwAb
ADUATgBgAHcAjgCbAKEAnwCOAGwARAAUAOP/tv+Q/3n/ef+G/5D/lP+a/6H/q/+y/7j/
v//F/8f/yf/M/87/0f/T/9T/1f/Z/9v/3P/d/93/3f/d/93/3v/g/+H/4f/h/+T/5P/k
/+X/5f/l/+T/5P/i/+H/4f/g/+L/4v/j/+P/5P/k/+X/5f/m/+X/6P/p/+j/5//m/+X/
4//j/+X/5v/n/+f/5//o/+j/6P/o/+f/5//n/+v/6//r/+z/7P/t/+7/7v/u/+3/7f/t
/+3/7f/t/+z/7P/s/+7/8P/w/+//8f/x//H/8f/y//P/9P/0//X/9f/3//f/9//5//r/
+v/6//r/+//9//7///8BAAIAAgADAAMAAwAEAAYABgAGAAgACQALAAwACgAKAAwADAAJ
AAkACQAKAAwADAAKAAoACwALAAsADAAMAAsACgAKAA0ADQALAAsACwALAAsACwAKAAoA
CgAIAAcABgAGAAYACAAFAAQAAwABAP//AAAAAP///v/+//7//f/9//z/+v/8//v//P/9
//3/+//6//r//P/8//z//f/9//z//P/8//r/+P/3//f/+f/5//n/+f/5//n/+f/5//v/
+v/6//r/+v/6//r/+f/6//n/9//6//z//f/8//v/+//7//v/+//9//3//P/8//3//v//
/wEAAQABAAEAAQADAAMABAAEAAEAAAAAAP////////7//f/9//3//f/9//3//f/+//7/
/f/9//3//P/8//z/+//7//v/+//7//v/+//7//v/+v/4//j/+P/3//f/9//3//f/9v/1
//T/9P/2//X/9f/2//X/9P/1//X/9f/1//X/9f/0//X/9f/0//T/8f/v/+//7//w//D/
8f/w//D/8P/x//L/8//z//T/9P/z//H/8P/w/+//7v/u/+7/7f/t/+//8f/x//H/7//w
//D/8P/w/+//7f/t/+7/8P/w//H/8v/x//H/8v/0//T/9P/0//b/9v/2//b/9f/0//P/
8v/0//T/9P/0//X/9v/3//j/+v/6//r/+v/4//j/+P/4//b/9v/2//b/+f/6//v//P/8
//z//P/8//z//P/8//z//P/8//z//f////3//f/+////AAACAAIAAwAEAAQABQAIAAgA
CAAJAAkACQAJAAkACwAKAAkACQAIAAkACwAMAA4ADgAOAA8AEAAQABAAEAAOAA0ADQAN
AAwACQAHAAUABgAFAAUABgAGAAUABQAEAAEAAQAAAP//AQABAAEAAQD///////8AAP7/
/v/+//7//v/+//7//v/+//7//v/+//7//v/+//7//f/7//v//////wEADAAZACkAPQBS
AGQAewCWAK0AwQDNANAAxgCsAIIAVQAqAAIA3//H/7z/wv/M/9D/0//b/+D/4v/n/+3/
8f/z//j//P///wEAAAABAAEAAQACAAMAAwADAAMAAwAEAAIAAwADAAMABAAEAAQABQAD
AAMAAgACAAIAAwAFAAYABgAGAAcABwAKAAoACwALAAkABwAJAAkACwALAAsACwANAA0A
DwAQABEAEQARABIAFAAUABQAEwATABMAFwAXABcAGAAYABkAGgAaABoAGQAbABsAGwAb
ABwAHAAdAB4AIAAiACIAIQAjACMAIwAjACUAJQAlACQAJAAlACgAKQAnACkAKgAqACwA
LAAtAC8ALAArACsAKgAuAC8ALwAvADAAMgAyADIAMgAzADUANgA0ADQANgA2ADcANwA3
ADgANgA2ADQANAA1ADUANQA2ADgANwA2ADYANgA1ADIAMQAwAC8ALgAtACwALAAsACoA
KQAoACgAKAAnACMAIQAfAB8AHQAeAB4AGwAaABoAGgAZABkAGAAWABUAEwATABMAFQAT
ABIAEgAQABAAEAARABAADgANAAwADgAMAAsACwALAAsACwALAAkACQAJAAkABgAEAAMA
AgAEAAQABAADAAIAAQD//wIAAgADAAIAAQABAAEAAQABAAEAAQAAAAAA/v/+//7/////
/////////wEAAQACAAIAAAAAAAEAAQADAAMAAgABAAEAAQABAAEAAQABAAIAAgADAAMA
AwACAAIAAgABAAEAAQABAAEAAQACAAMABAAEAAYABgAGAAUABwAHAAcABwAHAAcABwAI
AAYABQAFAAYACAAIAAoACwAJAAkACQAJAAwADQANAAwACgAHAAUABQAHAAgACAAJAAoA
CgAKAAsACQAJAAgACAAJAAkACAAIAAsACwALAAwACgAJAAkACwALAAsACwAJAAgACAAI
AAgABQADAAMABAAGAAYABwAIAAkABwAIAAYABgAGAAYABAAEAAQABAAEAAQABAAEAAQA
BAAEAAQABAAEAAQABAACAAAA/v/8//z//P/8//z//P/8//z//P/8//z//P/8//r/+v/6
//r/+v/6//r/+v/8//z//P/8//z//P/8//3//P/5//j/+P/3//j/+v/6//v//P/8//3/
/P/8//z//f///////////wEAAAD//////v///wEAAgACAAIAAgADAAYABgAGAAYABAAD
AAMAAwACAP///f/7//v/+f/4//j/+P/3//f/9v/z//P/8v/x//P/8//z//P/9f/1//X/
9v/2//b/9v/2//j/+P/4//j/9//2//X/9P/0//T/9P/0//P/8//x//H/9f/9/wwAIQA3
AE0AZAB6AJMAqAC5AMUAyQDAAKYAgABWACcA+P/Q/7H/o/+q/7b/vv/A/8X/zf/Q/9T/
2//j/+n/6//u//D/8f/z//T/8//z//H/8v/z//P/9f/1//X/9v/0//X/9f/1//T/9P/0
//X/9f/1//T/9P/x//H/8v/y//L/8v/z//P/9P/0//X/9f/3//X/9//3//X/9f/1//X/
8v/x//L/8v/z//P/8//0//L/8v/y//H/8//z//f/9//3//j/+P/5//n/+P/3//X/9v/3
//j/+f/7//r/+v/6//z//v/+//3//v/9//z/+//+////AAAAAP3//f///////f///wAA
AAABAAIABAAHAAcABwAIAAgACgALAAsACwALAAwACwAKAAsADQAQABIAEAAQABIAEgAR
ABEAEQASABEAEAANAAwADQANAA0ADgAOAA0ADAAMAAsACwAJAAkACgAJAAgABwAGAAYA
BgAEAAEAAAAAAAAAAQD////////+//v/+//6//f/9v/2//b/9f/1//T/8v/z//H/8f/x
//P/8f/w//D/8P/w//D/8f/w/+7/7f/s/+3/7P/s/+3/7//v/+//7//t/+3/7f/t/+3/
7P/s/+z/7v/u/+7/7f/t/+3/7P/w//D/8f/w/+//7//v/+//7//v/+//7v/u/+z/7P/s
/+3/7//v/+//7//t/+3/7v/u/+z/7P/t/+3/7v/v/+//7//t/+3/7f/t/+3/7f/u/+7/
7//v/w==
         </WaveFormData>
      </LeadData>
   </Waveform>
</RestingECG>
