# Supplementary material for: Detection of Left Atrial Enlargement Using a Convolutional Neural Network-Enabled Electrocardiogram
Source: Front Cardiovasc Med. 2020 Dec 17;7:609976. doi: 10.3389/fcvm.2020.609976 (PMC7773668; doi:10.3389/fcvm.2020.609976)
Supplement: Supplementary file 2 [file Data_Sheet_2.ZIP › normal1/1802010005_8424_00000022.XML]

<?xml version="1.0" encoding="Windows-1252"?>
<!DOCTYPE RestingECG SYSTEM "restecg.dtd">
<RestingECG>
   <PatientDemographics>
      <PatientID>1802010005</PatientID>
      <PatientAge>85</PatientAge>
      <AgeUnits>Years</AgeUnits>
      <Gender>Male</Gender>
      <PatientLastName>liushaoning</PatientLastName>
   </PatientDemographics>
   <TestDemographics>
      <DataType>Resting</DataType>
      <Site>1</Site>
      <AcquisitionDevice>MAC55</AcquisitionDevice>
      <Status>Unconfirmed</Status>
      <Priority>Normal</Priority>
      <AcquisitionTime>09:53:18</AcquisitionTime>
      <AcquisitionDate>07-17-2015</AcquisitionDate>
      <CartNumber>1</CartNumber>
      <AcquisitionSoftwareVersion>009C</AcquisitionSoftwareVersion>
      <XMLSourceVersion>MAC5000 v1.0</XMLSourceVersion>
   </TestDemographics>
   <RestingECGMeasurements>
      <VentricularRate>57</VentricularRate>
      <AtrialRate>57</AtrialRate>
      <PRInterval>224</PRInterval>
      <QRSDuration>114</QRSDuration>
      <QTInterval>444</QTInterval>
      <QTCorrected>432</QTCorrected>
      <PAxis>47</PAxis>
      <RAxis>37</RAxis>
      <TAxis>44</TAxis>
      <QRSCount>9</QRSCount>
      <QOnset>215</QOnset>
      <QOffset>272</QOffset>
      <POnset>103</POnset>
      <POffset>162</POffset>
      <TOffset>437</TOffset>
      <ECGSampleBase>500</ECGSampleBase>
      <ECGSampleExponent>0</ECGSampleExponent>
   </RestingECGMeasurements>
   <Diagnosis>
      <Modality>Resting</Modality>
         <StatementCount>3</StatementCount>
         <LabelText>12SL ��ϳ���</LabelText>
      <DiagnosisStatement>
         <StmtText>����Ķ�����</StmtText>
      </DiagnosisStatement>
      <DiagnosisStatement>
         <StmtFlag>ENDSLINE</StmtFlag>
         <StmtText>��һ�ȷ��Ҵ�������</StmtText>
      </DiagnosisStatement>
      <DiagnosisStatement>
         <StmtFlag>ENDSLINE</StmtFlag>
         <StmtText>�ٽ� ECG</StmtText>
      </DiagnosisStatement>
   </Diagnosis>
   <Waveform>
      <WaveformType>Rhythm</WaveformType>
      <WaveformStartTime>0</WaveformStartTime>
      <NumberofLeads>8</NumberofLeads>
      <SampleType>CONTINUOUS_SAMPLES</SampleType>
      <SampleBase>500</SampleBase>
      <SampleExponent>0</SampleExponent>
      <HighPassFilter>16</HighPassFilter>
      <LowPassFilter>150</LowPassFilter>
      <ACFilter>NONE</ACFilter>
      <LeadData>
         <LeadByteCountTotal>10000</LeadByteCountTotal>
         <LeadTimeOffset>0</LeadTimeOffset>
         <LeadSampleCountTotal>5000</LeadSampleCountTotal>
         <LeadAmplitudeUnitsPerBit>4.88</LeadAmplitudeUnitsPerBit>
         <LeadAmplitudeUnits>��V</LeadAmplitudeUnits>
         <LeadHighLimit>2147483647</LeadHighLimit>
         <LeadLowLimit>268435456</LeadLowLimit>
         <LeadID>I</LeadID>
         <LeadOffsetFirstSample>0</LeadOffsetFirstSample>
         <FirstSampleBaseline>0</FirstSampleBaseline>
         <LeadSampleSize>2</LeadSampleSize>
         <LeadOff>FALSE</LeadOff>
         <BaselineSway>FALSE</BaselineSway>
         <ExcessiveACNoise>FALSE</ExcessiveACNoise>
         <MuscleNoise>FALSE</MuscleNoise>
         <LeadDataCRC32>3396461312</LeadDataCRC32>
         <WaveFormData>
/P/8//z//P/+//7//v/+//3//P/7//r/+//8//3//v/+//7//v/+//3//P/7//r//P/8
//z//P/6//r/+v/6//z//P/8//z//P/8//z//P/6//r/+v/6//z//P/8//z/+v/6//r/
+v/6//r/+v/6//r/+v/6//r/+v/6//r/+v/4//j/+P/4//j/+P/4//j/+P/4//j/+P/4
//j/+P/4//j/+P/4//j/+v/6//r/+v/4//j/+P/4//j/+P/4//j/+v/6//r/+v/6//r/
+v/6//r/+v/6//r/+f/4//f/9v/4//j/+P/4//r/+v/6//r/+f/4//f/9v/4//j/+P/4
//f/9v/1//T/9v/2//b/9v/4//j/+P/4//b/9v/2//b/9P/0//T/9P/2//j/+v/8//v/
+v/5//j/+v/6//r/+v/4//j/+P/4//v//P/9//7//v/+//7//v8AAAAAAAAAAP7//v/+
//7/AAAAAAAAAAACAAIAAgACAAIAAQD+//3///8BAAEAAQD///3///////v/+P/4//j/
+v/7//v/+f/4//f/9//4//j/+P/5//n/+P/4//j/+P/3//f/9//3//X/9v/2//X/9//3
//f/+P/4//f/9//2//b/9v/3//f/8//z//T/9f/1//X/9f/1//P/8//z//P/9f/1//T/
8//1//X/9//5//j/9v/0//P/9P/0//b/9f/w/+v/6//s/+r/7P/0//r/BwATAB8ALgA+
AFAAXgBvAIMAkQCUAJAAgwByAGoAXwBKADYALAAhABMACAAEAAEA+P/z//T/+v/6//X/
8//0//L/9v/2//D/8v/2//T/+P/8//j/9P/2//n/9f/0//T/9P/0//f/9//2//b/9f/1
//P/8//1//X/9f/2//X/9P/z//P/9f/1//X/9f/3//f/9f/1//f/9v/2//b/9f/3//f/
9v/0//T/9P/0//b/9//4//r/+v/5//n/+f/6//r/+//7//n/+f/6//r//P/9//3//f/7
//3//f/9//3//f/+//////////////8AAAAA///9/wAAAwAFAAYABgAGAAcACAAIAAoA
CwALAAoACgAJAAkACgAKAAsACwAJAAkACgAKAAsADQAPABAADgAQABIAEAAOAA4ADwAQ
AA4ADQANAA0AEAARABEAEAARABEAEAAOAAwADQAPAA0ADAALAAsACgAMAAwACAAHAAYA
BQAEAAIAAgADAAEAAgADAAMAAQD//wEAAAD///7/AAAAAP////////7//P/7//3//f/9
//z//v/+///////7//r/+f/3//r//P/9//7//v/9//v/+f/5//r/+v/6//v//P/8//3/
/P/8//v/+v/6//r/+v/6//z//f/9//3/+v/6//r/+v/6//r/+v/6//z//f/9//3//f/9
//7////+//3//P/5//n/+v/6//r//f/+//7//P/9//z//P/9//3//f/8//v/+f/3//f/
9//5//j/+P/4//v//P/8//z/+v/5//j/9//5//n/+f/5//z//P/6//r/+//7//v/+//7
//r/+v/7//n/9//3//j/+v/7//v/+f/7//v//P/8//n/+v/7//j/+f/5//r/+//5//n/
+v/6//j/+P/4//j/+P/2//b/+P/4//j/+P/3//n/+v/6//n/+f/6//r/+P/2//j/+P/2
//T/9P/0//T/9f/2//j/+v/6//r/9//4//r/+v/6//r/+f/4//f/9v/2//b/9v/2//b/
9v/2//b/+P/4//j/+P/3//b/9f/0//b/+P/6//z/+//6//n/+P/6//r/+v/6//j/+P/4
//j/+f/6//v//P///wAAAQACAAAAAAAAAAAA/v/+//7//v8AAAAAAAAAAP///v/9//z/
/v8AAAMABQACAAEAAAABAAEAAQD///3/AQABAP3/+v/4//j/+P/5//f/9f/0//P/9P/2
//f/+P/5//n/+P/4//b/9v/1//X/8//z//P/9P/y//H/8f/x//L/9P/1//X/9//2//b/
9v/5//n/9//3//f/9//2//X/9//3//f/9//3//f/9//3//T/8//z//P/9//5//n/+P/x
//X/+P/4//j/9//y/+//7f/s/+z/6v/q//L///8PACMANAA+AFAAZgB5AIsAlQCcAKIA
nQCIAHYAaQBYAEAAMAAlABkADAAGAP//+P/3//b/8v/0//f/+f/+//7/+v/6//j/9v/2
//b/9v/2//b/8v/y//X/9//2//b/9v/2//X/9f/0//T/9//3//X/9f/3//f/9//4//f/
9v/1//X/9//3//f/9//3//f/9f/1//X/9P/0//T/9v/5//r/+v/4//j/+P/4//f/9//3
//j/+v/5//n/+f/5//j/+P/3//n/+f/6//r//P/9//3//f///wEAAQABAP7//f/9//3/
//////////8BAAIAAgABAAMABQAGAAYABAAEAAUABgAEAAYABwAHAAcACAAIAAkADAAM
AA0ADQANAA0ADgAOAA0ADQANAAwADQAQABMAEgAQABAAEQASABAADwAPAA8AEAARABEA
EAAPAA8ADgAMAA4ADwARAA8ADAALAAsACgALAAwACQAJAAkACQAJAAgABQAFAAIAAgAF
AAUAAwABAP///v/9//z//f/+//7///////7//P/7//3//f/9//z//P/8//3//f/6//r/
+v/5//n/+v/6//r/+//7//r/+f/3//j/+P/4//r/+v/5//n/+f/6//r/+v/6//r/+v/6
//r/+//7//v//P/8//z//P/6//r/+v/6//r/+//7//v/+f/5//r/+//7//v/+//5//j/
+P/3//b/+v/8//3//P/5//j/+P/5//j/+f/5//n/9//1//X/9f/1//T/9P/0//f/+v/8
//7/+//7//v/+//5//n/+f/5//r/+v/4//j/9//3//f/9//5//j/+P/5//n/9//3//j/
9v/3//f/9f/2//f/+f/6//X/9v/3//T/9f/1//b/9//3//f/+P/4//j/+P/4//j/+P/2
//b/+P/4//j/+P/3//X/9v/2//X/9f/2//b/9P/2//j/+P/2//T/9P/0//T/8v/y//P/
9P/8//r/+f/4//b/9v/2//b/9v/2//b/9v/2//b/9v/2//b/9v/2//b/9v/2//b/9v/2
//b/9v/2//T/9P/0//T/9v/2//b/9v/2//b/9v/2//j/+P/4//j/9v/2//b/9v/2//b/
9v/2//j/+P/4//j/+P/4//j/+P/6//r/+v/6//r/+v/6//r/+//8//3//v8AAAAAAAAA
AAAAAAAAAAAA///+//3//P///////f/9//3//////////f/7//3//f/7//j/+P/4//j/
+f/5//f/9f/z//L/8v/1//b/+P/5//f/9v/1//T/9f/1//X/9f/1//b/9v/1//f/9//3
//j/9//1//T/8v/0//T/9f/1//P/8//0//X/8//z//P/8//1//X/9f/1//P/8//y//H/
8//z//X/9//3//b/9f/1//L/9P/4//f/8v/v/+3/6v/m/+b/7v/2//3/CQAbAC4ARgBc
AHAAhQCbAKkAsACwAKkAmgCKAHkAZABOADoAIQARAA4AEgALAAAA+//6//r/+v/5//f/
+P/2//T/8v/w//L/9P/y//T/9v/w/+7/8v/3//f/9v/2//b/9v/1//X/9P/0//X/9f/z
//P/8v/x//D/8P/x//L/8//1//f/9//3//f/+P/3//T/8//1//T/9P/0//P/9f/1//T/
9P/0//T/9P/1//X/9f/2//j/9//3//f/+P/4//n/+f/3//f/+P/4//j/+f/5//n/+//9
//3//f/7//v//P/9//3//f/9//3/AQACAAIAAQAAAAEAAQAAAAEAAgAEAAYABgAIAAkA
CQAHAAgACAAJAAoACgALAAsACwALAAwADAAOAA8AEAAQAAwADgAQAA4AEAAQABEAEgAS
ABEAEQARABIAEwATABIAEQARABAADgAOAA8AEQAPAA4ADQANAAwADgAOAAoACQAHAAcA
BwAGAAUABQACAAIAAwADAAEA//////7//f/8//r/+v/5//n/+v/6//n/+f/5//n/+f/4
//b/9v/3//f/9//4//n/+f/5//r/+v/6//v/+//6//n/+f/6//r/+v/4//j/9//3//f/
+P/4//j/+f/6//v//P/6//v/+//7//r/+v/6//r/+P/4//j/+P/6//v/+//7//f/9//4
//n/+f/5//n/9//4//r/+//8//v//P/8//r/+f/4//j/+f/8//3//f/9//v/+f/5//n/
+f/4//j/+P/4//j/9//2//b/9//4//n/9//3//f/9//3//b/8//y//T/9f/2//f/+P/4
//n/+//6//f/9v/2//f/+f/6//n/9v/1//X/9P/0//b/+P/2//j/9//3//f/9//3//j/
+P/2//b/9v/2//j/9v/2//j/9f/0//P/8f/0//b/9//3//X/9v/2//T/9P/2//b/9P/2
//b/9v/2//b/9v/3//j/9v/4//f/9v/2//b/9v/2//b/9v/2//b/9P/0//T/9P/0//T/
9P/0//T/9P/0//T/9v/2//b/9v/2//b/9v/2//b/9v/2//b/9P/0//T/9P/3//j/+f/6
//j/+P/4//j/+P/4//j/+P/6//r/+v/6//z//P/8//z//P/8//z//P/9//7///8AAP7/
/v/+//7//P/8//z//P/+///////9//7///8CAAMAAgD///z//f////v/+P/4//j/+P/5
//n/9//2//X/9f/0//T/9P/1//X/9P/0//T/9v/1//X/9f/z//P/9P/0//P/8//z//P/
9P/0//P/8//y//L/8v/z//P/8f/x//L/8//z//P/8//y//H/8P/v//D/8f/y//L/8//z
//P/9f/1//X/9P/z//P/8P/0//j/8//u/+3/6//m/+L/4v/m//T/AQANABsAMABMAGgA
fgCVAKkAuQC8ALoArQCaAIwAfwBmAEwAOgArABkAEgAMAP///P////j/8v/4//f/9f/0
//T/8P/y//b/9P/w//L/9v/y//L/9P/y/+//8f/y//L/8v/y//H/8f/w//D/8f/x/+//
7//x//H/8f/y//L/8v/y//P/8f/x//H/8f/1//X/8//z//P/8v/y//L/8f/z//P/8v/w
//D/8P/w//L/8//0//b/9P/z//P/8//2//b/9//3//f/9//4//j/+P/5//n/+f/3//n/
+f/5//v/+//8//3/+//7//v/+//9//7//v/9//7/AQADAAQAAgACAAMABAADAAQABAAD
AAQABgAHAAkACAAIAAkACQAMAA0ADwAQAA8ADwAPAA4ADgAQABIAEAAQABAAEQASABEA
DwAOAA0AEQATABQAFAARABEAEAAOABAAEQATABEAEAAPAA8ADgANAAwABwAFAAYABwAI
AAgABgAFAAEAAAAAAP///P/5//v/+v/5//j/+v/6//n/+f/8//z/+//7//n/+f/5//j/
9v/2//f/9//3//j/+f/5//n/+v/6//r/+f/5//j/9//5//r/+v/6//r/+v/5//n/9//4
//j/+P/4//j/+P/4//j/+f/5//n/+P/4//j/+P/2//b/9v/2//j/+f/5//n/+P/5//v/
/f/7//v/+//5//f/+P/4//j/9//4//j/9v/3//b/9v/3//n/+//8//3/+//5//n/+f/5
//j/+P/4//f/+P/4//j/+f/5//n/+f/4//f/9v/1//j/+P/2//b/9//3//f/9//5//j/
+P/5//v/+f/5//r/9//3//b/8//0//X/9//4//T/9v/4//b/9v/1//X/9f/1//X/9v/2
//j/+P/4//j/9v/0//T/9v/2//b/9v/1//X/9v/2//X/9f/2//b/9P/0//b/9v/0//b/
9v/2//b/9v/2//f/+P/2//L/8//0//X/9v/3//j/9//2//X/9P/2//b/9v/2//T/9P/0
//T/9P/0//T/9P/0//T/9P/0//X/9v/3//j/9v/2//b/9v/4//j/+P/4//j/+P/4//j/
+P/4//j/+P/5//r/+//8//z//P/8//z///8AAAEAAgACAAIAAgACAAAAAAAAAAAA/v/+
//7//v///////f/9////AQABAAEA///9///////7//j/+P/4//b/9//3//X/9v/1//X/
9v/0//T/9f/1//X/9v/3//j/9f/1//X/9f/0//T/8//x//L/8//0//b/+P/3//f/9v/1
//T/9P/z//P/8//0//X/8//z//P/8//1//X/9f/1//P/8//y//H/8f/x//P/9f/2//b/
9v/3//T/8P/u/+//8P/t/+n/4v/g/+b/8P/2//v/DQAfADIATABoAIAAlwCtAMEAzADM
AL0ArACcAIsAcABWAEQANQAjABYADAAHAAAA+f/2//L/9P/3//X/9P/4//j/9v/2//b/
8v/0//b/8v/u//T/+P/1//P/8v/y//L/8v/x//H/8P/w//H/8f/v/+//8P/x//L/9P/0
//T/9P/1//f/9//3//f/9//3//X/9f/1//T/9P/0//T/9f/0//L/8//0//X/9v/3//f/
9//4//b/9f/1//X/+P/4//n/+f/3//f/+P/4//b/9//3//f/+P/7//z//f/9//3//v//
//////////////8AAAAA/////wEAAgACAAQABAAFAAYABgAIAAkACQAJAAoACgALAA4A
DgAPAA8ADQANAA4ADgAQABEAEgASABAAEgAUABIAEAAQABEAEgAUABMAEwATABYAFwAX
ABYAFAATABEADgAQABEAEwARABAADwAPAA4ADAAMAAgABwAJAAkACQAIAAcABwAEAAQA
AwADAAEA//////7//f/8//z//P/7//v//P/8//v/+//5//n/+f/4//r/+v/7//v/+P/4
//j/9//3//j/+P/4//n/+f/4//f/+f/6//r/+v/4//j/9//3//n/+v/6//r/+P/4//j/
+P/4//n/+f/5//n/+v/7//z/+v/6//r/+v/6//v/+//7//f/9//4//n/+f/5//n/9//5
//r/+v/6//v//P/8//r/9//2//b/9//4//n/+f/5//r/+f/6//v/+v/4//f/9v/4//r/
+//8//n/+f/5//n/9//3//f/9//6//r/+P/4//n/+f/5//n/+f/4//j/+f/3//X/9f/2
//T/9f/1//P/9f/1//b/9v/2//j/+v/4//f/9f/0//P/9f/1//b/9v/4//j/+P/4//j/
9v/2//j/9v/2//b/9f/1//b/9v/1//f/+P/4//b/9P/2//b/9P/2//b/9v/2//T/9P/1
//b/9P/y//P/9P/3//j/+f/6//f/9v/1//T/9v/2//b/9v/2//b/9v/2//b/9v/2//b/
9v/2//b/9v/2//b/9v/2//b/9v/2//b/9v/2//b/9v/3//j/+f/6//j/+P/4//j/+//8
//3//v/+//7//v/+/wAAAAAAAAAAAgACAAIAAgACAAIAAgACAP///v/9//z//f///wAA
////////AQABAAMAAQD//wEA///7//j/+P/4//j/+f/5//n/+P/3//f/+P/4//j/+f/4
//b/9f/0//b/9f/1//X/9f/1//b/9v/1//X/9f/1//b/9v/1//X/8v/y//L/8//z//H/
8f/y//X/9f/1//X/8//z//P/8//2//f/+P/4//T/8//y//P/9v/3//f/9//x//b/9v/y
//H/8v/v/+v/5P/i/+j/8P/0////EQAjADoATgBoAIQAnQCzAMMAzADOAMEArACcAIkA
bABSAEQAMwAhABQACgD///j/8//y//L/8P/x//X/9v/0//T/9v/2//b/9v/0//L/8v/y
//D/9P/7//n/9//2//X/9P/z//P/8v/y//X/9f/z//P/8//z//P/9P/2//b/9v/3//X/
9f/1//X/9//3//X/9f/1//T/9P/0//T/9f/0//L/9P/2//j/+v/6//n/+P/4//r/+f/5
//n/+P/4//n/+f/5//n/+v/6//r/+//7//v/+//9//3//f/9//3//v///wEAAQABAAEA
AQACAAIAAQADAAUABgAGAAMAAgACAAIAAwAGAAgACQAKAAwADQAPAA4ADgAPAA8ADwAP
ABAAEAAQABEAEgASABIAFAAWABQAEgASABMAFAAWABUAFQAVABQAFQAVABQAFAAVABUA
FAASABMAFQATABIAEQARABAADgAOAAoACQAJAAkACQAIAAcABwAEAAQAAwADAAEA//8B
AAAA///+//z//P/7//v//P/8//v/+//7//v/+//6//j/+P/5//n/+f/6//v/+//6//r/
+f/4//r/+//7//v/+f/6//r/+v/6//r/+f/5//n/+v/6//r/+v/6//r/+v/8//3//f/9
//v/+v/5//j/+v/6//r/+v/4//n/+f/5//j/+f/7//3/+//7//v/+f/6//z//f/+//7/
/v/9//r/+//6//r/+//6//v/+//7//v/+f/5//n/9//2//b/9v/1//b/9v/2//b/9//4
//n/+f/5//n/+f/6//r/+P/4//f/9//3//f/9f/0//T/9f/2//X/9v/4//r/+//7//n/
+f/5//r/+v/2//j/+v/4//b/9f/1//X/9v/3//n/+v/6//r/+v/6//n/9v/1//b/9v/2
//b/9f/z//T/9P/z//b/+P/5//j/9//4//f/9P/1//b/9//4//b/9v/3//j/+P/4//f/
9v/4//j/+P/4//b/9v/2//b/9v/2//b/9v/4//j/+P/4//b/9v/2//b/9//4//n/+v/4
//j/+P/4//r/+v/6//r//f/+////AAD+//7//v/+////AAABAAIAAQAAAP///v///wAA
AQACAAEAAQAAAP3//f/9//////8AAP///v8BAP//+//4//j/9v/2//f/9//1//T/8//z
//X/9v/3//n/9//2//b/9v/0//P/8//z//T/9f/3//j/9f/1//X/9f/0//T/8//z//P/
9P/1//f/9v/z//L/8v/z//P/8//z//X/9f/1//X/8//z//P/8v/x//H/8f/z//f/9//2
//X/9f/y//L/8v/x//D/7//p/+T/5P/o/+r/9P8DAA0AHwA2AEYAVgBwAIsAnwCvALYA
tACvAKIAkAB9AGgAUAA6ACcAFwAMAAQA+//0/+3/6v/s/+z/7//z//b/9v/2//L/8P/y
//T/9P/0//T/8P/y//b/8//v/+//8P/x//L/9f/1//T/9P/z//P/8f/x//H/8f/x//L/
9P/0//T/9f/3//f/9//3//f/9//1//X/9f/0//T/9P/3//n/+f/4//b/9v/2//b/+f/5
//n/+v/3//X/9P/z//X/9v/4//n/+//7//z//P/7//v/+v/5//n/+//7//v/+//7//z/
/f8AAAEAAgADAAIAAgABAP////8BAAIAAgADAAQABgAIAAgACgALAAsACQAKAAoACwAN
AA4AEAARABAADwAPAA4AEAARABIAEgAOABAAEgAQAA4ADgAPABAAEQARABIAEwAUABUA
FQAUABEAEQAQAA4ADgAPABEADwAOAA0ADQAMAAwADAAIAAcABQAFAAUABAABAAEA/v/+
/wIAAwACAAEA///+//3//P/+//7//f/9//z//P/7//v/+//7//v/+v/8//z//f/9//n/
+P/3//X/9v/4//n/+v/9//3//P/7//n/+v/6//r//P/8//v/+//5//r/+v/6//r/+v/6
//r/+P/5//n/+f/5//r/+//8//z//P/8//z/+v/7//v/+//6//v//f////7//f/8//n/
+//8//z//P/7//z//P/6//n/+P/4//n//P/9//3//f/7//n/+f/5//f/9v/2//b/+v/8
//3//v/7//v/+//7//v/+//7//v/+//6//f/9v/5//n/+f/5//r/+v/7//3/+v/3//b/
9v/4//v//f/9//z/+//7//r/9v/4//r/+P/4//f/9//3//f/9//4//j/+v/6//r/+v/5
//b/9f/2//f/+P/5//n/+f/6//r/+f/4//j/9//0//b/+v/8//z/+//6//n/+P/2//b/
9//4//r/+v/1//b/+P/4//j/+P/4//j/+P/4//f/9v/1//T/9v/4//r//P/6//r/+v/6
//z//P/8//z//f/+////AAD+//7//v/+/wAAAAAAAAAAAAAAAAAAAAD+//7//v/+/wAA
AQABAP///////wEAAQABAP///f////7/+f/1//T/9//4//r/+//7//r/+f/5//n/+P/3
//f/9//2//b/9v/4//f/9//3//n/+f/6//r/+P/3//b/9f/4//j/9//3//T/9P/0//X/
9f/z//P/9P/z//P/8//z//T/9f/2//f/9//3//f/9v/1//X/9f/3//f/9//2//X/9//0
//T/9v/z//D/8f/x/+z/7P/y//b/9v/9/xEAIwAyAEQAXABwAIMAlwClAKoApgCXAIYA
gAB1AFoAQAAyACUAFQAIAAAA9//u//P//P/0/+7/9//9//b/9v/6//j/+P/4//j/+P/0
//b/+P/2//b/9//5//f/9v/1//T/9f/1//T/9P/2//f/9v/3//X/9f/1//b/9P/0//T/
9f/4//n/+v/7//z/+//4//f/+f/4//j/+P/3//n/+f/4//j/+P/4//j/+f/5//n/+v/8
//v/+//7//r/+v/7//v/+//7//z//P/6//v/+//7//3/////////AAABAAMABQAEAAMA
AgABAAUABgAGAAUAAwAFAAYABgAFAAQABAAEAAcACgAMAA0ADQAOAA4ADwAOAA4ADwAP
ABEAEQASABIAEAARABIAEgAQABIAFAASABIAEgATABQAFAATABMAEwATABMAEgAQABAA
EQARABAADgAPABEADwAMAAsACwAKAAoACgAGAAUABgAHAAgACAAHAAcABAAEAAUABQAD
AAEAAAD+//z/+v/8//z/+//7//3//v/+/////v/9//z/+v/8//z//f/9//z//P/8//v/
+f/6//r/+v/9//3//P/7//3//v/+//7//f/8//r/+f/6//z//f/+//v/+v/5//j/+f/7
//z//f/6//r/+v/6//v//P/9//7//P/9//3//f/6//n/+f/5//r/+//8//v/+f/6//r/
+v/7//z//P/6//v/+v/6//v/+v/7//v/+//9//v/+//7//z//P/9//7//v/+//3//P/6
//n/+P/3//r/+//8//3//P/8//r/+v/5//n/+f/5//j/9v/1//X/9//3//n//P/6//v/
+//5//n/+f/6//r/9v/4//r/+P/2//X/9f/1//j/+f/7//z/+//6//n/+P/6//j/+P/6
//j/+P/4//f/+P/6//v/+//5//j/9v/y//T/+P/6//r/+P/4//j/+P/2//b/9//4//7/
AAD9//r/+f/4//f/9v/4//j/+P/4//r/+v/6//r/+P/4//j/+P/6//r/+v/6//r/+v/6
//r/+//8//3//v/+//7//v/+//7//v/+//7//v/+//7//v/+//7//v/+//7//v/+////
AgABAAIAAwACAAEAAAD9//z///8AAP3/+P/4//j/+P/5//n/9//2//f/9//4//j/+P/5
//n/+P/2//b/9v/1//f/9//3//f/9//2//T/8//1//X/9v/2//X/9f/0//T/9f/3//j/
9//5//r/+//7//r/+f/4//f/9f/1//X/9f/3//b/9f/1//T/9f/2//X/+P/5//v/+P/y
//L/9//0/+//6f/s//L/9v/2//z/CQAVACMANgBMAF4AcACDAJEAlwCYAJIAhQB4AGwA
WwBIADgALAAbAA0ABAD+//v/+P/z//L/8v/y//f/+f/4//j/+v/6//T/8v/0//D/8P/4
//b/9P/4//v/+f/1//T/8//y//b/9//3//j/+P/3//T/8//1//X/9f/2//j/+P/4//n/
+P/3//b/9f/5//n/9//3//X/9P/0//T/9v/5//r/+v/6//r/+v/6//j/9//2//b/9//3
//j/+f/6//r/+//7//n/+f/6//r/+v/7//v/+//5//v/+//7//3//f/+////////////
//8DAAQABAADAAIAAwADAAIAAwAEAAYACAAIAAoACwALAAsADAAMAA0ADAAMAA0ADQAO
AA8AEQASAA8ADwAPAA4ADgAQABIAEAAQABAAEQASABIAEQARABEAEAARABEAEAAPAA8A
DgAMAAoACwANAAsADQANAA4ADgALAAoABQADAAQABQAGAAYAAwADAAAAAAD//////f/7
//7//v/+//7//f/8//r/+f/9//7//v////3//f/9//z/+v/6//v/+//7//z//f/9//v/
/P/8//z//f/9//z/+//7//z//P/8//r/+v/5//n/+//8//z//P/8//z//P/8//z//f/9
//3/+v/6//r/+v/6//r/+v/6//j/+f/5//n/+P/5//v//f/7//v/+//5//n/+v/6//r/
+//8//z/+v/3//b/9v/3//n/+//8//3//f/7//v/+//7//r/+v/6//v//P/8//z/+v/5
//j/9//6//v//P/9/wAAAAD+//7//v/9//z/+//5//j/+P/5//r/+f/6//z/+v/7//v/
+f/4//f/9//2//f/+v/9//z//P/7//v/+//5//n/+v/6//j/+P/4//j/9v/0//T/9v/3
//j/+f/5//n/+v/6//n/+//8//z/+v/4//r/+v/4//f/9v/1//T/9f/2//j/+v/4//j/
9//8//r/+v/6//r/+v/6//r/+v/6//r/+v/6//j/+P/4//j/9//2//X/9P/3//j/+f/6
//z//P/8//z/+v/6//r/+v/8//z//P/8//z//P/8//z///8AAAEAAgAAAAAAAAAAAP7/
/v/+//7/AAAAAAAAAAACAAIAAgACAAAAAAAAAAAAAAAAAAAAAAD9//z/+//6//r/+v/6
//r/+v/6//r/+v/6//r/+v/6//n/+P/3//b/9v/2//b/9v/2//b/9v/2//j/+P/4//j/
9v/2//b/9v/2//b/9v/2//b/9v/2//b/8//y//H/8P/x//L/8//0//f/+P/5//r/+P/4
//j/+P/2//b/9v/2//b/9v/2//b/9v/2//b/9v/1//T/8//y//D/8P/w//D/9//8/wEA
BgAQAA==
         </WaveFormData>
      </LeadData>
      <LeadData>
         <LeadByteCountTotal>10000</LeadByteCountTotal>
         <LeadTimeOffset>0</LeadTimeOffset>
         <LeadSampleCountTotal>5000</LeadSampleCountTotal>
         <LeadAmplitudeUnitsPerBit>4.88</LeadAmplitudeUnitsPerBit>
         <LeadAmplitudeUnits>��V</LeadAmplitudeUnits>
         <LeadHighLimit>2147483647</LeadHighLimit>
         <LeadLowLimit>268435456</LeadLowLimit>
         <LeadID>II</LeadID>
         <LeadOffsetFirstSample>0</LeadOffsetFirstSample>
         <FirstSampleBaseline>0</FirstSampleBaseline>
         <LeadSampleSize>2</LeadSampleSize>
         <LeadOff>FALSE</LeadOff>
         <BaselineSway>FALSE</BaselineSway>
         <ExcessiveACNoise>FALSE</ExcessiveACNoise>
         <MuscleNoise>FALSE</MuscleNoise>
         <LeadDataCRC32>4066443631</LeadDataCRC32>
         <WaveFormData>
+P/4//j/+P/4//j/+P/4//r/+v/6//r//P/8//z//P/6//r/+v/6//z//P/8//z/+v/6
//r/+v/7//z//f/+//z//P/8//z//P/8//z//P/7//r/+f/4//n/+v/7//z/+v/6//r/
+v/4//j/+P/4//j/+P/4//j/9v/2//b/9v/4//j/+P/4//b/9v/2//b/9v/2//b/9v/4
//j/+P/4//b/9v/2//b/9v/2//b/9v/2//b/9v/2//b/9v/2//b/+P/4//j/+P/2//b/
9v/2//T/9P/0//T/8v/y//L/8v/0//T/9P/0//T/9P/0//T/9P/0//T/9P/y//L/8v/y
//T/9P/0//T/9P/0//T/9P/y//L/8v/y//L/8v/y//L/9P/0//T/9P/0//T/9P/0//X/
9v/3//j/+v/8//7/AAABAAIAAwAEAAQABAAEAAQAAwACAAEAAAD+//7//v/+/wEAAgAD
AAQAAgACAAIAAgD+//z/+v/4//f/9//3//f/+f/5//n/+P/2//b/9//4//b/9v/1//X/
8v/x//D/7//v/+//7v/t/+//7//v/+//7v/u/+//7//v/+7/7v/u//H/8f/x//H/8P/v
/+7/7f/v/+//7//v//D/8P/w//D/7v/u/+7/7v/w//D/8P/w/+7/7v/u/+7/7v/u/+7/
7v/u/+7/7v/v//H/8f/w/+//7v/r/+r/5f/e/9j/2P/Y/9v/4v/p//X/BgAYACoAQwBe
AHIAjQCvANQA5wDeAL4AnACFAHIAVgA5ACAADgAJAAgA/f/u/+b/5//n/+j/8P/2//b/
9//1//P/9v/3//f/9P/x//D/7v/u/+r/6P/q/+z/6//p/+n/6f/p/+r/6v/q/+r/6P/p
/+n/6f/p/+n/6f/o/+j/6P/o/+j/6f/p/+n/6f/r/+v/6//r/+v/6v/p/+j/6//r/+r/
6v/r/+v/6//r/+3/7f/u/+7/7P/t/+3/7f/t/+7/7v/u//H/8f/x//L/8v/y//P/8//y
//L/8//0//X/9f/1//b/+f/5//n/+v/8//z//P/+/wEAAQABAAMAAwAEAAUABgAGAAYA
CAAJAAkACQALAAwADQAOAA8ADwARABMAEwATABEAEQARABEAEAAQABAAEAASABIAEwAT
ABMAEwATABMAEwATABMAEwASABIAEgAQABAADwAPAA8AEQAPAA8ADgAOAA0ADAALAAgA
BwAFAAQAAgACAAEAAAD//////v/9//z/+//5//n/+P/3//f/9//3//f/9f/0//T/9P/0
//T/9v/3//f/9//3//f/9f/1//b/9v/2//b/9v/2//b/9P/0//X/9f/1//f/9//3//b/
9v/2//f/9//5//n/+f/6//j/+P/4//j/+P/4//j/+P/2//b/9v/2//j/+P/4//j/+P/4
//j/+P/6//r/+v/6//n/+P/3//b/+P/4//f/9//5//n/+f/5//f/9//3//f/9f/1//X/
9P/1//b/9v/3//f/9//3//f/9v/2//b/9v/4//j/+P/4//X/9P/0//T/9f/1//X/9f/1
//X/8//z//T/9P/0//T/8v/y//L/8v/0//P/8//z//P/9P/0//T/9P/z//P/8//z//P/
8//0//b/9f/1//X/8//z//P/8//1//X/9f/1//X/9f/1//X/9f/1//X/9f/z//P/8//z
//H/8f/x//H/8//y//L/8//z//P/8//0//T/9P/0//T/9P/0//T/9P/0//T/9P/0//T/
9P/0//T/9P/0//T/9P/0//T/9P/0//T/9P/0//T/9P/0//T/9P/2//j/+v/8////AAAB
AAIABAAEAAQABAADAAIAAQAAAP7//v/+//7///8AAAEAAgAEAAQABAAEAAAA/v/8//r/
+f/4//b/9f/3//f/9//3//f/9v/2//b/9//4//j/+P/2//X/8//x//L/8f/v/+//8P/v
/+//7//v/+//8P/w//H/8f/x//D/7v/u/+//7//v/+//7//v/+//7//v/+//7//v//D/
8P/w//D/8P/w//D/8P/w//D/8P/w//D/8P/y//L/8v/y//D/8P/w//D/8P/x//H/8f/y
//H/8P/t/+z/5//i/9z/2P/Y/93/4v/r//H//v8QACQAOQBOAGQAfQCbAL4A2QDYAMIA
pACPAH4AaABRADYAIgAZABgADwD8/+7/6//r//D/8v/2//z//f/7//n/+v/5//n/+P/1
//T/9P/0//L/8P/w//D/7//t/+3/7f/t/+z/7P/s/+z/7P/t/+3/7f/v/+//7//u/+7/
7v/u/+7/7f/t/+3/7f/t/+3/7f/t//D/8P/w//D/7//v/+7/7v/v/+//7//v//H/8f/y
//L/8v/z//P/8//x//L/8v/y//P/8//z//T/9v/2//f/9//4//j/+f/6//n/+f/5//r/
+//7//v//P/+//7//v8AAAEAAQABAAMAAwAEAAUABgAIAAgACgALAAsACwANAA4ADwAQ
ABEAEQAPABEAEQARABEAEQARABEAFAAUABQAFAAUABQAFQAVABUAFQAVABUAFQAVABUA
FQAUABQAFAASABQAEwATABMAEQAPAA8ADgAQAA8ADgANAAwACwAJAAgABAAEAAMAAgAD
AAMAAgABAP7//f/7//v//P/7//v/+//5//n/9//2//j/+P/4//j/9v/3//f/9//3//f/
9f/1//T/9P/0//T/9v/2//b/9P/2//f/9//3//f/9//3//b/9v/2//f/9//3//f/9//4
//j/+P/4//j/+P/4//j/+P/6//r/+v/6//j/+P/4//j/+P/4//j/+P/4//j/+P/4//b/
9v/2//b/+P/4//f/9//1//X/9f/1//X/9f/1//X/9f/1//X/9P/2//b/9f/1//X/9f/1
//X/9v/2//b/9v/0//T/9P/0//X/9P/0//T/9f/1//X/9f/1//X/8//z//L/8v/y//L/
8v/y//L/8v/0//P/8//z//P/9P/0//T/9P/z//P/8//z//P/8//0//T/8//z//P/8//z
//P/8//z//P/8//z//H/8f/x//H/8//z//P/8//z//P/8//z//P/8//z//P/8f/w//D/
8f/z//P/9f/0//L/8v/y//L/9P/0//T/9P/0//T/9P/0//T/9P/0//T/8v/y//L/8v/y
//L/8v/y//L/8v/y//L/9P/0//T/9P/y//L/8v/y//T/9P/0//T/9P/0//T/9P/3//j/
+f/6//3//v///wAAAQACAAMABAADAAIAAQAAAAAAAAAAAAAAAAAAAAAAAAADAAQABQAG
AAQAAgAAAP7//P/6//j/9v/1//X/9f/1//X/9f/1//T/9f/2//j/+v/5//j/9v/1//T/
8//y//H/7//v/+7/7f/v/+//7//v/+7/7v/v/+//8f/w//D/8P/x//H/8f/x//H/8f/x
//H/8f/x//H/8f/y//L/8v/y//L/8v/y//L/8v/y//L/8v/x//D/7//u//D/8P/w//D/
8v/y//L/8//x//H/8P/v/+7/7f/u/+v/5P/e/97/3P/f/+T/6f/x//z/DgAeADEASABe
AHEAjQC0AMsAxACoAJIAhwB+AG4AWQBCADAAKQAoAB0ACgD6//f/9f/y//T/+v/8//3/
/f/7//j/9//3//j/9//2//T/9v/y//D/8P/w/+//7//v/+//7//u/+7/7v/u/+7/7//v
/+//7//v/+//7v/u/+7/7v/u/+//7//v/+//7f/t/+3/7f/w//D/8P/w//H/8f/w//D/
8f/x//H/8f/z//P/9P/0//T/9f/1//X/8//0//T/9P/1//X/9f/2//b/9v/3//f/+P/4
//n/+v/7//v/+//8//3//f/9//7/AAAAAAAAAgABAAEAAQADAAcACAAJAAoACgAKAAwA
DQALAAsADQAOABEAEgATABMAEQATABMAEwAVABUAFQAVABYAFgAWABYAFgAWABcAFwAX
ABcAFwAXABcAFwAXABcAGAAYABgAFgAWABUAFQAVABUAEwATABIAEgARABAADwAMAAsA
CQAIAAgACAAHAAYABQAFAAQAAwACAAEA//////7//f/9//3//f/9//v/+v/4//j/+P/4
//j/+f/5//n/+f/5//f/9//4//j/+P/4//r/+v/6//j/+P/5//n/+f/3//f/9//2//j/
+P/5//n/+f/5//n/+v/6//r/+v/6//r/+v/6//r/+v/6//r/+v/6//r/+v/6//r/+v/6
//r/+P/4//j/+P/6//r/+v/6//r/+v/5//n/+f/5//n/+f/5//n/+f/5//f/9//3//b/
+P/4//f/9//1//X/9f/1//j/+P/4//j/+P/4//j/+P/3//b/9v/2//f/9//3//f/9//3
//X/9f/2//b/9v/2//b/9v/2//b/9v/1//X/9f/1//b/9v/2//b/9f/1//X/9f/1//X/
9v/2//X/9f/1//X/9f/1//X/8//z//P/8//z//P/8//z//X/9f/1//X/8//z//P/8//1
//X/9f/1//X/9P/0//X/9//1//X/9v/2//b/9v/2//b/9v/2//b/9P/0//T/9P/2//b/
9v/2//b/9v/2//b/9P/0//T/9P/0//T/9P/0//T/9P/0//T/9v/2//b/9v/3//j/+f/6
//3//v///wAAAQACAAMABAAEAAQABAAEAAIAAgACAAIAAAAAAAAAAAABAAIAAwAEAAYA
BgAGAAYAAgAAAP7//P/5//f/9v/1//f/9//3//f/+P/4//j/+f/6//r/+v/5//n/+P/3
//b/9//1//X/9P/x//H/8f/x//H/8v/y//P/9f/1//T/9P/y//P/8//z//P/8//z//P/
8//z//P/8//z//T/9P/0//T/9P/0//T/9P/0//T/9P/0//T/9P/0//T/9P/0//T/9P/0
//T/9P/1//X/9f/0//X/8v/x//D/6//m/+L/4P/i/+X/6P/t//X/AgASACQAOwBQAGIA
dwCXALYAvQCsAJYAiAB/AHgAbABXAEIAMgAvAC4AIQAOAAAA+f/3//b/+v8AAAAAAQAB
AP3//P/9//3//P/5//j/9v/0//T/8v/y//L/8//z//P/8//z//L/8v/y//L/8P/x//H/
8f/z//P/8//y//L/8v/y//L/8f/x//H/8f/z//P/8//z//L/8v/y//L/8//z//L/8v/z
//P/8//z//X/9f/2//b/9P/1//X/9f/1//b/9v/2//n/+f/5//r/+v/6//v/+//8//z/
/f/+/////////wAAAQABAAEAAgACAAIAAgAEAAcABwAHAAkACQAKAAsADAAOAA4AEAAR
ABEAEQATABQAEwAUABUAFQAXABkAGQAZABkAGQAZABkAGAAYABgAGAAaABoAGwAbABkA
GQAZABkAGwAbABsAGwAaABoAGgAYABoAGQAZABkAGQAXABcAFgAUABMAEgARABAADwAN
AAwACgAKAAkACAAHAAcABgAFAAQAAwABAAEAAgABAAEAAQD//////f/8//7//v/+//7/
/P/9//3//f/9//3/+//7//z//P/8//z//P/8//z/+v/8//3//f/9//////////7//P/8
//3//f/9//3//f/+//7//v/+//7//v/+//7//v/+//7//v/+//7//v/+//7//v/+//7/
/v/+//7//v/+//z//P/8//z//P/8//v/+//9//3//f/9//v/+//7//v//f/9//3//P/8
//z/+//7//v/+//7//v/+v/6//r/+v/8//z//P/8//v/+v/6//r/+f/5//n/+f/7//v/
+f/5//r/+v/6//r/+v/6//r/+v/6//n/+f/5//n/+v/6//r/+v/5//n/+f/5//n/+f/6
//r/+f/5//n/+//7//v/+//5//n/+f/5//v/+//7//v/+//7//v/+//6//n/+P/3//n/
+f/5//n/+//6//r/+//5//n/+f/6//r/+v/6//r/+v/6//r/+v/4//j/+P/4//j/+P/4
//j/+v/6//r/+v/6//r/+v/6//r/+v/6//r//P/8//z//P/+//7//v/+/wEAAgADAAQA
BQAGAAcACAAGAAYABgAGAAYABgAGAAYABgAGAAYABgAHAAgACQAKAAoACgAKAAoABgAE
AAIAAAD8//v/+v/5//n/+f/5//j/+v/6//v//P/+//7//f/9//z/+//6//n/9//3//b/
9f/1//X/9f/1//b/9v/3//f/9f/0//T/9P/1//X/9f/1//b/9//4//n/9//3//f/9//4
//j/+P/4//j/+P/4//j/+P/4//j/+P/4//j/+P/4//j/+P/4//j/+P/4//j/+f/5//n/
+P/3//b/9f/y/+v/6P/m/+b/5v/n/+z/8//7/wQAFgAqAD0ATgBgAHMAkQCwAL8ArgCS
AIYAgwB8AHAAYwBOADwANQA0ACkAFgAGAP3/+//4//j//P8CAAMABQAFAAIA/f///wAA
/f/+//z/+v/4//j/9v/2//X/9f/1//X/9f/2//b/9v/2//T/9f/1//X/9f/1//X/9P/2
//b/9v/2//X/9f/1//X/9f/1//X/9f/2//b/9v/2//f/9//2//b/+f/5//n/+f/3//f/
+P/4//j/+f/5//n/+f/6//r/+v/7//v/+//8//z//P/9//3//P/8//3//v8BAAEAAQAC
AAUABQAFAAYABgAGAAYACAAJAAkACQALAA0ADgAPABAAEAAQABIAEwAVABUAFwAYABcA
GAAZABkAGQAbABsAGwAbABsAGwAbABwAHAAcABwAHAAcAB0AHQAfAB8AHwAfAB0AHQAd
AB0AHgAeAB4AHAAcABsAGwAbABkAFwAXABYAFgAVABQAEwASABEADwAOAAwADAALAAoA
BwAHAAYABQAGAAUAAwADAAIAAQABAAEAAQABAP///v/+//7//v/+//7/////////////
//3//f/+//7//v/+//7//v/+//z//v/////////////////+/wAAAAABAAEAAAD///7/
/v/+//7//v/+//7//v/+//7//v/+//7//v/+//7//v/+//7//v/+//7//v/+//7//v/+
//7//v/+//7//v/9//3/+//7//v/+//8//3//v////3//f/9//z//P/8//v/+//7//v/
+//7//z//P/8//z/+v/6//r/+v/7//r/+v/6//v/+//7//v//f/9//v/+//6//r/+v/6
//r/+v/6//r//P/7//v/+//7//z//P/8//r/+f/5//n/+f/5//n/+v/6//n/+f/5//n/
+f/5//n/+f/5//n/+f/5//n/+f/5//v/+//7//v/+f/5//n/+f/5//n/+f/5//v/+v/6
//v/+//5//n/+P/6//r/+v/6//r/+v/6//r/+v/6//r/+v/6//r/+v/6//z//P/8//z/
+v/6//r/+v/6//r/+v/6//r/+v/6//r/+//8//3//v8BAAIAAwAEAAUABgAHAAgACAAI
AAgACAAHAAYABQAEAAQABAAEAAQABwAIAAkACgAMAAwADAAMAAgABgAEAAIAAAD9//v/
+f/7//v/+//7//r/+v/6//v//f/+///////+//z/+v/4//n/9//3//b/9f/1//X/9f/1
//b/9v/3//f/9//2//b/9P/1//X/9f/1//X/9f/1//X/9f/1//X/9f/2//b/9v/2//b/
9v/2//j/+P/4//j/+P/4//j/+P/4//j/+P/4//j/+P/4//j/+f/5//n/+P/1//b/9f/y
//H/7P/m/+T/6P/r//D/9f/7/wgAGgAuAEEAUgBiAHcAlwC4AMEArgCWAIgAgwB+AHQA
YQBIADgAMQAwACMAEAAAAPX/8//y//L/9v/+/wEAAwADAP7///8BAAAA/f/8//r/+P/4
//j/9v/0//X/8//z//P/8//0//T/9P/0//L/8//z//P/9f/1//X/9P/0//T/9P/0//P/
8//z//P/9f/1//X/9f/0//T/9P/0//P/8//y//L/9f/1//X/9f/1//X/9v/2//j/+f/5
//n/9//4//j/+P/5//n/+f/6//r/+v/7//v//P/8//3//v////////8AAAEAAQABAAIA
AgACAAIABAAGAAcACAALAAwADAAMAAwADAAMAA4ADwARABEAEwAUABMAFAAVABUAFwAZ
ABkAGQAXABcAFwAXABgAGAAYABgAGgAaABsAGwAZABkAGQAZABkAGQAZABkAFgAWABYA
FAAVABUAFgAXABUAEwATABIAEgARABAADwAQAA8ADQAMAAgACAAHAAYAAwADAAIAAQAC
AAEA/////wAA//////////////3//P/6//r/+v/6//j/+f/5//n/+//7//n/+f/6//r/
+v/6//z//P/8//r/+v/7//v/+//7//v/+//6//r/+v/7//v/+f/5//n/+v/8//z//P/8
//r/+v/6//r/+v/6//r/+v/8//z//P/8//z//P/8//z//P/8//z//P/8//z//P/8//r/
+v/5//n/+f/5//n/+f/5//n/+f/5//n/+f/5//j/+P/4//f/9//3//f/9//3//r/+v/6
//r/+P/4//j/+P/3//b/9v/2//f/9//3//f/9//3//X/9f/2//b/9v/2//b/9v/2//b/
9v/1//X/9f/z//T/9P/0//T/8//z//P/9f/1//X/9v/2//X/9f/1//P/8//z//P/8//z
//P/8//z//P/8//z//P/8//z//P/8//z//P/8//z//P/8//z//P/8v/y//P/8//1//X/
9P/y//L/8v/y//T/9P/0//T/8v/y//L/8v/y//L/8v/y//P/9P/1//b/9//4//n/+v/9
//7///8AAAAAAAAAAAAA///+//3//P/+//7//v/+/wAAAAAAAAAAAQACAAMABAABAAAA
///+//v/+f/4//f/9//3//f/9//0//T/9P/1//b/9v/2//X/9//2//X/9P/z//H/8f/w
/+3/7f/t/+3/6//s/+z/7f/u/+//7//w/+7/7//v/+//7//v/+//7//v/+//7//v/+//
8P/w//D/7v/u/+7/7v/w//D/8P/w//D/8P/w//D/8v/y//L/8v/w//D/8P/w//H/8f/x
//D/7//u/+//7v/n/+L/3P/a/9z/4f/m/+v/9f8EABQAJgA9AFQAZgB5AJcAugDPAMQA
pgCOAIUAfgBsAFcAPgAqACEAIgAZAAQA9P/p/+P/5v/q/+7/8v/5///////6//f/9f/2
//X/9P/0//T/8P/u//D/8P/v/+3/7f/t/+3/7P/s/+z/7P/q/+v/6//r/+3/7f/t/+z/
6//q/+n/6P/q/+v/7P/t/+3/7f/t/+3/7v/u/+7/7v/x//H/8P/w//D/7//u/+3/7f/t
/+7/7v/u/+//7//v//H/8v/y//L/8//z//P/9P/y//L/8//z//b/9v/3//j/+f/5//n/
+v/7//v/+//8//3//P/7//z/////////AQAEAAYACAAKAAgACAAKAAsACQAJAAsADAAN
AA4ADwAPAA0ADwAPAA8AEAARABIAEwASABIAEgASABAAEAARABEAEQARABEAEQARABEA
EQARABAAEAAQAA4AEAAPAA8ADwAPAA0ADQAMAAwACwAKAAkABgAFAAMAAgACAAIAAQAA
AP3//f/8//v/+v/5//f/9//4//f/9//3//f/9//1//T/8v/y//L/8v/0//X/9f/1//X/
9f/z//P/9P/0//T/9P/2//b/9v/0//X/9f/0//P/8//z//P/8v/z//T/9v/3//X/9f/1
//b/9f/0//P/8v/1//b/9//4//b/9v/2//b/9v/2//b/9v/0//T/9P/0//b/9v/2//b/
+P/4//j/+P/2//b/9f/1//X/9f/1//X/9f/1//X/9f/2//f/+P/4//f/9v/0//P/8f/x
//H/8f/z//T/9f/2//X/9P/z//L/8f/w//D/8P/y//P/9P/1//X/9f/z//P/8v/y//L/
8v/y//L/8v/y//T/8//z//P/8f/y//L/8v/w/+//7//v//H/8f/x//L/8P/v/+//7//v
/+//7//v//H/8f/x//H/7//v/+//7//x//H/8f/x//P/8//z//P/8f/x//H/8f/x//D/
8P/x//P/8f/x//L/8f/w/+//7v/w//D/8P/w//H/8v/z//T/9f/2//f/+P/7//z//f/+
/wAAAAAAAAAA/f/8//v/+v/6//r/+v/6//3//v///wAAAgACAAIAAgD///7//f/8//v/
+f/4//f/9f/1//X/9f/y//L/8v/z//b/9v/2//X/9f/0//P/8v/v/+3/7f/s/+v/6//r
/+v/7f/u/+7/7//t/+3/7P/s/+3/7//w//H/8P/v/+7/7f/t/+3/7f/t/+3/7v/u/+7/
8P/w//D/8P/w//D/8P/w//L/8v/y//L/8P/w//D/8P/w//D/8P/w/+//7//v/+7/7//w
//H/7v/n/97/2v/c/97/4//q//P/+/8KAB4AMgBFAFwAcgCNAK8AzgDZAMgAqACSAIUA
dABeAEUAKgAYABMAEgAFAPL/5P/f/+P/6P/s//T//P8BAAEA+//4//f/+f/6//f/9P/0
//T/8P/u//D/8P/z//D/7//u/+3/7v/u/+7/7v/u/+//7//v/+//7//v/+7/7v/u/+7/
7v/t/+3/7f/t/+7/7//w//H/8v/y//L/8v/z//P/8v/y//D/7//u/+3/7v/v//H/8v/y
//P/8//z//X/9v/2//b/9//3//f/+P/2//b/9//3//r/+v/7//z//f/9//3//v//////
//8AAAAAAAAAAAIABQAFAAUABwAHAAgACQAKAA0ADgARABMAEgARABIAEgATABQAFQAV
ABcAGQAZABkAGgAbABwAHQAcABoAGAAWABYAFgAXABcAGAAZABoAGwAZABkAGQAZABYA
FgAWABQAEgARABEAEQATABEAEQAQABAADwAOAA0ACgAJAAcABgAGAAYABQAEAAUABQAE
AAMA///9//r/+f/5//n/+v/7//v/+//5//j/9v/2//b/9v/2//f/9//3//n/+f/3//f/
+P/4//j/+P/3//b/9f/y//b/9//3//f/+P/5//r/+v/4//j/+f/5//f/9//3//j/+P/4
//j/+P/5//r/+//8//v/+v/5//j/+//8//3//v/7//r/+f/4//n/+v/7//z/+v/6//r/
+v/6//r/+f/5//r/+//8//3/+//7//v/+//7//v/+//6//r/+v/5//n/+f/5//n/+f/5
//j/9//2//f/+P/5//r/+f/4//j/+P/5//n/+f/5//n/+f/3//f/+v/6//r/+v/6//r/
+v/6//f/9f/0//P/9P/2//f/+P/4//f/9//3//f/9//3//j/+P/3//f/9//5//n/+f/5
//n/+f/5//n/+//7//v/+//4//f/9v/1//X/9f/1//X/9v/3//j/+f/5//j/+P/5//n/
9//5//j/9v/2//b/9v/0//T/9P/0//X/9v/3//j/+//8//3//v8AAAIABAAGAAcACAAJ
AAoABwAGAAUABAACAAIAAgACAAIAAgACAAIABQAGAAcACAAHAAYABQAEAAMAAgABAP//
/f/9//3//f/7//v/+v/6//z//f/+//7//P/7//v/+v/5//j/9//1//P/8v/x//H/8v/z
//T/9v/0//X/9f/1//L/8v/y//P/9f/1//X/9f/3//f/9//3//X/9f/1//b/+P/4//j/
+P/2//b/9v/2//b/9v/2//b/9P/0//T/9P/2//b/9v/2//b/9v/3//f/9f/0//X/9P/x
//D/7f/o/+L/4P/i/+n/7v/z/wEAFgAqAD4AVwB2AI4AqQDNAOoA6wDSALQAngCLAHIA
VAA5ACAAEgAPAAwA/f/w/+z/7f/v//T/+v/+/wAAAQD///3/AgADAP///P/7//r/+P/2
//L/8v/0//T/8//x//H/8f/x//L/8v/y//L/8v/z//P/8//y//H/8P/u/+//8P/x//L/
8v/x//D/7//w//H/8v/z//T/9P/0//T/9f/1//T/9P/1//X/9f/1//P/8//0//T/9v/3
//f/9//1//b/9v/2//n/+f/5//r/+v/6//v/+//+//7///8AAP///////wAAAQABAAEA
AgAHAAgACQAMAAwACwAKAAsADQAOAA8AEAAOAA4AEAARABIAEwAWABgAGQAaABsAGwAb
AB0AHQAdAB0AHQAdAB0AIAAgACAAIAAgACAAIQAhACAAHwAeAB0AGwAbABsAGwAbABwA
HQAcABkAFwAWABUAFwAVABUAFAAUABMAEgARAA4ADQALAAoACgAKAAkACAAJAAkACAAH
AAQAAwABAAEA/v/9//3//f/9//3/+//6//3//v///wAA/f/9//z/+//7//v/+f/5//v/
/P/9//7//f/8//v/+P/7//3//v////3//f/9//z/+v/6//v/+//9//3//f/+//7//v/+
//7//v/+//7//v/+//7//v/+/wAAAAAAAAAAAAAAAAAAAAD+//7//v/+////AAABAAIA
AgACAAEAAQD/////////////////////AQABAAEAAAD+//7//f/9/////////////v/+
//7//v8AAAAAAAAAAP///v/+//7//f/9//3//f/9//3/+//7//z//P/8//z//P/8//z/
/P/+//3//f/9//z//P/7//r/+v/5//n/+f/5//n/+f/6//z/+//7//v/+f/5//n/+f/5
//n/+f/5//r/+//8//3//P/7//r/+f/5//n/+f/5//f/9//3//f/+f/4//j/+f/7//v/
+f/4//r/+v/6//r/+v/6//r/+v/6//r/+v/6//j/+P/4//j/+v/6//r/+v/6//r/+v/6
//v//P/9//7/AgAEAAYACAAKAAoACgAKAAkACAAHAAYABgAGAAYABgAFAAQAAwACAAUA
BgAHAAgACgAKAAoACgAGAAQAAgAAAP7//v/+//7//v/+//7//v/9//z/+//6//r/+v/6
//r/+P/4//j/+P/2//b/9v/2//T/9P/0//T/8v/y//L/8v/0//T/9P/0//T/9P/0//T/
8v/y//L/8v/z//T/9f/2//T/9P/0//T/9P/0//T/9P/2//b/9v/2//T/9P/0//T/9v/2
//b/9v/0//T/9P/0//T/9P/0//T/9P/0//T/9P/u/+r/5v/i/+T/5P/k/+T/8f/8/wcA
EgAeAA==
         </WaveFormData>
      </LeadData>
      <LeadData>
         <LeadByteCountTotal>10000</LeadByteCountTotal>
         <LeadTimeOffset>0</LeadTimeOffset>
         <LeadSampleCountTotal>5000</LeadSampleCountTotal>
         <LeadAmplitudeUnitsPerBit>4.88</LeadAmplitudeUnitsPerBit>
         <LeadAmplitudeUnits>��V</LeadAmplitudeUnits>
         <LeadHighLimit>2147483647</LeadHighLimit>
         <LeadLowLimit>268435456</LeadLowLimit>
         <LeadID>V1</LeadID>
         <LeadOffsetFirstSample>0</LeadOffsetFirstSample>
         <FirstSampleBaseline>0</FirstSampleBaseline>
         <LeadSampleSize>2</LeadSampleSize>
         <LeadOff>FALSE</LeadOff>
         <BaselineSway>FALSE</BaselineSway>
         <ExcessiveACNoise>FALSE</ExcessiveACNoise>
         <MuscleNoise>FALSE</MuscleNoise>
         <LeadDataCRC32>3700733616</LeadDataCRC32>
         <WaveFormData>
+v/6//r/+v/8//z//P/8//z//P/8//z//P/8//z//P/8//z//P/8//z//P/8//z/+v/6
//r/+v/8//z//P/8//z//P/8//z/+v/6//r/+v/8//z//P/8//r/+v/6//r/+v/6//r/
+v/4//j/+P/4//r/+v/6//r/+v/6//r/+v/6//r/+v/6//j/+P/4//j/+P/4//j/+P/6
//r/+v/6//j/+P/4//j/+P/4//j/+P/4//j/+P/4//j/+P/4//j/+P/4//j/+P/2//b/
9v/2//j/+P/4//j/+P/4//j/+P/6//r/+v/6//j/+P/4//j/+P/4//j/+P/2//b/9v/2
//j/+P/4//j/+P/4//j/+P/4//j/+P/4//r/+v/6//r/+P/4//j/+P/2//b/9v/2//f/
+P/5//r/+v/6//r/+v/7//z//f/+//z//P/8//z//f/+////AAD+//z/+v/4//X/9P/z
//L/8P/u/+z/6v/o/+j/6P/o/+j/6P/o/+j/6P/o/+n/6//u//H/8f/x//H/8v/y//L/
8v/y//L/8v/y//P/8//z//P/8//z//P/9f/1//b/9v/1//X/9P/0//f/9//3//j/+P/4
//j/+P/4//j/+P/4//n/+f/5//n/+//7//v/+//5//n/+f/5//n/+f/5//n/+f/5//n/
+f/5//r/+v/5//f/9//3//j/+//8////AwAJAA8AFQAaACAAIwAmAC0AMQAxACoAFgD+
/+T/xv+r/4//dP9p/2f/Y/9b/1b/XP9r/3r/h/+L/4X/ff95/3//kP+h/6X/rf+1/7//
x//N/9f/4P/m/+z/8P/y//f/+f/4//v//f/+////AgADAAMAAgABAAEAAgAEAAQABAAF
AAUABQAFAAYABgAGAAgACQAJAAkABwAIAAgACAAGAAcABwAHAAkACQAJAAoACgAJAAkA
CQAJAAkACQAKAAoACgAKAAkACQAKAAoACQAJAAkACQAIAAoACwALAAsACgAKAAkABwAH
AAgACQALAAkACAAHAAcACQAJAAkACQALAAoACgAKAAgACAAHAAcACQAJAAcABwAHAAYA
BQAEAAQAAwACAAEA//////7//v////7//f/8//v/+v/6//n/+v/5//j/9//1//T/8//y
//H/8f/x/+//7//u/+3/7f/r/+v/6//s/+z/6v/q/+v/6//q/+r/6//q/+r/6v/s/+3/
7v/u/+//7//v//H/8f/v/+//8P/w//H/8f/y//P/8f/x//H/8v/0//P/8//z//H/8f/y
//P/9f/1//X/9f/1//X/9v/2//b/9f/1//X/9//3//f/9//1//X/9v/2//b/9f/1//X/
9//3//f/9//2//b/9v/3//f/9//3//f/9//2//b/9v/2//b/9f/1//X/9f/2//b/9P/0
//T/9P/2//b/9v/0//b/9v/1//X/9//3//j/+P/3//f/9//3//f/9//3//f/9//4//j/
+P/1//X/9v/2//j/9//3//f/+P/4//f/9//3//f/+P/4//X/9f/1//b/+P/3//f/9//3
//j/+P/3//f/+P/4//j/9v/2//X/9f/3//j/+P/4//j/+P/3//f/9//3//f/9//4//j/
9//3//f/9//3//f/+P/4//j/+P/6//r/+v/6//r/+P/6//r/+v/6//r/+v/8//v/+//8
//r/+v/5//n//P/8//v/+//9//n/+//8//r/+v/6//r/+v/6//r/+v/6//r/+v/6//r/
+v/6//r/+v/6//r/+v/6//r/+v/6//j/+P/4//j/+f/6//v//P/+//7//v/+/wAAAAAA
AAAAAAAAAAAAAAAAAAAAAAAAAP///v/9//z/+f/4//f/9v/z//L/8f/w/+7/7v/u/+7/
7v/u/+7/7v/u/+7/7v/u/+//8f/y//X/8//z//X/9v/4//j/+P/4//b/9v/2//f/9//3
//f/9//3//f/9//3//j/+P/5//n/+v/6//v/+//7//z//P/8//r/+v/6//r/+v/6//v/
+//9//3//f/9/////////////f/9//3//f///////////////////wAAAAD///////8D
AAAAAQACAAMABQANABMAGQAeACQAKQAsAC8ANQA5ADQAKAAUAPr/3v+9/6H/iP95/3X/
b/9l/2L/Yv9t/3r/if+R/5H/jf+J/4v/mP+n/7P/uf+//8n/0f/X/9//6P/w//b//P8A
AAEABQAGAAkACQAMAA8ADgAOAA8ADwAPAA8AEAASABIAEgATABMAEwARABIAEgASABQA
FQAVABUAFQAWABYAFgAWABcAFwAXABcAFwAXABgAFgAVABUAFQAXABcAFwAYABYAFgAW
ABUAFQAWABYAFQAWABcAGAAYABgAGQAZABkAFwAYABgAFwAYABgAGAAZABkAGAAXABcA
GwAbABsAGwAdAB4AIAAiACAAIAAfAB8AIQAhAB8AHwAfAB4AHQAcABoAGQAYABcAGQAZ
ABgAGAAVABQAEwASABEAEAAQAA8ADgANAAwACwALAAoACQAIAAcABwAHAAUAAwACAAEA
AQABAAEAAQACAAAA/v/+///////+//7////+//7//v8AAAAAAAD/////AQABAAMAAwAD
AAMABAAEAAUABQAGAAcABwAHAAcACAAKAAkACQAJAAcABwAIAAkACQAJAAkACQAJAAkA
CgAKAAoACQAJAAkABwAHAAcABwAJAAkACgAKAAoACQAJAAkABwAHAAcABwAGAAYABgAH
AAkACQAJAAkABwAGAAYABgAIAAgABwAHAAcABwAIAAgACAAIAAgACAAGAAYABgAEAAgA
CAAHAAcABQAFAAYABgAFAAUABQAFAAUABQAFAAUABQAGAAYABgAFAAUABgAGAAQAAwAD
AAMABAAEAAMAAwADAAMABAAEAAMAAwADAAQABAADAAMAAwADAAQABAADAAMABAAEAAQA
BAAEAAMAAwABAAIAAgACAAIAAgABAAEAAwADAAMAAwAEAAQAAwADAAMAAwADAAMABAAE
AAQABAACAAIAAgACAAQAAgAEAAQABAAEAAQABAAEAAMAAwAEAAQABAADAAMABAAEAAMA
AwABAAEABQAEAAIAAgACAAIAAgACAAIAAgACAAIAAgACAAIAAgACAAIABAAEAAQABAAC
AAIAAgACAAQABAAEAAQABAAEAAQABAACAAIAAgACAAIAAgACAAIABAAEAAQABAAEAAQA
BAAEAAYABgAGAAYACAAIAAgACAAGAAYABgAGAAgACAAIAAgABgAEAAIAAAD9//z/+//6
//j/9v/0//L/9P/0//T/9P/y//L/8v/y//T/9P/1//f/+P/7//v/+//7//z//P/8//z/
/P/8//z//v/////////9//3//f/9//3//f/+//7///////7//v/9//3//f/+//7//v/+
//7//v/+//7//v////////////3//f/9//3////////////9//3//f/9////////////
//8AAAAA//////////8AAAEAAgABAAUACwARABcAHAAiACUAKAAtADMAOQA2ACgAEAD2
/9z/uf+b/4L/c/9v/2f/Wf9S/1T/W/9o/3n/h/+J/4H/e/9//47/n/+r/6//tf+//8n/
0f/Z/+T/7P/w//T/+v/9////AgAFAAcABgAFAAYABgAHAAcABwAJAAoADAAMAAwADQAN
AA0ADQAOAA4ADgANAA0ADAALAAsADAAMAAwADAANAA0ADQAPAA8ADwAQABAADwAPAA8A
EQARABEAEgAQABAAEAAPABEAEgASABEAEQARABEAEAAQABEAEQARABEAEgASABEAEAAQ
ABAAEQATABIAEQARABMAEwATABMAEQAQABAAEAAQABAADwAPAA8ADwANAA0ADQAMAAsA
CgAMAAsACgAJAAkACQAIAAgABwAGAAUABAADAAIAAgABAAAA///+//3//f/8//v/+v/3
//f/9//1//P/8v/x//H/8f/x//H/8v/y//D/8P/x//H/8P/w//H/8P/w//D/8v/0//T/
8//z//X/9f/3//f/9f/1//b/9v/3//f/+P/5//n/+f/5//r//P/7//v/+//7//v//P/9
//3//f/9//3//f/9//7//v/+//3//f/9//3//f/9//3//f/9//7//v/+//3//f/9//3/
/f/9//3//P/8//z//f/7//v/+//7//3//P/8//z//P/8//v/+//7//v//P/8//z//P/8
//z//P/8//z/+v/6//r/+f/5//n/+f/6//r/+//7//v/+//5//n/+f/5//n/+v/6//r/
+//7//z//P/8//v/+//7//z//P/7//v/+//7//z//P/7//v/+//8//z/+//7//v/+f/6
//r/+f/7//z//P/8//r/+v/5//n/+//8//z//P/8//z/+//7//3//f/9//3//P/8//v/
+//7//v/+//7//z//P/8//z//v/+//7//v/8//r//P/8//z//P/8//z//P/7//v//P/8
//z/+//7//z//P/7//v/+//7//v//P/8//z//P/8//z//P/8//z//P/8//z//P/8//z/
/P/8//z//P/8//z/+v/6//r/+v/8//z//P/8//z//P/8//z//v/+//7//v/8//z//P/8
//3//v///wAAAgACAAIAAgAEAAQABAAEAAQABAAEAAQAAgACAAIAAgAAAP7//P/6//f/
9v/1//T/8//y//H/8P/w//D/8P/w//L/8v/y//P/9f/2//n/+f/3//n/+v/6//r/+v/6
//r/+v/6//v/+//7//v/+//7//v/+//7//z//P/9//3//P/8//3//f/9//7//v/+//7/
/v/+//7//v/+////////////////////AQABAAEAAQABAAEAAQABAAEAAQABAAEAAQAB
AAIAAgABAAEAAQABAAQABQAEAAMACQARABUAGQAiACYAKwAuADMAOQA7ADoALAAUAPr/
3P+5/5v/hP95/3X/af9b/1b/Vv9d/2z/e/+H/4n/g/+B/4n/lv+j/6//t/+9/8f/0f/X
/+H/7P/y//b/+v8AAAMAAwAGAAcABwAKAA0ADAAOAA8ADwAPAA8AEAASABIAEgATABMA
EwATABQAFAAUABIAEwATABMAFgAYABkAGgAcAB0AHQAdABsAGwAbABwAHAAbABsAGwAd
AB0AHQAeABwAHAAcABsAGwAcABwAGwAbABsAGwAaABwAHQAdAB0AHQAeAB4AHQAeAB4A
HgAfAB0AHAAbABsAHQAdAB0AHQAdABwAHAAcABwAHAAbABsAGwAbABkAGQAaABoAGgAa
ABgAFwAWABUAFQAVABQAFAARABAADwAOAA0ADAAMAAsACgAJAAgABwAFAAQAAwACAAMA
AwADAAEA///+//3//f/9//3//f/+//z/+v/6//v/+//6//r/+//6//r/+v/8//z//P/7
//v//f/9////////////AAAAAAEAAQACAAMAAwADAAMABAACAAEAAQABAAMAAwAEAAUA
BQAFAAUABQAFAAUABgAGAAYABQAFAAUABQAFAAUABQAHAAcACAAIAAgABwAHAAcABwAH
AAcABwAGAAYABgAHAAcABwAHAAcABwAGAAYABgAIAAgABwAHAAUABQAGAAYABgAGAAYA
BgAGAAYABgAEAAYABgAFAAUAAwADAAQABAAEAAUABgAHAAUABQAFAAUABwAIAAgACAAF
AAUABgAGAAgABwAHAAcABgAGAAUABQAHAAcACAAIAAkACQAJAAoACgAJAAkACQAHAAgA
CAAHAAcACAAIAAgACgAKAAkACQAHAAgACAAIAAoACgAJAAkABwAHAAcABwAIAAgABwAH
AAcABwAHAAcACAAIAAgACAAGAAYABgAGAAYABAAGAAYABgAGAAYABgAGAAUABQAGAAYA
BgAFAAUABgAGAAUABQAHAAcABQAEAAQABAAEAAQABAAEAAQABAACAAIAAgACAAQABAAE
AAQABAAEAAQABAAFAAYABwAIAAoACgAKAAoADAAMAAwADAAMAAwADAAMAA0ADgAPABAA
EAAQABAAEAAQABAAEAAQABIAEgASABIADwAOAA0ADAAKAAgABgAEAAEAAAD///7//f/8
//v/+v/6//r/+v/6//j/+P/5//v//v8BAAEAAQADAAQABAAEAAQABAAEAAQABAAFAAUA
BQAFAAUABQAFAAMAAwAEAAQABwAHAAYABgAFAAUABQAGAAgACAAIAAgABgAGAAYABgAH
AAcABwAHAAcABwAHAAcABwAHAAcABwAHAAcABwAHAAcABwAHAAcABwAIAAgABwAHAAcA
BwAIAAkADAANAA0AEQAZAB8AJgAqAC0ALgAzADsAPQA8ADAAHAAEAOr/yf+l/4z/gf97
/3H/Yf9Y/1j/X/9q/3n/if+T/5H/jf+N/5b/p/+z/7n/v//F/83/1//f/+j/8P/0//r/
/v8BAAMABgAJAAkACAALAAwADgAPAA8ADwASABQAFwAYABoAGwAbABsAGQAaABoAGgAc
AB0AHQAdABsAHAAcABwAHgAfAB8AHwAdAB0AHQAeABwAGwAbABsAGwAbABsAHAAcABwA
HAAbABsAHAAcABsAGwAbABsAGgAaABsAGwAbABsAHAAcABsAGAAYABgAGQAZABgAFwAX
ABkAGQAZABkAGQAYABgAGAAWABYAFQAVABcAFwAVABUAEwASABEAEAASABEAEAAPAA0A
DQAMAAwACwAKAAkACAAHAAYABgAFAAQAAwACAAEAAQAAAP///v/9//3//f/7//n/+P/3
//f/9//3//f/+P/4//b/9v/3//f/9v/2//f/+P/4//j/+v/6//r/+f/5//v/+//9//3/
/f/9//7//v//////AAABAAEAAQABAAIABAADAAMAAwABAAEAAgADAAMAAwADAAMAAwAD
AAQABAAGAAUABQAFAAMAAwADAAMABQAFAAYABgAGAAUABQAFAAUABQAFAAUABgAGAAYA
BwAFAAUABQAFAAUABAAEAAQABAAEAAMAAwAFAAUABgAGAAYABgAGAAYABAAEAAQAAgAG
AAYABQAFAAMAAwAEAAQABQAFAAUABQAFAAUABQAFAAMABAAEAAQAAwADAAQABAACAAEA
AQABAAQABAADAAMAAwADAAQABAABAAEAAQACAAQAAwADAAMAAQACAAIAAQABAAIAAgAC
AAIAAgABAAEAAQACAAIAAgACAAIAAQABAAEAAQABAAEAAgACAAEAAQADAAMAAwADAAQA
BAAEAAQABAAEAAQABAAEAAIABAAEAAIAAgACAAIAAgABAAEAAgACAAIAAQABAAQABAAD
AAMAAwADAAMAAgAAAAAAAAAAAAIAAgACAAIAAgACAAIAAgACAAIAAgACAAAAAAAAAAAA
AAAAAAAAAAAAAAAAAAAAAAIAAgACAAIAAgACAAIAAgAEAAQABAAEAAUABgAHAAgACgAK
AAoACgAKAAoACgAKAAkACAAHAAYAAgAAAP7//P/6//j/9v/0//L/8v/y//L/8v/y//L/
8v/y//L/8v/z//X/9v/5//n/+//9//7//v/+//7//v/+//7//v///////f/9//3//f//
//////8AAAAAAQABAAAAAAABAAEAAQACAAIAAgACAAQABAAEAAQABgAHAAcABwAHAAcA
BwAHAAUABQAFAAUABwAHAAcABwAFAAUABQAFAAcABwAIAAgACQAJAAkACQAKAAsADAAN
ABEAFQAbACMAKgAwADMANAA5AD8APwA4ACwAGAACAOb/w/+h/4z/g/+B/3v/b/9o/2j/
cf9+/43/n/+v/6//p/+l/6z/t//D/8n/zf/P/9X/3f/j/+z/9v/8/wAABAAJAA0AEAAR
ABUAFAAVABYAGAAZABkAGQAZABoAHAAcABwAHQAdAB0AHQAeAB4AHgAeAB8AHwAfAB8A
IAAgACAAIAAhACEAIQAhACEAIQAiACQAIwAjACMAIQAhACEAIgAiACIAIgAhAB8AIAAg
AB8AIQAhACEAIAAiACMAIwAjACEAIgAiACEAIgAiACIAIwAjACIAIQAhACEAIQAhACEA
HwAeAB4AHgAeAB4AHQAdAB8AHwAdAB0AHQAcABsAGgAaABkAGAAXABUAFQAUABQAEQAQ
AA8ADgANAAwADAALAAoACQAIAAcABQAEAAMAAgADAAMAAwABAAEAAAD/////////////
AAAAAP7//v///wEAAAAAAAEAAgACAAIABAAGAAYABQAFAAcABwAJAAkACwALAAwADAAL
AAsADAANAA8ADwAPABAAEAAPAA8ADwAPAA8AEAARABMAEwATABMAEQARABIAEgAUABMA
EwATABMAEwATABMAEwATABQAFAAUABMAEwATABUAFQAVABUAFAAUABQAFQAVABUAFQAV
ABUAFAAUABQAFAAUABMAEwAVABUAFgAWABQAFAAUABQAFgAWABYAFAAUABQAEwATABMA
EwAUABQAEwATABMAEwARABEAEQARABEAEgASABIAEwATABQAFAAUABMAEwATABIAEgAR
ABEAEQARABIAEgARABEAEQASABAADwAPAA8AEQASABIAEQAPABAAEAAQABIAEgARABEA
DwAQABAAEAAQABAADwAPAA8ADwAPAA8AEAAQAA8ADwAPAA8ADwAPABAAEAAQABAAEAAQ
ABAAEAASABAAEgASABEAEAAPAA4AEAAPAA8AEAAOAA4ADQANAA4ADgANAA0ADQANAA8A
DgAOAA4ADgAOAA4ADgAOAA4ADgAOAA4ADgAOAA4ADgAOABAAEAAQABAAEAAQABAAEAAR
ABIAEwAUABYAFgAWABYAFAAUABQAFAAUABQAFAAUABEADgALAAgABwAGAAUABAACAAAA
/v/8//3//v///wAA/v/+//7///8BAAIABQAFAAcACQAKAAoACgAKAAoACgAKAAoACwAL
AAkACQAJAAkACwALAAsADAAMAA0ADQAMAAoACwALAAsADgAOAA4ADgAOAA4ADgAOAAwA
DQANAA0ADQANAA0ADQAPAA8ADwAPAA0ADQANAA0ADQANAA0ADQANAA0ADgAOAA0ADQAN
AA0ADgAPABAAEwAXABsAIQApADAANAA1ADgAOwBBAEEAOAAoABgABADo/8P/of+K/4P/
hf+D/3X/bv9w/3f/hP+V/6f/t/+3/6//rf+w/7n/xf/L/83/0f/V/93/5f/s//T//P8A
AAIABwALAA4ADwAPABQAFwAWABYAFwAXABcAFwAYABoAGgAcAB0AHQAdAB0AHgAeAB4A
HgAfAB8AHwAdAB4AHgAeAB4AHwAfAB8AHwAfAB8AIAAgAB8AHwAfAB8AHwAfACAAIAAg
ACAAHwAfACAAIAAfAB8AHwAfAB4AHgAfAB8AHwAdAB4AHgAdABwAHAAcAB0AHwAeAB0A
HQAeAB0AHAAbABsAGgAaABoAGgAaABkAGQAXABcAFQAVABcAFgAVABQAFAATABIAEQAP
AA8ADgAOAA0ADAALAAoACQAIAAgABwAGAAUABAADAAUABAADAAIA/////////f/9//z/
+//7//v/+//7//z//v/8//z//f////7//v///wAAAAAAAAIABAAEAAMAAwAHAAcACQAJ
AAcABwAIAAgACwALAAwADQALAAsACwAMAAwACwALAAsADQANAA4ADwANAA0ADQANAA8A
DwAQABAADgANAA0ADQANAA0ADQANAA8ADwAQABAADgANAA0ADQANAA0ADQANAAwADAAM
AA0ADQANAA0ADQANAAwADAAMAAwADAALAAsACwALAAwADAAMAAwADAAMAAwADAAMAAoA
CwAKAAgABwAKAAsADQAOAAsACwALAAsACQAJAAkACQAJAAoACgAKAAoACwANAA4ADQAL
AAoACQAKAAoACQAJAAkACQAKAAoACQAJAAkACgAIAAcABwAHAAcACAAIAAcACQAKAAoA
CgAIAAgABwAHAAcACAAIAAgACAAIAAcABwAHAAcABwAHAAgACAAHAAcABwAHAAcABwAI
AAgACAAIAAYABgAGAAYACAAGAAgACAAGAAYABgAGAAYABQAFAAYABgAGAAUABQAGAAYA
BQAFAAUABQAHAAgABgAGAAYABgAEAAQABAAEAAYABgAGAAYABgAGAAYABgAJAAoACwAM
AAoACgAKAAoACgAKAAoACgAJAAgABwAGAAIAAAD+//z/+//6//n/+P/1//T/8//y//L/
8v/y//L/9P/0//T/9f/3//j/+//7//n/+//8//z//v/+//7//v/8//z//f/9//v/+//7
//v//f/9//3//v/+///////+//z//f/9//3//v/+//7//v/8//z//P/8//7/////////
/f/9//3//f////////////3//f/9//3//f/9//3//f/9//3//v/+//3//f/9//3//v//
//7///8FAAsAEQAZACAAIgAjACgALwA1ADEAKAAYAAAA5v/I/6n/i/90/2//b/9r/2H/
Wv9g/2//fP+H/5P/m/+b/5X/lf+e/6n/r/+1/7v/vf/F/8//1//c/+T/6v/w//b/+f/7
//z//f8BAAIAAwAEAAYABwAHAAcABwAIAAoACgAIAAkACQAJAAkACgAKAAoACgALAAsA
CwAJAAoACgAKAAoACwALAAsACwALAAsADAAOAA0ADQANAA8ADwAPABAADgAOAA4ADQAN
AA4ADgANAA0ADQANAAwADgAPAA8ADwANAA4ADgANAA4ADgAOAA8ADQAMAAsACwANAA0A
DQANAAsACgAKAAoADAAMAAsACwALAAsACQAJAAcABgAFAAQABgAFAAQAAwABAAEAAAAA
AP3//P/7//r/+f/4//j/9//4//f/9v/1//P/8v/x//D/7//v/+//7f/t/+z/6//r/+v/
6//r/+z/7P/q/+r/6//t/+z/7P/t/+z/7P/s/+7/8P/w/+//7//x//H/8//z//H/8f/y
//L/9P/1//f/+f/3//f/9//4//b/9f/1//X/9//3//j/+f/3//f/9//3//f/9//4//j/
+P/3//f/9//3//f/9//3//f/9//4//j/+P/3//f/9//3//f/9//3//j/+P/4//n/+P/3
//b/9f/3//b/9v/2//b/9v/1//X/8//z//T/9P/2//b/9v/2//T/9P/0//L/9P/0//P/
8//z//P/9P/0//P/8//z//P/8//z//P/8//z//T/9P/0//H/8f/y//L/8v/x//H/8f/0
//T/8//z//H/8f/y//L/8f/x//H/8v/y//H/8f/x//P/9P/0//P/8v/y//H/8P/y//L/
8f/x//P/9P/0//T/8v/y//H/8f/z//P/8//z//L/8v/x//H/7//v/+//7//w//D/8P/w
//D/8P/w//D/8v/w//L/8v/y//L/8v/y//L/8f/x//L/8P/w/+//7//w//D/7//v/+//
7f/v//D/8v/y//L/8v/w//D/8P/w//D/8P/w//D/8v/y//L/8v/0//T/9P/0//b/9v/2
//b/9P/0//T/9P/2//b/9v/2//T/8v/w/+7/7P/q/+j/5v/j/+L/4f/g/+D/4P/g/+D/
4P/g/+D/4P/i/+P/5f/m/+f/5//n/+n/7P/s/+z/7P/s/+z/7P/s/+3/7f/t/+3/6//r
/+v/6//t/+7/7v/v/+//7v/u/+//7f/t/+7/7v/u/+7/7v/u//D/8P/w//H/7//v/+//
7//t/+3/7f/t/+//7//v/+//7//v/+//7//v/+//7//v//D/8P/v/+//7//v//D/8f/y
//X/+/8DAAkADQASABYAGQAeACUAJwAjABYAAADk/8j/qv+N/3P/Yv9h/2H/V/9P/1L/
XP9r/3j/hf+L/4n/gf99/4H/kP+d/6X/q/+x/7f/v//J/9H/2P/e/+L/6P/q/+//8f/w
//P/9f/2//f/+v/6//v/+//7//n/+v/8//z//P/9//3//f///wAAAAAAAP7/////////
/f/+//7//v/+/////////wEAAQABAAIAAAD///////////////8AAAIAAgACAAEA//8A
AAAA//8BAAEAAQAAAAAAAQABAAEA//8AAAAA//8AAAAAAAABAAEAAAD/////AQABAAEA
AQD///7//v/+/wAAAAD///////////3//f/9//z/+//6//r/+f/4//f/9f/1//T/9P/x
//D/7//u/+7/7v/v/+//7P/r/+r/6f/p/+j/5//m/+X/5f/l/+P/4//i/+H/4f/h/+H/
4f/i/+T/4v/i/+P/4//i/+L/4//k/+T/5P/m/+b/5v/l/+X/5//n/+n/6f/p/+n/6v/q
/+n/6f/q/+v/7f/t/+3/7v/s/+v/6//r/+v/6//s/+3/7f/t/+3/7f/t/+3/7v/u/+z/
6//r/+v/7f/t/+3/7f/t/+3/7v/u//D/7//v/+//7f/t/+3/7f/s/+z/7P/t/+3/7f/t
/+3/7//u/+7/7v/s/+z/6//r/+3/7f/u/+7/7P/s/+z/7P/s/+z/7P/q/+z/7P/r/+v/
7f/t/+7/7v/t/+3/7f/t/+v/6//r/+v/6//s/+z/7P/p/+n/6v/q/+r/6f/p/+n/7P/s
/+v/6//p/+n/6v/q/+n/6f/p/+r/6v/p/+n/6f/n/+j/6P/n/+f/6P/o/+j/6v/q/+n/
6f/r/+z/7P/s/+r/6v/p/+n/6f/p/+n/6f/q/+r/6f/p/+n/6f/p/+n/7P/s/+z/7P/q
/+r/6v/q/+r/6P/q/+r/6P/o/+j/6P/q/+n/6f/q/+z/7P/r/+v/6v/q/+n/6f/r/+v/
6//q/+r/6v/q/+r/6v/q/+r/6v/q/+r/6v/q/+r/6v/q/+r/7P/s/+z/7P/s/+z/7P/s
/+z/7P/s/+z/7v/u/+7/7v/v//D/8f/y//D/8P/w//D/7v/u/+7/7v/t/+z/6//q/+j/
5v/k/+L/3//e/93/3P/a/9r/2v/a/9r/2v/a/9r/3P/c/9z/3P/e/+D/4v/k/+T/5P/k
/+T/5v/m/+b/5v/k/+T/5P/k/+b/5v/m/+b/5v/m/+b/5v/m/+b/5v/m/+b/5v/m/+b/
5v/m/+b/5v/m/+b/5v/m/+j/6P/o/+j/6P/o/+j/6P/m/+b/5v/m/+b/5v/m/+b/5v/m
/+b/5v/m/+b/5v/m/+j/6P/o/+j/6P/o/+j/6P/t//D/8//2//3/AgAHAAwAEQAUABcA
GgAVAA==
         </WaveFormData>
      </LeadData>
      <LeadData>
         <LeadByteCountTotal>10000</LeadByteCountTotal>
         <LeadTimeOffset>0</LeadTimeOffset>
         <LeadSampleCountTotal>5000</LeadSampleCountTotal>
         <LeadAmplitudeUnitsPerBit>4.88</LeadAmplitudeUnitsPerBit>
         <LeadAmplitudeUnits>��V</LeadAmplitudeUnits>
         <LeadHighLimit>2147483647</LeadHighLimit>
         <LeadLowLimit>268435456</LeadLowLimit>
         <LeadID>V2</LeadID>
         <LeadOffsetFirstSample>0</LeadOffsetFirstSample>
         <FirstSampleBaseline>0</FirstSampleBaseline>
         <LeadSampleSize>2</LeadSampleSize>
         <LeadOff>FALSE</LeadOff>
         <BaselineSway>FALSE</BaselineSway>
         <ExcessiveACNoise>FALSE</ExcessiveACNoise>
         <MuscleNoise>FALSE</MuscleNoise>
         <LeadDataCRC32>108238481</LeadDataCRC32>
         <WaveFormData>
6v/q/+r/6v/s/+z/7P/s/+7/7v/u/+7/7v/u/+7/7v/u/+7/7v/u/+7/7v/u/+7/7P/s
/+z/7P/u/+7/7v/u//D/8P/w//D/7v/u/+7/7v/w//D/8P/w/+7/7v/u/+7/7v/u/+7/
7v/u/+7/7v/u/+7/7v/u/+7/7v/u/+7/7v/u/+7/7v/u/+7/7v/u/+7/7P/s/+z/7P/u
/+7/7v/u/+z/7P/s/+z/7P/s/+z/7P/s/+z/7P/s/+z/7P/s/+z/7P/s/+z/7P/q/+r/
6v/q/+z/7P/s/+z/7P/s/+z/7P/u/+7/7v/u/+z/7P/s/+z/7P/s/+z/7P/s/+z/7P/s
/+7/7v/u/+7/7v/u/+7/7v/s/+z/7P/s/+z/7P/s/+z/7P/s/+z/7P/s/+z/7P/s/+7/
7v/u/+7/8P/w//D/8P/y//L/8v/y//L/8v/y//L/8//0//X/9v/0//T/9P/0//H/8P/v
/+7/6v/o/+b/5P/j/+L/4f/g/+L/4v/h/+D/3f/d/97/4P/j/+X/5f/l/+b/5v/m/+b/
5f/l/+X/5f/l/+T/5P/k/+L/4v/j/+T/5v/m/+b/5v/l/+X/5f/l/+X/5f/l/+X/5v/m
/+b/5v/k/+P/4//j/+T/5P/k/+T/5v/m/+b/5v/k/+T/5P/k/+T/5P/k/+T/5P/j/+P/
5P/k/+T/5P/k/+T/5P/k/+T/5//n/+r/7v/2//7/BQAJABEAHwAuAEYAXwBvAHAAYABI
ACoABwDk/8H/mf98/3D/Vv8v/xX/BP/4/vP+9P7s/uD+2f7d/u/+EP8v/0n/YP96/47/
mv+o/7f/w//L/9b/3P/i/+b/6f/q/+7/8f/0//b/+P/6//v/+//7//v//P/9//7/AQAB
AAIAAgAEAAUABgAHAAYABwAJAAcACAAIAAgACgAKAAoACgALAAsACwANAA0ADQANAA4A
DgAOAA8ADwAQABIAEgATABMAFAAVABUAFQAXABcAGAAYABcAGAAYABkAGQAbABsAHAAe
AB4AHwAgACEAIQAhACMAJAAlACUAJgAoACgAKgArACwALAAsAC0ALwAvAC8ALwAvADAA
MAAwADAAMAAvAC8ALgAtAC0ALAAtACwAKwAqACkAKQAnACUAJAAkACEAIAAeAB4AGwAZ
ABYAFgAUABEAEAAPAA4ADgAKAAkABwAHAAYAAwACAAEAAAD///7//v/8//v/+//7//r/
+f/4//f/9//2//b/9v/1//X/9f/1//X/9f/1//T/9P/0//T/9P/2//b/9v/2//b/9v/2
//b/9//3//f/9//4//j/+P/4//j/+P/5//r/+v/6//r/+v/5//n/+f/5//n/+f/6//r/
/P/9//3//f/7//v/+//7//z//P/8//z//P/9//3//f////////////3//f/9//3//f/9
//3//f////////////3//f/+//7//f/9//3//f/7//z//P/8//3//f/8//z//P/8//z/
/P/8//z//P/7//3//f/9//3/+//7//v/+//9//3//P/8//r/+v/6//r//P/8//v/+//7
//v/+//7//v/+//7//v/+P/4//j/+P/7//v/+//7//n/+P/4//j/+v/6//r/+v/6//r/
+v/6//z//P/8//z//P/8//z//P/6//r/+v/6//r/+f/5//r/+v/6//r/+v/8//z//P/8
//z//P/8//z//P/8//z/+//9//z//v/+//z//P/8//z//v/+//7//v/+//7//v/+/wAA
AAAAAAAAAAAAAAAAAAACAAIAAgACAAAAAAAAAAAAAQACAAMABAAGAAYABgAGAAcACAAJ
AAoACgAKAAoACgAMAAwADAAMAA4ADgAOAA4ADQAMAAsACgAIAAYABAACAP///v/9//z/
+v/6//r/+v/5//j/9//3//r//P///wEA/////wAAAAAAAAAA//////////////7/AAAA
AP7//v/9//7//v/+//7//v//////AQABAAEAAQABAAEAAgACAAAAAAAAAP///////wAA
AAAAAAAAAAAAAAIAAgACAAIAAgACAAIAAgACAAIAAgABAAMABAAEAAQAAgACAAIAAgAG
AAQABQAHAAgACgAQABgAHQAjACsANwBGAFoAdQCNAJgAkAB8AGIAOwASAPH/z/+u/57/
hv9f/z//Kv8Y/wv/DP8I//z+8/73/gf/Iv9B/13/dv+Q/6b/tP/A/8//3f/n//D/+P/+
/wIABwAKAAwADwASABQAFAAUABUAFQAVABkAGgAbABwAHQAdAB4AHgAeAB8AIAAhACIA
IwAlACMAIwAkACUAKAAmACYAJgAnACkAKQArACsAKQApACoAKgAsAC0ALQAuAC4ALgAv
AC8AMAAxADEAMQAzADMANAA0ADUANgA2ADcANQA3ADcAOAA4ADgAOQA6AD0APQA9AD8A
QABBAEEAQgBCAEIARABFAEYARgBGAEcASwBLAEsASwBLAEwATABMAEwATABLAEsATABL
AEsASgBHAEYARQBEAEUARQBDAEEAPgA+ADsAOgA6ADoANwA1ADQANAAyAC8ALAArACoA
KgAoACcAJQAlACIAHwAeAB0AGgAZABgAGAAYABcAFwAXABYAFQAUABMAEwASABIAEgAP
AA8ADwAPAA8ADwAPAA4ADgAOAA4ADgAOAA4ADgAOABAAEAAQABAAEQARABEAEQASABIA
EgASABIAEgATABQAEgASABIAEgAVABUAFQAVABUAFQAWABYAFAAVABUAFQAVABUAFQAV
ABgAGAAYABgAFgAXABcAFwAXABcAFwAXABcAFwAXABcAFwAXABcAFwAXABcAFwAXABcA
FwAYABgAFQAVABUAFQAVABYAFgAWABcAFwAWABYAFgAWABYAFgAWABYAFgAVABMAEwAT
ABMAEwATABMAEwAVABUAFAAUABQAFAAUABQAFAAUABMAEwATABMAEwATABMAEwATABMA
EgASABIAEgATABMAEwATABMAEgASABIAEgASABIAEgAUABQAFAAUABIAEgASABIAEgAS
ABIAEgAQABAAEAAQABIAEQARABIAFAAUABQAFAASABIAEgASABQAFAAUABQAFAAUABQA
EwARABIAFAAUABIAEgASABIAFAAUABQAFAAUABQAFAAUABQAFAAUABQAFgAWABYAFgAW
ABYAFgAWABYAFgAWABYAFgAWABYAFgAWABYAFgAWABYAFgAWABYAGAAYABgAGAAYABgA
GAAYABkAGgAbABwAHgAeAB4AHgAeAB4AHgAeAB8AIAAhACIAIQAgAB8AHgAdABwAGwAa
ABcAFAARAA4ADgAOAA4ADgAMAAwACwAKAAsACwAMAA4AEQATABMAEwASABIAEgASABEA
EQARABEAEQAQABAAEAAOAA4ADwAQABAAEAAQABAAEQARABEAEQARABEAEQARABAAEAAQ
ABAAEgARABEAEQASABIAEgASABAAEAAQABAAEAAQABAAEAAQABAAEAAQABAADwAPABAA
EAAQABAAEAAQABAAEAAQABEAEQASABYAHAAiACcALQAzAD0ATABiAH0AlwCmAKAAigBy
AFMALAALAOv/zv++/6T/df9R/zr/Iv8R/xL/Ev8I///+Af8P/yz/Tf9n/3z/lP+s/7z/
yP/X/+X/7//2//z/BAAIAAsADgASABUAFgAWABYAGAAZABkAGQAbABwAHQAeAB8AHwAg
ACAAIAAhACIAIwAjACMAJAAhACIAIgAiACQAJAAkACQAJQAjACMAJQAlACUAJQAmACYA
JgAnACcAKAAmACYAJwAnACgAKQApACkAJwAnACgAKAAnACgAKAApACkAKwArACwAKgAq
ACsALAArACsAKwAtAC4ALwAvADAAMAAwADIAMwAyADIAMgAzADUANQA1ADUAMwA0ADQA
NAA0ADQAMwAzADIAMQAxADAALwAuAC0ALAApACkAJwAlACQAJAAhACAAHAAcABkAFwAW
ABYAFAARAA4ADQAMAAwACAAHAAUABQACAP///v/9//r/+f/4//j/9v/1//X/9f/y//H/
8P/v/+3/7P/s/+z/6f/p/+n/6f/n/+f/5//m/+b/5v/m/+b/5v/m/+b/5v/k/+T/5P/k
/+f/5//n/+f/5v/m/+b/5v/k/+T/5f/m/+j/6P/o/+j/5//n/+f/5//n/+f/6P/o/+j/
6f/p/+n/5//n/+f/5//o/+j/6P/o/+j/6f/p/+n/5//n/+f/5//l/+X/5f/l/+f/5//n
/+f/5f/l/+X/5f/j/+P/5P/k/+P/4//j/+P/4f/i/+L/4v/f/9//3v/e/+D/4P/g/+D/
3v/e/97/3f/d/93/3f/d/93/3f/d/93/3f/d/9z/3P/c/9z/3P/c/9z/3P/b/9v/2f/Z
/9n/2f/Z/9n/2f/Z/9j/2P/Y/9j/2f/Z/9n/2f/Z/9j/2P/Y/9j/2P/Y/9j/2P/Y/9j/
2P/W/9b/1v/W/9b/1v/W/9b/2P/Y/9j/2P/W/9X/1f/W/9b/1v/W/9b/1P/U/9T/1P/U
/9T/1P/U/9T/1P/U/9P/1f/U/9T/1P/U/9T/1P/U/9T/1P/U/9T/1P/U/9T/1P/U/9T/
1P/U/9L/0v/S/9L/0v/S/9L/0v/S/9L/0v/S/9L/0v/S/9L/1P/U/9T/1P/U/9T/1P/U
/9b/1v/W/9b/2P/Y/9j/2P/Z/9r/2//c/9z/3P/c/9z/3P/c/9z/3P/b/9r/2f/Y/9b/
1P/S/9D/zv/M/8r/yP/G/8b/xv/F/8b/xf/F/8b/yP/L/83/zf/L/8z/zP/M/8z/y//L
/8v/y//L/8r/yv/M/8r/yv/L/8z/zP/M/8z/yv/L/8v/y//N/83/zf/N/83/zv/O/87/
zv/O/83/zf/N/87/zv/O/87/zv/O/87/zv/O/87/zv/O/87/zv/O/87/zv/N/83/zv/O
/87/zv/O/87/zv/O/9D/0f/P/9D/1v/c/+D/5f/t//X/AQASACgAQQBbAGgAYgBQADwA
HwD6/9n/vf+k/5T/bv87/xf//v7i/tX+2P7U/sz+yf7P/uH++v4X/zP/TP9k/3j/iP+W
/6X/s/+7/8D/yP/Q/9T/1//a/97/3//g/+T/5v/o/+n/6f/p/+v/7P/t/+7/7//v//D/
8P/w//H/8v/z//L/8//1//P/8//0//X/+P/6//r/+v/7//v/+//9//3//f/9//7//v8A
AAEAAQACAAIAAgADAAMABAAFAAUABQAFAAUABgAGAAkACgAKAAsACQALAAsADAAOAA4A
DwAQABEAEQARABMAFAAVABUAFgAYABgAGgAbABwAHAAcAB0AHwAfAB8AHwAhACIAIgAi
ACAAIAAfAB8AIAAfAB8AHgAdABwAGwAaABsAGwAZABcAFgAWABMAEgAQABAADQALAAwA
DAAKAAcABAADAAIAAgAAAP///f/9//z/+f/4//f/+P/3//b/9v/0//P/8//z//L/8f/w
/+//7//u/+7/7v/v/+//7//v/+3/7f/t/+z/7v/u/+7/7v/u/+7/7v/u//D/8P/w//D/
8f/x//H/8f/y//L/8v/y//T/9P/1//b/9v/2//b/9v/5//n/+f/5//n/+f/6//r/+v/7
//v/+//7//v/+//7//z//P/8//z//P/9//3//f/9//3//f/9//3//f/9//3//f/9//3/
/f/9//3//f/9//3//f/+//7//f/9//3//f/9//7//v/+//v/+//6//r//P/8//z//P/8
//z//P/7//3//f/9//3/+//7//v/+//9//3//P/8//z//P/8//z//P/8//v/+//7//v/
+//7//v/+//7//v//P/8//z//P/7//v/+//7//3//P/8//z//P/8//z//P/8//z//P/8
//z//P/8//z//v/+//7//v/8//z//P/8//z/+//7//z//v/+//7//v/+//7//v/+//7/
/v/+//7//v/+//7//f8BAAAAAAAAAAAAAAAAAAAAAAAAAAAAAAD+//7//v/+/wAAAAAA
AAAAAAAAAAAAAAAAAAAAAAAAAAAAAAAAAAAAAgACAAIAAgAEAAQABAAEAAYABgAGAAYA
CAAIAAgACAAKAAoACgAKAAsADAANAA4ADAAMAAwADAALAAoACQAIAAYABAACAAAA/f/8
//v/+v/6//r/+f/4//f/9//4//r//f////////8AAAAAAAAAAP/////////////+//7/
/v/+//7///8AAP7//v/+//7///////////8BAAEAAQABAAIAAgACAAIAAgABAAEAAQAC
AAIAAgACAAIAAgACAAIAAgACAAIAAgACAAIAAgACAAQAAwADAAQABAAEAAQABAACAAIA
AgACAAUABwAKAAoADgAWABsAIQApADMAQABWAHMAjQCeAKAAkAB+AGUAPgAXAPv/5P/Q
/7D/e/9P/zb/Gv8J/wj/DP8I/wP/B/8R/yj/Q/9f/3j/jv+k/7b/xv/V/+P/6//0//r/
AgAIAAsADgASABMAFAAYABgAGgAbABsAGwAfACAAIQAiACMAIwAkACQAJAAlACYAJwAm
ACcAKQAnACcAKAApACwALAAsACwALQAtAC0ALwAvADEAMQAyADIAMgAzADMANAA0ADQA
NQA1ADYANwA3ADcANwA3ADgAOAA5ADoAOgA7ADsAPQA9AD4APAA8AD0APgBBAEEAQQBD
AEQARQBFAEYARgBGAEgASQBKAEoASgBLAE0ATQBNAE0ATQBOAE4ATgBOAE4ATQBNAEwA
SwBLAEoASwBKAEkASABHAEcARQBDAEIAQgA/AD4APgA+ADsAOQA4ADgANgAzADIAMQAw
ADAAMAAvAC0ALQAuACsAKgApACgAJwAmACYAJgAlACUAJQAkACMAIgAhACEAIAAgACAA
HwAfAB8AHwAdAB0AHQAcAB4AHgAeAB4AHgAeAB4AHgAgACAAIAAgAB8AHwAfAB8AIAAg
ACAAIAAiACIAIwAkACQAJAAkACQAJwAnACcAJwAnACcAKAAoACYAJwAnACcAKQApACkA
KQAqACoAKgAqACgAKQApACkAKwArACsAKwArACsAKwArACsAKwArACsAKwArACsAKwAn
ACcAKAAoACcAJwAnACcAJwAoACgAKAAnACcAJgAmACYAJgAmACYAJgAmACYAJQAjACMA
IwAjACMAIwAjACMAIwAjACIAIgAgACAAIAAgACIAIgAhACEAIQAhACEAIQAfAB8AHwAf
AB4AHgAeAB4AHwAfAB8AHwAfAB4AHgAeAB4AHgAeAB4AHgAeAB4AHgAcABwAHAAcABwA
HAAcABwAHgAeAB4AHgAcABsAGwAcABwAHAAcABwAHAAcABwAHAAcABwAHAAcABwAHAAc
ABsAGwAaABgAGAAYABgAGAAYABgAGAAYABgAGAAYABgAGAAYABgAGAAYABYAFgAWABYA
FAAUABQAFAAUABQAFAAUABQAFAAUABQAFgAWABYAFgAYABgAGAAYABoAGgAaABoAHAAc
ABwAHAAeAB4AHgAeAB4AHgAeAB4AGwAaABkAGAAWABQAEgAQAA0ADAALAAoACgAKAAoA
CQAIAAcABwAIAAgACwANAA0ADwAQABAAEAAOAA0ADQANAA8ADwAOAA4ADgAMAAwADQAM
AAwADAAMAA4ADwAPAA8ADwAPAA8ADwAPABAAEAAQABAAEAAPAA8AEQASABIAEgAQABAA
EAAQAA4ADgAOAA4ADgAOAA4ADgAMAAwACwALAAwADAAMAAwADAAMAAwADAAMAA0ADQAO
ABIAGAAcACMAKwAzAD0ATABiAH8AlwCmAKIAkAB8AFsAKAD7/9v/wv+u/5D/Y/8//yb/
Dv///v7+BP8G/wH/Af8N/yD/O/9X/2z/gP+Y/67/vP/J/9n/5f/s//L/+v8CAAUACAAM
ABEAEgAQABIAFgAXABcAFwAZABoAGwAcAB0AHQAeAB4AHAAdAB4AHwAeAB8AIQAfACAA
IAAgACIAJAAkACQAJQAjACMAJQAlACcAJwAoACgAJgAnACcAKAAoACgAKQApACgAKQAp
ACkAKQApACoAKgArACwALAAtAC0ALwAvADAAMAAwADEAMgAzADMAMwA1ADQANQA1ADYA
NAA0ADYANwA6ADoAOgA7ADsAOwA7ADsAOQA6ADoAOgA4ADgANwA3ADYANQA1ADQAMwAy
ADEAMAAtAC0AKwApACgAKAAlACQAIgAiAB8AHQAcABwAGgAXABYAFQAUABQAEAAPAA0A
DQAOAAsACgAJAAoACQAIAAgABgAFAAUABQAEAAMAAgABAAMAAgACAAIAAQABAAEAAQD/
///////+/wAAAAAAAAAAAAAAAAAAAAAAAAAAAAAAAAEAAQABAAEAAAAAAAAAAAACAAIA
AwAEAAQABAAEAAQABQAFAAUABQAFAAUABgAGAAgACQAJAAkACQAJAAkACQAIAAgACAAI
AAgACQAJAAkACQAJAAkACQALAAsACwALAAkACQAJAAkACwALAAsACwAJAAkACgAKAAkA
CQAJAAkACQAKAAoACgAJAAkACAAIAAgACAAIAAgACAAIAAgABwAFAAUABQAFAAcABwAH
AAcABwAHAAYABgAGAAYABgAGAAYABgAFAAUABQAFAAUABQADAAMAAwADAAQABAAEAAQA
AwADAAMAAwADAAIAAgACAAQABAAEAAQAAgACAAIAAgAEAAQABAAEAAIAAgACAAIABAAE
AAQABAAEAAMAAwAEAAIAAgACAAIABAAEAAQABAACAAIAAgACAAIAAgACAAEAAwACAAQA
BAADAAIAAQAAAAIAAgACAAIAAgACAAIAAgACAAIAAgACAAQABAAEAAQABAAEAAQABAAF
AAYABwAIAAoACgAKAAoADAAMAAwADAAMAAwADAAMAAsACgAJAAgABQAEAAMAAgD///z/
+f/2//j/+P/4//f/9v/1//X/9v/2//n/+//7//3//v/+//7//v/9//3//f/9//3//P/8
//z/+v/6//v/+v/6//r/+v/6//v/+//7//v/+//7//v/+//8//z//P/8//z/+//7//v/
/P/8//z/+v/6//r/+v/8//z//P/8//z//P/8//z//P/8//v/+//8//z//P/8//z//P/8
//z//v/9//3/AAAGAAoAEAAZACEAKQAxAEAAVgBxAIkAkgCMAHoAZABFABYA6//J/7D/
oP+K/1//O/8m/xD//f78/gD/AP/7/vv+A/8W/y//Sf9e/3D/hv+e/7D/vf/J/9f/4P/m
/+7/9P/5//7/AgADAAYACgAMAAwADQANAA0ADwAQABEAEgAVABUAFgAWABYAFwAYABkA
GQAZABoAFwAYABgAGAAaABoAGgAaABsAGwAbAB0AHQAdAB0AHgAeABwAHQAdAB4AHgAe
AB8AHwAiACMAIwAjACEAIQAiACIAIQAiACIAIwAjACUAJQAmACYAJgAnACgAKwArACsA
LQAtAC0ALAAsAC4ALgAwADEAMgAyADIAMwAzADMAMwAzADMANAA0ADQANAA0ADMAMwAy
ADEAMQAwAC8ALgAtACwAKQApACcAJQAmACYAIwAiACAAIAAdABsAGQAYABUAEQAOAA0A
DAAMAAoACQAHAAcACAAFAAQAAwACAAEAAAAAAAAA/////////v/9//z/+//9//z//P/8
//n/+f/5//n/+//7//v/+v/4//j/+P/4//r/+v/6//r/+P/4//j/+P/3//f/9//3//r/
+v/6//r/+v/6//v//P/8//z//P/8//3//f/9//3//f/9//7//v/8//3//f/9////////
////AAAAAAAAAAD+/////////wEAAQABAAEAAQABAAEAAQABAAEAAQABAAEAAQABAAEA
/////wAAAAABAAEAAQABAAEAAgACAAIAAQABAAAAAAD+//7//v/+////AAABAAEAAAD/
//7//f/9//3//f/9///////+//7//v/+//7//v/+//7//f/9//3//f/9//3//f/9//3/
/f/6//r/+v/6//v/+//7//v//f/8//z//P/8//z//P/8//z//P/8//z//P/8//z//P/8
//z//P/8//z//P/8//z/+v/5//n/+v/8//z//P/8//z//P/8//z//P/8//z//P/8//z/
/P/7//v//P/+//7//P/8//z//P/8//z//P/8//3//v///wAA/v/+//7//v8BAAIAAwAE
AAIAAgACAAIAAwAEAAUABgAIAAgACAAIAAUABAADAAIAAAD+//z/+v/2//T/8v/w//L/
8v/y//H/8v/x//H/8v/z//X/9v/1//f/+P/4//j/+P/3//f/9//1//X/9P/0//b/9P/0
//X/9v/2//b/9v/2//f/9//3//f/9//3//f/9//4//j/+P/2//b/9f/1//X/9v/2//b/
9v/2//b/9v/4//j/+P/4//b/9v/2//b/9v/2//X/9f/2//b/9v/2//b/9v/2//b/9v/5
//n/+v8AAAgADgAVAB0AJQAxAEQAXgB3AIcAiAB8AGQASAAjAPz/1/+z/57/kv90/0n/
K/8a/wz/A/8E/wL//P75/v3+C/8i/zv/Uf9o/37/kv+m/7b/w//P/9n/4P/q//D/9v/7
//z//v8BAAYACAAKAAwADQANAA0ADwAQABEAEgATABMAFAAUABQAFQAWABcAFgAXABkA
FwAWABYAFgAYABgAGAAYABkAGQAZABsAGwAbABsAHAAcABwAHQAdAB4AHAAcAB0AHQAe
AB8AHwAfACEAIQAiACIAIwAkACQAJQAjACUAJQAmACgAKAApACoAKwArACsALQAuAC8A
LwAwAC4ALgAwADEANAA0ADQANQA3ADcANwA3ADUANgA2ADYANgA2ADUANQA2ADUANQA0
ADEAMAAvAC4AKwArACkAJwAoACgAJQAkACAAIAAdABsAGgAaABgAFQAQAA8ADgAOAAwA
CwAJAAkACAAFAAQAAwACAAEAAAAAAPz/+//7//v//P/7//r/+f/3//b/9v/2//P/8//z
//P/9f/1//X/9P/0//T/9P/0//L/8v/y//L/8v/y//L/8v/z//P/8//z//T/9P/0//T/
9P/0//X/9v/0//T/9P/0//f/9//3//f/9f/1//b/9v/0//X/9f/1//f/9//3//f/9v/2
//b/9v/2//f/9//3//n/+f/5//n/+P/3//b/9f/3//f/9//3//X/9f/1//X/9f/1//b/
9v/z//P/8//z//P/9P/0//T/8//z//L/8v/y//L/8v/y//D/8P/w/+//7//v/+//7//x
//H/8f/x/+//7//u/+7/7v/u/+7/7v/u/+7/7f/t/+//7//v/+//7v/t/+z/6//r/+z/
7f/u//H/8f/x//H/7//u/+7/7v/u/+7/7v/u/+z/7P/s/+z/7P/s/+z/7P/q/+r/6v/q
/+z/7P/s/+z/7P/r/+v/7P/u/+7/7v/u/+z/7P/s/+z/7P/s/+z/7P/q/+r/6v/p/+v/
6P/q/+z/7f/u/+//8P/u/+7/7v/u/+7/7v/u/+7/8P/w//D/8P/y//L/8v/y//T/9P/0
//T/9P/0//T/9P/1//b/9//4//b/9v/2//b/9P/y//D/7v/s/+r/6P/m/+X/5P/j/+L/
5P/j/+L/4f/j/+T/5v/p/+n/6f/p/+r/7P/s/+z/6//r/+v/6//r/+r/6v/q/+j/6P/p
/+r/6v/q/+r/6v/r/+3/7f/t/+3/6//r/+v/7P/u/+7/7v/u/+3/7f/t/+7/7P/s/+z/
7P/s/+z/7P/s/+7/7v/u/+7/7v/u/+7/7v/v/+//8P/w//D/8P/w//D/8v/y//L/8//z
//b//P8GABAAFQAZACMAMQBGAF4AdwCDAHoAZgBMACoAAwDi/73/m/+M/3r/Vv81/yH/
Fv8I/wX/Bv8A//b+8/75/g3/Kv9H/1//dv+O/6D/sP/A/83/1//f/+j/8P/2//r//f/+
/wIABQAGAAgACgAOAA8ADwAPAA8AEAARABIAFQAVABYAFgAYABkAGgAbABoAGwAdABsA
GgAaABoAHAAeAB4AHgAfACEAIQAjACMAIQAhACIAIgAiACMAIwAkACYAJgAnACcAKAAp
ACkAKQApACkAKgAqAC0ALgAuAC8ALwAxADEAMgA0ADQANQA2ADcANwA3ADkAOgA7ADsA
PAA+AD4AQABBAEQARABEAEUARQBFAEUARQBHAEgASABIAEgASABHAEcARgBFAEUARABB
AEAAPwA+AD4APwA+AD0AOgA6ADcANgA2ADYAMwAxAC4ALgAsACkAJgAlACQAJAAiACEA
HwAfACAAHQAcABsAGgAZABgAGAAUABMAEwATABQAEwASABEAEQAQABAAEAAPAA8ADwAP
AA0ADQANAAwADAAMAAwADAAMAAwADAAMAAwADAAMAAwADgAPABAAEQAQABAAEAAQABAA
EAARABIAEgASABIAEgARABEAEQARABIAEwAVABYAFAAVABUAFQAVABUAFQAVABgAGAAY
ABgAGgAbABsAGwAZABkAGQAZABkAGQAZABkAGwAbABsAGwAZABkAGQAZABkAGQAaABoA
GQAZABkAGQAbABwAHAAcABkAGQAYABgAGAAYABgAGAAYABgAGAAXABkAGQAZABkAGwAb
ABsAGwAaABkAFwAWABYAFgAWABYAGAAYABcAFwAXABcAFwAXABcAFwAXABcAGAAYABgA
GAAZABkAGQAZABkAGAAYABgAGAAYABgAGAAYABgAGAAYABYAFgAWABYAFwAYABkAGgAY
ABgAGAAYABgAFwAXABgAGAAYABgAGAAaABoAGgAaABwAHAAcABwAHAAcABwAGwAbABwA
HAAcABwAHAAcABwAHAAcABwAHAAeAB4AHgAeAB4AHgAeAB4AIAAgACAAIAAeAB4AHgAe
ACAAIAAgACAAIwAkACUAJgAoACgAKAAoACoAKgAqACoALAAsACwALAAsACwALAAsACsA
KgApACgAJgAkACIAIAAfAB4AHQAcAB4AHgAeAB4AHgAeAB4AHgAiACQAJgAoACgAKAAo
ACgAKAAoACgAKAAmACYAJgAmACgAKAAoACgAKgAqACoAKgAqACoAKgAqACwALAAsACwA
LgAuAC4ALgAuAC4ALgAuADAAMAAwADAAMgAyADIAMgA0ADQANAA0ADIAMgAyADIANAA0
ADQANAA2ADYANgA2ADgAOAA4ADgAOgA6ADoAOgBAAEQASABMAFQAXABkAGwAfgCQAKIA
tAC2AA==
         </WaveFormData>
      </LeadData>
      <LeadData>
         <LeadByteCountTotal>10000</LeadByteCountTotal>
         <LeadTimeOffset>0</LeadTimeOffset>
         <LeadSampleCountTotal>5000</LeadSampleCountTotal>
         <LeadAmplitudeUnitsPerBit>4.88</LeadAmplitudeUnitsPerBit>
         <LeadAmplitudeUnits>��V</LeadAmplitudeUnits>
         <LeadHighLimit>2147483647</LeadHighLimit>
         <LeadLowLimit>268435456</LeadLowLimit>
         <LeadID>V3</LeadID>
         <LeadOffsetFirstSample>0</LeadOffsetFirstSample>
         <FirstSampleBaseline>0</FirstSampleBaseline>
         <LeadSampleSize>2</LeadSampleSize>
         <LeadOff>FALSE</LeadOff>
         <BaselineSway>FALSE</BaselineSway>
         <ExcessiveACNoise>FALSE</ExcessiveACNoise>
         <MuscleNoise>FALSE</MuscleNoise>
         <LeadDataCRC32>2575922926</LeadDataCRC32>
         <WaveFormData>
BgAGAAYABgAGAAYABgAGAAgACAAIAAgABgAGAAYABgAGAAYABgAGAAYABgAGAAYABgAG
AAYABgAGAAYABgAGAAYABgAGAAYABAAEAAQABAAEAAQABAAEAAIAAgACAAIAAAAAAAAA
AAD+//7//v/+/wAAAAAAAAAA/v/+//7//v/8//z//P/8//z//P/8//z/+//6//n/+P/4
//j/+P/4//j/+P/4//j/+P/4//j/+P/4//j/+P/4//j/+P/4//j/+P/4//j/+P/2//b/
9v/2//T/9P/0//T/9v/2//b/9v/2//b/9v/2//T/9P/0//T/9P/0//T/9P/0//T/9P/0
//b/9v/2//b/9P/0//T/9P/0//T/9P/0//b/9v/2//b/9P/0//T/9P/0//T/9P/0//b/
9v/2//b/9//4//n/+v/8//z//P/8//z//P/8//z//v/+//7//v/+//7//v/+//z//P/8
//z/+P/2//T/8v/v/+7/7f/s/+z/7v/s/+v/6P/o/+r/7P/w//H/8f/x//D/8f/x//D/
7//u/+3/7f/s/+z/7P/r/+n/6f/q/+r/6//r/+z/7v/s/+3/7f/t/+v/6//r/+v/6//r
/+v/6//r/+v/6//r/+v/6//r/+v/6f/p/+n/6f/p/+n/6f/p/+v/6//r/+v/6//p/+v/
6//p/+r/6v/q/+r/6v/q/+r/6P/q/+r/7P/v//P/9P/1//v/BgAXADEAUgBsAH0AhACJ
AIoAiQCMAIkAdgBqAGMASAATAN7/sP98/1f/QP8i/wD/7v7w/gL/JP9B/1n/cv+I/5r/
pv+0/8H/y//U/9v/4f/m/+v/7P/t//D/9f/3//n/+f/5//r/+//8//3//f/+////AAAB
AAEAAQACAAIAAwADAAMABAAEAAUAAwADAAMABAAEAAUABgAGAAYACAAIAAkACQAJAAkA
CQAKAAoADAAMAAwADQAOAA4ADwAQABAAEAAQABEAEQATABIAEgASABIAFAAUABYAFgAY
ABkAGgAcAB0AHQAdAB8AHgAfACAAIAAjACMAJQAmACcAKAAoACgAKgArACsALAAuAC4A
LwAvAC0ALQAtAC4ALAArACsAKgAqACoAKgAqACcAJgAlACMAIQAgAB0AHAAaABkAFwAV
ABEAEQAQAA8ADgAMAAwACwAIAAcABgAFAAQAAwACAAEAAAD///7//f/8//v/+//6//r/
+f/4//f/9v/1//X/9P/0//P/8//z//H/8f/x//D/8P/w//D/8P/x//H/8f/x/+//7//v
/+//7//v/+//7//w//D/8P/w//L/8v/y//P/8//z//P/8//z//L/8f/w//D/8P/x//H/
8f/y//L/8v/x//H/8v/y//L/8v/y//P/8//z//P/8//z//P/8//z//P/8//z//P/8f/x
//H/8f/z//L/8v/y//D/7//v/+//7//v/+//7//t/+3/7P/s/+3/7f/t/+3/7//u/+7/
7v/s/+z/7P/s/+7/7f/t/+3/6//r/+v/6v/q/+r/6v/p/+n/6P/o/+j/6v/q/+n/6f/p
/+n/6f/o/+j/6P/o/+j/5v/m/+X/5f/o/+j/6P/o/+j/5v/m/+b/5v/n/+f/5v/m/+b/
5v/m/+b/5v/l/+X/5//n/+f/5//l/+X/5f/k/+b/5v/m/+b/5P/k/+T/5P/k/+P/4//k
/+T/5P/i/+T/5P/j/+P/4v/k/+T/5f/k/+P/4v/h/+D/4P/g/+D/4P/g/+D/4P/g/+D/
4P/g/+D/4P/g/+D/4P/g/+D/4P/g/97/3v/e/97/3//g/+H/4v/j/+T/5f/m/+j/6P/o
/+j/6P/o/+j/6P/o/+j/6P/o/+r/6v/q/+r/6v/q/+r/6v/o/+b/5P/i/9//3v/d/9z/
2v/a/9r/3P/a/9n/2P/Y/9r/3P/e/9//3f/d/97/3//f/97/3f/c/9v/2//c/9z/3v/d
/9v/2//a/9r/2v/Z/9v/3P/c/93/3f/d/93/3f/d/93/3f/d/93/3f/d/93/3f/d/93/
3f/b/9v/2//b/93/3f/d/93/2//b/9v/2//d/93/3f/b/93/3f/d/97/4P/g/+D/4P/i
/+D/4P/g/+D/4v/l/+f/6P/p/+3/9v8HAB0APABcAHMAfACBAIYAgwB+AH8AdABkAFsA
SAAZAOL/sP98/03/NP8c//r+5P7i/vT+Dv8t/0f/YP94/4z/mv+k/7H/v//I/8//1f/a
/93/4v/j/+b/6f/r/+3/7f/t/+7/7//w//P/8//0//X/9v/3//f/9//2//b/9//3//j/
+v/7//3//f/9//3//v/+////AAAAAAAAAgACAAMAAQABAAEAAQAEAAQABgAGAAQABQAG
AAYABwAIAAgACAAKAAsACwANAA4ADgAOAA4ADgAOABAAEAAQABEAEgAUABcAFwAXABkA
GgAbABwAHAAbABsAHQAeAB8AIAAgACAAJAAlACUAJgAmACYAJwAnACcAJwAnACgAJgAl
ACUAJAAlACQAIwAiACEAIAAfAB0AGwAaABcAFgAUABMAEQAPAA8ADwAOAA0ACgAIAAgA
BwAGAAUABAADAAAA///+//3//P/7//r/+f/6//n/+f/4//j/9//2//X/9P/z//P/8v/y
//H/8f/x/+//7//v/+7/7v/u/+7/7v/t/+3/7f/t/+3/7f/t/+3/7f/t/+3/7f/s/+z/
7P/s/+z/7P/s/+3/7f/t/+3/7f/u/+7/7v/u/+7/7v/v/+//7f/u/+7/7v/v/+//8P/w
//D/8P/w//H/7//v/+//7//v/+//7//v//H/8f/x//H/7//v/+//7//x//D/8P/w//D/
7//v/+//7f/t/+3/7f/t/+3/7P/s/+n/6f/p/+n/6//q/+r/6v/q/+r/6v/q/+j/5//n
/+f/5//n/+f/5v/m/+b/5v/l/+X/5P/k/+T/5v/m/+X/5f/l/+X/5f/k/+b/5v/m/+b/
5P/k/+P/4//k/+T/5P/k/+T/4v/i/+L/4v/j/+P/4v/i/+L/4v/i/+L/4v/h/+H/3//f
/9//3//f/9//3//e/97/3v/e/97/3v/e/97/3v/e/93/3f/e/+D/4P/e/+D/4P/f/9//
3v/c/9z/3//e/9z/3P/c/9z/3v/e/97/3v/c/9z/3P/c/9z/3P/c/9z/3P/c/9z/3P/c
/9z/3P/c/9z/3P/c/9z/3P/c/9z/3P/c/9z/3P/c/9z/3P/c/9z/3v/e/97/3v/g/+D/
4P/g/+H/4v/j/+T/5f/m/+f/6P/o/+j/6P/o/+r/6v/q/+r/6P/o/+j/6P/m/+b/5v/m
/+P/4P/d/9r/2P/Y/9j/2P/W/9j/1v/V/9b/1v/Y/9r/3P/d/93/3f/d/93/3P/a/9n/
2P/X/9f/2P/Y/9j/1//T/9P/1P/U/9b/1f/V/9b/1P/V/9X/1f/T/9P/0//T/9P/0//T
/9P/0//T/9P/0//V/9X/1f/V/9X/1f/V/9X/1f/V/9X/1f/V/9X/1f/V/9f/1f/X/9f/
1f/W/9b/1v/W/9b/1v/W/9b/2P/Y/9j/2f/b/9z/3//h/+r/+f8PAC4AUABrAHYAdwCA
AIMAgACBAHwAcABpAFIAHQDk/7D/eP9F/y7/Gv/+/uj+5P70/g7/Lf9D/1r/cv+G/5b/
oP+t/7n/wv/F/8v/0v/V/9j/2//e/+H/4f/h/+P/4//k/+X/5v/n/+f/6P/p/+r/6//r
/+v/7v/u/+//7//t/+7/7v/v//H/8f/x//L/9P/1//b/9v/2//j/+P/5//n/+f/5//n/
+v/6//z//P/8//3//v/+////AAAAAAAAAAABAAEAAwAEAAQABAAEAAgACAAKAAoACgAL
AAwADgANAA0ADQAPABIAEwAUABQAFQAVABcAGAAXABgAGAAYABoAGwAbABwAHgAeAB8A
HwAdAB0AHQAeAB4AHQAdABwAGwAaABkAGAAXABYAFQATABUAFAARABAADgANAAsACQAH
AAcABgAFAAIAAAAAAP//AAD///7//f/8//v/+v/5//b/9f/0//P/9P/z//P/8v/w/+//
7v/t/+z/6//r/+r/6P/n/+f/5//l/+X/5f/k/+T/5P/k/+T/4//j/+P/4//j/+P/4//j
/+X/5f/l/+X/5v/m/+b/5v/m/+b/5v/n/+n/6f/p/+n/6v/q/+r/6v/q/+r/6//r/+v/
7P/s/+z/6//r/+z/7P/s/+z/7P/t/+3/7f/t/+3/7//v/+//7//v/+//7//v/+//7//v
/+//7f/s/+z/7P/s/+v/6//r/+v/6//r/+v/6//r/+r/6v/p/+n/6f/p/+v/6v/q/+r/
6P/o/+j/6P/o/+f/5//n/+f/5//n/+b/6P/o/+j/5//n/+b/5v/m/+b/5v/l/+X/4//j
/+P/4v/k/+T/5P/k/+L/4v/h/+H/5P/k/+T/5P/i/+D/4P/g/+D/4f/h/+D/4P/g/+D/
4P/g/+D/3//f/9//3//f/9//3//f/9//3v/c/9z/3P/c/9z/3P/c/9z/3P/b/9v/3P/e
/97/3P/e/97/3f/d/9z/3v/c/9v/3P/c/9z/3P/c/9z/3P/c/9z/3P/c/9z/3P/c/9z/
3P/c/9z/3P/c/9z/3P/c/9z/3P/e/97/3v/e/97/3v/e/97/4P/g/+D/4P/e/97/3v/e
/9//4P/h/+L/4//k/+X/5v/o/+j/6P/o/+r/6v/q/+r/7P/s/+z/7P/r/+r/6f/o/+X/
5P/j/+L/4P/e/9z/2v/Y/9j/2v/Y/9f/1v/W/9j/2P/a/9v/2//b/9z/3f/d/9z/2//a
/9n/1//Y/9j/2P/Y/9f/2P/a/9r/2v/Z/9n/2v/a/9v/2//b/9v/2//b/9v/2//b/9v/
2//b/9v/2//b/9v/2//b/9v/2//b/9v/3f/d/93/3f/d/93/3f/d/93/3f/b/93/3f/d
/97/3v/e/97/3v/e/+D/4P/e/97/3v/f/9//4P/l/+v/9v8FABsAOgBcAHUAgACHAJIA
mQCaAJkAkgCIAH8AWgAfAOb/sP92/03/Nv8e/wb/+v78/g7/JP87/1X/bP+C/5b/pP+u
/7v/x//O/9H/1//e/+H/5P/n/+j/6f/r/+//7//x//L/8//0//X/9f/2//f/+P/5//n/
+f/6//r/+//7//v//P/8//3//f/9//3//v8AAAEAAgACAAAAAgACAAMAAwADAAMAAwAG
AAYACAAIAAgACQAKAAoACwAMAAwADAAMAA0ADQAPABAAEAAQABAAEgASABQAFAAUABUA
FgAYABcAFwAXABkAHAAdAB4AHgAfAB8AIQAiACEAIgAiACIAJgAnACcAKAAoACgAKQAp
ACcAJwAnACgAKgApACkAKAAlACQAIwAiACMAIgAhAB8AHwAeABsAGgAYABcAFQATABMA
EwASABEADgAMAAwACwAMAAsACgAJAAYABQAEAAMABAADAAIAAQAAAP/////+//z/+//6
//n/+v/5//n/+P/4//f/9//3//f/9//3//b/9P/0//T/9P/z//P/8//z//P/8//z//P/
8//z//P/8//0//T/9P/0//T/9P/0//X/9f/1//X/9f/4//j/+P/4//j/+P/5//n/+f/6
//r/+v/5//n/+v/6//r/+v/6//v/+//7//v/+//7//v/+//7//v/+//7//v/+f/5//n/
+f/5//j/+P/4//r/+f/5//n/+f/5//n/+f/5//n/+P/4//X/9f/1//X/9v/2//f/+P/2
//b/9v/2//b/9f/1//X/8//z//P/8v/0//T/9P/z//P/8v/y//L/9P/0//P/8//z//P/
8//y//L/8v/y//L/9P/0//P/8//y//L/8v/y//L/8P/w//D/8P/x//H/8P/w//D/8P/w
//D/8P/v/+//7//v/+//7//v/+//7//u/+7/7v/u/+7/7v/u/+7/7v/u/+3/7f/u/+7/
7v/s/+7/8P/v/+//7v/w//D/7//u/+7/7v/u/+7/7v/u/+7/7v/u/+7/7v/u/+7/7v/u
/+7/7v/u/+7/7v/u/+7/7v/u/+7/7v/u/+7/7v/u/+7/7v/w//D/8P/w//H/8v/z//T/
9f/2//f/+P/4//j/+P/4//n/+v/7//z/+v/6//r/+v/6//r/+v/6//j/9v/0//L/8P/u
/+z/6v/o/+r/6P/n/+T/5P/m/+j/6v/r/+v/6//s/+3/7f/s/+n/6P/n/+f/5v/m/+b/
5f/l/+X/5v/m/+b/5f/l/+b/5v/n/+f/5//n/+f/5//n/+f/5//n/+f/5//n/+f/5//p
/+n/6f/p/+f/5//n/+f/5//n/+f/5//l/+X/5f/l/+f/5f/n/+f/5//o/+j/6P/m/+b/
5v/m/+j/6v/o/+T/5f/n/+j/6//t//b/BQAbADoAWgB1AIYAjQCYAKEAoACbAJQAiAB7
AGAAJwDs/7j/gP9R/zj/KP8U/wT/AP8K/x7/N/9R/2b/ev+O/6D/rP+5/8X/zP/R/9n/
4P/j/+b/6f/s/+3/7f/x//P/8//0//X/9v/5//n/+v/7//z//f/9//3//v/+////////
/wAAAAABAAMAAwADAAQABgAHAAgACAAGAAgACAAJAAsACwALAAsACgAKAAwADAAMAA0A
DgAOAA8AEAAQABAAEAARABEAEwAWABYAFgAWABgAGAAaABoAGAAZABoAHAAdAB0AHQAf
ACAAIQAiACIAJQAlACcAKAAnACgAKAAoACwALQAtAC4ALAAsAC0ALQAvAC8ALwAwAC4A
LQAtACwAKwAqACkAKAAnACYAJQAjACEAIAAdABwAHAAbABkAFwAVABUAFAATABAADgAO
AA0ADAALAAoACQAKAAkACAAHAAYABQAEAAMABAADAAMAAgAAAP///v/9//z/+//7//r/
+v/5//n/+f/3//f/9//2//b/9v/2//b/9f/1//X/9f/1//X/9f/1//f/9//3//f/+P/4
//j/+P/4//j/+P/5//n/+f/5//n/+v/6//r/+v/6//r/+//7//n/+v/6//r/+//7//z/
/P/8//z//P/9//v/+//7//v/+//7//v/+//7//v/+//7//v/+//7//v/+//6//r/+v/8
//v/+//7//n/+f/5//n/+//7//r/+v/5//n/+f/5//f/9v/2//b/+P/4//j/+P/2//X/
9f/1//X/9f/1//T/9P/0//T/8//z//L/8v/y//L/8v/x//H/7//v/+//7v/u/+7/7v/u
/+7/7v/t/+3/7v/u/+7/7v/w/+7/7v/u/+7/7//v/+7/8P/w//D/8P/u/+7/7f/t/+3/
7f/t/+3/7//v/+//7v/u/+7/7v/u/+z/7P/s/+z/7P/r/+v/7P/s/+z/6v/s/+7/7f/t
/+z/7v/s/+v/6v/q/+r/6v/q/+r/6v/q/+r/7P/s/+z/7P/q/+r/6v/q/+z/7P/s/+z/
6v/q/+r/6v/o/+j/6P/o/+r/6v/q/+r/7P/s/+z/7P/u/+7/7v/u//H/8v/z//T/9f/2
//f/+P/4//j/+P/4//r/+v/6//r/+v/6//r/+v/4//b/9P/y//D/7v/s/+r/6v/q/+z/
6v/p/+j/6P/q/+r/7P/t/+3/7v/w//L/8//y//H/8P/v/+3/7v/u/+7/7//t/+3/7v/w
//D/7//v//P/9P/2//f/9//3//f/9//4//n/+v/7//v/+//7//v/+//7//v/+//7//v/
+//7//v/+//7//v//f/9//3//f/7//v/+f/7//3//f/+//7//v/+//7//v8AAAAAAgAC
AAQABQAFAAgADQATABoAKQA9AFwAfACXAKIAqQCyALMAqgCfAJQAigB/AGQAMQD8/8j/
kP9j/0z/PP8s/x7/GP8i/zj/Uf9p/37/kP+m/7r/xv/T/9//6v/x//X//P8BAAQABwAK
AA8ADwANAA8AEwAUABUAFgAXABcAGAAZABwAHQAdAB0AHAAcAB0AHQAdAB4AHgAfAB8A
HwAfACAAIAAhACIAIgAiACQAJAAlACcAJwAnACcAKAAoACoAKgAqACsALAAsACsALAAs
ACwALgAvAC8AMQA0ADQANAA0ADQANAA2ADYANgA3ADgAOgA7ADsAOwA9AD4APwBAAEAA
PwA/AEEAQgBFAEYARgBGAEgASQBJAEoASgBKAEsASwBJAEkASQBKAEoASQBJAEgASQBI
AEcARgBHAEYARQBDAEMAQgA/AD4APAA7ADkANwA2ADcANwA3ADYANAA0ADMAMgAxADAA
LwAuAC0ALAArACwAKwAqACkAKgApACkAKAAoACcAJgAlACQAIwAjACIAIgAhACEAIQAf
AB8AHwAeACAAIAAgACAAHQAdAB0AHQAdAB0AHQAdAB4AHwAgACEAIAAgACAAIAAgACAA
IAAhACEAIQAhACEAJAAkACQAJAAmACYAJwAnACcAKAAoACgAJwAnACgAKAAqACoAKgAr
ACsAKwArACsAKQApACkAKQArACsAKwArACkAKQApACkAKQAoACgAKAAoACcAJwAnACcA
JwAnACcAJwAnACYAJgAlACUAJQAlACUAJAAkACQAIgAiACIAIgAiACEAIQAhACMAIwAj
ACIAIgAiACIAIQAhACAAIAAgACAAIAAfAB8AHwAfAB8AHgAeAB4AHgAeABwAHAAbABsA
HAAcABwAHAAeABwAHAAcABoAGwAbABoAGgAaABoAGgAcABwAGwAbABsAGwAbABsAHQAd
AB0AHAAaABoAGgAaABgAGAAYABgAGgAZABkAGgAaABoAGAAaABoAGQAZABgAGgAaABsA
GgAYABgAGAAYABoAGgAaABoAGgAaABoAGgAaABoAGgAaABwAHAAcABwAHAAcABwAHAAd
AB4AHwAgACEAIgAjACQAIgAiACIAIgAkACQAJAAkACMAIgAhACAAHgAeAB4AHgAbABgA
FQASABAAEAASABAADQAMAAwADgASABQAFQAVABUAFgAXABcAGAAXABYAFQATABQAFAAU
ABMAEQARABIAEAAQAA8ADwASABIAEwATABMAEwATABMAEwATABMAEwATABMAEwATABEA
EQARABEAEQARABEAEQARABEAEQARABEAEQARABEAEwATABEAEwATABMAFAAUABIAEgAS
ABIAEgASABIAEgAUABUAFwAaAB8AJQAsADsAUwBwAI4ApQCuALMAugC5ALQArwCmAJwA
mQCIAFkAJAD0/7r/g/9m/1L/Ov8k/x7/KP88/1P/a/9+/5D/pv++/87/2f/n//T/+///
/wYACwAQABMAFgAZABsAHQAdAB0AHgAfACAAIQAhACIAIwAkACUAJQAlACgAKAApACkA
JwAoACgAKQApACkAKQAqACgAKQAqACoAKgAsACwALQAtAC0ALQAtACwALAAuAC4AMAAx
ADIAMgAzADQANAA0ADMAMwAyADMANAA0ADQANAA4ADgAOgA6ADgAOQA6ADwAPwA/AD8A
QQBBAEEAQQBAAEMAQwBFAEYARwBIAEgASABKAEsASwBMAEoASgBLAEsASwBLAEsATABM
AEsASwBKAEcARgBFAEQAQwBCAEEAPwBBAEAAPQA8ADoAOQA3ADUAMgAxAC8ALQAqACgA
KAAnACYAJQAkACMAJAAjACIAIQAgAB8AHgAdAB0AHQAeAB4AHAAbABoAGQAZABkAGgAa
ABgAFwAXABcAFwAXABcAFgAVABQAEwASABMAEwATABMAEQARABEAEQAPAA8ADwAPABAA
EAAQABAAEgASABIAEwATABMAEwATABYAFgAWABYAFAAUABUAFQATABQAFAAUABUAFQAW
ABYAFgAWABYAFwAXABcAFwAXABkAGQAZABkAFwAXABcAFwAZABkAGQAZABcAFgAWABYA
FgAVABUAFQAXABcAFwAXABcAFwAWABYAFwAXABcAFwAVABQAFAAUABYAFgAWABYAFQAT
ABIAEQATABMAEwASABQAFAAUABMAEQAQABAAEAAQABAADwAPAA8ADwAPAA4AEAAQABAA
EAAOAA4ADQANAA4ADgAOAA4ADgAMAAwADAAOAA8ADwAOAAwADAAMAAwADAAMAAsACwAN
AA0ADQANAA0ADQANAAwACgAKAAoACgAKAAoACgAKAAoACQAJAAoACgAKAAgACgAKAAkA
CQAIAAoACgANAAwACgAKAAoACgAKAAoACgAKAAwADAAMAAwACgAKAAoACgANAA4ADwAQ
ABAAEAAQABAAEgASABIAEgAUABQAFAAUABIAEgASABIADwAOAA0ADAAIAAYABAACAAAA
AAACAAAAAQAAAAAAAgADAAQABAADAAQABgAIAAkABgAFAAQAAwABAAIAAgACAAEA////
/wAAAgACAAEAAQACAAIAAwADAAEAAQABAAEAAwADAAMAAwABAAEAAQABAP//////////
AQABAAEAAQABAAEAAQABAP////////////////3/////////AAAAAP7//v/+//7//v8A
AAAAAgAEAAcABwAMAA8AEwAgADMATQBuAIgAmQCgAKEApAClAKQAnQCQAIgAhQBqADMA
/v/Q/5z/cf9c/0L/JP8U/xL/IP84/1H/Z/98/5L/pv+4/8b/0f/d/+T/6//z//j//f8A
AAEAAgAHAAsADQAPABEAEgATABQAFQAVABYAFwAWABcAFwAXABgAGAAZABkAGwAcABwA
HQAbABsAGwAcABoAGwAcABwAHAAeAB4AHwAfAB8AHwAfACAAIAAiACIAIAAhACIAIgAl
ACYAJgAmACYAJwAnACkAKgAqACoAKgAsACwALgAuAC4ALwAwADIAMwAzADMANQA2ADcA
OAA4ADkAOQA7ADwAPQA+AD4APgBAAEEAQQBCAEIAQgBDAEMARQBFAEUARgBGAEUARQBE
AEEAQAA/AD4APQA8ADsAOQA7ADoANwA2ADIAMQAvAC0AKwArACoAKQAkACIAIgAhAB4A
HQAcABsAGAAXABYAFQAWABUAFAATABIAEQARABAADgANAAwACwAKAAkACQAIAAYABQAF
AAUABAAFAAYABgAEAAQABAAEAAMAAwADAAMAAwADAAMAAwADAAMAAwADAAQABAAEAAQA
BAAEAAQABQADAAMAAwADAAYABgAGAAYABAAEAAUABQAFAAYABgAGAAcABwAIAAgABwAG
AAUABQAHAAcABwAHAAkACQAJAAkACAAHAAYABQAHAAcABwAHAAUABAAEAAQABQAFAAYA
BwAGAAUABAADAAUABQAEAAQAAwADAAMAAwADAAIAAgACAAAAAAAAAAAAAAD///////8B
AAEAAQAAAP7//v/+//3////+//7//v/+//7//f/9//3//f/9//z/+f/4//f/9v/3//j/
+P/5//v//P/9//7//P/6//r/+v/6//v/+//6//r/+v/6//r/+P/4//f/9//1//X/9f/1
//f/9//3//b/9v/2//b/9v/4//j/+P/4//j/9//3//j/+P/4//b/+P/3//X/9P/y//L/
8P/z//b/+P/4//j/+P/2//b/9v/2//b/9v/2//b/9//4//n/+v/6//r/+v/6//v//P/9
//7//v/+//7//v8AAAAAAAAAAAAAAAAAAAAA/f/8//v/+v/2//T/8v/w/+//7v/t/+z/
7P/q/+n/6P/q/+z/7v/w//H/8f/x//L/8//z//L/8f/w/+//7//w//D/8P/v/+3/7f/u
/+7/7v/t/+3/7v/u/+//7//v/+//7f/t/+3/7f/v/+//7//v/+//7//v/+//7f/t/+3/
7f/t/+3/7f/t/+//7//v/+//7//v/+//7//r/+3/7f/t//D/8P/w//D/7v/u//D/8P/w
/+7/8v/3//v//P/9/wUAEgApAEUAZAB+AIkAjgCRAJAAjQCMAH8AbgBsAF8ANgADANb/
pv92/1X/QP8g/wb/+v4A/xL/MP9L/2H/ev+S/6L/sP+8/8n/0f/a/+H/5//s//H/9P/z
//b/+f/9//3//f///wAAAQACAAEAAQACAAMABgAHAAcABwAIAAgACQAJAAkACgAKAAsA
CQAJAAkACgAKAAsADAAMAAwADgAOAA8ADQANAA0ADQAQABAAEgASABAAEQASABIAEwAU
ABQAFAAUABUAFQAXABgAGAAYABgAGgAaABwAHAAeAB8AIAAiACEAIQAhACMAJAAlACYA
JgApACkAKwAsAC8AMAAwADAAMQAxADAAMAAyADIAMwAzADMAMwAzADQANAAzADMAMgAx
ADAALwAuAC8ALgAtACsAKwAqACcAJgAiACEAHwAdABsAGwAaABkAFAASABIAEQAPAA0A
CwAJAAgABwAGAAUABAADAAIAAQD+//3//f/8//z/+//6//n/9v/1//X/9P/y//H/8f/x
/+//7//v/+7/7P/s/+z/7P/r/+v/6//r/+3/7f/t/+3/7//v/+//7//u/+7/7v/u/+7/
7v/u/+//7f/t/+3/7f/s/+z/7P/s/+3/7v/w//H/7//w//D/8P/v/+//8P/w//D/8P/w
//H/8f/x//H/8f/v/+//7//v/+//7//v/+//8f/x//H/8f/x//D/8P/w//D/7//v/+//
7//v/+//7//x//H/8P/w/+3/7f/t/+3/7f/s/+z/7P/s/+z/7P/s/+z/6//r/+v/7f/t
/+3/7P/r/+r/6f/n/+f/5v/m/+b/6P/o/+f/5//l/+X/5f/k/+T/5P/k/+T/5P/k/+P/
4//m/+b/5v/m/+T/4v/i/+L/4v/j/+P/4v/i/+L/4v/i/+L/4v/h/+H/4//j/+P/4//g
/9//3v/c/97/3v/e/97/4P/g/+D/4P/g/9//3//g/+D/4P/e/+D/4P/f/9//3v/e/97/
3//e/97/3v/e/97/3v/e/97/3v/c/9z/3P/c/9z/3P/c/9z/3v/e/97/3v/c/9z/3P/c
/9z/3P/c/9z/3//g/+H/4v/i/+L/4v/i/+T/5P/k/+T/5P/k/+T/5P/k/+T/5P/k/+L/
4v/i/+L/4P/e/9z/2v/X/9b/1f/U/9T/1P/U/9T/1P/U/9T/1P/X/9j/2f/a/9r/2v/a
/9r/2f/Y/9f/1v/U/9T/1P/U/9T/1P/U/9T/1v/W/9b/1v/U/9T/1P/U/9b/1v/W/9b/
1v/W/9b/1v/W/9b/1v/W/9b/1v/W/9b/1P/U/9T/1P/W/9b/1v/W/9T/1P/U/9T/0v/S
/9L/0v/U/9T/1P/U/9b/1v/W/9b/1P/U/9T/1P/W/9j/2v/c/+D/5P/o/+z/AQAWACsA
QABNAA==
         </WaveFormData>
      </LeadData>
      <LeadData>
         <LeadByteCountTotal>10000</LeadByteCountTotal>
         <LeadTimeOffset>0</LeadTimeOffset>
         <LeadSampleCountTotal>5000</LeadSampleCountTotal>
         <LeadAmplitudeUnitsPerBit>4.88</LeadAmplitudeUnitsPerBit>
         <LeadAmplitudeUnits>��V</LeadAmplitudeUnits>
         <LeadHighLimit>2147483647</LeadHighLimit>
         <LeadLowLimit>268435456</LeadLowLimit>
         <LeadID>V4</LeadID>
         <LeadOffsetFirstSample>0</LeadOffsetFirstSample>
         <FirstSampleBaseline>0</FirstSampleBaseline>
         <LeadSampleSize>2</LeadSampleSize>
         <LeadOff>FALSE</LeadOff>
         <BaselineSway>FALSE</BaselineSway>
         <ExcessiveACNoise>FALSE</ExcessiveACNoise>
         <MuscleNoise>FALSE</MuscleNoise>
         <LeadDataCRC32>1197913397</LeadDataCRC32>
         <WaveFormData>
GAAYABgAGAAaABoAGgAaABoAGgAaABoAGgAaABoAGgAcABwAHAAcAB4AHgAeAB4AHAAc
ABwAHAAcABwAHAAcAB4AHgAeAB4AHAAcABwAHAAcABwAHAAcABoAGgAaABoAGAAYABgA
GAAYABgAGAAYABoAGgAaABoAGgAaABoAGgAYABgAGAAYABgAGAAYABgAFgAWABYAFgAY
ABgAGAAYABYAFgAWABYAFgAWABYAFgAWABYAFgAWABYAFgAWABYAFgAWABYAFgAUABQA
FAAUABIAEgASABIAFAAUABQAFAAUABQAFAAUABIAEgASABIAEgASABIAEgASABIAEgAS
ABIAEgASABIAEAAQABAAEAASABIAEgASABIAEgASABIAEgASABIAEgASABIAEgASABQA
FAAUABQAFQAWABcAGAAaABoAGgAaABoAGgAaABoAGwAcAB0AHgAeAB4AHgAeAB4AHgAe
AB4AHAAaABgAFgATABIAEQAQABAAEAAPAA8ADAAMAAwADAAQABMAEwATABIAEgARAA4A
DwAOAA4ADgAQABAADgAOAAsACwALAAsADQANAA0ADQALAAwADAAMAAwADAAMAAwACgAK
AAoACgAMAAoACgALAAkACQAJAAkACQAJAAkACQAJAAkACQAJAAkACQAJAAkACQAIAAgA
CAAJAAkACQAKAAoACgAKAAoACAAKAAgABgADAAIA/v/8//v/AwASACwASgBrAIgApADD
AOUACwE0AVQBYAFlAWkBUgEXAdQAigA4APj/zf+b/2X/RP9B/0//a/+D/5j/qv+8/8n/
1f/d/+n/8f/3//z///8CAAcACQAIAAoADAAOAA4ADwAQABEAEgASABAAEQASABMAFQAV
ABYAFwAVABUAFQAVABYAFgAWABYAFQAVABQAFAAWABYAFgAXABcAGAAZABsAGwAbABsA
HAAaABsAGwAcABwAHQAdAB0AIAAiACAAIAAiACIAIwAjACMAIwAjACMAJAAlACUAJgAo
ACgAKAApACsALAAsACwALgAvAC8AMAAzADMANQA2ADUANQA1ADYANgA3ADgAOAA7ADsA
PAA8ADsAOwA7ADsAOgA6ADoAOgA7ADkAOAA4ADcANQAzADEAMQAwAC4ALQAqACkAJwAl
ACQAIgAhAB4AHAAbABsAGgAYABgAFwAWABQAEwASABIAEgARABAAEAAQAA8ADwAOAA8A
DwAOAA0ACgAKAAoACAAIAAgACAAGAAUABQAFAAUABQAFAAQABAADAAMAAwADAAEAAQAC
AAIAAgABAAEAAgACAAIAAgACAAQABAAEAAUABQAFAAUABQAEAAUABAACAAQABAAEAAUA
BQAFAAYABgADAAMABAAFAAUABQAFAAUABQAHAAcABgAIAAkACQAJAAkACQAIAAgABgAH
AAcABwAHAAcABwAHAAUABgAGAAUABwAGAAYABgAEAAQABAADAAQABAAEAAQAAgACAAIA
AgACAAEAAQABAAMAAQABAAIAAAAAAAAAAAAAAAAAAAD///7//v/+//////////3//f/9
//3//f/9//3//f/9//3//P/8//3//f/9//3//f/9//3//f/9//3//f/9//3//f/8//z/
/P/6//z//P/8//z//P/8//z//P/5//n/+v/6//r/+v/6//v/+//6//r/+v/6//r/+v/6
//r/+v/7//v/+//6//n/+f/7//v//P/+//v/+v/5//j/+v/6//r/+v/6//r/+v/6//r/
+v/6//r/+v/6//r/+v/6//r/+v/6//j/+P/4//j/+f/6//v//P/+//7//v/+////AAAB
AAIAAgACAAIAAgACAAIAAgACAAQABAAEAAQABAAEAAQABAACAAAA/v/8//v/+v/5//j/
9//2//X/9P/x//H/8P/w//H/8v/1//n/9//3//f/+P/2//T/8//y//L/8v/y//L/8v/y
//H/8f/x//H/8f/x//H/8f/x//L/8v/y//L/8v/0//T/9P/0//L/8v/y//D/8P/x//H/
8f/x//H/8f/x//H/8f/x//H/8f/x//H/8f/x//H/8f/w//D/8P/x//H/8f/y//L/8v/2
//T/8v/y//L/8P/v/+z/6P/m/+f/7//8/w4AKgBNAGwAhgChAMEA4QACASQBNAE3ATkB
KAH5ALQAbAAeANr/r/+F/1P/MP8p/zX/S/9j/3r/jv+g/7H/vf/D/83/1//d/+L/5//s
/+//8f/0//b/+P/6//z/+//6//v//P/8//7///8AAAEAAQABAAIAAwADAAMAAwADAAQA
BAAEAAQABQAFAAQABAAGAAYABgAHAAcACAAJAAsACQAJAAkACgAKAAsACwAMAA4ADwAP
AA8AEAASABAAEAASABIAEwATABMAEwATABMAFgAXABcAGAAYABgAGAAZAB0AHgAeAB4A
HgAfAB8AIAAfAB8AIQAiACUAJQAlACYAKAApACoAKgArACsALAAsACsAKwArACsAKAAo
ACgAKAAnACUAJAAkACQAIwAiACEAHwAeABwAGwAaABkAFwAVABUAFAAUABIAEAAPAA8A
DgAOAA4ADQAMAAwACwAKAAoACgAJAAgACAAIAAcABwAGAAcABwAGAAUABAAEAAQAAgAA
AAAAAAD+/////////////f/9//z//P/9//3//f/9//v/+//8//z//v/9//3//v/8//z/
/P/8//7//v/+/////f/9//3//f///wEAAQAAAAAAAAAAAAEA/////wAAAAD/////AAAB
AAMAAwADAAMAAQADAAMAAgACAAMAAwADAAUABQAEAAQAAgADAAMAAwADAAMAAwADAAMA
BAAEAAMAAwACAAIAAgACAAIAAgABAAAAAAAAAAAAAAAAAAAAAAD+//3//f/9//3/+//7
//z//P/8//z//P/6//r/+v/5//r/+v/6//v/+//7//n/+f/5//n/+f/5//n/+f/5//n/
9v/2//f/9//3//f/9//3//f/9//3//f/9f/1//X/9f/2//b/9v/0//T/9P/0//T/9P/0
//T/9P/x//H/8v/y//T/9P/0//X/9f/0//T/9P/0//T/9P/0//T/9P/1//X/9f/0//P/
8//x//H/9P/0//L/8v/y//L/9P/0//T/9P/y//L/8v/y//T/9P/0//T/9P/0//T/9P/2
//b/9v/2//b/9v/2//b/9v/2//b/9v/2//b/9v/2//b/9v/2//b/9v/2//b/9v/4//j/
+P/4//v//P/9//7/AAAAAAAAAAAAAAAAAAAAAAIAAgACAAIAAAAAAAAAAAAAAAAAAAAA
AP3/+v/3//T/8v/y//L/8v/w//D/7//v//D/8P/w//D/8v/1//X/9f/z//T/9P/y//H/
8P/w//D/8P/w/+7/7v/r/+v/6//r/+3/7f/t/+3/7f/u/+7/7v/s/+z/7P/s/+z/7P/s
/+z/7v/s/+z/7f/t/+3/7f/t/+3/7f/t/+3/7f/t/+3/7f/v/+//7//v/+//7v/u/+7/
7//v/+//8P/w//D/8P/w//D/8P/u/+z/6f/m/+T/4v/j/+n/9v8IACYASQBoAIAAlwC5
AN0A/AAaASoBKwErARYB4wCeAFgADADK/6P/gf9Z/zr/Mf87/1H/Z/94/4r/nP+t/7n/
wf/L/9P/2f/c/9//5v/p/+v/7P/u//D/8P/w/+//8P/x//L/8v/y//P/9P/1//X/9f/2
//f/+f/5//n/+f/4//j/+P/4//f/9//2//b/+P/4//j/+f/3//j/+f/7//v/+//7//z/
/P/9//3//v/+/////////wAAAgAAAAAAAAAAAAEAAQADAAMAAwADAAYABwAHAAgACAAI
AAgACQALAAwADAAMAA4ADwAPABAAEQARABMAFAAVABUAFQAWABgAGQAaABoAGQAZABoA
GgAbABsAGwAbABoAGgAaABoAGwAZABgAGAAWABUAFAATABMAEgAQAA8ADgANAAsACQAL
AAoACgAIAAgABwAHAAYABgAGAAUABAAEAAMAAgACAAIAAQAAAAAAAAD//////v/9//3/
/P/7//z//P/8//r/+P/4//j/9v/1//X/9f/1//X/9f/0//T/8//z//P/8//z//P/9P/0
//b/9f/1//b/9P/0//T/9P/0//T/9P/1//f/9//3//f/+P/5//j/9v/4//j/+P/5//n/
+f/6//r/+f/5//r/+//7//v/+//7//v//f/9//z/+v/7//v/+//7//v/+v/6//z//f/9
//3/+//7//v/+//5//r/+v/5//n/+P/4//j/+P/4//j/9//0//T/9P/0//b/9v/2//b/
9P/z//P/8//1//P/8//0//L/8v/y//L/8v/y//L/8f/x//L/8//1//P/8//x//H/8f/x
//H/8f/x//H/8f/x//D/8P/x//H/8//z//P/8//x//H/8f/x//H/8f/x//H/8P/w//D/
7v/u/+7/7v/u/+7/7v/u/+7/7//v//D/8P/t/+z/6//r/+3/7P/s/+z/7P/s/+z/7P/s
/+z/7f/t/+3/7P/r/+v/7f/t/+z/7P/s/+z/7P/s/+z/7P/s/+z/7P/s/+z/7P/s/+z/
7P/s/+z/7P/s/+z/7P/s/+z/7P/s/+z/7P/s/+z/7P/s/+z/7v/u/+7/7v/u/+7/7v/u
/+//8P/x//L/8//0//X/9v/4//j/+P/4//j/+P/4//j/+v/6//r/+v/4//j/+P/4//f/
9v/1//T/8P/u/+z/6v/o/+j/6P/n/+X/5P/k/+T/5v/o/+v/6//r/+v/7P/s/+r/6f/o
/+j/5v/m/+b/5P/m/+X/5f/l/+X/5f/l/+X/5//n/+j/6P/o/+j/6P/o/+j/6P/o/+j/
6P/o/+b/5v/l/+X/5f/l/+f/5//n/+f/5//n/+f/5//n/+f/5//n/+X/5f/k/+T/5P/l
/+X/5f/m/+b/5v/m/+j/6P/k/+L/4v/d/9j/1v/W/9n/4f/w/wIAHgBBAGIAfACXALkA
3wAAARgBIAEbARUB9gC5AHYAMADo/7L/j/9t/03/OP81/z//T/9j/3b/iv+a/6v/tf+7
/8X/zf/R/9b/2//g/+H/4f/k/+b/5P/o/+r/6//s/+3/7v/u/+7/7//w//H/8//z//T/
9f/1//X/9f/1//T/9P/0//T/9//3//b/9v/4//j/+P/5//f/+P/5//v/+//7//v//P/8
//3//f/+/wAAAQABAAEAAgAEAAIAAgACAAIAAwADAAcABwAHAAcACAAJAAkACgAMAAwA
DAANAA8AEAAQABAAEgATABMAFAAVABUAFwAYABcAFwAXABgAGAAZABoAGgAbABsAHAAc
ABwAGwAaABkAGAAYABgAGAAXABUAFAAUABYAFQAUABMAEQAQAA4ADQAOAA0ACwAJAAsA
CgAKAAgABgAFAAUABAAEAAQAAwACAAIAAQAAAAAAAAD///7//v/+//3//f/8//n/+f/4
//f/9v/2//b/9P/0//T/9P/y//P/8//z//P/8v/x/+//7v/t/+3/7f/t/+3/7f/u/+7/
7v/t/+3/7v/u/+7/7v/u//D/8P/w//H/7//v/+//7//x//P/8//y//L/8v/y//P/8//z
//T/9P/1//X/9v/3//X/9f/1//X/9f/3//f/9v/0//X/9f/1//f/9//2//b/9P/1//X/
9f/1//X/9f/1//P/9P/0//P/8//y//L/8v/y//L/8v/x//D/8P/w//D/8v/y//L/8v/y
//H/8f/x//H/7//v//D/8P/w//D/8P/w//D/8P/v//D/8P/w//H/8f/x/+//7//v/+//
7//v/+//7//v/+//7v/u/+//7//v/+//7//v//H/8f/x//H/7//v/+//7//y//L/8v/w
/+7/7v/u/+7/8P/w//D/8P/v/+//8P/w/+7/7v/u/+//7//u/+7/7v/u/+7/7v/u/+7/
7v/v/+//7//u/+3/7f/v/+//7v/u/+z/7P/s/+z/7v/u/+7/7v/s/+z/7P/s/+3/7v/v
//D/8P/w//D/8P/w//D/8P/w/+7/7v/u/+7/7v/u/+7/7v/w//D/8P/w//H/8v/z//T/
9v/2//b/9v/2//b/9v/2//f/+P/5//r/+P/4//j/+P/4//j/+P/4//X/9P/z//L/8P/u
/+z/6v/o/+j/5//n/+T/5P/k/+T/6P/r/+v/6//t/+7/7v/s/+v/6v/q/+r/6v/q/+j/
6P/n/+f/5//n/+f/5//n/+f/5//o/+j/6P/o/+j/6P/o/+j/6P/o/+j/6P/m/+b/5//l
/+X/5f/l/+X/5f/l/+X/5f/l/+X/5f/n/+f/5//n/+f/5v/m/+b/5//n/+f/6P/o/+j/
6P/o/+j/6v/o/+L/3//e/97/3P/d/+H/7v8CAB4AQQBgAHoAkwC1ANkA+AAOARYBDwEH
Ae4AtwB0ADYA8v+4/5P/ef9f/0j/Pf9B/03/Yf92/4b/lP+l/7P/vf/F/8//1f/Y/93/
4v/l/+X/6P/q/+r/6v/s/+3/7v/v//D/8P/y//P/9P/1//X/9f/2//f/9f/1//X/9f/2
//b/9v/2//f/9//2//b/+P/4//j/+f/3//j/+f/7//n/+f/5//r/+v/7//v//P/8//3/
/f/9/wAAAgAAAAAAAAAAAAEAAQAFAAUABQAFAAgACQAJAAoACwAKAAkACQALAAwADAAM
AA4ADwAPABAAEQARABMAFAATABMAEwAUABYAFwAYABgAFwAXABgAGAAZABkAGQAZABYA
FgAWABYAFwAVABQAFAAUABMAEgARAA8ADgAMAAsADAALAAkABwAJAAgACAAGAAQAAwAD
AAIABAAEAAMAAgACAAEAAAAAAAAA///+//7//P/7//v/+v/5//n/+P/3//b/9v/2//T/
9P/0//T/8v/x//H/8f/x//H/8f/w//D/8f/x//H/8f/x//H/8v/y//L/8f/x//L/8v/y
//L/8v/0//T/9P/1//X/9f/1//X/9//5//n/+P/4//j/+P/5//n/+f/6//r/+//7//z/
/f/9//3//f/9//3///////7//v///////////////v/+//7//////////f/9//3//f/7
//z//P/7//v/+v/6//r/+v/6//r/+f/6//r/+v/6//j/+P/4//j/+v/5//n/+f/3//X/
9f/2//b/9v/2//b/9P/0//T/8//y//L/8v/z//X/9f/z//P/8//z//P/8//x//H/8f/x
//D/8P/x//H/8f/x//H/8f/x//H/8f/x//H/8f/x//H/8v/y//L/8P/w//D/8P/w//D/
8P/w//D/8f/x//L/8v/y//L/8v/z//P/8v/y//L/8P/w//D/8P/w//D/8f/x//P/8v/x
//H/8f/x//D/8P/w//D/8P/w//D/8P/w//D/8P/w//D/8P/u/+7/7v/u/+7/7v/u/+7/
7v/u/+7/7v/s/+z/7P/s/+z/7P/s/+z/7v/u/+7/7v/v//D/8f/y//P/9P/1//b/+P/4
//j/+P/2//b/9v/2//b/9v/2//b/9v/2//b/9v/0//L/8P/u/+r/6P/m/+T/5P/k/+T/
4//h/+D/4P/g/9//4P/i/+H/4//j/+T/5P/g/9//3v/e/9z/3P/c/9r/2v/Z/9n/2f/X
/9f/1//X/9f/1//Y/9j/1v/W/9b/1v/U/9T/1P/U/9T/1P/S/9L/0f/R/9H/0f/R/9H/
0f/R/9D/z//O/83/z//P/8//z//N/83/zP/M/87/z//P/8//0v/S/9L/0v/U/9L/0v/Q
/9D/y//I/8b/xv/J/8//3P/w/woAKQBIAGAAdwCZALcA0gDkAOgA4wDdAMYAlQBaABgA
0P+U/2//Vf87/yL/Gf8f/y3/Q/9U/2L/cP+D/5H/m/+l/6//tf+6/73/wv/H/8n/zP/O
/9L/0v/Q/9H/0v/T/9T/1P/U/9X/1v/X/9f/1//Y/9n/1//X/9f/1//W/9b/1v/W/9f/
1//W/9b/2P/Y/9j/2f/X/9j/2f/b/9v/2//b/9z/2v/b/9v/3P/a/9v/2//b/97/4P/e
/97/3v/e/9//3//j/+P/4//j/+T/5f/l/+b/6P/o/+j/6f/r/+z/7P/s/+7/7//v//D/
8f/x//P/9P/1//X/9f/2//b/9//4//j/9//3//j/+P/5//n/+f/5//j/+P/4//j/+f/3
//b/9v/0//P/8v/x/+//7v/s/+v/7P/r/+n/5//p/+j/6P/m/+b/5f/l/+T/5P/k/+P/
4v/i/+H/4P/g/+H/4f/h/+L/4v/h/+H/4P/h/+H/4P/f/97/3v/e/9z/3v/e/97/3P/b
/9v/2//b/93/3f/c/9z/2f/Z/9n/2f/Z/9n/2v/a/9v/2//c/97/3P/c/9z/3P/c/9z/
3P/d/9//3//f/9//3//h/+H/4P/i/+L/4v/j/+P/4//k/+T/5f/l/+b/5//n/+f/5//n
/+n/6//r/+r/6f/p/+j/5//p/+v/7P/u/+z/7f/t/+3/7f/t/+3/7f/t/+7/7v/t/+//
7v/u/+7/8P/w//D/7//u/+7/7v/u/+3/7P/r/+r/7P/r/+v/6//r/+n/6f/q/+z/7P/s
/+z/7P/s/+z/6//q/+r/6v/r/+v/6//p/+n/6f/p/+n/6f/p/+n/6f/p/+j/6P/p/+n/
6//r/+v/6//p/+n/6f/p/+n/6f/p/+n/6v/q/+r/6P/p/+r/6//s/+z/7P/s/+z/7P/t
/+//8P/u/+7/7v/v/+//7v/u/+7/7v/u/+7/7v/w//D/8f/x//H/8P/v/+//8f/x//D/
8v/w//D/8P/w//L/8v/y//L/8v/y//L/8v/y//L/8v/y//T/9P/0//T/9P/0//T/9P/3
//j/+f/6//v//P/9//7//v/+//7//v/+//7//v/+/wAAAAAAAAAA/v/+//7//v/6//j/
9v/0//P/8v/x/+//7//u/+7/7v/w//L/9f/1//X/9f/2//b/9f/1//X/9v/2//b/9v/0
//L/8f/x//H/7//v/+//7//w//H/8//0//T/9P/0//T/9v/2//b/9v/4//j/9v/2//X/
9f/1//X/9f/1//X/9f/3//f/9//3//X/9f/1//X/9//3//b/9v/2//f/9//3//j/+P/4
//j/9v/2//T/9P/0//H/7v/u/+7/7//1/wIAFAAuAE8AbACGAKEAvwDfAAQBJAE2ATsB
QwE6AQ0B0ACMADoA7P+7/5X/af9G/zf/O/9N/2H/cv+C/5D/o/+1/8H/yf/T/93/4v/l
/+z/8f/z//T/+P/6//r//v////////////7/AAABAAIAAwADAAMABAAFAAcABwAHAAcA
BwAGAAUABAAFAAUABAAEAAQABAAEAAUABwAIAAkACwAIAAcABgAGAAYABwAHAAgACQAL
AAwADQAOABAADgAOAAwADAANAA0ADwAPAA8ADwASABMAEwAUABQAFAAUABUAFwAYABgA
GAAZABkAGAAYABkAGQAbABwAHwAfAB8AIAAiACMAJAAkACMAIwAkACQAJwAnACcAJwAm
ACYAJgAmACUAIwAiACIAIAAfAB4AHQAfAB4AHAAbABoAGQAXABUAEwASABIAEAAOAA0A
DQAMAAoACgAJAAgACQAJAAkACgAIAAcABgAGAAcABwAIAAgABwAHAAYABQAGAAYABgAE
AAQABAAEAAIAAwADAAMAAwABAAEAAAAAAP///////////f/9//7//v/8//v/+//8//7/
/v/+//7//v/+//7///8AAAEAAgADAAMABQAFAAQABAAEAAQABQAFAAUABgAGAAUABQAG
AAcACQAJAAkACQAHAAkACQAIAAoACwALAAsACwALAAoACgAKAAsACwALAAsACwALAAsA
CQAKAAoACQAKAAoACwAMAAwADAAMAAsACgAKAAoACgAIAAgACAAIAAoACQAJAAkACQAH
AAcACAAGAAYABgAGAAYABgAGAAUABAAEAAQABQAFAAUAAwADAAUABQAFAAUABQAFAAUA
BQADAAIAAgABAAMAAwADAAMAAwADAAMAAwADAAMAAwADAAQABAAEAAIAAgACAAIAAgAE
AAQABAAEAAMAAwAEAAQAAgACAAIAAwADAAIAAgACAAAAAAAAAAAAAgACAAMAAwAFAAQA
AwADAAMABQAGAAYABAAEAAQABAAEAAQABAAEAAYABgAGAAYABAAEAAQABAAGAAgACgAM
AAwADAAMAAwADAAMAAwADAANAA4ADwAQAA4ADgAOAA4ADQAMAAsACgAGAAQAAgAAAP7/
/v/+//3//v/+////AAD//wAAAgABAAQABQAHAAgABQADAAEAAAD+//7//v/8//z/+//7
//v//f/9//3//f/9//3//v/+//z//P/8//z//v/+//7//v/8//z/+v/6//v/+//7//v/
/f/9//3//f////////////3//f/9//3//f/9//z//P/8//3//f/9//3//P/7//r/+v/8
//z//v/+//n/9P/y//D/8f/5/wwAJABEAGMAfgCWALMA1QD9ACYBRAFQAVsBYwFOARUB
0ACKADoA9v/J/5v/af9G/z3/Sf9b/2//gv+W/6b/s//D/83/1f/h/+f/7P/x//T/9f/5
//r/+v/+/wIAAgADAAQABQAGAAYABgAHAAgACQAJAAkACgALAAsACwALAAsADgAOAA4A
DgANAA0ADAAMAAwADAAMAA0ADQAOAA8AEQARABEAEQASABIAEwATABQAEgATABMAEwAY
ABoAGAAYABgAGAAZABkAGwAbABsAGwAcAB0AHQAeACAAIAAgACEAIQAiACIAIgAmACcA
JwAoACcAJwApACoALQAtAC0ALgAwADEAMgAyADMAMwA0ADQANwA3ADcANwA4ADgAOAA4
ADcANQA0ADQAMgAxADAALwAxADAALgAtACoAKQAnACUAJQAkACQAIgAeAB0AHQAcABwA
HAAbABoAGgAZABgAGAAWABUAFAAUABIAEQARABAADwAPAA4ADQAKAAoACgAIAAgACAAI
AAYABQAFAAUABQAFAAUABAAEAAMAAwADAAMABQAFAAYABgAGAAUABQAGAAYABgAGAAYA
BgAGAAYABwAHAAcABwAHAAkACwALAAoACAAIAAgACQALAAsADAAMAAsACwAMAA0ACwAL
AAsACwANAA8ADwAOAA4ADwAPAA8ADQANAAwADAAOAA8ADwAPAA0ADQANAA0ADgAQABEA
EQAPAA4ADgAOAA8AEAARABEADgAOAA4ADgAOAA4ADgAOAA4ADQANAA0ADQALAAsADAAO
AA4ADgAOAA4ADgAOAA0ADAAMAAwADQALAAsACQAJAAsACwALAAsACAAHAAYABQAFAAYA
CAAJAAoACwAMAA0ACgAJAAgABwAJAAkACQAJAAgACAAIAAYACAAIAAgACAAFAAQAAwAC
AAIAAwAFAAYABgAGAAYABwAJAAgACAAIAAgACAAIAAgACgAKAAsACwAIAAYABAADAAEA
//8EAAgACAAIAAgACAAIAAgACAAIAAgACAAIAAgACQAKAAsADAAOAA4ADgAOAA8AEAAR
ABIAEQAQAA8ADgAPABAAEQASABQAFAAUABQAEwASABEAEAANAAwACwAKAAcABgAFAAQA
BAADAAMAAgAEAAQABAAGAAcABwAHAAcACgAKAAgABwAEAAQABAAEAAYABAAEAAMAAwAD
AAMAAwADAAMAAwADAAYABgAGAAYABAAEAAQABAAFAAYABwAIAAYABgAHAAcABwAHAAcA
BwAFAAUABQAFAAYABwAIAAkACQAJAAkACQAGAAYABgAHAAgACQALAAwACgAIAAgACgAI
AAYAAgD///7//v/+////CQAcADYAWAB7AJYAtADXAPkAHwFEAVgBYgFtAWkBRAEHAcYA
egAsAPT/xf+R/2H/Sv9J/1n/cf+H/5j/rv/A/8//2f/j/+v/8//7/wAAAwAGAAsADQAK
AAwAEAASABQAEQAUABUAFgAWABQAFQAWABcAGQAZABoAGwAbABsAGwAbABwAHAAcABwA
HQAdABwAHAAeAB4AHgAfACEAIgAjACUAIgAhACAAIAAiACMAIwAkACQAJQAlACUAJgAo
ACYAJgAoACgAKQApACsAKwArACsAKgArACsALAAvADAAMQAzADMANAA0ADQANgA3ADcA
OAA6ADsAPgBAAEEAQQBBAEIAQgBDAEQARABGAEcASQBKAE0ATQBNAE0ATgBOAE4ATgBN
AEsASgBKAEsASwBLAEsASQBIAEYARQBEAEMAQQA/AD8APgA+ADwAOAA3ADcANgA0ADQA
MwAyADAALwAuAC4ALgAtACwALAArACkAKAAmACUAJQAkACMAIAAgACAAHgAcABwAHAAa
ABcAFwAXABcAFQAVABQAFAAVABUAFQAVABcAFwAYABgAGAAXABcAGAAYABgAGAAYABgA
GAAYABkAFwAXABcAFwAYABkAGAAWABkAGgAbAB0AGwAbABwAHAAbABsAHAAdAB8AHwAf
AB8AHQAfAB8AHgAeAB8AHwAfAB8AHwAeAB4AIAAhACEAIQAhACEAIQAhACEAIgAiACEA
HwAeAB4AHgAfACAAIQAhACAAIAAgACAAHgAeAB4AHgAeAB0AHQAdAB8AHQAdAB4AIAAg
ACAAIAAeAB4AHgAdABoAGgAaABsAHQAdABsAGwAbABsAGwAbABsAGwAbABsAHAAcAB0A
HQAdAB0AHQAdAB0AHQAdAB0AGwAbABsAGwAeAB4AHgAcABwAHAAcABwAHgAeAB4AHgAc
ABsAGwAaABoAGgAaABsAHQAcABwAHAAeAB4AHgAeAB4AHgAfAB8AHQAcABsAGwAdAB0A
HAAcAB4AHgAeAB4AHgAeAB4AHgAeAB4AHgAeAB4AHgAeAB4AIAAgACAAIAAeAB4AHgAe
AB4AHgAeAB4AIAAiACQAJgAnACgAKQAqACoAKgAqACoAKAAoACgAKAAqACoAKgAqACoA
KgAqACoAJwAmACUAJAAhACAAHwAeAB4AHgAeAB4AHgAeAB4AHgAhACIAIwAkACQAJAAk
ACQAIQAgAB8AHgAcABwAHAAcABwAHAAcABwAHgAeAB4AHgAcABwAHAAcAB4AHgAeAB4A
HgAeAB4AHgAgACAAIAAgAB4AHgAeAB4AIAAgACAAIAAgACAAIAAgACAAIAAgACAAIgAi
ACIAIgAiACIAIgAiACQAJAAkACQAIgAiACIAIgAhACAAHwAeABwAHAAcABwAMgBGAFoA
bgCCAA==
         </WaveFormData>
      </LeadData>
      <LeadData>
         <LeadByteCountTotal>10000</LeadByteCountTotal>
         <LeadTimeOffset>0</LeadTimeOffset>
         <LeadSampleCountTotal>5000</LeadSampleCountTotal>
         <LeadAmplitudeUnitsPerBit>4.88</LeadAmplitudeUnitsPerBit>
         <LeadAmplitudeUnits>��V</LeadAmplitudeUnits>
         <LeadHighLimit>2147483647</LeadHighLimit>
         <LeadLowLimit>268435456</LeadLowLimit>
         <LeadID>V5</LeadID>
         <LeadOffsetFirstSample>0</LeadOffsetFirstSample>
         <FirstSampleBaseline>0</FirstSampleBaseline>
         <LeadSampleSize>2</LeadSampleSize>
         <LeadOff>FALSE</LeadOff>
         <BaselineSway>FALSE</BaselineSway>
         <ExcessiveACNoise>FALSE</ExcessiveACNoise>
         <MuscleNoise>FALSE</MuscleNoise>
         <LeadDataCRC32>3892594282</LeadDataCRC32>
         <WaveFormData>
8P/w//D/8P/w//D/8P/w//L/8v/y//L/8v/y//L/8v/w//D/8P/w//L/8v/y//L/8P/w
//D/8P/w//D/8P/w//D/8P/w//D/7v/u/+7/7v/v//D/8f/y//D/8P/w//D/7//u/+3/
7P/t/+7/7//w/+7/7v/u/+7/7v/u/+7/7v/s/+z/7P/s/+z/7P/s/+z/7P/s/+z/7P/s
/+z/7P/s/+r/6v/q/+r/7P/s/+z/7P/s/+z/7P/s/+z/7P/s/+z/6v/q/+r/6v/q/+r/
6v/q/+r/6v/q/+r/6v/q/+r/6v/s/+z/7P/s/+r/6v/q/+r/6v/q/+r/6v/q/+r/6v/q
/+r/6v/q/+r/6f/o/+f/5v/n/+j/6f/q/+j/6P/o/+j/5v/m/+b/5v/m/+b/5v/m/+j/
6P/o/+j/6v/q/+r/6v/s/+z/7P/s/+z/7P/s/+z/7v/u/+7/7v/v//D/8f/y//L/8v/y
//L/8f/w/+//7v/t/+z/6//q/+z/7P/s/+z/6//q/+n/6P/o/+r/6v/q/+n/6P/o/+f/
5v/l/+X/5f/l/+T/5P/k/+L/4v/j/+P/4//j/+P/4//j/+P/4//j/+P/4//k/+T/4v/i
/+L/4v/h/+H/4f/h/+H/4f/h/+H/4f/h/+H/4f/h/+H/4f/g/+L/4v/i/+P/4f/g/+D/
4P/h/+H/4f/h/+H/4v/i/+H/4P/f/97/2v/U/8//yf/D/8D/wv/L/9n/7v8IACYASgBz
AKIA1gAKAToBWgFuAXYBZgE+AQwB0QCTAGEAOwAVAPH/2v/O/8j/yv/M/83/0P/T/9j/
2v/b/97/4P/h/+L/4f/i/+T/4v/g/+D/4v/i/+L/4v/j/+P/4//j/+P/4//j/+P/4//j
/+T/5P/m/+b/5v/m/+b/5v/n/+f/5//m/+b/5//n/+f/5//o/+j/6P/q/+r/6v/p/+n/
6v/s/+z/7f/u/+7/7v/v/+//8f/x//H/8f/z//T/9P/0//X/9v/2//b/9f/2//j/+P/6
//r/+//9//v/+//7//z//v/+//7///8AAAEAAwAFAAUABgAGAAgACQAKAAoACgAMAA0A
DQANAA8AEAAQABAAEQARABIAEwAVABYAFgAVABUAFgAWABYAFgAWABYAFgAWABYAFQAV
ABQAFQAUABMAFAATABIAEgASABIAEgASABAADwAOAA4ADgANAAwACwANAAwACwALAAoA
CQAGAAYAAwAAAAAA//8AAP///v/+//v/+v/5//n/+v/6//r/+f/5//n/+f/3//f/9//3
//f/9v/2//b/9v/2//X/9f/1//X/9f/1//X/9//3//f/+P/3//X/9P/z//X/9f/1//X/
9//4//j/+P/2//X/9f/2//b/9v/2//b/9v/2//b/9v/4//j/+P/4//j/+P/4//j/9//3
//b/9f/1//T/9P/0//b/9v/2//b/9v/1//X/9f/0//T/9P/0//b/9P/0//T/9v/2//b/
9v/0//T/9f/1//T/9P/0//T/9v/1//X/9f/1//T/9P/z//P/8//z//T/9P/0//P/8//x
//D/8P/w//L/8v/z//P/8v/x//H/8v/w//D/8P/w//D/8P/v/+//7//v/+//7//v/+//
7//v/+//7//u/+7/8P/v/+//8P/v/+7/7f/s/+7/7v/u/+7/7P/s/+z/7P/s/+z/7P/s
/+3/7f/t/+3/7//u/+7/7f/v/+//8v/w/+7/7v/u/+7/7v/u/+7/7v/u/+7/7v/u/+7/
7v/u/+7/7P/s/+z/7P/u/+7/7v/u/+z/7P/s/+z/7v/u/+7/7v/w//D/8P/w//L/8v/y
//L/9P/0//T/9P/y//L/8v/y//T/9P/0//T/9f/2//f/+P/2//b/9v/2//X/9P/z//L/
8P/w//D/8P/u/+7/7v/u//D/8P/w//L/8P/w/+//7v/u/+3/7P/r/+3/7f/t/+z/7v/u
/+z/7P/s/+v/6v/p/+v/6//r/+v/7f/t/+3/7f/u/+7/7v/u/+z/7P/r/+v/6//r/+v/
6//r/+v/6//r/+3/7f/t/+3/6//q/+r/6v/q/+v/6//q/+r/6v/r/+v/6//r/+v/7P/u
/+3/6v/r/+j/5P/g/9n/0//P/8r/zP/X/+P/9P8MACgASABvAJ4AzgAAATABVAFoAWwB
YAE+AQwB1QCZAGMAPwAdAPv/4P/U/9D/zv/Q/9X/2P/d/+L/5P/j/+b/6P/p/+j/6f/s
/+z/7P/s/+z/7v/u/+7/8P/w/+//7v/t/+//7//v/+//7//v//D/8P/w//D/8P/w//D/
8P/x//H/8//y//L/8//z//P/8//0//T/9P/2//b/9P/z//P/9P/0//T/9f/2//b/9v/3
//f/+f/5//n/+f/5//r/+v/6//v//P/8//z/+//8//7//v/+//7///8BAAMAAwADAAQA
BgAGAAYABwAHAAcACAAJAAkACgAKAAwADQAOAA4ADgAOAA8ADwAPAA8AEAAQABAAEQAR
ABIAEwASABIAEQAPABAAEgATABQAEgASABIAEgAUABQAEwATABMAFQAVABUAFAATABIA
EgAUABQAFAAUABQAEwASABIAEgARABAADwAPAA4ADQANAA4ADQAKAAoACQAGAAYABQAE
AAMAAgACAAEAAAD//////P/8//z/+//7//v/+//5//n/+f/5//n/+P/4//j/+P/4//f/
9//3//f/9//3//f/9f/1//X/9v/2//X/9f/1//f/9//3//f/9f/2//b/9v/0//P/8//0
//b/9v/2//b/9P/0//T/9P/0//T/9P/0//T/9P/0//T/9P/1//X/9f/1//T/9P/0//b/
9v/2//b/+P/3//f/9//4//j/+P/4//j/9v/2//b/9v/2//b/9v/2//b/9//3//T/9P/0
//T/9P/z//P/8//z//L/8v/x/+//7//v//D/7v/u/+3/7f/u/+7/7//w//D/8P/x//H/
8P/v/+//8P/w//D/8P/w/+7/7v/t/+3/7f/t/+3/7f/t/+3/7f/t/+3/7f/s/+z/7P/r
/+v/7P/s/+z/7P/s/+7/7v/u/+7/7v/u/+7/7v/u/+7/7v/u/+//7//v/+//7//u/+7/
7f/r/+v/7v/u/+z/7P/s/+z/7v/u/+7/7v/s/+z/7P/s/+z/7P/s/+z/7v/u/+7/7v/s
/+z/7P/s/+z/7P/s/+z/7P/s/+z/7P/q/+r/6v/q/+r/6v/q/+r/6v/q/+r/6v/s/+z/
7P/s/+7/7v/u/+7/7//w//H/8v/w//D/8P/w//D/8P/w//D/8P/w//D/8P/x//L/8//0
//H/8P/v/+7/7v/u/+7/7v/u/+7/7v/u//D/8P/w//D/8P/y//L/8v/x//D/8P/v/+z/
6//r/+v/6//q/+r/6v/o/+j/6f/p/+n/6f/p/+n/6f/p/+n/6f/n/+f/6P/o/+b/5v/m
/+b/5f/l/+X/5f/n/+f/5//n/+f/5//n/+f/6f/p/+n/6P/o/+j/6P/p/+n/6P/o/+j/
6f/p/+n/6f/n/+j/6P/n/+j/5//k/+D/2v/V/8//yf/I/8r/z//b//D/CAAmAEQAZwCW
AMYA9gAmAUgBVgFWAUgBIAHuALkAfwBPADEAFwD7/+L/0v/M/8r/zP/N/9D/0//a/9z/
3f/g/+L/4f/g/+H/5P/k/+T/5P/k/+T/5P/i/+L/4//j/+P/4//j/+P/4//j/+P/4//k
/+T/5v/m/+b/5v/k/+T/5f/l/+X/5P/k/+X/5f/l/+X/5v/m/+b/6P/o/+j/5//n/+j/
6f/q/+z/7v/u/+7/7//v//H/8f/x//H/8f/y//L/8v/z//T/9P/0//X/9v/4//j/+P/4
//n/+//7//v/+//8/wAAAAAAAAEAAQABAAIAAwABAAIAAgAEAAMABAAEAAQABAAFAAUA
BQAHAAgACAAIAAsACwAMAA0ADQAOAA4ADQANAA4ADgAOABAAEAAQABAAEAAQAA8ADwAP
ABEAEQARABAADwAOAA4AEAAQABAAEAASABEAEAAQABAADwAOAA0ADQAMAAsACwAIAAcA
BAAEAAUAAgACAAEA/v/9//z//P/7//r/+f/5//b/9v/2//X/9f/1//X/8//z//P/8//z
//T/9P/0//T/8v/x//H/8f/v/+//7//v/+//7//v//D/8P/v/+//7//v/+//7//v//D/
8v/z//T/8v/x//H/8v/y//L/8v/y//T/9P/0//T/8v/y//L/8v/y//L/8v/y//T/9f/1
//X/8//y//L/8v/y//L/8v/y//L/8f/x//H/8P/w//D/8P/w/+7/7v/u//D/8P/w//D/
8P/w//H/8f/u/+7/7v/u//D/7//v/+//7//u/+7/7f/t/+3/7f/u/+7/7v/t/+3/7f/s
/+z/7P/s/+z/7f/t/+z/6//r/+z/7P/s/+z/7P/q/+r/6f/p/+r/6//s/+3/6//r/+v/
6//r/+v/6v/q/+r/6f/p/+r/7P/s/+z/7P/q/+r/6v/q/+z/7P/s/+z/6v/q/+r/6v/r
/+v/6//r/+v/6v/q/+n/6f/p/+r/7P/s/+z/7P/s/+z/7P/s/+z/7P/s/+z/7P/u/+7/
7v/u/+z/7P/s/+z/6v/q/+r/6v/s/+z/7P/s/+z/7P/s/+z/7v/u/+7/7v/u/+7/7v/u
//D/8P/w//D/8v/y//L/8v/0//T/9P/0//L/8v/y//L/9P/0//T/9P/0//T/9P/0//T/
9P/0//T/8f/w/+//7v/s/+z/7P/s/+r/6v/q/+r/7P/s/+7/7v/u/+3/7P/s/+n/6P/n
/+f/5f/l/+T/5P/m/+T/5P/l/+X/5f/l/+X/5f/l/+X/5f/l/+X/5f/m/+b/5v/m/+b/
5v/l/+X/5f/l/+X/5f/l/+f/5//n/+f/5f/l/+X/5f/m/+b/5v/m/+f/5//m/+b/5v/n
/+f/5//n/+f/6P/o/+f/5v/j/+D/3v/Y/9H/y//J/8j/zP/V/+H/9P8OADAAUgB3AKQA
1gAIATIBSAFOAUwBNgEMAdgAowBtAEcAKwARAPv/6P/e/9j/0v/Q/9P/2P/d/+L/5P/j
/+j/6v/r/+r/6//u/+z/6v/q/+r/6P/o/+r/6v/r/+v/6//r/+v/6//r/+v/6f/p/+r/
6v/q/+r/6v/q/+r/6v/r/+v/6//q/+r/6//r/+v/6//s/+r/6v/s/+z/7P/r/+v/7P/u
/+7/7//w/+7/7v/v/+//8f/x//H/8f/x//L/8v/y//P/9P/0//T/9f/2//j/+P/4//j/
+f/7//v/+//7//z//P/8//z//f/9//3//v//////AAAAAAIAAwAEAAQABAAIAAkACQAJ
AAkACgAKAAoADQANAA4ADwANAA4ADgANAAsADAAMAAwACgAKAAoACgAKAAoACQAJAAkA
CwALAAsACgAJAAgACAAIAAgACAAIAAoACQAIAAgACAAHAAYABQAFAAQAAwADAAIAAQD+
//7////8//z/+//6//n/+P/4//f/9v/1//X/9v/2//b/9f/z//P/8//x//P/8//z//P/
9P/0//T/9P/0//P/8//z//P/8//z//P/8//z//P/9P/2//X/9f/1//X/9f/1//X/9//4
//j/+P/6//n/+f/6//j/+P/4//j/+P/4//j/+P/4//j/+P/4//j/+P/4//j/+P/5//n/
+f/7//r/+v/6//r/+v/6//r/+P/3//f/9//4//j/+P/4//b/9P/0//T/9v/2//b/9v/0
//T/9f/1//T/9P/0//T/8v/x//H/8f/y//L/8//z//P/8//z//T/8v/y//H/8f/x//D/
8P/w//L/8v/z//P/9P/z//P/9P/z//L/8f/w//L/8v/x//H/8f/x//H/8f/x//H/8f/x
//H/8f/w//D/8v/x//H/8v/w//D/8P/w//D/8P/w//D/8P/w//D/8P/w//D/8P/w//H/
8f/x//H/8f/w//D/7//x//H/8P/w/+7/7v/u/+7/8P/w//D/8P/u/+7/7v/u//D/8P/w
//D/8P/w//D/8P/w//D/8P/w/+7/7v/u/+7/8P/w//D/8P/y//L/8v/y//T/9P/0//T/
9f/2//f/+P/4//j/+P/4//n/+v/7//z/+v/6//r/+v/7//z//f/+//z//P/8//z/+f/4
//f/9v/0//T/9P/0//T/9P/0//T/9v/4//j/+P/5//j/+P/3//T/8//z//P/8//y//L/
8v/y//L/8//z//P/8//z//P/8//z//P/8//x//H/8v/y//L/8v/y//L/8f/x//H/8f/x
//H/8f/x//H/8f/x//H/8//z//P/8v/y//L/8v/z//X/9P/0//T/9f/1//X/9f/z//T/
9P/z//b/9f/0/+7/5v/j/93/2f/W/9j/3//t/wAAGAA2AFgAewCoANoADAE2AU4BVAFQ
AUABGAHoALMAgQBXADsAJQARAP7/8P/m/+D/4P/h/+L/5//s//D/8//2//j/9//2//n/
+v/6//r/+v/6//j/+P/6//r/+f/5//n/+f/7//v/+//7//v/+//8//z//P/8//z//P/8
//z//f/9//3//P/8//3//f/9//3//v/+//7/AAAAAAAA/////wAAAAAAAAEAAgAAAAAA
AQABAAUABQAFAAUABQAGAAYABgAJAAoACgAKAAsADAAOAA4ADAAMAA0ADwAPAA8ADwAQ
ABIAEgASABMAFQAVABYAFwAXABgAGAAaABsAHAAcABwAHAAdAB0AHQAfACAAIAAgAB8A
HwAgACEAIQAiACIAIQAhACIAIgAiACQAJAAkACQAJAAkACMAIwAjACUAJQAlACUAJQAl
ACYAKAAoACgAKAAoACcAJgAmACQAIwAiACEAIwAiACEAIQAeAB0AGgAaABkAFgAWABUA
EgARABAAEAAPAA4ADQANAAoACgAKAAkACQAJAAkABwAHAAcABwAHAAgACAAIAAgACAAH
AAcABwAJAAkACQAJAAcABwAHAAgACAAHAAcABwAJAAkACQAJAAcACAAIAAgACgAJAAkA
CgAIAAgACAAIAAoACgAKAAoADAAMAAwADAAOAA4ADgAOAAwADQANAA0ADQAMAAwADAAM
AAwADAAMAAoACQAJAAkACgAKAAoACgAMAAoACgAKAAgACAAIAAgACgAKAAsACwAKAAoA
CgAKAAwACwALAAsADQAMAAwACwALAAsACwAMAAwADAALAAsACwAKAAoACgAIAAgACQAJ
AAgABwAHAAgACAAIAAgACAAIAAgABwAHAAcABwAHAAcABwAHAAcABwAFAAUABAAEAAYA
BQAFAAYABgAGAAYABgAGAAYABgAGAAYABgAGAAYABAAEAAQABAADAAMAAwADAAUABAAE
AAMABQAFAAQABAAEAAQABAAEAAQABAAEAAQAAgACAAIAAgAAAAAAAAAAAAAAAAAAAAAA
AAAAAAAAAAAAAAAAAAAAAAAAAAAAAAAAAAAAAAAAAAABAAIAAwAEAAcACAAJAAoADAAM
AAwADAAMAAwADAAMAA4ADgAOAA4ADgAOAA4ADgANAAwACwAKAAkACAAHAAYACAAIAAgA
CAAKAAoACgAKAAkACAAJAAgACQAJAAkACgAJAAgABwAHAAkACQAIAAgACAAGAAYABwAH
AAcABwAHAAkACQAJAAkABwAHAAcACAAKAAoACgAKAAgABwAHAAcACQAJAAkACQAJAAkA
CQAJAAgABwAGAAUABAAEAAQABAADAAMAAgACAAQABQAFAAUABQAFAAYABgAHAAYABQAC
AAAA+P/x/+v/5f/i/+T/6//3/woAKABGAGYAiwC6AOwAHgFGAV4BZAFeAU4BKAH4AMEA
iQBbAD0AJQANAPj/6P/g/9z/3v/h/+D/5f/w//T/9f/4//r/+//8//3//v8AAAIAAgAE
AAYABAACAAIAAwADAAMAAwADAAMAAwADAAMAAwAEAAQAAgACAAIAAgABAAAAAAD/////
/v/+////AAABAAIABAAEAAQABgAGAAgABwAHAAgACAAIAAkACgAKAAoACwALAA0ADQAN
AA0ACwAMAAwADAANAA4ADgAOAA0ADgAQABAAEAAQABEAEwARABEAEQASABQAFAAUABUA
FQAVABYAFwAVABYAFgAYABkAGgAaABoAHAAdAB0AHQAfACAAIAAgACEAIQAiACMAJQAm
ACYAJQAjACQAJAAkACQAJAAkACQAJAAkACMAIwAlACcAJwAnACcAJwAnACgAJgAmACYA
JgAkACMAIgAiACIAIQAgAB8AIQAgAB8AHwAcABsAGAAYABUAEgASABEAEQARABEAEgAP
AA4ADQANAA4ADgAOAA0ACgAJAAgABQAFAAUABQAFAAYABgAGAAYABgAFAAUABQAFAAUA
BQAFAAUABQAFAAYACAAHAAcABwAHAAcABwAHAAcACAAIAAgACAAHAAcACAAIAAgACAAI
AAoACgAKAAoACAAIAAgACAAKAAoACgAKAAgACQAJAAkACgAKAAsADAAKAAoACgAKAAwA
CwALAAsADAAMAAwADAALAAgABwAGAAYABgAGAAYABgAGAAcABwAGAAYABgAGAAYABQAF
AAUABQAEAAQAAwADAAMAAwAEAAQABAADAAMAAQAAAAAAAAACAAIAAwADAAQAAwADAAQA
BAAEAAQABAACAAIAAQABAAEAAQABAAEAAQABAAEAAQADAAMAAgACAAIAAQABAAIABAAE
AAQABAAEAAQABAAEAAMAAgABAAAAAAAAAAAAAAABAAEAAQABAAEAAAAAAP//AQD//wAA
AAD+//7//v/+//7//v/+//7//v/+//7//v8AAAAAAAAAAAIAAgACAAIAAgACAAIAAgAE
AAQABAAEAAcACAAJAAoACAAIAAgACAAIAAgACAAIAAoACgAKAAoACgAKAAoACgAHAAYA
BQAEAAQABAAEAAQABAAEAAQABAAEAAQABgAGAAYABQAEAAQAAwACAAEAAQABAAEAAAAA
AP///P/7//v//f/9//3//f/9//3//f/9//3//f/9//7//v/+//7//v/+//3//f/9//v/
+//7//v/+//7//v/+//9//3//f/9//z//P/8//z//f/9//z//P/+//////////////8A
AAAA///+//v/+v/2//D/6//l/+H/3P/c/+X/8/8EAB4APABcAIUAtgDqACQBWgF+AZIB
mgGQAWoBNgH7ALcAewBTADMAEwD4/+j/4P/e/97/4f/g/+P/6P/w//P/9v/4//v//P/7
//z//P/8//z//P/6//z//v8AAP7//f/8//v/+//7//v/+//8//3///8AAAAAAAAAAAAA
/v/+//////////7//v////3//f/9//7///8AAAMABAADAAEAAAAAAAIAAgADAAQABQAG
AAgACQAJAAkACQAJAAgACAAHAAYABwAIAAgACAAKAAwADwAQAA4ADgAPABEAEQARABEA
EgASABIAEgATABUAFQAWABcAGQAaABoAHAAdAB4AHgAeACAAIQAhACEAIwAkACQAJAAj
ACMAJAAlACcAKAAoACcAJQAmACYAJgAoACgAKAAoACgAKAAnACcAJQAnACcAJwAmACUA
JAAkACIAIgAiACIAJAAjACIAIgAkACMAIgAhACEAIAAfAB8AHAAbABgAGAAXABQAFAAT
ABIAEQAQABAAEQAQAA8ADwAOAA4ADgANAAsACwALAAkABwAHAAcABwAEAAQABAAEAAYA
BQAFAAUAAwADAAMAAwAEAAUABgAIAAgABwAHAAcABwAHAAcABwAFAAYABgAGAAQAAwAD
AAQABgAGAAYABgAEAAQABAAEAAYABgAGAAYABAAEAAQABAAEAAUABQAFAAUABAAEAAQA
BAAEAAQABAAEAAMAAwADAAUABgAHAAgABwAEAAMAAgAAAAAAAAAAAAIAAgADAAMAAgAC
AAIAAgAAAP///////wAAAAABAAEAAQABAAEAAgACAAIAAQABAAEAAAAAAAAAAAAAAAEA
AQD///3//P/8//z//P/8//z//v/+//3//f/7//v/+//7//z//f/+/////f/9//z//P/+
//3//f/+//7//v/+//7//f/8//v/+v/6//r/+v/6//r/+v/6//r//P/9//7///////7/
/v/9//////8AAAAA/v/+//7//v/+//7//v/+/wAAAAAAAAAA/v/+//7//v8BAAIAAwAE
AAYABgAGAAYABAAEAAQABAAFAAYABwAIAAgACAAIAAgACAAIAAgACAAFAAQAAwACAAEA
AAD///7/AAAAAAAAAAAAAAAAAgACAAMAAwADAAQAAgAAAP7//f/9//3//P/8//r/+P/4
//n/+//7//v/+//7//v/+//7//v/+//7//z//P/8//z//P/8//v/+//7//n/+f/5//n/
+//7//v/+//9//3//f/9//r/+v/6//r/+f/5//j/+P/6//v/+//7//r/+f/5//j/9//4
//n/9v/y/+r/4//d/9f/1P/Y/+H/8/8KACIAQABkAI8AwAD4ADYBaAGGAZgBoAGOAWIB
KgHtAK0AeQBTAC8ACwDy/+T/3v/e/9z/3f/g/+X/6P/s/+//8v/0//P/9P/3//b/9v/4
//j/9P/2//j/+P/4//v/+//7//v/+f/5//n/+f/5//n/+v/6//j/+P/4//j/+f/6//z/
/f/7//r/+v/7//v/+//7//z/+v/6//z//P/+//3//f/+//z//P/9//7//P/8//3//f//
/////////wEAAgACAAIAAwAEAAQABAAFAAYACAAIAAYABgAHAAkABwAHAAcACAAMAAwA
DAANAA8ADwAQABEAEwAUABQAFgAVABYAFgAWABgAGQAZABkAHQAeAB4AHgAgACEAIwAl
ACMAJAAkACMAIgAiACEAIAAjACQAJQAmACYAJgAlACUAJAAlACQAIwAgAB8AHgAeAB4A
HgAeAB4AIAAfAB4AHgAcABsAGgAZABcAFgAVABUAEgARAA4ADgANAAoACgAJAAgABwAG
AAYABwAGAAUABQAEAAQABAADAAMAAwADAAEAAgADAAQABQADAAIAAQAAAAAA////////
/f/9//3//f/+////AAACAAIAAQABAAEAAAD///7//f///wAAAAAAAP7//f/9//7//P/8
//z//P/9//7///8AAAAAAAAAAAAA///+//3//P/+//////////3//P/8//z//v/+//7/
/v/8//v/+//7//7//v/+//7//v/8//z//P/7//r/+f/4//r/+v/7//v/+v/6//r/+v/8
//v/+//7//v/+v/6//n/+f/5//n/+v/5//j/9v/1//f/9v/2//b/9f/0//T/8//z//P/
9P/2//f/+P/5//r/+f/4//b/9f/3//f/9//3//X/9f/1//X/9f/1//T/9P/0//P/8//0
//L/8v/y//L/9P/0//T/9P/2//b/9v/2//j/+P/4//j/9//3//f/9//0//L/8f/v/+//
7//y//b/9v/2//b/9v/0//T/9P/0//T/9P/0//T/9f/2//f/+P/6//r/+v/6//z//P/8
//z/+//6//n/+P/2//b/9v/2//j/+v/8//7//f/8//v/+v/5//j/9//2//T/9P/0//T/
9P/0//T/9P/0//T/9P/0//T/9P/0//P/8v/y//H/8P/v/+//7//v//D/8P/w/+7/7P/t
/+3/7f/t/+3/7f/t/+3/7f/t/+3/6//s/+z/7P/t/+7/7//v/+3/7f/t/+3/6//r/+v/
6//t/+3/7f/t/+3/7f/s/+z/7P/s/+3/7f/r/+r/6f/p/+z/7f/u/+//7v/s/+3/7P/r
/+T/3v/Y/9P/z//N/8z/0P/b/+n/AgAgAEIAaACXAMgA/AAyAV4BeAGIAYYBagE6AQQB
xQCLAF0AOQAVAPP/3P/Q/8z/zP/M/8//1P/b/97/3v/f/+L/5P/l/+j/6f/q/+r/6v/o
/+b/6P/o/+j/6P/p/+n/6f/p/+f/5//n/+f/6f/p/+r/6v/s/+z/7P/s/+r/6v/r/+v/
6//q/+r/6//r/+v/6//s/+z/7P/u/+7/7P/r/+v/7P/u/+7/7//w/+7/7v/v/+//8f/x
//H/8f/x//L/8v/y//P/9P/0//T/8//0//b/9v/3//j/+v/9//v/+//7//z//v/+//7/
////////AAABAAEAAgACAAQABQAGAAYABgAJAAsADAANAA8AEAAQABAAEgATABUAFwAV
ABYAFgAVABcAGAAYABgAFwAWABUAFAAUABQAEwATABUAFwAXABcAFAATABIAEgAQABAA
EAAQAA4ADQAMAAwADAALAAoACQAIAAYABAADAAMAAwABAAIA///8//z/+//8//v/+v/6
//j/9v/0//P/8v/y//L/8f/z//P/8//x//P/8//z//P/9P/0//T/9P/y//H/8f/x//H/
8f/x//H/7//v/+//8P/v/+3/7P/r/+z/7f/u/+//8f/y//L/8v/w/+//7//w//L/8v/y
//L/8P/w//D/8P/u/+7/7v/u/+7/7v/u/+7/8P/x//H/8f/x//D/8P/w//D/8P/w//D/
7v/t/+3/7f/v//D/8f/y//L/8P/w//D/8P/w//D/8P/u/+7/7//v//D/8P/w//D/8v/x
//H/8f/v/+7/7v/t/+v/6//r/+z/7v/u/+3/7f/s/+r/6f/o/+n/6v/s/+3/7P/r/+v/
7P/q/+r/6v/q/+z/7P/r/+v/6//r/+v/6//r/+v/6//r/+v/6//q/+r/7P/r/+v/7P/p
/+j/5//m/+b/5v/m/+b/5//o/+n/6v/q/+r/6v/q/+n/6f/p/+n/5//m/+b/5f/n/+f/
5v/m/+j/6P/o/+j/6v/q/+r/6v/p/+j/5//m/+b/5v/m/+b/6P/o/+j/6P/m/+b/5v/m
/+b/5v/m/+b/6f/q/+v/7P/u/+7/7v/u/+7/7v/u/+7/7f/s/+v/6v/r/+z/7f/u//D/
8P/w//D/7//u/+3/7P/q/+r/6v/q/+r/6v/q/+r/6v/q/+r/6v/r/+z/7f/u/+3/7P/r
/+r/6f/o/+f/5v/l/+T/4//i/+L/4v/i/+L/5P/k/+T/5P/j/+L/4f/g/+L/4v/i/+L/
5P/k/+T/5P/k/+T/5P/k/+L/4v/i/+L/4v/i/+L/4v/k/+T/5P/k/+L/4v/i/+L/4P/g
/+D/4P/i/+L/4v/i/+T/5P/k/+T/4f/g/9//3v/a/9j/1v/U/9D/zP/I/8T/0f/e/+v/
+P8LAA==
         </WaveFormData>
      </LeadData>
      <LeadData>
         <LeadByteCountTotal>10000</LeadByteCountTotal>
         <LeadTimeOffset>0</LeadTimeOffset>
         <LeadSampleCountTotal>5000</LeadSampleCountTotal>
         <LeadAmplitudeUnitsPerBit>4.88</LeadAmplitudeUnitsPerBit>
         <LeadAmplitudeUnits>��V</LeadAmplitudeUnits>
         <LeadHighLimit>2147483647</LeadHighLimit>
         <LeadLowLimit>268435456</LeadLowLimit>
         <LeadID>V6</LeadID>
         <LeadOffsetFirstSample>0</LeadOffsetFirstSample>
         <FirstSampleBaseline>0</FirstSampleBaseline>
         <LeadSampleSize>2</LeadSampleSize>
         <LeadOff>FALSE</LeadOff>
         <BaselineSway>FALSE</BaselineSway>
         <ExcessiveACNoise>FALSE</ExcessiveACNoise>
         <MuscleNoise>FALSE</MuscleNoise>
         <LeadDataCRC32>1572815862</LeadDataCRC32>
         <WaveFormData>
IAAgACAAIAAgACAAIAAgACAAIAAgACAAIAAgACAAIAAgACAAIAAgACAAIAAgACAAHgAe
AB4AHgAeAB4AHgAeAB4AHgAeAB4AHgAeAB4AHgAeAB4AHgAeAB4AHgAeAB4AHQAcABsA
GgAbABwAHQAeABwAHAAcABwAHAAcABwAHAAbABoAGQAYABoAGgAaABoAGAAYABgAGAAa
ABoAGgAaABgAGAAYABgAGAAYABgAGAAYABgAGAAYABgAGAAYABgAFgAWABYAFgAWABYA
FgAWABYAFgAWABYAGAAYABgAGAAYABgAGAAYABYAFgAWABYAFAAUABQAFAAUABQAFAAU
ABQAFAAUABQAEgASABIAEgATABQAFQAWABYAFgAWABYAFQAUABMAEgAQABAAEAAQABIA
EgASABIAFAAUABQAFAAVABYAFwAYABYAFgAWABYAFgAWABYAFgAXABgAGQAaABwAHAAc
ABwAGgAaABoAGgAZABgAFwAWABgAGQAZABkAFwAXABcAFwAVABUAFQAVABMAEQAQAA8A
EAAPAA8AEAAQAA4ADgANAA0ADQANAA0ADQANAA0ADQALAAsACwALAAsACwALAAsACwAL
AAsACwALAAsACgAKAAgACAAIAAgACgAKAAoACgAKAAoACgAKAAoACgAKAAoACgAJAAkA
CgAIAAgACAAIAAgACAAIAAgACAAGAAYAAwABAPz/+P/y/+//8f/2/wAACgAZAC4ARwBi
AIMApwDMAO4ABwEZAR4BGQEEAeoAyAClAIYAcQBbAEcAOQAtACQAHgAZABUAEwARABEA
EAAOAA0ADgAMAAoACQAJAAgABwAFAAYABwAHAAcABwAFAAUABQAFAAQABAAEAAQABAAE
AAQABQAFAAUABQAFAAUABQAFAAUABAAEAAQABAADAAMAAwADAAUABQAFAAYABgAFAAUA
BQAEAAQABAAFAAUABQAFAAUABwAIAAgACAAGAAcABwAHAAUABQAFAAYACAAJAAkACQAL
AAsACwAMAAoACwALAAsADAAMAA0ADQAQABAAEAASABEAEQARABEAEwAUABQAFQAWABcA
GAAZABcAFwAXABkAFwAXABkAGQAbABwAHAAcAB0AHQAdAB0AHAAcAB0AHQAdAB0AHQAd
ABwAHQAdAB4AHgAeAB4AHgAeAB4AHQAdABsAGgAaABoAGwAaABkAGAAYABcAFwAXABUA
FAASABEAEAAPAA4ADQAOAA0ADQAMAAsACgAKAAoACQAJAAkACAAHAAcACAAIAAYABgAG
AAUABQAFAAUABQAFAAQABAAEAAYABgAGAAYABgAGAAYABgAGAAUAAwACAAQAAwADAAQA
BwAHAAcABwAGAAYABgAGAAQABAAFAAUABQAFAAUABQAHAAcABwAHAAUABQAGAAYABQAF
AAQAAwADAAMAAwADAAUABQAFAAUAAwABAAEAAgACAAMAAwADAAMAAwADAAIABAAEAAQA
AwABAAIAAgACAAQAAwADAAMAAQABAAEAAQABAAEAAQABAP///v/+////AQABAAAA///9
//7//v/9////AAAAAAAA/v/+//7//f/9//7//v/+//7//v/9//3//v/+//7//v/+//7/
/v/9//3//f/9//3//f/9//3//f/8//z//f/9//v/+//7//v//f/8//z//f/7//r/+v/7
//v/+//7//v//f/9//3//f////7//v/+//z//P/8//z//P/8//z//P/8//z//P/8//z/
/P/8//z/+v/6//r/+v/8//z//P/8//r/+v/6//r//P/8//z//P/+//7//v/+/wAAAAAA
AAAAAAAAAAAAAAAAAAAAAAAAAAAAAAAAAAAAAQACAAMABAAEAAQABAAEAAQABAAEAAQA
AwACAAEAAQD//////////wEAAQABAAEAAAD///7/+//8//v/+v/5//n/+v/6//j/+P/3
//f/9//3//f/9//3//X/9f/1//X/9f/1//X/9f/3//f/9//3//X/9f/1//X/9P/0//T/
9P/2//b/9v/2//b/9v/2//b/9P/0//T/9P/0//T/9P/z//P/9P/0//T/9P/0//T/9P/4
//b/9P/0//L/7//r/+j/4v/e/9v/3//k/+r/9P8DABYALQBKAGkAiQCsANAA6wD9AAIB
+wDsANIAtACTAHIAWwBHADMAIwAXAA4ABgABAP///f/7//3//P/4//f/9v/0//L/8//z
//L/8f/x//D/7//v//H/7//t/+3/7f/t/+7/7v/u/+7/7P/s/+z/7f/t/+3/7f/t/+3/
7f/t/+3/7f/u/+//8P/v/+//7//v/+//7//v//D/7v/t/+3/7f/u/+7/7v/v/+//7//v
/+//7//w//D/8P/w//H/8f/x//H/8f/x//L/8v/z//P/8//z//P/8//0//b/9//3//f/
9v/2//f/9//4//j/+P/6//n/+f/5//n//f/+//7///8AAAEAAgADAAEAAQABAAMAAwAD
AAUABQADAAQABAAEAAcABwAHAAcABgAGAAcABwAHAAcABwAHAAoACwALAAwACgAKAAoA
CgAMAAwACwALAAsACgAKAAoACQAIAAcABgAGAAUABQAFAAMAAgAAAP///v/9//z/+//6
//n/+f/4//n/+P/4//j/9f/1//X/9P/z//P/9P/0//T/9P/0//P/8//z//P/8//z//L/
8v/y//L/8v/y//L/8v/y//L/8v/z//P/8v/y//L/8f/x//L/8//z//P/8//y//L/8v/y
//T/9P/1//X/9P/z//L/8f/z//P/8//z//H/8f/y//L/8P/x//H/8f/x//H/8f/x//P/
8//z//P/8//x//H/8v/y//P/8//z//H/8f/x//D/8v/y//L/8f/x//L/8v/y//D/7//v
/+//7//v/+//7//v/+//7//v//H/8P/w//H/7//v/+7/7f/v//D/8P/v//H/8v/y//L/
8P/w//D/7//t/+7/7v/u//D/8P/v/+//7v/u/+7/7v/w//D/8P/v/+//7//v/+//7//v
/+//7//s/+z/7f/t/+//7//v/+//7f/s/+z/7f/t/+z/7P/t/+3/7f/t/+3/7//v/+//
7//t/+7/8P/u/+7/7v/u/+7/7v/u/+7/7v/s/+z/7P/s/+z/7P/s/+z/7P/s/+z/7P/s
/+z/7P/s/+7/7v/u/+7/7v/u/+7/7v/s/+z/7P/s/+z/7P/s/+z/7P/s/+z/7P/u/+7/
7v/u//D/8P/w//D/8f/y//P/9P/y//L/8v/y//L/8v/y//L/9P/0//T/9P/2//b/9v/2
//T/9P/0//T/8v/y//L/8v/w//H/8f/x//H/8f/x//H/8//z//P/8//x/+//7v/t/+7/
7f/t/+7/7v/s/+z/6//r/+v/6//r/+v/6//r/+v/6//r/+v/6//r/+v/6//r/+n/6f/p
/+n/6f/p/+j/6P/q/+r/6v/q/+j/6P/o/+j/6P/o/+j/6P/o/+j/6P/o/+r/6f/p/+r/
6P/o/+j/6P/q/+r/6v/q/+j/6P/m/+P/3//a/9b/0v/P/9H/1P/c/+j/+f8MACEAPgBd
AH0AogDGAOEA7wDyAOsA2ADAAKQAgwBkAFEAQwAxAB8AEQAIAAAA+f/1//H/8f/z//L/
8P/v/+7/7P/q/+n/6//q/+n/6f/o/+f/5//l/+X/5f/l/+X/5f/m/+b/5v/m/+b/5v/m
/+f/5//n/+f/5//l/+X/5f/l/+b/5v/m/+b/5f/l/+X/5f/n/+f/5//o/+b/5f/l/+X/
5v/m/+b/5//p/+n/6f/p/+n/6v/q/+r/6P/p/+n/6f/p/+n/6f/q/+r/6//r/+v/6//r
/+v/7P/s/+3/7f/t//D/8P/x//H/8v/y//L/9P/z//P/8//z//X/9v/2//f/9v/3//j/
+f/5//n/+f/7//v/+//9//3///8AAAAAAAABAAEAAQABAAIAAgADAAMAAwADAAMAAwAG
AAcABwAIAAYABgAGAAYACAAIAAcABwAHAAYABgAGAAUABAADAAIAAgABAAEAAQD///7/
/P/7//z/+//6//n/+P/3//f/9v/1//T/9P/0//P/8//z//L/7//v//D/8P/u/+7/7v/t
/+//7//v/+//8f/w//D/8P/u/+7/7v/u/+7/7v/u/+7/7//v/+7/7v/u/+3/7f/u/+//
7//v/+//7v/u/+7/7v/u/+7/7//v/+//7//v/+//7f/t/+3/7f/t/+3/7v/u/+7/7//v
/+//7//v/+//7//v/+//7//v/+//7f/t/+7/7v/v/+//7//t/+3/7f/s/+7/7v/u/+3/
6//s/+z/7P/s/+v/6//r/+3/7f/t/+3/7f/t/+3/7f/t/+z/7P/t/+3/7f/s/+v/6f/q
/+r/6f/p/+r/6v/q/+r/6v/q/+n/6f/q/+r/6v/q/+r/6f/p/+z/7P/s/+z/6v/q/+r/
6f/r/+v/6//r/+n/6f/p/+n/6f/q/+z/7f/s/+v/6v/p/+v/6v/q/+v/6f/o/+j/6f/r
/+v/6//r/+n/6f/p/+n/6f/o/+j/6P/o/+j/6P/o/+j/6P/o/+j/6v/q/+r/6v/q/+r/
6v/q/+r/6v/q/+r/6P/o/+j/6P/q/+r/6v/q/+r/6v/q/+r/6v/q/+r/6v/q/+r/6v/q
/+z/7P/s/+z/7P/s/+z/7P/u/+7/7v/u/+7/7v/u/+7/7v/u/+7/7v/w//D/8P/w//L/
8v/y//L/8f/w/+//7v/s/+z/7f/t/+v/6//r/+v/7f/t/+3/7f/v/+//7f/s/+v/6v/p
/+n/6v/q/+j/6P/n/+f/5//n/+n/6f/p/+n/5//n/+f/5//p/+n/6f/p/+n/6f/p/+n/
5//n/+f/5v/m/+b/5v/m/+j/6P/o/+j/6P/o/+j/6P/o/+j/6P/o/+j/6P/n/+f/5v/m
/+b/5v/o/+j/6P/o/+j/6P/m/+D/3//b/9b/0P/O/8v/zf/U/9r/5P/3/w4AJQBCAGMA
hQCqAMwA3wDnAOgA3wDMALIAkgBzAFwASQA3ACkAGwAPAAYA+v/v/+3/7//t/+//7v/s
/+v/7P/o/+b/5//n/+b/5f/l/+T/4f/h/+P/4//j/+P/4//j/+T/5P/k/+T/4v/i/+L/
4//h/+H/4f/h/+P/4//j/+P/5P/k/+T/5P/j/+P/4//j/+P/4//j/+T/5P/j/+P/4//m
/+b/5v/n/+X/5f/l/+X/5f/m/+b/5v/k/+X/5f/l/+X/5f/l/+b/5v/n/+f/5//n/+f/
5//o/+j/6f/p/+n/6v/q/+v/6//q/+r/6v/s/+3/7f/t/+3/7//w//D/8f/0//X/9v/3
//X/9f/1//f/+f/5//v/+//7//z//P/8////////////AAAAAAEAAQABAAEAAQABAAIA
AwADAAQAAgACAAIAAgAEAAQAAwADAAEAAAAAAAAAAQAAAP///v/+//3//f/9//v/+v/4
//f/9v/1//T/8//y//H/8f/w/+//7v/u/+7/7f/t/+3/7P/p/+n/6v/q/+r/6v/q/+n/
6f/p/+n/6f/r/+r/6v/q/+r/6v/q/+r/6v/q/+r/6v/p/+n/6P/o/+r/6f/p/+r/6f/p
/+n/6f/q/+r/6v/q/+r/6v/r/+v/6//r/+v/6//r/+v/6//r/+v/6//s/+z/6//r/+r/
6f/r/+v/6//r/+v/6//r/+v/6//p/+n/6v/q/+v/6//r/+n/6f/p/+j/6v/q/+r/6f/p
/+r/6v/q/+r/6f/p/+n/5//n/+f/5//p/+n/6f/p/+v/6v/q/+v/6//r/+r/6f/r/+z/
7P/r/+n/6v/q/+r/7P/s/+z/6//p/+r/6v/q/+z/7P/r/+v/6v/q/+r/6v/q/+r/6v/p
/+n/6f/p/+n/6//r/+v/6//o/+j/6f/p/+v/6//r/+v/6//q/+r/6//r/+r/6v/r/+v/
6//r/+v/6//r/+v/6//r/+r/6v/q/+r/6v/q/+r/6v/q/+r/6v/q/+r/6v/q/+z/7P/s
/+z/7P/s/+z/7P/s/+z/7P/s/+r/6v/q/+r/7P/s/+z/7P/s/+z/7P/s/+3/7v/v//D/
8P/w//D/8P/y//L/8v/y//T/9P/0//T/9P/0//T/9P/2//b/9v/2//b/9v/2//b/9f/0
//P/8v/w//H/8f/x//H/8f/x//H/8//z//P/8//z//H/8P/v/+7/7f/t/+7/7v/s/+z/
6//r/+v/6//r/+n/6f/p/+n/6//r/+v/6//r/+v/6//r/+v/6//r/+v/7f/t/+z/7P/s
/+z/7P/s/+z/7P/s/+z/7P/s/+z/7P/s/+z/7P/s/+z/6//r/+z/7P/s/+z/7P/q/+r/
6v/q/+r/7P/q/+P/3//c/9j/1P/R/9H/1v/g/+z/+/8SACkAQgBhAIUAqgDMAOMA6QDo
AOMA0gC4AJwAfQBkAFEAQQAzACcAGQAMAAAA+f/1//H/8f/x//L/8v/x//D/7v/s/+3/
7f/u/+3/6//s/+n/6f/p/+n/6f/p/+n/6f/q/+r/6v/q/+r/6v/q/+v/6f/p/+n/6f/p
/+n/6f/p/+j/6P/o/+j/6f/p/+n/6f/p/+n/6f/q/+r/6f/p/+n/6v/q/+r/6//r/+v/
6//r/+v/7P/s/+z/7P/t/+3/7f/t/+3/7f/u/+7/7//v/+//7//v/+//8P/w//H/8f/x
//L/8v/z//P/9P/0//T/9v/3//f/9//3//n/+v/6//v/+v/7//z//f////////8BAP//
//8BAAEAAwAEAAQABAAFAAUABQAFAAYABgAHAAcABwAHAAcABwAKAAsACwAMAAoACgAK
AAoADAAMAAsACwALAAoACgAKAAkACAAHAAYABgAFAAUABQADAAIAAAD///7//f/8//v/
+v/5//n/+P/3//b/9v/2//X/9f/1//T/8//z//T/9P/y//L/8v/x//H/8f/x//H/8f/w
//D/8P/w//D/8P/w//D/8P/w//D/8f/x//D/8P/w/+//7//w//H/8f/x//H/8v/y//L/
8v/y//L/8//z//H/8f/x//H/8f/x//H/8f/w//H/8//0//L/8//z//P/8f/x//H/8f/x
//H/8f/x//P/8f/x//L/8v/z//P/8//z//P/8//y//L/8v/y//H/7//w//D/8P/w/+//
7//v/+//7//v/+//7//v/+//7//v/+7/7v/v//H/8f/w/+//7//w//D/7//v//D/8P/w
/+7/7v/u/+3/7//w//D/8P/u/+7/7f/t/+7/7v/u/+7/7v/u/+7/7f/t/+3/7f/t/+v/
6//r/+v/7P/s/+3/7f/t/+3/7f/t/+3/7P/s/+3/7f/s/+z/7f/r/+v/6//r/+3/7f/t
/+3/7//w/+7/7v/s/+z/7P/s/+7/7v/u/+7/7v/u/+7/7v/s/+z/7P/s/+7/7v/u/+7/
7v/u/+7/7v/u/+7/7v/u/+7/7v/u/+7/7P/s/+z/7P/u/+7/7v/u/+//8P/x//L/9P/0
//T/9P/0//T/9P/0//b/9v/2//b/+P/4//j/+P/2//b/9v/2//X/9P/z//L/8v/y//P/
8//z//P/8//z//L/8f/w/+//8f/x/+//7v/t/+z/6//r/+7/7v/s/+z/6f/p/+n/6f/p
/+n/6f/p/+n/6f/p/+n/5//n/+f/5//p/+n/6f/p/+n/6f/p/+j/6P/o/+j/6P/o/+j/
6P/o/+b/5v/m/+b/6P/o/+j/6P/m/+b/5f/l/+j/6P/o/+j/6P/o/+j/6P/m/+b/5P/k
/+P/3f/W/9L/0P/N/83/0v/a/+T/9/8MACUAQgBlAIcArADQAOcA7wDuAOcA1AC8AJwA
ewBeAEkAOQApABcACwD+//T/7//p/+X/5f/p/+r/6v/p/+j/5v/o/+f/5//m/+f/5//m
/+f/5f/j/+P/5f/l/+X/5f/m/+b/5v/m/+T/5P/k/+X/5f/l/+X/5f/j/+P/4//j/+L/
4v/i/+L/5f/l/+X/5f/n/+f/5//o/+j/5//n/+f/6P/o/+j/6f/n/+f/5//n/+f/6P/o
/+j/6P/p/+n/6f/r/+v/6//s/+z/7f/t/+3/7f/t/+3/7v/w//H/8f/x//D/8P/x//H/
8P/w//D/8v/1//X/9f/1//f/+P/4//n/+v/7//z//f/9//3//f////////8BAAEAAwAE
AAQABAADAAMAAwADAAQABAAFAAUABQAFAAUABQAIAAkACQAKAAwADAAMAAwADAAMAAsA
CwAJAAgACAAIAAkACAAHAAYABgAFAAUABQADAAIAAAD///z/+//6//n/+v/5//n/+P/3
//b/9v/2//f/9//3//b/8//z//T/9P/y//L/8v/x//P/8//z//P/8//y//L/8v/y//L/
8v/y//D/8P/w//D/8//z//L/8v/0//P/8//0//P/8//z//P/9P/0//T/9P/0//T/9f/1
//P/8//z//P/8f/x//H/8f/w//H/8//0//L/8//z//P/9f/1//X/9f/z//P/8//z//X/
8//z//T/8v/z//P/8//z//P/8//y//D/8P/w/+//8f/y//L/8v/y//H/8f/x//H/8f/x
//H/8f/x//H/8f/x//D/8P/x//H/8f/w/+//7//w//D/7//t/+7/7v/u//D/8P/w/+//
7//w//D/8P/u/+7/7f/t/+7/7v/u/+7/7v/u/+7/7f/t/+3/7f/t/+3/7f/t/+3/7f/u
//D/8f/x//H/8f/x//D/7v/t/+3/7f/s/+z/7f/t/+3/7f/t/+3/7f/t/+3/7f/u/+7/
7v/s/+z/7P/s/+7/7v/u/+7/7P/s/+z/7P/u/+7/7v/u/+7/7v/u/+7/7v/u/+7/7v/w
//D/8P/w//L/8v/y//L/9P/0//T/9P/y//L/8v/y//T/9P/0//T/9v/2//b/9v/1//T/
8//y//D/8P/x//H/8//z//P/8//1//X/9f/1//X/9f/z//L/8f/w/+//7//u/+7/7P/s
/+n/6f/p/+n/6f/p/+n/6f/r/+v/6//r/+v/6//r/+v/6//r/+v/6//r/+v/6//q/+r/
6v/q/+r/6v/q/+r/6v/s/+z/7P/s/+r/6v/q/+r/7P/s/+v/6//s/+z/7P/s/+r/6v/q
/+r/6v/q/+j/6P/l/9//2v/W/9T/0f/R/9b/3v/q//v/DgAlAEQAZQCJALIA2AD3AAUB
DgEHAfYA3AC6AJEAbgBVAEEALQAbAA0ABAD6//X/7//r/+f/6f/u/+7/7f/u/+7/7v/t
/+v/6v/r/+v/6P/n/+n/6//r/+r/6f/o/+f/6P/o/+j/6P/q/+r/6v/r/+v/6//r/+v/
6//r/+v/6//q/+r/6v/q/+r/6f/o/+f/6P/p/+r/7P/r/+n/6P/n/+r/6v/q/+v/7P/t
/+7/7//v//D/8P/w/+7/7//v/+//7f/t/+3/7v/v//H/8v/z//H/8f/x//L/8v/z//P/
8//0//T/9f/1//j/+P/4//r/+//7//v/+//9//7//v///wAAAQACAAMABQAFAAUABwAF
AAUABwAHAAkACgAKAAoACQAJAAkACQAMAAwADQANAA8ADwAPAA8ADQANAAwADAAOAA4A
DgAOAAwADAALAAsADQAMAAwADAANAAwACwAKAAoACQAJAAkABQAEAAIAAQAAAP///v/9
//z/+//7//r/+//6//r/+v/5//n/+f/4//n/+f/6//r/+P/4//j/9//1//X/9f/1//f/
9v/2//b/9v/2//b/9v/4//j/+P/4//n/+f/4//j/+P/3//f/+P/4//f/9v/1//T/9P/0
//T/9f/2//j/+f/4//f/9v/1//f/9//3//f/9f/1//b/9v/4//n/+f/5//n/+f/5//n/
9//3//f/9//3//X/9f/2//j/+f/5//n/9//3//f/9v/2//b/9v/1//f/+P/4//j/+P/3
//f/9//2//X/9P/z//T/9f/2//f/9//2//b/9//5//n/+P/3//X/9v/2//X/9//4//j/
+P/3//b/9f/z//X/9v/2//b/+P/4//f/9//1//T/8//y//P/9P/1//X/9f/1//X/9f/3
//f/9//3//b/9v/3//f/9f/1//X/9f/z//L/8v/z//X/9P/0//X/9//3//f/9//3//f/
9//3//f/+P/6//j/9v/2//b/9v/2//b/9v/2//j/+P/4//j/9v/2//b/9v/5//r/+//8
//7//v/+//7//P/8//z//P/+//7//v/+/wAAAAAAAAAAAgACAAIAAgABAAAA///+//z/
/P/9//3//f/9//3//f/9//3//f/9//7////+//7/+//6//n/+f/6//r/+P/4//X/9f/1
//X/9//3//f/9//1//X/9f/1//f/9//3//f/+f/5//n/+f/3//f/9//2//b/9v/2//b/
9v/2//b/9v/2//b/9v/2//T/9P/0//T/9v/2//X/9f/4//j/+P/4//b/9v/2//b/9v/4
//b/8v/v/+n/5v/i/97/2//b/+L/7v/8/wsAIAA7AFgAeQCfAMoA7gAHARUBGgETAf4A
3gC8AJkAegBjAE0ANwApAB0AFAAMAAUA/f/7//n/+f/6//z/+//6//r/+v/7//n/+v/7
//n/9P/1//f/9f/1//f/9//3//f/+P/4//j/+P/4//j/+P/5//j/9//2//X/9v/3//j/
+f/2//b/9v/2//f/9//3//f/9//3//f/+P/4//f/9//3//r/+v/6//v/+f/5//n/+f/5
//r/+v/6//z//f/9//3/+//7//v//P/+//////////3//f/9//7/AAABAAEAAQAEAAQA
BQAFAAYABgAGAAgACwALAAsACwAMAAwACwALAAwADQAOAA8AEQARABEAEwAVABUAFwAX
ABcAGAAYABgAGAAXABYAFQAXABgAGgAbABsAGwAbABsAGwAbABoAGgAYABgAGAAYABYA
FgAVABUAFgAWABcAGAAXABYAFQAUABIAEQARABEADwAOAAwACwAKAAkACAAHAAYABQAF
AAQAAwACAAIAAgADAAMAAwACAAEAAQACAAIABAAEAAQAAwACAAEAAAD//////v/+//7/
/v/+//7//v8AAAAAAAAAAAMAAwACAAIAAQD///7//v////////////7//v/+//7//v/+
//////8BAAEAAQABAAEAAQABAAEA/////wAAAAACAAMAAwADAAEAAQABAAEAAwADAAMA
AwABAP////8AAAAAAQABAAEAAwADAAMAAgAAAAAAAAD//wEAAgACAAIAAgABAAEAAQAB
AAEAAQABAAEAAQABAAEAAQAAAAAAAQD//////v/9////AAAAAP///f/+//7//v8AAAAA
AAD//wEAAgACAAIAAQAAAP7//f/+//7//v/+//7//v/+//3//f/9//3//f/9//3//f/9
//z//P/9//3//f/9//3//f////7//v///wEAAAAAAAEA///////////+//3//P/7//n/
+v/8/wAAAAAAAAAAAAD///7//f/8//z//P/8//z//f/+////AAAAAAAAAAAAAAIAAgAC
AAIAAAAAAAAAAAAAAAAAAAAAAAMABAAFAAYABAAEAAQABAACAAIAAgACAAIAAgACAAIA
AQABAAEAAQADAAMAAwADAAMAAwADAAMA///+//3//P/7//v//P/8//z//P/7//v/+f/5
//n/+f/5//n/+f/5//v/+//7//v/+v/5//j/9//5//n/+f/5//n/+P/4//j/+P/4//j/
+P/4//j/+P/4//j/+P/4//j/+P/4//j/+P/2//X/9f/0//X/9v/3//j/+v/4//r/+v/4
//T/7f/n/+T/4v/g/+H/5f/s//T/AgAXACwARwBmAIcAqwDQAPAABQEPARIBBQHsAM4A
qgCHAGwAVwBFADEAIQAXAA4ACAADAP////////3//P/6//v/+P/4//r/+f/5//r/+//5
//b/9//3//X/9f/3//f/9//3//X/9P/z//L/8v/y//L/8//1//X/9f/1//X/9f/1//X/
9v/2//b/9v/3//f/9//3//f/9//3//j/9v/1//X/9f/4//j/+P/5//n/+f/5//n/+f/6
//r/+v/4//n/+f/5//v/+//7//z/+v/7//v/+//8//3//v8AAP7/////////AAAAAAEA
AQACAAIAAgAEAAMAAwADAAMABQAGAAYABwAJAAsADQAPAA8ADwAPABEAEQARABMAEwAT
ABQAFAAUABcAFwAXABcAFgAWABcAFwAVABUAFQAVABgAGQAZABoAGAAYABgAGAAXABYA
FAATABMAEgASABIAEQAQAA8ADgAMAAsACwALAAsACgAIAAcABgAFAAQAAwACAAEAAQAA
AP3//P/8//z/+//7//v/+v/7//v//P/8//z//P/8//v//f/9//3//f/7//r/+v/6//r/
+v/6//r/+v/6//r/+v/6//n/9//2//j/9//3//j/+v/7//z//f/6//r/+v/6//j/+P/5
//n/+f/5//n/+f/5//n/+f/5//X/9f/2//b/9//5//r/+//5//n/+f/5//n/+f/5//n/
9//1//X/9v/5//v//P/9//v/+//7//r/+v/6//r/+f/3//j/+P/4//n/+f/6//v/+//7
//v/+//6//n/+P/3//f/9v/2//f/+f/5//j/9//2//b/9f/z//X/9v/2//b/9P/0//T/
8//1//b/9v/2//b/9v/1//X/9P/0//T/9P/0//T/9P/z//X/9f/1//X/9f/1//X/9f/y
//L/8//z//H/8f/x//H/8v/y//P/9f/3//b/9v/3//X/9f/1//X/8//z//P/8//z//T/
8v/y//L/8v/y//L/9P/0//T/9P/y//L/8v/y//L/8v/y//L/8v/y//L/8v/w//D/8P/w
//D/8P/w//D/8//0//X/9v/2//b/9v/2//j/+P/4//j/9//2//X/9P/2//b/9v/2//f/
+P/5//r/+f/4//f/9v/2//b/9v/2//b/9v/2//b/9v/2//b/9v/4//j/+P/4//f/9v/1
//T/8//y//H/8P/v/+7/7f/s/+7/7v/u/+7/7v/u/+7/7v/t/+z/6//q/+z/7P/s/+z/
7v/u/+7/7v/s/+z/7P/s/+r/6v/q/+r/6v/q/+r/6v/q/+r/6v/q/+j/6P/o/+j/5v/m
/+b/5v/n/+j/6f/q/+r/6v/q/+r/6f/o/+f/5v/k/+L/4P/e/9v/2P/V/9L/2//i/+n/
8P/9/w==
         </WaveFormData>
      </LeadData>
   </Waveform>
</RestingECG>
