# Supplementary material for: Detection of Left Atrial Enlargement Using a Convolutional Neural Network-Enabled Electrocardiogram
Source: Front Cardiovasc Med. 2020 Dec 17;7:609976. doi: 10.3389/fcvm.2020.609976 (PMC7773668; doi:10.3389/fcvm.2020.609976)
Supplement: Supplementary file 2 [file Data_Sheet_2.ZIP › normal1/1802010008_8021_00000025.XML]

<?xml version="1.0" encoding="Windows-1252"?>
<!DOCTYPE RestingECG SYSTEM "restecg.dtd">
<RestingECG>
   <PatientDemographics>
      <PatientID>1802010008</PatientID>
      <PatientAge>68</PatientAge>
      <AgeUnits>Years</AgeUnits>
      <Gender>Female</Gender>
      <PatientLastName>lisining</PatientLastName>
   </PatientDemographics>
   <TestDemographics>
      <DataType>Resting</DataType>
      <Site>1</Site>
      <AcquisitionDevice>MAC55</AcquisitionDevice>
      <Status>Unconfirmed</Status>
      <Priority>Normal</Priority>
      <AcquisitionTime>10:06:38</AcquisitionTime>
      <AcquisitionDate>07-03-2015</AcquisitionDate>
      <CartNumber>1</CartNumber>
      <AcquisitionSoftwareVersion>009C</AcquisitionSoftwareVersion>
      <XMLSourceVersion>MAC5000 v1.0</XMLSourceVersion>
   </TestDemographics>
   <RestingECGMeasurements>
      <VentricularRate>50</VentricularRate>
      <AtrialRate>50</AtrialRate>
      <PRInterval>176</PRInterval>
      <QRSDuration>100</QRSDuration>
      <QTInterval>446</QTInterval>
      <QTCorrected>406</QTCorrected>
      <PAxis>68</PAxis>
      <RAxis>53</RAxis>
      <TAxis>70</TAxis>
      <QRSCount>8</QRSCount>
      <QOnset>217</QOnset>
      <QOffset>267</QOffset>
      <POnset>129</POnset>
      <POffset>185</POffset>
      <TOffset>440</TOffset>
      <ECGSampleBase>500</ECGSampleBase>
      <ECGSampleExponent>0</ECGSampleExponent>
   </RestingECGMeasurements>
   <Diagnosis>
      <Modality>Resting</Modality>
         <StatementCount>5</StatementCount>
         <LabelText>12SL Õï¶Ï³ÂÊö</LabelText>
      <DiagnosisStatement>
         <StmtText>ñ¼ÐÔÐÄ¶¯¹ý»º</StmtText>
      </DiagnosisStatement>
      <DiagnosisStatement>
         <StmtText>°é</StmtText>
      </DiagnosisStatement>
      <DiagnosisStatement>
         <StmtFlag>ENDSLINE</StmtFlag>
         <StmtText>·¿ÐÔÔç²«</StmtText>
      </DiagnosisStatement>
      <DiagnosisStatement>
         <StmtFlag>ENDSLINE</StmtFlag>
         <StmtText>µçÑ¹·ûºÏ×óÐÄÊÒ·Ê´óµÄ×îµÍ±ê×¼£¬²»³ýÍâÊÇÕý³£±äÒì</StmtText>
      </DiagnosisStatement>
      <DiagnosisStatement>
         <StmtFlag>ENDSLINE</StmtFlag>
         <StmtText>ÁÙ½ç ECG</StmtText>
      </DiagnosisStatement>
   </Diagnosis>
   <Waveform>
      <WaveformType>Rhythm</WaveformType>
      <WaveformStartTime>0</WaveformStartTime>
      <NumberofLeads>8</NumberofLeads>
      <SampleType>CONTINUOUS_SAMPLES</SampleType>
      <SampleBase>500</SampleBase>
      <SampleExponent>0</SampleExponent>
      <HighPassFilter>16</HighPassFilter>
      <LowPassFilter>150</LowPassFilter>
      <ACFilter>NONE</ACFilter>
      <LeadData>
         <LeadByteCountTotal>10000</LeadByteCountTotal>
         <LeadTimeOffset>0</LeadTimeOffset>
         <LeadSampleCountTotal>5000</LeadSampleCountTotal>
         <LeadAmplitudeUnitsPerBit>4.88</LeadAmplitudeUnitsPerBit>
         <LeadAmplitudeUnits>¦ÌV</LeadAmplitudeUnits>
         <LeadHighLimit>2147483647</LeadHighLimit>
         <LeadLowLimit>268435456</LeadLowLimit>
         <LeadID>I</LeadID>
         <LeadOffsetFirstSample>0</LeadOffsetFirstSample>
         <FirstSampleBaseline>0</FirstSampleBaseline>
         <LeadSampleSize>2</LeadSampleSize>
         <LeadOff>FALSE</LeadOff>
         <BaselineSway>FALSE</BaselineSway>
         <ExcessiveACNoise>FALSE</ExcessiveACNoise>
         <MuscleNoise>FALSE</MuscleNoise>
         <LeadDataCRC32>4219781894</LeadDataCRC32>
         <WaveFormData>
/v/+//7//v/+//7//v/+/wAAAAAAAAAA/v/+//7//v8AAAAAAAAAAP7//v/+//7/AAAA
AAAAAAD+//7//v/+/wAAAAAAAAAA/v/+//7//v8AAAAAAAAAAAAAAAAAAAAAAAAAAAAA
AAD+//7//v/+//7//v/+//7//v/+//7//v8AAAAAAAAAAP7//v/+//7/AAAAAAAAAAD+
//7//v/+/wAAAAAAAAAAAAAAAAAAAAAAAAAAAAAAAP7//P/6//j/+//8//3//P/8//7/
/v/+/wAAAQACAAIAAQABAAEAAQADAAMAAwADAAcABwAHAAgACgAKAAsADQAMAAoACQAJ
AAwADAAMAAsABgAGAAUAAgACAAEA/////wAAAAD/////////////AAAAAAAAAAAAAP7/
////////AAAAAAAAAAAAAAAAAAAAAAMAAwADAAMABAAEAAUABQADAAAA/v/9//r/9v/4
//z/AgAIAA8AHAArAEEAVwBwAIkAoACyAL0AwQDAALYAmACDAIIAfQBsAF0ATwA4ACcA
IgAZABAACgAMAAoABQACAAAA///9//v//P/7//3////9//r/+P/4//j/+P/4//j/+P/4
//b/+P/4//j/+P/3//f/9//3//j/+P/4//b/9v/2//X/9f/3//X/9f/1//X/9f/1//X/
9f/1//b/9P/0//T/9P/1//X/9v/3//b/9v/1//X/9//3//b/9f/3//f/9//3//X/9f/3
//f/+f/5//n/9//1//b/9//3//n/+v/6//r/+P/4//j/+v/6//r/+v/6//j/+P/4//j/
+f/6//r/+//9//7///8BAAAA////////AQABAAIABAAEAAUABQAFAAgACQAJAAoADAAN
AA0ADQAOAA4ADwAPABEAEQARABEAEQARABAADwAQABAAEQASABAADwAPAA8AEAANAAwA
CwANAAwACwALAAsACgAJAAkACAAIAAgACAAHAAYABQAFAAQABAAFAAUAAwAAAAAAAAAA
AP///v/9//v/+//7//z//P/7//v/+//6//v//f/+//v/+//7//v/+//7//v/+v/4//j/
+P/3//f/9//3//f/+f/5//n/+f/3//f/9v/2//T/9f/1//P/9f/3//X/9f/z//P/8//z
//H/8f/x//H/8//y//H/8P/w/+7/7v/u/+//8P/w/+//7//w//D/8v/y//D/8P/x//H/
8f/x//L/8P/x//H/8v/z//b/9f/2//X/9f/1//b/9//4//r/+//5//n/+f/4//r/+v/6
//r/+//7//v/+//9//3//v/+//z/+//8//v//f/8//z//P/7//z//f////7//f/8//v/
/f/9//3//f/7//v/+//7//3//P/8//z//P/8//z//P/8//z//P/8//z//P/8//z//P/6
//r/+//7//v/+//7//n/+v/6//n/+f/6//z//f/+//7//P/6//j/+v/6//r/+v/8//z/
/P/8//z//P/8//z//P/8//z//P/8//z//P/8//z//P/8//z//P/8//z//P/7//r/+f/4
//n/+v/7//z//P/8//z//P/8//z//P/8//z//P/8//z//P/8//z//P/8//z//P/8//z/
/P/8//z//v/+//7//v/+//7//v/+//z//P/8//z//v/+//7//v/+//7//v/+//z//P/8
//z//P/8//z//P/+//7//v/+//7//v/+//7//P/8//z//P/+//7//v/+/wAAAAAAAAAA
/v/+//7//v8AAAAAAAAAAP7//v/+//7/AAAAAAAAAAACAAIAAgACAAEAAAD///7//P/8
//z//P/9//z///8CAAIAAgACAAMAAgACAAEAAQADAAMABQAFAAUABQAHAAcABwAIAAgA
CAALAA0ADQAMAAsACwALAAoADAALAAgACAAHAAQAAgABAP////8AAAAAAQABAAEAAQAA
AAAA///+////AAABAAMAAQABAAIAAgAAAAAAAAAAAAIAAgADAAMAAQABAAAAAAABAAMA
AQD8//r/+f/4//j/+v/8/wAACAARAB4AMQBLAGUAfACRAKYAuADDAMcAxAC2AJoAhwCE
AH0AbABdAEkANAAlACAAGQASAA4ADgAKAAcABgAEAAEAAwADAAIAAwADAAEA///+/wAA
AAAAAAAA/v/+//7//v/8//7//v/+//7//f/9//3///8AAAAAAAAAAAAAAAD/////AQD/
/////f/9//3//f////////8AAP7//v/+//7//v/9//3//f/+//7//f/9///////+//3/
/f/9//3//f/9//3//////wEAAQABAP///f/+//////8BAAIAAgACAAIAAgACAAQABAAE
AAQABAAEAAQABAAEAAUABgAGAAcABgAGAAYABwAJAAkACgALAAsACwAMAA4AEAARABEA
EQARABEAEAAQABQAFQAVABUAFgAWABcAFwAVABUAFQAVABgAGQAZABkAGQAYABgAGAAW
ABUAFQAVABgAFQAUABMAFAAUABQAFQAUABIAEAAPABAAEAAQABAACwAKAAkACQAKAAoA
CwALAAkABgAGAAYABgAFAAQAAwADAAMAAwAEAAIAAQABAAEA/////wAAAAABAAEAAQAB
AAEAAQABAAAAAAAAAAAA///9//3//f/9//v/+//7//v//f/9//z//P/8//3//f/7//n/
+//5//n/+f/5//n/+f/4//f/9v/1//f/9v/1//T/9f/0//X/9v/1//b/9v/1//X/9v/2
//j/+P/2//b/9//5//n/+f/6//z//f/9//7//v8AAP7//v/9//3//f/+/wAAAAABAAEA
AwADAAMAAgAAAAAAAAAAAAIAAwAEAAUABAADAAMAAgACAAMABgAHAAYABAADAAIAAQAC
AAMABQAFAAUABQAFAAMAAwADAAMAAwADAAMAAwAFAAQABAAEAAIAAgACAAIAAQAAAP//
/v/+//7//v/+//7//P/8//3//f/9//3//f/9//7//v/9//v/+v/6//n//P/8//r/+P/6
//r/+v/6//r//P/8//z//P/6//r/+v/6//r/+v/6//r/+v/6//r/+v/6//r/+v/6//j/
+P/4//j/+v/6//r/+v/6//r/+v/6//r/+v/6//r/+v/6//r/+v/6//r/+v/6//j/+P/4
//j/+P/4//j/+P/6//r/+v/6//r/+v/6//r/+v/6//r/+v/6//r/+v/6//j/+P/4//j/
+v/6//r/+v/4//j/+P/4//j/+P/4//j/+v/6//r/+v/4//j/+P/4//n/+v/7//z/+v/6
//r/+v/6//r/+v/6//r/+v/6//r//P/8//z//P/7//r/+f/4//r/+v/6//r/+v/6//r/
+v/6//r/+v/6//r/+v/6//r/+v/6//r/+v/5//j/9//2//n/+v/7//z/+v/6//r/+v/4
//j/+P/4//j/+P/4//j/+v/6//r/+v/6//r/+v/6//r/+v/6//r/+v/6//r/+v/4//j/
+P/4//j/+P/4//j/9v/2//b/9v/1//T/8//y//L/8v/y//L/7v/w//L/8v/0//T/9f/2
//T/8//z//P/8//1//X/9f/3//n/+f/5//r/+v/6//v//f/9//z//P/9//7//v/+//v/
+P/4//f/9P/y//H/7//v//D/8P/v/+//7//v/+//8v/y//L/8v/w//D/8f/x//H/8v/y
//L/8v/y//L/8v/y//P/8//z//P/8v/y//P/8f/z//L/7v/p/+r/7P/q/+z/9P/+/wcA
EgAhADkAUwBqAH8AkgCeAKEAmwCQAHgAYABZAFYASQA8AC8AGQAIAAUABAD9//T/8v/y
//L/8f/y//T/8//x//P/8v/x//H/7//t/+7/8P/w//D/8P/u/+7/7v/u/+z/7v/u/+7/
7//v//D/8f/v//D/8P/w//D/8P/w/+//7//x/+//7//v/+//7//v/+//7//v//D/7v/u
/+7/7v/w/+//7//v//D/8P/v/+//8f/x//D/7//t/+3/7f/t/+//7//x//H/8//z//P/
8f/v//D/8f/x//H/8v/y//L/8P/w//D/8v/0//T/9P/0//b/9v/2//b/9//4//j/+f/5
//j/9//3//n/+f/6//v/+//7//z//v8AAAEAAQABAAIAAwADAAQABAAFAAUABQAGAAYA
BwAHAAkACQAJAAkACAAJAAkACQALAAoACgAKAAgABwAHAAcACgAHAAYABQAHAAYABQAF
AAUABAADAAMAAAAAAAAAAAD///7//f/9//z//P/9//3/+//4//j/+P/6//n/+P/3//X/
9f/1//b/9v/1//X/9f/z//P/9P/0//L/8f/w/+//8f/x//H/8P/w//D/8P/v/+//7//v
/+//7//v/+//7//t/+3/7P/s/+7/7//v/+3/7f/v/+3/7f/t/+3/7f/t/+//7//v/+//
8f/w/+//7v/v/+7/7//w//H/8v/y//H/8f/y//L/9P/z//L/8//1//f/9//3//j/9v/3
//f/+P/4//r/+P/4//v/+//7//z/+v/6//v/+//7//v/+//6//r/+v/6//r/+f/5//n/
+f/7//v//P/8//n/+f/7//v/+//6//r/+v/4//j/+P/5//v/+//7//v/+f/5//n/+f/5
//n/+f/5//f/9v/2//b/9v/2//b/9v/4//j/+P/4//j/+P/4//j/+v/4//j/+f/3//f/
9//3//X/9v/2//X/9v/2//f/9//6//r/+P/2//j/9v/2//b/9v/0//T/9P/0//X/9v/3
//j/9v/2//b/9v/2//b/9v/2//j/+P/4//j/9v/2//b/9v/4//j/+P/4//b/9v/2//b/
9P/0//T/9P/2//b/9v/2//j/+P/4//j/9v/2//b/9v/4//j/+P/4//b/9v/2//b/9P/0
//T/9P/1//b/9//4//b/9v/2//b/+P/4//j/+P/2//b/9v/2//b/9v/2//b/9v/2//b/
9v/4//j/+P/4//r/+v/6//r/+P/4//j/+P/6//r/+v/6//j/+P/4//j/+P/4//j/+P/4
//j/+P/4//j/+P/4//j/+P/4//j/+P/4//j/+P/4//j/+P/4//j/9v/2//b/9v/4//j/
+P/4//b/9v/2//b/9v/2//b/9v/4//j/+P/4//b/9v/2//b/+P/4//j/+P/6//r/+v/6
//j/+P/4//j/+P/4//j/+P/4//j/+P/4//b/9v/2//b/9v/2//b/9v/2//b/9v/2//j/
+P/4//j/9v/2//b/9v/4//j/+P/4//j/+P/4//j/+P/4//j/+P/4//j/+P/4//j/+P/4
//j/+v/6//r/+v/4//j/+P/4//j/+P/4//j/9v/2//b/9v/0//T/9P/0//X/+P/7//z/
+v/6//v//P/8//v/+//7//n/+//7//v/+//9//3//f/+//7//v///wEAAQAAAAAAAwAE
AAQABAAFAAIAAgABAP7//P/7//n/9//4//j/9//3//f/9//3//b/9v/2//b/+P/4//n/
+f/3//j/+P/4//j/+P/4//j/9v/3//f/9//5//j/+P/5//f/9f/0//T/8f/w//L/8v/2
//7/BAANABoAKwA9AFUAbgCHAJoAqACvAK0ApgCQAHQAaQBsAGUAUAA9AC0AHgATAA4A
CQACAAIAAgAAAP3//P/4//X/9//3//j/9//3//f/9//2//T/9P/0//T/9P/0//T/9P/0
//b/9v/2//b/9f/1//X/8//0//T/9P/0//T/9P/z//P/9f/z//P/8//z//P/8//z//P/
8//0//T/9P/0//T/9P/z//P/8//0//T/8//z//X/9f/0//P/8//z//P/8//z//P/9f/1
//X/9f/1//P/8//0//X/9f/1//b/9v/2//b/9v/2//j/9v/2//b/9v/3//j/+f/6//r/
+v/5//n//P/8//z//f/9//3//v////////8AAAIAAgADAAMAAwAEAAUABQAGAAgACQAJ
AAkACgAKAAsACwALAAsACwALAAwADQANAA0ADQAMAAwADAAOAA0ADQANAA4ACwAKAAkA
CwAKAAkACQAHAAYABQAFAAQABAAEAAQAAwACAAEAAQD+//7//////wEA/v/+//7//P/7
//r/+f/7//v/+//8//r/+f/5//n/+f/5//r/+v/5//n/+f/5//f/9//3//b/+P/4//j/
9//1//X/9f/1//X/9f/1//X/9f/1//T/9P/0//X/9f/z//L/8//w/+//8f/x//H/8f/x
//H/8f/x//P/8v/x//D/8P/u/+7/7v/x//L/8v/x/+//8P/w//L/8P/u/+7/7//x//H/
8f/y//L/8//z//T/9P/2//T/9P/3//f/9//4//j/+P/5//n/+f/5//n/+P/4//j/+P/4
//v/+//7//v/+//7//z//P/5//n/+//7//3//P/8//z/+v/6//r/+//5//n/+f/5//v/
+//7//v/+//7//v/+//5//j/+P/4//r/+v/6//r/+P/4//j/+P/6//r/+v/6//j/9v/2
//f/+f/5//n/+f/5//r/+v/5//b/9v/3//f/+P/4//j//v/8//r/+v/6//r/+v/6//r/
+v/4//j/+P/4//j/+P/4//j/+P/4//j/+P/6//r/+v/6//j/+P/4//j/+P/4//j/+P/4
//j/+P/4//r/+v/6//r/+v/6//r/+v/8//z//P/8//v/+v/5//j/+v/6//r/+v/8//z/
/P/8//r/+v/6//r/+f/4//f/9v/3//j/+f/6//j/+P/4//j/+v/6//r/+v/6//r/+v/6
//r/+v/6//r/+P/4//j/+P/6//r/+v/6//j/+P/4//j/+v/6//r/+v/4//j/+P/4//j/
+P/4//j/+v/6//r/+v/4//j/+P/4//r/+v/6//r/+P/4//j/+P/4//j/+P/4//r/+v/6
//r/+v/6//r/+v/6//r/+v/6//n/+P/3//b/+P/4//j/+P/6//r/+v/6//j/+P/4//j/
+v/6//r/+v/6//r/+v/6//j/+P/4//j/+P/4//j/+P/6//r/+v/6//r/+v/6//r/+v/6
//r/+v/5//j/9//2//j/+P/4//j/9v/2//T/9v/6//r/+v/6//v//P/8//v/+//7//v/
/f/9//3//f///wAAAQADAAQAAgADAAUABQAEAAQABQAGAAYABgAFAAIAAwADAAEAAAD8
//n/+P/4//j/9//3//f/+f/5//r/+v/4//j/+P/4//n/+f/5//r/+v/6//r/+v/6//r/
+v/7//r/+f/4//b/+v/9//n/+f/6//j/8f/u//D/8v/0//r/AAAJABYAKQA9AFMAbACH
AJ4ArAC1ALkAtgCkAIYAdQB0AG8AYABNADkAJgAdABgADQAGAAYABAD+//n/+v/8//v/
9//1//j/+f/3//f/+f/2//T/9P/0//T/9v/2//b/9v/y//T/9P/0//T/8//z//P/8//0
//T/9P/0//T/9P/z//P/9f/z//P/8//z//P/8//1//X/9f/2//b/9v/2//b/9P/z//P/
8//2//b/9f/1//X/9f/0//P/8//z//P/8//1//X/9//3//f/9//3//X/9f/2//f/9//1
//b/9v/2//b/9v/2//j/+P/4//j/+P/4//j/+P/4//n/+v/6//v/+v/6//r/+//9//3/
/v///wEAAQACAAQAAgADAAMAAwAEAAUABQAGAAgACQAJAAkADAAMAA0ADQANAA0ADQAN
AA4ADwAPAA8ADwAOAA4ADgAOAA0ADQANABIADwAOAA0ACwAKAAkACQALAAoACQAJAAYA
BgAGAAYAAwACAAEAAQAAAAAAAQABAP///P/8//z////////////9//3//f/+//7//f/9
//3/+//7//z//P/8//3//v////3/AQADAP7//v/+//7//v/8//z//P/8//7//v/8//7/
AAAAAAAAAAAAAAAA///9//3//f/9/////P/7//r/+//5//n/+v/6//f/9f/0//H/7v/u
/+//8P/v/+7/7P/o/+r/6//q/+r/6//r/+3/8P/w/+//7//v//H/8f/y//L/9P/0//T/
9P/1//X/9f/2//b/9v/2//b/9v/2//b/9//3//f/9//2//z//f/3//X/9P/w/+//7P/q
/+z/8v/0//r/CQAcAC8ASQBnAH4AlQCuAMIAyQDJAMAArgCOAHsAdABpAFgAQQApABoA
FwAQAAcABgAIAAQAAgADAP7/+v/9//3/+//6//n/9//3//f/9v/2//b/9v/2//b/9v/2
//b/9P/2//b/9v/2//X/9f/1//f/+P/4//j/+P/4//j/9//1//f/9f/1//X/9f/1//X/
9f/1//X/9v/2//b/9v/2//f/9//4//n/+P/4//f/9//5//n/+P/3//f/9//3//f/9//3
//n/+f/5//n/+f/3//n/+v/7//v/+//8//z//P/+//7//v8AAP7//v/+//7/AAAAAAAA
AAABAAIAAgADAAQABAAEAAUABgAHAAkACwAJAAkACgAMAA4ADwAPAA8ADgAPAA8AEAAS
ABMAEwATABIAEgATABMAEQARABEAEQAQABEAEQARAA8ADgAOAA4ADgANAA0ADQAOAAsA
CgAJAAgABgAEAAMABAAEAAQABQADAAIAAQAAAP3//P/7//v//P/8//3//f/7//j/+P/4
//r/+f/4//f/9f/1//X/9v/2//X/9f/1//X/9f/2//b/9f/1//X/9f/1//X/9f/0//b/
9v/2//X/9f/1//X/9f/3//f/9//3//n/+f/4//j/+v/7//v/+f/3//n/9//3//n/+f/5
//n/+f/5//n/+f/7//r/+f/4//n/+P/5//r/+//8//z/+//7//z//P/+//7//P/8//3/
/P/7//r/+v/8//3//f/+//z//v/8//z/////////AAD9//z//P/7//v/+//7//r/+v/6
//r/+v/7//v/+//7//v/+//8//z//f/9///////9//z//P/8//r/+v/6//v/+f/5//n/
+f/7//v/+//7//3//f/9//3/+//6//r/+v/8//z//P/8//r/+v/6//r/+v/6//r/+v/8
//r/+v/7//v/+//7//v/+//8//z/+//6//r/+//7//7//v/8//r/+v/7//z//f/+//z/
/P/8//z//P/8//z//P/7//r/+f/4//r/+v/6//r//P/8//z//P/6//r/+v/6//j/+P/4
//j/+f/6//v//P/8//z//P/8//r/+v/6//r/+v/6//r/+v/4//j/+P/4//r/+v/6//r/
+P/4//j/+P/6//r/+v/6//r/+v/6//r/+P/4//j/+P/6//r/+v/6//r/+v/6//r/+v/6
//r/+v/4//j/+P/4//r/+v/6//r//P/8//z//P/6//r/+v/6//z//P/8//z/+v/6//r/
+v/6//r/+v/6//j/+P/4//j/+v/6//r/+v/6//r/+v/6//z//P/8//z/+//6//n/+P/5
//r/+//8//r/+v/6//r//P/8//z//P/7//r/+f/4//r/+v/6//r/+v/6//r/+v/6//r/
+v/6//j/+P/4//j/+P/4//j/+P/4//j/+P/4//j/+P/4//j/+f/6//v//P/6//r/+v/6
//j/+P/4//j/+v/6//r/+v/4//j/+P/4//r/+v/6//r/+f/4//f/9v/4//j/+P/4//b/
9v/2//b/+P/4//j/+P/2//b/9v/2//b/9v/2//b/9//4//n/+v/5//j/9//2//j/+P/4
//j/+P/4//j/+P/4//j/+P/4//j/+P/4//j/+v/6//r/+v/6//r/+v/6//f/+P/5//j/
+P/4//n/+v/4//f/9//3//f/+f/5//n/+P/5//j/9//4//j/+P/5//r/+f/3//b/9//4
//j/+P/4//b/9//3//f/9v/2//X/+P/6//v/+//5//n/+f/5//j/+P/4//j/+v/6//v/
+//5//r/+v/6//r/+v/6//r/+//9//7///8BAAAAAAABAAMA///8//7////+//7/AgAG
AA4AFgAfACwAPQBPAGEAdgCNAKAArgC1ALEAqgCSAHIAYwBiAF0ATgA3ACEAEgALAAgA
AwAAAP7//P/6//v//P/8//v/9//3//z//f/7//n/+f/2//b/9v/2//b/+P/4//j/+P/2
//j/+P/4//j/9//3//f/9//4//j/+P/2//b/9v/1//f/+f/3//f/+f/5//n/+f/3//f/
9//4//j/+P/4//j/9v/1//X/9f/4//j/9//3//v/+//6//n/+f/5//n/+f/3//f/+f/5
//f/9//3//X/9v/4//r/+//6//r/+f/4//r/+v/6//z/+v/6//r/+v/8//z//P/8////
AAAAAAEAAAAAAAAAAQADAAMABAAFAAQAAwADAAQABgAHAAcABwAGAAcABwAIAAgACQAJ
AAkACAAIAAkACQAHAAcABwAHAAgACQAJAAkABwAGAAYABgAGAAUABQAFAAgABQAEAAMA
AwACAAEAAQADAAIAAQABAP7//v/+//7//P/8//z//f/8//z//f/9//3/+v/6//r//P/7
//r/+f/3//f/9//4//b/9f/1//X/9f/1//b/9v/3//f/9//3//f/9//3//b/9//4//n/
+f/5//n/+f/5//v/+//7//v//P/9//3//v8AAAEAAQD//wEAAwABAAEAAwADAAMAAwAF
AAUABQAFAAcABgAFAAQABQAEAAUABgAHAAgACAAHAAcACAAIAAoACAAGAAYABwAHAAcA
BwAIAAYABwAHAAgABwAIAAUABAAFAAUABQAGAAUABAAEAAMAAwADAAMAAgAEAAQABAAE
AAQAAwACAAEAAQABAAIAAgD/////AQABAAMAAgACAAIA/v/+//7/////////////////
///////////////////9//z//P/8//7//v/+//7//P/8//z//P/8//z//P/8//7//P/8
//3//f/9//3//f///wAAAAD///z//P/9//3//v/+//z//P/6//z//P/8//z//P/8//z/
/P/+//7//v/+//z//P/8//z//P/8//z//P/8//z//P/8//z//P/8//z/+v/6//r/+v/6
//r/+v/6//r/+v/6//r//P/8//z//P/6//r/+v/6//r/+v/6//r/+v/6//r/+v/8//z/
/P/8//v/+v/5//j/+v/6//r/+v/6//r/+v/6//r/+v/6//r//P/8//z//P/6//r/+v/6
//r/+v/6//r//P/8//z//P/8//z//P/8//r/+v/6//r/+v/6//r/+v/6//r/+v/6//z/
/P/8//z//P/8//z//P/6//r/+v/6//z//P/8//z//P/8//z//P/8//z//P/8//7//v/+
//7//P/8//z//P/8//z//P/8//7//v/+//7//v/+//7//v/+//7//v/+////AAABAAIA
///+//v//P/+//7//v/+//7//v/9//v//v///wAAAwAFAAUABQAHAAUABQAGAAYABQAF
AAYABQAFAAYACAAKAAkACAAGAAIABAAFAAQABAACAP///v/+//z/+//7//v/+//7//z/
/P/8//z//P/8//3//f/9//7//P/8//z//P/+//7//v////////////7//v///////f/+
//r/9f/0//T/9P/8/wIABgANABwALQBBAFkAcACLAKIAsAC5ALsAtgCkAIYAdQB2AHEA
XgBLADkAKgAhABoAEQAKAAQABAAEAAMAAAD+//3/+//5//z////9//3/+//6//r/+v/6
//r/+v/6//r/+v/4//r/+v/6//j/9//3//f/+f/6//r/+v/6//r/+v/5//f/+f/3//f/
9//3//f/9//5//n/+f/6//r/+v/6//r/+v/5//n/+f/6//r/+f/5//v/+//6//n/+f/5
//n/+f/7//v//f/9//v/+//7//n/+f/6//v/+//7//z//P/8//r/+v/6//z//v/+//7/
/v/8//z//P/8//3//v/+////AgACAAIAAwADAAMABAAFAAMAAwAEAAYABgAHAAcABwAJ
AAsADAAOAA4ADwAPAA8AEAAQABEAEQARABEAEQARABIAEwATABMAEQAQABAAEAAQAA8A
DwAPABIADwAOAA0ADwAOAA0ADQALAAoACQAJAAgACAAIAAgABwAGAAUABQAEAAQABQAF
AAUAAgACAAIAAgABAAAA//////////8AAAAA/////////f/9//7//v/7//v/+//7//3/
/f/9//z//v/+//7//f/7//v/+//7//n/+f/5//n/+//7//r/+v/4//n/+f/3//f/+f/3
//f/9//3//f/9//1//X/9f/1//X/9P/z//L/9P/y//L/8v/x//L/8v/x//L/9P/1//j/
9P/y//L/8//1//X/9f/2//b/9//3//j/+P/6//j/+P/5//n/+f/6//v//P/+/////f/9
//3//P/+//7//v/+/////////////////wAAAAABAAEAAwADAAIAAAD///7//v/+//7/
//8AAAEAAgADAAEAAQABAAEA//////////8BAAAAAAAAAAAAAAAAAAAAAgACAAIAAgAA
AAAAAAAAAAAA/v/+/////////////////wAAAAD//wAAAAABAAEABAACAAIAAAD+//7/
/v/+//7/AAAAAAAAAAD+//7//v/+/wAAAAAAAAAAAAAAAAAAAAAAAAAAAAAAAAAAAAAA
AAAAAAAAAAAAAAAAAAAAAAAAAAAAAAAAAAAAAAAAAAAAAAACAAIAAgACAAAAAAAAAAAA
AAAAAAAAAAAAAAAAAAAAAAAAAAAAAAAA/v/+//7//v8AAAAAAAAAAP7//v/+//7//v/+
//7//v/+//7//v/+/wAAAAAAAAAAAAAAAAAAAAAAAAAAAAAAAAAAAAAAAAAAAAAAAAAA
AAAAAAAAAAAAAAAAAAAAAAAA/v/+//7//v/+//7//v/+/wAAAAAAAAAA/v/+//7//v8A
AAAAAAAAAAAAAAAAAAAAAAAAAAAAAAACAAIAAgACAAAAAAAAAAAAAAAAAAAAAAACAAIA
AgACAAAAAAAAAAAAAgACAAIAAgACAAIAAgACAAQABAAEAAQABAAEAAQABAABAAAA///+
//7//v/+//7/AQACAAMABAAEAAQABAAEAAYABgAGAAYABgAGAAYABgAIAAgACAAIAAgA
CAAIAA==
         </WaveFormData>
      </LeadData>
      <LeadData>
         <LeadByteCountTotal>10000</LeadByteCountTotal>
         <LeadTimeOffset>0</LeadTimeOffset>
         <LeadSampleCountTotal>5000</LeadSampleCountTotal>
         <LeadAmplitudeUnitsPerBit>4.88</LeadAmplitudeUnitsPerBit>
         <LeadAmplitudeUnits>¦ÌV</LeadAmplitudeUnits>
         <LeadHighLimit>2147483647</LeadHighLimit>
         <LeadLowLimit>268435456</LeadLowLimit>
         <LeadID>II</LeadID>
         <LeadOffsetFirstSample>0</LeadOffsetFirstSample>
         <FirstSampleBaseline>0</FirstSampleBaseline>
         <LeadSampleSize>2</LeadSampleSize>
         <LeadOff>FALSE</LeadOff>
         <BaselineSway>FALSE</BaselineSway>
         <ExcessiveACNoise>FALSE</ExcessiveACNoise>
         <MuscleNoise>FALSE</MuscleNoise>
         <LeadDataCRC32>1179759986</LeadDataCRC32>
         <WaveFormData>
8v/y//L/8v/0//T/9P/0//T/9P/0//T/8v/y//L/8v/y//L/8v/y//T/9P/0//T/9P/0
//T/9P/0//T/9P/0//L/8v/y//L/8v/y//L/8v/y//L/8v/y//T/9P/0//T/9P/0//T/
9P/y//L/8v/y//L/8v/y//L/8v/y//L/8v/y//L/8v/y//L/8v/y//L/9P/0//T/9P/y
//L/8v/y//P/9P/1//b/9//4//n/+v/7//z//f/+/wAAAAAAAAAAAgACAAMABAAEAAQA
BgAGAAcABwAHAAYABQAFAAIABAAFAAUAAwADAAAA///8//r/+v/6//r/+f/3//X/9f/1
//P/8P/u/+v/6//s/+z/7P/s/+z/7P/r/+n/6//r/+r/6v/q/+r/6v/s/+3/7f/t/+v/
7P/s/+z/6v/q/+r/6//s/+z/7P/s/+//7//v/+//7//w//D/8P/v/+z/6f/k/+P/4//i
/+D/4f/o//H//v8SACcAPwBaAHIAiwChALMAzQD1AAgB+gDTAKQAegBjAFoAUgBCAC4A
GwALAP3/8//x//T/9P/0//T/8v/y//P/9P/0//T/9P/0//T/8v/y//L/8f/z//P/8//z
//L/8f/y//H/8//y//L/8v/y//L/8//z//P/8//z//P/9P/0//P/8//z//P/8//x//P/
8//z//P/8//z//L/8v/1//X/9f/1//T/9f/1//T/9P/0//T/9P/2//b/9v/2//b/9v/3
//f/9//3//j/+P/2//b/9//3//r/+v/6//r/+f/5//v//P/+//7//v////3//v/+//7/
AAAAAAAAAQAEAAYACAAJAAgACAAHAAgACwAMAA0ADgAQABAAEAARABIAEwAUABUAFgAW
ABYAFgAYABkAGgAbABkAGQAZABkAGgAaABoAFwAYABkAGgAaABkAFwAVABQAFQAUABMA
EgASABIAEAAQAA0ADAALAAkACQAIAAYABgAGAAYABQAFAAEAAAAAAP///v/+//3//P/7
//v/+//7//j/9//3//f/9//3//f/9//4//j/9//3//X/9f/1//X/9P/0//T/9P/0//P/
8//y//L/8v/y//H/8f/y//T/8v/x//H/8f/x//D/8P/v/+//8f/x//H/8v/y//L/8f/x
//H/8P/w//H/8v/y//L/8f/x//H/8f/x//L/8v/y//L/8//z//P/8//1//X/9f/2//X/
9f/1//b/9v/1//X/9v/4//n/+f/5//n/+f/5//n/+//7//z//P/7//r/+v/6//v/+//7
//v/+//7//v/+//7//v/+//7//n/+f/5//n/+v/6//r/+v/6//r/+v/6//r/+v/6//r/
+//7//v/+//5//n/+f/5//r/+v/6//r/+f/5//n/+v/4//j/+P/4//j/+P/4//j/+P/4
//f/9//4//n/+f/4//j/+P/4//f/+f/5//n/+f/6//r/+P/4//j/+P/4//j/+P/4//j/
+P/4//j/+P/4//j/+P/4//j/+P/6//r/+v/6//r/+v/6//r/+P/4//j/+P/2//b/9v/2
//j/+P/4//j/+v/6//r/+v/4//j/+P/4//j/+P/4//j/+v/6//r/+v/6//r/+v/6//r/
+v/6//r/+v/6//r/+v/6//r/+v/6//r/+v/6//r/+v/6//r/+v/8//z//P/8//r/+v/6
//r/+v/6//r/+v/6//r/+v/6//z//P/8//z//P/8//z//P/6//r/+v/6//z//P/8//z/
/P/8//z//P/8//z//P/8//7//v/+//7///8AAAEAAgAFAAYABwAIAAoACgAKAAoACgAK
AAoACgANAA4AEAAQABAAEAARABEADwAOAA0ADQAKAAwADwAPAA0ADQAKAAkABAACAAAA
AAABAAEAAgABAAAA///8//j/+P/1//X/9v/4//j/+P/4//b/9f/z//X/9//2//b/9v/0
//T/9P/1//X/9f/1//b/+P/4//j/+P/2//f/+P/4//j/+P/5//n/9//3//f/+P/4//r/
9//y/+//7v/t//H/8v/u/+//9v8BAA4AIgA7AFUAbgCEAJkArwDDAN8AAwEOAfoAzwCe
AHwAawBgAFQARgAyACEAEwAFAP3//f8AAAAAAgACAAAA/v///wIAAgAAAP7//v8AAAAA
AAAAAP///f/9//3//f/9//3//////////v/+//7//v/+//////////////////7//v/9
//3//v///wAA///////////////////+//7//f/9//3//f8AAAEAAQAAAAAAAAAAAAAA
/v/+//7//v/+//7//////wEAAQACAAIAAAAAAAEAAQACAAIAAgACAAUABQAHAAgABgAG
AAYABwAHAAgACAAIAAoACgAKAAsACwAMAA0ADQAPABAAEAASABEAEgATABQAFgAWABYA
FwAYABkAGgAbAB0AHgAfACAAHwAfAB8AHwAeAB0AHAAbAB4AHgAeABsAHQAdAB0AHAAa
ABkAGAAYABcAFgAVABQAFAAUABIAEgAPAA4ADQALAAsACgAIAAgABgAGAAUABQAFAAQA
BAADAAAAAAD///7//f/9//3//f/8//v/+//7//r/+f/4//f/9v/2//X/9f/3//f/9//3
//T/9P/0//T/9P/z//P/8v/w//D/8P/v/+//8P/y//D/7//v/+//7//y//L/8f/x//D/
7//u/+7/8P/w/+//7//v/+7/7v/v//L/8v/y//H/8f/x//H/8f/y//L/8v/y//P/8//z
//P/9f/1//X/9v/3//f/9//4//b/9f/1//b/+P/5//n/+f/4//f/9v/1//f/9//4//j/
+f/4//j/+P/3//f/9//3//n/+f/5//n/9//3//f/9//5//n/+f/5//b/9v/2//b/+P/4
//j/+P/2//b/9v/2//f/9//3//f/9f/1//X/9f/2//b/9v/2//P/8//z//T/9P/0//T/
9P/0//T/9P/0//T/9P/z//P/9P/1//X/9P/2//b/9v/1//P/8//z//P/8v/y//T/8v/y
//T/9P/0//T/9P/0//T/9P/0//T/9P/0//T/9P/0//T/8v/y//L/8v/0//T/9P/0//L/
8v/y//L/8//0//X/9v/2//b/9v/2//T/9P/0//T/9P/0//T/9P/2//b/9v/2//T/9P/0
//T/9v/2//b/9v/2//b/9v/2//T/9P/0//T/9P/0//T/9P/2//b/9v/2//T/9P/0//T/
9P/0//T/9P/0//T/9P/0//b/9v/2//b/9P/0//T/9P/0//T/9P/0//X/9v/3//j/9v/2
//b/9v/2//b/9v/2//T/9P/0//T/9//4//n/+v/3//b/9f/0//b/9v/2//b/9v/2//b/
9v/4//j/+P/4//b/9v/2//b/9v/2//b/9v/2//b/9v/2//j/+P/4//j/9v/2//b/9v/0
//T/9P/0//b/9v/2//b/9v/2//b/9v/2//b/9v/2//j/+P/4//j/+P/4//j/+P/4//j/
+P/4//r/+v/6//r//f/+////AAABAAIAAwAEAAIAAgACAAMABAAGAAYACAAJAAsADAAN
AAwACwALAAgADAAPAA8ADQALAAgABwAEAAIAAAAAAAAA/f/9//v/+//7//n/9v/0//H/
8f/y//L/8P/w//D/8P/x/+//8f/x/+7/7v/u/+7/8P/w//H/8f/v/+//8P/w//L/8v/y
//L/8//0//T/9P/0//X/9f/1//X/9f/2//b/9P/x//D/7f/q/+n/5//i/+T/6//0////
DgAkAEMAYwCAAJoAtQDDAM8A7wAJAQYB7gDLAJoAdgBpAF4AQgAkABAAAwD5/+//6//t
//L/9P/4//r/+P/6//v/+v/4//r/+v/4//j/+P/4//j/9//1//X/9f/1//b/9//6//v/
+//6//r/+v/4//j/+f/5//f/9//3//f/+v/6//n/+f/5//n/+f/3//n/+f/5//n/9//3
//b/9v/5//n/+f/5//j/+f/5//j/+v/6//r/+v/6//r/+v/6//r/+v/7//v//f/9//7/
/v/8//z//f/9/wAAAAAAAAAA/////wEAAgAEAAQABAAFAAUABgAGAAYACgAKAAoACwAL
AAwADQANAA0ADgAOABAADwAQABEAEgAWABYAFgAXABoAGwAcAB0AHgAeAB4AHgAcAB0A
HgAfAB8AHwAfAB8AIgAiACIAHwAfAB8AHwAeAB4AHQAcABwAGwAaABkAGAAWABYAFAAU
ABMAEgARAA8ADwAOAAwADAAKAAoACQAJAAcABgAGAAUAAgACAAEAAAABAAEAAQABAAAA
/////////v/9//z/+//6//r/+f/5//f/9//3//f/+P/4//j/+P/4//f/9//2//b/9v/2
//X/9f/2//j/9v/1//X/9f/1//j/+P/3//f/9//3//f/+P/2//b/9f/1//b/9v/3//n/
+v/6//r/+f/7//v/+//7//z//P/8//z///////////////////8AAAEAAQABAAIAAgAB
AAEAAgACAAMAAwADAAUABQAFAAUAAwADAAQABAAFAAQABAAEAAMAAwADAAMAAwADAAMA
AwADAAMAAwADAAMAAwADAAMAAgACAAIAAgACAAIAAgACAAIAAgACAAIAAQABAAEAAQD/
//////////7//v/+//7//f/9//3//v8AAAAAAAAAAP7//v/+//7//v/+//3//f/8//3/
/f/8//7//v/+//3//f/9//3//f8AAAAA/v/8//7//P/8//z//P/8//z//P/8//z//P/8
//z/+v/6//r/+v/8//z//P/8//r/+v/6//r/+v/6//r/+v/8//z//P/8//r/+v/6//r/
+v/6//r/+v/6//r/+v/6//z//P/8//z/+v/6//r/+v/6//r/+v/6//r/+v/6//r/+v/6
//r/+v/6//r/+v/6//r/+v/6//r/+v/6//r/+v/6//r/+v/6//r/+v/6//r/+P/4//j/
+P/6//r/+v/6//r/+v/6//r/+v/6//r/+v/6//r/+v/6//r/+v/6//r/+P/4//j/+P/4
//j/+P/4//j/+P/4//j/+v/6//r/+v/4//j/+P/4//j/+P/4//j/9v/2//b/9v/4//j/
+P/4//b/9v/2//b/9v/2//b/9v/4//j/+P/4//j/+P/4//j/+P/4//j/+P/4//j/+P/4
//j/+P/4//j/+P/4//j/+P/4//j/+P/4//j/+P/4//j/+P/4//j/+P/4//j/+P/4//j/
+P/4//j/9v/2//b/9v/4//j/+P/4//j/+P/4//j/+P/4//j/+P/2//b/9v/2//b/9v/2
//b/9v/2//b/9v/5//r/+//8//3//v///wAAAQACAAMABAAEAAQABAAFAAYACAAIAAoA
CAAJAAkACQAGAAUABQACAAQABwAHAAUABQACAAEA/v/8//r/+v/6//n/+f/3//f/+f/3
//T/8v/x//H/8v/y//D/8P/w//D/7//t/+//7//s/+z/7P/s/+z/7P/t/+3/7f/t/+7/
7v/u/+7/7v/u/+3/7v/u/+7/7v/v/+//7//v/+//8P/w//D/6//m/+P/4P/h/+P/3v/c
/+H/6P/z/wYAHAAzAE8AbgCGAJ8AtQDHAOcABwEOAfIAxQCYAHoAawBgAFAAPAAqABkA
CQD7//P/9f/2//b/+P/2//T/9P/z//L/8v/y//L/8P/w/+//8P/x//H/7//v/+//7//v
/+//8f/x//H/8P/w//D/8P/w//H/8f/x//H/8f/x//L/8v/x//H/7//v/+//7f/v/+//
7//v//H/8f/w//D/8f/x//H/8f/w//H/8f/w//D/8P/w//D/8P/w//D/8P/y//L/8//z
//H/8f/y//L/9P/0//X/9f/0//T/9P/0//X/9f/3//j/+P/4//j/+f/7//z//P/8//z/
/P/8//3///8AAAEAAQABAAIAAgAEAAcACAAJAAoACgAKAAoACwAOAA8AEAARABQAFAAU
ABQAFAAVABYAFwAVABUAFQAVABgAGAAYABUAFQAVABUAFAAUABMAEgASABEAEAAPAA4A
DgAOAAwADAALAAoACQAHAAcABgAEAAQAAwACAAAA///9//z//P/7//j/+P/3//b/9f/1
//X/9f/y//H/8f/x/+//7//v/+//8P/w/+//7//v/+//7//v/+z/7P/s/+z/7v/t/+3/
7P/s/+z/7P/r/+n/6v/s/+r/6f/p/+n/6f/q/+r/6f/p/+f/5//n/+j/6P/o/+f/5//o
/+j/6f/r/+r/6v/q/+n/6f/p/+n/6f/q/+r/6v/q/+v/6//r/+v/7f/t/+3/7v/v/+//
7//w//D/7//v//D/8P/x//H/8f/x//H/8f/x//H/8f/y//L/8f/w//D/8P/x//H/8f/x
//P/8//z//P/8//z//P/8//x//H/8f/x//L/8v/y//L/8P/w//D/8P/w//D/8P/w/+//
7//v/+//8f/x//H/8f/u/+7/7v/u/+3/7f/t/+7/7v/u/+7/7v/u/+7/7v/u//D/8P/v
/+//7v/v/+//7v/u/+7/7v/t/+3/7f/t/+3/7v/s/+z/7v/u/+7/7v/u/+7/7v/u/+7/
7v/u/+7/7v/u/+7/7v/u/+7/7v/u/+7/7v/u/+7/7v/u/+z/7P/s/+z/7v/u/+7/7v/u
/+7/7v/u/+7/7v/u/+7/7v/u/+7/7v/u/+7/7v/u/+z/7P/s/+z/7v/u/+7/7v/u/+7/
7v/u/+7/7v/u/+7/7P/s/+z/7P/u/+7/7v/u/+z/7P/s/+z/7v/u/+7/7v/u/+7/7v/u
/+7/7v/u/+7/7v/u/+7/7v/u/+7/7v/u/+7/7v/u/+7/7v/u/+7/7v/s/+z/7P/s/+7/
7v/u/+7/7P/s/+z/7P/u/+7/7v/u/+7/7v/u/+7/7v/u/+7/7v/u/+7/7v/u/+7/7v/u
/+7/7v/u/+7/7v/u/+7/7v/u/+z/7P/s/+z/7v/u/+7/7v/u/+7/7v/u/+7/7v/u/+7/
8P/w//D/8P/u/+7/7v/u/+7/7v/u/+7/7v/u/+7/7v/u/+7/7v/u/+//8P/x//L/9f/2
//f/+P/6//r/+v/6//z//P/8//z//P/9//7/AAAAAAIAAgADAAMAAwACAAEAAQD+/wAA
AwAFAAMAAwAAAAEA/v/8//r/+f/4//b/9f/1//X/9f/z//D/7v/r/+v/6v/q/+r/6v/s
/+z/6//p/+n/6f/o/+j/6v/q/+r/6v/p/+n/6f/p/+r/6v/q/+r/6v/q/+v/7P/s/+z/
7P/t/+v/6//r/+v/7v/u/+r/6f/q/+f/4v/h/+H/3v/c/9//6P/x//7/EgArAEMAXAB4
AJEApQC3ANMA9wAEAfIAxwCWAHYAaQBeAE4APAAoABUABQD5//P/8f/w//L/9P/y//L/
8P/v//L/8v/w//D/8v/w/+7/7v/u/+3/7//v/+//7//t/+3/7//v/+//7v/u/+7/7v/u
/+//7//t/+3/7f/t//D/8P/v/+//7//v/+//7f/x//H/8f/x/+//7//u/+7/7//v/+//
7//w//H/8f/w/+7/7v/u/+7/8P/w//D/8P/y//L/8//z//H/8f/y//L/9P/0//X/9f/2
//b/9v/2//b/9f/2//b/+P/4//j/+f/5//r/+v/6//z//P/8//3///8AAAEAAQADAAQA
BAAGAAcACAAJAAoACgAKAAoACwAMAA0ADgAPABAAEAAQABAAEQATABUAFwAVABUAFQAV
ABgAGAAYABUAFQAVABUAFAAWABUAFAAUABMAEgARABAADgAOAAwADAALAAoACQAHAAUA
BAACAAIAAAAAAP/////9//z//P/7//z//P/7//r//P/9//7/////////AAABAAIAAwAE
AAUABAAEAAMAAwAEAAUABgAHAAQACAAKAAQAAgACAAIAAgAAAAAAAAAAAP7///8AAAIA
/v/+//z/+//5//f/9P/x//H/7v/w//P/8f/v/+//7P/s/+r/6f/o/+b/5v/l/+X/4//j
/+P/4f/h/+D/3v/f/+L/4v/i/+L/4//k/+T/4//n/+f/5v/m/+j/6P/o/+j/6f/p/+n/
6f/s/+z/7P/s/+r/6v/r/+z/7P/s/+z/7f/v/+//7//v//D/8P/s/+v/6P/j/97/3f/d
/97/4P/j/+r/+f8MAB4ANwBVAHIAjACnALsAywDpAAUBCAHsAL8AkABwAGEAUgBAADAA
IAALAP3/+f/1//X/9v/2//T/8v/0//T/8f/y//L/8P/w//L/8v/u/+7/7v/t/+//7//v
/+//7f/t/+//7//v/+7/7v/u/+//8P/y//P/8f/x//H/8f/w//D/7//v//D/8f/y//H/
8//z//P/8//z//P/8v/y//X/9f/1//X/9P/1//X/9P/2//b/9v/2//b/9v/2//b/9v/2
//f/9//5//n/+v/6//r/+v/7//v/+v/6//r/+v/9//3///8AAAAAAAAAAAEAAwAEAAQA
BAAGAAYABgAHAAkACgALAAsADQAOAA4AEAARABIAEwAUABYAFgAWABcAFgAXABgAGQAY
ABgAGAAYABgAGQAaABsAGgAZABgAFwAXABYAFQARABEAEQARABAAEAAPAA4ADgALAAoA
CQAIAAQABAACAAIA///+//3/+//7//r/+P/4//j/+P/3//f/9f/0//T/8//w//D/7//u
/+7/7//w//H/7v/t/+3/7f/v/+//7//v//D/8P/v/+//8f/x//H/8f/w//D/8P/w//L/
8f/x//D/8f/y//P/8//z//T/9v/0//X/9f/1//X/9P/0//P/8//1//X/9f/2//b/9v/1
//X/9//2//b/9//2//b/9v/1//X/9f/1//X/9v/2//b/9v/1//X/9f/1//P/8//z//T/
9P/z//L/8v/y//H/8f/y//L/8//z//P/8//z//P/8//x//H/8v/y//H/8P/w//D/8f/x
//H/8f/x//H/8f/x//H/8f/x//H/7//v/+//7//w//D/8P/w/+7/7v/u/+7/7v/u/+7/
7v/v/+//7//v//H/8f/x//H/8P/w//D/8P/v/+//7//w//D/8P/w//D/8P/w//D/8P/w
//D/7//v//D/8f/x//D/8P/w//D/7//v/+//7//v//L/8v/w//D/8P/w//D/8P/w//D/
8P/w//D/8P/w//D/8P/w//D/8P/w//D/8P/w//D/8v/y//L/8v/y//L/8v/y/+//7v/t
/+z/7//w//H/8v/w//D/8P/w/+7/7v/u/+7/7v/u/+7/7v/u/+7/7v/u//D/8P/w//D/
7v/u/+7/7v/w//D/8P/w//D/8P/w//D/7v/u/+7/7v/u/+7/7v/u//D/8P/w//D/7v/u
/+7/7v/u/+7/7v/u/+7/7v/u/+7/8P/w//D/8P/w//D/8P/w//D/8P/w//D/7v/u/+7/
7v/u/+7/7v/u/+7/7v/u/+7/7v/u/+7/7v/w//D/8P/w//D/8P/w//D/7v/u/+7/7v/w
//D/8P/w//D/8P/w//D/8P/w//D/8P/u/+7/7v/u//D/8P/w//D/8P/w//D/8P/u/+7/
7v/u/+7/7v/u/+7/7v/u/+7/7v/u/+7/7v/u//D/8P/w//D/8v/y//L/8v/w//D/8P/w
//D/8P/w//D/8P/w//D/8P/u/+7/7v/u/+7/7v/u/+7/7v/u/+7/7v/w//D/8P/w//D/
8P/w//D/8P/w//D/8P/w//D/8P/w//D/8P/w//D/8v/y//L/8v/y//L/8v/y//L/8v/y
//L/8v/y//L/8v/y//L/8v/y//L/8v/y//L/9P/0//T/9P/y//L/8v/z//P/9P/z//T/
8//z//L/8f/x//H/8v/w//L/9f/1//P/9P/y//L/8P/x//D/8f/y//L/8//y//P/9v/1
//P/8v/y//P/9f/2//T/9P/0//T/9v/1//j/+f/4//j/+P/4//r/+v/7//v//P/9////
AAABAAIAAwAEAAMABAAEAAQABAAFAAUABQAFAAUABgAGAAQAAQD8//n/9v/1//X/9P/0
//f/AAANABwAMABLAGkAhgCiALsAzwDZAPMAEwEiARAB5wCyAIgAcwBmAFIAOgAmABcA
CQD///n/+f/4//r//P/8//7//P/5//r/+v/6//j/+P/4//b/9v/2//X/9//3//f/9//3
//f/+f/5//n/+P/4//j/+P/4//n/+f/5//n/+f/5//r/+v/5//n/+//7//v/+f/6//n/
+P/3//n/+f/4//j/9//3//f/9//6//v/+//6//z//P/8//z//v/+//7//v/8//z//f/9
//3//f/+//7/AAAAAAEAAQAEAAQABAAEAAUABQAHAAgABgAGAAYABwAJAAoACgAKAA4A
DgAOAA8AEQASABMAEwATABQAFAAWABcAGAAZABoAGgAaABoAGwAcAB0AHgAfAB4AHgAe
AB4AHgAfACAAIQAhACEAIQAhACAAIAAgAB0AHQAdAB0AHAAeAB0AHAAcAB0AHAAbABoA
GAAYABYAFgAXABYAFQATABMAEgAQABAAEQASABIAEwARABAAEAAPAAwADAALAAoACgAL
AAwADQAMAAsACwALAAsACwALAAsADAAMAAsACwANAA0ADQANAA4ADgAOAA4ADwAPABAA
EAAQABAAEAAPAA8AEAASABAAEQARABEAEQAUABQAEwATABQAFQAWABgAGAAYABcAFwAX
ABYAFgAXABgAGAAYABcAGQAZABkAGQAaABoAGgAaABkAGQAZABkAGQAZABkAGgAaABkA
GAAYABYAFQAVABYAFAAVABUAFQAVABUAFQAVABQAEwATABIAEwASABIAEgARABEAEQAR
AA8ADwAPAA8ADwAPAA8ADwANAA0ADQANAA4ADgAOAA4ADAAMAAwADAAMAAwADAAMAAsA
CwALAAsACwALAAsACwAKAAoACgAKAAsACwALAAwACwAKAAkACAAKAAoACgAKAAoACgAJ
AAkACAAJAAkACAAKAAoACgAJAAsACwALAAsACgAKAAoACgAKAAgACAAIAAgACAAIAAgA
CAAKAAoACgAKAAoACgAKAAoACAAIAAgACAAIAAgACAAIAAgACAAIAAgACAAIAAgACAAG
AAYABgAGAAYABgAGAAYABgAGAAYABgAHAAgACQAKAAgACAAIAAgACAAIAAgACAAIAAgA
CAAIAAgACAAIAAgACAAIAAgACAAIAAgACAAIAAgACAAIAAgACAAIAAgACAAGAAYABgAG
AAYABgAGAAYACAAIAAgACAAGAAYABgAGAAYABgAGAAYABgAGAAYABgAGAAYABgAGAAgA
CAAIAAgACAAIAAgACAAIAAgACAAIAAoACgAKAAoACgAKAAoACgAKAAoACgAKAAoACgAK
AAoACAAIAAgACAAIAAgACAAIAAoACgAKAAoACgAKAAoACgAKAAoACgAKAAsADAANAA4A
EAARABIAFAAUABYAFgAXABkAGQAYABcAGwAaAB4AIwAkACMAJAAiACMAIAAeABwAGgAa
ABkAGQAUABMAEgAPAAwACgAHAAcACQAKAAsADAAJAAgABgADAAUABQAEAAQAAgACAAIA
AgADAAMAAwADAAYABgAGAAYABgAGAAcACAAIAAgACAAJAAkACQAJAAkACgAKAAgABQAE
AAEA/P/9//3/+v/4//3/BAANABwAMABHAGEAfgCaALEAxQDXAPUAGQEmARIB6wC6AJYA
hQB8AG4AXABKADcAKQAbABMADwAQABIAEgAQABAAEAARABAAEgASABAADgAOAA4ADgAO
AA0ADQANAA0ADQANAA0ADwAPAA0ADAAMAAwADgAOAA8ADwANAA0ADQANAAwADAALAAsA
DQANAA0ACwANAA0ADQANAA0ADQAMAAwADQANAA0ADQAOAA8ADwAOAA4ADgAOAA4ADgAO
AA4ADgAQABAAEQARABEAEQASABIAEAAQABEAEQASABIAEgASABEAEQATABQAFgAWABYA
FwAXABgAGAAYABoAGgAaABsAHQAeAB8AHwAfACAAIAAiACMAJAAlACYAJgAmACYAJwAq
ACsALAAtACwALAAsACwALgAvADAAMQAxADEAMQAxADAAMAAwAC0ALwAvAC8ALgAwAC8A
LgAuACsAKgApACgAKAAoACYAJgAjACIAIQAfACEAIAAeAB4AHQAcABoAGQAXABYAFgAV
ABQAFAATABIAEQARABEAEQASABEAEQARABEAEQARABEADgAOAA0ADQANAA0ADQANAAoA
CgAKAAoADAALAAsACgAKAAoACgAJAAcACAAKAAgACQAJAAkACQAIAAgABwAHAAkACQAJ
AAoACgAKAAkACQAJAAgACAAJAAoACgAKAAkACQAJAAkACQAMAAwADAAMAA0ADQANAA0A
DQANAA0ADgAPAA8ADwAQABAADwAPABAAEAARABEAEQARABEAEQARABMAEwAUABQAEwAS
ABIAEgATABMAEwATABMAEwATABMAEwATABMAEwAVABUAFQAVABIAEgASABIAEgASABIA
EgAUABQAFAAUABMAEwATABMAEQARABEAEQASABIAEgASABEAEQARABIAEgASABIAEgAS
ABIAEgASABAAEAAPAA8ADgAPAA8ADgAQABAAEAAPAA8ADwAPAA8AEgAQABAAEAAQAA4A
DgAOAA4ADgAOAA4ADgAOAA4ADgAOABAAEAAQABAAEAAQABAAEAAQABAAEAAQABIAEgAS
ABIAEgASABIAEgASABIAEgASABIAEgASABIAEgASABIAEgASABIAEgASABIAEgASABIA
EgASABIAEgASABIAEgASABQAFAAUABQAEgASABIAEgAUABQAFAAUABIAEgASABIAEgAS
ABIAEgAUABQAFAAUABQAFAAUABQAFAAUABQAFAAUABQAFAAUABQAFAAUABQAFAAUABQA
FAAWABYAFgAWABQAFAAUABQAFAAUABQAFAAWABYAFgAWABQAFAAUABQAFAAUABQAFAAW
ABYAFgAWABYAFgAWABYAFgAWABYAFgAWABYAFgAWABgAGAAYABgAGAAYABgAGAAYABgA
GAAYABgAGAAYABgAGgAaABoAGgAcABwAHAAcAB0AHgAfACAAIQAiACMAJAAkACQAJAAk
ACUAJgAnACgAKwAsAC0ALgAsACwALAAsACoAKgAqACoAKgAqACoAKgAnACYAJQAkACMA
IgAhAA==
         </WaveFormData>
      </LeadData>
      <LeadData>
         <LeadByteCountTotal>10000</LeadByteCountTotal>
         <LeadTimeOffset>0</LeadTimeOffset>
         <LeadSampleCountTotal>5000</LeadSampleCountTotal>
         <LeadAmplitudeUnitsPerBit>4.88</LeadAmplitudeUnitsPerBit>
         <LeadAmplitudeUnits>¦ÌV</LeadAmplitudeUnits>
         <LeadHighLimit>2147483647</LeadHighLimit>
         <LeadLowLimit>268435456</LeadLowLimit>
         <LeadID>V1</LeadID>
         <LeadOffsetFirstSample>0</LeadOffsetFirstSample>
         <FirstSampleBaseline>0</FirstSampleBaseline>
         <LeadSampleSize>2</LeadSampleSize>
         <LeadOff>FALSE</LeadOff>
         <BaselineSway>FALSE</BaselineSway>
         <ExcessiveACNoise>FALSE</ExcessiveACNoise>
         <MuscleNoise>FALSE</MuscleNoise>
         <LeadDataCRC32>1380528781</LeadDataCRC32>
         <WaveFormData>
AAAAAAAAAAACAAIAAgACAAIAAgACAAIAAgACAAIAAgAAAAAAAAAAAAIAAgACAAIAAgAC
AAIAAgACAAIAAgACAAAAAAAAAAAAAgACAAIAAgACAAIAAgACAAAAAAAAAAAAAgACAAIA
AgAAAAAAAAAAAAAAAAAAAAAAAgACAAIAAgAAAAAAAAAAAAAAAAAAAAAAAAAAAAAAAAAA
AAAAAAAAAAIAAgACAAIABQAGAAcACAAJAAoACwAMAA4AEwAXABoAHAAcABsAGgAVABEA
EAAQAAsABwACAPv/+P/3//b/9v/1//P/8f/x/+//7f/t/+3/7v/w//P/9f/0//X/9f/1
//T/8v/y//L/9f/3//f/+P/6//3//f/+/////////////f/9//3//f/9//3//v/+////
/////////f/+//7//v/+//7//v/+//7//v/+//7//v8AAAAAAAAFAA0AGAAiACoALgA1
AD0APwA/ADkAJgADANX/qP+D/2H/PP8a//z+3v6+/rD+v/7U/tz+5P72/gr/J/9D/1r/
bf+F/57/sv/C/87/1v/b/+T/7//3////AwAGAAYACAAKAA0ADQANAA0ADQANAA4ADwAP
ABAAEAAQAA8ADwAPABAAEAAQABAAEQARABEAEQARABEAEwASABIAEwATABQAFAATABQA
FAAUABQAFAAWABQAFAAUABQAFAATABMAFAAUABQAFAAUABQAFAASABIAEQAQABIAEgAT
ABMAFQAVABUAFgAVABMAEgARABMAEwATABMAEgASABMAEwASABEAEQASABIAEgARABEA
EAAQAA4ADgARABEAEQARABAADgAMAAsADQAMAAsACwALAAkACAAIAAgABwAGAAYABAAD
AAMAAgAEAAQABAABAAEAAAD///////////////////7//v/+//z//f/9//3//f/9//3/
/f///////////wAAAAAAAAAA/v///////////////////wEAAAAAAAEAAgABAAAA/v8A
AAEAAQAAAP7//v/+//7//v/+//7///////////////3//f/9//v//f/9//3//f///wAA
AAAAAP7///////7//v///wAAAAACAAMAAwAEAAYABgAFAAUABQAGAAYABgAIAAgACQAK
AAoACgALAAwADAAMAA0ADgANAA0ADQANAA0ADQAPAA8ADQANAA0ADQAMAAwADAANAA0A
DQANAA4ADAAKAAoACgAJAAkACgAKAAkACQAIAAgABwAHAAUABQAHAAcABwAHAAUABQAF
AAUAAwADAAMAAwADAAMAAwADAAQABAAEAAMAAgABAAEAAAAAAAAAAAAAAAAAAAAAAAAA
AAAAAAAAAAAAAAAA//////////8AAAAAAAAAAAAAAAD/////AAAAAP////8AAAAAAAAA
AP///////////////wAAAAAAAAAA/f/9//7//v/9/////////wAAAAAAAAAAAAD+//7/
/v/+//7//v/+//7//v/+//7//v/+//7//v/+//7//v/+//7//v/+//7//v/+//7//v/+
//z//P/8//z//P/8//z//P/+//7//v/+//z//P/8//z//P/8//z//P/8//z//P/8//z/
/P/8//z//v/+//7//v/8//z//P/8//7//v/+//7//P/8//z//P/8//z//P/8//z//P/8
//z//P/8//z//P/8//z//P/8//z//P/8//z//P/8//z//P/8//z//P/8//z//P/8//z/
/P/8//z//P/8//z//P/8//7//v/+//7//v/+//7//v8BAAIAAwAEAAcACAAJAA0AEQAS
ABUAFgAWABYAEwAPAA0ADAAJAAUA///5//T/8//w//D/7//t/+3/7f/t/+v/6f/p/+n/
6v/u/+//8P/x/+//7//u/+z/7P/s/+3/7//w//L/9f/5//f/+P/5//n/+//7//v/+//7
//v/+//7//r/+v/5//n/+//7//v//P/6//r/+v/6//z//P/8//z/+v/6//r/+v/8//7/
AQAHABIAHgAmACwAMwA3ADkANwAtABgA8//D/5j/df9V/zL/FP/0/tL+uP60/sf+1v7a
/ub++P4M/yv/R/9c/3H/h/+e/7D/vP/I/9D/2f/k/+v/8f/3//v//v/+/wAAAgABAAIA
AwAEAAUABQAGAAcABwAIAAgACAAHAAkACQAKAAoACQAIAAgABwAIAAkACgALAAkACAAI
AAkACQAKAAoACQAIAAgACAAIAAoADAAKAAoACgAKAAoACQALAAwADAAMAAwADAAMAAwA
CwAKAAgABgAHAAgACgALAAsACwALAAwACgAJAAkACQAJAAkACQAJAAoACgALAAsACAAH
AAcACAAIAAgABwAHAAgACAAGAAYACQAJAAkACQAJAAgABwAHAAUABAADAAMAAwABAAAA
AAAAAP///v/+//7//f/9//z//P/8//z/+f/5//j/9//3//f/9//3//f/+f/4//j/+P/4
//n/+f/5//f/9//3//f/+P/5//r/+//8//z//P/8//z//f/9//3/+//7//v/+//9//z/
/P/9//3//f/9//z//P/9//3//P/+//7//v/+//z//P/8//3//f/9//3//f/////////9
////////////AQACAAIAAgAEAAUABQAEAAIAAwAEAAQAAgADAAMABAAFAAYABgAHAAcA
CAAIAAgACAAIAAkACgAMAAwADQAOAA4ADgAPABAAEAAPAA4ADQAPAA8AEQARABEAEQAR
ABEAEQAQAA8ADwANAA0ADQAOAA4ADAAMAAwACwALAAwADAAJAAkACAAIAAkACQAHAAcA
BwAHAAcABwAFAAUABQAFAAcABwAHAAcABQAFAAUABQAGAAYABgAFAAUABQAGAAYABAAE
AAQABAAEAAQABAAEAAYABgAGAAYABAAEAAMAAwAFAAUABgAGAAQABAAEAAQABQAFAAYA
BgAHAAcACAAIAAYABgAFAAUABwAHAAcABwAGAAYABgAGAAcABwAIAAgABwAFAAUABQAG
AAgACAAIAAgABgAGAAYABgAIAAgACAAIAAgACAAIAAgACAAIAAgACAAIAAgACAAIAAYA
BgAGAAYACAAIAAgACAAIAAgACAAIAAYABgAGAAYACAAIAAgACAAIAAgACAAIAAYABgAG
AAYACAAIAAgACAAIAAgACAAIAAYABgAGAAYABgAGAAYABgAGAAYABgAGAAYABgAGAAYA
CAAIAAgACAAIAAgACAAIAAgACAAIAAgACAAIAAgACAAIAAgACAAIAAgACAAIAAgABgAG
AAYABgAIAAgACAAIAAYABgAGAAYACAAIAAgACAAIAAgACAAIAAoACgAKAAoACAAIAAgA
CAAKAAoACgAKAAoACgAKAAoACAAIAAgACAAIAAgACAAIAAoACgAKAAoACgAKAAoACgAK
AAoACgAKAAwADAAMAAwACgAKAAoACgAKAAoACgAKAAoACgAKAAoACgAKAAoACgAMAAwA
DAAMAA4ADgAOAA4AEAASABQAFgAXABgAHAAfACIAJQAmACYAJAAhAB0AHAAaABgAFQAR
AA0ACAAHAAYABAADAAEA/////////f/9//v/+//8//7/AQACAAMAAwADAAIAAAAAAP7/
//8BAAEAAwAGAAoACwAMAA0ADQANAA0ADQANAA0ADQANAA0ADgAQAA8ADwAPAA4ADQAN
AAwADgAOAA4ADgAOAA4ADgAOABAAEAAQABAAEgATAB0ALAA2ADwAQABHAE0ATQBJAD0A
KgAJANn/qP9//2H/Sv8y/xT/8v7Y/tr+8/4I/xL/Hv8u/0T/W/9z/4b/mf+v/8L/zv/Y
/+L/6v/z//r/AwALAA0AEQAUABYAFgAWABcAGAAZABoAGwAZABoAGwAbABwAHAAcABsA
GwAbABwAHAAeAB4AHwAfAB0AHQAdAB0AHQAcABwAHQAbABwAHAAbABwAHAAcABwAHgAg
AB4AHgAgACAAIAAfAB4AHgAdABwAHgAeAB4AHgAeAB4AHQAcABwAHAAdAB0AHQAdAB0A
HgAcABsAGwAbAB0AHQAdAB0AGgAaABsAGwAcABsAGwAcABoAGgAZABkAGAAYABYAFgAX
ABcAFwAXABUAFAATABMAEwASABEAEQARAA8ADgAOAA4ADQAMAAwACgAJAAkACAAIAAgA
CAAFAAcABgAFAAUABQAFAAUABQADAAIAAgACAAQABQAFAAUABwAHAAcABwAHAAcABwAH
AAoACgAKAAoACgALAAsACwALAAsACwALAA0ADAAMAA0ADQANAA0ADAAMAA0ADQAMAAwA
DAAMAAwADgAOAA4ADwAPAA8ADwAPAA8ADwAPAA0ADwAPAA8ADwAPABAAEAAQABAAEQAR
ABAAEAARABIAEgASABMAEwAUABIAEgARABEAEQASABIAEgARABAAEAAQAA4ADgAPABAA
DgAOAA8AEAAQAA8ADgANAAsACwANAA0ACwALAAsACwALAAoACQAJAAcABwAHAAgACAAG
AAYABgAFAAUABgAGAAUABQAEAAQABQAFAAMAAwADAAMAAwADAAUABQAFAAUAAwADAAMA
AwADAAMAAwADAAQABAAEAAMAAwADAAQABAACAAIAAgACAAIAAgACAAIABAAEAAQABAAE
AAQAAwADAAMAAwAEAAQABAAEAAQABAADAAMABAAEAAMAAwAEAAQABAAEAAMAAwADAAMA
AwADAAIAAgACAAIAAwADAAQABAABAAMAAwADAAIAAgACAAIAAgACAAIAAgACAAIAAgAC
AAIAAgACAAIAAgACAAIAAgACAAIAAgACAAIAAAAAAAAAAAACAAIAAgACAAIAAgACAAIA
AgACAAIAAgACAAIAAgACAAIAAgACAAIABAAEAAQABAACAAIAAgACAAIAAgACAAIABAAE
AAQABAAEAAQABAAEAAIAAgACAAIAAgACAAIAAgAEAAQABAAEAAQABAAEAAQABAAEAAQA
BAACAAIAAgACAAIAAgACAAIAAgACAAIAAgAEAAQABAAEAAIAAgACAAIAAgACAAIAAgAC
AAIAAgACAAQABAAEAAQABAAEAAQABAAEAAQABAAEAAIAAgACAAIABAAEAAQABAAEAAQA
BAAEAAQABAAEAAQABAAEAAQABAAEAAQABAAEAAQABAAEAAQAAgACAAIAAgACAAIAAgAC
AAQABAAEAAQAAgACAAIAAgAEAAQABAAEAAQABAAEAAQABgAGAAYABgAGAAYABgAGAAYA
BgAGAAYABAAEAAQABAAGAAYABgAGAAYABgAGAAYABgAGAAYABgAGAAYABgAGAAYABgAG
AAYABgAGAAYABgAJAAoACwAMAA0ADgAPABAAEgAUABkAHQAgACMAJAAkACMAHwAaABgA
FwAUABAACwAFAAAA///+//7//f/7//n/+f/5//f/9//3//f/+P/6//v//P/9//3//f/8
//r/+v/6//v//f/9//7/AAADAAMABAAFAAUABQAFAAUABQAFAAUABQAFAAYABAADAAMA
AwAFAAUABgAGAAYABgAGAAYABgAGAAYABgAIAAgACAAIAAoADQAVACIAMAA2ADwAQwBH
AEkAQwA1ABwA9f/F/5j/d/9X/zT/Fv/2/tb+vv7C/tf+4v7q/vj+DP8g/z3/Wf9s/4P/
m/+w/8D/zP/U/97/5//y//v/AQAHAAkADAAOAA4ADgAPABAAEQASABMAFQAWABcAFwAW
ABYAFgAVABcAFwAYABgAFgAWABcAFwAXABcAFwAXABkAGAAYABkAFwAYABgAFwAYABgA
GAAYABgAGgAYABgAGAAYABgAFwAXABgAGAAYABgAGAAYABgAGAAYABcAFgAYABgAGQAZ
ABkAGQAZABoAGgAZABkAGQAZABkAGQAZABgAGAAZABkAGAAXABcAGAAYABgAFwAXABgA
GAAWABYAFQAVABUAFQAVABQAEwATABUAFAATABMAEQAPAA4ADgAOAA0ADAAMAAwACwAL
AAoACgAKAAoABwAJAAgABwAHAAcABwAHAAcABwAGAAYABgAEAAUABQAFAAcABwAHAAcA
BwAHAAcABwAGAAYABgAGAAYABwAHAAcABwAHAAcABwAHAAYABgAHAAcABwAHAAYABgAH
AAcABgAGAAYABgAGAAQABAAEAAUABwAHAAcABwAHAAcABwAFAAcABwAHAAcABwAIAAgA
CAAIAAkACQAIAAgACQAKAAoACAAJAAkACgAMAAwACwALAA0ADgAOAA4ADwAOAA4ADgAQ
ABAAEQASABEAEAAQABAADwAPAA8ADwARABEAEwATABEAEQARABEAEAAQABAAEQARABEA
EQASABAADgAOAA4ADQANAA4ADgANAA0ADAAMAAsACwAJAAkACwALAAsACwAJAAkACQAJ
AAkACQAJAAkACQAJAAkACQAIAAgACAAHAAcABwAIAAgABgAGAAYABgAIAAgACAAIAAgA
CAAIAAgACAAIAAcABwAHAAcACAAIAAYABgAGAAYABwAHAAgACAAFAAUABgAGAAgACAAH
AAcABwAHAAcABwAGAAYABgAGAAcABwAIAAgABwAFAAUABQAGAAYABgAGAAYABgAGAAYA
BgAGAAYABgAGAAQABAAEAAQABgAGAAYABgAGAAYABgAGAAQABAAEAAQABAAEAAQABAAE
AAQABAAEAAYABgAGAAYABAAEAAQABAAEAAQABAAEAAQABAAEAAQABAAEAAQABAAGAAYA
BgAGAAQABAAEAAQABAAEAAQABAAEAAQABAAEAAQABAAEAAQABAAEAAQABAAEAAQABAAE
AAYABgAGAAYABgAGAAYABgAFAAQAAwACAAQABAAEAAQABAAEAAQABAACAAIAAgACAAQA
BAAEAAQAAgACAAIAAgACAAIAAgACAAQABAAEAAQABAAEAAQABAACAAIAAgACAAIAAgAC
AAIABAAEAAQABAACAAIAAgACAAQABAAEAAQABAAEAAQABAAEAAQABAAEAAIAAgACAAIA
BAAEAAQABAACAAIAAgACAAQABAAEAAQAAgACAAIAAgAEAAQABAAEAAQABAAEAAQABgAI
AAoADAAOAA4ADgAOABIAFQAXABsAHgAeAB4AGwAXABYAFgAUABEADQAHAAIA/v/8//v/
+f/3//X/9f/1//P/8//z//P/8v/0//X/9v/5//n/+f/4//T/9P/0//X/9f/1//b/+P/8
//3///8BAAEAAQABAAEAAQABAAEAAQABAAIAAgABAAEAAQABAAEAAAAAAAAAAAACAAIA
AgACAAIAAgACAAIAAgACAAQABwAPABoAJgAuADQAOQA9AEEAPwA1ACAA+//N/6D/e/9b
/zr/Gv/6/tr+wP68/s3+3P7g/uz+AP8U/y//S/9g/3H/i/+k/7j/xP/O/9j/4f/o/+//
9////wUABgAGAAYACAAJAAoACwAMAA0ADwAQABEAEQAQABAAEAAPAA8ADwAQABAAEAAQ
ABEAEQARABEAEQARABEAEAAQABEAEQASABIAEQASABIAEgASABIAFAASABIAEgASABIA
EQARABIAEgASABIAEgASABIAEgASABEAEAASABIAEwATABEAEQARABIAEgARABEAEQAR
ABEAEQARABAAEAARABEAEgARABEAEgAQABAADwAPABAAEAAOAA4ADwAPAA8ADwAPAA4A
DQANAA8ADgANAA0ACwAJAAgACAAIAAcABgAGAAYABQAFAAQABgAGAAYAAwABAAAA////
///////////////+//7//v/+//////////////////////////////8AAAAAAAAAAAAA
AQABAAEAAQABAAEAAQABAAAAAAABAAQABQAGAAYACAAJAAkACAAJAAoACwAMAA0ADgAP
ABEAEwATABMAEwARAA8ADQAJAP///f////z/+v/4//b/9P/y//H/7//v/+7/7v/u/+v/
6v/s/+//8P/w/+//7P/q/+7/8P/z//X/9//3//n/+//8//3//v///wMABgAIAAoACQAJ
AAkACAAHAAgACQALAAsACwAMAA4ADgANAA0ADQANAA0ADQANAAsACwALAAsACwAMAAwA
CwALAAsACwALAAoACgAKAAoACAAIAAgACAAKAAoACgAKAAoACAAGAAkADwAYACYANAA6
AD8AQQBBAEMAPQAsAAsA1/+e/3H/Uf80/xb/9P7S/r7+yv7x/hD/Fv8S/x7/OP9X/23/
fv+R/6n/uv/I/9T/3P/g/+n/8v/5////BQAHAAgABgAIAAoACwALAAsACwALAAsADAAN
AA0ADAAMAAwACwANAA0ADgAOAA0ADAAMAAsACwALAAsACwALAAoACgALAA0ADgAOAA0A
DgAOAA4ADgAPABAADQAMAAwADAAMAAsACwAMAAwADAAMAAwADAAMAAwADAALAAoADAAM
AA0ADQALAAsACwAMAAwACwALAAsACwALAAsACwAKAAoACwALAAwACwALAAwACgAKAAkA
CQAKAAoACAAIAAkACQAJAAkABwAGAAUABQAFAAQAAwADAAMAAQAAAAAAAAD///7//v8A
AP/////+/wAAAAAAAP3////+//3//f/9//3//f/9/////v/+//7//P/9//3//f/9//3/
/f/9////////////AAAAAAAAAAAAAAEAAQABAAMAAwADAAMAAwACAAIAAwADAAMAAwAC
AAUABwAIAAgABgAGAAYABgAIAAgACAAJAAkACQAJAAkACQAJAAkABwAJAAkACQAJAAcA
CAAIAAgACAAJAAkACAAGAAcACAAIAAgACQAJAAoACAAIAAcABwAFAAYABgAGAAcABgAG
AAYABAAEAAUABgAGAAYABwAIAAgABwAGAAUAAwADAAUABQADAAMAAwADAAQABAAEAAUA
AwADAAMABAAGAAQABAAEAAMAAwAEAAQABQAFAAQABAAFAAUAAwADAAUABQAFAAUAAwAD
AAMAAwADAAMAAwADAAUABQAFAAUABAAEAAQAAwADAAMABAAEAAQABAAEAAQABAAEAAQA
BAAGAAYABgAGAAQABAADAAMABQAFAAYABgAEAAQABAAEAAUABQAGAAYABQAFAAYABgAE
AAQAAwADAAUABQAFAAUABAAEAAQABAADAAMABAAEAAUABQAFAAcACAAFAAQAAwACAAQA
BAAEAAQABgAGAAYABgAGAAYABgAGAAYABgAGAAYABgAGAAYABgAGAAYABgAGAAYABgAG
AAYABgAGAAYABgAIAAgACAAIAAYABgAGAAYABAAEAAQABAAGAAYABgAGAAYABgAGAAYA
BgAGAAYABgAGAAYABgAGAAYABgAGAAYACAAIAAgACAAGAAYABgAGAAYABgAGAAYABgAG
AAYABgAIAAgACAAIAAgACAAIAAgACAAIAAgACAAIAAgACAAIAAgACAAIAAgACAAIAAgA
CAAIAAgACAAIAAgACAAIAAgACAAIAAgACAAGAAYABgAGAAgACAAIAAgACAAIAAgACAAI
AAgACAAIAAgACAAIAAgACgAKAAoACgAKAAoACgAKAAwADAAMAAwACgAKAAoACgAKAAoA
CgAKAAoACgAKAAoADAAMAAwADAAKAAoACgAKAAoACgAKAAoACgAKAAoACgAKAAoACgAK
AAwADAAMAAwADAAMAAwADAAMAAwADAAMAAwADAAMAAwACgAKAAoACgAMAAwADAAMAAwA
DAAMAAwADAAMAAwADAAMAAwADAAMAAoACgAKAAoADAAMAAwADAAMAAwADAAMAA0ADgAP
ABAADwAOAA0ADAAMAAwADAAMAA4ADgAOAA4ADQAMAA4ADwANAA8ADwAOABEADwAMAAwA
DQAMAAoABwAHAAYACQAMAA0ADQAMAAsADAANAAwADQANAA0ADgAQABAAEAAQAA8AEQAQ
AA4ADgAMAA0ADwAPAA4ADgAPAA0ADAANAA0ADQAQABEAEgATABUAFQAVABYAGAAXABcA
FwAYABkAGwAcAB4AIAAiACQAIwAiACEAIAAcABgAFAAQAAYABQAFAA4AGAAeACIAJwAt
AC0AKQAhABIA8//J/57/ff9h/0D/Hv8E/+r+zv7I/tn+7P78/hT/Jv86/1f/cf+A/5H/
p/+4/8T/zv/Y/+D/6f/y//3/AQADAAUACgAKAAwADgAPABAAEQASABMAEQASABMAEwAU
ABQAFAATABMAEwAUABQAFgAWABcAFwAXABcAFwAXABcAFgAWABcAFwAYABgAFwAWABYA
FgAWABYAGAAWABYAFgAWABYAFQAXABgAGAAYABYAFgAWABYAGAAYABcAFgAWABYAFwAX
ABcAFwAXABgAGAAXABcAFwAXABcAFwAXABYAFgAXABcAFgAVABUAFgAUABQAEwATABYA
FgAUABQAFAATABIAEQATABIAEQARABEAEAAPAA8AEQAPAA4ADgAQAA8ADgAOABAADwAP
AA4AEAAQABAADQAPAA4ADQANAA8ADwAPAA8ADwAOAA4ADgAQABEAEQARAA8ADwAPAA8A
EQARABEAEQAQABAAEAAQAA4ADwAPAA8ADwAPAA8ADwARABAAEAARABIAEQAQAA4ADgAP
AA8ADgAMAAwADAAMAA4ADgAOAA8ADQANAA0ADQANAA0ADQALAAsACwALAAsACwAMAAwA
DAALAAsACgAIAAgACQAKAAoACQAJAAgACAAGAAYABQAFAAMABAAEAAQAAwACAAIAAgAA
AAAAAQACAAEAAAAAAAAA////////////////AQABAAAA///+//3//v/+//7////9//3/
/f/+/wAA/v/+//7//f/9//7//v///////v/+///////9//3/////////////////////
/wEAAQABAAEAAQABAAEAAQAAAAAAAAD///////8AAAAAAAAAAAAAAAAAAAAAAAAAAAAA
AAAAAAAAAgACAAEAAQABAAEAAgACAAIAAgACAAIAAQABAAIAAgABAAEAAgACAAIAAgAB
AAEAAQABAAEAAQACAAIAAgACAAEAAQACAAIAAwADAAMAAwAEAAQABAAEAAQAAgACAAIA
AgACAAIAAgACAAQABAAEAAQABAAEAAQABAACAAIAAgACAAIAAgACAAIABAAEAAQABAAE
AAQABAAEAAIAAgACAAIAAgACAAIAAgAEAAQABAAEAAQABAAEAAQAAgACAAIAAgAEAAQA
BAAEAAIAAgACAAIABAAEAAQABAACAAIAAgACAAQABAAEAAQABAAEAAQABAACAAIAAgAC
AAIAAgACAAIABAAEAAQABAACAAIAAgACAAQABAAEAAQABAAEAAQABAAEAAQABAAEAAQA
BAAEAAQAAgACAAIAAgAEAAQABAAEAAQABAAEAAQAAgACAAIAAgADAAQABQAGAAQABAAE
AAQABAAEAAQABAAEAAQABAAEAAQABAAEAAQAAgACAAIAAgACAAIAAgACAAQABQAFAAcA
CwAMAA0ACwAKAAwADwAQABAADwAMAAoADQAQABQAFwAXABcAGQAbABUAEwARAA8ACwAI
AAQAAAD9//v/+f/2//b/9v/2//f/+f/5//r//P//////AAABAAEAAQABAAEAAQABAAEA
AQABAAIAAgABAAEAAQABAAEAAgACAAIAAgACAAIAAgACAAIAAgACAAIABAACAAQACQAR
ABwAKAAwADQAOQA/AEEAQQA3ACAA/f/N/6D/e/9Z/zb/GP/8/tz+wv6+/s/+4P7m/vD+
AP8W/zP/T/9k/3f/jf+k/7j/xv/O/9j/3//o//H/+/8BAAUABgAIAAgABgAJAAgACQAK
AAsADQAOAA8ADwASABIAEgARABEAEQASABIAEAAQABEAEQARABEAEQARABMAEgASABMA
EQASABIAEQARABIAEwAUABUAFgATABIAFAAUABQAEwATABQAFAAUABIAEgASABIAFAAU
ABMAEgASABIAEwATABUAFQAVABYAFAATABMAEwATABMAEwATABIAEgATABMAFAATABMA
FAASABIAEQARABQAFAASABIAEQARABEAEQARABAADwAPAA8ADgANAA0ADwANAAwADAAK
AAkACAAIAAYABQAFAAQABgAGAAYAAwADAAIAAQABAAEAAQABAAEAAwACAAIAAgACAAMA
AwADAAMAAwADAAMAAwADAAMAAwAEAAQABAAEAAQABQAFAAUABQAFAAUABQAFAAQABAAF
AAUABQAFAAQABAAFAAUABAAEAAQABAAEAAQABAAEAAUAAwADAAMAAwAFAAUABQADAAMA
AwADAAMAAwAEAAQABAAGAAcABwAGAAYABwAIAAgACAAJAAkACgAKAAoACQAJAAsADAAM
AAwADQAMAAwADAAMAAwADQAOAA4ADgAPABAAEQARABEAEQARABEAEwATABEAEQARABEA
EAAQABAAEQAPAA8ADwAQABAADgAOAA4ADQANAA4ADgANAA0ADAAMAA0ADQALAAsACQAJ
AAkACQAJAAkACQAJAAkACQAJAAkACQAJAAkACQAIAAgACAAHAAUABQAGAAYACAAIAAgA
CAAGAAYABgAGAAYABgAGAAYABgAGAAUABQAFAAUABgAGAAYABgAGAAYAAwADAAQABAAF
AAUABgAGAAgACAAHAAcABQAFAAUABQAGAAYABgAGAAcABwAIAAgABwAHAAUABwAIAAYA
BgAGAAYABgAGAAYABgAGAAYABgAGAAYABgAGAAYABgAGAAYABgAEAAQABAAEAAQABAAE
AAQABgAGAAYABgAEAAQABAAEAAQABAAEAAQABAAEAAQABAAGAAYABgAGAAQABAAEAAQA
BAAEAAQABAAGAAYABgAGAAYABgAGAAYABgAGAAYABgAGAAYABgAGAAYABgAGAAYABgAG
AAYABgAGAAYABgAGAAgACAAIAAgABgAGAAYABgAGAAYABgAGAAgACAAIAAgACAAIAAgA
CAAIAAgACAAIAAgACAAIAAgABgAGAAYABgAIAAgACAAIAAgACAAIAAgACAAIAAgACAAI
AAgACAAIAAoACgAKAAoACAAIAAgACAAIAAgACAAIAAgACAAIAAgACgAKAAoACgAJAAgA
BwAGAAcACAAJAAoACgAKAAoACgAMAAwADAAMAA4ADgAOAA4AEQASABMAFAAYABoAHAAe
ACEAIgAjACQAIQAgAB8AHgAaABgAFgAUAA4ACgAGAAIA///+//3//P/8//z//P/8//z/
/P/8/w==
         </WaveFormData>
      </LeadData>
      <LeadData>
         <LeadByteCountTotal>10000</LeadByteCountTotal>
         <LeadTimeOffset>0</LeadTimeOffset>
         <LeadSampleCountTotal>5000</LeadSampleCountTotal>
         <LeadAmplitudeUnitsPerBit>4.88</LeadAmplitudeUnitsPerBit>
         <LeadAmplitudeUnits>¦ÌV</LeadAmplitudeUnits>
         <LeadHighLimit>2147483647</LeadHighLimit>
         <LeadLowLimit>268435456</LeadLowLimit>
         <LeadID>V2</LeadID>
         <LeadOffsetFirstSample>0</LeadOffsetFirstSample>
         <FirstSampleBaseline>0</FirstSampleBaseline>
         <LeadSampleSize>2</LeadSampleSize>
         <LeadOff>FALSE</LeadOff>
         <BaselineSway>FALSE</BaselineSway>
         <ExcessiveACNoise>FALSE</ExcessiveACNoise>
         <MuscleNoise>FALSE</MuscleNoise>
         <LeadDataCRC32>1318810917</LeadDataCRC32>
         <WaveFormData>
/v/+//7//v/+//7//v/+//7//v/+//7//v/+//7//v/+//7//v/+//7//v/+//7//v/+
//7//v/+//7//v/+//z//P/8//z//P/8//z//P/8//z//P/8//z//P/8//z//P/8//z/
/P/8//z//P/8//z//P/8//z//P/8//z//P/6//r/+v/6//z//P/8//z//P/8//z//P/8
//z//P/8//7//v/+//7///8AAAEAAgAEAAQABAAEAAYABgAGAAcACAAJAAkACAAGAAYA
BgAGAAIAAAD8//r/+P/2//X/9P/0//X/9f/1//H/8f/x//H/8//0//b/9v/2//b/9v/2
//H/8P/v/+7/8P/w//L/8//0//X/9f/1//b/9v/2//b/9v/2//b/9v/2//b/9v/2//b/
9v/2//b/9v/2//f/9//3//f/9//3//j/+P/4//j/+f/7//v/+/8AAA0AHQAyAEAASABY
AG8AgQCFAHIARQD6/5//T/8Z//L+w/6b/n7+VP4j/gH+CP4u/lz+fv6P/qD+vP7c/vn+
Gf89/2L/gv+d/6//vP/H/9X/4//w//z/BAAGAAgACAAKAA0ADAANAA0ADwASABMAFQAV
ABUAFQAVABUAFQAXABcAFwAZABkAGQAaABkAGgAaABoAHAAcABwAHQAcAB0AHQAcABwA
HQAdAB0AHwAfAB8AHwAfAB8AIAAhACEAIQAhACIAIgAhACEAIgAiACIAIgAkACUAJQAl
ACUAJwAoACkAKQAnACcAKAAoACoAKwAsAC0ALgAuAC4ALgAwADAAMAAyADIANAA2ADYA
OAA4ADkAOgA9AD4APwBBAEAAQQBBAEEAQgBDAEMAQwBEAEQARABGAEYARgBGAEYARABE
AEUARQBGAEUAQwBCAEEAQQBAAD8APgA8ADsAOgA4ADcANgAzADEAMAAwAC4AKwArACsA
KAAmACUAIwAhACAAHwAcABoAGQAXABUAEwARAA8ADwAMAAsACQAGAAUAAgAAAP/////+
//7//f/6//n/+f/4//f/9//3//f/9//1//T/9P/0//X/9f/1//X/9f/1//X/9f/3//f/
9//3//f/+P/4//j/+P/6//v/+//7//3//f/9/////////wAAAgACAAQABAAGAAcABwAH
AAgACAAKAAsADAAMAAwADAANAA0ADQANAA8AEAAQABAAEAAQABAAEAAQABAAEAARABEA
EQARABAAEAAQAA8ADwAPAA8ADwANAA0ADQANAAwADAAMAAsACwAKAAoACgAKAAgABwAH
AAcABQAFAAUABQAEAAQABAADAAMAAwACAAIAAAAAAAAAAAAAAP/////////////+//7/
/v/+//7//v/9//3//f/8//z//P/8//3//f/8//z//P/7//v//P/8//r/+v/6//n/+f/5
//n/+f/5//n/+f/5//n/+f/5//j/+v/6//r/+f/3//f/+f/5//j/+P/4//j/+P/4//j/
+P/4//j/+P/4//j/9v/2//b/9v/2//b/9v/2//b/9v/2//b/9P/0//T/9P/0//T/9P/0
//T/9P/0//T/9v/2//b/9v/2//b/9v/2//T/9P/0//T/9P/0//T/9P/2//b/9v/2//T/
9P/0//T/9v/2//b/9v/0//T/9P/0//T/9P/0//T/9P/0//T/9P/0//T/9P/0//T/9P/0
//T/9P/0//T/9P/0//T/9P/0//T/9P/0//T/9P/0//T/9P/0//T/9P/0//T/9P/0//T/
9P/0//T/9P/0//T/9P/0//b/9v/2//b/9v/2//b/9v/3//j/+f/6//z//P/8//z//P/9
////AQACAAIAAgACAAEAAAD9//r/9P/y//D/7v/t/+z/7P/t/+//7//t/+3/6//r/+v/
7P/u/+7/7v/u/+z/7P/p/+j/6f/o/+j/6P/s/+3/7v/v/+3/7f/u/+7/7v/u/+7/7v/u
/+7/7v/u/+7/7v/u/+7/7v/u/+7/7v/v/+//7//v/+//7//w//D/8P/w//H/8f/x//P/
+v8FABcALAA4AEQAVgBtAH0AeQBeAC0A4P+H/z//Df/i/rP+j/5u/kL+E/79/Q7+OP5i
/n7+j/6g/r7+4P79/hv/P/9k/4L/l/+n/7b/w//R/93/6P/y//j//P/+//7/AAABAAIA
AwADAAUABgAHAAkACQAJAAkACQAJAAsADQANAA0ADQANAA0ADgAPABAAEAAQABAAEAAQ
ABEAEgATABMAEgASABMAEwATABUAFQAVABUAFQAVABYAFwAXABcAFwAYABoAGQAZABoA
GAAYABgAGgAbABsAGwAbAB0AHgAfAB8AHwAfACAAIAAiACMAJAAlACYAJgAmACYAKAAo
ACgAKgAqACwALgAuAC4ALgAvADAAMQAyADMANQA1ADcAOAA5ADgAOQA5ADkAOgA6ADoA
PAA8ADwAPAA8ADwAPAA9AD0AOgA5ADcANgA1ADUANAAzADIAMAAvAC4ALgAtACwAKQAp
ACgAKAAmACUAJQAlACIAIAAfAB0AGwAaABkAFgAUABUAEwARAA8ACwAJAAkABgAHAAUA
AgABAAIAAAD//////P/8//v/+P/5//n/+P/3//X/9f/1//X/9//2//b/9v/z//P/8//z
//X/9f/1//X/9//3//f/9//3//j/+P/4//r//P/9//3/+//9//3//f8AAAEAAgAEAAIA
AgAEAAQABgAHAAcABwAIAAgACgALAA4ADgAOAA4ADwAPAA8ADwARABIAEgASABIAEgAS
ABIAEgASABIAEwASABMAFAAUABIAEgARABEAEwATABMAEQAPAA8ADwAOAA4ADgANAA0A
DAAMAAwADAAMAAsACwALAAkACQAJAAkACAAIAAgABwAHAAcABgAGAAQABAAEAAQABAAD
AAMAAwADAAMAAgACAAQABAAEAAQAAQABAAEAAAAAAAAAAAABAAEAAAAAAAAA/////wAA
AAABAAIAAwADAAEAAQABAAEAAQABAAEAAQABAAEAAQAAAAIAAgACAAEA/////wEAAQAC
AAAAAAAAAAAAAAAAAAAAAAAAAAAAAAAAAAIAAgACAAIAAgACAAIAAgAAAAAAAAAAAAAA
AAAAAAAAAAAAAAAAAAACAAIAAgACAAAAAAAAAAAAAAAAAAAAAAACAAIAAgACAAAAAAAA
AAAAAgACAAIAAgAAAAAAAAAAAAIAAgACAAIAAgACAAIAAgAAAAAAAAAAAAAAAAAAAAAA
AAAAAAAAAAAAAAAAAAAAAAIAAgACAAIAAAAAAAAAAAAAAAAAAAAAAAIAAgACAAIAAgAC
AAIAAgAAAAAAAAAAAAAAAAAAAAAAAgACAAIAAgACAAIAAgACAAIAAgACAAIAAgACAAIA
AgACAAIAAgACAAIAAgACAAIAAgACAAIAAgAEAAQABAAEAAIAAgACAAIAAgACAAIAAgAC
AAIAAgACAAIAAgACAAIAAgACAAIAAgAEAAQABAAEAAQABAAEAAQABAAEAAQABAAEAAQA
BAAEAAUABgAHAAgACQAKAAsADAAMAAwADAAMAA8AEQATABQAFAAUABQAFAATABAADQAI
AAgABgAEAAMAAAAAAAEAAQABAP////////3//f/+/wAAAQACAAMABAAEAAEAAAD///3/
/P/7//z///8AAAEAAQACAAQABQAGAAQABAAEAAQABAAEAAQABAAGAAYABgAGAAQABAAE
AAUABQAFAAUABQAFAAYABgAGAAYABwAHAAcACwASACEAOQBMAFYAYABwAIkAnwClAJIA
ZwAgAMH/af8x/xD/6/7J/qL+av45/if+Mv5S/nr+nP6x/sj+5P4E/yH/Rf9n/4L/mv+t
/7//zv/d/+n/9/8EAAoADgASABYAFgAYABkAGAAZABkAGwAbABsAHAAbABwAHQAeAB8A
IQAjACMAIwAjACMAIwAkACQAJAAjACIAIAAgACAAIQAiACMAIwAiACIAIwAjACMAJQAl
ACUAJQAlACUAJgAnACUAJQAlACYAKAAnACcAKAAoACgAKAAqACkAKQApACkAKwAsAC0A
LQAtAC0ALgAuAC4ALwAwADEAMAAwADAAMAA0ADQANAA2ADQANgA4ADgAOAA4ADkAOgA7
ADwAPQA/AD0APwBAAEEAQgBDAEMAQwBCAEIAQgBEAEYARgBGAEYARABEAEUARQBGAEUA
QwBCAEIAQwBDAEMAQgBAAD8APgA+AD0APAA5ADkAOAA4ADYANQA1ADUAMgAwAC8ALQAr
ACoAKQAmACQAJQAjACEAHwAfAB0AHQAaABkAFwAUABMAEgAQAA8ADwAOAA4ADQAKAAkA
CQAIAAcABwAHAAcABwAHAAYABgAGAAUABQAFAAUAAwADAAMAAwABAAEAAQABAAMABAAE
AAQABAAGAAcABwAFAAcABwAHAAkACQAJAAoACAAIAAoACgAJAAkACAAHAAoACgAMAA0A
DAAMAAwADAALAAsACwALAA0ADgAOAA4ADgAOAA4ADgAOAA4ADgAPAA4ADwAQABAAEAAQ
AA8ADwAPAA8ADwANAA0ADQANAAwADAAMAAsACwAMAAwADAAMAAwACwALAAsACwALAAsA
CwAIAAgACAAHAAkACQAIAAgABgAGAAYABgAGAAUABQAFAAUABQAEAAQABgAGAAYABgAD
AAMAAwACAAIAAgACAAMAAwACAAIAAgABAAEAAgACAAAAAAAAAP//////////////////
//////////////7/AAAAAAAA//////////////7/AAAAAAAAAAD+//7//v/+//7//v/+
//7//v/+//7//v/+//7//v/+//7//v/+//7//v/+//7//v/8//z//P/8//z//P/8//z/
/P/8//z//P/8//z//P/8//z//P/8//z//v/+//7//v/8//z//P/8//z//P/8//z//P/8
//z//P/8//z//P/8//z//P/8//z//P/8//z//P/8//z//P/8//z//P/8//z//P/8//z/
/P/8//z//P/8//r/+v/6//r/+v/6//r/+v/6//r/+v/6//r/+v/6//r/+v/6//r/+v/6
//r/+v/6//r/+v/6//r//P/8//z//P/6//r/+v/6//r/+v/6//r/+v/6//r/+v/6//r/
+v/6//r/+v/6//r/+v/6//r/+v/6//r/+v/6//r/+v/6//r/+v/6//r/+v/6//r/+v/6
//r/+v/6//r/+v/6//r/+v/6//r/+v/6//r/+v/6//r/+v/6//r/+v/6//r/+v/6//r/
+v/6//r/+v/6//r/+v/6//r/+v/6//r/+v/6//r/+v/6//r/+v/6//r/+v/6//r/+v/6
//r/+v/6//r/+v/7//z//f/+/wAAAAAAAAAAAQACAAMABAAFAAcACQAKAAoACgAKAAoA
CAAGAAQAAAD+//z/+v/5//b/9v/3//f/9//1//X/9f/1//X/9v/4//j/+P/4//j/9v/z
//L/8f/y//L/8v/0//X/9v/3//f/9//4//j/+P/2//b/9v/2//b/9v/2//b/9v/2//b/
9v/4//j/+P/5//n/+f/5//n/+f/6//r/+v/6//v/+//7////BAAVACsAPgBIAFQAZgB/
AI0AgwBgACUA0P91/zH/Bf/c/rH+kf5w/j7+Ef4D/hb+QP5s/or+mf6s/sj+6v4J/y3/
Uf9y/47/o/+z/8L/0f/f/+v/9v/+/wIABgAKAAoACgANAA4ADwAPABEAEgATABUAFQAX
ABcAFwAXABcAGQAZABkAGQAZABkAGgAZABoAGgAaABwAHAAcAB0AHAAdAB0AHAAcAB0A
HQAdAB8AHwAfAB8AHwAfACAAIQAhACEAIQAiACIAIQAhACIAIgAiACIAJAAlACUAJQAl
ACcAKAApACkAKQApACoAKgAsAC0ALgAvADAAMAAwADAAMgAyADIANAA0ADYAOAA4ADgA
OAA5ADoAOwA8AD0APwA9AD8AQABBAEQARQBFAEUARgBGAEYASABIAEgASABIAEgASABJ
AEkASgBJAEcARgBFAEUARABDAEQAQgBBAEAAQAA/AD4AOwA6ADgANwA0ADMAMwAzADAA
LgAtACsAKQAoACcAJAAiAB8AHQAbABkAGQAXABcAFAATABEADgANAAwACgAJAAkABgAG
AAUAAgABAAEAAAD///3//f/9//3//f/8//z//P/5//n/+f/5//n/+f/5//n/+f/5//n/
+f/7//z//P/8//z//v////////8BAAEAAQADAAMAAwAEAAQABAAGAAYACAAJAAkACQAK
AAoADAANAA4ADgAOAA4ADwAPAA8ADwARABIAEgASABIAEgASABIAEwAUABUAFwAXABcA
FwAWABYAFgAVABUAFwAXABcAFQAVABUAFQAUABQAFAATABMAEgASABIAEgASABEAEQAR
AA8ADwAPAA8ADgAOAA4ADQANAA0ADAAMAAoACgAKAAoACAAHAAcABwAHAAcABgAGAAYA
BgAGAAYABQAFAAUABAAEAAQABAAFAAUABAAEAAQABQAFAAYABgAEAAQABAADAAMAAwAD
AAMAAwADAAMAAwADAAMAAwACAAIAAgACAAEAAQD/////AQAAAAAAAAAAAAAAAAAAAAAA
AAAAAAAAAAAAAAAAAAAAAAAAAAAAAAAAAAAAAAAAAAAAAP7//v/+//7//v/+//7//v/+
//7//v/+//7//v/+//7//v/+//7//v/+//7//v/+//7//v/+//7//v/+//7//v/+//7/
/v/+//7//v/+//7//P/8//z//P/+//7//v/+//z//P/8//z//P/8//z//P/+//7//v/+
//7//v/+//7//P/8//z//P/8//z//P/8//z//P/8//z//P/8//z//P/8//z//P/8//z/
/P/8//z/+v/6//r/+v/6//r/+v/6//z//P/8//z//P/8//z//P/8//z//P/8//z//P/8
//z//P/8//z//P/6//r/+v/6//r/+v/6//r//P/8//z//P/6//r/+v/6//r/+v/6//r/
/P/8//z//P/6//r/+v/6//z//P/8//z/+v/6//r/+v/6//r/+v/6//z//P/8//z//f/+
////AAACAAIAAgACAAIAAgADAAUABQAGAAYABgAIAAgACAAGAAYAAgAAAP7/+//5//f/
9v/1//X/9f/z//P/8//z//P/8v/0//T/9P/2//b/9v/z//D/7//u/+7/7P/u/+//8P/y
//P/9P/2//T/9P/0//T/9P/0//T/9P/0//T/9P/0//L/8v/y//L/8v/z//P/8//1//X/
9f/2//b/9v/2//f/9//3//n/AAANAB8ANABAAEgAWABxAIMAgQBmADMA5P+L/0H/D//o
/r3+l/54/kr+G/4D/hD+Nv5g/oD+lf6m/sD+3v77/hv/Qf9m/4T/mf+r/7r/x//T/+H/
7P/4/wAAAgAEAAQABgAHAAgACQAJAAsADAANAA8ADwAPAA8ADwAPAA8AEQARABEAEwAT
ABMAFAATABQAFAAUABYAFgAWABcAFgAXABcAFgAWABcAFwAXABkAGQAZABkAGQAZABoA
GwAbABsAGwAcABoAGQAZABoAHAAcABwAHgAfAB8AHwAfAB8AIAAhACEAIQAhACIAIgAk
ACUAJgAnACgAKAAoACgAKgAqACoALAAsAC4AMAAwADAAMAAxADIAMwA0ADUANwA3ADkA
OgA7ADwAPQA9AD0APgA+AD4AQABAAEAAQABAAEAAQABBAEEAQgBBAD8APgA9AD0APAA7
ADwAOgA5ADgANwA1ADMALwAvAC4ALgAsACkAKQApACYAJAAjACEAHwAeAB0AGgAYABcA
FQATABEADwANAA0ACgAJAAcABAADAAMAAgACAAMAAgACAAEA/v/+/////////wEAAQAB
AAEAAgACAAMABAAEAAUABgAHAAUAAQD///r/+P/2//T/8v/u/+z/6//r/+z/7P/r/+r/
7f/u/+//7v/w/+7/7v/u/+7/7//w//L/9P/1//b/9f/4//n/+v/7//7/AAAAAAAAAgAC
AAIA//8BAAEAAQACAAQABgAHAAgABwAHAAcACAAKAAoACgAKAAoACgAKAAoACgAKAAoA
CgAIAAgACAAIAAYABwAHAAcABQAFAAUABgAGAAYABgAHAAUABQADAAYADQAZADAARgBQ
AFwAbQCFAJsAmAB7AD4A3/99/zv/DP/d/q3+fP5E/h3+Gf48/mr+iP6U/p3+tP7W/vr+
G/8//2X/hP+e/7H/vf/I/9f/5f/v//j/AAACAAQABAAGAAYACQAIAAkACQALAAoACwAN
AA0ADQANAA0ADQANAA8ADwAPAA8ADwAPABAADwAQABAAEAAQABAAEAARABIAEwATABIA
FAAVABUAFQAVABUAFQAVABUAFQAWABcAFwAXABcAGAAZABkAGgAcAB4AHgAeACAAHwAf
AB8AHwAhACIAIwAjACUAJQAmACYAJgAnACgAKQAsACwALAAsAC4ALgAuADAAMAAyADQA
NAA2ADYANwA4ADsAPAA9AD8APQA/AEAAQQBEAEUARQBFAEYARgBGAEgARgBGAEYARgBE
AEQARQBFAEQAQwBBAEAAPwA/AD4APQA6ADgANwA2ADQAMwAyAC8ALQAsACwAKgAmACUA
JAAgABwAGwAZABcAFgAVABIAEAAPAA0ACwAJAAkABwAHAAQABAADAAEAAQABAAAAAAAB
AAMABAAEAAIABAAFAAUABQAHAAcABwAHAAgACAAJAAoACwALAAsACwALAAsACwALAA0A
DQANAA0ADwAQABAAEAAPABAAEAAPAA0ADwAPAA8ADQANAA0ADgAOAA4AEAAQAA8ADwAO
AA0ADQAMAA0ADQAMAAwADAAMAAwACwAKAAkABwAIAAgACAAIAAgACAAIAAgACAAIAAkA
BwAHAAcABgAGAAYABQAFAAUABQAFAAMAAwADAAMAAgAEAAQAAwADAAIAAgACAAIAAgAB
AAEAAQABAAEAAQABAAIAAgACAAEAAQABAAAAAAAAAAAAAAAAAAAA////////AQABAAAA
AAAAAAAAAAAAAP////////7/AAAAAAAAAQABAAAAAAAAAP////8AAAAAAAAAAAAA////
/////////wEAAQABAAEA/////////v8AAAAAAAD//wEAAQABAAEAAgAAAAAAAAAAAAAA
AAAAAAAAAAAAAAAAAAACAAIAAgACAAAAAAAAAAAAAAAAAAAAAAACAAIAAgACAAIAAgAC
AAIAAgACAAIAAgACAAIAAgACAAIAAgACAAIAAAAAAAAAAAAAAAAAAAAAAAIAAgACAAIA
AgACAAIAAgACAAIAAgACAAIAAgACAAIAAgACAAIAAgACAAIAAgACAAIAAgACAAIAAgAC
AAIAAgACAAIAAgACAAIAAgACAAIABAAEAAQABAACAAIAAgACAAIAAgACAAIABAAEAAQA
BAACAAIAAgACAAIAAgACAAIAAwAEAAUABgAFAAQAAwACAAQABAAEAAQABAAEAAQABAAE
AAQABAAEAAYABgAGAAYABAAEAAQABAAGAAYABgAGAAYABgAGAAYABgAGAAYABgAEAAQA
BAAEAAQABAAEAAQABgAGAAYABgAEAAQABAAEAAYABgAGAAYABgAGAAYABgAGAAYABgAG
AAYABgAGAAYABgAGAAYABgAGAAYABgAGAAYABgAGAAYABgAGAAYABgAIAAgACAAIAAgA
CAAIAAgABgAGAAYABgAGAAYABgAGAAgACAAIAAgABgAGAAYABgAGAAYABgAGAAgACAAI
AAgABgAGAAYABgAIAAgACAAIAAgACAAIAAgABgAGAAYABgAFAAcACQAKAAgACAAIAAgA
CgAIAAYAAgAEAAQABAAFAAUABgAIAAkACQAHAAcABwAHAAcACAAKAAgACAAIAAgACQAH
AAcABwAIAAgACAAKAAgACAAIAAcABwAIAAgACAAKAAoACgAKAAoACgAKAAoADAAMAAwA
DAAOAA4ADgAPABIAEwAUABUAFwAYABgAGAAVABUAFAATAA8AEAAXACcAPABMAFYAZgB7
AJMAoQCYAHUAMADT/3v/Rf8i//H+vf6S/mD+J/4F/gr+KP5S/nr+j/6m/sz+8v4T/zX/
V/90/47/o/+1/8b/0//h/+3/+P/+/wQACAAIAAoADAAPABAAEQARABMAEgATABUAFQAX
ABcAFwAXABcAGQAZABkAGQAZABkAGgAZABoAGgAaABoAGgAaABsAGgAbABsAGgAaABsA
GwAbABsAGwAbABsAGQAZABoAGwAbABsAGwAcABwAGwAbABwAHgAeAB4AIAAgAB8AHgAd
AB8AIAAhACEAIQAhACIAIgAiACMAJAAlACYAJgAmACYAKAAoACgAKgAoACoALAAsAC4A
LgAvADAAMwA0ADUANwA1ADcAOAA5ADwAPQA9AD0APgA+AD4AQABAAEAAQABAAD4APgA/
AD8AQAA/AD0APAA9AD0APAA7ADoAOAA3ADYANgA1ADQAMQAxADAAMAAuACkAKQApACYA
JAAjACEAHwAcABsAGAAWABUAEwARAA8ADwANAA0ACgALAAkABgAFAAQAAgABAAEAAAAA
AP///P/9//3//P/7//3//f/9//3//f/8//z//P/9//3//f/9////////////AAABAAIA
AwADAAQABAAEAAYACAAJAAkACQALAAsACwANAA0ADQAOAA4ADgAQABAAEAARABEAEQAR
ABAAEQARABIAEgASABIAEwATABMAEwARABIAEgASABAAEAAQABAADgAOAA4ADwAOAA8A
EAAQAA0ADAAKAAkACQAJAAkABwAHAAcABwAGAAYABgAFAAUABAAEAAQABAAEAAMAAwAD
AAMAAwADAAMAAgACAAIAAQD//////v/+//7//v/+//7//v/9//3//f/9//3//P/8//z/
/P/8//z/+//7//v/+v/6//r/+v/7//v/+v/6//r/+f/5//r/+v/4//j/+P/3//n/+f/5
//n/+f/5//n/+f/5//n/+f/4//j/+P/4//f/9//5//f/9//4//j/+P/4//j/9v/2//b/
9v/2//b/9v/2//j/+P/4//j/+P/4//j/+P/2//b/9v/2//b/9v/2//b/9v/2//b/9v/2
//b/9v/2//T/9P/0//T/9P/0//T/9P/2//b/9v/2//b/9v/2//b/9v/2//b/9v/2//b/
9v/2//T/9P/0//T/9P/0//T/9P/0//T/9P/0//b/9v/2//b/9v/2//b/9v/0//T/9P/0
//T/9P/0//T/9P/0//T/9P/0//T/9P/0//T/9P/0//T/9P/0//T/9P/0//T/9P/0//b/
9v/2//b/9P/0//T/9P/0//T/9P/0//T/9P/0//T/9P/0//T/9P/0//T/9P/0//L/8v/y
//L/9P/0//T/9P/0//T/9P/0//T/9P/0//T/9P/0//T/9P/2//b/9v/2//b/9v/3//n/
+f/6//r/+v/8//z//P/6//z/+v/6//r/+//9////AgAFAAUABQADAAEA///9//v/+v/6
//j/9v/z//L/8f/t/+7/7f/s/+z/7v/w//H/8v/y//H/8P/w//D/8P/w//D/7v/u/+7/
7v/w//D/8P/w//D/8P/w//D/8P/x//H/8f/v/+//7//w//D/8P/w//H/8//z//X/+v8J
AB8AMgA+AEYAVgBtAIEAgQBoADcA6P+L/z3/Df/k/rX+j/5y/kb+F/77/Qb+LP5c/nr+
i/6e/rr+2v75/hn/Pf9g/37/lf+n/7b/w//R/93/6v/2//z//v8AAAAAAAADAAQABQAF
AAcACAAJAAsACwANAA0ADQANAA0ADwAPAA8ADwAPAA8AEAARABIAEgASABIAEgASABMA
EgATABMAEgASABMAEwATABUAFQAVABUAFQAVABYAFwAXABcAFwAYABgAFwAXABgAGAAY
ABgAGgAbABsAGwAbAB0AHgAfAB8AHwAfACAAIAAiACMAJAAlACYAJgAmACYAKAAoACgA
KgAqACwALgAuADAAMAAxADIAMQAyADMANQA1ADcAOAA5ADoAOwA7ADsAPAA8ADwAPgA+
AD4APgA+ADwAPAA9AD0APgA9ADsAOgA5ADkAOAA3ADYANAAzADIAMgAxADAALQArACoA
KgAoACUAJQAlACIAIgAhAB8AHQAaABkAFgAUABMAEQAPAA0ADQALAAsACAAHAAUAAgAB
AAAA/v/9//3//P/8//v/+P/3//f/9v/1//P/8//z//P/8f/w//D/8P/x//H/8f/x//D/
7//u/+3/7//v/+//7//x//L/8v/y//T/9v/3//f/9f/3//f/9//4//n/+v/8//z//P/+
//7/AAABAAEAAQACAAIABAAFAAYABgAGAAYACQAJAAkACQAJAAoACgAKAAwADAAMAAwA
DAAMAAwADQAMAA0ADgAOAA4ADgANAA0ACwALAAsACQALAAsACwAKAAoACgAJAAkACAAI
AAgACAAIAAcABwAHAAUABQAFAAUABAAEAAQAAwADAAMAAgACAAAAAAAAAAAAAAD/////
/////////v/+//7//v/+//7//f/9//3//P/8//z//P/9//3//P/8//z/+//7//z//P/6
//r/+v/5//v/+//7//v/+f/5//n/+f/7//v/+//6//r/+v/6//n/+f/5//f/+f/6//j/
+P/4//j/+P/4//j/+P/4//j/+P/4//j/+P/4//j/+P/4//j/+P/4//j/+P/4//j/+P/4
//j/+P/4//j/+P/2//b/9v/2//b/9v/2//b/+P/4//j/+P/4//j/+P/4//j/+P/4//j/
9v/2//b/9v/2//b/9v/2//b/9v/2//b/9v/2//b/9v/2//b/9v/2//b/9v/2//b/+P/4
//j/+P/4//j/+P/4//j/+P/4//j/+P/4//j/+P/4//j/+P/4//j/+P/4//j/+P/4//j/
+P/4//j/+P/4//j/+P/4//j/+P/4//j/+P/6//r/+v/6//j/+P/4//j/9v/2//b/9v/4
//j/+P/4//j/+P/4//j/9v/2//b/9v/2//b/9v/2//j/+P/4//j/+P/4//j/+P/2//b/
9v/2//j/+P/4//j/+P/4//j/+P/4//j/+P/4//n/+v/7//z//v/+//7//v///wAAAQAC
AAQABAAEAAQABAAEAAQABAABAAAA///+//r/+P/2//T/8v/y//L/8v/w//D/8P/w//L/
8v/y/w==
         </WaveFormData>
      </LeadData>
      <LeadData>
         <LeadByteCountTotal>10000</LeadByteCountTotal>
         <LeadTimeOffset>0</LeadTimeOffset>
         <LeadSampleCountTotal>5000</LeadSampleCountTotal>
         <LeadAmplitudeUnitsPerBit>4.88</LeadAmplitudeUnitsPerBit>
         <LeadAmplitudeUnits>¦ÌV</LeadAmplitudeUnits>
         <LeadHighLimit>2147483647</LeadHighLimit>
         <LeadLowLimit>268435456</LeadLowLimit>
         <LeadID>V3</LeadID>
         <LeadOffsetFirstSample>0</LeadOffsetFirstSample>
         <FirstSampleBaseline>0</FirstSampleBaseline>
         <LeadSampleSize>2</LeadSampleSize>
         <LeadOff>FALSE</LeadOff>
         <BaselineSway>FALSE</BaselineSway>
         <ExcessiveACNoise>FALSE</ExcessiveACNoise>
         <MuscleNoise>FALSE</MuscleNoise>
         <LeadDataCRC32>3100903652</LeadDataCRC32>
         <WaveFormData>
9P/0//T/9P/0//T/9P/0//T/9P/0//T/8v/y//L/8v/y//L/8v/y//T/9P/0//T/9P/0
//T/9P/0//T/9P/0//L/8v/y//L/8v/y//L/8v/y//L/8v/y//L/8v/y//L/8v/y//L/
8v/y//L/8v/y//L/8v/y//L/8v/y//L/8v/w//D/8P/w//D/8P/w//D/8v/y//L/8v/y
//L/8v/y//L/8v/y//L/8//0//X/9v/4//j/+P/4//r/+v/6//r/+f/7//v/+//7//v/
+v/6//j/9//2//X/8v/x/+//7//v/+7/7v/u/+3/7P/s/+z/7v/u//D/8P/w//D/8P/u
/+v/6f/n/+f/5//o/+j/6f/p/+r/6v/s/+z/6//r/+z/7P/s/+z/7P/s/+z/7P/s/+z/
7P/s/+z/7P/s/+3/7f/t/+3/7f/t/+7/7v/u/+//7//x//D/8P/z//r/AwAOABoAJQAy
AEMAVABeAFcAQgAiAPj/0/+7/6r/kf99/3H/Wv86/x//Fv8e/zH/Nf8r/xr/D/8M/xT/
K/9M/2v/hv+c/63/uP/E/8//2v/n/+//9v/5//r/+//9//3//v//////AAABAAIAAwAD
AAMABQAFAAQABAAEAAUABQAFAAUABQAFAAYABgAGAAYACQAJAAkACgAKAAoACgAKAAgA
CQAJAAkACwALAAsACwALAAwADAANAA0ADQANAA0ADQANAA0ADgAQABAAEAAQABAAEAAR
ABEAEwATABMAEwASABIAEwATABMAFAAVABUAFgAXABcAGAAXABgAGQAZABkAGgAdAB8A
HgAeAB4AHgAgACAAIgAiACMAJAAkACQAJQAlACUAJgAnACcAJwAoACgAKAAoACgAJgAm
ACYAJgAnACcAJwAlACIAIQAgAB8AIQAgAB4AHQAbABkAGAAXABQAEwATABIAEwAQABAA
DwAMAAwACwAKAAkABwAEAAMAAQAAAP7//f/+//3//P/7//r/+v/4//f/9v/1//T/8//0
//T/9P/z//D/8P/v/+7/8P/w/+//7//v/+//7//v/+//7//w//D/7v/u/+//8P/x//H/
7//v/+//7//w//D/8P/w//D/8P/y//P/8//1//P/8//z//T/9v/2//b/9v/2//f/9//3
//j/+P/4//j/+P/4//j/+P/6//r/+v/6//r/+v/6//v/+//7//v/+//7//z//P/9//z/
/P/8//z//P/7//v//f/7//v/+//7//v/+//6//r/+//7//v/+f/5//n/+f/5//f/9//3
//b/9f/1//X/9f/2//b/9v/2//T/9P/0//L/8v/y//H/8f/w/+//7//v//H/8f/x//D/
8P/w//D/8P/w//D/8P/w/+//7v/u/+//7//t/+3/7v/s/+z/7P/r/+v/6//r/+v/6//r
/+v/6v/s/+z/7P/s/+z/7P/s/+v/6f/q/+r/6v/p/+n/6f/r/+z/6v/q/+r/6v/q/+r/
6v/q/+r/6v/q/+r/6P/o/+j/6P/o/+j/6P/o/+j/6P/o/+j/6P/o/+j/6P/o/+j/6P/o
/+b/5v/m/+b/5v/m/+b/5v/o/+j/6P/o/+b/5v/m/+b/5v/m/+b/5v/m/+b/5v/m/+b/
5v/m/+b/5v/m/+b/5v/o/+j/6P/o/+b/5v/m/+b/5v/m/+b/5v/m/+b/5v/m/+b/5v/m
/+b/5v/m/+b/5v/m/+b/5v/m/+b/5v/m/+b/5v/m/+b/5v/m/+b/5v/m/+b/5v/m/+b/
5v/m/+b/5v/m/+b/5v/m/+b/5v/m/+b/6P/o/+j/6P/p/+r/6//s/+z/7P/s/+z/7P/s
/+3/7//v/+//8f/x//D/8P/v/+//7P/r/+f/5f/j/+P/4//i/+T/5P/j/+L/4P/g/+D/
4P/k/+T/5P/k/+L/4P/f/93/2//b/9v/3P/e/9//3//g/+D/4v/i/+H/3//g/+D/4P/g
/+D/4P/g/+D/4P/g/+D/4v/i/+L/4v/h/+H/4f/h/+P/4//k/+T/4v/j/+P/4//m/+b/
6f/u//n/BgASAB8ALgA9AEwAUABFAC4AEADo/8X/rf+Y/33/a/9d/0L/JP8R/w7/Gv8r
/yv/If8O/wX/BP8S/yv/Sv9n/4D/lP+j/7D/vP/H/9L/2f/h/+b/6f/q/+v/7f/v/+7/
7//v//D/8f/y//P/8//z//X/9f/0//b/9v/3//f/9//3//f/9//6//r/+v/6//r/+f/4
//j/+f/6//v//P/6//v/+//7//3//f/9//3//f/+//7//////////////wEAAQABAAIA
AAAAAAAAAAACAAIAAwADAAMAAwADAAMABAAEAAUABQAHAAgACQAJAAgACQAJAAoACwAM
AA0ADQAMAAwADgAPABAAEAAQABAAEgASABQAFAAVABYAFgAWABcAFwAXABgAFwAXABcA
GAAYABgAGAAYABgAGAAYABgAFQAVABUAEwAUABMAEgARAA8ADgAMAAsADQALAAoACQAG
AAUABQAEAAMAAAAAAP///v/+//3//P/9//v/+P/3//X/9P/y//H/8v/x//D/7//u/+7/
7P/r/+n/6f/p/+n/6P/o/+j/5//o/+j/5//m/+b/5v/l/+X/5//n/+f/5//l/+X/5v/m
/+b/5v/n/+j/6//r/+n/6f/r/+v/7P/s/+7/7v/u/+7/7P/t/+3/7//x//H/8f/y//D/
8P/w//D/8P/x//H/8f/0//T/9P/0//j/+P/4//j/+P/4//j/+P/6//r/+v/7//3//f/9
//3/+//8//z//f/+//7//v/+//7//f/9/////////////////////v/+//////////3/
/f/9//3//f/9//3//f/8//v/+//7//v//P/8//z//P/6//r/+v/4//j/+P/3//f/+P/3
//f/9//3//f/9//2//j/+P/4//j/9v/2//b/9v/3//b/9v/3//f/9f/1//b/9v/2//b/
9f/2//f/+P/5//f/9//3//b/+P/4//j/+P/4//j/+P/3//f/+P/4//j/+f/5//n/+f/4
//r/+v/6//r/+v/6//r/+v/6//r/+v/6//r/+v/6//r/+v/6//r/+v/4//j/+P/4//r/
+v/6//r//P/8//z//P/6//r/+v/6//r/+v/6//r/+v/6//r/+v/6//r/+v/6//r/+v/6
//r//P/8//z//P/6//r/+v/6//v//P/9//7//P/8//z//P/8//z//P/8//z//P/8//z/
/P/8//z//P/8//z//P/8//7//v/+//7//v/+//7//v/+//7//v/+/wAAAAAAAAAAAAAA
AAAAAAD+//7//v/+/wAAAAAAAAAAAAAAAAAAAAAAAAAAAAAAAAIAAgACAAIAAgACAAIA
AgACAAIAAgACAAIAAgACAAIAAgACAAIAAgAEAAQABAAEAAQABAAEAAQABAAEAAQABAAE
AAQABAAEAAYABgAGAAYABgAGAAYABgAGAAYABgAGAAYABgAGAAYABgAGAAYABgAIAAgA
CAAIAAkACgALAAwADgAOAA4ADgAQABAAEAAQABAAEQATABMAFQAXABcAFgAUABMAEwAT
ABEADgANAAsADQANAAwADAAMAAsACgAKAAgACAAIAAoACwAMAA0ADgAMAAsACQAHAAQA
AwADAAIABAAFAAcACAAMAAwACwALAAwADAAMAAwADAAMAAwADAAOAA4ADgAOAAwADAAM
AA0ADQANAA0ADQANAA4ADgAOABEAEQARABIAEgAVACAALwA+AEoAUwBiAHkAkACaAJEA
eABUACQA9f/Z/8b/r/+Z/3v/UP8o/w//BP8K/xX/G/8Z/xb/Gf8k/zz/Wf94/5H/qP+4
/8n/2v/m//P/AAALABMAFgAbABwAHQAfACEAIAAhACEAIgAhACIAIwAjACUAJwAnACYA
KAAoACkAKQApACkAKQApACgAKAAoACgAKQApACkAKgAqACoAKgAqACgAKQApACkAKgAr
ACwALQArACwALAAtACsAKwArACsALAAtAC4AMAAwADAAMAAwADAAMAAxADEAMQAxADEA
MQAyADIAMwAzADUANgA3ADcANgA3ADcAOAA5ADoAOwA7ADwAPAA+AD8APgA+AD4APgBA
AEAAQgBCAEMARABEAEQARwBHAEcASABJAEkASQBKAEoASgBKAEoASgBKAEoASgBJAEkA
SQBHAEgARwBGAEUARQBEAEIAQQA/AD0APAA7ADoAOQA5ADgAOQA2ADYANQAwADAALwAu
AC8ALQAqACkAJwAmACQAIwAiACEAIAAfAB4AHgAcABsAGQAZABkAGQAYABgAGAAXABYA
FgAVABQAFAAUABMAEwARABEAEQARAA8ADwAQABAADgAOAA8AEAAPAA8ADQANAA8ADwAQ
ABAAEAAQABAAEAAQABEAEQATABMAEwATABQAEgASABIAEgASABMAEwATABQAFAAUABQA
FAAUABQAFAAWABYAFgAWABYAFgAWABcAGQAZABkAGQAZABoAGgAbABwAHAAcABwAHAAb
ABsAHQAbABsAGwAbAB0AHQAcABwAGwAbABsAGQAbABsAGwAbABkAGQAZABgAFwAXABcA
FwAWABYAFgAWABYAFgAWABQAFAAUABMAEwAUABMAEwATABEAEQARABAAEgASABIAEgAQ
ABAAEAAQABEAEAAQABEADwANAA0ADgAOAA4ADgANAA0ADQANAA0ACwALAAsACgAMAAwA
DAAMAAwADAAMAAsACwAMAAwADAALAAsACwALAAoACgAKAAoACgAKAAoACgAKAAoACgAK
AAoACAAIAAgACAAIAAgACAAIAAgACAAIAAgABgAGAAYABgAGAAYABgAGAAYABgAGAAYA
BAAEAAQABAAEAAQABAAEAAYABgAGAAYABgAGAAYABgAEAAQABAAEAAQABAAEAAQABAAE
AAQABAAEAAQABAAEAAQABAAEAAQABAAEAAQABAAEAAQABAAEAAQABAAEAAQAAgACAAIA
AgAEAAQABAAEAAIAAgACAAIAAgACAAIAAgACAAIAAgACAAIAAgACAAIAAgACAAIAAgAC
AAIAAgACAAAAAAAAAAAAAgACAAIAAgACAAIAAgACAAAAAAAAAAAAAAAAAAAAAAAAAAAA
AAAAAAAAAAAAAAAAAAAAAAAAAAAAAAAAAAAAAAAAAAAAAAAAAAAAAAAAAAD+//7//v/+
/wAAAAAAAAAA/v/+//7//v/+//7//v/+/wAAAAAAAAAA/v/+//7//v/+//7//v/+//7/
/v/+//7//v/+//7//v/+//7//v/+//7//v/+//7//v/+//7//v/+//7//v/+//7//v/+
//7//v/+//7//v///wAAAQACAAQABAAEAAQABgAGAAYABgAGAAcACQAJAAkACwALAAoA
CAAHAAcABwAFAAIAAQD////////+//7//P/7//r/+v/6//r/+v/8//z//P/8//z/+v/5
//f/9f/1//X/9v/2//f/9//4//j/+v/6//n/+f/4//j/+P/4//b/9v/2//b/+P/4//j/
+P/6//r/+v/7//n/+f/5//n/+f/6//r/+v/7//v/+//8//7///8IABcAJAAuADsASgBb
AGoAbABZAD4AGADu/8//v/+q/5H/g/9x/1D/Lv8b/xT/IP8v/zP/I/8U/w3/Ev8m/0P/
ZP9//5j/rP+5/8b/0v/f/+r/8//7//7///8CAAMABQAFAAYABwAHAAgACQAKAAsACwAL
AA0ADQAMAAwADAANAA0ADQANAA0ADQAOAA4ADgAOAA8ADwAPABAAEAAQABAAEAAQABEA
EQARABEAEQARABEAEQASABIAEwARABEAEQARABMAEwATABQAFAAUABQAFAAWABYAFwAX
ABcAFwAXABcAGAAYABkAGQAZABoAGwAbABwAHQAdAB4AHwAgACEAIQAgACAAIgAjACQA
JAAkACQAJAAkACYAJgApACoAKgAqACsAKwArACwALQAtAC0ALgAuAC4ALgAuAC4ALgAu
AC4ALQAtAC0AKwAsACsAKgApACkAKAAmACUAJQAjACIAIQAcABsAGwAaABsAGAAYABcA
FAAUABMAEgARAA8ADAALAAsACgAIAAcABAADAAIAAQAAAAAA/v/9//v/+//7//v/+v/6
//r/+f/2//b/9f/0//b/9v/1//X/9f/1//X/9f/z//P/9P/0//T/9P/1//b/9f/1//P/
8//1//X/9v/2//j/+P/4//j/+P/5//n/+//5//n/+f/6//r/+v/6//r/+v/7//v/+//+
//7//v/+/wAAAAAAAAAA/v/+//7//v8AAAAAAAABAAEAAQABAAEAAwAEAAQABQAEAAQA
BAAEAAYABQAFAAcABQAFAAUABQAFAAUABAAEAAUABQAFAAMAAwADAAMAAwADAAMAAwAC
AAEAAQABAAEAAgACAAIAAgAAAAAAAAD+//7//v/9//3//P/7//v/+//9//3//f/8//z/
/P/8//z/+v/6//r/+v/5//j/+P/5//n/9//3//j/+v/6//r/+f/5//n/+f/5//f/9//3
//b/+P/4//j/+P/4//j/+P/3//X/9v/2//b/9//1//X/9f/0//b/9v/2//b/9v/2//b/
9v/2//b/9v/2//T/9P/0//T/9v/2//b/9v/0//T/9P/0//T/9P/0//T/9P/0//T/9P/0
//T/9P/0//T/9P/0//T/9P/0//T/9P/0//T/9P/0//T/9P/0//T/9P/0//T/9P/0//T/
9P/0//T/9P/0//T/9P/0//T/9P/2//b/9v/2//T/9P/0//T/9P/0//T/9P/0//T/9P/0
//T/9P/0//T/9P/0//T/9P/y//L/8v/y//T/9P/0//T/9P/0//T/9P/0//T/9P/0//T/
9P/0//T/8v/y//L/8v/0//T/9P/0//T/9P/0//T/9P/0//T/9P/0//T/9P/0//T/9P/0
//T/9P/0//T/9P/y//L/8v/y//T/9P/0//T/9P/0//T/9P/y//L/8v/y//L/8v/y//L/
9P/0//T/9P/0//T/9P/0//T/9P/0//T/9P/0//T/9P/0//T/9P/0//b/9v/2//b/+P/4
//j/+P/6//r/+v/6//r/+v/6//v/+//7//v//f/+//7///////3//f/9//r/9//1//X/
9f/0//T/9P/z//L/8v/y//L/8P/y//L/8v/0//T/8v/x/+3/6//r/+v/6v/q/+v/6//u
/+7/8P/w/+//7//w//D/7v/u/+7/7v/w//D/8P/w/+7/7v/u/+7/8P/x//H/8f/x//H/
8f/y//L/8v/z//P/9f/y//L/9f/+/wkAFgAiACsAOABJAFoAYABTADwAHAD0/9H/u/+o
/5H/f/9v/1T/NP8d/xj/IP8v/zf/Lf8c/w//EP8a/zX/VP9z/47/oP+v/7z/yv/R/9z/
5//v//b/+f/6//n/+//9//z//f/9//7/AQACAAMAAwABAAMAAwACAAIAAgADAAMABQAF
AAUABQAGAAYABgAGAAcABwAHAAgACAAIAAgACAAIAAkACQAJAAkACQAJAAkACQAKAAoA
CwALAAsACwALAAsACwALAAwADAAMAAwADAAMAAwADQANAA8ADwAPAA8AEAAQABEAEQAR
ABIAEwATABQAFQAVABYAFQAWABcAFwAYABgAGgAbABoAGgAaABoAHgAeACAAIAAfACAA
IAAgACMAIwAjACQAIwAjACMAJAAkACQAJAAkACYAJgAmACYAJQAlACUAIwAgAB8AHgAd
AB8AHgAcABsAGQAXABYAFQAUABMAEwASABEADgAOAA0ACgAKAAkACAAFAAMAAAD//wEA
AAD+//3//P/7//r/+f/4//j/9v/1//f/9//3//f/9v/2//b/9f/1//b/9v/2//f/+P/4
//n/+//7//v/+//8//3///8AAAAA/v/9//r/9//2//X/9P/y//D/7v/t/+7/7f/s/+3/
7//u/+7/7f/t/+3/7f/q/+z/6//s/+3/7f/u/+//7//w//D/8P/w//L/9P/0//T/8v/y
//D/7//v/+//8f/z//T/9P/1//X/9//4//v//P/9//3//v/+/wAAAAAAAAAA/v/+//7/
/v/+//7//v/+//z//f/9//3/+//7//v//P/8//z//f/9//3//P/8//v//P8BAA4AHAAl
ADIAQwBaAHAAeQByAFoANAANAPH/4P/F/6v/i/9q/1D/Q/9G/0r/Q/8v/w//+v77/hD/
LP9L/2r/if+g/7D/u//G/9L/3f/o/+//9f/4//n/+P/5//v/+//8//3//f/+////AAAB
AAEA//8BAAEAAAACAAIAAwADAAMAAwADAAMABgAGAAYABgAFAAUABQAGAAgACAAIAAgA
CgALAAsACwALAAsACwALAAsADAAMAA0ADQANAA0ADQAPAA8ADwAQABIAEgASABIAFAAU
ABUAFQAXABcAFwAXABgAGAAZABkAGQAaABsAGwAeAB8AHwAgAB8AIAAhACEAIQAiACUA
JwAoACgAKAAoACwALAAuAC4ALQAuAC4ALgAxADEAMQAyADMAMwAzADQAMgAyADIAMgAx
ADAALwAuACsAKwArACkAKAAnACYAJQAjACIAIAAfAB0AGwAaABkAFgAVABUAFAARAA4A
DgANAAgACAAHAAYABQADAAAA//////7//P/7//z/+//6//n/+P/4//b/9f/3//f/9//3
//j/+P/4//f/+P/4//f/9v/3//j/+P/5//v/+//7//v//f/9//7//v8AAAAAAQACAAMA
AwABAAEAAwADAAQABAAGAAYABgAGAAQABQAFAAcABQAFAAUABgAEAAQABAAEAAIAAwAD
AAMAAgACAAIAAgACAAIAAgACAAAAAAAAAAAA/v/+//7////9//3//f/9//z//P/7//v/
+v/6//r/+v/6//n/+f/7//n/+f/5//n/9//3//b/9v/5//n/+f/3//f/9//3//f/9//3
//f/9v/1//X/9f/1//b/9v/2//b/9v/2//b/9P/0//T/8//z//P/8//0//X/9f/1//X/
9P/0//T/9P/0//T/9P/0//T/9P/0//X/9//1//P/8//0//b/9v/2//X/9f/1//X/9f/1
//X/9f/0//b/9v/2//b/9P/0//T/8//z//T/9P/0//f/9//3//f/+P/3//b/9f/0//T/
9P/0//T/9v/2//b/9v/4//j/+P/4//b/9v/2//b/+P/4//j/+P/4//j/+P/4//j/+P/4
//j/+P/4//j/+P/4//j/+P/4//r/+v/6//r/+P/4//j/+P/4//j/+P/4//r/+v/6//r/
+P/4//j/+P/6//r/+v/6//r/+v/6//r/+v/6//r/+v/6//r/+v/6//r/+v/6//r//P/8
//z//P/8//z//P/8//r/+v/6//r//P/8//z//P/8//z//P/8//7//v/+//7//v/+//7/
/v/+//7//v/+//7//v/+//7/AAAAAAAAAAD///7//f/8//7//v/+//7/AAAAAAAAAAAA
AAAAAAAAAAAAAAAAAAAAAAAAAAAAAAACAAIAAgACAAIAAgACAAIAAgACAAIAAgAAAAAA
AAAAAAIAAgACAAIABAAEAAQABAACAAIAAgACAAQABAAEAAQABAAEAAQABAAEAAQABAAE
AAQABAAEAAQABgAGAAYABgAGAAYABgAGAAYABgAGAAYABgAGAAYABgAIAAgACAAIAAgA
CAAIAAgACAAIAAgACAAIAAgACAAIAAgACAAIAAgACAAIAAgACAAIAAgACAAIAAoACgAK
AAoACAAIAAgACAAKAAoACgAKAAoACgAKAAoACgAKAAoACgAKAAsADQANAAsADQANAAwA
DAALAAsACwAMAAoACgAJAAoACwALAAwADgANAAwADAAMAAwADAAOAAwADAAMAAwADQAN
AAwACwANAA0ADgAOAA0ADQAOAA4AEAAQAA8ADwAQABAAEAAQABIAEgASABIAEgASABIA
EgATABQAFQAXABkAGQAZABkAGwAcABwAHAAbABsAGwAcABgAGQAcACcAOABGAFMAZgB9
AJgArACrAJIAZgAwAPn/1//C/53/df9X/zL/AP/X/sj+zP7b/un+5/7m/vX+Dv8o/0n/
av+F/5z/sv/D/9T/4v/x//z/BQALABAAEwAUABcAGQAbABwAHQAdAB4AHQAeAB8AHwAf
ACEAIQAgACAAIAAhACEAIQAhACEAIQAiACIAIgAiACEAIQAhACIAIgAiACIAIgAgACEA
IQAhACEAIQAhACEAIQAiACIAIwAjACMAIwAjACMAIwAjACQAJAAkACQAJAAlACQAJAAj
ACUAJQAlACUAJgAmACcAJwAnACgAKQApACgAKQApACoAKwAsAC0ALQAsACwALgAvADAA
MAAwADAAMgAyADQANAA1ADYANgA2ADcANwA3ADgAOAA3ADYANgA2ADYANgA2ADUANAAz
ADIALwAvAC8ALQAqACkAKAAnACUAJAAiACEAHwAdABwAGwAWABUAFQAUABEADgAOAA0A
CAAIAAcABgAHAAUAAgABAAEAAAD+//3//v/9//z/+//8//z/+v/5//n/+f/5//n/+P/4
//j/9//4//j/9//2//f/+P/4//n/+//7//v/+//9//3//v/+/wAAAAABAAIABAAFAAQA
BQAHAAcACAAIAAkACgALAAwADQAPABAAEwAVABUAFQAWABgAGAAYABgAGgAbABsAGwAc
ABwAHAAcAB4AHgAeAB4AHgAeAB4AHgAeAB4AHgAfAB4AHQAcABsAGgAaABkAGQAYABgA
GAAYABcAFQAUABUAEwATABMAEwASABEADwAOAA0ADQANAAsACwALAAsACwAJAAkACQAI
AAcABwAHAAcABgAGAAYABgAGAAYABgAEAAQABAADAAMABAADAAMAAwABAAEAAQAAAAAA
AAAAAAAAAAAAAAAAAAABAAAAAAABAP///f/9//7/AAAAAAAA///9//3//f/9//3//f/9
//z//v/+//7//v/+//7//v/9//v//P/8//z//f/9//3//f/8//z//P/8//z/+v/6//r/
+v/8//z//P/8//z//P/8//z/+v/6//r/+v/6//r/+v/6//r/+v/6//r/+v/6//r/+v/6
//r/+v/6//r/+v/6//r/+v/6//r/+v/6//r/+v/6//r/+v/6//r/+v/6//r/+v/6//r/
+v/6//r/+v/6//r/+v/6//r/+v/6//r/+v/6//r/+v/6//r/+v/6//r/+v/4//j/+P/4
//r/+v/6//r/+v/6//r/+v/6//r/+v/6//r/+v/6//r/+v/6//r/+v/6//r/+v/6//j/
+P/4//j/+P/4//j/+P/4//j/+P/4//j/+P/4//j/+P/4//j/+P/4//j/+P/4//j/+P/4
//j/+v/6//r/+v/4//j/+P/4//r/+v/6//r/+P/4//j/+P/6//r/+v/6//r/+v/6//v/
/f/9//3///////7//v/9//7///8AAP7//////wEAAwADAAQABQAFAAIAAgACAAIA//8A
AP///v/7//r/9//1//X/8//z//P/9f/2//j/+f/3//b/9//2//X/9f/2//b/9P/0//T/
9P/y//L/8v/y//T/9P/0//T/9P/1//X/9f/1//X/9f/2//b/9v/3//f/+f/4//j/+/8C
AA8AHAAmADEAPgBRAGQAagBfAEYAJAD6/9P/v/+s/4//ff9t/1T/MP8X/w7/GP8r/y//
Jf8W/w3/Dv8c/zn/WP91/47/pP+z/8D/zP/X/+L/7f/3//z///8CAP////8BAAIAAwAD
AAQABwAIAAkACQAJAAsACwAKAAoACgALAAsACQAJAAkACQAKAAoACgAKAAsACwALAAwA
DgAOAA4ADgAOAA8ADwAPAA8ADwAPAA8ADwAQABAAEQARABEAEQARABEAEQARABIAEgAS
ABIAEgAUABQAFQAVABUAFQAVABUAFgAWABcAFwAXABgAGQAZABoAGwAbABwAHQAeAB8A
HwAgACAAIgAjACQAJAAkACQAJAAkACYAJgAnACgAKAAoACkAKQApACoAKwArACsALAAs
ACwALAAsACoAKgAqACoAKQApACkAJwAmACUAJAAjACMAIgAgAB8AHQAbABoAGQAWABUA
FQAUABMAEAAQAA8ADgAOAA0ADAALAAkABgAFAAMAAgAAAP///v/9//z/+//8//z/+v/5
//n/+f/5//n/+P/4//j/9//2//b/9f/0//T/9P/z//P/8f/x//H/8f/z//P/9P/0//P/
8v/y//L/8//z//H/8f/y//P/9f/2//b/9v/2//b/9v/3//f/+f/5//n/+f/6//r/+v/6
//r/+v/7//v/+//8//z//P/8//7//v/+//7/AAAAAAAAAAAAAAAAAAABAAMAAwADAAMA
AQACAAIAAwAEAAQABAAEAAUABQAGAAkABwAHAAcABwAHAAcABgAGAAUABQAFAAMAAwAD
AAMAAwADAAMAAwACAAEAAQABAAEAAAAAAAAAAAD+//7//v/8//7//v/9//3//P/7//v/
+//9//3//f/8//r/+v/6//r/+v/6//r/+v/5//j/+P/5//v/+f/5//r/+P/4//j/9//5
//n/+f/5//n/+f/5//j/+P/4//j/+P/4//j/+P/3//f/+P/4//j/9f/1//X/9//2//b/
9v/2//b/9v/2//b/9v/2//b/9v/2//b/9v/2//b/9P/0//T/9P/0//T/9P/0//b/9v/2
//b/9v/2//b/9v/0//T/9P/0//T/9P/0//T/9P/0//T/9P/0//T/9P/0//T/9P/0//T/
9P/0//T/9P/0//T/9P/0//T/9P/0//T/9P/0//T/9P/0//T/9P/0//T/9P/0//T/9P/0
//T/9P/2//b/9v/2//T/9P/0//T/9P/0//T/9P/0//T/9P/0//T/9P/0//T/9P/0//T/
9P/0//T/9P/0//T/9P/0//T/9P/0//T/9P/2//b/9v/2//b/9v/2//b/9v/2//b/9v/2
//b/9v/2//b/9v/2//b/9v/2//b/9v/0//T/9P/0//T/9P/0//T/9P/0//T/9P/0//T/
9P/0//b/9v/2//b/9v/2//b/9v/2//b/9v/2//j/+P/4//j/+v/6//r/+v/8//z//P/8
//7//v/+//7//v/+//7//v/8//z//P/8//n/+P/3//b/9P/0//T/9P/y//L/8v/y//T/
9P/0/w==
         </WaveFormData>
      </LeadData>
      <LeadData>
         <LeadByteCountTotal>10000</LeadByteCountTotal>
         <LeadTimeOffset>0</LeadTimeOffset>
         <LeadSampleCountTotal>5000</LeadSampleCountTotal>
         <LeadAmplitudeUnitsPerBit>4.88</LeadAmplitudeUnitsPerBit>
         <LeadAmplitudeUnits>¦ÌV</LeadAmplitudeUnits>
         <LeadHighLimit>2147483647</LeadHighLimit>
         <LeadLowLimit>268435456</LeadLowLimit>
         <LeadID>V4</LeadID>
         <LeadOffsetFirstSample>0</LeadOffsetFirstSample>
         <FirstSampleBaseline>0</FirstSampleBaseline>
         <LeadSampleSize>2</LeadSampleSize>
         <LeadOff>FALSE</LeadOff>
         <BaselineSway>FALSE</BaselineSway>
         <ExcessiveACNoise>FALSE</ExcessiveACNoise>
         <MuscleNoise>FALSE</MuscleNoise>
         <LeadDataCRC32>2866617908</LeadDataCRC32>
         <WaveFormData>
9v/2//b/9v/2//b/9v/2//b/9v/2//b/9P/0//T/9P/2//b/9v/2//j/+P/4//j/9v/2
//b/9v/2//b/9v/2//T/9P/0//T/9P/0//T/9P/0//T/9P/0//T/9P/0//T/9P/0//T/
9P/2//b/9v/2//b/9v/2//b/9v/2//b/9v/0//T/9P/0//b/9v/2//b/9v/2//b/9v/2
//b/9v/2//b/9v/2//b/9//4//n/+v/8//z//P/8//z//P/7//r/+v/6//v/+//8//3/
/f/9//z//P/8//v/+P/2//b/9v/2//b/9v/2//b/9v/1//X/9//3//j/+f/3//f/9v/1
//T/8//x/+//8f/x//L/8v/y//P/8//z//P/8//z//P/8f/w//D/8P/w//H/8f/x//H/
8f/x//H/8v/y//L/8v/y//L/8//0//T/9P/0//T/9f/2//b/9f/2//b/9P/0//X/+P/8
/wMADAAXAB4AJwAyAEIAWAB1AJcAtADTAPAAAQEIAQ4BDAECAfEA0QCcAE0A9v+u/4X/
h/+b/6j/tf/F/8//1P/Z/9//5f/u//X/9//5//n/+P/4//n/9//3//f/9//3//f/+P/4
//r/+v/5//n/+P/5//n/+P/6//r/+v/6//r/+v/6//r/+//7//v/+//7//v/+//7//v/
+//8//z//P/8//z//P/8//z//P/8//z//P/9//3/+//7//z//P/8//z//P/8//z//f/+
//7//v/+//7//f/9//7//v/+//7//v/+//7//v///////////////////wEAAQACAAIA
AgADAAQABAAGAAgACAAIAAkACQAJAAoACgALAAsADAAPAA8AEAAQABAAEAARABMAEwAT
ABQAFQAVABcAFwAXABkAGAAYABgAGAAXABcAFQAWABUAFQAUABIAEQAPAA4AEAAPAA4A
DQAOAAwACwALAAgABwAGAAUAAgACAAEAAAABAAAAAAD//////v/9//z/+//7//v/+//7
//r/+v/6//j/+P/3//f/9//3//f/9//3//b/9v/2//X/9f/2//b/9f/0//T/9f/3//f/
9//3//X/9f/1//T/8//z//P/8f/z//P/8//z//H/8f/v/+//7//v/+//7//t/+3/7v/u
/+3/7f/s/+z/6//r/+r/6v/q/+r/6v/q/+r/6//r/+v/6//s/+z/7P/r/+z/7P/t/+3/
7v/v//D/8v/y//L/8//1//b/9v/2//f/9//3//f/9//4//j/+P/6//r/+v/6//r/+v/6
//r/+v/5//n/+v/7//v/+f/5//v/+//6//r/+P/5//n/+f/5//j/+P/4//j/+f/5//j/
+f/5//r/+v/4//j/+P/4//f/9v/2//b/+P/4//j/+P/2//b/9v/2//b/9v/2//b/9v/2
//b/9v/2//b/9v/2//b/9v/2//X/9f/1//X/9f/1//X/9f/1//b/9v/2//b/9v/2//b/
9v/2//b/9v/2//b/9v/2//b/9v/2//b/9v/2//T/9P/0//T/9P/0//T/9P/0//T/9P/0
//T/9P/0//T/9P/0//T/9P/2//b/9v/2//T/9P/0//T/9P/0//T/9P/0//T/9P/0//T/
9P/0//T/9v/2//b/9v/0//T/9P/0//T/9P/0//T/9P/0//T/9P/0//T/9P/0//T/9P/0
//T/9P/0//T/9P/0//T/9P/0//T/9P/0//T/9v/2//b/9v/2//b/9v/2//b/9v/2//b/
9v/2//b/9v/2//b/9v/2//b/9v/2//b/9v/2//b/9v/3//j/+f/6//r/+v/6//r/+//6
//r/+v/7//v//P/9//3//f/8//z/+v/5//j/9v/2//b/9v/2//b/9v/2//b/8//z//P/
8//2//f/9//3//T/8//y//H/7//t/+3/7f/w//D/8P/x/+//7//v/+//7//v/+//7v/w
//D/8P/x//H/8f/x//H/7//v//D/8P/w//D/8P/w//H/8v/y//L/8v/y//P/9P/0//P/
9P/y//L/8v/1//r/AAAFABAAGQAgACcANABEAFoAdwCTAK4AywDkAO8A+gD+APwA7gDb
ALkAgAAvANz/nP+D/43/nf+q/7f/w//L/9L/2f/h/+n/7v/x//P/9f/z//T/9P/1//P/
8//z//P/8//z//T/9P/0//T/8//z//b/9//3//b/9v/2//b/9v/4//j/+P/4//f/9//3
//f/+f/5//n/+f/3//f/+P/4//r/+v/6//r/+v/6//r/+v/6//r/+//7//v/+//8//z/
+v/6//r/+v/6//v//P/8//z//P/8//v/+//8//z//P/8//z//P/8//7/////////////
//////8BAAEAAgACAAQABQAGAAYABAAGAAYABgAHAAcABwAIAAoACwALAAwACwALAAwA
DAAOAA4ADwARABEAEQASABMAEQATABMAEwATABIAEgASABIAEQARAA8ADwAPABAAEAAQ
AA8ADQAMAA4ADQAMAAsACgAIAAcABwAIAAcABgAFAAQABAADAAIAAQAAAAAA//8BAAAA
///+//3//f/9//3//f/8//z//P/8//z/+//7//v/+//7//v/+//6//r/+v/5//n/+v/6
//n/+P/4//n/+f/5//n/+f/5//n/+f/4//n/+f/5//f/9f/1//X/9f/3//f/9f/1//P/
8//z//P/8v/x//H/8P/x//H/8P/w//H/8f/w//D/8P/w//D/8P/w//H/8f/x//P/9P/0
//T/9f/2//b/9//3//j/+f/6//r/+v/6//v//P/+////AAABAAEAAQABAAEAAgACAAIA
BAAEAAQABAACAAIAAgACAAIAAQABAAIAAwADAAEAAQADAAMAAgACAAAAAQABAAEA///+
//7//v/+///////+//////8AAAAA/v/+//7//v////7//v/+//7//v/+//7//v/+//7/
/v8AAAAAAAAAAAAAAAAAAAAAAAAAAAAAAAAAAAAAAAD////////////////9/////f/+
/wAAAAAAAAAA/v/+//7//v8AAAAAAAAAAAAAAAAAAAAA/v/+//7//v/8//z//P/8//z/
/P/8//z//f/+////AAD+//7//v/+//7//v/+//7//v/+//7//v/+//7//v/+//7//v/+
//7//v/+//7//v/8//z//P/8//7//v/+//7//v/+//7//v/8//z//P/8//7//v/+//7/
/v/+//7//v/+//7//v/+/wAAAAAAAAAA/v/+//7//v/8//z//P/8//3//v///wAA/v/+
//7//v/8//z//P/8//z//P/8//z//P/8//z//P/8//z//P/8//z//P/8//z//P/8//z/
/P/8//z//P/8//7//v/+//7//P/8//z//P/+//7//v/+//7//v/+//7//v/+//7//v/8
//z//P/8//7//v/+//7/AAAAAAAAAAD+//7//v/+//z//P/8//z//v/+//7//v8AAAAA
AAAAAAAAAAAAAAAAAgACAAIAAgADAAQABQAFAAQABAAEAAUABwAIAAkACQAHAAYABgAG
AAUABAACAAIAAgACAAIAAgACAAIAAgABAP///////wAAAgADAAQABAADAAIAAQD///r/
+f/4//j/+v/6//v/+//8//3//v/////////+//7//v/+//////////////////7//v/9
//z//v/+//7////+//7//v/+/wAAAQACAAIAAQAAAAAAAgAGAAkADAASAB0ALgA7AEQA
TwBeAHQAkACxANUA9AALARQBDwEIAfoA4gDGAKMAcwA0AOn/pP9+/3v/j/+f/6r/t//D
/8v/1P/f/+f/7//2//v//f8BAAEAAAAAAAEA///////////9//3//v/+/wAAAAD/////
AAABAAEAAAAAAAAAAAAAAP7//v/+//7//f/9//3//f////////////3//f/+//7//v/+
//7//v/+//7//v/+//z//P/9//3//P/9////AAAAAAAAAAAAAP7///8AAAAAAAAAAAAA
//8BAAIAAgACAAIAAgACAAIABAAFAAUABQAHAAcABwAHAAkACQAKAAoACgALAAwADAAO
ABAAEAAQABEAEQARABIAFAAVABUAFgAXABcAGAAYABoAGgAbAB0AHQAdAB4AHwAfACEA
IQAhACMAIgAiACIAIgAhACEAHwAcABsAGwAaABwAGwAZABgAGAAXABYAFQASABAADwAP
AA4ADQAMAAsACgAKAAkACAAFAAQABAADAAMAAgABAAAA///////////9//z//P/8//z/
/P/7//v/+f/5//n/+f/5//j/+P/4//X/9f/2//b/9f/0//T/9f/0//P/8v/x//H/8f/x
//D/7//v/+//7f/v/+//7//v/+//7//t/+3/6//r/+v/6//p/+n/6v/q/+n/6f/o/+j/
6//r/+r/6v/s/+z/7P/s/+z/7f/t/+3/7v/w//H/8v/z//T/9P/1//X/9v/3//j/+v/6
//r/+//7//z//P/8//3//f/9//3//f/+//7//v/+//7//v/+//7//v/+//7//P/7//v/
/P/7//v/+f/5//v/+//6//r/+P/5//n/+f/7//r/+v/6//j/+f/5//j/+f/5//r/+v/4
//j/+P/4//n/+P/4//j/9v/2//b/9v/2//b/9v/2//b/9v/2//b/9P/0//T/9P/0//T/
9P/0//T/9P/0//P/9f/1//X/9f/1//X/9f/z//T/9P/0//T/9P/0//T/9P/0//T/9P/0
//T/9P/0//T/9P/0//T/9P/0//L/8v/y//L/8v/y//L/8v/0//T/9P/0//L/8v/y//L/
8v/y//L/8v/y//L/8v/y//T/9P/0//T/9P/0//T/9P/y//L/8v/y//L/8v/y//L/8v/y
//L/8v/y//L/8v/y//L/8v/y//L/8v/y//L/8v/y//L/8v/y//L/8v/y//L/8v/y//L/
8v/y//L/8v/y//L/8v/y//L/9P/0//T/9P/y//L/8v/y//L/8v/y//L/8v/y//L/8v/0
//T/9P/0//L/8v/y//L/9P/0//T/9P/y//L/8v/y//L/8v/y//L/8v/y//L/8v/0//T/
9P/0//T/9P/0//T/8v/y//L/8v/0//T/9P/0//L/8v/y//L/8v/y//L/8v/y//L/8v/y
//L/8v/y//L/8v/y//L/8v/0//T/9P/0//T/9P/0//T/9P/0//T/9P/y//L/8v/y//L/
8v/y//L/8v/y//L/8v/y//L/8v/y//L/8v/y//L/8v/y//L/8v/y//L/8v/y//L/8v/y
//L/8v/y//L/8v/z//T/9f/2//b/9v/2//b/9//4//n/+f/6//r/+v/7//v//P/9//3/
+//6//r/+v/5//j/9v/2//b/9v/2//b/9P/0//T/8//1//X/9f/2//X/9f/1//T/9f/0
//P/8f/x//H/8f/y//D/8P/x//H/7//v/+//7//t/+3/7P/s/+7/7v/v/+//7f/t/+3/
7f/v//D/8P/w//D/8P/w//H/8v/y//L/8v/y//P/9P/0//X/8v/w//L/9P/3//r//v8H
ABQAHQAiAC0APABOAGwAkQCxANAA7wAEAQ0BDgEMAf4A7ADVAK0AaAARAML/iv99/4//
of+s/7f/w//L/9L/2f/h/+f/7v/x//P/8//1//T/9P/1//X/9f/1//X/8//z//T/9P/2
//b/9f/1//T/9f/1//T/9P/0//T/9P/0//T/9P/0//X/9f/1//X/9f/1//X/9f/1//X/
9v/2//b/9v/2//b/9v/2//b/9v/2//b/9//3//X/9f/2//b/9v/2//b/9v/2//f/+P/4
//j/+P/4//f/9//4//j/+P/2//b/9v/2//j/+f/5//n/+//7//v/+//9//3//v/+//7/
//8AAAAA/v8AAAAAAAADAAMAAwAEAAYABwAHAAgACQAJAAoACgAMAAwADQAPABEAEQAS
ABMAEwAVABUAFQAVABQAFAAUABYAFQAVABMAFAATABMAEgAQAA8ADQAMAA0ADQANAA0A
DAAKAAkACQAIAAcABgAFAAQABAADAAIAAQAAAAAA///9//z/+//6//j/+f/6//v/+f/4
//j/+P/2//b/9f/1//X/9f/1//X/9f/0//T/9P/z//P/9P/0//P/8v/y//P/8//z//P/
8//z//P/8//y//P/8//z//H/8f/x//H/8f/x//H/7//v/+//7//v/+//7f/t/+7/7v/t
/+3/7P/s/+3/7f/s/+z/7P/s/+z/7P/s/+3/7f/t/+3/7v/u/+7/7//w//D/8f/z//T/
9f/2//b/9v/2//f/+f/6//r/+v/7//v/+//7//3//v/+//7/AAAAAAAAAAAAAAAAAAAA
AAAA/////wAA//////3//f///////v/+//z//f/9//3//f/8//z//P/8//3//f/8//v/
+//8//z//P/8//z//P/7//r/+v/6//r/+v/6//r//P/8//z//P/8//z//P/8//v/+v/5
//j/+v/6//r/+v/6//r/+v/5//v/+//7//v/+//5//n/+f/4//r/+v/6//r/+v/6//r/
+v/6//r/+v/6//j/+P/4//j/+v/6//r/+v/6//r/+v/6//r/+v/6//r/+v/6//r/+v/6
//r/+v/6//r/+v/6//r/+P/4//j/+P/4//j/+P/4//j/+P/4//j/+v/6//r/+v/6//r/
+v/6//r/+v/6//r/+P/4//j/+P/6//r/+v/6//j/+P/4//j/+P/4//j/+P/6//r/+v/6
//r/+v/6//r/+v/6//r/+v/6//r/+v/6//r/+v/6//r/+v/6//r/+v/4//j/+P/4//r/
+v/6//r/+P/4//j/+P/6//r/+v/6//r/+v/6//r/+v/6//r/+v/6//r/+v/6//r/+v/6
//r/+v/6//r/+v/4//j/+P/4//j/+P/4//j/+v/6//r/+v/4//j/+P/4//j/+P/4//j/
+v/6//r/+v/6//r/+v/6//r/+v/6//r/+v/6//r/+v/6//r/+v/6//r/+v/6//r/+//8
//3//v8AAAAAAAAAAAAA///+//7//v//////AAADAAMAAwACAAIAAgABAAAA/P/8//z/
/P/8//z//P/8//r/+f/5//n/+f/6//v/+//9//z/+//6//f/9f/z//P/8f/y//L/8v/1
//X/9f/1//X/9f/1//X/9P/0//T/9P/1//X/9f/1//P/8//z//T/9P/0//T/9P/0//X/
9v/2//b/9v/2//f/+P/4//f/9v/4//j/+P/7//7/AAAHABQAHwAkACsAOABIAGAAfwCd
ALwA2QDuAPsAAgEEAf4A8ADbAL0AhgA3AOL/oP+D/43/of+u/7v/x//P/9b/2//f/+X/
7P/z//n/+f/5//b/+P/3//f/9//3//f/9//3//j/+P/4//j/9//3//j/+f/5//j/+P/4
//j/+P/4//j/+P/4//n/+f/5//n/+f/5//n/+f/5//n/+v/6//r/+v/6//r/+v/6//r/
+v/6//r/+//7//f/9//4//j/+P/4//j/+P/4//n/+v/6//r/+v/6//n/+f/6//r/+v/6
//r/+v/6//z//f/9//3//f/9//3//f//////AAAAAP7///8AAAAAAgAEAAQABAAFAAUA
BQAGAAgACQAJAAoACwALAAwADAAOAA4ADwARABEAEQASABMAEQATABMAEwATABIAEgAS
ABQAEwATABEAEAAPAA8ADgAQAA8ADQAMAA4ADQAMAAsACgAIAAcABwAEAAMAAgABAAIA
AgABAAAA///+//7//f/9//z/+//6//r/+//8//3//f/8//z//P/+//7//f/9////////
///////+//7//v8AAAEAAwAEAAMABAACAP7//f/8//v/+v/5//f/9f/0//L/8//z//T/
8//z//P/8v/w//D/7//u/+z/7P/s/+z/7P/s/+z/7P/s/+v/6//r/+r/6v/q/+n/6P/m
/+T/4v/k/+P/4v/j/+X/5v/m/+b/6f/p/+n/6f/q/+v/7P/t/+3/7v/v//D/8//z//P/
8//1//X/9f/2//b/9v/2//b/9v/3//j/+P/6//r/+v/7//r/+v/5//j/9v/w/+7/7f/w
//T///8MAB0AMABBAFYAcACOALUA3wAEASMBNAFBAUwBTgE8ARYB4wCbADoA0/+M/37/
jf+Z/6X/uP/H/9H/1f/a/+H/5//t//T/9//5//f/9//2//b/9f/1//X/9f/1//f/9//4
//j/+P/4//f/9//4//n/+f/4//r/+v/6//r/+v/6//r/+v/7//v/+//7//3//f/9//3/
/////wAAAAAAAAAAAAAAAAAAAAAAAAAAAAAAAAEAAQAAAAEAAwAEAAQABAAEAAQABAAF
AAYABgAGAAYABgAFAAcACAAIAAgACAAIAAgACAAKAAsACwALAAsACwALAAsADwAPABAA
EAASABMAFAAUABQAFgAWABYAFwAXABcAGAAcAB0AHQAeAB8AHwAgACAAIAAgACEAIwAi
ACEAIQAhAB4AHwAeAB0AHQAcABwAHAAbABkAGAAVABQAEwATABIAEgARAA8ADgAOAA0A
DAALAAwACgAJAAkABgAFAAQAAwACAAIAAQAAAP///v/+//3//f/8//v/+v/5//n/+f/5
//n/+P/4//j/+P/4//f/9//3//f/9//3//n/+P/4//j/+f/5//r/+v/6//r/+//9////
////////AAABAAIAAgADAAMAAwABAAIAAwAEAAUABQAFAAMAAwAFAAUABQAFAAUABQAG
AAYAAwADAAIAAgAFAAUABAAEAAQABAAEAAQAAgADAAMAAwABAAIAAgACAAIAAgABAAEA
AgACAAIAAgAAAAAAAAABAP//AAAAAAAA///////////9//7//v/+//7//v/+//7//v/+
//7//v/+//3//f/+///////9//3//f/9//z//P/8//3//f/9/////v/+//7//P/9//3/
/P/9//3//v/+//7//v/+//7////+//7//v/8//z//P/8//z//P/8//z//v/+//7//v/+
//7//v/+//7//v/+//7//P/8//z/+//9//3//f/9/////////wEAAAD+//7//v/+//7/
/v/+//7//v/+//7//v8AAAAAAAAAAP7//v/+//7/AAAAAAAAAAD+//7//v/+//7//v/+
//7//v/+//7//v8AAAAAAAAAAAAAAAAAAAAA/v/+//7//v8AAAAAAAAAAAAAAAAAAAAA
AAAAAAAAAAAAAAAAAAAAAAAAAAAAAAAAAAAAAAAAAAAAAAAAAAAAAAIAAgACAAIAAgAC
AAIAAgACAAIAAgACAAAAAAAAAAAAAgACAAIAAgAAAAAAAAAAAAIAAgACAAIAAgACAAIA
AgAAAAAAAAAAAAIAAgACAAIAAgACAAIAAgAAAAAAAAAAAAIAAgACAAIAAAAAAAAAAAAC
AAIAAgACAAQABAAEAAQAAgACAAIAAgAEAAQABAAEAAQABAAEAAQABAAEAAQABAACAAIA
AgACAAIAAgACAAIABAAEAAQABAAEAAQABAAEAAYABgAGAAYABAAEAAQABAAGAAYABgAG
AAQABAAEAAQABgAGAAYABgAEAAQABAAEAAYABgAGAAYABAAEAAQABAAGAAYABgAGAAYA
BgAGAAYABgAGAAYABgAGAAYABgAGAAYABgAGAAYABAAEAAQABAAEAAQABAAEAAUABgAH
AAgABgAGAAYABgAGAAYABgAGAAgACAAIAAgABgAGAAYABQAGAAYABgAHAAUABgAHAAcA
BQAEAAQABAAEAAQAAwAEAAYABgAGAAYABgAGAAYABQAFAAUABQAGAAUABQAFAAQABAAE
AAQAAwACAAMABAAGAAQABAAFAAUABQAFAAUABQAFAAUABAAEAAYABgAHAAcACQAJAAkA
CQAJAAoACgAKAAwADAAMAA0ADgAOAA4ADgAOAA8AEAAQAA0ADAAKAAoADAARABgAIgAx
AEQAWQBqAHMAfACOAKYAwwDjAPoABwEMAQcB8gDWALIAjgBtAD0A+v+t/3j/ZP9t/4H/
k/+g/7H/vf/H/9D/2f/h/+n/8P/z//X/9//1//b/+P/5//v/+//7//v/+//7//z//P/6
//r/+f/5//j/+f/5//j/9v/2//b/9v/2//b/9v/2//f/9//3//f/+f/5//n/+f/5//n/
+v/6//r/+v/6//r/+v/6//r/+v/6//r/+//7//n/+f/6//r//P/8//z//P/7//v/+//6
//z//P/8//v//f/+//7//v8AAAAAAAAAAP7///////////////////8BAAEAAgACAAIA
AwAEAAQABgAIAAgACAAHAAcABwAIAAgACQAJAAoACgAJAAkACAAIAAgACQALAAgABwAH
AAcABAAFAAQAAwACAAAA///+//3/+//6//f/9P/z//P/8v/y//H/7//u/+3/6//p/+f/
5v/k/+P/4//j/+P/4//j/+T/5P/j/+L/5P/k/+X/5f/n/+b/5f/k/+T/5f/m/+f/6f/o
/+j/6P/o/+j/5//n/+n/6f/p/+n/6//q/+r/6v/p/+n/6v/q/+v/6v/q/+v/7P/t/+7/
7//x//H/8f/w//L/8//0//P/9v/3//j/+f/8//3//P/9/wAAAQACAAMABAAFAAcACAAJ
AAkACAAIAAoACwALAAwADgAOAA4ADgAOAA8ADwAPAA4ADgANAAwACwAMAAwADQAMAAwA
DAAMAAkACAAHAAcABgAGAAUABAADAAMAAwADAAIAAgABAAAA/v/+//7//v/8//z//P/8
//z/+//7//z/+//7//n/+f/5//n/+P/4//b/9//3//f/9f/0//T/9P/0//X/9f/0//P/
8//0//T/9P/0//T/9P/1//T/9P/0//L/8v/y//L/9P/0//T/9P/y//L/8v/y//L/8v/y
//L/8v/y//L/8v/y//L/8v/x//H/8f/x//H/8f/x//H/8f/y//L/8v/y//L/8P/w//D/
8P/w//D/8P/w//D/8P/w//D/8P/w//D/8P/w//D/8P/w//D/8P/w//D/8P/w//D/8P/w
//D/8P/w//D/8P/w//D/8P/w//D/8P/y//L/8v/y//L/8v/y//L/8P/w//D/8P/y//L/
8v/y//D/8P/w//D/8P/w//D/8P/w//D/8P/w//L/8v/y//L/8v/y//L/8v/w//D/8P/w
//L/8v/y//L/8v/y//L/8v/y//L/8v/y//L/8v/y//L/8v/y//L/8v/y//L/8v/y//L/
8v/y//L/8v/y//L/8v/y//L/8v/y//L/8v/y//L/9P/0//T/9P/0//T/9P/0//L/8v/y
//L/9P/0//T/9P/y//L/8v/y//T/9P/0//T/9P/0//T/9P/0//T/9P/0//b/9f/0//T/
9v/3//f/+P/5//n/+f/4//r/+v/5//j/+P/6//z//v8AAAAAAAAAAP7//f/9//3//P/8
//z/+//6//j/9v/0//T/8//y//P/9P/2//f/+P/2//X/9P/z//L/8f/w/+//7v/u/+7/
7v/v/+//7//v/+//7//v//D/8v/y//L/8v/y//P/9P/0//L/8v/y//P/9v/0//X/9P/y
//L/9P/1//j//P8DABAAHQAkAC0AOgBKAGIAgwCjAL4A3QD2AAEBBgEEAfoA6gDZALUA
egArANj/mP99/4n/nf+o/7X/w//L/9L/1//f/+X/7P/z//X/9//3//b/9v/1//X/9f/1
//X/9f/1//b/9v/2//b/9f/1//T/9f/1//T/9P/0//T/9P/2//b/9v/2//X/9f/1//X/
9//3//f/9//1//X/9v/2//b/9v/2//b/9v/2//b/9v/4//j/+f/5//X/9f/2//b/+P/4
//j/+P/2//f/+P/4//r/+v/6//n/9//4//j/+P/6//r/+v/6//r/+//7//v//f/9//3/
/f//////AAAAAAAAAQACAAIAAgAEAAQABAAFAAUABQAGAAgACQAJAAoADQANAA4ADgAO
AA4ADwARAA8ADwAQABEAEQATABMAEwATABIAEgASABAADwAPAA0ADgANAA0ADAAMAAsA
CQAIAAYABQAEAAMABAACAAEAAQAAAP///v/9//z//P/7//r/+f/4//j/9//3//b/9f/0
//T/9f/2//f/9f/0//T/9P/0//T/8//z//P/8//z//P/9f/0//T/9P/z//P/9P/0//P/
8v/y//P/8//z//P/8//z//P/8//y//H/8f/x/+//7//v/+//7//v/+//7f/t/+3/7f/t
/+3/7f/t/+7/7v/t/+3/7P/s/+3/7f/s/+z/7P/s/+z/7P/s/+3/7f/t/+3/7v/u/+7/
7//w//D/8f/x//L/8//0//X/9v/3//n/+f/6//r/+v/7//v/+//7//3//v/+//7//v/+
//7//v/+//7//v/+//7//f/9//7///////3//f/9//3//P/8//z//f/9//3////+//7/
/v/+///////+//3//f/+//7//v/+//7//v/9//z//P/8//z//P/8//z//P/8//z//P/8
//z//P/8//z//P/8//z//P/8//z//P/8//z//P/7//v/+//7//v/+//7//n/+f/6//r/
+v/6//r/+v/6//r/+v/6//r/+v/6//r/+v/6//r/+v/6//r/+v/6//r/+v/6//r/+v/6
//r/+v/6//r/+v/6//r/+v/6//r/+v/6//r/+v/6//r/+v/6//r/+v/6//r/+v/6//r/
+v/6//r/+v/6//r/+v/6//z//P/8//z//P/8//z//P/8//z//P/8//r/+v/6//r//P/8
//z//P/8//z//P/8//z//P/8//z//P/8//z//P/8//z//P/8//z//P/8//z//P/8//z/
/P/+//7//v/+//7//v/+//7//P/8//z//P/+//7//v/+//7//v/+//7//P/8//z//P/8
//z//P/8//z//P/8//z//P/8//z//P/8//z//P/8//z//P/8//z//P/8//z//P/8//z/
/P/8//7//v/+//7//v/+//7//v/8//z//P/8//3//v///wAAAQACAAMABAACAAIAAgAC
AAQABAAEAAQABgAGAAYABgAEAAQABAAEAAMAAgABAAAAAAAAAAAAAAD+//7//v/+/wAA
AAAAAA==
         </WaveFormData>
      </LeadData>
      <LeadData>
         <LeadByteCountTotal>10000</LeadByteCountTotal>
         <LeadTimeOffset>0</LeadTimeOffset>
         <LeadSampleCountTotal>5000</LeadSampleCountTotal>
         <LeadAmplitudeUnitsPerBit>4.88</LeadAmplitudeUnitsPerBit>
         <LeadAmplitudeUnits>¦ÌV</LeadAmplitudeUnits>
         <LeadHighLimit>2147483647</LeadHighLimit>
         <LeadLowLimit>268435456</LeadLowLimit>
         <LeadID>V5</LeadID>
         <LeadOffsetFirstSample>0</LeadOffsetFirstSample>
         <FirstSampleBaseline>0</FirstSampleBaseline>
         <LeadSampleSize>2</LeadSampleSize>
         <LeadOff>FALSE</LeadOff>
         <BaselineSway>FALSE</BaselineSway>
         <ExcessiveACNoise>FALSE</ExcessiveACNoise>
         <MuscleNoise>FALSE</MuscleNoise>
         <LeadDataCRC32>4185459215</LeadDataCRC32>
         <WaveFormData>
8v/y//L/8v/y//L/8v/y//L/8v/y//L/8v/y//L/8v/y//L/8v/y//L/8v/y//L/8v/y
//L/8v/y//L/8v/y//D/8P/w//D/8P/w//D/8P/w//D/8P/w//D/8P/w//D/8v/y//L/
8v/y//L/8v/y//D/8P/w//D/8v/y//L/8v/y//L/8v/y//D/8P/w//D/8v/y//L/8v/y
//L/8v/y//D/8P/w//D/8f/y//P/9P/2//b/9v/2//T/9P/z//P/9P/0//b/9v/4//j/
+P/3//f/9f/1//X/9f/1//X/9f/2//b/9v/1//X/9f/0//T/9v/2//f/9//3//f/9//3
//X/8//x/+//8f/w//D/8P/w//D/7v/u//D/7//v/+//7//u/+3/7P/u/+7/7v/u/+7/
7v/u/+7/7v/u/+//7//t/+3/7f/t/+3/7v/u/+7/8P/z//P/8f/v/+n/4v/b/9f/1P/S
/87/z//X/+L/9P8NAC8AVwCGALgA7QAfAUsBdAGXAbIBswGbAX0BVAEfAeEAnwBbACcA
DgACAPX/7v/w//L/8P/u/+7/8P/z//X/9//1//X/9P/z//P/8v/w/+7/7f/v/+//7//v
/+//7//v/+//7//w//D/8P/w//D/8P/w//D/8f/x//H/8f/w//D/8P/y//L/8v/x/+//
8P/w//D/8P/w//D/8P/w/+//7//v//D/8P/w//D/7v/t/+3/7v/w//D/8P/w/+//7//v
/+//8f/x//H/8f/v//D/8P/w//D/8P/w//D/8v/y//L/8//0//T/9P/1//b/9v/2//f/
9//3//f/+f/7//v//f/+//z//P/+////AAABAAIAAwAFAAUABgAHAAgACQAKAAwACwAM
AA0ADwARABIAFQAVABcAGAAYABkAFwAXABgAGQAbABsAGwAaABgAGAAWABYAFQAUABQA
FAAUABMAEgASABIAEAAPAA4ADQALAAoACgAIAAcABQADAAQAAwACAAAA/v/+//z//P/+
//7//v/8//r/+v/5//f/9//3//f/9//3//f/9//3//b/9v/2//X/9P/z//P/8//x//H/
8f/x//H/8f/x//D/7P/u/+7/7v/t/+3/7P/s/+z/6//q/+r/6//r/+v/6v/o/+j/5//n
/+b/5f/k/+T/4//j/+P/4//h/+D/3v/d/97/3//g/+H/4P/h/+H/4v/k/+T/5f/l/+P/
5f/n/+n/5//n/+f/5//p/+z/7f/v/+3/7f/u/+7/8P/x//H/8f/z//P/8//z//P/8//0
//T/9P/0//T/9P/2//b/9v/1//X/9f/1//X/9f/0//T/9f/1//X/9P/0//X/9v/2//b/
9f/1//b/9v/1//T/9P/0//T/9P/0//X/9f/1//X/9P/z//P/9P/0//T/9P/0//T/8f/x
//H/8f/z//P/9P/0//T/9P/0//T/9P/1//X/9P/y//T/8//0//T/8v/y//L/8v/y//L/
8v/y//L/8v/y//L/8P/w//D/8P/y//L/8v/y//L/8v/y//L/8P/w//D/8P/y//L/8v/y
//D/8P/w//D/8v/y//L/8v/w//D/8P/w//D/8P/w//D/7v/u/+7/7v/w//D/8P/w//D/
8P/w//D/8P/w//D/8P/w//D/8P/w//L/8v/y//L/8f/w/+//7v/w//D/8P/w//D/8P/w
//D/7v/u/+7/7v/u/+7/7v/u//D/8P/w//D/8P/w//D/8P/w//D/8P/w/+7/7v/u/+7/
8P/w//D/8P/w//D/8P/w//L/8v/y//L/8v/y//L/8v/0//T/9P/0//L/8v/y//L/8//z
//T/9P/0//T/9v/2//b/9f/1//P/8//z//P/8//z//P/9P/0//T/8//z//P/8v/y//L/
8v/z//P/8//z//P/8//y//H/8P/v/+//7v/u/+7/7v/u/+z/7P/s/+v/6//r/+z/7P/s
/+z/7P/s/+z/7P/s/+z/6v/q/+r/6v/t/+3/7f/t/+//7//v//D/7v/u/+7/7//t/+3/
6//n/97/2f/V/9T/0P/O/9H/2f/k//b/EwA3AGMAkADAAPMAJQFNAXYBmwGuAacBjwFv
AUQBDQHNAIkARwAbAAYA+v/t/+r/6v/s/+7/7v/w/+7/7//t/+3/7f/v//D/7//t/+3/
7P/r/+v/6f/p/+n/6f/r/+v/6//r/+v/7P/s/+z/7P/s/+z/7P/s/+3/7f/t/+v/6v/q
/+r/6P/o/+j/5//o/+r/6//s/+z/7P/s/+z/7P/r/+v/6//u/+7/7v/u/+z/6//r/+z/
6v/q/+r/6v/r/+v/6//r/+3/7f/t/+3/7f/u/+7/7v/w//D/8P/w//D/8P/w//H/8v/y
//L/8//0//T/9P/1//f/9//3//n/9//3//n/+v/6//r//P/9//z//f/+////AQABAAIA
AwAEAAUABgAIAAsADAANAA8ADwAQABMAEwATABQAFAAVABUAFQAWABcAFwAXABcAFgAW
ABYAFAAUABUAFAAUABQAEgARABAAEAAQAA4ADQAMAAsACQAIAAgACAAHAAUAAwAEAAMA
AgAAAP7//v/8//z//P/8//z/+v/8//z/+//5//n/+f/5//n/9//3//f/9//0//T/9P/z
//T/8//z//P/8//z//P/8//x//H/8f/w/+7/8P/w//D/7f/t/+z/7P/u/+3/7P/s/+n/
6f/p/+j/5v/m/+X/5f/k/+P/4v/i/+H/4f/h/+H/4v/i/+H/4f/j/+P/4//j/+P/4//i
/+L/4//k/+b/5//l/+f/6f/r/+3/7f/t/+3/7v/w//D/8f/x//H/8v/y//T/9f/1//X/
9f/1//X/9f/3//f/+P/4//b/9v/2//b/9v/2//b/9f/3//f/9//3//X/9P/0//X/9//3
//b/9v/3//j/+P/4//X/9f/2//b/9//2//b/9v/2//b/9v/3//X/9f/1//T/9P/1//f/
+P/4//j/+P/4//f/9//3//f/9//3//j/+P/2//b/9v/2//j/+f/5//j/+P/4//n/+P/4
//j/+P/4//j/+P/4//j/+P/6//r/+v/6//j/+P/4//j/9v/2//b/9v/4//j/+P/4//j/
+P/4//j/+v/6//r/+v/5//j/9//2//j/+P/4//j/+P/4//j/+P/4//j/+P/4//j/+P/4
//j/9v/2//b/9v/0//T/9P/0//f/+P/5//r/+P/4//j/+P/2//b/9v/2//b/9v/2//b/
9v/2//b/9v/2//b/9v/2//b/9v/2//b/+P/4//j/+P/4//j/+P/4//j/+P/4//j/+P/4
//j/+P/2//b/9v/2//j/+P/4//j/+P/4//j/+P/4//j/+P/4//b/9v/2//b/9v/2//b/
9v/2//b/9v/2//b/9v/2//b/9v/2//b/9v/4//j/+P/4//j/+P/4//j/9v/2//b/9v/4
//j/+P/4//j/+P/4//j/+P/4//j/+P/2//b/9v/2//j/+P/4//j/9v/2//b/9v/4//j/
+P/4//r/+v/6//r/+v/6//r/+v/8//z//P/7//v//P/8//7//v8AAAAAAAD9//3/+//7
//3//f/9//3/+//8//z//P/9//3//f/8//r/+v/6//v//v///wAAAQD///7//f/8//j/
9//1//T/9f/2//f/9v/4//j/9//3//X/9v/2//b/9v/2//b/9v/4//j/+P/4//b/9v/2
//f/9f/1//X/9f/2//f/+f/6//r/+v/7//v/9//z/+//6v/j/93/2P/U/9T/2//n//j/
EAAxAF0AkwDMAAgBPwFtAZEBsgHJAcoBswGRAWUBKAHpAKUAWwAfAAMA/P/y/+n/6P/s
/+z/7P/u//D/8v/3//n/+//9//3/+v/5//n/9//2//X/9f/z//P/8//z//X/9f/1//X/
9//4//j/+P/4//j/+P/4//f/9//2//X/9f/0//T/9P/2//b/9v/1//X/9v/2//b/9v/2
//b/9v/2//X/9f/1//T/9P/0//T/9f/1//b/+P/4//j/+P/4//n/+f/5//n/+f/5//n/
+f/5//r/+v/6//z//P/8//z//P/8//z//f/+//7//v////7//v/+////AAABAAIABQAF
AAUABwAIAAYABgAIAAkADAANAA4ADwARABEAEgATABUAFwAZABwAHQAeAB8AIQAfACAA
IwAjACUAJgAmACcAJQAlACYAJwAnACcAJwAmACYAJgAkACQAIwAiACIAIgAhAB8AHQAc
ABwAGgAZABgAFwAVABQAFAAQAA8ADQALAAwACwAKAAgABgAGAAQABAAGAAYABgAEAAMA
AgAAAP3////////////9//3//f/9//r/+v/6//n/+P/3//f/9//2//X/9P/z//P/8//z
//L/8P/y//L/8v/v/+//7v/u/+7/7f/s/+z/6//r/+v/6v/q/+r/6f/p/+r/6f/o/+j/
6f/p/+n/6f/r/+z/7P/t/+3/7f/t/+3/8P/x//H/8v/y//L/8//z//P/9f/3//n/+f/5
//n/+f/6//z//P/9//v/+//8//z//P/9//3//f/9//3//f/9//3//f/+//7//P/8//z/
/P/6//r/+v/5//n/+f/5//n/+//6//r/+//5//n/+P/4//f/+P/4//j/+f/5//r/+v/5
//j/+P/4//b/9v/2//f/+f/5//n/+P/5//n/+v/6//n/+P/3//b/9//3//f/9//1//X/
9v/2//b/9v/2//b/9v/3//f/9v/2//b/9f/0//T/9P/0//T/9P/2//b/9v/2//T/9P/0
//T/9v/2//b/9v/0//T/9P/0//T/9P/0//T/9P/0//T/9P/y//L/8v/y//L/8v/y//L/
8v/y//L/8v/y//L/8v/y//T/9P/0//T/8v/y//L/8v/y//L/8v/y//L/8v/y//L/8v/y
//L/8v/y//L/8v/y//H/8P/v/+7/7//w//H/8v/y//L/8v/y//L/8v/y//L/8P/w//D/
8P/y//L/8v/y//D/8P/w//D/8v/y//L/8v/w//D/8P/w//D/8P/w//D/8P/w//D/8P/w
//D/8P/w//L/8v/y//L/8v/y//L/8v/w//D/8P/w//L/8v/y//L/8v/y//L/8v/w//D/
8P/w//D/8P/w//D/8P/w//D/8P/w//D/8P/w/+7/7v/u/+7/8P/w//D/8P/u/+7/7v/u
//D/8P/w//D/8P/w//D/8P/u/+7/7v/u//D/8P/w//D/7v/u/+7/7v/w//D/8P/w/+7/
7v/u/+7/8P/w//D/8P/u/+7/7v/u//D/8P/w//D/7v/u/+7/7v/u/+7/7v/u/+7/7v/u
/+7/8P/w//D/8P/w//D/8P/w//H/8v/z//T/9P/0//T/8//x//L/8v/0//T/9v/2//b/
9//3//X/9f/z//P/8//z//P/9P/0//T/8//z//P/8v/0//T/9P/1//P/8//z//P/8//y
//H/8P/x//H/8P/w/+7/7v/u/+z/7P/s/+v/6//r/+z/7P/s/+r/6v/q/+r/7P/s/+z/
7P/s/+z/7P/t/+3/7f/t/+3/7f/t/+7/7v/u/+7/7//v/+3/6f/l/97/1//V/9L/zv/M
/9H/2f/k//r/HQBHAHUAqADeAA8BPwFnAYoBqQGyAaMBhQFhATIB9wC3AHMANwATAAYA
+v/v/+r/7P/u/+z/7P/u//L/8//x//H/7//v/+7/7//v/+//7v/t/+3/6//r/+v/6//t
/+3/7f/t/+v/7P/s/+z/7P/s/+z/7P/s/+3/7f/t/+3/7P/s/+z/7P/s/+z/6//r/+z/
7P/s/+z/7P/s/+z/7v/t/+3/7f/s/+z/7P/s/+z/6//r/+z/7v/u/+7/7v/t/+3/7f/t
/+3/7f/t/+3/6//s/+z/7P/w//D/8P/w//L/8v/y//P/8v/y//L/8//0//T/9P/1//X/
9f/1//f/9//3//n/+v/6//r//P/9//7///8AAAEAAwADAAQABQAIAAkACgAMAA0ADgAP
ABEAEQASABUAFQAVABYAFgAXABkAGQAaABsAGwAbABsAGgAaABoAGAAYABcAFgAWABYA
FAATABIAEgASABAADwAOAA0ACwAKAAoACAAHAAUAAwAEAAMAAgAAAAAAAAD+//7//P/8
//z/+v/6//r/+f/3//f/9//3//f/9f/1//X/9f/0//T/9P/z//T/8//z//P/8//z//P/
8//x//H/8f/w/+7/8P/w//D/7//v/+7/7v/u/+3/7P/s/+v/6//r/+r/6P/o/+f/5//o
/+f/5v/m/+f/5//n/+f/5v/m/+X/5f/l/+X/5f/l/+T/5f/l/+b/5v/m/+f/5//p/+v/
7f/v/+3/7f/t/+3/8P/y//L/8//z//P/9P/0//b/9//3//f/9f/1//X/9f/2//f/+f/6
//r/+v/6//r/+v/6//r/+f/5//n/+f/5//n/+P/4//n/+f/5//j/+P/4//j/9//2//f/
9//4//j/9//2//b/9v/4//j/+P/5//f/9//3//b/9//3//j/+P/2//b/9v/2//b/9//4
//n/9//3//j/+P/2//b/9v/2//b/9//3//b/+P/2//X/9P/0//b/9v/2//b/+P/4//j/
+P/4//j/+P/4//f/9v/1//T/9f/2//f/+P/2//b/9v/2//T/9P/0//T/9v/2//b/9v/2
//b/9v/2//b/9v/2//b/9f/0//P/8v/0//T/9P/0//T/9P/0//T/9P/0//T/9P/0//T/
9P/0//T/9P/0//T/9P/0//T/9P/0//T/9P/0//T/9P/0//T/9P/0//T/9P/0//T/9P/0
//T/9P/0//T/9P/0//T/9P/y//L/8v/y//T/9P/0//T/9P/0//T/9P/y//L/8v/y//T/
9P/0//T/8//y//H/8P/x//L/8//0//L/8v/y//L/9P/0//T/9P/z//L/8f/w//L/8v/y
//L/9P/0//T/9P/y//L/8v/y//L/8v/y//L/9P/0//T/9P/y//L/8v/y//L/8v/y//L/
8v/y//L/8v/0//T/9P/0//L/8v/y//L/8v/y//L/8v/w//D/8P/w//H/8v/z//T/9v/2
//b/9v/2//b/9v/2//b/9f/1//b/9P/2//b/+P/6//r/+f/5//f/9//3//f/9f/1//X/
9v/3//j/+P/5//f/9v/2//b/9P/1//X/9f/1//X/9f/0//P/8v/x//H/8P/w//D/8P/w
/+7/7v/u/+3/7f/t/+7/7v/u/+7/7v/u/+7/7v/u/+7/7v/u/+7/7P/t/+3/7f/v/+//
7//v//D/8P/w//D/8f/v/+3/7f/p/+L/2//Z/9b/0P/M/9H/2//m//b/EwA3AGEAkgDE
APkAKQFRAXgBmwGuAaUBjQFrAUIBDQHNAIcARwAbAAoA/v/x/+z/7P/u/+7/7v/s/+z/
7//x//H/8f/x//D/7f/t/+3/7P/r/+v/7f/t/+3/7f/r/+v/6//r/+n/6v/q/+r/7P/s
/+z/7P/q/+v/6//r/+v/6v/q/+r/7P/s/+z/6//r/+z/7P/s/+r/6v/q/+r/6v/p/+n/
6f/q/+r/6v/q/+r/6f/p/+r/6v/q/+r/6v/r/+v/6//r/+v/6//r/+v/6//s/+z/7P/u
/+7/7v/u/+7/7v/u/+//7v/u/+7/7//w//D/8P/x//P/8//z//X/8//z//X/9v/2//b/
+P/5//z//f/+/////////wAAAQAAAAEAAgAEAAgACgAMAA8ADQAOABEAEQARABIAEgAT
ABMAEwAUABUAEwATABMAEgATABQAEwAUABMAEgASABIAEAAPAA4ADgAMAAoACQAIAAkA
BwAGAAYABAADAAEA//8AAP///v/8//z//P/6//r/+P/4//j/9v/5//r/+v/5//n/+f/5
//n/9//3//f/9//3//j/+f/5//r/+//7//r/9//2//X/9P/y//H/8f/y//H/8v/x//L/
8P/w/+//7//s/+v/6v/p/+r/6//s/+7/7f/s/+r/6f/o/+b/5f/k/+H/4f/g/9//3v/d
/9z/2v/b/9r/2f/Z/9r/2v/a/9r/3P/a/9r/2v/c/93/3v/g/+H/4v/j/+T/5f/m/+f/
6P/o/+j/6P/o/+n/6//s/+3/7//v/+//7//w//D/8P/w//P/8//x/+//6//k/9n/0f/M
/8r/yv/N/9f/6P8CACUAUQCHAL4A+gAzAWMBjQGyAdMB3AHBAZMBXwEiAdkAjQBLACMA
EQAAAPD/7f/w//D/8v/y//D/8P/w//P/8//z//H/8f/w/+//7//v/+7/7f/t/+3/7f/t
/+3/7f/t/+3/7f/t/+7/7v/u/+7/7v/u/+7/8P/x//H/8f/v/+7/7v/u//D/8P/w/+//
7//w//D/8P/y//L/8v/y//L/8f/x//H/8v/y//L/8v/y//H/8f/y//T/9P/0//T/9f/1
//X/9f/1//X/9f/1//X/9v/2//b/+P/4//j/+P/4//j/+P/5//r/+v/6//v//v/+//7/
//8BAAEAAQADAAUABQAHAAgACAAIAAoACwAOAA8AEAARABMAEwAUABUAFgAXABgAGgAY
ABgAGAAZABcAGAAbABsAGQAaABoAGwAaABkAGQAZABYAFQAUABIAEgASABAAEAAPAA4A
DgAOAAwACwAKAAoACgAIAAcABgAFAAMAAgACAAAA///9//v/+v/5//j/9v/2//b/9P/0
//T/9P/0//L/8v/y//H/7//x//H/8f/x//H/8f/x//H/8P/w//D/7//x//H/8v/z//X/
9f/1//X/9P/1//b/9v/0//b/9v/2//b/9//3//j/+f/5//n/+v/5//n/+f/4//j/+P/3
//f/9//3//f/+P/4//n/+v/7//r/+v/5//n/+//7//v/+//7//v/+v/6//r/+v/7//v/
+v/7//z//f/8//v/+v/5//j/+v/6//v/+v/5//n/+P/2//f/9//3//f/9//3//f/9f/1
//b/9v/3//j/+f/6//r/+v/6//n/9//3//f/9//4//j/+f/7//n/+f/4//j/9//4//j/
+P/5//n/+v/6//n/+P/4//j/+v/6//r/+//6//n/+P/2//f/9//4//j/+v/6//r/+v/5
//n/+f/5//j/9//3//b/+P/4//j/+P/4//n/+f/4//r/+v/7//r/+P/4//j/+P/4//j/
+P/4//j/+v/6//r/+v/6//r/+v/6//r/+v/6//r//P/8//z//P/6//r/+v/6//r/+v/6
//r/+v/6//r/+v/6//r/+v/6//r/+v/6//r/+P/4//j/+P/6//r/+v/6//r/+v/6//r/
+v/6//r/+v/8//z//P/8//r/+v/6//r//P/8//z//P/6//r/+v/6//r/+v/6//r//P/8
//z//P/8//z//P/8//r/+v/6//r//P/8//z//P/8//z//P/8//z//P/8//z//P/8//z/
/P/8//z//P/8//z//P/8//z//P/8//z//P/6//r/+v/6//v//P/9//7//f/8//v/+v/7
//z//f/+//7//v/+//7//P/8//z//P/+//7//v/+//z//P/8//z//P/8//z//P/8//z/
/P/8//7//v/+//7//P/8//z//P/+//7//v/+//7//v/+//7//v/+//7//v/+//7//v/+
//7//v/+//7/AAAAAAAAAAAAAAAAAAAAAAAAAAAAAAAA///+//3//P/+//7//v/+//7/
/v/+//7/AAAAAAAAAAAAAAAAAAAAAAAAAAAAAAAA/v/+//7//v/+//7//v/+/wAAAAAA
AAAA/v/+//7//v/+//7//v/+////AAABAAIAAQAAAP///f///wAAAAACAAEAAgABAAAA
//////3//f////////////3//v/+//7//////////v/+//7//v/////////////////+
//3//P/8//3//f/+//7//v/+//z//P/8//v/+//+/wAAAQACAAAAAAAAAAAAAgACAAIA
AgACAAIAAgADAAMAAwADAAMABQAFAAYABgAGAAYABwAHAAMAAQD9//b/7//r/+r/6P/q
//P///8SACgARwBzAKcA4AAcAVcBhwGtAcoB4QHiAccBnQFrASoB3wCRAEkAFwABAPr/
8v/r/+7/8P/y//T/9P/2//b/9//1//X/9f/z//L/8//1//X/9P/z//P/8//z//P/8//z
//P/8//z//P/9P/0//T/8v/y//L/8v/0//X/9f/1//X/9P/0//T/9P/0//T/8//z//T/
9P/0//L/8v/y//L/9P/z//P/8//0//T/9P/0//T/8//z//T/9P/0//T/9P/z//P/8//z
//X/9f/1//X/8//0//T/9P/2//b/9v/2//b/9v/2//f/9v/2//b/9//2//b/9v/3//j/
+f/6//3/+//7//3//v/8//z//v///wAAAQACAAMAAwADAAQABQAEAAUABgAIAAgACAAI
AAkACAAIAAoACQAIAAgABwAHAAYABQAFAAUABAADAAIAAAAAAAAA/v/+//3//P/8//z/
/P/7//r/+v/8//r/+f/4//j/9//3//j/+P/3//X/8//1//X/9f/0//b/9v/0//T/9P/0
//T/8v/w//D/7//t/+//7//v/+//7f/t/+3/7f/s/+z/7P/r/+v/6//s/+3/7f/t/+3/
7f/t/+3/7f/s/+3/8P/x//L/8//z//L/8v/1//X/9f/2//b/9//4//j/+//8//z//f/9
//3//f/+/wAAAQACAAMABAAEAAMAAwAFAAUABQAFAAQABQAFAAYABQAEAAQAAwACAAMA
BAAFAAIAAQAAAP////8AAP/////+//3//f/8//v/+//6//n/+f/5//n/+f/4//f/9//2
//b/9v/2//b/9P/0//T/8//x//H/8f/x//H/8P/w//H/8f/x//D/8P/v//D/8P/w/+//
7//w//D/8f/w//D/8P/w//D/8P/x/+//7//v/+7/7f/t/+7/7v/s/+z/7P/s/+3/7f/t
/+3/7f/t/+7/7v/s/+z/7P/s/+z/7f/t/+z/7P/s/+v/7P/s/+z/7P/s/+z/6//q/+n/
6P/p/+r/6//s/+7/7v/u/+7/7P/s/+z/7P/q/+r/6v/q/+r/6v/q/+r/7P/s/+z/7P/s
/+z/7P/s/+r/6v/q/+r/6v/q/+r/6v/s/+z/7P/s/+r/6v/q/+r/6P/o/+j/6P/q/+r/
6v/q/+z/7P/s/+z/6//q/+n/6P/q/+r/6v/q/+r/6v/q/+r/6v/q/+r/6v/q/+r/6v/q
/+r/6v/q/+r/6v/q/+r/6v/q/+r/6v/q/+r/6v/q/+r/6v/q/+r/6v/q/+r/6v/q/+r/
6v/q/+r/6v/q/+r/6v/q/+r/6v/q/+r/6v/q/+r/6v/q/+r/6v/q/+r/6v/q/+r/6v/q
/+r/7P/s/+z/7P/q/+r/6v/q/+r/6v/q/+r/7P/s/+z/7P/s/+z/7P/s/+r/6f/p/+r/
7P/u/+7/8P/u/+7/7f/t/+7/7//w//H/8//z//P/9P/0//T/8//z//X/9P/0//T/8v/z
//P/8//y//H/8P/u/+3/7P/r/+v/7f/u/+//8P/t/+r/6f/o/+f/5//n/+j/6P/o/+j/
6P/o/+j/6P/o/+j/6P/o/+j/6P/p/+n/6f/n/+f/5//n/+r/6v/q/+r/6//p/+f/5f/h
/9z/1f/R/8z/yP/G/8v/0//e//L/DwAzAGEAlADIAP0AKwFVAXwBnwGwAacBjwFvAUQB
CwHLAIUAQwAXAAQA+v/t/+b/6P/q/+r/6P/o/+j/6//t/+3/6//r/+r/6f/p/+n/6P/n
/+f/6f/p/+n/6f/n/+f/5//n/+f/6P/o/+j/6P/o/+j/6P/o/+n/6f/p/+n/6P/o/+j/
6v/q/+r/6f/n/+j/6P/o/+j/6P/o/+j/6P/n/+f/5//o/+j/6P/o/+j/5//n/+j/6P/o
/+j/6P/p/+n/6f/p/+n/6f/p/+n/6f/q/+r/6v/u/+7/7v/u/+z/7P/s/+3/8P/w//D/
8f/y//L/8v/z//P/8//z//X/8//z//X/9v/2//b/+P/5//r/+//8//3//////wAAAQAC
AAMABAAGAAcACAAJAAsACQAKAA0ADQAPABAAEAARAA8ADwAQABEADwAPAA8ADgAPABAA
DwAQAA4ADAALAAoACgAJAAgACAAGAAQAAwACAAMAAQAAAAAA/v/9//v/+f/6//n/+P/2
//b/9v/0//T/9P/0//T/8v/y//L/8f/v/+//7//v/+//7//v/+//7//u/+7/7v/t/+z/
6//r/+v/7f/t/+3/7f/p/+n/6f/o/+j/6v/q/+r/5//n/+b/5v/m/+X/5P/k/+P/4//j
/+L/4v/i/+H/4f/g/9//3v/e/93/3f/d/93/4P/g/9//3//f/9//3//f/97/3//f/+D/
3v/e/9//3//h/+P/5f/n/+n/6f/p/+n/6f/q/+n/6f/q/+v/7f/u//D/8f/x//H/7//v
/+//7//x//H/8v/y//D/8P/w//D/8v/y//L/8f/x//H/8f/x//H/8P/w//H/8f/x//D/
8P/x//L/8v/y//H/8f/y//L/8//y//L/8v/w//D/8P/x/+//7//v/+7/7//v//D/8P/y
//L/8v/y/+//7//v/+//8f/x//L/8v/y//L/8v/y//L/8//z//L/9P/y//H/8P/w//L/
8v/y//L/8P/w//D/8P/y//L/8v/y//L/8v/y//L/8v/y//L/8v/x//D/7//u/+//8P/x
//L/8v/y//L/8v/y//L/8v/y//D/8P/w//D/8P/w//D/8P/w//D/8P/w//D/8P/w//D/
8P/w//D/8P/y//L/8v/y//L/8v/y//L/8P/w//D/8P/y//L/8v/y//D/8P/w//D/8v/y
//L/8v/w//D/8P/w//L/8v/y//L/8v/y//L/8v/y//L/8v/y//L/8v/y//L/8v/y//L/
8v/z//T/9f/2//X/9P/z//L/8P/w//D/8P/x//L/8//0//L/8v/y//L/8v/y//L/8v/y
//L/8v/y//T/9P/0//T/9P/0//T/9P/z//L/8f/w//P/9P/1//b/9P/0//T/9P/y//L/
8v/y//L/8v/y//L/8v/y//L/8v/0//T/9P/0//b/9v/2//b/+P/4//j/+P/2//b/9v/2
//b/9v/2//b/+P/4//j/+P/4//j/+P/4//j/+P/4//j/9v/2//b/9v/4//j/+P/4//j/
+P/4/w==
         </WaveFormData>
      </LeadData>
      <LeadData>
         <LeadByteCountTotal>10000</LeadByteCountTotal>
         <LeadTimeOffset>0</LeadTimeOffset>
         <LeadSampleCountTotal>5000</LeadSampleCountTotal>
         <LeadAmplitudeUnitsPerBit>4.88</LeadAmplitudeUnitsPerBit>
         <LeadAmplitudeUnits>¦ÌV</LeadAmplitudeUnits>
         <LeadHighLimit>2147483647</LeadHighLimit>
         <LeadLowLimit>268435456</LeadLowLimit>
         <LeadID>V6</LeadID>
         <LeadOffsetFirstSample>0</LeadOffsetFirstSample>
         <FirstSampleBaseline>0</FirstSampleBaseline>
         <LeadSampleSize>2</LeadSampleSize>
         <LeadOff>FALSE</LeadOff>
         <BaselineSway>FALSE</BaselineSway>
         <ExcessiveACNoise>FALSE</ExcessiveACNoise>
         <MuscleNoise>FALSE</MuscleNoise>
         <LeadDataCRC32>1947775358</LeadDataCRC32>
         <WaveFormData>
6v/q/+r/6v/q/+r/6v/q/+v/7P/t/+7/7P/s/+z/7P/q/+r/6v/q/+r/6v/q/+r/7P/s
/+z/7P/s/+z/7P/s/+v/6v/p/+j/6v/q/+r/6v/s/+z/7P/s/+7/7v/u/+7/7v/u/+7/
7v/s/+z/7P/s/+r/6v/q/+r/7P/s/+z/7P/q/+r/6v/q/+r/6v/q/+r/7P/s/+z/7P/q
/+r/6v/q/+r/6v/q/+r/6//s/+3/7v/s/+z/7P/s/+3/7v/v//H/8P/w//L/8v/w//D/
7v/t/+//8P/w/+//7//w//H/8v/w//H/7v/s/+3/7f/t/+7/8P/w//D/8f/x//H/8f/w
//L/8P/v/+7/7f/t/+3/7v/t/+r/6P/m/+b/5v/n/+j/5v/m/+X/5f/m/+f/5//o/+f/
5//n/+f/5//n/+f/5//o/+j/6f/q/+r/6f/p/+r/7P/s/+v/6P/n/+T/3//Z/9b/0//N
/8n/yf/O/9b/5f/7/xcAOwBiAIkAsgDYAPkAHAE+AVQBTwE5AR4B/wDdALsAlwBvAEkA
MQAeAAwA/v/7//r/+P/0//P/8v/y//L/8v/w/+7/6//r/+n/6P/n/+b/5v/n/+j/6f/q
/+j/6P/o/+j/6P/o/+j/6P/m/+b/5v/m/+f/6P/o/+n/6//r/+v/6//p/+r/6v/q/+v/
6//r/+v/6//r/+v/6v/q/+r/6v/q/+j/6f/p/+n/5//n/+f/6P/q/+r/6v/q/+j/6P/o
/+j/6f/p/+n/6f/p/+v/6//r/+n/6f/p/+r/7P/t/+7/8P/w//H/8f/x//D/8P/w//H/
8f/y//L/8//0//X/9//4//b/9v/4//n/+P/6//v//P/9//3///8AAP//AAACAAMABgAH
AAcABwALAAwADQANAA0ADgAOAA0ADQAMAAwADQAOAA4ADgAOAAsACgAJAAkACQAKAAsA
DAAKAAgABwAGAAYABQAFAAUABAADAAIA//8AAP///P/8//r/+f/4//j/9v/3//f/9v/3
//f/9f/1//H/8P/w//H/8v/y//P/9P/z//P/9P/1//T/8v/w/+7/7f/t/+z/7P/v/+//
7//u/+3/7f/t/+3/7P/q/+n/5//m/+b/5v/m/+j/6P/o/+j/6v/p/+n/6f/n/+b/5f/k
/+L/4//j/+P/4v/g/97/3f/d/93/3f/d/+D/4f/i/+P/4f/h/+H/4f/h/+T/5P/l/+T/
4//i/+H/4v/k/+X/5v/n/+f/6P/o/+j/6P/o/+n/6//r/+v/6//r/+v/6//r/+7/7v/v
/+//7//v/+//7//v/+7/7v/t/+3/7f/t/+3/7f/t/+3/7f/r/+r/6v/q/+v/7P/u/+//
7f/t/+3/7f/s/+z/7P/s/+7/7v/v/+//7//v/+//7//t/+3/7v/u/+3/7P/r/+n/6f/p
/+n/6f/r/+3/7v/v/+//7//v/+//7//v/+3/7f/t/+3/7//v//D/7//u/+3/7P/s/+z/
7P/s/+r/6v/q/+r/6v/q/+r/6v/s/+z/7P/s/+z/7P/s/+z/7P/s/+z/7P/q/+r/6v/q
/+z/7P/s/+z/7P/s/+z/7P/s/+z/7P/s/+r/6v/q/+r/6P/o/+j/6P/p/+r/6//s/+7/
7v/u/+7/7P/s/+z/7P/s/+z/7P/s/+r/6v/q/+r/6v/q/+r/6v/s/+z/7P/s/+r/6v/q
/+r/6P/o/+j/6P/o/+j/6P/o/+n/6v/r/+z/7P/s/+z/7P/q/+r/6v/q/+r/6v/q/+r/
7P/s/+z/7P/s/+z/7P/s/+7/7v/u/+7/7v/u/+7/7v/s/+z/7P/s/+r/6v/q/+r/6//t
/+//8P/x//D/7//u/+z/6//r/+z/7v/t/+3/7v/v//D/8f/z//H/8P/w/+//7P/s/+z/
7P/u/+//7//v//H/8P/w/+7/6//q/+n/6f/p/+r/6v/o/+n/6P/o/+j/6P/o/+f/5v/l
/+X/5f/l/+T/5P/l/+X/5//n/+f/5//o/+n/6//s/+z/7P/r/+n/6P/o/+f/5v/p/+j/
5//i/9n/1f/S/9H/zf/L/8v/zv/Y/+f///8fAEEAaACRALoA4gABASIBQAFQAUUBLQEU
AfcA0wCtAIcAXwA9ACcAFgAEAPz/+f/2//L/8P/t/+z/6v/q/+z/7P/s/+v/6f/n/+b/
5f/k/+T/5P/k/+T/5P/m/+b/5v/m/+b/5v/m/+b/5P/k/+T/5P/k/+T/4//j/+L/4f/g
/9//4P/i/+P/5P/m/+f/6P/p/+j/5//m/+T/5P/k/+T/5P/m/+f/5//n/+X/5f/l/+b/
5P/k/+T/5P/l/+b/5//o/+n/6f/p/+n/5//p/+n/6f/n/+f/5//o/+f/5//n/+j/6v/r
/+v/6//t/+7/7//x/+//8P/w//H/8f/x//L/8v/w//D/8v/z//T/9v/3//j/+//7//3/
/v///wAAAgADAAIAAwADAAMABQAGAAcABwAKAAwADQANAAsACgAKAAsADAAMAAwADAAN
AAwACwALAAoACgAKAAoACAAGAAUABAADAAEAAAD//wEAAQABAP///v/9//r/+v/4//f/
9v/2//b/9//3//b/9f/1//P/8//y//L/8//1//P/8v/y//L/8f/x//L/8//y//D/7v/s
/+z/7f/t/+7/7//v/+//7v/t/+3/7f/t/+3/7P/s/+v/6v/q/+r/6v/p/+j/5//m/+b/
5f/l/+X/5f/k/+P/4v/i/+P/4//j/+P/4v/h/+H/4f/h/+H/4f/g/9//3v/d/9//3//f
/9//4P/k/+X/5//p/+n/6f/p/+f/6P/o/+j/6//r/+z/7P/q/+r/6v/r/+z/7f/u/+//
8f/x//H/8f/w//D/8f/x/+//7//v/+//8f/w//D/7//t/+3/7f/t//D/8f/y//P/9f/0
//T/9P/z//L/8v/x//H/8f/x//H/8f/y//P/9P/y//L/8//z//H/8f/x//H/8P/x//P/
9P/y//L/8v/x//H/8f/x//H/9P/1//X/9f/1//X/9f/1//X/9f/z//P/8//z//P/8//0
//T/9P/0//T/9v/2//b/9v/4//j/+P/4//b/9v/2//b/+P/4//j/+P/4//j/+P/4//b/
9v/2//b/9v/2//b/9v/2//b/9v/2//f/+P/5//r/+P/4//j/+P/4//j/+P/4//b/9v/2
//b/9f/0//P/8v/1//b/9//4//n/+v/7//z/+v/6//r/+v/5//j/9//2//j/+P/4//j/
9v/2//b/9v/0//T/9P/0//X/9v/3//j/+f/6//v//P/6//r/+v/6//r/+v/6//r/+f/4
//f/9v/3//j/+f/6//r/+v/6//r/+v/6//r/+v/4//j/+P/4//r/+v/6//r/+P/4//j/
+P/4//j/+P/4//j/+P/4//j/+f/6//v//P/6//r/+v/6//j/+P/4//j/+P/4//j/+P/5
//r/+//8//v/+v/5//j/+P/4//j/+P/5//r/+//8//v/+v/5//j/+v/6//r/+v/6//r/
+v/6//r/+v/6//r/+//8//3//v8AAAAAAAAAAP//AAAAAAIAAAAAAAAA/v//////AAAA
AAEAAQACAAMAAQABAAIA//8AAAAA///+/wAAAAAAAAAABAAFAAYABwAFAAQAAQD///7/
/f/9//3/AAAAAP7//f/6//r/+v/7//z//P/8//v//f/9//3//P/8//3//f/9//v/+//7
//v/+//8//z//f/+//7//f/9//7//v/+//3//P/5//T/7f/l/97/2//X/9n/3//o//b/
CwAlAEkAdwCmANEA+AAYATUBUgFmAWYBUwE7ARwB9QDPAKkAeQBPADcAKQAaAAwABAAD
AAIAAAAAAAEAAgACAAQAAgACAAIA///9//3//v/9//z//P/6//r/+v/6//z//P/8//z/
/v/+//7//v/8//z//P/8//z//P/7//v//f/9//3//f/7//z//P/8/////////////f/9
//3//P/6//r/+v/6//v//f/+////////////AAD+//7//v/+//7//v/+//7//f/9//3/
/f///wEAAQABAAIAAwAEAAYABgAFAAQABAAEAAUABQAFAAYABgAGAAcACQAKAAoACwAL
AAsADAAMAAwADAAOAA8ADgAQABEAEgAVABUAFwAYABsAHAAeAB8AHwAfAB4AHQAhACIA
IwAjACIAJAAlACUAJgAmACcAKQApACgAJwAmACcAJgAlACUAJgAmACYAJgAlACIAIAAe
AB8AHQAcABsAGgAZABgAFQAUABMAEAAQAA4ADQAMAAwADAANAA0ADAALAAsACQAJAAcA
BgAGAAcABwAGAAYABgADAAMABAAFAAcABgAFAAQAAQABAAAAAAAAAP///v/8//z//f/+
/////v/8//v/+f/4//j/+P/4//r/+v/6//r/+v/5//n/+f/5//j/9//2//b/9//3//f/
9//2//X/9f/2//f/+P/5//v/+//7//v/+//7//v/+//5//z//P/9////////////AAAC
AAMABAAFAAUABgAGAAYABgAGAAcABQAFAAUABQAFAAUABQAFAAQABAAFAAUAAwADAAMA
AwADAAIAAgABAAMAAwADAAMAAQABAAEAAQABAAAAAAAAAAIAAgADAAMAAQABAAEAAQD/
//7//f/8//7//v//////AAABAAIAAwD/////AAAAAP7//v/+//3////////////+////
//////////////////////3//f/9//3//f/7//r//P/8//z//P/8//z//P/8//z//P/8
//z//f/+////AAD///7//f/8//z//P/8//z/+v/6//r/+v/6//r/+v/6//r/+v/6//r/
+v/6//r/+v/6//r/+v/6//r/+v/6//r/+v/6//r/+v/4//j/+P/4//r/+v/6//r/+f/4
//f/9v/0//T/9P/0//T/9P/0//T/+P/6//z//v/9//z/+//6//j/+P/4//j/9v/2//b/
9v/4//j/+P/4//j/+P/4//j/+P/4//j/+P/4//j/+P/4//b/9v/2//b/9v/2//b/9v/2
//b/9v/2//T/9P/0//T/8v/y//L/8v/1//b/9//4//b/9v/2//b/9v/2//b/9v/0//T/
9P/0//b/9v/2//b/9P/0//T/9P/y//L/8v/y//T/9P/0//T/8v/y//L/8v/0//T/9P/0
//T/9P/0//T/8v/y//L/8v/y//L/8v/y//L/8v/y//L/8P/w//D/8P/y//L/8v/y//L/
8v/y//L/8P/w//D/8P/y//L/8v/y//D/8P/w//D/8P/w//D/8P/y//L/8v/y//L/8v/y
//L/7//u/+3/7P/w//L/9P/2//b/9v/2//b/9P/0//T/9P/1//b/9v/4//j/+P/4//b/
9f/1//b/9v/z//P/9P/1//b/9//5//f/+P/4//f/9v/2//b/9v/2//X/9f/1//X/9P/0
//L/8f/x//H/8v/z//L/8v/w/+//7v/u/+7/7//v/+7/7f/r/+v/6//r/+r/7P/t/+3/
7f/t/+3/7f/t/+v/7P/s/+3/8P/w/+//7//y//L/8v/x//D/7f/m/+H/2f/W/9H/y//J
/83/1P/g//X/EwA3AFsAggCrANIA9gAVATYBUAFWAUUBKwEQAe8AzQCpAIEAWQA/AC0A
GgAIAAAAAQAAAPz/+v/3//b/9P/y//L/8P/w//H/8//z//L/8f/w//D/7v/u/+7/7v/s
/+z/7P/s/+r/6v/q/+r/6//s/+3/7v/s/+z/6//r/+v/6//r/+v/6//s/+z/7P/t/+3/
7f/t/+v/6//r/+r/6//s/+3/7v/r/+v/6v/p/+r/6//s/+7/7v/u/+7/7v/s/+z/7P/s
/+v/6//r/+v/7f/v/+//7//x//H/8f/y//P/8//z//T/8v/z//P/8//y//L/8v/z//X/
9v/2//f/9//3//j/+P/4//j/+v/7//z//v///wAAAAD//wAAAAACAAQABwAJAAoACwAL
AAsADwAQABEAEQASABQAFQAVABUAFAAUABUAFAAUABQAFAAVABQAEwATABQAFAAUABQA
EgAQAA8ADgANAAsACgAJAAcABwAHAAUABAADAAAAAAD+//3//P/8//7///////7/////
//3//f/5//j/+P/5//j/9v/1//T/9f/1//b/9//3//b/9f/0//X/9f/0//T/8//z//P/
8v/x//H/8f/x//P/8v/y//H/8v/y//L/8v/x//D/7//u/+7/7f/t/+3/7f/s/+v/6v/q
/+v/6//r/+3/7P/r/+v/6f/p/+n/6f/p/+n/6f/p/+n/6f/p/+n/5//q/+r/6//t/+3/
7f/t/+//8P/w//D/8//z//T/9P/y//L/8v/z//P/8//z//P/8//z//P/8//3//j/+v/7
//n/+f/5//n/+f/4//j/9//3//f/9//3//f/9//3//f/9f/0//T/9P/y//L/8//z//P/
8//z//P/9P/0//T/9P/1//b/+P/5//f/9//3//f/8//z//T/9P/2//b/9v/1//X/9f/1
//X/9f/1//T/8//0//X/9v/3//n/+f/3//f/9f/z//P/8//0//X/9v/3//j/+P/4//j/
+P/3//b/9f/0//T/9P/0//T/9v/2//b/9v/0//T/9P/0//T/9P/0//T/9v/2//b/9v/0
//T/9P/0//T/9P/0//T/9P/0//T/9P/0//T/9P/0//b/9v/2//b/9v/2//b/9v/2//b/
9v/2//T/9P/0//T/8v/y//L/8v/0//T/9P/0//T/9P/0//T/9P/0//T/9P/0//T/9P/0
//T/9P/0//T/9P/0//T/9P/y//L/8v/y//T/9P/0//T/9P/0//T/9P/y//L/8v/y//L/
8v/y//L/9P/0//T/9P/0//T/9P/0//T/9P/0//T/8v/y//L/8v/y//L/8v/y//P/9P/1
//b/9P/0//T/9P/y//L/8v/y//L/8v/y//L/9P/0//T/9P/0//T/9P/0//T/9P/0//T/
8v/y//L/8v/0//T/9P/0//T/9P/0//T/8//y//H/8P/x//L/8//0//b/9v/2//b/9v/2
//b/9v/2//b/9v/2//T/9P/1//b/9v/4//j/+P/6//j/9//3//b/9v/1//X/+P/5//r/
+//9//v/+v/6//f/9v/2//b/9v/2//f/9//5//n/+P/4//j/9//2//X/8//z//T/9P/x
/+//7f/s/+7/7//w//D/8P/v/+//7//v/+7/7v/v/+//7//v/+//8f/x//H/8v/w//H/
8v/y//H/8f/y//L/8P/x//L/8f/u/+f/3//c/9f/0f/P/9H/1v/g/+//CQAnAEkAbgCb
AMYA7AANAS4BUAFcAVEBNwEaAfsA2wC3AI8AZQBHADMAIAAOAAYAAwAAAAAA/P/5//b/
9P/2//T/8v/w/+//7//v/+//7//v//D/8P/w//D/8P/v/+7/7f/s/+7/7v/u/+7/7v/u
/+7/7v/s/+z/6//r/+v/6//r/+v/6//s/+z/7P/r/+v/6//r/+3/7f/t/+z/7P/s/+z/
7P/u/+//7//v/+//7//v//D/7v/u/+7/7v/u/+7/7v/u/+3/7f/t/+3/7f/v/+//7//x
//H/8f/y//H/8f/x//L/8v/z//P/8//y//L/8v/z//X/9v/2//f/9f/1//b/9v/4//j/
+v/7//7/AAABAAIAAAD//wAAAAADAAQABgAHAAkACwAMAA0ADwAQABEAEQARABIAEgAR
ABEAEAAQABEAEgASABIAEgASABIAEgATABAAEAAQABAADgAMAAsACgALAAkACAAHAAcA
BwAHAAUABgAFAAIAAgD+//3//P/8//v/+//6//j/+v/7//r/+//6//r/+//9//v/+v/6
//r/9//3//j/+f/8//z//P/8//3//f/8//r/+f/4//f/9v/2//b/9//4//X/9v/1//T/
8v/w/+//7//y//L/8f/x//T/9f/2//f/9//z//D/7v/v/+7/7v/u/+v/6v/q/+n/6P/n
/+X/5P/i/+H/4P/f/+H/4f/i/+L/4//j/+P/5P/l/+f/6f/q/+r/6f/p/+n/5//m/+b/
5//q/+v/7P/t/+3/7f/t/+7/8P/x//L/8v/z//P/9P/0//b/9f/0//P/8P/n/9//1v/R
/8//zf/P/9j/5v/7/xcAPQBnAJIAvQDoAA4BLQFOAWgBbAFVATEBDAHpAMEAlwBvAE8A
NwAhAA4ABgAEAAMAAAD8//j/9f/0//L/9P/2//b/9v/1//X/8//y//H/8P/w//D/8P/w
//D/8v/y//L/8v/w//D/8P/w/+7/7v/u/+7/8P/w/+//7//v/+//7//v/+//8P/w//D/
8//z//P/8//z//P/8//y//L/8v/y//L/8v/z//P/8//x//H/8f/y//X/9v/3//j/+P/4
//j/+P/3//f/9//3//f/+f/5//n/+f/5//n/+v/5//n/+f/6//r/+//7//v//P/8//z/
/f///wAAAAABAAQABQAHAAgACAAIAAoACwALAAwADAAMAA4ADwASABQAFQAWABgAGQAZ
ABkAGAAXABkAGgAbABsAGwAcABwAGwAaABgAFwAXABUAFAATABIAEwASABEAEQAPAA4A
DQAMAAwACgAJAAgACQAHAAYABQADAAMAAwABAP7//f/6//r/+v/5//j/+P/4//n/+f/4
//f/9//1//X/9P/0//X/9//1//T/9P/0//P/8//0//X/9f/0//P/8v/0//X/9f/2//f/
9//3//b/9//3//f/9//5//j/+P/3//f/+P/5//r/+P/4//j/+P/4//f/9//3//r/+v/6
//r/+v/7//v/+//7//r/+f/5//r/+//8//3/+//7//v/+//9//3//f/9//z//v/9//3/
+//7//v/+//7//z//P/8//v/+//8//z/+v/6//r/+//7//v/+//7//n/+f/5//n//P/8
//3//f/7//v/+//7//n/+P/4//f/+P/5//r/+//8//3//v////7//P/7//r/+P/4//n/
+f/6//v//P/9//7//v/+//7//v/+///////9//3//f/9//v/+//8//z//P/8//z/+//5
//n/+f/5//r/+//7//v//P/9//7//////////f/9/////f/9//3//P/6//r/+v/6//z/
/P/8//z//v/+//7//v/+//7//v/+/wAAAAAAAAAAAAAAAAAAAAD+//7//v/+//7//v/+
//7//v/+//7//v8AAAAAAAAAAP7//v/+//7//v/+//7//v///wAAAQACAAAAAAAAAAAA
/v/+//7//v8AAAAAAAAAAAIAAgACAAIAAgACAAIAAgABAAAA///+////AAABAAIAAgAC
AAIAAgAAAAAAAAAAAAAAAAAAAAAAAgACAAIAAgAAAAAAAAAAAAIAAgACAAIAAwAEAAUA
BgAFAAQAAwACAAAAAAAAAAAA/v/+//7//v///wAAAQACAAIAAgACAAIAAQAAAP///v8B
AAIAAwAEAAQABAAEAAQAAgACAAIAAgACAAIAAgACAAEAAAD///7///8AAAEAAgAEAAQA
BAAEAAIAAgACAAIAAgACAAIAAgAEAAQABAAEAAQABAAEAAQAAgACAAIAAgACAAIAAgAC
AAQABAAEAAQABgAGAAYABgAGAAYABgAGAAUABAADAAIAAAAAAAAAAAADAAQABQAGAAQA
BAAEAAQAAgACAAIAAgACAAIAAgACAAIAAgACAAIAAgACAAIAAgAEAAQABAAEAAQABAAE
AAQAAQAAAP///v///wAAAQACAAQABAAEAAQAAwACAAEAAAADAAQABAAGAAQABAAEAAIA
/////wAAAAD9//3//v////7///8BAP////8AAAAAAAD+//7//v/+//3//f/9//3///8A
AP//////////AAABAP///v/7//n/+//8//3///8CAAIAAgABAP////////7/AAABAAEA
AQABAAEAAQABAP//AAAAAAEABAAEAAMAAwACAAIAAgABAP7//f/6//X/8f/w/+v/6f/p
/+v/8v/+/xMALQBRAH0AqgDVAAIBJgFDAV4BdgF6AWcBRQEeAfMAxwCbAG0ASQAzACUA
FgAMAAgABQAEAAAA/v/7//j/9v/2//b/+P/4//n/+f/5//j/9//2//b/9f/0//P/8v/z
//T/9f/2//T/9P/0//T/9v/2//b/9v/2//b/9f/1//f/9//3//f/9f/2//b/9v/3//f/
9//3//f/9//3//b/+P/4//j/+P/6//v/+//7//r/+f/4//j/+P/4//j/+P/4//j/+P/4
//n/+f/5//n/+f/7//v/+//9//3//f/+//3//f/9//7//f/9//z/+//+//7//v///wAA
AgADAAUABAADAAMAAgACAAIABAAFAAQABgAHAAgABwAHAAkACgAKAAoACwALAAwADQAN
AA0ADgAOAA4ADQANAA4ADgANAA0ADAAMAA0ACwAKAAkACAAIAAgACAAJAAoACgAKAAoA
CgAIAAcABgAHAAUABAADAAMAAwADAAEAAgABAP7//v/9//3//f/+//z//f/9//z//f/9
//v/+//3//b/9v/3//f/9v/2//b/9v/3//n/+//5//j/9//2//P/8//y//L/8//z//P/
8v/y//P/9P/1//f/9v/2//X/9f/2//f/+P/4//j/+P/4//n/+f/6//v//P/8//z//P/8
//3//f/9//7//v/+////AAABAAIAAwAFAAUABQAFAAMAAwADAAMAAgAEAAMAAwACAAEA
AAD///3//v/+//7//f/9//7//v/8//z//P/9//v/+//7//v/+v/5//j/9//4//j/+f/5
//n/+f/5//n/+f/4//j/9//1//X/9f/1//P/8//z//P/9f/0//T/9P/0//T/9f/1//P/
8//z//P/8v/y//L/8v/y//L/8//z//H/8f/x//H/8f/x//L/8v/w//D/8P/v//H/8f/x
//H/8P/x//H/8f/v/+//7//v/+//7//t/+3/6//r/+v/6//s/+r/6v/q/+r/6v/q/+r/
6v/u//D/8v/0//P/8v/x//D/7v/u/+7/7v/s/+z/7P/s/+7/7v/u/+7/7P/s/+z/7P/s
/+z/7P/s/+r/6v/q/+r/7P/s/+z/7P/s/+z/7P/s/+r/6v/q/+r/6v/q/+r/6v/s/+z/
7P/s/+z/7P/s/+z/7P/s/+z/7P/u/+7/7v/u/+z/7P/s/+z/7P/s/+z/7P/q/+r/6v/q
/+j/6P/o/+j/6f/q/+v/7P/s/+z/7P/s/+r/6v/q/+r/6v/q/+r/6v/q/+r/6v/q/+r/
6v/q/+r/6P/o/+j/6P/q/+r/6v/q/+j/6P/o/+j/6P/o/+j/6P/q/+r/6v/q/+j/6P/o
/+j/6P/o/+j/6P/o/+j/6P/o/+r/6v/q/+r/6v/q/+r/6v/o/+j/6P/o/+j/6P/p/+r/
6v/s/+z/7P/s/+r/6f/p/+v/7P/s/+3/7v/v//D/8f/2//X/9f/2//X/9P/0//T/8v/y
//P/8//y//H/7//u/+z/6//q/+n/6//r/+z/7P/o/+f/5v/m/+j/6f/q/+r/6P/n/+f/
5//n/+b/5v/n/+X/5f/l/+X/4//j/+P/5P/m/+f/6P/o/+n/6f/q/+r/6v/p/+j/5f/i
/9v/1f/Q/8v/x//D/8X/zP/W/+X///8fAEUAcACZAMIA5gAHASgBSAFWAUkBMwEYAfcA
1QCxAIkAXwA/ACkAGAAIAPz/+f/4//T/8P/t/+z/7P/q/+r/6v/q/+v/6//r/+j/5//m
/+b/5v/m/+b/5v/m/+b/5v/m/+b/5v/m/+b/5v/m/+b/5v/k/+T/4//j/+X/5f/l/+X/
5//o/+j/6P/o/+f/5v/l/+P/4//j/+L/5P/k/+T/5P/k/+X/5f/l/+X/5f/l/+b/5P/k
/+T/5P/m/+b/5v/m/+f/5//n/+f/5//p/+n/6f/n/+f/5//o/+n/6f/p/+r/6//t/+7/
7//u/+7/7v/v/+3/7v/u/+//7//v//D/8P/y//L/9P/1//T/9v/3//j/+//7//3//v/9
//7/AAABAAIAAwADAAMABQAGAAcABwAHAAgACAAHAAYABAADAAMABwAIAAkACgALAAoA
CQAJAAYABgAGAAYABgAEAAMAAgABAP///v/9//z/+//6//f/+P/3//T/9P/z//P/8//0
//L/8//z//L/8f/x/+//7//r/+r/6v/r/+v/6v/q/+r/6//r/+z/7f/t/+z/6//q/+v/
6//q/+r/6//r/+v/6v/p/+n/6f/p/+v/6v/q/+n/5v/m/+b/5v/k/+T/5P/k/+L/4f/h
/+H/4//i/+H/4P/f/9//3v/d/+D/4P/g/+H/4f/h/+H/4f/f/9//3//f/93/3f/d/93/
3f/g/+D/4f/i/+P/5P/l/+P/5P/k/+T/4//j/+T/5P/m/+j/6v/t/+v/6//r/+v/6//r
/+v/6//s/+z/7f/t/+3/7f/t/+3/7v/u/+//7//t/+3/7f/t/+v/6//r/+v/6//q/+r/
6v/r/+z/7v/v/+3/7f/t/+3/7P/s/+z/7P/q/+r/6//r/+n/6f/p/+n/6P/p/+v/7P/u
/+7/7v/t/+3/7f/t/+3/7P/t/+3/7f/t/+3/7f/t/+3/7f/r/+v/7f/t/+v/6//s/+r/
6v/q/+r/6//s/+3/7v/w//D/8P/w/+7/7v/u/+7/7f/s/+v/6v/q/+r/6v/q/+3/7v/v
//D/7v/u/+7/7v/s/+z/7P/s/+7/7v/u/+7/7v/u/+7/7v/u/+7/7v/u/+z/7P/s/+z/
7v/u/+7/7v/s/+z/7P/s/+z/7P/s/+z/7v/u/+7/7v/w//D/8P/w/+7/7v/u/+7/7P/s
/+z/7P/u/+7/7v/u/+7/7v/u/+7/7P/s/+z/7P/u/+7/7v/u/+7/7v/u/+7/8P/w//D/
8P/w//D/8P/w/+3/7P/r/+r/7f/u/+//8P/y//L/8v/y//H/8P/v/+7/7v/u/+7/7v/w
//D/8P/w/+7/7v/u/+7/7f/s/+v/6v/r/+z/7f/u/+//8P/x//L/8P/w//D/8P/u/+7/
7v/u/+7/7v/u/+7/7//w//H/8v/y//L/8v/y//D/8P/w//D/7v/u/+7/7v/w//D/8P/w
//L/8v/y//L/9P/0//T/9P/y//L/8v/y//D/8P/w//D/8v/y//L/8v/y//L/8v/y//L/
8v/y/w==
         </WaveFormData>
      </LeadData>
   </Waveform>
</RestingECG>
