# Supplementary material for: Detection of Left Atrial Enlargement Using a Convolutional Neural Network-Enabled Electrocardiogram
Source: Front Cardiovasc Med. 2020 Dec 17;7:609976. doi: 10.3389/fcvm.2020.609976 (PMC7773668; doi:10.3389/fcvm.2020.609976)
Supplement: Supplementary file 2 [file Data_Sheet_2.ZIP › normal1/1802010010_8017_00000021.XML]

<?xml version="1.0" encoding="Windows-1252"?>
<!DOCTYPE RestingECG SYSTEM "restecg.dtd">
<RestingECG>
   <PatientDemographics>
      <PatientID>1802010010</PatientID>
      <PatientAge>61</PatientAge>
      <AgeUnits>Years</AgeUnits>
      <Gender>Female</Gender>
      <PatientLastName>zhangyufang</PatientLastName>
   </PatientDemographics>
   <TestDemographics>
      <DataType>Resting</DataType>
      <Site>1</Site>
      <AcquisitionDevice>MAC55</AcquisitionDevice>
      <Status>Unconfirmed</Status>
      <Priority>Normal</Priority>
      <AcquisitionTime>09:48:24</AcquisitionTime>
      <AcquisitionDate>07-03-2015</AcquisitionDate>
      <CartNumber>1</CartNumber>
      <AcquisitionSoftwareVersion>009C</AcquisitionSoftwareVersion>
      <XMLSourceVersion>MAC5000 v1.0</XMLSourceVersion>
   </TestDemographics>
   <RestingECGMeasurements>
      <VentricularRate>73</VentricularRate>
      <AtrialRate>73</AtrialRate>
      <PRInterval>142</PRInterval>
      <QRSDuration>82</QRSDuration>
      <QTInterval>410</QTInterval>
      <QTCorrected>451</QTCorrected>
      <PAxis>47</PAxis>
      <RAxis>23</RAxis>
      <TAxis>37</TAxis>
      <QRSCount>12</QRSCount>
      <QOnset>228</QOnset>
      <QOffset>269</QOffset>
      <POnset>157</POnset>
      <POffset>208</POffset>
      <TOffset>433</TOffset>
      <ECGSampleBase>500</ECGSampleBase>
      <ECGSampleExponent>0</ECGSampleExponent>
   </RestingECGMeasurements>
   <Diagnosis>
      <Modality>Resting</Modality>
         <StatementCount>3</StatementCount>
         <LabelText>12SL ��ϳ���</LabelText>
      <DiagnosisStatement>
         <StmtFlag>ENDSLINE</StmtFlag>
         <StmtText>�������</StmtText>
      </DiagnosisStatement>
      <DiagnosisStatement>
         <StmtFlag>ENDSLINE</StmtFlag>
         <StmtText>�������� ST ���쳣</StmtText>
      </DiagnosisStatement>
      <DiagnosisStatement>
         <StmtFlag>ENDSLINE</StmtFlag>
         <StmtText>�쳣 ECG</StmtText>
      </DiagnosisStatement>
   </Diagnosis>
   <Waveform>
      <WaveformType>Rhythm</WaveformType>
      <WaveformStartTime>0</WaveformStartTime>
      <NumberofLeads>8</NumberofLeads>
      <SampleType>CONTINUOUS_SAMPLES</SampleType>
      <SampleBase>500</SampleBase>
      <SampleExponent>0</SampleExponent>
      <HighPassFilter>16</HighPassFilter>
      <LowPassFilter>150</LowPassFilter>
      <ACFilter>NONE</ACFilter>
      <LeadData>
         <LeadByteCountTotal>10000</LeadByteCountTotal>
         <LeadTimeOffset>0</LeadTimeOffset>
         <LeadSampleCountTotal>5000</LeadSampleCountTotal>
         <LeadAmplitudeUnitsPerBit>4.88</LeadAmplitudeUnitsPerBit>
         <LeadAmplitudeUnits>��V</LeadAmplitudeUnits>
         <LeadHighLimit>2147483647</LeadHighLimit>
         <LeadLowLimit>268435456</LeadLowLimit>
         <LeadID>I</LeadID>
         <LeadOffsetFirstSample>0</LeadOffsetFirstSample>
         <FirstSampleBaseline>0</FirstSampleBaseline>
         <LeadSampleSize>2</LeadSampleSize>
         <LeadOff>FALSE</LeadOff>
         <BaselineSway>FALSE</BaselineSway>
         <ExcessiveACNoise>FALSE</ExcessiveACNoise>
         <MuscleNoise>FALSE</MuscleNoise>
         <LeadDataCRC32>3649776285</LeadDataCRC32>
         <WaveFormData>
DgAOAA4ADgANAAwACwAKAAcABgAFAAQAAgACAAIAAgAAAAAAAAAAAAAAAAAAAAAAAAAA
AAAAAAAAAAAAAAAAAP7//v/+//7//v/+//7//v/+//7//v/+//z//P/8//z//P/8//z/
/P/8//z//P/8//r/+v/6//r//P/8//z//P/6//r/+v/6//z//P/8//z//P/8//z//P/8
//z//P/8//z//P/8//z//P/8//z//P/8//z//P/8//z//P/8//z//P/8//z//P/8//z/
/P/8//z//P/8//z//P/8//z//P/8//z//P/8//z//P/8//z//P/8//z//P/6//r/+v/6
//z//P/8//z/+v/6//r/+v/6//r/+v/6//r/+v/6//r/+v/6//r/+v/6//r/+v/6//r/
+v/6//r/+v/6//r/+v/6//r/+v/6//j/+P/4//j/+f/5//n/+f/5//n/+f/5//n/+f/6
//r/+f/5//n/+f/6//r/+v/7//z//P/8//z/+//7//v/+v/5//n/+f/6//z//f/+////
//8BAAMABQAKAA0ADQAMAAsACgAKAAoACgALAAwADAAKAAgABwAGAAQAAwACAAEAAgD/
//v/+v/4//f/9v/2//j/+P/4//j/9v/2//X/9f/1//P/8//0//b/9v/2//b/8f/w/+z/
6v/k/93/1//U/9f/3v/n//T/BwAgADgATQBfAGYAXwBSAEMANAAsACgAIwAcABcAFAAP
AAwACAACAP3/+//4//X/9//2//X/8v/y//L/8P/w/+//7//v/+//7v/u//D/8f/x//H/
8P/w//D/8P/w//D/8P/w/+//7//v/+//8f/x//H/8f/v/+//7//w/+7/7v/u/+3/7//v
/+//7//w//D/8P/w//D/8P/w//D/8//z//P/8//z//T/9P/0//T/9P/0//T/8//z//P/
8//1//X/9v/2//b/9v/3//f/9//5//n/+f/5//v//P/9//z//f//////AAABAAIAAwAF
AAYACQAKAAwADwARABEAEgATABQAFgAXABgAGQAaABsAGwAbAB0AHQAdAB0AHgAgACAA
IAAfAB4AHQAcABsAGAAXABQAEgASABAADgANAAsACgAIAAgABgAFAAQAAwABAAAA///+
/wAA//////7//f/9//3//f/7//v/+//7//3//f/9//z/+v/6//n/+f/5//n/+f/5//v/
+v/6//r/+P/4//j/+P/4//f/9//3//f/9//3//f/9f/1//X/9f/2//b/9//3//f/9//3
//f/9//3//f/9//3//f/9//3//f/9//3//f/9//4//j/+P/2//b/9v/2//b/9v/2//b/
+P/5//n/+f/3//f/9//3//n/+f/5//n/+f/5//r/+v/5//j/+P/4//n/+f/5//n/9//3
//f/9//5//n/+f/5//n/+P/4//j/+P/4//j/+P/4//j/+P/4//j/+P/4//j/+P/4//j/
+P/4//j/9//3//f/+P/4//f/9//4//j/9v/2//b/9v/2//b/9v/2//j/9//3//f/9//3
//f/9//3//f/9//4//j/9//3//f/9//4//j/+P/5//r/+v/6//r/+//7//v/+v/5//n/
+f/6//r/+//8////AQADAAUABwAKAA0ADQAKAAkACAAIAAoACgALAAwACgAKAAgABwAG
AAQAAwACAP///v/7//f/9v/2//X/9P/0//T/9P/0//T/9P/0//P/9f/1//P/8//y//L/
8v/y//T/8f/u/+z/6P/i/9n/0f/M/8//2P/h/+7/AwAcADYATQBjAGoAYQBWAEUANAAs
ACoAJwAiABsAFgARAAwABgAAAP//+//2//X/9f/0//P/8v/w//D/8P/w/+//7//v/+//
7v/u/+z/7f/t/+3/7v/u/+7/7v/s/+z/7P/s/+3/7f/t/+3/7f/t/+3/7f/t/+3/7f/u
/+7/7v/u/+3/7f/t/+3/7f/u/+7/7v/u/+7/7v/u/+7/7//v/+//7//t/+7/7v/u/+7/
7v/u/+7/7//v/+//7//x//H/8v/y//L/8v/z//P/8//1//X/9f/1//f/+P/5//j/+f/7
//v//v///wAAAQADAAQABwAIAAgACwANAA0ADgAPABAAEgATABQAFQAWABkAGQAZABsA
GwAbABsAHAAcABwAHAAbABoAGQAYABcAFgAVABIAEAAQAA4ADAALAAkACAAGAAYABAAD
AAIAAQD///7//f/8//7//f/9//z/+//7//v/+//5//n/+f/5//n/+f/5//j/+P/4//f/
9//3//f/9//3//f/9v/2//b/9v/2//b/9v/2//X/9f/1//X/9f/1//X/9//3//f/9//2
//b/9//3//X/9f/1//X/9//3//f/9//1//X/9f/1//X/9f/1//X/9f/2//b/9v/4//j/
+P/4//j/+P/4//j/9v/3//f/9//3//f/9//3//f/9//3//f/9//3//j/+P/3//b/9v/2
//f/9//3//f/9//3//f/9//3//f/9//3//f/9v/2//b/+P/4//j/+P/2//b/9v/2//b/
9v/2//b/+P/4//j/+P/4//r/9//4//j/+P/4//j/+P/4//j/+P/4//f/9//3//f/9//3
//f/9//3//f/+P/4//f/9//3//f/+P/4//j/+f/6//r/+v/6//v/+//7//r/+f/5//n/
+v/6//v//P/9////AQADAAcACgANAA0ACgAJAAgACAAIAAgACQAKAAoACgAIAAcABgAE
AAMAAgABAAAA/f/5//b/9v/1//T/9v/2//b/9v/0//T/9P/z//X/9f/z//P/8v/y//L/
8v/0//P/8P/s/+j/5P/d/9f/1P/Z/97/5//2/wsAIAA2AE0AXQBiAFkATAA9AC4AJgAi
AB0AGAAVAA4ACQAGAAQAAAD9//n/9P/1//f/9P/z//b/9P/y//L/8v/x//H/8//z//L/
8v/w//H/8f/x//D/8P/w//D/8P/w//D/8P/v/+//7//v//H/8f/x//H/7//v/+//8P/w
//D/8P/v//D/8f/y//P/9P/0//T/9P/0//T/9P/0//P/8//z//P/9f/2//b/9v/0//T/
9P/0//X/9f/1//X/9f/1//b/9v/2//b/9//3//f/+f/5//n/+f/7//z//f/+////AQAB
AAIAAwAEAAUABwAIAAsADAAMAA8AEQARABIAEwAUABYAFwAYABkAGgAbABsAGwAdAB0A
HQAdAB4AHgAeAB4AHQAaABkAGAAXABYAFQASABAAEgAQAA4ADQALAAoACAAIAAQAAwAC
AAEAAwACAAEAAAAAAP/////+//3//f/9//3//f/9//3//f/9//3//f/8//z//P/7//v/
+//7//v/+//7//r/+v/6//r/+v/6//r/+v/5//n/+f/3//f/9//3//n/+f/5//n/+P/4
//n/+f/5//n/+f/5//n/+f/5//n/+f/5//n/+f/5//n/+f/5//v//P/8//z/+v/6//r/
+v/6//r/+v/6//r/+//7//v/+//7//v/+//9//3//f/9//v/+//8//z//f/8//z//P/9
//3//f/9//v/+//7//v/+//7//v/+//9//z//P/8//r/+v/6//r//P/8//z//P/8//z/
/P/8//r/+v/8//z//P/8//z//P/8//r/+v/6//r//P/7//v/+//5//n/+f/5//n/+f/5
//r//P/7//v/+//5//r/+v/6//v//P/8//z//v/////////+//3//f/9//3//P/8//z/
//8BAAMABQAFAAgACwALAAwACwAKAAoACgAKAAsADAAMAAwACgAJAAgABgAFAAQABAAE
AAIA///8//z/+//6//r/+v/6//r/+v/6//r/+f/5//n/9//3//r/+v/6//r/9v/1//b/
9P/w/+z/6//j/9z/3f/i/+n/9P8BABYAKgA/AFMAXABZAE4AQQAyACYAHgAbABoAFQAO
AAsACgAKAAYAAQD///z/+//7//j/9//2//b/9v/2//b/9f/1//X/9f/0//T/9P/1//X/
9f/2//b/9v/2//T/9P/0//T/9f/1//X/9f/1//X/9f/1//X/9f/1//b/9v/2//b/9f/1
//X/9f/1//j/+P/4//j/+P/4//j/+P/3//f/9//3//f/+P/4//j/+P/4//j/+P/5//n/
+f/5//v/+//8//z/+v/6//v/+//9//////////3///8AAAEAAgADAAUABQAGAAcACAAJ
AAsADAAPABAAEAATABUAFQAYABkAGgAcABwAHAAcABwAHwAfAB8AIQAfAB8AHwAgACIA
IgAiACEAIAAfAB4AHQAcABsAGAAWABYAFAASABEADwAOAAwADAAKAAkACAAHAAUABAAD
AAIABAADAAMAAgABAAEAAQABAP//////////AQABAAEAAAAAAAAA////////////////
///+//7//v/+//7//v/+//7//f/9//3//f/9//3//f/9//3//f/9//z//P/9//3//f/9
//3//f/7//v/+//7//v/+//7//v/+//7//v/+//9//7//v/+//z//P/8//z//P/8//z/
/P/8//3//f/9//3//f/9//3//f/9//3//f/9//3//v/+//3//P/8//z/+//7//v/+//9
//3//f/9//v/+//7//v//f/8//z//P/6//r/+v/6//r/+v/6//r//P/8//z//P/6//r/
+v/6//z//P/8//z/+v/5//n/+f/7//v/+//7//v/+//7//z//P/7//v/+//7//z//P/8
//3//v/+//7//P/9//3//f/8//v/+//7//z//P/9//7///8BAAMABQAHAAoADQANAAwA
CwAKAAoACgAKAAsADAAKAAoACAAHAAYABAADAAIAAQAAAP3/+f/6//r/+f/4//j/+P/4
//j/+P/4//j/9//3//f/9f/1//b/9v/2//b/9v/1//L/7v/s/+j/4f/b/9j/3f/k/+3/
/P8PACYAPABPAF0AXABTAEYANwAoACAAHgAdABgAEQAQAA0ACgAEAAAA+//5//b/9//3
//b/8//0//T/9P/0//T/8//z//P/8//y//L/8v/z//P/8//y//L/8v/y//L/8v/y//L/
8//z//P/8//z//P/8//z//P/8//z//T/8v/y//L/8f/z//P/8//z//T/9P/0//T/9P/0
//T/9P/z//P/8//z//P/9P/0//T/9P/0//T/9P/1//X/9f/1//X/9f/2//b/+P/4//n/
+f/5//v/+//7//v//f/+/////v///wEAAQAEAAUABgAHAAcACAALAAwADgARABMAEwAU
ABUAFgAYABkAGgAbABwAHQAdAB0AHwAfAB8AHwAgAB4AHgAeAB0AHAAbABoAGQAYABcA
FAASABIAEAAOAA0ACwAKAAgACAAGAAUABAADAAMAAgABAAAAAAD//////v/9//3//f/9
//v/+//7//v//f/9//3//P/8//z/+//7//n/+f/5//n/+//6//r/+v/4//j/+P/4//r/
+f/5//n/9//3//f/9//5//n/+f/5//b/9v/3//f/9//3//f/9//3//f/9//3//f/9//3
//f/9//3//f/9//3//j/+P/4//j/+P/4//j/+P/4//j/+P/4//n/+f/5//n/+f/5//n/
+f/5//n/+f/5//n/+v/6//n/+P/4//j/+f/5//n/+f/7//v/+//7//n/+f/5//n/+f/4
//j/+P/4//j/+P/4//j/+v/4//j/+P/4//j/+P/6//r/+v/6//j/9//3//f/9//3//f/
9//3//f/9//4//j/9//3//f/9//4//j/+P/5//r/+v/6//r/+//7//v/+v/5//n/+f/6
//r/+//8//3///8BAAMAAwAGAAkACQAKAAkACAAIAAgACAAJAAoACgAKAAgABwAGAAQA
AwACAAEAAAD9//n/+P/4//f/9v/2//b/9v/2//b/9v/2//X/9f/1//P/8//0//T/9P/0
//T/8//w/+7/7P/o/+P/2f/S/9P/2P/f/+r//f8SACgAPwBVAGQAYQBUAEcANgAqACQA
IwAeABcAEgANAAoABgAAAP3/+f/2//X/8//y//H/7v/w//L/8P/w/+//7//t/+3/7P/s
/+z/7f/t/+3/7P/s/+z/7P/u/+7/7v/u/+3/7f/t/+3/7f/t/+3/7f/v/+//7//w//D/
8P/w/+//7//v/+//7//w//D/8P/w/+7/7v/u/+7/8f/x//H/8f/x//L/8v/y//L/8v/y
//L/8//z//P/8//z//P/9P/0//b/9v/3//f/9f/3//f/9//3//n/+v/7//z//f//////
AAABAAIAAwAFAAYACQAKAAoADQAPAA8AEgATABQAFgAXABgAGQAaABsAGwAbAB0AHQAd
AB0AHgAeAB4AHgAdABwAGwAaABkAGAAXABQAEgASABAADgANAAsACgAIAAgABAADAAIA
AQABAAAA///+//7//f/9//z//f/9//3//f/7//v/+//7//v/+//7//r/+v/6//n/+f/6
//v//P/9//v/+v/6//r/+v/6//r/+v/6//n/+f/5//f/9//3//f/+f/5//n/+f/4//j/
+f/5//f/9//3//f/9//3//f/9//3//f/9//3//f/9//3//f/9//4//j/+P/4//j/+P/4
//j/+P/4//j/+P/5//n/+f/5//n/+f/5//n/+f/5//n/+f/5//r/+v/5//j/+P/4//v/
+//7//v/+f/5//n/+f/5//n/+f/5//v/+v/6//r/+v/6//r/+v/4//j/+P/4//r/+v/6
//r/+v/6//r/+v/6//j/+f/6//r/+v/6//r/+P/4//j/+P/6//n/+f/5//n/+f/5//n/
+f/5//n/+v/4//f/9//3//f/+P/4//j/+f/6//r/+v/6//v/+//7//z/+//7//v/+v/6
//v//P///wEAAwAFAAcACgANAA0ADAALAAoACgAIAAgACQAKAAwADAAKAAkACAAGAAUA
BAADAAIA///7//j/+P/3//b/+P/4//j/+P/2//b/9v/1//f/9//1//X/9P/0//T/9P/2
//P/8v/u/+r/5v/f/9f/0v/T/9j/3//s/wMAGgAyAEsAXwBoAGUAWABJADgAMAAsACcA
JAAdABYAEwAOAAgABAABAPv/+P/3//X/9v/1//T/8v/y//L/8v/x//H/8f/x//D/8P/w
//H/8f/x//D/8P/w//D/8P/w//D/8P/z//P/8//z//P/8//z//P/8f/x//H/8v/y//L/
8v/x//H/8f/x//H/8v/y//L/8v/y//L/8v/y//P/8//z//P/8//0//T/9P/0//T/9P/0
//X/9f/1//X/9//3//j/+P/4//j/+f/5//f/+f/5//n/+f/7//z//f/8//3//////wIA
AwAEAAUABwAIAAsADAAMAA8AEQARABQAFQAWABgAGQAaABsAHAAdAB0AHQAfAB8AHwAf
ACAAIAAgACAAHwAeAB0AHAAbABgAFwAUABIAEgAQAA4ADQALAAoACAAIAAcABwAHAAcA
BQAEAAMAAgAAAP/////+//3//f/9//3////////////9//3//f/8//z//P/7//v/+//7
//v/+//7//r/+v/6//r/+v/6//r/+P/3//f/9//5//n/+f/5//n/+f/5//n/+P/4//n/
+f/3//f/9//3//n/+f/5//n/9//3//f/9//5//n/+f/5//n/+v/6//r/+v/6//r/+v/6
//r/+v/6//r/+//7//v/+//7//v/+//7//v/+//7//v/+//8//z/+//6//r/+v/7//v/
+//7//v/+//7//v/+//7//v/+//7//r/+v/6//r/+v/6//r/+v/6//r/+v/6//r/+v/6
//j/+P/4//j/+P/4//f/9//5//r/+v/5//n/+v/6//r/+v/6//r/+v/6//r/+v/5//n/
+f/5//n/+f/5//f/9//3//j/+v/5//n/+f/7//z//P/8//v//P/8//z/+v/7//v/+//8
//v/+//7//7//v///wAA//8BAAMABQAJAAwADwAPAAwACwAKAAoACgAKAAsADAAMAAwA
CgAJAAYABAADAAIAAQAAAP3/+f/6//r/+f/4//j/+P/4//j/+P/4//j/9//3//f/9f/1
//b/9v/2//b/9P/1//L/7v/q/+T/3f/V/9b/3f/m/+//AAAVACoAQABVAGMAXgBVAEgA
NwAqACQAIAAbABYAEwAOAAsACAAEAP7/+//5//j/9//3//b/9f/0//T/9P/0//T/8//z
//P/8//y//L/8v/z//P/8//y//L/8v/y//L/8v/y//L/8//z//P/8//z//P/8//z//P/
8//z//T/9P/0//T/8//z//P/8//z//T/9P/0//T/9P/0//T/9P/1//X/9f/1//X/9v/2
//b/9v/2//b/9v/3//f/9//3//f/9//4//j/+v/6//v/+//5//v/+//7//3///8AAAEA
AAABAAMAAwAEAAUABgAHAAsADAAPABAADgARABMAEwAUABUAFgAYABkAGgAbABwAHQAd
AB0AHwAdAB0AHQAeAB4AHgAeAB0AHAAbABoAGQAYABcAFAASABIAEAAOAA0ACwAKAAgA
CAAIAAcABgAFAAMAAgABAAAAAAD//////v///////////////////////////////v/+
//7//f/9//3//f/9//3//f/8//z//P/8//z//P/8//r/+f/5//n/+//7//v/+//7//v/
+//7//r/+v/7//v/+//7//v/+//7//v/+//7//3//f/9//3//f/9//3//f/7//z//P/8
//7//v/+//7//v/+//7//v/8//3//f/9//3//f/9//3/+//7//v/+//9//3//v/+//3/
/P/8//z//f/9//3//f/9//3//f/9//3//f/9//3//f/8//z//P/8//z//P/8//r/+v/6
//r//P/8//z//P/6//r/+v/6//z//P/7//v/+//8//z/+//7//z//P/6//z//P/8//z/
/P/8//z//P/8//z/+//7//v/+//7//v/+//7//v/+//8//z/+//7//v/+//8//z//P/9
//7//v/+//7//////////v/9//3//f/+//7///8AAAEAAwAFAAcABwAKAA0ADQAOAA0A
DAAMAAwADAANAA4ADgAOAAwACwAKAAgABwAGAAUABAABAP3//P/8//v/+v/8//z//P/8
//z//P/8//v/+//7//n/+f/4//j/+P/4//r/+f/2//L/8P/u/+f/3//e/9//4v/r//r/
CwAgADQASQBZAF4AVwBMAD0ALAAmACIAHwAaABMAEAANAAwACAAGAAEA/f/6//n/+f/6
//n/+P/4//j/+P/4//f/9//5//n/+P/4//j/+f/5//n/+P/4//j/+P/4//j/+P/4//f/
9//3//f/9f/1//X/9f/1//X/9f/2//j/+P/4//f/9//3//f/9//2//b/9v/2//b/9v/2
//b/9//3//f/9//3//j/+P/4//j/+P/4//j/+f/5//n/+f/7//v//P/8//z//P/9//3/
/f/////////9////AAABAAIAAwAFAAUABgAHAAgACQALAAwADwAQABAAEwAVABUAFgAX
ABgAGgAbABwAHQAeAB8AHwAfACEAIQAhACEAIgAiACIAIgAhACAAHwAeAB0AHAAbABgA
FgAWABQAEgARAA8ADgAMAAwACAAHAAYABQAHAAYABQAEAAQAAwADAAIAAQABAAEAAQAB
AAEAAQABAP////////7/AAAAAP/////9//3//f/9//3//P/8//z//v/+//7//v/+//3/
/f/9//3//f/9//3/+//7//v/+//6//r/+//7//v/+//7//v/+//7//v/+//7//v/+//7
//v/+//7//v/+//8//z//P/8//z//P/8//7//v/+//7//v/////////9//3//f/9//3/
/f/9//3//////wAAAAD///7//v/+//3//f/9//3//f/9//3//f/9//3//f/9//3//P/8
//z//v/+//7//v/8//z//P/8//z//P/8//z//P/8//z//P/8//z/+//7//3//v/+//3/
+//8//z//P/8//z//P/8//7//P/8//z//P/8//z//P/8//z//P/8//v/+//7//v/+//7
//v/+//7//v//P/8//v/+//7//v//P/8//z//f/+//7//v/+//////////7//f/9//3/
/v/+////AAABAAMABQAHAAkADAAPAA8ADgANAAwADAAMAAwADQAOAAwADAAKAAkACAAG
AAUABAAFAAQAAQD9//z//P/7//r/+v/6//r/+v/6//r/+v/5//n/+f/3//f/+P/4//j/
+P/4//f/9P/w/+z/5v/f/9n/1v/b/+L/6//6/w8AJgA8AFEAYQBmAF8AUgBBADQALgAo
ACMAIAAZABQAEQAOAAoABAD///v/+v/5//f/9v/3//b/9v/4//b/9v/1//X/9f/1//T/
9P/0//X/9f/1//T/9P/0//T/9P/0//T/9P/1//X/9f/1//X/9f/1//X/8//z//P/9P/2
//b/9v/1//X/9f/1//X/9v/2//b/9v/2//b/9v/2//f/9//3//f/9//4//j/+P/4//j/
+P/4//n/+f/5//n/+f/5//r/+v/6//r/+//7//v//f/9//3//f///wAAAQAAAAEAAwAD
AAYABwAIAAkACwAMAA8AEAAQABMAFQAVABYAFwAYABoAGwAcAB0AHgAdAB0AHQAfACEA
IQAhACIAIgAiACIAIQAiACEAIAAfAB4AHQAaABgAGAAWABQAEwARABAADgAOAAwACwAK
AAkABwAGAAUABAAEAAMAAwACAAEAAQABAAEAAQABAAEAAQD////////+/wAAAAD/////
//////////////7//v/+//z//P/8//z//v/9//3//f/7//v/+//7//v/+//7//v//P/8
//3//f/7//v/+//7//3//f/9//3/+//7//v/+//9//3//f/9//3//v/+//7//v/+//7/
/v/+//7//v/+//7//////////f/9//3//f////////////3//f/+//7////+//7//v/9
//3//f/9//3//f/9//3//f/9//3//f////7//v/+//7//v/+//7//P/8//z//P/+//7/
/v/+//7//v/+//7//v/+//3//f/9//7//v/9//3//v/+//7//v/+//7//v/+//7//v/9
//v//f/+//7//P/8//z//P/8//z//P/8//7//f/9//3//f/9//3//f/9//3//f/+//7/
/f/9//3//f/+//7//v///wAAAAAAAAAAAQABAAEAAAD///////8AAAAAAQACAAUABwAJ
AAsADQAQABMAEwAQAA8ADgAOABAAEAARABIAEAAQAA4ADQAKAAgABwAGAAUABAABAP3/
/P/8//v/+v/8//z//P/8//z//P/8//v/+//7//n/+f/6//r/+v/6//j/9//0//D/7P/m
/9//1//W/93/5P/v/wIAGQAyAEoAXwBtAGoAYQBSAEEANgAwACwAJwAgABsAFgARAA4A
CgAEAP///f/+//3/+//6//n/+v/4//j/+P/4//f/9//3//f/9v/2//b/9//3//f/9v/2
//b/9v/2//b/9v/2//f/9//3//f/9//3//f/9//5//n/+f/6//j/+P/4//f/+f/5//n/
+f/4//j/+P/4//j/+P/4//j/+//7//v/+//5//r/+v/6//z//P/8//z//f/9//3//f/9
//3//v/+//7//v///////f///////////wEAAgADAAQABQAHAAcACAAJAAoACwANAA4A
EQASABIAFQAXABcAGAAZABoAHAAfACAAIQAiACMAIwAjACUAIwAjACMAJAAkACQAJAAj
ACIAIQAgAB8AHgAdABoAGAAaABgAFgAVABMAEgAQABAADAALAAoACQAJAAgABwAGAAgA
BwAHAAYABQAFAAUABQAFAAUABQAFAAMAAwADAAIAAgACAAEAAQABAAEAAQABAAEAAAAA
AAAAAgACAAIAAgAAAP///////wEAAQABAAEAAQABAAEAAQAAAAAAAQABAAEAAQABAAEA
AQABAAEAAQABAAEAAQABAAMAAwADAAMAAQACAAIAAgAEAAQABAAEAAQABAAEAAQAAgAD
AAMAAwAFAAUABQAFAAMAAwADAAMABQAFAAYABgAFAAQABAAEAAUABQAFAAUAAwADAAMA
AwAFAAUABQAFAAUABAAEAAQABAAEAAQABAAEAAQABAAEAAQABAAEAAQABAAEAAQABAAE
AAQAAwADAAMABAAEAAMAAwAEAAQABAAEAAQABAAEAAQABAAEAAMAAwAEAAIAAgACAAIA
BAAEAAQABAAEAAMAAwADAAMAAwADAAMAAwADAAMABAAGAAUABQAFAAUABgAGAAYABwAI
AAgACAAIAAkACQAJAAgABwAHAAcABgAGAAcACAAJAAsADQAPABEAFAAXABcAFgAVABQA
FAAWABYAFwAYABYAFgAUABMAFAASABEAEAANAAwACQAFAAUABgAGAAYABAAEAAQABAAE
AAQABAADAAUABQADAAMAAgACAAIAAgAEAAUA/v/6//r/9v/t/+f/5v/r//D/9/8EABUA
LABEAFkAaQBwAGkAWgBLADwANgAyACsAJgAjAB4AGwAaABYAEAALAAkACAAFAAMABgAH
AAQABAAEAAQABAADAAMAAwADAAIAAgACAAMAAwADAAQABAAEAAQABAAEAAQABAADAAMA
AwADAAUABQAFAAUABQAFAAUABgAEAAQABAADAAUABQAFAAUACAAIAAgACAAGAAYABgAG
AAcABwAHAAcABwAIAAgACAAIAAgACAAIAAkACQAJAAkACQAJAAoACgAMAAwADQANAA0A
DwAPAA8ADwARABIAEwAUABUAFwAXABgAGQAaABsAGwAcAB8AIAAgACMAJQAlACgAKQAq
ACwALQAuAC8AMAAvAC8ALwAxADMAMwAzADQAMgAyADIAMQAyADEAMAAvAC4ALQAqACgA
KAAmACQAIwAjACIAIAAgAB4AHQAcABsAGwAaABkAGAAYABcAFwAWABUAFQAVABUAEwAT
ABMAEwAVABUAFQAUABQAFAATABMAEwATABMAEwATABIAEgASABIAEgASABIAEgARABEA
EQARAA==
         </WaveFormData>
      </LeadData>
      <LeadData>
         <LeadByteCountTotal>10000</LeadByteCountTotal>
         <LeadTimeOffset>0</LeadTimeOffset>
         <LeadSampleCountTotal>5000</LeadSampleCountTotal>
         <LeadAmplitudeUnitsPerBit>4.88</LeadAmplitudeUnitsPerBit>
         <LeadAmplitudeUnits>��V</LeadAmplitudeUnits>
         <LeadHighLimit>2147483647</LeadHighLimit>
         <LeadLowLimit>268435456</LeadLowLimit>
         <LeadID>II</LeadID>
         <LeadOffsetFirstSample>0</LeadOffsetFirstSample>
         <FirstSampleBaseline>0</FirstSampleBaseline>
         <LeadSampleSize>2</LeadSampleSize>
         <LeadOff>FALSE</LeadOff>
         <BaselineSway>FALSE</BaselineSway>
         <ExcessiveACNoise>FALSE</ExcessiveACNoise>
         <MuscleNoise>FALSE</MuscleNoise>
         <LeadDataCRC32>3891742927</LeadDataCRC32>
         <WaveFormData>
EgASABIAEgAPAA4ADQAMAAoACgAKAAoACQAIAAcABgAEAAQABAAEAAIAAgACAAIAAgAC
AAIAAgAEAAQABAAEAAQABAAEAAQAAgACAAIAAgAAAAAAAAAAAAAAAAAAAAAAAgACAAIA
AgACAAIAAgACAAQABAAEAAQABAAEAAQABAAEAAQABAAEAAYABgAGAAYABgAGAAYABgAI
AAgACAAIAAgACAAIAAgABgAGAAYABgAGAAYABgAGAAQABAAEAAQABAAEAAQABAAEAAQA
BAAEAAQABAAEAAQAAgACAAIAAgACAAIAAgACAAIAAgACAAIAAAAAAAAAAAAAAAAAAAAA
AAIAAgACAAIAAgACAAIAAgAAAAAAAAAAAAAAAAAAAAAA/v/+//7//v8AAAAAAAAAAP7/
/v/+//7//v/+//7//v/8//z//P/8//z//P/8//z//v/+//7//v/8//z//P/8//v/+//7
//z//v/+/wAAAQACAAMABAAGAAcACQAJAAkACQAKAAoACgALAAsACwALAA0ADQAPABEA
EwATABIAEQASABIAEQARAA8ADAAKAAgABgADAAEA//8BAP/////+//z//v/+//7//P/5
//X/9f/2//b/9v/2//f/9//3//f/+f/4//j/+P/2//b/9v/3//n/+P/4//j/9v/y/+//
7f/s/+n/5//m/+j/6//x//b//P8FABAAIAA0AFEAaABdADsAKQAtACMAEAAGAAEA+f/3
//f/8v/v//H/9v/2//P/9P/y//D/8v/y//D/8P/v/+//7//v/+//7//v/+//7//u/+7/
7v/u/+7/7v/u/+7/7v/u/+7/7v/u/+7/7//v/+//7//u/+7/7v/u/+7/7v/u/+7/8f/x
//H/8f/v/+//8P/w//D/8P/v/+//7//v/+//8P/w//D/8P/w//D/8P/w//H/8f/y//L/
8v/1//X/9f/2//T/9f/2//b/9v/2//j/+P/5//r/+//8//3///8AAAIAAQACAAMABgAH
AAkACwAMAA4AEAASABQAFQAXABcAGQAYABoAGwAcAB8AIAAhACIAIgAiACIAIgAgACAA
HwAeAB0AHAAbABgAFwAWABQAFAAUABIAEAAPAAwACwAJAAkACQAIAAcABQAEAAMAAgAB
AAAA///////////9//3//f/9//z//P/8//3//f/9//3//f/8//z//P/8//z//P/8//r/
+v/6//r//P/8//z//P/6//r/+v/6//r/+v/7//v/+//7//v/+//8//z//P/8//r/+//7
//v//f/9//7//v/+//7//v/+//7/////////////////////////////////////////
AQABAAEAAQD//////////wAAAAAAAAAAAAD////////9//3//v/+//7//v/+//z//v/+
//7//v8AAAAAAAAAAP7//f/9//7//v/+//7//f/9//3//f/8//z//P/8//z//v/+//7/
/v/8//z//P/8//7//v/+//7//v/+/wAA/v/+//7//v/+//7//v/+//7//v/+//7//P/8
//z//P/+//3//f/9//z//P/8//7/AQACAAMABAAGAAcACQAJAAkACQAKAAoACgALAAsA
CwALAAsACwANAA8AEgATABMAEQASABIAEQARAA8ADAAKAAgABgADAAEAAQABAP/////+
//7/AAAAAAAA/v/7//f/9//4//j/+P/4//f/9//3//X/9f/0//T/9v/2//b/9v/3//f/
9v/2//j/9v/0//P/8f/u/+3/6//o/+j/6//v//T/+v8DAA4AHgA0AFEAZgBbADsAKQAt
ACcAFgAMAAUA///7//n/9v/z//X/9v/2//X/9v/0//T/9v/0//L/8v/x//H/8f/x//H/
8f/x//H/8f/w//D/8v/y//L/8v/y//L/8v/y//T/9P/0//T/9f/1//X/9f/y//L/8v/y
//L/8v/y//L/8f/x//H/8f/x//H/8v/y//T/9P/z//P/8//z//P/9P/y//L/8v/y//T/
9P/0//X/8//0//T/9P/1//X/9f/2//T/9f/2//b/9v/2//j/+P/5//r/+//8//3///8A
AAIAAQACAAMABgAJAAsADQAOAA4AEAASABQAFQAXABcAGQAcAB4AHwAgAB8AIAAhACIA
IAAgACAAIAAgACAAHwAeAB0AHAAbABgAGQAYABYAFgASABAADgANAAwACwAJAAkABwAG
AAUAAwAEAAMAAgABAAAA///////////9//3//f/8//r/+f/4//n/+f/5//n/+//6//r/
+v/4//j/+P/4//j/+P/4//j/+v/6//r/+v/6//r/+v/6//j/+P/5//n/+f/5//n/+f/6
//r/+v/6//r/+//7//v//f/9//7//v/9//z/+//6//z//f/9//3//f/9//3//f/7//v/
+//7//3//f/9//3//f/9//3//f/7//v/+//7//r/+v/6//r/+v/5//n/+f/5//n/+v/6
//r/+v/6//j/+P/4//j/+P/2//b/9v/2//b/9f/1//b/9P/0//T/8//1//X/9f/0//T/
9P/0//T/9P/0//T/9P/0//T/9v/4//b/9v/2//b/9P/0//T/9P/y//L/8v/y//T/9P/0
//T/9P/z//P/8//0//T/9P/2//f/+P/5//r//P/9//////8BAAEAAgACAAEAAQAAAP//
////////AQADAAYABwAHAAcACAAIAAcABwAFAAIAAAD+//z/+f/3//X/9f/z//P/8v/y
//T/9P/0//L/7//r/+n/6v/q/+r/7P/r/+v/6//r/+v/6v/q/+r/6v/q/+r/6f/p/+j/
6P/q/+r/6P/n/+X/4v/f/9//3v/e/+H/5f/q//D/+f8EABQALABLAF4ATwAtACEAKQAf
AA4ABgABAPf/8//z//D/6//t/+z/7P/r/+r/6P/o/+r/6P/o/+j/5//n/+f/5//n/+f/
5//n/+f/5v/m/+b/5v/m/+b/5v/m/+b/5v/m/+b/5v/m/+f/5//n/+f/5v/m/+b/5v/k
/+T/5P/k/+X/5f/l/+X/5//n/+j/6P/o/+j/5//n/+f/5//n/+j/6P/o/+j/6P/o/+j/
6P/p/+n/6v/q/+r/7f/t/+3/7v/u/+//8P/w/+7/7v/w//D/8f/y//P/9P/3//n/+v/8
//3//v///wIAAwAFAAcACAAIAAoADAAOAA8AEQARABMAFgAYABkAGgAZABoAGwAcAB4A
HgAeAB4AHAAcABsAGgAZABgAFwAUABMAEgAQABAAEAAOAAwACwAIAAcABQAFAAMAAgAB
AP///v/9//z/+//6//n/+f/5//n/9//3//f/9//2//b/9v/1//X/9f/1//X/9P/0//T/
9P/0//T/9P/2//b/9v/2//b/9v/2//b/9v/2//b/9v/2//b/9//3//f/9//3//f/9v/2
//b/9v/2//f/9//3//n/+f/6//r/+v/6//r/+v/6//v/+//7//3//f/9//3/+//7//v/
+//5//n/+f/5//v/+//7//v/+//7//v/+//6//r/+v/6//j/9//3//f/+f/5//r/+v/6
//r/+v/4//b/9v/2//b/9v/2//b/9v/2//X/9f/2//j/+P/4//f/9//3//f/9v/4//j/
+P/4//b/9v/2//b/9v/2//b/9v/2//j/+P/4//j/+v/6//r/+v/3//b/9f/0//b/9f/1
//X/+P/4//j/+v/5//r/+//8//7///8BAAEAAwADAAQABAAEAAUABQAFAAMAAwADAAUA
BwAKAAsACwANAA4ADgANAA0ACwAIAAYABAACAP///f/7//v/+f/5//b/9v/4//j/+f/4
//b/8//w//D/7//u/+7/7f/t/+3/7//v/+7/7v/w//D/8P/w/+//7//u/+7/7v/u/+7/
7f/p/+b/5f/j/+D/4P/h/+f/7P/y//v/BgAUACYAPwBgAG0AUQAtACUAJQAWAAgAAQD5
//P/8//y/+//7f/u//D/7//u/+r/6v/s/+z/6v/s/+v/6//r/+v/6//r/+v/7f/t/+z/
7P/s/+z/7P/s/+r/6v/q/+r/6v/q/+r/6v/r/+v/6//r/+z/7P/s/+z/7P/s/+z/7P/r
/+v/6//r/+3/7f/u/+7/7P/s/+v/6//r/+v/6//s/+z/7P/s/+z/7v/u/+7/7//v//D/
8P/w//H/8f/x//L/8P/x//L/8v/0//T/9v/2//X/9v/3//j/+//9//7/AAABAAIAAwAG
AAcACQALAAwADAAOABAAEgATABUAFQAXABoAHAAdAB4AHwAgACEAIgAkACQAJAAkACQA
JAAjACIAIQAgAB8AHAAbABoAGAAYABYAFAASABEADgANAAsACwAJAAgABwAFAAQAAwAC
AAEAAAD///////8BAP////////3//P/8//z/+//7//v/+//9//z//P/8//r/+v/6//r/
+v/6//r/+v/6//r/+v/6//r/+v/6//r/+v/6//v/+//9//3//f/9//z//P/8//z//P/9
//3//f/9//3//v/+/wAAAAAAAAAAAAABAAEAAQD/////////////////////////////
/////////////////////////v/+//7//v/+//3//f/9//3//f/+//7//v/+//7//P/8
//z//P/8//r/+v/6//r//P/7//v//P/6//r/+v/5//n/+f/5//j/+P/4//j/+v/4//j/
+P/4//j/+P/4//j/+P/4//j/+P/6//r/+v/6//j/9//3//f/9v/2//b/+P/7//z//f/+
//7///8BAAEAAwADAAQABAACAAMAAwADAAMAAwADAAUACQAMAA0ADQANAA4ADgANAAwA
CQAFAAIAAAD+//v/+f/3//f/9f/1//T/9P/2//b/9v/0//H/7f/t/+7/7v/u//D/7//v
/+//7f/t/+z/7P/u/+7/7v/u/+3/7f/s/+z/6v/q/+r/5//l/+L/4//h/+D/4P/l/+3/
8P/2/wMADgAcADQAVQBoAFcAMQAdAB8AFQACAPr/8//v/+//7//s/+n/6//s/+z/6f/o
/+r/6v/q/+r/6v/q/+n/6f/p/+n/6f/p/+n/6f/p/+j/6P/o/+j/6P/o/+j/6P/o/+j/
6v/q/+r/6v/o/+f/5v/l/+b/5v/m/+b/5v/m/+b/5v/n/+f/5//n/+f/5//o/+j/6P/o
/+f/5//n/+f/5//o/+r/6v/q/+r/6v/q/+r/6//p/+r/6v/q/+v/6//r/+z/7v/v//D/
8P/u/+7/8P/w//H/8v/z//T/9f/3//j/+v/7//z//f8AAAMABQAHAAgACgAMAA4AEAAT
ABUAFQAXABYAGAAZABoAGwAcAB0AHgAeAB4AHgAeAB4AHgAdABwAGwAaABkAFgATABIA
EAAQAA4ADAAKAAkABgAFAAMAAwABAAAA///9//z/+//6//n/+v/5//n/+f/7//n/+f/5
//f/9v/2//b/9//3//f/9//1//T/9P/0//T/9P/0//T/9P/0//T/9P/2//b/9v/2//b/
9v/2//b/9v/2//f/9//5//n/+f/5//r/+v/6//r/+P/5//n/+f/5//n/+v/6//j/+P/4
//j/9v/3//f/9//5//n/+f/5//n/+f/5//n/+f/5//n/+f/5//n/+f/5//v/+//7//v/
+v/6//r/+v/6//n/+f/5//v/+//8//z//P/8//z/+v/6//r/+v/6//j/+P/4//j/+P/3
//f/+P/6//r/+v/5//f/9//3//b/9v/2//b/9v/2//b/9v/2//b/9v/2//b/9v/2//b/
9v/2//X/9f/1//T/9P/0//b/9//4//n/+v/+////AQABAAMAAwAEAAQABAAFAAUABQAD
AAMAAwAFAAcACgALAAsACwAMAAwACwALAAkABgAEAAIAAAD9//v/+f/5//f/9//0//T/
9v/2//j/9v/z/+//7f/u/+7/7v/w/+//7//v/+//7//u/+7/7v/u/+7/7v/v/+//7v/u
//D/7v/s/+v/6//m/+X/4//g/+D/4//p/+7/8v/5/wIADgAgADkAVgBjAEkAKQAjACMA
FgAGAP//9//z//P/8P/r/+v/7P/u/+3/7P/q/+r/7P/s/+z/6v/p/+n/6f/r/+v/6//r
/+v/6//q/+r/6v/q/+r/6v/q/+r/6v/q/+r/6v/q/+r/6f/p/+n/6f/q/+r/6v/q/+r/
6v/q/+r/6//r/+v/6//r/+v/7P/s/+z/7P/r/+v/6//r/+v/7P/s/+z/7P/s/+z/7P/s
/+3/6//s/+z/7P/t/+3/7f/u//D/8f/y//L/9P/0//b/9v/1//b/9//4//n/+//8//7/
//8AAAEABAAFAAcACQAKAAwADgAQABIAEwAVABUAFwAYABoAGwAcABsAHAAdAB4AIAAg
ACAAIAAgACAAHwAeAB0AHAAbABgAFwAWABQAFAASABAADgANAAwACwAJAAkACQAIAAcA
BQAEAAMAAgABAP7//f/9//3//f/7//v/+//7//r/+v/6//f/9//3//f/9//2//b/9v/4
//j/+P/4//j/+P/4//j/+P/4//j/+P/4//j/+P/4//j/+P/5//n/+f/5//n/+f/6//r/
+v/6//r/+//7//v/+//7//z//P/+//7//v/+//7//////////f/9//3//f//////////
//3//f/9//3////////////9//3//f/9//z//P/8//z//v/9//3//f/7//v//P/8//7/
/v/+//z//P/8//z//P/8//z//P/8//z/+//7//z//P/8//z/+//7//v/+//6//r/+v/6
//r/+P/4//j/+P/6//r//P/8//r/+v/6//r/+P/4//j/+P/2//b/9v/2//b/9v/2//b/
+P/3//f/9//4//j/+P/6//v//P/9//7/AAABAAMAAwAFAAUABgAGAAQABQAFAAUABwAH
AAcACQALAA4ADwAPAA8AEAAQAA8ADwANAAoACAAGAAQAAQD///3//f/7//v/+v/6//z/
/P/8//r/9//z//P/9P/0//T/8v/x//H/8f/z//P/8v/y//L/8v/y//L/8f/x//D/8P/y
//D/7v/t/+v/6v/p/+f/5P/k/+f/6f/w//b//f8IABYAKgBFAF4AXQA9ACcAJwAlABQA
CgADAPv/+f/7//j/8//z//b/9v/1//L/8P/w//D/8P/w//D/7//v/+//7//v/+//7//v
/+//7v/u/+7/7v/u/+7/7v/u/+7/7v/w//D/8P/w//D/7//u/+3/7v/u/+7/7v/u/+7/
7v/u/+//7//v/+//7//v//D/8P/u/+7/7f/t/+//7//v//D/8P/w//D/8P/w//D/8P/x
//P/9P/0//T/8//z//P/9P/0//X/9v/2//T/9P/2//b/+f/6//v//P///wEAAgAEAAQA
BAAEAAYABQAHAAkACgAOABAAEgAUABUAFwAXABkAGAAaABsAHAAfACAAIQAiACIAIgAi
ACIAIAAgAB8AHgAdABwAGwAYABcAFgAUABQAFAASABAADwANAAsACAAHAAUABAADAAEA
AgABAAAA///+//3//f/9//3/+//7//v/+//6//r/+v/5//n/+f/5//n/+P/4//j/+P/4
//j/+P/4//j/+P/4//j/+P/4//j/+P/4//j/+P/6//r/+//7//v/+//7//v//P/8//z/
/P/6//v/+//7//v/+//8//z//v/+//7//v/+//////////3//f/9//3////////////9
//3//f/9/////////////f/9//3//f/8//z//P/8//z/+//7//v//f/9//7//v/8//z/
/P/6//j/+P/4//j/+P/4//j/+P/6//n/+f/6//r/+v/6//n/+f/5//n/+P/6//r/+v/6
//r/+v/6//r/+P/4//j/+P/6//r/+v/6//j/+P/4//j/+P/4//j/+P/4//j/+P/4//j/
+P/4//j/+P/4//j/9//3//f/+P/4//j/+v/9//7///8AAAAAAQADAAMAAwADAAQABAAG
AAcABwAHAAUABQAFAAcACQAMAA0ADQANAA4ADgANAA0ACwAIAAYABgAEAAEA///9//3/
+//7//z//P/+//7//f/6//b/8f/z//T/9P/0//T/8//z//P/8//z//L/8v/y//L/8v/y
//P/8//y//L/8v/y//D/7f/p/+j/5//l/+T/6P/v//P/9v/8/wUAEAAiAD4AWwBkAEkA
LQArAC0AHQAQAAoAAwD9//v/9//y//H/8//0//T/8//y//L/9P/y//D/8P/y//H/8f/x
//P/8//z//P/8//z//L/8v/w//D/8P/w//D/8P/w//D/8P/w//D/8P/x//H/8f/x//L/
8v/y//L/8P/w//D/8P/z//P/8//z//H/8f/y//L/8//0//T/9f/z//P/8//0//T/9P/0
//T/9v/2//b/9//1//b/9v/2//f/9//3//j/+v/7//z//P/8//z//v/+/wEAAgADAAQA
AwAFAAYACAAHAAgACQAMAA8AEQATABQAFgAYABoAHAAdAB8AHwAhACIAJAAlACYAKQAq
ACsALAArACoAKQAoACgAKAAnACYAJQAkACMAIAAfAB4AHAAcABoAGAAWABUAFAATABEA
EQANAAwACwAJAAgABwAGAAUABQAFAAYABwAFAAMAAwADAAMAAgACAAIAAQABAAEAAQAD
AAIAAgACAAAAAAAAAAAAAAAAAAAAAAAAAAAAAAAAAAAAAAAAAAAAAgACAAMAAwADAAMA
AwADAAMAAgABAAAAAAABAAEAAQADAAMABAAEAAQABAAEAAQABAAFAAUABQAFAAUABQAF
AAUABQAFAAUABQAFAAUABQAHAAcABwAHAAYABQAEAAMAAgACAAIAAgAEAAMAAwADAAEA
AQACAAIAAgACAAIAAAAAAAAAAAAAAAAAAAAAAAAAAAD/////AAD+//7//v/9////////
//7//v/+//7//v/8//z//P/8//7//v/+//7//v/+//7//v/+//7//v/+//7//v/+//7/
/v/+//7//v/+//7//v/+//7//v/+//7//v/+//3//f/9//7//v/+/wAAAQACAAMABAAG
AAcACQAJAAkACQAKAAoACAAJAAkACQALAAsACwANAA8AEgATABMAFQAWABYAFQATABEA
DgAMAAgABgADAAEAAQABAP/////+//7/AAAAAAAA/v/7//f/9//4//j/+P/4//f/9//3
//X/9f/0//T/9v/2//b/9v/3//f/9v/2//b/9v/0//H/7//q/+f/5//o/+r/7f/z//j/
/v8HABIAIAA0AFEAagBnAEUAKwArACcAFgAKAAMA/f/5//n/9v/z//P/+P/4//X/9P/0
//b/9v/2//T/9P/z//P/8//x//H/8f/x//P/8//y//L/8v/y//L/8v/y//L/8v/y//L/
8v/y//L/8//z//P/8//0//T/9P/0//T/9P/0//T/8//z//P/8//z//P/9P/0//L/8v/x
//H/8//z//P/9P/0//T/9P/0//T/9P/0//X/9f/2//b/9v/3//f/9//4//j/+f/6//r/
+v/6//z//P/9//7///8AAAEAAwAEAAYACQAKAAsADgANAA8AEQASABQAFgAYABoAHQAf
AB8AIQAiACQAJQAmACUAJgAnACgAKAAoACgAKAApACoAKgAqACkAKAAnACQAIQAgAB4A
HgAcABoAGAAXABYAFQATABMADwAOAA0ACwAKAAkACAAHAAgABwAHAAcABwAFAAUABQAD
AAIAAgACAAEAAQABAAEAAQAAAAAAAAACAAIAAgACAAAAAAAAAAAA/v/+//7//v8AAAAA
AAAAAP7//v/////////////////+//7//v/+/wAAAQABAAEAAQABAAIAAgACAAIAAgAC
AAIAAwADAAMAAwADAAMAAwADAAMAAwADAAMAAwADAAMAAwADAAMAAwADAAMAAwADAAIA
AgACAAIAAgABAAEAAQABAAEAAgACAAAAAAAAAP7/AAAAAAAAAAAAAAAAAAAAAAAA////
/wAAAAAAAAAA///////////+//7//v/+//7//v/+//7//v/+//7//v/+//7//v/+//7/
/P/8//z//P/8//z//P/8//7/AAD+//7//v/+//7//P/8//z//P/8//z//P/8//z//P/8
//z//v/9//3//f/8//z//P/+////AAABAAIABAAFAAcABwAHAAcACAAIAAgACQAJAAkA
CQAJAAkACwAPABIAEwATABMAFAAUABMAEQAPAAwACgAIAAYAAwABAP/////9//3//P/8
//7//v/+//z/+f/1//P/9P/0//T/9v/1//X/9f/1//X/9P/0//T/9P/0//T/9f/1//T/
9P/y//L/8v/v/+3/6v/p/+f/5v/o/+3/8f/2//7/BQASACQAOABVAGwAXQA5AC0ALwAl
ABIACgADAPn/9//1//D/7//x//T/9P/1//L/8P/y//L/8P/w//L/8f/x//H/8f/x//H/
8f/v/+//7v/u/+7/7v/u/+7/7v/u/+7/7v/u/+7/7v/u/+3/7f/t/+3/7v/u/+7/7v/w
//D/8P/w/+//7//v/+//8f/x//L/8v/y//L/8f/x//H/8f/x//L/8v/y//L/8v/y//L/
8v/z//P/9P/0//T/8//z//P/9P/0//X/9v/2//b/9v/4//j/+f/6//v//P/9////AAAC
AAEAAgADAAYACQALAA0ADgAOABAAEgAUABUAFwAXABkAGgAcAB0AHgAfACAAIQAiACIA
IgAiACIAJAAkACMAIgAhACAAHwAcABsAGgAYABgAFAASABAADwAOAA0ACwALAAkACAAH
AAUABAADAAIAAQAAAP///////////f/9//3//f/8//z//P/7//v/+//7//v/+v/6//r/
+v/6//r/+v/6//r/+v/6//z//P/8//z//P/8//z//P/8//z//f/9//3//f/9//3//v/+
//7//v/+//////////////8AAAAAAAAAAAAAAAACAAMAAwADAAEAAQABAAEAAQABAAEA
AQABAAEAAQABAAEAAQABAAEAAQABAAEAAQAAAAAAAAAAAAAA/////////////wAAAAAA
AAAAAAD+/wAAAAAAAAAAAAAAAAAAAAAAAP////8AAP7//v/+//3//////////v/+//7/
/v/+//7//v/+//7//v/+//7//v/+//7//v/+//7//v/+//7/AAAAAAAAAAD+//7//v/+
//z//f/9//7//v/+//7//v/+//7//v/+//7//v/+//7//P/8//z//P/8//v/+//7//7/
/v/+/wAAAQACAAMABAAGAAcACQAJAAkACQAKAAoACAAJAAkACQALAAsACwANAA8AEgAT
ABMAEgASABEADwANAAsACAAGAAUABAACAAEAAQABAP/////8//z//v/+//7//P/5//X/
9//4//j/+P/2//X/9f/1//f/9//2//b/+P/4//j/+P/3//f/9v/2//b/9P/w/+3/6//q
/+n/6f/m/+r/7//z//j/AAAJABgALABGAGEAZgBLADEALwAtAB0ADgAIAAEA/f/7//n/
9P/z//f/+v/4//f/9P/2//b/9v/2//b/9v/1//X/9f/1//X/9f/1//P/8//y//L/8v/y
//L/8v/0//T/9P/0//b/9v/2//b/9f/1//X/9f/2//b/9v/2//T/9P/0//T/9//3//f/
9//3//f/+P/4//b/9v/1//X/9//3//f/+P/4//j/+P/4//b/9v/2//f/9//4//j/+P/5
//n/+f/6//r/+//8//z//P/8//7//v8BAAIAAwAEAAUABwAIAAoACQAKAAsADgAPABEA
EwAUABgAGgAcAB4AHQAfAB8AIQAgACIAIwAkACcAKAApACoAKAAoACgAKAAoACgAJwAm
ACcAJgAlACIAIQAgAB4AHgAbABgAFQATABIAEQAPAA8ADgAOAA4ADQAMAAsACgAJAAYA
BQAFAAUABwAFAAUABQAFAAQABAAEAAUABQAFAAUAAwACAAIAAgACAAIAAgACAAIAAgAC
AAIAAgACAAIAAgAEAAQABAAEAAQABAAFAAUAAwADAAMAAwAEAAQABAAEAAYABwAHAAcA
BwAHAAgACAAIAAgACAAIAAgACQAJAAkABwAHAAcABwAJAAkACQAJAAkACQAJAAkACQAJ
AAkACQAJAAkACQAJAAgACAAIAAgACAAHAAcABwAFAAUABgAGAAgACAAIAAYABgAGAAYA
BgAIAAgACAAIAAgABwAHAAgABgAGAAYABQAFAAUABQAEAAQABAAEAAQABgAGAAYABgAG
AAYABgAGAAYABgAGAAYABgAGAAYABgAGAAYABgAGAAYABgAGAAYABgAGAAYABgAGAAYA
BgAGAAYABgAGAAYABgAGAAYABgAGAAYACAAHAAcABwAGAAYABgAIAAsADAANAA4ADwAP
ABAADwARABEAEgASABQAFQAVABUAFAATABIAEwAXABoAGwAbAB0AHgAeAB0AGwAZABYA
FAAUABIADwANAAsACwAJAAkACAAIAAoACgAIAAYAAwD//wEAAgACAAIAAgABAAEAAQAB
AAEAAAAAAAAAAAAAAAAAAQABAAAAAAAAAAAA/v/7//v/9v/z//P/8v/y//f/+//+/wYA
EQAcACwAQgBhAHgAbQBLADkAPQA1ACYAGgAVAA0ABwAHAAIA/////wIABAADAAAAAAAA
AP7/AAAAAAAA/////////f/9//3//f///////v/+//7//v/+//7/AAAAAAAAAAAAAAAA
AAAAAP//////////AAAAAAAAAAACAAIAAgACAAEAAQABAAEAAQABAAIAAgACAAIAAQAB
AAEAAQABAAIAAgACAAIAAgAEAAQABAAFAAUABgAGAAYABwAHAAcACAAGAAcACAAIAAoA
CgAMAAwADwAQABEAEgARABMAFAAWABcAGAAZABwAHwAhACMAJAAmACgAKgAsAC0ALwAv
ADEAMgA0ADUANgA5ADoAOwA8ADwAPAA8ADwAPAA8ADsAOgA7ADoAOQA2ADMAMgAwADAA
MAAuACwAKwAqACkAJwAnACMAIgAhAB8AIAAfAB4AHQAeAB0AHQAdABsAGQAZABkAFwAW
ABYAFgAXABcAFwAXABkAGAAYABgAFgAWABYAFgAWABYAFgAWABYAFgAWABYAGAAYABgA
GAAaAA==
         </WaveFormData>
      </LeadData>
      <LeadData>
         <LeadByteCountTotal>10000</LeadByteCountTotal>
         <LeadTimeOffset>0</LeadTimeOffset>
         <LeadSampleCountTotal>5000</LeadSampleCountTotal>
         <LeadAmplitudeUnitsPerBit>4.88</LeadAmplitudeUnitsPerBit>
         <LeadAmplitudeUnits>��V</LeadAmplitudeUnits>
         <LeadHighLimit>2147483647</LeadHighLimit>
         <LeadLowLimit>268435456</LeadLowLimit>
         <LeadID>V1</LeadID>
         <LeadOffsetFirstSample>0</LeadOffsetFirstSample>
         <FirstSampleBaseline>0</FirstSampleBaseline>
         <LeadSampleSize>2</LeadSampleSize>
         <LeadOff>FALSE</LeadOff>
         <BaselineSway>FALSE</BaselineSway>
         <ExcessiveACNoise>FALSE</ExcessiveACNoise>
         <MuscleNoise>FALSE</MuscleNoise>
         <LeadDataCRC32>1163069345</LeadDataCRC32>
         <WaveFormData>
+v/6//r/+v/7//z//f/+//7//v/+//7//v/+//7//v/+//7//v/+//z//P/8//z//P/8
//z//P/6//r/+v/6//r/+v/6//r//P/8//z//P/8//z//P/8//z//P/8//z//P/8//z/
/P/8//z//P/8//7//v/+//7//v/+//7//v/8//z//P/8//z//P/8//z//P/8//z//P/6
//r/+v/6//r/+v/6//r/+v/6//r/+v/6//r/+v/6//r/+v/6//r/+v/6//r/+v/6//r/
+v/6//j/+P/4//j/+P/4//j/+P/4//j/+P/4//b/9v/2//b/9v/2//b/9v/2//b/9v/2
//T/9P/0//T/9v/2//b/9v/2//b/9v/2//X/9P/z//L/9P/0//T/9P/0//T/9P/0//L/
8v/y//L/8v/y//L/8v/0//T/9P/z//P/8//y//L/8v/y//L/8v/y//L/8v/y//L/8v/y
//L/8v/y//P/9f/0//T/9f/2//f/9//3//f/+f/7//z//f/+//////////3/+f/1//T/
9P/y//D/7v/s/+z/7f/t/+3/7f/t/+v/6v/p/+j/5//k/+P/4//k/+b/5//q/+r/6f/p
/+r/6v/q/+r/6//r/+n/6f/p/+n/6//r/+v/7P/q/+r/6//r/+z/7P/s/+7/8P/1//r/
AQAOAB4AMQBAAEYAUwBpAHUAZgBNADQACwDP/5z/ef9d/0b/LP8L//X+/f4V/zD/S/9k
/3r/jv+f/6r/tv/B/83/1//e/+H/5v/q/+v/6//s/+3/7v/v//D/8f/y//P/9P/1//b/
9v/3//j/+f/6//v/+//7//3//f/+//7//P/7//v/+//8//z/+//7//v/+//7//v/+v/6
//r/+//9//3//f/9//7//v/+//7//P/8//z//P/8//z//P/8//z//P/8//z//P/8//z/
/P/+//7//v/+//z//P/8//z//P/7//v/+//6//r/+v/6//v/+//6//j/+P/4//b/9v/z
//P/8v/y/+//7v/t/+z/7f/s/+v/6v/p/+j/5//m/+X/5f/k/+P/5P/k/+T/5P/k/+T/
5P/m/+X/5v/n/+j/7f/t/+7/8P/x//L/8//0//T/9f/1//X/9//5//n/+f/3//j/+P/4
//r/+v/6//r/+P/3//f/9//3//f/9//2//b/9f/1//X/8//z//P/8//z//P/8//z//P/
8//z//P/9f/1//X/9f/3//f/9//4//f/+P/4//j/+P/4//j/+P/3//f/9//3//f/+P/4
//j/+P/4//j/+P/5//n/+P/4//j/+P/4//f/+f/5//n/+f/3//f/9//3//j/+P/4//f/
9f/1//X/9f/1//T/9P/0//L/8v/y//L/9P/0//T/9P/y//L/8v/y//P/8//z//P/8f/x
//H/8f/x//H/8f/x//H/8P/w//D/7//v/+//8P/w/+//7//v/+3/7f/t/+3/7f/t/+z/
7P/s/+z/7P/s/+z/7P/s/+z/7P/s/+z/7P/s/+z/7P/r/+v/6//q/+r/6v/q/+r/7P/s
/+z/7P/q/+r/6v/q/+z/7P/s/+3/7f/u/+7/7//w//H/8f/x//P/8//1//b/9f/2//f/
9//3//f/8//v/+7/7P/q/+j/5v/k/+T/5f/n/+f/5//n/+X/5P/j/+L/3//e/93/3f/e
/+D/4f/k/+T/4//j/+T/5P/k/+T/5f/l/+X/5f/l/+X/5f/l/+X/5v/m/+b/5//n/+j/
6P/o/+j/6v/x//b//f8IABgAKwA4AD4ASwBfAGsAXgBHAC4ABwDL/5j/d/9V/zr/Hv/9
/un+8f4L/yj/Rf9c/3T/iv+b/6j/sv+//8n/0//a/+H/5P/m/+f/6f/q/+v/7P/t/+7/
7//w//H/8v/z//T/9v/3//j/+f/6//v/+//7//v/+//8//z//v/9//3//f/8//z/+//7
//3//f/9//3//v/+//7//////////////wAAAAAAAAAAAAAAAAAAAAAAAAAAAAAAAAIA
AgACAAIABAAEAAQABAAEAAQABAAEAAQABAAEAAQABAADAAMAAwACAAIAAgACAAMAAwAC
AAAAAAAAAP7//v/9//3//P/8//3//P/7//r/+f/4//f/9v/1//T/8//y//H/8f/w/+//
8P/w//D/8P/w//D/8P/y//H/8v/z//T/9//3//j/+v/7//z//f/+//7///////////8B
AAEAAQABAAIAAgACAAAAAAAAAAAAAgABAAEAAQD////////+//7//f/9//3//f/9//3/
/f/9//3//f/9//////////////////////////////8AAAAAAAD///7//v/+//7//v//
////////////AAAAAAAAAAAAAAAAAAADAAMAAgACAAAAAAAAAP//AQABAAEAAQD/////
/////wAAAAAAAP///f/9//3//f////7//v/+//7//v/+//7//P/8//z//P/8//z//P/8
//v/+//7//v//f/9//3//f/9//3//f/9//v/+v/6//r/+//7//v//P/8//v/+//7//v/
+//7//v/+//7//r/+v/6//r/+v/4//r/+v/6//r/+//7//v/+v/6//r/+v/6//r/+v/6
//r/+v/6//r/+v/6//r/+v/7//3//v/+////AAABAAEAAQABAAEAAwAEAAcACAAJAAkA
CQAJAAUAAQD+//z/+v/4//j/9v/2//f/9//3//f/9//1//T/8//y//H/8P/v/+//8v/0
//X/+P/4//f/9//4//r/+v/6//v/+//7//v/+//7//v/+//7//r/+v/6//v/+//8//z/
/P/+/wAABQAKABMAHAAuAEEATABQAF0AdQB9AGwAVQA+ABkA3/+u/5H/d/9e/0L/H/8N
/xX/Kf9E/13/eP+O/6L/s/+8/8j/0//f/+n/8v/3//r//P////3//v///wAA//8AAAEA
AgAFAAYABwAIAAgACQAKAAsADgAPAA8ADwANAA0ADgAOAA4ADQANAA0ADgAOAA0ADQAN
AA0ADQANAAwADAAMAA0ADQANAA0ADQAOAA4ADgAOAA4ADgAOAA4ADgAOAA4ADgAOAA4A
DgAOAA4ADgAOAA4ADgAOAA4ADgAOAA4ADgAOAA4ADQANAA0ADAAMAAwADAAJAAkACAAG
AAYABgAEAAQABQAFAAQABAABAAAA///+//3//P/7//r/+f/4//f/9v/1//X/9P/z//L/
8v/y//L/9P/0//T/9v/3//j/+f/6//3//f/+/wAAAQACAAMABAAEAAUABQAFAAcACQAJ
AAkACQAKAAoACgAIAAgACAAIAAgABwAHAAcABwAHAAcABgAGAAUABQAFAAcABwAHAAcA
BwAHAAcABwAFAAUABQAFAAcABwAHAAcABwAHAAcACAAHAAgACAAIAAYABgAGAAYACQAJ
AAkACQAJAAoACgAKAAoACgAKAAoACwALAAoACgAIAAgACAAHAAkACQAJAAkACwALAAsA
CwAKAAoACgAJAAkACQAJAAkACQAIAAgACAAIAAgACAAIAAgACAAIAAgACAAIAAgACAAH
AAcABwAHAAcABwAHAAcACQAJAAkACQAHAAYABgAGAAcABwAHAAgACAAHAAcABwAHAAcA
BwAHAAcABwAGAAYACAAIAAgACAAIAAcABwAHAAYACAAIAAgACAAIAAgACAAIAAgACAAI
AAgACAAIAAgACQALAAwADAANAA4ADwAPAA8ADQANAA8AEAATABQAFQAVABcAFwATAA8A
DAAKAAgABgAEAAIAAgADAAMAAwADAAMAAQAAAP///v////7//f/9//z//v///wIAAgAB
AAEAAgAEAAQABAAFAAUABQAFAAUABQAFAAUABQAGAAYABgAHAAUABgAGAAYACAAKAA0A
EAAXACAAKgA9AFAAWABhAHUAhwCCAGkAUgA9ABEA2v+v/5P/fP9s/1H/M/8n/zH/SP9h
/3b/jP+g/7P/wv/M/9X/4//t//b//f8CAAYABwAFAAYABwAIAAcACAAJAAoADQAOAA8A
EAASABMAFAAVABYAFwAXABcAFwAXABgAGAAYABcAFwAXABYAFgAVABUAFQAVABUAFQAW
ABYAFgAXABcAFwAXABcAFgAWABYAFgAWABYAFgAWABQAFAAUABQAFAAUABQAFAAUABQA
FAAUABQAFAAUABQAFAAUABQAFAAUABMAEwATABQAFAAUABQAEwATABIAEAAQABAADgAO
AAsACwAKAAoACQAIAAcABgAFAAQAAwACAAEAAAD///7/+//7//r/+f/4//j/+P/4//b/
9v/2//j/+//8//3//v//////AAACAAUABgAHAAgADAANAA0ADQALAA0ADQANAA8AEAAQ
ABAADgAOAA4ADgAQAA8ADwAPAA8ADwAPAA4AEAAPAA8ADwANAA0ADQANAA8ADwAPAA8A
DQANAA0ADQANAA0ADQANAA0ADQANAA4ADQAOAA4ADgAOAA4ADgAOAA8ADwAPAA8ADwAQ
ABAAEAAQABAAEAAQABEAEQAQABAAEAAQABAADwANAA0ADQANAA0ADQANAA0ADgAOAA4A
DQANAA0ADQANAA0ADAAMAAwADAAMAAwADAAOAA4ADgAOAA4ADgAOAA4ACwALAAsACwAN
AA0ADQANAAsACwALAAsACwAKAAoACgAJAAkACQAKAAoACQAJAAkACQAJAAsACgAKAAoA
CgAKAAkACQAJAAgACgAKAAoACgAIAAgACAAIAAgACAAIAAgACAAIAAgACQAJAAoACgAL
AAwADQANAA0ADQANAA8AEAATABQAFQAVABUAFQARAA0ACgAIAAYABAACAAAAAAABAAEA
AQABAAEA///+//3//P/9//z/+//7//z//v///wIAAgABAAEAAgAEAAQABAAFAAQAAwAC
AAEAAQABAAEAAQAEAAQABAAFAAUABgAGAAYABgAKAA8AFgAZACQANgBJAFQAXABrAIEA
hQByAFkAQgAZAOH/tP+V/3n/Zv9Q/y//Hf8l/zv/VP9r/4L/lv+q/7v/xv/Q/93/5//x
//j///8CAAQABQAFAAYABwAIAAcACAAJAAoADQAOAA8AEAAQABEAEgATABQAFQAVABUA
FwAXABgAGAAWABUAFQAVABQAFAATABMAEwATABMAEwAUABQAFAAVABUAFQAVABUAFgAW
ABYAFgAWABYAFgAWABQAFAAUABQAFgAWABYAFgAWABYAFgAWABQAFAAUABQAFAAUABQA
FAAUABMAEwATABIAEgASABIAEQARABAADgAOAA4ADAAMAAsACwAKAAoABwAGAAUABAAD
AAIAAQAAAP///v/9//z/+//7//r/+f/4//j/+P/4//r/+v/6//z/+//8//3//v8BAAEA
AgAEAAUABgAHAAgACgALAAsACwALAA0ADQANAA0ADgAOAA4ADgAOAA4ADgAOAA0ADQAN
AA0ADQANAAwADAALAAsACwANAA0ADQANAAsACwALAAsACwALAAsACwANAA0ADQANAAsA
CwALAAwACwAMAAwADAAKAAoACgAKAAsACwALAAsADQAOAA4ADgAOAA4ADgAOAA8ADwAO
AA4ADgAOAA4ADQANAA0ADQANAA0ADQANAA0ACgAKAAoACQAJAAkACQAJAAkACAAIAAgA
CAAIAAgACAAIAAgACAAIAAgACAAIAAgABwAHAAcABwAJAAkACQAJAAkACQAJAAkABwAG
AAYABgAFAAUABQAGAAYABwAHAAYABgAGAAYABgAFAAUABQAEAAQABAAEAAQABAAEAAQA
BAACAAIAAgACAAIAAgACAAMABQAGAAYABwAIAAkACQAJAAkACQALAAwADQAOAA8ADwAP
AA8ACwAHAAYABAACAAAA/v/8//z//f/9//3//f/9//v/+v/5//j/9//2//X/9f/0//b/
9//6//r/+f/5//r/+v/6//r/+//7//v/+//7//v/+//7//v//P/8//z//f/9//7//v/+
//7/AAADAAgADwAWACIANQBIAFAAWQBrAH8AfgBnAE4AMQABAMj/n/9//2T/TP8t/w//
B/8Z/zL/T/9q/4L/mP+p/7b/wv/P/9n/5f/s//P/+P/8//3//f/+////AAD//wAAAQAC
AAMABAAFAAYABgAHAAgACQAMAA0ADQANAAsACwAMAAwADAALAAsACwAKAAoACQAJAAkA
CQAJAAkACgAKAAoACwALAAsACwALAA4ADgAOAA4ADAAMAAwADAAMAAwADAAMAA4ADgAO
AA4ADAAMAAwADAAMAAwADAAMAAoACgAKAAoACgAJAAkACQAIAAgACAAIAAcABwAGAAQA
BgAGAAQABAABAAEAAAAAAP///v/9//z/+//6//n/+P/3//b/9f/0//P/8//y//H/7v/u
/+7/7v/u/+7/7v/w//H/8v/z//T/9//3//j/+v/7//z//f/+//7///////////8BAAEA
AQD//wAAAAAAAAIAAgACAAIAAgABAAEAAQABAAEAAQAAAAAA/////////f/9//3//f/7
//v/+//7//3//f/9//3//f/9//3//f/9//3//f/+//7//v/9//z//P/8//z//P/9//3/
/f/9//3//v/+//7//v/+//7//v/9//3//P/8//z//P/8//v//f/9//3//f/7//v/+//7
//r/+v/6//n/+f/5//n/+f/5//j/+P/4//b/9v/2//b/9v/2//b/9v/2//b/9v/2//X/
9f/1//X/9f/1//X/9f/1//X/9f/1//P/8v/y//L/8f/x//H/8v/0//P/8//z//P/8//z
//P/8f/x//D/8P/w//L/8P/u//D/8P/w//D/8f/x//H/8P/w//D/8P/w//D/8P/w//D/
8P/w//D/8P/w//D/8P/x//H/8v/y//P/9P/1//X/9f/3//f/+f/6//n/+v/7//v/+//7
//f/8//y//D/7v/s/+r/6P/o/+n/6f/p/+n/6f/n/+b/5f/k/+H/4P/f/9//4P/i/+P/
5v/m/+X/5f/m/+j/6P/o/+n/5//n/+f/5//p/+n/6f/p/+j/6P/o/+n/6//s/+z/7P/s
/+7/8//4////BgAWACkANgA+AEsAYQBvAGQATQA2ABEA1/+i/3//Yf9C/yb/A//t/u/+
Bf8i/z//Wv9w/4b/l/+m/7L/vf/H/9P/2v/f/+T/6P/p/+n/6v/r/+z/7f/u/+//8P/z
//T/9f/2//j/+f/6//v//P/9//3//f/9//3//v/+//7//f/9//3//P/8//v/+//5//n/
+f/5//r/+v/6//v//f/9//3//f/+//7//v/+//7//v/+//7//v/+//7//v8AAAAAAAAA
AAAAAAAAAAAAAgACAAIAAgACAAIAAgACAAIAAQABAAEAAAAAAAAAAAD//////v/8//7/
/v/8//z/+//7//r/+v/5//j/9//2//X/9P/z//L/8f/w/+//7v/t/+3/7P/r/+z/7P/s
/+z/7P/s/+z/7v/v//D/8f/y//X/9f/2//j/+f/6//v//P/+//////////3/////////
//8AAAAAAAAAAAAAAAAAAAAA/////////////////v8AAP////////3//f/9//3/////
//////8BAAEAAQABAAEAAQABAAEAAQABAAEAAgABAAIAAgACAAIAAgACAAIAAwADAAMA
AwADAAQABAAEAAQABAAEAAQABQAFAAQABAAEAAQABAADAAMAAwADAAMAAwADAAMAAwAC
AAIAAgABAAEAAQABAAEAAQAAAAAAAAAAAAAAAAAAAAAAAAAAAAAA/v/+//7//v//////
/////wEAAQABAAEA//////////////7//v/+//3//f/9//7//v/9//3//f/9//3//f/9
//3//f/8//z//P/8//z//P/8//z//P/8//z//v/8//z//P/8//3//f/9//z//v/+//7/
/v/8//z//P/8//7//v/+//7//v/+//7///8BAAIAAgADAAQABQAFAAUABwAHAAkACgAJ
AAoACwALAAsACwAHAAMAAgAAAP7//P/6//j/+P/5//n/+f/5//n/9f/0//P/8v/x//D/
7//v//L/9P/1//j/+P/3//f/+P/4//j/+P/5//v/+//7//v/+f/5//n/+f/6//r/+v/7
//v//P/8//z//v8CAAkADgAXACIANgBHAFAAVgBnAHsAewBkAE0ANAADAMn/oP+D/2n/
VP82/xf/D/8d/zX/UP9r/4T/mP+q/7f/wv/M/9n/5f/t//L/+f/8//7//f/9//7///8A
AAEAAgADAAQAAwAEAAUABgAIAAkACgALAA4ADwAPAA8ADwAPABAAEAAOAA0ADQANAA4A
DgANAA0ADQANAA0ADQAOAA4ADgAPAA8ADwAPAA8ADgAOAA4ADgAQABAAEAAQAA4ADgAO
AA4ADgAOAA4ADgAQABAAEAAQABAAEAAQABAADgAOAA4ADgAMAAsACwALAAwADAAMAAwA
DQANAAwACgAKAAoACAAIAAUABQAEAAQAAwACAAEAAAABAAAA///+//v/+v/5//j/9//3
//b/9f/2//b/9v/2//b/9v/2//j/+f/6//v//P//////AAACAAMABAAFAAYACAAJAAkA
CQALAA0ADQANAAsADAAMAAwADAAMAAwADAAOAA0ADQANAA0ADQANAAwACgAJAAkACQAL
AAsACwALAAsACwALAAsACwALAAsACwANAA0ADQANAAsACwALAAwACwAMAAwADAAMAAwA
DAAMAA8ADwAPAA8ADwAQABAAEAAQABAAEAAQAA8ADwAOAA4ADgAOAA4ADQANAA0ADQAN
AA0ADQANAA0ADAAMAAwACwALAAsACwALAA0ADAAMAAwADgAOAA4ADgAOAA4ADgAOAA4A
DgAOAA4ADQANAA0ADQANAA0ADQANAA0ADQANAA0ADQAMAAwADAANAA0ADQAOAAwACwAL
AAsACwALAAsACwANAA0ADAAMAAwADAAMAAwACgAKAAoACgAMAAwADAAMAAoADAAMAAwA
DAALAAsACwAKAAoACgAKAAoADAAMAAwADAAKAAoACgAKAAoACgAKAAsACwAMAAwADQAO
AA8ADwAPAA8ADwARABIAEwAUABUAFQAXABcAEwAPAAwACgAIAAYABAACAAIAAwADAAMA
AwADAAEAAAD///7//f/8//v/+//8//7///8CAAIAAQABAAIAAgACAAIAAwADAAMAAwAD
AAMAAwADAAMABAAEAAQABQAFAAYABgAGAAgACgAPABYAGwAiADAAQwBSAFoAZwB7AIkA
fABhAE4AMQD7/8b/of+H/3T/YP9B/yX/I/81/0z/Y/96/5D/pP+1/8D/zP/Z/+X/7//2
//3/AAAEAAUAAwAEAAUABgAFAAYABwAIAAkACgALAAwADgAPABAAEQAUABUAFQAVABMA
EwAUABQAFAATABMAEwASABIAEQARABEAEQARABEAEgASABIAEwATABMAEwATABQAFAAU
ABQAEgASABIAEgASABIAEgASABAAEAAQABAAEAAQABAAEAAQABAAEAAQABAAEAAQABAA
EAAPAA8ADwAQABAAEAAQAA0ADQAMAAoADAAMAAoACgAIAAcABQAEAAMAAgABAAAA///+
//3//P/7//r/+f/4//f/9//2//X/8v/y//L/8v/w//D/8P/y//X/9v/3//j/+//7//z/
/v///wAAAQACAAQABQAFAAUABwAJAAkACQAJAAoACgAKAAoACgAKAAoACgAJAAkACQAL
AAsACwAKAAoACQAJAAkACQAJAAkACQAHAAcABwAHAAkACQAJAAkACQAJAAkACQALAAsA
CwAMAAsADAAMAAwADAAMAAwADAALAAsACwALAAsADAAMAAwADAAMAAwADAALAAsACgAK
AAoACgAKAAkACQAJAAkACQAJAAkACQAJAAgACAAIAAcABwAHAAcABwAJAAgACAAIAAYA
BgAGAAYACAAIAAgACAAGAAYABgAGAAcABwAHAAcABQAFAAUABQAFAAUABQAFAAUABAAE
AAQAAwADAAMABAAEAAMAAwADAAMAAwADAAMAAwADAAIAAgACAAIAAgACAAAAAAAAAAAA
AgACAAIAAgACAAIAAgACAAAAAAAAAAIAAgACAAIAAQABAAEAAAAAAAAAAAAAAAAAAAAA
AAAAAAAAAAAAAAAAAAAAAAABAAMABAAEAAUABgAHAAcABwAHAAcACQAKAAsADAANAA0A
DQANAAkABQAEAAIAAAD+//z/+v/6//v/+//7//v/+//5//j/9//2//X/9P/z//P/9P/2
//f/+v/6//n/+f/6//r/+v/6//v/+//7//v/+//9//3//f/9//z//P/8//3//f/+//7/
/v8AAAQACQAOABUAIAAwAEUAUgBYAGcAfwCHAHYAXQBEABkA2/+q/4f/a/9U/zz/G/8L
/xP/K/9I/2H/ev+O/6L/sf++/8r/1//h/+v/8v/3//r//P/9//3//v///wAAAQACAAMA
BAAFAAYABwAIAAoACwAMAA0ADgAPAA8ADwAPAA8AEAAQAA4ADQANAA0ADgAOAA0ADQAN
AA0ADQANAA4ADgAOAA8ADwAPAA8ADwAQABAAEAAQABAAEAAQABAAEAAQABAAEAAQABAA
EAAQABAAEAAQABAAEAAQABAAEAAQABAAEAAQAA4ADQANAA0ADAAMAAwADAALAAsACgAI
AAgACAAGAAYABQAFAAQABAADAAIAAQAAAP///v/9//z/+//6//n/+P/3//f/9v/1//L/
8v/y//L/8v/y//L/9P/1//b/9//4//3//f/+/wAAAQACAAMABAAEAAUABQAFAAUABwAH
AAcACQAKAAoACgAIAAgACAAIAAgABwAHAAcABwAHAAcABgAIAAcABwAHAAUABQAFAAUA
BQAFAAUABQAFAAUABQAFAAUABQAFAAUABwAHAAcACAAHAAgACAAIAAcABgAFAAQABQAF
AAUABQAFAAYABgAGAAYABgAGAAYABwAHAAYABgAGAAYABgAFAAUABQAFAAUABQAFAAUA
BQAEAAQABAADAAEAAQABAAEAAwACAAIAAgAAAAAAAAAAAAIAAgACAAIAAAAAAAAAAAAB
AAEAAQABAP////////////////////////7//v/+/////////wAAAAD////////9//3/
/f/9//3//f/8//z//P/8//z//P/8//z//P/8//z//P/8//z/+v/6//r/+v/6//r/+v/6
//7//f/7//z//P/8//z//P/9//3//f/8//z//P/8//z//P/8//z//P/8//z//P/8//z/
/P/8//3///8AAAAAAQACAAMAAwADAAMAAwAFAAYACQAKAAsACwAJAAkABQABAAAA/v/8
//r/+v/4//j/+f/7//v/+//7//j/9v/0//L/8f/w/+//7//x//T/9v/6//r/+f/5//r/
+v/6//r/+//7//v/+//7//n/+f/5//n//P/8//z//f/9//7//v/+/wQABgANABQAGwAo
ADwATQBUAFoAbwCDAH8AbABVADQA///F/5z/ff9j/0j/KP8L/wn/G/83/1T/bf+G/5z/
rv+7/8b/0v/d/+f/8f/2//v//v8AAAEAAQACAAMABAAFAAYABwAIAAkACgALAAwADgAP
ABAAEQASABMAEwATABMAEwAUABQAEgARABEAEQASABIAEQARABEAEQARABEAEgASABIA
EwAVABUAFQAVABYAFgAWABYAFAAUABQAFAAWABYAFgAWABYAFgAWABYAFgAWABYAFgAW
ABYAFgAWABYAFgAWABYAFgAVABUAFQAUABQAFAAUABMAEwASABAAEgASABAAEAAPAA8A
DgAOAAsACgAJAAgACAAIAAgACAAFAAQAAwACAAMAAwACAAEAAAAAAAAAAAAAAAAAAAAC
AAEAAgADAAQABwAHAAgACgANAA4ADwAQABAAEQARABEAEQATABMAEwATABQAFAAUABQA
FAAUABQAEgARABEAEQARABEAEQAQABIAEQARABEAEQARABEAEQARABEAEQARABEAEQAR
ABEAEwATABMAEwATABMAEwAUABMAFAAUABQAFAAUABQAFAATABMAEwATABMAFAAUABQA
FgAWABYAFgAXABcAFgAWABQAFAAUABMAEwATABMAEwATABMAEwATABIAEgASABEAEwAT
ABMAEwARABAAEAAQABIAEgASABIAEgASABIAEgASABIAEgASAA8ADwAPAA8AEQARABEA
EQARABEAEQARABEAEAAQABAADwAPAA8AEAAQAA8ADwAPAA8ADwAPAA8ADQANAAwADAAO
AA4ADgAOAA4ADgAOAA4ADgAOAA4ADgAOAA4ADgAOAA4ADgAOAA4AEAAQAA4ADgAOAA4A
DwAPAA8ADgAQABAAEAAQAA4ADgAOAA4ADgAOAA4ADgAQABAAEAARABEAEgASABMAFAAV
ABUAFQAXABcAGQAaABsAHAAdAB0AHQAdABkAFQAUABIAEAAOAAwACgAKAAsACwALAAsA
CwAHAAYABQAEAAUABAADAAMABAAGAAcACgAMAAsACwAMAAoACgAKAAsACwALAAsACwAN
AA0ADQANAA4ADgAOAA8AEQASABIAEgAUABYAGwAiACkAMABAAFUAYgBoAHMAiQCXAIoA
cQBaADsAAwDM/6n/kf96/2T/Rf8v/y//Q/9c/3X/jP+i/7b/x//U/97/6f/3/wEACAAN
ABAAEgATABMAFAAVABYAFwAYABkAGgAZABoAGwAcACAAIQAiACMAJAAlACUAJQAlACUA
JgAmACYAJQAlACUAJAAkACMAIwAlACUAJQAlACgAKAAoACkAJwAnACcAJwAoACgAKAAo
ACgAKAAoACgAJgAmACYAJgAoACgAKAAoACgAKAAoACgAKAAoACgAKAAoACgAKAAoACgA
JwAnACcAJgAmACYAJgAnACcAJgAkACQAJAAiACIAIQAhACAAIAAdABwAGwAaABkAGAAX
ABYAFgAWABYAFgATABMAEgARABAAEAAQABAADgAOAA4AEAARABIAEwAUABcAFwAYABoA
GwAcAB0AHgAiACMAIwAjACMAJQAlACUAJwAoACgAKAAoACgAKAAoACgAJwAnACcAKQAp
ACkAKAAqACkAKQApACcAJwAnACcAJwAnACcAJwAnACcAJwAnACcAJwAnACcAJwAnACcA
KAAnAA==
         </WaveFormData>
      </LeadData>
      <LeadData>
         <LeadByteCountTotal>10000</LeadByteCountTotal>
         <LeadTimeOffset>0</LeadTimeOffset>
         <LeadSampleCountTotal>5000</LeadSampleCountTotal>
         <LeadAmplitudeUnitsPerBit>4.88</LeadAmplitudeUnitsPerBit>
         <LeadAmplitudeUnits>��V</LeadAmplitudeUnits>
         <LeadHighLimit>2147483647</LeadHighLimit>
         <LeadLowLimit>268435456</LeadLowLimit>
         <LeadID>V2</LeadID>
         <LeadOffsetFirstSample>0</LeadOffsetFirstSample>
         <FirstSampleBaseline>0</FirstSampleBaseline>
         <LeadSampleSize>2</LeadSampleSize>
         <LeadOff>FALSE</LeadOff>
         <BaselineSway>FALSE</BaselineSway>
         <ExcessiveACNoise>FALSE</ExcessiveACNoise>
         <MuscleNoise>FALSE</MuscleNoise>
         <LeadDataCRC32>3215744488</LeadDataCRC32>
         <WaveFormData>
KAAoACgAKAAmACQAIgAgAB8AHgAdABwAGQAYABcAFgAVABQAEwASABEAEAAPAA4ADAAM
AAwADAAKAAoACgAKAAkACAAHAAYABgAGAAYABgAGAAYABgAGAAQABAAEAAQAAgACAAIA
AgACAAIAAgACAAIAAgACAAIAAgACAAIAAgAEAAQABAAEAAQABAAEAAQABAAEAAQABAAE
AAQABAAEAAQABAAEAAQABAAEAAQABAAGAAYABgAGAAQABAAEAAQABAAEAAQABAAEAAQA
BAAEAAIAAgACAAIAAgACAAIAAgAAAAAAAAAAAP7//v/+//7//v/+//7//v/8//z//P/8
//r/+v/6//r/+v/6//r/+v/6//r/+v/6//j/+P/4//j/+P/4//j/+P/2//b/9v/2//b/
9v/2//b/9v/2//b/9v/2//b/9v/2//T/9f/1//X/9f/0//T/9P/2//X/9f/1//P/8//0
//X/9f/1//X/9f/z//P/9P/1//X/9f/2//b/9v/2//b/9v/2//b/9v/2//b/9v/2//b/
+f/5//r//P/7//z//v/+//z/+f/3//X/9f/1//T/8//y//D/8P/w//D/8P/y//L/7//s
/+r/6v/r/+v/6//r/+v/6//r/+v/7P/s/+z/7f/r/+v/6//r/+r/6v/q/+r/6v/o/+X/
4//i/93/2P/a/+X//v8lAFgAiwC/APQAHgEsAQ0BygB3ABgArP9Y/y//Lf9E/1P/Xf9s
/3v/hf+Q/5r/o/+s/7f/wv/H/87/1P/Y/9n/2P/Z/9z/3v/c/93/3v/f/+L/4v/i/+L/
4f/i/+L/4v/g/+D/4P/h/+H/4v/i/+L/4P/h/+H/4v/k/+T/4//j/+H/4f/h/+H/4f/h
/+H/4f/h/+H/4P/e/9//3//g/+D/3//f/9//3//f/9//3//g/+D/3//e/97/3//f/+D/
4P/g/+L/4//j/+L/4v/j/+T/4//k/+X/5v/n/+j/6f/q/+v/7P/v//L/8//z//X/9v/4
//v//f///wEAAwAGAAoADAAOABAAEQASABMAFAAUABUAFQAVABcAGAAYABkAGQAbABsA
GwAbABsAGQAYABcAFAASABAADgAKAAYABAACAP7//P/6//j/9f/z//H/8P/w/+7/7v/t
/+n/6P/n/+b/5f/k/+T/4//i/+L/4f/h/97/3f/d/93/2v/a/9r/2P/a/9r/2v/a/9f/
1//X/9b/1v/W/9X/1f/V/9X/1f/V/9T/0//S/9L/1P/U/9T/1P/U/9T/1P/U/9X/1f/V
/9b/1v/W/9f/1//X/9j/2P/Y/9b/1//X/9f/2P/Y/9n/2f/X/9j/2P/Y/9j/2P/Y/9j/
1v/W/9b/1v/X/9f/1//W/9T/1P/U/9T/1P/U/9T/1P/S/9L/0v/S/9L/0f/R/9H/z//P
/8//z//Q/9D/0P/Q/87/zf/N/83/zP/M/8z/zP/K/8r/yv/K/8r/yv/K/8r/yv/K/8n/
yf/H/8f/x//H/8f/x//H/8f/x//F/8T/xP/E/8T/xP/C/8L/w//D/8P/w//C/8L/wv/C
/8H/wf+//7//v//A/8H/wf/B/8H/v/+//7//wP/B/8H/wf/C/8L/wv/C/8L/wv/C/8L/
wv/C/8L/wv/C/8T/xf/F/8b/xv/H/8j/yv/K/8r/x//F/8P/w//D/8L/v/++/7z/vP+6
/7r/uv+8/7z/u/+4/7b/tP+1/7X/tf+3/7f/t/+3/7f/uP+4/7j/uf+5/7n/uf+3/7j/
uP+4/7j/tv+0/7H/rf+s/6n/oP+e/6n/vv/j/xoATwCFAMIA9AAMAfcAtgBbAOz/dP8a
//H+8f4I/xv/J/82/0f/U/9c/2b/b/94/4P/jv+X/57/ov+k/6f/pv+n/6r/rP+s/63/
rv+v/7D/sP+w/7D/s/+0/7T/tP+0/7T/tP+1/7P/tP+0/7T/tP+1/7X/tv+2/7b/tf+1
/7X/tf+1/7X/t/+3/7f/t/+2/7f/t/+2/7f/t/+4/7j/t/+3/7f/t/+5/7n/uf+6/7v/
u/+7/7z/vf+9/77/vv++/8D/wf/B/8L/wv/D/8T/xf/G/8f/yP/K/8z/zv/Q/9P/1P/X
/9r/2v/b/97/4P/i/+X/5//p/+3/7//y//b/+P/6//z//f8AAAEAAgACAAQABQAGAAkA
CgAKAAsACwALAAsACwALAAsACQAIAAcABgAEAAIAAAD+//r/+P/2//T/8v/w/+7/6f/n
/+X/5P/i/+D/4P/f/93/3P/b/9r/2f/Y/9j/1//Y/9j/1//X/9T/0//T/9P/0P/Q/9D/
zv/Q/9D/0P/Q/83/zf/N/8z/yv/K/8n/yf/L/8v/y//L/8z/y//K/8r/yv/K/8r/yv/L
/8z/zf/O/8//z//P/9D/0P/Q/9H/0f/T/9T/1P/U/9L/0//T/9P/1v/W/9f/1//X/9j/
2P/Y/9j/2P/Y/9j/2P/Y/9j/2P/Z/9n/2f/Y/9j/2P/Y/9j/2v/a/9r/2v/a/9r/2v/a
/9r/2f/Z/9n/2f/Z/9n/2f/Y/9j/2P/Y/9r/2f/Z/9n/2P/Y/9j/2P/Y/9j/2P/Y/9j/
2P/Y/9j/2P/Y/9f/1//Z/9f/2f/Y/9j/2P/Y/9j/2v/a/9v/2//d/93/3P/c/97/3v/d
/93/3//f/9//4P/f/9//3//f/+H/4f/h/+L/5f/l/+X/5v/m/+b/5v/m/+j/6P/o/+j/
6P/o/+j/6P/q/+v/6//s//D/8f/y//T/9P/0//H/7//r/+v/6//q/+v/6v/o/+j/6P/o
/+j/6v/q/+n/5v/k/+X/5//o/+n/6//r/+v/6//r/+z/7P/s/+//7//v/+//7//w//D/
8P/w/+7/7P/p/+f/5v/l/+D/4P/r/wQALwBgAI8AwQD4AB4BKgEFAcQAdQAWAKj/Uv8r
/zH/Sv9Z/2f/dv+H/5X/nv+m/6//uv/H/9D/1//e/+L/5P/n/+j/6f/s/+7/7v/v//D/
8f/0//T/9P/0//P/9P/0//T/9P/0//T/9f/z//T/9P/0//T/9f/1//b/+P/4//f/9//3
//f/9//3//f/9//3//f/+P/5//n/+P/3//f/+P/4//n/+f/5//n/+f/5//n/+v/9//3/
/f/+//3//f/+//7//v8AAAEAAQACAAIAAwAEAAUABgAHAAgACwAMAA0ADgANAA4AEQAU
ABQAFQAYABoAHAAfACEAIwAmACcAKQAsAC4AMAAyADMANgA3ADgAOAA5ADkAOQA7ADoA
OgA7ADsAPQA9AD0APQA9ADsAOgA5ADYANAAyADAALAAoACYAJAAkACIAIAAeAB0AGwAZ
ABgAFgAUABQAEwATABIAEQAQAA4ADAALAAkACQAKAAoACwAKAAkACQAJAAgACAAIAAYA
BwAIAAkACgAHAAcABwAGAAgACAAHAAcABwAHAAcABwAHAAcABwAIAAgACAAIAAgACgAK
AAoACgALAAsACwAMAAwADAANAA0ADwAQABAAEAAQABEAEQARABIAEgATABMAFQAWABYA
FgAWABYAFgAWABYAFgAWABYAFQAVABUAFAAWABYAFgAWABYAFgAWABYAFgAWABYAFgAW
ABUAFQAVABcAFwAXABcAFgAWABYAFgAWABUAFQAVABYAFgAWABYAFgAWABYAFgAWABYA
FgAWABYAFgAXABcAGAAYABgAGAAYABgAGAAZABkAGwAbABoAGgAcABwAGwAbAB0AHQAd
AB4AHwAfAB8AHwAhACEAIQAiACMAIwAjACQAJgAmACYAJgAoACgAKAAoACoAKgAqACoA
KgArACsALAAsAC0ALgAwADEAMgAwAC8ALwAvAC8ALgAvAC4ALAAsACwALAAsAC4ALgAt
ACoAKAAqACsAKwArAC0ALQAtAC0ALQAuAC4ALgAvAC8ALwAvADAAMgAzADQANAA0ADIA
MQAxADAAMQAyADIANwBIAGcAkgC9AOUAEAE6AVIBSQEQAcUAfAAoAM7/i/9z/4D/lf+l
/7D/v//N/9z/5v/t//b/AQAOABcAIAAkACgAKwAqACsALgAwADAAMQAyADMANAA0ADQA
NAA1ADYANgA2ADYANgA2ADcANQA2ADYANgA2ADcANwA4ADYANgA1ADUANQA1ADUANQAz
ADMAMwAzADMAMwAyADAAMQAxADIAMgAxADEAMQAxADMAMwAzADQAMwAzADMANAAzADMA
NAA0ADQANgA3ADcANgA2ADcAOAA3ADgAOQA6ADsAPAA9AD4APQA+AEEARABFAEUARwBI
AEoATQBPAFEAUgBTAFUAWABaAFwAXgBfAGAAYQBiAGIAYwBjAGMAZQBmAGYAZwBnAGUA
ZQBlAGUAZwBlAGQAYwBeAFwAWgBYAFYAUgBQAE4ATABKAEgARgBDAEEAPwA+ADwAOgA6
ADkANwA2ADUANAAzADIAMgAxADAAMAAvAC8ALgAtAC0ALQAsACwALAAqACoAKgAqACoA
KQApACkAKAAqACoAKQApACcAJwAnACcAKAAnACYAJgAkACQAJAAkACQAJAAkACQAJQAl
ACUAJgAmACYAJwAnACUAJgAmACYAJgAnACcAJwAmACYAJwAnACcAKAAoACgAKAAoACgA
KAAoACgAKAAoACkAKQApACgAKAAoACgAKAAoACgAKAAoACgAKAAoACgAKAAnACcAJwAn
ACcAJwAnACYAJgAmACYAJAAjACMAIwAiACIAIgAiACQAJAAkACQAIgAiACIAIgAgACAA
IAAgACAAIAAhACEAIQAhACAAIAAeAB4AHQAdAB8AHwAfACAAIQAhACEAIQAfAB8AHwAg
AB8AHwAfACAAIAAgACAAIAAiACIAIgAiACIAIgAiACIAIgAjACMAJAAkACUAJgAoACoA
KgAnACUAIwAjACMAIgAfAB4AHAAcABwAHAAcAB4AHgAdABoAGAAYABkAGQAZABkAGQAZ
ABkAGQAaABoAGgAbABsAGwAbABsAHAAcABwAHAAaABgAFQATABQAEwAQABQAIQA6AGUA
lgDBAPEAHgFAAUIBFwHMAH0AKADG/3j/Vf9Z/3L/gf+L/5r/p/+z/77/xv/P/9r/5//w
//n//v8CAAYABwAIAAkADAAOAAwADQAOAA8AEAAQABAAEAARABIAEgASABAAEAAQABEA
EQASABIAEgASABMAEwAUABIAEgARABEADwAPAA8ADwANAA0ADQANAAwADQANAAwADQAN
AA4ADgANAA0ADQANAAsACwALAAwADQANAA0ADgANAA0ADgAOAAwADgAPAA8AEAAQABEA
EgATABQAFQAWABUAFgAXABgAGQAaAB0AIAAhACEAIwAkACYAKQArAC0AMAAxADMANgA2
ADgAOgA7AD4APwBAAEAAPwA/AD8AQQBCAEIAQwBDAEMAQwBDAEMAQQA/AD4APQA5ADYA
MwAwAC4AKgAoACYAJAAiACAAHgAbABkAFwAWABQAEgASABEADwAOAA0ADAAJAAgACAAH
AAgACAAHAAcABgAFAAUABQAEAAQABAACAAIAAgACAAIA/////////v/+//7//f/9//v/
+//7//v//P/7//r/+v/4//j/+P/4//j/+P/4//j/+f/5//n/+v/6//r/+//7//v//P/8
//z//P/9//3//f/8//z//f/9//3//v/+//7//v/+//7//v/+//7//v/+//3//f/9//z/
/P/8//z//P/8//z//P/8//z//P/8//z//P/7//v/+//7//v/+//7//r/+v/6//r/+v/5
//n/+f/4//j/+P/4//j/+P/4//r/+P/4//j/+P/2//b/9//3//f/9//2//b/+P/4//f/
9//3//f/9//4//f/9//3//f/9//3//f/+P/5//n/+f/6//r/+v/6//r/+v/6//r/+v/6
//r/+v/6//r/+//7//z//v///wAAAgACAAIA///9//v/+//7//r/+f/4//b/9v/0//T/
9P/2//f/9//1//T/8//z//L/8f/x//H/8f/x//P/9P/0//T/9f/1//X/9f/z//T/9P/0
//L/9P/y/+//6//o/+f/4v/e/+P/9P8RAD4AcwCnANwADgEwAS8B/ACvAFoA9v+M/0X/
L/88/1H/X/9s/3v/if+U/57/p/+w/7v/xv/P/9b/2v/e/+H/4v/j/+b/6P/m/+f/6P/p
/+z/7P/s/+z/6//s/+z/7P/u/+7/7v/v/+3/7v/u/+7/7v/v/+//8P/w//D/7//v/+3/
7f/t/+3/7f/t/+3/7f/s/+3/7f/s/+v/6//s/+z/6//r/+v/6//r/+v/6//s/+3/7f/t
/+7/7f/t/+7/7v/u//D/8f/x//D/8P/x//L/8f/y//P/9P/1//b/9//4//v//P///wIA
AwADAAUABgAIAAsADQAPABIAEwAVABgAGgAcAB4AHwAiACMAJAAkACUAJQAlACcAJgAm
ACcAJwApACkAKQApACcAJQAkACMAIAAeABwAGgAWABIAEAAOAAsACAAFAAIA///9//v/
+v/4//b/9v/1//P/8v/x//D/7//u/+7/7f/q/+r/6f/p/+r/6f/p/+n/6P/o/+j/5v/l
/+T/4//i/+H/4f/h/+D/4P/g/9//3//f/9//3//f/97/3f/c/9z/3P/c/9z/3P/a/9r/
2v/a/9v/2//b/9z/2v/a/9v/2//Z/9r/2v/a/9r/2//b/9v/3P/c/93/3f/d/97/3v/e
/97/3v/e/97/3P/c/9z/3P/d/93/3f/c/9z/3P/c/9z/3P/c/9z/3P/a/9r/2v/a/9r/
2f/Z/9n/2f/Z/9n/2f/W/9b/1v/W/9b/1f/V/9X/1P/U/9T/1P/S/9L/0v/S/9L/0v/S
/9L/0v/S/9H/0f/R/9H/0f/Q/9D/0P/Q/9D/0P/Q/9H/0f/P/8//zv/O/9D/0P/P/8//
z//P/8//0P/P/8//z//P/8//z//P/9D/0f/R/9H/0v/Q/9D/0P/Q/9D/0P/Q/9D/0P/Q
/9D/0P/Q/9H/0f/S/9T/1f/W/9j/2P/Y/9X/0//R/9H/0f/Q/8//zv/M/8z/zP/M/8z/
zv/O/83/yv/I/8j/yf/J/8n/yf/J/8n/yf/J/8r/yv/K/8n/yf/J/8n/y//M/8z/zP/M
/8r/xv/F/8H/wP+7/7T/rv+1/8r/7f8eAFUAjQDGAPwAGAENAdQAfwAYAJ7/PP8J/wH/
Fv8r/zf/RP9V/2H/bP92/3//iP+T/57/pf+s/7L/tv+3/7j/uf+8/77/vv+//8D/wf/C
/8L/wv/C/8P/xP/E/8T/xP/E/8T/xf/F/8b/xv/G/8b/x//H/8j/yP/I/8f/x//H/8f/
x//H/8f/x//H/8f/yP/J/8n/yP/H/8f/yP/I/8n/yf/J/8n/yf/J/8n/yv/L/8v/y//M
/83/zf/O/87/zP/O/8//z//S/9L/0//U/9X/1v/X/9j/2f/a/9v/3P/d/97/4f/k/+j/
6f/s/+7/8P/z//X/9//5//v//v8CAAYACAAKAAsADAANAA4ADgAPAA8ADwARABMAFAAW
ABcAFQAVABUAFQAVABMAEgARAA4ADAAKAAgACAAEAAIAAAD+//z/+v/4//X/8//x//D/
7P/q/+r/6f/p/+j/5//m/+f/5v/m/+X/5P/k/+P/4//k/+P/4//j/+H/4P/f/9z/3v/e
/97/3v/d/93/3f/c/9r/2v/Z/9n/2//b/9v/2//c/9v/2v/a/9r/2v/a/9r/2v/a/9r/
2v/d/93/3f/e/+D/4P/h/+H/4f/i/+L/4v/k/+X/5f/l/+b/5v/n/+f/5//o/+j/6P/o
/+j/6P/o/+r/6v/q/+r/6f/p/+n/6P/q/+r/6v/q/+r/6v/q/+r/6v/q/+r/6v/s/+v/
6//r/+3/7f/t/+3/6v/q/+r/6v/q/+n/6f/p/+j/6P/o/+j/6v/q/+r/6v/o/+j/6P/o
/+j/6P/n/+f/6P/p/+r/6//r/+v/6//r/+v/6v/s/+z/7P/s/+z/7P/t/+3/7f/t/+z/
7P/s/+z/6//r/+3/7f/t/+7/7f/t/+3/7f/v/+//7//w//P/8//z//T/9P/0//T/9P/0
//T/9P/0//b/9v/2//b/+P/5//n/+v/8//3//v8AAAAAAAD9//v/+//7//v/+v/5//j/
9v/2//j/+P/4//r/+v/5//b/9P/0//X/9f/1//f/9//3//f/+f/6//r/+v/5//n/+f/5
//n/+v/6//r/+v/6//j/9f/1//T/8f/s//L/AQAgAE8AgACvAOMAFAEuASYB8QCqAFcA
8v+M/0j/Nf9H/17/a/95/4r/mf+j/67/uP+//8z/1f/e/+X/7P/w//L/9f/0//X/+P/6
//r/+//8//3//v/+//7//v///wAAAAAAAAAAAAAAAAEAAQACAAIAAgAAAAEAAQACAAIA
AgABAAEAAQABAAEAAQABAAEAAQABAAIAAwADAAIAAQABAAIAAgADAAMAAwADAAUABQAF
AAYABQAFAAUABgAJAAkACgAKAAwADgAPAA8ADgAOAA8AEAARABIAEwAUABUAFgAXABgA
GQAaAB0AIAAiACMAJgAoACgAKwAtAC8AMgAzADUAOAA6ADwAPgA/AEAAQQBCAEIARQBF
AEUARwBGAEYARwBHAEkASQBJAEkARwBFAEQAQwBCAEAAPgA8ADoANgA0ADIAMAAuACwA
KgApACcAJQAkACIAIAAgAB8AHQAcABsAGgAaABoAGwAbABoAGgAZABkAFgAVABUAFQAW
ABYAFgAUABYAFgAWABYAFwAXABcAFgAUABQAEwATABMAEwATABMAEwATABMAFAAUABQA
FAAUABYAFgAWABYAFwAXABcAGAAYABgAGQAZABkAGgAaABoAGgAbABsAGwAeAB4AHwAf
AB8AIAAgACAAIgAiACIAIgAgACAAIAAgACMAIwAjACIAJAAkACQAJAAkACQAJAAkACUA
JgAnACgAJgAlACUAJQAlACUAJQAlACYAJgAmACYAJgAlACUAJQAmACYAJgAmACYAJgAm
ACYAJgAmACYAJgAoACgAJwAnACcAJwAnACcAJwAnACcAJwApACcAJwAmACgAKAAoACgA
KAAoACgAKQApACcAJwAmACYAKAAoACcAJwApACkAKQAqACoAKQAoACcAKQApACkAKgAr
ACsAKwAsACwALAAsACwALAAsACwALAAsACwALAAsACwALQAtAC4ALgAvADAAMgA0ADQA
MQAvAC0ALQAtACwAKQAoACYAJgAmACYAJgAoACoAKQAmACQAIwAjACIAIQAjACMAIwAj
ACUAJgAmACYAJQAlACUAJQAlACYAJgAmACYAJgAmACMAIQAgAB8AHAAeACkAQABjAJAA
uQDlABQBOgFIASsB6gCfAFAA9P+c/2f/Xf9y/4f/kf+g/6//u//G/9D/2f/i/+3/+P8B
AAYADAAQABEAEAARABQAFgAWABcAGAAZABgAGAAYABgAFwAYABgAGAAaABoAGgAbABoA
GgAZABgAGAAZABkAGgAYABgAFwAXABcAFwAXABcAFwAXABcAFwAWABcAFwAWABMAEwAU
ABQAEwATABMAEwATABMAEwAUABUAFQAVABYAFQAVABYAFgAUABYAFwAXABgAGAAZABoA
GQAaABsAHAAbABwAHQAeAB8AIAAjACYAJwAnACkAKgAqAC0ALwAxADQANQA3ADoAOgA8
AD4APwA+AD8AQABAAEEAQQBBAEMARABEAEUARQBFAEUARQBFAEUAQwBCAEEAPgA8ADoA
OAA2ADIAMAAuACwAKgAoACYAIwAhAB8AHgAcABoAGgAZABUAFAATABIAEQAQABAADwAO
AA4ADQANAAwACwALAAsACAAIAAgABgAGAAYABgAGAAUABQAFAAQABAAEAAMAAwADAAMA
AwADAAIAAQAAAAAAAAAAAAAAAAAAAAAAAAAAAAEAAQABAAIAAAAAAAEAAQABAAIAAgAC
AAIAAwADAAMABAAEAAUABQADAAQABAAEAAQABAAEAAQABAAEAAQABAAFAAUABQAEAAQA
BAAEAAQABAAEAAQABAACAAIAAgACAAIAAQABAAEAAQABAAEAAQAAAAAAAAAAAAAA////
/////v/+//7//v/+//7//v/+//z//P/8//z//P/8//v/+//7//v/+//7//n/+f/5//n/
+//7//v//P/6//r/+v/6//j/+P/4//j/+P/4//j/+P/4//n/+f/5//n/+P/4//j/+P/3
//f/9//3//f/+P/5//n/+f/5//n/+f/5//r/+//7//v//P/8//z//P/8//z//P/8//z/
/P/8//z//P/8//3//f/+/wAAAQACAAQABAAEAAEA///9//3//f/8//v/+v/4//j/+P/4
//j/+v/6//n/9v/0//L/8//z//P/9f/1//X/9f/1//b/9v/2//X/9f/1//X/8//0//T/
9P/0//T/8v/v/+3/6v/n/+L/5P/z/wwANQBmAJcAywD+ACQBLgEJAcQAcwAWAKz/WP8z
/zf/TP9d/2n/dv+F/5H/mv+i/6v/tv/B/8z/0//a/97/4P/j/+L/4//m/+j/6P/p/+r/
6//s/+z/7P/s/+3/7v/u/+7/7P/s/+z/7f/t/+7/7v/u/+z/7f/t/+7/7v/u/+3/7f/r
/+v/6//r/+v/6//r/+v/6//r/+r/6P/n/+f/6P/o/+n/6f/p/+n/6f/p/+n/6v/p/+n/
6f/q/+v/6//s/+z/7P/u/+//7//w//D/8f/y//H/8v/z//T/9f/2//f/+P/5//r//f8A
AAAAAQAEAAYABgAJAAsADQAQABEAEwAWABYAGAAaABsAHAAdAB4AHgAdAB0AHQAfAB4A
HgAfAB8AHwAfAB8AHwAfAB0AHAAbABoAGAAWABQAEgAOAAwACgAIAAYABAACAP///f/7
//r/+P/2//b/9f/z//L/8f/w/+3/7P/s/+v/6v/q/+n/6f/o/+f/5//n/+T/5P/k/+L/
4v/i/+L/4v/f/9//3//e/97/3v/d/93/3f/d/93/3f/e/93/3P/c/9v/2v/Z/9j/2v/a
/9r/2v/b/9v/2//c/9z/3P/d/93/3f/e/97/3v/g/+H/4f/h/+L/4v/j/+P/4//k/+T/
5P/i/+L/4v/i/+L/4v/i/+L/4f/h/+H/4P/g/+D/4P/g/97/3v/e/97/3v/e/97/3v/e
/93/3f/d/9v/2//b/9v/2P/Y/9j/2P/Y/9f/1//X/9j/2P/Y/9j/1v/W/9b/1v/W/9b/
1v/W/9b/1v/V/9X/1f/V/9X/1f/V/9X/1f/V/9X/1f/V/9b/1P/U/9T/1P/U/9T/1P/U
/9b/1v/U/9b/1P/U/9T/1P/U/9T/1f/V/9X/1f/U/9T/1v/W/9X/1f/V/9X/1f/W/9X/
1f/V/9X/1f/V/9X/1v/Z/9n/2f/a/9j/2P/Y/9j/2v/a/9r/2v/a/9r/2v/a/9z/3f/d
/97/4v/j/+T/5v/k/+T/4f/f/9v/2//b/9r/2f/Y/9b/1v/X/9j/2f/c/9r/2f/W/9T/
1v/X/9f/1//X/9f/1//X/9f/2P/Y/9j/1//X/9f/1//Z/9r/2v/a/9r/2P/W/9P/0f/M
/8X/wv/I/9n/+v8rAGAAlQDPAAIBJAEgAe8AogBDANL/aP8o/xf/Kf9A/03/Wf9s/3n/
g/+M/5b/n/+q/7X/vv/D/8r/zv/Q/9H/0P/R/9T/1v/Y/9n/2v/b/9z/3P/c/9z/3//g
/+D/4P/g/+D/4P/h/9//4P/g/+D/4P/h/+H/4v/j/+T/5P/l/+X/5f/l/+X/5f/l/+X/
5f/l/+X/5P/i/+P/4//k/+T/5//n/+f/5//n/+f/5//o/+n/6f/p/+r/6//r/+z/7P/s
/+7/7//v//L/8v/z//T/9f/2//f/+P/3//j/+f/6//3//v8BAAQABgAHAAoADAAMAA8A
EQATABYAFwAZABwAIAAiACQAJQAmACcAKAAoACsAKwArAC0ALgAuAC8ALwAvAC8ALwAv
AC0AKwAqACkAJwAmACUAJAAkACAAHgAcABgAFgAUABIADwANAAsACgAKAAgACAAHAAUA
BAADAAIA///+//7//f/8//z/+//7//r/+f/5//n/+P/4//j/9v/2//b/9v/2//X/9f/1
//T/9P/0//P/8//z//P/8//z//P/8//z//T/9P/0//T/9P/2//b/9v/2//n/+f/5//r/
+v/6//v/+//9//7//v/+/wAAAQABAAEAAgACAAMAAwADAAQABAAEAAIAAgACAAIABAAE
AAQABAAFAAUABQAEAAYABgAGAAYABAAEAAQABAAGAAYABgAGAAYABQAFAAUABQAFAAUA
BQAGAAYABgAGAAYABQAFAAUABAAEAAQABAAEAAQABAAEAAYABgAGAAYABAAEAAMAAwAD
AAMAAwADAAUABQAFAAUABQAFAAUABgAGAAYABgAGAAgACAAIAAgACAAIAAgACAAIAAgA
CAAIAAkACQAJAAkACAAIAAgACAAHAAcACQAJAAkACgALAAsACwALAAsACwALAAwADgAP
ABAAEgASABIAEgASABIAEgASABIAEAAQABAAEAASABMAEwAUABYAFwAYABoAHAAcABkA
FwAVABUAFQAUABMAEgAQABAAEgASABIAFAAUABMAEAAOAAwADQANAA0ADwAPAA8ADwAR
ABIAEgASABMAEwATABMAEwAUABQAFAAUABQAFAATABMAEgARAAwADgAZADAAVwCGALMA
4wAWATwBSgErAegAnQBKAOj/kv9h/1//dv+J/5P/ov+x/73/yP/S/9n/5P/z//7/BQAK
AA4AEAARABIAEwAWABgAGgAbABwAHQAeAB4AHgAeAB0AHgAeAB4AIAAgACAAIQAhACIA
IgAiACQAJQAlACYAJAAkACMAIwAjACMAIwAjACUAJQAlACUAJAAlACUAJAAkACUAJwAo
ACkAKQApACkAKQApACkAKgApACkAKQAqACsAKwAsACwALgAwADEAMQAyADIAMwA0ADUA
NgA3ADgAOQA6ADsAPAA9AD4AQQBEAEUARQBHAEgASgBNAE8AUQBSAFMAVQBYAFwAXgBg
AGEAYgBjAGQAZABlAGUAZQBnAGgAaABpAGkAawBrAGsAawBrAGkAaABnAGUAZABjAGIA
YABcAFoAWABYAFYAVABSAFEATwBNAEwASgBIAEgARwBHAEYARQBEAEMAQgBCAEEAQABA
AD8APwA+AD0APQA9ADwAPAA8ADoAPAA8ADwAPAA5ADkAOQA4ADoAOgA5ADkAOQA5ADkA
OQA6AA==
         </WaveFormData>
      </LeadData>
      <LeadData>
         <LeadByteCountTotal>10000</LeadByteCountTotal>
         <LeadTimeOffset>0</LeadTimeOffset>
         <LeadSampleCountTotal>5000</LeadSampleCountTotal>
         <LeadAmplitudeUnitsPerBit>4.88</LeadAmplitudeUnitsPerBit>
         <LeadAmplitudeUnits>��V</LeadAmplitudeUnits>
         <LeadHighLimit>2147483647</LeadHighLimit>
         <LeadLowLimit>268435456</LeadLowLimit>
         <LeadID>V3</LeadID>
         <LeadOffsetFirstSample>0</LeadOffsetFirstSample>
         <FirstSampleBaseline>0</FirstSampleBaseline>
         <LeadSampleSize>2</LeadSampleSize>
         <LeadOff>FALSE</LeadOff>
         <BaselineSway>FALSE</BaselineSway>
         <ExcessiveACNoise>FALSE</ExcessiveACNoise>
         <MuscleNoise>FALSE</MuscleNoise>
         <LeadDataCRC32>2214013640</LeadDataCRC32>
         <WaveFormData>
IgAiACIAIgAfAB4AHQAcABkAGAAXABYAFQAUABMAEgARABAADwAOAAsACAAFAAIAAQAA
AP///v/8//z//P/8////AAABAAIABAAEAAQABAAGAAYABgAGAAQABAAEAAQABAAEAAQA
BAAEAAQABAAEAAQABAAEAAQABAAEAAQABAAGAAYABgAGAAYABgAGAAYACAAIAAgACAAG
AAYABgAGAAYABgAGAAYABwAIAAkACgAKAAoACgAKAAoACgAKAAoACgAKAAoACgAKAAoA
CgAKAAgACAAIAAgACAAIAAgACAAIAAgACAAIAAYABgAGAAYABgAGAAYABgAEAAQABAAE
AAQABAAEAAQABAAEAAQABAAEAAQABAAEAAIAAgACAAIABAAEAAQABAACAAIAAgACAAIA
AgACAAIAAgACAAIAAgACAAIAAgACAAIAAgACAAIAAgABAAEAAQABAAEAAgACAAIAAgAC
AAIAAgACAAIAAgACAAMABAAEAAQABQAFAAYACAAIAAgACAAGAAYABgAGAAYABwAHAAkA
DAANAA0ADgANAA8AEAAQAA4ADQAKAAgACAAHAAYABgAEAAMAAgACAAIAAwAFAAUAAQD+
//3//f////////////3//f/9//3////////////9//3//f/9//7//v/+//7//P/6//n/
9f/y/+3/4//e/+b/+P8WAD4AagCYAM0AAAEmASwBDQHBAFQA5v+F/zr/Qv93/4H/ef+I
/5T/mP+h/6v/sf+5/8L/y//S/9r/5f/s/+7/7v/v//D/8f/w//D/7//w/+7/7P/q/+j/
6P/p/+r/6v/u//D/8f/z//X/9f/1//T/9P/1//b/9v/3//f/9v/2//b/9v/2//b/9v/2
//b/9v/2//b/9v/1//X/9f/2//b/9v/2//b/9v/2//b/9v/2//b/9v/2//b/9//3//j/
+f/5//r/+//7//n/+f/5//r/+//7//3//v//////AQACAAMABQAGAAcABgAIAAsADQAP
ABEAEwAVABgAGgAcAB8AIwAlACcAKQAqACsALAAtACwALQAuAC8AMAAyADIAMgAzADMA
MwA0ADQAMwAxAC8ALgAuACwAKgAoACUAIwAiAB4AHAAaABgAFgAUABIAEgARABAADgAO
AAwACwAKAAkABwAGAAUABAAEAAQAAwADAAEAAQABAAEAAQAAAP////8AAP//////////
/v/8//z//f/9//3//f/7//v/+//7//n/+f/5//r/+v/6//r/+v/6//r/+v/7//v//P/8
//z//f/+//7/////////AAAAAP7//v//////AAAAAAAAAQABAAIAAgACAAIAAgADAAMA
AQABAAEAAQADAAMAAgACAAIAAgACAAIAAgACAAEAAQABAAEAAQABAAEAAQAAAAAAAAAA
AAAAAAAAAAAAAAAAAP3//f/9//z//P/8//z//P/8//z//P/8//z//P/8//v/+//7//r/
+v/8//z//P/8//r/+v/6//r/+v/6//r/+v/6//r/+v/4//j/+P/4//r/+v/5//n/+f/5
//n/+v/6//r/+v/6//r/+v/6//r/+v/6//v//P/8//z//f/9//7//v/+//7//v/+//7/
/v8AAAAAAQABAAMABAAFAAUABAAFAAcACAAIAAYABQACAAAAAAD///7//v/8//v/+v/6
//r/+//9//3/+//4//f/9f/1//X/9f/3//f/9//3//f/9//3//f/9//3//f/9//1//b/
9v/2//b/9v/0/+//6//o/+P/2f/U/9r/6P8EACwAWACGALkA8AAYASQBBQG3AEIA2P+Z
/3b/av93/4H/hf+O/5r/ov+p/7H/uf/B/8r/0//a/+D/4//m/+j/6P/p/+r/6//r/+z/
7P/u/+7/7v/u/+7/7P/t/+7/7v/w//D/7//v/+//7//v/+7/7P/t/+7/7v/v/+//7v/u
/+7/7v/u/+7/8P/w//D/8P/w//D/8P/v/+//7//w//D/8P/w//D/8P/w//D/8P/w//D/
8P/w//D/7//v//D/8f/x//L/8//z//P/8//z//T/8//z//X/9v/5//n/+//8//3///8A
AAEAAAACAAUABwAJAAsADQAPABIAFAAWABkAGwAdAB8AIQAkACUAJgAnACgAKQAqACsA
KgAsACwALAAtAC0ALQAuAC4ALQArACkAJgAmACQAIgAiAB8AHQAcABoAGAAWABQAEgAQ
AA4ADgALAAoACAAIAAQAAwACAAEAAwACAAEAAAAAAAAA//////v/+//7//v/+//6//n/
+f/6//n/+f/5//f/9v/0//T/8//z//P/8//1//X/9f/1//X/9f/1//b/9v/2//b/9v/4
//j/+P/5//n/+v/6//r/+f/6//r/+//7//v//P/8//r/+v/7//v//P/8//z//f///wAA
AAAAAP7//v///////////////////////v/+//7//v/+//7//v/+//3//f/9//3//f/9
//3//f/8//z//P/8//z//P/8//z//P/8//3//f/9//z//P/8//z//P/6//r/+v/6//z/
/P/8//v/+//7//r/+v/6//r/+P/4//r/+v/6//r/+v/6//r/+v/6//r/+f/5//n/+f/5
//r/+P/4//j/+P/6//r/+v/6//z//P/9//7//v/+//////8AAAAAAAAAAAAAAAAAAAAA
AAAAAAEAAQABAAIAAwADAAYABwAJAAoACgAIAAcABAAAAAAA///+//7//P/7//r/+v/6
//v//f////3/+v/5//v/+//7//v/+//7//v/+//5//n/+f/5//v/+//7//v/+f/6//r/
+v/4//j/9v/z/+//7P/n/9//2v/i//b/FgA6AGQAkgDFAPYAEgEUAfMApwA6ANT/j/9o
/2L/c/99/4X/kv+e/6b/rf+1/73/w//I/8//1v/e/+X/7P/u/+z/7f/u/+//7f/u/+7/
8P/t/+z/6//q/+z/7//y//T/9v/2//X/9f/1//X/9f/0//T/9f/2//b/9//3//b/9v/2
//b/9v/2//b/9v/2//b/9v/2//b/9f/z//P/9P/0//T/9P/0//T/9v/2//b/9v/2//b/
9v/2//f/9//4//n/+f/6//v/+//7//v/+//8//3//f///wAAAQABAAMABAAFAAcACAAJ
AAoADAAPABEAFQAXABkAGwAeACAAIgAlACcAKQArAC0AMAAxADIAMwA0ADUANgA3ADcA
OAA3ADYANgA3ADgAOgA4ADcANQAzADAAMAAuACwAKAAlACMAIgAiACAAHgAcABoAGAAW
ABYAEwASABAAEAAOAA0ADAALAAoACAAGAAQABQAGAAYABwAFAAUABQAFAAMAAgABAAEA
AQABAAIAAwABAAAA/v/+//7///8AAAEAAQABAAEAAQD///////8AAAAAAAAAAAAAAAAA
AAAAAQABAAIAAgACAAMABAAEAAUABQAFAAYABgAGAAYABwAHAAYABgAGAAcABwAIAAgA
CAAIAAgACQAJAAcABwAHAAcABwAHAAYABgAIAAgACAAIAAgACAAHAAcABwAHAAcABwAH
AAcABgAGAAYABgAGAAYABgAGAAYABgAFAAUABQAEAAQABAAEAAQABAAEAAQABAAEAAQA
BAADAP//AQACAAIAAgAEAAQABAAEAAQABAAEAAQABAAEAAMAAwABAAEAAQACAAIAAgAC
AAIABAAEAAQABAAEAAQABQAGAAQABAAFAAUACAAIAAgACAAIAAgACAAIAAoACgALAAsA
DAAMAAwACwAMAA0ADwAQABEAEAAQAA4ACgAKAAkACAAIAAYABQAEAAQABAAFAAcACQAH
AAQAAwADAAMAAwADAAMAAwADAAMAAwADAAMAAwADAAMAAwADAAMABAAEAAQABAACAAAA
///9//z/+//3//D/7v/6/xIANgBcAIQAsQDkABIBLAEhAe8AngA0ANX/lv9y/3P/g/+L
/47/mv+m/6//uf/B/8n/1P/d/+b/7v/z//b/+P/2//f/+P/5//n/+v/6//z//P/8//z/
/P/+////AAAAAAAAAAD//////f/9//3//P/8//3//v/+///////+//7/AAAAAAAAAAD+
//7//v/+//7//v/+//3//f/9//7//v/+//7//v/+/wAAAAAAAAAAAAAAAAAAAAD/////
AAABAAEAAgADAAMAAwADAAMABAAFAAUABwAIAAkACQALAAwADQAPABAAEQAQABIAFQAX
ABoAHQAgACMAJgAoACoALQAvADEAMwA1ADYANwA4ADkAOgA7ADwAPQA+AEAAQABAAD8A
PwA/AEAAQgBBAD8APQA7ADoANwA0ADIALwAtACwAKgAoACYAJAAgAB4AHAAcABkAGAAW
ABYAFAATABIAEQARABAADwAOAA4ADgANAA0ACwALAAsACwANAAwACwALAAoACQAJAAkA
CQAIAAYABgAHAAcABwAHAAcABwAHAAcABQAFAAUABgAGAAYABgAGAAYABgAGAAcABQAG
AAYABgAHAAgACAAJAAcABwAIAAgACgAKAAsACwALAAoACQAJAAsADAAMAAwACgAKAAsA
CwANAA0ADQANAA0ADQAMAAwADAAMAAwADAAMAAwACwALAAsACwALAAsACwALAAoACgAM
AAwADAAMAAoACgAKAAoACQAJAAkACAAIAAgACAAIAAgACAAIAAgACAAIAAgACAAGAAYA
BgAGAAgACAAIAAgABgAGAAUABQAFAAUABQAGAAYABgAGAAYACAAIAAgACAAGAAYABwAI
AAgACAAJAAkACgAKAAoACgAMAAwADAAMAAwADAANAA0ADQAOAA8ADwAQABEAEwAUABQA
EgARAA4ADAAMAAsACgAKAAgABwAGAAUABAAEAAUAAgD///v/+f/5//n/+f/5//f/9//3
//f/9//3//f/9//1//X/9f/1/+n/3v/S/8b/7P/8//z/9//1//T/7//p/+b/7v8EACYA
UAB4AKYA3QAOATABMAEJAbkATADm/6H/ev9y/4H/i/+N/5j/pP+s/7X/v//F/8//2v/h
/+j/8P/z//b/+P/2//f/+P/5//n/+v/6//z//v/+//7//v/8//3//v/+//7//v/9//3/
+//5//f/9P/k/9f/yv+8/8n/1f/g/+z/7f/u/+//8P/q/+T/3v/Y/9L/zv/K/8X/0f/d
/+r/9v/3//j/+f/6//P/7v/p/+T/2P/M/8D/tP+2/7f/uf+7/8T/zP/U/9v/4f/l/+n/
7v/n/9//2f/S/8//y//J/8b/x//J/8r/y//N/9D/1P/X/+X/8/8BAA8AEwAYAB0AIwAl
ACcAKQArAC8AMQAzADUANgA3ADgAOQA4ADoAOgA6ADwAPQA+AEAAPwA9ADoANwA0ADQA
MgAwAC4AKwApACgAJAAiACAAHgAcABoAGAAYABcAFgAUABQAEgARABAADwAPAA4ADQAM
AAwADAALAAsACQAJAAkACQAJAAgABwAHAAYABQAFAAUABwAGAAQABAADAAMAAwADAAEA
AQABAAEAAQABAAEAAgAAAAAAAAAAAAAAAAAAAAEAAQACAAIAAgADAAQABAAFAAMAAwAE
AAQABgAGAAcABwAIAAgACAAJAAcACAAIAAgACAAIAAkACQAJAAkACQAJAAsACwAKAAoA
CAAIAAgACAAIAAgABwAHAAcABwAHAAcABwAHAAYABgAGAAYABgAGAAYABgAGAAYABQAF
AAUABAACAAIAAgACAAQABAAGAAYABAAEAAQABAAEAAQABAAEAAQABAADAAMAAwADAAMA
BAAEAAQABAAEAAQABAAEAAQABAAEAAUABgAGAAYABwAHAAgACAAIAAgABgAGAAYABgAG
AAYABwAHAAkACgALAAsADgAPABEAEgAQAA4ADQAKAAoACgAJAAgACAAGAAUABAACAAIA
AwAFAAcABQACAAEA//////////8BAAEAAQABAAEAAQABAAEAAQABAAEAAQD//wAAAAAA
AAAAAAD+//v/9//0//H/6f/g/+D/7P8CACQAUAB+AK8A5gAYATYBLQH7AJ4ALADP/5b/
eP93/4X/jf+S/5z/qP+v/7n/wf/J/9L/2//i/+j/7f/w//L/8v/z//T/9f/1//b/9v/4
//j/+P/4//j/+P/5//r/+v/6//r/+f/5//n/+f/5//j/+v/7//z//P/7//v/+v/6//z/
/P/8//z/+v/6//r/+v/8//z//P/7//v/+//8//z/+v/6//r/+v/8//z//P/8//z//P/8
//z//f/9//7////9//7//////////////wAA/////wEAAgADAAMABQAGAAkACwAMAA0A
DAAOABEAEwAVABcAGQAbAA4ABAD6//H/7//t/+v/6f/s/+3/7v/v//L/8//0//X/9v/4
//j/+P/5//n/+f/6//j/9//1//P/8v/y//D/7v/q/+f/5f/k/+X/5P/j/+L/6f/w//f/
AAD///7//P/8//L/6//k/93/1v/Q/8r/xP/G/8b/xf/F/8X/xf/F/8X/w//C/8H/wf/A
/7//v/+//7//vv+8/7z/vf+9/73/vf+//8H/w//F/83/1f/d/+b/5v/m/+b/5v/k/+T/
5P/l/+n/7P/u//D/8v/0//X/9//3//f/+P/4//r/+v/7//v//P/8//z//f/9//7//v/+
//7//v////////////////8BAAEAAAAAAAAAAAAAAAAAAgACAAEAAQD//////////wEA
AQAAAAAAAAAAAAAAAAD+//7//v/+//////////7//v/+//7//v/8//z//P/8//7//v/+
//3//f/9//z//P/8//z//P/8//7//v/+//7//P/8//z//P/+//7//f/9//3//f/9//7/
/P/8//z//P/8//z//P/8//7//v///wAAAAAAAAEAAQAAAAAAAAAAAAIAAgACAAIAAAAA
AAEAAQADAAQABQAFAAYABwAJAAoACgAIAAcABAACAAIAAQAAAAAA/v/9//z//v/+////
AQABAP///P/7//v/+//7//v/+f/5//n/+f/7//v/+//7//v/+//7//v/+//8//z//P/8
//r/+P/1//H/7v/p/9//2P/a/+r/BAAoAFIAfgCxAOgAFAEoAREBzwBiAPD/p/9+/2z/
df+D/4f/jv+a/6T/q/+z/7v/w//M/9X/3P/g/+X/6P/s/+r/6//s/+3/7f/u/+7/8P/w
//D/8P/w//D/8f/y//L/8v/y//H/8f/x//H/8f/w//D/8f/y//L/8//z//L/8v/y//L/
8v/y//L/8v/y//L/8v/y//L/8f/x//H/8v/y//L/8v/y//L/8v/y//L/8v/y//L/8v/y
//H/8f/y//P/8//0//X/9f/1//X/9f/2//f/9//5//r/+f/5//v//P///wEAAgADAAQA
BgAJAAsADQAPABEAEwAWABgAGgAdAB8AIQAjACUAJgAnACgAKQAqACsALAAtADAAMgAy
ADIAMQAxADEAMgAyADEALwAtACwALAAqACgAJgAjACEAIAAeABwAGgAYABQAEgAQABAA
DwAOAAwADAAKAAkACAAHAAcABgAFAAQABgAGAAUABQADAAMAAwADAAIAAAD+//3//v/9
//3//f/9//z/+v/6//v/+//7//v/+v/5//j/9//5//n/+f/6//j/+P/4//j/+P/4//j/
+f/7//z//P/8//3//v/+/////f/9//7//v8AAAAAAQABAAAAAAAAAAEAAQACAAIAAgAC
AAIAAwADAAMAAwADAAMAAwADAAIAAgACAAIAAgACAAIAAgABAAEA//////////8BAAEA
AAAAAAIAAgACAAIAAgACAAIAAgD////////+//7//v/+//7//v/+//7//v/+//7//v/9
//3//f/8//z//v/+//7//v/8//z//P/8//z/+v/8//z//P/8//z//P/8//z//v/+//3/
/f/7//v/+//8//z//P/8//z//P/8//z//P/+//7///8AAAAAAAABAAEAAgACAAIAAgAA
AAAAAAAAAAAAAAABAAEABQAGAAcABwAIAAkACwAMAAoACAAHAAQABAAEAAMAAgABAP7/
/P/6//v//P/+/wEAAQD///z/+//7//v/+//7//v/+//7//v/+//7//v/+//7//v/+//7
//n/+v/6//r/+v/4//b/9f/x/+7/6f/h/+D/6v8CACgATgB4AKoA3wAMASIBGAHjAIkA
GgDA/4f/bP90/4H/hf+L/5r/pP+q/7P/u//D/83/1v/d/+T/6v/t//D/8P/u/+//8P/x
//H/8v/y//T/9P/0//T/9P/0//X/9v/2//b/9v/1//X/9f/1//X/9P/y//P/9P/0//f/
9//2//b/9P/0//T/9P/0//T/9P/0//b/9v/2//X/9f/1//b/9v/0//T/9P/0//b/9v/2
//b/9P/0//T/9P/1//X/9v/3//f/+P/5//n/+//7//v//P/7//v//f/+//////8BAAIA
BQAHAAgACQAMAA4AEQATABMAFQAXABkAGwAeACEAJQAlACcAKQArACwALQAuAC8AMgAz
ADQANQA0ADYANgA2ADcANwA3ADgANgA1ADMAMQAwADAALgAsACoAJwAlACQAIAAeABwA
GgAaABgAFgAWABEAEAAOAA4ADAALAAoACQAKAAoACgAKAAoACgAJAAkABQAFAAUABQAF
AAQAAwADAAQAAwADAAMABQAEAAIAAgABAAEAAQABAAEAAQABAAEAAQABAAEAAgACAAIA
AgACAAIAAgACAAMAAwAEAAQABAAFAAYABgAHAAUABQAGAAYABAAEAAUABQAIAAgACAAJ
AAkACgAKAAoACgAKAAsACwAJAAkACQAJAAsACwAKAAoADAAMAAwADAAMAAwACwALAA0A
DQANAA0ACwALAAoACgAIAAgACAAIAAoACgAKAAoABwAHAAcABgAIAAgACAAIAAgACAAI
AAgACAAIAAgABwAJAAkACAAIAAYABgAGAAYABgAGAAYABgAGAAYABgAGAAYACAAIAAgA
CAAKAAoACgAKAAkACAAGAAUABwAHAAcACAAIAAgACAAIAAYABgAGAAYABgAGAAcACAAK
AAoACwALAAwADAAMAAwADAAMAAwADAAMAAwADQANAA0ADgAPAA8AEAARABMAFAAUABIA
EQAOAAwADAALAAoACgAIAAcABgAGAAYABwAJAAoACQAHAAcABgAFAAQAAwADAAMAAwAD
AAEA///9//v/+v/5//j/9//1//b/9v/2//T/9P/0/+//6//m/+P/2//Y/9z/7P8IACwA
VAB+ALEA5AAMARgB/wDBAGAA9P+j/27/WP9j/2//c/96/4j/kP+X/5//n/+l/8D/2f/g
/+T/2//O/9b/2P/Z/9r/2//a/9r/2f/a/+L/6P/u//T/9f/3//n/+v/y/+z/5f/f/9z/
2f/W/9L/1//d/+P/6P/t/+//8P/y//D/8P/w//D/8//0//X/9v/0//L/8P/t/9//0//I
/7z/uf+4/7f/tv+6/77/wv/G/8z/0v/Y/97/4v/l/+n/7f/v//L/9f/3//r/+//8//7/
/f/9////AAADAAMABQAGAAUABwAIAAkADAAOABEAEwAPAA0ACwAJAAgACAAIAAkAAAD5
//L/6//t/+3/7f/t//D/8f/y//P/9P/2//b/9v/1//X/9f/2//b/9f/z//H/8P/w/+7/
7P/s/+n/5//m/+L/4P/e/9z/2v/Y/9b/1v/T/9L/0P/Q/9T/2f/e/+P/5P/k/+T/5P/r
//D/9P/5//r/+//8//3////+//3//f/8//v/+//7//z//P/7//z//P/9//7/////////
/////////////wAA/v/+//7//v8AAAAAAAABAP//AAAAAAAA//8AAAAAAQABAAEAAgAC
AAQABAAFAAUABgAGAAYABwAFAAYABgAGAAYABgAHAAcABwAHAAcABwAHAAcABgAGAAYA
BgAGAAYACAAIAAcABwAHAAcABwAHAAUABQAEAAQABAAEAAQABAAEAAQABAAEAAUABQAF
AAQAAgACAAIAAgAEAAQABAAEAAIAAgACAAEAAQABAAAAAAACAAIAAgACAAAAAAAAAAAA
AgACAAIAAgAAAAAAAAAAAP7/AAAAAAIAAgACAAIAAgACAAIAAgACAAIAAQABAP//////
/wAAAAAAAAAAAAACAAIAAgACAAIAAgADAAQABAAEAAUABQAGAAYABgAGAAYABgAGAAYA
BgAGAAcABwAHAAgACQAJAAoACwANAA4ADgAMAAsACAAIAAgABwAGAAYABAADAAIAAgAC
AAMABQAFAAMAAAD///////////////////////8BAAEAAQABAAEAAQABAAEA//8AAAAA
AAAAAAAA/v/5//X/9P/t/+X/4v/q//z/HABEAG4AngDRAAQBKAEsAQkBuwBMAOb/pf+A
/3b/g/+N/5H/mv+m/6r/sf+7/8X/zf/W/9//5v/s/+//8v/0//L/8//0//X/9f/2//b/
+P/4//j/+P/4//j/+f/6//r/9f/y/+7/6//j/9v/0//K/9D/1f/a/97/5P/p/+3/8v/z
//T/9f/2//P/8v/x//D/4f/S/8P/s/+z/7P/tP+0/7T/tP+0/7T/tP+0/7T/tP+2/7b/
tv+2/7j/uf+7/73/yP/U/+D/6//t/+//8f/0//f/9//5//r/+//7//3//v/w/+X/2f/N
/8z/zP/N/83/zf/P/9H/0//c/+b/8P/7/wUADQAVAB0AIQAjACUAJwAoACkAKgArACoA
LAAsACwALAAtAC4AMAAyADEALwAtACwALAAqACgAKAAlACMAIgAgAB4AHAAaABoAGAAW
ABYAEwASABAAEAAOAA0ADAALAAsACgAJAAgABgAGAAUABQAFAAUABQAFAAUABAADAAMA
AgABAAEAAQD8//b/7//q/9v/z//D/7f/xf/R/93/6f/u//H/9P/4//r/+v/6//r/+//8
//3////9//7//v/+////AAAAAAEAAwADAAQABAAEAAQABQAFAAYABgAGAAcABwAIAAgA
CAAGAAYABwAHAAcABwAHAAcABwAHAAYABgAGAAYABgAGAAYABgAFAAUABQAFAAUABQAF
AAUABAAEAAQABAAEAAQAAgACAAIAAgADAAMAAwACAAIAAgACAAIAAgACAAIAAgAAAAAA
AAD//wEAAQAAAAAAAAAAAAAAAAD+//7//v/+/wAAAAAAAAAAAAAAAAAAAAAAAAAAAAAA
AP/////+/wAA/v/+//7//v8AAAAAAAAAAAAAAAD/////////////AAAAAAAAAAAAAAAA
AAAAAAAAAAAAAAEAAgAEAAQABQAFAAQABAAEAAQABAAEAAQABAAEAAQABQAFAAkACgAL
AAsADAANAA8AEAAOAAwACwAIAAYABgAFAAQAAgAAAP///v///wAAAgAFAAMAAQD+//3/
/f/9//3//f/9//3//f/9//3//f/9//3//f/9//3//f/9//7//v/+//7//P/6//X/8//u
/+X/3f/g/+r/AAAmAFAAfACuAOMAEAEqAR4B5wCDABAAvv+P/3b/ev+J/43/k/+e/6j/
rv+3/7//x//P/9j/3//k/+r/7f/u/+7/7v/v//D/8f/x//L/8v/0//T/9P/0//T/9P/1
//b/9v/2//b/9f/1//X/9f/1//T/9v/3//j/+P/5//n/+P/4//j/+P/4//j/9v/2//b/
9v/0//T/9P/z//X/9f/2//b/9v/2//b/9v/2//b/9v/2//b/9v/2//b/9//3//j/+f/5
//r/+//7//3//f/9//7//f/9////AAD/////AQACAAMABQAGAAcACgAMAA8AEQARABMA
FQAXABoAHAAeACEAIwAlACcAKQAqACsALAAtADAAMQAyADMAMgA0ADQANAAxADEAMQAy
ADIAMQAvAC0ALQAuAC0ALAAqACcAJQAkACIAIAAeABwAGAAWABQAFAATABIAEAAQAAAA
8f/i/9P/zv/K/8b/wv/D/8T/xP/F/87/1//g/+n/6//s/+3/7//x//P/9v/5//r/+v/5
//r/+//7//v/+//7//v/+//7//3//f/9//7//v/+//7//v8AAAAAAAABAAEAAgACAAIA
AQACAAIAAwAFAAUABgAGAAYABgAHAAcACAAIAAgACQAHAAgACAAIAAYABgAHAAcACQAJ
AAkACQAJAAkACAAIAAgACAAIAAgACAAIAAcABwAJAAkACQAJAAgABwAFAAQABAAEAAQA
BAAEAAQABAAEAAMAAwADAAIAAgACAAIAAgAEAAQABAAEAAQABAAEAAMAAQABAAAAAAAA
AAAAAAAAAAAAAAAAAAAAAgACAAIAAgAAAAAAAAAAAAAAAAAAAAAAAwACAAAAAAAAAAAA
AAAAAAAAAAACAAIAAQABAP///////wAAAAAAAAAAAAAAAAAAAAAAAAAAAAABAAIAAwAE
AAYABwAIAAgACAAIAAYABgAGAAYABgAGAAcABwAHAAgACQAJAAwADQAPABAAEgAQAA8A
DAAIAAgABwAGAAgABgAFAAQABAAEAAUABwAHAAUAAgABAP//////////AQABAAEAAQAD
AAMAAwADAAMAAwADAAMAAQACAAIAAgACAAAAAAD///3/+P/1/+3/6P/u/wAAHABCAGoA
lgDLAAABIgEqAQ8BywBkAPz/tf+I/3j/hf+R/5P/mv+m/67/t/+//8f/0f/c/+X/7P/w
/+//0v+m/7H/u//F/8//yf/E/77/uv+4/7j/uP+4/7z/wf/G/8r/1P/e/+f/8f/0//X/
9v/2//f/+f/7//z/+//7//r/+v/6//r/+v/6//v//P/9//7//v/+//7//f//////AAAA
AP7//v/+//7//v/+//7//v/+//7//v/+//////8AAAEAAQACAAMAAwADAAMAAwAEAAcA
BwAJAAoACQAJAAsADAAPABEAEgATABIAFAAXABkAGwAdAB8AIQAkACYAKAArAC8AMQAz
ADUANgA3ADgAOQA5ADkAOQA5ADwAPgA+AD4APQA9AD0APgBAAD8APQA7ADoAOgA4ADYA
MgAvAC0ALAAsACoAKAAmACQAIgAgACAAHQAcABoAGgAYABcAFgAVABUAFAATABIAEgAS
ABEAEQANAA0ADQANAA8ADgANAA0ADAALAAsACwALAAoACAAIAAkACQAJAAkACQAJAAkA
CQAJAA==
         </WaveFormData>
      </LeadData>
      <LeadData>
         <LeadByteCountTotal>10000</LeadByteCountTotal>
         <LeadTimeOffset>0</LeadTimeOffset>
         <LeadSampleCountTotal>5000</LeadSampleCountTotal>
         <LeadAmplitudeUnitsPerBit>4.88</LeadAmplitudeUnitsPerBit>
         <LeadAmplitudeUnits>��V</LeadAmplitudeUnits>
         <LeadHighLimit>2147483647</LeadHighLimit>
         <LeadLowLimit>268435456</LeadLowLimit>
         <LeadID>V4</LeadID>
         <LeadOffsetFirstSample>0</LeadOffsetFirstSample>
         <FirstSampleBaseline>0</FirstSampleBaseline>
         <LeadSampleSize>2</LeadSampleSize>
         <LeadOff>FALSE</LeadOff>
         <BaselineSway>FALSE</BaselineSway>
         <ExcessiveACNoise>FALSE</ExcessiveACNoise>
         <MuscleNoise>FALSE</MuscleNoise>
         <LeadDataCRC32>580322894</LeadDataCRC32>
         <WaveFormData>
EgASABIAEgAPAA4ADQAMAAkACAAHAAYABAAEAAQABAADAAIAAQAAAP7//v/+//7//P/8
//z//P/6//r/+v/6//j/+P/4//j/+v/6//r/+v/6//r/+v/6//j/+P/4//j/+P/4//j/
+P/4//j/+P/4//j/+P/4//j/+P/4//j/+P/6//r/+v/6//r/+v/6//r//P/8//z//P/8
//z//P/8//z//P/8//z//P/8//z//P/+//7//v/+//7//v/+//7//v/+//7//v/8//z/
/P/8//z//P/8//z//P/8//z//P/8//z//P/8//r/+v/6//r/+v/6//r/+v/6//r/+v/6
//j/+P/4//j/+P/4//j/+P/6//r/+v/6//j/+P/4//j/+P/4//j/+P/4//j/+P/4//j/
+P/4//j/+P/4//j/+P/4//j/+P/3//f/9//3//f/9//3//f/9//5//n/+f/6//j/+P/4
//j/+P/4//j/+f/5//n/+v/6//v/+//7//v//P/8//z//P/6//r/+v/6//z//P/+////
AgADAAQABQAHAAgACAAIAAUAAwAAAAAA///+//7//v/8//v/+v/5//v//P/+//7/+v/3
//b/9v/2//b/9f/1//X/9f/1//b/9v/2//b/9v/0//T/9P/0//b/9f/1//X/8f/v/+3/
6v/l/93/1v/T/9f/4//4/xUANgBaAIMArgDPAOIA1gCjAFIADQDs/9b/xP/E/8P/vf+/
/8H/wv/G/8n/zf/S/9j/3f/h/+X/6P/s/+v/6//r/+v/6//t/+3/7//v/+3/7f/u/+7/
7v/u/+7/7v/u/+7/7v/u/+7/7v/u/+7/7v/u/+//7//v/+//7//v//H/8f/x//H/7//v
/+//7//u/+7/7v/u/+7/7v/u/+7/7v/u/+7/7v/u/+7/7v/u/+3/7f/t/+3/7//v/+//
7//v//D/8f/x//H/8v/y//P/8f/y//P/9P/3//f/+P/5//j/+f/8//z//v///wIAAwAG
AAcACQALAA4AEAASABUAGQAbAB0AHgAgACEAIgAkACMAJAAlACcAJwAoACkAKQApACkA
KQApACcAJwAmACUAIwAiAB8AHQAbABkAFwAVABMAEQAQAA4ADgAMAAsACQAGAAUABAAC
AAEAAQAAAP///v/9//3//P/8//z//P/8//r/+v/6//n/+f/5//n/+P/4//j/+P/4//j/
9//3//f/+P/4//j/+P/2//b/9v/2//b/9v/2//b/9v/2//b/9v/2//b/9v/2//f/9//3
//f/+P/4//n/+f/5//n/+f/6//r/+v/6//v/+//7//v/+//7//z//P/8//z//P/9//3/
/f/8//z//P/8//z//P/8//z//P/8//z//P/8//v/+//8//z/+//7//v/+//7//r/+v/6
//r/+v/6//r/+v/6//n/+f/5//n/+f/4//j/+P/4//j/+P/4//j/+P/4//j/+f/5//n/
+f/3//j/+P/3//f/9//3//f/9//5//b/9v/2//b/9v/1//X/9f/1//X/9f/1//X/9//3
//f/9//2//b/9v/2//b/9v/2//b/9//3//f/+P/6//v/+//7//v//P/8//z//P/8//z/
/P/8//z//P/+////AAABAAIAAQADAAQABAAGAAUAAwAAAAAA///+//7//P/6//n/+P/3
//f/+P/6//r/+P/1//T/9P/0//T/8//z//P/8//z//b/9v/2//b/9P/0//T/9P/0//T/
8//z//P/8//v/+v/6P/l/93/1P/R/9X/3//y/w8ALgBQAHcApADHANgA0ACbAEYAAQDg
/87/wP/A/7//u/+7/8H/wv/C/8X/y//Q/9b/2//h/+X/5v/o/+n/6f/p/+n/6f/p/+n/
6//r/+v/6//s/+z/7P/s/+z/7P/s/+z/7P/s/+r/6v/q/+r/6v/q/+v/6//r/+v/6//r
/+v/6//r/+v/7f/t/+3/7f/u/+7/7v/u/+7/7v/u/+7/7P/s/+z/7P/s/+z/7P/s/+3/
7f/t/+3/7f/t/+3/7f/t/+7/7//v/+3/7v/u/+//8f/y//P/9P/1//X/9v/3//j/+f/8
//z//f/9//////8EAAUABwAJAAwADgAQABMAFQAXABkAGgAcAB0AHgAgACEAIgAjACUA
JQAmACcAJwAnACcAJwAnACUAJQAkACMAIQAgAB0AGwAZABcAFQATABMAEQAQAA4ADAAK
AAkABwAEAAMAAgAAAP/////+//3//v/9//3//P/8//z//P/8//r/+v/6//n/9//3//f/
9v/2//b/9v/2//b/9f/1//X/9P/0//T/9P/0//T/9P/0//T/9P/0//T/9P/0//T/9P/2
//b/9v/2//f/9//3//f/+P/4//n/+f/5//n/+f/6//j/+P/4//n/+f/5//n/+f/7//z/
/P/8//z//P/9//3//f/8//z//P/8//z//P/8//r/+v/6//r//P/8//v/+//8//z/+//7
//v/+//7//r/+v/6//r/+v/6//r/+v/6//n/+f/5//n/+f/4//j/+P/4//j/+P/4//j/
+P/4//j/9//3//f/9//3//b/9v/2//b/9v/2//b/9//3//f/9//3//f/9//3//X/9f/1
//X/9v/2//b/9v/2//b/9v/2//f/9//3//j/+v/7//v/+//9//7//v/+//z//P/8//z/
/P/8//z//v///wAAAQACAAUABwAIAAgABgAFAAMAAAD+//3//P/8//7//P/7//r/+f/5
//r//P/8//r/9//2//j/+P/4//f/9//3//f/9//2//b/9v/2//j/+P/4//j/9v/2//X/
9f/1//P/7//r/+j/4//d/9b/0f/Z/+f//v8XADYAXACHAK4AzwDgANAAmwBKAAUA4v/M
/8L/xP/B/7v/v//D/8T/xP/H/83/1P/a/9//5f/p/+r/7P/t/+//7//v/+//7v/t/+7/
7f/v/+//8P/w/+7/7v/u/+7/8P/w//D/8P/w//D/8P/w//D/8P/x//H/8f/x//H/8f/x
//H/8f/x//H/8f/x//H/8P/w//D/8P/w//D/8P/w//D/8P/w//D/8P/w//D/8P/x//H/
8f/x//H/8f/x//H/8//0//X/9f/1//b/9v/3//f/+P/5//r/+//7//z//f8AAAEABAAE
AAQABQAIAAkADAANAA8AEQAWABgAGgAdAB8AIQAjACQAJgAnACgAKgArACwALQAvAC0A
LgAvAC8ALwAvAC8ALwAtAC0ALAArACcAJgAjACEAHwAdABsAGQAZABcAFgAUABQAEgAR
AA8ADAALAAoACAAHAAcABgAFAAIAAQABAAAAAgACAAIAAgAAAAAAAAD///3//f/9//z/
/v/+//7//v/8//v/+//7//z//P/8//z//v/+//7//v/8//z//P/8//z//P/8//z//P/8
//z//P/9//3//f/9/wAAAAABAAEAAQABAAEAAgACAAIAAgADAAMAAwADAAMAAQACAAIA
AgAEAAQABQAFAAUABAAEAAQAAgACAAIAAgACAAIAAgACAAQABAADAAMAAgACAAEAAQAB
AAEAAQAAAAAAAAAAAAAAAQACAAMABAABAAEAAQABAAEAAAAAAAAA/v/+//7//v8AAAAA
AAAAAPv/+//9//3//v/+//7//v/+/////////////////////////////////wAAAAAA
AAAAAAAAAAAAAAD///////8AAP7/////////AAACAAMABAAEAAQABAAEAAYABgAGAAgA
BwAIAAkACgAJAAsADAAMAA8ADwAOAAwACgAJAAgACAAGAAQAAwACAAMAAwAEAAYABgAE
AAEAAAAAAAAAAAD//wEAAQABAAEAAAAAAAAAAAAAAAAAAAAAAAIAAgABAAEAAQABAP3/
+//4//X/8f/q/+P/4f/r//r/EwAwAFQAewCkAMsA6ADuANMAlABBAAIA4P/K/8D/xf/D
/7//w//K/8z/zf/R/9j/3v/l/+v/7//0//b/9//3//f/9//3//X/9f/3//f/9//3//j/
+P/5//r/+//8//r/+v/6//r/+v/6//r/+v/6//r/+//7//v/+//7//v/+//7//v/+//7
//v/+//7//r/+v/6//r/+v/6//r/+v/6//r/+v/6//r/+v/6//r/+//7//v/+//5//n/
+f/5//v//P/9//3//f/+//7//////wAAAQACAAMAAwAEAAUABgAHAAoACgAKAAsADgAP
ABQAFQAXABkAHAAeACAAIwAnACkAKwAsACwALQAuADAAMwA0ADUANwA3ADgAOQA5ADcA
NwA3ADcANwA3ADYANQAxADAALQArACkAJwAlACMAIQAfAB4AHAAYABYAFQATABQAEwAS
ABAADwAPAA4ADQAMAAsACwAKAAgACAAIAAgABgAGAAYABQAHAAcABwAGAAQABAAEAAQA
BAADAAMAAwACAAIAAgACAAIAAgACAAIAAgACAAIAAgACAAIAAgACAAIAAgACAAIAAwAD
AAMAAwAEAAQABQAFAAMAAwADAAQABgAGAAYABwAFAAUABQAFAAUABgAGAAYACAAIAAkA
CQAJAAgACAAIAAgACAAIAAgACAAIAAgACAAGAAYABQAFAAgACAAHAAcABQAFAAUABAAF
AAYABwAIAAYABgAGAAYAAwADAAMAAwAFAAQABAAEAAQABAAEAAQABAAEAAIAAgACAAIA
AgACAAMAAwADAAMAAQABAAEAAQD//////////wIAAgACAAIABAAEAAQABAADAAMAAwAE
AAQABQAFAAUABQAGAAYABgAGAAYABgAGAAgACAAIAAoACQAKAAsADAANAA8AEAAQABAA
DwANAAoACgAJAAgACAAIAAYABQAEAAMAAwAEAAYABgAEAAEAAAAAAAAAAAD/////////
////AAAAAAAAAAAAAAAAAAAAAAAAAAD/////AQD///3/9//y/+//5//e/93/4//x/woA
KQBKAHIAmwDEAOUA8gDeAKcAUgALAOb/0P/C/8T/w/+//8P/xf/I/8z/0f/V/9r/4P/l
/+n/7f/w//T/9f/1//X/9f/1//X/9f/3//f/9//3//j/+P/4//j/+P/4//b/9v/2//b/
+P/4//j/+P/6//r/+//7//n/+f/5//n/+f/5//n/+f/5//n/+f/5//b/9v/2//b/9v/2
//b/9v/2//b/9v/2//b/9v/2//b/9//3//f/9//3//f/9//3//f/+P/5//n/+f/6//r/
+//9//7///8AAP////8AAAEAAgADAAYABgAIAAkADAANABAAEQATABUAGAAaABwAHwAj
ACUAJwAoACoAKwAsAC4ALwAwADEAMwAzADQANQA1ADUANQA1ADUAMwAzADIAMQAuACwA
KAAlACMAIQAfAB0AGwAZABgAFgAUABIAEQAPABAADwAOAAwACwALAAoACQAGAAUABQAE
AAQABAAEAAQABAAEAAQAAwADAAMAAwACAAAAAAAAAAAAAAD////////+//7//v/+//z/
/P/8//z//v/+//7//v/8//z//P/8//z//P/8//z////////////+//7/////////////
/wAAAgACAAIAAwABAAEAAQABAAEAAgACAAIAAgACAAMAAwADAAIAAgACAAIAAgACAAIA
AAAAAAAAAAAAAAAA/////wAAAAD//////////////v8AAAAAAAAAAAAAAAAAAAAA/f/9
//3//f/7//r/+v/6//7//v/+/wAA/v/+//7//v/9//3//f/9//3//f/9//3/+//7//v/
+//8//z//P/8//z//P/8//z//f/9//3//v/+////////////AAAAAAAA/v/+//7//v/+
//7//v8AAAEAAgADAAQABwAJAAoACgAKAAkABwAEAAQAAwACAAIAAgAAAP///v/7//v/
/P/+/////v/8//z/+//6//n/9//5//n/+f/5//r/+v/6//r/+v/6//r/+v/6//r/+f/5
//n/+f/3//P/8P/r/+X/3P/V/9X/3f/s/wUAJABIAHEAnADFAOIA6ADNAIwANwD8/+D/
yv/C/8P/wf+//8H/xP/G/8v/z//U/9j/3//j/+f/6v/s/+//7//v/+//7//v/+//8f/x
//H/8f/y//L/8v/y//L/8v/y//L/8v/y//L/8v/y//L/8v/y//P/8//z//P/8//z//P/
8//z//P/8//z//P/8//y//L/8v/y//L/8v/y//L/8v/y//L/8v/y//L/8v/y//P/8//z
//P/8//z//P/8//1//b/9//3//b/9v/1//X/9f/2//f/+P/7//v//P/9//7///8CAAIA
AgADAAYABwAKAAsADQAPABIAFAAWABkAGwAdAB8AIAAkACUAJgAoACkAKgArAC0ALQAu
AC8ALwAxADEAMQAxAC8ALwAuAC0AKQAoACUAIwAhAB8AHQAbABcAFQAUABIAEAAOAA0A
CwAKAAkACAAGAAUABQAEAAMABAADAAMAAgAAAAAAAAAAAAAAAAAAAP///////////v/8
//z//P/8//z/+//7//v/+v/6//r/+v/6//r/+v/6//j/+P/4//j/+P/4//j/+P/4//j/
+P/4//n/+f/5//n/+v/6//v/+//5//n/+f/6//r/+v/6//v//f/9//3//f/9//7//v/+
//7//v/////////+//7//v/+//7//v/+//7//v/+//7//v/+//3//f/+//7//f/9//3/
/f/9//z//P/8//z//P/8//z//P/8//v/+//7//v/+//6//r/+v/4//j/+P/4//r/+v/6
//r/+f/5//n/+f/5//r/+P/4//r/+v/6//r/+f/5//n/+f/5//n/+f/5//n/+f/5//n/
+v/6//r/+v/6//r/+v/6//n/+f/5//r/+v/7//v/+//9//7//v/+//z//P/8//z//P/8
//z//v///wAAAQACAAMABQAGAAYABgAFAAMAAAAAAP///v/+//7//P/7//r/+//7//z/
/v/+//z/+f/4//b/9v/2//X/9f/1//X/9f/2//b/9v/2//b/9v/2//b/9v/2//X/9f/3
//X/8//t/+r/5//h/9j/0f/V/9//8P8JACgASgBxAJwAwQDYANYArQBeAA8A6P/U/8L/
wP/B/73/vf/B/8L/xP/H/8v/0P/W/93/4f/j/+b/6v/r/+n/6f/p/+n/6f/p/+v/6//r
/+v/7P/s/+z/7P/s/+z/7v/u/+7/7v/s/+z/7P/s/+z/7P/t/+3/7f/t/+3/7f/t/+3/
7f/t/+3/7f/t/+3/7v/u/+7/7v/u/+7/7v/u/+7/7v/u/+7/7v/u/+7/7v/t/+3/7f/t
/+3/7f/t/+3/7f/u/+//7//v//D/8P/x//H/8v/z//T/9f/1//b/9//4//n//P/8/wAA
AQAEAAUACAAJAAsADQAOABAAEgAVABcAGQAbABwAHgAfACAAIgAjACQAJQAnACkAKgAr
ACsAKQApACkAKQAnACcAJgAlACUAJAAhAB8AGwAZABcAFQAVABMAEgAQAAwACgAJAAcA
BgAFAAQAAgABAAEAAAD//wAA//////7//v/+//7//v/+//7//v/9//z/+//6//j/+v/6
//r/+v/4//f/9//3//b/9v/2//b/9P/0//T/9P/0//T/9P/0//b/9v/2//b/9v/2//b/
9v/5//n/+f/5//r/+v/7//v/+//7//v//P/8//z//P/9//3//f/9//3//f/+//7//v/8
//z//f/9//3//P/8//z//P/8//z//P/8//z//P/8//z//P/7//v/+v/6//n/+f/6//v/
/P/8//7//v/+//7//P/8//z//P/7//v/+//7//n/+P/4//j/+P/4//j/+P/4//j/+P/4
//f/9//3//f/+f/6//r/+f/5//n/+f/5//f/+P/4//j/+P/4//n/+f/5//n/+f/5//n/
+f/3//f/9//3//j/+P/4//j/+P/4//j/+P/7//v/+//8//z//f/9//3//f/+//7//v/9
//z/+//6//z//P/8//7/AQACAAMABAADAAUABgAGAAYABQADAAAAAAD///7//v/8//r/
+f/4//n/+f/6//z//P/6//f/9v/4//j/+P/3//f/9//3//f/+P/4//j/+P/2//b/9v/2
//T/9P/z//P/9f/z//H/7f/q/+X/3f/U/9X/3f/t/wYAJQBGAG4AmQDAANkA3gDAAHsA
KgDz/9b/xP++/8D/u/+7/7//wf/C/8b/y//P/9b/3P/f/+X/6f/s/+z/6//t/+3/7f/t
/+3/7f/v/+//7//v//D/8P/u/+7/7v/u//D/8P/w//D/8P/w//D/8P/u/+7/7//v/+//
7//v/+//7//v/+//7//t/+3/7f/t/+3/7v/v//D/8P/w//D/8P/u/+7/7v/u//D/8P/w
//D/7//v/+//7//x//H/8f/x//H/8v/z//P/8f/y//L/8//z//T/9f/2//f/9//4//n/
/P/9/wAAAAAEAAUACAAJAAoACwANAA8AFAAWABgAGwAbAB0AHwAgACIAIwAkACYAJwAo
ACkAKwArACwALQAtAC0ALQAtAC0AKwArACoAKQAnACYAIwAhAB0AGwAZABcAFwAVABQA
EgAQAA4ADQALAAgABwAGAAQAAwADAAIAAQABAAEAAgACAAAAAAAAAAAA/P/8//z/+//9
//3//f/8//z//P/8//z//P/7//v/+//6//r/+v/6//r/+v/6//r//P/8//z//P/8//z/
/P/8//z//P/8//z//f/9//3//f8AAAAAAQABAP///////wAAAAAAAAAAAQABAAEAAQAB
AAEAAgACAAIABAAEAAUABQADAAIAAgACAAIAAgACAAIABAAEAAQABAACAAIAAQABAAMA
BAAEAAUAAwADAAMAAgAAAAAAAAAAAAEAAgADAAQAAgABAAAA//8BAAAAAAAAAAAAAAAA
AAAAAgACAAIAAgABAAEAAQABAP//AAAAAP///////////////wEA/////wAAAgACAAIA
AgADAAMAAwADAAEAAQABAAEAAQABAAEAAQACAAIAAgACAAAAAAAAAAAAAQABAAEAAgAE
AAUABQAFAAUABgAGAAYABgAGAAYABgAEAAQABAAGAAcACAAJAAoACwANAA4ADgAOAA0A
CwAIAAgABwAGAAYABgAEAAMAAgABAAEAAgAEAAQAAgD///7//v/+//7//f//////////
/wAAAAAAAAAA///+//3//P/+//7//f/9/wEAAQD9//n/9v/x/+v/4v/d/+H/7f8CAB0A
PABgAIcAsgDXAOwA5gC9AHIAHwDw/9T/wv++/8H/vf+//8X/yP/K/83/0f/W/9z/4f/l
/+v/7v/w//P/8f/x//H/8f/x//H/8//z//P/8//0//T/9P/0//T/9P/0//T/9P/0//T/
9P/0//T/9P/0//X/9f/z//P/8//z//X/9f/1//X/8//z//P/8//0//T/9P/0//T/9P/0
//T/8v/y//L/8v/0//T/9P/0//X/9f/1//X/9f/1//X/9f/z//T/9f/1//f/+P/4//n/
9//4//n/+v/7//v//P/9//z//f8AAAAAAgADAAYABwAMAA0ADwARABQAFgAYABsAHQAf
ACEAIgAiACMAJAAmACcAKAApACsALQAuAC8ALwAvAC8ALwAvACsAKwAqACkAKQAoACUA
IwAhAB8AHQAbABkAFwAWABQAEgAQAA8ADQAMAAsACgAIAAUABQAEAAMAAgABAAEAAAAA
AAAAAAAAAP7//v/+//3//f/9//3//P/8//z//P/8//z/+//7//v//P/8//z//P/8//z/
/P/8//z//P/8//z//P/8//z//P/8//z//P/8//v/+//7//v//P/8//3//f/9//3//f/+
//7//v/+/////////////////wAAAAAAAAAAAAABAAEAAQAAAAAAAAAAAAAAAAAAAAAA
AAAAAAAAAAAAAP////8AAAAA//////////////7//P/8//z//P/8//z//P/8//3//f/9
//3//f/8//z//P/8//z//P/8//z//P/8//z/+//7//v/+//5//r/+v/5//v/+//7//v/
+//7//v/+//7//v/+//7//n/+f/6//r/+v/6//r/+//7//v/+//7//v/+//7//n/+f/5
//n/+v/6//r/+v/8//z//P/8//3//f/9//7//v/////////9//7//v/+//7//v/+//7/
/v/+//7/AAABAAIAAwAEAAcACQAKAAoACAAHAAUAAgACAAEAAAAAAAIAAAD///7//f/9
//7/AAAAAP7/+//6//j/+P/4//f/+f/5//n/+f/6//r/+v/6//r/+v/6//r/+P/4//f/
9//5//f/9f/x/+z/5//h/9b/0//b/+n//v8bADoAYgCLALQA1wDmANgAoQBOAAsA6P/S
/8T/xv/F/7//wf/F/8T/xv/L/8//1P/a/+H/5//p/+z/7v/v/+//7//v/+//7//v//H/
8f/x//H/8v/y//L/8v/y//L/8v/y//L/8v/0//T/9P/0//L/8v/z//P/8//z//P/8//z
//P/8//z//H/8f/x//H/8P/w//D/8P/y//L/8v/y//L/8v/y//L/8v/y//L/8v/x//H/
8f/x//P/8//z//P/8//0//X/9f/3//j/+P/5//n/+v/7//z/+//7//z//f/+////AgAC
AAQABQAIAAkADAANAA8AEQAUABYAGAAbAB0AHwAhACIAJAAlACYAKAAnACgAKQArACsA
LAAtAC0ALQAtAC0ALQArACsAKgApACkAKAAlACMAIQAfAB0AGwAZABcAFgAUABQAEgAR
AA8ADgANAAwACgAJAAkACAAHAAgABwAHAAYABQAEAAMAAgACAAIAAgABAAEAAQABAAAA
/v/+//7//v/+//3//f/9//7//v/+//7//P/8//z//P/+//7//v/+//z//P/8//z//v/+
//7//v///////////wAAAAABAAEAAQABAAEAAgACAAIAAgADAAUABQAFAAUABQAGAAYA
BgAEAAQABQAFAAUABAAEAAQABAAEAAQABAAEAAQABAAEAAQABAADAAMABAAEAAMAAwAD
AAMAAwACAAIAAgACAAIAAAAAAAAAAAABAAEAAQABAAEAAAAAAAAAAAAAAAAAAAD+//7/
/v/+//////////////8AAAAA///9//3//f/9//3//f/9//3//f/9//3//f/9//3//f/9
//7//P/8//7//v/+//7//v/9//3//f/9//3//f/9//3////////////+//7//v/+//7/
/v/+//7/////////AAAAAAEAAQABAAEAAgACAAIAAgACAAIAAgACAAIAAgAEAAUABgAH
AAgACQALAAwADAAMAAsACQAGAAQAAwACAAIAAgAAAP///v/+////AQAEAAIAAAD9//z/
+v/6//r/+f/7//v/+//7//r/+v/6//r/+v/6//r/+v/6//r/+f/5//v/+f/1//H/7P/n
/9//2P/Z/+H/8f8KACkASgBwAJsAwgDbAOIAwgB5ACoA+f/i/8z/xv/K/8X/w//H/8n/
yP/M/9H/1f/a/+D/5f/p/+3/7v/w/+//7//v/+//7//v/+//8f/x//H/8f/y//L/9P/0
//T/9P/y//L/8v/y//D/8P/w//D/8v/y//P/8//1//X/9f/1//X/9f/1//X/8//z//P/
8//y//L/8v/y//T/9P/0//T/9P/0//T/9P/0//T/9P/0//X/9f/1//X/9f/1//X/9f/1
//b/9//3//f/+P/4//n/+f/6//v//P/9//3//v///wAAAQAEAAQABgAHAAoACwAOAA8A
EQATABYAGAAaAB0AHwAhACMAJAAmACcAKAAqACsALAAtAC8ALwAwADEAMQAvAC8ALwAv
ACsAKwAqACkAKAAoACYAJQAlACMAIQAfAB0AGwAaABgAFAASABEADwAQAA8ADgAMAAsA
CwAKAAkABgAFAAUABAACAAIAAgACAAIAAgACAAEAAwADAAMAAgAAAAAAAAAAAAAA////
/////v/+//7//v/+//7//v/+/wAAAAAAAAAAAAAAAAAAAAACAAIAAgACAAMAAwADAAMA
BAAEAAUABQAFAAUABQAGAAYABgAGAAcABwAHAAcABwAHAAgACAAIAAcABgAGAAUABwAG
AAYABgAIAAgACAAIAAYABgAGAAYABgAGAAUABQAIAAgABwAHAAUABQAFAAQABAAEAAQA
BAAEAAQABAAEAAMAAwADAAMAAwACAAIAAgAEAAQABAAEAAQABAAEAAQAAQABAAEAAQAB
AAIAAgABAAEAAQABAAEAAQABAAEAAQADAAMAAwADAAMAAwADAAMABAAEAAMAAgABAAAA
AQABAAEAAQADAAMAAwADAAEAAQABAAEAAgACAAIAAgACAAIAAgACAAEAAQABAAIABQAH
AAgACQAHAAgACAAIAAYABgAGAAYABgAGAAYACAAJAAoACwAMAA8AEQASABIAFAATABEA
DgAOAA0ADAAMAAwACgAJAAgABwAHAAgACgAKAAgABQAEAAMAAgABAP//AAABAAIAAwAG
AAYABgAGAAQABAAEAAQAAgACAAEAAQADAAEAAQD///z/9//v/+b/4f/n//X/CAAjAEIA
aACRALoA3wDwAOgAuQBoAB8A+P/g/87/0P/T/83/zf/R/9L/1P/X/9v/4P/o/+//9f/3
//r/+v/5//n/+f/5//n//P/9/wAAAQD/////AAAAAP7//v/+//7/AAAAAAAAAAAAAAAA
AAAAAAIAAgADAAMAAQABAAEAAQABAAEAAQABAAEAAQABAAEAAgACAAIAAgAEAAQABAAE
AAIAAgACAAIAAgACAAIAAgADAAMAAwADAAMAAwADAAMABQAGAAcABwAFAAYABgAHAAkA
CgALAAwADQANAA4ADwASABMAFgAWABYAFwAaABsAHAAdAB8AIQAkACYAKAArADAAMwA2
ADgAOAA5ADoAPAA6ADoAOgA7ADwAPgBAAEEAQwBDAEMAQwA/AD8APgA9AD0APAA5ADcA
MwAxAC8ALQArACkAKAAmACUAJAAkACMAIAAfAB4AHAAbABsAGgAZABgAFwAXABYAFgAW
ABYAFgAWABYAFgAVABMAEwATABIAEgASABIAEgAQAA8ADwAPAA8AEAARABIAEAAQABAA
EAAQAA==
         </WaveFormData>
      </LeadData>
      <LeadData>
         <LeadByteCountTotal>10000</LeadByteCountTotal>
         <LeadTimeOffset>0</LeadTimeOffset>
         <LeadSampleCountTotal>5000</LeadSampleCountTotal>
         <LeadAmplitudeUnitsPerBit>4.88</LeadAmplitudeUnitsPerBit>
         <LeadAmplitudeUnits>��V</LeadAmplitudeUnits>
         <LeadHighLimit>2147483647</LeadHighLimit>
         <LeadLowLimit>268435456</LeadLowLimit>
         <LeadID>V5</LeadID>
         <LeadOffsetFirstSample>0</LeadOffsetFirstSample>
         <FirstSampleBaseline>0</FirstSampleBaseline>
         <LeadSampleSize>2</LeadSampleSize>
         <LeadOff>FALSE</LeadOff>
         <BaselineSway>FALSE</BaselineSway>
         <ExcessiveACNoise>FALSE</ExcessiveACNoise>
         <MuscleNoise>FALSE</MuscleNoise>
         <LeadDataCRC32>1702294870</LeadDataCRC32>
         <WaveFormData>
EAAQABAAEAANAAwACwAKAAkACAAHAAYABQAEAAMAAgAAAAAAAAAAAP7//v/+//7//v/+
//7//v/8//z//P/8//z//P/8//z//P/8//z//P/8//z//P/8//r/+v/6//r/+v/6//r/
+v/6//r/+v/6//j/+P/4//j/+v/6//r/+v/6//r/+v/6//r/+v/6//r/+v/6//r/+v/8
//z//P/8//z//P/8//z//P/8//z//P/8//z//P/8//z//P/8//z//P/8//z//P/6//r/
+v/6//r/+v/6//r/+v/6//r/+v/6//r/+v/6//r/+v/6//r/+P/4//j/+P/6//r/+v/6
//n/+P/3//b/+P/4//j/+P/4//j/+P/4//j/+P/4//j/+P/4//j/+P/4//j/+P/4//j/
+P/4//j/+P/4//j/+P/4//j/+P/4//j/+P/4//j/+P/4//j/+P/4//j/+P/4//b/9v/2
//b/9v/2//f/9//3//f/+P/4//j/+v/6//r/+v/6//r/+v/6//n/+f/5//v/+//9//7/
AAABAAIAAwAEAAYABgAFAAUAAwABAAEAAAD///////////3//P/7//v//P/9//3/+//4
//b/9v/1//X/9v/2//T/9P/0//T/9P/0//T/9P/0//T/8//z//P/8//z//P/8f/w/+3/
6v/l/+D/1//V/9j/4P/r//v/DgAoAEMAYAB8AJEAlgB/AFIALwAjABYABwD+//j/8P/s
/+v/5v/j/+P/5P/n/+n/6v/r/+3/7//v/+//7//v/+//7//v/+//7//v//H/8f/x//L/
8P/w//D/8P/w//D/8P/v/+//7//v/+//7//v/+//7//w//D/8P/w//D/8P/w//D/8P/w
//D/8P/w//D/8P/w//H/8f/x//H/8f/x//H/8f/x//L/8v/y//L/8v/y//L/8v/y//P/
8//z//T/9P/0//T/9P/0//X/9v/2//f/+P/5//r/+v/7//z//f/+////AAACAAQABgAI
AAoADAANAA8AEQASABQAFwAZABoAGwAdAB8AIAAhACAAIQAiACMAJAAlACUAJQAlACUA
JQAkACIAIQAgAB8AHgAbABkAFwAXABUAEwASAA4ADgALAAkACQAIAAcABgADAAIAAAAA
AP///v/9//3//f/9//3//P/8//z/+//7//v/+//7//r/+v/5//n/+f/5//n/+f/5//b/
9v/2//b/+P/3//f/9//3//f/9//3//f/9//3//j/+P/4//j/+P/4//j/+P/4//j/+P/4
//j/+f/5//n/+f/5//n/+f/5//r/+v/6//r/+v/6//v/+//7//v/+//7//v/+//7//v/
+//7//v/+//7//v/+//7//v/+//7//v/+//7//v/+//7//v/+v/6//r/+v/6//r/9//3
//f/+P/4//j/+P/4//j/+P/3//f/+f/5//j/+P/2//b/9v/3//f/9//3//f/+f/4//j/
+P/4//j/+P/4//b/9v/2//b/9//3//b/+P/4//j/+P/2//b/9v/2//b/9v/2//b/9v/2
//b/9v/2//b/9v/2//j/+P/4//n/+f/5//n/+v/4//j/+v/6//r/+v/6//r/+v/6//n/
+f/5//n/+f/7//z//v///wAAAQACAAQABAADAAMAAQD//////v/9//3//f/9//v/+v/5
//n/+v/7//v/+f/2//T/9P/z//P/9P/0//T/9P/0//T/9P/0//T/9v/2//b/9f/1//X/
9f/1//P/8//w/+3/6P/l/+D/1//T/9b/3P/l//X/CAAgADsAWgB2AIsAkAB5AEwAKQAd
ABIABQD8//b/7v/q/+n/5v/h/+H/4v/j/+X/6P/p/+3/7f/t/+//7f/t/+3/7f/t/+3/
7f/t/+3/7f/t/+7/7v/u/+7/7v/u/+7/7v/t/+v/6//r/+v/6//r/+v/6//s/+z/7P/s
/+z/7P/s/+z/7v/u/+7/7v/u/+7/7v/u/+//7//v/+//7//v/+//7//t/+7/7v/u//D/
8P/w//D/8P/w//H/8f/v//D/8P/w//L/8v/y//P/9P/0//X/9v/3//j/+P/5//r/+//8
//3//P/+/wAAAgAEAAYACAAJAAsADQAOABAAEwAVABYAFwAXABkAGgAbABwAHQAeAB8A
IAAhACEAIQAhACEAIQAgAB4AHQAcABsAGgAXABUAEwARAA8ADQAMAAoACgAHAAUABQAE
AAMAAgD///7//P/8//v/+v/5//n/+f/5//n/+P/4//j/9//3//f/9//3//b/9v/1//X/
9f/z//P/8//z//T/9P/0//T/9P/z//P/8//z//P/8//z//P/8//z//T/9P/0//T/9P/0
//T/9P/0//L/8v/y//L/8//z//P/8//1//X/9f/1//T/9P/0//T/9P/0//X/9f/1//X/
9f/1//f/9//3//f/9f/1//X/9f/1//X/9f/1//X/9f/1//X/9f/1//X/9f/1//X/9P/0
//T/9P/0//T/8//z//P/9P/y//L/8v/y//T/9P/z//P/8//z//L/8v/y//L/8v/z//H/
8f/x//H/8//y//L/8v/y//L/8v/y//L/8v/y//L/8P/w//D/8P/w//D/8P/w//D/8P/w
//D/8P/w//D/8P/w//D/8P/x//H/8f/x//L/8v/y//T/9P/2//b/9v/2//b/9v/1//X/
9f/1//X/9//4//r/+//8//3//v8AAAAA//////3/+//5//j/9//3//f/9//1//T/9f/1
//b/9//3//X/8v/w//D/7//v//D/8P/w//D/8P/w//D/8P/w//D/8P/w/+//8f/x//H/
8f/v/+3/6v/l/+L/3f/Y/9H/zf/Q/9r/5//3/woAIgA9AFoAdgCLAIwAcQBEACMAFwAM
AP//+P/w/+b/5P/j/+D/3f/b/97/3//h/+L/5f/n/+f/6f/p/+n/6f/p/+n/5//n/+f/
5//p/+n/6f/q/+r/6v/q/+r/6v/q/+r/6f/r/+v/6//r/+v/6//r/+v/6v/q/+r/6v/s
/+z/7P/s/+z/7P/s/+z/6v/q/+r/6v/r/+v/6//r/+3/7f/t/+3/6//s/+z/7P/u/+7/
7v/u/+z/7P/t/+3/7//w//D/8P/w//D/8P/x//L/8v/z//T/9//4//j/+f/6//v//P/9
//7/AAACAAQABgAIAAoACwAPABEAEgAUABcAGQAaABsAGwAdAB4AHwAgACEAIgAjACQA
JQAlACUAJwAnACcAJgAiACEAIAAfAB4AGwAZABcAFQATABEAEAAOAA4ACwAJAAcABgAF
AAQAAwACAAAAAAABAAAA//////3//f/9//z//P/8//v/+//7//v/+//6//z/+//7//v/
+//7//v/+//4//j/+P/4//r/+f/5//n/+f/5//n/+f/3//f/9//4//r/+v/6//r/+v/6
//r/+v/6//r/+v/6//v/+//7//v/+//7//v/+//+//7//v/+//z//P/9//3//f/9//3/
/f///////////////////////v/9//z/+//9//3//f/9//3//f/9//3//f/9//z//P/8
//z//P/8//v/+//7//z//f/+////AAD+//7//f/9//3//f/8//z//P/8//z//f/9//3/
/f/9//v/+v/8//7//P/8//z//P/8//z//P/8//z//P/8//z//P/8//z//P/8//7//v/+
//7//v/+//7///////////8AAAAAAAACAAIABAAEAAQABAAEAAQAAwADAAMAAwADAAUA
BgAIAAkACgALAAwADgAOAA8ADwANAAsACwAKAAkACQAJAAkABwAGAAUABQAGAAcACQAH
AAQAAgACAAEAAQACAAIAAgACAAIAAAAAAAAAAAAAAAAAAAD//wEAAQABAAEAAQABAAAA
/f/6//f/8v/r/+X/5P/o//P/AQASACoAQwBgAHwAlQCkAJ0AeABJAC0AIAATAAYAAgD8
//b/9f/0//H/7//u//H/8//0//f/+//9//3//f/9//3//f/9//v/+//7//v/+//7//v/
/P/+//7//v/+//z//P/8//v//f/9//3//f/9//3//f/9//7//v/+//7//v/+//7//v/+
//7//v/+//7//v/+//7//f/9//3//f/9//3//f/9////AAAAAAAAAAAAAAAAAAAAAAAA
AQABAAEAAgACAAIAAgACAAIAAwACAAIAAwAEAAcACAAIAAkACAAJAAoACwAOABAAEgAU
ABYAGAAaABsAHwAhACIAJAAlACcAKAApACsALQAuAC8AMAAxADIAMwA2ADcANwA3ADYA
NQA0ADIAMgAxADAALwAuACsAKQAnACMAIQAfAB4AHgAeABsAGQAXABYAFQAUABEAEAAO
AA4ADwAOAA0ADQALAAsACwAKAAgACAAHAAcACQAJAAkACAAIAAcABwAHAAcABwAHAAcA
BgAGAAYABgAEAAMAAwADAAMAAwADAAMAAwADAAMABAACAAIAAgACAAIAAgACAAIABAAE
AAQABAAFAAUABQAFAAMAAwADAAMABgAGAAYABgAEAAQABQAFAAUABQAFAAUABwAHAAcA
BwAHAAcABwAHAAcABwAHAAcABwAHAAcABwAHAAcABwAHAAUABQAEAAQABAAEAAQABAAF
AAUABQAGAAYABgAGAAYABgAGAAUABQADAAMAAgACAAQABAAEAAUABQAFAAMAAgACAAIA
AgACAAIAAgACAAIAAgACAAIAAgAAAAAAAAAAAAIAAgACAAIAAgACAAIAAwADAAMAAwAE
AAQABAAGAAYABAAEAAQABAAGAAYABQAFAAUABQAFAAcACAAKAAsADAANAA4AEAAQAA8A
DwANAAsACQAIAAcABwAHAAcABQAEAAMAAwAEAAUABwAFAAIAAAAAAP////8AAP7//v/+
//7/AAAAAAAAAAD+//7//v/9///////////////9//z/9//y/+3/6P/h/9//5P/q//n/
CwAiADoAVQByAIwAnwCeAIEAUAAtAB8AEgAFAP7/+P/y//D/7f/s/+n/6f/q/+3/7//w
//H/9f/1//X/9f/3//f/9//3//f/9//3//f/9//3//f/+P/4//j/+P/4//b/9v/2//X/
9//3//f/9//5//n/+f/5//r/+v/6//r/+v/6//r/+v/4//j/+P/4//j/+P/4//j/+f/5
//n/+f/5//n/+f/5//f/+P/4//j/+P/4//j/+P/4//j/+f/5//n/+v/6//r//P/8//z/
/f/+//7///8AAP//AAAAAAEABAAFAAYABwAIAAoADAAOAA4AEAASABMAFwAZABoAHAAf
ACEAIgAjACUAJwAoACkAKAApACoAKwAsAC0ALQAtAC0ALQAtACwAKgApACgAJwAkACEA
HwAdABsAGQAXABYAFAAUABEADwAPAA4ADQAMAAsACgAIAAgABQAEAAMAAwABAAEAAQAA
AAAAAAD//////////////v//////AAABAP///////////v/+//7//v/+//3//f/9//3/
/f/9//3/+//7//v//P/6//r/+v/6//r/+v/6//r//P/8//z//P/7//v/+//7//3//f/9
//3//v/+//7//v/+//7/////////////////////////////////////////////////
/f/9//3//f/9//3//f/9//3//f/8//z//P/8//z//P/9//3//f/+//z//P/8//z//P/8
//v/+//7//v/+v/6//r/+v/8//z//P/8//z//P/8//z//P/8//r/+v/6//r/+v/6//r/
+v/6//r/+v/6//r/+v/6//v/+//7//v//P/8//z//v/+//7//v/+//7//P/8//v/+//9
//3//f////7/AAABAAIABQAGAAgACAAHAAcABQADAAMAAgABAAEAAQABAP///v/9//3/
/v///wEA///8//r/+P/3//f/+P/2//b/9v/2//b/9v/2//b/+P/4//j/9//1//X/9f/1
//X/9f/y/+//7P/p/+T/3f/X/9b/2v/j//H/BAAaADUAUgBwAIkAmACRAG4AQQAnABwA
DwAAAPz/9P/u/+v/6v/n/+X/5P/l/+f/6v/r/+3/7//v//H/8f/x//H/8f/x//H/8f/x
//H/8f/x//L/8P/w//D/8P/w//D/8P/v/+//7//v/+//7//v/+//7//w//D/8P/w//D/
8P/w//D/8v/y//L/8v/y//L/8v/y//H/8f/x//H/8//z//P/8//z//T/9P/0//T/9P/0
//T/9P/0//X/9f/1//b/9v/2//b/9v/2//f/9v/2//f/+P/5//r/+v/7//z//f/+////
AAACAAQABgAIAAoADAANAA8AEQASABQAGQAbABwAHQAfACEAIgAjACQAJQAmACcAKAAp
ACkAKQApACkAKQAoACYAJQAkACMAIgAfAB0AGwAZABcAFQAUABIAEgAPAA0ACwAKAAkA
CAAHAAYABAAEAAMAAgABAAEAAQABAAEAAAAAAAAA/////wEAAQABAAAA/v/9//3//f/9
//3//f/9//z//P/8//z//P/7//v/+//7//v/+//7//n/+f/5//r/+v/6//r/+v/4//j/
+P/4//j/+P/4//j/+f/5//n/+f/5//n/+f/5//r/+v/6//r/+v/6//v/+//9//3//f/9
//3//f/9//3//f/9//3//f/9//3//f/9//3//f/9//3//f/9//3//f/9//3//P/8//z/
/P/8//z/+//7//v//P/8//z//P/8//z//P/7//v/+//7//r/+v/6//r/+v/7//v/+//7
//v/+//6//r/+v/6//r/+v/6//r/+v/6//r//P/8//z//P/6//r/+v/6//r/+v/6//r/
+v/6//r/+v/6//r/+v/7//v/+//7//z//P/8//7//v/+//7//v/+//7//v/9//3//f/9
//3///8AAAIAAwAEAAUABgAIAAgABwAHAAUAAwADAAIAAQABAAMAAwABAAAA/////wAA
AQABAP///P/6//j/9//3//j/+P/4//j/+P/6//r/+v/6//r/+v/6//n/+f/5//n/+f/5
//f/9P/x/+7/6f/k/93/1//Y/+D/6f/3/wgAHgA5AFQAcgCLAJQAgwBaADEAIQAaAAkA
AAD6//L/7v/t/+j/5f/l/+T/5f/n/+r/6//t//H/8f/x//H/8f/x//H/8f/x//H/8f/x
//H/8f/y//D/8P/w//D/8P/w//D/7//t/+3/7f/t/+//7//v/+//8P/w//D/8P/u/+7/
7v/u//D/8P/w//D/8P/w//D/8P/x//H/8f/x//H/8f/x//H/8f/y//L/8v/w//D/8P/w
//L/8v/z//P/8//0//T/9P/0//T/9P/1//b/9v/3//j/9//4//j/+f/6//v//P/9/wAA
AgAEAAYACAAKAAwADQAPABEAEgAUABUAFwAYABkAGwAdAB4AHwAgACEAIgAjACQAJQAl
ACUAJQAlACUAJAAiACEAIAAfAB4AGwAZABcAFQATABEAEAAQABAADQALAAcABgAFAAQA
AwACAAAAAAD///7//f/9//3//f/9//z//P/8//v/+//7//v/+//6//j/9//3//f/9//3
//f/9//4//j/+P/4//b/9f/1//X/9f/1//X/9f/z//P/8//0//T/9P/0//T/9P/0//T/
9P/2//b/9v/2//n/+f/5//n/9//3//f/9//4//j/+P/4//j/+P/5//n/+f/5//n/+f/5
//n/+f/5//f/9//3//f/+f/5//n/+f/5//n/+f/5//n/+f/5//n/+P/3//X/9P/1//b/
9//4//n/+f/5//r/+P/4//j/+P/2//b/9f/1//X/9f/0//T/9v/2//b/9//3//f/9//3
//X/9P/0//T/9v/2//b/9v/2//b/9v/2//X/9P/2//b/9v/2//b/9v/2//b/9v/2//b/
9v/0//T/9P/0//T/9P/0//T/9v/2//b/9//3//f/9//4//j/+P/6//r/+P/4//j/+P/4
//j/9//3//n/+f/5//v//P/+////AAABAAIABAAEAAEAAQD///3//f/8//v/+//5//n/
9//2//f/9//4//n/+f/3//T/8v/y//H/8f/y//L/8v/y//L/9P/0//T/9P/y//L/8v/x
//H/8f/x//H/8f/v/+7/6//m/+P/3P/T/9H/1v/g/+//AQAUAC4ATQBqAIQAkwCKAGMA
OAAhABUABgD7//b/7v/o/+b/5f/i/+H/4f/i/+X/5//o/+n/6//t/+3/7f/t/+3/7f/t
/+3/7f/t/+3/7f/t/+3/7v/s/+z/7P/s/+z/7P/s/+v/7f/t/+3/7f/t/+3/7f/t/+7/
7v/u/+7/7P/s/+z/7P/s/+z/7P/s/+7/7v/u/+7/7//v/+//7//v/+//7//v/+//8P/w
//D/7v/u/+7/7v/w//D/8f/x//H/8v/y//L/8P/w//D/8f/0//T/9f/2//f/+P/4//n/
+v/7//z//f///wIABQAIAAgACgAMAA0ADwARABIAFAAXABkAGgAbAB0AHwAgACEAIgAj
ACQAJQAkACUAJQAlACUAJQAlACQAIgAhACAAHwAeABsAGQAXABUAEwARABAADgAOAAsA
CQAHAAYABQAEAAUABAACAAIAAQAAAP/////////////+/wAAAAD//////v/9//z/+v/8
//v/+//7//n/+f/5//n/+v/6//r/+v/6//n/+f/5//n/+f/5//n/+f/5//n/+v/6//r/
+v/6//z//P/8//z/+v/6//r/+v/8//3//v////3//f/9//3//v/+//7//v/+//7/////
//3//f/9//3////////////9//3//f/9////////////AQABAAEAAQD//////////wEA
AQAAAAAAAAAAAAAAAAD///////8AAAAAAAAAAAAAAAAAAP///////////v/+//7//v/+
////AQABAAEAAQADAAIAAgACAAAAAAAAAAAAAAAAAAAAAAABAAEAAQABAAIAAgACAAIA
AgACAAIAAgACAAAAAAAAAAAAAAAAAAAAAAACAAIAAgACAAAAAAAAAAEAAQABAAEAAgAC
AAIABAAEAAQABAAEAAQABgAGAAUABQAFAAUABQAHAAYACAAJAAoACwAMAA4ADgANAA0A
CwAJAAkACAAHAAcABwAHAAUABAADAAMABAAFAAUAAwAAAP7//v/9//3//v/+//7//v/+
/wAAAAAAAAAA/v/+//7//f/9//3//f/9///////8//f/9P/x/+r/4//f/+L/6P/z/wMA
FgAuAEkAZgCCAJkAoACPAGIANwAjABYABwD+//r/8v/w/+//7P/r/+v/7P/t/+3/8P/x
//X/9f/3//f/9f/1//X/9f/1//X/9f/1//X/9f/1//b/9v/2//b/9v/0//T/9P/z//X/
9f/1//X/9//3//f/9//2//b/9v/2//b/9v/2//b/9v/2//b/9v/2//b/9v/2//f/9//3
//f/9//3//f/9//3//j/+P/4//j/+P/4//j/+P/4//n/+f/3//j/+P/4//r/+v/6//v/
+v/6//v//P/9//7//v///wAAAQACAAMABAAGAAgACgAKAAwADgAPABMAFQAWABgAGwAd
AB4AHwAfACEAIgAjACQAJQAmACcAKgArACsAKwArACsAKwAqACYAJQAkACMAJAAhAB8A
HQAbABkAFwAWABQAFAARAA8ACwAKAAkACAAJAAgABgAGAAMAAgABAAEA/////////v8A
AAAA//////3//f/9//z//v/9//3//f/7//v/+//7//z//P/8//z//P/7//v/+//7//v/
+//7//v/+//7//z//P/8//z//P/8//z//P/8//z//P/8//z/+//7//v/+//9//3//f/9
//7//v/+//7//v/+////////////////////////////////////////////////////
///////////////////9//3//P/8//7//v/+//7/+//7//v//P/8//z//P/8//7//v/9
//3//f/9//z//P/8//z//P/9//3//f/9//3/+//6//r/+v/8//z//P/8//r/+v/6//r/
+//7//v/+//6//r/+v/6//j/+P/4//r/+v/6//r/+v/6//r/+v/6//r/+v/6//r/+v/6
//r/+v/6//r/+v/8//z//P/9//v/+//7//z//P/8//7//v/+//7//v/+//7//v/9//3/
////////AQAAAAIAAwAEAAUABgAIAAgABwAHAAUAAwADAAIAAQABAAMAAwABAAAA////
/wAAAQD///3/+v/4//j/9//3//j/+P/4//j/+P/4//j/+P/4//j/+P/4//f/9//3//f/
9//5//f/9P/x/+z/5//i/9n/1//c/+T/7////xQALgBJAGQAgACVAJoAfwBQAC0AIwAW
AAcAAAD6//D/7v/t/+j/5f/n/+j/6f/r/+z/7//x//P/8//1//P/8//z//P/8//z//P/
8//z//P/8//0//T/9P/0//T/9P/0//T/8//z//P/8//z//P/8//z//P/9P/0//T/9P/0
//T/9P/0//T/9P/0//T/9P/0//T/9P/1//X/9f/1//X/9f/1//X/9f/2//b/9v/2//b/
9v/2//b/9v/3//f/9//4//j/+P/6//r/+v/7//r/+v/7//z//f/+//7///8AAAEAAgAD
AAQABgAIAAoADAAOABAAEQAVABcAGAAaABsAHQAeAB8AIQAjACQAJQAmACcAKAApACoA
KwArACsAKwArACsAKgAoACcAJgAlACYAIwAhAB8AHQAbABkAGAAWABYAEwARAA8ADgAN
AAwACwAKAAgACAAJAAgABwAHAAcABwAHAAYABAAEAAMAAwADAAMAAwACAAIAAQABAAEA
AQABAAEAAQAAAAAAAAAAAAAA//////////////////////////8AAP7//v/+//7/AAAA
AAAAAAAAAAAAAAAAAAEAAQABAAEAAQABAAEAAQACAAIAAgACAAQABAAFAAUABQAFAAUA
BQAFAAUABQAFAAUABQAFAAUABQAFAAUABQADAAMAAwADAAMAAwADAAMAAwADAAIAAgAC
AAIAAgACAAEAAQABAAIAAAAAAAAAAAACAAIAAQABAAEAAQAAAAAAAAAAAAAAAQD/////
/////wEAAAAAAAAAAAAAAAAAAAD+//7//v/+////////////AAAAAAAAAAD+//7//v/+
/wAA/v/+/wAA/v/+//7//v/+//7//v/+//7//v/+//7/AAAAAAAAAAAAAAAAAAAAAAAA
AAAAAAEA////////AAACAAIABAAEAAIAAgACAAIAAgACAAEAAQADAAMAAwAFAAQABgAH
AAgACQAKAAwADAALAAsACQAHAAcABgAFAAUAAwADAAEAAAABAAEAAgADAAMAAQD+//z/
/P/7//v//P/8//z//P/8//r/+v/6//r/+P/4//j/9//3//f/9//3//n/9//0//H/7v/n
/+D/2//b/+D/6P/1/wcAHAA2AFMAcACMAJkAkABpAEAAKwAjABIABQAAAPj/8v/w/+3/
6P/n/+n/6v/r/+3/7v/x//P/8//x//H/8f/x//H/8f/x//H/8f/x//H/8f/x//L/8v/y
//L/8v/w//D/8P/v/+//7//v/+//8f/x//H/8f/y//L/8v/y//L/8v/y//L/8v/y//L/
8v/w//D/8P/w//H/8f/x//H/8//z//P/8//z//T/9P/0//T/9P/0//T/9P/0//X/9f/1
//b/9v/2//j/+P/4//n/+v/6//v//P/7//z//P/9//7///8AAAEABAAGAAgACgAKAAwA
DgAPABMAFQAWABgAGQAbABwAHQAhACMAJAAlACYAJwAoACkAKAApACkAKQApACkAKQAo
ACYAJQAkACMAIgAfAB0AGwAbABkAFwAWABQAFAARAA8ADQAMAAsACgAJAAgABgAGAAUA
BAADAAMAAQABAAEAAAAAAAAA//////////////7/AAD////////9//3//f/9//z//P/8
//z//P/7//v/+//7//v/+//7//3//f/9//7//v/+//7//v/+//7//v/+//7//v/+//7/
/////////////////////wAAAAAAAAAAAAAAAAEAAQABAAEAAQABAP//////////AQAB
AAEAAQABAAEAAQABAAEAAQABAAEA//////////8BAAEAAAAAAP7//v/+//7//f/9//3/
/v/+//7//v/+//7//v/9//3//f/9//z//P/+//7//v///////////////f/8//z//P/8
//z//P/8//z//P/8//z//f/9//3//f/8//z//P/8//z//P/8//z//v/+//z//P/8//z/
/P/8//z//P/8//z//P/8//z//P/8//z//P/8//z//P/+//7//v///////////wAAAgAC
AAQABAACAAIAAgACAAIAAgABAAEAAQABAAEAAwACAAQABQAGAAkACgAMAAwADQANAAsA
CQAJAAgABwAHAAcABwAFAAQAAwADAAQABQAFAAMAAAD+//z/+//7//z//v/+//7//v/+
//7//v/+//7//v/+//3//f/9//3//f/9//v/+v/5//T/7//q/+P/3//i/+r/9f8FABgA
LgBNAGwAhgCbAKIAiwBeADkAKwAeAA8ACAACAPr/9v/z//D/7f/t/+7/7//z//b/9//5
//v/+//5//n/+f/5//n/+//7//v/+//9//3//f/+//z//P/8//z//P/8//z/+//9//3/
/f/9/////////////v/+//7//v/+//7//v/+/wAAAAAAAAAAAAAAAAAAAAADAAMAAwAD
AAMAAwADAAMAAQACAAIAAgAEAAQABAAEAAIAAgADAAMABQAGAAYABgAGAAYABgAHAAgA
CAAJAAoACwAMAAwADQAQABEAEgATABIAFAAWABgAGgAcAB4AHwAjACUAJgAoAC0ALwAw
ADEAMwA1ADYANwA2ADcAOAA5ADoAOwA7ADsAOwA7ADsAOgA6ADkAOAA3ADYAMwAxAC8A
KwApACcAJgAmACYAIwAhACEAIAAfAB4AHQAcABoAGgAXABYAFQAVABUAFQAVABQAFgAW
ABUAFQATABMAEwASABIAEQARABEAEQARABEAEQAQABAAEAAQABAADwAPAA8ADwAPAA8A
DwAPAA==
         </WaveFormData>
      </LeadData>
      <LeadData>
         <LeadByteCountTotal>10000</LeadByteCountTotal>
         <LeadTimeOffset>0</LeadTimeOffset>
         <LeadSampleCountTotal>5000</LeadSampleCountTotal>
         <LeadAmplitudeUnitsPerBit>4.88</LeadAmplitudeUnitsPerBit>
         <LeadAmplitudeUnits>��V</LeadAmplitudeUnits>
         <LeadHighLimit>2147483647</LeadHighLimit>
         <LeadLowLimit>268435456</LeadLowLimit>
         <LeadID>V6</LeadID>
         <LeadOffsetFirstSample>0</LeadOffsetFirstSample>
         <FirstSampleBaseline>0</FirstSampleBaseline>
         <LeadSampleSize>2</LeadSampleSize>
         <LeadOff>FALSE</LeadOff>
         <BaselineSway>FALSE</BaselineSway>
         <ExcessiveACNoise>FALSE</ExcessiveACNoise>
         <MuscleNoise>FALSE</MuscleNoise>
         <LeadDataCRC32>1295421692</LeadDataCRC32>
         <WaveFormData>
HgAeAB4AHgAdABwAGwAaABkAGAAXABYAFAAUABQAFAATABIAEQAQABAAEAAQABAADwAO
AA0ADAAMAAwADAAMAAoACgAKAAoACAAIAAgACAAIAAgACAAIAAgACAAIAAgABgAGAAYA
BgAGAAYABgAGAAQABAAEAAQABAAEAAQABAAGAAYABgAGAAYABgAGAAYABgAGAAYABgAE
AAQABAAEAAQABAAEAAQAAgACAAIAAgACAAIAAgACAAIAAgACAAIAAAAAAAAAAAAAAAAA
AAAAAAAAAAAAAAAA/v/+//7//v/+//7//v/+//z//P/8//z//P/8//z//P/8//z//P/8
//r/+v/6//r/+v/6//r/+v/6//r/+v/6//j/+P/4//j/+P/4//j/+P/4//j/+P/4//b/
9v/2//b/9v/2//b/9v/2//b/9v/2//b/9v/3//f/9v/2//X/9f/z//P/9P/0//T/9P/0
//T/9P/0//T/9P/0//X/9f/2//b/9//3//f/9//3//f/9//3//f/9v/2//b/9//4//n/
/f/+////AAD//wAAAAAAAAAA/v/7//v/+v/6//r/+v/6//j/+P/3//f/+P/4//j/9v/0
//L/8f/x//H/8f/x/+//7//v/+//7v/u/+//7//v/+7/7v/u/+7/7v/u/+7/7v/s/+n/
5v/k/9//2v/X/9f/3v/j/+n/9f8GABYAKwBCAFgAYwBYADsAKgAqACQAFgAOAAoAAQD+
//r/9f/x/+//7//v/+7/7v/u/+7/7//v/+3/7P/r/+v/6//s/+z/7P/s/+z/7P/s/+3/
7f/t/+3/7f/r/+v/6v/q/+z/7P/s/+z/7P/s/+3/7v/u/+7/7v/u/+7/7v/u/+7/7v/u
/+7/7v/u/+7/7v/v/+3/7f/u/+7/7v/u/+7/7v/t/+3/7f/t/+//7//v//D/8P/w//D/
8P/w//D/8P/w//D/8f/z//T/8v/y//T/9P/2//f/9//3//f/+P/5//r/+v/7//3/AAAB
AAIAAwAEAAUABgAHAAkACwANAA8AEQASABMAFAAVABQAFQAWABcAGAAYABcAFwAXABcA
FwAVABQAEwASABIAEgARAA4ADAALAAkACQAIAAUABAABAAEAAAD///7//f/8//r/+f/5
//j/9//3//j/9v/1//X/9P/y//L/8v/y//L/8v/y//L/8v/x//H/8P/w//D/8P/w/+//
7//v/+//7v/u/+3/7f/v/+//7v/u/+7/7v/u/+7/7P/s/+z/7P/s/+z/7P/t/+3/7f/t
/+z/6v/r/+v/6//r/+v/6//r/+v/6//r/+v/7P/s/+v/6//p/+n/6f/p/+n/6f/p/+n/
6f/p/+n/6f/o/+j/6f/p/+b/5v/m/+b/5v/m/+b/5v/m/+b/5v/m/+b/5v/m/+b/5P/j
/+P/4//k/+T/5P/j/+P/4//j/+P/4//i/+L/4v/g/+D/4P/h/+H/4f/h/+H/4P/g/+D/
4P/g/+D/4P/g/+D/4P/g/+D/4P/g/97/3v/e/97/3v/e/97/3v/f/93/3P/c/9v/3f/d
/93/3v/c/9z/3P/c/9z/3P/c/9z/3P/c/93/3f/e/97/3//f/9//3//f/9//3//f/9//
3v/e/97/3//g/+P/5f/m/+f/5v/n/+j/6P/m/+b/5P/h/+P/4v/i/+L/4v/i/+D/4P/d
/93/3v/e/97/3P/a/9j/2f/Z/9n/2f/X/9f/1//X/9n/2P/Y/9n/2f/Z/9j/2P/Y/9j/
2P/Y/9j/2P/W/9P/0P/O/8n/wv/B/8H/xP/J/9H/3f/q//z/DwAmADwARwA8AB8AEAAQ
AAwAAAD4//D/6f/m/+L/3f/Z/9f/1f/X/9b/1v/W/9j/1//X/9X/1P/T/9P/0//S/9L/
0v/S/9L/0v/S/9P/0//T/9P/0//T/9P/0v/S/9L/0v/S/9L/0v/S/9P/1P/S/9L/0v/S
/9T/1P/U/9T/1P/U/9T/1P/W/9b/1v/X/9X/1f/W/9b/1v/W/9b/1v/X/9f/1//X/9n/
2f/Z/9r/2P/Y/9j/2P/Y/9j/2P/Y/9j/2f/b/9z/3P/c/97/3v/e/9//3//f/+H/4v/j
/+T/5P/l/+f/6v/r/+z/7f/u//H/8v/z//X/9v/3//j/+f/6//v//P/9//7///8AAAEA
AgACAAEAAQABAAEAAQD///7//f/8//z/+v/5//b/9P/z//H/8f/w/+//7v/r/+v/6v/p
/+j/5//m/+T/4//j/+L/4f/h/+L/4v/h/+H/4P/g/+D/4P/g/+D/4P/g/+D/4P/f/9//
3v/e/97/3v/e/93/3f/d/93/3v/e/93/3f/d/93/3P/c/97/3v/e/97/3v/e/97/3v/e
/97/3v/f/93/3f/d/9z/3P/d/93/3f/f/9//3//f/9//3//f/9//3v/e/93/3f/f/9//
3//f/9//3//f/9//3f/d/93/3f/e/97/3//f/97/3v/e/97/3v/e/97/3v/g/+D/4P/g
/97/3v/e/97/3v/d/93/3f/e/97/3v/d/93/3f/d/93/3//e/97/3v/c/9z/3P/d/9v/
2//b/9v/3P/c/9z/3P/c/9z/3P/a/9r/2v/a/9r/2v/a/9r/2//b/9r/2v/Z/9n/2f/Z
/9r/2v/a/9r/2v/a/9r/2v/a/9z/3P/d/93/3P/c/93/3f/f/9//3//f/93/3f/d/9z/
3v/e/9//4P/h/+P/5P/l/+b/5//o/+j/6P/o/+b/4//j/+L/4v/i/+L/4v/g/+D/3//f
/+D/4P/g/97/3P/a/9v/2//b/9v/2f/Z/9n/2f/Z/9j/2P/Z/9n/2f/Y/9j/2v/a/9r/
2v/Y/9j/1v/T/9D/zP/H/8T/v//B/8b/zf/V/9//8P8CABUALABCAEkAOgAfABIAEAAK
AAAA+P/w/+n/4v/i/93/2f/X/9f/1//W/9b/1v/W/9f/1//X/9j/1//X/9f/1v/W/9b/
1v/W/9b/1v/X/9X/1f/V/9X/1//X/9b/1v/W/9b/1v/W/9b/1v/X/9j/2P/Y/9j/2P/Y
/9j/2P/Y/9j/2P/Y/9j/2P/Y/9j/2f/Z/9n/2v/a/9r/2v/a/9r/2f/Z/9n/2f/b/9v/
2//c/9z/3P/c/9z/3v/e/97/3v/c/93/3//g/+D/4P/i/+L/4//l/+b/5//p/+r/6//s
/+z/7f/v//L/8//0//X/9v/7//z//f///wAAAQACAAMABgAHAAgACQAKAAsADAANAA4A
DgANAA0ADwAPAA8ADQAMAAsACgAKAAgABwAEAAIA///9//3//P/7//r/9//3//b/9f/0
//P/9P/y//H/8f/y//H/8f/y//D/7//v/+7/7v/u/+7/7v/u/+7/7v/u//D/7//v/+7/
7v/u/+7/7v/v/+//7//v/+7/7v/t/+3/7//v/+7/7v/u/+7/7v/u//D/8P/w//D/8P/w
//D/8f/x//H/8f/w//L/8//z//P/8//z//P/8//1//X/9f/1//b/9v/1//X/9//3//f/
9//5//n/+f/5//n/+f/5//n/9v/2//f/9//4//j/+P/4//r/+v/6//r/+P/4//j/+P/6
//r/+v/6//r/+f/5//n//P/8//z/+//7//v/+//7//3//P/8//z//P/8//z//f/9//3/
/f/9//7//v/+/wAAAAD+//7//v/+/wAAAAAAAAEAAQAAAAAA//8BAAEAAQACAAMABAAF
AAYABwAIAAkACgAMAAwADQANAA4ADgAPAA8AEgATABQAFQAVABUAFQAUABQAFAAVABYA
FwAZABoAGwAdAB8AIQAiACUAJgAlACMAJAAkACUAJgAoACgAJgAmACUAJQAmACYAJwAm
ACUAJAAjACMAIwAjACUAJQAlACUAJwAmACYAJwAnACcAJgAmACcAKAApACoALgAuACwA
KwAoACQAIQAcABkAFwAaACEAJwAxAEAAUABjAHgAjgChAKQAjQBwAGIAYgBaAE4ASABD
ADwAOgA5ADMALwAtAC0ALgAsADAAMgAxADEAMQAwAC8ALwAvADAAMAAwADAAMAAwADAA
MQAvAC8ALwAvADAAMQAxADIAMgAyADIAMgAyADIAMwA0ADQANAA0ADQANAA0ADQANAA0
ADQANAA0ADQANAA0ADUAMwAzADQANAA2ADYANgA2ADcANwA3ADcANwA3ADcAOAA4ADgA
OAA4ADoAOgA6ADoAOgA7AD0APgA+AD4AQABAAEIAQwBDAEMAQwBEAEUARgBIAEkASwBO
AE8AUABRAFIAVQBWAFcAWQBcAF0AXgBfAF4AXwBgAGEAZABlAGYAZwBoAGgAZwBnAGcA
ZwBnAGUAZABjAGIAYgBgAF8AXABaAFkAVwBXAFYAVQBUAFEAUQBQAE8ATgBNAEoASABH
AEcARgBFAEUARgBGAEUARQBEAEIAQgBCAEIAQABAAEAAQABAAD8APwA+AD4APgA+AD4A
PQA9AD0APQA8ADwAOwA7AD0APQA8ADwAPAA8ADwAPAA8ADwAPAA8ADoAOgA6ADsAPQA9
AD0APAA8AD0APQA9ADsAOwA7ADsAOwA7ADsAOwA8ADwAOwA7ADsAOwA7ADsAOwA7ADsA
OwA7ADsAOwA7ADgAOAA5ADkAOgA6ADoAOgA4ADgAOAA4ADgAOAA4ADgAOAA4ADgAOAA2
ADUANQA1ADYANgA2ADUANQA1ADUANQA1ADQANAA0ADIAMgAyADMAMwA1ADUANAAyADIA
MgAyADIAMgAyADMAMwAyADIAMQAxADEAMQAyADAAMAAwADAAMgAyADIAMgAwADAAMQAx
ADQANAA1ADUAMwAzADMAMwAzADMAMwAyADIAMgAzADQANQA3ADgAOQA6ADsAPAA8ADoA
OgA4ADUANQA0ADQANAA0ADQAMgAyAC8ALwAwADAAMAAuACwAKgApACkAKQApACcAJwAn
ACcAJwAmACYAJwAnACcAJgAmACYAJgAmACYAJgAkACIAHwAaABgAFQAOAAsADwASABkA
IwAxAEAAUgBlAHoAjgCXAIYAZQBUAFIATAA+ADgAMgAtACoAJgAhAB8AHQAbABsAHAAa
ABoAGgAbABsAGQAaABkAGQAZABgAGAAYABgAFgAWABYAFwAXABcAFwAXABcAFwAWABYA
FgAWABYAFgAWABYAFwAYABgAGAAYABgAGAAYABgAGAAWABYAFgAWABYAFgAWABcAFQAV
ABYAFgAWABYAFgAWABUAFQAVABUAEwATABMAFAASABIAEgASABQAFAAUABQAEgATABUA
FgAWABYAGAAYABgAGQAZABkAGwAcAB0AHgAeAB8AIQAkACMAJAAlACYAKQAqACsALQAu
AC8AMAAxADQANQA2ADcANgA3ADgAOQA4ADgANwA3ADkAOQA5ADcANgA1ADQANAAwAC8A
LAAqACkAJwAnACYAJQAkACEAIQAgAB8AHgAdABwAGgAZABkAFgAVABUAFgAUABMAEwAS
ABAAEAAQABAAEgASABIAEgASABEAEQAQAA4ADgAOAA4ADQANAA0ADQAMAAwACwALAAsA
CwAKAAoADAAMAAwADAAKAAoACgAKAAoACgAKAAsACwALAAsACgAKAAsACwALAAsACwAL
AAsACwALAAsACwAKAAoACQAJAAkACQAJAAkACQAJAAkACQAHAAcABwAHAAYABgAHAAcA
BAAEAAQABAAEAAQABAAEAAQABAAEAAQAAgACAAIAAgAEAAMAAwADAAIAAgACAAEAAQAB
AAEAAQABAAAAAAAAAAAAAAAAAAAAAAAAAAAAAAD+//7//v///////v/+//3//f/9//3/
/v/+//7//v/+//7//v/+//7//v/+//////8AAAAAAQABAP///////////////////v/+
//7///8AAP//AQACAAMABAAFAAYABgAGAAYABAABAAEAAAAAAAAAAAAAAP7//v/7//v/
/P/8//7//P/6//j/9f/1//X/9f/1//X/9f/1//X/9P/0//X/9f/1//T/9P/0//T/9P/0
//T/9P/y/+//7P/q/+f/4P/b/9v/3v/j/+n/8/8AABAAIwA6AFAAYQBkAFEANAAqACoA
IgAUAA4ABwAAAP7/+//3//P/8f/z//L/8v/w//D/8f/v/+//7v/t/+3/7f/s/+z/7P/s
/+z/7P/s/+3/6//r/+v/6//t/+3/7P/s/+z/7P/s/+z/6v/q/+v/7P/u/+7/7v/u/+z/
7P/s/+z/7v/u/+7/7v/u/+7/7v/v/+3/7f/u/+7/7v/u/+7/7v/v/+//7//v/+//7//v
//D/7v/u/+7/7v/u/+7/7v/u/+7/7//x//L/8P/w//L/8v/y//P/8//z//X/9v/3//j/
+P/5//v//v///wAAAQACAAMABAAFAAcACgALAAwADQAQABEAEgATABIAEwAUABUAGAAY
ABcAFwAVABUAFQATABQAEwASABIAEAAPAAwACgAJAAcABwAGAAMAAgD//////P/7//r/
+f/6//j/9//3//T/8//z//T/9P/z//P/8v/w//D/8P/w//D/8P/w//D/8P/v/+//7v/u
/+7/7v/u/+3/7f/t/+3/7P/s/+v/6//r/+v/6v/q/+r/6v/q/+r/6v/q/+r/6v/o/+j/
6P/p/+n/6f/p/+j/5v/n/+f/5//p/+n/6f/p/+f/5//n/+f/6P/o/+f/5//p/+n/6f/p
/+n/6f/p/+n/5//n/+f/5//m/+b/5//n/+b/5v/m/+b/6P/o/+j/6P/o/+j/6P/o/+b/
5v/m/+b/5v/l/+X/5f/m/+b/5v/l/+X/5f/l/+X/5f/k/+T/5P/k/+T/5P/l/+P/4//j
/+P/5P/k/+T/5P/m/+b/5P/k/+b/5v/m/+b/5v/m/+b/5//n/+b/5v/l/+X/5f/l/+b/
5v/m/+b/5v/m/+b/5v/m/+j/6P/p/+n/6P/o/+n/6f/p/+n/6f/p/+n/6f/p/+j/6P/o
/+n/6v/r/+3/7v/v//D/8f/y//L/8v/y//D/7f/t/+z/7P/s/+z/7P/q/+r/6f/p/+r/
6v/q/+j/5v/k/+H/4f/h/+H/4f/h/+H/4f/h/+D/4P/h/+H/4f/g/+D/4P/g/+D/4P/i
/+D/3v/b/9j/1v/R/8z/yf/H/8z/0f/X/+P/8P8AABMAKgBAAE0ASAAvABgAGAAWAAoA
AAD6//P/7v/q/+f/4f/f/9//3f/c/9z/3v/c/93/3f/d/9z/2//b/9v/3P/c/9z/3P/c
/9z/3P/d/9v/2//b/9v/3f/d/9z/3P/c/9z/3P/c/9z/3P/d/97/3v/e/97/3v/e/97/
3v/e/97/3v/e/97/3v/e/97/3//f/9//4P/g/+L/4v/i/+L/4//j/+P/4//h/+H/4f/i
/+L/4v/i/+L/5P/k/+T/5P/i/+P/5f/m/+b/5v/o/+j/6P/p/+n/6f/p/+r/6//s/+7/
7//x//T/9f/2//f/+P/9//7///8BAAAAAQACAAMABgAHAAgACQAKAAsADAANAA4ADgAN
AA0ADQANAA0ACwAKAAkACAAIAAQAAwAAAP7//f/7//v/+v/7//r/9//3//b/9f/0//P/
8P/u/+3/7f/s/+v/6//s/+z/6//r/+r/6v/q/+r/6v/q/+r/6v/q/+r/6f/p/+j/6P/o
/+j/6P/n/+f/5//n/+j/6P/n/+f/5//n/+b/5v/m/+b/5v/m/+T/5P/k/+T/5v/m/+b/
5//n/+f/5//m/+b/5//n/+f/5//n/+f/5//n/+f/5//n/+j/6P/n/+f/6f/p/+n/6f/n
/+f/5//n/+n/6f/p/+n/6P/o/+n/6f/o/+j/6P/o/+j/6P/o/+j/5v/m/+b/5v/o/+j/
6P/o/+r/6f/p/+n/6v/q/+r/6f/n/+f/5//n/+n/6P/o/+j/6P/o/+j/6f/p/+n/6f/p
/+j/6P/o/+j/6P/o/+j/6P/q/+r/6v/q/+j/6P/q/+r/6v/q/+r/6v/q/+v/6//q/+r/
6f/p/+n/6f/q/+r/6v/q/+r/6v/q/+r/6v/s/+z/7f/t/+7/7v/v/+//7f/t/+3/7f/t
/+3/7f/s/+7/7v/v//D/8f/z//T/9f/2//f/+P/4//b/9v/0//H/8//y//L/8v/y//L/
8P/w/+//7//w//D/8P/u/+z/6v/r/+v/6//r/+v/6//r/+v/6//q/+r/6//r/+v/6v/q
/+r/6v/q/+r/6v/o/+j/5f/i/+D/2//U/9P/1//c/+P/6//5/wgAHAAxAEgAXABbAEQA
KwAkACIAGAAOAAgAAAD7//b/9P/v/+3/7f/t/+3/7P/s/+z/7v/t/+3/7f/u/+3/7f/t
/+z/7P/s/+z/7P/s/+z/7f/t/+3/7f/t/+3/7f/s/+z/7v/u/+7/7v/u/+7/7//w//D/
8P/w//D/8P/w//D/8P/w//D/8P/w//D/8P/w//H/8f/x//L/8v/y//L/8v/y//P/8//z
//P/9f/1//X/9v/2//b/9v/2//j/+P/4//j/+P/5//v//P/8//z//v/+/wAAAQABAAEA
AwAEAAUABgAHAAkADAAQAA8AEAARABIAFQAWABcAGQAcAB0AHgAfACIAIwAkACUAJgAn
ACgAKQAoACgAJwAnACkAKQApACcAJgAlACQAJAAiACEAHgAcABsAGQAZABgAFwAWABMA
EwASABEAEAAPABAADgANAA0ADgANAA0ADgAMAAsACwAKAAwADAAMAAwADAAMAAwADAAM
AAsACwAKAAoACgAKAAoACwALAAsACwAOAA4ADQANAA0ADQAMAAwADgAOAA4ADgAOAA4A
DgAOABAAEAAQABEAEQARABEAEAASABMAEwATABEAEQARABEAEgATABQAFQAWABYAFQAV
ABUAFQAVABUAFwAXABcAFwAXABcAFwAXABgAGAAZABkAGgAaABoAGgAaABoAGgAaABwA
HAAcABwAGgAaABoAGgAcABsAGwAbABwAHAAcABsAHQAdAB0AHQAdABwAHAAcAB4AHgAe
AB8AIQAhACEAIQAgACAAIAAgACAAIAAgACAAIgAiACIAIgAkACQAIgAkACQAIgAiACIA
IgAkACQAJAAlACUAJAAkACMAJQAlACUAJgAmACYAJgAmACgAKAAoACgAKAAoACkAKQAq
ACoAKwArAC0ALQAtAC0ALQAtAC0ALAAsACwALQAuAC8AMQAyADMANAA1ADYANgA2ADYA
NAAxADEAMAAwADAAMAAwAC4ALgAtAC0ALgAuAC4ALAAqACgAJQAlACUAJQAnACcAJwAn
ACcAJgAmACcAJQAlACQAJAAkACQAJAAkACYAJgAkACEAHgAcABcAEAANAA8AEgAXAB8A
KwA6AEwAXwB0AIoAmQCSAHUAXABWAFIARgA8ADgAMQAsACoAJwAjACEAIQAhACAAHgAe
AB4AHwAfAB8AHAAbABsAGwAcABwAHAAcABoAGgAaABsAGwAbABsAGwAZABkAGAAYABoA
GgAaABoAGgAaABsAHAAaABoAGgAaABoAGgAaABoAGgAaABoAGgAYABgAGAAZABkAGQAa
ABoAGAAYABgAGAAXABcAFwAXABUAFQAVABYAFgAWABYAFgAWABYAFgAWABYAFwAZABoA
GAAYABoAGgAaABsAGwAbAB0AHgAfACAAIAAhACMAJgAlACYAJwAoACsALAAtAC8AMAAx
ADIAMwAyADMANAA1ADYANwA4ADkAOgA6ADkAOQA5ADkAOQA3ADYANQA0ADQAMgAxAC4A
LAArACkAKQAoACUAJAAhACEAHgAdABwAGwAaABgAFwAXABYAFQAVABYAFAATABMAEgAS
ABIAEgASABAAEAAQABAAEAAPAA8ADgAMAAwADAAMAA0ADQANAA0ADAAMAAsACwANAA0A
DAAMAAwADAAMAAwADgAOAA4ADgAMAAwADAANAA0ADQANAAwADAANAA0ADQANAA0ADQAN
AA0ADQANAA0ADAAMAAsACwALAAsACwALAAkACQAJAAkACQAJAAkACQAIAAgACQAJAAgA
CAAIAAgACAAIAAgACAAIAAgACAAIAAgACAAIAAgACAAHAAcABwAGAAYABgAFAAUABQAF
AAUABQAEAAQABAAEAAQABAAFAAUABQAFAAUABAAEAAQABAAEAAQABAAEAAIAAgACAAIA
BAAEAAQABAACAAIAAgACAAIAAgACAAIAAgACAAIAAgACAAIAAwADAAIAAgABAAEAAQAB
AAIAAAAAAAAAAAAAAAAAAAAAAAAAAAABAAEAAgACAAMAAwAFAAUABQAFAAUABQAFAAQA
BAAEAAUABgAHAAkACgALAAwADQAOAA4ADAAMAAoABwAHAAYABgAGAAYABgAEAAQAAwAD
AAQABAACAAAA/v/8//3//f/9//3/+//7//v/+//7//r/+v/7//v/+//6//r/+v/6//r/
+v/6//r/+P/1//L/7v/p/+T/4f/j/+j/7f/1/wMAEgAkADcATgBkAG0AYABDADIAMgAs
AB4AGAAQAAcABAACAP3/9//3//n/9//2//b/9v/2//f/9//3//b/9f/1//X/9P/0//T/
9P/0//T/9P/1//X/9f/1//X/9f/1//T/9P/2//b/9v/2//T/9P/1//b/9v/2//b/9v/2
//b/9v/2//b/9v/2//b/9P/0//T/9f/1//X/9v/2//b/9v/2//b/9f/1//X/9f/1//X/
9f/2//b/9v/2//b/9v/2//b/9v/2//f/+f/6//j/+P/6//r/+v/7//v/+//9//7///8A
AAAAAQADAAYABQAGAAcACAANAA4ADwARABIAEwAUABUAGAAZABoAGwAaABsAHAAdAB4A
HgAdAB0AHwAfAB8AHQAaABkAGAAYABgAFwAUABIAEQAPAA8ADgALAAoABwAHAAQAAwAC
AAEAAQAAAAAAAQD+//3//f/+//7//f/9//z//P/8//z//P/6//r/+v/6//r/+f/5//j/
+P/4//j/+P/5//n/+f/5//j/+P/3//f/9//3//b/9v/2//b/9v/2//b/9v/2//b/9v/2
//b/9//3//f/9//2//b/9//3//f/9//3//f/9//1//X/9f/1//b/9v/1//X/9f/1//X/
9f/z//P/8//z//P/8//z//P/8v/y//P/8//y//L/8v/y//L/8v/y//L/8v/y//L/8v/y
//L/8v/y//D/7//v/+//8P/w//D/7//v/+//7//v//H/8P/w//D/8P/w//D/8f/v/+//
7//v/+7/7v/u/+7/8P/w//D/8P/u/+7/7v/u/+7/7v/u/+7/7v/u/+7/7v/u/+7/7v/v
/+//7f/t//D/7v/u/+7/7v/u/+7/7v/v/+3/7P/s/+v/7f/t/+3/7v/u/+7/7v/u/+7/
7v/u/+7/7v/u/+//7//w//D/8f/x//H/8f/x//H/8f/x//H/8P/u/+7/7//w//P/9f/2
//f/9v/3//j/+P/4//j/9v/z//X/9P/0//T/8v/y//D/8P/x//H/8v/y//D/7v/s/+r/
6//r/+v/6//p/+n/6f/p/+n/6P/o/+n/6f/p/+j/6P/q/+r/6v/q/+r/6P/m/+P/4v/e
/9f/1P/T/9X/2v/h/+n/9/8GABoALwBGAFoAWwBCACsAJgAkABgADAAGAAAA+f/4//L/
6//p/+v/6f/p/+j/6v/q/+r/6f/p/+f/5v/l/+X/5f/m/+b/5v/m/+b/5v/m/+f/5//n
/+f/5//n/+f/5v/m/+b/5v/m/+b/5v/m/+f/6P/o/+j/6P/o/+r/6v/q/+r/6v/q/+r/
6v/o/+j/6P/p/+n/6f/q/+r/6v/q/+r/6v/t/+3/7f/t/+3/7f/t/+7/7v/u/+7/7v/w
//D/8P/w//D/8f/z//T/8v/y//T/9P/2//f/9//3//n/+v/7//z//P/9////AgADAAQA
BQAGAAkACgALAA0AEAARABIAEwAWABcAGAAZABoAGwAcAB0AHgAeAB0AHQAdAB0AHQAb
ABoAGQAYABgAFgAVABIAEAARAA8ADwAOAAsACgAHAAcABgAFAAQAAwAEAAIAAQABAAAA
/////wAA/v/9//3//P/+//7//v/+//z//P/8//z//v/9//3//P/8//z//P/8//3//f/9
//3//v/+//3//f/9//3//P/8//7//v/+//7//v/+//7//v8AAAAAAAABAAEAAQABAAAA
/v///////////////////wEAAQABAAEAAAAAAP//////////////////////////////
//////8AAAAAAQABAAAAAAAAAAAA/v/+//7//v8AAAAAAAAAAAAAAAAAAAAAAAD/////
//8AAAAAAAD////////////////+//7//v8AAAAAAAABAAEAAQABAAEA/v/+//7//v/+
//7//v/+/wAAAAAAAAAAAAAAAAAAAAAAAAAAAAAAAAAAAAAAAAEAAQAAAAAAAAAAAAAA
AAAAAAAAAQABAAAAAAD//wEAAQABAAIAAgACAAIAAgACAAIAAgACAAQABAAFAAUABgAG
AAcABwAHAAcABwAHAAkACQAJAAgACAAIAAkACgALAA0ADgAPABIAEwAUABQAFAAUABIA
DwARABAAEAAQABAAEAAOAA4ADQANAA4ADgAOAAwACgAIAAcABwAHAAcABwAHAAcABwAJ
AAgACAAJAAsACwAKAAoACgAKAAoACgAKAAgABgAFAAQAAAD7//b/8//1//j//f8HABMA
IAA0AEkAXgB0AIMAeABZAEgARgBAADQALAAmAB0AGAAWABMADwANAA0ADQAOAA4ADgAO
AA0ADwAPAA4ADQANAA0ADgAOAA4ADgAPABAAEQATABEAEQARABEAEQARABAAEAASABIA
EgASABIAEgATABQAFAAUABQAFAAWABYAFgAWABgAGAAYABgAGAAYABgAGQAbABsAHAAc
ABwAHAAcABwAHQAdAB0AHQAfAB8AHwAgACAAIAAgACAAIgAiACIAIgAkACUAJwAoACgA
KAAqACoALAAtAC0ALQAxADIAMwA0ADYANwA5ADwAPQA+AD8AQABDAEQARQBHAEsATQBP
AFEAUgBTAFQAVQBWAFcAWABZAFwAXABbAFsAXQBdAF0AWwBcAFsAWgBaAFoAWQBWAFQA
UQBPAE8ATgBPAE4ASwBLAEoASQBIAEcASABGAEUARQBGAEUARQBGAEQAQwBDAEIARABE
AEQARABEAEQARABEAEQAQwBDAEIARABEAEQARABDAEMAQwBDAEYARgBFAEUARwBHAEYA
RgBGAA==
         </WaveFormData>
      </LeadData>
   </Waveform>
</RestingECG>
