# Supplementary material for: Detection of Left Atrial Enlargement Using a Convolutional Neural Network-Enabled Electrocardiogram
Source: Front Cardiovasc Med. 2020 Dec 17;7:609976. doi: 10.3389/fcvm.2020.609976 (PMC7773668; doi:10.3389/fcvm.2020.609976)
Supplement: Supplementary file 2 [file Data_Sheet_2.ZIP › normal1/1802010011_8008_0000001R.XML]

<?xml version="1.0" encoding="Windows-1252"?>
<!DOCTYPE RestingECG SYSTEM "restecg.dtd">
<RestingECG>
   <PatientDemographics>
      <PatientID>1802010011</PatientID>
      <PatientAge>72</PatientAge>
      <AgeUnits>Years</AgeUnits>
      <Gender>Female</Gender>
      <PatientLastName>xiajieyi</PatientLastName>
   </PatientDemographics>
   <TestDemographics>
      <DataType>Resting</DataType>
      <Site>1</Site>
      <AcquisitionDevice>MAC55</AcquisitionDevice>
      <Status>Unconfirmed</Status>
      <Priority>Normal</Priority>
      <AcquisitionTime>09:11:50</AcquisitionTime>
      <AcquisitionDate>07-03-2015</AcquisitionDate>
      <CartNumber>1</CartNumber>
      <AcquisitionSoftwareVersion>009C</AcquisitionSoftwareVersion>
      <XMLSourceVersion>MAC5000 v1.0</XMLSourceVersion>
   </TestDemographics>
   <RestingECGMeasurements>
      <VentricularRate>79</VentricularRate>
      <AtrialRate>79</AtrialRate>
      <PRInterval>154</PRInterval>
      <QRSDuration>90</QRSDuration>
      <QTInterval>408</QTInterval>
      <QTCorrected>467</QTCorrected>
      <PAxis>74</PAxis>
      <RAxis>52</RAxis>
      <TAxis>48</TAxis>
      <QRSCount>13</QRSCount>
      <QOnset>220</QOnset>
      <QOffset>265</QOffset>
      <POnset>143</POnset>
      <POffset>192</POffset>
      <TOffset>424</TOffset>
      <ECGSampleBase>500</ECGSampleBase>
      <ECGSampleExponent>0</ECGSampleExponent>
   </RestingECGMeasurements>
   <Diagnosis>
      <Modality>Resting</Modality>
         <StatementCount>2</StatementCount>
         <LabelText>12SL ��ϳ���</LabelText>
      <DiagnosisStatement>
         <StmtFlag>ENDSLINE</StmtFlag>
         <StmtText>�������</StmtText>
      </DiagnosisStatement>
      <DiagnosisStatement>
         <StmtFlag>ENDSLINE</StmtFlag>
         <StmtText>���� ECG</StmtText>
      </DiagnosisStatement>
   </Diagnosis>
   <Waveform>
      <WaveformType>Rhythm</WaveformType>
      <WaveformStartTime>0</WaveformStartTime>
      <NumberofLeads>8</NumberofLeads>
      <SampleType>CONTINUOUS_SAMPLES</SampleType>
      <SampleBase>500</SampleBase>
      <SampleExponent>0</SampleExponent>
      <HighPassFilter>16</HighPassFilter>
      <LowPassFilter>150</LowPassFilter>
      <ACFilter>NONE</ACFilter>
      <LeadData>
         <LeadByteCountTotal>10000</LeadByteCountTotal>
         <LeadTimeOffset>0</LeadTimeOffset>
         <LeadSampleCountTotal>5000</LeadSampleCountTotal>
         <LeadAmplitudeUnitsPerBit>4.88</LeadAmplitudeUnitsPerBit>
         <LeadAmplitudeUnits>��V</LeadAmplitudeUnits>
         <LeadHighLimit>2147483647</LeadHighLimit>
         <LeadLowLimit>268435456</LeadLowLimit>
         <LeadID>I</LeadID>
         <LeadOffsetFirstSample>0</LeadOffsetFirstSample>
         <FirstSampleBaseline>0</FirstSampleBaseline>
         <LeadSampleSize>2</LeadSampleSize>
         <LeadOff>FALSE</LeadOff>
         <BaselineSway>FALSE</BaselineSway>
         <ExcessiveACNoise>FALSE</ExcessiveACNoise>
         <MuscleNoise>FALSE</MuscleNoise>
         <LeadDataCRC32>3671535143</LeadDataCRC32>
         <WaveFormData>
lACUAJQAlACHAHoAbQBgAEsANgAhAAwAAwD8//X/7v/w//D/8P/w//P/9P/1//b/9f/0
//P/8v/w//D/8P/w//H/8v/z//T/9P/0//T/9P/y//L/8v/y//H/8P/v/+7/8P/w//D/
8P/y//L/8v/y//D/8P/w//D/8v/y//L/8v/y//L/8v/y//H/8P/v/+7/8f/y//P/9P/y
//L/8v/y//b/+P/6//z/+v/4//b/9P/2//b/9v/2//j/+P/4//j/+f/6//v//P/8//z/
/P/8//7//v/+//7/AQACAAMABAAFAAYABwAIAAoACgAKAAoACwAMAA0ADgAPABAAEQAS
ABIAEgASABIAFQAWABcAGAAWABYAFgAWABcAGAAZABoAGAAYABgAGAAVABQAEwASABAA
DgAMAAoACAAIAAgACAAGAAQAAgAAAP///v/9//z/+f/4//f/9v/2//b/9v/2//b/9v/2
//b/9//4//n/+v/5//j/9//2//b/9v/2//b/8//y//H/8P/w//D/8P/w//P/9P/1//b/
9f/0//P/8v/z//T/9f/2//b/9v/2//b/+P/4//j/+P/2//T/8v/w//D/8P/w//D/9P/2
//j/+v/5//j/9//2//b/9v/2//b/9P/0//T/9P/0//T/9P/0//T/9P/0//T/9f/2//f/
+P/3//b/9f/0//T/9P/0//T/9v/2//b/9v/2//b/9v/2//j/+P/4//j/+v/6//j/9v/3
//j/9//2//b/9P/z//P/9v/2//f/9//4//j/+f/7//r/+f/4//n/+v/8//3//f///wAA
AgAFAAYABgAFAAQABwAGAAYABQABAP7/+//5//j/+P/3//b/8//z//P/8//z//P/8//x
//L/9P/1//X/9f/2//b/9P/0//T/9f/1//P/8//z//P/9P/0//P/8//w//D/8f/y//D/
7//x//H/7P/p/+X/2//W/9j/2f/b/+D/6v/1/wgAIQA7AFkAfwCiALIArQCiAJoAiABw
AF8ASgAuABMA///z/+//8f/2//j/9v/2//f/+P/3//n/+f/1//T/9v/2//P/8v/y//P/
9f/0//T/9P/2//b/9v/2//T/9P/0//T/8v/y//L/8//x//H/8f/x//P/9P/1//T/8//0
//P/8f/y//P/9P/1//P/8v/w/+//8//0//X/9v/0//T/8//z//b/9//4//j/+f/5//n/
+f/4//f/9//2//n/+f/5//j/+P/4//j/+f/6//r/+v/6//n/+//7//v//P/8//z//f//
/wAAAAAAAAIABAAIAAYACAAKAAwADQAOAA8AEAAQABIAEwAWABcAFwAXABgAGAAWABcA
GgAbABoAFgAYABgAGQAbABwAGwAZABgAFwAWABQAEgARABAAEgAQAA0ADQAKAAYAAwAB
AAEA//8AAAAA/v/+//3//P/4//f/9v/0//X/9v/2//f/9//3//b/9v/2//X/9f/1//f/
9//3//f/9f/1//X/8//1//X/9f/1//X/9f/1//b/9v/2//X/9f/0//H/8P/v//H/9P/1
//b/8v/y//L/8v/z//T/9P/0//T/9v/3//f/9f/0//T/9f/y//H/8P/v//L/9f/5//z/
+f/4//f/9v/4//j/+f/5//b/9v/2//b/9v/2//b/9v/2//b/9v/2//b/9v/2//b/9f/1
//X/9f/3//f/+P/5//n/9//3//b/8f/z//f/+v/8//n/+P/3//b/9P/y//D/8v/2//b/
9v/2//L/8f/x//L/9P/3//n//P/7//v//P/7//v/+//9//7/AgADAAMAAgAAAAEAAwAF
AAcACAAJAAoABQADAAAA/P/6//j/9//2//j/9//2//X/9f/1//X/9f/1//X/8//z//T/
9P/z//P/9P/0//L/8v/w//H/8f/x//L/8//0//b/9f/z//L/8P/x//P/9f/2//n/9f/v
/+j/4f/b/9f/1P/W/9n/2//g/+z/AwAaADEAUwB3AI8ApACwALEApgCOAHYAaABVADoA
IgALAPf/7f/v//P/8v/y//L/8v/x//b/+//5//f/8//w//L/9v/0//L/8f/x//P/8v/y
//L/9P/0//T/9P/y//L/8v/y//L/8v/y//P/8//z//P/8//z//L/8f/u//H/9P/1//X/
8//z//P/8//0//T/8//z//L/8v/y//L/9P/0//P/8//0//X/9v/2//X/9f/1//X/9f/1
//b/9v/3//f/9//2//j/+P/4//n/+P/4//j/+P/5//v/+//7//7//v/+//////8AAAAA
AAACAAQACAAGAAYACAAKAAsADQAPABEAEgARABEAEwATABIAEQARABAAEAARABQAFQAX
ABYAGwAeABsAGwAaABcAFgAWABYAFgAUABIAEQAQABAADgALAAsABwAEAAIAAQAAAP3/
/f/8//r/+v/5//j/9v/1//T/8v/1//b/9v/3//f/9//2//b/9v/1//X/9f/1//X/9f/1
//X/9f/1//P/8f/x//H/8f/z//P/8//0//L/8v/x//H/8//x//H/8f/0//b/9v/2//L/
8v/y//L/8f/y//L/8v/y//T/9f/1//f/9v/2//f/9f/1//X/9f/1//X/9v/2//b/9v/2
//b/+P/4//n/+f/2//b/9v/2//b/9v/2//b/9P/0//T/9P/1//b/9//4//X/9f/1//X/
9//3//j/+f/3//X/9f/0/+//8f/1//b/+f/6//v//P/+//z/+v/8//z//P/8//z/+P/3
//f/+P/2//f/9//4//j/+f/7//v/+//7//3//v8AAAEAAQAAAAAAAQADAAUABgAGAAYA
BgAEAAMAAQD+//7//P/7//r/+//7//v/+//5//n/+f/5//n/+f/3//f/9v/2//X/9f/2
//b/9P/0//H/8f/w/+//8P/x//L/9P/3//f/+P/4//b/9//4//j/+f/3//f/+v/z/+f/
4//g/97/3f/b/9z/5v/x//7/EQAnAEEAXQB2AIoAlwCaAJQAggBsAF8AVABCACkAFwAF
APX/8f/0//T/8v/w//P/9P/1//f/+f/5//L/8v/4//f/9v/2//f/9f/0//T/9P/2//b/
9v/2//b/9v/2//b/9P/0//T/9f/3//f/9//3//b/9v/2//T/9P/2//b/9f/1//X/9f/1
//b/9v/1//X/9v/2//b/9v/4//j/9//3//X/9f/1//T/9P/1//b/9//5//n/+v/6//n/
+f/5//j/+P/4//j/+f/8//z//P/8//v//f/9//3/AAAAAAAAAQABAAIAAgACAAIABAAI
AAYACAAKAAwADQAMAA0ADgAOABEAEQATABMAEwATABQAFAATABMAFQAVABYAFAAYABoA
HAAdAB0AGwAYABgAGAAYABYAFAATABIAEgAQAA0ADQAOAAwACwALAAkABQAEAAIAAAAA
AP///v/8//v/+v/4//j/+P/3//f/+f/5//j/+P/2//X/9f/1//X/9f/1//X/9//3//f/
9f/1//X/9f/1//X/9f/1//b/9v/2//X/9f/3//X/9f/1//T/9v/2//b/8v/y//L/8v/1
//b/9v/2//L/9P/1//X/9f/0//T/9f/4//n/+v/7//j/9//3//b/+P/4//j/+P/2//b/
9//3//j/+P/4//j/+P/4//j/+P/2//b/9v/2//j/+P/4//j/+f/5//n/+f/4//f/9//3
//n/9//3//b/+f/3//f/+P/4//j/+P/4//j/+P/2//T/9v/2//b/9v/2//L/8f/x//L/
8P/x//H/8v/0//f/+//9//3//f///wAAAAABAAEAAAAAAAEAAwAFAAYABgAGAAYABAAD
AAEA/v/8//r/+f/4//j/9//2//X/9f/1//X/9f/z//P/8f/x//T/9P/z//P/9v/2//T/
9P/z//P/8v/x//P/8//z//T/9P/z//P/8v/y//P/9P/0//P/7//t/+7/6//j/9v/1v/W
/93/4f/e/+T/8f8EABsALwBHAGcAhACcAKcApACeAJAAdgBjAFgAQgAnAA8A+//v/+//
9v/2//b/9v/1//b/+f/5//n/9//0//L/9P/1//T/9P/1//T/8v/x//D/8v/y//L/8v/y
//L/8v/y//T/9P/0//X/8//z//P/8//0//T/9P/y//L/9P/0//P/8//z//P/8//0//T/
8//z//L/8v/y//L/8v/y//H/8f/z//X/9//4//X/9f/1//X/9f/1//b/9v/3//f/9//2
//b/9v/2//f/+v/6//r/+v/6//v/+v/5//z//P/8//3/AQACAAIAAgACAAQACAAGAAYA
CAAKAAsADAANAA4ADgAPAA8AEQARABMAEwAUABQAEgATABYAFwAXABQAFwAYABYAFwAX
ABUAFgAWABYAFgAWABQAEwASABIAEAANAA0ADQAKAAgABwAIAAUABQAEAAEAAAD+//z/
+v/5//j/9v/0//T/8//z//f/9//2//b/9P/z//P/8//1//X/9f/1//X/9f/1//P/8//z
//P/8//z//P/8//0//T/9P/z//P/8//x//H/8f/y//T/9P/0//T/9P/0//T/9f/2//b/
9v/z//T/9P/z//P/8v/y//P/9f/1//X/9f/3//f/+P/4//b/9v/2//b/+P/4//n/+f/2
//b/9v/2//b/9v/2//b/+P/4//j/+P/4//j/+P/4//X/9f/1//X/9//3//j/+f/5//f/
9//2//P/8//z//b//P/6//n/+v/3//b/9f/0//X/9P/z//b/+P/4//j/+P/2//X/9f/2
//T/9f/1//b/9//5//z//f//////AQACAAYABwAHAAYABQAFAAYABwAKAAoACgAKAAYA
BQADAAAA/P/6//n/+P/6//n/+P/3//X/9f/1//X/9//3//X/9f/2//b/9f/1//T/9P/y
//L/9P/1//X/9f/1//X/9f/2//T/8//z//L/9P/1//b/9v/z//H/7f/o/+H/3f/b/9r/
2v/d/9//5P/u//3/EgApAEkAbQCLAKAArgCzAKwAmgCEAHQAXwBCACYAEQD9/+//7//z
//b/9P/0//b/9//2//f/+f/5//f/9P/2//b/9f/0//T/9f/1//T/9P/0//P/8v/x//D/
8P/w//D/8P/y//L/8v/z//X/9f/1//X/9v/2//b/9P/0//b/9v/1//P/8//z//P/9f/2
//b/9//2//b/9v/2//j/+P/3//f/9v/3//j/+P/3//f/9//3//f/9//4//j/+f/5//n/
+P/6//r/+v/7//r/+v/6//r/+//9//3//f8AAAAAAAABAAEAAgACAAIAAgAEAAgABgAJ
AAwADwARABAAEQASABIAEwATABUAFQATABMAFAAUABYAFwAaABsAGwAYABsAHAAcAB0A
HQAbABwAHAAcABwAGgAYABcAFgAVABIADgANAA0ACgAIAAcABgADAAMAAgAAAAAA///+
//7//f/8//r/+v/6//n/+f/6//n/9//2//b/9f/1//X/9f/1//X/9f/3//f/9//1//f/
9//3//f/9//3//f/+P/3//b/9P/z//T/8//0//X/+P/6//r/+v/2//b/9v/2//f/+P/4
//j/+P/6//v/+//6//j/9//3//n/+f/5//n/+P/3//f/9v/2//b/9v/2//f/+P/6//v/
+P/4//j/+P/4//j/+P/4//j/+P/4//j/+P/4//j/+P/5//n/+f/5//f/9//4//n/+f/3
//f/9v/3//f/9//6//j/9v/4//j/+P/4//r/+P/2//j/+f/4//f/9v/0//P/8//0//b/
9//3//j/+P/5//v/+//7//v//f/+//7///////7/AAABAAMABQAEAAQABAAEAAMAAwAC
AAAA/f/6//j/9v/4//f/9v/1//f/9//3//f/9//3//X/9f/0//T/8//z//b/9v/0//T/
9P/1//X/9f/z//P/8//0//T/8//z//L/8v/z//T/9P/z//P/8//u/+n/4//f/97/3v/Z
/9f/3v/o//f/CAAZAC0ATwBzAI4AoACnAKYAmACCAGwAXwBQADgAHQAHAPX/7f/t//T/
9P/w//D/9//4//n/9//3//v//P/6//b/9//2//b/9//3//b/9v/2//b/9v/2//b/9P/0
//T/9P/0//T/9P/1//P/8//z//P/9v/2//b/9P/0//b/9v/1//X/9f/1//X/+P/4//f/
9//2//b/9v/2//b/9v/1//X/9v/3//j/+P/5//n/+f/5//j/9//3//b/+f/5//n/+P/2
//b/9v/3//r/+v/6//r/+//9//3//f8AAAAAAAABAAEAAgACAAIABAAGAAoACAAGAAgA
CgALAA4ADwAQABAAEAAPABAADwAPAA8AEAAQABEAEwAXABkAFgASABQAFAASABMAEwAR
ABMAFAAVABYAFwAWABYAFgAVABIADgANAAsACAAGAAUAAgD//////v/8//z/+//6//r/
+f/4//b/9v/2//X/9f/1//X/9P/0//T/8//z//P/9f/1//X/9f/1//X/9f/z//P/8//z
//P/8f/x//H/8v/y//L/8f/x/+//7f/t/+3/7//y//P/9P/y//L/8v/y//X/9v/2//b/
8//0//T/8//1//T/9P/1//P/8//z//P/9f/1//b/9v/0//T/9P/0//T/9P/1//X/9v/2
//b/9v/4//j/+P/4//b/9v/2//b/9P/0//T/9P/1//X/9f/1//X/9f/2//f/9f/z//P/
8v/y//P/9P/4//b/9P/y//L/8v/y//T/8v/w//L/9v/2//b/9v/y//H/8f/y//L/8//z
//T/9v/3//n/+f/3//f/+f/6//3///8AAAAA/////wAAAQACAAIAAgACAAAA///9//r/
+v/4//f/9v/2//X/9P/z//P/8//z//P/8//z//H/8f/y//L/8f/x//P/9P/z//T/8//z
//L/8f/w/+//7v/u//D/7//v/+7/8P/x//L/8v/x//X/9f/y/+3/5f/f/97/3v/d/9n/
3v/m//H/AAATACcAQwBhAHoAkACbAJoAkgB8AGYAWQBOADwAJQAPAPv/8f/x//L/9P/y
//L/8//0//f/9//1//X/9P/y//L/8f/w//D/8f/z//L/8v/y//T/9P/0//T/8v/y//L/
8v/x//D/7//v//D/8f/y//P/8v/y//L/8P/y//T/9P/z//P/8//z//P/9P/0//P/8//y
//L/8v/y//T/9P/z//P/9P/1//b/9v/z//P/8//z//T/9f/3//j/9//3//f/9v/2//b/
9v/3//j/+P/4//j/+f/7//v/+//6//r/+v/7//3//v/+//7/AgAEAAgABgAEAAYACAAJ
AAgACQAKAAoACwALAA0ADQANAA0ADgAOABAAEQAUABUAFwAUABcAGAAWABcAFwAVABYA
FgAWABYAFAASABEAEAASABAADQANAAkABgAEAAMABQADAAQABAABAAAA/v/8//r/+f/4
//b/9v/2//X/9f/1//X/9P/0//T/8//z//P/8f/x//H/8f/y//P/9P/z//P/8//z//P/
8f/x//H/8v/0//T/8//z//X/8//z//P/9P/2//b/9v/y//L/8v/y//H/8v/y//L/8v/0
//X/9f/3//b/9v/3//f/9//3//f/9f/1//b/9v/2//b/9v/2//b/9v/3//f/+P/4//j/
+P/2//b/9v/2//j/+P/4//j/9v/2//b/9v/3//f/9//3//b/9f/1//X/9v/1//b/9v/y
//H/8P/y//T/9v/3//r/+f/4//f/9v/2//T/8v/0//j/+P/4//j/+P/3//f/+P/3//f/
9v/2//b/9//5//n/+//7//3//v8AAAEAAQAAAP7///8BAAMABgAGAAYABgAEAAMAAQD+
//z/+v/5//j/9v/1//T/8//1//X/9f/1//X/9f/z//P/8v/y//H/8f/0//T/8v/y//D/
8f/x//H/8f/x//H/8v/0//P/8//y//D/8f/y//L/8//z//H/8P/r/+X/3//Y/9b/0//R
/9L/4P/v/wAAFwA1AFEAawCKAKIArwCuAKIAjAB0AGUAVAA6ACEACwD5/+3/7f/y//T/
8v/2//f/9P/1//f/9f/1//b/+P/2//L/8P/v/+//8P/w//H/8v/w//D/8P/w//L/8v/y
//L/8//0//X/9//0//P/8v/x//D/8P/w/+7/8f/0//X/9f/0//P/8v/x//L/8v/x//H/
9P/0//T/9P/y//L/8f/x//H/8f/x//D/8f/x//H/8f/0//X/9//4//j/9//2//T/8v/y
//L/8//2//b/9v/2//f/+f/5//n/+v/6//r/+//9//7//v/+//7/AAAEAAIAAwAGAAkA
CwAMAA0ADgAOAA8ADwARABEADwAPABAAEAASABUAGgAdABsAFgAXABYAGAAZABkAFwAY
ABgAGAAYABgAFgAVABQAFAASAA8ADwANAAoACAAHAAQAAQABAAAA/P/8//v/+v/6//n/
+P/2//b/9v/1//X/9f/1//T/9P/2//X/9f/1//f/9//3//f/9f/1//X/8//1//X/9f/1
//f/9//3//j/9f/0//L/8f/z//H/8f/x//L/9P/0//T/8f/w/+//7v/x//T/9v/4//j/
+v/7//v/+v/4//f/9//3//f/9//3//f/9//4//j/9v/2//b/9v/2//b/9//3//j/+P/4
//j/9v/2//b/9v/0//T/9P/0//X/9v/3//j/9//3//f/9//1//X/9v/3//n/9//3//b/
9f/1//X/+P/8//z/+f/1//b/+P/4//j/+P/2//T/8v/0//f/+P/5//r/9v/1//X/9v/2
//f/9//4//j/+f/7//v/+//7//3//v8AAAEAAQAAAP7///8BAAMABQAGAAcACAAEAAMA
AQD+//z/+v/5//j/9//1//P/8f/z//P/8//z//P/8//x//H/9P/0//P/8//y//L/8P/w
//H/8//0//X/9f/1//X/9v/1//P/8v/w//H/8//1//b/8f/z//X/8v/r/+f/4//a/9T/
1f/Z/+L/7P/3/wYAGQAxAFMAdwCUAKYAsQC0AKgAjgB6AGsAVgA8ACMACwD3/+//8//4
//b/9P/2//n/+v/7//v/+//5//j/9v/2//f/9v/2//f/9//2//b/9v/0//T/9P/0//b/
9v/2//b/9v/2//b/9//1//X/9f/1//T/9P/0//L/8v/0//T/8//z//P/8//z//f/+P/4
//n/+P/4//j/+P/2//b/9f/1//b/9//4//j/+f/5//n/+f/4//f/9//2//n/+f/5//j/
+P/4//j/+f/6//r/+v/6//n/+//7//v/+v/6//r/+/8BAAQABgAIAAgACAAKAAYACAAK
AAwADQAMAA0ADgAOAA8ADwARABEAEwATABQAFAATABMAFQAVABcAFAAXABgAGAAZABkA
FwAUABQAFAAUABUAFAAUABQAEwAQAAwACwAKAAgABwAHAAQAAQABAAAA/P/8//v/+v/5
//n/+f/4//j/+P/3//f/9//3//b/9v/2//X/9f/1//P/8//z//P/8//z//P/8f/0//X/
9v/3//b/9f/0//T/8v/y//H/8f/0//P/9P/1//X/9v/1//T/8//0//X/9v/1//b/9v/2
//T/9v/3//f/9f/0//T/9f/1//X/9f/1//P/8//0//T/9v/2//b/9v/0//T/9f/1//b/
9v/2//b/9v/2//b/9v/0//T/9P/0//b/9v/2//b/9f/1//X/9f/z//P/9P/1//b/9f/2
//b/9P/z//L/9P/u/+7/8v/0//b/+P/2//T/8v/0//b/9v/2//b/9f/1//b/+P/3//f/
9v/2//b/9//5//n/9//3//n/+v/8//3//f/8//r/+//9////AgACAAIAAgABAAEAAAD+
//z/+v/5//j/9v/1//T/8//z//P/8//z//P/8//x//H/8P/w/+//7//w//D/7v/u/+7/
7//v/+//8P/x//L/9P/y//H/8f/w//D/8f/y//L/8f/x/+//8P/t/+f/4//g/9z/2//b
/9r/3P/l//L/BQAXAC0ASQBkAH4AkQCWAJQAhgBwAF0AUABCAC8AGwAFAPX/7//u//D/
8P/u/+//8v/z//X/9f/1//L/8v/y//H/8P/w//H/8f/w//D/8P/u/+7/7v/u/+7/7v/u
/+7/7v/u/+7/7//x//H/8f/x//T/9P/0//L/8f/y//H/7//v/+//7//v//D/8P/v/+//
8v/y//L/8v/y//L/8f/x//H/8f/x//D/7//v/+//7//v/+//8P/w//H/8f/x//D/8P/w
//D/8f/0//T/9P/0//X/9//3//f/+P/4//j/+f/7//z//P/8//3//v8BAP7//v8AAAIA
AwAFAAcACQAKAAkACQALAAsADQANAA4ADgAOAA8AEgATABEADgARABIAEgATABMAEQAS
ABIAEgASABAADgANAAwADAAKAAcABwAHAAQAAgABAP//+//6//j/9P/0//P/8v/y//H/
8P/u/+//8P/w//H/8f/x//D/8P/w/+//7//v/+3/7f/t/+3/7//v/+//7f/r/+v/6//r
/+3/7f/t/+7/7//w//D/8f/v/+3/7f/t//D/8v/y//L/7v/u/+7/7v/t/+7/7v/u/+r/
7P/t/+3/7//u/+7/7//v/+//7//v/+3/7f/u/+7/8P/w//D/8P/u/+7/7//v//D/8P/w
//D/7v/u/+7/7v/s/+z/7P/s/+3/7v/v//D/7v/t/+z/6//t/+3/7v/v//H/7//v/+7/
6//r/+v/7v/u/+7/7v/s/+z/7P/s/+7/7P/q/+z/8P/w//D/8P/w/+//7//w/+7/7//v
//D/8P/x//P/8//x//H/8//0//b/9//3//b/9P/1//f/+f/6//r/+v/6//j/9//1//L/
8v/w/+//7v/u/+3/7P/r/+n/6f/p/+n/7P/t/+z/7f/s/+z/6//r/+n/6P/l/+T/5//p
/+r/6//q/+n/6P/o/+v/6//s/+z/6v/r/+z/7P/r/+v/6f/k/9//2f/T/9T/0v/P/8//
2P/k/+///v8TAC0ASwBpAIIAlgCdAJoAigByAF4AVQBGACwAEQD5/+n/5f/l/+b/6P/s
/+z/6//s//H/8f/t/+3/7P/s/+z/6//q/+r/6//q/+j/5//m/+n/6v/r/+z/7P/s/+z/
7P/s/+z/7P/t/+3/7f/t/+3/7v/u/+7/7P/q/+z/7P/r/+3/7f/t/+3/7P/s/+v/6//r
/+r/6f/o/+n/6v/q/+v/6v/r/+z/7P/t/+3/7f/t/+v/6//s/+z/6//r/+v/6v/r/+z/
7f/v/+7/7v/u/+7/8f/z//P/8//0//T/9P/1//n/+v/6//r/+v/8/wAA/v/8//7/AAAB
AAIAAwAEAAQABgAHAAoACwALAAsADAAMAAwADQAQABEADwAMAA8AEAAPAA8ADgALAAsA
DAANAA4ADgAMAAsACgAKAAgABQAFAAMAAAD+//3/+v/3//f/9v/0//T/8//y//D/7//u
/+z/7P/s/+v/6//t/+3/7P/s/+z/6//r/+v/6//r/+v/6//r/+v/6//p/+n/6f/p/+n/
6f/p/+n/6v/s/+z/6//r/+n/5//n/+f/5v/o/+j/6P/o/+r/7P/u/+7/7v/t/+z/6v/s
/+3/7f/r/+r/6v/r/+v/6//r/+v/6f/p/+r/6v/s/+z/7P/s/+r/6v/r/+v/6v/q/+r/
6v/q/+r/6v/q/+r/6v/q/+r/6v/q/+r/6v/n/+f/5//n/+j/6f/r/+3/6//p/+n/6P/l
/+X/5f/o/+7/7v/s/+z/7P/s/+z/7P/q/+j/6v/q/+r/6v/q/+r/6f/p/+r/6P/p/+n/
6v/o/+n/6//r/+3/7f/v//D/8P/x//H/8P/w//H/8//1//j/+P/4//j/9P/z//H/7v/q
/+j/5//m/+j/5//m/+X/4//j/+P/4//l/+X/4//j/+L/4v/h/+H/5P/k/+L/4v/i/+P/
4//j/+P/4//j/+T/5P/j/+P/4v/h/+H/4f/g/+P/4//j/97/2f/T/8n/xv/I/8X/wf/G
/9D/2//s/wEAGQA1AFcAeACSAJsAnACWAH4AZABTAEIALAATAP3/6f/b/9f/1v/a/+D/
4P/d/97/3//j/+n/5f/e/9z/3P/c/9z/3f/f/9//3v/e/97/3P/c/9z/3P/c/9z/3P/c
/9z/3P/c/93/3f/d/93/3f/g/+D/4P/e/9z/3v/e/93/3f/d/93/3f/d/9z/2v/Z/93/
3v/f/+D/3v/e/93/3f/d/93/3f/c/93/3f/d/93/3f/d/97/3v/d/93/3f/c/9z/3P/c
/93/3v/e/97/3v/f/+H/4f/h/+T/5P/k/+X/5f/m/+b/5v/o/+r/7v/s/+z/7v/w//H/
8v/z//T/9P/3//f/+f/5//n/+f/6//r/+v/7//7///8AAP7/AgAEAAEAAQAAAP3//f/+
////AAD///z/+v/4//j/9v/z//P/8//w/+7/7f/q/+f/5//m/+L/4v/h/+D/4P/f/97/
3P/a/9r/2f/Z/9r/2f/X/9b/2P/X/9f/1//a/9v/3P/d/9r/2f/Y/9X/1f/V/9X/1f/W
/9f/2P/a/9r/2v/Z/9n/2//Z/9n/2f/Y/9r/2v/a/9r/2v/a/9r/2v/a/9n/2P/W/9j/
2f/Z/9n/2P/Y/9n/1//X/9f/1//Z/9n/2v/a/9j/2P/Y/9j/2P/Y/9n/2f/W/9b/1v/W
/9T/1P/U/9T/1f/W/9f/2P/Y/9j/2P/Y/9n/2f/Z/9n/1//X/9j/2f/X/9X/1f/U/9P/
0//T/9b/1v/W/9f/2P/Z/9r/2v/Y/9b/2P/Y/9j/2P/Y/9b/1f/V/9b/1P/V/9X/1v/W
/9f/2f/Z/9r/2//e/+D/3//f/97/3P/e/9//4f/j/+T/5P/k/+T/4P/f/93/2v/Z/9j/
2P/Y/9X/0//R/8//0f/R/9H/0f/R/9H/z//P/9D/0P/P/8//0f/S/9H/0v/Q/9H/0f/R
/9D/z//O/87/z//P/9D/0P/O/8//0P/Q/8//z//P/87/x/+9/7f/tP+2/7X/t/+8/8T/
zf/c//P/CwArAEsAaAB6AIEAgAB0AFoARAA5ACgADgDz/9//zf/F/8n/zv/M/8r/yv/N
/9D/z//P/9H/z//M/8z/zP/K/8j/x//H/8j/yP/J/8r/yP/I/8j/yP/I/8j/yP/I/8j/
xv/G/w==
         </WaveFormData>
      </LeadData>
      <LeadData>
         <LeadByteCountTotal>10000</LeadByteCountTotal>
         <LeadTimeOffset>0</LeadTimeOffset>
         <LeadSampleCountTotal>5000</LeadSampleCountTotal>
         <LeadAmplitudeUnitsPerBit>4.88</LeadAmplitudeUnitsPerBit>
         <LeadAmplitudeUnits>��V</LeadAmplitudeUnits>
         <LeadHighLimit>2147483647</LeadHighLimit>
         <LeadLowLimit>268435456</LeadLowLimit>
         <LeadID>II</LeadID>
         <LeadOffsetFirstSample>0</LeadOffsetFirstSample>
         <FirstSampleBaseline>0</FirstSampleBaseline>
         <LeadSampleSize>2</LeadSampleSize>
         <LeadOff>FALSE</LeadOff>
         <BaselineSway>FALSE</BaselineSway>
         <ExcessiveACNoise>FALSE</ExcessiveACNoise>
         <MuscleNoise>FALSE</MuscleNoise>
         <LeadDataCRC32>2894307657</LeadDataCRC32>
         <WaveFormData>
1gDWANYA1gDHALgAqQCaAHYAVAAyABAACgAGAAIA/v/7//r/+f/4//X/8v/v/+z/6//q
/+n/6P/m/+b/5v/m/+b/5v/m/+b/5P/k/+T/5P/k/+T/5P/k/+L/4v/i/+L/5P/k/+T/
5P/k/+T/5P/k/+T/5P/k/+T/5v/m/+b/5v/k/+T/5P/k/+T/5P/k/+T/5f/m/+f/6P/o
/+j/6P/o/+j/6P/o/+j/6v/q/+r/6v/s/+z/7P/s/+z/7P/s/+z/7f/u/+//8P/y//L/
8v/y//P/9P/1//b/+f/6//v//P/+//7//v/+////AAABAAIABAAEAAQABAAFAAYABwAI
AAoACgAKAAoACgAKAAoACgALAAwADQAOAA4ADgAOAA4ADAAMAAwADAAOAA4ADgAOAAwA
DAAMAAwADAAMAAwADAAJAAgABwAGAAMAAgABAAAA///+//3//P/6//r/+v/6//n/+P/3
//b/9v/2//b/9v/0//T/9P/0//T/9P/0//T/8v/y//L/8v/0//T/9P/0//T/9P/0//T/
9P/0//T/9P/0//T/9P/0//b/9v/2//b/+P/4//j/+P/3//b/9f/0//b/9v/2//b/+P/4
//j/+P/4//j/+P/4//j/+P/4//j/+P/4//j/+P/4//j/+P/4//j/+P/4//j/+P/4//j/
+P/2//b/9v/2//b/9v/2//b/9v/2//b/9v/4//j/+P/4//j/+P/4//j/+v/6//r/+v/4
//n/+f/7//r/+//7//z/AAACAAIAAgACAAIAAgADAAQACQAKAA0ADQAQABMAFQAWABcA
GQAaABwAHAAbABkAGAAVABEADgAHAAQAAgD///7//f/7//n/9v/0//P/8v/y//H/8P/w
//D/7//u/+7/8P/v/+7/7v/s/+z/7P/s/+z/7P/s/+z/7v/t/+3/7f/s/+v/6v/p/+n/
5//p/+n/6f/s/+3/5v/h/9//3P/e/+P/6P/s//r/CgAhAD8AZQCNALIA0wDnAPAA3ACm
AHIAUQAzABMA///9/wEACQALAAkABgAAAPz/9f/z//T/9f/x//D/8f/w/+3/7f/t/+z/
7P/r/+r/6v/r/+v/6v/q/+r/6v/p/+n/6f/p/+n/6v/r/+v/6//r/+z/7P/s/+3/6//r
/+v/6//q/+r/6//r/+n/6f/q/+r/7P/s/+z/7P/q/+r/6v/q/+3/7v/u/+7/7//v/+//
7//t/+3/7f/t//D/8f/z//T/8v/z//P/8v/y//T/9f/1//f/+P/4//j/+v/6//r/+//9
//7///8AAAEAAgAEAAQAAgAEAAUABgAGAAgACQAKAAsADAANAA0ADwAQABEAEQAPAA8A
EQARAA8AEAAQABIAFAAUABMAEwATABMAFAAUABEAEQARABEAEQAQABAAEAAOAA0ADQAM
AA0ACgAKAAkABgAFAAQAAwACAAAA///+/////v/9//z/+v/6//n/+f/5//f/9v/2//b/
9v/2//b/9v/2//b/9v/4//j/+P/4//j/+P/4//j/+v/6//r/+v/4//j/9//3//n/+f/5
//n/+f/5//n/+v/4//j/9//3//j/+P/4//j/+v/6//v/+//4//j/9//2//j/+//9////
/v/9//z/+//8//z//P/8//z//P/7//v/+f/6//r/+v/6//r/+v/5//n/+f/5//n/+P/4
//j/+P/4//f/9//3//f/9//3//f/9v/2//j/+f/8//v/+v/5//j/9v/2//b/9v/5//n/
+//8//v/+//8//7/AAAAAAAAAAACAAIAAwAGAA0ADgARABMAFAAXABkAGQAXABgAGAAa
ABoAGQAXABQADwALAAgAAwACAAAA/f/6//f/9f/z//L/8f/x//H/8v/x//D/8P/w/+3/
7P/s/+z/7f/s/+z/7P/q/+r/6v/q/+j/6P/o/+j/6v/r/+z/7f/t/+3/7f/t/+//7f/p
/+f/5v/l/+L/3//b/9j/3P/f/+T/8v8EABQALQBRAHUAmwC+ANsA7QDmAL4AjABkAEUA
JQAJAPv/+/8FAAkABwADAAAA/P/4//f/9//0//H/7//u/+3/7P/r/+v/6//q/+z/6//q
/+r/6//r/+r/6v/q/+r/6f/p/+f/5//n/+j/6f/p/+n/6f/o/+j/6P/p/+r/6//s/+3/
6v/q/+v/6//r/+v/7P/s/+z/7P/s/+z/7P/s/+z/7P/t/+7/7v/u/+3/7f/t/+3/7f/t
/+3/7f/w//H/8//0//L/8//z//L/8v/0//X/9f/1//b/9v/2//j/+P/4//n/+f/6//v/
/P///wAAAgACAAQABgAHAAgABgAIAAkACgANAA4ADwAPAA0ADgAPAA8AEQARABMAEwAS
ABIAEQASABIAEgARABEAEwATABQAFAARABEAEQARABMAEgASABIAEAAPAA8ADgALAAgA
CAAHAAYABQAEAAMAAgAAAP///v////7//f/8//7//v/9//3//f/7//r/+v/4//j/+P/4
//b/9v/2//b/9//4//n/+v/6//r/+v/6//j/+P/4//j/+v/6//n/+f/7//v/+//7//v/
+//7//z/+v/6//n/+f/8//z//P/8//r/+v/7//v/+//8//z//P/8//3//f/9//3//f/9
//3//P/8//z//P/8//z/+//7//3//v/+//7//P/8//z/+//9//3//f/9//z//P/8//z/
+//5//j/9//5//n/+f/5//r/+v/6//r//P/8//z//P/8//z//P/8//3//f///wAAAQAB
AAIABAAGAAYABgAGAAQABAAFAAgACwAMAA8AEQAWABkAGwAbAB0AHgAeACAAIgAhAB8A
HAAZABUAEgANAAoACAAFAAIAAQD///3//P/6//n/+P/4//X/9P/0//T/8//y//L/8v/x
//D/8P/w//L/8v/y//L/8f/w/+//7v/v/+//7//v/+3/7f/t/+3/7f/t/+3/7f/s/+n/
6P/n/+P/4P/e/93/5P/q//T/AAARACsATQBzAJoAwwDnAP4ABgH0AMIAiwBlAEUAJQAP
AAUABwALAA8ADgAIAAgABQD9//b/9//5//j/8//y//P/8//z//L/8v/x//D/8P/v/+//
7v/u/+7/7v/t/+3/7//v/+//8P/v/+//7//v/+z/7P/s/+3/7//v/+//7//u/+7/7//v
/+//7//w//D/8P/w//D/8P/u/+7/7v/u/+//8P/w//D/8f/x//H/8f/z//P/8//z//P/
8//0//T/9v/3//f/9v/1//b/9v/1//n/+v/6//r//P/8//z//f/9//7///8AAAEAAgAE
AAQAAgAEAAUABgAGAAgACQAKAAsADAANAA0ADwAQABEAEQARABEAEwATABMAFAAUABYA
FgAWABUAFQAVABUAFgAWABcAFwAXABcAFQAUABQAFAASABEAEQAQAA8ADAAMAAsADAAL
AAoACQAIAAYABQAEAAEAAAD///7//P/8//v/+//9//v/+v/6//j/+P/4//j/+P/4//j/
+P/6//r/+v/6//r/+v/6//r/+P/4//j/+P/4//j/9//3//n/+f/5//n/9//3//f/+P/6
//r/+f/5//r/+v/6//r/+v/6//v/+//5//r/+v/6//r/+//7//v/+//7//v/+//6//r/
+v/6//r/+v/5//n/+//8//z//P/8//z//P/7//n/+f/5//n/+v/6//r/+v/5//f/9v/1
//f/9//3//f/+P/2//j/+f/6//j/+P/4//j/9v/2//b/9v/3//f/+f/6//v/+//8//7/
AgACAAIAAgABAAAAAAACAAgACgAOABEAEgAVABcAFwAXABgAGAAaABwAGwAZABYAEwAP
AAwABwAEAAIA///8//n/9//1//T/8v/x//D/8P/v/+7/7v/u/+v/6v/q/+r/6//q/+r/
6v/p/+j/5//m/+f/6P/p/+r/6f/p/+n/6f/p/+n/6f/p/+v/6f/n/+f/6P/l/+T/4//d
/9r/2v/b/+D/5v/w/wQAFQArAE8AdQCcAL0A1wDwAPQA0gCYAGsASwArAA0A+//5////
BwAJAAQAAAD8//f/8//w/+//7f/u/+3/7P/r/+v/6//q/+r/6f/o/+j/5//n/+b/5v/m
/+b/5f/l/+X/5f/l/+b/6f/p/+n/6f/n/+b/5f/l/+b/5//o/+n/5v/m/+f/5//n/+f/
6P/o/+r/6v/q/+r/6v/q/+r/6v/t/+7/7v/u/+3/7f/t/+3/7f/t/+3/7f/v/+//8P/w
/+7/7//v/+7/8P/y//P/8//z//T/9P/0//b/9v/2//f/+f/6//v//P/9//7/AAAAAAAA
AgADAAQAAgAEAAUABgAHAAgACQAJAAsADAANAA0ADQANAA8ADwAPABAAEAASABAAEAAP
AA8AEQARABIAEgATABMAEwATABEAEAAQABAADgANAA0ADAANAAoACgAJAAYABQAEAAMA
AgAAAP///v/9//z/+//6//r/+v/5//n/+f/3//b/9v/4//j/+P/4//b/9v/2//b/9v/2
//b/9v/2//b/9v/2//T/9P/0//T/9v/2//X/9f/3//f/9//3//f/9//3//j/+P/4//f/
9//4//j/+P/4//j/+P/5//n/+//8//z//P/6//v/+//7//v/+//7//v//P/8//z//P/6
//r/+f/5//n/+v/6//r/+v/6//r/+f/7//v/+//7//j/+P/4//j/+v/5//n/+f/3//f/
9//3//b/9v/2//f/+f/5//n/+P/4//j/+P/4//j/+P/4//j/+f/5//v//P/9//3//v8A
AAIAAgACAAIABAAEAAUACAANAA4AEQATABQAFwAZABkAFwAYABgAGgAaABkAFwAUAA8A
CwAIAAMAAgAAAP3/+v/5//f/9f/0//T/8//y//L/8f/w//D/8P/v/+7/7v/u/+3/7P/s
/+z/7P/s/+z/7P/s/+z/7P/s/+v/6//r/+v/6//r/+v/6//r/+v/6f/n/+b/5//k/+H/
3//e/+L/5//o/+7//v8QACkASwBvAJMAtgDVAOkA6gDMAJYAZgBHACkACwD7//n/AQAJ
AAsACQAEAAAA+v/1//P/8v/x/+//8P/v/+7/7f/t/+3/7P/u/+3/7P/s/+v/6//q/+r/
6v/q/+n/6f/r/+v/6//s/+v/6//r/+v/6v/q/+r/6//r/+v/6//r/+r/6v/r/+v/7f/t
/+7/7v/u/+7/7v/u/+7/7v/u/+7/7f/u/+7/7v/v/+//7//v//H/8f/x//H/8f/x//L/
8v/0//X/9f/0//b/+P/5//n/+f/6//r/+v/8//z//P/9//3//v///wAAAQACAAQABAAE
AAYABwAIAAgACgALAAwACwAMAA0ADQAPABAAEQARABEAEQATABMAEgASABEAEgAUABQA
EwATABMAEwAUABQAFQAVABUAFQATABIAEgASAA4ADQANAAwACwAIAAgABwAIAAcABgAF
AAQAAgABAAAA///+//3//P/6//r/+f/5//v/+f/4//j/+v/6//r/+v/5//j/9//2//j/
+P/4//j/+P/4//j/+P/6//r/+v/6//n/+P/2//X/+P/5//r/+//7//v/+//8//z//P/7
//v//P/8//z//P/6//r/+//7//3//v/+//7//P/9//3//f/9//3//f/9//z//P/8//z/
/P/8//v/+//7//z//P/8//z//P/8//v/+f/5//n/+f/4//j/+P/4//r/+f/5//n/+P/3
//b/9f/2//b/9v/3//f/+P/2//b/9v/2//j/+P/4//j/+f/5//v//P/7//v//P/+/wIA
AgACAAIAAAAAAAEABAAJAAoADQAPABQAFwAZABkAGQAaABoAHAAaABkAFwAUABEADQAK
AAUABAACAP///P/7//n/9//2//T/8//y//L/8f/w//D/8P/x//D/8P/w/+7/7P/r/+r/
7P/s/+z/7P/u/+7/7v/u/+v/6//r/+v/6//r/+v/6//r/+v/7f/r/+r/6f/m/+H/3f/Y
/9b/3f/k/+z/+P8CABMANQBdAIEApgDJAOcA9ADuAMYAkABpAEkAJwANAP///f8BAAkA
CwAGAAQAAAD5//P/8v/x//H/8P/v//D/7//v/+//7v/s/+v/6v/q/+n/6f/o/+j/6P/o
/+f/5//p/+n/6f/q/+v/6//r/+v/7P/s/+z/7f/r/+v/6//r/+r/6v/r/+v/6//r/+z/
7P/s/+z/7P/s/+7/7v/u/+7/8f/y//L/8v/y//H/8P/v/+//7//v/+//8f/x//L/8v/y
//P/8//y//L/9P/1//X/9//4//j/+P/8//z//P/9//3//v///wAA//8AAAIAAgACAAQA
BQAGAAgACgALAAwACwAMAA0ADQANAA4ADwAPABEAEQATABMAEwAUABQAFgAWABYAFQAV
ABQAEwATABIAEgATABQAFQAVABQAFAAUABAADwAPAA4ADwAMAAwACwAIAAcABgAFAAYA
BAADAAIAAQAAAP///v/9//z/+v/5//r/+f/5//r//P/8//z//P/6//r/+v/6//n/+P/3
//b/+P/4//j/+P/6//r/+v/6//j/+P/3//f/+//7//v/+//5//n/+f/6//r/+v/5//n/
+v/6//r/+v/8//z//f/9//v//P/8//z//f///wAAAQD///////////7//v/+//7//v/+
//3//f/9//7//v/+//7//v/+//3//f/9//3//f/8//z//P/8//z/+//7//v/+//7//v/
+//8//z//P/9//v/+v/4//j/+P/4//r/+v/6//r/+//7//3//v8BAAEAAgAEAAQABAAE
AAQABAAEAAUACAANAA4AEQATABgAGwAdAB0AHQAeAB4AIAAgAB8AHQAaABcAEwAQAAsA
CAAGAAMAAAD///3/+//6//f/9f/z//L/8f/w//D/8P/x//D/8P/w/+//7v/u/+7/7v/u
/+7/7v/s/+z/7P/s/+3/7f/t/+3/7f/t/+3/7f/v/+3/7f/t/+r/6f/o/+P/4f/c/9r/
3//k/+j/8v8CABcAMwBVAHsAogDJAOkA+gD8AN4ApgB1AFMAMwAXAAUA//8DAAsADQAK
AAgABAD///n/9P/z//P/8v/x//D/7f/t/+3/7P/u/+3/7P/s/+v/6//q/+r/7P/s/+v/
6//r/+v/6//s/+v/6//r/+v/6v/q/+r/6//r/+v/6//r/+z/7P/t/+3/7f/t/+7/7v/u
/+7/7v/u/+7/7v/u/+7/7//w//D/8P/v/+//7//v//D/8f/y//P/8//z//T/9P/0//X/
9f/0//b/+P/5//n/+f/6//r/+v/8//z//P/9//3//v///wAAAwAEAAYABgAEAAYABwAI
AAgACgALAAwADQAOAA8ADwANAA4ADwAPABEAEQATABMAEwAUABQAFgAWABYAFQAVABUA
FQAWABYAFQAVABUAFQAXABYAFgAWABIAEQARABAAEQAOAA4ADQAMAAsACgAJAAgABgAF
AAQAAwACAAEAAAD+//7//f/9//3/+//6//r/+v/6//r/+v/6//r/+v/6//j/+P/4//j/
+P/4//j/+P/6//r/+v/6//r/+v/5//n/+f/5//n/+f/5//n/+f/6//r/+v/5//n/+v/6
//r/+v/6//r/+//7//3//v/+//7//P/9//3//f/9//3//f/9//7//v/+//7//v/+//3/
/f/7//z//P/8//z//P/8//v/+//7//v/+//8//z//P/8//r/+f/5//n/+f/5//n/+f/4
//j/+P/5//n/+f/5//j/+P/4//j/+P/6//r/+v/6//n/+f/7//z//f/9//7/AAACAAIA
AgACAAIAAgADAAYACQAKAA0ADwAUABcAGQAZABcAGAAYABoAHAAbABkAFgATAA8ADAAH
AAQAAgD///z//f/7//n/+P/0//P/8v/y/+//7v/u/+7/7//u/+7/7v/t/+z/7P/s/+z/
7P/s/+z/7P/s/+z/7P/r/+v/6//r/+v/6//r/+v/6//p/+n/6//o/+f/6P/l/9//3P/Y
/9n/4P/s//j/BAAVAC8AUQB3AJwAwQDfAO4A6gDEAIwAYQBBACMABwD7//v/AwAJAAcA
BgACAPz/9f/z//L/8f/x//D/7//u/+v/6//r/+r/6v/p/+j/6P/p/+n/6P/o/+j/6P/n
/+f/5//n/+f/6P/n/+f/5//n/+j/6P/o/+n/6f/p/+n/6f/m/+b/5//n/+n/6f/q/+r/
6P/o/+j/6P/q/+r/6v/q/+v/7P/s/+z/7f/t/+3/7f/t/+3/7f/t/+3/7f/u/+7/7v/v
/+//7v/w//L/8//z//X/9v/2//b/9v/2//b/9//5//r/+//8//3//v8AAAAAAAACAAMA
BAAEAAYABwAIAAkACgALAAsACwAMAA0ADQANAA0ADwAPAA0ADgAOABAAEgASABEAEQAR
ABEAEgASABEAEQARABEAEQAQABAAEAAOAA0ADQAMAAsACAAIAAcABgAFAAQAAwACAAAA
///+//3//P/7//r/+v/6//n/+f/5//f/9v/2//j/+P/4//j/+P/4//j/+P/2//b/9v/2
//b/9v/2//b/9v/2//b/9v/2//b/9f/1//f/9//3//f/+f/5//n/+v/4//j/9//3//j/
+P/4//j/+P/4//n/+f/5//r/+v/6//r/+//7//v/+//7//v/+//6//r/+v/6//r/+v/5
//n/+f/6//r/+v/6//r/+v/5//n/+f/5//n/+P/4//j/+P/4//f/9//3//f/9//3//f/
+P/4//j/+f/5//n/+f/5//b/9v/2//b/9v/2//b/9v/2//f/9//5//r/+f/5//r//P//
/wAAAQACAAAAAAABAAQACwAMAA8AEQAUABcAGQAZABgAGAAXABgAGgAZABcAFAATAA8A
DAAHAAIAAAD9//r/+f/3//X/9P/y//H/8P/w//H/8P/w//D/7//u/+7/7v/r/+r/6v/q
/+r/6v/q/+r/6v/q/+r/6v/p/+n/6f/p/+n/6f/p/+n/5f/n/+v/6f/o/+n/6v/l/9//
2v/a/+P/6v/s//L//v8RAC8AVwB5AJoAwQDfAOwA6ADEAJAAZQBFACUACQD7//v/AQAH
AAcABgACAP7/+f/3//T/8f/x//D/7//u/+v/6//r/+r/7P/r/+r/6v/r/+v/6v/q/+j/
6P/n/+f/6f/p/+n/6v/p/+n/6f/p/+r/6v/q/+v/6f/p/+n/6f/m/+b/5//n/+j/6f/r
/+z/6v/q/+r/6v/o/+j/6P/o/+v/7P/s/+z/7f/t/+3/7f/r/+v/6//r/+//7//w//D/
7v/v/+//7v/u//D/8f/x//X/9v/2//b/9v/2//b/9//5//r/+//8//3//v8AAAAAAAAC
AAMABAAGAAgACQAKAAgACAAIAAcACQAKAAsACwALAAsADQANAAsADAAMAA4AEAAQAA8A
DwAPAA8AEAAQABEAEQARABEAEQAQABAAEAAMAAsACwAKAAsACAAIAAcABAADAAIAAQAA
AP7//f/8//3//P/7//r/+v/6//n/+f/5//f/9v/2//b/9v/2//b/9v/2//b/9v/4//j/
+P/4//j/+P/4//j/+P/4//j/+P/2//b/9f/1//f/9//3//f/9v/1//T/9P/1//b/9v/3
//j/+P/4//j/9v/2//f/9//5//r/+v/6//z//f/9//3//f/9//3//f/6//r/+v/6//j/
+P/3//f/+P/6//v//P/8//z//P/7//v/+//7//v/+v/6//r/+v/6//n/+f/5//n/+f/5
//n/+v/6//r/+//3//j/+v/6//r/+v/4//j/+P/4//f/9//5//r//P/9////AgACAAIA
AgACAAIAAgADAAYACwAMAA8AEQAUABcAGQAZABsAHAAcAB4AIAAfAB0AGgAZABUAEgAN
AAoACAAFAAIAAAD9//r/+P/0//P/8v/y//H/8P/w//D/8f/w//D/8P/v/+7/7v/u/+7/
7v/u/+7/7v/u/+7/7v/r/+v/6//r/+3/7f/t/+3/6//r/+v/6f/o/+n/6P/l/+H/4P/e
/93/4P/m/+z/+P8JAB0AOQBdAIYArwDVAPIAAAH6ANQAmQBrAFEAMQATAAUAAwAFAAsA
DgAMAAYAAwD9//j/9f/z//L/8f/y//H/8f/x//D/8P/v/+7/7v/t/+3/7P/s/+z/7P/r
/+v/7f/t/+3/7v/u/+3/7P/r/+v/7P/t/+//7f/t/+3/7f/u/+7/7//v/+//7//w//D/
7v/u/+7/7v/w//D/8P/w/+//8P/w//D/8f/x//H/8f/z//P/8//z//X/9f/2//b/9f/1
//T/8v/1//j/+v/7//z//P/7//r//P/8//z//f/7//z//f/+////AAACAAIAAgAEAAUA
BgAIAAoACwAMAA0ADgAPAA8AEQASABMAEwATABMAFQAVABMAFAAUABYAFgAWABUAFQAV
ABUAFgAWABUAFQAVABUAFQAUABQAFAAUABMAEwASABEADgAOAA0ADAALAAoACQAKAAgA
BwAGAAUABAADAAIAAAAAAP////////3//P/8//r/+v/6//r/+v/6//r/+v/6//r/+v/6
//j/+P/4//j/+v/6//r/+v/8//z/+//7//3//f/9//3/+//7//v//P/+//7//f/9//z/
/P/8//z//v/+///////9//7//v/+//7//////////f/9//3//f/8//z//P/8//3//v/+
/////f/+//7//v/8//z//P/7//3//f/9//3//v/+//7//v/+//3//f/9//3//f/9//3/
/P/8//z//f/5//v//P/8//z//P/8//7//v/+//7//////wEAAgADAAMABAAGAAgACAAI
AAgABgAGAAcACgARABIAFQAXABgAGwAdAB0AHQAeAB4AIAAgAB8AHQAaABUAEQAOAAkA
BgAEAAEA/v////3/+//6//j/9//2//b/9f/0//T/9P/z//L/8v/y//H/8P/w//D/8P/w
//D/8P/u/+7/7v/u/+//7//v/+//7f/t/+3/7f/v/+//7f/r/+z/6//q/+f/4//g/97/
5f/q//L//P8MACEAPwBhAIUArADPAOkA9gDsAL4AhgBhAEMAIQAHAP3//f8DAAkABwAI
AAYAAAD5//n/9v/z//P/9P/z//L/8f/x//H/8P/w/+//7v/u/+//7//u/+7/7P/s/+v/
6//t/+3/7f/u/+3/7f/t/+3/7v/u/+7/7//t/+3/7f/t/+3/7v/w//H/7//v//D/8P/w
//D/8P/w//D/8P/w//D/8f/y//L/8v/x//H/8f/x//H/8f/x//H/8//z//T/9P/0//X/
9f/0//X/+P/6//v//P/8//v/+v/8//z//P/9//3//v///wAAAQACAAQABAAEAAYABwAI
AAgACgALAAwADQAOAA8ADwAPABAAEQARABMAEwAVABUAEwAUABQAFgAUABQAEwATABUA
FQAWABYAFQAVABUAFQAVABQAFAAUABQAEwATABIAEQAOAA4ADQAKAAkACAAHAAgABgAF
AAQAAQAAAP///v8AAAAA//////3/+//6//r//P/8//z//P/8//z//P/8//r/+v/6//r/
+P/4//j/+P/5//r/+//8//z//P/7//v/+//7//v/+//8//3//v8AAP7//v/9//3//v/+
//7//v/+//7///////3//v/+//7//v////////////////////7//v/+//7//v/+//3/
/f/9//7//v/+//z//P/8//v//P/9//7////+//7//v/+//z/+//7//v/+//7//v/+//6
//r/+v/7//3///8AAP7//v/+//7//P/8//z//P//////AQACAAMAAwAEAAYACAAIAAgA
CAAIAAgACQAMABEAEgAVABcAGgAdAB8AHwAfACAAIAAiACIAIQAfABwAGQAVABIADQAK
AAgABQACAAEA///9//z/+P/3//b/9v/2//b/9//4//f/9v/2//b/9f/0//T/9P/z//L/
8f/w//L/8v/y//L/8f/x//H/8f/x//H/8f/x//H/8f/z//H/8P/x/+7/7f/r/+T/4P/l
/+z/8P/6/wYAFwAxAFUAewCgAMMA4QD0APIAzgCUAGcASQApABEABQADAAcACwAPABIA
DAAEAP//+f/4//n/+f/2//X/9P/z//P/8//y//L/8f/w//D/8f/x//D/8P/w//D/7//v
//H/8f/x//L/8f/x//H/8f/y//L/8v/z//P/8//z//P/8v/y//P/8//x//H/8v/y//L/
8v/y//L/9P/0//T/9P/z//T/9P/0//f/9//3//f/9//3//f/9//3//f/+P/4//r/+//7
//r/+v/8//3//f///wAAAAAAAAAAAAAAAAEAAwAEAAUABgAFAAYACAAIAAgACgALAAwA
CgAMAA0ADgAQABIAFAAVABMAFAAVABUAFwAXABkAGQAZABoAGgAcABoAGgAZABkAGwAb
ABwAHAAbABsAGwAbABkAGAAYABgAGAAXABcAFgAVABIAEgARAA4ADQAMAAsACAAGAAUA
BAAEAAQABAAEAAIAAgABAAEAAQD///7//v8AAAAAAAAAAP7//v/+//7/AAAAAAAAAAD+
//7//v/+//7//v/+//7/AAAAAP////8BAAEAAQABAAMAAwADAAQAAgACAAEAAQAEAAQA
BAAEAAQABAAFAAUAAwAEAAQABAAEAAUABQAFAAUABQAFAAUABAAEAAQABAAGAAYABQAF
AAMABAAEAAQAAgACAAIAAQADAAMAAwADAAQABAAEAAQABAADAAMAAwADAAMAAwADAAIA
AgACAAMAAQAAAAIAAgACAAIABAAEAAQABAADAAMABQAGAAcABwAIAAoADAAMAAwADAAM
AAwADQAQABYAGAAcAB8AIAAjACUAJQAjACQAJAAmACYAJQAjACAAGwAXABQADwAKAAgA
BQACAAIAAQAAAAAA/v/9//z//P/7//r/+v/6//n/+P/4//j/+f/4//j/+P/4//j/+P/4
//b/9v/2//b/8//z//P/8//1//X/9f/1//n/9f/1//X/9P/x/+7/6//p/+b/5v/r//D/
8v/8/w4AIQA/AGUAjQC0ANkA9QAAAfYA0ACaAG8AUQAxABMABQAHABEAGQAXABQAEAAK
AAMA/f/+/////f/8//v/+v/3//f/9//2//j/9//2//b/9f/1//T/9P/2//b/9f/1//P/
8//1/w==
         </WaveFormData>
      </LeadData>
      <LeadData>
         <LeadByteCountTotal>10000</LeadByteCountTotal>
         <LeadTimeOffset>0</LeadTimeOffset>
         <LeadSampleCountTotal>5000</LeadSampleCountTotal>
         <LeadAmplitudeUnitsPerBit>4.88</LeadAmplitudeUnitsPerBit>
         <LeadAmplitudeUnits>��V</LeadAmplitudeUnits>
         <LeadHighLimit>2147483647</LeadHighLimit>
         <LeadLowLimit>268435456</LeadLowLimit>
         <LeadID>V1</LeadID>
         <LeadOffsetFirstSample>0</LeadOffsetFirstSample>
         <FirstSampleBaseline>0</FirstSampleBaseline>
         <LeadSampleSize>2</LeadSampleSize>
         <LeadOff>FALSE</LeadOff>
         <BaselineSway>FALSE</BaselineSway>
         <ExcessiveACNoise>FALSE</ExcessiveACNoise>
         <MuscleNoise>FALSE</MuscleNoise>
         <LeadDataCRC32>3056736182</LeadDataCRC32>
         <WaveFormData>
4P/g/+D/4P/Z/9L/y//E/8L/wv/C/8L/y//U/93/5v/u//T/+v8AAAEAAgADAAQAAQAA
AP///v8AAAAAAAAAAAAAAAAAAAAA/v/+//7//v/+//7//v/+//7//v/+//7/AAAAAAAA
AAAAAAAAAAAAAAAAAAAAAAAAAAAAAAAAAAAAAAAAAAAAAAAAAAAAAAAAAAAAAAAAAAAC
AAIAAgACAAEAAAD///7//v/+//7//v8AAAAAAAAAAP7//v/+//7//P/8//z//P/8//z/
/P/8//r/+v/6//r/+v/6//r/+v/4//j/+P/4//b/9v/2//b/9f/0//P/8v/w//D/8P/w
//D/8P/w//D/7//u/+3/7P/t/+7/7//w//D/8P/w//D/8v/y//L/8v/z//T/9f/2//n/
+v/7//z///8AAAEAAgADAAQABQAGAAgACAAIAAgACAAIAAgACAAIAAgACAAIAAYABgAG
AAYABAAEAAQABAAEAAQABAAEAAQABAAEAAQABgAGAAYABgAIAAgACAAIAAcABgAFAAQA
BgAGAAYABgAGAAYABgAGAAYABgAGAAYABgAGAAYABgAGAAYABgAGAAgACAAIAAgABgAG
AAYABgAGAAYABgAGAAYABgAGAAYABgAGAAYABgAGAAYABgAGAAYABgAGAAYABAAEAAQA
BAAEAAQABAAEAAQABAAEAAQAAgACAAIAAgAEAAQABAAEAAIAAgACAAIABAAEAAUABQAD
AAMAAwAFAAUABgAHAAgACwAMAA4ADgAMAAwADAAJAAgABwAGAAUABQAFAAUABQAHAAYA
BQAEAAMAAgACAAAA/v/+//7//v8AAAEAAQABAAEAAQABAAEAAQABAAEAAQABAAEAAQAB
AP///////////v/+//7//v/+//7//v/+//7//v/+//7/AAAAAAAAAQD/////////////
/f///wAABQAOABMAFwAcACIAJQAoACoALgAvADEANgA4ACsAEwAAAPT/5f/T/8X/xP/E
/8D/vf+8/77/xv/Q/97/6//x//T//P8CAAQABAAFAAUABAADAAIAAQAAAAAAAQABAAEA
AQAAAAAAAAAAAAAAAAAAAAAAAAAAAAEAAQAAAAAAAAAAAAAAAAABAAEAAQABAAEAAQAB
AAIAAgAAAAAAAAD//wEAAQABAAEAAQABAAEAAQD//////////wEAAQABAAEAAQABAAEA
AQABAAAAAAAAAAIAAgADAAMAAQAAAAAAAAAAAAAAAAAAAP///////////////////v/+
//3//f/9//3//f/9//3/+f/4//f/9//3//f/9v/2//T/9P/0//P/8//z//P/8//x//H/
8f/v//H/8f/x//H/8f/x//H/8f/0//T/9f/2//f/+P/5//r//v/+/wAAAgADAAQABwAH
AAgACQAKAAsACwALAAoACQALAAsACwALAAkACQAJAAkACQAIAAgACAAIAAcABwAHAAUA
BQAFAAUABwAHAAcABwAHAAcABwAHAAUABQAFAAUABgAIAAkACgAIAAgACAAIAAgACAAI
AAgACgAKAAoACgAKAAoACgAKAAgACAAIAAgACgAKAAsACwALAAoACgAJAAkACQAJAAkA
CQAJAAkACQAHAAcABgAGAAgACAAIAAgABgAGAAYABgAFAAUABQAGAAgACAAHAAcABwAH
AAcABwAFAAUABQAFAAUABQAFAAUABQAFAAYABgAIAAgACAAIAAgABgAHAAcABwAFAAUA
BwAHAAoACwAMAA0ADAAOAA4ADgAMAAwACQAIAAkACAAHAAcABwAHAAcABwAGAAUABAAD
AAAAAAD+//7//v/+//7//v8BAAEAAQABAAEAAQABAAEAAQABAAEAAQD/////////////
//////7/AAAAAAAAAAAAAAAAAAAAAP7//v/+//7///8AAAIAAwACAAEAAAD/////AQAE
AAkAEAAVABsAIAAkACcAKAAsAC4ALwA1ADgAMAAfAA0A/v/u/9n/yf/H/8b/wv+8/7v/
uv/A/8j/1P/k/+//8f/2//7/AgAEAAQABQAFAAIAAwAEAAEAAAAAAAEAAQABAAEAAAAA
AAAAAAAAAAAAAAAAAAAAAAABAAEAAAAAAAAAAgACAAIAAwABAAEAAQABAP////8AAAAA
AAAAAAAA//8BAAEAAQABAAEAAQABAAEAAQABAAEAAQD/////////////////////AQAA
AAAAAAD+//7//////wEAAAAAAAAAAAAAAAAAAAD9//3//f/9//3//f/9//z//v/9//3/
/f/7//v/+//7//n/+P/3//f/9v/1//P/8v/x//L/8//z//P/8//z//P/9f/1//X/8//y
//H/8P/v/+//7//v/+//8v/y//P/9P/3//j/+f/6//z//P/+/wAA//8AAAMAAwAEAAUA
BgAHAAoACwALAAsACQAJAAkACQAHAAcABwAHAAcABgAGAAYABAADAAMAAwAEAAUABgAH
AAcABwAHAAcABQAFAAUABQAFAAUABQAFAAcACAAIAAgABgAGAAYABgAEAAQABAAEAAYA
BgAGAAYABgAGAAYABgAEAAQABAAEAAYABgAHAAcABwAGAAYABQAFAAUABQAFAAUABQAF
AAUABwAHAAYABgAEAAQABAAEAAQABAAEAAQAAwADAAMABAACAAIAAQABAAEAAQABAAEA
AwADAAMAAwADAAMAAwADAAUABQAEAAQAAQAAAP///v/+//////////////8BAAEABAAF
AAYABwAIAAoACgAKAAoACgAHAAYABwAGAAUABQADAAMAAwADAAQAAwACAAEA/v/+//z/
/P/8//z//P/8//3//f/9//3///////////////////////7//f/8//v//f/9//3//P/8
//z//P/8//7//v/+//7//v/+//7//v/9//z//P/7//3//f/9//3//f/9//z//f8CAAsA
EQAWABoAHwAkACgAKgAtACsALAAyADMAJwASAAAA8//h/8v/wv/C/8D/u/+8/7z/vP/C
/8r/1f/j/+z/8v/2//7/BAADAAEAAgADAAQAAQD+//z//f/9//3////+//7//v/+//7/
/v/+//7//v/+/////f/8//z//P/+//7//v///wEAAQABAAEA/////wAAAAAAAAAAAAD/
/////////////////////////////////wEAAQABAAEA//////////////7//v/+//7/
/v/////////+//7//v/+//7//v/+//3//f/9//3//f/9//3//P/8//v/+//7//n/+f/5
//n/9//2//X/9f/1//X/9P/0//L/8v/y//H/8f/x//H/8f/x//H/8f/v/+//7//v/+//
7//v/+//7//w//D/8f/y//P/9P/1//b/9v/2//j/+v/7//z//////wIAAwAEAAUABAAF
AAUABQAHAAcABwAHAAcABwAHAAcABwAGAAYABgAEAAMAAwADAAUABQAFAAUABQAFAAUA
BQADAAMAAwADAAUABQAFAAUABQAGAAYABgAGAAYABgAGAAYABgAGAAYABgAGAAYABgAG
AAYABgAGAAgACAAIAAgABgAGAAcABwAFAAQABAADAAUABQAFAAUABQAFAAUABQAFAAUA
BAAEAAIAAgACAAIAAgACAAIAAgADAAMAAwAEAAQABAADAAMAAwADAAMAAwADAAMAAwAD
AAMAAwADAAMAAwADAAIAAgACAAIAAgACAAIAAgADAAMAAwADAAMABQAFAAgACQAKAAsA
DAAOAA4ADgANAAwACAAGAAcABgAFAAUABQAFAAUABQACAAEAAAD//wAAAAD+//7//v/+
//7//v////////////////////////////////////////////////////7//v/+//7/
/v/+//7//v/+/wAAAAAAAAAA/v/+///////9//3//f/9//3///8AAAMABgANABMAGgAe
AB8AJAAoACwALQAtADAANgA1ACMADgD+/+//2f/J/8b/xv/C/7//vP+6/77/xv/S/9//
7f/0//j//v8EAAQABQAFAAYABQAEAAMAAgAAAAEAAQABAAEAAAAAAAAAAAAAAAAAAAAA
AAAAAAABAAEAAAAAAAAAAgACAAIAAwABAAEAAQABAAMAAwAEAAQAAgACAAIAAQABAAEA
AQABAAMAAwADAAMAAwADAAMAAwADAAMAAwADAAEAAQABAAEAAQAAAAAAAAAAAAAAAQAB
AAEAAAAAAAAAAAAAAAAAAAD///////////////////7//P/7//v/+//5//n/+f/5//n/
+P/3//f/9//3//b/9v/0//T/9P/z//P/8//z//P/8//z//P/8f/z//P/8//z//L/8f/w
/+//8v/y//P/9P/3//j/+f/6//r/+v/8//7/AQACAAUABQAEAAUABgAHAAgACQAJAAkA
CQAJAAkACQAJAAkACQAJAAkACAAIAAgACAAHAAcABwAFAAUABQAFAAUABQAFAAUABQAF
AAUABQAFAAUABQAFAAUABgAGAAYACAAIAAgACAAIAAgACAAIAAgACAAIAAgABgAGAAYA
BgAIAAgACAAIAAgACAAJAAkACQAIAAgABwAHAAcABwAHAAcABwAHAAcABQAFAAQABAAG
AAYABgAGAAYABgAGAAYABQAFAAUABgAGAAYABQAFAAUABQAFAAUABQAFAAUABQADAAMA
AwADAAUABQAEAAQABAAEAAQABAAEAAQABAAEAAQABQAFAAUAAwADAAUABQAHAAkACwAN
AAwADgAOAA4ADAAMAAkACAAJAAgABwAHAAUABQAFAAUABAADAAIAAQAAAAAA/v/+/wAA
AAAAAAAAAQABAAEAAQD//////////wEAAQABAAEA///////////////////+//7//v/+
//7//v/+//7//v8AAAAAAAAAAP7//v////////////////8BAAEABAAJABAAFQAZAB4A
JAApACgALAAwAC8AMQA4ADYAJwATAAAA8v/f/8v/w//C/8D/vv+9/7z/vv/G/9T/5P/v
//P/+P8AAAYABgAIAAcABwAGAAMAAgADAAIAAAABAAEAAQADAAIAAgACAAIAAgACAAIA
AgACAAIAAwADAAIAAgACAAIAAgACAAMAAQABAAEAAQABAAEAAgACAAQABAAEAAMAAwAD
AAMAAwAFAAUABQAFAAUABQAFAAUAAwADAAMAAwADAAMAAwADAAMAAgACAAIAAgACAAMA
AwABAAAAAAAAAAAAAAAAAAAAAQABAAEAAQABAAEAAQAAAAAA/////////f/9//3//f/7
//r/+f/5//n/+f/4//j/9v/2//b/9f/1//X/9f/1//X/9f/1//P/8//z//P/8//z//P/
8//z//T/9P/1//b/+f/6//v//P/+//7/AAACAAMABAAHAAcABgAHAAgACQAKAAsACwAL
AAsACwALAAsACwALAAsACwALAAoACgAKAAoACQAJAAkACQAJAAkACQAHAAcABwAHAAcA
BwAHAAcABwAHAAcABwAJAAoACgAKAAgACAAIAAgACAAIAAgACAAIAAgACAAIAAgACAAI
AAgACAAIAAgACAAKAAoACwALAAkACAAIAAcACQAJAAkACQAJAAkACQAJAAcABwAGAAYA
BgAGAAYABgAGAAYABgAGAAcABwAHAAgACAAIAAcABwAFAAUABQAFAAUABQAFAAUABQAF
AAUABQAFAAUABAAEAAQABAAEAAQABAAEAAIAAwADAAMABQAFAAcABwAGAAcACAAJAAwA
DgAOAA4ADgAOAAsACgALAAoACQAJAAcABwAHAAcABAADAAIAAQACAAIAAAAAAP7//v/+
//7/AQABAAEAAQABAAEAAQABAAEAAQABAAEA//////////8BAAEAAQAAAP7//v/+//7/
AAAAAAAAAAD+//7//v/+//7//v//////AQABAAEAAQD/////AgAFAAoAEQAXABwAHgAj
ACYAKAAqAC0ALQAuADQAMQAfAAwA/v/v/9n/yf/I/8j/wv+9/7z/vP/C/8z/1v/h/+v/
8v/4//7/BAAGAAcABwAEAAMAAAABAAAA/v////////////7//v/+//7//v/+//7/AAAA
AAAAAQABAAAAAAAAAAAAAAAAAAEAAQABAAEAAQABAAEAAgACAAAAAAAAAP//////////
////////////////////////AQABAAEAAQABAAEAAQABAAEAAAAAAAAA/v/+//////8B
AAAAAAAAAP7//v/+//7//f/9//3//f/7//v/+//6//z/+//7//v/+f/5//n/+f/3//b/
9f/1//T/8//x//D/8P/w//D/7//v/+//7//v/+//7//v/+3/7//v/+//7//v/+//7//v
/+//7v/u/+7/8P/y//T/9v/2//b/+P/6//v//P//////AgADAAQABQAGAAcABwAHAAcA
BwAHAAcABwAHAAcABwAHAAYABgAGAAgABwAHAAcABQAFAAUABQAFAAUABQAFAAUABQAF
AAUABwAHAAcABwAFAAYABgAGAAYABgAGAAYABgAGAAYABgAGAAYABgAGAAYABgAGAAYA
BAAEAAQABAAEAAQABQAFAAUABAAEAAMAAwADAAMAAwADAAMAAwADAAMAAwACAAIAAgAC
AAIAAgACAAIAAgACAP///////wAAAgACAAEAAQADAAMAAwADAAEAAQABAAEAAQABAAEA
AQADAAMAAgACAAIABAACAAIAAgACAAIAAwADAAMAAgABAAIAAQADAAUABwAJAAoADAAM
AAwACgAKAAcABgAFAAQAAwADAAMAAwADAAMAAgABAAAA///+//7//P/8//z//P/8//z/
///////////9//3//f/9///////////////////////9//3//f/8//z//P/8//z//v/+
//7//v/+//7//v/+//7//v///////f/9//3//f/9//3//v8BAAYADQATABgAHAAhACQA
JgAoACkAKQAuADYAMwAjAA4A/v/x/93/y//G/8T/wP+//7z/uv++/8j/0P/d/+n/8P/0
//j/AAACAAMAAwAEAAMAAgABAAAAAAABAAEAAQD///7//v/+//7//v/+//7//v/+//7/
//8BAAAAAAAAAP7//v/+////AQABAAEAAQD/////AAAAAAAAAAAAAP//////////////
/////////////////////////////////////////////v/+//7//v/+//////////7/
/v/+//z//P/8//z//f/9//3//f/7//v/+//6//z/+//7//v/9//3//f/9//3//b/9f/1
//X/9f/0//T/9P/0//T/8//z//P/8//z//H/8f/x/+//8f/x//H/8f/x//H/8f/x//D/
8P/x//L/8//0//X/9v/4//j/+v/8//3//v8BAAEAAAABAAIAAwAGAAcABwAHAAkACQAJ
AAkABwAHAAcABwAHAAYABgAGAAYABQAFAAUABwAHAAcABwAFAAUABQAFAAcABwAHAAcA
BwAHAAcABwAFAAYABgAGAAYABgAGAAYABgAGAAYABgAGAAYABgAGAAQABAAEAAQABgAG
AAYABgAEAAQABQAFAAcABgAGAAUABQAFAAUABQAFAAUABQAFAAUABQAEAAQABAAEAAQA
BAAEAAQABAAEAAMAAwADAAQABAAEAAMAAwADAAMAAwADAAUABQAFAAUAAwADAAMAAwAF
AAUABAAEAAQABAACAAIAAgACAAIAAgAEAAUABQAFAAMAAwAFAAUABgAHAAgACQAKAAwA
DAAMAAwADAAJAAgACQAIAAcABwAHAAcABwAHAAQAAwACAAEAAAAAAP7//v/+//7//v/+
/////////////////////////////////////////////////////v8AAAAAAAAAAP7/
/v/+//7//v/+//7//v/8//z//f/9////////////AQABAAIABQAIAA8AFQAaAB4AIwAo
ACgAKgAxADEAMgA2ADMAIQAMAPz/7//b/8n/xP/E/8D/vf+8/7r/vv/I/9b/5f/v//T/
+v8AAAQABgAHAAcABgAFAAQAAQACAAIAAwADAAMAAwACAAIAAgACAAIAAgACAAIAAgAC
AAMAAQAAAAAAAAACAAIAAgADAAMAAwADAAMAAQABAAIAAgAEAAQABAADAAMAAwADAAMA
AwADAAMAAwADAAMAAwADAAMAAwADAAMABQAFAAUABQADAAIAAgACAAIAAgADAAMABQAE
AAQABAAEAAQABAAEAAMAAwADAAMAAQABAAEAAAACAAEAAQABAP///////////f/8//v/
+//7//v/+v/6//j/+P/4//f/9//3//f/9//1//X/9f/z//P/8//z//P/9f/1//X/9f/0
//T/9f/2//n/+v/7//z//P/8//7/AAABAAIABQAFAAgACQAKAAsACgALAAsACwALAAsA
CwALAAsACwALAAsACwAKAAoACgAKAAkACQAJAAkACQAJAAkACQAJAAkACQAJAAkACQAJ
AAkACQAJAAkACQAKAAoACgAKAAoACgAKAAoACgAKAAoADAAMAAwADAAKAAoACgAKAAoA
CgAKAAoACgAKAAsACwALAAoACgAJAAkACQAJAAkACwALAAsACwAJAAkACAAIAAgACAAI
AAgACAAIAAgACAAHAAcABwAIAAgACAAHAAcABwAHAAcABwAHAAcABwAHAAcABwAHAAcA
BwAHAAYABgAEAAQABgAGAAgABgAGAAYABgAIAAkACQAJAAcABwAJAAkACgALAAwADQAQ
ABIAEgASABAAEAANAAwADQAMAAsACwAJAAkACQAJAAgABwAGAAUABAAEAAIAAgACAAIA
AgACAAUABQAFAAUABQAFAAUABQADAAMAAwADAAMAAwADAAMAAwADAAMAAgADAAQABQAG
AAUABAADAAIAAgACAAIAAgAEAAQABQAFAAMAAwADAAMAAQADAAQABwAMABMAGQAgACQA
KQAsACwAMAAxAC8ANAA6ADUAJQAQAAIA9f/f/83/yv/K/8L/v/++/77/wv/O/9r/5f/x
//j//P8CAAYABgAHAAkACgAHAAgABwAGAAQABQAFAAUABQAEAAQABAAGAAYABgAGAAQA
BAAEAAUABwAGAAYABgAEAAQABAAFAAUABQAFAAUABQAFAAYABgAGAAYABgAFAAMAAwAD
AAMABQAFAAUABQAHAAcABwAHAAYABQAEAAMAAwADAAMAAwAFAAQABAAEAAQABAAFAAUA
AwACAAIAAgACAAIAAgACAAMAAwADAAMAAwADAAMAAgAAAP//////////////////+//6
//n/+f/5//n/+P/4//b/9v/2//X/9f/1//X/9f/1//X/9f/z//H/8f/x//H/8f/x//H/
8f/0//T/9f/2//X/9v/3//j/+v/6//z//v///wAAAwADAAYABwAIAAkACAAJAAkACQAJ
AAkACQAJAAkACQAJAAkABwAGAAYABgAIAAcABwAHAAkACQAJAAkABwAHAAcABwAFAAUA
BQAFAAYABwAIAAkACQAKAAoACgAKAAoACgAKAAoACgAKAAoACAAIAAgACAAIAAgACAAI
AAgACAAIAAgABgAGAAcABwAHAAYABgAFAAcABwAHAAcABQAFAAUABQAHAAcABgAGAAYA
BgAGAAYABgAGAAYABgAFAAUABQAGAAYABgAFAAUABQAFAAUABQAFAAUABQAFAAUABQAF
AAUABwAHAAYABgAGAAYABAAEAAQABAAEAAUABQAFAAMAAwAFAAUABgAHAAgACQAMAA4A
DgAOAA4ADgALAAoACQAIAAcABwAFAAUABQAFAAYABQAEAAMAAAAAAP7//v/+//7//v/+
/wEAAQABAAEA//////////8BAAEAAQABAAEAAQABAAEAAQABAAEAAAAAAAAAAAAAAAAA
AAAAAAAAAAAAAAAAAAAAAAAAAQABAAEAAQABAAEAAQABAAAAAQACAAkAEQAWABoAIQAm
ACoAKgAtAC0ALAAwADUAMQAeAAoA+//t/9n/yv/I/8j/w//A/8L/wP/C/8r/1f/f/+z/
9P/4//7/BAAHAAcABgAFAAQAAwACAAIAAwADAAMAAwACAAIAAgACAAIAAgACAAIAAgAC
AAMAAwACAAIAAgAAAAAAAAABAAEAAQABAAEAAwADAAQABAAEAAQABAADAAEAAQABAAEA
AQABAAEAAQABAAEAAQABAAEAAQABAAEAAQABAAEAAQADAAIAAgACAAIAAgADAAMAAwAC
AAIAAgAAAAAAAAAAAAEAAQABAAEAAQABAAEAAAAAAP////////3//f/9//3/+//6//n/
+f/5//n/+P/4//b/9v/2//X/9f/1//X/9f/z//P/8//x//P/8//z//P/8f/x//H/8f/y
//L/8//0//X/9v/3//j/+v/6//z//v///wAAAwADAAYABwAIAAkACgALAAsACwANAA0A
DQANAAsACwALAAsACwAKAAoACgAMAAsACwALAAsACwALAAsACQAJAAkACQALAAsACwAL
AAsACwALAAsACwAMAAwADAAKAAoACgAKAAoACgAKAAoADAAMAAwADAAMAAwADAAMAAoA
CgAKAAoACgAKAAsACwALAAoACgAJAAkACQAJAAkACQAJAAkACQAJAAkACAAIAAgACAAI
AAgACAAIAAgACAAHAAcABwAIAAYABgAFAAUABwAHAAcABwAHAAcABwAHAAcABwAHAAcA
BwAHAAYABgAEAAYACAAIAAgACAAIAAYABwAHAAcABQAFAAcABwAKAAsADAANAA4AEAAQ
ABAAEAAQAA0ADAALAAoACQAJAAkACQAJAAkACgAJAAgABwAGAAYABAAEAAIAAgACAAIA
AwADAAMAAwAFAAUABQAFAAUABQAFAAUAAwADAAMAAwADAAMAAwACAAIAAgACAAIABAAE
AAQABAAEAAQABAAEAAQABAAFAAUAAwADAAMAAwADAAUABgAJAA4AFQAdACAAJAApAC4A
LgAwADMAMwA2ADoAMwAhAA4AAgDz/9//z//Q/87/yP/D/8D/wP/I/9T/3v/r//X/+P/+
/wQACAAKAAsADQAKAAkACAAHAAYABgAHAAcABwAHAAYABgAGAAYABgAGAAYABAAEAAQA
BQAHAAYABgAGAAYABgAGAAcABwAHAAcABwAHAAcACAAIAAgACAAIAAcABwAHAAcABwAH
AAcABwAHAAcABwAHAAcABwAHAAcABwAFAAUABQAFAAcABgAGAAYABgAGAAcABwAFAAQA
BAAEAAYABgAGAAYABQAFAAUABQAFAAUABQAEAAQAAwADAAMAAQABAAEAAQD///7//f/9
//3//f/8//z//P/8//z/+//5//n/+f/5//n/+f/5//f/+f/5//n/+f/5//n/+f/5//j/
+P/5//r/+//8//3//v8AAAAAAgAEAAMABAAHAAcACgALAAwADQAOAA8ADwAPAA8ADwAP
AA8ADwAPAA8ADwANAAwADAAMAA4ADQANAA0ADQANAA0ADQANAA0ADQANAA0ADQANAA0A
DQANAA0ADQANAA4ADgAOABAAEAAQABAAEAAQABAAEAAOAA4ADgAOAA4ADgAOAA4ADgAO
AA4ADgAMAAwADQANAA8ADgAOAA0ADQANAA0ADQANAA0ADQANAA8ADwAOAA4ADAAMAAwA
DAAMAAwADAAMAAsACwALAAwADgAOAA0ADQANAA0ADQANAAsACwALAAsACwALAAsACwAN
AA0ADAAMAAoADAAMAAwADAAMAAwACgALAAsACwANAA0ADwAPABAAEQASABMAFAAWABYA
FgAUABQAEQAQABEAEAAPAA8ADwAPAA8ADwAOAA0ADAALAAoACgAIAAgACAAIAAgACAAJ
AAkACQAJAAkACQAJAAkACQAJAAkACQAJAAkACQAJAAkACQAJAAgACAAIAAgACAAIAAgA
CAAIAAgACAAIAAgACgAKAAsACwAJAAkACQAJAAkACQAKAA0AEgAZAB8AJAAqAC0AMAAy
ADYAOwA7ADwAQgA9ACsAFgAIAPn/5f/T/87/zv/K/8f/xP/E/8j/0v/g/+//+f/+/wYA
DgAQABIAEQARABAADwAOAA8ADgAMAA0ADQANAA0ADAAMAAwADgAOAA4ADgAMAAwADAAN
AA0ADAAMAAwADgAOAA4ADwAPAA8ADwAPAA8ADwAQABAAEAAQABAADwAPAA8ADwAPAA8A
DwAPAA8AEQARABEAEQAPAA8ADwAPAA8ADwAPAA8ADwAOAA4ADgAOAA4ADwAPAA8ADgAO
AA4AEAAQABAAEAAPAA8ADwAPAA0ADQANAAwADgANAA0ADQALAAsACwALAAsACgAJAAkA
BwAHAAYABgAFAAYABwAHAAUABQAFAAUABwAHAAcABQADAAMAAwADAAMAAwADAAMABAAE
AAUABgAJAAoACwAMAA4ADgAQABIAEQASABUAFQAWABcAGAAZABoAGwAbABsAHQAdAB0A
HQAbABsAGwAbAB0AHAAcABwAGgAZABkAGQAZABkAGQAZABkAGQAZABkAGwAbABsAGwAZ
ABkAGQAZABkAGgAaABoAGgAaABoAGgAaABoAGgAaABoAGgAaABoAGgAaABoAGgAaABoA
GgAaABgAGAAZABkAGwAaABoAGQAZABkAGQAZABkAGQAZABkAGQAZABgAGAAYABgAGAAY
ABkAGgAbABwAGQAZABkAGgAYABgAFwAXABkAGQAZABkAGQAZABkAGQAZABkAGQAZABsA
GwAaABoAGgAYABYAFgAWABYAGAAZABkAGQAbABsAHQAdACAAIQAiACMAIwAkACMAIgAi
ACIAHwAeAB0AHAAbABsAHQAdAB0AHQAcABsAGgAZABcAFgATABIAFQAWABcAGAAZABkA
GQAZABcAFwAXABcAFwAXABcAFwAXABcAFwAXABcAFwAXABYAFgAWABYAFgAWABYAFgAW
ABgAGAAYABgAFgAWABcAFwAXABcAFwAXABkAGQAYAB0AJAArAC8AMgA2ADsAPgBAAEQA
RwBHAEoAUABJADcAIgAUAAUA7//f/9z/3P/W/9P/0v/U/9r/5P/w/wEACQAOABYAHgAi
ACAAHwAhACAAHwAeAB0AHAAcAB0AHQAdAB8AHgAeAB4AHgAeAB4AHgAeAB4AHgAfAB0A
HAAeAA==
         </WaveFormData>
      </LeadData>
      <LeadData>
         <LeadByteCountTotal>10000</LeadByteCountTotal>
         <LeadTimeOffset>0</LeadTimeOffset>
         <LeadSampleCountTotal>5000</LeadSampleCountTotal>
         <LeadAmplitudeUnitsPerBit>4.88</LeadAmplitudeUnitsPerBit>
         <LeadAmplitudeUnits>��V</LeadAmplitudeUnits>
         <LeadHighLimit>2147483647</LeadHighLimit>
         <LeadLowLimit>268435456</LeadLowLimit>
         <LeadID>V2</LeadID>
         <LeadOffsetFirstSample>0</LeadOffsetFirstSample>
         <FirstSampleBaseline>0</FirstSampleBaseline>
         <LeadSampleSize>2</LeadSampleSize>
         <LeadOff>FALSE</LeadOff>
         <BaselineSway>FALSE</BaselineSway>
         <ExcessiveACNoise>FALSE</ExcessiveACNoise>
         <MuscleNoise>FALSE</MuscleNoise>
         <LeadDataCRC32>2985978613</LeadDataCRC32>
         <WaveFormData>
GAEYARgBGAH7AN4AwQCkAHMARAAVAOb/4v/e/9r/1v/g/+j/8P/4//n/+v/7//z/9//0
//H/7v/s/+z/7P/s/+r/6v/q/+r/6v/q/+r/6v/q/+r/6v/q/+r/6v/q/+r/6v/q/+r/
6v/s/+z/7P/s/+z/7P/s/+z/7P/s/+z/7P/s/+z/7P/s/+7/7v/u/+7/8P/w//D/8P/y
//L/8v/y//H/8P/v/+7/7//w//H/8v/0//T/9P/0//b/9v/2//b/+P/4//j/+P/7//z/
/f/+////AAABAAIABQAGAAcACAAJAAoACwAMAA8AEAARABIAEwAUABUAFgAYABgAGAAY
ABoAGgAaABoAGAAYABgAGAAZABoAGwAcABwAHAAcABwAHAAcABwAHAAaABoAGgAaABcA
FgAVABQAEQAQAA8ADgALAAoACQAIAAUABAADAAIAAQAAAP///v/9//z/+//6//n/+P/3
//b/9v/2//b/9v/0//T/9P/0//T/9P/0//T/9v/2//b/9v/4//j/+P/4//f/9v/1//T/
9v/2//b/9v/2//b/9v/2//b/9v/2//b/9v/2//b/9v/4//j/+P/4//j/+P/4//j/9v/2
//b/9v/4//j/+P/4//j/+P/4//j/9v/2//b/9v/2//b/9v/2//b/9v/2//b/9P/0//T/
9P/0//T/9P/0//T/9P/0//T/8v/y//L/8v/y//L/8v/y//L/8v/y//L/8P/w//H/8f/z
//L/8v/y//H/8f/z//P/9v/4//j/+P/2//b/9v/1//f/9//3//f/9f/2//b/9//5//j/
9//3//j/+P/4//f/9v/2//b/9v/2//b/9f/z//H/8f/w/+//7//v/+7/7f/s/+z/7P/s
/+r/6f/p/+n/6f/p/+n/6f/p/+j/6P/o/+j/6P/o/+j/6v/q/+r/6v/o/+j/6P/o/+j/
5//n/+f/5//l/+P/3v/e/+L/5//u//3/EAAmAEQAdACrANsA+wAWAS0BMgEdAfcA2QC7
AJIAXQAgAOf/v/+y/8P/3P/m/+j/8f/6//7///8AAP7/+//2//X/8v/v/+7/7v/t/+z/
6//r/+v/6//r/+v/6//r/+v/6//r/+v/6//r/+r/6v/r/+v/6//r/+v/6//s/+z/7P/s
/+z/7P/s/+z/7P/s/+//7//v/+//7//w//D/8P/u/+//7//v/+//8P/w//D/8v/y//P/
9P/y//L/8v/y//P/9P/1//b/9v/3//j/+P/4//n/+//8//3//v/+/wAAAwAEAAUABwAI
AAkACwAMAA0ADgAQABIAEwAVABYAGAAYABgAGgAbABoAGwAbABsAGwAdAB0AHQAdAB0A
HQAeACAAIAAgACAAHwAfAB8AHwAhACEAIQAhACEAHwAeAB0AGgAaABkAGAAYABcAFQAT
ABIADwAOAAwACAAIAAcABgAEAAMAAgABAP///v/9//z//f/8//z//P/8//v/+v/6//j/
+P/4//j/+v/5//n/+f/5//j/+P/4//j/+P/4//j/+P/5//n/+f/5//n/+f/6//r/+v/5
//n/+//8//z//P/6//r/+v/6//r/+v/6//r/+//7//v/+//8//z//P/8//z//P/8//z/
/P/8//z//P/7//v/+v/6//r/+v/5//n/+f/5//n/+f/2//b/9v/2//f/9//3//f/9//3
//f/9v/2//b/9v/2//X/9f/1//X/8//y//T/9v/2//b/9v/2//b/9P/1//X/9f/0//T/
9P/1//f/+f/5//r/+//6//n/+P/6//r/+f/5//v/+//7//v/+v/6//v/+//6//n/+f/6
//j/+P/3//b/9v/2//b/9v/2//X/8//x//H/8P/v/+//7//u/+3/7P/s/+z/7P/s/+v/
6//r/+v/7f/t/+3/7f/s/+z/7P/s/+r/6v/q/+r/7P/s/+z/7P/q/+r/6v/q/+n/6f/r
/+n/5//j/+L/4v/k/+n/9P8FABgAMgBaAI4AvwDrAA0BKgE3ASoBCwHtAM8AqQB8AEMA
AgDN/7H/tP/P/+L/6P/s//X//P8AAAMAAgD+//v/+P/1//L/8f/w//D/7//u/+3/7f/t
/+3/7f/t/+3/7f/t/+3/7f/t/+3/7f/s/+z/7//v/+//7//t/+3/7v/u/+7/7v/u/+7/
7v/u/+7/7v/v/+//7//v/+//8P/w//D/8v/z//P/8//x//L/8v/y//L/8v/z//T/9P/0
//T/9P/1//b/9//4//r/+//8//z//v///wEAAgABAAIAAgAEAAUABgAHAAkADAANAA8A
EAAPABAAEgAUABUAFwAYABoAGAAYABoAGwAcAB0AHQAdAB8AIQAhACEAIQAhACEAIgAg
ACAAIAAgACEAIQAhACEAHwAfAB8AHwAfAB0AHAAbABoAGgAZABgAFAATABEADwAOAAsA
CgAIAAgACAAHAAYABAADAAIAAQD///7//f/8//v/+v/6//r/+v/5//j/+P/4//j/+P/4
//j/9//3//f/9//2//b/9v/2//b/9v/2//j/+f/5//n/9//3//f/+P/2//b/9f/1//f/
+P/4//j/+v/6//r/+v/4//j/+P/4//n/+f/5//n/+P/4//j/+P/4//j/+P/4//r/+v/6
//r/+//7//r/+v/4//j/9//3//f/9//3//f/9v/2//b/9v/z//P/8//z//X/9f/1//T/
9P/0//T/9P/1//X/9f/1//X/9P/0//T/8//y//H/8P/w//H/8f/x//D/8P/w//H/8//1
//X/9v/4//j/+P/4//b/9v/1//X/9f/1//X/9f/2//b/9//3//b/9f/1//b/9P/0//P/
8v/y//L/8v/y//P/8//y//H/8f/w/+//7//v/+7/7f/s/+r/6v/q/+r/6f/p/+n/6f/p
/+n/6f/p/+r/6v/q/+r/6v/q/+r/6v/o/+j/6P/o/+j/6P/o/+j/6f/p/+f/5//p/+f/
5P/g/+L/5f/o//H//v8SACYAQgBtAKUA0wDyAAsBIAEdAQMB4QDHAKwAjQBkACsA7//E
/7H/vP/S/+D/5f/s//b//f8AAAAA///8//n/9P/v/+z/7P/r/+r/6f/p/+n/6f/r/+v/
6//r/+n/6f/p/+n/6f/p/+j/6P/p/+n/6f/p/+v/6//s/+z/6v/q/+r/6v/s/+z/7P/s
/+v/6//r/+v/6//s/+z/7P/s/+3/7f/t/+//8P/w//D/7v/u/+//8P/w//D/8P/w//H/
8v/z//T/9P/1//b/9v/0//X/9//4//v//P/8//7//f/+////AQACAAMABQAGAAcACAAK
AAwADQAPABAAEgAUABQAFgAXABgAGQAZABkAGQAbABsAGwAbABsAGwAcABwAHAAcABwA
HQAdAB0AHQAdAB0AHQAdAB8AHQAcABsAGAAYABcAFgAUABMAEQAPAA4ACwAKAAgABgAG
AAUABAACAAEAAAD//////v/9//z/+f/4//j/+P/4//f/9v/2//b/9v/2//b/9v/1//X/
9f/1//T/9P/0//T/9P/0//T/9P/1//X/9f/3//f/9//4//j/+P/3//f/9//4//j/+P/4
//j/+P/4//j/+P/4//j/9//3//f/9//2//b/9v/2//b/9v/2//b/9v/2//b/9v/1//X/
9P/0//b/9v/1//X/8//z//P/8//0//T/9P/0//P/8//z//P/8//z//P/8v/0//T/9P/0
//P/8//z//P/8//y//L/8v/y//L/8v/y//L/8P/x//H/8f/y//L/8v/z//P/9f/1//b/
+v/6//r/+v/5//j/9v/1//f/9//3//f/9v/2//f/9//2//X/9f/2//j/+P/3//b/9P/0
//T/9P/0//P/8f/v/+//7v/t/+3/7f/s/+v/6v/q/+r/6v/q/+n/6f/p/+n/6f/p/+n/
6f/o/+j/6P/o/+r/6v/q/+r/6P/o/+j/6P/o/+j/6P/o/+n/6f/r/+n/5//j/+L/4P/i
/+P/6P/z/wQAFAAqAE4AgwC5AOMABAEfAS4BJwELAekAzQCuAIUATgAPANn/uP+z/8j/
4P/o/+v/8v/8////AAAAAP//+v/3//T/8f/u/+7/7f/s/+v/6//r/+v/6//r/+v/6//r
/+v/6//r/+v/6//q/+r/7f/t/+3/7f/t/+3/7v/u/+7/7v/u/+7/7v/u/+7/7v/t/+3/
7f/t/+7/8P/x//L/8P/x//H/8f/x//L/8v/y//D/8P/x//L/9P/0//T/9P/z//T/9f/2
//j/+f/6//r/+P/5//v//P/9//7//v8AAAEAAgADAAUABgAHAAkACgALAAwADgAQABEA
EwAUABYAFgAWABgAGQAcAB0AHQAdAB0AHwAfAB8AHwAfAB8AIAAgACAAIAAgAB8AHwAf
AB8AIQAhACEAIQAjACEAIAAfABwAHAAbABoAGAAXABUAEwASAA8ADgAMAAoACgAJAAgA
BAADAAIAAQABAAAA///+//v/+v/6//r/+v/5//j/+P/4//j/+P/4//j/9//3//f/+f/4
//j/+P/4//j/+P/4//b/9//3//f/+f/5//n/+v/6//r/+f/5//n/+v/6//r/+P/4//j/
+P/6//r/+v/6//v/+//7//v//P/8//z//P/6//r/+v/6//r/+v/6//r/+//7//r/+v/6
//r/+f/5//n/+f/5//n/+P/4//j/+P/3//f/9//3//f/9//3//b/9v/2//b/9v/1//X/
9f/1//X/9P/0//T/9P/2//T/8v/0//T/9P/0//T/9f/1//X/9P/0//T/9f/3//n/+f/6
//r/+v/6//r/+v/6//n/+f/7//v/+//7//v/+v/6//n/+P/3//f/+P/6//r/+f/4//b/
9v/2//b/9P/z//H/7//v/+7/7f/t/+//7v/t/+z/7P/s/+z/7P/r/+v/6//r/+n/6f/p
/+n/6v/q/+r/6v/q/+r/6v/q/+r/6v/q/+r/6v/q/+r/6v/r/+v/6//p/+f/4//g/+D/
5P/p//L/AQAUACoATACAALUA4wADASABMQEuAREB8QDTALEAiABTABIA2/+3/7T/y//g
/+b/7P/3//7/AgADAAIAAAD7//j/9f/y//H/7v/u/+3/7P/t/+3/7f/t/+3/7f/t/+3/
7f/t/+3/7f/t/+3/7P/s/+//7//v/+//7f/t/+7/7v/u/+7/7v/u//D/8P/w//D/8f/x
//H/8f/x//L/8v/y//L/8//z//P/8//0//T/9P/0//T/9f/2//b/9v/2//b/9//4//n/
+v/6//v//P/8//z//f///wAA//8AAAAAAgAFAAYABwAJAAoACwANAA4AEQASABQAFgAW
ABcAFwAYABoAGgAcAB0AHgAfAB8AHwAfACEAIQAhACMAIwAjACQAIgAiACIAIgAlACUA
JQAlACMAIwAjACMAIwAhACAAHwAeAB4AHQAcABgAFwAVABMAEgAPAA4ADAAKAAoACQAI
AAYABQAEAAMAAQAAAP///v/9//z//P/8//z/+//6//r/+v/6//r/+v/6//n/+f/5//f/
9v/2//b/9v/2//b/9v/4//n/+f/5//f/9//3//j/+P/4//f/9//3//j/+P/4//j/+P/4
//j/+P/4//j/+P/5//n/+f/5//j/+P/4//j/+P/4//j/+P/6//r/+v/6//r/+f/3//b/
+P/4//f/9//3//f/9//3//b/9v/2//b/9//3//f/9//2//X/9P/y//L/8v/y//L/8//z
//P/8//z//L/8v/y//L/8P/w//D/8P/w//D/8f/x//H/8v/y//L/8//x//P/8//0//j/
+P/4//j/+P/4//f/9//3//f/9//3//j/+P/5//n/9v/1//X/9v/4//j/9//2//X/9P/z
//L/9P/z//H/7//v/+7/7f/t/+3/7P/r/+r/6P/o/+j/6P/p/+n/6f/p/+n/6f/p/+n/
6P/o/+j/6P/m/+b/5v/m/+j/6P/o/+j/6P/o/+j/6P/n/+f/5//n/+f/4//g/97/4P/l
/+r/9f8EABYALgBSAIkAvwDpAAgBIwEuAR0B+wDdAMEAoAB1AD4AAQDN/67/sf/I/9j/
4P/n//D/9v/7//7//v/5//b/8f/u/+3/7P/s/+v/6v/p/+n/6f/p/+f/5//n/+f/5//n
/+f/5//p/+n/6P/o/+n/6f/p/+n/5//n/+j/6P/p/+r/6//s/+r/6v/q/+r/6f/p/+n/
6f/r/+z/7P/s/+r/6//r/+v/7f/u/+7/7v/w//D/8f/y//L/8v/y//L/8f/y//P/9P/2
//f/+P/4//j/+f/7//z/+//8//z//v/9//7///8BAAIAAwAFAAYACQAKAAwADgANAA8A
EAASABIAEgAUABUAGAAZABkAGQAZABsAGwAbABsAGwAbABwAHgAeAB4AHgAdAB0AHQAd
ABsAGwAbABsAHQAbABoAGQAWABYAFQAUABAADwANAAsACgAHAAYABAACAAIAAQAAAP7/
/f/8//v/9//2//X/9P/z//L/8v/y//L/8f/w//D/8P/w//D/8P/w/+//7//v/+//7v/u
/+7/8P/w//D/8P/u/+//7//v/+//7//v//D/8P/w/+//7//t/+7/7v/u/+7/7v/u/+7/
7v/u/+7/7v/v/+//7//v//D/8P/w//D/7v/u/+7/7v/u/+7/7v/u/+3/7f/s/+z/7P/s
/+v/6//t/+3/7f/t/+r/6v/q/+r/6f/p/+n/6f/p/+n/6f/o/+b/5v/m/+b/5//n/+f/
5//n/+b/5v/m/+j/6P/m/+b/5v/m/+b/5//n/+f/5P/k/+T/5f/m/+n/6v/s/+z/7P/s
/+z/7P/s/+v/6//r/+v/6//r/+z/7P/t/+3/6v/p/+n/6v/s/+z/6//q/+r/6v/q/+r/
6v/p/+f/5f/l/+T/4//j/+X/5P/j/+L/4P/g/+D/4P/f/9//3//f/9//3//f/9//4P/g
/+D/4P/e/97/3v/e/97/3v/e/97/3v/e/97/3v/d/9v/2//d/93/2f/W/9b/1v/Z/+D/
6f/2/wgAHgBAAHUAqQDTAPAACQEaARUB9wDVALkAngB7AEgACwDV/7L/qf+4/87/2v/d
/+T/7P/z//T/9P/z//D/7f/q/+f/5P/k/+P/4v/h/+H/4f/h/9//3//f/9//4f/h/+H/
4f/h/+H/4P/g/+H/4f/h/+H/4f/h/+L/4v/i/+L/4v/i/+L/4v/i/+L/4//j/+P/4//j
/+T/5P/k/+T/5f/l/+X/5f/m/+b/5v/m/+b/5//o/+j/6P/o/+j/5//o/+n/6v/q/+v/
7P/s/+z/7f/v//D/8f/y//L/9P/1//b/9//5//r/+//9//7//f/+/wAAAgADAAUABgAI
AAoACgAMAA0ADgAPAA8ADwAPABEAEQARABEAEQARABIAEgASABIAEgATABMAEwATABMA
EwATABMAFQATABIAEQAQABAADwAOAAwACwAJAAcABAABAAAA/v/+//7//f/8//r/+f/4
//f/9f/0//P/8v/x//D/8P/w//D/7//u/+7/8P/w//D/8P/w/+//7//v/+//7v/u/+7/
7v/u/+7/7v/u/+//7//v/+//7//v//D/8P/w/+//7//v//D/8P/w//D/8P/w//D/8P/w
//D/8P/x//H/8f/x//L/8v/y//L/8v/y//L/8v/y//L/8v/y//P/8//y//L/8v/y//H/
8f/x//H/8f/x//D/8P/w//D/8f/x//H/8f/v/+//7//u/+7/7v/u/+7/7f/t/+3/7f/v
/+7/7v/u/+7/7v/s/+z/7P/s/+z/7P/t/+//8P/x//L/8v/y//P/8f/z//P/9P/2//b/
9v/2//j/+P/3//f/9//3//f/9//4//j/+f/5//j/9//3//j/+v/6//n/+P/2//b/9v/2
//j/9//1//P/8//y//H/8f/x//D/7//u/+7/7v/u/+7/7//v/+//7//v/+//7//v/+z/
7P/s/+z/7v/u/+7/7v/s/+z/7P/s/+7/7v/u/+7/7//v/+//7//t/+v/6P/m/+T/6f/w
//n/CgAgADgAXACRAMUA7wAOAScBOAEvAQ8B6wDPAKwAfwBGAAkA1f+4/7v/1P/o/+z/
8f/8/wIABwAIAAgAAwAAAPv/+P/3//j/+P/3//b/8//z//P/8//z//P/8//z//P/8//z
//P/8//z//L/8v/z//P/8//z//P/8//0//T/9P/0//T/9P/2//b/9v/2//f/9//3//f/
9f/2//b/9v/4//n/+f/5//n/+v/6//r//P/8//3//v/8//z//P/8//3//v///wAAAAAB
AAIAAgACAAMABQAGAAcACAAIAAoACwAMAA0ADwAQABEAEwAUABUAFgAYABoAGQAbABwA
HgAgACAAIgAjACQAJQAlACUAJQAnACcAJwAlACUAJQAmACYAJgAmACYAKQApACkAKQAp
ACkAKQApACkAJwAmACUAJAAkACMAIgAgAB8AHQAbABwAGQAYABYAEwASABAADgAOAA0A
DAALAAcABgAFAAQAAwACAAIAAgACAAEAAAAAAP7//v/+//7//v/9//3//f////7//v/+
//7//v/+//7//v////////////////8AAAAAAAD/////AQACAAIAAgAAAAAAAAAAAAAA
AAAAAAAAAQABAAEAAQACAAIAAgACAAAAAAAAAAAAAgACAAIAAgABAAEAAAAAAAAAAAD/
///////////////+//7//v/+//3//f/9//3//f/9//3//P/8//z//P/8//3//f/9//3/
/f/8//z//P/4//j/+v/6//r/+v/6//r/+v/6//v/+//7//j/+P/4//n/+f/7//v//P8A
AAAAAAAAAAAAAAD///////////////8AAAAAAQABAAAA/////wAAAAAAAP///v/+//7/
/v/+//7//f/7//n/+f/4//f/9//3//b/9f/0//T/9P/0//T/8f/x//H/8f/z//P/8//z
//D/8P/w//D/8P/w//D/8P/y//L/8v/y//L/8v/y//L/7//v//H/8f/v/+v/6P/o/+j/
6//y//3/DgAgADYAXACTAMcA8wASAS8BPgEvAQ8B7wDTAKwAfwBEAAUA0f+2/7n/0v/k
/+z/8f/6/wIABQAIAAYAAwAAAP3/+v/3//b/9v/1//T/8//z//P/8//1//X/9f/1//P/
8//z//P/9f/1//T/9P/z//P/8//z//P/8//0//T/9P/0//T/9P/2//b/9v/2//X/9f/1
//X/9//4//j/+P/4//n/+f/5//f/+P/4//j/+P/4//n/+v/8//z//P/8//3//v///wAA
AAABAAIAAgAAAAEAAwAEAAcACAAIAAoACwAMAA0ADwAOAA8AEQASABMAFAAWABgAFwAZ
ABoAHAAeAB4AIAAhACIAIwAjACMAIwAlACUAJQAlACUAJQAmACQAJAAkACQAJQAlACUA
JQAnACcAJwAnACcAJQAkACMAIgAiACEAIAAeAB0AGwAZABgAFQAUABIAEAAQAA8ADgAM
AAsACgAJAAcABgAFAAQAAQAAAAAAAAACAAEAAAAAAAAAAAAAAAAAAAD///////////7/
/v/+/wAAAAAAAAAAAAABAAEAAQD///////8AAAIAAgABAAEAAQACAAIAAgACAAIAAgAC
AAIAAgACAAIAAQABAAEAAQAAAAAAAAAAAAAAAAAAAAAAAAAAAAAAAAADAAMAAgACAAAA
AAD////////////////+//7//v/+//3//f/9//3//f/9//3//P/8//z//P/8//v/+//7
//v//f/8//z//P/8//z/+v/6//r/+v/4//n/+f/5//j/+P/4//n/+f/7//v//P8AAAAA
AAAAAAAAAAD////////////////+//7///////7//f/9//7//v/+//3//P/8//z//P/8
//z/+//5//f/9//2//X/9f/1//T/8//y//L/8v/y//L/8f/x//H/8f/v/+//7//v//D/
8P/w//D/7v/u/+7/7v/w//D/8P/w//D/8P/w//D/7//v/+//7//t/+3/7P/q/+j/6f/w
//X/AAAQACIAOABdAJEAxQDsAAcBIAEpARsB9wDXALwAnwB8AEcACwDY/7v/vP/O/+L/
6f/u//b///8EAAYABQACAP///P/5//b/9v/1//T/8//z//P/8//z//P/8//z//H/8f/x
//H/8//z//L/8v/x//H/8f/x//H/8f/y//L/8v/y//L/8v/y//L/8v/y//P/8//z//P/
8f/y//L/8v/0//X/9f/1//X/9v/2//b/9v/2//f/+P/6//r/+v/6//n/+v/7//z//P/9
//7//v/+////AQACAAEAAgACAAQABQAGAAcACQAKAAsADQAOAA8AEAASABQAEwAVABYA
GAAYABgAGgAbABwAHQAdAB0AHQAfAB8AHwAfAB8AHwAgACAAIAAgACAAIQAhACEAIQAh
ACEAIQAhACMAIQAgAB8AHgAeAB0AHAAcABsAGQAXABYAEwASABAAEAAQAA8ADgAKAAkA
CAAHAAUABAADAAIAAQAAAAAAAAAAAP///v/+//7//v/+//7//v/9//3//f/9//z//P/8
//z//P/8//z//v/////////9//3//f/+//7//v/9//3//f/+//7//v/+//7//v/+//7/
/v/+//7//f/9//3//f/8//z//P/8//z//P/8//z//P/8//z//P/9//3//P/8//z//P/7
//v/+//7//v/+//8//z//P/8//v/+//7//v/+//7//v/+v/4//j/+P/4//n/+f/5//n/
+f/4//j/+P/2//b/+P/4//j/+P/4//b/9//3//f/9v/2//b/9//3//n/+f/6//z//P/8
//z/+v/6//n/+f/7//v/+//7//z//P/9//3//P/7//v//P/+//7//f/8//r/+v/6//r/
+v/5//f/9f/1//T/8//z//X/9P/z//L/8P/w//D/8P/v/+//7//v/+//7//v/+//7v/u
/+7/7v/u/+7/7v/u/+7/7v/u/+7/7P/s/+z/7P/t/+3/7//t/+3/6f/m/+T/5v/r//L/
/f8OACIAPABmAJ0A0QD3ABYBLwE4ASUBBQHlAMcAoABxADQA9//L/7b/vf/Y/+j/7P/x
//r/AAADAAYABAABAP7/+//4//X/9P/0//P/8v/z//P/8//z//H/8f/x//H/7//v/+//
7//x//H/8P/w//H/8f/x//H/8f/x//L/8v/y//L/8v/y//T/9P/0//T/9f/1//X/9f/1
//b/9v/2//T/9f/1//X/9//4//j/+P/4//j/+f/6//r/+v/6//r/+f/6//v//P/6//v/
/P/8//3///8CAAQAAwAEAAQABgAJAAoACwANAA4ADwARABIAEwAUABYAGAAXABkAGgAc
AB4AHgAgACEAIAAhACEAIQAhACMAIwAjACMAIwAjACQAJAAkACQAJAAnACcAJwAnACUA
JQAlACUAJQAjACIAIQAiACIAIQAgAB4AHQAbABkAGAAVABQAEgAQABAADwAOAAoACQAI
AAcABwAGAAUABAADAAIAAgACAAAA///+//7//v/+//7//v8AAP///////wEAAAAAAAAA
/v/+//7//v8AAAEAAQABAAEAAQABAAIAAgACAAEAAQABAAIAAgACAAIAAgACAAIAAgAC
AAIAAgADAAMAAwADAAIAAgACAAIAAgACAAIAAgACAAIAAgACAAMAAwACAAIAAgACAAEA
AQABAAEAAQABAAIAAgACAAIAAQABAAEAAQABAAEAAQAAAP7//v/+//7/////////////
//7//v/+//z//v/+//z//P/8//z//P/9//3//f/+//7//v////3//////wAABAAEAAQA
BAACAAIAAQABAAMAAwADAAMAAgACAAMAAwAEAAMAAwAEAAQABAADAAIAAgACAAIAAgAA
AP///f/7//v/+v/5//n/+f/4//f/9v/4//j/+P/4//f/9//3//f/9//3//f/9//0//T/
9P/0//T/9P/0//T/9v/2//b/9v/2//b/9v/2//X/9//3//f/9f/z/+7/7P/u/+//9P//
/xAAJAA8AGIAlQDLAPUAFgEzAUABOQEbAfkA2wC4AIkAUAARAN3/wP/D/9z/8P/2//3/
CAAOABEAEgAOAAsACAAFAAIA///+//7//f/8//v/+//7//v/+//7//v/+//7//v/+//7
//v/+//6//r/+//7//v/+//9//3//v/+//7//v/+//7//v/+//7//v//////////////
AAAAAAAAAAABAAEAAQADAAQABAAEAAQABAAFAAYABgAGAAYABgAHAAgACQAKAAoACwAM
AAwADAANAA8AEAARABIAEgAUABMAFAAVABcAGgAbAB0AHgAhACIAJAAmACUAJwAoACoA
KgAqACwALQAwADEAMQAxAC8AMQAxADEAMwAzADMANAAzADIAMQAwADMAMwAzADMAMwAz
ADMAMwA1ADMAMgAxADIAMgAxADAALgAtACsAKQAoACUAJAAiAB4AHgAdABwAGgAZABgA
FwAVABQAEwASABEAEAAQABAADgANAAwADAAMAAwADAAMAA4ADQANAA0ADwAOAA4ADgAM
AAwADAAMAAwADQANAA0ADQANAA0ADgAQABAADwAPAA0ADgAOAA4AEAAQABAAEAAOAA4A
DgAOAA8ADwAPAA8AEAAQABAAEAASABIAEgASABIAEgASABIAEgARAA8ADgAQABAADwAP
ABEAEQARABEADgAOAA4ADgANAA0ADQANAA0ADQANAAwADgAOAA4ADgANAA0ADQANAA8A
DgAOAA4ACgAKAAoACgAKAAoADAANAA0ADQAOAA4ADgAPAA8AEQARABIAFAAUABQAFAAU
ABQAEwATABMAEwATABMAFgAWABcAFwAUABMAEwAUABQAFAATABIAFAAUABQAFAASABEA
DwANAA0ADAALAAsACwAKAAkACAAKAAoACgAKAAkACQAJAAkABwAHAAcABwAGAAYABgAG
AAgACAAIAAgACAAIAAgACAAIAAgACAAIAAkACQAJAAcABwAFAAIA/v8AAAUADAAVACYA
OgBUAHwAswDnAA8BLgFJAVIBQwEhAf8A4QC+AJMAWAAbAOv/0v/Z//T/BAAIABEAHAAg
ACMAJAAkACEAHAAZABYAFQASABIAEQAQAA8ADwAPAA8AEQARABEAEQARABEAEQARABEA
DwAQAA==
         </WaveFormData>
      </LeadData>
      <LeadData>
         <LeadByteCountTotal>10000</LeadByteCountTotal>
         <LeadTimeOffset>0</LeadTimeOffset>
         <LeadSampleCountTotal>5000</LeadSampleCountTotal>
         <LeadAmplitudeUnitsPerBit>4.88</LeadAmplitudeUnitsPerBit>
         <LeadAmplitudeUnits>��V</LeadAmplitudeUnits>
         <LeadHighLimit>2147483647</LeadHighLimit>
         <LeadLowLimit>268435456</LeadLowLimit>
         <LeadID>V3</LeadID>
         <LeadOffsetFirstSample>0</LeadOffsetFirstSample>
         <FirstSampleBaseline>0</FirstSampleBaseline>
         <LeadSampleSize>2</LeadSampleSize>
         <LeadOff>FALSE</LeadOff>
         <BaselineSway>FALSE</BaselineSway>
         <ExcessiveACNoise>FALSE</ExcessiveACNoise>
         <MuscleNoise>FALSE</MuscleNoise>
         <LeadDataCRC32>4087945634</LeadDataCRC32>
         <WaveFormData>
8AHwAfAB8AHKAaQBfgFYAQcBuABpABoACAD4/+j/2P/f/+T/6f/u/+7/7v/u/+7/7P/q
/+j/5v/k/+T/5P/k/+L/4v/i/+L/4v/i/+L/4v/g/+D/4P/g/+D/4P/g/+D/4v/i/+L/
4v/k/+T/5P/k/+L/4v/i/+L/4v/i/+L/4v/k/+T/5P/k/+b/5v/m/+b/6P/o/+j/6P/q
/+r/6v/q/+j/6P/o/+j/6f/q/+v/7P/t/+7/7//w//L/8v/y//L/8//0//X/9v/4//r/
/P/+/wEAAgADAAQACAAKAAwADgAQABIAFAAWABoAHAAeACAAIwAkACUAJgApACoAKwAs
AC0ALgAvADAAMAAwADAAMAAxADIAMwA0ADIAMgAyADIAMAAwADAAMAAuACwAKgAoACQA
IgAgAB4AGgAYABYAFAAQAA4ADAAKAAYABAACAAAA/f/8//v/+v/5//j/9//2//X/9P/z
//L/8P/w//D/8P/u/+7/7v/u/+7/7v/u/+7/7v/u/+7/7v/v//D/8f/y//H/8P/v/+7/
7v/u/+7/7v/u/+7/7v/u/+7/7v/u/+7/8P/w//D/8P/w//D/8P/w//L/8v/y//L/8P/w
//D/8P/y//L/8v/y//L/8v/y//L/8P/w//D/8P/y//L/8v/y//L/8v/y//L/8f/w/+//
7v/w//D/8P/w/+7/7v/u/+7/7v/u/+7/7v/u/+7/7v/u/+z/7P/s/+z/7v/u/+7/7v/u
/+7/7v/v/+3/7f/u/+7/8v/z//P/8//x//H/8f/x//P/9P/1//b/9v/3//j/+P/6//r/
+v/6//r//P/8//z/+P/3//b/9f/2//X/9P/x/+//7v/s/+z/6f/p/+j/5//o/+j/6P/o
/+X/5f/l/+X/5f/k/+T/5P/k/+P/4//j/+P/4//j/+P/5f/l/+X/5f/j/+P/4//j/+P/
4v/i/9//3P/W/8z/wv+9/7z/vP/F/9T/6v8IADMAagCvAPoAQwGNAc0B9wH3AdYBpAFm
ARYBwABrABsA4P/F/8v/3v/n/+j/6//w//L/8//0//L/8P/s/+z/6f/o/+f/5v/l/+T/
4//j/+P/4//j/+P/4//j/+P/4//j/+P/4//j/+L/4v/l/+X/5f/l/+X/5f/m/+b/5v/m
/+b/5v/k/+T/5f/l/+f/6P/o/+j/6P/o/+n/6f/p/+j/5//m/+j/6P/p/+n/6f/p/+r/
7P/s/+z/7P/t/+7/7v/w//H/8v/z//T/9P/1//b/+P/6//v//P/+/wAAAwAFAAcACAAK
AA0ADgARABMAFQAXABkAHAAeACAAIgAhACQAJgAoACkALAAtAC0ALgAvADAAMQAxADEA
MwAzADMAMwAzADMANQA1ADQANAA0ADIAMgAxAC4ALQAsACoAKAAkACMAIQAdABoAGAAU
ABMAEAANAAsABgAFAAMAAQABAP///f/7//r/+f/3//f/9v/1//T/8//1//T/8//z//H/
8f/x//H/8f/w//D/8P/w//D/8P/w//D/8P/v/+//8P/w//D/8P/u/+7/7//v//D/8P/w
//D/8v/z//T/9P/y//L/8v/y//H/8f/y//L/8v/y//P/8//z//P/8//z//X/9f/1//b/
9P/0//T/9P/z//P/8//z//P/8//z//P/8//z//L/8v/y//L/8v/y//L/8v/x//H/8f/x
//H/8f/z//P/8//y//D/7//v/+//6//t/+//7//w//D/8P/w//D/8P/w//D/8P/w//D/
8f/x//H/8v/y//T/8//z//P/8//z//P/8//1//f/+f/7//z//P/8//v/+v/6//r/+v/6
//r/+v/6//j/9//2//X/9P/z//L/7//t/+7/7P/s/+v/6//q/+n/6P/o/+j/6P/n/+f/
5//n/+f/5v/m/+b/5v/n/+f/5//n/+b/5f/k/+P/5P/l/+b/5//l/+X/5f/l/+T/4v/h
/9r/0v/K/8L/v/+6/77/yf/c//b/GgBNAIgAzQAaAWkBrwHjAfUB4wG8AYQBPAHsAJYA
PwD3/8r/w//X/+b/5//q/+//8P/y//P/9P/y/+7/7v/s/+n/6P/n/+b/5f/k/+P/4//j
/+P/5f/l/+X/5f/l/+X/5f/l/+P/4//i/+L/5f/l/+X/5f/j/+P/5P/k/+b/5v/m/+b/
5P/k/+X/5f/n/+j/6P/o/+j/6P/p/+n/6v/q/+r/6v/q/+r/6//r/+v/6//s/+7/7v/u
/+7/7//y//L/9P/1//b/9//4//j/+f/6//z//v/9//7/AAACAAUABwAJAAoADgARABIA
FQAXABkAGwAdACAAIgAkACYAJQAoACoALAArAC4ALwAvADIAMwA0ADUANwA3ADkAOQA4
ADcANgA1ADcANwA2ADYANgA0ADQAMwAwAC8ALgAsACoAJgAlACMAHgAaABcAEgARAA4A
CwAJAAYABQADAAEAAQD///3/+//4//f/9f/1//b/9f/0//P/8//y//H/8f/z//P/8//z
//H/8P/w//D/7v/u/+7/7v/u/+7/7f/t/+//8P/x//L/8P/w//H/8f/w//D/8P/w/+7/
7//w//D/8v/y//L/8v/x//H/8v/y//D/8P/x//H/8f/x//H/8f/z//P/8//0//T/9P/0
//T/9f/1//X/9f/z//P/8//z//P/8//y//L/8v/y//L/8v/w//D/7//v//H/8f/x//H/
8f/x//H/8P/w/+//7//v//H/7//v//D/7//u/+3/7P/q/+r/6v/q/+z/7P/t/+3/7//w
//D/8v/z//P/8//z//P/8//z//X/9P/1//b/9v/1//b/9v/2//j/+P/4//j/+P/4//j/
9v/3//b/9f/0//T/9P/y//H/7v/s/+z/6//r/+r/6f/o/+f/5v/l/+P/5f/l/+X/5f/k
/+T/5P/k/+P/4//j/+P/4//j/+P/4//i/+H/4P/f/+D/4f/i/+P/5P/k/+H/4P/c/9b/
yv+9/7b/sv+z/7r/zP/k/wEALABnAK4A/wBNAZkB3wEJAgwC8AHGAY4BRgHxAJMAOADv
/8n/yP/Z/+T/5f/o/+7/8f/y//T/8v/w/+7/6//m/+X/5P/j/+L/3//f/9//3//h/+H/
4f/h/9//3//f/9//4f/h/+D/4P/f/9//3//f/9//3//g/+D/4v/i/+L/4v/i/+L/4//j
/+H/4v/i/+L/5P/k/+X/5f/m/+b/5v/m/+j/6P/p/+n/5//n/+j/6v/o/+j/6P/p/+z/
7P/u/+//7v/v//D/8P/x//L/9P/2//n/+v/8//7//f///wEAAgAEAAcACAALAA8AEQAT
ABUAGAAaABwAHgAhACQAJgAoACkALAAtAC0ALgAvADAAMQAxADEAMwAzADUANQA1ADUA
NwA3ADYANgA2ADQANAAzADIAMQAwAC4AKgAmACUAIwAfABwAGgAWABEADgALAAkABAAD
AAEA//////3/+//5//j/9//1//X/8v/x//D/7//v/+7/7f/t/+3/7f/t/+3/7f/s/+z/
7P/q/+r/6v/q/+z/7P/r/+v/7P/s/+z/7P/u/+7/7//v/+7/7v/u/+7/7P/t/+7/7v/u
/+7/7v/u/+//7//w//D/7//u/+7/7f/t/+3/7f/t/+3/7f/t/+7/7v/u/+7/7v/v/+//
7//v/+//7//v/+//7f/t/+z/7P/s/+z/7P/s/+7/7v/t/+3/7f/t/+3/7f/t/+3/7f/s
/+7/7f/t/+3/6//r/+v/6//q/+r/6v/q/+r/6v/q/+r/6v/q/+r/6//r/+3/7v/u//D/
8//z//P/8//y//H/8P/x//L/8//0//T/9f/2//b/9v/0//T/9P/0//j/+P/4//b/9f/0
//P/8v/x//D/7f/r/+r/6P/o/+f/5//m/+X/5P/k/+T/5P/j/+H/4f/h/+H/4v/i/+L/
4v/h/+H/4f/h/+H/4f/h/+H/3//f/9//3//h/+H/4f/h/+L/4v/h/97/2P/O/8b/vf+4
/7T/t//E/9b/7v8PAD4AewDEABEBXwGpAeMBAQL4AdIBnAFYAQgBsQBXAAoA0/+//8z/
3//m/+f/7P/u/+//8P/w/+7/7v/s/+n/5v/l/+T/4//i/+H/4f/h/+H/4f/h/+H/4f/f
/9//3//f/+H/4f/g/+D/4//j/+P/4//h/+H/4v/i/+T/5P/k/+T/4v/i/+P/4//j/+T/
5P/k/+b/5v/n/+f/5v/m/+b/5v/m/+b/5//n/+f/5//o/+r/7P/s/+z/7f/s/+z/7v/v
//D/8f/y//L/8//0//b/+P/5//r//P/+////AQADAAQABAAHAAgACwANAA8AEQATABgA
GgAcAB4AHwAiACQAJgAnACoAKwArACwALQAuAC8AMQAxADMAMwAzADMAMwAzADMAMwAy
ADIANAAyADIAMQAyADEAMAAuACsAJgAkACEAHwAcABoAFgARAA4ACwAJAAYABQADAAEA
///9//v/+f/6//n/9//3//X/8//x/+//8f/w/+//7//v/+//7//v/+3/7P/s/+z/7P/s
/+z/7P/u/+7/7f/t/+7/7v/u/+7/7v/u/+//7//u/+7/7v/u/+7/7//w//D/7v/u/+7/
7v/v/+//8P/w//D/8P/x//H/8f/x//H/8f/v/+//7//w//D/8P/w//D/7//v/+//7//v
/+//7//v//H/8f/w//D/8P/w//D/8P/w//D/7//v/+//7//v/+//7f/t/+3/7P/u/+3/
7f/t/+v/6//r/+v/7P/s/+z/7P/s/+z/7P/s/+z/7P/s/+z/7P/s/+3/7f/v//D/8P/y
//H/8f/x//H/8f/x//H/8//2//f/+P/4//j/+P/3//b/+P/4//j/+P/6//r/+v/4//f/
9v/1//T/8f/w/+3/6//q/+j/6P/n/+n/6P/n/+b/5v/m/+b/5f/j/+P/4//j/+L/4v/i
/+L/4//j/+P/4//j/+P/4//j/+P/4//j/+P/4//j/+P/4//i/+L/4f/c/9T/yv/A/7v/
uv+8/8f/2P/w/wwAOQB0ALsABgFTAZsB0wHxAekBxAGQAUwB/ACoAFMABwDS/8H/z//g
/+X/6P/v//D/8v/z//T/8v/u/+z/6v/p/+b/5f/k/+P/4v/j/+P/4//j/+P/4//j/+P/
4//j/+P/4//j/+P/4v/i/+P/4//j/+P/4//j/+T/5P/k/+T/5P/k/+T/5P/l/+X/5f/m
/+b/5v/o/+j/6f/p/+j/6P/o/+j/6P/o/+n/6f/r/+v/7P/u/+z/7P/s/+3/7v/u//D/
8f/y//P/9P/0//X/9v/4//r/+f/6//z//v8BAAMABQAGAAgACwAMAA8AEwAVABcAGQAa
ABwAHgAgACMAJgAoACoAKgAsACwAKwAuAC8AMAAxADEAMQAzADMANQA1ADUANQA1ADUA
NAA0ADQAMgAyADEAMAAvAC4ALAAoACQAIwAhABsAGAAWABIADwAMAAkABwAGAAUAAwAB
AAEA///9//v/+v/5//f/9//2//X/9P/z//P/8v/x//H/8//z//P/8//x//D/8P/w/+7/
7v/u/+7/7v/u/+3/7f/v//D/8f/y//D/8P/x//H/8P/w//D/8P/w//H/8v/y//L/8v/y
//L/8f/x//L/8v/0//T/9f/1//P/8//z//P/8//z//P/9P/0//T/9P/0//P/8//z//P/
8f/x//H/8f/z//P/8v/y//L/8v/y//L/9P/0//P/8//x//H/8f/x/+//7//v/+7/8P/v
/+//7//v/+//7//v/+7/7P/s/+z/7P/s/+7/7v/u/+7/8P/w//H/8f/v//D/8P/y//P/
8//z//P/8//z//P/9f/2//f/+P/4//n/+v/6//r/+P/4//j/+P/8//z//P/6//f/9v/1
//T/8//y/+//7f/u/+z/7P/r/+v/6v/p/+j/5//m/+X/4//k/+X/5v/n/+b/5v/m/+b/
4//j/+P/4//l/+X/5f/l/+X/5f/l/+X/4//j/+P/4//i/+L/4f/e/9r/0v/G/73/uP+4
/73/yv/e//j/GQBIAIkA2AAnAXUBvQHxAQMC7gHEAZABSgH6AKEASQD+/8v/v//S/9//
5P/p/+z/7v/x//T/9P/y/+z/6P/l/+j/5//m/+X/5P/h/+H/4f/h/+H/4f/h/+H/4f/h
/+H/4f/h/+H/4P/g/+H/4f/h/+H/3//f/+D/4P/h/+L/4//k/+L/4v/j/+P/4f/i/+L/
4v/k/+T/5f/l/+b/5v/m/+b/6P/o/+n/6f/p/+n/6v/s/+r/6v/q/+v/7P/s/+7/7//y
//P/9P/0//X/9v/4//r/+f/6//z//v///wEAAwAEAAYACQAKAA0AEQATABUAFwAaABwA
HgAgACEAJAAmACgAKQAsAC0ALQAuAC8AMAAxADMAMwA1ADUANwA3ADcANwA3ADcANgA2
ADQAMgAyADEAMgAxADAALgAqACYAJQAjAB8AHAAaABYAEwAQAA0ACwAGAAUAAwABAP//
/f/7//n/+P/3//X/9f/0//P/8v/x//P/8v/x//H/8f/x//H/8f/x//D/8P/w/+7/7v/u
/+7/7v/u/+3/7f/w//D/8P/w//D/8P/x//H/8P/w//D/8P/u/+//8P/w//D/8P/w//D/
8f/x//L/8v/y//L/8//z//H/8f/x//H/7//v/+//8P/y//L/8v/y//P/8//z//P/8f/x
//H/8f/z//P/8v/y//D/8P/w//D/8P/w/+//7//v/+//7//v/+3/7f/t/+z/7v/t/+3/
7f/t/+3/7f/t/+7/7v/s/+z/7P/s/+7/7v/u/+7/7P/s/+3/7f/v//D/8P/y//P/8//z
//P/8f/x//H/8//0//X/9v/2//f/+P/4//j/9v/2//b/9v/6//r/+v/4//n/+P/3//b/
9f/0//H/7//s/+r/6v/p/+n/6P/n/+b/5P/k/+T/4//j/+P/4//j/+L/4v/i/+L/4//j
/+P/4//j/+P/4//j/+H/4f/h/+H/4f/h/+H/4f/g/+D/3//e/9r/0v/I/73/uP+2/7f/
wv/U/+z/CwA8AHkAxAATAV8BqwHrAQsCAgLeAa4BbgEgAckAawAWANv/wf/K/9v/4v/l
/+r/7v/v/+7/7v/u/+z/6v/n/+b/5f/k/+P/4v/h/+H/4f/h/+H/4f/h/+H/3//f/9//
3//h/+H/4P/g/+H/4f/h/+H/4f/h/+L/4v/i/+L/4v/i/+D/4P/h/+H/4//k/+T/5P/k
/+T/5f/l/+T/5P/k/+T/5v/m/+f/5//n/+f/6P/q/+j/6P/o/+n/6v/q/+z/7f/u/+//
8P/w//H/8v/0//b/9//4//r//P/9////AQACAAQABwAIAAsADQAPABEAEwAWABgAGgAc
AB8AIgAkACYAJwAqACsAKwAsAC0ALgAvAC0ALQAvAC8AMQAxADEAMQAzADMAMgAyADIA
MAAwAC8ALgAtACwAKgAoACQAIwAhAB8AHAAaABYAEQAOAAsACQAGAAUAAwABAP///f/7
//n/+P/3//X/9f/0//P/8v/x//H/8P/v/+//7//v/+//7//v/+7/7v/u/+7/7v/u/+7/
7v/u/+3/7f/u/+7/7v/u/+7/7v/v/+//7v/u/+7/7v/u/+//8P/w/+7/7v/u/+7/7//v
//D/8P/u/+7/7//v//H/8f/x//H/8f/x//H/8v/w//D/8P/w//H/8f/x//H/7//v/+//
7//x//H/8P/w/+7/7v/u/+7/8P/w/+//7//v/+//7//v/+//7//v/+7/7P/r/+v/6//s
/+3/7v/v/+7/7P/s/+r/6v/q/+r/6v/s/+z/7P/s/+z/7P/t/+3/6//s/+z/7v/v/+//
7//v/+//7//v//H/8v/z//T/9P/3//j/+P/4//b/9v/2//b/+v/6//r/+P/3//b/9f/0
//P/8v/v/+3/7P/q/+r/6f/p/+j/5//m/+T/5P/k/+P/5f/l/+X/5f/k/+T/5P/k/+H/
4f/h/+H/4f/h/+H/4f/h/+H/4f/h/+H/4f/h/+H/5P/i/+H/4P/a/9D/xv+//7r/uv+9
/8j/3P/2/xkARgCBAMgAFwFjAakB3wH3AeYBvgGIAT4B7ACVAEEA+v/J/7//0v/h/+T/
5//s//D/8f/y//L/8P/w/+z/5//m/+f/5v/l/+T/4f/h/+H/4f/j/+P/4//j/+P/4//j
/+P/4f/h/+D/4P/j/+P/4//j/+P/4//k/+T/4v/i/+L/4v/k/+T/5f/l/+X/5v/m/+b/
5P/k/+X/5f/o/+j/6P/o/+j/6P/p/+n/6//r/+z/7v/s/+z/7P/t/+7/7v/w//H/8v/z
//T/9P/1//b/+P/6//n/+v/8//7///8BAAMABAAGAAkACgANABEAEwAVABcAGAAaABwA
HgAfACIAJAAmACcAKgArACsALAAtAC4ALwAtAC0ALwAvAC8ALwAvAC8AMwAzADIAMgAy
ADAAMAAvAC4ALQAsACoAKAAkACMAIQAdABoAGAAUABMAEAANAAsABgAFAAMAAQABAP//
/f/7//j/9//1//X/9P/z//L/8f/z//L/8f/x/+//7//v/+//7//u/+7/7v/w//D/8P/w
/+7/7v/t/+3/8P/w//D/8P/u/+7/7//v//D/8P/w//D/8P/x//L/8v/y//L/8v/y//H/
8f/y//L/8v/y//P/8//z//P/8//z//P/8//z//T/9P/0//T/9P/x//H/8f/x//H/8f/x
//H/8f/x//D/8P/w//D/8P/w//D/8P/v/+//7//v/+//7//v/+//7//u//D/7//v/+//
7//v/+//7//q/+r/7P/s/+z/7P/s/+z/7P/u/+7/7v/u/+z/7P/t/+3/7f/u/+7/8P/z
//P/8//z//P/8//z//X/9P/1//b/9v/5//r/+v/6//r/+v/6//r/+v/6//r/+P/5//j/
9//2//X/9P/x/+//8P/u/+7/7f/r/+r/6f/o/+b/5v/m/+X/5f/l/+X/5f/l/+b/5//o
/+X/5f/l/+X/5f/l/+X/5f/n/+f/5//n/+X/5f/l/+X/4P/i/+P/4P/a/9L/yP/D/77/
vP+//87/4P/2/xUARgCFANAAHQFnAa0B4wH1AeABuAGEATwB6gCTAD0A9v/L/8H/0v/h
/+b/6f/u//L/9f/0//T/8v/w/+7/6//q/+n/6P/n/+b/5f/l/+X/5f/l/+X/5f/l/+X/
5f/l/+X/5//n/+b/5v/l/+X/5f/l/+X/5f/m/+b/5v/m/+b/5v/o/+j/6f/p/+f/6P/o
/+j/6P/o/+n/6f/s/+z/7P/s/+z/7P/t/+3/6//r/+z/7v/u/+7/7v/v//H/8v/1//f/
9//3//f/9v/3//j/+v/8//3//v8AAAIABQAHAAkACgAKAA0ADgARABMAFQAXABkAGgAc
AB4AIAAhACQAJgAoACsALgAvAC8AMAAxADIAMwAzADMANQA1ADUANQA1ADUANwA3ADYA
NgA4ADYANgA1ADMAMQAvACwALAAoACcAJQAhAB4AHAAYABcAFAARAA8ACgAJAAcABQAD
AAEA///9//r/+f/3//f/9v/1//T/8//1//T/8//z//X/9f/1//X/9f/0//T/9P/y//L/
8v/y//L/8v/x//H/8v/y//L/8v/y//L/8//z//T/9P/0//T/8v/z//T/9P/2//b/9v/2
//f/9//4//j/9v/2//f/9//1//X/9f/1//X/9f/1//b/+P/4//j/+P/5//n/+f/5//j/
9//2//X/9f/1//T/9P/2//b/9v/2//T/9P/z//P/9f/1//X/9f/1//X/9f/0//T/8//z
//P/8//z//P/8//0//T/8v/y//L/8v/y//L/8v/y//D/8P/x//H/8f/y//L/9P/3//f/
9//3//f/9//3//n/+P/5//r/+v/7//z//P/8//z//P/8//z//v/+//7//P/9//z/+//6
//v/+v/3//X/9P/y//L/8f/v/+7/7f/s/+7/7v/u/+3/6//r/+v/6//o/+j/6P/o/+f/
5//n/+f/5//n/+f/5//n/+f/5//n/+n/6f/p/+n/5v/o/+f/5P/g/9z/1v/J/8D/vP+9
/8D/yv/g//n/HABPAJAA3QAvAX0BxQH9ARAC/AHSAaABYAERAbcAWgAJANX/yP/V/+T/
6f/s//D/9f/4//j/9v/2//T/8f/w/+3/7P/r/+r/5//n/+f/5//p/+n/6f/p/+f/5//n
/+f/6f/p/+j/6P/n/+f/5//n/+f/5//o/+j/6P/o/+j/6P/q/+r/6//r/+v/7P/s/+z/
6v/q/+v/6//s/+z/7P/s/+z/7P/t/+3/7//v//D/8v/y//L/8v/z//T/9P/2//f/9v/3
//j/+P/5//r//P/+////AAACAAQABQAHAAkACgAMAA8AEAATABUAFwAZABsAHAAeACAA
IgAlACgAKgAsAC0AMAAxADEAMAAxADIAMwAzADMANQA1ADcANwA3ADcAOQA5ADgAOAA6
ADgAOAA3ADYANQA0ADIAMgAuAC0AKwApACYAJAAgAB0AGgAXABUAEgARAA8ADQAJAAcA
BQADAAIAAQD//////P/7//r/+f/7//r/+f/5//n/+f/5//n/9//2//b/9v/2//b/9v/2
//b/9v/1//X/9v/2//b/9v/2//b/9//3//b/9v/2//b/9v/3//j/+P/4//j/+P/4//f/
9//4//j/+P/4//n/+f/5//n/+f/5//n/+f/5//r/+v/6//r/+v/3//f/9//3//f/9//3
//f/+f/5//j/+P/4//j/+P/4//j/+P/3//f/+f/5//n/+f/3//f/9//2//b/9f/1//X/
9f/1//X/9f/y//L/9P/0//T/9P/0//T/9P/0//T/9P/0//X/9f/1//b/9v/4//n/+f/5
//n/+f/5//n/+//8//3//v/+////AAAAAAAAAAAAAAAAAAAEAAQABAACAP///v/9//z/
/f/8//n/9//2//T/9P/z//P/8v/x//D/7v/u/+7/7f/t/+3/7f/t/+7/7v/u/+7/7f/t
/+3/7f/t/+3/7f/t/+3/7f/t/+3/6//r/+v/6//s/+z/6//m/+D/2P/O/8X/wv/C/8f/
1v/q/wYALQBgAKEA7gA7AYUByQH7AQcC7gHCAYgBOgHmAI0ANwD2/9H/zf/i/+//8P/z
//j/+v/9//7//P/6//j/9v/1//L/8f/w/+//7v/t/+3/7f/t/+3/7f/t/+3/6//r/+v/
6//t/+3/7P/s/+3/7f/t/+3/7f/t/+7/7v/w//D/8P/w/+7/7v/v/+//7//w//D/8P/y
//L/8//z//L/8v/y//L/9P/0//X/9f/1//X/9v/4//j/+P/4//n/+v/6//z//f/8//3/
/v/+/wEAAgAEAAYABwAIAAoADAALAA0ADwAQABIAFQAWABkAGwAdAB8AIQAmACgAKgAs
AC0AMAAyADQANAA2ADYANQA2ADcAOAA5ADkAOQA7ADsAPQA9AD0APQA/AD8APgA+AD4A
PAA8ADsAOgA5ADgANgA2ADIAMQAvACsAKAAmACIAHwAcABkAFwAUABMAEQAPAA8ADQAL
AAkACAAHAAUABQAEAAMAAgABAAEAAAD///////////////////7//v/+//7//v/+//7/
/v/+//3//f/+//7//v/+/wAAAAABAAEAAAAAAAAAAAAAAAEAAgACAAAAAAAAAAAAAQAB
AAIAAgACAAIAAwADAAMAAwADAAMAAwADAAMABAACAAIAAgACAAMAAwADAAMAAQABAAEA
AQADAAMAAgACAAIAAgACAAIAAgACAAEAAQABAAEAAQABAP////////7/AAD/////////
//////////7//v8AAP7//v/+//7//P/8//z//P/+//7/////////AAAAAAIAAwADAAMA
AwADAAMAAwAFAAYABwAIAAgACQAKAAoACgAKAAoACgAKAA4ADgAOAAwACwAKAAkACAAF
AAQAAQD///7//P/8//v/+//6//n/+P/4//j/+P/3//f/9//3//f/9v/2//b/9v/1//X/
9f/1//f/9//3//f/9//3//f/9//3//f/9//3//b/+P/3//T/7v/m/9z/1f/Q/87/z//c
//D/BgApAFYAkwDaACUBbwG3Ae0BBQL6AdIBmgFSAQABqQBTAA4A4f/X/+j/9//8/wEA
BgAIAAsACgAIAAQABAACAP///v/9//z/+//6//f/9//3//f/9//3//f/9//3//f/9//3
//f/9//2//b/+f/5//n/+f/5//n/+v/6//r/+v/6//r/+v/6//v/+//7//z//P/8//z/
/P/9//3//v/+//7//v/+//7//////wEAAQACAAQABAAEAAQABQAEAAQABgAHAAgACQAK
AAoADQAOABAAEgARABIAFAAWABUAFwAZABoAHgAhACIAJQAnACkAKwAtADAAMgA0ADYA
NQA4ADoAPAA9AEAAQQBBAEIAQwBEAEUARQBFAEcARwBFAEUARQBFAEkASQBIAEgASABG
AEYARQBGAEUARABCAEIAPgA9ADsAOQA2ADQAMAAtACoAJwAlACIAIQAfAB0AHQAbABkA
FwAUABMAEQARABIAEQAQAA8ADwAOAA0ADQALAAsACwALAA0ADAAMAAwADAAMAAwADAAK
AAoACQAJAAwADAAMAAwADgAOAA8ADwAOAA4ADgAOAAwADQAOAA4AEAAQABAAEAANAA0A
DgAOAA4ADgAPAA8AEQARABEAEQARABEAEQASABQAFAAUABQAEgARABAADwARABEAEQAR
ABMAEwASABIAEAAQABAAEAAQABAADwAPAA0ADQANAA0ADwAPAA8ADgAQAA8ADwAPAA8A
DwAPAA8ADgAOAAwADAAMAAwADgAOAA4ADgAQABAAEQARABEAEgASABQAFQAVABUAFQAV
ABUAFQAXABYAFwAYABgAGgAcAB0AHgAcABwAHAAcAB4AHgAeABwAHQAcABsAGgAZABgA
FQATABIAEAAQAA8ADQAMAAsACgAMAAwADAALAAsACwALAAsACAAIAAgACAAJAAkACQAJ
AAsACwALAAsACwALAAsACwALAAsACwALAAoADAAJAAYAAgD4/+z/4//g/97/4//w/wQA
HgBDAHgAuQAEAVEBnwHpAR0CLwIYAuwBsgFsARoBvwBnAB4A8f/r/wIAEQASABcAHAAc
AB8AIAAeABoAGAAYABUAFAATABIAEQAQAA8ADwAPAA8ADwAPAA8ADwAPAA8ADwAPAA8A
DwAOAA==
         </WaveFormData>
      </LeadData>
      <LeadData>
         <LeadByteCountTotal>10000</LeadByteCountTotal>
         <LeadTimeOffset>0</LeadTimeOffset>
         <LeadSampleCountTotal>5000</LeadSampleCountTotal>
         <LeadAmplitudeUnitsPerBit>4.88</LeadAmplitudeUnitsPerBit>
         <LeadAmplitudeUnits>��V</LeadAmplitudeUnits>
         <LeadHighLimit>2147483647</LeadHighLimit>
         <LeadLowLimit>268435456</LeadLowLimit>
         <LeadID>V4</LeadID>
         <LeadOffsetFirstSample>0</LeadOffsetFirstSample>
         <FirstSampleBaseline>0</FirstSampleBaseline>
         <LeadSampleSize>2</LeadSampleSize>
         <LeadOff>FALSE</LeadOff>
         <BaselineSway>FALSE</BaselineSway>
         <ExcessiveACNoise>FALSE</ExcessiveACNoise>
         <MuscleNoise>FALSE</MuscleNoise>
         <LeadDataCRC32>515083501</LeadDataCRC32>
         <WaveFormData>
2gHaAdoB2gGyAYwBZgFAAfgAsABoACAADwAAAPH/4v/m/+j/6v/s/+z/7P/s/+z/6f/o
/+f/5v/l/+T/4//i/+D/4P/g/+D/3v/e/97/3v/e/97/3v/e/+D/4P/g/+D/4v/i/+L/
4v/i/+L/4v/i/+L/4v/i/+L/4v/i/+L/4v/i/+L/4v/i/+T/5P/k/+T/5v/m/+b/5v/o
/+j/6P/o/+b/5v/m/+b/5//o/+n/6v/r/+z/7f/u//D/8P/w//D/8v/y//L/8v/1//b/
9//4//r//P/+/wAAAgAEAAYACAAKAAwADgAQABQAFgAYABoAHAAeACAAIgAjACQAJQAm
ACkAKgArACwALAAsACwALAAtAC4ALwAwADAAMAAwADAALwAuAC0ALAAqACgAJgAkACAA
HgAcABoAGAAWABQAEgAPAAwACQAGAAIAAAD+//z/+f/4//f/9v/1//T/8//y//H/8P/v
/+7/7P/s/+z/7P/s/+z/7P/s/+z/7P/s/+z/7P/s/+z/7P/u/+7/7v/u/+z/7P/s/+z/
7P/s/+z/7P/s/+z/7P/s/+z/7P/s/+z/7v/u/+7/7v/u/+7/7v/u//D/8P/w//D/7v/u
/+7/7v/w//D/8P/w//D/8P/w//D/7v/u/+7/7v/u/+7/7v/u//D/8P/w//D/7v/u/+7/
7v/u/+7/7v/u/+7/7v/u/+7/7v/u/+7/7v/s/+z/7P/s/+z/7P/s/+z/7P/s/+z/7f/t
/+3/7P/s/+3/7f/u/+7/8P/x//H/8f/x//H/8f/x//P/9f/2//f/9v/3//j/+P/6//r/
+v/6//z//f/9//3/+//6//n/+P/2//b/9P/x/+//7f/t/+v/6v/q/+n/6P/n/+f/5//n
/+f/5v/m/+b/5v/m/+X/5f/k/+T/5P/k/+T/5P/k/+T/5v/m/+b/5v/k/+T/5P/k/+P/
4//h/9//3P/W/83/w/+9/7v/uP+//8//5P/+/yUAVQCSANgAIgFpAakB1QHhAcUBjgFH
AfoAqgBhAB8A7//Z/9z/6f/t/+3/7v/w/+//8f/x//D/7//t/+z/6v/p/+j/5//m/+X/
4//j/+L/4v/k/+T/5P/k/+T/5P/k/+T/5P/k/+T/5P/n/+f/5//m/+b/5v/n/+f/5f/l
/+X/5f/l/+X/5f/m/+j/6P/p/+n/6f/p/+n/6v/p/+n/6P/n/+f/6P/o/+j/6v/q/+r/
6//r/+z/7P/u/+7/7//w//H/8P/x//L/8v/1//b/9//4//v//f/+/////v8BAAQABQAJ
AAoADAANABAAEQATABYAFwAYABsAHQAfACEAIwAlACUAKQAqACsALAAtAC4ALwAtAC4A
LwAvADIAMgAyADQANAA0ADQAMwAzADIAMQAwAC0ALAAqACgAJgAkACEAHwAcABoAFwAT
ABAADQAKAAcABgAEAAIAAAD+//z/+//5//n/+P/4//f/9f/0//P/8//y//L/8v/y//D/
8P/w//D/8f/x//H/8f/x//H/8P/w//D/8P/w//D/8v/y//L/8v/w//D/8P/x//H/8f/x
//H/8f/x//L/8v/y//L/8v/y//L/8v/y//L/9P/0//X/9f/z//P/8//z//X/9f/1//X/
9v/2//b/9v/0//T/9P/0//b/9v/1//X/8//z//P/8//1//X/9f/1//P/9P/0//P/8//0
//T/8v/y//L/8v/y/+//7//v/+//7//v/+//8f/y//L/8v/y//L/8v/y//P/8//z//L/
8v/z//P/9P/0//b/9f/1//X/9f/1//X/9f/3//v//P/9//7//f/+//7//v/+//7//v8A
AP////////3//P/7//r/+P/4//b/8//x/+//7//t/+z/7P/r/+r/6f/p/+n/6f/p/+r/
6v/q/+r/6v/p/+n/6P/q/+r/6v/q/+n/6P/n/+b/6P/o/+j/6P/o/+j/6P/n/+X/5f/j
/97/1P/L/8P/v/+7/7z/x//Z/+7/EAA/AHEArgD6AEYBiwG/AdcB0QGpAWoBHwHSAIYA
PwAFAOH/2f/m//H/8f/x//L/8v/x/+//8f/u/+3/6//s/+r/6f/q/+n/6P/n/+X/5f/k
/+T/5P/k/+T/5P/k/+T/5P/k/+T/5P/k/+T/5f/l/+X/5P/k/+T/5f/l/+f/5//n/+f/
5f/l/+X/5v/m/+b/5//n/+f/5//n/+j/6v/r/+v/6//r/+z/7P/s/+r/6v/q/+v/6//s
/+z/7v/u/+//8P/x//T/9f/2//b/9f/2//f/+P/7//3//v///wAAAwAGAAcACwAMAA4A
DwAQABEAEwAWABsAHAAfACEAIgAjACQAJQAlACkAKgArAC4ALwAwADEAMwA0ADUANQA1
ADQAMwA0ADQANAA0ADMAMQAwAC8ALgArACoAKAAmACQAIgAfAB0AGQAWABIADQAMAAkA
BgADAAIAAAD+//z//P/6//n/9//z//L/8v/x//H/8P/v/+//7v/u/+7/7v/u/+7/7v/u
/+v/6//r/+v/6//r/+r/6v/q/+r/6v/q/+v/7P/t/+7/7v/u/+7/7//t/+3/7f/t/+v/
6//s/+z/7v/u/+7/7v/s/+z/7P/s/+z/7P/t/+3/7f/t/+3/7f/u/+//8P/x//D/8P/w
//D/8f/y//P/9P/z//L/8P/v/+//7//v/+//7f/t/+3/7f/r/+z/7P/r/+3/7v/u/+z/
7f/u/+//8P/t/+3/7f/t/+//7//t/+7/7f/s/+v/6v/o/+j/6f/p/+n/6P/o/+n/6v/s
/+3/8P/x//H/8f/x//H/8f/x//P/8//0//X/9v/1//b/9v/2//j/+P/4//r/+//7//v/
+f/4//f/9v/0//b/9P/x/+//7f/t/+v/6v/o/+f/5v/l/+P/4//j/+P/5P/k/+T/5P/k
/+P/4//i/+D/4P/g/+D/4f/i/+P/5P/j/+L/4f/g/+L/4v/i/+H/4//j/+H/3v/a/9H/
xf+5/7H/rP+p/7H/wv/W//X/HwBUAJQA5AA1AYMBywH5AQUC7gG9AXoBLAHZAIUAOQD/
/97/2f/j/+v/6v/q/+3/7f/t/+z/6//r/+r/5v/h/+L/4f/g/9//3//f/97/3v/g/+D/
4P/g/97/3v/e/97/3v/e/97/3v/d/93/3f/c/97/3v/f/9//3//f/9//3//f/9//3//g
/97/3v/f/9//4f/h/+H/4v/i/+P/4//j/+X/5v/m/+b/5v/m/+b/5//m/+b/5f/m/+f/
6f/r/+3/7f/t/+3/7P/t/+7/7//w//P/9f/2//f/9v/5//z//f8BAAIABAAFAAgACQAL
AA4AEwAUABcAGQAbAB0AHwAhACMAJwAoACkAKAApACoAKwArACwALQAtADAAMAAwADIA
MgAyADIAMQAvAC4ALQAsACwALAArACoAJgAkACEAHwAaABgAFQARAAwACQAGAAMAAAD+
//z/+v/6//j/9//1//P/8v/y//H/7//u/+3/7f/q/+r/6v/q/+r/6v/q/+r/6f/p/+n/
6f/p/+n/6P/o/+r/6v/q/+r/6v/q/+r/6v/q/+r/6v/r/+v/6//r/+v/6//r/+z/7P/s
/+z/7P/s/+7/7v/u/+7/7P/s/+3/7f/r/+v/6//r/+v/6//r/+v/7P/s/+z/7P/u/+7/
7v/u/+7/7v/t/+3/7f/t/+3/7f/r/+v/6//r/+v/7P/s/+v/6//s/+z/6v/s/+z/7P/s
/+v/6//r/+v/6//r/+v/6//q/+r/6v/q/+r/6P/o/+n/6f/r/+r/6v/r/+3/7v/u//D/
8f/x//H/8f/w/+//7v/v//P/9P/1//b/9f/2//b/9v/2//b/9v/4//v/+//7//n/9v/1
//T/8v/y//D/7f/r/+n/6f/n/+b/6P/n/+b/5f/j/+P/4//j/+D/4P/g/+D/4v/h/+H/
4P/i/+L/4v/i/+L/4v/i/+L/4f/g/9//3v/g/+D/4P/f/+H/4f/h/97/1v/N/8X/u/+1
/7D/sf+9/87/5P8DAC8AZACkAPAAPwGHAcMB4wHlAcQBhQE6AewAmwBRABEA4//S/9n/
5//r/+r/6v/r/+3/7f/s/+v/6f/q/+b/4//i/+H/4P/f/+H/4f/g/+D/4P/g/+D/4P/e
/97/3v/e/97/3v/e/97/4f/h/+H/4P/g/+D/4f/h/+H/4f/h/+H/4f/h/+H/4v/g/+D/
4f/h/+L/4//k/+b/5P/l/+X/5f/l/+b/5v/m/+b/5v/m/+f/5//o/+j/6v/o/+n/6v/r
/+z/7f/u/+7/8f/y//P/9P/3//n/+v/7//v//f//////AQACAAQABQAKAAsADQAQABMA
FAAXABkAGwAdAB8AIQAhACUAJgAnACoAKwAsAC0ALQAuAC8ALwAwADAAMAAyADAAMAAw
AC8AMQAwAC8ALgAvAC4ALAAqACcAJAAgAB0AGgAYABUAEQAOAAsACAAFAAIAAAD+//z/
+v/4//f/9f/1//T/9P/z/+//7v/t/+3/7v/u/+7/7v/s/+z/7P/s/+v/6//r/+v/6//r
/+r/6v/s/+z/7P/s/+z/7P/s/+z/7P/s/+z/7f/t/+3/7f/t/+3/7f/u/+7/7P/s/+z/
7P/s/+z/7P/s/+7/7v/v/+//7//v/+//7//v/+//7//v/+7/7v/u/+7/7v/u/+7/7v/u
/+7/7f/t/+//7//v/+//7//v/+//7//t/+7/7v/t/+3/7v/u/+z/7v/u/+7/7v/t/+3/
7f/t/+3/7f/t/+3/7P/s/+r/6v/r/+z/7f/u/+z/7P/t/+3/7f/s/+z/7f/v//D/8P/y
//H/8f/x//H/8f/x//H/8//3//j/+f/6//n/+v/6//r/+v/6//r//P/9//3//f/7//j/
9//2//T/9P/y/+//7f/r/+v/6f/o/+j/5//m/+X/5//n/+f/5//k/+T/5P/k/+T/4//j
/+L/4v/i/+L/4v/k/+T/5P/k/+T/5P/k/+T/5P/k/+T/4//j/+P/4f/c/9T/yf/B/7v/
uf+4/8H/0//o/wQALQBfAJwA4gAuAXUBrQHRAdMBswF4AS0B4ACWAE8ADwDl/9X/3v/r
/+//7//w//D/8f/x//H/8P/t/+v/6v/q/+n/5v/l/+T/4//l/+X/5P/k/+T/5P/k/+T/
5P/k/+T/5P/k/+T/5P/k/+X/5f/l/+T/5P/k/+X/5f/l/+X/5f/l/+X/5f/l/+b/6P/o
/+n/6f/p/+n/6f/q/+r/6//r/+v/6f/q/+r/6v/s/+z/7P/t/+3/7v/u//D/7v/v//D/
8f/y//P/9P/0//P/9P/1//b/9//5//r/+//8////AgADAAUABgAIAAkADwARABQAGAAZ
ABoAHQAfACEAIwAlACcAJQApACoAKwAsAC0ALgAvAC8AMAAxADEAMgAyADIANAA2ADYA
NgA1ADMAMgAxADAALwAuACwAKgAoACYAIwAhAB0AGgAWABEADgALAAgABQAGAAQAAgAA
AP7//P/7//n/+f/4//j/9//1//T/8//z//L/8v/y//L/8v/y//L/8v/x//H/8f/x//H/
8f/w//D/7v/u/+7/7v/w//D/8P/w//D/8P/w//H/7//v/+//7//v/+//8P/w//D/8P/w
//D/8v/y//L/8v/y//L/8//z//H/8f/x//H/8f/x//H/8f/0//T/9P/0//T/9P/0//T/
8//y//D/7//x//H/8f/x//H/8f/x//H/8//0//T/8//x//L/8v/w//D/8P/w//D/7//v
/+//7//t/+3/7f/t/+z/7P/q/+r/6v/q/+z/7P/t/+3/7v/u/+//8f/v//D/8P/y//P/
8//z//P/9f/1//X/9//5//r/+//8//v//P/8//z/+v/6//r//P/////////9//r/+f/4
//b/9P/y/+//7f/t/+3/6//q/+r/6f/o/+f/5f/l/+X/5f/m/+b/5v/m/+j/5//n/+b/
5f/k/+P/4v/k/+T/5P/k/+T/5P/k/+T/5P/k/+T/4//j/+P/4f/e/9r/0f/F/7v/tf+y
/7X/wf/W/+7/DwA7AHIAugAIAVcBnwHVAe8B4wG4AXkBLgHeAJEARwAJAN//1P/d/+f/
6//u/+7/7f/t/+//8P/t/+n/5v/i/+P/5P/j/+L/4f/h/+H/4P/g/+D/4P/g/+D/3v/e
/97/3v/g/+D/4P/g/+H/4f/h/+D/3v/e/9//3//h/+H/4f/h/+H/4f/h/+L/4P/g/+H/
4f/j/+P/4//k/+L/4//j/+P/5f/m/+b/5v/m/+b/5v/n/+f/6P/o/+r/6P/p/+r/6//t
/+//8f/y//P/9P/1//b/9v/3//f/9//4//v//v///wEAAgAEAAUACQALAA4AEgAVABYA
GQAbABsAHQAfACEAIQAlACYAJwAoACkAKgArACwALgAwADEAMgAyADIANAAyADIAMgAx
AC8ALgAtACwALQAsACoAKAAkACIAHwAdABoAGAAVABEADgALAAgABQACAAAA/v/8//r/
+P/3//X/8f/w//D/7//v/+7/7f/t/+r/6v/q/+r/6v/q/+r/6v/q/+v/7P/t/+v/6//q
/+r/6v/q/+r/6v/q/+r/6v/q/+r/6v/q/+v/6f/p/+n/6f/p/+n/6v/q/+r/6v/q/+r/
6v/q/+r/6v/s/+z/7f/t/+v/6//r/+v/6//r/+v/6//s/+z/7P/s/+7/7v/u/+7/7v/u
/+3/7f/v/+//7//v/+3/7f/t/+3/6//s/+z/6//p/+r/6v/o/+r/6v/q/+r/6//r/+v/
6//r/+v/6//r/+z/7P/q/+r/6v/q/+r/6v/r/+v/6f/o/+j/6f/q/+z/7f/w//H/8f/x
//H/8P/v/+7/7//z//T/9f/2//f/+P/4//j/9v/2//b/+P/6//v//P/7//r/+f/4//b/
9P/y/+//7f/p/+n/5//m/+j/5//m/+X/5f/l/+X/5f/k/+T/5P/k/+L/4f/h/+D/4v/i
/+L/4v/i/+L/4v/i/+D/4P/g/+D/4P/g/+D/3//f/93/3f/c/9j/zf/D/7n/s/+u/6//
uf/I/97//f8rAGIAqAD0AEMBjwHRAfcB9wHWAZsBVAECAbEAXwAbAOv/1P/X/+P/5//o
/+r/6//r/+n/6P/n/+f/5v/m/+X/4v/h/+D/3//f/9//3v/e/97/3v/e/97/3v/e/97/
3v/e/97/3v/e/9//3//f/97/3v/e/9//3//f/9//3//f/9//3//f/+D/4P/g/+H/4f/f
/9//3//g/+D/4f/h/+H/4//k/+T/5P/k/+T/5P/l/+f/6P/o/+r/6P/p/+r/6//s/+3/
7v/u/+3/7v/v//D/8f/z//T/9f/4//v//v///wEAAgAEAAUABgAHAAkADAARABIAFQAX
ABkAGwAdAB8AIQAlACYAJwAoACkAKgArACkAKgArACsALgAuAC4AMAAwADAAMAAvAC8A
LgAtACwAKwAqACgAJgAmACQAIQAfABoAGAAVABEADAAJAAYAAwAEAAIAAAD+//z/+v/5
//f/8//y//L/8f/x//D/7//v/+7/7v/u/+7/7P/s/+z/7P/t/+3/7f/t/+3/7f/s/+z/
6v/q/+r/6v/q/+r/6v/q/+r/6v/q/+v/6//r/+v/6//t/+3/7v/u/+z/7P/s/+z/7P/s
/+z/7P/s/+z/7f/t/+3/7f/t/+3/7//v/+//7//u/+7/7v/u/+7/7v/u/+7/7v/u/+3/
7f/v/+//7//v/+3/7f/t/+3/7f/u/+7/7f/t/+7/7v/s/+z/7P/s/+z/6//r/+v/6//s
/+3/7v/v/+7/7P/q/+r/6v/q/+r/6v/q/+r/6//r/+3/7P/s/+3/6//s/+z/7v/v/+//
7//v//H/8f/x//P/8//0//X/9v/5//r/+v/6//j/+P/4//r//f/9//3/+//6//n/+P/2
//b/9P/x/+//7f/t/+v/6v/o/+f/5v/l/+X/5f/l/+X/5v/m/+b/5v/k/+P/4//i/+L/
4v/i/+L/5P/k/+T/5P/i/+L/4v/i/+L/4v/i/+H/4//j/+H/3v/Y/8//x/+//7n/tv+5
/8P/1P/s/w0ANwBoAKoA9AA/AYMBuwHbAdMBrAFtASIB1ACFAD8ABQDf/9T/3//p/+v/
7P/u/+//7//v//D/7//t/+r/6P/n/+j/5//m/+X/4//j/+L/4v/k/+T/5P/k/+T/5P/k
/+T/4v/i/+L/4v/j/+P/4//i/+T/5P/l/+X/4//j/+P/4//l/+X/5f/m/+T/5P/l/+X/
5f/l/+X/5v/m/+f/5//n/+f/6P/o/+j/6f/q/+v/7f/r/+z/7P/u/+z/7f/u/+//8P/x
//L/8v/z//T/9f/2//f/+f/6//v/+v/9/wAAAQAFAAYACAAJAAwADQAPABIAEwAUABcA
GQAdAB8AIQAjACMAJwAoACkAKAApACoAKwArACwALQAtAC4ALgAuADAAMgAyADIAMQAx
ADAALwAuAC0ALAAqACgAJAAiAB8AHQAcABoAFwATABIADwAMAAkABgAEAAIAAAD+//z/
+//5//f/9v/2//X/9f/0//P/8//y//L/8v/y//H/8P/v/+7/7f/t/+3/7f/v/+//7v/u
/+7/7v/u/+7/8P/w//D/8P/w//D/8P/x//H/8f/x//H/8f/x//L/8v/y//L/8v/y//D/
8P/w//D/8v/y//P/8//z//P/8//z//P/8//z//P/9P/0//T/9P/y//L/8v/y//T/9P/z
//P/8//z//P/8//z//P/8//z//L/8v/x/+//8f/y//L/8P/w//D/8P/w//H/8f/x//H/
8f/x//H/8f/u/+z/7v/w/+7/8P/w//D/8P/w//D/8f/x//H/8P/w//H/7//w//D/8v/1
//X/9f/1//X/9f/1//f/+f/6//v//P/9//7//v/+/wAAAAAAAAIAAQABAAEA///8//v/
+v/4//r/+P/1//P/8//z//H/8P/u/+3/7P/r/+n/6f/p/+n/6P/o/+j/6P/p/+n/6v/q
/+n/6P/n/+b/6P/o/+j/6P/q/+r/6v/q/+j/6P/o/+f/5f/l/+X/4v/a/9H/yf/D/73/
uv+9/8n/2v/s/wsAOQBuALAA/ABHAY0BwwHbAdEBqAFrASAB0gCHAEEABQDj/9j/4f/r
/+3/7v/w//P/8//z//D/7//v/+7/7P/r/+r/6f/o/+f/5f/l/+T/5P/m/+b/5v/m/+b/
5v/m/+b/5v/m/+b/5v/n/+f/5//m/+b/5v/n/+f/5f/l/+X/5f/l/+X/5f/m/+j/6P/p
/+n/6f/p/+n/6v/q/+v/6//r/+v/7P/s/+z/6v/q/+r/6//p/+r/6v/s/+3/7//x//P/
8v/z//T/9P/3//j/+f/6//v//f/+////AAADAAYABwAHAAgACgALAA4ADwARABQAFQAW
ABkAGwAdAB8AIQAjACUAKQAqACsAKgArACwALQAvADAAMQAxADAAMAAwADIAMgAyADIA
MQAzADIAMQAwAC0ALAAqACgAKAAmACMAIQAcABoAFwATABIADwAMAAkABgAEAAIAAAD+
//z/+//5//X/9P/0//P/8//y//H/8f/w//D/8P/w//D/8P/w//D/7//v/+//7//v/+//
7v/u//D/8P/w//D/7v/u/+7/7v/u/+7/7v/v/+//7//v/+//7//v//D/8P/y//L/8v/y
//D/8P/w//D/8P/w//H/8f/x//H/8f/x//P/8//z//P/9P/0//T/9P/2//b/9v/2//X/
9P/y//H/8f/x//H/8f/x//H/8f/x/+//8P/w/+//7//w//D/7v/w//D/8P/w/+//7//v
/+//7//v/+//7//w//L/8P/w//D/8P/v/+7/7v/t/+3/7P/s/+3/7f/u/+7/8P/z//P/
8//z//P/8//z//X/9f/2//f/+P/7//z//P/8//r/+v/6//z//////////f/8//v/+v/4
//r/+P/1//P/7//v/+3/7P/u/+3/7P/r/+n/6f/p/+n/5v/m/+b/5v/o/+f/5//m/+T/
5P/k/+T/5P/k/+T/5P/k/+T/5P/k/+b/5v/m/+X/4//j/+P/4P/a/9f/z//B/7f/sv+x
/7P/vv/S/+3/EQA+AHgAwAAPAWEBrQHnAQMC9gHLAY4BRgH1AKEAUwARAOb/2f/f/+f/
7P/s/+//8f/x/+7/7f/t/+z/7P/r/+n/5//l/+P/4//j/+L/4v/k/+T/5P/k/+P/4v/h
/+D/4v/i/+L/4v/h/+H/4f/g/+L/4v/j/+P/4//j/+P/4//j/+P/4//k/+T/5P/l/+X/
4//j/+P/5P/k/+X/5f/l/+X/5v/m/+b/6P/o/+j/6f/r/+z/7P/u/+z/7f/u/+//7v/v
//D/8P/z//T/9f/2//f/+f/6//v//P///wIAAwAFAAYACAAJAAwADQAPABIAEwAUABcA
GQAbAB0AHwAhACEAJQAmACcAKAApACoAKwArACwALQAtADAAMAAwADIAMgAyADIAMQAz
ADIAMQAwAC8ALgAsACoAKgAoACUAIwAgAB4AGwAXABQAEQAOAAsACgAIAAYABAAAAP7/
/f/7//v/+v/6//n/9v/0//L/8f/y//L/8v/y//L/8v/y//L/7//v/+//7//v/+//7v/u
//D/8P/w//D/8P/w//D/8P/w//D/8P/x//H/8f/x//H/8f/x//L/8v/y//L/8v/y//L/
8v/y//L/8v/y//P/8//z//P/8//z//P/8//z//P/9P/0//T/9P/y//L/8v/y//T/9P/z
//P/8//z//P/8//z//P/8//z//P/9P/0//P/8//0//T/8v/w//D/8P/w//H/8f/x//H/
8f/x//H/8f/w//D/8P/y//L/8v/y//D/8P/x//H/8f/w//D/8f/x//L/8v/0//X/9f/1
//X/8//z//P/9f/5//r/+//8////AAAAAAAA/v/+//7/AAADAAMAAwABAP7//f/8//r/
+v/4//X/8//x//H/7//u/+7/7f/s/+v/6//r/+v/6//q/+r/6v/q/+z/6//r/+r/6P/o
/+j/6P/q/+r/6v/q/+j/6P/o/+j/6P/o/+j/5//n/+n/5//i/9r/0//J/8H/u/+6/7//
zf/e//b/GwBLAIQAyAAUAV8BowHVAekB2QGqAWkBGgHKAHsANQABAOH/2v/n//P/8//y
//T/9f/1//X/9P/x/+//8P/u/+v/6v/p/+j/5//p/+n/6P/o/+b/5v/m/+b/5v/m/+b/
5v/o/+j/6P/o/+f/5//n/+b/6P/o/+n/6f/p/+n/6f/p/+n/6f/p/+r/6v/q/+v/6//t
/+3/7f/u/+3/7f/s/+v/7f/u/+7/7v/w//D/8P/x//H/8v/y//T/8v/z//T/9f/0//X/
9v/2//j/+v/8//7//f///wAAAQACAAUACAAJAAsADAAOAA8AEgATABUAGAAbABwAHwAh
ACMAJQAnACkAJwArACwALQAuAC8AMAAxADEAMgAzADMANAA0ADQANgA2ADYANgA1ADcA
NgA1ADQAMwAyADAALgAsACoAJwAlACIAIAAdABkAFwAVABMAEQAOAAwACgAIAAYABAAD
AAEA///+//7//f/9//z/+//7//j/+P/4//j/+P/4//j/+P/5//n/+f/5//n/+f/4//j/
+P/4//j/+P/4//j/+P/4//r/+v/6//v/+//7//v/+//7//v//P/8//r/+v/6//r//P/8
//z//P/8//z//f/9//3//f/9//3//f/9//3//f/+//7//v/+//7//v/+//7//v/+//3/
/f/9//3//f/9//3//f/9//3//f/+//7//f/9//7//v/8//z//P/8//z/+//7//v/+//7
//v/+//7//r/+v/8//r/+v/6//r/+P/4//n/+f/7//r/+v/7//v//P/8//7//f/9//3/
/f/9//3//f///wMABAAFAAYABwAIAAgACAAIAAgACAAKAA0ADQANAAsACgAJAAgABgAE
AAIA///9//3//f/7//r/+v/5//j/9//3//f/9//3//b/9v/2//b/9P/z//P/8v/y//L/
8v/y//T/9P/0//T/9P/0//T/9P/0//T/9P/z//P/8//z//D/7P/j/9n/0//N/8j/yf/V
/+b/+v8ZAEMAdgC0APoARwGNAcMB4QHfAbwBewEuAeAAlQBPABcA8f/m//H/+////wIA
AgABAAMAAQD+//3//f/8//r/+f/4//f/9v/1//P/8//y//L/8v/y//L/8v/y//L/8v/y
//L/8v/y//L/8//z//P/8v/y//L/8//z//X/9f/1//X/9f/1//X/9v/2//b/9//3//X/
9f/1//b/9v/3//f/9//3//j/+P/4//r/+v/6//v/+//8//z//v/8//3//v///wAAAQAC
AAIAAwAEAAUABgAHAAkACgALAAoADQAQABEAEwAUABYAFwAaABsAHQAgACMAJAAnACkA
KwAtAC8AMQAxADUANgA3ADYANwA4ADkAOQA6ADsAOwA6ADoAOgA8AD4APgA+AD0APQA8
ADsAOgA7ADoAOAA2ADQAMgAvAC0ALAAqACcAIwAiAB8AHAAZABgAFgAUABIAEAAOAA0A
CwAJAAgACAAHAAcABgAFAAUAAgACAAIAAgACAAIAAgACAAMAAwADAAMAAQABAAAAAAD+
//7//v/+////AAABAAIAAgACAAIAAwABAAEAAQABAAMAAwAEAAQABAAEAAQABAACAAIA
AgACAAIAAgADAAMABQAFAAUABQAHAAcABwAHAAgACAAIAAgABwAGAAUABAAEAAQAAwAD
AAUABQAFAAUAAwADAAMAAwAFAAYABgAFAAMABAAEAAIABAAEAAQABAADAAMAAwADAAEA
AQABAAEAAgACAAAAAAAAAAAAAAAAAAEAAQADAAIAAgADAAUABgAGAAgABwAHAAcABwAH
AAcABwAJAAsADAANAA4AEQASABIAEgASABIAEgAUABMAEwATABEAEgARABAADgAMAAoA
BwAFAAUABQADAAIAAAD///7//f////////////z//P/8//z/+v/5//n/+P/6//r/+v/6
//v//P/9//7//P/8//z//P/8//z//P/7//v/+//7//b/8P/n/9v/0f/L/8j/zf/b/+z/
BAAnAFcAkADSACABbwG3Ae0BBQL3AcwBiwFAAfIAoQBXABsA9f/u//3/BwAHAAYACgAJ
AAkACQAGAAUAAwAEAAIAAQAAAP///v/9//3//f/8//z/+v/6//r/+v/8//z//P/8//z/
/P/6/w==
         </WaveFormData>
      </LeadData>
      <LeadData>
         <LeadByteCountTotal>10000</LeadByteCountTotal>
         <LeadTimeOffset>0</LeadTimeOffset>
         <LeadSampleCountTotal>5000</LeadSampleCountTotal>
         <LeadAmplitudeUnitsPerBit>4.88</LeadAmplitudeUnitsPerBit>
         <LeadAmplitudeUnits>��V</LeadAmplitudeUnits>
         <LeadHighLimit>2147483647</LeadHighLimit>
         <LeadLowLimit>268435456</LeadLowLimit>
         <LeadID>V5</LeadID>
         <LeadOffsetFirstSample>0</LeadOffsetFirstSample>
         <FirstSampleBaseline>0</FirstSampleBaseline>
         <LeadSampleSize>2</LeadSampleSize>
         <LeadOff>FALSE</LeadOff>
         <BaselineSway>FALSE</BaselineSway>
         <ExcessiveACNoise>FALSE</ExcessiveACNoise>
         <MuscleNoise>FALSE</MuscleNoise>
         <LeadDataCRC32>578732791</LeadDataCRC32>
         <WaveFormData>
lAGUAZQBlAF4AVwBQAEkAeYAqABqACwAGgAKAPr/6v/t/+7/7//w/+7/7v/u/+7/6//q
/+n/6P/m/+b/5v/m/+T/5P/k/+T/5P/k/+T/5P/k/+T/5P/k/+T/5P/k/+T/5v/m/+b/
5v/m/+b/5v/m/+b/5v/m/+b/5v/m/+b/5v/m/+b/5v/m/+j/6P/o/+j/6v/q/+r/6v/s
/+z/7P/s/+v/6v/p/+j/6f/q/+v/7P/t/+7/7//w//L/8v/y//L/9P/0//T/9P/3//j/
+f/6//3//v///wAAAwAEAAUABgAKAAwADgAQABIAFAAWABgAGgAcAB4AIAAjACQAJQAm
ACcAKAApACoALAAsACwALAAtAC4ALwAwADAAMAAwADAALwAuAC0ALAApACgAJwAmACMA
IAAdABoAFgAUABIAEAANAAoABwAEAAIAAAD+//z/+//6//n/+P/3//b/9f/0//P/8v/x
//D/7v/u/+7/7v/w//D/8P/w/+7/7v/u/+7/8P/w//D/8P/y//L/8v/y//H/8P/v/+7/
7v/u/+7/7v/u/+7/7v/u/+7/7v/u/+7/8P/w//D/8P/u/+7/7v/u/+//8P/x//L/8P/w
//D/8P/y//L/8v/y//L/8v/y//L/8P/w//D/8P/y//L/8v/y//L/8v/y//L/8P/w//D/
8P/w//D/8P/w//D/8P/w//D/8P/w//D/8P/w//D/8P/w/+7/7v/u/+7/7v/u/+7/7//v
/+//7//v//H/8v/y//L/8v/y//L/8v/y//L/8//z//T/9v/3//j/+f/6//v//P/+//7/
/v///wEAAgACAAIA/v/+//3/+//6//n/+P/0//L/8P/w/+7/7f/s/+v/6//s/+z/7P/s
/+r/6v/p/+n/6f/o/+j/6P/o/+f/5//o/+j/6P/o/+f/6f/p/+n/6f/n/+f/5//n/+f/
5v/m/+P/3//Z/87/w/++/7v/uP+8/8r/2//z/xcAQgB2ALMA9QA0AWwBlQGoAZgBawEw
AfEAsQBtADAAAQDp/+X/7v/0//L/8v/z//H/8v/x//H/8P/t/+z/6v/q/+n/6P/n/+b/
5v/l/+X/5f/o/+j/6P/o/+j/6P/o/+f/5//n/+f/5//n/+f/5//n/+f/5//o/+j/5v/m
/+b/5v/m/+b/5//n/+n/6f/p/+r/6v/q/+r/6v/o/+n/6f/p/+n/6f/q/+r/7P/s/+z/
7f/s/+z/7f/u//D/8f/y//L/8v/z//X/9f/2//f/+P/5//r/+//8//3///8AAAIABAAF
AAcACQAKAAwADgAQABIAFAAWABkAGwAdAB8AIAAiACMAJgAoACgAKgArACwALQArACwA
LQAtAC8ALwAvADIAMgAyADEAMQAyADIAMAAwAC0ALAApACcAIwAhAB8AGwAaABgAFAAR
AA4ACwAIAAUAAQAAAP7//P/8//v/+v/5//j/9//1//T/9f/0//T/9P/y//L/8f/x//H/
8f/x//H/8//y//L/8v/w//D/7//v//H/8f/w//D/8P/x//H/8f/w//D/7//v/+//7//v
/+//8f/x//H/8v/y//L/8v/y//L/8v/y//L/9P/0//X/9f/z//P/8//z//X/9f/1//X/
9P/0//T/9P/0//T/9P/0//T/9P/0//T/8v/y//L/8v/z//P/8//z//P/8//0//T/9P/0
//P/8//z//P/8//y//L/8v/y//L/8P/w//L/8//0//L/8v/y//L/8P/w//H/8f/x//H/
8f/x//T/9P/0//b/9P/0//T/9P/0//X/9f/2//r/+//8//3//P/9//7//v/+//7///8B
AAAAAAAAAP7//v/9//v/+v/3//b/8v/w/+//8P/v/+//7v/t/+3/7P/s/+z/7P/s/+z/
6//r/+v/6P/o/+j/6P/p/+n/6v/q/+j/6P/n/+f/6P/p/+r/6//p/+n/6f/p/+b/5P/j
/93/0//K/8P/vv+5/7j/wP/Q/+P/AQArAFgAkADRABcBUgGAAZsBoAGEAU8BEgHTAI8A
TQAWAPH/5f/t//T/9P/y//D/8f/x//D/7//v/+7/7f/u/+r/6v/r/+r/6f/o/+j/5//n
/+f/5v/m/+b/5v/m/+b/5v/l/+f/5//n/+f/5//n/+f/5//n/+f/6P/o/+b/5v/m/+b/
6P/o/+n/6f/n/+f/5//o/+r/6v/q/+r/6v/r/+v/6//r/+v/7P/s/+z/7P/s/+3/7P/s
/+3/7v/w//H/8v/y//L/8//1//X/9v/3//j/+f/8//3//v///wEAAgAEAAYABwAJAAsA
DAAMAA4AEAASABUAGAAcAB8AIAAhACEAIgAjACYAKAAoACwALQAuAC8ALwAwADEAMQAy
ADEAMAAyADIAMgAxADEAMAAwAC4ALgArACoAJwAlACMAIQAfABsAFgAUABAADQAKAAcA
BAABAAEAAAD+//z/+v/5//j/9//2//X/8//y//P/8v/y//L/8P/w/+//7//v/+//7//v
/+//7v/u/+7/7P/s/+v/6//t/+3/7P/s/+7/7//v/+//8P/w/+//7//t/+3/7f/t/+3/
7f/t/+7/7v/u/+7/7v/s/+z/7P/s/+3/7v/w//H/7//v/+//7//x//H/8f/x//L/8v/y
//L/9P/0//T/9P/z//L/8f/w//D/8P/w//D/7//v/+//7//t/+3/7v/u//D/8P/v/+//
8f/x//H/8P/w//D/8P/w//D/8P/w//D/7//u/+3/7P/q/+r/6//r/+3/7f/t/+3/8P/w
//D/8v/y//L/8v/y//D/8f/x//L/9P/1//b/9//4//n/+v/6//z//P/9////AAAAAAAA
/v/8//v/+f/4//n/+P/0//L/8P/w/+7/7f/s/+v/6//q/+n/6P/n/+b/6P/n/+f/5//o
/+j/6P/o/+X/5f/m/+b/6P/o/+f/5//l/+X/5f/l/+f/5//n/+f/5v/m/+X/4//f/9b/
y//A/7n/sv+u/7T/wf/T/+3/EgBAAHcAtwD+AEABeQGiAbIBpwGAAUsBDwHLAIQAQQAL
AOv/5P/q/+7/7v/t/+//8P/v/+3/7P/t/+7/6v/m/+f/5v/l/+T/4v/h/+H/4f/k/+T/
5P/k/+T/5P/k/+P/4//j/+P/4//j/+P/4//j/+P/4//k/+T/5P/k/+T/5P/k/+T/5f/l
/+P/4//j/+T/5v/m/+b/5v/m/+f/5//n/+n/6f/q/+r/6P/o/+j/6f/p/+j/6P/o/+n/
6//t/+7/7v/v//H/8f/w//H/8v/z//b/9//4//n/+f/6//z//v///wEAAwAEAAgACgAM
AA4AEAASABUAFwAZABsAHAAeACEAJAAmACYAJgAnACgAKQArACwALQAtAC8ALwAvADIA
MgAyADEAMQAuAC4ALAAsACwALAAqACkAJQAjACEAHQAaABgAFAARAA4ACwAIAAUAAgAA
AP3/+v/6//n/+P/3//b/9f/z//L/7//u/+7/7v/s/+z/6//r/+3/7f/t/+3/7f/s/+z/
7P/s/+z/6//r/+3/7f/s/+z/7P/t/+3/7f/u/+7/7f/t/+3/7f/t/+3/7f/t/+3/7v/u
/+7/7v/u/+7/7v/u/+7/7v/u/+//7//t/+3/7f/t/+//7//v/+//7v/u/+7/7v/w//D/
8P/w//D/8P/w//D/8P/w//D/8P/v/+//7//v/+//7//w//D/8P/w/+//7//v/+//7//u
/+7/7v/u/+7/8P/u/+7/7f/s/+z/7P/s/+z/7P/s/+3/7f/v/+//7//v//D/8P/w//L/
9P/0//T/9P/x//H/8P/w//T/9f/2//f/+P/5//r/+v/6//r/+//9/wAAAAAAAP7//P/7
//n/+P/3//b/8v/w/+7/7v/s/+v/7P/r/+v/6v/q/+r/6v/q/+j/5//n/+f/5v/m/+b/
5v/l/+X/5v/m/+b/5v/l/+X/5f/l/+X/5f/l/+X/5f/l/+b/6P/n/+P/2//Q/8f/wv+7
/7b/tP++/8v/3f/5/yAATgCHAMkADAFMAX0BngGoAZMBYgElAeUAoQBeACMA+f/j/+T/
7v/y//D/7//x//D/7//v/+7/7f/s/+r/6P/n/+b/5f/k/+b/5f/l/+X/5P/k/+T/5P/k
/+T/5P/j/+P/4//j/+P/5f/l/+X/5f/l/+X/5v/m/+b/5v/m/+b/5v/m/+f/5//l/+X/
5f/m/+f/6P/p/+r/6P/p/+n/6f/p/+n/6v/q/+r/6v/q/+v/6v/q/+v/7P/s/+3/7v/u
/+7/7//x//H/9P/1//b/9//4//n/+v/7//3//v8AAAIAAQADAAUABgAIAAoADAAOABIA
FAAXABkAGwAdAB4AIAAhACQAJgAmACoAKwAsAC0ALQAuAC8ALwAxADEAMQA0ADIAMgAx
ADEAMgAyADAAMAAvAC4AKwApACUAIwAhAB0AGgAYABQAEQAOAAsACAAFAAMAAgAAAP7/
+v/5//j/9//4//f/9f/0//P/8v/y//L/8v/y//H/8f/v/+//7//v/+//7v/u/+7/7v/u
/+3/7f/v/+//7v/u/+7/7//v/+//8P/w/+//7//v/+//7//v/+//7//v//D/7v/u/+7/
7v/w//D/8P/w//D/8P/x//H/8//z//P/8//x//H/8f/x//L/8v/y//L/8P/w//D/8P/y
//L/8v/y//L/8v/y//L/8//z//P/8//x//H/8v/y//L/8v/x//H/8f/x//H/8P/w//D/
8P/w//D/8P/w/+//7//x/+//8P/w//D/8P/w//D/8P/x//H/8f/x//H/8f/y//L/8v/0
//T/9P/0//T/9v/3//f/+P/6//v//P/9//z//f/+//7//v/+////AQACAAIAAgAAAP7/
/f/7//r/+f/4//T/8v/w//D/7v/t/+z/6//r/+r/6v/q/+r/6v/q/+n/6f/p/+j/6P/o
/+j/6f/p/+r/6v/q/+r/6f/p/+n/6f/p/+n/6f/p/+n/6f/o/+j/5//h/9f/zv/F/77/
u/+6/8D/zv/h//n/HwBMAIAAwQAFAUQBdgGXAaIBjgFdASAB4QChAF0AIgD5/+f/6f/y
//T/9P/0//X/9f/0//P/8//w/+//7v/u/+z/6//q/+n/6P/q/+n/6f/p/+j/6P/o/+j/
6P/o/+j/5//n/+f/5//n/+n/6f/p/+n/6f/p/+r/6v/q/+r/6v/q/+r/6v/r/+v/6//r
/+v/7P/s/+z/7P/s/+z/7f/t/+3/7f/t/+7/7v/u/+7/7v/v//D/8P/x//L/8v/z//T/
9P/y//P/9f/1//T/9f/2//f/+v/7//z//f///wAAAgAEAAUABwAJAAoADgAQABIAFAAU
ABYAGQAbAB8AIQAiACQAJQAoACoAKgAqACsALAAtAC8AMAAxADEAMwAzADMANgA0ADQA
MwAzADIAMgAwADAALwAuACsAKQAlACMAIQAdABoAGAAUABEADAAJAAYAAwADAAIAAAD+
//7//f/8//v/+v/5//f/9v/1//T/9P/0//T/9P/z//P/8//z//P/8//x//D/8P/w//L/
8v/x//H/7//v/+7/7v/w//H/8f/x//L/8v/x//H/7//v/+//7//x//H/8f/y//D/8P/w
//D/8P/w//D/8P/y//L/8//z//H/8f/x//H/8f/x//H/8f/y//L/8v/y//L/8v/y//L/
8P/w//D/8P/y//L/8v/y//H/8f/x//H/8//z//T/9P/z//L/8P/v/+//7//v/+7/8P/w
//D/8P/w//D/8P/v/+3/7P/s/+z/7P/s/+7/7v/v/+//8f/x//H/8f/w//D/8P/y//L/
8v/y//L/9P/1//X/9v/4//n/+v/7//v/+//7//r/+v/6//v//f8AAAAAAAD+//3/+//4
//b/9//2//L/8P/u/+7/7P/r/+r/6f/p/+j/6P/o/+j/6P/o/+f/5//n/+j/6P/o/+j/
5v/l/+X/5P/m/+b/5f/l/+X/5f/l/+X/4//j/+P/4//k/+T/4//h/9v/0v/F/7z/t/+w
/7D/vP/N/+P/AQAoAFgAlwDdACIBXgGPAagBqAGJAVYBGwHZAJMAUAAXAO//3//k/+z/
7v/u/+//7f/u/+//7//s/+n/5v/k/+T/5f/k/+P/4v/k/+P/4//j/+L/4v/i/+L/4v/i
/+L/4f/j/+P/4//j/+P/4//j/+P/4f/h/+L/4v/k/+T/5P/k/+L/4v/j/+P/4//j/+P/
5P/k/+T/5P/k/+T/5f/l/+X/5f/l/+b/5v/o/+j/6P/p/+r/6v/r/+z/6v/r/+z/7P/u
/+//8f/x//L/8//0//X/9f/1//X/9f/3//j/+v/8////AQADAAQACAAKAAwADgAQABIA
FQAXABkAGwAcAB4AHwAiACQAJAAkACUAJgAnACgAKgAsAC0ALwAvAC8AMgAwADAALwAv
AC4ALgAsACwAKwAqACcAJQAhAB8AHQAZABgAFgASAA8ADAAJAAYAAwD///7//P/6//j/
9//2//X/8v/x/+//7v/v/+7/7v/u/+z/7P/r/+v/7f/t/+3/7f/t/+z/7P/s/+z/7P/r
/+v/6//r/+r/6v/q/+v/6//r/+z/7P/r/+v/6//r/+v/6//r/+v/6//s/+z/7P/s/+z/
7P/s/+z/7P/s/+z/7f/t/+3/7f/t/+3/7f/t/+3/7f/u/+7/7v/u/+7/7v/u/+7/8P/w
//D/8P/w//D/8P/w/+3/7f/t/+3/7f/t/+7/7v/u/+7/7f/t/+3/7f/t/+z/7P/s/+z/
7P/s/+z/7P/r/+3/7v/u/+7/7v/u/+z/7P/t/+3/6//r/+v/6//u/+7/7v/w//D/8P/w
//D/8P/x//H/8v/0//X/9v/3//j/+f/6//r/+P/4//n/+//+//7//v/8//z/+//5//j/
9//2//L/8P/s/+z/6v/p/+r/6f/p/+j/6P/o/+j/6P/o/+f/5//n/+T/5P/k/+T/5f/l
/+b/5v/m/+b/5f/l/+P/4//j/+P/5f/l/+X/5f/k/+L/4f/h/9v/0P/H/77/t/+0/7L/
uv/H/9f/8/8cAEwAhQDHAA4BTgGDAaYBrgGZAWoBMQHxAK0AZgApAPv/4//i/+r/7v/u
/+//7//u/+3/6//q/+v/6v/o/+j/6f/o/+f/5v/k/+P/4//j/+T/5P/k/+T/5P/k/+T/
4//j/+P/4//j/+H/4f/h/+H/4//j/+T/5P/k/+T/5P/k/+T/5P/l/+X/5f/l/+X/5v/k
/+T/5P/k/+T/5f/l/+X/5//n/+j/6P/o/+j/6P/p/+j/6P/p/+r/6v/r/+z/7P/u/+//
8f/x//D/8f/y//P/9P/1//b/9//5//r//P/+/wEAAwAFAAYABgAIAAoADAAQABIAFQAX
ABkAGwAcAB4AHwAiACQAJAAmACcAKAApACcAKAApACkALQAtAC0AMAAwADAALwAvAC4A
LgAsACwAKwAqACcAJQAlACMAIQAdABgAFgASAA8ADAAJAAYAAwABAAAA/v/8//r/+f/4
//f/9P/z//H/8P/x//D/8P/w//D/8P/v/+//7f/t/+3/7f/v/+7/7v/u/+z/7P/r/+v/
7f/t/+z/7P/s/+3/7f/t/+z/7P/r/+v/6//r/+v/6//t/+3/7f/u/+z/7P/s/+z/7P/s
/+z/7P/s/+z/7f/t/+3/7f/t/+3/7//v/+//7//u/+7/7v/u//D/8P/w//D/8P/w//D/
8P/w//D/8P/w/+//7//v/+//7f/t/+7/7v/u/+7/7f/t/+3/7f/t/+z/7P/s/+z/7P/t
/+7/7//v/+//7f/r/+z/6v/q/+r/6v/s/+z/7f/t/+v/6//r/+v/7P/s/+z/7v/u/+7/
7v/u//D/8f/x//L/9P/1//b/9//6//v//P/8//r/+v/7//3//v/+//7//P/8//v/+f/4
//f/9v/y//D/7P/s/+r/6f/q/+n/6f/o/+b/5v/m/+b/6P/n/+f/5//m/+b/5v/m/+X/
5f/m/+b/5v/m/+X/5f/l/+X/5f/l/+X/5f/l/+X/6P/m/+P/3//Z/9D/x//A/7n/tv+2
/77/y//f////JABQAIkAywAQAUwBewGcAaABgwFQARMB0wCPAE4AFQDv/9//5v/s/+7/
7v/v/+//8P/x/+//7v/t/+r/6P/o/+n/6P/n/+b/5v/l/+X/5f/k/+T/5P/k/+b/5v/m
/+X/4//j/+P/4//l/+X/5f/l/+X/5f/m/+b/5P/k/+T/5P/k/+T/5f/l/+f/5//n/+j/
5v/m/+b/5v/o/+n/6f/p/+n/6f/q/+r/7P/s/+z/7f/t/+z/7P/s/+7/7//w//D/8P/x
//P/8//0//X/9v/3//j/+f/6//v/+//8//7/AAADAAUABwAIAAgACgAMAA4AEAASABUA
FwAZABsAHAAeAB8AIgAkACQAJgAnACgAKQApACoAKwArAC0ALQAtADAAMAAwAC8ALwAu
AC4ALAAsACsAKgAnACUAIwAhAB8AGwAYABYAEgAPAA4ACwAIAAUAAwACAAAA/v/8//v/
+v/5//b/9f/z//L/8//y//L/8v/y//L/8f/x/+//7//v/+//7//u/+7/7v/u/+7/7f/t
/+3/7f/s/+z/7v/v/+//7//w//D/7//v/+//7//v/+//8f/x//H/8v/w//D/8P/w//D/
8P/w//D/8P/w//H/8f/x//H/8f/x//H/8f/x//H/8v/y//L/8v/w//D/8P/w//L/8v/y
//L/8v/y//L/8v/x//H/8f/x/+//7//w//D/8v/y//H/8f/x//H/8f/w//L/8v/y//L/
8P/w//D/7//t/+3/7//x//D/8P/w//D/8P/w//D/8f/x/+//7//v/+//7v/u/+7/8P/x
//L/8//0//T/9f/1//b/+P/5//r/+//8//3//v/+//7//v///wEAAAAAAAAA/v/+//3/
+//6//v/+v/2//T/8v/y//D/7//u/+3/7f/s/+r/6v/q/+r/7P/r/+v/6//s/+z/7P/s
/+n/6f/q/+r/6v/q/+n/6f/r/+v/6//r/+n/6f/p/+n/5v/o/+f/4f/b/9L/yf/C/73/
uP+4/8T/0//j////JgBWAJEA1QAYAVYBhQGgAZ4BgwFOAREB0QCRAE4AFwDz/+X/6P/w
//L/8v/x//P/8v/x/+//7v/v/+7/7P/s/+v/6v/p/+j/6P/n/+f/5//o/+j/6P/o/+j/
6P/o/+f/5//n/+f/5//n/+f/5//n/+f/5//o/+j/5v/m/+b/5v/m/+b/5//n/+n/6f/p
/+r/6v/q/+r/6v/q/+v/6//r/+v/6//s/+z/6v/q/+r/6//q/+r/6//s/+//8f/z//T/
8//z//T/8//0//X/9v/3//j/+f/6//v///8AAAIABAADAAUABwAIAAoADAAOABAAEgAU
ABcAGQAZABsAHAAeACEAJAAmACYAJgAnACgAKQAqACwALgAvADAALwAuADAAMAAwAC8A
LwAwADAALgAuACsAKgAnACUAJQAjACEAHQAaABgAFAARABAADQAKAAcAAwACAAAA/v/6
//n/+P/3//b/9f/z//L/8//y//L/8v/w//D/7//v/+//7//v/+//7//u/+7/7v/u/+7/
7f/t/+//7//u/+7/7v/v/+//7//u/+7/7f/t/+//7//v/+//7f/t/+3/7v/w//D/8P/w
//D/8P/w//D/8P/w//H/8f/v/+//7//v//H/8f/x//H/8v/y//L/8v/y//L/8v/y//L/
8v/y//L/8P/w//D/8P/v/+//7//v/+//7//w//D/8P/w/+//7//x//H/8f/w//D/8P/w
//D/8P/w//D/7//x//L/8P/w//D/8P/v/+7/7v/t/+3/7f/t/+3/7v/u/+7/8P/y//L/
8v/y//L/8//z//T/9P/1//b/9//6//v//P/8//r/+v/7//3//v/+//7//P/+//3/+//6
//v/+v/2//T/8v/y//D/7//s/+v/6//q/+r/6v/q/+r/6P/n/+f/5//o/+j/6P/o/+f/
5//o/+j/5v/m/+X/5f/n/+f/5//n/+f/5//n/+f/5v/m/+X/4//f/9j/0f/E/7n/tP+y
/7T/vf/P/+P/AgAsAFsAmQDeACQBYwGUAa4BrQGOAVsBIwHjAJwAVwAbAPX/5P/m/+z/
7v/v/+//7v/v/+//7v/t/+7/7P/s/+n/6P/n/+b/5v/l/+X/5f/m/+b/5v/m/+b/5v/m
/+X/5f/l/+X/5f/j/+P/4//j/+X/5f/m/+b/5P/k/+T/5P/m/+b/5//n/+f/5//n/+j/
5v/m/+b/5v/m/+f/5//n/+f/5//o/+j/6P/o/+j/6f/s/+z/7f/u/+7/7//w//D/8P/x
//P/8//0//X/9v/3//j/+f/6//v//f/+/wAAAgABAAMABQAGAAgACgAMAA4AEAASABUA
FwAZABsAHAAeAB8AIgAkACQAJgAnACgAKQAnACgAKQApAC0ALQAtADAAMAAwAC8ALwAw
ADAALgAuAC0ALAApACcAJgAlACQAIQAeABwAGAAVABIADwAMAAkABwAGAAQAAgD+//3/
/P/7//j/9//1//T/8//y//L/8v/0//T/8//z//P/8//z//P/8f/w//D/8P/w//D/7//v
/+//7//u/+7/7v/v/+//7//w//D/7//v//H/8f/x//H/8f/x//H/8v/y//L/8v/y//L/
8v/y//L/9P/0//X/9f/z//P/8//z//P/8//z//P/9P/0//T/9P/y//L/8v/y//T/9P/0
//T/9P/0//T/9P/1//X/9f/1//X/9f/2//b/9P/0//P/8//z//P/8//y//L/8v/y//L/
8v/y//L/8f/x//H/9P/0//T/9P/0//L/8v/z//P/8//z//P/8//0//T/9P/2//b/9v/2
//b/9P/1//X/9v/6//v//P/9//7///8AAAAAAAAAAAEAAwAEAAQABAACAAIAAQD///7/
/f/8//j/9v/0//T/8v/x//D/7//v/+7/7v/u/+7/7v/u/+3/7f/t/+7/7v/u/+7/6//r
/+z/7P/u/+7/7f/t/+v/6//r/+v/6f/p/+n/6f/q/+r/6f/l/93/1P/L/8L/vf+6/7z/
yP/X/+3/DQA2AGYAowDnACgBZAGPAaYBogGBAUoBCQHJAIMARAARAO//5//w//b/9P/0
//f/9f/0//X/9f/w//H/8P/u/+7/7f/s/+v/6v/q/+n/6f/p/+r/6v/q/+r/6P/o/+j/
5//p/+n/6f/p/+v/6//r/+v/6f/p/+r/6v/q/+r/6v/q/+r/6v/r/+v/6//r/+v/7P/u
/+7/7v/u/+z/7f/t/+3/7//v//D/8P/w//D/8P/x//D/8P/x//L/9P/1//b/9v/0//X/
9//3//j/+f/6//v//P/9//7///8BAAIABAAGAAcACQALAAwADgAQABIAFAAWABgAGwAd
AB8AIQAiACQAIwAmACgAKAAqACsALAAtAC8AMAAxADEAMwAzADMANgA2ADYANQA1ADQA
NAAyADIAMQAwAC0AKwApACcAJQAhAB4AHAAYABUAFAARAA4ACwAJAAgABgAEAAIAAQAA
AP///P/7//n/+P/5//j/+P/4//j/+P/3//f/9f/1//X/9f/3//b/9v/2//b/9v/1//X/
9f/1//T/9P/0//X/9f/1//j/+P/3//f/9//3//f/9//3//f/9//4//b/9v/2//b/+P/4
//j/+P/4//j/+f/5//n/+f/5//n/+f/5//n/+f/4//j/+P/4//r/+v/6//r/+v/6//r/
+v/6//r/+v/6//n/+f/5//n/+f/5//r/+v/6//r/+f/5//n/+f/5//j/+P/4//j/+P/4
//j/+P/3//f/+f/6//j/+P/4//j/9v/2//f/9//5//n/+f/5//j/+P/4//r//P/8//z/
/P/6//v/+//8/wAAAQACAAMAAgADAAQABAAGAAYABwAJAAoACgAKAAgACAAHAAUABAAD
AAIA/v/8//r/+v/4//f/9v/1//X/9P/0//T/9P/0//T/8//z//P/8v/y//L/8v/v/+//
8P/w//L/8v/x//H/8//z//P/8//x//H/8f/x//L/8v/z/+//6f/g/9f/0P/J/8T/wv/M
/9n/6/8HAC4AWgCRANEAFgFSAYEBogGqAZEBXAEdAd0AmQBYACMA///v//T//P/+/wAA
///9//7//f/5//j/+f/2//b/9P/z//L/8f/w//D/7//v/+//8v/y//L/8v/w//D/8P/v
/+//7//v/+//8f/x//H/8f/x//H/8v/y//L/8v/y//L/8v/y//P/8//z//P/8//0//L/
8v/y//L/9P/1//X/9f/1//X/9v/2//j/+P/4//n/+P/4//n/+v/4//n/+v/6//r/+//9
//3/AAABAAIAAwACAAMABAAFAAcACAAKAAwADQAPABEAEgAUABYAGAAaABwAHgAhACMA
IwAlACYAKAApACwALgAuADAAMQAyADMAMwA0ADUANQA2ADUANAA2ADgAOAA3ADcAOAA4
ADYANgA1ADQAMQAvAC8ALQArACcAJAAiAB4AGwAaABcAFAARAA8ADgAMAAoACAAHAAYA
BQAEAAMAAQAAAAEAAAAAAAAA///+//z/+//7//v/+//7//3//P/8//z//P/8//v/+//5
//n/+P/4//r/+//7//v//P/8//v/+//7//v/+//7//v/+//7//z//P/8//z//P/6//r/
+v/6//r/+v/7//v//f/9//3//f///////////wAAAAAAAAAA///+//3//P/8//z//P/8
//7//v/+//7/+//7//v/+//9//3//v/+//z//P/7//v//f/9//3//P/8//z//P/8//z/
/P/8//v/+f/6//r/+v/6//r/+v/6//v/+//9//3//f/9/wAAAAAAAAIAAAAAAAAAAAAA
AAEAAQACAAQABQAGAAcACAAJAAoACgAKAAoACwANAA4ADgAOAAwACgAJAAcABgAFAAQA
AAD+//7//v/8//v/+f/3//b/9P/1//b/9//4//b/9f/1//X/8v/y//L/8v/z//P/9P/0
//X/9v/2//f/9f/1//X/9f/1//X/9f/1//b/9v/1/+//6f/e/9P/yv/F/8D/wv/O/93/
8/8TADwAbACnAOsAMAFuAZ0BuAG4AZcBYgElAeMAnQBaACEA/f/x//r/AAAAAAAA//8B
AAAA//////7//f/8//r/+P/3//b/9f/0//b/9f/1//X/9P/0//T/9P/0//T/9P/z//X/
9f/1/w==
         </WaveFormData>
      </LeadData>
      <LeadData>
         <LeadByteCountTotal>10000</LeadByteCountTotal>
         <LeadTimeOffset>0</LeadTimeOffset>
         <LeadSampleCountTotal>5000</LeadSampleCountTotal>
         <LeadAmplitudeUnitsPerBit>4.88</LeadAmplitudeUnitsPerBit>
         <LeadAmplitudeUnits>��V</LeadAmplitudeUnits>
         <LeadHighLimit>2147483647</LeadHighLimit>
         <LeadLowLimit>268435456</LeadLowLimit>
         <LeadID>V6</LeadID>
         <LeadOffsetFirstSample>0</LeadOffsetFirstSample>
         <FirstSampleBaseline>0</FirstSampleBaseline>
         <LeadSampleSize>2</LeadSampleSize>
         <LeadOff>FALSE</LeadOff>
         <BaselineSway>FALSE</BaselineSway>
         <ExcessiveACNoise>FALSE</ExcessiveACNoise>
         <MuscleNoise>FALSE</MuscleNoise>
         <LeadDataCRC32>1337186145</LeadDataCRC32>
         <WaveFormData>
IAEgASABIAELAfgA5QDSAKUAegBPACQAFgAKAP7/8v/z//T/9f/2//X/9P/z//L/8P/w
//D/8P/w//D/8P/w/+7/7v/u/+7/7P/s/+z/7P/u/+7/7v/u/+7/7v/u/+7/7v/u/+7/
7v/u/+7/7v/u/+7/7v/u/+7/8P/w//D/8P/w//D/8P/w//D/8P/w//D/8v/y//L/8v/0
//T/9P/0//P/8v/x//D/8f/y//P/9P/2//b/9v/2//j/+P/4//j/+P/4//j/+P/7//z/
/f/+////AAABAAIAAwAEAAUABgAIAAoADAAOABEAEgATABQAFwAYABkAGgAbABwAHQAe
AB8AIAAhACIAIgAiACIAIgAjACQAJQAmACYAJgAmACYAJAAkACQAJAAhACAAHwAeABsA
GgAZABgAFgAUABIAEAAMAAoACAAGAAQAAgAAAP7//P/8//z//P/6//r/+v/6//n/+P/3
//b/9v/2//b/9v/2//b/9v/2//T/9P/0//T/9v/2//b/9v/4//j/+P/4//f/9v/1//T/
9P/0//T/9P/y//L/8v/y//T/9P/0//T/9P/0//T/9P/0//T/9P/0//b/9v/2//b/9P/0
//T/9P/2//b/9v/2//b/9v/2//b/+P/4//j/+P/4//j/+P/4//j/+P/4//j/9v/2//b/
9v/2//b/9v/2//b/9v/2//b/9v/2//b/9v/2//b/9v/2//T/9P/0//T/9P/0//T/9f/1
//T/9P/1//b/9v/2//b/+v/6//n/+f/4//j/+P/4//z//f/+//////8AAAEAAQADAAMA
BAAGAAYABwAIAAgABwAGAAQAAwACAAEA/v/8//n/9//2//X/9v/1//T/9P/0//T/9P/z
//H/8f/x//D/8P/w//D/8P/w//D/8P/w//D/8P/w//D/8v/y//H/8f/x//H/8f/x/+//
7//u/+3/6v/m/93/1v/Q/83/yv/M/9f/4//0/w4ALQBTAIAArwDdAAQBIwEzASwBCwHe
ALIAhABVACoABgD0//H/9//4//j/9v/2//b/9//2//b/9f/0//L/8//z//L/8v/x//H/
7//v/+//7//x//H/8f/x//H/8f/w//D/7v/u/+7/7v/w//D/8P/w//D/8P/w//H/7//v
/+//7//x//H/8f/x//L/8v/y//L/8v/z//P/8//x//H/8f/x//T/9P/z//P/9v/2//b/
9v/1//X/9f/2//b/9//3//j/9v/2//j/+P/6//v//P/8//7//////wAAAQADAAQABAAF
AAYACAAJAAsADAAOABAAEgASABUAFQAXABoAHAAcAB0AHwAgACAAIQAiACQAJQAjACMA
JAAkACYAJwAoACkAKgAqACkAKQApACgAKAAnACYAJAAiACIAHQAdABoAGAAWABMAEgAO
AA0ACwAIAAYABAAEAAEAAAD///7//f/8//z/+//5//j/+v/5//n/+f/5//n/+P/4//j/
+P/4//j/+P/4//j/9//3//f/9//2//b/9//3//f/+f/5//n/+v/4//j/+P/4//j/+P/4
//j/+f/5//r/+v/6//r/+v/6//j/+P/4//j/+v/7//v/+//7//v/+//7//3//f/9//3/
+//8//z//P/6//r/+v/6//r/+v/6//r/+P/4//j/+P/5//n/+v/6//r/+v/5//n/+f/6
//r/+f/5//n/+f/5//f/9//3//f/9f/1//f/9//4//j/+P/4//j/9v/2//f/9//2//b/
9//4//j/+P/4//r/+P/3//f/+P/4//j/+P/6//3//v///wEAAAABAAEAAQABAAIABAAE
AAUABgAGAAUAAgAAAP///v/9//r/+P/3//f/9v/1//T/8//y//L/8v/w//D/7//v//H/
8f/w//D/7v/u/+7/7v/v//D/8f/y//D/8P/w//D/8v/x//H/8f/v/+//7//v/+//7v/r
/+b/4P/Z/9L/zP/J/8b/zv/b/+f//v8cAD0AYwCUAMkA8wASASkBLwEeAfUAygCcAG4A
PQAWAPr/8P/z//f/+P/2//b/9P/0//X/9P/0//P/9P/0//P/8f/y//L/8f/x/+//7//v
/+//7f/t/+3/7f/v/+//7v/u/+7/7v/u/+7/8P/w//D/8P/w//D/8P/x/+//7//v/+//
7//v/+//7//w//D/8P/w//D/8f/x//H/8f/x//H/8f/y//L/8f/x//L/8v/y//L/8//z
//P/9P/2//f/9//4//j/+P/6//r/+v/7//z//P/+//////8AAAEAAwAEAAQABwAIAAoA
CwALAAwADgAQABIAEgAVABUAFQAYABoAGgAdAB8AIAAgACEAIgAkACUAJQAlACYAJgAk
ACUAJgAnACgAKAAnACcAJQAkACQAIwAiACAAHgAeABsAGwAYABYAEgAPAA4ACgAJAAcA
BAACAAAAAAD9//z/+//6//n/+P/6//n/9//2//j/9//3//f/9f/1//T/9P/0//T/9P/0
//T/9P/0//P/8f/x//H/8P/w//H/8f/x//P/8//z//T/9P/0//T/9P/z//L/8f/w//D/
8f/z//T/8v/y//L/8v/y//L/8v/y//T/9f/1//X/8//z//P/8//z//P/8//z//P/9P/0
//T/9v/2//b/9v/0//T/9P/0//T/9P/0//T/8//z//T/9P/0//T/8//z//P/9P/0//P/
9f/1//X/9f/z//P/8//z//X/9f/1//T/8v/y//L/8v/w//D/8f/x//D/8P/x//L/8v/y
//L/9P/2//X/9f/2//T/9P/0//b/9//4//n/+//8//3//f/9////AAACAAIAAQACAAIA
AQAAAP7//f/8//3/+v/4//f/9f/0//P/8v/x//D/8P/w/+7/7v/t/+3/7f/t/+z/7P/s
/+z/7P/s/+z/7P/s/+z/7P/s/+z/7P/s/+v/6//r/+3/7f/t/+3/7f/s/+v/6v/m/9//
1v/O/8n/xP/C/8X/z//c/+7/CQApAFAAfwCxAOAABwElATIBLQESAegAvACPAF4AMAAK
APP/7f/y//T/9P/y//T/8//y//L/8f/0//T/8f/t/+7/7v/t/+3/6//r/+v/6//t/+3/
7f/t/+3/7f/s/+z/7P/s/+z/7P/s/+z/7P/s/+z/7P/s/+3/7f/t/+3/7f/t/+3/7f/t
/+z/7P/s/+z/7f/v//D/8f/v/+//7//v//L/8v/x//H/8P/w//D/8P/v/+//7//w//D/
8f/x//L/9P/0//b/9v/0//X/9v/2//r/+//7//z/+//9//7//v///wAAAgADAAcACAAK
AAwADgAOABEAEQATABYAGAAYABkAGwAcABwAGwAcAB4AHwAhACEAIgAiACIAIwAkACUA
JgAmACUAJQAjACIAIgAhACIAIAAeAB4AHQAdABoAGAAUABEAEAAMAAsACQAGAAQAAAAA
AP3//P/7//r/+f/4//r/+f/3//b/9P/z//P/8//z//P/8v/y//T/9P/0//T/8v/y//L/
8f/v/+//7//u//D/8f/x//H/8f/x//H/8v/y//L/8v/y//L/8v/y//L/8f/x//L/8v/0
//T/9P/0//T/9P/0//T/8v/z//P/8//x//H/8f/x//L/8//0//X/8//0//T/9P/2//b/
9v/2//b/9v/2//b/9P/0//T/9P/z//P/9P/0//T/9P/z//P/9f/2//b/9f/1//X/9f/1
//X/9f/1//X/9f/z//P/8//y//L/8v/y//L/8v/y//P/8//0//T/9f/2//b/9v/2//j/
+v/5//n/+v/5//j/9//4//v//P/9/////v///////////wAAAgACAAUABgAGAAUAAgAA
AP///v////z/+v/5//X/9P/z//L/8//y//L/8v/w//D/7//v//H/8f/w//D/7v/u/+7/
7v/u/+7/7v/u/+7/7v/u/+7/7v/t/+3/7f/v/+//7//v/+//8P/v/+z/5v/d/9b/0P/L
/8b/xv/P/9n/5P/4/xUANQBeAI0AvwDsAA8BJQEwASUBAAHSAKYAdwBGABwA/v/v/+//
9v/2//T/9v/2//X/9P/0//P/8v/y//H/7//w//D/7//v/+3/7f/t/+3/7//v/+//7//t
/+3/7P/s/+z/7P/s/+z/7v/u/+7/7v/u/+7/7v/v/+//7//v/+//7//v/+//7//u/+7/
7v/u//D/8f/x//H/7//v/+//7//w//D/7//v//L/8v/y//L/8//z//P/9P/y//P/8//0
//b/9v/4//j/+P/5//r/+v/8//3//f/+////AQACAAIAAwAEAAYABwAHAAgACgAMAA4A
DgARABEAFQAYABoAGgAbAB0AHgAeAB8AIAAiACMAIwAjACQAJAAkACUAJgAnACgAKAAn
ACcAKQAoACgAJwAmACQAIgAiAB0AHQAaABgAGAAVABQAEAANAAsACAAGAAQABAABAAAA
///+//3//P/8//v/+f/4//b/9f/1//X/9//3//b/9v/0//T/9P/0//T/9P/0//P/8//z
//P/8v/0//X/9f/1//X/9f/1//b/9v/2//b/9v/2//b/9v/2//X/9f/2//b/9P/0//T/
9P/0//T/9P/0//b/9//3//f/9//3//f/9//3//f/9//3//f/+P/4//j/9v/2//b/9v/2
//b/9v/2//b/9v/2//b/9f/1//b/9v/4//j/9//3//f/+P/4//f/9//3//f/9//3//f/
9//3//f/9//3//f/9//4//b/9v/4//j/+P/4//b/9v/3//f/9v/2//f/+P/4//j/+P/6
//j/9//3//j/+v/6//r//P///wAAAQADAAIAAwADAAMAAwAEAAYABgAHAAgACAAHAAQA
AgABAAAA///8//r/+f/3//b/9f/0//P/8v/y//L/8v/y//H/8f/x//H/8P/w//D/8P/w
//D/8P/w//D/8P/w//D/8P/w//L/8f/x//H/8f/x//H/8f/x//D/7//o/+L/2f/S/87/
y//K/87/2f/l//j/EgAzAFkAiAC7AOcACgElATEBJAH/ANIApgB6AEsAHgAAAPL/8//3
//j/+P/4//j/+P/3//b/9v/1//T/9P/z//P/8P/w/+//7//x//H/8f/x/+//7//v/+//
7//v/+7/7v/u/+7/7v/u//D/8P/w//D/7v/u/+7/7//x//H/8f/x//H/8f/x//H/8v/y
//L/8v/w//H/8f/x//P/8//z//P/8v/y//H/8f/0//T/9P/0//P/8//z//T/9P/1//X/
9v/2//b/+P/4//j/+f/6//r/+v/7//v//P///wEAAgACAAMABAAGAAcACwAMAA4AEAAQ
ABAAEwATABcAGgAcABwAHQAfACAAIAAhACIAJAAlACUAJQAmACYAJgAnACgAKQAqACoA
KQApACcAJgAmACUAJAAiACAAIAAdAB0AGgAYABQAEQAQAAwACwAJAAYABAAEAAQAAQAA
AP///v/9//z//P/7//n/+P/4//f/9//3//n/+f/4//j/+P/4//j/+P/2//b/9v/1//X/
9f/1//T/8v/z//P/8//1//X/9f/2//b/9v/2//b/9P/0//T/9P/1//X/9v/2//T/9P/0
//T/9v/2//b/9v/2//f/9//3//X/9f/1//X/9f/1//X/9f/3//j/+P/4//b/9v/2//b/
9v/2//b/9v/2//b/9v/2//X/9f/2//b/9v/2//X/9f/1//b/9v/1//X/9f/1//X/9f/1
//X/9f/1//X/9f/1//P/8v/y//L/8v/y//T/9P/1//X/9P/0//X/9v/0//T/9P/2//f/
9//4//r/+v/6//r//P/7//z//f////7///////////8AAAIAAgAFAAYABgAFAAIAAAD/
//7//f/6//j/9//1//T/8//y//H/8P/w//D/7v/u/+3/7f/v/+//7v/u//D/8P/w//D/
7v/u/+7/7v/u/+7/7v/u/+7/7f/t/+3/7f/t/+3/7f/t/+z/7f/q/+T/3f/W/87/yf/E
/8T/y//X/+j//v8ZADsAagCdAM0A+gAbAS8BNAEfAfgAzACcAGsAPAAUAPb/6//t//L/
9P/0//T/8v/z//T/9P/x/+7/7P/t/+v/7P/s/+v/6//t/+3/7f/t/+v/6//r/+v/6//r
/+r/6v/s/+z/7P/s/+r/6v/q/+r/6v/q/+r/6//t/+3/7f/t/+v/6//r/+v/6v/q/+r/
6v/s/+3/7f/t/+3/7f/t/+3/7v/u/+3/7f/w//D/8P/w//H/8f/x//L/8P/x//H/8v/y
//L/9P/0//b/9//4//j/+f/5//j/+P/5//v//P/8////AAACAAMABwAIAAoADAAMAAwA
DwAPAA8AEgAUABQAFwAZABoAGgAZABoAHAAdAB8AHwAgACAAIAAhACIAIwAiACIAIQAh
ACEAIAAgAB8AIAAeABwAHAAZABkAFgAUABIADwAOAAoABwAFAAIAAAAAAAAA/f/8//v/
+v/5//j/9v/1//P/8v/0//P/8//z//H/8f/w//D/8v/y//L/8v/y//L/8v/x//H/8f/x
//D/7v/v/+//7//v/+//7//w//D/8P/w//D/8v/y//L/8v/x//H/8v/y//D/8P/w//D/
8v/y//L/8v/y//P/8//z//P/8//z//P/8//z//P/8//x//L/8v/y//L/8v/y//L/9P/0
//T/9P/0//T/9P/0//P/8//0//T/9P/0//P/8//z//T/9P/z//P/8//z//P/8//z//P/
8//x//H/8f/x//P/9P/0//T/9P/0//L/8v/z//P/8P/w//H/8v/0//T/9P/2//b/9f/1
//b/9v/2//b/+P/5//r/+//9//7//////////f/+/wAAAAADAAQABAADAAIAAAD///7/
/f/6//j/9//1//T/8//y//H/8P/w//D/8P/w/+//7//v/+//7v/u/+z/7P/s/+z/7v/u
/+7/7v/u/+7/7v/u/+7/7f/t/+3/7f/t/+3/7f/t/+z/6f/o/+T/3f/U/87/yf/G/8b/
y//V/+D/9P8RADMAXACLAL8A7AAPASkBMgElAQQB2ACqAHsATAAgAP7/7f/r//D/9P/y
//L/8v/z//L/8v/x//D/8P/x/+//7v/u/+3/7f/r/+v/6//r/+v/6//r/+v/7f/t/+z/
7P/s/+z/7P/s/+r/6v/q/+r/7P/s/+z/7f/r/+v/6//r/+v/6//r/+v/7P/s/+z/7P/s
/+3/7f/t/+3/7f/t/+3/8P/w/+//7//u/+7/7v/u/+//7//v//D/8P/x//H/8v/y//L/
9P/0//L/8//0//T/+P/5//n/+v/7//3//v/+////AAACAAMAAwAEAAYACAAMAAwADwAP
AA8AEgAUABQAFwAZABoAGgAdAB4AIAAhAB8AHwAgACAAIAAhACIAIwAkACQAIwAjACMA
IgAiACEAIgAgAB4AHgAbABsAGAAWABQAEQAQAAwACQAHAAQAAgACAAIA///+//v/+v/5
//j/+P/3//X/9P/2//X/9f/1//P/8//y//L/8v/y//L/8v/y//L/8v/x//P/8//z//L/
8v/z//P/8//x//H/8f/y//D/8P/w//D/8P/w//D/8P/x//H/8v/y//D/8P/w//D/8v/y
//L/8v/w//H/8f/x//P/8//z//P/8//z//P/8//z//T/9P/0//T/9P/0//T/9P/0//T/
9P/0//T/9P/0//P/8//0//T/9P/0//P/8//z//T/9P/z//P/8//z//P/8//z//P/8//1
//X/9f/1//X/9P/y//L/8v/y//L/8v/0//T/9f/1//L/8v/z//T/9P/0//T/9v/2//X/
9f/2//b/9v/2//j/+f/6//v//f8AAAEAAQABAAAAAAABAAAAAwAEAAQAAwAEAAIAAQAA
AP3/+v/4//f/8//y//H/8P/x//D/8P/w//D/8P/v/+//7//v/+7/7v/u/+7/7v/u/+z/
7P/s/+z/7P/s/+z/7P/s/+v/6//r/+3/7f/t/+3/7f/s/+v/6P/k/9v/1P/Q/8v/xv/G
/8n/1f/m//r/FQA1AF4AkQDBAOwADwEnASwBHQH2AMgAmgBrADwAFAD2/+v/7f/0//T/
8v/0//T/9f/0//T/8//y//D/7//t/+3/7v/u/+//7f/t/+3/7f/t/+3/7f/t/+3/7f/s
/+z/6v/q/+r/6v/s/+z/7P/s/+z/7P/s/+3/6//r/+v/6//t/+3/7f/t/+7/7v/u/+7/
7P/t/+3/7f/v/+//7//v//D/8P/v/+//8v/y//L/8v/x//H/8f/y//L/8//z//T/9P/0
//b/9v/2//f/+P/4//r/+//7//z//f///wAAAAABAAIABAAFAAcACAAKAAwADgAOABEA
EQATABYAGAAYABkAGwAcABwAGwAcAB4AHwAfAB8AIAAgACIAIwAkACUAJgAmACUAJQAl
ACQAJAAjACQAIgAgACAAGwAbABgAFgAUABEAEAAMAAsACQAGAAQAAgACAP///v/9//z/
+//6//r/+f/3//b/+P/3//f/9//1//X/9P/0//T/9P/0//T/9P/0//T/8//1//X/9f/0
//L/8//z//P/9f/1//X/9v/2//b/9v/2//T/9P/0//T/9f/1//b/9v/0//T/9P/0//T/
9P/0//T/9P/1//X/9f/1//X/9f/1//f/9//3//f/9//4//j/+P/4//j/+P/4//j/+P/4
//j/+P/4//j/+P/1//X/9v/2//b/9v/1//X/9//4//j/9//3//f/9//3//f/9//3//f/
9f/1//X/9f/1//T/9v/2//b/9v/2//b/9v/2//b/9//3//T/9P/1//b/9v/2//b/+P/6
//n/+f/6//r/+v/6//z//f/+////AQACAAMAAwADAAUABgAIAAgABwAIAAgABwAGAAQA
AwACAAEA/v/8//v/+f/4//f/9v/1//T/9P/0//T/9P/z//P/8//z//L/8v/0//T/9P/0
//L/8v/y//L/8P/w//D/8P/x//H/8v/z//H/8f/x//H/7//w/+//7P/m/9//2P/S/8//
yv/K/9P/3//o//z/GwA7AGgAmQDJAPQAFwEtATABHQH2AMoAnABvAEAAGAD8//H/8f/2
//j/+P/4//j/+f/4//b/9f/2//T/8//z//L/8v/x//H/8f/x//H/8f/x//H/8f/x//H/
8f/w//D/8v/y//L/8v/w//D/8P/w//D/8P/w//H/8f/x//H/8f/v/+//7//v//L/8v/y
//L/8v/z//P/8//1//X/9f/1//T/9P/z//P/9P/0//T/9P/z//P/8//0//X/9//4//r/
+v/6//z//P/6//v//P/8//z//f/9//7/AAADAAUABgAFAAYACAAJAAsADAAOABAAEAAQ
ABMAEwAVABgAGgAaABsAHQAeAB4AHwAgACIAIwAlACUAJgAmACUAJQAlACUAJgAmACUA
JQAmACYAJwAnACQAIgAgACAAHQAdABoAGAAYABUAFAAQAA8ADQAKAAgABAAEAAEAAAD/
//7//f/8//z/+//5//j/+P/3//f/9//3//f/9v/2//j/+P/4//j/9v/2//b/9f/1//X/
9f/0//T/9f/1//X/9f/1//X/9v/0//T/9P/0//b/9v/2//b/9//3//j/+P/2//b/9v/2
//j/+P/4//j/9v/3//f/9//3//f/9//3//f/9//3//f/9//4//j/+P/4//j/+P/4//r/
+v/6//r/+P/4//j/+P/3//f/+P/4//b/9v/1//X/9f/2//b/9f/3//f/9//3//X/9f/1
//X/9//3//f/9//3//j/9v/2//b/9v/2//b/9//3//T/9P/1//b/9v/2//b/+P/4//f/
9//4//j/+P/4//r/+//8//3///8AAAEAAQABAAEAAgAEAAQABQAGAAYABQAGAAQAAwAC
AAEA/v/8//v/+f/4//f/9v/1//T/9P/0//L/8v/x//H/8f/x//D/8P/y//L/8v/y//D/
8P/w//D/7v/u/+7/7v/w/+//7//v//H/8f/x//H/7//w/+//7v/q/+X/4P/U/83/yv/G
/8f/z//a/+r///8dAD4AawCdANAA+wAdATIBMwEeAfgAzgChAHAAQAAYAPv/7//w//T/
9P/0//T/8//0//b/9f/0//b/9f/z//D/8P/v/+//7//v/+//7//x//H/8f/x/+//7//u
/+7/7v/u/+7/7v/s/+z/7P/s/+7/7v/u/+//7//v/+//7//v/+//7//v/+7/7v/u/+7/
7v/v/+//7//x//H/8f/x//L/8v/x//H/8v/y//L/8v/1//X/9f/2//b/9//3//j/9v/2
//j/+P/4//n/+v/6//z//f/9//7///8BAAIAAgADAAQABgAHAAkACgAMAA4AEAAQABMA
EwATABYAGAAYABsAHQAeAB4AHwAgACIAIwAhACEAIgAiACQAJQAmACcAKAAoACcAJwAn
ACYAJgAlACYAJAAiACIAIQAhAB4AHAAaABcAFgASABEADwAMAAoACgAKAAcABgADAAIA
AQAAAP7//f/7//r/+v/5//n/+f/5//n/+P/4//r/+v/6//r/+P/4//j/9//3//f/9//2
//b/9//3//f/+f/5//n/+v/4//j/+P/4//j/+P/4//j/9//3//j/+P/4//j/+P/4//j/
+P/4//j/+P/5//n/+f/5//n/+f/5//n/+f/5//n/+f/6//r/+v/6//r/+v/6//r/+v/6
//r/+v/6//r/+v/7//v//P/8//z//P/7//v/+f/6//r/+f/5//n/+f/5//n/+f/5//n/
+f/5//n/+f/5//r/+v/6//r/+v/6//r/+v/7//v/+v/6//v//P/6//r/+v/8//z/+//7
//z//v/+//7/AAABAAIAAwAFAAYABwAHAAcABwAIAAoACgALAAwADAALAAoACAAHAAYA
BQACAAAA///7//r/+f/4//n/+P/4//j/9v/2//X/9f/3//f/9v/2//b/9v/2//b/9v/2
//b/9v/0//T/9P/0//T/8//z//P/8//z//P/8//z//T/8//u/+j/4f/a/9T/z//O/87/
1//f//D/CAAjAEcAdACnANcA/gAdATEBMgEbAfIAwgCWAGUAOAAUAPr/8//3//z/+v/6
//z/+v/5//r/+v/5//j/+P/3//X/9v/2//X/9f/1//X/9f/1//P/8//z//P/8//z//L/
8v/y//L/8v/y//T/9P/0//T/8v/y//L/8//z//P/8//z//X/9f/1//X/9v/2//b/9v/2
//f/9//3//f/9//3//f/+P/4//f/9//4//j/+P/4//n/+f/5//r/+v/7//v//P/6//r/
/P/8//7///8AAAAAAgADAAMABAAFAAcACAAIAAsADAAOAA8ADwAQABIAFAAWABYAGQAZ
ABkAHAAeAB4AHwAhACIAIgAjACQAJgAnACkAKQAqACoAKgArACwALQAuAC4ALQAtAC0A
LAAsACsAKgAoACYAJgAjACMAIAAeABwAGQAYABQAEwARAA4ADAAMAAwACQAIAAcABgAF
AAQABAADAAEAAAAAAP////////3//f/8//z//v/+//7//v/8//z//P/7//3//f/9//z/
/P/9//3//f/9//3//f/+//7//v/+//7//v/+//7//v/9//3//v/+//7//v/+//7/AAAA
AAAAAAD+////////////////////AQABAAEAAQD//wAAAAAAAAIAAgACAAIAAgACAAIA
AgACAAIAAgACAAEAAQACAAIAAgACAAEAAQABAAIAAgABAAEAAQABAAEAAQABAAEAAQAB
AAEAAQABAP//AAACAAAAAAAAAAAAAAAAAAEAAQACAAIAAwAEAAIAAgACAAQABAADAAMA
BAACAAIAAgAEAAcACAAJAAsADAANAA0ADQANAA4AEAAQABMAFAAUABMAEgAQAA8ADgAL
AAgABgAFAAMAAgABAAAA///+//7//v/+//7//f/9///////+//7//P/8//z//P/8//z/
/P/8//z//P/8//z//f/9//7////9//3//f/9//3//v////z/9v/v/+j/4v/f/9r/2P/d
/+n/9P8KACUAQwBsAJsAzwD6ABsBMwE+AS0BCAHYAKwAfQBMACYACgD9////BAAGAAgA
CAAGAAcABgAEAAEAAgACAAEAAQD+//7//f/9//3//f/9//3//f/9//3//f/9//3//P/8
//z//P/8//z//v/+//7//v/+//7//v/////////////////////////+//7//v/+//7/
//////////////////8CAAIAAQABAAIAAgACAAIAAwADAAMABAACAAMAAwAEAAYABgAI
AAgACAAJAAoACgAMAA0ADQAOAA0ADwAQABAAEwAUABYAFwAZABoAHAAeACAAIAAjACMA
IwAmACgAKAArAC0ALgAuAC0ALgAwADEAMwAzADQANAAzADMAMwAzADYANgA1ADUANQA0
ADQAMwAyADAALgAuACwALQArACoAKAAlACQAIAAfAB0AGgAYABYAFgATABIAEwASABEA
EAAOAA0ACwAKAAwACwALAAsACQAJAAgACAAIAAgACAAIAAoACgAKAAkACQAJAAkACAAG
AAcABwAHAAcABwAHAAgACAAIAAgACAAGAAYABgAGAAcABwAIAAgACAAIAAgACAAIAAgA
CAAIAAgACQAJAAkACQAJAAkACQALAAsACwALAAsADAAMAAwACgAKAAoACgAKAAoACgAK
AAwADAAMAAwACQAJAAoACgAMAAwACwALAAkACgAKAAkACwALAAsACwAJAAkACQAJAAsA
CwALAAsACQAKAAgACAAIAAgACAAIAAkACQAKAAoACwAMAAwADAAMAA4ADgANAA0ADgAO
AA4ADgAQABEAEgATABUAFgAXABcAFwAZABoAHAAcABsAHAAcABsAGAAWABUAFAATABAA
DgANAAsACgAJAAgABwAGAAYABgAIAAgABwAHAAkACQAIAAgABgAGAAYABgAGAAYABgAG
AAgACAAIAAgABgAFAAUABQAHAAcABwAHAAcACAAHAAIA/P/1/+z/5P/h/97/3v/n//H/
AAAWADUAVwCCALMA5wAQATEBSQFMATcBDgHiALIAgwBUACwAEAAHAAsAEAAQAA4ADgAQ
AA0ADAAMAA0ADAAKAAsACQAIAAgABwAHAAcABwAHAAcABwAHAAcABwAHAAcABgAGAAgA
CAAIAA==
         </WaveFormData>
      </LeadData>
   </Waveform>
</RestingECG>
