# Supplementary material for: Detection of Left Atrial Enlargement Using a Convolutional Neural Network-Enabled Electrocardiogram
Source: Front Cardiovasc Med. 2020 Dec 17;7:609976. doi: 10.3389/fcvm.2020.609976 (PMC7773668; doi:10.3389/fcvm.2020.609976)
Supplement: Supplementary file 2 [file Data_Sheet_2.ZIP › normal1/1802010023_7977_00000007.XML]

<?xml version="1.0" encoding="Windows-1252"?>
<!DOCTYPE RestingECG SYSTEM "restecg.dtd">
<RestingECG>
   <PatientDemographics>
      <PatientID>1802010023</PatientID>
      <PatientAge>71</PatientAge>
      <AgeUnits>Years</AgeUnits>
      <Gender>Female</Gender>
      <PatientLastName>xu</PatientLastName>
      <PatientFirstName>yueli</PatientFirstName>
   </PatientDemographics>
   <TestDemographics>
      <DataType>Resting</DataType>
      <Site>1</Site>
      <AcquisitionDevice>MAC55</AcquisitionDevice>
      <Status>Unconfirmed</Status>
      <Priority>Normal</Priority>
      <AcquisitionTime>08:56:47</AcquisitionTime>
      <AcquisitionDate>07-04-2015</AcquisitionDate>
      <CartNumber>1</CartNumber>
      <AcquisitionSoftwareVersion>009C</AcquisitionSoftwareVersion>
      <XMLSourceVersion>MAC5000 v1.0</XMLSourceVersion>
   </TestDemographics>
   <RestingECGMeasurements>
      <VentricularRate>60</VentricularRate>
      <AtrialRate>60</AtrialRate>
      <PRInterval>146</PRInterval>
      <QRSDuration>82</QRSDuration>
      <QTInterval>418</QTInterval>
      <QTCorrected>418</QTCorrected>
      <PAxis>32</PAxis>
      <RAxis>65</RAxis>
      <TAxis>34</TAxis>
      <QRSCount>10</QRSCount>
      <QOnset>228</QOnset>
      <QOffset>269</QOffset>
      <POnset>155</POnset>
      <POffset>202</POffset>
      <TOffset>437</TOffset>
      <ECGSampleBase>500</ECGSampleBase>
      <ECGSampleExponent>0</ECGSampleExponent>
   </RestingECGMeasurements>
   <Diagnosis>
      <Modality>Resting</Modality>
         <StatementCount>3</StatementCount>
         <LabelText>12SL ��ϳ���</LabelText>
      <DiagnosisStatement>
         <StmtText>�������</StmtText>
      </DiagnosisStatement>
      <DiagnosisStatement>
         <StmtFlag>ENDSLINE</StmtFlag>
         <StmtText>��������ɲ���</StmtText>
      </DiagnosisStatement>
      <DiagnosisStatement>
         <StmtFlag>ENDSLINE</StmtFlag>
         <StmtText>���� ECG</StmtText>
      </DiagnosisStatement>
   </Diagnosis>
   <Waveform>
      <WaveformType>Rhythm</WaveformType>
      <WaveformStartTime>0</WaveformStartTime>
      <NumberofLeads>8</NumberofLeads>
      <SampleType>CONTINUOUS_SAMPLES</SampleType>
      <SampleBase>500</SampleBase>
      <SampleExponent>0</SampleExponent>
      <HighPassFilter>16</HighPassFilter>
      <LowPassFilter>150</LowPassFilter>
      <ACFilter>NONE</ACFilter>
      <LeadData>
         <LeadByteCountTotal>10000</LeadByteCountTotal>
         <LeadTimeOffset>0</LeadTimeOffset>
         <LeadSampleCountTotal>5000</LeadSampleCountTotal>
         <LeadAmplitudeUnitsPerBit>4.88</LeadAmplitudeUnitsPerBit>
         <LeadAmplitudeUnits>��V</LeadAmplitudeUnits>
         <LeadHighLimit>2147483647</LeadHighLimit>
         <LeadLowLimit>268435456</LeadLowLimit>
         <LeadID>I</LeadID>
         <LeadOffsetFirstSample>0</LeadOffsetFirstSample>
         <FirstSampleBaseline>0</FirstSampleBaseline>
         <LeadSampleSize>2</LeadSampleSize>
         <LeadOff>FALSE</LeadOff>
         <BaselineSway>FALSE</BaselineSway>
         <ExcessiveACNoise>FALSE</ExcessiveACNoise>
         <MuscleNoise>FALSE</MuscleNoise>
         <LeadDataCRC32>1001321090</LeadDataCRC32>
         <WaveFormData>
/P/8//z//P/7//r/+f/4//b/9v/2//b/+f/6//v//P/6//r/+v/6//v//P/9//7/AAAA
AAAAAAACAAIAAgACAAIAAgACAAIAAwAEAAUABgAGAAYABgAGAAkACgALAAwADQAOAA8A
EAARABIAEwAUABUAFgAXABgAFgAWABYAFgAYABoAHAAeAB4AHgAeAB4AGgAYABYAFAAT
ABIAEQAQAA8ADgANAAwACwAKAAkACAAFAAQAAwACAAAAAAAAAAAAAAAAAAAAAAD///7/
/f/8//v/+v/5//j/9v/2//b/9v/3//j/+f/6//r/+v/6//r/+P/4//j/+P/3//b/9f/0
//T/9P/0//T/9f/2//f/+P/6//r/+v/6//r/+v/6//r/+P/4//j/+P/4//j/+P/4//r/
+v/6//r/+P/4//j/+P/6//r/+v/6//f/9v/1//T/9v/2//b/9v/4//j/+P/4//b/9v/2
//b/+f/6//v//P/7//r/+f/4//r/+v/6//r//P/8//z//P/5//j/9//2//b/9v/2//b/
9//4//n/+v/4//j/+P/4//r/+v/6//r/+f/4//f/9v/4//j/+P/4//j/+P/4//j/+P/4
//j/+P/6//r/+v/6//n/+P/3//b/9v/2//b/9v/0//T/9P/0//b/9v/2//b/9P/0//T/
9P/1//b/9//4//f/9v/1//T/9v/2//b/9v/2//b/9v/2//j/+P/4//j/+v/6//r/+v/6
//r/+v/6//r/+v/6//r/+P/4//j/+P/3//b/9f/0//b/9v/2//b/9v/2//b/9v/2//b/
9v/2//f/+P/5//r/9//2//X/9P/1//b/9//4//j/+P/6//j/+P/4//j/+P/1//X/9f/1
//j/+f/6//v/+v/5//j/9//4//j/+P/5//f/9//5//r//P/8//3//v8AAAAAAAAAAP//
///+//3/AAAAAAAA///9//3//v/+/wAAAAADAAQABgAFAAQABAACAP7/+f/2//P/8//z
//P/8v/y//L/8v/0//b/+P/6//n/9//2//X/9f/0//P/8P/w//D/8P/w//L/8//1//b/
9v/2//X/9f/y//D/9P/3//X/+v8DAAsAFAAfACgANgBGAFYAXQBaAE8AOAAgABAACAD/
/+//5P/o//L/8//z//v/AAD8////AAD9//3/+v/2//b/+P/6//X/9f/0//T/9v/2//b/
9f/1//X/9f/1//X/9//5//v/+v/7//r/+f/4//f/9//2//b/+P/4//f/9//4//f/9//4
//f/9//3//b/9f/1//b/9v/2//b/9v/4//b/9f/1//b/9v/2//b/9v/4//f/9//5//n/
+P/4//n/+f/6//r/+v/6//r/+//8//r/+v/5//n//P/8//z//v8CAAIAAgACAAEAAQAB
AAMAAwAEAAQABAACAAEAAgACAAUACAALAA8AEAASABMAFAAUABUAFgAWABUAFgAWABcA
FwAZABkAGgAaABoAGwAbABsAGwAbABsAGAAXABUAFQAWABcAFgAWABUAFQAVABIAEAAP
AAwACgALAAkABwAGAAUABQADAAMAAQAAAAAA//8AAAAAAAD///v/+//9//3//f/9//z/
+v/6//3//f/7//n/+f/6//r//P/7//v/+//9//v/+//7//3//f/+//7//P/8//z//f/8
//z/+//5//n/+//7//v/+P/4//n/+f/6//r/+v/7//n/+f/5//r/+f/5//n/+f/5//v/
+//7//v/+//7//v//P/8//z//P/+//z/+//7//r/+v/8//z/+f/5//n/+f/5//r/+v/6
//z/+//7//z//P/8//v/+//8//z/+//7//r/+v/6//r//f/+////AAD8//v/+//8//z/
/P/7//v/+v/6//r/+v/7//v//P/9//z//P/7//n/+f/5//r/+v/4//j/9//3//j/+f/5
//r/+v/5//f/9v/4//n/+v/6//r/+v/7//v/+f/5//n/+f/6//r/+v/6//j/+P/5//n/
+f/5//b/9v/4//n/+v/7//j/+f/4//b/9//4//n/+v/7//v/9v/3//j/+f/6//j/+P/4
//j/+v/6//r/+v/8//z//P/8//z//P/8//z/+v/6//r/+v/4//b/9P/y//X/9v/3//j/
+v/6//r/+v/4//j/+P/4//j/+P/4//r/+P/4//j/+P/4//f/9//3//n/+f/5//n/+//7
//v/+//5//r/+v/6//n/+f/5//v/+v/6//r/+//6//r/+v/6//z//v8BAAMAAQACAAIA
AgABAAEAAQACAAQABAAEAAcABgAGAAUABAAEAAMAAAD8//r/+f/5//n/9//2//b/9v/4
//j/+P/4//j/+P/3//f/9//4//j/+P/4//j/+P/4//X/8//y//L/9P/2//j/+//3//r/
/P/6//X/9//+/wMACwAYACMAMgBAAE4AXABjAF4ASQAqABQACgAAAO3/3f/a/+L/6v/r
/+3/8f/y//T/9f/2//X/9//+//7//P/+//z//f/9//z//P/+//z//P/7//v/+f/5//n/
+f/3//f/9//0//j/+P/4//j/+v/7//v//P/6//r/+f/5//b/9f/1//b/+f/5//n/+P/0
//P/8//y//T/9P/0//b/+P/5//v//v/+//7//v/+//7//f/9/////f/8//z//f/7//z/
/P/8//z//P/9//7///8AAAAAAQAAAAAAAAACAAQABAAEAAQABAADAAIAAwAEAAYABwAI
AAsACwANAA4ADQAOAA8AEQAQABIAEwAUABcAGQAbABwAHQAeAB4AHwAdAB8AHwAgACAA
IAAhACEAIQAhACEAIQAgAB8AHQAdABoAGQAWABQAFQAXABkAGAAXABUAEQAOAA0ACwAJ
AAgABQAFAAMAAwACAAIAAwADAAEAAAD///3/+f/5//v/+//9////AAAAAP3////+//v/
/f/9//7//v/9//v/+v/5//n/9//3//f/+f/5//r/+v/9//7///8BAP//AAAAAP///f//
///////9//z//P/7//z//P/8//3//f/9//3//v8BAAEAAQABAP3/////////////////
///+//7//v/+/wIAAAD////////+/////v//////////////AAAAAAAAAgABAAEAAgAE
AAQAAwADAAEAAAD+//3/AQACAAMABAABAAAA///+//3//f/+/wAA/v/+//3//f8AAAAA
AAAAAAIAAQABAAEA/v/+//3/+//5//n/+v/6//7/AAABAAMAAAD///3//P/9//3//P/8
//////////7//v/+//////////////////7//v/+//7//f/8//z/+//8//3/+//8//v/
+//7//v//f///////v/8//z//P/8//3//f/6//j/+P/4//j/9v/2//b/9v/4//r//P/+
//z//P/8//z/+v/6//r/+v/5//j/9//2//n/+P/5//r/+v/6//n/+f/7//v/+//7//v/
+//7//v/+f/5//r/+v/8//3//f/9//3//v/+//7//v/+//3//P/8//z//P/9////AQAE
AAYABgAFAAUABQAEAAQABAAEAAcACAAIAAcABgAGAAUAAgAAAP7//f/9//v/+//6//r/
+P/4//j/+P/6//r/+v/5//j/9//3//b/+P/2//b/9v/4//j/9//3//f/9v/1//T/9//5
//j/+P/4//n/+f/8/wUAEQAYAB0AKgA+AEoAUgBdAF4ASwAyAB4AEAACAPP/6f/m/+b/
6v/r/+v/8f/2//j/9//4//v//f/8//j/9v/6//r/9//3//b/9v/4//j/+P/3//f/+P/5
//r/+//7//v/+//4//n/+P/3//b/9P/1//X/9v/4//j/9//3//f/9//4//r/+f/5//n/
+P/3//f/+P/4//b/9v/2//j/+P/3//f/+P/7//z//f/+//3/+//6//v/+f/4//j/+f/7
//z//P/8//r/+v/7//z//v/+//3//f/8//z//P/+/wAAAAAAAAAAAQABAAEAAwAFAAYA
BgAGAAUABQAHAAgACwAMAA0ADwAOABAAEQASABQAFQAWABYAFwAYABgAGQAXABkAGQAa
ABwAHAAdAB0AGwAbABsAGwAaABkAFwAXABYAFQASABAAEAARABIAEAASABEADgAMAAsA
CQAHAAYABQAFAAMAAwABAAAAAAD//wAAAAAAAP///f/9///////+//3/+//4//v///8A
AP///v/9//3//P/8//v/+//7//3/+//7//v//f/9//7//v/9//z/+//7//n/+v/6//n/
+P/7//z//f/6//r/+//7//r/+P/2//X/9v/3//j/+v/7//v/+//7//v//f/9//3//f/9
//3//f8AAAAAAAAAAAEA/v/8//v//f/+/wEAAgABAAEAAQABAAAAAAD///7//v/9//3/
/v8AAAAA/////wAAAAD/////AgACAAIAAgACAAIAAgACAAAA/////wAAAAAAAP/////+
//7//v/+/wAA/////////P/8//v/+f/6//v//f/+//z//P/7//v//P/9//3//v/9//3/
/P/8//v/+//7//r//P/8//3//f/7//v/+//7//z//P/8//z/+//6//r/+f/6//v/+f/6
//n/+f/5//n/+v/9//7//v/8//z//P/8/wMA///+//z//P/8//z/+v/6//r/+v/8//z/
/P/8//r/+v/6//r/+//8//3//v/8//z//P/8//z//P/8//z/+//6//n/+P/7//z//f/+
//z//P/8//z//P/8//z//P/+//7//v/+/////P/7//r//P/8//v/+//5//n/+f/5//v/
+//7//v/+//7//z//P/8//3//f/9//3//v/+//7/AQACAAIAAgAAAAAAAAABAAMAAwAE
AAQAAgABAAEAAQAEAAQABAAEAAUABgAGAAUABgAGAAUAAgD+//z/+//7//v/+//6//r/
+v/6//r/+v/5//j/9//1//f/9//4//j/+v/4//j/+P/7//z//P/9//3//P/7//r/+f/3
//b/9v/0//n/AQAEAAcADwAYAB8ALgA+AEwAWABhAGAATwAyABwAFgAOAAMA9//y//L/
9v8BAAcAAwAAAAIAAwAGAAcAAwD8//z//v/+//z/+//7//r/+v/8//r/+v/5//n/+f/5
//n/+f/5//n/+f/2//j/+P/4//j/+v/7//v//P/6//r/+f/5//r/+f/5//r//f/9//3/
/P/5//n/+v/6//j/+P/4//r/+P/3//f/+P/6//r/+v/6//j/9//3//n/+f/4//j/+f/6
//z//f/+//3//P/8//z//f/+//7///8AAAAAAAACAAMAAgABAAAAAQABAAEAAwAGAAgA
CQAKAAgABwAIAAgABwAIAAkACwAOABAAEQASABAAEQASABIAEwAUABQAFQAXABkAGQAa
ABoAGgAbABsAGwAbABsAGwAaABkAFwAXABkAGQAXABYAFAATABIADgAQAA8ADAAKAAkA
BwAFAAQABQAFAAMAAwABAAAAAAD///7//v/+//3/+//7//3//f/9//3//P/6//r//f/9
//v/+v/5//n/+P/7//v//P/9//3/+//7//v/+//7//z//P/5//j/9//3//n/+v/6//n/
9//5//n/+f/2//b/9//3//j/+P/4//n/9//3//f/+P/4//f/9v/1//T/9//4//n/+f/5
//n/+f/6//r/+v/6//z/+v/5//n/+P/4//r/+v/5//n/+f/5//r//P/9//7//v/9//3/
/v/8//z/+//7//z//P/7//v/+v/6//r/+v/6//r/+v/6//r/+f/5//r/+v/6//n/+f/6
//r/+v/6//r/+f/5//n/+//8//z/+//7//v//P/8//z//P/7//v/+//7//r/+v/7//v/
+v/6//r/+f/4//b/9//4//r/+//7//v/+//7//j/+P/4//j/+P/4//n/+f/7//v/+P/4
//j/9//2//X/+P/7//z//P/7//r/+f/4//v/+//6//r/+v/6//r//P/8//z//P/6//j/
9v/0//b/+P/6//z/+v/6//r/+v/8//z//P/8//n/+P/3//b/+f/6//v//P/8//z//P/8
//z//P/8//z/+//6//n/+P/4//j/+P/4//b/9v/2//b/9//4//n/+v/6//r/+v/6//j/
+P/4//j/9v/2//b/9v/4//j/+P/4//j/+P/4//j/9v/2//b/9v/2//b/9v/2//j/+P/4
//j/+P/2//b/9v/4//j/9//3//n/+f/5//n/9//3//f/9//3//f/+P/4//j/+f/5//n/
/P/+////AAABAAIAAgACAAAAAAAAAAEAAgADAAUABgAFAAMAAgABAAQABAAEAAQABQAG
AAYABQACAAIAAQD+//z/+v/5//n/+P/3//X/9P/3//j/+f/6//z//P/8//v/+//7//z/
/P/6//j/+P/4//j/+P/3//f/9v/2//b/9v/7//f/9P/0//T/8//1//z/BQALABYAJQAw
ADwATABeAGUAXgBNADYAHgAQAAQA8//n/+L/5v/q/+3/8f/z//T/9v/3//z//f/9//z/
+v/8//7/+v/5//f/9v/2//j/+P/4//f/9//5//n/+f/5//r/+//8//r/+f/4//f/9v/4
//n/+f/6//r/+v/5//n/+P/3//f/+P/3//f/9//2//b/9//5//r/+v/6//r//P/6//n/
+f/6//r/+v/6//r/+v/5//n/+//7//r/+v/7//3//v/+//7//v/+////AAACAAIAAQAB
AAIAAgACAAQABQAEAAMAAgAEAAUABgAJAAgACAAHAAYACgALAA4AEAAOAA4ADgAPABIA
FAAVABYAFAAVABYAFgAZABoAGgAbABkAGwAbABwAHgAeAB8AHwAdAB0AHQAdAB4AHQAb
ABsAGwAbABkAGAAZABkAGQAWABQAEwAQAA4ADgANAAwADAAIAAcABAADAAEAAAAAAP//
AAAAAAAA////////AQABAP/////+//z//P///////f/9//3//v/+//7//f/9//3/+//5
//n/+f/5//n/+v/6//z//P/8//3//f/+//7//f/6//v/+v/5//n/+v/8//3//f/8//v/
+//5//n/+f/6//v/+//7//v/9//5//n/+f/8//3//v///wIAAgACAAIAAQD+//z/+//+
//7/AAAAAP3//f/9//3///8AAAAAAAD+//3//f/+////AAAAAAEAAAAAAP////8AAAAA
AAAAAAAAAAAAAAAA/v/9//3//v/9//z/+v/5//3//v///wAAAAD///////8BAAIAAgAB
AAAA//////7//P/8//v/+//9//3//P/8//7//////wAA///9//v/+P/5//r//P/9//v/
+//7//v/+v/6//r/+v/4//z//f/7//z/+v/6//r/+v/8//r/+v/6//z//P/7//v//f/9
//3//f/8//v/+v/5//f/9//4//j/+f/7//z//f8BAAIAAgACAAAAAAD///7///8AAAEA
AwADAAMABAAEAAIAAQABAAEABAAEAAQABAAHAAgACAAHAAYABgAFAAIA/P/6//n/+f/5
//n/+P/4//n/+v/7//z/+v/6//r/+f/3//f/+P/4//j/9v/2//b/+P/4//f/9//2//b/
9v/2//v//f/8//j/+P/7////AAADAA0AGgAlADIAPABIAFoAZQBgAFEAOgAkABIABgD5
/+3/5v/m/+r/7f/x//X/+P/6//3/AAABAAMAAgACAAIA/v/6//n/+v/6//v//v/9//z/
+v/5//v/+//7//v/+f/5//n/9v/6//r/+v/6//z//f/9//7/+//6//j/9//3//f/+P/6
//v/+//7//r/+//7//z//P/6//r/+v/8//z/+//7//z//P/8//z//P/8//v/+//9//3/
/P/8//3/+//8//z//P/+//7///8AAAIAAgABAAEAAQAAAP//AAAEAAQABAAEAAMAAwAD
AAUACAAKAAsADAANAA0ADwAQAA4ADgAOAA8AEgAUABUAFgAYABkAGgAaABoAGgAZABkA
GwAdAB0AHgAgACAAIQAhACEAIQAhACEAIAAfAB0AHQAdAB0AGwAaABgAFwAWABIAEgAR
AA4ADAALAAkABwAGAAUABQADAAMAAQAAAAAA//8AAAAAAAD///v/+//9//3//f/9//z/
+v/6//3//f/7//v/+//8//z//v/9//3//f/9//v/+//7//v/+//8//z//P/8//z//f/7
//z//P/7//v//f/9//3//v/+//////////7//f/9//3//f/9//7//f/9//3//f/5//v/
+//7//v/+//7//v//P/8//z//P8BAAAAAAABAAEAAAABAAAA/////////////wAAAAAA
AAIAAQABAAIAAQAAAP7//f8AAAAA/////wAAAAAAAAAA/v/+//7//v/6//n/+f/6//3/
/v/+///////+//3//P/+//3//f/9//3//v/+//3//////wAAAAD+//7//f/9//v/+//6
//r//v//////AAAAAP///v/8//r/+v/7//v//P/9//7////9//z/+//6//v//P/+////
AQABAP7//v/9//3//f/9//3///////7//P/8//z//P/7//3//P/9//7///8AAP7//v/+
//7//v/+//7//v/+//7//v/+//z//P/8//z//v/+//7//v8AAAAAAAAAAP3//P/7//r/
+//8//3//v8AAAAAAAAAAP///v/9//z//v/+//7//v/8//z//P/8//7//v/+//7//v/+
//7//v/9//z/+//6//v//v/9//7//P/8//z/+//7//v/+//7//v/+//7//v/+//7//v/
/P/9//7/AAABAP//AQACAAIAAgADAAQABAAHAAgACQAKAAkACQAJAAoACQAIAAYABQAF
AAYABgAGAAYACQAKAAoACQAIAAgABwAGAAIAAAD///3//f/9//z//P/8//z//P/5//j/
9//2//f/+f/7//7//P/8//r/+v/6//r/+v/5//j/+P/3//b//P/9//n/+v/8//z/+f/7
//7/AwANABYAGwAkADQARABUAGEAZABbAEgAMgAgABQADQABAPT/8P/4//v//f8FAAYA
BAAFAAYABwAHAAQAAAD8//j/+v////3//P/8//7//v/+//3//f/9//3//f/9////////
//z//f/8//v/+v/8//3//f/+//7//v/9//3//v/9//3//v/9//3//f/8//v/+//8//z/
+v/6//r//P/+//3//f/+//v/+v/5//j/+f/5//r//f/9//z//P/9//3//v/+//7//v/+
////AAD///7//P/7//3//v///wIAAwACAAEAAAACAAMABAAHAAYABgAFAAQABQAFAAcA
CAAJAAoACwANAA0ADgAOAA4AEQATABUAFgAVABYAFgAXABkAGwAbABwAGgAaABsAGwAb
ABsAGwAbABwAGwAZABkAGgAbABoAGgAYABcAFgASABIAEQAOAAwACwAJAAcABgADAAMA
AQABAAAAAAABAAEA/v/+//7//f/7//v//f/9//v/+//6//j/+v/9//3/+//7//v//P/8
//z/+//7//v/+f/3//f/9//1//X/9v/2//j/+P/4//n/9//4//j/9//1//f/9//3//T/
9P/1//X/9//2//X/9f/2//f/+P/6//n/+f/5//n/9//5//n/+f/3//f/9//3//j/+P/4
//j/+//6//r/+//6//r//P/8//r/+f/4//f/+f/8//7/AAD///3//P/8//r/+v/5//n/
+v/6//n/+f/8//z//P/8//z//P/8//z/+//7//z//v/8//z/+//7//r/+v/6//r/+v/5
//n/+f/3//j/+P/3//n/+f/6//r//P/8//v/+//5//n/+P/4//f/9//2//b/+P/5//r/
+v/4//j/+f/5//n/+f/5//n/+v/6//r/+v/4//j/+f/5//n/+f/2//b/+P/5//r/+//5
//v/+//6//r/+v/6//r/9//5//z/+//6//n/+P/4//j/+P/4//b/9v/2//b/+P/4//j/
+P/8//r/+v/6//j/+P/3//f/9//3//f/9//3//f/9//3//n/+f/6//r/+f/5//j/9//6
//z//f/+////AAAAAAAA/v/+//7////+//3//f/8//7//f/9//3/AAAAAAAAAAAFAAYA
BgAFAAEAAAD+//r/9//2//b/9//3//f/9v/2//b/9v/2//b/9P/0//T/8//z//P/9P/0
//T/8v/y//L/8//0//T/9f/1//T/8//y//H/9f/2//L/8v/1//f//P8BAAsAFAAfADAA
PgBKAFgAYwBiAFEANAAaAAwAAADv/+P/4P/g/+b/6f/r/+v/8P/2//n/+P/3//f/+v/8
//r/+v/6//f/9//2//b/+P/2//b/9f/1//X/9f/1//X/8//z//P/8P/1//b/9//4//f/
9//2//b/+P/4//f/9//2//X/9f/2//T/8//y//D/8f/z//b/+P/4//j/+P/6//r/+f/5
//r//P/8//z//P/5//f/9v/3//j/+P/5//v/+v/6//n/+P/5//r//P/+//z//P/7//v/
+//6//n/+v/9//7///8AAAIAAwAEAAcABQAGAAYABgAJAAkACwAMAA0ADgAPABEAEAAS
ABMAFAATABMAEwASABUAFgAWABcAGAAbABwAHgAcABwAHQAdAB0AHQAdAB0AHAAbABkA
GQAZABkAFwAWABMAEwATABAAEQARAA8ADgALAAkABwAGAAcABwAFAAUAAgAAAP///f/7
//r/+f/3//j/+f/8//3//P/7//n/9v/4//v/+//5//r/+//9//7/+//5//j/9//3//X/
9f/1//f/9//4//j/+v/6//r/+//5//r/+v/5//n/+//7//v/+v/6//v/+//6//j/9v/1
//X/9f/1//b/9//3//f/9//3//n/+f/5//n/+f/5//n/+P/4//j/+P/8//r/+f/5//r/
+v/8//z/+f/5//n/+f/7//z//P/8//r/+f/5//r//P/8//v/+//5//j/9v/1//b/9v/2
//b/9//4//n/+v/4//f/9//4//j/+P/3//f/+v/6//r/+v/5//f/9v/1//f/+v/8//3/
+//7//z//P/5//j/9v/1//X/9f/0//T/9v/3//f/+P/3//f/9//2//T/9P/1//X/8//z
//P/8//0//T/9P/0//X/9v/4//n/9//3//T/9P/z//P/8//z//X/9//3//b/+P/4//j/
+P/3//n/+v/5//j/9//2//T/9P/0//T/9v/2//b/9v/4//j/+P/4//j/+P/4//j/9v/2
//j/9v/4//j/+P/4//f/9//3//f/9f/1//X/9f/1//X/9f/1//f/+P/5//v/+v/5//r/
+v/6//r/+//8//z//P/8//z//P/9//3//f/+//7//v/9//3//f/+//7//v/+/wEAAgAC
AAEAAAAAAAAA/v/7//r/+P/3//b/9f/2//b/9v/2//T/9P/0//T/9P/z//P/8//2//b/
9v/0//L/8v/y//L/8//z//T/9P/4//T/8//z//b/+P/4//P/8//6/wMACwASABsAKAA0
AEAATgBZAFoAUwA8ACAADgAEAPn/6//i/+L/5v/r//H/8//y//L/9//+/////f/+//z/
+P/4//j/+f/5//j/+P/6//j/+P/3//f/+P/5//r/+//7//v/+//4//r/+v/6//r/+v/7
//v//P/8//z/+//7//r/+f/5//r//P/9//7//v/8//v/+//6//z//P/8//7//P/7//v/
/P/6//r/+v/6//r/+f/5//v/+//6//r/+//+/wAAAQACAAAA/v/9//z//f/+//7///8C
AAIAAgAEAAUABAADAAIABAAFAAYACQAHAAgACAAIAAcABwAJAAoADAAOABAAEwASABQA
FQAWABYAFwAYABgAFwAYABgAGQAZABsAGwAcABoAGgAbABsAHAAdAB4AHwAeAB0AGwAb
ABkAGQAXABYAFwAXABcAFAASABEADgAMAA0ACwAJAAgABQAFAAMAAwADAAIAAgABAAIA
AgACAAEA/f/9///////+//3/+//4//n//f/+//3//f/9//7//v/8//v/+//7//v/+f/5
//n/+f/5//r/+v/6//r/+v/7//v//P/8//v/+//9//3//f/+//7///////7//P/6//n/
+//7//v//P/9//3//f/9//3//////////v/9//z/+//+//7//v/+//7//P/7//v//v/+
/wAAAAD9//3//f/9//7/AAABAAIAAgABAAEAAgACAAIAAQABAAAAAAD/////AAAAAAAA
AAD///7//f/8//v/+//8//7//P/8//v/+//8//z//P/8//z/+//7//v/+f/6//r/+f/7
//v//P/8//z//P/7//v//f/9//z//P/7//v/+v/6//v/+//7//r/+v/6//v/+//7//v/
+//7//v//P/9//7//f/8//z/+//9//3/+v/6//n/+f/5//n/9//5//n/+P/6//r/+v/6
//3/+//6//r/+v/6//r/+v/6//r/+v/8//z//P/8//7//v/+//7//P/8//z//P/5//j/
9//2//f/+P/5//r/+v/6//r/+v/8//z//P/8//z/+v/6//r/+v/6//n/+f/7//v/+//7
//3//f/9//3//P/7//v/+v/4//n/+f/5//7/AAABAAIAAQACAAIAAgAAAAAAAAABAAEA
AQACAAIABAADAAMAAwAGAAYABgAGAAgACAAHAAUAAgACAAEA/v/8//r/+f/5//n/+f/4
//j/9v/2//b/9v/3//j/+f/5//f/9//4//j/9v/0//T/9P/0//T/8//z//X/9v/3//j/
+f/3//b/9v/4//v//f/+/wMADwAaACUAMAA+AEwAXABlAGAATwA0ABoADgAKAAUA9f/y
//r//P/7//v/+f/4//z///8AAAEAAQD+//j/+P/6//j/9//5//j/+P/6//r/+v/5//n/
9//3//f/9//3//f/9//0//b/9v/2//b/9v/3//f/+P/2//b/9f/1//b/9f/1//b/+f/5
//n/+P/1//X/9v/2//j/+P/4//r/+P/3//f/+P/4//j/+P/4//n/+f/6//3//P/6//n/
+f/5/w==
         </WaveFormData>
      </LeadData>
      <LeadData>
         <LeadByteCountTotal>10000</LeadByteCountTotal>
         <LeadTimeOffset>0</LeadTimeOffset>
         <LeadSampleCountTotal>5000</LeadSampleCountTotal>
         <LeadAmplitudeUnitsPerBit>4.88</LeadAmplitudeUnitsPerBit>
         <LeadAmplitudeUnits>��V</LeadAmplitudeUnits>
         <LeadHighLimit>2147483647</LeadHighLimit>
         <LeadLowLimit>268435456</LeadLowLimit>
         <LeadID>II</LeadID>
         <LeadOffsetFirstSample>0</LeadOffsetFirstSample>
         <FirstSampleBaseline>0</FirstSampleBaseline>
         <LeadSampleSize>2</LeadSampleSize>
         <LeadOff>FALSE</LeadOff>
         <BaselineSway>FALSE</BaselineSway>
         <ExcessiveACNoise>FALSE</ExcessiveACNoise>
         <MuscleNoise>FALSE</MuscleNoise>
         <LeadDataCRC32>2897034931</LeadDataCRC32>
         <WaveFormData>
+v/6//r/+v/4//j/+P/4//j/+P/4//j/+f/6//v//P/8//z//P/8//7//v/+//7//v/+
//7//v8AAAAAAAAAAAIAAgACAAIABQAGAAcACAAKAAoACgAKAA0ADgAPABAAEgASABIA
EgAVABYAFwAYABoAGgAaABoAGwAcAB0AHgAgACAAIAAgACIAIgAiACIAHwAeAB0AHAAb
ABoAGQAYABcAFgAVABQAEgAQAA4ADAALAAoACQAIAAYABgAGAAYABQAEAAMAAgAAAAAA
AAAAAP///v/9//z//P/8//z//P/8//z//P/8//z//P/8//z//P/8//z//P/6//r/+v/6
//j/+P/4//j/+f/6//v//P/+//7//v/+//z//P/8//z//P/8//z//P/8//z//P/8//z/
/P/8//z//P/8//z//P/8//z//P/8//z//P/8//z//v/+//7//v/+//7//v/+//7//v/+
//7//v/+//7//v/8//z//P/8//7//v/+//7//v/+//7//v/+//7//v/+//z//P/8//z/
/v/+//7//v/8//z//P/8//z//P/8//z//P/8//z//P/8//z//P/8//z//P/8//z/+v/6
//r/+v/6//r/+v/6//j/+P/4//j/+v/6//r/+v/4//j/+P/4//r/+v/6//r/+v/6//r/
+v/4//j/+P/4//b/9v/2//b/9//4//n/+v/6//r/+v/6//j/+P/4//j/+P/4//j/+P/4
//j/+P/4//j/+P/4//j/+P/4//j/+P/4//j/+P/4//b/9v/2//b/9v/2//b/9v/2//b/
9v/2//T/9P/0//T/9f/2//f/+P/2//b/9v/2//b/9v/2//T/9v/2//b/9v/2//b/9v/3
//f/9v/2//b/9v/1//X/9f/1//X/9f/1//b/9v/4//n//P/9/wEAAQADAAMAAwADAAEA
BAAFAAYABQAGAAYABAAFAAIA///9//r/+P/4//f/+f/5//j/+P/2//X/8v/w//H/8v/y
//L/8f/w/+//7v/u/+//8P/y//L/8f/x//H/7//w//D/8P/w//D/8P/w/+7/7v/v//D/
9P/1//T/8f/t/+z/7v/u/+7/9//8/wQAEwAkADEAPgBQAGcAfQCQAJ4ApACXAHoAXgBN
ADkAHQAIAP3/9v/z//f/+v/6//r/+//6//r/9v/0//T/9//3//f/9f/1//X/9f/z//P/
8//y//L/8v/y//L/8//0//T/9f/1//X/9f/1//X/9P/y//H/9P/1//X/9v/2//T/9P/1
//X/9P/z//L/9P/y//L/8//z//P/8v/y//P/8//z//P/9P/0//T/9P/1//X/9P/0//T/
9P/0//T/9P/0//T/9P/0//X/9f/1//b/9v/1//X/+P/4//j/+f/5//r/+v/6//v/+//7
//3//////wAAAgADAAQABQAGAAcACAAJAAoADAAMAAwADgAQABEAFAAVABQAFAAUABQA
FwAZABsAHAAcAB0AHgAeAB8AHwAfAB8AHgAdABoAGAAaABoAFwAVABMAEwATABEADQAN
AAwACwAJAAkABgAFAAIAAgACAAIAAAD//////f/9//z//P/7//r/+v/5//n/+f/6//r/
+P/2//f/9//3//j/+P/4//j/+P/4//j/+P/2//b/9//3//n/+f/6//r/+P/4//j/+P/3
//f/+P/4//b/+P/4//j/+P/4//j/9//5//v/+//7//r/+f/4//j/+v/5//n/+f/3//f/
+P/4//n/+v/7//3/+//7//v//P/8//z//P/8//v/+//8//z//P/8//v/+//6//r/+v/4
//n/+//9//7//f/8//v/+v/6//r/+v/6//r/+v/7//v//P/8//z//f/8//r/+f/4//v/
+//5//j/+P/5//n/+v/8//z/+//7//n/+P/4//f/+f/5//n/+f/3//f/9//1//f/+P/4
//j/9//3//f/9v/4//j/+P/3//X/9//3//b/9v/2//b/9v/2//b/9v/2//j/+P/3//f/
9v/1//T/9P/1//b/9f/2//b/9v/2//b/9P/0//T/9P/2//b/9v/4//j/+P/4//b/9v/2
//b/9v/2//b/9v/2//b/9v/2//T/9P/0//T/9v/2//b/9v/0//T/9P/0//T/9P/0//T/
9P/0//T/9P/0//T/9P/0//T/9P/0//T/8v/0//T/9P/2//b/9v/2//X/9f/0//T/9v/2
//X/9f/1//X/9f/1//X/9v/2//j/+f/6//v///8BAAEAAQABAAEAAQAEAAUABAAFAAYA
BgAGAAUAAgD///3//P/6//r/9//3//f/9v/4//n/+f/3//b/9v/2//X/8v/y//L/8v/z
//P/9P/1//X/9P/y//H/8//z//T/9P/y//L/8v/y//D/8P/w//H/9P/0//P/8v/v/+//
7P/q/+j/6v/v//b//v8LABgAKQA6AEoAWwBxAIYAlACUAIkAcgBYAEkAOQAjAA4A///2
//P/8f/u/+r/6v/t/+z/8v/4//b/9P/1//f/9f/1//X/9f/1//X/9f/1//T/9P/0//T/
9P/y//L/8f/x//H/8f/x//H/8//0//T/9f/2//X/8//y//D/7v/u/+//8P/w//D/8P/y
//D/8P/x//H/8f/w//D/8//z//P/8//0//T/9P/0//f/9//2//b/9f/0//P/8v/0//T/
9P/0//P/8//y//H/9f/2//b/9//3//b/9f/1//f/+P/4//j/9//3//f/+f/7//v//P/+
////AAABAAIABQAGAAcACAAIAAgACAAKAA4ADwASABMAEgASABIAEgAUABUAFgAWABQA
FQAWABYAFwAXABcAFwAYABkAGAAYABcAFgASAA8AEAARABIAEQAOAA0ACwAJAAUABQAC
AAEA//8AAAEAAgAAAP/////9/////v/+//3/+v/6//n/+f/7//z//P/6//r/+//7//v/
/P/8//z//P/7//r/+f/4//j/+P/5//n/+f/5//r/+v/6//r/+v/6//n/+f/6//r/+P/6
//r/+v/6//r/+v/5//n/+//7//v/+//7//v//P/6//n/+f/5//n/+f/6//r/+v/6//r/
+//7//v/+//8//7//v/+//7/+//7//z//P/+//7//f/9//z//P/8//r/+P/5//r/+v/7
//z//f/+//z//P/8//z/+v/6//v/+//4//j/+P/5//r/+v/7//z//f/9//v/+v/4//n/
+f/6//r/+v/5//n/+P/4//n/+f/7//v/+//7//n/+f/5//f/9//4//j/+P/5//n/+f/4
//r/+v/6//n/9//5//n/+P/2//b/9v/2//b/9v/2//b/+P/4//f/9//3//f/9//4//j/
+P/2//b/+P/4//j/+P/4//j/+P/4//j/+P/4//b/9v/2//b/9P/0//T/9P/1//b/9//4
//b/9v/2//b/9//4//n/+v/5//j/9//2//b/9P/2//b/9v/2//b/9v/2//f/9//2//b/
9v/2//X/9f/1//X/9f/1//X/9v/2//b/9//4//n///////////8AAAEAAgAGAAYABgAG
AAYACQAIAAgABgACAP///f/6//r/+f/5//n/+P/4//n/+f/1//T/9P/0//P/8v/y//L/
8v/y//H/8f/v//D/8P/v/+3/7f/t/+7/7//w//H/8v/y//L/8v/y//H/8v/y//H/8v/z
/+3/6P/m/+b/6v/x//r/AgANABgAJwA+AE4AXQB3AIwAmgCgAJkAfgBiAFMARQAtABQA
AQD4//X/9//2//T/8v/1//j/+v/2//T/9P/1//f/9//1//X/9f/1//P/8//z//L/8v/y
//L/8v/0//T/8//z//H/8f/x//H/8v/y//H/8f/z//P/8v/y//T/8v/y//P/9P/0//T/
9P/0//L/8v/z//P/8//y//L/8//z//P/8//0//T/9P/0//X/9f/0//T/9P/0//T/9P/2
//b/9v/2//b/9//3//f/9v/2//X/9f/4//j/+P/5//v//P/8//z//f/9//3/////////
AAACAAMABAAFAAYACQAKAAsADAAMAAwADAAOABAAEQAUABUAFgAWABYAFgAWABcAGAAY
ABoAGwAcABwAHQAdAB0AHQAdAB0AGwAaABoAGgAXABUAEwATABMAEQANAA0ADAALAAsA
CwAIAAcABgAGAAYABgAEAAMAAwABAP///v/+//3//v/+//3//f/8//z/+//4//v//f/+
/////f/8//v/+v/8//z//P/8//r/+v/7//v/+f/5//r/+v/6//r/+v/6//v/+//8//z/
+P/6//r/+v/6//r/+v/5//n/+//7//v/+//7//v//P/8//v/+//7//v/+//8//z//P/8
//z//f////////8AAAAAAAAAAAAA/////wAAAAACAAIAAQABAAAAAAAAAP7//v///wAA
AAD///7//f/8//7//v/+//7//v/+///////+//7//v////3//P/8//z//f/9//v/+v/6
//v/+//8//z//P/7//v/+v/6//v/+//7//v/+//7//3//f/9//v/+f/6//r/+v/7//v/
+//6//z//P/8//v/+f/7//v/+v/8//z//P/8//z//P/8//z/+v/6//n/+f/7//v/+//8
//r/+v/4//j//P/8//z//P/8//z//P/8//7/+v/6//r/+v/6//r//P/8//z//P/8//z/
/P/8//z//P/8//z/+//6//n/+P/4//j/+P/4//n/+v/7//z/+v/6//r/+v/6//r/+v/6
//r/+v/6//r/+v/6//r/+v/6//r/+v/6//r/+P/6//r/+v/6//r/+v/6//v/+//6//r/
+v/6//n/+f/5//n/+f/7//v//P/8//z//f/+////BQAFAAUABQADAAMAAwAGAAcACAAJ
AAoADAAKAAkABgADAAEAAAD+//7//f/9//3/+v/6//v/+//5//j/+P/4//f/9v/2//b/
+P/4//f/9//3//j/+P/3//f/9//3//j/+P/4//j/+P/4//j/+P/4//f/+P/4//f/9P/1
//P/7v/q//L/+v/9/wIADAAbACoAOQBKAFwAcwCLAJ4AqgCqAJcAegBiAE8ANwAfAAgA
+/8AAAMA///+/wIABAABAAAA/v/8//z//P/7//v/+//5//n/+f/5//n/+f/5//j/+P/4
//j/+P/2//b/9f/1//f/9//3//f/+P/4//f/9//3//f/9v/2//b/9P/0//X/9v/2//b/
9v/4//b/9v/3//f/9//2//b/9//3//f/9//4//j/+P/4//f/9//2//b/9//4//n/+v/6
//r/+v/6//j/+f/5//n/+v/6//n/+f/6//r/+v/7//3//v/+//7/////////AQADAAMA
BAAGAAUABgAHAAgACQAKAAsADAAPABAAEQAUABQAFQAYABkAGgAaABoAGgAcAB0AHgAe
ACAAIQAiACIAIQAhACEAIQAfAB8AHQAcAB4AHgAbABkAFgAVABQAEQARABEAEAAPAA0A
DQAKAAkABgAGAAYABgACAAEAAQD//////v/+//3//P/8//v/+//9//7//v/8//r/+//7
//v/+v/6//r/+v/6//r/+v/6//r/+v/7//v/+f/5//r/+v/6//r/+v/6//n/+f/6//r/
+P/6//r/+v/4//j/+P/3//n/+//7//v/+f/5//n/+v/8//v/+//7//3//f/+//7//v/+
//7////9//3//f/+//7//v/+//7//f/9//7//v8AAAAA/////wAAAAAAAP7//v///wAA
AAAAAAAAAAAAAAIAAgACAAIA/v/+///////+//7//v///////v/+//7///////3//P/8
//3//f/+//7//v/9//3//v/+///////9//3//f/9//3//f/9//v//f/+//7//v/9//3/
/f/8//7//v/+//3//f///////v/+//7//v/+//z//P/8//z//v/+//3//f/7//v/+//8
//z//P/6//r//v/+//7//v/+//7//v/+//7//v/8//z//P/8//z//P/8//z//P/8//z/
/P/8//7//v/+//7//P/8//z//P/+//7//v/+//z//P/8//z//P/8//z//P/6//r/+v/6
//z//P/8//z//P/8//z//P/8//z//P/8//z//P/8//z//P/8//z//P/8//z//P/8//z/
/P/8//z/+v/6//r/+v/8//z//P/8//z//P/8//z/+v/6//r/+v/6//r/+v/6//j/+P/4
//j/+P/2//j/+P/6//r/+v/6//j/+f/5//j/+P/4//j/9//3//f/9//3//n/+f/6//r/
/P/9//7///8BAAEAAQABAP///////wIABQAGAAcACAAGAAQAAwAAAP///f/8//r//P/7
//v/+//4//j/+f/5//n/+P/4//j/9f/0//T/9P/1//b/9v/3//f/+P/4//f/9f/1//X/
9v/2//b/9v/2//j/+P/4//j/9//4//j/9//4//X/7//u//D/8P/y//f/AgAIAA8AHgAt
ADwAUABlAHcAigCaAKAAlQB4AF4ATwA/ACcADgD///j/9f/1//b/9P/2//n/+v/8//z/
+v/8/////f/9//v/+//7//v/+f/5//n/+P/4//j/+P/4//j/+P/3//f/9//3//f/9//4
//j/9//3//f/9//2//b/9v/0//T/9f/4//j/+P/4//b/9P/0//X/9//3//b/9v/1//X/
9f/1//b/9v/2//b/9//3//b/9v/2//b/9v/2//b/9v/2//b/9v/3//f/9//4//j/9//3
//j/+P/4//n//f/+//7//v/9//3//f////////8AAAIAAwAEAAUABgAFAAYABwAIAAwA
DAAMAA4ADgAPABIAEwAWABYAFgAWABgAGQAaABoAGAAZABoAGgAbABsAGwAbABsAGwAZ
ABgAGAAYABUAEwATABMAEwARABEAEQAQAA8ADQANAAoACQAEAAQABAAEAAQAAwADAAEA
///+//7//f/8//z/+//7//v//P/8//r//P/9//3//f/8//z//P/8//v/+v/5//j/+P/4
//n/+f/5//n/+v/6//r/+v/6//r/+f/5//r/+v/4//r/+v/6//r/+v/6//n/+//9//3/
/f/9//3//f/+//z/+//7//v//f/9//7//v8AAAAAAAABAAAA///+//7//v/+//7//v//
////AAAAAP7//v/9//3//v/+//7//P/+////AAAAAAAAAAAAAAAA/v/+//7//v/8//z/
/f/9//7//v/+/////f/8//z//P/7//v/+f/4//n/+//8//7//v/+//3//f/8//z//f/9
//v/+//7//v/+//7//v/+f/5//r/+v/6//v/+//7//r/+P/4//j/9//5//v/+//6//j/
+P/4//j/+P/4//j/+P/4//z/AQD9//r/+v/6//r/+v/6//j/+v/6//r/+v/6//r/+v/7
//v/+v/4//j/+P/3//f/9//3//f/+f/5//r/+v/+////AAABAAMAAwADAAMABAAFAAYA
CgAJAAoACwAMAAwACgAJAAYAAwABAAAA/v/8//v/+//7//z//P/9//3/+f/4//j/+P/3
//b/9v/2//b/9v/1//X/9f/2//b/9f/z//P/8//0//L/8v/y//L/9P/0//T/9P/z//T/
9P/z//L/9f/1/+7/6v/s//D/8//6/wQADQAcAC8APABKAGEAeQCMAJwAogCdAIgAagBZ
AE0ANQAYAAUA/P/3//f/+P/4//b/+f/8//z//P/8//z/+//5//n/+//7//v/+//3//f/
9//2//b/9v/2//b/+P/4//f/9//3//f/9//3//b/9v/1//X/9f/1//T/9P/1//T/9f/3
//j/+P/4//j/+P/2//b/9//1//X/9P/0//X/9f/1//X/9v/2//b/9v/3//f/9v/2//j/
+P/4//j/9v/2//b/9v/2//f/9//3//j/+P/3//f/+P/4//j/+f/9//7//v/+//3//f/9
////AQABAAIABAAFAAYABwAIAAcACAAJAAoADgAOAA4AEAASABMAFgAXABgAGAAYABgA
GgAbABwAHAAcAB0AHgAeAB8AHwAfAB8AHwAfAB0AHAAcABwAGQAXABMAEwATABEADwAP
AA4ADQAJAAkABgAFAAQABAAEAAQAAAD//////f////7//v/9//z//P/7//v/+//8//z/
+v/4//n/+f/5//j/+P/4//j/+v/6//r/+v/4//j/+f/5//n/+f/6//r/+v/6//r/+v/5
//n/+v/6//r//P/8//z/+v/6//r/+f/3//n/+f/5//v/+//7//z//v/9//3//f/7//v/
/P/8//z//P/8//3/+//7//v//P/+//7//v/+//v/+//8//z//P/8//v/+//+//7//v/8
//z//f/+//7//P/8//z//P/8//z//P/8//z//P/9//3//P/8//z//f/9//z//P/8//3/
/f/7//r/+v/7//v//P/8//z/+//7//r/+v/7//v/+//7//v/+//9//3//f/7//n/+v/6
//r/+//7//v/+v/8//z//P/7//n/+//7//r//P/8//z//P/8//z//P/8//z//P/7//v/
+//7//v//P/8//z/+v/6//r/+v/6//r//P/8//z//P/4//j/+P/6//r/+v/6//r/+v/6
//r/+v/6//r/+v/6//r/+v/6//z//P/8//z//P/8//z//P/8//z//P/8//r/+v/6//r/
+v/6//r/+v/6//r/+v/6//j/+P/4//j/+v/6//r/+v/6//r/+v/6//z//P/8//z//P/8
//z//P/7//r/+f/4//n/+v/5//z//P/8//z//P/6//r/+//7//j/+P/4//j/+f/5//n/
+f/6//v//P/+//3//v/+//7//f8BAAEAAQADAAMAAwADAAUABQAFAAUACAAIAAYABQAC
AP///f/8//z//P/7//v/+f/4//j/+f/5//f/9v/2//j/9//2//b/9v/2//b/9f/z//P/
9P/0//X/9f/1//X/9v/2//b/9v/4//j/+P/4//b/9//4//j/9//2//X/9f/y/+7/7v/w
//f//v8GABEAHAArADwATABjAH0AkgCiAKwAqQCQAHIAXQBJAC8AFAADAPj/+f////7/
/v8CAAEAAAAAAP7/+v/6//v//f/9//v/+//7//v/+f/5//n/+P/6//r/+v/6//r/+v/5
//n/+f/5//n/+f/5//j/9v/1//n/+f/4//j/+P/2//b/9//4//j/+P/4//j/9v/2//f/
9f/1//T/9P/1//X/9f/1//T/9P/0//T/9//3//b/9v/2//b/9v/2//b/9v/2//b/9v/3
//f/9//4//j/9//3//r/+v/6//v/+//8//z//P/9//3//f////////8AAAIAAQACAAMA
BAAHAAgACQAKAAwADAAMAA4AEgATABYAFwAWABYAFgAWABoAGwAcABwAHAAdAB4AHgAf
AB8AHwAfAB8AHwAdABwAHgAeABsAGQAVABUAFQATABEAEQAQAA8ADQANAAoACQAGAAYA
BgAGAAQAAwADAAEA///+//7//f/8//z/+//7//v//P/8//r/+v/7//v/+//6//r/+v/6
//r/+v/6//r/+v/6//v/+//5//n/+v/6//j/+P/4//j/9//3//j/+P/2//j/+P/4//j/
+P/4//f/9//5//n/+f/5//n/+f/6//z/+//7//v/+//7//z//P/7//r/+f/5//v/+//7
//z//v/+//7//v/9//3//v/+//7//v/9//3//v/+//7//P/6//v//P/8//z//P/8//z/
/P/8//z//P/8//z//f/9//r/+v/6//v//f/8//z//P/9//3/+//6//r/+//7//z/+//6
//j/9//3//j/+v/7//v/+//7//v/+//7//v/+f/5//r/+v/6//n/+f/5//j/+v/6//r/
+f/3//n/+f/4//j/+P/4//j/+P/4//j/+P/6//r/+f/5//f/9//3//j/+v/6//j/+P/6
//r/+v/6//j/+P/4//j/9v/4//z/+v/6//r/+v/4//j/+P/4//j/+P/4//j/+P/4//j/
+P/6//j/+v/6//j/+P/4//j/+v/7//v/+v/6//r/+v/5//f/9//3//f/9//3//j/+P/6
//v//P/9/wEAAQABAAEAAwADAAMABgAGAAYABgAGAAgABgAFAAIA///9//z/+v/6//n/
+f/5//b/9v/3//f/9f/0//T/9P/1//T/9P/0//L/8v/x//H/8f/y//L/8f/x//H/8f/y
//D/8P/w//D/8f/y//P/9P/z//T/9P/z//L/9f/x/+7/6v/s//D/9f/6/wIACwAWACcA
PABMAF8AcwCIAJYAmgCPAHoAYABPAEUALwAUAAMA+v/z//H/8v/y//L/8//0//j/+P/6
//r/+f/7//v/+f/5//n/+f/3//f/9//2//b/9v/2//b/9P/0//P/8//0//X/9v/3//j/
+P/3//f/+P/3//X/9P/2//T/9P/1//b/9v/2//b/9v/0//T/9f/1//X/9P/0//f/9//3
//f/+P/4//j/+P/4//f/9f/0//b/9v/2//b/9P/0//T/9P/1//f/+P/5//j/+P/3//f/
9v/2//b/9//6//z//f/+/////////wEA/////wAAAgAFAAYABwAIAAkACgALAAwADAAM
AAwADgAQABEAFAAVABYAFgAWABYAFgAXABgAGAAZABsAHQAeAB0AHQAdAB0AHwAfAB0A
HAAaABoAFwAVABUAFQAVABMAEQARABAADwANAA0ACgAJAAgACAAIAAgABQADAAIA////
//7//v/9//7//v/9//3//f/+//7//P/8//3//f/9//z//P/8//z//P/8//z//P/8//z/
/f/9//z/+//7//r//P/8//z//P/5//n/+v/6//r//P/8//z//P/8//z/+//5//v/+//7
//3//f/9//7//v/9//3//f/7//v//P/8//z//P/8//3/////////AAACAAIAAgACAAAA
//////7//v/+//3//f8AAAAAAAD+//z//f/+//7//v/+//7//v/+//7//v/+//z//P/9
//3//P/8//z//f/7//r/+v/6//z//f/8//z//P/9//3//v/9//z/+v/5//r/+v/7//v/
/f/9//3//f/7//v/+//5//n/+v/6//r/+//7//v/+v/6//r/+v/5//n/+//7//r/+v/6
//r/+v/8//z//P/8//r/+v/5//n/+f/5//n/+v/8//z/+v/6//r/+v/6//r/+v/6//r/
+v/6//r/+v/8//z//P/8//r/+v/6//r/+v/6//r/+v/8//z//P/8//v/+v/5//j/+v/6
//r/+P/6//r/+v/6//r/+v/6//v/+f/4//j/+P/4//f/9//3//f/9//3//f/+P/4//r/
+//8//3/AQABAAMAAwADAAMAAQAEAAUABgAJAAoACgAIAAcABAABAP///P/6//r/+f/7
//v/+v/6//n/+f/3//b/+P/4//f/9v/0//T/9P/0//X/9f/1//b/9v/1//X/9f/1//b/
9v/2//T/9P/0//T/9v/2//f/+P/4//X/9P/1//P/8P/u/+z/7v/z//7/CAANABgAKwA6
AEwAYQB1AIoAnACmAJ8AjABwAF0ATQA3ABwABwD8//n/9//2//T/9v/7//z//P/8//z/
+v/7//v/+//5//n/+f/5//n/+f/5//j/+P/4//j/+P/4//j/9//3//n/+f/5//n/+P/4
//f/9//5//n/+P/4//r/+P/4//n/+v/6//r/+v/4//b/9v/3//j/+f/5//r/+//7//v/
+//6//r/+v/6//v/+//6//r/+v/6//r/+v/7//z//f/+//z//f/9//3//v/+//3//f/+
//7//v//////AAAAAAAAAwADAAMABQADAAMABAAGAAkACgALAAwACwAMAA0ADgAQABAA
EAASABQAFQAYABkAGAAYABgAGAAcAB0AHgAeACAAIQAiACIAIQAhACEAIQAhACEAHwAe
AB4AHgAbABkAGQAZABkAFwATABMAEgARAA8ADwAMAAsACgAKAAoACgAIAAcABwAFAAUA
BAAEAAMAAgACAAEAAQABAAIAAgAAAAAAAQABAAEAAAAAAAAAAAD+//7//v/+//7//v//
/////f/9//7//v/+//7//v/+//////8AAAAAAAACAAIAAgACAAIAAgABAP//AQABAAEA
AwADAAMABAACAAEAAQABAAMAAwAEAAQAAgACAAIAAwADAAMAAwAEAAQABAAEAAQAAwAD
AAQABAAEAAQAAwADAAUABgAHAAYABAAFAAYABgAGAAYABgAGAAYABgAGAAYABgAGAAcA
BwAEAAQABAAFAAUABAAEAAQABQAFAAMAAgACAAMAAwAEAAQABAADAAMAAgACAAMAAwAD
AAMAAwADAAMAAwADAAEAAQACAAIAAgADAAMAAwACAAQABAAEAAMAAwAFAAUABAADAAIA
AQAAAAEAAgADAAQAAgACAAEAAQADAAMAAwAEAAIAAgAAAAAAAgACAAIAAgACAAIAAgAC
AAQAAgACAAIAAgACAAIAAgACAAIAAgACAAIAAgACAAQABAAEAAQAAgACAAIAAgACAAIA
AgACAAIAAgACAAIABAAEAAQABAAEAAQABAAEAAQAAgAEAAQABAAEAAQABAAGAAcABwAG
AAYABgAGAAUABQAFAAUABQAFAAUABgAGAAgACQAKAAsADgANAAwACwALAAsACwAOABEA
EgATABQAEQAOAAwACAAGAAUABQAEAAYABQAFAAUABAAEAAUABQADAAIAAgACAAMAAgAC
AAIAAAAAAP////8AAAIAAwADAAEAAQABAAIAAgACAAIAAgACAAIAAgACAAMABAAEAAMA
AAD//////v/+/wAABAAJABIAHAAnADYARwBWAGoAgQCXAKoAtgCyAJsAfgBuAF8ARQAp
ABYACwAIAAcABQAEAAYADAANAAoACgAKAAgACAALAAkACQAJAAkACQAJAAcABwAHAAYA
BgAGAAYABgAEAAQAAwADAAUABQAFAAUACAAIAAcABwAHAAcABgAGAAgABgAGAAcACAAI
AAgACAAIAAYABgAHAAcABwAGAAYABwAHAAcABwAGAAYABgAGAAkACQAIAAgABwAGAAUA
BAAGAA==
         </WaveFormData>
      </LeadData>
      <LeadData>
         <LeadByteCountTotal>10000</LeadByteCountTotal>
         <LeadTimeOffset>0</LeadTimeOffset>
         <LeadSampleCountTotal>5000</LeadSampleCountTotal>
         <LeadAmplitudeUnitsPerBit>4.88</LeadAmplitudeUnitsPerBit>
         <LeadAmplitudeUnits>��V</LeadAmplitudeUnits>
         <LeadHighLimit>2147483647</LeadHighLimit>
         <LeadLowLimit>268435456</LeadLowLimit>
         <LeadID>V1</LeadID>
         <LeadOffsetFirstSample>0</LeadOffsetFirstSample>
         <FirstSampleBaseline>0</FirstSampleBaseline>
         <LeadSampleSize>2</LeadSampleSize>
         <LeadOff>FALSE</LeadOff>
         <BaselineSway>FALSE</BaselineSway>
         <ExcessiveACNoise>FALSE</ExcessiveACNoise>
         <MuscleNoise>FALSE</MuscleNoise>
         <LeadDataCRC32>3675833169</LeadDataCRC32>
         <WaveFormData>
AgACAAIAAgACAAIAAgACAAQABAAEAAQABAAEAAQABAAEAAQABAAEAAYABgAGAAYABAAE
AAQABAACAAIAAgACAAAAAAAAAAAAAgACAAIAAgABAAAA///+//v/+v/5//j/9//2//X/
9P/z//L/8f/w/+7/7P/q/+j/5v/m/+b/5v/l/+T/4//i/+L/4v/i/+L/4//k/+X/5v/n
/+j/6f/q/+3/7v/v//D/8//0//X/9v/3//j/+f/6//v//P/9//7/AAAAAAAAAAACAAIA
AgACAAAAAAAAAAAAAAAAAAAAAAAAAAAAAAAAAAAAAAAAAAAAAgACAAIAAgACAAIAAgAC
AAAAAAAAAAAAAgACAAIAAgACAAIAAgACAAQABAAEAAQABgAGAAYABgAEAAQABAAEAAQA
BAAEAAQABQAGAAcACAAHAAYABQAEAAUABgAHAAgACAAIAAgACAAGAAYABgAGAAgACAAI
AAgABgAGAAYABgAIAAgACAAIAAYABgAGAAYABgAGAAYABgAIAAgACAAIAAYABgAGAAYA
BgAGAAYABgAGAAYABgAGAAQABAAEAAQABgAGAAYABgAGAAYABgAGAAYABgAGAAYABAAE
AAQABAAGAAYABgAGAAYABgAGAAYABgAGAAYABgAEAAQABAAEAAYABgAGAAYABgAGAAYA
BgAEAAQABAAEAAYABgAGAAYABgAGAAYABgAIAAgACAAIAAcABgAFAAQAAgACAAIAAgAE
AAQABAAEAAQABAAEAAQABAAEAAQABAAGAAYABgAGAAQABAAEAAQABgAGAAYABgAGAAYA
BgAGAAUABAADAAIABQAGAAcACAAGAAYABgAGAAYABgAGAAYABQAFAAQABAAEAAUABQAE
AAYABwAHAAcABwAGAAYABgAHAAcABwAHAAcABwAIAAgACAAIAAoACwAMAA0ADgAPABAA
EgASABEAEQAPAA8ADgANAAwACgAKAAkACAAHAAQAAwADAAMAAwAEAAYABwAIAAgACAAH
AAcABQAFAAUABAAGAAYABAAGAAYABgAGAAYACAAIAAgACAAIAAgACAAIAAYABgAGAAYA
CAAJAAkACwANABAAFAAYAB4AIQAnADYATwBoAHcAeABqAE8ANQAbAPb/y/+f/3r/Y/9S
/0n/S/9O/1T/Zf97/4v/nf+2/8z/3//u//X/+f/9/wMABQAHAAgACAAIAAkACgAMAAwA
DQANAA4ADgAPABAAEAAQABAAEAAPAA8AEgASABIAEgARABEAEwATABMAEwATABMAEwAU
ABMAEwASABIAFQAVABYAFgAWABYAFgAWABcAFwAXABcAFwAXABcAFwAZABgAGAAZABgA
GQAZABkAGwAXABcAFwAZABoAGgAaABoAGgAaABoAGwAbABsAGwAZABgAGAAZABkAFwAW
ABYAFQAWABcAGAAYABcAFgAVABQAEwARAA8ADgANAAwACgAJAAgABwAGAAUAAgABAAEA
AAAAAAAA///9//z/+//5//n/+v/7//z/+v/5//n/+//9////AAACAAIAAwAEAAYACAAK
AAsACwAMAA4AEAARABIAEwAUABUAFQAVABUAFQAVABYAFwAYABYAFgAWABYAFgAWABYA
FgAWABYAFQAVABcAFgAWABcAFwAXABcAFwAWABYAFQAVABYAFgAWABYAFgAWABUAFAAW
ABcAGAAYABcAFwAWABYAFgAXABcAFgAYABkAGQAZABcAFwAXABcAGAAYABgAGAAWABYA
FgAWABgAGAAYABkAGQAYABcAFwAZABoAGgAaABoAGgAZABkAFwAXABcAFwAYABkAGQAX
ABkAGQAZABkAGQAYABgAGAAYABkAGQAZABcAFwAXABgAGgAZABgAGAAYABgAGAAYABgA
FwAXABYAFgAWABYAFgAWABYAFwAXABcAFwAWABYAGAAXABcAFwAWABYAFgAWABYAFgAV
ABUAFQAVABUAFQATABMAEwATABUAFQAVABUAFQAVABUAFQAVABQAEwASABQAFAAUABQA
EgASABIAEQAPAA8ADwAPABIAEgASABIAEAAQABAAEAAQABAAEAASABIAEgASABAAEAAQ
ABAAEAAQABAAEAAQABAAEAAQABAAEAAQABAAEAAQABAAEAAQABAAEAAQABAAEAAQABAA
EAAQABAAEAAOAA4ADgAOAA4ADgAOAA4ADAANAA0ADAAOAA4ADwAPAAwADAANAA0ACwAL
AAoACgAMAA0ADQANAA0ADQANAA4ADAAMAAwADgARABIAEwAUABQAFAAVABQAFQAVABMA
EwAUABEAEAAOAAwACwAKAAkABAADAAMAAwAFAAYACAAJAAoACgAKAAkABwAHAAcABwAG
AAYABgAEAAQABAAEAAQABgAGAAYABgAEAAQABAAEAAYABgAGAAYABgAGAAcABwAHAAkA
DgASABQAFgAZAB0AIgAxAEYAXwBuAGoAUwA5ACsAHAADAOH/uv+Z/4T/ef9x/2r/bP9z
/3//i/+X/6b/vP/T/+T/7//1//n//f///////v8AAAAAAQACAAIAAgADAAMAAwAEAAYA
CAAGAAYABgAGAAMAAwAGAAYABgAGAAUABQAIAAkACgALAAkACQAJAAoACgAJAAcABgAJ
AAkACgAKAAoACgAKAAoACwALAAsACwAIAAcABgAFAAYABgAHAAkACAAJAAkACQAKAAcA
CAAJAAcACAAIAAgACgAKAAoACgAKAAkACAAHAAUABAAEAAUABQADAAIAAgD+//7//v/+
//7//f/8//v/+v/5//f/9f/y//H/8P/u/+v/6v/p/+j/6f/m/+X/5f/i/+L/4v/h/9//
3v/d/9v/3P/c/9z/3P/c/9v/2//d/+D/4f/h/+L/5P/l/+b/6P/q/+z/7f/t//D/8v/0
//X/9v/3//j/+f/3//f/9//3//n/+v/7//z/+v/6//r/+v/4//j/+P/4//j/+P/3//f/
+P/4//n/+//5//n/+f/5//r/+v/5//n/+P/4//j/+P/4//j/9//2//b/9//4//j/9//3
//b/9v/2//f/9//2//j/+f/5//n/+f/5//n/+f/5//j/9//2//b/9v/2//b/9v/2//b/
9//3//b/9f/1//X/9v/2//b/9v/2//X/9f/1//X/9f/1//T/9f/1//P/8//z//P/8//1
//T/9P/0//T/9f/1//X/8//z//P/9P/y//H/8P/w//H/8v/z//T/9P/z//P/8v/w//D/
8P/w/+7/7v/v/+//7//v/+7/7v/w/+//7//v/+7/7v/u/+7/8P/w/+//7//t/+3/7f/t
/+3/7f/t/+3/7f/t/+3/7f/t/+3/7f/t/+7/7v/u/+7/7v/u/+7/7v/u/+7/7v/t/+3/
7f/t/+3/7v/u/+7/7v/u/+7/7v/u//D/7v/w//D/8P/w//D/8P/w//D/8P/u/+7/7v/u
//D/8P/w//D/8v/y//L/8v/w//D/8P/w//D/8P/x//H/8P/w//D/8f/x//D/8P/x/+//
7//v/+7/8P/w//H/8f/x//H/8f/x//D/8P/w//D/9P/1//b/9//4//n/+v/8//z/+//7
//n/+v/6//j/+P/0//T/8//y//H/7v/t/+3/7f/t/+7/8P/x//L/8v/y//H/8f/x//H/
8f/w//D/8P/u//D/8P/w//D/8P/w//D/8v/y//L/8v/w//D/8P/w//L/8v/y//P/9f/1
//f//P8AAAQACAAJAA0AGAAnAD4AVwBkAF4ARwAtABsAAgDl/8H/mv97/2b/W/9V/1L/
Vv9d/2v/ef+F/5b/rv/F/9b/4f/l/+n/7f/x//H/9P/2//b/9//4//r/+v/7//v/+v/6
//v//P/+//7//v/+//3//f8AAAAA/v/+//3//f///////////////////wAAAwADAAIA
AgABAAEAAgACAAIAAgACAAIAAwADAAMAAwADAAMAAwADAAUABAAEAAUABAAFAAUABQAG
AAMABAAFAAUABgAGAAYABgAGAAYABgAHAAcABwAHAAkACAAIAAkACQAHAAYABgACAAIA
AgACAAIAAQAAAP//AAD///3/+//6//n/+P/2//f/9v/1//T/8f/u/+3/7f/q/+r/6v/p
/+f/5v/l/+P/4//k/+X/5v/o/+f/5//p/+z/7f/t/+7/7v/v//D/8v/0//b/9//3//j/
+v/8//3//v///wAAAQADAAMAAwADAAEAAgADAAQABAAEAAQABAAEAAQABAAEAAYABgAF
AAUABQAEAAQABQAHAAcABwAHAAYABgAFAAUABAAEAAQABAAGAAYABQAEAAQABQAGAAYA
BQAFAAQABAAGAAcABwAGAAgACQAJAAkACQAJAAkACQAKAAoACgAKAAoACgAKAAoACQAI
AAcABwAJAAgABwAHAAcACAAIAAgACgAKAAkACQAHAAcABwAHAAgACQAJAAcACQAJAAkA
CQAJAAgACAAIAAYABwAHAAcABwAHAAcACAAIAAcABgAGAAYABgAGAAYABgAFAAUABAAE
AAQABAAEAAYABgAHAAcABwAHAAYABgAGAAUABQAFAAQABAAEAAQABAAEAAMAAwAFAAUA
BQAFAAUABQAFAAUAAwADAAMAAwADAAMAAwADAAQABAAEAAQABAAEAAQABAAGAAYABgAF
AAUABQAFAAUABAAEAAQABAAGAAYABgAGAAQABAAEAAYABgAGAAYABgAGAAYABgAEAAQA
BAAEAAYABgAGAAYABAAEAAQABAAGAAYABgAGAAYABgAGAAYABAAEAAQABAAEAAQABAAE
AAQABAAEAAQABgAGAAYABgAEAAQABAAEAAIAAgADAAMABAAEAAQABQAFAAQABAAFAAMA
AwADAAIABAAEAAUABQAFAAUABQAFAAgACAAIAAgACAAJAAoACwAMAA0ADgAQABAADwAP
AA0ADQAMAAkACAAIAAgABwAGAAMAAAD/////AQABAAIABAADAAQABAAEAAMAAwADAAMA
BQAEAAQABAACAAQABAAEAAQABAAEAAQAAgACAAIAAgAAAAAAAAAAAAEAAgADAAUABQAH
AAkACgAQABgAHgAhACcAOABRAGgAdQByAF4AQwApAAkA4v+3/4v/av9T/0b/Qf9D/0j/
Uv9l/3v/i/+f/7r/zv/f/+r/8//3//v///8BAAEABAAGAAYABwAIAAgACAAJAAkACgAK
AAsADAAMAAwADAAMAAsACwAOAA4ADAAMAAsACwAPAA8ADwAPAA0ADQANAA4AEQARABAA
EAARABEAEgASABIAEgASABIAEQARABEAEQARABEAEQARABEAEAAQABEAFAAVABUAFQAX
ABMAEwATABMAFAAUABQAFAAUABQAFAATABMAEwATABUAFAAUABUAFQATABIAEgASABIA
EgASABIAEQAQAA8ADgANAAsACQAKAAkACAAGAAUABAADAAIAAQD+//3//f/8//z//P/7
//n/+P/3//X/9v/2//b/9v/2//X/9f/3//r/+//7//z//v///wAAAgAEAAYABwAHAAgA
CgAMAA0ADAANAA4ADwAPAA8ADwAPAA0ADgAPABAAEAAQABAAEAAQABAAEAAQABAAEAAP
AA8AEQAQABAAEQAPAA8ADwAPAA4ADgANAA0ADgAOAA4ADgAQABAADwAOAAwADQAOAA4A
EQARABAAEAAQABEAEQAQABAAEQARABEAEQARABEAEQASABIAEgASABAAEAAQABAAEgAS
ABIAEwATABIAEQARABMAFAAUABQAEgASABEAEQATABMAEwATABIAEwATABEAEQARABEA
EQATABIAEgASABIAEwATABMAEQARABEAEgASABEAEAAQABIAEgASABIAEgARABEAEAAQ
ABAAEAAQABAAEAARABEAEQARABAAEAAQAA8ADwAPAA4ADgAOAA4AEAAQAA8ADwAPAA8A
DwAPABEAEQARABEAEAAPAA4ADQANAA0ADQANAA4ADgAOAA4AEAAQABAAEAAOAA4ADgAN
AA8ADwAPAA8AEAAQABAAEAAQABAAEAAQAA4AEAAQAA4ADgAOAA4ADgAOAA4ADgAQABAA
EAAQAA4ADgAOAA4ADgAOAA4ADgAOAA4ADgAOAA4ADgAOAA4ADgAOAA4ADgAOAA4ADgAO
AA4ADgAOAA4AEAAQABAAEAAQABAAEAAQABAAEAAQABAADgAOAA4ADgAOAA4ADgAOAA4A
DgAOAA4ADgAOAA4ADgAOAA4ADgAOAA4ADgAOAA4ADgAOAA4ADgAQABAAEAAQAA4ADgAO
AA4ADgAOAA8ADwAOAA4ADgAPAA0ADAAMAA0ADwAPAA8ADgAOAA4ADwAPABEAEQARABEA
EAAQABAAEAASABMAFAAVABYAFwAYABoAGgAZABkAFwAVABQAEQAQAAwADAALAAoACwAI
AAcABwAHAAcACAAKAAsADAAMAAwACwALAAsACwALAAoACgAKAAYACAAIAAgACAAIAAgA
CAAIAAgACAAIAAgACAAIAAgACAAIAAgACQAJAA0ADQAQABYAGgAeACEAJQAwAD8AVABp
AHYAcABXADsAKQAWAPn/1/+u/4v/eP9t/2n/Zv9m/2v/ef+H/5X/qP/A/9f/6P/x//X/
+f///wMAAwAEAAYABgAHAAgACAAIAAkACQAIAAgACQAKAAoACgAKAAoACwALAA4ADgAM
AAwACwALAA0ADQANAA0ACwALAAsADAAPAA8ADgAOAA0ADQAOAA4ADgAOAA4ADgAOAA0A
DAALAA0ADQANAA0ADwAOAA4ADwAPAA8ADgANAA8ACwALAAsACwAMAAwADAAMAAwADAAM
AAsACwALAAsACwAKAAoACwAJAAcABgAGAAYABgAGAAYABQADAAEA///+//3/+//5//j/
9//2//T/9f/0//P/8v/x/+7/7f/t/+r/6v/q/+n/5//m/+X/4//k/+T/5P/k/+T/4//j
/+X/5v/n/+f/6P/o/+n/6v/s/+7/8P/x//H/8v/0//b/9//2//f/+P/5//r/+//8//3/
+//8//3//v/+//7//v/+//7//v/+//7/AAAAAP////////7//v////3//f/9//3//v/+
//3//f/+//7//v/+//z//P/7//r/+v/7//z//P/9//3//P/8//r/+//7//r//P/9//3/
/f/9//3//f/9//z//P/8//z//P/8//z//P/6//r/+v/7//v/+v/5//n/+//8//z//P/8
//z/+//7//n/+f/5//n/+v/7//v/+f/6//v//P/9//v/+v/6//r/+P/5//n/+f/3//f/
9//4//r/+f/4//j/+v/6//r/+v/4//f/9//2//b/9v/2//b/9v/2//f/9//1//X/9P/0
//b/9f/1//X/9v/2//b/9v/0//T/8//z//X/9f/1//X/9f/1//X/9f/1//X/9f/1//T/
9f/2//f/9//2//X/9P/0//b/9v/0//T/9v/2//b/9v/0//T/9f/1//T/9P/0//X/8//y
//L/8//1//X/9f/0//T/9P/1//X/9//3//f/9//2//b/9v/2//r/+//8//3//P/9//7/
AAACAAEAAQD//////v/7//r/+v/6//n/+P/2//L/8P/v//H/8f/y//T/9f/2//b/9v/1
//X/9f/1//P/8v/y//L/8f/0//X/9v/2//b/9v/2//T/9P/0//T/9P/0//T/9P/1//b/
9//5//f/+//9/wAABAAIAAoADQARABoAJwA+AFUAZgBmAFEAMwAhAA4A7//L/6b/g/9s
/1//Wf9U/1T/W/9p/3f/hf+U/6r/wf/U/+P/6f/r/+//8//1//b/+v/6//v//P/8//z/
/f/9//z//P/9//7///8AAAEAAgABAAEABAAEAAIAAgABAAEABQAFAAUABQAFAAUABQAG
AAUABQAEAAQABQAFAAYABgAGAAYABgAGAAUABQAFAAUABQAFAAUABQAHAAYABgAHAAgA
CQAJAAkACwAHAAcABwAJAAoACgAKAAoACgAKAAoACwALAAsACwALAAoACgALAAsACQAI
AAgABgAGAAYABgAEAAMAAgABAAEAAQAAAP///v/9//z/+v/5//j/9//2//f/9P/z//P/
8f/w/+//7f/r/+r/6f/n/+j/6P/o/+j/6v/p/+n/6//s/+3/7f/u//L/8//0//b/+v/8
//3//f/+/wAAAgADAAIAAwAEAAUABwAHAAcABwAFAAYABwAIAAgACAAIAAgACgAKAAoA
CgAKAAoACQAJAAkACAAIAAkACQAJAAkACQAKAAoACQAJAAoACgAKAAoADAAMAAsACgAK
AAsADAAMAA0ADQAMAAwACwALAAoACAAKAAsACwALAA0ADQANAA0ADAAMAAwADAAOAA4A
DgAOAAwADAAMAA0ADQAMAAsACwANAA4ADgAOAA4ADgANAA0ACwALAAsACwAMAA0ADQAL
AA0ADQANAA0ADQAMAAwADAAKAAsACwALAA0ADQANAA4ADgANAAwADAAOAA4ADgAOAAwA
CwALAAoADAAMAAwADAAMAAwADQANAAsACwAKAAoADAALAAsACwAKAAoACgAKAAwADAAL
AAsACQAJAAkACQAJAAkACQAJAAsACwALAAsACwALAAsACwAMAAwADAAMAAoACgAKAAoA
CgAKAAoACQALAAsACwALAAwADAAMAAwACgAKAAoACgAMAAwACgAKAAoACgAKAAoACgAK
AAoACgAKAAoACgAKAAoACgAKAAwADAAMAAwACgAKAAoACgAMAAwADAAMAAoACgAKAAoA
CgAKAAoACgAKAAoACgAKAAoACgAKAAoADAAMAAwADAAKAAoACgAKAAoACgAKAAoACgAK
AAoACgAKAAoACgAKAAoACgAKAAsACwAKAAoACgALAAsACgAKAAsACwALAAsADAAMAAwA
DQALAAsACwALAAsADAAMAAwADAAOAA8AEAATABQAFQAWABgAGAAXABcAFAATABEADQAK
AAgACAAHAAgABwAEAAMABQAFAAUABgAGAAcACAAIAAoACQAJAAkACQAJAAgACAAIAAYA
CAAIAAgACAAIAAgACAAIAAgACAAKAAoACgAKAAwADAAMAAwACQALAA0ADQAQABYAHAAg
ACUAKQAyAEUAYAB1AHwAdgBdAEMAJwAIAOH/s/+G/2v/WP9J/0n/Tv9S/13/cf+H/5n/
rv/G/9v/7P/3//3/AQAFAAkACwAMAA4ADgAPABAAEAAQABEAEQAQABAAEQASABIAEgAS
ABIAEwATABYAFgAWABYAFQAVABUAFQAVABUAFQAVABUAFgAXABcAFgAWABcAFwAYABgA
GAAYABgAGAAXABcAFwAXABgAGQAaABsAGwAaABoAGwAbABsAGgAZABoAFwAYABkAGwAc
ABwAHAAeAB4AHgAeAB0AHQAdAB0AHQAcABwAHQAdABsAGgAaABoAGgAaABoAGgAZABgA
FwAYABcAFQATABQAEwASABAADwAOAA0ADAALAAgABwAHAAQABAAEAAMAAwACAAEA///+
//7//v/+/wAA/////wEAAgADAAMABAAEAAUABgAIAAoADAANAA0ADgAQABIAEwASABMA
FAAVABcAFwAXABcAFwAYABkAGgAYABgAGAAYABoAGgAaABoAGAAYABcAFwAXABYAFgAX
ABcAFwAXABcAGAAYABcAFwAYABgAGAAYABgAGAAXABYAFgAXABgAGAAZABkAGAAYABgA
GQAZABgAGgAbABsAGwAZABkAGQAZABgAGAAYABgAGAAYABgAGAAYABgAGAAZABsAGgAZ
ABkAGQAaABoAGgAYABgAFwAXABgAGQAaABsAGwAbABoAFwAZABkAGQAZABsAGgAaABoA
GAAZABkAGQAZABkAGQAaABgAFwAWABYAGAAYABgAGAAWABUAFQAUABYAFgAWABYAFQAU
ABQAEwAUABUAFQAWABYAFQAVABUAFgAWABYAFgAWABYAFQAVABUAFQAVABUAEwATABMA
EwATABMAEwATABIAEwAUABUAFAAUABQAFAAUABQAFAAUABQAFAAUABMAEQARABEAEQAU
ABQAFAAUABIAEgASABIAEgASABQAEgASABIAEgAUABQAFAAUABIAEgASABIAEgASABIA
EgAQABAAEQARABAAEAAQABEAEQAQABAAEQAPAA8ADwAOABAAEAARABEAEQARABEAEQAS
ABIAEgASABMAEwATABMAFQAXABkAHAAaABkAGQAXABkAGAAVABQAEAAQAA8ADgANAAoA
CQAJAAsACwAMAA4ADQAOAA4ADgANAA0ADQANAAwACgAJAAgABwAKAAsADAAKAAoACgAK
AAgACAAIAAgACAAIAAgACAAKAAoACgALAAsACwAPABIAFAAYABwAHwAhACoANwBMAGMA
dAB0AF0AQwAxACAABwDl/8D/n/+I/3v/c/9u/27/c/99/4v/l/+o/7z/0//m//P/+f/7
/wEAAwADAAYACAAIAAkACgAKAAoACwALAAoACgALAAwADgAOAA4ADgALAAsADgAOAA4A
DgANAA0ADwAPAA8ADwAPAA8ADwAQABEAEQAQABAAEAAPAA8ADgAOAA4ADgAOAA0ADQAN
AA0ADQANAA0ADQAPAA4ADgAPAA4ADwAPAA8AEQANAA0ADQANAA4ADgAOAA4ADgAOAA4A
DQANAA0ADQANAAwADAANAAsACQAIAAgABgAGAAYABgAEAAMAAgABAAAA///9//v/+v/5
//j/9v/1//T/8//y/+//7P/r/+v/6P/o/+j/5//l/+T/4//h/+D/4P/g/+D/4//j/+T/
5//n/+f/5v/m/+r/6//s/+7/7//w//D/7//y//T/9v/3//r/+//8//3//f/9//3//f//
/wAAAQACAAAAAAAAAAAA/v/+//7//v8AAAAA/////////v/+//////////////8AAAAA
//////7//v/+//7//P/8//v/+v/6//v//P/8//3//f/8//z/+v/7//v/+v/8//3//f/9
//3//f/9//3//P/8//z//P/8//z//P/8//r/+v/6//v//f/8//v/+//7//z//P/8//r/
+v/5//n/+//7//v/+//8//3//f/7//v/+//7//v/+//6//r/+v/6//v/+//7//n/+f/5
//r//P/7//r/+v/6//r/+v/6//r/+f/5//j/+P/4//j/+P/4//j/+f/5//f/9//2//b/
+P/3//f/9//4//j/+P/4//j/+P/3//f/9//3//f/9//3//f/9//3//n/+f/5//n/9//3
//f/9//4//j/+P/4//b/9v/2//b/+P/4//j/9//5//n/+f/5//j/+P/4//j/+P/4//j/
+P/4//b/9v/4//j/+P/4//r/+v/6//r/+v/6//r/+v/4//j/+P/4//j/+P/4//j/+P/4
//j/+P/5//n/+P/4//b/9//3//b/+P/5//n/+f/5//j/+P/4//f/9//3//f/9//3//j/
+P/4//j/+v/7//7///8AAAEAAgAEAAQAAwAFAAMAAwACAP///v/8//z/+f/4//f/9P/z
//P/8//z//T/9v/3//j/+P/4//f/9//3//f/9//2//b/9v/0//b/9v/2//b/9v/2//b/
9v/2//b/9v/2//b/9P/0//T/9P/2//f/9//3//n//v8CAAQACAALABEAGgAnADwAVQBm
AGQAUQA3ACEACgDt/8v/pP+B/2r/W/9V/1T/Uv9Z/2X/c/+B/5L/qP/B/9T/4//n/+v/
7//z//X/9P/2//b/9//4//j/+P/5//n/+f/6//z//v/8//z//P/8//v/+//+//7//v/+
//3//f///////////wEAAQABAAIAAgABAP///v/9//3//v/+////AAABAAIAAQABAAEA
AQADAAMAAwADAAMAAgACAAMAAgADAAMAAwAFAAEAAQABAAMABAAEAAQABAAEAAQABAAF
AAUABQAFAAUABAAEAAUABQADAAIAAgAAAAAAAAAAAAAA///+//3//P/7//n/9//2//X/
9P/y//H/8P/v/+7/7f/q/+n/6f/o/+j/6P/n/+f/5v/l/+P/4v/i/+L/4v/i/+H/4f/j
/+T/5f/l/+b/6P/p/+r/7P/u//D/8f/x//L/9P/2//f/+P/5//r/+//7//v/+//7//v/
/P/9//7//v/+//7//v/+//7//v/+//7//v/9//3//f/8//z//f/9//3//f/9//7//v/9
//3//v/+//7//v/+//7//f/8//z//f/+//7///////7//v/+///////+//7/////////
//////////8AAAAAAAAAAAAAAAAAAAAAAAAAAAAAAQABAAAA////////AAAAAAAAAAAA
AP///////////////wAAAQABAP////////////////7//v/+//7/////////////////
AAD+//3//P/8//7//v/+//7//v/9//3//P/8//z//P/8//z//P/9//3//f/9//z//P/8
//v/+//7//z//P/8//z/+v/6//n/+f/7//v/+//7//v/+//7//v/+//7//v/+//5//n/
+f/5//r/+v/6//r/+v/6//r/+v/6//r/+v/5//n/+f/5//n/+v/6//r/+v/6//r/+v/6
//r/+v/6//r/+v/6//r/+P/4//j/+P/6//r/+v/6//j/+P/4//j/+v/6//r/+v/6//r/
+v/6//r/+v/6//r/+P/4//j/+P/4//j/+P/4//j/+P/5//n/+P/4//j/+f/5//j/+P/5
//n/+f/5//j/+v/6//v/+//7//v/+//7//z//P/8//z//v///wAAAQACAAMABAAGAAQA
AwADAAEA/v/8//j/9v/0//T/8//y//L/8P/w//H/8//z//T/9v/3//j/+P/4//f/9//3
//f/9//2//b/9v/0//b/9v/2//b/9v/2//b/+P/4//j/+P/4//j/+P/4//b/9v/2//f/
+f/7////AgAIAA4AEAAVAB8AMABHAF4AbQBqAFQANwAfAAEA3P+x/4P/Yv9N/0D/Pf87
/z7/SP9b/2//gf+V/6z/wv/V/+D/5//r/+3/8//3//f/+P/6//r/+//8//z//P/9//3/
/v/+////AAAAAAAAAAAAAP////8CAAIAAgACAAEAAQADAAMAAwADAAMAAwADAAQABQAF
AAQABAAFAAUABgAGAAYABgAGAAYABwAHAAcABwAHAAcABwAHAAkACAAIAAkACQAJAAgA
BwAJAA==
         </WaveFormData>
      </LeadData>
      <LeadData>
         <LeadByteCountTotal>10000</LeadByteCountTotal>
         <LeadTimeOffset>0</LeadTimeOffset>
         <LeadSampleCountTotal>5000</LeadSampleCountTotal>
         <LeadAmplitudeUnitsPerBit>4.88</LeadAmplitudeUnitsPerBit>
         <LeadAmplitudeUnits>��V</LeadAmplitudeUnits>
         <LeadHighLimit>2147483647</LeadHighLimit>
         <LeadLowLimit>268435456</LeadLowLimit>
         <LeadID>V2</LeadID>
         <LeadOffsetFirstSample>0</LeadOffsetFirstSample>
         <FirstSampleBaseline>0</FirstSampleBaseline>
         <LeadSampleSize>2</LeadSampleSize>
         <LeadOff>FALSE</LeadOff>
         <BaselineSway>FALSE</BaselineSway>
         <ExcessiveACNoise>FALSE</ExcessiveACNoise>
         <MuscleNoise>FALSE</MuscleNoise>
         <LeadDataCRC32>1357987343</LeadDataCRC32>
         <WaveFormData>
AAAAAAAAAAACAAIAAgACAAQABAAEAAQABQAGAAcACAAIAAgACAAIAAkACgALAAwADgAO
AA4ADgAQABAAEAAQABEAEgATABQAFgAYABoAHAAeAB4AHgAeACEAIgAjACQAJgAmACYA
JgAoACgAKAAoACYAJgAmACYAKAAoACgAKAAnACYAJQAkACQAJAAkACQAIgAiACIAIgAh
ACAAHwAeABsAGgAZABgAFgAUABIAEAAOAAwACgAIAAcABgAFAAQAAwACAAEAAAD///7/
/f/8//z//P/8//z/+v/6//r/+v/4//j/+P/4//j/+P/4//j/+P/4//j/+P/6//r/+v/6
//n/+P/3//b/+P/4//j/+P/4//j/+P/4//j/+P/4//j/+f/6//v//P/8//z//P/8//z/
/P/8//z//f/+////AAD+//7//v/+////AAABAAIABAAEAAQABAAEAAQABAAEAAYABgAG
AAYABAAEAAQABAAEAAQABAAEAAIAAgACAAIAAgACAAIAAgACAAIAAgACAAAAAAAAAAAA
/v/+//7//v/8//z//P/8//r/+v/6//r/+v/6//r/+v/8//z//P/8//r/+v/6//r/+P/4
//j/+P/6//r/+v/6//r/+v/6//r/+v/6//r/+v/4//j/+P/4//j/+P/4//j/+P/4//j/
+P/2//b/9v/2//b/9v/2//b/9v/2//b/9v/2//b/9v/2//X/9P/z//L/8v/y//L/8v/0
//T/9P/0//T/9P/0//T/9P/0//T/9P/2//b/9v/2//T/9P/0//T/9P/0//T/9P/2//b/
9v/2//X/9P/z//L/8//0//X/9v/0//T/9P/0//L/8v/y//L/8//z//P/8//1//X/9f/1
//P/8//z//P/8//z//P/9f/1//X/9f/1//j/+P/4//j/9//3//n/+v/7//v/+//8////
AAAAAAAA///+//z/+v/8//3//f/+//3//f/9//v/9//2//b/9v/2//b/9v/2//b/9f/0
//P/8//z//P/8//x//H/8v/y//L/8v/y//L/8v/y//L/8v/y//H/8f/x/+//7//v//D/
8f/x//P/9P/2//r//v8GABQAIQA3AFoAhgCyANwA+wAHAQUB+wDbAJkAPwDd/5D/T/8U
//L+7P79/hL/K/9F/1z/dv+T/6//xv/Y/9//4v/n/+3/7v/u//D/7//w//L/8//0//X/
9v/4//j/+f/5//r/+f/6//r/+//9//7///////7//v/+////AAABAAEAAQABAAEAAQAB
AAEAAQABAAIABAAEAAQABAADAAMABAAEAAMAAwADAAMABAAEAAQABAAFAAUABQAFAAYA
BgAGAAYABgAGAAcABwAKAAoACwALAAwADAAPAA8AEAARABEAEgASABMAEwAUABQAFAAW
ABgAGwAcAB0AHwAgACIAIwAkACMAJQAlACUAJQAmACYAJwApACoAKgAqACsAKwArACoA
KgAqACoAKgAoACgAJwAnACgAJwAoACkAKAAnACUAJAAmACQAIwAiAB8AHwAcABsAGQAY
ABYAFAAUABMAEQAPAA4ADAALAAkABwAFAAUABAADAAIAAQAAAP/////+//3/////////
///8//z//P/8//z//P/7//v//f/9//v/+//6//r/+v/6//z//P/8//z/+v/6//r/+v/8
//3//f/9//z//P/8//z//P/8//3//f/+//////////7//v/+//7/AQABAAEAAgABAAAA
/////wEAAQACAAIAAgADAAMAAwAFAAYABgAGAAQABAAEAAQABgAGAAcABwAHAAcABQAF
AAUABQAFAAUABQAEAAQABAAEAAQABAAEAAAAAAAAAAAAAgACAAEAAQABAAEA/////wIA
AgABAAAAAAAAAAAA//8BAAEAAAAAAAAAAAAAAAAAAAD/////////////////////////
//7/AAAAAAAAAAAAAAAAAAAAAAAAAAAAAAAA///////////////////+/wAAAAAAAP//
/////////////////v/+//7//v/+//7//P/8//z//P/8//3//v8AAAAAAAAAAP7//v/+
//7//v/+//7//v/+//7//v/+/wAAAAAAAAAA/v/+//7//v8AAAAAAAAAAP7//v/+//7/
/v/+//7//v/+//7//v/+//7//v/+//7//P/7//v/+//9//3//f/9//v/+//7//v//f/9
//3//f/9//3//f/9////AAAAAAAAAAABAAEAAwAEAAUABQAFAAQABQAGAAYACAAIAAgA
BwAGAAUABQAEAAQABQAFAAUAAQD///7//v/+//7//v/+//7//P/7//r/+f/5//n/+f/5
//f/9//4//j/+P/4//j/+v/6//r/+v/4//j/9//3//n/+f/5//n/+v/7//v/+//8//7/
AgAIAA4AGAAlADcAVAB6AKgA2gAJAR0BFQH9AN0AnwBDAOP/lv9P/xT/+P70/gP/Fv8v
/0f/XP9w/4X/n/+8/9L/4f/s//H/8//2//b/9P/3//j/+v/7//r/+//8//7//v//////
AAABAAIAAgADAAMABAAFAAUACAAIAAgACQAKAAsACwALAAsACwALAAsADQANAA0ADgAO
AA4ADgAOAA8ADwAQABAADwAPAA8ADwAPAA4ADQAMAA8ADwAPAA8AEgASABIAEgASABIA
EwATABQAFAAVABUAFgAWABkAGQAaABsAGwAcAB4AHwAfACAAIgAiACQAJgAnACgAKQAr
ACoALAAtAC4AMQAzADMAMwAzADQANAA1ADUANgA2ADYAOQA5ADkAOAA2ADYANgA2ADQA
NAAzADMAMQAvAC8ALwAvAC8ALgAuAC4ALAArACoAJwAnACQAIwAjACIAIAAeABwAGwAZ
ABcAFwAWABYAFQAVABMAEwASABMAEgARABAADQANAAwACwALAAsACwALAAoACgAKAAoA
CgAKAAkACQAJAAkABwAHAAYABgAGAAYABgAGAAYABgAGAAYABgAGAAYABwAHAAcABgAG
AAYABgAHAAgACgALAAoACwALAAsADgAOAA4ADgANAA0ADQAOAA4ADgAOAA8ADwAPABAA
EAAQABEAEQARABMAFAAUABQAEgASABIAEgAUABQAFQAVABQAEwAQAA8ADwAPAA8ADwAR
ABAAEAAQAA4ADgAOAA4ADAAMAAwADAAKAAoACQAJAAsACwAJAAkACgAKAAkACAAIAAgA
CAAHAAcABwAGAAYABAAEAAQABAAGAAUABQAFAAMAAwADAAMAAwADAAMAAgACAAIAAgAC
AAIAAgACAAIAAgACAAIAAgABAAEAAQABAP////////7/AAAAAAAA////////////////
///+//7//v/+//7//v/+//7//v/+//7///8AAP7//v/+//7//v/+//7//v/8//z//P/8
//7//v/+//7//v/+//7//v/+//7//v/+//7//v/9//3//f/9//3//f/9//3//f/9//v/
+//7//v//f/////////9//3//v/+//7//v//////AQACAAMAAwADAAQABQAGAAYABgAG
AAYABwAGAAUABQACAAIAAwADAAQAAwACAAIAAQAAAP///v8AAAAA/v/9//r/+f/5//n/
+f/5//f/9//6//r/+v/6//j/+P/4//j/+P/4//j/9//3//f/9//3//X/9v/3//f/+f/6
//z/AAAGAA4AGgAlADcAVgB8AKgA2AADARUBEwEDAeUAqQBPAO3/nv9b/yD//v74/gf/
Gv8v/0X/Wv9w/4X/of++/9T/4//q/+3/8f/0//T/9P/3//j/+v/7//z//f/+/wAA/v//
////AAADAAQABAAFAAUABgAHAAcACAAIAAgACQAIAAkACQAJAAkACQAJAAkACwALAAsA
DAAKAAoACgAKAAsACwAMAAwACwALAAsACwAMAAwADAAMAA0ADQANAA0ADgAOAA4ADgAQ
ABAAEQARABIAEgATABMAEgASABUAFQAYABkAGQAaABoAGwAbABwAHgAeACAAIgAiACIA
IgAjACYAKAApACoALQAvAC8ALwAvADAAMAAxADUANgA2ADYANQA1ADUANAA0ADQANAA0
ADIAMgAxADEAMwAxADEAMQAvAC8ALgAuADAALgAtACwAJwAnACQAIwAhACAAHgAcABoA
GQAXABUAFAASABEADwAPAA0ADQAMAAsACgAJAAgABwAHAAYABQAFAAUABQAFAAYABgAG
AAYABAAEAAMAAwADAAMAAQABAAIAAgACAAIAAAAAAAAAAAACAAIAAgACAAIAAwADAAMA
AgACAAIAAgACAAIAAwADAAYABwAHAAcABgAGAAYABgAHAAcABwAIAAoACgAKAAsACQAJ
AAoACgAMAA0ADQANAA0ADgAOAA4ADgAOAA4ADgAMAAwADQANAA8ADwANAA0ADQANAA0A
DQANAAwADAAMAAoACgAKAAoACAAIAAgACAAIAAgABwAHAAUABQADAAMABAAEAAMAAgAE
AAQABAADAAMAAwACAAIABAAEAAQABAACAAEAAQABAAEAAQABAAEA/////////v8AAAAA
AAAAAAAAAAAAAAAA/v/+//7//v////////////////////7//v/+//7//f//////////
//3//f/8//z//P/8//z//P/+//7//v/+//z/+//8//z//P/8//z//v/+//7//v/8//z/
/P/8//7//v/+//7//P/8//z//P/8//z//P/8//7//v/+//7//v/+//7//v/8//z//P/8
//z//P/8//z//P/8//z//P/6//r/+v/6//r/+v/5//n/+//7//v/+//7//v/+//7//n/
+f/5//n/+//9//3//f/9//3//v/+//7//v////////8AAAEAAQADAAQABQAGAAQABAAE
AAQABQAEAAMAAwACAAIAAwADAAMAAQD///7//v/+//7//v/+//7//P/7//j/9//3//f/
+f/5//f/9//4//j/+P/4//b/9v/2//b/9v/2//b/9f/z//P/8//z//X/9v/3//f/9f/2
//r//v8GABAAHgArAEMAagCWAMIA6AABAQkBCQH9ANcAkQAxANH/iP9J/xD/9P70/gX/
HP83/1P/aP+C/5//uf/O/97/5f/q/+3/8f/y//L/8v/z//T/9v/3//j/+f/6//z//P/9
//3//v/9//7//v//////AAABAAEAAAAAAAAAAQAEAAUABQAFAAMAAwADAAMABQAFAAUA
BgAGAAYABgAGAAcABwAIAAgABwAHAAcABwAIAAgACAAIAAcABwAHAAcACQAKAAsADAAM
AAwADQANAAwADAANAA0ADgAOABEAEQASABMAEwAUABQAFQAVABYAFgAWABgAGgAZABoA
GwAdAB4AIAAhACIAIwAlACUAJQAnACgAKAApAC0ALgAuAC4ALQAtAC0ALAAuAC4ALgAu
ACwALAArACsALQArACsAKwApACkAKAAoACgAJgAlACQAIQAhAB4AHQAdABwAGgAYABQA
EwARAA8ADAAKAAkABwAHAAUABQAEAAMAAgABAAAA//////7//f/7//v/+//7//z//P/8
//z//P/8//v/+//7//v/+f/5//r/+v/6//r/+v/6//r/+v/6//r/+v/6//j/+f/5//n/
+v/6//r/+v/4//j/+f/5//r/+//7//v//P/8//z//P/9//3//f/+//z//P/8//3/////
/wAAAAD+////////////AAAAAAAAAAAAAAAAAAACAAIAAwADAAEAAQD//////f/9//3/
/f////7//v/+//7//v/+//7//P/8//z//P/8//z/+//7//v/+//5//n/+v/6//n/+P/4
//j/+P/3//f/9//2//b/9v/2//b/9v/2//X/9f/1//X/9f/1//X/9f/1//X/9P/y//L/
8v/y//T/9P/0//T/9P/0//T/9P/z//P/8//z//P/8//z//L/8v/y//L/8f/v/+//7//v
//H/8f/w//D/8P/w//D/8P/w//D/8P/w//D/8f/y//L/8v/y//L/8P/w//D/8P/y//L/
8v/y//D/8P/w//D/8P/w//D/8P/y//L/8v/y//L/8v/y//L/8P/w//D/8P/w//D/8P/w
//D/8P/w//D/8v/y//L/8v/y//L/8v/y//L/8v/y//L/8P/w//D/8P/w//D/8P/w//L/
8v/y//L/8v/y//L/8v/0//T/9P/0//T/9P/0//T/9P/0//T/9P/2//b/9v/2//T/9P/0
//T/9P/0//P/8//z//P/8//z//P/8//z//P/9f/1//X/9f/1//f/9//3//f/9//4//j/
+v/6//v/+//9//7//////wEAAgADAAQABgAGAAYABgAEAAIAAAD///v/+v/6//n/+//5
//f/9v/2//b/9v/2//j/+P/2//X/9P/z//P/8//x//H/7//v//D/8P/w//D/8v/y//L/
8v/w//D/8P/v/+//7//v/+//8f/y//P/8//z//b/+P/8/wQADAAUACEANQBUAHwAqADY
AAMBFQENAf0A3QCfAEcA6f+Y/0//Fv/2/vD+/f4Q/yX/O/9S/2j/gf+d/7j/zP/b/+L/
5f/p/+z/7P/u/+//8P/y//P/8v/z//T/9v/2//f/9//4//n/+v/6//v//P/+/wAAAQAA
AAAAAAABAAIAAwADAAMAAwADAAMAAwAFAAUABQAGAAQABAAEAAQABQAFAAYABgADAAMA
AwADAAYABgAGAAYABwAHAAcABwAIAAgACAAIAAgACAAJAAkACgAKAAsACwAKAAoADQAN
AA4ADwAPABAAFAAVABUAFgAYABgAGgAcAB0AHgAfACEAIAAiACMAJAAnACkAKQApACsA
LAAsAC0ALQAuAC4ALgAtAC0ALQAsACwALAAsACwAKgAqACkAKQApACcAJwAnACUAJQAk
ACQAJgAkACMAIgAfAB8AHAAbABsAGgAYABYAEgARAA8ADQAOAAwACwAJAAsACQAJAAgA
BwAGAAUABAADAAMAAgABAAEAAQABAAEAAgACAAIAAgAAAAAA//////3//f/7//v//P/8
//z//P/+//7//v/+//z//P/8//z/+v/7//v/+//7//z//f/+//z//P/9//3/AAABAAEA
AQAEAAQABAAEAAQAAwACAAIAAwAEAAUABwAGAAUABQAEAAQABQAFAAUABQAGAAYABgAG
AAYABgAGAAYABgAHAAcABQAFAAMAAwAFAAUABQAFAAMAAgACAAIAAgACAAIAAgD+//7/
/v/+/wAAAAD/////AQABAP/////+//7//f/8//r/+v/6//n/9//3//b/9v/2//b/9v/2
//b/9f/1//X/9//3//f/9//3//f/9//2//T/9P/0//T/9P/0//T/9P/0//T/9P/0//X/
9f/1//X/8//z//P/8v/y//T/9P/z//L/8v/y//L/8v/x//D/7v/t/+//7//v/+//7f/t
/+3/7f/v/+//7//v/+//8f/x//H/8f/x//L/8v/y//L/8//z//X/9v/3//f/9f/2//f/
+P/4//j/+P/4//n/+P/3//f/+P/4//n/+f/4//X/8v/w//L/8v/y//L/8P/w/+7/7f/u
/+3/7f/t/+3/7f/r/+v/7P/s/+z/7P/q/+r/6v/q/+r/6v/q/+n/6//r/+v/6//r/+z/
7f/t/+v/7v/y//T/+v8AAAoAFQAnAEIAaACWAMYA8QANAQsB/QDjAK8AVwDx/6D/Wf8a
//L+5v7t/gL/Gf8v/0j/XP9z/4//qv/A/9H/2v/d/+H/5P/m/+b/6f/q/+z/7f/s/+3/
7v/w//D/8f/x//L/8//0//T/9f/1//b/9//3//j/+P/4//n//P/9//3//f/7//v/+//7
//v/+//7//z//P/8//z//P/7//v//P/8//3//f/9//3//P/8//z//P/9//3//f/9/wAA
AAAAAAAAAAAAAAEAAQAEAAQABQAFAAQABAAHAAcACAAJAAkACgAMAA0ADQAOABAAEAAS
ABQAEwAUABUAFwAYABoAGwAcAB8AIQAhACEAIQAiACIAIwAnACgAKAAoACsAKwArACoA
KAAoACgAKAAmACYAJQAlACcAJQAlACUAJQAlACQAJAAkACIAIQAgAB0AHQAaABkAFQAU
ABIAEAAMAAsACQAHAAYABAADAAEA///9//3//P/7//r/+f/4//f/9//2//X/9//3//f/
9//2//b/9v/2//T/9P/z//P/9f/1//P/8//y//L/8v/y//T/9P/0//T/9P/0//T/9P/y
//P/8//z//T/9P/0//T/8v/y//P/8//0//X/9f/1//b/9v/2//b/+f/5//n/+v/8//z/
/P/9//3//f/+//7//P/9//3//f/9//7//v/+//7//v/+//7//v/+//////8BAAEA////
/////////////f/8//z//P/6//r/+v/6//r/+v/6//r/+v/6//n/+f/7//v/+f/5//j/
+P/3//b/9v/2//b/9f/1//X/9P/0//T/9P/0//T/9P/z//P/8//z//P/8//z//P/8//z
//L/8P/w//D/8P/y//L/8v/y//L/8v/y//L/8f/x//H/8f/x//H/8f/w/+7/7v/u/+3/
7f/t/+3/7f/v/+//7v/u/+z/7P/s/+z/7v/u/+7/7v/w/+3/7v/u/+7/7v/u/+7/7v/u
/+7/7v/u/+7/7v/u/+7/7v/u/+7/7v/u/+7/7v/u/+7/7v/u/+7/7v/u/+7/7v/u/+7/
7v/u/+7/7v/s/+z/7P/s/+r/6v/q/+r/6//s/+3/7v/s/+z/7P/s/+z/7P/s/+z/7v/u
/+7/7v/s/+z/7P/s/+z/7P/s/+v/7f/t/+3/7f/t/+3/7f/t/+3/7f/t/+3/7f/t/+//
7//v/+//7//w//D/8P/w//H/8f/z//T/9f/4//n/+//9//7//v/+//7/+//5//f/9f/y
//D/7//v//D/8f/w/+//8P/w//D/8P/w//D/8P/u/+//7v/t/+3/6//r/+v/6f/p/+r/
6v/q/+r/6v/q/+r/6v/q/+r/6v/p/+n/6f/p/+v/6//s/+3/6f/r/+7/7v/w//j//v8K
ABcAKQBEAGwAmADEAOcA/QABAf8A7QC/AHMADwCw/23/MP/+/uj+7/4C/xv/Nf9S/2j/
g/+f/7j/zP/Z/+D/4//n/+r/7P/q/+v/7P/u/+//8P/x//L/9P/0//X/9f/2//X/9v/2
//f/+f/6//v/+//6//r/+v/7//r/+//7//v/+//7//v/+//9//3//f/+//7//v/+//7/
/f/9//7//v/9//3//f/9/wAAAAAAAAAAAQABAAEAAQACAAIAAgACAAIAAgADAAMABgAG
AAcABwAIAAgACwALAAoACwALAAwADgAPAA8AEAAOAA4AEAASABUAFgAXABkAGAAaABsA
HAAdAB8AHwAfACEAIgAiACMAJQAmACYAJgAnACcAJwAmACYAJgAmACYAJgAmACUAJQAn
ACUAJQAlACUAJQAkACQAJAAiACEAIAAfAB8AHAAbABkAGAAWABQAEgARAA8ADQAKAAgA
BwAFAAUAAwADAAIAAQAAAP///v/9//3//P/7//v/+//7//v/+P/4//j/+P/6//r/+f/5
//v/+//5//n/+v/6//r/+v/6//r/+v/6//r/+v/6//r/+P/5//n/+f/6//r/+v/6//r/
+v/7//v//P/9//3//f/8//z//P/8//3//f/9//7//v/+//7/////////AAAAAAIAAwAD
AAMAAQACAAIAAgACAAIAAgACAAQABAAFAAUABQAFAAMAAwADAAMAAwADAAUABAAEAAQA
AgACAAIAAgAAAAAAAAAAAAIAAgABAAEAAQABAP////8AAAAA///+//7//v/+//3//f/9
//z//P/+//7//v/+//7//f/9//3//f/9//3//f/9//3//f/8//z//P/8//z//P/8//z/
/P/+//7//v/+//3//f/9//3/+//7//v/+v/8//z//P/7//v/+//7//v/+//7//r/+v/6
//r/+v/6//j/+P/4//j/+P/5//r/+v/6//r/+v/6//r/+v/6//r/+v/6//r/+P/4//j/
+P/6//r/+f/5//n/+f/5//n/+f/5//n/+f/5//n/+f/5//n/+//7//v/+//7//z//P/8
//z//f/9//3//v//////AQACAAMABAAEAAQABAAEAAMAAgABAAEAAgACAAMAAwABAP//
/f/8//z//P/8//z//P/8//r/+f/4//f/9//3//f/9//1//X/9//4//n/+v/4//j/+P/4
//b/9v/2//X/9f/1//X/9f/1//b/9//3//f/+P/6//7/AgAIABQAIQAxAEwAcgCeANAA
/QAXARMBAQHjAK0AVQDx/6D/V/8a//b+7v73/g7/Jf87/1L/Zv99/5f/tP/M/93/5v/n
/+3/8P/w//L/8//0//b/9//4//n/+v/8//z//f/9//7/AQACAAIAAwACAAIAAgABAAQA
BAAEAAUABgAHAAcABwAHAAcABwAHAAcABwAHAAgACAAIAAgACAAJAAkACgAKAAkACQAJ
AAkACgAKAAoACgALAAsACwALAAwADAAMAAwADgAOAA8ADwAOAA4ADwAPABAAEAATABMA
FAAVABUAFgAaABsAGwAcABwAHAAeACAAIwAkACUAJwAmACgAKQAqAC0ALwAvAC8AMQAy
ADIAMwA1ADYANgA2ADkAOQA5ADgANgA2ADYANgA0ADQAMwAzADEALwAvAC8AMAAxADEA
MgAxAC4ALAAqACcAJwAkACMAHwAeABwAGgAaABkAFwAVABQAEgARAA8ADwANAA0ADAAN
AAwACwAKAAcABwAGAAUABQAFAAUABQAEAAQABAAEAAIAAgABAAEAAQABAP////8CAAIA
AgACAAAAAAAAAAAAAAAAAAAAAAAAAAEAAQABAAIAAgACAAIAAgACAAMAAwAEAAUABQAF
AAYABgAGAAYABwAHAAcACAAIAAgACAAJAAkACQAKAAoACgALAAsACwALAAwADAAMAAoA
CgAKAAoACgAKAAsACwANAA0ACwALAAkACQAJAAkABwAGAAYABgAIAAgACAAIAAYABgAG
AAYABgAGAAUABQAFAAUAAwADAAQABAADAAIAAAAAAAAA//8BAAEAAAAAAP///v/9//z/
/v/9//3//f/9//3//f/9//3//f/9//z//v/+//7//v/8//z//P/8//z//P/8//z/+f/5
//n/+f/7//v/+//6//j/+P/4//f/+f/5//n/+f/5//n/+P/4//j/+P/4//j/+P/4//j/
+P/2//f/+P/4//j/+P/4//r/+v/6//r/+v/6//r/+v/4//j/+P/4//r/+v/6//r/+P/4
//j/+P/5//n/+f/5//n/+f/5//n/+//7//v/+//5//n/+f/7//n/+f/5//n/+v/6//r/
+v/7//v//f/+/////////wAAAwAEAAQABAAGAAYABQAEAAMAAwACAAIAAQABAAEA///9
//z//P/8//z//P/8//z/+v/5//j/9//3//f/9//3//X/9f/2//b/9P/0//T/9P/0//T/
9P/0//T/8//z//P/8//z//P/9P/z//X/9f/2//j//P8CAAgAEAAdAC0ASgBwAJoAygD3
ABEBEwEHAfEAwQBvAA0Atv9x/zD/BP/2/vv+Dv8j/zv/UP9m/33/l/+y/8z/3f/m/+n/
7f/w//L/8v/z//T/9v/3//j/+f/6//z//P/9//3//v///wAAAAABAAEAAgADAAMABAAE
AAQABQAGAAcABwAHAAkACQAJAAkACAAHAAYABgAGAAYABgAGAAkACQAKAAoACQAJAAkA
CQAKAAoACgAKAAsACwALAAsACgAKAAoACgAMAAwADQANAA4ADgAPAA8AEAAQABMAEwAU
ABUAFQAWABgAGQAZABoAHAAcAB4AIAAfACAAIQAjACYAKAApACoAKQArACsAKwAtAC4A
LgAvADEAMgAyADIANQA1ADUANAA0ADQANAA0ADQANAAzADMAMQAvAC8ALwAvAC8ALgAu
AC4ALAArACoAKQApACYAJQAhACAAHgAcABoAGQAXABUAFAASABEADwANAAsACwAKAAkA
CAAHAAYABwAHAAYABQAFAAUABQAFAAIAAgACAAIAAgACAAEAAQADAAMAAQABAAIAAgAC
AAIAAgACAAIAAgACAAIAAgACAAAAAQABAAEAAAAAAAAAAAACAAIAAwADAAIAAwADAAMA
BgAGAAYABgAHAAcABwAIAAgACAAIAAkACQAJAAoACgAKAAsACwALAA0ADgAOAA4ADgAO
AA4ADgAOAA4ADwAPAA8ADwANAA0ADQANAA0ADQANAAwADAAMAAwADAAMAAwACgAKAAoA
CgAIAAgABwAHAAkACQAHAAcACAAIAAcABgAGAAYABgAFAAUABQAEAAQABAAEAAQABAAE
AAMAAwADAAMAAwADAAMAAwADAAMAAgAEAAQABAAEAAQABAAEAAQAAgACAAIAAgD/////
//////////////7//v/+//7//f/9//3//f/9///////+//7//v/+//7//v/+//7//v/+
//7//f/+//7//v/+//7//v/+//7//v/+//7//v/+//7//v/+//7//v/+//7//v/+//7/
/v/+//7//v/+//7//P/8//z//P/8//z//P/8//z//P/7//v/+//7//v/+//7//v/+//7
//v/+//7//v//f//////////////AAAAAP7//v//////AgAEAAYABwAJAAoACwAMAAoA
CgAKAAoABwAEAAEA//8AAAAAAQABAP///f/7//r//P/8//z//P/8//z/+v/5//r/+f/5
//n/+f/5//f/9//4//j/+P/4//b/9v/2//b/+P/4//j/9//5//n/+f/5//j/+P/4//f/
+f/6//z/AgAKABQAIAAxAE0AcgCcAMoA9AAPARUBFQEJAeMAmQA3ANf/jv9N/xj//P76
/gv/JP89/1X/bv+K/6X/vf/S/+L/6f/s//H/9f/4//j/+P/5//r//P/9//7///8AAAIA
AgADAAMABAAFAAYABgAHAAcACAAJAAkACgAKAAoACwAMAA0ADQANAA0ADQANAA0ADQAN
AA0ADgAOAA4ADgAOAA8ADwAQABAADwAPAA8ADwAQABAAEAAQABEAEQARABEAFAAUABQA
FAAUAA==
         </WaveFormData>
      </LeadData>
      <LeadData>
         <LeadByteCountTotal>10000</LeadByteCountTotal>
         <LeadTimeOffset>0</LeadTimeOffset>
         <LeadSampleCountTotal>5000</LeadSampleCountTotal>
         <LeadAmplitudeUnitsPerBit>4.88</LeadAmplitudeUnitsPerBit>
         <LeadAmplitudeUnits>��V</LeadAmplitudeUnits>
         <LeadHighLimit>2147483647</LeadHighLimit>
         <LeadLowLimit>268435456</LeadLowLimit>
         <LeadID>V3</LeadID>
         <LeadOffsetFirstSample>0</LeadOffsetFirstSample>
         <FirstSampleBaseline>0</FirstSampleBaseline>
         <LeadSampleSize>2</LeadSampleSize>
         <LeadOff>FALSE</LeadOff>
         <BaselineSway>FALSE</BaselineSway>
         <ExcessiveACNoise>FALSE</ExcessiveACNoise>
         <MuscleNoise>FALSE</MuscleNoise>
         <LeadDataCRC32>4015308052</LeadDataCRC32>
         <WaveFormData>
+v/6//r/+v/8//z//P/8//7//v/+//7/AAAAAAAAAAAAAAAAAAAAAAEAAgADAAQABgAG
AAYABgAIAAgACAAIAAkACgALAAwADwAQABEAEgATABQAFQAWABcAGAAZABoAHAAcABwA
HAAdAB4AHwAgAB4AHgAeAB4AIAAgACAAIAAeAB4AHgAeABwAHAAcABwAHAAcABwAHAAb
ABoAGQAYABcAFgAVABQAEQAQAA8ADgANAAwACwAKAAkACAAHAAYABAAEAAQABAADAAIA
AQAAAP7//v/+//7//v/+//7//v/8//z//P/8//z//P/8//z//P/8//z//P/6//r/+v/6
//j/+P/4//j/+v/6//r/+v/6//r/+v/6//r/+v/6//r//P/8//z//P/8//z//P/8//7/
/v/+//7/AAAAAAAAAAD+//7//v/+////AAABAAIABAAEAAQABAAEAAQABAAEAAQABAAE
AAQAAgACAAIAAgAEAAQABAAEAAIAAgACAAIAAAAAAAAAAAACAAIAAgACAAEAAAD///7/
/v/+//7//v/8//z//P/8//r/+v/6//r/+v/6//r/+v/6//r/+v/6//r/+v/6//r/+P/4
//j/+P/4//j/+P/4//b/9v/2//b/9v/2//b/9v/2//b/9v/2//b/9v/2//b/9v/2//b/
9v/0//T/9P/0//T/9P/0//T/9v/2//b/9v/2//b/9v/2//X/9P/z//L/8P/w//D/8P/y
//L/8v/y//L/8v/y//L/8v/y//L/8v/y//L/8v/y//L/8v/y//L/8v/y//L/8v/0//T/
9P/0//P/8v/x//D/8f/y//P/9P/z//L/8f/w//D/8P/w//D/8P/w//D/8P/y//L/8v/y
//L/8v/y//L/8v/y//L/8v/z//P/8//z//X/9v/2//b/9P/1//f/+P/4//n/+f/6//3/
/f/+//7//P/7//v/+v/7//v/+//7//v/+//6//n/9v/1//P/8f/x//H/8f/x//P/8f/x
//D/7//v/+//7//t/+3/7f/t/+//7//v/+7/7v/u/+7/7v/u/+7/7v/u/+z/7P/s/+3/
7//v/+//7//v//H/9P/6/wYAGQAwAFEAggC1AOgAFgE3AVIBZgFgATcB7gB+AAsAp/9V
/yD/Cv8M/xr/Lf9F/1z/c/+O/6b/vP/N/9b/2v/g/+b/5//p/+r/6f/q/+z/7f/u/+//
8P/w//D/8P/w//D/8//z//P/9P/y//T/9P/0//T/9P/z//P/9f/1//X/9f/z//P/8//0
//T/9P/0//T/9f/2//j/+f/4//j/+P/4//j/+P/4//j/+f/5//r/+v/6//r/+v/6//r/
+//7//v/+//7//z//P/8//3//f/+/wAAAQACAAMAAQACAAMABAADAAMABAAEAAQABQAH
AAgACQAKAAsADAAQABEAEgATABIAEwATABMAFAAUABUAFwAYABgAGQAaABoAGgAaABoA
GgAbABsAGgAZABkAGQAZABsAGgAaABoAGAAYABgAFwAZABkAFwAWABUAFAATABEAEQAQ
AA4ADQAMAAsACgAJAAgABwAGAAUABAADAAIAAQD+//3//f/8//v/+//6//r/+v/5//n/
+P/4//j/+P/3//n/+f/5//j/+P/4//j/+P/2//b/9f/1//f/9//3//f/9f/1//X/9f/2
//f/+P/5//f/9//4//j/+P/4//j/+P/5//r/+v/6//n/+f/5//n/+//8//z//P/6//v/
+//7//v//P/8//z//P/9//3//f/+//7//v//////////////////////////////////
/wAAAAAAAAAA///////////+//7//v/+//z//P/8//z//P/8//z/+//7//v/+v/6//r/
+v/6//j/+v/6//r/+v/4//f/9//3//n/+P/4//j/9v/1//X/9f/3//f/9//3//f/9v/2
//b/+P/4//f/9//2//b/9v/1//f/9//3//f/9f/1//X/9f/1//X/9f/1//f/+P/4//j/
9v/2//T/9P/2//b/9f/1//b/9v/2//b/8//y//L/8v/0//T/9P/2//b/9v/2//T/9P/0
//T/9P/0//T/9P/0//T/9P/0//b/9v/2//b/9P/0//T/9P/0//T/9P/0//T/9P/0//T/
9P/0//T/9P/0//T/9P/0//T/9P/0//T/8v/y//L/8v/y//L/8v/y//L/8v/y//L/8v/y
//L/8v/y//P/8//z//X/9f/2//b/9v/2//f/+f/6//z//f/9//z//f/9//7/AAAAAP//
///+//7//f/8//v/+//7//r/9//1//X/9P/1//X/9f/1//P/8//x//H/8P/v/+//7//v
/+//7//v/+//7//v/+//8P/w//D/8P/u/+7/7v/u//D/8P/w//D/8f/x//H/8f/x//P/
9f/4//z/CAAXACwASQByAKMA3gAUATkBTAFUAU4BJwHWAGoA+f+R/0X/Hv8O/xD/HP8r
/z3/Uv9l/3j/kv+s/8H/0v/a/+D/5P/p/+n/6v/r/+z/7v/v//D/8f/y//L/9v/2//b/
9v/3//f/9//4//b/+P/4//j/+v/6//n/+f/7//v/+//7//3//f/9//7//v/+//7//v/+
//7//////wAAAAAAAAAA/v/+//7//v/9//3//v/+////AAABAAIAAgADAAMAAwAFAAUA
BgAGAAQABQAFAAYACAAJAAoACwALAAwADQAOAA0ADQAOAA4AEAARABMAFAATABQAFQAW
ABYAFwAYABkAGwAdAB4AHwAhACAAIAAhACAAIAAhACIAJAAkACQAJAAiACMAIwAiACEA
IQAhACEAHwAeAB4AHgAgACAAIAAfAB8AHwAdABwAGwAaABkAFwAXABYAFAATABQAEwAS
ABEAEgARABAADwAOAA0ADAALAAwACwALAAoACQAJAAgACAAGAAUABQAEAAYABgAGAAUA
BQAFAAUABAAEAAQABAAEAAQABAADAAMAAwADAAMAAwADAAMAAwADAAMAAwADAAMAAQAB
AAIAAgADAAQABQAGAAcACAAIAAgACQAJAAkACQAJAAoACgAKAAoACwALAAsACwAMAAwA
DAAOAA8ADwAPABAAEAAQABEADwAPAA8ADwARABEAEQARABAADwAOAA0ACgAKAAoACgAL
AAsACwALAAoACgAKAAoACAAIAAgACAAHAAYABQADAAUABQAEAAQABAAEAAQAAgAEAAQA
BAAEAAIAAQABAAEAAQAAAAAAAAACAAEAAQABAP//////////AQAAAAAAAAAAAAAA////
//7//v/+//3//f/9//3//f/7//v/+//7//3//f/9//3//f/+//7//v/8//z/+v/6//r/
+v/5//n/+v/6//r/+v/7//r/+v/6//r//P/8//r/+v/6//r/+v/6//r/+v/4//j/+P/4
//r/+v/6//r/+v/6//r/+v/6//r/+v/6//r/+v/6//r/+v/6//r/+v/4//j/+P/4//j/
+P/4//j/+v/6//v/+//5//n/+f/6//r/+v/6//v//f/+/wAAAQABAAIAAwADAAQABAAE
AAMABQAEAAQAAwAAAP///////wAA///9//3/+v/5//n/+f/7//v/+//5//f/9v/1//X/
9f/1//X/9f/1//X/9f/1//X/9P/0//T/9P/0//T/9P/0//T/9P/0//L/8//z//P/9f/1
//X/9//6/wIADAAbADAAUwB+AK8A6gAiAUcBXgFuAWoBRQH6AI4AGQCv/1v/Kv8U/xD/
HP8r/z3/VP9p/3z/lv+w/8f/1v/e/+T/6v/t/+3/7v/v//D/8v/z//T/9f/2//b/+P/4
//j/+P/5//n/+f/6//r//P/8//z//P/8//v/+//7//v/+//7//v/+//7//z//v/+//7/
/v/+//7///////7//v/+//7/AAAAAAAAAAD/////AAAAAAAAAAAAAAAAAgADAAMAAwAD
AAMABAAEAAQABQAFAAYABgAHAAgACQAJAAoACwAMAA0ADQAOAA4ADgAPABEAEgARABIA
EwAUABgAGQAaABsAHAAdAB0AHQAeAB4AHwAhACQAJAAlACYAJAAkACQAJAAkACUAJQAk
ACMAIwAjACMAJQAkACQAJAAiACIAIgAhACMAIwAhACAAHQAcABsAGQAXABYAFAATABIA
EQAQAA8ADgANAAwACwAMAAsACgAJAAgABwAHAAYAAwADAAIAAgACAAEAAQAAAAIAAgAC
AAEA/////////v/+//7//v/+//7//v/9//3/+//7//v/+//9//3//f/9//3//f/9//3/
/f/9//7//v/+//7//v/+/wEAAgACAAIAAQABAAEAAQABAAIAAgACAAQABQAFAAUAAwAE
AAQABAAGAAcABwAHAAgACAAIAAkABwAHAAcABwAHAAcABwAHAAcABwAHAAcACAAIAAgA
CAAFAAUABQAFAAQABAAEAAQAAgACAAIAAgACAAIAAgABAP/////+//7//v/+//7//P/+
//7//v/+//7//f/9//3////+//7//v/8//v/+//7//v/+//7//v/+f/4//j/+P/6//r/
+f/5//r/+v/6//n/9//3//f/9//3//f/9//3//f/9//3//f/9f/2//b/9v/4//j/9v/2
//j/+P/3//f/9v/2//b/9v/3//b/9v/2//b/9v/2//b/9v/2//b/9v/2//b/9v/2//b/
9v/2//b/9v/2//b/9P/0//T/9P/2//b/9v/2//b/9v/2//b/9v/2//b/9v/0//T/9P/0
//T/9P/0//T/9v/2//b/9v/0//T/9P/0//T/9P/0//T/9P/0//T/9P/0//T/9P/0//L/
8v/y//L/9P/0//X/9f/1//X/9f/2//j/+P/4//n/+f/6//z//f/7//z//f/9//7//v/+
//3//f/8//z/+//8//v/+//7//z/+//5//n/9v/1//X/9f/1//X/9f/z//P/8v/x//H/
8f/x//H/8f/x//H/8f/x//H/8P/w//D/8P/w//D/8P/u/+7/7v/u//D/8f/x//H/7//v
/+//8f/2/wAADgAhADwAYQCSAMcA+gAiAUUBYgFyAWYBOQHiAG4A/f+b/03/HP8K/xD/
Hv83/0//ZP99/5j/rv/C/9H/2v/e/+T/6P/p/+n/7P/r/+z/7v/v/+7/7//w//D/9P/0
//T/9P/z//P/8//0//T/9v/2//b/9v/2//X/9f/3//f/9//3//X/9f/1//b/+P/4//j/
+P/4//j/+f/5//r/+v/6//r/+v/6//r/+v/5//n/+v/6//z//P/8//z//v/////////9
//3//v/+//7//////wAAAAABAAIAAwADAAQABQAGAAcABwAIAAgACAAJAAsADAANAA4A
DwAQABIAEwAUABUAFgAXABcAFwAaABoAGwAdAB4AHgAfACAAIAAgACAAIAAgACEAIQAg
ACEAIQAhACEAIQAgACAAIAAeAB4AHgAdAB8AHwAdABwAGwAaABkAFwAXABYAFAATABIA
EQAQAA8ADAALAAoACQAIAAcABgAFAAIAAQABAAAAAQABAAAAAAD+//3//f/8//z//P/8
//v//f/9//3//P/6//r/+v/6//r/+v/5//n/+f/5//n/+f/7//v/+//7//n/+f/5//n/
+//7//z//P/6//r/+v/6//n/+v/6//r/+//7//v/+//9//7//v/+//z//f/9//3///8A
AAAAAAD+/////////wAAAAAAAAEA//////////8BAAEAAQABAP///////////v/+//7/
/v///////////wAAAAAAAAAA/v/+//7//v/+//7//v/9//3//f/8//z//P/8//z/+v/6
//r/+v/6//r/+f/5//n/+f/4//j/+P/2//X/9f/1//X/9f/1//X/9f/0//T/9P/0//T/
8//z//b/9v/2//X/8//z//P/8//z//P/8//z//X/9f/1//X/8//0//T/9P/0//T/8v/y
//T/9P/z//P/9P/0//T/9P/z//L/8v/y//L/9P/0//L/8v/y//L/8v/y//L/8v/y//L/
8v/y//L/8v/y//L/8P/w//D/8P/y//L/8v/y//L/8v/y//L/8v/y//L/8v/w//D/8P/w
//D/8P/w//D/8v/y//L/8v/y//L/8v/y//T/9P/0//T/8v/y//L/8v/y//L/8v/y//T/
9P/0//T/9P/0//T/9P/0//T/9P/0//L/8v/y//L/9P/0//T/9P/0//T/9P/0//L/8v/y
//L/8v/y//L/8v/y//L/8v/y//T/9P/0//T/9P/0//T/9P/0//T/9f/1//f/9//3//j/
+P/4//j/+f/7//z//v///wEAAgADAAMABAAEAAQAAwACAAAA///9//v/+f/4//f/9v/1
//P/8//0//P/8//z//X/9f/1//P/8//y//H/8f/v/+//7//v/+//7//v/+//8f/w//D/
8P/w//D/8P/w/+7/7v/u/+7/7v/v/+//7//x//H/8f/z//j/AAAKABkALgBRAHgAqQDi
ABYBOQFOAVwBVgEvAeQAegAFAJ3/Uf8m/xT/Ev8c/yn/O/9S/2f/fv+W/67/xf/S/9r/
3v/m/+n/6f/q/+v/7P/u/+//8P/x//L/8v/0//T/9P/0//X/9f/1//b/9v/4//j/+P/4
//j/9//3//n/+f/5//n/+//7//v//P/8//z//P/8//r/+v/7//v//P/8//z//P/8//z/
/P/8//3//f/+//7//v/+//7//v8AAAEAAQABAAEAAQACAAIAAAABAAEAAgACAAMABAAF
AAUABgAHAAgACwALAAwADAAMAA0ADwAQABEAEgATABQAFQAVABUAFQAWABcAFwAXABoA
GgAbAB0AIAAgACEAIgAgACAAIAAgACAAIQAhACAAHwAfAB8AHwAfAB4AHgAeABwAHAAc
ABsAHQAdABsAGgAbABoAGQAXABcAFgAUABMAEgARABAADwAOAA0ADAALAAwACwAKAAkA
CgAJAAkACAAFAAUABAAEAAYABQAFAAQABgAGAAYABQADAAMAAwACAAAAAAAAAAAAAAAA
AP////8BAAEAAQABAAEAAQABAAEA//////////8BAAEAAgACAAAAAAAAAAAAAwAEAAQA
BAAFAAUABQAFAAUABgAGAAYABgAHAAcABwAHAAgACAAIAAgACQAJAAkACgAKAAoACwAN
AA0ADQANAAsACwALAAsACQAJAAkACQAKAAoACgAKAAcABwAHAAcABgAGAAYABgAEAAQA
BAAEAAQABAAEAAMAAwADAAIAAgACAAIAAgAAAAAAAAAAAAAAAAD///////////7//v/+
//7//f/9//3//f/9//3//f/9//z//P/8//z//P/7//v//P/8//z/+//7//v/+//7//v/
+//7//v/+f/5//n/+f/5//z//P/6//r/+v/6//r/+v/4//j/+P/4//j/+P/4//j/+P/4
//j/+P/4//j/+P/4//j/+P/5//n/+f/5//n/+v/6//r/+v/7////AAACAAMAAQACAAMA
AwAEAAQABAADAAMAAgACAAEAAQABAAIAAwABAP///P/7//r/+f/5//n/+f/5//n/9//1
//T/8//z//P/8//z//P/9f/1//X/9f/z//L/8v/y//L/8v/y//L/8v/y//L/8v/0//X/
9f/1//P/9f/3//f/+P/+/wgAFQAqAEkAcACjAN4AFgE/AVoBbAFsAVEBCAGgAC0Avf9j
/y7/Ev8M/xb/I/81/0z/Y/94/5D/qv/B/9L/2v/g/+T/6f/t/+z/7//w//L/8//y//P/
9P/0//b/9v/2//b/9//3//f/+P/4//r/+v/6//r/+v/5//n/+//7//v/+//9//3//f/+
//z//P/8//z//P/8//3//f/8//z//P/8//z//P/8//z//f/9//7//v/+//7//v/+/wAA
AQABAAEAAQABAAIAAgAEAAUABQAGAAQABQAGAAcABwAIAAkACgANAA0ADgAOAA4ADwAR
ABIAEwAUABUAFgAWABcAGAAZABsAHQAeAB8AIAAgACEAIwAkACQAJQAmACgAKAAoACgA
KAApACkAKAAlACUAJQAlACcAJgAmACYAJAAkACQAIwAjACMAIQAgAB8AHgAdABsAGwAa
ABgAFwAVABMAEQAPAA4ADQAMAAsACgAJAAgABwAGAAUABQAEAAMAAwACAAIAAgABAAEA
AAAAAAAAAAD///////////7//v/+//7//v/+//7//f/9//3//f/9//3////////////9
//3//f/9//3//f/+//7//v/+//7//v///wAAAAAAAAEAAQABAAEAAQACAAIAAgAEAAUA
BQAFAAUABgAGAAYABAAFAAUABQAGAAYABgAHAAcABwAHAAcABQAFAAUABQAHAAcABwAH
AAYABgAGAAYABQAFAAUABQACAAIAAgACAAIAAgACAAIAAgACAAIAAQABAAEAAAAAAP7/
/v/+//z//v/+//7//v/8//v/+//7//v/+v/6//r/+v/5//n/+f/5//n/+f/5//v/+v/6
//r/+P/4//f/9//4//j/+P/3//f/9//3//f/9//3//f/9//5//n/+f/5//f/+P/4//j/
9v/2//T/9P/2//b/9f/1//b/9v/2//b/9f/0//T/9P/2//b/9P/0//T/9P/0//T/9P/0
//T/9P/0//T/9P/0//T/9P/0//b/9v/2//b/9P/0//T/9P/2//b/9v/2//T/9P/0//T/
9P/0//T/9P/y//L/8v/y//L/8v/y//L/9P/0//T/9P/0//T/9P/0//T/9P/0//T/9P/0
//T/9P/y//L/8v/y//L/8v/y//L/8v/y//L/8v/y//L/8v/y//D/8P/w//D/8v/y//L/
8//z//P/8//z//T/9P/0//T/9f/3//j/+v/9//3//v///wEAAgACAAIAAAD///3//P/6
//j/9v/1//f/9v/1//P/9f/0//P/8//z//P/8//z//H/8f/w/+//7//v/+//7//t/+3/
7f/t/+//7//u/+7/7v/u/+7/7v/u/+7/7v/u//D/8P/x//H/7f/t/+//7//v//L/+P8C
ABMAJgBDAGwAnwDUAAYBLQFOAWgBcAFdASgBxgBNAOH/hf88/xb/DP8U/yP/O/9W/23/
hP+e/7T/x//W/9z/4P/m/+v/6//q/+v/7P/u/+//7v/v//D/8P/y//L/8v/y//P/8//z
//T/9v/4//j/+P/2//b/9f/1//f/9//3//f/9f/1//X/9v/2//b/9v/2//b/9v/3//f/
+P/4//j/+P/2//b/9v/2//n/+f/6//r/+v/6//r/+v/6//v/+//7//v/+//8//z//v//
////AAAAAAEAAgADAAEAAgADAAQABQAFAAYABgAGAAcACQAKAAsADAANAA4AEAARABIA
EwAWABcAFwAXABoAGgAbAB0AHAAcAB0AHgAeAB4AHgAeACAAIQAhACAAHwAfAB8AHwAh
ACAAIAAgAB4AHgAeAB0AHwAfAB0AHAAbABoAGQAXABkAGAAWABUAEgARABAADwAOAA0A
DAALAAoACQAIAAcABgAFAAUABAABAAEAAAAAAAAA//////7//v/+//7//f/9//3//f/8
//z//P/8//z//v/+//3//f/9//3//f/9//3//f/9//3/+//7//v/+//7//v//P/8//z/
/P/8//z//f/+//7//v/9//3//f/9////AAAAAAAA/v///////////wAAAAAAAAIAAwAD
AAMAAgACAAIAAwADAAMAAwADAAMAAwADAAMAAwADAAMAAwACAAIAAgACAAMAAwADAAMA
AgACAAIAAgAAAAAAAAAAAAAAAAAAAP////////7//v/+//7//v/8//z//P/8//z/+v/5
//n/+f/7//r/+v/6//z/+//7//v/+//7//v/+//7//r/+v/6//j/+P/3//f/+P/4//j/
9//5//n/+f/5//n/+f/5//n/9//3//f/9//3//j/+P/4//j/+P/2//b/+P/4//f/9//2
//b/9v/2//X/9P/0//T/9v/2//b/9v/2//b/9v/2//b/9v/2//b/9v/2//b/9P/0//T/
9P/0//T/9P/0//T/9P/0//T/9P/0//T/9P/0//T/9P/0//T/9P/1//X/9//3//f/+P/2
//b/9v/3//f/+P/6//v//P/+/wAAAQAAAAAAAAD//wEAAAAAAP///v/9//3//f/8//v/
+f/5//b/9f/1//X/9f/1//X/8//x//D/7//v/+//7//v/+//8P/x//L/8//z//L/8v/y
//D/8P/w//D/8P/w//D/8P/y//P/8//z//P/8//z//P/9v/8/wYAFQAoAEcAbgCdANYA
DgE5AU4BWAFYATsB8gCGABMAqf9V/yb/EP8M/xj/J/81/0z/Y/92/47/qP+//9D/2P/e
/+T/5//p/+z/6//s/+7/7//w//H/8v/y//b/9v/2//b/+f/5//n/+v/4//r/+v/6//r/
+v/5//n/+//7//v/+//7//v/+//8//z//P/8//z//v/+///////+//7//v/+/wAAAAAA
AAAAAQABAAIAAgACAAIAAgACAAQABQAFAAUABQAFAAYABgAEAAUABQAGAAgACQAKAAsA
CwAMAA0ADgAPAA8AEAAQABAAEQATABQAFQAWABcAGAAaABsAHAAdAB4AHwAfAB8AIgAi
ACMAJQAoACgAKQAqACoAKgAqACoAKAApACkAKAAnACcAJwAnACUAJAAkACQAJQAmACcA
JwAlACUAIwAiACMAIgAhAB8AHgAcABkAFwAWABUAFAATABQAEwASABEAEAAPAA4ADQAM
AAsACwAKAAkACQAIAAgACAAHAAcABgAGAAYABgAFAAUABQAFAAQABAAEAAQABAAGAAYA
BQAFAAMAAwADAAMAAwADAAMAAwADAAMAAwADAAMAAwAEAAQABgAGAAYABgAHAAgACAAI
AAkACQAJAAkACQAKAAoACgAIAAkACQAJAAsADAAMAAwADAANAA0ADQAOAA4ADgAPAA8A
DwAPAA8ADQANAA0ADQAPAA8ADwAPAAwADAAMAAwACwALAAsACwAKAAoACgAKAAgACAAI
AAgACAAIAAgABwAFAAUABAAEAAYABgAGAAQAAgACAAIAAgACAAEAAQABAAEAAAAAAAAA
AAD///////8BAAEAAQABAAEAAAAAAAAAAAAAAP/////+//7//v/9////////////////
//////////////////7//v/9//z//v/+//z//P/+//7//f/9//z//P/8//z//f/8//z/
/P/6//r//P/8//z//P/8//z//P/8//z//P/8//z//P/8//z//P/8//r/+v/6//r/+v/6
//r/+v/6//r/+v/6//r/+v/6//r//P/8//z//P/6//r/+v/6//v/+//7//v/+//8//z/
/P/8//3///8AAAIAAwADAAQABwAHAAgACAAIAAcABwAGAAYABQAEAAMAAQABAAAA///9
//3//P/7//v/+//7//v//f/7//v/+v/3//f/9//3//f/9//3//f/9//3//f/9v/2//b/
9v/2//b/9v/2//b/9v/2//b/9//3//f/9//3//f/+f/8/wAACgAXAC4ATQByAKEA3AAU
AUEBXgFwAXYBXwEgAbwASQDZ/3n/PP8c/xL/Gv8p/zn/UP9l/3r/kv+u/8X/2P/g/+T/
7P/v//H/8P/z//T/9v/3//b/9//4//j/+v/6//r/+v/7//v/+//8//z//v/+//7//v/+
//3//f///////////wEAAQABAAIAAAAAAAAAAAAAAAAAAQABAAQABAAEAAQABAAEAAQA
BAAFAAUABgAGAAYABgAGAAYABAAFAAUABQAFAAUABgAGAAcACQAKAAwACgALAAwADQAN
AA4ADwAQABEAEQASABIAEgATABUAFgAXABgAGQAaAB4AHwAgACEAIAAhACEAIQAkACQA
JQAnACoAKgArACwALAAsACwALAAsAC0ALQAsACsAKwArACsAKwAqACoAKgAoACgAKAAn
ACcAJwAlACQAJQAkACMAIQAhACAAHgAdABoAGQAYABcAFgAVABQAEwASABEAEAAPAA4A
DQANAAwADQANAAwADAAMAAsACwAKAAgACAAIAAcABwAHAAcABgAGAAYABgAGAAgACAAH
AAcABwAHAAcABwAFAAUABQAFAAUABQAFAAUABQAFAAYABgAIAAgACAAIAAcACAAIAAgA
CwALAAsACwANAA4ADgAOAA4ADwAPAA8ADwAQABAAEAAQABEAEQARABAAEAAQABEAEQAR
ABEAEQARABEAEQARABMAEwATABMAEgASABIAEgARABEAEQARABAAEAAQABAADgAOAA4A
DgAOAA4ADgANAA0ADQAMAAwADAAMAAwACgAKAAoACgAKAAoACQAJAAkACQAIAAgACAAI
AAcABwAHAAcABwAHAAcABwAGAAYABgAGAAYABQAFAAgACAAIAAcABwAHAAcABwAGAAUA
BAADAAUABQAFAAUAAwAEAAQABAAEAAQAAgACAAQABAADAAMABAAEAAQABAADAAIAAgAC
AAQABAACAAIAAgACAAIAAgACAAIAAgACAAIAAgACAAIAAgACAAIAAgACAAIAAgACAAIA
AgACAAIAAgACAAIAAgACAAIAAgACAAIAAgACAAIAAgACAAIAAgACAAIAAgACAAIAAgAC
AAIAAgACAAIABAAEAAUABQAFAAUABQAGAAYABgAGAAcACQAKAAwADQAPABAAEQARABAA
EAAQAA8ADQAKAAgABQAGAAUABQAFAAQAAwABAAEAAgABAAEAAQADAAMAAwABAAEAAAD/
/////////////////////////////v/+//7//v/+//7//v8AAAAAAAAAAP7/////////
/////wEAAQAIABIAHgAzAFAAdwCkANsAEgE8AVsBeAGIAXwBTQHyAHwACQCp/1//MP8g
/yT/NP9J/1//eP+P/6r/wP/U/+P/6v/w//b/+v/7//3//v/9//7/AAABAAAAAQACAAIA
BAAEAAQABAAFAAUABQAGAAYACAAIAAgACAAIAAcABwALAAsACwALAAsACwALAAwADAAM
AAwADAAMAAwADQANAAwADAAMAAwADgAOAA4ADgAPAA8AEAAQABAAEAAQABAAEAARABEA
EQATAA==
         </WaveFormData>
      </LeadData>
      <LeadData>
         <LeadByteCountTotal>10000</LeadByteCountTotal>
         <LeadTimeOffset>0</LeadTimeOffset>
         <LeadSampleCountTotal>5000</LeadSampleCountTotal>
         <LeadAmplitudeUnitsPerBit>4.88</LeadAmplitudeUnitsPerBit>
         <LeadAmplitudeUnits>��V</LeadAmplitudeUnits>
         <LeadHighLimit>2147483647</LeadHighLimit>
         <LeadLowLimit>268435456</LeadLowLimit>
         <LeadID>V4</LeadID>
         <LeadOffsetFirstSample>0</LeadOffsetFirstSample>
         <FirstSampleBaseline>0</FirstSampleBaseline>
         <LeadSampleSize>2</LeadSampleSize>
         <LeadOff>FALSE</LeadOff>
         <BaselineSway>FALSE</BaselineSway>
         <ExcessiveACNoise>FALSE</ExcessiveACNoise>
         <MuscleNoise>FALSE</MuscleNoise>
         <LeadDataCRC32>1650895821</LeadDataCRC32>
         <WaveFormData>
/P/8//z//P/+//7//v/+/wAAAAAAAAAAAAAAAAAAAAACAAIAAgACAAQABAAEAAQABgAG
AAYABgAHAAgACQAKAAsADAANAA4AEQASABMAFAAXABgAGQAaAB0AHgAfACAAIwAkACUA
JgApACoAKwAsAC4ALgAuAC4ALwAwADEAMgAyADIAMgAyADIAMgAyADIAMAAwADAAMAAt
ACwAKwAqACcAJgAlACQAIAAeABwAGgAXABYAFQAUABEAEAAPAA4ACwAKAAkACAAHAAYA
BQAEAAIAAgACAAIAAAAAAAAAAAD+//7//v/+//7//v/+//7//v/+//7//v/8//z//P/8
//z//P/8//z//v/+//7//v/8//z//P/8//z//P/8//z//v/+//7//v/+//7//v/+//7/
/v/+//7/AAAAAAAAAAAAAAAAAAAAAAEAAgADAAQABAAEAAQABAAEAAQABAAEAAQABAAE
AAQABAAEAAQABAAEAAQABAAEAAQABAAEAAQAAgACAAIAAgAEAAQABAAEAAIAAgACAAIA
AAAAAAAAAAD+//7//v/+//z//P/8//z//v/+//7//v/+//7//v/+//z//P/8//z//P/8
//z//P/6//r/+v/6//r/+v/6//r//P/8//z//P/6//r/+v/6//j/+P/4//j/+v/6//r/
+v/4//j/+P/4//j/+P/4//j/+P/4//j/+P/6//r/+v/6//n/+P/3//b/9v/2//b/9v/4
//j/+P/4//j/+P/4//j/9v/2//b/9v/4//j/+P/4//b/9v/2//b/9v/2//b/9v/2//b/
9v/2//T/9P/0//T/9f/2//f/+P/2//b/9v/2//T/9P/0//T/9f/1//X/9f/4//j/9//3
//f/9//3//f/9//3//f/+P/4//j/+P/4//j/+f/7//v/+//9//3//v///wAAAAAAAAAA
AgADAAMAAQAAAAAAAAABAP//AAABAAEAAQABAP///f/8//r/+f/5//j/9//3//n/+f/3
//b/9v/1//X/9f/1//X/9f/1//T/9P/0//T/9f/1//X/9f/z//P/8v/y//L/8v/y//P/
8//0//T/8v/z//H/8v/0////DgAiAD8AZwCSAMIA9AAiAU8BcAF8AWsBMwHUAGkACgC9
/43/cv9t/3L/ev+I/5f/pf+2/8X/0v/f/+b/6P/r/+//7//v//D/8P/x//H/8f/x//L/
8v/z//P/8//z//P/8//z//T/9f/0//T/9P/1//X/9f/1//X/9//3//j/+P/3//b/9f/0
//T/9P/0//T/9v/2//b/9v/1//X/9f/1//f/9//3//f/9//4//j/+P/3//f/9//4//j/
+P/4//n/+f/5//n/+f/6//r/+v/7//7//v/+/wAA/v/+//////////////8AAAIABAAF
AAcACAAJAAoACwAPABAAEQATABMAFAAUABQAFgAXABoAHAAeAB8AIAAjACMAJAAlACYA
JQAnACgAKAAqACoAKgArACsAKwAsACwAKgApACgAKAAqACkAJgAlACMAIQAgAB4AHAAa
ABgAFgAUABIADwANAA4ADAAKAAkABwAFAAQAAwABAP/////+//3//P/7//r/+v/6//r/
+v/6//n/+f/3//n/+f/5//n/+f/5//n/+P/2//b/9v/2//j/+P/4//j/9v/1//X/9f/3
//f/+P/4//b/9v/2//b/9v/2//b/9v/4//n/+f/6//j/+P/4//j/+P/5//n/+f/3//j/
+P/4//j/+P/5//n/+f/5//r/+v/6//r/+//8//r/+v/6//r//P/8//z//P/9//z/+//4
//r/+f/5//r/+v/6//n/+f/5//n/+f/4//n/+f/5//n/9//3//b/9v/2//b/9v/2//b/
9v/0//T/9v/2//b/9v/0//P/8//z//H/8f/x//H/8P/w//D/8P/y//H/8f/x/+//7//v
/+//7//v/+7/7v/u/+7/7v/u/+7/7//v/+//7v/u/+7/7v/t/+z/6//q/+v/7P/t/+7/
7P/s/+z/7P/q/+r/6f/p/+r/6v/q/+r/6P/o/+j/6P/p/+n/6v/s/+z/7P/s/+r/6v/q
/+r/6v/q/+r/6v/o/+j/6P/o/+n/6v/r/+z/6v/q/+r/6v/q/+r/6v/q/+r/6v/q/+r/
6v/q/+r/6v/q/+r/6v/q/+r/6v/q/+r/6v/p/+n/6f/p/+r/6v/p/+f/5//n/+f/6f/p
/+n/6f/q/+r/6v/q/+z/7P/t/+//7f/t/+//7//y//P/9P/0//L/8v/0//X/9f/1//T/
9P/0//T/8f/x//H/8f/x//H/7//u/+7/7f/t/+3/7P/r/+v/6//r/+n/6P/o/+f/5//l
/+X/5f/l/+X/5v/m/+b/6P/n/+f/5//l/+X/5f/k/+b/5v/m/+b/5//n/+b/5v/m/+f/
5f/m/+j/8f8AABQALwBTAIAAtADqABoBPwFcAWYBUQENAawAPwDa/5H/a/9a/1X/Wv9i
/27/e/+J/5b/pf+6/8f/0v/a/9//4f/j/+H/4P/i/+P/4//j/+P/5P/k/+X/5f/l/+X/
5f/l/+X/5v/n/+b/5v/m/+f/6f/p/+n/6f/p/+n/6v/q/+z/7P/s/+z/7P/s/+z/7P/s
/+z/7P/s/+3/7f/t/+3/7f/t/+3/7f/r/+z/7P/s/+//7//v//D/8v/y//L/8//z//P/
8//z//T/9P/0//X/9v/2//b/+P/4//j/+f/5//r/+f/4//j/+v/8//3///8AAAEAAgAD
AAMABAAFAAcACgAMAA0ADgAOAA8AEgAUABYAFwAYABsAGwAcAB0AHgAfACEAIgAiACIA
IgAiACMAIQAhACIAIgAkACMAIgAiACAAHwAcABsAGQAXABYAFAASABAADgAMAAsACgAI
AAcABgAEAAIAAQABAP///v/9//3/+//7//r/+P/2//T/8v/y//L/8v/y//T/8//z//H/
7//v/+//7//v/+//7//u/+7/7v/u/+7/8P/w//D/8P/u/+3/7f/t/+//7//w//D/7v/u
/+7/7v/w//D/8P/w/+7/7//v//D/8f/y//P/9P/0//X/9f/1//P/9P/0//T/9f/2//j/
+f/5//n/+v/6//j/+P/5//r/+v/6//r/+v/8//z//P/8//3//P/7//j/9v/1//X/9v/4
//j/9//3//X/9f/1//T/8//z//P/8//x//H/8P/w//L/8v/y//L/8v/y//D/8P/w//D/
8P/w//D/7//v/+//7//v/+//7//w//D/8P/w/+7/7f/t/+3/7f/t/+3/7f/t/+3/7P/s
/+z/7P/s/+z/7P/t/+3/7f/s/+z/7P/s/+7/7v/u/+7/7v/u/+7/7v/s/+z/7P/s/+7/
7v/t/+3/7v/u/+7/7v/u/+7/7v/u/+//8f/y//D/8P/w//D/8P/w//D/8P/u/+7/7v/u
//D/8P/w//D/8v/y//L/8v/y//L/8v/y//L/8v/x//H/8f/x//L/8v/x//H/8f/x//P/
8//z//P/8//0//T/9P/y//L/8v/z//X/9f/1//f/+f/6//v//P/+//7//v8AAP//////
//7/AAAAAAAA/f/9//3//f/9//7//f/9//7/+//7//v/+v/5//n/+f/5//f/9v/2//X/
9f/1//X/9f/1//X/9v/2//b/9v/1//X/9//3//f/9//2//b/9v/2//T/9f/1//T/9v/0
//P/8//0//r/AwAQACQAQQBnAJIAxgD+ADABWQF+AYwBewFBAeIAcwAOAL//jf90/23/
cP94/4L/kf+f/6z/u//O/93/6P/u//H/8//1//X/9v/4//n/+f/5//v//P/8//3/+//7
//v/+//9//3//v////7//v/+////////////////////AAAAAAAAAAAAAAAAAgACAAIA
AgAAAAAAAAAAAAEAAQABAAEAAQABAAEAAQABAAIAAgACAAMAAwADAAQABAAEAAQABQAH
AAcABwAHAAgACAAIAAkACgAKAAoADAAOAA4ADwAPABEAEQARABIAEgAUABUAFwAWABcA
GAAZAB0AHgAfACEAIgAkACUAJgAoACkALAAuAC4ALwAwADMAMwA0ADUANgA3ADkAOgA6
ADoAOgA6ADsAPQA9AD4APgA8ADsAOgA6ADwAOwA4ADcANAAxAC8ALAAoACYAJAAiACIA
IAAdABsAGgAYABYAFQATABEAEAAPAA8ADQANAAwACwAKAAkACAAIAAgACAAIAAoACQAJ
AAcABQAFAAUABQAFAAUABQAEAAQABAAEAAQAAgACAAIAAgAEAAMAAwADAAUABQAGAAYA
BAAEAAQABAAEAAQABAAEAAYABwAHAAgABgAGAAYABgAGAAcABwAHAAcACAAIAAgACAAI
AAkACQAJAAkACgAKAAwADAANAA4ADAAMAAwADAAMAAwADAAMAA4ADgAOAAwADgANAA0A
DgAMAAwACwALAAsACwALAAoACQAJAAkACQAHAAcABgAGAAYABgAGAAYABgAGAAQABAAE
AAQABAAEAAQAAwADAAMABQAFAAUABQACAAIAAgACAAQAAwADAAMAAQABAAEAAQABAAEA
AAAAAAAAAAAAAAAA/v////////8AAAAAAAAAAAAAAAAAAAAAAAAAAAAAAAAAAAAAAAAA
AAAAAAD//////v/+//7//v/+//7//v/+///////+//7//v/+//7//v/+//7//v/+//7/
/v/+//7//v/+//7//P/8//z//P/+//7//v/+//7//v/+//7//v/+//7//v/8//z//P/8
//z//P/8//z//P/8//z//P/6//r/+v/6//r/+v/5//n/+//7//z//P/7//v/+//7//n/
+f/5//n/+//8//z//P/6//r/+v/7//3//f/9//////8AAAEAAgACAAIAAgAEAAMAAwAD
AAIABAAEAAQAAQADAAMAAwADAAMAAQAAAAAA/////////v/7//v/+//7//n/+P/4//f/
9//3//f/9//3//f/+P/4//j/+P/3//f/9f/1//X/9f/0//T/9P/0//b/9//3//b/9P/0
//P/8//0//z/CQAYAC4ATQB1AKQA1AAGATIBXwGAAYgBbwEtAcgAXQAAALn/i/92/3H/
dv+C/5L/n/+t/77/zf/Y/+P/6v/s/+//8f/x//H/8v/y//P/8//z//P/9P/0//X/9f/1
//X/9f/1//X/9v/3//b/9v/2//f/9//3//f/9//3//f/+P/4//b/9v/2//b/+P/4//j/
+P/4//j/+P/4//n/+f/5//n/+f/5//n/+f/3//j/+P/4//n/+f/5//r//P/8//z//f/9
//3//f/9//7//v/+/////v/+//7/AAAAAAAAAQABAAMAAwADAAQABAAGAAcACQAIAAkA
CgALAA8AEAARABMAFAAWABcAGAAaABsAHgAgACIAIwAkACcAJwAoACkAKgApACsALAAs
AC4ALgAuAC8ALwAvADAAMAAwAC8ALgAuAC4ALQAqACkAJwAlACQAIgAgAB4AHAAaABgA
FgATABEAEAAOAAwACwALAAkACAAHAAUAAwADAAIAAQAAAP///v/+//7//v/+//7//f/9
//v//f/9//3//f/7//v/+//6//r/+v/6//r//P/8//z//P/8//v/+//7//v/+//8//z/
/P/8//z//P/6//r/+v/6//r/+//7//z/+v/6//r/+v/8//3//f/9//v//P/8//z//v/+
///////9//3//v/+//7//v///wAAAAAAAAAAAAAAAAAAAAAAAAAAAAAAAP7/AAD/////
AAAAAAAA/////wEAAQABAAAA/////////////////v/+//7//v/+//7//v/+//z//P/8
//z//P/8//7//f/9//3/+//7//v/+//6//r/+v/6//r/+f/5//n/+f/5//n/+f/5//n/
+P/4//r/+v/6//r/+P/5//n/+f/4//j/+P/4//j/+P/4//j/+P/4//j/+P/2//b/9v/2
//j/+P/3//f/+P/4//j/+P/4//j/+P/4//f/9//4//j/+P/4//j/9v/2//b/9v/2//b/
9v/2//b/9v/2//b/9P/0//T/9P/2//b/9v/2//b/9v/2//b/9P/0//T/9P/0//T/9P/0
//T/9P/0//T/9v/2//b/9v/0//T/9P/0//T/9P/0//T/8v/y//L/8v/y//L/8v/y//L/
8v/y//L/8v/y//L/8v/y//L/8v/y//D/8P/w//D/8P/w//D/8P/w//D/8P/w//D/8P/w
//D/7v/u/+3/7f/r/+v/7P/s/+3/7f/t/+3/7f/t/+3/7f/r/+z/7P/s/+z/7P/s/+3/
7f/t/+3/7//x//L/8//0//b/9v/2//j/+f/5//n/+P/3//b/9f/x/+//7//v/+//7//t
/+z/7P/r/+v/6//q/+v/6//r/+v/6f/o/+j/5//l/+X/5f/l/+X/5f/m/+b/5v/m/+X/
5f/l/+X/5f/l/+T/5P/k/+T/5P/l/+X/5P/m/+b/5f/l/+b/7P/z/wAAFgAzAFUAgAC0
AOoAGAE/AWABbAFXARsBvABNAOj/of93/2L/Xf9e/2T/cP9//43/nP+r/7r/yf/U/9j/
2//h/+P/4f/i/+L/4//j/+P/5f/m/+b/5//l/+X/5f/l/+f/5//o/+n/6v/q/+r/6//r
/+v/6//r/+v/6//s/+z/7P/s/+z/7P/u/+7/7v/u/+3/7P/r/+r/7f/t/+3/7f/t/+3/
7f/t/+//8P/w//D/8f/x//H/8v/y//L/8v/z//P/8//z//P/9P/0//T/9f/0//T/9P/2
//T/9P/1//X/+f/5//n/+v/8//7///8BAAAAAQACAAMABQAGAAcACQAKAAwADQAOABAA
EQAUABYAGAAZABoAHQAdAB4AHwAgACEAIwAkACQAJAAkACQAJQAlACUAJgAmACYAJQAk
ACQAJAAjACAAHwAfAB0AHAAaABgAFgAUABIADgAMAAkABwAGAAQAAgABAAEA///+//3/
/f/7//v/+v/5//j/9//2//b/9v/2//b/+P/3//f/9f/z//P/8//z//P/8//z//L/8P/w
//D/8P/y//L/8v/y//D/7//v/+//7//v//D/8P/y//L/8v/y//D/8P/w//D/8v/z//P/
9P/0//T/9P/0//T/9f/1//X/9//4//j/+P/4//j/+f/5//f/9//4//j/+P/4//n/+v/6
//r/+v/6//z//P/8//z//P/8//z/+v/8//v/+//8//v/+v/4//f/9//3//f/9v/3//f/
9//3//f/9//2//b/+P/4//j/+P/4//j/9v/2//T/9P/0//T/9v/1//X/9f/1//X/9f/1
//T/9P/0//T/9v/1//X/9f/z//P/8//z//P/8//y//L/8v/y//L/8v/y//P/8//z//T/
9P/0//T/8v/y//L/8v/y//T/9v/0//L/9P/0//T/9P/y//L/8f/x//H/8f/y//L/8f/x
//H/8f/x//H/8f/x//P/9P/0//T/9P/0//T/9f/1//X/9f/3//n/+v/7//z//P/8//z/
/v/////////+//7//v/+//v//P/9//7////+//v/+f/4//f/9//3//b/9//3//f/9//1
//T/9P/z//P/8//z//P/9f/1//b/9v/0//T/8//z//P/8//z//P/9P/0//T/9P/0//X/
9f/0//L/9P/1//P/8v/0//v/CAAcADcAWwCGALoA8AAkAU8BdAGGAX0BSQHsAIEAGADD
/4//dP9n/2j/cP96/4n/mf+m/7X/xv/X/+L/6P/r/+3/8f/x//D/8v/z//P/8//1//b/
9v/3//f/9//3//f/+f/5//r/+//8//z//P/9//v/+//7//v//f/9//7//v/+//7//v/+
//7//v/+//7//v/+//7//v////////////////////////8AAAAAAAABAAEAAQACAAIA
AgACAAMAAwADAAMAAwAGAAYABgAHAAYABgAGAAgACgAKAAsACwANAA0ADQAOABAAEgAT
ABUAFgAXABgAGQAZABoAGwAdAB8AIgAkACYAJgAnACoALAAwADEAMgA1ADUANgA3ADgA
OQA7ADwAPAA8ADwAPAA9AD0APQA+AD4APAA7ADoAOgA6ADkANgA1ADMAMQAwAC4AKgAo
ACYAJAAiACAAHQAbABgAFgAUABMAEQAPAA4ADQANAAsACwAKAAkACAAHAAYABgAGAAYA
BgAGAAUABQADAAEAAQABAAEAAwADAAMAAgAAAAAAAAAAAAIAAgACAAIAAgABAAEAAQAB
AAEAAgACAAIAAgACAAIAAAAAAAAAAAAAAAEAAQACAAIAAgACAAIABAAFAAUABQAFAAYA
BgAGAAYABgAHAAcABQAFAAYABgAGAAYABwAIAAgACAAIAAgACAAIAAgACAAKAAoACgAI
AAoACQAJAAoACgAKAAkACQAHAAcABwAGAAUABQAFAAUABQAFAAQABAAGAAYABgAGAAQA
BAACAAIAAgACAAIAAgACAAEAAQABAP///////////v/+//7//v8AAP////////3//f/9
//3//f/9//z//P/8//z//P/8//z//f/9//3//P/8//z//P/+//7//v/+//z//P/8//z/
+v/6//r/+v/8//z/+//7//r/+v/6//r/+v/6//r/+v/7//v/+v/6//r/+v/6//r/+v/6
//r/+v/6//r/+v/6//r/+v/6//r/+v/6//r/+v/6//r/+v/6//r/+v/6//r/+v/6//r/
+v/6//r/+v/4//j/+P/4//j/+P/4//j/+v/6//r/+v/4//j/+P/4//j/+P/4//j/+P/4
//j/+P/2//b/9v/2//j/+P/4//f/9//3//f/+P/4//f/9//3//f/9//3//f/9//3//j/
+P/4//j/+P/4//n/+//7//v//f/9//7///8CAAIAAgACAAQABQAFAAUAAgACAAIAAgD+
//3//P/7//3//f/7//r//P/7//v/+//6//n/+f/5//n/9//2//b/9f/1//X/9f/1//X/
9f/2//b/9v/2//X/9f/1//X/9f/1//T/9P/0//T/9P/1//X/8P/w//L/8f/x//D/9P/7
/wgAGgAzAFUAgACuAOAAEAE9AWgBggGDAWEBEgGnAEAA6f+p/4L/c/9y/3b/hP+V/6P/
sP/B/87/2f/i/+j/6//v//H/8f/w//D/8f/x//H/7//w//D/8f/x//H/8f/x//H/8f/y
//P/9P/0//T/9f/z//P/8//z//P/8//0//T/8v/y//L/8v/y//L/8v/y//D/8P/w//D/
8f/x//H/8f/x//H/8f/x//P/9P/0//T/8//z//P/9P/y//L/8v/z//X/9f/1//X/9v/2
//b/9//4//j/+P/6//r/+v/7//v//f/9//3//v/8//7///8BAAQABQAGAAcABwAIAAkA
CwAOABAAEQASABIAEwAWABgAGgAbABwAHwAfACAAIQAiACMAJQAmACYAKAAoACgAKQAp
ACkAKgAqACoAKQAoACgAKgApACYAJQAlACMAIgAgAB4AHAAaABgAFgAUABEADwAOAAwA
CgAJAAcABQAEAAMAAwABAAEAAAD///7//f/8//z//P/8//z//P/7//v/+f/5//n/+f/5
//n/+f/5//j/+v/6//r/+v/4//j/+P/4//r/+f/5//n/9//3//j/+P/4//j/+P/4//r/
+v/6//r/+v/7//v//P/6//r/+v/6//r/+//7//v/+f/6//r/+v/6//r/+//7//3//f/+
//7//P/8//3//v/8//z//P/8//3//v///wAAAAAAAAAA/v8AAP////8AAAAAAAD/////
/f/9//3//P/9//3//f/9//3//f/8//z//P/8//z//P/8//z/+v/6//r/+v/6//r/+P/3
//f/9//3//f/9//3//j/+P/4//j/+v/5//n/+f/3//f/9//3//f/9//2//b/9v/2//b/
9v/4//n/+f/5//j/+P/4//j/9v/2//b/9v/2//b/9v/2//b/9v/2//b/9v/2//X/9f/2
//b/9v/2//T/9P/0//T/8//1//b/9v/2//b/9v/2//b/9v/2//T/9P/0//T/8v/y//L/
8v/0//T/8//z//P/8//0//T/8//z//P/8//z//P/8//z//P/9P/0//T/9P/0//T/9f/1
//X/9f/3//X/9v/3//j/+f/6//v//v/9//3//f/8//z//P/8//n/+f/5//n/+f/5//f/
9v/2//P/8//z//L/8f/x//H/8f/v/+7/7v/t/+v/6//r/+v/7P/t/+//8P/u/+7/7f/t
/+v/6//r/+v/6v/q/+r/6v/s/+3/7f/s/+z/6v/p/+f/6P/q//P/AgAUAC8AUwB8AK4A
5gAaAUEBYAFyAWUBLQHMAGEA+P+l/3n/Yv9Z/1z/ZP9u/33/i/+Y/6f/uP/H/9T/2v/d
/+H/5f/l/+b/5v/n/+f/5//p/+r/6v/r/+3/7f/t/+3/7//v//D/8f/x//D/7//v/+//
7//v/+//7//v//D/8P/w//D/8P/w//D/8P/w//D/8P/w//D/8P/x//H/8f/x//H/8f/x
//H/8//0//T/9P/z//P/8//0//b/9v/2//f/9f/1//X/9f/4//j/+P/5//r/+v/6//z/
/v/+//////////////8AAAAAAgADAAUABgAHAAgACQALAAwADQAPABAAEgATABQAFgAX
ABoAHAAgACEAIgAlACUAJgAnACgAJwApACoAKgAqACoAKgArACkAKQAqACoAKwArACsA
LAAqACkAJgAlACEAHwAeABwAGAAWABQAEgAQAA4ACwAJAAoACAAGAAUAAwABAAAA///9
//v/+//6//n/+P/3//b/9v/2//b/9v/2//X/9f/z//P/8//z//P/8//z//P/8v/0//T/
9P/0//L/8v/y//L/8v/x//H/8f/x//H/8v/y//T/9P/0//T/9P/0//T/9P/0//X/9f/2
//b/9v/2//b/9v/3//f/9//3//j/+P/4//j/+P/5//n/+//7//z//P/+//7///8AAP7/
/v/+//7//v/+//7//v8AAAAAAAD+//7//f/9//7//v/+//3//f/////////+//3//f/9
//3///////7//v/8//z//P/8//z//P/6//r/+P/4//j/+P/6//n/+f/5//f/9//3//f/
+P/4//j/+P/4//f/9//3//n/+f/5//n/+f/5//j/+P/4//j/+P/4//j/+f/5//n/+P/4
//j/+P/4//j/+P/4//b/9v/2//b/+P/4//j/+P/4//j/9//3//j/+P/4//j/9v/2//b/
9v/3//f/+P/4//j/+P/4//r/+v/6//r/+v/6//r/+v/4//j/+P/4//j/+P/4//j/+P/4
//j/+P/3//f/9//3//r/+v/5//n/+//7//v/+//5//n/+f/6//r/+v/6//r/+v/7//3/
/f/7//3//f/+/wEAAgACAAIABAAGAAcABwAHAAYABgAGAAYAAwADAAMAAwADAAMAAQAA
AAAA/////////v/9//3//f/9//v/+v/6//n/+f/5//n/+f/5//n/+v/6//r/+v/5//n/
+f/5//v/+//6//r/+P/4//j/+f/5//r/+v/4//n/+f/4//r///8MACAAPwBfAIgAugDy
ACQBUQF6AZABiwFhAQwBoQA2AN3/o/+C/3P/cv94/4L/j/+d/6z/u//M/93/6v/w//P/
9//5//n/+v/6//v/+//7//v//P/8//3/////////////////AAABAAIAAgACAAMAAQAB
AAEAAQADAAMABAAEAAQABAAEAAQAAgACAAIAAgAEAAQABAAEAAUABQAFAAUABwAHAAcA
BwAHAAgACAAIAAcABwAHAAgACAAIAAgACQAJAAkACQAJAAoACgAKAAsADAAMAAwADgAQ
ABAAEQARABMAEwATABQAEgAUABUAFwAaABsAHAAdAB8AIAAhACMAIgAkACUAJgAqACsA
LgAwADIAMwA0ADcANwA4ADkAOgA9AD8AQABAAEAAQABAAEEAQQBBAEIAQgBCAEEAQABA
AEAAPwA8ADsAOQA3ADYANAAyADAALgAsACoAKAAlACMAIgAgAB4AHQAZABcAFgAVABcA
FQAVABQAEwASABEAEAAQABAAEAAQAA4ADQANAAsACwALAAsACwALAAsACwAKAAoACgAK
AAoADAAMAAwADAAMAAsACwALAAsACwAMAAwACgAKAAoACgAMAAwADAAMAAwADQANAA4A
DgAOAA4ADgAQABEAEQARAA8AEAAQABAAEgASABMAEwATABMAFAAUABQAFAAVABYAFAAU
ABQAFAAWABYAFgAWABYAFgAWABQAFgAVABUAFgAWABYAFQAVABUAFQAVABQAFQAVABUA
FQATABMAEgASABQAFAAUABQAFAAUABIAEgASABIAEgASABIAEQARABEADwAPAA8ADwAQ
ABAAEAAQABAADwAPAA8ADwAPAA8ADwAPAA8ADgAOABAAEAAQABAADgAPAA8ADwAMAAwA
DAAMAA4ADgAOAA4ADAAMAAwADAAMAAwADAAMAA4ADgANAA0ADAAMAAwADAAMAAwADAAM
AA0ADQAMAAwADAAMAAwADAAMAAwADAAMAAwADAAMAAwADAAMAAwADAAMAAwADAAMAAwA
DAAMAAwADAAMAAwADAAMAAwADAAMAAwADAAMAAwADAALAAsADQANAA4ADgANAA0ADQAN
AA0ADQANAA0ADQAOAA4ADgAOAA4ADgAPAA8ADwAPABEAEwAUABUAFgAYABgAGAAaABkA
GQAZABgAFwAWABUAEQATABMAEwATABMAEQAQABAADwAPAA8ADgANAA0ADQANAAsACgAK
AAkACwALAAsACwAJAAkACgAKAAoACgAJAAkACwALAAsACwAMAAwADAAMAAsACwAKAAgA
CAAIAAcABwAKABAAGwAuAEgAZwCNALoA8AAgAVABewGcAaABhQE9AdQAaQAQAM3/o/+M
/4n/jv+a/6j/t//F/9T/4//w//n//v8EAAcACQAJAAkACgAIAAkACQAJAAkACgAKAAsA
CwALAAsACwALAAsADAANAA4ADgAOAA8ADwAPAA8ADwAPAA8AEAAQAA4ADgAOAA4AEAAQ
ABAAEAAOAA4ADgAOAA8ADwAPAA8ADwAPAA8ADwAPABAAEAAQABEAEQARABIAEgASABIA
EwATAA==
         </WaveFormData>
      </LeadData>
      <LeadData>
         <LeadByteCountTotal>10000</LeadByteCountTotal>
         <LeadTimeOffset>0</LeadTimeOffset>
         <LeadSampleCountTotal>5000</LeadSampleCountTotal>
         <LeadAmplitudeUnitsPerBit>4.88</LeadAmplitudeUnitsPerBit>
         <LeadAmplitudeUnits>��V</LeadAmplitudeUnits>
         <LeadHighLimit>2147483647</LeadHighLimit>
         <LeadLowLimit>268435456</LeadLowLimit>
         <LeadID>V5</LeadID>
         <LeadOffsetFirstSample>0</LeadOffsetFirstSample>
         <FirstSampleBaseline>0</FirstSampleBaseline>
         <LeadSampleSize>2</LeadSampleSize>
         <LeadOff>FALSE</LeadOff>
         <BaselineSway>FALSE</BaselineSway>
         <ExcessiveACNoise>FALSE</ExcessiveACNoise>
         <MuscleNoise>FALSE</MuscleNoise>
         <LeadDataCRC32>3679374795</LeadDataCRC32>
         <WaveFormData>
9P/0//T/9P/2//b/9v/2//b/9v/2//b/+P/4//j/+P/4//j/+P/4//r/+v/6//r//P/8
//z//P/9//7///8AAAEAAgADAAQABwAIAAkACgAMAA4AEAASABUAFgAXABgAGwAcAB0A
HgAgACIAJAAmACcAKAApACoAKwAsAC0ALgAuAC4ALgAuAC4ALgAuAC4ALQAsACsAKgAn
ACYAJQAkACIAIAAeABwAGgAYABYAFAAQAA4ADAAKAAcABgAFAAQAAwACAAEAAAD+//7/
/v/+//3//P/7//r/+v/6//r/+v/4//j/+P/4//j/+P/4//j/+P/4//j/+P/4//j/+P/4
//b/9v/2//b/+P/4//j/+P/2//b/9v/2//b/9v/2//b/+P/4//j/+P/4//j/+P/4//j/
+P/4//j/+v/6//r/+v/4//j/+P/4//v//P/9//7//v/+//7//v/8//z//P/8//7//v/+
//7//v/+//7//v/+//7//v/+//7//v/+//7//P/8//z//P/+//7//v/+//3//P/7//r/
+v/6//r/+v/6//r/+v/6//j/+P/4//j/+v/6//r/+v/6//r/+v/6//r/+v/6//r/+P/4
//j/+P/4//j/+P/4//j/+P/4//j/+P/4//j/+P/2//b/9v/2//b/9v/2//b/9v/2//b/
9v/2//b/9v/2//T/9P/0//T/9v/2//b/9v/2//b/9v/2//T/9P/0//T/8v/y//L/8v/0
//T/9P/0//T/9P/0//T/9P/0//T/9P/2//b/9v/2//T/9P/0//T/9P/0//T/9P/2//b/
9v/2//X/9P/z//L/9f/2//f/+P/2//b/9v/2//X/9P/z//L/9P/0//T/9P/2//b/9v/2
//b/9v/2//b/9v/2//b/9//3//f/9//2//j/+f/5//r/+f/6//v//P/9//7//v/+/wAA
AQABAAEAAQAAAAAAAAACAAIAAAAAAAAAAAAAAP7//P/8//v/+//5//n/9//2//b/9//3
//f/9f/1//X/9f/2//b/9//3//f/9//3//f/9f/1//X/9f/0//T/9P/0//L/8v/y//T/
9v/0//X/9f/0//H/8P/y//n/BQAUACsASgBrAI8AuADgAAUBJgE0AS8BCwHJAH0ANwAA
ANn/v/+0/7D/tP+5/8L/yv/T/93/5P/u//L/8v/0//X/9f/1//b/9P/0//T/9f/1//X/
9v/2//X/9f/1//X/9f/2//b/9//3//f/9//3//f/9//3//f/9//4//j/+P/3//f/9//3
//f/9//3//f/+P/5//r//P/7//v/+v/6//r/+v/6//r/+v/6//r/+v/7//z//P/7//v/
/P/8//z//f/9//3//v/+//7//v//////AAAAAAIAAgACAAMAAwADAAMABAAEAAUABgAI
AAkACgAMAA0ADwATABQAFQAWABcAGQAZABkAHAAcAB4AIAAiACQAJgAoACYAKAApACoA
LQAvADAAMQAyADIAMgAzADUANgA2ADYANAAyADIAMQAxADAALQArACsAKQAnACMAIgAg
AB4AHAAZABYAFAASABIAEQAPAA0ACgAIAAcABgAFAAUAAwACAAIAAAD//////////wAA
AAD///7//f/9/////////////f/9//3//f/9//3//P/8//z//P/8//z//P/8//z//P/9
//3//v/+//v/+v/6//r/+v/6//v/+//+//////////3//f/9//7//v/+//7//f/9//3/
/v/+//7//v//////////////////////AAABAAEAAQABAAIAAgACAAIAAgACAAIAAQAA
AAAAAQABAAEAAQABAAAAAAAAAAAAAAAAAAEAAQABAAEAAAAAAP////8AAAAA////////
/v/+//3///8AAAAAAAD9//z//P/8//z//P/8//z/+//7//z//P/+//7//v/+//z//P/8
//z//v/9//3//f/9//3//f/9//3//f/9//3//f/9//3//f/7//r/+v/6//v//P/9//7/
/P/8//z//P/8//z//P/7//v/+//7//v/+f/5//n/+f/7//v//P/+//7//v/+//3//P/7
//r//P/8//z//P/6//r/+v/6//z//P/8//z//P/8//z//P/8//z//P/8//z//P/8//z/
/P/8//z//P/6//r/+v/6//r/+v/6//r/+v/6//r/+v/4//j/+P/4//j/+P/4//j/+v/6
//r/+v/5//n/+f/5//n/+v/8//3//v///wAAAQAAAAEAAgACAAAAAgADAAMAAwADAAIA
AgACAAIAAgAAAAIAAgACAAIA/v/+//7//f/9//3//f/7//z/+//7//r/9//3//f/9//1
//T/9P/1//X/9f/1//X/9//3//f/9//1//T/9P/0//b/9v/2//b/+P/4//b/9f/3//b/
9f/0//T/+/8HABYAKwBIAGkAkwC+AOQABwEiATABJwH7ALcAaQAdAOb/xf+x/6b/ov+m
/6//tv+8/8P/zf/a/+T/7P/y//T/9f/1//X/8v/0//T/9P/1//X/9f/2//b/9//3//f/
9//1//b/9v/3//f/9//3//f/+f/5//n/+f/5//r/+v/6//v/+//7//v/+//7//v/+//7
//v/+//8//3//f/8//z/+//6//n/+P/4//j/+P/4//v//P/8//v/+//8//z//P/9//3/
/f/+//z//P/8//3///8AAAAAAgACAAIAAwADAAMAAwAEAAQABgAIAAsADQAMAA4ADwAR
ABEAEgATABQAFwAbAB0AHwAhACAAIQAiACIAJAAmACgAKQAsAC4AMAAxADMANAA1ADQA
NAA0ADUAMwA0ADQANAA2ADQANAAzADEAMAAtACsAKQAnACUAIQAgAB4AHAAaABkAFgAU
ABIAEgARAA8ADQAMAAoACQAIAAcABwAFAAQAAgAAAP//////////AAAAAP///v/9//3/
+//7//v/+//5//n/+f/5//v/+//6//r//P/8//z//P/6//r/+v/6//n/+f/6//r/+f/4
//j/+P/6//r/+//7//r/+//7//v//f/9//3//v/+//7//v/9//v/+//8//z//f/+/wAA
AQABAAEAAQABAP////8AAAEAAQABAAEAAgACAAIAAgACAAAAAAD///7//P/9//3//f//
/////v/+//7//v/+//7//f/9//3//f/9//z/+v/5//z//P/7//v/+//6//r/+f/3//j/
+P/4//f/9v/2//b/9v/2//b/9v/3//f/+P/4//b/9v/2//b/9v/2//b/9v/2//X/9f/1
//X/9f/1//X/9f/1//X/9f/z//P/8//z//X/9P/0//T/9P/0//T/9P/y//L/8v/y//L/
8v/y//H/8//z//P/8//z//P/8//z//P/9f/2//T/9P/0//T/9P/0//T/9P/y//L/8v/y
//L/8v/y//L/9P/0//T/9P/y//L/8v/y//L/8v/y//L/8v/y//L/8v/y//L/8v/y//L/
8v/y//L/8v/z//P/8//z//L/8v/z//P/9P/1//b/9//4//n/+v/6//r//P/9//3//f/9
//z//v/+//7//v/7//r/+f/4//n/+P/5//r/9//3//f/9//1//T/8//z//D/7//v/+//
7//v/+7/7v/v/+//7//v/+//7//v/+//8f/x//D/8P/w//D/8P/w/+7/8P/w/+7/7f/t
/+r/6f/q/+z/8//9/wwAJQBCAGMAiwC2AN4AAwEmATYBLwEJAckAeQAvAPb/zf+1/6j/
ov+k/6n/sv+4/8H/yf/W/+D/6P/q/+z/7f/v/+3/7v/u/+7/7v/v//H/8f/y//L/7//v
/+//7//v//D/8P/x//H/8f/x//H/8//z//P/8//x//L/8v/y//P/8//z//P/8//z//P/
8//z//P/8//0//X/9f/0//T/9P/0//T/9P/0//T/9P/0//X/9v/2//X/9f/2//b/9v/3
//f/9//4//j/+P/4//n/9//4//j/+v/6//r/+//7//////8AAAAAAQACAAQABQAEAAYA
BwAJAA0ADgAPABAAEAATABQAFQAYABgAGgAcAB4AIAAiACQAJAAmACcAKAApACsALAAt
AC4ALgAuAC8ALwAwADAAMAAwAC4ALgAtAC0ALAApACcAIwAhAB8AGwAaABgAFgAUABEA
DgAMAAoACAAHAAUAAwACAAAA///+//3//f/7//r/+v/4//f/9//3//f/+P/4//n/+P/3
//f/9f/1//X/9f/1//X/9f/1//X/9f/0//T/8v/y//L/8v/y//L/8v/y//P/8//0//T/
8//y//L/8v/y//L/8//z//b/9//3//f/9f/1//X/9v/2//b/9v/1//f/9//4//j/9v/2
//f/9//5//n/+f/5//n/+f/6//v/+//7//v//P/6//r/+v/6//z//P/7//r/+v/7//v/
+//5//n/+P/4//j/+P/4//j/9f/1//X/9f/2//b/9f/1//T/9P/z//P/9f/0//T/8//z
//T/9P/0//X/9P/0//T/9v/2//b/9v/z//P/9P/0//L/8v/y//L/8v/y//L/8v/y//H/
8f/x//H/8f/x//H/8f/x//H/8f/x//H/8f/x//H/8P/w//D/8P/w//D/8P/w//D/8P/w
//D/8P/w/+//7//v/+//7//x//H/8f/x/+//7//w//D/8P/w//D/8P/w//D/8P/u/+7/
7v/u/+//8P/x//L/8f/w/+//7v/w//D/8P/w//L/8v/y//L/8P/w//D/8P/u/+7/7v/u
/+7/7v/u/+7/8P/w//D/8P/u/+7/7v/u/+7/7v/u/+7/8P/w//D/8P/w//D/8P/w/+7/
7v/u/+7/7v/v/+//7//v/+7/7v/v//H/8v/z//T/8//0//X/9v/2//b/+P/5//n/+f/5
//j/+P/4//j/+P/4//j/+P/4//j/9v/2//b/9f/1//X/9f/z//L/8f/x/+7/7f/t/+3/
7f/t/+z/7P/t/+3/7f/t/+3/7f/t/+3/7f/t/+z/7P/s/+z/7P/s/+z/7v/u/+z/6//r
/+r/5//m/+z/9f8BABIAKwBKAG0AkwC6AOIABwEmATQBJwH7ALUAaQApAPT/zf+1/6z/
qv+u/7X/vP/E/8//1//e/+b/6v/s/+z/7f/t/+3/7P/s/+z/7P/t/+v/6//s/+z/7f/t
/+3/7f/t/+7/7v/v/+3/7f/t/+3/7//v/+//7//v//D/8P/w//D/7//u/+3/7//v/+//
7//x//H/8f/y//H/8f/w//D/8P/w//D/8P/w//D/8P/w/+//8P/w/+//8f/y//L/8v/x
//H/8f/y//L/8v/y//P/8//0//T/9v/2//b/9//3//n/+f/6//r/+f/6//z//f/+/wAA
AQADAAcACAAJAAoACgANAA4ADwASABIAFAAWABoAHAAeACAAIAAiACMAJAAjACUAJgAn
ACoAKgAqACsAKQAqACoAKgAqACgAKAAnACkAKAAlACMAIQAfAB0AGQAYABYAFAASAA8A
DAAKAAgABgAFAAMAAQACAAAA///+//v/+//5//j/+v/4//f/9//1//X/9v/2//f/9v/1
//X/9f/1//X/9f/z//P/8//z//P/8//y//L/9P/0//T/9P/2//b/9v/2//P/8//0//T/
9f/0//T/9P/y//L/8//z//L/8//z//P/8//z//P/9P/2//b/9v/1//X/9f/2//b/9v/2
//f/9//3//f/9//3//f/9//4//n/9//3//f/+P/4//j/+P/4//j/+P/3//b/9v/3//f/
9//3//f/9v/2//j/+P/4//j/9//3//f/9//4//j/9//3//b/9v/1//X/9//2//b/9f/z
//T/9P/0//X/9P/0//T/9P/0//T/9P/z//P/9P/0//L/8v/y//L/8v/y//L/8v/y//H/
8f/x//P/8//z//P/8f/x//H/8f/x//H/8f/x//P/8v/y//L/8v/y//L/8v/w//D/8P/w
//L/8v/y//H/8f/x//H/8f/z//P/8//z//H/8f/y//D/8P/w//D/8P/w//D/8P/y//L/
8v/y//D/8P/w//D/7v/u/+7/7v/v//D/8f/y//T/9P/0//T/8v/y//L/8v/w//D/8P/w
//D/8P/w//D/8v/y//L/8v/0//T/9P/0//T/9P/0//T/8v/y//L/8v/y//L/8v/y//L/
8v/y//L/9P/0//T/9P/y//L/8v/y//L/8v/y//L/8v/y//L/8v/0//T/9P/0//T/9P/0
//T/9P/0//T/9P/y//L/8v/y//T/9P/0//T/9P/0//T/9P/0//X/9f/1//X/9P/0//X/
9f/2//f/+P/7//z//f/+//7//v8AAAEAAQABAAEAAAD///7//f/8//j/+P/4//j/+v/4
//j/+P/3//f/9//3//X/9P/z//P/8v/x//H/8f/x//H/8P/w//H/8f/x//H/8f/x//H/
8f/x//H/8P/w//D/8P/w//D/8P/y//L/8P/x//P/8P/x//L/9P/5/wUAFgArAEgAZwCP
ALwA4gAFASQBMgEpAQEBvwBvACUA7v/L/7X/qv+k/6T/q/+0/7z/xf/P/9r/5P/s/+7/
8P/z//P/8//0//L/8v/y//P/8//z//T/9P/x//H/8f/x//H/8v/y//P/9f/1//X/9f/3
//f/9//3//X/9v/2//b/9//3//f/9//3//f/9//3//X/9f/1//b/+P/5//n/+v/4//j/
+P/4//j/+P/4//j/+f/6//r/+f/5//r/+v/6//n/+f/5//r/+v/6//r/+//7//z//P/+
//z//P/9//3/AQABAAIAAgAFAAYACAAJAAoADAANAA8ADwAQABEAEgAUABcAGAAZABwA
HAAeACAAIgAkACYAKAAoACoAKwAsAC0ALwAwADEAMgAyADIAMwA1ADYANgA2ADUAMgAx
AC8AMQAwAC0AKwArACkAJwAjACIAIAAeABwAGQAWABQAEgASABEADwANAAoACAAHAAYA
BQAFAAMAAgACAAAA//////////8AAAAAAQAAAP/////9//3//f/9//3//f/9//3/+//7
//r/+v/8//z//P/8//r/+v/6//r/+f/5//r/+v/7//r/+v/6//j/+P/5//n/+//9//7/
//////////8AAP7//v/+//3//////wAAAAD+//7///////3//f/9//3//////wAAAQAB
AAEAAQACAAIAAgACAAIAAgACAAEAAAAAAAEAAQABAP/////+//7//v/+//7//v/9//3/
/f/9//7//v/9//3//v/+//3//f////7//v/9//v//P/8//z/+//6//r/+v/6//r/+v/6
//n/+f/6//r/+v/6//r/+v/6//r/+v/6//j/9//3//f/9//3//f/9//3//f/9//3//f/
9//3//f/9//2//b/9v/2//r/+v/4//b/+P/4//j/+P/2//b/9v/2//b/9v/2//b/9v/2
//b/9v/2//b/9v/2//b/9//3//f/9//2//b/9//3//j/+f/6//v//P/9//7//P/8//7/
///////////+//7//v/+//7//f/+////AAD///z/+//6//n/+f/5//n/9//2//X/9f/2
//X/9f/1//P/8//y//L/9f/1//X/9f/z//P/8//z//P/8//y//L/8v/y//L/8v/0//b/
9v/0//H/8//y/+//7v/u//P//f8MACEAPgBdAIUAsADaAAEBIgE2ATUBEwHVAIkAPQD+
/9X/uf+o/6L/pP+n/7D/uP/B/8v/1v/g/+j/7P/u/+//8f/x//D/8v/y//L/8//x//H/
8v/y//P/8//z//P/8//0//T/9f/1//X/9f/1//P/8//z//P/9f/2//b/9v/3//f/9//3
//f/9//3//f/9//3//f/+P/5//n/+P/4//j/+P/4//j/+P/4//j/+P/3//j/+P/3//n/
+v/6//r/+f/5//n/+v/6//r/+v/7//v//P/8//7//v/+//////8BAAEAAgACAAMABAAG
AAcACAAKAAsADQAPABAAEQASABYAGQAaABsAHgAeACAAIgAkACYAKAAqACwALgAvADAA
LwAxADIAMwA0ADQANAA1ADUANgA2ADYANgA0ADQAMwAxADAALQArACkAJwAlACEAIAAe
ABwAGgAXABQAEgAQAA4ADQALAAkACAAGAAUABAABAAEA///+/wAA/v/9//3//f/9//7/
/v/9//z/+//7//n/+f/5//n/+f/5//n/+f/5//n/+P/4//j/+P/4//j/+P/4//j/+P/3
//f/+P/4//n/+P/4//j/9v/2//f/9//4//n/+f/5//n/+f/5//r//P/8//z/+//7//v/
/P/8//z//P/9//3//f/9//3//f/9//3//v///////////wAA/v/+//7//v8AAAAA///+
//7///////////////7//v/+//7//v/+//3//f/9//3//v/+//3//f/+//7//f/9//3/
/P/8//v/+//8//z//P/7//r/+v/6//r/+v/6//r/9//3//j/+P/4//j/+P/4//j/+P/4
//j/+P/3//f/9//3//f/9//3//f/9//3//f/9f/1//X/9f/3//b/9v/2//b/9v/2//b/
9P/0//T/9P/2//b/9v/1//X/9f/1//X/9f/1//X/9f/3//X/9P/0//T/9P/0//b/9v/2
//b/9v/2//b/9v/0//T/9P/0//b/9v/2//b/9v/2//b/9v/0//T/9P/0//b/9v/2//b/
9P/0//T/9P/0//T/9P/0//T/9P/0//T/9v/2//b/9v/2//b/9v/2//T/9P/0//T/9v/2
//b/9v/0//T/9P/0//T/9P/0//T/9P/0//T/9P/0//T/9P/0//T/9P/0//T/9P/0//X/
9f/1//X/9P/0//f/9//4//n/+P/5//r/+//+//7//v8AAAEAAQABAAEA/v/+//7//v/8
//r/+v/6//z//P/6//r//P/7//v/+//5//f/9v/1//f/9v/1//X/9f/1//X/9P/0//X/
9f/1//X/9f/1//X/9f/1//X/9P/0//T/9P/0//T/9P/2//b/8v/x//P/8v/x//D/8v/3
/wEAEAAhADwAXQCBAKYAzgD1ABoBNAE7ASkB9QCpAGEAIgDx/8//vv+2/7T/uf/E/8z/
0//d/+T/6v/y//T/9v/3//n/+f/4//j/+P/4//n/9//3//j/+P/3//f/9//3//f/+P/4
//n/+//7//v/+//5//n/+f/5//n/+v/6//r/+f/5//n/+f/7//v/+//7//n/+f/5//r/
+//7//r/+v/6//r/+v/6//z//P/8//z/+//8//z/+//7//z//P/8//v/+//7//z//P/8
//z//f///wAAAAACAAAAAAABAAEABQAFAAYABgAFAAYACAAJAAoADAANAA8ADwAQABEA
EgAWABkAGgAbAB4AHgAgACIAIgAkACYAKAAqACwALQAuAC0ALwAwADEANAA0ADQANQA1
ADYANgA2ADgANgA2ADUANQA0ADEALwAvAC0AKwAnACgAJgAkACIAHwAcABoAGAAWABUA
EwARABAADgANAAwACwALAAkACAAIAAYABQAFAAUABQAGAAYABQAEAAMAAwABAAEAAQAB
AAEAAQABAAEAAwADAAIAAgACAAIAAgACAAAAAAAAAAAA/////wAAAAABAAAAAAAAAAAA
AAABAAEAAgADAAMAAwABAAEAAQACAAQABAAEAAMAAwADAAQABAACAAIAAwADAAUABQAF
AAUABQAFAAYABwAFAAUABQAGAAYABgAGAAYABgAGAAUABAAEAAUABQAFAAcABwAGAAYA
BAAEAAQABAADAAMAAwADAAQABAADAAMABAAEAAMAAwADAAIAAgABAAEAAgACAAIA///+
//7//v/+//7//v/+//////8AAAAA/v/+//7//v8AAAAAAAAAAAAA/////////f/9//3/
/f/////////////////////////+//7//v/+//7//v/+//z//P/8//z//P/8//z/+//9
//3//f/9//v/+//7//v/+//9//7//v/+//7//v/+//7//v/+//z//P/8//z/+v/6//r/
+v/8//z//P/8//z//P/8//z//P/8//z//P/8//z//P/8//z//f/9//3////+//7////9
//7///8AAP//AAABAAIABAAEAAYABwAFAAUABQAEAAYABgAGAAYABAAEAAQABAAEAAIA
AgACAP///////////f/8//v/+//6//n/+f/5//n/+f/4//j/+//7//v/+//7//v/+//7
//r/+f/3//b/+P/4//j/+P/6//z//P/6//v/9//0//P/8v/y//n/BQAUACsARgBjAIkA
uADgAAUBJAE4ATUBDwHJAHsAMQD0/8//t/+o/6T/pv+r/7T/vP/F/83/2P/k/+z/8P/y
//P/9f/1//b/9v/2//b/9//5//n/+v/6//n/+f/5//n/+//8//z//f/7//v/+//7//v/
+//7//v/+//8//z//P/7//v/+//7//v/+//7//v//f/9//3//v/9//3//P/8//z//P/8
//z//v/+//7//v/9//7//v/9////AAAAAAAA/f/9//3//v8AAAAAAAABAAEAAgACAAQA
BgAGAAcABwAJAAkACgAKAAsADAAOAA8AEAASABMAFQAXABgAGQAaABwAHwAgACEAJAAk
ACYAKAAsAC4AMAAyADIANAA1ADYANwA5ADoAOwA6ADoAOgA7ADoAOgA5ADgAOgA6ADwA
PQA8ADoANgAzAC8ALQArACcAJAAiACAAHgAdABoAGAAWABQAEwARAA8AEAAOAA0ADAAJ
AAkABwAGAAYABAADAAMAAQABAAIAAgABAAAA////////////////////////////////
/v/+//7//v/+//7//P/8//z//P/9//3//v/+/////v/+//7//v/+//////8AAAEAAQAB
AP///////wAAAAAAAAAA//8BAAEAAgACAAIAAgADAAMAAwADAAMAAwAFAAUABgAHAAUA
BQAFAAYABAAEAAQABAAGAAYABQAEAAMAAwACAAEAAQABAAAAAAACAAIAAgACAAEAAQAB
AAEAAgACAAEAAQAAAAAA/////wEAAAAAAP///f/+//7//v////7//v/+//z//P/8//z/
+//7//z//P/8//z//P/8//z//P/8//z//v/9//3//f/7//v/+//7//3//f/9//3//f/9
//3//f/9//z//P/8//r/+v/6//r//P/8//z//P/8//z//P/7//v/+//7//v/+//7//v/
+//7//v//P/8//z//P/8//7//v/+//7//P/8//z//P/8//z//P/8//z//P/8//z//P/8
//z//P/8//z//P/8//z//P/8//z//v/+//7//v/8//z//P/9//v/+//7//r/+v/7//v/
/P/7//z//f/+/wEAAgACAAIABAAFAAUABQAHAAYABgAGAAYABgAEAAQABAAEAAQAAgAC
AAIAAQABAAEAAQD///7///////7//f/7//v/+//7//r/+v/7//v/+//7//v/+//7//v/
+//7//r/+v/6//r/+P/4//j/+v/6//r/+f/5//j/9//2//b/+f8DABQAKwBEAGMAiQC0
AN4ABQEqAUABQQEnAe0AowBXABYA6//N/7r/sv+w/7X/vP/E/8v/1//g/+r/9P/4//r/
/f/9//3//P/8//z//P/9//3//f/+//7//////////////wAAAAABAP//////////AQAB
AAEAAQABAAIAAgACAAMAAwADAAMAAQABAAEAAQABAAEAAQACAAUABQAEAAQABgAGAAYA
BgAGAAYABgAGAAUABgAGAAUABQAGAAYABgAHAAcABwAIAAgACAAIAAkACQAKAAoADAAO
AA4ADwAPAA8ADwAQABAAEQASABQAFQAWABgAGQAbAB8AIAAhACIAIgAlACYAJwAqACoA
LAAuADIANAA2ADgAOAA6ADsAPAA9AD8AQABBAEQARABEAEUAQwBEAEQARABGAEQARABD
AEMAQgA/AD0AOwA5ADcAMwAyADAALgAsACsAKAAmACQAIgAhAB8AHQAaABgAFwAWABUA
FQATABIAFAASABEAEQAPAA8AEAAQAA8ADgANAA0ADQANAA0ADQANAA0ADQANAA0ADQAM
AAwADgAOAA4ADgAOAA4ADgAOAA0ADQAOAA4ADQAMAAwADAAOAA4ADwAPAA4ADwAPAA8A
EQARABEAEgASABIAEgARABMAEwAUABQAFAAUABUAFQAVABUAFQAVABUAFQAWABcAFwAX
ABcAGAAYABgAGAAYABoAGgAZABgAGAAZABkAGQAXABcAFgAWABgAGAAYABgAFwAXABcA
FwAYABgAFwAXABgAGAAXABcAGQAYABgAFwAVABYAFgAWABcAFgAWABYAFAAUABQAFAAV
ABUAFgAWABYAFgAWABYAFAAUABQAFAAWABUAFQAVABUAFQAVABUAFQAVABUAFQAVABUA
FQAVABUAFAAUABQAFAAUABQAFAAUABQAFAAUABYAFgAWABUAFQAVABUAFQAVABUAFQAV
ABUAFQAWABQAFAAUABQAFgAWABYAFgAWABYAFgAWABQAFAAUABQAFgAWABYAFgAWABYA
FgAWABYAFgAWABYAGAAYABgAGAAWABYAFgAWABYAFgAWABYAGAAYABgAGAAWABYAFgAW
ABgAGAAYABgAGAAZABkAGQAbABoAGgAbABkAGgAbABwAHwAgACEAIgAiACIAJAAlACUA
JQAlACQAIwAiACEAIAAgACAAIAAgACAAHgAeAB4AHQAdAB0AHQAdABwAGwAbABoAGQAZ
ABkAGQAZABgAGAAZABkAGQAZABsAGwAbABsAHQAdABwAHAAcABwAHAAcABoAHAAcABoA
GQAZABgAFwAYABwAJQAzAEYAXwB8AKEAyQDyABgBPwFcAWgBWQEpAeEAlQBVACYAAQDp
/97/3v/i/+n/8v/6/wMACwAUABoAHAAeACAAIQAjACMAIgAgACAAIAAhACMAIwAkACQA
IwAjACMAIwAjACQAJAAlACcAJwAnACcAJwAnACcAJwAnACgAKAAoACkAKQApACkAKQAp
ACkAKQArACsAKwAsACsAKwAqACoAKgAqACoAKgAsACwALAAsACsALAAsACsALQAuAC4A
LgAvAA==
         </WaveFormData>
      </LeadData>
      <LeadData>
         <LeadByteCountTotal>10000</LeadByteCountTotal>
         <LeadTimeOffset>0</LeadTimeOffset>
         <LeadSampleCountTotal>5000</LeadSampleCountTotal>
         <LeadAmplitudeUnitsPerBit>4.88</LeadAmplitudeUnitsPerBit>
         <LeadAmplitudeUnits>��V</LeadAmplitudeUnits>
         <LeadHighLimit>2147483647</LeadHighLimit>
         <LeadLowLimit>268435456</LeadLowLimit>
         <LeadID>V6</LeadID>
         <LeadOffsetFirstSample>0</LeadOffsetFirstSample>
         <FirstSampleBaseline>0</FirstSampleBaseline>
         <LeadSampleSize>2</LeadSampleSize>
         <LeadOff>FALSE</LeadOff>
         <BaselineSway>FALSE</BaselineSway>
         <ExcessiveACNoise>FALSE</ExcessiveACNoise>
         <MuscleNoise>FALSE</MuscleNoise>
         <LeadDataCRC32>3905416895</LeadDataCRC32>
         <WaveFormData>
1v/W/9b/1v/Y/9j/2P/Y/9r/2v/a/9r/3P/c/9z/3P/f/+D/4f/i/+T/5v/o/+r/6//s
/+3/7v/x//L/8//0//X/9v/3//j/+v/8//7/AAADAAQABQAGAAkACgALAAwADQAOAA8A
EAARABIAEwAUABUAFgAXABgAGQAaABsAHAAeAB4AHgAeAB4AHgAeAB4AHQAcABsAGgAX
ABYAFQAUABIAEAAOAAwACgAIAAYABAACAAAA/v/8//v/+v/5//j/9//2//X/9P/y//L/
8v/y//D/8P/w//D/8P/w//D/8P/u/+7/7v/u//D/8P/w//D/8P/w//D/8P/w//D/8P/w
/+//7v/t/+z/7f/u/+//8P/w//D/8P/w//D/8P/w//D/8v/y//L/8v/w//D/8P/w//D/
8P/w//D/8v/y//L/8v/x//D/7//u/+//8P/x//L/8v/y//L/8v/y//L/8v/y//T/9P/0
//T/8v/y//L/8v/y//L/8v/y//L/8v/y//L/8v/y//L/8v/y//L/8v/y//D/8P/w//D/
8P/w//D/8P/w//D/8P/w/+7/7v/u/+7/7v/u/+7/7v/u/+7/7v/u/+7/7v/u/+7/7P/s
/+z/7P/s/+z/7P/s/+z/7P/s/+z/6v/q/+r/6v/q/+r/6v/q/+j/6P/o/+j/6P/o/+j/
6P/m/+b/5v/m/+b/5v/m/+b/6P/o/+j/6P/o/+j/6P/o/+b/5v/m/+b/5P/k/+T/5P/m
/+b/5v/m/+b/5v/m/+b/5v/m/+b/5v/o/+j/6P/o/+b/5v/m/+b/5v/m/+b/5v/m/+b/
5v/m/+b/5v/m/+b/6f/q/+v/7P/r/+r/6f/o/+b/5v/m/+b/6P/n/+f/5//p/+n/6f/p
/+n/6f/p/+n/6f/p/+n/6f/o/+j/6P/p/+v/6v/q/+v/6//u//D/8P/v/+//8P/w//D/
8P/w//D/8P/x//H/8f/z//H/8f/w//D/8P/w//D/7f/t/+3/7P/r/+r/6f/p/+n/6v/q
/+j/5//n/+f/5//n/+f/5//n/+f/5//n/+b/6P/o/+j/6P/n/+f/5//n/+b/5//m/+X/
6P/o/+j/5v/j/+H/3//f/+T/6v/y//7/EAAhADQASwBiAH0AlACjAKYAmwCCAGIARAAq
ABQAAAD0/+z/6P/o/+b/5v/n/+f/6f/r/+v/6v/q/+n/5//o/+j/5v/m/+f/5//m/+b/
5f/l/+X/5f/m/+b/5v/m/+b/5f/l/+X/5f/k/+b/5v/k/+T/5v/m/+X/5f/m/+b/5P/j
/+P/4//k/+b/6P/o/+f/5//n/+f/5v/k/+T/4f/e/97/4v/o//L/9f/9/wMACQAPABIA
FAAWABgAGQAaABsAHgAdABwAHQAjACQAIAAZABMAEAANAAoACQAIAAgACAAJAAsADAAN
AA4ADwAQABIAFAAXABcAGAAaABsAHAAdAB4AIgAjACMAJAAmACoALQAuAC4AMAAyADQA
NgA4ADkAOgA6ADoAOQA5ADsAOgA4ADcANwA2ADUANAAzADMAMgAwAC0AKwAqACoAJwAl
ACQAIAAeAB0AHAAcABkAFwAWABQAEwASABAADwANAAsACQAHAAcABwAGAAUABAADAAMA
AwAAAAAA/f/6//b/8v/t/+f/5v/m/+b/5f/o/+n/6v/r/+7/7v/u/+7/8P/w//D/7//x
//H/8f/x/+//7//v/+//7//u/+7/7v/u/+//8P/w//L/8v/x//H/7//v/+//8//1//b/
8//w/+7/7//v/+//7v/u/+7/7v/s/+z/7f/t/+//7//v//D/8P/w/+//7//x//H/7v/s
/+f/5v/p/+z/7P/s/+3/7v/s/+z/7P/r/+v/6//r/+v/6//r/+v/7P/s/+v/6v/q/+j/
6P/m/+b/5v/n/+f/6P/m/+b/5v/m/+f/5//n/+b/5f/l/+X/5v/n/+f/5//m/+T/4//j
/+T/5v/k/+L/4v/i/+L/4v/i/+L/4//k/+X/5P/k/+P/4//h/+D/3//e/+H/4v/j/+T/
5P/j/+P/4//j/+P/4//j/+H/3//d/9v/3//i/+X/5//s/+v/6v/o/+j/6P/o/+f/5v/l
/+T/4v/i/+L/4v/g/+D/4P/g/+L/4v/i/+L/4P/g/+D/4P/g/+D/4P/g/+D/4P/g/+D/
3v/e/97/3v/d/9z/2//a/9r/2v/a/9r/2P/Y/9f/1//W/9X/1P/T/9H/0f/R/9H/0f/R
/9H/0f/P/9D/0P/Q/9H/0f/Q/9D/z//P/9L/1P/U/9P/0//U/9L/0v/S/9L/1P/U/9X/
1f/V/9X/0//T/9L/0v/S/9L/0f/P/87/zf/O/83/zP/L/83/zf/O/87/zf/N/87/z//O
/83/zP/L/8z/zf/O/8//0f/S/9P/1P/X/9n/3P/f/+H/4//n/+n/6v/q/+v/7P/q/+n/
5//n/+f/6P/w//r/BAASACUAOgBTAGoAgwCYAKcAqACbAIAAXAA4ABoACAD6/+z/5P/i
/+L/4v/i/+H/4//l/+f/6//u/+7/6f/f/9b/0v/Q/9D/0f/R/9D/0P/P/8//z//P/9D/
0P/O/87/zv/N/83/zf/N/8z/0P/U/9b/2v/g/+T/5//r/+z/7P/q/+n/5v/l/+X/5v/p
/+r/6v/r/+7/8f/z//T/8P/t/+r/6v/n/+j/7f/r/+v/6//r/+v/6v/q/+r/6v/k/+D/
3P/a/93/4P/l/+//+P/6//n/+f/6//v//P////7//P/6//n/+v/6//r/+v/3//b/9v/2
//X/8//y//L/8//0//X/9v/1//X/9P/0//f/+v/8//z/AAACAAQABgAJAAwADgAQABEA
EgASABMAEwASABAADwAPAA4ADQAMAAYAAwD///r/+f/3//b/9v/6//3/AQACAAgACwAO
ABIAFAAVABcAGAAaABwAHQAfAB8AHwAfAB8AHQAdABwAGwAdAB0AHgAfAB8AIAAeABwA
HwAgACAAHwAgACAAIAAfAB8AHwAfAB8AIAAgACAAIAAeAB4AHgAdAB0AHQAdAB0AGwAb
ABsAGwAcABwAHQAeAB0AHQAdABwAHgAeAB0AHQAdAB0AHQAhACQAJgAkACIAIgAjACMA
IwAjACIAIQAgACAAIAAhACEAIQAhACEAIgAiACIAIQAhACMAIwAgAB4AGgAYABoAHAAe
AB4AHwAgAB4AHgAeAB0AHQAdAB0AHQAaABkAGAAYABoAGQAYABgAGgAaABgAGAAWABcA
FwAYABcAFgAVABQAFQAVABUAFAAVABUAFQAWABYAFQAUABIAEgARABEAEgASABAADgAO
ABAAEAAQABAAEAARABIAEwAQABAADwAPABEAEAAPAA4ADwAQABEAEgASABEAEQARABEA
EQARABEADwAPAA8ADwAOAA4ADgANABAADwAQABIAEgASABIAFAAUABQAFAAUABQAFAAU
ABYAFgAWABYAFwAYABkAGgAYABgAGAAYABgAGAAYABcAFwAXABcAFwAXABcAFwAXABkA
GQAZABkAFwAXABgAGAAXABcAFgAUABQAFQAVABgAGQAYABYAFQAUABQAFAAUABEAEAAP
AA8ADAALAAoABwAFAAQABAAEAAQABAADAAMAAQAAAP///v/7//v/+//8//z/+v/5//n/
+f/5//n/+f/5//n/+f/5//n/+P/4//j/+v/6//n/+f/7//v/+//9/wAAAQABAAIACAAI
AAcABQAHAAcACgAQABgAJgA2AEcAXgB3AJAAqwDEANMA1gDLALIAlAB0AFoARAAyACQA
HAAYABYAFgASABEAEQATABUAFwAWABQAEwATABAAEAASABIAEwATABUAFgAWABcAFAAT
ABMAEgASABIAEgARABMAFQAXABgAGgAcABwAHgAeAB4AHQAdABwAHAAaABkAGgAbAB0A
IAAhACAAHgAdABwAHQAdABwAGwAZABcAGAAYABoAIAAfABwAGwAaABkAGAAYABgAGAAY
ABgAGAAaABkAGAAZAB8AIwAiAB4AGwAZABkAGQAbAB4AHgAeAB8AHwAgACEAIgAiACIA
IwAkACUAJQAmACgAKwAsAC0ALgAxADEAMAAwADMANgA4ADgAOAA6ADwAPgBAAEIAQwBE
AEMARABEAEUARwBGAEQAQwBDAEIAQQBAAD8APwA+ADwANwA1ADQANAAvAC0ALAAoACcA
JQAjACIAIQAfAB4AHAAaABoAGQAZABYAFQAUABMAEwATABIAEQASABEAEQARABMAFAAS
ABAAEgASABEADwAPABAAEQARABEAEQARABEAEAAQABAAEAAQABAAEAAPABEAEQARABEA
DwAPAA8ADwANAAwADAAMAAkACQAJAAgACAAIAAcABwAHAAcABwALAA4AEAAOAAwACwAL
AAoACQAKAAoACgAKAAwADAANAA0ACwALAAsADAAMAAwACwALAA0ADQAKAAgABQAEAAcA
CgAJAAgACAAIAAgACAAIAAcABwAHAAcABwAJAAkACQAKAAgABwAGAAYABgAGAAQABAAG
AAcABwAIAAYABgAGAAYABwAHAAcABgAFAAUABQAGAAUABQAFAAQAAgABAAEAAgADAAIA
AQACAAIAAgACAAIAAwADAAMAAwABAAIAAgADAAUABAADAAIAAgACAAIAAgAEAAMAAwAD
AAMAAwADAAMAAQABAAEAAQABAAIAAwADAAIAAwACAAIAAgACAAIAAgACAAIAAgACAAIA
AgACAAIAAgACAAIAAgACAAIAAgACAAIAAgACAAQABAAEAAQAAgACAAIAAgACAAIAAgAC
AAIAAgACAAIABAAEAAQABAADAAIAAQAAAAAAAAAAAP//AQABAAEAAQABAAEAAQABAAEA
AQABAAEAAQABAAIAAgAAAAEAAQAAAAIAAwADAAYABgAGAAUABQAGAAYABgAGAAgACAAI
AAkACQAJAAkABwAJAAgACAAIAAoACgAJAAkABwAGAAUABAABAAEAAQACAAAA/v/9//3/
//////////8BAAEAAQABAAEAAAAAAAAA/v/+//3//f/7//v/+//9///////+//7//P/8
//v/+f/3//n//v8EAAwAGgAqAD0AUgBpAIIAmwCyAL8AwACzAJgAeABcAEQALgAaAA4A
CAAEAAQABAAEAAUABQAFAAcABwAGAAYABQADAAIAAgACAAIAAwADAAIAAgABAAEAAQAB
AAIAAgAAAAAAAAD///////////7/AAAAAP7//v/+//7//f/9//7//v/8//v//f/9//7/
AAAEAAQAAwADAAQABQAFAAQABQADAAEAAgACAAQACgAJAAgABwAGAAUABgAGAAYABgAG
AAYABgAIAAcABgAHAA0AEgAQAAsABwAJAAkACQALAAwADAAMAA0ADQAOAA8AEAASABIA
EwAUABcAFwAYABoAHQAeAB8AIAAiACMAIwAkACcAKgAsACwALAAuADAAMgAyADQANQA2
ADUANgA2ADcAOQA4ADYANQA1ADQAMwAyADEAMQAwAC4ALQArACoAKgAmACUAJQAiAB8A
HQAbABoAGQAXABYAFAATABIAEAAPAA4ADQAMAAsACwALAAoACQAKAAkACQAJAAoACgAH
AAQABwAIAAgABwAIAAgACAAHAAcABwAHAAcACAAIAAgACAAIAAgACAAHAAcABwAHAAcA
CQAJAAkACQAHAAYABgAGAAcABwAHAAYACAAIAAcABwAHAAcABwALAAwADgAMAAoACAAJ
AAkACQAIAAgACAAIAAoACgALAAsACgAJAAgACAAKAAoACQAJAAkACQAGAAQAAQAAAAMA
BgAGAAYABwAIAAgACAAIAAcACQAJAAkACQAJAAkACQAKAAoACQAIAAgACgAKAAgACAAG
AAcABwAIAAgACAAIAAgABwAHAAcABgAFAAUABQAGAAUABQAFAAQABgAFAAUABgAGAAQA
AgACAAMABAAFAAYABQAFAAUABQADAAQABAAFAAUABAADAAIABAAEAAQABAAEAAMAAwAD
AAEAAQABAAEAAQABAAEAAQACAAIAAgABAAAAAQAAAAIAAgACAAIAAAAAAAAAAAACAAIA
AgACAAAAAAAAAAAA/v/+//7//v/+//7//v/+/wAAAAAAAAAA///+//3//P/8//z//P/8
//r/+v/6//r//P/8//z//P/6//r/+v/6//j/+P/4//j/9//2//X/9P/z//L/8f/w/+7/
7v/u/+7/7v/u/+7/7v/s/+z/7P/s/+z/7P/s/+z/7P/s/+z/7P/u/+7/7v/u/+z/7P/s
/+z/7P/s/+z/6//p/+n/6f/p/+n/6f/p/+n/6f/p/+n/6f/p/+n/6v/q/+j/6f/p/+j/
6v/r/+v/7v/u/+7/7f/t//D/8P/w//D/8v/y//L/8//y//H/8P/t/+3/7P/s/+z/7P/s
/+v/6//r/+r/6f/o/+f/5//n/+j/5v/k/+P/4//l/+X/5f/l/+X/5f/l/+X/5f/k/+T/
5P/k/+T/4//j/+P/4//j/+X/5//n/+b/5v/m/+b/4//h/+H/4//k/+r/9v8CABAAHwA2
AE8AZgB/AJQAoQCiAJkAgABcADoAIAAMAPz/7v/k/97/3v/e/+D/4//l/+f/5//r/+z/
7P/r/+v/6v/q/+j/6P/p/+n/6v/q/+n/6f/o/+f/5//m/+f/6P/p/+n/6//r/+v/6v/q
/+r/6P/o/+j/6P/n/+f/6v/q/+j/5//n/+f/6P/q/+n/6P/m/+X/5v/n/+f/5v/i/9//
3P/c/9z/3v/k/+P/4v/h/+D/3//e/97/3v/e/+D/4P/g/+L/4v/i/+T/6//x//D/7P/p
/+v/6//r/+3/7//w//H/8//3//j/+f/6//z//P/9//7/AAD/////AAADAAQABQAGAAgA
CQAJAAoADAAQABMAFAAUABYAGAAaABsAHgAgACIAJAAmACcAKQArACoAKAAnACYAJAAi
ACAAIAAfAB0AGgAWABMAEQAQAAkABQACAPz/+v/3//T/8v/w/+//7//u/+3/7P/q/+n/
6v/p/+j/5//n/+f/5v/l/+f/5//o/+n/6//s/+r/6P/q/+r/6f/n/+T/5P/k/+P/5f/l
/+X/5f/o/+j/6P/o/+f/5v/l/+P/4//j/+P/4//l/+X/5f/l/+P/4v/i/+L/4v/j/+T/
5P/i/+L/4f/h/9//3//f/+P/5v/o/+b/5P/j/+P/4v/h/+H/4P/f/97/4P/g/+H/4f/i
/+P/5P/m/+T/5P/j/+P/4v/h/93/2v/V/9T/1//a/9v/2v/a/9r/2v/a/9r/2f/X/9f/
1//X/9n/2f/Z/9r/2v/Z/9j/2P/a/9r/2P/Y/9b/1//X/9j/1v/W/9b/1v/X/9f/1//W
/9f/1//X/9j/2P/X/9b/1P/S/9H/0f/S/9L/0P/O/87/zv/O/87/zv/O/8//0P/R/8//
0P/Q/9H/0f/Q/8//zv/O/9D/0v/Q/9D/0P/Q/9D/0P/O/87/zv/N/83/zf/N/83/zf/N
/83/zf/L/8v/y//L/8n/yf/K/8r/yv/L/8v/yv/I/8n/yf/M/8z/zP/L/8v/zP/M/8z/
zP/N/87/z//R/9P/0//T/9H/1P/U/9X/1v/W/9b/1f/V/9f/1v/V/9T/1f/V/9X/1v/Y
/9b/1f/V/9X/1f/V/9X/1f/V/9X/1f/V/9T/1P/U/9f/2P/Y/9n/2//d/9//4//l/+f/
6P/q/+z/8P/x/+//7f/v//T/+v8EABAAIAAxAEYAXwB4AJMArAC9AMIAuQCkAIYAZABK
ADQAIAAQAAYAAAAAAAAAAAABAAUABwAJAA0ADAAMAA0ADQAMAAwADgAOAA8ADwAQABIA
EwAVABcAGQAcAB4AIAAiACQAJQAmACcAKAAoACUAIgAdABoAGwAaABgAFwAaABoAGAAX
ABcAFwAYABoAGwAaABgAFwAYABkAGQAYABkAFwAVABYAFAAWABwAGwAaABkAGAAXABgA
GAAYABgAFgAWABYAGAAXABYAFwAdACEAIAAcABkAFwAXABcAGQAaABoAGgAbAB0AHgAf
ACAAIAAgACEAIgAjACMAJAAmACgAKgAsAC4AMQAxADAAMAAzADYAOAA4ADoAPAA+AEAA
QQBCAEIAQgBBAEIAQgBDAEUARABCAEEAQQBAAD8APgA+AD0AOwA4ADUAMwAyADIALgAt
AC0AKgAnACUAIwAiACEAHwAeABwAGwAaABgAFwAUABMAEgARAA8ADwAOAA0ADQANAA4A
DwAQABAADQAKAAsADAAMAAsACwAMAA0ADQANAA0ADQANAA4ADgAOAA4ADgAOAA4ADQAP
AA8ADwAPAA8ADwAPAA8ADQAMAAwADAANAA0ADQAMAA4ADgANAA0ADQANAA0AEQASABQA
EgAQAA8ADwAOAA0ADAAMAAwADAAOAA4ADwAPAA8ADwAPABAADgAOAA0ADQAOAA8ADQAM
AAkACAALAA4ADwAOAA4ADgAOAA4ADgANAA0ADQANAA0ADQANAA0ADgAOAA0ADAAMAAwA
DAAKAAoACgALAAsADAAKAAoACgAKAAkACQAJAAgACQAJAAkACgAJAAkACQAIAAoACQAJ
AAoACgAIAAYABgAIAAgACAAIAAkACQAJAAkACAAIAAcABwAJAAgABwAGAAYABgAGAAYA
CAAHAAcABwAJAAkACQAJAAcABwAHAAcABgAGAAYABQAGAAUABgAGAAYABgAGAAYABgAG
AAYABgAGAAYABgAGAAYABgAGAAgACAAIAAgACAAIAAgACAAGAAYABgAGAAYABgAGAAYA
BgAGAAYABgAEAAQABAAEAAYABgAGAAYACAAIAAgACAAIAAgACAAIAAgACAAIAAgACgAK
AAoACgAKAAoACgAKAAwADAAMAAwADQANAA0ADQANAA0ADQANAA0ADQANAA0ADwAPAA8A
EAAOAA4ADwAPAA8AEAASABMAFAAWABYAFQAWABgAGQAaABwAHAAcABwAGwAbABsAGwAX
ABcAFgAWABgAGAAYABcAGgAbABsAGwAcABsAGwAbABwAHAAaABkAGgAbABwAHQAbABsA
GwAbAB0AHQAcABwAHQAeAB8AHwAhACEAIQAhACMAIwAjACIAHgAeACAAHwAdABsAGQAa
ACAAKgAyAEAAUQBiAHcAkACpAMIA1wDgAOEA0ACyAJQAdgBQACgAEgAGAPz/+P/4//j/
+f/7//v/+//9/wAA/v///wEAAAD+//7//v//////AQACAAIAAwABAAEAAgACAAIAAgAC
AAEAAQABAAEAAAD+//7//P/8//7//v/9//3//v/+//z/+//4//f/9//4//z//P/7//v/
+f/5//j/9v/y/+//7P/s/+z/7v/0//P/8//z//P/8//z//L/8f/w//T/9v/4//z/BAAM
ABYAJQAzADoAPgBDAEkATQBRAFcAXABeAGAAYwBmAGgAagBsAG8AcAByAHQAdQB1AHYA
eAB6AHwAfgCAAIQAhQCFAIYAiACMAI8AkACRAJIAkwCUAI0AhgB+AHYAbwBqAGQAXwBe
AFwAWQBXAFYAVABSAFAAUABPAE0ASgBJAEcARgBGAEIAQQBBAD4APgA9ADwAPAA6ADkA
OQA4ADgAOAA3ADcANgA1ADQAMwAzADMAMgAxAC0AKwAqACkAIAAYAA0AAgD7//b/8P/p
/+X/5P/j/+H/3v/d/9z/2//Z/9j/1//W/9X/1P/T/9H/z//P/8//z//R/9H/0f/R/9P/
0v/S/9L/1f/X/9n/2v/g/+b/6//x//z/BwASACEALAA0ADgAPAA+AEEAQwBFAEgASgBM
AE4AUABQAFEAUQBPAE8ATwBQAFIAUgBRAFEATABJAEMAPgAuACQAHgAYABcAFgAWABYA
GAAYABgAFwAYABkAGgAbAB0AHQAdAB4AIAAfAB4AHgAgACAAHgAeAB4AHwAfACAAHwAe
AB0AHAAdAB0AHQAcABwAHQAeACAAIwAjACMAIgAgAB8AHwAgACAAHgAcABwAHAAcABwA
HAAgACEAIgAjACMAJAAkACUAIwAiACEAIAAgACAAIAAgACAAHwAfAB8AHwAfAB8AHwAf
AB8AHwAfAB4AHgAeAB0AHgAfACAAHgAeAB4AHgAeAB4AHgAeABwAHAAcABwAGgAaABoA
GgAcABwAHAAbABkAGQAZABkAGQAZABkAGQAZABkAGQAZABsAGwAcABwAGgAbABsAGgAY
ABkAGQAcABwAGgAXABUAFAASABAADgAKAAgABgAFAAQAAwACAP///f/6//j/9v/0//L/
7//t/+v/6P/l/+L/3f/b/9n/2P/V/9L/0P/P/8v/yf/H/8X/wv/B/8D/v/+4/7L/rf+o
/5X/gv9u/1v/T/9F/zv/M/8w/y3/Kf8m/yD/Hv8Z/xf/E/8T/xb/HP8k/zD/QP9P/2L/
ff+W/7H/xv/X/97/0/+4/5j/ev9e/0r/Ov8o/x7/Gv8a/xz/Hv8f/x//If8j/yf/Jv8m
/yf/Jf8m/yT/Iv8i/yP/I/8i/yL/If8h/x//H/8g/yD/IP8g/yD/H/8e/x3/HP8a/xv/
HP8b/xz/Hv8e/x3/Hf8g/yD/Hv8d/x//H/8g/yL/Jf8m/yb/J/8q/yv/K/8q/y3/Lf8t
/zD/M/82/z3/Pf89/z3/Pf89/0D/QP9A/0D/QP9A/0D/Qv9A/0D/Qv9J/07/Tv9L/0n/
Sf9J/0n/S/9K/0r/Sv9L/0//UP9R/1L/U/9U/1b/WP9Z/1n/Wv9c/1//YP9h/2L/ZP9l
/2X/Zv9q/27/cf9y/3b/eP96/3z/fv+A/4H/gv+B/4L/gv+D/4b/hv+F/4X/if+M/4//
kv+S/5P/k/+S/5j/nf+j/6r/r/+z/7j/uv/B/8X/yf/O/9P/1f/Y/9r/3v/i/+X/6f/q
/+v/7P/t//D/8f/x//H/8//z//T/9f/0//T/8f/u/+j/5P/f/9n/1//W/9X/0//V/9X/
1f/V/9j/2P/Y/9j/2v/a/9r/2f/b/9v/2//b/9n/2f/Z/9n/3P/c/93/3v/g/+H/4v/i
/+L/4v/h/+H/4v/j/+T/6f/s/+7/7P/q/+j/6f/p/+n/6v/q/+r/6v/q/+r/6//r/+n/
6f/p/+r/6v/q/+n/6f/q/+v/6f/o/+L/4P/i/+T/5P/k/+X/5v/o/+j/6P/n/+X/5f/l
/+X/5//n/+f/6P/o/+f/5v/m/+j/6P/m/+b/4//j/+L/4v/i/+L/4v/i/+L/4f/g/97/
3//f/9//4P/f/9//3//e/+D/3//f/+D/4f/g/9//4P/g/+D/4P/g/+H/4f/h/+H/3//g
/+D/4f/i/+L/4v/i/+L/4v/i/+L/4v/h/+H/4f/f/9//3//f/+H/4f/h/+H/4v/i/+L/
4f/k/+X/5v/o/+j/6P/o/+v/7P/t/+7/7//w//H/8v/0//T/9P/0//b/+P/6//z//f/+
////AAACAAEAAQABAAMAAwADAAMABQAFAAUABQAFAAUABQAFAAUABAADAAMABQAEAAQA
BQAFAAgACgAKAAsACwAMAAwADwAQABEAEgAWABsAHwAjACQAIwAkACQAJgAmACYAJgAm
ACcAKAAoACkAKAAnACcAJwAoACgAJgAnACcAJwAnACcAJwAnACcAIwAhAB8AHAAbABoA
GQAYABcAFwAXABcAFwAZABkAGQAYABoAGgAaABcAFwAXABUAFgAcACYAMgBAAE8AZAB9
AJYArwDGANkA3gDZAMYAqACKAG4AWABGADYALgAuADAAMgA0ADUANwA5AD0AQQBAAEAA
QwBDAEQARABGAEYARwBHAEgASABHAEcASABJAEsATABKAEoASgBJAEcARwBHAEYARABE
AEIAQgBEAEQAQwBDAEQARABCAEEAPwA/AEAAQgBDAEIAQAA/AEIAQwBDAEIARQBFAEUA
SABJAEwAUwBTAFEATwBNAEsASwBKAEkASABKAEoASgBMAEwATABOAFUAWgBaAFcAVQBX
AFcAVwBZAFwAXABcAF0AXgBeAF4AXgBgAGAAYQBiAGUAZQBmAGgAaQBqAGsAbABsAGsA
aQBoAGkAbABuAG4AbgBwAHIAdAB2AHgAeQB6AHkAegB6AHsAfQB8AHoAeQB5AHgAdwB2
AHYAdQBzAHAAbwBtAGwAbABqAGkAaQBmAGUAYwBhAGAAXwBdAFwAWgBZAFgAVgBVAFQA
UwBSAFEAUQBRAFAATwBQAE8ATwBPAFAAUABNAEoASwBMAEwASwBLAEwATQBNAE0ATQBN
AE0ATgBOAE4ATgBOAE4ATgBNAE0ATQBNAE0ATQBNAE0ATQBPAE4ATgBOAE8ATwBPAE4A
UABQAE8ATwBPAE8ATwBTAFQAVgBUAFIAUABRAFEAUQBQAFAAUABQAFAAUABRAFEAUQBR
AFEAUgBSAFIAUQBRAFMAUwBQAE4ASwBKAE0AUABRAFAAUABQAFAAUABQAE8ATwBPAE8A
TwBPAE8ATwBQAFAATwBOAE4ATgBOAEwATABKAEsASwBMAEwATABMAEwATQBNAE0ATABL
AEsASwBMAE0ATQBNAEwATABLAEsATABOAEwASgBKAEwATABMAEwASwBLAEsASwBJAEoA
SgBLAEsASgBJAEgASABIAEgASABKAEkASQBJAEcARwBHAEcARwBHAEcARwBIAEgASABH
AEgARwBIAEYARgBGAEYARgBGAEYARgBGAEYARgBGAEYARgBGAEYARgBGAEYARgBGAEYA
RgBGAEYARgBGAEYARgBGAEYARgBGAEYARgBGAEYARgBGAEUARQBFAEUARQBFAEUARQBF
AEUARQBFAEUARQBFAEYARgBGAEcARwBGAEYARwBHAEoATABMAEsASwBOAE4ATgBOAE4A
TgBOAE8ATgBNAEwASQBLAEoASgBKAEoASgBJAEkASQBIAEcARgBFAEUARQBGAEYARABD
AEMAQwBDAEMAQwBDAEMAQwBDAEMAQgBCAEIARABEAEMAQwBDAEMAQwBFAEQAQwBBAEAA
QAA+AD8APQA9AD0AQgBKAFQAYgBwAIMAmACxAMoA5QD6AAUBBgH3ANoAuACgAIoAcgBe
AFIATgBKAEgASABIAEcARwBFAD8AOQA0ADAAMQAxADAALgAuAC4ALwAvADAAMgAzADUA
OgA9AEEARABEAEQARABDAEMAQwBDAEIAQABAAD4APgA+AD4APQA9AD4APgA8ADsAOwA7
ADwAPgA+AD4APQA9ADwAPQA9ADwAOwA5ADcAOAA2ADgAPgA9ADoAOQA4ADcANgA2ADYA
NgA4AA==
         </WaveFormData>
      </LeadData>
   </Waveform>
</RestingECG>
