# Supplementary material for: Detection of Left Atrial Enlargement Using a Convolutional Neural Network-Enabled Electrocardiogram
Source: Front Cardiovasc Med. 2020 Dec 17;7:609976. doi: 10.3389/fcvm.2020.609976 (PMC7773668; doi:10.3389/fcvm.2020.609976)
Supplement: Supplementary file 2 [file Data_Sheet_2.ZIP › normal1/1802010036_8004_0000000X.XML]

<?xml version="1.0" encoding="Windows-1252"?>
<!DOCTYPE RestingECG SYSTEM "restecg.dtd">
<RestingECG>
   <PatientDemographics>
      <PatientID>1802010036</PatientID>
      <PatientAge>77</PatientAge>
      <AgeUnits>Years</AgeUnits>
      <Gender>Female</Gender>
      <PatientLastName>yaoxiulan</PatientLastName>
   </PatientDemographics>
   <TestDemographics>
      <DataType>Resting</DataType>
      <Site>1</Site>
      <AcquisitionDevice>MAC55</AcquisitionDevice>
      <Status>Unconfirmed</Status>
      <Priority>Normal</Priority>
      <AcquisitionTime>09:18:41</AcquisitionTime>
      <AcquisitionDate>07-06-2015</AcquisitionDate>
      <CartNumber>1</CartNumber>
      <AcquisitionSoftwareVersion>009C</AcquisitionSoftwareVersion>
      <XMLSourceVersion>MAC5000 v1.0</XMLSourceVersion>
   </TestDemographics>
   <RestingECGMeasurements>
      <VentricularRate>66</VentricularRate>
      <AtrialRate>66</AtrialRate>
      <PRInterval>164</PRInterval>
      <QRSDuration>102</QRSDuration>
      <QTInterval>454</QTInterval>
      <QTCorrected>475</QTCorrected>
      <PAxis>74</PAxis>
      <RAxis>-41</RAxis>
      <TAxis>43</TAxis>
      <QRSCount>11</QRSCount>
      <QOnset>211</QOnset>
      <QOffset>262</QOffset>
      <POnset>129</POnset>
      <POffset>169</POffset>
      <TOffset>438</TOffset>
      <ECGSampleBase>500</ECGSampleBase>
      <ECGSampleExponent>0</ECGSampleExponent>
   </RestingECGMeasurements>
   <Diagnosis>
      <Modality>Resting</Modality>
         <StatementCount>3</StatementCount>
         <LabelText>12SL ��ϳ���</LabelText>
      <DiagnosisStatement>
         <StmtFlag>ENDSLINE</StmtFlag>
         <StmtText>�������</StmtText>
      </DiagnosisStatement>
      <DiagnosisStatement>
         <StmtFlag>ENDSLINE</StmtFlag>
         <StmtText>������ƫ</StmtText>
      </DiagnosisStatement>
      <DiagnosisStatement>
         <StmtFlag>ENDSLINE</StmtFlag>
         <StmtText>�쳣 ECG</StmtText>
      </DiagnosisStatement>
   </Diagnosis>
   <Waveform>
      <WaveformType>Rhythm</WaveformType>
      <WaveformStartTime>0</WaveformStartTime>
      <NumberofLeads>8</NumberofLeads>
      <SampleType>CONTINUOUS_SAMPLES</SampleType>
      <SampleBase>500</SampleBase>
      <SampleExponent>0</SampleExponent>
      <HighPassFilter>16</HighPassFilter>
      <LowPassFilter>150</LowPassFilter>
      <ACFilter>NONE</ACFilter>
      <LeadData>
         <LeadByteCountTotal>10000</LeadByteCountTotal>
         <LeadTimeOffset>0</LeadTimeOffset>
         <LeadSampleCountTotal>5000</LeadSampleCountTotal>
         <LeadAmplitudeUnitsPerBit>4.88</LeadAmplitudeUnitsPerBit>
         <LeadAmplitudeUnits>��V</LeadAmplitudeUnits>
         <LeadHighLimit>2147483647</LeadHighLimit>
         <LeadLowLimit>268435456</LeadLowLimit>
         <LeadID>I</LeadID>
         <LeadOffsetFirstSample>0</LeadOffsetFirstSample>
         <FirstSampleBaseline>0</FirstSampleBaseline>
         <LeadSampleSize>2</LeadSampleSize>
         <LeadOff>FALSE</LeadOff>
         <BaselineSway>FALSE</BaselineSway>
         <ExcessiveACNoise>FALSE</ExcessiveACNoise>
         <MuscleNoise>TRUE</MuscleNoise>
         <LeadDataCRC32>1847472886</LeadDataCRC32>
         <WaveFormData>
DgAOAA4ADgAKAAYAAgD+/wAAAgAEAAYACwAOABEAFAAUABQAFAAUABoAHgAiACYAIgAg
AB4AHAAdAB4AHwAgAB0AHAAbABoAIQAoAC8ANgAuACYAHgAWABgAGgAcAB4AIgAkACYA
KAAfABgAEQAKAAgACAAIAAgACAAIAAgACAAFAAQAAwACAPz/+P/0//D/9P/4//z/AAD+
//7//v/+//r/9v/y/+7/8v/2//r//v///wAAAQACAAAA/v/8//r/9//2//X/9P/1//b/
9//4//b/9v/2//b/9P/0//T/9P/3//r//f8AAP3//P/7//r/+//8//3//v/7//r/+f/4
//3/AAADAAYAAQD+//v/+P/1//T/8//y//r/AAAGAAwABwACAP3/+P/6//z//v8AAAUA
CAALAA4ADAAMAAwADAAGAAIA/v/6////AgAFAAgAAgD+//r/9v/8/wIACAAOAAwADAAM
AAwACgAIAAYABAACAAIAAgACAAUABgAHAAgACgAKAAoACgAMAAwADAAMAAcABAABAP7/
/P/8//z//P8AAAQACAAMAAkACAAHAAYACQAMAA8AEgAMAAgABAAAAAUACAALAA4ACgAI
AAYABAAIAAoADAAOAAsACgAJAAgACQAKAAsADAAKAAgABgAEAAsACAALABUAFAAPABIA
FgAVABEAEAAPAAkABwAGAAIABAAMABIAGQAWABcAFgAOAAwADQAQABgAFAASABUAFQAR
ABEADwALAAYACgAHAAcADgARAAwABwANABIAGAAVABIAEwAOAAsACAADAAEAAAAEAAUA
CgAJAAEAAwADAAUABwAHAAEA/f8CAAkACwARAAUAEAALAPb/6f/l//f/AwAHAB0AGQD2
/+j//P8RAA0A+//4//X/9/8CABQAJgAqADEAQABEAEcAUQBoAHEAZgBkAGEAVwBhAFgA
MgAvAD4AIwACAAoAHwAbAA8AEgAUAPv/8P8KAAwACgASAA4ABwAEAAMA/f/8/wIACgAG
AAQACQAIAAIAAQAGAAcABQAGAAQAAQD6//z/BQAIAAMABAACAP//+//+////AQAEAAIA
+v/8/wEAAQD//wEAAQAAAPv//v8CAAAAAQAAAP///v8DAAcACgANAA4ACwAHAAgABgAD
AAcABwAAAP7//v/3//r/BgAPAAIABgATABEABwD//wkADQANAAcAAQD3/+//+v8HAA8A
FQAQAA8ADwAPABQAGQAZABMAFgAdACQAHwAYABMAEgASABcAGgAhACkAIAAbACAAJQAo
ACsALQA4AD4AOAAzADQANgAuADEANAA1ADYAPAA7ADUANgA0ACQAKAA5AEEAPQAwAC8A
LQAsACoAJwAkACMAJAAgAB4AHwAcABwAGgAZABQAEAAOABAAEwARAAcABwANAA4ADQAI
AA8ABwAEAAIABQAFAAgADgAOAAUACQAHAAUA/v8FAA4ADQAEAPj/9/8CAAQABQAOAAoA
BQD//wEACQAHAA8AEQANAAsACAADAAEA+v/+/wYABwAFAAMABgALAAsACQAHAAUAAwAB
AAEADQARAA4AFwAdABgAEAAEAAIABAAGAP7/AgAHAAkABwD/////CQANAAMAAgACAAIA
EwAQAAYABQAIAA0ADQAJAAwACQAGAAoACgAFAAsACQADAAAAAwAAAAMABwAGAAQACQAO
AA0ACgADAAMABAAIAAEA/P/+/wMABgACAPz///8EAAMA/P/9/wIABQAGAAIABQAFAAYA
DQALAAIA/v/6/wIABwACAP//AgAKAAQAAAAAAAEABgANABwAEgAOABAACwAJAP7/+P/7
////AwAQAA4ABwD+/wEACQAHAAAA/v8GAA4ACAALAAkAGQAXAAgAEgAOAA4ADgAOAA4A
CwAIAAUAAgAHAAoADQAQAAwACAAIAP7/AgALAAsABwAGAAgABwADAAYABwAGAAkADgAQ
AA4AEgAVABcAHAAjACMAHAATAA0AEAAYABcAGAAbABsAGQAbABcAEwAMAA4ACQAJAA8A
EQANAAkADgAUABoAFwAYABsAFQATABMADwALAAoADAALABEADwAIAAsACwANAAwACwAH
AAUACgARAAcABQAJAAoAAQAAAAcAGQAnABsABwADABUAHAAKAAQACwADAP//FgAfABMA
FgAWABQALAA3ADQAQABRAGMAcgCBAHwAZgBrAGkASQBaAGwAQQAYAB8ALAAgABUAGwAd
AB4AHgAVACQALAAcABoAIgAeABcAGgAbABcAGAAZAB4AFwASABUAEAAGAAEACQANAA4A
EgAUABMADgASABYAFgAOAAwABwADAP7/AAAFAAkADgAOAAEAAAACAP//AwAJAA0AEAAG
AAQAAwD8/wIABAAGAAgACAAJAAkACQAGAAEA+//6//////8GAAkAAQD+//3/9f/5/wYA
EAAEAAIACwAFAPf/9P8BAAgACwAJAAcAAQD9//7/AwADAAEAAgAFAAkADQAUABkAGQAT
ABcAHQAjAB0AGQAXABkAHAAcABwAIAAlAB4AGQAeACMAJQAlACQALAA1ADAALAAuADEA
KgAuADIAMAAuADEALQAuADYAOwAyAC0AOQA8ADMAKQApACgAKAAnACUAIwAjAB0AFAAN
AAkAEAAWABoAHwAaABQAEAAQABQAEQAGAAUABQAEAAEA+v8HAAMABAAGAAUAAQAAAAIA
AwD7/wAA///7//T/+/8EAAUA/v/0//X/9v/w/+n/6v/v/+//7v/1//X/7//z//H/9P/3
//n/+f/w/+b/5//s/+3/6//p/+z/7f/t/+v/6f/r/+v/6//t//H/7//m/+n/9P/w/+n/
3v/c/+D/5P/e/+P/6f/s/+v/4v/h/+r/7f/l/+T/5P/k//D/6v/d/9n/4//t//L/8//w
/+v/5v/o/+r/5f/r/+n/4//i/+f/5v/m/+f/4//e/+f/7v/v/+7/4//h/+D/4v/j/+T/
7P/3//b/8P/o/+n/7P/p/+D/3//n/+3/8f/w/+v/5f/g/+H/6P/m/+n/7P/v//H/6f/j
/+X/7v/p/+b/5P/l/+r/8f/4/+j/3v/a/9//5//m/+r/6P/n/+b/7v/w/+v/5P/p//b/
9//z//T/7v/s/9z/1f/b//f/BQD2//P/8v/x//D/9v/w//D/9//x/+n/6f/q/+//7//y
//X/8f/x//L/8P/p/+j/5f/j/+7/+f8CAAQA/f/5//f/+v/z/+7/7v/r/+z/7//w/+//
5f/m/+D/3f/o/+//7v/t/+//8v/2//H/7f/t/+f/4//l/+P/5P/m/+z/7f/y//H/5P/h
/9z/2f/e/+P/4v/j/+P/5//m/+n/5f/o/+3/5P/f/+3/5//D/8P/6f/t/97/5v/g/9f/
3f/d/9T/2//t/+z/6v/4//j/6f/s/w4ALQA1ADoARQBMAEgAQQBBADMAHAAQAA8AEgAH
AP7/AgD5//H/9//u/9z/5//w/9z/zv/Y/+r/8P/z/+3/6f/g/9z/5P/s/+j/5v/s/+r/
4//h/+f/6//s//D/7v/r/+T/5v/u/+7/5v/k/+H/3//c/+D/4//n/+z/7P/h/+L/5v/l
/+f/6//t/+7/5//o/+r/5v/m/+b/5v/m/+f/6f/q/+v/7v/t/+v/7v/w/+3/8f/x/+7/
8P/0//H/7//2//r/6P/q//X/8f/l/+P/8f/5//3//P/7//b/8//5/wEABAAFAPv/8//s
/+X/7//5//7//f8AAAcADgAJAAoACwAQABYAEgAQABIAFQASABEAGgAjACEAHwAcACIA
KQAiABwAHAAgABwAIwAqACcAJAAmACEAIAAmACkAHgAeACsALwAnACEAIwAkACYAIQAd
ABkAFwAXABIADwAPAA4ADgAMAAsACQAGAAUACAALAAkA/////wQABAACAPz/AAD3//P/
8P/1//X/+P/+/wMA/f8EAAUA+//w//P/+P8AAPz/9f/5//3/+P/y//T/9//1//L/9//+
//3/BgAJAAMA///6//P/9P/w//f/AgADAAEA//8CAAMAAQD9//n//f/9//3///8KAA0A
CQARABgAEgAJAPz///8GAA0ACgAJAAkABgD/////AwARABkADQAMAAwADAAZABQACAAF
AAoAEQATABEAEgAPAAwAEAANAAcADAAJAAgACgASABQAEQARAAwABgANABIAEQAOAAcA
BwAIAAwACAAGAAsAEwATAA4ABwAJAA0ACwADAAMACAANABAADgAPAA8AEAAXABQADAAJ
AAYACwAPAAkABQALABQADwAMAAkACQANABMAIQAWABEAEgAPAA8ABgACAAYACQAMABgA
FAAJAPz/+/8EAAMA/f/8/wIACgAEAAcABAAVABQABgD0/wwACgAKAAoACgAHAAYACQAC
AAAABQABAPn/+f/6//j/8//w/+//7P/t//P/9v/1//r/+f/5//z/AQAEAAAA+v/3//n/
AAD+//7////9//n/+f/+/////f8EAPz/9//4//X/9P/x//f//v8AAPv/+v/7//j/9//4
//X/8v/y//X/9f/6//n/8//3//b/+f/5//n/9f/z//j///8BAPX/7//m/+f//P8FAP//
AQDx//f/DQD///L/+P/4//H/6f/v//z/AQD5/+j/9P8SABQAHwA4ADQAMwBJAFAAUQBm
AHQAawBRAD0ANgAoACEAHAADAAIAGAAhAA0A/f8GAAwABwAQABIA8v/z//z/+f/z//j/
+//5//z//P/+//T/7P/3//j/9P/1//r/+//5//r/+v/5//T/+P8AAAAA+P/2//j/9//1
//r/+//9/wAA/v/2//j//f/9//3///////7/+f/8/wAA/v/9//r/9//0//j/+//9////
///9//r//P/8//n//f/9//3/AAAFAAMAAAAIAA0A/P/6/wUAAQD1//T/AQAIAAsABwAF
AP//+/8CAAsADwARAAsABwAEAAEACwATABYAEwAUABkAHgAXABoAGwAgACYAIQAeAB8A
IQAhACEAKwA1AC0AJwAgACIAMgAyADMAOgA5ADAAMgA0ADAALgAxAC0ALgA2ADsAMgAw
AD0AQQA5ADAAMQAxADIALgArACgAJwAlACAAHQAdABwAHAAaABkAFgASABAAEgAVABEA
BQADAAcACAAHAAIADQAJAAoADAAOAA0ADwAUABMACQAMAAkABwAAAAcAEAASAAoA////
/wcABgAEAAoACAADAP3///8AAPv/AAD//wMABwAKAAsACgAGAA0AGAAUAA8ACgAKAAsA
CwAJAAcABAABAP7//f8JAA0ACgATABYADgADAPT/+f8AAAcABAAGAAkACQAFAAAAAQAM
ABEABwAGAAYABgASAAwA///7////BQAGAAMABwAFAAMACAAEAP3/AQD9//3//v8FAAYA
BwAJAAYAAgAHAAwACwAIAPz/9//z//L/9f/4/wIADwANAAYA/f/9/wYABwACAAUABwAJ
AAkABAD///v/+P/7////+v/6//r//v8BAPr/9f/6/wQAAAD+//3///8FAA0AFQAEAPn/
9P/4/////f8AAPz/+f/2//z////7//X/+/8JAAkABAAEAAQABgD6//f/9/8JAAkA/P/w
/wQAAQAAAP///v/8//r/+P/2//v/AAAFAAoABwAEAAEAAgD3//T/+P/z//D/8//3//j/
+f/7//3//f/+/wAA///6//n/9v/0//X///8FAAQAAQD8//n/+//0//f//f8AAAEAAgAB
AP7/+P////3//v8FAAQA+//y//L/9v/7//f/9//5//X/8//z//P/9v/6/wEA/P/7//T/
6P/v//L/9//5//n/8//v//L/4f/j//H/9//y/+//7v/z//v/9//d/+f/CwAJAPL/6P/s
//X/5//b/+b/8//9/wIA9v/y/w4AIQAaABoAJQA/AFQATQBIAGIAawA3AB8AQABMAC8A
GAAVAAoA/v/7/wMA///2//b///8GAPz/+P/2//7/+v/z//P/8//u/+7/8//6//X/8v/4
//j/8//z//L/7//p/+b/7P/v/+7/9v/6//r/8v/w//H/8f/w//b/8v/x//H/7P/m/+r/
8f/z//D/8f/w/+7/5v/o/+v/6P/t//D/8//2//L/7//r/+f/7v/x//P/+v/2/+//7//r
/+r/7P/w/+3/7f/2//z/7P/s//f/8//n/+b/8//6//3///////v/+f/5//v/+P/z//X/
9//6//3/BQALAAwABwAEAAcACgABAAQABQAKABAADQAMAA8AEwALAAcADQATAA4ACQAD
AAYAGQAeACQAMAAqAB4AHQAcAB4AHgAjACEAGgAcABsADAAOAB0AIwAdABUAFwAYABoA
FwATAA8ADQALAAYAAwADAP///P/3//P/8//w/+//8v/4//f/7v/v/+//7v/r/+T/7f/n
/+b/5v/h/9v/2P/Y/93/2f/i/+X/5P/e/+b/8P/w/+j/3f/d/+H/3P/W/9j/3P/d/93/
5f/l/9//4//h/9//3//e/9v/2v/U/9n/4v/g/9v/1v/W/97/4f/i/+P/4f/d/9n/1//d
/93/1v/b/+f/5P/e/9T/1v/a/97/2P/a/93/3f/Z/9D/zf/U/9X/zv/O/8//0P/b/9T/
xv/B/8v/1//e/+H/3//Z/9P/1P/U/8//1f/T/8z/yv/O/8z/x//F/77/tv/C/8z/0P/S
/8f/xf/E/8b/w//A/8T/y//O/8z/yP/N/8//y//B/7//vP+7/7j/sP+5/7//xv/T/8//
xP++/7j/yf+//8b/yP/I/8j/yP/G/7z/uP+7/77/vf/E/8z/x//B/77/u/+7/7//xP/G
/8L/xP/E/8X/xv/L/87/yv/H/8f/yf/Q/87/zP/P/8//zP/N/8z/yf/D/8b/wv/B/8f/
yf/D/73/wv/G/8v/x//J/8v/x//F/8f/xf/G/8j/yv/J/8z/yf/C/8X/xv/J/8X/wf+3
/6//uv/F/8v/1f/R/87/vf+0/8P/y/+7/7//2//T/7f/vP/S/8z/uf+3/7n/xP/J/8X/
0P/e/9r/2v/l/+L/3P8DACsAJAAlADAAIAAZACUAEwD6//7/AQDs/+X/8P/s/9f/x//X
//L/5v/N/9b/3v/O/9D/2v/Y/9P/1v/Z/9f/2v/a/9z/0v/K/9D/0P/L/8v/0//X/9j/
3P/e/93/2P/c/9//3P/R/8z/0f/T/9T/3P/a/9n/2f/U/9D/1P/b/93/2f/Z/9f/1P/Q
/9L/1f/S/9P/1P/V/9b/2f/b/9z/3f/g/9//3f/g/97/2f/b/9n/1P/U/9b/0f/V/+L/
7P/g/+H/7f/q/9//2P/h/+T/4//l/+f/5f/l/+v/8//2//f/8P/r/+f/4//u//f/+//5
//f/+f/7//H/9//9/wcAEgANAAgABwAHAAcABwARABsAFgATAA8AFAAhAB4AHAAgACMA
HAAgACQAIAAcAB0AFwAbACYALgAoACIAKwArAB8AEQANAAgABAALAA8AEwAZABgAFAAS
ABMADgAKAAQA///5//T/8f/y//z////6////AwAEAAMA/v8EAPv/9//0//H/7f/s/+7/
9v/z//3/AQD4/+7/8v/4//z/9v/t/+//9f/y/+7/8v/4//n/+f8BAP//9//5//X/+///
/wIAAwD///j//P8EAAQAAQD+/wAAAwADAAEA//8EAAcACgAPABUAEwAKAA0AEgAMAAMA
9v/7/wIACQAGAAgACwALAAcAAwADAA0AEQAIAAgACQAKABcAEgAGAAMACQARABQAEwAR
AAsABQAGAAIA+/////v/AgAKABgAIAAbABkAEgAKABEAFgAVABIADAALAAsADgAJAAQA
BgALAAwACAACAAUADwARAA0AEQASABMAEgAMAAcAAwAAAAMABAD+//3//P8DAAcAAQD9
/wYAEgAQABAACAAFAAYACQATAAQA+//4/w8ADwDy//D/BAAGAAgACgAMAAoAAAD8////
AQD//wUADAAIAAEA/f/5//r///8FAAgAAwAEAAMAAwAFAAkACwAGAAMAAwAFAAwACgAI
AAsACwAKAA0ADgANAAYACAADAAEABQAFAP3/9f/+/wYADwAPAA0ADQAHAAMAAgD9//v/
+v///wEABwAHAAIABwAKAA8ACwAHAP3/9f/6/wEAAwAJAPX/8v/z//b///8NAAcA7//x
/w8ADQD8//7/+P/v//n/9f/g//H/DwAMAAgAFAAUABMANgBGADkAQwBaAGcAYABUAGMA
bQBXAEAAPAA5ACIAHwAiABIAFwAbAAkABAASABUADgAUAAwADQAWABMADQAIAAMA+f/0
//3/BgADAAIADwAUABQAGQAUAA8ABwACAAcABwADAAgADwAQAAkACAANAA8AEAAYABIA
DwANAAYAAgAGAA0ADwAKAAkABgACAAIACAAPABAAEwAUABUAFgATABMAEgARABEADQAI
AAgADAALABEAEwANAAwADQAHAAkAFAAcAA4ADQAXABIABQD//wkADQANABIAFwAYABsA
HwAlACYAJQAgAB8AHwAfACYAKwArACUAJQApAC0AJQAlACUAKQAuADEANAA7AEMAOQAx
ADMANQAzADEALgA0AEMAQgBCAEgARAA6ADsAPABBAEYAUABTAEsATABKADoAOgBJAE8A
SQA9ADsAOAA2ADgAOQA6AD0AOAAwACoAJwApACwALQAvACcAIAAbABoAJAAlAB4AIQAn
ACgAJwAiACYAHQAZABYAEwAPAA4AEAAVABEAGgAdABcADgATABoAHwAaABIAFQAfACAA
IAAoAB8AFQAKAAcADQALABMAFQAZAB0AIAAhAB0AFgAaACIAIAAbABYAFgAXABcAFQAT
ABUAEwARABEAHAAfABsAIwArACYAHgASABQAGAAcABYAGAAbABsAFwAUABUAIAAlABgA
FgAVABQAJAAiABkAGQAaAB8AHwAbABsAFwATABYAFgARABcAFQAWABoAJAAoACYAJQAf
ABgAHQAgAB0AGAATABMAFAAYABoAGgAhACsAKAAgABYAFQAeAB8AGgAdACEAJQAnACQA
HwAbABgAGwAdABYAFAASABsAHwAZABUAGQAiAB0AGgAVABUAGQAfAC4AJAAgACIAIwAn
ACIAIgAdABsAGQAgACMAHwAZAB8AKgApACMAIgAQABQAMgAdABAAFwAcACEAJgArACYA
JwAvACkAIQAhACIAIgAfAB8AHwAgACMAJwAoACQAJgAmACcAKAAtADAALAArAC0AMQA6
ADMALgAuACsAKgAtAC4ALQArADAALgAvADEAMQApACEAIgAkACcAIQAkACkAKAApAC0A
KwAsAC4ALgAtADAALQAjACMAIQAhACgALQAsAC0AKwAtACoAKwAdABgALwAsACcALwAl
AC0AOwAXAA8AQABWADoAKQAjABMACAAVADEAOAAiACoAUABdAFgAXgBrAHEAdgCHAJQA
lACVAIcAgQCMAHQAXQBYAE8ATgBMADUAKQA3AEIAPAA9ADoAIgAQABsALgA1ADkANwA1
AC4ALAAqACwAIgAaACYAKAAlACcAKQApACYAJgAnACcAIwAoADAAMAAoACYAKAAnACUA
KgAtAC8AMgAwACQAIgAjAB8AIwApAC0AMAAlACIAIAAYACAAJgAsADIAMAAxADEAMQAv
ACsAJgAmACgAJwAtAC8AJwAkACMAGwAiADIAPwA2ADEAOQAyACMAHQAnACsAKwApACkA
JQAjACcALQAuAC0AMAAzADcAOwA7AD0AOgAxADEANwA9ADcAOAA5AD4ARABHAEgATQBT
AEwARwBMAFEATABJAEUASgBWAFQAUwBYAFYATABNAE4AUQBSAFgAVwBUAFgAWQBMAEwA
WQBdAFUATQBNAEwATABIAEUAQgBBAD0ANgAxAC8ALAAsACoAKQAoACYAJgAqACwAJwAa
ABcAHAAcABoAFAAeABkAGQAaABwAGwAdACIAHAAPAA8ACQAFAP7/BQAOABgAFgARABcA
GQAUAA4AEAAOAAkAAwAFAA4ADQAWABkAFgAVABMADwAJAAAAAgAIAAoABwAEAAYACwAL
AAkABwADAP//+//5/wAA///3//v/BwAEAP7/9P/0//j//P/2//T/8//v/+f/5P/l//D/
9f/q/+j/5//m//H/6v/c/9f/3f/l/+j/5//l/+H/3f/g/93/1//c/9n/1//Y/9//4P/c
/9v/1f/O/9j/4P/i/+L/3f/d/97/4v/d/9r/3v/l/+T/3v/W/9f/2//Z/9H/0f/U/9f/
2P/U/9n/3f/i/+3/5//c/9b/0P/c/+P/4P/f/97/5P/c/9b/1P/V/9r/4f/w/+T/3v/e
/9r/2//T/9D/1v/b/+D/7v/i/9X/yP/N/9L/1//c/+H/3P/d/+X/4v/b/9z/3v/e/9v/
2//b/9n/2//e/97/2f/a/9n/2f/f/+f/7f/s/+P/3//d/+D/3v/c/9//3//b/93/3f/b
/9T/2P/V/9X/3//l/+P/4f/f/+D/4v/b/93/4f/f/9//2//T/87/yv/K/8n/zP/J/8b/
zf/S/9n/1f/R/8f/v//H/8//0v/Z/+f/2v+t/6j/w//B/7f/1f/n/9X/vf+6/8r/zv/F
/8X/0f/U/83/w/+6/7r/1v/q/9//5P8GABUAGwAoAB8AGgAsAC8AIwAnABYA8P/f/+D/
7f/2/+T/1f/j/+H/yv/G/8//1P/I/8D/xP/O/8z/x//K/83/y//O/8//1P/N/8j/zv/M
/8X/w//C/7//uf+2/7z/vf+6/8D/xP/E/7z/uv+3/7X/sv+2/7r/v//F/8b/tv+y/7H/
q/+u/7H/sv+y/6r/rP+v/6z/sf+y/7P/tP+x/6//rP+p/7H/s/+0/7r/tP+t/63/qf+o
/6z/sv+x/7L/vP/D/7T/sf+5/7L/o/+g/63/tP+3/7T/s/+u/6v/sf+5/7z/vf+8/7v/
u/+7/73/v/+8/7P/u//H/9P/0//N/8n/yf/K/87/0P/W/93/1P/P/9T/2f/Z/9f/1P/a
/+L/3P/X/9j/2v/S/9X/2P/b/9z/4v/h/+L/6P/r/+D/2//n/+r/4f/c/9//4f/k/9//
2f/T/8//0P/M/8r/y//K/8r/yP/H/8L/vv+8/77/yf/L/8X/yf/H/8T/v/+2/7//uf+4
/7j/uv+3/7f/uv+//7n/wP/B/7r/sv+4/8D/xv/A/7f/uf+6/7T/rf+u/7P/tf+2/7//
v/+3/7n/tf+7/7//wv/D/7v/sv+0/7r/vP+7/7r/vv/D/8P/wf+//7//vf+7/7v/wv/D
/73/w//G/77/s/+k/6n/sv+7/7r/vf/B/8L/v/+4/7f/wP/D/7j/tv+1/7T/xf/C/7j/
t/++/8X/x//F/8P/v/+7/77/wP+9/8X/xf/A/77/wv/A/73/vf+4/7L/vf/G/8n/yv/D
/8P/xP/I/8P/vv/A/8X/yv/I/8T/yf/N/8v/w//D/8X/x//H/8L/wv/B/8H/x//K/8T/
w//C/8j/y//E/7//wf/K/8X/wv/N/8//x//W/9L/0P/O/8z/1P/Q/9L/2//Z/9P/1f/Y
/9X/0f/Q/8//yv/L/83/zP/K/87/0P/T/9r/4f/m/+T/3f/Z/9f/2v/Y/9j/3f/f/93/
3//f/93/2f/e/9z/3f/j/+X/3//Z/9z/4P/l/+H/3v/f/9r/1//Y/9X/1f/W/93/3//l
/+X/2v/Z/9b/1f/Y/9v/2P/X/9f/2//a/93/3//Y/+P/5v/h/9n/1f/l/9//z//b/+b/
4v/g/83/wf/V/97/4f/1//z/4P/Q/+j/+f/4/wQAHQAvADgAOQBCAFAASwA/ADUAIAAU
ABEACgD7//D/6v/v//f/+f/o/+D/8f/2//D/6v/n/+7/6f/h/+X/5//k/+b/5v/q/+L/
3P/n/+r/6P/r/+n/5f/e/9r/3//h/9//5v/t/+7/5//m/+j/5//l/+r/6P/p/+v/6P/j
/+j/8P/z/+7/6//m/+D/4f/o//D/8v/z//L/8f/w/+3/7f/s/+v/8P/v/+3/8P/y//H/
9//5//P/8v/z/+3/6v/y//f/5v/o//X/8//p/+j/9f/8/////v/9//j/9f/9/wUACAAJ
AAoACwANAA8AEQATABAABwAMABMAGgAVABgAGQAeACQAIgAiACYAKwAgABkAHAAfACQA
JwApADQAOwA0AC4ALgAwACgAKwAuADMANgA+AD8APABAAEEANAAsADMAMQAjAB0AIQAk
ACgAJQAjACEAIQAjACAAHwAhAB8AHgAbABkAGgAYABgAHAAcABcACgAHAA0ADgANAAgA
EgANAA0ADgANAAkACAAKAAsAAwAIAAcABgAAAAgAEgAWABAABwAJAA0ACgAGAAoADAAJ
AAUACQAKAAUACgAJAAkACQAIAAUABAAAAAcAEgAQAAsABgAGAAcABQABAP3/AAABAAIA
BQANAA0ABgALABcAFgASAAoACwAQABUAEAAVABsAHgAdABIADwAWABcADgAOAA8AEAAc
ABYACQAFAAwAEwAVABMAGAAXABYAHAAeABkAHwAdABkAGAAdABwAHAAdABkAFAAaAB4A
HAAYABIAEQARABQAFAASABcAHwAfABoAEwAVABgAFwAQABEAFgAZABoAFgAYABcAFwAd
ABsAFAASABAAFQAZABMADwAVAB4AGQAWABUAFQAZAB8AKAAaABIAEAATABkAFgAYABUA
EwARABgAHQAZABMAGQAjACUAGgAMABEAFAAXABoAHQAWABUAGwAZABMAFQAYABoAGQAb
AB0AFwAXABgAFgAUABgAGgAdAB4AIQAiABwAFwAVABUAGgAZABoAIAAjAB8AHwAdABkA
FQAaABgAGQAdAB8AGQATABIAFAAXABEAFAAZABgAGQAUAA0ACQAGAA0AEQAZABsAEgAV
ABYAGQAdAB8AGwAZABYAFwATABMAIQAgAAMA/P8hACkAGQAlAC8AGwAPABQAIgAiAAkA
DQAjABoABwALABoAJgAyAEYATQBMAFYAZQB1AIoAkQCGAHYAbwB3AHMAWABEAEEAQAA9
ADQAKAAlACkAKwAUABoAQQAuAA4AHAAeACgAJgAhAB4AHQAXABYAGwAgABkAFAAbABoA
FAATABQAEwAPAA4AFgAZABgAIAAhAB4AEwAOABIAEwATABoAFgAVABUAEAANABQAHgAj
AB4AGwAWABAADgASABcAFgAaABwAHgAgABwAGwAZABcAGwAZABYAGAAYABUAGQAZABYA
IgASAA==
         </WaveFormData>
      </LeadData>
      <LeadData>
         <LeadByteCountTotal>10000</LeadByteCountTotal>
         <LeadTimeOffset>0</LeadTimeOffset>
         <LeadSampleCountTotal>5000</LeadSampleCountTotal>
         <LeadAmplitudeUnitsPerBit>4.88</LeadAmplitudeUnitsPerBit>
         <LeadAmplitudeUnits>��V</LeadAmplitudeUnits>
         <LeadHighLimit>2147483647</LeadHighLimit>
         <LeadLowLimit>268435456</LeadLowLimit>
         <LeadID>II</LeadID>
         <LeadOffsetFirstSample>0</LeadOffsetFirstSample>
         <FirstSampleBaseline>0</FirstSampleBaseline>
         <LeadSampleSize>2</LeadSampleSize>
         <LeadOff>FALSE</LeadOff>
         <BaselineSway>FALSE</BaselineSway>
         <ExcessiveACNoise>FALSE</ExcessiveACNoise>
         <MuscleNoise>TRUE</MuscleNoise>
         <LeadDataCRC32>2818739101</LeadDataCRC32>
         <WaveFormData>
DAAMAAwADAAMAAwADAAMAA4ADgAOAA4AEQASABMAFAAXABgAGQAaAB4AIAAiACQAIQAg
AB8AHgAeAB4AHgAeAB4AHgAeAB4AIwAmACkALAAnACQAIQAeAB0AHAAbABoAHgAiACYA
KgAlACAAGwAWABQAEgAQAA4ADgAOAA4ADgAJAAYAAwAAAP7//P/6//j/+f/6//v//P/7
//r/+f/4//T/8v/w/+7/8v/2//r//v/8//r/+P/2//P/8v/x//D/8P/w//D/8P/y//T/
9v/4//X/9P/z//L/9P/0//T/9P/0//T/9P/0//b/9v/2//b/9//4//n/+v/8//z//P/8
//r/+v/6//r/+P/2//T/8v/0//b/+P/6//z//P/8//z/+P/2//T/8v/z//T/9f/2//j/
+v/8//7//v/+//7//v/7//r/+f/4//n/+v/7//z/+//6//n/+P/4//j/+P/4//v//P/9
//7//P/6//j/9v/2//b/9v/2//f/+P/5//r//P/8//z//P/8//z//P/8//n/+P/3//b/
9f/0//P/8v/1//j/+//+//v/+v/5//j/+//8//3//v/7//j/9f/y//X/+P/7//7//P/6
//j/9v/5//r/+//8//v/+v/5//j/+f/6//v//P/7//r/+f/4//7/AAADAAcACAAIAAgA
BgAEAAIABAAIAAQAAgAAAP7//f/9/wIABgAEAAQAAwACAAMAAgD+////AgAAAP//AAD8
//n/9v/z//T/9P/2//n/+//9//r/+P/3//j/9//2//X/9v/3/+//7//y//D/8P/1//L/
8v/y//P/9P/3//j/9f/z//L/8f/w//P/+P/3/+z/9P/z/+X/7f/x/+X/4v/u//j/9P/u
/+3/9v8CAAIA9//1/wIADQAMABMAIgAkACgAPQBBADoAPwBLAEMAGwDr/8P/q/+d/5b/
lP+X/5z/nv+W/5n/rv/B/8b/yf/T/9z/4P/h/+n/6//q/+n/6P/r/+3/8P/u//D/8v/z
//X/8//x//X/8f/r/+//7//w//P/8f/v//P/9P/1//X/9f/z//P/8//0//b/9v/4//j/
8v/v//P/7v/y//j/+P/y//D/8f/z//r//P/7//v/+f/3//v/+//7//3//f/9//3/9//1
//n/+f/2//j/+v/8//n/+//6//j/+/8CAP///v/7//n//v/9//v/+//8//z/+//9/wYA
BgACAAAAAAAFAAoACgAMAA8AEgASABYAEQAOABIAFQAUABkAHQAZABkAGgAeACEAIQAi
AB8AIAAqACgAJwAgACAAJAAmACoAMgAxAC4AKgAnACEAIgAlAB4AIQAyADwAPAAzACoA
JgAkACYAIgAhACEAHwAaAB0AIwAgABoAFgATAA0ADAAPABcAEQANAAcAAQAHAAYABAAK
AAsAAgD8////BwACAAIABQAAAP7/AwAHAP3/9//5/wEABQADAAIA/v8AAP7/AwAIAAEA
+v/+////AAAGAAMAAgAAAAAABQAIAAAA/P8EAAgAAQD+/wQABgAAAP////8AAAQACAAF
AAMADAANABAAEgAQAAwACgAAAPj//f8GAAcABAAEAAoABgD9//3/CQANAAYAAgAIAA0A
CgAIAAoACgAHAP3/+f///wkABwACAAAAAQACAAcACgAEAP///f/4/wAAAwAFAP7/AwAJ
AAYA/v/9//3//v8DAP7/+//4//f/+f/4//f//f8BAAIAAgD4//3/AQD6//r/AgAEAP3/
BAD+//n///8DAAIABAAEAAQAAgAEAP7/+P/9//7/AgADAA0AAQAGAAIA///6//r/9f/6
//3/AgAGAAgAAQABAAEABQAEAAAA+v/9/wAABwALAAYABgADAP//CAACAAQABAAEAAQA
AQAAAP///v8BAAQABwAKAAwADAAOAAwACwALAA4ADgAMAAoACgAIAAoADgAMAAwADwAQ
AA4ADQAQABIAEwAUABMAEgARAA4ADQAPABMAEgANAAwADAALAAsACwAJAAYABAADAAQA
BQAEAAQABgAKAAgACAAIAAoADAAFAAMABgACAAIABQACAAIAAgAAAAAA///+//3/+//9
//////8DAP//AQD+/wQAAwD5//3/CwATABAABAD+/wQABgALAA4ABgAEAAMADwAcAB0A
IAAnACwANgA6AD8ATQBgAGsAWwBHADcA///D/63/o/+Y/5z/n/+Y/57/sv/B/8j/zf/W
/9//3//o/wAACQAHAAkACAAHAAYABgAHAAkABgAGAAgACQALAAQA//8AAPn/+v8BAAQA
CAAJAAUAAQADAAUABQAEAAMAAAD///7//v/9//z//f/8//v/+f/+//r//P8CAAIA/P/2
//X/9f/6//3//f/+//3//f8BAAEAAQD+//v/+P/1//P/8f/1//X/9P/2//j/+v/6//3/
/f/8//r//v/4//T/9v/3////AQD8//v/+//6//f/+f8CAAIA///+////BQAGAAYACAAL
AA4ADgASAA0ACgAOABEAEAAUABkAFgAXABoAHgAhACEAHQAZABkAIgAiACMAHgAgACIA
JAAoADAALgAqACUAIQAjACgALwAsACYALgAvACYAJgAiACMAJgAnACQAJAAlAB8AFgAV
ABcAGAAWABYAFwAOAAwADgAVAA4ACwAGAAEAAgAAAP3/AgAGAP7/+f/9/wAA+v/5//v/
+P/4////BQD7//P/8//5//j/9f/z/+7/6v/m/+n/7P/q/+b/7f/x/+3/8P/q/+b/6P/q
//H/9v/r/+T/6f/q/+T/4v/p/+z/6v/p/+n/6v/q/+7/6//p/+n/5f/j/+D/5f/k/+X/
3v/Y/93/5v/n/+P/4v/n/+L/2//b/+f/6//i/9z/4P/j/+H/4P/j/+T/5//f/93/5f/q
/+f/4f/e/9z/3P/g/+L/4P/d/93/2v/g/+H/4f/Y/9z/4//h/9r/2f/Z/9r/3//h/+P/
5f/p/+b/4v/e/+H/4v/g/93/0P/a/+H/3f/g/+P/4P/U/9b/1v/V/9//5//l/+T/4f/e
/9v/3v/Z/9T/2f/a/97/3//k/9X/1//Q/9f/2P/e/9//3//f/+H/4v/h/9n/2P/X/+H/
4v/g/9z/2f/W/9f/1f/N/9r/7P/q/+n/6P/n/+b/6f/o/+j/6f/r/+r/6f/m/+f/5v/p
/+7/6//q/+n/6P/j/+H/5P/m/+r/7P/t/+7/7f/q/+T/4//j/97/2v/Y/9r/2//c/93/
2f/U/9H/z//W/9v/2//c/9v/3P/b/9r/2f/a/9v/0//T/9j/2P/a/9z/2P/X/9b/0//S
/9P/0v/S/9H/0f/R/8z/zf/Q/83/0P/W/9P/1f/X/9f/z//C/8j/1P/Q/9D/0//M/87/
3P/d/9P/3v/v/+z/7f/8/wYACAAFAA0AJAAtACUAHwAZAPn/v/+R/4P/dP9o/3f/iP9+
/37/kf+g/6X/rv+t/6//vv/G/7//wf/K/8z/zv/Q/87/z//R/87/0f/U/9b/2f/X/9X/
2f/V/9T/2f/a/9z/3v/b/9j/2//Z/9n/2P/X/9j/2f/a/9z/2f/Y/9n/2P/Y/9f/3f/a
/9z/4v/i/9z/2//b/9z/4v/f/93/3P/Z/9z/4f/i/+P/4f/h/+H/4f/g/9//5P/l/+P/
5v/p/+z/6f/p/+b/4v/k/+j/4v/e/+L/5//z//n/9f/z//L/8P/u//H/+//8//L/7P/o
/+n/7v/w//T/+f/9/wAABwAFAAIABgAJAAgACQANAAkACQALABAAFAAVABUAEQARABoA
GQAbABcAGgAZABgAGQAeAB8AHgAcABsAGQAcACEAHAAYACIAJQAeAB8AHAAeACIAIgAe
AB0AHQAaABQAFgAbABkAFAARAA8ACAAGAAgADwAMAAkABAD//wEA/v/6//7////2//D/
8//8//r//f8DAPz/+P/7//3/9P/t/+7/9f/6//n/+f/2//b/9P/5//7/9v/w//X/9//6
/wIAAQACAP///P/+//7/9v/y//r//v/7//r/AgAGAAAA/////wAAAwAIAAYABQAJAAkA
CwAMAA4ADAAMAAQA//8FAA8AEQAMAAoADgAIAAMABQATABkAEAAKAA4AEQAQAA4AEAAQ
ABIACQAGAA0AFAARAAsACAAJAAoADwASAA8ADQAOAAwADgANAAsAAAAIAA8ADQAGAAQA
BQAHAA0ACwAJAAcABwADAAAA/f8BAAMABAAEAPr/AgAHAAEAAgALAA4ACAAQAAgAAQAF
AAcACAAKAAoACgAKAA4ACgAGAAUABAAGAAUADQABAAYAAgAFAAQACAAHAAkACQALAAwA
CQD///z/+f8AAAAA/f/4//z//v8EAAcABgAIAAcABQAEAAQABwAIAAkACgANAA4AEQAQ
ABEAEQAUABQAEgAOAAwACAAMABAADgAOAA4ADgALAAkACgAMAA0ADgARABIAEwASAAsA
CwANAAoACgAKAAsACwALAAsACQAGAAQAAwAEAAUAAwACAAMABgAFAAQAAwAEAAcAAQAA
AAQABAAEAAcABAAEAAQAAgACAAMAAgABAP//AgAFAAYACwD//wMABgAEAAUABQD//wUA
DwAGAAgAEAAAAAIAHQAYAAIABAANABEAEgAVABoAJQA2AEIASABNAFUAVgBRAE8ASQAz
AAMA0/+x/5v/nP+e/5//nv+q/7r/wf/I/9H/2P/l/+//7v/6/wUA9//6//r/+v/6//3/
AQAGAAYABAAGAAcACQAGAAMABgABAP//BQAHAAoACwAJAAcACwAJAAkACAAHAAkACQAJ
AAoADQAOABEAEgANAAkADAAGAAsAEgATAA4ADAANAA8AFgAUABEADwALAAkADQANAA0A
DwAPAA8ADwALAAkADQANAA0AEAATABYAFQAXABYAFAARABQADQAIAAoADQAXABsAGQAZ
ABoAGgAYABsAJQAmAB4AGgAYABsAHgAeACAAIwAkACQAKAAjACYALgA1ADgANgA3ADAA
LQAyADgAPQA/ADoANQA0ADwAQABDAEAARABEAEQARgBMAEsASABEAEEAPwBCAEcAQgA/
AEoATgBIAEYAQgBDAEYARQBAAD4APQA6ADQANgA7ADsANgAzADEAKQAmACcALQApACcA
IwAfACIAIAAdACIAJwAgABwAIQAlAB4AHAAdABkAGAAeACMAGQATABUAHQAeABsAGQAU
ABcAFgAcACIAGwAUABgAGQAXABwAGAAWABgAGAAdACAAGwAYACEAJgAeABoAHwAgAB4A
HQAdAB4AHwAiAB4AGwAgAB8AIAAgACAAHgAeABYADwAVAB8AIQAfACAAJwAkABcAFQAf
ACEAGwAWABsAHwAaABgAGgAaABsAEwARABkAHwAdABgAFgAVABQAFwAYABYAEwATABAA
GAAZABkAEAAXAB8AHgAYABEADwAOABEAEwATABMAFQATABAADQARABcAGAAYAA4AFwAd
ABgAGgAcABgACwAMAAgAAwAJAA0ADgAQABAAEAASABYAEgAOABEAEgAWABcAGAAHAAcA
/v8FAAgAEAATABAADQAMAAoADgAHAAcABwAPABAADgAKAAcABgAJAAkACQAMAAwACwAC
AAoADQAOAA8AEAAOAAwACgAIAAsADAANAA4ADAAMAAwADgAJAAcABgAIAAoADAAMAA4A
CgAMABAADgARABIAEwARAA0ADgAOAA0AEAAQABAAEAANAAcABgAHAAYABgAIAAsACQAJ
AAkABwAGAAUABQAHAAcAAgD+//z//v/+//7//v8AAAIA+//5/wAAAAACAAcA///8//n/
9P/1//j/+f/6//j/9//2//P/9//9//v/+P/6//f/8//z//v/AwD8//j//v/6//j///8C
AAIA+P/1/wcAEAANABYAHwAgACwANgA1ADkARgBXAFcAOwAtACEA7/+3/5f/kv+c/6f/
pP+g/6j/tf++/8P/yv/N/9f/5v/s/+X/6//v/+7/7f/s/+7/8f/1//T/9f/4//r//f/7
//n//f/5//X/+f/5//r//P/5//b/+f/7//v/+v/5//z//f/+/wAA+//4//f/9P/0//X/
/f/8//r//v/8//T/8//z//T/+v/8//3///////v/+//3//P/9//5//v//f/3//X/+f/5
//T/9v/4//r/+v/9//3//P///wQA///8//v/+/8CAAMAAgADAAUABgD///3/AgD+/wAA
AgAGAA8AEAAQABIAFQASAA4ADgAFAAkAEAAWABgAGgAdABgAFwAVABgAGgAZABYAEQAQ
ABgAHQAjACMAKgAmACQAJAAoACoAKAAlACMAHwAgACMAHAAXACAAIgAaABwAGgAdACIA
IQAcABoAGQAZABQAFwAdABgAEAAKAAUAAAD+/wAABwAFAAMA///7//z/+P/z//b/+v/0
//H/9//2/+z/5//l/+P/4v/o/+3/6P/l/+r/9f/y/+3/6f/i/+T/4v/n/+z/6f/k/+r/
7f/r/+7/6P/k/+f/6P/u//L/6f/k/+v/7v/l/+L/6P/q/+f/5//o/+r/6v/s/+f/4//o
/+f/6P/o/+r/6P/o/+D/2v/f/+j/6f/o/+j/7v/q/+D/3//q/+3/4//c/9//4f/d/9r/
2//a/+D/2//c/+f/6//n/+D/3P/d/97/4//m/9//2f/W/9D/1v/X/9f/zv/S/9n/1//Q
/8//z//Q/9X/1f/T/9H/0f/S/9L/0v/Z/9f/1P/Q/8L/zf/T/87/0P/W/9b/zf/S/8z/
x//N/9H/yP/O/9b/2P/Y/9j/2P/Z/9b/1P/T/9n/3P/f/+D/3f/Y/9f/2P/Y/9r/3P/e
/9n/1//a/9z/2//a/9j/1v/a/9r/1//Z/9r/1v/T/9L/1P/V/9b/1//U/9D/zv/N/8//
0f/O/8z/zv/Q/9D/0P/Q/9L/1P/N/83/0P/O/87/0//Q/9D/0P/P/9D/0//U/8//y//I
/8X/xv/L/9L/0//W/8r/x//P/9P/zf/N/9r/4P/S/8T/yP/P/9L/3v/a/8n/1f/m/+H/
7v8FAAQA/v8IABcAEwAeAC0AKQAfAAMAz/+l/5H/ff9y/3j/e/94/4b/lv+X/5L/m/+w
/8H/w/++/8L/x//J/9D/0P/Q/9D/1f/Z/97/3v/a/9r/2f/Z/9r/2f/e/9v/2f/f/+H/
5P/l/+H/3f/f/+D/4f/h/+H/4P/f/97/3v/g/+D/4v/i/+D/3//l/+L/4P/k/+L/2v/Z
/9n/2v/g/+H/4f/i/+H/4P/j/+L/4f/j/+P/4//j/+D/3//k/+X/5P/m/+j/6v/p/+v/
6v/o/+r/7v/o/+T/5P/l/+3/7//v/+//8P/w//D/8//9//7/9//0//P/9//8//z//v8B
AAAAAAAEAP//AQAIAA4AEAARABMADQALAA8AFgAcAB8AGwAXABcAIAAhACMAHwAiACMA
JAAnAC4AKwAoACQAIQAjACgALwAsACYALgAvACYAIgAcABsAHAAeABwAHQAfACAAHAAg
ACcAIgAaABQADwAJAAgACwATABAADQAIAAMABwAGAAQACgALAAIA/P///wMA/P/6//v/
+P/2//v////6//X/+P8BAAAA/f/7//b/+f/4//7/BAAAAPz/AwAHAAIABAD9//j/+//+
/wYADAACAP7/BgAKAAQAAgAJAAwACgAJAAkACgAPABYAFgAXABkAFQATABAAEAAOAA4A
BgABAAcAEQATAA4ADAAQAAoAAwAFABMAGQAPAAoADwATABAADgAQABAAEgALAAoAEwAX
ABMADAAIAAcABgAJAAoADAAPABUAGAAZABcAFAAIAA8AFwAWABAACwALAAwAEQAOAAsA
CAAHAAkACAAHAA0AEwAUABQACgASABcAEQASABQAEgAHAAoABQABAAgADQALAAwACwAK
AA0AEgAPAAwADAAMAA8ADwAVAAcACgAEAAIABgAHAAsAFAAWABYAFgAWABUAEgAQAA8A
EwAUABUAFAASABAAEgAWABQAFAAUABQAEwARABQAFgAZABoAGgAaABYAEgALAAkADAAK
AAkACgAPABEAEwAVABAACgAGAAMABgAJAAcABgAHAAoACwAMAA4AEAASAAsABQAGAAIA
AAAHAAYACAAKAAoACgAMAAwACwAJAAgABwADAAUACQAHAP7/BAAJAAMAAwAHAAsABgAA
ABAADgD6//v/CAAEAAIACQANABAAGQAgACsAOgBAAD4AQwBPAFIAUwBdAFsANwAFAN//
v/+n/6D/qP+x/6j/oP+q/7v/zv/P/8r/2//z/wAAAAADAAMABQAEAAMAAgABAAEAAgD+
/wIABgAJAA0ADQANABMAEQAMAA8ADgAOAA8ADQALAA8AEgATABMAEwAVABUAFQAWABQA
EgASABAAEQARABgAFgAVABgAFQAMAAsADQAQABgAGgAZABkAFwATABUAEwARABMAEwAT
ABMAEQARABcAGQAVABYAFwAYABgAGwAbABoAGQAcABUAEAAQABEAGQAbABsAHQAgACIA
IQAjACwALAAnACQAIwAnACsALAAvADMAMQAuAC8AJwAqADIAOQA8AD8AQwA/AD8APQA+
AD4AOwA5ADUANQA+AEMASQBJAFAASwBIAEcASgBMAEwASwBLAEYASABMAEYAQwBOAFIA
TABHAEIAQgBEAEcARgBIAEsARgA+AD4AQQA+ADgANAAxACwALAAwADkAMgAvACoAJQAq
ACgAJQAqACoAIgAdACEAJQAeABwAHQAZABgAHgAjAB0AGQAdACcAJgAjACEAHAAeAB4A
JQAsACEAGAAaABkAGQAeABoAGAAaABwAIwAoACEAHgAnACwAIgAeACMAJAAgAB8AHwAg
ACMAKAAmACUAJwAlACUAJAAoACYAJgAeABgAHwAqAC0AKAAmACoAJAAdAB0AKQAtACIA
HAAgACMAJQAmACsALgAsACMAIAAnAC0AKwAmACQAIAAeACAAIAAgAB8AIQAgACgAKQAp
ACAAJAApACUAHAAbAB0AIAAnACYAJQAkACUAJgAkACIAJwAoACgAJwAcACYAKwAlACYA
KwAqACAAJAAgABsAIQAlACMAIgAfABwAHwAkACEAHgAiACIAJQAlAC0AIQAmACIAJQAk
ACgAJwAlACUAJwAoACsAJQAmACcALAAsACkAJAAuACAAKgAjABoAIAAkACgALAAzADQA
NgA5ADcANAAxACwALgAuADIAOAA4ADgAOAA4ADMAMQA0ADYANAA0ADMAMgA1ADYANAA3
ADYAMgAvAC4AMQAxADEAMQAxAC4ALQAtAC0ALQAoACQAKAAsAC4AMAAyADQANgAvAC0A
MAAuAC4ALwAsACwALAAoACgAKgAqAC0ALQAuAC8AKgArAC4AKwAcACQAKQAjAC8ANwAr
ADAARAA8ACoAOgBFADAAMAA2ACUAIwA2AEMASABJAFAAYgBuAHUAcwB4AIMAhQB5AGUA
QQAXAPX/2//I/8D/v/+8/8L/2P/r//D/7f/4/wkACQAEABYAJwAjACgAKAAoACgAJgAn
ACkAJgAlACYAJgAnACcAJwAtACsAJwArACsALAAvAC0AKwAvAC8ALwAuAC0AKwArACsA
LAAwADIANgA4AC8AKQAqACIAJwAwADMAMAAsACsAKwAwADEAMQAyADEAMQA1ADUANQAy
ADEAMAAvAC0AKwAvAC8AKwAsAC0ALgAwADUANwA4ADUAOAAxACwAKwArADIAMwA0ADUA
NwA4ADMAMwA6ADgANwA2ADcAPQA8ADoAOgA7AD0APgBDAD8APwBEAEgASABLAE8ASwBL
AEsATgBQAE8ATgBLAEwAVgBZAFsAVwBaAFYAVABUAFgAVgBUAFEATwBPAFIAVwBSAE4A
WABbAFQAUgBOAE8AUgBQAEwASwBLAEUAPAA7AD0AOwA2ADMAMQAsACwAMAA5ADIALQAm
AB8AIgAgAB0AIgAmAB4AGQAdACUAIAAgACMAGgAUABUAFQAQAAsADgAXABgAFQATAA4A
EAAQABcAHgAUAAwADwAPABAAFgATABIADwAOABIAFAAKAAQACgAMAAYABAALAA4ACgAJ
AAkACgAHAAgAAgD9/wEA//////7/AQAAAAEA+v/v//P/+//7//X/8v/1/+7/5//n//P/
9//y/+7/9P/5//D/6P/k/97/4f/b/9v/5f/p/+X/3v/a/9z/3P/g/+L/3v/b/9v/2P/d
/93/3P/S/9n/4f/g/9r/1//X/9j/3f/e/93/3P/d/9r/2P/W/9v/2//a/9j/zP/V/9n/
0v/S/9v/3v/Y/+D/1//R/9b/2f/a/9z/3P/c/9r/3P/W/9D/0//U/9j/2f/i/9X/2f/U
/9X/1P/Y/9f/2P/Z/9z/3v/c/9f/yv/Q/9T/2P/c/9//3v/e/9//5P/k/+T/4v/e/9r/
2v/c/93/3v/f/+D/2//Z/9z/3v/i/+T/5f/m/+P/4P/a/9n/3f/a/9j/2P/X/9X/0//R
/9H/zv/N/83/0f/T/9D/zv/Q/9L/0v/S/9D/0v/U/83/yf/K/8b/xP/F/8L/wv/C/8P/
xP/H/8j/xf/B/77/u/+8/8H/yP/J/87/xv+l/53/u//P/8f/vv/E/8z/wv+2/7f/yP/Q
/9D/z//P/8z/zf/Y/+P/6P/q//b/AwAJABIAFwANAP3/+f/X/5v/df9r/2b/Yv9Z/1j/
bv+A/4P/jv+X/5L/kf+X/6L/sv+3/7X/uP+4/7j/uP+6/73/wf/A/77/vv+9/73/uv+3
/7r/tf+x/7X/tf+2/7j/tf+y/7X/tv+3/7f/t/+0/7H/rv+s/6//sv+3/7r/sf+r/6z/
pP+n/67/r/+q/6f/p/+o/67/q/+p/6j/pf+l/6n/qf+p/63/r/+x/7P/rP+n/6j/pf+k
/6b/qP+q/63/sf+y/7L/r/+y/6v/pv+p/6v/tP+3/7L/r/+t/6r/rP+x/73/wP+6/7j/
uP+9/7//vv+//8H/xP/G/8z/yf/G/8j/yf/G/8z/0f/O/8//0P/U/9f/1//T/8//z//Y
/9b/1//S/9T/0v/S/9T/2v/b/9r/2P/X/9r/4P/o/+b/4P/o/+n/4P/i/+D/4//o/+X/
4P/e/93/2v/U/9b/2//W/9D/zP/J/8P/wv/F/83/zf/N/8v/yf/I/8T/v//C/8L/uv+1
/7n/vf+4/7j/u/+3/7b/vP/B/7v/tf+3/7//wP+9/7v/tv+0/7D/s/+2/7T/sv+7/8H/
v//C/7z/uP+4/7j/vf/A/7j/tP+8/8D/u/+4/77/wP+//7//wP/C/8P/xv/C/7//wv/B
/8L/wv/C/77/vP+y/67/tf/A/8P/vf+8/8H/vP+0/7X/wv/H/7z/tv+6/73/u/+6/73/
vv/C/7v/uv/D/8n/xf++/7r/u/+8/8H/xP/B/7//wP++/8D/v/+9/7L/uv/D/8P/vv+9
/73/vv/D/8T/w//C/8P/xP/C/8D/xf/H/8b/xP+4/8D/xf+//8D/xP/E/7v/wP+9/7n/
wP/F/8P/xP/D/8L/w//I/8X/wv/W/9T/yf/K/8z/zP/M/8z/0f/Q/9D/0f/V/9b/1//W
/9T/0v/U/9j/1f/U/9P/0v/Q/8//0//W/9j/2v/b/9z/2f/W/9D/z//S/9D/z//Q/9P/
0//T/9P/0//Q/8//z//P/9H/zv/M/8z/zv/O/87/zv/Q/9L/y//J/8z/yv/K/8//zP/M
/8z/yP/I/8r/yv/L/8v/zP/N/8n/y//P/83/zv/O/9H/0f/X/9f/z//Y/87/uP/E/9z/
2//O/87/1v/R/8//3v/3//z/6//m//r/CAANABkAIgAfACEAJQAVAO//u/+L/3X/bP9u
/3X/ev96/37/i/+W/53/qv+1/7f/uv/A/8f/y//O/87/zv/O/9D/0//X/9b/2P/a/9v/
3f/c/9v/4P/d/9b/1//U/9L/2P/X/9b/2//d/93/3P/b/9v/2//b/9z/3//g/+P/5P/h
/9//5P/g/+H/5v/l/97/3f/f/+L/6v/q/+n/6f/n/+T/5f/i/9//4P/h/+L/4//j/+P/
6f/r/+X/5v/n/+j/5f/n/+b/5P/m/+z/6P/m/+n/6//0//f/9f/1//b/9v/0//f/AQAC
AAAA/v/+/wMACAAIAAoADQAMAAwAEAALAAoADgARABAAFQAZABUAFQAXABwAIAAhACAA
HQAeACgAJwAnACEAIgAhACAAIQAmACgAKAAnACcAJwAqAC8AKgAiACgAJwAcABsAGAAa
AB4AIQAeAB4AHwAeABgAGgAfAB8AGgAXABUACwAIAAkADwAKAAcAAgD9//7//P/5//7/
AgD8//n///8DAP7//v8BAPn/9P/2//f/9f/z//n/BQAEAAEA///6//f/9P/4//z/+P/y
//f/+f/3//r/9P/w//P/9P/6//7/9v/y//r//v/1//L/+P/6//j/9//3//j/+f/8//j/
9f/5//n/+//8/wIAAgAEAP7/+P/9/wYABwAFAAYADQAKAP7//f8IAAsAAAD6//7/AQAA
AAAABAAGAAQA+//4////CgAJAAUABAADAAIABQAGAAQAAwAFAAQABwAHAAYA/P8CAAkA
BwAAAP3//f/+/wMAAwADAAMABQAGAAQAAgAHAAUAAgD+//D/+v8BAP3/AAAIAAgA//8E
AAAA+/8BAAUAAwACAP///P///wQAAQD+//7//v8BAAEABQD3//r/9P/6//z/AwAFAAEA
//////7/AQD7//z//f8KAAoA/f/0//v/AAAFAAoACgAIAAcABwAJAAgABwAEAAcACAAN
ABQAEAAOAAwACgAHAAUACAAKAAkACgAKAAoACgAIAAMAAwAHAAQAAgACAAIAAQAAAP//
///8//v/+/8AAAMAAQAAAPv/+P/z/+7/8v/4//7/+//4//r/9//2//v/+P/4//j/8//y
//P/8v/2//n//f8BAPr/+f/6//X//v8SAPf/4//3/wkAFQAMAPz/9v/4//r/AQD+//L/
/P8NAA8AEAARABYAJwA4ADYAOgBDAEcATABVAFkATQAnAOX/r/+h/5n/iv+K/5H/nP+s
/67/s/++/8v/1P/R/93/+P/q/9n/7//3//j/+f/6//n/+f/6//b/9P/2//f/+f/4//f/
/P/5//H/8//x//D/+f/7//3/BQABAP3/+P/z//b/+f/8/wAA/f/6//n/9v/3//f//v/8
//z/AgACAPz/+P/3//f//P/8//v/+//5//n//f/9//3/AAABAAIAAwD+//v//v/9//7/
/P/6/w==
         </WaveFormData>
      </LeadData>
      <LeadData>
         <LeadByteCountTotal>10000</LeadByteCountTotal>
         <LeadTimeOffset>0</LeadTimeOffset>
         <LeadSampleCountTotal>5000</LeadSampleCountTotal>
         <LeadAmplitudeUnitsPerBit>4.88</LeadAmplitudeUnitsPerBit>
         <LeadAmplitudeUnits>��V</LeadAmplitudeUnits>
         <LeadHighLimit>2147483647</LeadHighLimit>
         <LeadLowLimit>268435456</LeadLowLimit>
         <LeadID>V1</LeadID>
         <LeadOffsetFirstSample>0</LeadOffsetFirstSample>
         <FirstSampleBaseline>0</FirstSampleBaseline>
         <LeadSampleSize>2</LeadSampleSize>
         <LeadOff>FALSE</LeadOff>
         <BaselineSway>FALSE</BaselineSway>
         <ExcessiveACNoise>FALSE</ExcessiveACNoise>
         <MuscleNoise>TRUE</MuscleNoise>
         <LeadDataCRC32>2593216778</LeadDataCRC32>
         <WaveFormData>
BAAEAAQABAAGAAYABgAGAAMAAgABAAAA/v/+//7//v/8//z//P/8//z//P/8//z/+f/4
//f/9v/1//T/8//y//T/9P/0//T/8v/y//L/8v/0//T/9P/0//H/8P/v/+7/8f/0//f/
+v/6//r/+v/6//z//P/8//z///8AAAEAAgAAAAAAAAAAAAEAAgADAAQAAgACAAIAAgAD
AAQABQAGAAQABAAEAAQABgAIAAoADAAJAAgABwAGAAUABAADAAIABAAGAAgACgAMAAwA
DAAMAAsACgAJAAgACAAIAAgACAAGAAYABgAGAAgACAAIAAgACAAIAAgACAAKAAoACgAK
AAgACAAIAAgABgAGAAYABgAHAAgACQAKAAcABgAFAAQABAAEAAQABAAGAAYABgAGAAYA
BgAGAAYACAAIAAgACAAKAAoACgAKAAgACAAIAAgACQAKAAsADAAKAAgABgAEAAUABgAH
AAgACAAIAAgACAAIAAgACAAIAAYABgAGAAYABgAGAAYABgAGAAYABgAGAAcACAAJAAoA
BwAGAAUABAAGAAYABgAGAAQABAAEAAQABAAEAAQABAACAAIAAgACAAUABgAHAAgABwAG
AAUABAAGAAYABgAGAAQABAAEAAQABgAGAAYABgAIAAgACAAIAAsADgAPAA4ADwATABMA
EQARABIAFQAWABYAFAAUABQADwAKAAkABQACAP///v///wIAAgD/////AwADAAMAAwAE
AAMAAgABAAQAAwAEAAUAAwADAAMAAwACAAEAAQAAAAAAAAADAAAAAQADAAYABwAIAAQA
AwACAAMABQAIAAoACQAIAAcABgAFAAUACAAFAAMAAgACAP//CQARAAMA/f8EAAIAAAAJ
ABIAFAAWABoAGAAWABUAFQAKAAAA/P/x/+f/4v/W/7//sv+u/6j/nP+X/6T/sv+x/7b/
xP/K/8z/2//l/+P/5//y//v//P/9/wcACgADAAoACgAHAAUACAAJAAwADwAQAAwADAAO
AA4ADQANAA0ADAAHAAcACgAMAA0ADwAQAA4ADQANAA8ADwAPABAAEAAPAA0ADQANAA4A
DAAMAAwACQAPABEADgANAAwADAANABAAEQASABIAEAAPAA8ADgANAA4ADgAQABAADAAM
AA4ADAANABAAEwARAA8ADgANAAwADwAPAA8ADgANAA0ADAALAA8AEQASABEADAALAAsA
CgAHAAYABgAHAAgACQAIAAsACwALAAcABQAHAAsACwAKAAkACAAGAAAAAgAEAAYABAAA
AP7//f/8//v/+v/3//f/+v/9//7//v/6//n/+P/3//b/9P/2//b//P/+/wEAAwAEAAIA
///8/wAAAQD+/////f8CAAUABQAFAAUABwAHAAYABgAKAAoACgAKAAoACgANAA0ACgAM
AA4ADAAMABAAFAAMAAwADQAPAA8AEgAUAA0ADAAMAAsADQAPABIAFQATAA4ADAAKAAwA
DwAOAA8AEgAUABAAEAASABIAEgASABIAEwATABAADQANAA0AEAAOAAsACwALAA0AEQAV
ABAAEgASABAAEAAOAA4ADgAPAA8ADwAPAAwACgAMABEADwANAA0ADgARABUAEgAQABEA
EAARABEAEgARAAwACQAMAA8ADwAPAA8ADwAQABEAFAAQAA0ADgAOAA4ADQANAA0ADQAR
ABEADQANAA8ADAAMAA0ADAAMAAsADAAKAAoACgAKAAsADgAPAA8ADgALAA0AEAANAA4A
DwAOAA4AEAARAA8ADgANAA0ACwALAAsACwAQABAADQAJAAsADQAQAAsACAAKAAoACgAL
ABAAEAAKAAoAEAAQAAsADQAQABAADwAJAAsAEgASAAwABwAFAAUACgAIAAoACgAKAAoA
CgAKAAoACgAMAAwADAAMAA4AEAASABYAFAASABUAGQAXABUAFQAWABkAGgAaABgAGgAa
ABgAFAATAA8ACgAFAAUABQAGAAYABQAFAAcABwAFAAUABwAHAAkACQAJAAcABQAFAAUA
BQAHAAcABwAHAAYABgAGAAYABwAEAAQABQAJAAkACwAIAAgACAAHAAcABwAGAAUABAAG
AAYABQAFAAgACQAFAAwADAAFAAUACQAJAAsACgAGAAQABQASABgAFAAWABoAFgARAA8A
CgAEAAAA9//t/+b/2v/P/8L/rv+g/6D/nf+Y/6T/tf+w/6z/vP/K/9H/3f/r//H/8v/3
//r/9//9/wQACQAOABAADQALAA4ACwAMAA0ADAALAAwADwAQAA4ADQAMAAoACQAJAAwA
DgANAA0ADAAIAAkACQALAAsADQAOAA4ADQAJAAcABQAEAAcACAAJAAcACgALAAcABQAG
AAYABwAKAAoACgAJAAYACAAJAAkACQAFAAQABQAEAAAAAAACAAAAAQAEAAcABQAEAAQA
BAAEAAMAAwADAAIAAAABAAEAAQAAAAEAAQD///////8AAAAA///+//7////9//3/+//9
//3//f/5//f/9v/5//j/9v/4//j/9//y//L/9P/2//T/8P/u/+3/7P/t/+z/6f/p/+z/
7//w//D/7P/r/+r/6f/n/+b/6f/q/+n/6P/o/+f/6//s/+z/7P/w//H/7v/v/+3/8v/1
//X/8//z//X/9f/0//T/+P/4//n/+P/3//b/+P/5//f/+v/8//r/+v/+/wIA+v/6//v/
/f///wQACAAAAP7//f/7//v/+//8//3//f/6//r/+v/9/////f/9//3//v/5//j/+v/6
//r/+v/7//v/+v/2//X/9f/1//j/+f/3//j/+f/4//v//v/4//f/9v/z//L/9P/0//T/
9f/3//f/9//0//L/9P/5//f/9v/1//X/9//6//b/8//z//f/+f/6//z/+v/0//D/8v/z
//P/8//z//T/9P/0//b/8//x//P/9P/0//P/8//z//L/9f/0/+//8P/z//H/8v/1//b/
+P/5//b/9P/0//T/8f/x//P/8//y//L/8P/z//P/7//v/+//7//w//P/9f/3//b/9f/1
//L/8f/w/+//9v/2//P/7//x//P/9v/x/+3/8P/x//L/8//4//j/8v/v//T/8//t/+//
8v/y//H/6//t//T/9P/s/+n/8f/2//j/+P/4//j/+v/8//z/+v/9/wEAAQD///7//v8A
AAAAAAD+//7//v/9//r/+//5//T/7//s/+v/6v/q/+f/5//p/+n/6f/p/+3/7f/t/+3/
6//p/+n/6f/q/+v/7P/t/+z/6//r/+r/7P/s/+//7P/u/+//8f/x//D/7P/r/+r/7P/t
/+//8P/t/+z/6//q/+n/6f/s/+n/7//w/+z/7f/v/+//7f/v//D/7P/q/+3/8P/y//r/
AgAEAAAA/f/7//T/7P/m/+P/4//Y/8T/s/+k/5L/jv+Q/4v/iv+Q/5v/oP+g/6j/tP+5
/8P/0//d/97/4f/q/+3/6//q/+v/8v/y/+//7f/w//H/9P/3//j/9P/0//b/9v/3//f/
9//2//H/8f/0//b/9v/3//f/9P/z//P/9f/1//b/+P/5//n/9//1//P/8v/1//b/9//1
//f/+f/2//X/9v/2//f/+v/5//j/9v/y//P/9f/2//f/9v/2//j/+P/2//b/+P/2//b/
+P/6//f/9v/2//b/9v/3//f/9//2//f/+f/6//v/+//7//r/9//3//f/+P/4//P/8v/y
//P/8//z//H/8//1//f/9f/1//H/8//x/+7/8P/w/+//6v/q/+z/7v/s/+v/6v/q/+r/
6v/q/+j/6f/o/+n/6P/m/+T/5f/m/+f/5f/k/+f/6P/p/+j/6P/n/+n/6v/q/+r/7v/v
/+z/7f/v//T/9//3//f/9//5//n/9P/0//j/+P/6//r/+v/6//v/+//4//r//P/6//r/
/v8FAP7///8BAAAA//8BAAIA/v/+//////8BAAEAAgADAAQAAgADAAQABAAFAAIAAQAE
AAYAAgACAAIAAgACAAIAAgADAAMAAAABAAEAAQAEAAUAAwAEAAUABAAHAAoABAAEAAQA
AgACAAMABAAFAAcABwAHAAcABAACAAQACQAHAAQAAwADAAUACgAGAAMAAwAEAAUABQAG
AAYAAgAAAAQABQAFAAUABQAFAAYABwAKAAUAAwAFAAYABQADAAIAAQADAAcABwADAAQA
BwAFAAYABgAGAAcABwADAAAA///+////AQAFAAcABwAGAAMABQAKAAcACAAJAAYABAAE
AAMABgAGAAYABwAJAAkACQAJAAwACgAFAP//AQADAAYAAQAAAAQABgAIAAYACgAJAAIA
AQAGAAUA//8AAAQABQAFAP//AQAIAAgABQABAAAAAQAMAAQABQAGAAcACAAJAAoACwAO
ABEAEAAUABkAFwAVABUAFgAbABwAHAAaABgAGAAWABIAEAANAAkABQAGAAcACQAKAAYA
BQAGAAUABgAHAAoACwAIAAcABgADAAYABwAIAAkABwAHAAcABwAIAAgACAAIAA0ACgAK
AAsADQANAA8ADAAMAAwACwALAAoACgAKAAoADQAOAA4ADwAGAA0AEQAUABQADQAFAAsA
EQAPAA4ACgAGAA0AIAAkABwAIAAkABwAEQANABAACgACAP//9f/i/9j/yf+y/6z/rP+i
/5//qv+w/7H/uP/C/8b/zP/j//P/7//t//j/AQAEAAMAAQAGAA8AEAAUABEADwASABIA
FAAWABYAFgAWABgAGAAUABMAEgAQABAAEQAVABgAFgAXABcAFAARABEAEwATABUAFgAW
ABUAFQAVABUAFgAUABQAFAARABYAGQAXABcAFAAUABUAGAAaABoAGQAWABUAFQAUABMA
FAAUABYAFgAUABQAFgAUABQAFgAYABUAFgAWABYAFgAVABUAFQAUABQAFQAVABUAGAAZ
ABkAFwATABMAFAAUABIAEgATABUAEgARAA4ADwARABEADQALAAwAEQASABIADwAOAAwA
BgAIAAoADAAKAAcABgAGAAYABQAEAAEAAQADAAUABQAEAAEAAQABAAEA/P/6//z//P/+
//7//////wMABAAEAAQABQAFAAEAAQACAAgADAANAA0ADQAPAA8ACgAKAA4ADgASABIA
EgASABEAEQAOABAAFAASABIAFgAXAA4ADQANABAAEQAVABgAEgASABMAEwAVABUAFgAX
ABUAEgASABIAEwAVABMAEwAWABgAFAAUABMAEgARABAAFAAVABUAEgARABEAEQAUABQA
EQARABEAEwAXABsAFgAUABQAEgASABQAFAAUABUAEwATABMAEAASABQAGQAXABMAEQAQ
ABEAFgASAA8ADwAQABEAEQASABIADgAMABAAEQARABEAEQAOAA4ADgAQAA0ACwANAA4A
DgANAA0ADQAPABMAEwAPAA4ADwALAAoACgAKAAsACwAMAAoACgAKAAoACwAOAA8AEAAQ
AA4AEQARAA0ADQANAAkACAAJAAkADAAMAAwADQANAA0ADQANABAAEAANAAkACgALAA0A
BwAGAAoADAAOAAwAEAAPAAgABgAMAAwABwAHAAoACgAJAAMABQAMAAwACQAFAAQABQAI
AAYACQAKAAsADAALAAoACQAIAAgACAAIAAgACgAKAAoACgAMAAwACgANABMAEwARABEA
EAATABQAFAAVABYAFwAWABIAEgAPAAsABQABAP///v/+//v/+//9/wAAAQACAAUABQAF
AAUABQABAAEAAQABAP////////////8AAAAAAAACAAUAAgACAAMABQAFAAcAAgACAAIA
AQABAAIAAgACAAAAAAAAAP//BQAKAAUA//8EAAQAAQD//wEACQALAAQA/v/8/wEACgAO
AA4ADgAWABwAEwAFAAYACgAEAPf/7f/k/9r/zf+8/6z/nv+e/5//oP+u/6//pv+q/7z/
xP/H/9X/5//t/+z/7//0//n//f/4//f//v8BAP///v8CAAQABgAIAAgABgAGAAgACAAJ
AAkACQAIAAUABQAIAAoACQAJAAgABAADAAMABQAFAAUABgAGAAUAAwADAAMABAAFAAYA
BwAFAAgACQAFAAMAAAAAAAEABAAHAAgACAAGAAUABQAEAAMAAgACAAQABAAEAAQABgAE
AAMABAAFAAEAAQACAAMABAAHAAcABwAGAAMAAwACAAEAAgADAAMAAQD9//3//v/+//3/
/v8AAAMAAwADAAEAAwABAP//+f/1//b/+//8//z//P/8//v/9v/2//j/+v/4//L/8P/v
/+7/7v/u/+z/7f/t/+//7//u/+v/6//r/+v/6f/o/+v/7P/q/+j/5//l/+v/7P/s/+z/
8P/x/+7/7//v//T/9//3//X/9f/3//f/9P/0//j/+P/8//z//P/8//v/+//4//r//v/+
/wAABgAGAPz/+v/5//j/9//5//r/+v/8////AQD/////AAABAAEA/v/+//7///8BAP//
//8AAAIA/v/+/wAAAAAAAAAAAAABAAEA/v/7//v/+//+//z/+f/5//n/+////wMA/v/+
//7//P/8//r/+v/6//v//f/9//3/+v/4//r////9//7///8BAAUABAD+//n/9//6//v/
+//8//7/+v/4//z/+v/5//j/9//3//j/+f/8//f/9f/3//j/+//7//z//f/7//3/+//1
//b/+f/3//j/+v/6//v/+//5//b/9f/0//P/8//1//X/+f/6//n//f/9//f/9f/z//P/
9P/3//n/7//4//z/+v/6//r/+v/6//z//P/6/wAABQAGAAUAAwACAAMAAgADAAIAAwAE
AAEA/P/7//f/8f/t/+v/6//t/+7/7P/t/+//7//v/+//8//z//P/8//y/+//7v/t/+3/
7f/t/+3/7v/v//H/8v/y//L/9f/y//D/8f/z//P/9//0//T/9P/z//P/9P/0//L/8v/y
//L/8//z//b/8//3//D/8P/1//X/7//1//v/+P/y//T/9f/2//7/DgAQAAYABAABAPn/
+P/2/+z/3//b/9z/zv+z/57/mP+Y/5D/kf+g/6b/qf+u/7D/sP++/83/2f/f/+P/6P/v
//L/8//z//D/8//6//7/+//5//z//v8AAAIAAgD+//7/AAAAAAEAAQABAAAA/f/9/wAA
AgAAAAEAAQD+/wAAAQAEAAUAAwACAAAA/f////////8AAAIAAgACAP//AQADAAAA///8
//z//f8AAAEAAgACAAAA//////7//f/+//7/AAAAAP//AAADAAIAAAACAAQAAQD+//7/
/v/+//3//f/9//z//f///wAAAQABAAEAAAD9//3//f/+//7//f/8//z//f/8//v/+P/5
//v//f/7//v/+P/7//r/+P/4//j/9//y//T/9v/4//b/9f/0//T/9P/z//L/7//v/+//
8f/x//D/7//v/+//7//s/+r/7P/s/+z/7P/t/+3/8//0//T/9P/1//X/8f/x//L/+P/8
//3//f/9/////////wAABQAGAAYABAACAAAAAwAFAAQACAAIAAYABgAKAAwABAAEAAUA
BAADAAUABgAGAAgACwANAAsACwAMAA0ADwAMAAwADAALAA0ACwALAAsADAAHAAYABwAI
AAkACgAKAAsACwAIAAgACQAKAA4ADgALAAsACwALAA8AEwAOAA0ADAAJAAgACgAKAAoA
CwANAA0ADQAKAAcACAAMAAkACQAJAAoADQAQAAwACQAJAAoACwALAAwADQAKAAkADgAN
AA0ADQANAAwADAAMAA4ADgANABAAEgARAA8ADgANAA8AEwATAA8ADQAPAAwADAAMAAwA
DQANAA8ADgAPABAADwAPABEAEQAUABQAEgAVABYAEQAQAA8ADgAOABAAEQARABAADwAP
AA0ADQANAA0AFAAUABEADQAPABEAFAAPAAcACgATABgAGAAWABYAFgAWABYAGAAYABYA
FwAbABsAGQAaABwAIAAiACEAHgAdABwAGwAYABkAFwAVABEADwAPAA4ADAAHAAUABwAH
AAcABwALAA0ADwARABAADQAMAAsADAANAA4ADwAOAA0ADQAMAA4ADgARAA4ACwALAAwA
CwAQAA4ADwAQAA8ADwAQABAAEAAQABAAEAANAA0AEAANAA8AFAAWABEADQALABEAFQAS
ABIAFAAPABAAHAAgAB4AJAAqAB0ADwAOAA4ACgAHAP3/6P/Y/83/wP+4/7T/pv+j/67/
tP+3/77/yP/S/9j/2f/h//H/+f/4//3/BgAPABMAFAAVABgAGAAVABMAFgAYABoAHAAc
ABoAGgAcABwAGQAZABkAGAAWABcAGwAeAB0AHQAcABgAGQAZABsAGwAZABoAGgAZABsA
GwAbABwAHgAeAB4AGwAdAB8AHAAbABoAGgAbAB4AHgAeAB0AGgAaABsAGwAbABwAHAAe
AB4AGgAaABwAGgAaABwAHgAbABwAHAAcABwAHQAdAB0AHAAcAB0AHQAdAB0AHQAcABkA
GQAZABoAGgAYABgAGQAbABsAGwAZABsAGAAXABIADwASABcAGAAYABYAFgAVABAADgAQ
ABIAEAANAAwADAAMAA0ADgANAA8ADgAPAA4ADAAJAAkACQAJAAgABgAIAAgACgAKAAsA
CwAOAA4ADQAMABIAEwAQABEAEwAYABsAGwAZABcAFwAVABYAGAAeACAAIAAeABwAGgAb
ABsAGAAaAB4AHAAcACAAJAAcABwAHQAbABsAHgAgAB0AHgAgACEAHwAfACAAIQAfABwA
HAAcAB0AHwAdAB0AHAAeABoAGgAbABwAHQAeACAAIQAhAB4AHQAdAB0AIAAeABsAGwAb
AB4AIwAoACQAIgAgABwAGgAbABwAHQAfACEAIQAhAB4AHAAeACMAIQAeAB0AHQAfACIA
HgAbABsAHwAhACIAJAAkACAAHgAiACUAJQAlACUAIgAgAB4AHgAbABkAGwAcAB0AHQAe
AB8AHgAhACAAGwAeACEAHwAgACEAIAAgAB8AHwAeAB8AIAAdAB0AHwAfACAAIAAeACEA
IwAfAB8AHwAeAB4AIAAhAB4AHAAaABkAGwAbABsAGwAiACIAHwAbABsAHQAgABsAFwAa
ABsAHAAdACIAIgAcABoAIAAgABsAHQAgACAAHwAnAB8AGgAeABwAHQAeAB8AIAAkACgA
KgAqACsALQArACcAKAAqAC4AMAAwAC4ALgAuAC4AKgAqACcAIwAfAB0AHQAcABwAGQAZ
ABsAGwAbABsAHAAbABoAGQAbABkAGQAZABgAFwAWABUAFwAZABwAHgAeAB4AIQAeAB0A
HQAeAB0AHwAcABwAHAAdAB0AHgAeABwAHAAcABwAHQAdACAAHQAZACAAHAAZAB8AIQAf
ACEAKAAuACYAIQAiACIAKgAwAC4AMgAzACcAIgAkABwADwAJAAYA9v/j/9r/0P/C/7b/
rf+0/8T/yf/C/8j/0P/U/+H/8f///wkACgANABYAEwAJABQAKQAsACsAJQAgACAAHgAg
ACIAIgAiACIAJAAkACQAJQAmACYAIAAfACEAIgAjACUAJgAkACEAIQAjACMAIwAkACQA
IwAlACUAJQAmACUAJAAjAB8AJQAnACQAIwAkACQAJQAoACcAJgAkACAAIgAjACMAIwAi
ACIAJAAkACAAIAAiACAAIgAkACYAIwAiACIAIgAiACEAIQAhACAAHgAfAB8AHwAiACMA
IwAhAB0AHQAeAB4AHQAcABwAHQAcABsAGAAZABoAGwAYABcAFgAZABgAFgAWABYAFQAQ
AA4AEAASABAADwAOAA4ADgAOAA4ADAANAAwADQAMAAoABQAFAAUABQADAAIABQAGAAcA
BgAGAAUABwAIAAgACAALAAsABwAHAAQACAAKAAkACgALAA4ADwAOAA4AEgASABIAEgAS
ABIAEwATABAAEgAUABIAEgAWABoAEgASABMAEAAPABEAEgARABIAFAAVABMAEQAQAA8A
EQAQABIAFAATABUAEwATABIAFAAQABAAEgASABIAEgATABMAEgAOAA8ADwAPABIAEAAN
AA0ADQAKAA0AEAAKAAoACgAIAAgACQAKAAsADQAMAAsACgAGAAYACAANAAsABgAFAAUA
BwALAAgABgAHAAYABQADAAIABAAAAP7/AgACAAEAAAD//wAAAAAAAAIAAQD//wEAAgAC
AAEAAQABAAAAAwACAP3//f////z//P8AAAAAAQABAAAA/v/+//7//f/9///////9//z/
+f/7/wAA/f/+////AAAAAAIAAwABAAAA////////////////AwACAP7/+f/7//3/AAD7
//v//v///wAA/v8CAAEA+v/+//7//v///wAAAQACAAIABAAEAAIABgALAAwACwAJAAgA
CQAIAAkACAAJAAoABgACAAIA///8//n/+P/5//r/+v/3//f/+f/5//n/+f/5//n/+f/5
//f/9f/1//X/9P/z//L/8f/0//X/9//4//b/9v/5//b/8//z//T/8//3//T/9P/0//X/
9f/2//b/9f/0//P/8v/z//P/9v/z//P/9P/u/+n/8f8BAAEA8f/w//r/+v/z//D/+v8E
AAYACgAIAP3/+f/+//7/7P/f/+H/3P/I/7P/pv+W/5T/mP+R/5D/mv+d/6T/rv+u/7L/
w//R/9v/5//m/9//5P/n/+X/6P/z//j/+P/1//P/9v/0//b/+P/4//b/9v/4//j/9f/1
//X/9P/z//P/9v/4//b/9f/z/+7/7v/v//L/8//y//L/8f/v//L/8//0//b/9P/0//T/
8f/z//X/8v/x//D/8P/x//T/8f/w/+7/6v/t/+//8P/x//D/8P/y//L/7//u/+//7P/q
/+z/7v/r/+3/7v/v//D/8P/v/+7/7P/u/+//7//v/+7/7f/r/+f/5v/n/+n/6v/n/+b/
5v/n/+r/6//q/+3/6v/p/+T/4f/h/+X/5f/k/+L/4v/h/9z/3v/g/+L/4P/b/9r/2v/a
/9n/2P/V/9X/1f/X/9f/1v/V/9X/1f/V/9b/1v/a/9z/3P/a/9n/1//b/9z/3P/c/+D/
4f/e/9//3v/i/+T/4//k/+X/6P/p/+b/5v/q/+r/7v/u/+7/7v/x//H/7v/w//D/7v/u
//L/9v/u/+7/7//x//H/9P/2//T/9P/1//X/8//z//T/9f/1//L/8v/y//T/9//2//f/
9v/4//T/9P/y//L/8v/y//b/9//3//T/9f/1//X/+P/2//P/8//z//H/9f/5//T/9P/0
//L/8v/0//T/9P/1//X/9f/1//L/8f/y//b/8//z//P/9P/3//j/9P/x//H/9P/1//X/
9v/3//T/8//4//j/9//2//X/9v/2//b/+P/2//X/+P/6//n/9//2//X/9f/5//n/9f/1
//f/9P/0//n/+v/8//3/+v/4//j/+P/1//X/9//3//j/+P/2//n/+//3//f/9//0//T/
9v/3//n/+P/3//f/+P/5//r/+/8CAAAA/f/2//n/+v/7//z//v8AAAAA/v8DAAcABwAF
AAcACAALAAwACgAIAAgACAAIAAQABAABAP//+//5//n/+P/4//X/9f/3//f/9//3//v/
+//7//v/+//5//n/+f/3//f/9//3//n/+f/6//r//P/8/////P/5//n/+v/5//3/+v/6
//r/+v/7//3//v/+//7//v/+//////8CAP///f8AAAAA//8FAAcAAwADAPz/9P/4/wcA
CAAEAA4AFgAOAAoADwANAAgA/v/2//H/7f/m/9r/x/+u/6L/qP+i/5X/mv+k/6n/sP+4
/7z/xv/R/9v/5f/r/+7/8/8AAAEA+f/4////BAAHAAUABAAIAAgACgAMAAwADAAMAA4A
DgANAA0ADQAMAAcABwAKAAwACgALAAsACAAIAAkADAANAAsADAAMAAsADgAPABAAEgAP
AA4ADQAJAA4AEQAPAA8ADAAMAA0AEAARABIAEgAQAA8ADwAOAA0ADAAMAA4ADgAOAA4A
EAAOAAwADgAQAA0ADgAOAA4ADgARABEAEQAQAA4ADwAPAA8AEgATABMAEQAPAA8AEAAQ
AA0ADAAMAA0AEAARABAAEwARABEADQALAAgACwAKAAgACgAKAAkABAAHAAoADQAMAAYA
BAADAAIAAwACAP////8AAAEAAAD+//3//f/9//3//f/8////AAD///7//v/9/wAAAAD/
//7/BAAFAAIAAwADAAgACwALAAwADQAQABEACwAKAA0ADAAPABAAEQASABEAEQAOABAA
FAASABIAFgAcABQAFAAVABQAEwAVABYAFQAWABgAGQAXABcAGAAZABcAFAAUABQAFQAX
ABUAFQAUABYAEgASABMAFAAVABYAFgAXABcAFAAVABUAFQAYABoAFwAXABcAFgAZABwA
FgAXABgAFwAYABoAGgAaABsAGwAbABsAGAAYABoAHwAdABwAGwAbAB0AHgAaABcAFwAa
AB0AHwAiAB8AGgAXABoAHQAdAB0AHQAcABwAHAAeABwAGwAeACAAHgAdAB0AHQAdACEA
IQAdABsAHQAaABoAHQAeACAAIQAgAB4AHgAeABwAGwAcABsAHgAeABwAHwAiAB8AIAAh
AB4AHgAgACEAIAAeABwAGwAeAB8AIAAhACMAIgAeABkAGwAdACAAGwAbAB4AHwAgAB4A
IgAhABoAGgAgACAAGwAjACIAHgAcAB8AIAAhACIAIwAmACcAJgAoACsAKgAnACkALAAx
ADQAMwAwAC8ALgAqACYAJgAjACAAHQAcAB0AHgAeABsAGwAcABsAGgAZABsAGwAbABsA
GwAZABkAGQAcAB0AHgAfABsAGQAYABYAGQAaAB4AHAAeAB8AIQAhACIAHgAdABwAGQAZ
ABoAGgAcAB4AIAAiAB8AHwAiAB8AHwAsACYAHQAdACcAMwAnABoAIAAkACMAJgAsAC4A
MgA2ADYAMwArACIAIgAeAA0AAwD+/+z/2//O/8j/xP++/7X/uP/E/8f/yv/U/9z/6v/5
/wMACwAPABQAGQAaAB0AHwAgAB8AKAArACkAKAAsACkAKgArACoAKAAoACoAKgAqACsA
LAAsACgAJwApACoAKwAtAC4ALAAqACkAKgApACoALAAtAC0AKwArACsALAAsACwALAAp
AC4AMQAvAC8AKwAqACoALAAsACwAKwAoACkAKwAsAC0ALQAuADEAMgAtACwALQAqACwA
KAAuAA==
         </WaveFormData>
      </LeadData>
      <LeadData>
         <LeadByteCountTotal>10000</LeadByteCountTotal>
         <LeadTimeOffset>0</LeadTimeOffset>
         <LeadSampleCountTotal>5000</LeadSampleCountTotal>
         <LeadAmplitudeUnitsPerBit>4.88</LeadAmplitudeUnitsPerBit>
         <LeadAmplitudeUnits>��V</LeadAmplitudeUnits>
         <LeadHighLimit>2147483647</LeadHighLimit>
         <LeadLowLimit>268435456</LeadLowLimit>
         <LeadID>V2</LeadID>
         <LeadOffsetFirstSample>0</LeadOffsetFirstSample>
         <FirstSampleBaseline>0</FirstSampleBaseline>
         <LeadSampleSize>2</LeadSampleSize>
         <LeadOff>FALSE</LeadOff>
         <BaselineSway>FALSE</BaselineSway>
         <ExcessiveACNoise>FALSE</ExcessiveACNoise>
         <MuscleNoise>TRUE</MuscleNoise>
         <LeadDataCRC32>2292470941</LeadDataCRC32>
         <WaveFormData>
RgBGAEYARgBKAE4AUgBWAFkAWgBbAFwAYABiAGQAZgBrAG4AcQB0AHYAeAB6AHwAfQB+
AH8AgACAAIAAgACAAIMAhACFAIYAhACEAIQAhACDAIIAgQCAAHoAdgByAG4AawBoAGUA
YgBcAFYAUABKAEQAPgA4ADIALgAqACYAIgAcABgAFAAQAA0ADAALAAoABwAEAAEA/v/+
//7//v/+//3//P/7//r//f/+////AAD9//z/+//6//j/+P/4//j/+f/6//v//P/9//7/
//8AAP7//v/+//7/AAAAAAAAAAD+//7//v/+//7//v/+//7/AAAAAAAAAAACAAIAAgAC
AAEAAAD///7//v/+//7//v///wAAAQACAAAA/v/8//r/+v/6//r/+v/6//r/+v/6//r/
+v/6//r/+P/4//j/+P/4//j/+P/4//f/9v/1//T/9//4//n/+v/2//T/8v/w//L/8v/y
//L/8v/y//L/8v/y//L/8v/y//D/8P/w//D/8P/w//D/8P/u/+7/7v/u//D/8P/w//D/
7//u/+3/7P/u/+7/7v/u/+z/7P/s/+z/7P/s/+z/7P/q/+r/6v/q/+z/7P/s/+z/6v/q
/+r/6v/q/+r/6v/q/+r/6v/q/+r/6v/q/+r/6v/s/+z/7P/s/+//8P/x/+//7//y//L/
8f/z//P/9//3//j/+P/4//r/+f/3//b/9f/2//H/8f/x//X/9f/0//T/9v/1//D/8P/t
/+v/6f/o/+r/6f/q/+z/6f/p/+n/6f/m/+X/5P/j/+P/4//m/+L/4f/i/+T/5f/j/+L/
4v/i/+L/5P/n/+n/5//m/+b/5f/h/+P/5f/j/+H/3//g/9//6v/x/+H/2//i/+H/3f/n
//D/8v/3/wQADQALAAkADAAJAAoAFwAeABoAEgD8/9X/sf+Y/3//YP9P/1f/V/88/zT/
SP9b/2v/hv+V/53/rv/F/9X/3//p//v/AQD9/wMAAwAAAAAAAAABAAMABQAGAAMAAgAC
AAMAAgACAAIAAQD9//3///8AAAEAAwAEAAQAAAAAAAMAAwADAAQABAADAAMAAwAFAAUA
AwADAAQABAAJAAkABwAHAAcABwAJAAwADwAPAA8ADgAMAAwADQAOABAAEQAUABQAEQAS
ABMAEwAWABkAGgAbABkAGgAbAB0AIAAgACAAIwAjACUAJgAnACoALwAyADQAMwAyADQA
NwA3ADgAOAA/AEIARABHAEoATABRAFUAVQBbAF4AYwBjAGQAaABpAGsAcAB0AHUAdQB0
AHYAeAB7AH0AfAB7AHwAfwCDAIYAigCHAIYAhgCFAIEAgACAAIAAhACCAIMAhQB/AHcA
cQBvAGsAZABeAFgAUgBMAEgAQwA+ADgAMgAuACgAIwAiAB4AGQAUABIADgAPAAsACQAK
AAkACAAEAAYACAACAP7/AQADAP//AwAFAP///f/8//r//v/+/wAABAAAAP3/+v/4//z/
/f/9//7/AQABAP7//v8BAAIAAwAEAAMABQAFAAMAAAAAAAEAAwABAAAAAAAAAAAABAAI
AAMABQAFAAQABAACAAIAAgACAAMAAwADAAAA/v8AAAMAAAD+////AQACAAYAAwABAAIA
AAAAAAAAAgABAPr/+P/3//j/+f/6//v//P/8//z//v/7//j/9//3//n/9//3//f/9f/4
//j/8//1//X/9P/0//X/9P/z//L/8v/v//H/8f/w//H/9P/1//P/9P/v//D/9P/x//L/
8//x//H/8f/y//L/8f/x//H/8f/v/+//8P/y//L/7//t/+3/8P/y/+//7P/r/+7/7f/t
//D/8P/t/+v/8v/v/+3/7//x//T/7//r/+v/8f/x/+3/6v/q/+r/7P/q/+v/7P/t/+7/
7P/s/+z/7P/t/+7/7//w//P/9P/1//b/9P/x//P/9v/0//P/8//z//n/+f/6//r//P/+
//7//f/7//v/+v/1//X/9f/3//f/+P/4//j/9//w//D/8P/v/+//8P/x/+//6//q/+j/
5//o/+n/6v/r/+n/6f/p/+n/7P/o/+b/5v/p/+n/6f/o/+b/5v/k/+T/4//j/+L/4v/l
/+X/4//l/+X/5//j/+v/6v/j/+T/6f/p/+v/6v/n/+X/5f/w//j/9f/+/wsACwAHAAgA
CQASACEAKgAkABQAAADj/7//lv95/2b/U/9J/0f/QP8u/zD/S/9n/3r/jf+j/7T/v//R
/93/4f/t//v/AQAHAAkABgAGAAYABQAFAAUABAAEAAQABQAHAAMAAgABAP///v///wIA
BAADAAMAAgAAAAAAAAADAAMAAwAEAAQAAwAAAP//AAD//wAAAQADAAQABgAFAAIAAQAD
AAMABQAIAAkACQAJAAgACgAKAAsADAALAAsADQAMAAkACgALAAsAEAATABQAFQAVABYA
FwAZABoAGgAaAB0AHAAfACEAIwAiACUAJgAmACkAKgAuADMAMwA0ADQAOwA6ADwAPwBC
AEIARwBLAEsATwBSAFcAVwBcAGAAYQBjAGgAbABtAG0AbQBuAG8AcQB0AHQAdAB2AHgA
ewB9AIAAfAB8AH0AfQB9AHwAfAB8AHsAdgB0AHMAcwBtAGkAaQBlAF4AWABSAEoARABA
ADsANAAuACgAJAAcABcAFgASAA8ACgAIAAQABAD///z//P/7//r/9v/4//r/9P/w//P/
9f/z//n//f/1//P/8v/w//L/8P/w//L/8f/v/+3/7P/x//H/8P/w//H/8f/u/+7/8P/w
//D/8P/v//H/8f/v/+7/7v/v//H/8//y//L/8v/w//T/+P/z//L/8f/v/+7/7v/u/+7/
7v/x//H/8f/u/+z/7v/x/+7/7P/t/+//8P/y/+3/6f/o/+v/7P/t//D/7//o/+b/5f/n
/+f/5//n/+T/5P/k/+b/5v/k/+T/5f/n/+X/5f/l/+T/5v/l/9//4P/h/+H/4v/l/+b/
5//o/+X/4f/i/+H/3//f/+H/4f/h/+L/3f/e/+H/3f/d/93/3f/d/93/3v/f/9//4P/h
/+D/3f/c/9z/3v/e/9v/2f/b/97/4P/d/9n/2f/d/93/3f/g/+D/3f/Y/97/2v/X/9n/
2//e/9n/1f/V/9v/2//T/9L/2v/g/+D/4P/g/+D/4v/i/+L/3//j/+b/5v/l/+P/4//n
/+f/5v/m/+b/6P/q/+n/6f/p/+b/4f/h/+H/4f/h/+D/4P/g/9//2v/a/9v/2//b/9z/
2//X/9X/1P/U/9X/1v/X/9b/1f/U/9P/1f/V/9j/1P/U/9T/1f/V/9L/0P/P/87/zv/Q
/9P/1f/S/9D/z//N/8n/y//N/8v/0f/T/87/0f/U/9P/0f/R/9b/0f/N/9H/1P/W/9//
7P/5//v/9//4//f/9v/9/w4AGAAMAPT/2/+3/5D/df9g/03/Rf9F/zz/Kv8o/z3/V/9q
/33/k/+k/63/vf/P/93/4//n/+v/8//x/+7/7v/u/+7/7//w//D/7P/s/+3/7//u/+7/
7v/t/+v/6//t/+7/7v/v/+//7v/s/+z/7//v//D/8v/z//P/8f/v/+//7f/w//H/8//0
//X/9f/z//P/9f/1//f/+v/6//n/+P/2//f/+P/6//z//P/9/wAAAAD+/wAAAgADAAMA
BQAFAAUABQAGAAcACQAKAAoACgANABEAFQAYABsAGwAdAB0AHAAdAB4AIgAnACUAJgAm
AC0ALAAuADEANAA4AD8ARQBHAEkASgBNAEsATwBUAFYAWQBcAGAAYQBhAGQAZgBoAGsA
cABwAHAAcgBwAHEAcQByAHMAdAB2AHcAdQB0AHQAdABzAG4AbABrAGsAZQBhAGEAXQBW
AFAASgBGAEAAPAA3ADMALgApACYAHwAZABcAEgAPAAoACAAEAAQA///8//z/+//6//b/
+P/6//b/9P/5//b/8f/0//X/7//v//D/8P/x//D/8f/0//X/9f/1//b/+P/3//X/9P/4
//n/9//4//b/9v/2//b/9f/3//f/9f/1//b/+P/7//3//P/8//z/+//+/wEA+//9//3/
/P/8//7//v/+//7//f/9//3/+v/6//z////8//v/+//8//z//f/5//b/9v/4//j/+P/6
//r/9P/z//P/9f/1//X/9f/1//b/9//6//b/9P/0//X/9P/x//D/7//x//T/9P/v//D/
8f/x//L/8v/y//L/8v/t/+n/6v/p/+r/6//u/+//7//w/+v/7P/y/+//8P/x/+7/7f/s
/+z/7f/t/+7/7//v/+3/7f/u/+//7v/q/+f/5//q/+z/6f/o/+n/7v/v/+7/8P/v/+v/
6P/u/+r/5//n/+n/7P/n/+X/5f/r/+v/6//o/+j/6P/w/+r/7P/s/+z/7P/v//D/8f/y
//X/8//2//r/+P/3//f/9//9//3//v/+//z//v/+//3/+//7//r/9f/4//n//P/9//v/
+v/5//f/9P/0//T/8//x//D/7//r/+3/7v/u/+//7v/t/+z/6//t/+3/7f/t//L/7v/s
/+z/7f/t/+3/7P/q/+r/6P/o/+n/6f/o/+j/7P/t/+z/7//l/+v/8f/x//T/7f/k/+v/
8f/x/+7/6//n/+//AgAEAP3/CgAZABEABQAIABMAGgAlADQAKAAQAPr/2f+t/5T/gf9k
/1X/W/9P/zj/Nv9I/1n/bf+O/6f/rf+2/8v/3//p//H/9f/7/wUABwAIAAYABwAIAAoA
CwAMAAwACgAKAAsADQAJAAgABwAFAAQABQAIAAoACAAJAAkACAAGAAYACQAJAAsADAAM
AAsADQANAA8ADwAOAA0ADQAMABAAEQAQABEAEQARABMAFgAZABkAGQAYABcAFgAWABYA
GAAZABwAHAAaABwAHgAfAB8AIQAhACEAIgAkACYAKQAoACgAKAArAC4AMQAzADUAOAA7
ADwAPAA9AD4AQgBHAEcASABIAE8ATwBQAFIAVABWAFsAXwBfAGQAaABuAG8AcQB0AHQA
dQB8AIAAgQCBAIQAhgCIAIsAjQCMAIsAjACPAJEAkgCUAJIAkgCTAJMAjwCOAI4AjgCN
AIgAhgCFAIQAfwB8AH0AdgBuAGcAYABcAFYAUgBNAEYAQAA6ADYALwApACcAIgAgABwA
GwAYABYAEQAOAA4ADgAOAAsADgANAAYAAQADAAYAAwAIAAsABgAFAAUABAAGAAQABAAG
AAYABQAEAAQABQAFAAQABAAJAAkABgAGAAUABAADAAIABQAHAAcABQAEAAQABQAHAAcA
BgAGAAYACAAMABAACwAJAAkACAAIAAgACAAIAAgACQAJAAkABgAIAAoADQAKAAYABQAF
AAQACQAFAAIAAgACAAIAAgAEAAQA/v/9//3////////////+//7//v8AAPz/+v/6//v/
+//5//n/+f/7//7//v/5//f/9//2//b/9v/2//b/9v/0//H/8//z//L/8//2//f/+v/8
//j/+v/8//f/9v/1//D/7//u/+7/8f/x//L/8//3//X/9f/2//b/9v/z//H/7v/w//H/
7f/u/+//9P/1//L/9P/z/+//6//y/+//7f/t/+//8v/t/+3/7f/z//P/8f/u/+7/7v/s
/+z/7//w//H/8v/w//D/8P/w/+7/7v/u/+7/8P/w//D/8P/y//L/7//x//b/9v/1//X/
9P/3//b/9v/5//r//f/+//3//f/9//z/9P/z//L/8//1//T/9P/0//T/8P/x//L/8f/w
//D/8P/r/+r/6v/p/+f/5//n/+f/6f/p/+n/6f/n/+r/5v/k/+b/5//n/+f/5P/k/+T/
4v/i/+P/4//i/+D/4f/h/9//5//t/+f/4f/j/+T/4f/g/+H/6f/r/+b/4f/f/+X/7v/y
//H/9v8JABkADQAAAAUAEgAZACIAJAAYAAgA7//N/6b/g/9u/1v/Uf9Z/0r/LP8u/0n/
X/9y/4f/of+y/7n/x//Z/+f/7//z//X/+//8//r/+//8//7///8AAAAAAAAAAAEAAwAA
AAAAAAD///////8BAAIAAQABAAAA/v/8//z/////////AAAAAP///f/9//////8AAAEA
AwAEAAYABQACAAEAAQABAAMABgAJAAkACQAIAAcABgAGAAYACAAJAAwADAAMAA4AEAAR
ABAAEQAQAA8AEgAUABYAGQAbABwAHQAhACAAIQAhACEAJAAnACgAKAAnACgALAAxADIA
NAA1AD0APgBAAEMARgBFAEkATABLAFAAVABaAFsAXgBiAGMAZQBqAG4AbwBvAG4AcABy
AHUAdgB2AHYAeAB7AH0AfgCAAH4AfgB/AH8AfwB+AH4AfgB6AHQAcQBvAHAAawBoAGkA
ZQBeAFgAUgBOAEgARAA/ADkAMgArACYAHgAZABgAFAATAA4ADAAIAAcAAQD9//z///8A
AP7/AgAAAPj/8v/z//H/7f/x//P/8v/z//X/9v/0//L/8v/0//T/8//y//L/8//z//L/
8v/3//f/9P/0//b/9v/2//b/9//5//n/9//2//b/9//5//j/9v/1//T/8v/2//r/9f/3
//f/9v/2//b/9v/2//b/9//3//f/9P/y//T/9//0//P/9f/4//r/+//1//D/7v/w//D/
8P/y//b/8P/v/+//7v/t/+z/6//s/+z/7P/u/+r/6P/o/+n/6v/p/+r/6//o/+r/6f/j
/+X/5f/k/+T/5v/m/+b/5v/i/9//4f/h/9//3//h/+H/5f/o/+X/6P/n/+H/3//d/97/
3//g/+L/2P/f/+L/4P/g/+D/4P/h/+L/4//h/+X/6P/o/+f/5v/l/+j/5//p/+r/6//u
/+v/6f/o/+f/5v/h/+H/4f/l/+X/5P/k/+L/4f/c/9z/3//f/9//4P/d/9n/1//W/9f/
1//X/9f/2f/Z/9n/2f/Z/9n/3P/Y/9T/1P/V/9X/1v/W/9f/2P/W/9b/1//X/9T/1P/V
/9X/0//V/9f/1f/X/9H/0P/X/9b/0f/X/9//2P/R/9P/1//Y/+D/8//+//v//f/7//T/
9/8CAAkADAAKAAYA9P/P/6X/iv9z/1T/Sf9X/1P/Pv84/z7/T/9t/4j/mf+l/7L/w//T
/+H/6f/v//H/9f/7//n/9v/2//b/+P/5//r/+v/3//b/9v/3//X/9v/3//f/8//z//X/
9v/0//X/9f/0//P/9P/4//n/9v/2//X/8//1//X/9//3//f/9//4//j/+//7//n/+f/5
//n/+//+/wEAAQABAAAA///+//7//v/+////AgACAAEABAAHAAkACwANAA0ADQAMAAwA
DAANAA4ADgAOABEAFAAXABkAGwAaAB0AHgAeACEAIgAmACsALQAuAC4ANQA0ADYAOQA8
AD8ARQBKAEsATgBQAFQAUwBXAFwAXgBhAGYAagBrAGsAbABuAHAAcwB1AHQAcwB0AHcA
eQB6AHwAegB6AHsAewB3AHYAdgB2AHQAbgBrAGkAZwBhAF0AXQBUAEwARQA+ADsANgAz
AC8ALAAmACAAHAAXABMAEwAQAAsABgAEAAAAAwD///3//v/8//z/+f/8//r/9P/w//P/
8f/t//H/8//z//X/+P/6//n/9v/1//b/9//3//f/+P/5//n/+P/4//r/+f/1//T/9//4
//n/+v/5//v/+//5//n/+v/8/////f/8//z//P/8/wAABAD///7//f/7//r//P/8//z/
/P/////////8//n/+v/8//j/+P/5//v//P////v/+P/4//j/+P/4//r//P/2//X/9f/3
//f/9//3//j/+P/4//r/+P/2//b/9//3//X/9f/1//X/+P/4//P/8//z//L/8v/y//L/
8v/y//P/8f/0//X/8//z//X/9f/2//j/9P/2//f/8//z//P/8//z//P/9P/y//H/8f/x
//H/7//v//D/9P/0//H/7//v//L/9P/x/+n/7f/1//f/+P/2//b/9v/2//j/+P/4//X/
9v/4//f/9f/2//f//P/9//z//P/8//7/AAD///////8AAPv/+//7//r/+f/3//b/9v/1
//D/8P/z//P/8//0//P/7//t/+z/7P/t/+7/7//t/+3/7f/t/+//7//y/+7/6f/o/+j/
5//q/+r/6//s/+j/6P/p/+n/6v/q/+v/6//n/+n/6//p/+n/7//w/+3/6v/p/+3/8f/s
/+v/7f/p/+r/9v/7/wAAEwAbAA0AAgAJABIAHwAuACwAFAD8/+X/w/+m/43/bP9d/2P/
X/9I/z7/Sv9f/3P/gv+R/6v/wP/J/9X/6f/3/wEACQALAA0ACwAIAAgACAAKAAsADAAM
AAwADAANAA8ACgAKAAoACQAIAAkADAAOAA0ADQAMAAoACQAKAA4ADwAOAA4ADQALAA0A
DQAPAA8AEQARABIAEgATABMAEQARABEAEQATABYAFwAXABcAFgAWABYAFwAYABgAGQAc
ABwAGgAcAB4AHwAhACMAIwAjACUAJgAnACkALAAsACwALwAwADMANQA3ADYAOQA6ADoA
OwA8AEAARQBHAEgASABPAFIAVABXAFoAWQBdAGAAXwBlAGoAcQBzAHQAeAB5AHsAfgCC
AIMAgwCEAIYAiACLAJEAkgCTAJYAlgCXAJcAmACWAJYAlwCXAJUAlACUAJQAlQCQAI4A
jQCJAIMAfwB/AHsAdABuAGgAYgBcAFgAUwBMAEQAPAA2ADIALwAwAC4AKAAiAB8AGgAY
ABMAEAAQABAAEAANABAAEQAMAAkADQAMAAcACgALAAoACwANAA4ADAAKAAoADAAKAAkA
CAAIAAsACwAKAAoACwALAAgACAAJAAoACwAMAA0ADwAPAA0ADAAMAA0ADwANAAwADAAM
AA8AFAAZABUAEQAPAAwACgALAAwADQAOABEAEQARAA4ADAAOABEADgALAAsADAAMAA0A
CQAGAAYACQAKAAsADgAOAAgABwAHAAgACQAKAAsABwAGAAUABgAEAAIAAgADAAUAAwAD
AAMAAQAEAAQA//8CAAMAAwAEAAUABAADAAIAAQD//wIAAwD/////AQABAAAAAgD+/wAA
BQABAAEAAQD///////8AAP///f/8//v//f/7//v//P8AAAAA/f/7//v//v8AAP3/+f/5
//3//f/9/wAAAAD9//n/AAD9//v/+//9/wAA+/8FAP3/+f/9//r//P/8//z//P///wIA
BQAFAAQABgAFAAMABAAFAAoACwAMAAwADAAOAA4ADQANAA0ADAAHAAcABwAJAAkACAAI
AAgABwACAAIAAQD///3//P/+//v/+v/6//f/9//3//f/+v/7//z//f/7//v//v/6//b/
9v/3//f/9//2//b/9v/2//b/9//3//T/9P/1//X/9f/3//n/9//z//n/9P/z//r/+//5
//n/AgAHAP//+//+//z/AwAOABUAIQAhABYAFwAiACkANAA8ADYAHAD7/93/vv+f/4L/
a/9n/3H/YP9A/0L/U/9h/3z/mf+v/8D/zf/b/+//8//x/wEAGQAfABsAFgAUABIAEAAR
ABIAEgAQABAAEQATABMAFAAVABUAEgARABIAEgAUABUAFQAUABAAEAATABMAFQAWABYA
FQAWABcAGgAbABgAFwAXABYAGwAbABkAGQAbABsAHQAgACAAHwAeABwAHgAeAB8AIAAi
ACMAJgAmACMAJAAlACUAKQArACsAKwAtAC4ALwAxADIAMgAyADUANAA3ADkAOwA+AEEA
QgBCAEIAQgBFAEkASQBKAEoAUQBSAFQAVwBaAF4AYwBnAGcAaQBsAHEAcQB2AHoAewB9
AIEAhACEAIMAhQCIAIsAjwCUAJQAlACWAJUAlwCYAJoAlgCWAJcAlwCXAJYAlgCWAJUA
kACOAI0AiwCFAIEAgQB5AHIAbABmAF0AVgBRAEsASABCADwAOAAyAC0ALAAoACMAHgAc
ABgAGAATABAAEAAPAA4ACgAMAA0ACAAFAAkABgABAAQABQAEAAUABwAIAAYAAgAAAAAA
AgADAAQABgAIAAcABQAEAAYABQABAAAAAgACAAIAAgABAAMAAwABAAIAAgADAAUAAwAC
AAIAAgD//wIABQD////////+//7//v/+//7//v/9//3//f/6//r//P////z/9//3//j/
+P/+//v/+f/6//b/9P/y//L/9v/w/+//7//t/+3/7f/t/+7/7v/u//D/7P/q/+r/6//t
/+v/6//r/+n/7P/s/+f/5//n/+b/5v/p/+r/6//s/+j/5f/n/+f/5f/l/+f/5//l/+b/
4f/i/+b/4//k/+X/5f/l/+X/5v/m/+X/5f/l/+X/4//j/+T/5v/m/+P/4f/h/+T/5v/j
/+P/4//n/+f/5P/m/+X/4f/n/+b/4v/j/+T/5f/m/+b/5v/m/+P/5v/q/+v/6//q/+n/
7P/r/+7/7v/u//D/8P/v/+//7//w/+v/6//r/+3/7f/s/+z/7P/r/+b/5v/k/+P/4v/i
/+D/3f/c/9z/2f/Z/9n/2f/c/93/3v/f/93/3f/g/9z/2f/Y/9j/1//Z/9j/2P/Y/9j/
2P/Z/9n/1f/U/9T/0//S/9X/2P/X/9P/1f/O/8n/0v/h/+H/0f/Q/9v/2//X/9b/4P/r
//T/AQABAPf/9P/9/wYABwAOABgAEgD4/9v/t/+Q/3f/Zv9P/0n/S/82/yz/OP9D/1f/
dv+J/5v/sP+3/7v/y//Z/93/5//1//f/9f/y//L/8v/y//P/9P/0//H/8P/w//H/7P/s
/+z/6//r/+v/7f/u/+3/7f/s/+r/6f/q/+7/7//s/+z/6//p/+r/6//u/+//7v/t/+3/
7P/v/+//7f/t/+7/7//y//b/9f/z//H/7v/x//L/9P/2//b/9//6//r/9//4//n/+f/6
//v/+v/5//v//v8BAAUABAAEAAQABwAKAA0ADwARAA8AEQARABAAEgAUABkAHwAeAB4A
HQAjACYAKgAvADQAMwA3ADoAOQA7AD4AQwBDAEgATABNAE8AVABYAFkAWQBaAFwAXgBh
AGMAYgBhAGIAYwBlAGYAaABkAGQAZQBlAGUAZgBoAGoAaABiAF8AXQBbAFUAUQBRAEsA
RAA+ADgAMAAqACYAIQAeABgAEgAOAAoABQAEAAAA///6//j/9P/0/+//7P/s/+r/6v/n
/+r/7f/o/+X/6f/n/+P/5//p/+f/5//o/+j/5v/k/+T/5v/m/+X/5P/k/+j/6f/p/+r/
6//r/+j/6P/o/+j/6P/o/+v/7f/t/+v/6v/q/+v/7f/t/+z/7P/s/+r/7v/y/+3/7f/t
/+z/7P/s/+z/7P/s/+v/6//r/+j/6P/q/+3/6v/o/+n/6//s/+3/6f/m/+b/5v/m/+b/
6P/s/+b/5f/l/+X/5f/l/+X/5v/m/+b/6P/o/+b/5v/n/+X/4//j/+P/4f/k/+T/3//h
/+H/4P/g/+P/5P/l/+b/4v/f/+H/4f/f/9//4f/h/+D/4v/e/+D/4//f/9//3//d/93/
3f/e/9//3//g/+H/4//h/+H/4v/q/+j/4//c/9//4P/h/+L/5P/k/+T/4f/l/+j/6P/n
/+n/6f/t/+3/7P/s/+z/7v/w/+//7//v//D/6//r/+v/6//r/+r/6v/q/+n/5P/k/+b/
5f/k/+T/5P/h/+D/4P/d/93/3f/d/93/3f/d/93/3v/f/+P/4P/d/9z/3P/b/9v/2v/a
/9r/2f/a/9z/3f/a/9r/2//b/9v/3f/f/93/3f/f/97/3f/i/+X/4f/h/9z/0f/X/+X/
6P/i/+3//P///wEAAwAEAAMAAgAHABYAHgAWAAYA6f+9/5z/jf9w/1X/U/9V/0b/Nv86
/0v/Y/98/4//o/+y/73/zf/j/+3/6//v//n///8AAP7///8AAAAAAQACAAIAAgACAAMA
BQACAAIAAgABAP7//f/+//7//v///////v/+//7/AQABAP//AAAAAP//AgADAAYABwAE
AAMAAwACAAcACQAJAAsACgAJAAoADAAPAA8ADwAOAAwADAANAA4ADgAPABIAEgASABQA
FgAXABgAGQAYABcAGAAaABwAHwAhACIAIwAnACYAKQArAC0ALwAzADUANgA1ADYAOgA/
AD0APgA+AEUASQBMAFAAVABUAFkAXQBdAF4AYABkAGMAZwBsAG4AcQB5AH4AgACBAH8A
gACBAIMAhACEAIQAhgCHAIkAigCMAIoAigCLAIsAigCKAIsAjACKAIQAgQB/AHsAdQBx
AHEAbABmAGEAXABWAFAATABHAEMAPgA5ADYALgAnACQAHgAeABoAGQAWABQADwAMAAwA
DAAMAAkADAAPAAoABwALAAgAAwAGAAcABgAHAAkACgAKAAgACAAKAAgABwAGAAYABwAH
AAYABgAHAAcABAAEAAcACAAJAAoACgALAAoABwAIAAgACQALAAwADAANAA4ACwAOABEA
CwAMAA0ADQAOAA8AEAARABIAEQARABEADgAOABAAEwAQAA8ADwAQABAAEgANAAkACAAM
AA4AEAAUABQADAAJAAcACgALAAwADQALAAoACQAKAAkACAAJAAsACQAHAAcABwAHAAoA
CgAFAAUABQAEAAQABwAIAAkACgAKAAcACQAJAAQAAwAEAAMABgAIAAQABgALAAcABwAH
AAUABQAFAAYABAADAAMAAwAGAAUABgAIAAkACAAEAAEA//8CAAQAAQABAAEABQAFAAMA
BgAGAAMA//8GAAMAAQAFAAUAAgAAAAIABAAGAAgACQAKAAsACQAJAAwADAALAA4ADwAU
ABUAFAAUABQAFgAVABMAEgARABEADQAOAA8ADwAPAA4ADgANAAsABQAEAAQAAwACAAIA
BAABAAAAAAACAAMABAAFAAIA///8//n/+//9/wIAAAAAAAAAAQABAAAA/v/9//z/+P/4
//n/+f/6//z///8BAP3///8BAP////8LAAQA+//8/wUAEwAJAPz/AQADAAMACAAMABEA
HgAtAC0AKwAoACcANABDAEAAOAAqAA4A6//L/7D/m/+E/3H/bf9p/1T/TP9c/3H/i/+k
/7X/x//Y/+f/9/8BAAsAEwATABUAHwAiACAAIQAiACEAIQAhACAAHgAeAB8AIQAfACAA
IQAhAB4AHQAeAB4AIQAjACQAJAAhACAAIgAhACIAJAAlACUAIwAjACUAJQAnACcAKAAo
ACwALQAsAC0AKgApACoALAArACsAKwAqAC0ALgAwADIAMwA1ADkAOgA3ADgAOQA5ADsA
NQA9AA==
         </WaveFormData>
      </LeadData>
      <LeadData>
         <LeadByteCountTotal>10000</LeadByteCountTotal>
         <LeadTimeOffset>0</LeadTimeOffset>
         <LeadSampleCountTotal>5000</LeadSampleCountTotal>
         <LeadAmplitudeUnitsPerBit>4.88</LeadAmplitudeUnitsPerBit>
         <LeadAmplitudeUnits>��V</LeadAmplitudeUnits>
         <LeadHighLimit>2147483647</LeadHighLimit>
         <LeadLowLimit>268435456</LeadLowLimit>
         <LeadID>V3</LeadID>
         <LeadOffsetFirstSample>0</LeadOffsetFirstSample>
         <FirstSampleBaseline>0</FirstSampleBaseline>
         <LeadSampleSize>2</LeadSampleSize>
         <LeadOff>FALSE</LeadOff>
         <BaselineSway>FALSE</BaselineSway>
         <ExcessiveACNoise>FALSE</ExcessiveACNoise>
         <MuscleNoise>TRUE</MuscleNoise>
         <LeadDataCRC32>953825257</LeadDataCRC32>
         <WaveFormData>
SABIAEgASABOAFIAVgBaAF0AYABjAGYAawBuAHEAdAB6AH4AggCGAIkAjACPAJIAlACW
AJgAmgCbAJwAnQCeAKAAogCkAKYApgCmAKYApgClAKQAowCiAJwAlgCQAIoAhQCCAH8A
fABzAGwAZQBeAFcAUABJAEIAOwA2ADEALAAmACAAGgAUABAADgAMAAoABQACAP///P/7
//r/+f/4//f/9v/1//T/9//4//n/+v/3//b/9f/0//P/8v/x//D/8f/y//P/9P/1//b/
9//4//b/9v/2//b/+P/4//j/+P/2//b/9v/2//j/+P/4//j/+v/6//r/+v/8//z//P/8
//v/+v/5//j/+P/4//j/+P/5//r/+//8//r/+P/2//T/9P/0//T/9P/0//T/9P/0//L/
8v/y//L/8v/y//L/8v/y//L/8v/y//D/8P/w//D/8f/y//P/9P/w/+7/7P/q/+z/7P/s
/+z/6v/q/+r/6v/q/+r/6v/q/+j/6P/o/+j/6v/q/+r/6v/o/+j/6P/o/+r/6v/q/+r/
6f/o/+f/5v/o/+j/6P/o/+f/5v/l/+T/5v/m/+b/5v/l/+T/4//i/+P/5P/l/+b/5P/k
/+T/5P/k/+T/5P/k/+L/4v/i/+L/5P/k/+T/5P/m/+b/5v/m/+n/6v/r/+n/6f/r/+v/
6f/p/+r/7v/u//D/7//v//H/8P/v/+7/7f/v/+3/7f/u//L/8v/w//D/8P/v/+r/6v/p
/+f/5v/l/+j/5f/m/+f/5P/k/+P/4//i/+H/4f/g/97/4P/i/93/3f/e/+D/4v/h/93/
3P/b/9z/3v/g/+L/4P/f/9//3v/d/93/4f/e/9r/2P/Y/9j/5P/q/9z/1P/c/9z/2v/h
/+b/5P/n//T//f8DABEAIQAqADoAWQB1AIYAlQCZAI0AgABvAE4AHADr/8r/n/9d/zj/
PP9E/0//Zv90/3n/if+e/6v/tf/E/9b/4f/d/+X/6P/l/+P/5//r/+3/8f/y//D/7//w
//L/7//v//L/7//s/+7/8P/y//X/9f/1//T/9P/0//b/9//3//j/+P/4//j/+P/5//r/
+P/4//n/+f/7//z//P/7//v/+//8/wAAAQADAAQABAABAAIAAgADAAUABQAIAAoABwAG
AAgABwALAA4AEQASABEAEAARABMAFwAZABoAGwAaAB0AHwAfACQAKQAsAC0ALAAtAC8A
LwAzADMANQA7AD8AQgBFAEoATQBPAFIAVQBbAGIAaABpAG4AcQBxAHIAegB/AIMAhACE
AIUAiQCOAIwAjgCQAJIAmACaAJ8AoACfAJ4AngCdAJkAmQCZAJkAnACcAJwAnACXAI8A
hwCBAHsAdQBvAGkAYQBbAFcAUABLAEMAPAA2ADEAKwAoACUAHgAZABUAEAAQAAwACAAI
AAYABAACAAIAAwD9//v//v/+//z//P8BAPr/+P/2//T/+P/4//r//f/5//f/9P/w//T/
9f/2//f/+//7//f/9//4//n/+//9//z//v/+//z/+f/5//r//P/6//j/+P/4//v///8D
AP7/AAAAAP/////9//3//f/+//7//v/+//v/+f/6//7//P/6//v/+//8/wAA/f/7//z/
+//7//v//P/9//f/8v/0//b/9f/1//f/9//1//f/+f/2//D/8f/x//P/8f/w//D/8f/0
//T/7//v/+//7//v/+//7v/t/+z/6//q/+r/6v/q/+v/7v/v/+7/7f/r/+r/7v/r/+z/
7f/t/+3/7f/u/+z/6//r/+z/7P/r/+n/6P/r/+v/6f/n/+n/6v/s/+r/5//m/+n/6P/r
/+v/6//p/+f/6f/s/+r/6v/s/+7/6//o/+j/7P/v/+z/5v/k/+P/6P/m/+j/6P/o/+j/
6P/o/+j/6P/q/+r/6v/q/+3/7v/v//D/7v/r/+3/7//v/+3/7f/u//L/8v/y//H/8v/1
//b/9//2//X/9P/x//H/8v/0//T/9P/0//T/8//s/+z/7P/r/+z/7f/u/+v/6v/p/+f/
5v/o/+n/6v/r/+n/6P/l/+b/6P/j/+L/4v/j/+T/5P/h/+H/4f/g/+D/3v/e/93/3f/g
/+D/3//f/+H/4v/e/+b/5v/e/+D/5v/m/+j/5v/k/+D/4f/q/+z/5//w//3/AwAPAB0A
KgBAAGEAfwCOAJUAmwCbAI4AbwBKACQA8/++/5P/Zf84/yr/Ov9P/17/cP+F/5f/oP+t
/7n/vv/O/93/5f/t//L/7//t//H/8f/x//P/8v/z//P/9f/4//T/8//1//H/8P/y//T/
9v/2//X/9P/y//T/9P/2//f/9//4//j/+P/1//T/9P/0//X/9v/4//n/+v/6//n/9//5
//n/+v/+//7///////7//f8AAAIABQACAAEAAwAEAAAAAAADAAMABwAKAA0ADgAMAAwA
DgARABMAFQAWABcAFQAZABwAHQAdACEAIwAjACYAKQAtAC8AMQAxADMAOQA7AD4AQQBG
AEkASwBOAFEAVQBcAGIAYwBpAG0AbgBwAHgAfQCBAIIAgwCDAIYAigCMAI4AkACSAJcA
mACcAJwAnACcAJ0AnQCbAJsAmwCbAJkAlgCTAJAAkACLAIYAgwB+AHcAcABpAF8AWQBV
AE4ARQA9ADYAMAArACUAIgAfABgAEwAPAAoACAAEAAAAAAD9//r/9//2//j/8f/u//D/
8v/y//T/+//y//D/7v/s/+7/7P/s/+3/7P/r/+n/5v/q/+v/7P/t//D/7//q/+n/6//r
/+z/7f/s/+7/7v/s/+n/6f/q/+z/7f/s/+3/7v/u//H/9P/u/+z/7P/r/+v/6//r/+v/
7P/t/+7/7//t/+r/6v/t/+r/6P/p/+n/6v/r/+f/5P/k/+b/5//o/+r/6//l/+D/4v/k
/+P/4//l/+H/3//h/+P/4f/c/97/3//g/9//3//g/97/4P/f/9n/2v/b/9z/3f/h/+L/
4//k/97/3P/b/9r/2f/Z/9v/2//c/9v/2f/Y/93/2f/Z/9n/1//X/9f/2P/Z/9n/2v/c
/9r/2f/X/9b/2f/Z/9f/1f/X/9j/2v/Y/9T/1P/Y/9j/2//b/9v/2f/X/9f/2P/U/9T/
1v/Y/9X/0P/Q/9T/1//P/8z/1f/a/9r/2v/a/9r/3P/c/9z/2f/d/9//3//d/9z/3P/f
/97/3P/b/9v/3f/e/9//4P/h/9//3f/d/97/3v/e/9z/3P/e/93/2P/Y/9j/1//X/9f/
1f/R/9H/0f/R/9L/0v/T/9L/0f/R/9D/0P/S/9T/z//Q/9D/0f/S/8//y//K/8n/y//M
/83/zv/K/8n/yf/I/8X/xf/J/8b/yv/M/8j/zP/Q/87/yv/M/9D/zP/I/83/zv/K/8//
3P/p/+//+f8HABIAHAA1AFkAeAB/AH0AfQBuAFEAOAAWAOX/uv+T/2H/Lv8Y/yL/Nf9C
/1L/af95/4T/kf+h/7L/uv/B/8n/0//X/9P/0P/T/9X/1//b/9z/2f/Z/9v/3v/d/93/
4P/d/9r/3P/e/+D/4//j/+P/4v/g/+D/4v/j/+T/5v/n/+j/5f/k/+T/5P/n/+j/6v/r
/+z/7P/r/+n/6v/r/+3/8v/x//H/8P/u/+3/8P/y//X/8//z//b/+P/2//b/+f/5//r/
/P/+//7//v/+/wAAAwADAAUABgAHAAoADwATABUAFgAZABoAGQAcAB8AIwAlACUAJQAn
AC0ALwAyADUAOgBCAEUASQBNAE8AVABYAFcAXwBjAGQAZgBsAHEAdQB2AHoAewB/AIQA
hQCIAIsAjgCPAI4AkACOAI8AkACSAJMAkgCTAJQAlQCRAI4AiwCIAIYAgQB8AHkAdABt
AGYAXwBZAFMATwBIAEQAPQA3ADIAKgAjAB8AGwAWABEADQAIAAQAAAD8//z/+v/4//b/
9v/4//P/8v/2//P/8P/v//P/7P/s/+z/7P/u/+z/7P/t/+7/7//v/+7/8P/v/+7/7f/y
//P/8P/x//H/8f/y//P/8//0//P/8P/w//H/8//2//j/9v/2//b/9f/5//3/+P/4//j/
9//3//n/+f/5//r/+v/6//r/9//3//j//P/6//n/+f/4//j/+//3//T/9P/1//X/9f/2
//b/8f/t//D/8P/v/+//8f/y//H/9P/3//T/7v/v/+//7f/r/+r/6v/r/+7/7v/p/+v/
6//r/+v/7P/s/+z/7P/o/+b/5f/k/+b/5//q/+v/6v/p/+f/5v/s/+n/6v/r/+j/5//m
/+b/6f/p/+r/7P/r/+v/6v/q/+j/5//k/+H/4//k/+b/5P/k/+T/6P/o/+f/5//n/+X/
4v/j/+X/4v/i/+T/5v/j/+L/4v/m/+n/6f/k/+P/4//s/+b/5v/m/+b/5v/p/+r/6//s
/+//7f/w//P/8f/v/+//8P/2//b/9v/1//P/9f/1//X/8//z//P/8f/0//b/+f/6//f/
9v/1//P/7//w//H/8f/w/+//7v/p/+r/6//r/+z/6f/p/+n/6f/q/+r/6P/q/+3/6f/p
/+r/6f/q/+r/5//n/+f/5v/m/+b/5v/l/+X/5//o/+j/6f/f/+j/7P/u//D/6P/i/+j/
7v/s/+z/6P/k/+n/+P/2/+3/+v8LAA0AEQAhADYATABtAJEAngCdAKUAoQCIAHMAWAAm
APX/zv+X/1n/PP8+/0b/Vf9y/4j/jf+V/6j/uf/F/9D/1P/d/+n/7//0//H/7//z//T/
9f/4//j/+f/5//v//v/4//f/+f/1//P/9v/5//z/+//7//v/+v/6//r//P/9////AAAA
AAAAAgACAAMABAADAAIAAgABAAQABgAHAAcABwAHAAgADAAOAA8ADwAOAAoADAANAA8A
DQANABAAEgAQABAAEwATABQAFgAYABgAGgAaABwAHwAfACEAIgAjACUAKQAsAC0AMQA1
ADcANwA2ADkAPQA/AEMAQwBFAEsATABOAFAAVABZAFsAXgBhAGYAbgB1AHcAegB9AH0A
fgCGAIsAjwCQAJQAlQCZAJ4AnACeAKAAogClAKYAqgCqAKwArACtAK0AqgCpAKgApwCl
AKIAnwCcAJsAlwCTAJEAiQCBAHkAcQBqAGUAYgBcAFMASwBEAD4ANQAvACwAKQAlACEA
HgAaABYAEgAOAA4ADgAMAAoACgAIAAEA/v8AAAEAAAABAAcAAQAAAP///v8AAP7//v//
///////+//z///////////8FAAUAAQABAAAA////////AAACAAIAAAD/////AAACAAIA
AAAAAAAAAwAHAAsABgAEAAQAAwADAAUABQAFAAYABAAEAAQAAQADAAQACAAGAAIAAQD/
//7/AgD///3//v////////8AAAAA+//3//r/+v/5//n/+//7//n/+//9//n/9P/2//f/
9//1//T/9P/1//j/+P/z//P/8//z//P/8v/y//L/8v/t/+z/7P/s/+7/7//y//P/9f/1
//T/9P/2//H/8P/v/+z/6//q/+r/7f/t/+7/8P/x//H/8P/w//H/8f/v/+3/6v/q/+v/
6P/p/+r/7//w//D/7//u/+v/6v/r/+3/6v/o/+r/7P/p/+j/6P/s/+//7f/o/+f/5//m
/+j/6//s/+3/7v/t/+z/6//q/+j/6P/o/+j/6f/q/+v/7P/s/+z/6f/r/+//7//t/+3/
7f/w/+//7v/v//H/9f/3//X/9f/1//X/8P/v/+//8P/x//D/8f/y//L/7v/v//D/7v/t
/+z/6//n/+f/5//m/+T/4//j/+P/5f/m/+b/5P/m/+j/4//i/+L/4//k/+T/3//f/9//
3v/c/9z/3P/b/9v/3P/c/9v/4//n/+L/3P/e/97/3P/a/9r/4v/m/+L/3v/e/+P/6P/o
/+H/5v/5/w0ADwARACIAOgBRAG0AggCLAJEAkwCKAHEATgAqAPv/zv+v/3f/OP8m/zb/
Rf9S/2b/ff+N/5b/of+v/77/zP/R/9X/3f/k/+H/3//j/+b/5//q/+r/6//r/+3/8P/v
/+//8v/v/+7/8P/y//T/9P/z//L/8P/u/+7/8P/x//L/9P/1//b/9P/0//X/9v/3//j/
+v/7//r/+v/5//f/9//3//j//P/9////AAAAAP3//v/+/////////wIABAAEAAQABwAH
AAcACAAJAAgACwAMAA8AEwAXABkAGgAbABgAGwAdAB0AHwAjACUAJQAkACcAKwAtADIA
MwA2AD0APwBCAEUASgBOAE8AUQBTAFkAYABmAGcAawBvAHAAcgB6AH8AgwCEAIQAhQCJ
AI4AkACSAJQAlgCbAJwAoACgAKAAoAChAKEAoQChAKEAoQCcAJgAlACQAJEAjQCJAIcA
ggB7AHQAbQBlAF8AWwBUAEwAQwA7ADQAKwAlACIAHwAcABcAEwAOAAsABgABAAAAAgAA
AP7//v/7//P/7//w/+7/7P/s//H/7//w//H/8v/x/+7/7f/t/+3/7f/s/+r/7f/t/+3/
7f/x//H/7f/t/+//7//w//H/8v/0//T/8v/x//H/8v/0//L/8P/w//D/8P/z//b/8P/y
//L/8f/x//H/8f/x//L/8v/y//L/7//t/+7/8v/w//D/8f/x//L/9P/v/+v/6v/r/+v/
6//s//D/6//n/+r/6f/n/+b/5//n/+X/5//p/+X/4P/i/+P/5P/j/+P/5P/i/+T/4//d
/93/3f/d/93/4P/g/+D/4P/d/9z/3P/c/9n/2f/b/9v/3v/f/9//4P/g/9v/2v/Z/9j/
2f/a/9z/0v/X/9r/2v/a/9r/2v/c/9z/3P/Z/9z/3//g/9//3P/c/9//3v/h/+H/4v/l
/+L/4f/g/9//3//d/93/3v/i/+L/4P/g/97/3f/Y/9j/2f/Z/9r/2//a/9X/1P/T/9T/
1P/T/9P/0//T/9T/1P/S/9T/1v/R/8//zv/O/87/z//N/87/z//O/87/zv/O/83/zf/O
/87/y//L/8//zP/Q/8j/yv/Q/9D/zP/S/9j/0v/M/87/zf/M/9D/4f/q/+v/9f///wcA
GAAwAEsAYQB2AIcAiwB9AGYAUQA2AAAA0/+8/4//T/8s/yT/LP9B/1r/aP9z/4H/kv+h
/6v/tv/C/8f/zf/X/9z/2f/X/9v/3v/f/+L/4v/f/9//4f/k/+L/4//n/+X/4P/i/+T/
5v/l/+X/5f/k/+X/5v/p/+v/6v/q/+n/6P/q/+r/6//s/+z/7P/t/+3/7//w//D/7//t
/+3/7v/y//T/9f/1//T/8P/y//P/9f/1//X/+P/6//n/+v/+////AAACAAQABAACAAIA
BAAHAAcACQAKAAsADAARABUAFwAYABsAHAAbAB4AIQAlACcAKgArAC4ANQA1ADgAOwBA
AEgASwBPAFMAVQBcAGIAYwBpAG0AbgBwAHcAfQCCAIQAhgCHAIsAkACQAJIAlACWAJkA
mgCeAJ4AngCeAJ8AnwCcAJsAmgCZAJYAkgCOAIoAhwCBAHsAdwBtAGUAXQBVAE4ASQBG
AEAAOwAzACwAJgAgABsAGQAXABEACwAGAAAA///8//n/+v/4//b/9P/0//T/7f/q/+z/
6//o/+f/6//q/+z/7v/w/+7/7P/s/+3/7//v/+7/7P/t/+3/7f/t//D/7//q/+n/6v/r
/+3/7//u//D/8P/u/+7/7//x//T/9P/y//L/8v/1//n//f/4//f/9v/0//P/9f/1//X/
9v/4//j/+P/1//T/9P/3//T/8v/z//P/9P/3//P/8P/w//H/8f/x//L/9P/v/+v/7v/w
/+//7//x/+//7f/v//H/8f/s/+7/7//v/+3/7P/s/+3/8P/w/+v/6f/p/+n/6f/o/+j/
6P/o/+j/6P/p/+r/6f/p/+v/6//t/+3/7P/s/+//6//r/+v/6f/p/+n/6v/o/+f/5//o
/+f/5//m/+b/6P/p/+j/5//n/+j/6v/o/+D/4v/o/+7/7v/s/+z/7P/s/+7/7v/u/+v/
6//t/+3/6//s/+7/8//0//L/8f/x//P/9f/1//X/9f/3//X/9f/2//b/9P/w/+7/7P/r
/+b/5v/o/+n/6//t/+r/5f/k/+P/5P/m/+f/6f/o/+f/5//m/+b/6P/q/+X/4f/g/+D/
4P/j/+H/4v/j/+D/4P/g/+D/4f/h/+L/4v/f/9//4//g/97/5v/o/+T/4P/e/+T/6P/k
/+b/6P/h/97/5P/n/+z///8NAA0AEwAmAD4AXwCDAJYAlwCbAJ8AlACFAGgANAAFAOT/
s/9z/0b/QP9K/1P/XP9s/4P/l/+g/6n/vf/O/9z/4//p/+3/8f/t/+r/7f/w//H/9P/0
//X/9f/3//r/9f/1//j/9f/z//b/+f/8//z/+//6//j/+f/6//3////+//7//f/8//7/
/v///wAAAQACAAQABQAFAAYABgAFAAMAAwAEAAgACAAJAAkACAAEAAYABwAJAAsACwAO
ABAADgAOABEAEQASABQAFgAWABcAGAAbAB8AIAAhACEAIQAjACcAKgArACsALwAxADEA
NAA3ADsAPQA/AD8AQQBHAEsATgBRAFYAWgBbAF0AXwBlAG4AdgB5AH4AgQCBAIIAiACN
AJEAkgCSAJMAlwCcAJ4AogCmAKoArACsAK8ArgCuAK4ArwCvAK0ArQCtAK0AqQCmAKMA
oACcAJcAkgCPAIkAgwB9AHcAbQBnAGMAXABSAEkAQQA6ADYAMwAzADMALAAlAB8AGAAW
ABIADgAOAA4ADAAKAAoACwAFAAMABgAFAAIAAQAFAAMABAAFAAYABAACAAIAAwABAAEA
AAD+/wEAAQABAAEAAwADAP////8AAAEAAwAFAAYACAAIAAYABQAFAAYACAAIAAYABgAG
AAkADQARAAwACgAIAAUAAwAFAAUABQAGAAcACAAJAAcABQAGAAoACAAFAAUABAAEAAcA
AwAAAAAABAAFAAYACAAIAAMA//8CAAQAAwADAAUAAAD9//7////9//j/+v/7//z/+//7
//z//P/+//3/9//6//v//P/9//3//P/7//r/+v/6//v//P/6//n/+v/5//n/+f/4//j/
/f/5//n/+f/5//n/+f/6//f/9f/0//T/9f/1//T/9P/2//f/9v/1//X/9v/4//b/8v/y
//b/9v/3//f/9//1//P/9f/4//b/9P/2//j/9f/+//b/8v/1//L/9P/0//T/9P/3//r/
/f/9//z//f/8//n/+v/8/wEAAgACAAEAAQADAAEAAQABAAEAAQD/////AAACAAIAAAAA
AAIAAQD8//z/+//5//j/9//5//X/9f/1//L/8v/x//H/8//1//j/+v/2//j/+v/1//P/
8v/y//L/8v/v/+//7//w//D/8P/w/+3/7f/u/+7/7//v//P/8P/q//L/7v/q//L/9P/y
//T//P8CAPr/9f/2/+7/8//8/wMADwAbACEAMABEAFsAewCaAKsArQCrAKoAnQB+AFQA
IwD8/9n/m/9a/0T/SP9N/2L/ev+P/6H/rP+3/8n/zv/O/+H//f8DAAUA///6//v/+//7
//3//P/9//3///8CAAAAAQAFAAMA/v8AAAIABAAFAAUABQAEAAIAAgAEAAUABwAIAAgA
CAAJAAoADAAOAAsACgAKAAkADQAOAA4ADQAPAA8AEAAUABMAEwASABAAEAASABMAFQAX
ABcAGgAcABkAGAAaABkAHAAeACAAIAAgACAAIgAlACUAJwAoACkAJwArAC4ALwAzADcA
OQA5ADgAOwA/AEEAQwBDAEUASwBNAFAAUwBYAF8AYQBkAGcAaQBwAHYAdwB9AIEAggCE
AIgAjQCRAJIAlQCXAJwAogCjAKYAqQCsAK0ArgCyALIAsACwALEAsQCxALEAsQCxAK0A
qgCnAKQAogCdAJgAlQCQAIkAggB7AHEAaQBjAFoAVABNAEcAQgA7ADUAMgAvACkAIwAe
ABgAGAAUABAAEAAPAAwACQAIAAoAAwAAAAIA///8//v////9//7///8AAP3/+v/5//n/
/P/9//3//P/9//3//f/9/wAA///6//n/+f/5//r/+//7//z/+//4//j/+f/7//7//f/6
//n/+P/4//v//v/4//j/+P/3//f/9//3//f/+P/2//b/9v/z//P/9P/4//b/8f/x//D/
8P/1//P/8v/0//H/7//t/+z/8P/r/+f/6v/o/+f/5//p/+f/5f/n/+n/5//i/+T/5f/n
/+X/5P/k/+P/5v/m/+H/4f/h/+H/4f/k/+T/5P/k/+H/4P/g/+D/3//f/+H/4f/g/9//
3f/c/+D/3f/e/9//3//f/9//4P/g/9//3//g/+D/3//d/9z/3//f/93/2//b/9z/3v/c
/9z/3P/g/+D/4P/f/97/2//f/9//2v/d/97/3//g/+D/4P/g/93/4P/j/+T/4//g/+D/
4//i/+T/4//j/+X/5f/l/+X/5f/m/+X/5v/o/+r/6v/o/+j/5v/l/+D/4P/e/93/3f/d
/93/2f/Z/9n/1v/W/9X/1f/W/9f/2f/a/9b/2P/a/9X/0//S/9L/0v/U/9H/0f/R/9L/
0v/S/9L/zv/N/83/zP/M/83/0v/Q/87/zv/I/8L/zP/c/9r/yv/K/9T/2P/R/8z/0v/b
/+L/7//1//f/AwAYAC4AQwBbAHoAhwCHAIMAcgBVADoAGADh/7T/j/9V/yr/JP8o/zX/
Tv9g/3H/hf+M/43/m/+s/7b/xf/V/9f/2v/X/9X/2f/a/9v/3v/e/9z/2//c/97/2f/Z
/9z/2f/X/9r/3f/g/+D/3//e/9z/3v/e/+D/4f/g/+D/3//e/9//4P/i/+T/4//i/+L/
4f/j/+T/5P/j/+X/5f/m/+r/6P/n/+X/4v/i/+b/6f/t/+3/7f/w//L/7//u//D/7//u
//D/8v/y//T/9v/6////AAABAAEAAQACAAcACwANAAsADQANAAsADwATABgAGwAdAB0A
HwAlACoALgAyADgAPAA9AD8AQQBFAEwAUgBTAFkAXQBeAGAAZgBrAG8AcAB0AHUAeQB+
AH4AgACCAIQAhQCGAIoAigCIAIgAiQCJAIkAiwCNAI8AigCGAIIAfgB6AHUAcABtAGYA
XwBYAFEASABBADwANAAvACcAIAAaABMADQAKAAcABAD///v/9v/0//D/7P/s/+r/6P/m
/+b/5//h/9//4v/g/97/3v/j/+D/4P/g/+D/3v/c/9z/3f/f/9//3v/c/+H/4f/h/+H/
5P/j/97/3f/f/9//4P/h/+T/5v/m/+T/4f/h/+L/5P/m/+T/5P/k/+P/5//r/+b/5v/m
/+X/5f/l/+X/5f/m/+b/5v/m/+P/4f/i/+b/5P/i/+P/4//k/+X/4f/e/97/3f/d/93/
3v/h/93/2v/e/9z/2//b/93/3P/b/97/4f/h/9z/3v/f/97/2//Z/9j/1//a/9r/1f/W
/9f/2P/Z/9v/3P/d/97/2f/Y/9j/2P/V/9X/1//X/9f/1//W/9b/2f/V/9X/1f/V/9X/
1f/W/9b/1f/V/9b/1//X/9b/1v/f/9//2f/U/9X/1v/X/9j/2v/a/9r/1//b/93/3f/b
/93/3v/i/+L/4P/f/9//4f/h/+H/4f/h/+P/4f/h/+L/5P/k/+L/4v/g/9//2v/a/9z/
2//b/9v/2//X/9f/1//W/9b/1f/V/9X/1f/W/9b/1f/Y/9v/1//T/9L/0v/S/9L/z//P
/8//z//Q/9H/0v/R/9H/0v/S/9H/0f/V/9L/0v/U/9T/1P/Y/9r/1v/Y/9L/yv/O/93/
3P/U/9v/6P/p/+3//f8NABoAJAA7AF8AfACLAJMAkQB+AG0AXgA4AP//1v+x/3X/QP8u
/zL/Q/9U/2b/d/+F/5D/n/+z/77/wP/H/9P/2//h/9//3v/j/+T/5f/o/+j/6f/p/+v/
7v/r/+v/7v/r/+f/6P/p/+r/6//r/+v/6v/r/+z/7//x/+//8P/w//D/8f/y//T/9v/1
//T/9P/z//b/+P/5//n/9//3//j//P/+///////+//r//P/9/////////wIABAACAAIA
BQAFAAQABgAIAAgACgAKAAwADwATABUAFgAXABcAGwAeAB8AIwAnACkAKQAoACsALwAx
ADMAMwA1ADsAQABEAEgATgBRAFMAVgBZAFoAYABlAGUAbABxAHMAdgB/AIUAigCMAIsA
iwCOAJIAkgCUAJYAmACZAJoAngCeAKAAoAChAKEAoQChAKEAoQCcAJgAlACQAIwAhwCC
AH8AeQBzAG0AZwBdAFcAUwBMAEYAPwA5ADQAKgAjAB8AGwAZABUAEgAOAAwACAAEAAQA
BAACAAAAAAADAP3/+//+//z/+P/2//n/9v/4//r//P/6//j/+P/5//f/9//2//T/9//3
//f/9//5//n/9f/1//b/9//5//v/+//8//v/+P/5//n/+v/8//3//P/9//7//P///wIA
/P/9//7//v///wAAAQACAAQAAgACAAIA/////wAABAACAAEAAQAAAAAAAQD9//r/+v/9
////AQAEAAMA/f/4//r/+//7//z////8//n/+v/7//r/9v/5//v/+f/3//b/9v/5//z/
/P/3//X/9f/1//X/9//4//n/+v/5//j/+P/4//T/8//0//P/9//3//b/9v/7//f/9//3
//f/9//3//j/9//1//T/9P/3//f/9v/2//f/9//1//P/8f/y//T/8v/y//L/9v/2//X/
9f/1//P/8f/z//b/9P/4//b/8v/y//T/9v/4//r//P/8//z/+f/5//v/+//5//z//v8D
AAQAAgABAAEAAwACAAEAAAD//wAA//8AAAIABAAEAAIAAgABAP//+f/4//j/9//3//f/
9//z//P/8//1//b/9v/3//P/8f/w/+7/7//y//X/8f/y//L/8//0//P/7//u/+3/6v/q
/+r/6v/t/+//8v/0//L/8f/0//D/8P/8//b/7P/u//j/BgD6/+7/9P/2//P/9P/y//X/
BAATAB0AKQA1AD4AWgB/AJMAoACrAKsApQCaAIUAaAA6AAMA1P+j/2f/SP9K/1T/Z/9+
/4z/nf+t/7j/x//R/97/6P/r/+3/9/////3//P8BAAEAAQADAAIAAQABAAMABgAFAAUA
CAAFAAEAAgADAAQACAAJAAoACgAJAAgACQAJAAoADAANAA4ADQAMAAwADAAOAA4ADwAP
ABIAFAAVABUAEgARABEAFAAUABUAFQAUABMAFgAYABsAHAAdACEAJAAhACAAIgAhACQA
IAAmAA==
         </WaveFormData>
      </LeadData>
      <LeadData>
         <LeadByteCountTotal>10000</LeadByteCountTotal>
         <LeadTimeOffset>0</LeadTimeOffset>
         <LeadSampleCountTotal>5000</LeadSampleCountTotal>
         <LeadAmplitudeUnitsPerBit>4.88</LeadAmplitudeUnitsPerBit>
         <LeadAmplitudeUnits>��V</LeadAmplitudeUnits>
         <LeadHighLimit>2147483647</LeadHighLimit>
         <LeadLowLimit>268435456</LeadLowLimit>
         <LeadID>V4</LeadID>
         <LeadOffsetFirstSample>0</LeadOffsetFirstSample>
         <FirstSampleBaseline>0</FirstSampleBaseline>
         <LeadSampleSize>2</LeadSampleSize>
         <LeadOff>FALSE</LeadOff>
         <BaselineSway>FALSE</BaselineSway>
         <ExcessiveACNoise>FALSE</ExcessiveACNoise>
         <MuscleNoise>TRUE</MuscleNoise>
         <LeadDataCRC32>1811191485</LeadDataCRC32>
         <WaveFormData>
NAA0ADQANAA4ADwAQABEAEcASgBNAFAAVQBYAFsAXgBiAGYAagBuAHIAdgB6AH4AgACC
AIQAhgCHAIgAiQCKAIwAjgCQAJIAkACQAJAAkACOAI4AjgCOAIkAhAB/AHoAdgB0AHIA
cABpAGIAWwBUAE4ASABCADwANwAyAC0AKAAiABwAFgAQAAwACgAIAAYAAwAAAP3/+v/5
//j/9//2//P/8v/x//D/8//0//X/9v/z//L/8f/w/+//7v/t/+z/7f/u/+//8P/x//L/
8//0//P/8v/x//D/8f/y//P/9P/y//L/8v/y//T/9P/0//T/9P/0//T/9P/1//b/9//4
//f/9v/1//T/9P/0//T/9P/3//j/+f/6//j/9v/0//L/8v/y//L/8v/y//L/8v/y//L/
8v/y//L/8P/w//D/8P/y//L/8v/y//H/8P/v/+7/7//w//H/8v/w/+7/7P/q/+z/7P/s
/+z/7P/s/+z/7P/q/+r/6v/q/+r/6v/q/+r/6v/q/+r/6v/o/+j/6P/o/+r/6v/q/+r/
6f/o/+f/5v/o/+j/6P/o/+f/5v/l/+T/5v/m/+b/5v/l/+T/4//i/+P/5P/l/+b/5P/k
/+T/5P/k/+T/5P/k/+T/5P/k/+T/5v/m/+b/5v/o/+j/6P/o/+n/6v/r/+n/5//q/+r/
6f/q/+r/7f/u//D/7v/u//H/8P/v/+7/7f/v/+//7//v//L/8v/v/+//8f/w/+z/7P/p
/+f/5v/l/+f/5v/n/+n/5//n/+b/5v/m/+X/5P/j/9//4f/j/97/3v/f/+H/4v/f/97/
3v/e/+D/4f/i/+P/3//f/+D/4P/g/+D/4v/g/9z/3P/c/9r/5v/s/97/1v/e/97/3P/i
/+b/4P/g/+f/7v/3/w4AJgA2AE0AdACYALYA2gD9ABMBIAEYAfQAtwBtACoA4/+R/17/
Wv9d/2L/c/+A/4T/kP+h/6v/tP/A/9H/2v/W/+D/4v/e/97/4P/i/+X/6f/q/+f/5//p
/+z/6v/q/+z/6v/l/+f/6f/q/+3/7//w//D/7v/v//D/8f/v//D/8P/v//H/8f/x//P/
8v/x//H/8P/y//X/8//z//P/8//z//b/9//6//v/+f/3//f/+f/5//n/+f/8/wAA/f/8
//3/+v/9/wIABQAGAAUABgAGAAYACQAKAAsACwALAA4AEAARABYAGgAdAB4AGwAeAB8A
IQAhACIAJQAqAC8ALwAyADcAPgA/AEAAQwBIAFAAVQBVAFcAXABeAGAAZgBsAG8AcQBy
AHQAdwB9AH4AfwB+AH4AggCGAIoAjgCKAIoAigCKAIgAiACIAIgAiQCLAIoAiwCHAH8A
dwBzAHMAawBmAF8AWgBVAFAASwBEAD4AOQAyAC0AKAAmACIAHQAXABQADgAOAAwACAAJ
AAcABAABAAQABgD+//v//f/9//r//f////f/9v/4//X/9v/4//r//v/6//X/8//x//T/
9f/2//f/+//9//r/+P/6//v//f8AAP//AAD///3/+//7//v//f/9//r/+v/7//z/AAAD
AP//AQABAAAAAAD+//7//v/+//////////z//P/9/wAAAAD+//7//v/+/wIA///+////
/f/9//3//v/9//j/9f/2//j/9//3//j/+P/4//n/+f/0//H/8//0//b/9P/0//T/9P/2
//b/8f/z//P/8//0//P/8v/w/+//7f/s/+//8P/w//H/8//0//P/8v/v//D/8//w//H/
8v/x//H/8f/y//L/8P/w//H/8v/v/+7/7f/y//L/7v/t/+//8P/x//H/6//q/+7/7f/v
/+//7//u//D/8P/x//H/7//v//H/7//s/+z/7//z//D/6//o/+f/7P/q/+z/7P/s/+z/
7P/s/+z/7P/t/+7/7//w//P/9P/1//b/9P/x//H/9P/y//H/8P/w//X/9v/2//T/9v/5
//n/+f/4//f/9v/1//f/9//6//r/+f/5//n/+P/y//L/8v/x//L/8//0//L/8P/v/+7/
7f/t/+7/8P/x//D/7//s/+3/7//q/+n/6f/s/+z/6//q/+r/6v/p/+n/6P/n/+T/4//m
/+b/5v/m/+b/5v/m/+z/7P/k/+b/6v/s/+7/7P/q/+b/5v/u/+7/5v/t//b//f8QACYA
OgBVAHwAogC+ANgA+QAbASoBEgHoALcAbQAUAM//l/9g/0r/Vf9m/3H/fv+Q/57/pf+x
/7z/wP/L/9j/4P/o/+7/6v/q/+z/6v/r/+3/7P/s/+3/8P/0/+//7v/v/+z/6v/t//D/
8v/v/+//7v/s/+3/7//x//P/8//0//T/8//w/+//7v/v//H/8f/y//L/8//1//L/8f/z
//P/8//2//b/+P/4//X/9v/3//r/+//6//n/+//+//v/+v/7//j/+/8AAAMABAACAAQA
BQAGAAcACAAJAAkACAAMAA8AEQASABQAFQAUABYAGgAcAB8AHwAgACMAKAArACsALgAz
ADoAOwA8AD8AQgBKAE8ATwBVAFoAXABeAGQAagBtAG8AbwBwAHIAdwB5AHsAewB8AIAA
hACIAIwAiACIAIgAiACKAIoAigCKAIYAhQCBAH8AgQB7AHUAcwBzAGsAZgBfAFgAUwBO
AEkAQAA6ADUALgAnACIAIAAcABcAEQAOAAgABwAEAP/////8//j/9P/2//j/8P/t/+//
8f/w//X/+f/w/+7/7//r/+r/6v/q/+z/6v/n/+f/5//r/+v/6//r/+z/7f/p/+b/5v/n
/+n/7P/q/+z/7P/r/+f/5//n/+n/7P/q/+v/7f/t//D/8v/t/+v/6//q/+r/7P/s/+z/
7P/t/+3/7f/q/+n/6f/r/+r/5//o/+n/6v/r/+f/5f/l/+j/6f/q/+z/6//m/+P/5P/k
/+P/4//k/+L/4v/j/+P/4v/f/+H/4v/k/+L/4v/i/9//4P/f/9n/2v/b/9z/3v/h/+L/
4v/j/9//3P/d/9z/2//b/9z/3P/d/9z/2f/a/97/2v/a/9r/2f/Z/9n/2v/b/9r/2//d
/93/2f/X/9X/2v/a/9b/1f/X/9j/2f/Z/9T/1P/Z/9n/2//b/9v/2v/X/9b/1v/V/9f/
1//Z/9f/0//S/9T/1//R/8//1f/a/9r/2v/a/9r/2//c/93/2//c/+D/4f/h/93/3P/e
/97/3v/c/9z/3//h/+H/4f/h/9//3//f/9//4P/g/93/3f/f/97/2v/a/9r/2f/Z/9n/
2P/U/9L/0f/U/9X/1f/W/9T/0//S/9H/0P/T/9b/0v/R/9H/0v/S/9D/zv/N/8z/zP/N
/87/z//M/8v/y//K/8j/yP/K/8j/zP/O/8j/zP/Q/9D/zv/O/9L/zv/M/9D/zv/I/8r/
0//a/+H/8P8IABoALwBSAH4ApgDAANkA/QASAQ4B9gDNAIsAPADz/6n/Yv86/z//Tv9V
/2L/dv+C/4n/k/+g/67/tf+6/8L/zP/O/8r/yv/M/8//0f/U/9T/0f/R/9P/1v/W/9b/
2P/W/9H/0//V/9b/1//Z/9r/2v/Y/9n/2v/b/97/4P/h/+H/3//d/9v/2//e/9//4f/i
/+P/5f/i/+H/4v/j/+T/6P/n/+j/5//j/+T/5f/o/+n/6f/p/+z/8P/u/+7/8P/u/+7/
8v/0//T/8v/0//X/9v/5//r/+//7//3/AgAGAAkACAAKAAsACgAMABAAEgAVABMAFAAX
ABwAHwAfACIAJwAxADMANQA5ADkAQABEAEMASABOAFEAVABYAF4AYQBjAGUAaABsAHMA
dwB5AHkAegB6AHwAfgCAAIEAggCDAIQAhgCGAIYAhgCCAIEAfQB7AH0AdwBxAG8AbQBl
AGAAWQBUAE8ASgBFAEAAOgA1AC4AJQAgAB4AGgAXABEADgAIAAUAAgD9//3/+//4//X/
+P/6//T/8//3//T/8P/y//P/7P/s/+//7f/u/+7/7v/w//H/7//w//H/8P/v/+7/7f/w
//P/8f/w//H/8f/y//T/8//0//P/8f/y//P/9P/3//n/9v/2//f/9v/6//3/+f/7//v/
+v/6//z//P/8//z/+//7//v/+P/6//v//v/+//r/+v/6//r//f/5//f/9//3//f/9//4
//j/9P/y//T/9P/z//P/9P/2//b/9//3//T/8f/z//T/8//w/+//7v/v//L/8//v//H/
8f/x//L/8v/y//H/8f/r/+j/6f/o/+r/6//t/+7/7//u/+v/7P/w/+7/8P/y/+7/7f/s
/+z/7//u/+//8f/x/+//7//v//H/8P/r/+n/6f/q/+v/6//p/+r/8P/x/+//7//v/+7/
6//q/+r/6f/r/+v/7f/r/+j/6P/r/+//7//r/+n/6f/0/+z/7v/u/+7/7v/x//L/8//0
//f/9f/2//r/+P/3//b/9v/7//z//P/6//j/+//7//v/+//7//v/+//8//3/AQACAP7/
/f/8//r/9//4//n/+f/4//f/9v/y//T/9f/2//f/9P/0//X/9f/z//P/8f/z//f/8v/x
//H/8v/y//H/8P/w//D/7//v/+//7//t/+3/7//w//H/8v/q//D/9P/2//j/8P/q//D/
9v/0//T/8v/s//D//v/4/+z/9f8CAAkAFgAsAEoAZwCMALoA1ADqABEBLQEsARoB9gC3
AGkAIADT/4n/Zv9i/2P/bP+F/5b/mP+e/63/u//G/9D/1f/c/+j/7P/x/+7/7//y//P/
9f/4//j/9//3//n//P/3//b/9//0//L/9f/4//r/+v/7//v/+v/4//n/+v/7//3//v/+
//3/////////AQD/////AAAAAAQABwAFAAUAAwADAAMABgAIAAoACgAHAAUABQAHAAcA
BwAHAAoADgAMAAwADgAMAAwAEAASABIAEgAUABUAFgAXABgAGQAZABoAHgAhACMAJwAq
ACwALAAqAC4AMAAzADUANgA5AD4APgA9AD8AQwBMAE0ATgBRAFUAXgBkAGUAaABsAG0A
bgB0AHoAfQB/AIAAggCFAIsAjQCPAI8AkACTAJYAmQCcAJoAmgCaAJoAmQCYAJcAlgCU
AJMAjwCNAJAAiwCGAIUAggB5AHMAawBlAGEAXQBZAFIATABHAEAANwAyADAALAArACUA
IgAcABsAGAATABMAEwAQAA0AEAAPAAYAAgADAAYABAAIAAsABQAEAAYAAwAEAAQABAAG
AAYAAwADAAMABQAFAAUABQAHAAkABgAEAAEAAQACAAQABAAGAAYABQAFAAUABQAHAAcA
BAAEAAUACAAMAA8ACwAJAAkACAAIAAoACgAKAAoACQAJAAkABgAIAAkADAAMAAcABgAF
AAQACQAFAAMAAwADAAMAAwAEAAQAAAD+/wAAAgABAAEAAgAAAAAAAQABAP7/+//9//7/
/P/6//r/+v/8//7//v/5//n/+f/5//r/+//6//j/9//2//T/9v/2//b/9//5//r//P/8
//r//P/9//j/9//2//T/8//y//L/9f/0//X/9//5//f/9//3//j/+P/0//P/8f/y//P/
8//x//L/+P/5//b/9f/0//L/8P/w//H/8f/x//H/8//x//D/8P/z//f/9v/x/+7/7f/u
/+7/8f/y//P/9P/z//L/8f/w//D/8P/w//D/8f/y//P/9P/0//T/8f/x//b/9v/1//T/
8//1//X/9P/1//b/+v/7//n/+f/5//n/9v/1//T/9v/3//X/9v/3//j/9P/0//T/8//z
//P/8//u/+3/7f/t/+v/6v/q/+v/7f/t/+3/6//t/+//6v/p/+n/6v/q/+n/5//m/+X/
4//j/+P/4//h/9//4P/g/+D/6P/u/+b/4P/k/+T/4v/g/+D/6P/s/+j/4v/i/+j/7v/o
/+D/4f/u/wEADAAWAC4ATQBuAI4ArADGAOcADQEmASABAAHTAJMARAAFALn/av9M/1f/
Yv9n/3j/jP+Y/53/p/+w/7z/yf/O/9D/2P/e/9r/2v/c/9//4f/k/+T/5f/l/+f/6v/q
/+r/7P/q/+f/6f/r/+z/6//r/+r/6P/o/+n/6v/r/+3/7v/u/+3/6//r/+v/7f/v/+//
8P/w//H/8//w/+//7//v/+//8v/0//b/9v/z//H/8f/z//P/9f/1//j//P/8//z//v/8
//n//P/9//z//f8AAAIABAAGAAgACgALAAkADAAOAA8AEQAUABYAFgAVABgAGQAbAB0A
IAAlACwAMQAxADQAOQA+AD0APAA9AEEASgBQAFEAVQBaAFwAXgBkAGoAbQBvAG4AcABz
AHkAfQB/AH8AgACEAIgAjACQAI4AjgCOAI4AkACQAJAAkACLAIkAhACBAIQAfwB6AHkA
dwBvAGoAYwBcAFcAUgBNAEQAPgA5ADIAKgAkACEAHAAZABMAEAAKAAgABAD+//3/AAD+
//z/AAD8//L/7f/t/+v/6P/r/+3/6//s//D/7//r/+r/6f/q/+r/5//n/+f/6f/p/+n/
6f/r/+3/6v/o/+j/6f/r/+7/7v/w//D/7//t/+3/7f/v/+//7P/s/+3/7P/u/+//6f/q
/+v/6//s/+z/7P/s/+z/7//v/+//7P/r/+v/7f/s/+v/7P/t/+7/8P/r/+j/5//p/+n/
6f/q/+r/5v/k/+b/5f/j/+L/4v/k/+T/5f/l/+L/3//h/+L/5P/i/+L/4v/g/+D/3v/X
/9j/2f/a/9z/3v/e/93/3f/Y/9b/2P/Y/9X/1f/W/9b/2//c/9v/3v/d/9j/1//W/9b/
1//Y/9r/zv/U/9b/1v/W/9b/1v/Z/9r/2//Z/9v/3v/e/93/2//a/9z/3P/d/9z/3f/h
/+D/3//e/93/3f/d/93/3f/g/+D/3f/d/9v/2v/W/9b/1//X/9j/2f/Y/9T/0v/R/9P/
0//S/9L/0//T/9P/0//R/9P/1f/Q/87/zf/N/8z/zv/O/8//0P/N/83/zf/N/8v/y//M
/8z/zP/M/87/zP/Q/8j/yP/Q/9D/yv/Q/9j/0v/O/87/zv/I/8r/1v/Z/9b/5f/6/wwA
JABHAGwAjgCwANoA/wAXASQBHgH8AL0AdQA2AOn/kf9W/0L/Q/9U/2f/cv96/4T/k/+d
/6T/rv+3/77/xP/O/9L/zv/O/9D/0f/T/9b/1v/T/9P/1f/Y/9f/2P/b/9r/1//Z/9v/
3P/a/9v/2//a/9z/3f/e/9//3v/e/93/2//d/93/3f/f/+H/4f/i/+L/4v/l/+P/4//h
/+H/4f/k/+b/6P/o/+X/4//j/+X/5f/l/+X/6P/s/+3/7v/x//D/8P/0//b/9v/1//b/
9v/2//f/+P/5//n//P8AAAMABQAGAAgACQAIAAoADgAQABMAFgAYABwAIgAkACMAJQAp
ADMANQA3ADsAPgBGAEsASwBQAFYAWQBcAGIAaABrAG0AcAByAHUAewB9AH8AfwCAAIUA
iACLAI4AjgCOAI4AjgCLAIoAiQCIAIQAgwB/AH0AewB1AG8AbQBnAF0AVgBNAEcAQwA/
ADsAMgAsACcAIAAcABgAFwAUAA4ABwADAPz//P/6//b/9//1//L/7//y//L/6v/n/+n/
6P/k/+b/5//k/+b/6//r/+n/6P/n/+j/6f/n/+j/6f/p/+n/6f/p/+r/6//n/+T/5v/n
/+n/7P/q/+z/7P/r/+z/7f/u//H/8f/u/+7/7//y//b/+f/1//T/8//x//D/8v/y//L/
8v/1//X/9f/y/+//7//x//D/7//w//H/8v/1//H/7//v//H/8f/x//L/9P/w/+7/8P/w
/+//7//w/+7/7v/v/+//7v/r/+3/7v/s/+r/6v/q/+z/7v/u/+n/6f/p/+n/6v/q/+r/
6f/p/+n/6P/r/+z/6f/p/+r/6v/s/+z/6v/s/+7/6v/q/+r/6f/p/+n/6v/q/+j/6P/p
/+n/5//n/+f/7P/s/+j/5//n/+j/6f/p/+D/5P/r/+//7v/u/+7/7v/u/+7/7v/u/+v/
6//u/+7/7f/u/+7/8f/y//D/7v/u//H/8//z//P/8//1//X/9f/1//X/9P/w/+//7//u
/+r/6v/t/+3/7v/v/+7/6v/o/+f/6v/r/+v/7P/q/+n/6P/n/+b/6f/s/+j/5P/j/+P/
4v/k/+T/5f/m/+P/4//j/+P/4//j/+T/5P/j/+L/4//g/+L/6P/q/+b/5P/i/+b/6v/m
/+j/6v/i/97/4v/i/+P/8v8BAAoAFgAwAE8AegCmAMYA2gD5ACEBNAEyARQB1QCPAEoA
+/+n/27/Xv9h/2j/a/92/4z/nP+h/6n/uP/I/9X/3P/g/+T/5v/i/+L/5P/m/+n/7f/u
/+3/7f/v//L/7v/u//D/7v/s/+//8v/0//P/8//y//D/8v/z//T/9f/z//T/9P/z//X/
9f/1//f/+f/5//r/+v/6//3/+//7//n/+f/5//z//P/+//7/+//7//v//f/9//////8C
AAYAAgACAAQAAgAEAAgACgAKAAoADAANAA4ADwAQABEAEQAUABgAGwAdAB4AIAAhACAA
IAAkACYAKQArACwALwA0ADgAOQA9AEMARwBHAEcASQBOAFgAXwBhAGMAaABqAGwAcQB2
AHgAeQB6AHwAfwCFAIkAjQCPAJIAkgCUAJYAmACWAJYAlgCWAJYAlgCWAJYAlACTAI8A
jQCNAIcAgQB/AH8AdwByAGsAZABfAFoAVQBLAEQAPgA2ADMAMAAwAC4AKAAhAB0AFgAV
ABIADQANAA0ACgAHAAoACwAEAAIABQAEAAAAAgADAAEAAgAGAAUAAwACAAEAAgACAP//
//////////////////8BAP7//P/+////AQAEAAQABgAGAAUAAwADAAMABQAHAAQABAAF
AAgADAAPAAsACQAHAAQAAgAEAAQABAAEAAYABwAIAAYABAAFAAgACAAEAAQABAAEAAcA
AwABAAEABAAFAAYACAAIAAQAAgAEAAYABQAFAAYABAACAAEA///+//v//f/+/wAA/v/+
//7//P/+//7/+f/6//v//P/+//7//v/9//3//f/8////AAD+//3//f/8//z//P/6//z/
AAD8//z//P/7//v/+//8//n/9v/1//X/9//1//X/9f/5//r/9//3//f/+P/5//n/9P/0
//n/+f/7//v/+//6//r/+v/7//v/+f/5//v/+f8CAPj/9f/5//b/9//4//n/+v/+/wAA
AgABAP7/AAD///3//f/+/wIABAAEAAIAAgAFAAMAAwADAAMAAwADAAMAAwAGAAYAAwAD
AAUABAAAAAAA///9//z/+//9//r/+f/5//f/9//2//b/+f/7//3////9////AQD8//r/
+f/5//j/9f/0//T/9P/1//X/9f/1//P/8//0//T/9P/0//b/9P/w//j/8v/u//b/+P/2
//b//v8EAP7/+P/4/+7/8P/3//r/BQAWACIANgBRAHAAlAC+ANwA8wARATABNAEUAeEA
nwBYABcAyf+A/2T/Y/9k/3P/hv+Y/6j/r/+3/8b/yv/J/9z/9v/8//3/9v/z//L/8f/z
//b/9v/3//f/+f/8//v//P////7/+f/7//3//v/+///////+//z//f/+//////8AAAAA
//8AAAEAAgAFAAIAAQABAAAABAAHAAUABQAHAAcABwAKAAkACgAJAAUABwAHAAkACQAL
AAsADgASAA0ADAANAAoACwAQABMAFAASABQAFQAWABkAGgAbABsAGwAeACAAIQAlACgA
KgAqACkALAAtAC8AMQAyADUAOgA9AD0AQABFAEwATQBOAFEAUgBaAF8AXwBlAGoAbABu
AHMAeAB6AHsAfQCAAIQAiwCOAJEAkgCUAJUAmACbAJ4AmwCaAJkAmACaAJoAmgCaAJgA
lwCTAJEAkQCLAIUAgwCBAHkAdABtAGMAXQBXAFEASwBGAEIAPAA3ADIAMAAsACgAIQAd
ABYAFwAUAA8ADwANAAoABwAKAAwABAABAAMAAQD8//3//f/6//z/AQABAP7//P/6//r/
/f/7//z//f/+//3//P/7//z//f/5//b/9v/3//n//P/7//z/+//5//n/+f/5//v//P/4
//f/9//2//r//f/5//f/9//2//b/9v/2//b/9v/3//f/9//0//T/9f/4//j/8//y//H/
8P/1//P/8//1//H/7//t/+z/7f/q/+n/7P/r/+n/6P/o/+r/6v/r/+v/6P/l/+f/6P/o
/+b/5v/m/+b/6P/o/+P/4//j/+P/5P/m/+b/5f/l/+L/4P/i/+L/4//j/+T/5P/j/+L/
3//g/+T/4P/g/+D/4f/h/+H/4v/k/+L/4v/j/+T/4f/g/9//4v/i/97/3f/f/+D/4f/h
/97/3v/j/+P/4v/h/+D/3v/k/+L/3v/f/+D/4f/i/+L/4v/i/9//4v/m/+f/5//j/+L/
5P/k/+b/5P/k/+f/5//n/+f/5//p/+n/6f/p/+z/7P/p/+n/6//q/+b/5v/l/+P/4v/h
/9//3P/b/9v/2//b/9r/2v/c/93/3v/f/9v/3f/f/9r/1v/V/9X/1P/U/9T/1f/W/9X/
1f/V/9X/0v/R/9H/0P/R/9L/1f/U/9L/0P/K/8b/0P/g/97/zv/O/9j/3P/S/8z/0P/W
/9v/4v/p//L/CAAmAEMAXgCCAKoAzADnAAUBGgEMAfAAxQB5ACgA4/+V/1j/Rv9F/0z/
X/9u/3z/jv+R/43/mv+q/7P/wP/O/9L/1f/Q/8//0P/R/9P/1v/W/9P/0//V/9j/1f/U
/9X/0v/Q/9P/1v/Y/9f/1//W/9T/1v/X/9j/2f/Y/9j/1//V/9j/2f/a/93/2//Z/9j/
1v/Y/9v/2f/Z/9r/2//c/+D/3v/e/9z/1//Z/9v/3//h/+H/4f/k/+j/5f/k/+X/4v/g
/+T/5v/m/+n/7P/u//D/7//w//H/8f/0//j/+//9//v//P/8//r//P8CAAYACwAJAAoA
DQASABcAGQAeACUAKwArACsALQAwADgAPQA9AEIASABLAE4AUgBYAFsAXQBfAGIAZgBt
AG0AbwBvAHAAcQB0AHcAegB4AHgAeAB4AHwAfgCAAIIAfQB7AHYAcwBxAGsAZQBjAF8A
VwBSAEsAQQA7ADUALwAqACQAHwAYABEADAAKAAYAAwD9//r/9P/z//D/6//r/+n/5v/j
/+b/5//g/97/4f/f/9z/3//h/9z/3P/f/93/2v/a/9r/3P/c/9n/2f/Z/97/3//g/+H/
4P/h/93/2v/b/9v/3P/e/+D/4v/i/+H/3//f/9//4f/j/+D/4P/h/+D/5P/n/+P/5f/l
/+T/5P/i/+L/4v/i/+X/5f/l/+L/4P/h/+T/5P/i/+L/4v/i/+X/4f/f/9//3//f/9//
4P/h/97/3f/g/97/3f/d/97/3v/e/9//3//f/93/4P/i/9//3P/b/9r/2v/c/9z/1//Z
/9n/2f/a/93/3v/e/9//2v/Y/9r/2v/X/9f/2P/Y/9r/2v/Y/9r/3P/Y/9j/2P/X/9f/
1//Y/9r/2P/Y/9n/2//Z/9n/2f/i/+D/2v/U/9f/2P/Z/9r/3P/c/9z/2f/b/97/3v/d
/97/3v/h/+L/4v/g/+D/4//j/+P/4//j/+P/4//j/+P/5v/m/+P/4//j/+L/3v/e/+D/
3//f/9//3//c/9v/2//Z/9n/2P/Y/9n/2f/Z/9n/2P/b/97/2v/Y/9f/1//W/9P/0v/S
/9L/0v/T/9T/1f/T/9P/1P/U/9b/1v/Y/9b/1v/a/9j/1v/a/9z/2P/a/9b/zv/S/+D/
3v/Q/9b/4f/c/+H/9v8QACIANQBWAIIAqADIAOsACQEYARwBDAHfAJUATAADALH/bv9Q
/0//WP9n/3T/gv+O/5X/of+w/7r/u//A/8z/1P/Z/9b/1//a/9v/3f/g/+D/4P/h/+T/
6P/k/+T/5v/k/9//4f/j/+T/5P/l/+X/5P/m/+f/6P/p/+f/6P/o/+f/6v/r/+z/7//s
/+v/6//q/+3/8f/w//H/7//v/+//8v/z//b/9//1//T/8//0//P/8//z//b/+v/6//r/
/P/6//j//P/+//7/AAACAAMABAAGAAgACgALAAoADgARABMAFQAYABoAGgAaAB4AIAAj
ACMAJAAnACwAMgAzADcAPQBCAEMARABHAEkAUABUAFMAWABeAGEAZABtAHQAeAB7AHkA
egB8AIEAgwCFAIUAhgCHAIoAjQCQAJAAkACQAJAAkACQAJAAkACMAIsAhwCFAIQAfQB2
AHMAcwBrAGYAXwBYAFMATgBJAEMAPgA6ADQAKgAkACEAHAAcABcAFQAQAA0ACgAFAAUA
BwAEAAEABAAFAP7//P////z/+P/6//v/+f/6//7//f/8//z//P/+//z/+f/5//n/+f/5
//n/+f/5//v/+P/2//j/+f/7//7//f/+//3/+//6//v//P///wMAAAAAAAEA//8CAAQA
//8CAAMAAwAEAAYABgAGAAYABwAHAAcABAAEAAUACAAIAAYABgAGAAYACAADAAAA//8D
AAUABwAKAAgAAgD+//7/AQABAAIABAADAAIAAgABAP///f8AAAIAAQD+//3//P/9/wAA
AQD9//v/+//7//z///8AAAAAAQAAAP7/AAAAAP3/+//6//j/+//8//v//v8CAP7//v/+
//3//f/9//7//P/6//r/+//+//3//v///wEAAAD7//n/+f/6//v/+//6//r///////3/
/f/9//z/+v/6//v/+///////+//4//r//P/+/wAAAgACAAIA/////wIAAgABAAMABAAI
AAoACAAGAAYACQAIAAcABgAFAAcABwAHAAcACgAKAAcABwAGAAQA///+/wAA////////
///8//v/+//+//////8AAP7/+//4//X/9f/5//3/+v/7//v//P/8//n/+P/4//j/9v/1
//T/8//1//f/+v/8//v/+v/7//j/+P8GAP7/9P/2/wAADAACAPb//P/+//r/+P/2//b/
//8KABcALgA+AE4AcQCaALYA1AD0ABEBKwE2ASIB/AC/AG0AHgDV/5P/bv9q/2//fP+P
/5r/qP+0/73/yf/S/97/5//q/+z/+P/9//r/+//+//7///8BAAAA/f/9////AgABAAIA
BQAEAAAAAQACAAIABQAHAAgACAAHAAcABwAHAAgACgALAAsACQAJAAkACwALAAsADAAM
ABAAEwARABEAEAAPAA4AEAAQABIAEgAPABAAEQAUABUAFgAXABsAIAAbABoAGwAYAB4A
GgAgAA==
         </WaveFormData>
      </LeadData>
      <LeadData>
         <LeadByteCountTotal>10000</LeadByteCountTotal>
         <LeadTimeOffset>0</LeadTimeOffset>
         <LeadSampleCountTotal>5000</LeadSampleCountTotal>
         <LeadAmplitudeUnitsPerBit>4.88</LeadAmplitudeUnitsPerBit>
         <LeadAmplitudeUnits>��V</LeadAmplitudeUnits>
         <LeadHighLimit>2147483647</LeadHighLimit>
         <LeadLowLimit>268435456</LeadLowLimit>
         <LeadID>V5</LeadID>
         <LeadOffsetFirstSample>0</LeadOffsetFirstSample>
         <FirstSampleBaseline>0</FirstSampleBaseline>
         <LeadSampleSize>2</LeadSampleSize>
         <LeadOff>FALSE</LeadOff>
         <BaselineSway>FALSE</BaselineSway>
         <ExcessiveACNoise>FALSE</ExcessiveACNoise>
         <MuscleNoise>TRUE</MuscleNoise>
         <LeadDataCRC32>1626775712</LeadDataCRC32>
         <WaveFormData>
FgAWABYAFgAaAB4AIgAmACkAKgArACwALwAyADUAOAA8AEAARABIAEsATgBRAFQAWABa
AFwAXgBgAGAAYABgAGIAZABmAGgAagBqAGoAagBoAGgAaABoAGQAYABcAFgAVgBUAFIA
UABLAEYAQQA8ADcAMgAtACgAJAAgABwAGAATAA4ACQAEAAEAAAD///7/+//4//X/8v/w
//D/8P/w/+3/7P/r/+r/6//s/+3/7v/r/+r/6f/o/+f/5v/l/+T/5f/m/+f/6P/p/+r/
6//s/+v/6v/p/+j/6v/q/+r/6v/o/+j/6P/o/+r/6v/q/+r/7P/s/+z/7P/t/+7/7//w
/+//7v/t/+z/7P/s/+z/7P/v//D/8f/y//D/7v/s/+r/6v/q/+r/6v/s/+z/7P/s/+r/
6v/q/+r/6v/q/+r/6v/s/+z/7P/s/+v/6v/p/+j/6//s/+3/7v/s/+r/6P/m/+j/6P/o
/+j/5v/m/+b/5v/m/+b/5v/m/+T/5P/k/+T/5v/m/+b/5v/m/+b/5v/m/+j/6P/o/+j/
5//m/+X/5P/k/+T/5P/k/+L/4v/i/+L/5P/k/+T/5P/i/+L/4v/i/+P/5P/l/+b/5f/k
/+P/4v/k/+T/5P/k/+L/4v/i/+L/5P/k/+T/5P/m/+b/5v/m/+j/7P/o/+b/6P/q/+r/
6P/o/+j/6v/r/+v/6v/q/+z/6v/q/+r/6//t/+z/7P/t/+//7//u/+7/8P/w/+v/6//p
/+j/5//m/+j/6f/o/+r/6f/p/+n/6f/o/+f/5v/l/+T/5P/m/+H/4f/i/+T/5f/i/+H/
4f/h/+P/5P/l/+b/5P/j/+L/4f/h/+L/5f/i/+D/3f/f/97/6f/v/+L/2v/h/+H/3v/k
/+X/3P/Z/9v/2//h//f/DQAWACgASQBmAH8ApQDNAPEAEwEfAREB6wCvAHIAOgAAANn/
z//C/7b/t/+3/7H/tP/A/8X/x//P/9//4//c/+P/4//f/9//4P/h/+T/6P/r/+X/5f/n
/+j/6P/o/+j/5v/j/+X/5f/n/+j/6//s/+v/6f/s/+z/7P/s/+z/7P/s/+z/7P/t/+7/
7P/s/+3/7f/w//D/7v/u//D/7v/u//L/9P/2//f/9P/y//D/8//1//X/9f/1//j/9v/4
//b/8//2//r/+//7//n/+f/8//3/AQABAAAAAAABAAQABQAGAAgACgANAA8ADQANAA4A
EwATABEAFQAXABsAHAAdACIAJwAqACgAKAAwADkAPQA9AD0AQgBEAEQASQBPAFYAVwBV
AFYAXABgAF4AXwBiAGMAaQBuAHIAcwBtAG8AcgByAG0AbQBvAHEAcgBzAHQAdgBzAHAA
aABiAGQAXwBWAE8ATABIAEcAQQA6ADcANAAvACkAJgAnACMAIgAbABoAFAAUAA8ADQAN
AAsACwAIAAsACgAFAAAABgAGAAAABAAGAAEAAAABAP3///8BAAMABQABAPz/+v/5//v/
/P/9//7/AQAFAAEA//8CAAEAAgAFAAMABQAFAAIAAgACAAIABwAFAAEAAAAAAAIABgAK
AAcABwAJAAcABgAGAAUABQAHAAcABwAGAAIAAAAEAAcABwAEAAMABAAJAAwACQAGAAcA
BwAGAAYACwAIAAIAAQAAAAMAAgADAAMABQAFAAUACAAGAAEA//8BAAMAAQABAAIAAgAG
AAUA/f/6//7/AAABAP///P/+/wAAAAD8//v/+//+/wEAAQABAAMAAQD8//r////8//3/
///9//7///8BAAAA///+/wAAAgD///z/+//+/////P/7//3//f////z/+f/6//z/+//8
//z//f/8//7//v/////////////////+//7///8AAP3/+v/5//n//P/6//z//P/8//z/
/P/8//z//P/+//7//v/+////AAABAAYAAAD+//7/AAAAAP7//v/+/wIAAwADAAIAAgAE
AAQABAACAAMAAwACAAQABQAHAAcABgAGAAYABgABAAEAAgACAAQABAAEAAMA/f/8//z/
+//8//3//v////3//f/8//z/AAD7//r/+v/9//3//P/7//n/+f/4//j/9//2//T/8//1
//X/9f/2//f/+P/y//n/+f/y//X/+f/6//z/+f/3//T/9P/5//T/6//r/+3/8f8DABcA
JgA+AGEAfgCXALMA3QALASsBJwETAfcAuQBqADQADgDh/8X/xP/C/73/v//J/87/zP/R
/9f/1//h/+v/7v/z//f/8//z//T/8//0//b/9//1//X/9//4//X/9P/z//D/7v/x//L/
9f/y//P/8v/v//H/9P/0//T/9v/2//b/9v/0//L/8f/w//H/8v/0//X/9f/0//H/8P/y
//D/8P/0//f/+P/4//T/9v/0//f/+f/4//f/9v/4//b/+P/2//P/9v/6//v/+//5//n/
/P/9///////+//7//v8CAAQABgAEAAQABQAFAAcACQAMABMAEQAPABMAFQAWABYAFgAa
ACIAJgAlACYAKgAzADcANwA5AD4AQABAAEMASQBQAFEAUABQAFUAWABaAFsAXgBfAGIA
ZgBpAGkAZwBpAGwAbABpAGkAawBtAGkAZwBlAGQAYgBiAF0AWgBcAFcATgBHAEQAQAA/
ADkAMAAtACoAJQAdABoAGwAXABQADQAMAAYABAD///3//f/8//v/9//5//n/8//t//L/
9//y//f/+v/y//D/8P/r/+v/6//r/+v/6f/m/+b/5//q/+r/6v/q/+r/7f/o/+X/5v/l
/+b/6f/p/+v/6//o/+f/5v/l/+n/6v/n/+f/6P/p/+z/7//r/+r/6//o/+b/5//n/+j/
6//r/+v/6v/m/+P/5v/o/+f/5v/l/+b/6//s/+f/4v/h/+T/5P/l/+v/6P/i/+H/4P/k
/+L/4v/h/+H/4f/h/+T/5P/f/93/3//h/9//3//g/9//4v/g/9f/1v/a/9z/3f/g/97/
4f/k/+H/3P/a/9n/2P/b/9v/2//c/9v/1//W/9r/1v/W/9f/1//Y/9n/2//b/9v/2//e
/93/2f/V/9P/1v/X/9T/0//V/9X/1//U/9L/1P/X/9f/2f/Y/9j/1v/T/9L/0v/R/9L/
0//U/9X/0//S/9L/0v/M/8r/0v/Y/9j/2P/Y/9j/2P/c/9j/1v/X/9r/2//a/9n/2P/Z
/9n/1//W/9b/2P/a/9r/2v/b/9r/2P/X/9f/2f/Z/9j/2P/a/9r/1f/V/9b/1v/W/9b/
1f/T/8//zv/Q/9H/0v/T/9L/0f/Q/8//0P/Q/9L/zf/O/87/z//P/8v/yf/I/8f/x//I
/8n/yv/H/8f/x//H/8b/xv/I/8T/yP/H/8P/yP/N/8v/yP/K/83/y//I/8r/xf+8/7n/
vf+//8H/zf/j//D/AAAdAEIAYQB5AJcAxwDxAAEB/wDrALsAdgA2AAQA1f+x/6j/pP+b
/5n/of+m/6T/qf+x/7f/u/+9/8D/x//H/8P/w//E/8b/yP/L/83/yf/J/8v/zP/M/8z/
zP/K/8f/yf/J/8v/zf/P/8//zf/N/9D/0P/Q/9H/0v/T/9T/0v/Q/8//zv/R/9L/1P/V
/9f/1v/T/9L/1f/U/9X/2v/a/9r/2f/U/9X/1P/Y/9v/2f/Z/9n/3P/a/97/3v/d/9//
4v/i/+H/3//f/+L/4//l/+X/5P/k/+f/7P/v//L/8P/w//H/8f/z//X/+P////7/+//+
////BAAEAAQACAARABYAFgAYABoAIQAjACEAJAAqAC0ALgAxADcAPgA/AD8AQABGAEoA
TQBPAFMAVQBVAFgAWgBZAFgAWwBfAGAAXgBfAGIAZQBhAF8AXQBcAFsAWgBUAFAAUgBN
AEQAPQA8ADgANwAxACwAKQAmACEAFgASABIADQANAAcABwACAAAA+//5//n/+P/3//P/
9f/1//H/7f/0//P/7P/v//D/6v/q/+z/6f/q/+v/7P/t//D/7v/v//H/7//u/+3/7P/v
//P/7//t/+7/7f/u//H/7//x//H/7v/v//D/8f/3//n/9f/0//T/9P/4//z/+f/5//v/
+f/4//r/+f/5//v//f/9//z/+P/4//z///////v/+f/5//3////7//f/9//4//j/+f//
//3/+P/4//j/+v/4//j/9//4//n/+v/+//z/9//1//f/9f/z//P/9P/1//r/+v/z//L/
9v/4//n/+f/2//j/+v/3//L/8P/v//L/9f/1//X/+P/3//P/8v/5//b/9//5//X/9P/z
//P/9v/3//j//P/+//v/+P/3//f/9//z//H/8v/z//b/9P/0//b/+f/5//n/+P/4//b/
9f/0//T/8//1//X/9f/1//T/9P/1//b/+P/2//b/9//+//b/+P/4//j/+P/7//z//f8C
AP///v///wIAAAD+//7//v8BAAMABAAEAAMABAADAAIAAgADAAMAAgAFAAcACgALAAkA
CAAHAAYAAgADAAUABgADAAIAAQD///7/AAADAAUABAADAAIAAQABAAEAAAAAAAMA////
/wAAAQABAAAA///9//3//P/8//z//P/7//v//v///wAAAgD3//7/AgAFAAcA/v/3//3/
BAACAAMAAQD6//7/BwAAAPH/9f/7/wEACwAdADQATgBtAJIAqQDBAO8AGQEpAS0BIwH3
ALMAdgA8AAgA6//d/87/xv/P/9f/z//O/9j/3//l/+v/7f/x//r//f8BAP3//f/+//7/
AAADAAUAAwADAAUABgADAAIAAQD+//7/AQACAAUAAwAFAAUAAwABAAQABAAEAAUABgAH
AAgACAAIAAkACgAJAAgACAAHAAsADAALAAwADAAKAAoADgAPABAAEAAMAAoACAALAA0A
DwAPAA8AEgARABQAEwARABEAFAAUABMAEgATABcAGQAcABsAGQAYABoAHgAgACIAJQAm
ACgAKQAoACkAKwAxAC8ALQAxADMANAA0ADQAOAA/AEIAQABAAEcAUQBWAFcAWABcAF0A
XABhAGcAbgBvAG8AcAB2AHoAeAB5AHwAfQCAAIQAhwCHAIUAhwCKAIoAhQCFAIcAiQCF
AIMAgQCAAIIAggB9AHoAeABzAGoAYwBkAGAAXwBZAFIATwBMAEcAPAA4ADgAMwA0AC8A
MAAsACoAJQAjACMAIwAjACAAIwAfABkAEwAYABsAFgAbAB4AGQAYABkAFQAXABcAFwAX
ABUAEgASABMAFgAWABYAFgAZAB0AGQAXABUAEwATABUAFQAXABcAFAAWABYAFgAbABkA
FQAUABQAGAAcACAAHQAbAB0AGwAaABoAGQAZABsAGwAbABoAFgAWABoAHQAdABcAFQAV
ABkAGwAXABMAEwAVABQAFAAZABcAEgASABIAFAASABIAEQATABMAEwAWABQADwANAA8A
EQAPAA8AEAARABYAFgAPAAsADgAPAA8ADQAKAAwADgAMAAgABwAHAAoADQANAA0AEQAR
AA4ADgAPAAoACQAJAAUABAADAAMABgAHAAgADAANAAsACQAJAA0ADQAJAAcABgAFAAYA
AgADAAYACgALAAoACAAHAAQAAgACAAMAAwADAAMAAwADAAIAAgADAAQAAgAAAAAAAQAA
AAAAAwAEAAUABgADAAIAAQAAAAIAAgACAAIAAgACAAIAAgAGAAIAAAAAAAQABAACAAIA
AQACAAIAAQADAAQABwAIAAYABgAHAAcAAwACAAIAAwAEAAQABQAGAAgAAwADAAQAAwAC
AAEAAAD///z//P/9//v/+//7//v//f/9//3//P/8//7/+f/4//j/+f/5//j/9f/1//X/
9P/y//L/8v/x/+//7//v/+//9v/9//b/7v/v//H/8P/v/+//+P/8//X/8f/y//b/+f/y
/+f/4f/n//P/+/8DABgANABPAGoAfwCXAL0A7QAZASsBIQELAd0AlABcACYA6f/N/87/
yP+7/73/yf/M/8r/y//R/9f/3//f/97/5f/p/+X/5f/m/+j/6v/t/+//6//r/+3/7v/w
//D/8P/u/+n/6//r/+3/7P/t/+z/6f/p/+z/7P/s/+3/7v/v//D/7v/u/+//8P/w//D/
8f/x//P/8v/v/+7/7v/s/+z/8P/z//T/9P/w/+7/7P/v//H/7//v/+//8v/y//b/9v/1
//L/9P/z//H/8//1//r//f///////v/+//7/AAAAAAAAAQACAAQABQADAAUACAAPAA8A
DQARABMAGQAaABsAIAAlACYAIgAgACYALwAzADMANQA6ADwAPABBAEcATgBPAE4ATgBT
AFYAVgBXAFoAWwBfAGQAaABpAGUAZwBqAGoAaABpAGwAbwBqAGcAZABiAGIAYgBdAFoA
WgBVAEwARQBEAEAAPwA5ADAALQAqACUAGgAWABYAEQAPAAkACQAEAAIA/f/7//v/+//7
//j/+//2/+//6P/s/+z/5v/q/+z/6f/q/+3/6//o/+f/5v/l/+X/4v/i/+P/5v/m/+b/
5v/n/+v/5//l/+b/5f/m/+n/5//p/+n/5v/o/+j/6P/t/+v/5//m/+b/5v/o/+r/5f/n
/+n/5//m/+f/5//o/+v/6f/p/+j/5P/g/+T/5//n/+f/5//p/+//7v/p/+T/4//l/+T/
5P/p/+f/4v/i/+L/4v/e/9z/2f/d/9//4f/m/+X/3//c/93/3//d/93/3v/b/97/3P/T
/9L/1v/Y/9n/2//Y/9r/3P/Y/9T/0//T/9P/1f/U/9P/2P/Z/9f/2P/Y/9L/0P/P/9D/
0v/U/9f/y//R/9T/0//S/9H/0P/R/9b/0//S/9T/1v/W/9T/0//S/9P/0//W/9b/1//a
/9f/1v/V/9X/1f/U/9T/1f/X/9f/1v/W/9T/1P/P/8//0f/S/9P/1P/R/8//y//K/8z/
zf/O/8//z//P/8//z//M/8z/zv/J/8b/xv/H/8f/x//H/8j/yf/G/8b/xv/G/8X/xf/F
/8X/w//E/8f/xP/I/8H/wf/I/8X/wf/I/9D/y//F/8b/xv+//7z/xf/B/7f/v//R/9//
9P8SAC0AQgBdAIUArwDVAPUAAQH5ANEAmQBkACwA9P/N/7X/pv+k/6f/pf+j/6L/qP+t
/6//s/+7/7v/vv/F/8n/xf/F/8b/yP/K/83/z//K/8n/yv/K/8z/zP/M/8r/yf/L/8v/
zf/L/83/zf/L/83/0P/Q/9D/z//O/83/zP/N/87/0P/S/9L/0v/T/9P/1P/U/9L/0v/Q
/87/zv/S/9T/1v/X/9T/0v/Q/9P/1f/T/9P/0//W/9f/3P/d/93/2//e/97/3f/b/9v/
3v/f/+H/4f/g/+D/5P/o/+r/7P/q/+r/6//r/+3/7//y//n/+//5//3///8CAAIAAgAG
AA4AEgARABIAFgAfACMAIwAnACwALgAuADIAOQBBAEMAQwBEAEoATgBOAE8AUgBTAFYA
WgBdAF0AXABfAGMAZABgAF8AYABhAFsAWQBXAFYAVQBUAE4ASgBHAEEANwAvADAALAAr
ACUAHAAZABYAEQAKAAgACgAHAAUA/f/7//T/9f/x//D/8f/v/+//7P/v/+3/5//h/+b/
5//g/+P/5P/i/+T/6P/n/+b/5f/k/+P/5v/k/+X/5//m/+b/5v/m/+b/6f/k/+H/4//j
/+X/6f/n/+n/6f/m/+f/6P/p/+//7//r/+r/6v/s//D/9P/x/+7/7//s/+r/7f/t/+7/
8f/z//P/8v/u/+r/7v/x//H/7v/t/+7/8//z/+//6//r/+z/7P/t//P/9f/w//D/8P/y
//D/8P/v/+//7//v//L/8//v/+7/8f/x/+//7//w/+//9P/0/+3/6f/s/+3/7f/t/+r/
7P/u/+//7P/s/+3/7P/v/+//7//z//P/8P/w//X/8P/v/+//7v/u/+7/7//t/+3/7f/w
//L/7//s/+v/8P/x/+7/7f/t/+3/7//s/+b/6v/z//X/9v/0//T/9P/0//T/+P/0//L/
8P/y//L/8P/y//L/9P/1//P/8v/y//T/9v/2//b/9//4//j/+f/7//r/+f/3//b/9v/2
//H/8f/1//b/9//4//X/8//v/+7/8v/z//T/9f/0//P/8v/x//H/8v/1//H/7f/s/+z/
6//t/+3/7v/v/+z/7P/s/+z/7f/t/+3/7f/s/+z/7v/q/+r/8f/z//D/7f/r//D/9v/x
//P/9P/s/+X/5v/j/9//5//1//v/AwAWADAAUQB0AI8AnwDDAPUAGQEpAR8B+wDJAI4A
UAAYAPP/3//U/8j/u/+5/8X/zP/I/8n/0//f/+n/7f/u//H/8f/t/+3/7v/u//D/8//1
//P/8//1//b/9v/2//b/9P/y//X/9v/5//j/+f/4//X/9//6//r/+v/4//j/+P/4//r/
+v/7//z//v/+//////8BAAAA/f/8//7//P/8/wAA//8AAAAA/P/8//r//f///wEAAQAB
AAQAAwAGAAUAAwADAAYABgAFAAQABQAJAAsADQANAAwADAAOABIAFAAWABYAFgAXABcA
FwAZABwAIwAhAB8AIwAlACkAKgArADAANgA4ADUANAA9AEcATABNAE0AUgBUAFQAVQBb
AGIAYwBhAGIAaABsAHAAcwB4AHsAewB+AIAAfwB9AH8AggCCAH8AfwCBAIMAfwB9AHsA
egB5AHgAcgBuAG8AawBjAF0AXABYAFcAUQBHAEMAPwA5ADMAMgA1ADMAMQApACcAIAAg
ABsAGQAZABcAFwAUABcAFgARAAwAEgATAAwADwAQAA8AEAATABEADwAPAA8ADwAPAAwA
DAANAA4ADgAOAA4AEAATAA4ACwAOAA0ADgARABEAEwATABAAEAAQABAAFQAVABEAEAAQ
ABMAGAAdABsAFwAXABMAEAARABEAEgAVABYAFwAXABQAEgAWABkAGQAVABMAEwAXABkA
FQARABEAEwAUABYAHQAcABYAFQAUABcAFgAXABcAFAATABIAFAASAA0ACwANABAADwAQ
ABIAEgAWABUADQAMABAAEgATABMAEAASABQAEwAQABAAEQARABMAEgARABQAEwAPAA4A
EgAOAA4ADwAPABAAEQATABEADwANAA4ADwANAAsACwAQABEADgANAA8ADwARAA4ADQAO
ABAADwARABAAEAAOABAAEAARABEAEQARABEAEQAYABAADQAQAAwADgAOAA4ADgASABgA
FgAWABUAFgAVABIAEwAUABcAGQAZABgAGAAaABgAGAAYABkAFwAWABYAFwAZABkAGAAY
ABkAGgAWABcAFwAWABUAFAAWABUAEgASABIAEQAQAA8AEQATABUAFwAWABYAGAATABEA
EAAQAA8ADgANAA0ADQAOAA4ADgAOAAsACwALAAsACwAMAA8ADAAIAA8ACwAIAA8AEQAQ
ABAAFwAdABYAEAAPAAQAAQAFAAEABwAXACMAMgBIAGEAfgCfAL0A1wD9ACkBPwE1ARsB
7QCyAHwAQAAJAO//4v/U/9H/1f/d/+b/5v/n//H/7//t//v/EAAVABQADQAKAAgABgAI
AAsADQAKAAsADgAQABIAEgASABAADAANAAwADQAPABEAEQAPAA4AEAAPAA4ADwAQABEA
EgAUABQAFQAWABMAEgASABEAFgAWABQAFAAUABIAEgAWABYAFgAVABAAEQAQABQAFwAX
ABcAFwAaABcAGgAZABcAFwAaABoAGQAZABkAHAAdAB8AHwAeAB4AHgAiACQAJgAoACgA
KQApACgAKQArADEAMQAvADMANQA4ADgAOAA8AEIARABBAEAARABNAFEAUQBWAFwAXwBg
AGAAZQBrAGsAbQBuAHQAeAB5AHsAfwCBAIMAhgCIAIcAgQCDAIYAhgCFAIUAhwCJAIUA
gwCBAIAAfgB+AHkAdgB2AHEAaABhAF4AWABVAE0ARwBFAEMAPwA5ADYANwAzADAAKQAo
ACIAIAAbABkAGQAYABcAEwAVABQADwAKABAAEAAIAAoACgAHAAgACwAJAAcABQADAAEA
AwACAAQABwAGAAYABgAGAAYACQAEAAEAAgABAAIABQADAAUABQACAAIAAgACAAcABgAB
AP///v///wIABQABAP//AQD///7/AAD/////AQAAAP///f/4//j//P//////+v/3//b/
+f/9//v/+f/7//f/9P/y//X/9//y//L/8v/y//D/8P/v//H/8f/x//T/8v/t/+v/7f/v
/+3/7f/u/+7/8v/x/+n/5v/q/+z/7f/t/+r/7P/u/+z/6P/n/+f/5v/p/+n/6f/s/+v/
5//m/+z/6P/o/+n/6P/o/+j/6f/n/+f/5//q/+r/5//k/+P/5v/n/+T/4//l/+X/5//k
/+T/5v/p/+n/6P/m/+X/4v/o/+j/5P/l/+b/5//o/+X/6P/j/+D/5P/o/+r/6v/n/+b/
5//n/+f/5v/m/+j/6P/o/+j/6f/r/+r/6v/r/+3/7f/s/+z/6v/q/+X/5f/k/+T/5P/k
/+L/4f/e/97/3f/d/93/3f/e/9//4P/h/+D/4P/i/93/2f/Y/9j/1//Y/9f/1//X/9j/
2P/Y/9j/1P/T/9L/0f/S/9T/2P/W/9T/1f/N/8b/z//h/+D/zv/L/9f/2v/S/8n/yv/N
/8v/yf/N/9X/5/8AABgALQBGAGkAiwCpANUA/QAFAf0A6QCvAGYALgD4/8//v/+w/6T/
o/+l/6n/sv+u/6f/q/+z/7n/w//Q/9H/0v/N/8z/zP/M/87/0f/T/87/zf/O/87/zf/M
/8v/yP/G/8n/yv/N/8v/zf/N/8v/y//O/87/zv/N/8z/y//K/8z/zP/N/87/y//K/8r/
yf/M/8z/yv/K/8v/yv/L/9D/z//O/8z/xv/J/8j/zP/P/8//z//P/9L/z//S/9H/z//O
/9D/z//N/83/z//U/9f/2v/Z/9f/1v/a/97/4P/i/9//3v/e/93/3v/h/+X/7f/q/+f/
6v/r//L/9P/2//z/AgAEAAEAAAAFAA0AEAAPABIAGAAbABwAHwAlACwALQAtAC4ANAA4
ADoAOwA+AD8AQQBEAEYARQBBAEMARgBGAEcASQBNAFEATABJAEYARABDAEIAPAA4ADgA
MwAqACMAIAAaABcADwAJAAcABQABAPj/9P/0/+//7//p/+n/5P/i/93/2//b/9r/2f/V
/9f/2P/T/87/1P/U/87/0v/U/9D/0P/S/8//zf/N/83/zf/P/8z/zP/N/8//0P/R/9L/
0//V/8//y//M/8v/zP/P/9D/0//U/9L/0v/S/9L/1//X/9P/0v/S/9L/1v/a/9f/2f/b
/9n/2P/Y/9f/1//Z/9n/2f/Y/9T/0v/W/9n/2f/Y/9f/2P/d/97/2f/U/9P/0//S/9L/
1//a/9b/1//Y/9j/1v/W/9X/1//X/9f/2v/c/9f/1f/X/9X/0//T/9T/1P/Y/9f/z//O
/9L/1P/V/9j/1v/Z/9z/2P/U/9P/0//T/9X/1P/T/9f/1//U/9T/1//S/9H/0f/P/9D/
0f/T/9P/0//T/9b/2f/X/9X/1f/h/93/1//Q/9P/1P/V/9b/1v/a/9b/1P/V/9j/2f/Y
/9r/2v/c/93/3f/c/9z/3v/e/97/3v/f/+H/4P/g/+H/4//j/+L/4v/g/+D/2//b/97/
3v/e/97/3v/d/9r/2v/Z/9n/2f/Z/9v/2//b/9v/2//c/9//2//Z/9j/2P/X/9T/0//T
/9P/0//U/9X/1v/V/9X/1f/V/9X/1v/Z/9b/2P/Z/9f/1v/b/93/2v/c/9f/zf/S/+D/
3f/M/8//1f/N/83/3//1/wIAEAApAEwAawCFAKkA0QDvAAUBDwH3AMMAhgBIABAA5f/N
/77/tv+v/6//tf+4/7j/vf/H/8v/x//L/9L/1//c/9n/2v/c/9z/3v/h/+P/4f/h/+P/
5P/i/+L/4v/g/9v/3f/d/9//3//h/+H/3//h/+T/5P/k/+T/5P/k/+T/5f/m/+j/6v/n
/+b/5v/l/+n/6v/p/+r/6v/o/+j/7P/v//D/8P/s/+r/6P/r/+3/6//r/+v/7v/u//L/
8v/x/+//8v/y//H/8v/z//f/+f/7//v/+v/6//z/AAACAAQABQAGAAgACQAJAAsADgAV
ABQAEQAUABUAGgAcAB4AJAApACwAKgAqAC0ANQA4ADcAOgBAAEMARABJAFEAWgBdAFoA
WgBfAGIAYABhAGQAZQBmAGoAbQBtAGoAbQBxAHIAcABxAHQAdwBxAG8AbQBsAGkAaABi
AF4AXwBbAFMATQBLAEYARAA9ADcANQAzAC8AJQAgAB8AGQAaABUAFgASABAACwAJAAkA
BwAHAAQABwAIAAMA/v8EAAMA/P///wAA//8AAAMAAQABAAEAAQABAAEA/v/+/////v/+
//7//v8AAAMA/v/7//3//f///wMAAgADAAIA/v8AAAAAAAAFAAYAAwADAAQABAAGAAgA
AwAEAAcABgAGAAkACQAKAA0ADQANAAwACAAGAAoADQANAAoACQAKAA8AEAALAAYABQAJ
AAoADAATABAACgAJAAgACwAKAAsACwAKAAkACAAKAA0ACQAIAAsACQAHAAcACAAJAA4A
DgAHAAMABgAHAAcACgAIAAsADgAOAAoACQAJAAgACQAHAAUACQAJAAYABgAMAAgACAAJ
AAcACAAJAAsACgAJAAgACgANAAsACQAJAAsACwAHAAUABQAFAAcABAAGAAgACwALAAsA
CgAKAAgACAAIAAkACQALAAsABwAGAAkACgALAAwADAAQAAwACgAKAAwADAAKAA0ADgAR
ABMAEQAQABAAEgARABAADwAPABAAEAARABMAFQAVABQAFAATABIADAALAAwADAAMAAwA
DgANAAoACgAMAA0ADgAPAAwACQAGAAMABAAGAAoABwAIAAgACQAJAAYABQAFAAUAAgAC
AAIAAgADAAUABwAJAAgACAAKAAYACAATAA0ABAAFAA8AHAASAAUACwAMAAgAAwD+//v/
/f8FAA8AIwAxADwAWgB9AJIAqQDNAPEAGQEzATUBJQEBAbkAdAA+ABAA7//h/9j/1P/X
/9f/3f/i/+T/6//x//f//f/9//z/BwAKAAcACAAKAAkACgAMAA0ACQAJAAsADAAOAA4A
DgAMAAcACQAJAAsADgARABIAEQAOABAADwAOABEAEgATABQAEwASABIAEgASABIAEwAT
ABgAGAAWABYAFAASABIAFgAVABYAFgASABUAFAAYABsAGwAbABsAHgAcAB4AHAAZAB8A
GgAgAA==
         </WaveFormData>
      </LeadData>
      <LeadData>
         <LeadByteCountTotal>10000</LeadByteCountTotal>
         <LeadTimeOffset>0</LeadTimeOffset>
         <LeadSampleCountTotal>5000</LeadSampleCountTotal>
         <LeadAmplitudeUnitsPerBit>4.88</LeadAmplitudeUnitsPerBit>
         <LeadAmplitudeUnits>��V</LeadAmplitudeUnits>
         <LeadHighLimit>2147483647</LeadHighLimit>
         <LeadLowLimit>268435456</LeadLowLimit>
         <LeadID>V6</LeadID>
         <LeadOffsetFirstSample>0</LeadOffsetFirstSample>
         <FirstSampleBaseline>0</FirstSampleBaseline>
         <LeadSampleSize>2</LeadSampleSize>
         <LeadOff>FALSE</LeadOff>
         <BaselineSway>FALSE</BaselineSway>
         <ExcessiveACNoise>FALSE</ExcessiveACNoise>
         <MuscleNoise>TRUE</MuscleNoise>
         <LeadDataCRC32>3269315087</LeadDataCRC32>
         <WaveFormData>
BAAEAAQABAAIAAoADAAOABAAEAAQABAAEwAUABUAFgAZABwAHwAiACMAJAAlACYAKQAq
ACsALAAsACwALAAsAC8AMAAxADIAMgAyADIAMgA0ADQANAA0ADEALgArACgAJgAmACYA
JgAiACAAHgAcABkAFgATABAADgAMAAoACAAFAAIA///8//v/+v/5//j/9v/0//L/8P/w
//D/8P/w/+//7v/t/+z/7v/w//L/9P/w/+7/7P/q/+j/6P/o/+j/6f/q/+v/7P/u/+7/
7v/u/+3/7P/r/+r/7P/s/+z/7P/r/+r/6f/o/+n/6v/r/+z/7P/s/+z/7P/t/+7/7//w
/+//7v/t/+z/7P/s/+z/7P/v//D/8f/y/+//7v/t/+z/7P/s/+z/7P/s/+z/7P/s/+7/
7v/u/+7/7P/s/+z/7P/u/+7/7v/u/+3/7P/r/+r/7f/u/+//8P/s/+r/6P/m/+f/6P/p
/+r/6v/q/+r/6v/q/+r/6v/q/+j/6P/o/+j/6v/q/+r/6v/o/+j/6P/o/+n/6v/r/+z/
6//q/+n/6P/o/+j/6P/o/+b/5v/m/+b/6P/o/+j/6P/n/+b/5f/k/+X/5v/n/+j/5v/m
/+b/5v/m/+b/5v/m/+b/5v/m/+b/6P/o/+j/6P/o/+j/6P/o/+n/7//r/+r/6v/t/+3/
6//r/+v/7f/u/+7/7f/t/+7/7P/s/+z/7f/x/+//7//w//L/8v/w//D/8v/y/+7/7v/u
/+3/7P/s/+//7v/t/+7/7v/u/+7/7v/t/+z/6//p/+f/5//p/+b/5f/p/+r/6//q/+j/
5//m/+f/6P/q/+z/6f/p/+r/6v/o/+j/6v/o/+b/5f/l/+T/7//1/+j/4P/n/+f/5P/q
/+3/5v/i/+T/5P/m//X/AwADAAoAGwAmAC8ARgBeAHAAhQCQAI4AfABbADoAHQD//+v/
6v/j/9b/1//V/83/zv/Z/9v/2v/f/+v/7v/l/+v/6//o/+j/6P/r/+3/7v/x/+//7P/v
//H/7//v/+//7//q/+z/7P/s/+//8f/y//L/8P/w//H/8f/w//H/8f/x//P/8v/y//X/
9P/z//P/9P/2//T/8//y//T/8//z//b/+v/7//v/9v/0//b/+P/5//v/+P/6//z/+v/6
//r/+P/8//3//v/+//r/+v/7//3///8AAAAAAQACAAQABAAEAAgACQAJAAoABwAGAAcA
DAAMAAoACgALAA4AEAATABgAGAAcABoAGAAfACUAJwAnACgALAArACoAKwAyADUANgA2
ADUAOgA5ADsAOgA7ADsAPgBDAEUARwBEAEUASABHAEIAQABFAEcASABKAEsATgBLAEgA
RAA/AEAAPQA7ADYAMwAzADMAMgAsACsAKQAkACAAHwAgACAAHwAbABoAFgAYABUAEwAT
ABIAEgASABMAFAAOAAsAEAASAA0AEAASAAwACwAMAAgACgAOABAAEgAQAAwACgAJAAoA
CwAMAA0ADgARAA0ACwAMAAsADQARABIAEwATABEADwAQABAAFAASAA0ADAAMAA8AEwAW
ABMAEwAUABQAEwARABEAEQARABMAEgARAA0ACwAQABMAEwARABAAEQAWABsAFwAUABQA
EgASABMAFQAUAA8ADAALAA0ADgAPABAAEQARABEAFgASAA0ADQAOAA8ADQAOAA8AEAAU
ABQADgALAA8ADwAPAA0ACwANABMAEAALAAkACQAMAA0ADgAPABAADwAKAAkADwALAAwA
DQALAAoADQAQAA4ADQANABIAEQAQAA0ADAAOAA8ACwAKAA4ADgAOAA0ACgAMAA0ADAAO
AA4ADgANAA8ADwAPAA8ADwAPAA8ADgAOAA8AEAAQAA8ADAALAAoADgAMAAwADAAMAAwA
DAAMAAwADAAOAA4ADgAOAA8AEAARABcAEAAOAA4AEQARAA8ADwAPABEAEgASABEAEwAU
ABQAFAATABMAFAARABMAFAAWABYAFAAUABQAFAAQABAAEQARABMAFAAUABIADwAOAA0A
DAAOAA4ADgAOAA4ADQANAA0ADwAMAAgACwALAAsACwAKAAgACAAHAAYABAAEAAMAAwAG
AAYABgAGAAYABgAEAAkACwACAAMABwAIAAoABwAFAAIAAgAHAAYA+v/4//r//P8HABMA
GQAoADkARgBPAF4AdgCUAKcApACcAJQAcwBAACMAGQD9/+r/7f/s/+X/5f/r/+7/6//v
//D/7f/1//z//f8BAAMAAAAAAAAA/v//////AQAAAP7/AgAFAAEA///9//v/+P/8//7/
AAD//////v/8//z//P/9//3//v/////////9//r/+P/5//n/+f/6//z//f/6//j/9v/3
//f/+P/8//7///////r/+v/8//7////+//r/+//8//r/+v/6//j/+v/7//z//P/8//z/
/f////7//v/9//3///8CAAMABAADAAMAAgACAAQABAAGAAwACwAIAAcABwAJAAoADAAQ
ABIAFgAUABIAFQAbAB0AHQAdACIAIgAiACIAKAAqACoAKgApAC4ALQAwADAAMgAzADYA
OQA5ADkANQA3ADsAOwA4ADYAOwA9ADoAOAA1ADQANAA0ADMAMQAwAC0AKwAmACQAIwAi
ACAAGgAZABcAEgAOAA0ADgAOAAsABwAGAAIAAgD///3//f/7//r/+f/5//r/9P/x//b/
+f/1//n//P/3//X/9f/w/+7/8P/w//D/8P/u/+7/7//v/+//7//v//H/8//u/+v/6//p
/+r/7f/u/+//7//t/+r/6v/p/+z/7//r/+v/7P/s/+//8f/t/+z/7P/r/+n/6//r/+v/
6//t/+z/6//n/+P/6P/r/+v/5//m/+f/7P/t/+n/5v/m/+j/6P/p/+v/6f/l/+P/4//k
/+T/5P/k/+H/4f/h/+b/5v/h/+H/4v/j/+H/4v/j/+L/5P/i/9r/2P/d/97/3//g/9//
4v/p/+X/3//c/9v/3f/d/93/3f/g/9//2v/Z/93/2f/a/9v/2f/Y/9v/3v/e/93/3f/i
/97/3P/Y/9b/2v/b/9f/1v/a/9r/2v/Z/9b/2P/Z/9j/2v/a/9r/2f/W/9X/1P/T/9T/
1f/W/9b/1P/V/9b/1v/Q/8z/1P/Y/9j/2P/Y/9j/2P/d/9j/1v/X/9v/3P/b/9j/1//Y
/9j/2P/X/9f/2P/Z/9r/2//d/9z/2f/Y/9j/2P/Y/9b/1v/Y/9j/1P/U/9f/1//X/9j/
1//U/9H/0P/R/9L/0//U/9L/0v/S/9H/z//P/9H/zv/L/8//0P/R/87/zP/L/8r/zP/M
/83/zv/M/8v/y//K/8n/yP/J/8b/yP/L/8n/zP/R/8//yv/M/8//y//I/8z/yf/C/8L/
xP/C/8D/y//Z/93/5P/z/wQAFQAgACwASABhAGoAbABqAFMAKgAFAPH/3f/I/8X/xP+3
/7X/uf+6/7n/vf/A/8P/x//G/8X/y//J/8b/xv/G/8n/y//M/8//zf/K/83/z//N/83/
zf/N/8j/yv/K/8r/y//N/87/zv/M/8z/zf/N/8//0f/S/9P/0P/O/83/z//Q/9H/0//W
/9b/1P/T/9L/0//T/9T/2P/Z/9n/2P/S/9H/1P/X/9n/2f/W/9j/2v/Y/9r/3P/c/93/
3f/d/9z/2v/a/9v/3f/g/+D/3//f/+T/6P/q/+z/7P/r/+n/6P/q/+r/7P/y//D/7v/u
/+//7//w//L/9v/7/wAA///+/wEABQAFAAMABwAMAAwADAAMABIAFAAUABUAFQAbABsA
HwAgACMAJQAlACcAJgAlACQAJwAsAC0AKQAoAC4AMQAtACwAKgAqACoAKgApACcAKAAl
ACMAHgAbABsAGwAaABYAFQATAA4ABwAFAAUABAAEAAEAAQD+//z/+f/3//f/9//2//X/
9f/5//T/8v/4//f/8f/z//T/8f/x//P/8P/y//T/9P/0//X/9P/1//f/9v/1//T/8//2
//n/9f/z//P/8f/y//X/9P/1//X/8//0//b/9//8//7/+f/4//j/9//7//7/+//9//7/
/v/9////////////AQAAAP//+//5//7/AQABAP7//P/8/wAAAwD///z//P/+//7///8B
AAMA///9//3//P/8//z//P/+////AAAGAAIA/f/9//7//v/7//v/+//8/wAAAAD6//j/
/f/+///////9////BQD///n/9v/1//r/+//8//3/AAD///r/+f8AAP3///8BAPz/+v/8
//7/AAD/////BAADAAIA///+/wEAAQD8//r//v/+//7//f/9/wAAAgACAAIAAgACAAEA
AAD///7//f/////////+//z//f/+//7////+////AAAIAAAAAgACAAIAAgADAAQABQAL
AAcABgAHAAsACQAHAAcABwAKAAwADQANAAsADAAMAAwACgALAA0ACwANABAAFAAWABMA
EgARABAADQAOABAAEQAOAA4ADQAKAAsADAANAA4ADAAMAAwADAAMAAsACwALAA8ADAAI
AAsADQANAA0ADAAMAAwACwAKAAoACgAJAAkACwAMAA0ADgAEAAwAEAARABUADAAFAAsA
EgAQAA8ACwAGAAwAFwAQAAIABAAIAAoADwAZACkANABDAFYAYQBqAIYAngClAKwArgCY
AG8ASgAtABUABwAAAPX/7v/3//v/8//s//X/+//+/wEAAQAEAAkACwAMAAoACwAMAA0A
DwAQABMAEwAQABMAFQASABEAEAAPAA0AEAARABIAEgATABMAEgAQABAAEQARABQAFQAV
ABUAFQAUABQAFwAUABMAEwAUABkAGAAYABgAGAAXABcAGgAcAB0AHQAYABQAFgAYABkA
GwAYABoAHAAbABwAHQAcAB0AHQAdABwAGwAcAB4AIQAgACAAHwAfACAAJAAmACgAKgAr
ACsALAAqACoALAAyADAALgAuAC8ALQAuADAANAA4ADwAOgA4AD8ARQBHAEcARgBKAEkA
SABKAFAAUgBSAFMAUwBZAFkAWgBaAFwAXQBgAGMAYwBjAGEAYwBnAGcAYABeAGMAZQBj
AGIAYABgAGIAYgBhAF8AXQBZAFYAUABRAFEAUQBQAEoASQBHAEIAOwA5ADkAOAA5ADcA
OAA2ADQAMQAvAC8AMAAwADAAMQAvACgAJAAoACsAJwArAC4AKgApACoAJgAoACoAKgAq
ACgAJgAmACcAJwAnACcAJwAsAC8AKwApACcAIwAiACMAJgAnACcAJQAnACgAKAAsACoA
JQAkACQAJwArAC4AKwApACoAKgApACkAKQApACkAKQAoACcAIwAjACgAKwArACQAIgAi
ACYAKQAlACIAIgAkACQAJQAnACUAIQAfAB8AIAAgACAAIAAfAB8AHwAkACIAHQAdAB4A
HgAbABsAGwAeACIAIgAcABcAGwAbABsAGwAZABsAIQAcABcAFQAVABkAGQAZABkAHQAd
ABkAGQAaABUAFQAVABAADgAQABIAEwATABQAGgAYABgAFgAWABcAFwASABAAEAAQABAA
DwAOABIAFQAWABUAFAATABEADwAPAA8ADwAPAA8ADwAOAA4ADwAQABAADgAMAAwADAAK
AAoADQAOAA8AEAAPAA4ADQAMAAoACgAKAAoADAAMAAwADAAPAAoACAAIAA0ADQALAAsA
CgALAAsACgAKAAsADQAOAAwADAANAA8ADAALAAsADAAOAAwADAAMAA4ACgAKAAsACQAJ
AAoACgAIAAYABgAGAAQABAAEAAQAAgACAAEAAQADAAUAAgD+/////////////v/+//7/
/f/8//z//P/7//r/+v/5//j//v8EAPz/9v/5//n/9v/1//f//v8CAPv/9//2//r////4
//D/7P/w//r//f/9/wkAHAApADAANwBEAFgAdgCRAJ4AmACUAH8AVAA1ABsA+f/q/+//
6v/b/9v/4//k/+H/4//m/+n/7f/s/+n/7f/v/+z/7P/s/+//8f/y//X/8//w//P/9f/1
//X/9f/1//D/8v/y//L/8f/x//D/7v/s/+z/7f/t/+//8f/y//P/8v/w/+//8f/z//P/
9P/2//X/8v/w/+7/7v/t/+3/8P/z//X/9v/y/+//8P/x//H/8f/u//D/8v/w//L/9P/0
//T/8//y//D/8P/y//X/+f/8//z/+//7//v//P/7//r//f/9//z//P/6//r//P8CAAQA
AgACAAMABgAIAAsAEAAOABAADAAIAA0AEwAVABUAFQAaABoAGgAcACIAJAAkACMAIwAp
ACkAKQAoACkAKQAtADEAMgAzAC8AMQA1ADUAMQAwADYAOQA0ADIALwAuACwALAArACkA
KgAnACUAIAAdAB0AHQAcABYAFQATAA4ACAAFAAQAAgACAP/////8//r/9//1//X/+P/4
//j/+f/2/+7/6f/s/+z/5//q/+z/6v/r/+7/7P/r/+z/6//q/+n/5v/l/+X/5v/n/+j/
6f/q/+3/6f/n/+n/5//o/+v/6//r/+r/5//p/+r/6v/u/+z/5//m/+b/5v/p/+v/5//l
/+b/5v/l/+b/5//o/+n/6f/o/+f/4//f/+T/5//n/+T/5P/m/+z/7P/n/+P/4v/i/+L/
4//l/+f/4//h/+H/3//e/93/3P/e/9//4P/m/+P/3f/c/9z/3f/b/9z/3f/c/97/3P/U
/9T/2f/a/9v/2f/X/9n/3//a/9X/0//T/9P/0//T/9P/2v/b/9j/2f/a/9P/0f/P/9D/
0P/U/9j/zv/T/9T/0//S/9H/0P/T/9n/1f/U/9T/1//X/9X/0v/R/9L/0v/V/9X/1v/Y
/9f/1v/V/9X/1f/T/9P/1P/W/9b/1P/U/9T/1P/Q/9D/0v/T/9T/1v/T/9D/zf/M/87/
zv/O/87/0P/Q/9D/z//N/83/z//M/8b/yf/J/8n/yv/K/8v/zP/L/8r/yv/K/8f/x//I
/8j/yP/I/8r/yP/M/8X/xf/M/8n/w//M/9T/zf/H/8b/xv/B/8D/yv/G/7r/wP/N/9P/
3f/w//n/AAANACYAPABQAGMAbgBuAFoAOwAeAAMA6//b/87/w//A/8H/v/+7/7r/v//B
/77/v//F/8T/xf/J/8v/yP/I/8j/y//N/87/0f/N/8r/zf/P/8//z//P/8//zP/O/87/
zv/N/83/zP/K/8z/zv/R/9P/0v/R/8//zf/O/87/z//T/9H/0f/S/9T/1v/U/9P/0v/Q
/8//z//S/9X/1//Y/9T/0P/S/9T/1f/T/9D/0v/U/9X/2P/b/9z/3f/d/93/3P/Z/9j/
2P/Z/9r/2v/Z/9n/3v/i/+T/5v/l/+X/5P/k/+T/5P/m/+z/7f/s/+3/7//v//D/8v/2
//j//P/6//j//f8DAAUABQAHAAwADAAMAA0AFAAXABgAFwAXAB0AHQAeAB4AIAAhACQA
JwAnACcAJwApAC0ALQAoACYAKwAtACoAKAAlACQAJAAkACMAIQAeABkAFQAOAA4ADwAQ
ABAADAALAAkABAACAAEAAgACAAAA+//5//T/9f/z//L/8//y//L/8v/z//H/6v/m/+r/
6v/l/+j/6v/p/+v/7//u/+z/7v/u/+7/8P/u/+7/7//t/+3/7f/t/+//8f/s/+n/7P/r
/+3/8f/x//H/8P/t/+//8P/w//T/9v/x//D/8P/z//f/+v/3//T/9P/z//H/8v/z//T/
9f/4//j/+P/1//L/9v/4//f/9f/0//X/+v/8//f/8//y//T/9P/1//f/+P/1//T/9f/4
//j/+P/4//f/9//3//z//P/3//f/+P/6//f/9//3//j//P/8//b/8//3//f/9//1//P/
9f/7//v/9//2//f/9//3//f/9//9//3/+f/5//z/9//3//f/9f/0//f/+v/4//f/9//8
//v/+v/3//b/+v/7//f/9v/4//j/+P/3//H/9v/8/wAAAAD///7//f/8//z/AQD8//r/
+v/9//3/+//9//3///8AAP7//f/9//7/AAAAAAAAAQAEAAMABAAGAAYABAAAAP7/AAAA
APz//P8AAAEAAgAEAAEA/v/7//r//f/+////AAD///7//f/7//z//f8AAP7/9//5//j/
9//6//r/+//8//n/+P/4//j/+f/5//r/+v/4//j/+v/4//j///////r/9//3//z/AAD9
////AAD4//P/9v/0//D/9v8AAAEAAQANAB4ALwA+AEkATgBgAH4AlQCgAKAAjgBxAFAA
LwAVAAMA/P/3/+z/3//b/+X/7P/l/+X/7v/3//3/AAD9/////f/6//r/+v/9////AAAD
AAEA/v8BAAMAAQABAAEAAQD9/wAAAQACAAIAAwADAAIABAAEAAUABQAFAAUABAADAAUA
BAAEAAcABwAHAAgACgAKAAgABwAGAAgABwAHAAoACgALAAsABgAEAAYACAAJAAoACAAL
AA4ADQAOAA8ADgANAA0ADQAMAA0ADgAQABMAEgASABEAEQASABYAGAAaABkAGQAYABgA
GgAaABwAIgAiACAAIAAhACMAJAAmACoAKQAsACkAJgAuADUAOAA5ADkAPgA+AD4APgBE
AEYARgBFAEUASwBLAFEAUgBVAFcAVQBXAFYAVQBTAFUAWQBZAFYAVABZAFsAWQBYAFYA
VgBUAFQAUwBRAFIATwBNAEgARQBFAEUARAA+ADsANwAwAC4ALwAyADQAMgAtACsAJgAm
ACMAIQAhACAAIAAgACEAJAAeABsAIAAfABkAGwAcABsAHQAhACAAHwAgAB8AHgAeABwA
HAAdABsAGwAbABsAHAAfABsAGQAaABkAGwAfACAAIQAhAB8AHQAeAB4AIgAkAB8AHgAe
ACAAJQApACcAIwAiACAAHQAeAB8AIAAhACQAJAAkACEAHQAiACUAJQAiACAAIAAkACUA
IQAeAB4AIAAiACUAKQAnACMAIQAhACMAJAAlACYAIgAhACAAJAAiAB0AHQAeACEAHwAg
ACEAIQAkACMAHAAcACEAIgAjACEAHwAhACcAJQAhACAAIQAhACEAIQAhACMAIwAfAB8A
JQAhACIAIwAiACAAIgAkACIAHwAdACAAIAAgAB4AHgAiACMAHwAeACAAIAAgAB8AGwAe
ACAAIAAiACIAIgAhACMAIwAjACMAIwAjACMAIgAqACEAHgAiAB4AHwAgACEAIgAlACsA
JwAmACUAJwAmACMAJAAlACgAKgAqACkAKQAqACgAKAAoACkAKQAnACcAKAAsACwAKgAq
ACwALAAoACgAJwAnACcAKAAqACgAJgAmACUAJAAjACIAJAAmACgAKQApACkAKwAoACMA
JQAkACMAIwAiACIAIgAjACIAIgAiAB8AHwAgACAAIAAgACIAIAAcACMAHwAcACUAJwAk
ACQAKwAxACoAJAAjABoAGgAeABgAHAApAC0AMwBCAE0AWABpAHoAhgCYALcAyADCALYA
nwB8AF8AQQAhABIADQACAP//AQAJAA4ACwALABIADwAJABQAJwApACcAIgAgAB4AHgAf
AB8AIQAhAB4AIQAjACUAJQAlACUAHgAgACAAIAAhACMAJAAkACMAIgAiACEAIgAjACMA
IwAkACQAJQApACUAIwAiACIAJgAkACMAIgAkACMAIwAmACcAJwAmACAAIAAiACQAJQAn
ACQAJgAoACYAJgAmACQAJwAnACcAJgAmACYAJwApACkAKAAmACUAJwAqACsALAAvAC8A
LgAuAC0ALAAtADIAMgAwADAAMQAxADIANAA4ADkAPAA5ADYAOwBBAEMAQwBHAEwATABM
AEsAUABRAFAAUQBRAFcAVwBcAFwAXgBfAF8AYQBgAF8AWwBdAGEAYQBcAFoAXwBhAF0A
XABaAFoAWABYAFcAVQBVAFEATgBIAEUAQwBBAD4APAA7ADkANAAwAC8AMAAwAC0AKQAo
ACQAJAAhAB8AHwAfAB4AHQAdAB4AGAAVABoAGgATABQAFAASABMAFgAUABEAEgARABAA
EQAQABEAEwARABEAEQARABEAEwAOAAsADQALAAwADwANAA0ADAAJAAsADAAMABAADgAJ
AAgACAAIAAsADQAJAAcACAAIAAcABwAHAAcABwAFAAQAAwD///3/AgAFAAUA/v/8//z/
AAAEAAEA//8AAP7//P/7//v//P/5//j/+f/5//j/9//2//f/9//3//z/+v/1//X/9v/4
//X/9f/1//X/+P/3//D/7//z//P/8//z//H/8//5//T/7//t/+3/7//v/+//7//y//H/
7P/r//H/7f/u/+//7v/s/+7/8P/u/+3/7f/y/+//7v/r/+r/7P/t/+n/6P/s/+z/7P/r
/+n/7P/u/+7/7f/s/+v/6f/v/+3/6P/p/+r/6//s/+n/7f/n/+T/5v/r/+3/7f/s/+v/
7P/s/+z/6//r/+z/6v/q/+r/6//v/+3/7f/u//D/8P/u/+7/7P/s/+j/6P/p/+n/6f/q
/+j/5v/k/+T/4//i/+H/4P/h/+L/4//j/+H/4f/j/+D/2v/d/93/3f/d/9z/3P/c/93/
3P/c/9z/2P/X/9f/1v/X/9j/2//a/9j/1//R/8z/1f/j/+L/0v/R/9v/3P/S/83/0P/U
/9D/zv/Q/9P/2//r//r/AQAIAB0AMAA+AFYAbwB2AHYAdABTACYABwDt/93/2P/N/8D/
v/+//8H/yP/F/7v/vP+//8H/yP/T/9P/0f/O/87/zv/P/9H/0v/V/9L/zv/Q/9H/zv/N
/8z/y//H/8r/y//M/8r/y//L/8r/zP/M/83/zf/L/8v/yv/J/8r/yv/L/8//y//J/8j/
yP/I/8b/xf/E/8b/x//J/87/zv/N/8v/xP/D/8b/yf/L/83/yv/M/87/y//M/83/zP/K
/8n/yP/G/8j/yv/N/9H/0f/Q/87/zf/Q/9T/1v/Y/9f/1f/S/9D/0f/S/9X/3P/b/9j/
1//X/9v/3v/i/+j/5//q/+f/5P/o/+3/7v/t/+//9P/0//T/9v/8//7//v//////BQAF
AAcABgAHAAcACAALAAsACwAHAAkADQANAAwADAATABcAFAASAA8ADgAMAAwACwAJAAgA
BQADAP7/+//5//f/9P/y//H/7//q/+f/5f/l/+T/5P/h/+H/3v/c/9n/1//X/9f/1v/V
/9X/2P/S/8//1P/U/8//0v/U/9H/0f/T/9D/zv/Q/9D/0P/Q/87/zv/P/9L/0//U/9X/
1f/X/9L/z//P/83/zv/R/9P/1f/W/9X/0//U/9T/2P/a/9X/1P/U/9P/1//a/9f/2f/a
/9r/2f/X/9f/1//X/9n/2P/X/9P/0f/W/9n/2f/X/9b/1//c/97/2f/V/9T/1P/U/9X/
1//Z/9f/1//Z/9j/2P/Y/9j/1//X/9f/3P/b/9f/2P/a/9j/1f/V/9X/1P/Y/9j/0v/Q
/9X/1v/X/9j/1//a/+H/3P/X/9X/1f/V/9X/1f/V/9n/2f/V/9X/2v/V/9X/1f/U/9L/
1P/W/9j/1//X/9z/2v/a/9j/2P/j/9//2v/U/9f/2P/Z/9r/2P/d/9j/1v/X/9v/3P/b
/93/3f/f/+D/4P/f/9//4P/g/+D/4P/h/+P/4f/h/+L/5P/k/+L/4v/i/+L/3v/e/+H/
4f/h/+L/4v/g/97/3v/c/9z/3P/c/97/3v/e/93/3v/f/+L/4P/b/93/3P/b/9n/2P/Y
/9j/2P/Y/9n/2v/Z/9n/2v/a/9z/3P/e/9z/3P/f/93/3P/h/+P/4P/g/93/0//Y/+T/
4f/U/9b/3v/S/9D/3//t//P/9v8DABQAIwAwAEQAWgBpAHgAhgB+AGEAPAAZAP3/6//g
/9f/0v/N/8v/z//O/83/0f/a/9n/1f/W/9v/3//g/97/3//g/+H/4//k/+f/5//k/+f/
6f/n/+f/5//n/+D/4v/i/+L/5P/l/+X/5P/m/+b/5//n/+b/5//n/+f/6v/q/+v/7//t
/+v/6v/q/+3/7P/s/+z/7P/r/+v/7v/y//P/8//u/+r/7P/u/+//7//s/+7/8P/w//L/
9P/0//T/8//y//D/8f/y//T/9//6//r/+f/5//n//P/9//7/AQABAAAAAAACAAIABAAK
AAgABgAGAAcACwAOABIAGAAXABoAFwAUABYAGwAcABsAHwAkACQAJAAmAC4AMgA0ADIA
MQA2ADUANgA2ADgAOQA6AD0APQA9AD0APwBDAEMAPwA+AEQARwBEAEIAPwA+ADwAPAA7
ADkAOAA1ADMALgArACsAKwAqACgAJwAlACAAGgAXABYAFAAWABMAEwAQABAADQALAAsA
DAAMAAwADQAQAAoABwAMAAwABQAGAAYABQAHAAsACgAIAAoACgAKAAgABgAGAAcABQAF
AAUABQAGAAkABQADAAQAAwAFAAkACQAJAAgABQAFAAYABgAKAA0ACQAJAAoACgANAA8A
CwANAA4ADgANAA4ADwAQABEAEQAQAA8ACwALABAAEwATAA8ADgAPABQAFgARAA0ADAAO
ABAAEwAXABYAEQAOAA0ADwAQABEAEgAPAA8ADwAUABMADwAQABIAEgAPAA8ADwAQABQA
FAAOAAsADwAPAA8ADgANABAAFwAVABEAEAARABEADwANAAsAEAARAA4ADwATAA8AEAAR
AA8ADgARABQAEwARABAAFAAUABQAEgASABUAFQAQAA4AEAAQABAADwAPABIAFAAUABIA
EgASABEAEQARABEAEQATABMADwAOABAAEgAUABYAFgAbABYAFAASABUAFQATABQAFQAY
ABoAGgAZABkAGgAZABgAFwAXABsAGQAZABoAHgAeABwAHAAaABoAFgAWABcAFwAXABgA
GAAWABQAFAAVABYAFwAYABQAEgAQAA0ADwARABUAFAASABUAFQAVABMAEgASABIADwAO
AA4ADgAPABEAFAAWABUAFAAVABIAFAAfABcADgAPABkAJgAcAA8AFQAWABQADwAMAAgA
CgAQABYAIwApAC0AQABRAFYAYQB2AIoAoACxALYAtACiAHUASAAvABkABwAAAPv/+P/5
//n//f8AAAEAAwAGAAsADwAMAAsAEQAUABIAEwAUABQAFQAVABcAFQASABUAFwAZABkA
GQAZABIAFAAUABQAFgAZABsAHAAZABgAGAAXABoAGwAbABsAGQAYABgAGwAZABkAGgAc
AB8AHgAeAB4AHQAbABoAHAAcAB0AHQAYABkAHAAfACEAIgAgACMAJgAiACIAIgAgACEA
HQAjAA==
         </WaveFormData>
      </LeadData>
   </Waveform>
</RestingECG>
