# Supplementary material for: Detection of Left Atrial Enlargement Using a Convolutional Neural Network-Enabled Electrocardiogram
Source: Front Cardiovasc Med. 2020 Dec 17;7:609976. doi: 10.3389/fcvm.2020.609976 (PMC7773668; doi:10.3389/fcvm.2020.609976)
Supplement: Supplementary file 2 [file Data_Sheet_2.ZIP › normal1/1802010039_7991_00000000.XML]

<?xml version="1.0" encoding="Windows-1252"?>
<!DOCTYPE RestingECG SYSTEM "restecg.dtd">
<RestingECG>
   <PatientDemographics>
      <PatientID>1802010039</PatientID>
      <PatientAge>70</PatientAge>
      <AgeUnits>Years</AgeUnits>
      <Gender>Male</Gender>
      <PatientLastName>lushizhong</PatientLastName>
   </PatientDemographics>
   <TestDemographics>
      <DataType>Resting</DataType>
      <Site>1</Site>
      <AcquisitionDevice>MAC55</AcquisitionDevice>
      <Status>Unconfirmed</Status>
      <Priority>Normal</Priority>
      <AcquisitionTime>08:28:49</AcquisitionTime>
      <AcquisitionDate>07-06-2015</AcquisitionDate>
      <CartNumber>1</CartNumber>
      <AcquisitionSoftwareVersion>009C</AcquisitionSoftwareVersion>
      <XMLSourceVersion>MAC5000 v1.0</XMLSourceVersion>
   </TestDemographics>
   <RestingECGMeasurements>
      <VentricularRate>71</VentricularRate>
      <AtrialRate>71</AtrialRate>
      <PRInterval>170</PRInterval>
      <QRSDuration>140</QRSDuration>
      <QTInterval>426</QTInterval>
      <QTCorrected>462</QTCorrected>
      <PAxis>75</PAxis>
      <RAxis>75</RAxis>
      <TAxis>44</TAxis>
      <QRSCount>12</QRSCount>
      <QOnset>219</QOnset>
      <QOffset>289</QOffset>
      <POnset>134</POnset>
      <POffset>188</POffset>
      <TOffset>432</TOffset>
      <ECGSampleBase>500</ECGSampleBase>
      <ECGSampleExponent>0</ECGSampleExponent>
   </RestingECGMeasurements>
   <Diagnosis>
      <Modality>Resting</Modality>
         <StatementCount>3</StatementCount>
         <LabelText>12SL ��ϳ���</LabelText>
      <DiagnosisStatement>
         <StmtFlag>ENDSLINE</StmtFlag>
         <StmtText>�������</StmtText>
      </DiagnosisStatement>
      <DiagnosisStatement>
         <StmtFlag>ENDSLINE</StmtFlag>
         <StmtText>����֧��������</StmtText>
      </DiagnosisStatement>
      <DiagnosisStatement>
         <StmtFlag>ENDSLINE</StmtFlag>
         <StmtText>�쳣 ECG</StmtText>
      </DiagnosisStatement>
   </Diagnosis>
   <Waveform>
      <WaveformType>Rhythm</WaveformType>
      <WaveformStartTime>0</WaveformStartTime>
      <NumberofLeads>8</NumberofLeads>
      <SampleType>CONTINUOUS_SAMPLES</SampleType>
      <SampleBase>500</SampleBase>
      <SampleExponent>0</SampleExponent>
      <HighPassFilter>16</HighPassFilter>
      <LowPassFilter>150</LowPassFilter>
      <ACFilter>NONE</ACFilter>
      <LeadData>
         <LeadByteCountTotal>10000</LeadByteCountTotal>
         <LeadTimeOffset>0</LeadTimeOffset>
         <LeadSampleCountTotal>5000</LeadSampleCountTotal>
         <LeadAmplitudeUnitsPerBit>4.88</LeadAmplitudeUnitsPerBit>
         <LeadAmplitudeUnits>��V</LeadAmplitudeUnits>
         <LeadHighLimit>2147483647</LeadHighLimit>
         <LeadLowLimit>268435456</LeadLowLimit>
         <LeadID>I</LeadID>
         <LeadOffsetFirstSample>0</LeadOffsetFirstSample>
         <FirstSampleBaseline>0</FirstSampleBaseline>
         <LeadSampleSize>2</LeadSampleSize>
         <LeadOff>FALSE</LeadOff>
         <BaselineSway>FALSE</BaselineSway>
         <ExcessiveACNoise>FALSE</ExcessiveACNoise>
         <MuscleNoise>FALSE</MuscleNoise>
         <LeadDataCRC32>4256714037</LeadDataCRC32>
         <WaveFormData>
/P/8//z//P/8//z//P/8//7//v/+//7//v/+/////////////////wAAAAD/////AAAA
AAAAAQACAAMAAwADAAEAAgACAAIAAQABAAEAAAACAAIAAgACAP7//P/6//r/+//7//v/
+//8//z//f/9//z//P/8//z//P/8//z//P/6//r/+f/5//v/+//7//v/+f/5//n/+f/7
//v/+v/6//j/+P/4//j/+v/6//r/+v/6//r//f8AAAEAAgACAAIAAgAEAAYACQAMAA4A
EAASABYAHAAjACkAMwA8AEMARQBAADIAHwATAA0ABwD9//P/6v/i/93/3P/c/9z/3f/e
/9//4f/h/+H/4v/j/+P/4//j/+P/4//i/93/3f/d/9z/3P/b/9v/3//l/+b/5v/o/+3/
7v/w//L/9P/0//X/9//3//j/+P/2//b/9//3//n/+f/6//r/+P/4//j/+P/4//n/+f/5
//v/+//7//v/+f/5//n/+f/8//z//P/8//r/+v/6//r/+v/6//r/+v/8//z//P/8//z/
/P/8//3//f/9//3//f/9//3//f/9//3//v/+//7//v/+//7/////////AAAAAAAAAAAB
AAEAAgACAAIAAwADAAUABQAFAAUABgAHAAcABwAIAAkACQAIAAkACQAJAAsACwAMAAwA
CwALAAsACwANAA0ADQAOAA4ADgAOAA0ADQAMAAsACwANAAsACgAKAAoACAAHAAcABwAG
AAUABQACAAIAAgACAAIAAgACAAIAAAD//////v/+//7//v/+//7//f/9//7//v/9//3/
/f/8//z//P/8//z//P/8//z//P/8//z//P/8//z//P/8//z//P/8//z//P/7//v/+//7
//v/+//7//v/+//7//v//f/9//3//f/7//v/+//7//3//f/9//3//f/9//3//f/9//3/
/f/9//3//f/9//3//f/9//3//f/9//3//v/+//7//f/9//7//v/+//7//v/8//z//P/8
//7//v/+//7//P/8//z//P/+//7//v/+//z//P/8//z//v/+//7//v/+//7//f/9//7/
/v/+//7//v/+//7//v/9//3//f/+//z//P/8//z//P/8//z//P/8//z//P/9//3//f/9
//3//f/9//3//f/+//7//v/+//7//v/+//7/AAAAAAAAAAAAAAAAAQABAAEAAQABAAEA
AAAAAP////8AAAAAAAABAAIAAwADAAMAAwAEAAQABAABAAEAAQAAAAIAAgACAAIAAAD+
//z//P/9//3//f/9//z//P/9//3//P/8//z//P/8//z//P/8//z//P/7//v/+//7//v/
+//7//v/+//7//v/+//6//r//P/8//z//P/6//r/+v/6//z//v8BAAIABQAEAAQAAgAE
AAQACAALAAwADgAQABIAFgAeACUALQAzADwAQQBBADgAJgAVAA0ACwAFAP3/8//q/+T/
3//g/+D/4P/h/+T/4//l/+X/5f/m/+f/5//n/+f/5f/j/+T/4//h/+H/4P/e/9//4f/l
/+f/6v/s/+7/7//y//L/9P/2//j/+f/5//n/+v/6//r/+v/7//v/+//7//z//P/8//z/
/P/8//r/+//7//v//f/9//3//f/9//3//f/9//z//P/8//z//P/8//z//P/8//z//P/8
//7//v/+//7//v/+//7////9//3//f/9//////////////8AAAAAAAAAAAAAAAABAAEA
AQACAAIAAgACAAMAAwAEAAQABAAFAAUABwAHAAcABwAIAAkACQAJAAoACwALAAwADQAN
AA0ADQANAA4ADgANAA0ADQANAA0ADQANAA4ADgAOAA4ADQANAAwACwALAAsACQAIAAgA
CgAIAAcABwAFAAQAAwADAAIAAgACAAIAAAAAAAAAAAAAAP/////+//7//v/+//7//v/9
//3//v/+//3//f/9//z//P/8//z//P/8//z//P/8//z//P/8//z//P/8//z//P/8//z/
/P/8//v/+//7//v/+//7//v/+//7//v/+//7//v/+//7//v/+//7//v/+//7//v/+//7
//v/+//7//v/+//7//v/+//7//v/+//7//v/+//7//3//f/+//7//P/7//v//P/8//z/
/P/8//z//P/8//z//P/8//z//P/8//z//P/8//z//P/8//z//P/8//z//P/8//z//P/8
//z//P/7//v//P/8//z//P/8//z//P/8//v/+//7//z//P/8//z//P/8//z//P/8//z/
/P/8//z//P/8//z//P/9//3//f/9//3//f/+//7//f/9//z//P/8//3/AAABAAEAAQAB
AAIAAgACAP////////7//v/+//7//v/+//z/+v/6//n/+f/5//n/+v/6//v/+//6//r/
+v/6//r/+v/6//r/+v/6//n/+f/5//n/+f/5//n/+f/5//n/+f/5//j/+P/4//j/+P/4
//j/+P/4//j/+P/6//v//v8BAAAAAAAAAAAAAAACAAUACAAKAAwADgASABgAHQAjACsA
MgA7AEEAQAA4ACcAFQANAAkAAwD5//D/5v/f/9r/2v/c/93/3P/d/93/3//f/+D/3//f
/+H/4f/f/9//3P/Z/9n/2f/W/9b/1//b/9//4//m/+j/6P/r/+7/8P/w//L/9P/1//X/
9f/2//b/+P/4//n/+f/3//f/+P/4//j/+P/4//j/+P/5//n/+f/5//n/+f/5//n/+f/5
//n/+v/6//r/+v/6//r/+v/6//r/+v/6//r/+v/6//r/+v/6//r/+v/7//v/+//7//v/
+//7//v/+//7//z//P/8//z//P/8//3//f/9//7//v/+//7//////wAAAAAAAAEAAQAD
AAMAAwADAAQABQAFAAUABgAHAAcABgAHAAcABwAHAAcACAAIAAkACQAJAAkACQAJAAkA
CgAKAAoACgAJAAkACAAHAAcACQAHAAYABgAGAAQAAwADAAMAAgABAAEAAAAAAAAAAAD+
//7//v/+//7//f/9//z//P/8//z//P/8//v/+//8//z/+//7//v/+v/6//r/+v/6//r/
+v/6//r/+v/6//r/+P/4//j/+P/4//j/+P/4//j/9//3//f/9//3//f/9//5//n/+f/5
//n/+f/5//n/9//3//f/9//5//n/+f/5//n/+f/5//n/+f/5//n/+f/5//n/+f/5//v/
+//7//v/+//7//z//P/+//3//f/+//7//v/+//7//v/+//7//v/+//7//v/+/wAAAAAA
AAAAAAAAAAAAAAAAAAAAAAAAAAAAAAAAAAAAAgACAAEAAQACAAIAAgACAAIAAgACAAIA
AQABAAMAAgACAAIAAgACAAIAAgACAAIABAAEAAUABQAFAAUABQAFAAYABgAFAAUABAAE
AAQABQAIAAkACQAJAAcACAAIAAgABwAHAAcABgAGAAYABgAGAAYABAACAAIAAQABAAEA
AQAAAAAAAQABAAAAAAAAAAAAAAAAAAAAAAAAAAAA////////////////////////////
/////v/+//7//v/+//7//v/+//7//v/+/wAAAQACAAUABgAGAAYACAAIAAgACQAOABAA
FAAWABoAHgAjACsAMQA4AEMASwBMAEYANQAjABcAEQALAAEA+P/u/+X/4v/g/+D/4f/i
/+P/4//j/+H/4v/j/+X/4//j/+P/4f/g/9//2//Z/9r/3P/d/+H/4//l/+j/7P/u//H/
9P/2//b/+P/6//v/+//7//z//P/8//z//f/9//3//f/+//7//v/+//7//v/+////////
///////////////////////+//7//v/+/wAAAAAAAAAAAAAAAAAAAAAAAAAAAAAAAP7/
/v/+////AQABAAEAAQABAAEAAQABAAEAAgACAAIAAAAAAAAAAQADAAMABAAEAAIAAgAD
AAMABAAEAAQABQAFAAcABwAHAAcACAAJAAkACQAKAAsACwAMAA0ADQANAA8ADwAQABAA
DwAPAA8ADwARABEAEQASABIAEgASABEADwAOAA0ADQANAAsACgAKAAoACAAHAAcABwAG
AAUABQAEAAQABAAEAAIAAgACAAIAAgABAAEAAAAAAAAAAAAAAAAA/////wAAAAD/////
//8AAAAAAAAAAAAAAAAAAAAA/v/+//7//v/+//7//v/+//7//v/+//7/AAD/////////
//////////////////////////////////////////3//f/9//3//f/9//3//f/9//3/
/f/9//3//f/9//3////////////9//3//v/+//7//f/9//7//v/+//7//v/+//7//v/+
/wAAAAAAAAAA/v/+//7//v/+//7//v/+//7//v/+//7//v/+//7//v/+//7//f/9//7/
/v/+//7//v/+//7//v////////8AAP7//v/+//7//v/+//7//v8AAP7//v8AAAAAAAAA
AAAAAAAAAAAAAAAAAAEAAQABAAEAAQABAAAAAAD/////AgACAAIAAwACAAMAAwADAAUA
BgAGAAYABQAFAAUABAAEAAQABAAEAAIAAAD+//7////////////8//z//f/9//7//v/+
//7//P/8//z//P/8//z/+//7//v/+//7//v/+//7//v/+//7//v/+v/6//r/+v/6//r/
+v/6//r/+v/8//z///8AAAEAAgACAAIAAgACAAQACQAKAAwAEAAUABgAIAAnAC0AMwA8
AEUASwBIAD4AKwAZABMADQADAPf/7P/k/9//2v/a/9r/3f/e/93/3f/f/9//4P/f/9//
3//h/+P/3//c/9v/2f/X/9b/1v/Z/93/4f/j/+b/6P/s/+3/7v/y//T/9P/2//f/9//3
//j/+P/4//j/+f/5//n/+f/6//r/+P/4//j/+P/6//v/+//7//v/+//7//v/+//7//v/
+//6//r/+v/6//z//P/8//z//P/8//z//P/8//z//P/8//z//P/8//3//f/9//3//f/9
//3//f/9//3//v/+//7//v/+//7/////////AAAAAAIAAgADAAMAAgACAAIAAwADAAUA
BQAFAAUABgAHAAcACQAKAAsACwAMAA0ADQANAA0ADQAOAA4ADwAPAA8ADwAPAA8ADwAQ
ABAAEAAQAA8ADwAOAA0ADQANAAsACgAKAAoACAAHAAcABwAGAAUABQACAAIAAgACAAIA
AgACAAIAAAD//////v8AAAAAAAAAAAAA/////wAAAAD///////8AAAAAAAAAAAAAAAAA
AAAA/v/+//7//v/+//7//v/+//7//v/+//7/AAD/////////////////////////////
/f/9//3//f//////////////////////////////////////////////////////////
////////////AAAAAAAA/////wAAAAAAAAAAAAD+//7//v/+//7//v/+//7/AAAAAAAA
AAAAAAAAAAAAAP7//v/+//7/AAAAAAAAAAAAAAAA/////wAAAAAAAAAA/v/+//7//v//
//////8AAP7//v/+//7/AAAAAAAAAAAAAAAAAAAAAAAAAAAAAAAAAAAAAAAAAAAAAAAA
AQABAAEAAQABAAEAAgACAAEAAQACAAIAAgADAAYABwAHAAcABQAGAAYABgAFAAUABQAE
AAYABgAGAAYAAgAAAP7//v////////////7//v///////v/+//7//v/+//7//v/+//7/
/v/9//3//f/9//3//f/9//3//f/9//3//f/8//z//P/8//z//P/6//r/+v/6//z//P//
/wIAAQAEAAQABAACAAQABgAJAAwADgASABQAGAAeACUALQA3AEAARwBLAEgAPAArABsA
FQARAAcA+//y/+r/4//g/+D/3v/f/+D/4f/h/+P/4//k/+X/5//l/+X/5f/j/+L/4f/h
/9//3v/c/93/3//j/+X/5v/q/+z/7//y//T/9P/2//b/9//5//n/+v/6//r/+v/7//v/
+//7//z//P/8//z//P/8//7//////////////////////////////wAAAAAAAAAAAAAA
AAAAAAAAAAAAAAAAAAAAAAAAAAAAAAAAAAAAAQABAAEAAQABAAEAAQABAAEAAQACAAIA
AgAEAAQABAAFAAMAAwAEAAQABgAGAAcABwAIAAgACAAJAAcACQAJAAkACwAMAA0ADQAN
AA4ADwAPAA4ADwAPAA8AEQARABIAEgATABMAEwATABMAEwATABQAEgASABIAEQARABAA
DwAPAA8ADQAMAAwADgAMAAsACwAJAAgABwAHAAYABgAGAAYABAAEAAQABAAEAAMAAwAC
AAIAAgACAAIAAgABAAEAAgACAAEAAQABAAAAAAAAAAAAAAAAAAAAAAAAAAAAAAAAAAAA
AAAAAAAAAAAAAAAAAAACAAEAAQABAAEAAQABAAEAAQABAAEAAQABAAEAAQABAAEAAQAB
AAEAAwADAAMAAwABAAEAAQABAAEAAQABAAEAAQABAAEAAQABAAEAAQABAAEAAQACAAIA
AgABAAEAAgACAAIAAgACAAIAAgACAAIAAgACAAIAAgACAAIAAgACAAIAAgACAAIAAgAC
AAIAAgACAAIAAgACAAIAAgABAAEAAAAAAAAAAAACAAIAAgACAAEAAQABAAIAAAAAAAAA
AAAAAAAAAAAAAAAAAAAAAAEAAQABAAEAAAAAAAAAAAAAAAIAAgACAAIAAgACAAMAAwAB
AAEAAQABAAQABAADAAMABAAEAAQABQAGAAcABwAHAAcACAAIAAgABQAFAAUABAAGAAYA
BgAGAAQAAgAAAAAAAQABAAEAAQD+//7//////wAAAAAAAAAAAAAAAAAAAAAAAAAA////
/////////////f/9//3//f///////v/+//7//v/+//7//v/+//7//v/+/wAAAQAEAAcA
BgAGAAYACAAIAAoADQAQABIAFAAWABgAHgAlACsANQA+AEMARwBEADYAIwAVABEADQAF
AP3/8v/s/+X/4v/i/+T/5f/k/+X/5//n/+f/5v/n/+f/5//n/+f/5//m/+X/4//j/+L/
4P/h/+H/4//n/+r/7P/s/+//8v/0//b/9v/4//n/+//7//z//P/8//z//f/9//3//f/+
//7//v/+//7//v/+///////////////////////////////+//7//v/+/wAAAAAAAAAA
/v/+//7//v8AAAAAAAAAAAAAAAAAAAEA//////////8BAAEAAQABAAEAAgACAAIAAgAC
AAIAAwADAAMABAAEAAQABAAFAAUABgAGAAYABwAFAAcABwAHAAkACgALAAsACwAMAA0A
DQAOAA8ADwAPAA8ADwAQABAAEQARABEAEQARABEAEQASABAAEAAQAA8AEQAQAA8ADwAP
AA0ADAAMAAwACgAJAAkACQAIAAcABwAGAAYABgAGAAQABAAEAAQABAADAAMAAgACAAIA
AgACAAIAAQABAAIAAAD///////8AAAAAAAAAAP7//v/+//7//v/+//7//v8AAAAAAAAA
AP7//v/+//7//v/9//3//f////////////3//f/9//3///////////////////////3/
/f/9//3////////////////////////////////////////////9//3//v/+//7//f/9
//7//v/+//7//v/+//7//v/+//7//v/+//7//v/+//7//v/+//7//v/+//7//v/+//7/
/v/+//7//v/+//7//f/9//7//v/+//7//v/+//7//v/////////+//7//v/+//7//v8A
AAAAAAAAAP7//v////////////////8CAAIAAQABAAQABAAEAAUABAAFAAUABQAFAAYA
BgAGAAUABQAFAAQABAAEAAQABAACAAAA/v/+/////////////v/+///////+//7//v/+
//7//v/+//7//v/+//3//f/9//3//f/9//3//f/9//3//f/9//z//P/8//z//P/8//z/
/P/8//z//v8AAAEABAAFAAYABgAGAAYABAAGAAsADgASABQAFgAYACAAJwAtADMAPABF
AEkARgA8ACkAGQATAA8ABwD9//L/6P/j/+D/4P/g/+H/4v/j/+P/4//h/+L/4//l/+P/
4//j/+H/3v/d/9v/2//a/9z/3f/h/+X/5//o/+z/7v/x//L/9P/2//j/+v/5//n/+f/6
//r//P/8//3//f/9//3//v/+//z//P/8//z//P/9//3//f////////////3//f/9//3/
/v/+//7//v8AAAAAAAAAAP7//v/+//7/AAAAAAAAAAAAAAAAAAABAAEAAQABAAEA////
//////8BAAIAAgACAAIAAgACAAMAAwADAAQABAAEAAQABQAFAAYABgAGAAcABQAHAAcA
BwAHAAgACQAJAAsADAANAA0ADAANAA0ADQAPAA8AEAAQABEAEQARABEADwAPAA8AEAAQ
ABAAEAAPAA8ADgANAA0ADQALAAoACgAKAAgABwAHAAcABgAFAAUABAAEAAQABAACAAIA
AgACAAIAAQABAAAAAAAAAAAAAAD+//3//f/+/wAA/////////v/+//7//v8AAAAAAAAA
AP7//v/+//7//v/+//7//v/+//7//v/+//7//f/9//3//f/9//3//f/9//3//f/9//3/
/f/9//3//f/9//3//f/9//3//f/9//3//f/9//3/+//7//v/+//9//3//f/9//3//f/9
//3//f/9//7//v/+//3//f/+//z//P/8//z//P/8//z//P/8//z//P/8//z//P/8//z/
/P/8//z//P/8//z//P/8//z//P/8//z//P/8//v/+//8//z//P/8//z//P/8//z/+//9
//3//P/8//z//P/8//7//v/+//7//v/+/////////////////wAAAAD/////AAAAAAAA
AQACAAMAAwADAAMABAAEAAQAAwADAAMAAgACAAIAAgACAAIAAAD+//7//f/9//3//f/8
//z//f/9//z//P/8//z//P/8//z//P/8//z/+//7//v/+//7//v/+//7//v/+//7//v/
+v/6//r/+v/6//r/+v/6//r/+v/8//z//f/+/wEAAgACAAIAAgACAAQABQAIAAwADgAQ
ABIAGAAfACUALQA2AD0ARwBKAEYANwAjABUADwALAAEA9v/s/+P/3v/c/9z/2//c/9//
3//d/93/3v/f/9//3//f/9//3//e/9v/2f/X/9b/1v/X/9v/3//h/+L/5v/o/+v/7v/w
//L/9P/0//X/9//3//j/+P/4//j/+f/5//n/+f/6//r/+v/6//r/+v/6//v/+//7//n/
+f/5//n/+v/7//z//f/8//z//P/8//z//P/8//z//P/8//z//P/8//z//P/8//7//v/+
/////f/9//3//f/9//3//f/9//v//P/8//z//v/+//7/////////AAAAAAAAAAABAAEA
AgACAAIAAwADAAUABQAFAAUABgAHAAcABwAIAAkACQAKAAsACwALAAsACwAMAAwACwAL
AAsACwANAA0ADQAOAAwADAAMAAsACwAKAAkACQAJAAcABgAGAAYABAADAAMAAwACAAEA
AQAAAAAAAAAAAP7//v/+//7//v/9//3//P/8//z//P/8//z/+//7//z//P/7//v/+//6
//r/+v/6//r/+v/6//r/+v/6//r/+v/6//r/+v/6//r/+v/6//r/+v/5//n/+f/5//n/
+f/5//n/+f/5//n/+f/5//n/+f/5//n/+f/5//n/+f/5//n/+f/5//n/+f/5//n/+f/5
//n/+f/5//n/+f/5//n/+f/5//n/+v/6//r/+f/5//r/+v/6//r/+v/6//r/+v/6//r/
+v/6//r/+v/6//r/+v/6//r/+v/6//r/+v/6//r/+v/6//r/+v/6//r/+f/5//r/+v/6
//r/+v/6//r/+v/5//n/+f/6//r/+v/6//r/+v/6//r//P/6//r/+v/6//z//P/8//z/
/P/8//3//f/9//3//f/9//z//P/7//v//v/+//7///8AAAEAAQABAAEAAgACAAIAAQAB
AAEAAAAAAAAAAAAAAP7//P/6//r/+f/5//n/+f/6//r/+//7//r/+v/6//r/+P/4//j/
+P/6//r/+f/5//n/+f/5//n/9//3//f/9//5//n/+P/4//b/9v/2//b/+P/4//j/+P/2
//j/+//8//3//v8AAAAA/v/+/wAABQAIAAoADAAQABQAGgAjACkAMQA6AEMASQBGADoA
KQAZABEACwADAPf/6v/i/9v/2P/Y/9r/2f/a/9v/2//b/9v/3P/d/9//3//f/93/2//Y
/9f/1f/T/9L/1v/X/9n/2//f/+L/5P/m/+v/7P/u//D/8v/0//X/9f/1//b/9v/2//b/
9//3//f/9//4//j/+P/4//j/+P/4//n/+f/5//n/+f/5//n/+//7//v/+//6//r/+v/6
//r/+v/6//r/+v/6//r/+v/6//r/+v/6//r/+v/6//v/+//7//v/+//7//v/+//7//v/
/P/8//z//P/8//z//f/9//3//v/+//7//v//////AAAAAAAAAQABAAMAAwADAAMABAAF
AAUABQAGAAcABwAIAAkACQAJAAkACQAKAAoACwALAAsACwALAAsACwAMAAwADAAMAAsA
CwAKAAkACQAJAAcABgAGAAgABgAFAAUAAwACAAEAAQAAAAAAAAAAAP7//v/+//7//v/9
//3//P/8//z//P/8//z/+//7//z//P/7//v/+//8//z//P/8//r/+v/6//r/+v/6//r/
+v/6//r/+v/6//r/+v/6//r/+v/5//n/+f/5//n/+f/5//n/+f/5//n/+f/5//n/+f/5
//n/+f/5//n/+f/5//n/+f/5//n/+f/5//n/+f/5//n/+f/5//n/9//3//f/9//3//f/
+P/4//j/9//3//j/+P/4//j/+P/4//j/+P/4//j/+P/4//j/+v/6//r/+v/4//j/+P/4
//r/+v/6//r/+P/4//j/+P/6//r/+f/5//j/+P/4//j/+P/4//j/+P/5//n/+f/6//j/
+P/4//j/+P/4//j/+P/4//j/+P/4//j/+P/4//j/+v/6//r/+v/6//r/+//7//v/+//7
//v/+v/6//n/+f/8//z//P/9//7///////////8AAAAAAAD9//3//f/8//7//v/+//7/
/P/6//j/+P/5//n/+f/5//b/9v/3//f/+P/4//j/+P/4//j/+P/4//j/+P/3//f/9//3
//f/9//3//f/9//3//f/9//2//b/+P/4//j/+P/2//b/9v/2//j/+P/5//z////+/wAA
AAD+//7/AgAHAAgACgAOABAAFAAaACEAKQAzADwAQwBFAEAAMgAfABMACwAFAP3/8//q
/+D/2f/W/9j/2P/Z/9r/2//b/93/3f/e/9//3//f/93/3f/d/9z/2f/Z/9f/1v/W/9f/
2f/b/9//4P/i/+b/6f/q/+z/7v/w//L/8//z//P/9P/0//T/9P/1//X/9f/1//b/9v/2
//b/9v/2//b/9//3//f/9//3//f/9//3//f/9//3//j/+P/4//j/+P/4//j/+P/4//j/
+P/4//j/+P/4//j/+P/4//j/+f/5//n/+f/5//n/+f/5//n/+f/6//r/+v/6//r/+v/7
//v/+//8//z//v/+///////+//7//v//////AQABAAEAAQACAAMAAwADAAQABQAFAAYA
BwAHAAcABwAHAAgACAAJAAkACQAJAAkACQAJAAoACgAKAAoACQAJAAgABwAHAAcABQAE
AAQABAACAAEAAQABAAAA//////z//P/8//z/+v/6//r/+v/8//v/+//6//r/+v/6//r/
+v/5//n/+v/4//f/9//3//b/9v/2//b/9v/2//b/9v/2//b/9v/2//b/9v/2//b/9v/2
//b/9v/4//f/9//3//X/9f/1//X/9//3//f/9//3//f/9//3//f/9//3//f/9//3//f/
9//3//f/9//3//f/9//3//f/9//3//f/9//1//X/9f/1//X/9f/2//b/9v/1//X/9v/2
//b/9v/2//b/9v/2//b/9v/2//b/9v/2//b/9v/2//b/9v/2//b/9v/2//b/9v/2//b/
9v/2//b/9v/1//X/9v/2//b/9v/2//b/9v/2//X/9f/1//b/9v/2//b/9v/2//b/9v/2
//b/9v/2//b/9v/2//b/9//3//n/+f/5//n/+P/4//f/9//4//j/+P/5//r/+//7//v/
+//8//z//P/7//v/+//6//r/+v/6//r/+P/2//T/9P/1//X/9f/1//T/9P/1//X/9P/0
//T/9P/0//T/9P/0//L/8v/x//H/8f/x//H/8f/x//H/8f/x//P/8//y//L/8v/y//L/
8v/w//D/8P/w//L/8v/z//b/9//4//j/+v/6//r/+v/9/wAABAAGAAgADAASABkAHwAn
ADAAOQA/AEAAOAAnABUACwAHAP//8//o/97/1//S/9D/0P/R/9L/0//T/9P/1f/W/9X/
1f/X/9f/1f/V/9L/0f/P/83/zP/M/83/0f/V/9f/2P/c/97/4f/k/+b/6P/o/+r/7f/t
/+3/7v/u/+z/7P/t/+3/7f/t/+7/7v/u/+7/7v/u/+7/7//v/+//7//v/+//7//v/+//
7//v//D/8P/w//D/8P/w//D/8P/w//D/8P/w//D/8P/w//D/8P/w//D/8f/x//H/8f/x
//H/8f/x//H/8f/y//L/8v/y//L/8v/z//P/8//0//T/9v/2//f/9//4//j/+P/5//n/
+//7//v/+f/6//v/+//7//z//f/9//7//////////////wAAAAABAAEAAQABAAEAAQAB
AAIAAAAAAAAA//////7//f/9/////f/8//z//P/6//n/+f/3//b/9f/1//T/9P/0//T/
8v/y//L/8v/y//H/8f/w//D/8P/w//D/8P/v/+//8P/w/+//7//v/+7/7v/u/+7/7v/u
/+7/7v/u/+7/7v/u/+z/7P/s/+z/7P/s/+z/7P/u/+3/7f/t/+3/7f/t/+3/7f/t/+3/
7f/r/w==
         </WaveFormData>
      </LeadData>
      <LeadData>
         <LeadByteCountTotal>10000</LeadByteCountTotal>
         <LeadTimeOffset>0</LeadTimeOffset>
         <LeadSampleCountTotal>5000</LeadSampleCountTotal>
         <LeadAmplitudeUnitsPerBit>4.88</LeadAmplitudeUnitsPerBit>
         <LeadAmplitudeUnits>��V</LeadAmplitudeUnits>
         <LeadHighLimit>2147483647</LeadHighLimit>
         <LeadLowLimit>268435456</LeadLowLimit>
         <LeadID>II</LeadID>
         <LeadOffsetFirstSample>0</LeadOffsetFirstSample>
         <FirstSampleBaseline>0</FirstSampleBaseline>
         <LeadSampleSize>2</LeadSampleSize>
         <LeadOff>FALSE</LeadOff>
         <BaselineSway>FALSE</BaselineSway>
         <ExcessiveACNoise>FALSE</ExcessiveACNoise>
         <MuscleNoise>FALSE</MuscleNoise>
         <LeadDataCRC32>2558450840</LeadDataCRC32>
         <WaveFormData>
4P/g/+D/4P/h/+L/4//k/+X/5//p/+v/6//r/+v/6//r/+z/7P/s/+7/8P/x//T/+P/4
//j/+P/4//j/+v/6//j/9//2//X/9P/z//L/8P/x//D/7v/t/+n/5//k/+P/4//j/+P/
4f/h/9//3//e/93/3f/d/93/2v/a/9r/2f/b/9v/2//a/9r/2f/Z/9n/1//X/9f/1//V
/9X/1f/V/9f/1v/W/9b/1v/W/9b/1v/W/9T/z//L/8n/x//I/8r/z//b/+v/9f/8//7/
/v8CAAgADQAWACUANAA/AEYATgBjAHcAdwBrAEwAJwAOAAEA9f/q/+b/4v/c/9b/1//d
/93/2f/W/9H/z//L/8n/yf/H/8X/xf/F/8X/xf/E/8P/wf+7/7f/tP+0/7b/t/+7/77/
wv/C/8T/xv/J/8r/y//M/8z/zP/M/8z/zP/N/83/zf/N/87/zP/N/83/zP/O/87/zv/O
/8//z//P/8//zf/M/8z/zP/O/87/zv/O/8z/zP/M/8z/zv/O/8//z//P/8//z//P/83/
zf/N/83/zf/N/83/zf/P/8//z//P/8//z//Q/9D/0P/Q/9D/0P/P/8//z//Q/9L/0//T
/9P/1f/W/9b/1//W/9f/2P/Z/9r/2//c/93/3v/f/+D/4f/k/+X/5v/n/+b/5//o/+n/
6v/r/+z/7f/t/+3/7v/u/+7/7v/v/+//7//v//D/8P/v/+//7//u//D/8P/v/+//7f/s
/+z/6//q/+n/6f/o/+r/6v/o/+j/5v/l/+T/5P/k/+P/4//j/+L/4f/h/+H/4P/g/+D/
4P/g/+D/3//e/97/3v/e/93/3f/d/93/3f/d/93/3f/c/97/3v/d/93/3f/d/93/3f/d
/93/3f/d/93/3f/d/93/3f/e/97/3v/g/9//3//f/9//3//f/9//4f/h/+L/4v/g/+D/
4P/g/+D/4P/g/+D/4P/h/+H/4f/h/+H/4f/h/+H/4v/i/+L/4v/i/+L/4v/g/+D/4P/g
/9//3//f/9//3//f/9//3//h/+H/4f/h/9//3//f/9//3//f/9//3//h/+H/4f/h/9//
4P/g/+D/4P/g/+D/4P/g/+D/4P/g/97/3//f/+H/3//f/+D/4f/h/+H/4//j/+L/4f/h
/+H/3//g/+H/4v/j/+P/4v/k/+X/5v/n/+j/6v/r/+z/7f/t/+3/7f/t/+//8P/w//D/
8v/0//X/+P/6//r/+v/6//r/+v/8//z//v/9//z/+//6//n/+P/2//X/9P/y//H/7f/r
/+j/5//p/+n/6f/n/+X/4//j/+L/4f/h/+H/4f/g/+D/4P/f/9//3//f/97/3v/d/93/
3f/d/93/3f/d/9v/2//b/9v/3f/c/9z/3P/c/9z/3P/c/9r/2P/T/8//zf/N/87/0P/X
/+X/8//9/wIAAgACAAgADgAVACAAMQA+AEkATgBaAG8AewB1AGMAQgAjAA4AAwD1/+7/
6v/m/+D/3P/f/+P/4//d/9r/1//T/8//zf/P/83/zf/N/8//z//P/8z/yf/H/8P/wf+8
/7r/vP+//8H/xv/I/8r/zP/O/9H/0v/V/9b/1v/W/9T/1P/U/9X/1//X/9f/2P/Y/9n/
2f/Y/9j/2P/Y/9j/1//X/9f/1//Z/9j/2P/Y/9j/2P/Y/9j/2P/Y/9j/2P/Y/9j/2f/Z
/9f/1//X/9f/2f/Z/9n/2f/Z/9n/2f/Z/9n/2f/Z/9n/2f/Z/9r/2v/a/9r/2v/a/9v/
2//b/9z/3P/d/93/3f/d/97/3v/f/+L/4//k/+X/5v/n/+j/6f/o/+n/6v/r/+z/7f/u
/+//8P/x//L/8//0//X/9v/3//f/9//4//j/+v/6//v/+//5//n/+v/6//n/+f/5//j/
+P/4//f/9//3//b/9v/1//b/9f/1//T/8v/y//D/8P/y//H/8P/w/+7/7f/t/+3/7P/r
/+v/6//q/+r/6v/q/+r/6v/p/+j/6v/q/+r/6f/p/+n/6f/p/+f/5//n/+b/5v/m/+X/
5f/n/+f/5//n/+f/5//n/+f/5//n/+f/5//n/+j/6P/o/+j/5//n/+f/6f/p/+n/6f/p
/+n/6v/q/+r/6v/q/+r/7P/s/+z/7P/s/+3/7f/t/+v/6//r/+v/6//s/+z/7P/s/+z/
7P/s/+7/7v/u/+7/7f/t/+3/7f/t/+3/7f/t/+3/7f/t/+3/7//v/+//7//v/+//7//v
/+3/7f/t/+3/7f/u/+7/7v/u/+7/7v/u/+7/7v/u/+7/7v/v/+//8f/v//D/8f/y//P/
9P/1//f/+f/7//v/+//7//v/+//8//z//P/8//7///8CAAYABgAGAAYABgAGAAgACAAJ
AAkACQAJAAgABwAGAAQABQAEAAIAAQD///3/+v/5//f/9//3//X/9f/z//P/8v/x//H/
8f/x//D/8P/w/+//7//v/+//7v/u/+3/7f/t/+3/7f/t/+3/6//r/+v/6//r/+r/6v/q
/+r/6v/q/+r/6v/o/+X/4f/d/9v/2v/c/93/5f/z/wMACgAQABQAFAAaACMAKgAzAEQA
UwBeAGQAbwCHAJcAkwB+AFsANAAdAA0A/P/w/+r/5v/i/9//4f/l/+f/5v/j/+H/3//b
/9v/2//Z/9n/2f/Z/9n/2P/X/9X/0//P/8z/zP/O/9H/1f/Y/9r/2v/e/+D/4f/i/+P/
5P/k/+T/5P/k/+T/5f/j/+P/4//k/+T/5f/l/+T/5v/m/+b/5v/n/+f/5//n/+X/5P/k
/+T/5v/m/+b/5v/m/+b/5v/m/+b/5v/n/+f/5//n/+f/5//l/+X/5f/l/+X/5f/l/+X/
5f/l/+X/5f/n/+f/6P/o/+j/6P/o/+j/6f/p/+n/6v/o/+n/6f/p/+v/7P/s/+3/7v/v
//D/8f/0//X/9v/3//b/9//4//n//P/9//7///8AAAEAAgADAAIAAwAEAAUAAwADAAQA
BAADAAIAAgABAP////8AAAAA/f/9//3//P/8//z/+//7//n/+P/4//f/9v/1//X/9P/0
//T/8v/y//L/8f/w//D/7v/t/+3/7f/u/+3/7f/t/+r/6v/q/+r/6v/q/+n/6P/o/+j/
6P/n/+f/5//n/+f/5//n/+f/5v/m/+b/5f/l/+X/5f/l/+X/4//j/+P/4//l/+X/5f/l
/+P/5P/k/+T/4v/h/+H/4f/j/+P/4//j/+P/4//k/+T/5P/k/+T/5P/m/+b/5v/m/+b/
5//n/+f/6f/p/+n/6f/p/+r/6v/q/+z/7P/s/+z/7P/s/+z/7P/t/+3/7f/t/+//7//v
/+//7//v/+//7//x//H/8f/x//H/8f/x//H/8f/x//H/8f/x//L/8v/y//L/8v/y//L/
8v/y//T/9P/1//b/9//4//n/+//9/////////////////wAAAAAAAP7/AAABAAQACAAI
AAgACAAIAAgACgAKAAwACwAKAAkABgAFAAQAAgABAAAA/v/9//3/+//4//f/9f/1//X/
8//z//H/8f/w/+//7//v/+//7v/u/+7/7f/t/+3/7f/s/+z/6//r/+v/7f/t/+3/7f/r
/+v/6//r/+v/6v/q/+r/7P/s/+z/7P/s/+r/5//j/9//2//c/97/3//j/+////8KAA4A
EgAUABgAIQAqADEAQABRAF4AZgBvAIUAmQCdAIwAbQBEACcAEwAAAO7/5v/i/9z/1//Z
/9v/3f/e/9//3f/d/9v/2f/Z/9f/1//Z/9v/2//a/9f/1//V/9H/zv/Q/9L/1//b/97/
3v/g/+L/5P/l/+b/5f/m/+b/5v/o/+j/6P/p/+f/5//n/+j/6P/p/+n/6P/o/+j/6P/o
/+n/6f/p/+n/6f/o/+j/6P/o/+j/6P/o/+j/6P/o/+j/6P/o/+n/6f/p/+n/6f/p/+n/
6f/p/+n/6f/p/+n/6f/p/+n/6f/p/+v/6//s/+z/6v/q/+r/6v/t/+3/7f/u/+7/7//v
/+//7//w//D/8f/y//P/9P/1//b/9//4//n//P/9//7///8AAAEAAgADAAYABwAIAAkA
CgALAAwADQANAA0ADgAOABAAEAARABEADwAPABAAEAAPAA8ADwAOAA4ADgANAA0ACQAI
AAgABwAIAAcABwAGAAYABgAEAAQABAADAAIAAgACAAEAAQABAAAA/////////v/+//7/
/v/+//7//f/8//z//P/8//v/+//7//v/+//5//n/+f/4//j/+P/3//f/9//3//f/9//3
//f/9//3//X/9f/1//X/8//0//T/9P/2//X/9f/1//X/9f/1//X/9f/1//b/9v/2//b/
9v/2//b/9v/2//b/9v/3//f/9//3//f/9//3//f/+P/4//j/9v/2//b/9v/2//b/9v/2
//f/9//3//f/9//3//f/9//3//f/9//3//f/9//3//f/9//3//f/9//3//f/9//3//f/
+P/4//j/+P/4//j/+P/4//j/+P/4//j/+f/5//v/+v/5//n/+f/5//n//P/9//7///8A
AAIAAwAEAAUABQAFAAUABQADAAQABAAEAAYACAAJAAwADgAOAA4ADgAOAA4AEAAQABAA
DwAOAA0ACgAJAAgABgAHAAYABAADAAEA///8//v/+//7//v/+f/5//f/9//2//X/9f/1
//X/9P/0//T/8//z//P/8//y//L/8f/x//H/8f/x//H/8f/x//H/8f/x//H/8P/w//D/
8P/w//D/8P/w/+7/6//l/9//3//g/+D/4//v//3/CQAOABIAFAAUABwAJQAsADcASABX
AGIAaAB5AJEAmwCRAHoAVwA0AB0ADQD8//D/7P/m/+D/3//j/+X/4//i/+P/3//b/9n/
2f/b/93/2//b/9v/2//a/9f/1//T/8//zv/Q/9T/1//b/97/3v/g/+T/5P/l/+b/5f/m
/+b/5v/o/+j/6P/p/+n/6f/p/+r/6P/p/+n/6P/q/+r/6v/q/+n/6f/p/+n/6f/o/+j/
6P/q/+r/6v/q/+j/6P/o/+j/6P/o/+n/6f/p/+n/6f/p/+n/6f/p/+n/6f/p/+n/6f/r
/+v/6//r/+v/6//s/+z/7P/s/+z/7P/t/+3/7f/u/+7/7//v/+//8f/y//L/8//0//X/
9v/3//j/+f/6//v//P/9//7///8AAAEAAgADAAQABQAGAAcACAAJAAoACwALAAsADAAM
AAoACgALAAsACwALAAwADAALAAsACwAKAAgACAAHAAcABwAGAAYABQACAAEAAQAAAAAA
AAD+//7//P/7//r/+v/8//v/+//7//r/+f/5//n/+P/4//j/+P/2//b/9f/0//T/9P/0
//P/8//z//P/8//z//P/8//y//L/8v/x//H/8f/x//H/8f/x//H/8f/x//H/8f/x//H/
8f/y//L/8v/y//H/8f/x//P/8//z//P/8f/x//L/8v/y//L/8v/y//L/8v/y//L/8v/z
//P/8//z//P/8//z//P/9P/0//T/9P/0//T/9P/0//T/9P/0//X/9f/1//X/9f/1//X/
9f/1//X/9f/1//X/9f/1//X/9f/1//X/9f/1//X/9f/1//X/9v/2//b/9P/0//T/9P/2
//b/9v/2//T/9f/1//f/9f/1//b/9//3//f/9//4//r/+v/6//r/+//9////AQABAAEA
AQABAP//AAAAAAAAAgAEAAUACAAMAAwADAAMAAwADAAOAA4ADgANAAwACwAKAAkACAAG
AAUABAACAAEA///9//r/+f/5//n/+f/3//n/9//3//b/9f/1//X/9f/0//T/9P/z//H/
8f/x//D/8v/x//H/8f/x//H/8f/x/+//7//v/+//8f/w//D/8P/w//D/8P/w//D/7v/r
/+X/4f/h/+T/5v/p//P/AQANABIAFgAWABgAIAAnAC4AOQBMAFkAYABoAHcAjQCVAIsA
cgBNAC4AHQAPAAIA+v/4//T/8P/v//P/9f/z/+7/7f/p/+X/4//h/+H/3//d/9//4f/h
/97/3f/b/9f/0//O/8z/0P/T/9n/3P/e/+D/4P/i/+X/5v/n/+j/6P/o/+j/6P/o/+n/
6f/p/+n/6v/q/+v/6//q/+r/6v/q/+r/6//r/+v/6//r/+r/6v/q/+r/6v/q/+r/6v/q
/+r/6v/q/+r/6//r/+v/6//r/+v/6//r/+v/6//r/+v/6//r/+v/6//r/+v/6//r/+z/
7P/s/+z/7P/s/+3/7f/t/+7/7v/v/+//7//v//D/8P/x//L/8//0//X/9P/1//b/9//4
//n/+v/7//7///8AAAEAAgADAAQABQAGAAcACAAJAAsACwAMAAwACgAKAAsACwALAAsA
DAAMAAsACwALAAoACgAKAAkACQAJAAgACAAHAAYABQAFAAQABAAEAAIAAgACAAEAAAAA
AAAA/////////v/9//3//f/8//z//P/8//z//P/7//r/+v/6//r/+f/5//n/+f/5//n/
+f/5//j/+P/4//f/9//5//n/+f/5//n/+f/5//n/+f/5//n/+f/5//r/+v/6//z/+//7
//v/+//7//v/+//7//v//P/8//z//P/8//z//P/8//z//P/8//3//f/9//3//f/9//3/
/f/+//7//v/8//z//P/8//7//v/+//7//f/9//3//f/9//3//f/9//3//f/9//3//f/9
//3//f/9//3//f/9//3//f/9//3//f/+//7//v/+//7//v/+//z//P/8//z//P/9//3/
///+//3//f/9//v/+//9//3//f/9//7/AAACAAIAAgACAAMABQAHAAkACQAJAAkACQAJ
AAoACgAKAAwADgAPABIAFAAUABQAFAAUABQAFgAWABgAFwAWABUAEgARABAADgANAAwA
CgAJAAcABQACAAEAAQABAAEA//////3//f/8//v/+//7//v/+v/6//r/+f/5//n/+f/4
//j/9//3//f/9//3//f/9//3//f/9//3//f/9v/2//b/9v/2//b/9v/2//T/8f/r/+f/
5//q/+r/7//7/wkAFQAaAB4AHgAiACgALwA2AEEAUgBfAGYAbAB9AJMAlwCLAHAATQAy
ACEAFQAKAAQAAAD8//j/9//7//3/+f/2//H/7//p/+X/5f/n/+f/5f/n/+f/5//m/+X/
4//f/93/2P/W/9b/1//b/97/4v/k/+b/6v/r/+z/7f/u/+7/7v/u/+7/7v/v/+//7//v
//D/8P/x//H/8P/w//D/8P/w/+//7//v/+//8f/w//D/8P/w//D/8P/w//D/8P/w//D/
8P/w//H/8f/x//H/8f/x//H/8f/x//H/8f/x//H/8f/x//H/8f/x//H/8f/y//L/8v/y
//L/8v/z//P/8//0//T/9f/1//X/9//4//j/+f/4//n/+v/7//7///8AAAEAAgADAAQA
BQAGAAcACAAJAAgACQAKAAsADgAPABAAEQARABEAEgASABIAEgATABMAEwATABQAFAAT
ABMAEwASABIAEgARABEAEQAQABAADwAMAAsACwAKAAoACgAIAAgACAAHAAYABgAGAAUA
BQAFAAYABQAFAAUABAAEAAQABAAEAAQAAwACAAIAAgACAAEAAQABAAEAAQABAAEAAQAA
AP7//v/9//3//f/9//3//f/9//3//f/9//3//f/9//3//f/+//7//v/+//3//f/9//3/
/f/9//3//f/9//7//v/+//7//v/+//7//v/+//7//v//////////////////////AAAA
AAAAAAAAAAAAAAACAAIAAgACAAMAAwADAAMAAwADAAMAAwADAAMAAwADAAMAAwADAAMA
AwADAAMAAwADAAMAAwADAAEAAgACAAIAAgACAAIAAgACAAQABAAEAAYACAAIAAgACAAJ
AAsADQAPAA8ADwAPAA8ADQAOAA4ADgAOABAAEQAUABoAGgAaABoAGAAYABoAGgAcABsA
GgAZABYAFQAUABIAEQAQAA4ADQALAAkABgAFAAUABQAFAAMAAwABAAEAAAD9//3//f/9
//z//P/8//v/+//7//v/+v/8//v/+//7//v/+//7//v/+//7//v/+//7//r/+v/6//r/
+v/6//r/+v/4//X/7//r/+v/7P/s/+//+f8JABUAHAAiACQAJgAsADcAPgBLAFoAZwBw
AHgAiQChAKkAnwCGAF8APAAlABUAAgD4//b/8v/s/+v/7//z//H/8v/x/+//7f/r/+v/
6//p/+n/6//t/+v/6v/p/+f/4f/d/9z/3v/g/+f/6//s/+7/8P/w//L/8//0//P/9P/0
//T/9v/2//b/9//1//X/9f/2//b/9//3//b/+P/4//j/+P/3//f/9//3//n/+P/4//j/
9v/2//b/9v/4//j/+P/4//b/9v/3//f/9//3//f/9//3//f/9//3//f/9//3//f/9//3
//f/9//5//n/+v/6//j/+P/4//j/+//7//v//P/8//3//f/9//3//v/+////AgADAAQA
BQAGAAcACAAJAAoACwAMAA0ADgAPABAAEQASABMAFAAVABgAGQAaABsAGwAbABwAHAAc
ABwAHQAdABsAGwAcABwAGQAZABkAGAAYABgAFwAXABUAFAAUABMAEgARABEAEAAQABAA
DgAOAAwACwAKAAoACgAJAAkACQAIAAcABwAHAAYABgAGAAYABgAGAAUABAAEAAQABAAD
AAMAAwADAAMAAwADAAMAAgACAAIAAQABAAEAAQABAAEAAQABAAEAAQD/////////////
AAAAAAAAAAD///////////////////3//f/+//7//v/+//7//v/+//7//v/+//7/////
//////////////8BAAIAAgACAAIAAgACAAIAAgACAAIAAgADAAMAAwADAAMAAwADAAMA
AwADAAMAAwAFAAUABQAFAAUABQAFAAUABQAFAAUABQADAAQABAAEAAQABAAEAAQABAAG
AAYABgAHAAgACQAKAAsADQAPABEAEQARABEAEQARABIAEgASABAAEgATABYAHAAcABwA
HAAaABoAHAAcAB4AHQAcABsAGAAXABYAFAATABIAEAAPAA8ADQAKAAkABwAHAAcABQAH
AAUABQAEAAEAAQABAAEAAAAAAAAA///////////+//7//f/9//3//f/9//3//f/9//3/
/f/9//3//P/8//z//v/+//7//v/+//z/+f/1//H/7f/u/+7/7//z//3/DQAYAB4AIgAi
ACYALwA4AD8ATgBdAGwAdAB9AI8ApwCtAKAAgwBcADsAJwAUAAIA+v/0//D/6//r/+//
8f/w//H/7//t/+v/6//p/+n/6f/p/+v/6//o/+f/5//l/+H/3v/e/+D/5f/p/+z/7v/w
//L/9P/1//b/9f/2//b/9v/2//b/9v/3//f/9//3//j/9v/3//f/9v/4//j/+P/4//n/
+f/5//n/+f/4//j/+P/4//j/+P/4//j/+P/4//j/+P/4//n/+f/5//n/+f/5//n/+f/5
//n/+f/5//n/+f/5//n/+f/5//n/+f/6//r/+v/6//r/+v/7//v/+//8//z//f/9//3/
//8AAAAAAQACAAMABAAFAAYABwAIAAkACgALAAwADQAQABEAEgATABQAFQAWABcAGAAZ
ABoAGwAdAB0AHgAeAB4AHgAfAB8AHwAfACAAIAAdAB0AHQAcABwAHAAbABsAGQAYABgA
FwAUABMAEwASABAAEAAOAA4ADgANAAwADAAKAAkACQAJAAoACQAJAAkABgAGAAYABgAI
AAgABwAGAAYABgAGAAUAAwADAAMAAwAFAAUABQAEAAIAAgABAAEAAQABAAEAAQABAAEA
AQABAP///////////f/+//7//v/+//3//f/9/////////////f/9//7//v/+//7//v/+
//7//v/+//7//v////////8BAAEAAQABAP//AAAAAAAAAgACAAIAAgACAAIAAgACAAEA
AQABAAEAAwADAAMAAwADAAMAAwADAAMAAwADAAMAAwADAAMAAwADAAMAAwADAAMABAAE
AAQABAAEAAQABAAEAAQABAAEAAIAAwADAAUABQAFAAYACAAKAAoACgAKAAsADQAPABEA
EQARABEAEQAPABAAEAAQABIAFAAVABgAGgAaABoAGgAaABoAHAAcABwAGwAaABkAGAAX
ABYAFAATABIAEAAPAA0ACwAIAAcACQAJAAkABwAHAAUABQAEAAEAAQABAAEAAgACAAIA
AQABAAEAAQAAAAAA/////////////////////////////////v/+//7//v/+//7//v/+
//z/+f/z/+//7//w//D/8//9/wsAFwAeACAAIgAkACoAMwA6AEUAVgBlAG4AdgCHAJ8A
qwCjAIwAZwBCAC0AGwAKAP7/+P/0/+7/7f/x//P/8f/w/+//7f/p/+f/5//l/+X/5f/l
/+f/5f/k/+P/4f/f/9n/1v/a/97/4//l/+j/6v/s/+7/8P/x//L/8f/y//L/8v/y//L/
8v/z//P/8//z//T/8v/z//P/8v/0//T/9P/0//P/8//z//P/9f/0//T/9P/0//T/9P/0
//T/9P/0//T/8v/y//P/8//z//P/8//z//X/9f/1//X/8//z//P/8//z//P/8//z//P/
8//0//T/9P/0//T/9P/1//X/9f/2//b/9//3//f/+f/6//r/+//8//3//v///wAAAQAC
AAMABAAFAAYABwAKAAsADAANAA4ADwAQABEAEgATABQAFQAVABUAFgAWABgAGAAZABkA
FwAXABgAGAAXABcAFwAWABYAFgAVABUAEwASABIAEQASABEAEQAQAA4ADgAMAAwADAAL
AAoACgAKAAkACQAJAAgABwAHAAcABgAGAAYABgAGAAYABQAEAAQABAAEAAMAAwADAAMA
AwABAAEAAQAAAAIAAgABAAEAAQABAAEAAQD//////////////////////f/+//7//v8A
AP///////////////////////wAAAAAAAAAAAAAAAAIAAgACAAIAAAABAAEAAQABAAEA
AQABAAEAAgACAAIAAgACAAIAAgACAAIAAgACAAEAAQABAAEAAQABAAEAAQABAAEAAQAB
AAEAAQABAAEAAQABAAEAAQABAAEAAQABAAEAAgACAAIAAgACAAIAAgACAAIAAgACAAAA
AQABAAMAAQABAAIAAwADAAMAAwAEAAUABgAHAAgACQALAA0ADwAPAA8ADwAPAA0ADgAO
AA4AEAASABMAFgAYABgAGAAYABgAGAAaABoAGgAZABgAFwAWABUAFAASABEAEAAOAA0A
CwAJAAYABQAFAAUABQADAAMAAQABAAAA///////////+//7//v/9//3//f/9//z//P/7
//v/+//7//v/+//7//v/+//7//v//f/8//z//P/6//r/+v/6//r/+P/1/+//7f/t/+7/
8P/1/wEAEQAZAB4AIgAiACQALAAzADwASQBaAGUAbAB2AIsAnQChAJEAdABPADIAIwAV
AAgAAgD+//r/9v/3//v//f/5//b/8//v/+v/6f/p/+n/5//n/+f/5//p/+b/4//j/9//
2//Y/9r/3P/f/+P/5v/q/+r/7P/u/+//8v/x//L/8v/y//T/9P/0//X/8//z//P/9P/0
//X/9f/0//T/9P/0//T/9f/1//X/9f/1//T/9P/0//b/9v/2//b/9P/0//T/9P/0//T/
9f/1//X/9f/1//X/9f/1//X/9f/1//X/9f/1//X/9f/1//X/9f/1//b/9v/2//b/9v/2
//f/9//3//j/+P/5//n/+f/7//z//P/9//z//f/+////AAABAAIAAwAEAAUABgAHAAgA
CQAKAAsADgAPABAAEQASABMAFAAVABUAFQAWABYAFgAWABcAFwAXABcAGAAYABcAFwAX
ABYAFgAWABUAFQATABIAEgARABIAEQARABAAEAAQAA4ADgAOAA0ADAAMAAwACwALAAsA
CgAJAAkACQAIAAgACAAIAAgACAAHAAYABgAGAAYABQAFAAUABQAFAAMAAwADAAIAAgAC
AAEAAQADAAMAAwADAAMAAwADAAMAAwADAAMAAwADAAQABAAEAAQAAwADAAMAAwADAAMA
AwADAAMABAAEAAQABAAEAAQABgAGAAYABgAEAAUABQAFAAcABwAHAAcABQAGAAYABgAG
AAYABgAGAAYABgAGAAYABwAHAAcABwAHAAcABwAHAAcABwAHAAcABwAHAAcABwAHAAcA
BwAHAAcABwAHAAcABwAIAAgACAAIAAgACAAIAAgACAAIAAgACAAJAAkACQAKAAsADAAN
AA4ADwARABMAFQAVABUAFQAVABMAFAAUABQAFAAWABcAGgAeAB4AHgAeAB4AHgAgACAA
IAAfAB4AHQAcABsAGgAYABkAGAAWABUAEQAPAAwACwALAAsACwAJAAkABwAHAAYABQAF
AAUABQAEAAQABAADAAMAAwADAAIAAgABAAEAAQABAAEAAQABAAEAAQABAAEAAQAAAAAA
AAACAAIAAgACAAIAAAD9//n/8//v//L/8v/z//v/CQAVAB4AIgAkACQAKgA1ADwARQBW
AGUAcAB4AIUAmwCtAKsAmgB5AFQAOwAnABQABgAAAPz/9v/z//f/+//5//j/+f/3//P/
8f/x/+//7f/t/+3/7//v/+7/6//r/+n/5f/i/+T/5v/p/+//8v/0//b/+P/4//v//P/7
//z//P/8//7//v/+////////////AAAAAAEAAQAAAAAAAAAAAAAAAQABAAEAAQABAAAA
AAAAAAIAAgACAAIAAgACAAIAAgACAAIAAwADAAMAAwADAAMAAwADAAMAAwADAAMAAwAD
AAMAAwADAAMABQAFAAYABgAGAAYABgAGAAcABwAHAAgACAAJAAkACQALAAwADAANAA4A
DwAQABEAEgATABQAFQAWABcAGAAZABoAGwAcAB0AIAAhACIAIwAkACUAJgAnACkAKQAq
ACoAKgAqACsAKwApACkAKgAqACkAKQApACgAKAAoACcAJwAnACYAJgAlACQAIwAjACIA
IgAiACAAIAAeAB0AHAAcABwAGwAbABsAHAAbABsAGwAaABoAGgAaABgAGAAXABYAGAAY
ABgAFwAXABcAFwAXABcAFwAXABYAFgAWABUAFQAVABUAFQAVABUAFQAVABUAFQAVABUA
FQAVAA==
         </WaveFormData>
      </LeadData>
      <LeadData>
         <LeadByteCountTotal>10000</LeadByteCountTotal>
         <LeadTimeOffset>0</LeadTimeOffset>
         <LeadSampleCountTotal>5000</LeadSampleCountTotal>
         <LeadAmplitudeUnitsPerBit>4.88</LeadAmplitudeUnitsPerBit>
         <LeadAmplitudeUnits>��V</LeadAmplitudeUnits>
         <LeadHighLimit>2147483647</LeadHighLimit>
         <LeadLowLimit>268435456</LeadLowLimit>
         <LeadID>V1</LeadID>
         <LeadOffsetFirstSample>0</LeadOffsetFirstSample>
         <FirstSampleBaseline>0</FirstSampleBaseline>
         <LeadSampleSize>2</LeadSampleSize>
         <LeadOff>FALSE</LeadOff>
         <BaselineSway>FALSE</BaselineSway>
         <ExcessiveACNoise>FALSE</ExcessiveACNoise>
         <MuscleNoise>FALSE</MuscleNoise>
         <LeadDataCRC32>599419261</LeadDataCRC32>
         <WaveFormData>
DAAMAAwADAAOAA4ADgAOAA8ADwAPABAADgAOAA4ADgAOAA4ADgAOABAAEQARABEADwAN
AAwACQAKAAoACgAKAAwADAAMAAwADAALAAsACwAJAAgACAAJAAsACwALAAsACQAJAAkA
CAAIAAgACAAHAAcABwAHAAcACAAIAAgACAAIAAkACQAJAAkACQAJAAoACgAKAAoACgAK
AAoACgAKAAoACgAKAAoACgAKAAoACgALAAwADQANAA0ADQALAAgAAwD7//H/6P/i/9z/
1//U/9D/y//I/8b/vv+4/7T/r/+u/7f/0f/t/wUAHgA2AEUAUABeAG0AfACJAJcAoACp
AKwAsAC0ALcAuQC5ALgAuQC8ALsAtwC0ALYAtwC4ALgAtgCxAKQAjAB0AGkAYwBZAE0A
QAA1ACwAKQAlAB8AHQAcABsAGgAZABgAFQAVABQAEwASABEADwAPAA8ADgAOAA0ADQAN
AA0ADAAMAAwADAAMAAwADAAMAAsACwALAAsACwAKAAoACgAKAAoACgAIAAgACAAIAAoA
CgAKAAoACQAJAAkACQAHAAYABgAGAAYABgAEAAQABAAEAAIAAQABAAEAAAD///7//v/9
//z/+f/5//j/9//z//L/8P/v/+3/7P/r/+r/6P/m/+X/5P/j/+L/4f/g/9//3v/d/93/
3P/b/9v/2//b/9v/2//b/9v/3P/d/97/4P/h/+L/4//m/+j/6f/q/+7/8P/y//T/9P/2
//j/+v/+/wAAAAABAAMABAAFAAYABwAIAAkACQALAAsADAAMAA8ADwAPAA8AEAAQABAA
EQARABEAEgASABIAEgASABIAEgASABIAEwATABMAFAAUABQAFAAUABQAFAAVABUAFQAT
ABMAEwATABMAFAAUABQAEgASABIAEgASABIAEgASABEAEQARABEAEQARABAAEAAQABAA
EAAPAA8ADwAPAA4ADgAOAA0ADQANAA0ADAAMAAwADAAMAAsACwALAAsACgAKAAoACgAK
AAwADAALAAsACwALAAsACwALAAoACgAKAAoACgAKAAoACgAKAAoACgAKAAoACgAKAAoA
CQAJAAkACQAJAAkACQAHAAcABwAIAAgACAAIAAgACAAIAAgACAAGAAYABwAHAAYABgAG
AAYABgAGAAYABgAGAAcABwAIAAgACAAIAAgACQAJAAkACgAKAAoACgAKAAoACgAKAAoA
CgALAAsACwAJAAcABgADAAQABAAEAAQABAAEAAQABAAEAAMAAwADAAMAAgACAAMABQAF
AAUABQADAAMAAwACAAIAAgACAAEAAQABAAEAAQAAAAAAAAAAAAIAAwADAAMAAQABAAEA
AgACAAIAAgACAAIAAgACAAIAAgACAAIAAgAEAAQABAAEAAUABgAFAAUABQAFAAMA/v/5
//H/5//g/9r/0v/P/8z/yP/D/8L/vP+0/7D/qv+l/6j/uf/T/+3/AwAaAC4AOQBGAFYA
ZQByAIEAjwCYAJ0AoACkAKYAqwCtAK0ArACtALAArwCpAKgAqgCtAK4ArgCqAKcAnACE
AG4AYwBbAFMARwA4ACsAJAAfABsAFwATABIAEQAQAA8ADgALAAsACgAJAAgABwAHAAcA
BwAGAAYABQAFAAUAAwACAAIAAgACAAIAAgACAAIAAQABAAEAAQABAAAAAAAAAAAAAAAA
AAAAAAAAAAAAAAAAAAAAAAD9//3//f/9//3//P/8//z//P/8//r/+v/6//r/+P/3//f/
9//2//X/8v/y//H/8P/t/+3/7P/r/+n/6P/m/+X/4f/g/9//3v/e/9z/2//a/9f/1v/V
/9T/0//S/9H/0f/S/9H/0f/R/8//z//P/8//z//Q/9H/0v/U/9X/1v/X/9z/3v/f/+D/
4v/k/+b/6P/q/+z/7v/w//T/9v/2//f/+f/6//v//P/9//7//////wEAAQACAAIAAwAD
AAMAAwAEAAQABAAFAAUABQAGAAYABgAGAAYABgAIAAgACAAJAAcABwAIAAgACAAIAAgA
CAAIAAkACQAJAAkACQAJAAkABwAIAAgACAAIAAgACAAIAAgACAAIAAgABQAFAAUABQAF
AAUABAAEAAQABAAEAAMAAwADAAMAAgACAAIAAQABAAEAAQAAAAAAAAAAAAAA////////
///+/wAAAAAAAAAA/v/+//3//f/9//3//f/9/////v/+//7//v/+//7//v/8//z//P/8
//z//P/8//z//P/7//v/+//7//v/+//7//v/+//7//z//P/8//z//P/8//z//v/+//7/
/v////////8AAP7//v/+//7/AAAAAAAAAAD+/////////wAA//////3/+v/6//r/+v/6
//r/+v/6//r/+f/5//n/+f/4//j/+f/5//n/+f/5//n/+f/5//j/+P/4//j/9//1//X/
9f/1//T/9P/0//T/9v/3//f/9//3//f/9//4//b/9v/2//b/+P/4//j/+P/4//j/+P/4
//j/+P/4//j/+f/6//n/+//7//v/+f/4//P/6//j/9j/0P/K/8H/vP+6/7X/sP+w/67/
qv+k/5//nP+b/6n/w//d//j/FAArADoASgBbAGwAewCJAJYAnwCmAKwAsAC1ALcAtwC0
ALMAsgCvAKkAoACaAJcAkgCSAJAAiQB6AGIAUgBLAEkAPQAvACQAGwAWABEADQAJAAcA
BgAFAAQAAwACAP////8AAP///v/9//3//f/9//z/+v/5//n/+f/5//j/+P/4//r/+v/6
//r/+v/5//n/+f/5//n/+P/4//j/+P/4//j/+P/4//j/+P/4//j/+P/4//f/9//3//f/
9//2//b/9v/2//b/9P/0//T/9P/y//H/8//z//L/8f/w//D/7//u/+v/6//q/+n/6f/o
/+b/5f/j/+L/4f/g/97/3P/b/9r/2f/Y/9f/1v/V/9T/0//T/9L/0f/R/9H/0f/R/9H/
0f/T/9T/1f/W/9b/1//Y/9n/3P/e/9//4P/k/+b/6P/q/+r/7P/u//D/8v/0//T/9f/3
//j/+f/6//3//v///////////wAAAAADAAMAAwADAAIAAgACAAMAAwADAAQABAAGAAYA
BgAGAAYABgAGAAcABwAHAAgACAAIAAgACAAIAAgACQAJAAkACQAJAAkACQAJAAoACgAK
AAoACgAKAAoACgAKAAoACgAJAAkACQAJAAkACQAIAAgACAAIAAgABwAHAAcABwAGAAgA
CAAHAAcABwAHAAYABgAGAAYABgAFAAUABQAFAAQABAAEAAQABAAEAAQAAwADAAMAAwAD
AAMAAwACAAIAAgACAAIAAgACAAIAAgACAAIAAgACAAIAAgAEAAMAAwADAAMAAwADAAMA
AwADAAMABAAEAAQABAAEAAUABQAFAAYABgAGAAYABgAIAAgACAAIAAYABwAHAAcACQAH
AAYAAwAAAAAAAAAAAAIAAgACAAIAAgABAAEAAQABAAAAAAABAAEAAQABAAEAAQABAAEA
AAAAAAAAAAD/////////////AAAAAAAAAAD+/////////wEAAQABAAIAAAAAAAAAAAAC
AAIAAgACAAIAAgACAAIAAgACAAIAAgADAAQABQAFAAUABQAFAAIA/f/3/+//5v/c/9b/
zf/G/8L/v/+6/7r/uv+2/7L/rf+q/6f/r//F/+H//v8aADUARgBWAGcAegCPAJ0AqgC1
ALwAxADKAM0A0QDNAMgAxQDAALsAtQCoAJwAmQCYAJgAlACJAHYAZABeAFkATQA/ADEA
KgAjAB4AFwATABMAEQAQAA8ADgANAAwACQAJAAgABwAGAAUABQAFAAUABAAEAAMAAwAD
AAMAAgACAAIAAgACAAIAAgACAAEAAQABAAMAAwACAAIAAgACAAIAAgACAAIAAgACAAIA
AgACAAIAAQABAAEAAQABAAAAAAAAAAAAAAD+//7/AAAAAP7//f/9//3//P/7//r/+v/5
//j/9//3//b/9f/z//L/8P/v/+3/7P/r/+r/6v/o/+f/5v/l/+T/4//i/+H/4P/f/9//
3v/d/93/3f/b/9v/2//b/9v/3P/d/97/3v/f/+D/4f/k/+b/5//o/+r/7P/u//D/8v/0
//b/+P/4//r/+v/7////AAABAAIAAQACAAMAAwAFAAUABgAGAAUABQAFAAUABgAGAAYA
BwAHAAcACAAIAAgACAAIAAgACAAIAAgACQAJAAkACgAKAAoACgAKAAoACgALAAsACwAL
AAsACwALAAsADAAMAAwADAAMAAwADAAMAAwADAAMAAsACwALAAsADQANAAwADAAKAAoA
CgAJAAkACQAJAAgACAAIAAcABwAHAAcABgAGAAYABgAGAAUABQAFAAUABAAEAAQABAAE
AAQABAADAAMAAwADAAMAAwADAAIAAgACAAIAAgACAAIAAgACAAIAAgACAAIAAgACAAQA
AwADAAMAAwADAAMAAwABAAEAAQACAAIAAgACAAIAAgACAAIAAgACAAQABAAEAAQABAAE
AAUABQAFAAYABgAGAAYABgAGAAYABgAGAAYABwAHAAcABwAFAAQAAQAAAAAAAAAAAAIA
AgACAAIAAAD///////8BAAAAAAABAAEAAQABAAEA/////////v8AAAAAAAD///3//f/9
//3//v/+//7//v/+/////////////////wAAAAAAAAAAAAAAAAAAAAAAAAAAAAAAAAAA
AAAAAAAAAAABAAIAAwADAAMAAwABAP7/+f/x/+n/3v/W/9D/yf/E/8D/u/+6/7r/uP+y
/6z/qf+m/6n/uf/T//H/CgAmADsATABcAG0AgACRAJ0AqACvALYAugDAAMUAxwDDAL4A
uwC8ALkAswCoAKAAmwCaAJgAlACHAHQAZABaAFcATQA9ADEAKAAhABwAFQATABEADwAO
AA0ADAALAAoABwAHAAYABQAEAAMAAwADAAMAAgACAAEAAQABAAEAAAAAAAAAAAAAAAAA
AAAAAP///////wEAAQAAAAAA/v/+//7//v8AAAAAAAAAAP7//v/+//7//f/9//3//f/9
//z//P/8//z//P/6//r/+v/6//j/9//3//f/9v/1//T/9P/z//L/7//v/+7/7f/r/+r/
6P/n/+f/5v/l/+T/5P/i/+H/4P/d/9z/2//a/9n/2P/X/9f/1v/V/9X/1f/V/9X/1f/V
/9X/1v/X/9j/2v/b/9z/3f/g/+L/4//k/+b/6P/q/+z/7v/w//L/9P/2//j/+P/5//v/
/P/9//7///8AAAEAAQABAAEAAgACAAMAAwADAAMABAAEAAQABQAFAAUABgAGAAYABgAG
AAYABgAGAAYABwAHAAcACAAIAAoACgAKAAoACgALAAsACwALAAsACwALAAkACgAKAAoA
CgAKAAoACgAKAAoACgAKAAkACQAJAAkACQAJAAgACAAIAAgACAAHAAcABwAHAAYABgAG
AAUABQAFAAUABAAEAAQABAAEAAMAAwADAAMAAgACAAIAAgACAAIAAgABAAEAAQABAAEA
AQABAAAAAAAAAAAAAAAAAAAAAAAAAAAAAAAAAAAAAAAAAAAA////////////////////
//////8AAP7//v/+//7/AAAAAAAAAAAAAP7///8AAAIAAgACAAIAAwADAAMABAAEAAQA
BAAEAAQABAAEAAQABAAFAAUABQAFAAMAAgD///7//v/+//7/AAAAAAAAAAAAAP//////
//3//P/8//3////////////9//3//f/8//z//P/8//v/+//7//v/+//8//z//P/8//z/
/f/9//3/+//7//v//P/8//z//P/8//z//P/8//z//P/8//z//P/8//z//P/8//3//v//
/////////////P/1/+//5f/e/9b/zv/J/8b/wP+7/7j/uP+0/67/qv+l/6D/pf+5/9X/
8f8KACIANQBCAFAAYQByAH8AiwCYAJ8ApACoAKwArwCzALEAsACvALAArwCtAKoAqgCp
AKoAqACmAJ0AjgB2AGIAWQBTAEkAOwAuACUAHgAbABUAEQAPAA4ADQAMAAkACAAFAAUA
BAADAAIAAQABAAEAAQAAAAAA/////////f/8//z//P/8//z//P/8//z/+//7//v/+//7
//r/+v/8//z//P/8//r/+v/6//r/+v/6//r/+v/5//n/+f/5//n/+P/4//j/+P/4//b/
9v/0//T/8v/x//H/8f/w/+//7v/u/+3/7P/p/+n/6P/n/+X/5P/i/+H/3//e/93/3P/a
/9j/1//W/9X/1P/T/9L/0f/Q/8//z//M/8v/y//L/8v/y//L/8v/y//M/83/zv/Q/9H/
0v/T/9b/2P/Z/9r/3v/g/+L/5P/m/+j/6v/s/+7/8P/w//H/9f/2//f/+P/5//r/+//7
//3//f/+//7///////////8AAAAAAAABAP////8AAAAAAgACAAIAAgACAAIAAgADAAMA
AwAEAAQABAAEAAQABAAEAAUABQAFAAUABQAFAAUABQAGAAYABgAEAAQABAAEAAQABAAE
AAQAAwADAAMAAwADAAMAAgACAAIAAgACAAEAAQABAAEAAAAAAAAA///////////+//7/
/v/+//7//f/9//3//f/8//z//P/8//z//P/8//v/+//7//v/+//7//v/+v/6//r/+v/6
//r/+v/6//r/+v/6//r/+v/6//r/+v/5//n/+f/5//n/+f/5//n/+f/5//r/+v/6//r/
+v/6//r/+v/6//r/+v/7//v/+v/6//r/+v/8//z//P/8//3//f/9//7//P/8//z//P/+
//7//v/+//7//////////f/7//r/9//2//b/9v/2//j/+P/4//j/+P/3//f/9//3//b/
9v/3//f/9//3//f/9//3//f/9v/2//b/9v/1//X/9f/1//X/9P/0//T/9P/0//X/9f/1
//X/9f/1//b/9v/2//b/9v/2//b/9v/2//b/9v/2//b/+P/4//j/+P/5//r/+f/5//n/
+f/3//b/7//n/9//1v/Q/8j/wf++/7z/t/+0/7L/rP+m/6L/nf+Y/6H/t//T/+v/AgAa
ACkANABCAFMAYgBvAH0AiACPAJIAlgCaAJ8AnwCfAKAAoQCiAKMAnwCaAJ4AnwCeAKAA
ngCZAJAAfABkAFUATwBHAD0AMAAhABgAEwAPAAsABwAGAAUABAADAAIA//////7//f/8
//v/+f/5//n/+P/4//f/9//3//f/9v/2//b/9v/2//b/9v/2//X/9f/1//P/8//y//L/
9P/0//T/9P/y//L/8v/y//L/8v/y//L/8f/x//H/8f/x//D/8P/w/+7/7v/s/+z/7v/u
/+z/6//p/+n/6P/n/+b/5v/l/+T/4f/h/+D/3//d/9z/2v/Z/9X/1P/T/9L/0v/Q/8//
zv/L/8r/yf/I/8f/xv/F/8X/xP/D/8P/w//D/8P/w//D/8P/xP/F/8b/yP/J/8r/y//O
/9D/0f/S/9b/2P/a/9z/3v/g/+L/5P/m/+j/6P/p/+v/7P/t/+7/7//w//H/8f/z//P/
9P/0//X/9f/1//X/+P/4//j/+f/5//n/+v/6//r/+v/6//r/+v/6//r/+//7//v//P/8
//z//P/8//z//P/9//3//f/9//3//f/9//3//v/+//7//P/8//z//P/8//z//P/8//v/
+//7//v/+//7//r/+v/6//r/+v/5//n/+f/5//j/+P/4//f/9//3//f/9v/2//j/+P/4
//f/9f/1//X/9P/0//T/9P/0//T/9P/z//P/8//z//P/8//z//L/8v/y//T/9P/0//T/
8v/y//L/8v/y//L/8v/y//L/8f/x//H/8//z//P/8//x//P/8//y//L/9P/0//T/9P/1
//X/9f/2//b/9v/2//b/+P/4//j/+P/2//f/9//3//f/9f/0//H/8P/w//D/8P/w//D/
8P/w//L/8f/x//H/7//u/+7/7//x//H/8f/x/+//7//v/+7/8P/w//D/7//v/+//7//v
/+7/7v/u/+7/7v/v/+//7//v/+//7//w/+7/7v/u/+7/8P/w//D/8P/w//D/8P/w//D/
8P/w//D/8f/y//P/8//z//P/8f/u/+f/3//X/8z/xv++/7f/tP+w/6n/qP+o/6b/oP+c
/5f/kv+X/6n/xf/h//r/GAAtADwATABfAHIAgQCPAJoAoQCoAKwAsAC1ALcAtQCwAK0A
rACnAJ8AlACOAIsAiACIAIIAdwBgAE4ASgBFADsAKwAfABYADwAKAAUAAwADAAEAAAD/
//7/+//6//f/9//4//f/9v/1//X/9f/1//T/9P/z//P/8//z//L/8v/y//L/8v/y//L/
8v/x//H/8f/x//H/8P/w//D/8P/w//D/8P/w//D/8P/w//D/8P/w/+//7//v/+//7//u
/+7/7v/w//D/7v/u/+7/7v/s/+v/6//r/+r/6f/o/+j/5//m/+X/5f/k/+P/4f/g/97/
3f/b/9r/2f/Y/9b/1P/T/9L/0f/Q/8//zv/N/8z/y//L/8r/yf/J/8n/yf/J/8n/yf/J
/8r/y//M/87/z//Q/9H/1P/W/9f/2P/c/97/4P/i/+T/5v/o/+r/6v/s/+z/7f/v//D/
8f/y//P/9P/1//X/9f/1//b/9v/3//f/9//3//j/+P/4//n/+f/5//r/+v/6//r/+v/6
//z//P/8//3//f/9//7//v/+//7//v/+//7//////////////////////wAAAAAAAAAA
AAAAAAAAAAAAAAAAAAD////////////////+//7//v/+//7//f/9//3//f/8//z//P/7
//v/+//7//r/+v/6//r/+v/5//n/+f/5//j/+P/4//j/+P/4//j/9//3//f/9//3//f/
9//2//b/9v/2//b/9v/2//b/9v/2//b/9P/0//T/9P/2//X/9f/1//X/9f/1//X/9f/1
//X/9v/2//b/9v/2//f/9//3//j/+P/4//j/+P/4//j/+P/4//j/+f/5//n/+//5//j/
9f/y//L/8v/y//T/9P/0//T/9P/z//P/8//z//L/8v/z//P/8//z//P/8//z//P/8v/y
//L/8v/x//H/8f/x//H/8P/w//D/8P/w//H/8f/x//H/8f/x//L/8v/y//L/8v/y//L/
8v/y//L/8v/y//L/8v/y//L/8v/z//L/8//1//X/9f/1//L/7//n/9//1v/O/8b/v/+4
/7T/r/+q/6r/qv+m/6L/nf+a/5f/nf+v/8v/6P8EAB0AMgBAAFMAZgB5AIkAlgChAKgA
sAC2ALkAvQC7ALgAtQCyAK0ApwCcAJAAiQCIAIgAhgB9AG4AWgBQAEsAQwA1ACcAHAAV
ABAACwAHAAUAAwACAAEAAAD9//z/+f/5//r/+f/4//f/9f/1//X/9P/0//P/8//z//P/
8v/y//L/8v/y//L/8v/y//H/8f/x//H/8f/w//D/8P/w//D/8P/w//D/8P/w//D/8P/w
//D/8f/x//H/8f/x//D/8P/w//D/8P/u/+7/7v/u/+z/6//r/+v/6v/p/+j/6P/n/+b/
5f/l/+T/4//h/+D/3v/d/93/3P/b/9r/2P/W/9X/1P/T/9L/0f/Q/8//zv/N/83/zP/L
/8v/y//J/8n/yf/J/8n/yv/L/8z/zv/P/9D/0f/U/9b/1//Y/9r/3P/e/+D/4v/k/+b/
6P/q/+z/7P/t/+//8P/x//L/8//0//X/9f/1//X/9v/2//f/9//3//f/+P/4//j/+f/3
//f/+P/4//j/+P/4//j/+v/6//r/+//5//n/+v/6//z//P/8//z//P/9//3//f/9//3/
/f/9//3//v/+//7//v/+//7//v/+//7//v/+//3//f/9//3//f/9//z//P/+//7//v/9
//v/+//7//r/+v/6//n/+f/5//n/+P/4//j/+P/4//f/9//3//f/9v/2//b/9v/2//b/
9v/1//X/9f/1//X/9f/1//T/9P/0//T/9P/0//T/9P/0//T/9P/y//L/8v/y//T/8//z
//P/8//z//P/8//z//P/8//0//T/9P/0//T/9P/0//T/9P/0//T/9P/0//f/9//3//j/
9v/2//b/9v/2//b/9v/2//b/9//3//f/9//1//T/8f/w//D/8P/w//T/9P/0//T/9P/z
//P/8//z//L/8v/z//P/8//z//P/8//z//P/8v/y//L/8v/x//H/8f/x//H/8P/w//D/
8P/w//H/8f/x//H/8f/x//L/8v/y//L/8v/y//L/8v/y//T/9P/0//T/9P/0//T/9P/z
//b/9//3//f/9//1//L/7f/j/9v/0v/M/8T/u/+4/7T/r/+s/6z/qv+m/6L/nf+a/5v/
q//F/+P//v8YAC8APgBOAGEAdgCFAJEAnAClAKwAsAC2ALkAuwC5ALQAswCyAK8AqQCg
AJYAkQCQAJAAigB/AGwAWgBSAE0AQwA3ACkAIAAZABQADQALAAkABwAGAAUABAADAAIA
/////wAA///+//3/+//7//v/+v/8//v/+//7//v/+v/6//r/+v/6//r/+v/6//n/+f/5
//v/+//6//r/+v/6//r/+v/6//r/+v/6//r/+v/6//r/+f/5//n/+f/5//j/+P/4//j/
+P/2//b/9v/2//T/8//1//X/9P/z//D/8P/v/+7/7f/t/+z/6//p/+j/5v/l/+X/5P/j
/+L/4P/e/93/3P/b/9r/2f/Y/9f/1v/V/9X/1P/T/9P/0//T/9P/0//T/9P/1P/V/9b/
2P/Z/9r/2//e/+D/4f/i/+b/6P/q/+z/7v/w//L/9P/2//j/+P/5//v//P/9//7///8A
AAEAAQABAAEAAgACAAUABQAFAAUABAAEAAQABQAFAAUABgAGAAYABgAGAAYACAAIAAgA
CQAJAAkACgAKAAgACAAIAAgACgALAAsACwALAAsACwALAAkACgAKAAoACgAKAAoACgAM
AAwADAAMAAsACwALAAsACwALAAoACgAIAAgACAAHAAcABwAHAAYABgAGAAUABQAFAAUA
BAAEAAQABAAEAAMABQAFAAUABAAEAAQABAAEAAQABAADAAMAAwADAAMAAwADAAIAAgAC
AAIAAgACAAIAAgACAAIAAgACAAIAAgACAAQAAwADAAMAAwADAAMAAwADAAMAAwAEAAIA
AgACAAIAAgACAAIAAgAEAAQAAwAEAAYABgAGAAYABwAHAAcACAAGAAYABgAGAAgACAAI
AAgACAAJAAkACQAJAAcABgADAAIAAgACAAIABAAEAAQABAAEAAMAAwADAAMAAgACAAMA
BQAFAAUABQADAAMAAwACAAQABAAEAAMAAwADAAMAAwACAAIAAgACAAIAAwADAAMAAwAD
AAMABAAEAAQABAAEAAQABAAEAAQABAAEAAQABAAEAAQABAAEAAUABgAHAAcABwAHAAcA
AgD7//P/6f/i/9z/1P/P/8r/xv/D/8L/wP+6/7T/sP+r/6j/sf/H/+P///8YADAAQwBO
AF4AcQCAAI0AmQCiAKkArgCwALQAuQC7ALkAuAC5ALoAuQC1ALIAsACvAK4ArACoAJ8A
jAB0AGYAYQBbAE8AQQAyACkAJgAhABsAGQAXABYAFQAUABMAEgAPAA8ADgANAAwACwAJ
AAkACQAIAAgABwAHAAcABwAGAAYABgAGAAYABgAGAAYABQAFAAUABwAHAAYABgAGAAYA
BgAGAAYABgAGAAYABgAGAAYABgAFAAUABQAFAAUABAAEAAQABAAEAAIAAgACAAIAAAD/
///////+//3//P/8//v/+v/3//f/9v/1//P/8v/w/+//7f/s/+v/6v/o/+b/5f/k/+P/
4v/h/+D/3//e/93/3f/c/9v/2//b/9v/2//b/9v/2//c/93/3v/g/+H/4v/j/+b/6P/p
/+r/7P/u//D/8v/2//j/+v/8//z//v/+////AQACAAMABAAFAAYABwAHAAcABwAIAAgA
CwALAAsACwAMAAwADAANAA0ADQAOAA4ADgAOAA4ADgAQABAAEAARAA8ADwAQABAAEAAQ
ABAAEAAOAA8ADwAPAA8ADwAPAA8ADwAQABAAEAAQABAAEAAQABAAEAAQABAADwAPAA8A
DwANAA0ADAAMAAwADAAMAAsACwALAAsACgAKAAoACQAJAAkACQAIAAgACAAIAAgABwAJ
AAkACQAIAAgACAAIAAgACAAIAAcABwAFAAUABQAFAAcABgAGAAYABgAGAAYABgAGAAYA
BgAGAAYABgAGAAYABgAFAAUABQAFAAUABQAFAAUABQAFAAYABAAEAAYABgAGAAYABgAG
AAYABwAHAAcACAAIAAgACAAIAAgACAAIAAgACAAJAAkACQALAAkACAAFAAIAAgACAAIA
BAAEAAQABAAEAAMAAwADAAMAAgACAAMAAwADAAMAAwADAAMAAwACAAIAAgACAAEAAQAB
AAEAAQACAAIAAgACAAIAAwADAAMAAwADAAMABAAEAAQABAAEAAIAAgACAAIABAAEAAQA
BAAEAAQABAAEAAMABAAFAAUABwAHAAcABAD///f/7//m/97/2P/P/8r/xv/B/77/vv+8
/7b/sv+v/6r/qf+1/83/6f8EAB4ANwBIAFYAaQB+AI8AmwCoAK8AtAC8AMAAxQDHAMUA
wgC/AL4AvQC5ALIAqACjAKIAoACcAJMAggBwAGIAXQBXAEsAOwAuACcAIgAdABkAFQAT
ABIAEQAQAA8ADgALAAsACgAJAAgABwAHAAcABwAGAAgABwAHAAcABQAEAAQABAAEAAQA
BAAEAAQAAwADAAMABQAFAAQABAAEAAQABAAEAAQABAAEAAQAAgACAAIAAgABAAEAAQAB
AAEAAAAAAAAAAAAAAP7//v/+//7//P/7//3//f/8//v/+v/6//n/+P/1//X/9P/z//P/
8v/w/+//7f/s/+v/6v/o/+b/5f/k/+P/4v/h/+D/3//e/93/3f/c/9v/2//b/9v/2//b
/9v/2//c/93/3v/g/+H/4v/j/+b/6P/p/+r/7P/u//D/8v/y//T/9v/4//r//P/8//3/
AQACAAMABAAFAAYABwAHAAcABwAIAAgACQAJAAkACQAKAAoACgALAAsACwAMAAwADAAM
AAwADAAOAA4ADgAPAA0ADQAOAA4ADgAOAA4ADgAOAA8ADwAPAA8ADwAPAA8ADwAQABAA
EAAQAA==
         </WaveFormData>
      </LeadData>
      <LeadData>
         <LeadByteCountTotal>10000</LeadByteCountTotal>
         <LeadTimeOffset>0</LeadTimeOffset>
         <LeadSampleCountTotal>5000</LeadSampleCountTotal>
         <LeadAmplitudeUnitsPerBit>4.88</LeadAmplitudeUnitsPerBit>
         <LeadAmplitudeUnits>��V</LeadAmplitudeUnits>
         <LeadHighLimit>2147483647</LeadHighLimit>
         <LeadLowLimit>268435456</LeadLowLimit>
         <LeadID>V2</LeadID>
         <LeadOffsetFirstSample>0</LeadOffsetFirstSample>
         <FirstSampleBaseline>0</FirstSampleBaseline>
         <LeadSampleSize>2</LeadSampleSize>
         <LeadOff>FALSE</LeadOff>
         <BaselineSway>FALSE</BaselineSway>
         <ExcessiveACNoise>FALSE</ExcessiveACNoise>
         <MuscleNoise>FALSE</MuscleNoise>
         <LeadDataCRC32>4281594379</LeadDataCRC32>
         <WaveFormData>
BgAGAAYABgAIAAgACAAIAAgACAAKAAoACgAKAAoACgAKAAoACgAKAAoACwANAA0ADQAN
AAsACgAKAAoACgAMAA0ADQANAAsACQAJAAkACQAHAAYABgAGAAgABgAEAAMAAwADAAIA
AgACAAIAAAAAAAAAAAAAAAAAAAD///////8AAAAAAAAAAAAAAAAAAAAAAAAAAAAAAAAA
AAAAAAAAAAEAAQABAAEAAwADAAMAAwAFAAgADAARABIAFAARAAgA/f/z/+n/3v/R/8L/
tv+2/7L/sv++/8z/0//W/9n/1//M/8r/3v8JADIAUgBmAGsAbAB6AJMArgDCANUA6AD4
AP8A/wD/APsA8gDlANcAywDEALgAoACJAH4AbwBeAFAAQgAyACMAEwAFAAQACQALAA0A
CwALAAkACwAMAA0ADQANAA0ADQALAAsACwAKAAoACgAKAAkACQAJAAkACQAJAAkACQAJ
AAcABwAHAAcACQAJAAkACQAJAAkACQAJAAkACQAJAAkACgAKAAoACgAIAAgACAAIAAoA
CgAKAAoACgAKAAoACgAIAAgACAAIAAYABgAGAAYABQAFAAUABAAEAAMAAgACAAEAAAD/
//7//f/8//v/+v/3//b/9f/0//H/8P/v/+7/7f/s/+v/6v/m/+X/5P/j/+L/4f/g/9//
4P/g/+D/3//e/97/3v/e/97/3v/g/+H/4P/h/+L/4//m/+f/6P/p/+z/7v/v//D/8//z
//T/9v/3//j/+v/7////AAABAAMABQAGAAYABwAIAAkACgALAAsACwALAAwADgAOAA4A
DgAQABEAEQARABEAEQASABIAEAARABEAEQASABIAEgASABIAEwATABMAEwATABMAEwAS
ABIAEgASABIAEgASABEAEQARABAAEAAOAA4ADgAOAA0ADQAMAAwADAAMAAsACwALAAoA
CgAJAAsACwALAAsACQAJAAkACQAJAAkACAAHAAcABwAHAAcACQAJAAgACAAIAAgACAAI
AAgACAAHAAcABwAHAAcABwAHAAcABwAHAAcABgAGAAYABgAGAAYABgAGAAYABgAGAAYA
BgAGAAYABgAGAAYABgAGAAYABgAGAAQABAAEAAQABQAFAAYABgAEAAUABQAFAAQABQAF
AAUABQAGAAYABgAEAAQABQAGAAYABgAGAAYABgAGAAgACAAIAAgACAAIAAgACAAIAAgA
CAAJAAsACwALAAsACQAIAAgACAAIAAoACwALAAsACQAHAAcABwAHAAcABgAGAAYABgAE
AAIAAQABAAEAAAAAAAAAAAD+//7//v/+//7//v/+//3//f/9/wAAAAAAAAAAAAAAAAAA
AAAAAAAAAAAAAAAAAAAAAAAA//////////8BAAEAAQABAAMACAAMAA0ADgAOAAkAAAD1
/+v/4f/W/8f/uP+w/67/rP+w/7z/xv/L/9D/0f/L/8L/xv/k/w8ANABQAF4AYQBoAHoA
lQCuAMQA1QDmAPQA9wD1APUA7QDgANEAwwC7ALIAngCEAHEAZgBXAEgAPAAsACAAFQAH
AP3//v8BAAMAAwADAAEAAQABAAIAAwAFAAUABQAFAAUABQAFAAQABAAEAAQAAwADAAMA
AwADAAEAAQABAAEAAQABAAEAAQABAAEAAQABAAEAAQABAAEAAwADAAMAAwACAAIAAgAC
AAIAAgACAAIAAgACAAIAAgACAAIAAgACAAAAAAAAAAAA/v/+//7//v/9//3//f/8//z/
+//6//r/9//2//X/9P/z//L/8f/w/+//7v/t/+z/6//q/+n/6P/l/+T/4//i/+D/3//e
/93/3P/b/9r/2f/a/9r/2v/Z/9j/2P/Y/9j/2P/Y/9r/2//a/9v/3P/d/+D/4f/i/+P/
5P/m/+f/6P/r/+v/7P/u/+//8P/y//P/9f/2//f/+f/7//z//P/9//7///8AAAEAAQAB
AAEAAgAEAAQABAAEAAQABQAFAAUABQAFAAYABgAGAAcABwAHAAgACAAIAAgACAAJAAkA
CQAHAAcABwAHAAgACAAIAAgABgAGAAYABQAHAAcABgAGAAQABAAEAAQABQAFAAQABAAC
AAIAAQABAAEAAAAAAP/////////////9//3//f/9//3//f/8//v/+//7//v/+//7//v/
+v/6//z//P/8//z/+v/6//n/+f/5//n/+f/5//n/+f/5//n/+f/4//j/+P/4//j/+P/4
//j/+P/4//j/+P/4//j/+P/4//j/+P/4//j/+P/4//j/+P/4//j/+P/3//j/+v/6//r/
+v/6//r//P/8//7//v/+//7//v/+//7//v/8//3//////wEAAQD///7//P/8//z//v//
///////9//n/+f/5//n/+f/4//j/+P/4//b/9P/z//P/8//y//L/8v/y//D/8P/w//D/
8P/w//D/7//v/+//8P/w//D/8P/w//D/8P/w//D/8P/w//D/8P/w//D/8P/x//H/8f/x
//H/8f/x//H/8f/0//j//f8AAAIA///6/+//4//X/87/w/+0/6T/nP+a/5r/nv+u/73/
xv/N/8//yP+4/7L/yf/2/yIAQgBRAFAAVABnAIQAngCvAL4AzADbAN8A4QDfANgAxwC1
AKMAlACGAG4ATwAyABsACAD4//L/8P/r/+f/5f/o/+3/7f/t/+//7//x//H/9P/1//X/
9f/1//X/9f/1//X/9P/0//T/9P/z//P/8//z//P/8//z//P/8//z//P/8//z//X/9f/1
//X/9f/1//X/9f/1//X/9f/1//b/9v/2//b/9v/2//b/9v/2//b/9v/2//b/9v/2//b/
9v/2//b/9v/2//b/9v/2//X/9f/1//T/9v/1//T/9P/z//L/8f/w//H/8P/v/+7/7f/s
/+v/6v/p/+j/5//m/+X/5P/j/+L/4P/f/97/3f/e/93/3P/b/9j/2P/Y/9f/2P/Y/9j/
2P/Y/9j/2v/b/9r/2//c/93/3v/f/+D/4f/i/+T/5f/m/+f/5//o/+r/6//s/+7/7//x
//L/8//1//X/9v/2//f/+P/5//r/+//7//v/+//8//7//v/+//7//P/9//3//f//////
AAAAAAAAAQABAAEAAgACAAIAAgACAAMAAwADAAMAAwADAAMABAAEAAQABAAEAAQABAAD
AAMAAwACAAIAAgACAAIAAgADAAMAAgACAAIAAgABAAEAAQAAAAAA///9//3//f/9//3/
/f/9//3/+//7//r/+f/5//n/+f/5//n/+f/4//j/+P/4//j/+P/4//j/9//3//f/9//3
//f/9//3//f/9//3//b/9v/2//j/+P/4//j/+P/4//j/+P/4//j/+P/4//j/+P/4//j/
+P/4//j/+P/6//r/+v/6//z//P/+//7//v/+//7//v/+//7//v/+//7///8BAAEAAQAB
AP///v/+//7//v8AAAEAAQABAP///f/9//3//f/9//z//P/8//z/+v/4//f/+f/5//j/
+P/4//j/9v/2//T/9P/0//T/9P/z//P/8//0//T/9P/0//T/9P/0//T/9P/0//T/9P/0
//T/9P/0//X/9f/1//X/9f/1//X/9f/3//r//P8BAAQABgAFAAAA9//p/9//1v/N/77/
rP+i/6D/oP+m/7L/w//S/9v/3//c/8z/vP/H//D/HgBAAFMAVABUAGMAgACeALMAxADU
AOUA8QDzAPEA7ADbAMcAswCeAIwAcgBLACQADQAAAPT/8P/u/+v/6f/r//D/8f/x//P/
8//1//f/+f/6//n/+f/5//n/+f/5//n/+f/4//j/+P/4//f/+f/5//n/+f/5//n/+f/5
//n/+f/5//n/+//7//v/+//5//n/+f/5//v/+//7//v//P/8//z//P/8//z//P/8//z/
/P/8//z//P/8//z//P/8//z//P/8//z//P/8//z/+//7//v/+v/8//v/+v/6//n/+P/3
//b/9//2//X/9P/z//L/8f/w/+//7v/t/+z/6//q/+n/6P/m/+X/5P/j/+T/4//i/+H/
4P/g/+D/3//c/9z/3P/c/9z/3P/e/9//3v/f/+D/4f/i/+P/5P/l/+b/6P/p/+r/7f/t
/+7/8P/x//L/9P/1//f/+P/5//v/+//8//z//f/8//3//v///////////wAAAAAAAAAA
AAAAAAEAAQABAAEAAQACAAIAAgADAAMAAwAEAAQABAAEAAQABQAFAAUABQAFAAUABQAG
AAYABgAGAAYABgAGAAUABwAHAAYABgAGAAYABgAGAAUABQAEAAQABAAEAAMAAwADAAIA
AgABAAEAAQABAAEA/////////////////v/9//3//f/9//3/+//7//r/+v/6//r/+v/6
//r/+v/5//n/+f/5//n/+f/7//v/+//7//v/+v/6//r/+v/6//r/+v/6//r/+v/6//r/
+v/6//r/+v/6//r/+v/6//r/+v/6//r/+v/6//r/+//7//z//P/8//v//P/+//7//v/+
//7//v8AAAAAAAAAAAAAAAACAAIAAgACAAAAAQADAAMAAwADAAEAAAAAAAAAAAACAAMA
AwADAAEA//////////8BAAAAAAAAAP7//P/6//n/+f/5//j/+P/6//r/+P/4//j/+P/4
//j/+P/3//f/9//4//j/+P/4//j/+P/4//j/+v/6//r/+v/6//r/+v/6//v/+//7//v/
+//7//v/+//9/wAABAAJAAwACgAJAAIA9//r/+H/2P/L/7z/rv+q/6r/rP+0/8T/1f/e
/+P/4//Y/8j/yP/p/xgAPABUAF0AXABoAIEAoAC6AMkA1gDkAPMA+QD5APkA8ADfAM0A
uwCuAKAAhgBhAEIAKQAYAAwABAD+//f/8//1//z//f/9//3//////wEAAwAEAAMAAwAD
AAMAAwADAAMAAwACAAIAAgACAAEAAQABAAEAAQABAAEAAQABAAEAAQABAAEAAQABAAEA
AQABAAEAAQABAAMAAwADAAMAAgACAAIAAgACAAIAAgACAAIAAgACAAIAAgACAAIAAgAC
AAIAAgACAAAAAAAAAAAA/////////v8AAP///v/+//3//P/7//r/+//6//n/+P/3//b/
9f/0//P/8v/x//D/7//u/+3/7P/s/+v/6v/p/+j/5//m/+X/4v/i/+L/4f/i/+L/4v/i
/+L/4v/k/+X/5P/l/+b/5//o/+n/6v/r/+z/7v/v//D/8//z//T/9v/5//r//P/9////
AAABAAMAAwAEAAQABQAGAAcACAAJAAkACQAJAAoACgAKAAoACgAKAAsACwALAA0ADQAO
AA4ADgAPAA8ADwAOAA4ADgAOAA4ADwAPAA8ADwAPAA8ADwAQABAAEAAQABAAEAAQAA8A
DwAPAA4ADgAOAA4ADgAOAA8ADwAOAA4ADAAMAAsACwALAAoACgAJAAkACQAJAAkACQAJ
AAkACQAHAAcABgAFAAUABQAFAAUABQAFAAQABAAEAAQABAAEAAQABAADAAMAAQABAAEA
AQADAAMAAwADAAMAAgACAAIAAgACAAIAAgACAAIAAgACAAAAAAAAAAAAAgACAAIAAgAC
AAIAAgACAAIAAgACAAIAAQABAAIAAgACAAEAAwAEAAQABAAEAAQABgAGAAgACAAIAAgA
CAAIAAoACgAKAAoACAAJAAsACwALAAsACQAIAAgACAAIAAoACwALAAsACQAHAAcABwAH
AAcABgAGAAYABgAEAAIAAQABAAEAAAAAAAAAAAD+//7//P/8//z//P/+//3//f/9//7/
/v/+//7//v/+//7//v/+//7//v/+//7//v/+//7//////////////////////wEABAAI
AAsADgAQAA0ACAD7/+//5f/c/9H/wv+0/67/rP+s/7T/xP/P/9b/2//Z/9L/xv/Q//X/
JABKAGIAawBsAHYAjwCqAMIA1QDkAPYA/wABAQEBAQH6AOsA2wDLAMIAtgCiAIkAdgBn
AFQARAA0ACQAFQAHAP3//v8DAAUABQAFAAUABQAFAAgACQAHAAcABwAHAAUABQAFAAQA
BAAEAAQAAwADAAMAAwADAAUABQAFAAUAAwADAAMAAwAFAAUABQAFAAUABQAFAAUABQAF
AAUABQAEAAQABAAEAAYABgAGAAYABgAGAAYABgAGAAYABgAGAAQABAAEAAQAAgACAAIA
AgABAAEAAQAAAAAA///+//7//f/8//v/+v/5//j/9//2//X/9P/z//L/7//u/+3/7P/r
/+r/6f/o/+b/5f/k/+P/4v/h/+D/3//c/9z/3P/b/9z/3P/c/9z/3P/c/97/3//e/9//
4P/h/+T/5f/m/+f/6v/s/+3/7v/x//H/8v/0//f/+P/6//v//f/+////AQADAAQABAAF
AAYABwAIAAkACQAJAAkACgAMAAwADAAMAAwADQANAA0ACwALAAwADAAOAA8ADwAPAA4A
DgAOAA4ADgAPAA8ADwAPAA8ADwAPABAAEAAQABAADgAOAA4ADQAPAA8ADgAOAA4ADgAO
AA4ADQANAAwADAAMAAwACwALAAsACgAKAAkABwAHAAcABwAHAAcABwAHAAcABwAGAAUA
BQAFAAUABQAFAAUABAAEAAIAAgACAAIABAAEAAMAAwABAAEAAQABAAEAAQABAAEAAQAA
AAAAAAAAAAAAAAAAAAAAAAAAAAAAAAAAAAAAAAAAAAAAAAAAAAAAAAAAAAAAAAAAAAAA
AAD/////AAAAAAAAAQABAAEAAAABAAEAAgAEAAQABAAEAAQABAAGAAYABgAGAAYABgAG
AAYABgAGAAYABwAJAAkABwAHAAUABAAEAAQABAAGAAcABwAHAAUAAwADAAMAAwADAAIA
AgACAAIAAAD+//3//f/9//z//P/8//z/+v/6//r/+v/6//r/+v/5//n/+f/4//j/+P/4
//j/+P/4//j/+v/6//r/+v/6//r/+v/6//v/+//7//v/+//7//v/+//9/wAABAAHAAgA
CAAHAAAA8//p/9//1P/J/7r/rP+m/6T/pP+u/7z/xf/M/8//zf/E/77/zP/z/x4AQABY
AF8AYABsAIMAngC2AMkA2gDoAPEA8QDxAO8A4gDVAMcAuQCwAKQAjgB1AGYAWQBIADgA
KgAaAA8AAQD3//T/+f/7//v/+//7//v/+//8//3////////////////////+//z//P/8
//v/+//7//v/+//7//v/+//7//v/+//7//v/+//7//v/+//7//v/+//7//v/+//7//v/
+v/6//r/+v/6//r/+v/6//r/+v/6//r/+v/6//r/+v/6//r/+v/6//j/+P/4//j/9//3
//f/9v/2//X/9P/0//P/8v/x//D/7//u/+3/7P/p/+j/5//m/+P/4v/h/+D/3//e/93/
3P/a/9n/2P/X/9b/1f/U/9P/0v/S/9L/0f/S/9L/0v/S/9L/0v/U/9X/1P/V/9b/1//a
/9v/3P/d/97/4P/h/+L/4//j/+T/5v/p/+r/7P/t/+3/7v/v//H/8//0//T/9f/2//f/
+P/5//n/+f/5//r//P/8//z//P/+//////////////8AAAAAAAABAAEAAQAAAAAAAAAA
AAAAAQABAAEAAQABAAEAAQACAAIAAgACAAIAAgACAAEAAQABAAAAAAAAAAAAAAAAAP//
///+//7//v/+//3//f/9//z//P/7//v/+//7//v/+f/5//n/+f/5//n/+P/3//f/9//3
//f/9//3//b/9v/0//T/9P/0//b/9v/1//X/9f/1//X/9f/z//P/8//z//X/9P/0//T/
9P/0//T/9P/0//T/9P/0//T/9P/0//T/9P/0//T/9P/0//T/9P/2//b/9v/2//b/9v/4
//j/+v/6//r/+v/6//r/+v/6//r/+v/6//v//f/9//3//f/7//r/+v/6//r//P/9//3/
/f/7//n/+f/5//n/+f/4//j/+P/4//b/9P/z//P/8//y//L/8v/y//D/8P/w//D/8P/w
//D/7//v/+//8P/w//D/8P/w//D/8P/w//D/8P/w//D/8P/w//D/8P/x//H/8f/x//H/
8f/x//H/9f/4//r///8CAAAA/f/2/+v/3//V/8r/v/+u/57/mv+a/5z/pP+0/8P/zP/T
/9X/yP+4/7b/1/8IADAATABVAFIAXAB1AJQArAC9AMoA2ADlAOkA6QDnANoAyQC1AKMA
kgCCAGIAPQAgAAkA+v/w/+7/6v/n/+X/6f/u/+//8f/x//H/8f/z//X/9v/3//X/9f/1
//X/9f/1//X/9P/2//b/9v/1//X/9f/1//X/9f/1//X/9f/1//X/9f/1//X/9f/1//X/
9f/1//X/9f/1//X/9f/1//b/9v/2//b/9v/2//b/9v/2//b/9v/2//b/9v/2//b/9v/2
//b/9v/2//b/9v/2//X/9f/1//T/9v/1//T/9P/1//T/8//y//H/8P/v/+7/7f/s/+v/
6v/p/+j/5//m/+X/5P/j/+L/4P/f/97/3f/c/9v/2v/Z/9j/2P/Y/9f/1v/W/9b/1v/W
/9b/2P/Z/9j/2f/a/9v/3v/f/+D/4f/g/+L/4//k/+f/5//o/+r/6//s/+7/7//x//L/
8//1//f/+P/4//n/+P/5//r/+//7//v/+//8//z//P/8//z//P/9//3//f/9//3//v/+
//7/////////AAAAAAAAAAAAAAEAAQABAAEAAQABAAEABAAEAAQABAAEAAQABAADAAMA
AwACAAIAAgACAAIAAgADAAMAAgACAAAAAAD////////+//7//f/9//3//f/9//v/+//7
//v/+f/5//j/9//3//f/9//3//f/9//2//b/9P/0//T/9P/0//T/8//z//P/8//z//P/
8//z//P/8//1//T/9P/0//T/9P/0//T/8v/y//L/8v/y//L/8v/y//T/9P/0//T/9P/0
//T/9P/2//b/9v/2//j/+P/6//r/+v/6//r/+v/6//r/+v/6//r/+//9//3//f/9//v/
+v/4//j/+P/6//3//f/9//v/+f/5//n/+f/5//j/+P/4//r/+P/2//X/8//z//L/8v/y
//L/8P/w//D/8P/w//D/8P/v/+//7//w//D/8P/w//D/8P/w//D/8v/y//L/8v/y//L/
8v/y//P/8//z//P/8f/x//H/8f/z//T/+P/9/wAAAgABAP7/9f/p/93/1P/L/8D/rv+g
/5z/nv+g/6z/v//M/9X/2//Y/8z/vP/B/+b/FAA4AE8AVABUAF8AegCaALEAwgDSAOEA
7wDzAPEA7gDhAM0AuQCmAJYAgABbADIAFQAGAPj/8v/u/+v/5//p/+7/8f/x//H/8//1
//X/9//4//n/9//3//f/9//3//f/9//2//b/9v/2//X/9//3//f/9//1//X/9f/1//X/
9f/1//X/9f/1//X/9f/1//X/9f/1//f/9//3//f/9v/2//b/9v/4//j/+P/4//j/+P/4
//j/9v/2//b/9v/4//j/+P/4//j/+P/4//j/9//3//f/9v/2//X/9P/0//X/9P/z//L/
8//y//H/8P/t/+z/6//q/+n/6P/n/+b/5f/k/+P/4v/i/+H/4P/f/97/3f/c/9v/2v/a
/9r/2f/Y/9j/2P/Y/9j/2P/a/9v/2//b/9v/2//c/93/3v/f/+D/4v/j/+T/5//n/+j/
6v/r/+z/7v/v//P/9P/1//f/9//4//j/+f/4//n/+v/7//v/+//7//z//v/+//7//v/+
//////////////8AAAAA/v////////8AAAAAAAAAAAIAAwADAAMAAwADAAMAAwAEAAQA
BAAEAAQABAAEAAMABQAFAAQABAAEAAQABAAEAAMAAwACAAIAAAAAAP////8BAAAAAAD/
//3//f/9//3/+//7//v/+//5//n/+P/3//n/+f/5//n/9//3//b/9v/2//b/9v/2//b/
9v/1//X/9f/1//X/9f/1//X/9f/1//f/9v/2//b/9v/2//b/9v/2//b/9v/2//b/9v/2
//b/9v/2//b/9v/2//b/9v/2//T/9P/0//T/9f/3//b/9v/4//j/+P/4//r/+v/8//z/
/P/8//z//P/8//z//P/8//z//f////////////3//P/8//z//P/+//////////3/+//7
//v/+//7//r/+v/6//r/+P/2//X/9f/1//T/9P/0//T/8v/y//L/8v/y//L/8v/x//H/
8f/y//L/8v/y//L/8v/y//L/8v/y//L/8v/y//L/8v/y//P/8//z//P/8//z//P/8//1
//b//P8BAAIAAgABAPj/7f/h/9f/zv/F/7T/pP+g/6D/oP+o/7r/y//U/9n/2f/Q/8L/
wP/d/woAMABKAFMAVABeAHcAmACyAMMA0ADeAO0A8wD1APMA7ADbAMkAuQCqAJwAggBd
ADoAIwASAAQA/P/4//H/6//t//L/9f/1//X/9//3//n/+f/6//v/+//7//v/+//7//v/
+//6//r/+v/6//n/+f/5//n/+f/5//n/+f/5//v/+//7//v/+//7//v/+//7//v/+//7
//v/+//7//v//P/8//z//P/8//z//P/8//z//P/8//z//P/8//z//P/8//z//P/8//r/
+v/6//r/+f/5//n/+P/6//n/+P/4//f/9v/1//T/8//y//H/8P/v/+7/7f/s/+v/6v/p
/+j/5//m/+X/5P/i/+H/4P/f/97/3f/c/9v/2v/a/9r/2f/Y/9j/2P/Y/9j/2P/a/9v/
2v/b/9z/3f/g/+H/4v/j/+T/5v/n/+j/7f/t/+7/8P/x//L/9P/1//f/+P/5//v/+//8
//z//f/8//3//v///wEAAQABAAIAAgACAAIAAgACAAMAAwADAAMAAwAEAAQABAAFAAUA
BQAIAAgACAAIAAgACQAJAAkACQAJAAkACQAKAAoACgAKAAoACgAKAAkACQAJAAgACAAI
AAgACAAIAAcABwAGAAYABgAGAAUABQADAAIAAgABAAEAAQABAAEA////////////////
/v/9//3//f/9//3/+//7//r/+v/8//z//P/8//r/+v/5//n/+//7//v/+//7//v/+//7
//v/+v/6//r/+v/6//r/+v/6//r/+v/6//r/+v/6//r/+v/6//r/+v/6//r/+v/6//r/
+v/6//r/+//7//z//P/8//v/+//8//7//v/+//7//v/+/wAAAAAAAAAAAAAAAAAAAAAA
AAAAAAABAAMAAwADAAMAAQAAAAAAAAAAAAIAAwADAAMAAQD//////////////v/+//7/
/v/8//r/+f/5//n/+P/4//j/+P/2//b/9v/2//b/9v/2//X/9f/1//b/9v/2//b/9v/2
//b/9v/2//b/9v/2//b/9v/2//b/9//3//f/9//5//n/+f/5//v//v8CAAUABgAIAAMA
+v/v/+X/2//S/8X/tP+o/6b/pv+o/7L/wv/N/9D/0//R/8b/wP/S//v/JgBIAFwAYQBm
AHQAjwCsAMAAzwDgAOwA9QD1APUA8wDqANsAywC/ALgAqgCUAHsAaABVAEAAMgAgABIA
BwD5//X/+P/7//3//f/7//v/+//9//7///////////////3//f/9//z//P/8//z/+//7
//v/+//7//v/+//7//v/+//7//v/+//7//v/+//7//v/+//7//v/+//7//v/+//8//z/
/P/8//z//P/8//z//P/8//z//P/8//z//P/8//z//P/8//z/+v/6//r/+v/5//n/+f/4
//j/9//2//b/9f/0//P/8v/z//L/8f/w/+3/7P/r/+r/6f/o/+f/5v/l/+T/4//i/+D/
3//e/93/3P/b/9r/2f/Y/9j/2P/X/9b/1v/W/9b/1v/W/9j/2f/a/9v/3P/d/97/3//g
/+H/4v/k/+X/5v/p/+n/6v/s/+//8P/y//P/8//0//X/9//3//j/+P/5//r/+//8//3/
////////AAACAAIAAgACAAIAAwADAAMAAwADAAQABAAEAAUABQAFAAYABgAGAAYABgAH
AAcABwAHAAcABwAHAAgACAAIAAgABgAGAAYABQAFAAUABAAEAAQABAAEAAQAAwADAAIA
AgACAAIAAQABAAEAAAAAAP/////////////9//3//f/9//3//f/8//v/+//7//v/+//9
//3//P/8//z//P/8//z//P/8//v/+//7//v/+//7//v/+//7//v/+//6//r/+v/6//r/
+v/6//r/+v/6//r/+v/6//r/+v/6//r/+v/6//r/+v/6//r/+v/6//r/+v/8//z//P/8
//z//v/+/wAAAAAAAAAAAAAAAAAAAAAAAAAAAAABAAMAAwADAAMAAQAAAAAAAAAAAAIA
AwADAAMAAQD//////////////v/+//7//v/8//r/+f/5//n/+P/4//r/+v/4//j/9v/2
//b/9v/2//X/9f/1//b/9v/2//b/9v/2//b/9v/2//b/9v/2//b/9v/2//b/9//3//f/
9//3//f/9//3//n/+v/+/wMABgAIAAcAAgD3/+n/3//W/83/vv+u/6T/ov+k/6r/uP/H
/9L/2f/b/9b/yP++/9P//v8oAEYAVwBYAF4AcwCSAK4AxQDSAN4A6wD1APcA+QDyAOMA
0QDBALQApgCSAHEATgA1ACAAEAAGAAAA+f/x//H/9v/5//v/+//5//n/+//7//7//f/9
//3//f/9//3//f/9//z//P/8//z/+//7//v/+//7//v/+//7//v/+//7//v/+//7//v/
+//7//v/+//7//v/+//7//v/+//8//z//P/8//z//P/8//z//P/8//z//P/8//z//P/8
//r/+v/6//r/+v/6//r/+v/5//n/+f/4//j/9//2//b/9//2//X/9P/z//L/8f/w//H/
8P/v/+7/7f/s/+v/6v/n/+b/5f/k/+L/4f/g/9//3v/d/9z/2//a/9r/2v/Z/9j/2P/Y
/9j/2P/Y/9r/2//c/93/3v/f/+D/4f/i/+P/5v/o/+n/6v/r/+v/7P/u//H/8v/0//X/
9f/2//f/+f/7//z//P/9//z//f/+////AQABAAEAAgACAAIAAgACAAIAAwADAAMAAwAD
AAQABAAEAAUABQAFAAYABgAGAAYABgAHAAcABwAHAAcABwAHAAgACAAIAAgACAAIAAgA
BwAHAA==
         </WaveFormData>
      </LeadData>
      <LeadData>
         <LeadByteCountTotal>10000</LeadByteCountTotal>
         <LeadTimeOffset>0</LeadTimeOffset>
         <LeadSampleCountTotal>5000</LeadSampleCountTotal>
         <LeadAmplitudeUnitsPerBit>4.88</LeadAmplitudeUnitsPerBit>
         <LeadAmplitudeUnits>��V</LeadAmplitudeUnits>
         <LeadHighLimit>2147483647</LeadHighLimit>
         <LeadLowLimit>268435456</LeadLowLimit>
         <LeadID>V3</LeadID>
         <LeadOffsetFirstSample>0</LeadOffsetFirstSample>
         <FirstSampleBaseline>0</FirstSampleBaseline>
         <LeadSampleSize>2</LeadSampleSize>
         <LeadOff>FALSE</LeadOff>
         <BaselineSway>FALSE</BaselineSway>
         <ExcessiveACNoise>FALSE</ExcessiveACNoise>
         <MuscleNoise>FALSE</MuscleNoise>
         <LeadDataCRC32>2709162483</LeadDataCRC32>
         <WaveFormData>
AgACAAIAAgADAAQABQAGAAYABgAIAAgACAAIAAgACAAIAAgACAAIAAcACAAJAAoADQAN
AAwACgAKAAsADQAOAA0ADQANAAsACAAHAAcACAAIAAcABwAHAAUABAABAAAAAAAAAAAA
//8BAP/////+//7//v/+//7//v/+//7//v/+//7//f/9//3//f/9//3//f/9//3//f/9
//3//f/9//3//f/9//3//v/+//7//v8AAAEABgAIAAoACgAGAAAA+P/z//P/8v/o/9r/
0f/T/9b/3f/t/wUAFgAfACEAHwAYABgALwBXAHkAhQB/AGoAXgBjAHAAgwCTAJwApgC0
ALYAsgCxAK4AqACfAJIAhgB8AHEAXgBNAEEANwArACAAGAAMAAAA8//t/+z/8f/1//j/
+v/6//v/+//9////AAAAAAAAAQABAAEAAQABAP//////////////////AAAAAAAAAAAA
AAAAAAAAAAAAAAAAAAAAAAAAAAAAAAAAAAAAAAABAAEAAQABAAEAAQAAAAAAAQABAAEA
AQABAAEAAQABAAEAAQABAAEAAQABAAEAAQABAAEA///////////////////////////+
//3/+//7//v/+//4//j/+P/3//f/9//2//b/8//z//P/8v/z//L/8v/y//D/8P/w/+7/
8P/w//D/8P/w//D/7//v/+//8P/w//D/8P/y//L/8v/z//T/9P/1//b/9v/3//j/+P/5
//r/+//8//z//P/9/wEAAQABAAEABAAEAAUABQAGAAYABgAHAAcABwAIAAgACAAIAAkA
CQALAAsACwAMAAwADAAMAAwADAAMAAwADAAKAAoACgAKAAoACgAKAAoACgAKAAoACgAK
AAoACgAKAAoACQAJAAkABwAHAAcABwAHAAcABgAGAAYABgAGAAUABQADAAMAAwADAAMA
AwACAAIAAQABAAEAAwACAAIAAgACAAEAAAAAAAAAAAAAAP///////////////////v/+
/wAAAAAAAAAAAAAAAAAAAAAAAAAAAAAAAAAAAAAAAAAAAAAAAAAAAAAAAAAAAAAAAAAA
AAAAAAAAAAAAAAAAAAAAAAAAAAAAAP7////////////////////+//7//v////7//v//
/////f/+//7////9//3//f/+/wAAAAAAAAAAAgACAAQABAAEAAQABAAEAAQABAAEAAQA
BQAGAAcACAAJAAkACAAGAAYABwAJAAoACQAJAAkABwAEAAMAAwAEAAQAAwADAAMAAQAA
AP3//P/8//z//P/7//v/+f/5//j/+P/4//j/+P/4//j/+P/4//j/+P/3//f/9//3//f/
9//3//f/9//3//f/9//3//f/9//3//f/9//4//j/+P/4//z///8AAAIAAgACAP7/9v/u
/+3/6//m/9r/yv/F/8f/zP/V/+f//f8KABMAFQARAAoADgAvAFsAdQB9AHMAXABUAF8A
cACFAJMAnACqALIAsgCuAKsApgCcAI8AggB2AGwAWwBEADUALQAhABUADAAEAPr/8v/p
/+X/5v/p/+3/8P/y//L/8//z//X/9//4//j/+P/5//v/+//7//v/+f/5//n/+f/5//n/
+f/6//r/+v/6//r/+v/6//r/+v/6//r/+v/6//r/+v/6//r/+v/6//v/+//7//v/+//7
//r/+v/7//v/+//7//v/+//7//v/+//7//v/+//7//v/+//7//v/+//7//v/+//7//n/
+f/5//n/+f/5//j/9//1//X/9f/1//T/9P/0//P/8//z//L/8v/x//H/8f/w/+//7v/u
/+7/7v/u/+7/7P/s/+z/7P/s/+z/7P/r/+v/6//s/+z/7P/u//D/8P/w//H/8v/y//P/
9P/0//X/9v/2//f/+P/5//r/+v/6//v//f/9//3//f8AAAAAAQABAAQABAAEAAUABQAF
AAYABgAGAAYABwAHAAcABwAHAAgACAAIAAgACAAIAAgACAAIAAgACAAIAAgACAAIAAgA
CAAGAAYABgAGAAYABgAGAAYABgAFAAUABQADAAMAAwADAAMAAwACAAIAAAAAAAAA//8B
AP////////3//f/9//z//P/7//v/+//7//r/+v/6//z/+//6//r/+v/6//r/+f/5//n/
+f/5//n/+f/4//j/+P/4//j/+P/4//j/+P/4//r/+v/6//r/+v/6//r/+v/6//r/+v/6
//j/+P/4//j/+v/6//r/+v/6//r/+v/6//r/+v/6//r/+P/5//n/+f/5//r//P/8//z/
/P/8//z//v/+/wAAAAAAAAAAAAAAAAAAAAD//wAAAQACAAUABQAEAAIAAgADAAUABgAH
AAcABwAFAAIAAQABAAIAAAD////////9//z/+f/4//j/+P/4//f/9//1//X/9P/0//T/
9P/0//L/8v/y//L/9P/0//P/8//z//P/8//z//P/8//z//P/8//z//P/8//z//P/8//z
//T/9P/0//T/9v/3//r//v8AAAAA/P/4/+7/5//j/+L/3v/S/8P/v//E/8v/1//r/wQA
GQAlACsAJAAYABMAKwBZAHsAgQBwAFAAPwBIAFkAawB2AHoAggCMAI4AjQCQAIwAfwBy
AGYAWABNADoAIwAPAP//7//m/+L/4P/e/9v/2//g/+X/5//q/+z/7v/t/+//8f/z//T/
9P/0//X/9f/1//X/9f/1//X/9f/1//X/9f/1//b/9v/2//b/9v/2//b/9v/2//b/9v/2
//b/+P/4//j/+P/4//j/+f/5//f/9//3//f/+P/4//n/+f/5//n/+f/5//n/+f/5//n/
+f/5//n/+f/5//n/+f/5//n/+f/5//n/+f/5//n/+f/5//n/+P/3//n/+f/5//n/+P/4
//j/9//3//f/9v/2//X/9f/1//T/9f/0//T/9P/0//T/9P/y//L/8v/y//L/8v/y//H/
8f/y//T/9f/2//T/9v/2//b/9//4//j/+f/4//j/+f/6//j/+f/6//v//P/8//z//f//
/////////wIAAgADAAMABAAEAAQABQAFAAUABgAGAAYABgAHAAcABwAHAAcACAAIAAgA
CAAIAAgACAAIAAgACAAIAAgACAAIAAgACAAIAAgACAAIAAgACAAIAAgACAAIAAcABwAH
AAcABwAHAAcABwAHAAYABgAGAAYABgAFAAUAAwADAAMAAwADAAMAAgACAAEAAQABAAEA
AAAAAAAAAAD///7//v/+//7//v/9//3//f/9//3//f/9//z//P/8//z//P/8//z//P/8
//z//P/8//z//P/+//7//v/+//z//P/8//z//P/8//z//P/+//7//v/+//7//v/+//7/
/v/+//7/AAACAAIAAgACAAQABAAGAAYABgAGAAYABgAGAAYABgAGAAcACAAJAAoACwAL
AAoACAAIAAkACwAMAA0ADQANAAsACAAHAAcACAAIAAcABwAHAAUABAABAAAAAAAAAAAA
//////3//f/8//z//P/8//z//P/8//z//P/8//z/+//7//v/+//7//v/+//7//v/+//7
//v/+//7//v/+//7//v//P/8//z//P/+////AgAEAAgABgAEAAAA+P/v/+v/7P/q/+D/
0f/J/87/1//j//X/EAAnADkAQQA8ADIAJQAxAF0AgQCJAHwAWgBBAEIAUQBlAHQAfACE
AJAAmACZAJoAmgCPAIAAcgBkAFUAQgAlAAkA+f/v/+j/5P/i/+D/3//j/+j/6//r/+7/
8v/y//X/9//5//n/+v/6//r/+//7//v/+//7//v/+//7//v/+//7//v//P/8//z//P/8
//z//P/8//z//P/8//z//P/8//z//P/8//z//P/9//3//f/9//3//f/8//z//f/9////
///////////////////////////////////////////////////////////////////+
//3////////////+//7//v/9//3//f/8//z/+//7//v/+v/7//r/+v/6//j/+P/4//b/
+P/4//j/+P/4//j/9//3//f/+P/4//j/+P/6//r/+v/5//r/+v/7//z//P/9//7//v//
/wAAAQAAAAAAAAABAAMAAwADAAMABAAEAAUABQAGAAYABgAHAAcABwAIAAgABgAGAAcA
BwAHAAcABwAIAAgACAAIAAgACAAIAAgACAAIAAgACAAIAAoACgAKAAoACgAKAAoACgAI
AAgACAAIAAoACQAJAAkABwAHAAcABwAHAAcABgAGAAgACAAIAAcABwAFAAUABQAFAAUA
BQAEAAQAAwADAAMAAQAAAAAAAAAAAP///v/+//7//v/+//3//f/9//3//f/9//3//P/8
//z//P/8//z//P/8//z//P/8//z//P/8//z//P/8//z//P/8//z//P/8//z//P/8//7/
/v/+//7//v/+//7//v/8//z//P/8//z//f/9//3//f/9//3//f/+//7//v8AAAAAAAAA
AAIAAgAEAAQABAAEAAQABAAEAAQABAAEAAUABgAHAAgACQAJAAgABgAGAAcACQAKAAsA
CwALAAkABgAFAAUABgAGAAUABQAFAAMAAgD///7//v/+//7//f/9//v/+//6//r/+v/6
//r/+v/6//r/+v/6//r/+f/5//n/+f/5//n/+f/5//n/+f/5//n/+f/5//n/+f/5//n/
+v/6//r/+v/8////AgAEAAQABAACAPz/8v/t/+v/7P/m/9j/zf/N/9T/2//r/wMAHAAv
ADcANwAwACYAKQBLAHMAhQB/AGoATgBJAFQAaQB7AIQAiACQAJoAnACdAKAAnACPAIAA
dgBqAF8ASgAtABcABwD7//L/7P/o/+T/4f/j/+j/7f/v//L/9P/2//f/+f/7//v/+v/6
//r/+//7//v/+//7//v/+//7//v/+//7//v//P/8//z//P/8//z//P/8//z//P/8//z/
/P/8//z//P/8//z//P/9//3//f/9//3//f/8//z//f/9//3//f/9//3//f/9//3//f/9
//3//f/9//3//f/9//3//f/9//3//f/9//3//f/9//3//f/8//v/+//7//v/+//6//r/
+v/5//n/+f/4//j/+f/5//n/+P/3//b/9v/2//b/9v/2//T/9P/0//T/9P/0//T/8//z
//X/9v/2//b/9v/4//j/+P/3//j/+P/5//r/+v/7//z//P/9//7///8AAAAAAAABAAMA
AwADAAMABAAEAAUABQAGAAYABgAHAAcABwAIAAgABgAGAAcABwAHAAcABwAIAAgACAAI
AAgACAAIAAgACAAIAAgACAAIAAgACAAIAAgACAAIAAgACAAIAAgACAAIAAYABQAFAAUA
BQAFAAUABQAHAAcABgAGAAYABgAGAAUABQADAAMAAwADAAMAAwACAAAA////////AQAA
AAAAAAAAAP///v/+//7//v/+//3/+//7//v/+//9//3//P/8//z//P/8//z//P/8//z/
/P/6//r/+v/6//r/+v/6//r/+v/6//r/+v/6//r/+v/6//r/+v/6//r/+v/6//r/+v/6
//r/+v/6//r/+//7//v/+//7//v/+//6//r//P/8//7//v/+//7/AAAAAAIAAgAAAAAA
AAAAAAIAAgACAAIAAwAEAAUABgAHAAcABgAEAAIAAwAFAAYABwAHAAcABQACAAEAAQAC
AAIAAQABAAEA///+//v/+v/6//r/+v/5//n/9//3//b/9v/2//b/9v/2//b/9v/2//b/
9v/1//X/9f/1//X/9f/1//X/9f/1//X/9f/1//X/9f/1//X/9f/2//b/9v/2//j/+//8
/wAAAgAAAP7/+P/w/+n/6f/o/+L/1v/J/8X/zP/T/+H/9/8OAB0AIwAhABwAGAAjAEkA
cQCFAIUAcgBeAFsAaAB5AIsAlgCcAKYArgCqAKcAqgCmAJkAjgCCAHYAawBYAEUANwAr
AB0AEgAIAPz/8v/n/+H/5P/p/+v/7v/w//D/8//1//X/9//2//b/9v/3//f/9//3//f/
9//3//f/9//3//f/9//4//j/+P/4//j/9v/2//b/9v/4//j/+P/4//j/+P/4//j/+P/4
//n/+f/5//n/+f/5//j/+P/5//n/+f/5//n/+f/5//n/+f/5//n/+f/5//n/+f/5//n/
+f/3//f/9//3//f/9//3//f/9//3//b/9f/1//X/9f/1//T/9P/0//P/8f/x//D/8P/v
/+//7//u/+3/7P/s/+z/7P/s/+z/6v/q/+r/6v/q/+j/6P/n/+f/6f/q/+r/6v/s/+7/
7v/u/+3/7v/u/+//8P/w//H/8v/0//X/9v/3//j/+P/4//n//f/9//3//f/+//7/////
/wAAAAAAAAEAAQABAAIAAgACAAIAAwADAAMAAwADAAQABAAEAAQABAAEAAQABAAEAAQA
BAAEAAQABAAEAAQABAAEAAQABAAEAAQABAAEAAQAAgABAAEAAQABAAEAAQABAAEAAQAA
AAAAAAAAAAAA//////3//f/9//3//f/9//z//P/7//v/+//7//r/+v/6//r/+f/4//j/
+v/6//r/+f/5//n/+f/5//n/+f/4//j/+P/4//j/+P/2//b/9v/2//j/+P/4//j/9v/2
//b/9v/2//b/9v/2//b/9v/2//b/9v/2//b/9v/2//b/9v/2//b/9v/2//b/9v/3//f/
9//3//f/9//3//b/9v/2//f/+P/4//n/+v/6//r/+v/6//r/+v/8//z//P/8//z//P/+
//7//v/+//3//v///wAAAwADAAIAAAAAAAEAAwAEAAMAAwADAAEA/v/9//3//v/+//3/
/f/9//v/+v/3//b/9v/2//b/9f/1//P/8//y//L/8v/y//L/8v/y//L/8v/y//L/8f/x
//H/8f/x//H/8//z//P/8//x//H/8f/x//P/8//z//P/9P/0//T/9P/2//f/+v/8//7/
/P/8//T/7P/n/+f/4v/a/8z/v/+//8T/yf/X/+//AgAPABUAEwAOAAoAGQBDAGkAfQB7
AGgAVABTAGIAdwCJAJIAnACmAKoAqAClAKQAmgCPAIIAdgBqAF8ASgA3AC0AIwAVAAoA
AgD2/+7/5f/f/+D/4//n/+j/7P/u/+//7//v//H/8v/y//L/8//z//P/8//z//P/8//z
//P/8//z//P/9P/0//T/9P/0//T/9P/0//T/9v/2//b/9v/2//b/9v/2//T/9P/1//X/
9//3//f/9//2//b/9//3//f/9//3//f/9//3//f/9//1//X/9f/1//X/9f/1//X/9f/1
//X/9f/1//X/9f/1//X/9f/0//P/8f/x//H/8f/w//D/8P/v/+//7//u/+7/7f/t/+3/
7P/r/+r/6v/q/+j/6P/o/+b/5v/m/+b/5v/o/+j/5//n/+f/6P/o/+j/6P/q/+r/6v/r
/+z/7P/t/+7/7v/v//D/8P/x//L/8//0//T/9P/1//f/9//3//f/+P/4//n/+f/8//z/
/P/9//3//f/+//7/AAAAAAEAAQABAAEAAQACAAAAAAAAAAAAAgACAAIAAgACAAIAAgAC
AAIAAgACAAIAAgACAAIAAgAAAAAAAAAAAAAA/////////////////////////v/+//7/
/v/+//3//f/7//v/+//7//v/+//6//r/+f/5//n/+f/4//j/+P/6//n/+P/4//j/+P/4
//f/9//3//f/9//3//f/9v/2//b/9v/2//b/9v/2//b/9v/0//T/9P/0//b/9v/2//b/
9v/2//b/9v/2//b/9v/2//b/9v/2//b/9v/2//b/9v/4//j/+P/4//j/+v/6//r/+v/8
//z//v/+//7//v/+//7//v/+//7//v///wAAAQACAAMAAwACAAAAAAABAAMABAAFAAUA
BQADAAAA/////wAAAAD////////9//z/+f/4//j/+P/4//f/9//1//X/9P/0//T/9P/0
//T/9P/0//T/9P/0//P/8//z//P/8//z//P/8//z//P/8//z//P/8//z//P/8//z//T/
9P/0//T/9v/3//r//P/8//z/+P/y/+j/4//h/+L/3P/O/8H/v//I/9H/3//3/xAAIwAt
AC8AJgAaABsAPwBtAIMAfwBoAEgAPwBMAF8AcQB6AHwAhACOAJAAkQCSAIoAfQBuAGAA
VABFADAAFQABAPH/5f/g/97/3P/Y/9n/3f/i/+X/5//o/+r/7P/v//H/8//z//T/9P/0
//X/8//z//P/8//z//P/8//z//P/8//z//T/9P/0//T/9P/0//T/9P/0//T/9P/0//T/
9v/2//b/9v/0//T/9f/1//X/9f/1//X/9v/2//f/9//3//f/9//3//f/9//3//f/9//3
//f/9//3//f/9//3//X/9f/1//X/9f/1//X/9f/1//X/9P/z//X/9f/1//X/9P/0//T/
8//z//P/8v/y//H/8f/x//D/8f/w//D/8P/w//D/8P/u/+z/7P/s/+z/7v/u/+3/7f/t
/+7/7v/u/+7/8P/w//D/7//w//D/8f/y//L/8//0//T/9f/2//f/+P/4//j/+f/7//v/
+//7//z//P/9//3//v/+//7/////////AAAAAAAAAAABAAEA////////AAAAAAAAAAAA
AAIAAgACAAIAAgACAAIAAgACAAIAAgACAAIAAgACAAIAAgACAAIAAgACAAEAAQABAAEA
AQABAAEAAQABAAAAAAAAAAAAAAD//////f/9//3//f/9//3//P/8//v/+//7//v/+v/6
//r/+P/3//b/9v/2//b/9v/1//X/9f/1//X/9f/1//T/9P/0//T/9P/0//L/8v/y//L/
9P/0//T/9P/0//T/9P/0//T/9P/0//T/9P/0//T/9P/y//L/8v/y//T/9P/0//T/9P/0
//T/9v/4//j/+P/4//r/+v/8//z//P/8//z//P/6//r/+v/6//v//P/9//7/AQABAAAA
/v/8//3///8AAAEAAQABAP///P/7//v//P/8//v/+//7//v/+v/3//b/9P/0//T/8//1
//P/8//y//D/8P/w//D/8v/y//L/8v/y//L/8f/x//H/8f/x//H/8f/x//H/8f/x//H/
8f/x//H/8f/x//H/8v/y//L/8v/y//P/9v/6//z//P/6//b/8P/n/+H/4v/i/9r/y//B
/8T/y//X/+f/AAAZACsANQA0ACoAHwAlAE0AdQCBAHgAWgA/ADoASwBfAG4AdgB8AIgA
kgCTAJQAlgCNAH4AcABiAFUARAApAAsA9//r/+T/4P/c/9r/1//X/9z/4f/j/+b/6P/q
/+3/7//x//H/8v/y//L/8//z//P/8//z//P/8//z//P/8//z//P/9P/0//T/9P/0//T/
9P/0//T/8v/y//L/8v/y//L/8v/y//T/9P/1//X/8//z//P/8//0//T/9f/1//X/9f/1
//X/9f/1//X/9f/1//X/9f/1//f/9//3//f/9f/1//X/9f/1//X/9f/1//X/9f/0//P/
8//z//P/8//y//L/8v/x//P/8//y//L/8f/x//H/8P/v/+7/7v/u/+7/7v/u/+z/7P/s
/+z/7P/s/+z/6//r/+v/7P/s/+z/7P/u/+7/7v/v//D/8P/x//D/8P/x//L/8v/z//T/
9f/2//b/9v/3//v/+//7//v//P/8//3//f/+//7//v////3//f/+//7//v/+////////
//////8AAAAAAAAAAAAAAAAAAAAAAAAAAAAAAAAAAAAAAAAAAAAAAAAAAAAAAAAAAAAA
AAAAAAAA/////////////////////////v/+//7//v/+//3//f/7//v/+//7//v/+//6
//r/+f/5//n/+f/4//j/+P/4//f/9v/2//T/9P/0//P/8//z//P/8//z//P/8v/y//T/
9P/0//T/9P/0//T/9P/y//L/8v/y//L/8v/y//L/9P/0//T/9P/0//T/9P/0//T/9P/0
//T/9P/0//T/9P/0//T/9P/0//L/8//z//P/9f/1//X/9v/2//b/9v/2//j/+P/6//r/
+v/6//r/+v/6//r/+v/6//v//P/9//7///////7//P/8//3///8AAAEAAQABAP///P/7
//v//P/8//v/+//7//n/+P/1//T/9P/0//T/8//z//H/8f/w//D/8P/w//D/8P/w//D/
8P/w//D/7//v/+//7//v/+//7//v/+//7//v/+//7//v/+//7//v/+//8P/w//D/8P/y
//X/9v/6//r/+v/2//L/6P/f/9//4P/c/87/wf/B/8j/0f/f//f/EAAjAC8ALwAmAB4A
HwA9AGcAfQB3AGAARgA/AEwAYQBzAHoAfgCKAJQAlgCXAJoAlACHAHwAbgBiAFcARAAp
ABEA///z/+r/5v/g/9r/2f/b/+D/5f/n/+j/6v/s/+3/8f/z//P/8v/y//L/8//1//X/
9f/1//P/8//z//P/8//z//P/9P/0//T/9P/0//T/9P/0//T/9P/0//T/9P/0//T/9P/0
//T/9P/1//X/9f/1//X/9f/2//b/9//3//f/9//3//f/9//3//f/9//3//f/9//3//X/
9f/1//X/9f/1//X/9f/1//X/9f/1//X/9f/0//P/8//z//P/8//y//L/8v/x//H/8f/w
//D/7//v/+//7v/t/+z/7P/s/+z/7P/s/+r/6P/o/+j/6P/q/+r/6f/p/+n/6v/q/+r/
6v/s/+z/7P/t/+7/7v/v//D/8P/x//L/9P/1//b/9//2//b/9v/3//n/+f/5//n/+v/6
//v/+//8//z//P/9//3//f/+//7//v/+//////////////8AAAAAAAAAAAAA/v/+//7/
/v8AAAAAAAAAAAAAAAAAAAAAAAAAAAAAAAAAAAAAAAAAAAAA/////////f/9//3//f/9
//3//P/8//z//P/8//v//f/7//v/+//5//n/+f/4//r/+f/5//n/9//2//b/9v/4//f/
9v/2//b/9v/2//X/9f/1//X/9f/1//X/9P/0//T/9P/0//T/9P/0//T/9P/0//T/9P/0
//T/9P/0//T/9P/0//T/9P/0//T/9P/0//T/9P/0//T/9P/0//T/9P/0//T/9P/0//L/
8//z//P/8//z//P/8//0//T/9v/2//b/9v/2//b/+P/4//r/+v/6//r/+v/6//r/+v/6
//r/+//8//3//v///////v/8//7///8BAAIAAQABAAEA///8//v/+//8//z/+//7//v/
+f/4//X/9P/0//T/9P/z//P/8f/x//D/8P/w//D/8P/w//D/8P/w//D/8P/v/+//8f/x
//H/8f/x//H/8f/x//H/8f/x//H/7//v/+//7//y//L/8v/y//L/9f/4//r/+v/6//j/
8P/o/+P/4//i/9r/zP/D/8X/yP/R/+H/+f8OABkAHQAZABIAEAAlAE0AcQB/AHcAYgBS
AFUAZgB5AIcAjgCUAJ4AogCgAJ8AngCYAI0AgAB0AGwAYQBOADsALQAfABEABgD8//L/
5v/f/93/4P/l/+n/6v/s/+z/7f/v//H/8//y//L/8v/z//P/8//z//P/8//z//P/8//z
//P/8//0//T/9P/0//T/9P/0//T/9P/0//T/9P/0//T/9P/0//T/9P/0//X/9f/1//X/
9f/1//T/9P/1//X/9//3//f/9//1//X/9f/1//X/9f/1//X/9f/1//X/9f/1//X/9f/1
//X/9f/1//X/9f/1//T/8//x//H/8f/x//D/8P/w/+//7//v/+7/7v/t/+3/7f/s/+v/
6v/q/+r/6v/q/+r/6P/o/+j/6P/o/+j/6P/n/+f/6f/q/+r/6v/o/+r/6v/q/+v/7P/s
/+3/7v/u/+//8P/w//H/8v/z//T/9P/0//X/9//3//f/9//6//r/+//7//z//P/8//3/
/f/9//7//v/+//7//////////////wAA/v/+//7//v8AAAAAAAAAAAAAAAAAAAAAAAAA
AAAAAAAAAAAAAAAAAAAAAAAAAAAAAAD///////////////////3//f/8//z//P/8//z/
+//7//n/+f/5//n/+f/5//j/+P/3//f/9//5//j/+P/4//j/9//2//b/9v/2//b/9f/1
//X/9f/1//X/9f/0//T/9v/2//b/9v/2//b/9v/2//b/9v/2//b/9v/2//b/9v/0//T/
9P/0//T/9P/0//T/9P/0//T/9P/0//T/9P/0//T/9P/0//T/9P/1//X/9f/2//b/9v/2
//b/+P/4//r/+v/8//z//P/8//r/+v/6//r/+//8//3//v///////v/8//z//f///wAA
AQABAAEA///+//3//f/+//z/+//7//v/+f/4//X/9P/0//T/9P/z//X/8//z//L/8P/w
//D/8P/w//D/8P/w//D/8P/v/+//7//v/+//7//x//H/8f/x//H/8f/x//H/8f/x//H/
8f/w//D/8P/w//L/8//2//j//P/8//j/9P/q/+P/3//g/9z/0v/F/73/xP/L/9f/6/8E
ABkAJwArACYAHAAXAC0AVwBzAHkAaABOAD8ARgBZAG8AfACAAIYAkACWAJUAmACWAIsA
fgByAGYAWwBMADMAFwAFAPf/7v/m/+L/3P/X/9n/3P/h/+P/5v/o/+j/6//t/+//7//u
/+7/7v/v/+//7//v/+//7//v/+//7//v/+//7//w//D/8P/w//D/8P/w//D/8P/w//D/
8P/w//D/8P/w//D/8P/w//H/8f/x//H/8f/x//D/8P/x//H/8f/x//H/8f/x//H/8f/x
//H/8f/x//H/8f/x//H/8f/x//H/8f/x/+//7//v/+//7//v/+7/7f/t/+3/7f/t/+z/
7P/s/+v/7f/t/+z/7P/r/+v/6//q/+v/6v/q/+r/6P/o/+j/5v/m/+b/5v/m/+b/5v/l
/+X/5//o/+j/6P/m/+j/6P/o/+n/6v/q/+v/7P/s/+3/7v/u/+//8P/x//L/8v/y//P/
9f/1//X/9f/2//b/9//3//j/+P/4//n/+f/5//r/+v/4//j/+f/5//v/+//7//z/+v/6
//r/+v/6//r/+v/6//z//P/8//z//P/8//z//P/8//z//P/8//z//P/8//z//P/7//v/
+//5/w==
         </WaveFormData>
      </LeadData>
      <LeadData>
         <LeadByteCountTotal>10000</LeadByteCountTotal>
         <LeadTimeOffset>0</LeadTimeOffset>
         <LeadSampleCountTotal>5000</LeadSampleCountTotal>
         <LeadAmplitudeUnitsPerBit>4.88</LeadAmplitudeUnitsPerBit>
         <LeadAmplitudeUnits>��V</LeadAmplitudeUnits>
         <LeadHighLimit>2147483647</LeadHighLimit>
         <LeadLowLimit>268435456</LeadLowLimit>
         <LeadID>V4</LeadID>
         <LeadOffsetFirstSample>0</LeadOffsetFirstSample>
         <FirstSampleBaseline>0</FirstSampleBaseline>
         <LeadSampleSize>2</LeadSampleSize>
         <LeadOff>FALSE</LeadOff>
         <BaselineSway>FALSE</BaselineSway>
         <ExcessiveACNoise>FALSE</ExcessiveACNoise>
         <MuscleNoise>FALSE</MuscleNoise>
         <LeadDataCRC32>131204843</LeadDataCRC32>
         <WaveFormData>
CAAIAAgACAAKAAoACgAKAAwADQAOAA4ADQANAA0ADQANAA0ADQANAA0ADwAQABEAEgAS
ABIAEQARABEAEwATABUAFQAVABMADgANAA0ADgAOAA0ADQANAAsACAAGAAUABwAHAAcA
BwAFAAQABAADAAMAAwADAAMAAwADAAMAAwADAAMAAwACAAIAAgACAAIAAgACAAIAAgAB
AAEAAQABAAMAAwADAAMAAQACAAIAAgAEAAUACAAIAAgACAAIAAQA//8DAAwAEwATAA0A
CwATAB4AKAA7AFgAcQCDAIgAigCIAIgAlgCvALQAngB2AEgAKQAcABkAHwAkACgALgA5
AD0APwBCAEUARQBBAD4AOAAyAC0AIwAZABUADgAFAAEA/P/0/+7/5v/l/+b/6v/t//D/
8//0//b/+P/8//z//P/8//z//f/9//7//v/+//7//v/+////////////////////////
////////////////////////////AAAAAP7//v/+//7//v/+//7//v/+//7//v/+/wAA
AAAAAAAAAQABAAEAAQABAAIAAgACAAIAAgACAAMAAQABAAEAAgACAAIAAwADAAUABQAG
AAYABQAFAAYABgAHAAcACAAJAAgACQAKAAoACQAJAAoACgANAA0ADQANAA4ADwAPAA8A
DwAQABAAEQARABEAEgASABAAEAAQABAAEgASABIAEgASABEAEQARABEAEAAQABAADwAP
AA8ADgAOAA4ADQANAA0ADQANAA0ADQANAA0ADQANAA0ADQANAAwADAAMAAwACgAKAAoA
CgAMAAsACwALAAsACwALAAsACwALAAsACwAJAAkACQAJAAkACQAIAAgACAAIAAgACAAI
AAcABwAHAAcABwAHAAcABwAHAAcABgAGAAYABgAGAAUABQAFAAUABQAFAAQABAAEAAQA
AwADAAUABQAFAAUABAAEAAQABAAEAAQABAAEAAQABAAEAAQABAAEAAQAAwACAAIAAgAC
AAQABAAEAAQABAAEAAQABAAEAAQABAAEAAIAAgACAAIAAgACAAIAAgACAAIAAgACAAAA
AQABAAEA//////////8BAAEAAQABAP//////////////////AAD+//7//v////3//f/+
//7/////////AAAAAP7//v8AAAIAAgACAAIAAgADAAQABAADAAMAAwADAAMAAwADAAMA
AwAFAAYABwAIAAgACAAHAAcABwAJAAkACQAJAAkABwAEAAMAAwAEAAQAAwADAAMAAwAA
AP7//f/7//v/+//7//n/+P/4//f/9//3//f/9//3//f/9//3//X/9f/1//T/9v/2//b/
9v/0//T/9P/0//X/9f/1//X/9f/1//X/9f/1//b/9v/2//j/+f/6//r/+v/6//j/8v/x
//f/AAAFAAEA+f/3/wMADgAaADEATgBnAHUAdgB2AHQAdgCMAKcApgCKAF4AMAAVAAwA
DQATABwAIAAmAC8AMQAxADYANQAxAC8ALAAmACAAFQAJAAMA/f/2/+//6f/k/+D/3P/W
/9X/2P/c/9//4v/l/+b/6P/o/+r/7P/u/+7/7v/v/+//8P/w//D/8P/w//D/8f/v/+//
7//v/+//7//v/+//7//v/+//7//v/+//7//v/+//7//w//D/8P/w//D/8P/w//D/8P/w
//D/8P/w//D/8v/y//L/8v/x//H/8f/x//H/8v/y//L/8v/y//L/8//z//P/8//0//T/
9P/1//X/9f/1//b/9v/3//f/+P/4//n/+f/6//v/+v/7//z//P/9//3//v/+////////
////AAABAAEAAQADAAQABAAFAAUABQAGAAYABgAGAAYABgAGAAYABgAGAAYABQAFAAUA
BQAEAAQABAADAAMAAwACAAIAAgABAAEAAQABAAEAAQABAAEAAQABAAEAAQABAAEAAAAA
AAAAAAAAAAAAAAAAAAAA////////AQABAAEAAQABAAEAAQABAP//////////AQABAAAA
AAD+//7//v/+/wAA/////////f/9//3//f/9//3//f/8//z//P/8//z/+//7//v/+//7
//v/+v/6//r/+v/5//n/9//3//f/9//4//j/+P/4//j/+P/4//j/9v/2//b/9v/4//j/
+P/3//b/9v/2//b/9v/2//b/9v/2//b/9v/2//b/9v/2//b/9P/0//T/9P/0//T/9P/0
//T/9P/0//T/9P/1//X/9f/1//X/9f/1//X/9f/1//X/9f/1//X/9f/1//T/9v/2//b/
9v/4//n/+v/6//v/+//7//v/+//7//v/+//7//3//v///wIAAgACAAEA/////wEAAQAD
AAMAAwABAP7//f/9//7//P/7//v/+//7//j/9v/1//P/8//z//P/8f/w//D/7//v/+//
7//v/+//7//v/+//7//v/+//7v/u/+7/7v/u/+7/7v/u/+7/7f/t/+3/7f/t/+3/7f/t
/+3/7v/u/+7/8P/x//L/9P/2//T/8v/u/+n/5f/q//P/+f/3//H/8//+/w4AHQA0AFEA
bwCGAI4AjgCIAIQAkwCwALYAmABmACsABAD3//X//v8EAAYACwAVABkAGgAfACEAHwAa
ABYAEgALAAEA8//n/+D/1//R/87/zv/O/8z/z//S/9b/2f/c/9//4P/i/+T/5v/o/+r/
6v/q/+v/6//s/+z/7P/s/+z/7P/t/+3/7f/t/+3/7f/t/+3/7f/r/+v/6//r/+3/7f/t
/+3/7f/t/+7/7v/u/+7/7v/u/+7/7v/u/+7/7v/u/+7/7v/u/+7/7v/u/+//7//v/+//
7//w//D/8P/w//D/8P/x//H/8f/x//L/8v/y//P/8//1//X/9v/2//f/9//4//j/+f/5
//r/+//8//3//v/+//////8AAAAAAQABAAEAAQAEAAUABQAFAAUABgAGAAcABwAHAAgA
CAAJAAoACwAMAAoACgAKAAoACgAJAAkACQAJAAgACAAIAAcABwAHAAYABgAGAAUABQAD
AAMAAwADAAUABQAFAAUAAwADAAMAAwAEAAQABAAEAAQABAAEAAQABAADAAMAAwAFAAUA
BQAFAAUABQAFAAUABQAFAAUABQAFAAUABAAEAAQABAAEAAQABAADAAMAAwADAAMAAwAD
AAEAAQABAAAAAAAAAAAAAAD////////////////+//7//v/+//3//f/9//3//f/9//7/
/v/+//7//P/8//z//P/+//7//v/+//z//P/8//v//P/8//z//P/8//z//P/8//z//P/8
//z//P/8//z//P/8//z//P/8//z//P/8//z//P/8//z//P/8//3//f/9//3//f/9//3/
/f/9/////v8AAAAAAAAAAAIAAwAEAAQABQAFAAUABQAFAAUABQAFAAUABwAIAAkACgAK
AAoACQAJAAkACwALAA0ADQANAAsACAAHAAcACAAIAAcABwAHAAUAAgAAAP//////////
///9//z//P/7//v/+//7//v/+//7//v/+//7//v/+//6//r/+v/6//r/+v/6//r/+v/7
//v/+//7//n/+f/5//n/+f/6//r/+v/8//3//v/+/wAA/v/8//j/8//t//L//f8DAAUA
AQD//wgAGgArAEAAXQB7AJYApACmAKIAmgCfALwAyACuAH4AQwASAP3/+/8CAAoADgAT
AB0AJQAoACsALwAtACoAJgAeABUACwD7/+v/4v/b/9f/1P/U/9T/1v/Z/97/4v/l/+j/
6//s/+7/8P/y//T/9P/0//T/9f/z//T/9P/0//T/9P/0//X/9f/1//X/9f/3//f/9//3
//f/9//3//f/9//3//f/9//3//f/+P/4//j/+P/4//j/+P/4//j/+P/4//j/+P/4//j/
+P/4//j/+//7//v/+//5//r/+v/6//z//P/8//3//f/9//3//v/+//7///////////8A
AAAAAQABAAIAAgADAAMABAAFAAYABwAIAAgACQAJAAoACgALAAsACwALAAwADQANAA0A
DQAOAA4ADwAPAA8AEAAQABAAEAAQABAAEAAQABAAEAAQAA8ADwAPAA0ADAAMAAwADQAN
AA0ADAAMAAwACwALAAkACQAJAAkACQAJAAkACQAJAAkACQAJAAgACAAIAAgACAAIAAgA
CAAIAAcABwAHAAcABwAHAAcACQAJAAkACQAHAAcABwAHAAcABwAGAAYACAAIAAgACAAI
AAcABwAHAAUABQAFAAUABQAFAAUABAAEAAQABAAEAAUABQAFAAUAAwADAAIAAgAEAAQA
AwADAAEAAQABAAEAAgACAAIAAgACAAIAAgACAAAAAAAAAAAAAAAAAAAA//8AAAAAAAAA
AAAAAAAAAAAAAAAAAAAAAAAAAAAAAAAAAAAAAAAAAAAAAAAAAAAAAAAAAAAAAAAAAAAA
AQABAAEAAQABAAEAAQABAAEAAQABAAEAAQABAAEAAQABAAEAAgACAAIAAgAEAAQABAAE
AAYABwAIAAgABwAHAAcABwAHAAcABwAHAAcACQAKAAsADAAMAAwACwALAAsADQANAA8A
DwAPAA0ACgAJAAkACgAKAAkACQAJAAcABAACAAEAAQABAAEAAQD///7//v/9//3//f/9
//3//f/9//3//f/9//3//f/8//z//P/8//z//P/8//z//P/7//v/+//7//3//f/9//3/
+//8//z//P/+/wEAAgACAAIAAgD+//r/9f/1//z/BwAJAAcAAwAJABYAJgA3AFIAcQCN
AJwAoACgAJoAnACxAMQAtgCOAFgAJwAOAAUACQASABgAGgAhACkALQAyADcANwAzAC4A
KgAkAB0AEwADAPf/7P/l/+H/4P/e/9z/3P/f/+T/6P/r/+7/8f/y//T/9v/2//j/+P/4
//j/+f/5//r/+v/6//r/+v/6//v/+//7//v/+//7//v/+//7//v/+//7//v/+//7//v/
+//7//v//P/8//z//P/8//z//P/8//z//P/8//z//P/8//7//v/+//7//f/9//3//f/9
//7//v/+//7//v/+////////////AAACAAIAAwADAAMAAwAEAAQABQAFAAYABgAHAAcA
CAAJAAgACQAKAAoACwALAAwADAAPAA8ADwAPABAAEQARABEAEQASABIAEwATABMAFAAU
ABQAFAAUABQAFAAUABQAFAAUABMAEwATABMAEgASABIAEQARABEAEAAQABAADwAPAA8A
DwAPAA8ADQANAA0ADQANAA0ADQANAAwADAAMAAwADAAMAAwADAAMAAsACwALAA0ADQAN
AA0ADQANAA0ADQANAA0ADQANAAsACwAKAAoACgAKAAoACgAKAAkACQAJAAkACQAJAAkA
CQAJAAkACAAIAAgACAAIAAcABwAHAAcABQAFAAQABAAGAAYABQAFAAMAAwADAAMABAAE
AAQABAAEAAQABAAEAAIAAgACAAIABAAEAAQAAwACAAIAAgACAAIAAgACAAIAAgACAAIA
AgACAAIAAgACAAIAAgACAAIAAgACAAIAAgACAAIAAgACAAAAAQABAAEAAQABAAEAAQAB
AAEAAQABAAEAAQABAAEAAQABAAEAAgAAAAAAAgACAAQABAAEAAQABAAFAAYABgAHAAcA
BwAHAAcABwAHAAcABwAJAAoACwAMAAwADAALAAsACwANAA0ADQANAA0ACwAKAAkACQAK
AAgABwAHAAcABwAEAAIAAQD//////////////v/+//3/+//7//v/+//7//v/+//7//v/
+//7//r/+v/6//r/+v/6//r/+v/6//n/+f/5//n/+f/5//n/+f/5//r/+v/6//z//f/8
//7/AAD+//z/+v/1//X//v8JAAsABwABAAUAEgAeAC8ASABlAH8AigCMAIwAjACSAKsA
vACuAIoAWgAvABoAEwAVABwAIAAiACsAMwAzADYAOwA9ADkANAAwACoAIwAZAA8ABwAA
APn/8f/s/+b/4P/c/9n/3P/g/+P/5v/p/+r/7P/u//D/8v/y//L/8v/z//P/9P/0//T/
9P/0//T/9f/z//P/8//z//X/9f/1//X/8//z//P/8//z//P/8//z//X/9f/2//b/9v/2
//b/9v/2//b/9v/2//b/9v/2//b/9v/2//b/9v/3//f/9//3//f/+P/4//j/+P/4//j/
+f/5//n/+f/6//j/+P/5//n/+f/5//r/+v/7//v//P/8//3//f/+////AAABAAIAAgAB
AAEAAgACAAMAAwADAAMABAAFAAUABQAFAAYABgAHAAcABwAIAAgACAAIAAgACAAIAAgA
CAAIAAgABwAHAAcABwAGAAYABgAFAAUABQAEAAYABgAFAAUAAwADAAMAAwADAAMAAwAD
AAEAAQABAAEAAgACAAIAAgACAAIAAgACAAIAAQABAAEAAQABAAEAAQD/////////////
//////////////7//v/+//7//v/+//7//f/9//3//f/9//3//f/9//3//f/8//z//P/8
//z/+//7//v/+//7//v/+v/6//z//P/7//v/+//7//v/+//6//r/+v/6//r/+v/6//r/
+P/4//j/+P/6//r/+v/5//j/+P/4//j/+P/4//j/+P/4//j/+P/4//j/+P/4//j/9v/2
//b/9v/2//b/9v/2//b/9v/2//b/9P/1//X/9f/1//X/9f/1//X/9f/1//X/9f/1//X/
9f/1//X/9f/2//b/9v/2//f/9f/1//b/+P/4//j/+P/4//j/+f/6//r/+f/5//n/+f/7
//v/+//7//n/+//8//3/AAAAAAAA////////AQABAAEAAQABAP///P/7//v//P/8//v/
+//7//n/9v/0//P/8//z//P/8//x//D/8P/v/+//7//v/+//7//v/+//7//v/+//7//u
/+7/7v/u/+7/7v/u/+7/7v/t/+3/7f/t/+3/7f/t/+3/7f/u/+7/7v/w//H/8v/0//T/
8v/y/+z/5//p//T/+//7//f/8f/1/wIAEAAfADoAVQBrAHYAeAB2AHQAfgCZAKoAnAB6
AEgAHwAKAAUABwAQABYAGAAhACcAJwAqAC0AKwApACYAIAAaABMABwD9//n/8v/r/+X/
4P/a/9T/0P/P/9D/0v/X/9r/3f/g/+D/4v/k/+T/5v/m/+b/5//n/+j/6P/o/+j/6P/o
/+n/6f/p/+n/6f/p/+n/6f/p/+n/6f/p/+n/5//n/+f/5//n/+f/6P/o/+j/6P/o/+j/
6v/q/+r/6v/q/+r/6v/q/+r/6v/q/+r/6//r/+v/6//r/+z/7P/s/+z/7P/s/+3/7f/t
/+3/7v/u/+7/7//v/+//7//w//D/8f/x//L/8v/x//H/8v/z//T/9f/2//b/9//3//j/
+P/5//n/+f/5//r/+//7//v/+//8//z//f/9//3//v/+//7//v/+//7//v/+//7//v/+
//3//f/9//3//P/8//z/+//7//v/+v/6//r/+f/5//n/+f/5//n/+f/5//n/+f/5//n/
+f/5//j/+P/4//j/+v/6//r/+v/6//n/+f/5//n/+f/5//n/+f/5//n/+f/5//n/+f/5
//n/+f/4//j/+P/4//j/+P/4//f/9//3//f/9//3//f/9//3//f/9v/2//b/9v/2//X/
9f/1//X/9f/1//T/9P/0//T/8//z//P/8//z//P/9P/0//T/9P/0//T/9P/0//T/9P/0
//T/9P/0//T/8//y//L/8v/y//D/8P/w//D/8v/y//L/8v/y//L/8v/y//L/8v/y//L/
8v/y//L/8v/y//L/8v/y//L/8//z//P/8//z//P/8//z//P/8//z//T/9v/2//b/9v/4
//n/+v/6//n/+f/5//n/+f/5//n/+f/5//v//P/9//7//v/+//3//////wEAAQABAAEA
AQD///7//f/9//7//P/7//v/+//7//j/9v/1//X/9f/1//X/8//y//L/8f/x//H/8f/x
/+//7//v/+//7//v/+//7v/u/+7/7v/u/+7/7v/u/+7/7f/t/+3/7f/v/+//7//v/+3/
7v/u/+7/8P/x//L/9P/0//L/7v/q/+X/5f/s//X/+f/3//P/9/8GABgAKwBEAGEAfwCS
AJYAlACOAI4ApQC+ALYAjgBWAB0A/P/1//f/AAAGAAgADwAXABsAHgAjACMAHQAaABYA
EAAHAPv/6//f/9b/z//N/8z/zP/M/8z/0f/W/9r/2//e/9//4v/k/+b/6P/o/+r/6v/q
/+v/6//s/+z/7P/s/+z/7P/t/+3/7f/t/+3/6//r/+v/6//r/+v/6//r/+v/6//r/+v/
7f/t/+7/7v/u/+7/7v/u/+7/7v/u/+7/7v/u/+7/7v/s/+z/7P/s/+3/7f/t/+3/7f/u
/+7/7v/w//D/8P/x//H/8f/x//L/8P/w//H/8f/z//P/9P/0//X/9f/2//b/9//3//j/
+f/4//n/+v/6//v/+//8//z//f/9//3//f/+////////////AAAAAAEAAQABAAIAAgAE
AAQABAAEAAIAAgACAAIAAgABAAEAAQABAAAAAAAAAP////////7//v/+//3//f/9//3/
/f/9//3//f/9//3/+//7//v/+//8//z//P/8//z//P/8//z//v/9//3//f/7//v/+//7
//v/+//7//v/+//7//v/+//9//3//P/8//z//P/8//z//P/7//v/+//7//v/+//7//n/
+f/5//j/+P/4//j/+P/5//n/+f/5//f/9//2//b/9v/2//X/9f/1//X/9f/1//T/9P/0
//T/9P/0//T/9P/y//L/8v/y//L/8v/y//H/8P/w//D/8P/y//L/8v/y//D/8P/w//D/
8v/y//L/8v/y//L/8v/y//L/8v/y//L/8v/y//L/8v/w//H/8f/x//H/8f/x//H/8f/z
//P/8v/0//T/9P/0//b/9//4//j/+f/5//n/+f/5//n/+f/5//f/+f/6//v//v/+//7/
/f/9//3//////wEAAQABAP///v/9//3//v/8//v/+//7//v/+P/2//X/8//z//P/8//z
//L/8v/x//H/8f/x//H/8f/x//H/8f/v/+//7//u/+7/7v/u/+7/8P/w//D/8P/v/+//
7//v/+//7//v/+//7//w//D/8P/w//H/8v/0//b/9v/0//D/6//l/+b/8f/5//v/9//1
//7/DgAdADIATQBtAIgAmACcAJgAkgCXALAAvgCsAIAARQASAPn/8//4/wIACAALABUA
HQAgACMAJwAnACIAHgAYABEABwD3/+f/3P/V/8//zv/O/8z/zv/P/9T/2P/b/97/4f/k
/+b/6P/q/+r/7P/s/+z/7f/r/+z/7P/s/+z/7P/s/+3/7f/t/+3/7f/v/+//7//v/+//
7//v/+//7f/t/+3/7f/t/+3/7v/u/+7/7v/u/+7/8P/w//D/8P/w//D/8P/w//D/8P/w
//D/8f/x//H/8f/x//L/8v/y//L/8v/y//P/8//z//P/9P/0//T/9f/1//X/9f/2//b/
9//3//j/+P/5//n/+v/7//z//f/+//7//////wAAAAABAAEAAQABAAIAAwADAAMABQAG
AAYABwAFAAUABgAGAAgACAAIAAgABgAGAAYABgAGAAUABQAFAAUABAAEAAQAAwADAAMA
AgACAAIAAQABAAMAAwADAAMAAwADAAMAAwADAAMAAwADAAIAAgACAAIAAgACAAIAAgAC
AAEAAQABAAEAAQABAAEAAQABAAEAAQABAAEAAQABAAEAAQAAAAAAAAAAAAAAAAAAAP//
/////////////////////////v/+//7//v/+//3//f/9//3//f/9//z//P/8//z/+//7
//v/+//7//v/+v/6//r/+v/4//j/+P/4//j/+P/4//j/9v/2//b/9f/2//b/9v/2//b/
9v/2//b/9v/2//b/9v/2//b/9v/2//b/9v/2//b/9v/2//b/9v/2//b/9v/2//b/9//3
//f/9f/1//X/9f/3//f/9//3//f/9//3//f/9//3//f/9v/4//j/+P/4//r/+//8//z/
/f/9//3//f/9//3//f/9//3///8AAAEAAgACAAIAAQABAAEAAwADAAUABQAFAAMAAAD/
////AAAAAP////////3/+v/4//f/9//3//f/9//1//T/9P/z//H/8f/x//H/8//z//P/
8//z//P/8//y//L/8v/y//L/8v/y//L/8v/x//H/8f/x//H/8f/x//H/8f/y//L/8v/y
//P/9v/2//j/9v/y/+7/6f/n//D/+/////3/+f/7/woAGgArAEQAZQCBAJIAlgCWAJIA
kgCnALoArgCGAFIAHwAEAP3///8IAA4AEgAZACEAJQAoAC0ALQArACYAIgAcABUACwD9
/+//5v/d/9n/1v/U/9L/0v/V/9r/3v/h/+T/5//o/+r/7v/w//D/8P/w//D/8f/x//L/
8v/y//L/8v/y//P/8//z//P/8//z//P/8//z//P/8//z//P/8//z//P/8//z//P/9P/0
//T/9P/0//T/9v/2//b/9v/2//b/9v/2//b/9v/2//b/9f/1//X/9f/1//b/9v/2//j/
+P/4//n/+f/5//n/+v/6//r/+//7//v/+//8//z//f/9//7//v/9//3//v///wAAAQAC
AAIAAwADAAQABAAFAAUABQAFAAYABwAHAAcABQAGAAYABwAHAAcACAAIAAgACAAIAAgA
CAAIAAgACAAKAAkACQAJAAkACAAIAAgABwAHAAcABgAGAAYABQAFAAUABQAFAAUABQAF
AAUABQAFAAUABQAFAAQABAAEAAQABAAEAAQABAAEAAMAAwADAAMAAwADAAMAAQABAAEA
AQABAAEAAQABAAEAAQAAAAAAAAAAAAAAAAAAAP///////////////////////////v/8
//z//P/8//3//f/9//3//f/9//z//P/8//z/+//7//v/+//7//v/+v/6//r/+v/6//r/
+v/6//r/+v/6//r/+P/4//j/9//4//j/+P/4//j/+P/4//j/+P/4//j/+P/2//b/9v/2
//b/9v/2//b/+P/4//j/+P/2//b/9v/2//b/9//3//f/9//3//f/9//3//f/9//3//f/
9//3//f/9//3//f/+P/2//b/+P/4//r/+v/6//r/+v/7//z//P/7//v/+//7//3//f/9
//3//f///wAAAQACAAIAAgABAAEAAQADAAMAAwADAAMAAQAAAP////8AAP7//f/9//3/
/f/6//j/9//1//X/9f/1//X/9P/0//P/8//z//P/8//z//P/8//z//H/8f/x//D/8v/y
//L/8v/y//L/8v/y//H/8f/x//H/8f/x//H/8f/x//L/8v/y//T/9f/2//b/+P/2//T/
8P/r/+3/+P///wEA/f/5/wEADgAcAC8ASgBnAHsAggCEAIAAgACOAKcAsACYAHAAQAAb
AAwACQANABQAFgAcACMAKQApACwAMQAxAC0AKgAmACAAGQAPAAUA/f/2/+3/5//i/9z/
2P/U/9X/2P/c/9//4v/l/+b/6P/q/+z/7P/u/+7/7v/v/+3/7v/u/+7/8P/w//D/8f/v
/+//7//v/+//7//v/+//8f/x//H/8f/x//H/8f/x//H/8f/y//L/8v/y//L/8v/y//L/
8v/y//L/8v/y//L/8v/y//L/8v/z//P/8//z//P/9P/0//T/9P/0//T/9f/1//X/9f/2
//b/9v/3//f/9//3//j/+P/5//n/+v/6//v/+//8//3//P/9//7//v//////AAAAAAEA
AQABAAEAAgADAAMAAwADAAQABAAFAAUABQAGAAYABgAGAAYABgAGAAYABgAGAAYABQAF
AAUABQAEAAQABAADAAMAAwACAAIAAgABAAEAAQABAAEAAQABAAEAAQABAAEAAQABAAEA
AgACAAIAAgACAAIAAgACAAIAAQABAAEAAQABAAEAAQABAAEAAQABAAEAAQABAAEAAQAB
AAAAAAD+//7//v/+/wAA///////////////////9//3//f/8//7//v/+//7//f/9//3/
/f/9//3//P/8//z//P/7//v/+//7//v/+//6//r/+v/6//r/+v/6//r/+v/6//r/+v/6
//r/+v/5//j/+P/4//j/+v/6//r/+v/4//j/+P/4//j/+P/4//j/+P/4//j/+P/4//j/
+P/4//j/+P/4//j/+P/5//n/+f/5//n/+f/5//n/+f/5//n/+f/5//n/+//6//z//P/8
//z//P/9//7//v////////////////////////8BAAIAAwAEAAQABAADAAMAAwAFAAUA
BwAHAAcABQAEAAMAAwAEAAIAAQABAAEA///8//r/+f/5//n/+f/5//n/+P/4//f/9f/1
//X/9f/1//X/9f/1//X/9f/1//T/9P/0//T/9P/0//T/9P/0//P/8//z//P/9f/1//X/
9f/z//T/9P/0//b/9//4//r/+v/6//b/9P/v/+v/8P/5/wEA///7//v/BgAWACUAPABZ
AHcAjACUAJQAkACOAJsAtgC2AJYAZgAxAAwAAQABAAgAEgAUABkAIQAnACgALQAvAC0A
KAAkACAAGQARAAMA9f/q/+H/2//Y/9b/1P/S/9X/2P/e/+H/5P/n/+j/6v/s/+7/8P/u
/+7/7v/v//H/8v/y//L/8v/y//L/8//z//P/8//z//P/8//z//P/8//z//P/8//z//P/
8//z//P/8//0//T/8v/y//L/8v/y//L/8v/y//L/8v/y//L/8v/y//L/8v/z//P/8//z
//P/9P/0//T/9P/0//T/9f/1//X/9f/2//b/9v/3//f/9//3//j/+P/5//n/+v/6//v/
+//8//3//v///wAAAAABAAEAAgACAAMAAwADAAMABgAHAAcABwAHAAgACAAJAAcABwAI
AAgACAAIAAgACAAIAAgACAAIAAgABwAHAAcABwAGAAYABgAFAAUABQAEAAQABAADAAMA
AwADAAMAAwADAAMAAwADAAMAAwADAAMAAgACAAIAAgACAAIAAgACAAIAAQABAAEAAQAB
AAEAAQABAAEAAQABAAEAAQABAAEAAQABAAAAAAAAAAAAAAAAAAAA////////////////
/////w==
         </WaveFormData>
      </LeadData>
      <LeadData>
         <LeadByteCountTotal>10000</LeadByteCountTotal>
         <LeadTimeOffset>0</LeadTimeOffset>
         <LeadSampleCountTotal>5000</LeadSampleCountTotal>
         <LeadAmplitudeUnitsPerBit>4.88</LeadAmplitudeUnitsPerBit>
         <LeadAmplitudeUnits>��V</LeadAmplitudeUnits>
         <LeadHighLimit>2147483647</LeadHighLimit>
         <LeadLowLimit>268435456</LeadLowLimit>
         <LeadID>V5</LeadID>
         <LeadOffsetFirstSample>0</LeadOffsetFirstSample>
         <FirstSampleBaseline>0</FirstSampleBaseline>
         <LeadSampleSize>2</LeadSampleSize>
         <LeadOff>FALSE</LeadOff>
         <BaselineSway>FALSE</BaselineSway>
         <ExcessiveACNoise>FALSE</ExcessiveACNoise>
         <MuscleNoise>FALSE</MuscleNoise>
         <LeadDataCRC32>4011216217</LeadDataCRC32>
         <WaveFormData>
GgAaABoAGgAbABwAHQAeACAAIQAhACIAIAAgACAAIAAgACAAIAAgACAAIQAhACMAJwAn
ACcAJwAnACkAKQAqACoAKgAqACkAJgAlACUAJQAlACUAJAAkACIAHwAdABsAGwAcABwA
GgAaABoAGgAZABkAGQAZABkAGgAaABoAGgAYABcAFwAXABkAGQAZABkAGQAZABkAGAAY
ABgAGAAYABgAGAAYABgAGAAYABkAGQAbABoAHAAcABwAHAAbABoAGgAiADEAPwBGAEsA
UQBdAGsAegCLAKYAwwDcAOsA9QD7APkA8gDtANoAsgCAAE4AJQAIAPb/8f/z//P/9v/8
////AQAEAAgACQAMAA0ADQALAAkACAAGAAMAAQD+//3//f/6//n/+f/8//7/AAADAAgA
CQAMAA0ADwARABMAEwAUABQAFAAXABcAFwAXABcAFwAZABkAFwAXABcAFwAZABkAGQAZ
ABkAGQAZABkAGQAZABkAGQAZABoAGgAaABoAGgAaABoAGAAYABgAGAAaABoAGgAaABoA
GgAaABoAHAAcABwAHQAdAB0AHQAeAB4AHgAeAB4AHQAdAB0AHwAhACIAIwAjACQAJQAm
ACYAJwAoACkAKgArACwALQAuAC8AMQAyADMAMgA0ADUANgA3ADgAOQA6ADwAPQA+AD8A
QABAAEEAQQBBAEMAQwBDAEEAQQBBAEEAQAA+AD4APQA+AD0APAA7ADgANwA2ADUAMgAw
AC8ALgAtACwAKwAqACkAKAAnACcAJgAmACYAJgAiACIAIgAiACAAIAAfAB8AHwAfAB8A
HwAeAB4AHgAeAB0AHAAcABwAHAAcABwAGwAbABoAGgAaABoAGgAaABoAGgAaABoAGgAa
ABkAGQAZABkAGQAZABkAGgAZABkAGQAZABkAGQAZABkAGQAZABkAGQAZABkAGQAZABkA
GQAZABkAGQAZABoAGgAaABoAGgAaABoAGgAaABoAGgAaABoAGgAaABoAGgAaABoAGgAa
ABoAGgAaABoAGgAaABoAGgAaABoAGgAaABgAGAAYABgAGAAZABkAGQAZABkAGQAZABkA
GQAZABkAFwAXABcAFwAWABYAFgAWABYAFgAWABYAFgAWABYAFgAWABYAFgAXABYAFgAW
ABYAFgAWABYAFwAXABUAFQAWABgAGAAYABgAGAAZABkAGgAaABoAGgAaABoAGgAaABoA
GgAbABsAHQAfAB8AHwAfAB0AHwAfACAAIAAgACAAHwAcABsAGwAbABsAGwAaABoAGAAV
ABMAEQARABIAEgAQABIAEgASABEADwAPAA8ADwAOAA4ADgAOAA4ADQANAA0ADQANAA0A
DQANAA0ADQAMAA4ADgAOAA4ADgAOAA4ADgAOAA4ADwAPAA8AEAAQABAAEAAOAA0ADAAO
ABgAJwAzADoAPQBDAFEAYQByAIUAoAC9ANQA4QDpAOsA5QDgAN0AxgCcAGoAOAAPAPL/
5P/j/+X/5//s//D/8//1//j/+v/7//z//f/9//v/+f/4//b/8//x/+7/7f/r/+z/6//t
/+7/8P/0//f/+v/9//7///8BAAEAAwAFAAYABgAGAAcABwAHAAcABwAHAAkACQAJAAkA
CQAJAAkACQAJAAkACQAJAAkACQAJAAkACQAJAAcACAAIAAgACAAIAAgACAAIAAgACAAI
AAgACAAIAAgACAAIAAgACAAIAAgACAAJAAkACQAJAAoACgAKAAoACgALAAsACwANAA0A
DgAPAA8ADgAPABAAEAATABQAFQAWABcAGAAZABoAGwAdAB4AHwAgACIAIwAkACUAJgAn
ACgAKAApACoAKwAsACwALQAtAC0ALwAvAC8AMQAxADEAMQAuACwALAArACoAKQAoACcA
JgAlACQAIwAiACAAHwAeAB0AHAAbABoAGQAYABcAFwAUABQAFAAUABIAEgASABIAEgAS
ABEAEQAPAA8ADwAPAA4ADgAOAA4ADQAMAAwADAAMAAwADAALAAsACgAKAAoACgAKAAoA
CgAIAAgACAAIAAgABwAHAAcABwAHAAcABwAGAAUABQAFAAUABQAFAAUABQAFAAUABQAF
AAUABQAFAAUABQAFAAUAAwADAAMABAAEAAQABAAEAAIAAgACAAIAAgACAAIAAgAEAAQA
BAAEAAIAAgACAAIAAgACAAIAAgACAAIAAgACAAIAAgACAAIAAgACAAIAAgAAAAEAAQAB
AAEAAQABAAEA/////////////////////wAAAAAAAAAA/v/+//7//v/+/wAAAAAAAAAA
AAACAAMAAwAEAAQABAAEAAQABAAEAAQABAAEAAUABQAHAAkACQAJAAkABwAJAAkACgAK
AAoACgAJAAgABwAHAAcABwAHAAYABgAGAAMAAQD///3//v/+//z//P/8//z/+//7//v/
+//7//r/+v/6//r/+v/5//n/+f/5//n/+f/5//n/+f/5//j/+P/4//j/+P/4//j/+P/4
//j/+P/5//n/+//6//z//P/6//r/+f/4//b/9v///w0AGgAhACcALwA9AFAAYQB0AI8A
rgDJANkA4wDnAN4A1QDUAMAAlgBkAC8AAgDk/9P/zf/R/9L/1v/b/93/3P/g/+P/5v/n
/+f/5//l/+D/3P/b/9f/1P/T/9P/1P/X/9n/3P/g/+L/5f/o/+v/7v/v//H/8//1//X/
9v/2//b/9//3//f/9//3//f/+f/5//n/+f/5//n/+f/5//n/+f/5//n/+f/5//n/+f/5
//n/+f/6//r/+v/6//r/+v/6//r/+v/6//r/+v/6//r/+v/6//r/+v/6//r/+v/6//v/
+//7//v//P/6//r/+v/6//v/+//7//3//f/+//////8AAAEAAgACAAMABAAFAAYABwAI
AAkACgALAA0ADgAPABAAEgATABQAFQAWABcAGAAaABsAHAAdAB4AHgAfAB8AIQAjACMA
IwAjACMAIwAjACMAIgAjACMAIgAhACAAHwAcABsAGgAZABgAFgAVABQAEwASABEAEAAR
ABAADwAPAAwADAAMAAwADAAMAAwADAAMAAwACwALAAkACQAJAAkACAAIAAgACAAJAAgA
CAAIAAgACAAIAAcABwAGAAYABgAGAAYABgAGAAYABgAGAAYABgAFAAUABQADAAMAAwAD
AAQAAwADAAMAAwADAAMAAwADAAMAAwADAAMAAwADAAMAAwADAAMAAwABAAEAAQACAAIA
AgACAAIAAgACAAIAAgAEAAQABAAEAAQABAAEAAQABAAEAAQABAAEAAQABAAEAAYABgAG
AAYABgAGAAYABgAGAAYABgAGAAQABQAFAAUABwAHAAcABwAFAAUABQAFAAcABwAHAAcA
BgAGAAYABgAIAAgACAAIAAkACwAMAA4ADgAOAA4ADgAOAA4ADgAOAA4ADwAPABEAEwAT
ABMAEwATABUAFQAWABgAGAAYABcAFAATABMAEwATABMAEgASABAADQALAAkACQAKAAoA
CAAIAAgACAAHAAcABwAHAAcABgAGAAYABgAGAAUABQAFAAUABQAFAAUABQAFAAUABAAE
AAQABAAEAAQABAAEAAQABAAEAAUABQAHAAgACAAIAAYABAADAAIAAAAAAAcAFQAiACsA
MQA5AEcAWABtAIAAmQC4ANUA6QDzAPsA9gDrAOYA1gCwAHwARwAWAPT/3//Z/9n/3P/e
/+P/5f/o/+r/7f/w//H/8f/x/+//6v/m/+H/3f/a/9n/2f/c/9//4f/k/+j/7P/t//D/
8//2//n/+//7//v/+//8//z//P/9//3//f/9//////8BAAEAAQABAAEAAQADAAMAAwAD
AAMAAwADAAMAAQABAAEAAQABAAIAAgACAAIAAgACAAIAAgACAAIAAgACAAIAAgACAAIA
AgACAAIAAgACAAIAAwABAAEAAQACAAQABAAEAAQAAwADAAMABQAFAAYABwAHAAYABwAI
AAgACQAKAAsADAANAA4ADwAQABEAEwAUABUAFgAYABkAGgAdAB4AHwAgACAAIQAiACMA
JAAkACUAJQAlACcAJwAnACcAJwAnACcAJgAkACQAIwAgAB8AHgAdAB4AHQAcABsAGAAW
ABUAFAATABIAEQAQAA8ADgANAA0ACgAKAAoACgAKAAoACgAKAAgACAAHAAcABwAHAAcA
BwAIAAgACAAIAAcABgAGAAYABgAGAAYABQAHAAYABgAGAAYABgAGAAYABAAEAAQABAAE
AAMAAwADAAEAAQABAAEAAgABAAEAAQABAAEAAQABAP//////////////////////////
/////////////wAAAAAAAAAAAAAAAAAAAAAAAAAAAAAAAAAAAAAAAAAAAAACAAIAAgAC
AAAAAAAAAAAAAAAAAAAAAAAAAAAAAAAAAAIAAgACAAIAAAABAAEAAQABAAEAAQABAAEA
AQABAAEA//////////////7//f/8//r/+v/6//r/+P/4//j/+P/4//j/9v/4//j/+P/4
//b/9//3//j/9v/2//b/9v/0//T/9P/0//L/8//z//X/9f/1//X/9f/z//X/9f/2//T/
9P/0//P/8P/v/+//7//v/+//7v/u/+z/6f/n/+X/5f/m/+b/5P/i/+L/4v/h/9//3//f
/9//3v/e/97/3v/e/93/3f/d/93/3f/d/93/2//b/9v/2v/c/9z/3P/c/9z/3P/c/9z/
3P/c/93/3f/d/97/3v/e/9z/3P/b/9r/2P/c/+n/9/8CAAkADwAbACsAPgBPAGYAgwCi
ALkAxwDPANEAyADBALYAlABiACwA+//W/77/s/+x/7P/tP+4/7v/v//C/8T/xf/I/8n/
x//H/8X/wv+8/7n/tf+y/7H/sf+y/7X/t/+6/77/wP/D/8b/yf/K/8v/zf/P/8//0f/S
/9L/0v/T/9P/0//T/9P/0//V/9X/1f/V/9X/1f/V/9X/1f/V/9X/1f/V/9X/1f/V/9X/
1f/V/9b/1v/W/9b/1v/W/9b/1v/W/9b/1v/W/9b/1v/W/9b/1v/W/9b/2P/Y/9j/2f/Z
/9n/2f/a/9j/2P/Y/9j/2f/Z/9n/2//b/9z/3f/d/9z/3f/e/97/3//g/+H/4v/j/+T/
5f/m/+f/6f/q/+v/7P/u/+//8P/v//D/8f/y//L/8//0//X/9v/2//f/9//3//n/+f/5
//n/+f/5//n/9v/0//T/8//y//H/8P/v/+7/7f/s/+v/6v/o/+f/5v/l/+T/4//i/+P/
4v/h/+H/3v/e/97/3v/c/9z/3P/c/9z/3P/b/9v/2//b/9v/2//a/9r/2v/a/9v/2v/a
/9r/2v/a/9r/2f/Z/9j/2P/Y/9j/2P/Y/9j/2P/Y/9j/2P/Y/9f/1//X/9f/1//X/9f/
1//X/9j/2f/Z/9n/2f/Z/9n/2f/Z/9n/2//b/9v/2//b/9v/2//b/9v/2//b/9z/3v/e
/97/3v/e/97/3v/e/+D/4P/g/+D/4P/g/+D/4P/i/+L/4v/i/+L/4v/i/+L/4v/i/+L/
4v/i/+L/4v/i/+T/5P/k/+T/5P/l/+X/5f/j/+P/4//j/+P/4//j/+P/5f/l/+X/5f/k
/+T/5P/k/+b/5v/m/+b/5v/m/+b/5v/k/+T/5v/m/+j/6P/o/+j/6P/p/+n/6v/q/+r/
6v/q/+v/7P/t/+7/7v/v/+//8f/1//X/9f/1//X/9//3//j/+P/4//j/9//2//X/9f/1
//X/9f/0//T/8v/v/+3/6//r/+z/7P/q/+r/6v/q/+n/6f/p/+n/6f/o/+j/6P/o/+r/
6f/p/+n/6f/p/+n/6f/r/+v/6//q/+z/7P/s/+z/7P/s/+z/7P/s/+z/7f/t/+3/7P/s
/+z/7P/s/+3/7P/s//D///8NABgAHwAlAC0APQBOAF8AdgCTALAAxwDTANsA3QDYANEA
xgCkAHIAPgAPAOr/1P/H/8f/yf/K/9D/0//V/9j/3P/d/97/4f/h/+H/3//c/9r/1//X
/9T/0f/P/87/zf/P/9D/0v/W/9n/3P/f/+D/4//l/+f/6f/p/+r/6v/q/+3/7f/t/+3/
7f/t/+//7//v/+//7//v/+//7//v/+//7//v/+//7//x//H/8f/x//H/8v/y//L/8v/y
//L/8v/y//L/8v/y//L/8v/y//L/9P/0//T/9P/0//T/9P/1//X/9f/1//b/9P/0//T/
9P/1//X/9f/3//n/+v/7//v//P/9//7//v///wAAAQACAAUABgAHAAgACQALAAwADQAO
ABAAEQASABMAFAAVABYAFgAXABgAGQAaABoAGwAbAB0AHwAfAB8AHQAdAB0AHQAeABwA
HAAbABgAFwAWABUAFgAVABQAEwAQAA4ADQAMAA0ADAALAAoACQAIAAcABwAEAAQABAAE
AAIAAgACAAIAAgACAAEAAQD//////////wAAAAAAAAAA///+//7//v/+//7//v/9//3/
/P/8//z//P/8//z//P/8//z//P/8//z/+//7//v/+//7//v/+//8//v/+//7//3//f/9
//3//f/9//3//f/9//3//f/9//3//f/9//3//f/9//3//v/+//7//v/+//z//P/8//z/
/P/8//z//P/8//z//P/8//z//P/8//z/+v/6//r/+v/8//z//P/8//z//P/8//z/+v/6
//r/+v/4//n/+f/5//n/+f/5//n/+f/5//n/+f/5//n/+f/5//z//P/8//z/+v/6//r/
+v/6//r/+v/6//r/+v/6//v/+f/6//v/+v/8//z//P/8//r/+//7//z//P/8//z//P/+
//7//v/+//7//////wEABQAFAAUABQADAAUABQAGAAYABgAGAAUABAADAAMAAwADAAMA
AgACAAAA/f/7//n/+f/6//r/+P/4//j/+P/3//f/9//3//f/9v/2//b/9v/2//X/9f/1
//X/9f/1//X/9f/1//X/9P/0//T/9P/0//T/9P/0//T/9v/2//f/9//3//b/9v/4//b/
9v/1//T/9P/4/wcAFQAgACUAKQAzAEMAVABlAHoAmQC2AMkA0wDbANkA0gDPAMQApAB0
AEAADQDq/9T/yf/L/83/zv/U/9f/2f/e/+D/4f/i/+P/4//j/+H/3v/c/9v/2f/W/9P/
0//S/9H/0f/U/9b/2P/b/97/4f/k/+X/5//p/+n/6//s/+z/7P/t/+3/7f/t/+3/7f/v
/+//7f/t/+3/7f/t/+3/7f/t/+//7//v/+//7//v/+//7//t/+7/7v/u/+7/7v/u/+7/
7v/u/+7/7v/u/+7/7v/u/+7/7v/u/+7/8P/w//D/8f/x//H/8f/y//L/8v/y//L/8//z
//P/9f/z//T/9f/1//b/9//4//j/+f/6//v//P/7//z//f/+////AQACAAMABAAGAAcA
CAAJAAoACwAMAAwADQAOAA8AEAAQABEAEQARABMAEwATABMAEwATABMAEgAQABAADwAO
AA0ADAALAAoACQAIAAcABgAEAAMAAgABAAAA///+//3//P/7//v/+P/4//j/+P/2//b/
9v/2//b/9v/1//X/9f/1//X/9f/0//T/9P/0//P/8v/y//L/8v/y//L/8f/x//D/8P/w
//D/8P/w//D/8P/w//D/8P/w/+//7//v/+//7//v/+//7v/t/+3/7f/t/+3/7f/t/+3/
7f/t/+3/7f/t/+3/7f/t/+3/7f/t/+//7//v//D/7v/u/+7/7v/u/+7/7v/u/+7/7v/u
/+7/7v/u/+7/7v/u/+7/7v/u/+7/7v/u/+7/7v/u/+7/7v/s/+z/7P/s/+z/7P/s/+z/
7P/t/+3/7f/t/+3/7f/t/+3/7f/t/+3/7f/t/+3/7f/u/+7/7v/u/+7/8P/w//D/8P/w
//H/8f/y//L/8v/y//L/8v/y//L/8v/y//P/8//1//f/9//3//f/9//5//n/+v/6//r/
+v/5//j/9//3//f/9//3//b/9v/2//P/8f/v/+//8P/w/+7/7P/s/+z/6//r/+v/6//r
/+r/6v/q/+r/6v/p/+n/6f/p/+n/6f/p/+n/6f/p/+j/6P/o/+j/6P/q/+r/6v/q/+r/
6v/r/+v/6//s/+z/7P/q/+j/5//m/+T/6v/1/wMADgAVAB0AJwA3AEwAXwB0AJEAsADH
ANcA3wDhANYAzwDIAKoAfABIABEA6P/O/7//vf/B/8L/xv/J/83/0P/U/9X/1v/X/9f/
1f/T/9D/yv/H/8X/xP/B/8P/xv/H/8v/zv/Q/9T/1//a/9v/3v/f/+H/4//j/+X/5v/m
/+b/5//n/+f/5//n/+f/6f/p/+f/5//n/+f/5//n/+f/5//n/+f/5//n/+f/5//n/+f/
5//o/+j/6P/o/+j/6P/o/+j/6P/o/+j/6P/o/+j/6P/o/+j/6P/o/+j/6P/o/+n/6f/p
/+n/6v/q/+r/6v/q/+v/6//r/+3/7f/u/+//7//w//H/8v/y//P/9P/1//b/9//4//n/
+v/7//3//v///wAAAgADAAQABwAIAAkACgAKAAsADAANAA4ADgAPAA8ADwARABEAEQAR
ABEAEQARABAADgAOAA0ADAALAAoACQAIAAcABgAFAAQAAgABAAAA///+//3//P/9//z/
+//7//j/+P/4//j/+P/4//j/+P/4//j/9//3//n/+f/5//n/+P/4//j/+P/3//b/9v/2
//b/9v/2//X/9//2//b/9v/0//T/9P/0//T/9P/0//T/9P/z//P/8//z//P/8//z//T/
8//z//P/8f/x//H/8f/x//H/8f/x//H/8f/x//H/8f/x//H/8f/x//H/8f/y//L/8v/y
//L/8P/w//D/8P/y//L/8v/y//L/8v/y//L/8v/y//L/8v/y//L/8v/y//L/8v/y//L/
8v/y//L/8v/y//L/8v/y//L/8//z//P/8f/x//H/8f/x//H/8f/x//H/8f/x//H/8v/y
//L/8v/0//T/9P/0//b/9//3//j/+P/4//j/+P/2//b/9v/2//b/9//3//n/+//7//v/
+//7//3//f/+/wAAAAAAAP///P/7//v/+//9//3//P/8//r/9//1//P/8//0//T/8v/y
//L/8v/x//H/8f/x//H/8P/w//D/8P/w/+//7//v/+//7//v/+//7//v/+//7v/u/+7/
7v/u/+7/7v/u/+7/7v/u/+//7//v//D/8P/w//D/7v/t/+r/6P/o/+3//f8KABUAGwAh
AC0AQABVAGgAgQCeAL0A1QDhAOkA5gDdANgAygCmAHQAPwAMAOj/0f/H/8f/yP/K/83/
0f/U/9b/2f/c/93/3f/d/9v/2P/S/8//y//I/8f/x//I/8v/zf/O/9D/1P/X/9r/3//g
/+P/5f/n/+f/5//o/+j/6P/p/+n/6f/p/+n/6f/r/+v/6//r/+v/6//r/+v/6//r/+3/
7f/t/+3/7f/t/+3/7f/t/+7/7v/u/+7/7v/u/+7/7P/s/+z/7P/s/+z/7P/s/+7/7v/u
/+7/7v/u/+7/7//v/+//7//w//D/8P/w//D/7//v/+//8f/x//L/8//z//T/9f/2//b/
9//4//n/+v/9//7///8AAAEAAwAEAAUABgAIAAkACgALAAwADQAOABAAEQASABMAFAAU
ABUAFQAVABcAFwAXABcAFwAXABcAFgAUABQAEwASABEAEAAPAA4ADQAMAAsACgAIAAcA
BgAHAAYABQAEAAMAAgABAAEA/v/+//7//v/+//7//v/+//z//P/7//v/+//7//v/+//6
//r/+v/6//v/+v/6//r/+P/4//j/9//5//j/+P/4//b/9v/2//b/9v/2//b/9v/2//X/
9f/1//f/9//3//f/+P/3//f/9//1//X/9f/1//X/9f/1//X/9//3//f/9//3//f/9//3
//f/9//3//j/9v/2//b/9v/2//b/9v/2//b/9v/2//b/9v/2//b/9v/2//b/9v/2//b/
9v/2//b/9v/2//b/9v/2//b/9v/2//b/9v/2//b/9v/3//f/9//3//f/9//3//X/9f/1
//X/9//3//f/9//2//b/9v/2//b/9v/2//b/9v/4//j/+P/6//r/+v/6//r/+//7//z/
/P/8//z//P/6//r/+v/6//r/+//7//3//////////////wEAAQACAAQABAAEAAMAAgAB
AAEAAQABAAEAAAAAAPz/+f/3//X/9f/2//b/9P/0//T/9P/z//P/8//z//P/8v/y//L/
8v/y//H/8f/x//H/8f/x//H/8f/x//H/8P/w//D/8P/w//D/8P/w//D/8P/w//H/8f/x
//L/8v/w//D/7v/t/+z/6v/u//v/CwAWAB0AIwAtAD0AUABjAHoAlwC2AM0A2wDlAOcA
4ADZANAArgB8AEYAFQDu/9b/yf/H/8n/yv/O/9P/1f/Y/9r/2//e/+H/4f/f/93/2v/W
/9P/z//M/8v/yf/M/83/z//U/9b/2v/d/+D/4//m/+f/6f/r/+3/7f/u/+7/7v/x//H/
8f/x//H/8f/z//P/8//z//P/8//z//P/8//z//P/8//z//P/9f/1//X/9f/1//b/9v/2
//j/+P/4//j/9v/2//b/9v/2//b/9v/2//j/+P/4//j/+P/4//j/+f/3//f/9//4//j/
+P/4//j/+f/5//n/+//9//7//////wAAAQACAAIAAwAEAAUABgAHAAgACQAKAAsADQAO
AA8AEgAUABUAFgAXABgAGQAaABoAGwAcAB0AHgAeAB8AHwAhACMAIwAjACMAIwAjACMA
IgAgACAAHwAeAB0AHAAbABoAGQAYABcAFgAUABMAEgARABAADwAOAA4ADgAOAA8ADAAM
AAwADAAKAAoACgAKAAgACAAHAAcABwAHAAcABwAGAAYABgAGAAcABgAGAAYABgAGAAYA
BQAHAAYABgAGAAQABAAEAAQABAAEAAQABAAEAAMAAwADAAMAAwADAAMAAgABAAEAAQAD
AAMAAwADAAMAAwADAAMAAwADAAMAAwADAAMAAwADAAMAAwADAAQABAAEAAQABAAEAAQA
BAAEAAQABAAEAAQABAAEAAQABAAEAAQABAAEAAQABAAEAAQABAAEAAQABAAEAAQABAAE
AAQABAAEAAQABAAFAAUABQAFAAUABQAFAAUABQAFAAUABQAFAAUABQAEAAQABAAEAAQA
BAAEAAQABAAEAAQABAAGAAYABgAGAAgACAAIAAgACAAJAAkACgAIAAgACAAIAAoACgAK
AAoADAANAA0ADwAPAA8ADwAPAA8AEQARABIAEgASABIAEQAQAA8ADwAPAA8ADwAOAA4A
DgALAAkABwAHAAgACAAGAAYABgAGAAUABQAFAAUABQAEAAQABAAEAAQAAwADAAMAAwAD
AAMAAwADAAMAAwACAAQABAAEAAQABAAEAAQABAAEAAQABQAFAAUABgAGAAYABAAEAAMA
AgAEAAwAGwApADQAOQA/AEsAXQBsAH8AmAC1ANIA4wDtAPEA7wDqAOUA1ACqAHgAQgAX
APj/5P/d/93/3//i/+j/6//t//D/9P/1//j/9//3//f/9f/y/+7/7f/r/+j/5f/l/+T/
5f/l/+b/6v/u//H/9P/3//r/+//9//////8BAAIAAgACAAMAAwADAAMAAwADAAUABQAD
AAMAAwADAAUABQAFAAUABQAFAAUABQAFAAUABQAFAAUABgAGAAYABgAGAAYABgAIAAgA
CAAIAAgACAAIAAgACAAIAAgACAAIAAgACAAJAAkACQAJAAoACgAKAAoACgALAAsACwAN
AA0ADgAPAA8AEAARABIAEgATABQAFQAWABkAGgAbABwAHQAfACAAIQAiACQAJQAmACcA
KAApACoAKgArACwALQAuAC4ALwAvAC8AMQAxADEALwAvAC8ALwAwAC4ALgAtACwAKwAq
ACkAJgAlACQAIwAiACAAHwAeAB0AHAAbABoAGwAaABkAGQAYABgAGAAYABYAFgAWABYA
FAAUABMAEwATABMAEwATABIAEgASABIAEwASABIAEgASABIAEgARABEAEAAQABAAEAAQ
ABAAEAAOAA4ADgAOABAADwAPAA8ADwAPAA8ADwAQAA8ADwAPAA8ADwAPAA8ADwAPAA8A
DwARABEAEQARAA8ADwAPAA8ADwAPAA8AEAAQABAAEAAQABAAEAAQABAAEAAQABAAEAAQ
ABAAEAAQABAAEAAQABAAEAAQABAAEAAQABAAEAAQAA4ADgAOAA4ADgAOAA4ADgAOAA8A
DwAPAA8ADwAPAA8ADwAPAA8ADwANAA0ADQANAA4ADgAOAA4ADgAOAA4ADgAOAA4ADgAO
AA4AEAARABEAEgASABIAEgASABIAEgASABIAEgATABMAFQAXABcAFwAXABUAFwAXABgA
GgAaABoAGQAYABcAFwAXABcAFwAWABYAFAARAA8ADQANAA4ADgAMAAwADAAMAAsACQAJ
AAkACQAGAAYABgAGAAYABQAFAAUABQAFAAUABQAFAAUABQAEAAQABAAEAAQABgAGAAYA
BgAEAAQABQAFAAUABgAGAAYABgAGAAMAAgAAAAIACwAbACgAMQA3AD8ATQBgAHMAhgCh
AMIA3QDtAPcA/QD4AO8A6ADQAKIAbAA3AAwA8P/f/9v/2//c/+D/5f/n/+r/7v/x//L/
8//z//P/8f/u/+z/5//j/+L/3//f/+D/4f/j/+b/6v/u//H/9P/3//j/+//9////AQAB
AAIAAgACAAMAAwADAAMAAwADAAUABQAFAAUABQAFAAUABQAFAAUABQAFAAUABQAHAAcA
BwAHAAUABgAGAAYABgAGAAYABgAGAAYABgAGAAYABgAGAAYABgAGAAYABgAGAAYABgAH
AAcABwAHAAgACAAIAAgACAAJAAkACQALAAsADAANAA0ADgAPABAAEAARABIAEwAUABUA
FgAXABgAGQAbABwAHQAeACAAIQAiACUAJgAnACgAKAApACoAKwAsACwALQAtAC8AMQAx
ADEAMQAxADEAMQAuACwALAArACoAKQAoACcAJgAlACQAIwAiACAAHwAeAB0AHAAbABoA
GQAYABcAFwAWABYAFgAWABQAFAAUABQAFAAUABMAEwATABMAEwATABIAEgASABIAEQAQ
ABAAEAAQABAAEAAPAA8ADgAOAA4ADgAOAA4ADgAOAA4ADgAOAA4ADQANAA0ADQANAA0A
DQAMAA==
         </WaveFormData>
      </LeadData>
      <LeadData>
         <LeadByteCountTotal>10000</LeadByteCountTotal>
         <LeadTimeOffset>0</LeadTimeOffset>
         <LeadSampleCountTotal>5000</LeadSampleCountTotal>
         <LeadAmplitudeUnitsPerBit>4.88</LeadAmplitudeUnitsPerBit>
         <LeadAmplitudeUnits>��V</LeadAmplitudeUnits>
         <LeadHighLimit>2147483647</LeadHighLimit>
         <LeadLowLimit>268435456</LeadLowLimit>
         <LeadID>V6</LeadID>
         <LeadOffsetFirstSample>0</LeadOffsetFirstSample>
         <FirstSampleBaseline>0</FirstSampleBaseline>
         <LeadSampleSize>2</LeadSampleSize>
         <LeadOff>FALSE</LeadOff>
         <BaselineSway>FALSE</BaselineSway>
         <ExcessiveACNoise>FALSE</ExcessiveACNoise>
         <MuscleNoise>FALSE</MuscleNoise>
         <LeadDataCRC32>434046952</LeadDataCRC32>
         <WaveFormData>
AAAAAAAAAAACAAIAAgACAAIAAwADAAMABAAEAAQABAACAAIAAgACAAQABAAGAAcACAAJ
AAkACQAJAAsADAAMAAwADQANAAwACAAIAAkACQAJAAgACAAGAAcABAACAAEAAQABAAEA
AQD////////+//7//v/+//7//v/9//3//f/9//3//P/8//z/+//7//v//f/9//3//f/9
//3//f/8//7//v/+//7//v/+//7//v/+//z//P/7//j/+f/5//v//f8GABMAHwAnAC8A
NQA/AE0AWgBpAHsAlACmALQAwQDLAMwAwwCxAJgAdABRADMAGAAAAPD/6f/l/+D/3//h
/+H/4f/h/+H/4//j/+T/5f/l/+X/5P/k/+T/5P/j/+P/4v/j/+P/5f/m/+j/6//u//H/
8//1//b/+P/7//z//f/9//3//f/9//7//v/+//7///////////////////8AAAAAAAAA
AAIAAQABAAEAAwADAAMABAAEAAQABAAEAAIAAgACAAIAAgACAAIAAgACAAIAAgACAAQA
BAAEAAQABAAFAAUABQAHAAcABwAIAAYABgAGAAcACQAJAAkACgAKAAwADQANAA4ADwAQ
ABAAEQASABMAFQAUABUAFgAXABkAGgAcAB0AHAAeAB8AIAAhACIAJAAlACYAJwAoACkA
LAAtAC0ALQArACwALAAsACwALAAsACoAKQApACgAJwAoACcAJgAlACIAIQAgAB8AHgAc
ABsAGgAXABYAFQAUABQAEwATABMAEwASABIAEQAOAA4ADgAOAA0ADQANAA0ADAAMAAwA
DAALAAoACgAKAAgACAAIAAgACAAIAAcABwAJAAkACAAIAAgACAAHAAcACQAIAAgACAAK
AAoACgAKAAkACQAJAAkACQAJAAkACQAJAAkACQAJAAkACQAKAAoACgAKAAoACgAKAAoA
CgAKAAsACwALAAsACwALAAsADAAMAAwADAAMAAoACwALAAsACwALAAsACwALAAwADAAM
AAwADAAMAAwADAAMAAwADAAMAAwADAAMAAwADAAMAAwADAAMAAwADAAMAAwADAAMAAwA
DAAMAAwADAAMAAsACwALAAsACwALAAsACwALAAsACwALAAsACwALAAsACwALAAkACgAL
AAsACwALAAwADAALAAsADAAMAA4ADgAOAA4ADgAPAA8ADwAQABAAEAAQABAAEAAQABAA
EAAQABIAEwAUABUAFQAVABUAFwAYABgAGAAZABkAGAAYABgAGQAZABkAGAAYABYAFQAS
ABAADwANAA0ADQANAA0ADQANAAwADAAMAAwADAAMAAsACwALAAsACwAKAAoACgAJAAkA
CQALAAsACwALAAsACwALAAoADAAMAAwADAAKAAoACgAKAAoACAAIAAUABAAFAAUABQAL
ABQAIQArADMAOQBBAEsAWwBoAHcAiwCiALIAvgDJANEAzgDBALEAmAB2AFUANwAcAAYA
+P/x/+3/6v/r/+3/7f/r/+v/6//r/+3/7v/v/+//7//u/+7/7v/u/+3/6//s/+3/7f/v
//D/9P/1//j/+f/9//3//v8AAAEAAgADAAMAAwADAAUABgAGAAYABgAHAAcABwAHAAcA
BwAHAAYABgAGAAYABgAFAAUABQAFAAUABQAGAAYABgAGAAYABgAGAAYABgAGAAYABgAG
AAQABAAEAAQABAAEAAQABAAEAAUABQAFAAUABQAFAAYABgAGAAYABwAHAAcABwAIAAYA
CAAJAAkACAAJAAoACgANAA4ADwARABAAEQASABMAEwAUABYAFwAYABoAGwAcABsAHAAe
AB8AIAAhACIAIwAkACUAJQAlACUAJgAmACYAJgAmACYAJAAjACMAIgAhAB4AHQAcABsA
GgAZABgAFwAWABQAEwASAA8ADgANAAwADAALAAsACwAJAAgACAAHAAYABgAGAAYABQAF
AAUABQACAAIAAgACAAEAAAAAAAAAAAAAAAAAAAD+//7//f/9//3//f/8//z//P/8//v/
+//9//z//P/8//r/+v/6//r/+//7//v/+//7//v/+//7//v/+//7//v/+f/5//r/+v/6
//r/+v/6//r/+v/6//r/+f/5//n/+f/5//n/+f/6//j/+P/4//j/+P/5//n/+f/5//n/
+f/5//f/+P/4//j/+P/4//j/+P/2//b/9v/2//j/+P/4//j/9v/2//b/9v/2//b/9v/2
//b/9v/2//b/9v/2//b/9v/2//b/9f/1//P/8//z//P/8//z//P/8//z//T/9P/0//T/
9P/2//f/9//3//b/9v/2//b/+P/4//j/+P/2//b/+P/5//r/+//7//v/+f/7//z//P/8
//3//f/8//r/+v/7//v/+//6//r/+P/3//T/8v/x//H/8f/x//H/7//v/+//7v/s/+z/
7P/s/+z/6//r/+v/6//r/+r/6v/q/+n/6f/p/+n/6f/p/+n/6f/p/+n/6P/o/+j/6P/o
/+j/6P/o/+j/6v/o/+b/5f/k/+P/4f/h/+P/5v/v//v/BwARABcAHwArADoARwBXAGwA
ggCWAKMArwC4ALUAqQCYAH4AWQA1ABYA+v/i/9P/y//I/8X/xf/H/8X/xf/F/8X/x//I
/8f/yf/J/8j/yP/I/8b/xf/F/8b/x//H/8n/zv/Q/9H/0v/V/9f/2f/c/9z/3f/e/9//
3//f/9//4f/i/+L/4v/g/+H/4f/h/+H/4f/h/+H/4v/i/+L/4v/i/+H/4f/h/+H/4f/h
/+L/4v/i/+L/4v/i/+L/4v/i/+L/4v/i/+L/4v/i/+L/4v/i/+L/4v/i/+L/4//j/+P/
4f/h/+H/4v/i/+L/4v/j/+P/4//j/+T/5P/m/+f/5//o/+n/6v/q/+v/7P/t/+//8P/x
//L/8//z//T/9v/3//j/+v/7//z/+//8//7///8AAAEAAgADAAQABQAFAAUABgAIAAkA
CgAMAAwADAAKAAsACwAKAAkACAAHAAYABQACAAEAAAD///7//P/7//r/+//6//n/+P/2
//X/9f/1//X/9P/0//P/8v/y//L/8v/x//H/8f/x//D/8P/w//D/7//u/+7/7v/w//D/
8P/w//D/8P/v/+//7//v/+7/7v/u/+7/7f/t/+//7v/u/+7/7P/s/+z/7P/r/+v/6//r
/+3/7f/t/+3/7f/t/+3/7f/t/+3/7v/u/+7/7v/u/+7/7v/u/+7/7v/t/+3/7f/t/+//
7//v//D/8P/w//D/8P/w//H/8f/x//H/8f/x//H/8f/y//L/8v/y//L/8v/y//L/8v/y
//L/8v/y//L/8v/y//L/8v/y//T/9P/0//T/9P/0//T/9P/0//T/9P/0//T/9P/z//P/
8//1//X/9P/2//b/9v/2//j/+f/5//n/+v/6//r/+v/6//r/+v/6//r/+v/8//3//v//
/////////wEAAgACAAIAAwADAAIAAAAAAAEAAQABAAAAAAD+/////P/6//n/+f/5//n/
+f/3//f/9//2//T/9P/0//T/9P/z//P/8//z//P/8v/y//L/8f/x//H/8f/x//H/8f/x
//H/8f/w//L/8v/y//L/8P/w//D/8P/y//L/8P/v/+z/6//p/+n/6f/s//P/AQANABUA
HwAnADEAQABRAF8AcgCKAKAAsQC9AMYAywDBALAAlgBxAEsAKgAKAPL/4f/V/9D/zf/N
/8v/y//L/83/zf/P/9D/0//R/9H/0P/Q/9D/zv/N/83/zv/R/9P/1f/Y/9r/2//g/+P/
4//l/+j/6P/r/+z/6//r/+v/6//r/+z/7P/s/+7/7//v/+//7//v/+//7//u/+7/7v/u
/+7/7f/t/+3/7//v/+//8P/u/+7/7v/u//D/8P/w//D/8P/w//D/8P/w//D/8P/w//D/
8P/w//D/8P/x//H/8f/x//H/8f/y//L/8v/y//P/8//z//P/9P/0//b/9//3//j/+f/6
//r/+//8//3///8AAAEAAgADAAUABgAIAAkACgAMAA0ADgAPABAAEgATABQAFQAWABcA
GAAZABkAGQAbABwAHAAcABwAHAAcABoAGQAZABgAFwAWABUAFAATABAADwAOAA0ADgAM
AAsACgAJAAgABwAGAAQAAwADAAMAAwACAAIAAQAAAAAAAAAAAP///////////v/+//7/
/v////7//v/+//z//P/8//z//P/8//v/+//7//v/+v/6//r/+v/5//n/+f/4//j/+P/4
//j/+P/4//f/9//3//f/9//3//f/9//3//f/9//3//X/9f/2//b/+P/4//j/+P/4//j/
+P/4//n/+f/5//n/+f/5//n/+v/6//r/+v/6//r/+//7//v/+//7//v/+//7//z//P/8
//z//P/8//z//P/8//z//P/8//z//P/8//z//P/8//z//P/8//z//P/8//z//P/8//z/
/P/8//z//P/8//v/+//7//v/+//7//v/+//7//v/+//7//v/+//7//3//P/+//7//v/+
//7/////////AAAAAAAAAAAAAAAAAAAAAAAAAAACAAMABAAFAAUABQAFAAcACAAIAAgA
CQAJAAgABAAEAAUABQAFAAQABAACAAEA/v/8//v/+//7//v/+//5//n/+f/4//j/+P/4
//j/+P/3//f/9//3//f/9v/2//b/9f/1//X/9f/1//X/9f/1//X/9f/0//b/9v/2//b/
9v/2//b/9v/2//T/9P/x//D/7f/t/+//7//2/wEADwAZACMAKQAzAD8AUABhAHMAiACg
ALIAvwDLANQAzwDBAKoAhgBfADkAGgAAAOz/3f/X/9T/0f/R/9P/0f/R/9P/0//V/9b/
1//X/9X/1P/U/9T/1P/R/9H/0v/V/9f/2f/c/97/4f/k/+f/6f/r/+z/7v/v/+7/7//v
/+//7//x//L/8v/y//D/8f/x//H/8//z//P/8//0//T/9P/0//T/8//z//P/8f/x//H/
8v/y//L/8v/y//L/8v/y//L/8v/y//L/8v/y//L/8v/y//T/9P/0//T/8v/z//P/8//z
//P/8//0//T/9P/0//X/9f/1//X/9v/2//j/+f/5//r/+//8//z///8AAAEAAwACAAMA
BAAFAAkACgAMAA0ADgAQABEAEgATABQAFgAXABYAFwAYABkAHAAdAB0AHQAdAB4AHgAe
ACAAIAAgAB4AGwAbABoAGQAYABcAFgAVABIAEQAQAA8ADgAMAAsACgALAAoACQAIAAgA
BwAHAAcABQAEAAQAAwACAAIAAgACAAEAAQABAAEAAAAAAAAAAAD///7//v/+//7//v/+
//7//v/+//3//f/9//3//P/8//z//P/7//v/+//6//r/+v/6//r/+v/6//n/+f/5//n/
+f/5//n/+f/5//n/+f/5//n/+f/6//r//P/8//z//P/8//z//P/8//v/+//7//v//f/9
//3//v/8//z//P/8//7//////////f/9//3//f/9//7//v/+//7//v/+//7//v/+//7/
/v/+//7//v/+//7//v/+//7//v/+//7//v/+//7//v/+//z//P/8//z//v/+//3//f/9
//3//f/9//3//f/9//3//f/9//3//f/9//3//f/+/wAAAAAAAAAAAAABAAEAAQACAAIA
AgACAAIAAgACAAIAAgACAAQABQAGAAcABwAHAAcACQAKAAoACgALAAsACgAIAAgACQAJ
AAkACAAIAAYABQACAAAA//////////////3//f/9//z/+v/6//r/+v/8//v/+//7//v/
+//6//r//P/7//v/+//7//v/+//7//v/+//7//r/+v/6//r/+v/6//r/+v/6//r/+v/4
//f/9P/z//P/9f/1//z/CQAXACEAKwAxADkARwBUAGEAcwCKAKAAsgC9AMkA0ADNAL0A
pgCCAF0AOwAcAAIA8P/j/9//3P/Z/9v/2//Z/9n/2//b/9v/3P/f/93/3f/c/9z/3P/e
/93/3f/c/93/3f/f/+D/4v/l/+j/6//t/+//8P/y//X/9v/1//X/9f/1//f/+P/4//j/
+P/5//n/+f/7//v/+//7//r/+v/6//r//P/7//v/+//7//v/+//8//z//P/8//z//P/8
//z//P/8//z//P/8//z//P/8//z//P/8//z//P/8//3//f/9/////////wAA/v/+//7/
//////////8AAAIABAAFAAUABgAHAAgACAAJAAoACwANAA4ADwAQABEAEQASABQAFQAW
ABgAGQAaABsAHAAeAB8AHgAfACAAIQAkACUAJQAlACUAJgAmACYAJgAmACYAJAAjACMA
IgAhACAAHwAeAB0AGgAZABgAFwAWABQAEwASABEAEAAPAA4ADgANAA0ADQANAAwADAAL
AAgACAAIAAgABwAHAAcABwAGAAYABgAGAAcABgAGAAYABAAEAAQABAAEAAQAAwADAAMA
AwACAAIAAgACAAEAAQABAAAAAAAAAAAAAAAAAAAAAQABAAEAAQABAAEAAQABAAEAAQAB
AAEAAQABAAIAAgACAAIAAgACAAQABAAEAAQABAADAAIAAQADAAMAAwAEAAQABAAEAAQA
AgADAAMAAwADAAMAAwADAAEAAgACAAIAAgACAAIAAgACAAIAAgACAAIAAgACAAIAAgAC
AAIAAgACAAIAAgACAAIAAgACAAIAAgACAAIAAgACAAIAAQABAAEAAQABAAEAAQABAAEA
AQABAAEAAQABAAEAAQABAAEAAQACAAEAAgACAAIAAgACAAIAAwADAAMABgAGAAYABgAE
AAQABAAEAAYABgAIAAkACgALAAsACwAJAAsADAAMAAwADQANAAwACgAKAAsACwALAAoA
CgAIAAcABAACAAEAAQABAAEAAQD////////+//7//v/+//7//v/9//3//f/9//3//P/8
//z/+//7//v/+//7//v/+//7//v/+//6//r/+v/6//r/+v/6//r/+v/6//r/+v/3//T/
8//z//X/9//+/wkAFQAfACkALQA1AEMAUgBfAHEAhgCcAKwAtQDBAMQAuwCtAJgAeABV
ADcAGAAAAOz/4f/b/9j/1//Z/9n/1//Z/9n/2f/Z/9r/2//b/9n/2v/a/9r/2v/X/9f/
2P/X/9f/2f/c/97/3//i/+X/5//p/+r/7P/t/+7/7//v/+//7//x//L/8v/y//D/8f/x
//H/8//z//P/8//y//L/8v/y//L/8f/x//H/8f/x//H/8v/w//D/8P/w//L/8v/y//L/
8P/w//D/8P/w//D/8P/w//L/8v/y//L/8P/x//H/8f/x//H/8f/y//L/8v/y//P/8//z
//P/9P/y//T/9f/1//b/9//4//j/+f/6//v//f/+////AAABAAEAAgAEAAUABgAIAAkA
CgAJAAoADAANAAwADQAOAA8AEAARABEAEQARABIAEgASABIAEgASABAADQANAAwACwAK
AAkACAAHAAYABQAEAAMAAgAAAP///v/9//z/+//6//j/9//3//f/9f/0//T/8//0//T/
9P/0//H/8f/x//H/8P/w//D/8P/v/+7/7v/u/+7/7v/u/+7/7P/s/+v/6//t/+3/7P/s
/+z/7P/r/+v/6//q/+r/6v/q/+r/6v/q/+v/6//r/+v/6//r/+v/6//r/+v/6//r/+n/
6f/q/+r/6v/q/+r/6v/q/+r/6v/q/+v/6//r/+v/6//r/+v/7P/s/+z/7P/s/+r/6//r
/+v/6//r/+v/6//r/+z/7P/s/+r/6v/q/+r/6v/q/+r/6v/o/+j/6P/o/+r/6v/q/+r/
6v/q/+r/6v/q/+r/6v/q/+r/6v/q/+r/6v/q/+n/6f/p/+n/6f/p/+r/7P/s/+z/7P/s
/+3/7f/t/+7/7v/u/+7/8P/w//D/8P/u/+7/8P/x//D/8f/x//H/8//1//b/9v/0//X/
9f/0//L/8v/z//P/8//y//L/8P/v/+z/6v/p/+n/6f/p/+n/6f/p/+n/6P/m/+b/5v/m
/+b/5f/l/+X/5f/l/+T/5P/m/+X/5f/l/+P/4//j/+P/4//j/+P/4v/k/+T/5P/k/+T/
5P/k/+T/5P/i/+L/3//e/93/2//b/93/4v/v//v/BQANABUAHwAtAD4ATQBdAHIAigCc
AKkAswC8ALUApQCSAHIASwApAAgA7P/Y/8v/w//A/7//v/+//7//v//B/8H/w//E/8P/
w//D/8L/wv/C/8L/wf/B/8L/w//F/8n/zP/O/8//0v/V/9f/1//a/9r/2//e/93/3f/d
/93/3//g/+D/4P/e/9//3//f/+H/4f/h/+H/4P/g/+D/4P/i/+H/4f/h/+H/4f/h/+L/
4P/g/+D/4P/g/+D/4P/g/+L/4v/i/+L/4v/i/+L/4v/i/+L/4v/i/+D/4f/h/+H/4//j
/+P/5P/k/+T/5P/l/+X/5f/l/+b/5P/m/+f/5//o/+n/6v/q/+3/7v/v//H/8v/z//T/
9f/3//j/+v/7//r//P/9//7///8AAAIAAwAEAAUABgAHAAgACQAJAAkACQAKAAoACgAK
AAoACgAIAAcABwAGAAUABAADAAIAAQAAAP///v/9//z/+v/5//j/9//2//X/9P/0//P/
8//z//P/8v/y//H/8v/y//L/8v/x//H/8f/x//L/8v/y//L/8f/w//D/8P/u/+7/7v/u
/+7/7v/t/+3/7f/t/+z/7P/u/+7/7f/t/+3/7P/s/+z/7P/s/+z/7P/r/+v/6//r/+n/
6f/p/+n/6f/p/+n/6f/p/+n/6v/q/+r/6v/q/+r/6v/q/+r/6v/r/+v/6//r/+v/6//r
/+z/7P/s/+z/7P/s/+3/7f/t/+3/7f/t/+3/7f/u/+7/7v/u/+7/7v/u/+7/7v/u/+7/
7v/u/+7/7v/u/+7/7v/u/+7/7v/u/+7/7v/u/+7/7v/u/+7/7v/u/+7/7v/t/+3/7//t
/+3/7v/w//D/8P/w//L/8//z//P/9P/0//T/9P/0//T/9P/0//T/9P/2//f/+P/5//n/
+f/3//n/+v/6//z//f/9//z/+v/6//v/+//7//r/+v/4//n/9v/0//P/8f/x//H/8f/x
//H/8f/w/+7/7v/u/+7/7v/t/+3/7f/t/+3/7P/s/+7/7f/t/+3/7f/t/+3/7f/t/+3/
7f/s/+z/7P/s/+z/7P/s/+z/7P/s/+z/7P/r/+j/5f/l/+X/5f/m/+//+/8HABEAGwAj
ACsAOgBLAFsAbgCEAJwArQC5AMYAzQDFALQAnAB3AE0ALgAMAPL/3//T/8z/yf/J/8n/
yf/J/8n/yf/J/8z/zf/P/83/zP/M/8z/yv/J/8n/yv/L/83/0f/U/9b/2f/a/9//4f/h
/+T/5v/n/+j/5//n/+f/5//p/+r/6v/q/+r/6//r/+v/6//r/+v/6//q/+r/6v/q/+z/
6//r/+v/6//r/+v/7P/q/+r/6v/q/+z/7P/s/+z/7P/s/+z/7P/s/+z/7P/s/+z/7P/s
/+z/7P/t/+3/7f/t/+3/7f/u/+7/7v/u/+//7//v/+//8P/w//L/8//z//T/9f/2//b/
9f/2//f/+f/8//3//v//////AAACAAMABAAGAAcACAALAAwADgAPABAAEQASABMAFAAV
ABUAFQAVABYAFgAWABYAFgAWABQAEwATABIAEQAOAA0ADAALAAoACQAIAAcACAAGAAUA
BAADAAIAAQAAAP7//f/9//3//f/8//z/+//6//r/+v/6//n/+f/5//n/+P/4//j/+P/5
//j/+P/4//j/+P/4//j/9v/2//X/9f/1//X/9P/0//b/9v/1//X/9f/0//T/9P/0//T/
9P/0//P/8//z//P/8//z//P/8//z//P/8//z//H/8f/y//L/8v/y//L/8v/y//L/8v/y
//P/8//z//P/8//z//P/9P/0//T/9P/0//T/9f/1//X/9f/1//X/9f/1//b/9v/2//b/
9v/2//b/9v/2//b/9v/2//b/9v/2//b/9v/2//b/9v/2//b/9v/2//b/9v/2//T/9P/0
//T/9v/2//X/9f/1//X/9f/1//X/9f/1//X/9f/1//f/+P/4//j/+P/4//r/+//7//v/
/P/8//z//P/6//r/+v/6//r/+v/8//3//v///////////wEAAgACAAIAAwADAAIAAAAA
AAEAAQABAAAAAAD+/////P/6//n/9//3//f/9//1//X/9f/0//T/9P/0//T/9P/z//P/
8//z//P/8v/y//L/8f/x//H/8f/x//H/8f/x//H/8f/w//D/8P/w//D/8P/w//D/8P/w
//D/7v/t/+r/6f/p/+n/6//w//v/CQAVAB0AJQAtADsATABZAGsAhACaAK4AuwDHANIA
zwC/AKoAhgBdADkAGAD8/+j/2f/T/87/y//N/83/zf/N/83/z//R/9L/0f/T/9H/0v/S
/9D/zv/N/83/0P/R/9P/1f/Y/9r/3f/i/+P/5f/n/+j/6v/t/+z/7f/t/+3/7f/v//D/
8P/w/+7/7//v/+//8f/x//H/8f/y//L/8v/y//L/8f/x//H/8f/x//H/8v/y//L/8v/y
//L/8v/y//L/8v/y//L/8v/y//L/8v/y//T/9P/0//T/9P/1//X/9f/1//X/9f/2//b/
9v/2//f/9//3//f/+P/4//r/+//7//z//f/+//7///8AAAEAAwAGAAcACAAJAAsADAAO
AA8AEAASABMAFAATABQAFgAXABgAGQAaABsAHAAdAB0AHQAfACAAIAAgAB4AHgAeABwA
GwAbABoAGQAYABcAFgAVABQAEwASABEAEAAOAA0ADAAJAAgABwAGAAYABQAFAAUAAwAC
AAIAAQAAAAAAAAAAAP//////////AAAAAAAAAAD///7//v/+//7//v/+//7//P/8//v/
+//7//v/+v/6//r/+v/5//n/+f/4//j/+P/6//r/+v/6//f/9//3//f/9//3//f/9//5
//n/+f/5//n/+f/6//r/+P/4//j/+P/4//j/+P/4//n/+f/5//n/+f/5//n/+v/6//r/
+v/6//r/+//7//v/+//7//v/+//7//z//P/8//r/+v/6//r/+v/6//r/+v/6//r/+v/6
//r/+v/6//r/+v/6//r/+v/6//r/+v/6//r/+v/6//r/+v/6//n/+f/7//v/+//7//n/
+f/5//n/+f/5//n/+f/7//v/+//6//z//P/8//z//P/9//3//f/+//7//v/+//7//v/+
//7//v/+/wAAAQACAAMAAwADAAMABQAGAAYABAAFAAUABAACAAIAAwADAAMAAgACAAAA
///8//r/+f/5//n/+f/5//f/9//3//b/9v/2//b/9v/2//X/9f/1//P/8//y//L/9P/z
//P/8//z//P/8//z//P/8//z//L/8v/y//L/8v/y//L/8v/y//D/8P/u/+3/7P/r/+v/
7f/t//b/AwARABsAIwApADMAQQBQAF0AcQCIAJ4ArAC3AMMAyAC9AK0AlABsAEUAJQAI
APD/3v/V/9H/zv/N/83/z//N/83/zf/P/8//0P/R/9H/z//O/87/zv/O/8//zf/O/8//
z//R/9T/1v/X/9r/3f/f/+H/5P/m/+f/5v/n/+f/5//n/+n/6v/q/+r/6P/p/+n/6f/p
/+n/6f/p/+r/6v/q/+r/7P/r/+v/6//r/+v/6//s/+z/7P/s/+z/7P/s/+z/7P/s/+z/
7P/s/+z/7P/s/+z/7P/s/+z/7P/s/+3/7f/t/+3/7f/t/+7/7v/u/+7/7//v/+//7//w
/+7/8P/x//H/8v/z//T/9P/1//b/9//5//r/+//8//3///8AAAIAAwAEAAYABwAIAAcA
CAAKAAsADAANAA4ADwAQABEAEQARABEAEgASABIAEgASABIAEAANAA0ADAALAAoACQAI
AAcABAADAAIAAQACAAAA///+//v/+v/5//j/+P/3//f/9//3//b/9v/1//T/9P/0//T/
8//z//P/8//w//D/8P/w/+//7v/u/+7/7v/u/+7/7v/u/+7/7f/t/+3/7f/s/+z/7P/s
/+v/6//r/+r/6v/q/+z/7P/s/+z/6//r/+v/6//r/+v/6//r/+v/6//r/+v/6//r/+z/
7P/s/+z/7P/s/+7/7v/u/+7/7f/t/+3/7f/t/+3/7f/u/+7/7v/u/+7/7P/t/+3/7f/t
/+3/7f/t/+3/7v/u/+7/7v/u/+7/7v/w//D/8P/w//D/8P/w//D/8P/w//D/8P/w//D/
8P/w//D/8P/w//D/8P/w//D/8P/w//D/7//v/+//7//v/+//7//v/+//7//w//D/8P/w
//D/8v/z//P/8//0//T/9P/0//T/9P/0//T/8v/y//T/9f/4//n/+f/5//f/+f/6//r/
+v/7//v/+v/4//j/+f/5//v/+v/6//j/9//0//L/8f/v/+//7//v/+3/7f/t/+z/7P/s
/+z/7P/s/+v/6//r/+v/6//q/+r/7P/r/+v/6//r/+v/6//r/+n/6f/p/+j/6P/o/+j/
6P/q/+r/6v/q/+r/6P/o/+X/5P/h/+H/4f/j/+b/7//9/wkAEwAbACMALwBAAE8AXwBy
AIwAogCvALsAxgDJAL0AqgCMAGMAOwAaAPr/5P/V/8v/xv/D/8P/xf/F/8X/xf/F/8f/
yP/H/8n/yf/I/8j/xv/G/8X/xf/E/8X/yf/L/8z/0P/T/9b/2f/b/9v/3P/e/+H/4v/j
/+P/4//j/+P/5P/k/+T/5P/l/+X/5f/l/+X/5f/l/+T/5P/k/+T/5P/j/+P/4//l/+X/
5f/m/+b/5v/m/+b/5P/k/+T/5P/k/+T/5P/k/+T/5P/k/+T/5v/m/+b/5v/m/+f/5//n
/+X/5f/l/+b/5v/m/+b/5//p/+n/6f/q/+j/6v/r/+v/7v/v//D/8P/x//L/8//1//b/
9//4//n/+//8//7///8CAAQABQAGAAUABgAIAAkACgALAAwADQAOAA8ADwAPABEAEgAS
ABIAEAAQABAADgANAA0ADAALAAoACQAIAAcABAADAAIAAQAAAP7//f/8//v/+v/5//j/
9v/1//X/9f/1//T/9P/z//L/8v/y//L/8f/x//H/8f/w//D/8P/w//H/8P/w//D/7v/u
/+7/7v/u/+7/7f/t/+3/7f/s/+z/7P/s/+v/6//r/+r/6v/q/+r/6v/q/+r/6f/p/+n/
6f/p/w==
         </WaveFormData>
      </LeadData>
   </Waveform>
</RestingECG>
