# Supplementary material for: Detection of Left Atrial Enlargement Using a Convolutional Neural Network-Enabled Electrocardiogram
Source: Front Cardiovasc Med. 2020 Dec 17;7:609976. doi: 10.3389/fcvm.2020.609976 (PMC7773668; doi:10.3389/fcvm.2020.609976)
Supplement: Supplementary file 2 [file Data_Sheet_2.ZIP › normal1/1802010044_7995_0000000O.XML]

<?xml version="1.0" encoding="Windows-1252"?>
<!DOCTYPE RestingECG SYSTEM "restecg.dtd">
<RestingECG>
   <PatientDemographics>
      <PatientID>1802010044</PatientID>
      <PatientAge>75</PatientAge>
      <AgeUnits>Years</AgeUnits>
      <Gender>Female</Gender>
      <PatientLastName>situmiandian</PatientLastName>
   </PatientDemographics>
   <TestDemographics>
      <DataType>Resting</DataType>
      <Site>1</Site>
      <AcquisitionDevice>MAC55</AcquisitionDevice>
      <Status>Unconfirmed</Status>
      <Priority>Normal</Priority>
      <AcquisitionTime>08:42:21</AcquisitionTime>
      <AcquisitionDate>07-06-2015</AcquisitionDate>
      <CartNumber>1</CartNumber>
      <AcquisitionSoftwareVersion>009C</AcquisitionSoftwareVersion>
      <XMLSourceVersion>MAC5000 v1.0</XMLSourceVersion>
   </TestDemographics>
   <RestingECGMeasurements>
      <VentricularRate>74</VentricularRate>
      <AtrialRate>74</AtrialRate>
      <PRInterval>146</PRInterval>
      <QRSDuration>140</QRSDuration>
      <QTInterval>446</QTInterval>
      <QTCorrected>495</QTCorrected>
      <PAxis>59</PAxis>
      <RAxis>23</RAxis>
      <TAxis>99</TAxis>
      <QRSCount>12</QRSCount>
      <QOnset>213</QOnset>
      <QOffset>283</QOffset>
      <POnset>140</POnset>
      <POffset>194</POffset>
      <TOffset>436</TOffset>
      <ECGSampleBase>500</ECGSampleBase>
      <ECGSampleExponent>0</ECGSampleExponent>
   </RestingECGMeasurements>
   <Diagnosis>
      <Modality>Resting</Modality>
         <StatementCount>3</StatementCount>
         <LabelText>12SL ��ϳ���</LabelText>
      <DiagnosisStatement>
         <StmtFlag>ENDSLINE</StmtFlag>
         <StmtText>�������</StmtText>
      </DiagnosisStatement>
      <DiagnosisStatement>
         <StmtFlag>ENDSLINE</StmtFlag>
         <StmtText>����֧��������</StmtText>
      </DiagnosisStatement>
      <DiagnosisStatement>
         <StmtFlag>ENDSLINE</StmtFlag>
         <StmtText>�쳣 ECG</StmtText>
      </DiagnosisStatement>
   </Diagnosis>
   <Waveform>
      <WaveformType>Rhythm</WaveformType>
      <WaveformStartTime>0</WaveformStartTime>
      <NumberofLeads>8</NumberofLeads>
      <SampleType>CONTINUOUS_SAMPLES</SampleType>
      <SampleBase>500</SampleBase>
      <SampleExponent>0</SampleExponent>
      <HighPassFilter>16</HighPassFilter>
      <LowPassFilter>150</LowPassFilter>
      <ACFilter>NONE</ACFilter>
      <LeadData>
         <LeadByteCountTotal>10000</LeadByteCountTotal>
         <LeadTimeOffset>0</LeadTimeOffset>
         <LeadSampleCountTotal>5000</LeadSampleCountTotal>
         <LeadAmplitudeUnitsPerBit>4.88</LeadAmplitudeUnitsPerBit>
         <LeadAmplitudeUnits>��V</LeadAmplitudeUnits>
         <LeadHighLimit>2147483647</LeadHighLimit>
         <LeadLowLimit>268435456</LeadLowLimit>
         <LeadID>I</LeadID>
         <LeadOffsetFirstSample>0</LeadOffsetFirstSample>
         <FirstSampleBaseline>0</FirstSampleBaseline>
         <LeadSampleSize>2</LeadSampleSize>
         <LeadOff>FALSE</LeadOff>
         <BaselineSway>FALSE</BaselineSway>
         <ExcessiveACNoise>FALSE</ExcessiveACNoise>
         <MuscleNoise>FALSE</MuscleNoise>
         <LeadDataCRC32>1703822259</LeadDataCRC32>
         <WaveFormData>
9v/2//b/9v/4//j/+P/4//3/AAADAAYACgAOABIAFgAhACoAMwA8AEQATABUAFwAZQBs
AHMAegB8AHwAfAB8AHoAeAB2AHQAdwB4AHkAegB9AIAAgwCGAIMAggCBAIAAeQByAGsA
ZABaAFIASgBCADgALgAkABoAEQAKAAMA/P/2//L/7v/q/+n/6P/n/+b/5P/k/+T/5P/i
/+L/4v/i/+L/4v/i/+L/4P/g/+D/4P/i/+L/4v/i/+D/4P/g/+D/4P/g/+D/4P/g/+D/
4P/g/97/3v/e/97/4P/g/+D/4P/e/97/3v/e/+D/4P/g/+D/4P/g/+D/4P/e/97/3v/e
/+D/4P/g/+D/3v/e/97/3v/c/9z/3P/c/97/3v/e/97/3v/e/97/3v/e/97/3v/e/+D/
4P/g/+D/4//k/+X/5v/n/+j/6f/q/+v/7P/t/+7/8f/y//P/9P/3//j/+f/6//z//v8A
AAIAAwAEAAUABgAIAAgACAAIAAgACAAIAAgABgAGAAYABgAEAAQABAAEAAIAAgACAAIA
AAAAAAAAAAAAAAAAAAAAAAAAAAAAAAAA/v/+//7//v8AAAAAAAAAAP7//v/+//7//v/+
//7//v/8//z//P/8//z//P/8//z//P/8//z//P/8//z//P/8//z//P/8//z/+v/6//r/
+v/6//r/+v/6//r/+v/6//r/+v/6//r/+v/8//z//P/8//r/+v/6//r/+v/6//r/+v/8
//z//P/8//r/+v/6//r//P/8//z//P/8//z//P/8//z//P/8//z//P/8//z//P/6//r/
+v/6//z//P/8//z/+v/6//r/+v/8//z//P/8//z//P/8//z/+v/6//r/+v/6//r/+v/6
//z//P/8//z//v/+//7//v/+//7/AAAAAP7//v//////AQABAAEAAgABAAEAAQABAAUA
BgAGAAYACgANAA0ADgAMAAwACgAKAAkACQAJAAoACgAKAAgACAAHAAYABgAGAAUABAAC
AAAA/P/6//n/+f/6//r/+f/5//n/+v/7//3/+//5//n/+f/5//j/+P/4//f/9//3//f/
9//3//f/9//3//f/+P/4//3///8CAAMAAwAFAAMABgAKAA0AEAAVABgAGwAeACUAMwBF
AE4AUQBZAGMAawB1AH8AgwCFAIgAigCKAIcAggCAAIAAfwB/AIIAhQCJAIwAkQCUAJMA
lACUAJAAhwB+AHgAcwBtAGcAYABXAEcAOQAwACcAGwAUABEABwD+//z/9v/w/+//8f/x
//D/7//t/+3/7P/r/+r/6P/p/+n/6f/o/+j/6P/n/+n/6f/p/+n/5//n/+f/5//n/+b/
5v/m/+b/5v/m/+b/6P/o/+j/6P/m/+X/5f/l/+X/5f/l/+X/5f/l/+X/5f/j/+L/4v/j
/+X/5f/l/+X/5P/k/+T/5P/h/+H/4f/h/+P/4//j/+P/4//j/+P/4//l/+X/5f/l/+X/
5P/k/+T/4//j/+P/5P/m/+b/5v/n/+X/5//n/+f/6f/q/+v/7P/v//D/8f/y//L/8//0
//b/+f/7//3////+////AAADAAUABgAIAAkABwAHAAcABwAJAAkACQAJAAkACAAIAAYA
BgAGAAYABAAEAAMAAwACAAAAAAAAAP7//v///////v8AAP///v/+//7//////////f/9
//3//f////7//v/+//z//P/7//v//v/+//3//f////3//P/8//v/+//7//r//P/8//v/
+//6//r/+v/6//r/+f/5//n/+v/7//z//f/9//z/+v/5//n/+f/5//j/+P/5//n/+f/5
//n/+f/4//j/9//3//n/+f/5//n/+f/5//n/+P/4//j/+P/4//j/+P/4//f/9//6//r/
+v/6//j/+P/4//j/+P/4//j/+P/6//r/+//7//z//P/7//r/+v/6//v/+//6//r/+//7
//v/+//7//v//P/6//r//P/8//z//P/8//z//P/+/wAAAAAAAAEAAQABAAEAAQAEAAUA
BQAFAAcACQAKAAoADAAOABEAEQAPAA4ADQAKAAwACwALAAsACgAKAAoACAAGAAUABAAE
AAQAAwACAAAA/v/8//r/+f/7//z//P/7//v/+v/6//r/+f/5//f/9//3//f/9v/2//b/
9f/1//X/9//3//f/9//1//X/9//6//r//f///wIAAwADAAEABQAOABQAEwAUABkAHAAf
ACYALQA1AEMATgBTAFcAYQBpAHEAeQB9AH8AhACEAIAAfwB+AHwAeAB3AHkAegB7AIEA
iACHAIgAjQCOAIwAhgB/AHQAagBlAGMAYQBUAEUAOwAxACgAHQAVAAwABQD///z/+P/0
//L/7//v/+//7v/t/+v/7f/s/+v/6v/o/+n/6f/p/+j/6P/o/+f/5f/l/+X/5f/n/+f/
5//n/+f/5v/m/+b/5v/m/+b/5v/m/+b/5v/m/+b/5f/l/+X/5f/l/+X/5f/l/+X/5f/l
/+X/5P/k/+X/5//n/+f/5//k/+T/5P/k/+X/5f/l/+X/4//j/+P/4//l/+X/5f/l/+X/
5f/l/+X/4//i/+L/4v/j/+P/4//k/+b/5v/m/+f/5f/n/+f/5//r/+z/7f/u/+3/7v/v
//D/8v/z//T/9v/3//n/+//9//z//f/+/wEAAgACAAMAAwADAAMAAwADAAMAAwADAAMA
AQAAAAAA/v/+//7//v/8//7//f/9//z/+v/6//r/+P/4//n/+f/4//r/+f/4//j/+P/5
//n/+f/3//f/9//3//f/9v/2//b/9v/2//X/9f/0//T/8//z//f/9f/0//T/9f/1//X/
9P/y//L/8f/x//P/9P/1//b/9P/z//P/8//z//P/8//z//L/8v/x//H/8f/x//H/8P/y
//P/8//z//P/8//z//L/8v/x//H/8//x//H/8f/x//H/8f/w//D/8v/y//L/8v/y//L/
8f/x//D/8P/w//D/8P/w//D/8P/y//L/8v/y//D/8P/x//H/8v/y//H/8P/y//L/8//z
//T/9P/0//T/9P/0//T/9P/2//b/9v/2//f/9f/1//X/9f/4//n/+f/5//f/+f/6//r/
+v/8//////8AAAAAAAD+//7//f/9//3/AAAAAAAA/v/8//v/+v/6//z/+//6//j/9v/0
//L/8f/x//L/8v/x//P/8v/y//L/8f/x/+//7//v/+//7v/u/+7/7f/t/+3/7f/t/+3/
7f/t/+3/7f/u//L/8//1//j/+f/5//n//f/+/wIABQAIAAsADAANABAAGwAlACcAMgA9
AEEARQBPAFUAXQBnAGsAbgBwAHAAawBmAGQAYABdAFsAWgBdAF8AYgBlAGYAaQBqAGoA
aABhAFgAVABTAE8ARQA+ADsANQAnAB4AFwAPAAgAAQD5//b/8P/s/+r/6//p/+n/6P/n
/+X/5f/k/+P/4v/i/+P/4//j/+L/4v/i/+H/4//j/+P/4//j/+P/4//j/+H/4P/g/+D/
4v/i/+L/4v/g/+D/4P/g/+D/3//f/9//4f/h/+H/4f/f/9//3//f/+H/4P/g/+H/3//f
/9//3//g/+D/4P/g/9//3//f/9//4f/h/+H/4f/h/+H/4f/h/9//3//f/9//4f/g/+D/
4P/f/9//3//g/+L/4v/i/+P/4//l/+X/5f/l/+b/5//o/+n/6v/r/+z/7v/v//D/8v/x
//P/9f/3//j/+f/6//3//v/+///////9//3//f/9//3//f/9//3//f/8//z/+v/6//r/
+v/4//j/9//3//b/9v/2//b/9P/0//X/9f/0//b/9f/0//T/9P/1//X/9f/z//P/8//z
//P/8v/y//L/9P/0//P/8//y//L/8f/x//X/8//y//L/8f/x//H/8P/y//L/8f/x//L/
8v/y//L/8v/x//H/8f/v/+//7//v//D/8P/v/+//8f/x//H/8P/w//H/8f/x//H/8f/x
//D/8v/x//H/8//x//H/8f/x//H/8f/w//D/8P/w//D/8P/w//D/7//v//D/8P/w//D/
8P/w//D/8P/w//D/8P/w//D/8P/x//H/8P/w/+//7v/w//D/8f/x/+7/7v/v/+//7//v
/+//7//w/+7/7v/u/+7/8P/w//D/8v/w//D/8P/x//H/8f/x//H/8v/z//P/8//z//X/
9v/2//b/+P/7//v//v/+//7//P/6//n/+f/5//z//P/8//r/+P/3//b/9v/4//f/9v/0
//L/8P/u/+3/7f/u/+7/7f/t/+z/7P/s/+//7//t/+3/6//r/+r/6v/s/+v/6//r/+n/
6f/p/+n/6f/p/+v/6v/u/+//8f/0//X/9f/1//f/+P/8////AgADAAYACQAOABcAHwAp
ADYAQQBDAEcAUQBdAGcAawBvAHQAdAB0AHEAbgBsAGoAZwBjAGYAaQBrAG4AcQB0AHMA
dAB0AHQAbQBmAF4AVwBTAE8ASgA/ADMAKwAiABcAEQAMAAMA+f/0/+7/6P/i/+X/5//l
/+T/4//h/9//3v/d/9z/3v/f/9//3//c/9z/3P/b/9v/2//b/9v/2//b/9v/2//b/9r/
2v/a/9r/2v/a/9r/2v/a/9r/2v/a/9n/2f/Z/9n/2f/Z/9n/2//b/9v/2//Z/9j/2P/Z
/9n/2f/Z/9n/2v/a/9r/2v/Z/9n/2f/Z/9f/1//X/9f/2f/Z/9n/2f/Z/9n/2f/Z/9n/
2P/Y/9j/2f/Z/9n/2v/a/9r/2v/b/93/3//f/9//4P/g/+D/4P/j/+T/5f/m/+j/6f/q
/+z/6//t/+//8f/0//X/9v/5//r/+v/7//v/+//7//v/+//7//v/+//7//v/+v/6//j/
+P/4//j/9v/2//X/9f/0//T/9P/0//L/8v/z//P/8v/y//H/8P/w//D/8f/x//H/7//v
/+//7//x//D/8P/w//D/8P/v/+//8P/w/+//7//x/+//7v/u/+//7//v/+7/7v/u/+3/
7f/s/+z/7P/s/+7/7f/t/+3/7f/t/+3/7f/u/+7/7f/t/+3/7f/t/+z/7v/v/+//7//t
/+3/7f/s/+z/6//r/+3/7//v/+//7//v/+//7v/u/+7/7v/u/+7/7v/u/+3/7f/u/+7/
7v/u/+7/7v/u/+7/7P/s/+z/7P/u/+7/7//v/+7/7v/t/+z/7v/u/+//7//u/+7/7//v
/+3/7//v/+//8P/u/+7/7v/u/+7/7v/u//D/8P/w//D/8f/x//H/8f/x//T/9f/1//X/
9f/3//j/+P/4//r//f/9//7//v/+//z//P/7//v/+//6//r/+v/4//r/+f/4//j/+P/3
//b/9P/0//L/8P/v/+7/7v/t/+v/7f/s/+z/7P/t/+3/6//r/+v/6//q/+r/6P/n/+f/
5//p/+n/6f/p/+n/6f/p/+z/7v/v//H/9P/z//P/9f/3//r//v8BAAQABQAIAA0AFAAb
ACcANwBEAEkATQBVAF8AaQBvAHMAdwB6AHoAdgBxAG4AbgBsAGkAaQByAHcAdwB6AH0A
gAB/AIAAfAB6AHUAbgBkAF8AWQBRAEYAPQAxACUAHAAVAAsABAD9//X/7v/o/+L/4v/l
/+X/4//i/+H/3//d/9z/2//a/9z/3f/d/93/3P/c/9z/2//b/9v/2//b/9v/2//b/9v/
2f/Y/9j/2P/a/9r/2v/a/9r/2v/a/9r/2v/Z/9n/2f/Z/9n/2f/Z/9f/1//X/9f/1//W
/9b/1//X/9f/1//X/9b/1v/W/9b/1v/X/9j/2f/X/9f/1//X/9f/1//X/9f/1//X/9f/
1//X/9b/1v/W/9f/1//X/9j/2P/Y/9j/2f/b/93/3f/d/93/3v/f/+D/4v/k/+b/6P/q
/+v/7P/u/+3/7//x//P/9f/3//n//f/8//z//f/9//3//f/9//3/+//7//v/+//7//r/
+v/4//r/+v/6//j/+P/3//f/9v/2//b/9v/0//T/9f/1//T/9P/z//L/8v/y//P/8//z
//P/8//z//P/8//y//L/8v/y//L/8f/x//L/8v/x//H/9f/z//L/8v/x//H/8f/w//D/
8P/v/+//8P/w//D/8P/w/+//7//v/+//7//v/+//8P/w/+//7//x//H/8f/w/+7/7//v
/+//7//v/+//7v/w/+//7//x/+//7//v/+//7//v/+7/7v/w//D/8P/w//D/8P/v/+//
8v/y//L/8v/w//D/8P/w/+7/7v/u/+7/8P/w//H/8f/w//D/7//u//D/8P/x//H/8P/w
//H/8f/x//L/8P/w//D/8P/y//L/8v/0//T/9P/0//X/9f/1//X/9f/0//X/9f/1//X/
9//4//j/+v/8//////8AAAAAAAD+//7//f/9//3//v/+//7//P/8//v/+v/6//r/+f/4
//b/9v/0//L/8f/v//D/8P/v/+//7v/u/+7/7//v/+3/7f/t/+3/7P/s/+z/6//r/+v/
6//r/+v/6//r/+v/6//s/+7/7//z//b/9//3//n/+f/6//z/AQAEAAcACAANABQAGwAh
AC8APgBHAEsAUwBbAGMAbQB1AHkAfACAAIAAewB4AHYAdgB1AHUAdgB3AHsAgACDAIYA
iQCKAIoAiACDAHwAcABnAGMAYwBaAE0AQwA3ACoAIQAZABAABwABAPz/9P/s/+r/6f/p
/+j/5v/k/+H/4//i/+H/4P/e/9//3//f/+D/4P/g/9//3//f/9//3//f/9//3//f/9//
3v/e/97/3v/e/97/3v/e/97/3v/e/97/3f/d/93/3f/d/93/3f/d/93/3f/d/93/3P/c
/93/3f/d/93/3f/c/9z/3P/c/9n/2f/Z/9n/2//b/9v/2//Z/9n/2f/Z/9v/2//b/9v/
2f/Y/9j/2P/b/9v/2//c/9z/3P/c/93/3f/f/9//3//f/+D/4f/i/+X/5v/n/+j/6v/r
/+z/7v/v//H/8//1//b/9//4//v//v/+/////////////////wAAAQACAAMAAgAAAP//
/P/8//z//P/6//z/+//7//r/+P/4//j/9v/3//n/+v/6//j/9//2//b/9v/3//f/9//3
//f/9//3//f/9v/2//b/9v/2//X/9f/2//b/9f/1//f/9f/0//T/9//3//f/9v/2//b/
9f/1//T/9P/0//T/9P/z//P/8//1//X/9f/1//b/9v/1//X/9f/1//X/9P/y//P/8//z
//P/8//z//L/9P/z//P/9f/z//P/8//z//P/8//y//L/9P/0//T/9P/y//L/8f/x//T/
9P/0//T/9P/0//T/9P/0//T/9P/0//T/9P/1//X/9P/0//P/8v/y//b/9//1//T/9v/2
//b/9v/2//b/9v/4//j/+P/4//n/+f/5//n/+f/6//v/+//7//v//f/+//7/AAACAAUA
BQAEAAQABAACAAIAAQABAAEAAgACAAIAAAAAAP///v/+//z/+//6//j/9v/0//L/8f/z
//T/9P/z//P/8v/y//L/8f/x/+//7//x//H/8P/w/+7/7f/t/+3/7//v/+//7//t/+//
7//u//L/9//5//r//f/9//3///8EAAoADQAQABEAFAAXAB4AJQAtADsARgBNAFMAWwBj
AGsAcwB5AH0AhACEAIAAfwB8AHoAegB5AHkAfACBAIMAiACLAIwAiwCMAI4AigCBAHgA
cABrAGcAXwBWAEsAPQAvACYAIQAXAAwABQD///b/8P/s/+z/7f/r/+n/6P/n/+X/5f/k
/+P/4v/i/+P/4//j/+L/4v/i/+H/4f/h/+H/4f/f/9//3//f/+H/4P/g/+D/4P/g/+D/
4P/g/+D/4P/g/+D/3//f/9//4f/h/+H/4f/f/9//3//f/9//3v/e/9//3//f/9//3//e
/97/3v/e/93/3f/d/93/2//b/9v/2//c/93/3v/f/9//3//f/9//3//e/97/3v/f/9//
3//g/+L/4v/i/+P/4f/j/+P/4//l/+b/5//o/+n/6v/r/+z/7v/v//D/8v/z//X/9//5
//r/+//8////AAAAAAEAAQABAAEAAQABAAEAAQABAAEA///+//7//P/8//z//P/6//j/
9//3//b/+f/6//v/+v/4//n/+f/4//j/9//2//b/9v/3//f/9//3//f/9//3//f/9v/2
//b/9v/2//X/9f/0//T/8//z//X/8//y//L/8//z//P/8v/0//T/8//z//T/9P/0//T/
8v/x//H/8f/z//P/8//z//T/9P/z//P/8//z//P/8v/y//P/8//z//H/8f/x//D/8v/x
//H/8//x//H/8f/x//H/8f/w//D/8v/y//L/8v/w//D/7//v//L/8v/y//L/8v/y//L/
8v/w//D/8P/w//L/8v/z//P/8v/y//H/8P/y//L/8v/y//L/8v/y//T/8v/y//L/8//1
//X/9f/1//b/9//3//f/9f/3//j/+P/4//r//f/9//7//v/+//z//P/7//v/+//+//7/
/v/8//r/+f/4//j/+f/5//n/+P/0//L/8P/v/+//8P/w/+//7f/s/+z/7P/v/+//7f/t
/+3/7f/s/+z/6v/p/+n/6f/r/+v/6//r/+n/6f/p/+r/7v/x//P/9v/3//n/+//7//r/
AAAHAAgACwAMAA8AFAAbACMAJwA0AD8AQwBHAFEAWwBjAGkAbwByAHQAcgBvAGwAaABk
AGMAYwBiAGEAZQBoAGkAagBtAG4AcABuAGkAYABYAFUAVQBPAEYAPQAzACsAIgAZABEA
BgD///v/+P/y/+z/7P/p/+f/5//m/+X/4//l/+T/4//i/+D/4f/h/+H/4v/i/+L/4f/h
/+H/4f/h/9//3//f/9//4f/g/+D/4P/g/+D/4P/g/+D/4P/g/+D/4P/f/9//3//f/9//
3//f/9//3//f/9//4f/g/+D/4f/f/9//3//f/97/3v/e/97/3//f/9//3//d/93/3f/d
/9//3//f/9//4f/h/+H/4f/h/+D/4P/g/+H/4f/h/+L/4P/g/+D/4f/h/+P/4//j/+X/
5v/n/+j/6f/q/+v/7P/s/+3/7v/w//H/8//1//f/9v/3//j/+//8//z//f/9//3//f/9
//3//f/9//3//f/9//z//P/6//j/+P/4//b/+P/3//f/9v/0//T/9P/y//T/9f/1//T/
9v/1//T/9P/y//P/8//z//P/8//z//P/8//y//L/8v/y//L/8f/x//L/8v/x//H/8//x
//D/8P/v/+//7//u//D/8P/v/+//8P/w//D/8P/w/+//7//v/+//7//v/+//8P/w/+//
7//v/+//7//u//D/8f/x//H/7//v/+//7v/u/+3/7f/v//H/8f/x//H/8f/x//D/8P/w
//D/8P/w//L/8v/x//H/8P/w//D/8P/w//D/8P/w//D/8P/w//D/8P/w//H/8f/y//L/
8f/w//D/8v/w//D/8P/w//D/8f/y//P/9v/1//T/8//z//P/8//z//P/9P/1//X/9f/1
//f/+P/4//j/+v/9//3/AAAAAAAA/v/8//v/+//7//z//P/8//r/+v/5//j/+P/4//f/
9v/0//L/8P/u/+3/7//w//D/7//t/+z/7P/s/+3/7f/r/+v/6//r/+r/6v/q/+n/6f/p
/+n/6f/p/+n/5//p/+3/6v/o/+3/9f/4//f/9f/1//f/+v/+/wEABAAFAAgACwAQABcA
HQApADYAPQBBAEkAUQBbAGMAaQBtAG4AcABwAG0AaABmAGYAYwBfAF4AYwBpAGoAawBs
AG0AcgB0AG4AaQBiAFgAUwBRAEsARAA7ADEAKQAeABUADQAGAP//9//y/+7/6P/m/+X/
4//j/+L/4f/f/9//3v/d/9z/3P/d/93/3f/c/9z/3P/b/9v/2//b/9v/2//b/9v/2//b
/9r/2v/a/9r/2v/a/9r/2v/a/9r/2v/a/9n/2f/Z/9n/2f/Z/9n/2f/Z/9n/2f/Z/9j/
2P/Z/9n/2f/Z/9n/2v/a/9r/2v/X/9f/1//X/9f/1//X/9f/1//X/9f/1//X/9f/1//X
/9f/1v/W/9b/2f/Z/9n/2v/c/9z/3P/d/9v/3f/d/93/4f/i/+P/5P/l/+b/5//o/+r/
6//s/+7/7f/v//H/8//0//X/9v/5//r/+v/7//v//f/9//3//f/8//v/+v/5//v/+v/6
//j/+P/4//j/9v/2//X/9f/0//T/9P/0//L/8v/z//P/8v/y//H/8P/w//D/8f/x//H/
8f/x//H/8f/x//D/8P/w//D/8P/v/+//7v/u/+3/7f/v/+3/7P/s/+//7//v/+7/7P/s
/+v/6//u/+7/7v/u/+7/7f/t/+3/6//r/+v/6//s/+z/6//r/+v/6//r/+r/7P/t/+3/
7f/t/+3/7f/s/+z/6//r/+3/6//r/+v/6//r/+v/6v/q/+z/7P/s/+z/7P/s/+v/6//s
/+z/7P/s/+z/7P/s/+z/7P/s/+z/7P/q/+r/6//r/+z/7P/r/+r/7P/q/+v/7P/s/+z/
7P/s/+r/6v/q/+z/7f/u/+//8f/v/+//7//v//D/8f/x//H/8f/z//T/9P/0//b/+f/5
//z//P/8//r/+P/3//f/9//4//j/+P/2//b/9f/0//T/9P/z//L/8P/u/+z/6v/p/+n/
6v/q/+n/5//m/+b/5v/p/+n/5//n/+f/5//m/+b/5v/l/+X/5f/l/+X/5f/l/+P/5f/l
/+T/6P/t//H/8P/x//H/8f/x//b/+P/7/wAABQAGAAkAEgAdACcAMwA+AEMASQBTAF0A
ZQBrAG0AcQB4AHgAcgBvAG4AbABoAGcAaQBuAG8AcwB4AHkAegB9AIAAfgB4AHEAagBi
AFsAVQBPAEgAPQAvACEAGgARAAkAAAD5//H/7v/o/+L/4P/d/9v/3P/c/9z/2//b/9r/
2f/Y/9j/2f/Z/9n/2P/Y/9j/1//X/9f/1//X/9f/1//X/9f/1f/U/9T/1P/U/9T/1P/U
/9b/1v/W/9b/1v/V/9X/1f/V/9X/1f/V/9X/1f/V/9X/0//S/9L/0//V/9X/1f/V/9T/
1P/U/9T/0//T/9P/0//R/9H/0f/R/9H/0f/R/9H/0f/R/9H/0f/R/9D/0P/Q/9H/0f/R
/9L/0v/S/9L/0//T/9X/1f/V/9f/2P/Z/9r/2//c/93/3v/g/+H/4v/k/+f/6f/r/+3/
7P/t/+7/8f/0//T/9f/1//X/9f/1//X/8//z//P/8//z//L/8v/w/+7/7v/u/+z/7f/t
/+7/7v/u/+7/7v/s/+r/6//r/+r/6//r/+v/7P/q/+v/6//r/+n/6f/p/+n/6f/o/+j/
6P/o/+j/5//n/+j/6P/n/+f/6//p/+j/6P/n/+f/5//m/+b/5v/l/+X/5v/m/+b/5v/m
/+X/5f/l/+X/5f/l/+X/5v/m/+X/5f/l/+X/5f/k/+T/5f/l/+X/5f/l/+X/5P/k/+P/
4//l/+P/4//j/+P/4//j/+L/4v/i/+L/4v/i/+T/5P/j/+P/5P/k/+T/5P/k/+T/5P/k
/+L/4v/i/+L/5P/k/+X/5f/k/+T/4//i/+T/5P/j/+P/5P/k/+T/5P/k/+T/5P/k/+b/
5v/m/+b/5//n/+f/5//n/+j/6f/p/+n/6f/r/+z/7P/s/+7/8f/x//L/8v/y//D/8P/v
/+//7//u/+7/7v/s/+7/7f/s/+z/6v/p/+j/5v/k/+L/4P/f/+H/4v/i/+H/3//e/97/
3v/f/9//3f/d/93/3f/c/9z/3P/b/9v/2//b/9v/2//b/9X/1f/f/+L/4P/j/+f/6P/p
/+n/6f/r//D/9P/3//r/+//+/wMACgATAB8ALQA4ADsAQQBLAFUAXwBlAGkAbwBwAHAA
bgBrAGYAZABmAGkAaQBoAGkAbwB0AHcAfAB7AHwAfAB4AG0AYgBaAFcAVQBLAEIANQAn
ABsAEgAJAP//+P/v/+n/5v/g/9r/2P/Z/9n/2P/W/9T/0f/T/9L/0f/Q/9D/0f/R/9H/
0P/Q/9D/z//N/83/zf/N/8//z//P/8//zf/M/8z/zP/O/87/zv/O/87/zv/O/87/zP/L
/8v/y//N/83/zf/N/8v/y//L/8v/y//K/8r/y//L/8v/y//L/8r/yv/K/8r/yf/J/8n/
yf/J/8n/yf/J/8n/yf/J/8n/x//H/8f/x//J/8j/yP/I/8v/y//L/8z/yv/K/8r/y//N
/8//z//P/8//0P/R/9L/0//U/9X/1v/a/9v/3P/e/9//4f/j/+X/5v/n/+j/6//s/+z/
7f/t/+3/7f/t/+3/7f/t/+3/7f/t/+z/7P/q/+r/6v/q/+j/6P/n/+f/5v/m/+b/5v/k
/+T/5f/l/+T/4v/h/+D/4P/g/+H/4f/h/+H/4f/h/+H/4f/g/+D/4P/g/+D/3//f/+D/
4P/f/9//4f/f/97/3v/d/93/3f/c/97/3v/d/93/3P/c/9z/3P/c/9v/2//b/9v/2//b
/9v/3P/c/9v/2//b/9v/2//a/9r/2//b/9v/2//b/9v/2v/a/9n/2f/b/9n/2f/Z/9n/
2//b/9r/2v/a/9r/2v/a/9r/2v/Z/9n/2v/a/9r/2v/a/9r/2v/a/9j/2P/Y/9j/2v/a
/9v/2//a/9r/2f/Y/9r/2v/Y/9r/2v/a/9r/2P/Y/9j/2v/Y/9j/2P/Z/9v/2//b/9v/
3P/d/93/3f/f/+H/4v/i/+L/5P/n/+f/6P/o/+j/5v/l/+P/4v/h/+T/5P/k/+L/4v/h
/+D/4P/e/93/3P/a/9j/1v/U/9P/0//U/9T/0//T/9L/0v/S/9H/0f/P/8//0f/R/9D/
0P/Q/8//z//P/8//z//P/8//z//P/8//0v/S/9P/1f/c/9v/1//b/+H/5P/m/+v/7v/v
//L/+f8CAAkADwAZACYALwAzADcAQQBLAFEAUwBZAF4AYABeAFkAVgBUAFQAUwBTAFYA
WQBdAGAAXwBgAGUAaABkAF4AWQBOAEYAQwA/ADUALAAhABMABwD+//X/7f/m/93/1f/Q
/8z/xv/E/8n/yf/G/8T/wv+//7//vv+9/7z/vP+9/73/vf++/77/vv+9/7v/u/+7/7v/
u/+7/7v/u/+7/7r/uv+6/7r/uv+6/7r/uP+4/7j/uP+4/7f/t/+3/7f/t/+3/7f/t/+3
/7f/t/+1/7T/tP+1/7f/t/+3/7f/tP+0/7T/tP+1/7X/tf+1/7X/tf+1/7X/tf+1/7X/
tf+1/w==
         </WaveFormData>
      </LeadData>
      <LeadData>
         <LeadByteCountTotal>10000</LeadByteCountTotal>
         <LeadTimeOffset>0</LeadTimeOffset>
         <LeadSampleCountTotal>5000</LeadSampleCountTotal>
         <LeadAmplitudeUnitsPerBit>4.88</LeadAmplitudeUnitsPerBit>
         <LeadAmplitudeUnits>��V</LeadAmplitudeUnits>
         <LeadHighLimit>2147483647</LeadHighLimit>
         <LeadLowLimit>268435456</LeadLowLimit>
         <LeadID>II</LeadID>
         <LeadOffsetFirstSample>0</LeadOffsetFirstSample>
         <FirstSampleBaseline>0</FirstSampleBaseline>
         <LeadSampleSize>2</LeadSampleSize>
         <LeadOff>FALSE</LeadOff>
         <BaselineSway>FALSE</BaselineSway>
         <ExcessiveACNoise>FALSE</ExcessiveACNoise>
         <MuscleNoise>FALSE</MuscleNoise>
         <LeadDataCRC32>2297675365</LeadDataCRC32>
         <WaveFormData>
AAAAAAAAAAABAAIAAwAEAAwAFAAcACQALAA0ADwARABNAFQAWwBiAGUAaABrAG4AcwB4
AH0AggCHAIoAjQCQAJIAkgCSAJIAkACOAIwAigB7AG4AYQBUAEwARAA8ADQALgAqACYA
IgAgAB4AHAAaABUAEgAPAAwACQAGAAMAAAD9//r/9//0//L/8v/y//L/8P/w//D/8P/u
/+7/7v/u/+//8P/x//L/8P/w//D/8P/w//D/8P/w//D/8P/w//D/8P/w//D/8P/v/+7/
7f/s/+3/7v/v//D/8P/w//D/8P/w//D/8P/w//D/8P/w//D/8//0//X/9v/1//T/8//y
//X/9v/3//j/+P/4//j/+P/4//j/+P/4//r/+v/6//r/+//8//3//v/+//7//v/+/wEA
AgADAAQABAAEAAQABAAHAAgACQAKAAwADAAMAAwADQAOAA8AEAATABQAFQAWABkAGgAb
ABwAHgAeAB4AHgAeAB4AHgAeABwAHAAcABwAGwAaABkAGAAVABQAEwASABEAEAAPAA4A
DAAMAAwADAALAAoACQAIAAgACAAIAAgABQAEAAMAAgAFAAYABwAIAAUABAADAAIAAwAE
AAUABgAFAAQAAwACAAAAAAAAAAAAAQACAAMABAADAAIAAQAAAAAAAAAAAAAAAAAAAAAA
AAD+//7//v/+/wAAAAAAAAAA/v/+//7//v8AAAAAAAAAAAAAAAAAAAAAAAAAAAAAAAAC
AAIAAgACAAEAAAD///7/AQACAAMABAABAAAA///+////AAABAAIAAAAAAAAAAAACAAIA
AgACAAIAAgACAAIAAQAAAP///v/+//7//v/+////AAABAAIAAQAAAP///v8AAAAAAAAA
AAAAAAAAAAAAAgACAAIAAgACAAQABgAJAAwADQANAA0AEQARABQAFQAUABEAEAAPABYA
GwAcABsAGQAaABoAGAAXABcAFwAXABcAFwATABEADwAPAA4ADQANAA0ADAANAAkACAAF
AAMAAgAAAAAAAAD+//7//f/8//3//P/8//z/+v/4//f/9v/5//n/+P/4//X/9f/0//T/
9v/3//b/9//4//b/+P/9/wEA////////AQABAAUAEAAYABsAJAAwADoAPABDAFQAZQBl
AF8AYQBnAGsAbQB2AIIAhwCFAIcAigCMAI4AjwCTAJIAkgCUAJQAkwCGAHMAYwBUAEYA
OwA9ADwAMAAoACkAJwAgABwAIAAfABkAFAAUAA4ABwADAAQABAACAP3/9//0//L/8//y
//H/8P/t/+//8P/w//D/8P/w//D/8P/v/+7/7v/u//H/8f/x//H/7//v/+3/7f/v//D/
8f/z//L/8P/t/+7/8P/x//H/8f/u/+3/7P/r/+z/7f/w//L/8P/w//D/8P/w//D/8P/w
//D/8P/w//L/9P/0//T/9P/y//L/8v/x//H/8v/2//f/9v/2//j/+f/5//n/+f/6//r/
+v/6//r//P/9/////////wEAAQABAP//AQACAAMABgAHAAgACAAHAAgACAAIAAoADQAP
ABEAEAARABMAFAATABQAFgAWABkAGQAZABsAGgAZABcAFQAWABYAFQAUABYAFQATABMA
DwANAA0ACwAJAAkACAAIAAcABwAGAAMAAwADAAIAAQABAAEAAAAAAAIAAQABAAIAAQAA
AP///v/9//3//f/8//7//v/9//3//v/+//7//v/9//r/+P/3//n/+v/6//v/+v/6//j/
+P/6//v//P/8//v/+v/5//j/+v/6//r/+v/7//v/+//7//n/+f/5//n/9//4//j/+f/5
//j/9v/2//j/+P/4//r/+P/3//f/9//2//n/+v/6//r/+//8//z/+v/6//n/+f/7//v/
/P/8//v/+f/4//f/+P/5//r/+//5//n/+f/5//r/+v/7//v/+P/4//n/+f/5//n/+v/6
//v/+v/5//j/+v/7//z/+v/6//r/+v/8//z//v8AAAMABgAHAAcABwAJAAkADAANAA0A
CwALAAsADwATABMAEwATABQAFAAPAA0ADAALAA0ADwAPAAsACQAHAAcABgADAAIAAQD/
/wAAAAABAAAA///9//r/+f/4//j/+P/3//j/9//2//b/9f/z//H/8P/y//P/8//y//L/
8f/x//D/8P/x//H/7//t//L/9v/2//f/9//1//X/9//7////BwAUABwAHwAkADAAPgBG
AE0AWABfAF8AWwBdAF0AXwBjAG4AcgB1AHsAfwCAAIIAggCHAIsAjACKAIoAiACDAHYA
XwBHADgAMAAnACEAHgAWABIAEQALAAoADAAGAP/////+//r/9v/3//3/+P/y//L/8f/v
/+z/6P/n/+f/5//n/+X/5//o/+j/6P/m/+b/5v/m/+b/5v/n/+j/6P/n/+b/5f/l/+X/
4//j/+X/5v/n/+n/6P/m/+P/5P/m/+f/5//n/+P/4//j/+P/5f/l/+f/6P/m/+b/5v/m
/+T/5P/k/+T/5//o/+n/7P/q/+r/6v/q/+z/7v/w//H/7//u//D/7//w//D/8v/z//H/
8f/x//L/8v/y//L/8v/0//X/9//3//X/9//3//f/9v/3//f/9//7//3///8AAP//AAAA
AAAAAQADAAQABQAFAAUABgAGAAoADAAPABAAEAAPAA4ADwAQABEAEQARAA4ADgANAAwA
CwAJAAYABQAFAAUABwAHAAIAAQD///7///////7/+//5//n/+P/3//j/+f/5//r/+P/3
//f/+P/2//b/9v/2//f/9//3//b/+P/4//f/9//2//T/8v/w//L/8v/z//X/8//y//D/
7//x//L/8f/y//H/8f/x//D/8f/y//P/9P/y//L/8v/y//P/8//z//P/8f/x//H/8f/v
//D/8P/x//L/8v/x//L/8v/y//L/9P/0//P/8//z//H/8//z//L/8v/z//T/9P/0//T/
8//z//P/8//0//T/9P/z//P/8//x//H/8f/x//P/8//z//P/8P/w//H/8f/0//L/8f/z
//L/9P/0//T/9P/y//L/9P/2//n//P/9//3/+//9//3/AAAEAAUABAAFAAMABwALAAsA
CQAJAAoACgAIAAcABwAHAAUABwAHAAMAAwABAAEAAAD9//z/+//5//v/+v/6//j/9f/z
//D/7//u/+7/7v/t/+7/7f/s/+z/7P/r/+r/6v/p/+n/6P/m/+f/5//o/+j/5//n/+b/
4//r/+j/5v/q/+3/7f/t/+v/6//t//H/+f8EAAwAEwAcACYAMAA4AD0ATgBhAGMAXwBd
AFsAWwBhAGYAagBvAHcAgQCGAIQAiACNAI8AjACMAJAAlACRAIQAcQBbAEgAOAApAB8A
HgAcABQADwAPAAoAAgD+//v/+f/8//z/9v/x//H/7v/q/+r/5f/h/+D/3v/b/9z/3f/e
/93/3//g/+D/4P/g/+D/4P/g/97/3P/b/9r/2//b/9v/2//d/93/2//b/9r/2v/a/9v/
3f/c/9r/3P/b/9v/2v/Z/9n/2f/Z/9n/1//X/9n/2v/Y/9j/2P/Y/9n/2v/b/9z/2v/a
/9r/3P/f/+D/4f/i/+D/4P/g/9//3//g/+T/5f/i/+L/5P/l/+X/5f/l/+b/6f/q/+v/
7P/r/+v/7P/r/+3/7//v/+//7//x//L/8//0//X/9v/2//j/+v/7//z/+//9//7///8C
AAMABQAGAAUABgAIAAgACwALAAsADQAPAA8ADgANAAoACgAJAAgACAAHAAUABQADAAEA
AQD///3//f/8//z//f/9//z/+f/5//n/+P/3//X/9f/0//T/9P/z//P/9P/2//b/9v/2
//X/9f/1//T/8//y//D/7//y//L/8v/y//T/8v/x//H/8v/y//H/8f/w//D/7v/u/+//
7//v/+7/8P/w//D/8P/u/+7/7v/u//D/8f/y//P/8v/x//D/7//v//D/8P/x//H/8P/u
/+7/7//w//H/9P/z//H/8P/v/+//8f/x//D/8P/x//L/8v/x//D/7v/t/+7/7//x//L/
8f/v/+7/7f/v/+//7//v/+//7//v/+//7v/u/+//7//u/+7/7//v/+//7//w//D/7v/s
/+7/7v/q/+v/7P/t/+7/7v/u//D/8v/z//b/9//3//f/+f/5//z//v////7////9/wEA
BQAFAAMAAwAEAAQAAgABAAEAAQABAAMAAwD///3/+//7//r/+//6//n/9//1//T/9P/y
//H/7//s/+v/7P/s/+z/6//q/+n/6P/o/+j/5//m/+b/5f/l/+T/4v/j/+P/5P/k/+T/
5f/l/+P/4//k/+L/4v/n/+3/7f/p/+n/6//x//n//v8EAA0AFAAcACgAMAA1AEQAVwBb
AFUAUwBVAFMAWQBiAGgAawBvAHMAfACAAH4AgQCDAIIAggCEAIQAfwB6AG8AWQBEADQA
JwAdABoAGAAUAA8ACQAEAAAAAgABAP3/+P/0//L/8f/x/+j/4v/m/+X/3f/a/97/3//d
/93/3f/b/9n/2v/a/9r/3P/c/9z/3P/Z/9j/2P/Y/9v/2//b/9v/2f/Z/9f/1//a/9r/
2v/b/9v/2v/Y/9r/2P/Z/9n/2f/Y/9n/2v/b/9r/2f/a/9r/2//c/93/3v/d/9z/2//a
/9z/3P/c/97/3v/e/97/3v/d/97/3//f/+D/4P/j/+P/4v/i/+T/5f/l/+X/5f/m/+b/
5v/m/+b/6P/p/+v/6//t/+//7//v/+3/7//w//H/8v/z//T/9P/0//b/9//4//v//f/+
/////v///wEAAgADAAQABgAGAAkACQAJAAsACwALAAoACQAIAAgABwAGAAYABQADAAMA
AwABAAEA///7//v/+v/6//v/+//6//f/9f/1//T/8//1//X/9P/0//L/8f/x//L/8v/y
//L/8v/x//H/8f/w/+7/7v/t/+3/8f/y//P/9P/y//D/7//v//D/8P/v/+//7//u/+v/
6v/s/+3/7v/u/+7/7v/u/+7/7P/s/+z/7P/t/+3/7f/t/+//7//v/+//7f/u/+7/7//v
/+7/7P/s/+z/7P/s/+7/8P/v/+//7//t/+//7//u/+7/7//w//D/8P/w/+//7//v/+//
8P/w//D/7//v/+//7f/t/+3/7f/v/+//7//v/+7/7v/v/+//8P/w//H/8f/v/+//8P/w
//D/8P/s/+7/9P/z//L/8f/w//L/8v/0//b/+f/8//3//f/7//3//f8AAAMAAwABAAEA
AQAFAAkACQAFAAUABgAGAAYABQAFAAUABQAHAAcAAwD///3//f/8//n/+P/3//X/+P/4
//n/+P/2//P/7//t/+z/7P/s/+v/7P/r/+r/6v/o/+f/5v/m/+j/6f/p/+j/5v/l/+X/
5P/m/+f/5//l/+n/6P/m/+j/7f/t/+v/6//r/+//8//5/wAABgANABQAJAAwADQAPwBO
AE8ASwBPAFUAVwBZAGEAZgBqAHEAdwB3AHoAfAB+AH0AfQB6AHgAfACGAH8AbgBbAEsA
PgAyACcAHwAcABoAGAATAA8ADAAKAAQA//8DAAQA/P/2//X/8f/q/+j/6P/l/9//3v/i
/+H/3//f/9//3f/c/9z/2//a/9v/3P/d/97/2//a/9r/2v/d/93/3f/d/9v/2//Z/9n/
3P/c/9z/3f/f/97/3P/e/9z/3f/d/93/2f/Z/9n/2f/b/9v/3f/e/9z/3P/c/9z/3P/c
/9z/3P/d/97/3//i/+H/4P/f/97/4P/i/+T/5f/i/+L/5f/l/+b/5v/o/+n/5//n/+f/
6P/q/+r/6v/q/+z/7f/v/+//7//x//H/8f/z//X/9v/3//b/9//4//j/+v/8//3//v//
/wEAAgADAAIAAwAFAAYACAAKAA0ADgANAA0ADQAPABEAEQAQAA8ADAAMAAsACgAIAAcA
BQAFAAUAAwADAAEA//////7//v/9//3//P/5//n/+f/4//f/+f/5//j/+P/4//f/9//4
//f/9v/1//T/9P/1//b/9v/1//T/8v/x//T/9P/0//T/9P/y//H/8f/0//T/8//z//L/
8v/w//D/8f/x//H/8P/w//D/8P/w//D/8P/w//D/7//v/+//7//x//H/8f/x/+//8P/w
//H/8v/y//H/8v/y//L/8v/0//L/8f/x//H/7//x//H/8P/w//H/8v/y//T/9P/z//P/
8//z//T/9P/0//P/8//z//H/8f/x//H/8//z//P/8//y//L/8//z//L/8v/z//P/8f/x
//L/8v/w//L/8v/y//L/8v/y//L/9P/2//f/+v/7//v//P///wAABAADAAMAAQABAAIA
BwAMAA0ACQAJAAoACgAGAAUABQAFAAcACQAJAAUAAwABAAEAAAD9//z/+//5//v/+v/6
//j/9//1//L/8f/y//L/8v/x/+7/7f/s/+z/7P/r/+r/6v/s/+3/7f/s/+r/6f/p/+j/
6P/p/+n/5//n/+r/6v/q/+3/7//v/+3/7f/r/+//+f8AAAIABwAQABgAIAAuADkAQgBP
AFEATQBPAFcAXQBhAGYAbABxAHMAcwB2AH4AggCBAH8AgACAAIAAgACBAIAAbwBbAEwA
QAA1ACsAKAAkACAAGQAVABAAEAAUABMACwAGAAQAAAD///3/+P/2//D/6//n/+T/4P/f
/+L/4//k/+P/4f/i/+L/4v/g/+D/4P/g/+H/4P/g/+D/4f/h/+H/4f/j/+P/4f/h/+D/
4P/g/+H/4//i/+D/4v/h/+H/4P/f/97/3//g/+H/3//f/+H/4v/i/+L/4v/i/+L/4v/i
/+L/5P/k/+T/5v/m/+b/5v/m/+b/5v/m/+X/5f/m/+r/6//o/+j/6v/r/+v/6//r/+z/
7P/s/+z/7P/u/+//8f/x//P/9f/1//X/9f/3//j/+f/4//n/+v/6//z//v///wAA//8B
AAIAAwAGAAcACQAKAAkACgAMAAwADQANAA0ADwARABEAEAAPABAAEAAPAA4ADAALAAkA
CQAHAAUABQADAAMAAwACAAIA//////7/+//8//3//f/9//n/9//0//L/9v/3//n//P/6
//r/+v/6//n/+f/5//j/+P/4//f/9//2//b/9v/2//b/9P/z//P/9//4//j/+f/6//r/
+P/4//f/9//3//b/9v/2//b/9v/0//T/9P/0//f/9//3//f/9f/1//X/9f/1//b/9v/3
//f/9v/0//T/9v/2//b/+P/4//f/9//3//P/9f/1//T/9v/3//j/+P/3//b/9P/z//X/
9f/2//b/9//3//j/+f/4//f/9v/1//X/9f/1//X/9v/2//f/9//2//b/9//z//j/+P/4
//j/+P/4//j/+v/8//3/AAABAAEAAQADAAMABgAHAAcABQAFAAcACwAPAA8ACwALAAwA
DAAKAAkACQAJAAsADQANAAkABQADAAMAAgD///7//f/7//3//P/8//r/9//1//L/8f/y
//L/8v/x//D/7//u/+7/8P/v/+7/7v/s/+3/7f/s/+r/6f/p/+j/6v/r/+v/6f/p/+j/
6P/u//H/8//z//P/8//1//n/+/8EABQAHQAcACQALgA2AD8ATABXAFkAVwBVAFcAWwBd
AGAAZgBrAG8AdQB2AHYAdgB5AH8AgAB+AIIAggB9AHAAZQBVAEIAMgAnACEAHgAYABYA
FQAPAAwADAAGAAEA/f/4//z/AgD7//P/9P/y/+r/5//l/+b/5v/n/+X/5f/l/+P/4v/i
/+H/4P/j/+T/5f/m/+T/4v/h/+D/4//j/+P/4//h/+H/3//f/+D/4P/g/+H/4//i/+D/
4v/i/+P/4//j/+P/4//j/+P/4//j/+X/5v/j/+L/4f/g/+H/4v/j/+T/4v/i/+L/5P/l
/+b/5//o/+n/6v/r/+v/6P/o/+v/6//s/+z/7v/v/+//7//v//D/7v/u/+7/7v/x//P/
9v/3//X/9//3//f/9//5//r/+//7//v/+//6//z//v///wAAAQADAAQABQAGAAcACQAK
AAsADAAOAA4ADwAPAA8AEQARABEAEAAPAAwADAALAAoACAAHAAUABQADAAEAAQD///v/
+//6//r//P/9//3/+//5//n/+P/3//f/9//2//b/9P/z//P/9P/2//b/9v/2//X/9f/1
//T/8v/y//H/8f/z//T/9f/2//T/8v/x//H/8v/y//H/8f/w//D/7v/u//D/8f/y//L/
8f/w/+//7v/w//D/8P/w//H/8f/x//H/8f/x//H/8f/x//L/8v/z//P/8v/w//D/7v/u
/+7/8P/w/+//7//v/+//8f/x//D/8P/x//L/8v/w//D/7//v//H/8f/y//L/8v/x//H/
8f/v/+//7//v//H/8f/x//H/7P/u//P/8P/w//D/8P/w//L/8v/0//b/9//6//v/+//7
//3//f8AAAMAAwABAAEA/v8BAAQAAwAEAAUABwAIAAQAAwADAAMAAwAFAAUAAQD9//v/
+//6//r/+v/6//n/+//6//r/+P/2//P/7//t/+7/7v/u/+3/6v/p/+j/6P/p/+n/6f/q
/+n/6f/o/+b/5f/j/+L/4P/j/+X/5v/l/+P/5P/i/+T/5//r/+3/7//t/+//+f///wAA
CAATABoAIgAsADYAPwBKAFcAXQBdAF0AWQBZAF0AZgBqAHEAdQB7AIIAggCEAIsAiQCC
AIQAigCQAI0AhABzAFsASgA8AC0AIwAeABgADgALAA8ADAAEAAAA/f/5//j/+P/2//P/
7f/q/+r/6v/j/9//3v/e/9//3//f/9//3f/d/97/3v/e/9z/3P/c/9z/3f/c/9z/3P/d
/93/3f/d/9v/2//Z/9n/2v/a/9r/2//b/9r/2P/a/9r/2//b/9v/2f/Z/9n/2f/X/9f/
2f/a/9j/2P/Y/9j/2//c/93/3v/c/9z/3P/e/97/3v/e/97/4f/i/+P/4//g/+D/4//j
/+L/4v/k/+X/4//j/+P/5P/n/+j/6f/q/+z/7f/v/+//7f/v/+//7//x//P/9P/1//T/
9f/2//b/9v/4//n/+v/9////AAABAAAAAQADAAQABwAIAAoACgALAAsACwANAA0ADQAM
AAsACgAKAAkACAAKAAkABwAHAAUAAwADAAEA//////7//v/7//v/+v/3//f/9//2//X/
9f/1//T/9P/0//P/8//0//L/8v/y//L/8//z//P/8v/y//L/8f/x//L/8v/y//L/8P/u
/+3/7f/w//D/7//v//L/8v/w//D/7//v/+//7v/u/+7/7v/u/+z/7P/s/+z/7f/t/+3/
7f/t/+3/7f/t/+//8P/w//H/8f/w/+7/7v/s/+z/7P/u//D/7//v/+//7//x//H/8P/u
/+//8P/w//L/8v/x//H/8f/x//L/8v/w/+//7//v//H/8f/x//H/7//v/+//7//u/+7/
7//v/+7/8P/w/+7/7v/u/+7/7//w//P/9v/3//r/+//7//3//////wIAAQABAP//////
/wMABwAHAAcABwAIAAgACAAHAAcABwAFAAcABwADAAEA//////7//f/8//v/+f/3//b/
9v/0//P/8f/u/+3/7v/u/+7/7f/q/+n/6P/o/+j/5//m/+b/6P/p/+n/6P/m/+X/5f/k
/+T/5f/l/+P/4//m/+r/6P/n/+v/7//x/+//8f/1//3/AgAKABMAHAAkAC4AOABBAEwA
VwBbAFcAVQBXAFkAXwBoAG4AdQB7AHsAfgCCAIYAhwCHAIYAiACKAIgAiQCCAHEAWQBG
ADoAMQApACIAHAAYABUAEQAMAAgABgABAP///v/8//b/8//z/+7/6v/o/+X/4//i/+L/
4f/h/+H/4f/f/93/3v/e/97/3v/e/97/3v/e/97/3//g/9//3//f/9//4f/h/9//3//e
/97/3v/f/93/3P/a/9z/3P/d/93/3f/b/9v/2//b/9v/2//d/97/3v/e/97/3v/e/97/
3v/e/97/3v/e/+D/4P/g/+D/4P/h/+L/4//j/+L/4v/l/+X/5P/k/+b/5//n/+f/5//o
/+b/5v/m/+b/6v/r/+3/7f/v//H/8f/x/+//8f/y//P/9v/3//j/+P/6//z//f/+////
AQACAAMABgAHAAkACgAJAAoADAAMAA0ADQANAA8AEQARABAADwAMAAwACwAKAAoACQAH
AAcABQADAAMAAQD//////v/+//3//f/8//n/+//7//r/+f/5//n/+P/4//b/9f/1//b/
9v/2//b/9v/1//X/9f/0//T/9P/z//P/9P/0//T/9P/0//L/8f/x//L/8v/x//H/8v/y
//D/8P/x//H/8f/w/+7/7v/u/+7/8P/w//D/8P/v/+//7//v//H/8f/x//H/7//w//D/
8f/z//L/8P/w//D/8P/w//L/8v/x//H/8f/v//H/8f/w//D/8f/y//L/8v/y//H/8f/z
//P/9P/0//T/8//z//P/8//z//P/8//z//P/8//z//L/8v/z//P/9P/y//P/9P/y//L/
8v/y//L/8v/0//b/+v/+/wAAAQD//wEAAQAEAAUABQADAAMAAwAHAAsACwAHAAcACAAI
AAcABwAIAAkACQALAAsABwADAAEAAQAAAP///v/9//v/+f/4//j/9v/3//X/8v/x/+7/
7v/u/+3/6v/p/+j/6P/p/+n/6f/q/+r/6//r/+r/6v/p/+n/6P/o/+n/6f/n/+X/6P/o
/+j/6//x/+//7f/v//P/9//7/wIACAAPABoAKAAwADgAQwBSAFcAVQBRAFMAWQBdAGEA
aABuAHEAcwB5AHwAfgCAAIEAfQB8AH4AggCCAH0AbgBdAEsAOgAwACsAJwAiABwAGgAV
ABEADgAOAAwABQD///7//v/4//f/9f/w/+7/6v/l/+H/4P/e/93/3v/f/+D/3//d/97/
3v/e/97/3v/e/97/3f/c/9z/3P/d/93/3f/d/9//3//d/93/3P/c/9z/3f/b/9r/2P/a
/93/3//g/+H/3f/d/93/3f/d/93/3//g/97/3v/e/97/3v/e/97/3v/g/+D/4P/i/+L/
4v/i/+L/4f/i/+P/4//i/+L/5f/l/+T/5P/m/+f/6f/p/+n/6v/q/+r/6v/q/+r/6//t
/+3/7//x//H/8f/x//P/9P/1//T/9f/2//b/+P/6//v//P/7//3//v///wEAAwAGAAgA
BwAIAAoACgANAA0ADQAPAA0ADQAMAAsACgAKAAkACAAIAAcABQAFAAEA//////3//f/9
//z//P/7//v/+v/3//f/9//2//X/9//3//b/9v/0//P/8//0//L/8v/y//L/8f/x//H/
8P/y//L/8f/x//H/8P/v/+7/7//u/+7/7//u/+7/7f/t/+7/7v/s/+z/7//v/+//7v/s
/+z/7P/s/+7/7v/u/+7/7f/t/+3/7f/t/+3/7f/t/+v/7P/s/+3/7//u/+z/7P/s/+z/
7P/u/+7/7f/t/+3/7f/v/+//7v/s/+3/7v/u/+7/7v/t/+3/7f/t/+7/7v/w/+//7//v
/+//7//v/+//7//v/+//7//u/+7/7//v/+7/7v/v/+//8P/w//D/8P/w//L/8v/0//b/
9//6//v/+//7//3//f8AAAEAAQD/////AQAFAAkACQAGAAUABQAEAAQAAwADAAMAAwAF
AAUAAQD///3//f/8//v/+v/5//f/9//2//b/9P/z//H/7v/t/+z/7P/s/+v/6P/n/+b/
5v/o/+f/5v/m/+b/5//n/+b/5v/l/+X/5P/k/+X/5f/j/9//4P/o/+r/6f/t/+3/6//t
/+//8//3//7/BgAPABgAIAAqADIAPwBMAFEATQBLAE8AUwBZAGEAaABsAG0AcQB1AHYA
egB8AHsAeQB8AIIAggB+AHUAaABXAEkAPAAwACkAJQAgABoAFAARABEAEAAKAAgAAwD/
//7//P/4//X/8f/s/+j/6P/j/9//3v/e/9//3f/d/93/2//b/9z/3P/c/9z/3P/c/9z/
2//a/9r/2v/Z/9n/2f/Z/9r/2//a/9v/2//a/9n/2f/b/9r/2P/a/9z/3f/d/93/2f/Z
/9n/2f/Z/9n/2//c/97/3v/e/97/3f/c/9v/2v/c/9z/3P/e/+D/4P/g/+D/4P/g/+D/
3//g/+D/4//j/+L/4v/k/+X/5f/l/+X/5v/m/+b/5v/m/+r/6//t/+3/6//t/+3/7f/v
//H/8v/z//T/9f/2//b/9P/2//f/+P/7//3//v////7///8BAAIAAwAEAAYABgAHAAcA
BwAJAAgABwAFAAMABAAEAAMAAgACAAEA/////////f/9//v/9//3//b/9v/1//X/9P/x
//P/8//y//H/7//v/+7/7v/w/+//7//w//D/8P/w//D/7//v/+//7v/s/+z/6//r/+z/
7P/s/+z/7P/q/+n/6f/q/+r/6f/p/+r/6v/o/+j/6f/p/+n/6P/o/+j/6P/o/+j/6P/o
/+j/6f/p/+n/6f/n/+f/5//n/+f/6P/o/+n/5//m/+T/5P/l/+b/5//q/+j/5//n/+f/
5f/n/+f/5v/m/+f/6P/o/+j/6P/n/+f/5//n/+j/6P/o/+f/5//n/+f/5//n/+f/6f/p
/+n/6f/m/+b/5//n/+T/4v/i/+P/5P/l/+b/6P/o/+r/7P/t//D/8f/x//P/9f/1//j/
9//3//X/9f/3//v///////3//f/+//7//P/7//v/+//6//v/+v/1//P/8f/x//D/7//u
/+3/6//r/+r/6v/o/+n/5//k/+P/4f/g/9//3f/e/93/3P/c/9z/2//a/9r/2v/b/9v/
2v/Y/9f/1//W/9j/2f/Z/9f/2f/Y/9j/2v/b/9v/2//j/+P/3//p//P/+P/+/wkAEAAY
ACAAKgA1AEAARwBFAEMARwBJAEkASwBOAFIAVwBdAGMAZgBoAGoAawBpAGwAbgBuAG4A
aQBaAEUALwAcABIADwAJAAQAAAD+//n/8//w/+7/6v/l/+P/5P/i/+L/4f/f/9r/1P/S
/9P/z//M/9L/0f/O/83/zP/J/8n/yv/K/8r/yv/K/8r/yv/L/8r/yv/K/8r/yf/I/8f/
yf/J/8f/x//G/8b/xv/H/8n/yP/G/8j/xv/H/8f/x//F/8X/xf/F/8P/w//F/8b/yP/I
/8j/yP/I/8j/yP/I/8r/yv/K/8z/y//K/8n/yP/J/8r/y//L/8r/yv/N/83/zf/O/9H/
0//R/w==
         </WaveFormData>
      </LeadData>
      <LeadData>
         <LeadByteCountTotal>10000</LeadByteCountTotal>
         <LeadTimeOffset>0</LeadTimeOffset>
         <LeadSampleCountTotal>5000</LeadSampleCountTotal>
         <LeadAmplitudeUnitsPerBit>4.88</LeadAmplitudeUnitsPerBit>
         <LeadAmplitudeUnits>��V</LeadAmplitudeUnits>
         <LeadHighLimit>2147483647</LeadHighLimit>
         <LeadLowLimit>268435456</LeadLowLimit>
         <LeadID>V1</LeadID>
         <LeadOffsetFirstSample>0</LeadOffsetFirstSample>
         <FirstSampleBaseline>0</FirstSampleBaseline>
         <LeadSampleSize>2</LeadSampleSize>
         <LeadOff>FALSE</LeadOff>
         <BaselineSway>FALSE</BaselineSway>
         <ExcessiveACNoise>FALSE</ExcessiveACNoise>
         <MuscleNoise>FALSE</MuscleNoise>
         <LeadDataCRC32>4219231880</LeadDataCRC32>
         <WaveFormData>
FgAWABYAFgAUABQAFAAUAAIA8v/i/9L/rP+I/2T/QP8h/wL/4/7E/rX+qP6b/o7+jv6O
/o7+jv6V/pr+n/6k/rL+vv7K/tb+4f7q/vP+/P4H/xL/Hf8o/zb/Qv9O/1r/Z/90/4H/
jv+b/6b/sf+8/8n/1P/f/+r/9P/8/wQADAATABgAHQAiACUAJgAnACgAKwAsAC0ALgAw
ADIANAA2ADYANgA2ADYANwA4ADkAOgA7ADwAPQA+AD8AQABBAEIARABEAEQARABHAEgA
SQBKAEsATABNAE4AUQBSAFMAVABVAFYAVwBYAFoAXABeAGAAYQBiAGMAZABoAGoAbABu
AG8AcABxAHIAdQB2AHcAeAB5AHoAewB8AH8AgACBAIIAggCCAIIAggCCAIIAggCCAIEA
gAB/AH4AfAB6AHgAdgBzAHAAbQBqAGcAZABhAF4AWgBWAFIATgBJAEYAQwBAADwAOAA0
ADAALAAoACQAIAAcABoAGAAWABIAEAAOAAwACQAIAAcABgAFAAQAAwACAAAAAAAAAAAA
AAAAAAAAAAAAAAAAAAAAAP7//v/+//7//v/+//7//v/8//z//P/8//7//v/+//7//P/8
//z//P/+//7//v/+/wAAAAAAAAAA/v/+//7//v8AAAAAAAAAAAIAAgACAAIAAgACAAIA
AgACAAIAAgACAAIAAgACAAIABAAEAAQABAAEAAQABAAEAAQABAAEAAQABAAEAAQABAAE
AAQABAAEAAYABgAGAAYABAAEAAQABAAEAAQABAAEAAIAAgACAAIAAgACAAIAAgACAAIA
AgACAAIAAgACAAIAAgACAAIAAgACAAIAAgACAAAAAAAAAAAAAgACAAIAAgAAAAAAAAAA
AAIAAgACAAIAAAAAAAAAAAACAAIABAAFAAQABQAFAAUABwAHAAkACQALAAoACQAIAAcA
BwAEAAAA/v/+//7//f/9//3//f/9/////f/9//7//v/+//3//f/7//v/+//7//3//f/+
//7//P/+//7//v8AAAAA///+//7//v/+//7/////////////////AAAAAAAAAAAAAAAA
/v/+//7//v8AAAEAAwAEAAgAEQAcACIAHwAXAA8ABgD4/+P/xv+f/3f/Uf8r/w3/8P7N
/q7+pP6f/pP+hv6J/oz+j/6P/o7+kf6e/q/+uP7C/s/+2/7j/un+9P79/gj/Ff8g/yz/
OP9C/07/Xv9t/3r/h/+S/57/qv+0/8L/zv/b/+X/8P/6/wIACQAQABgAHQAhACIAJAAo
ACoAKgAsAC0ALgAvADEAMgAyADMANAA3ADgAOQA6ADgAOQA6ADsAPAA9AD4APwA/AEAA
QQBCAEUARQBGAEcASABKAEsASwBOAFEAUQBRAFEAUgBUAFYAVwBYAFoAWwBdAGAAYABh
AGMAZgBnAGcAZgBpAGwAbABvAHIAcwB1AHYAdwB4AHkAfAB9AH0AfQB/AIEAgQCBAIMA
gwCDAIQAhACEAIIAgQB/AH8AfQB7AHoAeQB3AHMAcQBuAGsAaQBmAGMAXwBdAFcAVABQ
AEwASABFAEAAPAA4ADUAMAAsACgAJQAjAB8AGgAZABUAEgASABAADgAMAAsACgAJAAkA
BgAFAAUABAAEAAQABAACAAQAAgACAAIAAgACAAMAAwAAAP///////wEAAgACAAEA////
//////8BAAEAAQABAAEAAQABAAEAAQABAAIAAgAEAAUABQAFAAQAAwACAAIABAAEAAUA
BQAFAAUABQAFAAUABQAGAAcABwAHAAcABwAFAAUABgAGAAYABgAGAAYABgAGAAcABwAH
AAcACAAIAAgABwAHAAcACAAIAAcABwAFAAUABQAFAAgACAAGAAYABgAGAAYABgAGAAYA
BgAGAAgACAAIAAcABgAGAAUABAAFAAUABQAFAAUABQAFAAQABAAEAAQABAAEAAMAAwAE
AAQABAAFAAUAAwADAAQABgAGAAYABgAEAAQABAAGAAcACAAJAAkACQAJAAkACwALAAsA
CgAJAAYABQAFAAIA///+////AAD///////////3////9//3//P/8//z/+//7//v/+//7
//3//f/9//7//v/+/wAAAAAAAAAAAAD///7//v/+//7/AAABAAEAAQD///////8AAAAA
AAAAAAAAAAAAAAAAAAACAAAA//8DAAYADAAVACAAIAAZABEADwAIAPj/4f/G/6P/f/9b
/zf/Hf8A/9f+uv6w/qn+mf6O/o3+lP6V/pH+kP6X/qj+t/7A/sz+1/7h/uf+7/74/gP/
Dv8b/yb/Mv8+/0r/Vv9o/3X/fv+H/5b/ov+w/7z/yv/W/+H/7f/2//z/AgALABQAGgAd
ACEAJAAkACYAKAAoACoAKQAqACsALQAwADAAMQAyADEAMgAzADQAMgAzADQANQA4ADkA
OgA7ADkAOgA7ADwAPwA/AEAAQQBAAEIAQwBDAEQARwBHAEcASwBMAE4AUABRAFIAVABV
AFcAWgBaAFsAWwBeAF8AXwBgAGMAZgBmAGYAaABoAGkAbgBvAHAAcQBzAHMAcgBxAHEA
cwBzAHMAcwBzAHMAdAB0AHQAcgBxAG8AbwBtAGsAagBpAGcAYwBfAFwAWQBXAFQAUQBN
AEsARwBEAEAAPAA6ADcAMgAuACoAJwAiAB4AGgAXABUAEQANAA0ACgAIAAgABgAEAAIA
AwACAAEAAQD+//3//f/8//z//P/8//r//P/6//r/+v/6//r/+//7//r/+f/5//n/+f/6
//r/+f/5//n/+f/5//n/+f/5//n/+f/5//n/+f/5//n/+v/6//j/+f/5//n/+v/7//z/
/v/8//z//f/9/////////////f/9//7///////////////////8AAAAAAAAAAAAAAAAA
AAAAAQABAP////8AAAAAAgABAAEAAQAAAAAA/////wEAAQABAAEAAAAAAP7//v8AAAAA
AAAAAAAAAAAAAAAAAAAAAAAA/////wAAAAAAAP3//f/9//3//////////v/8//7//v/8
//z//P/8//z//P/+//7//v8AAP//AAABAAEAAwADAAMABQAFAAUABAADAAIAAQABAP7/
+v/4//j/+P/3//f/9//3//f/+f/3//f/+P/4//j/9//5//n/+f/5//f/9//3//j/9v/2
//j/+P/6//r/+v/5//j/+P/4//j/+P/5//n/+f/7//v/+//8//r/+v/6//r/+v/6//r/
+v/6//r/+//9//7/AgAJABQAHgAbABUADwAKAAAA7//a/7n/lf9x/0//L/8W//f+0P64
/rH+p/6W/o3+kP6V/pX+jv6R/p7+r/68/sb+1f7h/un+7/72/gP/Dv8b/yr/Nv9C/07/
Wv9m/3X/gv+L/5T/nv+o/7j/xv/O/9f/5f/u//b//v8HAA4AFAAbAB0AHgAgACAAIgAi
ACQAJwAoACkAKwAqACoAKwAsAC0ALgAvADAAMgAzADQANQA0ADUANgA3ADcAOAA5ADoA
OwA7ADwAPQA+AEAAQQBBAEIARQBFAEUARwBIAEoATABPAFAAUgBTAFMAVgBWAFcAWQBc
AF0AXQBeAGEAZABkAGYAaABoAGkAbABtAG4AbwByAHMAcwBzAHUAdwB3AHcAdQB1AHUA
dgB2AHYAdABzAHMAcwBxAG8AbgBtAGsAZwBjAGAAXQBbAFgAVQBRAE8ATQBKAEYAQgA+
ADsANgAyAC4AKwAmACIAIAAdABsAFwARABEADgAMAAwACgAIAAYABQAEAAMAAwACAAEA
AQAAAAAAAAAAAP7//v/8//z//P/8//z//f/9//z/+//7//v//f/+//7//f/9//3//f/9
//3//f/9//3////////////9//3//v/+//7/////////////////AAACAAIAAwADAAEA
AQABAAEAAwADAAQABQADAAMAAwADAAMAAwAEAAQABgAGAAYABgAEAAQABQAFAAUABQAG
AAYABgAFAAUABQAGAAYABQAFAAUABQAFAAUABgAGAAQABAAGAAYABgAGAAUABAADAAIA
AwAEAAUABQADAAQABAAEAAMAAwADAAMAAwADAAMAAgACAAIAAgACAAIAAQABAAIABAAC
AAMAAwAEAAIAAgACAAIAAgACAAIABAAFAAYABwAHAAcABwAHAAkACQAJAAgABwAIAAcA
BwAEAAAA/v/+//7/+//7//v/+//9/////f/9//7//v/+//3/+//7//v/+//9//3//f/+
//7//v8AAAAA/v/+//7//f/+//7//v/+//7/////////////////AAAAAAAAAAAAAAAA
AAAAAAAAAAAAAAEAAwAEAAYADQAaACIAIQAbABMADgAEAPH/2P+3/5H/a/9H/yX/CP/r
/sT+sP6p/p3+jv6L/pD+k/6V/pT+kf6c/q3+uv7E/tH+3f7n/vH++v4D/wz/Gf8o/zT/
QP9M/1j/ZP9z/4D/i/+U/57/rP+4/8L/zv/Z/+P/7v/2/wAACwAQABQAGwAfACIAJAAm
ACgAKAAqACsALAAtAC8AMAAwADEAMgAzADQANQA2ADYANwA4ADkAOgA7ADwAPQA9AD4A
PwBAAD8APwBAAEEARABGAEcARwBIAEsASwBLAE0ATgBQAFIAUwBUAFYAVwBZAFwAXABd
AF8AYgBjAGMAZABnAGoAagBsAG4AbgBvAHIAcwB0AHUAeAB5AHkAeQB7AH0AfQB9AH0A
fQB9AH4AfgB+AHwAewB7AHsAeQB3AHYAdQBzAG8AbQBqAGcAZQBgAF0AWQBXAFMAUABM
AEgARgBDAD4AOgA2ADMALgAqACQAIQAfABsAFwAXABQAEgAQAA4ADAAKAAkACAAHAAcA
BAADAAMAAgACAAIAAgAAAAAA/v/+//7//v/+///////+//3//f/9//3//v/+//3//f/9
//3//f/9//3//f/9/////////////f/9//7//v/+/////////////////wAAAgACAAMA
AwABAAEAAQABAAMAAwAEAAUAAwADAAMAAwAFAAUABgAGAAYABgAGAAYABgAGAAcABwAF
AAUABgAGAAYABQAFAAUABgAGAAUABQAHAAcABwAHAAYABgAEAAQABgAGAAYABgAGAAYA
BgAGAAYABgAGAAUAAwAEAAQABAAFAAUABQAFAAUABQAFAAQABAAEAAQABAAEAAMAAwAE
AAQABAAFAAMAAgAEAAQABAAEAAQABAAEAAYABQAGAAcABwAJAAkACQALAAkACQAIAAcA
CAAHAAcABAAAAP7//v/+//v/+//7//v//f////3//f/8//z//P/7//3//f/9//3/+//7
//v//P/+//7/AAAAAAAAAAAAAP///v/+//7//v/+/////////////////wAA/v/+//7/
/v8AAAAAAAAAAAAAAAABAAEABgAMABUAIAAiAB0AEwANAAQA9P/d/7z/kf9n/0P/If8F
/+j+w/6s/qT+m/6L/oT+if6O/pH+j/6O/pf+pv6z/r7+zP7X/uP+6f7x/vz+B/8S/x3/
KP80/0L/TP9a/2j/d/+G/4//mv+k/7D/vP/I/9T/4f/r//T//v8GAA8AFAAaAB8AIwAk
ACYAKAAqACoALAAtAC4ALwAxADIAMgAzADQANQA2ADcAOAA4ADkAOgA7ADwAPQA+AD8A
PwBAAEEAQgBDAEMARABFAEYASABJAEkATABPAE8ATwBRAFIAVABWAFcAWABaAFsAXQBg
AGAAYQBjAGYAZwBnAGYAaQBsAGwAcAByAHIAcwB2AHcAeAB5AHoAewB7AHsAfQB/AH8A
fwCBAIEAgQCCAIIAggCAAH8AfwB/AH0AewB4AHcAdQBxAG8AbABpAGcAZABhAF0AWwBV
AFIATgBKAEYAQwA+ADoANgAzAC4AKgAmACMAIQAdABcAFwAUABIAEAAOAAwACgAJAAgA
BwAHAAYABQAFAAQAAgACAAIAAAACAAAAAAAAAAAAAAABAAEAAAD//////////wAAAAD/
//////////////////////////////////////8AAAAAAgADAAMAAwABAAEAAQACAAIA
AgADAAMABQAFAAUABQADAAMABAAFAAUABQAFAAUABQAFAAYABgAIAAgACAAIAAgACAAJ
AAkABwAHAAgACAAIAAcABwAHAAgACAAHAAcACQAJAAkACQAKAAoACAAIAAYABgAGAAYA
BgAGAAYABgAGAAYABgAFAAUABgAGAAYABQAFAAUABQAFAAUABQAEAAQABAAEAAQABgAF
AAUABgAGAAYABAAEAAQABAAGAAYABgAIAAkACgALAAsACQAJAAkACwANAA0ADAALAAoA
CQAJAAYABAACAAIAAgD/////////////AQD/////AAAAAAAA//////////////3//f/9
//7/AAAAAAIAAgACAAIAAgABAAAAAAAAAAAAAAABAAEAAQABAAEAAQACAAIAAgACAAIA
AgACAAIAAgACAAIAAwADAAQACAAPABoAJAAlAB0AEQAMAAIA7//W/7f/jf9l/z//H/8E
/+X+wP6q/qf+nf6O/on+jv6T/pX+lP6T/pr+qf62/sL+z/7Z/uP+7f70/vv+CP8T/x7/
KP82/0L/TP9a/2n/dv+D/5D/nv+m/67/vv/M/9f/4//u//b//v8HABAAFgAdACMAJgAo
ACkAKgApACoALQAuAC8AMQA0ADQANQA2ADUANgA3ADgAOgA7ADwAPQA8AD0APgA/AD8A
QABBAEIAQwBDAEQARQBIAEoASwBLAEwATwBPAE8AUQBSAFQAVgBVAFYAWABZAF0AYABg
AGEAYwBmAGcAZwBmAGkAbABsAHAAcgByAHMAdgB3AHgAeQB8AH0AfQB9AH8AgQCBAIEA
gwCDAIMAhACEAIQAggCBAIEAgQB/AH0AfAB7AHkAdQBzAHAAbQBrAGgAZQBhAF8AWwBY
AFQAUABKAEcAQgA+ADwAOQA0ADAAKgAnACUAIQAbABsAGAAWABQAEgAQAA4ADQAMAAsA
CwAKAAkACQAIAAYABgAGAAQABgAEAAQABAACAAIAAwADAAMAAwAEAAUABAAEAAMAAQAD
AAMAAwADAAMAAwADAAMAAwADAAMAAwADAAMABAAEAAQABQAFAAUABQAFAAUABgAEAAQA
BQAFAAcABwAHAAcABQAFAAYABwAHAAcABwAHAAcABwAIAAgACAAIAAgACAAKAAoACwAL
AAkACQAKAAoACgAJAAkACQAKAAoACQAJAAsACwALAAsACgAKAAgACAAIAAgACAAIAAoA
CgAKAAoACQAIAAcABQAHAAgACAAIAAcABwAHAAcABwAHAAcABgAEAAYACgAIAAYABgAG
AAYABgAIAAgACAAKAAkACgALAAsACwALAAsADQANAA0ADAALAAoACQAJAAYAAgAAAAAA
AAD/////////////AQD/////AAAAAAAA/////////////////////wAAAAAAAAIAAgAC
AAIAAgABAAAAAAAAAAAAAAABAAEAAQABAAEAAQACAAIAAgACAAIABAAEAAQABAACAAQA
BQADAAYADAAVAB4AJAAhABcADwAKAPz/6//U/7P/i/9n/0H/I/8K/+X+vP6u/qv+nf6M
/on+jv6T/pX+kv6T/qL+sf68/sb+0f7d/uX+6/70/v3+CP8T/yD/LP82/0T/Uv9g/23/
ev+F/5D/nv+o/7b/xP/Q/93/6f/0//z/BAANABQAHAAhACcAKAAoACoALAAsAC4ALwAw
ADEAMwAyADIAMwA0ADcAOAA5ADoAOAA5ADoAOwA8AD0APgA/AEEAQgBDAEQARABDAEMA
QwBEAEYARwBHAEoATQBNAE0ATQBOAFAAUgBTAFQAVgBXAFkAXABcAF0AYQBkAGUAZQBk
AGcAagBqAGwAbgBuAG8AcABxAHIAcwB2AHcAdwB3AHcAeQB5AHkAewB7AHsAfAB6AHoA
eAB3AHcAdwB1AHMAcABvAG0AaQBpAGYAYwBhAF4AWwBXAFUATwBMAEgARABCAD8AOgA2
ADAALQAoACQAIgAfAB0AGQAVABUAEgAQAA4ADAAKAAgABwAGAAUABQAGAAUABQAEAAIA
AgACAAAAAgAAAAAAAAD+//7//////wAA//////////8AAAAA///9//3//f/9//3//f/9
//3/////////////////AAAAAAAAAQABAAEAAQABAAEAAgACAAIAAwADAAMAAwADAAMA
BQAFAAYABwAGAAUABAADAAUABQAGAAYABgAGAAYABgAGAAYABwAHAAUABQAGAAYABgAF
AAUABQAGAAYABQAFAAUABQAFAAUABAAEAAIAAgACAAIAAgACAAQABAAEAAQAAgACAAIA
AQABAAIAAgACAAMAAwADAAMABQAFAAMAAgACAAIAAgACAAIAAgACAAQABQAGAAcABwAF
AAUABQAHAAkACQAIAAcACAAHAAcABAD+//z//P/8//n/+f/5//n/+f/7//n/+f/8//z/
/P/7//n/+f/5//n/+f/5//n/+v/8//z//v/+//z//P/8//v/+v/6//r/+v/4//n/+f/5
//v/+//7//z//P/8//z//P/6//r/+v/6//z//v/9//3//v8CAAkAFAAeAB8AGQARAAwA
BAD3/+L/xf+f/3v/V/8z/xj/+/7W/rr+sf6r/pj+i/6O/pP+lf6S/o/+mv6p/rb+wv7R
/t/+5/7t/vT+//4M/xn/Jv8y/z7/SP9U/2L/cf98/4X/kP+e/6j/sv/A/8z/1//j/+z/
8v/8/wkAEAAWABsAHQAeACAAIAAiACIAJAAnACgAKQArACwALAAtAC4ALQAuAC8AMAAw
ADEAMgAzADQANQA2ADcANwA4ADkAOgA7ADsAPAA9ADwAPgA/AD8AQgBFAEUARQBHAEgA
SgBMAE0ATgBQAFEAUwBWAFYAVwBZAFwAXQBdAF4AYQBkAGQAZgBoAGgAaQBsAG0AbgBv
AHIAcwBzAHMAdQB3AHcAdwB1AHUAdQB2AHYAdgB0AHMAcwBzAHEAbwBuAG0AawBnAGMA
YABdAFsAWgBXAFMAUQBNAEoARgBCAD4AOwA2ADIALgArACYAIgAgAB0AGwAXABUAFQAS
ABAADgAMAAoACAAFAAQAAwADAAIAAQABAAAAAAAAAAAA/v8AAP7//v/+//7//v//////
/v/9//3//f/7//z//P/7//3//f/9//3//f/9//3//f/9//3//f/9//v/+//8//z//v//
///////9//3//f/+/wAAAAABAAEAAQABAAEAAQABAAEAAgADAAMAAwADAAMAAwADAAQA
BAAEAAQABAAEAAQABAAFAAUAAwADAAQABAAEAAMAAwADAAYABgAFAAUAAwADAAMAAwAG
AAYABAAEAAIAAgACAAIAAgACAAIAAgACAAIAAgABAAEAAgACAAIAAQABAAEAAQABAAEA
AQAAAAAAAAAAAAAAAAAAAAAAAAAAAAAAAgADAAQABQAFAAUABQAFAAcACQAJAAgABwAE
AAMAAwAAAPz/+v/6//r/+f/5//n/+f/5//v/+f/5//r/+v/6//n/+f/5//n/+f/5//n/
+f/6//r/+v/8//z//P/8//z/+//6//r/+v/6//r/+//7//v/+//7//v//P/8//z//P/8
//z//P/8//z//P/+///////+/wIACwAWAB4AHQAVAA8ACgD+/+v/0v+x/4n/Y/8//x//
Bv/n/sD+rP6p/p3+jP6H/oz+k/6T/pD+k/6g/q/+uv7G/tP+3/7p/u/++P4D/xD/Hf8o
/zL/QP9O/1j/ZP9z/4D/if+S/57/qv+0/8D/zv/Z/+P/7P/2//7/BwAOABQAGwAdAB4A
IAAiACQAJAAmACcAKAApACsALAAsAC0ALgAvADAAMQAyADIAMwA0ADUANAA1ADYANwA5
ADoAOwA8AD0APQA+AD8AQABCAEMAQwBGAEkASQBJAEkASgBMAE4ATwBQAFIAUwBVAFgA
WABZAF0AYABhAGEAYgBlAGgAaABqAGwAbABtAHAAcQByAHMAdAB1AHUAdQB1AHcAdwB3
AHkAeQB5AHoAegB6AHgAdwB3AHcAdQBzAHAAbwBtAGkAZwBkAGEAXwBcAFkAVQBTAE8A
TABIAEQAQAA9ADgANAAwAC0AKAAkAB4AGwAZABUAEwATABAADgAKAAgABgAEAAUABAAD
AAMAAgABAAEAAAD+//7//v/8//7//P/8//z/+v/6//v/+//8//v/+//7//n/+v/6//n/
+//7//v/+//7//v/+//7//v/+//7//v/+//7//z//P/8//3//f/9//3//f/9//7//v/+
//////////////////////8AAAEA////////////////AAAAAAIAAgACAAIAAgACAAMA
AwADAAMABAAEAAQAAwADAAMABAAEAAMAAwADAAMAAwADAAIAAgAAAAAAAgACAAIAAgAC
AAIAAgACAAAAAAAAAP////8AAAAAAAD///////////////////7//v/+//7//v/+//7/
/v/+//7//v/+/wAAAwAEAAUABQAFAAUABQAHAAUABQAEAAMAAgABAAEA/v/6//j/+P/4
//f/9//3//f/9//5//f/9//4//j/+P/3//f/9//3//f/9//3//f/+P/2//b/+P/4//j/
+P/4//f/+P/4//j/+P/4//n/+f/5//n/+f/5//r/+v/6//r/+v/4//j/+P/4//j/+v/7
//v//v8GAA8AGgAeABUADQAHAP7/7v/V/7b/jf9j/zv/G////uL+u/6i/p7+lf6F/nz+
gf6G/ov+i/6I/o/+nv6t/rb+xP7P/tn+4/7r/vT+/f4K/xX/IP8u/zr/RP9S/2D/b/96
/4X/kP+c/6j/sv++/8z/1//j/+z/9P/+/wUADAASABcAGQAaABwAIAAiACIAJAAlACYA
JwApACoAKgArACwALQAuAC8AMAAwADEAMgAzADIAMwA0ADUANwA4ADkAOgA9AD0APgA/
AD4AQABBAEEAQgBFAEUARQBJAEoATABOAE8AUABSAFMAUwBWAFYAVwBbAF4AXwBfAGAA
YwBmAGYAaABqAGoAawBsAG0AbgBvAHIAcwBzAHMAdQB3AHcAdwB5AHkAeQB6AHoAegB4
AHcAdQB1AHMAcQBuAG0AawBnAGUAYgBfAF0AWgBXAFMAUQBLAEgARABAADwAOQA0ADAA
LAApACQAIAAcABkAFwATAA0ADQAKAAgABgAEAAIAAAD///7//f/9//r/+f/5//j/+P/4
//j/9v/4//b/9v/2//b/9v/3//f/9v/1//X/9f/1//b/9v/1//X/9f/1//X/9f/1//X/
9f/1//X/9f/1//X/9f/2//b/9v/3//f/9//3//f/9//4//b/9v/3//f/+f/5//n/+f/5
//n/+v/7//v/+//7//v/+//7//z//P/8//z//P/8//z//P/9//3/+//7//z//P/+//3/
/f/9//z//P/7//v//f/9//3//f/+//7//P/8//z//P/8//z//P/8//z//P/8//z//P/7
//n/+v/6//r/+f/5//n/+f/5//n/+f/4//r/+v/4//r/+v/4//j/+P/4//j/+P/4//r/
+//8//3//f/9//3//f////3//f/8//v/+v/5//n/9v/y//D/8P/w//H/8f/x//H/8//1
//P/8//z//L/8f/v//H/8f/x//H/8f/x//H/8v/y//L/9P/0//L/8v/y//H/8P/w//D/
8P/w//H/8f/x//H/8f/x//L/8v/y//L/8v/y//L/8v/y//D/8v/1//f/+P8AAAsAEgAU
AA0AAwD9//T/4v/L/6r/f/9X/zH/D//1/tb+r/6a/pT+jf57/nT+ef6A/oP+gf5+/of+
lv6j/qz+uv7H/tH+2f7f/ur+9f4A/wv/GP8k/y7/OP9I/1b/Y/9y/33/iP+S/57/qv+2
/8T/z//b/+T/7P/2//3/BAAKAA8AEQAUABYAFgAYABgAGgAdAB4AHwAhACIAIgAjACQA
JQAmACcAKAAoACkAKgArACoAKwAsAC0ALwAwADEAMgAzADMANAA1ADYAOAA5ADkAOgA9
AD0APQA/AEAAQgBEAEUARgBIAEkASwBOAE4ATwBPAFIAUwBTAFYAWQBcAFwAXgBgAGAA
YQBkAGUAZgBnAGgAaQBpAGkAawBtAG0AbQBvAG8AbwBwAHAAcABuAG0AawBrAGkAZwBk
AGMAYQBdAF0AWgBXAFUAUABNAEkARwBBAD4AOgA2ADIALwAqACYAIAAdABgAFAAQAA0A
CwAHAAMAAwAAAP7//P/6//j/9v/1//T/8//z//D/7//v/+7/7v/u/+7/7P/t/+z/7f/u
/+z/7P/t/+3/7P/r/+v/6//r/+z/7P/r/+v/6//r/+v/6//r/+v/6//r/+v/6//r/+v/
6//s/+z/7P/t/+3/7f/r/+v/6//s/+7/7v/v/+//7//v/+//7//v/+//8P/x/+//7//v
/+//7//v//D/8P/w//D/8P/w//L/8v/z//P/8f/x//L/8v/y//H/8f/x//L/8v/x//H/
8f/x//H/8f/w//D/7v/u//D/8P/w//D/8P/w//D/8P/w//D/8P/v/+3/7v/u/+7/7f/t
/+3/7f/v/+//7//u/+7/7v/s/+z/7P/s/+z/7v/u/+7/8P/v//D/8f/x//P/8//z//X/
8//z//L/8f/w/+//7//s/+b/5P/k/+T/4//j/+P/4//j/+X/4//j/+T/5P/k/+P/4//j
/+P/4//j/+P/4//k/+T/5P/m/+b/5v/m/+b/5f/m/+b/5v/m/+T/5f/l/+X/5f/l/+X/
5v/m/+b/5v/m/+b/5v/m/+b/5v/o/+n/6f/o/+7/+f8EAAYA///3//P/6v/c/8f/qv+F
/1//O/8X//3+4v63/pj+kP6L/nv+bv5v/nb+d/5z/nD+ef6K/pX+oP6u/rn+xf7L/tH+
2v7l/vL++/4I/xT/IP8q/zj/SP9V/2L/a/92/4T/kv+e/6z/tv/D/83/1v/g/+j/8f/4
//7/AQABAAQACAAJAAoACQAKAA0ADgAPABEAEAAQABEAEgAVABYAFwAYABYAFwAYABkA
GAAZABoAGwAdAB4AHwAgAB8AHwAgACEAJAAmACcAJwAoACsAKwArACsALAAuADAAMgA0
ADcAOQA6ADwAOwA7AD8AQgBDAEMAQgBFAEgASABKAEwATABNAE4ATwBQAFEAUgBTAFMA
UwBVAA==
         </WaveFormData>
      </LeadData>
      <LeadData>
         <LeadByteCountTotal>10000</LeadByteCountTotal>
         <LeadTimeOffset>0</LeadTimeOffset>
         <LeadSampleCountTotal>5000</LeadSampleCountTotal>
         <LeadAmplitudeUnitsPerBit>4.88</LeadAmplitudeUnitsPerBit>
         <LeadAmplitudeUnits>��V</LeadAmplitudeUnits>
         <LeadHighLimit>2147483647</LeadHighLimit>
         <LeadLowLimit>268435456</LeadLowLimit>
         <LeadID>V2</LeadID>
         <LeadOffsetFirstSample>0</LeadOffsetFirstSample>
         <FirstSampleBaseline>0</FirstSampleBaseline>
         <LeadSampleSize>2</LeadSampleSize>
         <LeadOff>FALSE</LeadOff>
         <BaselineSway>FALSE</BaselineSway>
         <ExcessiveACNoise>FALSE</ExcessiveACNoise>
         <MuscleNoise>FALSE</MuscleNoise>
         <LeadDataCRC32>4212381103</LeadDataCRC32>
         <WaveFormData>
JAAkACQAJAAcABYAEAAKAO//1v+9/6T/eP9O/yT/+v7j/s7+uf6k/pb+iP56/mz+Z/5k
/mH+Xv5g/mD+YP5g/m3+ev6H/pT+p/64/sn+2v7w/gT/GP8s/z7/Tv9e/27/e/+G/5H/
nP+n/7D/uf/C/83/1v/f/+j/8f/4////BgALABAAFQAaABwAHgAgACIAJQAmACcAKAAr
ACwALQAuAC8AMAAxADIAMwA0ADUANgA5ADoAOwA8AD0APgA/AEAAQwBEAEUARgBIAEoA
TABOAFEAUgBTAFQAWABaAFwAXgBgAGIAZABmAGkAbABvAHIAdgB4AHoAfAB/AIIAhQCI
AIoAjACOAJAAkwCWAJkAnACeAKAAogCkAKgAqgCsAK4ArwCwALEAsgC0ALQAtAC0ALMA
sgCxALAArgCsAKoAqAClAKIAnwCcAJkAlgCTAJAAjACIAIQAgAB8AHgAdABwAGsAZgBh
AFwAVwBSAE0ASABDAD4AOQA0AC4AKgAmACIAHQAaABcAFAAQAA4ADAAKAAcABgAFAAQA
AQAAAP///v/9//z/+//6//j/+P/4//j/9v/2//b/9v/0//T/9P/0//T/9P/0//T/8v/y
//L/8v/0//T/9P/0//b/9v/2//b/9P/0//T/9P/2//b/9v/2//j/+P/4//j/+P/4//j/
+P/6//r/+v/6//z//P/8//z//P/8//z//P/+//7//v/+//7//v/+//7/AAAAAAAAAAAA
AAAAAAAAAAAAAAAAAAAAAAAAAAAAAAAAAAAAAAAAAP7//v/+//7/AAAAAAAAAAD+//7/
/v/+//7//v/+//7//v/+//7//v/+//7//v/+//z//P/8//z//P/8//z//P/6//r/+v/6
//z//P/8//z/+v/6//r/+//9//3//////wAAAAAAAAAAAAABAAMAAwADAAMAAwADAAQA
BAADAAAAAAABAAEAAQD///3//f/8//z//P/8//3////8//z//P/5//n/+P/4//j/+P/4
//j/9f/1//X/9f/3//b/9v/0//X/9f/1//X/9f/1//b/9v/0//T/9P/0//b/9v/2//b/
9P/0//T/9P/2//j/+/8CAA4AIQA0ADoAKAAQAAAA7//Y/7z/lv9n/zP/Bv/g/sf+u/6t
/pr+iv6A/nL+ZP5j/mj+Zv5e/lb+Vv5h/mr+bv57/pH+oP6t/r/+0P7l/vz+D/8k/zj/
Sv9V/2b/dP+B/4//mv+i/6z/tv+//8f/0v/c/+b/7v/4/wAABgALABMAGQAcABwAHwAi
ACQAJgAmACYAKAApACoALQAvAC8AMAAxADIANAA1ADYANwA4ADkAPAA9AD8AQAA/AEEA
QgBDAEUARwBJAEwATQBPAE8AUgBWAFgAWgBaAFsAXQBgAGQAZQBnAGkAawBtAHEAdAB1
AHcAewB+AH4AgQCEAIcAigCOAJEAlACWAJgAmwCdAJ8AowCkAKYAqACrAK4ArgCvALIA
sgCzALQAtAC0ALQAtACyALAArwCuAK4ArACqAKYAoQCfAJwAmQCYAJUAkgCPAIoAhgCC
AH8AewB3AHIAbABoAGMAXgBZAFQATgBJAEQAPgA5ADUAMAAtACkAJgAiABwAGgAXABQA
EQAOAA0ACwALAAkABwAFAAQABAADAAIAAQAAAAAAAAD8//v/+//6//r/+//7//n/+f/5
//j/+P/4//j/+P/4//j/9//3//f/9//3//f/+P/6//r/+v/6//j/+f/5//n/+v/6//r/
+v/5//n/+f/6//r/+v/7//z//v/////////9//3//v/+//7/////////AAABAAEAAQAD
AAMAAwADAAMAAwADAAMABAAEAAQABAACAAIAAgACAAEAAQABAAEAAQABAAAAAAACAAIA
AgACAAEAAQABAAEA//////////8AAAAAAAAAAP7//v/+//3////////////+//7//v//
//3//f/9//7//P/8//z//P/8//z//P/9//3//f///wEAAgACAAIAAAAAAAEAAwAFAAUA
BQAFAAMAAgACAAEA//8AAAIAAwABAAEA//////7//v/+//7//f/9//r/+v/4//f/9//2
//j/+P/4//j/+P/3//f/9//3//f/9v/2//T/8//z//P/9f/1//X/9v/0//T/9P/0//T/
9P/0//T/9P/0//T/9P/2//b/+P///wgAFAApADoAMgAaAAYA/P/t/9T/tP+Q/2P/M/8I
/+j+z/7B/q3+mP6I/nr+av5a/ln+XP5Y/k7+Sv5Q/l3+Zv5y/oP+lf6i/rH+wf7U/uf+
/v4T/yb/OP9I/1f/ZP92/4P/i/+U/6D/rP+4/8X/z//a/+T/7v/0//r/AAAIABEAFQAZ
ABoAHAAdACAAIgAkACQAJAAmACcAKAArAC0ALQAuAC8AMAAyADMAMgAzADQANQA4ADkA
OwA8ADsAPQA+AD8AQQBDAEUASABHAEkASQBMAE4AUABSAFIAVQBXAFoAXgBfAGEAYwBl
AGcAawBuAG8AcQB1AHgAeAB9AIAAgwCGAIYAiQCMAI4AkgCVAJcAmQCbAJwAngCgAKMA
pgCmAKcAqACoAKkAqgCqAKoAqgCqAKgApgClAKQAogCgAJ4AmgCXAJUAkgCPAIoAhwCE
AIEAfgB6AHYAcwBvAGsAZgBgAFoAVQBQAEsASABCAD0AOAAyAC0AKQAkACEAHQAaABYA
EgAQAA0ACgAHAAQAAwABAP///f/7//n/+P/4//f/9v/1//T/9P/0//L/8f/x//D/8P/x
//H/7//v/+//7v/u/+7/7v/u/+7/7v/t/+3/7f/v/+//7//w/+7/7v/u/+7/7//x//L/
8//y//L/8v/y//X/9f/1//b/9v/2//f/+P/2//f/9//3//f/9//4//j/+P/5//n/+f/6
//v/+//7//v/+//7//v/+f/5//n/+f/6//r/+v/6//r/+v/6//r/+f/5//n/+f/5//n/
+P/4//j/+P/4//j/9//3//f/9//3//f/9//3//T/9P/0//T/9v/2//b/9f/z//X/9f/1
//T/8v/y//L/8v/1//X/9f/3//X/9v/2//b/+P/4//n/+//7//v/+//7//v/+v/6//n/
9v/2//f/9//3//f/9f/1//T/9P/0//T/9f/1//L/8v/y//H/8f/w//D/8P/w//D/7v/t
/+3/7f/v/+//7v/u/+7/7f/t/+3/6//r/+v/7P/u/+7/7v/u/+z/7P/s/+z/7v/u/+7/
7v/s/+z/8P/z//z/BgAVACgAMgAkAA4AAADz/97/xv+o/33/Tf8i//z+2/7F/rP+nv6I
/nj+aP5W/k3+UP5W/lL+Sv5I/lX+YP5o/nX+h/6W/p/+rf6+/tP+6P79/hL/KP86/03/
Wv9m/3P/gf+M/5b/oP+s/7n/xf/K/9b/4P/o//D/+P8AAAcADwATABYAFgAbAB0AHgAf
AB4AIAAiACMAJAAlACcAJwAoACsALAAuAC8ALgAvADAAMQAyADMANQA2ADcAOQA6ADsA
OwA9AD8AQgBDAEUARQBIAEoATABOAE4ATwBRAFQAWABbAF0AXwBhAGMAZwBqAGsAbwBz
AHYAdgB5AHwAfwCCAIQAhwCKAIwAkACTAJUAlwCbAJwAngCgAKMApgCmAKcAqACoAKkA
qgCqAKoAqgCqAKoAqACnAKYApACiAKAAnACZAJcAlACRAIwAiQCGAIMAfwB8AHkAdwBx
AG0AaABiAF4AWQBUAE8ATABGAEEAPAA2ADEALQAoACMAHwAcABgAFgAUABEADgALAAgA
BwAFAAUAAwABAP///P/8//v/+v/3//b/9v/2//b/9f/1//T/9P/1//X/8//z//P/8v/y
//L/8v/y//L/9P/z//P/8//x//H/8f/y//T/9P/0//T/9P/1//X/9f/4//j/+P/4//n/
+f/5//r/+v/6//v//P/8//3//f/9//3//f/+//7/AAABAAEAAQAAAAEAAQABAAEAAQAB
AAEAAQABAAEAAQACAAIAAgACAAIAAgACAAIAAQABAAEAAQADAAMAAgACAAAAAAAAAAAA
AQABAAEAAQD///////////7//v/+//7//v/+//7//f/9//3//f/9//z//P/8//3//f/9
//3//P/8//z//P/8//z//f/9//3//////wAAAAAAAAAAAAABAAMAAwADAAMAAwADAAIA
AgABAP7//v////////////3//f/8//z//P/8///////8//z/+v/5//n/+P/4//j/+P/4
//j/9//3//f/+f/5//j/+P/2//X/9f/1//X/9f/1//b/9v/2//b/9v/2//b/9v/2//T/
9P/0//T/9v/2//b//f8CAAoAGwAwADwAMAAYAAgA+//m/8r/qP9//03/IP/6/tn+x/65
/qb+lP6E/nL+YP5Z/mD+YP5c/lT+Tv5X/mT+av51/on+mv6l/rf+yv7b/u7+B/8e/zL/
Rv9X/2b/dP9//4v/lv+e/6j/tP+9/8X/0P/a/+L/7P/0//z/BgALABEAFwAcAB4AHwAg
ACIAJAAkACYAKAApACoAKwAtAC0ALgAxADIANAA1ADQANQA2ADcAOgA7AD0APgA9AD8A
QABBAEEAQwBFAEgASQBLAEsATgBQAFIAVABUAFcAWQBcAGAAYQBjAGUAZwBpAG0AcABx
AHUAeQB8AHwAfwCCAIUAiACKAI0AkACSAJYAmQCbAJ0AoQCiAKQApgCpAKwArACtALAA
sACxALIAsgCyALIAsgCyALAArwCuAKwAqgCoAKQAoQCfAJwAmQCWAJMAkACNAIgAhACA
AH0AeQB1AHAAagBoAGMAXgBZAFQATgBJAEQAPgA5ADUAMAApACUAIgAeABoAGAAVABIA
DwAMAAsACQAJAAcABQADAAEAAAD+//z/+//6//r/+v/4//f/9//2//b/9//3//X/9f/1
//T/9P/0//T/9P/0//T/8//z//P/8//z//P/9P/0//T/9P/0//T/9f/1//X/9v/2//b/
9v/1//X/9f/2//j/+P/5//r/+v/7//v/+//7//v//P/8//z//f/9//3//v//////////
////////////////////AAAAAAAAAAAAAAAAAAAAAP////////////////7//v/+//7/
/v/+//3//f/9//3//f/9//3//f/8//z//P/8//z//P/8//v/+//7//v/+//6//r/+v/7
//v/+//9//z/+v/6//r/+v/6//v/+//7//3/+//8//z//P/+//7///8BAAEAAQABAAEA
AQAAAAAA///8//z//f/9//v/+//5//n/+v/6//r/+v/7//v/+P/4//j/9//3//b/9P/0
//T/9P/2//X/9f/1//X/9f/0//T/8v/x//H/8f/z//P/8//0//L/8v/y//L/8v/y//L/
8v/0//T/9P/0//L/9P/2//3/BgASACUANgA0AB4ACAD6/+n/0P+w/4b/U/8h//j+2P7H
/rv+q/6Y/oj+ev5q/lz+X/5k/mD+Vv5O/lT+X/5k/m7+gf6V/qL+sf7D/tb+6/4A/xX/
Kv88/07/Xf9s/3r/if+R/5r/pP+u/7j/w//L/9L/3v/m/+7/9v/+/wYACwARABcAGgAc
AB0AHgAgACIAIgAmACgAKQAqACkAKwArACwALwAwADIAMwAyADMANAA1ADgAOQA7ADwA
OwA9AD4APwBBAEMARQBIAEkASwBLAE4AUABSAFQAVABXAFkAXABgAGEAYwBlAGcAaQBt
AHAAcQB1AHkAfAB8AH8AggCFAIgAigCNAJAAkgCWAJkAmwCdAJ8AoACiAKQApwCqAKoA
qwCuAK4ArwCwALAAsACwALAAsACuAK0ArACoAKYApACgAJ8AnQCaAJcAkgCPAIwAiQCE
AIAAfAB5AHUAcQBsAGYAYgBdAFgAUwBOAEgAQwA+ADgAMwAvACoAJQAhAB4AGgAWABQA
EQAOAAsACAAHAAUAAwABAP///f/8//z/+//6//n/+P/4//j/9v/1//X/9P/0//X/9f/z
//X/9f/0//T/9P/0//T/9P/y//H/8f/x//P/8//z//T/9P/0//T/9P/y//P/8//z//T/
9P/0//T/9f/1//X/9v/2//b/9//4//j/+f/5//n/+f/5//r/+v/8//3//f/9//z//f/9
//3//f/9//3//f///////////wAAAAAAAAAA/v/+//7//v/////////////////+//7/
/v/+//7//v/9//3//f/9//3//f/9//3//P/8//z//P/8//z//P/7//v/+//7//v/+v/6
//r/+//7//z/+v/6//r/+v/7//v/+//9////AAAAAAAA/v/+////AQADAAMAAwADAAMA
AgACAAEA/v/+/////////////f/9//z//P/8//z//f/9//r/+v/6//n/+f/4//j/+P/4
//j/+P/3//f/9//3//f/9v/2//T/8//z//P/8//z//P/9P/y//L/8v/y//T/9P/0//T/
9P/0//T/9P/0//T/9v/5//7/CAAVACoAOgA0ABwABgD3/+T/yv+q/4H/Tf8c//L+1f7D
/rf+pv6S/ob+ev5q/l/+ZP5o/mT+Wv5S/lf+Yv5o/nH+hf6Y/qf+t/7I/tn+7v4H/xr/
LP9A/0//Xv9u/33/h/+S/57/qv+w/7f/w//O/9b/4P/q//L/+P8CAAkADwAVABoAHgAf
ACEAIgAjACIAJgAoACkAKgArAC0ALQAuAC8AMAAyADMANgA3ADgAOQA4ADkAOwA8AD0A
PwBAAEEAQwBFAEcASgBLAE0ATQBQAFIAVABWAFYAWQBbAF4AYgBjAGUAZwBpAG0AcQB0
AHUAdwB7AH4AfgCBAIQAhwCKAIwAjwCSAJQAmACbAJ0AnwCjAKQApgCoAKsArgCuAK8A
sgCyALMAtAC2ALYAtgC2ALQAsgCxALAAsACuAKwAqAClAKMAoACdAJoAlwCUAJEAjACI
AIQAgQB9AHkAdABuAGwAZwBiAF0AVgBQAEsARgBCAD0AOQA0AC0AKQAmACIAHgAcABkA
FgATABAADwANAAsACQAHAAUABAAEAAMAAgABAAAAAAAAAP////8AAAAA/f/9//z/+f/7
//v/+v/6//r/+v/6//r/+v/5//n/+f/5//n/+f/6//r/+v/6//r/+v/7//v/+//8//z/
/P/8//3//f/9//7//v/+////AAD+//////////////8AAAAAAgADAAMAAwACAAMAAwAD
AAMAAwADAAMABQAFAAUABQAEAAQABAAEAAYABgAGAAYABQAFAAUABQADAAMAAgACAAQA
BAAEAAQAAQABAAEAAQADAAMAAwADAAIAAgACAAIAAAAAAAAA/////wEAAwABAP7/AAAA
AAAAAAABAAEAAQADAAMABAAEAAQABAAEAAUABwAFAAUABQAFAAUABAAEAAMAAgACAAMA
AwADAAMAAQABAP7//v/+//7///////z//P/8//v/+//6//r/+v/6//r/+v/5//n/+f/7
//v/+v/6//j/9//3//f/9//3//f/+P/2//b/9v/2//b/9v/2//b/+P/4//j/+P/4//r/
+v/9/wQAEgAhADQAOgAqABQABgD3/+L/xv+m/3v/S/8e//j+2/7L/rn+ov6S/ob+dv5m
/mH+ZP5k/lz+VP5U/l/+av5y/n/+k/6k/rP+w/7S/uX++P4L/x7/Mv9E/1P/Yv9y/33/
h/+S/5z/qP+y/73/yf/S/97/6P/y//j/AAAKABEAFwAbAB4AIAAhACIAJAAmACYAKAAq
ACsALAAtAC8ALwAwADEAMgA0ADUANgA3ADgAOQA6ADsAPQA+AEEAQwBEAEUAQwBFAEcA
SgBJAEsASwBOAFIAVABWAFYAWQBbAF4AYgBjAGUAZwBpAGsAbwByAHMAdwB7AH4AfgCB
AIQAhwCKAIwAjwCSAJQAlgCZAJsAnQChAKIApACmAKkArACsAK0AsACwALEAsgCwALAA
sACwALIAsACvAK4AqgCoAKYAogChAJ8AnACZAJYAkwCQAI0AiACEAIAAfQB5AHUAcABq
AGQAXwBaAFUAUgBMAEcAQgA8ADcAMwAuACkAJQAiAB4AGAAWABMAEAAPAAwACwAJAAcA
BQADAAEAAAAAAP///v/7//r/+v/6//r/+f/5//j/+P/5//n/9//3//f/9v/2//T/9P/0
//T/9v/1//X/9f/z//P/8//0//b/9v/2//b/9v/3//f/9//4//j/+P/4//n/+f/5//r/
/P/8//3//v/8//3//f/9//3//f/+//7//v/////////+////////////////////////
//////8CAAIAAgACAAAAAAAAAAAAAQABAAEAAQD//////v/+//7//v/+//7//f/9//3/
/f/9//3//f/9//r/+v/6//r//P/8//r/+v/6//r/+v/6//v/+//7//3//f/+//7//v/8
//z//f//////////////AQAAAAAA///7//r/+v/5//n/+f/3//f/9v/2//b/9v/5//n/
9v/2//T/8//z//L/8v/y//L/8v/y//H/8f/x//H/8f/w//D/7v/t/+3/7f/t/+3/7f/u
/+7/7v/u/+7/7v/u/+7/7v/s/+z/7P/s/+z/7v/w//P/+P8AAA8AJAAwACYAEgACAPP/
4v/O/7D/if9Z/yz/BP/h/sn+uf6k/o7+fv5s/lj+S/5M/k7+Tv5I/kT+Tf5a/mD+bf6B
/pL+nf6r/rr+z/7k/vn+Dv8i/zb/R/9W/2T/c/99/4b/kv+e/6j/s/+//8r/1P/e/+b/
7P/0//7/BQANABEAEgAUABUAFgAYABoAGgAeACAAIQAiACMAJQAlACYAJwAoACoAKwAs
AC0ALgAvAC4ALwAxADIAMwA1ADYANwA5ADsAPQBAAD8AQQBBAEQARgBIAEoASgBNAE8A
UgBWAFcAWQBbAF0AXwBjAGYAZwBrAG8AcgByAHcAegB9AIAAgACDAIYAiACMAI8AkQCT
AJkAmgCcAJ4AnwCiAKIAowCmAKYApwCoAKYApgCmAKYApgCkAKMAogCgAJ4AnACYAJUA
kwCQAI0AigCHAIQAgQB8AHgAdABxAG0AaQBkAF4AWgBVAFAASwBGAEAAOwA2ADIALQAp
ACQAHwAbABgAFAAOAAwACQAGAAMAAAD///3//f/7//n/9//2//b/9f/0//P/8v/y//L/
8P/v/+//7v/s/+3/7f/r/+3/7f/s/+z/7P/s/+z/7P/s/+v/6//r/+v/6//r/+z/7P/s
/+z/7P/s/+3/7f/t//D/8P/w//D/8f/x//H/8v/y//L/8//0//T/9f/1//X/9f/1//b/
9v/4//n/+f/5//j/+f/5//n/+f/5//n/+f/5//n/+f/5//r/+v/6//r/+v/6//r/+v/5
//n/+f/5//f/9//2//b/9v/2//b/9v/3//f/9//3//X/9f/1//X/9v/2//b/9v/0//T/
9P/z//X/9f/0//T/9P/0//T/9f/1//X/9//3//j/+P/4//b/9v/3//n/+//7//v/+//5
//j/+P/3//T/9P/1//X/9f/1//P/8//y//L/8v/y//P/8//w//D/8v/x//H/8P/w//D/
8P/w/+7/7f/t/+3/7//v/+7/7v/s/+v/6//r/+v/6//r/+z/7P/s/+z/7P/s/+z/7P/s
/+z/7P/s/+z/7P/s//D/8//4/wIAFQAqADIAJAAOAP7/8f/a/77/nP9x/z//EP/q/sv+
u/6r/pb+hP50/mT+UP5J/lD+Uv5O/kT+RP5P/lr+Yv5v/oH+kv6f/q/+wv7V/ur+Af8W
/yj/PP9N/1z/av93/4P/jP+W/6D/qv+z/7//yv/U/97/5v/u//b//v8FAAsAEQAUABYA
FwAYABoAHAAcAB4AIAAhACIAJQAnACcAKAAnACgAKgArACwALQAuAC8AMAAxADMANAA1
ADcAOAA5ADsAPQA/AEIAQwBFAEUASABKAEwATgBOAFEAUwBWAFoAWwBdAF8AYQBjAGcA
agBrAG8AcwB2AHYAeQB8AH8AggCEAIcAigCMAJAAkwCVAJcAmQCaAJwAngChAKQApACl
AKgAqACpAKoArACsAKwArACqAKgApwCmAKQAogCgAJwAmwCZAJYAkwCQAI0AigCHAIIA
fgB6AHcAcwBvAGoAZABgAFsAVgBRAEoARAA/ADoANgAxAC0AKAAjAB8AHAAYABIAEAAN
AAoACQAGAAUAAwD///3/+//5//j/+P/3//b/9f/0//T/9P/y//H/8f/w//D/8f/x/+//
7//v/+7/7v/u/+7/7v/u/+7/7f/t/+3/7f/t/+3/7v/u/+7/7v/u//D/8f/x//H/8P/w
//D/8P/z//P/8//0//T/9P/1//b/9P/1//X/9f/1//X/9v/2//b/9//3//f/+P/5//n/
+f/5//n/+f/5//v/+//7//v/+v/6//r/+v/6//r/+v/6//v/+//7//v/+f/5//j/+P/6
//r/+v/6//n/+f/5//n/+f/5//n/+f/4//j/+P/4//b/9v/2//X/9//3//f/9v/2//b/
9v/2//f/9//3//n/+f/6//r/+v/6//r/+//9//3//f/9//3/+//6//r/+f/4//j/+f/5
//f/9//1//X/9P/0//T/9P/1//X/8v/y//T/8//z//L/8v/y//L/8v/w/+//7//v/+//
7//u/+7/7v/t/+3/7f/t/+3/7f/u/+7/7v/u/+7/7v/u/+7/7v/s/+z/7P/s/+z/8P/y
//f//v8OACEAMgAwABgABAD2/+X/zP+q/4L/Uf8f//L+1P7B/rf+p/6S/oT+eP5m/lr+
W/5e/lr+Uv5M/lD+W/5i/mr+e/6P/pz+rf6//tD+5f78/g//JP84/0j/Vf9m/3T/gf+L
/5b/nv+o/7L/vf/F/87/2v/i/+r/8v/6/wIABwAPABMAFAAWABcAGgAcAB4AHgAgACIA
IwAkACcAKQApACoAKQAqACwALQAwADEAMgAzADIAMwA1ADYAOQA7ADwAPQA9AD8AQQBE
AEUARwBHAEoATABOAFAAUABTAFUAWABcAF0AXwBhAGMAZQBpAGwAbQBxAHUAeAB4AHsA
fgCBAIQAhgCJAIwAjgCSAJUAlwCZAJsAnACeAKAAowCmAKYApwCqAKoAqwCsAKwArACs
AKwArACqAKkAqACkAKIAoACcAJsAmQCWAJMAjgCLAIgAhQCCAH4AegB3AHEAbQBoAGIA
XgBZAFQATwBIAEIAPQA4ADQALwArACYAIQAdABoAFgAQAA4ACwAIAAUAAgABAP/////9
//v/+f/4//j/9//2//X/9P/0//T/8v/x//H/8P/u/+//7//t/+//7//u/+7/7v/u/+7/
7v/u/+3/7f/t/+3/7f/t/+7/7v/u/+7/7v/u/+//7//v/+7/7v/u/+7/7//v/+//8P/w
//D/8f/y//L/8//z//P/8//z//T/9P/0//X/9f/1//b/9//3//f/9//3//f/9//5//n/
+f/5//j/+P/4//j/+P/4//j/+P/3//f/9//3//n/+f/4//j/9v/2//b/9v/1//X/9f/1
//X/9f/1//X/9P/0//T/9P/0//T/9P/z//X/8//z//X/9P/0//T/9P/0//X/9f/1//f/
9//4//j/+P/4//j/+f/7//v/+//7//v/+//6//r/+f/2//b/9//3//X/9f/z//P/8v/y
//L/8v/z//P/8P/w//D/7//v/+7/7v/u/+7/7v/u/+3/7f/t/+3/7f/s/+z/6v/p/+n/
6f/p/+n/6f/q/+j/6P/o/+j/6P/o/+j/6P/o/+j/6P/o/+b/6P/w//f//P8KAB8ALgAo
ABAA/P/u/93/xP+i/3j/Rf8T/+j+yP63/qv+mf6I/nr+bv5c/lL+V/5c/lj+Tv5G/kr+
V/5c/mT+d/6J/pr+qf65/sz+4f74/gv/IP8y/0L/Uf9i/27/e/+H/5D/mP+i/6z/t/+/
/8j/0v/c/+L/6v/y//r/AwAJAA0ADgAQABEAEgAUABYAFgAaABwAHQAeAB8AIQAhACIA
IwAkACYAJwAoACkAKgArAC4ALwAxADIAMwA1ADYANwA3ADkAOwA+AD8AQQBBAEQARgBI
AEoASgBNAE8AUgBWAFUAVwBZAFsAXwBjAGYAZwBpAG0AcABwAHUAeAB7AH4AfgCBAIQA
hgCKAI0AjwCRAJMAlACWAJgAmQCcAJwAnQCiAKIAowCkAKQApACkAKQAogCgAJ8AngCc
AJoAmACUAJEAjwCMAIkAhgCDAIAAfQB4AHQAcABtAGkAZQBgAFoAVABPAEoARQBAADoA
NQAwACoAJQAhABwAGQAVABIADgAIAAYAAwAAAP///P/7//n/9//1//P/8f/w//D/7//u
/+v/6v/q/+r/6v/p/+n/6P/o/+n/6f/n/+f/5//m/+b/5P/k/+T/5P/k/+P/4//j/+X/
5f/l/+b/5P/k/+T/5P/k/+X/5f/l/+b/5v/m/+b/5//n/+f/6P/m/+b/5//o/+b/5//n
/+f/6f/p/+r/6v/q/+v/6//r/+z/7f/t/+3/7f/t/+3/7f/t/+3/7f/t/+7/7v/u/+7/
7v/u/+7/7v/t/+3/7f/t/+3/7f/s/+z/7P/s/+z/7P/r/+v/6//r/+n/6f/p/+n/6P/o
/+j/6P/q/+r/6v/p/+n/6f/o/+j/6P/o/+j/6f/p/+n/6//p/+r/6v/q/+r/6v/r/+3/
7f/t/+3/7f/t/+z/7P/r/+j/6P/p/+n/5//n/+X/5f/k/+T/5P/k/+X/5f/i/+L/4v/h
/+H/4P/g/+D/4P/g/+D/3//f/9//3f/d/9z/3P/c/9v/2//b/9v/2//b/9z/3P/c/9z/
3P/c/9z/3P/c/9z/3P/c/9z/3P/c/97/5f/s//j/CwAeABoAAgDw/+b/0/+8/6D/ev9L
/xv/8v7S/rv+qf6X/oD+cv5k/lL+RP5D/kj+RP44/jL+Ov5F/k7+WP5p/nv+iv6X/qf+
uv7P/uL+9/4K/x7/Lv87/0r/WP9l/3H/ev+E/5D/mv+n/7H/vP/G/87/1v/e/+b/7v/1
//v//f/+/wIABQAHAAgACQAIAAgACgALAAwADwARABEAEgATABQAFgAXABYAFwAYABkA
GgAbAB0AHgAfACEAIgAjACMAJQAnACoAKQArACsALgAwADIANAA0ADcAOQA8AEAAQQBD
AEUARwBJAE0AUABRAFUAWQBcAFwAXwBiAGUAaABqAG0AcAByAHQAdwB5AHsAfQB+AIAA
ggCFAA==
         </WaveFormData>
      </LeadData>
      <LeadData>
         <LeadByteCountTotal>10000</LeadByteCountTotal>
         <LeadTimeOffset>0</LeadTimeOffset>
         <LeadSampleCountTotal>5000</LeadSampleCountTotal>
         <LeadAmplitudeUnitsPerBit>4.88</LeadAmplitudeUnitsPerBit>
         <LeadAmplitudeUnits>��V</LeadAmplitudeUnits>
         <LeadHighLimit>2147483647</LeadHighLimit>
         <LeadLowLimit>268435456</LeadLowLimit>
         <LeadID>V3</LeadID>
         <LeadOffsetFirstSample>0</LeadOffsetFirstSample>
         <FirstSampleBaseline>0</FirstSampleBaseline>
         <LeadSampleSize>2</LeadSampleSize>
         <LeadOff>FALSE</LeadOff>
         <BaselineSway>FALSE</BaselineSway>
         <ExcessiveACNoise>FALSE</ExcessiveACNoise>
         <MuscleNoise>FALSE</MuscleNoise>
         <LeadDataCRC32>1263938214</LeadDataCRC32>
         <WaveFormData>
EgASABIAEgARABAADwAOAAQA+v/w/+b/zP+0/5z/hP92/2r/Xv9S/0L/NP8m/xj/D/8G
//3+9P7q/uL+2v7S/tz+5P7s/vT+CP8a/yz/Pv9Q/2D/cP+A/43/mP+j/67/s/+4/73/
wv/H/8r/zf/Q/9b/2v/e/+L/6P/s//D/9P/3//r//f8AAAEAAgADAAQABwAIAAkACgAL
AAwADQAOABAAEAAQABAAEQASABMAFAAVABYAFwAYABkAGgAbABwAHQAeAB8AIAAjACQA
JQAmACgAKAAoACgAKgAsAC4AMAAyADQANgA4ADoAPAA+AEAAQwBEAEUARgBKAEwATgBQ
AFMAVABVAFYAWgBcAF4AYABjAGQAZQBmAGoAbABuAHAAcQByAHMAdAB3AHgAeQB6AHoA
egB6AHoAegB6AHoAegB5AHgAdwB2AHUAdABzAHIAbwBuAG0AbABqAGgAZgBkAGEAXgBb
AFgAUwBQAE0ASgBEAEAAPAA4ADIALgAqACYAIAAcABgAFAARAA4ACwAIAAQAAgAAAP7/
/P/6//j/9v/1//T/8//y//D/8P/w//D/7//u/+3/7P/q/+r/6v/q/+r/6v/q/+r/6f/o
/+f/5v/m/+b/5v/m/+b/5v/m/+b/5P/k/+T/5P/m/+b/5v/m/+b/5v/m/+b/5v/m/+b/
5v/o/+j/6P/o/+j/6P/o/+j/6v/q/+r/6v/r/+z/7f/u/+7/7v/u/+7/7v/u/+7/7v/w
//D/8P/w//D/8P/w//D/8P/w//D/8P/w//D/8P/w//D/8P/w//D/8P/w//D/8P/u/+7/
7v/u/+7/7v/u/+7/7P/s/+z/7P/u/+7/7v/u/+z/7P/s/+z/7v/u/+7/7v/s/+z/7P/s
/+z/7P/s/+z/7P/s/+z/7P/t/+3/7//w//D/8f/x//H/8f/y//T/9f/3//f/9//2//b/
9//3//X/9f/2//b/9v/1//T/8//z//P/8//z//P/8//x//D/7//s/+z/6//r/+3/7f/s
/+r/5//n/+j/6P/p/+f/5//m/+X/5f/l/+X/5f/l/+X/5f/j/+P/4//j/+X/5f/l/+X/
5P/k/+T/5P/k/+f/7P/z//3/CAAVAB0AFAAKAAcAAAD5/+z/1/+6/5v/f/9s/2L/Xf9T
/0L/Mv8m/xf/Cf8E/wT/+v7r/tn+0P7U/tP+z/7a/u3++/4L/x//Nf9G/1j/aP92/4b/
kv+Z/6T/rP+x/7j/vP+9/8L/x//I/8v/0f/X/9z/4P/m/+v/7f/y//f/+v/7//3//v//
/wAAAQACAAMABAAFAAYABwAIAAkACgALAAwADAAMAA0ADQAPABAAEwAUABUAFgAXABcA
GQAaABsAHAAdAB4AHgAgACEAIwAnACcAKAAqACkAKwAtAC8AMQAyADQANgA3ADoAPAA9
AEAAQgBEAEcASQBKAEwATgBQAFMAVQBXAFkAWwBeAGAAYgBkAGUAZwBpAGsAbQBvAHIA
cwB0AHcAdwB3AHcAeAB4AHgAeQB5AHkAeQB5AHcAdgB2AHUAdAB0AHIAcABwAG0AawBq
AGgAZwBmAGUAYwBhAF4AWgBVAFIATgBKAEUAQgA9ADgAMwAxACwAKAAkACAAHAAYABUA
EQAPAAwACQAJAAYABQADAAEA/v/9//z//f/7//v/+v/3//b/9v/1//T/9P/0//P/8v/y
//L/8v/x//D/8P/w//D/7v/u/+7/8P/w/+//7//v/+//8P/w/+3/7f/t/+3/7f/u/+7/
7v/t/+3/7f/t/+//7//w//D/8f/x//L/8v/w//D/8f/x//P/9P/0//X/9//3//f/9//3
//j/+P/4//j/+P/4//j/+//7//v/+//5//n/+f/5//r/+v/5//n/+//6//r/+v/6//r/
+v/6//r/+v/6//n/+f/5//n/+f/5//n/+f/5//f/9//3//b/+P/4//j/+P/4//f/9//3
//j/+P/4//j/+P/4//j/+P/4//j/+P/4//n/+f/7//7//v///////f/9//7/AAABAAEA
AQABAAAAAAABAAEAAAABAAMABAACAAEAAAD///3//f/9//3/+//7//n/+P/3//b/9v/1
//f/9//3//b/9v/1//X/9v/2//X/8//z//D/7//v/+//8f/x//H/8f/v/+//7//v/+//
7//v/+//8f/w//D/8P/w//D/8//6/wEACwAaACcAJQAYABQAEwASAAkA+v/l/8j/qf+R
/4D/cv9n/1X/Pv8s/xr/B//5/vL+7P7g/s/+xf7G/sr+y/7P/t7+7/7//g//Jf81/0b/
WP9m/3T/gv+O/5f/oP+q/7H/tP+2/7//xv/L/9L/2//h/+f/7v/y//L/9//9/wQABwAI
AAkACQAKAA0ADgAPABAAEQASABMAFAAVABYAFwAYABcAGAAYABgAGwAbAB0AHgAfACAA
IQAiACEAIQAjACQAJwAoACkAKgAqACwALQAvADEAMQAyADQAMwA1ADcAOQA7ADwAPgBA
AEMARgBIAEkASgBMAE4AUQBVAFYAWABaAFwAXwBhAGMAZwBpAGwAbgBwAHIAcwB1AHcA
eQB7AH0AfgB/AIAAgwCDAIMAgwCEAIYAhgCHAIcAhwCHAIcAhQCCAIIAgQCAAIAAfgB8
AHwAewB5AHgAdgB0AHIAcABtAGkAZgBiAF0AWgBWAFIATQBIAEMAPgA5ADcAMgAuACoA
JAAgABwAGQAVABMAEAANAAsACAAHAAUABQACAAEAAAD///3//f/8//n/+P/4//f/+P/4
//j/9//0//T/9P/0//P/8v/y//L/8v/w//D/8P/w//D/7//v//H/8f/y//L/8v/z//T/
9f/z//T/9P/0//b/9//4//n/9//3//j/+P/7//v//P/8//r/+v/7//v//f/+//7/////
////////////AAAAAAAAAAAAAAAAAAABAAEAAQABAAEAAQABAAEAAgACAAEAAQABAAAA
AAAAAAAAAAAAAAAA/v/+//7//f////////////3//f/9//3//////////v/8//z//v/+
//z/+v/6//r/+v/6//v/+//9//7//v///////////wAAAgADAAMAAwADAAIAAgADAAMA
AwADAAQABAACAAEAAAD/////////////AQABAP///v////7//v/9//v/+//7//r/+P/3
//f/+P/4//f/9f/1//T/8//z//P/8f/x//H/8f/z//P/8//z//P/8//z//P/8//y//L/
8v/w//D/8//6/wEACQAUACUALQAoAB4AHQAaABUADAD9/+T/w/+l/5D/gP9x/2H/SP8u
/xb//f7p/tz+3P7a/tP+w/66/r7+w/7B/sr+2/7p/vP+A/8X/yr/PP9O/2L/cv+A/4//
mP+e/6X/rv+0/7n/vv/H/87/1f/X/9//5v/s//D/9//9/wIABwAKAAsACwAOAA0ADgAP
ABAAEQASABMAFAAVABYAFwAYABkAGgAaABoAHQAdAB8AIAAfACAAIQAiACMAIwAlACYA
JQAmACcAKAAqACwALQAvADEAMQAyADQAMwA1ADcAOQA9AD4AQABCAEEARABGAEcATABO
AFAAUwBVAFYAWABaAFwAXwBhAGMAZQBnAGoAbABwAHIAcwB1AHcAeQB7AH0AfgB/AIAA
gwCDAIMAgwCEAIYAhgCHAIcAhwCHAIcAhQCEAIQAgwCCAIAAfgB8AHwAfQB7AHoAeAB2
AHQAcgBvAGsAaABkAF8AXABYAFQATwBKAEUAQAA7ADUAMAAsACgAJAAgABwAGQAVABMA
EAANAAsACAAHAAUAAQD+//3//P/7//n/+f/4//n/+P/4//f/9v/2//b/9f/y//L/8v/y
//H/8P/w//D/8v/w//D/8P/u/+7/7f/t/+//7//w//D/7//v/+//7//v//D/8P/w//H/
8f/x//H/8//z//T/9P/1//X/9v/2//b/9v/3//f/9//4//j/+f/5//n/+f/5//v//P/8
//z//P/8//z//P/7//v/+//7//v/+//7//v//P/8//v/+//9//z//P/8//r/+v/6//r/
+v/6//r/+f/5//n/+f/5//f/9//3//f/9//3//f/9v/2//b/9v/2//j/9//3//f/+P/2
//b/9v/4//b/9v/2//b/9P/1//X/9//4//j/+f/5//n/+f/6//z//f/9//3//f/8//z/
/f/9//v/+//8//z//P/7//r/+f/5//n/+f/5//n/+f/3//b/9//2//b/9f/z//P/8//y
//D/7//v//D/8v/x/+//7//s/+v/6//r/+v/6//r/+v/6//r/+v/6//r/+v/6//r/+v/
6v/q/+r/7P/q/+3/8v/3//3/CgAZACMAHgAUABEADgAJAP7/7f/U/7f/mf+E/3T/af9f
/0z/Nv8g/wv/9f7s/uz+6P7b/s3+wP7A/sX+wf7I/tv+6f73/gv/If8y/0L/VP9o/3j/
hv+T/57/pv+p/7D/tv+5/77/x//K/8v/0f/X/9z/4v/m/+3/8//2//v//v8BAAMABAAF
AAYABwAIAAkACgALAAwADQAOAA8AEAARABIAEgASABMAEwAVABYAFwAYABkAGgAZABkA
GwAcAB0AHgAfACAAIgAkACUAJwAnACcAKAAqACsALQAvADEAMwA0ADYAOAA5ADwAPgA/
AEIARABGAEkASwBMAE4AUABSAFUAVwBZAFsAXQBgAGIAZABmAGcAaQBtAG8AcQBzAHQA
dQB2AHkAeQB5AHkAegB7AHwAfgB/AH0AfQB9AHsAegB6AHkAeAB6AHgAdgB2AHUAcwBy
AHAAbgBsAGoAZwBlAGIAXgBZAFYAUgBOAEkARgBBADwANwAxACwAKAAkACIAHgAaABcA
EQAPAAwACQAHAAQAAwABAP3/+v/5//j/9//1//X/9P/z//L/8v/x//D/8P/w/+//7v/u
/+7/7v/t/+z/7P/s/+7/7P/s/+z/6v/q/+n/6f/p/+n/6v/q/+n/6f/p/+n/6f/q/+r/
6v/p/+n/6f/p/+v/6//s/+z/7f/t/+7/7v/u/+7/7//v/+//8P/w//H/8f/x//H/8f/z
//T/9P/0//T/9P/0//T/9f/1//X/9f/3//f/9//3//b/9v/1//X/9//2//b/9v/2//b/
9v/2//T/9P/0//P/9f/1//X/9f/z//P/8//z//P/8//z//L/8v/y//L/8v/y//H/8f/x
//L/8v/y//L/8P/w//D/8P/w//L/8//z//X/9P/0//X/9f/3//f/+P/6//v/+//7//v/
+v/6//v/+//5//n/+v/6//r/+f/4//f/9//3//f/9//1//X/8//y//P/8v/y//H/7//v
/+//7v/u/+3/7f/u/+7/7f/r/+v/6v/p/+n/6f/p/+n/6f/p/+f/5//n/+f/5//n/+f/
5//p/+j/6P/o/+j/6P/r//L/+/8FABIAHQAfABQADgALAAYA/f/w/9n/uP+Z/4H/cv9s
/2f/Wf9G/zb/Jv8T/wP/Av8A//L+3f7P/s7+0P7N/s/+3v7z/gH/Ef8n/zv/TP9c/27/
fP+K/5b/n/+q/7D/t/+8/8D/wf/G/8v/zv/R/9X/3f/g/+T/6v/v//X/+P/7//7///8B
AAIAAwAEAAUABgAHAAgACQAKAAsADAANAA4ADwAQABAAEAARABEAEwAUABUAFgAXABgA
GQAZABsAHAAdAB4AHwAgACAAIgAjACUAKQApACoALAArAC0ALwAxADMANAA2ADgAOQA8
AD4APwBCAEQARgBJAEsATABOAFAAUgBVAFcAWQBbAF0AYABiAGQAZgBnAGkAawBtAG8A
cQByAHMAdAB3AHkAeQB5AHoAegB6AHsAewB7AHsAewB5AHgAeAB3AHYAdgB0AHIAcgBv
AG0AbABqAGgAZgBkAGEAXwBcAFgAUwBSAE4ASgBFAD4AOQA0AC8AKwAmACIAHgAcABgA
FAARAA0ACwAIAAUAAwAAAP///f/7//j/9//2//X/8//z//L/8f/w//D/7//u/+7/7v/t
/+z/7P/s/+z/6//q/+r/6v/q/+j/6P/o/+j/6P/n/+f/6f/p/+r/6v/n/+f/5//n/+f/
6P/o/+j/6f/p/+n/6f/p/+n/6v/q/+n/6f/q/+r/6v/q/+v/6//t/+7/7v/v/+//7//v
/+//7//w//D/8P/y//L/8v/y//P/8//z//P/8//z//P/8//0//T/8//z//P/8v/y//L/
8v/y//L/8v/y//L/8v/x//H/8f/x//H/8f/x//H/8f/x//H/8f/w//D/8P/w//D/8v/x
//H/8f/w//D/8P/w//D/8P/u/+//7//x//T/9P/1//X/8//z//T/9v/5//n/+f/5//j/
+P/5//n/9//3//j/+P/6//n/+P/3//X/9f/1//X/9f/1//P/8v/x//D/8P/v/+//7//v
/+7/7v/t/+3/7v/s/+v/6f/p/+j/5//n/+f/5//n/+f/5//n/+f/5//n/+f/5//n/+f/
5//m/+b/5v/o/+b/5//s//H/+f8EABEAHQAcABAACQAEAP//9v/l/87/r/+R/3r/bP9n
/1//Uv9A/zL/I/8T/wb/Bv8C//X+4/7U/tD+0/7R/tT+5f73/gX/F/8t/z7/UP9i/3D/
fv+M/5f/ov+q/7H/tv+6/7//xP/H/8j/zf/R/9f/3P/i/+b/6f/v//T/9//6//3/AQAA
AP//AAABAAIABQAGAAcACAAJAAoACwAMAA0ADgAOAA4ADwAPABEAEgATABQAFQAWABcA
FwAZABoAGwAcAB0AHgAeACAAIQAjACUAJQAmACgAKQArAC0ALwAxADIANAA2ADcAOgA8
AD0APgBAAEIARQBJAEoATABOAFAAUwBVAFcAWQBbAF4AYABiAGQAZQBnAGkAawBtAG8A
cgBzAHQAdwB3AHcAdwB4AHgAeAB5AHkAewB7AHsAeQB4AHgAdwB2AHYAdAByAHIAcQBv
AG4AbABqAGgAZgBjAGMAYABcAFcAVABQAEwARwBEAD8AOgA1ADEALAAoACQAIAAcABgA
FQATABEADgALAAcABAADAAEAAQD+//3//P/7//n/+f/4//n/+P/4//f/9f/0//P/8f/y
//L/8v/y//H/8P/w//D/8P/u/+7/7v/u/+7/7f/t/+//7//w//D/7//v/+//7//t/+7/
7v/u/+//7//v/+//7f/t/+7/7v/v/+//8P/w//L/8v/z//P/8//0//T/9f/1//X/9f/1
//X/9v/2//b/+P/4//j/+P/3//f/9//3//n/+f/5//n/+v/6//n/+f/5//j/+P/4//r/
+v/6//r/+P/4//j/9//5//n/+f/5//v/+//7//v/+v/5//j/9v/2//j/+v/4//b/+P/4
//j/+P/4//n/+f/7//z//P/9//3//f/9//7/AAABAAEAAQABAAAAAAABAAEA/////wAA
AAAAAP///v/9//3//f/9//3//f/9//v/+v/5//j/+P/3//f/9//3//b/9v/1//X/9v/2
//X/8//z//L/8f/x//H/8f/x//H/8f/x//H/8f/x/+//7//v/+//8f/w//D/8P/w//L/
8//2//3/BwASAB8AJwAgABgAFwAUAA0AAgDv/9b/t/+b/4j/ev9v/2H/Tv86/yz/G/8L
/wL/AP/2/uf+1/7Q/tT+1/7X/uD+9f4F/xX/Kf87/0z/WP9m/3b/gv+M/5f/ov+q/6//
tP+2/7v/wP/H/87/0//Z/+H/6P/s//D/9//9/wIABQAIAAsACwAMAA0ADgAPABAAEQAS
ABMAFAAVABYAFwAYABkAGgAaABoAGwAbAB0AHgAfACAAIQAiACUAJQAnACgAJwAoACkA
KgAoACoAKwAtADEAMQAyADQANwA5ADsAPQA/AEAAQgBEAEMARgBIAEkATABOAFAAUwBV
AFYAWABaAF4AYQBjAGUAZQBnAGoAbABwAHIAcwB1AHcAeQB7AH0AgACBAIIAhQCFAIUA
hQCGAIgAiACJAIkAhwCHAIcAhQCGAIYAhQCEAIQAggCAAIAAfwB9AHwAegB4AHYAdABx
AG8AbABoAGMAYABcAFgAUwBMAEcAQgA9ADkANAAwACwAKAAkACAAHQAbABkAFgATABEA
DgANAAsACQAGAAUABAADAAEAAQAAAP///v/+//3//P/8//z/+//6//r/+v/6//n/+P/4
//j/+P/2//b/9v/2//b/9f/1//X/9f/2//b/9f/1//X/9f/3//j/+P/4//f/9//3//f/
+f/5//r/+v/7//v//P/8//z//P/9//3//f/+//7/////////////////AAAAAAAAAAAA
AAAAAAADAAMAAwADAAEAAQABAAEABAAEAAMAAwABAAAAAAAAAAAAAAAAAAAAAAAAAAAA
//8BAAEAAQABAP//////////AQABAP//AAAAAAAAAAAAAP7//////wEAAgACAAMAAwAD
AAMABAAGAAcABwAHAAcACAAIAAkACQAFAAUABgAGAAYABQAEAAMAAwADAAMAAwAFAAUA
AwACAAEAAAAAAP///////////v/6//n/+f/6//z/+//5//n/9v/1//X/9f/1//X/9f/1
//X/9f/1//X/9f/1//X/9f/1//T/9P/0//b/+P/5//z/AQALABQAIwAtACoAIgAfAB4A
HQAWAAcA8P/R/7P/mv+I/3v/bf9W/z7/Jv8N//X+5v7i/t7+1/7L/sD+wv7H/sP+yv7d
/u/++/4J/x//Mv9E/1T/ZP90/4T/kf+c/6b/rf+0/7j/v//G/8v/0v/Z/+H/5//u//L/
9P/5/wMACAALAA4ADwAPABAAEwAUABUAFgAXABgAGQAaABsAHAAdAB4AIQAiACIAIgAh
ACEAIwAkACUAJgAnACgAJwAnACkAKgAtAC4ALwAwADAAMgAzADUANwA3ADgAOgA7AD0A
PwBBAEMARABGAEgASwBOAFAAUQBSAFQAVgBZAF0AXgBgAGIAZABnAGkAawBtAG8AcgB0
AHgAegB7AH0AgQCDAIUAhwCGAIcAiACLAI0AjQCNAI4AkACQAJEAkQCPAI8AjwCNAIwA
jACLAIoAigCIAIYAhgCFAIMAggCAAH4AfAB6AHcAdQByAG4AaQBkAGAAXABXAFIATQBI
AEMAPQA4ADQAMAAqACYAIgAfABsAGQAWABMADwAMAAsACQAHAAQAAwACAAMAAQABAAAA
///+//7//f/8//z//P/7//r/+v/6//r/9//2//b/9v/2//T/9P/0//b/9v/1//X/9f/1
//b/9v/1//X/9f/1//X/9v/2//b/9//3//f/9//3//f/+P/4//v/+//8//z//P/8//3/
/f/9//7//v////////////////8AAAAAAAAAAAAAAAAAAAMAAwADAAMAAQABAAEAAQAC
AAIAAQABAAEAAAAAAAAAAAAAAAAAAAAAAAAAAAD////////////////////////9//3/
/f/8//z//P/8//z//P/8//z/+v/7//v//f/+//7///////////8AAAIAAQABAAEAAQAC
AAIAAwADAP////8AAAAAAgABAAAA///////////////////9//z/+//6//r/+f/3//f/
9//2//T/8//z//T/9P/z//H/8f/y//H/8f/x//H/8f/x//H/7//v/+//7//v/+//7//v
/+//7v/u/+7/7v/w//P/9v/7/wUAEgAhACsAJAAaABkAFgAPAAQA8//Y/7f/mf+E/3b/
a/9d/0j/Mv8e/wf/8f7o/ub+5P7X/sf+vv7C/sH+v/7I/t3+6/75/g3/I/80/0b/WP9o
/3j/hv+V/5z/pP+r/7L/tv+5/77/w//I/8//1f/b/+L/5v/s//H/9f/8////BAAFAAUA
BgAJAAoACwAMAA0ADgAPABAAEQASABMAFAATABQAFAAUABcAFwAZABoAGQAaABsAHAAd
AB0AHwAgACEAIgAjACQAJgAoACkAKwAtAC0ALgAwAC8AMQAzADUANwA4ADoAPAA9AEAA
QgBDAEYASABKAE0ATwBQAFIAVABWAFkAWwBdAF8AYQBkAGYAaABqAGsAbQBvAHEAcwB1
AHYAdwB4AHsAfwB/AH8AgACAAIAAgQCBAIEAgQCBAH8AfgB+AH0AfAB+AHwAegB6AHcA
dQB0AHIAcgBwAG4AawBnAGQAYABbAFgAVABQAEsARAA/ADoANQAxACwAKAAkAB4AGgAW
ABMADwANAAoABwAFAAIAAQD///3/+v/5//j/9//1//X/9P/z//L/8v/x//D/8P/w/+//
7v/u/+7/7v/t/+z/7P/s/+r/6P/o/+j/6v/q/+n/6f/p/+n/6v/q/+f/5//n/+f/5//o
/+j/6P/p/+n/6f/p/+n/6f/q/+r/6f/p/+r/6v/s/+z/7f/t/+v/7P/s/+3/7//v/+//
7//x//L/8v/y//L/8v/y//L/8f/x//H/8f/x//H/8f/x//L/8v/x//H/8//y//L/8v/y
//L/8v/y//L/8v/y//H/8f/x//H/8f/x//H/8f/x/+//7//v/+7/7v/u/+7/7v/u/+7/
7v/u/+7/7//v//H/8v/y//P/8//z//P/9P/2//X/9f/1//X/9P/0//X/9f/1//X/9v/2
//T/8//y//H/8f/x//H/8f/x//H/7//u/+3/7P/s/+v/6//r/+v/6v/o/+f/5//o/+j/
5//l/+X/5P/j/+P/4//j/+P/4//j/+P/4//j/+P/4//j/+P/4//j/+L/4v/i/+D/5P/l
/+r/8////wwAFwAZAA4ACAAFAAIA+f/o/9P/tP+V/3v/bP9o/2P/U/9C/zL/Iv8P///+
/v76/uz+2/7N/sj+yv7J/sn+2P7r/vn+C/8h/zH/RP9W/2b/dP+E/47/mf+i/6r/r/+0
/7b/uf++/8P/yP/J/8//1f/a/9z/4v/n/+v/7v/z//b/9//3//j/+//8//3//v///wAA
AQACAAMABAAFAAYABwAIAAgACAAJAAkACwAMAA0ADgAPABAAEQARABMAFAAXABgAGQAa
ABgAGgAbAB0AHwAfACAAIgAlACcAKQArACsALAAuADAAMQA0ADYANwA6ADwAPgBBAEMA
RABGAEgASgBNAE8AUQBTAFUAWABaAFwAXgBfAGEAYwBlAGcAaQBqAGsAbABvAG8AbwBv
AHAAcgByAHMAcwBxAHEAcQBvAG4AbgBtAGwAbgBsAGoAagBnAGUAZABiAGAAXgBcAFkA
VwBUAFAASwBIAEQAQAA7ADYAMQAsACcAIwAeABoAFgASAA4ACgAHAAMAAQD+//v/+f/2
//X/8//x/+7/7f/s/+v/6f/p/+j/5//m/+b/5f/k/+T/5P/j/+L/4v/i/+L/4f/g/+D/
4P/g/97/3v/e/97/3v/d/93/3f/d/97/3v/d/93/3f/d/9v/3P/c/9z/3f/d/93/3f/d
/93/3v/e/9//3//g/+D/4P/g/+H/4f/h/+L/4v/j/+P/4//j/+P/5f/m/+b/5v/m/+b/
5v/m/+X/5f/l/+X/5f/l/+X/5f/m/+b/5f/l/+f/5v/m/+b/6P/o/+j/6P/m/+b/5v/l
/+X/5f/l/+X/5f/l/+X/5f/l/+X/5f/k/+T/5P/k/+L/5P/i/+L/4v/i/+L/4//j/+X/
6P/o/+n/6f/p/+n/6v/s/+v/6//r/+v/6v/q/+v/6//p/+n/6v/q/+r/6f/o/+f/5//n
/+f/5//l/+X/4//i/+H/4P/g/9//3//f/9//3v/c/9v/2//c/97/3f/b/9v/2P/X/9f/
1//X/9f/1//X/9f/1//X/9f/1//X/9f/1//X/9b/1v/W/9T/1P/b/+T/6f/z/wIADQAL
AAAA+v/3//L/6f/Y/7//ov+D/2v/XP9W/0//Qf8w/yL/FP8D//f+9v70/ub+0/7D/sL+
wv6//sH+0v7l/vX+B/8Z/y3/Pv9O/17/bv96/4b/kf+a/6D/pf+q/67/r/+y/7f/uv+/
/8P/yf/O/9L/1v/b/9//5v/p/+r/7f/t/+7/7f/u/+//8P/z//T/9f/2//f/+P/5//r/
+//8//z//P//////AQACAAEAAgADAAQABQAFAAcACAAJAAoACwAMAA4AEAARABMAFQAV
ABYAGAAZABsAHQAfAB8AIAAiACQAJQAoACoAKwAsAC4AMAAzADcAOAA6ADwAPgBBAEMA
RQBHAEkATABOAFAAUgBTAFUAVQBXAFkAWwBcAF0AXgBhAGUAZQBlAGYAZgBmAGcAZwBn
AGcAZwBlAGIAYgBhAGAAYABeAFwAXABbAFkAWABWAFYAVABSAE8ASwBIAEQAPwA8ADgA
NAAvACwAJwAiAB0AGQAUABAADAAIAAQAAAD9//n/9//0//H/8f/u/+3/6//r/+j/5//m
/+P/4f/h/+D/4f/g/+D/3//e/97/3v/d/9r/2v/a/9r/2f/Y/9j/2P/a/9j/2P/Y/9b/
1v/V/9X/1f/V/9b/1v/V/9X/1f/V/9X/1v/W/9b/1f/V/9X/1f/V/9X/1v/W/9X/1f/W
/9b/2P/Y/9n/2f/Z/9r/2v/b/93/3f/d/93/3f/e/97/3v/e/97/3v/e/9//3//f/9//
3//f/9//3//g/+D/3//f/9//3v/e/97/3v/e/97/3v/e/97/3v/d/93/3f/d/93/3f/d
/93/3f/d/93/3f/c/9z/3P/c/9r/2v/a/9r/2v/b/9v/3f/e/97/3//f/+H/4f/i/+T/
4//j/+P/4//i/+L/4//j/+H/4f/i/+L/4v/h/+D/3//f/9//3//f/93/3f/b/9r/2//a
/9r/2f/Z/9n/2f/Y/9b/1f/V/9b/1P/T/9H/0f/S/9H/0f/R/9H/0f/R/9H/0f/R/9H/
0f/R/9H/0f/R/9H/0P/Q/9D/0P/Q/9P/2v/h/+n/+P8FAAUA+v/2//f/8v/p/9z/x/+q
/4v/c/9i/1j/S/85/yb/FP8C/+3+3f7Y/tb+yv65/qv+qv6u/q3+sf7C/tP+4/7z/gf/
Gf8o/zj/Rv9U/2L/bv93/37/hv+N/5T/mP+b/6T/q/+w/7X/vf/D/8j/zv/S/9f/3f/i
/+X/5P/l/+f/6v/p/+r/6//s/+3/7v/v//D/8//0//X/9v/1//b/9v/2//f/9//5//r/
+//8//3//v/9//3///8AAAMABAAFAAYABAAGAAcACQALAAsADAAOAA8AEQATABUAGQAa
ABwAHgAfACIAJAAlACgAKgAsAC8AMQAyADQANgA2ADkAOwA9AEEAQwBGAEgASABKAEsA
TQBRAA==
         </WaveFormData>
      </LeadData>
      <LeadData>
         <LeadByteCountTotal>10000</LeadByteCountTotal>
         <LeadTimeOffset>0</LeadTimeOffset>
         <LeadSampleCountTotal>5000</LeadSampleCountTotal>
         <LeadAmplitudeUnitsPerBit>4.88</LeadAmplitudeUnitsPerBit>
         <LeadAmplitudeUnits>��V</LeadAmplitudeUnits>
         <LeadHighLimit>2147483647</LeadHighLimit>
         <LeadLowLimit>268435456</LeadLowLimit>
         <LeadID>V4</LeadID>
         <LeadOffsetFirstSample>0</LeadOffsetFirstSample>
         <FirstSampleBaseline>0</FirstSampleBaseline>
         <LeadSampleSize>2</LeadSampleSize>
         <LeadOff>FALSE</LeadOff>
         <BaselineSway>FALSE</BaselineSway>
         <ExcessiveACNoise>FALSE</ExcessiveACNoise>
         <MuscleNoise>FALSE</MuscleNoise>
         <LeadDataCRC32>3541890969</LeadDataCRC32>
         <WaveFormData>
AgACAAIAAgAFAAgACwAOABAAEgAUABYAEAAMAAgABAAIAAoADAAOAAoACAAGAAQAAQAA
AP///v/z/+r/4f/Y/9z/3v/g/+L/8/8CABEAIAArADYAQQBMAE8AUgBVAFgAUABKAEQA
PgA1ACwAIwAaABMADAAFAP7/+v/2//L/7v/t/+z/6//q/+r/6v/q/+r/6v/q/+r/6v/s
/+z/7P/s/+z/7P/s/+z/7v/u/+7/7v/u/+7/7v/u/+7/7v/u/+7/8P/w//D/8P/x//L/
8//0//T/9P/0//T/9f/2//f/+P/5//r/+//8//3//v///wAAAQACAAMABAAFAAYABwAI
AAkACgALAAwADQAOAA8AEAARABIAEwAUABYAGAAaABwAHQAeAB8AIAAjACQAJQAmACcA
KAApACoAKwAsAC0ALgAvADAAMQAyADMANAA1ADYAOQA6ADsAPAA/AEAAQQBCAEIAQgBC
AEIAQABAAEAAQAA8ADoAOAA2ADIALgAqACYAIwAgAB0AGgAVABIADwAMAAkABgADAAAA
/f/8//v/+v/3//b/9f/0//L/8v/y//L/8f/w/+//7v/s/+z/7P/s/+z/7P/s/+z/6//q
/+n/6P/m/+b/5v/m/+j/6P/o/+j/5//m/+X/5P/k/+T/5P/k/+L/4v/i/+L/5P/k/+T/
5P/k/+T/5P/k/+T/5P/k/+T/5v/m/+b/5v/o/+j/6P/o/+r/6v/q/+r/6v/q/+r/6v/s
/+z/7P/s/+z/7P/s/+z/7P/s/+z/7P/s/+z/7P/s/+z/7P/s/+z/7v/u/+7/7v/s/+z/
7P/s/+z/7P/s/+z/7P/s/+z/7P/s/+z/7P/s/+z/7P/s/+z/7P/s/+z/7P/q/+r/6v/q
/+z/7P/s/+z/6v/q/+r/6//t/+7/7//w/+//8P/w//D/8f/y//P/8//1//X/9f/1//X/
9v/2//b/9//4//j/+P/3//b/9f/1//X/9f/1//b/9v/0//P/8//w/+//7v/u//D/8P/v
/+7/7P/q/+n/6P/o/+j/5//m/+f/5//n/+f/5//n/+f/5//l/+X/5P/k/+T/5P/k/+T/
4//j/+P/4//l/+X/6f/w//f///8IAAwACgANAA8AEgAVABkAFAAKAAEA+v/6////BgAK
AAgAAwAAAP7//f8DAAcAAQD0/+X/3v/b/9T/y//Q/9v/5//y/wcAGwArADgARABNAFMA
VgBWAFgAUgBMAEYAPwA0ACsAIwAZABAACQADAPz/9//z//D/6//p/+r/6f/o/+b/6P/n
/+f/5//n/+f/5//n/+j/6P/p/+n/6f/o/+j/6P/o/+j/6f/p/+n/6f/p/+r/6v/q/+r/
6v/r/+z/7P/s/+z/6v/r/+v/7P/u/+7/7v/u/+7/8P/x//L/8v/0//X/9f/2//f/+P/5
//r/+//9//3//P/+//7/AAD//wAAAgADAAMABQAHAAgACgAKAAsADAAMAA4ADwARABIA
EwAUABYAGAAYABoAGwAaABwAHQAeAB0AHwAgACEAIgAjACUAJgAnACkAKgArACwALgAt
AC0AMAAxADIAMwA1ADYANgA0ADMAMgAvAC0AKwAoACUAIgAfABsAGAAUABEADQAKAAgA
BQABAP//+v/5//f/8//y//P/8f/v/+7/7v/t/+z/6//p/+j/5//l/+b/5f/l/+T/5P/k
/+P/4//l/+T/4//j/+P/4v/i/+L/4v/g/+D/4P/f/9//3//f/97/3f/d/93/3f/d/93/
3f/d/93/3f/c/9z/3f/d/93/4P/g/+D/4P/e/9//3//f/9//4P/g/+D/5P/l/+X/5P/m
/+f/6P/o/+b/5v/n/+f/6P/p/+v/7P/p/+j/5//m/+f/5//m/+b/5//o/+n/6v/q/+r/
6v/q/+r/6v/q/+r/6v/q/+r/6v/o/+j/6P/o/+r/6v/q/+r/6v/q/+r/6v/q/+r/6//r
/+r/6v/q/+v/6//r/+r/6v/q/+r/6v/p/+n/6v/r/+7/7//w//D/7v/v//D/8f/z//P/
8//z//P/8//0//T/9f/3//n/+v/6//n/+P/3//X/9f/1//X/9f/0//H/7//v/+7/7f/s
/+7/7v/u/+3/7v/t/+z/7P/s/+r/6v/p/+b/5f/l/+X/5//n/+f/5//l/+X/5f/k/+b/
5v/m/+b/5v/l/+X/5f/n/+X/5//v//b/+/8FAA4AEAAOABEAGQAkACkAJwAiABoADwAK
AAwADwAOAAoAAgD3//L/8P/t/+//7f/l/9j/zf/I/8P/vP+5/8L/z//Z/+r///8PABsA
JgAuADMAOQA+AD4AOgA4ADQAKgAhAB4AHQAVAA8ADAAHAAMA/v/5//P/8P/x//P/8v/x
/+7/7v/q/+r/6//s/+3/7//v/+//8P/w//H/8f/x//L/8v/y//L/8v/z//P/8//z//P/
9P/0//L/8v/y//P/9v/2//b/9v/0//X/9f/2//r/+v/6//r/+P/6//v//P/6//z//f/9
/wAAAQACAAMABAAFAAcABwAIAAoACgAMAA8AEAASABMAEwAVABcAGAAcABwAHQAeAB4A
IAAhACMAJAAlACYAKAAqACoALAAtAC4AMAAxADIANAA3ADkAOwA6ADsAPQA+AD0APwBA
AEEARQBIAEgASQBIAEkASgBLAEoASgBJAEYARQBEAEEAPwA7ADgANQAyAC4AKwApACYA
IgAdABkAFgARAA0ACwAGAAcABQABAAAA///9//v/+v/4//f/9v/1//T/9P/0//P/8v/x
//H/8P/w//D/7//v/+3/7P/r/+v/6f/o/+j/6P/o/+b/5v/m/+X/5f/l/+X/5//n/+j/
6f/o/+f/5v/l/+j/6f/q/+r/6v/r/+v/6//s/+z/7P/s/+z/7f/t/+3/7//w//D/8P/w
//H/8f/w//D/8f/y//L/8P/w//H/8f/z//P/9P/0//L/8v/y//L/8//z//L/8v/y//L/
8v/y//L/8v/y//L/8v/y//L/8v/y//L/8v/y//L/8v/y//L/8v/y//L/8v/w//L/8v/y
//D/7v/u/+7/7v/v/+//8P/x//T/9f/2//b/9v/3//j/+f/5//n/+f/5//j/9//3//b/
9//5//v//P/8//v/+v/5//f/9//3//f/+v/6//j/9//5//j/9//2//T/9P/0//P/8v/x
//D/8P/y//D/8P/v/+z/6//r/+v/6f/p/+n/6f/r/+v/6//q/+r/6v/q/+r/6P/n/+f/
5//l/+X/6f/v//b///8HABAAGAAaAB0AIwAqADEANwA2ADAAJwAeABwAIQAgABwAEgAF
APj/7P/l/+f/7f/v/+r/2f/M/8f/wP+1/7T/u//B/8T/0//l//f/AgAOABcAIQAoAC4A
MAAqACYAJAAfABoAFQARAA8ACAABAP3//P/1//H/8P/x//P/9P/z//D/8P/y/+//7//v
/+//7//v/+//8P/w//H/8f/x//T/9P/0//T/8v/z//P/8//1//X/9v/2//T/9P/0//X/
9P/0//T/9P/2//f/9//4//j/+P/4//j/+P/6//v//P/+/wAAAQABAAIAAwAEAAUABgAH
AAkACQAKAAwADAAOABEAEgAUABUAEwAVABcAGAAcABwAHQAeACIAJAAlACcAKAApACoA
LAAsACwALgAvADIANAA1ADYAOQA7ADwAPQBAAEEAQwBEAEQARQBFAEUASABMAE0ATwBQ
AFEAUgBTAFIAUgBRAE4ATQBMAEkARwBBAD4AOwA4ADMALwAsACgAIwAfABwAGgATAA8A
DQAIAAcABQABAAAA/f/7//n/+P/4//f/9v/1//T/9P/0//P/8v/x//H/8P/u/+7/7f/t
/+v/6v/p/+n/7P/s/+3/7v/t/+r/6f/o/+f/5//n/+f/6P/n/+f/5//l/+X/5f/l/+f/
5//n/+b/6P/p/+n/6f/q/+r/6v/q/+r/6//r/+v/7f/u/+7/7v/w//H/8f/w//D/8f/y
//L/8P/w//H/8f/x//H/8v/y//L/8v/y//L/8//z//L/8v/y//L/8v/y//D/8P/w//D/
8P/w//D/8P/y//L/8v/y//D/8P/w//D/8P/w//D/8P/w//D/8P/w/+7/7v/v/+//8P/w
//D/7//u/+7/7v/u/+7/7//v//D/8f/y//P/9P/0//L/8//0//X/9v/3//j/+f/5//n/
+v/6//j/+f/6//r/+v/5//j/9//3//f/9//3//j/+P/2//X/9f/0//P/8v/y//L/8v/x
//D/7//u/+7/7v/s/+z/6//q/+n/6f/p/+n/6f/p/+n/6f/p/+n/6P/o/+j/6P/o/+b/
5f/l/+X/5//n/+n/7f/y//n/AQAMABIAFAARABUAHgAlACkAJgAgABcAEgASABUAFgAY
ABQACwACAPj/8//3//3/+f/w/+X/1v/R/8z/wf/A/8v/1f/c/+3/AQAPABoAJgAxADcA
PABCAEYAQAA8ADgAMwAqACMAHwAVAAoAAwD///r/9f/z//D/7//v/+z/7f/s/+z/7v/r
/+v/6//r/+v/6//r/+z/7P/t/+3/7f/u/+7/7v/u/+7/7//v/+//7//v//D/8P/y//L/
8v/z//L/8v/y//L/9P/1//X/9v/2//b/9v/2//b/+P/5//r/+v/8//3//f/+////AAAB
AAIAAwAFAAUABgAIAAgACgALAAwADgAPAA8AEQATABQAFgAWABcAGAAcAB4AHwAhACAA
IQAiACQAJgAmACgAKQAsAC4ALwAwADEAMwA0ADUANAA1ADcAOAA7AD0APgA/AEEARABE
AEUASABJAEoASwBLAEwATABKAEkASABFAEMAPwA8ADkANgAxAC0AKgAmACMAHwAcABoA
FQARAA8ACgAJAAcAAwACAAAA/f/6//j/+P/3//b/9f/0//T/9P/z//L/8f/x//D/8P/w
/+//7//t/+z/6//r/+v/6v/q/+r/6v/o/+j/6P/n/+f/5//n/+j/5//n/+f/5//n/+f/
5//m/+X/5P/i/+T/5f/l/+X/5v/m/+b/5v/m/+f/5//n/+f/6P/o/+j/6P/p/+n/6P/q
/+v/7P/s/+r/6v/r/+v/7f/t/+7/7v/u/+7/7v/u/+//7//u/+7/7v/u/+7/7v/u/+7/
7v/u/+7/7v/u/+7/7v/u/+7/7v/u/+7/7v/u/+7/7v/u/+7/7P/s/+z/7P/s/+z/7f/t
/+z/7v/u/+3/6v/s/+z/7P/s/+3/7f/u/+//7v/v//D/8P/y//P/9P/1//X/9f/1//X/
9f/1//b/9v/2//f/+P/4//j/9//2//X/9f/1//X/9f/2//b/9P/z//P/8v/x//D/7v/u
/+7/7f/u/+3/7P/s/+z/6v/q/+n/6P/n/+f/5//p/+n/6f/p/+f/5//n/+b/5v/m/+b/
5v/o/+f/5//n/+X/5f/p/+3/9P/7/wUADAAQAA4AEQAVABwAHwAhABoAEAAFAAIABgAN
ABIAFAAQAAsABgACAP//BwAJAP3/7v/h/9z/1//M/8n/1P/h/+v/+P8NAB8AKwA4AEIA
SQBNAFQAVgBWAFAASgBEADsAMgArACMAGQAOAAcAAwD+//n/8//y//H/7//u/+3/7v/s
/+z/6//r/+v/6//t/+3/7f/u/+z/7f/t/+3/7v/u/+7/7v/u/+//7//v//H/8f/y//L/
8P/w//D/8f/y//L/8v/y//L/8//z//T/9v/2//b/9v/4//r/+//8//z//v//////AAAB
AAIAAwACAAMABQAFAAYACAAIAAoACwAMAA4ADwARABMAFQAWABYAFgAXABgAGgAcAB0A
HwAgACEAIgAkACYAJgAoACkAKgAsAC0ALgAvADEAMgAzADQANQA3ADgAOQA7ADwAPQA/
AEIAQgBDAEQARQBGAEcARwBIAEgARgBFAEQAQQA/ADsAOAA1ADIALQApACYAIgAfABsA
GAAWABMADwANAAgABwAFAAEAAAD///3/+//6//j/9//2//X/8v/y//L/8f/y//H/8f/w
//D/8P/v/+//7//u/+3/7f/r/+r/6v/q/+z/6v/q/+r/6//r/+v/6//p/+f/5v/l/+X/
5f/l/+X/5f/l/+X/5P/k/+X/5f/l/+b/5v/m/+b/5v/n/+f/5//n/+j/6P/o/+r/6//r
/+r/6v/r/+z/7P/s/+z/7f/t/+3/7f/u/+7/7v/u/+7/7v/v/+//7v/u/+7/7v/u/+7/
7v/u/+7/7v/u/+7/7v/u/+7/7v/u/+7/7v/u/+7/7v/u/+7/7v/u/+7/7v/u/+7/7P/s
/+3/7f/u/+7/7v/u/+7/7v/v/+//8P/x//L/8//0//T/8v/z//T/9f/3//f/9//3//f/
9//4//j/+P/5//r/+v/6//n/+P/3//X/9f/1//X/+P/4//b/9f/1//T/8//y//D/8P/w
/+//8P/v/+7/7v/u/+z/7P/r/+r/6f/p/+n/6f/p/+n/6f/n/+f/5//m/+j/6P/o/+j/
6P/n/+f/5//n/+f/5//r//D/9////wYADgAQAA0ADwAUABkAGwAaABQACwAAAP7/AQAI
AA4ADgALAAYAAgABAAEACQAJAP7/7//i/93/1v/P/87/2f/l//D/AQAVACMAMgBAAEkA
TwBUAFgAWgBYAFIATABFAD4ANwAtACEAGAARAAsABAD///n/9P/x//H/8P/v/+7/7v/u
/+v/6//r/+v/6//r/+v/7P/s/+3/7f/t/+7/7v/u/+7/7v/v/+//7//v/+//8P/w//L/
8v/y//P/8v/y//L/8v/0//X/9f/2//b/9v/2//b/9v/4//n/+v/6//z//f/9//7///8A
AAEAAgADAAUABQAGAAgACAAKAAsADAAOAA8ADwARABMAFAAWABYAFwAYABgAGgAbAB0A
HgAfACAAIgAkACQAJgAnACYAKAApACoAKwAtAC4ALwAwADEAMwA0ADMANQA2ADcAOQA8
ADwAPQA+AD8AQABBAEEAQgBCAEAAQQBAAD0AOwA3ADQAMQAuACoAJwAlACIAHQAZABYA
FAARAA0ACwAGAAMAAQD9//z/+//5//f/9v/0//P/8v/x//H/8v/z//P/7//t/+z/6v/s
/+z/6//r/+v/6v/p/+n/5//m/+b/5v/o/+b/5v/m/+X/5f/l/+X/5v/l/+X/5f/j/+P/
4//j/+P/4//j/+L/4P/h/+H/4f/i/+L/4v/i/+T/5f/l/+X/4//k/+T/5P/k/+X/5f/k
/+b/5//o/+j/6P/o/+n/6f/p/+n/6v/q/+r/6v/q/+r/6//r/+r/6v/q/+r/6v/q/+r/
6v/q/+r/6P/o/+j/6P/p/+r/6//s/+z/7P/s/+z/6v/q/+r/6v/o/+r/7P/s/+j/6v/q
/+r/6v/r/+v/7P/t/+7/7//w//D/8P/x//L/8//z//P/8//z//H/8f/y//L/8v/z//T/
9P/2//X/9P/z//P/8//z//P/8v/y//D/7//x//D/7//u/+z/7P/s/+v/7P/r/+r/6v/q
/+j/6P/n/+b/5f/l/+X/4//j/+P/4//l/+X/5f/k/+T/5P/k/+T/4v/h/+H/4f/h/+P/
4//l/+7/9//9/wYADAAMAA0AEwAaAB0AHwAcABQADQAGAAQABwAIAAgAAgD9//j/8v/v
//H/8//t/+L/0//M/8v/xv/B/8T/0//d/+z///8TACEAKAAwADcAPQA+AEIAQgA8ADYA
LgAnACAAGQATAA0ABgABAP3/+v/1//H/8P/x//H/7v/t/+z/7P/s/+v/6//r/+v/7f/t
/+3/7v/s/+3/7f/t//D/8P/w//D/7v/v/+//7//x//H/8v/y//T/9P/0//X/9f/0//P/
8v/w//H/8f/y//T/9P/0//T/9f/4//r//P/8//7/////////////////AgADAAUABQAG
AAgACAAKAAsADAAOAA8ADwARABMAFAAYABgAGQAaABwAHgAfACEAIgAjACQAJgAoACgA
KgArAC4AMAAxADIAMgAzADMAMwA1ADcAOgA8AD0APwBAAEEAQQBEAEQARQBIAEkASgBL
AEsATABMAEoASQBIAEUAQwA+ADoANgAyAC8AKwAoACQAHwAbABgAFgASAA8ADgAKAAcA
BQABAAAAAQD///3//P/6//n/+P/3//b/9v/2//X/9P/z//P/8v/y//L/8f/x/+//7v/t
/+3/7f/s/+z/7P/u/+z/7P/s/+v/6//r/+v/6v/p/+n/6f/r/+v/6//r/+v/6//r/+r/
7P/t/+3/7f/s/+z/7P/s/+7/7//v/+//7//w//D/8P/w//H/8f/w//D/8f/y//L/9P/0
//X/9f/3//f/+P/4//b/9v/2//b/9//3//b/9v/0//T/9P/0//T/9P/0//T/9P/0//T/
9P/0//T/9P/0//L/8v/y//L/9P/2//T/9P/0//T/9P/0//P/8//0//X/9v/3//j/+P/4
//n/+v/7//v/+//7//v//f/9//7//v/9//3//f/8//z/+//6//n/+f/5//n/+f/8//z/
+v/5//n/+P/3//b/9P/0//T/8//w/+//7v/u/+//7v/v/+//7P/r/+v/6//r/+v/6//r
/+v/6//r/+r/6v/q/+r/6v/q/+n/6f/p/+n/6//r/+//9v/7/wEADAASABIAEwAZACIA
LQA3ADgAMgApACAAHAAdACAAHAAWAA0A/v/y/+n/6f/t/+3/6v/d/9D/y//E/7f/tP+/
/8n/0P/d//H/AQAMABQAHQAlACwANAA2ADQAMAAuACcAIAAbABkAEwAOAAsABwACAPv/
9f/0//X/9//2//X/8v/y//D/8f/x//H/8f/z//P/8//0//P/8//y//H/8//0//X/9v/0
//X/9f/1//X/9f/2//b/9v/2//b/9//6//r/+v/6//j/+f/5//r//v/+//7//v/8//7/
//8AAAAAAgADAAMABgAHAAgACQAKAAsADQANAA4AEAAQABIAEwAUABYAFwAXABkAGwAc
AB8AIAAiACQAJAAmACcAKQAsAC0ALgAwADIAMgA0ADUAOAA6ADsAPAA9AD8AQABBAEIA
QwBFAEYARwBJAEoASwBNAFAAUABRAFQAVQBWAFcAVwBYAFgAVgBUAFIATgBLAEcARABB
AD4ANwAzADAALAAoACMAHwAcABkAFQATAA4ADAAJAAQAAgADAAEA///+//7//f/8//v/
+P/4//j/9//4//f/9//2//b/9v/1//X/8//y//H/8f/v/+7/7v/u//D/7v/u/+7/7f/t
/+3/7f/q/+n/6f/p/+v/6//r/+v/6//r/+v/6v/q/+v/6//r/+3/7v/v//D/8P/x//H/
8f/v//D/8P/w//L/8//z//L/8v/z//T/9P/y//L/8//z//X/9f/2//b/9P/0//T/9P/1
//X/9P/0//T/9P/0//T/9P/0//T/9P/0//T/9P/0//T/9P/0//T/9P/0//T/9P/y//L/
8v/y//L/8v/y//L/8v/y//L/8//z//T/9f/0//X/9v/2//b/9//4//n/+f/5//n/+f/5
//n/+v/6//j/+f/6//r//P/7//r/+f/7//v/+//7//z//P/6//n/+f/4//f/9v/2//b/
9v/1//L/8f/w//D/7v/s/+z/6//s/+v/6//r/+v/6//r/+v/6//r/+v/6v/q/+r/6v/q
/+j/5//n/+f/6f/r/+3/7//0//v/BQAQABYAFAAVAB0AJAArAC8ALAAmABsAFAASABcA
GgAaABQACwAAAPj/8f/z//n/9//s/9//1P/P/8b/vf+8/8f/0f/a/+v//f8NABgAJAAt
ADUAOgBAAEAAPgA4ADQALQAmAB8AGQAVAAwABwADAP7/+f/1//L/8f/x//L/8f/w/+7/
7v/v/+//7//v/+//7//v//D/8P/x//H/8f/y//L/8v/y//T/9f/1//X/8//z//T/9P/0
//T/9P/1//b/9v/2//b/9v/3//f/+P/6//r/+v/6//r//P/9//7//v8AAAEAAQACAAMA
BAAFAAgACQALAAsADAAOAA4AEAAPABAAEgATABMAFQAXABgAGgAaABsAHAAeACAAIQAj
ACQAJQAmACgALAAsAC4ALwAyADQANQA2ADcAOQA6ADsAPAA9AD8AQABDAEUARgBHAEcA
SgBKAEsATgBPAFAAUQBRAFIAUgBQAE0ATABJAEcAQwBAAD0AOgAzAC8ALAAoACMAHwAc
ABoAFwATABEADAAJAAcAAwACAAEA///9//z/+v/5//j/9//2//b/9v/1//T/8//z//L/
8v/y//H/8f/x//D/7//v/+//7v/u/+7/7v/s/+z/7P/r/+v/6//r/+r/6f/p/+n/6f/p
/+n/6f/n/+f/5//m/+j/6f/p/+n/6P/o/+j/6P/o/+n/6f/p/+n/6v/q/+r/7P/t/+3/
7P/s/+3/7v/u/+7/7v/v/+//7//v//D/8P/w//D/8P/w//H/8f/w//D/8P/w//D/8P/y
//L/8v/y//D/8P/w//D/8P/w//D/8P/w//D/8P/w/+7/7v/u/+7/8P/w//D/8P/w//D/
8P/w/+//7//w//H/9P/1//b/9v/2//f/+P/5//f/9//3//f/9//3//j/+P/4//n/+v/6
//j/9//2//X/9//3//f/9//2//b/9P/z//P/8v/x//D/8v/y//L/8f/u/+3/7P/s/+7/
7P/s/+v/6v/p/+n/6f/n/+f/5//n/+f/5//n/+b/6P/o/+j/6P/m/+X/5f/l/+X/5//p
/+3/9P/9/wUADgAQAA4AEQAXABwAIQAfABoAEgAJAAQACAAPABYAFgASAA0ACgAGAAUA
CQALAAEA8v/l/97/2f/Q/83/1v/h/+v/+v8PACEALQA6AEQASwBRAFQAWABYAFIASgBE
AD0AMgArACUAGQAQAAkABQD+//n/8//w/+//7//u/+3/7P/q/+z/7f/t/+3/7f/r/+v/
6//s/+7/7//v/+//7v/u/+7/7v/u/+//7//v/+//7//w//D/8v/y//L/8//0//T/9P/0
//T/9f/1//b/+P/4//j/+P/4//r/+//8//r//P/9//3//v///wAAAQACAAMABQAFAAYA
CAAIAAoACwAMAA4ADwAPABEAEwAUABYAFgAXABgAGgAcAB0AHwAgACEAIgAkACYAJgAo
ACkAKgAsAC0ALgAvADEAMgAzADQANQA3ADgAOQA7ADwAPQA9AEAAQABBAEQARQBGAEcA
RwBIAEgARgBDAEIAPwA9ADsAOAA1ADIALQApACYAIgAdABkAFgAUABEADQALAAYABQAD
AP///v/9//v/+f/4//b/9f/0//P/8v/y//L/8f/w/+//7//u/+7/7v/t/+3/7f/s/+v/
6//r/+r/6v/q/+r/6P/o/+j/5//n/+f/5//m/+X/5f/l/+X/5f/l/+X/5f/l/+X/5P/k
/+X/5f/l/+T/5P/k/+T/5P/l/+X/5f/n/+j/6P/o/+r/6//r/+r/6v/r/+z/7P/s/+z/
7f/t/+v/6//s/+z/7P/s/+z/7P/t/+3/7P/s/+7/7v/u/+7/7v/u/+7/7v/u/+7/7v/u
/+7/7v/u/+7/7v/u/+7/7v/u/+7/7v/u/+7/7v/u/+7/7v/u/+7/7v/u/+//7//w//H/
8P/x//L/8v/y//P/9P/1//X/9f/1//X/9//3//j/+P/2//f/+P/4//j/9//2//X/9f/1
//X/9f/0//T/8v/x//P/8v/x//D/8P/w//D/7//s/+v/6v/q/+z/6v/q/+n/6P/n/+f/
5//l/+X/5f/l/+P/4//j/+L/5P/k/+T/5P/m/+X/5f/l/+H/4f/n/+3/8v/7/wMACgAM
AAoACwARABgAGwAbABQACgABAPz/AAAHAAwADgAKAAcABAAAAAEACQAJAP//8P/j/9z/
2f/Q/83/1v/j/+///v8RACEALwA8AEYATwBTAFYAWgBaAFIASgBEADsAMAAnAB8AFQAM
AAUAAQD6//P/7//s/+v/6//q/+n/6P/o/+j/5f/l/+X/5f/n/+f/5//o/+b/5//n/+f/
6P/o/+j/6P/o/+n/6f/p/+n/6f/q/+r/6v/q/+r/6//q/+r/6v/q/+z/7f/t/+7/7v/u
/+7/7v/u//D/8f/y//D/8v/z//P/9P/1//b/9//4//n/+//7//z//v/+/wAA//8AAAIA
AwADAAUABwAIAAgACAAJAAoADAAOAA8AEQAQABEAEgAUABgAGAAaABsAGgAcAB0AHgAf
ACEAIgAjACQAJQAnACgAKQArACwALQAvADIAMgAzADQANQA2ADcANwA4ADgANgAzADIA
LwAtACsAKAAlACIAHwAbABgAFAAPAAsACAAGAAMA///9//j/+f/3//P/8v/z//H/7//u
/+z/6//q/+n/6P/o/+j/5//m/+X/5f/k/+T/5P/j/+P/4//i/+H/4f/j/+L/4v/i/+D/
3v/e/97/3f/d/93/3f/e/93/3f/d/93/3f/d/93/2//b/9v/2v/a/9v/2//b/9z/3P/c
/9z/3P/d/93/3f/f/+D/4P/g/+L/4//j/+L/4v/j/+T/5P/k/+T/5f/l/+X/5f/m/+b/
5v/m/+b/5v/n/+f/5v/m/+b/5v/m/+b/5v/m/+b/5v/m/+b/5v/m/+j/6P/o/+j/6P/o
/+j/6P/o/+j/6P/o/+j/6P/o/+b/5v/m/+b/5//n/+j/6f/s/+3/7v/u/+7/7//w//H/
7//v/+//7//x//H/8v/y//L/8//0//T/9P/z//L/8f/x//H/8f/x//D/8P/u/+3/7f/s
/+v/6v/r/+z/7f/t/+r/6f/o/+j/5v/k/+T/4//k/+P/4//j/+P/4//j/+P/5f/l/+X/
5P/k/+T/5P/k/+T/4//j/+P/4f/h/+P/6f/w//X///8KAAwACgAPABcAHgAjACMAHgAW
AA0ACAAKAA0ADAAKAAQA+//0/+7/6//v//H/6f/c/8//zP/H/77/vf/G/9P/3//u/wMA
EwAdACYALgA1ADkAPAA+ADwANgAyAC4AJQAeABkAEwANAAYAAQD9//r/9//z//D/7//x
/+7/6//q/+z/7P/r/+v/6//r/+3/7f/t/+7/8P/x//H/8f/w//D/8P/w//D/8f/x//H/
8f/x//L/8v/y//L/8v/z//T/9P/0//T/9P/1//X/9v/2//b/9v/2//f/+v/8//7//v8A
AAEAAQACAAMABAAFAAgACQALAAsACgAMAAwADgAPABAAEgATABUAFwAZABoAGgAaABsA
HAAgAA==
         </WaveFormData>
      </LeadData>
      <LeadData>
         <LeadByteCountTotal>10000</LeadByteCountTotal>
         <LeadTimeOffset>0</LeadTimeOffset>
         <LeadSampleCountTotal>5000</LeadSampleCountTotal>
         <LeadAmplitudeUnitsPerBit>4.88</LeadAmplitudeUnitsPerBit>
         <LeadAmplitudeUnits>��V</LeadAmplitudeUnits>
         <LeadHighLimit>2147483647</LeadHighLimit>
         <LeadLowLimit>268435456</LeadLowLimit>
         <LeadID>V5</LeadID>
         <LeadOffsetFirstSample>0</LeadOffsetFirstSample>
         <FirstSampleBaseline>0</FirstSampleBaseline>
         <LeadSampleSize>2</LeadSampleSize>
         <LeadOff>FALSE</LeadOff>
         <BaselineSway>FALSE</BaselineSway>
         <ExcessiveACNoise>FALSE</ExcessiveACNoise>
         <MuscleNoise>FALSE</MuscleNoise>
         <LeadDataCRC32>228645838</LeadDataCRC32>
         <WaveFormData>
8P/w//D/8P/1//j/+//+/wUACgAPABQAGAAcACAAJAAvADgAQQBKAFMAWgBhAGgAcQB6
AIMAjACOAI4AjgCOAJIAlgCaAJ4AqwC2AMEAzADTANoA4QDoAOoA6gDqAOoA3gDUAMoA
wACuAJ4AjgB+AGoAWABGADQAJgAYAAoA/P/0/+7/6P/i/9//3v/d/9z/2//a/9n/2P/W
/9b/1v/W/9X/1P/T/9L/0v/S/9L/0v/S/9L/0v/S/9L/0v/S/9L/0P/Q/9D/0P/S/9L/
0v/S/9D/0P/Q/9D/0P/Q/9D/0P/Q/9D/0P/Q/9L/0v/S/9L/0P/Q/9D/0P/S/9L/0v/S
/9L/0v/S/9L/0v/S/9L/0v/U/9T/1P/U/9X/1v/X/9j/2P/Y/9j/2P/Z/9r/2//c/97/
3v/e/97/3//g/+H/4v/l/+b/5//o/+r/7P/u//D/9P/2//j/+v/9/wAAAwAGAAoADAAO
ABAAEwAUABUAFgAYABgAGAAYABYAFAASABAADgAMAAoACAAGAAQAAgAAAP7//P/6//j/
9f/0//P/8v/w//D/8P/w/+//7v/t/+z/6v/q/+r/6v/q/+r/6v/q/+r/6v/q/+r/6f/o
/+f/5v/m/+b/5v/m/+b/5v/m/+b/5P/k/+T/5P/k/+T/5P/k/+L/4v/i/+L/4v/i/+L/
4v/g/+D/4P/g/+D/4P/g/+D/4v/i/+L/4v/i/+L/4v/i/+L/4v/i/+L/4v/i/+L/4v/i
/+L/4v/i/+T/5P/k/+T/4v/i/+L/4v/k/+T/5P/k/+L/4v/i/+L/5P/k/+T/5P/k/+T/
5P/k/+L/4v/i/+L/5P/k/+T/5P/k/+T/5P/k/+T/5P/k/+T/5P/k/+T/5P/i/+L/4v/i
/+T/5P/k/+T/5P/k/+T/5P/k/+T/5v/n/+j/6P/o/+n/6f/q/+r/7P/s/+z/7P/s/+3/
7v/v/+//7//w//D/8P/w/+//7//v/+//7//w//D/8f/w/+//7v/s/+z/6//r/+v/6//p
/+j/5P/i/+L/4v/k/+L/4v/h/+L/4v/i/+L/4P/g/+D/4P/f/9//3//f/9//3v/e/97/
3v/d/93/3f/e/+D/4v/l/+r/7v/x//T/9v/5//7/AwAKABEAFAAUABYAGgAjACwAOABC
AEsATwBWAF4AawB5AIMAiACJAIoAiwCNAIwAigCOAJcAoACpALgAxgDSAN0A5ADrAO8A
8QDvAO4A5QDbANIAxQC3AKcAmACFAG4AXABIADYAJAAXAAgA+//z/+v/5P/f/97/3//d
/9v/2v/Z/9b/1P/U/9P/0//T/9L/0v/Q/9D/0P/P/9D/0P/Q/9D/0P/Q/9D/0P/O/87/
z//P/8//z//P/8//0P/Q/9D/0P/Q/9D/0P/Q/8//zv/N/8z/zf/O/8//0P/Q/9D/0P/Q
/9D/0f/R/9H/z//P/8//0P/Q/9D/0P/Q/9L/0v/S/9P/1P/U/9T/1P/V/9b/1v/V/9X/
1v/W/9j/2f/Z/9n/2//a/9v/3f/e/+H/4//l/+X/5f/n/+j/6//w//L/9P/2//j/+v/8
//7/AAAEAAcACgAOABAAEgATABgAGAAXABcAFwAWABUAFAATABAADwANAAsACAAGAAQA
AgAAAAAA///9//v/+f/4//b/9v/1//T/8v/x//D/8P/v/+7/7v/t/+3/7f/t/+z/7v/u
/+3/7f/v/+7/7v/u/+z/6//r/+v/6v/p/+n/6f/r/+v/6//r/+n/6f/o/+j/6v/o/+j/
6f/n/+b/5v/m/+b/5v/m/+b/6f/p/+j/6P/n/+b/5f/k/+b/5v/m/+b/6P/o/+j/6P/q
/+r/6//r/+n/6f/p/+r/7P/s/+z/7P/q/+j/5//l/+f/5//m/+b/6f/q/+v/7P/q/+r/
6f/p/+f/6P/o/+j/6v/q/+v/6//r/+v/6//r/+v/6//r/+r/6v/r/+v/6v/s/+z/7P/s
/+z/7f/t/+3/6v/q/+r/7P/s/+z/7P/s/+z/7P/u/+//8P/w//D/7//v//D/8P/0//T/
9P/0//T/9f/2//f/+f/5//r/+v/8//z/+//7//r/+f/4//j/9//1//P/8f/y//L/8v/x
//P/8//z//H/8P/u/+z/7P/s/+z/6v/q/+f/5v/m/+b/6P/o/+j/6P/m/+X/5f/l/+f/
5//m/+b/5//o/+j/6f/p/+b/6P/q/+//9P/4//3/AAACAAcAEAAbACQAJwAoACwALAAw
ADsARgBMAFIAVwBZAGAAbAB1AH8AhwCMAI0AjgCPAJEAkACQAJgAoQCqALcAxgDQANoA
4QDkAOUA6QDtAO0A5ADbANEAwACxAKUAlwCEAHMAZABUAEQAMgAiABEABgD9//f/8f/q
/+f/5v/j/+P/4f/g/9//3v/c/9z/2//d/93/3P/c/9r/2v/a/9n/2P/Y/9j/2P/a/9r/
2v/a/9b/1v/X/9f/1//X/9f/1//Y/9j/2P/Y/9r/2v/a/9r/2f/Y/9f/1v/W/9b/1v/W
/9j/2P/Y/9j/1v/X/9f/1//Y/9n/2v/c/9r/2v/a/9r/2v/a/9r/2//e/97/3v/e/97/
4P/h/+H/3v/e/93/3v/h/+H/4f/j/+T/5f/n/+j/6//v//P/9f/1//f/+P/7//3//v//
/wAABAAIAAwAEAARABQAFgAYABgAGgAcAB0AIAAgAB8AHwAhACAAHwAeAB0AGgAZABcA
EwAQAA4ADAAHAAQAAwABAAAA///+//7//v/+//3//P/5//f/9f/0//T/9P/1//X/9//3
//f/9v/0//T/8//z//P/8v/y//L/8P/v/+//7//w/+//7//v/+7/7f/s/+v/7v/v/+//
8P/u/+z/7P/t/+7/7v/v//D/7v/u/+7/7v/v/+//7v/u/+7/7v/u/+7/8P/w//D/8P/u
/+7/7v/u//D/8P/x//H/8P/v/+7/7v/w//D/8P/w//L/8v/z//P/8f/x//D/8P/w//D/
8P/w//D/8P/v/+//7//w//D/8P/u/+7/7//v//H/8f/x//H/8f/x//H/8P/s/+//7//w
//D/7v/u/+7/7v/u/+7/7v/w//H/8v/y//L/9f/1//b/9v/3//b/9f/0//L/8//0//X/
9v/3//n/+v/6//r/+f/5//j/9//2//b/9//3//f/9//4//j/+P/3//f/9//3//X/9P/y
//D/8P/w//D/7v/u/+v/6v/q/+r/6f/o/+f/5v/p/+n/6v/r/+n/6f/o/+j/6P/o/+f/
5//l/+T/6P/u//P/+P/8/wEABgAIAA0AFAAZACIAKwAyADQANAA2AD0ASgBSAFQAWQBZ
AFoAYABpAHcAhQCSAJcAlgCTAJMAkACKAIgAjwCUAJkAogCwALoAwwDIAM0A0QDTANcA
0gDJAL8AuACtAKEAlQCKAH0AagBWAEYANAAiABMACAD///n/9f/u/+v/6P/n/+P/4f/g
/9//3v/c/9z/2//d/93/3P/c/9z/3P/c/9v/2v/a/9r/2v/c/9z/3P/c/9j/2P/Z/9n/
1//X/9f/1//W/9b/1v/W/9b/1v/W/9b/1v/W/9b/1v/Y/9j/2P/Y/9j/2P/Y/9j/1v/X
/9f/1//X/9f/1//Y/9r/2v/a/9r/2P/Y/9j/2f/c/9z/3P/c/9z/3v/f/9//3f/e/97/
4P/h/+H/4f/j/+b/5//p/+r/6//t/+//7//z//X/9v/5//v//P/9//7/AwAGAAkADAAQ
ABQAFwAaABoAHAAeAB8AIAAgAB8AHwAdABwAGwAaABsAGAAXABUAEwAQAA4ADAAHAAQA
AwABAP///f/7//r/9v/2//X/9P/2//X/9P/0//X/9P/0//P/8//z//P/8v/x//D/7v/t
/+v/6v/q/+r/7f/t/+7/7//s/+v/6//r/+v/6//r/+v/6//r/+r/6v/q/+j/6P/p/+n/
6P/o/+j/6P/o/+j/6P/p/+n/6P/o/+j/6P/o/+j/6P/o/+j/6P/p/+r/6//s/+r/6v/r
/+v/6f/p/+n/6v/s/+z/7P/s/+z/7P/t/+3/6//r/+r/6v/q/+r/6v/q/+r/6v/p/+n/
6f/q/+r/6v/q/+r/6//r/+n/6f/p/+n/6//r/+v/6v/o/+n/6f/o/+r/6v/q/+r/7P/r
/+v/6//q/+r/6v/q/+r/6v/q/+r/7P/t/+7/7v/u/+//7//w//D/8v/y//L/8v/y//P/
9P/1//X/9f/2//b/9v/2//X/9f/1//X/9f/2//b/9f/0//P/8v/y//L/8f/z//P/8//x
//D/7v/s/+z/6v/q/+j/6P/p/+j/6P/o/+b/5v/m/+b/5v/l/+X/5f/n/+f/5v/m/+T/
5P/j/+P/5//m/+j/7P/t//D/9P/5//7//v8BAAYADwAYAB8AIgAmACgALAA3AEAARgBQ
AFkAXQBeAGQAawB5AIcAjgCRAJQAkwCTAJIAjgCQAJcAngClALAAvgDGAM0A1ADZANsA
2wDfAN4A2QDPAMYAvQCvAKUAmACFAHAAXgBOADwAKgAbAA4AAwD5//H/7P/n/+T/5f/h
/9//3v/d/9z/2v/a/9n/2f/Z/9j/2P/Y/9j/2P/X/9b/1v/W/9b/1v/W/9b/1v/W/9b/
1//X/9b/1f/U/9P/1P/U/9T/1P/U/9T/1P/U/9T/1P/U/9T/1P/U/9T/1P/U/9T/1P/U
/9T/1f/V/9X/1//X/9f/2P/W/9b/1v/W/9b/1v/W/9f/2P/Y/9j/2P/a/9z/3f/d/9v/
3P/c/97/3//f/9//4f/i/+P/5f/m/+f/6f/r/+v/7f/v//D/8//2//j/+v/8//3/AAAD
AAYACgAOABEAFAAWABgAGgAbAB4AHgAdAB0AHQAcABsAGgAZABYAFQATABMAEAAOAAwA
CQAGAAUAAwABAP///f/8//j/+P/3//b/9v/1//T/9P/z//L/8v/x//H/8f/x//D/8P/w
/+//7//v/+7/7v/u/+7/7f/t/+3/7v/t/+3/7f/r/+v/6//r/+v/6//q/+r/6v/o/+j/
6f/p/+j/6P/o/+j/6P/o/+j/5//n/+b/5v/m/+b/5v/m/+b/5v/m/+b/6P/o/+j/6P/o
/+j/6f/p/+f/5//n/+j/6v/q/+r/6v/q/+r/6//r/+v/6//q/+r/6v/q/+r/6v/q/+r/
6f/p/+n/6v/q/+r/6P/o/+n/6f/p/+n/6f/p/+n/6f/p/+j/6P/p/+n/6P/o/+j/6P/o
/+r/6//r/+n/6P/o/+j/6P/o/+j/6P/o/+r/6//s/+z/7P/t/+3/7v/u//D/8P/w//D/
8P/x//L/8//z//P/9P/0//T/9P/z//P/8//z//P/9P/0//P/8v/x//D/8P/w/+//7f/t
/+3/6//s/+r/6P/o/+j/6P/m/+b/5f/k/+T/5P/k/+T/5P/k/+T/4//j/+P/4//j/+L/
4v/i/+L/4f/h/+H/4v/k/+j/7f/u//L/9//6//z/AQAGAA0AFgAdAB4AHgAgACYAMQA8
AEQATgBXAFsAYABqAHMAgwCNAI4AjQCOAI8AjwCMAI4AlgCfAKgAsQC+AMwA1gDfAOQA
6QDpAOsA7wDqAOEA1wDMAL0AsQCjAJQAgQBqAFYARgA0ACIAEwAGAP3/8//t/+b/4//i
/+H/3//d/9z/2//a/9j/2P/X/9f/1//W/9b/1v/W/9b/1f/U/9T/1P/U/9T/1P/U/9T/
0v/S/9P/0//T/9P/0//T/9L/0v/S/9L/0v/S/9L/0v/S/9L/0v/S/9L/0v/S/9L/0v/S
/9L/0v/S/9P/0//T/9P/0//T/9T/1P/U/9T/1P/U/9T/1P/V/9T/1P/U/9T/1v/Y/9n/
2f/X/9j/2P/a/9v/2//b/93/3v/f/+H/4v/j/+X/5//n/+n/6//s/+//9P/2//j/+v/7
//7/AQAEAAYACgANABAAFAAWABgAGQAcABwAGwAbABkAGAAXABYAFQASABEADwANAAoA
CAAGAAUAAgABAP///f/7//n/+P/2//b/9f/0//L/8f/w//D/7//u/+7/7f/t/+3/7f/s
/+7/7v/t/+3/6//q/+r/6v/q/+n/6f/p/+r/6f/p/+n/6f/p/+n/6f/n/+f/5v/m/+j/
5v/m/+f/5f/k/+T/5P/k/+T/5P/k/+X/5f/k/+T/5P/k/+T/5P/k/+T/5P/k/+b/5v/m
/+b/5P/k/+X/5f/l/+X/5f/m/+b/5v/m/+b/5v/m/+f/5//n/+f/5v/m/+b/5v/m/+b/
5v/m/+X/5f/n/+j/6P/o/+b/5v/n/+f/5//n/+f/5//n/+f/5//m/+b/5//n/+b/5v/m
/+b/5v/o/+j/5v/m/+b/5v/m/+b/5v/o/+n/6v/q/+r/6f/p/+r/6v/u/+7/7v/u/+7/
7//w//H/8//z//T/9P/y//L/8f/x//H/8f/x//L/8v/x//D/7//u/+7/7v/t/+3/7f/t
/+v/7P/q/+j/6P/m/+b/5P/k/+P/4v/i/+L/4v/i/+L/4v/i/+H/4f/h/+H/4f/g/+D/
4P/g/9//3//h/97/4P/i/+X/6v/u//P/9v/6//v//P8BAAoAEQAWABgAGgAcACMALAA2
AEIASwBRAFYAXABnAHMAgQCKAI0AjgCNAI0AjgCMAI4AlQCgAKkAtADCAMwA2QDiAOkA
6wDtAPEA8gDtAOMA2ADLAL8AtQCkAI8AfABqAFYAQgAyACEAEAADAPv/8//q/+X/5P/h
/93/2//a/9n/2P/W/9b/1f/V/9X/1P/U/9T/1P/U/9P/1P/U/9T/1P/S/9L/0v/S/9L/
0v/T/9P/0f/R/9H/0f/S/9L/0v/S/9D/0P/Q/9D/0P/Q/9D/0P/Q/9D/0P/Q/9L/0v/S
/9L/0v/T/9P/0//T/9P/0//U/9T/1P/U/9T/1P/U/9T/1f/W/9b/1v/W/9b/2P/Z/9n/
1//Y/9j/2v/b/9v/2//d/9z/3f/f/+D/4f/j/+X/5f/n/+n/6v/t/+7/8P/y//T/9//6
//3/AAACAAYACQAMAA4AEAASABMAGAAYABcAFwAXABYAFQAUABUAEgARAA8ACwAIAAYA
BAADAAAA///9//v/+f/3//b/9v/2//X/9P/y//H/8P/w//H/8P/w/+//7f/t/+3/7P/s
/+z/6//r/+v/6v/q/+r/6v/p/+n/6f/o/+f/5//n/+n/6f/p/+n/6f/p/+j/6P/o/+b/
5v/n/+X/5P/k/+T/5P/k/+T/5P/l/+X/5P/k/+T/5P/k/+T/5P/k/+T/5P/i/+L/4v/i
/+P/5P/m/+f/5//n/+f/6P/m/+b/5v/m/+b/5v/n/+f/5//n/+b/5v/m/+b/5v/m/+b/
5v/l/+X/4//k/+T/5P/l/+b/6P/p/+n/6f/p/+n/5//n/+f/5v/m/+f/6f/q/+b/5v/m
/+b/5v/m/+b/5v/o/+n/6v/q/+r/7f/t/+7/7v/u/+7/7v/u/+7/7//w//H/8//z//T/
9P/0//T/8//z//H/8f/x//L/8v/x//D/7//v//D/8f/x//D/7//u/+v/6//q/+n/6v/q
/+r/6P/o/+X/5P/k/+T/5P/k/+T/5P/k/+P/4//j/+P/4//i/+L/4v/i/+H/4f/f/+D/
4P/i/+n/8P/0//n//P/+/wMACgAPABYAHQAiACQAJgAqADEAPABEAEoAUQBXAFoAYgBr
AHUAfwCGAIcAiACJAIsAjACOAJAAmwCkALEAvgDOANgA3QDiAOcA6QDpAOsA6gDhANUA
xgC7AK0AnQCOAHsAaABUAEQANAAkABUACgABAPn/7f/m/+P/4v/h/+H/3//e/93/3v/c
/9z/2//Z/9n/2P/Y/9j/2P/Y/9f/1v/W/9b/1v/W/9b/1v/W/9X/1v/Y/9n/2P/X/9b/
1f/T/9L/0f/Q/9D/0P/Q/9D/0//U/9X/1v/Y/9j/2P/Y/9X/1P/T/9L/1P/V/9X/1f/W
/9f/2P/a/9j/2P/Y/9j/1v/W/9b/1//a/9r/2v/a/9r/3P/d/93/3f/e/97/4P/h/+H/
4f/j/+T/5f/n/+j/5v/n/+j/5//s/+//8f/1//j/+v/8//7///8CAAUACAAMABAAEwAW
ABoAHAAeAB8AIAAgAB8AHwAdABwAGwAaABkAFgAVABMADwAMAAoACAAHAAQAAwABAP//
/f/7//r/+v/6//n/+P/4//f/9v/2//X/9P/0//P/8f/x//H/8P/w//D/7//v/+//7v/u
/+7/7v/t/+3/7f/q/+n/6f/p/+v/6//r/+v/7P/t/+3/7v/s/+r/6v/r/+v/6v/q/+r/
7P/s/+z/7P/r/+v/6v/q/+z/7P/s/+z/7P/s/+z/7P/r/+r/6f/o/+n/6v/s/+3/8f/1
//n//v/8//z//P/8//n/+P/4//f/+f/5//j/+P/3//b/9f/0//b/9v/1//X/8//0//T/
9P/2//b/9//3//X/9f/1//X/9//1//P/9P/y//L/8v/y//L/8v/y//T/9f/2//b/9v/3
//f/+P/4//r/+v/6//r//P/9//7////9//3//v/+//z//P/7//v/+//7//v//P/9//3/
/f/9//r/+v/6//n/9//3//f/9f/0//L/8P/w//H/8v/x//L/8P/u/+3/7P/u/+7/7v/u
/+z/6//r/+v/6//r/+r/6v/q/+r/6f/p/+3/7v/u//D/9f/4//j///8EAAQABwAOABkA
JAAvADYANgA4ADoAQQBMAFQAWABfAGUAZABmAG8AewCHAJIAlwCcAJkAmQCYAJQAlACb
AKQAqwC0AMAAzADRANQA1wDbAN8A4wDiANsA0wDIALsArQCjAJYAhQByAGQAUgBAAC4A
HQAQAAcAAQD5//L/7//s/+n/5//l/+T/4//k/+L/4v/h/+D/3//d/9z/3f/e/9//3//e
/97/3v/e/9z/3P/c/9z/2v/a/9v/2//d/93/3f/d/9z/3P/c/9z/3P/c/9z/3P/c/9z/
3P/c/9r/2v/a/9r/3P/c/9z/3P/c/93/3f/d/9v/2//b/9z/3P/c/9z/3P/c/9z/3P/d
/9//4P/h/+L/4//k/+T/4//l/+b/5v/o/+f/5//n/+n/7P/t/+//8P/v//H/8//z//f/
+f/6//3//v8AAAIABAAJAAwADwASABYAGgAdACAAIgAkACYAJwAoACgAJwAnACcAJgAl
ACQAIQAeAB0AGwAXABQAEgAQAA0ACgAJAAcABAABAP7//P/7//z//P/8//3//f/9//7/
+//6//r/+f/3//f/9//2//j/+P/3//f/9v/0//P/8v/y//H/8f/x//L/8f/x//H/8f/x
//H/8f/w/+//7f/s/+7/7P/s/+3/7f/s/+z/7P/s/+z/7P/s/+7/7//v//D/7v/u/+7/
7v/u/+7/7v/u/+7/7v/u/+7/7v/u/+//7//v/+//7//w//L/8v/y//L/8P/w//H/8f/v
/+//7v/u/+7/7v/u/+7/7P/s/+v/6//t/+7/7v/u/+7/7v/v/+//8f/x//H/8f/v/+//
7//u//D/7//w/+7/7v/u/+7/7v/u/+7/8P/v//D/8P/w//P/8//0//T/9P/0//T/9P/0
//X/9v/3//f/9//4//j/+v/6//n/+f/5//n/+f/6//z/+//6//n/9v/2//b/9f/3//f/
9//1//T/8v/w//D/7v/u/+z/7P/r/+r/6v/q/+r/6v/q/+r/7P/r/+v/6//p/+n/6P/o
/+j/6P/n/+f/6f/q/+r/7P/v//L/+P/9/wIAAgAFAA4AFQAeACcALAAuAC4AMAA5AEQA
TABUAF0AXwBiAGgAcQB9AIkAkgCVAJYAlwCXAJQAkACSAJsAoACnALQAwADMANMA2ADb
AN0A3wDjAOAA2QDPAMgAuwCvAKMAlgCFAHAAYABOADwALAAbAAwAAQD7//X/7v/r/+j/
5//l/+P/4v/h/+D/3v/e/93/3f/d/9z/3P/c/9z/3P/b/9r/2v/a/9r/2P/Y/9j/2P/X
/9j/2v/b/9n/2f/Z/9n/2P/Y/9j/2P/Y/9j/2P/Y/9j/2P/Y/9j/2P/Y/9j/2P/Y/9j/
2P/Y/9j/2f/Z/9n/2f/Z/9n/2v/a/9r/2v/a/9r/2v/a/9v/3P/c/9z/3P/d/97/3v/d
/93/3v/e/+D/4//j/+P/5f/m/+f/6f/q/+v/7f/v/+//8f/z//T/9//6//z//v8AAAMA
BgAJAAwAEAAUABcAGgAaABwAHgAfACIAIgAhACEAIQAgAB8AHgAdABoAGQAXABUAEgAQ
AA4ACwAIAAcABQADAAEA///+//r/+v/5//j/+P/3//b/9v/1//T/9P/z//P/8//z//L/
8v/y//H/8f/x//D/8P/w//D/7//v/+//8P/v/+//7//t/+3/7f/t/+3/7f/s/+z/7P/q
/+r/6//t/+z/7P/s/+r/6v/q/+r/6f/p/+j/6P/o/+j/6P/o/+j/6P/o/+j/6v/q/+r/
6v/q/+r/6//r/+v/6//r/+z/6v/q/+r/6v/q/+r/6//r/+v/6//q/+r/7P/s/+z/7P/s
/+z/6//r/+n/6v/q/+r/6v/q/+v/6//r/+v/6//r/+v/6//r/+r/6v/r/+v/6v/q/+r/
6v/q/+j/6P/o/+r/7f/u/+7/7v/v/+//8P/w//D/8P/w//D/8P/x//L/8//1//X/9v/2
//T/9P/z//P/8//z//P/9P/0//P/8v/x//L/8v/y//H/7//v/+//7f/s/+r/6P/o/+j/
6P/m/+b/5//m/+b/5v/k/+T/5P/k/+T/4//j/+P/4//j/+L/4v/i/+L/4f/h/+H/4v/k
/+b/6//y//T/9//6//z///8GAA0AFgAbABwAHgAiACYAMQA8AEYAUABXAFsAYgBqAHUA
gwCLAI4AkQCQAJEAjwCOAI4AlgCfAKYAsQDAAMwA1gDhAOYA6wDtAO8A7wDuAOMA2QDO
AL8AsQCjAJQAgQBsAFgARgA0ACQAEwAGAPv/8//t/+b/4//g/9//3//d/9z/2//Y/9b/
1v/V/9f/1//W/9b/1v/W/9b/1f/S/9L/0v/S/9L/0v/S/9L/0v/S/9P/0//T/9P/0//T
/9D/0P/Q/9D/0v/S/9L/0v/Q/9D/0P/Q/9D/0P/Q/9D/0P/Q/9D/0P/Q/9H/0f/R/9H/
0f/R/9L/0v/S/9L/0v/S/9L/0v/T/9L/0v/S/9L/1P/W/9f/1//V/9b/1v/Y/9n/2f/Z
/9v/3P/d/9//4P/h/+P/5f/l/+f/6f/q/+3/8P/y//T/9v/5//z///8CAAIABgAJAAwA
EAASABQAFQAWABYAFQAVABcAFgAVABQAEwAQAA8ADQALAAgABgAEAAEA/v/9//v/+f/3
//X/9P/y//L/8f/w/+7/7f/s/+z/7f/s/+z/6//p/+n/6f/o/+j/6P/n/+f/6f/o/+j/
6P/o/+f/5//n/+T/4//j/+P/5f/l/+X/5f/j/+P/4v/i/+T/4v/i/+P/4f/g/+D/4P/g
/+D/4P/g/+H/4f/g/+D/4P/g/+D/4P/g/+D/4P/g/+L/4v/i/+L/4P/g/+H/4f/j/+P/
4//k/+L/4v/i/+L/4v/i/+P/4//j/+P/4v/i/+L/4v/i/+L/5P/k/+P/4//j/+T/5P/k
/+L/4v/j/+P/4//j/+P/4//j/+P/4//i/+T/4//j/+T/4v/i/+L/4v/i/+T/5P/k/+b/
5f/m/+b/5v/n/+f/6P/o/+r/6v/q/+r/6v/r/+z/7f/t/+3/7v/u/+7/7v/t/+3/7f/t
/+3/7v/u/+3/7P/r/+r/6v/q/+n/5//n/+f/5f/k/+L/4P/g/+L/4v/g/+D/3//e/97/
3v/c/9z/3P/c/9z/2//b/9v/2//b/9r/2v/c/9z/2//b/9f/2P/e/+L/4//o/+7/7//y
//T/+f/+/wUADAARABIAFAAWABwAJwAyADwARgBNAFMAWABiAG8AfQCHAIgAiQCIAIkA
iQCIAIoAkACbAKQArwC8AMYA0gDbAOIA6QDrAO0A7wDsAOEA1QDKAL0ArQCfAI4AeQBm
AFIAQAAsABwACwD+//X/7f/n/+D/3f/c/9v/2P/V/9P/0f/S/9D/0P/P/8//z//O/87/
zv/O/87/zf/M/8z/zP/M/8z/zP/M/8z/yv/K/8v/y//J/8n/yf/J/8r/yv/K/8r/yv/K
/8r/yv/I/8j/yP/I/8j/yP/I/8j/yv/K/8r/yv/I/8n/yf/J/8n/yf/J/8r/yv/K/8r/
yv/K/8r/yv/L/8r/yv/K/8r/yv/M/83/zf/N/87/zv/Q/9P/0//T/9X/1P/V/9f/2P/Z
/9v/3f/d/9//4f/i/+X/5v/o/+r/7P/x//T/9//6//r//v8BAAQACAAKAAwADQAQABAA
DwAPAA0ADAALAAoACQAGAAUAAwADAAAA/v/8//v/+P/3//X/8//x/+//7v/u/+7/7f/s
/+r/6f/o/+j/5//m/+b/5f/l/+X/5f/k/+T/5P/j/+P/4//i/+L/4v/k/+P/4//j/+L/
4f/h/+H/3//f/9//3//d/93/3P/c/93/3P/d/9//3f/c/9z/3P/e/97/3v/e/93/3f/c
/9z/3P/c/9z/3P/e/97/3v/e/97/3v/e/97/3v/e/9//3//f/9//3//g/+D/4P/g/+D/
4P/g/+H/4f/h/+H/4P/g/97/3v/e/97/4P/g/9//3//h/+L/4v/i/+D/4P/h/+H/4f/h
/+H/4f/h/+H/4f/g/+L/4//g/9//3v/d/9z/3v/e/97/4P/i/+T/5f/m/+f/5//o/+j/
6P/o/+j/6P/q/+v/7P/t/+v/6//s/+z/7v/u/+3/7f/r/+v/6//s/+7/7f/s/+v/6P/o
/+j/5//n/+f/5//l/+T/4v/g/+D/4P/g/97/3v/d/9z/3P/c/9r/2v/a/9r/2//b/9z/
3f/f/9//3v/e/97/3v/d/93/2//a/9z/4P/l/+j/7P/z//b/9v/9/wYACwASABkAHAAe
ACAAJAAtADgAQABIAE0ATwBSAFoAZwBzAH0AggCFAIgAiQCJAIgAiACQAJsApACvAL4A
ygDSANkA3gDhAOMA4wDjANoA0QDHALwArwChAJUAhABvAFoASgA4ACgAGAALAAAA9//v
/+f/3v/Z/9r/2f/Z/9f/1v/V/9L/0P/Q/8//0v/T/9P/1P/S/9L/0v/R/9L/0v/S/9L/
0P/Q/9D/0P/M/8z/zf/N/8//z//P/8//zP/M/8z/zP/M/8z/zP/M/87/zv/O/87/zv/O
/87/zv/O/87/zv/O/9D/0f/R/9H/z//P/8//0P/Q/9D/0P/Q/9H/0v/T/9X/1f/U/9P/
0v/U/w==
         </WaveFormData>
      </LeadData>
      <LeadData>
         <LeadByteCountTotal>10000</LeadByteCountTotal>
         <LeadTimeOffset>0</LeadTimeOffset>
         <LeadSampleCountTotal>5000</LeadSampleCountTotal>
         <LeadAmplitudeUnitsPerBit>4.88</LeadAmplitudeUnitsPerBit>
         <LeadAmplitudeUnits>��V</LeadAmplitudeUnits>
         <LeadHighLimit>2147483647</LeadHighLimit>
         <LeadLowLimit>268435456</LeadLowLimit>
         <LeadID>V6</LeadID>
         <LeadOffsetFirstSample>0</LeadOffsetFirstSample>
         <FirstSampleBaseline>0</FirstSampleBaseline>
         <LeadSampleSize>2</LeadSampleSize>
         <LeadOff>FALSE</LeadOff>
         <BaselineSway>FALSE</BaselineSway>
         <ExcessiveACNoise>FALSE</ExcessiveACNoise>
         <MuscleNoise>FALSE</MuscleNoise>
         <LeadDataCRC32>2615463800</LeadDataCRC32>
         <WaveFormData>
8P/w//D/8P/y//T/9v/4//3/AgAHAAwAFQAcACMAKgA1AD4ARwBQAFsAZABtAHYAgACK
AJQAngCjAKYAqQCsALEAtAC3ALoAwQDIAM8A1gDaAN4A4gDmAOUA5ADjAOIA2gDSAMoA
wgCyAKQAlgCIAHYAZABSAEAAMgAkABYACAD///j/8f/q/+j/5v/k/+L/4f/g/9//3v/c
/9z/3P/c/9v/2v/Z/9j/2P/Y/9j/2P/W/9b/1v/W/9b/1v/W/9b/1P/U/9T/1P/U/9T/
1P/U/9L/0v/S/9L/0v/S/9L/0v/S/9L/0v/S/9L/0v/S/9L/0P/Q/9D/0P/S/9L/0v/S
/9D/0P/Q/9D/0P/Q/9D/0P/O/87/zv/O/9D/0P/Q/9D/0P/Q/9D/0P/S/9L/0v/S/9T/
1P/U/9T/1f/W/9f/2P/Z/9r/2//c/97/4P/i/+T/5v/o/+r/7P/w//L/9P/2//r//P/+
/wAAAgAEAAYACAAJAAoACwAMAAoACgAKAAoACQAIAAcABgAFAAQAAwACAP///v/9//z/
+v/6//r/+v/4//j/+P/4//b/9v/2//b/9P/0//T/9P/0//T/9P/0//T/9P/0//T/8v/y
//L/8v/y//L/8v/y//L/8v/y//L/8P/w//D/8P/w//D/8P/w//D/8P/w//D/7v/u/+7/
7v/u/+7/7v/u/+7/7v/u/+7/7v/u/+7/7v/u/+7/7v/u/+7/7v/u/+7/7v/u/+7/7v/u
/+7/7v/u/+7/7v/u/+7/7v/u/+7/7v/u/+7/7v/u/+7/7v/u/+7/8P/w//D/8P/u/+7/
7v/u/+7/7v/u/+7/7v/u/+7/7v/w//D/8P/w/+7/7v/u/+7/8P/w//D/8P/w//D/8P/w
//D/8P/w//D/8P/w//D/8P/w//H/8v/z//P/8//0//T/9P/1//X/9v/2//b/9v/2//f/
+P/5//r/+//8//z//P/8//v/+//7//v/+//7//v/+//6//r/+f/3//f/9v/2//f/9//2
//f/8v/w/+//7//v/+//7//t/+//7v/u/+7/7v/u/+7/7f/r/+v/6//r/+3/7P/s/+z/
6v/q/+n/6f/r/+v/7v/v//H/8//0//b/+P/8/wAAAgAIAA8AEwAZAB4AJgAvADkAQgBP
AFgAYABmAHEAfwCMAJQAmwCjAKgAqwCwAK8ArwCzALcAwADIANEA2QDfAOUA6QDtAO4A
7wDtAOoA5QDcANQAygC+ALMApgCSAH4AbgBaAEkAOAAqABwADQACAPn/8f/r/+r/6//o
/+f/5f/k/9//3//e/93/3v/e/97/3v/c/9z/2v/a/9v/2//b/9v/2//b/9v/2//X/9f/
2P/Y/9r/2v/Z/9n/2f/Y/9j/2P/Y/9j/1//X/9X/1f/U/9T/1v/W/9b/1f/X/9f/1//X
/9f/1v/W/9b/1v/V/9X/1f/V/9X/1f/U/9T/1P/U/9T/1P/U/9T/1P/U/9T/1P/U/9T/
1P/U/9X/1f/V/9X/1//Y/9n/2f/a/9v/3P/e/9//4P/i/+P/5v/q/+v/7f/v//D/8v/0
//f/+v/+/wAAAgAEAAcACQALAA8AEQARABIAEgASABIAEgASABIAEQAPAAwACwAKAAkA
CQAHAAgACAAHAAYABQAEAAMAAgABAAEA///+//7//v/8//v/+//6//z//P/8//z//v/9
//3//f/8//z//P/8//v/+//6//r/+v/5//n/+f/7//v/+//7//n/+f/6//r/+v/5//n/
+f/3//f/9v/2//j/+P/4//j/+P/4//j/+P/2//X/9P/0//T/9P/1//X/9f/1//X/9f/2
//f/+P/5//f/9v/2//f/+f/5//n/+f/2//X/9P/z//X/9f/1//X/9v/3//f/+P/2//b/
9v/2//T/9P/0//T/9v/2//b/9v/4//j/+P/4//j/9//1//T/9v/2//X/9f/3//f/+P/5
//f/9//3//f/9f/1//b/9v/2//b/9v/4//j/+f/6//v/+//7//z/+//6//r/+f/7//z/
/f/+//7///8AAAEABAAFAAYABgAGAAYABQAFAAQAAwACAAEA//////7//v/9//3//f/8
//7//v/9//v//f/6//j/9//1//X/9f/1//H/8f/w//D/8v/y//L/8v/x//H/8f/x//H/
8f/w//D/8v/y//L/8f/z/+//7//y//P/9f/3//r//v/+/wIACAASABwAHwAhACkALAA0
AD8ASQBQAFkAYABmAHAAfwCJAJIAnAClAKkAsACzALQAtwC5AL0AxQDOANYA3wDnAOsA
7QDtAO0A7gDvAO8A6ADhANYAyAC6ALAAowCOAHwAbgBgAFAAPwAuAB4AEAAHAP7/9f/v
/+3/7P/p/+j/5//l/+T/4f/h/+D/3//c/9z/3P/c/9z/3P/a/9r/2f/Z/9n/2f/b/9v/
2//b/9f/1//Y/9j/2P/Y/9f/1//Z/9j/2P/Y/9j/2P/X/9f/1//X/9b/1v/U/9T/1P/T
/9P/0//T/9P/0//S/9L/0v/U/9P/0//T/9P/0//T/9L/0v/S/9L/0v/S/9L/0v/S/9L/
0v/S/9L/0f/Q/8//z//R/9H/0f/T/9L/0//T/9T/1//a/97/4f/h/+L/4v/k/+b/5//p
/+v/8P/y//T/9//5//z//f/+/wAAAwAFAAcABwAJAAkACgAMAAwADAAMAAoACgAJAAcA
CAAHAAYABQADAP///v/8//3//P/7//r/+//6//n/+f/4//b/9f/0//X/9f/2//b/9v/2
//b/9v/1//P/8v/x//L/8v/y//L/8//z//L/8v/0//P/8//z//L/8f/w/+//7v/v//H/
8v/w/+//7//v//D/8f/x//L/8f/w/+//7v/u/+7/7v/u//D/7//u/+7/7v/u/+//7//v
/+//7//v/+//7//v/+//7f/s/+z/7f/t/+3/7f/t/+//7//v/+//7//v/+//7//v/+//
7v/u/+z/7P/s/+z/7P/s/+z/7P/s/+z/7P/s/+z/7P/s/+z/7f/t/+z/7P/q/+7/7//t
/+7/7P/s/+z/7P/s/+z/7f/u/+//7//v//D/8v/y//P/8//z//L/8f/w//D/8f/y//P/
9v/3//j/+P/4//j/9//3//X/9f/1//X/9f/1//T/9P/0//X/9v/2//T/9P/z//H/8f/u
/+z/6//r/+v/6//r/+n/6f/o/+j/5v/m/+b/5v/m/+f/6P/p/+j/5//l/+T/5P/k/+T/
4//j/+P/5f/m/+v/7//v//L/9P/2//r//v8EAAwAEwAXABsAIAAmAC8AOwBEAEsAUgBW
AFwAYwBxAIAAjgCdAKUAqACpAKoAqwCrAKsArwC2ALoAwQDJANEA0wDTANUA2ADXANkA
1ADLAMQAvAC2AKgAmwCQAIQAcgBeAEwAOwAoABgADAABAPj/8f/r/+X/5P/l/+D/3//d
/9z/1//X/9b/1f/U/9T/1P/U/9b/1v/U/9T/0//T/9P/0//T/9P/0//T/8//z//Q/9D/
0P/Q/8//z//P/87/zv/O/8z/zP/L/8v/zP/N/83/zv/O/87/zv/N/8v/y//L/8v/y//K
/8r/yv/K/8n/yf/J/8v/y//L/8r/yP/I/8j/yP/K/8r/yv/K/8j/yP/I/8j/yP/I/8j/
yf/J/8n/yf/L/87/z//P/9D/0//U/9b/1//Y/9r/2//e/97/3//h/+P/6P/q/+z/7//y
//b/+P/6//r//f///wEAAwAFAAUABgAEAAQABAAEAAYABgAFAAMAAAD///7//f/8//n/
+f/4//f/9v/1//T/8//y//H/8f/v/+7/7v/u/+//7//w//D/8P/w//D/8P/u/+3/7f/t
/+z/7P/s/+z/7v/v/+//8P/u/+3/7f/t/+3/7f/t/+3/6//r/+z/7P/q/+n/6f/p/+v/
6//q/+r/6v/q/+r/6v/q/+r/6v/q/+r/6f/o/+j/6P/o/+n/6f/r/+v/6//r/+n/6f/p
/+n/6f/o/+j/6f/p/+n/6f/p/+v/6//r/+v/6f/p/+n/6f/p/+n/6P/o/+j/6P/o/+j/
6v/q/+r/6v/q/+r/6v/q/+j/6P/o/+j/6f/p/+j/6P/o/+j/5//n/+f/5//o/+n/6//p
/+n/6f/o/+j/6P/o/+j/6P/o/+n/6v/r/+v/6//s/+z/7P/t/+3/7v/u/+7/7v/u/+//
8P/x//L/8//0//T/9P/0//P/8//1//X/9f/1//X/9f/0//T/8f/x//H/8P/y//L/8f/v
/+//7P/q/+n/5//n/+f/5//n/+f/5v/m/+b/5v/m/+b/4//j/+P/4//l/+X/5P/k/+T/
5P/k/+P/4//j/+X/5v/p/+n/6//u//D/8v/y//j//v8EAAsADwAVABoAIgAtADcAPgBJ
AFQAWgBeAGcAcwB+AIwAkwCbAKQApwCqAKsAqwCtALMAtgC8AMUAzQDTANUA1wDZANoA
2QDZANoA0wDMAMQAvACwAKcAngCKAHYAZgBUAEEAMAAiABQABwD8//P/6//l/+T/5f/g
/9//3f/c/9n/2f/Y/9f/1v/W/9b/1v/W/9b/1P/U/9P/0//T/9P/0//T/9P/0//R/9H/
0v/S/9D/0P/P/8//0f/Q/9D/0P/Q/9D/z//P/8//z//O/87/zv/O/87/zf/N/83/zf/N
/83/zP/M/8z/zP/L/8v/y//L/8v/y//K/8r/yv/K/8r/yv/K/8r/yv/M/8z/zP/M/8r/
yv/K/8v/y//L/8v/zf/O/8//z//Q/9H/0v/U/9X/1v/Y/9n/3P/e/9//4f/j/+b/6P/q
/+3/7v/y//T/9v/6//3///8BAAMABQAFAAYABgAGAAYABgAGAAYABQADAAQAAwACAAEA
AAD9//3//P/7//r/+f/4//X/9P/z//P/8//y//L/8v/y//H/8f/w//D/8P/w//D/8P/v
/+//7//u/+7/7v/u//H/8f/w//D/8P/v/+//7//t/+3/7f/t/+v/6//s/+z/7v/t/+3/
7f/s/+v/6f/o/+r/6v/q/+r/6v/q/+r/6v/q/+n/6P/o/+j/6P/p/+n/6f/p/+n/6f/p
/+n/6f/p/+n/6P/o/+n/6f/p/+n/6f/r/+v/6//r/+v/6//r/+v/6f/p/+j/6P/o/+j/
6P/o/+r/6v/q/+r/6P/o/+j/6P/q/+r/6v/q/+v/6//q/+r/6v/q/+n/6f/p/+n/6v/r
/+v/6//r/+n/6P/o/+j/6P/o/+r/6v/r/+z/7f/t/+3/7v/u/+7/7//v//D/8P/w//D/
8P/x//L/8//0//X/9v/2//b/9v/1//X/9f/1//X/9f/1//X/9P/0//P/8//z//L/8P/w
/+//7f/v/+z/6v/p/+n/6f/p/+n/5//n/+b/5v/o/+j/6P/o/+X/5f/l/+X/5f/l/+T/
5P/m/+b/5v/l/+P/4//l/+j/6//r/+3/7v/w//L/9v/6/wAACAAPABMAFwAcACYAMQA5
AEIATwBYAFwAZABxAH0AiACUAJkAnQCkAKcAqACpAKsArwC1ALwAxADLANMA2QDdAN8A
3wDgAOEA4QDeANkA0gDGALwAsAClAJgAhgBwAF4ATgA9ACwAHAAOAAMA+v/v/+f/5f/k
/+P/4P/f/93/3P/Z/9n/2P/X/9b/1v/W/9b/1v/W/9T/1P/T/9P/0//T/9P/0//T/9P/
0f/R/9L/0v/Q/9D/z//P/9H/0P/Q/9D/0P/Q/8//z//P/8//zv/O/87/zv/O/83/z//P
/8//z//N/8z/zP/M/8z/y//L/8v/y//L/8v/yv/M/8z/zP/M/8r/yv/K/8r/yv/K/8r/
yv/M/8z/zP/N/8v/y//L/83/0P/R/9H/0v/R/9L/1P/V/9j/2v/b/97/4P/h/+P/5f/o
/+r/7P/v//L/9v/4//r//P///wEAAwAFAAcABwAIAAgACAAIAAgACAAIAAcABQAEAAMA
AgABAAAA/f/9//z/+//6//n/+P/5//j/9//3//X/9P/0//T/8v/x//H/8P/y//L/8v/y
//L/8f/x//H/8P/w//D/8P/x//H/8P/w//D/7//v/+//8f/x//H/8f/t/+3/7v/u/+7/
7f/t/+3/7f/t/+z/7P/s/+z/7P/s/+z/7P/s/+z/7v/t/+z/7P/s/+z/7f/t/+3/7f/t
/+3/6//r/+v/6//r/+r/6v/r/+v/6//r/+v/6//r/+v/6//t/+3/7f/t/+v/6//q/+r/
6v/q/+r/6v/s/+z/7P/s/+z/7P/s/+z/7P/s/+z/7P/t/+3/7P/s/+z/7P/r/+v/6//r
/+z/7f/t/+z/7P/s/+z/7P/s/+z/7f/u/+//7//v//D/8P/w//H/8f/0//T/9P/0//T/
9f/2//f/+P/5//r/+v/6//r/+f/5//n/+f/5//n/+f/5//j/+P/3//f/9//2//T/9P/z
//H/8v/w/+//7//u/+3/7P/r/+v/6//q/+r/7P/s/+z/7P/p/+n/6f/p/+n/6f/o/+j/
6P/o/+j/5//p/+n/6f/q/+v/7f/v//D/8v/0//b/+P/8/wIACQAPABUAGgAgACkAMwA8
AEcAUgBaAGAAaQB3AIIAjgCXAJ8ApACpAKoAqwCtALEAtQC6AMIAywDTANkA3QDjAOUA
6ADnAOsA6gDlAN4A1ADKAMIAuQCsAJgAhgB2AGIAUQBAAC4AHgARAAYA/f/z/+3/6v/p
/+T/4//h/+D/3//f/97/3f/a/9r/2v/a/9r/2v/Y/9j/2f/Z/9n/2f/X/9f/1//X/9X/
1f/W/9b/1v/W/9X/1f/V/9T/1P/U/9T/1P/T/9P/1f/V/9T/1P/S/9L/0v/R/9P/0//T
/9P/0//S/9L/0v/S/9H/0f/R/9H/0f/R/9D/0P/Q/9D/0P/Q/9D/0P/Q/9D/0P/Q/9D/
0v/S/9L/0//T/9P/0//V/9X/1f/U/9T/1//Y/9r/2//c/97/3//i/+T/5f/n/+n/7P/u
//D/8//2//r//P/+/wAAAwAFAAcACwANAA0ADgAOAA4ADgAOABAAEAAPAA0ACgAJAAgA
BwAIAAUABQAEAAMAAgABAAAAAQAAAP/////9//z//P/8//7//f/9//z/+v/6//r/+v/6
//n/+f/5//j/+P/4//j/9//3//b/9v/4//f/9//3//n/+f/5//n/9//3//j/+P/2//X/
9f/1//f/9//2//b/9v/2//b/9v/2//b/9v/2//b/9f/0//T/9P/0//X/9f/z//P/8//z
//X/9f/1//X/9f/0//T/9f/z//P/8//z//X/9f/1//X/8//z//P/8//z//P/8v/y//T/
9P/0//T/8v/y//L/8v/z//T/9f/2//b/9v/2//b/9f/1//T/9P/0//b/9//1//L/9P/0
//T/9P/0//T/9f/2//f/9//3//j/+v/6//v/+//6//r/+v/6//r/+//8//3/AAABAAIA
AgACAAIAAQABAAAA///+//3///////7//v/+////AAAAAP///v/8//n/+//4//b/9f/1
//X/9f/1//P/8//y//L/8v/y//L/8v/x//H/8f/x//H/8f/w//D/7v/u/+7/7f/t/+3/
7//w//P/+f/5//z//v/+/wIABgAMABIAGQAfACMAKgAyADsARQBOAFcAYABmAGwAdQCB
AIwAlgCdAKUArACvALIAtQC3ALkAvwDKANAA2QDjAOkA7QDtAO8A8ADvAO8A7gDnAN4A
0gDGALwArQCeAI4AegBmAFQARQA2ACYAGgAPAAYA+//x/+3/7P/t/+r/6f/n/+b/5f/l
/+T/4//g/+D/4P/g/+D/4P/e/97/3f/d/93/3f/d/93/3f/d/9z/3f/f/+D/3//e/9z/
2//a/9j/1//W/9T/1P/T/9P/1f/X/9j/2v/a/9r/2v/Z/9j/1//W/9X/1//W/9b/1v/Y
/9f/1//X/9f/1//X/9b/1P/U/9T/1P/W/9b/1v/W/9b/1v/W/9b/1v/W/9b/1//X/9f/
1//Z/9r/2//b/9z/3P/c/93/3f/f/+L/5P/o/+r/6//t/+//8P/y//T/9//8/wAAAgAE
AAYACQALAA0ADQAPAA8AEAASABIAEgASABAAEAAPAA0ADAALAAoACQAGAAMAAwACAP//
/v/9//z//P/8//z//f////7//v/+//7//f/9//z/+v/6//r/+v/4//f/9//3//j/+P/4
//j/9//3//b/9v/0//P/8//z//P/8//z//P/9P/1//f/+P/2//X/9f/1//X/9f/0//T/
9v/2//b/9v/1//T/8//y//T/8//y//L/8v/y//P/8//y//H/8P/v/+//7//v/+//8P/w
//H/8//z//P/8//z//H/8f/x//H/8f/x//H/8f/v/+//7v/u//D/8P/w//D/8P/w//D/
8P/w//D/8P/w//L/8v/y//L/8//x/+7/7v/u/+7/7v/u//D/8P/x//L/8//z//P/9P/0
//T/9f/1//b/9v/2//b/+P/5//r/+//6//v//P/8//r/+v/5//n/+//7//v/+//7//v/
+v/6//n/+f/5//j/9v/2//X/8//z//D/7v/t/+3/7f/t/+3/6//r/+r/6v/q/+r/6v/q
/+n/6f/p/+n/6f/p/+j/6P/o/+j/6P/n/+v/6//r/+z/7//x//H/8v/0//b/+v/+/wQA
DgAXAB0AIQAmACwAMwA9AEgATwBYAGAAZABrAHcAhACQAJsAowCsAK8AsACzALEAsQC3
AMAAxgDNANUA3QDfAN0A3QDgAOEA4QDiANsA1ADKAL4AsgCnAJoAigB4AGYAVABBADAA
IgASAAkAAAD3/+//6f/m/+X/4P/f/93/3P/a/9v/2//b/9j/2P/Y/9j/1v/W/9T/1P/V
/9X/1f/V/9X/1f/V/9X/0f/R/9L/0v/S/9L/0f/R/9P/0v/S/9L/0v/S/9H/0f/R/9H/
0P/Q/9D/0P/Q/8//z//P/8//z//P/87/zv/O/8z/y//L/8v/y//L/8v/yv/K/8r/yv/K
/8v/zP/N/87/zP/M/8z/zP/M/8z/zP/N/83/zf/N/8//0P/R/9H/0v/R/9L/1P/V/9j/
2v/b/97/3v/f/+H/4//o/+r/7P/v//L/9v/4//r//P///wEAAwAFAAcABwAIAAoACgAK
AAoACAAIAAcABQACAAEAAAD///7/+//7//r/9//2//X/9P/z//L/8f/x//T/9P/1//b/
9P/z//P/8v/w//D/8P/w//D/7//v/+//7v/u/+7/7v/t/+3/7P/s/+7/7f/t/+3/7//v
/+//7//r/+v/7P/s/+z/6//r/+v/6//r/+r/6v/q/+r/6v/q/+z/7P/s/+z/7P/r/+r/
6v/q/+r/6//r/+n/6f/p/+n/6//r/+v/6//p/+j/6P/p/+v/6//r/+v/6f/p/+n/6f/p
/+n/6f/p/+f/5//m/+b/6P/o/+j/6P/o/+j/6P/o/+j/6P/o/+j/6v/q/+r/6v/p/+n/
6P/o/+r/6v/o/+j/6P/o/+j/6v/q/+v/7P/r/+v/6//s/+z/7P/t/+3/7P/s/+z/7P/u
/+//8P/x//D/8f/y//L/9P/0//P/8//z//P/8//z//P/8//y//L/8f/x//H/8P/y//L/
8f/v/+//7P/q/+n/5//n/+f/5//l/+X/5P/k/+T/5P/k/+T/5f/l/+X/5f/j/+P/4v/i
/+L/4v/i/+H/4f/j/+X/5P/l/+f/6//u/+7/8P/y//j//v8GAA0AEwAXABwAIgAtADcA
QABJAFIAWgBgAGcAcwCAAIwAlQCbAKIApwCoAKkAqQCrAK8AtgC8AMMAywDTANUA1wDX
ANYA1wDZANYA0QDKAMIAuACsAKMAlgCEAHQAYgBQAD8ALAAeAA4AAQD4/+//5//j/+D/
3//e/93/2//a/9X/1f/U/9P/0v/S/9L/0v/S/9L/0P/Q/8//z//P/8//zf/N/83/zf/N
/83/zv/O/87/zv/N/83/zf/M/8z/zP/M/8z/y//L/8n/yf/I/8j/yv/K/8r/yf/J/8n/
yf/J/8n/yP/I/8j/yP/H/8f/x//H/8f/x//G/8b/xv/G/8b/xv/G/8b/xv/G/8b/xv/G
/8b/xv/G/8f/yf/J/8n/y//K/8v/y//M/83/zv/Q/9H/1P/W/9f/2v/c/93/3//h/+T/
5v/o/+v/7v/y//T/9v/4//v//f///wEAAwADAAQABAAEAAQABAACAAIAAQD//wAA///+
//3/+v/3//f/9v/3//b/9f/0//P/8v/x//H/7//u/+7/7v/u/+3/7f/s/+z/7P/s/+z/
7P/r/+v/6//s/+z/7P/s/+v/6//q/+r/7P/r/+v/6//p/+n/6f/p/+n/6f/q/+r/6P/n
/+f/5//n/+f/5v/m/+b/5v/m/+b/5v/m/+b/5v/m/+X/5P/k/+T/5P/l/+X/5f/l/+X/
5f/l/+X/5f/l/+X/5P/k/+X/5f/l/+X/5f/l/+X/5f/l/+X/5f/l/+X/5f/l/+T/5P/m
/+b/5v/m/+T/5P/k/+T/5P/k/+T/5P/k/+T/5P/k/+X/5f/k/+T/5P/m/+X/5P/k/+T/
5P/k/+T/5P/l/+b/6f/p/+n/6v/q/+r/6//r/+z/7P/s/+z/6v/r/+z/7f/u/+//8P/w
//D/8P/v/+//7//v/+//7//v/+//7v/u/+3/7f/t/+z/7P/s/+v/6f/p/+b/5P/j/+P/
4//j/+P/4f/h/+D/4P/g/+D/4P/g/9//3//f/9//3//f/97/3v/e/97/3v/d/93/3//f
/+D/4//n/+f/5v/o/+r/7v/y//j/AAAFAAsAEQAWAB4AKQA1AD4ARwBQAFYAYABrAHcA
ggCMAJMAmQCeAKEAoAChAKMApwCtALQAvADFAMsA0QDXANkA2QDcANsA3QDaANMAygDA
ALYAqgCfAJIAfgBqAFgASAA1ACYAFgAIAPv/8v/p/+H/2//a/9n/2P/X/9X/1P/R/9H/
0P/P/87/zv/O/87/zv/O/8z/zP/L/8v/y//L/8v/y//L/8v/yf/J/8r/yv/K/8r/yf/J
/8f/xv/G/8b/xv/G/8X/xf/H/8f/xv/G/8T/xP/E/8P/xf/F/8X/xf/F/8T/xP/E/8L/
wf/B/8H/w//D/8P/wv/C/8L/wv/C/8L/wv/C/8L/wv/C/8L/wv/C/8L/wv/D/8P/w//D
/8X/xv/H/8f/yP/J/8r/zP/N/87/0P/R/9T/1v/X/9n/2//e/+D/4v/l/+b/6v/s/+7/
8v/1//f/+f/7//3//f/+//7//v/+//7//P/8//v/+f/6//n/+P/3//b/8//z//L/8f/w
/+//7v/t/+z/6//r/+n/6P/o/+j/6P/n/+f/5v/m/+b/5v/m/+b/5f/l/+X/5v/m/+b/
5v/l/+X/5P/k/+T/4//j/+P/5f/l/+X/5f/j/+P/5P/k/+T/4//j/+P/4//j/+L/4v/g
/+D/4P/g/+L/4v/i/+L/4v/h/+D/4P/g/+D/4f/h/9//3//f/9//4f/h/+H/4f/h/+D/
4P/h/9//3//f/9//3//f/9//3//f/9//3//f/9//3//e/97/4P/g/+D/4P/g/+D/4P/g
/+D/4P/g/+D/4P/g/+D/4P/f/9//3v/e/+D/4P/f/+H/4P/g/+D/4P/g/+D/4P/h/+L/
4//j/+P/5P/i/+L/4//j/+T/5P/k/+T/5v/n/+j/6f/o/+n/6v/q/+r/6v/p/+n/6f/p
/+n/6f/p/+n/6P/o/+f/5//n/+b/5v/m/+X/4//j/+D/3v/d/93/3f/d/93/2//b/9r/
2v/a/9r/2v/a/9f/1//X/9f/2f/Z/9j/2P/Y/9j/2P/X/9X/1f/Z/9z/3f/f/+H/4P/i
/+T/6P/s//L/+P///wMACQAOABYAIQArADYAPwBKAFAAWABjAG8AfgCGAI0AkQCWAJkA
mgCbAJ0AoQCnALAAtgC9AMUAywDPANMA1QDWANcA2QDWAM0AxAC6ALAApACXAIoAdgBi
AFAAPgAtABoADAD+//H/6P/h/9n/1f/U/9P/0P/P/83/zP/J/8n/yP/H/8b/xv/G/8b/
xv/G/8T/xP/D/8P/w//D/8P/w//D/8P/v/+//8D/wP/C/8L/wf/B/8P/wv/C/8L/wv/C
/8H/wf/B/8H/wP/A/77/vv++/73/vf+9/73/vf+//77/vv++/77/vf+9/73/u/+7/7v/
uv+6/7r/uv+6/7r/uv+6/7r/uv+6/7r/uv+6/7r/uv+7/7z/vf++/8H/wf/B/8D/wP/D
/8T/xv/H/8j/yv/L/87/zv/P/9H/0//Y/9r/3P/f/+L/5v/o/+r/6v/t/+//8f/z//X/
9f/2//b/9v/2//b/9v/2//X/8//y//H/8P/v//D/7f/t/+z/6//q/+n/6P/p/+j/5//n
/+b/5P/j/+L/4v/h/+H/4P/g/+D/4P/g/+D/3//f/9//4P/g/+D/4P/f/9//3v/e/+D/
3//f/9//3v/d/9z/2//Z/9n/2v/a/9z/2//b/9v/2//b/9r/2v/a/9r/2v/a/9j/2P/Y
/9j/2v/Z/9j/2P/Y/9j/2f/Z/9n/2f/Z/9n/2f/Z/9n/2f/Z/9j/2P/Z/9f/1//X/9f/
1//X/9f/1//X/9f/1//X/9X/1f/U/9T/1P/U/9T/1P/V/9b/1//Y/9j/2P/Y/9j/1v/W
/9b/1v/X/9f/1v/W/9b/2P/W/9X/1P/T/9L/1P/U/9X/1v/Z/9n/2f/a/9j/2P/Z/9n/
2v/a/9r/2v/b/93/3//h/+D/4f/i/+L/4P/g/9//3//d/93/3f/d/9//3//e/97/2//b
/9v/2v/a/9r/2f/X/9f/1P/S/9H/0f/R/9H/0f/P/8//zv/O/8z/zP/M/8z/zP/N/87/
z//P/8//zv/O/87/zv/O/83/y//L/8v/zv/R/9H/0//Y/9r/2v/g/+T/6P/u//X/+/8B
AAgADgAXACEAKgAzADwAQgBIAFMAXwBsAHYAfQCFAIwAjwCQAJEAkwCZAJ8AqACwALkA
wQDFAMcAyQDJAMoAyQDJAMIAuQCyAKgAnACSAIMAdABgAEwAOgAqABkACgD8//D/5f/a
/8//x//B/8L/wf/A/7//vf+8/7f/t/+2/7X/tf+2/7f/uP+2/7b/tP+0/7X/tf+1/7X/
s/+z/7P/s/+v/6//sP+w/7D/sP+v/6//rf+s/6z/rP+s/6z/q/+r/63/rf+s/6z/rP+s
/6z/q/+p/6n/qf+p/6r/qv+r/6z/q/+p/6j/p/+n/6f/p/+m/6j/qP+o/6j/pv+m/6b/
pv+m/w==
         </WaveFormData>
      </LeadData>
   </Waveform>
</RestingECG>
