# Supplementary material for: Detection of Left Atrial Enlargement Using a Convolutional Neural Network-Enabled Electrocardiogram
Source: Front Cardiovasc Med. 2020 Dec 17;7:609976. doi: 10.3389/fcvm.2020.609976 (PMC7773668; doi:10.3389/fcvm.2020.609976)
Supplement: Supplementary file 2 [file Data_Sheet_2.ZIP › normal1/1802010054_8051_0000000S.XML]

<?xml version="1.0" encoding="Windows-1252"?>
<!DOCTYPE RestingECG SYSTEM "restecg.dtd">
<RestingECG>
   <PatientDemographics>
      <PatientID>1802010054</PatientID>
      <PatientAge>78</PatientAge>
      <AgeUnits>Years</AgeUnits>
      <Gender>Female</Gender>
      <PatientLastName>penglihuan</PatientLastName>
   </PatientDemographics>
   <TestDemographics>
      <DataType>Resting</DataType>
      <Site>1</Site>
      <AcquisitionDevice>MAC55</AcquisitionDevice>
      <Status>Unconfirmed</Status>
      <Priority>Normal</Priority>
      <AcquisitionTime>09:36:48</AcquisitionTime>
      <AcquisitionDate>07-07-2015</AcquisitionDate>
      <CartNumber>1</CartNumber>
      <AcquisitionSoftwareVersion>009C</AcquisitionSoftwareVersion>
      <XMLSourceVersion>MAC5000 v1.0</XMLSourceVersion>
   </TestDemographics>
   <RestingECGMeasurements>
      <VentricularRate>116</VentricularRate>
      <AtrialRate>116</AtrialRate>
      <PRInterval>158</PRInterval>
      <QRSDuration>80</QRSDuration>
      <QTInterval>324</QTInterval>
      <QTCorrected>450</QTCorrected>
      <PAxis>57</PAxis>
      <RAxis>14</RAxis>
      <TAxis>46</TAxis>
      <QRSCount>19</QRSCount>
      <QOnset>222</QOnset>
      <QOffset>262</QOffset>
      <POnset>143</POnset>
      <POffset>202</POffset>
      <TOffset>384</TOffset>
      <ECGSampleBase>500</ECGSampleBase>
      <ECGSampleExponent>0</ECGSampleExponent>
   </RestingECGMeasurements>
   <Diagnosis>
      <Modality>Resting</Modality>
         <StatementCount>4</StatementCount>
         <LabelText>12SL ��ϳ���</LabelText>
      <DiagnosisStatement>
         <StmtFlag>ENDSLINE</StmtFlag>
         <StmtText>����Ķ�����</StmtText>
      </DiagnosisStatement>
      <DiagnosisStatement>
         <StmtText>����</StmtText>
      </DiagnosisStatement>
      <DiagnosisStatement>
         <StmtFlag>ENDSLINE</StmtFlag>
         <StmtText>���ķ�����</StmtText>
      </DiagnosisStatement>
      <DiagnosisStatement>
         <StmtFlag>ENDSLINE</StmtFlag>
         <StmtText>�ٽ� ECG</StmtText>
      </DiagnosisStatement>
   </Diagnosis>
   <Waveform>
      <WaveformType>Rhythm</WaveformType>
      <WaveformStartTime>0</WaveformStartTime>
      <NumberofLeads>8</NumberofLeads>
      <SampleType>CONTINUOUS_SAMPLES</SampleType>
      <SampleBase>500</SampleBase>
      <SampleExponent>0</SampleExponent>
      <HighPassFilter>16</HighPassFilter>
      <LowPassFilter>150</LowPassFilter>
      <ACFilter>NONE</ACFilter>
      <LeadData>
         <LeadByteCountTotal>10000</LeadByteCountTotal>
         <LeadTimeOffset>0</LeadTimeOffset>
         <LeadSampleCountTotal>5000</LeadSampleCountTotal>
         <LeadAmplitudeUnitsPerBit>4.88</LeadAmplitudeUnitsPerBit>
         <LeadAmplitudeUnits>��V</LeadAmplitudeUnits>
         <LeadHighLimit>2147483647</LeadHighLimit>
         <LeadLowLimit>268435456</LeadLowLimit>
         <LeadID>I</LeadID>
         <LeadOffsetFirstSample>0</LeadOffsetFirstSample>
         <FirstSampleBaseline>0</FirstSampleBaseline>
         <LeadSampleSize>2</LeadSampleSize>
         <LeadOff>FALSE</LeadOff>
         <BaselineSway>FALSE</BaselineSway>
         <ExcessiveACNoise>FALSE</ExcessiveACNoise>
         <MuscleNoise>FALSE</MuscleNoise>
         <LeadDataCRC32>3025261408</LeadDataCRC32>
         <WaveFormData>
/P/6//j/9P/z//D/7//t/+3/7P/q/+j/6P/n/+b/5f/m/+X/5f/l/+X/4//j/+P/4v/i
/+L/4v/j/+P/4//j/+P/4//j/+T/5v/m/+T/4//e/9f/zv/F/8D/wP/I/9P/5v8AAB0A
PgBmAIoAoQC2AMkA1wDgAOYA4ADTAL0AmAByAE0ALwAbABUAEQAKAAIA+v/z/+3/6f/n
/+X/5P/i/+D/4P/f/+D/3//e/97/3v/e/97/3f/d/93/3f/d/9v/2v/a/9r/2v/a/9r/
2v/a/9r/2v/a/9n/2f/Z/9r/2v/a/9v/2//d/93/3f/d/9v/2//b/9v/2//b/9v/2//c
/9//4P/i/+X/5//p/+v/7f/w//P/9f/4//z//v8AAAEAAwAFAAcABwAJAAwADQAPAA8A
EAAQAA8AEAARABIAEwAUABUAFQAWABYAFwAXABgAGAAYABcAGQAXABYAFQASABEADwAN
AAsACQAHAAUAAwABAP///f/6//j/+P/2//X/9P/z//L/8v/x//D/8P/y//L/8v/x/+//
7//v/+7/7v/u/+7/7P/s/+z/7P/s/+z/7v/u/+7/7v/u/+7/7v/v/+//7//v//D/8v/0
//T/9P/1//X/9f/1//X/9v/4//n/+f/5//v//P/8//z//P/9//v//v8BAAQABwAHAAYA
BQAFAAQABAACAP///v/8//r/9v/z//D/7//t/+v/6v/o/+b/5v/l/+T/4f/g/9//3//f
/9//3f/d/9//3v/e/97/4P/f/9//3//h/+H/4f/h/+L/5P/k/+L/3//c/9f/zv/F/77/
vP/A/8v/2v/y/w0ALgBWAHwAmQCwAMMA0wDcAOQA4gDZAMcApAB+AFkANQAdABMAEQAI
AAIA+v/z/+3/6f/l/+P/4v/e/9z/3P/b/9z/2//a/9r/2P/Y/9j/1//X/9f/1//X/9f/
1v/W/9b/2P/Y/9j/2P/Y/9j/2P/Y/9n/2f/Z/9r/2v/a/9v/2//b/9v/2//b/9n/2f/Z
/9n/2//b/9v/2//d/9//3//g/+H/4//l/+f/6f/s/+//8f/y//b/+P/6////AQADAAUA
BQAHAAoACwAMAAsACwAKAAkACgALAAwADQAOAA8ADwATABQAFgAXABoAGgAaABkAGQAX
ABYAFQAUABMAEQAPAA0ACwAJAAcAAwABAP///f/7//j/9//0//T/9P/0//T/9P/z//L/
8v/y//L/8v/x//H/8f/x//D/8P/w//D/8v/y//L/8v/y//L/8v/y//L/8v/y//L/8//z
//P/8//0//T/9v/2//b/9//3//f/9//1//b/+P/5//n/+f/7//z//P/8//z//f/9/wAA
AwAGAAcABwAGAAUAAwACAAIAAAABAAAA/v/8//b/8//w/+//7f/r/+r/6P/m/+b/5f/k
/+P/4v/h/+H/3//f/93/3f/f/97/3v/e/+D/3//f/9//3//f/9//3//g/+D/4P/g/93/
2v/R/8r/wf+6/7r/wP/L/97/+v8XADoAZACGAKEAtgDJANUA4ADkAOAA0wC7AJQAbgBL
ACkAEwAPAAsABAD+//b/7f/p/+X/4//f/97/3P/a/9r/2f/W/9X/1P/U/9b/1v/W/9X/
1//X/9f/1//Z/9j/2P/Y/9j/2P/Y/9j/2P/Y/9j/2P/X/9f/1//Y/9j/2P/Z/9n/2//b
/9v/2//b/9v/2//b/9v/2//b/9v/3f/f/9//4P/j/+X/5//p/+n/7P/v//H/9P/4//r/
/P///wEAAwAFAAUABwAKAAsADAALAAsACgANAA4ADwAQABMAFAAVABUAFgAWABcAFwAW
ABYAFgAVABYAFQAVABUAEgARAA8ADQAJAAcABQADAAEA///9//v/+v/4//j/9v/1//T/
8//y//L/8f/w//D/7v/u/+7/7f/v/+//7//u/+7/7v/u/+7/7v/u/+7/7v/u/+7/7v/u
/+7/7v/v/+//7//v//D/8v/0//T/9P/z//P/8//z//P/9P/2//f/9//3//n/+v/6//r/
+v/7//z/AAAEAAgACQAJAAgABwAHAAYABgAEAAEAAAD+//z/+P/1//L/8f/t/+v/6v/o
/+j/6P/n/+b/5//m/+X/5f/j/+P/4f/h/+H/4P/g/+D/4f/h/+L/4//l/+X/5f/l/+b/
5v/m/+T/4//e/9X/zP/F/8D/wP/I/9X/6v8EACEASABwAJIAqQC+AM0A1wDgAOQA3gDP
ALMAjABkAEEAIQARAA8ACwAEAPz/9P/v/+v/5//j/+H/4P/e/9z/3P/b/9z/2//a/9r/
2v/a/9r/2f/X/9f/1//X/9n/2P/Y/9j/1v/W/9b/1v/Y/9j/2P/Y/9n/2f/Z/9r/2v/a
/9v/2//b/9v/2//b/93/3f/d/93/3//f/9//3//h/+P/4//k/+P/5f/n/+n/6//u//H/
8//0//j/+v/8//3///8BAAMAAwAFAAgACQANAA0ADgAOAA8AEAARABIAEQASABMAEwAW
ABYAFwAXABoAGgAaABkAGQAXABYAFQAUABMAEQAPAAsACQAHAAUAAwABAP///f/6//j/
+P/2//f/9v/1//T/8v/x//D/8P/w//D/8P/v//H/8//x//L/8P/w//D/8P/w//D/8P/w
//L/8v/y//P/8//z//P/9P/0//b/9v/2//f/9//3//f/9//4//r/+//5//n/+//8//7/
/v/+//////8CAAUACAAJAAkACAAHAAkACAAIAAYABQAEAAIAAAD6//f/9P/z//P/8f/w
/+7/6v/q/+n/6P/n/+b/5f/l/+X/5f/j/+P/5f/k/+T/5P/i/+H/4f/h/+P/4//j/+P/
5P/k/+T/5P/j/97/2f/Q/8f/vv++/8D/yf/Y//D/DQAuAFYAfgCdALIAxQDVAOAA6ADm
AN0AyQCoAH4AWQA3ABsAEwARAAoAAgD+//X/7f/r/+n/5f/k/+L/4P/g/9//4P/f/97/
3v/c/9z/3P/b/9v/2//b/9v/2f/Y/9j/2P/a/9r/2v/a/9j/2P/Y/9j/2//b/9v/3P/c
/9z/3f/d/9v/2//b/9v/2//b/9v/2//d/93/3f/d/93/3//f/+D/4f/j/+X/5//p/+z/
7//x//T/+P/6//z//f///wEAAwAFAAcACgALAA0ADQAOAA4ADwAQABEAEgAVABYAFwAX
ABoAGgAbABsAHAAcABwAGwAdABsAGgAZABYAFQATABEADQALAAkABwAFAAMAAQD///7/
/P/8//r/+f/4//f/9v/0//P/8v/y//T/9P/0//P/9f/1//X/9v/0//T/9P/0//T/9P/0
//T/9P/0//T/9f/1//X/9f/2//T/9v/2//b/9//3//f/9//4//r//f////////8BAAIA
AgACAAIAAwADAAYACQAMABEAEQAQAA8ADQAMAAwACgAJAAgABgAEAAAA/f/6//n/9//1
//T/8v/w//D/7//u/+//7v/t/+3/6//r/+n/6f/p/+j/6P/o/+j/5//n/+f/6f/p/+n/
6f/s/+z/7P/q/+v/6P/h/9b/zf/G/8T/yv/V/+b/AAAdAEAAaACOAKkAwADTAOEA7ADy
AO4A4wDLAKYAgABbADcAIQAZABUADgAGAP7/9//x/+3/6//r/+r/6P/m/+b/5f/m/+X/
5P/k/+L/4v/i/+H/4//j/+P/4//h/+D/4P/g/+L/4v/i/+L/4P/g/+D/4P/h/+H/4f/i
/+D/4P/h/+H/3//f/9//3//f/9//3//f/9//3//f/9//3//h/+H/4v/j/+X/5//p/+v/
7v/x//P/9P/4//r//P8BAAMABQAHAAcACQAMAA0ADwAPABAAEAARABIAEwAUABUAFgAX
ABcAGgAaABsAGwAcABwAHAAbABsAGQAYABcAFgAVABMAEQANAAsACQAHAAcABQADAAEA
AAD+//7//P/6//j/9v/0//b/9f/0//T/9P/0//T/8//z//P/8//w/+7/7v/u/+7/7P/s
/+z/7P/q/+r/6v/r/+v/6//r/+z/7P/u/+7/7v/x//H/8f/x//H/8v/0//X/9//3//n/
+v/4//j/+P/5//n//P///wIABQAFAAQAAwAFAAQABAACAP///v/8//r/9P/x/+7/7f/r
/+n/6P/m/+X/5v/m/+b/5P/i/+D/3//d/93/2//b/93/3P/c/9z/3P/b/9v/2//d/93/
3f/d/97/3v/e/97/3f/a/9P/yv/B/7r/uv++/8X/1P/s/wkAKABOAHQAjwCkALUAwwDM
ANIA0ADHALUAlABsAEMAHwAHAAEAAQD8//b/8P/p/+P/4f/h/9//3P/a/9j/2P/X/9j/
1//W/9b/1P/U/9T/0//T/9P/0//T/9X/1P/U/9T/1P/U/9T/1P/W/9b/1v/W/9f/1//X
/9j/2P/Y/9n/2f/Y/9f/1v/V/9f/1//X/9f/1//X/9f/1//Z/9v/2//c/9//4f/j/+X/
5//q/+3/7//y//b/+P/6//7/AQAEAAcACQALAA4ADwARABEAEgASABMAFAAVABYAFAAU
ABQAEwAWABYAFwAXABcAFgAVABMAEgAPAA0ACwAIAAcABQADAP///f/7//n/9//1//P/
8f/y//D/8P/u/+3/7P/r/+r/6v/p/+j/6P/o/+j/6P/n/+v/6f/m/+f/6P/p/+r/6P/o
/+j/6P/m/+b/5v/n/+n/6f/p/+r/6v/s/+z/7P/r/+v/6//r/+n/6v/s/+3/7f/t/+//
8P/y//L/8v/z//H/8v/z//T/+P/5//n/+f/7//r/+v/4//j/+P/3//b/8v/v/+z/6//p
/+f/5v/k/+L/4v/h/+D/3f/c/9v/2//b/9v/2f/Z/9v/2v/a/9r/2P/X/9f/1//X/9f/
1//X/9j/2v/a/9r/2//c/9n/1P/N/8b/wP+6/7v/wv/O/93/9P8QADIAVQB4AI8AoQCu
ALgAwgDFAMUAvACmAIUAXwA9ABsABQD+//z/9v/x/+n/4//f/9v/2v/Y/9b/1v/V/9T/
0//S/9L/0P/Q/9D/z//R/9H/0f/R/9H/0P/Q/9D/0v/S/9L/0v/S/9L/0v/S/9X/1f/V
/9b/1v/W/9f/1//X/9f/1//X/9X/1f/V/9X/0//T/9P/0//R/9P/0//U/9X/1//Z/9v/
3//i/+X/5//q/+7/8P/y//f/+f/7//3/AQADAAYABwALAAsADAAMAA0ADgAPABAADwAQ
ABEAEQAQABAAEQARABEAEAAPAA0ADwANAAwACwAGAAUAAwABAAIAAQAAAP/////9//v/
+f/4//b/9v/0//P/8v/x//D/8v/x//D/8P/y//L/8v/x//H/8f/x//D/8P/w//D/8P/w
//L/8v/y//L/8f/w/+//7//w//H/8v/0//L/9P/0//T/9f/1//X/9f/z//T/9v/3//X/
9f/3//j/+P/4//j/+f/3//j/+f/6//7/////////AAAAAAEAAAABAAAA/v/8//r/+f/4
//n/9//1//T/8v/y//L/8f/w/+//7v/t/+3/6//r/+n/6f/n/+b/5v/m/+T/4//j/+P/
4//j/+P/4//k/+j/6P/k/+P/5P/j/+L/3//a/9T/0P/N/9T/3v/r/wAAGAA2AFsAfgCZ
AK8AwADMANYA3QDfANoAygCtAIUAXwA9ACUAGgAaABQACwADAP3/9//1//T/8P/u/+7/
7f/q/+n/6P/o/+b/5v/m/+X/5//n/+f/5//n/+b/5v/m/+j/6P/o/+j/6f/q/+v/7P/v
/+//7//w//D/8P/x//H/8f/x//H/8f/v/+//7//v/+//7//v/+//7f/v/+//8P/v//H/
8//1//b/+P/6//v//v8CAAQABgAKAA0AEAATABcAGQAcAB0AIQAhACIAIgAjACQAJQAm
ACcAKAApACkAKgAqACsAKwArACoAKQAnACkAJwAmACUAJAAjACEAHwAfAB0AGwAZABkA
FwAVABMAEgAQABAADgANAAwACwAKAAoACQAIAAgABgAGAAYABQAFAAUABQAEAAYABgAE
AAQABAAEAAMAAgABAAAAAgACAAIAAwADAAMAAwAEAAMABAADAAIABAAFAAYABwAHAAgA
CgALAAsACwANAA4ADgAOAA4ADwAOABAAEgAUABgAGQAZABkAGwAaABoAGAAXABYAFAAS
AA4ACwAIAAcAAwABAAAA/v/+//7//f/8//v/+v/5//n/9//3//X/9f/1//T/9P/0//T/
8//z//P/8//z//P/8//y//L/9P/0//X/8v/x/+7/5f/c/9b/0v/X/+D/6v/9/xgANgBc
AIMAoAC3AMkA1gDiAO4A7wDnANwAwgCZAHMAUQA1ACkAJAAeABYADQAHAAEA/f/7//j/
+P/2//b/9f/0//P/8v/y//D/8P/w/+//7f/t/+3/7f/r/+r/6v/q/+j/6P/o/+j/6P/o
/+j/6P/p/+n/6f/q/+j/6P/p/+n/6//r/+v/6//p/+n/6f/p/+v/6//r/+v/6//t/+3/
7v/t/+//8f/z//P/9v/5//v//v8CAAQABgAHAAkACwANABEAEwAWABcAGQAZABoAGgAd
AB4AHwAgACEAIgAjACMAJAAkACUAJQAkACQAJAAjACUAIwAiACEAIAAfAB0AGwAZABcA
FQATABEADwANAAsACgAIAAgABgAHAAYABQAEAAMAAQD///7//v/+//7//f/9//3//f/8
//z//P/8//r/+v/6//r/+v/6//r/+v/6//r/+v/6//v/+f/5//n/+v/6//z//P/8//3/
/f/9//3//f/+/wAAAQD/////AQACAAIAAgACAAMAAwAGAAkADAAPAA8ADgANAA0ADAAM
AAoACQAIAAYABAAAAP3/+v/5//f/9f/0//L/7v/u/+3/7P/t/+z/6//r/+v/6//p/+n/
6f/o/+j/6P/o/+f/5//n/+f/5//n/+f/5P/m/+j/5v/j/+D/2f/Q/8n/xP/G/87/2f/s
/wQAJQBIAG4AkACnALoAywDZAOQA6ADiANUAvQCUAG4ATQAvAB8AGQAVAAwABAD+//f/
7//t/+v/6f/m/+T/4v/i/+H/4f/h/+H/4v/i/+L/4v/h/+H/4f/h/+H/3//e/97/3v/e
/97/3v/e/97/3v/e/97/3//f/9//4P/e/97/3//f/9//3//f/9//3//f/9//3//f/9//
3//f/+H/4//j/+T/5v/p/+z/7//v//L/9f/3//j//P/+/wAAAQADAAUABwAJAAsADgAP
AA8ADwAQABAAEQASABMAFAAXABgAGQAZABwAHAAdAB0AHgAeAB4AHQAdABsAGgAZABYA
FQATABEADwANAAsACQAJAAcABQADAAAA/v/+//z/+//6//n/+P/4//f/9v/2//T/9P/0
//P/8f/x//H/8P/w//D/8P/w//D/8P/w//D/8P/w//L/8v/y//P/9f/1//X/9v/2//j/
+P/4//n/+f/5//n/9//4//r/+//9//3///8AAP7//v/+//////8CAAUACAALAAsACgAJ
AAkACAAIAAYABQAEAAIAAAD6//f/9P/z//P/8f/w/+7/7P/s/+v/6v/n/+b/5f/l/+X/
5f/j/+P/4//i/+L/4v/k/+P/4//j/+P/4//j/+P/5P/k/+T/5v/l/+D/2f/O/8X/wP/A
/8j/0//k//z/FwA8AGQAiAChALYAyQDXAOQA6gDmANkAwwCcAHYAVQAzAB0AGQAVAA4A
BgAAAPf/8f/t/+v/6f/m/+T/4v/i/+H/4P/f/97/3v/e/97/3v/d/93/3f/d/93/3f/c
/9z/3P/c/9z/3P/c/9z/3P/c/9z/3f/d/93/3v/e/97/3//f/9//3//f/9//4f/h/+H/
4f/h/+H/4f/h/+H/4//j/+T/5f/n/+n/6//v//L/9f/3//j//P/+/wAAAQADAAUABwAH
AAkADAANAA8ADwAQABAAEQASABMAFAAXABgAGQAZABsAHAAeAB8AIgAiACIAIQAhAB8A
HgAdABgAFwAVABMADwANAAsACQAHAAUAAwABAAAA/v/+//z/+//6//n/+P/4//f/9v/2
//T/9P/0//P/8//z//P/8v/y//L/8v/y//D/8P/w//D/8v/y//L/8v/0//T/9P/1//X/
9f/1//b/9v/4//j/+P/5//n/+f/5//n/+v/8//3//f/9////AAACAAIAAgADAAMABgAJ
AAwADQANAAwACwANAAwADAAKAAcABgAEAAIA/P/5//b/9f/z//H/8P/u/+r/6v/p/+j/
6P/o/+j/6f/p/+n/5//n/+f/5v/m/+b/5//n/+j/6f/p/+n/6f/p/+z/7P/s/+7/6//m
/93/0v/J/8T/xP/M/9f/7P8IACUASAByAJQArQDAAM8A3QDqAOwA5gDXALsAkgBsAEcA
KQAZABcAEQAMAAQA/P/1/+//7f/r/+n/5v/k/+L/4v/h/+L/4f/g/+D/4P/g/+D/3//h
/+H/4f/h/+H/4P/g/+D/4v/i/+L/4v/k/+T/5P/k/+X/5f/l/+b/5v/m/+f/5//n/+f/
5//n/+j/6f/q/+v/6v/p/+j/5//l/+X/4//i/+X/5//p/+v/7f/w//P/9f/3//r/+//8
/wEAAwAFAAcACQALAA4ADwATABMAFAAUABcAGAAZABoAHAAeACAAIQAgACAAIQAhACAA
IAAgAB8AHQAbABoAGQAVABMAEAANAAkABwAFAAMA///9//v/+f/2//T/9P/y//P/8v/x
//D/8f/x//H/8v/w//D/8P/v/+//7//v/+7/8P/w//D/8P/w//D/8P/u/+7/7v/u/+7/
7v/u/+//7v/t/+z/7P/s/+7/7v/u/+3/7f/t/+3/6//s/+7/7//x//H/8//0//T/9P/0
//X/8//2//n//P///////v/9//7//v////7/+//6//j/9v/1//P/8f/x/+//7f/s/+r/
5//m/+T/4v/h/+D/3//f/9//3//d/93/2//a/9r/2v/a/9n/2f/Z/9n/2f/Z/9n/2P/a
/9r/3P/d/9j/0//O/8f/vP+2/7r/wf/M/97/9/8WADoAYAB/AJYAqwC3AMAAxgDKAMUA
uQCgAHgATwApAAcA+f/7//z/9v/w/+v/5f/j/+H/3//e/97/3P/c/9v/2P/X/9b/1v/W
/9b/1v/V/9X/1f/V/9X/1f/U/9T/1P/U/9T/1P/U/9T/1P/U/9T/1f/V/9X/1v/W/9b/
1//X/9f/1//X/9f/1v/V/9T/0//V/9X/1f/V/9P/1f/V/9b/1//Z/9v/3f/i/+b/6v/t
//L/9v/4//r/+//9////AQAEAAcACwANAA8ADwAQABAAEQASABMAFAAUABQAFAATABIA
EgATABMAEgASABIAEQAQAA0ACwAJAAQAAwABAP///f/7//n/9//z//H/7//t/+7/7P/s
/+r/6//q/+n/6P/o/+f/5v/m/+b/5v/m/+X/5f/l/+X/5P/k/+T/5P/k/+T/5P/k/+L/
4v/i/+L/4v/i/+L/4//h/+H/4f/i/+D/4v/i/+L/5f/l/+X/5f/j/+T/5v/n/+X/5f/n
/+j/6v/q/+r/6//p/+r/6//s//D/8f/x//H/8f/w//D/7v/v/+7/7P/q/+n/5//l/+X/
4f/f/97/3P/a/9r/2f/Y/9f/1v/V/9X/1f/V/9P/0//R/9D/0P/Q/9L/0f/R/9H/z//P
/8//z//O/87/zv/O/83/zP/N/8j/w/+8/7b/sv+z/7r/wP/R/+r/BAAmAEkAaACDAJUA
ogCqALAAtQCxAKoAmAB3AE8AKwALAPf/8v/y/+z/5f/f/9v/1//V/9T/0v/Q/9D/z//M
/8v/yv/K/8r/yv/K/8n/yf/J/8n/yf/H/8b/xv/G/8j/yP/I/8j/yP/I/8j/yP/J/8n/
yf/K/8r/yv/L/8v/zf/N/83/zf/L/8v/y//L/8v/y//L/8v/y//N/83/zv/P/9H/0//V
/9j/3P/g/+P/6P/s/+7/8P/0//f/+v/9/wEAAwAGAAcACQAJAAoACgAJAAoACwAMAAoA
CgAKAAkACAAIAAkACQAIAAgACAAHAAkABwAGAAUABAADAAEA///+//3//P/7//v/+f/3
//X/9P/y//L/8P/v/+7/7f/s/+z/6//q/+r/6P/o/+j/5//n/+f/5//m/+T/5P/m/+b/
5v/m/+b/5v/m/+b/5v/m/+b/5v/n/+n/6f/p/+r/7P/u/+7/7v/w//H/8v/z//H/8v/0
//X/8//z//X/9v/2//b/9v/3//X/9v/3//j/+//7//r/+f/8//z//f/8//v/+v/4//b/
9f/z//H/8f/t/+v/6v/o/+j/6P/n/+b/5f/k/+P/4//h/+H/3//f/+H/4P/g/+D/3v/d
/93/3f/f/9//3//f/97/3v/g/+D/3//e/9//3P/Z/9T/zP/I/8X/xv/K/9n/7v8GACIA
RQBqAIUAnQCwAL4AyADPANMA0gDIAK8AiQBhAD8AIwAUABAACgAFAP//9//x/+3/7v/r
/+j/5//l/+T/4//i/+L/4P/g/+D/3//d/93/3f/d/9//3v/e/97/3v/e/97/3v/c/9z/
3P/c/9//3//f/+D/4f/i/+T/5f/l/+X/5f/l/+T/4//i/+H/3//f/9//3//d/9//3//g
/9//4f/j/+X/5//q/+3/7//y//b/+P/6/wAAAwAGAAkADAAPABMAFQAYABkAGwAcAB0A
HgAfACAAHwAgACEAIQAhACAAIAAfAB4AHgAeAB0AGwAZABgAFwAXABcAFgAVABEADwAN
AAsACwAJAAcABQAEAAIAAgAAAP///v/9//z/+v/5//j/+P/2//b/9v/1//X/9f/1//T/
9P/0//b/9v/0//T/9P/0//T/8v/y//L/8v/0//T/9P/1//X/9f/1//b/9v/4//j/+P/7
//v/+//7//v//P/+/////f/9////AAACAAIAAgADAAAAAgAEAAYACQAJAAgABwAIAAgA
CQAIAAcABgAEAAIAAAD9//r/+f/3//X/9P/y//D/8P/v/+7/7f/s/+v/6//r/+v/6f/p
/+n/6P/o/+j/6P/n/+f/5//l/+X/5f/l/+b/6P/q/+r/6f/q/+f/5P/d/9T/zP/K/83/
1v/i//X/DgAqAE4AdQCUAKcAuQDMANYA3gDhANsAzgC0AIsAZQBDACcAGwAYABAACAAB
APv/8//v/+v/6P/o/+b/5v/l/+b/5f/k/+T/4v/i/+L/4f/h/+H/4f/h/+H/4P/g/+D/
4v/i/+L/4v/g/+D/4P/g/+H/4f/h/+L/4v/i/+P/4//h/+H/4f/h/+H/4f/h/+H/3//f
/9//3//d/9//3//g/+H/4//l/+f/5//q/+3/7//y//b/+P/6//3///8BAAMABgAJAA0A
DwATABMAFAAUABcAGAAZABoAGQAaABsAGwAcABwAHQAdAB4AHgAeAB0AHQAbABoAGQAW
ABUAEwARAA8ADQALAAkABQADAAEA///+//z//P/6//n/+P/3//b/9P/z//L/8v/0//T/
9P/z//T/9f/2//b/9P/0//T/9P/z//P/9P/y//L/8v/y//L/8v/y//L/8v/y//L/8//z
//P/8//0//T/9v/2//b/9f/1//X/9f/3//j/+v/7//n/+f/7//z/+v/6//r/+//7//7/
AQAEAAYABQADAAEAAQAAAAAA/v////7//P/6//T/8f/u/+3/7f/r/+r/6P/o/+j/5//m
/+X/5P/j/+P/4//j/+H/4f/f/97/3v/e/97/3f/d/93/2//b/9v/2//c/97/4P/e/93/
1v/P/8b/v/++/8L/yv/X/+7/CAApAE4AdgCSAKcAvADLANkA4gDiANoAyQCpAIQAYAA/
ACcAGwATAAsABgAAAPL/5//j/+P/4//h/9z/2v/Y/9j/1//Y/9f/1v/W/9T/1P/U/9P/
0//T/9P/0//T/9L/0v/S/9D/0P/Q/9D/0v/S/9L/0v/R/9H/0f/S/9L/0v/T/9P/1f/V
/9X/1f/T/9P/0//T/9X/1f/V/9X/1//Z/9n/2v/Z/9v/3f/f/+H/5P/n/+n/6v/u//D/
8v/1//f/+f/7//3///8CAAMABQAFAAYABgAHAAgACQAKAAkACgALAAsADAAMAA0ADQAQ
ABAAEAAPAA8ADQAMAAsACgAJAAcABQABAP///f/7//v/+f/3//X/9P/y//L/8P/x//D/
7//u/+z/6//q/+r/7P/s/+z/6//q/+n/6P/m/+b/5v/m/+b/5f/m/+b/5v/m/+b/5P/k
/+T/5P/k/+T/5P/l/+f/5//n/+j/6P/q/+r/6v/p/+n/6f/p/+n/6v/s/+3/7f/t/+//
8P/y//L/8v/z//H/9P/3//r///////7//f/7//r/+v/4//f/9v/0//L/7v/r/+j/5//l
/+P/4v/g/9z/3P/b/9r/2f/Y/9f/1//Z/9n/1//X/9f/1v/W/9b/2P/X/9f/1//X/9f/
1//X/9j/2P/W/9b/1f/S/8v/xP+7/7L/sP+2/7//zv/o/wMAJABMAHIAjwCmALcAxwDQ
ANgA2ADNALsAmgByAE8AKwATAAsABwAAAPj/8v/p/9//2//Z/9f/1v/V/9T/1f/V/9H/
z//N/8z/zv/O/87/zf/L/8v/y//L/8v/yv/K/8r/yv/K/8r/yv/I/8j/yP/I/8n/yf/J
/8r/yv/K/8v/y//L/8v/y//L/83/zf/N/83/y//L/8v/y//N/8//z//Q/9P/1f/X/9n/
2f/c/9//4f/i/+b/6P/q/+3/7//x//P/8//1//j/+f/7//v//P/8////AAABAAIAAQAC
AAMAAwAHAAgACgALAAwADAAMAAsACwAJAAgABwAEAAMAAQD///v/+f/3//X/8//x/+//
7f/q/+j/6P/m/+X/5P/j/+L/4v/h/+D/4P/e/97/3v/d/93/3f/d/9z/3P/c/9z/3P/b
/9v/2//b/9v/2//b/9v/2//b/9z/3P/a/9v/2//b/93/3f/d/97/4f/h/+H/4f/g/+H/
4P/f/9//3//f/+D/4f/i/+T/5v/n/+f/5v/m/+r/6v/p/+j/6v/s/+z/7f/s/+v/6v/p
/+X/5P/g/97/3P/a/9f/1v/V/9T/0f/Q/8//zv/N/8z/y//K/8j/yP/I/8j/xv/G/8b/
xv/G/8b/xv/G/8b/xv/G/8b/yP/I/8j/yP/F/8T/w//C/7v/tP+t/6b/rP+y/7j/vv/d
//r/FwA0AFEAbACHAKIAqgCyALoAwgCsAJYAgABqAE8ANAAZAP7/9//w/+n/4v/b/9b/
0f/M/w==
         </WaveFormData>
      </LeadData>
      <LeadData>
         <LeadByteCountTotal>10000</LeadByteCountTotal>
         <LeadTimeOffset>0</LeadTimeOffset>
         <LeadSampleCountTotal>5000</LeadSampleCountTotal>
         <LeadAmplitudeUnitsPerBit>4.88</LeadAmplitudeUnitsPerBit>
         <LeadAmplitudeUnits>��V</LeadAmplitudeUnits>
         <LeadHighLimit>2147483647</LeadHighLimit>
         <LeadLowLimit>268435456</LeadLowLimit>
         <LeadID>II</LeadID>
         <LeadOffsetFirstSample>0</LeadOffsetFirstSample>
         <FirstSampleBaseline>0</FirstSampleBaseline>
         <LeadSampleSize>2</LeadSampleSize>
         <LeadOff>FALSE</LeadOff>
         <BaselineSway>FALSE</BaselineSway>
         <ExcessiveACNoise>FALSE</ExcessiveACNoise>
         <MuscleNoise>FALSE</MuscleNoise>
         <LeadDataCRC32>886745978</LeadDataCRC32>
         <WaveFormData>
AgABAP///f/6//j/9f/0//L/7//t/+r/6v/p/+n/6P/n/+b/5f/l/+b/5f/k/+T/4//i
/+L/4f/h/+H/4f/f/9//3//f/9//3//f/9//3P/X/9L/z//R/9P/1f/i//T/AwAYADQA
VwB0AIsAogC5AMwA1wDLAKkAfQBMAB4A+//p/93/0//N/9L/2v/f/9//2//W/9n/2//d
/9z/3P/c/9v/2v/a/9z/3P/b/9v/3f/d/93/3f/b/9v/2//c/9z/2//b/9v/2//b/9v/
2//Z/9n/2f/a/9r/2v/a/9r/2v/a/9v/2//b/9z/3P/c/9z/3P/d/93/3//g/+D/4P/h
/+P/5P/l/+j/6f/r/+3/8f/z//X/+P/6//3/AQAEAAYACAAKAAwADQARABIAFAAVABcA
GAAYABoAGgAbABwAGwAbABsAHAAeAB4AHgAeAB8AHwAfAB4AHQAcABsAGgAaABcAFgAU
ABAADgANAAoACAAGAAQAAgABAP///f/8//z/+v/5//j/9//2//b/9f/2//b/9f/1//P/
8//z//P/9P/0//T/8v/y//L/8v/y//L/8v/y//L/8v/2//f/+f/8/wEAAwAFAAgACQAL
AAwADgARABMAEwATABIAEwAUABUAFQAVABUAFQAVABQAFAAUABQAFAAUABQAFAASABEA
DgAOAAsACQAHAAQAAgABAP///f/6//j/9f/y//D/7f/r/+j/5v/l/+X/5v/l/+T/4//j
/+L/4f/g/+L/4f/g/+D/3//f/9//3//d/93/3f/d/93/3//f/93/3P/b/9b/0f/P/9H/
0//c/+r/+/8MACYARQBkAH0AkgCpAMAAzwDNALUAiwBaACoAAwDp/93/0//L/8z/1P/Z
/93/3f/a/9n/2f/b/9r/2v/c/9v/2v/a/9z/3P/b/9v/2f/Z/9n/2f/Z/9n/2f/a/9z/
2//b/9v/2//b/9v/2//b/9v/2//c/9r/2v/a/9r/3P/c/93/3f/d/97/3v/e/97/3v/f
/9//4f/i/+L/4v/l/+f/6P/p/+z/7f/v//H/9f/3//n//P/8////AwAGAAcACgANABAA
DwATABQAFgAXABkAGgAaABoAGgAbABwAHQAdAB0AHgAiACIAIgAiACUAJQAlACQAJQAk
ACMAIgAgAB0AHAAaABgAFgAVABIAEgAQAA4ADAALAAkABwAGAAQAAgABAAAA///+//7/
/f/+//7//f/9//3//f/9//3//P/8//z//v/+//7//v/+/wAAAAAAAAAAAgADAAUACAAN
AA8AEQAUABMAFQAWABgAGwAdAB0AHQAeAB8AIAAhAB8AHwAfAB8AHQAcABwAHAAcABwA
HAAcABoAGAAXABQAFAARAA8ADQAKAAgABwAFAAEA/v/8//n/9v/0//H/7//s/+r/6f/p
/+j/5//m/+X/5//m/+X/5P/k/+P/4v/i/+H/4f/h/+H/3//f/9//3//h/9//3//f/97/
2//U/9H/0f/T/9f/4P/w/wEAFgAyAFMAdACJAJ4AtwDKANUAzwCvAIEATgAiAP//6f/f
/9X/z//U/9z/3//j/+H/3P/b/93/3f/c/9z/3P/b/9r/2v/a/9r/2f/Z/9v/2//b/9v/
3f/d/93/3v/e/93/3f/d/93/3f/d/93/3f/d/93/3v/c/9z/3P/c/9z/3P/d/93/3//g
/+D/4P/g/+D/4f/h/+P/5P/k/+T/5//p/+r/6//s/+3/7//x//P/9f/3//r//P///wMA
BgAHAAoADQAQABEAFQAWABgAGAAbAB0AHgAeAB4AHwAgACEAIQAhACIAJAAkACQAJAAl
ACUAJQAkACMAIgAhACAAHgAbABoAGAAWABQAEwAQAA4ADAAKAAgABwAFAAMAAgAAAP7/
/f/8//v/+v/6//n/+v/6//n/+f/5//n/+f/5//j/+P/4//j/+P/4//j/+P/4//j/+P/6
//v//f8AAAUABwAJAAwADQAPABAAEgAUABUAFAATABQAFQAWABcAFQAVABUAFQAVABQA
FAAUABYAFgAWABYAFgAUABMAEAAQAA0ACwAJAAgABgAFAAMA///8//r/9//0//L/7//t
/+z/6v/p/+n/6P/n/+b/5f/l/+T/4//i/+L/4f/g/+D/4f/h/+H/4f/h/+H/4f/h/+H/
4f/f/9//3P/Z/9L/0f/R/9P/1//k//T/AwAaADgAWQB2AIsAoAC3AMoA0wDDAJ0AbQA6
ABAA8f/d/9P/y//H/8z/1P/Z/9v/1//U/9f/2f/Z/9j/1v/W/9X/1P/U/9b/1v/V/9X/
1//X/9f/1//V/9X/1f/W/9b/1f/V/9X/1f/V/9X/1f/T/9P/0//U/9T/1P/U/9T/1v/W
/9f/1//Z/9r/2v/a/9z/3P/d/93/3f/e/97/3v/h/+P/5P/l/+T/5f/n/+n/6//t/+//
8v/y//X/+f/8//3/AAADAAYABQAJAAoADAAOABEAEwAUABQAFAAVABYAFwAXABcAGAAc
ABwAHAAcAB0AHQAdABwAGwAaABkAGAAYABUAFAASAA4ADAALAAgABgAEAAIAAAD///3/
+//6//r/+P/3//b/9f/0//T/8//y//L/8f/x//H/8f/x//L/8v/y//L/8v/y//L/8v/y
//b/9//5//z/AQADAAUACAAHAAkACgAMAA0ADwAPAA8AEAARABIAEwATABMAEwATABEA
EAAQABAAEgASABIAEgAUABIAEQAOAA4ACwAJAAcABAACAAEA///9//r/+P/1//L/8P/t
/+v/6v/o/+f/5//o/+f/5v/l/+P/4v/h/+D/4v/h/+D/4P/f/9//3//f/93/3f/d/93/
3f/f/9//3f/c/9n/1P/P/8//0f/T/9r/6v/5/woAJABDAGIAewCQAKUAvADNAMkArwCD
AFIAIgD9/+X/2f/P/8f/yP/Q/9n/3f/d/9j/1f/Z/9v/2v/Y/9r/2f/Y/9j/2P/Y/9f/
1//Z/9n/2f/Z/9f/1//X/9j/2P/X/9f/1//Z/9n/2f/Z/9f/1//X/9j/2P/Y/9j/2P/a
/9r/2//b/9v/3P/c/9z/3P/c/93/3f/f/+D/4P/g/+H/4//k/+X/5v/n/+n/6//t/+//
8f/0//b/+f/9/wAAAQAEAAcACgALAA8AEAASABMAFQAWABYAFgAWABcAGAAZABkAGQAa
AB4AHgAeAB4AIQAhACEAIAAfAB4AHQAcABoAFwAWABQAEAAOAA0ACgAIAAYABAACAAEA
///9//z//P/6//n/+P/5//j/+P/3//j/+P/3//f/9//3//f/9v/2//b/9v/2//b/9v/2
//b/+P/5//v//v8BAAMABQAIAAcACQAKAAwADQAPAA8ADwASABMAFAAVABMAEwATABMA
EwASABIAEgAUABQAFAAUABYAFAATABAAEAANAAsACQAGAAQAAwABAAEA/v/8//n/9v/0
//H/7//u/+z/6//r/+z/6//q/+n/6f/o/+f/5v/m/+X/5P/k/+P/4//j/+P/4//j/+P/
4//j/+P/4//h/+D/3f/Y/9P/0//X/9n/4P/w/wEAFAAuAE8AbgCDAJgArwDGANEAxwCp
AHsASgAaAPf/4f/X/8//yf/M/9T/2f/b/9v/1v/V/9n/2f/a/9r/2v/Z/9j/2P/a/9r/
2f/Z/9v/2//b/9v/2f/Z/9n/2v/a/9n/2f/Z/9n/2f/Z/9n/2f/Z/9n/2v/a/9r/2v/a
/9n/2P/Y/9f/1f/W/9b/1v/W/9b/1//X/9f/2P/Y/9j/1//Z/9r/2//e/9//4f/j/+X/
5//p/+z/7P/v//P/9v/3//r//f8AAAEABQAGAAgACgANAA8AEAAQABAAEQASABMAEwAT
ABQAFgAWABYAFgAVABUAFQAUABUAFAATABIADgALAAoACAAGAAQAAwAAAAAA/v/8//r/
+//5//f/9v/1//L/8P/u/+//7v/u/+3/6v/q/+n/6f/p/+f/5//k/+T/5P/k/+T/5P/k
/+T/5P/k/+X/5//q/+v/7f/v//L/8//1//b/+P/9/////////wAAAQACAAMAAwADAAMA
AwAFAAQABAAEAAQABAAEAAQABAACAAEA/v8AAP3/+//5//X/8v/w/+3/6f/m/+T/4f/i
/+D/3f/b/9r/2P/X/9f/1P/T/9L/0f/R/9D/z//O/87/zf/M/8z/yf/J/8n/yf/J/8n/
yf/J/8n/x//F/8X/xP/D/7z/t/+z/7X/t/++/8z/3f/u/wgAJwBKAGUAeACPAKoAwQDL
ALkAiwBYAC4ACQDv/93/0f/H/8j/0P/T/9P/0//O/8f/xf/H/8b/xv/G/8X/xP/E/8L/
wv/B/8H/wf/B/8H/wf/D/8P/w//E/8L/wf/B/8H/w//D/8P/w//D/8P/w//E/8b/xv/G
/8b/xP/E/8X/xf/H/8j/yP/I/8b/xv/H/8f/x//I/8j/yP/L/83/zv/P/9L/0//V/9f/
1//Z/9v/3v/g/+P/5//q/+7/8v/2//r//f8BAAIABAAIAAsADQAOAA4ADgAPABAADwAP
AA8AEAASABIAEgASABIAEQAQAA4ACwAKAAkACAAEAAEAAAD+//7//P/7//j/9P/y//D/
7v/v/+3/6//q/+r/6P/n/+b/5//m/+b/5f/k/+T/4//j/+P/4//k/+T/5P/k/+T/5P/k
/+T/5P/l/+X/5v/o/+n/6//t//D/8f/z//T/9v/5//v/+//7//7///8AAAEAAwADAAMA
AwAEAAQABQAGAAQABAAEAAQABAACAAEA/v/+//v/+f/3//X/9P/0//P/8f/u/+z/6f/o
/+b/4//h/9z/2v/Z/9n/1v/V/9T/0//V/9T/0//S/9D/z//O/87/zf/N/83/zf/J/8n/
yf/J/8f/yf/L/8v/zP/L/8b/wf+5/7P/tf+0/7b/wf/S/+b//f8aAD0AZACFAJwAtQDV
AO0A8QDaAKoAcwBFACEAAwDv/97/0v/T/9n/2f/Y/9X/zf/H/8b/xv/G/8X/xP/E/8T/
xP/D/8P/w//D/8P/w//B/8H/wf/C/8T/w//D/8P/xf/F/8X/xf/F/8X/xf/G/8j/yP/I
/8j/yv/K/8v/y//J/8r/yv/K/8n/yP/I/8f/x//I/8j/yP/H/8n/yv/L/8z/zf/P/9H/
0f/T/9X/2P/d/+H/5v/q/+//8v/1//j/+////wAAAgAFAAkADAAOAA4ADgAPABAAEwAT
ABMAFAAUABQAFAAUABUAFQAVABQAEwASABEAEAAQAA0ADAAKAAgABgAFAAIAAwACAAEA
AAABAP///f/8//z/+v/5//j/+f/4//j/9//0//T/8//z//P/8//z//P/8v/0//T/9P/0
//b/9v/2//b/9v/3//n//P///wEAAwAGAAgACwANABAAFQAXABcAFwAYABkAGgAbABsA
GwAbABsAGQAYABgAGAAYABgAGAAYABkAGAAYABYAFgATABEADwAOAAwACwAJAAoACAAH
AAUAAgAAAP3/+//4//b/9f/1//b/9f/0//P/8f/w/+//7v/u/+3/7P/s/+r/6f/o/+f/
5f/l/+X/5f/j/+X/4//j/+L/4f/g/93/1//P/8//0v/W/9//8P8CABkANgBZAIAAoQC8
ANkA9QALAREBBAHcAKcAdQBPAC8AGQAKAP7/+////wEAAAD7//X/7f/s/+7/7P/r/+r/
6v/q/+r/6f/p/+f/5//n/+f/5//n/+f/6P/q/+n/6f/p/+v/6//r/+v/7f/t/+3/7v/w
//D/8P/w//L/8v/z//P/8f/y//L/8v/w//D/8f/x/+//8P/w//D/8P/x//H/8f/w//H/
8//1//X/9//5//z//v8BAAUACAANABAAEwAWABkAHQAeACAAJAAnACkAKgAuAC4ALwAw
ADEAMQAxADIANAA0ADQANAAzADMAMwAyADEAMAAvAC4ALQArACsAKgAqACgAJwAkACIA
IAAeABwAGwAZABcAFgAYABYAFQAUABMAEgASABEADgAOAA0ADQANAA0ADQANAA4ADgAM
AAwADAAMAAoACgAKAAoACgALAA0AEAATABUAFwAaAB0AHwAgACIAJQAnACcAJwAqACsA
LAAtAC0ALQAtAC0ALQAsACwALAAsACwALAAsACwAKgApACYAJgAjACEAHwAeABwAGwAZ
ABUAEgAQAA0ADAAKAAcABQAAAP7//f/9//7//f/8//v/+f/4//f/9v/2//X/9P/0//H/
8f/x//H/8f/x//H/8f/x/+//8f/x//D/7//s/+X/4f/f/9//4v/q//n/CgAeADUAVgB5
AJgArwDKAOEA9QD5AOkAxACUAGEAOQAbAAcA+//y/+7/9f/5//n/+P/x/+3/7//w//D/
8P/v/+7/7v/w//D/7//v/+3/7f/t/+3/7f/t/+3/7v/s/+v/6//r/+v/6//r/+v/6f/p
/+n/6v/q/+r/6v/q/+r/6v/r/+v/6//s/+z/7P/u/+7/7//v/+//8P/w//D/8f/z//T/
9f/0//X/9//5//v//f///wIABAAHAAsADgAPABIAFQAYABoAHwAhACQAJAAnACkAKgAu
AC4ALwAwADEAMQAxADIANAA0ADQANAA3ADcANwA2ADUANAAzADIAMgAvAC4ALAAqACgA
JwAkACIAIAAeABwAGwAZABcAFgAWABQAEwASABEAEAAQAA8ADAAMAAsACwAJAAkACQAJ
AAoACgAIAAgACAAIAAgACAAKAAoACgAKAAoACwANABAAFQAXABkAHAAfACEAIgAkACUA
JwAnACcAJgAnACgAKQAnACcAJwAnACcAJgAmACYAJAAkACQAJAAkACIAIQAeAB4AGwAZ
ABcAFAASABEADwAPAAwACgAHAAQAAgD///3/+v/4//f/9//4//f/9v/1//X/9P/z//L/
8v/x//D/8P/v/+//7//v/+3/7f/t/+3/6//r/+3/6//o/+P/3v/Z/9v/3//l//D/AgAV
ACwASgBrAIgAnwC4AM0A3gDjANMAsQCFAFYAKAAHAPX/6//h/9v/4P/m/+v/6f/l/+L/
4//n/+f/6P/o/+b/5f/k/+T/5v/m/+X/5f/l/+X/5f/l/+f/5//n/+j/5v/l/+X/5f/l
/+X/5f/l/+X/5f/l/+b/5P/k/+T/5P/k/+T/5f/l/+X/5v/m/+b/5v/m/+f/5//p/+r/
6v/q/+v/7f/u/+//8P/x//P/9f/3//n/+//+/wAAAwAHAAoACwAOABEAFAAVABkAGgAc
AB0AHwAgACAAIgAiACMAJAAlACUAJQAmACoAKgAqACoALQAtAC0ALAApACgAJwAmACYA
IwAiACAAHgAcABsAGAAWABQAEgAQAA0ACwAJAAgABgAEAAMAAgABAAAAAAD///z//P/7
//v/+//7//v/+//6//r/+v/6//r/+v/8//z//P/8/wAAAQADAAYACQALAA0AEAATABUA
FgAYABsAHQAdAB0AHAAdAB4AHwAfAB8AHwAfAB0AHAAcABwAHAAcABwAHAAcABoAGQAW
ABYAEwARAA8ADAAKAAkABwAFAAIAAAD9//z/+v/3//X/8v/w/+//7//w/+//7v/t/+3/
7P/r/+r/6v/p/+j/6P/n/+f/5//n/+X/5f/l/+X/5f/l/+X/5f/i/9//2v/X/9X/1//b
/+b/9v8HABoANgBXAHYAjQCiALkAzgDZAM8AsQCHAFYAKAADAO//5f/b/9P/2P/g/+P/
5f/j/+D/3//h/+H/4P/i/+L/4f/g/+D/4v/i/+H/4f/h/+H/4f/h/+H/4f/h/+L/4v/h
/+H/4f/f/9//3//f/9//3//f/+D/4P/g/+D/4P/g/+D/4f/h/+H/4v/i/+L/5P/k/+X/
5f/l/+b/5v/m/+n/6//s/+3/7v/v//H/8//1//f/+f/8//7/AQAFAAgACgAMAA4AEAAR
ABUAFgAYABkAGwAcABwAHgAeAB8AIAAjACMAIwAkACYAJgAmACYAJwAnACcAJgAmACYA
JgAmACIAHwAeABwAGgAYABcAFAAQAA4ADAAKAAkABwAFAAQAAgAAAP///v/9//z//P/7
//r/+v/5//n/+f/5//n/+f/4//j/+P/4//j/+P/4//j/+v/6//r/+v/8//3///8CAAcA
CQALAA4ADwARABIAFAAVABcAFwAXABYAFwAYABkAFwAXABcAFwAZABgAGAAYABgAGAAY
ABgAGAAWABUAEgASAA8ADQALAAgABgAFAAMA///8//r/9//1//L/7v/r/+r/6P/n/+f/
6P/n/+b/5f/l/+T/4//i/+T/4//i/+L/4f/h/+H/4f/d/93/3f/d/9//3//f/+H/4P/b
/9b/0f/R/9P/1//g//D/AQAWADIAUwByAIcAmgCxAMQAywC/AJsAawA8ABIA8//j/9n/
z//N/9L/2v/d/9//2f/U/9P/1//Z/9b/1v/W/9X/1P/U/9T/1P/T/9P/0//T/9P/0//T
/9P/0//U/9b/1f/V/9X/1f/V/9X/1f/V/9X/1f/W/9f/2P/Z/9r/2P/Y/9n/2f/X/9j/
2P/Y/9v/3P/e/9//3v/e/93/3P/d/9//4P/h/+L/4//l/+f/5//p/+v/7v/u//H/9f/4
//v//v8BAAQABQAJAAoADAAMAA8AEQASABUAFgAYABoAHAAdAB4AIAAgACAAIAAgAB8A
HwAfAB4AGwAaABkAGAAUABEAEAAOAAkABgAEAAAA/v/8//r/+P/1//P/8f/w//D/7v/t
/+z/7P/s/+3/7f/s/+z/6//r/+n/6f/p/+n/6P/q/+r/6v/q/+r/6v/o/+j/6P/o/+r/
6//t//D/8f/z//X/+P/7//3//v8AAAEAAwADAAMAAwADAAMAAwAFAAUABQAFAAcABgAG
AAYABgAGAAYABgAGAAQAAwAAAAAA/f/7//n/+P/2//X/8//y//D/7//t/+r/6P/l/+P/
4P/e/93/3f/a/9n/2P/X/9f/1v/V/9T/0v/R/9D/0P/R/9H/0f/R/83/zf/N/83/y//L
/8v/y//M/8n/xP+9/7n/tf+1/7r/yP/X/+j//P8ZAEAAYwB8AI8AqgDJANsA2QC9AIgA
WAAzABMA+//p/9n/0v/Y/+H/4f/h/9r/0f/N/8//zv/O/8z/y//K/8r/yv/K/8n/yf/J
/8n/yf/J/8v/y//L/8z/zP/L/8v/y//L/8v/y//L/8v/y//L/8z/yv/K/8r/yv/L/8z/
zv/P/83/zv/O/87/zv/O/8//z//O/87/zf/M/83/z//Q/9H/0v/T/9X/1//b/93/3//i
/+b/6f/t//D/9f/4//v//v8BAAUABgAIAAwADwARABIAEgASABMAFAAWABcAGAAaABkA
GAAXABYAFwAXABcAFgAUABIAEAAOAAoABwAGAAQAAwACAAIAAAD9//r/9//0//P/8f/v
/+7/8P/u/+3/7P/r/+r/6v/p/+j/6P/n/+f/5//n/+f/5//o/+j/5v/k/+T/5P/k/+P/
4v/h/+D/4v/j/+X/6P/r/+3/7//y//P/9f/2//j/+//9//3//f8AAAEAAgADAAEAAQAB
AAEABAAEAAUABgAGAAYABgAGAAYABAADAAAA/v/7//n/9//0//L/8f/v/+3/6v/o/+X/
5v/k/+H/3//a/9j/1//X/9T/0//S/9H/0f/Q/8//zv/M/8v/yv/K/8f/x//H/8f/x//H
/8f/x//D/8P/w//D/8L/wf++/7n/s/+v/6//sP+0/7//0P/k//v/GAA7AGAAgwCcALkA
2QDvAPcA4gCuAHUASwAnAAkA8//e/9D/0f/X/9f/1P/R/8n/w//G/8r/yf/H/8X/xP/D
/8L/wP+//8H/wf/B/8H/w//D/8P/xP/E/8P/w//D/8L/wf/A/7//wP/B/8L/xP/E/8T/
xP/E/8b/xv/H/8f/yf/K/8r/yv/J/8j/yP/H/8f/yP/I/8j/x//J/8r/y//O/8//0f/T
/9b/2f/c/+D/5P/n/+v/7v/y//b/+v/+/wAABQAHAAoADgARABMAFAAWABYAFwAYABgA
FwAWABYAGAAYABgAGAAZABkAGQAYABcAFgAVABQAFAARABAADgAMAAoACQAGAAcABgAF
AAQAAwABAP///v/8//r/+f/4//f/9v/2//X/9v/2//X/9f/z//P/8//z//T/8v/0//L/
8v/y//L/9P/0//T/9P/2//f/+f/8//3///8BAAQACAALAA0AEAAUABcAGAAZABoAGwAc
AB0AHQAdAB0AHQAfAB4AHgAeABwAHAAcABwAHAAaABkAFgAWABMAEQAPAA4ADAALAAkA
CAAGAAUAAwACAAAA/f/7//b/9P/z//P/8P/v/+7/7f/r/+r/6f/o/+r/6f/o/+j/5f/l
/+X/5f/l/+X/5f/l/+X/4//h/+H/4P/h/+L/3//Z/9H/z//Q/9L/2f/o//r/EQAoAEkA
bgCTALAAyQDnAAEBEQEKAewAuwCFAFkANQAbAAgA+v/z//f/+//6//n/8//p/+T/5v/m
/+X/5P/k/+L/4v/h/+H/4f/h/+H/4f/f/9//3//g/+L/4f/h/+H/4//j/+P/4//h/+H/
4f/i/+D/4P/g/+D/4v/i/+P/4//l/+b/5v/m/+X/5P/k/+P/4v/i/+H/4P/f/+H/4v/j
/+T/5f/n/+n/6//t/+//8v/y//X/+f/8/wEABAAHAAoADgATABUAGAAbAB8AIgAkACgA
KAApACoALQAtAC0ALgAvAC4ALQAsACsAKwArACoAKQAoACcAJgAmACMAIgAgAB4AHAAb
ABgAFAASABAADgAOAA0ADAAMAAoACAAHAAYABQAEAAQAAwAAAAAA//////3//f/9//3/
/v/+//7//v/+//7//v/+//7//P/8//z//P/8//3///8CAAUABwAJAAwADgARABMAFgAZ
ABsAGwAbABwAHQAeAB8AIQAhACEAIQAgAB4AHQAcABwAHAAcABwAHAAaABkAFgAWABMA
EQAPAAwACgAJAAcABwAEAAIA///8//r/9//1//L/8P/v/+//7P/r/+r/6f/r/+r/6f/o
/+j/5//m/+b/4//j/+P/4//h/+H/4f/h/9//4f/h/+H/4P/f/9z/1//R/8//z//S/9r/
5//8/xAAKQBIAG0AjACnAMAA2wDvAPUA5wDEAJQAYwA3ABUA///z/+b/4v/n/+v/6f/m
/9//2//b/9z/3P/e/93/3P/c/9z/3P/b/9v/2//b/9v/2//d/93/3f/e/+D/3//f/9//
3//f/9//3//d/93/3f/e/97/3v/e/97/3v/e/9//3//f/+D/4P/g/97/3v/f/9//3f/e
/97/3v/d/9//4P/h/+L/4//l/+f/5//p/+v/7v/w//P/9//6//3/AAADAAYACAANAA8A
EgAWABkAGwAcACAAIAAhACIAJQAlACUAJgAmACYAJgAmACkAKQApACgAJwAmACUAJAAi
AB8AHgAcABwAGgAZABYAEgAQAA4ADAALAAkABwAGAAgABgAFAAQAAwACAAIAAQAAAAAA
/////wEAAQABAAEA/v/+//7//v/+/wAAAAD+//7//v/+//7//v/+//7/AgADAAUACAAN
AA8AEQAUABUAFwAYABoAGwAdAB0AHQAcAB0AHgAfAB0AHQAdAB0AGwAaABoAGgAYABgA
GAAYABYAFAATABAAEAANAAsACQAIAAYABQADAAEA/v/8//n/9v/0//H/7//u/+z/6//r
/+r/6f/o/+f/5f/k/+P/4v/i/+H/4P/g/9//3//f/9//3f/d/93/3f/d/93/3f/d/9r/
1f/O/83/0f/T/9v/6v/8/w8AKABMAG0AiACfALoAzQDcANsAwwCfAHEAPgASAPf/5f/d
/9X/1f/W/9r/4f/f/9X/0P/V/9n/2//a/9b/2P/X/9b/1v/Y/9j/1//X/9X/1f/V/9X/
1f/V/9X/1v/W/9X/1f/V/9P/0//T/9P/0//T/9P/1P/S/9L/0v/S/9L/0v/T/9P/1f/W
/9b/1v/W/9b/1//X/9f/2P/Y/9j/2//d/97/3//g/+H/4//l/+f/6f/r/+7/8P/z//f/
+v/7//7/AQAEAAUACQAKAAwADAAPABEAEgAWABYAFwAYABcAFwAXABgAGAAYABgAGAAZ
ABkAGQAYABcAFgAVABQAEgAPAA4ADAAKAAgABwAEAAQAAgAAAP7//f/7//n/+P/4//b/
9f/0//H/8P/w/+//8P/w/+//7//u/+3/7P/r/+z/7P/s/+z/7P/s/+z/7P/s/+z/7P/s
/+z/7P/u/+//8f/0//f/+f/7//7///8BAAIABAAFAAcABwAHAAgACQAKAAsACQAJAAkA
CQAJAAgACAAIAAYABgAGAAYABgAEAAMAAAACAP///f/7//j/9v/1//P/8f/u/+z/6f/q
/+j/5f/j/97/3P/b/9v/3P/b/9r/2f/Z/9j/1//W/9b/1f/U/9T/0//T/9P/0//T/9P/
0//T/9P/0//R/9H/0P/L/8j/w//D/8P/xf/O/9z/7f8CABoAOwBcAHUAjAClALgAwwC/
AKMAewBOABwA9f/f/9H/x//B/8L/yP/N/8//0f/M/8n/y//N/8z/zP/N/83/zf/O/83/
zP/K/8n/y//L/8v/y//J/8n/yf/K/8r/yf/J/8n/x//H/8f/x//H/8f/x//I/8b/xv/G
/8b/xv/G/8f/x//J/8r/yv/K/8r/yv/L/8v/zf/O/87/zv/N/8//0P/R/9T/1f/X/9n/
2//d/9//4v/i/+X/6f/s/+3/8P/z//b/9//7//z//v/+/wEAAwAEAAYABgAHAAgACQAJ
AAkACgAOAA4ADgAOAA0ADQANAAwADQAMAAsACgAIAAUABAACAP7//P/7//j/9v/0//L/
8P/v/+3/6//q/+n/5v/k/+L/4f/g/+D/3//e/97/3f/d/93/3f/d/93/3P/c/9z/3P/c
/9z/3P/c/9z/3P/d/9//3v/f/+H/4//l/+f/6P/q/+z/7v/u//H/9f/1//b/9//4//j/
+P/4//r/+v/6//r/+P/4//j/+P/4//f/9//3//f/9v/z//P/8f/w//D/7//r/+n/5//l
/+P/4v/g/97/3P/a/9j/1v/U/9L/0P/O/8z/yv/J/8j/x//G/8T/xP/E/8T/wv/C/8L/
wv/A/8D/wP/A/77/vv++/77/vv++/77/vv+7/7r/uf+4/7b/tP+y/7D/u//E/83/1v/v
/wgAIQA6AFEAaAB/AJYAiwCAAHUAagBEAB4A+P/S/8n/wP+3/67/sf+0/7f/uv+4/7j/
uP+4/w==
         </WaveFormData>
      </LeadData>
      <LeadData>
         <LeadByteCountTotal>10000</LeadByteCountTotal>
         <LeadTimeOffset>0</LeadTimeOffset>
         <LeadSampleCountTotal>5000</LeadSampleCountTotal>
         <LeadAmplitudeUnitsPerBit>4.88</LeadAmplitudeUnitsPerBit>
         <LeadAmplitudeUnits>��V</LeadAmplitudeUnits>
         <LeadHighLimit>2147483647</LeadHighLimit>
         <LeadLowLimit>268435456</LeadLowLimit>
         <LeadID>V1</LeadID>
         <LeadOffsetFirstSample>0</LeadOffsetFirstSample>
         <FirstSampleBaseline>0</FirstSampleBaseline>
         <LeadSampleSize>2</LeadSampleSize>
         <LeadOff>FALSE</LeadOff>
         <BaselineSway>FALSE</BaselineSway>
         <ExcessiveACNoise>FALSE</ExcessiveACNoise>
         <MuscleNoise>FALSE</MuscleNoise>
         <LeadDataCRC32>1928411922</LeadDataCRC32>
         <WaveFormData>
8//1//f/+//9//7//v/+//3//f/9//7/AAABAAIAAgACAAIAAwADAAMAAwADAAMABAAE
AAQABAAEAAUABQAFAAUABgAGAAYABgAGAAgACgARABsAJQAuADMANwA3ADcAPABBAD8A
LAALAOX/xv+s/5z/m/+l/7b/1f/3/wcACwADAOr/0f+8/63/sP/D/9T/4P/q//L/9v/6
//v//f/+////AAACAAIAAwADAAMAAwAEAAQABAAHAAgACAAIAAgACQAJAAkACgAKAAoA
CgALAAsACwALAAsACwALAAsACwALAAsACwAKAAoACgAJAAsACwALAAsADQANAA0ADQAL
AAsACwALAAoACgAKAAoACgAKAAkACAAFAAUABAACAAEAAAD///3//P/6//n/+f/4//f/
9v/1//b/9v/1//X/9P/z//P/8v/x//D/7//u/+3/7f/u/+7/8P/w//L/8//0//X/9v/4
//n/+//8//7//v/+/wAAAQAAAAEAAgACAAMAAwADAAMAAgACAAIAAgACAAIAAgACAAIA
AgACAAIAAgACAAIAAgAAAAAAAAAAAAAA/v/+//7//v/+////AAABAAMABAAFAAcACAAJ
AAoACwAMAA8AEQARAA4ACwAFAP///f/6//b/8f/t/+v/6v/o/+r/6v/q/+r/6P/o/+n/
6f/p/+n/6v/s/+//8f/z//X/+f/9//7//v/8//3//f/9/wAAAAABAAIAAAACAAIAAwAD
AAMAAwADAAMABAAEAAQABAAEAAUABQAFAAUABgAGAAYABgAGAAYACAANABcAIQAsADMA
NwA5ADkAPAA/AD8ANgAbAPX/1P+4/6L/m/+f/67/yf/r/wcAEQAPAPz/4//K/7X/sP+7
/8z/2v/m/+7/9P/6//3////+////AAACAAIAAwADAAMABQAGAAYABgAJAAoACgAKAAoA
CwALAAsADAAMAAwADAALAAsACwALAA0ADQANAA0ADQANAA0ADQAMAAwADAALAA0ADQAN
AA0ACwALAAsACwALAAsACwALAAoACgAKAAoACAAIAAcABgAFAAUABAACAAMAAgABAP//
/v/8//v/+//4//f/9v/1//b/9v/1//X/9P/z//P/8v/v/+7/7f/s/+3/7f/u/+7/7v/u
//D/8f/0//X/9v/4//n/+//8//7/AAAAAAIAAwAEAAUABgAGAAUABQAFAAUABgAGAAYA
BgAGAAYABgAGAAQABAAEAAQABAAGAAYABgAEAAQABAAEAAQABAAEAAQABgAHAAgACQAJ
AAoACwANAA4ADwAQABEAFAAXABkAGQAVABEACgADAP///P/4//P/8f/v/+7/7P/s/+z/
7P/s/+z/7P/t/+3/6//r/+z/7v/x//P/9f/3//v///8AAAAAAAABAAEAAQAEAAQABQAG
AAQABgAGAAcABwAHAAcABwAHAAgACAAIAAYABgAHAAcABwAHAAgACAAIAAgACAAIAAwA
FQAdACcAMgA5AD0AOwA7AD4AQQBBADIAEwDv/87/sv+g/53/p/+6/9f/9/8RAB0AFwAA
AOX/zP+3/7T/w//U/+D/7P/2//r//v8BAAEAAAABAAIABAACAAMAAwADAAUABgAGAAYA
BwAIAAgACAAIAAkACQAJAAoACgAKAAoACwALAAsACwALAAsACwALAAsACwALAAsACgAK
AAoACQALAAsACwALAAkACQAJAAkACQAJAAkACQAGAAYABgAGAAQABAADAAIA//////7/
/P/7//r/+f/3//T/8v/x//H/8v/x//D/7//u/+7/7f/t/+r/6f/p/+j/5//m/+X/5P/l
/+X/5v/m/+b/5v/o/+n/6//t/+//8v/z//X/9v/4//r/+v/8//3//v///wAAAAD/////
/////wAAAAAAAAAAAAAAAAAAAAAAAAAAAAAAAAAAAAACAAAAAAAAAAAAAAAAAAAAAAAA
AAEAAgADAAMABAAFAAcACAAJAAoACwAOABEAEwATABAACwADAPv/+f/2//L/7f/r/+n/
6P/m/+j/6P/o/+j/6P/o/+n/6f/n/+f/6P/q/+//8f/z//X/+f/9//7//v/+////////
/wAAAAABAAIAAAACAAIAAwADAAMAAwADAAMABAAEAAQABAAEAAUABQADAAMABAAEAAQA
BgAGAAYACgARAB0AJwAuADUANwA3ADcAOgA7ADcAJAADAN//wv+q/5r/m/+n/7r/2//7
/w8AEwAJAPD/1f++/6//sv/B/9L/4P/q//L/9v/6//3//f/+////AAACAAIAAwADAAMA
BQAGAAYABgAHAAgACAAIAAgACQAJAAkACgAKAAoACgALAAsACwALAAsACwALAAsACwAL
AAsACwAKAAoACgAJAAkACQAJAAkABwAHAAcABwAHAAcABwAHAAYABgAGAAYABAAEAAMA
AgD//////v/8//n/+P/3//X/9P/y//H/8f/w/+//7v/t/+z/7P/r/+v/7P/r/+v/6v/p
/+j/5//m/+X/5f/m/+b/6P/o/+r/6//s/+3/7v/w//P/9f/2//j/+P/4//r/+//6//v/
/P/8//3//f/9//3//P/8//z//P/+//7//v/+//z//P/+//z//P/8//z//P/+//7//v/+
//7///8AAAEAAQACAAMABQAIAAkACgALAA4AEQATABMAEQANAAYA///7//j/9P/v/+v/
6f/o/+b/5v/m/+b/5v/m/+b/5//n/+X/5f/m/+j/6//t/+//8f/1//n/+v/6//r/+//7
//v//P/8//3//v/+/wAAAAABAAEAAQABAAEAAQACAAIAAgACAAIAAwADAAEAAQACAAIA
AgACAAIABAAEAAkAEwAdACgALwA1ADUANQA2ADkAOQAwABcA8//S/7j/ov+Z/6H/sP/J
/+v/BwATABEA/v/j/8r/t/+w/7n/zP/a/+T/7v/0//b/+f/7//z//f/+/wAAAAABAAEA
AQADAAQABAAEAAUABgAGAAYABgAHAAcABwAGAAYABgAGAAcABwAHAAcABwAHAAcABwAH
AAcABwAHAAYABgAGAAUABwAHAAcABwAFAAUABQAFAAUABQAFAAUABAAEAAQABAACAAIA
AQAAAP3//f/8//r/+f/4//f/9f/0//L/8f/x//D/7//u/+3/7P/s/+v/6//q/+n/6f/o
/+f/5v/l/+T/4//j/+T/5P/m/+b/6P/p/+z/7f/u//D/8f/z//T/9v/4//j/+v/7//r/
+//8//z//f/9//3//f/+//7//v/+//z//P/8//z//v/8//7//v/8//z//P/8//z//P/8
//z//P/9//7//////wAAAQADAAQABQAGAAcACQANABAAEQAPAAsABAD9//v/+P/0/+//
6//p/+j/5v/m/+b/5v/m/+T/5P/l/+X/5f/l/+b/6P/r/+3/7//x//X/+f/6//r/+v/7
//v/+//8//z//f/+//z//v/+////AQABAAEAAQABAAIAAgACAAQABAAFAAUABQAFAAYA
BgAEAAQABgAGAAgADQAXACEAKgAxADUANQA3ADoAPQA7ADAAEQDt/8z/sP+e/5v/o/+0
/9H/8f8JABEACwD2/9v/xP+v/67/vf/Q/97/6P/y//j/+v/7//3//P/9//7/AAAAAAEA
AQABAAMABAAEAAQABQAGAAYABgAGAAcABwAHAAgACAAIAAgABwAHAAcABwAHAAcABwAH
AAcABwAHAAcABgAGAAYABQAFAAUABQAFAAcABwAHAAcABwAHAAcABwAEAAQABAAEAAQA
BAADAAIA//////7//P/5//j/9//1//T/8v/x//H/8P/v/+7/7f/u/+7/7f/t/+r/6f/p
/+j/5f/k/+P/4v/j/+P/5P/k/+T/5P/m/+f/6v/r/+z/7v/x//P/9P/2//j/+P/6//v/
+v/7//z//P////////////7//v/+//7//v/+//7//v/+//7//v/+//7//v/+//7//P/8
//z//P/+////AAABAAEAAgADAAUABgAHAAgACQAKAA0ADwAPAAwACQADAP3/9//0//D/
6//p/+f/5v/k/+T/5P/k/+T/4P/g/+H/4f/h/+H/4v/k/+n/6//t/+//8//3//j/+P/2
//f/9//3//b/9v/3//j/+v/8//z//f/9//3//f/9//v//P/8//z//v/+////////////
AAAAAAAAAAAAAAAABAAJABEAHQAmAC8AMwAzADMAMgAzADEAJgANAO3/0P+0/5r/if+L
/5z/u//j/wsAKQAzACgAEwD0/8//uP+7/8r/2P/m//D/9P/4//n/+//6//v//P/+/wAA
AQABAAEAAwAEAAQABAAFAAYABgAGAAYABwAHAAcACAAIAAgACAAJAAkACQAJAAkACQAJ
AAkACQAJAAkACQAKAAoACgAJAAcABwAHAAcABQAFAAUABQAFAAUABQAFAAQABAAEAAQA
BAAEAAMAAgABAAEAAAD+//v/+v/5//f/9v/0//P/8//y//H/8P/v//D/8P/v/+//7v/t
/+3/7P/p/+j/5//m/+f/5//o/+j/6P/o/+r/6//u/+//8P/y//X/9//4//r//v/+/wAA
AQACAAMABAAEAAcABwAHAAcACAAIAAgACAAKAAoACgAKAAoACgAKAAoACgAKAAoACAAI
AAgACAAIAAkACgALAAkACgALAA0ADgAPABAAEQAQABMAFQAVABYAFQARAA0ABwAEAAAA
+//1//P/8v/w/+//7v/t/+z/7P/s/+3/7f/t/+3/7v/w//H/8//1//f//f8BAAIAAgAD
AAUABgAHAAgACAAJAAoACgAMAAwADQANAA0ADQANAA8AEAAQABAAEAAQABEAEQATABMA
FAAUABQAFAAUABQAEgATABcAHQAoADMAPQBFAEcARgBHAEkASABDADMAFADw/9T/u/+l
/5r/of+x/9H//f8jADoAQwA2AB0A/P/d/87/1P/k//D/+P8AAAcACwAMAA0ADgAQAA4A
DwAPAA8AEwAUABQAFAAVABYAFgAWABYAFwAXABcAGAAYABgAGAAbABsAGwAbABkAGQAZ
ABkAGQAZABkAGQAYABgAGAAXABcAFwAXABcAFQAVABUAFQATABMAEwATABIAEgASABIA
EQASABIAEgARABEAEAAOAA0ADAALAAkACgAIAAcABwAEAAMAAgABAAAAAAD//////v/9
//3//P/5//j/9//2//X/9f/2//b/9P/0//b/9//4//n/+v/8//3///8AAAIABAAEAAYA
BwAKAAsADAAMAA4ADwAQABEAEgASABIAEgASABIAEgASABQAFAAUABIAEgASABIAEgAS
ABQAFAAUABQAEgATABQAFQAVABYAFwAZABgAGQAaABsAGgAdAB8AHwAhAB8AGgAVAA8A
DAAIAAMA/f/7//r/+P/2//b/9v/2//L/8v/z//P/8//z//T/9v/3//n/+//9/wMABwAI
AAgACgANAA8AEQAQABAAEQASABQAFgAWABcAFwAXABcAFwAXABgAGAAYABgAGAAZABkA
GQAZABoAGgAaABgAGgAcABwAHQAdACMALAA1AD8ARwBNAE4ATQBPAFIATwBFACoABADm
/8v/s/+m/6n/s//N//n/HwA0AD8AOAAdAP7/4f/S/9b/6P/0//z/CAAPABEAFAAVABYA
GAAYABkAGQAZABsAHAAcABwAGwAcABwAHAAeAB8AHwAfACAAIAAgACAAHwAfAB8AHwAf
AB8AHwAfAB8AHwAfAB8AIAAgACAAHwAdAB0AHQAdABsAGwAbABsAGwAbABsAGwAaABoA
GgAaABgAGAAXABYAFwAXABYAFAATABIAEQAPABAADgANAA0ACgAJAAgABwAGAAYABQAF
AAQAAwADAAIAAQAAAP///v/7//v//P/8//r/+v/8//3//v///wAAAgADAAUABgAIAAoA
CgAMAA0AEAARABIAEgATABMAEwATABQAFAAUABQAFgAWABYAFgAWABYAFgAWABYAFAAU
ABQAFAAUABIAEgASABIAEAARABIAEwATABQAFQAXABgAGQAaABsAHAAfACEAIQAhAB8A
GgAVAA8ADAAIAAMA///9//z/+v/4//j/+P/4//T/9P/1//X/9f/1//b/+P/5//v//f//
/wMABwAIAAgACQALAAwADQAOAA4ADwAQABAAEgASABMAFQAVABUAFQAVABYAFgAWABYA
FgAXABcAFwAXABgAGAAYABgAGAAYABgAGQAdACMALgA5AEEARwBHAEgASwBRAFIASwAx
AAwA6P/K/7P/pf+o/7H/x//t/w8AHQAiABcA/P/h/8z/wf/K/9z/6v/0//7/BAAHAAsA
DAANAA4AEAAQABEAEQARABMAFAAUABQAFQAWABYAFgAWABcAFwAXABYAFgAWABYAFwAX
ABcAFwAXABcAFwAXABcAFwAXABcAFgAWABYAFQAXABcAFwAXABcAFwAXABcAFwAXABcA
FwAWABYAFgAWABQAFAATABIADwAPAA4ADAALAAoACQAHAAYABAADAAMAAgABAAAA//8A
AAAA//////7//f/9//z/+//6//n/+P/3//f/+P/4//b/9v/4//n/+P/5//r//P/9////
AAACAAIAAgAEAAUABgAHAAgACAAHAAcABwAHAAoACgAKAAoACAAIAAgACAAIAAgACAAI
AAgACAAIAAYABgAGAAYABgAGAAYABgAGAAYABwAIAAkACQAKAAsADQAOAA8AEAARABIA
FQAXABcAFQARAAoAAwABAP7/+v/1//H/7//u/+z/7v/u/+7/7v/s/+z/7f/t/+//7//w
//L/8//1//f/+f/9/wEAAgACAAIAAwADAAMABAAEAAUABgAEAAYABgAHAAkACQAJAAkA
BwAIAAgACAAIAAgACQAJAAkACQAKAAoACgAKAAoADAAOABUAHwArADQAOQA7ADsAPwBC
AEUAQQAuAAkA4//E/67/oP+h/6v/vv/h//3/BQAHAP3/4v/J/7j/r/+2/8v/2v/i/+z/
9P/6//7/AQABAAIAAwAEAAYABAAFAAUABQAHAAgACAAIAAkACgAKAAoADAANAA0ADQAM
AAwADAAMAA0ADQANAA0ADQANAA0ADQANAA0ADQANAA4ADgAOAA0ADQANAA0ADQANAA0A
DQANAAsACwALAAsACgAKAAoACgAKAAoACQAIAAcABwAGAAQAAQAAAP///f/+//z/+//7
//r/+f/4//f/+P/4//f/9//0//P/8//y//H/8P/v/+7/7f/t/+7/7v/u/+7/8P/x//L/
8//0//b/9//5//r//P/9//z//f/9//7///8AAAAA///////////+//7//v/+//7//v/+
//7//v/+//7//v/+//7//v/+//7//v/+//7//v/+//7///8AAAEAAwAEAAUABwAIAAkA
CgALAAwADwARABEADgALAAUA///7//j/9P/v/+v/6f/o/+b/5v/m/+b/5v/k/+T/5f/l
/+X/5f/m/+j/6//t/+//8f/z//f/+P/4//j/+f/5//n/+v/6//v//P/8//7//v//////
//////////8AAAAAAAAAAAAAAQABAAEAAQACAAIAAAAAAAAAAAACAAkAEwAfACgALQAx
ADEAMwA2ADkANwAqAAsA5f/E/6r/mv+X/5//sP/L/+v//f8DAPv/5P/J/7T/p/+o/7n/
yv/W/+D/6P/u//L/9f/1//b/9//4//r/+v/7//v/+//7//z//P/8////AAAAAAAAAAAB
AAEAAQAAAAAAAAAAAAEAAQABAAEAAwADAAMAAwADAAMAAwADAAQABAAEAAMAAwADAAMA
AwADAAMAAwADAAMAAwADAAMAAgACAAIAAgAAAAAA///+//3//f/8//r/9//2//X/8//0
//L/8f/x/+7/7f/s/+v/7P/s/+v/6//q/+n/6f/o/+f/5v/l/+T/4//j/+T/5P/m/+b/
6P/p/+r/6//s/+7/7//x//L/9P/0//T/9v/3//b/9//4//j/+f/5//n/+f/6//r/+v/6
//r/+v/6//r/+v/6//r/+v/6//r/+v/6//r/+v/6//r/+v/6//r/+v/6//v//P/9////
AAABAAMABAAFAAYABwAKAA0ADwAPAAwACQADAP3/+f/2//L/7f/p/+f/5v/k/+T/5P/k
/+T/5P/k/+X/5f/l/+X/5v/o/+n/6//t/+//8//3//j/+P/4//n/+f/5//r/+v/7//z/
/P/+//7/////////////////AAAAAAAAAAAAAAEAAQADAAMABAAEAAIABAAEAAQABgAN
ABkAIwAsADMANwA3ADcAOgA5ADcAJgAFAOH/wP+o/5r/mf+j/7j/2f/7/w8AFQALAPL/
1/++/6v/rv+//87/3P/m/+7/9P/4//n/+f/6//v//P/+//7/////////AQACAAIAAgAD
AAQABAAEAAIAAwADAAMABAAEAAQABAAFAAUABQAFAAUABQAFAAUABQAFAAUABQAEAAQA
BAADAAMAAwADAAMABQAFAAUABQADAAMAAwADAAIAAgACAAIAAAAAAP///v/7//v/+v/4
//f/9v/1//P/8v/w/+//7//u/+3/7P/r/+r/6v/p/+n/6P/n/+f/5v/l/+T/4//i/+H/
4f/i/+L/4v/i/+T/5f/m/+f/6P/q/+v/7f/u//D/9P/0//b/9//4//n/+v/6//n/+f/5
//n/+P/4//j/+P/6//r/+v/6//z//P/8//z//P/8//r/+v/6//r/+v/8//z//P/8//v/
+//7//v//f/+////AQAAAAEAAgADAAYACQALAAsACwAJAAQA///5//b/8v/t/+n/5//m
/+T/5P/k/+T/5P/g/+D/4f/h/+P/4//k/+b/6f/r/+3/7//z//f/+P/4//j/+f/5//n/
+v/6//v//P/+/wAAAAABAAEAAQABAAEAAQACAAIAAgAAAAAAAQABAAEAAQACAAIAAgAC
AAIAAgACAAcADwAZACQALwA1ADcANQA0ADMAMQAsABkA+f/a/8D/pv+P/4f/kP+n/83/
+f8fADcAOAAnAA4A6//I/7v/xP/U/+D/6v/0//r//f/9//3//f/9//7//v////////8B
AAIAAgACAAMABAAEAAQABgAHAAcABwAGAAYABgAGAAcABwAHAAcABwAHAAcABwAHAAcA
BwAHAAQABAAEAAMAAwADAAMAAwADAAMAAwADAAMAAwADAAMAAgACAAIAAgAAAAAA///+
//v/+//6//j/+f/4//f/9f/y//D/7//v/+7/7f/s/+v/6v/q/+n/6f/m/+X/5f/k/+P/
4v/h/+D/3f/d/97/3v/g/+D/4v/j/+b/5//o/+r/7f/v//D/8v/2//b/+P/5//z//f/+
//7/AQABAAEAAQAEAAQABAAEAAQABAAEAAQABAAEAAQABAAEAAQABgAEAAQABAAEAAQA
BAAEAAQAAgADAAQABQADAAQABQAHAAgACQAKAAsACwANAA4ADQAOAA0ACQAFAAEA/v/6
//X/7//t/+z/6v/q/+r/6v/q/+b/5v/n/+f/6f/p/+r/7P/v//H/8//1//n//f/+//7/
//8BAAIAAwAEAAQABQAGAAYACAAIAAkACwALAAsACwANAA4ADgAOAAwADAANAA0ADQAN
AA4ADgAQABAADgAOAA4ADwARABkAIgAtADcAPwBBAEIAQQBBAEAAOQAnAAYA5v/K/7H/
nf+W/53/rf/N//v/IwA+AEsAQAAjAAIA4f/O/9T/4P/s//T//P8BAAUACAAJAAoADAAM
AA0ADQANAA8AEAAQABAADwAQABAAEAASABMAEwATABQAFAAUABQAEwATABMAEwARABEA
EQARABMAEwATABMAEgASABIAEQAPAA8ADwAPAA0ADQANAA0ADQANAA0ADQAMAAwADAAM
AAwADAALAAoACwALAAoACAAHAAYABQADAAIAAAD//////f/7//n/9//0//T/8//z//L/
8f/x//D/7//u/+3/7P/p/+n/6v/q/+r/6v/s/+3/8P/x//L/9P/1//f/+P/6//z//P/+
////AQADAAUABgAJAAkACQAJAAoACgAKAAoACgAKAAoACgAMAAwADAAMAAwADAAMAAoA
CgAKAAoACgAKAAoACgAIAAkACgALAAsADAANAA8AEAARABIAEwASABUAFwAXABgAFwAT
AA8ACwAIAAQA///5//f/9v/0//H/8P/v/+7/7P/s/+3/7f/t/+3/7v/w//L/8//0//X/
+f/9//7//v8AAAMABQAHAAgACAAJAAoACgAMAAwADQAOAA8AEAARABEAEgASABIAEgAS
ABMAEwARABEAEgASABQAFAAUABQAFAATABUAGQAiACsANwA/AEMARgBFAEUASABJAEMA
LAAKAOr/zf+1/6T/n/+n/7v/4f8LACgANwA6ACUABgDn/9L/zv/a/+j/8v/+/wUACwAO
AA8AEAASABQAFQAVABUAFQAWABYAFgAZABoAGgAaABoAGwAbABsAHAAcABwAHAAdAB0A
HQAdABsAGwAbABsAGwAbABsAGwAaABoAGgAZABkAGQAZABkAGQAZABkAGQAXABcAFwAX
ABYAFgAWABYAFgAWABUAFAAVABUAFAASABEAEAAPAA0ADAAKAAkACQAIAAcABgAFAAQA
BAADAAMAAgABAAEAAAD///7//f/8//v/+//8//z/+v/6//z//f/8//3//v8AAAEAAwAE
AAYACAAIAAoACwAMAA0ADgAOABEAEQARABEAFAAUABQAFAAUABQAFAAUABQAFAAUABQA
FAAUABQAFAAUABIAEgASABIAFAAUABQAFAASABMAFAAVABUAFgAXABkAGgAbABwAHQAd
AB8AIAAfACAAHwAbABcAEQAOAAoABQABAP///v/8//r/+v/6//r/+P/4//n/+f/5//n/
+v/8//3///8BAAMACQANAA4ADgAQABEAEQARABIAEgATABQAFgAYABgAGQAZABkAGQAZ
ABsAHAAcABwAHAAcAB0AHQAfAB8AIAAgACAAHgAeAB4AHgAhACMAKwA2AD8ARwBLAE8A
UABRAFcAWgBTADkAFADy/9b/vf+t/6z/tf/L/+//EwAjACgAHwAEAOn/0v/H/8z/3v/u
//j/AgAIAA0AEQAUABUAFgAYABYAFwAXABcAGwAcABwAHAAdAB4AHgAeAB4AHwAfAB8A
IAAgACAAIAAhACEAIQAhACEAIQAhACEAIQAhACEAIQAgACAAIAAfAB8AHwAfAB8AHwAf
AB8AHwAfAB8AHwAfAB4AHgAeAB4AHgAeAB0AHAAbABsAGgAYABcAFgAVABMAEgAQAA8A
DwAQAA8ADgANAA4ADgANAA0ADAALAAsACgAJAAgABwAGAAUABQAGAAYABAAEAAYABwAG
AAcACAAKAAkACwAMAA4AEAAQABIAEwASABMAFAAUABUAFQAVABUAFgAWABYAFgAWABYA
FgAWABYAFgAWABYAFAAUABQAFAAUABUAFAAUABQAFAAUABQAFAAUABQAFAAVABYAFwAZ
ABoAGwAdABwAHQAeAB8AIAAjACUAJQAhAB0AFgAPAA0ACgAGAAEA/v/9//3//P/8//z/
/P/8//z//P/9//3//////wAAAgADAAUABwAJAA0AEQASABIAEAARABEAEQASABIAEwAU
ABIAFAAUABUAFwAXABcAFwAXABgAGAAYABgAGAAZABkAGQAZABoAGgAaABoAGgAaACAA
KQAzAD0ARABJAEsASwBRAFQAVwBPADQACwDp/8z/tv+u/7X/wf/Y//v/DwARABEAAQDk
/8//wv+//8r/3f/s//T//P8EAAoADAAPAA8AEAARABIAFAAUABUAFQAVABUAFgAWABYA
FwAYABgAGAAYABkAGQAZABoAGgAaABoAGwAbABsAGwAbABsAGwAbABsAGwAbABsAHAAc
ABwAGwAdAB0AHQAdAB0AHQAdAB0AGwAbABsAGwAcABwAHAAcABoAGgAZABgAFwAXABYA
FAATABIAEQAPABAADgANAA0ADgANAAwACwAKAAoACQAJAAYABQAFAAQABQAEAAMAAgAB
AAEAAgACAAIAAgAEAAUABgAHAAgACgALAA0ADgAQABIAEgAUABUAFAAVABYAFgAXABcA
FwAXABgAGAAYABgAFgAWABYAFgAWABYAFgAWABYAFgAWABYAFgAWABYAFgAWABYAFgAW
ABYAFgAWABcAGAAZABkAGgAbAB0AHgAfACAAIQAkACcAKQApACYAIwAdABcAFQASAA4A
CQAHAAUABAACAAIAAgACAAIAAgACAAMAAwADAAMABAAGAAkACwANAA8AEwAXABgAGAAY
ABkAGQAZABoAGgAbABwAHAAeAB4AHwAfAB8AHwAfAB8AIAAgACAAIAAgACEAIQAhACEA
IgAiACIAIAAiACIAJAApADEAPQBGAE0AUQBTAFUAWABbAFsAUgAzAA0A6v/Q/77/t/+/
/87/5/8HABsAIQAdAAgA7f/Y/8n/yP/X/+r/+P8EAA4AEgAWABsAGwAcAB0AHgAgACAA
IQAhACEAIQAiACIAIgAlACYAJgAmACYAJwAnACcAKAAoACgAKAApACkAKQApACkAKQAp
ACkAKQApACkAKQAqACoAKgApACsAKwArACsAKwArACsAKwArACsAKwArACoAKgAqACoA
KgAqACkAKAAnACcAJgAkACMAIgAhAB8AHgAcABsAGwAaABkAGAAXABYAFgAVABUAFgAV
ABUAFAATABIAEQAQAA8ADwAQABAAEAAQABIAEwAUABUAFgAYABcAGQAaABwAHgAeACAA
IQAiACMAJAAkACMAIwAjACMAIgAiACIAIgAiACIAIgAiACIAIgAiACIAIAAgACAAIAAi
ACEAIQAhACAAIAAgACAAIAAgACIAIwAiACMAJAAlACYAKAApACoALQAtAC0ALQAwADEA
LgAtACoAJwAkACIAHgAbABYAFAAQAA4ADQAMAAwADAAMAA0ADQANAA0ADQANAA8AEQAT
ABQAFgAYABoAHAAeACAAIAAgACAAIgAiACIAIgAkACQAJAAkACUAJgAnACgAKAAoACgA
KAAoACgAKAAoACoAKgAqACoALAAsACwALAAuADAAMgA0AD4ARgBOAFYAWQBcAF8AYgBY
AFAASABAACUACgDv/9T/3f/k/+v/8v8CABAAHgAsABoACAD2/+T/7P/y//j//v8GAA4A
FgAeAA==
         </WaveFormData>
      </LeadData>
      <LeadData>
         <LeadByteCountTotal>10000</LeadByteCountTotal>
         <LeadTimeOffset>0</LeadTimeOffset>
         <LeadSampleCountTotal>5000</LeadSampleCountTotal>
         <LeadAmplitudeUnitsPerBit>4.88</LeadAmplitudeUnitsPerBit>
         <LeadAmplitudeUnits>��V</LeadAmplitudeUnits>
         <LeadHighLimit>2147483647</LeadHighLimit>
         <LeadLowLimit>268435456</LeadLowLimit>
         <LeadID>V2</LeadID>
         <LeadOffsetFirstSample>0</LeadOffsetFirstSample>
         <FirstSampleBaseline>0</FirstSampleBaseline>
         <LeadSampleSize>2</LeadSampleSize>
         <LeadOff>FALSE</LeadOff>
         <BaselineSway>FALSE</BaselineSway>
         <ExcessiveACNoise>FALSE</ExcessiveACNoise>
         <MuscleNoise>FALSE</MuscleNoise>
         <LeadDataCRC32>3445389240</LeadDataCRC32>
         <WaveFormData>
8f/y//P/9P/0//P/8f/w/+//7v/t/+3/7f/t/+3/7f/t/+3/7f/t/+v/6//q/+r/6P/o
/+j/6P/o/+j/6P/o/+j/6P/o/+j/6P/o/+j/6v/p/+r/6v/n/+f/7P/2/wQAHwA+AFYA
ZgBpAGAATAA6ADAAMQBBAFEAXABcAEYAGADm/7b/j/+J/5j/qP+3/8X/zv/S/9j/2//d
/9//3v/d/93/3f/d/9r/2v/a/9r/2v/a/9r/2v/a/9v/2//b/93/3v/f/+D/4f/i/+P/
4//m/+f/5//o/+f/6P/p/+n/6v/r/+v/7P/t/+7/7v/v//D/8f/y//L/9f/3//j/+f/6
//z//v8AAAEABAAGAAgADAAOABEAEwAVABgAGgAcAB4AIAAiACIAJAAlACYAJwAmACcA
JwAnACcAKAAoACgAJgAnACcAJgAmACQAJAAjACIAIQAgAB8AHAAaABgAFwAVABMAEAAO
AAwACgAIAAcABwAFAAMAAgD///7//f/8//v/+v/5//j/+f/4//f/9v/2//b/9v/0//T/
9P/0//P/9f/1//X/9P/2//T/9P/0//T/8v/y//L/8v/0//T/9P/0//X/9f/1//b/9f/2
//f/9//4//n/+f/5//f/9v/0//P/8v/w/+//7//u/+z/6//r/+3/7v/x//L/8//z//P/
8//z//H/8f/y//L/8//0//X/9v/2//X/8//w/+//7v/t/+3/7f/t/+3/7//v/+//7//t
/+3/7f/s/+z/7P/s/+z/7P/s/+z/7P/s/+z/7P/s/+r/6v/q/+r/6v/t/+7/7v/r/+n/
7P/0/wAAFQAyAEwAYgBrAGoAWgBGADQALQA1AEcAVABaAE4AKgD4/8j/nf+J/5L/ov+x
/7//zP/U/9j/2//d/+H/4v/i/+H/4P/f/97/3v/e/97/3v/e/97/3v/e/9//3//f/+H/
4v/j/+T/5f/m/+f/5//o/+n/6f/q/+v/7P/t/+3/7v/v/+//8P/x//L/8v/z//T/9f/2
//b/9//5//r/+//8//7/AAACAAUACAAKAAwADgAQABMAFQAXABoAHAAeACAAIgAkACQA
JgAnACgAKQAqACsAKwArACkAKgAqACoAKgArACsAKgAqACgAKAAnACYAJQAkACMAHgAc
ABoAGQAZABcAFAASABAADgAMAAsACQAHAAUABAADAAIAAQAAAP3//P/7//r/+f/4//f/
9v/2//b/9v/0//T/9P/0//P/8//z//P/8v/y//L/8v/y//L/8v/y//L/9P/0//T/9P/1
//X/9f/2//f/+P/5//n/+v/7//v/+//5//j/9v/1//L/8P/v/+//7v/s/+v/6//t/+7/
8f/y//P/8//z//P/8f/v/+//8P/w//H/8v/z//T/9P/z//H/8P/v/+7/7f/t/+3/7f/t
/+3/7f/t/+3/7f/t/+3/7P/q/+r/6v/q/+r/6v/q/+r/6v/q/+r/6v/q/+r/6v/s/+z/
7f/u/+z/6//r//D/9v8EABsAOgBUAGQAaQBkAFIAPgAsACsAOQBJAFYAWABEABwA7P+8
/5X/if+W/6j/tf/D/87/1v/a/93/4f/j/+L/4f/h/+H/4f/g/+D/4P/g/+D/4P/g/+D/
3v/f/9//3//h/+L/4//k/+X/5v/n/+f/5v/n/+f/6P/n/+j/6f/p/+r/6//r/+z/7f/u
/+7/7//y//P/9P/0//f/+f/6//v//P/+/wAAAgAFAAgACgAMAAwADgARABMAFwAaABwA
HgAeACAAIgAiACQAJQAmACcAKAApACkAKQAnACgAKAAoACYAJwAnACYAJgAkACQAIwAg
AB8AHgAdABoAGAAWABUAFQATABAADgAMAAoACAAHAAUAAwABAAAA///+//3//P/7//r/
+f/4//f/9v/1//T/9P/0//T/8v/0//T/9P/z//P/8//y//L/8v/y//L/8v/y//L/8v/y
//L/8v/y//P/8//z//T/9f/2//f/9//2//f/9//3//X/9P/y//H/7P/q/+n/6f/p/+j/
6P/p/+v/7P/v//D/8f/x//H/8f/v/+3/7f/u/+//8f/z//X/9f/0//L/7//u/+3/7P/r
/+v/6//r/+v/6//r/+v/6//r/+v/6//q/+z/7P/s/+z/6v/q/+r/6v/q/+r/6v/q/+z/
7P/s/+r/7P/t/+7/7v/r/+3/8v/6/woAJwBEAFwAaABrAGIAUAA6ACwALwBBAFEAXABY
ADwADgDe/67/jf+L/5z/qv+3/8X/0P/W/9r/3f/f/+H/4P/g/9//3v/d/9z/3P/c/9z/
3P/c/9z/3P/c/93/3f/d/9//4P/h/+L/4//k/+X/5f/m/+f/5//o/+n/6v/r/+v/7v/v
/+//8P/z//T/9P/1//b/9//4//j/+f/7//z//f8AAAIABAAGAAcACgAMAA4ADgAQABMA
FQAXABoAHAAeAB4AIAAiACIAJAAlACYAJwAoACkAKQApACcAKAAoACgAKAApACkAKAAo
ACYAJgAlACIAIQAgAB8AHgAcABoAGQAVABMAEAAOAA4ADAAKAAkACQAHAAUABAABAAAA
///+//v/+v/5//j/+f/4//f/9v/2//b/9v/0//T/9P/y//L/8v/y//L/8v/w//D/8P/w
//L/8v/y//L/9f/1//X/9v/1//b/9//3//j/+f/5//n/9//2//T/8//y//D/7//v/+z/
6v/p/+n/6//s/+//8P/x//H/8f/x//H/7//v//D/8P/x//L/8//0//T/8//x/+7/7f/s
/+v/6//r/+v/6//r/+v/6//r/+v/6//r/+r/6v/q/+r/6v/q/+r/6v/q/+r/6v/q/+r/
6v/q/+r/6v/q/+v/7P/q/+n/5//q//L//v8RAC4ASgBeAGkAZgBYAEQAMgApADMARwBU
AFgATAAoAPb/xv+d/4f/kP+g/7H/v//M/9T/2P/b/93/3//g/+D/3//e/93/3P/c/9z/
3P/c/9z/3P/c/9z/3f/d/93/3f/e/9//4P/h/+L/4//j/+T/5f/l/+b/5//o/+n/6f/q
/+v/6//s/+3/7v/u/+//8P/x//L/8v/1//f/+P/5//r//P/+/wAAAQAEAAYACAAMAA4A
EQATABMAFgAYABoAHAAeACAAIAAgACEAIgAjACQAJQAlACUAIwAkACQAJAAkACUAJQAk
ACYAJAAkACMAIgAhACAAHwAeABwAGgAZABcAFQASABAADgAMAAoACQAHAAUAAwACAP//
/v/9//z/+//6//n/+P/3//b/9f/0//b/9v/2//T/9P/0//T/9P/0//T/9P/0//T/9P/0
//T/9P/0//T/9P/1//X/9f/2//X/9v/3//f/+v/7//v/+//5//j/9v/1//L/8P/v/+//
7v/s/+v/6//t/+7/8f/y//P/8//z//P/8//x//H/8v/y//P/9P/1//T/9P/z//H/8P/v
/+7/7f/t/+3/7f/t/+v/6//r/+v/7f/t/+3/7P/s/+z/7P/s/+z/7P/s/+z/7P/s/+z/
7P/s/+z/7P/s/+7/7f/u/+7/6//p/+7/9v8EABsAOgBUAGYAbQBoAFgAQgAyAC8APwBP
AFoAXABIACAA8P/A/5f/if+W/6j/t//F/9L/2P/c/9//4f/j/+L/4f/h/+H/4f/g/+D/
4P/g/+D/4P/g/+D/4v/j/+P/4//j/+T/5f/m/+f/6P/p/+n/6v/r/+v/7P/t/+7/7//v
//D/8f/x//L/8//0//T/9f/2//f/+P/4//v//f/+////AgAEAAYACAAJAAwADgAQABIA
FAAXABkAGwAeACAAIgAiACQAJgAmACgAKQAqACsALAAtAC0ALQAtAC4ALgAuAC4ALwAv
AC4ALgAsACwAKwAqACkAKAAnACQAIgAgAB8AHwAdABoAGAAWABQAEgARAA8ADQALAAoA
CQAIAAcABgAFAAQAAwACAAMAAgABAAAA/v/+//7//P/8//z//P/8//r/+v/6//r/+P/4
//j/+P/6//r/+v/6//v/+//7//z/+//8//3//f8AAAEAAQABAAAA/v/7//n/+P/2//X/
9f/y//D/7//v//D/8v/2//j/+f/5//n/+f/5//f/9//4//j/+f/6//v//v/+//3/+//4
//f/9v/1//P/8//z//P/9f/1//X/9f/1//X/9f/0//L/8v/y//L/8v/y//L/8v/0//T/
9P/0//L/8v/0//b/9v/1//j/+P/3//f//P8CAAoAGwA2AFAAZABvAHAAbABcAEAAKwAt
AEEAWgBwAHIAVgAiAO7/vf+h/57/rP+7/8f/1P/g/+T/5//r/+3/7P/s/+v/6v/p/+j/
6P/o/+j/6v/q/+r/6v/q/+v/6//r/+v/7P/t/+7/7f/u/+//7//w//H/8f/y//X/9v/3
//f/+P/5//n/+v/7//z//P/9//7///8AAAAA//8BAAIAAwAGAAgACgAMAAsADgAQABIA
FAAWABkAGwAdACAAIgAkACQAJgAoACgAKAApACoAKwAsAC0ALQAtAC8AMAAwADAAMAAx
ADEAMAAwAC4ALgAtACwAKwAqACkAJgAkACIAIQAhAB8AHAAaABgAFgAUABMAEwARAA8A
DgAPAA4ADQAMAAsACgAJAAgABwAGAAUABAAEAAQABAACAAQAAgACAAAAAAAAAAAAAAAA
AAAAAAAAAAAAAAAAAAEAAQABAAIAAwAEAAUABQAGAAcABwAHAAcABgAEAAMAAAD+//3/
/f/6//j/9//3//T/9P/2//b/+f/5//n/+f/7//n/+f/6//r/+//8//3///8AAAAA////
//////////7//f/8//v/+f/5//n/+f/7//v/+//6//r/+v/6//r/+v/6//r/+v/6//r/
+v/6//r/+v/8//z/+v/7//z//v8BAAMABAAEAAwAEwAeADIATgBlAHQAeAB2AGwAWQA/
ADMAOABIAGAAegB6AF4AMwABAND/tv+3/8H/yv/S/9z/4//p/+v/7v/x//H/8f/x/+7/
7v/u/+7/7//w//H/8v/y//P/8//z//H/8v/z//T/8//0//X/9f/2//f/9//4//n/+v/7
//v//P/9//3//v///wAAAAABAAIAAwAEAAQAAwAFAAYABwAGAAgACgAMAAsADgAQABIA
FAAWABkAGwAbAB4AIAAiACYAKAAqACoALgAvADAAMQAwADEAMQAxADMANAA0ADQAMgAz
ADMAMgAyADAAMAAvADAALwAuAC0AKgAoACYAJQAlACMAIAAeABwAGgAYABcAFwAVABMA
EgATABIAEQAQAA0ADAALAAoACwAKAAkACAAGAAYABgAEAAQABAACAAEAAgAAAAAAAAAA
AAAAAAAAAAAAAgACAAIAAgADAAMAAwAEAAUABgAHAAcACAAJAAkACQAJAAgABgAFAAIA
AAD//////P/6//n/+f/2//b/+P/4//n/+f/5//n/+v/5//r//P/7//v/+//7//3//v/+
//3//f/9//3//f/7//v/+//7//v/+//7//v/+//7//v/+v/6//r/+v/6//r/+v/6//r/
+v/6//r/+v/6//r//P/8//r/+//8//z///8BAAAAAgAGAA0AGAAqAEQAWwBwAHgAeABu
AF0ASQA/AEIATgBkAH4AhABqADsACQDU/7D/rf+7/8b/0P/a/+H/5//t/+7/8f/x//H/
8f/w//D/8P/w//D/8P/w//D/8P/x//H/8f/x//L/8//0//X/9v/3//f/9v/3//f/+P/5
//r/+//7//7//////wAAAQACAAIAAwACAAMABAAEAAMABQAGAAcABgAIAAoADAANABAA
EgAUABQAFgAZABsAHQAgACIAJAAoACoALAAsAC8AMQAzADUANgA3ADcANwA5ADoAOgA6
ADgAOQA5ADgAOAA2ADYANQA0ADMAMgAxADAALgAsACsAKQAnACQAIgAiACAAHgAdABsA
GQAXABYAEwASABEAEAANAAwACwAKAAsACgAJAAgABgAGAAYABAAGAAYABgAFAAUABAAC
AAIAAgACAAAAAAAAAAAAAAAAAAAAAAD///////8AAAEAAgADAAMABAAFAAUABQAHAAYA
BAADAAAA/v/9//3/+v/4//f/9//1//b/+f/6//3//f/9//3//f/7//v//P/7//v/+//7
//3//v/+//3//P/7//r/+f/3//f/9//3//f/9//3//f/+f/5//n/+P/4//j/+P/4//b/
9v/2//b/9v/2//b/9v/2//j/9v/2//b/9//4//r/+f/5//j/+v8AAAsAHAA4AFQAaQB0
AHYAagBWAEUAPQBDAFQAZgB4AHoAWgAmAPP/wf+e/5z/rf+7/8j/1P/a/9//4//l/+b/
5//n/+f/5//m/+b/5v/m/+b/5v/m/+b/5v/n/+f/5//n/+j/6f/q/+n/6v/r/+v/7P/t
/+3/7v/v//D/8f/x//L/8//z//T/8//0//T/9f/2//f/+P/4//n/+//8//3/AAACAAQA
BgAFAAgACgAMAA4AEAATABUAFQAYABoAHAAeACAAIgAiACUAJwApACsALAAtAC0ALQAt
AC4ALgAuAC4ALwAvAC4ALgAsACwAKwAqACkAKAAnACQAIgAgAB8AHQAbABgAFgASABAA
DgANAAsACQAHAAYABAACAAAA/v/9//z/+//6//n/+P/3//b/9P/0//T/8v/y//L/8v/x
//H/8f/z//L/8P/w//D/8P/u/+7/7v/u/+7/7v/u/+7/7//v/+//8P/x//L/8//z//T/
9f/1//X/8//y//D/7//s/+r/6f/p/+r/6P/n/+f/5//o/+v/7P/t/+3/7f/t/+3/6//r
/+z/6v/r/+z/7f/w//D/7//t/+r/6f/o/+f/5//n/+f/5//n/+f/5//n/+f/5//n/+b/
5v/m/+b/5v/m/+b/5v/m/+b/5v/m/+b/5v/m/+b/5v/m/+n/6P/m/+X/5f/s//b/BgAh
AD4AVgBkAGMAWABEADQALAAzAEUAVQBgAF4APAAKANr/rP+J/4f/mP+q/7f/w//M/87/
0P/V/9f/2f/Y/9f/1//X/9f/2P/Y/9j/2P/Y/9j/2P/Y/9j/2f/Z/9n/2f/a/9v/3P/d
/97/3//f/+D/4f/h/+L/4//k/+X/5f/m/+f/5//o/+v/7P/s/+3/7v/v//D/8P/z//X/
9v/3//j/+v/8//7///8CAAQABgAKAAwADwARABMAFgAYABoAHAAeACAAIAAiACMAJAAl
ACYAJwAnACcAJwAoACgAKAAmACcAJwAmACYAJAAkACMAIgAhACAAHwAcABoAGAAXABMA
EQAOAAwACAAGAAQAAwABAP///f/8//n/+P/3//b/9f/0//P/8v/x//D/7//u/+7/7v/u
/+z/7P/s/+z/6//r/+z/6v/q/+r/6v/q/+r/6v/q/+r/6v/q/+r/7f/t/+3/7v/v//D/
8f/x//T/9f/1//X/8//y//D/7//q/+j/5//n/+b/5P/j/+P/5f/m/+n/6v/r/+v/6//r
/+v/6f/p/+r/6P/p/+r/6//s/+z/6//p/+b/5f/k/+P/5f/l/+X/5f/l/+X/5f/l/+X/
5f/l/+T/5v/m/+b/5v/k/+T/5P/k/+b/5v/m/+b/5v/m/+b/5v/m/+f/5v/m/+X/4//o
//D//v8VADQATgBeAGUAXABKADgALAArADsASwBWAFgAQAAUAOL/tP+N/4P/kv+i/7H/
wf/K/9D/0v/V/9n/2//a/9n/2f/Z/9n/2P/Y/9j/2P/a/9r/2v/a/9j/2f/Z/9n/2f/a
/9v/3P/d/97/3//f/+D/4f/h/+L/4//k/+X/5f/m/+f/5//o/+n/6v/q/+v/7v/v//D/
8P/x//P/9P/1//b/+P/6//z///8CAAQABgAIAAoADQAPABEAFAAWABgAGgAcAB4AHgAe
AB8AIAAhACIAIwAjACMAIwAkACQAJAAmACcAJwAmACYAJAAkACMAIAAfAB4AHQAaABgA
FgAVABMAEQAOAAwACAAGAAQAAwABAP///f/8//n/+P/3//b/9f/0//P/8v/x//D/7//u
/+7/7v/u/+z/7P/s/+z/6//r/+v/6//q/+r/6v/q/+r/6P/o/+j/6P/q/+r/6v/q/+v/
6//r/+z/7f/u/+//7//w//H/8f/x//H/8P/u/+3/6v/o/+f/5//m/+T/4//j/+X/5v/p
/+r/6//r/+v/6//r/+n/6f/q/+r/6//s/+3/7P/s/+v/6f/o/+f/5v/l/+X/5f/l/+X/
5f/l/+X/5f/n/+f/5//m/+b/5v/m/+b/5v/m/+b/5v/o/+j/6P/o/+j/6v/q/+j/6P/r
/+z/6v/n/+n/7v/4/wgAIQA+AFYAZgBpAGAATgA6ACwALwA/AE0AWgBYAD4AEADg/7D/
jf+J/5r/qv+5/8X/0P/Y/9z/3//h/+P/4v/h/+H/4f/h/+D/4P/g/+D/4P/g/+D/4P/i
/+P/4//j/+P/5P/l/+b/5//o/+n/6f/q/+v/6//s/+v/7P/t/+3/7//x//L/9P/1//b/
9v/3//j/+f/6//r//f///wAAAQACAAQABgAIAAsADgAQABIAEgAUABcAGQAbAB4AIAAi
ACIAJAAmACYAJgAnACgAKQAsAC0ALQAtAC8AMAAwADAAMgAzADMAMgA0ADIAMgAxADAA
LwAuAC0AKAAmACQAIwAhAB8AHAAaABgAFgAUABMAEQAPAA0ADAAJAAgABwAGAAUABAAD
AAIAAQAAAP///v/+//7//v/8//7//v/+//3///////z//P/8//z//P/6//r/+v/6//r/
+v/6//r//f/9//3//v/9//7//////wAAAQABAAEAAQAAAP7//f/6//j/9//3//b/9P/z
//P/8f/y//X/9v/5//n/+f/5//n/9//3//j/+P/5//r/+//9//7//v/9//z/+//6//n/
9//3//f/9//5//n/+f/5//f/9//3//b/9v/2//b/9v/0//T/9P/0//T/9P/0//T/9v/2
//b/9v/2//f/+v/8//v/+//8/wIACAAVACwARgBeAG0AdAByAGgAUgA3ACkAMQBGAGIA
cgBqAEYAEgDd/7X/pv+s/7n/xf/Q/9z/5P/p/+v/6//s/+//7//v/+//7P/s/+z/7P/q
/+r/6v/q/+z/7f/t/+3/7f/u/+//8P/v//D/8f/x//L/8//z//T/9f/2//f/9//4//n/
+f/6//n/+v/6//v//P/9//7//v///wEAAgADAAQABgAIAAoACwAOABAAEgASABQAFwAZ
ABkAHAAeACAAIgAkACYAJgAoACkAKgArACoAKwArACsALQAuAC4ALgAsAC0ALQAsAC4A
LAAsACsAKAAnACYAJQAkACIAIAAfAB0AGwAYABYAFAASABAADwAOAA0ADAAMAAsACgAJ
AAgACQAIAAcABgAFAAQAAwACAAQABAAEAAIAAQAAAP///f/9//3//P/8//z//P/8//z/
/P/8//z//P/8//z//P/7//v/+//8//3//v//////AAABAAEAAQADAAIAAAD///z/+v/5
//n/9//0//L/8f/v//D/8//0//X/9f/1//X/9//1//X/9v/2//f/+P/5//v//P/8//v/
/P/7//r/+f/3//f/9//3//f/9//3//f/9//3//f/9v/2//b/9v/2//b/9v/2//b/9P/0
//T/9P/0//b/9v/2//b/9//4//r//f////7/AAAGAA0AGgAsAEQAXQBsAHAAbgBkAFEA
NwApAC4APgBYAHIAeABeADMAAQDQ/7T/s/+7/8T/0P/Y/9//5f/n/+j/6//r/+v/6//s
/+z/7P/s/+z/7P/s/+z/7P/t/+3/7f/t/+7/7//w/+//8P/x//H/8P/x//H/8v/z//T/
9f/1//b/9//3//j/+f/6//r/+//8//3//v/+//3///8AAAEAAAACAAQABgAFAAgACgAM
AA4AEAATABUAFwAaABwAHgAhACQAJwAoACwALQAuAC8AMAAxADEAMQAvADAAMAAwAC4A
LwAvAC4ALAAqACoAKQAmACUAJAAjACEAIAAfAB8AHwAdABoAGAAWABQAEgARABEADwAN
AAwACwAKAAkACAAJAAgABwAGAAUABAADAAIAAgACAAIAAAAAAAAAAAD////////+//z/
/P/8//z//P/8//z//P/8//z//P/8/////////wAAAQACAAMAAwAEAAUABQAFAAcABgAE
AAMAAgAAAP/////8//r/+f/5//b/9v/4//j/+//7//v/+//9//v/+//8//r/+//8//3/
/v/+//3/+//9//3//f/9//v/+//7//v/+f/5//n/+f/7//v/+//6//z//P/8//z/+v/6
//r/+v/6//r/+v/6//z//P/6//z//P/9//z//v8BAAMAAgAEAAYACwASACIAOgBVAGoA
eAB8AHgAawBXAEUARABOAGIAfACMAHwAUQAhAOz/vv+x/7n/wv/O/9j/3//n/+3/7v/x
//H/8f/x//D/8P/w//D/8P/w//D/8P/y//P/8//z//H/8v/z//T/8//0//X/9f/2//f/
9//4//n/+v/7//v/+v/7//v//P/9//7//v///wAAAQACAAIAAQADAAQABQAGAAgACgAM
AAwADgAPABAAEgAUABcAGQAbAB4AIAAiACUAKAArACwALwAxADMANQA4ADkAOQA5ADsA
PAA8ADwAOgA7ADsAOgA6ADgAOAA3ADYANQA0ADMAMgAwAC4ALQArACkAJgAkACIAIAAe
AB0AHQAbABkAGAAVABQAEwASABEAEAAPAA4ADQAMAAsACgAIAAgACAAGAAYABgAGAAUA
BQAFAAUABAACAAIAAgACAAIAAgACAAIAAgACAAIAAgACAAMAAwADAAQABQAGAAcABwAI
AAkACQAJAAsACgAIAAcABAACAAEAAQAAAP7//f/9//z//P/+//7///////////8BAP//
//8AAP7///8AAAEABAAEAAMAAQABAAEAAQABAP/////////////////////////////+
/wAAAAAAAAAAAAAAAAAAAAAAAAAAAAAAAAAA/v/+/wAA/v///wAAAgADAAEAAAACAAoA
EwAkAD4AXABzAIAAggB4AGYAVQBJAE8AYAByAIQAiABqADgAAwDP/6r/pv+1/8H/zv/a
/+L/5//r/+//8P/x//H/8f/x//D/8P/w//D/8P/w//D/8P/w//H/8f/x//H/8v/z//T/
9f/2//f/9//2//f/9//4//n/+v/7//v//P/9//3//v///wAAAAABAAAAAQACAAIAAwAF
AAYABwAIAAoADAAOAA0AEAASABQAGAAaAB0AHwAhACQAJgAoACwALgAwADAANAA1ADYA
NwA6ADsAOwA7ADsAPAA8ADwAOgA7ADsAOgA8ADoAOgA5ADgANwA2ADUAMgAwAC4ALQAr
ACkAJgAkACIAIAAeAB0AGQAXABUAFAASABAADgAMAAkACAAHAAYABwAGAAUABAACAAIA
AgAAAAAAAAAAAP///////////v/+//3//P/8//z//P/8//z//P/8//z//P/8//z//P/9
//3//f/+////AAABAAEAAgADAAMAAwABAAAA/v/9//r/+P/3//f/+P/2//X/9f/3//j/
+//8//3//f/9//3//f/7//v//P/8//3//v////7//v/9//v/+v/5//j/9//3//f/9//3
//f/9//3//f/9//3//f/9v/2//b/9v/2//b/9v/2//b/9v/2//b/9v/2//j/9v/2//b/
9//4//b/9f/3//7/CgAeAD0AWgBwAHgAdwBqAFYASABGAFMAZwB5AIAAcgBGABIA4v+y
/5f/n/+w/77/y//X/9z/3v/i/+f/6f/r/+r/6f/p/+n/6f/o/+j/6P/o/+r/6v/q/+r/
6P/p/+n/6f/r/+z/7f/u/+//8P/x//H/8v/z//P/9P/1//b/9//3//r/+//7//z//f/+
//7///8AAAEAAgACAAUABwAIAAkACgAMAA4AEAARABQAFgAYABwAHgAhACMAJQAoACoA
LAAwADIANAA0ADQANQA2ADcAOAA5ADkAOQA5ADoAOgA6ADgAOQA5ADgAOgA4ADgANwA0
ADMAMgAxAC4ALAAqACkAJQAjACAAHgAcABoAGAAXABcAFQATABIADwAOAA0ADAAJAAgA
BwAGAAcABgAFAAQABAAEAAQAAgAAAAAAAAD//wEAAQABAAAAAAAAAP7//v/+//7//v/+
//7//v8AAAAAAAAAAAEAAQABAAIAAwAEAAUABQAGAAcABwAHAAcABgAEAAMAAAD+//3/
/f/8//r/+f/5//v//P///wAAAQABAAEAAQABAP////8AAAIAAwAEAAUABgAGAAUAAwAC
AAEAAAD///3//f/9//3////////////////////+//7//v/+//7//v/+//7//v/+//7/
/v/+//7//v/+//7//v///wAAAAD9//v//v8GABQAKwBKAGYAegCBAHwAagBYAEwASQBV
AGcAdAB2AGQAOAAGANj/rf+b/6T/uP/H/9f/5P/q/+z/7//z//X/9v/1//X/9f/1//L/
8v/y//L/9P/0//T/9P/0//X/9f/1//X/9v/3//j/+f/6//v/+//+//////8AAAEAAgAD
AAMABAAFAAUABgAJAAoACgALAAwADQAOAA4ADwARABIAEwAUABYAGAAaAB0AIAAiACQA
JgAoACsALQAxADQANgA4ADoAPAA+AD4AQABBAEIAQwBEAEUARQBFAEUARgBGAEYASABJ
AEkASABKAEgASABHAEYARQBEAEMAQAA+ADwAOwA5ADcANAAyADAALgAsACsAJwAlACMA
IgAhACAAHwAeABsAGgAZABgAFwAWABUAFAASABIAEgAQABAAEAAQAA8ADwAPAA8ADgAQ
AA8ADwAPAA8ADwAPAA8ADwAPABAAEAAQABEAEQATABEAEgATABMAFAAVABYAFwAZABkA
GAAXABYAFAATABIADwAOAA4ADgAMAA0ADQAMAA0ADwAQABEAEQASABIAEgARABEAEQAR
ABIAFAAUABQAFAAUABMAEgARABAADwAOAA0ADAAMAAwADAAMAA4ADgAOAA4ADAAMAAwA
DAAMAAwADAAMAAwADAAMAAwADgAOAA4ADgAQABAAEAAQABAAEAAQABAAHAAmADAAOgBP
AGIAdQCIAH0AdABrAGIAaABsAHAAdABeAEoANgAiAAYA7P/S/7j/xf/S/9//7P/z//j/
/f8CAA==
         </WaveFormData>
      </LeadData>
      <LeadData>
         <LeadByteCountTotal>10000</LeadByteCountTotal>
         <LeadTimeOffset>0</LeadTimeOffset>
         <LeadSampleCountTotal>5000</LeadSampleCountTotal>
         <LeadAmplitudeUnitsPerBit>4.88</LeadAmplitudeUnitsPerBit>
         <LeadAmplitudeUnits>��V</LeadAmplitudeUnits>
         <LeadHighLimit>2147483647</LeadHighLimit>
         <LeadLowLimit>268435456</LeadLowLimit>
         <LeadID>V3</LeadID>
         <LeadOffsetFirstSample>0</LeadOffsetFirstSample>
         <FirstSampleBaseline>0</FirstSampleBaseline>
         <LeadSampleSize>2</LeadSampleSize>
         <LeadOff>FALSE</LeadOff>
         <BaselineSway>FALSE</BaselineSway>
         <ExcessiveACNoise>FALSE</ExcessiveACNoise>
         <MuscleNoise>FALSE</MuscleNoise>
         <LeadDataCRC32>2045946421</LeadDataCRC32>
         <WaveFormData>
9P/0//T/9f/z//L/8f/w/+7/7P/q/+r/6//r/+v/6//p/+n/6P/o/+j/6P/o/+f/5f/l
/+X/5f/m/+b/5v/m/+j/6P/o/+j/6P/o/+j/5v/k/+P/3//d/9//5v/0/woAKgBRAHYA
mACoAKMAmACRAI4AjgCHAHYAXwA+ABAA1/+j/3L/Sf9C/13/d/+O/6X/t//B/8r/0f/U
/9f/1//W/9b/1//Y/9r/2v/b/9z/3P/d/93/3f/e/9//3//f/+D/4P/h/+H/4P/i/+P/
4//l/+X/5f/n/+f/6P/o/+j/6v/q/+v/7P/t/+7/7//v//D/8f/y//P/9v/3//j/+v/7
//3/AAAAAAMABQAHAAkADQAQABIAFAAXABkAGgAcAB4AIAAiACQAJAAlACYAJwAoACkA
KQAqACkAKQApACkAKAAoACgAKQAnACcAJgAmACYAJgAlACQAIwAhACAAHwAeABwAGgAZ
ABcAFQATABEADgAMAAsACgAIAAcABgAEAAMAAgABAAAAAAD///7//v/8//z/+//7//n/
+f/5//j/+P/3//f/9//4//b/9v/2//b/+P/4//j/+P/5//v/+//8////AAABAAIABAAF
AAYABwAIAAkACwAMAAwACwAJAAgABwAGAAMAAQACAAEA////////AAAAAAAAAAABAAEA
AAD+//3//P/7//v//P/8//z/+//7//r/+f/4//b/9P/y//L/8f/x//H/8//z//P/8v/y
//L/8v/y//H/8f/x//H/8f/w//D/8P/y//L/8v/y//L/8v/y//L/8v/y/+//6//p/+n/
7P/2/wgAJABHAGwAkgCsALEApgCbAJgAlACNAIAAawBOACQA8f+//47/X/9K/1v/d/+Q
/6n/vf/J/9T/2//g/+P/5f/k/+T/5f/m/+b/5v/n/+j/6v/r/+v/6//s/+3/7f/t/+7/
7v/v/+//7v/w//H/8f/z//P/8//1//X/9v/2//b/+P/4//n/+v/7//z//f/9/wAAAQAC
AAMABAAFAAYACAAHAAkADAAMABEAEwAVABcAGQAcAB4AIAAlACcAKAAqACwALgAwADIA
MgAzADQANQA0ADUANQA2ADUANQA1ADUANgA2ADYANwA1ADUANAA0ADQANAAzADIAMQAv
AC4ALQAsACoAKAAnACcAJQAjACEAIAAeAB0AHAAcABsAGgAYABUAFAATABIAEgARABAA
EAAOAA4ADQANAA0ADQANAAwADAANAAsADAAMAAwADAAMAAwADAAMAAwADwARABEAEgAV
ABYAFwAYABoAGwAcAB0AHAAdAB8AIAAgAB8AHQAcABkAGAAVABMAEgARAA8ADwARABIA
EgASABIAEwATABIAEAAPAA4ADQANAA4ADgAOAA0ADQAMAAsACgAIAAYABAAEAAMAAwAD
AAMAAwADAAIAAgACAAIAAgABAAEAAQABAAEAAAAAAAAAAAAAAAAAAAAAAP7//v/+//7/
/v/7//X/8//1//r/BgAaADgAXQCEAKQAtgC1AKgAoQCcAJgAkQCCAGkASgAeAOn/uf+K
/1//VP9p/4X/nP+x/8X/0f/Y/+H/5P/n/+f/5v/m/+f/6P/o/+j/6f/q/+r/6//r/+v/
7P/t/+3/7f/s/+z/7f/t/+7/8P/x//H/8f/x//H/8//z//T/9P/0//b/9v/3//j/+f/6
//v/+//8//3//v////7///8AAAIAAwAFAAgACAAJAAsADQAPABEAFAAWABgAHQAfACAA
IgAiACQAJgAoACgAKQAqACsAKgArACsALAArACsAKwArACoAKgAqACsAKwArACoAKgAq
ACoAKQAoACcAJQAkACMAIgAgAB4AHQAdABsAGQAXABQAEgARABAADgANAAwACgAJAAgA
BwAGAAYABQAEAAQAAgACAAEAAQABAAEAAQAAAAAA///+//7//v/+//7//v/+//7//v8B
AAMAAwAEAAUABgAHAAgACgALAAwADQAOAA8AEQASABAADwANAAwACQAIAAUAAwAEAAMA
AQABAAIABAAFAAYABAAFAAUABAAAAP///v/9//7/AAABAAIAAgABAP///f/8//r/+P/2
//b/9f/1//X/9f/1//X/9P/0//T/9P/0//P/8//z//P/8f/w//D/8P/w//D/8P/w//L/
9P/y//D/8v/w/+3/6f/p/+v/8v8AABgAOABdAIQAogCwAKsAoACXAJAAjgCHAHQAWwA4
AAgA0/+h/3D/Tf9M/2f/g/+a/6//wf/N/9b/2//e/+H/4f/i/+L/4//k/+b/5v/n/+j/
6P/p/+n/6f/q/+v/6//r/+z/7P/t/+3/7P/u/+//7//x//H/8f/z//P/9P/0//T/9v/2
//f/+P/5//r/+//7//z//f/+////AAABAAIABAAFAAcACgAKAAsADQAPABEAEwAWABgA
GgAdAB8AIAAiACQAJgAoACoAKAApACoAKwAqACsAKwAsACsAKwArACsALAAsACwALQAr
ACsAKgAqACoAKgApACgAKQAnACYAJQAiACAAHgAdAB0AGwAZABcAFgAUABMAEgAQAA8A
DgAMAAsACgAJAAgACAAHAAYABgAGAAYABQAFAAMAAwADAAIABAAEAAQABAAEAAQABAAE
AAUABwAHAAgACwAMAA0ADgAOAA8AEAARABIAEwAVABYAFgAVABMAEgARABAADQALAAoA
CQAHAAcABwAIAAgACAAIAAkACQAIAAYABQAEAAMAAwAEAAQABAAFAAUABAADAAAA/v/8
//r/+v/5//n/+f/7//v/+//6//r/+v/6//r/+f/5//n/+f/3//b/9v/2//j/+P/4//j/
+P/4//b/9v/2//T/8//v/+3/6//w//r/DAAmAEcAbgCSAKwAsQCoAJ0AlgCSAI8AggBr
AE4AJgDz/7//jv9j/07/Xf95/5T/rf/B/8//2P/d/+L/5//p/+j/6P/p/+r/7P/s/+3/
7v/u/+//7//v//D/8f/x//H/8v/y//P/8//y//T/9f/1//X/9f/1//f/9//4//j/+P/4
//j/+f/6//v//P/9//3//v///wAAAQACAAMABAAGAAkACwAOAA4AEQATABUAFwAZABwA
HgAgACEAIwAkACYAKAAqACwALgAuAC8AMAAxADAAMQAxADIAMQAxADEAMQAyADIAMgAz
ADEAMQAwADAAMAAwAC8ALgAvAC0ALAArACgAJgAkACMAIQAfAB0AGwAcABoAGQAYABQA
EwASABAADwAOAA0ADAAMAAsACgAKAAoACgAJAAkACQAHAAkACAAIAAgACAAIAAgACAAI
AAgACQALAAsADAANAA4ADwAQABIAEwAUABUAFgAXABkAGgAaABkAFwAWABUAFAARAA8A
DgANAAsACwALAAwADAAMAAwADQANAAwACgAJAAgABwAHAAgACAAIAAcABwAGAAUAAgAA
AP7//P/8//v/+//7//v/+//7//r/+v/6//r/+v/5//n/+f/5//n/+P/4//j/+v/6//r/
+v/6//z/+v/6//r/+P/3//P/7//x//b/AAAUADIAVQB8AJ4AtACzAKgAnwCaAJgAkwCC
AGkASAAcAOn/t/+I/1//Uv9n/4X/nv+z/8f/0f/a/+P/5v/p/+n/6v/q/+v/7P/u/+7/
7//w/+7/7//v/+//8v/z//P/8//y//L/8//z//T/9v/3//f/9//3//f/+f/5//r/+v/6
//z//P/9//7///8AAAEAAQACAAMABAAFAAgACQAKAAwADQAPABIAEgATABUAFwAZAB0A
IAAiACQAJwApACoALAAsAC4AMAAyADQANQA2ADcANgA3ADcAOAA7ADsAOwA7ADoAOgA6
ADsAOQA5ADgAOAA4ADgANwA2ADUAMwAyADEALwAuAC0ALQAtACsAKQAnACQAIgAhACAA
HgAdABwAGgAbABoAGQAYABgAFwAWABYAFAAUABMAEwATABMAEwAUABIAEgASABIAEgAS
ABIAEgATABUAFQAWABcAGAAZABoAHAAdAB4AHwAiACMAJQAmACYAJQAjACIAIQAgAB0A
GwAaABkAFwAXABcAGAAYABgAGAAZABkAGAAYABcAFgAVABUAFgAWABYAGQAZABgAFwAW
ABQAEgAQAA4ADQANAA0ADwAPAA8ADgAOAA4ADgAOAA0ADQANAA0ADQAMAAwADAAOAA4A
DgAOAA4ADgAOAA4ADgAMAAsABwAFAAUADAAWACYAPABdAIIApgDCAM8AzgDFALgArACn
AJwAjwB+AGIAMwD9/8j/l/92/3n/kf+q/7//0//l/+7/9f/8/////f/+//7///8AAAIA
AgADAAQAAgADAAMAAwAEAAUABQAFAAgACAAJAAkACAAKAAsACwANAA0ADQAPAA8AEAAQ
ABAAEgASABMAFAATABQAFQAVABcAGQAbAB0AHAAdAB4AIAAhACMAJgAmACkAKwAtAC8A
MgA2ADkAPABBAEMARABGAEYASABKAEwATABNAE4ATwBQAFEAUQBSAFUAVQBVAFUAVABU
AFQAVQBTAFMAUgBSAE4ATgBNAEwASQBHAEYARQBEAEIAQAA/ADsAOQA3ADUANwA2ADYA
NgA0ADMAMgAwAC8ALgAtACwAKgApACgAKAAnACYAJAAjAB8AHQAcABoAGgAaABoAGgAa
ABoAGgAZABsAGwAcABsAHAAdAB4AHgAfACAAIQAgACEAIwAkACQAIwAhACAAHQAcABkA
FwAVABMAEAAPAAwADAALAAoADAANAA0ADAAKAAkACAAHAAUABgAGAAYACAAJAAkACQAI
AAYABAACAAEA///+//3//f/9//3//P/6//r/+v/6//n/+f/5//n/9//2//b/9v/2//b/
9v/2//b/9P/0//T/9P/y//H/8f/x/+3/7v/w//j/BgAZADgAXgCCAKMAuAC7ALgArgCj
AJwAlwCOAIIAdQBZACgA8/+2/3v/W/9k/3n/jf+b/6r/t/++/8P/xf/G/8b/x//I/8X/
xP/E/8T/xP/F/8X/xf/E/8X/xf/F/8T/xP/F/8X/xv/I/8n/yf/J/8n/yf/L/8v/zP/M
/8z/zv/O/8//0P/P/9D/0f/R/9L/0//U/9X/1P/V/9b/2P/X/9n/3P/c/9//4f/j/+X/
6f/s/+7/8P/1//f/+P/6//7/AAACAAQABgAHAAgACQAKAAsACwAMAAsACwALAAsACAAI
AAgACQAIAAcABQAEAAIAAgABAAAA///9//z/+//6//j/9v/1//P/8f/v/+3/7P/q/+n/
6P/m/+X/5P/i/+H/4P/f/97/3v/d/9z/3P/c/9z/2//b/9n/1//X/9b/2P/W/9b/1v/W
/9b/1v/W/9b/1f/X/9f/2P/Z/9r/2//c/+D/4f/i/+P/5P/l/+f/6P/o/+f/5f/k/+X/
5P/h/9//3P/b/9n/2f/Y/9j/1//W/9X/1f/U/9L/0f/R/9H/0f/P/9D/0P/Q/9P/0//S
/9H/0//S/9H/0P/P/83/zP/L/8n/yf/J/8j/yP/I/8j/yP/F/8X/xf/F/8X/xP/E/8T/
xP/E/8T/xP/C/8D/wv/C/8D/wP/B/7//vf+7/7j/uv++/8r/3f/4/xwAQABlAH4AiQCE
AH4AeQB0AHEAagBeAFMAOQAIAM//lP9T/yv/Lv9F/1v/b/9+/4n/lP+d/6H/pP+k/6X/
pv+m/6b/p/+o/6j/qf+p/6n/qP+p/6n/qf+q/6r/q/+r/6z/rv+v/6//r/+v/6//sf+x
/7L/sv+y/7T/tP+1/7b/t/+4/7n/uf+6/7v/vP+9/7z/vf++/8D/v//B/8T/xP/H/8n/
y//N/8//0v/U/9b/2v/d/9//4v/k/+b/6P/q/+3/7//x//P/9P/1//X/9v/3//f/9//3
//T/9P/0//X/8//z//L/8v/w//D/7//u/+3/6//q/+n/6P/m/+T/4//h/9//3f/b/9z/
2v/Z/9j/1v/V/9T/0v/P/87/zf/M/8z/y//K/8r/yf/I/8b/xf/F/8X/xf/E/8L/wv/C
/8L/wv/C/8D/wP/A/8D/v//B/8H/wv/D/8T/xf/G/8j/yf/K/8v/zP/N/8//0P/S/9H/
z//O/8//zv/L/8n/xv/F/8P/w//B/8L/wv/C/8L/w//D/8L/wP+//77/vf+7/7z/vP+8
/7//v/++/73/vv+8/7r/uP+2/7X/tf+1/7P/s/+z/7L/tP+0/7T/tP+z/7P/s/+z/7P/
sv+y/7L/sP+w/7D/sP+w/7D/sP+u/67/rv+v/63/qf+l/6T/qP+y/8T/3f8CACoAUABp
AHQAbwBoAGIAYQBgAFkASgA6ABsA5/+s/3X/PP8V/xn/Nv9N/2P/df+A/4n/kP+X/5v/
nP+c/53/nv+e/57/n/+g/6D/of+h/6H/ov+j/6P/o/+k/6T/pf+l/6T/pv+n/6f/p/+n
/6f/qf+p/6r/qv+q/6z/rP+t/67/r/+w/7H/sf+w/7H/sv+z/7b/t/+4/7r/uf+7/77/
vv/B/8P/xf/H/8n/zP/O/9D/1f/X/9j/2v/e/+D/4v/k/+b/5//o/+n/6P/p/+n/6v/r
/+v/6//r/+r/6v/q/+v/6f/p/+j/6P/m/+b/5f/k/+X/4//i/+H/3v/c/9r/2f/X/9X/
0//R/9D/zv/N/8z/yP/H/8b/xP/D/8L/wf/A/77/vf+8/7z/uv+6/7n/uf+3/7f/t/+2
/7j/t/+3/7j/tv+2/7b/tv+0/7T/tP+0/7X/t/+3/7j/uf+6/7v/vP/A/8H/wv/D/8L/
w//F/8b/xv/F/8P/wv+//77/u/+5/7r/uf+3/7f/t/+4/7j/uP+4/7n/uf+4/7j/t/+2
/7X/tf+2/7b/tv+3/7f/tv+1/7L/sP+u/6z/rP+r/6v/q/+r/6v/q/+q/6z/rP+s/6z/
q/+r/6v/q/+r/6r/qv+q/6r/qv+q/6r/rP+s/6z/qv+q/6r/p/+h/6H/o/+s/7z/1P/2
/x0ARABiAG4AZwBcAFkAWABYAFEAQAArAAgA0v+Z/2f/Mv8L/wz/K/9H/1z/cf9//4f/
jv+V/5r/m/+d/5z/nP+d/57/nv+e/5//oP+g/6H/of+h/6T/pf+l/6X/pv+m/6f/p/+m
/6j/qf+p/6v/q/+r/63/rf+u/67/rv+w/7D/sf+y/7P/tP+1/7X/tv+3/7j/uf+8/73/
vv/A/8H/w//G/8b/yf/L/83/z//R/9T/1v/Y/93/3//g/+L/5v/o/+r/7P/s/+3/7v/v
/+//7//u/+7/7f/t/+3/7f/u/+7/7v/v/+3/7f/s/+z/7P/s/+v/6v/p/+f/5v/l/+L/
4P/e/93/2//Z/9f/1f/U/9L/0f/Q/8z/y//K/8j/x//G/8X/xP/C/8H/wP/A/77/vv+9
/73/vf+9/73/vP+8/77/vP+8/7z/vP+6/7r/uv+6/73/v/+//8D/w//E/8X/xv/I/8n/
yv/L/87/z//R/9L/0v/R/8//zv/L/8r/x//F/8b/xf/D/8P/w//E/8T/xP/E/8X/xf/E
/8T/w//C/8H/v//A/8D/wP/B/8H/wP+//7z/uv+4/7b/uP+3/7f/t/+3/7f/t/+2/7b/
tv+2/7b/t/+3/7f/t/+1/7T/tP+0/7b/tv+2/7b/tv+2/7b/tP+0/7T/sf+t/6v/rf+y
/8D/1P/y/xcAPABeAHAAbwBkAF0AXABaAFUARgAvABAA4P+n/3f/Rv8Z/xD/Kf9H/17/
df+F/5H/mv+f/6T/p/+n/6b/pv+n/6j/qv+q/6v/rP+s/63/rf+t/67/r/+v/6//sv+y
/7P/s/+y/7T/tf+1/7f/t/+3/7n/uf+6/7r/uv++/77/v//A/7//wP/B/8H/xP/F/8b/
x//K/8v/zP/O/83/z//S/9L/1f/X/9n/2//d/+D/4v/k/+f/6f/q/+z/7v/w//L/9P/0
//X/9v/3//b/9//3//j/+f/5//n/+f/6//r/+v/7//v/+//6//r/+v/6//n/+P/3//X/
9P/z//D/7v/s/+v/6f/n/+X/4//g/97/3f/c/9r/2f/Y/9b/1f/U/9P/0v/Q/8//zv/O
/8z/zP/L/8v/yf/J/8n/yP/I/8n/yf/I/8j/yP/I/8j/yP/I/8j/yP/J/8v/y//M/83/
zv/P/9D/0v/T/9T/1f/W/9f/2f/a/9j/1//V/9T/0//S/8//zf/M/8v/yf/J/8n/yv/K
/8r/zP/N/83/zP/K/8n/yP/H/8f/yP/I/8j/yf/J/8j/x//G/8T/wv/A/8D/v/+//7//
v/+//7//vv++/77/vv++/7//v/+//7//v/++/77/vv/A/8D/wP/A/8L/wP/A/8D/wP/A
/73/uf+3/7n/wP/O/+b/BAApAFAAcAB8AHcAbgBnAGQAYABVAEIAKwAKANr/pf93/0j/
I/8i/z3/Wf9u/4X/lf+f/6j/r/+y/7X/s/+0/7T/tf+2/7b/tv+3/7j/uP+5/7n/uf+6
/7v/u/+7/77/vv+//7//wP/C/8P/w//D/8P/w//F/8f/yP/I/8j/yv/K/8v/zP/N/87/
z//P/9D/0f/S/9P/1v/X/9j/2v/Z/9v/3v/e/+P/5f/n/+n/6f/s/+7/8P/z//X/9v/4
//r//P/+/wAAAAABAAIAAwAGAAcABwAIAAkACQAJAAkACQAKAAsADQANAA0ADAAMAAwA
DAALAAoABwAFAAQAAwACAAAA/v/9//v/+f/3//X/8v/w/+//7v/s/+v/6v/o/+f/5v/l
/+T/5P/j/+L/4v/i/+L/4f/h/+P/4//j/+L/4v/h/+D/4P/g/+D/4P/g/+D/4P/g/9//
4f/h/+L/5f/m/+f/6P/o/+n/6v/r/+7/7//x//L/8v/x/+//7v/t/+z/6f/n/+j/5//l
/+X/4//k/+T/5P/k/+X/5f/k/+T/4//i/+H/4f/i/+L/4v/k/+X/5f/l/+L/4P/e/9z/
3P/b/9v/2//d/93/3f/c/9r/2v/a/9r/2//b/9v/2//Z/9j/2P/Y/9r/2v/a/9r/2v/a
/9r/2v/a/9r/2f/X/9X/0//W/97/6v/+/xsAQgBoAIgAnQCiAJ0AkgCEAHsAcgBnAFwA
SgAnAPf/wv+H/1r/Uf9n/4T/k/+d/63/vP/F/87/0f/R/9D/0P/R/9L/0f/Q/9D/0P/Q
/9H/0f/R/9L/0//T/9P/1v/W/9f/1//W/9j/2f/Z/9v/2//b/93/3f/e/97/3v/e/97/
3//g/+D/4P/g/9//4P/h/+L/4//m/+f/6P/q/+n/6//u/+7/8f/z//X/9//5//z//v8A
AAUABwAIAAoADgAQABIAFAAUABUAFgAXABgAGQAZABoAHQAdAB0AHQAcABwAHAAdABsA
GwAaABoAGAAYABcAFgATABEAEAAPAAwACgAIAAcABwAFAAMAAQACAAAA///+//z/+//6
//j/+f/4//f/9v/2//X/9P/0//T/9P/z//P/8f/x//H/8P/w/+//8P/w//D/8P/w//D/
8P/w//D/7//x//H/8v/x//L/8//0//j/+f/6//v//P/9////AAABAAEAAAAAAP///v/7
//n/9v/1//P/8//x//L/8v/y//L/8//z//L/8v/x//D/7//x//L/8v/y//X/9f/0//P/
8v/w/+7/7P/q/+n/6f/p/+n/6f/p/+j/6P/o/+j/6P/p/+n/6f/p/+n/6P/o/+j/5//m
/+X/5P/o/+j/6P/o/+j/6P/n/+f/5//l/+b/6P/w//7/EwAyAFYAegCbALAAtQC0AKoA
nwCaAJcAjgCGAH8AZQA2AP3/vv+D/2P/av+B/5P/pf+4/8X/zP/T/9n/3P/c/93/3v/e
/97/3//g/97/3//f/9//4v/j/+P/4//k/+T/5f/l/+b/6P/p/+n/6f/p/+n/6//r/+z/
7P/s/+z/7P/t/+7/7//w//H/8f/y//P/9P/1//b/9//4//r/+//9/wAAAAADAAUABwAJ
AA0AEAASABQAGAAbAB0AIAAjACYAKQAsAC4ALwAwADEAMAAxADEAMgAxADEAMQAxAC4A
LgAuAC8ALAArACkAKAAkACQAIwAiACMAIQAgAB8AHgAcABoAGQAXABUAEwARABAADgAN
AAwADAALAAoACAAHAAYABQAEAAQAAwACAAIAAAAAAP/////9//3//f/8//r/+//6//r/
+v/6//r/+v/6//r/+v/5//v/+//8//3//v///wAABAAFAAYABwAIAAkACwAMAA8ADwAO
AA4ADQAMAAkABwAEAAMAAQABAP//AAAAAAAA/v///////v/+//3//P/7//r/+v/5//j/
+v/7//v/+//8//r/+P/2//T/8//z//P/8f/x//H/8P/y//L/8v/y//H/8f/x//H/7//u
/+7/7v/u/+7/7v/u//D/8P/u//D/8P/u/+3/7f/t/+v/5v/o/+z/9P8DABwAQABmAI0A
rAC/AMIAvgC3ALIArwCqAKAAlwCFAFwAIQDk/6P/bf9i/3X/i/+d/67/vf/I/9H/1//Z
/9r/3P/e/97/3v/f/+D/3v/f/9//3//i/+P/4//j/+L/4v/j/+P/4v/k/+X/5f/l/+X/
5f/n/+f/6P/o/+j/6P/o/+n/6v/r/+z/7f/t/+7/7//w//H/8v/z//T/9v/1//f/+v/6
//v//f///wEABQAIAAoADAARABMAFAAWABsAHgAhACQAJgAnACgAKQArAC0ALgAwAC8A
LwAvAC8ALAAsACwALQArACsAKgAqACoAKgApACgAJQAjACIAIQAgAB4AHAAbABsAGQAX
ABUAEgAQAA8ADgAKAAkACAAGAAUABAADAAIAAAD///7//v/8//z/+//7//n/+f/5//j/
+P/5//n/9//2//T/9P/0//T/9v/2//b/9v/1//f/9//4//n/+v/7//z/AAABAAIAAwAE
AAUABwAIAAgABwAFAAQABQAEAAEA///8//v/+f/5//f/+P/4//j/9v/3//f/9v/2//X/
9P/z//H/8v/y//L/9f/1//T/8//0//L/8P/u/+z/6//r/+v/6//r/+v/6v/q/+r/6v/q
/+v/6//r/+v/6f/o/+j/6P/q/+r/6v/q/+r/6P/q/+r/6P/o/+f/5f/j/9//3v/g/+r/
/P8XADoAZACKAKkAtgCxAKwAqgCnAKYAnwCSAIIAZwA1APj/vf+A/1P/Vf9u/4P/l/+p
/7b/v//G/83/z//S/9L/0//U/9T/1P/V/9b/1v/X/9f/1//W/9f/1//X/9r/2v/b/9v/
2v/c/93/3f/d/93/3f/f/9//4P/g/+D/4v/i/+P/5P/j/+T/5f/l/+b/5//o/+n/6v/r
/+z/7v/v//H/9P/0//X/9//5//v//f8AAAIABAAJAAsADAAOABIAFAAWABgAGgAbABwA
HQAgACEAIQAiACEAIQAhACEAIAAgACAAIQAfAB8AHgAeABwAHAAbABoAGQAXABYAFQAS
ABAADgANAAsACQAHAAUAAgAAAP///v/8//v/+v/4//X/9P/z//L/8P/v/+7/7v/u/+7/
7f/t/+z/6//q/+j/6P/n/+f/5//n/+f/5v/m/+b/5v/m/+b/5v/m/+b/5//p/+n/6v/r
/+z/7f/u//D/8f/y//P/9P/1//f/+P/2//X/8//y/+//7v/r/+n/6v/p/+f/5//n/+j/
6P/o/+j/6f/p/+j/5v/l/+T/4//l/+b/5v/m/+b/5f/j/+H/4P/e/9z/2v/a/9n/2f/Z
/9n/2f/Z/9j/2v/a/9r/2v/Z/9n/2f/Z/9n/2P/Y/9j/2P/Y/9j/2P/Y/9j/2P/Y/9j/
1v/R/83/zf/R/9z/8P8KADAAWQB+AJgAngCVAI4AjQCOAI4AhwB4AF8ANAD4/7//i/9U
/zf/RP9h/3f/jv+h/6v/s/+6/8H/xP/H/8f/xv/G/8f/yP/I/8j/yf/K/8r/y//L/8v/
zP/N/83/zf/M/8z/zf/N/87/0P/R/9H/0f/R/9H/0//V/9b/1v/W/9j/2P/Z/9r/2//c
/93/3f/e/9//4P/h/+L/4//k/+b/6f/r/+7/7v/v//H/8//1//n//P/+/wAAAwAFAAYA
CAAMAA4AEAASABQAFQAWABcAFwAXABYAFgAVABUAFQAVABQAFAAUABUAFQAVABQAFAAU
ABQAEwASAA8ADQAMAAsACAAGAAQAAwABAP///f/7//r/+P/3//b/9P/z//L/8P/t/+z/
6//q/+r/6f/o/+j/5v/m/+X/5f/j/+P/4//i/+L/4f/h/+H/4f/g/+D/4P/g/+D/4P/g
/+D/4P/h/+P/4//k/+X/5v/n/+j/7P/t/+7/7//u/+//8f/y//L/8f/v/+7/7f/s/+n/
5//o/+f/5f/l/+f/6P/o/+j/5v/n/+f/5v/k/+P/4v/h/+P/5P/k/+T/5f/l/+T/4//i
/+D/3v/c/9r/2f/Z/9n/2f/Z/9n/2P/Y/9j/2P/Y/9f/1//X/9f/2f/Y/9j/2P/Y/9j/
2P/Y/9j/2P/W/9b/1v/W/9P/z//N/83/0v/c/+7/DAAxAFgAfACSAJMAiACBAIAAgAB9
AHAAWQA+ABAA1/+h/3L/Q/8u/0H/X/94/4//o/+v/7b/vf/A/8X/xf/G/8b/x//I/8j/
yP/J/8r/yv/L/8v/y//M/83/zf/N/8z/zP/N/83/zv/Q/9H/0f/T/9P/0//V/9X/1v/W
/9b/2P/Y/9n/2v/b/9z/3f/d/97/3//g/+H/5P/l/+b/6P/n/+n/7P/s/+//8f/z//X/
9//6//z//v8DAAUABgAIAAoADAAOABAAEAARABIAEwASABMAEwAUABUAFQAVABUAFgAW
ABYAFwAXABcAFgAWABQAFAATABIAEwARABAADwAMAAoACAAHAAUAAwABAP///v/8//v/
+v/2//X/9P/y//H/8P/v/+7/6v/p/+j/6P/o/+j/5//n/+X/5f/l/+T/5P/j/+P/4//j
/+P/4v/i/+H/4f/h/+H/4f/j/+X/5v/m/+b/5v/n/+r/6//s/+3/8P/x//H/8f/y//P/
9P/z//L/8P/w/+7/7P/s/+v/6v/m/+b/5v/m/+f/6P/o/+b/5v/l/+T/5P/j/+L/4f/g
/+H/4v/i/+L/4v/i/9//3v/d/9z/2//a/9n/2P/Y/9j/2P/Y/9b/1v/W/9b/1v/W/9b/
1v/W/9b/1v/W/9b/1v/W/9b/1v/W/9b/1v/U/9T/1P/U/9H/0P/P/87/3v/s//r/CAAm
AEQAYgCAAH0AfAB7AHoAbwBkAFkATgAlAPz/0/+q/4//dv9d/0T/Wf9u/4P/mP+i/6z/
tv/A/w==
         </WaveFormData>
      </LeadData>
      <LeadData>
         <LeadByteCountTotal>10000</LeadByteCountTotal>
         <LeadTimeOffset>0</LeadTimeOffset>
         <LeadSampleCountTotal>5000</LeadSampleCountTotal>
         <LeadAmplitudeUnitsPerBit>4.88</LeadAmplitudeUnitsPerBit>
         <LeadAmplitudeUnits>��V</LeadAmplitudeUnits>
         <LeadHighLimit>2147483647</LeadHighLimit>
         <LeadLowLimit>268435456</LeadLowLimit>
         <LeadID>V4</LeadID>
         <LeadOffsetFirstSample>0</LeadOffsetFirstSample>
         <FirstSampleBaseline>0</FirstSampleBaseline>
         <LeadSampleSize>2</LeadSampleSize>
         <LeadOff>FALSE</LeadOff>
         <BaselineSway>FALSE</BaselineSway>
         <ExcessiveACNoise>FALSE</ExcessiveACNoise>
         <MuscleNoise>FALSE</MuscleNoise>
         <LeadDataCRC32>2071660362</LeadDataCRC32>
         <WaveFormData>
/f/9//3//f/7//r/9//3//L/8P/u/+z/7f/t/+z/7P/q/+r/6v/q/+z/6v/q/+r/6v/p
/+n/6f/p/+n/6f/p/+r/6v/q/+r/6v/o/+j/5v/g/9f/zv/I/8j/zv/b//L/DQAwAFkA
hgCuAMsA5QADAR4BKgEiAQMBzgCPAE0AEwDl/7n/kf+D/5X/p/+1/8P/yv/P/9T/1//Z
/9n/2v/Z/9n/2f/Z/9v/2//b/9v/2//c/9z/3P/c/9z/3f/d/93/3v/e/97/3v/f/9//
3//e/9//3//f/9//3//f/+D/4P/g/+H/4f/k/+T/5f/l/+T/5f/m/+b/6P/p/+r/6v/t
/+7/7//w//L/8//1//f/+f/7//3///8BAAQABwAJAAoADgAPABEAFQAXABgAGQAYABoA
HAAdABwAHQAdAB0AHgAeAB4AHgAgACAAIQAhAB8AHwAfAB8AHQAcABsAGgAXABYAFQAT
AA8ADQALAAkABwAFAAMAAQD//////f/7//v/+//6//n/9v/1//T/8//1//T/8//z//P/
8//z//L/8P/y//L/8v/w//D/8P/w//D/8P/w//D/8P/y//P/9P/1//j/+v/7//z//P/9
//7///8AAAEAAgACAAMAAwADAAMAAwACAAEAAAABAAEAAQABAAEAAQABAAIAAgACAAIA
AQD+//3/+//6//v/+//7//v/+f/3//b/8//z//D/7v/s/+z/6//r/+r/6v/q/+r/6v/q
/+r/6P/o/+j/6P/n/+f/5//n/+f/5//p/+j/6P/o/+j/6P/o/+j/5v/k/93/0v/K/8b/
yv/V/+b///8eAEMAbgCaALkA0QDtAAoBHAEcAQMB1ACXAFcAGQDp/8H/mf+B/4n/n/+t
/7v/xv/N/9L/1f/Z/9v/3P/b/9v/2//b/9v/2//b/9v/3f/e/97/3v/e/97/3//f/93/
3v/e/97/3v/f/9//3//g/+H/4f/h/+P/4//j/+T/5P/k/+X/5f/m/+b/5//n/+j/6f/q
/+r/7P/t/+7/7v/v//D/8f/y//T/9f/3//n/+//9////AQADAAYACQALAAwAEAARABMA
FQAXABgAGQAYABoAHAAdABwAHQAdAB0AHgAeAB4AHgAgACAAIQAhACMAIwAjACMAHwAe
AB0AHAAbABoAGQAXABMAEQAPAA0ACwAJAAcABQAEAAUABAADAAEAAQAAAP///v/9//z/
+//7//r/+f/5//f/9//3//b/9v/4//j/+P/2//b/9v/2//j/+P/4//j/+v/7//z//f8A
AAIAAwAEAAQABQAGAAcACAAJAAoACgAJAAkACQAJAAcABgAFAAQAAwADAAMAAwAFAAUA
BQAGAAYABgAGAAUAAgABAP///v/9//3//f/9//v/+f/4//X/9f/y//D/7v/s/+v/6//q
/+r/6v/q/+r/6v/q/+j/6P/o/+j/5//n/+f/5//n/+f/5//m/+b/5v/m/+b/6P/m/+T/
4P/X/87/xv/G/8z/1//s/wcAKABRAH4ApADBANkA9wAQAR4BGAH3AMIAhQBFAAsA3/+5
/5H/gf+R/6X/s/+//8r/z//U/9n/2//b/9r/2f/Z/9n/2f/b/9v/2//b/93/3v/e/97/
3v/e/9//3//f/+D/4P/g/+D/4f/h/+H/4v/j/+P/4//l/+X/5f/m/+b/5v/n/+f/6P/o
/+n/6f/q/+v/7P/s/+7/7//w//D/8f/y//P/9P/2//f/+f/7//v//f///wEAAwAGAAkA
CwANABAAEAARABMAFQAWABcAFgAYABoAGwAaABsAGwAbAB0AHgAfACAAIAAgACEAIQAh
ACEAIQAhAB8AHgAdABwAGwAaABkAFwATABEADwANAAsACQAHAAUABQAFAAMAAQD/////
/v/9//z/+//6//n/+//6//n/+f/5//n/+f/4//j/+P/4//j/+P/4//j/+v/6//r/+v/8
//3//v///wAAAgADAAQABAAFAAYABwAIAAkACgAKAAsACwALAAsACQAIAAcABgAHAAcA
BwAHAAkACQAJAAoACAAIAAgABwAEAAMAAQAAAAEAAQABAAEA///9//z/+f/5//b/9P/y
//D/7//v/+7/8P/w//D/8P/u/+7/7P/s/+7/7v/t/+3/7f/t/+3/7f/t/+z/7P/s/+z/
7P/s/+z/6v/i/9n/0P/M/8z/0v/h//r/FwA6AGMAkAC2ANEA6wAHARwBKAEaAfEAuAB7
ADkAAwDZ/6//if+F/5v/rf+7/8X/0P/V/9r/3//f/+H/4v/h/+H/4f/h/+H/4f/h/+H/
4f/i/+L/4v/k/+T/5f/l/+X/5v/m/+b/5v/n/+f/5//o/+n/6f/p/+n/6f/p/+r/6v/q
/+v/6//s/+z/7f/t/+7/7//w//D/8P/x//L/8v/1//b/9//4//j/+f/7//3///8BAAMA
BQAHAAoADQAPABAAFAAVABcAFwAZABoAGwAaABwAHgAfAB4AHwAfAB8AIQAiACMAJAAk
ACQAJQAlACMAIwAjACMAIwAiACEAIAAbABoAGQAXABUAEwARAA8ADQALAAkABwAFAAUA
AwABAP/////+//3//v/9//z/+//7//r/+f/5//n/9//3//j/+P/4//j/+P/4//j/+P/4
//r/+//8//3/AAACAAMABAAEAAUABgAHAAgACQAKAAoACQAJAAkACQAJAAgABwAGAAUA
BQAFAAUABQAFAAUABgAIAAgACAAHAAYABQADAAIAAQABAAEAAQD///3//P/5//f/9P/y
//D/8P/v/+//7v/u/+7/7v/u/+7/7v/s/+z/7P/s/+v/6//r/+v/6//r/+v/6v/q/+r/
6v/q/+r/6P/o/+T/3f/S/8z/yv/M/9X/6P8BACAARQBwAJoAuQDRAOsABgEYARoBAQHO
AJEAUwAXAOf/wf+X/4H/i/+h/6//vf/I/8//0v/X/9v/3f/e/93/3f/d/93/3f/d/93/
3f/d/97/3v/e/97/3v/f/9//3//g/+D/4P/e/9//3//f/+D/4f/h/+H/4f/h/+H/4v/k
/+T/5f/l/+T/5P/l/+X/5v/n/+j/6P/o/+n/6v/q/+3/7v/v//D/8v/z//X/9//5//v/
/f//////AgAFAAcACAAMAA0ADwARABMAFAAVABQAFgAYABkAGAAZABkAGQAcABwAHAAc
AB4AHgAfAB8AHwAfAB8AHwAdABwAGwAaABcAFgAVABMAEQAPAA0ACwAJAAcABQADAAEA
AQD///3/+//7//r/+f/6//n/+P/3//f/9v/1//X/9f/1//X/9P/y//L/8v/y//T/9P/0
//T/9P/1//b/9//4//r/+//8//z//f/+////AgADAAQABAADAAMAAwADAAMAAgABAAAA
//////////8BAAEAAQACAAAAAAAAAP///v/9//v/+v/5//n/+f/5//f/9f/0//H/8f/u
/+z/6v/q/+n/6f/o/+j/6P/o/+j/5v/m/+T/5P/k/+T/4//j/+P/4//j/+P/5f/k/+T/
5P/k/+T/5P/i/+D/3P/V/8r/xP/C/8b/0f/m/wEAIABHAHAAmAC1AM0A6QACARIBCgHr
ALgAewA7AAEA1f+v/4n/ef+H/53/q/+5/8L/x//M/9H/0//T/9L/0//T/9P/0//V/9X/
1f/V/9P/1P/U/9T/1P/U/9X/1f/X/9j/2P/Y/9b/1//X/9f/2P/Z/9n/2f/Z/9n/2f/a
/9r/2v/b/9v/3P/c/93/3f/e/9//4P/g/+D/4f/i/+L/5f/m/+f/6P/o/+n/6//t/+//
8f/z//X/9f/4//v//f/+/wIAAwAFAAcACQAKAAsADAAOABAAEQASABMAEwATABYAFgAW
ABYAGAAYABkAGQAXABcAFwAXABUAFAATABIADwAOAA0ACwAJAAcABQADAAEA///9//v/
+f/5//f/9f/1//X/9P/z//L/8f/w/+//7//u/+3/7f/t/+3/7f/s/+r/6v/q/+r/6v/q
/+r/6v/q/+v/7P/t/+7/8P/x//L/9P/1//b/9//4//n/+v/6//n/+f/5//n/+f/4//f/
9v/1//X/9f/1//f/9//3//j/+P/4//j/9//2//X/8//y//P/8//z//P/8f/v/+7/6//r
/+j/5v/k/+L/4f/h/+D/4P/g/+D/4P/e/97/3P/c/9z/3P/b/9v/2//b/9v/2//d/9z/
3P/c/9z/3P/c/9r/2P/U/83/wv+6/7j/uv/D/9b/7f8OADUAYACQALcA1QDxABABJAEq
ARcB6gCvAHMAOQADANX/p/+F/4X/m/+p/7P/vv/F/8j/zf/R/9H/0P/P/8//z//P/8//
z//P/8//0f/S/9L/0v/S/9L/0//T/9P/1P/U/9T/1P/V/9X/1f/W/9f/1//X/9f/1//X
/9j/2P/Y/9n/2f/a/9r/2//b/97/3//g/+D/4f/h/+H/4P/i/+T/5v/o/+j/6f/r/+3/
8f/z//X/9//7//7/AQADAAYACgALAA0AEQATABQAFQAWABgAGgAbABwAHQAdAB0AHwAg
ACEAIgAkACQAJQAlACMAIwAjACMAIQAgAB8AHgAaABgAFgATAA8ADQALAAkACQAHAAUA
AwABAAEA///9//3//f/8//v/+P/3//b/9f/3//b/9f/1//X/9f/0//T/9P/0//T/9P/0
//T/9P/0//X/9v/3//j/+v/7//z//v///wAAAQACAAMABAAEAAcABwAHAAcABwAGAAUA
BAADAAMAAwADAAMAAwADAAQABAAEAAQAAwACAAEA///+////////////AQD///7/+//7
//j/9v/0//L/8f/x//D/7v/u/+7/7v/u/+7/7P/s/+z/7P/r/+v/6//r/+v/6//r/+r/
6v/q/+r/6v/q/+r/6v/q/+f/4P/W/8z/xv/D/8b/1//w/xEAOABmAJsAywDzABQBNgFY
AW8BdAFfATEB9wC1AHUAOQD9/7//nf+j/7f/wP/H/87/0//X/9v/3v/h/+H/4f/h/9//
3//f/9//3//g/+D/4P/g/+D/4f/h/+P/5P/k/+T/5v/n/+f/5//m/+f/5//n/+n/6f/p
/+r/6v/q/+v/6//s/+z/7f/t/+7/7//w//D/8P/x//L/8v/1//b/9//4//j/+f/7//3/
AQADAAUABwALAA4AEQATABcAHAAeACEAJQAnACgAKQAsAC4AMAAxADQANQA1ADUANgA2
ADYANgA3ADYANgA1ADUANQA1ADUANQA0ADMAMgAvAC4ALQArACgAJQAiAB8AHQAbABkA
FwAXABcAFQATAA8ADwAOAA0ADAALAAoACQAJAAgABwAHAAUABQAFAAQABAACAAIAAgAC
AAMABAAFAAYABgAHAAgACQAKAAwADQAOABIAEwAUABUAFgAXABgAGAAZABkAGQAZABkA
GAAXABYAFQAVABUAFQATABMAEwAUABQAFAAUABMAEgARAA8ADgANAA0ADQANAA4ADQAN
AAsADQAKAAgABgACAAEAAQAAAP7//v/+//7//v/+//z//P/6//r/+f/5//f/9//3//f/
+f/4//j/+P/2//b/9v/2//b/9v/1//D/5v/c/9T/0f/S/9//9P8RADgAZACXAMsA9QAY
ATwBYAF7AYQBeQFVAR8B3wCbAFsAHwDf/7H/rf/B/8z/0//a/93/3//j/+b/6f/p/+n/
6f/n/+f/5//n/+f/6P/o/+j/6P/o/+n/6f/n/+j/6P/o/+r/6//r/+v/6v/r/+v/6//r
/+v/6//s/+7/7v/v/+//8P/w//H/8f/w//H/8v/y//P/8//z//L/8//0//X/9v/4//n/
+//9////AQADAAUABwAKAA0ADwATABgAGgAdACAAIwAlACcAKAAqACwALQAwADEAMQAx
ADIAMgAyADIAMgAyADMAMwAzADMAMwAzADEAMAAvAC4AKwAqACkAJwAlACMAIQAfAB0A
GwAZABcAFQAVABMAEQANAA0ADAALAAoACQAIAAcABQAEAAMAAwADAAMAAwACAAQAAgAC
AAIAAgACAAIAAgACAAIAAAABAAIAAwAEAAYABwAIAAwADQAOAA8AEAARABIAEgATABMA
EwATABMAEgARABAADwAPAA8ADwANAA0ADQAOAAwADAAMAAsADAALAAkACAAHAAcABwAH
AAcABQAEAAEAAwAAAP7//P/8//v/+//6//r/+v/6//r/+v/6//j/+P/4//j/9//3//X/
9f/1//X/9f/0//T/9P/0//T/9P/y//L/8v/t/+b/3P/S/9D/0f/c/+//CgArAFQAhAC1
ANsA+wAaATwBVgFhAVYBMQH9AL0AdwA7AAcA0f+n/6X/t//H/9D/1//c/9//4//l/+j/
5//n/+f/5//n/+f/5//n/+f/6P/o/+j/6P/o/+n/6f/n/+j/6P/o/+j/6f/p/+n/6P/p
/+n/6f/p/+n/6f/q/+r/6v/r/+v/7P/s/+3/7f/u/+//8P/w//D/8f/y//L/9f/2//f/
+P/4//n/+//9////AQADAAUABQAIAAsADQAQABQAFQAXABsAHQAeAB8AIAAiACQAJQAk
ACUAJQAlACgAKAAoACgAKgAqACsAKwArACsAKwArACkAKAAnACYAIwAiACEAHwAbABkA
FwAVABMAEQAPAA0ACQAJAAcABQADAAMAAgABAAAA///+//3//f/8//v/+//5//n/+f/4
//r/+v/6//r/+P/4//j/+P/4//j/+P/4//r/+//8//3//v8AAAEAAgAEAAUABgAHAAgA
CQAKAAoACQAJAAkACQAJAAgABwAGAAMAAwADAAMAAwADAAMABAAEAAQABAADAAIAAQD/
//7//f/9//3//f/9//v/+v/3//f/9P/y//D/8P/v/+//7v/s/+z/7P/s/+7/7v/s/+z/
6v/q/+n/6f/p/+n/6f/p/+n/6P/o/+j/6P/q/+j/6P/k/+D/1f/K/8b/xv/O/93/9v8V
ADoAYwCQALgA1QDxABEBKAE0ASgBBQHSAJEATQATAOP/t/+P/4n/nf+v/7n/w//K/8//
0v/V/9n/2f/Y/9n/2f/Z/9n/2f/Z/9n/2f/Z/9r/2v/a/9r/2v/b/9v/2//c/9z/3P/c
/93/3f/d/9z/3f/d/93/3//f/9//4P/g/+D/4f/h/+L/4v/j/+P/5P/l/+b/5v/m/+f/
6P/o/+v/7P/t/+7/8P/x//P/9f/5//v//f///wEABAAHAAkADAAQABEAEwAVABcAGAAZ
ABoAHAAeAB8AIAAhACEAIQAiACIAIgAiACQAJAAlACUAJQAlACUAJQAjACIAIQAgAB0A
HAAbABkAFQATABEADwANAAsACQAHAAUABQADAAEA//////7//f/8//v/+v/5//n/+P/3
//f/9//3//f/9v/2//j/9v/2//b/9v/2//b/9v/2//j/+f/6//v//v8AAAEAAgAEAAUA
BgAHAAgACQAKAAoACQAJAAkACQAJAAgABwAGAAUABQAFAAUABQAFAAUABgAEAAQABAAD
AAIAAQD///7//f/9//3//f/9//v/+v/3//f/9P/y//D/7v/t/+3/7P/s/+z/7P/s/+z/
7P/q/+r/7P/s/+v/6//p/+n/6f/p/+n/6P/o/+j/6P/o/+b/5v/k/+D/1//O/8j/xP/I
/9X/6v8FACgATwB8AKQAwQDbAPcAEgEgARgB+QDIAI0ASQANAOH/uf+R/4P/kf+l/7P/
v//I/83/0v/X/9n/2f/Y/9n/2f/Z/9n/2//b/9v/2//b/9z/3P/c/9z/3P/d/93/3f/e
/97/3v/e/9//3//f/+D/4f/h/+H/3//f/9//4P/i/+L/4//j/+T/5P/l/+X/5v/n/+j/
6P/q/+v/7P/s/+3/7v/v//D/8v/z//X/9//3//n/+//9////AgAFAAcACAAMAA0ADwAP
ABEAEgATABQAFgAYABkAGgAbABsAGwAeAB4AHgAeACAAIAAhACEAIQAhACEAIQAfAB4A
HQAcABcAFgAVABMAEQAPAA0ACwAHAAUAAwABAP/////9//v/+f/5//j/9//2//X/9P/z
//X/9P/z//P/8f/x//H/8P/w//D/8P/w//D/8P/w//D/8P/w//D/8P/w//H/8v/z//T/
9v/3//j/+P/5//r/+//8//3//v/+//3//f/9//3//f/8//v/+v/5//n/+f/5//n/+f/5
//r/+v/6//r/+f/4//f/9f/0//H/8f/x//H/7//t/+z/6f/p/+b/5P/i/+D/3//f/97/
3v/e/97/3v/g/+D/3v/e/9z/3P/b/9v/3f/d/93/3f/d/9z/3P/c/97/3P/c/9z/2v/U
/8n/wP+6/7r/wP/P/+b/AQAkAE0AeACeALkA0QDvAAYBEAECAdsApABlACcA8f/J/6H/
ff93/4v/n/+r/7f/wP/F/8j/zf/P/8//zv/P/8//z//P/8//z//P/8//z//Q/9D/0P/S
/9L/0//T/9H/0v/S/9L/0v/T/9P/0//U/9X/1f/V/9X/1f/V/9b/2P/Y/9n/2f/a/9r/
2//b/9z/3f/e/97/3v/f/+D/4P/j/+T/5f/m/+j/6f/r/+3/7//x//P/9f/3//r//f//
/wAABAAFAAcACQALAAwADQAQABIAFAAVABgAGQAZABkAGwAcAB0AHgAhACIAJAAlACMA
IwAjACMAHwAeAB0AHAAXABYAFQATABAADQAKAAcAAwABAP///f/7//v/+f/3//f/9//2
//X/9P/z//L/8f/x//D/7//v/+//7//v/+7/8P/w//D/7v/u/+7/7v/u/+7/7v/u//D/
8f/y//P/9P/2//f/+P/4//n/+v/7//7///8AAAAA///////////9//z/+//6//v/+//7
//v//f/9//3//v/8//z//P/7//r/+f/3//b/9f/1//X/9f/2//X/9f/z//P/8P/u/+z/
6v/p/+n/6P/o/+j/6P/o/+j/6P/m/+b/5P/k/+P/4//j/+P/4//j/+X/5P/k/+T/5P/k
/+T/5P/i/97/1//O/8T/vP+8/8P/0v/p/wYALQBYAIoAuQDbAPkAGgE0AUABOwEaAeUA
qwBvADcAAQDL/53/j/+d/6//u//C/8v/0P/V/9n/2//a/9n/2f/Z/9n/2f/Z/9n/2f/Z
/9r/2v/a/9r/2v/b/9v/2//c/9z/3P/e/9//3//f/97/3//f/9//3//f/9//4P/g/+D/
4f/h/+D/4P/h/+H/4v/j/+T/5P/m/+f/6P/o/+n/6v/r/+z/8P/x//P/9f/5//v//f//
////AgAFAAcADAAQABEAEwAXABkAGgAbAB4AIAAiACMAJQAnACgAKQArACwALQAuAC4A
LgAvAC8ALwAvAC8ALwArACoAKQAoACMAIgAhAB8AHAAZABYAEwATABEADwANAAsACwAJ
AAcABwAHAAYABQACAAEAAAD//wEAAAD//////f/9//3//P/8//r//P/8//z//P/8//7/
/v/+//7//v///wAAAQABAAIAAgACAAYABwAIAAkACgALAAwADAAPAA8ADwAPABEAEAAP
AA4ACwALAAsACwANAA0ADQAOAAwADAAMAAsACgAJAAcABgAHAAcABwAHAAkABwAGAAMA
BQACAAAA/v/6//n/+f/4//b/9v/2//b/9v/2//T/9P/0//T/8//z//P/8//z//P/8f/w
//D/8P/0//L/8v/y//D/8P/v/+j/3v/U/9D/y//Q/+H/+v8bAEYAdgCrAN8ACwEwAVIB
dAGLAY4BewFNARMB1QCTAFEADQDL/6X/rf+//8r/0f/Y/93/4f/j/+j/6f/p/+n/6f/r
/+v/6//r/+n/6v/q/+r/7P/s/+3/7f/r/+z/7P/s/+7/7//v/+//8P/x//H/8f/z//P/
8//0//T/9P/1//X/9v/2//f/9//3//f/9//2//j/+f/6//r//f/+////AAACAAMABQAH
AAsADQAPABEAFAAYABwAHwAkACgAKQArADAAMwA1ADcAOAA6ADwAPQA+AD8APwA/AEAA
QABAAEAAQQBAAEAAPwA/AD8APwA/AD8APgA9ADwAOQA4ADcANQAxAC8ALQArACkAJwAl
ACMAHwAfAB0AGwAZABkAGAAXABYAFQAUABMAEwASABEAEQAPAA8ADwAOAAwADAAMAAwA
DAAMAAwADAAMAAwADAAKAAsADAANABAAEgATABQAGAAZABoAGwAeAB8AIAAgACEAIQAh
ACEAIQAgAB8AHgAdAB0AHQAdABsAGwAbABwAHAAcABwAGwAaABkAFwAWABMAEwATABMA
FQATABIADwAQAA4ADQAMAAkABwAGAAQAAgACAAIAAgAEAAQAAgACAAAAAAD/////////
//////////7//v/+/wAA/v/8//z//v/8//v/+P/y/+b/2v/V/9b/3//w/wsAMABcAI0A
wwD3ABwBQAFkAYMBlgGTAXUBRQEJAcMAfQA9APv/wf+v/7//zv/V/9z/4//n/+v/7v/v
/+//7//v/+//7//v/+//7f/u/+7/7v/u/+7/7//v/+//8P/w//D/8P/x//H/8f/w//H/
8f/x//H/8f/x//L/8v/y//P/8//0//T/9f/1//T/9f/2//b/+P/5//r/+v/7//z//f/+
/wAAAQADAAUABwAJAAsADQARABQAFwAZABwAIAAhACMAKAArAC0ALwAxADQANwA5ADwA
PQA9AD0AQABAAEAAQABAAEAAQQBBAEEAQQBBAEEAPwA+AD0APAA7ADoAOQA3ADMAMQAv
AC0AKwApACcAJQAjACMAIQAfAB0AHQAcABsAGAAXABYAFQAVABQAEwATABEAEQARABAA
EgAQABIAEAAQAA4ADgAOAA4AEAAQABAAEAAQABEAEgATABQAFgAXABgAHAAdAB4AHwAi
ACMAJAAkACMAIwAjACMAJQAkACMAIgAfAB8AHwAfAB8AHwAfACAAHgAeAB4AHQAeAB0A
GwAaABcAFwAXABcAGQAXABYAEwAVABIAEAAOAAwACwALAAoACAAIAAgACAAGAAYABAAE
AAYABgAFAAUABQAFAAUABQAFAAQABAAEAAQABAAEAAQABAACAP//+P/s/+T/3v/f/+j/
+/8WADcAYgCSAMUA7wARATIBVgFyAX8BdAFVASUB5QChAGEAJwDr/7v/s//F/9P/2v/j
/+j/6//v//P/9P/z//P/8//z//P/8//z//P/8f/y//L/8v/y//L/8//z//P/9P/0//T/
9P/1//X/9f/2//f/9//3//f/9//3//j/+P/4//n/+f/4//j/+f/5//r/+//8//z//P/9
//7//v///wAAAQACAAQABQAHAAkACwANAA8AEQARABQAFwAZAB4AIgAjACUAKQArACwA
LQAuADAAMgAzADYANwA3ADcAOAA4ADgAOAA4ADgAOQA5ADsAOwA7ADsAOQA4ADcANgAz
ADIAMQAvACsAKQAnACUAIwAhAB8AHQAZABkAFwAVABMAEwASABEAEAAPAA4ADQANAAwA
CwALAAkACQAJAAgACAAIAAgACAAIAAgACAAIAAgACAAIAAgACAAIAAgACgALAAwADQAQ
ABIAEwAUABYAFwAYABkAGAAZABoAGgAZABkAGQAZABkAGAAXABYAFQAVABUAFQAXABcA
FwAYABYAFgAWABUAFAATABEAEAAPAA8ADwAPAA0ACwAKAAcABwAEAAIAAAAAAP/////+
//7//v/+//7//v/+//z//P/8//z/+//7//3//f/9//3//f/8//z//P/8//7//P/8//j/
8P/n/97/3P/e/+j/+/8WADcAYACNALoA3gD7ABkBNwFOAVQBRAEdAegApQBdACcA9//F
/6P/p/+7/8n/1f/f/+L/5f/q/+3/7//x//D/7//v/+//7//v/+//7//v//H/8v/y//L/
8v/y//P/8//z//T/9P/0//b/9//3//f/9v/3//f/9//5//n/+f/6//r/+v/7//v//v/+
//////8AAAEAAgACAAQABQAGAAYABwAIAAkACgAMAA0ADwARABMAFQAXABkAGwAeACEA
IwAmACoAKwAtAC8AMQAyADMANAA2ADgAOQA4ADkAOQA5ADwAPAA8ADwAPgA+AD8APwA9
AD0APQA9ADsAOgA5ADgANQA0ADMAMQAtACsAKQAnACcAJQAjACEAHwAfAB0AGwAZABkA
GAAXABYAFQAUABMAFQAUABMAEwATABMAEwASABIAEgASABIAEgASABIAEgASABIAEgAS
ABIAEgAUABUAFgAXABoAHAAdAB4AIAAhACIAIwAkACUAJgAmACUAJQAlACUAJwAmACUA
JAAjACMAIwAjACMAIwAjACQAJAAkACQAIwAiACEAHwAeAB0AHQAdAB0AHQAbABoAFwAZ
ABYAFAASABAADwAPAA4AEAAQABAAEAAOAA4ADAAMAA4ADgANAA0ACwALAAsACwANAAwA
DAAMAAwADAAMAAoACgAGAP3/9P/s/+r/7v/5/woAJQBGAG8AnADGAOUA/QAbATYBSgFI
ATEBBAHJAIcARwAVAOv/wf+p/7P/yf/X/+X/8P/1//j//f8BAAEAAAABAAEAAQABAAEA
AQABAAEAAQACAAIAAgAEAAQABQAFAAMABAAEAAQABgAHAAcABwAIAAkACQAJAAkACQAJ
AAoADAAMAA0ADQAOAA4ADwAPABAAEQASABIAFAAVABYAFgAXABgAGQAaABwAHQAfACEA
IwAlACcAKQAtADAAMwA1ADYAOgA7AD0AQQBDAEQARQBGAEgASgBLAEwATQBNAE0AUABQ
AFAAUABUAFQAVQBVAFUAVQBVAFUAVQBUAFMAUgBPAE4ATQBLAEkARwBFAEMAQQA/AD0A
OwA5ADkANwA1ADEAMQAwAC8ALgAtACwAKwAtACwAKwArACsAKwArACoAKgAqACoAKgAq
ACoAKgAqACoAKgAqACsAKgArAC0ALgAuADAAMQAyADQANgA4ADgAOgA7ADsAOwA9AD0A
PQA9AD0APQA8ADwAPAA8ADwAPAA6ADoAOgA6ADwAOwA6ADkAOwA6ADkAOAA3ADYANQA0
ADUANAAyADIAMgAyAC8ALgAtACwAKQAoACcAJgAmACYAJgAmACYAJgAmACYAJAAkACQA
JAAkACQAJAAkACQAJAAkACQAJgAmACYAJgAkACIAIAAeABcAEgANAAgAFwAkADEAPgBj
AIYAqQDMAOgABAEgATwBMQEmARsBEAHYAKIAbAA2ABsAAgDp/9D/3f/q//f/BAALABAA
FQAaAA==
         </WaveFormData>
      </LeadData>
      <LeadData>
         <LeadByteCountTotal>10000</LeadByteCountTotal>
         <LeadTimeOffset>0</LeadTimeOffset>
         <LeadSampleCountTotal>5000</LeadSampleCountTotal>
         <LeadAmplitudeUnitsPerBit>4.88</LeadAmplitudeUnitsPerBit>
         <LeadAmplitudeUnits>��V</LeadAmplitudeUnits>
         <LeadHighLimit>2147483647</LeadHighLimit>
         <LeadLowLimit>268435456</LeadLowLimit>
         <LeadID>V5</LeadID>
         <LeadOffsetFirstSample>0</LeadOffsetFirstSample>
         <FirstSampleBaseline>0</FirstSampleBaseline>
         <LeadSampleSize>2</LeadSampleSize>
         <LeadOff>FALSE</LeadOff>
         <BaselineSway>FALSE</BaselineSway>
         <ExcessiveACNoise>FALSE</ExcessiveACNoise>
         <MuscleNoise>FALSE</MuscleNoise>
         <LeadDataCRC32>2840199747</LeadDataCRC32>
         <WaveFormData>
9P/0//T/8//w/+3/7P/q/+j/5v/k/+L/4v/i/+L/4v/g/+D/4P/f/9//3//d/93/3f/d
/93/3P/c/9z/3P/b/9v/2//b/9v/2//b/9v/2f/S/8b/uv+y/6//s/+//9P/8P8TAD0A
bQCeAMYA6gAQATMBSwFOAToBDgHWAJcAXQAvAAIA1f+//8T/zP/P/9L/0v/R/9P/1f/V
/9X/0//S/9H/0f/R/8//z//O/87/zv/O/87/zv/O/87/zv/O/87/zv/O/87/z//P/87/
zv/O/87/zv/O/8//z//P/9D/0P/Q/9D/0f/U/9X/1f/V/9X/1v/W/9f/2v/b/9z/3f/e
/9//4P/i/+L/5P/l/+f/6//t/+//8f/0//f/+v/8/wEAAwAFAAgACQALAA0ADwARABMA
EwAUABUAFQAXABcAGAAZABoAGwAbABwAHAAdAB0AHAAcABwAGgAYABgAFgATABIADwAN
AAoABwAFAAIAAgD///7//P/6//j/9v/0//P/8v/x//D/7//u/+7/7f/s/+z/7P/r/+v/
6//r/+v/6//s/+z/7P/s/+z/7P/s/+z/6//r/+v/6//r/+3/7f/u/+//8P/y//P/9P/2
//b/9//4//j/+f/5//n/+f/5//n/+v/6//r/+v/6//r/+v/5//v//P/9//3//f/9//3/
/f/8//r/+f/4//j/9v/2//b/8//y/+//7v/s/+r/6P/m/+T/4v/i/+L/5P/i/+L/4v/h
/+H/4f/f/9//3//f/9//3P/c/9z/3P/d/93/3f/d/93/3f/d/93/2//W/8z/wP+2/7H/
sf+7/8v/5P8DACkAVQCGALIA1gD6ACEBPwFIAToBFAHgAKMAZwA1AAwA3/+//7z/xv/L
/87/0v/T/9P/0//V/9X/1f/S/9H/0f/R/9H/0f/Q/9D/0P/Q/9D/0P/Q/9D/0P/Q/9D/
0P/Q/9D/0f/R/9D/0P/Q/9D/0P/Q/9H/0f/R/9L/1P/U/9T/1f/W/9f/1//X/9f/2P/Y
/9n/3P/d/97/3//g/+H/4v/k/+T/5v/n/+n/7f/v//H/8//2//n//P/+/wEAAwAFAAgA
CQALAA0ADwARABMAEwAUABcAFwAZABkAGgAbABwAHQAdAB4AHgAfACEAIAAgACAAHgAc
ABwAGgAXABYAEwARAA4ACwAJAAYABAABAAAA/v/+//z/+v/4//f/9v/1//T/8//y//L/
8f/w//D/8P/v/+//7//v/+//7//w//D/8P/w//D/8P/w/+//7//v/+//7//x//H/8v/1
//b/+P/5//j/+v/6//v/+v/6//v/+//9//3//f/9//z//P/8//z//P/8//z/+//7//z/
/f/9/////////////P/6//n/+P/4//b/9v/2//P/8v/v/+7/7P/q/+j/5v/k/+L/4v/i
/+L/4P/g/+D/3//f/9//3f/d/93/3f/d/9z/3P/c/9z/2//b/9v/2//d/93/3f/d/9v/
1P/K/7z/tP+x/7P/v//T/+7/DwA5AGkAmADAAOQADAEtAUUBSgE0AQgB0gCVAFsALQAE
ANf/v//C/8z/z//S/9b/1f/V/9n/2f/X/9f/1P/T/9P/0//T/9P/0v/S/9L/0v/S/9L/
0v/S/9L/0v/S/9L/0v/S/9P/0//S/9L/0v/S/9L/0v/T/9P/0//U/9T/1P/U/9X/1v/X
/9f/1//b/9z/3P/d/97/3//g/+H/4v/j/+T/5v/m/+j/6f/r/+3/7//x//P/9v/5//z/
/v8DAAUABwAKAAsADQAPABEAEQATABMAFAAXABcAGQAZABoAGwAcAB0AHQAeAB4AHwAh
ACAAIAAgABwAGgAaABgAFQAUABEADwAOAAsACQAGAAQAAQAAAP7//v/8//r/+P/3//b/
9f/0//P/8v/y//H/8P/w//D/7//t/+3/7f/t/+3/7v/u/+7/7v/u/+7/7f/t/+3/7f/t
/+//7//w//P/9P/2//f/9v/4//j/+f/6//r/+//7//v/+//7//v/+v/6//r/+v/6//r/
+v/5//v//P/9//3//f/9//3//f/8//r/+f/4//r/+P/4//j/9v/0//D/7v/u/+z/6v/o
/+b/5P/k/+T/5v/k/+T/5P/h/+H/4f/f/9//3//f/9//3v/e/97/3v/d/93/3f/d/9//
3//d/93/2f/S/8b/uv+0/7H/tf/F/9v/+P8bAEcAeQCmAMwA8gAWATcBSwFIASoB+gDA
AIUATQAfAPT/y/+7/8T/yv/N/9L/1P/T/9X/1//X/9f/1f/U/9P/0//T/9P/0//S/9L/
0v/S/9L/0v/S/9L/0v/S/9L/0v/S/9L/0//T/9L/0v/U/9T/1P/U/9P/0//T/9T/1P/U
/9T/1f/Y/9n/2f/Z/9n/2v/a/9v/3P/d/97/3//g/+H/4v/k/+b/6P/p/+v/6//t/+//
8f/0//f/+v/8////AQADAAYACQALAA0ADwAPABEAEQASABUAFQAXABcAGAAZABoAGwAb
ABwAHAAdAB8AHgAeAB4AHAAaABoAGAATABIADwANAAwACQAHAAQAAgD///7//P/6//j/
9v/0//P/8v/x//D/8f/w//D/7//u/+7/7v/t/+3/7f/t/+z/7P/s/+z/7P/r/+v/6//r
/+v/7f/t/+7/8f/y//T/9f/0//b/9v/3//j/+P/5//n/+f/5//n/+f/6//r/+v/6//r/
+v/6//n/+//8//3//f/9//3//f/9//7//P/7//r/+P/2//b/9v/z//L/7//u/+z/6v/o
/+b/5v/k/+T/5P/k/+L/4v/i/+H/4f/h/9//3//f/9//3//c/9z/3P/c/93/3f/d/93/
3f/d/93/2//Z/9T/yv++/7b/sf+x/7n/yf/i/wEAJwBVAIYAsADSAPYAGQE1AUABMgEM
AdYAmwBfAC8ABgDb/7v/uP/E/8n/zv/S/9H/0//T/9X/1f/V/9L/0f/R/9H/0f/R/9D/
0P/Q/9D/0P/Q/9D/0P/Q/9D/0P/Q/9D/0P/R/9H/0P/Q/9D/0P/Q/9D/0f/R/9H/0v/S
/9L/0v/T/9T/1f/V/9X/1//Y/9j/2f/a/9v/3P/d/97/3//g/+L/5P/m/+f/6f/r/+3/
7//x//L/9f/4//r///8BAAMABgAHAAkACwANAA0ADwAPABAAEwATABUAFQAWABcAGAAZ
AB0AHgAeAB8AHwAeAB4AHgAaABgAGAAWABMAEgAPAA0ACgAHAAUAAgAAAP3//P/6//r/
+P/2//T/9f/0//P/8v/x//D/8P/v/+7/7v/u/+3/7f/t/+3/7v/u/+7/7v/u/+3/7f/t
/+3/7f/v/+//8P/x//L/9P/1//T/9v/2//f/+P/4//n/+f/5//n/+f/5//r/+v/6//r/
+v/6//r/+f/5//r/+//7//3//f/9//3/+v/4//f/9v/4//b/9v/2//P/8v/v/+7/7P/q
/+j/5v/k/+L/4v/i/+L/4P/g/+D/3f/d/93/2//b/9v/2//b/9r/2v/a/9r/2//b/9v/
2//b/9v/2//Z/9f/0P/G/7r/sv+t/6//uf/L/+T/BQAtAFsAigCyANYA+AAdATUBPAEo
AfwAxACJAE8AIwD6/9H/t/+6/8T/yf/M/9D/z//P/9H/0//R/8//zv/N/83/zf/N/83/
zP/M/8z/zP/M/8z/zP/M/8z/zP/M/8z/zP/M/83/zf/M/8z/zP/M/8z/zP/L/8v/y//M
/8z/zP/M/83/zv/P/8//z//R/9L/0v/T/9T/1f/W/9f/2v/b/9z/3v/e/+D/4f/j/+X/
5//p/+v/7v/x//T/9v/5//v//f8AAAMABQAHAAkACQALAAsADAARABEAEwATABQAFQAW
ABcAGQAaABoAGwAdABwAHAAcABoAGAAYABYAEQAQAA0ACwAIAAUAAwAAAP7/+//6//j/
+P/2//T/8v/x//D/7//u/+3/7P/s/+v/6v/q/+r/6f/p/+n/6f/q/+j/6P/o/+j/5f/l
/+X/5f/n/+n/6f/q/+v/7P/u/+//7//w/+//7//y//L/8//z//P/8//z//P/8v/y//L/
8v/y//L/8v/x//P/9P/1//X/9f/1//X/9f/0//L/8f/w//L/8P/w//D/7//u/+v/6v/o
/+b/5P/i/+D/3v/e/97/4P/e/97/3v/b/9v/2//Z/9n/2f/Z/9n/2P/Y/9j/2P/Z/9n/
2f/Z/9n/2//Z/9n/1//S/8b/uP+u/6f/p/+v/7//1v/3/yEAUQCGALgA4gAKATMBUwFm
AV4BOAEEAc0AkwBbACgA9f/N/8T/zP/R/9D/0v/T/9H/0f/T/9P/z//O/83/zf/N/83/
zf/M/8z/zv/O/87/zv/O/87/zv/O/87/zv/O/87/z//P/87/zv/O/87/zv/O/8//z//P
/9D/0P/Q/9D/0f/S/9P/0//T/9X/1v/W/9f/1v/X/9j/2f/a/9v/3P/e/+D/4v/j/+X/
6P/r/+7/8f/2//n//P/+/wMABQAHAAoADwARABMAFQAZABsAGwAcACAAIQAkACUAKAAp
ACoAKwAtAC4ALgAvAC8ALgAuAC4AKgAoACgAJgAiACAAHAAZABUAEQAOAAoACgAHAAYA
BAACAAAA/v/8//v/+v/5//j/9//2//b/9f/0//T/9P/z//H/8f/w//L/8v/y//L/8f/x
//H/8f/x//P/8//0//P/9P/2//f/+v/8//z//f/8//z//f/9/////////////v/+//7/
/v/+//7//v/9////AAABAAEAAwADAAMAAwACAAAA///+/wAA/v/+//7////+//v/+v/2
//T/8v/w/+7/7P/s/+z/7P/q/+r/6v/p/+n/6f/n/+f/5//n/+f/5v/m/+b/5v/l/+X/
5f/l/+X/5f/l/+X/4//k/+D/2P/M/73/s/+t/6//vv/V//X/HwBQAIYAwgD2ACUBUwF+
AaABsgGsAYkBVwEdAdwAnwBfABoA7v/n/+z/6v/l/+H/3//f/9//3//e/93/3f/d/9z/
2//Z/9j/2v/a/9r/2v/a/9r/2v/a/9z/3P/c/9z/2//b/9r/2v/c/9z/3P/c/93/3f/d
/97/3v/e/97/3//g/+H/4f/h/+P/5P/k/+X/5P/l/+b/5//o/+n/6v/s/+7/8P/x//P/
9//5//v//f8CAAUACAAKAA4AEQAUABgAHAAfACIAJQApACsAKwAsADAAMQA0ADUANgA3
ADgAOQA5ADoAOgA7AD0APAA8ADwAPAA6ADoAOAA1ADQAMQAvACoAJwAlACIAHgAbABoA
GAAYABYAFAASAA8ADgANAAwACQAIAAgABwAIAAgACAAHAAUABQADAAMABAACAAIAAgAC
AAMAAwADAAMAAQADAAMABAAFAAYACAAJAAwADgAOAA8AEAAQABEAEQATABMAEwATABIA
EgASABIAEAAQABAADwAPABAAEQARABEAEQARABEAEgAQAA8ADgAQAA4ADgAOAA4ADgAM
AAwACgAIAAYABAAAAP7//v/+//z/+v/6//r/+f/5//n/9//3//f/9//3//T/9P/0//T/
8//z//P/8//x//H/8f/x//H/8P/u/+r/3v/P/8P/v/+//8j/2//3/x0ATACCALoA8gAh
AU8BfAGiAbgBugGhAXMBOwH8ALsAfQA+AAYA9f/6//r/9f/z/+//6//r/+v/6v/p/+n/
6f/o/+f/5f/k/+L/4v/i/+L/4v/i/+L/4v/i/+L/4v/i/+P/4//i/+L/4v/i/+L/4v/j
/+P/4//k/+T/5P/k/+X/5v/n/+f/5//n/+j/6P/p/+j/6f/q/+v/6v/r/+z/7v/w//L/
8//1//X/9//5//v/AAADAAYACAANAA8AEQAUABgAGwAeACEAJAAnACgAKgAvAC8AMQAx
ADIAMwA0ADUANQA2ADYANwA5ADgAOAA4ADgANgA2ADQAMwAyAC8ALQAoACUAIwAgABwA
GQAYABYAFAASABAADgANAAwACwAKAAkACAAIAAcABgAGAAYABQADAAMAAwADAAEAAAAA
AAAAAAAAAP///////////f//////AAABAAIABAAFAAYACAAIAAkACgAKAAsACwANAA0A
DQANAAwADAAMAAwADAAMAAwACwAJAAoACwALAAsACwALAAsACgAIAAcABgAGAAQABAAE
AAMAAgD///7//v/8//r/+P/2//T/9P/0//L/8P/w//D/7//v/+//7f/t/+3/7f/t/+r/
6v/q/+r/6f/p/+n/6f/p/+n/6f/n/+f/5v/i/9j/zP/B/7n/uf+//9D/5/8JADMAYgCY
AMoA9gAfAUcBbAGCAYIBagE9AQUBxQCKAFcAHwDu/97/4//m/+T/4//h/9//3//f/9//
3P/b/9v/2//Z/9n/2P/Y/9j/2P/Y/9j/1v/W/9b/1v/U/9T/1P/U/9X/1f/U/9T/1P/U
/9T/1P/T/9P/0//U/9b/1v/W/9f/1v/X/9f/1//X/9j/2P/Z/9r/2//c/93/3v/f/+D/
4v/i/+T/5f/n/+n/6//t/+//8v/1//j/+v/9////AQAEAAkACwANAA8AEQATABMAFAAZ
ABkAGwAbABwAHQAeAB8AHwAgACAAIQAjACIAIgAiACIAIAAgAB4AGwAaABcAFQASAA8A
DQAKAAgABQAEAAIA/v/8//r/+P/3//b/9f/0//P/8v/y//H/7v/u/+7/7f/t/+3/7f/t
/+v/7P/u/+z/6v/q/+r/6v/r/+v/6//r/+v/7f/t/+7/8f/y//T/9f/0//b/9v/3//j/
+P/5//n/+//7//v/+//6//r/+v/6//j/+P/4//f/9//4//n/+f/5//n/+f/5//j/9v/1
//T/9P/y//L/8v/x//D/7f/s/+r/6P/m/+T/4v/g/+D/4P/g/97/3v/e/93/3f/d/9v/
2//b/9v/2//a/9r/2v/a/9n/2f/Z/9n/2f/Z/9n/1//V/87/wP+0/6z/q/+x/7//1f/y
/xcAQwB1AKQAzgDyABoBOwFRAVIBOgEOAdYAmQBfADEAAADV/8P/yv/O/83/0P/Q/8//
z//R/9H/0f/P/8z/y//L/8v/y//L/8r/yv/K/8r/yv/K/8r/yv/K/8r/zP/M/8z/zP/N
/83/zP/M/8z/zP/M/8z/zf/N/83/zv/O/87/zv/P/9D/0f/R/9H/0//U/9T/1f/U/9X/
1v/X/9r/2//c/97/3v/g/+H/4//l/+f/6f/r//D/8//2//j/+//9////AgADAAUABwAJ
AAsADQANAA4AEQARABMAEwAWABcAGAAZABkAGgAaABsAHQAcABwAHAAYABYAFgAUABEA
EAANAAsACAAFAAMAAAD+//v/+v/4//b/9P/y//D/8f/w/+//7v/t/+z/7P/r/+r/6v/q
/+n/6f/p/+n/6f/p/+j/6P/o/+j/6P/n/+f/5//n/+f/6f/p/+r/7f/u//D/8f/y//T/
9P/1//b/9v/3//f/9//3//f/9//2//b/9v/2//b/9v/2//X/9f/2//f/9//3//f/9//3
//j/9v/1//T/8v/w//D/8P/v/+7/6//q/+j/5v/k/+L/4P/e/97/3v/e/9z/3P/c/9v/
2//b/9n/2f/Z/9n/2f/Y/9j/2P/Y/9f/1//X/9f/1//X/9X/1f/T/87/wv+2/67/qf+r
/7f/yf/k/wcALwBdAI4AtgDYAP4AIQE5AT4BKgECAcwAkQBVACcA/P/R/7v/vv/G/8n/
zP/O/83/zf/P/8//z//P/8z/y//L/8v/y//L/8r/yv/K/8r/yv/K/8r/yv/K/8r/yv/K
/8r/yv/L/8v/yv/K/8r/yv/K/8r/y//L/8v/zP/M/8z/zP/N/87/z//P/8//0f/S/9L/
0//U/9X/1v/X/9j/2f/a/9z/3v/g/+H/4//l/+f/6f/r/+7/8f/0//b/9//5//v//v8B
AAMABQAHAAkACwALAAwADwAPABEAEQAUABUAFgAXABkAGgAaABsAGwAaABoAGgAaABgA
GAAWABEAEAANAAsACAAFAAMAAAD+//v/+v/4//b/9P/y//D/7//u/+3/7P/r/+r/6v/p
/+j/6P/o/+f/5//n/+f/5//l/+b/5v/m/+T/5P/k/+T/5f/l/+X/5f/l/+f/5//o/+f/
6P/q/+v/7P/u/+7/7//u/+7/7//v/+//7//v/+//7v/u/+7/7v/u/+7/7v/t/+3/7v/v
/+//7//v/+//7//u/+z/6//q/+r/6P/o/+j/5f/k/+H/4P/e/9z/2v/Y/9b/1P/U/9T/
1P/S/9L/0v/R/9H/0f/P/8//z//P/8//0P/Q/9D/0P/P/8//z//P/8//z//P/83/yf/C
/7j/rP+k/6H/pf+z/8f/4v8HADEAXwCOALQA2gD+ACEBNQEyARYB5gCuAHMAPQATAOj/
v/+v/7j/vv/B/8b/yP/F/8X/yf/J/8f/xf/E/8P/w//D/8P/w//C/8L/wv/C/8L/wv/E
/8T/xP/E/8T/xP/E/8T/w//D/8L/wv/C/8L/wv/C/8P/w//D/8T/xP/E/8T/xf/G/8f/
x//H/8n/yv/K/8v/zP/N/87/z//Q/9H/0v/U/9j/2v/b/93/3//h/+P/5f/m/+n/7P/u
//P/9f/3//r//f///wEAAwAHAAkACQAKAA4ADwASABMAFQAXABkAGwAfACAAIAAhACEA
IAAgACAAHQAaABkAFgARABAADQALAAYAAwABAP7/+v/3//b/9P/y//D/7v/s/+v/6v/p
/+j/5//m/+b/5f/k/+T/5P/j/+X/5f/l/+X/5f/m/+T/4v/i/+L/4v/j/+P/4//j/+H/
4//j/+T/5//o/+r/6//q/+z/7P/t/+7/7v/v/+//7//v/+//7//u/+7/7v/u/+7/7v/u
/+3/7//w//H/8f/x//H/8f/x//L/8P/v/+7/7P/q/+r/6v/q/+r/6P/o/+b/5P/i/+D/
3v/c/9z/3P/e/9z/3P/c/9n/2f/Z/9f/1//X/9f/1//W/9b/1v/W/9X/1f/V/9X/1f/V
/9X/1f/T/9D/yP+6/6z/o/+f/6P/sf/I/+f/DQA9AHQArADaAAQBLwFTAW4BdAFeATIB
/wDFAIkAUgAZAOP/zP/O/9X/1P/U/9P/0//V/9X/1f/T/9D/z//P/8//zf/N/8z/zP/M
/8z/zP/M/87/zv/O/87/0P/Q/9D/0P/P/8//zv/O/9D/0P/Q/9D/z//P/8//0P/O/87/
zv/P/9L/0//T/9P/0//U/9T/1f/W/9f/2P/Z/9r/2//c/97/4f/k/+b/6f/r/+3/7//x
//T/9//6//z/AQADAAUACAAMAA8AEgAVABoAHQAeACAAJAAlACgAKQAsAC0ALgAvADEA
MgAyADMAMwAyADIAMgAuACwALAAqACYAJAAgAB0AGAAVABMAEAAMAAkACAAGAAQAAgAA
AP7////+//3//P/5//j/+P/3//b/9v/2//X/8//z//P/8//x//D/8P/y//L/8v/y//P/
8//z//P/8//1//X/9v/1//b/+P/5//j/+v/6//v//v/+//////8AAAEAAgADAAIAAgAC
AAIAAAAAAAAA//8BAAIAAwADAAUABQAFAAUABAACAAEAAAACAAAAAAAAAAEAAAD9//z/
+v/4//b/9P/w/+7/7v/u/+z/6v/q/+r/6f/p/+n/5//n/+f/5//n/+j/6P/o/+j/5f/l
/+X/5f/n/+P/4//j/+P/4v/e/9j/yv+9/7P/r/+x/77/1//3/yEAVACQAMwABAE1AWMB
kAGyAcQBvAGZAWkBLwHsAKkAYwAcAO7/5//s/+r/5f/l/+H/3//f/9//3v/d/93/3f/b
/9v/2v/a/9r/2v/a/9r/2v/a/9r/2v/a/9r/2v/a/9v/2//a/9r/2v/a/9r/2v/d/93/
3f/e/97/3v/e/9//3v/f/9//3//h/+L/4v/j/+T/5f/m/+f/6P/p/+r/7P/u//D/8f/z
//f/+f/7//3/AQAFAAkADAAQABMAFgAaACAAIwAmACkALQAvAC8AMAA1ADUANwA3ADgA
OQA6ADsAPAA8ADsAOwA9ADwAPAA8ADsAOgA7ADoANwA2ADMAMQAsACkAJwAkACEAHQAb
ABgAFgAUABIAEAANAAwACwAKAAcABgAGAAUABAAEAAQAAwABAAEAAQABAP///v/+//7/
/v/+//7////////////9//////8AAAMABAAGAAcACAAKAAoACwAMAAwADQANAA4ADwAQ
ABEAEAAQABAAEAAQABAAEAAPAA8AEAARABEAEQARABEAEQAQAA4ADQAMAAoACAAIAAgA
CQAIAAUABAAEAAIAAAD+//r/+P/4//j/9//0//P/8v/z//P/8//x//H/8f/x//H/7v/u
/+7/7v/t/+3/7f/t/+3/7f/r/+v/7f/q/+r/5v/c/8//wf+5/7f/vP/N/+f/CQA2AGwA
pgDiABUBQQFuAZgBtAG+Aa8BhwFTARYB0QCRAE4ADgDx//D/8v/t/+v/6f/l/+X/5f/k
/+P/4//j/+L/4f/f/97/3P/c/9z/3P/c/9z/3P/c/9z/3P/c/9z/2//b/9r/2v/a/9r/
2v/a/9v/2//b/9z/3P/c/9z/3f/c/93/3f/d/93/3v/e/9//4P/h/+L/4//k/+X/5v/o
/+n/6v/q/+v/7f/v//H/8//2//n//P/+/wIABQAIAAwAEAATABYAGQAeACEAIgAkACkA
KQArACsALAAtAC4ALwAvADAAMAAxADMAMgAyADIAMgAwADAALgAtACwAKQAnACQAIQAf
ABwAGAAVABQAEgAOAAwACgAIAAUABAADAAIAAQAAAAAA///8//z//P/7//v/+//7//v/
+f/6//r/+P/4//b/9v/2//b/9f/1//X/9f/1//f/9//4//n/+v/8//3/AAACAAIAAwAE
AAQABQAFAAUABQAFAAUABAAEAAQABAAEAAQABAADAAMABAAFAAUABQAFAAUABQAEAAIA
AQAAAAAA/v/+//7//f/8//n/+P/4//b/9P/y/+7/7P/s/+z/7P/q/+r/6v/p/+n/6f/n
/+f/5//n/+f/5P/k/+T/5P/j/+P/4//j/+P/4//j/+P/4f/g/9z/0v/G/7v/sf+v/7f/
yP/f/wEAKwBaAJIAyAD2ACEBSwFuAYYBigF2AU0BFQHXAJgAYQAnAPL/3v/h/+L/3v/d
/9v/1//X/9f/1//U/9P/0//T/9H/0f/Q/9D/zv/O/87/zv/O/87/zv/O/87/zv/O/87/
z//P/87/zv/M/8z/zP/M/83/zf/N/87/zv/O/87/z//O/8//z//P/8//0P/Q/9H/0v/T
/9T/1f/U/9X/1v/Y/9j/2v/b/93/3//h/+P/5f/o/+v/7v/w//X/9//5//z/AQADAAUA
BwALAA0ADQAOABEAEQATABMAFAAVABYAFwAXABgAGAAZABsAGgAaABoAGgAYABgAFgAT
ABIADwANAAoABwAFAAIA/v/7//r/+P/0//L/8P/u/+3/7P/r/+r/5//m/+b/5f/k/+T/
5P/j/+P/4//j/+P/4//i/+L/4v/i/+L/4P/g/+D/4P/g/+H/4f/h/+H/4f/j/+P/5P/n
/+j/6v/r/+r/7P/s/+3/7v/u/+//7//t/+3/7f/t/+z/7P/s/+z/7P/s/+z/6//t/+7/
7//v/+3/7f/t/+3/7P/q/+n/6P/o/+b/5v/m/+P/4v/f/97/3P/a/9j/1v/W/9T/1P/U
/9T/0v/S/9L/0f/R/9H/z//P/8//z//P/87/zv/O/87/zf/N/83/zf/N/83/zf/L/8f/
vv+y/6j/ov+h/6n/u//T//L/GwBJAH0ArADSAPoAHgE/AU0BSgEuAQABxACFAE0AHwDs
/8X/u//C/8L/xf/G/8T/wf/F/8X/xf/D/8P/wv/B/8H/wf+//7//vv++/77/vv++/77/
vv++/77/vv/A/8D/wP/A/7//v/++/77/vv++/77/vv+//7//v//A/8D/wP/A/8H/wv/D
/8P/w//F/8b/xv/H/8r/y//M/83/zP/N/87/0P/S/9T/1f/X/9n/2//d/9//5P/n/+r/
7P/v//H/8//2//n/+//9//////8BAAEAAgAFAAUABwAHAAgACQAKAAsADQAOAA4ADwAP
AA4ADgAOAAwACgAKAAgAAwACAP///f/6//f/9f/y//D/7f/s/+r/6P/m/+T/4v/j/+L/
4f/g/9//3v/e/93/3P/c/9z/2//b/9v/2//b/9v/2v/a/9r/2v/a/9r/2v/a/9r/2f/Z
/9n/2f/Z/9v/2//c/93/3v/g/+H/4v/k/+T/5f/m/+b/5//n/+f/5//n/+f/6P/o/+j/
6P/m/+b/5v/l/+f/6P/p/+n/6f/p/+n/6f/o/+b/5f/k/+T/4v/i/+L/4f/g/93/3P/a
/9j/1v/U/9D/zv/O/87/0P/O/87/zv/L/8v/y//J/8v/y//L/8v/yP/I/8j/yP/J/8n/
yf/J/8n/yf/J/8f/xf/A/7b/qv+g/5v/nf+l/7f/0P/x/xkARwB2AKIAxgDqAA8BKwE0
ASgBBAHQAJMAWQAnAPr/zf+v/6z/tP+5/7z/wP+//73/v//B/7//vf++/73/vf+9/7v/
u/+6/7r/uv+6/7r/uv+6/7r/uv+6/7r/uv+6/7r/u/+7/7r/uv+6/7r/uv+6/7n/uf+5
/7r/vP+8/7z/vf+8/73/vf+9/7//wP/A/8H/wv/D/8T/xf/G/8f/yP/K/8r/zP/N/8//
0f/T/9X/1//a/93/4P/i/+X/5//p/+z/7//x//P/9f/3//n/+f/6//v/+//9//3///8B
AAMABQAHAAgACAAJAAsACgAKAAoACAAGAAYABAABAAAA/f/7//b/8//x/+7/7P/p/+j/
5v/k/+L/4P/e/9v/2v/Z/9j/1//W/9b/1f/U/9T/1P/T/9P/0//T/9P/0//S/9L/0v/Q
/9D/0P/Q/9D/0P/Q/9D/zv/Q/9H/0v/R/9L/0//V/9b/1//Y/9n/3P/c/9z/3P/c/9z/
3P/c/9z/3P/c/9z/2v/a/9r/2v/Z/9r/2v/a/9z/2//b/9v/2v/Z/9n/2v/Z/9j/1//W
/9X/1v/T/9L/0f/Q/83/zP/L/8r/yP/G/8T/wv/A/8D/wP/A/77/vv++/77/vP+8/7z/
vP+6/7r/uv+6/7r/uv+6/7r/uv+6/7r/uv+2/7T/sv+w/6f/oP+Z/5L/n/+q/7X/wP/m
/wwAMgBYAH4AogDGAOoA6QDoAOcA5gCzAIAATQAaAPr/3P++/6D/o/+m/6n/rP+t/67/
r/+w/w==
         </WaveFormData>
      </LeadData>
      <LeadData>
         <LeadByteCountTotal>10000</LeadByteCountTotal>
         <LeadTimeOffset>0</LeadTimeOffset>
         <LeadSampleCountTotal>5000</LeadSampleCountTotal>
         <LeadAmplitudeUnitsPerBit>4.88</LeadAmplitudeUnitsPerBit>
         <LeadAmplitudeUnits>��V</LeadAmplitudeUnits>
         <LeadHighLimit>2147483647</LeadHighLimit>
         <LeadLowLimit>268435456</LeadLowLimit>
         <LeadID>V6</LeadID>
         <LeadOffsetFirstSample>0</LeadOffsetFirstSample>
         <FirstSampleBaseline>0</FirstSampleBaseline>
         <LeadSampleSize>2</LeadSampleSize>
         <LeadOff>FALSE</LeadOff>
         <BaselineSway>FALSE</BaselineSway>
         <ExcessiveACNoise>FALSE</ExcessiveACNoise>
         <MuscleNoise>FALSE</MuscleNoise>
         <LeadDataCRC32>3965248304</LeadDataCRC32>
         <WaveFormData>
9f/0//P/8v/x/+//7v/s/+r/6P/m/+X/5P/j/+P/4//h/+H/4f/h/+H/3//e/97/3v/e
/97/3f/f/9//3//f/9//3//f/9//3//d/9v/2f/T/8r/v/+4/7X/uf/D/9L/6f8GACkA
UwB+AKIAwgDiAAEBFwEcAQ0B7ADAAJEAZABBACIAAADr/+f/6f/n/+X/4f/c/9r/2v/a
/9n/2f/X/9b/1v/V/9X/1f/V/9T/1P/U/9T/0//V/9X/1f/V/9P/0//T/9P/1P/U/9X/
1f/W/9b/1v/W/9b/1v/W/9b/1v/W/9b/1//X/9f/1//X/9f/2P/Y/9j/1//Y/9r/2//b
/9z/3f/e/+H/4v/j/+T/5//p/+r/7P/v//H/8//3//v//v8AAAMABAAGAAgACgAMAA4A
DwARABEAEgAUABcAFwAYABkAGgAbABwAHgAeABwAHAAcABsAGwAaABkAFgATABEADwAN
AAsACQAGAAMAAQD///3/+//5//f/9v/2//b/9P/z//L/8f/w//D/7//v/+//7//u/+7/
7v/u/+7/7v/v/+3/7v/u/+7/7v/u/+7/7//v/+//7//w//D/8f/z//T/9f/2//f/+P/4
//n/+f/5//r/+v/6//v/+//7//v//P/8//z//P/8//z//f/9//7//v//////AAAAAAAA
AAD///7//f/7//r/+f/4//f/9v/z//H/8P/u/+z/6v/o/+f/5v/l/+X/5//l/+X/5f/j
/+P/4f/g/+D/4P/g/+D/4f/h/+H/4f/f/9//3//f/9//3//f/9//3//Z/9D/xf++/7n/
uf+//8z/3//6/xkAPwBsAJIAsgDSAPEADQEWAQ8B8gDKAJsAbgBHACgACADt/+X/5//n
/+X/4//e/9z/3P/c/9v/2//Z/9j/2P/X/9X/1f/V/9T/1v/W/9b/1f/V/9X/1f/V/9X/
1f/V/9X/1v/W/9f/1//W/9b/1v/W/9j/2P/Y/9j/2P/Y/9j/2f/Z/9n/2f/Z/9n/2v/a
/9r/2f/a/9z/3f/d/97/3//g/+P/5P/l/+b/5//p/+r/7P/v//H/8//3//n//P/+/wEA
BAAGAAgACgAMAA4ADwARABEAEgAUABcAFwAYABkAGgAbABwAHgAeAB4AHgAeAB0AGwAa
ABkAFgAVABMAEQAPAAsACQAGAAMAAwABAP///f/7//n/+P/4//b/9P/z//L/8f/w//D/
7//v/+//7//u/+7/7v/u/+7/7v/v/+//7v/u/+7/7v/u/+//7//v/+//8P/w//H/8//2
//f/+P/5//j/+P/5//n/+f/6//r/+v/7//v/+//7//z//P/8//z/+v/6//v/+//+//7/
/////wAAAAAAAAAA/f/8//v/+f/4//f/9v/1//T/8f/v/+7/7P/q/+j/5v/n/+b/5f/l
/+X/4//j/+P/4//j/+H/4P/g/+D/4P/g/9//3//f/9//3//f/9//3//f/9//3//d/9v/
1//M/8P/uv+3/7n/wf/S/+f/AgAlAE8AegCgAL4A4AD9ABUBGgENAeoAwACRAGQAQQAi
AAAA6f/n/+n/5//n/+P/4P/c/9z/3P/d/9v/2f/Y/9j/1//X/9f/1//W/9b/1v/W/9X/
1//X/9f/1//V/9X/1f/V/9b/1v/X/9f/2P/Y/9j/2P/Y/9j/2P/Y/9j/2P/Y/9n/2//b
/9v/2//b/9z/3P/c/9v/3P/e/9//3//g/+H/4v/l/+b/5//o/+v/7f/u//D/8//1//f/
+//9/wAAAgAFAAYACAAKAAwADgAQABEAEwATABQAFgAZABkAGgAbABwAHQAeACAAIAAg
ACAAIAAfAB0AHAAbABgAFQATABEADwANAAsACAAFAAMAAQD///3//f/7//r/+v/4//b/
9f/0//X/9P/0//P/8//z//P/8v/w//D/8P/w//L/8f/w//D/8P/w//D/8f/x//H/8f/y
//L/8//1//b/9//4//n/+P/4//n/+f/7//z//P/8//3//f/9//3//P/8//z//P/+//7/
/////wAAAAABAAEAAgACAAIAAgABAAAA///9//z/+//6//n/9v/z//H/8P/w/+7/7P/q
/+n/6P/n/+f/5//l/+X/5f/l/+X/4//i/+L/4v/i/+L/4//j/+P/4//h/+H/4f/h/+H/
4f/h/9//2//T/8r/wf+6/7n/vf/J/9j/7/8OADMAXQCIAKoAygDoAAcBGQEcAQcB4gC0
AIUAWgA3ABYA9v/n/+f/6f/l/+P/4f/e/97/3P/c/9v/2f/Z/9j/2P/X/9f/1//X/9b/
1v/W/9b/1f/X/9f/1//X/9f/1//X/9f/1v/W/9f/1//W/9b/1v/W/9j/2P/Y/9j/2P/Y
/9j/2f/Z/9n/2f/Z/9n/2v/a/9r/2f/a/9z/3f/d/97/3//g/+P/5P/l/+b/6f/r/+z/
7v/v//H/8//3//n//P/+/wEABAAGAAgACgAMAA4ADwARABEAEgAUABcAFwAYABkAGgAb
ABwAHgAeABwAHAAcABsAGwAaABkAFgATABEADwANAAkABwAEAAEAAQD///3/+//5//f/
9v/2//b/9P/z//L/8//y//L/8f/x//H/8f/w/+7/7v/u/+7/7v/u/+7/7v/t/+3/7f/t
//D/8P/x//P/9P/1//b/9//4//j/+f/5//n/+v/6//r/+//7//v/+//8//z//P/8//z/
/P/9//3//v/+//////8AAAAAAAAAAP///v/9//v/+v/5//j/9//2//P/8f/w/+7/7P/q
/+j/5//m/+X/5f/l/+P/4//j/+P/4//h/+D/4P/g/+D/4P/f/9//3//f/9//3//f/9//
3f/f/9//3//b/9f/zv/D/7z/t/+1/73/zP/f//j/FwA9AGgAjgCuAMwA7QAFARIBCQHs
AMIAlQBmAEEAIgACAOn/4f/j/+P/4//h/9z/2v/a/9r/2f/Z/9f/1v/W/9X/1f/V/9X/
1P/U/9T/1P/T/9X/1f/V/9X/0//T/9P/0//S/9L/0//T/9T/1P/U/9T/1P/U/9T/1P/U
/9T/1P/V/9X/1f/V/9X/1f/W/9b/1v/X/9j/2v/b/9v/3P/d/97/3//g/+H/4v/j/+X/
5v/o/+3/7//x//X/9f/4//r//f8AAAIABAAGAAgACgALAA0ADQAOABAAEwATABQAFQAW
ABkAGgAcABwAGgAaABoAGQAZABgAFwAUABEADwANAAsABwAFAAIA///9//v/+f/3//f/
9f/0//T/8v/w/+//7v/v/+7/7v/t/+3/7f/t/+z/7P/s/+z/7P/q/+r/6v/q/+v/6//r
/+v/7P/s/+3/7//w//H/8v/z//T/9P/1//X/9f/2//b/9v/3//f/9//3//j/+P/4//j/
+v/6//v/+//8//z//f/9//7//v/+//7//f/8//v/+f/4//f/9v/1//L/7//t/+z/6v/o
/+b/5P/j/+L/4f/h/+H/3//f/9//3//f/93/3P/a/9r/2v/a/9v/2//b/9v/2//b/9v/
2//b/9v/2//b/9f/0f/I/73/tv+z/7P/u//K/9//+v8ZAEEAbACSALAA0ADtAAUBDAH/
AN4AsgCHAFoANQAYAPj/4//f/+H/4f/f/93/2P/W/9b/1v/V/9P/0//S/9L/0f/R/9H/
0f/Q/9D/0P/Q/8//z//P/8//z//P/8//z//P/87/zv/P/8//0P/Q/9D/0P/Q/9D/0P/Q
/9D/0P/Q/9H/0f/R/9H/0f/R/9L/0v/S/9P/1P/W/9f/1f/W/9f/2P/Z/9r/2//c/+H/
4//k/+b/6f/r/+3/8f/z//b/+P/7//7/AAACAAQABAAGAAcACQANAA4AEAATABMAFAAV
ABYAFQAWABgAGAAaABoAGgAZABcAFgAVABIAEQAPAA0ACwAFAAMAAAD9//v/+f/3//X/
9f/z//L/8v/y//D/7//u/+3/7P/s/+v/6//r/+v/6v/q/+r/6v/q/+j/6P/o/+j/6f/p
/+n/6f/q/+r/6//t/+z/7f/u/+//8P/w//H/8f/z//T/9P/0//P/8//z//P/9v/2//b/
9v/2//b/9//3//j/+P/5//n/+v/6//r/+v/5//j/9//1//b/9f/0//P/8v/v/+3/7P/q
/+j/5v/k/+H/4P/f/9//4f/f/9//3//f/9//3f/c/9z/3P/c/9z/2f/Z/9n/2f/b/9v/
2//b/9v/3f/b/9v/1//T/8j/vf+y/63/q/+x/8D/0//w/xMAOwBsAJoAvgDgAAUBJQE4
ATUBGAHyAMcAmgBtAEYAHgD9//H/8//x/+v/5//i/9z/3P/a/9n/1//V/9T/1P/T/9P/
0//T/9L/1P/U/9T/0//R/9H/0f/R/9P/0//T/9P/1P/U/9X/1f/U/9T/1P/U/9b/1v/W
/9b/2P/Y/9j/2f/Z/9n/2f/Z/9n/2v/a/9r/2f/a/9z/3f/d/97/3//g/+H/4v/j/+T/
6f/r/+z/7v/y//X/+P/9////AgAEAAcACwAOABEAFAAWABgAGQAbAB4AIAAjACcAKQAq
ACsALAArACwALgAuAC4ALgAuAC0AKQAoACcAJAAiAB8AHAAZABMAEQAOAAsACQAHAAUA
AwABAP///v/+//7//P/7//r/+//6//r/+f/3//f/9//2//b/9v/2//b/9v/2//b/9f/1
//X/9f/2//b/9//5//j/+f/6//v//f/+/wAAAQABAAIAAgACAAEAAQABAAEAAgACAAIA
AgAEAAQABQAFAAYABgAHAAcACAAIAAgACAAHAAYABQADAAUABQAFAAUABgADAAEAAAD8
//r/+P/2//P/8v/x//H/8f/v/+//7//v/+//7f/s/+z/7P/s/+z/6//r/+v/6//r/+v/
6//r/+v/6//r/+n/6f/p/+b/3//U/8f/vf+3/7r/xf/Y//H/EwA6AGwAogDSAPkAHwFG
AWcBegF6AWEBOgENAdwAqgB5AEcAIQATABEACQAAAPj/8P/s/+v/6f/n/+b/5v/l/+P/
4//j/+L/4P/g/+D/3//h/+H/4f/h/+H/4f/h/+H/4P/g/+H/4f/k/+T/5P/k/+T/5P/k
/+T/5v/m/+b/5//n/+f/5//n/+n/6v/q/+r/6f/q/+z/7f/r/+z/7f/u/+//8P/x//L/
9f/3//j/+v///wEAAwAHAAsADgAQABMAFwAaAB0AIAAjACYAKAArAC8AMAAyADUANQA2
ADcAOAA3ADgAOgA6ADwAPAA8ADsAOwA6ADkANgA1ADMAMQAvACsAKQAmACMAHwAdABsA
GQAZABcAFgAWABUAEgAQAA4ADQAMAAwACwANAA0ADQAMAAoACgAIAAgACgAIAAgACAAI
AAkACQAJAAkACQAIAAgACQAKAAsADAANAA8AEAASABMAEwAUABQAFAAVABUAFQAVABgA
GAAYABgAFgAWABcAFwAWABYAFwAXABoAGgAaABoAGQAYABcAFQAWABUAFAATABMAEQAQ
ABAADgAMAAoACAAFAAQAAwADAAEA//////////////3//P/6//r/+v/6//n/+f/5//n/
9//3//f/9//3//f/9//3//f/9//0/+//5P/X/83/x//I/8//4P/1/xMAOgBmAJoAygDz
ABsBQgFjAXoBgAFvAUoBHwHwAMAAkQBhADcAIwAfABkADgAGAP7/+P/z//H/7//u/+7/
7f/r/+v/6//q/+r/6v/q/+n/5//n/+f/5//n/+f/5//n/+j/6P/p/+n/6v/q/+r/6v/q
/+r/6v/q/+z/7P/s/+3/7f/t/+3/7f/t/+7/7v/u/+7/7v/v/+//7v/u/+7/7v/v//D/
8f/y//P/9f/2//j//f///wEABQAHAAoADAAPABQAFgAYABoAHQAgACIAJQApACoALAAv
AC8AMAAxADIAMwA0ADYANgA2ADYANgA1ADUANAAzADAALwAtACsAKQAnACUAIgAfABsA
GQAXABUAEwARABAAEAAOAAwACwAKAAkACAAIAAcABwAHAAcABgAEAAQABAAEAAQABAAC
AAIAAgACAAEAAQABAAEAAAAAAAEAAwACAAMABAAFAAgACAAJAAkACwAMAAwADAAPAA8A
DwAPAA4ADgAOAA4ADgAOAA8ADwAQABAAEQARABIAEgASABIAEQAQAA8ADQAMAAsACgAJ
AAgABQADAAIAAAD+//z/+v/3//b/9f/1//X/8//z//P/8//z//H/8P/w//D/8P/w/+3/
7f/t/+3/6//r/+v/6//r/+v/6//r/+n/6f/k/93/0P/H/8H/v//E/9H/5v///yEASAB4
AKYAygDtAA8BMAFDAUYBNgETAegAuQCMAGYAQQAbAAkABwADAPv/9v/w/+r/6P/l/+X/
4//i/+L/4f/f/9//3//e/9z/3P/c/9v/2//b/9v/2//Z/9n/2f/Z/9j/2P/Z/9n/2v/a
/9r/2v/a/9r/2v/a/9r/2v/a/9v/2//b/9v/2//b/9z/3P/c/9v/3P/e/9//3//g/+H/
4v/j/+T/5f/m/+f/6f/q/+z/7f/v//H/9f/3//r//P///wQABgAIAAoADAAOAA8AEQAT
ABQAFgAZABkAGgAbABwAHQAeACAAIAAgACAAIAAfAB8AHgAdABoAGQAXABUAEwARAA8A
DAAJAAcABQADAAEA/f/7//r/+v/4//b/9f/0//P/8v/y//H/8f/x//H/8P/w//D/8P/w
//D/7//v/+7/7v/u/+7/7v/t/+3/7f/t/+7/7v/v//H/9P/1//b/9//4//j/+f/5//n/
+v/6//r/+//7//v/+//8//z//P/8//z//P/9//3//P/8//3//f/+//7//v/+//3//P/7
//n/+P/3//b/9f/0//H/7//u/+z/6v/o/+b/5f/k/+P/4//j/+H/4f/h/+H/4f/f/97/
3v/e/97/3v/d/93/3f/d/93/3f/d/93/3f/d/93/2//X/9H/xv+7/7b/s/+3/8P/1P/r
/wgALQBZAIQAqgDKAOoABwEbARwBDQHqAMAAkQBmAEEAIAAAAO3/6//r/+f/4//f/9r/
2P/Y/9b/1f/T/9P/0v/S/9H/0f/R/9H/0P/Q/9D/0P/P/9H/0f/R/9H/0f/R/9H/0f/Q
/9D/0f/R/9L/0v/S/9L/0v/S/9L/0v/Q/9D/0P/R/9P/0//T/9P/0//U/9T/1P/T/9T/
1v/X/9f/2P/Z/9r/3f/e/9//4P/h/+P/5P/m/+n/6//t//H/8//2//j/+//8//7/AAAC
AAQABgAHAAkACwAMAA4AEQARABIAEwAUABUAFgAYABgAGAAYABgAFwAVABQAEwAQAA8A
DQALAAkABQADAAAA/f/7//n/9//1//X/8//y//L/8P/u/+3/7P/t/+z/7P/r/+n/6f/p
/+j/6P/o/+j/6P/o/+j/6P/o/+j/6P/p/+n/6f/p/+r/6v/r/+3/7v/v//D/8f/y//L/
8//z//X/9v/2//b/9f/1//X/9f/2//b/9v/2//b/9v/3//f/+P/4//n/+f/6//r/+v/6
//n/+P/3//X/9P/z//L/8f/u/+v/6f/o/+j/5v/k/+L/3//e/93/3f/f/93/3f/d/93/
3f/b/9r/2v/a/9r/2v/Z/9n/2f/Z/9f/1//X/9f/1//X/9f/1//V/8//xP+7/7T/r/+x
/7v/yP/d//r/GwBDAG4AkgCyANIA7wAFAQwB/wDgALYAiQBcADcAGgD6/+P/4f/j/+H/
3//b/9b/1P/U/9L/0f/R/9H/0P/Q/8//z//P/8//zv/O/87/zv/N/83/zf/N/83/zf/N
/83/zf/O/87/z//P/87/zv/O/87/zv/O/87/zv/Q/9D/0P/R/9H/0f/R/9H/0f/S/9L/
0v/R/9L/1P/V/9X/1v/X/9j/2f/a/9v/3P/f/+H/4v/k/+f/6f/r/+//7//y//T/9//6
//z//v8AAAIABAAFAAcACQAKAAwADwAPABAAEQASABUAFgAYABgAFgAWABYAFQATABIA
EQAOAAsACQAHAAUAAwABAP7/+//5//f/9f/z//H/7//u/+7/7P/q/+n/6P/p/+j/6P/n
/+f/5//n/+b/5P/k/+T/5P/k/+P/4//k/+T/5P/k/+T/4//j/+P/4//k/+T/5f/n/+j/
6f/q/+v/6v/q/+v/6//t/+7/7v/u/+3/7f/t/+3/7v/u/+7/7v/u/+7/7//v//D/8P/x
//H/8P/w//D/8P/v/+7/7f/r/+r/6f/o/+f/5P/h/9//3v/e/9z/2v/Y/9X/1P/T/9P/
0//R/9H/0f/T/9P/0f/Q/9D/0P/Q/9D/0f/R/9H/0f/R/9H/0f/R/9H/z//P/8//y//F
/7z/sf+q/6f/qf+1/8j/3f/6/x0ARwBwAJQAsgDSAPEABQEIAfMAzgCiAHUASgApAAwA
7P/b/9v/3f/b/9f/0//O/8z/zv/O/8v/yf/J/8j/yP/H/8f/x//H/8b/xv/G/8b/xf/H
/8f/x//H/8X/xf/F/8X/xv/G/8f/x//I/8j/yP/I/8j/yP/I/8j/yv/K/8r/y//L/8v/
y//L/8v/zP/M/8z/zf/O/9D/0f/R/9L/0//U/9f/2P/Z/9r/2//d/97/4P/j/+X/5//r
/+3/8P/y//X/+v/8//7/AAAEAAYABwAJAA0ADgAQABMAFAAWABgAGgAbABwAHgAeAB4A
HgAeAB0AGQAYABcAFAASAA8ADAAJAAMAAQD+//v/+f/3//X/8//z//H/8P/w/+//7P/q
/+j/6f/o/+j/5//n/+f/5//m/+j/6P/o/+j/6P/n/+j/5v/m/+b/5v/n/+f/5//n/+b/
5v/n/+n/7P/t/+7/7//u/+7/7//v//H/8v/y//L/8//z//P/8//0//T/9P/0//T/9P/1
//X/9v/2//f/9//2//b/9v/2//f/9v/1//P/9P/z//L/8f/x/+//7v/u/+r/6P/m/+T/
4f/g/9//3//h/9//3//f/9//3//d/9z/2v/a/9r/2v/Z/9n/2f/Z/9n/2f/Z/9n/2f/Z
/9v/2//Z/9X/zv/D/7b/rf+p/6v/tv/J/+L/AwArAFwAkAC4ANwAAQElAT4BSQE6ARoB
8QDGAJUAagA+ABUA/f/5//n/9f/t/+b/4v/g/97/2//Z/9f/1v/W/9X/0//T/9P/0v/S
/9L/0v/R/9P/0//T/9P/0//T/9P/0//U/9T/1f/V/9b/1v/W/9b/2P/Y/9j/2P/W/9b/
1v/X/9n/2f/Z/9n/2f/a/9r/2v/Z/9r/3P/d/93/3v/f/+D/4//k/+X/5v/r/+3/7v/w
//X/9//5//3///8CAAQABwALAA4AEQAUABcAGgAcAB8AIgAkACcAKwArACwALQAuADEA
MgA0ADQAMgAyADIAMQAvAC4ALQAqACYAIwAgAB0AFwAVABIADwALAAkABwAFAAMAAQAA
AAAAAgAAAP///v/9//z//P/7//n/+f/5//j/9v/2//b/9v/0//P/9P/2//b/9v/2//f/
9//3//f/9v/2//f/+f/4//n/+v/7//7//v//////AQACAAIAAgADAAMAAwADAAYABgAG
AAYABAAEAAUABQAEAAQABQAFAAgACAAIAAgACQAIAAcABQAGAAUABAADAAQAAQD///7/
+v/4//b/9P/x//D/7//v/+//7f/t/+3/7//v/+3/7P/q/+r/6v/q/+n/6f/p/+n/6f/p
/+n/6f/p/+n/6f/p/+f/5//k/9v/zv/D/7n/tf+2/8P/1P/t/xEAPABuAKYA2AABASkB
UgF1AYYBhAFrAUQBGQHmALAAewBHAB8AEwARAAkA/v/2//D/6v/n/+f/5v/k/+P/4f/h
/+H/4f/g/97/3v/e/93/3f/d/93/3f/b/9v/2//b/9v/3P/e/9//4P/g/+D/4P/i/+L/
4v/i/+T/5P/k/+X/5f/l/+X/5f/l/+b/5v/m/+X/5v/o/+n/6f/q/+v/7P/v//D/8f/y
//P/9f/2//j//v8BAAQACQALAA4AEAATABcAGgAdACAAIwAmACgAKwAvADAAMgA1ADUA
NgA3ADgAOAA4ADkAOAA6ADoAOgA5ADkAOAA3ADQAMwAxAC8ALQApACcAJAAhAB0AGwAZ
ABcAEwARABAAEAAOAAwACwAKAAcABgAGAAUABQAFAAUABAAEAAQABAAEAAIAAQACAAIA
AgACAAIAAQABAAEAAQAAAAAAAQADAAQABQAGAAcACgAKAAsACwANAA4ADgAOABAAEQAS
ABMAFAAUABQAFAASABIAEwATABIAEgATABMAFAAUABQAFAATABIAEQAPABAADwAOAA0A
DgALAAkACAAIAAYABAACAP///v/9//3//P/5//j/9//5//n/9//2//T/9P/0//T/8f/x
//H/8f/x//H/8f/x//H/8f/x//H/8f/x/+7/6//i/9f/y//D/8D/xf/S/+X/AwAoAFIA
hgC6AOkADwE0AVkBdAGAAXcBWAEvAQAB0ACdAG0APwAjABsAFQAMAAQA/P/0/+//7f/s
/+r/6f/n/+X/5f/l/+T/5P/k/+T/4//j/+P/4//j/+H/4f/h/+H/3v/e/9//3//i/+L/
4v/i/+T/5P/k/+T/5P/k/+T/5f/l/+X/5f/l/+X/5v/m/+b/5v/m/+f/5//n/+j/6f/q
/+n/6v/r/+z/7//x//L/9P/1//f/+f/9/wEABAAGAAkADgAQABIAFAAZABwAHgAhACUA
JgAoACsAKwAsAC0ALgAvADAAMgAyADIAMgAyADEAMQAwAC8ALAAtACsAKQAnACMAIQAe
ABsAFwAVABMAEQANAAsACgAKAAgABgAFAAQAAwACAAIAAQABAAEAAQAAAP7//v/+//7/
/v///////v/8//r/+v/6//r/+//7//v/+//8//z//f///wAAAQACAAMABgAGAAcABwAH
AAgACAAIAAkACQAJAAkACgAKAAoACgAIAAgACQAJAAgACAAJAAkACgAKAAoACgAJAAgA
BwAFAAQAAwACAAEAAQD///7//v/6//j/9v/0//P/8v/x//H/7//t/+3/7f/t/+3/6//q
/+r/6v/q/+r/6f/p/+n/6f/p/+n/6f/p/+f/5//n/+f/5//l/+D/2f/O/8P/u/+5/77/
y//g//n/GwBCAHIApADMAPEAEwEyAUcBTgFCAR8B9ADFAJYAbgBFAB8ACQAFAAEA+f/y
/+z/5v/i/+H/3//e/9z/2//Z/9n/2f/Z/9j/1v/W/9b/1f/V/9X/1f/V/9X/1f/V/9X/
1P/U/9X/1f/U/9T/1P/U/9b/1v/W/9b/1v/W/9b/1//V/9X/1f/V/9X/1v/W/9b/1f/W
/9j/2f/X/9j/2f/a/9n/2v/b/9z/3//h/+L/5P/l/+f/6f/t//H/9P/2//n//P/+/wAA
AgAGAAgACQALAA0ADgAQABMAEwAUABUAFgAXABgAGgAaABoAGgAaABkAGAAYABgAFgAV
ABMAEQAPAAsACQAGAAMAAQD///3/+//3//X/9P/0//L/8P/v/+7/7//u/+7/7f/r/+v/
6//q/+j/6P/o/+j/6v/p/+n/6P/o/+j/6P/o/+j/6P/o/+n/6f/p/+n/6P/o/+n/6//u
/+//8P/x//L/8v/z//P/8//0//T/9P/z//P/8//z//T/9P/0//T/9P/0//X/9f/2//b/
9//3//b/9v/2//b/8//y//H/7//u/+3/7P/r/+r/5//l/+T/4v/g/97/3P/d/9z/2//b
/9v/2f/Z/9n/2f/Z/9f/1v/W/9b/1v/W/9X/1f/V/9X/1f/V/9X/1f/V/9X/0//T/8//
xf+8/7P/rv+t/7P/wf/U/+3/DgA1AF8AigCuANAA7gALARkBGAEDAd4AsACBAFgANQAS
APT/5//l/+P/3f/b/9X/0P/Q/9D/zv/N/83/y//K/8r/yf/J/8n/yf/I/8j/yP/I/8f/
x//H/8f/x//H/8f/x//H/8b/xv/H/8f/yP/I/8j/yP/I/8j/yP/I/8j/yP/I/8n/yf/J
/8n/yf/J/8r/yv/K/8v/zP/O/8//z//Q/9H/0v/T/9T/1f/W/9n/2//c/97/4f/j/+X/
6f/r/+7/8P/z//b/+P/6//z//v8AAAEAAwADAAQABgAJAAcACAAJAAoADQAOABAAEAAQ
ABAAEAAPAA0ADAALAAgABQADAAEA///9//v/+P/1//X/8//x/+//7f/r/+r/6v/q/+j/
5//m/+X/5P/k/+P/4//j/+P/4v/i/+L/4v/i/+L/4f/h/+D/4P/g/+D/4P/g/+D/4f/h
/+H/4f/i/+L/4//l/+T/5f/m/+f/6v/q/+v/6//r/+z/7P/s/+3/7f/t/+3/7P/s/+z/
7P/s/+z/7f/t/+7/7v/v/+//8P/w//D/8P/v/+7/7f/r/+r/6f/o/+f/5v/j/+H/4P/g
/97/3P/a/9j/1v/U/9P/1f/T/9P/0//T/9P/0f/Q/9D/0P/Q/9D/z//P/8//z//P/8//
z//P/8//z//N/83/y//H/77/s/+q/6f/p/+v/77/0f/s/wsAMQBcAIIApADEAOEA+wAE
Af0A4gC6AI0AXgA3ABgA+P/f/9f/1//X/9X/0//O/8r/yP/I/8f/x//H/8b/xv/F/8P/
w//D/8L/wv/C/8L/wf/B/8H/wf/B/8H/wf/B/8H/wP/A/8H/wf/C/8L/wv/C/8L/wv/C
/8L/wv/C/8L/w//D/8P/w//D/8P/xP/E/8T/w//E/8b/x//H/8j/yf/K/83/zv/P/9D/
0f/T/9T/1v/Z/9v/3f/h/+P/5v/o/+v/7P/u//D/8v/0//b/9//5//v//P/+/wEAAwAE
AAUABgAJAAoADAAMAAwADAAMAAsACQAIAAcABAABAP///f/7//n/9//0//H/7//t/+v/
6f/n/+X/5P/k/+P/4P/e/9z/3f/c/9z/2//Z/9n/2f/Y/9j/2P/Y/9j/2P/X/9f/1v/W
/9b/1//X/9X/1f/V/9b/1f/W/9j/2f/a/9r/2v/b/97/3//f/9//4P/g/+D/4f/h/+H/
4v/i/+L/4v/i/+L/4v/j/+P/5P/l/+T/4//h/+L/4//k/+T/5f/k/+P/4v/h/+D/3//e
/93/3P/Z/9j/1//W/9P/0v/R/9D/zf/M/8v/yv/I/8j/yP/I/8b/xv/G/8b/xP/E/8T/
xP/E/8T/xP/E/8L/wv/C/8L/wv/C/8L/wv/A/77/vP+6/7L/rP+m/6D/qf+y/7v/xP/l
/wQAIwBCAGMAhAClAMYAxwDIAMkAygCiAHwAVgAwABcA/v/l/8z/yP/G/8T/wv+//77/
vf+8/w==
         </WaveFormData>
      </LeadData>
   </Waveform>
</RestingECG>
