# Supplementary material for: Detection of Left Atrial Enlargement Using a Convolutional Neural Network-Enabled Electrocardiogram
Source: Front Cardiovasc Med. 2020 Dec 17;7:609976. doi: 10.3389/fcvm.2020.609976 (PMC7773668; doi:10.3389/fcvm.2020.609976)
Supplement: Supplementary file 2 [file Data_Sheet_2.ZIP › normal1/1802010056_8037_0000000E.XML]

<?xml version="1.0" encoding="Windows-1252"?>
<!DOCTYPE RestingECG SYSTEM "restecg.dtd">
<RestingECG>
   <PatientDemographics>
      <PatientID>1802010056</PatientID>
      <PatientAge>65</PatientAge>
      <AgeUnits>Years</AgeUnits>
      <Gender>Male</Gender>
      <PatientLastName>hejinsheng</PatientLastName>
   </PatientDemographics>
   <TestDemographics>
      <DataType>Resting</DataType>
      <Site>1</Site>
      <AcquisitionDevice>MAC55</AcquisitionDevice>
      <Status>Unconfirmed</Status>
      <Priority>Normal</Priority>
      <AcquisitionTime>11:36:36</AcquisitionTime>
      <AcquisitionDate>07-07-2015</AcquisitionDate>
      <CartNumber>1</CartNumber>
      <AcquisitionSoftwareVersion>009C</AcquisitionSoftwareVersion>
      <XMLSourceVersion>MAC5000 v1.0</XMLSourceVersion>
   </TestDemographics>
   <RestingECGMeasurements>
      <VentricularRate>72</VentricularRate>
      <AtrialRate>72</AtrialRate>
      <PRInterval>196</PRInterval>
      <QRSDuration>88</QRSDuration>
      <QTInterval>420</QTInterval>
      <QTCorrected>459</QTCorrected>
      <PAxis>43</PAxis>
      <RAxis>-29</RAxis>
      <TAxis>-21</TAxis>
      <QRSCount>11</QRSCount>
      <QOnset>225</QOnset>
      <QOffset>269</QOffset>
      <POnset>127</POnset>
      <POffset>176</POffset>
      <TOffset>435</TOffset>
      <ECGSampleBase>500</ECGSampleBase>
      <ECGSampleExponent>0</ECGSampleExponent>
   </RestingECGMeasurements>
   <Diagnosis>
      <Modality>Resting</Modality>
         <StatementCount>5</StatementCount>
         <LabelText>12SL Õï¶Ï³ÂÊö</LabelText>
      <DiagnosisStatement>
         <StmtFlag>ENDSLINE</StmtFlag>
         <StmtText>ñ¼ÐÔÐÄÂÉ</StmtText>
      </DiagnosisStatement>
      <DiagnosisStatement>
         <StmtFlag>ENDSLINE</StmtFlag>
         <StmtText>µçÑ¹·ûºÏ×óÐÄÊÒÖÐ¶È·Ê´óµÄ±ê×¼£¬²»³ýÍâÊÇÕý³£±äÒì</StmtText>
      </DiagnosisStatement>
      <DiagnosisStatement>
         <StmtText>ÏÂ±ÚÐÄ¼¡¹£ËÀ</StmtText>
      </DiagnosisStatement>
      <DiagnosisStatement>
         <StmtFlag>ENDSLINE</StmtFlag>
         <StmtText>£¬ÄêÁä²»È·¶¨</StmtText>
      </DiagnosisStatement>
      <DiagnosisStatement>
         <StmtFlag>ENDSLINE</StmtFlag>
         <StmtText>Òì³£ ECG</StmtText>
      </DiagnosisStatement>
   </Diagnosis>
   <Waveform>
      <WaveformType>Rhythm</WaveformType>
      <WaveformStartTime>0</WaveformStartTime>
      <NumberofLeads>8</NumberofLeads>
      <SampleType>CONTINUOUS_SAMPLES</SampleType>
      <SampleBase>500</SampleBase>
      <SampleExponent>0</SampleExponent>
      <HighPassFilter>16</HighPassFilter>
      <LowPassFilter>150</LowPassFilter>
      <ACFilter>NONE</ACFilter>
      <LeadData>
         <LeadByteCountTotal>10000</LeadByteCountTotal>
         <LeadTimeOffset>0</LeadTimeOffset>
         <LeadSampleCountTotal>5000</LeadSampleCountTotal>
         <LeadAmplitudeUnitsPerBit>4.88</LeadAmplitudeUnitsPerBit>
         <LeadAmplitudeUnits>¦ÌV</LeadAmplitudeUnits>
         <LeadHighLimit>2147483647</LeadHighLimit>
         <LeadLowLimit>268435456</LeadLowLimit>
         <LeadID>I</LeadID>
         <LeadOffsetFirstSample>0</LeadOffsetFirstSample>
         <FirstSampleBaseline>0</FirstSampleBaseline>
         <LeadSampleSize>2</LeadSampleSize>
         <LeadOff>FALSE</LeadOff>
         <BaselineSway>FALSE</BaselineSway>
         <ExcessiveACNoise>FALSE</ExcessiveACNoise>
         <MuscleNoise>FALSE</MuscleNoise>
         <LeadDataCRC32>525843696</LeadDataCRC32>
         <WaveFormData>
9P/0//T/9P/1//b/9//4//b/9v/2//b/+P/4//j/+P/6//r/+v/6//r/+v/6//r//P/8
//z//P/9//7///8AAP///v/9//z///8AAAEAAgABAAAA///+/wAAAgAEAAYABQAEAAMA
AgADAAQABQAGAAgACAAIAAgACQAKAAsADAAKAAoACgAKAA0ADgAPABAAEQASABMAFAAW
ABYAFgAWABgAGAAYABgAGgAaABoAGgAaABoAGgAaABwAHAAcABwAGgAaABoAGgAYABgA
GAAYABYAFgAWABYAFAASABAADgALAAoACQAIAAYABAACAAAA///+//3//P/7//r/+f/4
//b/9v/2//b/+P/4//j/+P/2//b/9v/2//X/9P/z//L/8//0//X/9v/0//T/9P/0//L/
8v/y//L/8//0//X/9v/0//T/9P/0//L/8v/y//L/9P/0//T/9P/0//T/9P/0//b/9v/2
//b/9f/0//P/8v/0//T/9P/0//L/8v/y//L/8v/y//L/8v/y//L/8v/y//L/8v/y//L/
8v/y//L/8v/x//D/7//u/+7/7v/u/+7/7//w//H/8v/x//D/7//u//D/8P/w//D/7v/u
/+7/7v/w//D/8P/w/+7/7v/u/+7/7v/u/+7/7v/s/+z/7P/s/+z/7P/s/+z/7v/w//L/
9P/2//b/9v/2//j/+P/5//r//P/7//n/+//5//n/+f/7/////////wEA///9//v/+//+
////AQACAAMABQAGAAUA///+//z/+v/7//n/9P/v/+//7//u/+7/7P/r/+r/6v/q/+n/
6f/p/+v/6//r/+r/6f/o/+f/5v/n/+j/6f/q/+n/6P/m/+X/5v/o/+n/6v/s/+z/7P/s
/+v/6v/p/+j/5v/l/+X/5v/p/+j/6//s/+P/5//r/+n/5v/m/+f/6v/w//v/CQAYAC0A
SQBnAIoArgDVAPUACwEXARcBBgHnAL4AkQBoAD0AEwD6/+n/3P/X/9X/1P/Y/9//4P/h
/+b/6f/p/+z/7v/s/+7/7P/v//H/8v/y//H/7v/t/+3/8f/x//D/8P/u/+//7//v/+//
8P/w//D/8v/y//X/9f/z//T/9P/z//X/9v/2//b/9v/5//n/+P/4//n/+f/6//n/+P/3
//T/+P/5//n/+v/6//n/+f/5//7////+/////////wAAAAD+//////8AAAIAAAAAAAIA
AQABAAEAAwAGAAYABgAGAAUABwAHAAcACQALAAwADAAKAAwADQAOAA8AEAAQABAAEQAR
ABMAFQAUABMAFAAUABgAFgAUABYAGAAZABkAGAAYABkAGQAaABwAHAAaAB0AGAAYABgA
GAAWABUAFAASABMAEwATABEADwAOAA4ACwAHAAYABgAFAAIAAAD+//3//f/8//r/+v/6
//j/+P/4//b/8//y//D/8//1//b/9//z//P/8//z//P/8//y//L/8P/y//L/8f/x//H/
9P/x//H/8v/y//L/8v/z//P/8//1//P/9f/1//T/8//y//H/8//z//P/8//z//L/8v/z
//X/9f/z//P/8//y//L/8v/y//L/8v/x//H/8f/y//L/9P/0//P/8v/w//D/8f/y//T/
8f/1//P/8P/v/+//7v/x//H/7//x//H/8P/u//D/8P/w//D/8P/w//D/7v/u/+3/7//t
/+3/8P/w//D/8P/w//D/7v/t/+//8f/z//P/8f/x//H/8f/v/+//7//v/+7/7v/u/+7/
9P/y//L/9P/2//j/+P/4//j/+v/6//v//P/+//3/+//9//3//f/9////////////AQAB
AP///f/9/wAAAQADAAQABAAFAAUAAwD9//z/+v/4//j/9//z/+//8P/v/+3/7P/u/+3/
7P/s/+7/7f/t/+3/6//r/+v/6v/o/+j/6P/o/+r/6v/q/+r/6v/q/+n/6f/n/+j/6P/o
/+r/6v/q/+r/6P/o/+j/6P/o/+f/5//o/+n/6P/r/+z/5f/j/+n/6//m/+T/7f/2//j/
AQAPACIAOwBVAHMAmgDEAOsABQEXAR0BEQH6ANsArgB/AFgAMwANAO7/3f/W/9X/1f/U
/9j/4f/m/+P/4v/l/+3/9P/0//L/8v/w//D/8f/x//D/7v/s/+z/7f/x//H/8P/w//L/
8//z//P/8//0//T/9P/y//L/9f/1//X/9v/2//X/9//4//j/+P/3//n/+P/2//f/+f/6
//z/+v/6//r/+P/6//v/+//8//r/+f/5//n///////3//f//////AAAAAAIAAwADAAQA
AwAAAP//AAADAAMAAwAFAAQABAAEAAQABgAJAAoACwAKAAsACwAKAAwADgAPABAAEQAS
ABIAEgARABEAEwAVABUAFQAXABgAGAAWABQAFgAWABcAFwAWABgAGQAZABoAGwAcABsA
HwAaABgAFgAUABMAEwATABIAEQARABEADwANAAwADAAJAAYABAADAAEAAAD+//z/+//5
//j/9v/2//j/9v/2//b/9f/z//P/8v/w//H/8f/x/+//7//v/+//8f/x//D/8P/u//D/
8P/v//H/8f/0//H/7v/u/+3/7P/t/+//8P/x//H/7//x//H/8f/x//H/8f/v/+//7//v
//H/8P/w//H/8//z//H/8f/v/+7/7v/u//D/8P/w/+//8f/x//L/8v/w//D/7//u/+7/
7v/v//D/8P/t//H/7//t/+3/7v/u/+//7//t/+//7//u/+z/7v/v//D/8f/y//H/8P/t
/+z/7f/v/+3/7f/s/+z/7P/s/+3/7v/t/+3/7f/v//H/8f/t/+3/7f/t/+7/7//w//H/
7v/s//L/9v/2//b/9v/2//r/+v/7//z/+v/5//f/+f/7//v/+//9//3//f/9///////9
//v/+////wEABAAGAAUABQAEAAEA/f/8//r/+P/3//X/8P/r/+//7//u/+7/7v/t/+z/
7P/s/+v/6//r/+v/6//r/+r/6v/q/+r/6v/q/+r/6v/q/+j/6P/n/+f/5//o/+j/6P/o
/+j/6P/o/+n/6v/r/+z/6v/p/+n/6v/q/+j/6v/q/+v/5//j/+n/7P/o/+v/9v8AAAcA
EQAkAEEAXQB/AKQAygDpAAMBEQETAQUB7ADBAJIAaQBAABsA/f/m/9n/0v/P/83/yv/O
/9v/5v/n/+b/6//t/+z/7v/w//D/9P/y//P/8//y//L/8P/w//H/9P/1//X/9v/1//X/
9P/z//X/9v/2//b/9P/0//f/9//3//j/+P/3//f/+P/4//j/+P/7//v/+v/8//3//f/+
/wAAAAAAAP7//v//////AAAAAP///////wMAAwABAAEAAwADAAQABAAEAAUABQAGAAQA
AgACAAQABQAFAAUABwAIAAgACAAIAAkACwALAAsADQAPABAAEAAOABAAEQASABQAFgAX
ABgAFQAVABcAGQAZABkAGwAcAB0AGgAXABgAHAAdAB0AHAAcAB0AHQAeAB4AHgAcAB8A
HAAcABwAHAAaABkAGAAWABYAFwAYABcAEAAOAA0ACQAJAAgACAAHAAYABAACAAEA///+
//z//P/+//z//P/8//3/+//7//r/+P/5//n/+f/1//X/9f/1//f/9//2//b/+P/6//r/
+f/4//f/+f/1//f/+P/4//j/9//3//b/9f/3//X/9//3//n/+f/5//n/9//3//f/9//1
//T/9P/1//n/+f/3//f/+f/4//j/+P/6//r/+v/5//b/9f/1//T/9f/2//b/9v/0//T/
9f/2//T/8f/1//P/8v/z//X/9v/5//n/9//5//j/9v/z//T/9P/0//T/9P/0//T/8v/y
//X/9//1//X/9v/2//b/9v/2//b/9P/z//H/8//1//X/9P/1//b/9//5//3//P/+//7/
/v/+/wAAAAABAAIAAgABAP//AQD///////8BAAUABQAFAAcABQADAAEAAQAEAAUABwAI
AAkACwAMAAsABQAEAAIAAAABAP//+v/1//f/9//2//b/9v/1//T/9P/2//X/9f/1//f/
9//3//b/9f/0//P/8v/z//T/9f/2//X/9P/y//H/8//0//T/9P/0//T/9P/0//T/9P/0
//T/9v/1//X/9v/0//L/9P/0//f/9f/3//X/8v/0//f/AAAIAA8AGwAwAEsAawCJALAA
2AD1AA0BHQEbAQkB9gDVAKgAfQBUADEAEwD4/+f/4P/d/9n/4P/q/+//8P/z//r//f/9
//j/9v/6//j/+P/2//f/9//2//T/8v/y//P/8//z//L/8v/0//X/9f/1//P/9P/0//T/
9P/0//f/9//1//b/9v/1//f/+P/4//j/9v/5//n/+P/4//n/+f/6//r/+v/6//j/+v/7
//v//P/9//3//v///wAA///8//v//f/9//7//v8AAAEAAQACAAAA/v/+/wAA////////
AQAEAAQABAAEAAcACQAJAAkABgAHAAcABgAIAAoACwAMAA8AEAAQABAADQANAA8AEQAS
ABMAFgAYABcAFAARABIAFAAVABUAFAAWABcAFwAYABYAFgAUABcAFAAUABQAFAASABEA
EAAOAA0ADQANAAsACQAIAAgABQADAAIAAgABAPz/+v/4//f/+v/6//n/+v/5//b/9f/0
//H/7//v/+7/8P/x//H/8f/v/+//7//v/+//7//u/+7/8P/y//L/8f/v/+//8v/v//H/
8v/y//L/8f/x//D/7//t/+v/7f/t/+7/7//w//H/7//v/+//7//v/+7/7v/v//H/8f/v
/+//8f/w//D/8P/w//D/8P/v/+3/7f/u/+7/7P/s/+v/6v/s/+z/7f/u/+7/6//v/+3/
6f/p/+r/6v/r/+v/6f/r/+3/7P/q/+z/7v/u/+7/7v/t/+z/6f/o/+v/7f/r/+v/7v/u
/+7/7v/t/+z/6f/n/+j/6//u/+//6v/p/+j/5//p/+n/6f/p/+r/6v/q/+r/6P/q/+r/
6v/r/+z/7P/s//T/7v/q/+j/8P/y//L/8v/y//b/9v/3//j/9v/1//P/9f/3//f/9//5
//n/+f/5//v//f/7//n/+f/8//3///8AAP7///////3/+//6//j/9v/z//H/7P/n/+r/
6//r/+z/6v/p/+j/6P/m/+X/5f/l/+j/6f/q/+r/5//m/+X/5P/i/+L/4v/i/+P/5P/k
/+X/5//o/+j/6P/n/+b/5f/k/+X/5v/n/+j/5v/l/+X/5v/m/+T/5v/m/+v/6f/l/+P/
5v/o/+X/4P/k//f/BQAMAB0AOQBVAHYAnADDAOEA+QANARMBDgH3ANAAowB6AFMAKQAM
APH/3v/T/8//1P/W/9n/4P/f/97/6f/t/+j/6v/w//D/7v/w//H/8f/w/+7/7P/s/+3/
7f/t/+z/7P/u/+//7//v/+3/7v/u/+7/8P/w//P/8//z//T/9P/z//X/9v/2//b/9f/3
//b/9P/2//f/9//4//b/9v/2//T/+P/5//n/+v/4//f/9//3//v/+//5//n/+//7//z/
/P/6//v/+//8//3//P/9/wAA////////AQACAAIAAgACAAMABQAFAAUABwAJAAoACgAK
AAwADQAOAA4ADgANAAwADgAPABIAFQAVABUAFwAYABgAFgAUABYAGAAZABkAGAAYABkA
GQAaABoAGgAYABsAGgAaABoAGgAWABUAFAASABEAEQARAA8ADAAMAA0ACwAIAAYABQAD
AAIAAAD+//3//f/8//r/+v/4//b/9v/2//b/9f/2//b/9f/1//T/8//v/+//7//v//D/
8f/x//L/8f/y//H/7//x//H/9P/x//H/8v/y//L/8v/z//P/8//1//P/9f/1//T/8//y
//H/8//z//P/8//x//D/8P/x//X/9f/z//P/8f/w//D/8P/y//L/8v/x/+//7//w//D/
8P/w/+//7v/w//D/8f/y//D/7f/x/+//7//v//D/8P/x//H/7//x//D/7v/r/+z/7v/u
/+7/7v/w//D/7v/u/+3/7//t/+3/8P/w//D/8P/w//D/7v/t/+v/7f/v/+//7//v/+//
7//t/+3/7f/t/+7/7v/u/+7/7P/u/+7/7v/x//L/8v/0//b/9v/2//b/9v/2//b/9//4
//n/+f/4//v/+f/5//n/+/////////8BAAAA/f/6//n//f///wIABAACAAMAAwABAP3/
/P/6//j/9v/z/+3/5//q/+v/6//s/+z/6//q/+r/6v/p/+n/6f/n/+f/5//m/+j/6P/o
/+j/6P/o/+j/6P/o/+j/5//n/+X/5v/m/+b/5v/m/+b/5v/m/+b/5v/m/+T/4//j/+T/
5v/k/+b/5v/j/+f/6//n/+T/6P/r/+z/8P/7/wkAHAAxAE0AcwCcAMAA4QD/ABMBGQER
AQAB3QCqAHkAUAArAAsA7v/b/9D/y//L/9D/2P/f/+D/3//k/+X/5//s/+z/6P/o/+7/
7P/t/+3/7P/u/+z/7P/t/+z/6//p/+j/6f/r/+z/7f/v//D/8P/w/+7/7v/x//H/8//0
//T/8//z//T/9P/0//L/9f/1//T/8v/z//P/9P/1//b/9//2//j/+f/5//r/+P/3//f/
9//9//3/+//7//v/+//8//z//v//////AAAAAP7//v8AAAEAAQABAAMAAgACAAIAAgAF
AAcABwAHAAcACQAKAAoACgAMAA0ADgAPABAAEAAQABEAEQATABUAEwATABUAFgAYABYA
FAAWABYAFwAXABYAFwAZABoAHAAbABoAFwAZABgAGAAYABgAFgAVABQAEgAPAA8ADwAN
AAcABgAGAAMAAgACAAMAAwACAAAA/v/9//v/+v/4//j/9v/0//T/9P/1//P/8//y//D/
8f/x//H/7//v/+//7//v/+//7v/u/+//8v/z//P/8f/x//T/8f/x//L/8v/y//T/9f/1
//X/8//x//P/8//x//H/8f/x//P/8//z//P/8//y//L/8//1//X/8//z//P/8v/y//L/
8P/w//D/7//x//H/8v/y//D/8P/v/+7/7v/u/+//8P/w/+3/8f/v/+3/7f/u/+7/7//v
/+3/7//v/+7/7P/u/+7/7v/u/+7/8P/w/+7/7v/t/+//7f/t/+7/7v/u/+7/7v/u/+z/
6//t/+//8f/x/+z/6//q/+n/6v/r/+z/7f/u/+7/7v/u//D/8v/y//L/8v/y//H/8P/y
//D/7v/x//L/8//0//j/+P/5//r/+P/3//X/9//4//n/+v/9//3//f/9///////9//v/
+//+////AQACAAIAAwADAAEA///+//z/+v/5//f/8v/t/+7/7f/r/+r/7P/t/+7/8P/v
/+3/7P/r/+n/6f/p/+j/6f/q/+v/7P/u/+7/7v/u/+7/7v/t/+3/7P/s/+v/6v/o/+j/
6P/o/+n/6v/r/+z/6v/p/+n/6v/r/+r/7f/u/+3/6f/r/+3/7P/q/+v/7v/2/wEACQAa
ADEATQBrAIwArgDLAOkAAwEPAQUB+ADfALQAgQBYADEADQDu/93/2P/T/8//0P/S/9X/
2v/h/+b/5f/n/+z/7P/w//b/8v/y//P/8//y//L/8P/w//H/9f/1//T/9P/y//P/8//z
//X/9v/2//b/9f/0//b/9f/2//j/+f/5//n/+v/6//r/+P/7//v/+v/6//v/+//8//3/
/v////7///////7//v/8//v/+//7/wEAAQD/////AQABAAIAAgACAAMAAwAEAAYABAAE
AAYABQAFAAUABwAKAAoACgAKAAkACwALAAsACQALAAwADAAOABAAEQASABEAEgASABIA
EwATABUAFwAZABkAGwAcABwAGgAYABoAHAAdAB0AHAAeAB8AHwAgAB8AHgAbAB0AHAAc
ABwAHAAaABkAGAAWABMAEwATABEADQAMAAwACQAHAAYABgAFAAIAAAD+//3//f/8//r/
+v/6//j/+P/4//n/9//3//b/9//5//r/+//4//f/9v/1//P/8//y//L/8v/0//T/8//1
//X/+P/1//f/+P/4//j/9//3//b/9f/2//X/+P/5//f/9//3//f/9//3//f/9//5//j/
+P/5//r/+f/2//X/9//2//b/9v/2//b/9v/1//X/9f/2//b/+P/4//f/9v/0//T/9f/2
//j/9f/5//f/9f/1//b/9v/1//X/8//1//b/9v/1//j/9//2//X/9P/1//b/9f/2//T/
9f/y//H/8//0//X/9v/1//T/8f/v//H/8//1//X/8f/x//H/8f/z//P/8//z//L/8v/y
//L/8v/0//T/9P/1//r/+P/0//b/+P/4//j/+P/8//z//f/+//7//f/7//3//P/7//r/
+//9//3//f///wEA///9//3//v///wEAAgADAAUABgAFAAEAAAD+//z/+//5//T/7//x
//H/8P/w/+7/7f/s/+z/7v/t/+3/7f/v/+//7//u/+7/7v/u/+7/7f/s/+v/6v/r/+z/
7P/t/+v/7P/s/+z/7P/s/+z/7P/q/+r/6v/q/+v/6//s/+7/7f/q/+v/6v/r//H/8f/r
/+b/5v/p//D/+P8DAAkAEgAtAE8AawCOALQA0QDrAAEBCQEDAfIA0wCsAIEAWgA7ABcA
8P/d/9r/1//T/9L/1v/f/+T/5f/m/+n/7f/u/+r/6v/s/+7/7P/t/+3/7P/v/+7/7//x
//D/7//t/+z/7//x//L/8//x//L/8v/y//H/8P/y//H/8//0//T/8//1//b/9v/2//T/
9//3//b/+P/5//n/+v/4//j/+P/2//r/+//7//z/+v/5//n/+f///////f/9//3//f/+
//7//v//////AAAAAP7//v8AAAIAAwAEAAcABgAEAAIAAAACAAUABgAHAAkACwAMAAwA
CwAMAAwADAAPABAAEAAQAA8ADwARABMAEgARABIAEgAWABQAEgAUABcAGQAaABoAGQAZ
ABgAGAAYABgAFgAZABYAFgAWABYAFAATABIAEAAPAA8ADwANAAsACgAKAAcAAwACAAIA
AQD8//r/+P/3//j/+P/3//j/+P/2//b/9v/0//H/8P/u/+z/7f/t/+3/7P/t/+7/7//v
/+//7v/u/+7/8P/w/+//8f/x//T/8f/z//T/9P/0//b/9//3//f/9f/z//X/9f/1//X/
9f/1//f/9//3//f/9f/0//T/9f/5//n/9//3//f/9v/2//b/9v/2//b/9f/1//X/9v/2
//b/9v/1//T/9v/2//f/+P/4//X/+f/3//X/9f/2//b/9f/1//P/9f/3//b/9P/2//b/
9v/2//b/9v/2//T/9P/3//n/9//3//f/9v/1//T/9P/0//L/8f/z//X/9//3//P/8//z
//P/9f/1//X/9f/0//T/9P/0//T/9v/2//b/9//4//j/+P/2//b/9v/2//n//v/+//z/
/P/8//z/AAAAAAEAAgACAAEA//8BAP///////wEABAAFAAYACQAJAAcABQAFAAcABwAI
AAgACgALAAsACQAHAAYABAACAAAA/f/3//H/9f/1//T/9P/0//P/8v/y//P/8//0//X/
9P/z//L/8P/y//L/8v/y//D/8P/w//D/8v/y//H/8f/v//D/8P/w//L/8v/y//L/8P/w
//D/8P/w/+//7//w//D/7v/w//D/6f/t//H/8f/y//D/7f/y//j///8NAB4ALwBJAGcA
igC0ANkA8QAFARcBGQEKAfEAyACXAG4ASQAjAAIA7//i/9v/3//i/97/4f/q/+3/6v/p
/+//+P/4//b/+P/2//X/9f/0//L/9P/y//L/8//3//f/9v/2//b/9//3//f/9//4//j/
+P/2//b/+f/5//n/+v/6//n/+f/6//r/+v/6//3//f/8//z//f/9//7//v/+//7//P/+
//////8AAAIAAQABAAEAAwADAAEAAQADAAMABAAEAAYABwAHAAgABgAEAAQABgAFAAUA
BQAHAAgACAAIAAgACwANAA0ADQALAA0ADgAOAA4AEAARABIAEwAUABQAFAAVABUAFwAZ
ABcAFwAZABoAHAAaABgAGgAaABsAGwAaABsAHQAeACAAHwAeABsAHQAaABoAGgAaABoA
GQAYABYAEwATABMAEQANAAwADAAJAAkACAAIAAcAAgAAAP7//f/9//z/+v/6//z/+v/6
//r/+f/3//f/9v/1//X/9P/z//L/8//0//X/9f/1//T/9P/0//b/9v/1//X/9f/4//X/
9f/2//b/9v/0//X/9f/1//X/8//1//X/9f/1//X/9f/z//P/8//z//P/8v/y//P/9//3
//X/9f/3//b/9v/2//X/9P/z//H/8v/z//X/9v/1//T/8v/w//L/8v/z//T/9P/x//X/
8//x//H/8v/y//H/8f/v//H/7//u/+z/7v/v//D/8f/y//H/8P/t/+z/7f/v/+3/7f/v
//D/8f/y//L/8v/w/+//7//x//P/8//x//H/8f/x/+//7//v/+//8P/w//D/8P/v//D/
7//u/+3/7v/u/+7/7v/u/+7/7v/t//D/8P/w//L/8v/y//T/9P/4//j/+P/4//j//P/8
//3//v/9//v/+P/5//z//f/+/wEAAQABAAEAAwADAAEA/////wIAAwAFAAYABQAFAAQA
AQD///7//P/6//n/9//y/+3/7f/t/+z/7P/s/+v/6v/q/+r/6f/p/+n/6//r/+v/6v/p
/+j/5//m/+j/6P/o/+j/5v/m/+X/5f/n/+j/6P/o/+j/6P/o/+j/6P/o/+j/6P/o/+f/
5//o/+b/5P/m/+b/5//n/+X/5f/k/+T/6f/y//j///8JAB4ANwBPAHEAngDCAN8A+wAZ
AR8BDwH6ANsArACDAF4ANQARAPL/2//S/9P/0f/W/97/4//i/+X/6v/r/+v/7v/u/+z/
7v/u//D/8f/x//D/7v/s/+z/7f/v/+//7v/u/+7/7//v/+//7//w//D/8P/y//L/9f/1
//P/9P/0//P/8//0//T/9P/1//n/+v/6//n/+f/4//j/+P/4//j/9v/4//n/+f/6//z/
+//7//v//f/9//v/+///////AAAAAP7//////wAAAgAAAAAAAgADAAMAAwAFAAQABAAE
AAQABQAHAAcABwAKAA0ADwAQAA8AEAAQABAADwAQABAAEAARABEAEwAVABUAFQAXABgA
GgAYABYAGAAaABsAGwAaABwAHQAdAB4AHQAcABkAGwAZABoAGwAcABoAGQAYABYAFwAX
ABcAFQAQAA4ADQAJAAkACAAIAAcABAACAAAA//////7//P/8//r/+P/4//j/+f/3//f/
9v/2//f/9//3//X/9f/1//X/8//z//L/8v/1//j/+f/5//b/9f/3//P/9f/2//b/9v/0
//X/9f/1//X/8//1//X/9//3//f/9//5//n/+f/5//n/+P/4//n/+f/5//f/9//3//b/
9v/2//f/+P/5//n/9//3//j/+P/6//r/+f/4//j/+P/5//r/+P/1//n/9//1//X/9v/2
//n/+f/3//n/+f/4//b/+P/4//j/+P/4//j/+P/2//b/9//5//f/9//4//j/+P/4//j/
+P/2//X/9P/1//b/9f/1//X/9f/1//P/8//z//P/9v/2//b/9v/2//j/+P/4//f/+P/4
//j/9v/2//b/9v/2//j/9//2//f/9v/1//b/9v/0//T/9v/4//b/+P/6//v//P/9//7/
AAAAAAEAAgABAP///P/9/wAAAQACAAUABQAFAAUABwAHAAUAAwADAAYABwAJAAoACgAL
AAsACQADAAIAAAD+//3/+//2//H/8//z//L/8v/0//P/8v/y//D/7//v/+//7v/t/+z/
6v/r/+z/7f/u/+z/7P/s/+z/7P/s/+v/6//t/+7/7v/u/+7/7v/u/+7/7v/u/+7/7v/u
/+3/7f/u/+z/6v/s/+z/7//v/+3/6f/o/+r/6//w//z/BwARACQAOwBXAHkAogDEAOMA
AwEdASEBFwEEAeUAtACHAGAANwARAPT/5f/e/9H/0//c/9z/3f/i/+n/7P/t/+3/8P/0
//b/9P/w//L/8//z//L/9P/y//L/8//1//X/9P/0//X/9//4//n/+P/4//f/9v/4//j/
+//7//v//P/8//v/+f/6//r/+v/6//3//f/8//z//f/9//7//v/+//7//P/+//////8A
AAAA////////BQAFAAMAAwADAAMABAAEAAUABwAIAAoACAAGAAYACAALAAsACwANAA4A
DgAOAA4AEQATABMAEwARABMAFAAUABIAFAAVABYAFwAYABgAGAAZABkAGwAdAB0AHQAf
ACAAJAAiACAAIgAlACcAKAAoACgAKQApACoAKgAqACgAKwAoACgAKAAoACkAKQApACgA
JQAlACUAIwAdABwAHAAZABcAFgAWABUAEgAQAA4ADQAPAA4ADAAMAAoACAAIAAgABwAF
AAUABAAGAAcABwAHAAUABQAFAAUABQAFAAQABAAEAAYABgAFAAMAAwAGAAMAAQACAAIA
AgADAAUABgAHAAQAAQACAAEAAgADAAQABQADAAMAAwADAAMAAgACAAMABQAFAAMAAwAE
AAQABQAGAAQABAAEAAMAAwADAAQABAACAAIAAQAAAAIAAgADAAQAAgD//wMAAQABAAEA
AgACAAMAAwABAAMAAwACAAAAAgAAAAAAAAAAAAIAAgAAAAAAAQADAAEAAQACAAIAAgAC
AAIAAgAAAP////8BAAMAAwABAAEAAQABAAIAAwAEAAUAAwACAAEAAAD+/wAAAAAAAAAA
AAD///7///8AAAEAAgACAAQAAwACAAIAAgACAAQABAACAAIABAAGAAYABgAHAAkACgAK
AAoACQAJAAsACQAJAAoACgAIAAoADAAOAA8AEAAPAA4ADQAPAA8ACwAMABAAEwAWABgA
FAAOAA4ADQAMAAsACgAGAAQAAgAAAAAAAAAAAAAA///+//3//P/+//7//v/+//7//v/+
//7//f/8//v/+v/8//z//P/8//z//P/8//z//P/8//z//P/8//z//P/8//z//P/8//z/
/P/8//z//P/8//z//P/8//z//P/8//z/AQAGAAsAEAAhADIAQwBUAHcAmAC5ANoA7AD8
AAwBHAEAAeYAzACyAIoAZAA+ABgACgD+//L/5v/q/+z/7v/w//T/9v/4//r//P/+/wAA
AgADAA==
         </WaveFormData>
      </LeadData>
      <LeadData>
         <LeadByteCountTotal>10000</LeadByteCountTotal>
         <LeadTimeOffset>0</LeadTimeOffset>
         <LeadSampleCountTotal>5000</LeadSampleCountTotal>
         <LeadAmplitudeUnitsPerBit>4.88</LeadAmplitudeUnitsPerBit>
         <LeadAmplitudeUnits>¦ÌV</LeadAmplitudeUnits>
         <LeadHighLimit>2147483647</LeadHighLimit>
         <LeadLowLimit>268435456</LeadLowLimit>
         <LeadID>II</LeadID>
         <LeadOffsetFirstSample>0</LeadOffsetFirstSample>
         <FirstSampleBaseline>0</FirstSampleBaseline>
         <LeadSampleSize>2</LeadSampleSize>
         <LeadOff>FALSE</LeadOff>
         <BaselineSway>FALSE</BaselineSway>
         <ExcessiveACNoise>FALSE</ExcessiveACNoise>
         <MuscleNoise>FALSE</MuscleNoise>
         <LeadDataCRC32>453604749</LeadDataCRC32>
         <WaveFormData>
/P/8//z//P/9//7///8AAAAAAAAAAAAA/v/+//7//v8AAAAAAAAAAP7//v/+//7//v/+
//7//v8AAAAAAAAAAAAAAAAAAAAAAgACAAIAAgAAAAAAAAAAAAAAAAAAAAAAAAAAAAAA
AAD+//7//v/+/wAAAAAAAAAA/v/+//7//v/+//7//v/+//z//P/8//z//v/+//7//v/+
//7//v/+//3//P/7//r/+P/4//j/+P/6//r/+v/6//j/+P/4//j/+v/6//r/+v/6//r/
+v/6//z//P/8//z//f/+////AAD+//7//v/+/wAAAAAAAAAA/v/+//7//v8AAAAAAAAA
AP7//v/+//7//v/+//7//v8AAAAAAAAAAP7//v/+//7//v/+//7//v/+//7//v/+//7/
/v/+//7//v/+//7//v/+//7//v/+//3//P/7//r//f/+////AAD///7//f/8//7//v/+
//7//P/8//z//P/8//z//P/8//7//v/+//7//P/8//z//P/+//7//v/+//z//P/8//z/
/P/8//z//P/8//z//P/8//z//P/8//z//v/+//7//v/8//z//P/8//z//P/8//z//v/+
//7//v/8//z//P/8//7//v/+//7//P/8//z//P/6//r/+v/6//3//v///wAAAgAEAAYA
CAALAAwADQAOABEAEgATABMAEQAPAAwACwAJAAwADgAQABIAEgASABIAEQARABAADwAR
ABAADwAPAA4ADAALAAsACwALAAkABQADAAAA///9//v/+v/5//n/+f/5//f/9//3//f/
9//2//j/+P/3//f/9f/1//X/9f/3//f/9//3//X/9f/1//X/9//3//f/9//3//f/+P/4
//j/+P/4//j/9//3//b/9P/2//b/9v/2//P/9//4//b/9v/1//L/7v/o/+T/4f/d/9b/
0P/O/9L/2P/h/+f/7//8/wsAFAAdABsACwD3//f/AQAKABEADgAEAPz//P8AAAAA/f/6
//j/+f8DAAsACQAHAAQAAgACAAAAAAAAAP7//v/+//7//v/+//3//f/9//3//P/8//z/
/P/8//z//v/+///////9//3//f/9//3//f/9//z//v/////////9//3//f/+//7//P/8
//3/+//7//v/+//8//3//v///////////////f/9//3//f/9//3//f/8//7//v//////
/P/8//v/+//+//7//f/9//z/+//7//r//P/8//v/+v/4//j/+f/5//v/+//6//r//P/6
//r/+//6//n/+P/3//b/9v/2//X/9//3//f/9//1//X/9f/1//f/9//3//f/9f/1//X/
9f/4//n/+f/5//n/+v/8//z//P/8//7//v/+//7///////3//f/9//v///8AAAAA////
//////////7//f/9//7//v/+//7//v/+//7//v/+/wAA/v/+//7//P/8//z//P/+//7/
/////////////////////////v/8//z//P/8//7//v/////////+//7//v/9//3//v/+
//z//P/8//z//P/8//z//P/8//z//P/8//7//v/+//7//v/+//7//P/7//z/+//6//z/
/P/8//v/+//7//v//P/8//v/+//7//z//P/7//v//P/8//z//P/8//z//P/7//n/+f/5
//v//f/9//z//P/6//r/+v/5//v/+//8//z/+//7//v/+//6//z//P/8//7//v/+//7/
BAAGAAgACgAKAAsADAANAA4AEAAQABAADwANAAsACAAHAAgADAAPABIAEQAQAA8ADgAR
ABEAEAAPAA0ADAALAAsADAAKAAkACQAJAAkABwADAAEA/v/9//v/+f/4//f/9//5//n/
9//3//f/9//3//b/9v/2//X/9f/1//X/9f/1//X/9f/1//X/9f/1//X/9f/z//P/8//z
//P/8//0//T/9v/2//b/9v/2//f/9//2//b/9v/2//b/8//x//b/+v/2//P/9P/u/+b/
4P/h/93/1P/O/87/0v/Y/+H/5//v//z/CQASABkAEwABAPn/AQAHAAoADwAKAAIAAAD+
//z//P/7//j/9P/5/wMACwANAAkABgACAAAA/v/+//7//P/8//z//P/8//z/+//7//3/
/f/8//z//v/+//7//v/8//z//f/9//3//f/9//3/+//7//v/+v/6//v/+//7//3//f/9
//7/AAD+//7////+//3//P/7//3//f/9//3//f/9//3//f/9//3//f/9//3//f/9//z/
+//6//r/+f/7//z//P/9//z//P/7//v/+//7//z//P/6//r/+f/4//j/+P/5//n/+//7
//r/+v/6//j/+P/5//n/+f/5//n/+P/4//j/9//1//X/9f/1//f/9//3//f/9//3//f/
9//1//X/9f/1//j/+f/5//n/9//4//r/+v/8//z//v/+//7//v///////f/9//3/+//9
//7//v/9//3//f/9//3//v/9//3//v/8//z//P/8//z//P/8//z//P/6//r/+v/8//z/
/P/8//r/+v/7//v/+//7//v/+//9//3//f/8//r/+v/6//r/+v/6//v/+//9//z//P/8
//n/+f/6//r/+v/6//r/+v/6//r/+v/6//v//P/9//7//P/8//z//P/8//z//P/6//r/
/P/8//z/+v/6//r/+f/7//v/+//8//z/+//7//v//v/+//3//f/8//z//P/8//z//P/8
//v/+//7//v//f/7//v/+v/6//v//P/9//3//P/7//v/+v/7//v/+//7//7/AAAAAAAA
BAAGAAoADAAOAA4ADgAOAA8AEAARABEADwANAAoACQAJAAwADgAQABAAEAAQABAAEQAR
ABAADwAPAA4ADQANAAsACAAGAAUABwAHAAUAAQD9//r/+f/3//n/+P/3//f/9//3//X/
9f/1//X/9f/0//b/9v/1//X/8//z//P/8//z//P/8//z//P/8//z//P/9f/1//X/9f/z
//P/9P/0//b/9v/2//b/9P/1//X/9P/0//T/9P/0//f/8//w//b/+P/x/+r/6P/k/97/
2f/T/8z/yv/M/9D/1v/f/+f/9f8GABMAGAAhAB8AEQAHAA0AFQAWABUAEAAIAP7/+v/6
//7//f/2//b//f8FAAcABQADAAAAAAD+//z//P/8//7//v/+//7//v/+//3//f/7//v/
+v/6//v//P/9//7//f/8//z/+//7//v/+//7//v/+//7//r//P/9//3//f/9//3//f/+
//7//P/8//3////////////9//3//f/9//v/+//7//v//P/9//7////9//3//f/8//r/
+v/7//v/+v/6//n/+f/8//z/+//7//v/+//8//z/+v/6//n/+P/4//j/+f/5//v/+//6
//r/+P/2//b/9//3//f/9//3//j/+P/4//f/9//3//f/9//1//X/9f/1//f/9//3//f/
9//3//f/9//4//n/+f/5//r//P///wAA/v/+/wAAAAAAAAAAAQABAAEAAQABAP////8A
AAAA/////////////wAA/////wAA/v/+//7//v/8//z//P/8//3//P/9//7//P/8//z/
/P/6//r/+//7//3//f/9//3//P/7//r/+P/5//r/+//8//z//P/9//3//f/8//z//P/7
//v//P/8//r/+v/6//r/+v/6//r/+v/8//z//P/8//v/+v/5//j/+v/6//r/+P/4//r/
+v/6//z//P/8//v/+//7//v//P/8//v/+//7//r/+v/5//n/+v/6//r/+v/6//r/+v/5
//n/+f/5//v//f/9//z//P/8//z//P/7//v/+//8//z//v///wAAAQAGAAwADgAOAA4A
DgAOABAAEAAQAA8ADQALAAgABwAHAAoADAAOAA8AEAARABIAEQARABAADwAPAA4ADQAN
AA4ADAALAAsACQAJAAcAAwD///z/+//5//n/+P/3//f/9//3//X/9f/1//X/9f/0//b/
9v/1//X/9f/1//X/9f/1//X/9f/1//P/8//z//P/9f/1//X/9f/z//P/9P/0//T/9P/0
//T/9v/3//f/9v/0//T/9P/0//X/9f/2//j/9v/z//D/7P/k/97/3f/Z/9D/zP/Q/9b/
3v/n//H/+/8KABUAHgAhABcAAwD9/wUACwAOAA8ACgAAAPr//v8CAAAA+//4//r/AQAJ
AAkACQAJAAQAAAAAAP7//v/+//7//v/+//7//v/+//3//f/9//3//P/8//z//P/8//z/
+v/6//v/+//9//3//f/9//3//f/9//z//P/9//3//f/9//3//f/+//7//P/8//3/+//7
//v/+//+////AAABAAAA///+//3//f/9//3//f/9//3//f/8//z//P/9//3//P/8//v/
+//8//z/+//7//v/+//8//z/+v/6//n/+P/6//r/+//7//3//f/8//z/+v/4//j/+f/7
//v/+//7//n/+P/3//X/9//3//f/9//3//f/9//3//f/9//3//f/+f/5//n/+f/6//v/
+//7//v//P/+//7/AAAAAAIAAgAAAAAAAQABAP////////3///8AAAAA//8BAAEAAQAB
AP7//f/9//7/AAAAAAAAAAAAAAAAAAAAAP7//P/8//z//f/+////AAD+//7/////////
/////////////////v/+//7//v/+//7//v//////AQAAAAAAAAD9//3//v/+//7//v/+
//7/AAAAAAAAAAD+//7//v/+/wAAAAAAAAAA///+//3/+v/7//7///8AAP7//v/+//3/
/f/9//3//v/+//3//f/9/wAAAAD//////v/+//7//v/+//7//v/9//3//f/9////////
//7//v/+//7//v/9//////8AAAAA/////////////wAA///+//7//v/+//7//v/+//7/
AAD+//////8BAAgACAAIAAgADgAQABAAEAAQABMAFAAVABUAEQAPAAwACwALAA4AEAAS
ABAAEAAQABAAEgATABMAEwATABIAEQARAA4ADAALAAsADQANAAsABwADAAAA///9////
/v/9//3//f/9//v/+//5//n/+f/4//r/+v/5//n/9//3//f/9//3//f/9//3//f/9//3
//f/+P/5//r/+//6//n/+f/4//r/+v/6//r/+P/5//n/+P/4//j/+P/4//v//f/6//j/
+v/7//r/8P/q/+z/6f/f/9z/2P/S/9L/2v/h/+X/7f/2/wMAEAAbAB8AEwD///n/AQAK
AA8ADgAIAAAAAAACAAIA///8//r/+////wcADwAPAAoACAAGAAQABAAEAAMAAgABAAAA
AAAAAP///////////v/+//7//v/+//7/AAAAAAEAAQAAAP///v/9//7///8AAAAA/v//
//////////////8AAAAA/v/+////AQABAAEAAQD/////////////////////////////
///////////+//7//v//////AAAAAP////8CAAIAAQABAP////8AAAAAAgACAAEAAAD/
//7//v/9//3//f/8//z//v/8//z//f/9//3//f/9//z//P/8//v/+//7//v/+//5//n/
+f/5//v/+//7//v/+//7//v/+//5//n/+P/3//j/+v/9//7/AAAAAAIAAgAAAAAAAQAB
AAEAAQABAP//AQACAAIAAQABAAEAAQABAAEAAQACAAQAAwACAAEAAAAAAAAAAAAAAAIA
AAAAAAAAAAAAAAAAAAD+//7/////////////////AQABAAEAAAAAAAAAAAAAAP7//v//
///////+//7//v/9//3//v/+/wAAAAAAAAAAAAAAAAAAAAD+//7//v/+//7//v/+//7/
AAAAAAAA/v/8//7//v/+/wAAAAAAAP///f/9//3//v8AAP////////7//v/9//3//v/+
//7//v/+//7//v/9//v/+//7//3//v//////AAD+//7//v/9//3//f/+//7//f/9//3/
/f/8//7//v/+//7//v/+//7/AAAAAAAAAgAIAAsADQANAA4ADwAQABEAEgAUABQAFAAT
ABEADwAMAAsACwAOABAAEgAUABQAFAAUABQAEwARAA8AEQAQAA8ADwAMAAoACQAJAAkA
CQAHAAMAAQD+//3/+//7//r/+f/5//n/+f/3//f/9//3//f/9v/2//b/9f/1//f/9//3
//f/9//3//f/9//3//f/9//3//f/9//3//f/9f/1//b/9v/2//b/9v/2//b/9//3//b/
+P/4//j/+P/1//f/+v/6//j/+f/2/+7/5v/i/+H/2//Q/8z/zP/S/9b/3f/n//H/+v8H
ABQAGwAVAAMA9//9/wkAEAARAAoA/P/4/wAABgAAAPv/+P/4//3/AwAJAAsABwAEAAIA
AgAAAAAAAAD+//7//v/+//z//P/7//v//f/9//z//P/8//z//P/8//7//v//////////
///////9//3//f/8//z//f/9//3/+//7//v//P/9//z//f////3//f/9//3//f/9//3/
/f////////////7//f/8//v//f/9//3//P/+//7///////z//P/7//v//P/8//v/+//9
//3//v/+//z//P/7//r//P/8//3//f/7//v/+v/6//r/+P/4//n/9//3//f/9//4//j/
+P/3//f/9//3//f/+f/5//n/+f/4//f/9v/1//X/9f/1//X/9//5//r/+//6//r/+//6
//r/+v/8//z//v/+///////////////9////AAAAAP///v/9//z/+//7//v//P/+//7/
/v/+//7//f/8//v/+v/7//r/+//8//z//P/8//z/+v/6//v/+//9//3//f/9//3//f/9
//z/+v/6//r/+v/6//r/+//7//z//P/9//7/+//7//z//P/8//z//P/8//z//P/8//z/
+v/6//r/+v/8//z//P/8//z//P/8//r/+P/6//r/+v/8//z//P/7//v/+//7//z//P/7
//v/+//6//r/+f/5//r/+v/6//r//P/8//z/+//9//3//f////7//f/7//r//P/8//z/
+//7//v//P/8//j/9//2//X/9//6//v//P/8//z//P/8//7//v/+/wAAAAABAAEAAwAI
AAgACAALAAwADQAOAA8AEAARABEADwANAAoACQAJAAwADgAQABAAEAAQABAAEQARABAA
DwAPAA4ADQANAA4ADAALAAsACQAJAAcAAwABAP7//f/7//n/+P/3//f/+f/5//f/9//1
//X/9f/0//b/9v/1//X/8//z//P/8//1//X/9f/1//P/8//z//P/8//z//P/8//z//P/
9P/0//b/9v/2//b/9v/3//f/9v/2//b/9v/2//X/8f/0//T/9P/z//D/6v/m/+L/2//V
/87/zv/M/8z/1P/d/+X/7//8/wcAFAAjACcAGQALAAsADwAUABUAEgAIAAAAAAD+//r/
9//4//j/9//9/wcACQAHAAYABAABAP7//f/8//z//P/8//z//v/+//3//f/9//3//P/8
//r/+v/6//r/+v/6//v/+//7//v/+//7//n/+f/5//j/+f/7//z//f/7//v/+//8//z/
+v/6//v/+f/5//n/+f/7//v/+//7//3//f/9//3/+//7//v/+//7//v/+//6//r/+v/7
//v//P/8//v/+//8//z/+//7//v/+//8//z/+v/6//n/+P/6//r/+//7//v/+//6//r/
/P/6//r/+//5//n/+f/5//j/+P/4//f/9f/1//X/9f/2//f/+P/5//n/+f/5//n/+P/3
//b/9f/4//n/+f/5//n/+v/8//z//P/8//7//v8AAAAAAQABAP////////3///8AAAAA
/////////////wAA/////wAAAAAAAAAAAAAAAAAAAAAAAP7//P/8//z//P/8//z//P/8
//z//f/9//3//f/9//3//f/9//3//P/8//z//P/8//7//v/////////+//7//v/9//3/
/v/+//z//P/8//z//v/+//7//v/+//7//v/+//z//P/8//z//v/+//7//P/8//7//v/+
/wAAAAAAAP///f/9//3//v/8//v/+//7//3//v/+/////v/+//7//v/+//7//v/9//v/
+//7//3//f/9//z//P/+//7//v/9//3//f/+//7//f/9//3//f/+/wAAAAAAAP7//v/+
//7/AAAAAAAAAgAIAAsADQAPAA4ADgAOAA4ADgAQABIAFAAVABMAEQAOAA0ACwAOABAA
EgASABIAEgASABMAEwASABEAEQAQAA8ADwAQAA4ADQANAA8ADwANAAkABQACAAEA////
//7//f/9//v/+//5//n/+f/5//n/+P/5//r/+v/7//r/+f/4//f/+f/5//n/+f/5//n/
+f/5//n/+f/5//n/9//3//j/+P/6//r/+v/6//r/+//7//r/+P/4//j/+P/5//v/+v/6
//r/+//2//L/7P/m/+H/2f/U/9b/2P/a/+L/6f/v//v/BgATACAAKQAlABEAAwAHAAsA
DAARABAABgACAAIABAAGAAUAAAD4//v/BwAPAA8ADQAKAAgABAACAAIAAgAEAAQABAAE
AAIAAgABAAEAAwADAAIAAgACAAIAAgACAAAAAAABAAEAAQABAAEAAQABAAEAAQAAAAAA
AQABAAEAAQABAAEAAgACAAAAAAABAAMAAwADAAMAAQABAAEAAQADAAMAAwADAAMAAwAD
AAMAAwADAAMAAgAAAAAAAQABAAIAAgABAAEAAAAAAP////8BAAEAAgACAAIAAgABAAAA
AAAAAAEAAQD//////v/+//7//P/8//3//f/9//3//f/8//z//P/7//3//f/9//3/+//7
//v/+//7//v/+//7//3//f/9//3/AAABAAEAAQD//wAAAgACAAQABAAGAAYABAAEAAUA
BQADAAMAAwABAAUABgAGAAUABQAFAAUABQACAAEAAQACAAIAAgACAAIAAgACAAIAAgAC
AAAAAAAAAAIAAgACAAIAAgACAAMAAwADAAMAAwADAAMAAwADAAIAAgACAAIAAgACAAIA
AwADAAMAAgACAAIAAQABAAIAAgACAAIAAgACAAAAAAAAAAAAAgACAAIAAgAAAAAAAAAA
AAAAAAAAAP7//v8AAAAAAAAAAAAAAAD//////////wAAAAD///////8AAAAA/////wAA
AAAAAAAAAgACAAIAAQD///////8BAAMAAwACAAIAAgACAAIAAQABAAEAAgACAAMAAwAD
AAMAAwAEAAMAAgACAAIAAgACAAIAAgACAAQAAwADAAIAAwAFAAYABwAKAA8AEQASABQA
FAAUABQAFQAWABcAFwAVABMAEAAPAA0AEAASABQAFQAWABcAGAAXABcAFgAVABUAFAAT
ABMAEAAOAA0ADQAPAA8ADQAJAAcABAADAAEAAQAAAP/////9//3/+//7//z//f/+//7/
/P/8//v/+//7//v/+//7//v/+//7//v/+//7//v/+//7//v/+//7//v/+//8//z/+v/6
//r/+v/6//v/+//6//z//P/8//z/+f/7//z//v/+//3/+P/0/+7/6v/n/+X/3P/W/9T/
2v/g/+f/6//z/wIAEQAaACEAIQALAPn/+/8DAAgADwAOAAQA/v8CAAIAAAD///7/+v/7
/wUADwARAA8ADAAIAAQAAgACAAIAAgACAAIAAgACAAIAAQABAP/////+//7/AAAAAAAA
AAAAAAAAAQABAAEAAQABAAEAAQABAAEAAAACAAMAAwADAAEAAQABAAIAAgAAAAAAAQAB
AAEAAQABAAMAAwADAAMAAQABAAEAAQADAAMAAwADAAEAAQABAAAAAAAAAAEAAQACAAIA
AQABAAAAAAD//////////wAAAAAAAAAA///+//7//v////////////7//v8AAP7//v//
//3//f/9//3//v/+//7//f/8//v/+v/5//v/+//7//v/+f/5//n/+f/7//v/+//7//z/
/f/9//3//f/+/wAAAAD+//7/AAAAAAIAAgADAAMAAQABAAEA//8BAAIAAgABAAMAAwAD
AAMAAgABAAEAAgAAAAAAAAAAAAIAAgACAAIAAAD+//7//v8AAAAAAAAAAP7//v//////
AQABAAEAAQABAAEAAQAAAAAAAAAAAAAAAAAAAAEAAQABAAAAAAAAAP////8AAAAAAAAA
AAAAAAAAAAAAAAAAAP7//v/+//7/AAAAAAAAAAAAAAAAAAD+//7/AAAAAAAA/v/+//7/
/f////////8AAAAA////////AAAAAP////8AAAAAAAAAAP7//v/+//3//f/9//3/////
/////v/+//7//v/+//3//////wAAAAD/////////////AAD///7//v/+//7//v/+//7/
/v8AAP/////+////AAAAAAAAAgACAAMAAgABAAYACQAIAAcADgAQABIAEgASABIAEwAU
ABUAFQARAA8ADAALAAwAEAATABYAFQAUABMAEgAVABUAFAATABMAEgARABEADgAMAAsA
CwALAAsACQAFAAUAAgABAP///f/8//v/+//7//v/+f/5//n/+f/5//j/+v/6//n/+f/3
//f/9//3//f/9//3//f/9//3//f/9//5//n/+f/5//n/+f/6//r/+P/4//j/+P/4//n/
+f/4//j/+P/4//j/+f/5//j/9v/6//n/9v/y/+z/5v/h/93/2P/Q/87/1v/c/+H/6f/1
/wIADQAWABsAEwABAPn///8HAAwADwAKAAIA/P8AAAYAAgD9//r/+v/9/wMACwALAAkA
CAAGAAIAAAAAAAAAAAAAAAAAAAAAAAAA///////////+//7//P/8//z//P/+//7/////
//3//f/9//3//////////v/+/////////////////wAAAgAAAAAAAQD/////////////
/////////f/9//3//f////////////////////7//P/8//3//f/+//7//f/9//7//v/9
//3//f/9//7//v/+//7//f/8//7//v///////P/7//n/+P/5//j/+f/7//v/+//7//v/
+P/4//j/9//5//n/+f/5//n/+f/5//n/9//3//f/9//4//n/+v/7//r/+//7//v/+//8
//7//v/+//7/AAAAAAAAAAABAAEAAwADAAMAAQABAAIAAgABAAEAAQABAAEAAAD/////
AAAAAAAAAAAAAAAAAAAAAAAAAAD+//7//v/+//7//v/+//7//v//////AQABAAEAAQD/
///////+/wAAAAAAAAAA/v/+//////////7//v/+//v/+//8//z//v/+//7//v/9//z/
+//6//v//P/9//7/AAAAAAAAAAD+//7//v/8//z//v/+//7//v/+//7//f/9//3//f/+
//7//f/9//3//P/8//v/+//9//7///8AAP7//v/+//3/////////AQD//////v/+//7/
/v/+//3//f/9//7//v/7//v/+//7//r//P/8//z//v/+//7//v/+//7//v8AAP/////+
///////+//3//v8AAAEAAAD/////AQD///3//v///wEABAAKAAkACwAOABAAEAAQABAA
EQASABMAEwAPAA0ACgAJAAsADgAQABIAEAAQABAAEAATABMAEgARABEAEAAPAA8ADgAM
AAsACwAJAAkABwADAAEA/v/9//v/+//6//n/+f/5//n/9//3//f/9//3//b/9v/2//X/
9f/2//f/+P/5//n/+f/5//n/9//3//f/9//3//f/9//3//X/9f/2//b/9v/2//b/9v/4
//n/+f/4//j/+P/4//j/9//7//z/+v/4//X/8v/s/+b/4v/f/9v/1P/Q/9D/1P/Y/9v/
5f/x//z/CQAUABkAFwAHAPv/AQALABIAGQAWAAYA/v8CAAIA/P/7//r/+v/7/wEACQAL
AAkABgAEAAIAAAAAAAAAAAAAAAAAAAACAAIAAQABAP/////+//7//v/+//7//v/+//7/
//////3//f/9//3/+//7//v/+v/7//3//v///wEAAQABAAIAAQD+//3//f//////////
/////////////f/9//3//f/9//3//f/9//7///8AAAAA///+//7//f/8//z/+//7//7/
/v/9//3/+//7//z//P/+//7//f/8//v/+v/6//n/+f/5//j/+P/6//j/+P/5//n/+f/5
//n/+P/4//j/9//3//f/9//3//f/9//3//f/9//3//f/9//1//X/9f/1//j/+f/5//n/
+//8//7//v/9//z//f/8//z//P/9//3//////////f///wAAAAD//////////////v/9
//3//v/8//z//P/8//z//P/8//z//P/6//r/+v/6//r/+v/6//z//P/9//3/+//7//v/
+//9//3//f/8//r/+v/6//r/+v/6//v/+//9//z//P/8//n/+f/6//r/+v/6//r/+v/6
//r/+v/6//r/+v/6//r/+v/6//r/+v/6//r/+v/4//j/+v/6//r/+v/6//r/+f/7//v/
+//8//z/+//7//v/+v/6//n/+f/8//z//P/8//r/+v/6//n/+//7//v//f/7//v/+v/6
//z//P/8//v/+//7//z//P/7//v/+//7//z//v/+//7//f/8//v/+v/6//r/+v/8//v/
+//6//v/+v/6//r//P/9//3/+//5//z////+//3/AAABAAMABgAJAAsADAANAA4ADQAN
AAwACgAKAAoACAAIAAgACAAHAAkACwANAA4ADgAOAA0ACwALAAsACwALAAoACgAKAAkA
CAAFAAIAAQAAAP///v/7//r/+f/4//b/9v/2//b/9P/0//T/9P/y//L/8v/y//L/8v/y
//L/8v/y//L/8v/0//T/9P/0//T/9P/0//T/9P/0//T/9P/0//T/9P/0//L/8v/y//L/
9P/0//T/9P/y//L/8v/y//L/8v/y//L/7f/q/+f/5P/d/9j/0//O/9H/1P/X/9r/5P/u
//j/AgAGAAoADgASAA4ADAAKAAgABwAGAAUABAACAAAA/v/8//r/+v/6//r//P/+/wAA
AgABAA==
         </WaveFormData>
      </LeadData>
      <LeadData>
         <LeadByteCountTotal>10000</LeadByteCountTotal>
         <LeadTimeOffset>0</LeadTimeOffset>
         <LeadSampleCountTotal>5000</LeadSampleCountTotal>
         <LeadAmplitudeUnitsPerBit>4.88</LeadAmplitudeUnitsPerBit>
         <LeadAmplitudeUnits>¦ÌV</LeadAmplitudeUnits>
         <LeadHighLimit>2147483647</LeadHighLimit>
         <LeadLowLimit>268435456</LeadLowLimit>
         <LeadID>V1</LeadID>
         <LeadOffsetFirstSample>0</LeadOffsetFirstSample>
         <FirstSampleBaseline>0</FirstSampleBaseline>
         <LeadSampleSize>2</LeadSampleSize>
         <LeadOff>FALSE</LeadOff>
         <BaselineSway>FALSE</BaselineSway>
         <ExcessiveACNoise>FALSE</ExcessiveACNoise>
         <MuscleNoise>FALSE</MuscleNoise>
         <LeadDataCRC32>4209198182</LeadDataCRC32>
         <WaveFormData>
CAAIAAgACAAKAAoACgAKAAgACAAIAAgACAAIAAgACAAGAAYABgAGAAQABAAEAAQABAAE
AAQABAAEAAQABAAEAAQABAAEAAQABAAEAAQABAAEAAQABAAEAAMAAgABAAAAAgACAAIA
AgACAAIAAgACAAIAAgACAAIAAAAAAAAAAAAAAAAAAAAAAP7//v/+//7//P/8//z//P/6
//r/+v/6//r/+v/6//r/+f/4//f/9v/4//j/+P/4//b/9v/2//b/+P/4//j/+P/4//j/
+P/4//j/+P/4//j/+v/6//r/+v/8//z//P/8//7//v/+//7/AAAAAAAAAAACAAIAAgAC
AAQABAAEAAQABAAEAAQABAAEAAQABAAEAAQABAAEAAQABAAEAAQABAAGAAYABgAGAAYA
BgAGAAYABgAGAAYABgAGAAYABgAGAAYABgAGAAYABgAGAAYABgAGAAYABgAGAAYABgAG
AAYABgAGAAYABgAGAAYABgAGAAYABgAGAAYABgAGAAYABgAGAAYABgAGAAQABAAEAAQA
BAAEAAQABAAGAAYABgAGAAQABAAEAAQABAAEAAQABAAEAAQABAAEAAQABAAEAAQABgAG
AAYABgAEAAQABAAEAAYABgAGAAYABAAEAAQABAAEAAQABAAEAAUABgAHAAgACgAKAAoA
CgAMAAwADAAMAA4ADgAOAA0ADAAJAAgABgACAAAA/v/9//3//P/6//f/9//3//b/9v/4
//j/+P/4//b/+P/5//r//P/8//z//P/6//z//v/+////////////AgACAAIAAgADAAMA
AwADAAMABAAEAAQABQAFAAUABQAGAAYABgAGAAYABgAGAAYABgAGAAYABgAEAAQABAAF
AAcABwAHAAcABwAHAAcABwAFAAUABQAGAAgACQALAAoACwAQABIAFQAZABkAFgAOAAgA
AAD1/+P/zf+8/67/pv+i/5z/mP+W/5T/l/+X/5n/pP+0/8L/zf/R/87/0P/S/9D/1f/i
/+//9v/7////AAABAAQABAAHAAgACAAIAAgACQAKAAoACgAKAAsACwALAAsACwALAAoA
CgAKAAoACgAKAAoACgAMAAwADAAMAAsACwALAAsACwALAAsACwAJAAkACQAJAAsACwAL
AAsACAAHAAcABwAIAAoACwAKAAgACAAIAAgABgAGAAYABQAHAAcABwAHAAcABwAHAAcA
BgAGAAYABgAGAAUABQAFAAQABAAEAAQABgAEAAQAAwADAAMAAwADAAEAAQABAAEAAwAB
AAEAAQABAAAAAAD///////////7//f/9//3//f/7//v/+//7//3//P/8//z/+v/6//r/
+v/7//v/+//7//v/+//8//z//f/9/////////wAAAAABAP////8AAAAAAQADAAMAAwAF
AAUABQAFAAUABgAGAAYABgAHAAcABwAFAAUABgAGAAgACAAIAAgABgAGAAYABgAIAAgA
CQAKAAgACAAIAAgACgAKAAoACQAHAAcABwAHAAkACQAJAAkACQAJAAkACQAJAAkACQAJ
AAgACAAIAAgACAAJAAkACQAHAAYABgAGAAgACAAIAAgACAAIAAgABwAHAAcABwAHAAcA
BwAHAAcABwAHAAcABwAGAAYABgAGAAYABgAGAAYABgAGAAcABwAGAAYABgAGAAYABgAG
AAYABgAGAAYABgAGAAYABgAGAAYABgAGAAYABgAGAAYABgAEAAQABAAEAAYABwAHAAcA
BwALAAsACwAKAAwADAAMAAwADgAOAA4ADQAKAAcABgAEAAQAAgAAAP///f/8//r/9//3
//f/9v/2//j/+P/4//j/9v/4//n/+v/6//r/+v/6//r//P/+//7/AQABAAEAAQAAAAAA
AAAAAAEAAQABAAEAAwAEAAQABAAFAAUABQAFAAYABgAGAAYABgAGAAYABgAGAAYABgAG
AAYABgAGAAcABwAHAAcABwAHAAcABwAHAAUABQAFAAYACAAJAAsADgANABAAFAAXABkA
FwASAAwABgD8//H/3f/H/7b/qv+k/57/nv+c/5j/mP+b/5v/n/+s/7z/xv/P/9P/0P/S
/9L/0P/Z/+b/8f/4//3///8CAAUABgAGAAUABgAGAAYACAAJAAoACgAKAAoACwALAAsA
CwALAAsACgAKAAoACgAKAAoACgAKAAwADAAMAAwACwALAAsACwALAAsACwALAAkACQAJ
AAkACwALAAsACwAIAAcABwAHAAkACgAKAAgACAAIAAgACAAIAAgACAAHAAUABQAFAAUA
BQAFAAUABQAEAAQABAAEAAYABQAFAAUABAAEAAQABAAEAAIAAgABAP//////////AQAB
AAEAAQABAP///////////v/+//3//////////v/9//3//f/9//3//f/9//3/+//6//r/
+v/8//z//P/8//3//f/9//3//f/9//7//v//////AQABAAEAAgACAAMAAwADAAQABAAD
AAUABQAFAAcABwAHAAcABwAIAAgACAAIAAkACQAJAAkACQAKAAoACgAKAAoACgAMAAwA
DAAMAAoACgALAAwADAAMAAwADAAMAAwADAALAAsACwALAAsACwALAAsACwALAAsACwAL
AAsACwALAAsACgAKAAoACgAKAAsACwALAA0ADAAMAAwACgAKAAoACgAKAAoACgAJAAsA
CwALAAsACQAJAAkACQAJAAkACQAJAAgACAAIAAgACAAIAAgACAAGAAYABwAHAAgACAAI
AAgACgAKAAoACgAKAAoACgAKAAgACAAIAAgACAAIAAgACAAIAAgACAAIAAoACgAKAAoA
DgAPAA8ADgAQABAAEAAQABAAEAAQAA8ADgALAAoACAAEAAIAAAD//////v/8//n/+f/5
//j/+P/4//j/+P/4//r//P/9//7//P/8//z//P/+/wAAAgACAAEAAQABAAEAAgACAAIA
AgADAAMAAwADAAMABAAEAAQABQAFAAUABQAGAAYABgAGAAgACAAIAAgACAAIAAgACAAG
AAYABgAHAAcABwAHAAcACQAJAAkACQAHAAcABwAIAAoACQALAAwADwAQABIAFwAXABUA
EgAMAAQA/P/t/9f/w/+2/6z/pv+k/6D/nP+c/6L/o/+j/6n/uv/E/8z/1//d/9b/1P/W
/9T/2f/m/+//9v/7////AAADAAYABgAFAAYABgAGAAYABwAIAAgACAAIAAkACQAJAAkA
CQAJAAgACAAIAAgACgAKAAoACgAKAAoACgAKAAkACQAJAAkABwAHAAcABwAHAAcABwAH
AAUABQAFAAUABgAFAAUABQAFAAYABgAEAAIAAgACAAIAAgACAAIAAQABAAEAAQABAAMA
AwADAAMAAAAAAAAAAAAAAP///////wAAAAAAAAAA/v/8//z/+//7//v/+//7//v/+//7
//v/+f/3//f/9//5//j/+P/3//n/+f/5//j/9f/1//X/9f/1//X/9f/1//X/9P/0//T/
9P/0//T/9P/1//X/9f/1//X/9f/2//b/+f/5//v/+//5//r/+v/7//3//f/+//7//f//
//////8BAAEAAQABAAEAAgACAAIAAAABAAEAAQADAAMABAAEAAQABAAEAAQAAgACAAIA
AgACAAIAAwAEAAQABAAEAAQAAgACAAIAAQADAAMAAwADAAMAAwADAAMAAwADAAMAAwAD
AAMAAwADAAIAAgACAAIAAgADAAMAAwADAAIAAgACAAIAAgACAAIAAAAAAAAA//8BAAEA
AQABAAEAAQABAAEAAQABAAEAAQAAAAAAAAAAAAAAAAAAAAAAAAAAAAEAAQD+//7//v/+
//7//v/+//7/AAAAAAAAAAAAAAAAAAAAAP7//v/+//7///8AAAEAAgAEAAYABgAGAAYA
BgAGAAYABgAGAAUABAABAAAA/v/8//r/+P/3//n/+P/2//P/8f/x//D/8P/y//L/8v/y
//L/9P/1//b/9v/2//b/9v/0//b/+P/4//n/+f/5//n/+v/6//r/+v/7//v/+//7//v/
/P/8//z//f/9//3//f/8//z//P/8//7//v/+//7//v/+//7//v/+//7//v////3//f/9
//3//f/9//3//f////////8AAAIAAQABAAQABQAIAAwADwAPAAsACAACAPr/8P/j/83/
uf+s/6L/nP+Y/5b/kv+Q/5D/kf+T/5v/pv+0/8D/x//H/8b/yv/K/8r/0//i/+v/7v/x
//X/+P/7//z//v///wAAAAAAAAIAAwAEAAQABAAEAAUABQAFAAUABQAFAAYABgAGAAYA
BgAGAAYABgAGAAYABgAGAAUABQAFAAUABQAFAAUABQAFAAUABQAFAAUABQAFAAUABAAD
AAMAAwAFAAYABgAEAAIAAgACAAIAAgACAAIAAQADAAMAAwADAAMAAwADAAMAAgACAAIA
AgACAAEAAQABAP7//v/+//7////+//////////////////3//f/9//3//f/7//v/+//7
//r/+v/5//n/+f/5//j/+f/5//n/+f/5//n/+f/5//n/+P/4//j/+P/4//j/+P/5//n/
+f/5//n/+f/6//r/+//7//3//f/9//7//v////////8AAAAA//8BAAEAAQADAAMAAwAD
AAMABAAEAAQABAAFAAUABQAFAAUABgAGAAQABAAEAAQABgAGAAYABgAGAAYABwAIAAYA
BgAGAAYABgAGAAYABQAHAAcABwAHAAcABwAHAAcABwAHAAcABwAFAAUABQAFAAYABgAG
AAYABgAHAAcABwAFAAQABAAEAAYABgAGAAYABAAEAAQAAwAFAAUABQAFAAUABQAFAAUA
BQAFAAUABQAEAAQABAAEAAQABAAEAAQAAgACAAMAAwAEAAQABAAEAAQABAAEAAQABAAE
AAQABAAEAAQABAAEAAQABAAEAAQABAAEAAQABAAEAAQABAAEAAIAAwADAAMABQAFAAUA
BQADAAMABAAEAAcACQAKAAoADAAMAAwADAAMAAwADAAMAAsADAAJAAgABgAEAAIAAAD/
//3//P/6//f/9//3//b/9v/2//b/9v/2//b/+P/5//r/+v/6//r/+v/6//z//v/+////
////////AgACAAIAAgADAAMAAwADAAEAAgACAAIAAwADAAMAAwAGAAYABgAGAAQABAAE
AAQABgAGAAYABgAGAAYABgAHAAcABwAHAAcABwAHAAcABwAHAAcABwAIAAgACQAJAAoA
CwAOABIAFQAXABsAGAASAAwABgD7/+3/2f/E/7b/rP+k/6D/nP+Y/5b/lf+X/5n/oP+s
/7j/xf/N/87/zv/S/9D/0f/c/+v/8v/3//3/AgABAAIABgAHAAgACAAIAAgACQAKAAoA
CgAKAAsACwALAAsACwALAAwADAAMAAwADAAMAAwADAAKAAoACgAKAAsACwALAAsACwAL
AAsACwALAAsACwALAAsACwALAAsADAALAAsACwAJAAoACgAIAAoACgAKAAoACgAKAAoA
CQAJAAkACQAJAAcABwAHAAcABgAGAAYABgAGAAUABQAFAAQABAAEAAQABgAEAAQAAwAB
AAEAAQABAAEAAQABAAEAAQD///////////7//v/9//3//f/9//z/+//7//v/+//7//v/
+//7//3//P/8//z/+v/6//r/+v/7//v/+//7//3//f/+//7//f/9//////8BAAIAAgAD
AAMAAwAEAAQAAwAFAAUABQAFAAUABQAFAAUABgAGAAYABgAHAAcABwAJAAkACgAKAAoA
CgAKAAoACgAKAAoACgAIAAgACQAKAAoACgAKAAoADAAMAAwACwALAAsACwALAAsACwAL
AAsACwALAAsACwAJAAkACQAJAAoACgAKAAoACgALAAsACwALAAoACgAKAAoACgAKAAoA
DAAMAAwACwAJAAkACQAJAAsACwALAAsACQAJAAkACQAIAAgACAAIAAgACAAIAAgACAAI
AAkACQAIAAgACAAIAAYABgAGAAYACAAIAAgACAAIAAgACAAIAAgACAAIAAgACAAIAAgA
CAAIAAgACAAIAAgACQAJAAkACQAJAAkACQANAA8ADgAOABAAEAAQABAAEAAQABAAEAAP
AA4ACwAKAAgABAACAAAA//8BAAAA/v/7//v/+//6//r/+v/6//r/+v/6//z//f/+//7/
/v/+//7//v8AAAIAAgAFAAUABQAFAAYABgAGAAYABwAHAAcABwAHAAgACAAIAAkACQAJ
AAkACgAKAAoACgAKAAoACgAKAAoACgAKAAoACgAKAAoACwALAAsACwALAAsACwALAAsA
CwALAAsADAAMAA0ADQAOABEAFAAYAB0AHQAbABgAFAAKAAAA9f/h/8v/uv+w/6j/pP+i
/57/mv+e/6H/of+l/7D/wP/M/9X/1f/U/9j/3P/W/9v/7P/3//z/AQADAAYACQAKAAoA
DQAOAA4ADgAMAA0ADgAOAA4ADgAPAA8ADwAPAA8ADwAQABAAEAAQAA4ADgAOAA4ADgAO
AA4ADgAPAA8ADwAPAA8ADwAPAA8ADQANAA0ADQAPAA8ADwAPAA4ADQANAA0ADQAOAA4A
DAAKAAoACgAKAAoACgAKAAkACwALAAsACwALAAsACwALAAoACgAKAAoACgAJAAkACQAI
AAgACAAIAAYABAAEAAMABQAFAAUABQAFAAUABQAFAAUAAwADAAMAAQAAAAAA////////
///+//////////////////////////7//v/+//7//v/+//7////////////9//3//v/+
/wEAAQADAAMAAwAEAAQABQAFAAUABgAGAAkACwALAAsACgAJAAgABwAJAAoACgAKAAoA
CwALAAsACwALAAwADAAMAAwADAAMAAwADAAMAAwADAAMAA0ADgAOAA4ADgAOAA4ADgAO
AA0ADQANAA0ADQALAAsACwALAA0ADQANAA0ACwALAAsACwAMAAwADAAMAAwADQANAA0A
DQAMAAwADAAKAAoACgAKAAwADAAMAAsACQAJAAkACQAJAAkACQAJAAkACQAJAAkACgAK
AAoACgAKAAoACgAKAAgACAAJAAkACgAKAAoACgAKAAoACgAKAAoACgAKAAoACgAKAAoA
CgAIAAgACAAIAAgACAAIAAgACAAIAAgACAAIAAkACQAJAAcABwAHAAcACAAJAAsADAAP
AA0ADgAQABAAEAAQAA4ADgAOAA0ADgALAAoACAAGAAQAAgABAAEAAAD+//v/+//7//r/
+v/4//j/+P/4//r//P/9//7//v/+//7//v/+/wAAAgACAAMAAwADAAMAAgACAAIAAgAD
AAMAAwADAAUABgAGAAYABQAFAAUABQAIAAgACAAIAAYABgAGAAYACAAIAAgACAAIAAgA
CAAJAAcABwAHAAcABwAHAAcABwAJAAkACQAKAAoACQALAAwADQAOABIAFwAZABkAFAAO
AAYAAAD3/+f/0//C/7T/qv+m/6D/nv+e/6D/o/+l/6f/sP/C/8z/0f/b/9r/1v/Y/9j/
1f/e/+v/9P/3//v//v///wIABAAFAAYABgAGAAYABwAIAAgACAAIAAkACQALAAsACwAL
AAoACgAKAAoACgAKAAoACgAKAAoACgAKAAkACQAJAAkACQAJAAkACQAJAAkACQAJAAkA
CQAJAAkACAAHAAcABwAHAAgACAAGAAYABgAGAAYABgAGAAYABQAFAAUABQAFAAUABQAF
AAUAAgACAAIAAgACAAEAAQABAAAAAAAAAAAAAgAAAAAA//////////////3//f/9//3/
/f/7//v/+//7//r/+v/5//n/+f/5//j/9//3//f/9//1//X/9f/1//f/9v/2//b/9v/2
//b/9v/3//f/9//3//n/+f/6//r/+f/5//v/+//9//7//v///wEAAQACAAIAAQADAAMA
AwADAAMAAwADAAMABAAEAAQABAAFAAUABQAFAAUABgAGAAYABgAGAAYABgAGAAYABgAE
AAQABQAGAAQABAAEAAQABgAGAAYABQAHAAcABwAHAAcABwAHAAcABwAHAAcABwAFAAUA
BQAFAAYABgAGAAYABAAFAAUABQAFAAQABAAEAAQABAAEAAQABAAEAAQAAwADAAMAAwAD
AAMAAwADAAMAAwADAAMAAwACAAIAAgACAAIAAgACAAIAAgACAAMAAwACAAIAAgACAAIA
AgACAAIAAAAAAAAAAAACAAIAAgACAAIAAgACAAIAAgACAAIAAgAAAAAAAAAAAAAAAQAB
AAEAAQABAAEAAQADAAUABgAIAAgABgAGAAYABgAIAAgACAAHAAYAAwACAAAAAAD+//z/
+//7//r/+P/1//P/8//y//L/9P/0//T/9P/y//T/9f/2//b/9v/2//b/9v/4//r/+v/7
//v/+//7//z//P/8//z//f/9//3//f/9//7//v/+////////////AAAAAAAAAAAAAAAA
AAAAAAAAAAAAAAAAAAAAAAAAAQABAAEAAQABAAEAAQABAAEAAQABAAEAAgAAAAMAAwAG
AAcACgAOABEAEwARAA4ACgACAPr/8f/f/8n/uP+s/6T/nv+a/5j/mP+W/5f/l/+Z/6T/
tP/C/8n/y//K/8z/zv/O/9P/4P/p/+7/9f/5//z///8AAAAAAQACAAIAAgACAAMABAAE
AAYABgAHAAcABQAFAAUABQAGAAYABgAGAAYABgAGAAYABgAGAAYABgAFAAUABQAFAAUA
BQAFAAUABQAFAAUABQADAAMAAwADAAMAAwAEAAUAAwAEAAQAAgAEAAQABAAEAAQABAAE
AAMAAQABAAEAAQABAAEAAQABAAAAAAAAAAAAAAD///////8AAAAAAAAAAAAA/v/+//3/
/f/9//3//f/7//v/+//7//v/+f/5//n/+//6//r/+f/3//f/9//2//f/9//3//f/9//3
//f/9//3//b/9v/2//b/9v/2//b/+f/5//n/+f/3//f/+P/4//n/+f/7//v/+//8//z/
/f//////AAAAAP//AQABAAEAAQABAAEAAQABAAIAAgACAAIAAwADAAMAAwADAAQABAAE
AAQABAAEAAYABgAGAAYABQAEAAQABAAEAAQABAAEAAQABAAEAAMAAwADAAMAAwAFAAUA
BQAFAAUABQAFAAUABQAFAAUABQAEAAQABAAEAAIAAwADAAMAAwACAAIAAgACAAIAAgAC
AAIAAgACAAEAAQABAAEAAQABAAEAAQABAAEAAQABAAEAAAAAAAAAAAAAAAAAAAAAAAAA
AAABAAEAAAAAAAAAAAAAAAAAAAAAAAAAAAAAAAAAAAAAAAAAAAACAAIAAgACAAIAAgAC
AAIAAgACAAIAAgAAAAEAAQABAAEAAQABAAEA/////wAAAAACAAMABQAGAAcACAAIAAgA
CAAIAAgACgAKAAoACQAGAAMAAgAAAAAA/v/8//v/+//6//j/9f/z//P/8v/y//T/9P/0
//T/9P/2//f/+P/2//b/9v/2//j/+v/8//z//f/9//3//f/8//z//P/8//3//f/9//3/
/f/+//7//v///////////wAAAAAAAAAAAAAAAAAAAAAAAAAAAAAAAAAAAAAAAAEAAQAB
AAEAAQABAAEAAQABAAMAAwADAAQABAAFAAUACAAJAAwAEAARABUAFQASAAwABgD8//P/
4//N/7r/rv+m/6D/nP+W/5D/jv+R/5H/k/+c/6z/uP/F/8n/yP/K/8r/yP/R/+D/6//y
//X/+f/8//3//v8CAAMABAAEAAQABAAFAAYABgAGAAYABwAHAAcABwAHAAcACAAIAAgA
CAAIAAgACAAIAAgACAAIAAgABwAHAAcABwAHAAcABwAHAAcABwAHAAcABwAHAAcABwAG
AAUABQAFAAUABgAGAAQABAAEAAQABAAGAAYABgAFAAMAAwADAAMABQAFAAUABQAEAAQA
BAAEAAIAAQABAAEAAAAAAAAAAAABAAAAAQABAP///////////f/9//3//f////3//f/9
//3//P/8//v/+//7//v/+v/5//n/+f/5//n/+f/5//n/+f/4//j/+P/6//r/+v/6//n/
+f/5//n/+//7//z//P/7//v//f/9//3//v/+/////////wAAAAABAAMAAwADAAMAAwAD
AAMAAQACAAIAAgAEAAUABQAFAAMAAwAEAAQABgAGAAYABgAGAAYABgAGAAQABAAFAAYA
BgAGAAYABgAIAAgACAAHAAcABwAHAAcABwAHAAcABwAHAAcABwAHAAkACQAJAAkABgAG
AAYABgAIAAkACQAJAAkACAAIAAgABgAGAAYABgAIAAgACAAHAAUABQAFAAUABQAFAAUA
BQAFAAUABQAFAAYABgAGAAYACAAIAAgACAAGAAYABwAHAAYABgAGAAYABgAGAAYABgAE
AAQABAAEAAYABgAGAAYABgAGAAYABgAGAAYABgAGAAYABgAGAAYABAAFAAUABQAFAAUA
BQAFAAUABQAGAAYABwAHAAgACAAJAAgACAAHAAcACAAJAAkADgAOAA4ADgAOAA4AEAAQ
ABAADwANAAkABwAEAAQAAgAAAP///f/8//r/9//3//f/9v/2//j/+P/4//j/+P/6//v/
/P/8//z//P/8//7/AAACAAIAAwADAAMAAwAEAAQABAAEAAMAAwADAAMABQAGAAYABgAH
AAcABwAHAAYABgAGAAYACAAIAAgACAAGAAYABgAGAAgACAAIAAkABwAHAAcABwAHAAcA
BwAHAAkACQAJAAoACgALAAsADAAPABIAFgAZAB0AGwAWABAACAAAAPP/3f/J/7j/rv+k
/6D/nv+c/5j/mP+Z/5v/of+s/7r/yP/R/9H/0P/U/9T/0v/b/+j/8//4//3///8CAAUA
CAAKAAoACgAJAAgACgALAAwADAAMAAwADQANAA0ADQANAA0ADAAMAAwADAAOAA4ADgAO
AAwADAAMAAwACwALAAsACwALAAsACwALAAsACwALAAsACwALAAsACwAMAAsACwALAAsA
DAAMAAoACgAKAAoACgAIAAgACAAHAAcABwAHAAcABwAHAAcABwAGAAYABgAGAAYABQAF
AAUABAAEAAQABAAEAAIAAgABAAMAAwADAAMAAgABAAAA//8BAP///////////v/+//3/
/f/9//3//P/7//v/+//7//v/+//7//v/+//6//r/+v/6//r/+v/6//v/+//7//v/+//7
//z//P/9//3/////////AAAAAAEAAwADAAQABAADAAUABQAFAAUABQAFAAUAAwAEAAQA
BAAEAAUABQAFAAcABwAIAAgACAAIAAgACAAIAAgACAAIAAgACAAJAAoACgAKAAoACgAK
AAoACgAJAAsACwALAAsACQAJAAkACQAJAAkACQAJAAcABwAHAAcACAAIAAgACAAGAAcA
BwAHAAcABgAGAAYACAAIAAgACAAIAAgACAAHAAcABwAHAAcABwAHAAcABwAHAAcABwAH
AAYABgAGAAYABAAEAAQABAAGAAYABwAHAAQABAAEAAQABgAGAAYABgAEAAQABAAEAAQA
BAAEAAQABgAGAAYABgAEAAQABAAEAAQABAAEAAQABAAFAAUABQAFAAUABQAFAAMAAwAE
AAQAAwADAAQABAAFAAQABAADAAQABAAEAAMABQAGAAcABwAKAAsADQAOAA4ADgAOAA4A
EAAQABAADwANAAkABwAEAAIAAAD+//3//f/8//r/9//5//n/+P/4//j/+P/4//j/+P/6
//v//P/8//z//P/8//z//v8AAAAAAQABAAEAAQACAAIAAgACAAMAAwADAAMAAwAEAAQA
BAAFAAUABQAFAAYABgAGAAYABgAGAAYABgAEAAQABAAEAAQABAAEAAUABQAFAAUABQAH
AAcABwAHAAUABQAFAAYABgAJAA0ADAALAA4AFAAXABcAFwAUAA4ABgD+//P/3//J/7b/
qv+i/57/nP+c/5j/mv+f/53/o/+w/77/yv/T/9n/1P/U/9T/0v/V/+T/8f/2//v///8A
AAEABAAGAAcACAAIAAgACAAJAAoACgAIAAgACQAJAAkACQAJAAkADAAMAAwADAAMAAwA
DAAMAAwADAAMAAwACQAJAAkACQAJAAkACQAJAAsACwALAAsACQAJAAkACQAIAAcABwAH
AAkACgAKAAgABgAGAAYABgAGAAYABgAFAAUABQAFAAUABQAFAAUABQAGAAYABgAGAAQA
AwADAAMAAgACAAIAAgACAAAAAAD///////////////////////////3//f/9//3//P/8
//v/+//7//v/+v/3//f/9//3//X/9f/1//X/9f/0//T/9P/0//T/9P/0//X/9f/1//X/
9//3//j/+P/5//n/+//7//v//P/8//3/+//7//z//P/9/////////wEAAQABAAEAAQAC
AAIAAgACAAMAAwADAAMAAwAEAAQABAAEAAQABAAEAAQABAAEAAQABAAFAAYABgAGAAYA
BgAGAAYABgAFAAUABQAFAAUABQAFAAUABQAFAAUABQAFAAcABwAHAAcABgAGAAYABgAE
AAUABQAFAAUABAAEAAQABAAEAAQABAAGAAYABgAFAAMAAwADAAMAAwADAAMAAwADAAMA
AwADAAIAAgACAAIAAgACAAIAAgACAAIAAwADAAIAAgACAAIAAgACAAIAAgACAAIAAgAC
AAIAAgACAAIAAgACAAIAAgACAAIAAgACAAAAAAAAAAAAAgADAAMAAwABAAEAAQABAAEA
AQACAAIAAQABAAIAAgABAAAAAAD//wEAAgADAAMAAwAEAAUABQAHAAcACAAJAAgACAAH
AAcABQAFAAQAAgD///7//f/8//v/+v/5//j/9f/0//P/8v/x//L/8//0//X/9f/1//X/
9v/3//j/+v/6//r/+v/8//z//P/8//z//P/8//z//P/8//z//P/8//z//P/8//7//v/+
//7/AAAAAAAAAAACAAIAAgACAAAAAAAAAAAAAAAAAAAAAAD+//7//v/+//7//v/+//7/
AAAAAAAAAAACAAIAAgACAAUABgAHAAgACgAMAA4AEAALAAYAAQD8/+3/3v/P/8D/t/+u
/6X/nP+b/5r/mf+Y/57/pP+q/7D/uf/A/8f/zv/Q/9D/0P/Q/9j/4P/o//D/9P/2//j/
+v/9/w==
         </WaveFormData>
      </LeadData>
      <LeadData>
         <LeadByteCountTotal>10000</LeadByteCountTotal>
         <LeadTimeOffset>0</LeadTimeOffset>
         <LeadSampleCountTotal>5000</LeadSampleCountTotal>
         <LeadAmplitudeUnitsPerBit>4.88</LeadAmplitudeUnitsPerBit>
         <LeadAmplitudeUnits>¦ÌV</LeadAmplitudeUnits>
         <LeadHighLimit>2147483647</LeadHighLimit>
         <LeadLowLimit>268435456</LeadLowLimit>
         <LeadID>V2</LeadID>
         <LeadOffsetFirstSample>0</LeadOffsetFirstSample>
         <FirstSampleBaseline>0</FirstSampleBaseline>
         <LeadSampleSize>2</LeadSampleSize>
         <LeadOff>FALSE</LeadOff>
         <BaselineSway>FALSE</BaselineSway>
         <ExcessiveACNoise>FALSE</ExcessiveACNoise>
         <MuscleNoise>FALSE</MuscleNoise>
         <LeadDataCRC32>1801481537</LeadDataCRC32>
         <WaveFormData>
AAAAAAAAAAACAAIAAgACAAIAAgACAAIAAgACAAIAAgAEAAQABAAEAAQABAAEAAQABAAE
AAQABAAFAAYABwAIAAgACAAIAAgACgAKAAoACgAMAAwADAAMAAwADAAMAAwADQAOAA8A
EAAQABAAEAAQABEAEgATABQAFgAWABYAFgAXABgAGQAaABoAGgAaABoAHAAcABwAHAAe
AB4AHgAeACAAIAAgACAAIAAgACAAIAAgACAAIAAgAB4AHgAeAB4AHgAeAB4AHgAcABwA
HAAcABsAGgAZABgAFwAWABUAFAARABAADwAOAAsACgAJAAgABwAGAAUABAACAAIAAgAC
AAAAAAAAAAAA/v/+//7//v/8//z//P/8//z//P/8//z//v/+//7//v/8//z//P/8//7/
/v/+//7//v/+//7//v/+//7//v/+//7//v/+//7/AAAAAAAAAAD+//7//v/+//7//v/+
//7//P/8//z//P/8//z//P/8//z//P/8//z/+v/6//r/+v/4//j/+P/4//b/9v/2//b/
9v/2//b/9v/2//b/9v/2//b/9v/2//b/9v/2//b/9v/2//b/9v/2//T/9P/0//T/9v/2
//b/9v/0//T/9P/0//T/9P/0//T/8v/y//L/8v/y//L/8v/y//P/9P/1//b/+P/4//j/
+P/7//z//f/+/wAAAgADAAQABAACAP///f/8//r/+f/5//r/+v/6//j/9//z//D/8P/x
//H/8f/x//X/9f/1//T/9v/2//T/8f/x//H/8P/v/+7/7v/t/+z/7v/u/+z/7P/t/+3/
7P/s/+z/7f/t/+3/7f/t/+3/7f/t/+3/7f/t/+3/7f/t/+3/7f/t/+3/7f/t/+3/7f/t
/+7/7v/u/+7/7v/u/+7/7v/u/+7/7v/u/+7/8f/x//L/8//6////DAAdACwANwBFAFwA
dwCSAKcAuQDGAM8A2ADTALMAhQBQABIA0f+b/27/Vf9R/1b/YP9r/3f/f/+K/5b/pv+6
/8n/1f/f/+X/6v/s//H/8//1//b/9v/2//b/9v/4//n/+f/6//v/+//9//3//f/9//3/
/f/9//3///8AAAEAAQABAAEAAgACAAIAAgACAAMAAwAEAAQABAACAAMAAwAEAAYABgAG
AAcABQAFAAUABgAIAAoACgAJAAkACQAJAAoACAAIAAkACQAMAAwADQANAA4ADgAOABAA
EAAQABAAEgASABIAEwATABQAFAAWABcAFwAXABkAGQAZABkAGwAbABsAHAAeAB4AIAAg
ACAAIAAhACEAIQAhAB8AIAAgACAAIgAiACIAIgAgACAAIAAgACIAIgAiACAAHgAeAB0A
HQAeAB4AHQAcABoAGQAXABYAFQAUABMAEgARAA8ADgALAAkACAAHAAYABwAGAAUABAAB
AAEAAAD///7//f/9//3//f/9//z//P/8//z//P/8//z//P/8//z//P/8//z//P/+//7/
/v////////////////8AAAAAAAD+//7//v/+/wAAAAAAAAAAAAAAAAAAAAD+//7//v/9
//3//f/9//3//f/9//z/+//9//3//f/9//3/+//7//v/+//7//v/+f/3//j/+P/3//f/
9//3//b/9v/2//b/9v/3//f/9//3//f/9//2//b/9v/2//b/9v/1//X/9f/1//X/9f/1
//X/8//z//L/8v/0//T/9P/0//T/9P/0//T/9P/0//T/9P/0//T/9P/0//X/9f/1//X/
9v/4//r/+//8//7//v/+//7/AQACAAIAAgAAAP7/+//5//v/+v/6//v/+v/6//r/+P/3
//P/8P/w//H/8f/x//H/9f/1//X/9P/y//L/8P/t/+3/7f/s/+v/6//s/+z/7P/s/+z/
6v/q/+v/6//q/+r/7P/t/+3/7f/t/+3/7f/t/+3/7f/t/+3/7f/t/+3/7f/t/+3/7f/t
/+3/7f/t/+3/7v/u/+7/7v/u/+7/7v/u/+z/7P/s/+z/7v/t//H/9P/1//r/AwASACMA
MgA7AE0AZgCBAJwArwC7AMQAzwDUAMUAnwBxADYA9v+9/4n/ZP9T/1P/Wv9k/23/ef+D
/4z/mP+q/7z/y//X/+H/5//q/+7/8f/z//P/9P/0//T/9v/2//j/+f/3//j/+f/5//v/
+//7//v//f/9//3//f/9//7//////wEAAQACAAIAAAAAAAAAAQABAAIAAgACAAIAAwAD
AAQABAAEAAQABQAFAAUABQAGAAYACAAIAAcABwAHAAcACAAIAAgACQAJAAoACgALAAsA
CgAKAAoADAAOAA4ADgAQABAAEAARABEAEgASABQAFQATABMAFQAVABUAFQAXABcAGQAa
ABwAHAAcABwAHAAcABsAGwAbABsAGwAcABwAHAAeAB4AHgAeAB4AHgAeAB4AHAAcABwA
GgAcABwAGwAbABoAGgAZABgAGAAXABUAFAATABIAEQAQAA8ADQAMAAkACQAIAAcABgAF
AAQAAwACAAEAAQAAAP///v/9//3//f/9//3//P/8//z//P/8//z//P/8//z//P/+//7/
/v/+//7//v/+///////////////9//7//v/+//7//v/+//7/AAAAAAAAAAAAAAAAAAAA
AP7//v/+//3//f/9//3//f/9//3//P/7//3//f/9//3/+//5//n/+f/5//n/+f/3//f/
+P/4//f/9//3//f/9v/2//b/9v/2//X/9f/1//X/9f/1//T/9P/0//T/9P/0//P/8//z
//P/8//z//P/8//z//P/8v/y//L/8v/y//L/8v/y//L/8v/y//L/8v/y//L/8v/y//L/
9//5//n/+v/8//z//P/8//7/AAABAAIAAgAAAP3/+//5//j/+P/5//r/+v/6//j/8//v
/+z/7P/t/+3/7f/t//H/8f/x//D/8P/w/+7/6//t/+3/7P/r/+v/7P/s/+z/6v/q/+j/
6P/p/+n/6P/o/+j/6f/p/+n/6//r/+v/6//r/+v/6//r/+v/6//r/+v/6//r/+v/6//p
/+n/6f/p/+r/6v/q/+r/7P/s/+z/7P/s/+z/7P/s/+7/7f/v//L/9//6/wMAFAAjAC4A
PQBRAG4AiwCkALMAvQDKANUA2ADFAJ0AawAwAO7/s/+B/1z/Uf9R/1b/ZP9v/3P/ef+E
/5L/pP+4/8X/0f/b/+H/5v/s/+//8f/x//L/8v/y//T/9P/2//f/9f/2//f/9//5//n/
+f/5//v/+//7//v//f/+////////////AAAAAAAAAAAAAAEA//8AAAAAAAAAAAEAAQAC
AAIAAgACAAMAAwADAAMABAAEAAYABgAFAAUABQAFAAYABgAGAAcABwAIAAgACQAJAAoA
CgAKAAwADAAMAAwADgAMAAwADQANABAAEAASABMAEwATABUAFQAVABUAFwAXABcAGAAa
ABoAGgAaABoAGgAbABsAGwAbABsAHAAcABwAHAAcABwAHAAaABoAGgAaABoAGgAaABgA
GgAaABkAGQAWABYAFQAUABYAFQATABIAEQAQAA8ADgALAAkACAAFAAUABAADAAIAAQAA
AP///v/9//3//P/7//z/+//7//v/+//7//r/+v/8//z//P/8//r/+v/6//r/+v/6//r/
+v/6//r/+v/7//3//f/9//3//P/8//v/+v/8//z//P/8//z//P/8//z//P/8//z//P/8
//z//P/7//v/+//7//v/+//7//r/+f/5//n/+f/5//n/9//3//f/9//3//f/9f/1//b/
9v/1//X/9f/1//T/9P/0//T/9P/z//P/8//z//P/8//y//L/8v/y//L/8v/x//H/8f/x
//H/8f/x//H/8//z//L/8v/w//D/8P/w//D/8P/w//D/8v/y//L/8v/2//j/+P/6//r/
+v/6//3//v/+//7//v/8//n/9//1//T/9P/1//j/+P/4//b/8//v/+z/7P/t/+3/7f/t
//P/8//z//L/8v/y//D/7f/r/+v/6v/p/+n/6v/q/+r/6v/q/+j/6P/p/+n/6P/o/+j/
6f/p/+n/6f/p/+n/6f/n/+f/5//n/+n/6f/p/+n/6f/p/+n/6f/p/+n/6f/p/+r/6v/q
/+r/6v/q/+r/6v/q/+r/6v/q/+z/7f/t/+7/8//4/wMAFAAjAC4AOwBTAG4AiQCiALMA
vwDMANkA2gDDAJkAZQAoAOT/q/99/1z/Tf9P/1b/Yv9t/3f/gf+M/5r/rP++/83/1f/d
/+P/6P/s/+//8f/x//L/8v/y//T/9P/2//f/+f/6//v/+//7//v/+//7//3//f/9//3/
/f/+//////8BAAEAAgACAAIAAgACAAMAAwAEAAQABAAEAAUABQAGAAYABgAGAAcABQAF
AAUABgAIAAoACgAJAAkACQAJAAoACgAKAAsACwAMAAwADQANAA4ADgAOABAAEgASABIA
FAASABIAEwATABQAFAAWABcAFwAXABkAGQAbABsAHQAdAB0AHgAgACAAHgAeAB4AHgAf
AB8AHwAfAB8AIAAgACAAIAAgACAAIAAgACAAIAAgACAAIAAgAB4AHgAeAB0AHQAcABwA
GwAaABgAFwAVABQAEwASABEAEAAPAA0ADAAJAAkACAAHAAYABQAEAAMAAgABAAEAAAD/
/wAA//////////////7//v/+//7//v/+//7//v/+//7//v/+//7//v8AAAAAAAABAP//
//////////8AAAAAAAACAAIAAgACAAAAAAAAAAAAAgACAAIAAgAAAAAAAAD/////////
////AQABAAAA///9//3//f/9/////f/9//3/+//7//v/+f/5//r/+v/5//n/+f/5//j/
+P/4//j/+P/3//f/9//3//f/9//2//b/9v/2//b/9v/1//X/9f/1//X/9f/1//X/9f/1
//T/9P/2//b/9v/2//T/9P/0//T/9P/0//T/9P/0//T/9P/0//P/8//z//P/9P/0//T/
9f/z//T/9P/0//f/+f/6//n//P/+//7//v/+/wAAAgADAAQABAACAP///f/9//z//P/9
//7//v/+//z/+f/1//L/8v/z//P/8//z//f/9//3//b/9v/2//T/8f/x//H/8P/v/+3/
7v/u/+7/8P/w/+7/7v/v/+//7v/u/+z/7f/t/+3/7f/t/+3/7f/t/+3/7f/t/+3/7f/t
/+3/7f/t/+3/7f/t/+3/7f/t/+7/7v/u/+7/7v/u/+7/7v/u/+7/7v/u/+7/7//x//L/
8//4//3/BgAVACgANQA9AFAAawCGAJ0AsQDAAMsA2ADbAMcAnwBuADYA9f+3/4j/Zf9T
/1L/Wv9l/3H/ff+G/5L/oP+y/8P/z//Z/+P/6v/s/+//8//1//b/9v/2//b/9v/4//n/
+f/6//v/+//9//3//f/9////////////AQACAAMAAwABAAEAAgACAAIAAgACAAMAAwAE
AAQABAAEAAUABQAGAAYABgAGAAcABwAHAAcACAAIAAoACgAJAAsACwALAAwADAAMAA0A
DQAOAA4ADwAPAA4ADgAOABAAEAAQABAAEgAUABQAFQAVABQAFAAWABcAFwAXABkAGQAZ
ABkAGwAbABsAHAAeAB4AHgAeAB4AHgAfAB8AHwAfACEAIgAiACIAIAAgACAAIAAgACAA
IAAgACIAIgAiACAAIAAgAB8AHwAcABwAGwAaABwAGwAZABgAFwAWABUAFAATABEAEAAN
AA0ADAALAAoACQAIAAcABgAFAAUABAADAAIAAQABAAEAAQABAAAAAAAAAAAAAAAAAAAA
AAAAAAAAAAAAAAAAAAAAAAAAAAABAAEAAQABAAEAAQACAAIAAgACAAIAAgACAAQABAAE
AAQABAAEAAQABAACAAIAAgABAAMAAwADAAMAAQABAAAA/////////////////f/9//3/
/////////f/7//z//P/7//v/+//7//r/+P/4//j/+P/4//n/+v/7//r/+f/3//b/9v/2
//b/9v/3//f/9//3//X/9f/1//X/9//3//b/9v/0//T/9P/0//T/9P/0//T/9P/0//T/
9P/0//T/9P/0//P/8//z//P/9v/2//b/9//5//r//P/+/wAAAAAAAAAAAAADAAQABAAE
AAIAAAD9//v/+//6//r/+//+//7//v/8//f/8//w//D/8//z//P/8//1//X/9f/0//T/
9P/y/+//7//v/+7/7f/t/+7/7v/u/+7/7v/s/+z/7f/t/+z/7P/u/+//7//v/+3/7f/t
/+3/7//v/+//7//t/+3/7f/t/+3/7f/t/+3/7//v/+//7//u/+7/7v/u//D/8P/w//D/
8P/w//D/8P/w//H/8f/0//f//v8FABQAIwAwAD0ATQBmAIEAmgCrALkAxgDPANYAxwCh
AHMAPAD+/8H/jf9o/1f/U/9a/2b/b/93/4X/kP+a/6j/vP/N/9n/3//l/+r/8P/z//X/
9//4//j/+P/4//j/+v/7//n/+v/7//v//f/9//3//f//////////////AAABAAEAAQAB
AAIAAgAEAAQABAAFAAMABAAEAAQABAAFAAUABgAGAAYABgAHAAkACQAJAAoACAAKAAoA
CQAJAAkACQAKAAoACgALAAsADAAMAA0ADQAOAA4ADgAQABAAEAAQABIAFAAUABUAFQAW
ABYAGAAZABcAFwAZABkAGQAZABsAGwAbABwAHgAeAB4AHgAeAB4AHwAfAB8AHwAdAB4A
HgAeACAAIAAgACAAIAAgACAAIAAgACAAIAAeAB4AHgAdAB0AHAAcABsAGgAaABkAFwAW
ABUAFAATABIAEQAPAA4ACwAJAAgABwAGAAcABgAFAAQAAQABAAAA//8AAP//////////
///+//7//P/8//z//P/+//7//v/+//z//P/8//z//v/+//7/////////////////AAAA
AAAAAAAAAAAAAAAAAAAAAAAAAAAAAAAAAAAAAAAAAAAA///////////////////+//3/
/f/9//3//f/7//n/+f/5//v/+//7//n/+f/6//r/+f/5//n/+f/4//b/9v/2//b/9//3
//f/9//5//n/+P/4//b/9v/2//b/9f/1//X/9f/3//f/9//3//X/9f/0//T/9P/0//T/
9P/0//T/9P/0//L/8v/y//L/9P/0//T/9P/z//P/8//z//L/8v/y//P/9f/2//b/9v/3
//f/+v/7//z//f/+////AAAAAAAAAgAAAP3/+//7//r/+v/7//z//P/8//r/9//z//D/
8P/w/+//7v/t//P/8//z//L/9P/0//L/7//v/+//7v/t/+3/7v/u/+7/7P/s/+r/6v/r
/+v/6v/q/+z/7f/t/+3/7f/t/+3/7f/t/+3/7f/t/+3/7f/t/+3/7f/t/+3/7f/t/+3/
7f/t/+7/7v/u/+7/7v/u/+7/7v/u/+7/7v/u//D/7//x//L/9f/4/wEADAAdACwANwBB
AFgAdQCQAKUAswC+AMsA1ADTALUAiwBaABwA2/+l/3b/Wf9V/1b/Xv9p/3H/d/+A/4j/
mP+s/7//y//X/9//5v/s/+3/8f/z//T/9P/0//b/9v/4//n/9//4//n/+f/9//3//f/9
//////////////8AAAEAAQADAAMABAAEAAIAAgACAAMAAwAEAAQABAAEAAUABQAGAAgA
CAAIAAkABwAHAAcACAAIAAoACgAJAAkACQAJAAoACgAKAAsACwAMAAwADQANAA4ADgAO
ABAADgAOAA4AEAAQABAAEQARABIAEgAUABUAFwAXABkAGQAZABkAGwAbABkAGgAcABwA
HAAcABwAHAAdAB0AHQAdAB8AIAAgACAAIAAgACAAIAAgACAAIAAgACAAIAAgAB4AIAAg
AB8AHwAcABwAGwAaABoAGQAXABYAFQAUABMAEgARAA8ADgALAA0ADAALAAoACQAIAAcA
BgAFAAUABAADAAIAAQABAAEA//////7//v8AAAAAAAAAAP7//v/+//7/AAAAAAAAAAD+
//7//v////////////////8AAAAAAAAAAAAAAAAAAAAAAAAAAAAAAAAAAAAAAAAAAAAA
AAD///////////////////7//f////////////3/+//7//v/+//7//v/+f/5//r/+v/5
//n/+f/5//j/+P/4//j/+P/1//X/9f/1//f/9//2//b/9v/2//b/9v/1//X/9f/1//X/
9f/1//X/8//z//L/8v/z//T/9f/2//T/9P/0//T/9v/2//b/9v/0//T/9P/0//X/9f/1
//X/9P/0//T/9f/3//j/+v/8//r//P/8//z//P///wAAAAAAAAIAAAD9//v/+//6//r/
+//8//z//P/6//f/8//w//D/8f/x//H/8f/1//X/9f/0//b/9v/0//H/7//v/+7/7f/t
/+7/7v/u/+7/7v/s/+z/7f/t/+z/7P/s/+3/7f/t/+3/7f/t/+3/7//v/+//7//t/+3/
7f/t/+3/7f/t/+3/7f/t/+3/7f/u/+7/7v/u/+7/7v/u/+7/7v/u/+7/7v/u/+//7//y
//X/+v8BABAAIQAuADkASQBiAIEAnACxAL8AygDVANwA0wCxAIMATgAOAM//m/9y/1n/
Vf9c/2T/a/93/4H/iv+W/6j/uv/H/9P/3f/l/+r/7v/x//X/9f/2//b/9v/2//b/+P/5
//n/+v/7//v/+//7//v/+///////////////AAABAAEAAQABAAIAAgACAAIAAgADAAMA
BAAEAAQABAAFAAUABgAEAAQABAAFAAcABwAHAAgABgAIAAgABwAJAAkACQAKAAoACgAL
AAsADAAMAA0ADQAOAA4ADgAQABAAEAAQABIAEgASABMAEwAUABQAFgAXABcAFwAZABkA
GQAZABsAGwAZABoAHAAcAB4AHgAeAB4AHwAfAB8AHwAfACAAIAAgACAAIAAgACAAIAAg
ACAAIAAgACAAIAAeAB4AHgAdAB0AHAAcABsAGgAYABcAFQAUABMAEgARABAADwANAAwA
CQAJAAgABwAGAAUABAADAAIA//////7//f/+//3//f/9//3//f/8//z/+v/6//r/+v/6
//r/+v/6//z//P/8//z/+v/6//r/+//7//v/+//7//v//P/8//z//P/8//z//P/8//z/
/P/8//z//P/8//z//P/8//z/+//5//n/+f/5//v/+//6//n/+f/5//n/+f/5//f/9//3
//X/9f/1//P/9f/2//b/9f/z//P/8//y//L/8v/y//L/8f/x//H/8f/x//H/8P/w//D/
8P/w//D/7//v/+//7//t/+3/7f/t/+//7//u/+7/7v/u/+7/7v/u/+7/7v/u/+7/7v/u
/+7/7v/u/+7/7v/t/+3/7f/t/+7/7v/u/+//7f/u/+7/7v/v/+//8P/x//H/8//2//j/
+P/4//j/+//8//z//P/8//r/9//1//X/9P/0//X/+P/4//j/9v/x/+3/6v/q/+v/6//r
/+v/7//v/+//7v/u/+7/7P/p/+v/6//q/+n/5//o/+j/6P/o/+j/5v/m/+f/5//m/+b/
5v/n/+f/5//n/+f/5//n/+f/5//n/+f/5//n/+f/5//n/+f/5//n/+f/5//n/+f/6P/o
/+j/6P/o/+j/6P/o/+j/6P/o/+j/6v/r/+v/7v/v//T/+f8EABUAKAAxAD8AVgBxAI4A
owC1AMQAzQDWANUAuQCHAFIAFgDX/53/cv9V/0v/UP9a/2X/cf97/4b/kv+k/7b/xf/R
/9v/4f/m/+j/6//v//H/8v/y//L/8v/y//T/9f/1//b/9//3//f/9//3//f/+//7//v/
+//7//z//f/9//3//f/+//7//v/+//7//////wAAAAAAAAAAAQABAAIAAgACAAIAAwAD
AAMAAwAEAAQABgAGAAUABQAFAAUABgAIAAgACQAJAAoACgALAAsADAAMAAwADgAQABAA
EAASABAAEAARABEAEgASABQAFQAXABcAGQAZABkAGQAbABsAGwAcAB4AHgAeAB4AHgAe
ACEAIQAhACEAIQAiACIAIgAiACIAIgAiACIAIgAiACIAIgAiACIAIAAgACAAHwAfAB4A
HgAdABwAGgAZABcAFgAVABQAEwASABEADwAOAAsACQAIAAcABgAFAAQAAwACAAEAAQAA
AP///v/9//3//f/9//3//P/8//z//P/8//z/+v/6//r/+v/8//z//P/8//z//P/8//3/
/f/9//3//f///wAAAAAAAAAAAAAAAAAA/v/+//7//v8AAAAAAAAAAAAAAAAAAP//////
/////////////v/9//3//f/9//3//f/7//v/+//7//v/+//5//n/+v/6//n/+f/5//n/
+P/4//j/+P/4//f/9//3//f/9//3//b/9v/2//b/9v/2//X/9f/1//X/9f/1//X/9f/1
//X/9P/0//T/9P/0//T/9P/0//T/9P/0//T/9P/0//L/8v/y//L/8//z//P/8//0//T/
9P/1//P/9P/0//T/8//z//T/9f/1//X/9P/0//b/9//4//j//P/+/wAAAAAAAAAAAwAE
AAQABAADAAAA/P/5//v/+v/6//v//P/8//z/+v/3//P/8P/w//P/8//z//P/9f/1//X/
9P/0//T/8v/v/+//7//u/+3/7f/u/+7/7v/u/+7/7P/s/+3/7f/s/+z/7v/v/+//7//v
/+//7//v/+3/7f/t/+3/7f/t/+3/7f/t/+3/7f/t/+//7//v/+//7v/u/+7/7v/u/+7/
7v/u//D/8P/w//D/8P/z//P/8v/1//z/AwASACcANAA9AE0AaACDAJwArQC9AMoA0wDY
AMsAqQB5AEAAAADD/43/av9X/1X/XP9m/3H/e/+F/5D/nv+s/77/zf/Z/+P/5//s//D/
9f/3//X/9v/2//b/+P/4//r/+//7//z//f/9//////////////////////8BAAIAAwAD
AAMAAwAEAAQABAAEAAQABQADAAQABAAEAAYABwAHAAgACAAIAAgACQAJAAkACQAKAAgA
CgAKAAkACwALAAsADAAMAAwADQANAA4ADgAPAA8AEAAQABAAEgAUABQAFAAWABYAFgAX
ABcAFgAWABgAGQAXABcAGQAZABsAGwAdAB0AGwAcAB4AHgAgACAAIAAgACEAIQAhACEA
IQAiACIAIgAgACAAIAAgACIAIgAiACIAIgAiACIAIAAgACAAHwAfAB4AHgAdABwAGgAZ
ABcAFgAVABQAEwASABMAEQAQAA0ADQAMAAsACgAJAAgABwAGAAUABQAEAAMAAgABAAEA
AQD//////v/+/wAAAAAAAAAA/v/+//7//v8AAAAAAAAAAAAAAAAAAAEAAQABAAEAAQAB
AAIAAgACAAIAAgACAAIAAgACAAIAAgAAAAAAAAAAAAIAAgACAAEAAQABAAEAAQD/////
/v/9//3//f/9//3////9//3//f/7//v/+//5//n/+v/6//n/+//7//v/+v/4//j/+P/4
//f/9//3//f/9//3//b/9v/4//j/+P/4//X/9f/1//X/9f/1//X/9f/1//X/9P/0//T/
9P/0//T/9P/0//T/9P/0//T/9P/0//T/9P/0//T/9f/1//X/9f/0//T/9P/1//P/9P/0
//T/8//z//T/9f/1//X/9P/0//X/9f/1//T/9v/2//b/9v/6//r//P8AAAAAAAAAAAAA
AgAEAAUABgAFAAIA/v/7//v/+v/6//v//v/+//7//P/3//P/8P/w//P/8//z//P/9//3
//f/9v/0//T/8v/v//H/8f/w/+//7//w//D/8P/w//D/7v/u/+//7//u/+7/7v/v/+//
7//v/+//7//v/+//7//v/+//7f/t/+3/7f/v/+//7//v/+3/7f/t/+3/8P/w//D/8P/w
//D/8P/w/+7/7v/u/+7/7v/z//X/9v/3//z/BQAUACMAMAA7AE0AZAB/AJYAqwC5AMAA
ywDQAMUAowB5AEIAAgDH/5P/bv9b/1n/YP9o/3P/e/+D/4z/lv+o/7z/y//X/+H/6f/s
//D/9f/5//f/+P/4//j/+P/4//r/+//7//z//f/9////////////AQABAAEAAQABAAIA
AwADAAMAAwAEAAQABAAEAAQABQAHAAgACAAIAAgACQAJAAoACAAIAAgACQALAAsACwAM
AAoADAAMAAsACwALAAsADAAOAA4ADwAPAA4ADgAPAA8AEAAQABAAEgASABIAEgAUABQA
FAAVABUAFAAUABYAFwAXABcAGQAZABkAGQAbABsAGwAcAB4AHgAeAB4AHgAeAB8AHwAf
AB8AHwAgACAAIAAeAB4AHgAeACAAIAAgACAAHgAeAB4AHAAcABwAGwAbABwAHAAbABoA
GgAZABcAFgAXABYAFQAUABMAEQAQAA0ACwAKAAkACAAJAAgABwAGAAUABQAEAAMAAgAB
AAEAAQABAAEAAAAAAAAAAAAAAAAA/v/+//7//v/+//7//v/+/wAAAAAAAAEAAQABAAEA
AQABAAIAAgACAAAAAAAAAAAAAAAAAAAAAAACAAIAAgACAAIAAgACAAEAAQABAAEAAQD/
/////v/9///////////////9//3//f/9//3//f/7//n/+v/6//n/+//7//v/+v/6//r/
+v/6//n/+f/5//n/+f/5//j/+P/4//j/+P/4//f/9//3//f/9//3//f/9//3//f/9v/2
//b/9v/2//b/+P/4//j/+P/2//b/9v/2//b/9v/2//b/9//3//f/9//2//b/9v/3//b/
9v/1//T/9f/1//b/9//1//X/9P/0//f/9//3//b/9//4//n/+v/9//7///8BAAIAAgAB
AAEAAwADAAIAAAD///7//f/8//3//v//////+//6//f/9f/2//X/9P/0//f/+P/5//r/
+P/4//j/9v/2//b/9v/1//T/8//y//T/9P/0//T/9P/0//T/9P/y//L/8v/y//L/8v/y
//L/8v/y//L/8v/0//T/9P/0//T/9P/0//T/8v/y//L/8v/y//L/8v/y//L/8v/y//L/
9P/0//T/9P/2//b/9v/2//j/+v/8//7/CwAWACEALAA/AFAAYQByAIgAnACwAMQAwwDC
AMEAwACPAF4ALQD8/9f/sv+N/2j/bP9w/3T/eP+E/47/mP+i/7L/wP/O/9z/5P/q//D/
9v/5/w==
         </WaveFormData>
      </LeadData>
      <LeadData>
         <LeadByteCountTotal>10000</LeadByteCountTotal>
         <LeadTimeOffset>0</LeadTimeOffset>
         <LeadSampleCountTotal>5000</LeadSampleCountTotal>
         <LeadAmplitudeUnitsPerBit>4.88</LeadAmplitudeUnitsPerBit>
         <LeadAmplitudeUnits>¦ÌV</LeadAmplitudeUnits>
         <LeadHighLimit>2147483647</LeadHighLimit>
         <LeadLowLimit>268435456</LeadLowLimit>
         <LeadID>V3</LeadID>
         <LeadOffsetFirstSample>0</LeadOffsetFirstSample>
         <FirstSampleBaseline>0</FirstSampleBaseline>
         <LeadSampleSize>2</LeadSampleSize>
         <LeadOff>FALSE</LeadOff>
         <BaselineSway>FALSE</BaselineSway>
         <ExcessiveACNoise>FALSE</ExcessiveACNoise>
         <MuscleNoise>FALSE</MuscleNoise>
         <LeadDataCRC32>1289980149</LeadDataCRC32>
         <WaveFormData>
/P/8//z//P/9//7///8AAAAAAAAAAAAAAAAAAAAAAAACAAIAAgACAAIAAgACAAIAAgAC
AAIAAgAEAAQABAAEAAYABgAGAAYABgAGAAYABgAGAAYABgAGAAQABAAEAAQABQAGAAcA
CAAIAAgACAAIAAoACgAKAAoACgAKAAoACgALAAwADQAOAA4ADgAOAA4ADgAOAA4ADgAO
AA4ADgAOAA4ADgAOAA4ADgAOAA4ADgAOAA4ADgAOAAwADAAMAAwADAAMAAwADAAMAAwA
DAAMAAoACgAKAAoADAAMAAwADAALAAoACQAIAAYABgAGAAYABAAEAAQABAACAAIAAgAC
AAAAAAAAAAAA/v/+//7//v/+//7//v/+//7//v/+//7//v/+//7//v/+//7//v/+//7/
/v/+//7/AAAAAAAAAAAAAAAAAAAAAP7//v/+//7/AAAAAAAAAAD+//7//v/+//7//v/+
//7//v/+//7//v/8//z//P/8//z//P/8//z/+v/6//r/+v/6//r/+v/6//j/+P/4//j/
+P/4//j/+P/4//j/+P/4//b/9v/2//b/9v/2//b/9v/2//b/9v/2//b/9v/2//b/+P/4
//j/+P/2//b/9v/2//b/9v/2//b/9v/2//b/9v/0//T/9P/0//X/9v/3//j/+f/6//v/
/P/9//7///8AAAIABAAFAAYABQAEAAEA///9//3//v///wEAAQAAAP7//f/7//n/9//5
//n/+f/5//n/+f/5//n/+//7//n/+P/2//b/9P/y//D/8f/x//D/8v/x//D/8P/u/+7/
7v/u/+7/7v/u/+7/7//v/+//7//v/+//7//v//H/8f/x//H/8f/x//H/8f/v/+//7//v
//H/8f/x//H/7//w//D/8P/v/+//7//w//D/8v/y//L/9v/7/wAACAAYACYALgA8AE8A
aACAAJkAsgDEANAA3QDdAMQAmwBvADoA/P/H/6b/l/+U/5T/mf+b/5//pf+r/7H/vP/K
/9T/3v/o/+3/8f/z//X/9//5//f/9//4//j/+P/5//r/+v/6//v/+//7//z//P/8//3/
/f/9//7//v/+////////////AAAAAP7//v/+//7/AQABAAEAAgAAAAAAAAACAAQABAAE
AAQAAgACAAIAAwAFAAUABgAGAAQABAAEAAQABAAFAAUABQAGAAYABgAGAAkACQAJAAoA
CAAIAAkACQAJAAkACgAKAAoACwAMAAwADAAMAAwADQANAA0ADQAOAA4ADgAPAA8ADwAP
AA8ADwAPAA8ADwAPAA4ADgAOAA4ADQANAA0ADQALAA0ADQANAAwADAAMAAwACgAKAAkA
CQAMAAwADAAMAAoACgAKAAoACQAJAAkACQAJAAcABwAGAAUABQAEAAMABQAFAAUAAwAD
AAMAAQABAAAAAAD//////f/9//3//f/9//3//f/9/////v/+//7//P/8//z//P/+//7/
/v/+///////////////////////+//7//v/+/wAAAAAAAAAAAAAAAAAA////////////
//7//v/+//7//v/+//7//v/9//3//f/8//z//P/8//v/+//7//v/+f/3//j/+P/4//j/
+P/3//f/9//2//b/9v/4//j/+P/3//f/9//3//f/9f/1//X/9f/2//b/9v/2//b/9v/2
//b/9v/1//X/9f/1//X/9f/1//X/9f/1//X/9f/1//X/9f/z//P/8//z//X/9f/1//b/
+P/5//v//P/8//3//v///wAAAQACAAIAAgABAAAA/f/7//3//f/+//////////7//P/5
//f/9f/z//X/9f/1//X/+f/5//n/+f/3//f/9f/0//L/8v/w/+7/7v/v/+//7v/w/+//
7v/u/+z/7P/s/+z/7P/s/+z/7P/t/+3/7f/t/+//7//v/+//7f/t/+3/7f/t/+3/7f/t
/+3/7f/t/+3/7//v/+//7//t/+7/7v/u/+3/7f/t/+7/7v/u//D/9P/2//v/AAAMABoA
JgAwAEAAVQBsAIYAnQCwALwAyADPAMcAqACBAFMAHADi/7f/oP+X/5T/lv+Z/5v/of+l
/6v/sf++/8r/1v/g/+j/7f/v//P/9f/1//f/9f/1//b/9v/2//f/+P/4//j/+f/5//f/
+P/4//j/+f/5//n/+v/6//r/+//7//3//f/+//7//v/+//7//v/9//3//f/+//7//v/+
/wAAAAAAAAAAAAAAAAAAAAABAAEAAQACAAIAAgACAAIAAgACAAMAAwADAAQABAAEAAQA
BQAFAAUABgAGAAYABwAHAAcABwAIAAgACAAJAAoACgAKAAoACgALAAkACQAJAAoADAAM
AA0ADQANAA0ADQANAAsACwALAAsADAAMAAwADAALAAsACwALAAkACwALAAsACAAIAAgA
CAAKAAoACQAJAAoACgAKAAoACgAKAAoACgAJAAkACQAJAAsACQAJAAgABwAHAAYABQAF
AAUABQADAAMAAwABAAEAAAAAAP/////////////////////////////+//7//v8AAAAA
AAAAAAAAAAAAAAAAAQABAAEAAQD//////////wAAAAAAAAAAAAAAAAAAAAACAAIAAgAB
AP//////////AAAAAAAAAAAAAAAAAAAAAP////////7//v/+//7//f/9//3//f/7//v/
/P/8//z//P/8//v/+//9//z//P/8//v/+v/5//f/+f/5//n/+f/5//n/+f/5//j/+P/4
//j/+P/4//j/+P/4//f/9//3//f/9//3//f/+f/5//n/+f/3//f/9//3//f/9//3//f/
+///////AAACAAIAAgACAAUABgAGAAYABQAEAAEA////////AAABAAMAAwACAAAA+//5
//f/9f/3//f/9//3//n/+f/5//n/+f/5//f/9v/2//b/9P/y//L/8//z//L/8P/v/+7/
7v/u/+7/7v/u//D/8P/w//D/8f/x//H/8f/x//H/8f/x/+//7//v/+//7//v/+//7//v
/+//7//v//H/8f/x//H/8f/y//L/8v/x//H/8f/y//T/8v/y//j//P/9/wQAEgAgACoA
NgBKAGMAgACaALEAxgDWAOYA7wDhAL4AkQBhACYA6v+9/6L/l/+U/5b/m/+d/53/of+l
/63/vP/I/9L/3v/m/+v/7//z//X/9//3//X/9f/2//j/+P/5//r/+P/4//n/+f/7//z/
/P/8//v/+//7//z//v/+////////////AAAAAP7//v/+//7/////////AAACAAIAAgAE
AAQABAAEAAQABAAEAAQABQAHAAcACAAIAAgACAAIAAgACAAJAAkACQAKAAoACgAKAAsA
CwALAAwADAAMAA0ADQANAA0ADgAOAA4ADwAQABAAEAAQABAAEQARABEAEQASABQAFAAV
ABUAFQAVABUAFQATABMAEwATABQAFAAUABQAEQARABEAEQAPABEAEQARABIAEgASABIA
EgASABEAEQASABIAEgASABIAEgASABIAEQARABEAEQARAA8ADwAOAA0ADQAMAAsACQAJ
AAkABwAHAAcABQAFAAYABgAFAAUABQAFAAUABQAFAAUABQAFAAUABAAEAAQAAgACAAIA
AgACAAIAAgACAAUABQAFAAUAAwADAAMAAwAEAAQABAAEAAIAAgACAAIABAAEAAQAAwAD
AAMAAwADAAAAAAAAAAAAAAAAAAAAAAABAAEAAQAAAP7//v/+//3//////////f/9//7/
/v/+//z//P/7//v//f/8//z//P/8//z//P/7//v/+//7//v/+//7//v/+//6//r/+v/6
//j/+P/4//j/+v/5//n/+f/3//f/9//3//n/+f/5//n/+//7//v/+//9////AAACAAIA
AgACAAUABgAGAAYABQAEAAEA///9//3//v///wMAAwACAAAA/f/7//n/9//5//n/+f/5
//3//f/9//3/+//7//n/+P/0//T/8v/w//D/8f/x//D/8v/x//D/8P/u/+7/7v/u//D/
8P/w//D/8f/x//H/8f/v/+//7//v/+//7//v/+//7//v/+//7//v/+//7//v/+//7//v
/+//7//w//D/8P/v/+//7//w//L/8v/y//T/+P/9/wQAEgAgACoAOABOAGMAfgCYALEA
xgDWAOYA7QDdALgAiwBXABgA3v+1/57/k/+S/5T/l/+Z/5//p/+r/7P/wP/M/9b/4P/m
/+v/7//z//X/9f/3//X/9f/2//j/+P/5//r/+v/6//v/+//9//7//v/+//3//f/9//7/
/P/8//3//f//////AAAAAAAAAAAAAAAA////////AAACAAIAAgAEAAQABAAEAAQABAAE
AAQABQAHAAcACAAIAAYABgAGAAYACAAJAAkACQAIAAgACAAIAAkACQAJAAoACgAKAAsA
CwANAA0ADgAOAAwADQAOAA4ADgAOAA4ADwARABEAEQASABIAEgATABMAEQARABEAEQAP
AA8ADwAPABAAEAAQABAADwAPAA8ADwANAA8ADwAPAA4ADgAOAA4ADgAOAA0ADQAQABAA
EAAQAA4ADgAOAA4ACwALAAsACwALAAkACQAIAAcABwAGAAUABQAFAAUAAwADAAMAAQAB
AAAAAAD/////AQABAAEAAQABAAEAAQABAP///v/+//7/AAAAAAAAAAD+//7//v/+////
//////////////////8AAAAAAAAAAAIAAgACAAIAAgACAAIAAQD//////////wAAAAAA
AAAAAAAAAAAAAAD9//3//f/8//z//P/8//v/+f/5//n/9//4//r/+//8//r/+v/5//n/
+//6//r/+v/4//j/+P/3//f/9//3//f/9//3//f/9//4//j/+P/4//b/9v/2//b/9v/1
//X/9f/1//X/9f/1//X/9f/1//X/9f/1//X/9f/1//X/9f/1//X/9f/1//b/9P/1//X/
9v/0//T/9f/2//j//P/7//v//v8AAAAAAAAAAAMABAAEAAQAAwACAP///f/9//3//v//
/wEAAQAAAP7//f/7//n/9//3//f/9//3//v/+//7//v/+f/5//f/9v/2//b/9P/y//D/
8f/x//D/8v/x//D/8P/u/+7/7v/u/+z/7P/s/+z/7f/t/+3/7f/v/+//7//v/+//7//v
/+//7//v/+//7//v/+//7//v/+//7//v/+//7//w//D/8P/v/+//7//w/+7/7v/w//D/
8v/1//r/AAAMAB4AKgAyAEMAWgByAIsApAC4AMYA1QDbANAArQCDAFYAGgDd/7b/n/+S
/5D/k/+X/5v/of+n/63/tv/A/8z/1v/g/+n/7//v//H/8//1//P/8//0//L/8v/z//T/
9v/2//f/9//3//j/+P/4//n/+f/5//r//P/8//3//f/7//v//P/8//7//v/+//7/////
////AAD+//7//v8AAAAAAAAAAAAAAgACAAIAAwABAAEAAgACAAIAAgACAAIAAgADAAMA
AwAEAAQABAAEAAUABQAFAAYABAAEAAUABQAHAAcACAAIAAgACQAKAAoACgAKAAoACwAL
AAsACwAMAAwADAANAA0ACwALAAsACwALAAsACwALAAoACgAKAAoACQAJAAkACQAHAAkA
CQAJAAgACAAIAAgACAAIAAcABwAGAAYABgAGAAcACAAJAAoACQAJAAkACQAJAAcABwAG
AAUABQAEAAMAAwADAAMAAQABAAEA//////7//v/9//3//f/9//3//f/9//3//f/9//3/
/P/8//z//v/+//7//v/8//z//P/8//3//f/9//3////////////+//7//v/+//7//v/+
//7//v/+//7//f/7//v/+//7//z//P/8//z//P/8//z//P/7//v/+//6//r/+v/6//n/
+f/5//n/9//3//j/+P/4//j/+P/3//f/9//2//b/9v/2//b/9v/1//X/9f/1//X/8//z
//P/8//y//L/8v/y//D/8P/w//D/8f/x//L/8//z//P/8//z//P/8//z//P/8f/x//H/
8f/x//H/8f/x//H/8f/x//L/8v/z//P/9P/2//j/+f/6//z//v/+//7//v///wAAAAAA
AP3//P/5//f/+f/5//r/+//9//3//P/6//f/9f/z//H/9f/1//X/9f/1//X/9f/1//X/
9f/z//L/7v/u/+z/6v/s/+3/7f/s/+z/6//q/+r/6v/q/+r/6v/q/+r/6v/q/+v/6//r
/+v/6//r/+v/6//r/+v/6//r/+v/6//r/+v/6//r/+v/6//r/+v/6//r/+v/7P/s/+z/
6//r/+v/7P/s/+z/7v/w//L/9//+/woAFgAgACwAOgBPAGQAfACVAKgAtgDEAM0AwwCk
AH0AUwAeAOL/tf+e/5P/kP+S/5X/lf+Z/6H/qf+t/7j/xv/S/9r/4v/l/+v/7//x//H/
8//x//H/8v/y//L/8//0//T/9P/1//X/9f/2//b/9v/1//X/9f/2//b/9v/3//f/9f/1
//b/9v/3//j/+f/6//v/+//7//z/+v/6//r//P/+//7//v/+//7//v/+/////////wAA
AAD+//7//v/+/wAAAQABAAEAAgACAAIAAgADAAMAAwAEAAIAAgADAAMABQAFAAYABgAE
AAUABgAGAAYABgAGAAcACQAJAAkACgAKAAoACwALAAsACwALAAsACQAJAAkACQAIAAgA
CAAIAAcABwAHAAcABwAJAAkACQAIAAgACAAIAAgACAAHAAcACAAIAAgACAAIAAgACAAI
AAcABwAHAAcABwAFAAUABAADAAMAAgABAAEAAQABAP////////3//f/+//7//f/9//3/
/f/9//3/+//7//v/+//9//z//P/8//r/+v/6//r//P/8//z//P/9//3//f/9////////
/////v/+//7//v/+//7//v/+//7//v/+//3/+//7//v/+//8//z//P/8//z//P/8//z/
+//7//v/+v/6//r/+v/5//n/+f/5//f/9//4//j/+P/4//j/9//3//f/9v/2//b/+P/4
//j/9//3//f/9//3//X/9f/1//X/9v/2//b/9v/2//b/9v/2//T/8//z//P/9f/1//X/
9f/z//P/8//z//P/8//z//P/9f/1//X/9f/z//P/8//0//L/8//z//T/9v/2//f/+P/4
//j/+v/7//z//f/+/wEAAgACAAIAAwACAP///f/9//3//v/////////+//z/+f/3//X/
8//0//P/8v/x//T/9f/2//f/9//3//X/9P/0//T/8v/w/+7/7//v/+7/8P/v/+7/7v/s
/+z/7P/s/+7/7v/u/+7/7//v/+//7//v/+//7//v/+3/7f/t/+3/7f/t/+3/7f/v/+//
7//v/+3/7f/t/+3/7f/u/+7/7v/v/+//7//w//D/8P/y//L/9v/7/wAACgAYACYAMAA6
AE8AagCGAJ8AuADOAOAA7wDxANoAswCJAFYAGADf/7T/n/+Y/5b/l/+Z/5v/nf+h/6X/
rv+8/8r/1P/c/+X/6f/v//H/8//3//X/9f/2//b/9v/3//j/+P/4//n/+f/7//z//P/8
//3//f/9//7//v/+////////////AAAAAAAAAAAAAAAAAQABAAEAAgAEAAQABAAGAAQA
BAAEAAQAAgACAAIAAwADAAMABAAEAAUABgAHAAgACAAJAAkACQAKAAoACgAKAAsACwAL
AAwADAAMAA0ADQANAA0ADgAOAA4ADwAQABAAEgASABIAEwATABMAEwAUABIAEgATABMA
EwATABMAEwATABMAEwATABQAFAAUABQAEwATABMAEwATABUAFQAVABQAFAAUABQAFAAU
ABMAEwAUABQAFAAUABQAFAAUABQAEwATABMAEwATABEAEQAQAA8ADwAOAA0ACwALAAsA
CQAJAAkABwAHAAQABAADAAMAAQABAAEAAQADAAMAAwADAAMAAgACAAIAAgACAAIAAgAC
AAIAAgACAAEAAQABAAEAAwADAAMAAwACAAIAAgACAAQABAAEAAQAAgACAAIAAQABAAEA
AQABAAAAAAAAAAAAAAAAAAAAAAD////////+//7//v/+//3//f/9//3/+//7//z//P/8
//z//P/7//v/+//6//r/+v/4//j/+P/3//n/+f/5//n/+f/5//n/+f/4//j/+P/4//b/
9v/2//b/9v/1//X/9f/3//f/9//3//X/9f/1//X/9f/1//X/9f/1//X/9f/1//P/8//z
//T/9P/1//X/9v/4//r/+//8//z//P/8//z//P/+/wAAAQACAAEAAAD9//v//f/9//7/
/////////v/8//v/+f/3//X/9f/1//X/9f/5//n/+f/5//f/9//1//T/8v/y//D/7v/u
/+//7//u/+7/7f/s/+z/7P/s/+z/7P/s/+z/7P/s/+3/7f/t/+3/7f/t/+3/7f/t/+3/
7f/t/+3/7f/t/+3/7f/t/+3/7f/v/+//7//v/+//8P/w//D/7f/t/+3/7v/u/+7/7v/w
//b/+/8AAAwAGgAoADIAQgBZAHQAkgCtAMQA1gDkAPEA7QDQAKcAewBAAAAAy/+q/5f/
kv+S/5P/lf+b/6H/p/+t/7r/xv/Q/9j/4v/p/+3/8f/z//X/9//1//X/9v/0//T/9f/2
//j/+P/5//n/9//4//j/+P/7//v/+//8//r/+v/7//v//f/9//7//v/+//7//v/+////
/////wAA/v/+//7/AAD+//7//v/+/wAAAAAAAAEAAQABAAIAAgACAAIAAgACAAQABQAF
AAUABgAGAAYABgAHAAcABwAIAAgACAAJAAkACQAJAAoACgAKAAsADAAMAAwADAAMAA0A
DQANAA0ADgAOAA4ADwAPAA8ADwAPAA8ADwAPAA8ADwAMAAwADAAMAAsACwALAAsACQAL
AAsACwAKAAoACgAKAAoACgAJAAkADAAMAAwADAAMAAwADAAMAAsACwALAAsACwAJAAkA
CAAHAAcABgAFAAMAAwADAAEA//////3//f/+//7//f/9//v/+//7//v/+//7//v/+//7
//r/+v/6//z//P/8//z/+v/6//r/+v/9//3//f/9//3//f/9//3//v/+//7//v/+//7/
/v/+//7//v/+//3//f/9//3//f/8//z//P/8//r/+v/6//r/+f/5//n/+P/4//j/+P/3
//f/9//3//X/9f/2//b/9v/2//b/9f/1//f/9v/2//b/9v/2//b/9f/z//P/8//z//P/
8//z//P/9P/0//T/9P/y//L/8v/y//L/8f/x//H/8f/x//H/8f/x//H/8f/x//H/8f/x
//H/7//v/+//7//v/+//7//w//D/8f/x//L/8P/w//H/8v/0//T/9f/1//f/+f/6//v/
/P/9//7///8AAAAAAAD///7/+//5//n/+f/6//v//f/9//z/+v/3//X/8//x//H/8f/x
//H/9f/1//X/9f/1//X/8//y//D/8P/u/+z/7P/t/+3/7P/u/+3/7P/s/+z/7P/s/+z/
7P/s/+z/7P/t/+3/7f/t/+3/7f/t/+3/7f/t/+3/7f/t/+3/7f/t/+v/6//r/+v/7f/t
/+3/7f/r/+z/7P/s/+v/6//r/+z/7v/s/+7/8P/0//f//P8EABQAIgAsADgATQBmAIAA
mQCyAMQA0gDfAOMAzAChAHUAQAACAMv/qP+V/47/jv+T/5X/m/+j/6n/sf+8/8j/0v/a
/+T/6//t/+//8f/z//X/8//z//T/9P/0//X/9v/2//b/9//3//f/+P/4//j/+//7//v/
/P/8//z//f/9//3//f/+//7//v/+//7//v////////8AAAAAAAAAAAIAAgACAAIAAgAC
AAIAAgADAAMAAwAEAAQAAgACAAIAAgAEAAUABQAFAAQABAAEAAQABwAHAAcACAAKAAoA
CwALAAsACwAMAAwADAANAA4ADgAOAA4ADgAPAA8ADwAPABAAEAAQABEAEQARABEAEQAR
ABEAEQARABEAEgASABIAEgARABEAEQARAA8AEQARABEADgAOAA4ADgAOAA4ADQANAAwA
DAAMAAwADAAMAAwADAALAAsACwALAA0ACwALAAoACQAJAAgABwAHAAcABwAFAAUABQAD
AAMAAgACAAEAAQABAAEAAQABAAEAAQABAAEA///+//7//v8AAAAAAAAAAAAAAAAAAAAA
AQABAAEAAQABAAEAAQABAAIAAgACAAIAAAAAAAAAAAACAAIAAgABAAMAAwADAAMAAgAC
AAIAAgACAAIAAgACAAEAAQABAAAAAAAAAAAA///////////9//v//P/8//z//v/+//3/
/f/9//z//P/8//r/+v/6//n/+//7//v/+//5//n/+f/5//r/+v/6//r/+v/6//r/+v/6
//n/+f/5//v/+//7//v/+f/5//n/+f/3//f/9//3//n/+f/5//n/9//3//f/+P/4//n/
+f/6//n/+P/4//j/+P/4//n/+f/3//n/+f/5//v/+//7//v///8AAAIAAgACAAIABAAG
AAcACAAGAAQAAAD9//7///8BAAMAAwADAAIAAAD9//v/+f/3//v/+//7//v//f/9//3/
/f/7//v/+f/4//b/9v/0//L/9P/1//X/9P/0//P/8v/y//L/8v/y//L/8v/y//L/8v/x
//H/8f/x//H/8f/x//H/8f/x//H/8f/x//H/8f/x//H/8f/x//H/8f/x//H/8f/x//L/
8v/y//P/8//z//T/9P/0//T/9P/6////BAAQACAALAA0AEIAVwBwAIgAnwC0AMQA0ADZ
ANEAsgCLAF0AJgDq/73/pP+X/5T/lv+Z/53/n/+n/63/tf/A/8z/1v/g/+j/7//x//P/
9//5//n/9//3//j/+P/4//n/+v/6//r/+//7//v//P/8//z/+//7//v//P/+//7/////
//////8AAAAAAAAAAAAAAAD///////8AAAIAAgACAAQAAgACAAIAAgACAAIAAgADAAMA
AwAEAAQABAAEAAQABAAEAAUABQAFAAYABgAGAAYABwAHAAcACAAKAAoACwALAAsACwAM
AAwACgALAAwADAAMAAwADAANAA8ADwAPABAADwAOAA4ADQAPAA8ADwAPAA0ADQANAA0A
DAAMAAwADAALAAsACwALAAkACwALAAsACgAKAAoACgAKAAoACQAJAAwADAAMAAwACgAK
AAoACgAJAAkACQAJAAkABwAHAAYABwAHAAYABQADAAMAAwABAAMAAwABAAEAAAAAAP//
///9//3//f/9//3//f/9//3/+//6//r/+v/8//z//P/8//z//P/8//z//f/9//3//f//
/////////wAAAAAAAAAA/v/+//7//v/+//7//v/9//3//f/9//3//v/+//7//v/8//z/
/P/8//v/+//7//r//P/8//z/+//5//n/+f/3//f/+P/4//j/+P/4//f/9//3//b/9v/2
//b/9v/2//X/9f/1//X/9f/3//f/9//3//T/9P/0//T/9P/0//T/9P/0//P/8//z//X/
9f/1//X/9f/1//X/9f/z//P/8//z//H/8f/x//H/8//z//P/9P/y//P/8//0//P/8v/y
//L/8P/w//H/8f/x//P/8//z//P/8//z//P/9P/1//X/9v/6//n//f8AAAAAAAAAAAAA
AwAEAAQABAABAAAA/f/7//v/+//8//3//f/9//z/+v/5//f/9f/z//X/9f/1//X/9//3
//f/9//1//X/8//y//L/8v/w/+7/8P/x//H/8P/u/+3/7P/s/+z/7P/s/+z/7v/u/+7/
7v/v/+//7//v/+//7//v/+//7v/t/+z/6//r/+v/6//r/+v/6//r/+v/6//r/+v/6//t
/+7/7v/u/+3/7f/t/+7/7P/u//L/8v/2//n/AAAMABgAJAAuADwATwBmAH4AlQCoALYA
wgDLAMMApgCDAFkAJADq/73/pP+b/5b/mP+b/5v/m/+h/6f/rf+4/8T/0P/Y/+L/6f/t
/+//8//1//X/8//z//T/9P/0//X/9v/2//b/9//3//f/+P/4//j/+f/5//n/+v/6//r/
+//7//v/+//8//z/+v/6//r/+v/7//v/+//8//7//v/+/wAA/v/+//7//v/+//7//v//
//////8AAAAAAAAAAAAAAAAAAAEAAQABAAIAAgACAAIAAwADAAMABAAEAAQABQAFAAMA
AwAEAAQAAgADAAQABAAEAAQABAAFAAUABQAFAAYABgAGAAcABwAHAAcABwAHAAcABwAH
AAcABgAGAAYABgADAAMAAwADAAEAAwADAAMAAgACAAIAAgACAAIAAQABAAIAAgACAAIA
AgACAAIAAgABAAEAAQABAAEA//////7//f/9//z/+//9//3//f/7//3//f/7//v/+P/4
//f/9//3//f/9//3//n/+f/5//n/+f/4//j/+P/4//j/+P/4//j/+P/4//j/9//3//f/
9//3//f/9//3//b/9v/2//b/9v/2//b/9v/4//j/+P/3//n/+f/5//n/+P/4//j/+P/2
//b/9v/2//X/9f/1//T/9P/0//T/8//z//P/8//x//H/8v/y//L/8P/w/+//7//v/+7/
7v/u/+7/7v/u/+3/7f/t/+3/7f/t/+3/7f/t/+z/7P/s/+z/7P/s/+z/7P/u/+3/7f/t
/+3/7f/t/+3/7f/t/+3/7f/r/+v/6//r/+v/6//r/+v/6//r/+v/7P/q/+v/6//s/+r/
6v/r/+z/6//q/+r/6f/o/+n/6P/n/+j/6f/q/+v/7P/t/+3/7v/v//H/8v/z//T/9P/z
//T/9v/2//X/9P/x//H/8f/x//L/8v/z//P/8f/w/+7/7P/s/+z/6v/q/+z/7f/u/+7/
7f/s/+z/6//q/+n/6P/l/+T/4//i/+L/4v/i/+L/4P/g/+D/4P/e/97/3v/e/+D/4P/g
/+D/4v/i/+L/4v/i/+L/4v/i/+L/4v/i/+L/4v/i/+L/4v/i/+L/4v/i/+D/4P/g/+D/
4v/i/+L/4v/i/+L/4v/i/+X/5v/n/+j/8//8/wUADgAfADAAQQBSAGsAggCZALAAtQC4
ALsAvgCSAGgAPgAUAPP/0v+x/5D/jv+O/47/jv+V/5r/n/+k/6//uv/F/9D/1f/a/9//
5P/l/w==
         </WaveFormData>
      </LeadData>
      <LeadData>
         <LeadByteCountTotal>10000</LeadByteCountTotal>
         <LeadTimeOffset>0</LeadTimeOffset>
         <LeadSampleCountTotal>5000</LeadSampleCountTotal>
         <LeadAmplitudeUnitsPerBit>4.88</LeadAmplitudeUnitsPerBit>
         <LeadAmplitudeUnits>¦ÌV</LeadAmplitudeUnits>
         <LeadHighLimit>2147483647</LeadHighLimit>
         <LeadLowLimit>268435456</LeadLowLimit>
         <LeadID>V4</LeadID>
         <LeadOffsetFirstSample>0</LeadOffsetFirstSample>
         <FirstSampleBaseline>0</FirstSampleBaseline>
         <LeadSampleSize>2</LeadSampleSize>
         <LeadOff>FALSE</LeadOff>
         <BaselineSway>FALSE</BaselineSway>
         <ExcessiveACNoise>FALSE</ExcessiveACNoise>
         <MuscleNoise>FALSE</MuscleNoise>
         <LeadDataCRC32>1573749021</LeadDataCRC32>
         <WaveFormData>
/P/8//z//P/+//7//v/+//z//P/8//z//P/8//z//P/+//7//v/+//z//P/8//z//v/+
//7//v/+//7//v/+/wAAAAAAAAAA/v/+//7//v8AAAAAAAAAAP7//v/+//7/AAAAAAAA
AAD+//7//v/+/wAAAAAAAAAAAAAAAAAAAAAAAAAAAAAAAAAAAAAAAAAA/v/+//7//v/+
//7//v/+//z//P/8//z/+v/6//r/+v/6//r/+v/6//j/+P/4//j/+P/4//j/+P/6//r/
+v/6//z//P/8//z//f/+////AAAAAAAAAAAAAAIAAgACAAIAAgACAAIAAgAAAAAAAAAA
AAAAAAAAAAAA/v/+//7//v8AAAAAAAAAAP7//v/+//7//v/+//7//v/+//7//v/+/wAA
AAAAAAAAAgACAAIAAgACAAIAAgACAAAAAAAAAAAAAgACAAIAAgACAAIAAgACAAAAAAAA
AAAAAAAAAAAAAAD+//7//v/+/wAAAAAAAAAA/v/+//7//v/+//7//v/+//z//P/8//z/
/P/8//z//P/8//z//P/8//z//P/8//z/+v/6//r/+v/8//z//P/8//z//P/8//z//P/8
//z//P/6//r/+v/6//r/+v/6//r/+v/6//r/+v/6//r/+v/6//v//P/9//7///8AAAEA
AgADAAQABQAGAAgACgALAAsACgAJAAYABQADAAQABAAGAAcABwAHAAYAAwABAAAA////
//////8AAAEAAQAAAAAAAgACAAAA/v/6//r/+f/4//b/9v/1//X/9//2//X/9f/1//X/
9P/0//T/9f/1//X/9f/1//X/9f/1//X/9f/1//f/9//3//f/9f/2//b/9f/1//X/9f/1
//f/9//3//f/9f/1//X/9f/1//X/9f/1//f/9//5//j/+////wEABgARABcAHQAlADAA
PQBMAF8AcAB+AIcAjwCTAIUAbABRADAAAADZ/8n/yP/I/8r/yv/H/8P/yP/L/87/1P/c
/+H/6f/w//b/+f/7//z//P/8//z//P/7//v//P/8//z/+//7//v/+//9//7//v/+//z/
/P/8//z//P/9//3//f/9//3//f/9/////////wAAAAAAAAAAAAD+//7//v///wEAAQAB
AAIAAAAAAAAAAAABAAIAAwAEAAMAAgABAAAAAAAAAAEAAQABAAEAAQABAAMAAwADAAQA
AgABAAEAAQADAAMAAwADAAIAAgACAAIAAgACAAIAAgACAAIAAQABAAMAAwADAAMAAwAD
AAQABAAAAAAAAAAAAAAAAAAAAP7//////////v/8//z//P/8//v/+//7//v/+//7//v/
+//8//7//////wAAAQABAAEAAAAAAAEAAgACAAIAAgADAAMAAwADAAMABQAFAAUABQAD
AAIAAgABAAIAAgACAAIAAgACAAIAAgACAAIAAgACAAIAAgABAAEAAAAAAAAAAAACAAIA
AgACAAIAAgACAAIAAwADAAIAAgAAAAEAAQAAAAIAAgACAAMAAwADAAMAAwACAAIAAgAC
AAIAAgACAAIAAgACAAIAAQABAAEAAQABAAMAAwABAAEAAQABAAEAAAD+////////////
/v/+//7//v/+//7//f////////////7//v///////f/9//3//f/+//7//v/+//7//v/+
//7//P/8//z//P/8//z//P/8//z//P/8//z//v/+//7//v/9//3//f/9//3//v/+//7/
AAACAAMABgAGAAgACAAIAAgACwAMAAwACwAIAAcABAADAAUABgAGAAgACQAJAAkACAAF
AAMAAgABAAEAAQABAAIAAwADAAIAAgACAAIAAAD+//r/+v/5//j/+v/6//n/+f/3//b/
9f/1//X/9f/0//T/9v/3//f/9//3//f/9//3//f/9//3//f/9//3//f/9//3//j/+P/3
//f/9//3//f/9//3//f/9//3//f/9//3//X/9f/1//X/9//3//n//P/9////AwAKABMA
GQAfACcAMgA9AEwAXQBsAHYAfQCFAIMAcQBYAD8AGgDu/9H/y//M/87/zv/M/8n/yf/K
/83/0P/W/9z/4//t//T/+v/7//3//v/+//z//P/8//v/+//8//z//P/9//3//f/9//3/
/v/+//7//v/+//7//v/+////////////////////////////AAAAAAAAAAAAAAAAAAAA
AAEAAQABAAEAAgAAAAAAAAAAAAAAAAAAAAAAAAAAAAAAAAAAAAAAAQABAAEAAQABAAEA
AQABAAEAAgAEAAMAAwADAAMAAwADAAMAAgACAAIAAgACAAIAAgACAAAAAAD/////AAAB
AAIAAwD/////AAAAAAAAAAAAAAAA/v/+//7//P/7//v/+//6//r/+v/6//r/+f/5//n/
+f/5//n/+f/5//r//P/9//3//v////////8AAAAAAQACAAIAAgACAAMAAwADAAMAAwAD
AAMAAwADAAMAAgACAAEAAgACAAIAAgACAAIAAgACAAAAAAAAAAAAAgACAAEAAQACAAIA
AgACAAAAAAAAAAAAAgACAAIAAgABAAEAAAAAAAAAAQABAAAAAgACAAIAAwABAAEAAQAB
AAAAAAAAAAAAAAAAAAAAAAAAAAAAAAD///////////////////3//f/9//3//f/8//z/
/f/9//3//f/8//z//P/8//z//P/7//n/+f/5//n/+v/6//v/+//7//v/+//7//j/+P/4
//j/+v/6//r/+v/4//j/+P/4//j/+P/4//j/+v/6//r/+v/6//r/+v/6//v/+//7//v/
//8AAAAAAgAEAAQABAAEAAcACAAIAAcACAAHAAQAAwABAAIAAgAEAAUABQAFAAQAAQD/
//7//f/9//3//f/+///////+//7//v/+//z/+v/4//j/9//2//b/9v/1//X/8//y//H/
8f/x//H/8P/w//L/8//z//P/8f/x//H/8f/z//P/8//z//P/8//z//P/8f/y//L/8f/x
//H/8f/x//H/8f/x//H/8f/x//H/8f/z//P/8//z//X/8f/x//b/+f/7//3/BgARABcA
HwApADYARwBaAGsAfACKAJcAnwCbAIUAagBNACQA+P/b/9H/0P/O/87/yv/D/73/wP/D
/8T/zP/U/9v/5f/q//D/8//1//b/9v/0//T/9P/z//X/9v/2//b/9f/1//X/9f/3//j/
+P/4//j/+P/4//j/+P/5//n/+f/5//n/+f/5//n/+f/5//r/+v/6//r/+v/6//r/+v/7
//n/+f/5//r//P/8//z//P/8//z//P/8//r/+v/6//r//P/8//3//f/9//3//f/9//3/
/f/9//7//P/7//v/+//7//v/+//7//7//v/+//7//v/+//7//v/+//7//f/9//3//f/9
//3/+f/5//r/+v/4//j/+P/4//r/+v/6//j/9f/1//X/9P/0//T/9P/0//P/8//z//P/
9f/1//X/9f/2//j/+f/5//r/+//7//v//v/+////AAD+//7//v///////////////f/9
//3//f////7//v/9//7//v/+//7//P/8//z//P/8//z//P/8//z//P/7//v/+v/6//r/
+v/8//z//P/8//z//P/8//z/+//7//r/+v/8//3//f/8//z//P/8//3//f/9//3//f/8
//z//P/8//z//P/8//z//P/8//z/+//7//v/+//7//v/+//5//n/+f/5//n/+P/4//n/
+f/5//n/+P/4//j/+P/4//j/9//3//f/9//3//b/9v/3//f/9//3//f/9//0//T/9P/0
//T/9P/0//T/9v/2//b/9v/2//b/9v/2//b/9v/2//b/9//4//n/+v/9////AAACAAIA
AgACAAMABAAEAAMABAADAAAA/////wAAAAACAAUABQAFAAQA///9//z/+//7//v/+//8
///////+//7//P/8//r/+P/0//T/8//y//L/8v/x//H/8//y//H/8f/v/+//7v/u/+7/
7//v/+//8f/x//H/8f/v/+//7//v//H/8f/x//H/7//w//D/7//x//H/8f/x/+//7//v
/+//8f/x//H/8f/x//H/8f/x//H/8f/x//T/+f/7////CAAPABcAHwAtADoASQBcAHEA
gACOAJkAoQCbAIMAZgBFABYA6P/R/8v/xv/G/8b/xP+//7//xv/H/8z/0v/Y/9//5//u
//L/9f/3//b/9v/2//b/9v/1//b/+P/5//r/+//7//v/+//7//z//P/8//z//P/8//z/
/P/9//3//f/9//3//f/9//3//f/9//7//v/+//7//v8AAAAAAAABAAEAAQABAAIAAAAA
AAAAAAACAAIAAgACAAIAAgACAAIAAgACAAMAAwADAAMAAwADAAMAAwADAAQABAADAAMA
AwAFAAUABQAFAAUABAADAAIABAAEAAQABAAEAAQAAwADAAMAAwADAAMAAQABAAIAAgAA
AAAAAAAAAAAAAAAAAP7//f/9//3//P/8//z//P/8//v/+//7//v//f/9//3//f/+/wAA
AQABAAIAAwADAAMABAAEAAUABgAGAAYABgAHAAUABQAFAAUABQAFAAUABQAHAAYABgAF
AAIAAgACAAIABAAEAAQABAAEAAQABAAEAAIAAgABAAEAAgACAAIAAgAEAAQABAAEAAQA
BAAEAAQABQAFAAQABAAEAAUABQAEAAQABAAEAAUABQAFAAUABQAEAAQABAAEAAQABAAE
AAQABAAEAAQAAwADAAMAAwADAAUABQADAAMAAQABAAEAAAACAAMAAwADAAEAAAAAAAAA
AAAAAAAA//8BAAEAAQABAAAAAAABAAEA///////////+//7//v/+//7//v/+//7/AAAA
AAAAAAAAAAAAAAAAAP7//v/+//7/AAAAAAAAAAD///////////3//v/+//7//v/+////
AAD+//7//v///wMABQAFAAUACAAKAAoACgAKAA0ADgAOAA0ADgANAAoACQAHAAgACAAK
AAsACwALAAoACQAHAAYABQADAAMAAwAEAAcABwAGAAYABgAGAAQAAgAAAAAA///+//7/
/v/9//3//f/8//v/+//7//v/+v/6//j/+f/5//n/+f/5//n/+f/7//v/+//7//n/+f/5
//n/+f/6//r/+f/5//n/+f/5//v/+//7//v/+//7//v/+//5//n/+f/5//n/+//7//r/
/f8BAAcACAAPABkAIQAlAC4AOwBIAFcAagB6AIMAjQCXAJEAfABhAEYAHADr/9P/zv/K
/8r/zv/L/8n/yv/P/9L/1P/a/+H/5//u//j//f////7/AAAAAAAAAAD///3//v/+//7/
AQABAAEAAQD//wAAAAAAAAAAAAAAAAAAAgADAAMAAwABAAEAAQABAAMAAwADAAQAAgAC
AAIAAgACAAIAAgADAAUABQAFAAYABgAGAAYABgAGAAYABgAGAAYABgAGAAYABgAGAAcA
BwAHAAcABwAHAAUABQAFAAYABgAFAAUABQAHAAcABwAHAAYABgAGAAYABgAGAAYABgAG
AAYABQAFAAUABQAFAAUAAwADAAQABAACAAIAAgACAAIAAgACAAAA/////////v/+//7/
/v/+//3//f/9//3//f/9//3//f/+/wAAAQABAAIAAwADAAMABAAEAAUABgAIAAgACAAJ
AAcABwAHAAcABwAHAAcABwAHAAYABgAFAAQABAAEAAQABAAEAAQABAAEAAQABAAEAAYA
BgAFAAUABgAGAAYABgAGAAYABgAGAAgACAAIAAgABwAHAAYABgAGAAcABwAGAAYABgAG
AAcABwAHAAcABwAGAAYABgAGAAYABgAGAAYABgAGAAYABQAFAAUABQAFAAUABQADAAMA
BQAFAAUABAACAAMAAwADAAUABAAEAAQAAgACAAIAAQABAAEAAQABAAAAAAABAAEA////
//////8AAAAAAAAAAAAAAAAAAAAAAgACAAIAAgAAAAAAAAAAAP7//v/+//7//v/+//7/
/v8BAAEAAQABAP//AAAAAAAAAAAAAAEAAgAGAAgACAAJAAoADAAMAAwADAAPABAAEAAP
AA4ADQAKAAkACQAKAAoADAANAA0ADQAMAAkABwAGAAUABQAFAAUABgAHAAcABgAGAAYA
BgAEAAIA/v/+//3//P/+//7//f/9//3//P/7//v/+//7//r/+v/6//v/+//7//v/+//7
//v/+//7//v/+//7//v/+//7//v//P/8//v/+//7//v/+//7//v/+//7//3//f/9//3/
+//7//v/+//7//3//f8AAAMABQAJAA4AFQAbACEAKQA0AD8ATgBfAGwAdgB/AIkAhQBz
AFwAQwAiAPb/2f/R/9L/0v/U/9L/yf/H/9D/0//S/9b/4P/n/+//9v/6////AQACAAAA
AAAAAAAA/////wAAAAAAAAEAAQABAAEA//8AAAAAAAAAAAAAAAAAAAAAAQABAAEAAQAB
AAEAAQABAAEAAQACAAIAAgACAAIAAgACAAIAAwADAAMAAwAEAAQABAAEAAQABAAEAAQA
BAACAAIAAgACAAQABAAFAAUABQAFAAUABQAFAAUABQAGAAQAAwADAAMABQAFAAUABQAG
AAYABgAGAAQABAAEAAQABAAEAAMAAwADAAMAAwADAAEAAQACAAIAAAAAAAAAAAD+//7/
/v/8//3//f/9//z//v/+//7//v/7//v/+//7//v/+//7//v//v8AAAEAAQAAAAEAAQAB
AAQABAAFAAYABgAGAAYABwAFAAUABQAFAAcABwAHAAcABQAEAAQAAwAEAAQABAAEAAQA
BAAEAAQAAgACAAIAAgAEAAQAAwADAAIAAgACAAIAAgACAAIAAgACAAIAAgACAAUABQAE
AAQAAgADAAMAAgAAAAAAAAABAAEAAQABAAEAAgACAAIAAgACAAIAAgACAAIAAgACAAEA
//////////8BAAEA//////////////7//P/9//3//f////7//v/+//7//v/+//3/////
///////+//7///////7//f/8//v/+v/6//r/+v/8//z//P/8//r/+v/6//r//P/8//z/
/P/6//r/+v/6//r/+v/6//r/+//7//v/+//7//z//P/8//r/+v/7//z//P/8//z//f8B
AAEAAgADAAQABQAGAAkACgAKAAkACAAHAAQAAwADAAQABAAGAAcABwAHAAYAAwABAAAA
///9//3//f/+/wEAAQAAAAAAAAAAAP7//P/4//j/9//2//b/9v/1//X/9f/0//P/8//z
//P/8v/y//T/9f/1//X/9f/1//X/9f/1//X/9f/1//P/8//z//P/8//0//T/8//z//P/
8//z//P/8//z//P/8//z//P/8//z//P/8//z//P/8//z//T/9f/5////BAANABUAGwAh
ACwAPQBQAGMAdgCIAJkApQCrAJ0AhABrAEwAHgDz/9v/1P/S/9D/zv/J/8H/vv+//77/
xP/O/9f/3//m/+7/8f/z//T/9v/4//j/+P/3//X/9v/2//b/9//3//f/9//3//j/+P/4
//j/+P/4//j/+P/5//n/+f/7//v/+//7//n/+f/5//r//P/8//z//P/8//z//P/9//3/
/f/9//7//P/8//z//P/8//z//P/8//7//v/+//7//P/8//3//f//////////////////
/wAAAAD//////////////////wAAAAAAAAAAAAAAAAAAAAD+//7//f/9//3//f/9//3/
/P/9////AAD8//z//P/8//z//P/8//r/+f/5//n/+P/6//r/+v/6//n/+f/5//n/+f/5
//n/+f/6//z//f/9//7/////////AAAAAAEAAgACAAIAAgADAAMAAwADAAMAAQABAAEA
AQADAAIAAgABAP7//v/+//7//v/+//7//v/+//7//v/+//z//P/7//v//v/+//7//v/8
//z//P/8//z//P/8//z///////7//v/8//3//f/8//7//v/+///////////////8//z/
/P/8//z//P/8//z//v/+//7//f/9//3//f/9//3//f/7//v/+//7//v/+v/6//v/+//7
//v/+v/6//r/+P/4//j/9//3//f/9//3//j/+P/5//n/9//3//f/9//2//b/9v/2//b/
9v/2//b/9v/2//b/9v/2//b/9v/2//b/9v/2//b/+P/4//j/+P/3//f/9//3//f/+P/4
//j/+P/4//n/+v/6//z//v///wAAAgACAAIAAgAFAAYABgAFAAYABQACAAEAAQACAAIA
BAADAAMAAwACAP///f/8//v//f/9//3//v///////v/+//7//v/8//r/+P/4//f/9v/0
//T/8//z//X/9P/z//P/8f/x//D/8P/w//H/8f/x//H/8f/x//H/8//z//P/8//x//H/
8f/x//H/8v/y//H/8f/x//H/8f/z//P/8//z//P/8//z//P/8//z//P/8//z//P/8f/0
//f/+////wYAEQAZAB8AKQA2AEkAXABxAIYAlACfAKkAqwCZAH4AYwA4AAYA3//R/8j/
xv/I/8b/wf+//8T/x//K/87/1v/b/+H/7P/y//f/+f/4//j/+P/4//j/9//3//j/+P/4
//n/+f/5//n/+f/6//r/+v/6//r/+v/6//r/+//7//v//f/9//3//f/7//v/+//8//z/
/P/8//z//P/8//z//f/9//3//f/+//7//v/+//7//v/+//7//v8AAAAAAAAAAAAAAAAB
AAEA//////////8BAAEAAQACAAIAAQABAAEAAQABAAEAAQACAAIAAgACAAIAAgACAAIA
AgACAAEAAQABAAEAAQABAP////8AAAAAAAAAAAAAAAD///7//f/6//v/+//7//r/+v/6
//r/+v/5//n/+f/5//n/+f/5//n/+v/8//3//f/+/////////wIAAgADAAQAAgACAAIA
AwADAAMAAwADAAMAAwADAAMAAQAAAAAA//8AAAAAAAAAAAAAAAAAAAAAAAAAAAAAAAAA
AAAA/////wAAAAAAAAAA///+//3//P/9//7///8AAAAA///9//z//v///////v/+//7/
/v///////////////v/+//7//v/+//7//v/+//7//v/+//3//f/9//3//f/9//3/+//7
//n/+f/5//j/+v/7//v/+//5//j/+P/4//j/+P/4//f/9//3//f/9//2//b/9//3//f/
9//3//f/+P/4//j/+P/2//b/9v/2//b/9v/2//b/9v/2//b/9v/2//b/9v/2//b/9v/2
//b/9f/1//X/9f/1//b/9v/2//T/9P/1//b/9P/0//T/9f/5//n/+f/5//v//P/+////
AAABAAIABQAGAAYABQACAAEA/v/9////AAAAAAIABQAFAAUABAD///3//P/7//v/+//7
//z//f/9//z//P/8//z/+v/4//b/9v/1//T/8v/y//H/8f/z//L/8f/x//P/8//y//L/
8P/x//H/8f/x//H/8f/x//P/8//z//P/8f/x//H/8f/z//T/9P/z//P/8//z//P/8f/x
//H/8f/x//H/8f/x//P/8//z//P/8//z//P/9P/3//v///8CAAsAFQAbACEALAA7AEoA
XQBwAH4AiQCTAJkAjQByAFUAMgACANn/x//E/8D/wv/E/8H/wf/E/8n/zP/S/9j/3f/l
/+7/9P/3//f/+P/6//r/+v/6//n/+f/6//r/+v/7//v/+//7//n/+v/6//r//P/8//z/
/P/8//3//f/9//3//f/9//3//f/9//3//v/+//7//v/+//7//v/+////////////AAAA
AAAAAAAAAAAAAAAAAAAAAAAAAAAAAAACAAIAAwADAAEAAQABAAEAAwADAAMABAAEAAMA
AwADAAMAAwADAAMABAAEAAQABAAEAAQABAAEAAQABAADAAMAAwADAAMAAwABAAEAAgAC
AAIAAgACAAIAAAAAAAAA/v/9//3//f/8//z//P/8//z/+//7//v/+//7//v/+//7//z/
/v//////AAABAAEAAQACAAIAAwAEAAQABAAEAAUAAwADAAMAAwADAAMAAwADAAUABAAE
AAMAAAAAAAAAAAACAAIAAgACAAAAAAAAAAAAAAAAAP////8AAAAAAAAAAAAAAAAAAAAA
AgACAAIAAgADAAMAAgACAAIAAwADAAIAAgACAAIAAwADAAMAAwADAAIAAgACAAIAAgAC
AAIAAgACAAIAAgABAAMAAwADAAMAAwADAAEAAQABAAEAAQAAAP7/////////AQAAAAAA
AAAAAAAAAAD//////////////v/+///////9//3//f/9//7//v/+//7//v/+//7//v/+
//7//v/+//7//v/+//7//v/+//7//v/+//7//v/+//3//f/9//3/+//8//z//P/8//z/
/f/+//z//P/8//3////////////9//7//v/+/wIAAgACAAEABwAIAAoACgAKAAoADQAO
AA4ADQAKAAkABgAFAAcACAAIAAoACQAJAAkACAAFAAMAAgABAAMAAwADAAQABQAFAAQA
BAACAAIAAAD+//7//v/9//z/+v/6//n/+f/7//r/+f/5//f/9//2//b/+P/5//n/+f/5
//n/+f/5//n/+f/5//n/+f/5//n/+f/5//r/+v/5//n/+f/5//n/+f/5//n/+f/5//n/
+f/5//n/+f/5//n/+f/5//n/+v///wMABQAMABUAHQAhACkANABDAFAAYQBwAHwAhQCL
AIsAewBgAEUAHgDw/9P/y//M/8z/zv/O/8f/x//M/9H/0v/Y/97/5f/t//T/+v/7//3/
/v8AAP///v/9//v//f/+//7//v//////////////AAAAAAAAAAAAAAAAAAAAAAEAAQAB
AAEAAQABAAEAAQABAAEAAgACAAIAAgACAAIAAgACAAMAAwADAAMABAAEAAQABAAEAAQA
BAAEAAQABAAEAAQABAAEAAQABQAFAAUABQAFAAUAAwADAAMABAAGAAUABQAFAAUABQAF
AAUABgAGAAYABgAEAAQABAAEAAYABgAFAAUAAwADAAMAAwABAAEAAgACAAAAAAAAAAAA
AAAAAAAA/v/9//3//f/8//z//P/8//z/+//7//v/+//7//v/+//7//z//v//////AAAB
AAEAAQACAAIAAwAEAAYABgAGAAcABwAHAAcABwAHAAcABwAHAAkACAAIAAcABAAEAAQA
BAAEAAQABAAEAAQABAAEAAQABAAEAAMAAwACAAIAAgACAAQABAAEAAQABgAGAAYABgAF
AAUABAAEAAYABwAHAAYABAAEAAQABQAFAAUABQAFAAQABAAEAAQAAgACAAIAAgACAAIA
AgABAAEAAQABAAEAAwADAAEAAQABAAEAAQAAAAAAAQABAAEAAQAAAAAAAAAAAAAAAAD/
/////////////P/8//3//f/+////AAABAP7//v/+//7//v/+//7//v/+//7//v/+//7/
/v/+//7//v/+//7//v/+//7//v/+//3//f/9//3//f/+//7//v/+//7///8AAP///v/9
//3//f/9//3//f/9//7//v/+//7//v/+//3//v///wAAAQAFAAYACAAKAAoACgAKAAoA
DQAOAA4ADQAMAAsACAAHAAcACAAIAAoACwALAAsACgAJAAcABgAFAAUABQAFAAYABQAF
AAQABAAEAAQAAgAAAP7//v/9//z//P/8//v/+//7//r/+f/5//n/+f/4//j/+v/7//v/
+//7//v/+//7//n/+f/5//n/+f/5//n/+f/5//r/+v/5//f/9//3//f/+f/5//n/+f/5
//n/+f/5//n/+f/5//n/9//7//3//P///wEABQAMABMAGQAfACcAMAA9AEoAWwBqAHIA
ewCDAIEAcQBcAEMAIgD4/9v/0//U/9T/1v/W/83/yf/M/8//0P/W/97/4//r//T/+P/7
//v//v8AAP7//v/+//3/+//8//z//P////////////3//v/+//7//v/+//7//v/+////
////////////////////////AAAAAAAAAAAAAAIAAgACAAMAAQABAAEAAgAAAAAAAAAA
AAIAAgACAAIAAgACAAIAAgACAAIAAwADAAEAAQABAAEAAQABAAEAAgAEAAMAAwADAAMA
AwADAAMAAgACAAIAAgACAAIAAgACAAIAAgABAAEAAQABAAEAAQD/////AAAAAP7//v/+
//7//v/+//7//P/5//n/+f/4//j/+P/4//j/9f/1//X/9f/1//X/9f/1//b/+P/5//n/
+v/7//v/+//8//z//f/+//7//v/+//////////////8BAAEAAQABAAEAAAAAAP///v/+
//7//v/+//7//v/+//7//v/+//7//P/8//v/+//8//z//P/8//7//v/+//7//P/8//z/
/P///////v/+//7///////7//v/+//7///////////////7//v/+//7//v/+//7//v/+
//7//v/9//3//f/9//3//f/9//v/+//9//3//f/8//r/+//7//v/+//6//r/+v/6//r/
+v/5//n/+f/5//n/+P/4//n/+f/5//n/+f/5//r/+v/6//r/+P/4//j/+P/4//j/+P/4
//j/+P/4//j/+v/6//r/+v/4//j/+P/4//f/9//3//f/9f/2//b/9v/2//b/9//4//j/
+P/4//n/+v/5//j/9//1//b/9v/2//r/+v/6//n//P/9//7///8AAAIAAwAEAAYABQAF
AAMAAwADAAMAAgABAAEAAQABAAIAAgADAAQAAgD///3/+//8//v/+//7//v//v8BAP//
/P/9//z/+v/6//r/+v/5//j/9//2//T/9P/0//T/9P/0//T/9P/y//L/8v/y//T/9P/0
//T/9P/0//T/9P/0//T/9P/0//T/9P/0//T/9P/0//T/9P/0//T/9P/0//T/9P/0//T/
9v/2//b/9v/0//T/9P/0//b/+P/6//z/AwAIAA0AEgAcACYAMAA6AEwAXABsAHwAggCG
AIoAjgBxAFYAOwAgAAsA+P/l/9L/zv/M/8r/yP/J/8r/y//M/9X/3P/j/+r/7//y//X/
+P/5/w==
         </WaveFormData>
      </LeadData>
      <LeadData>
         <LeadByteCountTotal>10000</LeadByteCountTotal>
         <LeadTimeOffset>0</LeadTimeOffset>
         <LeadSampleCountTotal>5000</LeadSampleCountTotal>
         <LeadAmplitudeUnitsPerBit>4.88</LeadAmplitudeUnitsPerBit>
         <LeadAmplitudeUnits>¦ÌV</LeadAmplitudeUnits>
         <LeadHighLimit>2147483647</LeadHighLimit>
         <LeadLowLimit>268435456</LeadLowLimit>
         <LeadID>V5</LeadID>
         <LeadOffsetFirstSample>0</LeadOffsetFirstSample>
         <FirstSampleBaseline>0</FirstSampleBaseline>
         <LeadSampleSize>2</LeadSampleSize>
         <LeadOff>FALSE</LeadOff>
         <BaselineSway>FALSE</BaselineSway>
         <ExcessiveACNoise>FALSE</ExcessiveACNoise>
         <MuscleNoise>FALSE</MuscleNoise>
         <LeadDataCRC32>1268665363</LeadDataCRC32>
         <WaveFormData>
+v/6//r/+v/8//z//P/8//z//P/8//z//P/8//z//P/8//z//P/8//r/+v/6//r//P/8
//z//P/8//z//P/8//z//P/8//z//v/+//7//v/+//7//v/+//z//P/8//z//v/+//7/
/v/8//z//P/8//7//v/+//7//v/+//7//v/+//7//v/+//z//P/8//z/+v/6//r/+v/6
//r/+v/6//r/+v/6//r/+f/4//f/9v/2//b/9v/2//T/9P/0//T/9v/2//b/9v/4//j/
+P/4//r/+v/6//r/+//8//3//v8AAAAAAAAAAAAAAAAAAAAAAAAAAAAAAAAAAAAAAAAA
AAAAAAAAAAAA/v/+//7//v/+//7//v/+//7//v/+//7//v/+//7//v/+//7//v/+//7/
/v/+//7//v/+//7//v/+//7//v/+//z//P/8//z//f/+////AAD+//7//v/+//7//v/+
//7//v/+//7//v/+//7//v/+//7//v/+//7//v/+//7//v/+//7//v/+//z//P/8//z/
/P/8//z//P/+//7//v/+//z//P/8//z//P/8//z//P/8//z//P/8//z//P/8//z//P/8
//z//P/6//r/+v/6//z//P/8//z/+v/6//r/+v/6//r/+v/6//v//P/9//7/AAAAAAAA
AAABAAIAAwAEAAYABwAIAAkACQAHAAUABAACAAMABQAGAAcACAAIAAcABwAGAAUABAAE
AAQABAAFAAQABAADAAIABAAEAAMAAQD///3//P/6//r/+f/5//r/+v/4//f/9//4//j/
9//3//f/9//3//f/9f/1//X/9f/1//X/9f/1//f/9v/2//b/9v/2//f/9//2//b/9v/2
//f/9//3//f/9//3//f/9//3//f/9//3//f/9//3//n/+v/7//3/AAAGAAsAEAAVAB4A
KQA0AEcAXQBsAHcAggCIAH8AawBVADgADQDs/+H/4f/i/+T/4v/c/9n/2v/f/+L/5P/m
/+n/8P/1//r/+//8//z//P/8//v/+//7//v/+//7//v/+//7//v/+//6//r/+v/6//r/
+v/5//n//P/8//z//f/7//v/+//7//v/+//7//v//f/+//7//v/8//z//P/8////////
/////f/8//z//f/+////AAABAP///////////f/9//7//v8AAAAAAAAAAAAAAAAAAAAA
AAAAAAAAAAAAAAAAAAAAAAAAAAAAAAAAAAAAAAAAAAAAAAAA//////////////7//f/9
//3//f/9//3//f/7//v/+//7//r/+f/5//n/+f/4//j/+P/4//f/9//3//f/9//4//j/
+P/5//v/+//8//3//f/9//7//v8AAAEAAQABAAIAAgACAAIAAgACAAIAAwADAAMAAwAD
AAMAAgACAAIAAQABAAEAAQABAAEAAQABAAEAAAAAAAAAAAAAAAAAAAAAAP////8BAAEA
AQACAAIAAgACAAIAAgACAAIAAgAAAAAAAAAAAAAAAAAAAAAAAAAAAAAAAAACAAEAAQAB
AP///////wAAAAAAAAAA//8BAAEAAQABAAEAAQABAAAAAAAAAAAAAAD+//7//v/+//7/
/v/+//3//f/9//3//f/9//3//f/9/////////////v/+///////+//7//v/+//7//v/+
//7//v/+//7//v/8//z//P/8//3//f/+//7//v/+//7//v/8//3//f/9/////////wAA
AAACAAQABQAGAAgACAAIAAgACQAJAAkACQAJAAcABQAEAAQABQAHAAgACQAKAAoACQAH
AAYABQAEAAQABAAEAAUABgAGAAUABAAEAAQAAwABAP///f/8//r/+v/5//n/+v/6//j/
9//3//j/+P/3//f/9//3//f/9//5//n/+f/5//n/+f/5//n/+f/4//j/+P/4//j/+f/5
//j/+P/4//j/+f/5//n/+f/5//n/+f/5//f/9//3//f/+f/5//n//f/+//////8CAAgA
DQASABkAIAArADgASwBbAGYAcQB4AHgAawBbAEUAJAD9/+j/5f/l/+b/5v/i/97/2//e
/9//4v/m/+r/7f/y//n//P////7/AAAAAP///f/8//v//f/9//3//f/9//3//f/9//7/
/v/+//7//v/+//3//f/+//7//v/////////////////////////9//7//v/+/wAAAAAA
AAAAAQABAAEAAQABAAAAAAABAAEAAQABAAEAAQABAAEAAQABAAEAAgACAAIAAgACAAIA
AAAAAAAAAAACAAIAAgACAAAAAAAAAAAAAgACAAIAAgACAAIAAgACAAEAAAD+//3//v//
/wAAAAD///////////3//f/9//v/+//7//v/+v/5//n/+f/5//r/+v/6//r/9//3//f/
9//3//j/+P/4//n/+//7//z/////////AAAAAAIAAwADAAMABAAEAAQAAgACAAIAAgAF
AAUABQAFAAMAAwACAAIAAgABAAEAAQADAAMAAwADAAEAAQAAAAAAAgACAAIAAgACAAIA
AQABAAEAAQABAAIAAgACAAIAAgACAAIAAgACAAIAAgACAAIAAgACAAIAAgACAAIAAgAC
AAAA////////AQABAAEAAgACAAIAAgABAAEAAQABAAEAAQABAAEAAAAAAAAAAAAAAAAA
AAAAAAAAAAAAAAAA//////////////3//f/9//3////////////8//z//f/9//z//P/8
//z//v/+//7//v/8//z//P/8//z//P/8//z//f/9//7//v/+//7//v/+//7/////////
AQADAAMABAAFAAYABwAIAAkACQAJAAkACwAJAAcABgAEAAUABwAIAAsADAAMAAsABwAG
AAUABAAEAAQABAAFAAYABgAFAAQABAAEAAMAAQD///3//P/6//r/+f/5//r/+P/2//X/
9f/2//b/9f/1//X/9f/1//X/9f/1//X/9f/1//X/9f/1//f/9v/2//b/9P/0//X/9f/0
//T/9P/0//X/9f/1//X/9f/1//X/9f/3//f/9//3//f/9f/1//n/+v/5//n//v8GAAsA
EgAbACYANwBKAF0AbwCAAI8AmACYAIcAbwBXADQACwD0/+3/6f/k/+T/4P/Y/9P/1P/X
/9r/3v/i/+X/7P/z//b/9//4//r/+P/2//X/9f/1//f/9//3//f/9//3//f/9//4//j/
+P/4//j/+P/3//f/+P/4//j/+f/5//n/+f/5//n/+f/5//n/+f/6//r/+v/4//j/+P/4
//n/+f/5//n/+//6//r/+//7//v/+//7//n/+f/5//n/+f/5//r/+v/6//r/+v/6//z/
/P/8//z/+v/6//r/+v/6//r/+v/6//z//P/8//z//P/8//z//P/8//z/+//7//n/+f/5
//j/9//3//f/9//5//n/+f/3//f/9//3//b/8//z//P/8//y//L/8v/y//P/8//z//P/
8//0//T/9P/1//f/9//4//n/+f/5//r/+v/8//3//f/9//7//v/+//7//v/+//7//f/9
//3//f/9//3//P/8//z/+//7//v/+f/5//n/+f/7//v/+v/6//r/+v/6//r/+P/4//f/
9//3//f/9//4//r/+v/6//r/+P/4//j/+P/4//j/+P/4//j/+P/4//j/+P/4//j/+P/6
//n/+f/5//n/+f/5//r/+P/4//j/9//5//n/+f/5//n/+f/5//j/+P/4//j/+P/4//j/
+P/4//j/+P/4//f/9//3//f/9//3//f/9//3//f/9//3//f/9v/2//f/9//2//b/9v/2
//T/9P/0//T/9v/2//b/9v/2//b/9v/2//X/9f/2//b/9//4//n/+v/+//3//v8AAAAA
AAAAAAMAAwADAAMAAwABAP///v/+////AQACAAMABAAEAAMAAQAAAP///v/+//7//v//
/wIAAgABAAAA/v/+//3/+//5//f/9v/0//T/8//z//T/9P/y//H/8f/y//L/8f/x//H/
8f/x//H/8f/x//H/8f/v/+//7//v//H/8P/w//D/8P/w//H/8f/w//D/8P/w//H/8f/x
//H/8f/x//H/8f/x//H/8f/x//H/8f/x//P/9v/3//n//v8CAAkAEAAbACgAMwBGAF0A
bwB+AIsAlACSAIEAaQBLACIA+f/m/+P/3//c/9z/2P/S/9P/1v/Z/9r/3v/g/+X/7P/x
//T/9//2//b/9v/4//f/9//3//f/9//3//f/+f/5//n/+f/6//r/+v/6//r/+v/5//n/
+v/6//r/+//7//v/+//7//v/+//7//v/+//8//z//P/+//7//v/+//3//f/9//3//f/8
//z//f///////////////////////////wAAAAAAAAAAAAAAAAAAAAAAAAAAAAAAAAAA
AAAAAAAAAAAAAAAAAAAAAAAAAAAAAAAAAAAAAAAA/////wEAAQABAAAA/f/9//3//f/9
//3//f/7//v/+//7//r/+f/5//n/+f/4//j/+P/4//f/9//3//f/+f/6//r/+v/7//3/
/f/+//3//f/9//7/AAACAAMAAwADAAQABAAEAAIAAgACAAIAAwADAAMAAwADAAMAAgAC
AAIAAQABAAEAAwADAAMAAwADAAMAAgACAAAAAAAAAAAAAgACAAEAAQABAAEAAQACAAIA
AgACAAIAAAAAAAAAAAACAAIAAgACAAIAAgACAAIAAgACAAIAAgACAAEAAQABAAEAAQAB
AAIAAgACAAIAAQABAAEAAQABAAEAAQABAAAAAAAAAAAAAAAAAAAAAAAAAAAAAAAAAP//
/////////////////////////////////v/+///////+//7//v/+//7//v/+//7//v/+
//7//v8AAAAAAAAAAP////8AAAAA/v/+//7//v/+/////////////////wAAAAAAAAAA
AQD///////8AAAMABQAEAAUACAAIAAgACAAIAAsACwALAAsADQALAAkACAAGAAcACQAK
AAsADAAMAAsACQAIAAcABgAGAAYABgAHAAgACAAHAAYACAAIAAcABQAFAAMAAgAAAP7/
/f/9//7//v/8//v/+//8//z/+//7//n/+f/5//n/+f/5//n/+f/5//n/+f/5//n/+P/4
//j/+P/4//n/+f/4//j/+P/4//n/+f/5//n/+f/5//n/+f/5//n/+f/5//n/+//7//n/
+v//////AAACAAsAEAATABwAJQAwAD8AVQBmAHEAfgCGAIUAdQBhAEoAIwD6/+f/5f/i
/+L/4v/e/9v/3P/f/+L/5P/o/+v/7v/z//z/AQAAAAAAAAD+//3//f/9//3//f/9//3/
/f/9//3//f/+//7//v/+//7//v/9//3/AAAAAAAAAQD///////////////////////8A
AAAAAAAAAAAAAAAAAAEAAQABAAEAAQAAAAAAAQABAAEAAQABAAMAAwADAAMAAQABAAIA
AgACAAIAAgACAAIAAgACAAIAAgACAAIAAgAEAAQABAAEAAIAAgACAAIAAgACAAIAAgAC
AAIAAQABAAEAAQABAAAA///////////////////9//3//f/9//z/+f/5//n/+f/4//j/
+P/4//n/+f/5//n/9//4//j/+P/5//v/+//8/////////wAAAAACAAMAAwADAAQABAAE
AAQABAAEAAQABQAFAAUABQAFAAUABAAEAAQAAwADAAMAAwADAAMAAwADAAMAAgACAAIA
AgACAAIABAAEAAMAAwADAAMAAwAEAAQABAAEAAQABAAEAAQABAAEAAQABAAEAAQABAAE
AAQABAAEAAQABAAEAAMAAwADAAMAAwADAAQABAAEAAQAAwABAAEAAQABAAMAAwADAAIA
AgACAAIAAgACAAIAAgACAAIAAgACAAEAAQABAAEAAQABAAEAAQABAAEAAQABAAEAAAAA
AAEAAQAAAAAAAAAAAP7//v/+//7/AAAAAAAAAAAAAAAAAAAAAP////8AAAAAAAAAAAAA
AAD+/////////////////wAAAAAAAAAAAQAFAAcABwAIAAoADAAMAAwADAANAA0ADQAN
AA0ACwAJAAgACAAJAAsADAANAA4ADgANAAkACAAHAAYABwAIAAkACwAKAAoACQAIAAgA
CAAHAAUAAwABAAAA/v/+//3//f/+//7//P/7//v//P/8//v/+//7//v/+//7//v/+//7
//v/+//7//v/+//7//r/+v/6//r/+v/7//v//P/8//z//P/7//v/+//7//3//f/9//3/
+//7//v/+//7//v//f/9/wAAAQADAAYACgAPABIAGQAiACsAOABLAFsAaABxAHoAegBt
AFsARwAqAAMA6v/n/+n/6P/o/+b/3v/b/+L/5f/k/+b/7P/v//b/+//+/wEABAAEAAAA
AAD//////////////////////////////v/+//7//v8AAAAA/////wAAAAAAAAEA////
//////8BAAEAAQABAAEAAgACAAIAAgACAAIAAgADAAMAAwADAAMAAgACAAMAAwADAAMA
AwADAAMAAwADAAMAAwAEAAQAAgACAAIAAgAEAAQABAAEAAIAAgACAAIABAAEAAQABAAE
AAQABAAEAAIAAgACAAIAAgACAAEAAQABAAEAAQAAAP///////////////////f/9//3/
/f/8//v/+//7//v//P/8//z//P/5//n/+f/5//n/+v/6//r//f//////AAD///////8A
AAAAAgADAAMABQAGAAYABgAEAAQABAAEAAcABwAHAAcABgAFAAMAAgAEAAMAAwADAAMA
AwADAAMAAQABAAAAAAACAAIAAgACAAAAAAD/////AQABAAEAAgAAAAAAAAAAAAIAAgAC
AAIABAAEAAQABAACAAIAAgACAAIAAgACAAIAAgABAAEAAQABAAEAAQACAAIAAgACAAEA
///////////////////+/wAAAAAAAAAA/v/+//7//v/+//7//v/9////////////////
//////////////////7//v///////v/+//7//v/+//7//v/+//7//v/+//7//v/+//7/
/v/7//v//P/8//z//P/8//z//P/9//3//f/9//3//f/+//7//v/+////////////AAAD
AAEAAgADAAQABQAGAAkACQAJAAkACQAHAAUABAAEAAUABwAIAAkACgAKAAkABwAGAAUA
BAAEAAQABAAFAAYABgAFAAQABAAEAAMAAQD///3//P/6//r/+f/5//r/+P/2//X/9f/2
//b/9f/1//f/9//3//f/9f/1//X/9f/3//f/9//3//X/9P/0//T/9P/0//X/9f/2//b/
9v/2//f/9//3//f/9f/1//X/9f/3//f/9//3//f/9//1//f/+P/7//3/AAAGAA0AEgAX
ACAAMQBAAFMAawCCAJEAoACoAJ8AiQB1AFoALwAIAPX/7//q/+b/4v/c/9X/1P/T/9T/
2P/e/+P/6P/t//L/9f/4//j/+v/6//n/+f/5//n/+f/5//n/+f/5//n/+f/6//r/+v/6
//r/+v/5//n/+v/6//r/+//7//v/+//7//v/+//7//v/+//8//z//P/8//z//P/8////
/////////f/8//z//f/9//3//f/9/////////////f/9//7//v/+//7//v/+//7//v/+
//7//v/+//7//v/+//7//v/+//7//v/+//7/AAAAAAAAAAD+//7//f/9//3//f/9//z/
/f/9//3//f/7//v/+//5//v/+//7//r/+f/5//n/+f/4//j/+P/4//n/+f/5//n/9//4
//j/+P/5//v/+//8//3//f/9//7//v8AAAEAAQABAAIAAgACAAIAAgACAAIAAQABAAEA
AQABAAEAAAAAAAAA/////////f/9//3//f///////v/+//z//P/8//z//P/8//v/+//9
//3//f/+//z//P/8//z//P/8//z//P/8//z//P/8//7//v/+//7//v/+//7//v/8//v/
+//7//3//f/9//7//v/+//7//f/9//3//f/9//v/+//7//r//P/8//z//P/8//z//P/8
//z//P/8//v/+f/5//n/+f/5//n/+f/5//n/+f/5//n/+P/4//n/+f/4//j/+P/4//j/
+P/4//j/+P/4//j/+P/4//j/+P/4//f/9//4//j/+P/4//j/+P/4//n/+f/5//n/+f/5
//r/+v/6//r/+//9//////8AAAAAAgACAAIAAgAFAAUABQAFAAUAAwABAAAAAgADAAUA
BgAFAAYABgAFAAMAAgABAAAAAgACAAIAAwAEAAQAAwACAAIAAgABAP///f/7//r/+P/2
//X/9f/2//j/9v/1//X/9P/0//P/8//z//P/8//z//P/8//z//P/9f/1//X/9f/1//T/
9P/0//T/9P/1//X/8v/y//L/8v/z//P/8//z//P/8//z//P/8//z//P/8//z//P/8//z
//j/+//7//7/BgALABAAGQAmADUARgBdAHMAhACRAJ4AoACVAIEAaQBEABUA9P/p/+X/
4v/i/97/1v/V/9j/2f/c/+D/5P/l/+r/8f/2//n/+v/6//r/+v/5//n/+f/3//f/9//3
//n/+f/5//n/+P/4//j/+P/5//r/+v/7//r/+v/6//v/+//7//v/+//7//v/+//7//v/
/P/8//z//P/8//z//P/9//3//f/9//3//P/8//3//f/9//3//f/9//3//f/9//3//f/+
//7//P/8//z//P/+//7//v/+//z//P/8//z//v/+//7//v8AAAAAAAAAAP7//v/+//7/
/v/+//3//f/9//3//f/8//v/+//7//v/+//7//v/+f/5//n/+f/4//f/9//3//f/9v/2
//b/9v/1//X/9f/1//f/+P/4//j/+f/7//v//P/9//3//f/+//7/AAABAAEA//8AAAAA
AAAAAAAAAAAAAAEAAQABAAEA//////7//v8AAP///////////////////f/9//z//P/+
//7//v/+//7//v/9//3/+//7//v//P/8//z//P/8//z//P/8//z//P/8//z//P/8//z/
/P/8//z//P/8//z//P/7//v/+//7//v/+//8//z//P/8//v/+//7//v/+//7//v/+//6
//j/+P/4//j/+P/4//j/+P/4//j/+P/3//f/9//3//f/9//3//f/9//3//f/9//3//b/
9v/3//f/+P/4//j/+P/2//b/9v/2//b/9v/2//b/+P/4//j/+P/3//f/+P/4//j/+P/4
//j/9v/3//f/9//3//f/9//4//j/+P/4//n/+P/3//b/9v/5//n/+v/7//3//f/+////
AAABAAIABQAFAAUABQADAAEA///+//7///8BAAIABQAGAAYABQABAAAA///+//7//v/+
////AgACAAEAAAAAAAAA///9//v/+f/4//b/9v/1//X/9v/0//L/8f/x//T/9P/z//P/
8//z//P/8//z//P/8//z//H/8f/x//H/8f/w//D/8P/y//L/8//z//L/8v/y//L/8//z
//P/8//z//P/8//z//H/8f/x//H/8//x//H/8//0//f/+f/6//7/BQAMABEAHAAlADIA
RwBbAGwAdwCCAIoAgwBvAFcAOgAPAOj/3f/d/9r/2v/a/9b/0//W/9v/3v/i/+T/5//s
//H/9v/3//j/+P/6//j/9//3//f/9//3//f/9//3//f/9//3//j/+P/4//j/+P/4//f/
9//6//r/+v/7//n/+f/5//n/+f/5//n/+f/5//r/+v/6//r/+v/6//r/+//7//v/+//9
//z//P/9//v/+//7//v//f/9//3//f/9//3//v/+//7//v/+//7//v/+//7//v8AAAAA
AAAAAP7//v/+//7/AAAAAAAAAAAAAAAAAAAAAAAAAAD//////////////v/9//3//f/9
//3//f/9//v//f/9//3//P/5//n/+f/5//j/+P/4//j/+f/5//n/+f/5//r/+v/6//n/
+//7//z//f/9//3//v/+/wAAAQABAAEAAgACAAIAAgACAAIAAgADAAMAAwADAAMAAwAC
AAIAAgABAAEAAQABAAEAAQABAAEAAQAAAAAAAAAAAAAAAAACAAIAAQABAP///////wAA
AgACAAIAAgACAAIAAgACAAIAAgACAAIAAAAAAAAAAAACAAIAAgACAAIAAQABAAEAAQAB
AAEAAgACAAIAAgABAAEAAQABAAEAAQABAAEAAAAAAAAAAAAAAAAAAAAAAAAAAAAAAAAA
////////////////////////AQABAAEAAQD+//7///////7//v/+//7//v/+//7//v/+
//7//v/+//7//v/+//7//////wAAAAD+//7//v/+//z//f/9//3//f/9//3//v/+//7/
/v////3//f/9//7//f/9//7///////////8AAAIAAwADAAMABwAIAAoACgAKAAoADQAN
AA0ADQAMAAkABgAEAAYABwAJAAoACQAKAAoACQAHAAYABQAEAAYABgAGAAcACAAIAAcA
BgAEAAQAAwABAAEA///+//z//P/7//v//P/8//r/+f/5//j/+P/3//f/9//3//f/9//3
//f/9//3//X/9f/1//X/9//2//b/9v/2//b/9//3//j/+P/4//j/9//3//f/9//3//f/
9//3//f/9//3//f/9//5//n/+f/8//////8CAAgADQAQABcAIAArADgASQBbAGoAcwB8
AHwAcQBdAEcAJgD9/+T/4//j/+T/5P/i/9r/2f/e/+H/4v/k/+j/6//w//f//P/9//7/
AAAAAP///f/8//v//f/9//3//f/9//3//f/9//7//v/+//7//v/+//3//f/+//7//v//
/////////////f/9//3//f/9//7//v/+//7//v/+//7///////////8BAAAAAAABAAEA
AQABAAEAAQABAAEAAQABAAEAAgACAAIAAgACAAIAAAAAAAAAAAACAAIAAgACAAIAAgAC
AAIAAgACAAIAAgAAAAAAAAAAAAIAAgABAAEA/////////v////////////////////3/
/f/9//3//P/5//n/+f/5//r/+v/6//r/9//3//f/9//5//r/+v/6//v//f/9//7//f/9
//3//v/+/wAAAQABAAMABAAEAAQABAAEAAQABAAFAAUABQAFAAUABQAEAAQABAADAAMA
AwADAAMAAwADAAMAAwACAAIAAgACAAIAAgACAAIAAQABAAEAAQABAAIABAAEAAQABAAC
AAIAAgACAAQABAAEAAQAAgACAAIAAgACAAIAAgACAAIAAQABAAEAAQABAAEAAgAAAAAA
AAD//wEAAQABAAEAAQABAAEAAAD+//7//v/+/wAAAAAAAAAAAAAAAAAA////////////
/////////////f/9//3//f/9//7/AAABAP///v/9//z//v/+//7//v/+//7//v/+//7/
/v/+//7//f/9//7//v/+//7//v/+//z//f/9//3/////////AAD+//7//v////3//f/9
//7//v/9//3//f/9//3//f/+//7/////////AQABAAEAAQAFAAYACAAIAAoACgAKAAoA
CwALAAsACwALAAkABwAGAAYABwAJAAoACwAMAAwACwALAAoACQAIAAgACAAIAAkACAAI
AAcABgAGAAYABQADAAEA///+//z//v/9//3//v/+//z/+//7//r/+v/5//n/+//7//v/
+//7//v/+//7//v/+//7//v/+//6//r/+v/4//j/+f/5//j/+P/4//j/+f/5//n/+f/7
//v/+//7//n/+f/5//n/+f/7//3//f/+//3///8CAAYACwASABcAIAApADYARwBZAGQA
bQB2AHgAbQBdAEcAKgAFAOz/6f/r/+r/7P/q/+L/3f/e/+H/4v/m/+r/7f/y//n//v/9
//7/AAAAAP7//f/9//3//f/9//3//f////////////7//v/+//7/AAAAAP////8AAAAA
AAABAP///////////////////////wAAAAAAAAIAAgACAAIAAQABAAEAAQABAAAAAAAB
AAEAAQABAAEAAQABAAEAAQABAAEAAgACAAAAAAAAAAAAAAAAAAAAAAAAAAAAAAAAAAAA
AAAAAAAAAAAAAAAAAAAAAAAAAAAAAAAAAAD//////////////v/9//3//f/9//v/+//7
//n/+//7//v/+v/3//f/9//3//b/9v/2//b/9f/1//X/9f/z//T/9P/0//X/9//3//j/
+f/5//n/+v/6//z//f/9//3//v/+//7//v/+//7//v/////////////////+//7//v/9
//3//f/9//3//f/9//3//f/8//z//P/8//z//P/8//z/+//7//v/+//7//z//P/8//z/
/P/+//7//v/+//z//P/8//z//P/8//z//P/+//7//v/+//7//f/9//3//f/9//3//v/8
//z//P/7//v/+//7//v/+//7//v/+v/8//z//P/8//r/+v/6//r//P/8//z/+//7//v/
+//7//n/+f/5//n/+f/5//n/+f/4//j/+f/5//r/+v/6//r/+v/6//r/+v/4//j/+P/4
//j/+P/4//j/+f/5//r/+v/4//j/+P/4//b/9//3//f/9//3//f/+P/4//j/+P/5//f/
9//3//j/9//3//j/+f/4//f/9v/2//f/+f/6//v//f/9//3//f/+/wAAAQADAAUABAAE
AAMAAwADAAMAAQABAAEAAQABAAQABAAFAAYAAgACAAEAAQABAP//AAABAAMAAwADAAEA
AAD///7//P/8//z//P/5//j/9//2//b/9v/2//b/9v/2//b/9v/0//T/9P/0//T/9P/0
//T/9P/0//T/9P/0//T/9P/0//T/9P/0//T/8v/y//L/8v/y//L/8v/y//L/8v/y//L/
8//0//X/9v/0//T/9P/0//X/9v/3//j//f8AAAMABgAOABYAHgAmADcASABZAGoAcQB4
AH8AhgBtAFYAPwAoABYABgD2/+b/4//g/93/2v/c/9z/3P/c/+L/5v/q/+7/8v/0//b/
+P/6/w==
         </WaveFormData>
      </LeadData>
      <LeadData>
         <LeadByteCountTotal>10000</LeadByteCountTotal>
         <LeadTimeOffset>0</LeadTimeOffset>
         <LeadSampleCountTotal>5000</LeadSampleCountTotal>
         <LeadAmplitudeUnitsPerBit>4.88</LeadAmplitudeUnitsPerBit>
         <LeadAmplitudeUnits>¦ÌV</LeadAmplitudeUnits>
         <LeadHighLimit>2147483647</LeadHighLimit>
         <LeadLowLimit>268435456</LeadLowLimit>
         <LeadID>V6</LeadID>
         <LeadOffsetFirstSample>0</LeadOffsetFirstSample>
         <FirstSampleBaseline>0</FirstSampleBaseline>
         <LeadSampleSize>2</LeadSampleSize>
         <LeadOff>FALSE</LeadOff>
         <BaselineSway>FALSE</BaselineSway>
         <ExcessiveACNoise>FALSE</ExcessiveACNoise>
         <MuscleNoise>FALSE</MuscleNoise>
         <LeadDataCRC32>2322059</LeadDataCRC32>
         <WaveFormData>
/P/8//z//P/+//7//v/+//z//P/8//z//v/+//7//v/+//7//v/+//z//P/8//z//v/+
//7//v/+//7//v/+//7//v/+//7//v/+//7//v/+//7//v/+//z//P/8//z//v/+//7/
/v/+//7//v/+//7//v/+//7//v/+//7//v/+//7//v/+//7//v/+//7//P/8//z//P/8
//z//P/8//r/+v/6//r/+P/4//j/+P/4//j/+P/4//j/+P/4//j/+P/4//j/+P/6//r/
+v/6//z//P/8//z//f/+////AAAAAAAAAAAAAAAAAAAAAAAAAAAAAAAAAAAAAAAAAAAA
AAAAAAAAAAAAAAAAAAAAAAAAAAAAAAAAAAAAAAAAAAAAAAAAAAAAAAD+//7//v/+/wAA
AAAAAAAAAAAAAAAAAAAAAAAAAAAAAP7//v/+//7/AAAAAAAAAAD+//7//v/+//7//v/+
//7/AAAAAAAAAAD+//7//v/+/wAAAAAAAAAA/v/+//7//v/+//7//v/+//7//v/+//7/
/v/+//7//v8AAAAAAAAAAP7//v/+//7//v/+//7//v/+//7//v/+//7//v/+//7//v/+
//7//v/8//z//P/8//7//v/+//7//v/+//7//v/8//z//P/8////AAABAAIABAAEAAQA
BAAFAAYABwAIAAsACwALAAsACgAJAAcABwAFAAYACAAJAAwADAALAAoACgAJAAgACAAI
AAgACAAIAAkACQAHAAcACQAJAAcABQADAAIAAAD+//z//P/7//v//f/9//v/+//6//r/
+f/5//n/+f/5//n/+f/5//n/+f/5//n/+f/5//n/+P/4//n/+f/5//n/+f/5//n/+P/4
//r/+//7//v/+f/5//n/+f/4//j/+f/5//n/+v/6//r/+//7//n/+P/6//z//P///wUA
CgASAB8AMAA/AEgAUQBaAFgATwBGADQAFwD+//n/+//9//3/+v/1/+//8f/z//T/9f/3
//f/+f/9/wEAAAAAAP//AAD///////////3//f/9//3//f/9//3//f///////v/+//z/
/P/8//z//v/+//7////9//3//f/9//3//f/9//3////////////9//3//f/9/wAAAAAA
AAAA/v/9//3//v8AAAAAAAAAAAAAAAAAAAAA/v/+//7//v8AAAAAAAAAAAAAAAAAAAAA
AAAAAAAAAAAAAAAAAAAAAAAAAAAAAAAAAAAAAAAAAAAAAP////////3//f/9//z//v/9
//3//f/9//z//P/7//v/+//7//r/+v/6//r/+f/3//f/9//3//n/+f/5//n/9//3//f/
+P/6//v/+//9//7//v/+////AAAAAAAAAQAAAAAAAAAAAAAAAQABAAEAAwAEAAQAAwAD
AAMAAwACAAIAAgACAAIAAAD///////8BAAEAAQABAAEAAAAAAAAA/v/+//3//f8AAAAA
AAAAAAAAAAAAAAAAAAABAAEAAAD+//7//v/+/wAAAAABAAEAAQAAAAAAAAD/////////
//////8AAAAAAAAAAAAA////////////////AAAAAP/////////////9//3//f/9////
/////////f/9//3//f////7//v///////v/+//7//v/+///////+//7//v/+//7//v/+
//7//v/9//3//v/+//7//v/+//7//v/+//7//v/+//7//v/+//////////////8AAAEA
AQADAAUABgAGAAgACAAIAAgACQAJAAkACQAIAAcABQAFAAcACAAKAAsADQAMAAoACAAK
AAkACAAIAAgACAAIAAgACQAJAAcABwAHAAcABQADAAEAAAD+//z//P/8//v/+//7//v/
+f/5//r/+v/5//n/+f/5//n/+f/5//n/+f/5//n/+f/5//n/+f/4//j/+f/5//n/+f/5
//n/+f/4//j/+P/5//n/+f/5//n/+f/5//j/+P/5//n/+//4//r//P/7//v/+f/4//j/
+v/8////AwAIABIAHwAuADcAQABJAEwASgBDADgAJAAJAPj/+f/9//3//f/4//H/8f/z
//P/9P/3//X/9f/7////AQACAAIAAQD+//3//f/9//3//f/9//3//f/9//3//f/9//3/
/f/8//z//P/8//z//P/8//z//P/9//3//f/9//3//f/9//3//f/9//3//f/9//3//f/9
//3//v/+//7//v/+//3//f/+//7//v/+//7//v/+//7//v/+//7//v/+//7//v/+//7/
/v/+//7//v/+//7//v/+//z//P/8//z//v/+//7//v/+//7//v/+//z/+//7//v//f/9
//3//P/8//v/+//7//v/+v/6//n/+f/5//n/+P/4//j/+P/3//f/9//3//f/9f/1//X/
9f/1//X/9f/2//j/+f/5//v//P/8//z//f/+//7//v///wAAAAAAAAAAAAABAAEAAQAB
AAIAAgABAAEAAQABAAAAAAAAAAAAAAACAAEAAQABAP/////////////+//7//v8AAAAA
/////wAAAAAAAAAAAAAAAAAAAAAAAAEAAQAAAAAAAAAAAAAA/v/+//////////7//v/+
//3//f/9//3//////wAAAAD+//7//v/9//////////////8AAAAA////////////////
//////////////////////////////3//P/8//3////+//7//v/+//7///////7//v/+
//7//v/+//7//v/+//3//f/+//7//v/+//7/AAAAAAAAAAD+//7//v/+//7/////////
AwADAAQABgAIAAgACAAIAAkACQAJAAkACgAJAAcABwAHAAgACgALAAwADAALAAoACgAJ
AAgACAAIAAgACAAIAAkACQAHAAcABwAHAAUAAwABAAAA/v/8//z//P/7//v/+f/5//f/
9//4//j/9//3//n/+f/5//n/+f/5//n/+f/5//n/+f/5//n/+P/4//n/+f/5//n/+f/5
//n/+P/4//b/9//3//f/9//3//f/9//4//j/+f/5//v/+P/2//j/+//3//X/9P/2//r/
/v8BAAkAEAAeAC8AQABPAFwAaQBuAGgAXQBQADgAGwAMAAcAAwD///3/+P/v/+v/6//r
/+7/8f/x//H/9f/7//3//v/+//3//P/5//n/+f/5//v/+//7//v/+f/5//n/+f/7//v/
+v/6//r/+v/6//r/+v/6//r/+//7//v/+//7//v/+//7//v/+f/5//n/+f/7//v/+//7
//z//P/8//z//v/9//3//v/8//z//P/8//r/+v/6//r//P/8//z//P/8//z//P/8//z/
/P/8//z//P/8//z//P/8//z//P/8//z//P/8//z//P/8//z//P/8//v/+//7//v/+//7
//r/+v/5//n/+f/5//j/+P/3//n/+f/5//j/9v/2//b/9f/z//P/8//z//X/9f/1//X/
9f/1//X/9v/2//f/9//5//z//P/8//3//v/+//7////+//7//v/+//7//////////f/+
//7//f/9//3//f/8//z//P/8//z//P/7//v/+//7//v/+//7//3//P/8//z/+v/6//n/
+f/6//r/+v/6//z//P/8//z/+//7//r/+P/5//r/+//8//r/+v/7//v/+//6//r/+v/7
//v/+//7//n/+f/6//r/+v/6//r/+f/5//n/+f/5//n/+v/6//n/+f/5//n/+f/5//n/
+f/5//n/+f/5//n/+f/5//n/+f/7//r/+v/7//v/+v/6//r/+P/4//n/+f/4//j/+P/4
//j/+P/4//j/+v/5//n/+v/4//j/+P/4//r/+v/6//r//P/8//z//P8AAAEAAAACAAIA
AgACAAUABQAFAAUABAADAAEAAQABAAIABAAFAAgACAAHAAYABgAFAAQABAAEAAQABAAE
AAcABwAFAAUABQAFAAMAAQD9//z/+v/4//j/+P/3//f/9//3//X/9f/0//T/8//z//X/
9f/1//X/9f/1//X/9f/z//P/8//z//P/8v/y//P/8//z//P/8//z//P/8v/y//L/8//z
//P/8//z//P/8//y//L/8//z//X/9P/y//T/9f/1//X/9P/0//b/+v8BAAcADgAcAC0A
PABLAFYAYwBmAF4AUwBCACYACQD8//3/+f/3//X/8P/p/+n/6//t/+7/7f/t/+//9f/5
//v//P/8//v/+v/5//n/+f/5//n/+f/5//n/+//7//v/+//7//v/+v/6//r/+v/6//r/
+v/6//r/+//7//v/+//7//v/+//7//v/+//7//v/+//7//v/+//7//z//P/8//z//P/7
//v//P/8//z//P/8//z//P/8//z//P/8//z//P/+//7//v/+//7//v/+//7//v/+//7/
/v/+//7//v/+//z//P/8//z//v/+//7//v/+//3//f/9//3//f/9//z//P/7//v/+//7
//r/+v/5//n/+f/5//j/+P/4//j/9//3//f/9//3//f/9//3//f/+f/5//n/+v/6//v/
+//9//7//v/+////AAAAAAAAAQACAAIAAgACAAIAAwADAAMAAQACAAIAAQABAAEAAQAA
AAAAAAAAAAAAAgABAAEAAQABAAEAAQABAP///v/+//7/AAAAAP/////+//7//v/+/wAA
AAAAAAAA/v///////v8AAAAAAAAAAAAAAAABAAEAAQAAAAAAAAD///////////////8A
AAAAAAAAAAAA////////////////AAAAAP///f/9//3//f////////////3//f/9//3/
//////////////7//v///////v/+//7//v/+///////+//7//v/+//7//v/+//7/AAD/
////AAAAAAAAAAAAAP7//v/+//7//v/+//7//v/+//////////3//f/+////////////
AAAAAAAAAAAAAAQABgAGAAYACAAIAAgACAAIAAsACwALAAsACgAJAAcABwAHAAgACgAL
AA4ADgANAAwADAALAAoACgAMAAwADAAMAAsACwAJAAkACwALAAkABwAFAAQAAgAAAAAA
AAD///////////3//f/8//z/+//7//n/+f/5//n/+f/5//n/+f/7//v/+//7//v/+v/6
//v/+//7//v/+//7//v/+v/6//r/+//7//v/+//7//v/+//6//r/+//7//n/+v/8//r/
+f/9//3/+v/4//z//v/9/wEACAAMABcAKAA3AEIATQBUAFgAUwBKAD4AJwAIAPv//f/9
//v/+v/3//H/8f/z//b/9//3//f/9//5/wEABgACAAEAAgD///////////3//f/9//3/
/////////////////v/+//7//v/+//7//v/+//7////9//3//f/9////////////////
/////////////////wAAAAAAAAAAAAD/////AAAAAAAAAAAAAAAAAAAAAAAAAAAAAAAA
AAAAAAAAAAAAAAAAAAAAAAAAAAAAAAAAAAAAAAAAAAAAAP7//v/+//7/AAAAAAAAAAD+
//3//f/9//3//f/9//z//P/7//v/+//7//r/+v/5//n/+f/5//j/+P/4//j/9//3//f/
9//3//f/9//3//f/9//3//f/+P/4//n/+f/7//z//P/8//3//v/+//7///8AAAAAAAAA
AAIAAwADAAMAAQACAAIAAQADAAMAAwACAAIAAgACAAIAAgABAAEAAQABAAEAAQABAAEA
AAAAAAAAAAAAAP////8AAAAAAAAAAAAAAAAAAAAAAAABAAEAAAAAAAAAAAAAAAAAAAAB
AAEAAQAAAAAAAAD///////////////8AAAAAAAAAAAAA////////////////AAAAAP//
//////////////////////////////////////////////7//v///////v/+//7//v/+
///////+//7//v/+//z//P/8//z//f/9//7/AAD+//7//v/+//7//v/+//7//v/+//7/
/v/+//////////3//f/+////////////AAACAAYABgAGAAgACAAIAAgACAALAAsACwAL
AAoACQAHAAcABwAIAAoACwAQABAADwAOAAwACwAKAAoACgAKAAoACgAJAAkABwAHAAkA
CQAHAAUAAwACAAAA/v/+//7//f/9//3//f/7//v//P/8//v/+//7//v/+//7//v/+//7
//v/+//7//v/+//7//r/+v/7//v/+//7//v/+//7//r/+v/6//v/+//7//v/+//7//v/
+v/6//v/+//7//r/+v/8//3//f/7//r/+P/6//z///8DAAgAEgAfACwAOQBCAEsATgBK
AEMAOgAoAA8A/P/7//////////r/8//v//X/9//2//X/9//5//v///8BAAQABAADAAAA
//////////////////////////////////////7//v/+//7//v/+//7//v/+////////
///////9//3//f/9//////////////////////8AAAAAAAAAAAAA/////wAAAAAAAAAA
AAD+//7//v/+/wAAAAAAAAAA/v/+//7//v8AAAAAAAAAAP7//v/+//7/AAAAAAAAAAAA
AAAAAAAAAP7//v/+//7/AAD////////////////+//7//f/9//3/+//6//r/+f/5//n/
+f/4//j/+P/4//f/+f/5//n/+f/5//n/+f/5//n/+f/5//r//P/9//3////+//7//v//
/wAAAAAAAAEAAgACAAIAAgACAAMAAwADAAMABAAEAAMAAQABAAEAAAACAAIAAgACAAIA
AQABAAEA//////////8BAAAAAAAAAAAAAAD//////v/+//7//v/+//7//v/+/wAAAQAB
AAAAAAAAAAAAAAD+//7//////wEAAAAAAAAA////////////////AAAAAAAAAAAAAP//
///////////9//7//v/9////////////////////////////////////////////AQAA
AAAAAQABAAAAAAAAAP7//v///////v/+//7//v8AAAAAAAAAAAAA/////wAA/v/+//7/
/v/8//z//P/8//z//P/8//z//v//////////////AAABAP///////wAAAAAAAAAAAAAC
AAIAAgADAAQABQAGAAkACQAJAAkACgAJAAcABwAHAAgACgALAA4ADgANAAwADAALAAoA
CgAKAAoACgAKAAsACwAJAAkACQAJAAcABQADAAIAAAD+//7//v/9//3/+//7//n/+f/4
//j/9//3//j/+f/6//v/+//7//v/+//7//v/+//7//n/+P/4//n/+f/5//n/+f/5//n/
+P/4//r/+//7//v/+//7//v/+//6//r/+//7//v/+v/6//r/+f/5//v/+v/6//z/AAD/
/wUAEAAcACkAPgBTAGIAbwB4AHgAbwBoAFYANwAcAA8ACwAHAAEA/P/1/+//7f/r/+z/
7f/v//H/9f/3//v//v/+/////v/9//3//f/9//v/+//7//v/+//7//v/+//9//3//P/8
//z//P/8//z//P/8//z//f/9//3//f/9//3//f/9//3//////////////////////wAA
AAAAAAAAAAD/////AAD+//7//v/+/wAAAAAAAAAA/v/+//7//v/+//7//v/+//7//v/+
//7/AAAAAAAAAAAAAAAAAAAAAAAAAAAAAAAAAAAAAAAAAAAAAP////////3//f/9//z/
/v/9//3//f/9//z//P/7//3//f/9//z/+v/6//r/+f/7//v/+//7//v/+//7//v/+//7
//v//P/8//3//f///wAAAAAAAAEAAgACAAIAAwAEAAQABAAEAAQABQAFAAUAAwAEAAQA
AwADAAMAAwACAAIAAgACAAIAAgABAAEAAQABAAEAAQABAP///v/+//7/AAAAAP////8A
AAAAAAAAAP7//v/+//7//v///////v/+//7//v/+//7//v/////////+//7//v/9//3/
/f/9//////8AAAAAAAAAAAAA////////////////AAAAAP//////////////////////
/////////////f/9//3//f/9//z//P/9//3//P/8//z//P/8//3//f/+//7//v/+//7/
/v/+//7//P/7//v//P/8//z//P/8//z//P/8//z//v/+//7//v/+//////////3//f/+
/////f/9//3//v8CAAIABAAEAAQABgAGAAYABgAHAAcABwAHAAgABwAFAAUABwAIAAoA
CwAMAAwACwAKAAoACQAIAAgACgAKAAoACgAJAAkABwAHAAkACQAHAAUAAwACAAAA/v/+
//7//f/9//3//f/7//v/+//6//j/9//5//n/+f/5//n/+f/5//n/+f/5//n/+f/5//j/
+P/5//n/+f/5//n/+f/5//j/+P/4//n/+f/5//n/+f/5//n/+P/4//n/+f/5//j/+P/4
//n/+//7//r/+v/8/wAAAwAJABQAIAAvAEIAUwBgAGkAcABuAGUAWgBCACMADAAFAAEA
///9//j/8f/v//H/8f/y//X/9f/z//X//f8BAAIAAgABAAAA///////////9//3//f/9
//3//f/9//3//f/9//z//P/+//7//v/+//z//P/8//3////////////9//3//f/9//3/
/f/9//3//f/9//3//f/+//7//v/+/wAA/////wAA/v/+//7//v/+//7//v/+/wAAAAAA
AAAA/v/+//7//v/+//7//v/+//7//v/+//7//v/+//7//v8AAAAAAAAAAP7//v/+//7/
/v/9//3//f/9//3//f/8//7//f/9//3//f/8//z/+//7//v/+//6//j/+P/4//f/+f/5
//n/+f/3//f/9//3//n/+f/5//r//P/9//3////+//7//v///wAAAAAAAAEAAgACAAIA
AgAAAAEAAQABAAEAAgACAAEA/////////v8AAAAAAAAAAAAA////////////////////
//7//v/+//7//v/9//3//P/8//z//P/8//z//P/8//z//f/9//z//P/8//z//P/8//z/
/f/9//3//P/8//z/+//7//v/+//7//v//P/8//z//P/8//v/+//7//v/+//7//z//P/7
//n/+f/5//n/+//7//v/+//5//n/+f/5//v/+//7//v/+//6//r/+//7//r/+v/6//r/
+v/7//v/+v/6//r/+v/4//j/+P/4//j/9//3//j/+P/4//j/+P/4//j/+P/4//r/+v/6
//r/+P/5//n/+f/3//f/+P/5//n/+f/5//r/+P/4//j/+P/8//z//P/8//3//v8AAAIA
AgACAAIAAwADAAMAAwACAAEA////////AAACAAMACAAIAAcABgAEAAMAAgACAAQABAAE
AAQAAwADAAEAAQADAAMAAQD//////v/8//r/+P/4//f/9//3//f/9f/1//b/9v/1//X/
9f/1//X/9f/1//X/9f/1//X/9f/1//X/9f/0//T/9f/1//X/9f/1//X/9f/0//T/9P/1
//X/9f/1//X/9f/1//T/9P/1//X/9f/0//T/9P/3//f/9f/y//T/+P/4//v///8GAA4A
GwAsADkARABRAFoAWgBRAEQAMgATAPj/8//1//P/8//y/+3/6f/r/+//8P/x//H/8f/z
//f/+//+//z//f/8//n/+f/5//n/+f/5//n/+f/5//n/+f/5//n/+f/4//j/+P/4//j/
+P/6//r/+v/7//n/+f/5//n/+f/5//n/+f/7//v/+//7//n/+f/5//n/+v/6//r/+v/6
//n/+f/6//r/+v/6//r/+v/6//r/+v/8//z//P/8//z//P/8//z//P/8//z//P/8//z/
/P/8//r/+v/6//r//P/8//z//P/8//z//P/8//z/+//7//v/+//7//v/+v/6//n/+f/5
//v/+v/6//n/+f/5//n/+P/2//b/9v/1//X/9f/1//X/9f/1//X/9f/3//f/9//4//b/
9//3//n//P/8//z//f/8//z//P/9//7//v/+//7//v///////////wAAAAD//wEAAQAB
AAAA/v/+//7//v8AAP/////////////////////+//7//v/+//7//f/9//z//P/8//z/
/P/8//z//P/8//3//f/8//7//v/+//7//P/8//3//f/9//z//P/8//3//f/9//3/+//7
//z//P/+//7//v/9//3//f/9//3/+//8//z/+//9//3//f/9//v/+//7//v//f/9//3/
/f/9//3//f/9//v/+v/6//v//f/8//z//P/8//z//f/9//z//P/8//z//P/8//z//P/8
//v/+//8//z//P/8//z//P/8//z//P/8//z//P/8//z//f/9//3/+//7//z//f/7//v/
+//8//z//P/8//z//v/+//7//v/9//7//////wIAAgACAAIABQAGAAYABgAGAAYACQAJ
AAkACQAGAAUAAwADAAUABgAIAAkACgAKAAkACAAIAAcABgAGAAgACAAIAAgABwAHAAUA
BQAFAAUAAwABAAEAAAD+//z//P/8//v/+//7//v/+f/5//r/+v/5//n/+f/5//n/+f/5
//n/+f/5//f/9//3//f/+f/4//j/+f/5//n/+f/5//n/+f/4//j/+P/5//n/+f/5//n/
+f/5//j/+P/5//n/+f/4//j/+P/5//v/+f/4//r/+v/6//3/AwAIABIAHwAsADkAQgBJ
AFAATgBFADgAJAAHAPj/+f/7//v/+f/2/+//7f/x//P/9P/z//P/8//3//3/AQAAAAAA
AQACAAAA///+//3//f/9//3//f/9//3//f/9///////+//7//P/8//z//P/+//7//v//
//3//f/9//3//f/9//3//f/7//v/+//7//3//f/9//3//v/+//7//v/8//v/+//8//7/
/v/+//7//P/8//z//P/+//7//v/+//7//v/+//7//P/8//z//P/+//7//v/+//7//v/+
//7//v/+//7//v/8//z//P/8//7//f/9//3/+//7//v/+v/6//n/+f/5//n/+P/4//f/
+f/5//n/+P/2//b/9v/1//X/9f/1//X/9f/1//X/9f/1//X/9f/2//j/+f/5//v/+v/6
//r/+//8//z//P/9/wAAAAAAAAAAAAABAAEAAQD//wAAAAD//wEAAQABAAAA/v/+//7/
/v/+//3//f/9///////////////+//7//v/+//7//f/9//7//v/+//7//v/+//7//v/+
///////+//7//v/+//7//v/+///////9//z//P/8//3//f/9//3//f/9//7//v/8//z/
/P/7//3//f/9//3//f/+//7//f/7//v/+//7//3//f/9//3/+//7//v/+//7//v/+//7
//v/+v/6//v/+//6//r/+v/8//z//f/9//r/+v/6//r/+v/6//r/+v/6//n/+f/6//r/
+v/6//r//P/8//z//P/6//r/+v/6//r/+//7//v/+//7//z//f/7//v/+//8//r/+v/6
//r/+v/6//r/+v/7//z//f/9//z//P/8//z//P/9//7/AAACAAEAAwAGAAYABgAGAAYA
CQAJAAkACQAIAAcABQAFAAUABgAIAAkACgAKAAkACAAKAAkACAAIAAgACAAIAAgABwAH
AAUABQAFAAUAAwABAAEAAAD+//z/+v/6//n/+f/7//v/+f/5//r/+v/5//n/+f/5//n/
+f/5//n/+f/5//n/+f/5//n/9//2//b/9//3//f/9//3//f/9//2//b/+P/5//n/+f/5
//n/+f/5//j/+P/5//n/9//6//r/+v/5//n/9//2//b/+P/6//3/AQAGAA4AHQAqADUA
PgBFAEgASABDADgAJgANAPz/+//////////8//P/7f/v//H/8P/x//P/8//3//v///8A
AP7/AQAAAP3//f/9//3/+//7//v/+//7//v/+//7//v/+//6//r/+v/6//r/+v/6//r/
+v/7//v/+//7//v/+//7//v/+//7//v/+//7//3//f/9//3//P/8//z//P/8//v/+//8
//z//P/8//z//P/8//z//P/+//7//v/+//z//P/8//z//P/8//z//P/8//z//P/8//z/
/P/8//z//P/8//z//P/8//z//P/8//z/+//7//v/+f/5//n/+P/4//f/9//3//f/9v/2
//X/9//3//f/9v/0//T/9P/z//P/8//z//P/8//z//P/8//x//H/8f/y//L/8//z//X/
9v/2//b/9//4//j/+P/5//r/+v/6//r/+v/7//v/+//7//z//P/7//3//f/9//z/+v/6
//r/+v/8//v/+//7//v/+//7//v/+f/4//j/+P/6//r/+f/5//r/+v/6//r/+v/6//r/
+v/6//v/+//6//r/+v/6//r/+v/6//v/+//7//r/+v/6//v/+//7//v/+//7//z//P/6
//r/+v/5//n/+f/5//n/+f/6//r/+f/5//n/+f/5//n/+f/5//n/+f/5//n/+f/5//n/
+f/5//n/+P/4//n/+f/4//j/+P/4//j/+f/5//j/+P/4//j/+P/4//j/+P/4//f/9//4
//j/+P/4//j/+v/6//r/+v/4//j/+P/4//j/+f/5//n/9//3//j/+f/5//n/+f/6//j/
+P/4//j/+P/4//j/+P/4//j/+P/3//r/+v/6//r/+v/7//z//v8AAAEAAwADAAQABAAE
AAIAAgAEAAQAAgACAAIAAQABAAIAAwAEAAUABQAEAAQABAADAAIAAgACAAQABAAEAAQA
BQADAAIAAQAAAP///v/7//r/+f/4//b/9v/2//b/9v/2//b/9v/0//T/9P/0//T/9P/0
//T/9P/0//T/9P/0//T/9P/0//T/9P/0//T/9P/0//T/9P/0//T/9P/0//L/8v/y//L/
8//0//X/9v/0//T/9P/0//T/9P/0//T/9P/0//T/9P/4//z/AAAEABEAHgArADgAQQBK
AFMAXABPAEIANQAoAB0AEgAHAPz/9//0//H/7v/s/+z/7P/s/+7/8P/y//T/9//4//n/
+v/6/w==
         </WaveFormData>
      </LeadData>
   </Waveform>
</RestingECG>
