# Supplementary material for: Detection of Left Atrial Enlargement Using a Convolutional Neural Network-Enabled Electrocardiogram
Source: Front Cardiovasc Med. 2020 Dec 17;7:609976. doi: 10.3389/fcvm.2020.609976 (PMC7773668; doi:10.3389/fcvm.2020.609976)
Supplement: Supplementary file 2 [file Data_Sheet_2.ZIP › normal1/1802010067_8038_0000000F.XML]

<?xml version="1.0" encoding="Windows-1252"?>
<!DOCTYPE RestingECG SYSTEM "restecg.dtd">
<RestingECG>
   <PatientDemographics>
      <PatientID>1802010067</PatientID>
      <PatientAge>66</PatientAge>
      <AgeUnits>Years</AgeUnits>
      <Gender>Female</Gender>
      <PatientLastName>chenyanfang</PatientLastName>
   </PatientDemographics>
   <TestDemographics>
      <DataType>Resting</DataType>
      <Site>1</Site>
      <AcquisitionDevice>MAC55</AcquisitionDevice>
      <Status>Unconfirmed</Status>
      <Priority>Normal</Priority>
      <AcquisitionTime>09:00:41</AcquisitionTime>
      <AcquisitionDate>07-07-2015</AcquisitionDate>
      <CartNumber>1</CartNumber>
      <AcquisitionSoftwareVersion>009C</AcquisitionSoftwareVersion>
      <XMLSourceVersion>MAC5000 v1.0</XMLSourceVersion>
   </TestDemographics>
   <RestingECGMeasurements>
      <VentricularRate>81</VentricularRate>
      <AtrialRate>81</AtrialRate>
      <PRInterval>188</PRInterval>
      <QRSDuration>94</QRSDuration>
      <QTInterval>412</QTInterval>
      <QTCorrected>478</QTCorrected>
      <PAxis>33</PAxis>
      <RAxis>54</RAxis>
      <TAxis>30</TAxis>
      <QRSCount>14</QRSCount>
      <QOnset>219</QOnset>
      <QOffset>266</QOffset>
      <POnset>125</POnset>
      <POffset>183</POffset>
      <TOffset>425</TOffset>
      <ECGSampleBase>500</ECGSampleBase>
      <ECGSampleExponent>0</ECGSampleExponent>
   </RestingECGMeasurements>
   <Diagnosis>
      <Modality>Resting</Modality>
         <StatementCount>4</StatementCount>
         <LabelText>12SL ��ϳ���</LabelText>
      <DiagnosisStatement>
         <StmtFlag>ENDSLINE</StmtFlag>
         <StmtText>�������</StmtText>
      </DiagnosisStatement>
      <DiagnosisStatement>
         <StmtFlag>ENDSLINE</StmtFlag>
         <StmtText>�������� T ���쳣</StmtText>
      </DiagnosisStatement>
      <DiagnosisStatement>
         <StmtFlag>ENDSLINE</StmtFlag>
         <StmtText>QT�����ӳ�</StmtText>
      </DiagnosisStatement>
      <DiagnosisStatement>
         <StmtFlag>ENDSLINE</StmtFlag>
         <StmtText>�쳣 ECG</StmtText>
      </DiagnosisStatement>
   </Diagnosis>
   <Waveform>
      <WaveformType>Rhythm</WaveformType>
      <WaveformStartTime>0</WaveformStartTime>
      <NumberofLeads>8</NumberofLeads>
      <SampleType>CONTINUOUS_SAMPLES</SampleType>
      <SampleBase>500</SampleBase>
      <SampleExponent>0</SampleExponent>
      <HighPassFilter>16</HighPassFilter>
      <LowPassFilter>150</LowPassFilter>
      <ACFilter>NONE</ACFilter>
      <LeadData>
         <LeadByteCountTotal>10000</LeadByteCountTotal>
         <LeadTimeOffset>0</LeadTimeOffset>
         <LeadSampleCountTotal>5000</LeadSampleCountTotal>
         <LeadAmplitudeUnitsPerBit>4.88</LeadAmplitudeUnitsPerBit>
         <LeadAmplitudeUnits>��V</LeadAmplitudeUnits>
         <LeadHighLimit>2147483647</LeadHighLimit>
         <LeadLowLimit>268435456</LeadLowLimit>
         <LeadID>I</LeadID>
         <LeadOffsetFirstSample>0</LeadOffsetFirstSample>
         <FirstSampleBaseline>0</FirstSampleBaseline>
         <LeadSampleSize>2</LeadSampleSize>
         <LeadOff>FALSE</LeadOff>
         <BaselineSway>FALSE</BaselineSway>
         <ExcessiveACNoise>FALSE</ExcessiveACNoise>
         <MuscleNoise>FALSE</MuscleNoise>
         <LeadDataCRC32>3469789455</LeadDataCRC32>
         <WaveFormData>
+P/4//n/+f/4//j/+P/4//j/+f/5//j/+v/7//v/+//9//z//P/8//n/9f/3//n/+v/6
//n/9//3//f//P///wQAEAAcACwARABdAHQAhACKAIYAdgBdAEMANgAmAAsA7//Y/8L/
tP+0/7z/wv/F/83/2P/c/+D/5//q/+z/8v/y/+//8P/y//L/8v/x//b/9v/1//X/9//3
//f/+P/5//n/+f/5//f/9//3//f/+f/5//r/+v/4//j/+P/3//j/+f/6//v/+f/5//r/
+v/6//r/+v/6//r/+v/6//r/+//7//v/+v/6//r/+//7//3//P/8//7//P/8//z//P/7
//v/+//7//z//P/8//z//P/8//z//f/9//3//f/9//z//P/9//3//f/9//3//v/8//z/
/P/8//z//f/9//z//f/+/wAAAgACAAMAAwADAAQABQAFAAUABwAHAAcABwAFAAYABgAH
AAcABgAGAAYABAAHAAgACgAJAAoACwAMAAsACwALAAsADAAMAAwADAAMAAwACwALAAoA
CgALAAsACwALAAkACQALAAsACgAKAAgABgAEAAYACAAIAAgABwAGAAYABgAFAAUABQAF
AAUACQAGAAYABgAGAAYABgAGAAQABAADAAMABQAFAAUABQADAAMABAAEAAYABgAGAAcA
BwAGAAYABwAHAAcABwAGAAYABgAGAAYACAAIAAkACQAHAAYABgAEAAYABgAGAAcABwAH
AAcABwAHAAcABgAGAAYABgAFAAUABwAHAAcABwAGAAUABAADAAUABQAFAAYABAAEAAUA
BQADAAQABgAIAAoACgAKAAoACAAGAAgACAAGAAcABwAGAAgACgALAAsADwAQABAAEAAP
AA8ADwANAAsADAAMAA4AEQARABEAEQAPABAAEAAQABEAEAAQABEADwAMAAoABwAEAAEA
AQABAP//////////AQABAAEAAQD//////f/9////AAABAAMAAAD+//3//P/+//7/////
/wAAAAABAAEAAQABAAAAAAD+//////////v//v8AAP//+//3//f//v8DAAYADgAaACwA
QgBZAG4AgACIAIIAcgBZAEEAMgAgAAkA8f/Y/8T/uP+2/77/yP/N/8//1P/c/+T/6//u
/+z/7P/u//H/9P/2//L/8P/z//b/9v/1//X/9f/1//X/9v/1//X/9f/1//X/9f/1//X/
9f/1//b/9v/4//j/+P/3//n/+f/5//n/+P/3//f/9v/0//T/9P/0//b/9v/2//b/9f/1
//X/9P/1//b/+P/5//n/+P/4//r/+f/4//f/9v/3//f/9//3//b/9v/2//b/9v/2//b/
9//5//n/+f/5//b/9v/3//f/+f/5//n/+v/6//r/+v/6//z//f/9//z//P/8//3//v8A
AAEAAQABAAEAAQAAAP//AQABAAEAAQADAAQABAAFAAcABgAGAAYAAQADAAMABAADAAQA
BQAGAAUABQAFAAUABQAEAAMAAgADAAQABAAFAAQABAAFAAUABQAFAAMAAwAFAAUABAAE
AAQAAgAAAAIAAgACAAIAAQD+//7//v/9//3//f/9//3/AAD+////AAAAAAAAAAAAAP7/
/v/9//3//v/9//z/+//8//3///8AAAAAAAAAAAEA///+//7////////////+//z//P/8
//z//v/+//////////7//v/8//7//v/+////AAABAAIAAwACAAEA///+//7//v/9//3/
///////////9//3//f/9/////////wAA/v/+/////////wIABAAEAAIAAgACAAIAAgAE
AAIABAAEAAQABQAFAAQABgAIAAkACQAJAAoACgAKAAkACQAJAAcABwAIAAgACgANAA0A
DQANAA8AEAAQABAADwAMAAoACQAHAAQAAgD///7/+//7//v//f/9//3//f/7//v/+//7
//3//f/7//v/+v/6//r/+//7//r/+v/6//r/+v/7//v//P/8//3//f///////v/+//3/
/f/8//v/+//4//j/9//z//P/9//8////BgASACAAMABIAGUAfACMAJIAkACAAGkAUwA+
ACYACQDx/9r/wv+2/7r/wv/E/8v/0//a/97/5P/p/+z/8P/y//D/8f/w//D/8v/y//H/
9P/0//P/8//z//P/8//0//f/9//3//f/9f/1//X/9f/3//f/+P/4//f/9v/1//P/9f/1
//X/9f/3//f/+P/4//j/+P/4//j/9//2//X/9P/1//X/9f/0//T/9P/1//X/9//2//b/
+P/4//j/+P/4//X/9f/1//X/+P/4//j/+P/4//j/+P/5//n/+f/5//n/9//2//b/9f/3
//f/9//4//j/+P/4//j/+v/7//v/+v/6//r/+//8//7//////////v//////////////
/////wAAAgADAAUABQAEAAQABAABAAMAAwAEAAQABAAEAAQABQAFAAUABQAIAAgACAAI
AAYABgAFAAUABgAGAAcABwAFAAUAAwADAAMAAwACAAIABAACAAAAAgACAAIAAgABAAIA
AgACAAEA//////////8BAP7//v/+/wAAAAAAAAAAAAAAAP////8AAP///v/9//7///8B
AAIAAAAAAAAAAQD///7//v////3//f/9//z//v/+//7//v8AAAAAAQABAP///v/+//z/
AAAAAAAAAQD////////////////+//7/AAAAAP//////////////////////////////
////AAD+//7/////////AAACAAQABgAEAAQABAAEAAYABAAGAAYABQAFAAQAAgADAAYA
CAAJAAoACgAJAAgACAAJAAoACQAHAAgACAAKAAsACwALAAsACwAMAAwADAAKAAgABwAH
AAkABgAEAAEA/v/7//v/+//5//n/+f/5//n/+f/5//n/+f/5//f/9//5//r/+//9//v/
+v/6//r/+f/4//j/9//3//j/+v/7//n/+f/4//j/+v/7//v/+//5//j//P/7//n/9//5
//7/AQAEAAoAGgAqAEAAVwBsAIQAkACOAIAAaQBRADwAJgANAPP/2v/C/7L/tP+8/77/
w//P/9T/2v/i/+f/6v/s/+z/6v/t//L/8v/0//T/8f/0//T/8//z//X/9f/1//b/9v/1
//T/8//0//X/9v/3//X/9f/2//b/9v/2//b/9f/1//X/9f/1//f/9//4//j/+P/4//j/
+P/4//j/+P/4//j/9//2//T/9f/2//j/+f/5//j/+P/6//j/+P/4//j/+f/5//n/+f/5
//j/9//2//b/9v/2//f/+P/5//r/+//6//r/+//7//j/9//2//b/+P/4//j/+P/8//3/
/f/8//z//P/9//7//P/9//3//f8AAAEAAQABAP////////////8AAAAAAQACAAIAAwAE
AAAAAwAEAAYABAAEAAQABAAEAAMAAgABAAIAAgACAAIABAAEAAMAAwAAAAAAAQABAAMA
AwABAAEAAQABAAAAAAAAAP7//P/+//7//v/+//3/+v/6//r/+f/5//n/+f/5//3/+v/6
//r/+v/6//r/+v/4//j/9//3//r/+//8//3/+v/5//n/+P/6//r/+v/7//n/+P/4//n/
+f/5//n/+P/6//r/+v/6//r/+v/7//v/+f/4//j/9v/4//j/+P/5//n/+f/5//n/+f/5
//j/+P/6//r/+f/5//j/9//2//X/9f/1//X/9f/3//f/9//4//j/+P/5//n/+f/6//r/
+v/5//z/+v/6//r/+v/8//r//P/8//z//f/9//z/+//8//z/+////wAAAAAAAP//////
//3/+//8//z//v8AAAEAAgADAAEAAgACAAIAAAD+//3//f////z/+v/3//L/7//v/+//
8f/x//H/8f/x//H/8f/x//H/8f/v/+//8v/y//L/8//y//D/7//u//H/8v/0//X/8//y
//L/8f/x//H/8P/w//H/8//0//X/+f/0//D/7f/r/+//8//4//3/BAAMABoAMABGAFkA
bgB6AHgAbgBaAD8AKwAaAAQA6f/T/8L/tP+w/7T/uP+8/8P/y//Q/9b/3P/h/+T/6P/o
/+j/6f/q/+z/7v/q/+f/7P/s/+v/6//q/+n/6P/o/+r/6//s/+3/7//v/+//7//t/+3/
7v/u//D/8P/w/+//7f/t/+3/7f/t/+3/7v/u/+7/7v/u/+7/7P/s/+z/7P/v/+//7//u
/+z/7P/t/+3/6//q/+r/7P/s/+z/7P/s/+3/7f/t/+3/7v/u/+7/7v/s/+z/7P/t/+v/
6//r/+v/6//s/+7/7//v/+//7//w//D/8P/w//D/8f/x//D/7v/v//D/8v/0//L/8//z
//P/8v/z//P/8//0//X/9v/3//n/+v/6//v/+f/4//j/+P/2//n/+v/8//r/+v/6//r/
/f/9//3//f/9//z/+//6//j/+P/3//f/9v/2//f/9//3//f/9f/1//n/+f/4//j/+P/2
//T/9v/0//T/9P/z//L/8v/y//H/8//z//P/8//z//D/8P/w//L/8v/y//L/9P/0//P/
8//3//f/9//3//T/8//z//L/8//0//X/9//3//b/9v/3//n/+f/5//j/+P/4//j/+P/6
//r/+//7//3//P/8//r/+v/6//r/+//8//3//v////7//f/7//r//P/8//v/+//7//v/
+//7//3//f/9//3//f/9//3//v/8//z//f/9//v//P/8//z///8CAAIAAgACAAIAAQD+
/////v///wEAAgACAAIABAAFAAUABwAIAAgACAAFAAUABQADAAMABAAEAAYABwAHAAcA
BwAJAAoACgAKAAgABgAFAAUABgAEAAMAAQD8//n/+f/5//n/+f/5//n/9//3//f/9//1
//X/8//z//T/9P/0//X/9f/0//T/9P/1//b/+P/5//X/9P/0//P/9v/3//f/+P/3//f/
9v/1//f/+v/4//f/8//t/+3/8v/5/wAADAAYACgAPgBTAGoAgACMAIwAggBtAFEAOgAo
ABMA9f/c/8j/uP+y/7b/vv/F/8v/0P/W/9z/3//g/+b/7P/u/+//7v/s/+7/8P/v//H/
8P/u/+3/6//r/+v/7P/v/+//7//v//H/8f/x//H/8f/x//L/8v/w//D/8P/v/+3/7f/t
/+3/7//v//D/8P/y//L/8v/y//D/8P/w//D/8f/x//H/8P/w//D/8f/x//L/8v/z//b/
9f/0//P/8v/z//P/8//z//b/9v/2//b/9v/2//b/9//1//X/9f/1//T/9P/1//X/8//z
//P/9P/0//T/9P/0//b/9//3//b/9P/0//X/9v/4//n/+f/5//r/+//7//v//P/9//7/
//8AAAIAAwAFAAQAAgABAAAAAQAFAAcACgAIAAgACAAIAAgABwAGAAUACAAIAAgACAAI
AAgABwAHAAgACAAJAAkACAAHAAQAAwAFAAUABAAEAAYABAACAAQABAAEAAQAAwAEAAQA
BAADAAEAAQABAAEAAwAAAAAAAAD+//7//v/+/wAAAAD/////AQABAAEAAQD/////AAAA
AP///v/9//3////+//7////////////+////AAABAAIAAgACAAMAAwADAAIAAgAAAAEA
AAD/////AgADAAQABQADAAMAAgACAAQABAADAAMABQAFAAUABQACAAEAAAD/////////
/wAAAAAAAAEAAQADAAQABAAEAAMABgAGAAYABgAGAAYABAAGAAYACAAJAAkACAAGAAgA
CQAJAAsADAAMAAwADQANAA0ACwAMAA4ADwASABEADwANAAsACwAMAAwADAAOAAwACwAL
AAsACAAGAAMAAgD////////+//3//P/7//3//f/9//3//f/9//v/+//+//7//v///wAA
AAABAAIAAAD+//3/+//7//z//v////7//f/7//r//f///wAAAQD7//r/+v/7//n/9f/z
//z/BQAKABQAJAA2AEwAZQB+AIwAkgCQAIAAZwBPADwAKAANAPP/2v/G/7r/uv++/8T/
zf/X/97/5P/m/+v/8v/0//L/9P/5//r/9v/w/+7/9f/6//r/+f/5//v/+//7//z//P/7
//r/+f/5//n/+f/5//n/+f/6//r/+v/6//r/+f/7//v/+//7//v/+//8//z/+v/6//r/
+v/7//z//f/+//////////7//P/8//3//f////7//v8AAAAAAAAAAAAAAAABAAIAAwAE
AAQABAAEAAMAAgABAAEAAQABAAEAAQACAAIAAwADAAIAAQAAAAAAAgACAAIAAgADAAMA
AgAAAAIAAgADAAQABQAHAAgACQAKAAsACwALAAwADQAOAA8ADQAMAAoACQALAAoACgAK
AAgACwAMAA4ADgAOAA4ADgAPAA8ADwAPAA8ADgANAAwADgAOAA0ADQAOAA4ADwAPAA0A
DQALAAsADQANAAwADAAMAAoACAAKAA0ADgAPAA8ACwAKAAkABwAJAAkACQAJAAsACAAI
AAgACAAIAAgACAAGAAYABQAFAAUABQAFAAUAAwADAAQABAAGAAYABgAHAAUABAAEAAUA
AwADAAMAAgADAAQABQAGAAgACAAJAAkABwAGAAYABAAFAAQAAwADAAUABQAFAAUABAAD
AAEAAAABAAIAAgADAAEAAQABAAEAAgADAAQABQAEAAMAAgACAAAAAAABAAEABQAIAAgA
BgAGAAYABgAHAAYACQAKAAcABwAGAAQABgAIAAkACQAMAA4ADwAQAAwACwAKAAcACQAK
AAoADAALAAsACwALAAwADgAPABAADgAMAAsACwANAAwADAALAAQA///9//v//P/9//7/
/////////////wEAAQD//////v/+//7///////7//v/+//7//v//////AAAAAAEAAQD/
/////v/+//7/////////AwAAAP7/AwAFAP//+f/6/wEABgAOABwAKgA+AFcAbgB+AIIA
fgByAF8ASQA2ACQACwDv/9z/yv+6/7b/vP/C/8n/z//U/9r/5v/r/+r/7v/2//b/8//y
//L/8v/0//n//P/8//v/+//6//n/+P/4//n/+f/5//n/+v/7//z//f/8//v/+//6//j/
+P/4//f/+f/5//n/+f/7//v//P/8//z//P/8//z/+v/6//r/+v/7//v/+//6//z//P/9
//3//P/6//n/+v/9//7///8AAP7//f/8//v/+v/6//r/+v/9//7///8BAAAA///+//3/
/P/8//3//f////////8AAP7//v/+//7/AAABAAEAAAABAAIABAAGAAUABQAEAAMABgAH
AAcABwAFAAUABQAFAAUABgAGAAcACQAIAAgACAAIAAsADAAOAAkACAAHAAYACQALAA0A
DwANAAwACwAKAAoACgAJAAkACgAKAAsACwALAAsACQAJAAsACwAKAAoACgAIAAYACAAG
AAYABgAFAAYABgAGAAUAAwADAAMAAwAHAAQABAAEAAQABAAEAAQAAgACAAEAAQAFAAUA
BQAFAAMAAwAEAAQABAAEAAQABQADAAIAAgADAAUABQAFAAQABAAEAAQABAAEAAQABQAF
AAUABAAEAAIABAAEAAQABQAFAAUABQAFAAYABwAHAAgABwAGAAQAAwAEAAUABgAHAAYA
BQAEAAMAAQABAAEAAgACAAIAAwADAAsACAAIAAYABwAIAAkACgAJAAYABwAGAAgACQAJ
AAgABgAIAAkACQANAA4ADgAOAA4ADwAQAA8ADQAOAA4AEAAPAA8ADwAPABEAEgASABIA
EAAOAA0ADQANAAoACAAFAAIA/////////f/9//3//f/9//3//f/9//3//f/7//v//f/+
////AQAAAP7//f/8//7//v///////v/+//////8BAAEAAAAAAP/////+//3//f/+//7/
////////AwAIAAsACgASACIALgBCAFsAdgCKAJAAjgCCAGsAUwBAAC4AEwD5/+L/zv/A
/77/xP/I/8v/0f/c/+T/6v/t//D/8v/w/+7/7//2//b/9v/2//n/+f/4//b/9f/4//n/
+v/8//3//f/9//3/+//5//f/9f/3//n//P/+//3//P/7//n/+//7//v/+//6//n/+f/4
//n/+v/7//z/+v/6//r/+v/8//3//v/+//v/+v/6//n/+v/6//v//v/8//z//P/8//z/
/f/+////AAAAAAAAAAAAAAAAAAABAAAA///+//3//f/+/wAAAQABAAEAAQACAAAAAAAA
AAAAAgADAAMAAgAEAAQABQAGAAYABwAHAAcABwAHAAYABQAHAAcABwAHAAkACgAKAAsA
CwAKAAoACgAIAAsADAAOAA4ADgAOAA4AEAARABIAEwASABAADgAMAA4ADgANAA0ADQAO
ABAAEQARABEADwAPABEAEQAQABAADwAMAAkACgALAAwADQANAAsACgAJAAcACAAJAAoA
CwANAAoACgAKAAgACAAIAAgABgAGAAUABQAHAAcABwAHAAcABwAIAAgACgAKAAoACwAJ
AAgACAAJAAkACQAJAAgACAAIAAgACAAIAAgACQAJAAkACAAIAAYACAAIAAgACQAHAAcA
BwAHAAgACQAJAAoACAAIAAcABwAFAAUABQAFAAYABwAIAAkABwAHAAcACAAIAAgACQAJ
AAsACAAIAAwADAAMAAwADAANAAwADwAQABAAEQARABAADgAQABEAEQATABQAFAAUABMA
EwATABEAEwAUABQAFgAZABkAGQAZABcAGAAYABgAGQAYABgAGQAWABIADwALAAgABQAF
AAUABQAFAAUABQAFAAUABQAFAAUABQADAAMABgAGAAYABwAJAAgACAAIAAYABgAHAAcA
BAAEAAUABQAFAAUABAAEAAQABQAFAAUABwAGAAYABQADAAEAAQAEAA0ADgASAB4AKgA8
AFsAegCQAJ4ApACiAI8AcQBaAEoAMQARAPb/4P/K/8L/yP/Q/9X/1//e/+j/7P/x//L/
9P/2//r//f/+//z/+P/4//n//v/+//3//f/9//3//f/+////////////////////////
////AAAAAAEAAgADAAMAAAD///7//f//////AAAAAP7//v/+//7/AAAAAAAAAAADAAMA
AwACAP///v/+//3////+//7/AAAAAAAAAAAAAAEAAQABAAEAAAAAAAAAAAAAAAAAAAAB
AAMAAwADAAMAAgACAAMAAwABAAEAAQACAAUABgAHAAgACQAJAAgABgAFAAQABAAEAAcA
CQAKAAsACQAJAAgABwAHAAcABwAHAAUABgAGAAcABgAEAAMAAgD+/wEAAgAEAAQABAAE
AAQABwAHAAcABwAGAAYABgAGAAYABgAFAAUAAgACAAMAAwAFAAUAAwADAAUABQAEAAQA
BAACAAAAAgAAAAAAAAD///7//v/+//3//f/9//3//f8BAP7//v/+//z//P/8//z/+v/6
//n/+f/7//v/+//7//r/+//9//7/+//6//n/+f/7//r/+v/7//v/+//7//r/+//8//3/
/v/9//z//P/7//z//P/9//z//f/8//v/+//6//n/+P/3//j/+f/5//r/+//8//z//f/8
//v/+v/5//n/+f/5//n/9//3//f/+P/5//r//P/9//v//P/8//z//P/8//7//P/+//7/
/v///////v8AAAIAAwADAAcACAAIAAgABgAFAAQAAQD//wAAAAACAAUABQAFAAUAAwAE
AAQABAAGAAQAAwADAAUAAgAAAP3//P/5//n/+f/2//X/9P/z//X/9f/1//X/9f/1//P/
8//0//T/9P/1//f/9v/2//b/9v/2//f/9//2//b/9//3//b/9f/z//L/8v/z//P/8//3
//j/+P/3//X/8//x//L/+/8EAAwAGgAsAD4AUwBsAHwAgAB8AHAAVQA9ACwAGgADAOn/
0v+8/67/sv++/8L/wf/H/87/1P/a/+P/5v/q//D/6v/l/+r/7v/s/+z/7f/u/+7/7f/t
/+7/7//w//L/8f/x//H/8f/v/+//7//v/+//7//w//D/8v/y//L/8f/z//P/8//z//L/
8f/x//D/8P/w//D/8P/z//T/9f/2//b/9f/0//L/8//0//b/9//2//T/8//0//T/9P/0
//T/9v/3//j/+f/4//b/9P/y//T/9P/0//X/9f/1//X/9f/1//b/+P/5//f/9//3//j/
+P/4//j/+P/6//v/+//6//j/+P/5//r/+v/7//v/+//+/////////////////////v/+
//3//f/9//z//P/8//z///8AAAIA/v/+//7//v///////////wIAAgACAAIAAgACAAEA
AQD///7//v/9///////9//3///////7//v8AAP7//P/+//7//v/+//3/+//6//n/9//5
//n/+f/5//v/+P/4//j/9v/2//b/9v/3//j/+P/5//n/+f/5//n/9//3//j/+P/3//b/
9f/1//b/9v/3//n/+f/5//n/+P/4//j/+P/4//X/9P/0//P/9v/2//f/9v/6//r/+v/7
//r/+f/4//f/9f/1//T/9P/2//b/9f/1//f/9//3//f/9f/1//X/9f/3//f/9//4//b/
+P/9//3//P/6//r/+v/6//z/+v/8//z/+v/7//v/+v/4//r/+//7//7/AAABAAIAAwAD
AAMAAQD+//7//f/+////////////AQACAAIAAgADAAIAAgADAAAA/P/5//X/9P/x//H/
8f/z//P/8//z//H/8f/x//H/9P/1//T/9f/z//L/8f/x//P/8v/y//L/9P/0//X/9f/y
//L/8//z//P/8//y//L/8v/z//P/8//z//D/8v/x/+3/7//x//T/+/8GABAAHgAuAEAA
VwBwAH4AiACMAH4AXwBDADYAIAABAOf/1P+8/6z/rv+4/8D/xf/L/9T/2v/g/+X/4P/e
/+b/7P/p/+b/6P/o/+j/6//t/+z/6v/p/+r/6//s/+7/7v/t/+z/6//r/+v/6//r/+v/
6//s/+z/7v/u/+7/7f/t/+3/7f/t/+3/7f/u/+7/7P/s/+z/7P/s/+z/7P/s/+v/6//r
/+r/6//s/+7/7//u/+z/6//s/+7/7v/u/+7/7f/t/+3/7f/v//D/8f/y//L/8v/y//P/
8f/x//H/8f/u/+7/7//v//H/8f/x//L/8//0//X/9v/2//f/9//2//b/9v/3//j/9v/3
//f/9//4//n/+f/5//v/+//7//v/+//8//z//f/8//r/+f/4//j//f8AAAQAAAAAAAAA
AAAAAP///v/9/wEAAgADAAQAAgACAAEAAQACAAIAAwADAAAA///8//v//f/9//z//P/9
//z/+//+//7//v/+//3/+v/6//r/+f/7//v/+//7//z/+P/3//b/9//4//n/+v/7//z/
/P/9//3/+//5//f/9v/3//n/+v/6//r/+v/7//r/+P/3//f/+f/5//n/+P/2//b/9v/2
//b/9v/3//f/9P/y//H/7v/z//T/9f/3//f/9//3//f/9//3//b/9v/0//T/8//z//X/
9f/1//X/9f/1//X/9f/2//f/+P/6//z//P/9//7/+//6//n/+P/6//j/+v/6//r/+//7
//r/+//+/wAAAQABAAAA/v/8//3//f/9//v//v8AAAEABAADAAMAAwADAAIAAgABAAAA
AwACAAIAAwAAAPz/+f/1//T/8f/x//H/8f/x//H/8f/v/+//7//v//H/8f/v/+//8P/w
//D/8f/y//L/8//0//H/8P/w/+//7P/s/+3/7f/v/+//7v/u//D/8f/x//H/7f/s/+r/
7//z//H/7//2//3/AAACAA4AIAA6AFUAcgCGAI4AjAB8AGEARwAyABgA/f/l/87/uP+s
/67/tv+6/73/xf/Q/9j/2v/d/+D/4v/g/+L/5//o/+b/6P/o/+n/6//q/+j/5//q/+v/
7P/u/+z/6//q/+n/6//r/+v/6//s/+3/7//w/+3/7P/r/+n/6v/r/+z/7f/u/+//8f/y
//H/8P/v/+7/7//w//H/8v/w/+//7v/s/+z/7P/t/+3/7v/u/+//8v/y//L/8v/y//H/
8f/x//H/9P/0//T/9P/0//T/9P/1//b/9//4//n/9//2//b/9f/1//X/9f/2//b/9v/2
//b/+f/7//z//P/6//r/+//8//r/+//7//v//v/////////9//3//f/9//7/AAABAAMA
AwACAAIAAgAAAAMABAAGAAYABgAGAAYABwAHAAcABwAIAAgACAAIAAoACgAJAAkABgAG
AAcABwAHAAcABQAFAAcABwAGAAYABgAEAAIABAACAAIAAgABAAAAAAAAAP//AgADAAQA
BQAEAAAA///+/wAAAAAAAAAA///+//z/+//7//v/+//7//v/+//8//z//P/8//z//f/9
//z//P/9//////////7//v/+//7//v/8//z//f/9//v/+v/6//j//P/8//z//f//////
//////3//f/8//z//v/+//3//f/7//v/+//7//v/+//7//v//f/9//3//v/+/wAAAAAA
AAAAAAD+//z//v/+////AQACAAIAAgAEAAUABQAFAAYABgAGAAMAAwADAAEA//8AAAAA
AgAFAAUABQAFAAcACgAMAA4ACwAGAAIA//8AAP7//f/7//r/9//3//f/9f/1//X/9f/3
//f/9//3//X/9f/z//P/9v/2//b/9//1//T/9P/0//b/9v/3//f/9f/0//T/8//1//X/
9P/0//L/8//z//P/+//6//T/7f/r//H/9//6////CAAOABoAMABIAFsAbAB4AHwAcABY
AEEALwAgABAA9f/Z/8L/rv+o/7L/uv++/8X/zf/U/9z/3v/d/+D/6P/s/+r/5//m/+j/
7P/q/+f/6v/q/+n/6f/q/+v/7P/u/+//7//v/+//8f/x//H/8f/v/+3/7P/q/+r/6v/q
/+n/6v/r/+z/7f/t/+3/7v/u/+7/7v/u/+7/7v/u/+7/7v/u/+3/7P/q/+r/6v/r/+v/
6//q/+r/7P/u/+7/7v/u/+3/7f/t/+3/7v/u/+7/7v/u/+7/7v/v/+//7//v/+//7v/u
/+//7//v/+//7//w//D/8P/w//D/8P/x//H/8P/y//L/8//0//P/8//y//H/9f/3//j/
+f/z/w==
         </WaveFormData>
      </LeadData>
      <LeadData>
         <LeadByteCountTotal>10000</LeadByteCountTotal>
         <LeadTimeOffset>0</LeadTimeOffset>
         <LeadSampleCountTotal>5000</LeadSampleCountTotal>
         <LeadAmplitudeUnitsPerBit>4.88</LeadAmplitudeUnitsPerBit>
         <LeadAmplitudeUnits>��V</LeadAmplitudeUnits>
         <LeadHighLimit>2147483647</LeadHighLimit>
         <LeadLowLimit>268435456</LeadLowLimit>
         <LeadID>II</LeadID>
         <LeadOffsetFirstSample>0</LeadOffsetFirstSample>
         <FirstSampleBaseline>0</FirstSampleBaseline>
         <LeadSampleSize>2</LeadSampleSize>
         <LeadOff>FALSE</LeadOff>
         <BaselineSway>FALSE</BaselineSway>
         <ExcessiveACNoise>FALSE</ExcessiveACNoise>
         <MuscleNoise>FALSE</MuscleNoise>
         <LeadDataCRC32>3232373209</LeadDataCRC32>
         <WaveFormData>
9P/z//P/8//1//X/9f/1//X/9v/2//b/9//4//n/+v/3//f/9v/0//T/9P/1//f/9//3
//f/+v/7//z/AAAHABIAGgAiACoALQAvADIAQABdAIYAqAC4ALIAmwCCAGYATwA+ADAA
HgAQAAkAAwD///v//P/6//n/+//5//j/9//4//f/+P/2//P/8v/y//P/8//y//L/8P/w
//D/8P/x//H/8f/y//T/9P/0//P/8f/x//H/8f/v/+//7//v//D/8P/x//L/8P/w//D/
8P/u/+7/7v/u/+7/7v/u/+3/7//v/+//7//w//D/8P/w//H/8P/w//D/7v/u/+//8P/v
/+3/7P/r/+7/7//w//H/8P/w//D/8f/v/+//8P/w//D/8P/w//D/8v/z//P/8//0//T/
9f/2//b/9f/0//P/9v/2//f/9//3//f/+P/4//j/+P/5//n/+P/5//n/+f/5//r/+v/6
//r/+v/6//v//P/9/wAAAQD//wAAAQABAAQABAAEAAQAAwADAAIAAQAEAAUABgAHAAYA
BgAFAAMAAQABAAEA////////AAAAAP///v/+//7//v///wAAAQD///////////3//v/+
//7/AAABAAIABAADAAIAAQAAAAIAAgACAAIAAwADAAQABQAFAAYABgAGAAQABQAFAAUA
BwAHAAcABwAJAAoACwAMAAwACwAKAAkACQAJAAkACAAKAAsACwALAAwADAAMAAwACgAJ
AAkACAAIAAgACAAIAAkACQAJAAgABgAGAAYABQADAAMABAAEAAQABAAEAAYACAAIAAkA
CgAMAAoACQAIAAkACgALAAwADwAPAA8ADwAQABAADwAPAA8ADwAPABAADgAOABAAEAAT
ABQAFAAUAA8ADwAMAAwACQAIAAcABAACAAIAAgADAAIAAQAAAAAAAAAAAAAA/v/8//r/
+v/5//f/+P/4//j/+f/6//v//P/7//v/+v/6//z//P/7//v/+f/5//n/+f/5//n/+v/6
//r/+v/6//r//P/8//3//f/7//r/+f/5//n/+//7//v//v8DAAQABgALABQAHAAmAC4A
MwA3ADwASABlAI4AsgDCALgAnQCAAGYATwBAADAAHAAOAAUAAwABAP///P/8/wEAAQD9
//z//f/8//n/+P/4//f/9v/2//n/+f/4//j/9//2//X/9P/1//X/9f/2//X/9P/z//H/
8//z//P/8//z//P/8//z//P/8v/y//L/9P/0//T/9P/2//b/9v/2//T/9P/0//P/8f/x
//H/8f/0//T/9P/0//X/9P/0//T/9P/0//X/9v/1//P/8v/x//H/8f/x//H/9P/0//T/
9f/1//X/9v/2//T/9P/0//T/8//z//L/8f/1//b/+P/6//n/+f/5//n/+v/6//v/+//5
//n/+v/6//r/+v/7//v//P/9//3//f///wAAAAAAAAAAAAAAAAEAAAD//wAA//8BAAIA
AwADAAIAAgACAAIAAgADAAMAAwAFAAUABQAFAAMABAAEAAMAAwADAAMAAQADAAMABAAE
AAEAAAAAAAAA/f/9//3//f/9//3//f/9////AAAAAAAAAQABAAEAAgACAAIAAgACAAIA
AgACAAIAAQABAAIAAwAFAAYABgAGAAQABQAFAAUABwAHAAcABwAKAAoACgAKAAkACQAJ
AAkACQAJAAkACAAIAAkACQAJAAgACAAIAAgABgAFAAUABAAEAAQABAAEAAUABQAFAAQA
BAAEAAQAAwABAAEAAgACAAIAAgACAAQABAAEAAUABgAEAAgABwAJAAoACgAKAAoACgAL
AAsACwALAAoACgAJAAkACQAJAAkACgAMAAwADgAOAAwADAALAAoACQAJAAYABgAEAAQA
BAACAAEAAAD//////v/9//z//P/8//z//P/6//b/9P/0//P/8//0//T/9P/2//b/9v/2
//n/+f/4//j/+P/4//f/9//1//X/9f/1//X/9f/2//b/9v/2//b/9v/0//T/9f/1//b/
9v/2//f/+f/3//f/+f/6////AAAEAA0AFgAeACQAKgAtAC8ANABCAGMAigCqALQApgCN
AHIAWABFADgAJAAOAAQA/f/3//f/+//8//z//f/7//v/+v/5//b/9f/2//T/9f/2//b/
9v/1//P/8v/0//T/9P/0//H/8f/x//L/9P/0//T/8//z//P/8//z//H/8f/x//H/8f/w
//D/8P/w//D/8P/w//D/8P/w//D/8P/w//D/7//x//H/8f/x//L/8v/y//L/8f/w//D/
8P/w//D/8f/y//D/7//v/+//7//v/+//7//y//L/8v/z//P/8//0//T/9v/2//b/9v/2
//f/9//3//b/9v/3//j/9//3//f/9//4//j/+f/5//v/+//8//z//v/+///////+////
//////3//v/+//7//v/+//7/////////AQABAAMABAAFAAUABAAEAAQABAAEAAUABQAF
AAUABQAFAAUABQAGAAYABQAFAAUABQADAAEAAQACAAIAAwACAAIAAgABAAEAAQABAAEA
AQABAAEAAQACAAIAAgADAAMAAwAEAAQABAAEAAQABAAEAAQABAADAAMABAAFAAUABgAG
AAYABAAFAAUABQAHAAcABwAHAAoACgAKAAoACQAJAAkACQAHAAcABwAGAAgACQAJAAkA
CgAKAAoACgAIAAcABwAGAAYABgAGAAYAAwADAAMAAgAEAAQABAADAAMAAwAEAAQAAgAC
AAIABAAEAAQABQAGAAQABgAHAAcACAAKAAoACgAKAAsACwALAAsACgAKAAkACQAJAAkA
CQAKAAwADAAOAA4ADAAMAAsACgAHAAcABAAEAAIAAgACAAAA+//6//n/+f/6//n/+P/4
//r/+v/6//j/+P/2//b/9f/0//T/8//y//D/8P/w//D/8v/z//P/9P/y//L/8f/x//H/
8f/x//H/8f/x//L/8v/0//T/9P/0//L/8v/z//P/8v/y//L/8//z//P/8f/z//T/9//6
//7/AwAMABIAHAAiACkAKQAsADgAVQB8AKIAtgCyAJ0AggBoAE8APgAuABoACgADAPv/
9f/z//T/9v/1//X/8//y//P/8v/x//D/8P/x//D/8P/w/+//7f/s/+r/6v/q/+r/6v/r
/+z/7v/s/+z/7P/r/+n/6f/p/+n/6//r/+v/6//p/+j/6P/o/+r/6v/q/+r/7P/s/+z/
7P/q/+r/6v/p/+f/5//n/+f/6P/o/+j/6P/n/+b/5v/m/+f/6P/q/+z/6v/p/+n/6f/r
/+v/6//r/+v/6v/p/+n/6v/r/+3/7v/u/+7/7v/u/+3/7f/s/+v/7P/s/+3/7v/x//H/
8f/x//L/8v/z//P/8f/x//L/8v/y//L/8//z//b/9//3//f/9//4//j/+P/2//b/9v/3
//f/9//5//n/+//8//3//f/+//7//v/+//z//f/9//3//f/9//3//f///wAAAAD///3/
/f/9//v//f/9//7//v/7//r/+v/6//f/9//3//f/+f/5//n/+f/5//r/+v/6//v/+//7
//z//P/8//z//P/8//z//P/8//////8AAAEA//8AAAAAAAACAAMAAwADAAEAAQABAAEA
AAAAAAAAAAABAAEAAQABAAEAAQABAAAAAgADAAMAAwAAAAAAAAAAAAIAAQABAAAA/v/+
//7//v/////////+//3//P/7//n/9//3//j/+P/6//r/+v/8//z//P/9//7//v/+////
//8BAAIAAgACAAIAAgADAAMAAwADAAQABAADAAMAAwADAAMABAAEAAQABgAGAAYABgAF
AAQA//////z//P/+//7//v/8//n/+P/3//f/9P/z//L/8v/0//T/9P/y/+7/7P/s/+v/
6//s/+z/7P/q/+r/6v/q/+3/7f/s/+z/6v/q/+n/6f/r/+v/6//r/+3/7f/u/+7/7P/s
/+z/7P/s/+z/7f/t/+z/7P/s/+3/6//t/+3/7//y//X/9v/8/wUADAAUAB4AJAAnACsA
MgBKAG8AlgCwALAAnACBAGYATAA3ACgAFAAEAPz/9f/x//P/8//0//L/7//t/+v/6v/r
/+r/6f/q/+r/6f/o/+j/5//n/+b/5v/k/+T/5P/k/+X/5f/l/+b/5v/m/+b/5f/l/+X/
5f/l/+X/5f/l/+X/5f/k/+T/5P/k/+T/5P/k/+b/5v/m/+b/5P/k/+T/4//j/+P/4//j
/+T/5P/k/+T/4//i/+L/4v/i/+L/4//k/+T/4//j/+P/4f/h/+H/4f/k/+T/5P/l/+X/
5f/m/+b/5P/k/+T/5P/m/+f/5//n/+j/6P/p/+r/6//r/+v/6//q/+r/6//r/+3/7f/u
/+7/7v/u/+//7//v/+//7v/t/+7/8P/x//L/8P/w//D/8f/x//H/8//z//P/9P/1//X/
9v/2//b/9v/4//n/+f/5//f/9//3//f/9f/2//b/9f/2//f/+P/3//X/9f/2//b/9f/0
//T/9P/z//P/8//z//H/8f/x//H/8f/y//L/8v/1//X/9f/2//f/+P/5//r/+v/6//r/
+v/5//n/+v/7//v//P/8//z//f///wAAAQADAAMAAwADAAYABgAGAAYABwAHAAcABwAJ
AAkACQAIAAgACQAJAAkACAAIAAgACAAKAAkACQAIAAYABgAGAAYABwAHAAcABgAEAAQA
BAADAAMAAwAEAAQABgAGAAYACAAGAAYABwAIAAgACAAJAAkACwAMAAwADAAMAAwADwAP
AA8ADwAOAA4ADQANAA0ADQANAA4ADgAOABAAEAAQABAADwAOAA0ADQAKAAoACAAIAAgA
BgABAAAA/////wAA///+//7//v/+//7//P/6//j/+P/3//n/+v/6//r//P/8//z//P/8
//v/+f/4//r/+v/5//n/9//3//f/9//3//f/+P/4//r/+v/6//r/+v/6//v/+//4//j/
+P/5//n/+//7//v//v8BAAQABgANABYAHAAkACwALwAvADIAPgBZAH4AogC2ALIAmwCA
AGQATwBCADQAHAAMAAMA/f/7//3//v/+//3//f/9//z/+//6//v/+v/6//v//P/6//r/
+f/3//b/+P/4//j/+P/5//n/+f/6//n/+P/3//X/9f/1//X/9f/1//X/9f/1//X/9P/0
//T/9v/2//b/9v/4//j/+P/4//b/9v/2//X/8//z//P/8//z//L/8f/w//D/8P/x//L/
8v/y//P/9P/0//P/8//z//P/8//z//P/9P/0//T/9f/1//X/9v/2//b/9v/2//b/9v/3
//f/9//4//j/+f/6//v/+//7//v//P/8//3//f/9//3//v/+//z//P/9//3//v//////
///9//7//v/+//z//P/8//3//v///wIAAwABAAIAAwADAAQABAAEAAQABgAHAAcABwAH
AAcABwAHAAcACAAIAAcABQAFAAUAAwAFAAUABgAGAAUABAAEAAQABQAFAAUABQADAAMA
AwADAAMABAAEAAQAAwADAAMABAAGAAYABgAGAAYABgAGAAYABwAHAAgACQAJAAoACgAK
AAgACQAJAAkACQAJAAkACQAKAAoACgAKAAsACwALAAsACwALAAsACgAIAAkACQAJAAgA
CAAIAAgACAAHAAcABgAIAAgACAAIAAYABQAEAAIAAgACAAIAAQADAAMABAAEAAQABAAE
AAYABAAEAAUABgAGAAYABwAHAAkACgAMAAwADAAMAAwACwAKAAkACAAIAAcABwAIAAkA
CgAMAAoACgAMAAwADAAMAAsACgAHAAcABAAEAAQABAAEAAIA/f/8//v/+//4//f/9v/2
//f/+P/5//j/9v/0//T/8//x//L/8v/y//D/8P/w//D/8f/x//D/8P/y//L/8f/x//H/
8f/x//H/8f/x//L/8v/w//D/8P/w//D/8P/x//H/8P/w//D/8f/x//H/8f/x//T/9//6
/wAABwAQABoAIgAkACUAJwAsADwAXQCGAKgAtACmAI0AcgBYAEMANgAkAA4AAgD9//n/
9//3//b/9P/1//f/9//0//X/8v/v/+7/7P/r/+r/6v/t/+3/7P/s/+7/7v/u/+7/7f/t
/+3/7v/w//D/8P/v/+//7//v/+//7f/t/+3/7f/t/+z/7P/s/+z/7P/s/+z/7P/s/+z/
7P/s/+z/7P/r/+3/7f/t/+3/7P/s/+z/7P/t/+z/7P/s/+r/6v/r/+z/7v/t/+3/7f/r
/+v/6//r/+7/7v/u/+//7//v//D/8P/u/+7/7v/u//D/8f/x//H/8v/y//P/9P/2//f/
+P/5//j/+P/5//n/+f/5//r/+v/6//r/+//7//z//f/9//3//f/+//7//v/+//7//v//
/wEAAQADAAMAAQACAAMAAwAEAAQABAAEAAQABQAFAAUABwAHAAcABwAHAAgACAAHAAUA
BQAFAAMAAwADAAQABAADAAIAAgACAAEAAQABAAEAAwADAAMAAwACAAIAAQAAAAMAAwAD
AAQABgAGAAYABgAGAAYABgAGAAcABwAIAAkACQAKAAoACgAIAAkACQAJAAkACQAJAAkA
CgAKAAoACgALAAsACwALAAsACwALAAoACAAJAAkACQAKAAoACgAKAAgABwAHAAYACAAI
AAgACAAGAAUABAACAAQABAAEAAMABQAFAAYABgAIAAgACAAKAAgACAAJAAoADAAQABAA
DgAOAA4ADgARABEAEQARAA4ADgANAA0ADQANAA0ADgAQABAAEgASABIAEgARABAADQAN
AAoACgAKAAoACgAIAAUABAADAAMAAAD///7//v8AAAAAAAD+//z/+v/6//n/+f/6//r/
+v/6//r/+v/6//n/+f/4//j/+v/6//n/+f/3//f/9//3//f/9//4//j/+P/4//j/+P/2
//b/9//3//j/+P/4//n/+f/5//f/9//4//3/AAACAAkAEgAcACQALAAxADMANgBCAF8A
hACsAMIAvAClAIoAbgBTAEIANAAiABQACwADAP/////+//z/+//7//f/9v/3//j/9//0
//T/8//y//L/8//z//L/8v/w//D/8P/w/+//7//v//D/8P/w//D/7//v/+//7//v/+//
7//v/+//7//u/+7/7v/v//D/8f/y//H/8P/v/+7/7P/s/+z/6//t/+3/7f/t/+7/7v/u
/+7/7//u/+7/7v/s/+z/7f/u/+7/7f/t/+3/7//v/+//7//w//D/8P/x/+//7//w//D/
8P/w//D/8P/y//P/8//z//L/8v/z//T/9f/1//X/9f/0//T/9f/1//X/9f/2//b/9//4
//r/+//6//v/+//7//v//P/8//z//v/+//7////9//3/////////AAABAAEAAAAAAAAA
AAAAAAEAAQABAAQABQAGAAcABgAGAAUAAwADAAMAAwABAAEAAQACAAIAAQAAAAAAAAD9
//3//f/9//3//f/9//3///8AAAAAAAABAAEAAQACAAAAAAAAAAAAAAAAAAAAAAADAAMA
BAAFAAUABgAGAAYABAAFAAUABQAFAAUABQAFAAgACAAIAAgACAAHAAYABQAHAAcABwAG
AAYABwAHAAcABAAEAAQABAAGAAUABQAEAAIAAgACAAIAAQABAAEAAAACAAIAAgABAP//
//8AAAAAAAAAAAAAAgACAAIAAwAEAAQABAAFAAYABgAGAAYABgAJAAkACQAJAAoACgAJ
AAkACwALAAsADAAMAAwADgAOAAwADAALAAoABwAHAAQABAAEAAQABAACAP///v/9//3/
/P/7//r/+v/8//z//P/6//j/9v/2//X/9f/2//b/9v/2//b/9v/2//f/9//2//b/9v/2
//X/9f/3//f/9//3//X/9f/2//b/9P/0//T/9P/2//b/9//3//b/9v/2//f/9f/1//f/
9//8////AgAEAAsAFAAcACIAKgAtAC8ANABAAF0AhACoALgAsACZAH4AZABPAEIAMgAc
AAwABQD///v//f/8//z//f/9//v//P/9//z/+f/2//b/9f/0//T/9//3//b/9v/4//j/
+P/4//X/9f/1//b/+P/4//j/9//5//n/+f/5//j/9//2//X/9//2//b/9v/4//j/+P/4
//j/+P/4//j/+v/6//r/+f/5//n/+f/5//j/+P/4//j/+f/4//j/+P/2//b/9//4//r/
+f/5//n/+//7//v/+//6//r/+v/7//r/+f/5//j/+f/6//v//P/9////AAABAAIAAgAD
AAQAAwADAAMAAwAGAAYABwAHAAUABQAGAAYABgAGAAcABwAKAAsACwALAAkACgAKAAoA
CgAKAAoACwALAAsADQANAA8AEAARABEAEgASABIAEgAQABEAEQARABEAEQARABEAEQAS
ABIAEQATABMAEwARAA8ADwAQABAAEQAQABAAEAAPAA8ADwAPAA8ADwAPAA8ADwAQABAA
EAAPAA8ADwAQABAAEAAQABAAEAAQABAAEAAPAA8AEAARABMAFAAUABQAFgAXABcAFwAV
ABUAFQAVABgAGAAYABgAFwAXABcAFwAXABcAFwAWABYAFwAXABcAGAAYABgAGAAWABUA
FQAUABIAEgASABIAEQARABEAEAAQABAAEAAPABEAEQASABIAEAAQABAAEgAQABAAEQAS
ABIAEgATABQAFQAWABcAGAAbABsAGwAbABgAGAAXABcAFQAVABUAFgAWABYAGAAYABoA
GgAZABgAFwAXABQAFAASABIAEgAQAA0ADAALAAsACgAJAAgACAAGAAYABgAEAAMAAgAD
AAMAAQACAAIAAgAAAAAAAAAAAAMAAwACAAIAAAAAAP////8BAAEAAQABAAMAAwAEAAQA
AgACAAIAAgACAAIAAwADAAIAAgACAAMABQAFAAUABQAIAAsADgAOABMAHAAkACoAMAAz
ADUAOAA+AFEAdgCcALYAvACtAJIAegBhAFAAQAAsABYACwAHAAUABQAGAAgACQAHAAUA
AgABAAIAAwAAAP7////+//z//f/9//z//P/8//z//P/8//z//f/+/wAA/v/+//7//f/8
//v/+v/5//v/+//7//v/+//6//r/+v/6//r/+v/6//z//P/8//z/+//6//n/9//5//n/
+f/5//r/+v/6//r/9//2//b/9v/0//T/9f/2//j/9//3//f/9//3//f/9//6//r/+v/7
//r/+f/5//j/+v/6//r/+v/4//n/+f/5//j/+P/5//r//P/9//7////+//7/////////
//8AAAAAAAAAAAEAAQABAAEAAAD/////AAAAAAAAAgACAAIAAwADAAMABQAFAAUABgAH
AAcACAAIAAgACAAIAAkACQAJAAkACQAJAAkACQAKAAoACQAJAAkACQAHAAcABwAIAAgA
BwAGAAYABgAFAAUABQAFAAUABQAFAAUABQAGAAYABgAFAAUABQAGAAYABgAGAAYABgAG
AAYABgAJAAkACgALAAkACgAKAAoACgALAAsACwALAAsACwALAAwADAAMAAwADQANAA0A
DQALAAsACwAKAAoACwALAAsACgAKAAoACgAKAAkACQAIAAYABgAGAAYABwAHAAcABgAG
AAYABgAFAAUABQAGAAYABgAGAAYACAAKAAoACwAMAA4ADgAOAA4ADgAOAA8ADwAPAA8A
DgAOAA0ADQAPAA8ADwAQABIAEgAUABQAEwASABAADgALAAsACAAIAAoACgAKAAgABQAE
AAMAAwACAAEAAAAAAP7//v/+//z/+v/4//j/9//3//j/+P/4//j/+P/4//j/+f/5//j/
+P/2//b/9f/1//f/9//3//f/9//3//j/+P/4//j/+P/4//b/9v/3//f/+P/4//j/+f/7
//v/+//9/wAAAwAEAAYADQAUABwAJgAuADEAMwA2AEQAZQCMALAAvgC0AJ0AggBoAFMA
RAAwAB4AEgALAAMA//8BAAAA/v/9//v/+f/6//n/9v/1//T/9v/1//T/9P/3//f/9v/2
//T/9P/0//T/8f/x//H/8v/y//L/8v/x//P/8//z//P/8//z//P/8//1//T/9P/0//P/
8v/x//D/8v/y//L/8v/w//D/8P/v//H/8f/x//H/9P/0//T/9P/y//D/7//u/+7/7v/v
//D/8v/x//H/8f/y//P/9P/1//T/9P/0//X/8//z//T/9P/y//L/8v/y//P/9f/2//f/
9v/2//f/+P/5//n/+f/5//z//P/9//3/+//7//z//P///wAAAgADAAMAAwACAAEA//8A
AAAAAAACAAIAAgADAAMAAwAFAAUAAwAEAAUABQAGAAYABgAGAAcACQAKAAsACQAJAAkA
CQAJAAoACgAJAAcABwAHAAUABwAHAAgACAAHAAYABgAGAAMAAwADAAMABQAFAAUABQAF
AAYABgAGAAkACQAJAAoACQAIAAcABgAGAAYABgAGAAkACQAKAAsACQAKAAoACgAMAA0A
DQANAA0ADQANAA0ADgAOAA4ADgARABEAEQARAA8ADwAPAA4ADQANAAwACwAMAAwADAAM
AAwACwALAAoACgAKAAoACgALAAsACwAKAAoACgAKAAkACQAJAAoACgAKAAoACgAMAAwA
DgAPABAAEAAOAA4ADgAOABAAEQASABMAEwAUABQAFQAUABMAEgASABIAEgAUABQAFAAU
ABMAEgARABEADgAOAAwADAAMAAoABgAEAAIAAQACAAEAAAAAAAEAAgADAAIA/v/8//z/
+//7//z//P/8//7//v/+//7//f/9//z//P/7//r/+P/3//j/+f/6//v/+//7//z//P/6
//r/+v/6//z//P/9//3//P/8//z//f/9//////8BAAQABwAIAAoAEQAYACAAJgAsAC8A
LwA0AEQAYwCKAKwAuACsAJMAegBgAE0APgAsABgACgAFAAEAAQABAAAAAAADAAEA//8A
AP///v/7//r/+v/3//j/9v/3//f/9v/2//j/+P/4//j/9//3//f/+P/4//j/+P/3//n/
+f/5//n/9//3//f/9//3//b/9v/2//b/9v/2//b/9v/2//b/9v/4//j/+P/3//X/9f/1
//X/9v/2//b/9v/1//T/9P/0//T/9P/1//b/9v/1//X/9f/1//X/9f/1//b/9v/2//f/
9//3//j/+P/4//j/+P/4//n/+//8//3//P/8//3//v////////////7//v//////////
/wAAAAABAAIABAAFAAQABQAFAAUAAwAEAAQABAAEAAQABAAFAAcABwAJAAkACAAIAAgA
BwAIAAgACAAIAAkACwAMAA0ACwALAAsACwALAAwADAALAA0ADQANAAsACwALAAwADAAL
AAoACgAKAAkACQAJAAkACwALAAsACwALAAwADAAMAAwACwAKAAoACgAKAAoACgAMAAwA
DAAMAA0ADQAOAA8ADwAQABAAEAAQABEAEQARAA8ADwAPAA8ADgAOAA4ADgAQABEAEgAT
ABMAEwATABIAEQARABAADwAQABAAEAAQABAADwAPAA4AEAAQABAAEAAPAA8ADwAOAA4A
DgAOAA0ACwALAAwADAANAA4ADwASABYAFgAVABQAFAAUABQAFAAXABcAFwAXABQAFAAT
ABMAFQAVABUAFgAWABYAGAAYABgAGAAXABYAEQARAA4ADgAOAA4ADgAMAAsACgAJAAkA
BgAFAAQABAAEAAQABAACAAIAAAAAAP///f/+//7//v8AAAAAAAAAAP/////+//7//v/+
//3//f/9//3//f/9//3//f/+//7/AAAAAAAAAAAAAAAAAQABAAAAAAAAAAEAAQABAAMA
AwAEAAkACgAOABcAHgAiACgAMAAxADMAOgBIAGcAkAC0AL4AsgCZAH4AaABTAEIAMAAg
ABQADQAHAAUABQAEAAQABwAHAAUAAgABAAIAAQAAAP7////+/wAAAAD///3//P/8//z/
/P/8//v/+//7//z//v/+//7//f////////////7//f/8//v//f/8//z//P/8//z//P/8
//v/+v/5//j/+f/6//v/+//7//v/+//7//z//P/8//z/+f/4//j/+P/2//b/9//4//n/
+f/6//v/+//7//v/+//8//z//P/9//3//f/+//7//v/+//7//v/8//3//f/9/wAAAAAB
AAIAAwADAAMAAwAEAAQABQAFAAcABwAIAAgABgAGAAcABwAKAAsACwALAAsADAAMAAwA
CgAKAAoACwALAAsADQANAA0ADgAPAA8AEAAQABAAEAASABMAEwATABMAEwATABMAEwAU
ABQAEwARABEAEQAPABEAEQASABIAEQAQABAAEAANAA0ADQANAA4ADwAQABEAEQASABIA
EgARABEAEQASABEAEAAPAA4AEQASABMAFAAVABUAFgAXABcAGAAYABgAFgAXABcAFwAV
ABUAFQAVABcAGAAZABoAGQAZABkAGQAbABsAGwAaABgAGQAZABkAGAAYABgAGAAWABUA
FQAUABYAFgAWABYAFwAXABcAFgAWABYAFgAVABYAFwAZABoAGAAYABgAGgAcABwAHgAe
AB4AHgAfAB8AHwAfAB4AHgAdAB0AHwAfAB8AIAAiACIAJAAkACIAIgAhACAAHQAdABoA
GgAaABoAGgAYABUAFAATABMAEAAPAA4ADgAQABAAEAAOAAwACgAKAAkACwAMAAwADAAM
AAwADAAMAAsACwAKAAoADAAMAAsACwAKAAkACAAHAAgACQALAAwACwAKAAkACAAIAAgA
CQAJAAkACgALAA0ADQALAAsADQASABUAGAAeACcALgA0AD4AQgBDAEcAUABkAIsAtADQ
ANYAwgClAIwAcABbAEwANgAmACAAGwAVABUAFQAUABQAEwARAA8AEAAPAA4ADwAOAAwA
DQAMAAoACwALAAoACgAIAAgACAAIAAcABwAHAAgACgAKAAoACQAHAAcABwAHAAkACQAJ
AAkACwAKAAoACgAIAAgACAAIAAgACAAIAAgACAAIAAgABwAJAAkACQAJAAgACAAIAAgA
CQAIAAgACAAGAAYABwAIAAoACQAJAAkACwALAAsACwAKAAoACgALAAsACwAMAAwACgAK
AAoACgAKAAsACwALAA4ADgAPABAADwAPAA8ADwASABIAEwATABUAFQAWABYAFAAUABUA
FQAYAA==
         </WaveFormData>
      </LeadData>
      <LeadData>
         <LeadByteCountTotal>10000</LeadByteCountTotal>
         <LeadTimeOffset>0</LeadTimeOffset>
         <LeadSampleCountTotal>5000</LeadSampleCountTotal>
         <LeadAmplitudeUnitsPerBit>4.88</LeadAmplitudeUnitsPerBit>
         <LeadAmplitudeUnits>��V</LeadAmplitudeUnits>
         <LeadHighLimit>2147483647</LeadHighLimit>
         <LeadLowLimit>268435456</LeadLowLimit>
         <LeadID>V1</LeadID>
         <LeadOffsetFirstSample>0</LeadOffsetFirstSample>
         <FirstSampleBaseline>0</FirstSampleBaseline>
         <LeadSampleSize>2</LeadSampleSize>
         <LeadOff>FALSE</LeadOff>
         <BaselineSway>FALSE</BaselineSway>
         <ExcessiveACNoise>FALSE</ExcessiveACNoise>
         <MuscleNoise>FALSE</MuscleNoise>
         <LeadDataCRC32>219361972</LeadDataCRC32>
         <WaveFormData>
/v/+//7//v/8//3//f/8//z//f/9//3//f/9//z//P/8//z//P/8//3/////////AAAB
AAQACgAQABcAGgAeAB8AHAARAPv/4//J/6j/iv9z/1n/Q/83/y//Kf83/2D/j/+3/9H/
3v/e/9f/1f/Y/9j/2v/d/+H/5P/q//D/9f/7//7/AAAFAAYACAAKAAoACwALAAsADAAO
AA4ADQANAA0ADgAOAA4ADwAPAA8ADQANAA0ADQANAA0ADQANAAsACwALAAsACwALAAsA
CwANAA0ADQANAA0ADAAMAAwACgAKAAoACgAMAAwADAAMAAoACgAKAAoACgAKAAoACgAM
AAwACwALAAkACQAKAAoADAAMAAwADAAKAAoACgAKAAoACwALAAsADAAMAAwADAAOAA4A
DgAOAA4ADgAOABAADwAPAA4ADgAQABAAEAAQAA4ADgAOAA4ADQANAA0ADQANAA0ADQAM
AAwADAAKAAoACgAJAAgABwAJAAgABwAHAAUABAADAAMAAgACAAIAAAD//////v/+/wAA
AAAAAP///////////v/9//3//f/9//////8AAAAA///+//3//P/+//7//v//////////
/////v/+//////////////8AAAAAAAAAAAAA/////////////////////wAAAAAAAAAA
AQABAAEAAQABAAEAAQABAAEAAQABAAEAAQABAAEAAQABAAEAAQABAP//////////AAAA
AAAAAAAAAAAAAAAAAAAAAAAAAAAAAAAAAAAAAAAAAAAAAAABAAEAAQABAAIAAgADAAQA
BAAGAAcABgAIAAoACgAKAAoACwALAAsACwAJAAcAAwABAPz/+P/2//T/9P/0//X/9f/1
//X/8//z//L/8//0//T/9v/2//f/9//4//f/9v/1//P/9P/0//X/9P/0//b/9//6//v/
+//7//v/+//7//v/+//7//z//P/8//z//P/8//r/+v/6//r//P/8//3//f/8//z//f/9
//3//f/9//z//P/8//z//P/8//3//f/9////AAABAAYACgAQABcAHAAgACEAHAARAP3/
4//H/6j/iv91/1v/Rf85/y//Lf89/2D/jf+1/8//2P/a/9P/0f/U/9b/2v/b/93/4P/o
//L/9//7//7//v8BAAQABgAIAAgACQAJAAkACgAMAAwACwANAA0ADgAOAA4ADwAPAA8A
DQANAA0ADQANAA0ADQANAA0ADQANAA0ADwAPAA8ADwANAA0ADQANAA8ADgAOAA4AEAAQ
ABAAEAAOAA4ADgAOAA4ADgAOAA4ADgAOAA4ADgAOAA4ADQANAA4ADwARABIAEAAQABAA
EAAOAA4ADgAOABAAEQARABEAEAAQABAAEAAQABAAEAAQABAAEAAQABIAEQARABAAEAAS
ABIAEgASABIAEgASABIAEQARABEAEQAPAA8ADwAOAA4ADgAMAAwADgANAAwACwALAAoA
CQAJAAkACAAHAAcACAAIAAgABgAFAAUABAAEAAQABAAEAAMAAwADAAMAAgABAAEAAQAB
AAEAAQACAAIAAgACAAIAAgACAAIAAgADAAMAAwADAAMAAgACAAMAAwABAAEAAQACAAQA
BAAEAAQABQAFAAUABQADAAMAAwADAAQABAAEAAQABQAFAAUABQAFAAUABQAFAAcABwAH
AAcABQAFAAUABQAHAAcABwAHAAcABwAHAAcABgAGAAYABgAGAAYABgAGAAYABgAGAAYA
BgAGAAYABgAGAAYABgAHAAcABwAHAAgACgALAAwADAAMAA0ADgAOABAAEAAQABAAEAAR
ABEAEQARAA8ADQAJAAcAAAD8//r/+P/6//r/+//7//v/+//5//n/+v/7//z//P/8//z/
/f/9//r/+f/4//f/+f/6//r/+//8//z//v///wAAAQABAAEAAQABAAEAAQABAAEAAgAC
AAAAAAAAAAAAAAAAAAAAAAACAAIAAwADAAIAAgADAAMAAQABAAEAAAAAAAAAAAAAAAAA
AQABAAEAAwAGAAcACgAQABYAGwAgACQAIwAeABEA+//f/8H/oP+E/2n/Tf83/yv/I/8l
/zv/ZP+R/7X/yf/S/9D/zf/P/9L/0v/W/9v/3//m/+7/9P/7//3/AAACAAUABgAIAAoA
DAANAA0ADQAOABAAEAAPAA8ADwAQABAAEAARABEAEQARABEAEQARABEAEQARABEAEQAR
ABEAEQAPAA8ADwAPAA8ADwAPAA8AEAAQABEAEgAQABAAEAAQABAAEAAQABAAEAAQABAA
EAAOAA4ADgAOAA8AEAAQABEADwAPABAAEAAQABAAEAAQABAAEAAQABAAEgATABMAEwAS
ABIAEgASABQAFAAUABQAFgAWABYAGAAZABkAGAAYABoAGgAaABoAGAAYABgAGAAYABkA
GgAbABkAGQAZABgAGAAYABYAFgAWABUAFAATABEAEAAPAA8ADwAOAA0ADQAMAAwADAAK
AAkACQAIAAgABgAGAAYABQAFAAUABQAEAAUABQAFAAUAAwADAAQABAAEAAQABAAEAAQA
BAAEAAUABQAFAAUABQAGAAYABwAHAAUABQAFAAYABgAGAAYABgAJAAkACQAJAAcABwAH
AAcACgAKAAoACgAJAAkACQAJAAkACQAJAAkACwALAAsACwALAAsACwALAAsACwALAAsA
CwALAAsACwAKAAoACgAKAAgACAAIAAgACgAKAAoACgAIAAgACAAIAAgACAAIAAkACQAJ
AAkACgAKAAsADAAMAA4ADQAOAA4AEAAQABAAEAAQABMAEwATABMAEwARAA0ACwAEAAAA
/v/8//z//P/9//3///////3//f/8//3//v/+/wAAAAABAAEAAAD///7//f/7//z//P/9
//7//v8AAAEAAgADAAMAAwADAAMAAwADAAMAAwAEAAQABAAEAAQABAACAAIAAgACAAQA
BAAFAAUABAAEAAUABQADAAMAAwACAAQABAAEAAQABAAFAAUABQAHAAgABwAKABAAFgAb
AB4AIgAnACYAHQAJAO//0/+y/5D/d/9f/0f/Of8v/y3/O/9c/4v/tf/T/+D/4P/b/9v/
3v/c/97/3//h/+b/7P/0//v/AQAEAAQABwAIAAoACgALAA0ADgAPABAAEgASABEAEQAR
ABIAEgAQABEAEQARABEAEQARABEAEQARABEAEQATABMAEwATABEAEQARABEADwAPAA8A
DwARABAAEAAQABIAEgASABIAEAAQABAAEAAQABAAEAAQABAAEAAQABAAEAAQAA8ADwAP
AA8AEAAQABAAEAAQABAAEAAQABAAEAAOAA8ADwAPABIAEgASABIAEgASABIAEgAQABAA
EAASABMAEwASABIAFAAUABQAFAAUABQAFAAUABMAEwATABMAEQARABEAEAAQABAADgAO
AA4ADQAMAAsACwAKAAkACQAJAAgABwAHAAYABgAGAAQABQAFAAQABAAEAAQABAADAAMA
AwADAAIAAQABAAEAAQABAAEAAgACAAIAAgACAAIABAAEAAQABQADAAMAAwADAAIAAgAD
AAMAAwADAAMABAAGAAYABgAGAAYABQAEAAMABQAFAAUABQAEAAQABAAEAAcABwAHAAcA
BwAHAAcABwAHAAcABwAHAAcABwAHAAcABwAHAAcABwAHAAcABwAHAAYABgAGAAYABgAG
AAYABgAEAAQABAAEAAYABgAGAAYABgAGAAYABwAFAAUABQAGAAYABwAIAAgACgALAAwA
DAANAA4ADgAOAA4ADgAPAA8ADwAPAAsACQAFAAMA/v/6//j/9v/4//j/+f/5//n/+f/3
//f/+v/7//z//P/6//r/+//7//r/+f/4//f/+f/6//r/+//8//z//v///wAAAQABAAEA
AQABAAEAAQABAAEAAgACAAIAAgACAAIAAgACAAIAAgAAAAAAAQABAP7//v//////AAAB
AAIAAgACAAIAAgACAAAAAQABAAEAAwAGAAkADgASABYAGwAeACAAHwAaAAcA7//X/7n/
mv+C/2n/Uf9B/zX/Mf85/1X/gP+r/8n/2f/e/9r/1//Z/9r/2v/c/9//4//q//D/+P/9
////AAAEAAUABgAKAAoACgALAAsACwAMAA4ADgANAAsACwAMAAwADgAPAA8ADwAPAA8A
DwAPAA8ADwAPAA8ADwAPAA8ADwAPAA8ADwAPAA0ADQANAA0ADwAOAA4ADgAOAA4ADgAO
AAwADAAMAAwADAAMAAwADAAMAAwADAAMAAwADAALAAsADQANAA4ADgAOAA4ADgAOAA4A
DgAOAA4ADAANAA0ADQAOAA4ADgAOAA4ADgAOAA4ADgAOAA4AEAAPAA8ADgAOABAAEAAQ
ABAAEgASABIAEgAPAA8ADwAPAA0ADQANAAwADgAOAAwADAAMAAsACgAJAAkACAAHAAcA
BQAEAAMAAwAEAAQABAACAAMAAwACAAIAAgACAAIAAQABAAEAAQAAAP//////////////
/wAAAAAAAAAAAAAAAAAAAAAAAAEAAQABAAEAAQAAAAAAAQABAAEAAQABAAIAAAAAAAAA
AAABAAEAAQABAAIAAwAEAAUABgAGAAYABgAHAAcABwAHAAcABwAHAAcABwAHAAcABwAH
AAcABwAHAAcABwAHAAcABwAHAAcABwAGAAYABgAGAAgACAAIAAgABgAGAAYABgAIAAgA
CAAIAAYABgAGAAcABwAHAAcACAAIAAkACgAKAAwADQAOAA4AEQASABIAEgASABIAEwAT
ABMAEwATABEADQALAAQAAAD+//z/+v/6//v/+//8//3//P/9//3//f/9//z//v/+////
///+//3//P/7//v//P/8//3//v/+/wAAAQAEAAUABQAFAAMAAwADAAMAAwADAAQABAAG
AAYABgAGAAYABgAGAAYABgAGAAcABwAGAAYABwAHAAcABwAHAAYABAAEAAQABAAEAAUA
BQAFAAUABgAJAAwAEgAYAB8AJAAoACsAJAAbAAkA7//T/7b/lP95/2H/R/81/y3/Kf83
/1j/hf+v/8n/1v/Y/9X/1f/W/9r/3P/d/+H/6P/y//r///8BAAQABgAJAAoADAAOABAA
EQARABEAEgAUABQAEwATABMAFAAUABQAFQAVABUAFwAXABcAFwAXABcAFwAXABcAFwAX
ABcAFwAXABcAFwAVABUAFQAVABcAFgAWABYAFgAWABYAFgAWABYAFgAWABYAFgAWABYA
FgAWABYAFgAWABYAFQAVABUAFQAWABYAFgAWABYAFgAWABYAFgAWABYAFwAXABcAGAAY
ABgAGAAaABoAGgAaABgAGAAYABoAGwAbABoAGgAcABwAHAAcABwAHAAcABwAGwAbABsA
GwAZABkAGQAYABoAGgAYABgAFgAVABQAEwATABIAEQARABEAEAAPAA8ADAAMAAwACgAJ
AAkACAAIAAYABgAGAAUABQAFAAUABAADAAMAAwADAAMAAwAEAAQAAgACAAIAAgAEAAQA
BAAFAAUABQAFAAUABgAGAAcABwAHAAcABwAIAAYABgAGAAYABQAFAAUABQAGAAcACAAJ
AAoACgAKAAoACwALAAsACwALAAsACwALAAkACQAJAAkACQAJAAkACQAJAAkACQAJAAsA
CwALAAsACAAIAAgACAAKAAoACgAKAAgACAAIAAgACAAIAAgACAAIAAgACAAJAAkACQAJ
AAoACgALAAwADAAMAA0ADgAOABEAEAASABIAEgASABUAFQAVABUAEQAPAAsACQAEAAAA
/v/8//z//P/9//3//f/9//v/+//7//v/+//6//z//P/9//3//P/7//r/+f/7//z//P/9
//7//v8AAAEAAAABAAEAAQADAAMAAwADAAEAAQACAAIAAgACAAIAAgACAAIAAgACAAAA
AAABAAEAAQACAAQABQAFAAUABQAEAAQABAAEAAQAAgADAAMAAwAFAAgACwAOABQAGgAf
ACIAJgAlACAAEQD9/+P/x/+k/4b/bf9T/z//M/8r/yn/Pf9o/5n/vf/T/9z/2P/V/9f/
2v/a/9r/3f/j/+j/7v/0//3/AQACAAQACQAMABAAEAAOAA8ADwAPAA4AEAAQAA8AEQAR
ABIAEgASABMAEwATABEAEQARABEAEQARABEAEQARABEAEQARABMAEwATABMAEQARABEA
EQAPAA4ADgAOAA4ADgAOAA4AEAAQABAAEAAQABAAEAAQABAAEAAQABAADgAOAA0ADQAP
AA8AEAAQABAAEAAQABAAEAAQABAAEAAQABEAEQARABIAEgASABIAEAAQABAAEAASABIA
EgAUABMAEwASABIAEgASABIAEgASABIAEgASAA8ADwAPAA8AEAARABIAEgAQABAADgAO
AA4ADQAMAAsACwAKAAkACQAJAAgABwAHAAYABgAGAAQAAwADAAIAAgACAAIAAgABAAEA
AQABAAAA////////////////AAAAAP7//v/+//7/AAAAAAAAAQABAAEAAQABAAAAAAAB
AAEAAQABAAEAAgAAAAAAAAAAAAMAAwADAAMAAwADAAMAAwACAAIAAgACAAMAAwADAAMA
BQAFAAUABQADAAMAAwADAAMAAwADAAMAAwADAAMAAwADAAMAAwADAAIAAgACAAIABAAE
AAQABAAEAAQABAAEAAQABAAEAAQAAgACAAIAAwAFAAUABQAGAAYABwAIAAgACAAJAAoA
DAAMAAwADAALAAsACwALAAoACQAGAAUAAAD8//r/+P/3//b/9v/1//b/9//2//f/9v/3
//j/+P/4//j/+f/5//j/9//2//X/9//4//j/+f/5//j/+f/5//3///8AAAEAAAD///7/
/f/9//3//v/+//7//v/+//7//v/+//7//v/+//7///////z//P/9//3//f/9//3//P/+
//7//v/+//7///////////8AAAMABAAGAAwAFQAaAB4AIQAeABUAAwDp/8//sP+U/33/
Zf9N/z3/M/8t/zn/WP+H/6//y//a/97/2f/V/9b/2P/Y/9v/3f/i/+j/8P/1//n//v/+
/wEABAAGAAYABgAHAAcABwAKAAwADAALAAsACwAMAAwACgALAAsACwANAA0ADQANAAsA
CwALAAsADQANAA0ADQALAAsACwALAAsACwALAAsACwAKAAoACgAKAAoACgAKAAoACgAK
AAoACgAKAAoACgAIAAgACAAIAAoACgAJAAkACQAJAAoACgAIAAgACAAIAAoACgAKAAoA
CgALAAsACwAKAAoACgAKAAwADAAMAAwADAAMAAwADgANAA0ADAAMAAwADAAMAAwADAAM
AAwADAANAA0ADQANAAsACwALAAoACgAKAAgACAAIAAcABgAFAAYABgAGAAcABQAEAAMA
AwACAAIAAgAAAAEAAQAAAAAA/v/+//7//f/9//3//f/8//3//f/9//3//f/9//7//v/+
//7//v/+//z//P/8//3//f/9//3//f/8//z//f/9//3//f/9//7/AAAAAAAAAAD/////
////////////////AAAAAAAAAAABAAEAAQABAP//////////AQABAAEAAQABAAEAAQAB
AAEAAQABAAEAAwADAAMAAwAAAAAAAAAAAP7//v/+//7/AAAAAAAAAAAAAAAAAAAAAAAA
AAAAAAEAAQABAAEAAgAEAAUABgAGAAQABQAIAAgACAAIAAgACAALAAsACwALAAkABwAD
AAEA/P/4//b/9P/y//L/8//z//X/9f/z//P/9P/1//b/9v/2//b/9//3//b/9f/0//P/
8//0//T/9f/2//b/+P/5//r/+//7//v/+//7//v/+//7//v//P/8//z//P/8//z//P/8
//z//P/8//z//f/9//z//P/9//3//f/9//3//P/8//z//P/8//7///////////8AAAMA
BAAIAAwAEwAWABwAIQAcABEA/f/l/8n/qP+I/3H/V/9B/zH/J/8l/zP/WP+F/63/xf/Q
/9L/z//P/9L/1P/U/9f/2//g/+b/7v/1//v//v/+/wEAAgAEAAYACAAJAAkACQAIAAoA
CgAJAAkACQAKAAoACwANAA4ADwANAA0ADQANAA0ADQANAA0ADQANAA0ADQAPAA8ADwAP
AA0ADQANAA0ADQAMAAwADAAOAA4ADgAOAA4ADgAOAA4ADAAMAAwADAAMAAwADAAMAAwA
DAALAAsACwALAAwADAAMAAwADAAMAA0ADgAPABAADwAPAA4ADQAOAA4ADgAOABAAEAAQ
ABAAEAAQABAAEgATABMAEgASABIAEgASABIAFAAUABQAFAATABMAEwATABEAEQARABAA
EgASABAAEAAQAA8ADgANAAsACgAJAAkABwAGAAUABQAGAAYABgAEAAMAAwACAAIAAAAA
AAAA///////////+//3//f/9//3//////wAAAAD+//7//v/+//7//v/+////////////
///+//7//////////////wAAAgACAAIAAgABAAEAAQABAAEAAQABAAEAAAAAAAAAAAAB
AAEAAQABAAMAAwADAAMAAwADAAMAAwADAAMAAwADAAMAAwADAAMAAQABAAEAAQACAAIA
AgACAAAAAAAAAAAAAgACAAIAAgACAAIAAgACAAAAAAAAAAEAAwADAAMABAAEAAUABgAG
AAYACQAKAAoADAAMAAwADAALAAsACwALAAsACQAFAAMAAAD8//r/+P/2//b/9//3//f/
9//1//X/9P/1//b/9v/2//b/9//3//b/9f/0//P/8f/y//L/8//2//b/+P/5//r/+//7
//v/+//7//v/+//7//v//P/8//z//P/8//z//P/8//z//P/6//r/+//7//r/+v/7//v/
/f/9//3//P/8//z//P/8//z//f/9//3//f/+////AgAIAAwAEQAYABwAIQAgABkADQD3
/9f/tv+U/3n/Xf9B/y3/I/8b/x//Ov9l/5P/tf/I/87/y//J/8z/zv/O/9P/1//c/+T/
7P/z//f/+P/8////BAAGAAYABgAHAAcABwAGAAgACAAHAAcABwAIAAgACAAJAAkACQAL
AAsACwALAAkACQAJAAkACwALAAsACwALAAsACwALAAsACwALAAsACwAKAAoACgAKAAoA
CgAKAAwADAAMAAwACgAKAAoACgAKAAoACgAKAAoACgAJAAkACQAJAAoACgAKAAoACgAK
AAoACgAKAAoACgALAAsACwAOAA4ADgAOAAwADAAMAAwADAAMAAwADgAPAA8ADgAOAA4A
DgAOAA4AEAAQABAAEAAPAA8ADwAPAA8ADwAPAA4AEAAQAA4ADgAOAA0ADAALAAsACgAJ
AAkABwAGAAUABQAEAAQABAACAAEAAQAAAAAAAAAAAAAA///////////+//3//f/9//3/
/f/9//7//v/+//7//v/+//7//v/+///////////////+//7//////wEAAQABAAIAAgAC
AAIAAgABAAEAAQABAAEAAQABAAEABAAEAAQABAAFAAUABQAFAAUABQAFAAUAAwADAAMA
AwAFAAUABQAFAAMAAwADAAMABQAFAAUABQAEAAQABAAEAAQABAAEAAQABAAEAAQABAAE
AAQABAAEAAIAAgACAAMABQAFAAUABgAGAAcACAAIAAoADAAMAAwADAAMAA0ADQANAA0A
DQALAAcABQD+//r/+P/2//b/9v/3//f/+f/5//f/9//4//n/+v/6//j/+P/5//n/+v/5
//j/9//1//b/9v/3//j/+P/6//v//P/9//3//f////////////3//f/+//7/AAAAAAAA
AAAAAAAAAAAAAP///v/+//3//P/8//3//f/9//3//f/8//3//v///wAA/v//////////
/wAAAwAGAAoAEAAXAB4AIAAhABwADwD7/+P/x/+m/4j/cf9Z/0H/N/8v/y3/Pf9g/4//
uf/R/9z/3P/V/9P/1v/Y/9j/2//f/+L/6P/w//X/+/8AAAIAAwAEAAYACAAKAAsACwAL
AAsADAALAAkACwALAAwADAAMAA0ADQANAA0ADQANAA0ADQANAA0ADQANAA0ADQANAA0A
DQANAA0ADwAPAA8ADwAPAA4ADgAOAA4ADgAOAA4ADAAMAAwADAAOAA4ADgAOAA4ADgAO
AA4ADgAOAA0ADQAPAA8AEAAQAA4ADgAOAA4ADgAOAA4ADgAOAA8ADwAPAA4ADgAOAA4A
EAAQABAAEAAQABAAEAASABMAEwASABIAEAAQABAAEAAQABAAEAAQABEAEQARABEADwAP
AA8ADgAOAA4ADAAMAAwACwAKAAkACQAIAAcABwAJAAgABwAHAAQABAAEAAIAAgADAAMA
BAAEAAQABAADAAMAAwADAAIAAQABAAEAAQABAAEAAgACAAAAAAAAAAAAAgACAAIAAwAD
AAMAAwADAAAAAAABAAEAAwADAAMABAACAAIAAgACAAUABQAFAAUAAwADAAMAAwAEAAQA
BAAEAAMAAwADAAMABQAFAAUABQADAAMAAwADAAUABQAFAAUABQAFAAUABQAFAAUABQAF
AAYABgAGAAYABgAGAAYABgAEAAQABAAEAAQABAAEAAQABgAGAAYABwAHAAcABwAIAAoA
CwAKAAoADgAOAA4ADgAOAA0ADQANAA0ADQALAAcABQAAAPz/+v/4//j/+P/5//n/9//3
//X/9f/4//n/+v/6//r/+v/7//v/+v/5//j/9//1//b/9v/3//r/+v/8//3//v//////
//////////////3//f/+//7//v/+//7//v8AAAAAAAAAAAAAAAABAAEAAAAAAAEAAQAB
AAEAAQAAAAAAAAAAAAAAAAABAAEAAQABAAIABQAIAA4AEgAZACAAIgAhABwAEQD7/+P/
x/+m/4j/bf9P/zf/L/8n/yP/N/9e/43/s//J/9T/0v/N/8//0P/S/9T/1//b/+D/6v/0
//n/+//+/wIAAwAGAAgACgAKAAsACwALAAoADAAMAAsACwALAAwADAAMAA0ADQANAA8A
DwAPAA8ADwAPAA8ADwAPAA8ADwAPAA0ADQANAA0ADwAPAA8ADwANAAwADAAMAA4ADgAO
AA4ADAAMAAwADAAOAA4ADgAOAA4ADgAOAA4ADgAOAA0ADQANAA0ADgAOAA4ADgAOAA4A
DgAOAA4ADgAOAA8ADwAPABAAEAAQABAADgAOAA4ADgAQABAAEAASABMAEwASABIAEgAS
ABIAEgASABIAEgASABEAEQARABEADwAPAA8ADgAQABAADgAOAAwACwAKAAkACwAKAAkA
CQAJAAgABwAHAAUABAADAAAAAQABAAAAAAD+//7//v/9//////////7//f/9//3//f/7
//v//P/8//z//P/8//z//v/+//7////9//3//f/9//7//v///////f/9//3//v/+//7/
/v/+/wEAAQABAAEAAQABAAEAAQACAAIAAgACAAMAAwADAAMAAwADAAMAAwADAAMAAwAD
AAMAAwADAAMABQAFAAUABQADAAMAAwADAAIAAgACAAIAAgACAAIAAgACAAIAAgACAAIA
AgACAAIABAAEAAQABQAFAAUABQAGAAYABQAIAAgACQAKAAsADAALAAsACwALAAkABwAD
AAEA/P/4//b/9P/2//b/9//3//f/9//1//X/9f/1//X/9P/2//b/9//3//b/9f/0//P/
8//0//T/9f/2//b/+P/5//r/+//7//v/+//7//v/+//7//v//P/8//r/+v/6//r//P/8
//z//P/8//z//f/9//z//P/9//3/+//7//v/+v/6//r/+v/6//j/+f/5//n/+//8/wEA
BAAGAAwAEwAYABwAHQAaABEA+//f/7//nP9+/2f/S/81/yv/I/8j/zf/Xv+L/7H/yf/S
/9D/yf/L/87/zv/Q/9P/2f/e/+b/7v/1//f/+v/8////AgAEAAQABgAHAAcABwAGAAgA
CAAHAAkACQAKAAoACAAJAAkACQAHAAcABwAHAAkACQAJAAkACQAJAAkACQAHAAcABwAH
AAkACQAJAAkACAAGAAUABAAFAAYABwAIAAYABgAGAAYACAAIAAgACAAGAAYABgAGAAYA
BgAFAAUABQAFAAYABgAGAAYABgAGAAQABAAEAAQABgAHAAcABwAIAAgACAAIAAgACAAI
AAgABgAGAAYACAAJAAkACAAIAAgACAAIAAgACAAIAAgACAAJAAkACQAJAAgABwAGAAQA
BgAGAAQABAAGAAUABAADAAEAAAD////////+//3//f/6//r/+v/4//f/9//2//b/+P/4
//j/9//3//f/9//2//X/9f/1//X/9f/1//b/9v/2//b/9v/2//b/9v/2//f/9f/1//X/
9f/1//b/+P/5//n/+f/5//r/+v/6//r/+v/5//n/+f/5//n/+f/5//n/+v/6//r/+v/9
//3//f/9//v/+//7//v/+//7//v/+//7//v/+//7//v/+//7//v/+//7//v/+//6//r/
+v/6//r/+v/6//r/+v/6//r/+v/8//z//P/8//7//v/+////////////AAAAAAQABAAE
AAQABAADAAMAAwADAAEA///7//n/8v/u/+z/6v/s/+z/7f/t/+//7//t/+3/7v/v//D/
8P/w//D/8f/x/+//7f/r/+n/7P/u/+//8f/w//D/8v/z//L/8//z//P/8//z//P/8//z
//P/9P/0//b/9v/2//b/9v/2//b/9v/2//b/9//3//T/9P/1//X/9//3//f/9v/2//b/
9v/2//T/9f/1//X/9f/2//v/AAAEAAgADQASABQAEwAOAP//5//L/7H/kv94/13/Rf83
/y3/Jf8p/0H/bP+b/73/z//U/9D/y//L/8z/zP/O/9H/1f/c/+T/6v/t//H/9P/2//f/
+P/8//7//v////////8AAAIAAgABAAEAAQACAAIAAAABAAEAAQACAAMABAAFAAMAAwAD
AAMAAwADAAMAAwABAAEAAQABAAEAAQABAAEAAQAAAAAAAAAAAAAAAAAAAAIAAgACAAIA
AgACAAIAAgAAAAAAAAAAAAAAAAD//////////wAAAAD+//7//v/+/wAAAAAAAAAAAAAB
AAEAAQACAAIAAgACAAAAAAAAAAAAAAAAAAAAAgABAAEAAAAAAAEAAgADAAQAAgACAAIA
AgABAA==
         </WaveFormData>
      </LeadData>
      <LeadData>
         <LeadByteCountTotal>10000</LeadByteCountTotal>
         <LeadTimeOffset>0</LeadTimeOffset>
         <LeadSampleCountTotal>5000</LeadSampleCountTotal>
         <LeadAmplitudeUnitsPerBit>4.88</LeadAmplitudeUnitsPerBit>
         <LeadAmplitudeUnits>��V</LeadAmplitudeUnits>
         <LeadHighLimit>2147483647</LeadHighLimit>
         <LeadLowLimit>268435456</LeadLowLimit>
         <LeadID>V2</LeadID>
         <LeadOffsetFirstSample>0</LeadOffsetFirstSample>
         <FirstSampleBaseline>0</FirstSampleBaseline>
         <LeadSampleSize>2</LeadSampleSize>
         <LeadOff>FALSE</LeadOff>
         <BaselineSway>FALSE</BaselineSway>
         <ExcessiveACNoise>FALSE</ExcessiveACNoise>
         <MuscleNoise>FALSE</MuscleNoise>
         <LeadDataCRC32>592942458</LeadDataCRC32>
         <WaveFormData>
+v/6//r/+v/6//r/+//7//v/+//7//v/+//6//r/+v/6//v/+//7//3///////////8B
AAUACwARABsAJgAwADkAOQAqABIA+P/c/7v/l/9x/zr/Bf/l/tL+vP62/tH+9v4Q/xn/
JP88/1H/YP9z/4X/lf+m/7f/xP/R/93/5//v//X/9//6//7///8CAAMAAwAEAAUACAAJ
AAkACgAKAAoACgALAAwADAAMAAwACgAKAAoACgALAAwADAAMAAoACgAKAAsACwALAAwA
DAAMAAwADAAMAAwADAAMAAwADAAMAAwADgAQABAAEAAQAA8ADwAQABAAEgATABMAEwAT
ABQAFAAWABUAFgAWABcAGQAaABsAGwAdAB0AHgAfACAAIQAiACMAIgAkACUAJgAnACgA
KQAqAC4AMAAxADIAMQAzADMANQA1ADYANgA2ADcANwA3ADcANgA1ADUANAA2ADUANAAz
ADEAMAAvAC8ALgAsACsAKgAqACoAKQAoACUAJAAiACAAHgAcABsAGQAYABYAFAATABMA
EwAQABAADQANAAwACwAIAAgABwAFAAcABgAFAAUAAgACAAEAAQAAAAAAAAD//wAAAQAC
AAMAAQABAAIAAgABAAEAAgACAAQABQAFAAYABAAFAAYABgAGAAcABwAIAAoACwALAAsA
CgAKAAoACgAKAAoACgALAA0ADQANAA4ADAAMAAsACgAMAAwADAAMAAsACwAKAAoACAAI
AAYABgAHAAcABQAFAAcABwAHAAcABQADAAMAAwAFAAUABQAFAAUABQAFAAUAAwAEAAQA
BAAGAAYABwAIAAoACgAKAAoADAAMAAwADQALAAgABwAGAAUAAwADAAMAAwADAAQABAAE
AAMAAQAAAP7//v/+//7/AAAAAAEAAQAAAP///v/9//v/+//7//v/+//7//v/+v/7//v/
+f/5//n/+f/5//n/9//4//j/+P/5//n/+v/6//j/+P/4//j/+v/6//r/+//7//v/+//7
//v/+//6//r/+v/6//v/+//9//3//f/9//////8BAAUACQAPABkAJAAwADkANwAqABIA
+P/g/8H/n/93/0L/C//p/tT+wv7C/tf++P4Q/xv/Jv8+/1X/ZP91/4v/nf+s/7n/xv/T
/+H/7f/z//X/9//6//7/AQACAAUABQAGAAcACAAJAAkACgAMAAwADAANAAwADAAMAAwA
DgAOAA4ADgANAA4ADgAOAA4ADgAOAA8ADwAPABAAEAAQABAAEAAQABAAEAAQABAAEgAS
ABIAFAASABIAEgASABMAEwAUABQAFAAVABUAFQAXABgAGAAaABkAGgAaABsAGwAcAB0A
HQAfAB8AIAAhACQAJQAmACcAJgAoACkAKgAtAC4ALwAwADAAMgAzADQAMwA1ADUANwA5
ADoAOgA6ADsAOwA7ADsAPAA7ADsAOgA4ADcANgA1ADUANAAzADMANAAyADEAMAAsACwA
KwAqACgAKAAnACYAJAAiACEAHwAcABoAGAAXABUAFQASABIAEQARABAADwAMAAwACwAJ
AAkACAAHAAcABgAGAAUABQAGAAYABgAFAAUABQAFAAUABQAFAAYABgAFAAUABgAGAAYA
BwAHAAgACAAJAAoACgAMAA0ADQAOAA4ADwAPAA8AEAAQABAAEAAQABAAEAARABEAEQAR
ABIAEAAQAA8ADgAOAA4ADgAOAA0ADQAMAAwADAAMAAoACgANAA0ACwALAAsACwALAAsA
CQAHAAcABwAHAAcABwAHAAcABwAHAAcABwAIAAgACAAIAAoACwANAA4ADgAOAA4ADgAO
AA4ADgAPAA8ADAALAAoABQADAAMAAwAFAAUABgAGAAQAAwABAAAAAAAAAAAAAAAAAAAA
AQABAP7//f/8//v//f/9//3//f/////////+//3//f/7//v/+f/5//n/+f/7//z//P/8
//n/+f/6//r/+v/6//r/+v/6//r/+v/7//v/+//7//v/+//7//r/+v/6//r/+//7//v/
+//7//v//f///wEAAwAJABEAGwAoADIANQAvACIADgD2/9z/vf+b/2//Nv8H/+n+0v6+
/sL+2f74/gz/E/8i/zz/Uf9k/3n/i/+b/6z/vf/K/9f/4f/p/+//8//1//j/+v/7//7/
AQABAAIAAwACAAMAAwAEAAQABAAEAAUABwAIAAkACgAIAAgACAAIAAkACgAKAAoACAAI
AAgACQAJAAkACgAKAAoACgAKAAoACgAKAAoACgAKAAoACgAMAAoACgAKAAoADQANAA4A
DgAOAA8ADwAPABAAEgATABYAFQAWABYAFwAXABgAGQAZABkAGQAaABsAHgAfACAAIQAi
ACQAJQAmACcAKAApACoALgAwADEAMgA1ADcANwA5ADkAOgA6ADoAOQA5ADkAOQA6ADkA
OQA4ADgANwA2ADUANwA2ADUANQA0ADIAMQAwAC0ALAAqACgAJQAkACIAIAAeABwAGwAZ
ABoAGAAWABUAEQARAA4ADgAJAAkACAAHAAQABAADAAEAAQAAAP/////+//7//f/9//z/
/P/8//v//f/9//3//f//////AAAAAP////8AAAAAAAABAAEAAgAEAAUABgAGAAQABQAF
AAYABgAHAAcABwAIAAgACAAIAAgACAAIAAkABwAHAAcACAAIAAgABwAGAAYABgAGAAYA
BQAFAAQABAAEAAQAAgACAAUABQADAAMAAwADAAMAAwABAP////////3//f/9//3/////
/////////wAAAAAAAAIABAADAAEABAAEAAQABAAEAAQABAAEAAUABwAEAAMAAgD9//v/
+//7//v/+//8//z//v/9//v/+v/6//r/+v/6//r/+v/7//v/+P/3//b/9f/1//X/9f/1
//P/8//z//L/8f/x/+//7//w//H/8v/z//H/8v/y//L/8f/x//L/8v/w//D/8P/w//L/
8v/y//P/8//z//P/8//z//P/8v/y//D/8P/x//H/7//v/+//7//z//f/+////wUACwAT
ACAALAA1ADkALAAWAPz/5P/F/5//ef9G/w//6/7U/sD+uP7L/u7+CP8V/yD/OP9R/2L/
d/+J/5n/qv+5/8b/0//f/+v/8//1//f/+v/8////AgAGAAcACQALAAwADQANAA4ADwAQ
ABEAEwAUABQAFAAUABQAFAAUABQAFQAWABYAFgAWABYAFgAXABUAFQAWABYAFgAWABYA
FgAYABgAGAAYABgAGAAYABoAGAAYABgAGAAZABkAGgAaABgAGQAZABkAGwAcABwAHgAf
ACAAIAAhACEAIgAjACMAIwAjACQAJQAmACcAKAApACwALgAvADAAMQAyADMANAA1ADYA
NgA2ADUANwA3ADkAOgA8AD0APgA/AD8APwA/AEAAPwA/AD4APgA9ADwAOwA6ADgANgA1
ADYANAAzADIAMAAwAC8ALgAtACwAKgAoACYAJAAjACEAIAAeABwAGwAbABsAGAAYABUA
FQAUABMAEAAQAA8ADQANAAwACwALAAoACgAJAAkACgAKAAoACQAJAAkACQAJAAkACQAK
AAoACgAJAAkACAAJAAsADAAOAAwADQAOAA4ADwARABIAFAASABMAEwATABQAFAAUABQA
FAAUABQAFQAVABUAFQAWABQAFAATABIAFAAUABQAFAATABMAEgASABIAEgAQABAADwAP
AA0ADQALAAsACwALAAwACwAMAA0ACwALAAsACwAJAAkACQAJAAsADAAMAAwADAAOAA8A
DwAPABAAEAAQABAAEAASABIAEgATABEADgANAAwABwAFAAUABQAHAAcACAAIAAgABwAF
AAQABgAGAAYABgAEAAQABQAFAAQAAwACAAEAAQABAAEAAQABAAEAAQAAAAEAAQD/////
///////////9//7//v/+//3//f/+//7//v/+//7//v8AAAAAAAABAAAA///+//3//v//
////AAD+//7///////////////////8DAAcACwARABcAIQAuADgAPQA3ACAABADs/9D/
r/+L/1n/IP/1/t/+yv6+/sz+7f4M/xz/J/86/1L/Y/9y/4X/lf+n/7j/xf/S/9//6//z
//f/+//9//7/AAAFAAgACgAJAAkACQAKAAsACwAMAAwADAAMAA0ADgAOAA4ADgAOAA4A
DgAOAA0ADgAOAA4ADgAOAA4ADwANAA0ADgAOABAAEAAQABAAEgASABIAEgAQABAAEAAS
ABQAFAAUABQAFQAVABYAFgAUABUAFQAVABUAFgAWABgAGQAaABoAGwAbABwAHQAdAB8A
HwAgACEAIgAjACQAJQAmACgAKQAqACsALAAtAC4ALgAwADEAMgAzADUANQA3ADcAOAA4
ADgAOQA5ADkAOQA4ADcANwA2ADgANwA2ADUANQA0ADMAMwAwAC4ALQAsACwALAArACoA
JQAkACIAIAAgAB4AHQAbABoAGAAWABUAFQAVABIAEgANAA0ADAALAAoACgAJAAcABwAG
AAUABQAEAAQAAwADAAQABAAEAAMAAQABAAEAAQADAAMABAAEAAUABQAGAAYABAAFAAUA
BgAGAAcACAAIAAoACwALAAwADgAPAA8ADwAQABAAEAAQABAAEAAQABEAEQARABEAEgAQ
ABAADwAOAA4ADgAOAA4ADwAPAA4ADgAOAA4ADAAMAA0ADQALAAsACwALAAsACwALAAkA
CQAJAAkACQAJAAkACQAJAAkACQAJAAoACgAKAAoADAANAA0ADQAOAA4ADgAOAA4ADgAO
AA4ADwARAA4ADQAMAAkABwAHAAcABwAHAAgACAAIAAcABQAEAAQABAAEAAQABgAGAAcA
BwAEAAMAAgABAAEAAQABAAEAAwADAAMAAgABAAEA//////3//f/9//3//f/+//7//v/9
//3//v/+//7//v/+//7/AAAAAAAAAQAAAP///v/9///////+//7//v/+////////////
////////AQADAAcACwATABsAKAA2ADsAOQAuABoAAgDq/8//r/+J/1L/Hf/3/uD+yv7E
/tP+8v4M/xf/IP84/1P/Yv91/4v/nf+q/7n/yv/X/+P/6//x//X/+f/6//z///8CAAUA
BQAGAAcACAAJAAkACgAMAAwADAANAAwADAAMAAwADAAMAAwADAANAA4ADgAOABAAEAAQ
ABEAEQARABIAEgAQABAAEAAQABIAEgASABIAEgASABIAFAAUABQAFAAUABMAEwAUABQA
FAAVABUAFQAVABYAFgAYABkAGgAaABsAGwAcAB0AHQAhACEAIgAjACIAIwAkACUAJwAq
ACwALgAvADAAMQAyADQANgA3ADgAOQA7ADsAPQA/AEAAQABAAD8APwA/AD8AQAA/AD8A
PgA8ADsAOgA5ADsAOgA5ADkANwA0ADIAMAAwADAALwAuACsAKgAoACYAJAAiACEAHwAe
ABwAGgAZABUAFQASABIADwAPAA4ADQAKAAoACQAHAAcABgAFAAUABAAEAAMAAwACAAIA
AgABAAMAAwADAAMAAwADAAQABAAFAAUABgAGAAYABwAHAAgABgAHAAgACAAIAAkACQAK
AAwADQANAA0AEAAQABAAEAAOAA4ADgAPAA0ADQANAA4AEAAQAA8ADgAOAA4ADgAOAA0A
DQAMAAwACgAKAAgACAAJAAkABwAHAAcABwAHAAcABQADAAMAAwAFAAUABQAFAAUABQAF
AAUABQAGAAYABgAFAAYABgAFAAcACAAJAAoACwAMAAwADAAMAA0ADQAKAAkACAAFAAMA
AwADAAUABQAGAAYABQADAAAA/v/+//7//v/+/wAAAAABAAEAAAD///7//f/9//3//f/9
//3//f/9//z/+f/5//f/9//5//n/+f/5//f/+P/4//j/+f/5//r/+v/6//r/+v/6//j/
+P/4//n/+f/5//n/+f/5//n/+P/4//r/+v/7//v/+f/5//n/+f/9////AQAFAAkADwAb
ACYAMAA5ADUAJAAMAPb/3P+5/5X/a/8y/wH/5f7O/rr+uv7V/vj+DP8T/yL/PP9R/2D/
df+J/5n/qv+7/8j/0//f/+n/7//z//X/+v/+/wEAAgAEAAMAAwADAAQABQAFAAYACAAI
AAgACQAIAAgACAAIAAkACgALAAwACwAMAAwADAAMAAwADAANAA0ADQAOAA4ADgAOAA4A
DgAOAA4ADgAOAAwADAAMAA4AEAAQABAAEAAPAA8AEAAQABIAEwATABMAEQASABIAFAAV
ABYAFgAXABkAGgAbABsAHQAdAB4AHwAgACEAIgAjACQAJgAnACgAKQAqACsALAAuADAA
MQAyADMANQA1ADcANwA4ADgAOAA3ADcANwA3ADgANwA3ADYAOAA3ADYANQAzADIAMQAx
ADAALgAtACwAKgAqACkAKAAnACYAJAAiACAAHgAdABsAGAAWABQAEwARABEADgAOAAsA
CwAKAAkACAAIAAcABQADAAIAAQABAAIAAgABAAEAAgACAAIAAQADAAMAAwADAAMAAwAE
AAQAAwADAAQABAAEAAUABQAGAAgACQAKAAoACAAJAAkACgAKAAsACwALAAwADAAMAAwA
DAAMAAwADQALAAsACwAMAA4ADgANAAwACgAKAAoACgALAAsACgAKAAwADAAKAAoACwAL
AAkACQAHAAcABwAHAAkABwAHAAcABgAFAAQAAwAFAAUABQAFAAcACAAIAAgACAAIAAoA
CgAKAAoACgAKAAoACgALAA0ACgAJAAgABQADAAMAAwABAAEAAgACAAQAAwABAAAA/v/+
//7//v///wAAAgADAAAA///+//3//f/9//3//f/7//v/+//6//v/+//5//n/+f/5//n/
+f/3//j/+P/4//f/9//4//j/+v/6//r/+v/4//j/+P/5//v/+//7//v/+//7//r/+v/6
//r/+//7//n/+f/5//n/+f/7////AQAFAAsAFwAkAC4ANwA7AC4AFgD8/+L/w/+h/3//
Sv8P/+n+1P7C/rr+y/7u/gj/F/8k/zr/Uf9g/2//g/+V/6T/s//C/9H/3f/n/+3/8//3
//r//P/9//7/AwADAAQABQAIAAkACQAKAAoACgAKAAsACgAKAAoACgALAAwADQAOAA0A
DgAOAA4ADAAMAAwADQANAA0ADgAOAA4ADgAOAA4ADgAOAA4ADgAOAA4ADgAQABAAEAAQ
ABAAEQARABIAEgAQABEAEQARABEAEgASABQAFwAYABgAGQAXABgAGQAZAB0AHQAeAB8A
HgAfACAAIQAiACQAJQAmACkAKgArACwALAAuAC8AMAAxADMAMwA1ADUANgA2ADYANQA1
ADUANQA2ADUANQA0ADQAMwAyADEAMQAwAC8ALwAuACwAKwAqACgAKAAnACYAJQAkACIA
IAAgAB4AHQAbABoAGAAWABUAEQARAA4ADgALAAsACgAJAAgACAAHAAUABQAEAAMAAwAE
AAQAAwADAAIAAgACAAEAAQABAAEAAQABAAEAAgACAAMAAwAEAAQABgAHAAcACAAHAAcA
BwAGAAgACQAJAAoACgALAAsACwAMAAwADAAMAAoACgAKAAsACwALAAsADAAOAA4ADQAM
AAoACgAKAAoACwALAAoACgAKAAoACAAIAAcABwAFAAUABwAHAAcABwAFAAMAAwADAAUA
BQAFAAUABQAFAAUABQAFAAYABgAGAAQABgAHAAgACAAIAAgACAAKAAoACgALAAsACAAH
AAYAAwABAAEAAQABAAEAAgACAAAA///9//z//v/+//7//v/+//7///////z/+//6//n/
+//7//v/+//9//3//f/8//n/+f/3//f/+f/5//n/+f/3//j/+P/4//n/+f/6//r/+v/6
//r/+v/4//j/+P/5//v/+//7//v/+f/5//j/+P/6//r/+//7//v/+//7//v//f/9/wEA
AwAHAA0AFQAiAC4ANwA3ACgAEgD8/+T/xf+j/33/SP8T//H+2v7E/sD+1f70/gz/E/8e
/zj/Uf9i/3P/h/+X/6b/tf/E/9H/3//p//H/8//z//j/+v/9//7/AwADAAQABQAEAAUA
BQAGAAYABgAGAAcACgAKAAoACgAIAAgACAAIAAsADAAMAAwACgAKAAoACwALAAsADAAM
AAwADAAMAAwADAAMAAwADAAMAAwADAAOABAAEAAQABAAEQARABIAEgASABMAEwATABMA
FAAUABYAFQAWABYAFwAZABoAGwAbAB0AHQAeAB8AIAAhACIAIwAiACQAJQAmACkAKgAr
ACwALgAwADEAMgAzADUANQA3ADcAOAA4ADgAOQA5ADkAOQA6ADkAOQA4ADoAOQA4ADcA
NwA2ADUANQA0ADIAMQAwACwALAArACoAJwAmACQAIgAiACAAHwAdABoAGAAWABUAEQAR
AA4ADgALAAsACgAJAAYABgAFAAMABQAEAAMAAwAAAAAA/////wAAAAAAAP//////////
////////AAAAAAEAAQACAAIABAAFAAUABgAGAAcACAAIAAgACQAJAAoACAAJAAkACQAK
AAoACgAKAAwADAAMAA0ACwALAAsADAAMAAwACwAKAAoACgAKAAoABwAHAAYABgAIAAgA
BgAGAAcABwAFAAUABQAFAAUABQAFAAMAAwADAAEAAQABAAEAAwADAAMAAwABAAIAAgAC
AAIABgAHAAYABgAGAAYABgAGAAYABgAHAAcABAADAAIAAAD//wAAAQABAAEAAgACAAAA
///9//z/+v/6//r/+v/6//r/+//7//r/+f/4//f/9f/1//X/9f/2//f/+P/4//X/9f/z
//P/8//z//P/8//z//T/9P/0//X/9f/2//b/9v/2//b/9v/0//T/9P/1//X/9f/1//X/
9f/1//T/9P/0//T/9f/1//X/9f/1//X/9//3//n/+/8BAAUADQAYACQALwAzAC4AHgAI
APD/0/+z/4//Yv8p//3+5P7K/rb+vf7Y/vj+Cf8Q/yL/Pf9S/2P/ef+L/5r/qf+4/8X/
0f/d/+f/6//v//T/9v/5//z//f/9//7///8AAAEAAQACAAAAAAAAAAEABAAEAAQABAAG
AAYABgAGAAYABgAFAAQABgAGAAYABwAJAAkACgAKAAgACAAIAAgACAAIAAgACAAGAAYA
BgAIAAoACgAKAAoACQAJAAoACgAMAA0ADQANAA8AEAAQABIAEQASABIAEwATABQAFQAV
ABcAFwAYABkAGgAbABwAHQAeACAAIQAiACMAJAAlACYAJgAoACkAKgAtAC8ALwAxADMA
NAA0ADQANwA3ADcANwA4ADcANwA2ADYANQA0ADMAMwAyADEAMQAwAC4ALQAsACwALAAr
ACoAJQAkACIAIAAgAB4AHQAbABgAFgAUABMAEQARAA4ADgALAAsACgAJAAQABAADAAEA
AQAAAP/////+//7//f/9/wAAAAAAAP//////////////////AAAAAAEAAQACAAIAAgAD
AAMABAACAAMABAAEAAQABQAFAAYACAAJAAkACQAIAAgACAAIAAoACgAKAAsACQAJAAkA
CgAKAAoACQAIAAgACAAIAAgACQAJAAgACAAKAAoACAAIAAcABwAFAAUAAwADAAMAAwAD
AAEAAQABAAMAAwADAAMAAwADAAMAAwABAAIAAgACAAYABAAGAAYABgAGAAgACAAIAAkA
CQAGAAUABAABAP////////////8AAAAAAAD///3//P/8//z//P/8//7//v///////v/9
//z/+//5//n/+f/5//n/+f/5//j/9//3//X/9f/3//f/9//3//X/9v/2//b/9f/1//b/
9v/4//j/+P/4//j/+P/4//n/9//3//f/9//3//f/9v/2//f/+P/6//v/+f/5//n/+f/5
//n//f8BAAcACwAXACQALgA1ADMAJAAKAPL/2P+3/5f/b/82///+4f7O/rz+uv7R/vT+
DP8V/yL/Ov9P/17/cf+H/5f/pv+3/8L/zf/Z/+P/7f/z//X/9v/4//v//v8BAAEAAgAD
AAIAAwADAAQABgAGAAYABwAIAAgACAAIAAYABgAGAAYABwAIAAgACAAGAAYABgAHAAgA
CQALAAwADAAMAAwADAAMAAwADAAMAAwADAAMAA4ADAAMAAwADAAOAA8AEQASABAAEQAR
ABEAEQASABIAFAAVABYAFgAXABcAGAAZABkAGQAZABoAGwAcAB0AHgAfACIAJAAlACYA
JQAmACcAKAAoACoAKwAsAC8AMQAxADMAMwA0ADQANAAzADMAMwAzADQAMwAzADIANAAz
ADIAMQAvAC4ALQAtAC4ALAArACoAKAAoACcAJgAjACIAIAAeABwAGgAZABcAGAAWABQA
EwARABEADgAOAAsACwAKAAkABAAEAAMAAQABAAAA/////wAAAAD/////AAAAAAAA////
//////////3//f/+//7/AAABAAMABAACAAMAAwAEAAYABwAIAAgABgAHAAcACAAIAAkA
CQAJAAoACgAKAAoACgAKAAoACwALAAsACwAMAA4ADgANAAwADAAMAAwADAAJAAkACAAI
AAgACAAGAAYACQAJAAcABwAFAAUABQAFAAUAAwADAAMAAwADAAMAAwAFAAUABQAFAAUA
BgAGAAYACAAIAAgACAAIAAgACAAIAAkACQAGAAUABAABAP////////////8AAAAAAAD/
//3//P/+//7//v/+//z//P/9//3//v/9//z/+//7//v/+//7//v/+//7//r/9//3//X/
9f/1//X/9f/1//X/9v/2//b/9f/1//b/9v/3//j/+f/6//j/+P/4//n/9//3//f/9//5
//n/+P/4//j/+P/5//n/+f/5//n/+f/5//v//f8BAAcADQAXACQAMAAzADEAIgAMAPb/
4P/B/6H/d/88/wv/7f7W/r7+vv7X/vb+DP8T/yL/PP9R/2L/df+H/5f/qP+3/8T/0//f
/+f/6//v//X/+P/6//v//v//////AAABAAIAAwADAAQABAAEAAQABQAGAAYABgAGAAYA
BgAGAAYACQAKAAoACgAKAAoACgALAAkACQAKAAoACgAKAAoACgAKAAoACgAKAAwADAAM
AA4ADAAMAAwADAAPAA8AEAAQAA4ADwAPAA8AEQASABIAFAATABQAFAAVABcAGAAZABkA
GQAZABoAGwAeAB8AIAAhACAAIgAjACQAJQAmACcAKAAsAC4ALwAwADMANQA1ADcANwA4
ADgAOAA3ADcANwA3ADYANQA1ADQANgA1ADQAMwA1ADQAMwAzADAALgAtACwAKgAqACkA
KAAlACQAIgAgAB0AGgAYABUAFAASABAADwALAAsACAAIAAcABwAGAAUABAAEAAMAAQD/
//7//f/9//z//P/7//v/+v/6//r/+f/7//v/+//7//3//f/+//7//f/9//7//v/8//3/
/f/+/wAAAQACAAIAAgADAAMABAAEAAUABQAFAAgACAAIAAgABgAGAAYABwAHAAcABwAI
AAgACAAHAAYACAAIAAgACAAFAAUABAAEAAQABAACAAIAAQABAP////8BAAEAAQABAAEA
////////AQABAAEAAQD//////////wEAAgACAAIAAwAEAAUABgAGAAYABgAHAAcABAAD
AAIA///9//3//f/9//3//v/+//z/+//5//j/+P/4//j/+P/6//r/+//7//j/9//2//X/
8//z//P/8//1//X/9f/0//P/8//x//H/8f/x//H/8f/x//L/8v/y//H/8f/y//L/8v/y
//L/8v/w//D/8P/x//P/8//z//P/8//z//L/8v/w//D/8f/x//P/8//z//P/8//1//n/
+//9/wMADwAeACgAMQAxACIACgDw/9T/sf+N/2f/MP/7/t/+yv60/rL+y/7u/gL/C/8Y
/zL/R/9Y/23/gf+P/6D/r/++/8n/1//f/+X/6f/t//D/9P/1//b/+f/5//r/+//8//3/
/f/+/wAAAAAAAAEAAAAAAAAAAAD+//7//v/+/wEAAgACAAIAAAAAAAAAAQADAAMABAAE
AAQABAAEAAQAAgACAAIAAgAEAAQABAAGAAYABgAGAAYABwAHAAgACAAKAAsACwALAAkA
CgAKAAwACwAMAAwADQAPABAAEQARABEAEQASABMAFAAVABYAFwAYABoAGwAcAB8AIAAh
ACIAIgAkACUAJgAnACkAKQArACsALAAsACwALQAtAC0ALQAsACsAKwAqACoAKQAoACcA
KQAoACcAJwAoACYAJQAkACAAIAAfAB4AGQAYABYAFAASABAADwANAAoACAAGAAUABQAF
AAIAAgD//////v/9//r/+v/5//f/9//2//X/9f/2//b/9f/1//T/9P/0//P/8f/x//H/
8f/z//P/9P/0//f/9//4//j/+v/7//v//P/8//3//v/+//z//f/9//7//v////////8C
AAIAAgACAAEAAAD/////AQABAAEAAgACAAIAAQAAAAAAAAAAAAAA//////7//v/8//z/
+v/6//3//f/7//v/+//7//v/+//7//n/+f/5//n/+f/5//n/+//7//v/+//7//z//v/+
//7//v8AAAAAAAABAP///P/7//r/9//1//X/9f/1//X/9v/2//j/9//1//T/9P/0//T/
9P/0//T/9f/1//P/8f/v/+3/8P/x//L/8//y//H/8P/u/+3/7f/r/+v/6//r/+v/6//r
/+z/7P/s/+3/7f/u/+7/7v/u/+7/7v/u/+7/7v/v/+3/7f/t/+3/7//v/+7/7v/s/+z/
7f/t/+3/7f/t/+3/7f/z//f/+////wUAEQAcACYAKwAlABAA9P/a/8L/o/99/0v/Ev/l
/s3+uv6s/rT+0/72/gj/Ef8k/zz/T/9e/2//gf+R/6D/r/+8/8v/1f/d/+P/5//r/+7/
8P/z//b/+P/3//f/9//4//n/+f/6//r/+v/6//v//P/8//z//P/+//7//v/+//3//v/+
//7//v/+//7////9//3//v/+//z//P/8//z//v/+//7//v8AAAAAAAACAAIAAgACAAIA
AwADAAQABAAEAAUABQAFAAMABAAEAAYABwAIAAgACQALAAwADQANAA0ADQAOAA8AEgAT
ABQAFQAWABgAGQAaABkAGgAbABwAHAAeAB8AIAAhACMAIwAlACUAJgAmACYAJwAnACcA
JwAmAA==
         </WaveFormData>
      </LeadData>
      <LeadData>
         <LeadByteCountTotal>10000</LeadByteCountTotal>
         <LeadTimeOffset>0</LeadTimeOffset>
         <LeadSampleCountTotal>5000</LeadSampleCountTotal>
         <LeadAmplitudeUnitsPerBit>4.88</LeadAmplitudeUnitsPerBit>
         <LeadAmplitudeUnits>��V</LeadAmplitudeUnits>
         <LeadHighLimit>2147483647</LeadHighLimit>
         <LeadLowLimit>268435456</LeadLowLimit>
         <LeadID>V3</LeadID>
         <LeadOffsetFirstSample>0</LeadOffsetFirstSample>
         <FirstSampleBaseline>0</FirstSampleBaseline>
         <LeadSampleSize>2</LeadSampleSize>
         <LeadOff>FALSE</LeadOff>
         <BaselineSway>FALSE</BaselineSway>
         <ExcessiveACNoise>FALSE</ExcessiveACNoise>
         <MuscleNoise>FALSE</MuscleNoise>
         <LeadDataCRC32>3242766813</LeadDataCRC32>
         <WaveFormData>
9f/1//X/9f/1//X/9f/1//X/9f/1//X/9f/1//X/9f/1//X/9f/1//f/+P/6//r/+//8
//3/BgAPABkAJgAzAD4AQQA7ACkADwDz/9X/uf+l/4r/af9X/0b/I/8L/w3/HP8j/xr/
Fv8t/0j/WP9p/37/kf+h/7D/vf/L/9f/4v/q/+7/7v/x//b/9//6//r//P/8//3/AAAA
AAAAAQABAAEAAgACAAUABQAFAAUABAAEAAQABAAEAAQABAAEAAMAAwADAAMABQAFAAUA
BQAFAAUABQAFAAMAAwAEAAQABQAFAAYABgAHAAcABwAIAAYABgAGAAcACQAJAAkACgAK
AAsACwALAAsADAANAA4AEQASABIAEwAUABUAFgAXABoAGwAcAB0AHAAeAB8AIQAgACEA
IwAkACcAKgAsAC4ALgAvADAAMQAxADMANAA1ADUANAA0ADQANAA0ADQAMwAzADMAMwAy
ADMAMgAyADAALgAtACwALAAqACkAKAAoACgAJgAkACIAHwAdABwAHAAZABgAFwAWABUA
EgAQAA8ADQAMAAsACgAIAAcABQAEAAUABAAEAAMAAAAAAP///////wAAAAD//wEAAQAB
AAEA/////wAAAQABAAEAAgADAAMABAAGAAYABgAIAAkACQAJAAoACgALAA4ADgAOAA4A
DQAOAA4ADgAQABAAEQARABEAEQARABEAEQARABAAEAAQABAADwAPAA4ADQANAAwACgAK
AAoACAAIAAgACAAGAAgACAAHAAcABwAGAAUABQAEAAQABQAFAAUABQAFAAUABQAGAAYA
BgAIAAgACAAKAAoACgAKAAoADAAMAAwADAAKAAgACAAGAAcABQAFAAYABgAGAAYABgAG
AAQAAwAAAAAAAAABAAEAAQABAAEAAQAAAP///v/8//r/+v/6//n/+f/5//n/+f/5//j/
9v/2//f/9//3//f/9f/1//X/9f/3//f/9//3//X/9f/1//X/9//3//f/9//3//f/9//3
//f/9//3//f/9//3//f/9//3//f/+P/4//r/+//8/wEACAAPABkAJgAzAEAARQA9ACkA
EwD5/9v/w/+v/47/bf9X/0T/J/8T/xH/HP8f/xr/GP8v/0r/XP9v/4T/l/+l/7T/wf/N
/9v/6P/u//D/8P/z//j/+//8//7/AAAAAAEAAgACAAIAAwAFAAUABgAGAAcABwAHAAcA
BgAGAAYABgAGAAYABgAGAAcABwAHAAcACQAJAAkACQAHAAcABwAHAAcABwAIAAgACQAJ
AAoACgAJAAkACQAKAAoACgAKAAsADQANAA0ADgAOAA8ADwAPAA8AEAARABIAEwAUABQA
FQAWABcAGAAZABwAHQAeAB8AIAAiACMAJQAmACcAKQAqACoALAAtAC4AMAAxADIAMwAz
ADUANgA3ADkAOAA4ADgANgA2ADYANQA1ADUANQA0ADMAMgAyADAAMAAvAC4ALgAsACsA
KgAqACgAJgAkACIAIwAhACAAIAAcABoAGAAWABcAFAASABEAEQAQAA8ADgAMAAsACQAI
AAcABgAGAAUAAgACAAEAAQABAAIAAgABAAMAAwADAAMAAwADAAQABQADAAMABAAFAAcA
CAAKAAoACAAKAAsACwANAA4ADgAPABAAEAAQABAAEQASABIAEgAUABQAFQAVABUAFQAV
ABUAFQAVABQAFAAUABQAEwATABIAEQARABAADgAOAA4ADAAOAA4ADgAMAA4ADgANAA0A
CwAKAAkACQAKAAoACwALAAkACQAJAAkACQAKAAoACgAKAAoADAAOAA4ADgAOAA4ADgAQ
ABAAEAAQABAADgAOAAwACQAHAAcACAAKAAoACgAKAAoACAAHAAQABAAEAAUABQADAAMA
AwADAAIAAQAAAP7/AAAAAAAA//////////////3//P/6//r/+f/5//n/+f/7//v/+//7
//n/+f/5//n/+f/5//n/+f/5//n/+f/5//n/+f/5//n/+f/5//n/+f/5//n/+f/5//n/
+f/6//r//P/9/wAAAwAMABUAHwAsADkAQgBBADkAJwARAPf/2//F/7H/lP95/2n/UP8x
/x//If8s/yv/HP8e/zn/Uv9k/3n/jv+d/63/vv/J/9X/3//o/+z/8P/y//X/+P/5//r/
/P/+//7///8AAAAAAAABAAEAAQACAAIABQAFAAUABQAEAAQABAAEAAYABgAGAAYABQAF
AAUABQAFAAUABQAFAAUABQAFAAUABwAHAAgACAAHAAcACAAIAAcABwAHAAgACAAIAAgA
CQALAAsACwAMAA4ADwAPAA8ADwAQABEAEgARABIAEgATABQAFQAWABcAGgAbABwAHQAe
ACAAIQAjACQAJQAnACgALAAuAC8AMAAyADMANAA1ADUANwA4ADkAOQA4ADgAOAA4ADgA
OAA3ADcANwA3ADYANwA2ADYANAA0ADMAMgAyAC4ALQAsACwAKgAoACYAJAAjACEAIAAg
AB0AHAAbABoAGQAWABQAEwAPAA4ADQAMAAwACwAJAAgABQAEAAQAAwACAAIAAQABAAEA
AgACAAEAAwADAAMAAwADAAMABAAFAAUABQAGAAcABQAGAAgACAAKAAwADQANAA0ADgAO
AA8AEgASABIAEgARABIAEgASABQAFAAVABUAEwATABMAEwATABMAEgASABIAEgARABEA
EgARABEAEAAQABAAEAAOAA4ADgAOAAwADAAMAAsACwAJAAgABwAHAAYABgAHAAcABQAF
AAUABQAFAAYABgAGAAgACgAKAAgACgAKAAoACgAKAAwADAAMAAwADgAMAAwACgAHAAUA
BQAGAAYABgAGAAYACAAGAAUAAgACAAIAAwADAAEAAQABAAEAAAD///7//P/+//7//v/9
//v/+//7//v/+f/4//b/9v/3//f/9//3//f/9//3//f/9//3//f/9//1//X/9f/1//f/
9//3//f/+f/5//n/+f/3//f/9//3//f/9//3//f/9f/1//b/9v/6//3/AAADAAgAEQAZ
ACIAMQA+AEUAPwAtABcA/f/f/8P/rf+S/3X/X/9K/y3/E/8R/xz/I/8c/xb/K/9G/1r/
bf+C/5P/o/+0/7//zf/Z/+T/7P/u//L/8//2//X/+P/6//z//P/9//7//v/+////AAAB
AAMABAADAAMAAwADAAQABAAEAAQABAAEAAQABAAFAAUABQAFAAUABQAFAAUABwAHAAcA
BwAHAAcACAAIAAcABwAIAAgABwAHAAcACAAKAAoACgALAAsACwALAAwACgALAAsACwAN
AA4ADwAQABEAEgASABMAFAAVABYAFwAYABkAGgAbAB4AIAAhACMAJAAlACcAKAAoACoA
KwAsAC4ALwAwADEAMwA1ADYANwA3ADYANgA2ADYANgA2ADUANQA1ADUANAAxADAAMAAu
AC4ALQAsACwAKgApACgAKAAoACYAJAAiACEAHwAeAB4AGwAaABkAGAAXABQAEgARAA8A
DgANAAwACAAHAAUABAADAAIAAgABAAAAAAD///////8AAAAA//////////////////8A
AAEA/////wAAAQACAAQABwAIAAYACAAJAAkACwAMAAwADQAOAA4ADgAOAA8AEAAQABAA
EgASABMAEwATABMAEwATABEAEQAQABAAEAAQAA8ADwAQAA8ADwAOAAwADAAMAAoACgAK
AAoACAAGAAYABQAFAAYABgAGAAcABgAGAAcABwAFAAUABQAFAAUABgAGAAYABgAIAAgA
CAAIAAgACgAKAAoACgAKAAoACgAKAAoACAAIAAYABQADAAMABAAEAAQABAAEAAYABAAD
AAAAAAAAAAEAAQD///////////7//f/8//r//P/8//z/+//7//v/+//7//n/+P/2//b/
9//3//f/9//3//f/9//3//f/9//3//f/9//3//f/9//5//n/+f/5//f/9//3//f/+f/5
//n/+f/5//n/+f/5//f/9//4//j/+P/7/wAABwAOABcAIQAuADsARABDADMAGwADAOf/
y/+1/5n/dP9Z/0f/LP8R/wf/Ef8a/xn/FP8i/z//VP9k/3n/jv+d/63/vP/J/9X/4f/o
/+z/8P/0//X/9v/7//z//P/+//7///8CAAIAAgADAAEAAQACAAIABQAFAAUABQAEAAQA
BAAEAAQABAAEAAQABQAFAAUABQAFAAUABQAFAAUABQAFAAUABQAFAAYABgAFAAUABgAG
AAcABwAHAAgACAAIAAgACQALAAsACwAMAAoACwALAAsADQAOAA8AEAAPABAAEAARABQA
FQAWABcAGAAZABoAGwAcAB4AHwAhACIAIwAlACYAKAAqACsALAAsAC0ALgAvAC8AMQAy
ADMAMwAyADIAMgAyADIAMgAxADEAMQAxADAALwAuAC4ALAAsACsAKgAqACgAJwAmACYA
JAAiACAAHgAdABsAGgAaABcAFgAVABQAFQASABAADwALAAoACQAIAAYABQADAAIAAwAC
AAIAAQAAAAAA////////AAAAAP///f/9//3//f//////AAABAAMAAwAEAAUAAwAEAAYA
BgAEAAYABwAHAAoADAANAA8AEAAQABAAEAARABIAEgASABIAEgATABMAFQAVABUAFQAT
ABMAEgASABIAEgARABEAEgARABEAEAAOAA4ADgAMAA4ADgAOAAwADAAMAAsACwANAAwA
CwALAAgACAAJAAkABwAHAAcABwAHAAgACAAIAAgACgAKAAoADAAMAAwADAAMAAwADgAO
AA4ADgAOAAwADAAKAAkABwAHAAgACAAIAAgACAAKAAgABwAEAAIAAgADAAMABQAFAAUA
BQACAAEAAAD+/wAAAAAAAP////////////////7//P/8//z/+//6//n/+f/5//n/+f/5
//n/+f/5//v/+//7//v/+//7//v/+//5//n/+f/5//v/+//7//v/+f/5//n/+f/7//v/
/P/8//z/+//+/wMACgATAB0AKAA1AEIARQA/AC8AGQADAOf/z/+9/6L/gf9t/1r/Pf8l
/yH/Kv8v/yT/Gv8t/07/YP9v/4b/mf+n/7b/xf/T/93/5v/s//D/8v/1//b/+f/6//7/
AAAAAAEAAgACAAIAAwADAAMABAAEAAUABQAFAAUABgAGAAYABgAGAAYABgAGAAcABwAH
AAcABwAHAAcABwAHAAcABwAHAAcABwAIAAgACQAJAAoACgAJAAkACQAKAAoACgAKAAsA
CwALAAsADAAMAA0ADQANAA8AEAARABIAEQASABIAEwAWABcAGAAZABoAGwAcAB0AIAAi
ACMAJQAmACcAKQAqACwALgAvADAAMgAzADQANQA1ADcAOAA5ADkAOAA4ADgANgA2ADYA
NQA1ADUANQA0ADUANAA0ADIAMQAvAC0ALAAsACsAKgAqACgAJgAkACIAHwAdABwAHAAb
ABoAGQAYABcAFAASABEADwAOAA0ADAAKAAkABwAGAAUABAAEAAMAAgACAAEAAQABAAIA
AgABAAEAAQABAAEAAQABAAIAAwADAAMABAAFAAUABgAIAAgABgAIAAkACQALAAwADAAN
ABAAEAAQABAAEQASABIAEgASABIAEwATABEAEQARABEAEQARABAAEAAQABAADwAPABAA
DwAPAA4ADQAMAAsACAAKAAoACgAIAAgACAAHAAcABQAEAAMAAwAEAAQABQAFAAMAAwAD
AAMABQAGAAYABgAFAAYABQAEAAgACAAKAAoACgAKAAoACgAKAAoADAAKAAoACAAHAAUA
BQAGAAQABAAEAAQAAgAAAP///P/8//z//f/9/////////////v/9//z/+v/6//r/+v/5
//n/+f/5//n/9//2//T/9P/1//X/9f/1//X/9f/1//X/9f/1//X/9f/1//X/9f/1//P/
8//z//P/9f/1//X/9f/1//X/9f/1//X/9f/1//X/9f/1//b/9v/4//v//P8BAAgAEQAb
ACYAMwBAAEEANwAjAA8A8//V/73/qf+K/23/Xf9G/yX/E/8Z/yb/Jf8W/xb/M/9M/1z/
b/+E/5X/p/+4/8P/zf/Z/+T/6v/s//D/8//4//v/+v/6//z//P/9//7//v/+////AQAB
AAIAAgADAAMAAwADAAQABAAEAAQABAAEAAQABAAFAAUABQAFAAMAAwADAAMAAwADAAMA
AwADAAMABAAEAAMAAwAEAAQABQAFAAUABgAGAAYABgAHAAkACQAJAAoACAAJAAkACQAJ
AAoACwAMAA8AEAAQABEAFAAVABYAFwAYABkAGgAbABwAHgAfACEAIgAjACUAJgAoACoA
KwAsAC4ALwAwADEALwAxADIAMwAzADIAMgAyADIAMgAyADEAMwAzADMAMgAxADAAMAAu
AC4ALQAsACwAKAAnACYAJgAmACQAIgAgAB8AHQAcABwAFwAWABUAFAARAA4ADAALAAsA
CgAJAAgABgAFAAMAAgABAAAAAAD///7//v/9//3//f/+//7//f////////////////8A
AAEAAQABAAIAAwABAAIABAAEAAYACAAJAAkACwAMAAwADQAOAA4ADgAOAA0ADgAOAA4A
EAAQABEAEQAQAA8ADgANAA8ADwAOAA4ADgAOAA0ADQAMAAsACwAKAAwADAAMAAoACgAK
AAoACAAIAAgABwAHAAcABgAFAAUAAgACAAMAAwAFAAUABQAFAAUABgAGAAYACAAIAAoA
CgAKAAoACgAKAAoACgAKAAwACgAKAAgABQADAAMABAAEAAQABAAEAAYABAADAAAA/v/+
//////8BAAEAAQABAAAA///+//z//P/8//z/+//6//n/+P/3//b/9v/1//b/9f/1//X/
9f/1//X/9f/1//X/9f/1//X/9f/1//X/9f/3//f/9//3//f/9//3//f/9//3//f/9//3
//f/9//3//f/9//4//j/+P/7//z//f8EAA0AGQAmADMAQABHAD8ALQAXAP3/3//F/7H/
kv9t/1X/Qv8l/wn/A/8Q/xf/FP8U/yf/RP9W/2X/ev+N/53/rv+9/8v/1//i/+j/7v/w
//P/9v/3//j//P/+//7///8CAAIAAgADAAMAAwAEAAQAAwADAAMAAwAGAAYABgAGAAYA
BgAGAAYABQAFAAUABQAFAAUABQAFAAUABQAFAAUABQAFAAYABgAFAAUABgAGAAcABwAH
AAgACAAIAAgACQAJAAkACQAKAAoACwALAAsADQAOAA8AEAARABIAEgATABYAFwAYABkA
GQAZABkAGQAcAB4AHwAhACIAIwAlACYAKAAqACsALAAuAC8AMAAxADEAMwA0ADUAMwAy
ADIAMgAyADIAMgAxADEAMQAxADAALwAuAC4ALAAqACkAKAAoACgAJwAmACYAJAAiACAA
HgAdABsAGgAaABkAGAAXABYAEwAQAA4ADQALAAoACQAIAAYABQADAAIAAQAAAAAA///+
//7//f/9//3//v/+//3//f/9//3//f/9//3//v///wEAAQACAAMAAwAEAAYABgAFAAYA
BgAFAAkACgAKAAsADAAMAAwADAANAA4ADgAOAAwADAANAA0ADwAPAA8ADwAPAA8ADgAO
AA4ADgANAA0ADAALAAsACgAKAAoACgAIAAYABgAGAAQABgAGAAUABQAFAAQAAwADAAIA
AgADAAMAAwADAAMAAwADAAQABAAEAAIABAAGAAgABgAGAAYABgAHAAgACQAKAAgABgAG
AAQABQADAAMABAACAAIAAgACAAIAAAD///z//v/+//////////////////z/+//6//j/
+P/4//j/9//5//n/+f/5//f/9v/0//T/9f/1//X/9f/1//X/9f/1//X/9f/1//X/9f/1
//X/9f/1//X/9f/1//X/9f/1//X/9f/1//X/9f/3//f/9//3//f/9//4//j/+P/5//z/
//8GAAsAFwAiADEAPgBDADsAKQAVAP3/3//H/7X/mv97/2f/Uv8z/x3/Hf8m/yv/HP8Y
/y//TP9e/2//hP+V/6P/tP/B/83/2f/k/+z/7v/u//H/9P/3//j//P/+//7////+//7/
/v////3//f/+//7/AAABAAIAAwADAAIAAQAAAAIAAgACAAIAAwADAAMAAwADAAMAAwAD
AAMAAwADAAMAAwADAAQABAADAAMABAAEAAUABQAFAAYABgAGAAYABwAHAAcABwAIAAgA
CQAJAAkADQAOAA8AEAAPABAAEAARABQAFQAWABcAFgAXABgAGQAaABwAHQAfACAAIQAj
ACQAJgAoACkAKgAsAC0ALgAvAC8AMQAyADMAMwAyADIAMgAyADIAMgAxADEAMQAxADAA
MQAwADAALgAsACsAKgAqACgAJwAmACYAJAAiACAAHgAdABsAGgAaABcAFgAVABQAEwAQ
AA4ADQALAAoACQAIAAYABQADAAIAAwACAAIAAQD+//7//f/9//3//v/+//3//f/9//3/
/f/9//3//v////////8AAAEAAwAEAAYABgAGAAgACQAJAAkACgAKAAsADAAMAAwADAAL
AAwADAAMAA4ADgAPAA8ADwAPAA8ADwANAA0ADAAMAA4ADgANAA0ACgAJAAkACAAKAAoA
CgAIAAgACAAIAAYABAAEAAMAAwAFAAQAAwADAAAAAAABAAEAAQABAAEAAQABAAIAAgAC
AAIABgAGAAYABAAEAAQABAAGAAYABgAGAAYABAAEAAIAAwABAAEAAgACAAIAAgACAAAA
/v/9//r/+v/6//v/+//7//v/+//7//r/+f/4//b/9P/0//T/8//0//X/9v/3//P/8v/w
//D/7//v/+//7//x//H/8f/x//H/8f/x//H/8f/x//H/8f/x//H/8f/x//H/8f/x//H/
8f/x//H/8f/x//H/8f/x//H/8f/y//L/9P/z//b/+f/+/wUADQAYACUAMgA7ADsAMQAf
AAMA5//N/7n/pP+H/2//YP9F/yP/Ff8Y/yP/IP8U/xv/OP9O/1//dv+L/5n/qP+1/8H/
zf/Y/+L/5P/o/+v/8P/z//T/9v/4//j/+f/6//r/+v/7//n/+f/6//r/+//7//v/+//+
//7//v/+//z//P/8//z///////////8BAAEAAQABAP///////////////wAAAAD/////
AAAAAAEAAQABAAIAAgACAAIAAwADAAMAAwAEAAYABwAHAAcABwAIAAkACgAJAAoACgAL
AAwADQAOAA8AEgATABQAFQAWABgAGQAbABwAHQAfACAAIAAiACMAJAAoACkAKgArACkA
KwAsAC0ALgAuAC8AMAAwADAAMAAvAC8ALwAvAC4ALwAuAC4ALAAsACsAKgAqACoAKQAo
ACgAJAAiACAAHgAdABsAGgAaABcAFgAVABQAFQASABAADwANAAwACwAKAAYABQADAAIA
AQAAAAAA///+//7//f/9////AAAAAP//////////////////AAABAAEAAQACAAMAAwAE
AAYABgAEAAYABwAHAAcACAAIAAkADAAMAAwADAALAAwADAAMAA4ADgAPAA8ADQANAA0A
DQAPAA8ADgAOAAwADAALAAsACwALAAwADAAMAAwADAAKAAgACAAIAAYABgAGAAUABQAF
AAQAAwADAAIAAgADAAMABQAFAAUABQADAAQABAAEAAYACAAGAAYABgAGAAcACAAJAAoA
CgAIAAgABgAFAAMAAwAEAAQABAAEAAQABAACAAEA/v/+//7//////////////////v/9
//z/+v/6//r/+v/5//n/+f/5//n/9f/0//L/8v/1//X/9f/1//X/9f/1//X/9f/1//X/
9f/3//f/9//3//f/9//3//f/9//3//f/9//1//X/9f/1//b/9//4//n/+f/5//r/+v/2
//n//P8BAAgADwAbACYAMwA+AEMAOQAlAA0A8//V/73/qf+K/2f/Vf9E/yX/D/8R/x7/
If8W/xb/Mf9K/1j/bf+E/5P/o/+0/7//y//X/+L/6v/u//D/8//2//f/+v/8//7//v//
//7//v/+////AQABAAIAAgADAAMAAwADAAIAAgACAAIABAAEAAQABAADAAMAAwADAAUA
BQAFAAUABQAFAAUABQADAAMABAAEAAUABQAGAAYABQAFAAUABgAIAAgACAAJAAsACwAL
AAwACgALAAsACwAPABAAEQASABEAEgASABMAEgATABQAFQAYABkAGgAbABwAHgAfACEA
IgAjACUAJgAmACgAKQAqAC4ALwAwADEALwAxADIAMwAzADIAMgAyADIAMgAyADEAMQAx
ADEAMAAvAC4ALgAsACwAKwAqACoAKgApACgAKAAmACQAIgAgAB0AGwAaABoAGQAYABcA
FgAXABQAEgARAA0ADAALAAoACAAHAAUABAADAAIAAgABAAAAAAD/////AQACAAIAAQD/
//////////////8AAAEAAwADAAQABQAFAAYACAAIAAgACgALAAsACwAMAAwADQAOAA4A
DgAOAA8AEAAQABAAEgASABMAEwATABMAEwATABMAEwASABIAEgASABEAEQAOAA0ADQAM
AAwADAAMAAoADAAMAAwACgAIAAgABwAHAAcABgAFAAUABgAGAAcABwAHAAcABwAHAAkA
CAAIAAgACgAMAAwADAAMAAwADAAMAAwADAAKAAoACAAHAAUABQAGAAQABAAEAAQABgAE
AAMAAAACAAIAAwADAAEAAQABAAEAAAD///7//P/8//z//P/7//v/+//7//v/9//2//T/
9P/1//X/9f/1//X/9f/1//X/9f/1//X/9f/2//f/+P/5//f/9//3//f/9//3//f/9//3
//f/9//3//f/9//3//f/9f/1//b/9v/4//v//P8BAAgADwAZACYAMwA8AD8ANwAlAA8A
9//d/8n/s/+U/3n/af9S/y//Hf8f/yj/Kf8c/xz/N/9Q/2D/c/+I/5f/p/+0/8H/z//d
/+T/6P/s//D/8//2//f/+v/6//z//P/9//7//v/+/////////wAAAAABAAEAAQABAAIA
AgACAAIAAgACAAIAAgADAAMAAwADAAMAAwADAAMAAwADAAMAAwADAAMABAAEAAUABQAG
AAYABQAFAAUABgAIAAgACAAJAAcABwAHAAgACgALAAsACwANAA4ADwAQAA8AEAAQABEA
EgATABQAFQAYABkAGgAbABoAHAAdAB8AHgAfACEAIgAmACgAKQAqACwALQAuAC8ALwAx
ADIAMwAzADIAMgAyADAAMAAwAC8ALwAvAC8ALgAvAC4ALgAsACoAKQAoACgAJgAlACQA
JAAkACIAIAAeABwAGQAXABYAEwASABEAEAANAAoACAAHAAYABgAGAAYABgAFAAMAAgAB
AAAAAAD///7//v/9//3/+//8//z/+//7//v/+//7//3//f/+/////f/9//7////9//7/
AAAAAAIABAAFAAUABQAGAAYABwAIAAgACAAIAAsADAAMAAwADAAMAA0ADQANAA0ADQAN
AAsACwAKAAoADAAMAAsACwAIAAcABwAGAAYABgAGAAQAAgACAAIAAAABAAIAAgADAAMA
AgABAAEAAgACAAMAAwABAAEAAQABAAEAAgAEAAIAAwAEAAUABgAGAAYABgAGAAgABgAG
AAQAAwABAAEAAgAEAAQABAAEAAIAAAD///z/+v/6//v/+//9//3//f/9//r/+f/4//b/
9P/0//T/8//1//X/9f/1//H/8P/u/+7/8f/x//H/8f/x//H/8f/x/+//7//v/+//8f/x
//H/8f/v/+//7//v//H/8f/x//H/8f/x//H/8f/v/+//7//v//H/8f/y//L/8v/1//j/
+/8AAAcAEQAeAC0AOAA9ADUAIQALAO//zf+1/6P/iP9r/1n/RP8l/xH/E/8e/yH/Ev8U
/y3/SP9Y/2v/fv+P/5//rv+9/8f/0//c/+L/5v/q/+3/7v/x//L/9P/2//b/9//4//j/
+P/5//v/+//8//z/+//7//v/+//6//r/+v/6//z//P/8//z/+//7//v/+//9//3//f/9
//3//f/9//3/+//7//z//P/8//3///8AAAEAAQABAAIAAAAAAAAAAQADAAMAAwAEAAIA
AwADAAMAAwAEAAUABgAHAAgACAAJAAoACwAMAA0ADgAPABAAEQASABQAFQAXABoAGwAd
AB4AHgAgACEAIgAkACUAJgAnACcAKQAqACsAKwAqACoAKgAqACoAKgApACcAJwAnACYA
JgAmACcAJgAmACUAJAAkACAAHwAeAB4AHAAaABgAFgAVABMAEgASAA0ADAALAAoACQAG
AAQAAwADAAIAAQAAAP7//f/7//r/+f/4//j/9//2//b/9f/1//P/9P/0//P/8f/x//H/
8f/z//P/9P/1//f/9//4//n/+f/6//z//P/8//7//////wEAAgACAAMABAAEAAQABAAF
AAYABgAGAAQABAAFAAUABQAFAAUABQAFAAUABAAEAAQABAADAAMAAgABAAEAAAAAAAAA
AAD+//7//v/+//z//P/8//v/+//9//z/+//7//z//P/9//3//f/9//3//f/9//7/AAAA
AAAAAAAAAAAAAAAAAAAA/v/+//z/+f/3//f/+P/6//r/+v/6//z/+v/5//b/9P/0//X/
9f/1//X/9f/1//L/8f/w/+7/7//w//H/8f/v/+//7//v/+v/6v/o/+j/6f/p/+n/6f/p
/+n/6f/p/+v/6//r/+v/6f/p/+n/6f/r/+v/6//r/+n/6f/p/+n/6//r/+v/6//p/+n/
6f/p/+n/6f/q/+r/6v/v//T/+/8AAAcAEQAeAC0ANAA1ACcADwD1/9v/v/+p/43/bP9P
/z3/JP8F//n+Af8M/w3/Bv8U/y//RP9U/2n/ev+J/5v/qv+3/8P/z//Y/97/4v/m/+f/
6v/r/+7/7v/w//D/8f/y//L/8v/z//X/9f/2//b/9f/1//X/9f/4//j/+P/4//b/9v/2
//b/9//3//f/9//3//f/9//3//X/9f/1//X/9f/1//b/9v/3//f/+P/4//n/+f/5//r/
+v/6//r/+//7//v/+//8//z//f/9//3//f/+////AAADAAQABAAFAAQABQAGAAcACgAL
AAwADQAOABAAEQATABIAEwAVABYAFgAYABkAGgAcAB0AHgAfAB8AIQAiACMAIQAgACAA
IAAiAA==
         </WaveFormData>
      </LeadData>
      <LeadData>
         <LeadByteCountTotal>10000</LeadByteCountTotal>
         <LeadTimeOffset>0</LeadTimeOffset>
         <LeadSampleCountTotal>5000</LeadSampleCountTotal>
         <LeadAmplitudeUnitsPerBit>4.88</LeadAmplitudeUnitsPerBit>
         <LeadAmplitudeUnits>��V</LeadAmplitudeUnits>
         <LeadHighLimit>2147483647</LeadHighLimit>
         <LeadLowLimit>268435456</LeadLowLimit>
         <LeadID>V4</LeadID>
         <LeadOffsetFirstSample>0</LeadOffsetFirstSample>
         <FirstSampleBaseline>0</FirstSampleBaseline>
         <LeadSampleSize>2</LeadSampleSize>
         <LeadOff>FALSE</LeadOff>
         <BaselineSway>FALSE</BaselineSway>
         <ExcessiveACNoise>FALSE</ExcessiveACNoise>
         <MuscleNoise>FALSE</MuscleNoise>
         <LeadDataCRC32>1004287640</LeadDataCRC32>
         <WaveFormData>
8f/x//H/8f/z//P/8//z//H/8f/x//H/8f/x//H/8f/v/+//7//v//H/9P/0//b/9v/1
//b//P8EAAsAFQAiADEAOQA8AD4AQAA7ADQAOwBOAGYAdQCCAHwAUwAdAPP/0v+v/37/
Wf9e/3P/fP+G/5j/p/+x/73/x//R/9v/4//p/+n/6P/q/+7/8P/x//L/8//z//P/9f/1
//f/9//1//X/9f/2//j/+P/4//j/+P/4//j/+P/4//n/+f/5//n/+f/5//n/+f/5//n/
+f/5//n/+P/4//f/9//3//f/9//4//j/+f/7//r/+v/6//v/+//7//v/+f/6//r/+v/8
//3//v////7//v///wAAAQACAAIAAgAFAAUABQAHAAoACwAMAA0ADgAPABAAEQARABIA
EgASABQAFQAXABkAHAAdAB4AHwAiACIAIgAiACIAIgAjACQAIgAiACIAIgAiACIAIgAi
ACIAIgAhACEAIQAhACEAIAAgACAAIAAfACEAHwAfAB4AHQAcABwAHAAaABkAGAAXABQA
FAASABEAEAAPAA8ADgALAAkACAAHAAcACAAJAAkABgAFAAQABAACAAIAAgACAAIAAgAC
AAMAAwADAAMAAwAFAAYABwAHAAgACgALAAsADAAMAA0ADwAOABAAEAAQABIAFAAUABQA
FQAVABYAFgAXABcAGAAYABcAFwAXABcAFwAXABYAFgAVABUAFQAVABMAEwATABMAEAAP
AA8ADwARABAADwAPAA4ADQANAA0ADAAKAAkACQAJAAkACQALAAkACQAIAAgACAAJAAkA
CQALAAgACQAKAAwADAAMAAwADgAOAA4ADgAMAAwACgAKAAoACgAKAAoADAAMAAwADAAM
AAsACQAJAAgABwAHAAcABAAEAAQABAAEAAQAAwACAP///v/+//z/+v/6//r/+f/6//n/
9//2//b/9//3//f/9f/1//X/9f/3//f/9//3//X/9f/1//X/9v/3//j/+f/3//f/9//3
//f/9//3//f/9f/1//X/9f/3//f/+P/4//r/+v/7//7/AgAKAA8AFwAkADUAQQBIAEoA
SABHAEIASQBeAHIAfwCIAIIAWwAlAPf/0v+v/37/V/9c/3P/gP+M/6D/r/+3/8H/yf/T
/9//6f/r/+v/6v/s/+7/8v/z//L/8//z//P/8//z//X/9f/3//f/9//4//r/+v/6//r/
+P/4//j/+P/2//f/9//3//j/+f/6//v/+f/5//n/+f/5//n/+P/4//f/9//3//f/9//4
//j/+f/5//j/+P/4//n/+f/5//n/+f/6//r/+v/7//v/+//7//z//P/9//7///8AAAAA
AAABAAEAAQADAAQABQAGAAcACAAJAAoACwAMAA4ADwAQABEAEQASABMAFgAXABgAGQAa
ABoAGgAaABwAHAAdAB4AHAAcABwAHAAcABwAHAAcABoAGgAZABkAGQAZABkAGAAaABoA
GgAZABgAFQAUABIAEwASABIAEgASABEAEAAPAA4ADgAMAAsACgAJAAkACAAHAAUABAAD
AAIAAgACAAEA/v/9//z//P/+//7//v/+//z//P/8//3//f/9//3//f///wAAAQABAAAA
AgADAAMABgAGAAcACQAIAAoACgAKAAoADAAMAAwADQANAA4ADgAPAA8AEAAQABEAEQAR
ABEAEQARABAAEAAPAA8ADwAPAA0ADQANAA0ACgAJAAkACQALAAoACQAJAAgABwAHAAcA
BgAEAAMAAwADAAMAAwAFAAMAAwACAAIABAAFAAUABQAFAAQABQAFAAgACAAIAAgACAAI
AAgACAAIAAgACAAGAAYABAAEAAQABAAGAAYABgAGAAQAAwABAAEAAAD///////8AAAAA
AAAAAPz//P/7//r/+//6//r/+P/4//j/+P/3//T/8//x//D/8P/x//H/8f/z//P/8//z
//H/8f/x//H/8//z//P/8//x//H/8f/x//H/8f/x//H/8f/x//H/8f/z//P/8//z//H/
8f/y//L/8v/0//f/+v/+/wYACwATACAALQA1ADoAPAA6ADUANAA9AFAAZAB3AIIAdABN
AB0A9f/U/63/dv9T/2L/ef+C/5L/pP+t/7n/xf/N/9P/2//h/+P/4//m/+j/6v/q/+v/
7P/t/+3/7f/t/+3/7//v/+//7//v//D/8P/w//D/8P/w//D/8P/w//L/8//z//P/8f/x
//H/8f/v/+//7//v//H/8f/w//D/7//v/+//7//t/+7/7v/v/+//7v/u/+7/7//v/+//
7//v//D/8P/w//P/8//z//P/8v/y//P/9P/1//b/9v/2//f/9//3//n/+v/7//z//f/+
////AAABAAIABAAFAAYACAAJAAsADQAPAA8ADwAPABIAEgASABIAEgASABMAFAAUABQA
FAAUABIAEgASABIAEgASABEAEQASABMAFAAUABMAEgARAA8AEQAPAA8ADgANAAwADAAM
AAoACQAIAAcACAAIAAYABQAEAAMAAwACAAEA///+//3//P/8//z/+//6//n/+P/4//r/
+v/6//r/+v/6//r/+//7//v/+//7//v//P/9//3//P/+//////8CAAIAAwAFAAQABgAG
AAYACAAKAAoACgAJAAkACgAKAAsACwAMAAwACwALAAsACwALAAsACgAKAAkACQAJAAkA
BwAHAAcABwAHAAcACAAJAAcABgAFAAUAAgABAAEAAQACAAAA//////3//f/9/////f/9
//z//P/8//3//f/9/wEAAgABAAEAAgACAAIAAgACAAIAAgACAAIAAwAEAAMABAACAAIA
AgACAAAAAAAAAAAAAAD///3//f/+//3//f/9//r/+v/6//r/+P/4//f/9v/3//b/9v/0
//b/9v/2//X/8v/x/+//7v/u/+//7//v/+//7//v/+//7//v/+//7//t/+3/7f/t/+//
7//v/+//7//v/+//7//x//H/8f/x/+//7//v/+//7f/t/+7/7v/y//T/9//6//7/BAAH
AA0AGgArADcAPgBAAD4AOwA2ADcASABeAHEAgAB8AFsAKwD7/9j/tf+G/1n/WP9v/3z/
iP+W/6X/sf+//8f/z//Z/+H/5//p/+j/6v/q/+r/6//u/+//7//v//H/8f/z//P/9f/1
//X/9v/0//T/9P/0//b/9v/2//b/9v/3//f/9//5//n/+f/5//n/+f/5//n/9//3//b/
9v/1//X/9f/1//f/+P/4//n/9//2//b/9v/5//n/+f/5//v//P/8//z/+//7//v/+//8
//z//f/+////AAAAAAAAAQABAAEAAwACAAMABAAFAAcACQALAA0AEAASABMAFAAXABcA
GAAZABsAGwAbABsAHAAcABwAHAAeAB4AHwAgACIAIgAiACIAIAAgACAAIAAeAB4AHQAd
AB8AHwAfAB4AHgAeAB4AHQAfAB0AHQAcABkAGAAYABgAGgAZABgAFwAWABYAFAATABIA
EQARABAAEQAPAA4ADQALAAoACQAHAAgABwAGAAYABAAEAAQABAAGAAYABgAHAAcABwAH
AAcABQAGAAcABwAKAAwADQANAA4ADgAPABEAEgAUABQAFAAWABgAGAAYABkAGQAaABoA
GwAbABwAHAAbABsAGwAbABkAGQAYABgAGAAZABoAGwAXABcAFwAXABYAFQAVABUAFQAU
ABMAEwAQAA8ADwAPAA8ADgAOAA8ADwAPAA8AEQAQAA8ADQAMAAwADQANAA0ADQAOAA8A
DwAPABAAEAAQABAAEAAQABAAEAAQABAAEAAOAA4ADgAOAA4ADgAQABAAEAAQAA4ADQAL
AAsACgAJAAkACQAKAAoACgAKAAYABgAFAAQABAAEAAUABAACAAIAAgABAP7//f/7//r/
+v/7//v/+//7//v/+//7//v/+//7//v/+//7//v/+//9//3//f/9//v/+//7//v//f/9
//3//f/9//3//f/9//v/+//8//z//P8AAAMACAAQABQAGQAjADIAPwBJAEwATgBOAEsA
TABZAG4AfgCJAIwAcAA9AAcA3/+6/43/Xv9V/2z/f/+I/5r/qv+1/8H/y//T/9v/5f/r
/+3/7//w//L/9P/2//n/+f/5//j/9//5//n/+//7//n/+f/5//r//P/8//z//P/6//r/
+v/6//j/+f/5//n/+f/5//n/+f/7//v/+//7//v/+//6//r/+f/5//n/+f/3//j/+P/5
//v/+v/6//r/+f/5//n/+f/7//z//P/8//v/+//7//v//P/8//3//v/9//7//v/+/wAA
AQACAAUABAAFAAYABwAKAAsADAANAA4AEAARABIAEwATABQAFQAWABcAGAAZABwAHAAc
ABwAHAAcAB0AHgAcABwAHAAcABwAHAAcABwAHAAcABsAGwAbABsAGwAaABgAGAAYABcA
FwAVABUAFAAVABQAFAAUABQAEwASABEAEAAQAA4ADQAKAAkACQAIAAUAAwACAAEAAgAC
AAIAAQAAAP///v/+//7//v/+//7//P/8//z//f///////////wEAAgADAAMAAgAEAAUA
BQAGAAYABwAJAAwADgAOAA4ADgAQABAAEAARABEAEgASABMAEwAUABQAFQAVABUAFQAV
ABUAFAAUABEAEQARABEAEQARABEAEQAOAA0ADQANAA8ADgANAA0ACgAJAAkACQAKAAgA
BwAHAAYABQAEAAUABQAFAAQABAAGAAcABwAHAAcACAAJAAkACQAIAAgACAAIAAgACQAK
AAsADAAKAAoACAAIAAgACAAIAAgACAAIAAgACAAIAAcABQAFAAQAAwADAAMAAgACAAIA
AgD+//7//f/8//z//P/9//z//P/8//z/+//6//n/9//2//b/9//3//f/9f/1//X/9f/1
//X/9f/1//f/9//3//f/9//3//f/9//1//X/9f/1//f/9//3//f/9f/1//X/9f/3//f/
+P/4//b/9v/5//z/AgAKAA8AFQAgAC0ANwA+AEAAPgA9ADoAPQBOAGQAdQCEAIYAZwA5
AAsA6P/F/5D/Xf9c/3f/hP+O/6D/r/+3/8H/zf/X/9//5f/n/+n/7P/s/+z/7v/v//L/
8//z//P/8//z//X/9f/1//X/9f/2//T/9P/0//T/9v/2//b/9v/2//f/9//3//f/9//3
//f/9//3//f/9//1//X/9P/0//X/9f/1//X/8//0//T/9f/1//T/9P/0//X/9f/1//X/
9f/2//b/9v/3//f/9//3//j/+P/5//r/+f/6//r/+v/9//3//f////7///8AAAEABAAF
AAYABwAIAAoACwAMAA0ADQAOAA8AEAARABIAEwASABIAEgASABIAEgATABQAFAAUABQA
FAASABIAEgASABQAFAATABMAEQARABEAEAAQABAAEAAPABEADwAPAA4ACwAKAAoACgAM
AAsACgAJAAgACAAGAAUABgAFAAUABAABAP///v/9//7//v/+//3//P/7//r/+v/8//z/
/P/8//z//P/8//3//f/9//3//f/7//z//f/9//z//v//////AAAAAAEAAwAEAAYABgAG
AAgACgAKAAoACQAJAAoACgAJAAkACgAKAAkACQAJAAkACQAJAAgACAAHAAcABwAHAAcA
BwAHAAcABAADAAMAAwADAAIAAQABAAAA////////AAD+//3//f/7//v/+//9//v/+//6
//r/+//9//7////9//7//////wEAAAACAAIAAgACAAIAAgACAAIAAgACAAAAAAAAAAAA
AAAAAAAAAAAAAAAA/v/9//v/+//4//f/9//3//n/+v/7//z/+P/4//f/9v/3//b/9v/0
//L/8v/y//H/8P/v/+3/7P/s/+3/7f/t/+3/7f/t/+3/6//r/+v/6//t/+3/7f/t/+3/
7f/t/+3/7//v/+//7//v/+//7//v/+//7//v/+//7//v//D/8P/y//L/8//2//z/BAAJ
ABEAHAArADUAOgA6ADwAOQA0ADsATgBkAHMAfgByAEkAFwDx/9L/qf9y/1H/Xv91/3z/
iv+c/6f/tf/B/8n/0f/Z/+H/4//j/+T/5v/q/+7/7//v/+//7v/t/+3/7f/v/+//8f/x
//H/8v/0//T/9P/0//T/9P/0//T/9P/1//X/9f/z//P/8//z//P/8//z//P/9f/1//T/
9P/z//P/8//z//H/8v/y//P/9P/0//X/9v/1//X/9f/1//X/9v/2//b/+f/5//n/+f/5
//j/+P/4//v//P/8//z/////////AQACAAMABAAFAAYABwAIAAkACgAMAA0ADgAPAA8A
EAARABQAFQAWABcAFgAWABYAFgAYABgAGQAaABgAGAAYABgAGgAaABoAGgAaABoAGQAZ
ABsAGwAbABoAGAAYABgAFwAVABMAEwASABMAEgASABIAEgARABAADwAMAAwACgAJAAkA
CQAKAAoACAAFAAMAAQAAAAAAAAD//wAA///+//7//P/8//z//P/8//z//P/9//7///8A
AAEA//8AAAEAAQAAAAIAAwADAAUABgAIAAsADAAOAA4ADgAQABIAEgASABIAEQARABAA
EwATABQAFAASABEAEAAPABAAEQARABIADwAPAA8ADwAPAA8ADwAPABAADwAPAA8ADwAO
AA0ADQAKAAkACQAJAAoACAAHAAcABQAFAAUABwAHAAcABgAGAAYABwAHAAcACwAMAAwA
CgAKAAoACgAKAAoACgAKAAoACgAIAAgACAAIAAgACAAKAAoACgAKAAwACwAJAAkABwAF
AAQAAwADAAQABQAGAAQABAADAAIA///+//7//P/6//r/+v/5//n/+f/4//j/9v/3//f/
9//3//f/9//3//f/9//3//f/9f/1//X/9f/3//f/9//3//f/9//3//f/9//3//f/9//1
//X/9f/1//f/9//4//j/9v/4//v//P8AAAoAEwAbACYANwBBAEYASgBMAEsARgBJAFwA
cAB/AIwAiABlAC0A+f/S/63/gP9Z/1b/bf98/4b/lv+l/7H/v//J/9P/3f/j/+n/7f/u
//D/8v/0//P/9P/1//X/9f/2//f/+v/7//v/+//7//z/+//6//n/+P/6//r/+v/6//r/
+//7//v/+//7//v/+//5//n/+f/5//n/+f/4//j/+f/5//n/+f/5//r/+v/7//n/+P/4
//j/+//7//v/+//5//r/+v/6//3//f/9//3//v/+////AAD//wAAAAAAAAQABQAGAAkA
CAAHAAYABQAHAAkACwANAA4AEAARABIAFQAVABYAFwAYABkAGgAbABwAHAAcABwAHAAc
AB0AHgAeAB4AHgAeAB4AHgAeAB4AHgAeAB0AHQAcABsAGgAYABkAGgAbABsAGQAXABcA
FgAWABYAFwAYABgAFwAWABUAEQAQAA0ACwAMAAsACwAKAAkABwAGAAUABAAEAAQAAwAA
AP///v/+/wAAAAAAAAAAAAAAAAAAAQD//////////wEAAgADAAMABAAGAAcABwAGAAYA
BwAJAAwADgAOAA4ADgAQABAAEAATABMAFAAUABMAEwAUABQAEwATABMAEwATABMAEgAS
AA8ADwAPAA8ADwAPAA8ADwAOAA0ADQANAAwACgAIAAcACAAHAAcABwAGAAQAAwADAAUA
BQAFAAcABQAFAAQABAAGAAcABwAHAAUABgAHAAgABgAGAAYABgAHAAgACQAKAAoACgAI
AAgACAAIAAgACAAIAAgACAAIAAcABQACAAEAAgABAAEAAQAAAAAAAAAAAP7//v/9//z/
+//6//r/+P/6//r/+v/5//j/9//1//T/9P/1//X/9f/z//P/8//z//X/9f/1//X/9f/1
//X/9f/1//X/9f/1//X/9f/1//X/9f/1//X/9f/1//X/9f/1//X/9f/2//b/+P/4//n/
+v8AAAYACwARACAAMQA5AD4AQgBEAEEAPAA/AFQAagB9AIgAhABfAC8AAwDg/7v/hv9Z
/17/ef+E/5D/ov+t/7f/wf/L/9P/2//l/+n/6f/o/+r/7P/u/+//8P/x//H/8f/x//H/
8//z//P/8//z//T/9v/2//b/9v/1//T/8//y//T/9f/1//X/9f/1//X/9f/1//X/9f/1
//P/8//y//L/8//z//P/8//x//L/8v/z//X/9P/0//T/9f/1//X/9f/1//b/9v/2//X/
9f/1//X/9v/2//f/+P/5//r/+v/6//v/+//7//3//v///wAAAQACAAMABAAFAAYACAAJ
AAoACQAJAAoACwAOAA8AEAARABIAEgASABIAEAAQABEAEgASABIAEgASABIAEgASABIA
FAAUABMAEwARABEAEQAQABAAEAAQAA8ADwANAA0ADAANAAwADAAMAAwACwAKAAkACAAI
AAYABQAEAAMAAwACAP///f/8//v/+//8//3//f/8//v/+v/6//r/+v/6//r/+v/6//r/
+//5//n/+f/5//v//P/9//3//P/+//////8CAAIAAwAFAAQABgAGAAYABgAIAAgACAAJ
AAkACgAKAAkACQAKAAoACQAJAAkACQAJAAkACAAIAAkACQAJAAkABwAHAAcABwAEAAMA
AwADAAMAAgABAAEAAgABAAEAAQACAAAA//////7//f/8//3//f/9//z//P/8//3//f/9
//3/AAABAAAAAAAAAAAAAAAAAAAAAAAAAAAAAAD+//7//v/+//7//v8AAAAAAAAAAP7/
/f/7//v/+P/3//f/9//2//b/9v/2//b/9v/1//T/8f/w//D/7v/w//D/8P/v/+7/7f/r
/+r/6P/p/+n/6f/p/+n/6f/p/+v/6//r/+v/6//r/+v/6//r/+v/6//r/+v/6//r/+v/
6//r/+v/6//r/+v/6//r/+v/6//s/+z/6v/q/+3/8P/0//r/AQAFAAwAHQApADIANgA2
ADEAKgAnADQASABdAHAAeABlADcABwDk/8f/nv9p/1D/Y/92/4D/kv+j/63/t//B/8n/
z//X/9v/3f/e/+D/5P/m/+f/6P/p/+n/6f/r/+v/7f/t/+v/6//r/+z/6v/q/+r/6v/s
/+z/7P/s/+7/7//v/+//7f/t/+3/7f/t/+3/7f/t/+//7//u/+7/7f/t/+3/7f/r/+z/
7P/t/+3/7P/s/+z/7f/t/+3/7f/v//D/8P/w//H/8f/x//H/8v/y//P/9P/0//T/8//y
//T/9f/2//n/+v/7//z//f/8//3//v////7/AAABAAIAAwADAAQABQAJAAsADQAPAA4A
DgAOAA4ADwAQABIAFAASABIAEgASABIAEgASABIAFAAUABMAEwATABMAEwASABIAEgAS
ABEAEgARABIAEgAPAA4ADgAOAAwACwAKAAkACgAKAAgABwAIAAcABwAGAAUAAwACAAEA
AgACAAIAAQAAAP///v/+//7//v/+//7//P/8//z//f//////////////AAABAAEAAgAE
AAUABQAGAAYABwAJAAgACgAKAAoACwAOAA8AEAAOAA0ADQAMAA4ADwARABIAEQARABEA
EQARABEAEAAQAA8ADwAPAA8ADwAPAA8ADwAMAAsACwALAAsACgAJAAkACAAHAAcABwAI
AAYABQAFAAUABQAFAAcABwAHAAYABgAGAAcABwAHAAsACgAJAAgABwAGAAcACAAJAAoA
CgAKAAgACAAIAAgACAAIAAoACgAKAAoACgAJAAcABwAEAAMAAwADAAIAAgACAAIAAgAC
AAEAAAD9//z//P/6//r/+v/6//n/9v/1//P/8v/z//X/9v/3//f/9//3//f/9//3//f/
9//3//f/9//3//X/9f/1//X/9v/3//j/+f/4//f/9v/1//b/9//4//n/+f/5//r/+v/4
//j/+//+/wQACgARABkAJgA1AD8ARABGAEYAQQA+AEUAWgBsAHkAhgB+AFcAJQD5/9b/
r/98/1f/YP93/4D/kP+i/63/uf/F/8v/0//d/+X/6//t/+z/7v/w//L/9f/0//X/9f/1
//X/9f/3//f/9//3//f/+P/4//j/+P/4//j/+P/4//j/+v/7//v/+//5//n/+f/5//v/
+//7//v/+//7//r/+v/3//f/9//3//f/+P/4//n/+f/4//j/+P/5//n/+f/5//v//P/8
//z//P/7//r/+f/7//z//v8AAP//AAAAAAAAAQABAAEAAwAEAAUABgAHAAgACQAKAAsA
DAAOAA8AEAATABMAFAAVABYAFwAYABkAGgAaABoAGgAYABgAGQAaABoAGgAaABoAHAAc
ABwAHAAcABwAGwAbABsAGwAbABoAGgAaABoAGQAZABcAFwAWABUAFAAUABQAFAATABIA
EQAQABAADgANAAoACQAJAAgABwAFAAQAAwACAAIAAgABAAAA///+//7/AAAAAAAAAAD+
//7//v//////////////AQACAAMAAwAEAAYABwAHAAgACAAJAAsACgAMAAwADAAOABAA
EAAQAA8ADwAQABAAEwATABQAFAATABMAEwATABMAEwASABIAEQARABEAEQANAA0ADQAN
AAwACwALAAsADQAMAAsACwAKAAkACQAJAAgABgAFAAUABQAFAAUABwAHAAcABgAGAAYA
BwAHAAcACAAKAAoACgAKAAoACgAKAAoACAAIAAYABgAGAAYABgAGAAYABgAGAAYABAAD
AAEAAQABAAEAAgADAAAAAAAAAAAA/v/+//3//P/5//j/+P/2//f/+P/5//n/9v/1//P/
8v/y//P/8//z//H/8f/x//H/8f/x//H/8f/z//P/8//z//P/8//z//P/8//z//P/8//x
//H/8f/x//P/8//z//P/8f/x//L/8v/2//b/9//6/wAABgAJABMAHgApADMANgA4ADgA
NQAyADsAUABkAHUAggB4AE8AHwD3/9j/sf98/1f/ZP95/4L/jv+g/6v/t//B/8n/0//d
/+P/4//l/+j/6v/q/+z/7f/u/+//7//v/+//7//x//H/8f/x//H/8v/y//L/8v/y//L/
8v/y//L/8v/z//P/8//z//P/8//z//H/8f/x//H/8f/x//D/8P/x//H/8f/x//H/8v/y
//P/8f/w//D/8P/z//P/8//z//H/8v/y//L/8//z//P/8//0//T/9f/2//f/+P/4//j/
+f/5//n/+//8//3//v////7///8AAAEAAAACAAMABAAHAAcACAAJAAoACwAMAA0ADgAO
AA4ADgAQABAAEQASABAAEAAQABAAEAAQABAAEAAOAA4ADQANAAsACwALAAoADAAMAAwA
CwANAAsACwAKAAcABgAGAAYACAAHAAYABQACAAIAAAD//wAA//////7//f/7//r/+f/6
//r/+v/5//r/+f/4//j/9v/2//b/9v/0//T/9P/1//f/9//3//f/9//4//n/+f/4//r/
+//7//7//v///wEAAQACAAEAAAAAAAIAAgACAAMAAwAEAAQABQAFAAYABgAHAAcABwAH
AAUABQAEAAQABQAFAAUABQABAAEAAQABAAIAAQABAAEA///+//3//f/+//3//f/9//z/
+v/5//n/+//7//v//f/7//v/+v/6//z/+//9//z//v/+//7//v/+//7//v/+/wAAAAD+
//7//f/8//v/+v/7//z//f/+//z/+//5//n/9v/1//X/9f/0//T/9P/0//T/9P/z//L/
7//u/+7/7P/u/+7/7v/t/+v/6f/m/+T/5f/n/+j/6f/p/+n/6f/p/+f/5//n/+f/6f/p
/+n/6f/n/+f/5//n/+n/6f/p/+n/6f/p/+n/6f/p/+n/6f/p/+n/6f/q/+r/7P/s/+//
9P/2//z/AQAJABYAJQAvADQANAAyAC0AJgArAEAAVABlAHIAaABDABMA6//K/6P/bv9L
/1b/bf94/4b/lv+h/6v/uf/D/8v/1f/b/9v/3f/e/+D/4v/i/+X/5v/n/+f/5//n/+f/
6f/p/+v/6//r/+z/7P/s/+z/7P/q/+r/6v/q/+r/6//r/+v/6//r/+v/6//r/+v/6//r
/+3/7f/s/+z/6f/p/+n/6f/r/+z/7P/t/+3/7P/s/+z/7f/t/+3/7f/t/+7/7v/u/+//
7//v/+//7//u/+7/7v/x//L/8v/y//P/8//z//X/+P/5//r/+//8//3//v///wAAAgAD
AAQAAwADAAQABQAKAAsADAANAAwADAAMAAwADgAOAA8AEAAQABAAEAAQAA4ADgAOAA4A
EAAQAA8ADwAPAA8ADwAOAA4ADgAOAA0ACwAJAAkACAAHAAYABgAGAAgABwAGAAUABAAE
AAIAAQD+//3//f/8//z/+//7//v/+f/4//f/9f/0//P/8v/y//L/8v/y//L/8v/y//L/
8//z//P/8//z//X/9v/3//f/+P/6//v/+//8//z//f///wAAAgACAAIAAAACAAIAAgAF
AAUABgAGAAUABQAGAAYABQAFAAUABQAHAAcABgAGAAcABwAHAAcAAwADAAMAAwAAAP//
/////wEAAAD//////P/7//v/+//9//z//P/9//v/+//7//3//f/9//z//P/+//7//v/+
//7//v8AAAAAAAAAAP7//v/8//z/+v/6//r/+v/8//z//P/8//7//f/7//v/+P/3//f/
9//4//j/+P/4//P/8v/w/+7/8P/w//H/8P/u/+7/7v/t/+r/6f/n/+b/5v/n/+f/5//n
/+f/5//n/+n/6f/p/+n/6P/n/+b/5f/m/+f/6P/p/+f/5//n/+f/5//n/+f/5//p/+n/
6f/p/+f/5//o/+j/6P/q/+//9v/8/wAABQAPAB4AKQA1ADoAOAA2ADMANgBDAFYAagB3
AHoAYAAtAPX/y/+q/4H/Uv9D/1j/a/90/4T/kv+f/6v/t/+//8n/0f/X/9n/3f/g/+L/
4v/i/+X/5P/l/+X/5f/l/+X/5//n/+f/5//n/+j/5v/m/+b/5v/o/+j/6P/o/+j/6f/p
/+n/6f/p/+n/6f/n/+f/5//n/+f/5//m/+b/5f/l/+X/5f/n/+j/6P/p/+f/5v/m/+b/
5//n/+f/5//n/+j/6P/o/+n/6f/p/+n/6v/q/+v/7P/t/+7/7v/u/+//7//v//H/8P/x
//L/8//2//f/+P/5//r//P/9//7//f/9//7///8CAAMABAAFAAgACAAIAAgABgAGAAcA
CAAKAA==
         </WaveFormData>
      </LeadData>
      <LeadData>
         <LeadByteCountTotal>10000</LeadByteCountTotal>
         <LeadTimeOffset>0</LeadTimeOffset>
         <LeadSampleCountTotal>5000</LeadSampleCountTotal>
         <LeadAmplitudeUnitsPerBit>4.88</LeadAmplitudeUnitsPerBit>
         <LeadAmplitudeUnits>��V</LeadAmplitudeUnits>
         <LeadHighLimit>2147483647</LeadHighLimit>
         <LeadLowLimit>268435456</LeadLowLimit>
         <LeadID>V5</LeadID>
         <LeadOffsetFirstSample>0</LeadOffsetFirstSample>
         <FirstSampleBaseline>0</FirstSampleBaseline>
         <LeadSampleSize>2</LeadSampleSize>
         <LeadOff>FALSE</LeadOff>
         <BaselineSway>FALSE</BaselineSway>
         <ExcessiveACNoise>FALSE</ExcessiveACNoise>
         <MuscleNoise>FALSE</MuscleNoise>
         <LeadDataCRC32>1692214924</LeadDataCRC32>
         <WaveFormData>
9f/1//T/9P/z//P/8//z//P/8//z//P/8//z//P/8//z//P/8//z//P/9f/1//T/9P/0
//T/9v/5//f/+/8DABIAGwAmADUARgBVAGgAgQCpANsACAEkASMBAAHJAI4AWAAlAOf/
rv+f/6z/sv+1/73/xf/M/9L/2P/d/+H/5v/p/+n/5v/o/+r/6f/p/+r/6v/q/+r/6//r
/+z/7P/s/+z/7P/s/+3/7f/t/+3/7f/t/+7/7v/u/+7/7v/u/+3/7f/t/+3/7f/t/+z/
7P/p/+n/6f/o/+j/6P/n/+f/6P/o/+n/6f/p/+n/6f/o/+j/6P/o/+f/5f/m/+b/5v/n
/+j/6f/q/+j/6P/o/+j/6//r/+v/7P/u/+7/7v/u/+7/7//v//D/7//v//D/8P/v/+//
7//v//H/8v/z//X/9v/2//b/9//3//f/+P/5//v/+//7//z//v/9//3///////////8A
AAAAAgACAAMAAwADAAMABQAFAAYABwAIAAgACQAJAAoACgAKAAsACwAKAAkACQAIAAkA
CQAIAAgABAAGAAYABgAEAAMAAgACAAIAAgACAAEAAQAAAAAAAAACAAIAAQABAAEAAQAB
AAEA/////////////////////wAAAAAAAAEAAwAEAAUABQAEAAQABAAFAAcACAAIAAkA
BwAHAAcABwAKAAoACwALAAsACwALAAsACwALAAoACgAKAAoACgAKAAcABwAHAAYAAwAD
AAMAAwAFAAUABAAEAAMAAwADAAMAAgACAAEAAQACAAIAAQABAAEAAQACAAIAAgACAAIA
AgADAAEAAgAEAAQABAAEAAQABgAGAAYABQADAAMAAwADAAUABQAHAAcABwAHAAcABwAG
AAUABQAEAAQAAwADAAIAAgADAAMAAwADAAMAAwABAP///v/9//3/+v/6//r/+P/4//b/
9f/0//L/8//z//P/8f/x//H/8f/z//P/8//z//P/8//z//L/8v/z//P/8//z//P/8//z
//P/8//z//P/8//z//P/8//1//X/9f/1//b/9P/0//T/9v/5//n//f8FABIAHwAqADkA
TABfAHIAjwC1AOUADgEqAScBBgHPAJIAWgAlAOf/rP+d/6z/tP+5/8P/zf/S/9T/2P/d
/+X/6P/p/+n/6P/o/+r/6//r/+r/6v/q/+r/6//r/+z/7P/t/+7/7//w/+//7//v/+//
7//v//D/8P/w//D/8P/w//H/8f/x//H/8f/x//D/8P/v/+//7//u/+7/7v/t/+3/7P/s
/+3/7f/r/+v/6//q/+z/7P/s/+v/6f/q/+r/6v/s/+z/7P/s/+7/7v/u/+7/7//v/+//
8P/u/+7/7v/u/+7/7//v//D/8f/x//L/8v/z//P/8//z//T/9P/0//X/+P/4//j/+f/7
//v//P/9//v/+//7//z//v/9//3///////////8AAP7/AAAAAAEAAwADAAMABQAFAAYA
BwAIAAYABwAHAAgACgAKAAsACwAJAAkACgAKAAsACwAKAAoABgAIAAgACAAGAAUABAAE
AAQABAAEAAMAAwACAAIAAgACAAIAAQABAAEAAQABAAEAAwADAAMAAwADAAMAAwADAAQA
BAAEAAUABQAGAAcABwAIAAgACAAJAAcACAAIAAkACwALAAsACwAMAAwADQANAAsACwAL
AAsACwALAAoACgAMAAwADAAMAAsACwALAAoACQAJAAkACQAJAAkACAAIAAkACQAJAAkA
BgAGAAUABQAGAAYABQAFAAUABQAGAAYACAAIAAgACAAHAAkACAAIAAoACgAKAAoACgAK
AAoACgAJAAkACQAJAAkABwAHAAkACQAJAAkACQAJAAoACQAJAAgACAAHAAcABgAGAAcA
BwAHAAUABQAFAAMAAwACAAEAAQAAAAAAAAD+//z/+v/5//j/+P/5//n/+f/7//v/+//7
//n/+f/5//n/+f/5//n/+P/4//n/+f/5//n/+f/5//n/+f/5//n/+f/5//n/+f/5//n/
+f/5//n/+v/6//r/+v/+/////f8BAAsAFgAfACwAOwBMAFkAagCFAK0A2QAEARoBEQHs
ALkAhABSACEA3/+w/63/uv/A/8f/z//V/9r/4P/k/+f/6//u/+//7f/u/+7/7v/v/+//
8P/w//D/8P/x//H/8v/y//D/8P/w//D/8f/x//H/8f/z//P/9P/0//T/9P/0//T/8//z
//P/8//x//H/8P/w//H/8f/x//D/8P/w/+//7//s/+z/7f/t/+3/7f/t/+z/7P/s/+z/
6//r/+z/7P/s/+z/7P/s/+z/7v/u/+7/7v/t/+3/7f/u/+7/7v/u/+7/8P/x//H/8v/z
//P/9P/0//X/9f/1//X/9v/2//b/9//4//j/+P/5//n/+f/6//v/+//7//v//P/+//3/
/f///////////wAAAAACAAIAAwAFAAUABQAHAAUABgAHAAgACAAJAAkACgAIAAgACQAJ
AAkACQAKAAoACwALAAoACgAGAAgACAAIAAgABwAGAAYABAAEAAQAAwADAAIAAgACAAIA
AgABAAEAAwADAAMAAwADAAMAAwADAAMAAwADAAMABAAEAAQABQAHAAgACQAJAAgACAAI
AAkACQAKAAoACwAJAAkACQAJAAoACgALAAsACQAJAAkACQAJAAkACAAIAAoACgAKAAoA
CQAJAAkACAAJAAkACQAJAAkACQAIAAgABQAFAAUABQAEAAQAAwADAAQABAADAAMAAwAD
AAQABAACAAIAAgACAAUABQAGAAQABAAGAAYABgAGAAYABgAGAAUABgAHAAgACQAHAAcA
CQAJAAkACQAJAAkACAAHAAcABgAGAAUABQAEAAIAAwADAAMAAQABAAEA//////7//f/9
//z//P/8//r/+P/2//X/9P/2//f/9//3//f/9//3//f/9f/1//X/9f/1//X/9f/0//T/
9f/1//X/9f/1//X/9f/3//f/9//3//X/9f/1//X/8//z//P/8//4//r/+v/6//r//f/7
//3/BQASAB0AKAA3AEYAVwBoAH8AoQDRAAABIgElAQgB1wCaAGAALQDx/7b/o/+w/7b/
u//F/83/0v/Y/9z/3//l/+r/7f/r/+r/7P/s/+3/7f/s/+z/7P/s/+//7//w//D/8P/w
//D/8P/v/+//7//v//H/8f/y//L/8P/w//D/8P/x//H/8f/x//H/8f/w//D/7f/t/+3/
7P/s/+z/6//r/+z/7P/t/+3/6//r/+v/6v/s/+z/7P/r/+v/7P/s/+z/6v/q/+r/6v/s
/+z/7P/s/+3/7f/t/+7/7P/s/+z/7P/s/+3/7f/u//H/8f/y//L/9f/1//X/9f/2//b/
9v/3//j/+P/4//n/9//3//j/+f/5//n/+f/6//3//f/+/wEA////////AAD+/wAAAAAB
AAMAAwADAAUAAwAEAAUABgAHAAkACgAMAAoACgALAAsACwALAAwADAANAA0ADAAMAAgA
CgAKAAoACAAHAAYABgAEAAQABAADAAUABAAEAAQAAgACAAEAAQABAAEAAQABAAEAAQAB
AAEA//////////8BAAIAAwAFAAUABgAHAAcACAAIAAgACQAJAAoACgALAAsACwALAAsA
DAAMAA0ADQANAA0ADQANAAsACwAKAAoADAAMAAwADAALAAsACwAKAAkACQAJAAkABwAH
AAYABgAFAAUABQAFAAUABgAGAAcABgAGAAUABQADAAMABAAEAAQABAAEAAQAAwADAAQA
BAAGAAYACAAIAAgACAAKAAoACgAJAAcABwAHAAcABwAHAAkACQAJAAkACQAJAAgABwAH
AAYACAAHAAcABgAEAAUABQAFAAMAAwADAAEAAgACAAIAAwABAAAA///8//r/+P/3//b/
9v/3//f/9//1//X/9f/1//f/9//3//f/9f/1//X/9P/1//f/+P/5//j/9//2//X/9v/3
//j/+f/5//n/+f/5//j/9//2//X/+P/4//b/+P/6//n/+f8BAA0AGgApADgASQBcAG8A
hgCrANcABwEqATYBHQHsAKsAbgA4AP3/u/+a/6X/tP+4/7//yf/P/9b/2v/e/+H/5//o
/+n/6//s/+z/7P/t/+//7//u/+3/7P/t/+3/7v/u/+7/7v/u/+7/7//v/+//7//v/+//
8P/w/+7/7v/u/+7/7//v/+//7//v/+//7v/u/+3/7f/t/+z/6v/q/+n/6f/q/+r/6//r
/+v/6//r/+r/6v/q/+r/6f/p/+r/6v/q/+j/6P/o/+j/6P/o/+j/6P/p/+n/6f/q/+r/
6v/q/+r/7P/t/+3/7v/v/+//8P/w//H/8f/x//H/8v/y//L/8//0//T/9P/1//f/9//4
//n/+f/5//n/+v/8//v/+//9//v/+//7//z//v8AAAAAAQABAAEAAQADAAMABAAFAAYA
BAAFAAUABgAIAAgACQAJAAkACQAKAAoACwALAAoACgAGAAgACAAIAAQAAwACAAIABAAE
AAQAAwADAAIAAgACAAAAAAD///////////////8BAAEAAQABAAEAAQABAAEAAgACAAIA
AwABAAIAAwADAAUABgAHAAkACQAKAAoACwALAAsACwALAAwADAANAA0ADQANAA0ADQAN
AA0ADAAMAAoACgAKAAoACgALAAwADAAJAAkACQAJAAsACwAKAAoACQAJAAkACQAIAAgA
BwAHAAYABgAFAAUABQAFAAYABgAGAAYABgAGAAkACQAKAAoACgAIAAgACAAIAAgACQAK
AAsACwAJAAkACQAJAAkACQALAAsADQANAA0ADQAMAAsACwAKAAoACQAJAAgACAAJAAkA
CQAFAAUABQADAAUABAADAAMAAgACAAIAAAD+//z/+//6//r/+//7//v/+//7//v/+//7
//v/+//7//v/+//7//r//P/9//3//f/8//v/+v/5//v/+//7//v/+//7//v/+//7//v/
+//7//r//P/8//z//v8DAAMAAwALABYAHwAqADcARgBVAGYAfQCfAMsA+AAYAR8BBgHX
AKAAagA5AP3/wP+r/7j/wP/D/8v/1f/a/97/5P/p/+3/7v/x//H/8v/y//D/8f/x//L/
8v/y//L/9f/1//b/9v/2//b/9v/2//X/9f/1//X/9f/1//b/9v/2//b/9v/2//f/9//3
//f/9f/1//T/9P/1//X/9f/0//T/9P/z//P/8v/y//P/8//x//H/8f/w//D/8P/w/+//
7//w//D/8P/w//D/8P/w//D/8P/w//D/7//v/+//8P/y//L/8v/y//L/8//z//T/9f/1
//b/9v/3//f/9//3//r/+v/6//v/+v/6//r/+//5//n/+v/7//v/+//7//z//v/9//3/
///9//3//f/+/wAAAgACAAMAAwADAAMABQADAAQABQAGAAcACQAKAAwACgAKAAsACwAL
AAsADAAMAAsACwAKAAoACgAMAAwADAAKAAkACAAIAAYABgAGAAUABQAEAAQABAAGAAYA
BQAFAAcABwAHAAcABQAFAAUABQAFAAUABQAFAAQABAAEAAUABQAGAAcABwAIAAgACAAJ
AAkACgAKAAsACwALAAsACwAKAAoACwALAAsACwALAAsADQANAAwADAAMAAwADAAMAA0A
DQANAAwACQAJAAkACQAHAAcABgAGAAUABQAFAAUABAAEAAMAAwACAAIAAQABAAEAAQAC
AAIAAwAEAAUABgAGAAUABQAEAAYABgAIAAgACAAIAAgACAAIAAcABwAHAAcABwAHAAcA
CQAJAAkACQAJAAkABgAFAAUABAAEAAMAAwACAAQABQAFAAUAAwADAAMAAQABAAAA////
//7//v/+//z/+v/4//f/9v/2//f/9//3//f/9//3//f/9f/1//X/9f/1//X/9f/0//T/
9f/1//X/9//3//f/9//1//X/9f/1//f/9//3//f/9//3//f/9//6//r/+P/6//r//f/9
////BwASAB8AKgA5AEgAWQBsAIcArQDdAAgBIAEZAfQAvQCEAFIAHwDd/6r/pf+2/7r/
vf/F/83/1P/c/+D/4//n/+r/6//p/+r/6v/u/+//7//w//D/8P/w//D/7//v/+7/8P/w
//D/8P/z//P/8//z//P/8//0//T/8//y//H/8P/v/+//7//v//H/8f/w//D/7//v/+//
7v/u/+7/7f/t/+r/6v/r/+v/7P/t/+7/7v/s/+z/7P/r/+n/6v/q/+r/6v/q/+r/6v/o
/+j/6P/o/+r/6//s/+7/8P/w//D/8P/w//H/8f/y//H/8f/y//L/8//z//P/8//0//T/
9P/1//T/9P/0//X/9f/1//b/9//3//f/9//4//r/+f/5//v//f/9//3//v/8//7//v//
/wEAAQABAAMAAQACAAMABAAEAAUABQAGAAgACAAJAAkACQAJAAoACgAIAAcABQAEAAMA
BgAHAAgABgAFAAQABAACAAIAAgABAAEAAAAAAAAA/v/+//3//f/9//3//f/9//7///8A
AAEAAQABAAEAAQABAAAA/////wAAAgAEAAUABgAGAAYABwAHAAgACAAJAAkACQAJAAkA
CgAKAAsACwAJAAkACQAJAAsACwAKAAoACAAIAAgACAAJAAkACQAIAAkACQAJAAkACQAJ
AAgACAAGAAUABAADAAIAAgABAAEABAAEAAMAAwADAAMABAAEAAQABAAEAAQABwAHAAgA
BgAGAAYABgAIAAgACAAHAAcABwAHAAcABQAFAAcABwAHAAcABwAHAAgABwAHAAYABAAD
AAMAAgADAAUABgAHAAUABQAFAAMAAQAAAP/////8//z//P/6//r/+P/3//b/9P/1//X/
9f/3//f/9//3//f/9//3//f/9f/1//X/9P/0//X/9f/1//f/9//3//f/9f/1//X/9f/1
//X/9f/1//X/9f/1//X/9P/2//j/9v/2//v///8BAAcAFAAfACgANwBMAF8AcgCNALMA
4QAQATABMwEUAd8AoABkAC0A7/+0/53/qP+0/7X/u//H/87/0v/Y/9//4//m/+v/6//q
/+z/7P/t/+v/7P/s/+z/7P/v/+//8P/w//D/8P/w//D/8P/v/+7/7f/u/+//8f/y//L/
8v/y//L/8f/x//H/8f/v/+//7v/u/+3/7f/t/+z/7P/s/+v/6//q/+r/6//r/+v/6//r
/+r/6v/q/+r/6f/p/+r/6v/q/+z/7P/s/+z/7P/s/+z/7P/t/+3/7f/u/+7/7v/u/+7/
7P/t/+3/7v/x//H/8v/y//X/9f/1//X/9v/2//b/9//2//b/9v/3//f/9//4//n/+f/5
//n/+v/8//v/+//9//3//f/9//7//P/+//7////9//3//f///wAAAgAEAAYABAAFAAUA
BgAIAAgACQAJAAsACwAMAAwACgAJAAcABgAEAAYABgAGAAYABQAEAAQAAgACAAIAAQD/
//7//v/+//7//v/9//3////////////9//3//f/9//7///8AAAEAAgACAAIAAwABAAIA
AwADAAYABgAGAAcABQAGAAYABwAJAAkACQAJAAoACgALAAsACQAJAAkACQAJAAkACAAI
AAYABgAGAAYABwAHAAcABgAFAAUABQAFAAMAAwACAAIAAwADAAMAAwAAAAAA/////wIA
AgABAAEA/////wAAAAACAAIAAgACAAEAAwAGAAYABAAEAAQABAAFAAYABwAHAAUABQAF
AAUABQAFAAcABwAHAAcABwAHAAQAAwADAAIABAADAAMAAgACAAMAAwADAAEAAQABAP//
///+//3//f/+//7//v/8//r/+P/3//b/9v/3//f/9//3//f/9//3//f/9//3//f/9//3
//f/9v/2//f/9//3//X/9f/1//X/9f/1//X/9f/3//f/9//3//n/+f/5//n/+P/4//j/
+P/4//n/+f/7/wUAEgAdACgANwBKAFkAaACBAKcA1QAAAR4BHQH+AM0AlgBgAC0A7/+0
/6X/sv+6/7//yf/P/9L/2v/e/+H/5//s/+//7f/s/+7/7P/t/+3/7v/u/+7/7v/v/+//
8P/w//D/8P/w//D/8//z//P/8//y//H/8f/w//L/8v/y//L/8f/x//H/8f/x//H/8P/w
/+//7//v/+7/7v/u/+3/7f/s/+z/7f/t/+//7//v/+7/7P/s/+z/6//r/+z/7P/s/+z/
7P/s/+z/7P/s/+z/7P/t/+3/7f/u/+7/7v/u/+7/7v/v/+//8P/x//H/8v/y//P/8//z
//P/8v/y//L/8//2//b/9v/3//f/9//4//n/9//3//f/+P/6//n/+f/7//v/+//7//z/
/P/+//7///////////8BAAEAAgADAAQAAgADAAMABAAGAAYABwAHAAcABwAIAAgABwAH
AAYABgAEAAYABgAGAAQAAwACAAIAAgACAAIAAQABAAAAAAAAAAIAAgABAAEAAQABAAEA
AQD//////////wEAAQABAAEAAgACAAIAAwADAAQABQAFAAYABgAGAAcABwAIAAgACQAH
AAcABwAHAAgACAAJAAkACQAJAAkACQAJAAkACAAIAAgACAAIAAgABQAFAAUABAAFAAUA
BQAFAAUABQAEAAQABQAFAAUABQACAAIAAQABAAAAAAD//////////wAAAAAAAAAAAAAA
AAEABQAGAAQABAAEAAQABAAEAAQABAADAAMAAwADAAMAAwADAAUABQAFAAUABQAFAAQA
AwADAAIAAgABAAEAAAD+//////////////////3/+//6//n/+f/6//r/+v/4//b/9P/z
//L/8P/x//H/8f/z//P/8//z//P/8//z//P/8//z//P/8v/y//P/8//z//P/8//z//P/
8//z//P/8//z//P/8//z//P/8//z//P/8v/y//T/9P/2//n/+//5//3/CAAVAB4AKwA4
AEMAUABjAH8ApwDUAPwADQEAAdcApABuAEEADwDQ/6n/rP+0/7n/w//N/9L/1v/c/9//
4//m/+f/5//m/+j/6v/r/+v/6v/q/+r/6v/t/+3/7v/u/+z/7P/s/+z/6//r/+v/6//t
/+3/7v/u/+7/7v/u/+7/6//r/+v/6//r/+v/6v/q/+r/6//s/+z/6v/q/+n/6f/m/+b/
5//n/+n/6f/p/+j/6P/o/+j/5//n/+j/6P/o/+j/6P/o/+j/6P/o/+j/6P/o/+f/5v/m
/+j/6P/o/+j/6v/r/+v/7P/t/+3/7v/u/+7/7f/s/+v/7P/s/+z/7f/v//D/8f/z//L/
8f/x//H/8v/z//T/9v/2//X/9f/3//f/9//3//j/+P/6//r/+//7//v/+//9////AAAB
AAIABAAFAAUABgAEAAQABQAFAAUABQAGAAYABwAHAAYABgAEAAYABgAGAAQAAwACAAIA
BAAEAAQAAwADAAIAAgACAAAAAAD///////////////8BAAEAAQABAAEAAQABAAEAAgAC
AAIAAwABAAIAAwADAAQABAAEAAUABgAIAAkACwAIAAcABgAFAAYABgAHAAcABwAHAAcA
BwAHAAcABgAGAAgACAAIAAgACQAJAAkACAAFAAUABQAFAAUABQAEAAQAAwADAAMAAwAC
AAIAAQABAAIAAgABAAEAAQABAAIAAgACAAIAAgACAAUABgAFAAQAAwACAAMABAAFAAUA
BQAFAAUABQAFAAUABwAHAAkACQAJAAkACAAHAAcABgAGAAUABQAEAAMAAwACAAEAAAAB
AAIAAQABAAAA//////7//v/+//z/+f/2//T/8v/z//X/9v/3//X/9f/1//X/9//3//f/
9//1//X/9f/0//L/8//z//P/9f/1//X/9f/z//P/8//z//T/9f/2//f/9//3//f/9//2
//b/9v/2//b/+f/5//3/BwASAB8AKgA3AEoAWwBuAIsAswDjAAwBJgEjAQAByQCMAFQA
HwDf/6r/n/+u/7T/u//H/83/0v/Y/9r/3f/j/+b/6//t/+r/6v/q/+3/7f/s/+z/7P/s
/+3/7f/u/+7/7v/u/+7/7v/t/+3/7f/t/+3/7f/u/+7/8P/w//D/8P/v/+//7//v/+//
7//u/+7/7f/t/+3/7P/s/+z/6//r/+z/7P/t/+3/7P/r/+r/6P/q/+r/6v/p/+v/7P/s
/+z/6v/q/+r/6v/s/+z/7P/s/+3/7f/t/+7/7P/s/+z/7P/u/+//7//w//H/8f/y//L/
8f/x//H/8f/y//L/8v/z//X/9v/3//n/9//3//j/+f/3//f/9//4//r/+f/5//v//f/9
//3//v/+/wAAAAABAAEAAQABAAMAAwAEAAUABgAGAAcABwAIAAgACAAJAAkACQAJAAoA
CgAJAAkACAAIAAQABgAGAAYABAADAAIAAgAAAAAAAAD//////v/+//7///8AAAAAAQAA
AP///v/9//3//f/9//3//v///wAAAQACAAIAAgADAAMABAAFAAUABAAEAAQABQAHAAgA
CAAJAAcABwAHAAcACgAKAAsACwALAAsACwALAAsACwAKAAoACgAKAAoACgAHAAcABwAG
AAYABwAIAAkACQAJAAgACAAFAAUABQAFAAQABAADAAMABAAEAAMAAwADAAMABAAEAAYA
BAAEAAQABgAIAAgACAAIAAYABgAGAAUABwAHAAcABwAHAAcACQAJAAcABwAHAAcACAAH
AAcABgAIAAcABwAGAAQABQAFAAUAAwADAAMAAQD///7//f/9//3//v////7/+//4//b/
9P/2//f/9//3//X/9f/1//X/9f/1//X/9f/3//f/9//2//b/9//3//f/9f/1//X/9f/3
//f/9//3//f/9//3//f/9//3//f/9//4//j/+P/6//z/+//9////BwAQABsAJgA1AEQA
UwBmAIEApwDTAPwAFgERAe4AvQCGAFQAIwDj/7L/q/+4/7z/wf/L/9H/1v/a/97/4//p
/+z/6//t/+7/7v/u/+//7//w//D/8P/w//H/8f/y//L/8v/y//L/8v/x//H/8f/x//H/
8f/y//L/8v/y//L/8v/z//P/8//z//H/8f/w//D/8f/x//H/8P/w//D/7//v/+7/7v/v
/+//7f/t/+3/7P/u/+7/7v/t/+v/7P/s/+z/7P/s/+z/7P/u/+7/7v/u/+//7//v//D/
7v/u/+7/7v/w//H/8f/y//H/8f/y//L/8//z//P/8//0//T/9P/1//T/9P/0//X/9f/1
//b/9//5//n/+f/6//r/+f/5//v/+//7//v//P/8//7//v////3//f/9////AQACAAMA
BAAGAAcABwAIAAcABgAGAAUABQAFAAYABgAFAAUABAAEAAIABAAEAAQABAADAAIAAgAC
AAIAAgABAAEAAAAAAAAAAAAAAP/////9//3//f/9////////////AQABAAEAAQABAAAA
/////wEAAgADAAMAAgACAAIAAwADAAQABAAFAAUABQAFAAUACAAIAAkACQAJAAkACQAJ
AAcABwAGAAYACAAIAAgACAAHAAcABwAGAAMAAwADAAMAAwADAAIAAgABAAEAAQABAAAA
AAD/////AgACAAEAAQD/////AAAAAAIAAgACAAIABAAEAAQABAAEAAQABAADAAMAAwAD
AAMAAwADAAUABQAHAAcABwAHAAQAAwADAAIAAAD//////v/+//////////////////3/
+//6//n/+f/4//j/+P/2//L/8P/v/+7/8f/z//T/9f/z//P/8//z//P/8//z//P/8//z
//P/8v/w//H/8f/x//P/8//z//P/8f/x//H/8f/x//H/8f/x//P/8//z//P/9v/2//T/
9P/0//X/9f/5/wEADgAZACYAMwBCAFEAXgB3AJ8AzQD2ABABCwHsALkAggBOABsA2/+o
/6P/sP+2/73/xf/L/9D/1v/a/9//4//m/+f/5//o/+j/6P/n/+n/7P/s/+z/7P/r/+v/
7P/s/+z/7P/s/+z/7f/t/+3/7f/r/+v/7P/s/+r/6v/q/+r/6f/p/+n/6f/r/+v/6v/q
/+n/6f/p/+j/6P/o/+f/5//o/+j/6f/p/+f/5//n/+b/6P/o/+j/5//n/+j/6P/o/+b/
5v/m/+b/5P/k/+T/5P/n/+f/5//o/+j/6P/o/+j/6v/r/+v/7P/r/+v/7P/s/+3/7f/t
/+3/7P/s/+z/7f/w//D/8P/x//H/8f/y//P/8//z//P/9P/0//P/8//1//f/9//3//j/
+P/6//r/+//9//3//f////3//v///wAA/v//////AAAAAAAAAQABAAEAAQACAAIAAQAB
AAAAAAD+/wAAAAAAAAAA///+//7//P/8//z/+//9//z//P/8//r/+v/5//n/9//3//f/
9//3//f/9//3//n/+f/5//n/+v/6//r/+//7//z//f/9/wAAAAAAAAEA//8AAAAAAQAD
AAMAAwADAAIAAgADAAMAAQABAAEAAQADAAMAAgACAAQABAAEAAQAAQABAAEAAAD/////
///////////+//7//f/9//3//f/+//7//f/9//z//P/7//v//P/9////AAAAAAAAAAAA
AAAAAAAAAAAAAAD///3//f/9//3//f/9//////8BAAEAAQABAAIAAQABAAAA/v/9//3/
/P/+//////////z/+//6//f/+P/4//j/+f/2//b/9v/0//D/7v/t/+z/7P/t/+3/7f/t
/+3/7f/t/+//7//v/+//7//v/+//7v/w//H/8f/x/+//7//v/+//7//v/+//7//v/+//
7//v/+//7//v/+//7v/w//L/9P/0//P/8f/3/wMAEAAfAC4APQBOAGEAegCbAMUA9wAc
ASgBEwHiAKMAZAAwAPn/uf+W/53/rP+w/7X/vf/B/8j/0P/U/9n/3f/i/+P/5f/m/+b/
5v/l/+f/5//m/+X/5P/l/+X/5v/m/+j/6P/o/+j/6f/p/+n/6f/p/+n/6v/q/+j/6P/o
/+j/5//n/+f/5//n/+f/5v/m/+X/5f/l/+T/4v/i/+H/4f/i/+L/4//j/+P/4//j/+L/
4v/i/+L/4f/h/+L/4v/i/+L/4v/i/+L/4v/i/+L/4v/l/+X/5f/m/+b/5v/m/+b/5P/l
/+X/5v/n/+f/6P/o/+f/5//n/+f/6P/o/+j/6f/r/+z/7f/v/+//7//w//H/7//v/+//
8P/w/w==
         </WaveFormData>
      </LeadData>
      <LeadData>
         <LeadByteCountTotal>10000</LeadByteCountTotal>
         <LeadTimeOffset>0</LeadTimeOffset>
         <LeadSampleCountTotal>5000</LeadSampleCountTotal>
         <LeadAmplitudeUnitsPerBit>4.88</LeadAmplitudeUnitsPerBit>
         <LeadAmplitudeUnits>��V</LeadAmplitudeUnits>
         <LeadHighLimit>2147483647</LeadHighLimit>
         <LeadLowLimit>268435456</LeadLowLimit>
         <LeadID>V6</LeadID>
         <LeadOffsetFirstSample>0</LeadOffsetFirstSample>
         <FirstSampleBaseline>0</FirstSampleBaseline>
         <LeadSampleSize>2</LeadSampleSize>
         <LeadOff>FALSE</LeadOff>
         <BaselineSway>FALSE</BaselineSway>
         <ExcessiveACNoise>FALSE</ExcessiveACNoise>
         <MuscleNoise>FALSE</MuscleNoise>
         <LeadDataCRC32>1706307420</LeadDataCRC32>
         <WaveFormData>
+f/4//j/+P/2//b/9v/2//T/9P/0//T/9v/2//b/9//3//f/9//2//j/9v/2//T/9P/y
//P/8//0//H/8f/1//3/BAAOABwALgA+AFEAbQCQALwA4wD7APsA6ADGAJsAbwBHABcA
6f/X/9n/2//b/93/4f/m/+n/6v/r/+v/7f/w//D/7v/u//D/7//v/+7/7v/u/+7/7//v
/+7/7v/u/+7/7v/u//D/8P/w//D/8P/x//H/8f/x//D/8P/w/+//7//v/+//7f/t/+3/
7f/t/+3/7f/t/+v/6//q/+r/6//r/+v/7P/s/+z/6//r/+n/6f/p/+n/6v/q/+r/6v/q
/+r/6v/q/+r/6v/q/+r/6//s/+3/7v/s/+z/7P/s/+z/7P/t/+3/6//r/+z/7P/s/+z/
7f/t/+7/7//w//H/7//v//D/8P/w//D/8f/x//P/9P/1//j/9v/2//n/+f/4//j/+f/5
//v/+//8//3//f/+//7//v///wEAAgADAAUABQAFAAYABgAGAAcABwAGAAUABQAEAAQA
BQAGAAcABwAGAAYABgAFAAQABAAEAAMAAwACAAIAAAAAAAEAAQACAAEAAQABAAMAAwAE
AAQAAQABAAEAAQD//////v/+/wAAAQACAAIAAgACAAMAAwABAAIAAgACAAUABQAEAAQA
AwADAAIAAAACAAMAAwAEAAQABAAEAAUABwAFAAUABQAFAAUABQAFAAMAAwACAAEAAQAC
AAIAAgAEAAMAAwADAAEAAAAAAAAAAAD///////8BAAEAAQABAAEAAgACAAIAAgADAAMA
AwADAAMAAwAEAAQABAAEAAQABAAEAAQABAACAAIAAgADAAUABQAHAAcACQAJAAkACQAH
AAYABQAEAAQAAwADAAMABAAFAAYABwAJAAkACQAIAAYABQAEAAMAAwADAAEA///7//r/
+P/4//j/+f/5//n/+f/5//n/+P/4//j/+f/5//n/+f/4//j/+P/4//j/+P/2//b/9v/2
//j/+P/4//j/+f/5//n/+f/6//r/+v/6//j/+P/4//f/9//4//f/9//7/wMADAAUACIA
NABIAFsAdwCYAMAA6QD/AP0A6ADKAJ8AcwBLAB0A7//b/93/3//f/+X/6f/q/+n/6v/t
//H/8//y//L/8P/w//L/8f/x//D/8P/w//D/8f/x//D/8P/y//L/8v/y//L/8v/y//L/
9P/1//X/9f/z//L/8v/y//P/8//z//P/8f/x//H/8f/v/+//7//v//H/8f/w//D/8f/x
//H/8v/w//D/7//v/+3/7f/t/+3/7f/u/+//8P/y//L/8v/y//L/8v/y//L/8P/w//D/
8P/w//D/8P/w//D/8P/x//H/8f/x//L/8v/w//D/8f/x//P/8//z//P/9f/1//b/9v/2
//b/9//3//j/+P/4//r/+P/4//v/+//8//z//f/9//3//f/+////AAACAAMABAAEAAUA
BQAFAAUABQAFAAYACgAKAAsACwAJAAkACgAKAAkACQAJAAkACQAIAAgACAAHAAYABgAG
AAcABwAGAAYABAAEAAUABQAEAAMAAwADAAMAAwAEAAQAAwADAAMAAwADAAMAAgACAAIA
AwAEAAQABAAEAAUABQAFAAYABgAGAAUABQAEAAQABgAHAAcABgAGAAcABwAIAAYABgAG
AAcABwAFAAUABQAHAAcABwAHAAUABQAEAAMAAwAEAAQABAAEAAMAAwADAAUABAAEAAQA
BAADAAMAAwADAAMAAwADAAEAAgACAAIAAgADAAMAAwAFAAUABQAFAAYABAAEAAQABAAG
AAYABgAGAAgACAAIAAkABwAHAAkACQAJAAkACQAJAAYABgAGAAYACAAHAAcABwAJAAkA
CQAJAAcABwAHAAYABAADAAIAAQADAAMAAQD///3//P/6//r/+v/7//v/+//7//v/+//6
//r/+v/7//v/+//7//r/+v/8//z//P/8//r/+v/6//r/+v/6//r/+v/7//v/+//7//j/
+P/4//j/+v/6//r/+f/5//r/9//3//3/AwAKABYAJAAyAEAAUwBvAJIAvADjAPcA8QDe
ALwAkwBrAEMAEwDr/+H/4//l/+X/5//p/+7/7//w/+//7//x//L/8v/y//L/8v/x//H/
8v/y//L/8v/z//P/8v/y//L/8v/y//L/8v/y//L/8v/w//H/8f/x//P/8v/y//L/8f/x
//H/8f/v/+//7//v//H/8f/x//H/8f/x//D/8P/v/+//7//w//D/8P/v/+//7//v/+//
7//s/+z/7P/s/+7/7v/u/+7/7v/u/+7/7v/u/+7/7v/u/+7/7v/u/+7/7v/u/+//7//v
/+//8P/w//D/8P/x//H/8//z//P/8//x//H/8v/y//L/8v/z//P/9P/0//T/9v/2//b/
+f/5//j/+P/5//n/+f/5//r/+//8//7///8AAP//AQACAAMAAwADAAMABAAEAAQABQAF
AAcABwAIAAgABQAFAAUABQAFAAQABAAEAAUABAAEAAQAAwADAAIAAgAAAAAAAQABAAIA
AQABAAEAAQABAAIAAgABAAEAAQABAP/////+//7/AAABAAIAAgACAAIAAwADAAEAAgAC
AAIAAwADAAIAAgACAAMAAwACAAQABQAFAAYACAAIAAgACQAHAAUABQAFAAMAAwADAAMA
AwADAAIAAQACAAQABQAGAAQAAwADAAMAAwACAAIAAgAAAP///////////////////f/+
//7//v/+/////////wEAAQD/////AAAAAAAAAAAAAAAAAAAAAAAAAgACAAIAAwABAAEA
AwADAAUABQAFAAUAAgACAAIAAgAEAAMAAwADAAEAAQABAAEAAQABAAEAAAD+//3//P/7
//3//f/7//n/9//2//T/9P/2//f/9//3//f/9//3//b/9P/0//X/9f/1//X/9P/0//T/
9P/0//T/9P/0//T/9P/0//T/9P/0//T/8//y//H/8P/w//D/8P/0//b/9v/1//X/9P/z
/+//8//7/wQADAAaACoAOgBNAGUAhgCwAN0A9wD7AOoAygCfAHEARwAZAO3/1//X/9v/
3f/f/+H/5P/n/+b/5//p/+v/7P/s/+r/6P/o/+v/6//s/+z/7P/s/+3/7f/s/+z/6v/q
/+r/6v/s/+z/7P/s/+r/6//r/+v/6//q/+r/6v/r/+v/6//r/+v/6//r/+v/6f/p/+n/
6f/r/+v/6v/q/+n/6f/p/+r/6f/o/+b/5f/m/+f/6P/p/+j/6P/o/+j/5v/m/+b/5v/m
/+b/5v/m/+j/6P/o/+j/5v/m/+b/5v/m/+b/5//n/+n/6f/q/+r/7P/s/+3/7f/r/+v/
6//r/+v/6//s/+z/7v/u/+//7//u/+7/7v/w//L/8v/1//X/9P/0//X/9f/1//X/9v/3
//f/+P/4//j/+f/7//z//f////////8AAAIAAgADAAMAAwADAAQABAABAAEAAQABAAMA
AgACAAIAAQAAAAAAAAD//////v/+//7//v///////v/9//3//f/7//v//P/8//v/+//7
//v/+f/5//j/+P/7//3///8AAP7//v////////8AAAAAAAD//////v/+/wAAAQABAAAA
AAABAAEAAgACAAIAAgADAAIA///+//3//////////////////v/9////AAAAAAAA///9
//z/+//7//r/+v/6//v/+//8//3////////////+//7//f/8//7//////////f/9//3/
/f8AAP7/AAAAAAAAAAAAAAAAAAAAAP7//v/+////AQABAAMAAwADAAMAAwADAAAAAAAA
AAAAAQABAAIAAwACAAEAAAD//wAAAQACAAIABAADAAIAAQD//////f/7//f/9v/0//T/
9P/1//X/9f/z//P/8//y//T/9P/1//X/9f/1//T/9P/0//T/9P/0//L/8v/y//L/8//0
//X/9v/3//f/9//3//b/9v/2//b/9P/2//T/8//z//D/7//z//v/BQAOABwALAA+AFAA
aQCJAK4A2AD5AP8A8QDUAKoAewBRACUA8//V/9X/2//b/93/4f/l/+j/5//o/+v/7f/t
/+z/7P/s/+z/7P/v/+3/6v/q/+r/6v/s/+3/7f/u/+7/7v/u/+7/8P/w//D/8P/u/+//
7//v/+7/7P/r/+r/6f/p/+n/6f/r/+v/6//r/+v/6//r/+v/6//r/+r/6v/p/+n/6f/q
/+r/6v/p/+n/6f/p/+n/6f/o/+j/6P/o/+j/6P/o/+j/6v/q/+r/6v/p/+j/5//m/+b/
5v/m/+b/6P/o/+n/6f/r/+v/7P/s/+r/6v/r/+v/6//r/+v/6//r/+v/7P/s/+7/7v/v
/+//8P/w//D/8v/w//D/8//z//T/9P/1//X/9//3//j/+f/5//r/+v/6//v//f/+////
/f/9//3//v8CAAIAAwADAAMAAwAEAAQAAwADAAMAAwABAAAAAAAAAP///v/+//7/AQAB
AAAAAAD+//7///////7//f/9//3/+//7//z//P/9//3//f/9//3//f/8//z///8BAAMA
BAAGAAYABwAHAAgACgALAAwADQANAAwADAANAA8AEAAQABAAEQARABIAEAAQABAAEQAR
AA8ADwAPAA8ADwAPAA8AEAARABEAEQAPABAAEAAQABIAEQARABEADwAOAA4ADgAOAA0A
DQANAA0ADQANAA0ADwAQABAAEAAOAA8ADwAPABEAEQARABEAEgASABAAEAAQABAAEgAS
ABIAEgASABIAEgATABMAEwAVABUAFwAXABcAFwAWABYAFgAWABQAEwATABMAEwATABMA
EwATABMAEwASABIAEQAQAA8ADwAPAA0ACwAJAAgABgAGAAgACQAJAAkABwAHAAcABgAG
AAYABwAHAAkACQAIAAgACAAIAAgACAAGAAYABgAGAAYABgAGAAYABQAFAAUABQAGAAYA
BgAGAAYABAAGAAUABQAGAAUAAwAHAA0AFAAcACgANgBGAFkAbwCOALgA4QD/AAUB+ADc
ALMAiQBhADMABQDt/+//8f/v//H/9f/2//n//P/9///////+//7//v/+//7//f/9//z/
/P/8//z///////7//v/+//7//v/+//7//v/+//7//v////////////7//v/+////////
/////f/9//3//f/9//3//f/9//3//f/8//z/+//7//v//P/8//z/+//7//n/+f/5//n/
+v/6//r/+v/6//r/+v/6//r/+v/6//r/+v/6//r/+v/6//r/+v/6//r/+v/7//v/+//7
//z//P/8//z//f/9/////////////f/9//7//v/8//z//f/9//7//v/+/wAAAAAAAAMA
AwACAAIAAwADAAUABQAGAAcABQAGAAYABgAHAAkACgALAA0ADQANAA4ADgAOAA8ADwAR
ABEAEgASAA8ADwAPAA8AEQAQABAAEAAPAA4ADgAOAA0ADQAMAAwACAAIAAkACQAJAAkA
CgALAAsACwAMAAwACQAJAAkACQAJAAkACAAIAAgACQAKAAoACAAIAAkACQAJAAoACgAK
AA0ADQAMAAwADAANAA0ADAAKAAsACwAMAAwADAAMAA0ADwANAA0ADQANAA0ADQANAA8A
DwAOAA0ACgAKAAkACAAIAAcABwAHAAkACAAIAAgABgAFAAUABQAHAAcABwAHAAUABgAG
AAYACAAJAAkACQAHAAcABwAHAAgACAAKAAoACgAKAAoACgAKAAoACgAKAAoACwALAAsA
DQANAAsACwALAAsADAAMAAwADAAKAAkACQAJAAkACQAJAAkACQAJAAkACAAIAAcABgAF
AAUABQADAAEAAQAAAP7//v/+//////////////////7//P/8//3//f/7//v/+v/6//j/
+P/4//j/+f/6//v//P/8//z//P/8//3//f/9//3//P/8//z//P/+//7//P/7//v/+P/5
//n//f8DAAwAFgAkADQARABZAHUAmADEAO0AAQH9AOYAwgCZAG8ARQARAOn/3f/h/+H/
4f/l/+n/7P/x//D/7//x//P/9P/y//L/8v/0//f/9f/2//b/9v/2//b/9f/z//L/8v/y
//L/8v/y//L/8v/y//T/9f/1//X/8//y//L/8v/z//P/8//z//P/8//z//P/8//z//P/
8//x//H/8P/w/+//7//v//D/8P/w/+//7//t/+3/7f/t/+3/7v/v//D/7//u/+3/7P/u
/+7/7v/u//D/8P/w//D/8P/w//D/8P/w//D/8f/x//H/8f/y//L/8v/y//P/8//x//H/
8f/x/+//7//w//D/8v/y//P/8//0//T/9P/2//b/9v/5//n/+v/6//v/+//8//v/+//7
//3//v/+//7///8BAAIAAwADAAMAAwAEAAgACAAJAAkABwAHAAgACAAFAAUABQAFAAcA
BgAGAAYABQAEAAQABAADAAMAAgACAAAAAAABAAEAAAD/////////////AAAAAAEAAQAB
AAEAAQABAAAAAAD+////AAAAAAIAAgADAAMAAQACAAIAAgADAAMAAgACAAIAAwADAAIA
AgADAAMABAACAAIAAgADAAQAAwAEAAUAAwADAAMAAwAFAAUABAADAAMABAAEAAQAAgAB
AAEAAQABAAAAAAAAAAAA////////AQABAAEAAQD//wAAAAAAAAAAAQABAAEAAQADAAIA
BAAEAAQABAAEAAQABAAEAAYABgAGAAcABQAFAAcABwAFAAUABQAFAAYABgAGAAYABAAD
AAMAAwAEAAUABgAHAAUABQAFAAQABAADAAIAAQD//////f/7//r/+v/5//r/+f/5//j/
9//3//f/9//2//j/+P/5//n/9//3//b/9v/2//b/9v/2//f/+P/5//r/+P/4//j/+P/3
//f/9//3//b/9v/2//b/9v/4//j/9f/z//T/9//1//f///8GABAAHgAwAEQAVQBxAJIA
vADlAP8A/wDuANAApQB1AEsAHwDx/9n/2f/d/9v/2//h/+T/5//q/+3/7f/t//D/8P/w
//D/8v/x//H/8P/w//D/8P/z//P/8v/y//L/8v/y//L/8f/w/+//7v/u/+//7//v//H/
8P/w//D/7//v/+//7//v/+//7//v/+//7//v/+//7f/t/+z/7P/r/+v/6//s/+z/7P/r
/+v/7f/t/+3/7f/u/+7/7v/u/+7/7v/u/+7/7P/s/+z/7P/s/+z/7P/s/+z/7P/s/+z/
6v/q/+v/6//r/+v/7P/s/+3/7v/w//H/8f/x//H/8f/v/+//8P/w//L/8v/z//P/8v/y
//L/9P/0//T/9//3//b/9v/3//f/9//3//j/+f/5//r/+v/6//3///8AAAEA////////
AAAEAAQABQAFAAUABQAGAAYABQAFAAUABQAEAAIAAQAAAAEAAAAAAAAAAQABAAAAAAD+
//7///////7//f/9//3/+//7//z//P/7//v/+//7//z//f/9//7//v///wAAAAD+//7/
////////AAAAAAAAAQABAAAAAAAAAAEAAQAAAAAAAQABAAIAAgACAAIAAwADAAEAAQAB
AAEAAQABAAEAAQABAAAA/////wAAAAAAAAAA////////AQAAAAAAAAD+//3//f/9//3/
/f/9//3/+//8//z//P/+//////////////8BAAIAAAAAAAAAAAABAAIAAwAEAAMAAgAB
AAEAAwADAAUABQAFAAUABQAFAAQABAAEAAQABAADAAMAAwADAAMAAwADAAEAAQABAAAA
AgABAAAA//8BAAEA///9//v/+v/4//j/9v/3//f/9//5//n/+f/4//j/+P/5//n/+P/3
//X/9P/2//b/9v/2//b/9v/2//b/9v/2//b/9v/5//n/+f/5//r/+v/6//r/+P/4//j/
9f/1//T/8f/x//f/AQAIABIAHgAuAD4AUQBrAIwAtgDfAPcA+QDoAMoAoQB1AE0AHwDx
/93/4f/j/+H/4//l/+j/6//s/+3/7//x//L/8P/w//L/8P/v//H/8P/w//D/8P/x//H/
8P/w//D/8P/w//D/8v/y//L/8v/x//H/8P/v//H/8P/w//D/8f/x//H/8f/x//H/8f/x
/+//7//v/+//7f/t/+z/7P/t/+3/7f/u//D/8P/v/+//7//v/+//7//u/+7/7v/u/+7/
7v/u/+7/7v/u/+7/7v/s/+z/7P/s/+7/7v/u/+7/7v/u/+//7//v/+//8P/w/+7/7v/v
/+//7//v/+//7//x//H/8v/y//L/8v/z//P/8//y//H/8v/y//L/9f/1//b/9v/3//f/
+f/5//r/+//9//7//v/+//3///8AAAEA////////AAAEAAQABQAFAAMAAwAEAAQAAwAD
AAMAAwADAAIAAgACAAMAAgACAAIAAwADAAIAAgD+//7//////wAA/////////////wAA
AAD////////////////+//7//v///wAAAAAAAAAAAQABAAEAAgACAAIAAQABAAAAAAAA
AAEAAQAAAAAAAQABAAIAAgACAAIAAwADAAEAAQABAAEAAQABAAEAAQABAAAA/////wAA
AAAAAAAA////////AQAAAAAAAAD+//3//f/9//v/+//7//v//f/+//7//v/+////////
////AwADAAIAAAAAAAAAAAD+//7//v/+//7//v/+////AQABAAMAAwADAAMAAwADAAAA
AAAAAAAAAgABAAEAAQD///////////////////7//P/7//r/+f/6//v/+v/5//f/9v/0
//T/8v/z//P/8//1//X/9f/0//T/9P/1//X/9f/1//T/9P/y//L/8v/y//T/9P/0//T/
9P/0//T/9P/1//X/9f/1//T/9P/0//T/9P/y//L/8f/x//L/8f/v//H/9/8AAAYAEAAe
ACoANwBNAGoAjgC5AN0A6wDmAM4AqwCBAFsAMwADAOH/2//d/93/4f/j/+b/6f/q/+v/
6//t/+z/7P/s/+z/7P/t/+3/6v/q/+r/6v/t/+3/7P/s/+r/6v/q/+r/6v/q/+r/6v/s
/+3/7f/t/+v/6v/q/+r/6f/p/+n/6f/p/+n/6f/p/+n/6f/p/+n/6f/p/+j/6P/n/+f/
5//o/+j/6P/n/+f/6f/p/+n/6f/q/+r/6v/q/+j/6P/o/+j/5v/m/+b/5v/k/+T/5P/k
/+X/5v/n/+j/6P/o/+n/6f/p/+n/6v/q/+n/6P/o/+f/5f/l/+X/5f/n/+f/6P/o/+j/
6P/p/+n/6//s/+3/8P/u/+7/8f/x//L/8v/z//P/8//z//T/9f/1//b/9v/2//n/+//8
//3/////////AAAAAAAAAQABAP////8AAAAAAQABAAEAAQADAAIAAgACAAEAAAAAAAAA
//////7//v/+//7///////7//f/9//3//f/9//7//v/9//3//f/9///////+//7//f/9
//3//P/6//r/+//7//v//P/8//z///////7//v/+///////+//z//f/9//7//P/8//z/
/f////3//f/9//3//f/9//3///////7//f/7//z//P/8//z/+//7//v/+//6//r/+v/6
//n/+f/5//v/+//7//v/+//8//z//P/8//3//f/9/////v/8//z//P/8//3//v///wAA
/v/+//7////9//3//////wEAAQABAAEAAgACAAIAAgAAAP////////3//f/9//3/////
/////v8AAP///v/9//3//f/7//n/9v/0//H/8P/y//P/8//z//P/8//z//L/9P/0//X/
9f/z//P/8v/y//L/8v/y//L/9P/0//T/9P/z//L/8f/w//L/8//0//X/9v/2//b/9v/0
//L/8v/x//H/8P/v//H/9f/7/wQADAAcAC4APgBTAG8AlAC8AOUA+QD3AOIAwACRAGMA
OQAJAN//0//X/9v/3f/h/+P/5v/p/+j/5//p/+v/7v/w/+7/7P/q/+v/6//s/+z/7P/s
/+3/7f/s/+z/7v/u/+7/7v/s/+z/7P/s/+r/6//r/+v/7f/s/+z/7P/r/+v/6//r/+3/
7f/t/+3/7f/t/+3/7f/r/+v/6v/q/+v/6//r/+z/6v/q/+n/6f/r/+v/6//r/+r/6v/q
/+r/6v/q/+r/6v/q/+r/6v/q/+j/6P/o/+j/6v/q/+r/6v/s/+z/7f/t/+3/7f/u/+7/
7f/s/+z/6//t/+3/7f/t/+7/7//x//L/8P/w//H/8f/w//D/8P/y//L/8v/1//X/9v/2
//f/9//5//n/+v/7//v//P/8//z/+//9//7///8BAAEAAQACAAIAAgADAAMAAwADAAQA
BAADAAMAAwADAAMAAgACAAIAAQAAAAAAAAD//////v/+//7//v//////AAD////////+
//3//f/8//v/+//7//v//P/9//3//v/+////AAAAAP7//v////////8AAAAAAAABAAEA
AAAAAAIAAwADAAIAAgADAAMABAACAAIAAgADAAUAAwADAAMAAwADAAMAAwADAAMAAgAB
AAEAAgACAAIABAADAAMAAwABAAAAAAAAAAAA/////////////////////wAAAAAAAAIA
AQABAAEAAAACAAIAAgACAAAAAAAAAAAAAgACAAIAAwAFAAUABwAHAAUABQAFAAUABgAG
AAYABgAGAAUABQAFAAMAAwADAAMAAwADAAMAAgACAAEAAAD//wEAAQD///3/+f/4//b/
9v/2//f/9//3//f/9//3//b/+P/4//n/+f/7//v/+v/6//j/+P/4//j/9v/2//b/9v/4
//j/+P/4//n/+f/5//n/+P/4//j/+P/4//j/+P/3//f/9v/z//X/9//9/wYAEAAcACwA
PABRAG0AjgC2AN0A9QD1AOAAwACXAG0ARQAVAOv/3//h/+H/4f/j/+X/6P/r/+z/7//x
//H/8P/w//L/8v/y//H/8f/w//D/8P/w//H/8f/w//D/8P/w//D/8P/w//D/8P/w/+7/
7//v/+//8f/w//D/8P/x//H/8f/x//H/8f/x//H/7//v/+//7//v/+//7v/u/+3/7f/t
/+7/7v/u/+3/7f/t/+3/7f/t/+z/7P/s/+z/7v/u/+7/7v/s/+z/7P/s/+z/7P/s/+z/
7P/s/+z/7P/s/+z/7f/t/+3/7f/u/+7/7P/s/+3/7f/v/+//7//v/+//7//w//D/8P/w
//H/8f/y//L/8v/0//L/8v/1//X/9P/0//X/9f/3//f/+P/5//f/+P/4//j/+//9//7/
//8BAAEAAQACAAMAAgACAAEAAQABAAIAAgABAAEAAQABAAMAAgACAAIAAQAAAAAAAAD/
/////v/+//z//P/9//3//v/9//3//f/7//v//P/8//3//f/9//3//f/9//z//P/7//v/
+//6//v//P/+/////f/+//7//v///////v/+/wAAAQABAAAAAAABAAEAAgACAAIAAgAD
AAEA////////AQABAAEAAQABAAEAAAD/////AAAAAAAA/v/9//3//f/9//z//P/8//7/
/f/9//3////////////9//7//v/+/wAA//////7/AAAAAAAAAAAAAAAAAAAAAAAAAAAA
AAEAAQABAAMAAwAFAAUABQAFAAQABAAEAAQAAwABAAAA//////////////////////7/
/v/9//z/+//7//v/+f/3//X/9P/y//L/9P/1//X/9f/1//X/9f/0//L/8v/z//P/9f/1
//T/9P/z//L/8f/w//L/8v/y//L/8v/y//L/8v/x//H/8f/x//H/8v/z//T/9P/y//L/
8f/v/+7/7f/t//P/+/8EAA4AGgAqADgARwBhAIYAsgDZAPEA7wDcALwAkwBnADsACwDj
/9X/2f/b/9v/3f/f/+D/4//m/+f/6f/p/+r/6v/q/+r/6P/p/+n/6v/q/+r/6v/p/+n/
6P/o/+r/6v/q/+r/6v/q/+r/6v/p/+n/6P/n/+f/5v/m/+b/5f/l/+X/5f/l/+X/5f/l
/+f/5//n/+f/5f/l/+T/5P/l/+X/5f/m/+T/5P/j/+P/4//j/+P/4//k/+T/5P/k/+P/
4v/h/+D/4P/g/+D/4P/g/+D/4P/g/+D/4P/g/+D/4v/i/+P/4//j/+P/5P/k/+T/5P/l
/+X/5P/j/+L/4f/j/+P/5P/k/+T/5P/l/+X/6P/o/+j/6v/p/+j/6v/p/+j/6P/p/+n/
7f/t/+7/7//w//L/8//0//P/9f/2//f/9v/1//T/9P/0//T/9f/1//X/9f/2//b/9f/1
//X/9f/2//b/9//4//X/9P/0//T/8//z//L/8v/x//L/9P/1//P/8f/w/+//7f/t/+7/
7v/v/+//7//v/+//7//u/+7/7P/t/+7/7v/w//D/8f/x//L/9P/1//b/9f/1//T/9P/0
//X/9f/0//P/8//y//L/8v/y//L/8//1//P/8//z//X/9f/1//X/8//z//L/8f/x//L/
8v/y//D/7//v/+//8f/w//D/8P/w/+//7//v/+//7//v/+//8P/y//P/9P/y//L/8v/y
//L/8v/0//T/9P/0//L/8v/y//P/8f/x//P/8//1//X/9f/1//b/9v/2//b/9f/z//L/
8f/z//P/8//z//H/8f/x//D/8f/x//H/8f/w/+//7P/p/+f/5v/k/+T/4v/j/+P/4//j
/+P/4//i/+T/5P/l/+X/5f/l/+T/5P/l/+b/5//o/+f/5v/l/+T/5v/m/+b/5v/l/+X/
5f/l/+T/5P/k/+T/5P/k/+T/4//h/97/3f/h/+f/7//6/wgAFgAmADoAUwBxAJYAwgDl
AO0A4QDEAJgAawBBABcA5f/H/8P/x//H/8n/y//N/9D/0//W/9f/2f/b/9z/3v/e/+D/
3v/d/93/2//a/9n/2P/b/9v/2v/a/9r/2v/a/9r/3P/c/9z/3P/c/93/3f/d/93/3P/c
/9z/2f/Z/9n/2f/Z/9n/2f/Z/9f/1//X/9f/1//X/9b/1v/W/9f/2P/a/9j/2P/X/9f/
1//X/9f/1//W/9b/1v/W/9j/2P/Y/9j/1v/W/9b/1v/W/9b/1v/W/9j/2P/Y/9j/1v/W
/9f/1//Z/9n/2v/a/9n/2P/Y/9f/1//X/9f/1//Z/9n/2v/a/9z/3P/d/93/3f/c/9v/
3P/c/w==
         </WaveFormData>
      </LeadData>
   </Waveform>
</RestingECG>
