# Supplementary material for: Detection of Left Atrial Enlargement Using a Convolutional Neural Network-Enabled Electrocardiogram
Source: Front Cardiovasc Med. 2020 Dec 17;7:609976. doi: 10.3389/fcvm.2020.609976 (PMC7773668; doi:10.3389/fcvm.2020.609976)
Supplement: Supplementary file 2 [file Data_Sheet_2.ZIP › normal1/1802010068_8033_0000000A.XML]

<?xml version="1.0" encoding="Windows-1252"?>
<!DOCTYPE RestingECG SYSTEM "restecg.dtd">
<RestingECG>
   <PatientDemographics>
      <PatientID>1802010068</PatientID>
      <PatientAge>84</PatientAge>
      <AgeUnits>Years</AgeUnits>
      <Gender>Male</Gender>
      <PatientLastName>sunqiu</PatientLastName>
   </PatientDemographics>
   <TestDemographics>
      <DataType>Resting</DataType>
      <Site>1</Site>
      <AcquisitionDevice>MAC55</AcquisitionDevice>
      <Status>Unconfirmed</Status>
      <Priority>Normal</Priority>
      <AcquisitionTime>08:47:41</AcquisitionTime>
      <AcquisitionDate>07-07-2015</AcquisitionDate>
      <CartNumber>1</CartNumber>
      <AcquisitionSoftwareVersion>009C</AcquisitionSoftwareVersion>
      <XMLSourceVersion>MAC5000 v1.0</XMLSourceVersion>
   </TestDemographics>
   <RestingECGMeasurements>
      <VentricularRate>55</VentricularRate>
      <AtrialRate>55</AtrialRate>
      <PRInterval>142</PRInterval>
      <QRSDuration>86</QRSDuration>
      <QTInterval>396</QTInterval>
      <QTCorrected>378</QTCorrected>
      <PAxis>36</PAxis>
      <RAxis>49</RAxis>
      <TAxis>46</TAxis>
      <QRSCount>9</QRSCount>
      <QOnset>222</QOnset>
      <QOffset>265</QOffset>
      <POnset>151</POnset>
      <POffset>207</POffset>
      <TOffset>420</TOffset>
      <ECGSampleBase>500</ECGSampleBase>
      <ECGSampleExponent>0</ECGSampleExponent>
   </RestingECGMeasurements>
   <Diagnosis>
      <Modality>Resting</Modality>
         <StatementCount>2</StatementCount>
         <LabelText>12SL ��ϳ���</LabelText>
      <DiagnosisStatement>
         <StmtFlag>ENDSLINE</StmtFlag>
         <StmtText>����Ķ�����</StmtText>
      </DiagnosisStatement>
      <DiagnosisStatement>
         <StmtFlag>ENDSLINE</StmtFlag>
         <StmtText>�ٽ� ECG</StmtText>
      </DiagnosisStatement>
   </Diagnosis>
   <Waveform>
      <WaveformType>Rhythm</WaveformType>
      <WaveformStartTime>0</WaveformStartTime>
      <NumberofLeads>8</NumberofLeads>
      <SampleType>CONTINUOUS_SAMPLES</SampleType>
      <SampleBase>500</SampleBase>
      <SampleExponent>0</SampleExponent>
      <HighPassFilter>16</HighPassFilter>
      <LowPassFilter>150</LowPassFilter>
      <ACFilter>NONE</ACFilter>
      <LeadData>
         <LeadByteCountTotal>10000</LeadByteCountTotal>
         <LeadTimeOffset>0</LeadTimeOffset>
         <LeadSampleCountTotal>5000</LeadSampleCountTotal>
         <LeadAmplitudeUnitsPerBit>4.88</LeadAmplitudeUnitsPerBit>
         <LeadAmplitudeUnits>��V</LeadAmplitudeUnits>
         <LeadHighLimit>2147483647</LeadHighLimit>
         <LeadLowLimit>268435456</LeadLowLimit>
         <LeadID>I</LeadID>
         <LeadOffsetFirstSample>0</LeadOffsetFirstSample>
         <FirstSampleBaseline>0</FirstSampleBaseline>
         <LeadSampleSize>2</LeadSampleSize>
         <LeadOff>FALSE</LeadOff>
         <BaselineSway>FALSE</BaselineSway>
         <ExcessiveACNoise>FALSE</ExcessiveACNoise>
         <MuscleNoise>FALSE</MuscleNoise>
         <LeadDataCRC32>966449440</LeadDataCRC32>
         <WaveFormData>
AAAAAAAAAAABAAIAAwAEAAIAAgACAAIAAgACAAIAAgAEAAQABAAEAAYABgAGAAYACAAI
AAgACAAIAAgACAAIAAgACAAIAAgACQAKAAsADAANAA4ADwAQABIAEgASABIAFAAUABQA
FAAYABoAHAAeACAAIAAgACAAIwAkACUAJgAoACgAKAAoACoAKgAqACoAJwAmACUAJAAk
ACQAJAAkACIAIAAeABwAGgAYABYAFAASABAADgAMAAsACgAJAAgABgAGAAYABgADAAIA
AQAAAAIAAgACAAIAAAAAAAAAAAACAAIAAgACAAEAAAD///7//v/+//7//v8AAAAAAAAA
AAAAAAAAAAAAAAAAAAAAAAD///7//f/8////AAABAAIAAQAAAP///v/9//z/+//6//3/
/v///wAA/v/+//7//v/8//z//P/8//7//v/+//7//v/+//7//v8AAAAAAAAAAP///v/9
//z//f/+////AAAAAAAAAAAAAAAAAAAAAAAA/v/+//7//v/9//z/+//6//v//P/9//7/
AAAAAAAAAAD///7//f/8//7//v/+//7//v/+//7//v/+//7//v/+//7//v/+//7//v/+
//7//v/8//z//P/8//z//P/8//z//v/+//7//v/8//z//P/8//7//v/+//7//f/8//v/
+v/9//7///8AAP7//v/+//7//v/+//7//v/8//z//P/8//7//v/+//7//v/+//7//v/+
//7//v/+//7//v/+//7//v/+//7//v/8//z//P/8//7//v/+//7//v/+//7//v8AAAAA
AAAAAAAAAAAAAAAAAAAAAAAAAAAAAAAAAAAAAP7//v/+//7//v/+//7//v8AAAAAAAAA
AAAAAAAAAAAAAAAAAAAAAAD+//7//v/+/wAAAAAAAAAAAAAAAAAAAAD9//z/+//6//7/
AAACAAQAAwACAAEAAAD///7//f/8//7//v/+//7//P/8//z//f8BAP///P/+///////9
//3//v/8//z//v8AAAEAAQABAP//////////AQABAAMAAwADAAMABQAFAAMAAQABAAEA
AQADAAYABgAIAAcABwAGAAUABAAEAAUABQAGAAYABgACAAEAAQAEAAQAAgACAAEAAwAD
AAIAAAD8//v/+//6//z/+//6//r/+P/8//r/+f/7//v/+//7//v/+//5//n//v/6//r/
+P/y//D/9//3//P/+v8GAA0AGAApADwASwBYAGsAhACTAJoApwCrAJ0AiABuAFAAMQAY
AAIA9v/3/+7/5f/n/+z/6//u//P/8f/y//r//f/9//v/+v/5//j/+f/5//n/+P/4//b/
9v/2//b/+P/4//n/+f/4//j/+f/5//f/+f/5//n/9v/2//b/+P/6//j/+P/5//n/+f/5
//f/+f/7//v/+P/6//v/+//6//j/+f/5//n/+v/8//r/+P/6//v//f/9//z//P/8//z/
/P/8//z//f////7//v/+//3//f/9//3//////wAAAAACAAIAAgACAAIAAgACAAIABgAG
AAYACQAIAAgABgAJAAgACAALAAsADAAPABIAEwATABQAFQAXABoAGwAcAB4AHwAfAB0A
HwAfACEAIgAiACIAIgAgACIAIwAjACIAIwAhAB8AHAAZABYAFQAPAA8AEAAPAA0ACQAG
AAQAAwACAAAAAAD+//7//v/7//3//f/+//7//v/9//v/+//9//r/+f/5//n/+f/5//n/
+P/4//v/+//7//v/+//6//r/+v/4//f/9//5//v/+v/6//f/9//5//n/+f/5//j/+P/4
//j/+P/4//f/+P/5//j/+f/6//n/+P/3//n//P/7//z/+v/6//r/+//7//r/+v/6//n/
+f/7//3//f/9//z//P/7//v/+//7//v/+//7//v//P/8//v/+//7//v/+//7//r/+v/4
//j/+//7//r/+v/7//z//P/6//v/+f/5//n/+//6//n/+f/4//j/+P/4//n/9P/z//X/
9v/1//b/+P/8//z/+v/6//r/+f/5//n/9//3//f/+P/4//b/9v/2//j/+f/5//n/9//4
//j/9//3//f/9//2//b/9v/2//f/9//3//X/9//1//X/9f/1//f/9//3//X/9f/1//f/
9//1//X/9f/2//b/9v/2//b/9v/1//X/9f/3//f/9//3//X/9P/y//P/9P/1//b/9v/2
//b/9v/2//b/9v/2//T/9P/0//T/9v/2//b/9v/2//b/9v/2//b/9v/2//b/9P/0//T/
9P/2//b/9v/2//X/9P/z//L/8//0//X/9v/2//b/9v/2//b/9v/2//b/9v/2//b/9v/4
//j/+P/4//j/+P/4//j/9v/2//b/9v/2//b/9v/2//T/9P/0//T/9v/2//b/9v/2//b/
9//5//f/9P/2//f/9//1//X/+P/1//T/9f/0//j/+f/6//v/+//7//v/+//6//v/+v/5
//r//f/+/////P/7//r/+f/9/wAAAAAAAP/////+//3//P/8//3//f/8//z//P/6//v/
+//+//7//P/8//v/+//7//r/+P/2//X/9f/0//T/8f/w//D/8P/2//T/8//z//P/8//z
//X/8//x//H/8v/y//T/7v/q//D/8//v/+3/8P/0//v/BAARACQANQBCAFEAZgB7AIQA
iwCTAJEAhABuAFQANQAYAAYA9v/p/+L/3f/d/97/5f/m/+f/5//s//D/8f/t/+v/7f/v
//H/9f/0//P/8f/w//H/8v/z//T/9P/0//X/9f/y//L/8//z//P/9f/1//X/9P/0//T/
9v/2//T/9P/1//X/9f/1//P/8//1//X/8v/0//X/9f/0//T/9f/1//X/9v/4//b/9P/0
//X/9//3//T/9P/0//T/9v/2//b/9//5//j/+P/4//j/+f/6//v/+f/5//r/+v/6//r/
+v/6//7//v/+//7//v/+//7/AQAEAAQAAgAFAAYABgAJAAkACQALAA0ADQAPABAAEQAT
ABIAEwAUABYAFwAXABUAFwAbAB0AHgAeAB4AHgAcAB4AHAAbABkAGQAZABcAFAARABEA
EQAMAA0ACgAJAAcAAwACAAAA///+//z//P/6//r/+P/1//f/9//2//b/9v/1//P/8//1
//L/8v/z//T/9f/1//X/9P/0//T/8//y//H/8v/y//P/9P/y//H/8f/z//H/8P/w/+3/
7v/x//L/8//x//D/8P/w//T/9P/0//P/8f/x/+//7//z//P/8//z//L/9P/y//L/8v/y
//L/8//z//L/8v/y//P/8//1//f/8//z//L/8v/0//X/9v/3//b/9f/0//P/9v/2//X/
9f/z//P/8//z//b/9v/0//T/9f/1//T/9P/z//T/9P/y//f/9f/1//X/9f/0//P/8//0
//T/9P/0//T/8P/w//P/9f/z//P/9P/0//T/8v/y//L/8f/x//H/8//z//P/9P/y//D/
8P/w//L/8//z//P/8f/y//L/8f/x//H/8f/w//H/8v/z//X/8//z//H/8//z//P/8//z
//H/8f/x/+//7//v//H/8f/t/+3/7f/u//D/8P/w//D/7v/t/+3/7f/v/+//7//v/+//
8P/u/+7/7v/u/+7/7P/s/+z/7P/q/+r/6v/q/+r/6v/q/+r/7P/s/+z/7P/q/+r/6v/q
/+r/6v/q/+r/6P/o/+j/6P/m/+b/5v/m/+j/6P/o/+j/5v/m/+b/5v/o/+j/6P/o/+b/
5v/m/+b/5v/m/+b/5v/o/+j/6P/o/+b/5v/m/+b/5v/m/+b/5v/k/+T/5P/k/+b/5v/m
/+b/5v/m/+b/5v/k/+T/5P/l/+n/5//k/+b/5f/l/+P/4//o/+b/5v/o/+j/6f/p/+n/
5//n/+f/5//p/+n/6//r/+v/6//t/+3/7f/r/+v/6//p/+v/7v/u/+7/7f/t/+z/7f/s
/+z/7f/r/+z/7P/s/+r/6f/p/+z/7f/s/+3/7f/s/+v/6f/m/+T/4//j/+L/4//j/+P/
5P/j/+b/4//h/+X/5//p/+v/6//r/+n/6f/s/+j/6v/q/+T/4P/l/+n/6f/w//r/AwAS
ACUANgBDAFIAaQB2AH8AigCVAJMAfwBkAE4AMAATAP7/8v/o/+H/4P/f/9//4P/j/+r/
7f/r/+7/8v/x//H/7//x//H/8f/z//P/8//y//L/9P/0//T/9P/y//L/8//z//P/9P/2
//f/9//5//n/+f/4//j/+P/6//z/+v/6//v//f/9//3/+//8////AAD+//7///////7/
AAABAAEAAQAAAAIAAAD+//7///8BAAEAAAAAAAAAAAACAAIAAgADAAEAAAAAAAAAAQAD
AAUABwAFAAUABgAGAAYABgAGAAYACgAKAAoACgAMAAwADAAPAA4ADgAMAA8AEgASABUA
FQATABUAFwAXABcAGAAZABsAHQAfACEAJAAlACUAIwAlACUAJwAoACgAKAAoACYAKAAl
ACMAIAAfACIAIQAfAB0AHAAbABUAFQATABEADgAJAAoACAAHAAYABAAEAAIAAgACAP//
AQABAAAAAAAAAP///////wEA/v/////////////////+//7//f/9//3//f/9//z//P/8
//z/+//7//3/+//6//r/9//3//n/+f/5//r/+v/7//z//P/8//z/+//7//v/+f/5//n/
+f/5//n/+P/6//j/+P/5//r/+//9//3//P/8//z/+P/3//j/+f/6//v/+//8//v/+//7
//v/+//7//v/+//6//r/+f/5//r/+//8//3//v/+//z//P/7//v/+v/6//v//P/8//r/
/f/7//v/+//7//r/+f/5//r/+v/6//r//v/6//r//f/7//n/+f/6//z//P/6//r/+v/5
//n/+f/5//n/+f/6//z/+v/6//r/9//3//b/9f/4//r/+//7//r/+f/4//b/9//4//n/
+//6//n/9v/3//n/+f/5//n/+f/5//n/9//3//f/+f/5//n/+f/5//r/+P/4//j/+P/4
//f/9//3//n/+f/5//n/+f/4//r/+P/4//j/+P/2//b/9v/2//b/9v/2//b/9v/2//b/
9v/3//j/+f/6//j/+P/4//j/+P/4//j/+P/2//b/9v/2//j/+P/4//j/+v/6//r/+v/5
//j/9//2//j/+P/4//j/+v/6//r/+v/4//j/+P/4//j/+P/4//j/+v/6//r/+v/5//j/
9//2//j/+P/4//j/+P/4//j/+P/3//b/9f/0//f/+P/5//r/+P/4//j/+P/4//j/+P/5
//r/9//z//T/9//3//X/9f/6//j/+P/6//j/+f/5//n/+//7//v/+//5//n/+//7//3/
/f/////////9//3//f/7//3/AAAAAAAA//////7////+//7////9//7//v/+//7//f/9
/wAAAAD+//7//f/9//3//P/6//j/9//3//b/9P/z//L/8v/0//j/9v/1//X/9f/1//X/
9//3//X/9f/4//T/8P/w//T/9P/t/+3/8//0//j/BwAUAB8AMgBFAFQAYQB2AIsAmgCf
AKMAmwCEAG4AWAA1ABYABAD2/+3/6P/j/+H/5P/r//D/7//r/+r/8P/5//v/9f/z//P/
8//1//f/9//2//b/9v/2//b/9v/2//b/9//3//T/9P/1//X/8//1//X/9f/2//b/9v/4
//j/9v/2//f/+f/5//n/9//3//n/+f/2//j/+f/5//j/9v/3//f/9//4//r/+P/2//f/
+f/8//3/+v/6//r/+v/6//r/+v/7//v/+v/6//r/+v/7//z//f/9//3//v/+//z//P/8
//z//v/+//7//v8BAAIAAwAHAAYABgAEAAcACAAIAAsACwALAA0ADwAPABEAEgATABUA
GAAZABoAHAAbABsAGQAbAB8AIQAiACIAIgAiACAAIgAiACEAHwAfAB8AHQAaABcAGAAX
ABEAEQAOAA0ACwAHAAYABAADAAIAAAAAAP7//v/+//v//f/9//z//P/8//v/+f/5//v/
+P/3//f/9//3//n/+f/4//j/+f/5//n/+f/3//b/9v/2//j/9//3//n/+f/4//j/9f/3
//n/+f/5//f/9v/2//b/9v/2//b/9f/3//f/9f/1//b/9f/0//P/9f/4//f/+P/2//b/
9v/3//f/9v/2//b/9f/1//f/+f/3//f/9v/2//n/+f/5//n/+f/5//n/+f/6//r/+f/5
//v/+//7//v//v/+//z//P/9//3//P/8//v//P/8//r/+//5//n/+f/8//z//P/9//z/
/P/8//z/AAD8//z////9//v/+//8//7//v/8//z//P/7//v/+//9//3//f/+/wAA/v/+
//7//v///////////wAAAAD///z/+//6//j/+//8//3////9//3/+//9//3//f/9//3/
/////////f/9//3///////v/+//7//z//f/+////AAD+//3//f/9//3//f/9//3/AwD6
//T/+P/6//z//v/8//z//P/8//r/+v/6//r//P/8//z//P/+//7//v/+//z//P/8//z/
/P/8//z//P/+//7//v/+//z//P/8//z/+v/6//r/+v/4//j/+P/4//v//P/9//7//v/+
//7//v/9//z/+//6//z//P/8//z//v/+//7//v/9//z/+//6//r/+v/6//r//P/8//z/
/P/8//z//P/8//v/+v/5//j/+v/6//r/+v/8//z//f////v/+P/6//v/+//5//n//P/8
//z//v/+//3//f/9//3//f/9//3//f///wEAAQABAAEAAwADAAMAAQABAAEAAQABAAQA
BAAEAAUABQAEAAMAAgACAAMAAwACAAIAAgAAAAAAAQAFAAYAAgAAAP3/+//8//z/+//6
//n/+f/4//j/+f/4//j/+P/6//j/9//3//f/9//3//n/+f/3//f/+P/6//j/9v/2//T/
6//n//H//v8CAAcAEgAfADAARwBgAHMAfACLAJ4AqQCpAJ0AigB0AFYANQAaAAYA9v/t
/+L/3//p/+7/6f/s//H/8f/y//T/9//3//P/9f/1//X/9//3//f/9v/2//j/+P/4//j/
9v/2//f/9//4//j/+f/5//X/9//3//f/9v/2//b/+P/5//j/+f/7//z/+//6//f/9//5
//n/9v/3//f/9v/0//b/+f/7//3//f/+//v/+P/4//n/+//7//z//P/8//z//P/8//z/
/f/7//r/+v/6//r/+//8//3//f/9//7//v/+//7//v/+/wIAAgACAAIAAgACAAIABQAG
AAYABAAHAAoACgANAA0ADwARABMAEwATABQAFQAXABcAFwAXABgAGgAbABoAHQAeAB8A
HwAeAB8AIAAfACIAIQAfABwAGwAdABsAGAAVABQAEwANAA0ACgAJAAcAAwACAAAA///+
//7//v/8//z/+v/3//n/+f/4//j/+P/3//X/9f/3//T/8f/x//H/8f/y//P/8//0//P/
8//z//P/8//y//L/8v/y//H/8f/z//P/8v/y/+//7f/v/+//7//w//D/8f/y//H/8P/v
/+3/7//v/+3/7f/w//H/8v/z//P/9P/x//D/8v/y//L/8//y//D/7//u/+7/7//y//X/
9f/1//T/9P/0//P/8v/x//P/8//z//P/8v/y//H/8f/z//P/8//z//T/9P/y//L/8//z
//L/8v/z//T/9P/y//P/8f/x//H/8f/w/+//7//y//L/8v/y//L/7v/u//H/8f/v/+//
8P/w//D/7v/u/+//7//w//H/8f/x//H/8v/0//L/8v/y//H/8f/w/+//8f/y//L/8f/z
//P/8//y//L/8v/y//P/8f/x/+//8f/v/+//7//v//D/8f/y//H/7//v//H/8f/v/+//
7//w//H/8v/z//T/9P/z//P/8//x//H/8f/x/+3/7v/y//D/8P/w//D/8f/y//P/9P/z
//L/8f/w//L/8v/y//L/8P/w//D/8P/u/+7/7v/u/+//8P/x//L/8f/w/+//7v/w//D/
8P/w//D/8P/w//D/7v/u/+7/7v/u/+7/7v/u/+z/7P/s/+z/7f/u/+//8P/w//D/8P/w
//D/8P/w//D/7v/u/+7/7v/w//D/8P/w/+7/7v/u/+7/7P/s/+z/7P/u/+//8f/v/+7/
8P/x//H/7f/t//D/7v/w//L/8v/z//P/8//z//P/8//z//P/8//0//P/8v/x//T/9f/2
//X/8//z//P/9f/4//j/+P/3//n/+P/3//b/+P/5//n/+v/4//j/9v/1//X/+P/4//b/
9//3//j/+f/3//T/8f/v/+//7v/u/+3/7v/u/+7/8v/w/+//7//v/+3/7f/v/+//7f/r
//D/8v/w//D/7v/q/+3/7//t/+z/8v///woAGQAqADkARgBZAGoAdwCEAIkAiQCDAHYA
YABCAB8ACAAAAO7/3//e/9//3f/c/+H/5v/n/+n/7v/w/+//7f/v//H/8f/x//P/8f/x
//D/8P/u/+7/7v/u/+//8P/y//P/8P/w//H/8f/x//P/8//z//L/8v/y//T/9P/y//L/
8//z//P/8//x//T/9//4//b/9f/1//T/8v/y//P/8//z//T/9v/0//L/8v/z//X/9f/0
//T/9P/0//L/8v/y//P/9P/0//X/9v/0//X/9v/3//X/9f/2//b/+P/4//j/+P/6//r/
+v/6//r/+v/6//3/AAAAAP7/AQAAAAAAAwADAAUABwAJAAkACwAMAA0ADwAOAA8AEAAS
ABUAFQATABUAFwAZABoAGgAaABoAGAAaABgAFwAVABUAFwAVABIADwAOAA0ABwAHAAYA
BQADAP///v/8//v/+v/4//j/9v/2//T/8f/z//P/8P/w//D/7//w//H/9P/y/+//7//v
/+//7f/t/+z/7P/v/+//7//v/+//7v/u/+7/7v/t/+3/7//v/+7/7v/r/+v/7f/t/+3/
7f/s/+z/7P/s/+z/7P/r/+3/7f/r/+v/7//v/+//7//v//D/7f/s/+3/7v/v//H/7//u
/+7/7v/u/+//8v/1//L/8f/v/+7/7//v/+//7//v/+//7//v//D/8P/v/+//7//v/+//
7//w//D/7v/u/+//7//u/+7/8f/y//L/8P/x/+//7//v/+//7v/t/+3/7v/u/+7/7v/w
/+z/7P/v/+3/6//r/+z/7//w/+//8P/w/+//7//v/+3/7f/t/+7/7v/s/+z/7P/u/+//
7//v/+3/7v/u/+3/7//v/+//7v/t/+z/6//r/+z/7f/s/+//7//v/+//7//t/+3/7f/r
/+3/7f/v/+//6//r/+v/7P/s/+z/7P/s/+7/7f/t/+3/7f/t/+3/7f/r/+b/7v/w//D/
8P/w/+7/7v/u/+7/7v/u/+7/7v/u/+7/7v/u/+7/7v/u/+7/8P/w//D/8P/v/+7/7f/s
/+3/7v/v//D/8P/w//D/8P/u/+7/7v/u/+7/7v/u/+7/7P/s/+z/7P/t/+7/7//w/+7/
7v/u/+7/7v/u/+7/7v/w//D/8P/w/+//7v/t/+z/7v/u/+7/7v/u/+7/7v/u/+7/7v/u
/+7/7v/u/+//8f/t/+r/7P/t/+//7f/t//D/7v/u//D/8P/x//H/8f/x/+//7//v/+//
8f/z//P/8//z//X/9f/1//P/8//z//P/9f/4//j/+P/3//f/9v/1//b/9v/3//f/+P/4
//j/9v/1//X/+P/4//j/+P/3//f/9//2//T/8v/v/+//7v/u/+3/7P/s/+z/8v/w/+//
7//t/+3/7f/v//D/7//w//L/8P/u/+z/7P/o/+P/5f/v//b/+v8BAAwAHQAuAD8ATgBj
AHQAfwCMAJMAjQCFAHoAXAA2AB0ADAD8/+7/5//k/9//3//k/+X/5P/r/+//7P/s//H/
7//t/+7/7//w//P/8//z//L/8v/y//L/8v/y//D/8P/x//H/7v/u/+//7//v//H/8f/x
//L/8v/y//T/8v/w//D/8f/z//P/8//x//H/8//z//D/8v/z//P/8v/y//P/8//z//T/
9v/0//L/8v/z//X/9f/0//T/9P/0//X/9v/3//n/+P/2//X/9P/0//X/9v/3//j/+f/7
//z/+//6//n/+P/7//z//f/+/////v/9////AAAAAP7/AQADAAQACAAJAAgACQAKAAkA
CwAMAA0ADwASABMAFAAWABcAFwAVABcAGQAbABwAHAAbABoAFwAYABkAGQAYABkAGwAZ
ABYAEwARAA8ACAAHAAkACQAIAAUAAgAAAP///v/8//z/+v/6//j/9f/3//f/9v/2//b/
9f/z//P/9f/y//H/8f/x//H/8//z//L/8v/z//P/8//z//H/8P/w//D/8f/x//L/9f/0
//L/8f/t/+7/8f/y//P/8f/w//D/8P/y//L/8v/x//H/8f/v/+//8f/x//H/8f/y//T/
8v/y//L/8v/y//P/8//y//L/8v/z//P/9f/3//L/8f/v/+7/8P/x//L/8//z//P/8//z
//L/8v/x//H/8//z//P/8//0//T/8v/y//D/7//t/+z/8P/y//P/8v/3//X/9f/1//T/
8v/w/+//8P/w//D/8P/w/+z/7P/v//H/7//v//D/8v/y//D/8P/y//H/8f/x//H/8f/x
//L/8P/u/+7/7v/s/+3/7f/t/+//8P/w/+//8f/x//H/8P/w//D/8P/x/+//7//t/+//
7//v/+//7//v/+//7//t/+7/7//y//P/8P/v/+7/7v/u/+7/7v/u/+7/7f/t/+3/7f/t
/+3/7f/r/+7/8v/v/+7/7f/s/+7/7v/u/+7/7v/u/+7/7v/s/+z/7P/s/+3/7v/v//D/
7v/u/+7/7v/u/+7/7v/u/+3/7P/r/+r/6//s/+3/7v/u/+7/7v/u/+3/7P/r/+r/6//s
/+3/7v/s/+z/7P/s/+z/7P/s/+z/7P/s/+z/7P/q/+r/6v/q/+z/7P/s/+z/7v/u/+7/
7v/s/+z/7P/s/+z/7P/s/+z/6v/q/+r/6v/s/+3/7//t/+j/6v/r/+v/6f/p/+z/6v/o
/+r/6v/r/+z/7f/u/+//7//v/+//7//v/+//7//v//L/8//0//P/8f/x//H/8//0//T/
9P/z//X/9P/z//L/8v/z//P/9P/z//L/7//t/+7/8v/z//L/8f/v/+7/7f/u/+z/6v/p
/+n/6P/o/+f/5P/k/+T/6P/m/+X/5f/l/+f/5//p/+n/5f/l/+b/4v/i/+j/6P/e/9//
4f/j/+r/9P/9/woAGQAqADsASgBdAHIAgQCKAJMAkwCFAGoATgA2AB8A/v/o/+D/2f/Q
/9H/1f/W/9n/4P/j/+P/4v/k/+P/4//j/+H/4f/h/+P/5f/l/+T/5P/k/+T/5P/k/+T/
5P/l/+X/5P/k/+X/5f/j/+X/5f/l/+L/4v/i/+T/4v/g/+D/4f/l/+X/5f/j/+H/4//j
/+D/5P/l/+X/5P/i/+P/4//j/+T/5v/k/+L/4P/h/+P/4//k/+T/5P/k/+L/4v/i/+P/
5f/k/+T/5P/m/+f/6P/p/+j/5//n/+b/5v/m/+b/5v/q/+r/6v/q/+z/7P/s/+//7v/u
/+z/7//y//L/9f/1//X/9//5//n/+//8//3////+////AAACAAMAAwABAAMABQAHAAgA
CAAIAAgABgAIAAYABQADAAMABQADAAAA/f/8//v/9f/1//L/8f/v/+v/7P/q/+n/6P/l
/+T/4f/g/+H/3//i/+P/3//e/93/2//d/93/3//c/9r/2f/Y/9f/2P/Z/9n/2v/a/9n/
2P/X/9f/1v/W/9b/1//X/9j/2//b/9r/2v/X/9b/1//W/9X/1//W/9b/1v/W/9b/1v/V
/9f/1//V/9X/1f/V/9X/1f/W/9j/1v/W/9b/1v/W/9f/1f/U/9T/1P/T/9P/1f/X/9f/
1//W/9b/1f/V/9X/1f/V/9X/1f/V/9b/1v/V/9X/1//X/9f/1//V/9T/0f/Q/9T/1f/V
/9b/1v/W/9X/0v/V/9P/0//T/9P/0v/R/9H/0v/S/9L/0v/U/9D/0P/T/9P/0f/R/9L/
0v/S/9D/0P/Q/8//z//P/9H/0f/R/9L/0P/O/87/zv/Q/9H/0f/R/9D/0P/P/83/z//P
/8//zv/M/8z/zP/N/83/zf/L/83/y//L/8v/y//M/83/zv/N/8z/y//M/8v/yv/L/8z/
zv/N/8z/y//K/8z/y//L/8v/y//L/8v/y//L/8r/0P/P/87/zf/M/8v/yv/J/8j/yP/I
/8j/yP/I/8j/yP/I/8n/yv/L/8z/yf/I/8f/xv/G/8b/xv/G/8j/yP/I/8j/xv/G/8b/
xv/G/8b/xv/G/8T/xP/E/8T/xv/G/8b/xv/E/8T/xP/E/8T/xP/E/8T/w//C/8H/wP/D
/8T/xf/G/8X/xP/D/8L/xP/E/8T/xP/C/8L/wv/C/8L/wv/C/8L/wv/C/8L/wv/C/8L/
wv/C/8H/w//B/77/wv/D/8P/wf/B/8T/wv/C/8L/wv/D/8P/wf/B/8H/wf/D/8P/w//F
/8X/xf/F/8f/yf/J/8f/x//G/8X/xv/I/8j/yP/H/8f/xv/F/8T/xP/F/8X/xv/G/8b/
xP/D/8P/xP/E/8L/wv/B/8H/wf/A/7z/uv+5/7n/uv+6/7n/uP+2/7b/uv+4/7f/t/+3
/7f/tf+3/7f/tf+x/7j/vv+8/7b/sv+u/63/s/+x/7L/vP/J/9L/4f/0/wMAEAAnAEIA
UQBWAGMAaQBfAEgALgASAPP/2v/G/7j/sf+o/6H/nf+i/6v/rP+t/6v/rP+0/7n/tf+z
/7H/sf+x/7P/tP+1/7X/tv+0/7T/tP+0/7L/sv+z/7P/tP+0/7X/tf+y/7P/sv+x/7L/
sv+y/7T/sv+w/7D/sf+z/7P/s/+x/6//sf+x/67/sv+z/7P/sv+w/7H/sf+x/7T/tv+0
/7L/sv+z/7X/tf+y/7L/sv+y/7L/sv+y/7P/tf+0/7T/tP+y/7P/tP+1/7P/s/+0/7T/
tf+2/7f/uP+4/7j/uP+4/7j/uP+4/7v/vv++/7z/v/++/77/wf/B/8H/w//F/8X/xf/G
/8f/yf/M/83/zv/Q/9H/0f/P/9H/0f/T/9T/1P/U/9T/0v/U/9T/0//R/9H/z//N/8r/
x//I/w==
         </WaveFormData>
      </LeadData>
      <LeadData>
         <LeadByteCountTotal>10000</LeadByteCountTotal>
         <LeadTimeOffset>0</LeadTimeOffset>
         <LeadSampleCountTotal>5000</LeadSampleCountTotal>
         <LeadAmplitudeUnitsPerBit>4.88</LeadAmplitudeUnitsPerBit>
         <LeadAmplitudeUnits>��V</LeadAmplitudeUnits>
         <LeadHighLimit>2147483647</LeadHighLimit>
         <LeadLowLimit>268435456</LeadLowLimit>
         <LeadID>II</LeadID>
         <LeadOffsetFirstSample>0</LeadOffsetFirstSample>
         <FirstSampleBaseline>0</FirstSampleBaseline>
         <LeadSampleSize>2</LeadSampleSize>
         <LeadOff>FALSE</LeadOff>
         <BaselineSway>FALSE</BaselineSway>
         <ExcessiveACNoise>FALSE</ExcessiveACNoise>
         <MuscleNoise>FALSE</MuscleNoise>
         <LeadDataCRC32>199678625</LeadDataCRC32>
         <WaveFormData>
+v/6//r/+v/8//z//P/8//r/+v/6//r//P/8//z//P/8//z//P/8//7//v/+//7/AAAA
AAAAAAAAAAAAAAAAAAEAAgADAAQABgAGAAYABgAJAAoACwAMAA0ADgAPABAAEwAUABUA
FgAZABoAGwAcAB8AIAAhACIAIwAkACUAJgAnACgAKQAqACoAKgAqACoAKAAoACgAKAAn
ACYAJQAkACAAHgAcABoAGAAWABQAEgAQAA4ADAAKAAcABgAFAAQAAwACAAEAAAD///7/
/f/8//z//P/8//z/+v/6//r/+v/6//r/+v/6//j/+P/4//j/+v/6//r/+v/6//r/+v/6
//j/+P/4//j/+P/4//j/+P/2//b/9v/2//f/+P/5//r/+P/4//j/+P/2//b/9v/2//f/
+P/5//r/+v/6//r/+v/6//r/+v/6//r/+v/6//r/+v/6//r/+v/8//z//P/8//r/+v/6
//r/+v/6//r/+v/6//r/+v/6//r/+v/6//r/+P/4//j/+P/2//b/9v/2//f/+P/5//r/
+P/4//j/+P/4//j/+P/4//j/+P/4//j/9v/2//b/9v/2//b/9v/2//b/9v/2//b/9v/2
//b/9v/0//T/9P/0//T/9P/0//T/9v/2//b/9v/0//T/9P/0//b/9v/2//b/9f/0//P/
8v/z//T/9f/2//b/9v/2//b/9P/0//T/9P/2//b/9v/2//X/9P/z//L/8//0//X/9v/0
//T/9P/0//b/9v/2//b/9P/0//T/9P/0//T/9P/0//T/9P/0//T/8v/y//L/8v/z//T/
9f/2//b/9v/2//b/9v/2//b/9v/0//T/9P/0//T/9P/0//T/9v/2//b/9v/2//b/9v/2
//T/9P/0//T/9v/2//b/9v/0//T/9P/0//T/9P/0//T/9P/0//T/9P/y//L/8v/y//P/
9P/1//b/9P/0//T/9P/0//T/9P/0//T/9P/0//T/9P/0//T/9f/1//P/8//0//b/9v/2
//b/9f/1//X/9f/2//n/+f/6//z//v///wIAAgABAAEAAQACAAIAAQAAAP3//P/7//v/
/f/9//7///////3//P/8//z//P/8//r/+f/2//X/9f/0//T/8//z//L/8v/z//P/8//z
//P/8v/v/+//7//u/+3/7P/s/+3/7f/u/+7/7f/v//D/8P/w//D/8P/w//D/8P/s/+n/
5v/h/+H/6P/s/+z/9P8BAA0AGgAvAEcAXwBzAIwApwC+AMsA1gDaAMkAsgCgAIgAaQBN
ADcAKAAgABsAEwAMAAgABAACAP///P/8//r/9//0//H/7v/t/+3/7f/v/+//7//v/+7/
7f/q/+n/6//s/+3/7f/t/+3/7P/s/+z/7f/t/+z/6v/q/+r/6//s/+z/6f/r/+7/7v/u
/+7/7//v/+//7//v/+//7//v/+//7//v/+//7//v/+7/7v/w//H/8f/x//H/8f/y//L/
8v/y//L/8v/y//L/8v/y//P/9P/0//T/9P/1//b/9v/4//j/+f/6//z//P/8//3//f/9
//3/AAAEAAQABAAGAAcACAAJAAoADAAOAA8AEAATABMAFAAXABgAGQAaAB0AHQAdAB4A
HgAfACAAIAAhACEAIQAgACAAIQAgAB8AHQAcABwAGQAXABMAEQAPAA0ADAAKAAgABAAC
AAAAAAD+//7//P/7//r/+v/6//r/+f/2//b/9f/0//T/9P/z//L/9P/0//T/9P/z//L/
8f/w//H/8v/y//P/8//z//L/8v/w//D/8f/x//P/8v/x//H/8v/y//L/8v/0//T/9P/0
//T/9P/0//T/9P/0//T/9P/z//L/8f/x//L/8//0//b/9P/0//T/9P/2//b/9v/2//f/
9//3//f/9f/1//b/9v/4//n/+f/4//j/+P/4//n/+f/5//n/+f/5//j/+P/5//f/9//1
//X/+P/4//j/+P/2//f/9//2//b/9v/1//X/9v/2//b/9P/0//T/9P/0//L/8v/y//P/
9P/z//T/9v/0//T/9P/0//L/8f/x//H/8//z//P/9P/2//b/9v/1//T/8//y//H/8//z
//P/8//z//P/8//y//P/8//0//T/8v/y//L/8v/w//D/8P/w//L/8v/x//H/8v/y//T/
9P/y//L/8v/x//P/8//z//T/8v/y//D/8v/y//H/8f/x//L/8v/y//D/8P/w//D/8P/w
//D/8P/y//L/8v/y//D/8P/w//D/8v/y//L/8v/y//L/8v/y//L/8v/y//L/8v/y//L/
8v/y//L/8v/y//D/8P/w//D/8v/y//L/8v/w//D/8P/w//L/8v/y//L/8P/w//D/8P/y
//L/8v/y//L/8v/y//L/8v/y//L/8v/y//L/8v/y//D/8P/w//D/8v/y//L/8v/y//L/
8//z//H/8f/y//L/8v/y//L/8//x//H/8f/y//X/9f/2//j/+v/7//7//v////////8A
AAAA///+//3/+v/5//n/+f/7//z//f/9//v/+v/6//r//P/8//r/+f/2//X/9f/0//L/
8f/x//D/8P/x//H/8f/v/+//7v/t/+//7//u/+3/6v/q/+v/6//t/+7/7v/v/+7/7v/u
/+7/7P/s/+z/7P/u/+3/6P/j/+f/6v/m/+j/7v/3/wEADgAdADEASQBfAHQAjQCoALsA
ygDWANEAugCkAJYAgQBnAFEAPgAuACMAGwAUAA4ACgAIAAcAAgD8//j/+f/4//X/8P/v
/+//7//t/+3/7f/t//D/8f/w//H/7//u/+3/6//t/+3/7P/s/+z/7f/t/+z/7P/s/+z/
7f/u/+7/6//t/+7/7v/u/+7/7//v/+//7//v/+//7//v/+3/7f/t/+3/7//v/+7/7v/u
/+//7//v/+3/7f/u/+7/7//w//H/8v/w//D/8P/w//H/8v/y//L/8v/z//T/9P/y//L/
8//0//b/9v/2//f/+f/5//n//P/+//7//v8AAAEAAgADAAQABAAGAAcACAANAA0ADgAR
ABQAFQAWABkAGAAXABcAFgAbABwAHAAdAB8AHwAeAB4AHQAcABsAGQAYABgAFQATABMA
EQAPAA0ACgAIAAYAAgACAAAAAAD+//z/+v/5//j/9v/2//b/9f/0//T/8//y//L/8v/x
//D/8P/w//D/8P/y//L/8v/y/+//7v/s/+v/7P/t/+3/7v/w//D/8f/x/+//7v/t/+3/
7v/u/+7/7v/u/+7/7v/u/+7/7v/u/+7/7P/s/+z/7P/u/+7/7v/v/+//7//v//D/8P/w
//D/8P/y//L/8v/y//P/8//z//P/8v/x//H/8P/x//P/9P/0//L/8v/y//P/9f/1//X/
9f/z//L/8v/z//P/8//x//H/8v/y//L/8v/0//X/9f/0//T/9P/z//P/9P/0//T/8v/y
//L/8v/y//L/8v/y//P/8f/v/+//8P/w//D/8P/w//D/7//v/+//7f/t/+3/7v/u/+7/
7v/t/+//7//v/+//7//v/+//7//t/+3/7f/s/+v/6//s/+z/7P/s/+z/7P/s/+z/7P/s
/+z/7P/r/+v/7P/s/+7/7v/t/+z/6//p/+v/6//r/+z/6v/q/+j/6v/s/+v/6//r/+z/
7P/q/+r/6v/q/+r/6v/q/+r/6v/q/+r/6v/q/+r/6v/q/+r/6v/q/+r/6v/q/+r/6v/q
/+r/6v/q/+r/6v/q/+r/6v/q/+r/6v/q/+r/6v/q/+r/6v/q/+r/6v/q/+r/6v/q/+r/
6v/q/+r/6v/q/+r/6v/q/+r/6v/q/+r/6v/q/+r/6P/o/+j/6P/o/+j/6P/o/+r/6v/q
/+r/6P/o/+j/6P/o/+j/6P/p/+n/5//n/+j/5v/m/+b/5v/p/+n/6f/p/+r/7f/t/+7/
8v/0//X/+P/2//X/9f/1//T/9P/z//L/8f/w/+//7//x//H/8v/z//P/8f/w//D/7v/u
/+7/7P/t/+r/6f/p/+j/6P/n/+f/5v/m/+f/5//n/+f/5//m/+X/5f/l/+T/5f/k/+T/
5f/k/+T/4//h/+P/5v/o/+r/6P/o/+j/6P/s/+j/5//k/+H/3//m/+r/7v/4/wUAEQAk
ADsAUwBpAH8AmACxAMYA0wDcANQAvQCqAJgAfgBfAEkANwAqAB4AGQATAAwACAAIAAQA
AQAAAP7//P/5//j/8//y//H/8f/x//H/8f/x//H/8//z//H/8f/y//L/8v/x//L/8//z
//T/9P/1//X/9P/2//b/9v/3//r/+v/3//n/+v/6//r/+v/7//v/+//7//3//f/9//3/
//////////8BAAEAAAAAAP7/////////AQABAAIAAgACAAIAAgACAAIAAgACAAIAAQAC
AAIAAgAEAAUABgAGAAQABAAFAAYACgAKAAoACwANAA0ADQAQABAAEAAQABIAFQAWABcA
GAAaABwAHQAeAB8AHwAgACMAJgAnACgAKwAtAC0ALgAuADAAMAAvAC8ALwAvAC4ALgAr
ACoAKQAnACcAKAAmACUAIgAfABwAGQAWABQAEgAOAA4ADAAMAAoACAAGAAUABAACAAIA
AgABAAIAAgABAAAAAAAAAP///v/+//7//v/+//7//v/+//7//P/8//v/+//9//3//P/8
//z//P/9//3//f/8//v/+//7//r/+f/4//v//P/9//7//P/8//z//P/8//z//P/8//z/
/P/8//3/+//7//v//P/+//7//v/+//z//P/8//z//f/9//3//f/9//3//v/+//z//f/9
//z//P/8//z//f/7//v/+//7//z//P/9//////////3//f/+//7//v/+//z//f/9//z/
/v/+//3//f/8//z//P/6//r/+v/6//r//P/8//z//f/7//n/+f/6//r/+v/6//r/+v/5
//n/+f/3//f/9//4//r/+v/6//n/9//3//f/9//4//n/+v/7//n/+f/5//j/+f/5//r/
+v/4//j/+P/4//j/+P/4//j/+v/6//n/+f/2//b/+P/4//r/+v/6//n/+f/5//n/+v/4
//j/9v/4//r/+f/5//n/9P/2//r/+P/4//j/+P/4//j/+P/4//b/9v/2//b/9v/2//b/
9v/4//j/+P/4//j/+P/4//j/9v/2//b/9v/4//j/+P/4//j/+P/4//j/+P/4//j/+P/2
//b/9v/2//j/+P/4//j/9v/2//b/9v/4//j/+P/4//j/+P/4//j/+P/4//j/+P/4//j/
+P/4//b/9v/2//b/9v/2//b/9v/0//T/9P/0//X/9v/3//j/9v/2//b/9v/2//b/9v/3
//f/9f/1//b/9v/2//b/9v/5//n/+f/5//j/+//7//z//v8AAAEABAAGAAUABQAFAAQA
BAADAAIAAQAAAP//////////AAABAAEA///+//7//P/8//z/+v/7//j/9//3//j/+P/3
//f/9P/0//X/9f/1//X/9f/0//P/8//z//L/8f/w//D/8f/v//D/8P/v//H/8v/y//L/
8v/y//L/8v/y//L/7//s/+v/6//o/+r/8v/4/wEADQAcAC8ASQBhAHUAigChAMAA1QDa
ANwA0wC+AKoAlABzAFUAQQAwACQAHQAXABIADAAGAAYAAwD8//r//v////z/9f/0//P/
8//z//H/8f/x//H/8//z//H/8f/y//L/8v/x//H/8f/w//D/8P/x//H/8P/u/+7/7v/v
//D/8P/t/+//8v/y//L/8v/z//P/8//z//P/8//z//P/8//z//P/8//1//X/9P/0//T/
9f/1//X/9f/1//b/9v/2//b/9v/2//T/9P/0//T/9//4//j/+P/4//n/+v/6//r/+v/7
//z//P/8//z//f8BAAEAAQAEAAYABgAGAAgACQAKAAsADAAOABAAEQASABcAFwAYABsA
HAAdAB4AIQAhACEAIgAiACMAJAAkACUAJwAnACYAJgAlACQAIwAhAB4AHgAbABkAGQAX
ABUAEwAQAA4ADAAIAAgABgAGAAQAAgAAAP///v/8//z//P/7//r/+v/5//j/9v/2//X/
9P/2//b/9v/2//b/9v/2//b/9v/2//X/9f/1//X/9P/0//T/9P/1//X/9f/0//P/8//0
//T/9P/0//L/8v/y//L/9P/0//T/9P/y//L/8v/y//P/9P/1//f/9v/1//T/9P/2//b/
9v/2//b/9v/2//b/9//3//f/9//3//f/+P/4//r/+//7//r/+v/6//r/+//7//v/+//7
//v/+v/6//v//f/9//v/+//8//z//P/8//z//f/9//z/+v/6//n/+f/7//z//f/8//z/
/P/8//z//P/8//z//f/9//v/+//8//z//P/8//z//v/9//3//f/9//3//f/+//7//v/+
//3//f/9//3//f/9//3//f/9//3//f/9//z//f/9//7//v/9//z/+//6//z//P/8//z/
/v/+//3//f/8//z//v/+//z//P/8//v/+//7//v//P/6//r/+P/6//r/+f/5//n/+v/6
//j/+P/4//j/+P/6//r/+v/6//j/+P/4//j/+v/6//r/+v/6//r/+v/6//r/+v/6//r/
+v/6//r/+v/8//z//P/8//r/+v/6//r/+v/6//r/+v/6//r/+v/6//z//P/8//z//P/8
//z//P/6//r/+v/6//r/+v/6//r/+v/6//r/+v/4//j/+P/4//r/+v/6//r/+v/6//r/
+v/4//j/+P/4//j/+P/4//j/+v/6//r/+v/4//j/+f/5//f/9//4//j/+P/4//j/+f/7
//v/+//8//7//f/9//7/AgADAAYABgAFAAUABQAGAAQAAwACAAEAAgABAAEAAQABAAIA
AwADAAEAAAAAAAAA/v/+//z/+//4//f/9//2//f/9//4//j/9f/1//T/8//1//X/9P/z
//P/8//y//H/8v/y//P/8//0//T/8//z//P/8v/x//D/8v/y//L/8v/0//H/7v/r/+n/
6v/s/+7/9v8DAA0AFgArAEUAWwBxAIgAnwC2AMkA1gDYAMsAtACiAJAAcQBVAEMANAAk
ABkAEwAUAA4ACAAGAAUAAgAAAP7//f/6//f/8v/x//H/8f/x//H/8f/x//H/8f/v/+//
8v/y//L/8f/x//H/8P/w//D/8f/x//D/8P/w//D/8f/y//L/7//x//D/8P/w//D/8f/x
//H/8f/v/+//7//v//L/8//0//X/9P/z//H/8P/x//P/9P/1//X/9f/2//b/9v/2//b/
9v/2//b/9v/2//f/+P/4//j/+v/7//z//P/6//r/+//8//7//v/+////AwADAAMABgAG
AAYABgAIAAkACgALAAwADgAQABEAEgAVABUAFgAZABgAGQAaAB0AHwAfACAAIAAjACQA
JAAlACMAIwAiACIAIQAgAB8AHQAcABwAGQAXABcAFQATABEADgAMAAoABgAEAAIAAgAA
AAAA/v/9//z//P/8//z/+//4//j/9//2//j/+P/3//b/9P/0//T/9P/2//b/9v/2//T/
9P/z//P/8//z//L/8v/0//T/9f/1//X/9P/z//P/8v/y//L/8v/0//T/9P/0//T/9P/0
//T/8//y//H/8P/z//T/9f/3//f/9//3//j/+P/4//j/+P/1//T/8//y//T/9f/2//f/
9//3//j/+P/2//f/9//2//b/9v/2//f/9//3//f/9//3//b/9v/3//f/9//1//X/9v/2
//b/9v/2//f/9//2//T/9P/z//P/9P/0//T/8v/z//T/9f/2//T/9P/0//X/8//x//H/
8v/0//T/9P/0//T/8//z//P/8//z//P/9P/0//T/9P/z//H/8f/x//H/8v/z//T/9f/z
//P/8//y//P/8//0//T/8v/y//L/8v/0//T/9P/0//T/9P/z//P/8P/w//L/8v/y//L/
8v/x//P/8//z//T/9v/2//T/9v/1//P/8v/x//L/8v/y//T/9P/0//T/8v/y//L/8v/0
//T/9P/0//L/8v/y//L/9P/0//T/9P/z//L/8f/w//L/8v/y//L/8P/w//D/8P/z//T/
9f/2//X/9P/z//L/8v/y//L/8v/y//L/8v/y//T/9P/0//T/8//y//H/8P/w//D/8P/w
//L/8v/y//L/8v/y//L/8v/y//L/8v/y//T/9P/0//T/8v/y//L/8v/w//H/8f/v//D/
8v/z//T/9P/0//X/9f/z//P/9P/3//X/9v/4//r//P8AAAEAAQABAAEAAgACAAMAAgAB
AAAA/v/9//z/+//+///////9//z//P/8//z//f/8//z/+v/3//f/9v/2//P/8//y//L/
9P/1//b/9//1//T/8//z//P/8v/x//D/8P/x//H/8v/y//H/8f/y//T/9P/0//T/9P/0
//L/8P/x//L/6//n/+r/8v/0//b/AwAPABoAKwBFAF0AbwCGAJ8AtgDJANgA3gDRALgA
pgCUAHcAYQBVAEIAMAApACMAHAAUABAADgALAAYAAgACAAEA/v/7//j/9//3//f/9//3
//f/9//3//f/9f/1//T/9P/0//P/9f/1//T/9P/0//X/9f/0//T/9P/0//X/9v/2//P/
9f/0//T/9P/0//f/9//3//f/9f/1//X/9f/3//f/9//3//f/9//2//b/+P/5//n/+f/3
//f/+P/4//r/+v/6//r//P/8//z//P/8//z/+//6//r/+//8//z//P/8//3//v8AAAAA
AAABAAEAAQABAAQABgAGAAYACAAJAAoACwAMAA4AEAARABIAFQAVABYAGQAaABsAHAAf
AB8AHwAgACAAIwAkACQAJQAlACUAJAAkACMAIgAhAB8AIAAgAB0AGwAZABcAFQATABIA
EAAOAAoABgAEAAQAAgACAAAA///+//7//v/+//3/+v/6//n/+P/5//r/+v/6//j/+P/4
//j/9v/2//b/9v/4//j/9//3//f/9//2//b/9P/0//X/9f/1//T/8//z//T/9P/0//T/
9P/0//T/9P/0//T/9P/0//b/9v/2//b/9v/2//b/9//1//X/9f/2//j/+P/4//j/+P/4
//j/+P/5//n/+f/5//n/+f/6//r/+v/7//v/+v/4//j/+P/5//n/+f/5//n/+f/4//j/
+f/5//n/9//3//j/+P/4//j/+P/5//n/+P/4//j/9//3//j/+P/4//b/9v/2//b/9v/2
//b/9v/3//X/8//z//T/9f/2//f/+P/2//X/9f/1//X/9f/1//b/9v/2//b/9f/1//X/
9f/1//X/9f/1//X/9f/1//X/9P/x//H/8v/y//T/9P/0//T/9P/0//T/9P/0//T/8//z
//L/8v/0//T/9P/0//T/8//z//P/8//0//T/9P/y//T/9P/z//P/8//w/+z/8v/z//T/
9f/2//X/9P/z//L/9P/0//T/9P/0//T/9P/0//L/8v/y//L/9P/0//T/9P/0//T/9P/0
//T/9P/0//T/9P/0//T/9P/0//T/9P/0//b/9v/2//b/9P/0//T/9P/0//T/9P/0//T/
9P/0//T/9P/0//T/9P/0//T/9P/0//T/9P/0//T/9P/0//T/9P/0//T/9P/0//T/9P/0
//T/9P/0//X/9f/1//X/9v/2//T/9P/0//X/9f/1//X/9v/5//n/+v/8//7///8CAAIA
AwADAAMABAACAAEAAAD///7//f/9//3///8AAAEAAQD///7//v/+//7//v/8//v/+v/5
//n/+P/2//X/9f/0//T/9f/1//X/9//3//b/9f/1//X/9P/z//L/8v/z//P/8v/y//H/
8f/0//T/9P/0//T/9P/0//T/8v/v/+z/6//p/+j/6P/w//z/CQARACAAOQBRAGUAfQCW
AK8AxADXAOAA3ADPAL4AqgCMAG0AVQBBADAAJgAdABcAFAAOAAoABAAFAAYAAAD+////
+v/3//b/9f/1//X/8//z//P/8//z//P/8f/x//L/8v/y//H/8f/x//D/8P/y//P/8//y
//L/8v/y//P/9P/0//H/8//y//L/8v/y//P/8//z//P/9f/1//X/9f/1//X/9f/1//X/
9f/0//T/9P/1//X/9f/1//X/9v/2//b/9v/2//b/9v/2//b/9v/3//j/+P/4//j/+f/6
//r/+v/6//v//P/+//7//v///wEAAQABAAQABgAGAAYACAAJAAoACwAMAA4AEAARABIA
FQAVABYAGQAaABsAHAAfACEAIQAiACIAIwAkACQAJQAlACUAJAAkACUAJAAjACEAIAAg
AB0AGwAYABUAEgAPABAADgAMAAgACAAGAAYABAADAAAA/v/8//r/+v/6//n/+P/4//f/
9v/2//b/9f/0//T/9P/0//T/9P/0//T/9P/0//T/8//z//P/8//y//L/9P/0//X/9f/z
//L/8f/x//T/9P/0//T/8v/y//L/8v/y//L/8v/y//L/8v/y//L/9P/0//T/9f/z//P/
8//0//T/9P/0//T/9P/0//T/9P/3//f/9//3//X/9f/2//b/9v/3//f/9v/2//b/9v/3
//f/9//3//f/+f/4//j/+f/3//f/9f/1//T/9P/0//T/9v/3//f/9v/4//j/9//3//b/
9v/2//T/9v/2//b/9v/2//b/9v/3//f/9f/1//b/9P/0//T/9P/2//X/9f/1//X/9f/1
//b/9P/0//T/8//1//X/9f/1//X/9f/1//X/8//z//P/8v/z//P/9P/0//T/9P/0//T/
9P/0//T/9P/y//L/8f/x//L/8v/0//T/8v/y//L/8f/z//P/8//0//L/8v/w//L/8v/x
//H/8f/y//L/8v/w//D/8P/w//L/8v/y//L/8v/y//L/8v/w//D/8P/w//H/8v/z//T/
8v/y//L/8v/y//L/8v/y//L/8v/y//L/8v/y//L/8v/y//L/8v/y//D/8P/w//D/8v/y
//L/8v/y//L/8v/y//L/8v/y//L/8P/w//D/8P/w//D/8P/w//L/8v/y//L/8v/y//L/
8v/w//D/8P/w//D/8P/w//D/8P/w//D/8P/w//H/8f/v/+//8P/w//D/8P/w//H/8f/v
/+//8P/z//T/9v/5//z/+//+//7//f/9//3//v/+//3//P/7//r/+//7//v/+//6//v/
+//5//j/+P/4//j/9v/0//P/8P/x//H/8P/w/+//7//u/+7/7//v/+//7//v/+7/7f/t
/+3/7P/r/+r/6P/p/+n/6v/q/+n/6f/q/+z/7P/s/+z/7P/s/+r/5v/l/+b/4//h/+T/
5v/q//T///8LABwAMQBLAGEAdwCSAKkAvADJANIA0gC/AKgAlgB8AF0AQwAxACIAFgAL
AAUABgAEAP7/+P/5//j/9P/y//H/7P/p/+j/5//n/+f/5//n/+f/5//n/+f/5f/l/+b/
5v/m/+X/5f/l/+T/5P/k/+X/5f/k/+b/5v/m/+f/5//m/+L/4//l/+b/5//o/+f/5//n
/+f/5//n/+f/5//n/+f/5//n/+f/5//m/+b/5v/n/+f/5//n/+f/6P/o/+b/5v/m/+b/
6P/o/+j/6P/r/+z/7P/s/+r/6//s/+z/6v/q/+v/7P/w//D/8P/x//P/8//z//b/9v/2
//b/+P/6//z//v8AAAAAAgADAAQACQAJAAoADQAMAA0ADgARABEAEQASABIAFQAWABYA
FwAVABUAFAAUABMAEgARAA8AEAAQAA0ACwAHAAUAAwABAP7//P/6//b/9P/y//L/8P/u
/+z/6//q/+j/6P/o/+f/5v/m/+X/5P/k/+T/4//i/+D/4P/g/+D/4v/i/+L/4v/i/+L/
4f/h/9//3//e/97/4P/g/+H/4f/j/+L/4f/h/+D/4P/g/+D/4P/g/+D/4P/g/+D/4P/g
/+D/4P/g/+D/4P/g/+D/4f/h/+H/4f/i/+L/4v/i/+L/4P/g/+D/4P/f/9//3//f/+L/
4//l/+b/4//j/+L/4P/i/+L/4v/j/+H/4f/h/+H/4//i/+L/4//h/+H/3//f/+D/4P/g
/+D/4P/h/+H/4P/g/+D/3//f/+D/4P/g/97/3v/e/97/3v/g/+D/4P/h/+H/3//f/+D/
3v/e/97/3v/e/93/3f/d/93/3f/d/97/3v/e/97/3f/d/93/3f/d/93/3f/d/93/3f/d
/93/3P/d/93/3v/e/93/3P/b/9r/2v/a/9r/2v/b/9z/3P/d/9v/2v/b/9r/2v/a/9r/
2f/Z/9n/2f/a/9z/3P/a/9z/2v/Z/9n/2f/Y/9r/2v/a/9r/2v/a/9j/2P/Y/9j/2P/Y
/9j/2P/W/9b/1v/W/9f/2P/Z/9r/2P/Y/9j/2P/W/9b/1v/W/9j/2P/Y/9j/1v/W/9b/
1v/W/9b/1v/W/9b/1v/W/9b/1v/W/9b/1v/W/9b/1v/W/9T/1P/U/9T/0v/S/9L/0v/V
/9b/1//Y/9f/1v/V/9T/0v/S/9L/0v/U/9T/1P/U/9T/1P/U/9T/1P/U/9T/1P/S/9L/
0v/S/9X/1f/T/9P/0v/S/9L/0v/S/9P/0//T/9P/1P/X/9f/1v/Y/9r/2//g/+D/3//f
/9//4P/g/9//3v/d/9z/2//b/9v/2//c/9v/2//Z/9j/2P/Y/9j/2P/Y/9f/1P/T/9P/
0v/S/9H/z//O/87/z//P/8//z//P/87/zf/N/83/zP/L/8r/yv/L/8v/zP/M/8n/yf/K
/8r/zP/M/8z/zP/I/8z/zP/J/8b/wf+9/8D/yP/M/9D/2f/l//D/AQAdADMARQBeAHsA
kACfAK4AsgChAIoAfABqAE0AMwAdAA4AAgD5/+//5v/m/+j/4P/b/9j/1P/Y/9v/1P/P
/8z/y//L/8v/y//L/8v/y//L/8v/yf/J/8j/yP/I/8f/x//H/8b/xv/G/8f/x//G/8j/
yP/I/8n/yv/K/8f/yf/I/8j/yP/I/8f/x//H/8f/yf/J/8n/yf/H/8f/x//H/8v/y//K
/8r/yf/J/8j/x//J/8n/yv/K/8r/yv/K/8r/zP/M/8z/zP/L/8z/zP/M/8r/y//M/8z/
zf/O/9D/0v/T/9L/0f/R/9H/0f/R/9T/1//Y/9n/3P/b/9z/3f/e/97/4P/h/+L/4//j
/+T/5//p/+v/7f/x/+//7//w//D/8f/y//L/8//1//X/9P/0//P/8v/x/+//7v/u/+v/
6f/n/w==
         </WaveFormData>
      </LeadData>
      <LeadData>
         <LeadByteCountTotal>10000</LeadByteCountTotal>
         <LeadTimeOffset>0</LeadTimeOffset>
         <LeadSampleCountTotal>5000</LeadSampleCountTotal>
         <LeadAmplitudeUnitsPerBit>4.88</LeadAmplitudeUnitsPerBit>
         <LeadAmplitudeUnits>��V</LeadAmplitudeUnits>
         <LeadHighLimit>2147483647</LeadHighLimit>
         <LeadLowLimit>268435456</LeadLowLimit>
         <LeadID>V1</LeadID>
         <LeadOffsetFirstSample>0</LeadOffsetFirstSample>
         <FirstSampleBaseline>0</FirstSampleBaseline>
         <LeadSampleSize>2</LeadSampleSize>
         <LeadOff>FALSE</LeadOff>
         <BaselineSway>FALSE</BaselineSway>
         <ExcessiveACNoise>FALSE</ExcessiveACNoise>
         <MuscleNoise>FALSE</MuscleNoise>
         <LeadDataCRC32>3503817393</LeadDataCRC32>
         <WaveFormData>
CgAKAAoACgAKAAoACgAKAAoACgAKAAoADAAMAAwADAAMAAwADAAMAA4ADgAOAA4ADgAO
AA4ADgAOAA4ADgAOAA8AEAARABIAEgASABIAEgASABIAEgASABIAEgASABIAEgASABIA
EgARABAADwAOAAwADAAMAAwACQAIAAcABgAFAAQAAwACAAEAAAD///7//P/8//z//P/7
//r/+f/4//r/+v/6//r//P/8//z//P/+//7//v/+/wAAAAAAAAAAAAAAAAAAAAACAAIA
AgACAAIAAgACAAIAAgACAAIAAgACAAIAAgACAAIAAgACAAIAAgACAAIAAgACAAIAAgAC
AAIAAgACAAIAAgACAAIAAgACAAIAAgACAAQABAAEAAQABAAEAAQABAAEAAQABAAEAAQA
BAAEAAQABAAEAAQABAAEAAQABAAEAAIAAgACAAIAAgACAAIAAgACAAIAAgACAAIAAgAC
AAIAAAAAAAAAAAAAAAAAAAAAAP7//v/+//7/AAAAAAAAAAD+//7//v/+/wAAAAAAAAAA
/v/+//7//v/+//7//v/+//7//v/+//7//v/+//7//v/+//7//v/+//7//v/+//7//v/+
//7//v/+//7//v/+//7//v/+//7//v/+//7//v/+//7//v/+//7//v/+//7//v/+//7/
/v8AAAAAAAAAAP7//v/+//7//v/+//7//v/+//7//v/+//7//v/+//7//v/+//7//v/8
//z//P/8//7//v/+//7//v/+//7//v/+//7//v/+//7//v/+//7//v/+//7//v/+//7/
/v/+//7//v/+//7//v/+//7//v/+//7//v/+//7//v/+//7//v/+//7//v/+//7//v/+
//z//P/8//z//P/8//z//P/8//z//P/8//r/+v/6//r//P/8//z//P/8//z//P/8//r/
+v/6//r//P/8//z//P/8//z//P/8//z//P/8//z//v/+//3//P/6//r/+//7//3//f/9
//3//v/+//3//f/9//3//f/9//7//v/////////+//7///8AAAEAAQAAAAAAAAAAAP//
/P/6//j/+P/3//b/9v/2//f/+f/5//n/9//3//X/9f/2//b/9f/0//T/9//4//n/+v/6
//r/+v/6//v/+//7//v/+//7//v/+v/6//r/+v/6//r/+v/6//r/+v/7//v/+//9/wAA
BAAJAA4AGQAjACcAKQAsACwAKgAeAA8AAADt/9X/vP+j/4j/b/9i/17/YP9o/3r/j/+j
/7D/uf/G/9H/1f/b/+X/7f/x//b/+f/8//z/+//8//3/AAABAAIAAgACAAIAAgAEAAQA
AwADAAMAAwAEAAQABAAEAAQABAAEAAUABQAFAAQABAAEAAQABQAFAAYABgAFAAUABgAG
AAYABgAGAAYABgAIAAgABwAHAAcABwAHAAcABwAHAAcABwAHAAcABwAHAAcABwAHAAcA
CAAIAAgACAAIAAgACQAJAAkACQAJAAkACQAKAAoACgAKAAsACwALAA0ADQANAA4ADAAM
AAwADAAPAA8ADwAPAA8ADwAPAA8ADQAMAAwADAAMAAsACgAKAAcABQAFAAQAAwACAAEA
AAD///3//f/8//r/+f/4//b/9v/1//T/9P/0//T/9P/0//L/8//0//X/9//4//j/+f/5
//v//P/8//r/+v/7//z//P/8//3//f/9//3//f/9//3//f/9//3//P/8//7//v/+//z/
/v/+//7//v/+//7//v/+//////////7//v/+//7//v/+///////+//7/////////////
////////////////////AQD//////////wEAAQABAAEA//////////8BAAEAAQAAAAAA
AAAAAAAAAAD///////////////8AAP7//v/+//7///////////////7//v/+//7//v/+
//7//v/+//7//v/+//7//v/9//3//f/+//7//v/+//3//f/9//3//f/+//7//v/+//3/
/f/+//7//v/+//3//f/9//3//f/9//z//P/9//3//f/9//3//P/8//z//v/8//z//P/8
//z//P/6//r/+v/6//z//P/8//v/+//8//3//f/8//z//P/8//z/+//7//z/+v/6//r/
+v/8//z//P/8//r/+v/6//r/+//7//r/+v/6//v/+//7//z//f/+//z//P/8//z//P/8
//z//P/6//r/+v/6//z//P/8//z/+v/6//r/+v/6//r/+v/6//r/+v/6//r/+v/6//r/
+v/6//r/+v/6//r/+v/6//r/+v/6//r/+v/8//z//P/8//z//P/8//z//P/8//z//P/8
//z//P/8//z//P/8//z//P/8//z//P/8//z//P/8//z//P/8//z//P/8//z//P/8//v/
+v/6//z//f/9//3/+//7//v//P/8//v/+//7//v/+//7//z//v/////////+//7///8A
AP/////+//7/AAAAAP///P/4//b/9v/1//T/9P/0//X/9//3//f/9//5//f/9//2//b/
9f/0//T/9f/2//f/+P/6//r/+v/6//v/+//7//v/+//7//v/+v/8//z//P/8//r/+v/6
//r/+v/7//v/+//7//z//v8DAAoAEQAZAB8AJQAmACYAJgAgABMAAgD1/+f/0P+5/6b/
kf98/3b/ev9+/4j/mf+v/8D/y//S/9n/4f/l/+f/6//x//T/+f/8//z///8AAP///v//
/wAAAAAAAAAAAAACAAIAAQABAAEAAQACAAIAAgACAAIAAgACAAMAAwADAAIAAgACAAIA
AwADAAQABAADAAMABAAEAAQABAAEAAQABAAEAAQAAwADAAMAAwADAAMAAwADAAMAAwAD
AAMAAwADAAMAAwADAAMABAAEAAQABAAEAAQABQAFAAMAAwADAAMABQAGAAYABgAEAAUA
BQAFAAcABwAHAAgABgAGAAYABgAHAAcABwAHAAcABwAHAAcABwAGAAYABgAEAAMAAgAC
AAEA//////7//f/8//v/+v/7//n/+f/4//b/9f/0//L/8v/x//D/8P/w//D/8P/w//D/
8f/y//P/8//0//T/9f/1//f/+P/4//j/+P/5//r/+v/6//v/+//7//v/+//7//v/+//7
//v/+v/6//z//P/6//j/+v/6//r/+v/6//r/+v/6//v/+//9//z//P/8//z//P/8//3/
/f/8//z//f/9//3//f/9//3//f/9//3//f/9//3////9//3//f/9//3//f/9//3//f/9
//3//f/9//3//f/8//z//P/8//z//P/7//v/+//7//v/+//8//z//P/8//z/+//7//v/
+//7//r/+v/6//r/+v/6//r/+v/6//r/+v/6//r/+v/5//n/+f/6//r/+v/6//n/+f/5
//n/+f/6//r/+v/6//n/+f/6//r/+v/6//n/+f/5//v/+//7//r/+P/5//n/+f/5//n/
+P/4//j/+v/4//j/+P/4//j/+P/4//j/+P/4//j/+P/4//f/9//4//n/+f/4//j/+P/4
//r/+f/5//r/+v/6//r/+v/4//j/+P/4//j/+P/4//j/+f/5//j/+P/6//v/+//7//r/
+f/4//r/+v/6//r/+v/6//r/+v/6//r/+v/6//z//P/8//z//P/8//z//P/8//z//P/8
//z//P/8//z//P/8//z//P/+//7//v/+//3//P/7//r//P/8//z//P/6//r/+v/6//z/
/P/8//z//P/8//z//P/6//r/+v/6//z//P/8//z//P/8//z//P/8//z//P/8//z//P/8
//z//P/8//z//P/+//7//f/8//z//P/9//3//f/9//3//f/+//7//f/9//3//f/9//3/
/v/+///////9//z//P/9//7///////7//v/+//7//f/8//r/+P/4//f/9v/2//b/9//5
//n/+f/7//v/+f/5//j/+P/3//b/9v/5//r/+//8//z//P/8//z//f/9//3//f/9//3/
/f/8//z//P/8//7//v/+//7//P/8//3//f8BAAMABgAKABEAGAAjACsALQAvADIAMAAo
ABwACwD+/+v/0f+6/6P/iv9z/2r/bv92/4D/lP+r/7v/xP/P/9r/4f/h/+f/7//1//n/
/P8BAAIAAgADAAQABQAGAAcACAAIAAgACAAIAAoADAALAAsACwALAAwADAAMAA4ADgAO
AA4ADwAPAA8ADgAOAA4ADgAPAA8AEAAQAA8ADwAQABAAEAAOAA4ADgAOAA8AEAAQABEA
EQARABEAEQARABEAEQARABMAEwATABMAEwATABMAEwAUABQAFAAUABQAFAAVABUAFQAV
ABUAFQAXABgAGAAYABYAFwAXABcAFwAXABcAGAAaABoAGgAaABsAGwAbABsAGwAbABsA
GwAbABoAGgAaABgAFwAWABYAEwARABEAEAARABAADwAOAAsACQAJAAgABgAFAAQAAgAC
AAEAAAAAAAAAAAAAAAAA/v///wAAAQABAAIAAgADAAMABQAGAAYABgAGAAcACAAGAAYA
BwAHAAcABwAHAAcACQAJAAkACQAIAAgACgAKAAgABgAIAAgACAAIAAgACAAIAAgACQAJ
AAkACAAIAAgACAAIAAgACQAHAAYABgAHAAkACQAJAAkACwALAAsACwAJAAkACQALAAsA
CwALAAsACQAJAAkACQAJAAkACQAJAAkACQAJAAgACgAKAAoACgAIAAcABwAHAAcABwAH
AAgABgAGAAYABgAFAAUABQAFAAcABgAGAAYABgAGAAYABgAEAAQABAAEAAYABgAGAAUA
BQAFAAYABgAGAAYABQAFAAUABQAFAAYABgAGAAYABQAFAAYABgAGAAYABQAFAAUABQAF
AAUABAACAAMAAwADAAUABQAEAAQABAAGAAQABAAEAAQABAAEAAQABAAEAAQABAAEAAQA
AwADAAQABQAFAAIAAgACAAIABAADAAMABAACAAIAAgACAAIAAgACAAIAAgACAAIAAgAD
AAMAAgACAAIAAwADAAMAAgABAAQAAgACAAIAAgACAAIAAgACAAIAAgACAAIAAAAAAAAA
AAACAAIAAgACAAAAAAAAAAAAAAAAAAAAAAACAAIAAgACAAAAAAAAAAAAAgACAAIAAgAA
AAAAAAAAAAIAAgACAAIAAAAAAAAAAAACAAIAAgACAAIAAgACAAIAAAAAAAAAAAACAAIA
AgACAAIAAgACAAIAAgACAAIAAgAAAAAAAAAAAAIAAgACAAIAAgACAAIAAgACAAIAAQAA
AAAAAAABAAEAAQABAAEAAQACAAIAAQABAAEAAQABAAEAAgACAAMAAwAFAAQABAAFAAQA
BQAFAAQABAAEAAQAAwAAAP7//P/8//v/+v/6//r/+//9//3//f///////f/9//z//P/7
//r/+P/7//z//f/+//7//v/+/wAAAQABAAEA///////////+//7//v/+/wAAAAAAAAAA
/v/+/////////wMABgAIAAsAEgAbACMAKwAvADIAMgAwACoAGwAKAPv/4//G/6//lv95
/2b/Yv9k/2z/eP+P/6f/tP+//8z/1f/Z/+H/6f/t//P/+v/9/wAAAgADAAIAAwAGAAcA
CAAIAAgACAAIAAoACgAJAAkACQAHAAgACAAIAAkACgALAAwADQANAA0ADAAKAAoACgAL
AAsADAAMAAsACwAMAAwADAAMAAwADAAMAAwADAALAAsACwALAAsACwALAAsACwALAAsA
CwALAAsACwALAAsACwAMAAwADAAMAAwADAANAA0ADwAPAA8ADwANAA4ADgAOABAAEQAR
ABEADwAPAA8AEAASABIAEgASABMAEwATABMAEwATABMAEwATABIAEgASABIAEQAQABAA
DQALAAsACgAJAAgABwAGAAUAAwADAAIAAAD///7//P/6//n/+P/4//b/9v/2//b/9v/3
//j/+f/5//r/+v/7//3///8AAAAAAAAAAAEAAgAAAAAAAQABAAEAAQABAAEAAQABAAEA
AQACAAIABAAEAAQAAgAEAAQAAgACAAIAAgACAAIAAwADAAMAAgACAAIAAgACAAIAAwAD
AAIAAgADAAMAAwADAAMABQAFAAUABQADAAMAAwAFAAUABQAFAAUAAwADAAMAAwADAAMA
AwADAAMAAwADAAIABAAEAAQABAAEAAMAAwADAAMAAwADAAQABAAEAAQABAADAAMAAwAD
AAMAAgACAAIAAgACAAIAAgACAAIAAgACAAIAAgACAAEA/////wAAAAACAAIAAQABAAEA
AQABAAIAAgACAAIAAQABAAIAAgACAAIAAQABAAEAAQABAAEAAAAAAAEAAQABAAEAAQAA
AAAAAAACAAAAAAAAAAAAAAAAAAIAAgACAAIAAgACAAIAAQD//wAAAQABAAAAAAAAAAAA
AgABAAEAAgACAAIAAgACAAIAAgACAAIAAAAAAAAAAAABAAEAAAAAAAAAAQABAAEA/v8B
AAQAAwACAAEAAAAAAAAAAAAAAAAAAAAAAAAAAAAAAAAAAAAAAAAAAAAAAAAAAAAAAAAA
/v/+//7//v8AAAAAAAAAAAAAAAAAAAAAAAAAAAAAAAACAAIAAgACAAAAAAAAAAAAAAAA
AAAAAAAAAAAAAAAAAAAAAAAAAAAA/v/+//7//v8AAAAAAAAAAAAAAAAAAAAAAAAAAAAA
AAAAAAAAAAAAAAAAAAAAAAAAAAAAAAAAAAAAAP///v/+/wAAAQABAAEAAQABAAEAAgAC
AAEAAQABAAEAAQABAAIAAgADAAMAAwAAAAAAAQACAAUABQAEAAQABAAEAAMAAAD8//r/
+v/5//r/+v/6//v//f/9//3//f/9//v/+//6//j/9//2//b/+f/6//v//P/+//7//v/+
//3//f/9//3//////////v/+//7//v/+//7//v/+//7//v////////8BAAIABgALABIA
HQAlACcAKQAuADAALAAkABUABADx/9v/xP+t/5T/e/9u/2r/bv90/4T/l/+t/7r/w//O
/9f/3f/j/+n/8f/3//z///8AAAAAAQACAAUABAAFAAYABgAGAAYABgAIAAgABwAHAAcA
BwAIAAgACAAIAAgACAAIAAkACQAJAAgACAAIAAgACQAJAAoACgAJAAkACgAKAAoACgAK
AAoACgAIAAgABwAHAAkACQAJAAkACQAJAAkACQALAAsACwALAAkACQAJAAkACgAKAAoA
CgAKAAoACwALAAsACwALAAsACwAMAAwADAAMAA0ADQANAA0ADQANAA4ADgAOAA4ADgAP
AA8ADwAPAA0ADQANAA0ADQAMAAwADAAMAAsACgAKAAcABQAFAAQABQAEAAMAAgABAP//
///+//z/+//6//j/+P/3//b/9v/2//b/9v/2//b/9//4//n/+f/6//r/+//7//3//v/+
//7//v///wAAAAAAAAEAAQD//////////wEAAQABAAEAAAAAAAIAAgAAAP7/AAAAAAIA
AgACAAIAAAAAAAEAAQABAAAAAAAAAAIAAgACAAMAAwACAAIAAwABAAEAAQABAAMAAwAD
AAMAAQABAAEAAwABAAEAAQABAAEAAQABAAEAAQABAAEAAQABAAEAAQAAAAIAAgACAAIA
AAD///////8BAAEAAQACAAAAAAAAAAAAAQABAAEAAQD///7//v/+//7//v/+//7//v/+
//7//v/+//7//v/9//3//f/+//7//v/+//3//f/9//3//f/+//7//v/+//3///8AAAAA
AAAAAP////////3//f/9//z//v///////////////v/+//z//v/8//z//v/+//7//v/+
//7//v/+//7//v/+//3//f/+///////+//7//v/+//z/+//7//z//v/+//7//v/+//7/
/v/+//7//v/+//7//f/9//z//P/+//////////7////8//7//v/+//7//P/8//z//P/+
//7//v/+//z//P/8//z//P/8//z//P/8//z//P/8//z//P/8//z//P/8//z//P/8//z/
/P/8//z//P/8//z//P/8//z//P/8//z//P/8//z//P/8//z/+v/6//r/+v/8//z//P/8
//r/+v/6//r//P/8//z//P/8//z//P/8//z//P/8//z//P/8//z//P/7//r/+v/6//3/
/f/9//3/+//7//z//P/7//v/+//7//v/+//8//z//f/9//3//P/8//3//v///////v/+
//7/AAD///z/+v/4//j/9//2//T/9P/1//f/9//3//f/9//3//f/9v/2//P/8v/y//X/
9v/3//j/+P/4//j/+P/5//n/+f/5//n/+f/5//j/+P/4//j/+P/4//r/+v/6//r/+f/5
//f/9//+/wIABQAIABEAGwAfACMAJgAmACIAGAAJAPz/7//b/8L/r/+c/4f/ev94/3z/
gv+O/5//t//K/9H/1v/d/+P/5f/r/+//8f/2//v//P/+//3//v/9//7///8AAAAA/v/+
//7/AAACAAEAAQABAAEAAgACAAIAAAAAAAAAAAABAAEAAQAAAAIAAgACAAMAAwAEAAQA
AwABAAIAAgACAAIAAgACAAIABAAEAAMAAwADAAMAAwADAAEAAQABAAEAAQABAAEAAQAD
AAMAAwADAAQABAAEAAQAAgACAAMAAwADAAMAAwADAAMABAAEAAQABAAFAAUABQAFAAUA
BQAGAAYABgAGAAYABQAFAAUABQAFAAUABQAFAAcABgAGAAYABAADAAIAAgABAP/////+
//3//P/7//r/+f/3//f/9v/0//P/8v/w//L/8f/w//D/8P/w//D/8P/u/+//8P/x//P/
9P/0//X/9f/3//j/+P/2//b/9//4//r/+v/7//v/+//7//v/+//5//n/+f/5//j/+P/6
//r/+v/4//r/+v/6//r/+v/6//r/+v/7//v/+//6//r/+v/6//r/+v/7//3//P/8//3/
/f/9//3//f/7//v/+//7//3//f/9////+//7//v/+//7//v/+//7//v/+//7//v/+//7
//v/+v/6//r/+v/6//r/+f/5//n/+f/5//n/+v/4//j/+P/4//n/+f/5//n/+f/4//j/
+P/4//j/+P/4//j/+P/4//j/9v/2//b/9f/3//f/+P/4//j/+P/3//f/9//3//f/+P/2
//b/9v/1//X/9v/2//b/+P/3//f/9//3//f/9//2//b/9//3//f/9//3//b/9v/0//b/
9P/0//b/9v/2//b/9v/2//b/9v/2//b/9v/1//P/9P/1//X/9v/2//b/9v/2//X/9f/2
//T/9P/0//T/9v/2//b/9v/2//b/9v/2//X/9f/0//T/9P/1//X/9f/0//P/9P/2//b/
9v/2//T/9P/0//T/9P/0//T/9P/2//b/9v/2//T/9P/0//T/9P/0//T/9P/0//T/9P/0
//T/9P/0//T/9P/0//T/9P/0//T/9P/0//T/9P/0//T/9P/0//T/9P/0//T/9P/0//T/
9P/0//T/9v/2//b/9v/2//b/9v/2//b/9v/2//b/9P/0//T/9P/0//T/9P/0//T/9P/0
//T/9v/1//T/9P/0//X/9f/1//P/8//z//T/9P/z//P/8//1//X/9f/2//b/9//3//f/
9P/0//X/9v/5//n/+P/4//j/+P/3//T/8v/w//D/7//u/+7/7v/v//H/8f/x//H/8f/v
/+//7v/u/+3/7P/s/+//8P/x//L/8v/y//L/8v/z//P/8//z//X/9f/1//T/8v/y//L/
8v/y//L/8v/y//L/8//z//P/9f/4//z/AwAKABMAGQAdACMAKAAoACQAHAALAPz/7f/V
/7r/of+G/23/Xv9a/2D/av94/4//pf+w/7n/xv/N/8//1//f/+X/5//u//P/9P/2//X/
+P/5//r/+//8//z//P/8//z//v/+//3//f/9////AAAAAAAA/v/+//7//v8BAAEAAQAA
AP7//v/+//////8AAAAA/////wAAAAAAAAAAAAAAAAAAAAAAAP//////////////////
////////AQABAAEAAQABAAEAAQABAAAAAAAAAAAAAgACAAMAAwADAAMAAwADAAMABAAE
AAQABAAFAAUABQAHAAcABwAIAAgACAAIAAgACQAJAAkACQAJAAkACQAJAAkACAAIAAgA
CAAHAAYABgAFAAMAAwACAAEAAAD///7/+//5//n/+P/4//f/9v/0//L/8f/w//D/7v/u
/+7/7v/s/+3/7v/v/+//8P/w//H/8//1//b/9v/0//T/9f/2//b/9v/3//f/9//3//f/
9//3//f/9//3//b/9v/4//j/+P/2//j/+P/4//j/+P/4//b/9v/3//f/9//2//b/9v/4
//j/+P/5//n/+P/4//n/+f/5//n/+f/3//f/9//3//n/+f/5//v/+f/5//n/+f/5//n/
+f/5//n/+f/5//n/9//3//f/9v/2//b/9v/2//j/9//3//f/9//3//f/+P/2//b/9v/2
//X/9f/1//X/9f/0//T/9P/0//T/9P/0//T/9P/0//T/9P/0//T/8//z//P/9P/0//T/
9P/z//P/8//z//P/9P/0//T/9P/z//P/9P/0//T/9P/z//P/8//z//P/8//y//L/8//z
//P/8f/x//D/8P/y//T/8v/y//L/8v/y//L/8v/y//L/8v/y//L/8v/x//H/8v/z//P/
8v/y//L/8v/w/+//7//w//D/8P/w//D/8P/w//D/8P/w//D/8P/w//H/8f/w//D/7v/v
/+//7//y//H/8P/w//D/8P/w//D/8P/w//D/8P/w//D/8P/u/+7/7v/u//D/8P/w//D/
8P/w//D/8P/w//D/8P/w//D/8P/w//D/7v/u/+7/7v/w//D/8P/w/+7/7v/u/+7/7v/u
/+7/7v/u/+7/7v/u/+7/7v/u/+7/7v/u/+7/7v/u/+7/7v/u/+7/7v/u/+7/7P/s/+z/
7P/s/+z/7P/s/+7/7v/u/+7/7v/u/+7/7v/t/+z/7P/s/+3/7f/t/+3/7f/t/+7/7v/t
/+3/7f/t/+3/7f/u/+7/7//v/+//7v/s/+3/7v/v//H/8P/w//D/7v/t/+r/6P/o/+j/
5//m/+b/5v/n/+n/5//n/+f/5//n/+f/5v/m/+X/5P/k/+f/6P/p/+r/6v/o/+j/6P/p
/+n/6f/p/+n/6f/p/+j/6P/o/+j/6P/o/+j/6P/o/+j/6//r/+v/6//u//T/+f8CAAsA
EQAVABkAGgAaABYACgD7/+z/2//B/6b/i/9w/1n/TP9I/07/Wv9q/4H/lf+i/6v/uP+9
/8H/y//Z/9v/2//i/+f/6P/o/+n/6v/t/+z/7f/u/+7/7v/u/+7/8P/w/+//7//v/+3/
7v/u/+7/8P/w//D/8P/v/+//7//u//D/8P/w//H/7//w//D/7//x//L/8v/y//D/8P/w
//D/8P/w/+//7//x//H/8f/x/+//7//v/+//8f/x//H/8f/v/+//7//v//D/8P/w//D/
8P/w//H/8f/x//H/8f/x//P/9P/0//T/8v/z//P/8//1//X/9f/2//b/9v/2//b/9f/1
//X/9f/3//f/9//3//X/9P/0//T/9P/z//L/8v/x/+//7//u/+v/6v/p/+j/5//l/+X/
5P/k/+P/4v/g/97/3f/c/9z/2v/a/9r/2v/a/9v/3P/d/9v/3P/c/93/3f/f/+D/4P/g
/+D/4f/i/+D/4P/h/+H/4//j/+P/4//j/+P/4//j/+D/4P/i/+L/4v/g/+L/4v/i/+L/
4v/i/+D/4P/h/+H/4//i/+L/4v/i/+L/4v/j/+P/4v/i/+P/4f/h/+H/4f/h/+H/4f/h
/+H/4f/h/+P/4f/h/+H/4f/h/+H/4f/h/+H/4f/h/+H/3//f/9//3v/e/97/3v/e/+D/
3//f/9//3f/d/93/3v/e/97/3v/e/93/3f/d/93/3//e/97/3v/c/9z/3P/c/9r/2v/a
/9r/3P/c/9z/2//b/9v/3P/c/9r/2v/Z/9n/2f/Z/9n/2v/c/9z/3P/b/9n/2v/a/9r/
2v/Z/9n/2f/Z/9n/2f/Y/9j/2f/Z/9n/2f/Z/9j/2P/Y/9r/2P/Y/9j/2P/Y/9j/2P/Y
/9j/2P/Y/9j/2P/X/9X/1v/X/9f/1v/W/9b/1v/Y/9f/1//Y/9b/1v/W/9b/1P/U/9T/
1P/W/9b/1v/W/9f/1//W/9b/1P/V/9X/1f/U/9X/1P/U/9T/1P/U/9T/1P/U/9T/1P/U
/9T/1P/S/9L/0v/S/9L/0v/S/9L/1P/U/9T/1P/U/9T/1P/U/9L/0v/S/9L/0v/S/9L/
0v/S/9L/0v/S/9D/0P/Q/9D/0v/S/9L/0v/S/9L/0v/S/9D/0P/Q/9D/0P/Q/9D/0P/Q
/9D/0P/Q/9D/0P/Q/9D/0P/Q/9D/0P/Q/9D/0P/Q/87/zv/O/87/0P/Q/9D/0P/O/87/
zv/N/87/zv/O/8//z//P/8//z//P/9D/0P/P/8//z//P/8//z//Q/9D/0f/R/9H/0P/Q
/9H/0v/T/9P/0P/Q/9D/0P/R/87/zP/K/8j/x//G/8b/xv/H/8n/yf/J/8n/yf/H/8f/
xv/G/8X/xP/E/8f/yP/H/8j/yP/I/8j/yP/J/8n/yf/J/8n/yf/J/8j/yP/I/8b/xv/G
/8b/yP/I/8j/yf/J/8n/yf/M/9D/0//a/+H/6//z//X/9P/2//T/7P/d/87/vf+p/47/
d/9i/0v/Ov80/zj/QP9O/2P/d/+E/4v/lP+h/6X/qf+z/73/vf/A/8X/xv/I/8n/yP/J
/8r/y//M/8z/yv/K/8r/zP/M/8v/y//L/8v/zP/M/8z/zP/M/8z/zP/N/83/zf/M/8z/
zP/M/83/zf/O/87/zf/L/8z/zP/M/8z/zP/M/8z/zP/M/8v/y//J/8n/yf/J/8v/y//L
/8v/yf/J/8n/yf/J/8n/yf/J/8j/yP/I/8j/yP/I/8n/yf/L/8v/y//L/8n/yv/K/8r/
yv/L/8v/y//J/8n/yf/K/8z/zP/M/8z/y//L/8v/y//L/8v/y//L/8v/yv/K/8r/xv/F
/8T/xP/F/8P/w//C/8H/wP+//77/u/+5/7n/uP+2/7X/tP+y/7L/sf+w/7D/sP+w/7D/
sP+u/w==
         </WaveFormData>
      </LeadData>
      <LeadData>
         <LeadByteCountTotal>10000</LeadByteCountTotal>
         <LeadTimeOffset>0</LeadTimeOffset>
         <LeadSampleCountTotal>5000</LeadSampleCountTotal>
         <LeadAmplitudeUnitsPerBit>4.88</LeadAmplitudeUnitsPerBit>
         <LeadAmplitudeUnits>��V</LeadAmplitudeUnits>
         <LeadHighLimit>2147483647</LeadHighLimit>
         <LeadLowLimit>268435456</LeadLowLimit>
         <LeadID>V2</LeadID>
         <LeadOffsetFirstSample>0</LeadOffsetFirstSample>
         <FirstSampleBaseline>0</FirstSampleBaseline>
         <LeadSampleSize>2</LeadSampleSize>
         <LeadOff>FALSE</LeadOff>
         <BaselineSway>FALSE</BaselineSway>
         <ExcessiveACNoise>FALSE</ExcessiveACNoise>
         <MuscleNoise>FALSE</MuscleNoise>
         <LeadDataCRC32>3716703944</LeadDataCRC32>
         <WaveFormData>
+v/6//r/+v/7//z//f/+/wAAAAAAAAAAAwAEAAUABgAHAAgACQAKAA0ADgAPABAAEwAU
ABUAFgAZABoAGwAcACAAIgAkACYAKgAsAC4AMAAzADYAOQA8AD8AQgBFAEgASwBOAFEA
VABYAFoAXABeAGEAYgBjAGQAZgBmAGYAZgBkAGQAZABkAGIAYABeAFwAVwBUAFEATgBJ
AEQAPwA6ADMALgApACQAHgAaABYAEgAOAAoABgACAP7//P/6//j/9v/0//L/8P/v/+7/
7f/s/+r/6v/q/+r/6P/o/+j/6P/o/+j/6P/o/+j/6P/o/+j/6P/o/+j/6P/o/+j/6P/o
/+j/6P/o/+j/6P/o/+j/6P/o/+j/6P/o/+j/6P/o/+j/6v/q/+r/6v/o/+j/6P/o/+r/
6v/q/+r/6v/q/+r/6v/q/+r/6v/q/+r/6v/q/+r/7P/s/+z/7P/q/+r/6v/q/+r/6v/q
/+r/6v/q/+r/6v/o/+j/6P/o/+j/6P/o/+j/6v/q/+r/6v/p/+j/5//m/+j/6P/o/+j/
5v/m/+b/5v/m/+b/5v/m/+b/5v/m/+b/5v/m/+b/5v/k/+T/5P/k/+T/5P/k/+T/5P/k
/+T/5P/k/+T/5P/k/+T/5P/k/+T/4v/i/+L/4v/k/+T/5P/k/+L/4v/i/+L/4v/i/+L/
4v/k/+T/5P/k/+L/4v/i/+L/4v/i/+L/4v/i/+L/4v/i/+L/4v/i/+L/4v/i/+L/4v/i
/+L/4v/i/+T/5P/k/+T/4v/i/+L/4v/i/+L/4v/i/+L/4v/i/+L/4v/i/+L/4v/k/+T/
5P/k/+L/4v/i/+L/4v/i/+L/4v/i/+L/4v/i/+L/4v/i/+L/4v/i/+L/4v/i/+L/4v/i
/+D/4P/g/+D/4v/i/+L/4v/i/+L/4v/i/+D/4P/g/+D/4P/g/+D/4P/g/+D/4P/g/+D/
4P/g/+D/4v/i/+L/4v/i/+L/4v/i/+L/4v/i/+L/4v/i/+L/4v/f/9//3//g/+D/4P/g
/+D/4v/i/+L/4//k/+T/5f/m/+b/5v/m/+f/5//m/+b/6P/p/+r/6v/q/+z/7P/s/+v/
6v/p/+n/6f/n/+b/5f/k/+T/5f/m/+b/5v/m/+X/5P/j/+L/3//f/9//4P/i/+P/4//j
/+H/4P/f/97/3f/d/93/3f/c/9v/2//c/9z/3P/c/93/3f/d/93/3//f/9//3//i/+b/
7f/x//r/CQAZACYANgBPAGwAhwCjAL4A0QDeAOIA3ADRAMYAuAClAHwAPADv/6X/Z/9B
/zP/L/85/0r/XP90/47/ov+x/7//yf/T/9n/3f/f/+X/6f/q/+3/7v/s/+7/7//x//H/
8f/x//H/8f/z//P/8//y//L/8//z//P/9P/0//X/9f/1//X/9v/2//f/9//3//n/+v/6
//r/+v/7//v//P/9//3//f/+//7//v//////AQABAAEAAQADAAMAAwAFAAYABwAIAAkA
CQAKAAsACwALAA0ADgAQABEAEwAUABYAFwAYABoAHAAfACEAIQAlACkAKwAtAC8AMQAy
ADUAOQA+AEEARABFAEkATABPAFIAUwBUAFcAWwBgAGEAYwBlAGcAaABpAGoAaQBqAGoA
agBmAGUAZABkAGEAXwBcAFgAVABRAE0ASABBAD0AOAAyACwAJgAhABoAGAATAA8ACgAH
AAIAAAD9//n/9v/0//L/8P/w//D/8P/u/+7/7P/q/+n/6P/n/+f/5v/m/+b/5v/l/+X/
5f/l/+f/5v/m/+b/5v/m/+b/5v/m/+b/5v/m/+X/5f/l/+b/5v/m/+b/5v/m/+b/5v/m
/+b/5v/m/+b/5P/k/+X/5f/l/+X/5f/l/+f/5v/m/+j/5v/m/+b/5v/m/+b/5//n/+f/
5//n/+b/6P/o/+n/6f/n/+f/5v/m/+T/5v/m/+b/5v/m/+b/5v/m/+b/5v/m/+b/5v/m
/+X/5f/l/+X/5P/j/+P/4//j/+T/5P/i/+D/4v/i/+L/4f/h/+H/4f/h/+H/4P/g/+H/
4f/h/+H/4f/g/+D/4P/g/+D/4P/g/9//3//f/9//3//h/+H/4P/g/97/3v/e/9//3//e
/93/3f/b/9z/3P/c/97/3v/e/93/3P/c/9v/2//a/9r/2v/a/9n/2f/Z/9j/2v/a/9v/
2//Z/9n/2P/Y/9j/1//X/9f/2P/Y/9j/2P/Y/9j/2P/Y/9n/2v/a/9j/2P/Y/9j/2P/Y
/9j/2P/Y/9j/2P/Y/9j/2P/Y/9j/2P/Y/9j/2P/Y/9j/2P/Y/9j/2P/Y/9j/2P/Y/9j/
2P/Y/9j/2P/Y/9b/1v/W/9b/1v/W/9b/1v/Y/9j/2P/Y/9b/1v/W/9b/1v/W/9b/1v/W
/9b/1v/W/9b/1v/W/9b/1v/W/9b/1v/W/9b/1v/W/9b/1v/W/9b/1v/W/9b/1v/W/9b/
1v/V/9P/0//U/9T/1P/U/9T/1P/U/9T/1f/W/9b/1//Y/9j/2P/Y/9n/2f/a/9r/3P/d
/93/3P/b/9z/3v/e/93/3P/b/9v/2//Z/9j/1//W/9b/1//Y/9j/2P/Y/9f/1v/V/9T/
0f/R/9H/0P/S/9P/0//U/9P/0//T/9T/0//T/9P/0f/Q/8//z//S/9L/0v/S/9X/1f/V
/9X/1//X/9f/1//Y/9r/3//l/+7/+f8FABQAIgAzAEoAYQB5AI4AoQCyALwAwAC7ALAA
qACbAIgAZAAnAOH/of9v/0//Rf9F/0r/VP9m/3j/jv+h/7H/v//J/9H/1//d/9//4//k
/+f/6P/o/+r/6//t/+//7//v/+//7//x//H/8f/y//L/8//z//P/9P/0//X/8//z//P/
9P/2//f/9//3//f/+P/4//j/+P/5//n/+v/5//n/+f/6//z//P/9//3/////////////
//////8BAAIAAwAEAAUABwAIAAkACQAJAAsADAAOAA0ADwAQABIAFQAWABgAGgAbAB0A
HQAhACMAJQAnACkALQAuADEANQA2ADkAPAA9AEMARgBJAEwATwBQAFMAVwBaAFsAXQBf
AGMAZABlAGYAZQBmAGYAZgBlAGUAZQBmAGUAYwBgAFwAWABVAFEATABHAEMAPgA4ADQA
LgApACIAHgAZABUAEAANAAgABgADAP///P/6//j/9P/0//T/9P/y//L/8P/u/+//7v/t
/+3/7f/s/+v/6v/r/+v/6//r/+v/6v/q/+r/6v/q/+r/6v/s/+z/7P/s/+v/6//r/+z/
7P/s/+z/7P/s/+z/7P/s/+z/7P/s/+z/7v/u/+//7//v/+//7//v/+//7v/u//D/8P/w
//D/8P/w//D/8f/x//H/8f/x//D/7v/u/+//7//x//H/8P/w//D/8v/y//L/8v/y//L/
8v/y//L/8v/y//L/8v/y//H/8f/x//H/8P/x//H/8f/x//D/8P/u/+z/7v/u/+7/7f/t
/+3/7f/t/+//7v/u/+//7v/t/+z/6//s/+z/7P/s/+z/7P/s/+v/6//r/+v/6//r/+v/
6v/q/+r/6v/q/+v/6//q/+n/6f/p/+r/6v/q/+r/6v/q/+n/6P/o/+f/5//o/+j/6P/o
/+n/6f/p/+j/6P/o/+n/6f/r/+v/6v/q/+r/6f/p/+n/6P/o/+j/6P/q/+r/6v/q/+v/
6v/o/+r/6v/q/+r/6v/q/+r/6v/q/+r/6v/q/+r/6v/q/+r/6v/q/+r/6v/q/+r/6v/q
/+r/6v/q/+r/7P/s/+z/7P/s/+z/7P/s/+r/6v/q/+r/7P/s/+z/7P/q/+r/6v/q/+z/
7P/s/+z/7P/s/+z/7P/q/+r/6v/q/+r/6v/q/+r/6v/q/+r/6v/s/+z/7P/s/+z/7P/s
/+z/7P/s/+z/7P/u/+7/7v/u/+v/6//r/+z/7P/s/+z/7P/s/+z/7P/t/+7/7v/v//D/
8v/y//L/8//x//D/8P/y//X/9v/2//b/+P/4//j/9//2//X/9f/1//H/8P/v/+7/8P/x
//L/8v/y//L/8f/w/+//7v/r/+v/6//s/+7/7//v/+//7f/s/+v/6v/p/+n/6f/p/+j/
5//n/+j/6P/o/+r/6//r/+v/6f/r/+v/6//v//L/9v/7/wMADgAdAC0AOgBQAG0AhgCf
ALkAzgDhAPAA7gDmAN8A1gDCAKMAcgAuAOH/nf9t/1P/S/9N/1n/av98/5L/qP+6/8f/
1f/f/+X/6//v//P/9//5//r//f/+//z//v///wEAAwADAAMAAwADAAUABQAFAAYABgAH
AAcABwAIAAgACQAJAAkACQAKAAwADQANAA0ADQAOAA4ADgAOAA8ADwAQABMAEwATABQA
FAAUABUAFQAVABUAFQAVABkAGQAZABsAGgAbABwAHQAfACAAIQAhACMAJQAmACgAJwAp
ACoALAAuADAAMwA2ADcAOQA5AD0APwBBAEMARQBJAEoATQBRAFQAVwBaAFsAXwBiAGUA
aABrAGwAbwBzAHYAdwB5AHsAfQB+AH8AgACBAIIAggCCAH4AfQB8AHwAdwB1AHIAbgBq
AGcAYwBeAFkAVQBQAEoARAA+ADkAMgAuACkAJQAgAB0AGAAWABMAEQAOAAwACgAGAAYA
BgAGAAQABAACAAAAAAAAAAAAAQAAAAAAAAAAAP/////////////+//7//v8AAAAAAAAA
AP7//v/+//7/////////AAD///7//f/8//7//v/+//7//v/+//7//v/+//7/////////
///////////+//7/AAD+//7//v/+//7//v//////AQABAAEAAAD+//7//////wEAAQAA
AAAA/v8AAAAAAAD+//7//v/+//7//v/+//7//v/+//7//f/9//3//f/8//3//f/9//3/
/v/+//z/+v/8//z//P/7//v/+//7//v/+//6//r/+//7//v/+//7//j/+P/4//j/+v/6
//r/+f/3//f/9//3//n/+f/4//j/+P/4//j/+f/5//j/9//3//f/+P/4//j/9v/2//b/
9f/1//b/9v/3//b/9v/2//b/9//3//f/9v/0//T/9f/1//X/9f/0//T/9v/1//X/9f/0
//T/9P/0//T/9P/0//T/8//0//b/9P/0//T/9P/0//T/9P/0//T/9P/0//T/9P/0//T/
9P/0//T/9P/0//T/9P/0//T/9P/0//T/9P/y//L/8v/y//L/8v/y//L/8v/y//L/8v/y
//L/8v/y//L/8v/y//L/8v/y//L/8v/y//L/8v/y//L/8v/y//L/8v/y//L/8v/0//T/
9P/0//L/8v/y//L/8v/y//L/8v/w//D/8P/w//L/8v/y//L/8v/y//L/8v/y//L/8v/y
//H/8f/x//L/8v/y//L/8v/0//T/9P/1//b/9v/3//j/9v/2//b/9//3//b/9v/4//n/
+v/6//r//P/8//z/+//6//n/+f/5//f/9v/1//T/8v/z//T/9P/2//b/9f/0//P/8v/v
/+//7//w//L/8//z//P/8f/w/+//7v/t/+3/7f/t/+z/6//p/+r/6v/q/+r/6//r/+v/
6//t/+3/7f/t//L/9v/5////BgATACEAMABAAFkAdACRAK8AygDdAO4A9ADwAOcA3gDO
ALkAlgBeABEAw/9//1f/Rf8//0f/WP9q/4D/mP+q/7v/y//V/9//6f/t/+3/8//3//j/
+//8//z//v///wEAAQABAAEAAQABAAMAAwADAAQABAAFAAUABQAGAAYABwAHAAcABwAI
AAYABwAHAAcACQAKAAoACgAKAAsACwAMAA0ADQANAA4ADgAOAA8ADwARABEAEQARABMA
EwATABUAFgAXABgAGQAZABoAGwAbABsAHQAeACAAIwAlACYAKAAnACgAKgAsAC8AMQAx
ADUANwA5ADsAPQBBAEIARQBJAEwATwBSAFMAVwBaAF0AYABjAGQAZwBrAG4AbwBxAHMA
dQB2AHcAeAB5AHoAegB6AHgAdwB2AHYAcwBxAG4AagBmAGMAXwBaAFMATwBKAEQAPwA6
ADYAMAAqACUAIQAcABsAFgAUABEADQAKAAgABgACAAIAAgACAP7//v/8//r/+//6//n/
+f/6//r/+v/6//n/+f/5//n/+f/4//j/+P/4//j/+P/4//j/+P/4//j/9//3//f/+P/4
//j/+P/4//j/+P/4//j/+P/4//j/+P/2//b/9//3//n/+f/5//n/+f/4//j/+v/4//j/
+P/4//j/+P/5//n/+f/5//n/+P/4//j/+f/5//v/+//6//r/+P/6//r/+v/6//r/+v/6
//j/+P/4//j/+P/4//j/9//3//f/9//2//f/9//3//f/+P/4//b/9P/2//b/9v/1//f/
9//3//f/9f/0//T/9f/1//X/9f/1//T/9P/0//T/9P/0//T/8//1//X/9f/1//P/8//y
//L/8v/y//L/8//z//L/8f/x//P/9P/0//T/8v/y//L/8f/w//D/7//v//D/8P/w//D/
8//z//P/8v/w//D/8f/x//P/8//y//L/8P/v/+//7//w//D/8P/w//D/8P/w//D/7//y
//L/8P/w//D/8P/w//D/8P/w//D/8P/w//D/8P/w//D/8P/w//D/8P/w//L/8v/y//L/
8P/w//D/8P/w//D/8P/w//D/8P/w//D/8P/w//D/8P/w//D/8P/w//D/8P/w//D/8P/w
//D/8P/w//D/8P/w//D/8P/w//D/7v/u/+7/7v/w//D/8P/w/+7/7v/u/+7/8P/w//D/
8P/u/+7/7v/u//D/8P/w//D/8P/w//D/8P/w//D/8P/v/+//7//w//D/8P/w//D/8P/w
//D/8f/y//L/8//0//T/9P/0//X/9f/0//T/9v/3//j/+P/4//r//P/8//v/+v/3//f/
9//1//T/8//y//L/9f/2//b/9v/2//X/9P/z//D/7f/t/+3/7P/u/+//7//x/+//7v/t
/+z/6//r/+v/6f/o/+f/5//q/+r/6v/q/+n/6f/p/+n/7f/t/+3/7f/w//D/9f/7/wQA
EwAlAC4AOgBTAHAAhwClAL4A0QDcAOIA4gDZANAAxACzAJYAYAAVAMv/i/9f/0v/Rf9H
/1T/Zv98/5T/qP+7/8v/1f/f/+X/5//r/+//8//0//f/+P/4//r/+//9//3//f/9//3/
/f////////8AAAAAAQABAAEAAgACAAMAAwADAAMABAAEAAUABQAFAAMABAAEAAQABgAH
AAcACAAHAAcABwAIAAoACgALAAsACwALAAsACwAPAA8ADwARABAAEQASABMAEwAUABUA
FQAXABkAGgAcABsAHQAeACAAIQAiACQAJgApACsAKwAvADEAMwA1ADcAOwA8AD8AQwBG
AEkATABNAFEAVABXAFoAXQBeAGEAZQBoAGkAawBtAG0AbgBvAHAAcwB0AHQAdAByAHEA
cABwAG0AawBoAGQAYABdAFkAVABNAEkARAA+ADkANAAwACoAJgAhAB0AGAATAA4ADAAJ
AAcABAACAAAA/v/+//7//v/7//r/9//0//T/9P/0//X/9f/0//P/8v/z//P/8//z//H/
8P/w//D/8v/y//L/8v/w//D/8P/w//H/8f/x//L/8v/y//L/8v/w//D/8P/w//H/8v/z
//T/8v/y//P/8//z//P/8//z//P/8v/y//T/9P/0//T/9P/0//T/9f/1//X/9f/1//T/
9P/0//X/9f/1//X/9P/0//L/9P/0//T/9P/0//T/9P/y//L/8v/y//L/8v/y//H/8f/x
//H/8P/x//H/8f/x//L/8v/w/+7/8P/w//D/7//v/+//7//v/+3/7P/s/+3/7//v/+//
7//s/+z/7P/s/+z/7P/s/+v/7f/t/+3/7f/t/+3/7P/s/+r/6v/q/+v/7f/s/+v/6//p
/+r/6v/q/+z/7P/s/+v/6v/q/+n/6f/q/+r/6v/q/+n/6f/p/+j/6P/o/+n/6f/p/+n/
6P/o/+r/6f/p/+n/6v/q/+r/6v/q/+r/6v/q/+n/6v/q/+r/6v/q/+r/6P/o/+j/6P/o
/+j/6P/o/+b/5v/m/+b/6P/o/+j/6P/o/+j/6P/o/+j/6P/o/+j/6P/o/+j/6P/o/+j/
6P/o/+b/5v/m/+b/6P/o/+j/6P/o/+j/6P/o/+j/6P/o/+j/5v/m/+b/5v/o/+j/6P/o
/+b/5v/m/+b/6P/o/+j/6P/m/+b/5v/m/+b/5v/m/+b/5v/m/+b/5v/o/+j/5//n/+f/
6P/o/+j/6P/o/+j/6P/o/+n/6v/q/+v/7P/s/+z/7P/t/+3/7P/q/+z/7f/u/+7/7v/w
//D/8f/x//H/8f/v/+//7f/s/+n/6P/o/+n/6v/q/+r/6v/r/+r/6f/o/+X/5f/l/+b/
6P/p/+n/6f/n/+b/5f/k/+P/4//j/+P/4v/h/+H/4v/i/+L/4v/j/+X/5f/l/+f/4//l
/+P/5P/s//P/9//8/wkAGQAkADQASQBiAHcAiwCiALMAwgDMAMoAwQC4AK4AnwCGAFQA
EQDL/4//Z/9X/1H/Uf9a/2b/eP+M/6D/sf/D/8//1//f/+X/5//p/+v/7P/v//D/8P/y
//P/9f/1//X/9f/1//X/9//3//f/+P/4//n/+f/7//z//P/9//v/+//7//z//v//////
///+//7//f/8//7//////wAAAQABAAEAAgACAAIAAwADAAUABQAFAAUABQAFAAUABwAI
AAkACgALAAsADAANAA0ADQAPABAAEgATABUAFgAYABkAGgAcAB4AIQAjACMAJwAnACkA
KwAtADEAMgA1ADkAPAA/AEIAQwBHAEoATQBQAFUAVgBZAF0AYABhAGMAZQBnAGgAaQBq
AG0AbgBuAG4AbABrAGoAagBnAGUAYgBeAFwAWQBVAFAATQBJAEQAPgA4ADIALQAmACQA
HwAbABYAEQAMAAoABwADAAAA/v/8//r/+v/6//r/9v/2//T/8v/x//D/7//v/+7/7v/u
/+7/7f/t/+3/7f/t/+z/7P/s/+7/7v/u/+7/7v/u/+7/7v/t/+3/7f/u/+7/7v/u/+7/
7v/u/+7/7v/u/+7/7v/u//D/8P/x//H/7//v/+//7//v/+7/7v/w//D/8P/w//D/8P/w
//H/8f/x//H/8f/w//D/8P/x//H/8f/x//D/8P/w//L/8v/y//D/8P/w//D/8P/w//D/
8P/w//D/8P/v/+//7//v/+7/7f/t/+3/7f/u/+7/7P/q/+7/7v/u/+3/6//r/+v/6//r
/+r/6v/r/+n/6f/p/+n/6v/q/+r/6v/q/+r/6v/p/+n/6f/p/+n/6f/p/+j/6P/o/+j/
6P/p/+n/6P/n/+f/5//o/+j/6P/m/+b/5v/l/+b/5v/l/+X/5v/m/+b/5v/n/+f/5//m
/+b/5v/n/+f/5//n/+b/5v/m/+X/5f/l/+b/5v/m/+b/5v/m/+b/5v/l/+T/5P/m/+b/
5v/m/+T/5P/k/+T/5v/m/+b/5v/m/+b/5v/m/+T/5P/k/+T/5v/m/+b/5v/k/+T/5P/k
/+T/5P/k/+T/5v/m/+b/5v/m/+b/5v/m/+b/5v/m/+b/5P/k/+T/5P/k/+T/5P/k/+b/
5v/m/+b/5v/m/+b/5v/k/+T/5P/k/+b/5v/m/+b/5P/k/+T/5P/m/+b/5v/m/+b/5v/m
/+b/5v/m/+b/5f/l/+X/5v/m/+T/5P/k/+T/5v/m/+f/6P/o/+n/6v/q/+j/6P/p/+n/
6P/o/+r/6//u/+7/7v/w/+7/7v/t/+z/6//r/+v/6f/o/+f/5v/m/+n/6v/q/+r/6v/p
/+j/5//m/+P/4//j/+T/5v/n/+f/6f/n/+b/5f/k/+P/4//j/+P/4v/h/+H/4P/g/+D/
4P/h/+H/4f/h/+P/4//j/+P/5v/q/+//9f/+/wsAFwAmADoAVwBwAIsAqQDAANUA5gDs
AOgA3QDUAMQAqwCCAEYA+f+t/3H/T/89/zv/Q/9S/2T/fP+S/6T/tf/D/8//1//f/+H/
5f/p/+3/7v/x//L/8P/y//P/9f/1//X/9f/1//f/+f/5//n/+P/4//n/+f/5//r/+v/7
//3//f/9//7//v/////////9//7//v/+/wAAAQABAAIAAwADAAMABAACAAIAAwADAAUA
BQAFAAUACQAJAAkACwAMAA0ADgAPAA0ADgAPAA8AEAATABUAGAAXABkAGgAcAB0AHgAg
ACIAJwApACkALQAvADEAMwA1ADkAOgA9AEEARABHAEoASwBNAFAAUwBWAFsAXABfAGMA
ZgBnAGkAawBtAG4AbwBwAHEAcgByAHIAcABvAG4AbgBrAGkAZgBiAF4AWwBXAFIATQBJ
AEQAPgA4ADIALQAmACIAHQAZABQAEwAOAAwACQAFAAIAAAD+//r/+v/6//r/+P/4//b/
9P/z//L/8f/x//L/8v/y//L/8f/x//H/8f/x//D/8P/w//D/8P/w//D/8P/w//D/8P/x
//H/8f/y//L/8v/y//L/8v/y//L/8v/w//D/8P/w//L/8v/z//P/8f/x//H/8f/x//D/
8P/y//L/8v/y//L/8P/w//H/8f/x//H/8f/w//L/8v/z//P/8//z//L/8v/w//L/8v/y
//L/8v/y//L/8v/y//L/8v/w//D/8P/v//H/8f/x//D/7//v/+//7//w//D/7v/s/+7/
7v/u/+3/7f/t/+3/7f/t/+z/7P/t/+v/6//r/+v/6v/q/+r/6v/q/+r/6v/p/+v/6//r
/+v/6//r/+r/6v/q/+r/6v/r/+n/6P/n/+f/5//o/+j/6P/o/+j/6P/n/+j/6P/n/+f/
6P/o/+j/6P/n/+f/5//m/+b/5v/n/+f/5//n/+b/5v/o/+f/5//n/+j/6P/o/+j/6P/o
/+j/6P/p/+b/5v/m/+b/5v/m/+j/6P/o/+j/5v/m/+b/5v/m/+b/5v/m/+j/6P/o/+j/
5v/m/+b/5v/k/+T/5P/k/+b/5v/m/+b/5v/m/+b/5v/m/+b/5v/m/+T/5P/k/+T/5P/k
/+T/5P/m/+b/5v/m/+b/5v/m/+b/5P/k/+T/5P/k/+T/5P/k/+T/5P/k/+T/5P/k/+T/
5P/k/+T/5P/k/+T/5P/k/+T/5P/k/+T/5P/k/+T/4//j/+P/5P/k/+T/5P/k/+T/5P/k
/+X/5v/m/+n/6v/q/+r/6P/p/+n/6P/o/+r/6//s/+7/7v/w//D/7v/t/+z/6//p/+n/
5//m/+f/5v/m/+f/6P/o/+j/6P/n/+b/5f/k/+H/4f/h/+L/4v/j/+P/4//h/+D/3//e
/93/3f/d/93/3P/b/9v/3P/c/9z/3P/d/93/3f/d/9//3//h/+H/4v/m/+3/8//8/wsA
GQAmADgAUwBuAIsAqQDCANUA4gDmANwA0QDGALgAnQBuACwA3f+T/1n/Pf8z/zH/O/9M
/17/ev+U/6T/sf+9/8n/0//Z/9v/3//l/+X/5v/p/+r/6v/s/+3/7//v/+//7//v/+//
8f/x//H/8v/y//P/8//z//T/9P/1//X/9f/1//b/9P/1//X/9f/3//j/+P/4//j/+f/5
//r/+f/5//n/+v/8//z//f/9//3//f/9//3/////////AQACAAMABAAFAAUABgAHAAcA
CQALAAwADgAPABEAEgAUABUAFgAYABoAGwAdAB0AIQAlACcAKQArAC8AMAAzADcAOAA7
AD4APwBFAEgASwBOAFEAUgBVAFkAWgBbAF0AXwBjAGQAZQBmAGUAZgBmAGYAZgBlAGQA
ZABfAF0AWgBWAFAATQBJAEQAQQA9ADgAMgAsACYAIQAaABYAEQANAAgABQAAAP7/+//5
//b/9P/y/+z/7P/s/+z/6v/q/+j/5v/n/+b/5f/l/+X/5P/j/+L/4//j/+P/4//j/+L/
4v/i/+D/4P/g/+D/4v/i/+L/4v/h/+H/4f/i/+L/4v/i/+L/4v/i/+L/4v/i/+L/4v/i
/+D/4P/h/+H/4f/h/+H/4f/j/+L/4v/k/+L/4v/i/+L/4P/g/+H/4f/h/+H/4f/g/+L/
4v/j/+P/4f/h/+D/4P/g/+L/4v/i/+D/4P/g/+D/4P/g/+D/4P/g/+D/4P/f/93/3f/d
/9z/3f/d/93/3f/e/97/3P/a/9z/3P/c/9v/2//b/9v/2//b/9r/2v/b/9n/2f/Z/9n/
2P/Y/9j/2P/Y/9j/2P/X/9f/1//X/9f/1//X/9b/1v/U/9T/1P/V/9f/1v/V/9X/0//U
/9T/1P/W/9b/1v/V/9T/1P/T/9P/1P/U/9T/1P/V/9X/1f/U/9T/1P/V/9X/0//T/9L/
0v/U/9P/0//T/9T/1P/U/9T/0v/S/9L/0v/R/9L/0P/S/9L/0v/S/9L/0v/S/9L/0v/S
/9L/0v/Q/9D/0P/Q/9D/0P/Q/9D/0P/Q/9D/0P/Q/9D/0P/Q/87/zv/O/87/0P/Q/9D/
0P/Q/9D/0P/Q/9D/0P/Q/9D/0P/Q/9D/0P/O/87/zv/O/9D/0P/Q/9D/zv/O/87/zv/O
/87/zv/O/87/zv/O/87/zv/O/87/zv/M/8z/zP/M/8z/zP/M/8z/zv/O/87/zv/M/8z/
zP/M/87/zf/N/83/zv/O/87/zv/O/87/zv/O/8//0P/Q/9H/0P/Q/9D/0P/R/9H/0P/Q
/9L/0//U/9T/1P/W/9b/1v/V/9T/0//T/9P/0f/Q/8//zv/O/8//0P/O/87/zv/N/87/
zf/M/8n/x//H/8j/yv/L/8v/y//J/8j/x//G/8X/xf/F/8X/xP/D/8P/xP/E/8L/wv/D
/8P/xf/F/8f/x//H/8f/yP/K/9H/1//e/+v/+/8IABYAKwBGAF8AeQCSAKcAtgC+ALoA
sQCqAKIAkQByADwA9f+p/2n/Pf8l/x3/I/8u/z7/Uv9s/4T/kf+f/63/tf+9/8P/xf/H
/8r/zP/Q/9L/0P/S/9P/1f/V/9X/1f/V/9f/2f/Z/9n/2P/Y/9n/2f/X/9j/2P/Z/9v/
2//b/9z/3P/d/93/3f/b/9z/3P/c/9z/3f/d/97/3//f/9//4P/e/97/3//f/+P/4//j
/+P/4//j/+P/5f/m/+f/6P/p/+n/6v/r/+v/6//t/+7/8P/v//H/8v/0//X/9v/4//r/
/f//////AwADAAUABwAJAA0ADgARABUAGAAbAB4AHwAjACYAKQAsAC8AMAAzADcAOAA5
ADsAPQA/AEAAQQBCAEUARgBGAEYARABDAEIAQgA/AD0AOgA2ADIALwArACYAIQAdABgA
EgAMAA==
         </WaveFormData>
      </LeadData>
      <LeadData>
         <LeadByteCountTotal>10000</LeadByteCountTotal>
         <LeadTimeOffset>0</LeadTimeOffset>
         <LeadSampleCountTotal>5000</LeadSampleCountTotal>
         <LeadAmplitudeUnitsPerBit>4.88</LeadAmplitudeUnitsPerBit>
         <LeadAmplitudeUnits>��V</LeadAmplitudeUnits>
         <LeadHighLimit>2147483647</LeadHighLimit>
         <LeadLowLimit>268435456</LeadLowLimit>
         <LeadID>V3</LeadID>
         <LeadOffsetFirstSample>0</LeadOffsetFirstSample>
         <FirstSampleBaseline>0</FirstSampleBaseline>
         <LeadSampleSize>2</LeadSampleSize>
         <LeadOff>FALSE</LeadOff>
         <BaselineSway>FALSE</BaselineSway>
         <ExcessiveACNoise>FALSE</ExcessiveACNoise>
         <MuscleNoise>FALSE</MuscleNoise>
         <LeadDataCRC32>2368939390</LeadDataCRC32>
         <WaveFormData>
/P/8//z//P/+//7//v/+////AAABAAIAAwAEAAUABgAHAAgACQAKAA0ADgAPABAAEwAU
ABUAFgAYABoAHAAeACEAJAAnACoALgAwADIANAA5ADwAPwBCAEUASABLAE4AVABYAFwA
YABjAGYAaQBsAHAAcgB0AHYAeQB6AHsAfAB+AH4AfgB+AHsAegB5AHgAdQByAG8AbABn
AGIAXQBYAFAASgBEAD4AOAAyACwAJgAhABwAFwASAA4ACgAGAAIAAAD+//z/+v/3//b/
9f/0//P/8v/x//D/7v/u/+7/7v/u/+7/7v/u/+z/7P/s/+z/7v/u/+7/7v/t/+z/6//q
/+z/7P/s/+z/6v/q/+r/6v/q/+r/6v/q/+r/6v/q/+r/7P/s/+z/7P/s/+z/7P/s/+z/
7P/s/+z/7P/s/+z/7P/s/+z/7P/s/+7/7v/u/+7/7v/u/+7/7v/u/+7/7v/u//D/8P/w
//D/7v/u/+7/7v/u/+7/7v/u/+z/7P/s/+z/7P/s/+z/7P/s/+z/7P/s/+z/7P/s/+z/
6v/q/+r/6v/q/+r/6v/q/+r/6v/q/+r/6P/o/+j/6P/o/+j/6P/o/+j/6P/o/+j/5v/m
/+b/5v/m/+b/5v/m/+j/6P/o/+j/5v/m/+b/5v/m/+b/5v/m/+b/5v/m/+b/5P/k/+T/
5P/m/+b/5v/m/+b/5v/m/+b/5v/m/+b/5v/m/+b/5v/m/+T/5P/k/+T/5P/k/+T/5P/m
/+b/5v/m/+b/5v/m/+b/5P/k/+T/5P/m/+b/5v/m/+T/5P/k/+T/5P/k/+T/5P/m/+b/
5v/m/+T/5P/k/+T/5P/k/+T/5P/k/+T/5P/k/+T/5P/k/+T/5v/m/+b/5v/k/+T/5P/k
/+L/4v/i/+L/4v/i/+L/4v/k/+T/5P/k/+T/5P/k/+T/4v/i/+L/4v/i/+L/4v/i/+L/
4v/i/+L/5P/k/+T/5P/i/+L/4v/i/+L/4v/i/+L/4v/i/+L/4v/i/+L/4v/i/+T/5P/k
/+T/5P/k/+T/5f/m/+b/6P/o/+j/6f/p/+r/6//r/+v/6//t/+7/7v/u//D/8f/x//D/
7v/u/+7/7v/s/+v/6//o/+j/6f/r/+v/6f/p/+f/5f/m/+b/4//i/+L/4//j/+T/4v/i
/+H/3v/g/9//3v/e/9z/3P/c/9r/2v/a/9r/2v/b/9v/3P/c/97/3//g/+D/4P/i/+T/
5f/o/+7/+v8JABUAJwBHAGsAkgDCAPMAHQE/AVwBcwGJAaEBrQGoAYQBOAHRAFMA1/+B
/1b/RP9A/0z/YP91/4z/oP+w/7z/x//R/9f/2P/b/+D/4//l/+f/6f/p/+r/7P/s/+r/
6v/r/+v/7f/u/+7/7v/w//D/8f/x//L/8v/y//P/8f/y//L/9P/0//T/9P/0//f/9//4
//n/+f/5//r//P/6//r/+v/8//7//v/+//7/AAAAAAEAAQACAAIAAgAEAAQABgAHAAgA
CQALAAsACwAKAAwADQAPABEAEwAVABgAGQAbAB0AIAAfACIAIwAmACsALAAuADEANQA4
ADoAPgBDAEcASgBNAFAAVQBYAFsAXgBgAGIAZgBrAG4AcQB0AHUAdwB7AH0AfgCAAIEA
gQCBAIEAgQB/AH0AfAB5AHYAcwBvAGwAZgBhAFwAVwBQAEoARAA8ADUAMAArACUAHwAc
ABYAEwAPAAoABgAEAAEAAQAAAP7//P/6//j/9//3//b/9f/0//P/8v/y//L/8v/x//H/
8f/x//H/8f/x//D/8v/y//L/8v/x//D/8P/x//H/8P/w//H/8f/v/+//7//v/+//7//v
/+3/7v/v/+//7P/r/+v/7P/u/+7/7v/u//D/8P/w//D/8P/w//D/8P/v/+//8P/w/+7/
7v/u/+7/8P/w//D/8P/w//D/8P/w//D/8P/w//H/8f/x//H/8f/w//D/8P/w//H/8f/x
//H/7//v/+//7//v/+//7//u/+7/7v/u/+3/7f/t/+3/7P/u/+7/7v/u/+7/7P/s/+z/
7P/s/+z/7P/s/+r/6v/r/+v/6//q/+j/6P/p/+n/5//p/+n/6f/p/+n/6f/n/+f/5//o
/+j/6P/o/+j/6P/o/+n/6f/p/+j/5v/m/+b/5v/m/+b/5f/l/+f/5//n/+f/5//n/+f/
6P/m/+b/5f/l/+X/5f/l/+X/5f/l/+X/5P/m/+f/5//n/+b/5//o/+b/5v/m/+b/5P/k
/+T/5P/m/+b/5v/m/+T/5P/k/+T/5P/k/+T/5P/k/+T/5P/k/+T/5P/k/+T/5P/k/+T/
5P/k/+T/5P/k/+T/5P/k/+T/5P/k/+T/5P/k/+T/5P/k/+T/5P/k/+T/5P/k/+T/5P/k
/+T/5P/k/+T/5P/k/+T/5P/k/+T/5P/k/+T/5P/k/+b/5v/m/+b/5v/m/+b/5v/k/+T/
5P/k/+T/5P/k/+T/5P/k/+T/5P/k/+T/5f/m/+b/6P/o/+j/6f/p/+r/6//r/+v/6//t
/+7/7v/u/+7/8f/x//D/8P/u/+7/7v/s/+3/7f/q/+r/6f/r/+v/6//r/+n/5//m/+b/
4//i/+L/4//j/+T/5P/m/+X/4v/i/9//3v/e/97/3P/c/9r/2v/b/9z/3f/f/9//4P/g
/+D/3//g/+D/4P/i/+L/4//o//D/+P8DABEAHwAzAFEAdACYAMMA7wATATQBUQFlAXsB
kwGeAZIBaAEZAa8ANQDH/4D/XP9M/0r/Uv9j/3b/jP+e/67/u//F/8//1v/b/+D/4f/j
/+X/5//n/+j/6v/q/+v/7P/u/+//7//w//D/8P/w//D/8f/x//L/8v/y//P/8f/y//L/
9P/2//b/9v/2//n/+f/6//v/+f/5//r//P/8//z//P/+//7//v/+//7/AAAAAAEAAQAC
AAIAAgAEAAQABgAHAAgACQALAAsACwAKAAwADQAPABIAEwAUABYAFQAXABkAHAAdACAA
IQAkACcAKAAqAC0AMQA0ADYAOgA9AEEARABHAEwAUQBUAFcAWwBeAGEAZgBpAGwAbwBy
AHcAeQB9AH8AgACCAIMAgwCEAIUAhgCFAIUAhACBAH4AewB3AHQAbgBrAGYAYQBaAFIA
TABEAD0ANgAxACsAJQAeABgAFQARAAwACAAGAAMA///+//z/+v/4//b/9f/1//T/8//y
//H/8P/w//D/8P/v/+//7//v/+3/7f/t/+z/7v/u/+7/7v/t/+z/7P/t/+3/7P/s/+3/
7f/r/+v/6//t/+3/7f/t/+v/7P/t/+3/7P/r/+v/7P/u/+7/7v/u/+7/7v/u/+7/7v/u
/+7/7v/v/+//8P/w//D/8P/w//D/7v/u/+7/7v/w//D/8P/w//D/8P/w//H/8f/x//H/
8f/w//D/8P/w/+//7//v/+//7//v/+//7//v/+//7//u/+7/7v/u/+3/6//r/+v/6v/o
/+j/6P/o/+n/6P/p/+r/6P/o/+j/6P/o/+b/5v/n/+f/5//m/+T/5P/l/+X/4//l/+X/
5f/l/+X/5f/j/+P/4//k/+T/5P/i/+L/4v/i/+P/4//j/+L/4v/i/+L/4v/i/+L/4f/h
/+H/4f/h/+H/4f/h/+H/4v/i/+L/4f/h/+H/4f/h/+H/4f/h/+H/4P/g/+H/4f/h/+L/
3//e/+D/4P/g/+D/4P/g/+D/4P/g/+D/4P/g/+L/4v/i/+L/4P/g/+D/4P/g/+D/4P/g
/+D/4P/g/+D/4P/g/+D/4P/i/+L/4v/i/+H/4P/f/97/4P/g/+D/4P/e/97/3v/e/+D/
4P/g/+D/4P/g/+D/4P/e/97/3v/e/97/3v/e/97/3v/e/97/3v/e/97/3v/e/97/3v/e
/97/3v/e/97/3v/e/97/3v/e/97/3v/e/97/3v/e/97/3v/e/97/3v/f/+D/4P/i/+L/
5P/l/+X/5v/m/+X/5P/j/+X/5v/m/+b/5v/n/+f/5v/m/+b/5v/m/+T/4//j/+D/4P/h
/+P/4//j/+P/4f/f/+D/4P/d/9z/3P/d/93/3v/e/97/3f/a/9j/1//W/9b/1v/W/9b/
1P/W/9b/1v/W/9n/2f/a/9r/2P/Z/9r/2v/e/+D/4P/j/+j/8v/+/w0AGwA1AFkAfQCo
ANgABQEtAVUBbgGFAaEBtwG5AaIBbAEUAZ0AGwCx/3P/Uv9G/0r/Vv9o/33/lP+m/7L/
vv/L/9P/1//a/93/4v/k/+X/5v/n/+f/6P/q/+r/7P/s/+3/7f/t/+7/7v/u//D/8P/x
//H/8v/y//L/8//z//T/9P/2//b/9v/2//b/+f/5//r/+//5//n/+v/8//7//v/+/wAA
AAAAAAAAAAAAAAAAAQABAAQABAAEAAYABgAIAAkACgALAA0ADQANABAAEgATABUAFAAV
ABYAGAAbAB0AHwAiACMAJgAnACoALQAuADAAMwA5ADwAPgBCAEUASQBMAE8AUgBXAFoA
XQBhAGQAZwBsAHEAdAB3AHoAfQB/AIMAhQCEAIYAhwCHAIUAhQCFAIMAgQCAAH0AegB3
AHMAcABqAGUAYABbAFQATABGAD4ANwAwACsAJQAfABoAFAARAA0ACQAGAAUAAwD///7/
/P/6//r/+P/3//f/9v/1//T/8//y//L/8v/y//H/8f/x//H/8f/x//H/8P/w//D/8P/w
/+//7v/u/+//7//u/+7/7//v/+3/7f/t/+//7//v/+//7f/u/+//7//w/+//7//w//D/
8P/w//D/8P/w//D/8P/u/+7/7v/u/+//7//w//D/8v/y//L/8v/w//D/8P/w//L/8v/y
//L/8P/w//D/8f/x//H/8f/x//L/8v/y//L/8f/x//H/8f/v/+//7//v/+//7//v/+7/
7v/u/+7/7f/t/+3/7f/s/+z/7P/s/+z/7v/s/+z/7P/s/+z/7P/s/+r/6P/o/+n/6//r
/+r/6P/q/+v/6//p/+n/6f/p/+n/6f/p/+f/5//p/+r/6v/q/+j/6P/o/+j/5//n/+f/
5v/o/+j/6P/o/+j/6P/n/+f/5//n/+f/5//l/+X/5f/m/+b/5v/l/+X/5//n/+f/5//n
/+f/5//m/+b/5//n/+f/5P/l/+b/5v/m/+b/5v/m/+b/5v/m/+b/5v/m/+b/5P/k/+T/
5P/m/+b/5v/m/+T/5P/k/+T/5P/k/+T/5P/k/+T/5P/k/+T/5P/k/+T/5P/k/+T/5P/k
/+T/5P/k/+T/5P/k/+T/5P/k/+T/5P/k/+T/5P/k/+T/5P/k/+T/4v/i/+L/4v/k/+T/
5P/k/+T/5P/k/+T/5P/k/+T/5P/i/+L/4v/i/+T/5P/k/+T/5P/k/+T/5P/k/+T/5P/k
/+T/5P/k/+T/4v/i/+L/4v/k/+T/5P/l/+b/5v/o/+j/6P/p/+n/6v/r/+v/6//r/+3/
7v/u/+7/7v/v/+//7v/u/+7/7v/u/+z/6//r/+j/6P/p/+v/6//r/+v/6f/n/+b/5v/j
/+L/4v/j/+P/5P/k/+T/4//g/+D/3//e/97/3v/e/97/3P/c/9z/3P/c/93/3f/e/97/
3v/f/+D/4P/i/+T/5v/n/+j/7v/4/wUAEwAjAEEAYwCKALoA7QAXAT0BXAFzAY0BpQGz
AbABlAFSAe8AcwDz/5X/Yv9K/0T/TP9e/3P/iP+a/6z/vP/F/9H/2//c/93/4v/l/+f/
6f/r/+n/6v/s/+z/7v/u/+//7//v//D/8P/w//D/8P/x//H/9P/0//T/9f/z//T/9P/2
//b/9v/2//b/+f/5//r/+//7//v//P/+//z//P/8//7//v/+//7//v8CAAIAAwADAAIA
AgACAAQABgAIAAkACgAJAAsACwALAAwADgAPABEAFAAVABYAGAAXABkAGwAeAB8AIgAj
ACYAKwAsAC4AMQA1ADgAOgA+AEEARQBIAEsATABRAFQAVwBbAF4AYQBmAGkAbABvAHIA
dQB3AHsAfQB+AIAAgQCBAIEAgQCBAH8AfwB+AHsAeAB3AHMAcABqAGMAXgBZAFIATgBI
AEAAOQAyAC0AJwAhAB4AGAAVABEADAAIAAYAAwABAAAA/v/8//r/+P/3//f/9P/z//L/
8f/x//L/8//0//H/8f/x//H/7//v/+//7v/w//D/8P/w/+//7v/u/+//7//u/+7/7//x
/+//7//v/+3/7f/t/+3/7f/u/+//7//s/+v/6//s/+7/7v/u/+7/7P/s/+z/7P/s/+z/
7P/s/+3/7f/u/+7/7v/u/+7/7v/u/+7/7v/u/+7/7v/u/+7/7v/u/+7/7//v/+//7//v
/+7/7v/u/+7/7//v/+//7//t/+3/7f/t/+//7//v/+7/7P/s/+z/6//r/+v/6//q/+z/
7P/s/+z/7P/q/+r/6v/s/+z/7P/s/+r/6P/o/+n/6//r/+r/6P/o/+n/6f/n/+f/5//n
/+f/6f/p/+f/5//n/+j/6P/o/+j/6P/o/+j/5//n/+f/5v/k/+T/5P/k/+b/5v/l/+X/
5//n/+f/5//n/+f/5//o/+b/5v/l/+X/5f/l/+X/5f/l/+X/5f/k/+T/5f/l/+X/4v/l
/+j/5//m/+X/5P/k/+T/5P/k/+T/5P/k/+T/5P/k/+T/5P/k/+T/5P/k/+T/5P/k/+T/
4v/i/+L/4v/k/+T/5P/k/+T/5P/k/+T/5P/k/+T/5P/k/+T/5P/k/+T/5P/k/+T/5P/k
/+T/5P/m/+b/5v/m/+T/5P/k/+T/4v/i/+L/4v/k/+T/5P/k/+T/5P/k/+T/5P/k/+T/
5P/i/+L/4v/i/+T/5P/k/+T/5P/k/+T/5P/k/+T/5P/k/+T/5P/k/+T/5P/k/+T/5P/k
/+T/5f/m/+b/6P/o/+j/6//r/+z/7f/r/+v/6//t//D/8P/w//D/8f/x//D/8P/w//D/
8P/u/+3/7f/q/+r/6//t/+3/7f/t/+v/6f/o/+b/4//i/+L/4//j/+T/5P/m/+X/4v/i
/9//3v/e/97/3v/e/9z/3P/e/97/3v/f/9//4P/g/+D/4f/i/+L/4v/k/+T/5//q//D/
/v8NABUAIwBBAGMAhgC0AOUADQErAUoBZwF9AZUBpwGmAYwBSgHpAHMA+f+b/2b/UP9G
/0r/XP9z/4j/nP+u/7z/x//R/9n/3P/f/+T/5f/n/+n/6//r/+z/7v/u/+7/7v/v/+//
8f/y//L/8v/y//L/8//z//T/9P/0//X/9f/2//b/+P/4//j/+P/4//v/+//8//3//f/9
//7/AAD+//7//v8AAAIAAgACAAIAAgACAAMAAwAGAAYABgAIAAYACAAJAAoACQALAAsA
CwAOABAAEQATABQAFQAWABgAGQAbAB0AIAAhACQAJQAoACsALAAuADEANQA4ADoAPgBB
AEUASABLAEwAUQBUAFcAWwBeAGEAZgBpAGwAbwByAHMAdQB5AHsAfgCAAIEAgQCDAIMA
gwCBAH8AfgB7AHgAdwBzAHAAagBjAF4AWQBSAE4ASABAADkANAAvACkAIwAeABgAFQAR
AAwACAAGAAMAAQAAAP7//P/6//j/9//3//b/9f/0//P/8v/y//L/8v/x//H/8f/x//H/
8f/x//D/7v/u/+7/7v/v/+7/7v/v/+//7v/u/+//7//t/+3/7f/r/+v/6//r/+3/7v/v
/+//8P/v/+//8P/u/+7/7v/u/+7/7v/u/+7/7v/u/+7/7v/v/+//8P/w//D/8P/w//D/
8P/w//D/8P/w//D/8P/w//D/8P/w//H/8f/x//H/8f/w//D/8P/w/+//7//v/+//7//v
/+//7//t/+3/7f/s/+7/7v/u/+3/7f/t/+3/7P/s/+z/7P/s/+z/6v/q/+r/6v/q/+r/
6v/q/+j/6P/p/+n/6f/o/+b/6P/p/+n/5//n/+f/5//n/+X/5f/j/+P/5f/m/+b/5v/m
/+b/5v/m/+f/5//n/+b/5v/m/+b/5v/m/+b/5f/l/+X/5f/l/+X/5f/l/+X/5v/m/+b/
5f/l/+X/5f/l/+X/5f/l/+X/5P/k/+X/5f/l/+b/5f/k/+T/5P/k/+T/5P/k/+T/5P/k
/+T/5P/k/+T/5P/k/+T/5P/k/+T/5P/k/+T/5P/k/+T/5P/k/+T/4v/i/+L/4v/k/+T/
5P/k/+L/4v/i/+L/5P/k/+T/5P/k/+T/5P/k/+T/5P/k/+T/4v/i/+L/4v/k/+T/5P/k
/+L/4v/i/+L/5P/k/+T/5P/i/+L/4v/i/+L/4v/i/+L/5P/k/+T/5P/i/+L/4v/i/+T/
5P/k/+T/4v/i/+L/4v/k/+X/5v/m/+b/5v/m/+f/6f/q/+v/6//p/+n/6//s/+z/7P/s
/+3/7//u/+7/7v/u/+7/7P/r/+v/6P/o/+n/6//r/+v/6//p/+f/5v/m/+H/4P/g/+H/
4v/k/+X/5v/l/+L/4v/h/97/3v/e/97/3v/c/9z/3P/e/97/3//f/+D/4P/g/+H/4P/i
/+D/4P/m/+v/7P/w//z/DQAXACUAQwBjAIIAqgDZAAMBJwFIAWEBdQGNAaEBogGKAU4B
7QB3AP3/of9y/1j/TP9Q/1r/af+A/5b/qP+4/8P/y//T/9r/3//g/+P/5f/n/+n/6//s
/+7/7v/u/+7/7//v/+//8P/w//D/8P/w//H/8f/0//T/9P/1//P/9P/0//b/+P/4//j/
+P/3//f/+P/5//n/+f/6//z//v/+//7/AAAAAAAAAAAAAAAAAAABAAEAAgACAAIABAAE
AAYABwAIAAkACwALAAsADAAOAA8AEQASABMAFAAWABcAGQAbAB4AHwAiACMAJgApACoA
LAAvADMANgA4ADwAPwBDAEYASQBMAFEAVABXAF0AYABjAGgAawBuAHEAdAB3AHkAfQB/
AIAAggCDAIMAhQCFAIUAgwCBAIAAfQB6AHgAdQBzAG4AaQBkAF8AWABSAEwARAA9ADQA
LwApACMAHAAWABMADwAIAAQAAgD///3//P/6//j/9v/0//P/8//w/+//7v/t/+z/7P/s
/+z/6//r/+v/6//p/+n/6f/o/+r/6v/q/+r/6f/o/+j/6f/p/+j/6P/p/+n/5//n/+f/
5//n/+f/5//l/+b/5//n/+f/5//o/+r/6P/o/+j/6P/o/+j/6P/o/+r/6v/q/+r/6f/p
/+r/6v/q/+r/6v/q/+r/6v/q/+r/6v/q/+r/6v/q/+r/6v/r/+n/6f/p/+n/6v/q/+r/
6v/p/+n/6f/p/+f/5//n/+f/5f/l/+X/5P/k/+T/5P/j/+X/5f/l/+T/5P/k/+T/5P/k
/+L/4v/i/+D/4P/g/+D/4v/g/+D/4f/h/+H/4P/e/+D/4f/h/9//3//f/9//3//d/93/
2//b/93/3v/e/97/3v/e/97/3v/d/93/3f/c/9r/2v/a/9r/3P/c/9v/2//b/9v/2//b
/9n/2f/Z/9r/2v/a/9n/2f/Z/9n/2f/Z/9v/2//b/9r/2v/b/9v/2//a/9f/2P/a/9r/
2v/a/9j/2P/Y/9j/2P/Y/9j/2P/Y/9j/2P/Y/9j/2P/Y/9j/2P/Y/9j/2P/Y/9j/2P/Y
/9j/2P/Y/9j/2P/Y/9j/2P/Y/9j/2P/Y/9j/2P/Y/9j/1v/W/9b/1v/W/9b/1v/W/9b/
1v/W/9b/1v/W/9b/1v/W/9b/1v/W/9b/1v/W/9b/1v/W/9b/1v/W/9b/1v/W/9j/2P/Y
/9j/1v/W/9b/1v/W/9b/1v/W/9b/1v/W/9b/1v/W/9f/2P/Y/9r/2v/a/93/3f/e/9//
3v/d/9z/3f/g/+D/4P/g/+H/4f/g/+D/4P/g/+D/3v/d/93/2v/a/93/3//f/9//3//d
/9v/2v/a/9f/1v/W/9f/1//Y/9j/2P/X/9T/1P/T/9L/0v/S/9L/0v/Q/9D/0P/Q/9D/
0f/R/9L/0v/S/9P/1P/U/9T/1v/Y/9v/4P/m//D//f8JAB0APwBjAIoAvADtABcBPQFg
AXkBjwGpAbUBrAGGATwB0QBPANX/g/9U/z7/PP9E/1b/bf+C/5T/pP+y/73/xf/N/9D/
0f/W/9n/2//d/9//3f/e/+D/4P/e/97/3//f/+P/5P/k/+T/5P/k/+X/5f/m/+b/5v/n
/+f/6P/o/+r/6v/q/+r/6v/r/+v/7P/t/+3/7f/u//D/8v/y//L/9P/z//L/8f/w//T/
9P/1//X/+P/4//j/+v/6//z//f/+//3/////////AgAEAAUABwAIAAkACgAMAAsADQAP
ABIAFQAYABkAHAAfACAAIgAlACkALAAuADIANwA7AD4AQQBCAEcASgBNAFMAVgBZAF4A
XwBiAGUAaABrAG0AcQBzAHQAdgB3AHcAeQB5AHkAdwB3AHYAcwBwAG0AaQBmAGAAWwBW
AFEASgBEAD4ANgAvACgAIwAdABcAEgAMAAkABQACAP7//P/5//X/9P/y//D/8P/u/+3/
7f/q/+n/6P/n/+j/6P/o/+j/5f/l/+X/5f/l/+X/5f/k/+T/5P/k/+T/5f/k/+T/5f/l
/+T/5P/l/+X/4//j/+P/4//j/+P/4//h/+L/4//j/+T/4//j/+T/5P/k/+T/5P/i/+L/
4v/i/+T/5P/k/+T/4//j/+T/5P/k/+T/5P/k/+b/5v/m/+b/5P/k/+T/5P/k/+T/5P/l
/+X/5f/l/+X/5P/k/+T/5P/j/+P/4//j/+P/4//j/+P/4//j/+P/4v/i/+L/4v/h/+H/
4f/h/+D/4P/g/+D/4P/i/+D/4P/g/+D/4P/g/+D/3v/c/9z/3f/d/93/3P/a/9z/3f/d
/9v/3f/d/93/3f/f/9//3f/d/9z/3P/b/9r/2v/a/9r/2v/b/9v/2//a/9r/2v/a/9r/
2v/a/9n/2f/Z/9n/2f/Z/9n/2f/Z/9r/2v/a/9n/2f/Z/9n/2f/Z/9n/2f/Z/9j/2P/Z
/9n/2f/a/9n/2P/Y/9j/2P/Y/9j/2P/Y/9j/2P/Y/9j/2P/Y/9j/2P/Y/9j/2P/Y/9j/
2P/Y/9j/2P/W/9b/1v/W/9b/1v/W/9b/1v/W/9b/1v/W/9b/1v/W/9b/1v/W/9b/1P/U
/9T/1P/W/9b/1v/W/9b/1v/W/9b/1P/U/9T/1P/U/9T/1P/U/9T/1P/U/9T/1P/U/9T/
1P/U/9T/1P/U/9T/1P/U/9T/1P/U/9T/1P/U/9T/1P/U/9T/1P/U/9T/1P/U/9T/1P/U
/9X/1v/W/9r/2v/a/9v/2f/a/9v/2//b/9v/3f/e/+D/4P/g/+H/3//e/97/3v/e/97/
3P/b/9v/2P/Y/9n/2//b/9v/2//Z/9f/1v/W/9H/0P/Q/9H/0v/U/9X/1v/U/9D/z//N
/8z/zP/M/8z/zP/K/8r/yv/M/8z/zf/N/87/zv/O/8//0P/Q/9D/0P/U/9f/2v/i/+7/
+f8FABkAOwBfAIoAvADtABUBNwFUAWsBgQGXAaEBlgFmARQBpwAlAK//Z/9E/zL/Mv9A
/1D/af+C/5L/nv+s/7f/v//F/8r/zf/Q/9H/0//V/9f/1f/W/9j/2P/a/9r/2//b/9z/
3P/b/9r/3P/c/93/3f/e/97/3v/f/+H/4v/i/+T/4//i/+H/4P/j/+P/5P/l/+X/5f/m
/+j/5v/m/+b/6P/q/+r/6v/q/+r/6v/r/+v/7P/s/+z/7v/u//D/8f/y//P/9f/1//X/
9v/4//n/+//8//3//v8AAAEAAwAFAAgACQAMAA0AEAATABQAFgAZAB0AIAAiACYAKQAt
ADAAMwA2ADsAPgBBAEMARgBJAE4AUQBUAFcAWgBbAF0AYQBjAGQAZgBnAGcAZwBnAGcA
ZQBjAGIAXwBcAFkAVQBSAEwASQBEAD8AOAAyACwAJAAdABgAEwANAAcAAgD8//n/9f/y
/+7/7P/p/+X/5P/i/+D/4P/e/93/3f/c/9v/2v/Z/9b/1v/W/9b/1//X/9f/1//X/9f/
1//W/9T/1P/U/9T/1f/U/9T/1f/V/9T/1P/V/9X/0//T/9P/0f/R/9H/0f/R/9L/0//T
/9L/0f/R/9L/0v/S/9L/0v/S/9L/0v/S/9L/0v/S/9L/0f/R/9L/0v/Q/9D/0P/Q/9H/
0v/T/9T/0v/S/9L/0v/S/9L/0v/T/9H/0f/R/9H/0v/S/9L/0v/R/9H/0f/R/9D/z//O
/83/zf/N/83/zP/M/8z/zP/L/83/zf/N/8z/yv/K/8r/yv/M/8r/yv/K/8r/yv/K/8r/
yP/G/8b/x//J/8n/yP/G/8b/x//H/8X/x//H/8f/x//F/8X/w//D/8X/xv/G/8b/xP/E
/8T/xP/F/8X/xf/E/8T/xP/E/8T/xP/E/8P/w//F/8X/xf/F/8P/w//D/8T/wv/C/8H/
wf/B/8H/wf/B/8P/w//D/8L/wv/D/8P/w//C/8H/wP/A/8D/wP/A/8L/wv/C/8L/wP/A
/8D/wP/A/8D/wP/A/8D/wP/A/8D/wv/C/8L/wv/A/8D/wP/A/77/vv++/77/wP/A/8D/
wP++/77/vv++/77/vv++/77/vv++/77/vv++/77/vv++/77/vv++/77/vP+8/7z/vP++
/77/vv++/77/vv++/77/vP+8/7z/vP+8/7z/vP+8/7z/vP+8/7z/vP+8/7z/vP+8/7z/
vP+8/7z/vP+8/7z/vP+8/7z/vP++/77/vv++/73/vv++/8D/vv++/7//v//C/8P/w//D
/8H/w//E/8T/xP/E/8X/xf/G/8b/xv/G/8T/wv/B/8H/vv++/7//wf/B/8H/wf+//73/
vP+8/7n/uP+4/7n/uf+6/7r/uv+5/7b/tv+1/7T/sv+y/7L/sv+w/7D/sP+w/7D/sf+x
/7L/sv+y/7P/tP+0/7T/tv+4/7v/vv/E/87/3f/p//f/EQAxAFYAgACzANsA/QAcATcB
TQFlAXsBfAFeASABwQBLAM//cf86/x7/GP8e/yz/P/9Y/27/fP+K/5X/n/+n/67/r/+w
/7X/t/+5/7v/u/+8/77/vv++/77/v/+//7//wP/A/8D/wP/A/8H/wf/C/8L/wv/D/8P/
xP/E/8b/yP/I/8j/yP/H/8f/yP/J/8n/yf/K/8z/yv/K/8r/zP/M/8z/zP/M/9D/0P/R
/9H/0P/Q/9D/0v/Q/9L/0//U/9X/1//X/9f/2P/a/9v/3f/e/9//4P/i/+P/5f/n/+r/
6//u/+//8v/1//b/+P/7//3/AAACAAYACQANABAAEwAWABsAHgAhACMAJgApAC4ALwAy
ADUAOAA7AD0AQQBDAEQARgBHAEcARwBHAEcARQBFAEQAQQA+ADsANwA0AC4AKwAmACEA
GgASAA==
         </WaveFormData>
      </LeadData>
      <LeadData>
         <LeadByteCountTotal>10000</LeadByteCountTotal>
         <LeadTimeOffset>0</LeadTimeOffset>
         <LeadSampleCountTotal>5000</LeadSampleCountTotal>
         <LeadAmplitudeUnitsPerBit>4.88</LeadAmplitudeUnitsPerBit>
         <LeadAmplitudeUnits>��V</LeadAmplitudeUnits>
         <LeadHighLimit>2147483647</LeadHighLimit>
         <LeadLowLimit>268435456</LeadLowLimit>
         <LeadID>V4</LeadID>
         <LeadOffsetFirstSample>0</LeadOffsetFirstSample>
         <FirstSampleBaseline>0</FirstSampleBaseline>
         <LeadSampleSize>2</LeadSampleSize>
         <LeadOff>FALSE</LeadOff>
         <BaselineSway>FALSE</BaselineSway>
         <ExcessiveACNoise>FALSE</ExcessiveACNoise>
         <MuscleNoise>FALSE</MuscleNoise>
         <LeadDataCRC32>2901161045</LeadDataCRC32>
         <WaveFormData>
9v/2//b/9v/2//b/9v/2//j/+P/4//j/+f/6//v//P/+//7//v/+////AAABAAIAAwAE
AAUABgAHAAgACQAKAAwADgAQABIAFAAWABgAGgAcAB4AIAAiACYAKAAqACwAMQA0ADcA
OgA9AEAAQwBGAEkATABPAFIAVQBWAFcAWABbAFwAXQBeAFwAXABcAFwAWwBaAFkAWABU
AFAATABIAEIAPgA6ADYAMQAsACcAIgAeABoAFgASAA8ADAAJAAYABAACAAAA/v/9//z/
+//6//n/+P/3//b/9P/0//T/9P/0//T/9P/0//L/8v/y//L/8v/y//L/8v/y//L/8v/y
//L/8v/y//L/8P/w//D/8P/w//D/8P/w//D/8P/w//D/8P/w//D/8P/w//D/8P/w//L/
8v/y//L/8v/y//L/8v/0//T/9P/0//T/9P/0//T/9v/2//b/9v/2//b/9v/2//j/+P/4
//j/9v/2//b/9v/2//b/9v/2//b/9v/2//b/9v/2//b/9v/0//T/9P/0//b/9v/2//b/
9P/0//T/9P/0//T/9P/0//T/9P/0//T/9P/0//T/9P/y//L/8v/y//L/8v/y//L/8v/y
//L/8v/w//D/8P/w//D/8P/w//D/8P/w//D/8P/w//D/8P/w//D/8P/w//D/8P/w//D/
8P/w//D/8P/w//D/8P/w//D/7v/u/+7/7v/u/+7/7v/u/+7/7v/u/+7/7v/u/+7/7v/w
//D/8P/w//D/8P/w//D/7v/u/+7/7v/w//D/8P/w/+7/7v/u/+7/7v/u/+7/7v/u/+7/
7v/u/+7/7v/u/+7/7v/u/+7/7v/u/+7/7v/u/+7/7v/u/+7/8P/w//D/8P/u/+7/7v/u
/+7/7v/u/+7/7v/u/+7/7v/u/+7/7v/u/+7/7v/u/+7/7v/u/+7/7v/u/+7/7v/u/+z/
7P/s/+z/7v/u/+7/7v/u/+7/7v/u/+7/7v/u/+7/7v/u/+7/7v/u/+7/7v/u/+7/7v/u
/+7/7v/u/+//7//v//H/8f/x//P/9P/1//X/9f/1//X/9f/2//f/9//3//j/+P/4//j/
+P/4//j/+P/4//j/9v/1//X/9f/2//b/9v/1//P/8//y//H/8P/u/+7/7v/u/+//7//v
/+3/7P/r/+r/6f/o/+f/5//n/+f/5//n/+f/6P/o/+j/6P/p/+n/6f/q/+r/6v/p/+f/
5v/j/+P/6f/z//v/CwAoAEoAcACiANoADAE6AWwBnAHOAfUBDQINAuABkgE2AcsAVgD+
/8f/pP+R/5D/mf+i/6//vf/I/9D/1v/f/+H/4v/i/+T/5f/l/+f/6P/o/+j/6f/p/+f/
5//n/+f/6v/q/+r/6//r/+z/7P/s/+z/7f/t/+3/7f/t/+3/7v/v/+//7v/u/+7/7v/u
/+7/7v/u/+//7//x//H/8f/x//H/8v/y//L/8v/z//P/8//0//T/9P/2//b/9v/4//j/
+P/4//n/+v/4//n/+f/7//3//v8AAAAAAQACAAMABQAGAAgACAAKAAsADQAOABEAEQAT
ABQAFwAcAB4AIAAjACUAKQAsAC4ALwAyADUAOAA7AD0AQABDAEYARwBKAEwATABPAFEA
UQBRAFEAUQBSAFIAUgBQAE8ATQBLAEkARQBCAD8AOgA2ADEALAAnACMAIQAcABkAEwAO
AAsACAAFAAIAAAD+//z/+v/5//n/9//z//P/8v/x//D/7//u/+7/7v/t/+z/7P/s/+z/
7P/s/+z/6//r/+v/6//r/+v/6//r/+v/6//r/+r/6f/p/+r/6v/p/+n/6f/p/+j/6P/p
/+n/6f/p/+n/6f/p/+n/6v/q/+r/6v/q/+z/7P/s/+z/6v/q/+r/6//r/+v/6//r/+z/
7P/s/+z/7v/u/+//7//t/+7/7v/u/+//7//v//D/8P/w//D/8P/w//D/8P/w/+7/7v/u
/+7/8P/v/+//7//t/+3/7f/s/+7/7v/u/+7/7v/u/+7/7v/t/+3/7P/s/+3/7f/t/+z/
6//r/+v/6//q/+r/6v/q/+r/6v/q/+r/6v/p/+n/6f/p/+n/6f/p/+j/6P/p/+n/6P/o
/+f/5//n/+f/5//o/+r/6v/q/+n/5//n/+j/6P/n/+f/6P/o/+j/6P/n/+f/5//n/+j/
6P/o/+j/6P/o/+n/6f/p/+n/5//n/+X/5//p/+n/6f/p/+j/5//o/+b/5v/m/+b/6P/o
/+j/6P/o/+j/6P/o/+b/5v/m/+b/6P/o/+j/6P/m/+b/5v/m/+b/5v/m/+b/6P/o/+j/
6P/m/+b/5v/m/+b/5v/m/+b/5v/m/+b/5v/o/+j/6P/o/+j/6P/o/+j/5v/m/+b/5v/m
/+b/5v/m/+b/5v/m/+b/5v/m/+b/5v/m/+b/5v/m/+b/5v/m/+b/6P/o/+j/6P/m/+b/
5v/m/+b/5v/m/+b/5v/m/+b/5v/m/+f/5//n/+f/5//n/+n/6v/r/+v/6//t/+3/7f/u
/+//7//v//D/8P/w//D/8P/u/+7/7v/u//D/7v/t/+3/7f/u/+7/7v/t/+v/6//q/+n/
6P/m/+b/5v/m/+f/5//n/+X/5P/j/+L/4f/g/9//3f/d/93/3f/d/93/3v/e/+D/4P/h
/+H/4f/i/+L/4v/j/+P/4P/f/9//4f/l/+//+/8OACwAUAB4AKoA4gASAUQBeAGqAdcB
AwIfAhQC2gGEASEBrAA8AOv/uP+Z/4j/hf+M/5f/pf+y/7z/xv/L/9H/1P/a/97/3v/d
/97/3v/e/97/3//f/+H/4f/h/+H/4v/i/+L/4//j/+T/5P/k/+T/5f/l/+X/5f/l/+X/
5v/l/+X/5P/k/+j/6P/o/+j/6P/o/+n/6f/n/+f/5//n/+f/6P/o/+j/6v/r/+v/6//q
/+r/6v/s/+z/7P/u/+7/8P/w//H/8v/w//H/8f/z//P/9P/2//b/9//4//n/+//8//7/
/v8AAAEAAwAEAAcACwANAA4AEQAWABgAGgAdAB0AIQAkACYAKQAsAC8AMgA1ADcAOgA9
AEEAQwBHAEoATABPAFEAUQBUAFUAVgBYAFgAWABWAFUAVQBTAFEATQBIAEUAQAA8ADYA
MAAqACUAIQAcABkAEwAMAAkABgADAPz/+v/4//b/9P/z//P/8f/v/+//7v/t/+r/6f/o
/+j/6P/n/+b/5v/m/+b/5v/m/+b/5f/l/+X/4//j/+P/4//l/+X/5f/l/+L/4f/h/+L/
4v/h/+H/4f/j/+L/4v/j/+P/4//j/+P/4f/h/+H/4v/i/+L/4v/i/+T/5P/k/+T/5P/k
/+T/5f/n/+f/5//n/+j/6P/o/+j/6P/o/+n/6f/p/+r/6v/q/+v/6//r/+z/7P/s/+z/
7P/s/+z/7P/s/+z/7P/s/+z/7P/r/+v/6//r/+v/6//q/+r/6v/q/+r/6v/q/+r/6v/p
/+n/6P/o/+n/6f/p/+j/5//n/+f/5//m/+b/5v/m/+b/5v/m/+b/5P/j/+P/4//l/+X/
5f/l/+T/5P/l/+X/5P/k/+P/4//j/+P/4//k/+T/5P/k/+P/4//j/+T/5P/j/+P/5P/k
/+T/5P/j/+P/4//j/+T/5P/k/+T/5P/k/+P/4//j/+P/4//j/+H/4//l/+X/5f/l/+b/
5f/k/+b/5v/m/+b/5P/k/+T/5P/k/+T/5P/k/+b/5v/m/+b/5v/m/+b/5v/m/+b/5v/m
/+b/5v/m/+b/5v/m/+b/5v/o/+j/6P/o/+b/5v/m/+b/6P/o/+j/6P/m/+b/5v/m/+j/
6P/o/+j/6P/o/+j/6P/m/+b/5v/m/+j/6P/o/+j/6P/o/+j/6P/o/+j/6P/o/+j/6P/o
/+j/6P/o/+j/6P/q/+r/6v/q/+r/6v/q/+r/6P/o/+j/6P/o/+j/6f/p/+n/6//r/+v/
7//w//H/8f/v/+//7//v//L/8//z//P/8v/y//L/8v/y//L/8v/y//L/8v/w/+//8f/x
//L/8v/y//H/7//v/+7/7f/s/+r/6v/q/+r/6//r/+v/6f/o/+f/5v/l/+T/5f/l/+X/
5f/j/+P/4//k/+b/5v/m/+f/5//n/+j/6P/q/+n/5//k/+X/5f/t//f/AwAbAD4AYgCM
AMIA+gAuAWQBmAHKAfwBIwIxAh0C4AGIAR4BpQA2AOz/vf+e/5H/lP+d/6j/t//D/8z/
1P/c/+H/4//k/+b/6P/p/+n/6//s/+z/7P/t/+3/7f/t/+3/7f/u/+7/7v/v/+//8P/w
//D/8v/z//P/8//z//P/8//0//X/9f/0//T/+P/4//j/+P/4//j/+f/5//v/+//7//v/
+//8//z//P/8//3//f/9//7//v/+/wAAAAAAAAIAAgAEAAQABQAGAAYABwAHAAkABwAI
AAoACgANAA4ADwARABIAFAAUABYAFwAZABoAHQAfACEAIgAlACgAKgAsAC8AMQA1ADgA
OgA/AEIARQBIAEsATQBQAFMAVgBXAFoAXABgAGMAZQBlAGUAZQBlAGYAZABkAGIAYQBf
AF0AWwBXAFQAUQBMAEgAQgA8ADYAMQAtACgAJQAfABoAFwAUABEADgAMAAoACAAEAAMA
AwABAP/////+//3//P/7//r/+v/6//n/+P/4//j/+P/4//j/+P/3//f/9//3//f/9//3
//f/9//3//f/9v/1//X/9v/0//P/8//z//T/9P/1//f/9v/1//T/8//1//X/9f/2//T/
9P/0//T/9v/2//b/9v/2//b/9v/3//X/9f/1//X/+P/4//j/+P/4//j/+f/5//n/+v/6
//r/+f/5//n/+v/6//r/+v/6//r/+v/6//r/+v/6//r/+v/6//n/+f/5//n/+f/5//j/
+P/4//j/+P/4//j/+P/4//f/9//2//b/9//3//f/9v/1//X/9f/1//T/9P/0//T/9P/0
//T/9P/0//P/8//z//X/9f/1//X/8v/y//P/8//0//T/8//z//P/8//z//T/8v/y//L/
8f/x//H/8v/y//H/8f/y//L/8v/y//H/8f/x//H/8v/y//L/8v/y//L/8f/x//H/8f/x
//H/7//x//H/8f/x//H/8P/v//L/8P/w//D/8P/w//D/8P/w//D/8P/w//D/8P/w//D/
8P/w//D/8P/w//D/8P/w//D/8P/w//D/8P/w//D/8P/w//D/8P/w//D/8P/w//D/8P/u
/+7/7v/u//D/8P/w//D/7v/u/+7/7v/w//D/8P/w//D/8P/w//D/7v/u/+7/7v/w//D/
8P/w//D/8P/w//D/7v/u/+7/7v/u/+7/7v/u/+7/7v/u/+7/7v/u/+7/7v/u/+7/7v/u
/+7/7v/u/+7/7v/u/+7/7v/w//D/8f/x/+//8f/x//H/8f/y//P/8//0//X/9v/3//b/
9//3//f/+P/4//j/+P/4//j/+P/4//j/+P/2//X/9f/1//b/9v/2//X/8//z//L/8f/w
/+7/7v/u/+7/7//v/+//7f/s/+v/6v/p/+j/5//n/+f/5//n/+f/5//o/+j/6P/o/+n/
6f/p/+r/6v/q/+v/6//o/+X/5f/n/+//+f8HACAAQgBoAJgA0AAEATIBYgGUAcYB8wEN
AhEC8gGqAVAB5QBwABAA0/+s/5X/kP+X/6L/rf+5/8T/zv/U/9v/4//k/+L/5P/l/+X/
5//o/+j/6P/p/+n/6f/p/+n/6f/q/+r/6v/r/+v/7P/s/+z/7P/t/+3/7f/t/+3/7f/u
/+//7//u/+7/8P/w//D/8P/w//D/8f/x//H/8f/x//H/8f/y//L/8v/0//X/9f/1//T/
9P/0//b/9v/2//j/+P/4//j/+f/6//r/+//7//3///8AAAIAAgABAAIAAwAFAAYACAAI
AAoACwANAA4AEQATABUAFgAZABwAHgAgACMAJQApACwALgAxADQANwA6ADsAPQBAAEMA
SABJAEwATgBQAFMAVQBVAFUAVQBVAFYAWABYAFYAVQBTAFEATwBLAEgARQBAADwANwAy
AC0AKQAlACAAHQAXABQAEQAOAAsABgAEAAIAAAD6//n/+f/3//X/9f/0//P/8v/x//D/
8P/x//H/8f/y//D/8P/w//D/8P/v/+//7//x//H/8f/x/+//7//v/+//7v/t/+3/7v/u
/+3/7f/t/+3/7P/s/+3/7f/t/+3/7f/t/+3/7f/u/+7/7v/u/+7/7v/u/+7/7v/u/+7/
7v/v/+//7//v/+//8P/w//D/8P/w//D/8f/x//H/8v/y//L/8//z//P/9P/0//T/9P/0
//T/9P/0//T/9P/0//T/9P/0//P/8//z//X/9f/1//T/8v/y//L/8v/0//T/9P/0//P/
8//y//L/8//z//P/8v/z//P/8//z//L/8v/y//L/8P/w//D/8P/y//H/8f/x/+//7//v
/+//8P/w//H/8f/w//D/7//v/+//7//v//D/8P/w//D/7//t/+3/7v/u/+3/7f/u/+7/
8P/w/+//7//v/+//8P/w/+7/7v/u/+7/7f/t/+3/7f/t/+3/6//t/+3/7f/t/+3/7P/v
//D/7//u/+3/7P/s/+z/7P/s/+7/7v/u/+7/7v/u/+7/7v/s/+z/7P/s/+z/7P/s/+z/
7P/s/+z/7P/s/+z/7P/s/+z/7P/s/+z/7P/s/+z/7P/u/+7/7v/u/+z/7P/s/+z/7P/s
/+z/7P/s/+z/7P/s/+z/7P/s/+z/6v/q/+r/6v/s/+z/7P/s/+z/7P/s/+z/7P/s/+z/
7P/s/+z/7P/s/+z/7P/s/+z/7P/s/+z/7P/q/+r/6v/q/+r/6v/q/+r/7P/s/+z/7P/q
/+v/6//r/+3/7f/t/+//8v/z//P/8//z//P/8//0//X/9f/1//b/9v/2//b/9v/0//T/
9P/0//T/8v/x//H/8f/y//L/8v/x/+//7//u/+3/7P/q/+r/6v/q/+v/6//r/+n/6P/n
/+b/5f/k/+P/4//j/+P/4//j/+P/5P/k/+T/5P/l/+X/5//o/+j/6P/n/+X/4v/h/+P/
6//z//f/AwAeAEAAYgCQAMgA+gAkAVQBiAG4AeMB/wEDAt4BlAE8AdUAZgAKANH/qv+R
/4r/kf+c/6f/tf/C/8z/0v/Z/9//4P/i/+T/5P/j/+T/5P/k/+T/5f/l/+X/5f/l/+X/
5v/m/+b/5//p/+r/6v/q/+r/6//r/+v/6//r/+v/7P/r/+v/6v/q/+7/7v/u/+7/7v/u
/+//7//t/+3/7f/t/+//8P/w//D/7v/v/+//7//w//D/8P/y//L/8v/0//T/9P/0//X/
9v/2//f/9//5//n/+v/8//z//f/+////AQAEAAYABgAIAAkACwAMAA8AEQATABQAFwAY
ABoAHAAfACEAJQAoACoALQAwADMANgA5ADsAPgBBAEIAQwBGAEgASgBNAE8ATwBTAFMA
UwBUAFIAUgBQAE8ATQBLAEkARQBCAD8AOgA2ADEALAAnACMAIQAcABkAEwAOAAsACAAF
AAAA/v/8//r/+P/3//f/9f/x//H/8P/v//D/7//u/+7/7P/r/+r/6v/q/+r/6v/q/+r/
6f/p/+n/6f/p/+n/6f/p/+n/6f/p/+j/5//n/+j/6P/n/+f/5//l/+T/5P/l/+f/5//n
/+f/5//n/+f/6P/o/+j/6P/o/+j/6P/o/+j/6P/o/+j/6f/p/+n/6f/p/+z/7P/s/+z/
6v/q/+v/6//p/+r/6v/q/+v/6//r/+z/7P/s/+z/7P/u/+7/7v/u/+3/7P/r/+r/6//r
/+z/7f/s/+v/6v/o/+n/6v/r/+z/6v/q/+r/6v/p/+n/6P/o/+f/5//n/+b/5//n/+f/
5//o/+j/6P/o/+j/6P/o/+j/6P/n/+f/5//l/+X/5f/l/+T/5P/l/+X/5v/m/+X/5f/j
/+P/4//k/+b/5v/m/+X/5f/l/+b/5v/j/+P/5P/k/+T/5P/j/+P/4//j/+T/5P/i/+L/
4v/i/+L/4//k/+X/5f/l/+P/5f/j/+P/4//j/+b/5f/i/+L/4v/i/+L/4v/i/+L/4v/k
/+T/5P/k/+L/4v/i/+L/4v/i/+L/4v/i/+L/4v/i/+L/4v/i/+L/4v/i/+L/4v/i/+L/
4v/i/+L/4v/i/+L/4P/g/+D/4P/i/+L/4v/i/+T/5P/k/+T/4//i/+H/4P/g/+D/4P/g
/+D/4P/g/+D/4v/i/+L/4v/i/+L/4v/i/+D/4P/g/+D/4v/i/+L/4v/g/+D/4P/g/+D/
4P/g/+D/4P/g/+D/4P/h/+H/4f/j/+P/4//l/+b/6f/p/+n/6f/p/+n/6v/r/+r/6f/p
/+j/6v/q/+r/6v/s/+z/7P/s/+r/6f/p/+n/6v/q/+r/6f/p/+n/6P/n/+X/4v/h/+D/
4f/j/+T/5f/j/+L/4f/g/9//3v/d/93/3P/b/9r/2f/b/9z/3P/c/97/3//f/9//3P/e
/9z/2//f/+D/3f/b/+H/6//z////GgA6AF4AjADEAPgAKgFgAZQBxgH3AR8CKwIKArwB
XgHvAHYAEgDV/6r/j/+E/4X/iv+X/6X/tP/C/8j/y//R/9b/2P/Y/9n/2f/b/9z/3v/e
/9//3//f/9//3//f/+D/4P/g/+H/4f/i/+L/4v/i/+P/4//j/+H/4f/h/+L/5f/l/+T/
5P/k/+T/5P/k/+T/5P/l/+X/5//n/+f/5//n/+j/6P/o/+j/6f/p/+n/6v/q/+r/7P/s
/+z/7v/u//D/8P/x//L/8v/z//P/9f/1//b/+P/4//n/+v/7//3//v8AAAAAAgADAAUA
BgAJAAsADQAOABEAFgAYABoAHQAdACEAJAAmACoALgAyADYAOQA7AD4AQQBGAEcASgBM
AFAAUwBVAFUAWQBZAFkAWgBYAFgAVgBVAFQAUwBSAE8ASgBHAEIAPgA4ADIALAAnACMA
HgAbABUADgALAAgABQD+//z/+v/4//T/8//z//H/7//v/+7/7f/s/+v/6v/q/+j/5//m
/+b/5v/m/+b/5v/o/+f/5//n/+f/5//n/+f/5//n/+f/5//m/+X/5f/m/+b/5f/l/+X/
5//m/+b/5//l/+X/5f/l/+f/5//n/+j/5v/m/+b/5v/o/+j/6P/o/+j/6P/o/+n/6//r
/+v/6//s/+z/7P/s/+z/7P/t/+3/6//s/+z/7P/t/+3/7f/u/+7/7v/u/+7/7v/u/+7/
7v/u/+7/7v/u/+z/6//r/+v/6//r/+v/6v/q/+r/6v/q/+r/6v/q/+r/6f/p/+j/6P/n
/+f/5//m/+f/5//n/+f/5v/m/+b/5v/m/+b/5v/m/+b/5f/l/+X/5//n/+f/5//k/+T/
5f/l/+b/5v/l/+X/5f/l/+X/5v/k/+T/5P/j/+P/4//k/+T/5f/l/+b/5v/k/+T/4//j
/+P/4//k/+T/5P/k/+T/5P/l/+X/5f/l/+X/5f/j/+X/4//j/+P/4//k/+H/4v/j/+T/
5f/m/+T/5P/k/+T/5P/k/+T/5P/k/+T/5P/k/+L/4v/i/+L/5P/k/+T/5P/k/+T/5P/k
/+T/5P/k/+T/4v/i/+L/4v/k/+T/5P/k/+T/5P/k/+T/5P/k/+T/5P/i/+L/4v/i/+L/
4v/i/+L/5P/k/+T/5P/k/+T/5P/k/+T/5P/k/+T/4v/i/+L/4v/k/+T/5P/k/+T/5P/k
/+T/5P/k/+T/5P/i/+L/4v/i/+T/5P/k/+T/5P/l/+X/5f/n/+f/5//p/+r/6//r/+v/
6//r/+v/7P/t/+3/7f/u/+7/7v/u/+7/7v/u/+7/7v/u/+z/6//r/+v/7P/s/+z/7f/r
/+v/6v/n/+b/5P/k/+T/5P/l/+X/5//l/+T/4//i/+H/4P/f/9//3//f/9//3f/d/97/
3v/g/+D/4f/h/+H/4v/i/+L/4f/f/97/3f/d/+H/5//x/wUAJABGAG4AogDcAA4BQgF2
AagB2gEFAiECHwLyAaYBSAHVAF4AAgDH/6D/jf+I/5H/nv+p/7X/wP/K/9L/1//b/9z/
3P/e/9//3//h/+L/4v/i/+P/4//j/+P/4//j/+b/5v/m/+f/5f/m/+b/5v/o/+n/6f/p
/+f/5//n/+j/6//r/+r/6v/q/+r/6v/q/+r/6v/r/+v/7f/t/+3/7f/r/+z/7P/s/+7/
7//v/+//8P/w//D/8v/y//L/9P/0//L/8v/z//T/9f/3//j/+//5//r//P/8//3//v//
/wEAAgAEAAQABgAJAAsADAAPABEAEwAUABcAGgAcAB4AIQAhACUAKAAqAC0AMAAzADYA
OQA7AD4AQQBGAEcASgBMAE4AUQBTAFMAVQBVAFUAVgBWAFYAVABTAFEATwBNAEkARgBD
AD4AOgA2ADAAKgAlACEAHAAZABMAEAANAAoABwACAAAA/v/8//j/9//3//X/8f/x//D/
7//w/+//7v/u/+7/7f/s/+z/6v/q/+r/6v/q/+n/6f/p/+v/6//r/+v/6f/p/+n/6f/o
/+f/5//o/+r/6f/p/+n/6f/o/+j/6f/p/+n/6f/p/+n/6f/p/+r/6P/o/+j/6P/o/+j/
6P/o/+j/6P/o/+n/6f/p/+n/6f/q/+r/6v/q/+z/7P/t/+3/6//s/+z/7P/r/+v/6//s
/+z/7P/s/+z/7v/u/+7/7v/s/+z/7P/s/+7/7f/t/+3/6//r/+v/6v/q/+r/6v/q/+r/
6v/q/+r/6f/p/+j/6P/p/+n/6f/o/+n/6f/p/+n/6P/o/+j/6P/m/+b/5v/m/+b/5f/l
/+X/5f/l/+X/5f/m/+b/5//n/+T/5P/j/+P/4//j/+P/5P/k/+T/5P/j/+P/4//k/+T/
4//j/+T/5P/i/+L/4f/h/+H/4f/i/+L/4v/i/+L/4v/h/+H/4f/h/+P/4//h/+P/4f/h
/+H/4f/i/+P/4P/g/+D/4P/g/+D/4P/g/+D/4P/g/+D/4P/g/+D/4P/g/+L/4v/i/+L/
4P/g/+D/4P/g/+D/4P/g/+D/4P/g/+D/3v/e/97/3v/g/+D/4P/g/97/3v/e/97/3v/e
/97/3v/e/97/3v/e/97/3v/e/97/3v/e/97/3v/e/97/3v/e/97/3v/e/97/3v/e/97/
3v/c/9z/3P/c/97/3v/e/97/3P/c/9z/3P/c/9z/3P/c/9z/3P/c/9z/3P/c/9z/3P/d
/93/3f/f/9//3//h/+L/4//j/+P/4//j/+P/5P/l/+X/5f/m/+b/5v/m/+b/5v/m/+b/
5v/m/+L/4f/h/+H/4v/i/+L/4f/f/9//3v/d/9r/2P/Y/9j/2v/b/9v/2//Z/9j/1//W
/9X/1P/T/9P/0//T/9P/0//T/9T/1P/U/9T/1f/V/9X/1v/W/9b/0//T/9L/z//T/9n/
3//p//v/GgA8AGQAmgDSAAIBNAFkAZQBwgHnAfsB8QG6AWoBDAGZACgA2v+r/4r/e/96
/4P/kP+h/6v/sv+6/8L/x//L/87/zv/Q/9H/0f/T/9T/0v/S/9P/0//T/9P/0//T/9T/
1P/U/9X/1f/W/9b/1v/U/9X/1f/V/9f/1//X/9j/1//X/9b/1v/Y/9j/2P/Y/9r/2v/b
/9v/2f/Z/9n/2f/b/9z/3P/c/9z/3f/d/93/3P/c/9z/3v/e/97/4P/g/+D/4P/h/+L/
4v/j/+P/5f/l/+b/6P/o/+n/6v/r/+3/7P/u/+7/8P/z//X/9v/5//v//f/+/wEAAgAE
AAYACQALAA8AEgAUABcAGgAdACAAIwAlACgAKwAsAC0AMAAyADIANQA3ADcAOwA7ADsA
PAA6ADoAOAA3ADUAMwAxAC0AKgAnACIAHgAZABQADwALAAcAAgD///n/9v/z//D/7f/q
/+j/5v/k/97/3f/d/9v/2f/Z/9j/1//W/9X/1P/U/9T/0//S/9L/0v/S/9L/0v/S/9H/
0f/R/8//z//P/8//0f/R/9H/0f/Q/8//z//Q/9D/z//P/8//z//O/87/z//P/8//z//P
/83/zf/N/87/zv/O/87/zv/O/87/zv/O/87/zv/O/8//zf/N/83/zf/O/87/zv/O/9D/
0P/R/9H/z//Q/9D/0P/R/9H/0f/S/9D/0P/Q/9D/0P/Q/9D/0P/Q/9D/0P/Q/87/zf/N
/83/zf/N/83/zP/M/8z/zP/M/8z/zP/M/8z/y//L/8r/yv/L/8v/y//K/8v/y//L/8v/
yv/K/8r/yv/I/8j/yP/I/8j/x//H/8f/x//H/8f/x//G/8b/x//H/8j/yP/H/8f/xf/F
/8X/xv/G/8b/xv/F/8X/xf/G/8b/w//D/8T/xP/G/8b/xf/F/8P/w//E/8T/wv/C/8L/
wv/D/8P/w//D/8P/w//B/8P/w//D/8P/w//A/7//wP/C/8L/wv/C/8D/wP/A/8D/wP/A
/8D/wP++/77/vv++/8D/wP/A/8D/wP/A/8D/wP/A/8D/wP/A/77/vv++/77/vv++/77/
vv++/77/vv++/77/vv++/77/vP+8/7z/vP+8/7z/vP+8/7z/vP+8/7z/vP+8/7z/vP+6
/7r/uv+6/7j/uP+4/7j/uv+6/7r/uv+4/7j/uP+4/7j/uP+4/7j/uP+4/7j/uP+4/7j/
uP+4/7j/uP+4/7j/uP+4/7j/uP+4/7j/uP+5/7f/t/+5/7n/uf+7/7z/vf+9/73/vf+9
/73/vv+//7//v//A/8D/wP/A/8D/wP/A/77/vv++/7z/u/+7/7v/vP+8/7z/u/+5/7n/
uP+3/7b/sv+y/7L/sv+1/7X/tf+z/7H/r/+t/6v/rP+r/6v/q/+r/6v/q/+r/6r/qv+q
/6r/rf+t/63/rv+s/6z/q/+p/6r/qf+p/63/t/+//83/5P8CACQAUgCKALwA6gAaAUwB
eAGlAccBywGmAVwBBgGfACwA0P+T/2z/Vf9Q/1P/Wv9p/3n/gv+K/5L/l/+d/6L/ov+i
/6P/o/+l/6b/pv+m/6f/p/+n/6f/p/+n/6b/pv+m/6f/p/+o/6j/qP+m/6f/p/+n/6f/
p/+n/6j/q/+r/6r/qv+r/6r/qf+o/6j/qP+p/6n/qf+p/6n/qf+n/6j/qP+o/6r/q/+r
/6v/qv+q/6r/rP+s/6z/rv+u/6z/rP+t/67/sP+x/7H/s/+x/7L/tP+0/7f/uP+5/7v/
uv+8/7z/vv+9/7//wP/D/8X/x//I/8v/zv/Q/9L/1f/V/9n/3P/e/+H/5P/n/+r/6//t
//D/8//2//f/+v/8//7/AQADAAMAAwADAAMABAAEAAQAAgABAP///f/7//f/9v/z/+7/
6v/i/w==
         </WaveFormData>
      </LeadData>
      <LeadData>
         <LeadByteCountTotal>10000</LeadByteCountTotal>
         <LeadTimeOffset>0</LeadTimeOffset>
         <LeadSampleCountTotal>5000</LeadSampleCountTotal>
         <LeadAmplitudeUnitsPerBit>4.88</LeadAmplitudeUnitsPerBit>
         <LeadAmplitudeUnits>��V</LeadAmplitudeUnits>
         <LeadHighLimit>2147483647</LeadHighLimit>
         <LeadLowLimit>268435456</LeadLowLimit>
         <LeadID>V5</LeadID>
         <LeadOffsetFirstSample>0</LeadOffsetFirstSample>
         <FirstSampleBaseline>0</FirstSampleBaseline>
         <LeadSampleSize>2</LeadSampleSize>
         <LeadOff>FALSE</LeadOff>
         <BaselineSway>FALSE</BaselineSway>
         <ExcessiveACNoise>FALSE</ExcessiveACNoise>
         <MuscleNoise>FALSE</MuscleNoise>
         <LeadDataCRC32>3491389854</LeadDataCRC32>
         <WaveFormData>
9v/2//b/9v/2//b/9v/2//j/+P/4//j/+f/6//v//P/8//z//P/8//7//v/+//7/AAAA
AAAAAAABAAIAAwAEAAcACAAJAAoACwAMAA0ADgARABIAEwAUABYAGAAaABwAIAAiACQA
JgAqACwALgAwADQANgA4ADoAPAA+AEAAQgBFAEYARwBIAEoASgBKAEoASQBIAEcARgBC
AEAAPgA8ADcANAAxAC4AKgAmACIAHgAbABgAFQASAA4ADAAKAAgABgAEAAIAAAD///7/
/f/8//r/+v/6//r/+P/4//j/+P/4//j/+P/4//j/+P/4//j/+P/4//j/+P/2//b/9v/2
//T/9P/0//T/9P/0//T/9P/0//T/9P/0//T/9P/0//T/9v/2//b/9v/2//b/9v/2//j/
+P/4//j/+P/4//j/+P/6//r/+v/6//r/+v/6//r//P/8//z//P/8//z//P/8//7//v/+
//7//v/+//7//v/+//7//v/+//z//P/8//z//v/+//7//v/8//z//P/8//z//P/8//z/
+v/6//r/+v/6//r/+v/6//r/+v/6//r/+v/6//r/+v/4//j/+P/4//j/+P/4//j/+P/4
//j/+P/4//j/+P/4//j/+P/4//j/9v/2//b/9v/4//j/+P/4//j/+P/4//j/+P/4//j/
+P/4//j/+P/4//j/+P/4//j/9v/2//b/9v/4//j/+P/4//b/9v/2//b/+P/4//j/+P/2
//b/9v/2//b/9v/2//b/9v/2//b/9v/4//j/+P/4//b/9v/2//b/9v/2//b/9v/2//b/
9v/2//b/9v/2//b/9v/2//b/9v/2//b/9v/2//b/9v/2//b/9v/2//b/9v/2//b/9v/2
//T/9P/0//T/9P/0//T/9P/0//T/9P/0//T/9P/0//T/9P/0//T/9P/0//T/9P/0//T/
9P/0//T/9P/0//T/9P/0//T/9P/0//T/9P/0//T/9P/0//X/9f/z//P/8//0//T/8//z
//P/9f/1//X/9v/0//b/9v/2//n/+f/6//r/+f/5//n/+f/5//r/+v/6//z//P/8//z/
/P/8//3//f/7//v/+v/5//v//P/8//z/+v/6//j/+P/4//f/9v/2//f/9//4//j/9v/1
//T/8v/z//L/8f/w/+//7//v//D/7v/t/+3/7v/w//D/8P/x/+//7//w//D/8P/w/+z/
6v/m/+P/4//o/+z/+f8OACgARwBvAJ0AyADxAB8BTwF9AaMBvAG/AZ8BZAElAdoAjABO
ACAA+//i/9b/1P/S/9X/3f/j/+b/6v/t//D/7v/u/+7/7v/u/+7/7v/u/+7/7//v/+3/
7f/t/+3/7//v/+//7//w//D/8P/w/+//7//v/+//7//u/+7/7//x//H/8f/x//H/8f/y
//L/8P/w//D/8P/y//L/8v/y//H/8f/x//H/9P/0//T/9P/0//T/9P/1//P/9P/0//T/
9P/1//X/9f/1//b/9//4//j/+P/5//n/+v/6//v//P/9//7//v8AAAEAAgADAAQABwAH
AAgACgANAA8AEAASABQAFgAZABsAHQAfACEAJAAqACwALgAwADAAMgA2ADcANwA5ADsA
PAA9AD8APwBAAEIAQwBDAEMAQQBAAD8APQA5ADgANAAxACwAJwAkACEAHQAYABQAEAAM
AAoACQAHAAIA///+//z/+//6//r/+f/2//T/9P/0//T/8//z//P/8f/w//D/8P/x//D/
8P/x//H/8f/w/+//7//v/+//7//v/+//7//v/+3/7f/s/+z/7v/u/+3/7f/v/+//7//v
/+3/7f/u/+7/7P/s/+z/7P/u/+7/7v/u//D/8P/w//H/7//v/+//7//w//D/8P/w/+//
7//v/+//8v/y//L/8v/y//L/8v/y//L/8v/y//P/9f/1//X/9f/z//P/8//z//P/8//z
//P/8//z//L/8v/y//L/8v/y//T/9P/0//P/8//0//T/8//z//P/8//z//T/9P/y//L/
8P/w/+7/8P/y//H/8f/x//H/8f/x//H/7//v/+7/7v/w//D/8P/w//D/8P/w//D/7v/u
/+7/7f/t/+3/7f/t/+//7//w//D/7f/t/+3/7f/t/+3/7f/r/+//7//u/+7/8P/w//L/
8v/w/+//7//u/+7/7v/v/+//7//v/+7/7v/s/+z/7P/s/+v/7v/u/+z/7P/s/+z/7P/s
/+z/7P/s/+z/7P/s/+z/7P/s/+z/7P/s/+z/7P/q/+r/6v/q/+z/7P/s/+z/7P/s/+z/
7P/s/+z/7P/s/+r/6v/q/+r/7P/s/+z/7P/u/+7/7v/u/+z/7P/s/+z/7P/s/+z/7P/s
/+z/7P/s/+z/7P/s/+z/7P/s/+z/7P/s/+z/7P/s/+r/6v/q/+r/7P/s/+z/7P/q/+v/
6//r/+n/6f/q/+r/6f/p/+n/6f/p/+n/6v/q/+7/7v/u/+//7//w//D/8f/v/+//7//v
//D/8P/w//D/8v/y//L/8v/w//H/8f/x//H/8P/v/+//8P/w//D/8P/w/+7/7v/u/+//
7v/u/+3/6//s/+z/7P/t/+z/6v/p/+b/5f/k/+P/4f/h/+L/4v/h/+H/4v/i/+T/5P/l
/+X/5//o/+j/6P/m/+b/4v/e/93/2//Y/9z/5f/2/w4AKQBLAHUApADRAPsALQFdAYsB
sgHLAccBmAFXAQ4BvgB0ADoADQDq/9L/xv/C/8H/xf/N/9b/2v/Z/9z/4P/i/+L/4P/g
/+D/4P/g/+D/4f/h/+P/4//j/+P/4//j/+P/4//k/+T/5P/k/+X/5f/l/+X/5f/k/+T/
5f/j/+P/4//j/+X/5f/m/+b/5v/m/+b/5v/k/+T/5P/k/+f/5//n/+f/6P/o/+j/6P/o
/+j/6P/p/+f/6P/o/+j/6v/r/+v/6//r/+z/7f/u//D/8P/x//H/8P/w//H/8v/z//T/
9P/2//X/9v/3//j//f/9//7/AAAEAAcACQAMAA4AEAATABUAFQAXABkAHAAgACIAJAAm
ACoALAAwADEAMwA1ADcAOAA7AD0APQA+AD4APwA/AD8APwA+AD0AOwA1ADQAMAAtACoA
JQAiAB8AGQAUABAADAAFAAIAAAD9//j/9f/0//L/8f/w//D/7//u/+z/7P/s/+r/6f/p
/+n/5//m/+b/5v/l/+T/5P/l/+X/5f/k/+P/5f/l/+X/5f/l/+X/5f/l/+P/4//i/+L/
4v/i/+H/4f/j/+P/4//j/+P/4//k/+T/4v/i/+L/4v/k/+T/5P/k/+T/5P/k/+X/5f/l
/+X/5f/m/+b/5v/m/+f/5//n/+f/5v/m/+b/5v/n/+j/6f/q/+j/6P/o/+n/6f/p/+n/
6f/r/+v/6//r/+3/7f/t/+3/7P/r/+n/6P/q/+r/6v/q/+r/6v/q/+n/6f/q/+r/6f/n
/+f/5//n/+j/6P/m/+b/5v/m/+T/5v/m/+X/5f/l/+f/5//n/+f/5f/l/+T/5P/k/+T/
5P/k/+T/5P/k/+T/5P/k/+T/4//j/+P/4//j/+X/5f/m/+b/4//j/+P/4//j/+P/4//h
/+P/4//i/+L/4v/i/+T/5P/k/+P/4//i/+T/5P/l/+X/4//j/+L/4v/k/+T/5P/k/+X/
5P/k/+b/5v/m/+b/5P/k/+T/5P/k/+T/5P/k/+b/5v/m/+b/5v/m/+b/5v/m/+b/5v/m
/+T/5P/k/+T/5v/m/+b/5v/o/+j/6P/o/+b/5v/m/+b/6P/o/+j/6P/m/+b/5v/m/+j/
6P/o/+j/6P/o/+j/6P/m/+b/5v/m/+j/6P/o/+j/6P/o/+j/6P/o/+j/6P/o/+j/6P/o
/+j/6v/q/+r/6v/q/+r/6//r/+v/6//r/+z/7P/r/+v/6//r/+v/6//s/+z/7v/u/+7/
8f/x//L/8v/x//H/8f/x//H/8v/y//L/9P/0//T/9P/y//L/8//z//X/9f/0//P/8f/y
//L/8v/y//L/8P/w//L/8f/w//D/7//v//D/8P/y//H/8P/u/+3/7P/r/+r/6f/p/+n/
6v/q/+n/6f/q/+z/7P/s/+3/6//r/+z/7P/u/+z/6P/k/+L/3//h/+T/7v8BABoANABX
AIMAswDeAA0BPQFtAZkBuwHKAb0BjwFQAQcBuABwADoAEADv/9r/0v/O/9D/1f/d/+H/
5P/q/+v/7P/u/+7/7v/u/+7/7v/u//D/8P/x//H/7//v/+//7//x//H/8f/x//L/8v/y
//L/8//z//P/8//z//L/8v/z//X/9f/1//X/9f/1//b/9v/2//b/9v/2//j/+P/4//j/
+f/5//n/+f/6//r/+v/6//r/+v/6//v/+//8//z//P/8//3//f/9////AAABAAIAAAAA
AAEAAQAEAAQABQAGAAcACAAIAAoACwAMAA0ADgARABEAEgAUABUAFwAYABoAHAAeACEA
IwAnACkAKwAuADIANAA2ADgAPAA+AEIAQwBDAEUARwBIAEkASwBLAEwATABNAE0ATQBJ
AEgARwBFAEEAQAA8ADkANAAvACwAKQAlACAAHAAYABUAEgAQAA0ACgAHAAYABAABAAAA
AAD///7//P/8//z//P/7//v/+//7//r/+v/6//n/+P/4//n/+f/5//j/9//3//f/9//3
//X/9f/1//X/9f/1//T/9P/0//T/8//z//X/9f/1//X/8//z//T/9P/0//T/9P/0//b/
9v/2//b/9v/2//b/9//3//f/9//3//j/+P/4//j/+f/5//n/+f/6//r/+v/6//r/+v/6
//r/+v/6//r/+//7//v/+//7//v/+//7//v/+f/5//n/+f/7//v/+v/6//r/+v/6//r/
+v/6//r/+f/3//j/+P/3//f/9//3//f/+P/4//b/9v/4//j/9v/4//b/9f/1//X/9//3
//f/9//1//X/9P/0//b/9v/2//b/9v/2//b/9v/2//b/9v/1//f/9//3//f/9v/1//X/
9P/1//X/9f/1//X/9f/1//P/9f/1//T/9P/y//L/9P/0//T/8//z//L/9P/0//X/9f/1
//X/9P/0//T/9P/0//T/8//0//b/9P/0//T/9P/0//T/9P/0//L/8v/y//L/8v/y//L/
8v/0//T/9P/0//L/8v/y//L/8v/y//L/8v/y//L/8v/y//T/9P/0//T/9P/0//T/9P/y
//L/8v/y//T/9P/0//T/8v/y//L/8v/y//L/8v/y//L/8v/y//L/8v/y//L/8v/0//T/
9P/0//T/9P/0//T/9P/0//T/9P/y//L/8v/y//T/9P/0//T/9P/0//T/9P/z//L/8v/x
//H/8f/x//L/8v/x//H/8f/z//P/8//0//T/9v/2//b/9f/1//b/9v/4//n/+v/7//n/
+v/6//r/+v/6//r/+v/8//z//f/9//3//f/8//v/+f/6//r/+v/6//r/+P/4//j/9//2
//b/9f/1//b/9v/2//X/9P/y//H/8P/v/+7/7f/t/+3/7v/u/+3/7f/u//D/8P/w//H/
7//v//D/8P/w//D/8P/s/+j/4//h/+T/6v/1/woAIAA9AGMAkwDAAOcAFQFDAXUBnQG2
Ab8BqQF0ATMB6gCcAFwAKgADAOj/2v/U/9L/0//X/93/5P/m/+v/8P/u/+z/7v/u/+7/
7v/u/+7/7v/v/+//7//v/+//7//v/+//7//v//D/8P/w//D/8f/x//H/8f/x//D/8P/x
//H/8f/x//H/8//z//T/9P/0//T/9P/0//T/9P/0//T/9f/1//X/9f/2//b/9v/2//b/
9v/2//f/9//4//j/+P/4//n/+f/5//f/+P/5//r//P/8//3//f/+//7///8AAAEAAgAC
AAQAAwAEAAUABgALAAsADAAOAA8AEQASABQAGAAaAB0AHwAhACMAJQAoACoALAAuADAA
NAA2ADoAOwA9AD8AQQBCAEEAQwBDAEQARgBHAEcARwBFAEQAQwBBAD0APAA4ADUAMgAt
ACoAJwAlACAAHAAYABUAEgAQAA0ACgAHAAYABAABAAAAAAD///z/+v/6//r/+P/3//f/
9//5//j/+P/4//f/9v/2//f/9//3//b/9f/1//X/9f/1//X/9f/1//X/9f/1//T/9P/0
//T/8//z//P/8//z//P/8//z//T/9P/y//L/8v/y//T/9P/0//T/8v/y//L/8//1//X/
9f/1//b/9v/2//b/9//3//f/9//4//j/+P/4//j/+P/4//j/+P/4//j/+f/5//n/+f/5
//v/+//7//v/+f/5//n/+f/7//v/+v/6//r/+v/6//r/+v/6//r/+f/5//r/+v/5//n/
+f/5//n/+v/6//j/+P/6//r/+P/6//r/+f/5//n/9//3//f/9//5//n/+P/4//b/9v/2
//b/9v/2//b/9v/4//j/+P/3//n/+f/5//n/9//3//j/+P/3//f/9//3//f/9//3//X/
+f/5//j/+P/2//b/+P/4//j/9//3//b/9P/0//X/9f/3//f/9v/2//T/9P/0//T/8//2
//j/9v/2//b/9v/2//b/9v/2//T/9P/0//T/9v/2//b/9v/2//b/9v/2//b/9v/2//b/
9v/2//b/9v/2//b/9v/2//b/9v/2//b/9v/2//b/9v/2//b/9v/2//T/9P/0//T/9v/2
//b/9v/2//b/9v/2//T/9P/0//T/8v/y//L/8v/0//T/9P/0//b/9v/2//b/9v/2//b/
9v/0//T/9P/0//T/9P/0//T/8v/y//L/8v/y//P/8//z//P/8//0//T/8//z//P/8//z
//P/9P/0//b/9v/2//f/9//4//j/+f/5//n/+f/5//r/+v/6//r//P/8//z//P/6//v/
+//7//v/+v/5//n/+v/6//r/+v/6//j/+P/4//X/9P/0//P/8f/y//L/8v/z//L/8P/v
/+7/7f/s/+v/6//r/+z/7P/r/+v/7P/s/+7/7v/v/+//7//w//D/8P/u/+r/6P/k/+H/
4//m/+b/7/8GACAAOwBhAJEAugDhAA8BQwFzAZkBtAG7AaEBaAEpAeIAlgBWACYAAQDk
/9T/zv/O/8//1f/d/+L/5P/p/+r/6v/q/+r/6v/q/+r/6v/q/+r/6//r/+n/6f/p/+n/
6//r/+v/6//s/+z/7P/s/+3/7f/t/+3/7f/s/+z/7f/t/+3/7f/t/+3/7f/u/+7/7v/u
/+7/7v/s/+z/7P/s/+//7//v/+//7v/u/+7/7v/w//D/8P/x//H/8v/y//L/8v/z//P/
8//z//T/9f/2//b/9v/3//f/+P/4//n/+v/9//7//v8AAAEAAgADAAQABQAFAAYACAAL
AA0ADgAQABIAFAAXABkAGwAdAB8AIgAmACgAKgAsACwALgAyADMANwA5ADsAPAA9AD8A
PwBAAEAAQQBBAEEAPwA+AD0AOwA1ADQAMAAtACoAJQAiAB8AHQAYABQAEAALAAgABgAD
AAIA///+//z/+//6//r/+f/2//T/9P/0//L/8f/x//H/7//u/+7/7v/v/+7/7v/v/+3/
7f/s/+v/6//r/+v/6//r/+v/6//r/+3/7f/s/+z/6v/q/+n/6f/p/+n/6f/p/+v/6//s
/+z/7P/s/+z/7P/q/+r/6v/q/+r/6v/q/+v/6//r/+v/6//u/+7/7v/u/+//7//v/+//
7v/u/+7/7v/w//D/8P/w//D/8P/w//H/8f/x//H/8f/x//H/8f/x/+//7//v/+//8f/x
//D/8P/v/+7/7f/s/+3/7v/v/+//7f/u/+7/7f/r/+v/6//r/+z/7P/q/+r/6//s/+v/
7v/t/+v/6v/p/+v/6//r/+v/6//r/+r/6v/o/+j/6P/o/+j/6P/o/+j/6v/q/+r/6f/p
/+n/6f/p/+v/6//s/+z/6//r/+v/6//p/+n/6f/n/+f/5//m/+b/5v/m/+j/6P/o/+f/
5//m/+f/6P/q/+v/6f/p/+j/6P/o/+j/6P/o/+v/6v/o/+j/6P/o/+j/5v/m/+b/5v/m
/+b/5v/m/+T/5P/k/+T/5v/m/+b/5v/m/+b/5v/m/+j/6P/o/+j/5v/m/+b/5v/m/+b/
5v/m/+b/5v/m/+b/5P/k/+T/5P/k/+T/5P/k/+b/5v/m/+b/5P/k/+T/5P/k/+T/5P/k
/+b/5v/m/+b/5v/m/+b/5v/m/+b/5v/m/+T/5P/k/+T/5P/k/+T/5P/l/+X/5f/l/+X/
5v/m/+X/5f/l/+X/5f/l/+b/5v/o/+b/5v/n/+f/6v/q/+v/6//r/+v/6//s/+r/6v/q
/+r/7P/s/+z/7P/t/+3/7f/t/+z/6//r/+z/7P/s/+z/7P/s/+z/7P/r/+r/6v/p/+n/
6P/o/+j/5//m/+T/4//i/+H/4P/f/9//3//g/+D/3//f/+D/4P/g/+D/4f/h/+H/4v/k
/+L/4P/k/+L/3P/V/9P/2P/a/+X/+v8WADMAVwCHALYA4QARAUUBdQGhAcABzwG3AXoB
MwHoAJYAVAAkAPv/2v/I/77/uv+//8f/zf/U/9j/2f/c/+D/4P/g/97/3v/e/97/3v/e
/9//3//g/+H/4v/j/+H/4f/h/+H/4v/i/+L/4v/j/+P/4//j/+X/5P/k/+X/5f/l/+X/
5f/j/+P/5P/k/+T/5P/k/+T/5v/m/+b/5v/n/+f/5//n/+b/5v/m/+b/6P/o/+j/6f/p
/+r/6v/q/+z/7f/t/+3/6//s/+3/7v/u/+7/7//v//L/8v/z//T/8//0//T/9v/3//j/
+f/6//3//f/+/wAAAwAFAAYACAAKAAwADwARABQAFwAaAB4AIAAiACQAJgAqACwAMAAx
ADUANwA5ADoAOwA9AD0APgA8AD0APQA9ADwAPAA8ADsANQA0ADAALQAqACUAIgAfABkA
FAAQAAwABwAEAAIA///8//n/+P/2//P/8v/y//H/7v/s/+z/7P/q/+n/6f/p/+n/6P/o
/+j/5f/k/+T/5f/n/+f/5v/l/+f/5//n/+f/5//n/+f/5//l/+X/5P/k/+T/5P/j/+P/
5f/l/+X/5f/j/+P/5P/k/+b/5v/m/+b/5P/k/+T/5P/m/+b/5v/n/+f/5//n/+f/6P/o
/+j/6P/p/+n/6f/p/+z/7P/s/+z/6v/q/+r/6v/s/+z/7P/t/+v/6//r/+v/7f/t/+3/
7f/t/+3/7f/t/+3/7f/s/+z/7P/s/+z/7P/q/+r/6v/p/+n/6v/q/+n/6f/p/+n/6f/q
/+r/6P/o/+j/6P/m/+j/6P/n/+f/5//n/+f/5//n/+f/5//m/+b/6P/o/+j/6P/m/+b/
5v/m/+b/5v/m/+X/5f/l/+X/5f/l/+X/5v/m/+X/5f/l/+X/5//n/+f/5f/n/+f/5v/m
/+T/5P/m/+b/6P/n/+f/5v/m/+b/5//n/+f/5//m/+b/5v/m/+b/5v/l/+T/5P/m/+b/
5v/m/+b/5v/m/+b/5v/m/+b/5v/m/+b/5v/m/+b/5v/m/+b/5v/m/+b/5v/m/+b/5v/m
/+b/5v/m/+b/5v/m/+b/5v/m/+b/5v/m/+b/5v/m/+b/5v/m/+b/5v/m/+b/5v/m/+b/
5v/m/+b/5v/m/+b/5v/m/+b/5v/m/+b/5v/m/+b/5v/m/+b/5v/m/+b/5v/m/+j/6P/o
/+j/5v/n/+f/5//n/+f/6P/o/+f/5//n/+f/5//n/+j/6P/q/+r/6v/r/+v/7P/s/+3/
7f/t/+3/7f/u/+7/7v/u/+7/7v/u/+7/8P/x//H/8f/v/+7/7f/t//D/8P/w//D/8P/u
/+7/7v/r/+r/6v/p/+n/6v/q/+r/6//q/+j/5//o/+f/5v/l/+P/4//k/+T/4//j/+T/
5P/k/+T/5f/l/+X/5v/m/+b/5P/i/97/3P/Z/9n/2P/c/+3/BgAeAD0AZQCVAMAA6wAZ
AUsBeQGhAboBuwGdAWQBIQHUAIYASAAYAPP/2P/M/8j/yP/L/9H/1//c/+D/4f/k/+T/
5P/k/+T/5P/k/+T/5P/k/+X/5f/l/+X/5f/l/+f/5//n/+f/5v/m/+b/5v/n/+f/5//n
/+n/6P/o/+n/6f/p/+n/6f/n/+f/6P/o/+j/6P/o/+j/6v/q/+r/6v/p/+n/6f/p/+r/
6v/q/+r/7P/s/+z/7f/t/+7/7v/u/+z/7f/t/+3/7v/w//L/9P/y//L/8//z//T/9P/1
//b/9//4//j/+v/7//z//f/+/wMAAwAEAAYABwAJAAoADAAMAA4AEQATABcAGQAbAB4A
IAAiACQAJgAqACwAMAAxADMANQA3ADgAOwA9AD0APgA+AD8APwA/AD0APAA7ADkANQA0
ADAALQAqACUAIgAfABsAFgASAA4ACgAIAAcABQAAAP3//P/6//f/9v/2//X/9P/y//L/
8v/w/+//7//v/+//7v/u/+7/7f/s/+z/7f/t/+3/7P/r/+v/6//r/+v/7f/t/+3/7f/t
/+3/7P/s/+z/7P/r/+v/7f/t/+3/7f/r/+v/7P/s/+z/7P/s/+z/7P/s/+z/7P/s/+z/
7P/t/+3/7f/t/+3/7v/u/+7/7v/v/+//7//v//D/8P/w//D/8P/w//D/8P/u/+7/7v/v
/+//7//v/+//8f/x//H/8f/x//H/8f/x//H/8f/w//D/8P/w//D/8P/u/+7/7v/t/+//
8P/w/+//7f/t/+3/7f/u/+7/7P/s/+7/7v/s/+7/7v/t/+3/7f/t/+3/7f/t/+3/7f/s
/+z/7P/s/+z/7P/s/+z/7P/s/+z/7P/s/+v/6f/p/+n/6f/p/+n/6v/q/+n/6f/p/+n/
6f/p/+n/5//p/+n/6P/o/+j/6P/q/+r/6v/p/+n/6P/o/+j/6f/p/+n/6f/o/+j/6P/o
/+j/6P/p/+r/6P/o/+j/6P/o/+j/6P/o/+j/6P/o/+j/6P/o/+j/6P/o/+j/6P/o/+j/
6P/o/+j/6P/o/+j/6P/o/+j/6P/o/+j/5v/m/+b/5v/m/+b/5v/m/+b/5v/m/+b/5v/m
/+b/5v/o/+j/6P/o/+j/6P/o/+j/5v/m/+b/5v/m/+b/5v/m/+b/5v/m/+b/5v/m/+b/
5v/m/+b/5v/m/+b/5v/m/+b/5P/k/+T/5P/l/+X/5f/l/+X/5v/m/+X/5f/l/+X/5f/j
/+T/5P/m/+j/6P/p/+n/6v/q/+v/6//r/+v/6//s/+z/7P/s/+z/7P/s/+z/7P/r/+v/
6//r/+r/6f/p/+r/6v/q/+r/6v/o/+j/6P/n/+T/5P/j/+P/5P/k/+T/4//i/+D/3//e
/9//3v/d/93/3f/e/97/3f/b/9z/3P/c/9z/3f/d/93/4P/g/97/3P/a/9j/1P/R/9H/
1P/a/+n/AAAaADkAZQCTAL4A6QAXAUUBcQGTAagBpQF9AUAB/wCyAGYALgAGAOP/zP/A
/7z/wP/F/8n/zf/S/9b/1//Y/9r/2v/a/9r/2v/a/9r/2v/a/9v/2//b/9v/2//b/9n/
2f/Z/9n/2v/a/9r/2v/Z/9n/2f/Z/9v/2v/a/9v/2f/Z/9n/2f/b/9v/3P/c/9r/2v/a
/9r/3P/c/9z/3P/d/93/3f/d/9z/3P/c/9z/3v/e/97/3//d/97/3v/e/+D/4f/h/+H/
4f/i/+P/5P/i/+L/4//j/+T/5P/l/+b/5//o/+j/6v/r/+z/7f/u//H/8f/y//T/9f/3
//j/+v/+/wAAAwAFAAUABwAJAAwADgAQABIAFAAWABgAHAAdAB8AIQAjACQAJQAnACcA
KAAoACkAKQApACUAJAAjACEAHwAeABoAFwAUAA8ADAAJAAUAAAD8//j/9f/y//D/7f/q
/+f/5v/k/+H/4P/g/9//3v/c/9z/3P/a/9n/2f/Z/9f/1v/W/9b/1//W/9b/1//Z/9n/
2P/X/9b/1f/U/9P/1f/V/9X/1f/V/9X/1P/U/9T/1P/T/9P/0//T/9P/0//T/9P/1P/U
/9L/0v/S/9L/0v/S/9L/0v/S/9L/0v/T/9P/0//T/9P/0v/S/9L/0v/R/9H/0f/R/9T/
1P/U/9T/1P/U/9T/1P/U/9T/1P/V/9P/0//T/9P/1f/V/9X/1f/T/9P/0//T/9H/0f/Q
/9D/0v/S/9L/0v/S/9L/0v/R/8//0P/Q/8//z//P/8//z//Q/9D/zv/O/9D/0P/O/9D/
zv/N/83/zf/N/83/zf/N/83/zf/M/8z/zP/M/8z/zP/M/8z/zP/M/8z/zP/M/8v/y//L
/8v/y//L/8v/zP/M/8v/y//L/8v/y//L/8v/yf/L/8v/yv/K/8j/yP/K/8r/yP/H/8f/
xv/G/8b/x//H/8n/yf/I/8j/yP/I/8j/yP/H/8b/xv/I/8j/yP/I/8b/xv/G/8b/xv/G
/8b/xv/E/8T/xP/E/8T/xP/E/8T/xP/E/8T/xP/E/8T/xP/E/8T/xP/E/8T/xP/E/8T/
xP/E/8T/xP/E/8L/wv/C/8L/wv/C/8L/wv/C/8L/wv/C/8L/wv/C/8L/wf/A/7//vv/A
/8D/wP/A/8D/wP/A/8D/wP/A/8D/wP/A/8D/wP/A/8D/wP/A/8D/wP/A/8D/wP++/77/
vv+//7//v/+//7//wP/A/7//v/+//7//v/+//8D/wP/C/8L/wf/B/8D/wP/C/8P/w//D
/8H/wf/C/8L/wv/C/8L/wv/E/8T/xP/F/8X/xf/F/8T/wf/B/8L/wv/C/8L/wv/A/8D/
wP+//77/vP+7/7v/vP+8/7z/u/+6/7b/tf+0/7P/tP+z/7P/s/+y/7L/sf+x/7L/sv+y
/7L/s/+z/7P/tP+0/7T/sv+w/67/qv+n/6f/qv+u/7f/yv/i//3/IwBTAIAApwDTAAUB
MQFZAXgBgQFlAS4B8QCoAFwAHADq/8P/qP+W/47/jP+P/5n/nf+g/6T/p/+s/7D/rv+s
/6z/rP+s/6z/qv+q/6v/q/+r/6v/q/+r/6v/q/+r/6v/qv+q/6r/qv+p/6n/qf+p/6v/
qv+q/6v/q/+r/6v/q/+p/6n/qv+q/6r/qv+q/6r/qP+o/6j/qP+n/6f/p/+n/6n/qv+r
/6z/qv+q/6r/q/+r/6z/rP+s/6r/q/+r/6v/q/+s/63/rv+u/67/r/+v/7D/sP+x/7L/
s/+0/7T/tv+3/7j/uf+6/7v/u/+8/77/v//B/8L/xP/I/8r/zf/P/9H/0//V/9j/2//c
/93/3v/g/+L/5v/n/+n/6//t/+7/7f/v/+//8P/w//H/8f/x/+//7v/t/+v/6f/o/+T/
4f/a/w==
         </WaveFormData>
      </LeadData>
      <LeadData>
         <LeadByteCountTotal>10000</LeadByteCountTotal>
         <LeadTimeOffset>0</LeadTimeOffset>
         <LeadSampleCountTotal>5000</LeadSampleCountTotal>
         <LeadAmplitudeUnitsPerBit>4.88</LeadAmplitudeUnitsPerBit>
         <LeadAmplitudeUnits>��V</LeadAmplitudeUnits>
         <LeadHighLimit>2147483647</LeadHighLimit>
         <LeadLowLimit>268435456</LeadLowLimit>
         <LeadID>V6</LeadID>
         <LeadOffsetFirstSample>0</LeadOffsetFirstSample>
         <FirstSampleBaseline>0</FirstSampleBaseline>
         <LeadSampleSize>2</LeadSampleSize>
         <LeadOff>FALSE</LeadOff>
         <BaselineSway>FALSE</BaselineSway>
         <ExcessiveACNoise>FALSE</ExcessiveACNoise>
         <MuscleNoise>FALSE</MuscleNoise>
         <LeadDataCRC32>1204840620</LeadDataCRC32>
         <WaveFormData>
8v/y//L/8v/y//L/8v/y//T/9P/0//T/9P/0//T/9P/0//T/9P/0//b/9v/2//b/+P/4
//j/+P/6//r/+v/6//v//P/9//7/AAAAAAAAAAABAAIAAwAEAAcACAAJAAoADAAOABAA
EgAUABYAGAAaABwAHgAgACIAJQAmACcAKAArACwALQAuADAAMAAwADAALgAuAC4ALgAs
ACoAKAAmACIAIAAeABwAGQAWABMAEAAMAAoACAAGAAMAAgABAAAA/f/8//v/+v/4//j/
+P/4//j/+P/4//j/9//2//X/9P/0//T/9P/0//T/9P/0//T/9P/0//T/9P/y//L/8v/y
//L/8v/y//L/8v/y//L/8v/w//D/8P/w//L/8v/y//L/8v/y//L/8v/y//L/8v/y//T/
9P/0//T/9P/0//T/9P/0//T/9P/0//T/9P/0//T/9v/2//b/9v/2//b/9v/2//b/9v/2
//b/9v/2//b/9v/4//j/+P/4//b/9v/2//b/9v/2//b/9v/2//b/9v/2//j/+P/4//j/
9v/2//b/9v/2//b/9v/2//b/9v/2//b/9v/2//b/9v/0//T/9P/0//T/9P/0//T/9P/0
//T/9P/0//T/9P/0//T/9P/0//T/9P/0//T/9P/0//T/9P/0//T/9P/0//T/9P/0//T/
9P/0//T/9P/0//T/9P/0//T/9P/0//T/9P/0//T/9P/0//L/8v/y//L/9P/0//T/9P/0
//T/9P/0//T/9P/0//T/9P/0//T/9P/0//T/9P/0//T/9P/0//T/8v/y//L/8v/0//T/
9P/0//T/9P/0//T/9P/0//T/9P/0//T/9P/0//T/9P/0//T/9P/0//T/9P/0//T/9P/0
//L/8v/y//L/8v/y//L/8v/0//T/9P/0//T/9P/0//T/9P/0//T/9P/0//T/9P/0//L/
8v/y//L/8v/y//L/8v/0//T/9P/0//T/9P/0//T/9P/0//T/9P/0//T/9P/0//T/8//z
//T/9P/0//T/9P/1//X/9f/2//b/9//3//j/+P/4//j/+f/5//n/+f/5//n/+f/5//n/
+//7//z//P/6//r/+v/6//r/+v/6//r/+v/5//n/+f/5//n/+P/3//f/9//3//f/9//3
//X/9P/z//L/8f/w//H/8f/x//H/8P/w//D/8P/w//D/8P/x//H/8f/x//H/8v/v/+3/
6v/m/+L/4v/i/+P/6//5/woAGwA2AFQAdQCRALEA1wD4ABQBKAEwASEBBAHiALoAjABk
AEEAJgARAAIA+f/y/+//7//y//L/8//2//T/8f/x//D/7//v//D/8P/v/+//8P/w//D/
7//v/+//8v/y//L/8v/y//L/8v/y//P/8//z//P/8f/w//D/8f/z//P/8//z//P/8//z
//T/8v/y//L/8v/0//T/9P/z//P/9P/0//X/9v/2//b/9v/0//X/9f/1//X/9v/2//b/
9f/1//b/9v/2//b/+P/4//r/+v/6//r/+//7//v/+//8//3//v///wAAAAAAAAEABAAE
AAQABAAGAAkACwALAAoADAANAA4AEwAVABUAGAAcAB0AIAAiACEAIgAmACkAJwApACkA
KgAsAC4ALwAvADEAMgAzADMAMAAwAC8ALQArACgAJgAjACAAHQAbABkAGAAUABEADgAL
AAkABgAFAAAA/v/9//v//P/8//v/+v/7//v/+v/5//n/+P/4//j/9f/1//T/9P/2//b/
9v/2//b/9v/1//X/9f/1//X/9f/z//P/8//z//L/8v/y//L/9P/0//P/8//z//P/8//0
//T/9P/0//T/9P/0//T/9P/0//T/9P/0//b/9v/2//b/9P/0//X/9v/0//P/8//0//T/
9P/0//X/9//3//f/9//1//X/9f/1//f/9//3//f/+f/5//n/+v/4//j/+P/4//b/9v/2
//b/+P/3//f/9//3//f/9v/2//f/9//3//b/+P/4//j/+P/4//j/+P/4//X/9f/1//X/
8//z//P/8//z//T/9f/2//b/9v/2//b/9f/0//P/8f/y//P/9P/1//X/9f/1//X/8//z
//P/8v/y//L/8v/y//T/9P/0//T/9P/0//T/9P/x//H/8f/x//T/9P/0//P/8//z//T/
9P/z//P/8//z//H/8f/x//H/8f/x//H/8f/x//H/8f/x/+//8//0//T/9P/0//T/8v/y
//L/8v/y//L/8v/y//L/8v/y//L/8P/w//D/8P/w//D/8P/w//D/8P/w//D/8v/y//L/
8v/y//L/8v/y//D/8P/w//D/8v/y//L/8v/y//L/8v/y//L/8v/y//L/8v/y//L/8v/w
//D/8P/w//L/8v/y//L/8v/y//L/8v/w//D/8P/w//D/8P/w//D/8v/y//L/8v/y//L/
8v/y//L/8v/y//L/8P/v/+//7v/u/+7/7v/v//D/8f/z//T/9f/1//b/9v/2//b/9//3
//f/9//3//f/9//3//f/9//3//j/+P/4//b/9v/2//b/9v/2//b/9v/3//f/9//3//f/
9v/1//X/9f/1//X/9f/1//P/8v/x/+7/7f/s/+v/6//r/+v/7P/u/+7/7v/u/+7/7v/v
/+//7//v/+//7v/v/+v/5v/k/+L/3v/c/93/4//v//7/DwAgADwAXwB9AJsAvwDkAAQB
IAE0ATcBIAH+ANgArACAAFkAOgAfAAgA+f/w/+f/5f/m/+r/6//q/+z/7f/v//D/7f/t
/+7/7v/r/+v/7P/s/+7/7f/t/+3/7v/u/+7/7v/u/+7/7v/u/+//7//v/+//7//u/+7/
7//t/+3/7f/t/+//7//v//D/8P/w//D/8P/w//D/8P/v/+//8P/w//H/8P/w//D/8P/w
//H/8f/x/+//8P/w//D/7//v//D/8P/y//L/9P/0//b/9v/2//b/9//3//f/9//2//f/
+P/5//r/+v/6//v//v/+//7//v8CAAUABwAHAAoADAANAA4ADwARABEAFAAUABUAGAAa
ABwAHgAjACcAJQAnACcAKAAqACwALQAtAC8AMAAxADEAMAAwAC8ALQApACYAJAAhACAA
HQAbABkAFgASAA8ADAAIAAUAAQD///z/+v/5//f/9v/2//X/9P/z//P/8v/x//P/8v/y
//L/7//v/+7/7v/u/+7/7v/u/+7/7v/t/+3/7f/t/+3/7f/t/+3/7f/t/+z/7P/s/+z/
6v/q/+n/6f/q/+v/7P/u/+7/7v/u/+7/7P/s/+z/7P/s/+z/7P/s/+7/7v/u/+7/7P/s
/+3/7v/u/+3/7f/u/+7/7v/u/+//7//v/+//7//x//H/8f/x/+//7//v/+//8f/x//H/
8v/y//L/8v/y//L/8v/y//L/8P/v/+//7//x//H/8P/w//H/8f/x//D/8P/w//D/8P/u
/+7/7v/u/+3/7f/t/+3/7f/t/+3/7f/s/+z/7P/s/+7/7v/u/+7/7P/s/+z/6//r/+v/
6//r/+v/6//r/+v/6//r/+v/6v/q/+r/6v/q/+r/6v/q/+r/6P/o/+j/6P/p/+n/6f/p
/+r/6v/q/+n/6f/p/+r/6v/p/+n/6f/p/+n/6f/p/+n/6f/p/+n/6f/p/+n/6f/p/+v/
6//q/+r/6v/q/+r/6v/q/+r/6v/o/+j/6P/o/+r/6v/q/+r/6v/q/+r/6v/q/+r/6v/q
/+r/6v/q/+r/6v/q/+r/6v/s/+z/7P/s/+r/6v/q/+r/6v/q/+r/6v/q/+r/6v/q/+z/
7P/s/+z/6v/q/+r/6v/o/+j/6P/o/+r/6v/q/+r/6v/q/+r/6v/q/+r/6v/q/+r/6v/q
/+r/6v/q/+r/6v/q/+r/6v/q/+r/6v/q/+r/6v/p/+n/6v/s/+z/7P/s/+3/7f/t/+7/
7v/v/+//8P/u/+7/7v/v//H/8f/x//H/7//v/+//7//x//H/8v/y//D/8P/w//D/8v/y
//L/8v/y//H/8f/x//H/8f/w/+//7//v/+//7//v/+//7f/s/+v/6v/p/+j/5//n/+f/
5//o/+j/6P/o/+r/6v/q/+v/6//r/+v/6//s/+n/5f/i/97/3P/a/9z/4f/t//3/DAAj
AEAAYAB/AJ8AwQDjAAQBHgEqASYBEQHwAMoAngByAE4ALwAWAAEA9v/t/+j/6f/r/+z/
7P/v/+7/7v/v/+//7v/t/+3/7v/u/+3/7f/u/+7/7v/t/+3/7f/u/+7/7v/u/+7/7v/u
/+7/7//v/+//7//v/+7/7v/v//H/8f/x//H/8//z//P/9P/0//T/9P/0//T/9P/0//P/
8//0//T/9f/2//b/9v/2//b/9//3//f/9//4//j/+P/5//n/+v/6//r/+v/8//z//P/8
//z//P////////////7///8AAAEAAgACAAIAAwAGAAYABgAGAAgACwANAA0ADgAQABEA
EgAVABcAFwAaAB4AHwAiACQAIwAkACgAKwAtAC8ALwAwADIANAA1ADUAMwA0ADUANQAy
ADIAMQAvAC8ALAAqACcAIgAfAB0AGwAYABQAEQAOAAsACQAGAAUAAwACAAIAAQAAAAAA
///+//v/+//6//n/+f/4//j/+P/5//n/+P/4//j/+P/4//j/+P/4//f/9//3//f/9//3
//f/9//3//f/9v/2//b/9v/0//T/8//z//X/9f/1//b/9v/2//b/9v/0//T/9P/0//b/
9v/2//b/9v/2//b/9v/2//b/9//4//j/9//3//j/+P/4//j/+f/3//f/9//3//n/+f/5
//n/+f/5//n/+f/5//n/+f/6//r/+v/6//r/+v/6//r/+v/6//n/+f/5//v/+//6//r/
+f/5//n/+P/4//j/+P/4//j/+P/4//j/9//3//f/9//5//n/+f/5//j/+P/4//j/+P/4
//j/+P/2//b/9v/1//f/9//3//f/9f/1//X/9f/3//f/9//2//b/9v/2//b/9P/0//T/
9P/2//b/9v/2//X/9f/1//X/9v/2//b/9f/1//X/9v/2//X/9f/1//X/9//3//f/9//1
//X/9f/1//X/9f/1//X/8//1//b/9v/2//b/9v/2//b/9v/2//b/9v/2//b/9P/0//T/
9P/2//b/9v/2//T/9P/0//T/9P/0//T/9P/2//b/9v/2//b/9v/2//b/9v/2//b/9v/0
//T/9P/0//b/9v/2//b/9P/0//T/9P/0//T/9P/0//T/9P/0//T/9P/0//T/9P/0//T/
9P/0//T/9P/0//T/9P/0//T/9P/0//T/9P/0//T/9P/0//T/9P/0//T/9P/0//T/9P/0
//T/9P/0//T/9v/1//X/9v/2//b/9v/2//f/9//3//j/9v/3//f/+P/6//r/+v/7//n/
+f/5//n/+//7//v/+//7//v//P/8//z//P/8//z/+v/6//r/+v/8//v/+//7//v/+//6
//n/+f/5//n/+f/5//n/9//2//X/9P/z//L/8f/x//H/8f/y//L/8v/y//L/8v/y//P/
8//z//P/8//y//H/8f/u/+j/5P/i/+D/4//r//n/BgAXADAAUgBvAI0AqwDNAPQAFAEm
AS4BJwEOAegAwgCWAGwASQAsABcABgD7//T/7//t//D/8v/z//T/9v/1//P/8v/z//P/
9P/0//H/8f/y//L/8v/x//H/8f/y//L/8v/y//T/9P/0//T/8//z//P/8//z//L/8v/z
//P/8//z//P/8//z//P/9P/0//T/9P/0//T/9P/0//P/9f/2//b/9//2//b/9v/2//b/
9//3//f/9//4//j/+P/3//f/+P/4//j/+P/6//r//P/8//z//P/9//3//f/9//7///8A
AAEAAAAAAAAAAQAEAAQABAAEAAYACQALAAsADAAOAA8AEAATABUAFQAYABoAGwAeACAA
IQAiACYAKQArAC0ALQAuAC4AMAAxADEAMQAyADMAMwAyADIAMQAvAC8ALAAqACcAJgAj
ACEAHwAcABgAFQASAA8ADQAKAAkABgAEAAMAAQAAAAAA///+//3//f/8//v/+//6//r/
+v/7//v/+v/6//j/+P/4//j/+P/4//f/9//5//n/+f/5//f/9//3//f/+P/4//j/+P/2
//b/9f/1//X/9f/1//b/+P/4//j/+P/2//b/9v/2//j/+P/4//j/9v/2//b/9v/2//b/
9//4//r/+f/5//r/+P/4//j/+f/5//n/+f/5//v/+//7//v/+//7//v/+//7//v/+//8
//z//P/8//z//P/8//z//P/8//v/+//7//3//f/8//z/+//7//v/+v/8//z//P/8//z/
/P/8//z/+//7//v/+//7//v/+//7//z//P/8//z//P/8//z//P/8//z//P/7//n/+f/5
//n/+//7//v/+//7//v/+//6//z//P/8//z/+//6//n/+P/4//j/+P/4//n/+f/5//n/
+v/6//r/+f/3//f/+P/4//n/+f/5//n/9//3//f/9//5//n/+f/5//f/9//3//f/9//5
//z/+//6//n/+P/4//j/+P/4//j/+P/4//j/+P/4//j/+P/4//j/+P/4//j/+P/4//j/
+P/4//j/+P/6//r/+v/6//j/+P/4//j/+P/4//j/+P/4//j/+P/4//b/9v/2//b/+P/4
//j/+P/6//r/+v/6//j/+P/4//j/9v/2//b/9v/4//j/+P/4//j/+P/4//j/+v/6//r/
+v/4//j/+P/4//j/+P/4//j/9v/2//b/9v/4//j/+P/4//r/+v/6//r/9//3//j/+P/4
//j/+P/5//v/+//8//z//f/9//7//v/8//z//f/9/////////////////////////wAA
AAAAAP7//v/+//7/AAAAAAAAAAD///////////7//P/6//n/9//3//f/9//4//f/9//3
//T/8//y//H/8f/x//H/8v/w//D/8P/w//H/8v/0//X/9//3//f/9v/z//H/7P/q/+j/
6P/m/+X/6f/5/wgAGwA0AFQAcwCNAK8A1QD4ABQBKgEyASkBDAHqAMQAmgByAE8AMgAZ
AAYA+//2//H/8f/0//T/9f/2//b/8//z//T/8//z//T/9P/z//P/9P/0//L/8f/x//H/
9P/0//T/9P/0//T/9P/0//X/9f/1//X/9f/0//T/9f/1//X/9f/1//X/9f/1//b/9P/0
//T/9P/y//L/8v/x//L/9P/1//f/+P/4//j/+P/4//n/+f/5//n/+v/6//r/+f/5//r/
+v/6//r//P/8//z//P/8//z/+//7//v/+//9////AQADAAQABAAEAAUABwAGAAUABAAG
AAkACwALAA4AEAARABIAFQAXABcAGgAcAB0AIAAiACEAIgAmACkAKgAtAC4AMAAxADIA
MgAxADMANAA1ADUANAA0ADMAMQAuACoAJwAjACIAHwAdABsAGAAUABEADgANAAsACAAH
AAQAAgABAP//AAAAAP///v/7//v/+v/5//n/+P/4//j/9f/1//T/9P/1//b/9//4//b/
9v/1//X/8//z//P/8//1//X/9f/1//T/9P/0//T/9P/0//P/8//x//H/8f/y//T/9P/0
//T/9P/0//T/9P/0//T/9P/0//P/8v/x//D/8v/y//P/9P/1//X/9v/4//j/+P/4//n/
9//3//f/9//5//n/+f/5//j/9//2//X/9//3//f/+P/2//b/9v/2//b/9v/2//b/+P/3
//f/9//1//X/9P/0//b/9//4//j/9v/2//b/9v/1//T/8//y//P/8//z//P/9P/1//b/
9//0//T/9P/0//T/9P/0//T/9v/2//b/9f/0//P/8v/x//H/8f/x//H/8//z//P/8v/w
//D/8P/w//H/8v/z//T/8v/y//L/8v/x//H/8f/x//D/8P/w/+//8f/x//L/8v/v/+//
7//v//D/8f/y//P/8f/x//H/8f/x//H/8f/x//P/8//w//L/8v/y//L/8v/y//L/8v/w
//D/8P/w/+//7v/t/+z/7v/u/+7/7v/v//D/8f/y//L/8v/y//L/8P/w//D/8P/w//D/
8P/w//L/8v/y//L/8f/w/+//7v/w//D/8P/w//D/8P/w//D/7v/u/+7/7v/w//D/8P/w
//D/8P/w//D/8v/y//L/8v/x//D/7//u/+7/7v/u/+7/7v/u/+7/7v/w//D/8P/w//D/
8P/w/+//7f/u/+7/7v/w//D/8f/x//H/8v/y//P/8//0//T/9P/0//X/9f/1//P/8//z
//P/9f/1//X/9f/2//b/9v/2//j/+P/4//j/9//2//X/8//1//X/9f/1//T/8//z//P/
8//z//P/8//x//D/7//u/+3/7P/r/+v/7f/t/+7/7v/s/+z/7P/s/+z/7f/t/+3/7f/t
/+z/6//r/+z/5v/e/9r/2v/b/+H/8f8CABMAKgBMAG0AiwCvANMA9gAQASgBNgErAQwB
6ADAAJQAbABJACoADQD8//H/6P/n/+f/6v/s/+3/7v/w//P/8f/w/+7/7f/t/+z/6//r
/+z/7P/u/+3/7f/t/+z/7P/s/+z/7P/s/+z/7P/t/+3/7f/t/+//7v/u/+//7//v/+//
7//t/+3/7f/u/+7/7v/u/+7/8P/w//D/7//v//D/8P/x//D/8P/w//D/8P/x//H/8f/x
//L/8v/y//P/8//0//T/8v/y//T/9P/0//T/9P/0//f/9//3//f/9v/3//j/+f/6//r/
+v/7//7//v/+//7/AAADAAUABQAIAAoACwAMAA8AEQARABQAFgAXABoAHAAdAB4AIgAl
ACUAJwAnACgAKAAqACsAKwArACwALQAtAC4ALgAtACsAKQAmACQAIQAeABsAGQAXABQA
EAANAAoABQADAAAA///8//r/+f/3//b/9v/1//T/8//z//L/8f/v/+7/7v/u/+7/7//v
//D/7//u/+3/7P/u/+7/7f/t/+3/7f/t/+3/7f/t/+3/7f/s/+z/7P/s/+z/7P/r/+v/
6//r/+v/7P/q/+r/6v/q/+z/7P/s/+z/6v/q/+r/6v/s/+z/7P/s/+z/7P/t/+7/7v/t
/+3/7v/u/+7/7v/v/+//7//v/+//7f/t/+3/7f/v/+//7//v/+//7//v//D/8P/w//D/
8P/w//D/8P/w/+7/7f/t/+3/7//v/+7/7v/t/+3/7f/s/+z/7P/s/+z/7P/s/+z/7P/t
/+3/7f/t/+v/6//r/+v/6v/q/+r/6v/q/+r/6v/q/+r/6v/q/+n/6//r/+v/6//p/+n/
6f/p/+n/6f/p/+j/6P/o/+j/6P/q/+r/6v/q/+j/6P/o/+j/5//n/+f/5//o/+j/6P/n
/+f/5//o/+j/5//n/+f/5//n/+f/5//n/+f/5//n/+f/5//n/+f/5//n/+X/5v/o/+j/
6P/o/+b/5v/m/+b/5v/m/+b/5v/m/+b/5v/m/+b/5v/m/+b/5v/m/+b/5v/m/+b/5v/m
/+b/5v/m/+b/5v/m/+b/5v/m/+b/5v/m/+T/5P/k/+T/5v/m/+b/5v/k/+T/5P/k/+b/
5v/m/+b/5v/m/+b/5v/m/+b/5v/m/+b/5v/m/+b/5P/k/+T/5P/m/+b/5v/m/+b/5v/m
/+b/5P/k/+T/5P/k/+T/5P/k/+P/4//k/+T/5P/k/+T/5f/n/+f/6P/o/+n/6f/q/+r/
6P/o/+n/6f/p/+n/6f/p/+n/6f/p/+n/6//s/+z/7P/q/+r/6v/q/+z/7P/s/+z/6//r
/+v/6//p/+j/5//n/+n/6f/p/+n/6f/n/+b/5f/k/+P/4v/h/+P/4//j/+T/4//i/+H/
4P/i/+L/4//j/+P/4//j/+L/4f/f/9z/2v/W/9L/0P/T/93/7f/8/w0AKgBIAGcAgwCl
AMkA6gAGARoBIAETAfYA0gCoAH4AVgAxABYAAQDy/+n/4v/f/+H/4v/k/+X/5P/m/+X/
5f/k/+P/4//k/+T/4f/h/+L/4v/i/+H/4f/h/+L/4v/i/+L/4v/i/+L/4v/j/+P/4//j
/+P/4v/i/+P/5f/l/+X/5f/j/+P/4//k/+T/5P/k/+T/5v/m/+b/5f/l/+b/5v/n/+b/
5v/m/+b/6P/p/+n/6f/n/+j/6P/o/+f/5//o/+j/6v/q/+z/7P/s/+z/7P/s/+3/7f/t
/+3/7P/t/+7/7//y//L/8v/z//b/9v/2//b/9v/5//v/+//8//7///8AAAUABwAHAAoA
CgALAA4AEAARABIAFgAZABsAHQAdAB4AHgAgACEAIQAjACQAJQAlACIAIgAhAB8AHgAc
ABsAGQAUABEADwANAAwACAAFAAIAAQD///z/+//4//b/9f/z//D/8P/v/+7/7f/t/+z/
6//r/+r/6v/q/+n/6f/o/+j/6P/o/+j/6P/o/+j/5//n/+f/5//n/+f/5//n/+f/5//m
/+b/5v/m/+b/5v/l/+X/5//n/+f/6P/m/+b/5v/m/+j/6P/o/+j/5v/m/+b/5v/m/+b/
5v/m/+j/6P/p/+r/6P/n/+f/6P/o/+j/6P/p/+n/6f/p/+n/6f/p/+n/6f/p/+n/6f/p
/+n/6f/p/+r/6v/q/+r/6v/q/+r/6v/q/+r/6f/p/+n/6f/p/+j/6P/p/+n/6f/o/+j/
6P/o/+j/6P/o/+j/6P/p/+n/6f/p/+f/5//n/+f/5v/m/+b/5v/m/+b/5v/m/+b/5v/m
/+X/5f/l/+X/5f/n/+f/5//n/+X/5f/l/+T/5P/k/+T/5P/k/+T/5P/k/+b/5v/m/+b/
5f/l/+X/5f/k/+T/5P/j/+P/4//k/+T/5f/l/+X/5f/j/+P/4//j/+P/4//j/+P/4//j
/+P/4//l/+X/4v/i/+L/4v/i/+T/5P/k/+T/4v/i/+L/4v/i/+L/4v/i/+T/5P/k/+T/
4v/i/+L/4v/i/+L/4v/i/+L/4v/i/+L/4v/i/+L/4v/i/+L/4v/i/+L/4v/i/+L/4P/g
/+D/4P/i/+L/4v/i/+L/4v/i/+L/4v/i/+L/4v/i/+L/4v/i/+L/4v/i/+L/4P/g/+D/
4P/g/+D/4P/g/+L/4v/i/+L/4P/g/+D/4P/g/+D/4P/g/+L/4v/i/+H/3//g/+D/4P/g
/+D/4f/h/+P/5P/k/+X/5f/m/+b/5v/m/+f/5//n/+f/5//n/+f/5f/l/+X/5f/o/+j/
6P/o/+b/5v/m/+b/5v/m/+b/5f/l/+X/5f/l/+T/4//j/+P/4//j/+P/4//h/+D/3//e
/93/3P/b/9v/2//b/9z/3P/c/9z/3P/c/9r/2//b/9v/3f/d/9z/2f/X/9T/0P/O/8z/
yv/P/9n/5//2/wsAKABIAGUAgwCnAMcA6AACARQBFgEBAeIAwACYAGoARAAlAAoA9f/m
/93/2v/Z/9n/2P/a/9v/3P/c/9v/2//c/9n/2f/a/9r/2f/Z/9r/2v/a/9n/2f/Z/9j/
2P/Y/9j/2v/a/9r/2v/Z/9n/2f/Z/9v/2v/a/9v/2f/Z/9n/2f/b/9v/2//c/9r/2v/a
/9r/2v/a/9r/2f/b/9z/3P/d/93/3P/b/9r/2v/b/9v/2//b/9z/3P/c/93/3f/e/97/
3P/c/97/3v/e/97/3v/e/+H/4f/h/+H/4P/h/+L/4//k/+T/5P/l/+j/6P/o/+j/6P/r
/+3/7f/w//L/8//0//f/+f/5//z//v///wIABAAFAAYACgANAAsADQANAA4AEAASABMA
EwATABQAFQAVABIAEgARAA8ADgAMAAsACQAGAAMAAQD///r/9v/z//D/7f/r/+j/5//m
/+T/4//h/97/3v/d/9z/3f/d/9z/2//Z/9j/2P/Y/9f/1//W/9b/1v/W/9b/1v/W/9b/
1f/V/9X/1f/V/9X/1f/V/9X/1f/U/9T/1P/U/9T/1P/T/9P/0//T/9P/1P/U/9T/1P/U
/9L/0v/S/9L/1P/U/9T/1P/U/9T/1P/U/9L/0v/T/9T/1P/T/9P/1P/S/9L/0v/T/9T/
1f/W/9f/1f/V/9X/1f/V/9X/1f/V/9P/0//T/9T/1P/U/9T/1P/U/9T/1P/U/9L/0f/R
/9H/0//T/9L/0v/T/9P/0//S/9L/0v/S/9L/0P/Q/9D/0P/R/9H/0f/R/8//z//P/8//
0P/Q/9D/0P/O/87/zv/O/87/zv/O/83/zf/N/83/zf/N/83/zf/N/83/zf/N/8z/zP/M
/8z/zP/M/8z/zP/M/8r/yv/K/8r/y//L/8v/y//K/8r/yv/J/8v/y//M/8z/yf/J/8n/
yf/J/8n/yf/J/8v/y//L/8v/yf/J/8n/yf/H/8f/xv/I/8j/yP/I/8j/yP/I/8j/yP/I
/8j/yP/G/8b/xv/G/8b/xv/G/8b/xv/G/8b/xv/E/8T/xP/E/8b/xv/G/8b/xv/G/8b/
xv/G/8b/xv/G/8T/xP/E/8T/xP/E/8T/xP/E/8T/xP/E/8T/xP/E/8T/w//C/8H/wP/C
/8L/wv/C/8L/wv/C/8L/xP/E/8T/xP/C/8L/wv/C/8D/wP/A/8D/wv/C/8L/wv/A/8D/
wP/A/77/vv++/77/wP/A/7//v//C/8L/wv/C/8D/wf/B/8H/wP/A/8H/wf/E/8T/xP/E
/8P/w//D/8P/wf/B/8H/wf/D/8P/w//E/8b/xv/G/8b/xP/E/8T/xP/C/8L/wf/B/8H/
wf/B/8D/vf+9/73/vf+9/73/vf+7/7r/uf+4/7f/tv+1/7X/tf+z/7T/tP+0/7b/tv+2
/7b/t/+3/7f/t/+3/7b/s/+x/7D/rP+m/6L/ov+l/6v/t//I/9n/9P8WADMATQBvAJMA
tADSAOwA9ADpAMwArgCIAFoAMgANAO7/1f/E/7f/rP+r/6//sP+u/6//sv+2/7f/tf+0
/7P/s/+0/7T/sv+x/7H/sP+u/63/rf+t/67/rv+u/67/rv+u/67/rv+u/63/rP+r/63/
rP+s/63/r/+v/6//r/+v/6//r/+w/67/rv+u/67/rf+s/6v/qf+r/6z/rP+t/7D/sP+w
/7D/r/+v/67/rf+t/67/rv+u/63/rf+u/67/rv+u/7D/sP+y/7L/sv+y/7H/sf+x/7H/
sP+x/7L/s/+0/7T/tP+1/7j/uP+4/7j/uP+7/73/vf+//8L/xP/G/8f/yf/J/8z/zf/N
/8//0P/R/9L/1v/Z/9v/3f/d/97/3v/g/+H/4f/f/+D/4f/h/+D/4P/f/93/2f/W/9T/
0f/O/w==
         </WaveFormData>
      </LeadData>
   </Waveform>
</RestingECG>
