# Supplementary material for: Detection of Left Atrial Enlargement Using a Convolutional Neural Network-Enabled Electrocardiogram
Source: Front Cardiovasc Med. 2020 Dec 17;7:609976. doi: 10.3389/fcvm.2020.609976 (PMC7773668; doi:10.3389/fcvm.2020.609976)
Supplement: Supplementary file 2 [file Data_Sheet_2.ZIP › normal1/1802010069_8039_0000000G.XML]

<?xml version="1.0" encoding="Windows-1252"?>
<!DOCTYPE RestingECG SYSTEM "restecg.dtd">
<RestingECG>
   <PatientDemographics>
      <PatientID>1802010069</PatientID>
      <PatientAge>81</PatientAge>
      <AgeUnits>Years</AgeUnits>
      <Gender>Male</Gender>
      <PatientLastName>wucifei</PatientLastName>
   </PatientDemographics>
   <TestDemographics>
      <DataType>Resting</DataType>
      <Site>1</Site>
      <AcquisitionDevice>MAC55</AcquisitionDevice>
      <Status>Unconfirmed</Status>
      <Priority>Normal</Priority>
      <AcquisitionTime>09:03:13</AcquisitionTime>
      <AcquisitionDate>07-07-2015</AcquisitionDate>
      <CartNumber>1</CartNumber>
      <AcquisitionSoftwareVersion>009C</AcquisitionSoftwareVersion>
      <XMLSourceVersion>MAC5000 v1.0</XMLSourceVersion>
   </TestDemographics>
   <RestingECGMeasurements>
      <VentricularRate>83</VentricularRate>
      <AtrialRate>83</AtrialRate>
      <PRInterval>140</PRInterval>
      <QRSDuration>82</QRSDuration>
      <QTInterval>386</QTInterval>
      <QTCorrected>453</QTCorrected>
      <PAxis>81</PAxis>
      <RAxis>61</RAxis>
      <TAxis>79</TAxis>
      <QRSCount>14</QRSCount>
      <QOnset>228</QOnset>
      <QOffset>269</QOffset>
      <POnset>158</POnset>
      <POffset>218</POffset>
      <TOffset>421</TOffset>
      <ECGSampleBase>500</ECGSampleBase>
      <ECGSampleExponent>0</ECGSampleExponent>
   </RestingECGMeasurements>
   <Diagnosis>
      <Modality>Resting</Modality>
         <StatementCount>2</StatementCount>
         <LabelText>12SL ��ϳ���</LabelText>
      <DiagnosisStatement>
         <StmtFlag>ENDSLINE</StmtFlag>
         <StmtText>�������</StmtText>
      </DiagnosisStatement>
      <DiagnosisStatement>
         <StmtFlag>ENDSLINE</StmtFlag>
         <StmtText>���� ECG</StmtText>
      </DiagnosisStatement>
   </Diagnosis>
   <Waveform>
      <WaveformType>Rhythm</WaveformType>
      <WaveformStartTime>0</WaveformStartTime>
      <NumberofLeads>8</NumberofLeads>
      <SampleType>CONTINUOUS_SAMPLES</SampleType>
      <SampleBase>500</SampleBase>
      <SampleExponent>0</SampleExponent>
      <HighPassFilter>16</HighPassFilter>
      <LowPassFilter>150</LowPassFilter>
      <ACFilter>NONE</ACFilter>
      <LeadData>
         <LeadByteCountTotal>10000</LeadByteCountTotal>
         <LeadTimeOffset>0</LeadTimeOffset>
         <LeadSampleCountTotal>5000</LeadSampleCountTotal>
         <LeadAmplitudeUnitsPerBit>4.88</LeadAmplitudeUnitsPerBit>
         <LeadAmplitudeUnits>��V</LeadAmplitudeUnits>
         <LeadHighLimit>2147483647</LeadHighLimit>
         <LeadLowLimit>268435456</LeadLowLimit>
         <LeadID>I</LeadID>
         <LeadOffsetFirstSample>0</LeadOffsetFirstSample>
         <FirstSampleBaseline>0</FirstSampleBaseline>
         <LeadSampleSize>2</LeadSampleSize>
         <LeadOff>FALSE</LeadOff>
         <BaselineSway>FALSE</BaselineSway>
         <ExcessiveACNoise>FALSE</ExcessiveACNoise>
         <MuscleNoise>FALSE</MuscleNoise>
         <LeadDataCRC32>2908876568</LeadDataCRC32>
         <WaveFormData>
9P/0//T/9P/2//b/9v/2//T/9P/0//T/9v/2//b/9v/4//j/+P/4//b/9v/2//b/9P/0
//T/9P/4//r//P/+//v/+v/5//j/+v/6//r/+v/5//j/9//3//f/9//3//b/9//2//n/
+//6//r/+P/3//X/9//3//X/9//6//r/+v/4//j/+P/4//v//P/6//v//P/7//f/+P/7
//v/+//7//n/+v/7//z//v/8//z//f/9//3//f///wQABAAEAAUABQAFAAQAAwACAAAA
/v/9/////v/9//3//P/8//j/+P/5//n/+f/4//f/9//4//n/+f/5//j/9//5//r/+v/6
//b/9v/2//j/8f/v//X/9//2//T/9P/7/wEA//8CABAAHgAlADgARgBDADsAPQA9ACcA
DAD5/+j/4//m/+f/6f/s//H/8//x//H/8//0//H/9f/7//n/9P/4//7//P/3//X/9P/5
//r/+//8//v/+v/5//j/+v/7//v/+//6//n/+P/5//v/+//7//v//f/9//3//f/5//j/
9//4//v/+v/7//z//P/9//3//f/8//v/+v/5//v/+//7//v/+//9//3//P/+/wAAAAD+
//7//v8BAAEAAAAAAAAAAAAAAAAAAQADAAIAAQAAAP//AQABAAEAAgAFAAUABAAEAAUA
BgAGAAQABgAHAAgACAADAAQABgAFAAgACQAKAAsACgAIAAcABgAHAAgACgALAAsACgAJ
AAgACAAJAAkACQALAAoABwAFAAcABwAGAAMAAQADAAMAAQAAAAAAAAAAAP///v/+////
/f/9//z/+//7//z//f/+//3//P/7//r//v/7//v/+//6//r/+v/6//z//P/8//z/+//6
//f/9v/5//v//f/8//7//v/+//3/+v/6//z/+v/4//r/+v/4//v//P/8//3/+v/6//n/
+P/7//z//P/9//z//f/9//3//P/9//3//v/+/////v/7//v//P/8//v/+//8//z//P/6
//r/+v/6//z//P/8//z//v/9//3//v/8//z/+//7//7//v/+///////6//j/+f/6//v/
/P/7//v/+//7//z//P/6//z/+//8//z/+v/7//v//f/9//v/+//+//7//v/+//7//v/9
//7//f/5//v///8BAAAAAQABAAAA///9//3//v///wEAAgABAAIAAAD///7//f8BAAQA
BAAEAAcACQAJAAgABgAEAAEA/v/+//////////7//v/9//j/+P/5//n/+f/5//n/+v/8
//z/+//6//j/+f/5//r/+v/4//b/9v/2//r/9//1//P/9f/6//z/+P/1//f/AwAQABAA
FgAlADIANgA3ADcANwA3ACcACADz/+r/5f/k/+H/5f/w//H/8f/z//X/9//4//n/9//z
//P/+P8AAAIA///5//b/9P/4//r//P/+//z//P/8//z/+//7//r/+f/3//f/9//5//v/
+//7//v//f/9//3//f/7//r/+f/6//v/+v/7//z//v/////////8//v/+v/5//v/+//7
//v/+f/7//v/+v/7//7////+//z//P///////f/8//v/+v/9//7/AAADAAEAAQABAAEA
////////AAABAAEAAAAAAAQABgAHAAYABgAHAAgACAAGAAgACwALAAoACQAIAAcACAAI
AAkACgAJAAgACAAHAAUABAADAAIAAwAFAAYABwAJAAgABQADAAUABQAEAAEA//8BAAEA
///9//z/+//6//v//P/+/wEAAAD///3/+//6//r/+v/6//j/+P/4//j//P/5//n/+f/8
//z//P/8//r/+v/6//r/+v/6//j/+P/8//3//v/8//7//v/+//3/+v/6//z/+v/4//r/
+v/4//v//P/8//3//f/+//7//v/9//z/+v/5//z//f/9//3//f/9//z//P/9///////9
//z//P/7//n/+f/6//r/+v/6//r/+v/6//r/+v/6//r/+v/5//n/+v/4//j/9//3//z/
AAD8//r/+P/2//T/+P/5//r/+//6//r/+P/6//v//P/8//r/9//3//n/+f/4//n//f/+
//z//P/8//z//v8AAAAA/f/6//v/+v/2//r/+//7//v//f/9//7///8AAAAA/v/+////
//////////8CAAIAAgADAAUABQAEAAUABAACAAAA//////7//f///wAAAAD8//r/+//7
//v/9//1//T/9P/3//n/+//8//r/+f/5//j/+v/4//j/+P/6//f/8f/z//f/9P/0//r/
/f8BAAEABAAQABgAGwAoADoAPwA9ADsANQArABYA+//q/+f/6v/p/+X/6v/z//X/9//3
//P/9P/3//X/9//7//j/9v/2//j/9f/1//b/+P/4//j/+P/6//r/+v/6//v/+//6//n/
+P/3//b/9//3//f/9//3//j/+f/6//v//P/8//z//v/9//r/+f/4//j/+f/5//n/9//3
//f/9//6//v//P/9//v//f/9//z//P/+//7//P/7//r//P/7//z//P/8//z/+v/6//v/
/f/9//3//f/9//3//f/9//7///////7//v8DAAQABAACAAAAAQACAAIA/v8AAAMAAwAB
AAEAAQABAAMABAAGAAgABgAGAAcABwAFAAIA///8//7/////////AgACAAAA////////
/v/7//v//f/9//v/+v/6//r/+v/5//j/+P/5//f/9//2//X/9f/2//f/+P/4//j/+P/4
//n/9f/0//P/9v/2//b/9v/4//j/+P/4//j/+P/2//b/9P/z//L/7v/0//b/+P/5//T/
9P/2//T/9v/4//j/9v/2//b/9f/1//X/9v/2//b/9P/0//P/8//2//f/9//3//f/9//2
//b/+f/7//v/+f/3//j/+P/3//f/+P/4//j/+P/4//j/+P/5//r/+//8//n/9//2//b/
+P/4//f/9//6//b/9P/3//j/+f/6//j/9//2//X/9f/2//X/+P/3//j/+P/2//X/9f/3
//f/9f/1//j/+P/4//j/+P/4//j/+v/6//f/9f/3//f/9P/2//f/9//3//r/+//9////
///+//v/+v/9//3//f/9//3/AAAAAAAAAQADAAMAAgAAAP7/+//4//r/+//7//v/+f/6
//r/9v/2//f/9//3//f/9//4//r/+P/3//b/9P/1//X/9v/2//j/9v/2//b/9P/x//X/
9//z/+z/7v/2//n/+f8BAAQABAASACMAMAA6AD0APwBBADkAJQAOAPX/4P/d/+L/4//l
/+r/6f/r//P/9f/z//D/8f/1//n/8//s//T//P/6//X/8//y//T/9P/0//T/9v/2//b/
9v/2//X/8//x//L/8//0//f/9//3//f/9//3//f/9//3//T/9P/0//b/9//2//f/+P/3
//f/9v/1//X/9f/1//X/9//3//f/9//1//f/9//2//n//P/9//z//P/8///////+//7/
/v/+//3//P/8//3///////////////////8AAP/////+//7///8AAAAA/v8AAAMABgAI
AAQABgAJAAkABwAHAAcABwAHAAYABgAGAAYABgAHAAcABwAGAAUABAACAAMAAwADAAMA
AgD///3//f/9//z/+f/6//3//v/9//7//v/+//7//P/6//n/+f/5//n/+P/3//b/9v/2
//b/9v/2//b/9v/5//f/+P/5//n/+P/3//b/9v/2//b/9v/0//T/8v/y//b/9//4//b/
9//4//n/+f/1//T/9f/y//P/9v/3//b/9f/0//L/8f/y//T/9f/2//b/9v/1//X/9P/1
//X/9f/z//P/8v/y//P/9f/1//P/8//0//T/8//1//b/9v/2//X/9P/z//L/8v/y//L/
8v/0//P/8//0//T/9P/z//P/9P/0//T/9f/1//L/8//0//X/9v/0//P/8v/x//H/8v/x
//T/9P/0//P/8P/y//P/9v/3//P/8//2//b/9v/2//b/9v/2//j/+P/1//f/+f/5//b/
9v/3//f/9//5//n/+v/7//z//P/6//r/+f/5//n/+f/7//7//v/+////AQABAAAA///+
//z/+v/6//v/+//7//j/+P/3//L/9P/1//X/9f/y//H/8f/y//P/8//z//L/8v/z//X/
9v/2//T/9P/0//L/9f/1/+//8f/0//D/7P/z//v///8GAA4AFgAfACoAMgA1ADsAQwA/
ACsAFgABAO7/4//k/+f/5f/m/+n/6//x//X/9//0//H/9//5//X/9v/0//T/9v/z//P/
9P/2//b/9v/2//f/+P/5//r/+P/3//X/8//2//f/+P/7//r/+f/4//f/+f/5//n/+f/2
//b/9v/4//j/9v/2//b/+P/5//n/+f/5//n/+f/5//n/+f/5//n/9//5//n/+P/4//r/
+v/4//r/+v/9//3/+f/4//f/9v/5//r//P////3//f/9//3/+//7//v//P///////v/+
/wEAAgACAAAAAAABAAIAAgAAAAIABQAFAAQAAwACAAEAAgACAAMABAAEAAQABQAFAAcA
BgAFAAQAAgADAAMAAwADAAIA///9/wAAAQABAP///v////7/+//6//r/+v/6//n/+P/4
//n/+//7//r/+f/2//b/9v/2//j/+P/4//j/+f/1//T/8//2//b/9v/2//b/9v/2//b/
+P/4//b/9v/1//X/9f/y//T/9P/0//P/8//0//f/9v/2//j/+P/2//f/9v/0//P/9v/4
//n/+v/4//j/9//3//j/+f/5//n/9//3//b/9v/2//f/9v/z//T/9v/3//f/+f/6//r/
+v/5//j/9//2//f/+P/5//r/+f/3//b/9v/2//b/+f/2//b/9v/2//b/+f/5//n/+f/2
//b/9P/2//j/+v/7//r/+P/3//j/9//4//n//f/+//v/+v/5//j/+P/6//r/9//5//v/
+//4//v//f/+/////v/9//3//f/+//7//P/8//7///8AAAEAAQACAAAA/v8DAAcACQAK
AAgABgADAAAA//////7//f/7//z//P/4//r/+//7//v/+f/3//b/9v/4//n/+v/6//v/
+//8//z/+v/4//j/+P/2//f/+//9//v/+P/y//T/+/8BAAUACgAOABgAJwAyAD4AQwA7
ADUALwAdAAIA8f/u/+v/5P/l/+3/9P/3//X/8//x//P/9P/3//v/+f/3//T/9v/+////
+//6//r/+f/4//f/9v/3//j/+f/6//v/+//6//n/+v/7//z////9//3//f/9//3//f/9
//3//P/8//z//v/9//r/+f/4//n/+//8//3//f/9//3//f/8//v/+v/5//r//f/+//7/
/v8AAAAA/v/9//z//v/9////AAABAAIAAQAAAAAAAQABAAEAAQABAAEAAQABAAIABQAF
AAQABAAHAAgACAAGAAQABQAGAAYABwAKAA4ADwANAA0ADQANAAwACgAJAAgACgAKAAsA
CwANAAwACwAKAAoACwALAAsACQAIAAUAAwADAAMAAgD/////AQABAP//AAAAAAAAAAD/
//7//v////3//f/8//v//P/8//z//P/8//z//P/8//7/+//7//v//P/8//z//P/6//r/
+v/6//r/+v/4//j/+v/7//z/+v/9//7///////z//P/+//z/+v/8//z/+v/+//7//f/9
////AAAAAAAA///+//z/+//+//////////3//f/8//z//f///////f/7//z//P/7//z/
/v///wAA///+//3//P/9//7///8AAP7//f/9//7/AAD6//r//P/8//z//P/9//3//f/9
//7//v/8//7///8AAAAA/v/7//v//f/9//n/+f/8//z//P/8//z//P/8//7//v/7//3/
//////z//v/////////+//3//f/9/wEAAgABAAIAAQABAAEAAQAAAAIAAQAAAAQABwAI
AAgACQAIAAYABAACAAEA///9//7/AAABAP7//P/9//3//f/6//n/+f/6//z//f/+//7/
+//7//z//P/6//j/+P/4//r/+f/3//v/+//2//b/+P/5//v/AQAGAA4AGAAjADAAPgBF
AD0ANwA5AC8AGgABAO7/6f/u/+//6//q/+//8f/x//P/9//6//v/+//7//3/+v/2//r/
/P/5//n/+v/8//z//P/8//r/+v/6//r/+//7//r/+f/7//v/+//9//z/+//6//n/+v/7
//z//f/6//r/+v/8//7//P/8//z//P/9//3//f/9//3//f/9//3//f/9//3//f//////
/v/9//7//f/6//v//P8AAAEAAAAAAAAAAAACAAIAAwAFAAMAAwADAAMABAAFAAYACAAG
AAUAAwACAAcACAAIAAYACAAJAAoACgAHAAgACgAJAAsACwALAAsACQAIAAgACAAJAAoA
DAANAAsACgAJAAgACAAJAAkACQAJAAgABQADAAUABQAEAAEAAwAFAAUAAwACAAIAAgAC
AP7//P/7//v//f///wAAAQD+//7//v/+//7//v/+//7/AAD9//3//f/8//z//P/8//7/
/v/+//7/AAAAAP7//v/+//3//P/4//3//v///////v/+/wAA/v/+/wAAAAD+/wAAAAD/
/////f/+//7//v/+//7//f/9/wAAAQABAAEA/f/9//z//P/7//3//f/7//z//v//////
/f/+//7//v///wAAAQACAP///v/9//z//v/9//3//v/+//7//f/9//z/+v/6//z//v/+
//7//v/9//3//f/9//r/+v/4//r//f/+//7//P/8//3/AAABAP7//f////7/AAAAAAAA
AAAAAAIAAgD/////AQABAP7//v////////8BAAEAAgADAAIAAgAAAAAA//////////8D
AAYABgAGAAcACQAJAAgACgAKAAkACAAEAAMAAQD/////AAAAAPz/+v/7//v/+//8//v/
+//8//3//f/9//z/+f/5//r/+v/6//j/+P/4//r/+//5//n/+f/2//T/8v/3/wEABQAI
ABIAHgArADgAQgBJAEUAPQA3ACUABgDx/+j/5f/m/+n/6f/u//P/8//z//f/+f/4//n/
9//3//f/+v/+/wAAAAD7//n/+P/4//j/+P/4//r/+v/6//r/+f/5//j/9//5//n/+f/7
//v/+//7//v/+f/5//n/+f/5//r/+//+//z/+v/6//r/+P/5//n/+f/7//v/+//7//v/
+//7//v/+//9//3//P/6//z//P/6//3//v8CAAMA///+//3//P/8//z//f///wEAAQAB
AAEAAAD///7//v8DAAUABgAIAAgABgADAP7/AAADAAYACAAEAAQABQADAAUABwAJAAsA
CQAIAAgACAAGAAYABwAHAAoACgAKAAoACQAJAAgABwAHAAYAAwABAAEAAQAAAP3///8B
AAEA///+//7//v/+/////v/+//////////7//f/6//r/+v/6//r/+v/6//r//v/7//v/
+//7//r/+f/4//r/+v/6//r/+v/6//j/+P/7//v/+//4//n/+v/7//v/+P/4//r/+P/3
//j/9//0//f/+P/4//n/+f/6//r/+v/6//r/+f/5//j/+f/5//n/+f/5//j/+P/7//3/
/f/7//r/+v/5//f/+v/8//3//v/8//z//P/8//r/+v/6//r//P/7//v//P/8//z/+//7
//b/+P/+/wAAAAAAAAAA/v/9//z/+//4//j/9v/4//r//P/9//z/+f/5//v/+//7//v/
/v/+//z//P/8//z//f8AAAEA///9///////8//7//////////////wAAAQABAAAA/f/8
////////////AQAEAAQABAAHAAkACQAIAAUABAACAAAA//////7//f/+/wAAAQD+//v/
+//6//n/+//7//z//v/+//3//P/6//n/+f/6//r/+v/4//j/+P/+//v/+//5//f/9v/0
//j//////wMACgASABoAIQAyAEAAPwA5ADkANQAjAAgA8f/o/+n/7P/n/+f/8P/z//X/
8//x//P/+v/3//f//f/9//j/+v/6//r/9//3//j/+//8//3//v/7//r/+f/4//v/+//6
//n/+//7//v//f/9//3//f/9//v/+//7//v//P/8//z//v/8//r/+v/6//r/+//7//v/
/f/9//3//f/8//v/+v/5//z///8AAAAA/f/+//3/+v/8//z///////7//v/+//7//P/8
//3///8AAAEAAgADAAIAAQAAAAAAAwADAAIAAgAFAAYABgAEAAIAAwAEAAQAAwAGAAoA
CwALAAsACwALAAsACgAKAAoACAAIAAkACQAHAAYABQAEAAQABQAFAAUABQAEAAEA//8C
AAMAAwABAP7////+//v//f/+////AAD+//z/+//7//v/+//6//n/+f/6//v//P/6//r/
+v/6//3/+//8//3//P/8//z//P/8//z//P/8//z//P/6//r/+f/5//n/9v/7//z//f/9
//r/+v/8//r/+v/8//z/+v/8//z/+//7//v//P/8//z//P/8//v/+//8//3//f/9//v/
+//6//r/+//9//3/+//7//z//P/7//v//P/8//z//P/8//z//P/6//r/+v/6//z/+//7
//z//v/8//z//P/8//z/+//7//v/+//6//r/+P/6//v//P/8//r/+f/5//v/+//7//v/
/v/+//z//P/8//z//v8AAAAA/f/7//3//f/6//7//////////v/9//3//f/+//7//P/8
//7///8AAAEAAQAEAAQABAADAAUABQAEAAQABAADAAIA//////7//f/9//7//v/6//z/
/f/9//3/+v/5//n/+v/9//3//f/8//n/+f/6//r/+P/2//b/9v/8//v/+f/5//f/+P/4
//b/+f/9/wMACgASABoAIwAyAEAAQQA3ADEALwAjABAA+//q/+X/5v/n/+3/8P/z//P/
8//3//P/8P/1//v/+//5//b/9v/2//v/+f/6//z/+//6//n/+P/6//r/+v/6//v/+//6
//n/+//7//v//f/8//v/+v/5//v/+//7//v//P/8//z//v8AAP7//v/+//z//f/9//3/
+//7//v/+//9//3//f/9//v//f/9//z//P/+//7//P/8//z//////wAAAAAAAAAA/f/8
//z//f8AAAEAAgADAAEAAQABAAIABQAFAAQABAAFAAYABgAEAAIAAwAEAAQAAwAGAAoA
CwAJAAcABQADAAUABgAIAAoACAAIAAkACQAHAAYABQAEAAUABwAIAAkABwAEAP//+/8B
AAMABAADAAIAAwACAP//AAAAAAAAAAD///7//v////3//f/8//v/+f/4//f/9v/3//j/
+f/6//7/+//7//v/+v/6//r/+v/6//r/+v/6//r/+v/4//j/+//7//v/+P/5//r/+//7
//r/+v/8//r/+P/6//r/+P/7//z//P/9//z//P/7//r//P/8//v/+//6//v/+//7//n/
+f/4//j/+f/7//v/+f/7//z//P/7//r/+v/5//j/+//8//3//v/8//z//P/8//7//f/9
//7//v/+//3//f/+//z//P/8//z/+//7//v/+//4//j/9v/4//r//P/9//z/+f/5//v/
+//3//f/+v/6//z//P/8//z//P/+//7/+//8////AAD+//3//f/8//v//f/9//7///8C
AAIAAAAAAP//////////AQAEAAQABAADAAUABQAEAAUABAACAAAA/v/9//v/+f/8//7/
///8//z//f/9//3/+v/5//n/+v/6//n/+P/2//f/9//4//j/+v/4//j/+P/4//f/9//3
//X/8v/y//T/+f/9/wMADAAQABgAIwAwAD4ARwBFAD8AOQArABQA/f/q/9//4P/l/+n/
6v/r/+//8//1//P/+P/5//X/9f/1//T/9v/2//j/9f/1//b/+P/4//j/+P/2//b/9v/2
//n/+f/4//f/9f/1//X/9//5//n/+f/5//j/9//2//X/9f/2//f/+v/6//j/+P/4//j/
+f/5//n/9//3//f/9//3//f/9//3//f/+f/5//j/+v/8//z/+v/4//j/+//7//z//P/8
//z//P/8//3///////////////3//f/9//7///////7//v///wAAAAD+/wEAAwAFAAYA
AwAEAAYABQAGAAcACAAJAAcABgAGAAYACAAIAAkACQAHAAYABQAEAAQABQAFAAUABgAG
AAQAAwADAAMAAgD///3///////3//P/8//z//P/9//z//P/9//3//f/8//v/+v/6//r/
+v/4//j/+P/4//j/9f/1//X/+P/6//z//v/8//z//P/8//r/+v/4//j/+f/5//n/9v/5
//r/+//7//j/+P/6//j/+f/8//3//P/7//r/+P/3//n/+v/6//r/+v/6//n/+f/6//v/
+//7//v/+//6//r/+f/7//v/+f/5//r/+v/5//f/+P/4//j/+f/6//v//P/6//r/+v/6
//j/9//3//j/+v/6//n/+f/4//j/+v/8//z//P/8//v/+//7//v/+v/6//j/+v/5//r/
+v/4//n/+f/7//v/+//7//7//v/8//z//P/8//r//P/8//n/+v/9//7//P/8//3//f/9
//3//f/+////AgACAAAAAAAAAP///v/9/wIABgAHAAgABgAHAAYABAAEAAQAAwACAAEA
AQAAAP///P/8//v/9v/5//v//P/9//v/+f/4//j/+f/5//n/+P/4//n/+//8//z/+v/6
//r/+P/5//f/9f/1//T/8P/w//n//////wQADAAUACEANgBCAEMAQQBBAD0AKwAQAPn/
6v/l/+b/5//l/+j/7f/v/+//7//z//j/+f/7///////6//T/8v/1//P/9P/2//r/+v/6
//r/+v/6//r/+v/5//n/+P/3//f/9//3//n/+f/5//n/+f/5//n/+f/5//b/9v/2//j/
+v/4//j/+P/4//n/+f/5//r/+//8//3//P/7//r/+f/3//n/+f/4//n//P/9//z/+v/6
//3//f/7//r/+f/4//r//P///wMAAQD///3/+//+////AAACAAEAAQAAAAAAAQACAAIA
AAACAAMABAAEAAAAAgAFAAUABgAHAAgACQAHAAQAAgAAAAIAAgADAAMABAAEAAQABAAE
AAUABQAFAAMAAgD///3/AQABAAAA/f/8//3//P/5//r/+v/6//r/+//6//r/+//5//n/
+P/3//j/+P/4//j/9//2//X/9P/2//P/8//z//b/9v/2//b/9v/2//b/9v/0//T/8v/y
//P/8//z//D/8f/y//P/8//x//L/9f/0//T/9v/2//T/9P/0//P/8//z//T/9P/0//b/
9v/1//X/9P/1//X/9f/z//P/8v/y//b/+f/6//n/9//4//j/9//3//j/+P/4//b/9v/2
//b/9v/2//b/9v/2//X/9f/2//b/+P/2//T/9P/0//T/9//3//f/9//5//r/+f/8//v/
+v/4//T/9P/1//j/+f/1//X/+P/4//r/+v/6//r/+P/6//r/9//6//3//v/8//3//f/8
//v/+f/5//r/+//9//7//f/+//3//f/9//3///8CAAIAAgADAAUABQAEAAMAAgAAAP7/
//////7//f/7//z//P/4//n/+//8//3/+v/5//n/+v/9//3//f/8//v/+//8//z/+v/4
//j/+P/6//v/9f/z//f/+P/0//L/9f/7/wEADAAUABgAGwAkADYAQQA5ADMAMwApABIA
+f/o/9//4v/p/+f/6P/v//H/8//3//f/9v/3//v/+f/z/+7/8P/4//z/+f/5//r/+v/6
//r/+v/6//r/+v/6//n/+f/4//f/9//3//f/+f/7//v/+//7//n/+f/5//n/+P/4//j/
+v/7//r/+//8//r/+//7//v//f/9//3//f/9//3//f/9//z//f/8//r/+//+/////v/8
//z//////wAAAAAAAAAAAAAAAAEAAwACAAEAAAD//wEAAQABAAIABQAFAAQABAAHAAgA
CAAGAAUABQAFAAQABAAGAAkACQAHAAcABwAHAAgACAAJAAoACgAKAAsACwANAAwACwAK
AAgABwAFAAMAAwACAP///f8BAAEAAAD9//7/AQACAAEA/f/8//v/+v/7//r/+v/7//v/
+//6//n/+P/4//j/+P/6//r/+v/6//r/9//3//f/+P/4//j/+P/1//T/8//y//X/9v/1
//b/+f/5//n/9v/4//j/+P/3//T/9P/2//T/8v/0//T/8v/2//b/9f/1//f/+P/4//j/
9f/0//L/8f/z//X/9v/3//P/8//y//L/9f/3//f/9f/3//j/+P/3//b/9v/1//T/9v/2
//b/9v/4//j/+P/4//b/8f/z//b/9v/4//j/+P/4//n/+f/5//n/9v/2//T/9v/2//b/
9f/y//T/9f/4//n/9f/1//j/+P/2//b/9v/2//f/+v/7//n/9//5//n/9v/3//f/9v/1
//j/+f/7//3//f/8//n/+P/8//3//v//////AgACAAIAAgADAAIAAAAAAAAA///+/wAA
AQABAAEA/v/+//3/+P/6//v/+//7//r/+f/5//r/+f/5//n/+P/3//f/+P/4//b/9P/0
//T/+v/5//n/9//5//r//P/6//X/9f///wgAEAAYACEAMgBAAEEAPQA9ADkAKwAUAP3/
8P/p/+T/4//n/+7/8//1//X/+f/5//j/+f/1//P/9//6//b/9v/7//n/+v/8//3//P/7
//r/+P/4//j/+P/6//v/+//7//n/+f/5//v/+//7//v/+//5//n/+f/5//j/+P/4//r/
+P/2//b/9v/4//n/+f/5//v/+//7//v/+v/5//j/9//5//v/+//6//z//v/+//z/+//6
//z/+//7//z//f/+//3//P/8//3///////////////////8AAAMAAwACAAIAAwAEAAQA
AgACAAMABAAEAAQABgAJAAkACQAJAAkACQAHAAYABgAGAAYABgAHAAcABwAGAAUABAAG
AAcABwAHAAcABgADAAEAAwADAAIA///9///////9//7//v/+//7/+//6//r/+//9//3/
/P/3/w==
         </WaveFormData>
      </LeadData>
      <LeadData>
         <LeadByteCountTotal>10000</LeadByteCountTotal>
         <LeadTimeOffset>0</LeadTimeOffset>
         <LeadSampleCountTotal>5000</LeadSampleCountTotal>
         <LeadAmplitudeUnitsPerBit>4.88</LeadAmplitudeUnitsPerBit>
         <LeadAmplitudeUnits>��V</LeadAmplitudeUnits>
         <LeadHighLimit>2147483647</LeadHighLimit>
         <LeadLowLimit>268435456</LeadLowLimit>
         <LeadID>II</LeadID>
         <LeadOffsetFirstSample>0</LeadOffsetFirstSample>
         <FirstSampleBaseline>0</FirstSampleBaseline>
         <LeadSampleSize>2</LeadSampleSize>
         <LeadOff>FALSE</LeadOff>
         <BaselineSway>FALSE</BaselineSway>
         <ExcessiveACNoise>FALSE</ExcessiveACNoise>
         <MuscleNoise>FALSE</MuscleNoise>
         <LeadDataCRC32>851408472</LeadDataCRC32>
         <WaveFormData>
8v/y//L/8v/z//T/9f/2//X/9P/z//L/8v/y//L/8v/y//L/8v/y//D/8P/w//D/8f/y
//P/9P/y//L/8v/y//H/8P/v/+7/7//w//H/8v/x//D/7//u/+//8P/x//L/7v/u/+7/
8P/w/+//7v/u/+7/7v/u/+//7//v/+//8f/w//P/9f/4/wAABAAHAAkACQAIAAcABgAK
AA0ADgAPAA0ADgAOAAwADQANAAwADAANABEAEgASABEADgAKAAYABQADAAQABQACAAEA
///9//v/9//z//D/8P/x/+7/7P/q/+r/5//l/+D/4P/g/+D/4v/j/+L/4//i/+H/4f/h
/9//3v/e/97/3P/Y/9f/2P/X/9X/1f/W/9L/1P/c/+n/+v8ZAEEAZQB7AH0AagBIACsA
HAAbABcABQDt/97/1f/M/8b/xP/L/9r/4f/j/+b/7v/y/+//5//n/+v/5//l/+X/5P/m
/+b/5v/n/+X/5f/m/+b/6P/o/+n/6f/n/+b/5f/k/+b/5//n/+f/5//p/+n/6v/q/+r/
6f/p/+z/7P/s/+3/7P/r/+r/6v/p/+n/6f/r/+z/7f/u/+//8P/v/+7/7v/v//D/8P/w
//L/9P/2//j/+v/6//r//P/9//7/AAABAAEAAQADAAMABgAHAAsAEAAQABEAEQAQABUA
FwAaABwAHwAgACIAIgAmACgAKgArACwALQAvADAALwAwADEANAA0ADUANQA1ADYANgA2
ADQAMQAxADAALgAuACwAKQAlACQAIgAeABsAGQAZABQAEQAPAAsACAAFAAUAAgACAAIA
AAD9//3//f////7//P/7//n/+f/3//f/+f/4//j/+f/4//b/9P/y//T/9P/0//T/9//3
//j/+v/5//n/+f/5//j/9//3//b/9v/1//X/9v/3//j/+f/5//v/+//7//r/+P/4//j/
+P/6//r/+v/7//z//P/8//z/+v/5//n/+v/8//z/+v/6//v/+//7//r/+f/4//f/9v/3
//j/+f/4//j/+f/5//j/9//2//b/9f/2//f/9f/2//b/9v/3//f/8//1//b/9v/2//b/
9v/2//b/9v/2//T/8v/y//L/9P/0//P/8v/0//T/9P/0//X/9f/1//X/9f/2//n/+/8A
AAYACAAJAAkACwAMAA0ADgARABMAEwASABEAEQAQABAAEQATABQAEwATABYAFgAYABoA
GAAVABAADAAJAAkACwALAAsACgAHAAMA///7//j/9//3//P/8P/w//D/7f/s/+r/6//s
/+n/6f/o/+X/5//m/+X/5f/l/+X/5P/k/+b/5v/k/9//3P/b/9f/1f/W/9b/2v/o//f/
BgAhAEcAaQB9AH0AbABWADsALAAtAC0AHQADAOz/3//Y/9D/zP/T/9r/2//h/+7/8v/w
//P/9f/z/+//6//p/+n/6P/q/+r/6v/r/+3/7f/u/+7/7P/s/+3/7f/q/+r/6v/q/+z/
7f/t/+3/6//t/+3/7v/w//D/7//v//L/8v/y//P/8P/v/+7/7v/y//P/9P/3//X/9f/1
//X/9f/1//X/9v/1//b/9v/2//f/+P/5//r//P/8//z//v///wAAAgADAAYABwAKAAsA
DwAPABIAFgAXABkAGgAaABwAHQAfACAAIwAkACYAJgAsAC4AMAAxADIAMwA1ADYANQA2
ADcAOgA6ADsAOwA7ADkAOAA3ADQANAA1ADUANAAxAC4AKgAlACIAIAAcABkAGgAbABcA
FQAWABMAEQAPAAsACAAIAAgABAABAAEAAQD///7//P/7//v/+//5//n/+f/4//j/+f/6
//r/+v/6//j/+P/4//j/+P/3//f/+P/7//v/+//7//v/+//8//z/+//5//j/+P/5//r/
+//7//3//f/9//z//f/+////AAD///7//f/9//7//v/+//7/AAD/////AAAAAAAA/v/+
/wEAAQABAAAA///+//3//P/7//r/+f/2//j/+//9//7//f/8//z/+//5//n/9v/2//j/
+v/6//n/+P/3//b/+P/4//j/+P/4//b/9v/2//v//P/8//z/+//6//n/+P/5//n/+f/5
//3//v8BAAMABgAMAA4ADwAOAA8ADwAPABEAFQAYABkAGQAZABoAGgAaABkAGQAYABcA
FwAaABoAGgAcABoAFwAWABIADwAPAA8ADwAPAA4ADwALAAcAAwD///3//P/3//b/9v/2
//P/7//s/+z/7P/u/+//7//t/+v/6v/p/+n/5//n/+b/5v/o/+L/4v/h/97/2//b/93/
4P/i/+D/5v/1/wIAEQAzAF8AeQB/AHYAWgA/ADAAJwAnACUADwD2/+n/4v/Y/87/z//Y
/9//6f/y//b/9v/z//H/8f/x/+//7f/t/+z/7v/u/+7/7//t/+3/7v/u/+7/7v/v/+//
7v/u/+7/7v/t/+3/7P/r/+v/7//x//T/8//y//D/7//u/+7/7v/v/+//7//v//D/8v/z
//T/9//3//f/9//3//f/9//3//j/9//4//j/+P/3//j/+f/6//3//v///wIAAAAAAAEA
AQACAAMABgAHAAcABwAKAA4AEAATABUAFgAbAB0AIAAiACUAJgAoACgAKQAqACsAKwAt
AC8AMgA0ADUANgA3ADoAPAA9AD0APQA8ADoAOAA0ADMAMwAyADAALwAuACwAKQAnACQA
HwAbABkAGQAUABEAEwARABAADwAMAAgABwAGAAIA/////////f/8//r/+f/6//v/+v/7
//n/+P/4//n/+f/4//f/9v/4//j/+P/4//j/9//3//j/9v/1//T/8//2//f/+f/6//j/
9//3//j/+f/6//v/+//5//n/+f/4//j/+P/4//j/+P/4//j/+f/8//z//P/8//r/+f/5
//r/+P/4//b/9v/5//n/+f/4//r/+v/6//r/+P/4//j/9v/2//f/9//2//j/+P/5//n/
+P/3//P/8v/2//j/+P/3//b/9f/0//T/9P/0//T/9v/0//T/9P/1//T/8v/w//D/8P/w
//D/8//z//P/8//3//j/+//9//7/BAAGAAcABQAHAAgACQALAA8AEgATABEAEQASABIA
EAAPAA8ADgAOAA8AEwAUABUAGAAXABUADwAKAAYABQAFAAUABQAEAAMA///7//f/9v/1
//X/8f/u/+7/7v/r/+n/5v/m/+b/5P/l/+X/4//h/+D/3//f/+D/4f/h/+L/3v/c/9z/
2f/W/9X/1f/V/9j/2P/W/9r/5//2/w8ANwBdAG8AcwBsAFAALwAgABkAEwAHAPP/3v/V
/9D/yv/I/9H/3P/h/+X/7v/y//T/8//r/+v/7f/o/+X/5P/i/+P/5P/l/+f/5f/l/+b/
5v/o/+j/6f/p/+b/5v/m/+b/5v/n/+f/5//n/+n/6f/q/+j/6P/n/+f/6v/q/+r/6//p
/+n/6f/q/+v/6//r/+3/7f/t/+3/7f/t/+3/7f/u//H/8v/y//L/8//0//X/9v/4//j/
+P/6//v//P/+/////v///wIAAwAFAAUACAAMAA0ADwAQABAAEwAVABgAGgAdAB4AIAAg
ACQAJgAoACkAKgArAC0ALgAvADAAMQA0ADQANQA1ADUANwA2ADUAMgAwAC8ALQAqACoA
KAAlACEAHgAcABgAFQAXABcAEgAPAAwACQAHAAUABQACAAIAAgD+//v/+//7//j/9v/z
//H/8v/z//L/8//x//D/8P/x//H/8P/v/+7/8f/y//P/9P/z//H/8P/w//P/8//z//P/
8f/x//L/8v/w/+//7//w//P/9P/1//X/9f/1//X/9P/0//T/9P/0//L/8v/y//P/9P/0
//T/9P/1//X/9v/4//b/9v/0//T/9f/1//X/9P/1//b/9//4//X/9P/z//D/8P/x//H/
8P/w//D/8f/x/+//7//s/+z/7//w//L/8//z//T/8//y//H/8P/u/+7/7v/u/+7/7P/s
/+z/7//w//D/8P/u/+7/7v/u/+3/7f/t/+3/8f/y//X/9//5//7//////wEAAwAEAAUA
CAALAA0ADQANAA0ADgAOAAoACQAJAAgACgALAA8AEAAQABIAEAANAAoABgADAAMABQAF
AAUABAADAP//+//3//P/8f/w/+v/6f/q/+v/6f/o/+b/5//o/+X/5f/k/+H/4v/i/+L/
4//h/+H/4P/g/9z/3v/a/9X/1P/T/9H/0f/W/9j/2P/c/+X/9P8JACsAUwBtAHcAcABa
AD0AKAAfAB8AFwADAOr/2//S/8r/xv/J/87/1//d/+T/6v/s/+v/6f/n/+n/6f/n/+f/
5v/k/+T/5P/l/+X/5f/m/+b/5P/k/+X/5f/l/+b/5//o/+b/5//n/+f/4//l/+X/5v/o
/+j/5//n/+b/5v/m/+f/6f/p/+n/6v/p/+n/6f/r/+v/6//r/+v/7f/t/+3/7v/v//D/
8P/w//L/9P/2//j/+P/4//j/+v/5//j/+P/3//r//f8CAAUABgAFAAcACgANAA8AEAAQ
ABMAFQAYABoAHQAeACAAIAAjACQAJQAlACcAKQAsAC4ALQAuAC8AMgAzADUANgA3ADkA
OAA3ADQAMAAvAC0AKgAqACgAJQAhACIAIAAcABkAFwAXABIADwAQAA0ACwAJAAUAAgAC
AAIAAAD9//3//f/7//r/+P/3//j/+f/4//n/+P/2//X/9f/1//T/8//y//D/8P/w//D/
8v/x//H/8v/0//X/9v/3//b/9f/1//T/9P/z//P/9P/1//b/9//3//f/9//3//b/+P/4
//j/+P/2//b/9v/3//n/+v/7//z/+v/5//n/+v/4//j/9v/2//X/9f/1//T/9f/2//f/
+P/6//r/+v/4//j/+f/5//j/9//2//b/9f/3//f/9v/y//L/8v/y//L/9f/2//f/+P/1
//L/8f/w//T/9P/z//L/8P/w//D/8P/y//P/9P/1//f/+P/7//3/AAAGAAgACQALAA0A
DgAPAA4AEQATABMAEgARABEAEAAQABEAEwAUABMAEwAWABYAEwAUABEADQAOAAwACwAN
AAoACQAIAAYABwADAP//+//4//f/9//z/+7/7v/u/+v/5//k/+T/5P/m/+f/5//l/+X/
5P/j/+P/4//j/+L/4v/i/+D/3P/V/9L/1//Z/9X/1v/a/97/6P/3/wwALwBVAHEAfwB9
AGQARgA1AC4ALQAtABsA9//i/93/2P/O/8r/zf/W/+H/6f/s/+z/7P/t/+v/6f/t/+3/
6//r/+r/6P/o/+j/6f/o/+f/5//m/+j/6P/p/+n/6v/q/+r/6v/q/+v/6//r/+v/7f/t
/+7/7v/u/+3/7f/t/+z/6//r/+3/7f/t/+7/8f/x//H/8//y//H/8P/v//P/8//z//T/
9f/2//b/9v/1//b/9//4//n/+v/7//7//f/+/wAAAQADAAUACQALAAwACwANABAADwAR
ABIAEgAXABkAHAAeAB8AIAAiACIAKAAqACwALQAwADEAMwA0ADMANAA1ADgAOAA5ADkA
OQA3ADYANQAyADMAMwAyADAAMAAuACsAJwAlACIAHQAZABoAGwAXABUAEwAPAAwACQAI
AAYABwAIAAMA///+//3////+//z/+//7//v/+f/5//n/+P/4//n/9//2//X/9P/1//b/
9//4//j/9//3//j/+f/5//n/+f/3//f/+P/4//j/9//3//j/+f/6//v/+//5//n/+f/4
//n/+v/7//z//P/8//z//f/+//7//v/+//z/+//7//z//v/+//z//P/7//v/+//6//z/
/P/8//z//v/+//7//P/6//v/+//6//r/+v/7//v/+f/5//z//P/8//z//P/7//r/+f/4
//j/9v/2//b/+v/6//n/+P/6//r/+v/6//j/9//2//X/+f/6//3///8CAAgACgALAA0A
DwAQABEAFAAXABkAGQAYABcAFwAWABUAFQAWABYAFQAVABgAGAAaABwAGgAXABYAEgAP
AA8ADwAPAA8ADgALAAcAAwD///z/+//7//f/9P/0//T/8f/x/+7/7v/u/+z/7f/t/+v/
6//q/+n/6f/p/+n/6P/o/+j/5P/k/+X/4v/f/9//3//g/9z/2P/i//H//v8TADcAWwBv
AHEAZgBOADMAIgAdAB0AFwADAPL/5f/W/9D/0P/T/9j/4//v//b/+P/0//H/8//z//P/
8f/v/+//7v/u/+7/7v/v/+7/7f/t/+z/7f/u//D/8f/w//D/8P/w/+7/7//v/+//7f/v
/+//8P/u/+7/7f/t/+//8P/x//P/8v/x//D/8P/z//P/8//1//P/8//z//P/9//3//f/
+P/5//r/+v/6//v//P/9//7//P/8//z//v8BAAIABAAFAAYABwAKAAsADQANABAAFAAT
ABUAFgAWABkAGwAeACAAJQAmACgAKAAsAC4AMAAxADIAMwA1ADYANwA4ADkAPAA8AD0A
PQA9AD0APAA7ADgAOAA5ADkAOAAzADAALAAnACQAIgAeABsAGwAbABYAEwASAA8ADQAL
AAkABgAGAAYAAgD////////9//z/+v/5//v/+//5//n/+f/4//j/+f/5//j/9//2//b/
9v/2//b/9//3//j/+v/5//n/+f/5//j/9//3//b/9//3//j/+v/9//7///////3/+//5
//b/+P/4//j/+P/6//r/+v/7//r/+v/6//r/+v/5//n/+v/4//j/9v/2//j/+f/6//r/
/P/8//z//P/6//r/+v/4//b/9//3//b/9f/0//T/8//0//X/8//0//b/9P/z//b/9v/2
//b/9v/0//T/9P/0//T/8v/y//L/9P/0//P/8v/0//T/9P/0//P/8//z//P/9//4//v/
/f8AAAYACAAJAAYABwAHAAcACQANABAAEQASABMAFQAWABIADwANAAoACgALAA8AEAAQ
ABIAEAANAAoABgADAAMAAwADAAMAAgD///v/9//z//L/8f/x/+3/6P/o/+j/5f/l/+L/
4v/i/9//3//e/9v/3f/c/9v/2//Z/9n/2P/Y/9r/2P/W/9P/0P/R/9P/z//M/8r/0P/a
/+X/9P8VAD8AWwBnAGUATgAuABkAFAARAAkA+f/j/9L/yf/C/7z/vv/J/9L/1//f/+T/
4v/i/+P/4f/j/+X/4f/f/9//3v/d/9z/2//b/93/3f/e/97/3v/e/9//3//f/+D/4f/i
/+D/4f/h/+H/3v/f/97/3v/f/+D/4P/h/+L/4v/i/+P/4//j/+P/5P/k/+P/4v/j/+P/
4//j/+P/5//n/+f/6P/n/+j/6P/o/+r/7P/u//D/7v/u/+7/8P/x//L/9P/1//j/+f/8
//3/AAABAAUACgAIAAkACQAIAAsADQAQABIAFwAYABoAGgAeACAAIgAjACYAJwApACoA
KQAqACsALgAtAC0ALAArACwALAAsACoAKQApACgAJgAkACIAHwAbABcAFAAPAAsADAAN
AAkABwAEAAEA///9//3/+v/6//r/9P/x//H/8f/v/+7/7P/r/+3/7f/r/+v/7P/s/+3/
7//s/+r/6P/m/+j/6v/s/+7/7f/r/+r/6v/r/+v/6//r/+v/6//s/+z/6v/p/+n/6v/r
/+z/7f/t/+7/7//w//D/8P/w//D/8P/w//D/8P/x//D/8P/w//D/7v/t/+3/7v/v//D/
7//w/+//7//v/+7/7v/u/+7/7v/s/+z/7P/q/+z/7f/t/+z/6v/q/+v/6//s/+3/6//s
/+j/5P/o/+n/6v/r/+z/7v/u/+7/7v/t/+r/6f/o/+z/7P/r/+r/6P/o/+j/6P/s/+3/
7v/v//D/8P/y//P/+P/+/wAAAQD+/////////wIABQAHAAcACAAJAAsADAAJAAcABgAE
AAQABQAJAAoADQAQAA8ADQAIAAIA/f/7//7///8AAAAA/f/5//X/8f/w/+//7//r/+r/
6v/q/+f/5P/g/9//3v/g/+H/4f/f/93/3P/b/9v/3f/d/9z/3P/e/9z/2P/V/9D/zf/N
/9P/2P/U/9T/3P/r//r/EQA5AF8AcQBxAGQATAAzACQAIQAbAAsA9//m/9v/0P/I/8j/
y//Q/9v/4f/m/+j/6P/l/+f/4//f/9//3//h/+L/4v/i/+L/4//j/+P/5P/k/+L/4v/j
/+P/4//k/+X/5v/l/+X/5P/j/9//4f/h/+L/5f/m/+b/5//o/+j/6P/p/+f/5//n/+j/
6//r/+v/7f/r/+v/6//r/+3/7f/t/+7/7//w//D/8P/y//T/9v/4//b/9v/2//j/+f/6
//z//f/+////AgADAAMAAwAGAAoACQALAAwADAAQABMAFwAaABsAHAAeAB4AJAAmACgA
KQAqACsALQAuAC0ALgAvADIAMAAxADEAMQAzADIAMQAuADAAMQAxADAALAAoACMAHQAe
AB4AHAAbABoAGQATAA8AEAANAAsACQAFAAIAAgACAP7/+//7//v/+//6//j/9//1//X/
8//z//T/9P/1//f/9//2//X/9P/0//T/9P/0//L/8f/x//L/8//z//P/8//2//f/+f/6
//j/9//3//j/9//4//n/+f/5//n/+f/4//j/+P/4//j/+P/4//j/+f/8//z//P/8//r/
+f/5//r/+//8//v//P/8//v/+v/4//n/+v/7//z/+//6//n/9v/2//f/9//2//j/+P/5
//n/9//6//n/+P/3//b/9P/0//T/9P/2//T/9P/0//f/+P/4//j/9//2//X/9P/1//X/
9f/1//n/+v/9////AAAGAAgACQALAA0ADgAPABIAFQAXABcAFQAVABYAFgAUABMAEwAS
ABQAFQAZABoAGgAcABoAFwARAAwACAAHAAgACQAKAAoACQAFAAEA/f/6//n/+f/1/+//
7v/t/+n/6f/o/+r/7P/q/+n/5//j/+X/5v/n/+n/5//n/+b/5v/i/97/3P/b/9j/2//b
/9n/2P/a/9z/5P/x/wQAIwBHAGcAdwB3AGIASgA1ACoAJQAhABMA+//m/9v/2P/Q/8z/
0f/a/+P/6//y//b/9v/x/+//7//r/+v/6f/p/+j/6P/o/+j/6f/q/+v/7f/u/+3/7P/s
/+v/6v/q/+r/6v/q/+v/6//r/+r/7f/u//D/7//u/+z/6//u/+7/7v/v/+3/7f/t/+7/
8f/x//H/8//x//H/8f/x//P/8//z//T/8//0//T/9P/4//r//P/+//z//P/8//7//f/+
/wAAAQACAAMABgAHAAkACQAMABAAEwAVABYAFgAZABsAHgAgACEAIgAkACQAKgAsAC4A
LwAuAC8AMQAyADEAMgAzADYAOAA5ADkAOQA5ADgANwA0ADEAMQAwAC4ALgAsACkAJQAl
ACQAIQAfAB0AHQAYABUAEgAPAA0ACwALAAgACAAIAAQAAQABAAEAAAD+//v/+f/7//v/
+f/5//n/+P/4//n/+v/6//r/+v/3//b/9f/0//f/9//4//r/+v/5//j/9//3//f/+P/4
//r/+f/5//r/+f/6//v/+//6//n/+P/2//n/+v/7//z/+v/6//r/+//8//z//P/8//7/
/f/9//7//f/8//n/+P/7//v/+//6//j/+P/4//j/+v/6//r/+P/4//n/+f/4//r/+v/7
//v//f/5//b/+P/4//b/9v/2//b/9//4//n/+v/4//b/9v/2//b/9v/1//T/8v/y//L/
8v/z//P/8//z//f/+P/7//3/AgAIAAoACwALAA0ADgAPABAAEwAVABUAFAATABMAEgAQ
AA8ADwAOAA4ADwATABQAFgAYABYAEwAPAAoABgAFAAUABQAFAAQAAwD///v/9//0//P/
8//v/+3/7v/v/+3/6//o/+j/6P/n/+f/5v/j/+X/5P/j/+P/4//j/+L/4v/g/97/3P/b
/9r/1f/T/9P/1v/a/9z/3v/p//z/FQA1AFsAcQBzAGQASAAvACAAGQARAP//6//g/93/
1P/K/8j/0//a/93/5//u/+7/7P/r/+f/6f/p/+f/5f/l/+T/5P/k/+T/5f/l/+X/5v/m
/+b/5v/n/+f/6P/o/+j/6P/m/+f/5//n/+f/6f/p/+r/6f/o/+b/5f/o/+j/6P/p/+n/
6f/p/+r/6v/p/+j/6f/p/+n/6f/p/+v/6//r/+z/6//s/+z/7P/u//D/8v/0//T/9P/0
//b/9//4//r/+//+////AgADAAQAAwAFAAgACwANAA4ADgARABMAFgAYABsAHAAeAB4A
JAAmACgAKQApACkAKgAqACsALAAtADAAMAAxADEAMQAyADIAMgAwADEAMQAwAC4AKgAo
ACUAIQAgAB4AGgAXABQAEwANAAkACAAFAAMAAQAAAP7///8AAPz/+f/5//n/+f/4//b/
9f/1//X/8//z//H/8P/w//H/8v/y//L/8v/w//D/8P/w/+7/7f/t/+7/7//v/+//7//v
/+//8P/w//D/7//v//D/8//0//X/9f/1//X/9f/0//L/8v/y//L/9P/0//T/9f/0//T/
9P/0//T/8//z//T/9v/2//T/9P/y//H/8P/u/+//8P/x//L/9P/0//T/8v/x//H/8P/u
/+//8P/y//P/8v/x/+3/7P/w//L/8P/w//D/8P/w/+7/7v/u/+7/8P/u/+7/7v/u/+7/
7f/s/+3/7v/v//D/8f/x//H/8f/x//L/9f/3//j//v8AAAEA//8BAAIAAwAGAAkACwAL
AAsACwAMAAwACAAHAAcABgAGAAcACwAMAA0AEAAPAA0ACAAEAAEAAQACAAMABAAEAAIA
/f/4//P/8P/v/+//6//p/+r/6//p/+T/4P/f/97/3//h/+L/4f/j/+L/4f/h/+H/4f/g
/+D/2v/c/9z/1//S/9H/0f/T/9j/1v/S/9j/4//0/xEANwBbAG8AcQBeAEAALwAkACEA
GwALAPX/5P/T/8r/xv/C/8f/zv/T/9n/5P/u//L/8f/t/+f/5f/l/+P/4//i/+T/5P/k
/+X/5f/l/+b/5v/k/+T/5f/l/+b/5v/m/+b/5P/l/+X/5f/l/+f/5//o/+b/5v/l/+X/
5P/k/+T/5f/m/+f/6P/q/+v/6//r/+3/7P/r/+r/6f/t/+3/7f/u/+//8P/w//D/7//w
//H/8v/0//T/9P/2//r//P///wEAAAD//wAA//8DAAMABgAKAAsADQAOAA4AEgAVABkA
HAAfACAAIgAiACUAJgAnACcAKgArAC0ALgAtAC4ALwAyADQANQA1ADUANwA2ADUAMgAz
ADMAMgAwAC4ALAApACUAJAAiAB4AGwAZABkAFAARABAADQALAAkABgACAAEAAAD///3/
/v////3//P/6//n/9//3//X/9f/4//j/+f/7//r/+P/2//T/8v/y//L/8v/y//H/8f/y
//P/8//z//P/8//z//T/9P/1//X/9v/4//j/+P/4//f/9//3//f/9v/2//b/9v/2//b/
9v/2//f/9v/2//b/9v/3//f/+P/6//r/+v/4//j/+f/5//n/+P/2//b/9v/2//b/9v/2
//T/8v/z//P/8v/0//T/9f/1//X/+f/6//n/+P/3//b/9f/0//P/8v/z//L/8//0//T/
9P/z//L/8v/y//L/8v/1//X/9f/1//b/9v/4//n//P8CAAQABQAHAAsADgARABAAEQAR
AA8AEQARABIAEgASABEAEQAQAA4ADwATABQAFQAYABcAFQASAA4ACwALAAkACQAJAAgA
BQABAP3/+f/4//f/9//z//L/8v/y/+//6//o/+j/6P/m/+f/5//l/+X/5P/j/+P/4//j
/+L/4v/k/+T/3P/X/9T/1f/X/9n/2v/a/97/5v/1/wQAFwA7AGEAeQB7AG4AUgA7AC4A
KwAtACEACQDw/+P/3P/S/8r/y//U/93/4f/o//L/8v/t/+v/8f/z//D/7f/s/+r/6P/o
/+j/6f/s/+3/7//w/+//7v/u/+3/6v/q/+r/6v/s/+3/7f/t/+n/6//r/+z/7v/u/+3/
7f/s/+z/7P/t//D/8f/y//T/8//x/+//7//y//P/9P/1//b/9f/0//T/9v/4//n/+v/6
//r/+v/6//z//P/8//7/AAACAAUABwAFAAUABwAHAAoACwAPABQAEwAVABYAFgAZABsA
HgAgACMAJAAmACYAKQAqACsAKwAuAC8AMQAyADQANgA4ADwAPAA9AD0APQA7ADoAOQA2
ADcANwA2ADQAMgAwAC0AKQAqACgAJAAhACEAIQAcABkAGAAVABMAEQAOAAoACQAIAAQA
AQABAAEABAAEAAMAAwABAAEA/////////v/+////AQAAAP///v/9//z/+//6//j/9//3
//j/+//7//v/+//8//3///8AAP///f/8//z//v8AAAIAAwABAAEAAQAAAAAAAAAAAAAA
AgACAAIAAwACAAIAAgACAAAA/////wAAAwAEAAMABAADAAMAAwACAAAAAAAAAAAAAAAA
AAAA/v8AAAEAAQAAAP7/+v/9////AAD+//7//v/+//7//v/+//7//P/6//r/+v/8//z/
+//6//z//P/8//z/+//7//v/+//9//7/AQADAAYADAAOAA8AEQATABQAFQAUABcAGQAZ
ABsAGwAcABwAGQAXABYAFAAXABkAHgAgAB8AIAAdABkAFgASAA8ADwARABEAEQAQAA8A
CwAHAAMA///9//z/9//0//T/9P/x//D/7v/v//D/7v/v/+//7f/r/+r/6f/p/+v/6//q
/+r/7v/q/+b/3f/a/93/3//h/+L/4P/e/+j/9f8CABUAPQBhAHEAdwBqAE4ANQAmACMA
IQATAPn/5v/f/9j/0v/Q/9P/3P/l/+v/9P/0//D/8f/z/+//7f/s/+v/7P/s/+z/7P/s
/+3/7f/t/+7/7v/u/+7/7//v/+z/7P/s/+z/7v/v/+//7//t/+//7//w//D/8P/v/+//
8v/y//L/8//x//H/8f/y//P/8//z//X/9P/z//L/8f/1//X/9f/2//f/+P/4//j/9//4
//n/+v/7//z//f8AAAAAAAABAAEABAAFAAgACQAJAAkADAAQABMAFQAWABYAFwAZABwA
HgAjACQAJgAmACoALAAuAC8AMAAxADMANAA3ADgAOQA8ADsAOwA6ADkAOwA6ADkANgA1
ADUANAAyADIAMAAtACkAKAAmACIAHwAdAB0AGAAVABQAEQAPAA0ACgAGAAUABAAEAAEA
/f/7/w==
         </WaveFormData>
      </LeadData>
      <LeadData>
         <LeadByteCountTotal>10000</LeadByteCountTotal>
         <LeadTimeOffset>0</LeadTimeOffset>
         <LeadSampleCountTotal>5000</LeadSampleCountTotal>
         <LeadAmplitudeUnitsPerBit>4.88</LeadAmplitudeUnitsPerBit>
         <LeadAmplitudeUnits>��V</LeadAmplitudeUnits>
         <LeadHighLimit>2147483647</LeadHighLimit>
         <LeadLowLimit>268435456</LeadLowLimit>
         <LeadID>V1</LeadID>
         <LeadOffsetFirstSample>0</LeadOffsetFirstSample>
         <FirstSampleBaseline>0</FirstSampleBaseline>
         <LeadSampleSize>2</LeadSampleSize>
         <LeadOff>FALSE</LeadOff>
         <BaselineSway>FALSE</BaselineSway>
         <ExcessiveACNoise>FALSE</ExcessiveACNoise>
         <MuscleNoise>FALSE</MuscleNoise>
         <LeadDataCRC32>3945660797</LeadDataCRC32>
         <WaveFormData>
DgAOAA4ADgAMAAwADAAMAA4ADgAOAA4ADAAMAAwADAAKAAoACgAKAAoACgAKAAoACgAK
AAoACgAKAAoACgAKAAoACgAKAAoACgAKAAoACgAKAAoACgAKAAoACgALAAsACgAJAAkA
CAAHAAcABwAHAAkACQAJAAgACAAIAAgACQAHAAYABgAGAAcACAALAA0ADAALAAoACQAJ
AAgABwAHAAYABgAGAAQAAwACAAEA/////wEAAQABAAEAAQABAAEA////////AAACAAMA
BgAGAAcABwAHAAcABgAGAAYABgAJAAkACQAKAAgACQAJAAkACAAIAAgACAAIAAgACAAJ
AAkACgAKAAoADgAPABMAGAAaABwAHgAbABkAIQApAC4AJwAQAO7/1//K/7//uf++/8P/
xv/H/8v/yf/D/73/uv++/8j/0f/Y/+X/7P/w//n//v8CAAMABgAFAAUABwAKAAoACQAI
AAgACAAHAAgACgALAAwACwAKAAkACQALAAsACwALAAkACwALAAsACQAJAAoACgAKAAkA
CQAJAAgACAAIAAkACQAIAAgACAAIAAgACAAIAAgABgAGAAcABwAHAAcABgAGAAYABwAH
AAcABwAHAAgACAAIAAgACAAHAAcABwAGAAgACQAJAAgABgAGAAYABgAEAAQABAAEAAMA
AgACAAIAAgABAAEAAQABAAAA//////7//P/6//n/+v/6//r/+f/4//j/+P/4//f/9//3
//f/9//4//j/+P/3//f/+f/5//v/+//7//v/+//8//z//P/+////AAD///3/////////
/P/8//z//P/8//z//P/8//7//v/+//3//f/9//3//v8AAAAAAAAAAP///////////f/9
//3//f/9//3//f/+//7//v/+//7//v/+//7//v/+//7///////z//P/8//z//v/+////
///9//z//P/8//7//v/+//7//P/8//z//P/8//z//P/8//z//P/8//z//P/8//z/+//9
//3//f/9//v/+//7//v/+f/5//j/+P/6//r/+v/6//j/+P/4//j/9//3//r/+v/6//r/
+v/5//j/9//3//f/9//3//j/+P/3//f/9//1//X/9f/1//b/9v/2//b/9//3//b/9v/2
//b/9v/4//n/+f/5//n/+f/3//b/9f/1//T/9P/0//L/8f/w/+//7f/r/+3/7f/t/+3/
7f/t/+v/6//r/+v/7P/s/+3/8P/y//P/8//z//P/9P/0//T/8v/z//P/8//2//b/9//3
//b/9P/z//L/9P/0//T/9P/3//f/+P/4//j/+P/5//3/AAAGAAwADAALAAsACwARABoA
FwACAOL/x/+2/6v/qf+s/7H/sv+3/73/u/+3/7X/sP+s/7L/u//A/8n/0v/a/+H/5v/s
/+3/8P/v/+//8//2//b/9f/0//T/9P/z//P/9P/0//T/9v/2//b/9//5//n/+f/5//j/
+f/4//f/9//3//j/+P/4//f/9//3//T/9P/0//X/9//2//b/9v/2//b/9v/2//b/9P/0
//X/9//3//f/9v/2//b/9//3//X/9f/1//b/9v/2//b/9v/2//X/9P/y//L/8//z//L/
8v/y//L/8v/y//L/8v/y/+//7v/u/+7/7v/t/+3/7f/t/+z/6//r/+n/6P/n/+f/5v/m
/+b/5f/k/+T/5P/k/+X/5f/l/+X/5P/k/+P/4v/k/+X/6P/p/+n/6f/p/+n/6//s/+z/
7P/v/+//7//t/+v/7f/t/+3/7f/u/+//8P/w//D/8P/w//D/8P/w/+//7//v/+//8P/u
/+7/7v/u//H/8f/x//H/8f/x//H/8f/x//H/8f/y//D/8P/w//D/8v/y//L/8v/y//L/
8//z//D/8P/w//D/8P/w//H/8f/z//L/8v/y//D/8P/w//D/8v/y//L/8v/w//D/8P/w
//L/8v/y//L/8v/y//L/8f/z//P/8//z//H/8f/x//H/8f/x//D/8P/y//L/8v/y//T/
8v/w//L/8v/y//L/8P/w//D/8f/x//H/8f/y//L/8f/x//H/8f/x//H/8f/w//D/8P/w
//H/8f/w//D/8v/y//L/9P/1//X/9f/1//P/8f/w/+//8f/w//D/8P/u/+3/7P/r/+f/
5f/n/+f/6f/p/+n/6f/p/+n/6f/p/+r/6v/r/+7/7v/v/+//7//v//D/8P/w//L/8//z
//P/9P/0//X/9f/0//L/8f/w//H/8v/z//T/9f/1//b/9v/2//b/+f/9/wIACAAKAAoA
CQAHAAsAEQAYABkACADq/8//uv+v/6v/sP+z/7T/tf+3/7f/sf+t/6z/qv+u/7f/vv/H
/9T/3P/j/+j/7P/t/+7/8f/1//f/+v/6//n/9//4//n/+f/3//j/+P/4//r/+v/6//v/
/f/9//3//f/7//3//f/9//v/+//8//z//P/7//v/+//8//z//P/9//3//P/8//z/+v/6
//r/+v/8//r/+v/7//3//f/9//z//P/8//3//f/9//3//f/+//z//P/8//z/////////
/v/+///////+/wAAAAAAAAAA/v/+//7//v/9//z//P/8//z/+//7//v/+//6//n/+f/5
//j/9//3//b/9v/2//X/8v/y//L/8v/z//P/8//z//P/9P/0//T/8//z//X/9f/3//f/
9//3//f/+P/4//j/+f/5//n/9//3//n/+f/5//n/+v/7//z/+v/6//r/+v/6//r/+v/5
//v/+//7//z/+v/6//r/+v/7//v/+//7//v/+//7//v//f/9//3//v/+//7//v/+//7/
/v/+//7//P/8//3//f/8//z//P/8//z//P/9//3////+//7//v/+//7//v/+//z//P/8
//z//P/8//z//P/8//z//P/8//z//P/8//v//f/9//3//f/7//v/+//7//v/+//6//r/
/P/8//z//P/6//r//P/6//r/+v/6//z//P/8//3//P/7//r/+v/6//n/+f/5//n/+f/5
//n/+v/6//r/+v/5//n/+P/4//n/+v/7//7//f/9//3//f/9//v/+v/5//v/+v/6//r/
/P/9//7///////3/////////////////AQABAAEAAQACAAIAAwAGAAUABQAEAAMABAAG
AAcACAAIAAkACQAJAAgACAAJAAkACwAKAAoACgAMAAwADAAMAAwACwALAAoACgAMAA8A
FQAaAB4AIAAeAB0AHQAfACcALgArABYA9v/b/8r/wf+//8D/xf/K/8v/zf/N/8X/wf/C
/8T/yP/P/9z/5//w//j///8AAAIABwAKAAkACQANABAAEAAPAA0ADgAPAA8ADQAOAA4A
DgAQABAAEAARABEAEQARABEADwARABEAEQARABEAEgASABQAEwATABMAEgASABIAEwAR
ABAAEAAQABIAEgASABIAEgAQABAAEQARABEAEQAQABAAEAARABEAEQARABEAEgASABIA
EgASABMAEwATABIAEgATABMAEgASABIAEgASABQAFAAUABQAEwASABIAEgAQAA8ADwAP
AA4ADgAOAA8ADQAMAAsACwAIAAgACAAHAAgACAAIAAgABwAHAAcABwAFAAYABgAGAAcA
BwAJAAkACQAJAAkACQALAAwADAAMAAwACwAKAAcACQALAAsACwAKAAoACgAKAAoACgAK
AAoACAAIAAgABwAJAAkACQAKAAgACAAIAAgACQAJAAkACQALAAsACwALAAoACQAIAAgA
CgAKAAoACgAKAAoACgAKAA0ADgAQABEAEAAQABAAEAAQABAAEQARABEAEAAQABAAEAAQ
ABAAEAAOAA4ADgAOAA4ADgAOAA4ADAAMAAwADAAMAAwADAALAA0ADQANAA0ADAALAAoA
CQAJAAkACAAIAAgACAAIAAgACAAIAAgACAAHAAYABgAGAAYABgAGAAYABgAHAAcABwAH
AAgACAAHAAcABwAEAAMAAgABAAIAAgACAAIAAwADAAIAAgACAAIAAgAEAAUABQAFAAUA
BQADAAIAAQAAAP7//f/8//v/+//7//v/+P/1//b/9f/3//f/9//3//f/9//3//f/9v/2
//f/+v/8//3//f/9//v//P/8//z//v/////////+//7//////////v/+//7//v/+//7/
/v//////AAAAAP7//v8BAAcADAAQABQAFgATABMAEwAVABwAHwAUAPb/2f/G/7f/rf+w
/7f/vP+9/8H/w//B/7v/tv+2/7r/v//G/83/1v/g/+f/7P/y//f/+P/5//n/+f/8//z/
+//9//7///////3//v/+//7/AAAAAAAAAQD/////////////AQABAAEA/////wAAAAAC
AAEAAQABAAIAAgACAAMAAwACAAIAAgACAAIAAgACAAYABAAEAAUABQAFAAUABAACAAIA
AwADAAEAAQABAAIABAAEAAQABAAFAAUABQAEAAIAAwADAAIAAgACAAIAAgABAAAA///+
/////v/+//7//P/7//v/+//7//r/+f/5//n/+P/3//f/9v/2//b/9f/y//L/8v/y//H/
8f/x//H/8//0//T/9P/1//X/9//3//n/+f/5//n/+//8//z//P/9//3//f/7//v//f/9
//3//P/8//z//P/8//z//P/8//z//P/8//v//f/9//3//v/8//z//P/8////////////
/f/9//3//f////////8AAAAAAAAAAAAA/v/+//7//v/+//7///////7//v/+//7//v/+
//////////7//v/+//7//v/+//7//v/+//7//v8AAAAAAAAAAP7//v/+//7//v/+//7/
/f/7//v/+//7//v/+//7//v//P/9//3//v/6//z/AAD+//z//P/8//z/+v/6//r/+//7
//v/+//8//r/+f/5//n/+f/5//n/+f/6//r/+v/6//n/+f/4//j/+f/6//v//v/+//3/
/P/7//v/+f/4//f/9//2//b/9v/0//P/8v/x/+3/6//t/+3/7//v/+//7//t/+3/7f/t
//D/8P/x//T/8v/z//P/8//1//b/9v/2//T/9f/1//X/+P/4//n/+f/5//j/+P/4//b/
9v/2//b/+f/5//r/+v/6//r///8FAAoADgAQAA4ACwANABMAGwAcABEA8v/S/73/sP+p
/6v/sP+x/7L/tf+7/7n/s/+v/6z/sP+4/8H/xv/P/9j/3v/l/+z/8P/x//L/8//1//X/
+P/4//f/+f/6//v/+//7//z//P/8//z//P/8//3/+//7//v/+//5//v/+//7//v/+//8
//z//P/7//v/+//6//r/+v/7//3//P/8//z/+v/6//r/+v/+//z//P/9//v/+//7//r/
+v/6//v/+//7//v/+//8//r/+v/6//r/+//7//v/+v/6//v/+//6//r/+v/6//r/+P/4
//j/+P/3//b/9v/2//b/9f/1//X/8//y//H/8f/x//D/7//v/+7/7v/u/+3/7P/s/+z/
7P/t/+3/7f/t/+v/7P/s/+z/7//v//H/8f/x//H/8f/x//X/9v/2//b/9//3//f/9f/3
//n/+f/5//j/+P/4//j/+P/4//j/+P/4//j/+P/3//f/9//3//j/+P/4//j/+P/7//v/
+//7//v/+//7//v/+f/5//n/+v/8//z//P/8//r/+v/6//r/+v/6//v/+//6//r/+v/6
//r/+v/7//v/+//6//r/+v/4//j/+P/4//n/+v/7//z/+v/6//r/+v/8//z//P/8//r/
+v/6//n/+f/5//n/+f/7//v/+//7//n/+f/4//j/+P/6//r/+v/6//r/+v/4//j/+P/5
//n/+f/5//r/+v/5//n/+f/5//n/+f/5//j/+P/4//j/+f/5//j/+P/6//r/+v/8//3/
/f/9//3/+//5//j/9//3//b/9v/2//b/9f/0//P/7//t/+//7//x//H/8f/x/+//7//v
/+//8P/w//H/9P/0//X/9f/1//X/9v/2//b/+P/5//n/+f/6//r/+//7//n/+P/4//j/
+P/4//j/+P/7//v//P/8//r/+v///wMACAAKAA4AEgATAA8ADQAVAB4AGwAGAOj/zf+8
/7P/r/+y/7f/uv+7/7v/uf+z/6//rP+u/7T/v//K/9H/2v/k/+v/7v/y//X/9v/5//n/
+v/8//v/+f/7//z//f/9//3//v/+//7//v/+//7////9//3//f/9////AQABAAEA////
/wAAAAAAAP////////7//v/+///////+//7//v/+//7//v/+/wAA/v/+////////////
/v/+//7//////////////wAAAAAAAAAAAAADAAMAAwACAAAAAQABAAAAAAAAAAAAAAAC
AAIAAgACAP///v/+//7/AAD////////7//r/+f/5//r/+v/6//v/+v/6//r/+f/4//j/
+P/4//X/9f/1//X/9f/2//b/9v/3//f/+f/5//v/+//7//v/+//8//z//P/9//3//f/7
//v//f/9//3/+v/6//r/+v/8//z//P/8//r/+v/6//n/+f/5//n/+v/8//z//P/8//v/
+//7//v//f/9//3//f/9//3//f/+//7//v/+//7//v/+//7//v/+//7///////7//v/+
//7//v/+///////9//z//P/8//7//v/+//7/AAAAAAAAAAAAAAAAAAAAAP///v/9//z/
/v/+//7//f/9//3//f/9//3//f/9//3///////7//v/8//z//P/8//7//v/8//z//P/8
//z//P/8//z//P/9//3//f/9//7//P/7//v/+//9//3//f/9//z//P/8//z/+//7//r/
+v/8//z//P/+//3//f/9//3////9//z/+//5//j/+P/4//j/9//2//X/8//x//P/8//x
//H/8f/x//L/8//0//X/9f/0//T/9v/4//n/+f/5//n/+v/6//r/+v/7//v/+//6//r/
+//7//z//P/9//7//P/8//z//P/9//3//v/+//7//v8DAAkADgASABQAFAAPAA8AFQAf
ACIAFwD+/+L/yf+6/7P/s/+y/7f/vP+9/7//v/+5/7X/sv+2/7z/xf/Q/9v/4v/q/+//
8v/2//f/9v/3//n/+f/8//z/+//7//z//f/9//v//P/8//z//P/8//z//f/9//3//f/9
/wMACwARABcAGgAbAB0AHgAeAB0AHQAdAB0AHgAfACEAHwAeAB4AHgAgACAAIAAgACAA
HgAeAB8AHwAfAB8AHgAeAB4AHwAfAB8AHwAfACAAIAAgACAAIAAjACMAIwAiACAAIQAh
ACAAIAAgACAAIAAfAB4AHQAcABwAHAAdAB4AHAAbABsAGwAZABgAFwAXABUAFAATABMA
FAAUABQAEwASABIAEgASAA8ADwAPAA8ADwAQABAAEAATABMAFQAVABUAFQAVABUAFwAY
ABgAGAAXABcAFwAVABUAFwAXABcAFgAWABYAFgAYABgAGAAYABYAFgAWABUAFQAVABUA
FgAWABYAFgAWABUAFQAVABUAFwAXABcAFwAXABcAFwAYABYAFgAWABYAGAAYABgAGAAW
ABYAFwAXABYAFgAWABYAFgAWABcAFwAXABYAFgAWABYAFgAWABYAGAAYABgAGAAWABYA
FgAWABgAGAAYABgAFgAWABYAFQATABMAEwATABUAFQAVABUAFQAVABQAFAAUABQAFAAU
ABQAFAASABIAEgASABIAEgASABIAEwARABEAEQASABIAEQARABEAEQARABEAEQAQABAA
EAAQABEAEQAQABAAEAAQABAAEgATABMAEwATABUAEwASABEADwAOAA4ADgAOAA0ADAAL
AAkABwAJAAkACQAJAAkACQAJAAkACQAJAAgACAAJAAwADgAPAA8ADwANAA4ADgAOAA4A
DwAPAA8AEAAQABEAEQARABAAEAAQABAAEAAQABAAEQARABIAEgASABQAFwAdACIAJgAq
ACgAJQAlACcALQA0ADMAHgD+/+P/0v/H/8X/yv/P/9L/1f/Z/9n/1f/R/8z/zP/Q/9f/
3v/n//D/9v///wQABAAJAAoADQAPABEAFAAUABMAEQASABMAEwATABQAFAAUABQAFAAU
ABUAEwATABMAEwATABUAFQAVABUAFQAWABYAFAATABMAEwASABIAEgATABMAEgASABIA
EgASABIAEgAUABIAEgATABMAEwATABIAEgASABMAEwATABMAEwAUABQAFAAUABQAFAAT
ABIAEAAOAA8ADwAOABAAEAAQABAADgAOAA4ADgANAAwADAAMAAwACwALAAsACQAIAAcA
BwAHAAYABQAFAAQABAAEAAMAAgACAAIAAgABAAEAAQABAAEAAgACAAIABQAFAAcABwAF
AAUABQAFAAkACgAKAAoACwALAAsACQAJAAsACwALAAoACgAKAAoADAAMAAwADAAOAA4A
DgANAAsACwALAAwADAAMAAwADAANAA0ADQANAA0ADQANAA0ADQANAA0ADgAMAAwADAAM
AAwADAAMAAwADAAMAA0ADQAMAAwADAAMAA4ADgAPAA8ADwAOAA4ADgAOAA4ADgAOAA4A
DgAOAA4ADgAOAA4ADgAOAA4ADgAOAA4ADgAOAA0ADQANAA0ADQANAA0ADQANAA0ADQAM
AAwADgAOAAwADAAMAAwADAAMAAwADQANAA0ADQAOAAwACwALAAsADQANAA0ADQAMAAwA
DAAMAAsACwAKAAoADAAMAAwADgAPAA8ADwAPAA0ACwAKAAkACwAKAAoACgAIAAcABgAF
AAEA//8BAAEAAQABAAEAAQADAAMAAwADAAQABAAFAAgABgAHAAcABwAJAAoACgAKAAoA
CwALAAsADAAMAA0ADQALAAoACgAKAAoACgAKAAoADQANAA4ADgAOAA4AEQAXAB4AIAAi
ACIAIQAjACcALQAyAC0AFAD0/9v/yv/B/8P/yv/N/8z/zf/P/83/x//D/8D/xv/M/9H/
2P/h/+z/9v/9/wAAAgAHAAoACwAJAAsADgAOAA0ADQAOAA8ADwAPABAAEAAQAA4ADgAO
AA8ADwAPAA8ADwARABMAEwATABQAFQAXABgAGgAZABkAGQAYABgAGAAZABkAGAAYABgA
GgAaABoAGgAaABgAGAAZABkAGQAZABgAGgAaABsAGwAZABkAGQAaABoAGgAaABoAHQAd
AB0AHAAbABsAGgAYABoAGgAaABoAGgAaABoAGgAZABgAGAAYABgAFwAXABcAFQAUABMA
EwATABIAEQARABAAEAAQAA8ADAAMAAwADAALAAsACwALAAsADAAMAAwADwAPABEAEQAT
ABMAEwATABMAFAAUABQAEwATABMAEQATABUAFQAVABQAFAAUABQAFAAUABQAFAAWABYA
FgAVABUAFQAVABYAFAAUABQAFAAXABcAFwAXABcAFwAXABcAFQAVABUAFgAWABYAFgAW
ABgAGAAYABgAGAAYABkAGQAWABYAFgAWABYAFgAXABcAGQAYABgAGAAWABYAFgAWABgA
GAAYABgAGAAYABgAGAAWABYAFgAWABgAGAAYABcAFwAXABcAFwAXABcAFwAXABcAFwAW
ABYAGAAWABYAFgAWABYAFgAWABYAFAAUABQAFQAVABUAFQAWABYAFQAVABUAFQAVABUA
FQAWABYAFgAWABcAFwAWABYAFgAWABYAGAAXABcAFwAXABkAFwAWABUAFQAUABQAFAAS
ABEAEAAPAA0ACwANAA0ADwAPAA8ADwAPAA8ADwAPAA4ADgAPABIAFAAVABUAFQATABQA
FAAUABYAFwAXABcAGAAYABkAGQAZABgAGAAYABoAGgAaABoAGQAZABoAGgAcABwAHQAh
ACYALgAyAC4AKwAtADEANwA+AD0AKAAIAO//3P/R/8//0v/X/9j/2f/b/9v/1f/R/9D/
0v/Y/+P/7P/3/wAABgALABAAFAAXABgAGwAdAB0AIAAgAB8AHQAeAB8AHwAfACAAIAAg
ACAAIAAgACEAIwAjACMAIwAiACMAIgAhACMAIwAkACQAJAAjACMAIwAiACIAIgAjACMA
IgAiACIAIgAiACIAIgAmACQAJAAlACMAIwAjACIAIgAiACMAIwAlACUAJQAmACQAJAAk
ACQAJQAlACUAJAAmACcAJwAmACQAJAAkACQAJQAmACcAKAAlACQAJAAkACQAIwAjACMA
IwAiACEAIQAhACAAHwAfAB4AHgAeAB0AGgAaABoAGgAZABkAGQAZABkAGgAaABoAGwAb
AB0AHQAdAB0AHQAdAB8AIAAgACAAIQAhACEAHwAfACEAIQAhACAAIAAgACAAIAAgACAA
IAAgACAAIAAfACEAIQAhACIAIAAgACAAIAAhACEAIQAhACEAIQAhACEAIwAjACMAJAAk
ACQAJAAkACIAIgAiACIAIgAiACMAIwAkACQAJAAkACQAJAAlACUAIwAiACIAIgAgACAA
IAAgACIAIgAiACIAIgAiACIAIgAgACAAIAAgAB4AHgAeAB0AHwAfAB8AHwAfAB8AHwAf
AB8AHwAeAB4AHAAcABwAHAAcABwAGgAaABoAGgAaABoAGgAaABsAGQAZABkAGgAYABcA
FwAXABkAGQAZABkAFgAWABYAFgAZABkAGAAYABYAFgAWABgAGQAZABkAGQAZABcAFgAV
ABUAFAAUABQAEAAPAA4ADQANAAsADQANAA0ADQANAA0ADQANAA0ADQAMAAwADQAQABAA
EQARABEAEQASABIAEgASABMAEwATABIAEgATABMAEwASABIAEgAQABAAEAAQABEAEQAS
ABIAFAAUABUAGwAiACYAKAAqACUAIwAlACsAMAAzACIAAADn/9b/y//J/8z/zf/Q/9f/
2//Z/9H/zf/K/8r/zv/X/+D/6f/y//j/+/8AAAYACQAKAAsADQAPABIAEgARAA8AEAAR
ABEADwAQABAAEAASABIAEgATABEAEQARABEAEQATABMAEwATABMAFAAUABIAEQARABEA
EgASABIAEwASABAADwAOABAAEAAQABAAEgAQABAAEQARABEAEQAQABAAEAARABEAEQAR
ABEAEgASABIAEgASABEAEQARABAAEAARABEAEAAQABAAEAAQAA4ADgAOAA4ADwAOAA4A
DgANAAsACgAJAAkACAAHAAcABQAEAAMAAwADAAQABQAFAAIAAgACAAIA//////////8B
AAIAAgACAAEAAQADAAMABAAFAAYABwAJAAoACgAKAAsACwALAAkACwANAA0ADQAOAA4A
DgAOAAwADAAMAAwADAAMAAwACwANAA0ADQAOAAwADAAMAAwADQANAA0ADQAPAA8ADwAP
AA0ADQANAA4ADgAOAA4ADgAOAA4ADgAOAA4ADgAPAA8AEAAQABAAEAAOAA4ADwAPAA8A
DgAOAA4ADgAOAA4ADgAQABAAEAAQAA4ADgAOAA4ADgAOAA4ADgAQABAAEAAPAA8ADwAP
AA8ADwAPAA8ADwANAA0ADAAMAA4ADgAOAA4ADgAOAA4ADgAOAA4ADwANAA0ADQAOAA4A
DQANAA0ADQANAA0ADQAOAA4ADgAOAA8ADwAOAA4ADgAOAA4AEAAPAA8ADwAPAA8ADQAM
AAsACwAKAAoACgAIAAcABgAFAAMAAQADAAMAAwADAAMAAwABAAEAAQABAAQABAAFAAgA
CgALAAsACwALAAwADAAMAAoACwALAAsADgAOAA8ADwAOAAwACwAKAAsADAANAA4ADQAN
AA4ADgAMABAAEwAXABwAIAAmACYAJQAjACMAKQAuAC0AHAD+/+H/zv/H/8X/xv/J/8r/
zf/R/9P/zf/H/8T/xv/K/8//1v/f/+r/8v/5/wAABAAHAAgACwALAAsADgAOAA0ADwAQ
ABEAEQARABIAEgASABIAEgASABMAEwATABMAEwASABMAEgARABMAEwAUABQAEwARABAA
DwAPABAAEQATABIAEAAPAA4ADwAQABEAEgAUABIAEgATABMAEwATABIAEAAQABEAEQAR
ABEAEQASABQAFAAUABQAFAATABIAEAAQABEAEQAQABAAEAAQABAAEAAQABAAEAAPAA4A
DgAOAA4ADQANAA0ADQAMAAsACwAJAAgABwAHAAYABgAGAAUABAAEAAQABAADAAMAAwAD
AAUABgAGAAYACQAJAAsACwAJAAkACQAJAA0ADgAOAA4AEQARABEADwAPABEAEQARABAA
EAAQABAAEgASABIAEgASABIAEgARABEAEQARABIAEAAQABAAEAASABMAFAAVABMAEwAT
ABMAEwATABMAFAAUABQAFAAUABYAFgAWABYAFgAWABcAFwAUABQAFAAUABYAFgAXABcA
FwAWABYAFgAWABYAFgAWABYAFgAWABYAFgAWABYAFgAWABYAFgAWABYAFgAWABUAFwAX
ABcAFwAXABcAFwAXABkAGQAYABgAFgAUABQAFAAUABYAFgAWABcAFwAXABcAGAAYABcA
FwAXABUAFQAVABUAFgAWABYAFgAZABkAGAAYABgAGAAYABoAGwAbABsAGwAdABsAGgAZ
ABcAFgAWABYAEgARABAADwAPAA0ADwAPAA8ADwAPAA8AEQARABEAEQAQABAAEQAUABQA
FQAVABUAFwAYABgAGAAYABkAGQAZABoAGgAbABsAGwAaABoAGgAaABoAGgAaABsAGwAc
ABwAHgAeAB8AJQAqAC4AMgAyADMAMwA1ADsAQAA7ACYACADt/9z/0//R/9b/2//c/9v/
2//d/9v/1f/S/9T/2v/h/+r/8/8AAAgADQASABYAGQAcABsAGwAdACAAIAAfAB0AHgAf
AB8AIQAiACIAIgAlACgAKwAvADEAMQAxADEAMQAzADMAMwA1ADUANgA2ADQAMwAzADMA
NAA0ADQANQA1ADQANAA0ADQANAA0ADQAOAA2ADYANwA2ADUANAAyADMANAA2ADcANwA3
ADcAOAA4ADgAOAA4ADkAOQA5ADgAOAA5ADkAOAA6ADoAOgA6ADgAOAA4ADgAOQA4ADgA
OAA2ADUANQA1ADQANAA0ADUANQA0ADMAMwAyADIAMgAxADAAMAAwADAALwAvAC8ALwAv
ADAAMAAwADEAMQAzADMANAA1ADYANwA3ADgAOAA4ADkAOQA5ADcAOQA7ADsAOwA6ADgA
OAA6AA==
         </WaveFormData>
      </LeadData>
      <LeadData>
         <LeadByteCountTotal>10000</LeadByteCountTotal>
         <LeadTimeOffset>0</LeadTimeOffset>
         <LeadSampleCountTotal>5000</LeadSampleCountTotal>
         <LeadAmplitudeUnitsPerBit>4.88</LeadAmplitudeUnitsPerBit>
         <LeadAmplitudeUnits>��V</LeadAmplitudeUnits>
         <LeadHighLimit>2147483647</LeadHighLimit>
         <LeadLowLimit>268435456</LeadLowLimit>
         <LeadID>V2</LeadID>
         <LeadOffsetFirstSample>0</LeadOffsetFirstSample>
         <FirstSampleBaseline>0</FirstSampleBaseline>
         <LeadSampleSize>2</LeadSampleSize>
         <LeadOff>FALSE</LeadOff>
         <BaselineSway>FALSE</BaselineSway>
         <ExcessiveACNoise>FALSE</ExcessiveACNoise>
         <MuscleNoise>FALSE</MuscleNoise>
         <LeadDataCRC32>2508795991</LeadDataCRC32>
         <WaveFormData>
CAAIAAgACAAGAAYABgAGAAgACAAIAAgACAAIAAgACAAGAAYABgAGAAQABAAEAAQABgAG
AAYABgAEAAQABAAEAAUABgAHAAgABgAGAAYABgAGAAYABgAGAAYABQAFAAUABQAGAAYA
BgAGAAYABgAGAAYABQAFAAUABwAHAAcABwAGAAYABwAHAAkACQALAAsACwALAAsACQAL
AAwADAAKAAgACAAIAAcABgAFAAQAAwAEAAQABQAFAAYACAAIAAgABwAHAAcABwAJAAkA
CgAKAAcABwAHAAYABgAGAAQABAAFAAUABQAFAAUABgAGAAUABgAGAAYABgAEAAUABQAG
AAgACAAIAAkACgALAA4AEwAXABsAHwAgACcAOgBVAGoAdQB1AGwAYwBSADMAFwD9/9j/
pf97/3D/df95/37/h/+Z/67/vP/K/9v/5//x//v/AQADAAQABAAGAAYABwAKAAoACgAJ
AAoACgAKAA0ADwAPAA8ADQANAA0ADgAQABAAEAARABEAEQATABMAEQARABEAEQASABMA
FAAWABYAFQAUABMAFQAUABQAFQAVABUAFQAVABQAFAAUABQAFgAWABcAFwAXABcAFwAZ
ABcAFwAXABgAGQAZABoAGwAcABwAHAAdAB8AIQAhACEAIQAiACMAJAAlACUAJgAmACYA
KAApACkAKwArACsAKwApACkAKQApACYAJQAlACQAJQAkACQAIwAgAB8AHgAdAB0AHAAb
ABoAHAAbABoAGgAYABgAGAAWABUAFAASABIAEwATABIAEQAQABAADwAPAAwACwALAAsA
BwAHAAcABQAGAAYABQAFAAUABQAEAAQABgAGAAYABgAIAAgACAAIAAcABwAHAAcABQAF
AAYABgAIAAgACQAKAAoACgAKAAsACQAJAAoACgAKAAoACgAKAAoACgAKAAsACwALAAsA
CwAJAAkACQAJAAgACAAIAAgACAAIAAkACQAJAAgACAAIAAgACAAIAAcABwAHAAcABwAH
AAcABwAHAAYABQAFAAUABgAGAAQABAAFAAUABQAFAAMAAwADAAIAAgAEAAYABAAEAAQA
BAACAAIAAQABAAMAAwAEAAQAAgACAAIAAgACAAIAAQABAAMAAwADAAMAAwAEAAQABQAF
AAUABQAHAAcABwAHAAcAAwADAAQABAAEAAQABAAEAAEAAAD///7////+//7//////wAA
AgACAAAAAQABAAEAAQABAAEAAgACAAEAAQABAAAAAAAAAP7//v//////////////AAAA
AP///v/+//7//v/+//////8CAAIAAgACAAMAAgADAAgADQATABkAHQAgACcAMgBFAFwA
aQBhAFAAQQAwABUA/f/p/8j/m/93/27/c/95/4D/hf+P/6L/sP+6/8n/2f/j/+3/9f/3
//r/+v/4//r//v8CAAMABAACAAIAAQAAAAEAAwADAAMAAwADAAMABAAGAAYABgAHAAUA
BQAHAAcABwAHAAcABwAHAAcABwAIAAcABwAHAAcACQAIAAgACQAJAAkACQAJAAoACgAK
AAoACgAKAAsACwALAAsACwANAA0ADQANAA4ADwAPABAAEQAQABAAEAARABEAEwATABMA
FQAWABcAGAAZABkAGgAaABgAGgAbABsAHQAdAB0AHQAbABsAGwAbABwAGwAbABoAGQAY
ABgAFwAVABMAEQAPABEAEAAPAA4ADQALAAkACAAKAAoACgAIAAkACAAGAAYABwAHAAYA
BQAEAAQAAwADAAIAAQABAAEAAAABAAIAAQAAAAAA///////////+//7//v/+//7//v/8
//z//P/8/////////////f/9//7//v8AAAAAAQACAAIAAgACAAMABQAFAAYABgAGAAYA
BgAGAAYABgAGAAcABwAHAAcABwAJAAkACQAJAAYABgAGAAYACAAIAAkACQAHAAYABgAG
AAgACAAIAAcABQAFAAUABQAHAAcABwAHAAQAAwADAAMABAAEAAIAAgADAAMAAwADAAcA
AwACAAQABAAEAAQAAgACAAEAAQADAAMABAAEAAMAAgABAAAAAgACAAEAAQABAAEAAQAB
AAEAAgACAAMAAwADAAMABQAHAAcABwAHAAMAAwAEAAQAAgACAAIAAgD///7//f/8//v/
+v/6//v/+//8//7//v/+/////////wEAAQABAAIAAAD///////8AAAAAAAD+//7/////
/////////wAAAAD9//z//P/8//7//v///////v/+//7//v///wAAAwAGAAsAEQATABcA
GgAhACwAPQBUAGUAZQBaAE8AQgApAA8A/f/g/7H/gf9s/2v/cf94/4H/i/+e/67/uv/H
/9f/4//t//P/9//2//j/+v/8//3/AAAAAAAAAQACAAIAAgABAAMAAwADAAUABQAFAAYA
BgAGAAYABwAHAAcACQAJAAcABwAHAAcABwAHAAcACAAJAAkACQAJAAsACgAKAAsACwAL
AAsACwAKAAoACgAKAAoACgALAAsACwALAAsADQAPAA8ADwAQAA8ADwAQABEAFAAUABQA
FQAVABcAFwAXABkAGgAbABwAHQAdAB4AHgAeACAAIQAhACEAIQAhACEAIQAhACEAIQAg
AB8AHwAeAB0AHAAcABsAGAAXABYAFQAVABQAEwASABQAEwASABIAEAAQABAADgANAAwA
CgAKAAkACQAIAAcABgAGAAUABQACAAEAAQABAAAAAQACAAEA/v/+//3//f/9//3//P/8
//z//P/8//z//P/8//z//P/9//3//f/9//3//f/+//7//v/+////AAAAAAAAAAABAAEA
AQACAAIAAgACAAIAAgAAAAAAAAABAAMAAwADAAMAAwADAAMAAwACAAIAAgACAAAAAAAB
AAEAAQAAAAAAAAAAAAAAAAD////////////////////////8//v/+//7//7//v/8//z/
/f/9//3//f/7//v//v/9//z/+//6//z//P/7//v/+f/5//r/+v/6//r/+v/6//r/+v/5
//n/+f/5//n/+f/3//j/+P/5//v/+//7//3//f/9//3//f/7//v//P/8//j/+P/4//j/
9//2//X/9P/z//L/8v/z//P/9P/2//b/9v/3//f/9//3//f/9//4//f/9f/0//P/9P/0
//T/8v/y//P/8//z//H/8f/y//L/8//y//L/8v/y//L/8//z//L/8v/y//L/8f/0//f/
+v///wMABQAHAAoAEwAiADcAUABfAF0AVABNAD4AJQAJAO//zP+Z/2n/WP9Z/2H/av91
/4H/kv+i/7L/w//P/9v/4//l/+f/6v/s/+r/7P/u//L/8//0//T/9P/z//L/8f/z//P/
8//0//X/9v/4//f/9v/1//X/9f/1//f/9//5//n/+f/5//n/+f/5//r/+//7//v/+//7
//r/+v/7//v/+//7//v//P/8//z//P/+//7///////3//f/9////////////AAD/////
AAABAAMABAAFAAcABQAHAAcABwAJAAoACwAMAA0ADQAOAA4AEAASABMAEwARABEAEQAR
ABMAEwATABMAEAAPAA8ADgALAAoACgAJAAkACQAJAAkACQAIAAcABgAGAAUABAAEAAMA
AgABAP7////+//z//P/7//v/+v/5//b/9v/1//X/9P/z//P/8//x//H/8f/v//D/8P/v
/+//7//v/+7/7v/u/+7/7v/u/+7/7v/u/+7/8f/x//H/8f/x//H/8v/y//D/8P/x//L/
8//0//X/9//1//X/9v/2//T/9P/0//T/9v/2//b/9//1//X/9f/1//f/9//3//f/9v/2
//b/9v/0//T/9f/1//f/9v/2//b/9v/2//b/9f/1//X/9f/1//f/9//3//f/9P/z//P/
8//0//T/8v/y//P/8//z//P/8//z//P/8v/y//L/8v/y//L/8v/0//T/8//z//X/9f/2
//b/9P/0//T/9P/y//L/8f/x//P/8//z//P/8//0//T/9f/1//X/9f/3//n/+f/5//n/
9f/1//b/9v/0//T/9P/0//X/9P/z//L/8f/w//D/8f/z//T/9v/2//b/9//3//f/9f/1
//X/9v/2//X/9f/1//b/9v/2//T/8v/z//P/8//x//H/8v/y//P/8v/y//L/8v/y//P/
8//0//T/9P/0//P/8v/3//z/AQADAAkADQAQABMAHAArAEQAWQBdAFAARQA6AB8A///r
/9T/qf93/2D/Yf9p/27/c/9//5D/oP+u/7n/yf/V/+H/6f/v//D/8v/0//L/8//2//b/
9v/5//r/+v/6//v//f/9//3//f/9//3//v/+//7//v////////8BAAEAAQABAAEAAQAB
AAEAAQACAAMAAwADAAMAAwACAAIAAwADAAMAAwADAAYABgAGAAYABgAGAAcABwAFAAUA
BQAHAAcABwAHAAgACwALAAwADQAOAA4ADgAPAA0ADwAPAA8AEQASABMAFAATABMAFAAU
ABYAGAAZABkAGQAZABkAGQAZABkAGQAZABgAFwAXABYAFQAUABQAEwAQAA8ADgANAA0A
DAALAAoADAALAAoACgAKAAoACgAIAAUABAACAAIABQAFAAQAAwACAAIAAQABAAAA////
////+//7//v/+f/5//r/+v/7//n/+f/4//j/+v/6//r/+v/6//r/+v/6//3//f/9//3/
+//7//z//P/+//7///8AAAAAAAAAAAEAAQABAAIAAgACAAIAAgACAAIAAgACAAMAAQAB
AAEAAQABAAEAAQABAAAAAAAAAAAA/v/+//////8BAAAAAAAAAAAAAAAAAP//////////
///9//3//f/9//7//f/9//3//v/+//z//P/7///////+//z//P/8//z//P/8//v/+//7
//v//P/8//z//P/8//z//P/8//v/+//7//v/+//7//v//P/8//3//v///wAAAwACAAEA
AAD///3//f/+//7//P/8//z//P/7//r/+f/4//X/9P/0//X/9//4//r/+v/4//n/+f/5
//r/+//8//7//f/7//r/+f/6//r/+v/4//j/+f/5//n/+//7//z//P/7//r/+v/6//j/
+P/5//n//P/8//z//P/9//7/AQAIAA0AEQAVABcAGgAlADYASwBcAF0ATwBCADUAIAAF
APP/2/+y/4P/Z/9m/2//df98/4P/kf+k/7T/vv/N/9v/5f/t//P/9f/2//j/+P/4//n/
/P/8//z///8AAAAAAAABAAMAAwADAAMAAwADAAQABAAEAAQABQADAAMABQAFAAUABQAF
AAUABwAHAAcACAAHAAcABwAHAAkACAAIAAkACAAHAAYABQAIAAgACAAIAAYABgAHAAcA
CQAJAAkACwALAAsACwAMAAsACwAMAA0ADgAOAA4ADwARABMAEwATABUAFgAXABgAFwAX
ABgAGAAYABoAGwAbAB0AHQAdAB0AGwAbABsAGwAaABkAGQAYABUAFAAUABMAEgARABAA
DwARABAADwAOAAwACwAKAAoACgAKAAoACAAJAAgABgAGAAcABwAGAAUABgAGAAUABQAE
AAMAAwADAAEAAQABAP//AAAAAP///////////v/+//7//v/+//7//v/+//7//v//////
//////////8AAAAAAAAAAAEAAgACAAIAAgADAAMAAwAEAAQABgAGAAYABgAEAAQABAAF
AAMAAwADAAMABQAFAAUABQAEAAQABAAEAAYABgAHAAcABQAEAAQABAAEAAQABAADAAMA
AwADAAMAAQABAAEAAQACAAEAAQABAAIAAgAAAAAA//8BAAAAAAAAAAAAAAD+//7//f/9
//////8AAAAAAAAAAAAAAAAAAAAA//////3//f/9//3///8AAAAAAQABAAEAAQADAAUA
BQAFAAUAAQABAAIAAgD+//7//v/+/////v/9//z/+//6//r/+//5//r//P/8//z//f/9
//3//f/9//3//v8AAP////////z//P/8//r/+v/7//v/+//7//v//P/8//v/+v/6//r/
+v/6//v/+//8//z//P/8//v//P8BAAQABwALAA8AFQAYAB0AJgA9AFYAZQBjAFwAVQBM
ADMAFwABAOT/sf99/2b/Zf9t/3T/ff+L/57/rv++/83/2f/l/+//9f/3//j/+v/6//r/
+f/8//z//P///wAAAAAAAAEAAwADAAMAAQABAAEAAgACAAIAAgADAAUABQAHAAcABQAF
AAUABQAHAAcABwAIAAcABwAHAAcABwAGAAYABwAJAAkACQAJAAoACgAKAAoADAAMAA0A
DQALAAsACwANAA0ADQANAA4ADwAPABAAEQASABIAEgATABMAFQAVABUAFwAYABkAGgAb
ABsAHAAcABwAHgAfAB8AIQAhACEAIQAfAB8AHwAfAB8AHwAgACAAHwAeAB4AHQAcABsA
GgAZABcAFgAVABQAFAATABIAEgAQABAAEAAOAA8ADgAMAAwACwALAAoACQAGAAYABQAF
AAQAAwADAAMA/////////f/9//7//v////3//f/8//z//P/8//z//P/+//7//v/+//3/
/f/9//3//////wAAAAD+//7///8AAAAAAAAAAAEAAQABAAIAAgAAAAAAAAAAAAAAAAAA
AAEAAwADAAMAAwABAAEAAQABAAIAAgACAAIAAgACAAMAAwADAAIAAgACAAAAAAAAAP//
AQABAAEAAQD//////////wAA////////AAAAAP7//v///////////wEAAQD///7//v/+
//7//v8AAAAA//////////8AAAAA///+//3//P/+//7//f/9//3//f/9//3/+//8//z/
/f////////8BAAEAAQABAAEA/////wAAAAD+//7//v/+//3//P/7//r/+f/4//j/+f/5
//r//P/8//7//////////f/9//3//v/+//3//f/9//7//v/+//z/+v/7//v/+//7//v/
/P/8//3//P/8//z//P/8//3//f/+//7//v/+////AAADAAgACwARABcAFwAcACMANgBR
AGYAbQBrAGYAWwBEACcACwDv/8T/kf9v/2b/bf93/3z/h/+Z/6r/uP/K/9n/5f/v//f/
+f/7//7//P/+//7///8CAAIAAgADAAQABAAEAAUABwAHAAcABwAHAAcACAAIAAgACAAJ
AAsACwANAA0ADQANAA0ADQALAAsACwAMAA8ADwAPAA8ADwAOAA4ADwARABEAEQARABAA
EAAQABAAEAAQABEAEQATABMAEwAVABUAFQAVABYAFQAVABYAFwAaABoAGgAbABsAHQAd
AB0AHwAgACEAIgAhACEAIgAiACMAJgAoACkAJwAnACcAJwAnACcAJwAnACYAJQAlACQA
JQAkACQAIwAiACEAIAAfAB8AHgAdABwAHgAdABwAHAAaABoAGgAYABcAFgAUABQAFQAV
ABQAEwAQABAADwAPAAwACwALAAsACwALAAsACQAKAAoACQAJAAkACQAIAAgACAAIAAgA
CAAIAAgACAAIAAkACQAJAAkACQAJAAoACgAKAAoACwAMAAwADAAMAA0ADQANAA4ADgAO
AA4ADgAOAAwADAAMAA0ADQANAA0ADQANAA0ADQANAA4ADgAOAA4ADAAMAA0ADQANAAwA
DAAMAA4ADgAOAA0ACwALAAsACwAJAAkACQAJAAkACQAKAAsADAAMAAoACgALAAsACwAL
AAsACQAIAAgACAAIAAgACAAIAAcABwAHAAcACAAIAAgACAAIAAgACAAIAAcABwAHAAcA
BwAHAAcACAAIAAkACQAJAAkACwANAA0ADQANAAsACwAMAAwACAAIAAgACAAHAAYABQAE
AAMAAgACAAMAAwAEAAYABgAGAAcABwAHAAcABwAHAAgACgAJAAkACQAGAAYABgAEAAQA
BQAFAAUABQAFAAYABgAHAAYABgAGAAYABgAHAAcABgAGAAYABgAJAAwADQASABcAHQAj
ACMAIgArADgASwBkAHEAaQBaAE0AOAAbAAMA8//S/6P/f/92/3v/hf+I/43/mf+s/7r/
xP/T/+H/6//1//v//f8AAAIAAgAEAAcACgAKAAoACQAKAAoACgAJAAsACwALAA0ADQAN
AA4ADAAMAAwADQANAA0ADwAPABEAEQARABEADwAPAA8AEAAPAA8ADwAPABEAEAAQABEA
EQARABEAEQAQABAAEAAQABAAEAARABEAEQARABEAEwATABMAEwAUABUAFQAWABcAFgAW
ABYAFwAXABkAGQAZABsAHAAdAB4AHwAfACAAIAAgACIAIwAjACMAIwAjACMAIQAhACEA
IQAgAB8AHwAeAB0AHAAcABsAGgAZABgAFwAXABYAFQAUABQAEwASABIAFAAUABQAEgAP
AA4ADAAMAA8ADwAOAA0ADAAMAAsACwAKAAkACQAJAAkACQAJAAcABgAGAAUABQAHAAcA
BgAGAAUABAADAAIABAAEAAQABAAFAAUABQAFAAcABwAIAAgACAAIAAkACgAIAAgACAAJ
AAkACQAKAAoADAAMAAwADAAMAAwADAANAAsACwALAAsACwALAAsACwAMAAwADAAMAAoA
CgALAAsACwAKAAoACgAMAAwADAALAAsACwALAAsACwALAAsACwAKAAkACQAJAAoACgAI
AAgACQAKAAgACAAIAAgACAAIAAcABwAHAAcACAAIAAYABgAGAAYACAAIAAcABwAHAAcA
BwAHAAUABgAGAAcACQAJAAkACwANAA0ADQANAAkACQAKAAoACgAKAAoACgAJAAgABwAG
AAMAAgACAAMAAwAEAAYABgAGAAcABwAHAAcABwAHAAgACAAHAAcABwAIAAgACAAGAAYA
BwAHAAcABwAHAAgACAAHAAYABgAGAAgACAAJAAkACgAKAAoACgALAAoADQAWABsAHQAh
ACUAKAAxAEAAUwBoAHEAawBeAFMAQAAlABEA/f/a/6f/gf92/3v/g/+K/5H/o/+0/8D/
zP/Z/+f/9f///wEAAQAGAAgACAAIAAkADAAMAAwADQAOAA4ADgAPABEAEQARABEAEQAR
ABIAEgASABIAEwATABMAFQAVABUAFQAVABUAFQAVABUAFgAVABUAFQAVABcAFgAWABcA
GQAZABkAGQAYABgAGAAYABgAGAAZABkAGwAbABsAHQAbABsAGwAcAB0AHQAeAB8AIgAi
ACIAIwAhACMAIwAjACcAKAApACoAKwArACwALAAsAC4ALwAvAC8ALwAvAC8ALwAvAC8A
LwAuAC0ALQAsACkAKAAoACcAJgAlACQAIwAjACIAIQAgACIAIQAgACAAHgAeAB4AHAAd
ABwAGgAaABoAGQAXABUAFAAUABMAEwASABEAEQARAA8ADwAPAA0ADgAOAA0ADQANAA0A
DAAMAAwADAAMAAwACgAKAAoACgANAA0ADQANAA0ADQAOAA4ADAAMAA0ADgAOAA4ADgAP
ABEAEQASABIAEgASABIAEgAQABAAEAARABMAEwATABMAEwATABMAEwAQABAAEAAQABAA
EAARABEAEQAQABAAEAAQABAAEAAPAA8ADwAPAA8ADwAPAA8ADwAOAA0ADQANAA4ADgAM
AAwADQALAAsACwAMAAwADAAMAAwADAAMAAsACwALAAsADAAMAAoACgAKAAoADAAMAAsA
CwAJAAkACQAJAAsADAAMAA0ADQANAA0ADwANAA0ADQANAAsACwAMAAwADAAMAAwADAAL
AAoACQAIAAcABgAGAAcABwAIAAoACgAKAAsACwALAAsACwALAAwADgANAA0ADQALAAoA
CQAGAAgACQAJAAkACQAJAAoACgAJAAgACAAIAAgACAAJAAkACgAKAAoACgANAA4ADwAQ
ABUAHQAjACEAIgAtADwAUQBsAHsAeQBwAGkAWgA9ACEACwDm/7H/g/9y/3X/ff+E/43/
nf+w/8L/0v/f/+3/9////wMABQAIAAYACAAKAAsADgAOAA4ADwAQABAAEAAPABEAEQAR
ABEAEQARABIAFAAUABQAFQAUABMAFAATABQAFQAWABcAFwAXABcAGAAXABcAFwAXABkA
GAAYABkAGQAZABkAGQAaABoAGgAaABoAGgAbABsAGwAbABsAHQAfAB8AHwAgACAAHwAf
AB8AIgAiACIAIwAlACcAJwAnACcAKAApACoALQAtAC4ALgAuADAAMQAxAC8ALwAvAC8A
MQAxADEAMQAwAC8ALwAuAC0ALAAsACsAKgApACgAJwAnACYAJQAkACQAIwAiACIAIgAi
ACIAIAAfAB4AHAAcABsAGwAaABkAGAAYABcAFwAWABUAFQAVABMAEwATABEAEAAQAA8A
DwAPAA8ADgAOAA4ADgAOAA4ADAAMAAwADAAPAA8ADwAPAA0ADQAOAA4AEAAQABEAEgAQ
ABAAEAARABEAEQASABIAEgASABIAEgASABIAEgATABMAEwATABMAEwATABMAEwAQABAA
EAAQABEAEgAUABUAEwASABIAEgASABIAEgARABEAEQARABEAEQARABEAEQASABEAEQAR
ABIAEgAQABAAEQARABEAEQARABEAEAAQABAAEAAQABAAEAAPAA8ADwAPABAAEAAQABAA
EAAQABAAEAAPAA8ADwAPAA8ADwARABIAEgATABMAEwATABUAEwATABMAEwARABEAEgAS
ABIAEgASABIADwAOAA0ADAANAAwADAANAA0ADgAQABAAEgATABMAEwARABEAEQASABIA
EQARABEADgAOAA4ADAAMAA0ADQANAA8ADwAQABAADwAOAA4ADgAMAAwADQANAA4ADgAO
AA4AEQASABMAGAAdACEAJwArACoALwA8AFEAaAB9AH0AcgBnAFYAOwAhAAsA6P+3/4//
gP+B/4n/jv+V/5//sP/C/9D/3//t//n/AQAFAAkACgAMAAwADgARABQAFAAUABQAFAAT
ABIAEwAVABUAFQAXABcAFwAYABYAFgAWABcAFwAXABkAGQAbABsAGwAbABkAGQAZABoA
HQAdAB0AHQAbABoAGgAbAB0AHQAdAB0AHgAeAB4AHgAgACAAIQAhAB8AHwAfACEAIwAj
ACMAJAAjACMAJAAlACYAJgAmACcAKQArACsAKwArACwALQAuAC8ALwAwADAAMgA0ADUA
NQA1ADUANQA1ADUANQA1ADUAMgAxADEAMAAxADAAMAAvADAALwAuAC0AKwAqACkAKAAq
ACkAKAAoACYAJgAmACQAJAAkACMAJAAlACUAJAAjACAAIAAfAB8AIAAfAB8AHwAfAB8A
HwAdABoAGgAZABkAGwAbABoAGgAcABwAHAAcABoAGgAaABoAGwAbABsAGwAdAB0AHgAe
ABwAHAAdAB4AHgAeAB4AHwAfAB8AIAAgACIAIgAiACIAJAAkACQAJQAkACMAIgAhACEA
IQAhACEAIgAiACIAIgAiACIAIwAjACEAIAAgACAAIgAiACIAIQAjACMAIwAjACEAIQAh
ACEAIAAfAB8AHwAeAB4AHAAcAB8AIQAeAB4AHgAeAB4AIAAgAB8AHwAfAB8AIAAgAB4A
HgAeAB4AHgAeAB0AHQAdAB0AHQAdAB8AIAAgACEAIQAhACEAIwAhACEAIQAhAB8AHwAg
ACAAHgAeAB4AHgAdABwAGwAaABkAGAAYABkAGQAaABwAHAAaABsAGwAbAB0AHQAdAB4A
HgAdAB0AHQAcABwAHAAaABgAGQAZABkAGwAbABwAHAAbABoAGgAaABoAGgAbABsAHAAc
ABwAHAAbABwAIQAmAC0AMQA1ADkAOgA/AEoAXQByAH8AfQBuAGEAUAA5ACEADQDw/8P/
mf+K/4//lf+Y/5//q/+8/8z/2P/l//P///8LABMAFQAUABYAGgAcABsAHgAeAB4AIQAi
ACIAIgAhACMAIwAjACUAJQAlACYAJgAmACYAJwAlACUAJwAnACkAKQApACkAJwAnACcA
KAApACkAKQApACcAJgAmACcAKQApACkAKQAqACoAKgAqACoAKgArACsAKwArACsALQAt
AC0ALQAuAC8ALwAwADEAMgAyADIAMwAxADMAMwAzADUANgA3ADgAOwA7ADwAPAA6ADwA
PQA9AD0APQA9AD0APQA9AD0APQA8ADsAOwA6ADkAOAA4ADcANAAzADIAMQAxADAALwAu
ADAALwAuAC4ALgAuAC4ALAAtACwAKgAqACsAKwAqACkAKgAqACkAKQAoACcAJwAnACUA
JQAlACMAJAAkACMAIwAjACMAIgAiACIAIgAiACIAIgAiACIAIgAlACUAJQAlACMAIwAk
ACQAJAAkACUAJgAmACYAJgAnACcAJwAoACgAKgAqACoAKgAoACgAKAApACsAKwArACsA
KwArACsAKwAsACwALAAsACwALAAtAC0AKwAqACoAKgAqACoAKgApACkAKQApACkAKQAp
ACkAKQAqACkAKQApACwALAAqACoAKAAoACgAKAAoACgAKAAnACcAKQApACoAKgAqACoA
KgAqACgAKAAnACcAKQApACkAKQApACoAKgArACsAKwArAC0ALQAtAC0ALQAtAC0ALgAu
ACoAKgAqACoAKQAoACcAJgAlACQAJAAlACUAJgAoACgAKAApACkAKQApACkAKQAqACgA
JwAnACcAJwAoACkAKAAoACkAKQApACkAKQAqACoAKQAoACgAKAAoACgAKQApACoAKgAq
ACoALQAsAC8AMgA1ADsAPwBDAEgATwBcAHEAiACTAJEAiACDAHYAWwBBACsADADX/6f/
lP+Z/6X/qv+v/7//0v/i//D//f8NABkAIQAlACcAKAAqACoALAAvADIAMgAyADIAMgAx
ADAAMQAzADMAMwA1ADUANQA2ADYANgA2ADcANwA3ADkAOQA7ADsAOwA7ADsAOwA7ADwA
PQA9AD0APQA/AD4APgA/AD0APQA9AD0APwBAAEEAQgBCAEIAQwBDAEMAQwBDAEUARwBH
AEcASABHAEcASABJAEwATABMAE0ASwBNAE0ATQBRAFIAUwBUAFUAVQBWAFYAVgBYAFkA
WQBbAFsAWwBbAFkAWQBZAFkAWgBZAFkAWABXAFYAVgBVAFQAUwBSAFEAUwBSAFEAUABQ
AE8ATgBOAEwATABMAEoASgBKAEkASgBJAEkASABHAEQARABDAEMARABDAEMAQwBBAD8A
PwA/AA==
         </WaveFormData>
      </LeadData>
      <LeadData>
         <LeadByteCountTotal>10000</LeadByteCountTotal>
         <LeadTimeOffset>0</LeadTimeOffset>
         <LeadSampleCountTotal>5000</LeadSampleCountTotal>
         <LeadAmplitudeUnitsPerBit>4.88</LeadAmplitudeUnitsPerBit>
         <LeadAmplitudeUnits>��V</LeadAmplitudeUnits>
         <LeadHighLimit>2147483647</LeadHighLimit>
         <LeadLowLimit>268435456</LeadLowLimit>
         <LeadID>V3</LeadID>
         <LeadOffsetFirstSample>0</LeadOffsetFirstSample>
         <FirstSampleBaseline>0</FirstSampleBaseline>
         <LeadSampleSize>2</LeadSampleSize>
         <LeadOff>FALSE</LeadOff>
         <BaselineSway>FALSE</BaselineSway>
         <ExcessiveACNoise>FALSE</ExcessiveACNoise>
         <MuscleNoise>FALSE</MuscleNoise>
         <LeadDataCRC32>3266237934</LeadDataCRC32>
         <WaveFormData>
5v/m/+b/5v/k/+T/5P/k/+T/5P/k/+T/4v/i/+L/4v/g/+D/4P/g/+D/4P/g/+D/4P/g
/+D/4P/e/97/3v/e/97/3v/e/97/3v/e/97/3v/e/97/3v/d/93/3f/e/97/2//b/9z/
3P/c/9v/2//b/9v/2//b/9v/3P/c/9z/3P/f/9//3//g/+P/5f/o/+n/7P/s/+z/7P/u
/+7/7f/t/+3/7f/t/+v/6v/p/+j/5//p/+n/6f/r/+z/7P/s/+z/6v/o/+j/6f/p/+n/
6f/p/+X/5P/j/+L/4P/f/93/3P/e/97/3v/e/9z/3P/c/9v/3P/b/9v/2//b/9v/2//c
/9z/3P/d/93/3//f/97/4v/n/+z/8//3/wAAFgA4AFcAbwB+AIsAkQCEAF8AMwAKAM//
gP9F/zT/Nv82/zf/P/9T/2r/eP+K/57/rf+8/8r/0f/V/9f/2P/Y/9r/3f/h/+H/4P/e
/+D/4P/j/+X/5v/n/+f/5v/m/+j/6P/q/+v/6//r/+3/8P/w/+//7//v/+//8P/z//X/
9f/1//X/9f/1//f/9//3//j/+P/6//r/+v/8//v/+//6//r//v/+//7//v//////AQAB
AAMAAwADAAQABgAHAAkACwALAAwADAANABEAEgATABQAFgAWABcAGAAZABsAHAAfACIA
IgAkACUAJwAoACoALAAsACwAKwArACkAKQApACkAKgAqACoAKQAoACYAJQAkACUAJAAj
ACMAIgAhACAAHwAeABsAGgAZABgAFwAVABQAEgARAA8ADQAOAAwACgAIAAcABgAEAAQA
//////7//f/+//7//f/8//7//f/8//z//P/8//z/+v/7//z//f////3//v/+//7//P/8
//z//P/+//7//v8AAAAAAAAAAAAAAAABAAEAAQABAAIAAgACAAQABQAFAAUABQAFAAYA
BgAGAAYABgAGAAQABAAFAAYABQAFAAYABgAGAAYABAAHAAcABQAEAAMABQAFAAUABQAF
AAUABQAFAAIAAgACAAEA/////////v8AAAAAAAAAAP7//v/+//3//////wIAAQAAAP//
/v/9//3//f/+//7//f/9//7//v/+//3//f/9//3//f/9//3//P/8//z//P////////8A
AAIAAwAFAAMABAAEAAQABAAEAAQAAwABAAEAAQABAAEAAAD///7//f/9//3//f///wAA
AAAAAP7//v/8//z//f/9//3//f/9//v/+v/5//j/+P/3//X/9P/0//T/9P/0//T/9P/0
//H/8P/v/+//7//v/+//7//y//L/8v/z//P/8f/z//b/+v8BAAgADQATABoAKABEAGcA
ewCAAIEAgwB0AFEALQAMANP/iv9X/0j/Sv9O/1H/U/9f/3T/hP+S/6L/s//C/9L/3f/h
/+X/5v/m/+j/6v/v//D/8P/v//D/7//x/+//8P/x//H/8P/w//L/8v/y//P/8//z//H/
9P/0//P/9f/1//X/9v/1//f/9//3//X/9f/1//f/9//3//j/+P/4//j/+P/6//n/+f/4
//j/+v/6//r/+v/5//n/+//7//3//f/9//7//v///wEAAwABAAIAAgADAAUABgAHAAgA
DAAMAA0ADgAPABEAEgAVABUAFAAVABUAGAAYABkAGgAZABoAGgAbABkAGQAZABkAFgAW
ABYAFQASABAADwAOAA0ADAALAAsACQAHAAUAAwADAAEAAQABAAAA///9//z/+v/5//f/
9f/2//T/8v/w/+//7v/s/+z/6v/r/+v/6//o/+j/5//m/+b/5f/k/+T/5P/k/+T/4v/i
/+L/4v/j/+X/5v/m/+b/5P/k/+T/5P/m/+b/5v/o/+j/6P/o/+j/6v/r/+v/6//r/+z/
7P/s/+z/7f/t/+3/6//r/+z/7P/u/+7/7v/u/+3/7P/s/+z/6//r/+z/7P/q/+r/6P/r
/+3/6//q/+n/6f/p/+n/6f/p/+n/6f/p/+b/5v/m/+X/5f/l/+X/5P/k/+T/5P/k/+b/
5P/i/+T/5P/k/+T/4f/h/+H/4v/i/+H/4f/i/+L/4v/h/+H/4f/h/+H/4f/f/97/3v/e
/97/4f/h/+H/4v/k/+X/5//p/+r/6v/q/+j/6P/o/+f/5//n/+f/5//l/+T/4//i/9//
3//f/9//4//k/+T/5P/k/+T/4v/i/+P/4//j/+P/4//h/+D/3//g/+D/3//d/9r/2v/a
/9r/2v/a/9r/2v/Z/9j/1//X/9n/2f/Z/9n/2v/a/9r/2//d/93/3//i/+b/6//w//X/
+f8CABQAMABPAGsAegCDAIkAhABpAEMAIgDz/6j/Yf9C/z7/QP9F/0v/V/9q/3z/jP+e
/7H/wv/O/9v/3//h/+L/5P/m/+n/7f/t/+z/7P/u/+7/8f/v//D/8f/x//H/8v/1//b/
9v/3//f/9//3//r/+v/5//n/+f/5//r/+f/7//v/+//7//v/+//9//3//f/+//7//P/8
//z//v///////v/+/wAAAAAAAAAAAQABAAMAAwAHAAcABwAIAAgACQALAA0ADwAQABAA
EQAVABYAFwAYABwAHAAdAB4AHwAhACIAJQAmACYAKAApACoAKgArACwAKwAsACwALQAt
AC0ALQAtACoAKgAqACkAKAAmACUAJAAlACQAIwAjACIAIQAgAB8AHgAbABoAGQAWABUA
EwASABAADwANAAsACgAIAAYABAADAAIAAAAAAP7//////////v/+//3//P/8//v/+v/6
//j/+P/4//b/+P/4//j/+f/3//j/+P/4//r/+v/6//r/+v/6//r//P/8//z//P/8//z/
/f/9//3//f/+//7//v/8//3//f/9//3//f/+//7//v/+//7//v/+//7///8AAAAA////
//7//P/8//r//f/9//v/+v/5//n/+f/5//n/+f/5//n/+f/2//b/9v/1//f/9//3//b/
9v/2//b/9v/0//b/9v/0//T/9P/0//X/9f/1//b/9P/z//P/9P/0//T/8//z//P/8//z
//P/8//y//L/8v/y//X/9f/1//j/+v/7//3/+//8//z//P/6//r/+v/5//n/+f/5//n/
9//2//X/9P/z//P/8//z//f/+P/4//j/+P/4//b/9v/3//f/9//3//b/8//x/+//8P/w
/+//7f/s/+z/7P/s/+r/6v/q/+r/6//q/+n/6f/p/+n/6f/p/+j/6P/o/+n/6f/r/+v/
7v/y//X/+P/7/wEADgAgAD4AXwB5AIgAlQCfAJYAdQBNACIA6/+a/1f/Pv88/z7/Rf9N
/13/cP+C/5T/qP+5/8j/1v/b/93/4f/k/+L/5P/m/+v/7P/s/+r/7P/s/+//7f/u/+//
7//w//D/8v/y//L/8//z//P/8//2//b/9f/1//X/9f/2//X/9//3//f/9//3//f/+f/3
//f/+P/4//r/+v/6//z/+//7//r/+v/+//7//v/+//////8BAAEAAwADAAMABAACAAMA
BQAHAAkACgAKAAsADQAOAA8AEAASABIAEwAUABcAGQAaAB0AIAAgACIAIwAiACIAIwAk
ACcAKAAoACkAKAAnACYAJQAiACIAIgAhACIAIAAfAB4AHwAeAB0AHQAaABkAGAAXABUA
EQAPAA0ACQAHAAQAAgD///3/+v/3//P/8P/t/+r/6f/o/+b/5v/h/+H/4P/f/93/3P/a
/9j/1v/V/9T/1P/S/9L/0v/Q/87/zv/O/8//z//Q/9D/0P/Q/9D/0P/Q/8//zv/N/87/
0P/Q/9D/0P/O/8//z//P/83/zv/O/87/zv/P/8//z//P/8//0P/Q/9L/0v/S/9L/1//a
/97/4v/p/+//9v/8//3//v/9/wEA///9//z/+//7//v/+//7//v/+//7//v/+P/4//j/
9//3//f/9//2//b/9v/2//b/9v/2//b/9f/x//L/8v/y//L/8v/z//P/8//0//T/8//z
//T/8v/y//H/8f/v/+//7//v//H/8P/w//D/7v/x//H/8f/0//b/9//5//f/+P/4//j/
+P/4//j/9//3//f/9//3//f/9v/1//T/8//z//P/8//3//j/+P/4//j/+P/2//b/9f/1
//X/9f/1//P/8v/x//D/8P/v/+3/7v/u/+7/7v/t/+z/6//q/+v/6v/p/+n/6f/p/+n/
6f/q/+r/6v/r/+n/6f/t//L/9P/5//7/BQAJAA4AGgAwAE8AbQB8AIMAiwCIAG0AQwAg
APf/sP9p/0b/RP9I/0f/S/9X/2r/ev+K/5r/qf+6/8r/1f/d/+H/4v/k/+T/5f/p/+n/
6P/p/+z/7f/x/+//8P/x//H/8P/w//L/8v/y//P/8//z//H/9P/0//P/9f/1//X/9v/2
//f/9v/1//f/9//3//n/9//3//j/+P/4//j/+P/6//3//f/8//z//v/+//7//v//////
AQABAAEAAQABAAIAAwAFAAgACwAJAAoACgALAA0ADgAPABAAEgASABMAFAAVABcAGAAb
AB4AHgAgACEAIAAgACEAIgAjACQAJAAlACUAJQAlACUAIgAiACIAIQAeABwAGwAaABsA
GgAZABkAGAAXABYAFQAWABMAEgARAAwACwAJAAgACgAJAAcABQAEAAIAAAD+//3//P/6
//r/+f/5//j/9//3//j/+P/4//j/9//2//b/+P/4//j/9v/2//b/9v/3//n/+v/6//r/
+P/4//j/+P/6//r/+v/8//z//P/8//z//P/9//3//f/9//7//v/+//7/////////////
/wAAAAACAAIAAgACAAIAAgADAAQAAwADAAQABAAGAAYABAAHAAUAAwACAAEAAwADAAMA
AwACAAEAAAD//wAAAAAAAP///////////v/+/wAAAAAAAP7//v/+//7//f/9//3//v/+
//3//f/+//z//P/7//v/+//7//v/+//7//r/+v/6//r//f/9//3/AAACAAMABQADAAQA
BAAEAAIAAgACAAEAAQABAAEAAQD///7//f/8//n/+f/5//n//f/+//7//v/8//z/+v/6
//z//f/+/////v/7//n/9//4//j/9//1//T/9P/0//T/9v/2//b/9v/z//L/8f/x//H/
8f/x//H/8v/y//L/8//z//P/9//6//7/AwAKAA0AEQAeADQAUgBvAH0AfgCBAIEAbABH
ACcA/v+9/3L/Rf9A/0b/SP9L/1P/Zf96/4r/mP+q/7v/zP/Y/+H/5f/n/+r/6v/q/+3/
8f/x//D/8v/0//T/9//2//b/9v/1//b/9v/4//j/9v/3//f/9//1//j/+P/3//n/+f/5
//r/+f/7//v/+//7//v/+//9//3//f/+//7//P/8//z//v8BAAEAAAAAAAAAAAAAAAAA
AQABAAMAAwAFAAUABQAGAAYABwAJAAsACwAMAAwADQAPABAAEQASABUAFgAYABoAHAAd
AB0AHwAgACAAIgAjACYAJgAnACgAJwAoACgAKQAnACcAJwAnACQAJAAkACMAIAAeAB0A
HAAcABwAHAAdABsAGQAXABUAFgATABIAEQAQAA8ADQAMAAwACwAJAAcACAAGAAQAAgAB
AAAA/v/+//v/+//6//n/+P/4//f/9v/4//f/9v/2//b/9v/2//T/9P/0//T/9f/1//b/
9v/2//j/+P/4//j/+P/4//j/+v/6//r/+v/6//r/+//7//v//f/+//7//v/8//3//f/9
//3//f/+//7//P/8//z//P/8//z//f/+//////8AAAAA///+//v//f/9//v/+v/5//v/
+//7//v/+f/5//n/+f/6//r/+v/5//f/9//3//b/9v/2//b/9v/2//b/9v/z//P/8//0
//X/9f/2//j/9v/2//X/9f/1//X/9f/1//X/9P/0//T/9P/3//f/9//4//r/+//9////
AAAAAAAA/v/+//7//f////////////3//P/7//r/9//3//f/9//5//r/+v/6//r/+v/4
//j/+//7//v/+//9//v/+v/5//b/9v/1//P/8v/y//L/8v/y//L/8v/y/+//7v/t/+3/
7f/t/+3/7f/w//D/8P/x/+//7//z//T/9v/5/wAABwAPABQAIAA8AF8AewCIAJUAoQCg
AIMAWQAyAP//sv9n/0L/Pv9C/0f/Tf9d/3L/hv+W/6j/uf/K/9j/3//j/+X/6P/q/+r/
6f/t/+3/7P/u//D/8P/z//P/9P/1//X/9P/0//b/9v/2//f/9//3//f/+v/6//n/+//7
//v//P/9/////////////////wEA/////wAAAAACAAIAAgAEAAUABQAEAAQACAAIAAgA
CAAHAAcACQAJAAsACwALAAwADgAPABEAEwARABIAEgATABUAFgAXABgAHAAcAB0AHgAh
ACMAJAAnACgAKAAqACsALgAuAC8AMAAvADAAMAAxADEAMQAxADEAMAAwADAALwAwAC4A
LQAsACkAKAAnACcAJgAlACQAIwAiAB8AHgAdABoAGQAXABYAFQATABAADQAMAAoACAAG
AAcABgAEAAQA//////7//f/+//7//f/8//z/+//6//r/+P/4//j/9v/3//j/+f/7//r/
+v/5//j/+v/6//r/+v/4//j/+P/6//z//P/8//z//P/9//3//f/7//z//P/8//z//f/9
//3//f/9//7//v/8//z//P/8//z//P/9//7//////wAAAAAAAAAA/v8BAP///f/8//v/
/f/9//3//f/7//v/+//7//z//P/8//v//f/9//3//P/6//r/+v/6//z//P/6//r/+v/6
//r/+v/5//n/+f/6//r/+f/5//r/+P/4//f/9//5//n/+f/5//v/+v/6//r/+P/7//v/
+//8//7///8BAAEAAgACAAIAAgACAAIAAQABAAEAAQABAAEAAAD///7//f/9//3//f/9
//7//v/+////AAD//wAA//////////8BAP///v/9//z//P/7//n/+P/4//j/+P/2//b/
9v/2//b/9v/2//f/9//3//f/9//4//j/+P/5//v/+f/7//7/AAAFAAwAEQAVACAAOABa
AHsAjwCeAK8AsQCaAHUASwAcANn/jP9Z/0z/UP9S/1f/Yf9x/4T/mP+s/8D/0f/e/+j/
7//x//P/8v/2//j/+f/9//3//P/8//7//v8BAAEAAgADAAMAAgACAAQABAACAAMAAwAD
AAUACAAIAAcACQAJAAkACgAJAAsACwALAAwADQAOABEADwAPABAAEAASABIAEgAUABUA
FQAUABQAFgAWABYAFgAZABkAGwAbAB0AHQAdAB4AHgAfACEAIwAkACYAJwApACkAKgAr
ACwALwAwADIANAA1ADcAOAA7AD0APgBBAEMAQgBCAEMARABFAEYARgBHAEUARQBFAEUA
RABEAEQAQwBEAEIAQQBAAD8APgA9AD0APAA7ADoAOQA2ADMAMgAxAC4ALQArACoALAAr
ACkAJwAkACIAIAAeABsAGgAYABgAFwAXABYAFQAWABYAFQAUABIAEQAQABAAEAAQABAA
DgAQABAAEAARAA8AEAAQABAAEAAQABAAEAAQABAAEAASABIAEgASABIAFAAVABUAFQAV
ABYAFgAWABQAFQAVABUAFQAVABYAFgAWABYAFgAWABYAFgAXABgAGAAXABcAFgAWABYA
FAAXABcAFQAUABMAFQAVABUAFQAUABMAEgARABIAEgASABEAEQARABEAEAASABIAEgAS
ABAAEAAOAA4ADgAOAA4ADQANAA0ADgAOAA0ADQAOAA4ADgANAA0ADQANAA0ADQAPAA4A
DgAOAAwADwAPAA8ADgAQABEAEwATABQAFAAUABYAFgAWABUAEwATABMAEwATABIAEQAQ
AA8ADwAPAA8ADwAQABAAEAAQABAADgAOAA8ADwAPAA8AEQAPAA4ADQAKAAoACQAHAAYA
BgAGAAYABAAEAAQABAAFAAQAAwADAAMAAwADAAMAAgACAAIAAwAFAAkACQAKAA4AFwAe
AB8AIQAsAD4AWAB5AI8AmACdAJ8AjABlAEEAIADr/6L/a/9a/17/Yv9j/2f/df+I/5j/
pP+4/8n/1v/m//H/9f/3//j/+P/8////AwADAAIAAAACAAIABQADAAQABQAFAAYABgAI
AAgABgAHAAcABwAHAAoACgAJAAsACwALAAwACgALAAoACQAJAAkACQALAAoACwANAA4A
DgAOAA4AEAAPAA8ADgAOABAAEAAQABAAEQARABMAEwAVABUAFQAWABYAFwAZABsAGQAa
ABoAGwAdAB4AHwAgACQAJAAlACYAKAApACkAKwAsACwALgAvADIAMgAzADQAMgAyADEA
MQAxADEAMQAxAC4ALgAuAC0ALAAqACkAKAApACgAJwAnACUAIwAhAB8AHwAdAB0AHQAY
ABcAFQAUABYAFQATABEAEgAQAA4ADAAJAAgABgAGAAUABQAEAAMAAgACAAEAAAACAAEA
AAAAAP///v/9//r//P/8//z//f/9//7//v/+//z//P/8//z//v/+//7/AAD+//7//v/+
/wAAAQABAAEAAwAEAAQABAAEAAUABQAFAAUABQAGAAYABgAGAAYABgAGAAYABwAIAAgA
BwAHAAYABAAEAAIABQAFAAMAAgABAAEAAQABAAEAAQABAAEAAQAAAAAAAAD/////////
//7/AAAAAP7//v/+//7//f/9//3//v/+//3//f/+//z//P/7//v//f/9//3//f/9//z/
/P/8//z/////////AAACAAMABQAFAAYABgAGAAQABAAEAAMABQAFAAUABQADAAIAAQAA
AP3//f/9//3///8AAAAAAAACAAIAAAAAAAEAAQABAAEA///9//z/+//8//z/+//5//j/
+P/4//j/+P/4//j/+P/1//T/8//z//X/9f/1//X/+P/4//j/+f/5//f/+f/+/wQACQAO
ABMAFwAiADYAUgBvAIMAjACXAJ0AjABpAEcAIgDn/5b/Xf9K/0z/Uv9V/1v/b/+E/5L/
oP+y/8P/1v/k/+v/7f/x//T/9v/2//n//f/9//z//P/+//7/AQABAAIAAwADAAAAAAAC
AAIABAAFAAUABQAFAAgACAAHAAUABQAFAAYABwAJAAkACQAJAAkACQALAAcABwAIAAgA
CQAKAAsADgAOAA0ACwAKAAwADAAMAAwADwAPABEAEQARABEAEQASABQAFQAXABkAGQAa
ABoAGwAdAB4AHwAgACQAJAAlACYAKQArACwALwAwADAAMgAzADQANAA1ADYANQA2ADYA
NwA3ADcANwA3ADQANAA0ADMAMgAwAC8ALgAtACwAKwArACoAKQAoACcAKAAlACQAIwAg
AB8AHQAcABwAGwAZABcAFAASABAADgAPAA4ADAAMAAkACQAIAAcABgAGAAUABAAEAAMA
AgACAAIAAgACAAAAAAAAAAAAAQABAAIAAgACAAIAAgACAAIAAAAAAAAAAgACAAIAAgAC
AAQABQAFAAUABQAGAAYABgAEAAUABQAFAAcABwAIAAgACAAIAAgACAAGAAYABwAIAAcA
BwAIAAgACAAIAAYACQAJAAcABgAFAAUABQAFAAUABQAFAAUABQAEAAQABAADAAMAAwAD
AAIABAAEAAQAAgACAAQABAAEAAQAAQABAAEAAgAEAAMAAwAEAAQABAADAAMAAwADAAMA
AwAFAAQABAAEAAQABwAHAAcACAAKAAsADQALAAwADAAMAAwADAAMAAsADAANAA4ADwAN
AAwACwAKAAkACQAJAAkACwAMAAwADAAOAA4ADAAMAAsACwALAAsADQALAAoACQAGAAYA
BQADAAQABAAEAAQABAAEAAQABAABAAAA/////wEAAQABAAEAAgACAAIAAwADAAMAAwAE
AAgADwAWABcAHQAqADwAWgB7AJcApgCzAL0AtACPAGUAPgADALL/b/9W/1T/WP9b/2P/
df+K/57/sP/C/9P/5P/w//X/+f/9//z//v8CAAEABQAFAAQABAAGAAYACQAIAAgACAAH
AAgACAAKAAoADAANAA0ADQALAA4ADgANAA8ADwAPABAAEAARABAADwANAA0ADQAPAA8A
DwAQABAAEAAQABAAEgATABMAEgASABQAFAAUABQAFQAVABcAFwAZABkAGQAaABgAGQAb
AB0AHQAeAB4AHwAjACQAJQAmACgAKAApACoALQAvADAAMwA0ADQANgA3ADgAOAA5ADoA
OwA8ADwAPQA9AD0APQA9ADwAPAA8ADsAOgA4ADcANgA1ADQAMwAzADIAMQAwAC8ALgAr
ACoAKQAmACUAIwAiACIAIQAfAB0AHAAaABgAFgATABIAEAAQAA0ADQAMAAsACAAIAAcA
BgAEAAMAAgACAAIAAgACAAAA///+//3//f/9//7//v/+//7//v/+//7/AAAAAAAAAgAA
AAAAAAAAAP7///////////8AAAAAAAAAAAEAAQABAAMAAwAEAAQAAgACAAIAAgAAAAAA
AQACAAMAAwAEAAQAAgACAAAAAwAFAAMAAgABAAEAAQABAAEA/////////////wAAAQAB
AAEAAQABAAAAAAAAAAAAAAACAAAAAAD+//7//v/+/////////wAAAAD/////AAAAAAAA
/////////////////f/8//z//P/9/wEAAgADAAIABAAFAAcABwAIAAgACAAIAAgACAAH
AAkACQAJAAkABQAEAAMAAgADAAMAAwADAAUABgAGAAYABgAGAAQABAAFAAUABQAFAAUA
AwACAAEA/v/+//3/+//6//r/+v/6//z//P/8//z/+//6//n/+f/5//n/+f/5//r/+v/6
//v/+//7//3/AAAEAAcAEAAVABcAHAAsAEgAaQCJAJgAnwClAJwAeQBRACwA8/+o/2v/
VP9S/1T/V/9b/2f/ev+M/57/rv+//87/2v/j/+n/7f/u//D/8v/1//n/+f/4//j/+v/6
//3//P/8//z/+//8//z//v/+//7///////////8CAAIAAQADAAMAAwAEAAMABQAFAAUA
BwAHAAcACQAHAAcACAAIAAgACAAIAAoACwALAAoACgAMAAwADAAMAAsACwANAA0AEQAR
ABEAEgAQABEAEwAVABUAFgAWABcAGwAcAB0AHgAgACAAIQAiACMAJQAmACkALAAsAC4A
LwAwADAAMQAyADMANAA0ADUAMwAzADMAMwAyADIAMgAxADIAMAAvAC4AKwAqACkAKQAq
ACkAKAAnACQAIQAgAB8AHQAdABwAHAAcABsAGQAXABYAFAASABAAEQAQAA4ADgANAA0A
DAALAAkACAAGAAQABgAFAAQABAAGAAYABgAEAAQABAAEAAUABQAGAAYABgAIAAgACAAI
AAgACAAIAAoACgAKAAoACgAMAA0ADQANAAsADAAMAAwADgAPAA8ADwANAA0ADgAOAA4A
DgAOAA4ADgAOAA8AEAAPAA8AEAAQAA4ADgAMAA8ADwANAAwACwANAA0ADQANAA0ADQAN
AA0ADAAMAAwACwAJAAkACQAIAAoACgAKAAgACAAIAAgABwAHAAcACAAIAAcABwAIAAgA
CAAHAAcABwAHAAcABwAHAAYABgAGAAYACQAJAAkACgAMAA0ADwANAA4ADgAOAA4ADgAO
AA0ACwALAAsACwAJAAgABwAGAAcABwAHAAcABwAIAAgACAAGAAYABAAEAAcABwAHAAcA
CQAHAAYABQAEAAQAAwABAP7//v/+//7//v/+//7//v/9//z/+//7//3//f/9//3//v/+
//7////9//////8EAAoADwAUABkAGwAkADIATABpAIEAjACRAJMAigBvAEsAKADz/6z/
a/9Q/1T/Vv9V/1n/af96/4z/mv+s/73/zv/e/+n/7f/v//D/9v/2//f/+//7//r//P/+
//7/AQD//wAAAQABAAIAAgAEAAQAAgADAAMAAwABAAQABAADAAQABQAGAAgABgAHAAYA
BQAHAAcABwAJAAUABQAGAAYACAAIAAgACgAJAAkACAAIAAwADAAMAAwACwALAA0ADQAP
AA8ADwAQABAAEQATABUAFQAWABYAFwAXABgAGQAaABwAHAAdAB4AIwAlACYAKQAoACgA
KgArAC4ALgAvADAALwAwADAAMQAwAC8ALgAtACwALAAsACsAKgAoACcAJgAlACQAIwAj
ACQAIwAiACEAIAAdABwAGwAWABUAEwASABQAEwARAA8ADgAMAAoACAAHAAYABAAEAAEA
AQAAAP//AAAAAP///v/+//3//P/8//z//P/8//r/+P/4//j/+f/7//z//P/8//z//P/8
//z//P/8//z//v/8//z//P/8//7///////////8AAAAAAAAAAAEAAQABAAEAAQACAAIA
AgACAAIAAgACAAIAAwAEAAMAAwAEAAQAAgACAAAAAwADAAEAAAD//wEAAQABAAEAAQAB
AAEAAQAAAAAAAAD//wEAAQABAAAA/v/+//7//v/+//3//f/9//7//v/9//3//v/+//7/
/f/9//v/+//7//v//f/8//z//P/+/wEAAQABAAAAAgADAAUABQAGAAYABgAIAAgACAAH
AAcABwAHAAcABQAEAAMAAgD//////////wMABAAEAAQABAAEAAIAAgADAAMAAwADAAMA
AQAAAP//AAAAAP///f/8//z//P/8//r/+v/6//r/+//6//n/+f/5//n/+f/5//r/+v/6
//v////9////AAAEAAcADgATABkAJAA0AFAAbwCHAJYAoQCvAKoAhwBfADoAAwC0/2v/
Tv9Q/1b/Wf9f/2//hP+W/6T/uP/L/9r/6P/x//P/9//6//r//P///wMAAwACAAIABAAE
AAcABwAIAAkACQAKAAoADAAMAAwADQANAA0ADQAQABAADwAQABEAEgAUABMAFQAVABUA
FQAVABUAFwAXABcAGAAYABgAGAAYABoAHQAdABwAHAAeAB4AHgAeAB8AHwAhACEAIwAj
ACMAJAAkACUAJwApACsALAAsAC0ALQAuAC8AMAAzADQANgA4ADkAOwA8AD8AQABAAEIA
QwBEAEQARQBGAEcASABIAEkASQBJAEkASQBIAEgASABHAEYARABDAEIAQwBCAEEAQQA+
AD0APAA7ADwAOQA4ADcANgA1ADMAMgAwAC8ALQArACgAJgAkACIAIwAiACAAIAAdABsA
GgAZAA==
         </WaveFormData>
      </LeadData>
      <LeadData>
         <LeadByteCountTotal>10000</LeadByteCountTotal>
         <LeadTimeOffset>0</LeadTimeOffset>
         <LeadSampleCountTotal>5000</LeadSampleCountTotal>
         <LeadAmplitudeUnitsPerBit>4.88</LeadAmplitudeUnitsPerBit>
         <LeadAmplitudeUnits>��V</LeadAmplitudeUnits>
         <LeadHighLimit>2147483647</LeadHighLimit>
         <LeadLowLimit>268435456</LeadLowLimit>
         <LeadID>V4</LeadID>
         <LeadOffsetFirstSample>0</LeadOffsetFirstSample>
         <FirstSampleBaseline>0</FirstSampleBaseline>
         <LeadSampleSize>2</LeadSampleSize>
         <LeadOff>FALSE</LeadOff>
         <BaselineSway>FALSE</BaselineSway>
         <ExcessiveACNoise>FALSE</ExcessiveACNoise>
         <MuscleNoise>FALSE</MuscleNoise>
         <LeadDataCRC32>3028117701</LeadDataCRC32>
         <WaveFormData>
CAAIAAgACAAGAAYABgAGAAYABgAGAAYABgAGAAYABgAEAAQABAAEAAIAAgACAAIABAAE
AAQABAACAAIAAgACAAIAAgACAAIAAgACAAIAAgACAAIAAgABAAEAAAAAAAEAAQABAAEA
AQAAAAAAAAAAAAAA////////AQABAAEAAwACAAMABAAFAAcACgANAA8ADQANAA0ADQAP
ABAAEAAQAA4ADwAPAAwADAAMAAsACgAMAA0ADgAPAA4ADgAOAA4ADAALAAsACwANAA0A
DgAOAAkABgAFAAQABAACAP///v8AAAAAAAD///////////3//P/8//3//f/9//3//f/9
//3//f/+//7/AAD+//r/+v/+/wQADgAVACEAOQBfAIUApwDNAPEADwENAeEAqABwACkA
z/+P/3v/dP9p/2T/aP90/4f/lv+m/7z/y//Y/+b/8v/2//f/+P/5//r//f//////AAD/
/wAA/////wEAAgADAAQAAwADAAUABQAHAAcABwAHAAcABwAJAAkABwAHAAcACAAKAAoA
CgALAAkACgALAAsADQAMAAwADQALAAwADQANAA4ADgAOAA4AEQARABIAEgASABMAFQAW
ABUAFQAVABcAGgAbABwAHwAdAB4AIAAhACQAJQAoACgAKgAsAC4ALgAxADQANgA3ADkA
OwA+AEAAQgBDAEYASABJAEkASQBJAEgASABHAEcASABJAEkASgBIAEcARgBGAEYARABC
AEEAQAA/AD8APQA5ADgANQAzADEALwAsACsAKQAoACUAIwAgAB4AHAAbABgAFgAVABUA
EgAPAA4ADQAMAAwACgAJAAkACQAIAAcABwAHAAYABQAFAAUABgAHAAcABwAHAAcABAAD
AAMABAAEAAQABQAFAAYACAAJAAoACwANAA0ADAALAAoACwAKAAwACwALAAsADAANAA4A
DgAMAAwACwALAAsACwALAAsACQAKAAoACQALAAsACwALAAoACgAKAAoABwAHAAcABwAJ
AAoACgAIAAgACAAIAAgABwAGAAUABAAGAAYABQAEAAQABAAFAAUABAAEAAYABAAEAAQA
BAADAAMAAgACAAMAAwADAAMAAwACAAIAAgACAAIAAQABAAEAAQABAAEAAwAEAAUABgAH
AAgACgAMAAsACwALAAsACwALAAwADAAMAAwADQANAAwADAAMAAsACgAKAAsADAAPABAA
EAAQAA8ADAAKAAkACQAJAAkACgAKAAcABAADAAIAAgAAAP3//v/+//7//v/7//v/+//7
//f/9v/2//f/9//3//f/9//4//n/+v/8//z/+v/6//j/+v8AAAoAEAAZACMANwBZAIEA
oQC5ANcA7QDnAMEAkgBiABkAvf9//23/aP9j/2D/Xv9m/3n/iP+U/6b/uf/I/9j/5P/q
/+3/8P/v//L/9//5//n/+v/3//j/9//3//r/+v/6//r/+//7//3//f/9//3//f/9//v/
+//9//3/////////AAD+//7//v////7//v/+//3/AAAAAAEAAwABAAIAAwADAAIAAgAC
AAIAAwADAAQABAAEAAUABwAIAAkACQAJAAsADAANAA4AEQARABIAFAAVABQAFQAYABgA
HAAeACAAIAAjACYAKAApACgAKQArACwALgAvADIANAAzADMAMwAzADMAMgAwAC8ALwAv
AC4ALgArACkAJwAmACYAJAAiACEAHwAdABwAGQAZABgAFQATABMAEQAOAA0ACQAIAAUA
AwD+//z/+v/5//b/9P/z//P/8f/v/+//7//t/+z/6f/n/+n/6f/o/+f/5//n/+b/5f/k
/+P/4//j/+X/5f/l/+X/5P/j/+P/5P/k/+T/5f/l/+P/5P/k/+T/5//p/+n/6P/m/+b/
6P/o/+j/5//n/+f/5v/n/+j/6P/q/+r/6f/p/+j/5//m/+X/5v/o/+n/6f/o/+f/5v/l
/+X/5v/n/+j/5//n/+f/5//l/+b/5v/k/+L/4v/i/+L/4P/g/+D/4P/i/+L/4f/g/+L/
4P/e/+D/4P/g/+D/3f/d/9z/3P/d/93/3f/d/93/3P/c/9z/3v/e/93/3f/c/9v/2v/Z
/93/3v/f/+D/4f/i/+T/5v/p/+n/6f/p/+f/5//o/+j/6P/o/+n/6f/k/+T/5P/j/+L/
4v/j/+T/5//o/+j/6P/m/+T/4//j/+X/5f/l/+b/5v/j/+D/3//e/97/3P/Z/9j/2P/Y
/9j/1//X/9f/1//T/9L/0v/T/9T/1f/W/9f/1//X/9f/2P/Y/9j/2P/a/9j/2v/g/+j/
7//7/w0AKQBPAHUAlQC3ANcA3wDDAJIAYgAjAMf/c/9P/0b/P/86/zz/RP9T/2T/dP+G
/5n/qv+4/8T/yv/N/87/0f/U/9f/2f/Z/9r/2P/a/9r/2//c/9z/3P/c/9//3//h/+H/
4f/h/+H/4f/j/+P/5f/l/+P/4//j/+T/5P/k/+T/5f/l/+b/5//n/+f/5v/m/+f/5//o
/+n/6f/q/+r/6v/q/+v/6//s/+z/7P/t/+//8P/z//P/8//1//X/9f/1//f/+f/6//z/
/f8AAAEABAAEAAYACAAKAAoADQAQABIAEwATABUAGAAaAB0AHQAfACAAIAAhACIAIwAm
ACYAJQAlACUAJQAkACQAJAAjACIAIgAiACAAHgAdABwAGwAbABkAFQAUABEADwANAAsA
CAAHAAUABAABAP///v/8//r/+f/2//T/8//z//L/7//u/+3/6v/q/+j/5//n/+f/5v/l
/+X/5f/k/+P/5f/l/+b/5//l/+X/5f/l/+X/5f/m/+j/6P/o/+n/6f/n/+j/6P/o/+n/
6//r/+r/6v/q/+z/7P/s/+v/6//r/+z/7f/u/+7/8P/w/+//7//v/+//7//v/+//8P/w
/+//7f/t/+3/7f/u/+7/7v/u/+v/6//r/+v/7f/u/+7/7P/q/+r/6v/q/+r/6v/q/+r/
7P/s/+v/6v/o/+r/7P/q/+r/6v/q/+n/6f/o/+j/5//n/+f/5//p/+j/6P/o/+j/6P/n
/+f/5//n/+f/5//p/+r/6//s/+//8P/y//T/9f/1//X/9f/3//f/+P/4//f/9v/2//X/
9P/0//T/8//w//D/8f/y//X/9v/2//b/9v/0//P/8//1//X/9f/2//X/8f/t/+v/6//s
/+v/6f/m/+b/5v/m/+X/5f/l/+X/4//i/+L/4//l/+X/5f/l/+P/4//j/+T/5P/k/+T/
5P/k/+b/7P/w//n/BwAdAD0AZQCLAK8A1wD1APkA1QCeAGYAIQDF/3n/W/9U/03/Sv9O
/1j/af96/4z/oP+v/8D/0P/W/9j/2//e/93/3v/j/+X/5f/m/+T/5v/m/+f/6P/o/+j/
6P/r/+v/7f/t/+3/7f/t/+3/6//r/+3/7f/t/+3/7f/u//D/8P/w//H/8f/y//P/8//x
//D/8P/x//P/9P/1//X/9v/2//b/9v/3//f/+P/4//j/+f/7//z//f/9//3////+////
AAADAAQABgAJAAsADAANABAAEAASABQAFgAWABsAHgAgACEAIwAlACgAKgArACsALQAu
ADIAMwA0ADUANgA2ADUANQAzADMAMgAyADQAMwAyADIAMgAwAC4ALQAsACsAKwApACYA
JAAgAB0AHQAbABgAFwATABIADwANAAgABgAEAAMAAgAAAP/////+//v/+v/5//j/+P/2
//X/9f/1//T/8//z//P/8v/x//H/8f/y//P/8f/x//H/8f/x//H/8v/0//L/8v/z//P/
9P/2//f/+P/4//n/+P/2//b/9v/4//j/9v/1//X/9f/2//f/+P/4//r/+v/5//n/+f/5
//n/+f/5//r/+v/5//n/+f/5//n/+P/4//j/+P/3//f/9//3//f/+P/4//b/9P/0//T/
9P/y//L/8v/y//T/9P/z//L/9P/0//X/9f/w//D/8v/y//L/8v/z//P/8v/y//X/9f/1
//X/8//y//L/8v/w//D/7//v/+//7//v/+//8f/y//P/9P/1//b/+P/6//v/+//7//v/
+//7//z//P/8//z//f/9//z//P/8//v/+P/4//n/+v/9//7//v/+//7//P/7//v/+//7
//v//P/8//n/9v/1//T/9P/y/+//8P/w//D/8P/t/+3/7f/t/+3/7P/s/+3/6//r/+v/
6//p/+n/6f/q/+r/6v/s/+7/7v/w//b//v8DAA0AHQA3AFsAgQChAMEA4wDvANcAogBu
ADUA4/+R/2n/YP9d/1T/UP9Y/2f/dv+G/5b/pf+2/8b/1P/c/9//4v/j/+b/5//p/+n/
6v/s/+7/7v/v//L/8v/y//L/8v/x//L/8f/z//P/8//z//H/8f/z//P/9f/1//X/9v/0
//T/9P/1//X/9v/3//f/9//2//b/9//3//j/+f/5//r/+v/6//r//f/9//7//v/+////
AQACAAEAAQABAAMABgAHAAgACwAJAAoADAANAA4ADwASABIAFgAYABoAGgAcAB4AHwAf
ACIAJQApACwAKwArAC0ALgAwADEAMgAzADIAMgAxADEAMwAzADIAMgAwAC8ALgAuAC4A
LAAqACkAKgApACkAJwAlACQAIQAfABwAGQAVABMAEgASABAADwAMAAoACAAHAAQAAgAB
AAEA/P/5//j/9//4//j/9v/1//X/9f/0//P/9f/1//T/8//x//H/8v/z//P/8//z//P/
9P/z//P/9P/0//T/9f/1//X/9v/2//b/9//5//n/+P/4//j/+v/6//r/+f/5//n/+P/5
//r/+v/6//r/+f/5//n/+f/5//n/9//4//j/9//4//n/+v/7//j/+P/4//j/9//3//f/
9//1//b/9v/0//T/9P/0//T/9P/0//T/9P/y//b/9f/0//L/8v/y//L/8f/x//D/8P/x
//H/8f/x/+//7v/u/+7/7v/u/+3/7f/t/+3/7f/t/+//8P/x//L/9P/2//n//P/8//v/
+v/5//n/+f/6//r/+v/6//v/+//4//j/+P/3//T/9P/1//b/+f/6//r/+v/4//b/9f/1
//b/9//4//r/+P/z/+7/6//s/+z/6v/n/+j/6P/o/+j/6f/p/+n/6f/l/+T/5P/l/+X/
5f/l/+X/4//j/+P/5P/k/+L/5P/m/+j/7v/2//z/BQAVAC0AUQB5AJkAswDTAOUA0QCl
AHYAPgDp/43/V/9N/0r/Q/9C/0b/VP9n/3j/iP+Y/6n/uv/K/9L/1v/Z/9z/2//c/93/
3//f/+D/4f/k/+X/5//o/+j/6P/o/+n/6f/r/+v/6//r/+v/6//p/+n/6//r/+v/6//r
/+z/7v/u/+7/7//t/+7/7//v//H/8P/w//H/7//w//H/8f/0//T/9P/0//P/8//0//T/
9P/1//f/+P/5//n/+f/7//z//f/+/wEA//8AAAIAAwAGAAcACgAKAA4AEAASABIAFAAW
ABcAFwAZABsAHgAgACMAIwAlACYAJgAnACgAKQAoACgAJwAnACcAJwAmACYAJAAjACIA
IgAjACIAIQAhAB0AGwAaABcAFQAUABEADwAPAA0ACgAJAAcABgADAAEA///+//3//f/6
//j/9//3//T/8f/w/+//8P/w/+7/7f/t/+3/7P/r/+v/6//q/+n/6f/p/+r/6//r/+v/
6//r/+z/6//r/+z/7P/s/+3/7f/v//D/8P/w//D/8f/w/+7/7//w//P/9P/y//H/8f/x
//L/8//0//T/8v/y//H/8f/x//H/8f/x//P/9P/0//P/8//z//P/8//0//T/9P/0//H/
8f/x//H/8f/y//L/8P/y//L/8v/y//D/8P/w//D/7v/w//D/7v/u/+7/7v/t/+3/7P/s
/+//7//v/+//7f/s/+z/7P/u/+7/7f/t/+v/6//r/+v/7f/u/+//8P/x//L/9P/2//f/
9//3//f/9//3//j/+P/4//j/+f/5//j/+P/4//f/9P/0//X/9v/3//j/+P/4//j/9v/1
//X/9f/1//X/9v/3//X/8//z//H/8P/t/+n/6P/o/+j/6P/p/+n/6f/p/+X/5P/k/+X/
4//j/+P/4//k/+X/5v/o/+b/5v/o/+j/5v/m/+7/+P8BAAkAGQA5AGMAhwCnAM8A8wD9
AN8AqgB0ADMA1/+F/13/VP9N/0r/TP9U/2f/ev+M/5z/q/++/87/2P/a/93/4P/h/+L/
4//l/+X/5v/m/+j/6P/p/+z/7P/s/+z/6//r/+3/7f/t/+3/7f/t/+//7//x//H/8f/x
//H/8v/0//T/9P/1//P/9P/1//X/9f/0//T/9f/z//T/9f/1//b/9v/2//b/+f/5//r/
+v/6//v//f/+/////////wEAAgADAAQABwAFAAYACAAJAAoACwAOAA4AEgAUABYAFgAb
AB4AIAAhACEAIwAmACgAKwArAC0ALgAuAC8AMAAxADMANAA0ADUANwA3ADYANgA0ADMA
MgAyADIAMAAuAC0ALAArACsAKQAlACQAIQAfAB0AGwAYABcAEwASAA8ADQAKAAgABgAF
AAQAAgABAAEA/P/5//j/9//4//j/9v/1//P/8//y//H/8f/x//D/7//x//H/8v/z//H/
8f/x//H/8v/x//H/8v/y//L/8//z//P/9P/0//T/9f/3//f/9v/0//T/9v/2//b/9f/1
//X/9v/3//j/+P/4//j/9//3//f/9//3//f/+f/6//r/+f/5//n/+f/5//b/9v/2//b/
9//3//f/9//1//b/9v/0//b/9v/2//b/9v/2//b/9v/2//b/9f/0//j/+P/1//T/9P/0
//T/9P/1//X/9P/0//P/8//z//P/8//y//L/8v/0//T/8//z//P/8//z//P/8//0//X/
9v/5//r//P/+//3//f/9//3//////wAAAAAAAAAAAQABAP7//v/+//3//v/+////AAD/
/wAAAAAAAAIAAAD/////////////AAACAP///P/7//r/+v/4//X/9P/0//T/9P/x//H/
8f/x//H/8P/w//H/7//v/+//7//x//H/8f/y//L/8P/w//D/8P/2//z/BAALABkAMwBb
AIEAowDLAPMACQH5AMkAkgBUAAUAr/93/2f/Yv9b/1j/Xv9s/3v/jP+g/7L/w//S/97/
5P/o/+n/6v/t/+7/7//x//H/8v/y//T/9P/1//b/9v/2//b/9//3//n/+f/3//f/9//3
//f/9//5//n/+//7//v//P/6//r/+v/7//3//v///////f/8//z//f///wAAAQABAAIA
AgACAAIAAwADAAQABAAEAAUABwAIAAkACQAJAAsACgALAAwADwARABIAFAAVABYAFwAa
ABoAHgAgACIAIgAkACYAJwAnACoALQAxADQANQA1ADcAOAA4ADkAOgA7ADwAPAA7ADsA
OwA7ADoAOgA8ADsAOgA6ADgANgA0ADMAMgAxADEALwAtACwAKQAnACMAIQAeAB0AHQAc
ABkAFwASABAADgANAAoACAAHAAcABgADAAIAAQACAAIAAAD///3//f/8//v//f/9//z/
+//9//3//v////3//f/9//3//P/7//v//P/8//z//f/9//3//v/+//7///8BAAEAAAAC
AAIABAAEAAIAAQABAAEAAAABAAIAAgAEAAQAAwADAAMAAwADAAMAAwAEAAQAAwAFAAUA
BQAFAAQABAAEAAQAAwADAAMAAwABAAIAAgAAAAAAAAAAAAAAAAAAAAAAAAAAAAAA///+
//7//v/+//7//v/+//7//f/9//z//P/9//3//f/9/////v/+//7//v/+//3//f/9//3/
/f/9//3//v///wAA//8AAAIABAAHAAcABwAHAAkACQAKAAoACQAIAAgABwAEAAQABAAD
AAIAAgADAAQAAwAEAAQABAAGAAQAAwADAAMAAwADAAQABAABAP7//f/8//z/+v/3//b/
9v/2//b/9f/1//X/9f/z//L/8v/z//L/8f/w/+//7//v/+//8P/0//b/9P/w//L/+v8C
AAgADwAbAC8AUQB5AJsAuQDZAPEA5wC7AIoAWgATALn/d/9j/2L/X/9a/1j/YP9z/4L/
kP+g/7H/wP/Q/9z/4v/l/+b/5f/o/+z/7//w//L/8f/y//H/8f/0//T/9P/0//X/9f/3
//f/9f/1//X/9f/1//X/9//3//n/+f/5//r/+f/4//f/9//3//j/+f/5//v/+v/6//v/
+//8//3//f/8//z//P/8//3//f/+//7//v///wEAAgADAAMAAwAFAAYABwAIAAsACQAK
AAwADQAOAA8AEgASABQAFgAYABgAGQAcAB4AHwAfACEAJAAmACgAKQAsAC4ALwAvAC8A
LwAwADAALwAvADEAMQAwADAALwAtACsAKgAsACoAKAAnACQAIwAjACEAIQAgAB0AGwAX
ABUAEgARABEAEAANAAsACQAIAAcABwACAAAA//////3/+//7//v/+P/4//b/9f/1//X/
9P/z//H/8f/w/+//7//v//D/8f/x//H/8f/x//D/7//v//D/8v/y//P/8//x//L/8v/y
//P/9f/1//T/9v/2//j/+P/4//f/9//3//j/+f/6//r//P/8//v/+//7//v/+//7//v/
/P/8//v/+f/5//n/+f/6//r/+v/6//f/9//3//f/9//4//j/9v/2//b/9v/2//b/9v/2
//b/9v/2//T/9P/0//T/8//z//L/8v/z//P/8//z//P/8v/y//L/8v/y//H/8f/z//P/
8//z//P/9P/1//b/+f/6//z//v////////////3//f/+//7/AAAAAAEAAQAAAAAAAAD/
//3//P/8//z/+//8//z//P/+//z/+//7//v/+//7//z//P/5//b/9f/0//T/8v/v/+7/
7v/u/+7/7f/t/+3/7f/p/+j/6P/p/+v/6//r/+v/7f/t/+3/7v/s/+r/7P/u//D/9P/4
/wAACQAXAC8AUQB1AJUAtwDbAPUA7QDDAJIAYAAVALX/cf9Z/1b/U/9O/1D/YP9z/4D/
jv+g/7H/xP/S/9r/3P/h/+T/5f/m/+f/6f/p/+r/7P/u/+7/7//w//D/8P/w/+//7//x
//H/8f/x//H/8f/z//P/9f/1//X/9f/1//b/9v/2//b/9//3//j/+f/5//n/+P/4//n/
+//8//3//f/8//z//P/8//v/+//8//z//v///wEAAgABAAEAAQADAAQABQAGAAkACwAM
AA4ADwAOAA8AEgASABYAGAAaABoAHQAgACIAIwAlACcAKgAsAC0ALQAvADAAMgAzADQA
NQA2ADYANQA1ADMAMwAyADIAMgAxADAAMAAyADAALgAtACwAKwArACkAJwAmACMAIQAf
AB0AGgAZABUAFAARAA8ADAAKAAgABwAEAAIAAQABAAAA/f/8//v/+v/6//j/9//5//n/
+P/3//X/9f/0//P/8//z//T/9f/1//X/9f/1//b/9f/1//b/9P/0//X/9f/1//b/9v/2
//f/+f/5//j/+P/4//r/+v/6//n/+f/5//r/+//8//z//v/+//3//f/7//v/+//7//v/
/P/8//v/+//7//v/+//6//r/+v/6//n/+f/5//n/+f/6//r/+P/4//j/+P/4//j/+P/4
//j/+P/4//f/9v/2//b/9v/2//b/9f/1//T/9P/1//X/9f/1//f/9v/2//b/9v/2//X/
9f/1//X/9f/1//f/+P/5//r/+//8//7/AAD//////////wEAAQACAAIAAgACAAMAAwAA
AAAAAAD///z//P/9//7///8AAAAAAAACAAAA/////////////wAAAgD///z/+//4//j/
9v/z//T/9P/0//T/8f/x//H/8f/v/+7/7v/v/+//7//v/+//7//v/+//8P/w//D/8P/s
/+z/9P/6//7/BQAVACsASwBzAJsAvQDlAAUBBQHdAKgAcAApAMv/g/9n/17/Wf9U/1j/
ZP9z/4b/mv+q/7v/zP/a/+L/5v/p/+r/6//u/+//8f/x//L/8v/0//T/9f/0//T/9P/0
//X/9f/3//f/+f/5//n/+f/3//f/+f/5//v/+//7//z//P/8//z//f/7//z//f/9////
/v/+//////8AAAEAAQACAAIAAgACAAMAAwAEAAQAAgADAAUABgAJAAkACQALAAoACwAM
AA8ADwAQABIAEwAWABcAGgAaABoAHAAeAB4AIgAmACkAKwArAC0AMAAyADMAMwA1ADYA
OgA7ADwAPQA8ADwAOwA7AD0APQA8ADwAPAA7ADoAOgA6ADgANgA1ADYANQA1ADMALwAu
ACsAKQAnACUAIgAhAB0AHAAZABcAFgAUABIAEQAOAAwACwALAAgABQAEAAMAAgACAAAA
/////////v/9///////+//3//P/7//v/+//7//v/+//7//z/+//7//z//v/+///////+
//7//f/8//3///////7//v/+/wAAAAAAAP///////wAAAQACAAIAAgACAAEAAQABAAEA
AQABAAMABAAEAAMAAwADAAMAAwACAAIAAgACAAEAAQABAAEAAQACAAIAAAAAAAAAAAAA
AAAAAAAAAAAA/v/+//3//P8AAAAA/v/8//z//P/8//3//f/8//z//f/9//3//f/7//r/
+v/6//z//P/7//v/+//7//v/+////wAAAQACAAEAAgAEAAYABQAFAAUABQAFAAUABgAG
AAgACAAJAAkABAAEAAQAAwAEAAQABQAGAAcACAAIAAgACAAGAAUABQAFAAUABQAGAAYA
AwAAAP///v/+//z/+f/4//j/+P/4//f/9//3//f/9//2//b/9//1//X/9f/1//X/9f/1
//b/+P/2//b/9v/4//r/AgAKAA8AGQArAEsAcwCbAL0A3wD7APsA1wCkAHIALQDV/4//
d/9w/2n/Yv9i/2r/ef+K/5r/rP+9/8z/2v/k/+r/6//s/+//8v/1//f/9//4//b/+P/4
//n/+v/6//r/+v/7//v//f/9//3//f/9//3//////wEAAQABAAEAAQACAAAAAAAAAAEA
AwAEAAUABQAFAAQABAAFAAMABAAFAAUABgAGAAYABgAHAAcACAAIAAYABwAJAAoADQAN
AA0ADwAQABEAEgAVABUAFgAYABkAHAAdACAAIAAhACIAIwAiACUAKAAqACsALwAxADQA
NgA3ADcAOQA6ADwAPQA+AD8APgA+AD0APQA/AD8APgA+AEAAPwA+AD4APAA6ADgANwA2
ADUANQAzAC8ALgArACkAKAAnACUAJQAhACAAHQAbABgAFgAUABMAEgAQAA8ADwANAAsA
CwALAAgACAAGAAUAAwADAAIAAQACAAMAAwADAAEAAQACAAMAAQABAAEAAQABAAEAAgAE
AAIAAgADAAMAAwAEAAQABAAFAAcABwAGAAQABAAGAAYABwAHAAgACQAJAAkACQAIAAgA
CAAHAAcACQAJAAkACQAJAAoACgAJAAkACQAJAAkACAAIAAgACAAHAAcABwAHAAcACAAI
AAYABgAGAAYABgAEAAQABAAEAAQABAAEAAQABAAEAAQAAwADAAIAAgADAAMAAwADAAMA
AgACAAIAAAAAAP////8BAAEAAQABAAMABAAFAAYABwAIAAoADAALAAsACwALAAsACwAM
AAwADAAMAA0ADQAIAAgACAAHAAgACAAJAAoADQAOAA4ADgANAAoACAAHAAkACQAJAAoA
CgAHAAQAAwACAAIAAAD9//r/+v/6//r/+f/5//n/+f/3//b/9v/3//f/9//3//f/9//3
//f/+P/4//j/9v/4//z/AAAEAAwAFQAhADEATwBzAJcAtQDXAPEA9QDXAKYAcgAvANX/
h/9p/2T/X/9Y/1b/YP9z/4L/kP+i/7P/xv/Y/+T/6v/r/+z/8f/w//P/9f/1//b/9v/4
//j/+f/6//r/+v/6//3//f///////f/9//3//f/9//3//////wEAAQABAAIAAAAAAAAA
AQD//wAAAQABAAEAAAAAAAEAAwAEAAUABQAEAAQABAAEAAUABQAGAAYABgAHAAkACgAL
AAsACwANAA4ADwAQABMAEwAUABYAFwAWABcAGgAaABoAHAAeAB4AIgAmACkAKwArAC0A
MAAyADMAMwA1ADYAOAA5ADoAOwA6ADoAOQA5ADsAOwA6ADoAOAA3ADYANgA2ADQAMgAx
ADIAMQAxAC8ALwAuACsAKQAlACMAIAAfAB8AHgAbABkAGAAWABQAEwAQAA4ADQANAAoA
BwAGAAUABAAEAAIAAQABAAEAAAD//wEAAQAAAP///f/9//7///8BAAEAAQABAAAA////
/wAAAAAAAAEAAQABAAIAAgACAAMABQAFAAQABAAEAAYABgAGAAUABQAFAAgACQAKAAoA
CgAKAAkACQALAAsACwALAAsADAAMAAsACQAJAAkACQAIAAgACAAIAAkACQAJAAkACQAK
AAoACAAGAAYABgAGAAgACAAIAAYABgAEAAQABAAEAAUABQAEAAQAAwADAAMAAwAFAAQA
BAAEAAIAAgABAAEAAQABAAEAAQAFAAYABwAIAAkACgAMAA4ADwAPAA8ADwARABEAEgAS
ABAAEAARABEADgAOAA4ADQAKAAoACwAMAA0ADgAOAA4ADgAMAAsACwALAAsACwAMAAwA
CQAGAAUABgAGAAQAAQAAAAAAAAAAAP3//f/9//3//f/8//z//f/7//v/+//7//3//f/9
//7//v/+//z//P/8/wAABgAOABcAJQA5AFcAfQCjAMMA6QAPARMB7wC4AIQAPwDh/5H/
cf9s/2n/ZP9m/3D/gf+S/6L/tP/H/9j/5v/w//T/9f/4//n/+v/9//////8AAP7/AAAA
AAEAAgACAAIAAgAFAAUABwAHAAcABwAHAAcACQAJAAsACwALAAsACwAMAAwADAAMAA0A
CwAMAA0ADQAPAA4ADgAPAA0ADgAPAA8AEgASABIAEgATABMAFAAUABYAFwAZABoAGwAb
ABsAHQAcAB0AHgAhACEAIgAkACUAJgAnACoAKgAuADAAMgAyADUAOAA6ADsAPQA/AEIA
RABFAEUARwBIAEoASwBMAE0AUABQAE8ATwBRAFEAUABQAFAATwBOAE4ATgBMAEoASQBI
AEcARwBFAEMAQgA/AD0AOwA5ADYANQAzADIALwAtACoAKAAmACUAIgAgAB8AHwAcABkA
GAAXAA==
         </WaveFormData>
      </LeadData>
      <LeadData>
         <LeadByteCountTotal>10000</LeadByteCountTotal>
         <LeadTimeOffset>0</LeadTimeOffset>
         <LeadSampleCountTotal>5000</LeadSampleCountTotal>
         <LeadAmplitudeUnitsPerBit>4.88</LeadAmplitudeUnitsPerBit>
         <LeadAmplitudeUnits>��V</LeadAmplitudeUnits>
         <LeadHighLimit>2147483647</LeadHighLimit>
         <LeadLowLimit>268435456</LeadLowLimit>
         <LeadID>V5</LeadID>
         <LeadOffsetFirstSample>0</LeadOffsetFirstSample>
         <FirstSampleBaseline>0</FirstSampleBaseline>
         <LeadSampleSize>2</LeadSampleSize>
         <LeadOff>FALSE</LeadOff>
         <BaselineSway>FALSE</BaselineSway>
         <ExcessiveACNoise>FALSE</ExcessiveACNoise>
         <MuscleNoise>FALSE</MuscleNoise>
         <LeadDataCRC32>3333122723</LeadDataCRC32>
         <WaveFormData>
2P/Y/9j/2P/Y/9j/2P/Y/9j/2P/Y/9j/2P/Y/9j/2P/Y/9j/2P/Y/9b/1v/W/9b/1v/W
/9b/1v/V/9T/0//S/9L/0v/S/9L/0v/S/9L/0v/S/9L/0v/S/9L/0P/S/9L/0P/Q/9D/
0P/S/9L/0v/S/9D/z//P/8//0f/R/8//0v/S/9H/0v/S/9X/1v/X/9f/1f/V/9b/1v/Y
/9n/2f/a/9j/1//X/9f/1//X/9f/1v/Y/9n/2v/b/9z/2//a/9n/2f/Y/9j/2P/a/9r/
2v/a/9b/0//R/9D/zf/M/8r/yP/K/8r/yv/J/8f/x//H/8b/x//G/8b/xv/E/8T/xP/F
/8X/xf/G/8b/yP/D/77/vf+9/77/xf/O/9v/8v8SADMAVgCCALYA3gDqANIApAB1ADcA
5v+p/4z/f/91/2n/Zf9r/3b/f/+K/5n/pf+s/7f/vf+//7//vv++/73/v//C/8L/wf/A
/8D/v/++/7//wv/E/8X/wv/C/8L/w//F/8X/xf/G/8j/yP/I/8n/yP/H/8b/xf/F/8X/
xf/F/8P/w//E/8T/xP/E/8T/xP/E/8X/xf/G/8j/yP/I/8n/zP/M/83/zf/L/8v/zP/N
/8z/zP/M/87/zP/M/8//0f/P/9D/0f/S/9T/1f/W/9f/1v/Y/9j/2v/e/+D/4v/k/+j/
6v/t//D/8//0//X/9v/1//b/+P/5//v//P/9//3//f/9//3//f/9//v//f/9//3//f/9
//v/+f/2//T/8v/v/+3/7P/r/+v/6P/l/+P/4v/i/9//3P/c/9v/2f/X/9b/1P/U/9P/
0f/R/9D/0P/R/9L/0//T/9X/1f/V/9X/1v/W/9X/0//V/9X/1v/Y/9v/2//b/9v/2P/Y
/9n/2v/c/9v/2v/a/9z/3f/f/+H/4f/j/+P/4v/i/+L/4//j/+T/5P/l/+b/5//p/+r/
6//r/+v/6//r/+v/6//r/+v/7v/u/+7/7//x//D/8P/x//P/8//y//L/8v/y//L/8v/0
//T/9P/0//T/8//z//P/8//z//L/8v/y//L/8v/z//P/8//z//P/9P/0//j/9v/2//b/
9v/2//b/9P/2//j/+P/4//j/+f/6//v//P/+//7//f/9/wAAAQACAAEABgAHAAcACQAK
AAsADAANAA8ADwAPABAAEAAQABEAEQASABIAEQARABMAEwATABMAFAAUABUAFgAXABkA
GQAZABcAFwAWABYAGAAYABgAGAAYABYAEwARABIAEQAQAA4ADAAMAAwADAALAAsACwAL
AAkABwAFAAQABgAGAAYABgAJAAkACQAKAAoACAAHAAQAAwAFAAoADwAYACUANgBUAHsA
ngDCAOwAEgEaAQIB3gCxAG8AHADf/8j/vf+1/6//p/+p/7b/wf/M/9n/5f/u//n/AQAD
AAcACAAIAAkACwAOAA4ADQAMAAwACwAKAAoADAANAA0ADQAOAA8AEQARABEAEQASABIA
EgASABMAFQAVABUAFQATABMAEwATABEAEQASABIAEwAUABUAFgAUABUAFQAWABYAFgAW
ABcAFgAWABcAFwAYABkAGwAdAB4AHgAeACAAIAAgACMAJQAlACYAJwAoACgAKQAqACsA
LQAwADEANAA2ADgAOgA8AD0APgBAAEIARQBGAEcASABJAEoATABNAEsATABNAE0ATwBP
AE8ATwBNAEkASQBHAEkASQBJAEcARgBCAD8APAA9ADsAOgA5ADcANAAxAC8ALAAsACkA
JgAmACUAIwAhACAAHgAeAB0AGgAZABcAFgAVABQAEwARABEAEQARABEADwAOAAwACQAI
AAcABwAIAA4ADwAQABEADgAOAA8AEAAQAA8ADgAOAA4ADQANAA0ADwARABEAEAAQABAA
EQARABEAEAAQABAAEgATABMAEwAVABUAFQAVABMAEwATABMAFgAWABYAFwAVABQAFAAV
ABcAFwAWABYAFgAWABYAFgAYABgAGAAYABcAFQAUABMAEwATABIAEgASABIAEgATABUA
EwASABQAFAAUABQAEgASABAAEgASABIAEgASABAAEAAQABAAEgASABEAEQARABEAEQAP
ABIAEwATABUAFgAXABgAGQAaABsAHAAeAB0AHAAcABsAHgAeAB0AHQAbABsAGwAbABoA
GgAbABwAHwAhACEAIQAhACEAIAAgACAAIAAgACAAIAAeABsAGQAaABkAGAAWABMAEgAR
ABAADwAPAA8ADwAMAAsACgAKAA0ADgAPABAADwAPAA8AEAAQAA4ADwAOAAsACwAMAA8A
GAAjADQATABtAJIAuADmABABJgEYAfYAywCVAEYA+//S/8X/uf+z/6//sf+4/8P/zP/X
/+X/8P/5/wEABQAFAAYACAALAAsADgAOAA0ACwAMAAwADAAMAA4ADwAPABAAEAAQABEA
EQARABEAEgASABIAEgATABIAEQAQAA8AEQARABEAEQAPAA8AEAAQABAAEAAQABAAEAAR
ABEAEgASABIAEgATABQAFAAVABUAFQAVABYAFwAYABgAGAAaABgAGAAbAB0AHwAgACEA
IgAkACUAJgAnACoALAAsAC4AMAAyADQANgA2ADgAOwA+AD0APgA/AEAAQwBEAEYARwBF
AEYARwBHAEcARwBHAEcARwBFAEcARwBFAEUARQBDAEUAQgBAAD4AOwA5ADgANwA1ADIA
LwAtACoAKgAnACQAIgAhAB8AHQAaABgAGAAXABYAFQATABIAEAAQABAADwANAA0ADQAN
AAwADAALAAkACgAJAAkACgALAAsACwALAAoACgALAAwADAALAAoACgAMAAsACwALAAsA
DQANAAwADAAMAA0ADQANAAwADAAMAAwADQANAA0ADQANAA0ADQANAA0ADQANAAwADAAM
AA0ADQAMAAwADQANAA0ADAAMAAoACgAKAAoADAAMAAwADAAKAAkACQAJAAkACQAIAAgA
CgAKAAoACwAHAAkACgAIAAgACAAIAAgACAAGAAgABgAGAAYABgAGAAYABgAGAAgACAAH
AAcABQAFAAUAAwAGAAcABwAJAAsADQAPABEADwAPAA8AEAAQABAAEQARABAAEAAPAA8A
DwAPAA8ADwAOAA4ADwAQABMAFQAVABUAFQAVABQAFAAUABQAFAAUABEADgAKAAcABwAH
AAcABgACAAIAAgACAAEAAQABAAEAAgABAAAAAAAAAAAAAAAAAAAA///+//7//P/8//v/
+P/3//f/9v/5/wIAEQAiADwAYQCIALAA4gAMARwBDAHkALUAdwAqAOX/wv+z/6n/of+d
/6P/rP+3/8L/z//b/+b/8f/1//X/9//6//j/9//7//7//v/9//z//P/7//r/+v/8//3/
/f/+//7//v////3//f/9//7//v/+//7////9//3//f/9/////////////////wAAAAAA
AAAAAAAAAAIAAwADAAQAAgACAAIAAwAEAAQABQAFAAMAAwAEAAUABgAGAAYACAAGAAYA
CQALAAwADgAQABIAFAAVABYAFwAYABoAGgAcAB4AIAAiACQAJgAoACsALgAtAC4ALwAw
ADMANAA2ADcANwA4ADkAOQA4ADcANgA1ADcANQA3ADcANwA3ADcANQAzADAALgAsACkA
JwAmACUAIQAeABsAGQAWABYAEwAQAA0ACwAIAAUABgAEAAQAAwACAAEA///+//3//P/7
//n/9//3//f/9//2//b/9f/z//L/8f/x//L/9P/z//L/8f/y//L/8//0//L/8f/w//D/
8//z//T/9f/0//X/9P/y//D/8P/x//H/8f/w//D/8P/w//H/8f/x//P/8//z//P/8//z
//P/8//y//L/8v/z//H/8P/w//H/8//z//L/8v/y//L/8v/y//D/8P/w//D/7//t/+z/
6//r/+v/6v/q/+v/7P/t/+//7f/t/+3/7f/q/+r/6v/q/+r/6v/s/+z/6v/s/+z/7P/s
/+z/6v/q/+r/6v/p/+j/5v/l/+X/5f/l/+P/5v/n/+f/6f/s/+3/7v/v/+//7//v//D/
8P/w//H/8f/y//L/8f/x//H/8f/x//H/7v/u/+//8P/y//X/9v/3//f/9//2//b/9v/2
//b/9v/1//L/7v/r/+z/6//q/+j/5v/m/+b/5v/j/+P/4//j/+X/5f/l/+b/5v/m/+b/
5v/m/+X/5P/k/+L/4P/j/+T/4f/f/+L/5//s//f/CAAeAD8AYgCIALQA4gD+APQA0ACj
AHMAKADd/7D/n/+V/4n/g/+D/4z/lf+g/6v/tf/A/83/1f/Z/9v/3P/e/9//3v/g/9//
3f/e/+D/4f/i/+D/4v/j/+P/4P/g/+D/4f/j/+P/4//k/+T/5P/k/+X/5//n/+f/5//l
/+X/5f/l/+f/5//o/+j/6P/o/+j/6P/m/+f/5//o/+r/6v/q/+v/7P/s/+3/7f/t/+3/
7v/v/+7/7v/u//D/8f/y//b/+f/3//j/+f/6//7///8AAAEAAAACAAIABAAEAAYACAAK
AA4AEAATABYAFQAWABcAGAAaABwAHwAhAB8AIAAhACEAIwAjACMAIwAjACEAIwAjACMA
IwAjACEAIwAgAB4AHAAZABcAFgAVABEADgALAAkACwAMAAoACAAGAAUAAwABAP7//P/8
//v/+P/3//X/9P/0//T/9P/z//P/8//z//P/8//0//T/8//0//P/8//0//b/9f/0//P/
9P/0//X/9v/4//f/9v/2//j/9//3//f/+f/7//v/+v/8//z//f/9//3//P/8//z/+v/7
//v/+//9//3//f/9//v/+//7//v/+v/6//r/+//+//7///8BAP/////+//7/AAAAAAAA
AAD///7//f/8//7//f/9//3//v//////AAD+/wAAAAAAAAAAAAAAAAAAAAAAAP7/AAAC
AAIAAgACAAIAAgACAAIAAgACAAEAAQADAAMAAwABAAQABQAFAAcACgALAAwADQALAAsA
CwAMAAwADAANAA0AEAAQAA8ADwAOAA0ADAALAAoACgALAAwAEAATABQAFQAUABMAEQAQ
ABMAFAAVABYAEwAQAAwACQAKAAkACAAGAAYABgAGAAYABwAHAAcABwAGAAUABAAEAAYA
BgAGAAYABQAFAAUABgAEAAIAAQACAP//AQAEAAsAFgAnAD4AXgCDAKgA0AD6ABgBEgH0
AMwAmwBTAP7/yf+4/7H/qf+j/6H/qf+0/8H/yv/V/9//7P/3//v///8BAAIAAgADAAMA
BgAGAAUABgAIAAkACgAIAAoACwALAAwADAAMAA0ADQANAA0ADgAMAAwADAANAA0ADQAN
AA0ADwAPAA8ADwANAA0ADgAOABAAEAAQABAADgAPAA8AEAASABIAEgATABIAEgATABMA
FQAVABYAFwAYABgAGAAaABgAGAAbAB0AHQAeAB8AIAAgACEAIgAjACYAKAAoACoAKgAs
AC4AMAAwADIANQA4ADkAOgA7ADwAPQA+AEAAQQA/AEAAQQBBAD8APwA/AD8APwA9AD8A
PwA/AD8APwA9AD0AOgA4ADYANQAzADIAMQAxAC4AKwApACgAKAAlACIAIgAhAB8AHQAa
ABgAGAAXABYAFQATABIAEAAQABAADwAPAA8ADwAPAA4ADgANAAsADAALAAsADAANAA0A
DQANAAwADAANAA4ADgANAAwADAANAA0ADgAPABAAEQAQAA4AEAAQABEAEQARABAAEAAQ
ABAAEQARABEADwAPAA8ADwARABEAEQARABQAFAAUABUAEwASABIAEwATABMAEgASABIA
EgASABIAEgASABIAEgASABEAEQARABEAEQAQABAAEAASABAAEAAQABAAEAAOAA4ADAAO
ABAAEAAQABAAEAAQABAAEAAQABAADwAPAA8ADwAPAA0ADgAPAA8AEQASABMAFAAVABcA
FwAXABgAFwAWABYAFQAYABgAFwAXABUAFQAVABUAFAAUABUAFgAXABkAGQAZABcAFwAW
ABYAFgAWABYAFgAYABYAEwARAA8ADQALAAgABgAGAAYABgAFAAUABQAFAAIAAQAAAAAA
/v/+//7//v8BAAEAAQACAP7//v////7/+f/5//r/AQAKABMAIAA8AGEAhgCsANwACgEg
ARIB7AC/AIkAOgDv/8j/t/+t/6X/of+j/6z/t//E/8//2f/m//H/9//5//n/+v/8//v/
/P/+//3/+//8//7///8AAAAAAgADAAMAAgACAAIAAwABAAEAAQACAAIAAgACAAMAAQAB
AAEAAQADAAMAAwADAAMAAwAEAAQAAgACAAIAAgACAAMAAwAEAAQABAAEAAUABgAGAAcA
BwAHAAcACAAJAAoACgAKAAwADAAMAA8AEQAPABAAEQASABQAFQAWABcAGgAcABwAHgAi
ACQAJgAoACkAKgAsAC4ALwAwADEAMgAzADQANgA3ADgAOgA8AD0APQA9AD0APQA9ADsA
PQA9ADwAOwA6ADcAOQA2ADQAMgAxAC8ALgAtACkAJgAjACEAIAAgAB0AGgAWABUAEwAR
ABAADgAOAA0ACgAJAAcABgAGAAYABgAFAAMAAwADAAMAAgACAAEA//8AAP////8AAAEA
AQABAAEA/v/+////AAAAAP///v/+//////8AAAEAAQADAAMAAgAAAAAAAQABAAEAAAAA
AAAAAgADAAMAAwABAAEAAQABAAMAAwADAAMABAAEAAQABQADAAIAAgADAAMAAwACAAIA
AgACAAIAAgAAAAAAAAAAAAAA////////AQABAAAAAAD+//7//v///wEAAQD//wAAAAAA
AAAAAAAAAAAA/v8AAAAAAAAAAAAA/v/+//7//v8AAAAA//////////////3//v//////
AQAEAAUABgAHAAUABQAFAAYACAAIAAkACQAIAAgABwAHAAkACQAJAAkACAAIAAkACgAJ
AAsACwALAA0ADQAMAAwADAAMAAwADAANAAwACgAJAAgABwAGAAQAAAAAAAAAAAD/////
//////7//f/8//z//v/+//7//v////////8AAAAA/P/7//j/9//3//r///8GABMAKgBM
AHEAlADEAPoAHAEcAf4A0gCbAFcADADV/7z/sf+n/5//m/+h/6r/tf/E/9H/3f/o/+//
8//3//f/9v/2//f/9//6//r/+f/7//z//P/8//z//v///////P/8//z//f/7//v/+//8
//z//P/8//3////////////+//3//P/7//z//f///wAA///+//3//P/+//////8AAAAA
AAAAAAEAAgACAAMAAwADAAMABAAFAAYABgAGAAgABwAGAAgACQALAAwADQAOABAAEQAS
ABMAFQAYABkAHAAdAB4AHwAgACQAJgApACwALAAsACwALAAtAC4AMAAxADEAMgAzADMA
NQA1ADUANQA1ADMANQA1ADQAMwAyAC8AMQAuACwAKgAnACUAJAAjAB8AHAAZABcAGAAY
ABUAEgAPAA0ACgAHAAQAAgACAAEAAAD///3//P/6//r/+v/5//j/9//2//X/8v/y//H/
7//w/+//7//w//D/7//u/+3/7P/s/+3/7v/t/+v/6f/o/+v/6//s/+3/7f/v/+//7v/w
//D/8f/x/+//7v/u/+7/7v/v/+//7//x//H/8f/x//H/8f/x//H/8P/w//D/8f/x//D/
8P/x/+//7//u/+7/8P/w//D/8P/u/+7/7v/u//D/7//v/+//8f/x//D/8P/w//D/8P/x
/+//7//w//D/8P/w//D/7v/u/+z/7v/s/+z/7P/s/+7/7v/u/+7/8P/w/+//7//v/+//
7//t/+7/7//v//H/8v/z//T/9f/1//X/9f/2//f/+P/6//v/+f/4//b/9f/3//f/9//3
//j/+P/5//r/+f/7//v/+//9//3//P/8//z//P/8//z//P/6//f/9f/y//H/8P/u/+7/
7v/u/+7/7f/t/+3/7f/u/+3/7P/s/+r/6v/q/+r/6//r/+v/7P/u//L/7f/m/+X/6f/s
//H/+P8HABoAOABdAIQArADYAPoAAgHmAMAAlQBXAAYAxf+o/6H/m/+T/4v/j/+a/6X/
qv+3/8P/zP/Z/9//4//l/+b/5P/n/+n/7P/s/+v/6f/q/+r/6v/q/+z/7f/t/+7/7v/u
/+//7//v/+//8P/y//L/8v/z//X/9f/1//X/9P/z//L/8f/x//H/8v/y//T/9P/0//T/
9P/1//X/9v/1//T/8//z//b/9v/3//f/9//3//j/+f/8//z//P/+/wAAAAADAAUABAAE
AAQABAAGAAcACAAJAAwADgAOABAAEAASABQAFgAWABgAGwAeACIAJAAmACgAKAAoACkA
KQArACwALQAtAC8ALwAvAC8ALgArACwAKwArACsAKwApACcAJAAiACAAIAAfAB8AHwAc
ABgAFAARABAAEAANAAoACQAJAAgABwAEAAIAAgABAP/////+//7//P/8//z/+//5//n/
+f/5//b/9v/1//P/8//z//T/9v/4//f/9v/1//T/9P/1//b/+P/3//b/9v/2//X/9f/1
//f/+f/5//j/+v/6//v/+//5//j/+P/4//r/+//7//v/+//7//v/+//7//v/+//7//z/
/P/8//3/+//6//r/+//9//3//P/8//r/+v/6//r//P/8//z//P/8//v/+//7//v/+//6
//r//P/+//z//P/8//z//P/8//r//P/8//z//P/8//r/+v/6//r/+//8//z//f/9//3/
/f/7//7//////wEAAgADAAQABQAHAAcABwAIAAYABgAHAAcACgAKAAkACQALAAsACwAL
AAkACAAIAAgACQALAAsACwANAA0ADAAMAAwADAAMAAwACgAIAAUAAwACAAEAAAD+//z/
/P/8//z//f/9//3//f/6//n/+P/4//j/+P/4//j/+//7//v//P/6//r/+f/6//n/9//6
////CAAVACoARgBpAI4AtgDmAAoBEAH2ANAApQBlABAA0f+0/6n/of+Z/5X/n/+q/7H/
uP/D/9H/3v/p/+3/7//x//T/9P/z//P/9v/2//X/9//4//j/+P/6//z//f/9//r/+v/6
//v//f/9//3//v/+//7//v////////////////////////8BAAEAAgACAAAAAAAAAAAA
AQADAAQABgAFAAQAAwADAAQABAAFAAUABwAHAAgACQAKAAoACgAMAAwADAAPABEAEwAU
ABUAFgAXABcAFwAXABkAHAAdACAAIgAkACYAKAAoACoALQAwADEAMgAzADQANQA2ADgA
OQA5ADoAOwA7ADkAOQA5ADkAOQA3ADkAOQA5ADkAOQA3ADkANgA0ADIAMQAvAC4ALQAp
ACYAIwAhAB4AHgAbABgAGAAXABUAEwAQAA4ADgANAAoACQAHAAYABAAEAAQAAwADAAMA
AwADAAIAAgABAP//AAD/////AAABAAEAAQABAAAAAAABAAIAAAD///7//v8AAP//////
/wEAAwADAAIAAgACAAMAAwABAAAAAAAAAAIAAwADAAMAAwADAAMAAwABAAEAAQABAAIA
AgACAAMAAwACAAIAAwABAAEAAAAAAAAAAAAAAAAAAgACAAIAAgAAAP/////////////+
//7/AAAAAAAA///+//7//v/+//7//v/+//z//v/+//7//v/+//7//v/+//7//v/+//3/
/f/9//3//f/7//7//////wEAAgADAAQABQADAAMAAwAEAAQABAAFAAUABgAGAAUABQAF
AAUABQAFAAIAAgADAAQABQAHAAcABwAJAAkACAAIAAYABgAGAAYABwAGAAQAAwAAAP//
/v/8//r/+v/6//r/+f/5//n/+f/4//f/9v/2//j/+P/4//j/9//3//f/+P/4//j/9f/w
/+//8//2//X//P8NACAAOgBfAIYAsADiAAwBGgEEAd4ArwBxACAA3f+8/63/o/+Z/5f/
nf+m/7P/wP/L/9X/4P/p/+3/8f/z//L/8v/3//j/+v/5//f/+f/6//r/+v/4//r/+//7
//z//P/8//3//f/9//3//v/8//z//P/9////////////////////////////AAAAAAAA
AAAAAAAAAAABAAEAAgAEAAQABAAFAAQABAAFAAUABQAFAAYABwAIAAgACAAKAAoACgAN
AA8ADQAOAA8AEAAUABUAFgAXABgAGgAaABwAHwAiACUAKAApACoALAAuADEAMgAzADQA
NwA4ADoAOwA7ADwAPQA9AD8APwA/AD8APwA9AD8APwA9AD0APQA7ADsAOAA2ADQAMwAx
ADAALwAtACoAJwAlACIAIgAfABwAHAAbABkAFwAWABQAFAATABIAEQAPAA4ADAAMAAwA
CwAJAAkACQAJAAgACAAHAAUABAADAAMABAAFAAUABQAFAAQABAAFAAYABgAFAAQABAAE
AAMAAwADAAMABQAFAAQABAAEAAUABQAFAAQABAAEAAUABwAIAAkABwAHAAcABwAGAAUA
BAADAAYABgAGAAcABwAGAAYABwAFAAUABAAEAAQABAAEAAQAAgACAAIAAgAEAAMAAwAD
AAEAAQAAAAAA/v/+//7///8BAAEA/v/+//7//v/+//7//v/8//7//v/+//7//v/8//z/
/P/8//z//P/7//v/+//7//v/+f/8//3//f////7///8AAAEA////////AAD+//7/////
/wEAAgACAAMAAgABAAAA//8AAAAAAQACAAEAAwADAAMAAwADAAIAAgACAAIAAgACAAAA
/v/7//n/9v/1//T/8v/y//L/8v/y//H/8f/x//H/8P/v/+7/7v/u/+7/7v/u/+3/7f/t
/+7/8P/u/+3/6v/p/+n/7P/x//j/AQAUAC4AUQB6AKQA0gD8AAoB9gDQAKEAZQAYANX/
tP+l/5v/k/+N/4v/lv+f/6r/t//D/8z/1f/d/9//4f/g/+L/4//l/+j/6P/n/+f/6P/o
/+j/5//o/+j/5//m/+b/5v/n/+X/5f/l/+b/6P/o/+j/6f/r/+v/6//r/+n/6f/p/+n/
6//r/+z/7P/q/+r/6v/q/+r/6//r/+z/7v/u/+7/7//u/+7/7//v/+3/7f/u/+//8v/y
//L/9P/0//T/9//5//n/+v/7//z/AAABAAIAAwACAAQABAAGAAgACgAMAA4ADgAQABMA
FgAXABgAGQAaAB0AHgAgACEAHwAgACEAIQAiACMAJAAlACcAJQAnACcAJAAjACIAHwAg
AB4AHQAcABoAFwAVABMAEwAQAA0ACwAKAAoABwAEAAIAAQD///3//P/6//r/+f/2//X/
8//y//L/8v/y//H/7//v/+//7//v//D/8P/v/+z/6//r/+z/7f/t/+3/7f/u/+7/7//w
//D/7//u/+7/8P/v/+//7//v//H/8f/w//D/8P/x//H/9P/0//X/9v/1//X/9P/z//X/
9f/1//X/9v/3//j/+f/6//r/+v/7//v/+v/6//v/+f/5//j/+P/6//r/+v/6//z//P/8
//z/+v/5//n/+f/5//n/+P/4//j/+v/4//j/+P/4//j/+P/4//b/+P/5//r/+//8//z/
/P/8//z/+v/6//n/+f/5//n/+f/3//z//f/9///////////////9//3//f/+//7//v//
////AgACAAEAAQAAAP///v/9////AAACAAQABQAHAAcABwAGAAUAAwACAAMABAAFAAYA
BgAEAAEA//8AAP///v/8//n/+P/3//b/9f/1//X/9f/2//X/9P/0//b/9v/2//b/9//3
//f/+P/2//T/8//y//P/8//0//n/AAANAB4AOgBbAIAApgDUAPoADAH+ANoAqwBxACIA
1/+y/6n/o/+Z/5H/k/+e/6n/sv+9/8n/1P/h/+v/7//v//D/9P/1//b/+P/3//X/9v/4
//n/+v/4//r/+//7//v//P/9/////f/9//3//v/8//z//P/9//7///8AAAEAAQABAAEA
AQD/////AAAAAAAAAAAAAAAAAgADAAMABAACAAIAAgADAAQABAAFAAUABwAHAAgACQAK
AAoACgAMAAwADAAPABEADwAQABEAEgASABMAFAAVABcAGgAbAB4AIAAiACQAJgAlACYA
KAAqACsALAAtAC4AMQAyADQANQAzADQANQA1ADUANQA1ADUANQAzADUANQA1ADUANQAz
ADUAMgAwAC4ALwAtACwAKwAnACQAIQAfACAAIAAdABoAFgAVABMAEQAQAA4ADgANAAoA
CQAHAAYABgAGAAYABQAFAAUABQAFAAYABgAFAAMAAgABAAEAAgAFAAUABQAFAAIAAgAD
AAQABgAFAAQABAAGAAUABQAFAAcACQAJAAgACAAIAAkACQAJAAgACAAIAAoACwALAAsA
CwALAAsACwANAA0ADQANAA4ADgAOAA8ADQAMAAwADQANAA0ADAAMAA4ADgAOAA4ADgAO
AA4ADgAOAA0ADQANAA8ADwAQAA4ADAAMAAwADAAMAAwADAAKAAwADAAMAAwADAAOAA4A
DgAOAAwADAALAAsACwALAAsACQAMAA0ADQAPAA4ADwAQABEAEwATABMAFAAWABYAFwAX
ABYAFgAVABUAFQAVABUAFQAWABYAFwAYABkAGwAbABsAGwAbABoAGgAYABgAGAAYABgA
FgATABEAEgARABAADgAKAAoACgAKAAkACQAJAAkACAAHAAYABgAGAAYABgAGAAcABwAH
AAgACgAIAAUAAgD/////BAAJABIAHwAwAEwAbwCSALoA7AAYASoBFgHuAMEAhwA2AO3/
yv+9/7n/sf+p/63/uP/D/8r/1//l//D/+/8BAAEAAQACAAIABQAHAAoACgAJAAkACgAK
AAoACgAMAA0ADQAOAA4ADgAPAA8ADwAPABAAEAAQABAAEQARABEAEQARABEAEQARABEA
EQARABIAEgAUABQAFAAUABQAFQAVABYAGAAYABgAGQAYABgAGQAZABkAGQAaABsAHgAe
AB4AIAAeAB4AIQAjACMAJAAlACYAJgAnACgAKQArAC4ALwAyADQANgA4ADoAPAA+AEEA
RABFAEYARwBIAEkASgBMAE0ATwBQAFEAUQBTAFMAUwBTAFMAUQBTAFMAUQBRAFEATwBR
AE4ATABKAEkARwBGAEUAQwBAAD0AOwA4ADgANQAyADAALwAtACsAKAAmACYAJQAiACEA
HwAeAA==
         </WaveFormData>
      </LeadData>
      <LeadData>
         <LeadByteCountTotal>10000</LeadByteCountTotal>
         <LeadTimeOffset>0</LeadTimeOffset>
         <LeadSampleCountTotal>5000</LeadSampleCountTotal>
         <LeadAmplitudeUnitsPerBit>4.88</LeadAmplitudeUnitsPerBit>
         <LeadAmplitudeUnits>��V</LeadAmplitudeUnits>
         <LeadHighLimit>2147483647</LeadHighLimit>
         <LeadLowLimit>268435456</LeadLowLimit>
         <LeadID>V6</LeadID>
         <LeadOffsetFirstSample>0</LeadOffsetFirstSample>
         <FirstSampleBaseline>0</FirstSampleBaseline>
         <LeadSampleSize>2</LeadSampleSize>
         <LeadOff>FALSE</LeadOff>
         <BaselineSway>FALSE</BaselineSway>
         <ExcessiveACNoise>FALSE</ExcessiveACNoise>
         <MuscleNoise>FALSE</MuscleNoise>
         <LeadDataCRC32>1115947887</LeadDataCRC32>
         <WaveFormData>
/v/+//7//v/+//7//v/+//7//v/+//7//v/+//7//v/8//z//P/8//z//P/8//z//P/8
//z//P/6//r/+v/6//z//P/8//z//P/8//z//P/8//z//P/8//z/+v/8//z/+v/6//v/
+//6//r/+v/6//z/+v/6//r//P/8//z//v/9//3//v/+/wAAAQACAAIAAQABAAEAAQAE
AAUABQAFAAQABAAEAAQABAAEAAQABAAGAAgACQALAAoACgAKAAoACgAKAAoACgAKAAoA
CQAJAAQAAQAAAP//+//7//j/9v/4//j/+P/2//X/9f/2//b/9v/2//b/9v/2//b/9f/1
//X/9f/1//P/8//x/+v/5//m/+j/6//w//r/CQAdADIASgBvAJsAwQDVAM8AtwCYAHMA
QwAXAPz/6v/c/8//yP/K/83/z//T/97/5v/p//H/9f/3//f/9//2//X/9v/3//f/9//2
//X/9P/z//T/9f/2//f/9//3//j/+P/4//n/+f/5//r/+v/7//v/+//6//n/+f/5//n/
+f/5//v/+v/6//v/+f/5//n/+f/6//v/+//6//z//f/+////AQACAAIAAgAAAAAAAgAC
AAIAAgACAAMAAwADAAUABgAHAAgACAAJAAsADQAOAA8ADQANAA4ADwATABQAFgAYABwA
HwAhACMAJAAkACcAKAAnACYAJwAmACgAKQAqACsALgAvADAAMQAvAC8ALwAvAC8ALgAt
AC0ALQAtACwAKwApACUAIQAgAB4AHAAaABgAFQAVABMAEQARAA4ACwAKAAkABgAEAAEA
AgABAAAAAAACAAIAAgACAP///v/8//r//P/8//z/+//9//3//f/9//v//P/8//z/+P/3
//b/9f/0//X/9//4//r/+//8//3//f/+//7//v/9//z/+//6//n/+f/5//r//P/8//3/
/f/7//v/+//7//n/+f/5//n//P/8//z//P/8//z//P/8//z//P/8//v/+//8//z//P/8
//z//P/7//n/+f/5//n/+f/5//j/+P/6//r/+v/6//j/+P/4//f/+f/5//r/+f/4//f/
9v/2//b/9P/2//j/+P/4//n/+f/4//j/+P/4//j/9v/2//j/+P/4//j/+P/4//n/+//8
//z//f/+//7//f/9//3/+//8//3//f/9//7//v/+////AAABAAIAAgACAAQABQAFAAYA
BgAGAAYABgAGAAYABAAEAAQAAwAFAAIA///+//3/+//7//j/9P/0//T/9P/y//H/8f/y
//D/7v/u/+7/8P/w//D/7//x//H/8f/x/+//7f/p/+f/5f/m/+b/6//y//r/BQAZADIA
TABpAI8AswDDAL8AqwCOAGUAMQAHAOz/3P/S/8n/wP+8/7//xf/L/9T/3P/h/+f/6//r
/+3/7//s/+//8v/z//P/8//w/+//7v/t/+7/7//w//H/8f/x//L/8v/y//P/8//z//D/
8P/x//H/9P/0//T/9f/0//P/8v/x//P/8v/y//P/9P/1//b/9//3//f/9v/0//b/9//4
//n/+P/4//f/9v/4//j/+v/6//r/+v/6//v//P/9/wAAAgACAAIAAQABAAIAAwADAAMA
BQAHAAoADQANAA4AEAASABIAEwATABMAFgAWABkAGgAbABwAHwAgAB4AHwAgACEAIgAj
ACQAJQAiACEAIAAfACAAIAAgACEAHQAdABwAGwAbABcAEwASABIAEAAOAAwACQAJAAcA
BQAEAAIAAAAAAAAA/v/9//v//P/7//r/+v/5//j/9//2//b/9v/1//T/8v/y//L/8f/w
/+//7v/t/+//8v/0//b/8//z//P/8//x//H/8v/y//L/8f/w/+//8f/y//L/8v/w//D/
8P/w/+//7//v//D/8P/w//H/8f/x//H/8f/x/+//7//v/+//8v/y//L/8v/w//D/8P/w
//H/8v/z//P/8f/y//L/8v/0//T/9P/z//L/8f/w/+//7//v/+7/7v/w//D/8P/w//L/
8P/w//L/8v/y//L/8P/w/+7/8P/u/+7/7v/v/+//7v/u/+7/8P/w/+7/7v/s/+z/7P/s
/+7/7v/v//H/8v/y//P/9P/1//X/9v/3//b/9v/2//X/9//4//j/+P/3//b/9f/0//T/
9P/2//f/+v/8//3//v/8//z//P/8//z//P/8//v/+//4//X/9P/1//P/8//w/+z/7P/s
/+z/6v/p/+n/6v/o/+b/5v/m/+f/6P/p/+n/6f/p/+n/6f/n/+f/5f/j/9//3v/c/93/
5P/s//X/AwAYADIATwB1AJ0AswCzAKUAjgBtAD0ADQDu/9z/zv/F/8D/vP+7/7//xf/K
/9L/2f/f/+X/5//l/+X/6P/p/+j/6f/p/+n/6//r/+v/6//r/+v/6//r/+v/6//s/+z/
7P/t/+3/7f/u/+7/7//v/+//7v/t/+3/7v/v//D/8f/x//D/8P/x//H/8f/x//H/8v/z
//P/8v/y//P/9P/1//P/9P/0//T/9v/2//j/+P/4//j/+P/5//n/+f/7//z//f/+//7/
/////wEAAgADAAQABQAHAAkACwAMAA4AEAARABMAFAAVABgAGAAbABwAHAAcAB4AHgAg
ACEAIgAjACIAIwAkACUAJQAlACUAJQAnACYAJQAlACMAIwAiACEAHwAbABcAFgAWABQA
EgAQAA0ADQALAAkACQAGAAMAAgAAAP7//f/7//v/+//7//z/+//6//n/+P/4//j/9//2
//b/9v/2//X/9//3//f/9//2//b/9f/0//X/9f/1//X/9f/1//b/9v/1//X/9f/1//X/
9v/2//b/+P/4//j/+P/3//f/9//4//j/+P/5//n/+f/5//n/+f/5//n/+f/5//r/+v/6
//r/+P/4//j/+P/6//r/+v/5//n/+v/6//r/+v/6//r/+f/5//n/+f/5//n/+f/4//j/
+v/6//r/+v/4//j/+v/4//j/+P/4//r/+v/4//r/+f/4//f/9//5//j/+P/4//j/+P/2
//b/+P/4//j/+P/4//j/+f/7//7//v///wAAAAD//////////wAAAQABAP//AAAAAAAA
AAAAAAAAAAACAAIABAAFAAcACAAIAAgACAAIAAgACAAIAAgACAAHAAYAAgD+//z//P/7
//z/+v/4//j/+P/4//b/9f/1//b/9v/0//T/9P/0//T/9P/z//H/8f/x//H/8f/x/+//
7f/p/+j/5v/l/+z/9v8BABMAKgBEAGUAjwC1AMcAxwC3AJgAcwBDABcA+v/o/9r/0f/K
/8r/y//N/9X/3P/k/+v/8f/x//H/8//z//L/8f/z//X/9v/3//X/9f/1//X/9f/1//X/
9f/3//f/+P/4//b/9//3//f/+P/4//n/+f/4//j/+P/5//n/+f/5//n/+//6//r/+//7
//v/+//7//7///////7//P/9//7//////wAAAAAAAAAAAAACAAIABAAEAAQABQADAAMA
BQAGAAkACgAKAAsACwANAA4ADwARABEAEgATABUAFgAYABoAHAAfACEAIwAiACIAJQAm
ACcAKAArACwALAAtAC4ALwAuAC8AMAAxADEAMQAxADEAMwAyADEAMQAvAC8ALgAtACwA
JwAiACAAIAAeABwAGgAXABcAFQATAA8ADAAJAAgACgAIAAcABQAGAAUABAAEAAIAAgAC
AAIAAgACAAEAAAAAAAAAAAD//////////////f/+//7//v/9//3//f/9//v/+//8//z/
AAABAAIAAwABAAIAAgACAAEAAAD///7//f/9//3//v8AAAAAAQABAAIAAwAEAAUAAwAD
AAMAAwACAAIAAgACAAIAAgACAAIAAgACAAIAAQABAAIAAgACAAQABAAEAAMAAgABAAAA
/////////v/+/wAAAAAAAAAAAAAAAAAA///9//z//v/+//7//v///wAA//8CAAIAAgAC
AAMAAQAAAAAAAAD+//7//P/8//z//P/8//z//v/+////AQAEAAQABQAGAAYABQAFAAUA
AwAEAAUABQAHAAgACAAIAAoACgAKAAoACAAIAAoACwANAA4ADgAOAA4ADgAOAA4ADgAO
AA4ADQALAAgABQAEAAUAAwADAAAAAAAAAAAAAAD9//v/+v/6//z/+v/6//r/+v/6//r/
+f/3//f/9//3//f/9f/3//X/8f/u/+7/7//w//b///8NACIAPgBbAIEAqwDJAM0AvwCm
AIcAXQApAAYA8v/i/9X/yv/G/8f/yf/P/9b/2v/f/+X/6//v//H/8f/0//P/8v/z//P/
8//1//X/9f/1//X/9f/1//X/9f/1//b/9v/1//X/9P/z//T/9P/1//X/+P/4//j/+f/3
//f/9//3//n/+P/4//n/+f/5//n/+f/6//v/+//6//r/+//8//3//f/+//7//v/+//7/
AAAAAP7//v/+////AAABAAQABgAHAAgACAAJAAoACwALAAsACwALAAwADQANAA4AEAAS
ABQAFwAZABsAHAAcAB8AIAAiACIAJAAkACQAJQAmACcAJgAnACgAKQApACkAKQApACsA
KgApACkAKQApACgAJwAlACEAHQAcABgAFgAUABIAEgATABIAEQANAAoABwAGAAgABgAF
AAMAAAD///7//v/8//z//P/8//z//P/7//r/+v/6//r/+f/5//n/+f/5//n/+v/6//r/
9//3//f/9//3//f/+P/4//n/+f/5//n/+//8//z//P/8//z//P/8//v/+//7//z/+v/6
//v/+//7//v/+//7//n/+f/5//n/+v/6//r/+v/9//7///8AAP7//v/+//3//f/+//7/
/v/9//z/+//5//n/+f/5//n/+//7//r/+v/4//j/+v/6//r/+v/6//r/+P/4//b/+P/6
//r/+v/7//n/+P/4//j/+P/4//b/9v/4//j/+P/4//r/+v/7//3/AAAAAAEAAgABAP//
/v/9////AAABAAEAAQACAAIAAgABAAAA///+//7//v8AAAEABgAIAAkACgAJAAgABwAG
AAcACAAJAAkABQAAAPv/+P/5//f/9//0//X/9v/3//j/9f/z//L/8v/w/+7/7v/u/+7/
7v/u/+3/7f/t/+3/7f/r/+n/6f/l/+H/4P/g/+P/6v/2/wUAGwA0AFAAcQCVAK8AtwCt
AJcAfABPABsA9f/g/9T/yv+//7j/uv+9/8P/x//O/9T/3f/h/+X/5f/n/+f/6P/n/+j/
6f/p/+n/6//r/+v/6//r/+v/6//r/+v/6//s/+z/6v/r/+v/6//o/+j/6f/p/+j/6P/o
/+n/6v/r/+z/7f/r/+r/6v/r/+v/6//r/+v/7P/t/+3/7P/t/+//8f/z//D/8P/v/+7/
8P/w//L/8v/0//T/9P/1//X/9f/3//j/+f/6//r/+//8//3//f/9//7///8BAAMAAwAE
AAYACAAJAAsADAANABAAEAATABQAFgAWABgAGAAWABcAGAAZABkAGQAZABkAGQAZABkA
GQAbABoAGQAZABUAFQAUABMAFQARAA0ADAAKAAgABgAEAAEAAQD///3//v/8//r/+v/6
//j/9//1//T/8//y//L/8v/y//L/8v/y//L/8f/w//D/8P/w/+//7f/t/+3/7f/v//D/
8P/w/+//7//v/+//7//v//D/8P/v/+//7//v/+//8P/w//D/8v/y//L/8v/x//H/8f/y
//D/8P/x//H/8f/x//H/8f/x//H/8f/x//P/9P/1//b/9f/0//P/8v/y//L/8v/x//H/
8v/y//L/8v/y//L/8f/z//P/8//z//P/8//y//L/8v/0//L/8P/w//D/8P/u/+7/7P/u
/+//8P/x//P/8f/w//D/8P/y//L/8P/w/+7/7v/u/+7/8P/w//H/8//0//T/9f/2//j/
9//3//f/9f/2//f/9//3//j/+P/4//j/+P/4//j/+P/4//r/+//9//7//v/+//7//v/+
//7//v/+//7//f////z/+f/4//X/8//z//D/7v/u/+7/7v/u/+3/7f/u/+z/6v/q/+r/
6v/q/+r/6f/r/+v/6//r/+n/5//p/+X/4f/e/97/4//q//D/9f8HACAAOABVAH0AowC7
AL0AqwCSAHEAQwAVAPb/4v/W/83/xP/A/8H/x//N/9L/2P/f/+f/6//r/+v/6//s/+v/
6v/r/+v/6//t/+3/7f/t/+//7//v/+//7//v//D/8P/u/+//7//v//D/8P/x//H/8P/w
//D/8f/z//P/8//z//H/8P/w//H/8f/x//H/8f/y//P/8//y//L/8//0//X/9//4//j/
+P/2//b/+P/4//r/+v/6//v/+//7//3//v/9//7//v//////AQACAAMABQAFAAYABwAL
AAwADgAQABEAEwAUABUAFgAWABkAGgAcABwAHgAeAB8AIQAjACUAJgAnACgAKQAnACcA
JwAnACkAKAAnACcAIwAjACIAIQAhAB0AGQAYABgAFgAUABIAEAAPAAwACQAJAAYAAwAC
AAIAAAD///3//P/7//r/+v/6//r/+v/6//b/9v/1//T/9v/2//b/9f/z//P/8//z//P/
9P/0//T/8//z//P/8//x//H/8v/y//X/9f/1//X/8//0//T/9P/0//T/9P/0//P/8//z
//T/9v/2//f/9//1//X/9f/1//f/9//3//f/+P/4//j/+P/4//j/+P/4//b/9v/2//X/
9f/2//b/9v/2//b/9v/1//X/9f/1//X/9//3//b/9v/2//b/9v/2//j/+P/2//b/9v/2
//b/9v/2//b/9P/2//b/9v/2//f/9f/0//T/9P/1//b/9f/2//b/9v/2//b/9//2//b/
9//6//r/+//8//z/+//7//v/+//8//3//f/9//7//v/+//7//v/+//7/AAAAAAIAAwAE
AAQAAwACAAMABAAFAAYABAAEAAQAAwAFAAIA///+//3/+//7//j/9P/0//T/9P/y//H/
8f/y//L/8P/w//D/8v/y//L/8f/x//H/8f/x//H/7//t/+n/5//m/+b/6f/u//b/BQAb
ADIASgB1AKMAwwDNAMUArQCKAGEANQANAPL/4v/Y/83/xv/G/8f/zf/V/97/5v/r/+//
8f/1//X/8//0//X/9f/1//T/8//1//X/9f/1//f/9//3//f/9f/1//b/9v/0//X/9f/1
//X/9v/4//n/+P/4//j/+f/3//f/9//3//r/+v/7//3/+//7//v/+//8//3//f/8//z/
/f/+//////8AAAAAAAAAAAAAAgACAAIAAgACAAMAAQABAAMABAAHAAgACAAJAAsADQAO
AA8AEQARABIAEwAVABYAGAAaABoAHQAfACEAIAAgACMAJAAmACYAKAAoACoAKwAsAC0A
LgAvADAAMQAvAC8ALwAvAC8ALgAtAC0ALQAtACwAKwApACUAIQAgAB4AHAAaABgAFwAX
ABUAEwAPAAwACQAIAAgABgAFAAMABAADAAIAAgACAAIAAgACAP7//v/9//z//v/+//7/
/f/7//v/+//7//v//P/8//z/+//7//v/+//5//n/+v/6//v/+//7//v/+//8//z//P/+
//7//v/+//v/+//7//z//P/8//3//f/9//3//f/9///////////////+//3//P/8//z/
/P/8//z//P/8//v//P/+////AAD///7//f/7//3//f/9//3//f/9//z//P/8//z//P/8
//z//P/6//r/+v/6//r/+v/6//j/+v/4//j/+P/5//v/+v/6//r//P/8//r/+v/6//r/
+v/6//r/+v/7//3//P/8//3//v8AAP///////wEAAgADAAMAAgACAAEAAAACAAIAAgAC
AAQABAAGAAcABgAGAAUABAAGAAYABgAGAAYABgAGAAUABwAEAAEAAAD9//v/+//4//j/
+P/4//j/9v/1//X/9v/2//T/9P/0//L/8v/y//H/8f/x//H/8f/z//P/7//p/+f/6P/o
/+n/7v/4/wUAGQA0AFAAbwCVALcAxQC/AKsAkgBtADsADQDw/+L/2v/P/8T/wv/H/8n/
y//S/9r/3//n/+v/6//t/+//7v/v//L/8//z//P/8//z//P/8//x//H/8f/x//P/8//0
//T/8//z//L/8f/x//L/9P/1//b/9v/2//f/9P/z//L/8f/y//L/8//1//f/9//3//f/
9v/3//f/9v/2//f/+P/5//n/+v/6//r/+P/4//r/+v/8//z//P/9//3//f///wAAAQAC
AAIAAwADAAUABgAHAAgACQALAA0ADAAMAA0ADgAOABEAEwAVABgAGgAfACIAHwAeAB8A
HgAgACEAIgAjACQAJQAmACcAJgAlACQAIwAlACQAIwAjACAAHwAdABsAHgAbABgAGAAU
ABIAEAAOAA0ADQALAAkACAAGAAQABAADAAAA/v/7//v/+//7//z/+v/6//r/+v/4//j/
9//2//T/9P/0//P/9f/1//X/9f/1//b/9v/2//P/8//z//P/8v/z//X/9v/2//X/9P/z
//P/9P/0//T/9P/0//T/9P/z//P/8//0//T/9P/1//X/9//3//f/9//1//X/9f/1//b/
9v/2//b/9v/2//b/9v/4//j/+P/3//b/9v/1//T/9v/2//b/9f/1//X/9f/1//X/9f/0
//T/9v/2//b/9v/2//b/9v/2//T/9v/2//b/9v/3//X/9P/0//T/9v/2//T/9P/2//b/
9v/2//b/9v/3//n/+P/4//n/+v/7//v//P/9//z//P/8//v//P/+////AAAAAAAAAAAA
AP7//v8AAAEAAwAEAAQABAAEAAQABAAEAAYABgAGAAUAAwAAAP3//P/7//n/+f/2//T/
9P/0//T/9P/z//P/9P/y//D/8P/w//D/8P/w/+//8P/x//L/8//x/+//7//v/+3/6v/o
/+3/8v/8/wkAGwAyAEwAbQCVALcAwQC7AKkAkABpADcADQDy/+T/3P/R/8r/zP/P/8//
0//a/+L/6//x//H/8f/z//X/9P/z//T/9f/1//X/9f/1//X/9f/2//f/+P/5//f/9//4
//j/+P/5//n/+f/4//j/+f/5//j/+P/4//n/+f/5//n/+f/7//r/+v/7//n/+f/5//n/
/P/9//3//P/6//v//P/9//3//v/+//7/AAAAAAIAAgAAAAAAAAABAAEAAQADAAQABwAI
AAgACQAKAAsACwALAAwADQAPABEAEwAUABYAGAAYABsAHQAfACAAIAAjACQAJAAkACYA
JgAoACkAKgArACoAKwAsAC0AKwArACsAKwAtACwAKwArACsAKwAqACkAKQAlACEAIAAe
ABwAGgAYABUAFQATABEAEQAOAAsACgAKAAgABwAFAAIAAQAAAAAA/v/+//7//v/9//7/
/v/+//7//v/+//3//f/9//3//f/7//z//P/8//3//f/9//3/+f/5//r/+v/7//v/+//7
//3//v/+//7//v/+//7//v/7//v/+//8//7//v/////////////////9//3//f/9//7/
/v/+//7//v/+//7//v/+//7//v/9//3//v/+//7//v/+//7//f/9//3//f/9//3//f/8
//z//v/8//z//P/6//z//P/8//z/+v/6//j/+v/8//z//P/9//3//P/8//z//P/8//r/
+v/6//r/+v/6//z//P/9////AgACAAMABAAEAAMAAwADAAMABAAFAAUAAwAEAAQABAAG
AAYABgAGAAQABAAGAAcACQAKAAoACgAMAAwADAAMAAoACgAKAAkACwAIAAUABAABAP//
///8//r/+v/6//r/+v/5//n/+v/4//b/9v/2//j/+P/4//f/9f/1//X/9f/1//X/8f/t
/+v/7v/u/+v/7v/6/wcAFwAuAEgAawCVALkAywDHALUAmgBzAEUAGQD6/+j/3P/T/8z/
yv/N/9H/2f/e/+T/6//x//P/8//1//P/9P/3//f/9//2//X/9//3//f/9//5//n/+f/5
//f/9//4//j/+v/7//v/+//4//j/+f/5//z//P/8//3/+//7//v/+//7//r/+v/7//3/
/f/9//3//v///////v/+////AAABAAEAAgACAAIAAAAAAAIAAgAEAAQABAAFAAUABQAH
AAgACQAKAAoACwANAA8AEAARABEAEQASABMAFwAYABoAHAAdAB8AIAAhACIAIgAlACYA
JwAoACsALAAuAC8AMAAxADIAMwA0ADUAMwAzADMAMwA1ADQAMwAzADEAMQAwAC8ALwAr
ACcAJgAkACIAIAAeABsAGwAZABcAFQASAA8ADgAOAAwACwAJAAgABwAGAAYABAAEAAQA
BAACAAIAAQAAAAIAAgACAAEAAAD///7//f/9//7//v/+/////////////f/9//7//v/9
//3//f/9////AAAAAAAA/v/+//7//v/9//3//f/+/wAAAAABAAEAAQABAAEAAQD/////
/////wIAAgACAAIAAgACAAIAAgACAAIAAgABAAEAAgACAAIAAgACAAIAAQADAAMAAwAD
AAMAAwACAAIAAAAAAAAAAAAEAAQAAAAAAAAAAAAAAAIAAgAAAAIAAgACAAIAAwABAAAA
AAAAAAIAAgAAAAAAAAAAAAAAAAACAAIAAwAFAAYABgAHAAgABgAFAAUABQAFAAYABwAH
AAgACgALAAwACwAKAAkACAAKAAoADAANAA8AEAAQABAAEAAQABAAEAAQABAAEAAPAA8A
DAAJAAgABQADAAMAAAD+//7//v/+//7//f/9//7//v/8//z//P/6//r/+v/5//n/+f/5
//n/+f/3//X/8//x//D/8P/1//j//v8JABkALgBMAG8AlwC/ANMA0QC/AKQAfwBRACUA
BgDy/+T/2//S/87/0f/V/9n/3v/m/+v/8f/3//n/+f/3//j/+f/8//3//f/9//v/+//7
//v/+//7//v/+//7//v//P/8//r/+//7//v/+//8//7////+//7//v////3//f/9//3/
/v/+////AQD//////////wAAAQABAAAAAgADAAQABQAEAAQAAwACAAIAAgAEAAQABQAG
AAcACQAJAAkACwAMAAsADAAMAA0ADwARABIAEwATABMAFAAVABcAGAAaABwAHAAfACEA
IwAkACQAJwAoACkAKgAtAC4ALAAtAC4ALwAwADEAMgAzADUANQA1ADUAMwAyADEAMQAx
ADEAMAAvAC4AKQAkACIAIQAgAB8AHgAdAB0AGwAZABcAFAARABAADgAMAAsACQAIAAcA
BgAGAAQABAAEAAQAAgACAAEAAAACAAIAAgABAAAA///+//3//v8AAAEAAgABAAEAAQAB
AAEAAQACAAIAAgABAAAA///9//7//v/+//7//v/+//7/AAABAAIABAABAAAAAAD//wEA
AQABAAEAAwADAAMAAwAEAAQABAAEAAQABAAEAAQAAgACAAIAAQABAAIAAgACAAQABAAE
AAMABQAFAAUABQAEAAMAAQAAAAAAAgACAAIAAgACAAIAAQAAAP3//v8AAAAAAAABAP//
/v/+//7//P/8//r/+v/8//z//P/8/wAAAAABAAMAAwACAAIAAgACAAEAAQABAAMABAAF
AAUABQAGAAYABgAEAAQABAAEAAYABgAIAAkACwAMAAwADAAJAAgABwAGAAkACgALAAsA
CwAIAAUABAADAAEAAQD+//r/+v/6//r/+v/5//n/+v/6//j/+P/4//j/+P/4//f/9//3
//f/9//1//X/8//x//H/8P/u/+//9P/8/wcAFwAuAEoAaQCPALEAxwDJALkAnAB5AEkA
FwD2/+j/4P/T/8j/yP/L/83/0f/W/9z/4//t//P/8//z//P/+P/3//b/9//3//f/+f/5
//n/+f/3//f/9//3//j/+f/7//z/+v/7//v/+//4//j/+f/5//z//P/8//3/+//7//v/
+//7//r/+v/7//n/+f/5//n/+//9//7//v/9//3//f/9////AAAAAAAAAAAAAAIAAgAC
AAIAAgADAAMAAwAFAAYABQAGAAYABwAIAAkACQAJAAsACwAMAA0AEAASABUAGAAZABsA
HAAdAB4AHgAhACIAIgAiACQAJAAkACUAJgAnACgAKQAqACsAKQApACkAKQArACoAKQAp
ACcAJwAmACUAJwAjAB8AHgAcABoAGAAWABcAFwAVABMAEQAOAAsACgAKAAgABwAFAAQA
AwACAAIAAAAAAAAAAAAAAAAA///+//7//v/+//3/+v/5//j/9//5//r/+v/6//f/9//3
//f/9f/1//b/9v/3//f/9//3//n/+v/6//r/+v/6//r/+v/5//n/+f/6//r/+v/7//v/
+//7//v/+//8//3//v////7//v/+//7//P/8//z//P/8//z//P/7//3//v/+//7//v/+
//7//f/9//3//f/9//3//f/+//z//P/6//r/+v/6//z//P/6//z//P/8//z//f/9//z/
/P/8//r/+v/4//j/+v/6//r/+v/8//z//f///wAAAAABAAIABAADAAMAAwAFAAYABwAH
AAYABgAFAAQABAAEAAQABAAEAAQABgAHAAkACgAKAAoACgAKAAoACgAIAAgACAAHAAkA
BgADAAIAAwABAAEA/v/8//z//P/8//j/9//3//j/+P/2//b/9v/2//b/9v/1//X/9f/1
//X/9//z//H/7f/p/+j/6v/r//L//P8FABcALABIAGcAjwC1AMcAxQCxAJYAdQBFABcA
+P/q/+L/1//O/8r/zf/R/9P/2v/k/+v/7//x//P/8//1//T/9f/4//n/+f/5//f/9//3
//f/9//3//f/9//5//n/+v/6//r/+//7//v/+v/6//v/+//8//z//P/9//3//f/9//3/
/f/8//z//f////////////7///////7///8BAAMABQAEAAQAAwACAAIAAgAEAAQABgAG
AAYABwAHAAcACQAKAAsADAAMAA0ADgAPAA8ADwASABMAFQAXABcAGAAaABwAHAAfACEA
IwAkACQAJwAoACoAKgAsACwALQAvADEAMwAyADMANAA1ADMAMwAzADMANAA0ADQANQAx
ADEAMAAvADEALQApACgAKAAmACQAIgAfAB8AHQAbABkAFgATABIAFAASABEADwAMAAsA
CgAIAA==
         </WaveFormData>
      </LeadData>
   </Waveform>
</RestingECG>
