# Supplementary material for: Detection of Left Atrial Enlargement Using a Convolutional Neural Network-Enabled Electrocardiogram
Source: Front Cardiovasc Med. 2020 Dec 17;7:609976. doi: 10.3389/fcvm.2020.609976 (PMC7773668; doi:10.3389/fcvm.2020.609976)
Supplement: Supplementary file 2 [file Data_Sheet_2.ZIP › normal1/1802010077_8057_0000000Y.XML]

<?xml version="1.0" encoding="Windows-1252"?>
<!DOCTYPE RestingECG SYSTEM "restecg.dtd">
<RestingECG>
   <PatientDemographics>
      <PatientID>1802010077</PatientID>
      <PatientAge>78</PatientAge>
      <AgeUnits>Years</AgeUnits>
      <Gender>Male</Gender>
      <PatientLastName>weixinyun</PatientLastName>
   </PatientDemographics>
   <TestDemographics>
      <DataType>Resting</DataType>
      <Site>1</Site>
      <AcquisitionDevice>MAC55</AcquisitionDevice>
      <Status>Unconfirmed</Status>
      <Priority>Normal</Priority>
      <AcquisitionTime>09:58:02</AcquisitionTime>
      <AcquisitionDate>07-07-2015</AcquisitionDate>
      <CartNumber>1</CartNumber>
      <AcquisitionSoftwareVersion>009C</AcquisitionSoftwareVersion>
      <XMLSourceVersion>MAC5000 v1.0</XMLSourceVersion>
   </TestDemographics>
   <RestingECGMeasurements>
      <VentricularRate>73</VentricularRate>
      <AtrialRate>73</AtrialRate>
      <PRInterval>188</PRInterval>
      <QRSDuration>86</QRSDuration>
      <QTInterval>398</QTInterval>
      <QTCorrected>438</QTCorrected>
      <PAxis>55</PAxis>
      <RAxis>-5</RAxis>
      <TAxis>32</TAxis>
      <QRSCount>12</QRSCount>
      <QOnset>214</QOnset>
      <QOffset>257</QOffset>
      <POnset>120</POnset>
      <POffset>167</POffset>
      <TOffset>413</TOffset>
      <ECGSampleBase>500</ECGSampleBase>
      <ECGSampleExponent>0</ECGSampleExponent>
   </RestingECGMeasurements>
   <Diagnosis>
      <Modality>Resting</Modality>
         <StatementCount>4</StatementCount>
         <LabelText>12SL ��ϳ���</LabelText>
      <DiagnosisStatement>
         <StmtText>�������</StmtText>
      </DiagnosisStatement>
      <DiagnosisStatement>
         <StmtText>��</StmtText>
      </DiagnosisStatement>
      <DiagnosisStatement>
         <StmtFlag>ENDSLINE</StmtFlag>
         <StmtText>�����粫</StmtText>
      </DiagnosisStatement>
      <DiagnosisStatement>
         <StmtFlag>ENDSLINE</StmtFlag>
         <StmtText>�ٽ� ECG</StmtText>
      </DiagnosisStatement>
   </Diagnosis>
   <Waveform>
      <WaveformType>Rhythm</WaveformType>
      <WaveformStartTime>0</WaveformStartTime>
      <NumberofLeads>8</NumberofLeads>
      <SampleType>CONTINUOUS_SAMPLES</SampleType>
      <SampleBase>500</SampleBase>
      <SampleExponent>0</SampleExponent>
      <HighPassFilter>16</HighPassFilter>
      <LowPassFilter>150</LowPassFilter>
      <ACFilter>NONE</ACFilter>
      <LeadData>
         <LeadByteCountTotal>10000</LeadByteCountTotal>
         <LeadTimeOffset>0</LeadTimeOffset>
         <LeadSampleCountTotal>5000</LeadSampleCountTotal>
         <LeadAmplitudeUnitsPerBit>4.88</LeadAmplitudeUnitsPerBit>
         <LeadAmplitudeUnits>��V</LeadAmplitudeUnits>
         <LeadHighLimit>2147483647</LeadHighLimit>
         <LeadLowLimit>268435456</LeadLowLimit>
         <LeadID>I</LeadID>
         <LeadOffsetFirstSample>0</LeadOffsetFirstSample>
         <FirstSampleBaseline>0</FirstSampleBaseline>
         <LeadSampleSize>2</LeadSampleSize>
         <LeadOff>FALSE</LeadOff>
         <BaselineSway>FALSE</BaselineSway>
         <ExcessiveACNoise>FALSE</ExcessiveACNoise>
         <MuscleNoise>FALSE</MuscleNoise>
         <LeadDataCRC32>1807673259</LeadDataCRC32>
         <WaveFormData>
/v/+//7//v8AAAAAAAAAAP///P/7//3/AQADAAMAAwAFAAYABwAJAAsADQANAA0ADQAN
AAoACAAHAAYAAwACAAQAAwD///7//P/5//j/+P/7//r/+//8//v/+v/5//j/9v/2//b/
+P/2//P/8//2//b/9P/0//X/9f/1//X/9f/3//f/9//3//f/+P/4//j/9v/4//j/+P/4
//j/9//1//X/9v/4//b/9P/s/+j/5v/m/+b/5//s//j/CgAhADcASQBeAHUAhwCQAIwA
cgBEACQAEwD9/+T/2P/c/93/2f/c/+P/4//h/+X/5//u//b/9f/3//n/+f/1//X/9v/2
//b/9v/3//f/+f/5//r/+v/0//P/8//z//X/9f/1//X/9P/3//j/+v/5//j/9//3//X/
9f/1//X/9//3//b/9v/2//b/9v/5//n/9//5//r/+P/5//n/+v/4//f/9//4//j/+P/4
//j/+f/6//v//v/8//z//P/8//3//v///wAAAAD/////AAD+//////8AAAAAAQADAAMA
AwADAAMABAAFAAcACAAIAAsADAANAA4ADwAPAA4ADgARABEAEgASABQAFAAUABQAFQAV
ABUAFQAVABQAEwARABEAEgAUABUAFQAUABQAFAARAA4ADQALAAUABAAEAAEAAAD/////
///8//v/+//5//n/+v/7//z/+//4//b/9P/0//P/8//z//T/9f/2//f/9f/1//X/9f/0
//T/9f/1//X/9P/z//L/9P/0//L/8v/0//T/9P/0//f/9//2//b/9f/0//L/8f/x//D/
7//v//L/8f/y//T/9f/1//X/9P/y//P/8//y//P/9P/2//j/9v/1//X/9f/z//P/9f/1
//P/8v/y//L/8//0//b/9//1//X/9f/0//b/9v/2//b/9f/1//b/9//5//n/+f/4//X/
9P/z//H/8v/0//X/9f/1//X/9f/2//X/9P/z//H/8v/0//X/9v/2//X/9f/1//T/9P/0
//T/8v/x//H/8f/0//X/9v/3//X/9f/1//X/9f/1//X/9f/4//j/+P/4//T/9P/1//T/
9P/2//b/9v/2//X/9v/6//3//v/9//z/+//8//3///8BAAUABQAFAAcABwAEAAIAAQAA
AP3//P/8//n/9f/0//P/8//z//T/9P/w//D/8P/w//H/8v/z//T/8//y//P/8P/u/+//
8//0//D/8P/x//H/8f/x//H/8f/x//H/8f/x//H/8P/v/+z/8f/y//P/9P/0//P/8f/z
//D/8P/y//L/8P/s/+D/2P/k/+n/5P/q//7/DQAjAD0AUABjAHsAjACGAHQAVgAuABMA
AwDs/9j/zv/P/9f/3P/b/9n/2f/f/+f/6v/s/+v/7f/x/+//7f/v//b/9P/y//L/8//z
//H/8f/y//L/8f/x//L/8//1//X/9f/1//H/8//z//T/8v/y//L/8//0//X/9v/3//X/
9f/0//T/9f/2//f/+//4//X/9v/2//b/9//3//j/+P/3//f/+P/4//j/+P/4//j/+P/4
//r/+//8//3//v8CAAQABgAIAAsACwAMAA4ADAANAA0ADgAMAAsACwAJAAcABwAHAAgA
CQALAAwADAAMAAwADAAMAA4ADwAPABAAEwATABQAFAAWABYAFgAWABkAFwAZABoAGgAa
ABoAGgAWABYAGQAbABoAGQAYABcAFAATABMAEwAQAA0ACgAJAAcABAACAAEAAgD///7/
/v////v/+v/5//n/+f/6//r/+P/4//j/+P/2//b/9v/2//T/9P/2//T/9P/1//n/+v/4
//j/+f/5//f/9//3//f/9//3//f/9//6//r/+v/4//v//P/9//7//P/5//X/9f/4//b/
9v/2//j/+v/2//D/8P/x//L/+P8IAB0AMQBDAFIAXQBlAG4AdgByAFQAKgAXABsAFAD+
//T/+f/9//r/9//3//f/+////wIAAAD/////AQD///3////+//7//f/8//z/+//8//3/
//8AAPv/+//8//3/+//7//v/+//3//n/+f/6//z//P/8//3//f/9//3//f///////v/+
//3//P/7//3//f/7//3//v8AAAEAAQACAAEA///+//7/AAAAAAAAAAAAAAAAAAACAAQA
BAAEAAQABQAGAAcACAAGAAUABQAGAAQABQAFAAYACAAJAAsACwAJAAkACQAKAA0ADwAQ
ABAAEgASABIAEgAWABcAFwAYABcAFwAYABgAGAAYABgAGAAbABsAGwAbABkAGAAXABUA
EQAQABAADwALAAoACgAKAAgABgAGAAUAAwAEAAYABQAEAAMAAwADAAMAAwAEAAMABAAE
AAQABAAGAAQAAwACAAIAAQABAAEA//////////8AAAEAAgADAAIAAgADAAMABQAEAAMA
AgACAAIAAAAAAAIAAgACAAIAAwADAAIAAgAAAAAA//////7//v/+////AAD//wAAAgAC
AAEAAAD+//7///////7/AAAAAAEAAgABAP///v/9//3//f//////AQAAAAAAAAAAAAAA
AQABAP////////7//v/+//7//v/9//3//v///wEAAQABAAAA/v/+//7//f///wAAAAD/
//3//f/9//7/AAAAAAAA///9//7//v/+//z/+//7//v//v/+//7//v/8//v/+//7//z/
/f/+/////f/9//3//f/9//3//f/9//7//v/+//7//P/6//3//v8AAP////8AAAAA///+
//z/+//6//n/+f/6//v//P/8//7/AAAAAP//AAD///7//f/8//z/+//6//v//P/8//v/
/P/8//v/+//8//r/+v/7//z//P/9//7//v/+//v//f/9//3/+//+/wAA///+//3/AAD+
//3//P/7//r/+//8//3//v/8//z//P/8//7//v/+//7/AAAAAAAAAAD///7//f/8//z/
/P/8//z//v/+//7//v8AAAAAAAAAAP///v/9//z//f/+////AAACAAIAAgACAP///v/9
//z//P/8//z//P/+//7//v/+//7//v/+//7//P/8//z//P/8//z//P/8//7//v/+//7/
AAAAAAAAAAD9//z/+//6//z//P/8//z//v/+//7//v/+//7//v/+/wAAAAAAAAAAAAAA
AAAAAAAAAAAAAAAAAAIAAgACAAIAAAAAAAAAAAABAAIAAwAEAAMAAgABAAAA/v/+//7/
/v///wAAAQACAAIAAgACAAIAAQAAAP///v8AAAAAAAAAAAEAAgADAAQABAAEAAQABAAE
AAQABAAEAAQABAAEAAIABAAHAAkACwAKAAkACAAIAAcACQALAA0ADgAPABIAEwASABAA
DwAOAA0ADgAQABEACwAKAAkABwAGAAYABQACAAAAAAAAAAAAAAAAAAAAAAAAAAIAAAD9
//3/AAAAAP7/AAABAAEAAQABAAEAAQABAAEAAQABAAIABAAEAAIABAADAAIAAQAAAAEA
//8BAAIABAAEAAIA/v/0/+z/7P/y//X/+P8IABoAKwBBAFsAcACDAJsAqgCkAIYAWgA0
ABsAAwDw/+T/4v/j/+X/5P/n/+f/5//r//H/+P/+//v/+f/7//v//f///wAA/v/8//z/
/f/9//////8AAAAA+//7//z//f/+////AAABAP3//////wAAAgACAAIAAwACAAEAAAD/
//3//f/8//z//f/+////AwD///3///8AAP7//////wAAAgABAAEAAgAEAAQABAAEAAMA
AgABAAIAAgACAAIAAgABAAIAAwAEAAYABQAFAAYACAAJAAkACgAIAAkACwALAAoACQAI
AAgABwAJAAoACgAOAA4ADgAOAA8ADwAOAA4ADgANAA0ADAAOAA4ADgAOAA8ADwAPAA8A
EAAQABAADwAQABAAEQARABEAEAAQABAAEAAOAA4ADQALAAwADgANAAsACwAMAA0ADgAN
AA0ACwAMAAwADAAMAAsACAAGAAQABAADAAMAAwADAAMAAwADAAMAAwADAAMAAQAAAAAA
//8BAAAA///+/wAAAAD+//7/AAAAAAAAAAABAAEAAAAAAAAAAAD/////AAAAAAAAAQAB
AP////8AAAEAAQABAAAAAAABAAEAAAD+//7///8AAAIAAQABAAEAAQABAAMAAwAFAAQA
BAAEAAMAAgACAAEAAwADAAMAAgABAAAA///+//////8AAAEAAAD///7//P/9//7/////
//3//v/+//3//f/9//3//v8AAAAAAAD/////AAAAAAAA///9//z/+//8//z//P/8//z/
+//7//v//f/9//3//f/9//3//f/9//z/+//6//n/+//8//3//v/9//r//P/8//r/+f/5
//r//f/9//3//P/8//z//P/9//7//v8AAAAAAAAAAP3//P/+////AQABAAEAAQACAAMA
BQAHAAoACwAMAA8ADQAKAAgABwAHAAUABQAGAAQA///9//v/+f/5//r/+v/6//r/+v/6
//j/+P/4//j/+v/6//z/+v/1//X/+P/4//j/+P/5//n/+f/5//n/+f/3//f/9//3//j/
+P/4//b/+v/6//r/+v/6//n/9//5//r//P/6//T/9P/y/+z/6P/o/+f/6v/4/woAGwAt
AEUAWgBpAH0AjACOAH4AXAA2AB0ABQDq/+D/4v/Z/9X/3v/j/9//3f/h/+v/8P/s/+//
9//5//n/+f/5//j/+v/4//j/+f/5//j/9//3//b/9P/1//f/+f/7//v/+//7//f/+f/5
//r//P/8//z//f/8//v/+v/5//n/+f/4//j/+v/6//r//f/7//n/+//8//v/+//6//r/
/P/7//v//P/+//7//v/+//z//P/8//7//v/+//7//v///wAAAQACAAQAAwADAAQAAgAD
AAMABAACAAMABQAFAAYABwAIAAoACQALAAwADAAOAA4ADgAOABAAEQARABIAEwATABQA
FAAWABYAFgAWABcAFwAXABcAGgAaABoAGQAVABQAFAATABEAEAAQABAAEAAOAA4ADQAL
AAoACgAHAAQAAwADAAMABAADAAMAAQD///7//f/8//7//P/7//r/+v/5//n/+f/5//n/
+f/5//v/+//7//v/+f/4//j/9//5//j/9//2//j/+P/2//b/+v/6//r/+v/6//n/9//2
//b/9v/1//X/9v/2//b/9//3//X/9f/2//f/9//3//b/9//5//r/+v/6//r/+//8//n/
9//2//X/9v/3//r/+//5//j/+P/4//n/+v/8//3//P/7//r/+P/6//r/+v/6//n/+f/6
//v/+//7//v/+v/6//r/+v/5//v//P/8//v/+v/5//j/+P/6//r/+v/5//n/+v/6//r/
/P/7//v/+//7//r/+f/4//r/+f/5//n/+P/3//b/9f/2//f/+P/5//n/+f/5//n/+f/4
//f/9v/5//j//P/+//z/+//7//z//////////v/+//z//v/+//7//v/6//r//f///wMA
AwADAAMABAAFAAcACQANAA0ADQAPAA8ADAAKAAkABwADAAEAAAD///v/+v/5//n/+f/6
//r/+P/4//j/+P/6//r/+v/6//j/+P/6//j/8//z//b/9v/2//b/9//3//X/9f/1//X/
9f/1//X/9f/4//j/+P/2//r/+v/6//r/+f/3//T/9f/4//j/+v/4//T/8P/s/+b/5v/p
/+r/9v8IABsALwBFAGAAeQCPAJ4AngCMAGIANgAbAAsA9v/k/97/3f/d/+L/5//j/+H/
5//p/+r/8P/z//H/8//3//f/9//2//b/+P/4//n/+f/5//n/+v/6//n/+f/6//v/+f/5
//n/+f/5//v/+//8//r/+v/6//v/+//7//v/+//7//v/+v/6//r/+v/6//3//f/7//3/
/v/8//3//f/+//7//f/9//7/AAAAAAAAAAAAAAAAAAACAAAAAAAAAAAAAAAAAAAAAAAB
AAEAAgAEAAIAAwADAAQABgAHAAkACQAJAAkACQAKAAkACwAMAAwAEAAQABAAEAASABMA
EwAUABcAFwAYABgAFgAWABYAFgAZABkAGQAZABoAGgAaABkAGAAYABkAGQAZABgAGAAY
ABYAFAAUABMADwAOAA4ACwAKAAkACQAJAAYABQAFAAMAAAAAAAAAAAACAAAA///+//7/
/f/9//3/+//7//v/+//9//3//f/9//r/+v/7//v//f/8//v/+v/6//r/+P/4//r/+v/6
//r/+//7//r/+v/6//r/+f/5//r/+v/6//v/+f/3//f/+P/7//v/+//6//j/+f/5//j/
+f/6//z//v/9//v/+v/5//n/+f/7//v//f/8//z//P/6//r/+//7//v/+//7//r//P/8
//z//P/7//v//P/9//3//f/9//z/+v/6//r/+f/7//z//P/7//v/+//7//z//v/+//7/
/f/8//z/+//6//z/+//7//v//P/8//z//P/8//v/+//7//n/+f/5//n/9//3//f/9//4
//n/+v/7//r/+v/6//r//P/6//3//v/8//3//f/8/wAA/v/+//7//v/8//z///8BAAUA
BQAFAAUABgAHAAkACwANAA0ADQAPAA8ADAAKAAkACAAFAAQABAACAP3/+//5//j/+f/7
//z/+v/6//r/+v/4//j/+P/4//r/+v/8//r/9f/1//j/+P/2//b/9//3//f/9//3//f/
9f/1//X/9f/2//b/9v/0//b/9v/2//b/9v/1//P/9f/8//7/+P/6//j/7v/o/+b/4v/j
/+r/8v/+/w8AIwA7AFQAawCHAJwAogCWAHgATAApABEA/P/s/97/1f/X/9z/4f/l/+P/
4//r//D/8v/1//f/8//3//v/9//0//j/9//2//b/9f/2//f/+f/6//n/+f/6//v/+v/5
//j/9//3//n/+f/6//r/+v/6//v/+//7//v/+//7//v/+v/6//z//P/8/////f/7//3/
/v/8//3//f/+//7//f/9//7//v/+//7//v/9//z/+//8//7//v/+//7///8AAAEAAgAC
AAEAAQACAAQABQAFAAYABgAHAAkACQAHAAcABwAIAAkACwAMAAwADgAOAA4ADgASABMA
EwAUABYAFwAZABoAGQAYABcAFgAZABkAGQAZABwAHAAcABsAGAAYABkAGQAZABgAGAAY
ABgAFgAWABUAEQAQABAADQAIAAcABwAHAAYABQAFAAMAAgACAAIAAgAAAP7//f/8//z/
+//7//v/+//7//v/+//9//3//f/9//r/+v/7//v/+//6//n/+P/6//r/+P/4//f/9v/1
//T/+P/5//n/+v/4//j/9//3//r/+v/6//v/+f/3//f/+P/3//f/9//2//b/9//3//b/
9P/0//X/9v/4//f/9//3//f/9//5//n/+v/6//v//P/5//j/+P/3//f/9//3//b/9//4
//n/+v/3//f/+P/5//n/+f/5//j/+P/4//j/9//3//j/+P/3//f/9//3//j/9v/2//b/
9f/1//b/9v/2//b/9f/1//X/+P/4//j/+P/4//f/9//3//X/9f/1//X/9//3//f/9//1
//X/9f/1//f/+P/5//r//P/6//3//v/+//n/9f/2//r/+v/6//r/+v/2//b/+f/7////
////////AAABAAMABQAJAAkACQALAAkABgAEAAMAAgD///7//v/9//n/+P/3//X/9f/2
//b/9P/0//T/9P/0//T/9P/0//b/9v/4//b/8//z//b/9v/0//T/9f/1//P/8//z//P/
9f/1//X/9f/2//b/9v/0//T/9P/0//T/9v/1//P/9f/2//j/9v/w//D/7P/k/+L/5P/n
/+7//P8MAB8AMwBJAGAAdQCFAIwAggBqAEQAIAANAPv/5P/Y/9j/2//d/97/3//f/+H/
6f/t//D/8v/1//f/9//3//f/9//2//D/8f/y//T/9f/3//f/+P/4//f/9//4//n/+P/3
//b/9f/1//f/9//4//j/+P/4//n/+//7//v/+//5//n/+P/4//j/+P/4//v/+v/5//z/
/v/8//3//f/+//3/+//6//r//P/8//z//P/+//7//v8AAP7//v/+//7///8AAAEAAgAC
AAEAAQACAAIAAwADAAQABAAFAAcABwAJAAkACQAKAAkACwAMAAwADgAOAA4ADgASABMA
EwAUABUAFQAWABYAGAAYABgAGAAZABkAGQAZABoAGgAaABkAGAAYABkAGQAXABYAFgAW
ABQAEgASABEADwAOAA4ACwAGAAUABQAFAAIAAQABAP//AAAAAAAAAAAAAP7//f/8//z/
+//7//v/+//7//v/+//7//v/+//7//j/+P/5//n/+v/6//r/+v/5//j/9f/0//f/+P/5
//r/+f/5//j/+P/6//r/+f/5//r/+v/6//v/+f/3//f/+P/7//v/+//6//r/+//7//r/
/P/8//3//v/+//3//f/9//3//f///////f/8//z//P/+//7///////////////7//P/8
//z//P/7//v//P/9//////////7//v/+//7//f/7//z//P/7//v/+//7//z/+v/6//r/
+f/7//z//P/8//z/+//7//v//v/+//7//v8AAP////////3//f/9//3//f/9//3//f/+
////AAABAAAAAAAAAAAAAgAAAAMABAAAAAAAAAAAAAAAAAD//wAABAAHAAkACQAJAAkA
CgALAA0ADwARABEAEQATABMAEAAOAA0ADgALAAoACgAHAAMAAgABAP3//f/+//7//P/8
//z//P/+//7//v/+//7//v8AAP7/+f/5//z//P/6//r/+//7//3//f/9//3/////////
///+//7//v/8/wAAAAAAAAAA///9//r/+//+/wAA/v/8//z/9v/u/+r/6v/l/+z/+v8G
ABkAMQBFAFoAdQCNAJ4AoACSAHIARAAjAA8AAADw/+L/2//h/+j/5//l/+f/6//t//T/
+P/1//f/+//9//3//f/8//7//P/8//3//f/9//3//v/+//v/+//8//3//f/9//3//f/7
//3//f/+//7//v/+/////f/9//3//f/+//////8AAP7//v/+/wEAAQD//wEAAgAEAAUA
BQAGAAgABwAHAAgABQAEAAMAAgADAAQABQAIAAoACgAKAAoACQAKAAsADAALAAkACAAI
AAkACwAMAA4ADgAPABEAEQATABMAEwAUABUAFwAYABgAGgAaABoAGgAdAB0AHAAcAB8A
HwAgACAAIgAiACIAIgAmACcAKAApACkAKAAnACUAJAAkACUAJQAjACIAIgAiACIAIAAg
AB8AGgAYABcAEwARABEAEgATAA8ADQAMAAkACQAKAAsADAALAAgABgAEAAUABQAGAAcA
BQAFAAUABQADAAMAAwADAAIAAgADAAMABQAEAAMAAgAEAAQAAgACAAIAAgACAAIAAQAB
AAAAAAABAAIAAgADAAQABAAEAAUABQADAAMABAAFAAUABQAEAAQABQAFAAQABgAGAAcA
CAAGAAUABQAFAAcABwAJAAkACQAIAAgACAAGAAYABwAHAAkACQAJAAgACAAIAAgACAAJ
AAkACgALAAkACQAJAAgACgAKAAoACQAJAAoACgAJAAcABwAHAAgACAAIAAgABwAJAAoA
CgAKAAoACQAJAAkACAAIAAgACAAKAAkACQAJAAkACQAJAAkACQAJAAkACQAJAAkACQAJ
AAwADAAMAAwACgAIAAsADAAIAAsADgAPABAAEQASAA8ADgAQABEAEgARABAADwARABMA
FgAZAB0AHQAdAB8AHQAaABgAFwAUABEAEAAQABEADQAMAAsACQAJAAoACgAGAAYABgAG
AAgACAAIAAgABgAGAAgABgAFAAUACAAIAAUABAAEAAMABAAFAAYABwAGAAUABAADAAQA
BAAEAAIAAgACAAIAAgAEAAMAAQADAAIABAACAAQABgAAAPT/8P/w/+//8P/6/wgAFwAr
AEUAXgB3AI0AogCyAK4AkABgADcAIwAUAAQA8v/r/+3/8P/x//P/9f/z//X//P8CAAMA
AQAFAAcABwAJAAwADAAKAAoACwALAAoACQAJAAgABwAHAAgACQAJAAkACQAJAAkACwAL
AAwACwAKAAkACQAJAAkACQAJAAsACwAKAAoACQAIAAcACQAHAAUABwAIAAcABwAGAAYA
CAAHAAcACAAIAAgACAAIAAYABgAGAAgACgAKAAoACgALAAwADQAOAA0ACwAKAAoACwAN
AA4AEAAQABEAEwATABMAEwATABQAFAAVABUAFAAXABgAGQAaABwAHQAdAB4AIAAhACMA
JAAkACQAJAAkACcAJwAnACcAKAAoACgAJwAoACgAKQApACYAJAAjACIAIgAgACAAHwAZ
ABgAGAAVABQAEwATABMAEAAPAA8ADQAKAAoACgAKAAwACgAJAAgACgAJAAkACQAJAAkA
CQAJAAgABwAGAAUABgAGAAcABwAHAAYABQAEAAQABAACAAIABAAEAAQABAADAAMAAgAC
AAQABAADAAMABAAEAAQABQAFAAMAAwAEAAUABQAFAAQABAAFAAUABAACAAIAAwAEAAYA
BQAFAAUABQAFAAcABwAGAAQAAwACAAMABAAGAAcABwAHAAcABgAIAAgACAAIAAcABwAI
AAkABwAHAAcABgAIAAgACAAHAAUABgAGAAUABQAFAAUABgAGAAYABgAFAAYACAAJAAoA
BwAFAAQAAwACAAIAAgACAAQAAwADAAMAAwADAAMAAwABAAEAAQABAAMAAwADAAMABgAG
AAYABgAGAAQABwAIAAgABgAIAAgACAAIAAgACAALAA0ADgANAAwACwAMAA0ADwARABQA
FQAWABkAGQAWABQAEwAQAA0ADAAMAAkABQAEAAMAAwADAAQABAACAAIAAgACAAIAAgAC
AAIAAgACAAQAAgD/////AgACAP7//v//////AQABAAEAAQABAAEAAQABAAIAAgACAAAA
AAAAAAAAAAABAAEAAAADAAIAAgAAAP7//P/4//T/8v/w/+//8v8AABAAIwA3AEkAZACD
AJcAoACcAIgAYgA4ACEAEQD6/+T/4v/n/+X/6P/r/+n/6f/v//f//P/+//v//f8BAAMA
AQABAAIAAAABAAIABAAFAAQAAwADAAIAAAABAAMABQAFAAUABQAFAAEAAwADAAQABAAE
AAQABQAHAAcABwAHAAUABQAEAAQABgAGAAYACQAFAAMABQAGAAgACQAJAAoACQAHAAYA
BgAIAAgACAAIAAoACgAKAAwADAAMAAwADAANAA4ADwAQAA4ADQANAA4ADgAPAA8AEAAS
ABMAFQAVABMAEwATABQAFwAZABoAGgAcABwAHAAcAB4AHwAfACAAIwAjACQAJAAmACYA
JgAmACgAJwAmACUAKAAoACgAJwAmACYAJwAnACYAJgAnACgAIwAgAB8AHQAZABgAGAAV
ABQAEwATABMAEwATABQAEwARABAADwAOABAADgANAAwADAALAAsACwAJAAkACQAJAAsA
CwALAAsACAAIAAkACQALAAoACQAIAAoACgAIAAgACgAKAAoACgAJAAkACAAIAAkACgAK
AAsADAAMAAwADQANAAsACwAMAA0ADQANAAwACwALAAoACAAIAAgACQAKAAsACwAMAA0A
CwALAA0ADQANAAwADAAMAA4ADgAPAA8ADwAPAA8ADgANAAwACwAKAAsACwAMAA0ACwAL
AAsACgAMAAwADAALAA0ADgAOAA0ACwALAAsADAAMAAwADAALAAwADgAPABAADgANAA0A
DQAMAAwADAAMAA4ADQANAA0ACwALAAsACwANAA0ADQANAAsACwALAAsADQAOAA8AEAAQ
AA4AEQASAA4ADgAQABIAFAAWABEAEAASABMAFwAXABcAFwAYABkAGwAdACAAIQAiACUA
IwAgAB4AHQAeABsAGgAaABgAEwARAA8ADgAPABEAEgAOAA4ADgAOAA4ADgAOAA4AEAAQ
ABIAEAAPAA8AEgASAA4ADgAPAA8ADgANAAwACwAOAA8AEAARABAAEAAQAA4AEAAQABAA
EAASABEADwARABIAEgAQABIADgAGAAIA/v/+/wEABgAOABwALwBFAFsAdACNAKEArgCu
AJ4AegBQADEAIQAOAPr/8v/z//X/+v////n/9f/9/wcADAAQAA8ADQANABEADwAPABAA
EgAQABAAEQARABMAEwAUABQAEQARABIAEwATABMAEwATABMAFQAVABYAFAAUABQAFQAX
ABcAFwAXABcAFwAWABYAFgAWABYAGQAZABcAGQAaABkAGQAYABgAGQAZABoAHAAaABoA
GgAaABwAHAAcAB4AHAAcABwAHAAdAB4AHwAgACIAIQAhACIAIgAjACMAJAAkACUAJwAn
ACcAJwAnACgAKwAtAC4ALgAwADAAMAAwADQANQA1ADYANQA1ADYANgA5ADoAOwA8AD0A
PQA9AD0APgA+AD4APQA+AD4APwA/AD0APAA8ADwAOAA2ADYANQAxADAAMAAtACsAKwAs
AC0AKgApACkAJwAmACYAJgAmACYAJAAjACIAIQAfAB4AHQAeAB8AIAAhACEAIQAhACEA
IAAgACEAIQAhACAAHwAeACAAIAAeAB4AIAAgACAAIAAjACMAIgAiACIAIgAhACEAIgAi
ACIAIwAjACEAIQAiACMAIwAjACIAJAAlACUAJAAiACIAIwAkACUAJQAmACcAJQAlACcA
JwApACgAKAAoACYAJgAnACcAKQApACkAKAAmACYAJgAmACUAJQAmACcAKQApACkAKAAo
ACgAKAAnACUAJgAmACUAJgAnACgAKgAoACgAKAAnACUAJgAmACYAJwAnACgAKQAqACoA
KgAqACwAKwArACsAKQApACkAKQArACsAKwArACkAKQApACkALAAsACwALAAtACwAMAAy
ADEALwAuAC4AMQAxADEAMAAyADIAMgAzADQANQA2ADYAOQA8AD0APQBBAEEAQQBBAEEA
QgBCAEIAPwA+ADwAOQA4ADYAMwAxAC4ALAAsAC0ALwAuAC4ALgAwADAALQAvADEAMQAv
ADIAMQAvAC0AKwAyADAALwAuAC0ALAAuAC4ALgAuADAAMAAwADAAMgAyADIAMgAwADAA
MAAwAA==
         </WaveFormData>
      </LeadData>
      <LeadData>
         <LeadByteCountTotal>10000</LeadByteCountTotal>
         <LeadTimeOffset>0</LeadTimeOffset>
         <LeadSampleCountTotal>5000</LeadSampleCountTotal>
         <LeadAmplitudeUnitsPerBit>4.88</LeadAmplitudeUnitsPerBit>
         <LeadAmplitudeUnits>��V</LeadAmplitudeUnits>
         <LeadHighLimit>2147483647</LeadHighLimit>
         <LeadLowLimit>268435456</LeadLowLimit>
         <LeadID>II</LeadID>
         <LeadOffsetFirstSample>0</LeadOffsetFirstSample>
         <FirstSampleBaseline>0</FirstSampleBaseline>
         <LeadSampleSize>2</LeadSampleSize>
         <LeadOff>FALSE</LeadOff>
         <BaselineSway>FALSE</BaselineSway>
         <ExcessiveACNoise>FALSE</ExcessiveACNoise>
         <MuscleNoise>FALSE</MuscleNoise>
         <LeadDataCRC32>2825739058</LeadDataCRC32>
         <WaveFormData>
DAAMAAwADAAMAAwADAAMAAsACgALAA0AEQAVABUAEwAQABAADwAPABEAEgASABEADQAJ
AAQAAAAEAAQAAwADAAIA///7//n/+P/4//f/9//0//T/9P/0//T/9P/0//T/9f/1//X/
9v/0//P/8//z//P/8//z//P/8v/y//L/8v/z//P/8//z//P/8//z//P/8f/x//H/8f/y
//L/8v/x//P/9P/0//T/8v/s/+r/6//p/+3/+P/+/wAABwAVACEAKAA2AEAASwBVAEYA
FwDx/+D/0f/I/8//2//f/9j/y//L/9P/1v/X/97/7f/8/wYABgACAP7/+//4//r/+//7
//v/+v/4//f/+v/6//r/+f/4//f/9//2//b/9v/2//b/+P/4//n/+f/5//n/+P/4//j/
+P/3//f/9//3//f/9//1//b/9//3//j/+P/5//n/+f/4//j/+f/5//n/+f/7//v/+//7
//v/+//8//3//v/9////////////AAAAAAAAAAABAAEAAQADAAMAAwADAAIAAwADAAQA
BAAGAAYABwAKAAoACQAJAA0ADQAMAAwADAANAA0ADQAQABAADgAOAA0ADgAOAA4AEQAR
ABAAEAAOAA4ADgAOAA4ADgAOAA4AEAAQABAAEAAOAA0ADAAMAAsACQAHAAYABgAGAAYA
BgADAAEAAQABAP///v/+//7//v/+//z/+//6//n/+f/4//j/+f/5//n/+f/5//f/9//3
//f/9//3//j/+P/4//f/9//3//f/9//4//n/+f/5//z//P/7//v//P/8//z//f/8//z/
+//6//3/+//8/wAA/////////v/+//////////////////////8AAAAAAAAAAAAAAAAB
AP/////+//7//v/+///////+////AAABAAEAAAD///3///8AAAEAAwABAAAAAAAAAP7/
/v/+//3//f/9/////f/7//v//P/8//3//f/8//z//f/9//3//f/9//v/+f/5//3//f/8
//z//P/9//r/+f/6//v/+v/9//3//f/9//3/AQACAAMABAAGAAcACQAMAAkABwAFAAUA
BAAGAAYABgAGAAYACAALAA0AEQARAA8ADgAMAAsACwALAA4ADgANAAwABwADAAAAAgAE
AAMAAwACAP3/+f/3//b/9P/z//P/8v/y//L/8v/y//T/9P/0//P/8v/x//H/8P/x//H/
8f/x//P/8//z//L/8P/w//D/8f/z//P/8//z//L/8f/w/+//8P/x//L/9P/y//L/8f/x
//D/8P/y//T/9P/y/+n/5//z//z//v8CAAkAEwAfACoANAA8AEUAUwBMACcA+//i/9H/
xv/H/8//z//I/8H/v//J/9D/0//c/+3/+v8AAAQACAAEAP3/+P/8/wEA///+//7//f/9
//7//v/+//3/+//7//z//P/+//7//v/+//7//v///////f/9//z//P/+//7//f/9////
//////////8AAAEAAQAAAAAAAQABAP///v/+////AQABAAEAAwACAAEAAAD///7//v/+
//7/AQADAAMAAwAFAAYABgAGAAgACQAJAAkADQANAA0ADQAPABEAEgAUABIAFAAUABUA
FAAUABMAEwAUABMAEQAQABAAEQARABEAEwAUABMAFAATABQAFAAUABUAEwAUABYAFAAU
ABQAFAATABQAFgAXABoAGQAWABQAFAATABMAEwATABIAEAAOAA4ACwAJAAwADAALAAsA
CgAKAAcABgAGAAgABwAHAAYABgAGAAYABgAEAAQABAADAAEAAQACAAIAAgADAAQABQAH
AAcABwAGAAQABAAEAAUABQAFAAUABQAHAAcABwAHAAkACQAJAAoACgAKAAkACQAKAAoA
CgAKAAwADAALAAkADQAUABwAIAAnADMAPQBGAFIAYABpAHEAbABFAAUA2v/N/8j/y//Z
/+f/8v/9/wUABQAEAAMAAgABAP7/+P/0//L/8v/v/+7/7v/t/+3/7v/u/+3/7f/z//b/
+f/7//7/AQAFAAgACgAKAAoACgAIAAgACQAJAAcABwAGAAYACAAIAAcABwAJAAkACQAJ
AAgACAAIAAcABwAIAAoACwANAAwADAANAA0ADQANAA8AEQARABEAEQAQABAAEAAQABEA
EwATABMAFQAWABYAFgAYABkAGQAZABsAGwAbABsAHgAfAB8AIAAiACQAJAAlACgAKAAn
ACcAKQApACgAKAArAC0ALgAvADEAMgAxADIAMwA0ADQANAA1ADUANAA0ADEAMAAvAC4A
KwAqACkAKAAlACQAIwAiAB8AHQAbABoAGAAXABYAFgASABIAEgASABMAEQARABEADwAO
AA4ADgAQABAADgANAA4ADQANAAwACgALAAsACwANAA0ACwALAAwADQAOAA8ADgAOAA4A
DQALAAsACwALAAwADQANAA0ADAAMAAsACwAKAAoACgALAAkACgAKAAoADAAJAAkADAAM
AAsACgAIAAYABwAHAAcACQAJAAkACQAHAAgACAAIAAgACAAIAAkACQAJAAgACAAGAAYA
BwAHAAUABQAFAAUABAAEAAQAAwAEAAQABAAFAAcABgAGAAYABAAEAAQAAwAFAAUABwAF
AAMAAwAEAAQABwAHAAYABgAGAAUABAADAAUAAwABAAEABQAFAAQABAAEAAUAAgABAAIA
AwACAAUAAwADAAMAAwAEAAQABAAEAAMAAwAEAAYABgAFAAQAAwACAAIAAgACAAQABAAG
AAYAAwADAAQABAACAAMAAwABAAMABAAEAAIAAwAEAAQAAgADAAMAAgABAAEAAgACAAEA
AQABAAIAAwADAAMAAwAEAAYABQAFAAUAAwACAAIAAwADAAMAAwADAAUABgAEAAIABQAA
AAAAAAAAAAAAAgACAAIAAgACAAIAAgACAAIAAgACAAIAAgACAAIAAgACAAIAAgACAAIA
AgACAAIAAgACAAIAAgACAAIAAgACAAAAAAAAAAAAAAAAAAAAAAACAAIAAgACAAAAAAAA
AAAAAAAAAAAAAAAAAAAAAAAAAAIAAgACAAIAAAAAAAAAAAD///7//f/8//7//v/+//7/
/v/+//7//v/+//7//v/+//7//v/+//7/AAAAAAAAAAAAAAAAAAAAAP7//v/+//7/AAAA
AAAAAAAAAAAAAAAAAAIAAgACAAIAAgACAAIAAgAAAAAAAAAAAAIAAgACAAIAAQAAAP//
/v///wAAAQACAAAAAAAAAAAAAAAAAAAAAAACAAIAAgACAAUABgAHAAgACgAKAAoACgAK
AAoACgAKAAgACAAIAAgACAALAA0AEQARAA8ADgAOAA8ADwAPABAAEQARABEADwALAAgA
CgAKAAcABwAGAAMAAgABAAEAAgD///3/+v/4//r/+v/6//r/+v/6//n/+f/3//j/+P/3
//n/+f/5//n/+f/5//j/+P/4//j/+f/5//f/9//3//f/+f/5//n/+f/5//n/+v/6//r/
+f/5//r/+v/8//z/+v/0/+//8f/5//7/BAAQABsAJQAvADwARABIAFcAZwBUACcABQDw
/93/1v/d/+P/5f/e/9X/0//Z/9z/3f/k//H//v8GAAYABAAEAP///P8AAAEA//8AAAAA
/////wAAAAAAAP///f/9//7//v8AAAAAAAAAAP///v/+//3//f/9//z//P/+//7//f/9
/////////////f/+//////8AAAAAAQABAAEAAAAAAAEA////////AQD//////////wAA
AAAAAAAA//8BAAEAAQAAAAAA///+/wAAAQABAAEAAwADAAMAAwACAAMAAwAEAAMABAAD
AAMABAAEAAMAAwAFAAUABAAEAAMAAwACAAEAAgACAAAAAAAAAAAA///+///////+//7/
//8AAAEAAgD+//7//v/+/wAAAAAAAAAAAAD///7//v8BAAEAAQACAAMABAAFAAYABgAF
AAYABwAHAAYABgAGAAgACAAGAAUABgAFAAUABAAGAAcABwAHAAUABQADAAMAAQABAAEA
AQACAAIAAgABAAEAAQABAAEAAgADAAMAAwAGAAYABQAFAAQABAAEAAUABwAIAAgACAAG
AAMAAwAGAAUABQAFAAQAAgADAAMAAwAFAAUABQAFAAcACAAIAAgABgAGAAYABwAHAAcA
BgAGAAYABgAHAAcABQAFAAUABQAEAAQABAADAAIAAgACAAMAAQAAAAAAAAACAAIAAgAB
AAEAAQADAAEA/////wAAAAABAAEAAAAAAAEAAQABAAEAAwABAP///////////v/+//3/
///9//3/+//7//n/+//9//3//f/9//z//P/8//z/+//7//z//v/9//3//f/9//7//v/+
//7/AgAEAAgACgAJAAkACgAKAAYACAAGAAYABgAGAAQABgAJAAsAEQARAA8ADgAOAA0A
DQANAAwADAALAAoABQABAP7/AAABAAEAAgACAP3/+f/3//b/9P/z//P/8v/0//T/9P/0
//L/8v/y//H/8f/x//L/8v/x//H/8f/x//H/8f/x//D/8P/w//D/8f/z//P/8//z//H/
8f/x//H/8v/z//T/9v/0//T/8//z//D/9v/2//D/8v/y/+//7f/t//L/+v8GAA8AFwAl
ADYAPgBEAEsAVwBUADMACwDw/93/zv/P/9v/3f/Q/8f/x//L/87/1f/c/+n/9v/+/wAA
BAAEAAEAAAD+//v///////7//P/7//r/+v/6//n/+//7//z//P/+//7//v/+//z//P/9
//3//f/9//z//P/+//7//f/9//////////////8AAAEAAQAAAAAAAQABAAEAAAAAAAEA
////////AQADAAMAAwADAAIAAgACAAIAAQADAAMAAwADAAQABAAEAAQABQAFAAUABwAH
AAcABwAGAAcABwAIAAoADAAMAA0ADAAMAAsACwAPAA8ADgAOABAAEQARABEAEAAQAA4A
DgAPABAAEAAQABEAEQAQABAAEAAQABAAEAAMAAwADAAMAAwADAAMAAwADgANAAwADAAM
AAsACgAKAAgACAAIAAgABwAFAAUABQAFAAQABAAEAAQABAACAAEAAAD//////v/+////
/////wEAAQD//////v/9//z/+//8//z//P/7//3//f/9//3//P/9//3//f8AAAAA////
//7//v/+////AQACAAIAAgACAP////8CAAEAAQABAAAAAgADAAMAAwABAAEAAQABAP//
AAAAAAAAAgACAAIAAwADAAMAAgACAAIAAgADAAMAAQABAAEAAQACAAIAAgABAP7//v/+
///////+//7//v/+//7//v/9//3//f////3//f/9//7//v/9//3//P/8//3//f/9//3/
/f/7//n/+f/7//v/+v/6//3////9//3/+//7//n/+//7//v/+//7//v//P/9//7//P/7
//v//P8AAAEAAgADAAQABgAIAAoACAAIAAoACgAKAAgACAAIAAgACAAGAAgACwANABEA
EQAPAA4ADAALAAsACwAOAA4ADQAMAAcAAwAAAAIAAgABAAEAAAD+//v/+v/6//j/9//3
//b/9v/2//b/9v/4//j/+P/3//b/9f/1//T/9P/1//b/9//1//X/9f/0//L/8v/y//P/
8//z//P/8//1//X/9f/1//f/9//3//j/9v/2//X/9f/4//j/+P/4//b/9P/3//X/9/8A
AAgADgAXACEAKQA0AEAARgBLAFMAUAArAPv/3v/N/8T/x//P/9f/zP/B/8P/0f/U/9f/
4P/v//r/AgAGAAQAAgABAAAA/v/9//n/+//8//z//f/+//7//v/9//////8AAAAA/v/+
//7//v8AAAAAAQABAP/////+//7/AgACAAEAAQD/////////////AAABAAEAAAAAAAEA
AQABAAAAAAABAAEAAQABAAMAAwADAAMAAwAEAAQABAAEAAUABwAHAAcABQAGAAYABgAG
AAcABwAHAAcABwAHAAcACAAJAAkACgAKAAwADAANAAwADAALAAsADwAPAA4ADgAQABEA
EQARABAAEAAOAA4AEQASABIAEgARABEAEAAQABAAEAAQABAAEAAQABAAEAASABIAEgAS
ABIAEQAQABAADgANAAwADAAMAAwADAAMAAkABwAHAAcABQAEAAQABAAEAAQAAgABAAIA
AQABAAAA/v////////8BAAEA//////3//f/9//3//P/8//z/+//8//3//v///wAAAQAB
AAEAAgACAAEAAQACAAIAAgADAAEAAgACAAIAAgD/////AgAEAAUABgAGAAQABQAFAAUA
BwAHAAcABwAGAAYABQAEAAQABAAEAAUABQAFAAQABAAEAAQABQAFAAMAAwADAAMABAAE
AAQAAwACAAIAAgADAAUABAAEAAQAAgACAAIAAQABAAEAAwABAP////8AAAAAAQABAAAA
AAD//////////wEA///9//3//f/9//z//P///wEA///////////9/////f/9//3//f//
/wAAAQACAAMAAwAEAAYACAAJAAoACwAMAAoACAAGAAgABgAGAAYABgAIAAoADQAPABUA
FQATABIAEAAPAA8ADwAPAA4ADAAKAAkABQACAAQAAgABAAEAAAD///v/+f/4//j/9//3
//b/9v/2//b/9v/2//b/9v/1//X/9f/2//b/9//3//f/9//1//X/9f/0//b/9v/2//f/
9f/1//X/9f/1//X/9f/1//X/9f/1//b/9v/2//X/9f/8//r/9v/2//j/9v/1//X/8//4
/wQADAAPABUAHwAsADgAQABJAFMAVgA5AA0A8P/b/8j/x//V/93/1v/P/83/0f/a/9n/
2v/r//z/AgAEAAYABAABAAIAAAD//////v/+//3//f8AAAAAAAD///////8AAAAAAAAA
AAAAAAAAAAAAAQABAAEAAQAAAAAAAgACAAEAAQABAAEAAQABAP//AAABAAEAAAAAAAEA
AQABAAAAAAABAAMAAwADAAUAAwADAAMAAwACAAIAAgACAAEAAwADAAMABAAGAAcACAAH
AAcABgAFAAcABwAHAAcACAAJAAkACgAKAAwADAANAA4ADgANAA0ADwAPAA4ADgAQABEA
EQARABMAFAATABQAEwAUABQAFAAVABUAFAAUABQAFAAUABQAEAAQABAAEAAQABAAEAAQ
ABEAEQARABIAEAAPAA4ADgAMAAwADAAMAAsACQAJAAkABwAGAAYABgAEAAQAAgABAAAA
//////7//P/9//3//f///////f/9//3//f/9//3//P/8//z/+//9//3//f/9//3//f/8
//v//f/+//7///////7//f/9//7/AAABAAIAAgD/////AgADAAMAAwACAAIAAwADAAMA
AQABAAEAAQABAAIAAgACAAQABAAEAAUABQAFAAQABAACAAIAAwADAAMAAwADAAMABgAG
AAYABQADAAIAAQABAAMAAgACAAIAAAAAAAAA////////AQD///////8AAAAA//////7/
/v///////////wEA///9//3///////7//v///wEA///////////9////////////////
/wAAAQACAAQABQAHAAoACwALAAsACwAMAAgABgAIAAoACAAIAAgACAAKAAwADwARABMA
EwARABAAEAAPAA8ADwAQABAADwAOAAsABwAEAAYABgAFAAUABAD///v/+f/4//r/+f/5
//j/9v/2//b/9v/4//j/+P/3//f/9//4//j/9f/1//X/9f/3//f/9//2//T/9P/0//X/
9//3//f/9//3//f/9//3//f/9//3//j/9v/2//X/9f/2//r/+P/0//T/9v/x//H/9f/8
/wQACgAVAB8AKQA4AEQASgBRAFcAQAAZAPn/5P/V/9D/1//d/9v/1P/P/8//0//Y/9//
6v/1/wAABgAIAAYAAgD//wIAAgD9//n/+//8//z//f/8//z//P/7//z//f///wAA/v/+
//7//v/+//7////////////+//7/AAAAAP////////////////3//v//////AAAAAAEA
AQADAAIAAgADAAIAAQAAAAEAAwADAAMAAwACAAIAAgACAAMABQAFAAUABQAGAAYABgAG
AAcABwAHAAcABwAHAAcACgALAAsADAAMAA4ADgAPAA4ADgANAA0ADwAPAA4ADgAQABEA
EQARABIAEgAQABAAEQASABIAEgATABMAEgASABIAEgASABIAEgASABIAEgAQABAAEAAQ
ABAADwAOAA4ADgANAAwADAAJAAgABwAGAAcABQAFAAUAAwACAAIAAgACAAIAAAD//wAA
//////7//v/////////9//3/+//7//3//f/9//3//v/+//7//f/7//v/+//7//3///8A
AAEAAAAAAP////8AAAAAAAABAAMABAAEAAQABAABAAEABAAFAAUABQAEAAQABQAFAAUA
BQAFAAUABQAFAAYABgAGAAYABgAGAAcABQAFAAQABAAEAAQABQAFAAMAAwADAAMAAgAC
AAIAAQACAAIAAgADAAMAAgACAAIAAgACAAIAAQABAAEAAwABAP////8AAAAAAQABAAAA
AAD//////////wEA///9//3/AQABAAAAAAD//wEA//////3//f/7//3///////////8D
AAQABQAGAAcABwAIAAoADQANAA0ADQAKAAgABgAGAAYABgAHAAoADgARABUAFQATABIA
EgARABEAEQASABIAEQAQAAsABwAEAAYACAAHAAcABgABAP3/+//6//r/+f/5//j/9v/2
//b/9v/2//b/9v/1//X/9f/2//b/9f/1//X/9f/z//P/8//y//P/9P/1//f/9//3//f/
9//1//X/9f/1//f/9//3//j/+P/4//f/9//8//z/+P/2//j/9v/x//P/9f/4/wIADAAP
ABcAJwAsADIAQABHAE0ATAAtAP//3v/L/8D/w//R/9P/zP/J/8n/zf/Q/9f/4P/t//z/
BgAGAAYABAADAAAA/v/9/////v/+//3//f/+//7//v/9//v/+//8//z//v/+//7//v/8
//z//f/9///////+//7//v/+//3//f////////////3//v//////AAAAAAEAAQADAAIA
AgADAAUABQAFAAcABQAFAAUABQAFAAYABwAIAAcACQAJAAkACQAKAAoACgAIAAkACQAJ
AAsACwALAAsADAANAA0ADgAOABAAEAARABIAEgARABEAEwATABIAEgAUABUAFQAVABYA
FgAUABQAEwAUABQAFAAWABcAFwAYABYAFgAWABYAFgAWABYAFgAYABgAGAAYABgAFwAW
ABYAEwARAA8ADgANAA4ADwAQAA4ACwAKAAkABwAGAAYABgAGAAYABAADAAIAAQABAAAA
AAABAAEAAQD//////f/9////////////AAAAAAAA//////////////7//////////v/+
//3//f///wAAAQADAAMABAAEAAQABAABAAEABAAFAAUABQAEAAQABQAFAAUABQAFAAUA
BQAFAAYABgAGAAYABgAGAAcACQAJAAgACAAGAAYABwAHAAcABwAHAAcACAAIAAgABwAI
AAgACAAJAAcABgAGAAYACAAIAAgABwAHAAcACQAHAAUABQAGAAYABwAHAAYABgAHAAcA
BwAHAAkABwAFAAUABQAFAAQABAAFAAcABQAFAAcABwAFAAcABQAFAAUABQAHAAgACQAK
AA4ADwARABQAFAATABIAEQAMAA4AEAAQABAAEAAQAA4AEAATABUAFwAXABUAFAAVABUA
FgAXABYAFgAVABQAEwAPAAwADgANAAsACgAIAAcAAwABAAAAAgABAAEAAAD+//7//v/+
/wAAAAAAAP///////wAAAAD///////////3//f/9//z//v/+//7////9//3//f/9//3/
/f/9//3/////////AAD+//7//f/9/wAAAAD8//7/AgD+//n///8BAP7/BgASABcAGwAj
ACwANgBCAEUASwBWAEkAHQD0/93/0P/N/9n/5f/k/9v/1f/X/+D/5f/o//H/AgAQABQA
FAAUABEADAAOABEADQAOAA4ADQANAA0ADAALAAkACgALAA0ADgANAAwACwAKAAwADAAN
AA0ACwALAAoACgAMAAwACwALAA0ADQANAA0ADAAMAAwACwAMAAwADQANAAwACgAJAAkA
CQAJAAkACwANAA0ADQANAAoACgAKAAoADQAPAA8ADwANAA4ADgAOAA4ADwAPAA8AEQAR
ABEAEQAUABUAFQAWABYAGAAYABkAGQAYABYAFQAZABkAGAAYABwAHQAdAB0AIAAgAB4A
HgAfACAAIAAgACEAIQAgACAAIAAgACAAIAAgACAAIAAgAB8AHgAdABwAHgAdABwAHAAa
ABkAGAAYABgAGAAYABgAFQATABMAEwATABIAEgASABAAEAAOAA0ADgANAA0ADAAKAAsA
CwALAAkACQAHAAcABwAHAAcABwAGAAYABgAFAAcABwAHAAcACgALAAsACwAKAAoACQAJ
AAoACgAKAAsADQAOAA4ADgAOAAsACwAOAA0ADQANAAwADgAPAA8ADwANAA0ADQANAA0A
DgAOAA4AEAAQABAAEQAQAA8ADQAMAA0ADgAQABEADwAPAA8ADwAQABAAEAAPAAwADAAM
AA0ADQAMAAwADAAOAA4ADgANAA0ADQAPAA0ACQAJAAoACgANAA0ADAAMAAsACwALAAsA
DQALAAkACQALAAsACgAKAAsADQALAAsACQAJAAcACQAJAAkACQAJAAwADgAQABIAEwAT
ABQAFgAZABkAGQAZABQAEgASABIAEgASABQAFgAZABsAHQAdABsAGgAaABkAGQAZABwA
HAAbABoAFQARAA4AEAAQAA8ADwAOAAsABwAFAAQABAADAAMAAgAEAAQABAAEAAQABAAE
AAMAAwADAAQABAADAAMAAwADAAEAAQABAAAAAgACAAIAAwABAAEAAQABAAEAAQABAAEA
AwADAAMABAAEAAQAAwADAAQABAAEAAAA/v8AAAEA/f///wYADgAUAB0AJwAxADoASgBY
AGEAaQBYADEADwD4/+f/3v/l/+3/7//q/+P/4f/n/+j/5//w/wEAEgAWABYAFgAWABMA
EAAOAA0ADQAQABAADwAPAA4ADgAOAA0ADwAPABAAEAAOAA4ADgAOAAwADAANAA0ADQAN
AAwADAAQABAADwAPAA0ADQANAA0ADgAQABIAEwAQABAAEQARABEAEAAQABEAEwATABMA
FQATABMAEwATABQAFAAUABQAFQAXABcAFwAZABoAGgAaABkAGQAYABcAGwAbABsAGwAc
AB0AHQAeABwAHgAeAB8AIgAiACEAIQAlACUAJAAkACgAKQApACkAKgAqACgAKAApACoA
KgAqACkAKQAoACgAKgAqACoAKgAqACoAKgAqACwALAAsACwAKQAnACUAJAAmACUAJAAk
ACAAIAAgACAAIAAfACAAIQAdABwAHAAcABoAGgAYABcAGAAXABcAFgAUABUAFQAVABcA
FwAVABUAFQAVABUAFQAWABYAFgAVABcAFwAXABcAFgAXABcAFwAYABgAFwAXABoAGgAa
ABsAGQAaABoAGgAcABkAGQAcAB0AHQAdABwAGgAbABsAGwAdAB0AHQAdAB0AHgAeAB4A
HgAeAB4AHwAdAB0AHAAcAB4AHgAfAB8AHwAfAB8AHwAeAB4AHgAdABwAHAAcAB0AHQAc
ABwAHAAcABwAHAAbAB0AHQAfAB0AGQAZABoAGgAbABsAGgAaABsAGwAbABsAHQAbABkA
GQAdAB0AHAAcABwAHQAaABkAGwAbABkAGwAdAB0AHQAdAB0AHgAfACAAJAAlACcAKgAp
ACkAKQApACIAIgAjACQAJQAmACQAJgApACsAMQAxAC8ALgAuAC0ALQAtAC4ALgAtACwA
JwAjACAAIgAkACMAIwAiAB0AGQAXABYAFwAXABgAGAAWABYAFgAWABYAFgAWABUAFQAV
ABYAFgAXABcAFwAXABUAFQAVABQAFAAUABQAFQAWABcAGAAZABgAFwAWABUAFQAVABUA
FgAWABYAFQAVABgAGAAWABgAGAAUABMAEQARABoAJAAqAC8AOQBDAFAAWgBiAGkAcQBs
AEcAHwAGAPP/6P/t//f/9f/s/+X/5//x//L/8/8CABMAHgAmACgAJgAiAB8AHgAeAB8A
HwAgACAAHwAfACIAIgAiACEAHwAfACAAIAAgACAAIAAgACIAIgAjACMAIwAjACIAIgAk
ACQAIwAjACMAIwAjACMAIwAkACUAJQAmACYAJwAnACcAJgAmACcAJwAnACcAKQApACkA
KQApACoAKgAqACoAKQArACsAKwArACwALAAsAC4ALwAvAC8ALwAvAC8ALwAwADEAMQAy
ADIANAA0ADUANgA2ADUANQA3ADcANgA2ADoAOwA7ADsAOgA6ADgAOAA7ADwAPAA8AD8A
PwA+AD4APAA8ADwAPAA7ADwAPQA+ADwAPAA8ADwAPgA9ADwAPAA6ADkAOAA4ADgAOAA4
ADgANQAzADMAMwAxADAAMAAwADIAMgAwAC8ALQArACoAKAApACsALAAtAC0ALQArACsA
KQApACkAKQAqACoAKgApACkAKQApACkAKgArACsAKwAuAC4ALQAtAC4ALgAuAC8ALwAw
ADAAMAAxAC8AMAA0ADMAMwAzADIANAA1ADUANQA1ADUANQA1ADMANAA0ADQANAA0ADQA
NQA3ADcANgA2ADgAOAA5ADkANwA3ADcANwA4ADgAOAA3ADYANgA2ADcANwA2ADYANgA4
ADgAOAA3ADYANQA2ADMAMwA1ADgAOgA4ADcANQA0ADUANQA1ADUANgA1ADQANQA3ADcA
NgA2ADUANwA1ADUANQA1ADMANQA3ADcANwA3ADgAOAA4ADgAOgA7AD0AQABCAEMARABF
AEIAQgBCAEIAQABAAEIAQgBAAEEAQwBEAEcASQBKAEkASwBMAEwASgBIAEgARwBEAEUA
RQBEAEMAQABAAD8APQA7ADkAOAA3ADQAMwAyADIANAAzADMAMwAyADIAMwA1ADMAMwAz
ADMANAA0ADEALgA1ADIANAA0ADQANAAyADIAMgAyADQANAA0ADQANAA0ADQANAA0ADQA
NAA0AA==
         </WaveFormData>
      </LeadData>
      <LeadData>
         <LeadByteCountTotal>10000</LeadByteCountTotal>
         <LeadTimeOffset>0</LeadTimeOffset>
         <LeadSampleCountTotal>5000</LeadSampleCountTotal>
         <LeadAmplitudeUnitsPerBit>4.88</LeadAmplitudeUnitsPerBit>
         <LeadAmplitudeUnits>��V</LeadAmplitudeUnits>
         <LeadHighLimit>2147483647</LeadHighLimit>
         <LeadLowLimit>268435456</LeadLowLimit>
         <LeadID>V1</LeadID>
         <LeadOffsetFirstSample>0</LeadOffsetFirstSample>
         <FirstSampleBaseline>0</FirstSampleBaseline>
         <LeadSampleSize>2</LeadSampleSize>
         <LeadOff>FALSE</LeadOff>
         <BaselineSway>FALSE</BaselineSway>
         <ExcessiveACNoise>FALSE</ExcessiveACNoise>
         <MuscleNoise>FALSE</MuscleNoise>
         <LeadDataCRC32>2905610530</LeadDataCRC32>
         <WaveFormData>
BAAEAAQABAACAAIAAgACAAIAAgACAAIAAAD9//n/9v/1//X/9P/z//L/8f/v/+7/7f/s
/+z/7f/v//L/9P/1//X/9//3//f/9f/1//X/9f/z//L/8v/z//X/9f/1//X/8//z//P/
8//0//X/9v/3//b/9v/2//b/9v/2//b/9v/2//b/9v/2//T/9P/0//T/9v/2//b/9v/2
//b/9v/2//b/9//5//r//P8EABUAJAAqAC0AMAAuACgAKAArACEAFgAOAAIA5//G/7D/
qv+m/5b/fP9o/2H/Yf9s/3z/hf+I/5D/nP+m/7T/wP/M/9f/3f/l/+7/8v/y//L/9P/z
//P/8//1//b/9v/2//b/9//3//j/+P/4//j/+P/4//j/+f/5//n/+f/7//v/+//7//n/
+v/6//n/+//8//z//P/8//z//P/8//z//P/8//z/+v/6//v/+//9//7//v/+//7//v/+
//7//v/+//7//v/+/////////////////wAA/v/+//////8AAAAAAQACAAEAAQABAAEA
AwADAAMABAAFAAUABQAFAAQABAAEAAQABAAEAAQABAAEAAMAAwADAAEAAQABAAEAAwAD
AAMAAgAAAP///////wEAAQABAAAAAAAAAAAAAAACAAEAAQABAP//////////AAAAAAAA
AAD//////f/9//3//f/8//z//v/+//7//v/8//z/+//7//3//f/9//3//f/9//3//v/+
//7//f/9//v/+//7//v//f/9//3//f/7//v/+//7//3//f/+//7//v/+//7//f/9//3/
/f/9//3//f/9//3/+//7//r/+v/8//z//P/8//z//P/8//v/+//7//v/+//7//v/+v/6
//r/+v/6//n/9//3//f/9//5//n/+f/5//f/9//3//b/+P/4//j/+P/2//b/9f/1//f/
9//3//f/9//3//f/9//1//X/9f/0//b/9v/2//b/9v/2//b/9v/4//j/9//3//X/9f/1
//X/9f/1//X/9f/1//X/9f/1//X/9f/1//X/+P/5//v/+//9//3//f/9//z//P/8//z/
/P/8//z//P/8//z//P/8//r/9//z//D/7//v/+7/7f/q/+v/6f/o/+f/5v/m/+f/6f/s
/+7/7//v//H/8f/x//H/7//v/+//7//w//D/8f/x//H/8f/x//H/8f/x//H/8f/x//H/
8f/y//L/8v/y//L/9P/0//T/9P/0//T/9P/0//L/8v/y//L/9P/0//T/9P/y//L/8v/x
//X/9P/0//j/AAALABoAJAArACwALAAoACQAIwAhABgAEAAIAPX/2P+8/67/qv+i/4z/
dP9p/2f/bP96/4X/iP+M/5b/oP+s/7j/xv/P/9n/4//s//D/8P/y//T/9f/1//X/9//4
//b/9v/2//f/9//4//j/+P/6//r/+v/6//v/+//7//v/+//7//v/+//7//z//P/7//v/
/P/8//z//P/8//z//P/+//7//v/+//z//P/9//3//f/+//7//v/8//z//P/8//v/+v/5
//j/9v/3//f/9//5//n/+f/6//7/AAADAAUACAAIAAkACgALAAsACwALAA0ADQANAA4A
DgANAAwACwAJAAgABwAGAAUABAADAAIAAgABAAEAAQABAAEAAQABAAEAAQD//wAA/v/+
//7//v/+//7//v/8//v/+f/4//n//P/8//z/+v/9//3//v////7//v///wEAAgACAAEA
/////////////////////////v/+////////////////////////////////////AAD+
//7//v/+/wAAAAAAAAAA/v/+//7//v8AAAAAAAAAAAAAAAAAAAAAAgACAAIAAQABAAIA
AgACAAQABwAOABoAJwAyADwAQgBEAD8AMwAaAPL/0P+3/4b/SP8g/xb/Ev8S/xj/I/85
/1b/bP+D/5r/sv/E/87/1P/c/+L/5f/p/+v/6v/q//D/8v/y//X/9//3//n/+v/8//7/
AAADAAUACAAKAAwACwAKAAkACAAHAAcABwAHAAMAAQD///3//P/8//v/+f/5//r/+v/6
//r/+v/6//r//P/8//z//P/6//r/+//7//3//v/+//7//v/+//7//v8AAAAAAAAAAAIA
AwADAAMABQAFAAUABgAIAAgACQAJAAwADAANAA4ADwAPAA8ADwARABEAEQASABMAEwAT
ABMAFAAUABQAFAAWABYAFgAWABgAFwAXABcAFwAXABcAFwAVABUAFQAUABYAFQAVABUA
EwATABMAEgAQABAAEAAQAA4ADQANAA0ACwALAAsACwAKAAoACgAKAAsACwAJAAkACQAJ
AAgACAAIAAgACAAIAAgACAAHAAcACQAJAAkACQAHAAcABwAIAAgACAAHAAcABwAHAAcA
BwAHAAcABwAHAAcABwAHAAcABwAHAAgACAAGAAYABgAFAAUABQAFAAUABQAFAAUABQAF
AAUABAAEAAQABAAEAAQABAAEAAQAAwADAAMAAwADAAMAAwACAAIABAAEAAQAAwADAAMA
AwADAAMAAwADAAMAAwADAAMAAgACAAIAAgACAAIAAgABAAEAAQABAAEAAQABAAEAAQAB
AAMAAwADAAIAAgACAAIAAgAAAAAAAAAAAAIAAgABAAEAAQABAAEAAQABAAEAAQABAAEA
AQABAAEAAgADAAQABQAIAAkACwALAAkACQAJAAkACgAKAAwADAAKAAkACQAJAAsACwAM
AAwACgAIAAcABQAGAAYABgAGAAcABgAHAAUABQAGAAYABgAGAAcABwAIAAgACAAIAAcA
BQAFAAUABQAFAAUABgAGAAcABwAHAAcABwAHAAcABwAHAAcABwAHAAcABwAHAAYACQAG
AAYABgAGAAYABgAGAAYABgAIAAgACAAIAAYABgAGAAYABgAGAAYABgAIAAgACAAIAAgA
CAAIAAgABgAGAAYABgAGAAYABgAGAAYABgAGAAYABgAGAAYABgAGAAYABgAGAAYABgAG
AAYABgAGAAYABgAIAAgACAAIAAYABgAGAAYABgAGAAYABgAGAAYABgAGAAYABgAGAAYA
BgAGAAYABgAGAAYABgAGAAYABgAGAAYABgAGAAYABgAEAAQABAAEAAYABgAGAAYABgAG
AAYABgAGAAYABgAGAAQABAAEAAQABgAGAAYABgAGAAYABgAGAAYABgAGAAYABgAGAAYA
BgAGAAYABgAGAAYABgAGAAYABAAEAAQABAAGAAYABgAGAAcACAAJAAoADAAMAAwADAAM
AAwADAAMAAwADAAMAAwADgAOAAwACQAIAAYABgAHAAMAAQD9//v/+f/4//f/9v/0//X/
9//6//v/+//6//v//v///wAAAQD////////+//7///////////////////8BAAEAAQAB
AAEAAQACAAIAAgACAAIAAgACAAIAAgACAAIAAgACAAIAAgACAAIAAgACAAIAAgACAAIA
AgABAAEAAgACAAYAEgAhAC4ANgA5ADoANgAyADQAMQAjABYADAAAAOf/zP+8/7j/uP+2
/6b/lP+N/4f/iv+W/5//ov+k/6r/sv+6/8T/1P/f/+f/7//4//z//P/+/wAAAQABAAEA
AwAEAAIAAgACAAMABQAGAAYABgAGAAYABgAGAAUABQAFAAUABwAHAAcABwAHAAgACAAH
AAcACAAIAAgABgAGAAYABgAGAAYABgAGAAYABgAHAAcABwAIAAgACAAKAAoACgAKAAgA
CAAIAAgACgALAAsACwALAAsACwAMAAoACgALAAsADAAMAA0ADgAPAA8ADwAPABEAEQAR
ABIAFQAVABUAFQAYABgAGAAYABgAGAAYABgAGgAZABkAGQAbABsAGwAbAB0AHQAdABwA
HAAbABsAGwAbABsAGwAaABoAGgAaABoAGAAXABcAFwAVABUAFQAVABMAEgARABAADgAN
AAoACQAHAAcABgAGAAgACAAIAAgABgAGAAUABQAFAAUABQAFAAcABwAHAAgABgAGAAUA
BQAFAAUABQAFAAMAAwADAAMAAwADAAMAAwAFAAUABgAGAAUABAADAAEAAwADAAMAAwAF
AAUABQAFAAMAAwACAAIAAgACAAIAAgACAAIAAgABAAEAAQABAAEA//////7//v/+//7/
/v/9//7///8AAAEA///////////////////+//7//v/+//7//v/+//3//f/9//3//f/9
//3//f/9//3//f/9//3//P/8//z//P/8//r/+v/6//r//P/8//v/+//5//n/+f/5//n/
+f/5//n/+f/5//n/+f/7//v/+//7//v/+//8//v/+f/5//n/+f/4//j/+v/6//z/+//7
//v//P/9////AAABAAAAAAD/////AAD+//7//v/+/wAAAAAAAP7/+//3//T/8//z//L/
8f/u/+3/6//q/+n/6P/o/+n/6//u//D/8f/x//P/8//z//P/8//z//P/8//0//T/9f/1
//P/8//z//P/8//z//P/8//z//P/8//0//T/9P/0//T/9P/0//T/9P/0//T/9P/0//L/
8v/y//L/9P/0//T/9P/0//T/9P/z//P/9P/2//r/AAAPAB4AKgArACwALgAqACYAJwAh
ABIACAAAAO3/0P+4/67/rP+q/5j/gv93/3P/cv98/4n/kP+S/5j/ov+o/7L/wP/N/9f/
3//o/+7/8v/y//L/9f/z//P/9f/2//b/9v/2//f/9//4//j/+P/4//j/+P/4//n/+f/5
//n/+f/5//n/+f/5//r/+v/5//n/+v/6//r/+v/6//r/+v/6//r/+v/6//z//P/9//3/
+//8//z//P/8//z//P/8//7//v/+//7//P/9//3//f////////8AAP7//v//////AAAA
AAEAAgADAAMAAwADAAMAAwADAAQABQAFAAUABQAGAAYABgAGAAYABgAGAAYABgAFAAUA
BQAFAAUABQAFAAUABQAFAAQABAADAAMAAwADAAMAAwACAAQABAAEAAQAAgABAAEAAQAB
AAEAAQABAAAAAAAAAAAAAQABAP////8BAAEAAAAAAP7//v/+//7//v/+//3//f/9//3/
/f/9//3//f/9//7//v/+//3//f/9//3//f/9//3//f/9//3//f/9//3//f//////AAAA
AP7//v/+//3///////////////////////3//f/8//z//v/+//7//v/8//z//P/7//v/
+//7//v/+//7//r/+v/6//r/+v/5//f/9//3//f/+f/5//n/+f/3//f/9//2//j/+P/4
//j/+P/4//f/9//3//f/9//3//f/9//3//f/9//3//f/9v/4//j/+P/4//b/9v/2//b/
9v/2//X/9f/3//f/9//3//X/9f/1//X/9f/1//X/9f/z//P/8//z//L/8//1//X/9f/1
//X/9f/2//b/+P/4//n/+f/6//v/+//7//z//P/8//z//P/8//z//P/6//r/+v/4//X/
8f/u/+3/7f/s/+v/6P/p/+f/5v/l/+L/4v/j/+X/6P/q/+v/6//v/+//7//v/+3/7f/t
/+3/7v/u/+//7//v/+//7//v/+3/7f/t/+3/7//v/+//8P/w//D/8P/w//D/8P/w//D/
8P/w//D/8P/w//D/8P/w/+7/7v/u/+7/8P/w//D/7//x//D/8P/0//z/CQAaACQAJQAo
ACoAJAAiACMAHQASAAwAAgDn/8b/rv+m/6T/mP+A/2j/W/9Z/2T/dv99/37/gv+K/5j/
pv+0/8D/y//V/9//6v/y//L/8P/w//P/8//z//X/9v/4//j/+P/5//n/+v/6//r//P/8
//z//P/9//3//f/9//////////////8AAAAA/////wAAAAAAAAMABAAFAAYABwAIAAkA
CgAKAAoACwALAAsADAAMAAwADAAMAAwADAAMAAwADAAMAA4ADwAPAA8ADwAPAA8AEAAO
AA4ADwAPABIAEgATABQAEwATABMAEwAVABUAFQAWABcAFwAXABcAGAAYABgAGAAYABgA
GAAYABoAGQAZABkAGwAbABsAGwAbABsAGwAaABoAGQAZABkAGQAZABkAGAAWABYAFgAW
ABYAFQAVABUAFQAVABUAFQAUABQAFAAUABEAEQAPAA8ADwAPAA4ADgAOAA4ADgAOAA4A
DgANAA0ADQANAA0ADQANAA0ADQAOAAwADAALAAsACwALAAsACwANAA0ADQANAA0ADQAN
AA0ACwALAAwADAAMAAwADAALAAsACwALAAsACwALAAsACwANAA0ADAAMAAoACgAKAAoA
DAAMAAwACwAJAAkACQAJAAsACwAKAAoACAAIAAgABwAJAAkACQAJAAkACQAJAAkACQAJ
AAkACAAGAAYABgAGAAYABgAFAAUABwAHAAcABwAHAAcABwAHAAUABQAFAAQABAAEAAQA
BAAEAAQABAAEAAQABAADAAMAAQABAAEAAQADAAMAAwADAAMAAwADAAMAAwADAAMAAwAE
AAUABwAHAAcABwAHAAcACAAIAAoACgAOAA0ACwALAAoACgAKAAoACgAKAAoACgAIAAUA
AQD+//3/+//6//n/9v/1//P/8v/x//L/8v/z//X/9v/4//n/+f/7//v/+//7//v/+//7
//v/+v/6//v/+//9//3//f/9//3//f/9//3//f/9//3//v/+//7//v/+//z//P/8//z/
/v/+//7//v/8//z//P/8//z//P/8//z//P/8//z/+//9//z/+v/8/wIADwAgACwAMQAy
ADQANAAuACsAKQAiABoAEAD//+L/xv+2/7T/sP+c/4L/cf9r/27/ev+J/47/kP+U/57/
qv+8/8r/1f/f/+n/8P/2//r//P/8//v/+//7//3//v/+//7//v////3//v/+//7//v/+
//7//v///////////wEAAQABAAEA//8AAAAA//8BAAIAAgACAAIAAgACAAIAAgACAAIA
AgACAAIAAwADAAMABAAEAAQAAgACAAIAAgAEAAQABAAEAAIAAwADAAMABQAFAAUABgAE
AAQABQAFAAYABgAHAAgABwAHAAcABwAJAAkACQAKAAsACwALAAsADAAMAAwADAAMAAwA
DAAMAAoACQAJAAkACwALAAsACwAJAAkACQAIAAoACQAJAAkACQAJAAkACAAGAAYABgAG
AAgABwAHAAcABQAFAAUABQAEAAQABAAEAAUABQADAAMAAQABAAAAAAAAAAAAAAAAAAIA
AgABAAEA//////////////////8AAAAAAAD/////////////////////////////////
/////////wAAAAD+//7//v/9//7///8AAAEA/////////////////v/+//7//v/+//7/
/v/+//7//f/9//3//f/9//3//f/8//z/+v/6//r/+f/7//v/+//7//v/+//7//v/+//7
//v/+v/6//r/+v/6//j/+P/3//f/+f/5//n/+f/3//f/9//3//n/+f/5//j/+P/4//j/
+P/2//b/9v/2//b/9v/1//X/9f/1//X/9f/z//P/8//z//X/9f/1//X/9f/1//X/9f/1
//X/9v/1//f/9//3//f/+P/4//r/+v/8//3//f/9//z//P/8//z//P/+//7//v/8//f/
8//w/+//7f/s/+v/6P/p/+f/5v/l/+b/5v/n/+n/7P/u/+//7//v/+//7//v//H/8f/x
//H/7v/u/+//7//x//H/8f/x//H/8f/x//H/7//v/+//8P/y//L/8v/y//D/8P/w//D/
8P/w//D/8P/w//D/8P/w//D/8P/w//D/7v/u/+7/7f/v//L/9P/2/wIAEwAgACYAJwAo
ACgAIgAkACMAFwAKAAQA9v/Z/7r/rP+o/6T/lv+A/2z/Zf9l/27/fv+H/4j/jv+Y/6T/
rv+6/8j/0f/b/+P/6P/s/+7/8P/w//H/7//v//H/8v/y//L/8v/z//P/9P/0//T/9P/0
//T/9P/1//X/9f/1//f/9//3//f/9//4//j/9//3//j/+P/4//j/+P/4//j/+P/4//j/
+P/4//j/+f/5//n/+v/6//r/+v/6//r/+v/6//r/+v/6//r/+//7//v//f/9//3//v/8
//z//f/9//7//v///wAA//////////8BAAEAAQACAAMAAwADAAMABAAEAAQABAACAAIA
AgACAAQAAwADAAMAAwADAAMAAwABAAEAAQAAAAIAAQABAAEA/////////v8AAAAAAAAA
AAAA////////AQABAAEAAQD+//7//v/+//3//f/7//v//f/9//z//P/6//r/+v/6//z/
/P/7//v/+//7//v/+//7//v/+//8//r/+v/5//n/+//7//v/+//5//n/+f/5//v/+//7
//v/+f/5//r/+v/6//r/+v/5//n/+f/5//n/+f/5//n/+f/5//n/+P/4//b/9v/2//b/
+P/4//j/9//3//f/9//3//n/+f/4//j/+P/4//j/9//3//f/9//3//f/9//3//f/9//3
//f/9v/2//b/9v/2//b/9v/1//X/9f/1//X/9f/1//X/9f/1//X/9f/1//T/9v/2//b/
9v/2//b/9v/2//T/9P/z//P/9f/1//X/9f/1//X/9f/1//P/8//z//P/9f/1//X/9f/2
//f/+f/5//n/+f/5//n//P/8//7//v/8//z/+v/6//r/+v/8//z//P/6//X/8f/u/+3/
7//u/+3/6v/n/+X/5P/j/+T/5P/l/+f/7P/u/+//7//v/+//7//v//H/8f/x//H/8P/w
//H/8f/x//H/8f/x//H/8f/x//H/8f/x//H/8v/y//L/8v/y//L/8v/y//L/8v/y//L/
8v/y//L/8v/y//L/8v/y//L/8v/y//L/8f/x//L/9P/0//z/CQAYACQAKQAoACoAKAAi
ACEAIQAYABAACgD3/9b/uv+u/6z/ov+M/3T/Z/9h/2j/eP+F/4j/iv+Q/5z/qv+4/8b/
z//Z/+H/6v/w//L/8v/0//X/9f/1//f/+P/4//j/+P/5//f/+P/4//j/+v/6//r/+v/7
//v/+//7//v/+//7//v/+f/6//r/+f/7//z//P/8//z//P/8//z//v/+//7//v/+//7/
//////3//v/+//7/AAAAAAAAAAAAAAAAAAAAAAAAAQABAAEAAQABAAEAAgACAAIAAwAD
AAYABgAHAAgABwAHAAcABwAHAAcABwAIAAkACQAJAAkACgAKAAoACgAIAAgACAAIAAgA
BwAHAAcABwAHAAcABwAHAAcABwAGAAYABQAFAAUABQAFAAUABAAEAAQABAAEAAYABQAF
AAUAAwADAAMAAwAEAAQABAAEAAUABQADAAMAAQABAAAAAAABAAIAAwAEAAIAAgABAAEA
AQABAAEAAQABAAEAAQACAAIAAgABAAEAAQABAAEAAQABAAEAAQABAAEAAQABAAEA////
/wAAAAACAAIAAgABAAMAAwADAAMAAQABAAEAAQADAAMAAgACAAIAAgACAAIAAgACAAIA
AQABAAEAAQABAAEAAQAAAAAAAgACAAIAAQD///////////3//f/9//3//////////v/+
//7//v/+/wAAAAD//////f/9//3//f/9//3//f/9//3//f/9//z//v/+//7//v/+//7/
/v/+//7//v/9//3//f/9//3//f/9//3//f/9//v/+//7//v/+//7//v/+//8//3/////
/wEAAQABAAEABAAEAAYABgAEAAMABAAEAAQABAAEAAQABAAEAAIAAQD9//r/+f/3//b/
9f/y/+//7f/s/+v/7P/s/+3/7//y//T/9f/1//f/9//3//f/9//3//f/9//2//b/9//3
//X/9f/1//X/9//3//f/9//3//f/9//4//j/+P/4//j/+P/4//j/+P/4//j/+P/4//b/
9v/2//b/+P/4//j/+P/4//j/+P/3//f/9v/2//r/AAAHABYAJgAtACwAMAAwACoAJwAl
ACAAFgAOAAMA6P/K/7j/uP+0/6L/iv93/23/cP98/4v/kP+S/5b/nv+q/7r/yP/V/9v/
4//s//L/9P/2//j/+f/5//n/+//8//z//P/8//3//f/+//7//v/+//7//v/+//3//f/9
//3///////////8BAAIAAgABAAEAAgACAAIAAAAAAAAAAAACAAIAAgACAAAAAAABAAEA
//8AAAAAAAAAAAAAAAAAAAIAAgACAAIAAAABAAEAAQABAAEAAQACAAIAAgADAAMAAgAC
AAMABAADAAMAAwADAAMAAwADAAQABQAFAAUABQAGAAYABgAGAAYABgAGAAYACAAHAAcA
BwAHAAcABwAHAAcABwAHAAYABQADAAIAAQADAAMAAwACAAQABAAEAAQABAADAAMAAwAD
AAMAAwADAAIAAgACAAIAAQABAP///////////v/+//7//v/+//7//v/+//3//f/9//3/
/f/9//3//f/9//7//v/+//3//f/9//3//f/9//3//f/9//3//f/9//3//f/9//3//v/+
//7//v/+//3//f/9//3//f/9//3//f/9//3//f/8//z//P/8//z//P/8//z//P/7//v/
+//7//v/+//7//r/+v/6//r/+v/5//n/+f/5//n/+f/5//n/+f/5//n/+f/4//j/+P/4
//j/+P/4//f/9//1//X/9f/1//f/9//3//f/9f/1//X/9P/1//b/9//4//b/9v/2//b/
9v/2//X/9f/3//f/9//3//X/9f/1//X/9f/1//X/9f/1//X/9f/1//j/+f/7//v/+//7
//v/+//8//z//v/+//z/+v/6//r/+v/6//r/+v/6//j/9//z//D/7//t/+z/6//o/+f/
5f/k/+P/4v/i/+P/5f/q/+z/7f/t/+//7//v/+//7f/t/+3/7f/u/+7/7//v/+//7//v
/+//7f/t/+3/7f/t/+3/7f/u/+z/7P/s/+z/7v/u/+7/7v/u/+7/7v/u/+7/7v/u/+7/
7v/u/+7/7v/s/+z/7P/r/+v/7P/u//L//P8JABgAIAAhACQAJgAgABwAHQAVAAgAAgD8
/+H/wv+u/6b/ov+Y/4L/bP9j/1//ZP90/3//hP+I/5L/nP+m/7T/wP/L/9P/2//k/+b/
6P/o/+j/6//r/+v/7f/u/+7/7v/u/+//7//w//D/8P/w//D/8P/w//H/8f/x//H/7//v
/+//7//v//D/8P/v//H/8v/y//L/8v/y//L/8v/w//D/8P/w//D/8P/x//H/8f/y//L/
8v/w//D/8P/w//D/8P/w//D/8P/x//H/8f/z//P/8//0//L/8v/z//P/8v/y//P/9P/1
//X/9f/1//X/9f/1//b/9f/1//X/9f/2//b/9v/2//b/9v/2//b/9v/1//X/9f/1//X/
9f/1//X/9f/1//T/9P/z//P/8//x//H/8f/w//D/8P/w//D/8P/v/+//7//v/+//7//v
/+7/7v/u/+7/7//v/+3/7f/t/+3/7P/s/+z/7P/s/+z/6v/q/+n/6f/r/+v/6//r/+n/
6f/p/+r/6v/q/+n/6f/p/+n/6f/p/+n/6f/p/+n/6f/p/+n/6f/p/+n/6v/q/+r/6v/q
/+n/6//r/+v/6//q/+n/6P/n/+n/6f/o/+j/6P/o/+j/6P/o/+j/6P/n/+f/5//n/+f/
5f/l/+T/5P/m/+b/5v/l/+X/5f/l/+X/4//j/+P/4//l/+X/5f/k/+L/4v/i/+L/5P/k
/+P/4//j/+P/4//j/+H/4f/h/+H/4f/h/+H/4P/i/+L/4v/i/+D/4P/g/+D/4P/g/9//
3//h/+H/4f/h/9//3//f/9//4f/h/+H/4f/f/9//3//f/+D/4f/j/+P/5f/l/+X/5f/m
/+b/6P/o/+b/5P/k/+T/5P/k/+b/5v/m/+T/4f/d/9r/2f/Z/9j/1//U/9H/z//O/83/
zP/M/83/z//S/9T/1f/V/9f/1//X/9f/1f/V/9X/1f/W/9b/1//X/9f/1//X/9f/1//X
/9f/1//X/9f/1//Y/9b/1v/W/9b/2P/Y/9j/2P/Y/9j/2P/Y/9b/1v/W/9b/1v/W/9b/
1v/W/9b/1v/V/9f/2P/Y/9r/4v/x/wAACAALAAwADAAIAAYACQADAPb/7P/k/8//sP+W
/47/jv+C/2z/Vv9L/0n/Tv9c/2f/bP9w/3b/gP+O/5z/qP+x/7v/w//K/9D/0v/S/9L/
0//T/9P/1f/W/9b/1v/W/9f/1f/W/9b/1v/W/9b/1v/W/9f/1//X/9f/1//X/9f/1//X
/9j/2P/X/9X/1v/W/9b/2P/Y/9j/2P/W/9b/1v/W/9b/1v/X/9f/1//Y/9j/2P/W/9b/
1v/W/9j/2P/Y/9j/2P/Z/9n/2f/X/9f/1//Y/9j/2P/Z/9n/2P/Y/9n/2v/b/9v/2//b
/9v/2//b/9z/3f/d/93/3f/c/9z/3P/c/9z/3P/c/9z/2v/Z/9n/2f/Z/9n/2f/Z/9n/
2f/Z/9j/2P/X/9f/1//X/9f/1//W/9b/1v/W/9b/1v/V/9X/1f/X/9f/1//X/9b/1v/W
/9b/1f/V/9P/0//T/9P/0v/S/9L/0v/S/9L/0P/Q/8//z//R/9H/0f/R/8//z//P/9D/
0P/Q/8//z//P/8//z//P/8//z//P/8//z//P/8//z//P/8//0P/Q/9D/0P/Q/8//zf/N
/83/zf/P/8//z//P/8//z//O/87/zP/M/8z/zP/M/8z/zP/L/8v/y//L/8v/yf/J/8j/
yP/K/8r/yv/J/8n/yf/J/8n/x//H/8f/x//H/8f/x//G/8b/xv/G/8b/xv/G/8X/xf/F
/8X/xf/F/8P/w//D/8P/xf/F/8X/xP/C/8L/wv/C/8L/wv/C/8L/wv/C/8H/wf/B/8H/
wf/B/7//v/+//7//wf/B/8H/wf/B/8H/wf/B/8D/wf/D/8P/w//D/8P/w//G/8b/yP/I
/8j/x//H/8f/xf/F/8b/xv/G/8T/w//B/7//vv+9/7z/uP+2/7b/s/+x/7D/rv+s/6r/
q/+r/6z/rv+w/7L/s/+1/7X/tf+1/7P/s/+0/7T/tf+1/7X/tf+z/7P/s/+z/7P/s/+z
/7P/s/+z/7P/sv+1/7T/tP+0/7T/tP+0/7T/tP+0/7L/sv+y/7L/sv+y/7L/sv+y/7L/
sv+y/w==
         </WaveFormData>
      </LeadData>
      <LeadData>
         <LeadByteCountTotal>10000</LeadByteCountTotal>
         <LeadTimeOffset>0</LeadTimeOffset>
         <LeadSampleCountTotal>5000</LeadSampleCountTotal>
         <LeadAmplitudeUnitsPerBit>4.88</LeadAmplitudeUnitsPerBit>
         <LeadAmplitudeUnits>��V</LeadAmplitudeUnits>
         <LeadHighLimit>2147483647</LeadHighLimit>
         <LeadLowLimit>268435456</LeadLowLimit>
         <LeadID>V2</LeadID>
         <LeadOffsetFirstSample>0</LeadOffsetFirstSample>
         <FirstSampleBaseline>0</FirstSampleBaseline>
         <LeadSampleSize>2</LeadSampleSize>
         <LeadOff>FALSE</LeadOff>
         <BaselineSway>FALSE</BaselineSway>
         <ExcessiveACNoise>FALSE</ExcessiveACNoise>
         <MuscleNoise>FALSE</MuscleNoise>
         <LeadDataCRC32>2516272258</LeadDataCRC32>
         <WaveFormData>
CAAIAAgACAAIAAgACAAIAAgACAAHAAcACQAJAAgABgAEAAQABQAHAAkACQAHAAYABAAB
AAAAAAAAAAEAAgADAAEAAAD8//r/+v/5//n/+f/5//j/+P/4//j/+P/4//j/9//3//f/
9//5//n/+f/5//f/9//3//f/9//3//f/9//3//f/9//3//f/9v/2//b/9//3//f/9//1
//b/9v/2//j/+P/4//n/+v8AAAwAGAAfACYAMwBJAGYAjgC2AMQAyQDWANgAwgCVAFAA
6v9d/93+mf6B/ov+tP7d/vj+Ev8w/0v/Y/95/5H/p/+5/8n/1P/f/+r/8f/y//P/9v/4
//f/+f/5//r/+//9//7//v///wAAAAAAAAEAAQACAAIAAgADAAMABQAFAAUABQAGAAYA
BgAHAAcABwAJAAkACQAJAAsACwALAA0ADQANAA0ADAAMAA4ADgARABEAEQATABQAFAAU
ABYAFwAYABkAGQAaABsAHQAeAB8AIAAiACMAJAAlACYAJwAqACwALwAyADIANAA2ADgA
PAA+AEEAQwBFAEcASwBMAE0ATwBRAFIAVgBYAFoAWwBeAF4AXwBgAF8AXwBfAGAAYgBi
AGEAXwBeAF4AXQBbAFkAWQBWAFMATQBKAEcARQBCAD0AOwA3ADMALgAsACkAJgAiACAA
HwAcABgAFgAUABIAEAAOAAwACwALAAoABwAHAAYABQAEAAQABQAGAAYABgAGAAUABQAF
AAQABAADAAMAAwADAAMAAwACAAIAAgACAAIAAgACAAQABAAEAAQABAAEAAQABAAEAAUA
BQAFAAcABgAGAAYABAAEAAUABQAHAAcABwAHAAUABQAFAAQABgAGAAYABgAFAAUABAAE
AAYABgAGAAYAAwADAAMABAAGAAYABgAGAAMAAwADAAMABQAFAAUABAAEAAQAAgAEAAQA
BAADAAIAAgACAAMAAwAAAAAA/////wEAAQABAAEAAQAAAAAAAAAAAAAAAAD/////////
///////////////////////+//7//v/+//7/AAABAAIABAAEAAQABQAFAAIABAAFAAUA
BAAEAAQABAAEAAYABQAFAAUABwAGAAQABAACAAMABQAFAAcABQAEAAQAAwACAAIAAgAE
AAYACAAJAAYAAgAAAAAA//////////8AAAAAAAAAAAAAAAAAAP//////////////////
////////////////AQABAAEAAQD///////////z//P/8//3///////////////7//f/8
/wAAAAD//wIABgAOABYAIQAqADEAQQBaAHwAogDAAM8A2gDkANoAtwB6ACIAp/8b/7v+
j/6J/qb+0/7y/gr/Jv9F/13/c/+L/6P/t//H/9T/4f/s//P/9v/3//r//P/7//3//f/+
////AQACAAIAAQACAAIAAgADAAMABAAEAAYABwAHAAkACQAJAAkACgAKAAoACwALAAsA
DQANAA0ACwANAA0ADQARABEAEQARABAAEAASABIAEwATABMAFQAVABQAEwAUABQAFAAU
ABMAFAAVABcAGAAcAB4AIQAjACYAKQAsAC8AMwA0ADYAOAA8AD4AQABCAEQARgBJAEsA
TABNAFAAUABTAFUAVwBYAFgAWgBcAF0AYgBiAGMAZABjAGMAYwBkAGYAZgBlAGQAYgBi
AGIAYgBgAF0AWwBZAFUAUgBOAEwASABFAEMAPwA7ADcANAAyACsAKAAmACQAIQAgAB8A
HQAbABYAEwASAA8ADwAPAA8ADAAMAAwADAALAAoACQAHAAcABwAHAAcABQAFAAUABQAD
AAMAAwADAAUABQAFAAUAAwADAAMAAwACAAIAAgADAAUABQAFAAUACAAIAAgACAAIAAgA
CQAKAAoADAAQAB0ANABTAHcAmAC0AMoA0AC1AHwAPgAGAK//TP/+/qX+Kf7p/RX+W/6S
/s/+Dv9A/2b/h/+n/73/y//Z/+P/5//s/+3/6v/r/+7/8f/y//T/9v/5//r//P8AAAMA
BQAGAAkACgAKAAoACQAJAAoACgAKAAsACwANAAwACwAKAAoACgAKAAsACwAJAAsACwAL
AAsADQANAA0ADwAPAA8ADwASABIAFAAUABcAFwAXABkAGgAaABoAHAAfACAAIQAhACIA
IwAlACYAKAAqAC0ALwAzADUANwA5ADwAPgBBAEQASABKAEwATgBOAFAAUwBVAFUAVwBb
AFwAXgBfAGAAYABhAGIAYwBjAGMAYgBiAGIAYABfAF4AXgBaAFgAVQBRAE0ASgBGAEEA
PAA5ADMALQAnACQAIQAfABwAFwAVABEAEQAMAAoABwAHAAQAAwADAAMAAAD///7////+
//3//P/8//3//f/7//z//P/8//z/+//7//v/+v/6//r/+f/5//n/+P/4//f/9//3//f/
9//3//b/9v/2//b/9v/2//b/9P/0//T/9P/0//T/9P/0//L/8//z//P/8//y//L/8v/w
//D/8f/x/+//7//v/+//7//v/+//7v/u/+7/7v/u/+//7//u/+7/7P/s/+z/7P/r/+v/
6//s/+r/6v/q/+r/6//r/+v/6//r/+v/6//q/+r/6v/o/+r/6v/q/+n/6P/o/+j/6f/p
/+r/6v/p/+n/6f/p/+n/6f/p/+j/6P/o/+j/6P/o/+f/5//n/+f/5//n/+f/5//n/+n/
6f/p/+j/6v/q/+r/6v/p/+n/6f/q/+j/6P/p/+n/6P/o/+n/6f/n/+f/5//n/+n/6f/q
/+r/6v/q/+r/6v/q/+r/6v/o/+j/6P/o/+j/6v/q/+j/5//o/+j/6f/p/+v/6//q/+n/
6v/q/+j/5v/n/+j/6v/r/+n/6f/p/+j/6v/q/+r/6v/q/+r/6f/p/+r/6//r/+r/7v/s
/+z/7P/s/+z/7P/s/+z/7P/s/+z/7P/s/+z/7P/s/+z/7P/s/+z/7P/s/+z/7P/s/+7/
7v/u/+7/8P/w//D/8P/u/+7/7v/u/+7/7v/u/+7/7v/u/+7/7v/u/+7/7v/u//D/8P/w
//D/8P/w//D/8P/w//D/8P/w//D/8P/w//D/8P/w//D/8P/w//D/8P/w//D/8P/w//D/
8v/y//L/8v/y//L/8v/y//L/8v/y//L/8v/y//L/8v/w//D/8P/w//L/8v/y//L/9P/0
//T/9P/y//L/8v/y//L/8v/y//L/9P/0//T/9P/y//L/8v/y//T/9P/0//T/9P/0//T/
9P/0//T/9P/0//T/9P/0//T/9P/0//T/9P/2//b/9v/2//j/+P/4//j/+f/6//v//P/6
//r/+v/6//z//P/8//z/+//7//v/+//7//r/+//8//r/+//6//n/+P/4//n/9//4//j/
+P/5//n/+f/4//b/9P/0//b/9//2//X/9P/y//L/8v/y//L/8v/y//H/8f/x//H/8f/x
//H/8f/x//H/8f/x//H/8f/x//H/8f/x//H/8f/x//D/8v/y//P/8//x//H/8f/y//L/
8v/y//L/9P/1//j/AgAMABgAIwAuADsATwBuAJYAtgC+AMEAyADCAKgAeQA2ANb/Wf/n
/qf+jf6X/r7+5f76/hD/LP9F/1f/a/9//5X/q/+9/8j/1f/g/+n/6v/t/+7/8P/x//P/
8//0//X/9//4//j/+f/6//r/+v/7//v//P/8//z//f/9////////////AAAAAAAAAQAB
AP//AQABAAEAAQADAAMAAwAHAAcABwAHAAYABgAIAAgACQAJAAkACwAMAAwADAAOAA8A
EAARABEAEgATABUAFgAVABYAGAAZABkAGwAdAB8AIQAiACQAJgAmACgAKgAsACwALgAx
ADMANQA3ADsAPAA+AD8AQABAAEAAQgBEAEUARgBGAEcASABJAEkASQBKAEwATABLAEkA
SgBKAEkARwBGAEcARQBDAEEAQAA/AD8APwA7ADoANwA3ADQANAAzADIALgAsACsAKgAm
ACQAIgAeABwAGgAYABkAGQAYABUAFAASABAADgANAA0ADQAMAAwADAALAAsACQAIAAgA
BwAFAAUABQAFAAUABAAEAAQAAgACAAIAAgACAAIAAgACAAAAAAAAAAAAAgADAAMAAwAF
AAQABAAEAAIAAgADAAMAAwADAAMAAwADAAMAAwACAAIAAgACAAIAAQABAAAAAAAAAAAA
AAAAAAEAAQABAAIAAQAAAP///v////////////////////7//P/8//r//P/8//z/+//6
//r/+v/7//v/+v/6//n/+f/3//f/9//3//X/9P/0//T/9P/0//T/8//z//P/8//z//P/
8//z//P/8f/x//H/8P/y//L/8v/y//H/8f/x//L/8f/w//D/7//w//D/8f/x//H/8f/x
//H/8v/z//X/9v/2//b/9v/2//T/9P/0//T/9P/0//b/9f/1//X/9f/0//L/8v/y//P/
9f/1//X/8//y//L/7f/s/+z/7P/v//D/8f/x//D/7P/q/+r/6f/p/+n/6f/o/+j/6P/o
/+j/6P/o/+f/5//n/+f/5//l/+X/5f/l/+f/5//n/+f/5//n/+f/5//n/+f/5//n/+T/
5P/k/+X/5//n/+f/5//o/+j/6P/o/+j/6P/p/+z/8v/8/wgAFQAaACMANQBQAHQAnAC0
ALUAugDAALIAjQBSAP7/hf8F/6v+g/5//p7+xf7i/vj+FP8v/0X/Wf9v/4X/nf+x/77/
yf/U/9//5v/l/+T/6P/n/+n/6f/q/+v/7f/u/+7/7//w//D/8P/z//P/9P/0//T/9f/1
//f/9//3//f/+P/4//j/+f/5//n/+//7//v/+//9//3//f///////////wAAAAACAAIA
AwADAAMABQAGAAYABgAIAAkACgALAAsADAANAA8AEAARABIAFAAVABUAFwAZABsAHQAe
ACAAIgAkACYAKAAqACwALgAxADMANQA3ADsAPAA/AEEAQwBEAEYASABKAEsATgBOAE8A
UABRAFEAUQBSAFIAUgBRAE8ATABMAEsASQBHAEcARABBAD8APAA5ADcAMgAtACsAJwAl
ACAAHgAbABYAEgAQAA8ADAAIAAYABAADAAIAAQAAAP3//f/8//n/+f/4//f/9v/1//X/
9f/0//T/9P/z//P/8//y//L/8f/x//H/8f/x//P/8v/y//L/8P/w//D/8P/y//L/8v/y
//L/8v/y//L/8v/z//P/8//z//L/8v/y//L/8v/z//P/8//z//P/8//z//P/8//y//T/
9P/0//T/9f/1//T/9P/0//T/9P/0//P/8//z//T/9P/0//T/9P/z//P/8//z//P/8//z
//L/8v/y//D/8v/y//L/8f/w//D/8P/x//H/8v/y//H/8f/x//H/8f/x//H/8P/w//D/
7v/u/+7/7f/v/+//7//v/+//7//v/+//7//v/+//7v/u/+7/7v/u/+//7//v//D/7v/u
/+//7//w//D/8f/x//P/8//z//P/8//z//T/9P/0//b/9P/0//T/9P/2//X/9f/1//X/
9P/y//L/8v/z//X/9f/3//X/9P/0/+//7v/u/+7/8f/y//P/8//y/+7/7P/s/+n/6f/p
/+n/6v/q/+r/6v/q/+r/6v/p/+n/6f/p/+n/6//r/+v/6//r/+v/6//r/+n/6f/p/+n/
6//r/+v/6//s/+z/7P/t/+3/7f/t/+3/7v/u/+7/7v/w/+7/7//y//b/AAAOABkAIAAr
AD8AXAB8AKQAvgDLANwA4ADMAKMAYgAIAIX/9/6Z/nH+b/6U/sH+4P76/hj/N/9N/2X/
gf+Z/6n/u//I/9P/3v/p/+z/7f/s/+7/8f/z//P/9P/z//X/9v/2//n/+v/6//r/+//7
//z//P/8//3//f///wEAAQABAAIAAgACAAMAAwABAAMAAwADAAUABwAHAAcACQAJAAkA
CQAKAAoADAAMAA0ADQANAA8AEAAQABAAEgATABQAFQAVABgAGQAbABwAHQAeACAAIQAh
ACMAJQAnACsALAAuADAAMAAyADQANgA6ADwAPwBBAEUARwBLAEwATwBRAFMAVABYAFoA
XABdAGIAYgBjAGQAZwBnAGcAaABpAGoAagBpAGgAaABnAGUAZQBlAGIAXwBbAFgAVQBT
AE4ASQBHAEMAPwA6ADgANQAwACwAKgApACQAIAAeABwAGAAWABQAEgARABEAEAANAAsA
CgAJAAgABwAHAAcABgAIAAgABwAHAAUABAAEAAMAAwADAAMAAwAFAAQABAAEAAYABgAG
AAYABgAGAAYABgAGAAYABgAGAAYABwAHAAcABwAGAAYABgAIAAgACQAJAAgABwAGAAUA
BQAFAAUABAAGAAYABgAGAAcABwAGAAYABgAGAAYABgAFAAUABQAGAAYABgAGAAYABwAH
AAcABwAGAAUABAACAAQABAACAAQABAAEAAMAAgAEAAQABQAFAAQABAADAAMAAQABAAEA
AQABAAAAAAAAAAAAAAAAAP////////////////////////////////7//v/+//7//v//
//////8AAP7//v//////AgACAAMAAwAFAAUAAwADAAIABAAEAAQABAAGAAUABQAFAAUA
BAACAAIAAgADAAUABQAFAAMAAgACAP3//P/8//z/+//8//3//f/+//r/+P/4//f/9//3
//f/9P/0//T/9P/2//b/9v/1//X/9f/1//X/9f/1//X/9f/1//X/9f/1//X/9f/1//X/
8//z//P/8//0//T/9P/1//X/9f/1//X/9P/0//T/9P/2//b/9f/0//r/BAAOABcAIAAn
ADcAUgBuAJIAtADLANwA6ADkAMUAkABEANH/P//H/ov+d/6M/rn+3P70/hT/M/9L/2H/
e/+X/6v/vf/K/9X/4P/r//L/9f/0//T/9f/3//f/+P/5//v//P/8//3//v/+//7/////
/wAAAAAAAAEAAQADAAUABQAFAAYABAAEAAUABQAFAAcABwAHAAcACQAJAAkACwALAAsA
CwAMAAwADgAOAA8ADwAPABEAEgASABIAFAAXABgAGQAZABoAGwAdAB4AHQAeACAAIQAj
ACUAJwApACsALAAuADAAMgA0ADYAOAA6ADwAPwBBAEMARQBJAEoATwBRAFMAVABWAFgA
WgBbAF4AXgBfAGAAYwBjAGMAZABmAGYAZQBjAGQAZABjAGEAXwBfAFwAWQBVAFIATwBN
AEoARQBDAD8AOwA2ADQAMQAtACgAJQAjACIAHgAcABoAGAAWABQAEgAPAA8ADgALAAkA
CAAHAAYABQAFAAUABAAEAAQAAwADAAMAAgACAAEAAQABAAEAAQADAAIAAgACAAIAAgAC
AAIAAgACAAIAAgAAAAAAAAAAAAIAAwADAAMAAwACAAIAAgAAAAAAAQABAAEAAQABAAEA
AQABAAEAAAAAAAAAAAAAAAEAAQAAAAAAAAAAAAAAAAABAAEAAQACAAAAAAAAAAAAAQAB
AAEAAQD////////+//7//v/8//7//v/+//3//P/+//7///////7//v/9//3//f/9//3/
/f/9//z//P/8//z//P/8//v/+//7//v/+//5//n/+f/5//v/+//7//r/+v/6//r/+v/5
//n/+f/6//z//P/9//3//v/+////////////AQABAAAAAAAAAAAAAAABAAEAAgADAAUA
BAACAAIAAgADAAUABQAHAAUABAAEAP///v/+//7/AAACAAQABQADAP7/+//6//v/+//7
//v/+v/6//r/+v/7//z//f/9/////////////f/9//3//f//////////////////////
//////////8AAAAAAAABAAEAAQABAAEAAAAAAAAAAAACAAQABQAIAA4AGgAmAC0ANABB
AFkAegCiAMQAzADTAN4A2AC8AI0ARgDe/1n/5/6v/pn+p/7Q/vP+DP8m/0L/Wf9x/4v/
of+1/8n/2f/k/+//+P///wAAAwAEAAYABwAJAAkACgANAA8AEAAQAA8AEAAQABAAEQAR
ABIAEgASABMAEwAVABcAFwAXABgAGAAYABkAGQAZABsAGwAbABsAHQAdAB0AHQAdAB0A
HQAgACAAIgAiACMAIwAjACUAJgAmACYAKAApACoAKwArAC4ALwAxADIAMQAyADQANQA1
ADcAOQA7AD8AQABCAEQARgBIAEoATABOAFAAUwBVAFcAWQBdAF4AYwBlAGcAaABqAGwA
bgBvAHIAcgBzAHQAdQB1AHUAdgB2AHYAdQBzAHMAdAB0AHMAbwBvAGwAaQBnAGQAYQBf
AFoAVQBTAE8ATQBIAEYAQwA+ADoAOAA3ADQAMAAuACwALAAqACgAJgAjACMAIgAfACEA
IAAfAB4AHQAdAB0AHAAcABwAGwAbABsAGgAaABkAGwAbABsAGwAbABoAGgAaABwAHAAc
ABwAGgAaABoAGgAaABoAGgAaABoAGwAbABsAGwAaABoAGgAcABwAHQAdABwAGwAaABkA
GwAbABsAGgAcABwAHAAcABsAGwAaABoAHAAcABwAHAAbABsAGwAcABwAHAAcABwAGwAb
ABsAGwAbABsAGwAaABoAGgAYABoAGAAYABcAFgAYABgAGQAZABgAGAAXABcAFwAXABcA
FwAXABYAFgAWABYAFgAWABUAFQAVABUAFQAVABUAFQAVABMAEwATABIAFAAUABQAFAAX
ABcAFwAYABYAFgAXABcAGgAaABsAGwAbABoAGAAYABgAGAAZABkAGgAbABkAGAAWABYA
GAAZABsAGwAbABkAGAAYABUAFAAUABQAFQAWABcAFwAUABAADgAOAA8ADwAPAA8ADgAO
AA4ADgAOAA4ADgANAA8ADwAPAA8ADwAPAA8ADwANAA0ADQANAA8ADwAPAA8ADwAPAA8A
DwAMAAwADAANAA0ADQANAA0ADgAOAA4ADgAQAA4ADwAQABQAHAAmADEAOgBBAFEAbACM
ALIA1gDnAPgABAH6ANMAmABCAMn/Of/N/pv+j/6s/tv+/P4W/zT/Uf9r/4P/nf+z/8f/
2f/k/+///P8HAAwACwAMAA4ADwARABEAEgARABMAFAAUABUAFgAWABYAFwAXABgAGAAa
ABsAGwAdAB0AHQAdAB4AHAAcAB0AHQAfACEAIQAhACEAIwAjACMAIwAjACMAIwAkACQA
JgAmACkAKQApACsALAAsACwALgAvADAAMQAxADQANQA3ADgANwA4ADoAOwA7AD0APwBB
AEMARABGAEgASgBMAE4AUABSAFQAVwBZAFsAXQBhAGIAZQBnAGkAagBsAG4AcABxAHcA
eAB6AHwAfwB/AH8AgACCAIIAgQB/AH8AgACAAH8AewB7AHgAdQBzAHAAbQBrAGYAYQBf
AFsAWABSAE8ASwBIAEQAQgBBADwAOAA2ADQAMAAuACwAKgArACsAKgAnACUAJAAjACIA
IQAhACEAIAAgACAAHwAfAB0AHAAcABsAHQAdAB0AHQAdABwAHAAcABoAGgAaABoAGgAa
ABoAGgAaABoAGgAaABoAGwAbABsAGwAaABoAGgAaABoAGwAbABsAGwAbABsAGQAZABkA
GAAYABgAGAAYABkAGQAYABgAGgAaABoAGgAXABcAFwAYABgAGAAYABgAFwAXABcAFwAV
ABUAFQAUABYAFgAUABYAFgAWABUAFAASABIAEwATABIAEgARABEAEwATABMAEwARABAA
EAAQABAAEAAQAA8ADwAPAA8ADwANAA0ADQANAA8ADwAPAA4ADAAMAAwADAANAA0ADQAO
ABAAEAARABEAEAAQABEAEQAPABEAEgASABIAEgASABQAEwATABMAEwASABAAEAAQABEA
EwATABMAEQAQABAACwAKAAoACgAJAAoACwALAAoABgAEAAQAAwADAAMAAwACAAIAAgAC
AAIAAgACAAEAAQABAAEAAQABAAEAAQABAAEAAQABAAEAAQABAAEAAQABAAEAAQABAAAA
AAAAAAEAAwADAAMAAwACAAIAAgACAAIAAgABAAIABgAKABIAHwAoAC0AOQBQAHAAkgC2
ANEA5AD0APoA4QCuAGIA+/9r/+P+mf59/oj+t/7k/vz+Fv81/1H/Z/+B/5v/sf/D/9L/
2//o//P/+v/7//z//P/9//////8AAAEAAwAEAAQABQAGAAYABgAHAAcACAAIAAYABwAH
AAkACQAJAAkACgAKAAoACwALAAkACwALAAsACwANAA0ADQANAA0ADQANABAAEAASABIA
EwATABMAFQAWABYAFgAYABkAGgAbABsAGgAbAB0AHgAdAB4AIAAhACMAJQAnACkAKQAq
ACwALgAwADIANAA2ADgAOgA9AD8AQQBDAEcASABLAE0ATwBQAFQAVgBYAFkAXABcAF0A
XgBhAGEAYQBiAGMAZABkAGMAYgBiAGEAXwBfAF8AXABZAFcAVABRAE8ASgBFAEMAPwA8
ADYAMwAvACoAJgAkACMAHgAaABgAFgAUABIAEAAOAAwACwAJAAUAAwACAAEAAAD/////
///+//z//P/7//v//f/8//z/+//5//n/+f/5//v/+v/6//r/+P/4//j/+P/6//r/+v/6
//j/+P/4//j/+P/5//n/+f/3//b/9v/2//j/+P/5//n/9//3//f/9//3//f/9//2//b/
9v/2//b/9//3//b/9v/2//b/9v/2//X/9f/1//b/9P/0//T/9P/z//P/8//z//P/8//z
//L/8P/w/+7/8P/w//D/7//u/+7/7v/v/+//7P/s/+v/6//t/+3/7f/t/+v/6v/q/+r/
6v/q/+r/6f/r/+v/6//r/+n/6f/p/+n/6f/p/+n/6P/m/+b/5v/m/+n/6f/p/+r/6v/q
/+v/6//s/+z/7f/t/+v/7P/s/+z/7P/s/+z/6//r/+v/6//q/+j/6P/o/+n/6//r/+v/
6f/o/+j/5P/i/+H/4P/j/+T/5f/l/+L/3v/c/9z/2//b/9v/2//c/9z/3P/c/9z/3P/c
/9v/2f/Z/9n/2f/Z/9n/2f/Z/9f/1//X/9f/1//X/9f/1//X/9f/1//X/9b/1v/W/9f/
1//X/9f/1//W/9b/1v/W/9b/2P/X/9r/3v/o//T/+/8CAA8AIwBAAGQAjACgAKcAtgC8
AKgAfQA+AN7/W//X/of+Zf5p/pD+t/7S/uz+Cv8l/zv/Uf9p/4H/lf+j/67/uf/G/8v/
zv/N/87/0P/T/9X/1f/W/9X/1//Y/9j/2//c/9z/3P/b/9v/3P/c/9z/3f/d/9//3f/d
/93/3v/e/97/3//f/+H/4//j/+P/4f/j/+P/4//l/+X/5f/l/+b/5v/o/+j/6f/p/+n/
6//q/+r/6v/s/+3/7v/v/+//8P/x//P/9P/1//b/+P/5//r/+//8//3///8AAAIABAAE
AAYACAAKAA4AEAATABUAFwAZAB0AHgAhACMAJQAmACgAKgAsAC0AMAAwADEAMgAzADMA
MwA0ADYANgA1ADMAMgAyADEALwArACsAKAAlACEAHgAbABkAFAAPAA0ACQAHAAIAAAD9
//j/9P/y//H/7v/q/+j/5v/i/+D/3v/c/9v/2//a/9f/1//W/9X/1P/T/9P/0//S/9D/
0P/P/8//0f/Q/9D/z//P/8//z//P/8//zv/O/87/zv/O/87/zv/O/87/zv/O/87/zv/O
/87/zv/P/8//z//N/8z/zP/M/87/zv/P/8//zf/N/83/zf/N/83/zf/M/87/zv/O/87/
zf/N/8z/zP/O/87/zv/O/83/zf/N/87/zP/M/8z/zP/N/83/zf/N/8v/y//L/8r/y//M
/8v/zv/M/8z/y//K/8r/yv/L/8v/yv/K/8n/yf/J/8n/yf/J/8n/yP/I/8j/yv/K/8r/
yf/L/8v/y//L/8n/yf/J/8n/y//L/8v/yv/I/8j/yP/I/8v/y//L/8z/zv/O/8//z//O
/87/z//P/8//zv/Q/9D/0P/Q/9L/0f/R/9H/0f/Q/87/zv/Q/9H/0//T/9P/0f/Q/9D/
y//K/8r/yv/N/87/z//P/87/yv/I/8j/x//H/8f/x//G/8b/xv/G/8T/xP/E/8P/w//D
/8P/w//D/8P/w//D/8P/w//D/8P/w//D/8P/w//F/8X/xf/F/8T/xP/E/8X/xf/F/8X/
xf/I/8j/yP/I/8j/yP/H/8r/0P/Y/+T/7f/0//3/EQAsAFIAegCUAJsApgCuAKAAewA+
AOb/af/f/oX+Xf5Z/nz+p/7C/tz+/P4b/y//Rf9h/3n/i/+d/6j/s/++/8f/zP/N/8z/
zv/R/9P/0//U/9f/2f/a/9r/2f/a/9r/2v/d/93/3v/e/97/3//f/+H/4//j/+P/5P/k
/+T/5f/l/+X/5//n/+f/5//p/+n/6f/t/+3/7f/t//D/8P/y//L/8//z//P/9f/0//T/
9P/2//n/+v/7//v//v///wEAAgADAAQABgAHAAkACwANAA8AEQASABQAFgAYABoAHAAe
ACIAJAAnACkAKwAtADEAMgA1ADcAOQA6AD4AQABCAEMASABIAEkASgBLAEsASwBMAE0A
TgBOAE0ATgBOAE0ASwBLAEsASABFAEMAQAA9ADsANgAxAC8AKwArACYAJAAhABwAGAAW
ABUAEAAMAAoACAAIAAYABAACAAEAAQAAAP3/+//6//n/+P/5//n/+f/4//j/+P/3//f/
+f/4//j/9//3//f/9//3//f/9v/2//b/+P/4//j/+P/6//r/+v/6//z//P/8//z/+v/7
//v/+//9//z//P/8//z//P/9//3//f/9//3//f/////////+//7//v/+//7///////7/
/v/+//7//v/+/////////wAAAAAAAAAAAAD///////////////////7/AAAAAP7/AAAA
AAAA///+//7//v//////AAAAAP/////9//3//f/9//3//P/8//z//v/+//7//f/9//3/
/f/9//3//f/9//3//////////v8AAAAAAAAAAAEAAQABAAIABAAEAAUABQAHAAgACgAL
AAsACwALAAsACQAJAAoACgAKAAoACgAKAAwADAAMAAoADAAMAAwADAAOAA4ADAALAAkA
CAAIAAcACAAJAAkACQAIAAgABgAEAAMAAgACAAEAAwADAAMAAgACAAIAAgACAAAAAAD/
////AQABAAAA/v8CAAIAAgACAAIAAgACAAIAAgACAAIAAgACAAIAAgACAAIAAgACAAIA
AgACAA==
         </WaveFormData>
      </LeadData>
      <LeadData>
         <LeadByteCountTotal>10000</LeadByteCountTotal>
         <LeadTimeOffset>0</LeadTimeOffset>
         <LeadSampleCountTotal>5000</LeadSampleCountTotal>
         <LeadAmplitudeUnitsPerBit>4.88</LeadAmplitudeUnitsPerBit>
         <LeadAmplitudeUnits>��V</LeadAmplitudeUnits>
         <LeadHighLimit>2147483647</LeadHighLimit>
         <LeadLowLimit>268435456</LeadLowLimit>
         <LeadID>V3</LeadID>
         <LeadOffsetFirstSample>0</LeadOffsetFirstSample>
         <FirstSampleBaseline>0</FirstSampleBaseline>
         <LeadSampleSize>2</LeadSampleSize>
         <LeadOff>FALSE</LeadOff>
         <BaselineSway>FALSE</BaselineSway>
         <ExcessiveACNoise>FALSE</ExcessiveACNoise>
         <MuscleNoise>FALSE</MuscleNoise>
         <LeadDataCRC32>2547882790</LeadDataCRC32>
         <WaveFormData>
+P/4//j/+P/4//j/+P/4//j/+P/4//r//P/8//z/+v/5//n/+v/8/wAAAAD///3/+v/2
//P/8//z//X/9f/2//T/8v/v/+v/7f/t/+z/7P/s/+z/7P/s/+z/7P/s/+z/6//r/+v/
6//t/+3/7P/s/+r/6v/q/+r/6v/r/+v/6//t/+3/7f/t/+v/6//r/+v/7v/u/+7/7v/t
/+3/7f/t/+//7//v/+//8P/w//X/+v/+/wgAGAAxAE8AeQCkAMkA5wAOASgBLAEOAcMA
UQDA/zD/yv6c/qT+zP7t/gH/E/8t/0j/Xv9y/4r/of+1/8X/zv/Y/+P/6f/p/+j/6//r
/+z/7f/u//D/8P/x//T/9f/3//f/9//3//b/9v/1//X/9//3//f/9//1//X/9v/3//f/
9v/2//b/+P/5//r/+v/8//z//f/+//3//f/9//3/AAAAAAEAAQADAAQABAAEAAUABgAH
AAcABwAIAAkACQAKAAwADgAOAA8AEQASABMAFAAWABYAFwAaABwAHQAgACMAJAAlACYA
KwAtAC8AMQA0ADYAOAA7AD0APQA+AEAAQwBEAEcASQBKAEwATABMAE8ATwBQAFAAUQBS
AFMAVABTAFIAUgBRAFAATgBNAEsASABFAEMAPwA9ADkAOAA0ADAALgAsACoAJwAmACUA
IgAgAB4AHgAbABcAFgAUABQAEwASABEAEAAPAA0ADQAMAAwADQANAA4ADAAMAAwACwAL
AAsACAAIAAcABwAIAAgACAAIAAgACAAIAAgACAAIAAoACgAKAAoACAAIAAgACAAGAAcA
BwAHAAkACQAJAAkACQAJAAkACQAJAAgACAAJAAoACgAKAAoACgAKAAoACgAKAAoACQAJ
AAkACQAJAAoACAAHAAcABwAIAAgACAAJAAcABgAGAAUABwAGAAYABgAGAAYABgAGAAYA
BgAGAAUABAAEAAUABQADAAIAAgACAAQABAACAAIAAQABAAIAAgACAAIAAQABAAEAAQAB
AAEAAAAAAAAAAQABAAEAAAAAAAAAAAAAAAAAAQACAAMABAAHAAcACAAIAAUABQAHAAcA
BgAGAAYABgAGAAgACAAKAAwACgAKAAgABwAHAAgACgAMAAwACwAJAAgABAABAAEAAQAD
AAMABAAEAAAA/f/5//n/+f/4//j/+P/6//r/+v/6//j/+P/4//f/9//3//f/9//3//b/
9v/2//j/+P/4//j/+f/5//n/+f/3//f/9//3//f/9//3//j/+v/6//r/+//6//n/+P/3
//v/+f/5//r//v///wAABgAOABoALQBLAGsAlAC7AN8AAAEiATABJAHvAIsACgB6/wL/
uv6q/sb+7f4D/xP/Kf9G/17/dP+M/6X/u//J/9b/4v/r//H/8//0//f/+f/5//n/+f/6
//j/+f/8//3//f/9//3//f/7//z//P/9/////////////f/9//7///8BAAAAAAAAAAIA
AwAEAAQAAgACAAMABAAGAAcACAAJAAgACAAJAAkADQAOAA4ADgAOAA4ADgANAAsADAAN
AA0ADAAOABAAEAASABUAFwAZAB0AIAAhACMAKAAqACsALgAwADIANAA2ADcAOQA7AD0A
PAA+AEAAQwBDAEMARABGAEYARgBIAEkATABOAE4ATgBPAE8AUABQAFAAUABOAE4ATABM
AEwATABLAEoASwBMAEoASABEAEEAPgA8ADsAOgA4ADUAMQAuACoAJwAnACcAJQAjACIA
IAAgAB0AGQAZABcAFgAWABYAEwASABEAEAAOAA4ADgANAA0ADQANAA0ADQAMAAwADAAM
AAwADAAMAAsACwALAAsACwALAAsACwALAAsACwAMAA4ADgAOAA8AEAARABIAEwATABMA
FQAWABYAFQAWAB4ALgBKAG8AmQDFAPQAFwEhAQoB4ACqAFAA4f99/w7/iP44/kz+iv7C
/vn+Nf9j/4f/pv/C/9b/5P/v//n/+//+//7//f/7////AgABAAMABQAHAAkADAANAA8A
EwAVABgAGQAaABsAGwAcABwAHQAfAB8AHwAfAB8AHwAgACEAIwAiACIAIgAiACMAJAAk
ACYAJgAnACgAKwArACsAKwAsACwALQAtADEAMgAyADIANQA2ADcANwA5ADoAOwA7AD4A
QABCAEIARQBHAEgASQBLAE4ATwBRAFUAWABaAF4AYQBiAGMAZABnAGkAawBtAG4AcABy
AHUAdQB1AHYAeAB4AHgAegB7AHsAfAB7AHoAeQB5AHoAegB4AHYAdAByAG0AagBoAGUA
YABcAFkAVQBSAE8ATQBJAEcAQwBCAD4APAA6ADgANgA1ADQAMwAwAC8ALgAvAC0ALAAs
ACsALAAtACwAKwAqACsAKQApACgAKQApACgAKAAoACgAKAAnACkAKQAmACYAJwAnACgA
KAAmACYAJgAmACYAJgAmACYAJAAkACQAJAAkACQAJAAkACQAJQAlACUAIwAjACMAIwAh
ACEAIQAhAB8AHgAeAB8AHgAeAB4AHgAeAB4AHgAeABwAHAAbABsAGwAbABsAHAAcABsA
GwAbABoAGgAaABsAGwAaABoAGQAZABgAGAAYABgAGAAYABgAGgAaABoAGQAWABYAFwAX
ABcAFgAWABYAFgAWABQAFAATABMAFAAUABQAFAATABMAEQARABEAEQASABIAEgATABEA
EQAQABAAEAAQABAAEAAQABAAEAAQAA8ADwAQABAADwAPAA8ADwAOAA4ADgAOAA8ADwAP
ABAADgAOAA4ADgAOAA4ADgAMAAwADAANAA0ADwANAAwACgAMAAwADAAMAA4ADgAOAAwA
DQAMAAsACQALAA0ADQANAAsACwALAAsADAAMAAwADAAMAAwADAAMAA0ADQAMAAsADgAM
AAwADAAMAAwACgAKAAoACgAMAAwADAAMAAwADAAMAAwADAAMAAwADAAMAAwADAAMAAwA
DAAMAAwADAAMAAwADAAMAAwADAAMAAwADAAMAAwACgAKAAoACgAKAAoACgAKAAwADAAM
AAwADAAMAAwADAAMAAwADAAMAAsACgAJAAgACgAKAAoACgAIAAgACAAIAAgACAAIAAgA
CAAIAAgACAAIAAgACAAIAAYABgAGAAYABgAGAAYABgAEAAQABAAEAAQABAAEAAQABAAE
AAQABAAEAAQABAAEAAIAAgACAAIABAAEAAQABAACAAIAAgACAAQABAAEAAQABAAEAAQA
BAAEAAQABAAEAAQABAAEAAQAAgACAAIAAgAEAAQABAAEAAYABgAGAAYABwAIAAkACgAK
AAoACgAKAAgACAAIAAgACAAKAAwADAANAAwADAANAAwADAAMAAoACgAJAAkABgAFAAUA
BQAHAAYABgAFAAIAAwABAAMABQABAAAA///+//z//P/8//z/+v/6//n/+f/2//X/9P/z
//D/8P/w//D/7v/u/+7/7//v/+//7//v/+//7//v/+//7//v//D/8P/w//D/8f/x//P/
8//z//P/8f/x//T/+P/7/wIACgAUACYAPQBdAIMAqADHAOMAAgEUARQB9ACpAD8AwP9A
/+L+sv64/t7+/f4L/xv/M/9I/1r/bP+A/5f/rf+9/8j/1P/d/+P/5f/m/+f/6f/o/+n/
6v/s/+z/7f/w//H/8f/x//H/8f/x//L/8v/z//P/8//z//P/8//z//T/9f/3//b/9v/2
//b/9//4//j/+v/6//v//P/9//3//f/9//7//v////////8AAAAAAAADAAQABQAFAAcA
CAAJAAkACAAKAAwADAAMAA0ADQANAA4AEAAQABEAFAAWABcAGgAZABoAGwAcAB8AIQAj
ACUAJAAmACgAKwArACkAKAAoACkAKAApACkAKAAqACoAKgApACkAKgAqACoAKgAqACoA
JwAmACYAJQAlACQAJAAjACQAIwAjACEAIQAfACAAHgAgACAAIAAgAB8AIAAhACAAIAAe
AB4AGwAYABYAEwASABIAEgASABIAEAANAAwACgAHAAcABgAGAAYABgAGAAUAAwADAAAA
AAD9//3//v/+//z//P/8//z/+v/6//r/+v/6//r/+v/6//j/+P/4//j/+v/7//v/+//9
//3//f/9//v/+//7//v/+//6//r/+//6//r/+v/6//r/+v/6//r/+v/6//n/+f/5//n/
+f/6//r/+f/5//n/+P/4//j/+f/5//j/+P/3//n/+P/4//j/9//2//X/9P/0//T/9P/z
//L/8v/z//P/8//y//L/8v/w//D/7v/u/+3/7f/u/+7/7v/u/+3/7f/r/+v/6//r/+z/
7P/s/+3/7f/t/+z/7P/s/+z/7P/s/+r/6v/q/+r/6f/p/+r/6v/t/+3/7f/t/+7/7v/u
/+7/8f/x//H/8v/y//L/8v/y//D/8v/w//D/8P/w//D/8P/y//T/9P/0//L/8f/x//L/
9P/2//T/8//x//D/7v/r/+v/6//v/+//8P/w/+7/6//n/+f/5//m/+b/5v/m/+b/5v/m
/+b/5v/m/+X/5f/l/+X/5f/l/+T/5P/k/+T/5P/k/+T/5f/l/+X/5f/l/+X/5f/l/+X/
5f/l/+b/5v/m/+b/5//n/+f/5//n/+f/5//p/+r/7P/v//T/+v8AAAwAIwBBAGcAkAC3
ANMA8gAOARoBCgHTAHMA9P9o//T+rv6i/sD+4f7z/gX/G/8y/0j/XP9w/4f/n/+z/8D/
yv/V/93/4f/i/+H/5f/m/+f/6P/q/+j/6f/s/+3/7f/t/+3/7f/t/+7/7v/v/+//7//v
/+//7//v//D/8f/z//L/8v/y//L/8//0//T/9P/0//X/9v/3//f/9//3//r/+v/7//v/
+//8//z//P///wAAAQABAAMABAAFAAUABAAGAAgACAAJAAsADAANAA4AEAAQABEAEgAU
ABUAGAAZABoAGwAcAB8AIQAjACUAJgAoACoALQAvAC8AMAAyADQANAA2ADcAOAA6ADoA
OgA5ADkAOgA6ADgAOAA4ADgANQA0ADQAMwAyADAALwAtACsAKQAoACUAIwAfAB4AGgAY
ABYAFAASAA8ADgANAAoACAAGAAYAAwACAAIAAQACAP///v/9//z/+//5//n/+P/5//n/
+P/4//b/9v/2//X/9//3//T/9P/1//X/9v/2//b/9v/2//b/9P/0//T/9P/2//b/9v/2
//b/9v/2//b/9v/3//f/9//3//f/9//3//f/9//3//f/+f/4//j/+f/4//j/+P/4//b/
9v/2//b/+P/4//f/9//3//f/9//4//j/9//3//f/+P/4//j/+f/5//j/+P/3//X/9P/0
//T/9P/0//T/9P/y//L/8v/x//L/8v/z//P/8//y//L/8v/0//T/8v/y/+//7//w//D/
8P/w/+//7//v/+//7//v/+7/7v/u/+//7f/t/+z/7P/s/+z/7P/s/+z/7P/s/+z/6//r
/+z/7P/v/+//7//v//H/8v/z//T/8//z//P/9P/y//T/8v/y//L/8v/w//D/8v/0//T/
9P/y//H/8f/y//T/9v/2//X/8//y/+7/6//r/+v/7f/t/+7/7v/s/+n/5f/l/+X/5P/k
/+T/5P/k/+T/5P/k/+T/5P/j/+P/4//j/+P/5P/k/+X/5v/m/+b/5v/m/+X/5f/l/+X/
5//n/+f/5//n/+f/5//o/+j/6P/o/+n/5//n/+f/5//p/+n/6f/q/+z/8f/4//7/BgAU
AC0ASQBrAJIAuQDdAAIBGgEeAQoBzQBnAOT/Vv/m/qb+nP68/uP++f4J/yP/Pv9U/2z/
hP+b/63/vf/M/9b/4f/n/+n/6P/p/+v/7P/t/+7/8P/w//H/9P/1//X/9f/1//X/9//4
//j/+f/5//n/+f/5//n/+f/6//v//f/8//z//P/6//v//P/8//7//v///wAAAwADAAMA
AwAEAAQABQAFAAcACAAIAAgACQAKAAsACwANAA4ADwAPAA4AEAASABIAEwAVABYAFwAY
ABoAGgAbAB4AIAAhACQAJQAmACcAKAArAC0ALwAxADQANgA4ADsAPQA9AD4AQABEAEQA
RgBHAEgASgBKAEoATQBNAE4ATgBQAFAAUABQAE0ATABMAEsASwBKAEoASQBHAEUARABB
AD8AOwA6ADYAMgAwAC4ALAApACgAJwAkACAAHgAeABsAFwAWABQAFAARABAADwAOAAsA
CQAJAAgABwAHAAYABgAIAAgACAAHAAUABQACAAIAAQABAAIAAgACAAIAAgACAAIAAgAC
AAIABAAEAAQABAACAAIAAgACAAQABQAFAAUAAwADAAMAAwAFAAUABQAFAAMAAgACAAMA
AgACAAIAAgAEAAQABAAEAAUABgAGAAcABQAFAAUABgAEAAMAAwADAAQABAAEAAUABQAE
AAQAAwABAAAAAAAAAAIAAgACAAIAAAAAAAAA///+//7///////3//P/8//z//v/+//z/
/P/9//3//v/+//z//P/7//v/+//7//v/+//6//r/+v/7//v/+//6//r/+v/6//r/+v/6
//r/+v/6//3//f/+//7/AQABAAEAAQAEAAQAAgACAAIAAgACAAIAAgACAAIABAAGAAYA
BgAEAAMAAwAEAAYACAAKAAkABwAGAAAA/f/9//3//////wAAAAAAAP3/+f/5//n/+P/4
//j/9v/2//b/9v/2//b/9v/1//X/9f/1//X/9//2//b/9v/4//j/+P/4//f/9//3//f/
9//3//f/9//3//f/9//4//b/9v/2//f/9//3//f/9//5//f/9f/2//j//f8CAAYADAAW
ACsARQBjAIYArwDVAPoAHgEyASoB/QCnAC4Aov8e/8j+pv64/uH++/4L/yP/Pv9U/2r/
gP+Z/7H/wf/O/9r/5f/t//H/9P/z//P/9P/1//b/+P/4//n//P/9//v/+//7//v/+//8
//z//f////////////////8AAAEA///+//7//v8AAAEAAgACAAIAAgADAAQAAwADAAMA
AwAGAAYABwAHAAkACgAKAAoADQAOAA8ADwARABIAEwATABMAFAAVABQAFQAXABgAGQAa
ABwAHAAdAB4AIAAhACQAJQAmACcAKAAtAC8AMQAzADQANgA4ADsAPQA9AD4AQABEAEQA
RgBHAEgASgBKAEoATQBNAE4ATgBOAE4ATgBOAE0ATABMAEsASABGAEUAQwBBAD8APgA7
ADsANwA2ADIALgAsACoAKAAkACIAIAAcABoAGAAYABUAEwASABAAEAANAAwACwAKAAcA
BQAFAAQAAQABAAAAAAAAAAAAAAD////////8//z/+//7//z//P/8//z//P/8//r/+v/6
//r//P/8//z//P/6//r/+v/6//r/+//7//v/+f/5//n/+f/3//f/9//3//j/+P/5//v/
+v/6//r/+v/6//r/+v/6//j/+P/3//f/9//3//f/+P/4//f/9//3//j/+P/4//n/9//2
//b/9f/1//T/9P/0//L/8v/y//L/8v/y//L/8f/y//L/8//z//P/8v/y//L/8v/y//D/
8P/v/+//8P/w/+7/7v/t/+3/7f/t/+3/7f/s/+z/7P/t/+3/7f/s/+z/6v/q/+r/6v/q
/+r/6v/q/+3/7f/u/+7/7//v/+//7//w//D/8P/y//L/8P/w//D/8P/y//L/9P/2//b/
9v/0//P/8//0//b/+P/3//X/8v/w/+7/6//r/+v/7//v//D/8P/t/+n/5P/j/+X/5P/k
/+T/4//i/+H/4P/i/+L/4v/h/+H/4f/h/+H/4f/g/+D/4P/h/+L/4//k/+T/4//i/+H/
4//j/+P/4//j/+P/4//k/+T/5P/k/+X/5f/l/+X/5f/j/+X/5f/k/+j/7f/y//j/AgAS
AC0ATwB5AKIAwQDhAAQBFgESAfAAowAvAKL/Hv/E/pz+qP7Q/uv++/4R/yn/QP9U/2z/
gv+Z/63/u//I/9L/2f/d/+H/4v/j/+X/5P/l/+b/6P/o/+n/7P/t/+v/6//r/+v/6//s
/+z/7f/t/+3/7f/t/+//7//w//H/8f/w//D/8P/w//H/8v/y//L/8v/z//T/8//z//P/
8//0//T/9f/1//f/+P/4//j/+f/6//v/+//7//z//f/9/wAAAgAEAAQAAwAFAAYABwAI
AAoACgALAA4AEAARABQAFQAWABcAGAAZABsAHQAfACAAIgAkACcAKwArACwALgAwADAA
MgAzADQANgA2ADYAOQA5ADoAOgA4ADgAOAA4ADkAOAA4ADcANAAyADEALwAvAC0ALAAp
ACcAIwAiAB4AHAAaABgAFgATABIAEQAOAAoACAAIAAUABQAEAAIAAgD///7//f/8//v/
+f/5//j/9//3//b/9v/1//T/8//x//P/8//w//D/7//v//D/8P/u/+7/7v/u/+7/7v/u
/+7/7P/s/+z/7P/q/+r/6v/q/+z/7f/t/+3/7//v/+//7//v/+//7//v//H/8P/w//H/
9P/0//T/9P/0//T/9P/0//T/9P/z//P/9f/1//X/9v/2//X/9f/1//T/9P/0//X/9f/0
//T/8//1//T/9P/0//L/8v/y//L/8P/w//D/7//v//D/8v/z//P/8v/y//L/8v/y//D/
8P/x//H/8v/y//D/8P/v/+//7v/v//D/8f/w//D/8P/x/+//7//u/+7/8P/w//D/8P/y
//L/8v/y//P/8//0//T/9//3//f/9//0//T/8v/y//L/8v/z//T/9//6//j/+P/2//X/
9f/2//j/+v/4//f/9f/0//H/7//w//H/8//z//T/9P/0//H/7f/t/+//7v/u/+7/7P/s
/+z/7P/s/+z/7P/r/+3/7f/t/+3/7//u/+7/7v/u/+7/7v/u/+//7//v/+//8f/x//H/
8f/v/+//7//w//D/8P/w//H/8f/x//H/8f/z//P/8f/y//T/+f/8/wAACAASACUAQQBh
AIgAsQDVAPgAGgEoARgB4wCFAAoAev8A/7b+oP66/uP+/f4P/yf/Qv9a/3D/iP+f/7P/
xf/Q/9r/5f/v//H/6v/f/+P/5//r/+//9P/0//X/+P/5//v/+//7//v/+//8//z//f/9
//3//f/9//////8AAAEA///+//7//v8AAAEAAgACAP3/+v/4//b/+//9////AQD///7/
/v/9/wEAAgACAAIABgAIAAoACwAMAA4AEAARABAAEgAUABQAFQAXABgAGQAaABwAHAAd
ACAAIgAjACYAJwAoACkAKgAtAC8AMQAzADQANgA4ADsAPwA/AEAAQgBCAEIARABFAEYA
SABIAEgASwBLAEwATABMAEwATABMAEsASgBKAEkARgBEAEMAQQBBAD8APgA7ADkANQA0
ADAALQAqACcAJAAfAB4AHQAaABgAFgAWABMAEwASABAAEAAPAA4ADQAMAAsACQAJAAgA
BwAHAAYABgAGAAYABgAFAAUABQACAAIAAQABAAIAAgACAAIAAgACAAAAAAAAAAAAAAAA
AAAAAAACAAIAAgACAAAAAQABAAEAAQABAAEAAQADAAMAAwADAAMAAgACAAMAAgACAAIA
AgACAAIAAgACAAIAAgABAAEAAwADAAMABAAEAAMAAwADAAIAAgACAAMAAwACAAIAAQAB
AAAAAAAAAAIAAgACAAIAAAAAAAAA///8//z//f/9//3//P/8//z//v/+//z//P/7//v/
/P/8//r/+v/5//n/+f/5//n/+f/4//j/+P/5//n/+f/4//j/+P/4//j/+P/4//j/+P/4
//r/+//9//7//f/9//3//f/+//7//v/+//7//v/+//7//v8AAAIAAAAAAP7//f/9//7/
AAACAAAA///9//z/+P/1//X/9f/3//f/+P/4//j/9f/x//H/8f/w//D/8P/w//D/8P/w
//L/8v/y//H/8f/x//H/8f/x//D/8P/w//D/8P/w//D/8f/x//H/8f/z//P/8//z//H/
8f/x//L/9P/0//T/9f/z//P/8//z//P/8f/x//T/9v/1//j//v8EAAwAHQA3AFUAdgCb
AMEA5gAMASYBJgEBAbEAQgC4/zD/0v6m/q7+2f79/gv/Hf86/1L/Zv9+/5f/q/+//87/
1v/h/+v/7//w//H/8f/y//P/9P/2//j/+f/8//3//f/9//3//f/7//z//P/9//3//f/9
//3//f/9//7////9//z//P/8//z//f/+//7//v/+////AAABAAEAAQABAAIAAgADAAMA
BQAGAAYABgAHAAgACQAJAAsADAANAA0ADQAOAA8ADgAOAA8ADwAPABIAFAAUABUAFgAY
ABkAHAAdAB4AHwAgACMAJQAnACkAKgAsAC4AMQAzADMANAA2ADgAOAA6ADsAPgBAAEAA
QABBAEEAQgBCAEQARABEAEQAQQBAAEAAPwA/AD4APgA9ADsAOQA4ADUAMwAvAC4AKgAo
ACYAJAAiAB0AHAAbABgAFgAUABQAEQANAAwACgAKAAcABgAFAAQAAQD//////v/9//3/
/P/8//z//P/8//v/+//7//j/+P/1//X/9v/2//b/9v/2//b/9v/2//b/9v/4//j/+P/4
//j/+P/4//j/+P/5//n/+f/5//n/+f/5//n/+f/5//n/9//2//b/9//4//j/+P/4//b/
9v/2//b/9v/2//X/9f/1//X/9f/2//T/8//z//P/8v/y//L/8//x//D/8P/v//H/8P/w
//D/8P/w//D/8P/u/+7/7v/t/+r/6v/r/+v/6v/o/+f/5v/m/+b/5P/k/+H/4f/i/+L/
4v/i/+H/4f/h/+H/4f/h/+D/4P/g/+H/3//f/97/3v/e/97/3v/e/+H/4v/j/+T/5f/l
/+b/5v/l/+X/5f/l/+T/5v/k/+T/5P/k/+T/5P/m/+j/6P/o/+b/5f/k/+T/5f/m/+j/
5//l/+T/4v/f/9//3//i/+P/5f/m/+T/4f/d/93/2//a/9r/2v/c/9z/3P/c/9z/3P/c
/9v/2f/Z/9n/2f/Z/9j/2P/Y/9j/2P/Y/9j/2f/Z/9n/2f/Z/9n/2f/Z/9n/2f/Z/9r/
2f/Y/9f/1//V/9P/0f/P/8//z//P/9D/0P/V/9r/3v/m//b/DQApAE8AegCdAL0A4gAC
AQYB7ACrAD8AuP8s/8D+iP6I/q7+z/7h/vP+Df8m/zr/Tv9m/3//k/+f/6r/tv/B/8X/
x//G/8X/x//I/8n/yv/M/8z/zf/Q/9H/0f/R/9H/0f/R/9L/0v/T/9P/0//T/9P/0f/R
/9L/0//T/9L/0v/S/9L/0//U/9T/1P/U/9X/1v/X/9f/1//X/9r/2v/b/9v/3f/e/97/
3v/j/+b/6f/r/+3/7v/v/+//8P/y//T/9P/1//f/+P/5//r//P/8//3//v8AAAEABAAF
AAYABwAIAAsADQAPABEAEgAUABYAGQAcAB0AHwAiACYAJgAoACkAKgAsACwALAAtAC0A
LgAuADAAMAAwADAALwAuAC4ALQAsACoAKQAnACUAIwAiAB8AGwAXABYAEgAQAA4ADAAK
AAUAAgD///r/9v/0//T/8f/x//D/7v/u/+v/6P/l/+L/3//d/93/3P/b/9v/2v/a/9j/
2P/Y/9f/1//X/9T/1P/T/9P/1P/U/9X/1v/X/9j/2//c/93/3v/e/97/3v/e/+D/4P/g
/+D/4P/h/+H/4f/f/9//3//f/9//3//f/9//3v/c/9v/2//a/9r/2v/a/9r/2v/a/9r/
2P/Y/9f/1//X/9f/1//Y/9r/2f/Z/9n/1v/W/9b/1//X/9b/1v/V/9X/1P/U/9T/1P/U
/9T/1P/S/9L/0v/R/9D/0P/R/9H/0f/Q/9D/0P/Q/9D/zv/O/8v/y//M/8z/zP/M/8v/
y//L/8v/y//L/8r/yv/K/8v/zf/N/8z/zP/M/8z/zP/M/87/zv/O/87/0f/R/9L/0v/R
/9H/0f/R/9D/zv/Q/9D/0P/Q/9D/0P/S/9T/0v/S/9D/z//P/9D/0v/U/9L/0f/P/87/
yv/H/8f/x//J/8n/yv/K/8b/w/+//7//v/++/77/vv++/77/vv++/77/vv++/73/vf+9
/73/vf+9/7z/vP+8/7z/vP+8/7z/vf+9/73/vf+9/73/vf+9/7v/u/+7/7z/vP+8/7z/
vf+9/73/vf+9/73/vf+9/77/wv/D/8j/zP/S/+D/9f8TADcAYACFAKUAyADkAOwA3ACh
AD0AvP8w/77+fv5y/pL+t/7J/tn+9f4Q/yL/OP9Q/2n/f/+N/5r/pP+r/7P/t/+4/7f/
uf+6/7v/vP++/77/v//C/8P/wf/B/8H/wf/B/8L/wv/D/8P/w//D/8P/w//D/8T/xf/H
/8b/xv/G/8T/xf/G/8b/yP/I/8n/yv/L/8v/y//L/8z/zP/N/83/zf/O/87/zv/P/9D/
0f/R/9L/1P/W/9f/1v/Y/9r/2v/b/93/3v/f/+D/4v/i/+P/5P/m/+f/6v/r/+z/7f/u
//H/8//1//f/+P/6//z///8BAAEAAgAEAAgACAAKAAsADgAQABAAEAAPAA8AEAAQABEA
EgATABQAEwASABIAEQAQAA4ADQALAAsACQAIAAUAAQD9//z/+P/4//b/9P/y/+3/7P/r
/+j/5P/i/+L/3//f/97/3P/c/9n/2P/X/9b/1f/T/9P/0v/T/9P/0v/S/9D/0P/Q/8//
0f/R/87/zv/N/83/zv/O/8z/zP/M/8z/zv/O/87/zv/O/87/zv/O/9D/0P/Q/9D/zv/P
/8//z//R/9H/0f/R/9H/0f/R/9H/0f/Q/9D/0f/S/9L/0v/S/9L/0v/S/9L/1P/U/9P/
0//T/9P/0//U/9b/1f/V/9X/1P/U/9T/1f/V/9T/1P/T/9X/1P/U/9T/0v/S/9L/0v/S
/9L/0v/R/9L/0v/T/9P/0f/Q/9D/0P/Q/9D/zv/O/8//z//Q/9D/zv/O/83/zf/M/83/
zv/P/87/zv/O/8//z//P/87/zv/O/87/zv/O/9D/0P/Q/9D/0f/R/9L/0v/T/9P/0//T
/8//zv/N/8z/y//L/8v/zP/K/8r/yv/K/8v/zP/N/8z/zP/M/83/zf/P/83/zP/K/8n/
yP/H/8b/yP/I/8j/xv/H/8b/xf/D/8D/wf/A/7//v/+//7//v/++/77/vv++/77/vv++
/77/v/+//77/vf/A/8D/wP/A/8D/wP/A/8D/wP/A/8D/wP/A/8D/wP/A/8D/wP/A/8D/
wP/A/w==
         </WaveFormData>
      </LeadData>
      <LeadData>
         <LeadByteCountTotal>10000</LeadByteCountTotal>
         <LeadTimeOffset>0</LeadTimeOffset>
         <LeadSampleCountTotal>5000</LeadSampleCountTotal>
         <LeadAmplitudeUnitsPerBit>4.88</LeadAmplitudeUnitsPerBit>
         <LeadAmplitudeUnits>��V</LeadAmplitudeUnits>
         <LeadHighLimit>2147483647</LeadHighLimit>
         <LeadLowLimit>268435456</LeadLowLimit>
         <LeadID>V4</LeadID>
         <LeadOffsetFirstSample>0</LeadOffsetFirstSample>
         <FirstSampleBaseline>0</FirstSampleBaseline>
         <LeadSampleSize>2</LeadSampleSize>
         <LeadOff>FALSE</LeadOff>
         <BaselineSway>FALSE</BaselineSway>
         <ExcessiveACNoise>FALSE</ExcessiveACNoise>
         <MuscleNoise>FALSE</MuscleNoise>
         <LeadDataCRC32>1478864524</LeadDataCRC32>
         <WaveFormData>
IgAiACIAIgAgACAAIAAgACAAIAAgACIAJQAlACUAJQAkACQAJAAmACkAKQAoACYAJQAi
AB8AHwAdAB4AHwAfABwAGwAXABMAFQAVABUAFAAUABQAFAAUABIAEgASABEAEQARABEA
EQAQABAAEAAQABAAEAAQABAAEAAQABAAEAAQAA8ADwAQABAAEAAQABAAEAAQABAAEQAP
AA8ADwAPABEAEQARABEADQAIAAUAAQABAAgAGAAuAEsAcQCgAMwA+gAoAU0BYgFSAQYB
lwAdAKf/T/8q/zL/TP9c/2X/cP9//4//nv+t/8D/1f/k//H/9//+/wYACAAIAAgACQAJ
AAsACwANAA4ADgAOAA8ADwAQABAAEwATABEAEQARABEAEAAQABIAEgAQABAAEAAPABEA
EgASABMAFQAVABUAFAAUABUAFgAWABQAFAAVABUAFgAWABYAFgAYABgAGAAYABwAHAAc
ABwAGwAbABwAHAAcAB4AHwAfACAAIQAiACIAIAAiACMAJAAnACgAKQAqACoAKwArACwA
LgAxADMANQA3ADcAOQA6ADsAPAA8AD0AQABBAEIAQwBBAEIAQgBDAEIAQgBDAEMARQBF
AEQAQwBDAEMAQwBCAEIAQgBCAD8APgA8ADsAOQA3ADQAMwAxADAALgArACoAKQAmACQA
JAAhACAAHgAdABoAGQAYABcAFQAVABUAFAARABAADwANAA4ADgAOAA4ADgANAAwADAAM
AAwACwALAAoACgAKAAsACwALAAsACwALAAsACwALAAoACgAKAAoACgAKAAoACgAKAAsA
CwALAA0ADQANAA0ADAAMAAwADAAMAAwADAAMAA4ADgAOAA4ADQANAA0ADQANAA0ADQAN
AA0ADQANAA0ADQANAA0ADQANAA0ADQANAAsACwALAAsADAALAAsADAAMAAwADAAMAA4A
DgAOAAwACgAKAAoACgAKAAoACgAKAAoACgAJAAkACQAIAAgACAAKAAoACgAJAAcABwAH
AAcABwAHAAcABwAGAAYABgAGAAgACAAIAAgACQALAAwADQAOAA4ADwAPAA4ADAAMAAwA
DgAMAAwADAAMAA4ADgAQABEAEwATABMAEgAQABAAEgATABUAFAASABEADgALAAsACwAM
AA0ADQAMAAkABQABAAEAAQABAAAAAAACAAIAAgACAAAAAAD/////AQABAAEAAAAAAAAA
AAAAAAIAAgACAAIAAgACAAIAAgABAAEAAgACAAIAAgACAAIABAAEAAUABQAEAAMAAgAB
AAMAAwADAAMAAgD9//X/9f/6/wYAGAAxAFEAeACkANAA+gAjAT4BQgEWAbMAOwDF/2P/
KP8e/zL/Rv9P/1b/Zf93/4r/mf+s/8H/0v/f/+n/8v/6//z//v/+/wEAAQABAAEAAwAE
AAQABAAFAAUABAAEAAcABwAHAAcABwAHAAgACAAKAAoACgAKAAoACQAJAAoACgALAAsA
CwALAAoADAANAA4ADgAQABAAEQARABEAEAAPAA4AEQASABMAFAAUABQAFAAUABMAEwAU
ABQAFAAWABcAFwAbAB0AHwAgACIAJAAlACYAKQAqACsALAAwADEAMQAyADMANQA2ADcA
OAA3ADgAOAA5ADoAOgA7ADwAPQA+AD8APwBAAEAAQQBAAEAAQQBBAEEAPwA+AD4APgA+
AD4APgA9ADwAPQA9ADwAOwA6ADgANQA0ADUANQA0ADIALwAtACoAJwAnACcAJwAnACYA
JAAlACEAHQAdAB0AHQAcABwAGgAaABoAGgAYABgAFwAXABUAFQAVABQAFAAUABQAFAAS
ABIAEgASABIAEgASABIAEQARABIAEgAUABQAFAAUABQAFAAVABUAFwAXABcAFwAXABcA
GQAZABgAFQATABEAGAAsAEoAbQCZAM4A/AAaASIBFwH2ALwAagAHAJP/I//n/uz+EP80
/1j/gf+i/7n/y//e/+v/9P/9/wIAAQABAAAA/v/+/wAAAAABAAEAAwADAAUABgAIAAoA
DQAPAA8AEAAUABUAEwATABMAEwAUABQAFgAWABQAFAAUABMAEwAUABQAFQATABMAEwAS
ABQAFQAWABYAFgAWABcAFwAYABgAGAAYABoAGgAaABoAHgAeAB4AHgAgACEAIwAkACQA
JgAnACcAKgArACwALAAtADAAMgA0ADcAOAA5ADoAPAA9AD0APgBBAEMARABFAEUARQBH
AEgARwBIAEgASQBKAEsATABNAE0ATgBOAE8ATgBOAE8ATwBOAE0ASwBJAEYARQBEAEIA
PgA8ADoANQAyADAALwAtACkAJgAlACMAIQAgAB4AHgAdABoAGAAYABYAFgAVABUAFAAT
ABIAEQATABMAEwASABMAEgARAA8ADgAOAA4ADgAQAA8ADgAOABAAEAAPAA8ADgAOAA4A
DwANAA0ADQANAA0ADQANAA0ADAAMAAwADAAOAA4ADgAOAAwADQANAA0ACwALAAsACwAK
AAoACgAKAAgACAAIAAgACAAIAAgACAAHAAcABwAHAAcABwAHAAcABQAFAAUABQAFAAUA
BQAFAAMAAwADAAMAAwADAAMAAwACAAEAAQACAAIAAgACAAIAAgACAAIAAAAAAAAAAAAA
AAAAAAAAAAAAAAAAAP////////7//v/+//7//v/+//3//f/9//3//f/9//3//f/9//z/
/P/8//z//v/+//7//v/9//3//P/7//z//P/9//3//P/8//z//P/6//r/+v/6//z//P/9
//3//f/8//z/+//6//r/+v/6//j/+f/5//n/+v/6//n/+P/3//j/9//4//r/+v/4//j/
+f/4//f/8v/0//b/+P/6//j/+P/3//f/9//3//f/9//3//b/9f/1//f/9//3//f/9//2
//b/9v/2//b/9P/0//T/9P/2//b/9v/2//T/9P/0//T/9v/2//b/9v/2//b/9v/2//b/
9v/2//b/9P/0//T/9P/y//L/8v/y//L/8v/y//L/8v/y//L/8v/w//D/8P/w//D/8P/w
//D/8P/w//D/8P/w//D/8P/w/+7/7v/u/+7/7v/u/+7/7v/u/+7/7v/u/+7/7v/u/+7/
7P/s/+z/7P/s/+z/7P/s/+z/7P/s/+z/7P/s/+z/7P/q/+r/6v/q/+r/6v/q/+r/6v/q
/+r/6v/s/+z/7P/s/+r/6v/q/+r/6v/q/+r/6v/o/+j/6P/o/+r/6v/q/+r/6v/q/+r/
6v/q/+r/6v/q/+j/6P/o/+j/6P/o/+j/6P/o/+j/6P/o/+n/6v/r/+z/7v/u/+7/7v/u
/+7/7v/u/+z/7P/s/+z/7P/u/+//7//x//H/8P/w/+//8P/w/+//8P/u/+3/6v/o/+n/
6v/s/+z/6//p/+f/5f/j/+X/5//k/+L/4f/g/97/3v/e/97/3v/d/93/3f/d/93/3P/c
/97/3v/e/97/3P/c/9z/3P/c/9z/3P/b/9v/3P/c/9z/3P/c/9z/3P/a/9v/2//b/93/
3f/d/93/3f/d/9v/2v/V/9P/1f/g/+7/BAAhAEkAcgCcAMYA7gALARwBCgG+AFUA5/99
/yn/Av8I/x7/Lv8z/zz/Sf9Z/2j/c/+C/5X/pv+1/7//xv/M/87/0P/S/9H/0f/T/9P/
1f/W/9b/1v/X/9f/1v/W/9n/2f/X/9f/1//X/9b/1v/Y/9j/2P/Y/9j/1//V/9b/1v/X
/9f/1//X/9b/2P/Z/9r/2v/b/9z/3v/f/97/3v/e/97/4P/g/+D/4P/i/+L/4v/i/+P/
4//k/+T/5P/m/+f/5//n/+f/5//m/+T/5v/n/+j/5//o/+n/6v/q/+v/6//s/+//8f/y
//P/9P/z//T/9P/0//T/8//z//P/8//z//P/8v/y//H/8f/w//D/8f/x/+//7//u/+3/
7f/t/+3/7P/q/+r/6v/n/+j/6P/p/+n/6f/o/+n/6f/t/+7/7v/w//H/8P/w//L/8P/w
/+//7//u/+3/7P/r/+z/7f/u/+7/7f/s/+v/6f/q/+r/6v/q/+r/6f/o/+j/5v/m/+X/
5f/i/+L/4v/j/+P/4//j/+P/4//j/+P/4//i/+L/4v/i/+D/4P/g/+D/4P/h/+H/4f/j
/+P/4//j/+P/4v/h/+D/3v/e/97/3v/g/+D/4P/g/+H/4f/h/+H/4f/h/+H/4f/f/9//
3//f/9//3//f/9//3//f/9//3//d/93/3f/d/97/3f/d/97/3P/c/9z/3P/c/9z/3P/a
/9r/2v/a/9r/2P/Y/9j/2P/W/9b/1f/V/9P/0v/S/9L/1P/U/9T/0//T/9P/0//T/9X/
1f/V/9X/1P/U/9T/1P/U/9T/1P/U/9L/0//T/9P/0v/S/9P/0//U/9T/1P/U/9b/1v/W
/9b/1//Y/9r/2//c/9z/3f/d/9r/3P/a/9r/2v/a/9r/2v/c/93/3//f/9//3v/c/9z/
3v/f/9//3v/c/9v/2P/V/9X/1f/Y/9n/2f/Y/9X/0f/N/83/zf/N/8z/zP/O/87/zv/O
/87/zv/N/83/zf/N/83/zP/K/8r/yv/K/8z/zP/M/8z/zP/M/8z/zP/L/8v/zP/M/8r/
yv/K/8r/zP/M/83/zf/P/8//z//P/8//0f/R/8//zP/H/8P/w//I/9L/6P8FACkAUgCA
AK4A2AABARwBHgHqAIkAFQCf/zv//v74/gr/HP8j/yz/Of9H/1j/Z/92/4n/nP+t/7f/
vv/I/8z/zv/O/8//0f/R/9H/0//U/9T/1P/V/9X/1P/U/9f/1//Z/9n/2f/Z/9j/2P/a
/9r/2P/Y/9j/1//Z/9r/2v/b/93/3f/d/9z/3P/d/97/3v/e/97/3//f/+L/4v/i/+L/
4v/i/+L/4v/m/+b/5v/m/+f/5//o/+j/6v/s/+3/7f/u/+//8P/w//D/8v/z//T/9f/2
//f/+P/6//v/+//8//3///8AAAEAAQABAAMABAAHAAgACAAJAAgACQAKAAsADQAOAA4A
DwAOAA4ADwAPAA4ADQALAAkACQAJAAkACAAGAAYABgADAAMAAgACAAEAAQD+//3/+//7
//r/+P/4//n/9v/0//T/8v/y//H/8f/x//H/8f/x/+//7//v/+7/7f/s/+v/6f/q/+r/
6v/q/+r/6f/o/+j/6P/o/+f/5//o/+j/6P/p/+n/6f/p/+n/6f/p/+n/6f/s/+z/7P/s
/+z/7P/s/+z/7v/v/+//7//x//H/8f/x//L/8v/y//L/9P/0//T/9P/0//T/9P/0//X/
9f/1//X/9//3//f/9//3//f/9//3//f/9//3//f/9//3//f/9//5//n/+f/5//b/9f/1
//b/+P/4//j/+P/2//b/9v/0//b/9v/2//b/9v/2//b/9v/4//j/9//3//X/9P/0//T/
9P/0//T/8//0//X/9v/3//f/9//3//f/9v/2//b/9v/2//b/9v/2//T/9f/1//X/9P/0
//X/9f/3//j/+f/6//z//P/8//z//P/8//3//f/+//7//v/+//7//v8AAAAAAgADAAUA
BQAFAAQABAAEAAYABwAJAAgABgAFAAIA////////AAABAAEAAAABAP3/+f/5//f/9//2
//b/9v/2//b/9v/4//j/9//3//X/9f/1//T/9f/2//f/+P/4//j/+P/4//j/+P/4//j/
+f/5//r/+v/6//r/+v/6//j/+P/5//n/+f/5//n/+f/7//v/+//7//j/9f/z//X/+v8I
AB4ANwBVAH4AqADQAPwAGwEqASQB8ACLABkAp/9N/xr/Fv8u/0T/S/9U/2X/ef+I/5f/
rP+//87/2f/j/+z/9P/4//r/+v/5//v/+//7//3//v/+//7//////wAAAAADAAMAAwAD
AAMAAwAEAAQABgAGAAQABAAEAAMABQAGAAYABwAHAAcABwAGAAYABwAIAAgACgAKAAsA
CwAMAAwADAAMAAwADAAMAAwADgAOAA4ADgAPAA8AEAAQABAAEgATABMAFAAVABYAFgAU
ABYAFwAYABkAGgAbABwAHAAdAB0AHgAhACMAJAAlACcAJwApACoAKwAsACwALQAsAC0A
LgAvADEAMgAyADMANAA0ADUANQA1ADUANAAzAC8ALwAvAC4AMAAwADAALQArACoAKgAp
ACkAJgAlACMAIwAiACAAIAAfABwAGgAaABkAGAAWABUAEgARABAADwAPAA8ADwAOAAsA
CgAJAAcACAAIAAgACAAIAAcABgAGAAQABAADAAMABAAEAAQABQAFAAUABQAFAAUABQAF
AAUABgAGAAYABgAIAAgACAAIAAYABwAHAAcABwAHAAcABwAKAAoACgAKAAgACAAIAAgA
CgAKAAoACgAJAAkACQAJAAsACwALAAsACQAJAAkACQAJAAkACQAJAAkACQAJAAkACwAL
AAsACwAKAAkACQAKAAoACgAKAAoACgAKAAoACAAIAAgACAAIAAcABgAFAAQABAAEAAMA
AwAFAAQABAAEAAIAAgACAAEAAQABAAEAAQABAAEAAQABAP7//v/+//7//v/+//7//v/+
/////////wAAAAABAAEAAgACAAIAAgAEAAQABAACAAIABAAEAAQABAAEAAQABgAHAAcA
BwAHAAYABAAEAAYABwAJAAgABgAFAAIA//////////////7//P/9//n/9f/1//X/9f/0
//T/8v/y//L/8v/y//L/8f/x//H/8f/x//D/8P/w//D/8P/w//D/8P/w//D/8P/w//D/
7f/t/+7/7v/u/+7/7v/u/+z/7P/t/+3/7//v/+//7//v/+3/6//r/+r/6//n/+X/6P/w
/wQAHQA5AFoAggCuANgAAQEeASQBBAGvAD8Azf9l/x7/Bv8Y/zD/O/9C/0//Yf9w/33/
jv+j/7b/xf/P/9j/3v/i/+b/6P/n/+X/5//n/+n/6v/q/+r/6//r/+j/6P/r/+v/7f/t
/+3/7f/r/+r/6//q/+z/7P/s/+v/6//s/+z/7f/t/+3/7f/s/+z/7f/u/+7/7v/u/+//
7//w//D/8P/w//L/8v/y//L/9P/0//T/9P/1//X/9v/2//X/9v/2//X/9v/3//j/+P/4
//r/+//8////AAABAAIAAgADAAMABAAHAAkACgALAA0ADQAPABAAEQASABIAEwAWABcA
GAAZABkAGgAaABsAGgAaABsAGwAbABsAGgAZABkAGQAZABgAFgAWABYAEwATABIAEgAR
ABAADgAOAA0ADAAKAAcABgADAAAA/v/+//z//P/7//v/+v/5//j/9//1//X/9f/0//P/
8v/x/+//7v/u/+7/7v/u/+3/7P/s/+z/7P/r/+v/6v/q/+r/6//p/+n/6f/p/+v/6//r
/+v/7v/u/+7/7v/u/+7/7v/u/+7/7//v/+//7//v/+//7//u/+7/7v/u//D/8P/w//D/
8P/w//D/8P/z//P/8//z//H/8f/x//H/8f/x//H/8f/z//P/8//z//P/8//z//P/8f/x
//H/8f/w/+//7//w/+7/7v/u/+7/8P/w//D/7v/u/+7/7v/u/+//8P/x//L/9P/0//P/
8//1//T/9P/0//T/9P/0//P/8f/x//H/8f/v/+//7//v//D/8P/w//D/7v/u/+7/7v/w
//H/8f/x//T/9P/1//X/9v/2//b/9v/2//b/+P/4//j/9v/2//b/9v/4//j/+v/7//v/
+//7//r/+v/6//z//f/9//z/+v/5//b/8//z//P/9v/3//f/9v/0/+//6v/p/+v/6//q
/+r/6v/q/+r/6v/q/+r/6f/p/+n/6f/p/+j/5v/m/+b/5v/n/+j/6f/q/+j/6P/o/+j/
6f/p/+r/6v/o/+j/6P/o/+j/6P/p/+n/6f/p/+n/6f/p/+v/6f/l/+L/4f/f/9//5v/2
/xAAMQBXAIQAsgDeAAwBKwE6ASAB0gBjAOv/ff8t/w7/GP8u/zz/Q/9O/13/a/98/43/
oP+x/8L/z//X/97/4v/k/+b/6P/p/+n/6f/p/+v/7P/s/+z/7f/t/+z/7P/v/+//7//v
/+//7//w//D/8v/y//T/9P/0//P/8f/y//L/8//1//X/9f/0//T/9f/2//b/9v/2//f/
9//6//r/+v/6//z//P/8//z//v/+//7//v//////AAAAAAAAAgADAAMABAAFAAYABgAG
AAgACQAKAAsADAANAA4AEAARABEAEgARABMAFAAVABcAFwAZABoAHQAeAB4AHwAgACEA
IgAjACMAJAAkACUAJAAkACUAJQAlACUAJAAjACMAIwAjACIAIAAgACAAHQAfAB4AHgAd
AB0AGgAZABcAFwAWABQAFAARAA4ADAAMAAsACgAIAAcABgAFAAQAAwABAAEAAQAAAAEA
AAD///3//P/8//z//P/8//v/+v/6//r/+v/5//n/+v/6//r/+//5//n/+f/5//v/+//7
//v/+v/6//r/+v/8//z//P/8//z//f/9//3/+//7//v/+//+//7//v/+//z//P/8//z/
/v/+//7//v//////////////////////AQABAAEAAQABAAEAAQABAAEAAQABAAEAAQAB
AAEAAQACAAEAAQACAAAAAAAAAAAA/v/+//7//P/9//7///8AAP7//v/+//7//P/8//v/
+//9//z//P/8//z//P/8//v/+//7//v/+//7//v/+//7//r/+v/6//r/+v/6//r/+v/8
//3//f/9//z//P/9//3///8AAAEAAgAAAP7//P/8//z//P/9//7/AQADAAMAAwADAAIA
BAAEAAYABwAHAAYABAADAAAA/f/9//3/AAABAAEAAAD///v/9//3//n/+f/4//j/+P/4
//j/+P/4//j/9//3//f/9//3//b/+P/4//j/+P/4//j/+P/4//j/+P/4//j/9//3//j/
+P/4//j/+P/4//j/+P/5//n/+//7//v/+//7//v/+f/5//j/9//z//H/9v8AABIAKwBJ
AG4AmADCAOoAEQEoASgB/AChAC8Au/9b/yD/Fv8q/0L/S/9S/2P/df+E/5X/pv+5/8z/
2//j/+r/8P/4//r/+v/7//v/+//7//3//v/+//7//////wAAAAADAAMAAQABAAEAAQAA
AAAAAgACAAQABAAEAAMAAwAEAAQABQAFAAUABQAEAAYABwAIAAgACAAIAAkACQAKAAoA
CgAKAAoACgAKAAoADgAOAA4ADgAPAA8AEAAQABAAEgATABMAFAAVABYAFgAWABgAGQAa
ABsAHAAdAB4AHgAfAB8AIAAjACUAJgAnACkAKQArACwALwAwADAAMQAyADMANAA1ADcA
OAA4ADkAOAA4ADkAOQA7ADsAOgA5ADcANwA3ADYAOAA4ADgANQA1ADQANAAzADEALgAt
ACsAKQAoACYAJgAnACQAIgAiAB8AHgAcABsAGgAZABgAFwAXABcAFwAWABUAFAATABEA
EAAQABAAEAASABEAEAAQABAAEAAPAA8ADgAOAA4ADwAPAA8ADwAPAA8ADwAPAA8ADgAO
AA4ADgAQABAAEAAQABIAEwATABMAEQARABEAEQASABIAEgASABQAFAAUABQAFAAUABQA
FAATABMAEwATABUAFQAVABUAFwAXABcAFwAVABUAFQAVABcAFwAXABcAFwAXABcAFwAW
ABUAFQAWABYAFgAWABYAFgAWABYAFAAUABQAFAAUABQAFAAUABQAEgASABEAEQARABAA
EAAQABAAEAAQAA8ADwAPAA8ADwANAA0ADQANAA4ADgAOAA4ADAAMAAwADAAOAA8ADwAP
ABIAEgATABMAFAAUABQAFAASABIAEgASABIAEgASABIAEgAUABUAFwAXABcAFgAWABYA
GAAZABkAGAAWABUAEgAPAA8ADwAOAA8ADwAOAA0ACQAFAAUABQAFAAQABAAEAAQABAAE
AAIAAgABAAEAAQABAAEAAAACAAIAAgACAAAAAAAAAAAAAAAAAAAAAAD/////AAAAAAAA
AAAAAAAAAgACAAMAAwADAAMAAwADAAMAAQABAAEAAgD///n/+f/8/wAAEAArAEUAYgCI
ALAA2AD/AB4BKgESAccAXQDt/4P/Ov8c/yj/RP9V/1z/Zf93/4r/l/+o/7v/0P/f/+v/
8v/4/wAAAAAAAAEAAQADAAMABQAGAAQABAAFAAUABgAGAAkACQAHAAcABwAHAAgACAAK
AAoACgAKAAoACQAHAAgACAAJAAkACQAJAAgACAAJAAoACgAKAAoACwALAAoACgAKAAoA
DAAMAAwADAAQABAAEAAQABEAEQASABIAEAASABMAEwASABMAFAAUABYAGAAZABoAGQAa
ABsAHAAcAB0AHQAeACEAIwAkACUAKQApACsALAAtAC4ALgAvADAAMQAyADMAMwA0ADQA
NQA4ADgAOQA5ADkAOQA4ADcAMwAzADMAMgAyADIAMgAvAC8ALgAuAC0ALQAqACkAJwAl
ACQAIgAiACMAIAAeAB4AHQAcABoAGQAYABcAFgAVABMAEwATABIADwAOAA0ACwAKAAoA
CgAKAAoACQAIAAgACAAIAAcABwAEAAQABAAFAAcABwAHAAcABwAHAAcABwAIAAgACAAI
AAgACAAIAAgACAAJAAkACQAJAAkACQAJAAwADAAMAAwACgAKAAoACgAMAAwADAAMAA0A
DQANAA0ADQANAA0ADQANAA0ADQANAA0ADQANAA0ADwAPAA8ADwANAA0ADQANAA4ADQAN
AA4ADAAMAAwADAAKAAoACgAIAAoACgAKAAoACgAKAAoACgAKAAoACQAJAAcABgAGAAYA
BgAGAAYABQAHAAcABwAHAAcABwAHAAcABAAEAAQABAAEAAQABAAEAAYABwAHAAcACAAI
AAkACQAKAAoACgAKAAoACgAKAAoACgAKAAoACgAMAA0ADQANAA0ADAAKAAoADAANAA8A
DgAMAAsABgADAAMAAwAGAAcABwAGAAMA///7//v/+//7//r/+v/6//r/+v/6//r/+v/5
//n/+f/5//n/+P/4//j/+P/4//f/9v/1//T/9v/2//b/9v/1//X/9v/2//b/9v/2//b/
+P/4//n/+f/3//f/9//3//f/9//1//X/8v/v/+v/6f/u//7/EgAvAE8AegCmANIAAAEp
ATwBMgHwAIkAFQCj/0f/Gv8e/zb/SP9P/1j/Z/91/4T/kf+k/7n/yv/V/93/5P/q/+7/
7v/s/+3/7//v/+//8f/y//T/9P/1//X/9v/2//n/+f/3//f/9//3//T/9P/2//b/9P/0
//T/8//z//T/9P/1//X/9f/1//T/9P/1//b/9v/4//j/+f/5//z//P/8//z//v/+//7/
/v/+//7//v/+//////8AAAAAAAACAAMAAwAEAAUABgAGAAQABgAHAAgACQAKAAsADAAM
AA0ADQAOAA8AEQASABMAFQAVABcAGAAZABoAGgAbABwAHQAeAB8AHwAgACAAIQAiACIA
IwAjACMAIwAiACEAHwAfAB8AHgAcABwAHAAZABcAFgAWABUAEwAQAA8ADQALAAoACAAI
AAUAAgAAAAAA///+//z/+//4//f/9v/1//P/8//z//L/8f/w/+//7f/u/+7/7v/u/+z/
6//q/+r/6P/o/+f/5//o/+j/6P/p/+f/5//n/+f/6f/p/+n/6f/o/+j/6P/o/+j/6P/o
/+j/6v/r/+v/6//p/+n/6f/p/+z/7P/s/+z/6v/q/+r/6v/s/+z/7P/s/+3/7f/t/+3/
7f/t/+3/7f/t/+3/7f/t/+3/7f/t/+3/7f/t/+3/7f/t/+3/7f/t/+z/6//r/+z/7P/s
/+z/7P/q/+r/6v/o/+r/6v/q/+r/6v/q/+r/6v/q/+r/6f/p/+n/6P/o/+j/5v/m/+b/
5f/n/+f/5//n/+f/5//n/+f/5v/m/+b/5v/m/+b/5v/m/+b/5//n/+f/6v/q/+v/6//s
/+z/7P/s/+r/6v/s/+z/7P/s/+7/7v/w//H/8//z//P/8v/y//L/9P/1//X/9P/y//H/
7v/r/+v/6//s/+3/7f/s/+v/5//j/+P/4//j/+L/4v/i/+L/4v/i/+T/5P/j/+P/4f/h
/+H/4P/i/+L/4v/i/+D/4P/g/+D/4P/g/+D/4P/f/9//4P/g/+D/4P/g/+D/4P/g/+H/
4f/h/+H/4f/h/+H/4f/h/+H/4P/d/9f/1f/a/+T/+v8VADcAXgCGALIA3AABARYBEgHe
AHsABwCV/zn/Bv8C/xj/Kv8z/zr/S/9d/2z/e/+O/6P/tP/B/8n/0P/Y/97/3v/e/9//
3//f/9//4f/i/+T/5P/l/+X/5P/k/+f/5//l/+X/5f/l/+b/5v/o/+j/5v/m/+b/5f/n
/+j/6P/p/+f/5//n/+b/5v/n/+j/6P/q/+r/6//r/+r/6v/q/+r/7P/s/+z/7P/s/+z/
7P/s/+//7//w//D/8P/y//P/8//0//X/9v/2//T/9v/3//j/+f/6//v//P/+//////8A
AAEAAwAEAAUABQAFAAcACAAJAAoACgALAA4ADwAQABEAEwAUABQAFQAUABQAFQAVABcA
FwAWABUAFQAVABUAFAASABIAEgAPABEAEAAQAA8ACwAIAAcABQAFAAQAAgACAAEA/v/8
//z/+f/4//b/9f/0//P/8v/x//H/8f/x//D/7f/s/+v/6f/q/+r/6v/q/+j/5//m/+b/
5P/k/+P/4//k/+T/5P/l/+f/5//n/+f/6f/p/+n/6f/p/+j/5//m/+f/6P/p/+r/6P/p
/+n/6f/r/+v/6//r/+z/7P/s/+z/7P/s/+z/7P/s/+z/7P/s/+v/6//r/+v/7f/t/+3/
7f/t/+3/7f/t/+//7//v/+//7f/t/+3/7f/t/+3/7f/t/+7/7f/t/+7/7P/s/+z/7P/s
/+z/7P/q/+r/6v/q/+r/6v/q/+r/6v/o/+j/5//n/+f/5v/m/+b/5v/m/+b/5f/l/+X/
5f/l/+X/5f/l/+X/5v/m/+b/5v/k/+T/5P/k/+L/4//j/+P/5v/m/+f/5//q/+r/6v/q
/+j/6P/o/+j/5v/m/+f/5//n/+b/5v/l/+f/6P/p/+r/6P/p/+n/6f/q/+r/6f/o/+T/
5P/i/+L/4v/i/+D/4P/f/97/3f/Y/9b/1v/W/9b/2P/Y/9f/1//V/9X/1f/V/9X/1P/T
/9P/0//T/9P/0//V/9T/1P/U/9T/1P/U/9T/1P/U/9L/0v/S/9L/0v/S/9L/0v/Q/9D/
0P/Q/w==
         </WaveFormData>
      </LeadData>
      <LeadData>
         <LeadByteCountTotal>10000</LeadByteCountTotal>
         <LeadTimeOffset>0</LeadTimeOffset>
         <LeadSampleCountTotal>5000</LeadSampleCountTotal>
         <LeadAmplitudeUnitsPerBit>4.88</LeadAmplitudeUnitsPerBit>
         <LeadAmplitudeUnits>��V</LeadAmplitudeUnits>
         <LeadHighLimit>2147483647</LeadHighLimit>
         <LeadLowLimit>268435456</LeadLowLimit>
         <LeadID>V5</LeadID>
         <LeadOffsetFirstSample>0</LeadOffsetFirstSample>
         <FirstSampleBaseline>0</FirstSampleBaseline>
         <LeadSampleSize>2</LeadSampleSize>
         <LeadOff>FALSE</LeadOff>
         <BaselineSway>FALSE</BaselineSway>
         <ExcessiveACNoise>FALSE</ExcessiveACNoise>
         <MuscleNoise>FALSE</MuscleNoise>
         <LeadDataCRC32>4243291429</LeadDataCRC32>
         <WaveFormData>
+P/4//j/+P/4//j/+P/4//b/9//3//j//f/9//3//f/8//z//f/+/wEAAQABAAAA/v/8
//r/+v/4//j/+P/4//T/8//w/+z/7v/u/+3/7f/r/+r/6v/q/+v/6//r/+r/6f/p/+n/
6v/s/+v/6//r/+v/6//r/+v/6P/o/+n/6f/n/+f/5//n/+X/5P/k/+T/5v/m/+b/5//p
/+n/6f/p/+f/6P/o/+b/5P/e/9X/zf/I/8z/1f/k//z/GwBGAHMAnQDJAPIAEQETAeoA
oABHAOr/pf+E/37/fv9//4H/hv+O/5f/nv+k/7L/wv/M/9P/2P/c/+H/4f/g/+D/4v/i
/+L/4//j/+P/4//j/+T/5P/k/+X/5v/m/+P/4//k/+T/5P/k/+X/5f/l/+X/5f/l/+T/
5P/l/+X/5//m/+b/5v/m/+b/5//n/+b/5v/m/+b/5v/m/+f/5//p/+n/6f/p/+n/6P/o
/+f/5//o/+j/6P/q/+v/6//r/+v/7f/u/+7/7f/t/+//7//w//H/8v/0//P/8//z//P/
9f/4//r//f/8//z//f/+//////8AAAIAAwAEAAUABgAFAAUABQAGAAkACQAJAAkACwAL
AAsACwALAAoACgAKAAkACQAJAAcABgAGAAUABAABAAAA///9//v/+f/2//P/8f/v/+//
7f/q/+n/6P/n/+T/4//i/+H/3//f/97/3f/c/9v/2//a/9r/2v/a/9n/1//X/9f/1//X
/9b/1v/V/9X/1f/V/9X/1P/U/9T/1P/U/9T/1P/U/9b/1//X/9f/1f/V/9X/1f/V/9b/
1v/W/9f/2P/Z/9r/2f/Z/9j/1//Z/9n/2f/Z/9v/3P/c/9z/2v/a/9r/2v/a/9r/2v/a
/9r/2v/a/9v/2v/Z/9j/1//Z/9n/2f/Z/9f/1//X/9f/2P/Y/9n/2v/Y/9f/1//X/9f/
1//X/9f/1//X/9f/1//V/9T/0//T/9T/1P/U/9T/1P/U/9T/0//R/9H/0f/R/9H/0f/R
/9H/0f/S/9L/0v/P/8//z//P/9H/0f/R/9H/0//T/9T/1P/V/9X/1f/W/9L/0v/T/9P/
1P/S/9L/0v/S/9X/1f/W/9n/2f/Z/9n/2P/Y/9n/2v/d/93/3f/c/9r/1v/U/9T/1P/W
/9b/1v/U/9H/zv/K/8r/yP/H/8f/x//I/8j/yP/J/8f/x//G/8X/xf/F/8b/xv/F/8X/
xf/F/8X/xf/F/8T/xv/H/8f/x//F/8X/xf/F/8T/xP/E/8T/xv/G/8f/x//G/8X/xP/D
/8b/xv/G/8T/wv+5/6//qP+q/7H/vP/Q/+v/EAA5AGUAjwC0ANcA6QDUAJIAOwDg/4//
Yv9U/1b/Vf9T/1b/YP9r/3T/fv+K/5r/qP+v/7b/vv/D/8P/wv/C/8T/xv/E/8X/xf/F
/8P/w//E/8T/xP/F/8b/xv/F/8X/xv/G/8f/yP/K/8v/yf/J/8n/yf/K/8r/y//L/8v/
yv/K/8r/yv/K/8v/y//N/87/z//Q/87/zv/P/8//z//P/8//z//P/87/zv/N/8v/zP/M
/8z/zv/P/8//z//Q/9P/1f/W/9n/2f/b/9v/3v/f/+D/4v/l/+X/5f/l/+b/6P/p/+v/
7f/u//D/8v/z//P/9P/2//b/9v/2//b/+f/5//n/+v/7//v/+//7//3/+//7//z//P/8
//z//P/7//v//P////z/+//6//j/9v/1//T/9f/y//H/7//s/+j/5v/m/+b/5P/k/+T/
4v/i/+D/3f/e/+D/3//f/9//3v/e/97/3//d/93/3P/b/9v/2//c/9z/2//b/9v/2//d
/93/3f/c/9z/3f/d/93/2//b/9v/2//c/9z/3P/c/97/3v/f/9//4f/h/+H/4f/g/+D/
4v/k/+L/3//Z/9L/0v/b//D/CAArAFYAgQCjALsAwgC9AKsAigBKAO//mP9p/2T/bv94
/4f/nf+w/7j/vf/G/87/1P/a/9z/2//Y/9j/1f/R/9L/1P/U/9b/2P/Z/9n/2f/c/93/
3//g/+L/4//k/+T/4//j/+T/5P/m/+b/5//n/+X/5f/l/+X/5P/k/+X/5f/n/+b/5v/m
/+b/5v/n/+f/6v/q/+r/6v/q/+r/6//r/+v/6//r/+v/7v/u/+//7//v//D/8P/w//L/
8//z//P/9f/3//j/+P/7//v//f/9/wAAAQACAAQABQAFAAUABQAIAAoACwANAA4ADgAP
ABAAEQARABIAFAATABQAFQAWABcAFwAXABgAGQAZABkAGQAXABcAFwAXABYAFAATABIA
DgANAAwACQAHAAYABAACAAAA/v/8//n/+v/5//f/9f/1//P/8//x//L/8f/w/+//7//v
/+//7//x//H/8P/v//D/7//v/+7/8P/w//D/7//v/+//7//v//H/8P/w/+//8f/x//H/
8f/w//D/8P/w//D/8P/w//D/8P/x//H/8f/z//P/8//z//H/8v/y//L/8P/w//D/8P/w
//H/8f/x/+//7//v/+//7f/u/+7/7v/u/+7/7v/u//D/8P/w//D/8P/w//D/8f/v/+//
7//v/+//7//v/+//7//v/+//7//v/+7/7v/u/+7/7f/t/+3/7//v/+//7//v/+//7//v
//H/8P/v/+//8P/w//D/8P/w//D/8P/v/+//7//v/+//8f/x//H/8f/v//D/8P/w//H/
8f/x//H/8f/x//H/8f/x//H/8v/y//H/8f/x//L/8P/w//H/8f/x//H/8f/x//P/8//z
//T/8//z//L/8v/y//P/8//z//H/8v/z//P/8//z//L/8f/y//L/8v/y//P/8//0//L/
8//x//L/8f/y//L/8//0//T/9P/0//P/9f/1//T/9P/2//b/9v/2//b/9v/2//b/9v/y
//T/9P/0//T/9v/2//b/9v/4//j/+P/4//b/9v/2//b/9v/2//b/9v/4//j/+P/4//j/
+P/4//j/+P/4//j/+P/4//j/+P/4//j/+P/4//j/+P/4//j/+P/4//j/+P/4//j/+P/4
//j/+v/6//r/+v/6//r/+v/6//r/+v/6//r/+v/6//r/+v/6//r/+v/6//z//P/8//z/
+v/6//r/+v/6//r/+v/6//z//P/8//z//P/8//z//P/6//r/+v/6//v//P/9//7//v/+
//7//v8AAAAAAAAAAP///v/9//z//v/+//7//v/+//7//v/+//7//v/+//7//v/+//7/
/v/+//7//v/+/wAAAAAAAAAA/v/+//7//v/+//7//v/+////AAABAAIABAAEAAQABAAE
AAQABAAEAAQABAAEAAUAAwAEAAcABwAIAAkACQAKAAoACgAMAAsADAAMAAsACgAKAAoA
CgAKAAgACAAGAAUABQACAAMABAACAAEAAAD+//z//P/9//3//f/8//v/+//9//7//v/9
//3//f/9//3/+//7//r/+v/7//v/+//7//3//f/9//z//P/8//z//P/6//v/+//7//3/
/f/9//7//P/6//b/8v/n/+H/4P/m/+//AAAaADsAZgCRAL0A5wAKASkBJwH8ALAAVwD8
/7f/lv+Q/5L/kf+T/5j/oP+p/67/tP++/8z/3P/l/+r/7v/z//P/9P/2//b/9v/4//n/
+f/5//n/+f/6//r/+f/5//n/+P/5//n/+v/6//r/+v/7//v/+f/5//n/+f/4//j/+f/5
//v/+v/6//r/+v/6//v/+//8//z//P/8//r/+v/7//v/+//7//v/+//+//7///////3/
/v/+//7/AAABAAEAAQAAAAEAAQAAAAMAAwAFAAUABQAFAAUABgAHAAcABwAHAAYACAAJ
AAsADgAOAA8AEAAOAA0ADQAOAAwADAAMAAwACwALAAsADAALAAsACwALAAsACwALAAsA
CQAIAAgACAAJAAkACQAHAAkACgAKAAoADAAMAAwACwANAA8AEAARABQAEwAUABMAFAAT
ABIAEQASABEAEAAPABEAEQAQAA8AEAAPAA8ADgAMAAwADAALAA0ADQANAA0ADQAMAAwA
CwALAAsACwALAAoACgAKAAoACgAKAAoACgAIAAkACQAJAAcABwAHAAcACQAKAAoACgAK
AAoACgAKAAoACwALAAsACQAJAAkACQALAAwADAAMAAwADAAMAAwADAAMAAwADAAMAAwA
DAANAA0ADQANAA0ADQANAA0ADQANAA0ADQANAA0ADAAMAAwADAALAAsACwALAAsACwAL
AAkACQAJAAkACQAIAAcABwAIAAgACAAIAAYABgAGAAUABwAHAAcABwAHAAcABwAHAAcA
CAAIAAgABwAHAAcABwAHAAcABwAHAAcABwAIAAgACAAHAAYABgAGAAYABwAHAAkACQAJ
AAkACwALAAsADAAKAAsACwAMAAwADAAKAAoACgAKAA0ADQAOABEAEQARABEAEAAQABEA
EgAVABUAFQAUABIADgAMAAwADAANAA4ADwAOAAsACAAEAAQABAADAAMAAwAEAAQABAAF
AAMAAwACAAEAAwADAAQABAABAAEAAQABAAMAAwADAAIAAAABAAEAAQABAAEAAQABAAAA
AAAAAAAAAAAAAAEAAQADAAMAAwADAAQABAACAAAA/P/1/+3/6P/o/+3//P8SADEAVgCD
ALEA3QAGASkBOQEiAeIAjwAwANv/qv+a/5z/l/+X/5z/pP+r/7L/uv/E/9D/4P/r//L/
+P/9/wEAAgACAAIAAgACAAMAAwADAAEAAQACAAIAAgADAAQABAAFAAUABgAGAAQABAAF
AAUABQAFAAUABQAGAAYABwAHAAcABgAGAAYABgAGAAcABwAIAAgACAAIAAgACAAJAAkA
CwALAAsACwAOAA4ADwAPAA8AEAAQABAAEAARABEAEQAPABEAEgASABUAFQAXABcAFgAX
ABgAGgAbABsAGwAbABwAHgAfACEAIAAgACEAIgAjACMAJAAmACcAKAApACoAKwArACsA
LAArACsAKwArACkAKQApACkAKQAoACgAKAAnACcAJwAlACYAJgAlACQAIwAiACEAHwAe
AB0AGwAZABkAFwAXABUAEgARABAADwAQAA8ADgANAAsACwAKAAkACAAHAAcABgAGAAYA
BgAFAAUABQAFAAUABQAEAAQAAwADAAMAAwADAAIAAgACAAIAAgACAAIAAgAEAAUABQAF
AAUABQAFAAUAAwAEAAQABAAEAAQABAAEAAQABQAFAAUABwAHAAcABwAFAAYABgAGAAYA
BgAGAAYABgAGAAYABgAEAAQABAAFAAUABQAFAAUABwAHAAcABwAFAAUABQAFAAcABgAG
AAYABgAFAAUABQADAAMAAwADAAUABQAFAAUABQAEAAMAAwAEAAQABAAEAAIAAgACAAEA
AwADAAMAAwADAAMAAwADAAEAAgACAAIAAQABAAEAAQABAAEAAQABAAEAAQACAAIAAQAB
AAEAAgAEAAQABQAFAAUABQAFAAUABQAFAAUABgAGAAgACAAIAAgACAAHAAcACAALAAsA
CwALAAoACgALAAwADwARABEAEAAOAAwACgAKAAoACgAKAAoACAAFAAIA/v/+/wAA////
/////P/8//z//f///////v/9//v/+//8//z//f/9//3//f/7//v/+//6//z//f/9//3/
/f/9//3//f/8//z//P/8//r/+v/7//v/+//7//v/+//+//7//v/8//b/7//p/+b/6P/v
/wAAFAAxAFYAfwCpAM8A8gALARcB+gC2AF0ABAC5/5D/hv+O/5H/j/+S/5z/qf+w/7r/
xv/U/97/6f/w//b/+f/7//z/+v/6//r//P/9//3//f/9//3//v/+//7///8AAAAA/f/9
//7//v/+//7//////wEAAQABAAEAAAAAAAEAAQABAAAAAAAAAAAAAAABAAEAAgACAAIA
AgACAAIAAwADAAMAAwADAAMAAgACAAMAAwADAAQABAAEAAQABQAFAAUABQAHAAgACAAH
AAcACQAJAAwADQAOABAADwAPAA8ADwAQABIAEwAVABYAFgAXABgAGQAZABoAHAAdAB4A
HwAgACEAIQAhACIAJQAlACUAJQAlACUAJQAlACUAJAAkACQAIwAjACMAIQAiACIAIQAg
AB8AHgAdABsAGgAZABcAFQAVABMAEwARAA4ADQAMAAsACgAJAAgABwAFAAUABAADAAIA
AQABAAAAAAAAAAAA/////////////////v/+//3//f/9//3//f/+//7//v/+/wAAAAAA
AAAA/v//////////////////////AAAAAAAAAgACAAIAAgACAAMAAwADAAMAAwADAAMA
AQACAAIAAgACAAIAAgACAAQABAAEAAQABAAEAAQABQAFAAUABQAFAAUABQAFAAUABQAF
AAUABQAFAAQABAAEAAYABQAFAAUABQAFAAUABQAFAAUABQAFAAUABAADAAMABAAEAAQA
BAAEAAQABAADAAEAAQABAAEAAQABAAEAAQABAAIAAgACAAEAAQABAAEAAQABAAEAAQAD
AAMABAAEAAMAAwADAAQABAAEAAUABQAHAAcABQAFAAQABgAGAAYABgAFAAUABgAJAAsA
CwALAAoACAAJAAoADQAPAA8ADgAMAAgABgAGAAYABgAGAAYABAADAAAA/P/8//z/+//7
//v/+v/6//r/+//7//v/+v/5//v/+//8//z/+//7//v/+//7//v/+//6//r/+//7//v/
+f/5//n/+f/6//r/+v/6//j/+P/5//n/+//7//v/+//8//r/+v/6//j/8//r/+T/5P/p
//b/CgAhAEAAZQCPALkA5AAFARkBEgHcAIsAMADb/6D/jP+Q/5P/k/+U/57/pf+s/7L/
vP/K/9r/5f/q//D/9f/3//r/+v/6//j/+P/5//n/+f/5//n/+v/6//r/+//8//z/+//7
//z//P/6//r/+//7//3//f/9//3//P/8//3//f////7//v/+//7//v//////AAAAAAAA
AAAAAAAAAQABAAEAAQABAAEAAgACAAMAAwADAAQABAAEAAIAAwADAAMAAwAFAAYABgAF
AAUABwAHAAoACwAMAA4ADQANAA0ADQAOABAAEQATABUAFgAYABoAGQAZABoAHAAdAB4A
HwAgAB8AHwAfACAAIwAjACMAIwAjACMAIwAjACUAJAAkACQAIwAjACMAIQAiACIAIQAg
ACEAIAAfAB0AGgAZABcAFQATABEAEQAPAA4ADQAMAAsACgAJAAgABwAHAAcABgAFAAIA
AQABAAAAAAAAAAAA///9//3//f/9//3//P/8//v/+//7//v/+//6//r/+v/6//z//P/8
//z//P/9//3//f/9//3//f/9//3//v/+//7//v/+//7//v/8//3//f/9//3//f/9//3/
/v8AAAEAAgAAAAAAAAAAAP7//v/+//7//v/+//7///8BAAEAAQABAAEAAQABAAEAAQAB
AAEAAQD///7//v/+/wAA/////////////////////////////////v/9//3//P/8//z/
/P/8//z//P/7//n/+f/5//n/+f/5//n/+f/5//r/+v/6//n/+f/5//n/9//3//f/9//3
//f/+P/4//v/+//7//z//P/8//3//f/9//3//f/9//z//v/+//7//v//////AAADAAEA
AQABAAAAAAABAAIABQAHAAcABgAEAAQAAgACAAIAAgACAAIAAAD+//r/9f/0//b/9f/1
//X/8v/y//L/8//1//X/9P/z//P/8//0//T/8f/x//H/8f/y//P/9P/0//P/8//y//H/
7//v/+//7//v//D/8f/y//L/8v/z//P/8f/x//H/8f/y//T/8v/u/+j/3//X/9T/2P/j
//b/EAAzAFwAhwC1AOEABgEhAR0B7gCiAEcA7v+v/5L/jv+O/4v/j/+W/5z/of+o/7L/
wP/O/9r/4//o/+r/7f/v//L/9P/0//T/8v/z//P/8//1//X/9v/2//X/9f/1//T/8//z
//T/9P/2//b/9//3//n/+f/5//n/+P/4//n/+f/7//r/+v/6//r/+v/7//v//P/8//z/
/P/+/wAAAwAFAAUABQAFAAUACAAIAAkACQAHAAgACAAIAAoACwALAAsACQALAAwADAAN
AA0ADwAPAA4ADwAQABIAFQAVABUAFQAUABYAFwAZABwAHAAdAB4AHwAfACAAIgAjACQA
JQAmACcAJwAnACgAKQApACkAKQAnACcAJwAnACkAKAAoACgAJQAlACUAIwAkACQAIwAi
ACEAIAAfAB0AHgAdABsAGQAYABUAFAARABAADwAOAA0ACgAJAAgABwAHAAcABgAFAAYA
BQAFAAQAAgACAAIAAQABAAEAAQABAAEAAAAAAP////////////8AAAAAAAAAAAIAAgAC
AAIAAAABAAEAAQABAAEAAQABAAEAAgACAAIAAgACAAIAAgAEAAUABQAFAAMAAwADAAMA
AwAEAAQABAAEAAQABAAEAAQABAAEAAQABgAGAAYABwAFAAUABQAFAAUABQAFAAUAAwAD
AAMAAwAFAAQABAAEAAQAAwADAAMAAQABAAEAAQADAAMAAwADAAEAAAD/////AAAAAAAA
AAACAAIAAgABAP////////////////////8BAAIAAgACAP////////////////////8B
AAEAAgACAAMAAwADAAQABgAGAAcABwAFAAQAAgACAAIAAgAFAAUABgAJAAsACwALAAoA
CAAJAAoADQAPAA8ADgAMAAoACAAIAAgACAAIAAgABgAFAAIA/v/+//7//f/9//3//P/8
//z//f/9//3//P/7//v/+//8//z/+//7//v/+//9//3//f/8//r/+//7//v/+//7//v/
+//6//r/+v/6//j/+P/5//n/+//7//v/+//6//r/+P/4//b/7//n/+D/4v/p//b/CgAj
AEIAbQCXAL8A5AABAQ8B+gC8AGcADgDB/5L/gv+I/4v/i/+O/5j/o/+s/7j/wv/O/9z/
5//u//L/9//7//7//P/8//7//v////////8BAAEAAgACAAAAAQACAAIAAwADAAQABAAE
AAQABQAFAAUABQAFAAUABAAEAAUABQAHAAYABgAGAAYABgAHAAcACgAKAAoACgAKAAoA
CwALAAsACwALAAsADAAMAA0ADQANAA4ADgAOAA4ADwAPAA8ADwARABIAEgATABMAFQAV
ABYAFwAYABoAGwAbABsAGwAcAB4AHwAhACIAIgAjACQAJwAnACgAKgApACoAKwAsAC0A
LQAtAC4AMQAxADEAMQAvAC8ALwAvADEAMAAwADAAMQAxADEALwAuAC4ALQAsACsAKgAp
ACcAJAAjACEAHwAfAB0AHQAbABgAFwAWABUAFAATABIAEQARABEAEAAPAA4ADQANAAwA
DAAMAAwACwAJAAkACQAJAAkACAAIAAcABwAHAAcABwAIAAgACAAIAAYABgAGAAYABgAH
AAcABwAJAAkACQAJAAkACgAKAAoACAAIAAgACAAKAAsACwALAAsACwALAAsACwAMAAwA
DAAMAAwADAAMAAwADAAMAAwADAAMAAwADQALAAsACwALAAkACQAJAAkACwALAAsACwAL
AAoACgAKAAwACwALAAsACQAJAAkACQALAAsACwALAAsACgAJAAkACAAIAAgACAAIAAgA
CAAHAAcABwAHAAcABwAHAAcABwAJAAwADgAQAA8ADwAPAA8ADwAPAA8ADwAPAA8AEAAQ
ABMAEwATABQAEgASABMAEwATABMAEgASABIAEgASABMAEwAUABcAFwAXABcAFgAWABcA
GAAbABsAGwAaABgAFgAUABQAFAASABIAEgAQAA8ADAAIAAgACAAHAAcABwAGAAYABgAH
AAUABQAEAAMABQAFAAYABgADAAMAAwADAAMAAwADAAIAAgADAAMAAwAFAAUABQAFAAYA
BgAGAAYABgAGAAcABwAFAAUABQAFAAYABAACAAIABAD9//X/7v/s/+//+v8MACEAPABh
AIkAswDYAP0AEwEOAeAAkQA0AN//pP+M/47/mf+b/5r/oP+p/7T/vP/E/9L/4v/v//b/
/P8BAAUABAAEAAYABgAGAAcABwAHAAkACQAKAAoACgALAAwADAALAAsADAAMAAwADAAN
AA0ADwAPAA8ADwAPAA4ADgANAA0ADAAMAAwADAAMAA0ADQAMAAwADAAMAAoACgALAAsA
CwALAAsACwAOAA4ADwAPAA8AEAAQABAADgAPAA8ADwAPABEAEgASABEAEQATABMAEgAT
ABQAFgAXABcAFwAXABoAHAAdAB8AIAAgACEAIgAjACMAJAAmACUAJgAnACgAKwArACsA
LAAtAC0ALQAtAC0ALQAtAC0ALQAsACwALAAtAC0ALQArACoAKgApACgAJQAkACMAIQAi
ACEAHwAdABsAGQAZABcAFgAVABQAEwAQAA8ADgANAA0ADQAMAAsACAAHAAcABgAEAAQA
BAADAAMAAwADAAMAAwACAAIAAQD//////////wIAAgACAAIAAgACAAIAAgACAAMAAwAD
AAMAAwADAAMAAwAEAAQABAAEAAQABAAEAAQABQAFAAUABQAFAAUABQAFAAYABgAGAAYA
BgAGAAYABgAGAAYABgAGAAYABgAHAAcABwAHAAcABwAHAAcABwAHAAcABwAHAAcABgAG
AAYABgAFAAUABQAFAAUABQAFAAUABQAFAAUABQAEAAMAAwAEAAQABAAEAAQABAAEAAMA
AwADAAMAAwADAAMAAwADAAMABAAEAAQAAwADAAMAAwABAAEAAQABAAMAAwAEAAQABQAF
AAUABgAEAAQABQAFAAcACAAGAAYABgAGAAcABwAIAAsACwALAAsACgAKAAsADAAPAA8A
DwAOAAwACgAIAAgACAAKAAoACgAIAAcABAAAAAAA/v/9//3//f/8//z//P/9///////+
//3/+//7//z//P/7//v/+//7//v/+//7//r//P/9//3//f/7//v/+//7//z//P/8//z/
/P/8//3//f/7//v/+//7//z//P/8//j/9P/r/+P/3v/g/+n//P8SAC0AVgCBAK0A2wAE
ASMBKQEGAb4AaQAOAMP/nv+a/57/mf+b/6D/qP+t/7L/uP/G/9b/5P/r//D/9v/7//3/
+v/4//j/+v/8//3//f/9//3//f/+//7//v///wAAAAD/////AAAAAP7//v//////AQAB
AAEAAQACAAIAAwADAAMAAgACAAIAAgACAAMAAwACAAIAAgACAAIAAgADAAMAAwADAAMA
AwACAAIAAwADAAUABgAGAAYABAAFAAUABQAHAAkACgAKAAkACQALAAsADgAPABAAEgAT
ABMAEwATABQAFgAXABkAGgAaABsAHAAfAB8AIAAiACMAJAAlACYAJQAlACUAJgApACkA
KQApACkAKQApACkAKwAqACoAKgAnACcAJwAlACQAJAAjACIAHwAeAB0AGwAaABkAFwAV
ABMAEQARAA8ADAALAAoACQAIAAcABgAFAAUABQAEAAMAAAD//////v8AAAAAAAD///7/
/f/8//v/+//6//r/+f/5//n/+f/5//j/+P/4//j/+v/6//r/+v/8//3//f/9//3//f/9
//3//f/+//7//v/+//7//v/+//7///////////////////8BAAIAAgACAAIAAgACAAIA
AgACAAIAAgACAAIAAgADAAMAAwADAAMAAwADAAMAAwADAAMAAwADAAMAAgACAAIABAAD
AAMAAwADAAMAAwADAAMAAwADAAMAAwACAAEAAQACAAIAAgACAAIAAgACAAEAAQABAAEA
AQADAAMAAwADAAEAAgACAAIAAwADAAMAAwABAAEAAQABAAEAAQACAAIABAAFAAYACAAI
AAgACQAJAAUABAAGAAYABgAGAAUABQAGAAkACwALAAsACgAKAAsADAAPAA8ADwAOAAwA
CgAIAAgACAAIAAgACAAGAAUAAgD+//7//v/9//3//f/6//r/+v/7//v/+//6//n/+//7
//z//P/7//v/+//7//n/+f/5//j/+v/7//v/+//7//v/+//7//r/+v/6//r//P/8//3/
/f/7//v/+//7//z//P/6//j/9P/t/+X/3v/g/+f/9v8KACcASgBzAJ8AyQDuAA0BGQH+
ALoAZQAKAL//lv+M/5D/jf+L/5D/mv+l/6z/tP/A/9D/3v/n/+z/8v/3//n/+v/6//r/
+v/6//v/+//7//3//f/+//7//P/9//7//v/9//3//v/+//7//v////////////////8A
AAAAAQABAP///v/+//7/AAAAAAEAAQAEAAQABAAEAAQABAAFAAUABwAHAAcABwAIAAgA
CQAJAAkACgAKAAoADAANAA0ADQANAA8AEAAQAA8ADwARABEAEgATABQAFgAZABkAGQAZ
ABoAHAAdAB8AIAAgACEAIgAjACMAJAAmACkAKgArACwALQAtAC0ALgAvAC8ALwAvADEA
MQAxADEAMQAwADAAMAAvAC8ALwAtAC4ALgAtACwAKQAoACcAJQAmACUAIwAhAB8AHQAd
ABsAGAAXABYAFQAUABMAEgARABMAEwASABEADgANAA0ADAAMAAwADAALAA0ADQANAA0A
DQAMAAwACwALAAsACwALAAwADAAMAAwACgAKAAoACgAMAA0ADQANAA0ADQANAA0ADQAO
AA4ADgAQABAAEAAQABAAEQARABEAEQARABEAEQARABIAEgASABIAEgASABIAEgASABIA
EgAUABQAFAAVABUAFQAVABUAFQAVABUAFQATABMAEwATABUAFAAUABQAFAATABMAEwAT
ABMAEwATABMAEwATABMAEwASABEAEQAQABAAEAAQABIAEgASABEAEQARABEAEQARABEA
EQARAA8AEAAQABAAEQARABEAEQARABEAEQARABMAEwAUABQAFQAVABUAFgAWABYAFwAX
ABcAFwAXABcAFwAXABcAGAAWABcAFwAYABkAGwAcAB0AGwAcAB0AHQAeAB8AHwAfABwA
HAAcABwAHAAbABsAGAAYABUAFQATABIAEAAPAA4AEAAQABAADwARABEAEAAQABAAEAAQ
ABAAEAAQABAAEAAQABAAEAAQABAAEAAQABAAEAAQABAAEAAQABAAEAAQABAAEAAQABAA
EAAQAA==
         </WaveFormData>
      </LeadData>
      <LeadData>
         <LeadByteCountTotal>10000</LeadByteCountTotal>
         <LeadTimeOffset>0</LeadTimeOffset>
         <LeadSampleCountTotal>5000</LeadSampleCountTotal>
         <LeadAmplitudeUnitsPerBit>4.88</LeadAmplitudeUnitsPerBit>
         <LeadAmplitudeUnits>��V</LeadAmplitudeUnits>
         <LeadHighLimit>2147483647</LeadHighLimit>
         <LeadLowLimit>268435456</LeadLowLimit>
         <LeadID>V6</LeadID>
         <LeadOffsetFirstSample>0</LeadOffsetFirstSample>
         <FirstSampleBaseline>0</FirstSampleBaseline>
         <LeadSampleSize>2</LeadSampleSize>
         <LeadOff>FALSE</LeadOff>
         <BaselineSway>FALSE</BaselineSway>
         <ExcessiveACNoise>FALSE</ExcessiveACNoise>
         <MuscleNoise>FALSE</MuscleNoise>
         <LeadDataCRC32>2733052582</LeadDataCRC32>
         <WaveFormData>
AgACAAIAAgACAAIAAgACAAAAAAABAAMABQAFAAUABQADAAMABAAGAAgACQAKAAsACQAI
AAYABQADAAEAAQABAAAA///8//n/+P/4//f/9v/z//L/8v/z//b/9v/2//b/9P/0//T/
9P/1//b/9v/3//f/9//3//f/9f/1//X/9f/z//L/8v/z//H/8f/w//D/8v/z//T/9v/2
//b/9v/2//b/9v/2//b/8//w/+n/4v/c/97/5P/t//v/DgAoAEQAYgB9AJoAtgDDALIA
hgBSACAA+P/j/9r/1P/L/8f/x//I/83/zf/N/9f/5P/u//L/9f/2//j/9f/0//b/+P/5
//f/9//3//f/9f/1//b/9v/1//X/9v/2//j/+P/4//j/9v/3//f/9//3//f/+P/4//j/
+P/4//j/+P/5//n/+f/4//n/+f/5//n/+v/6//r/+v/6//r/+//9//v/+//8//z//P/9
//7//v/+//3//f/9//3//v/+/wEAAgACAAIA/////////v////////8BAAMABAAFAAcA
BgAGAAcACAAIAAgACgALAAsACwALAA0ADwAPABAAEAASABMAEwATABIAEwATABMAEwAT
ABMAFAAWABUAFQAUABQAFQAVABUAFAASABEADgALAAkACQAIAAUABQAEAAIAAwADAAMA
AgABAP///f/7//n/9//2//X/9//3//f/9v/3//b/9f/0//T/9P/y//L/8f/x//L/8//z
//H/8P/v//D/8P/w//H/7v/v/+7/7P/u/+7/7//w//H/8v/y//P/8//z//P/8//x//H/
8f/x//H/8f/x//H/8//0//X/9v/4//j/+f/5//n/+f/5//n/+f/5//n/+f/5//n/+f/5
//n/+f/5//n/9//3//f/9//0//T/9P/0//L/8//z//T/9//2//f/+f/4//b/9f/0//X/
9v/3//j/9v/2//b/9v/z//P/8//z//T/9f/2//f/9//3//b/9f/z//T/9P/z//T/9f/2
//f/9v/2//b/9v/2//b/9f/1//T/9P/0//X/9//3//f/+P/2//b/9v/2//X/9v/4//r/
/P/7//r/+f/4//b/9//5//v//f/9//3//f///wAAAgADAAUABQAFAAUAAwAAAP7//f/8
//3//v/+//z/+P/0//L/8v/x//D/7//w//D/8f/y//L/8v/y//L/8P/w//D/8P/v/+3/
7P/r/+z/7f/u/+//8P/x//L/8//w//D/8f/x/+//7v/u/+//8P/x//P/9P/z//L/8f/w
//T/9v/0//P/8P/r/+L/2v/c/+D/5//z/wQAHAA4AFQAbQCGAJ4AsQCsAIYAVAAeAPL/
1//O/8z/w/+7/7n/vP/B/8X/yf/R/9z/5v/s/+//9P/2//X/9P/0//T/9f/1//X/9f/1
//P/8//0//T/8f/x//L/8v/0//T/9P/0//X/9//4//n/9//3//j/+P/2//b/9v/2//P/
8//y//H/8//1//b/9//4//r/+//8//r/+v/6//v//f/7//v//P/7//r/+v/6//j/+P/3
//f/+f/5//r/+v/9//7//v/+//7///8AAAAAAwADAAMABQAEAAQABAAFAAgACAAJAAoA
CAAIAAoACwAJAAkACQALAAkACQAKAAoADAANAA0ADQAQABEAEQARABcAFQATABQAEgAS
ABIAEgARABEAEgATABIAEQAQAA8ADAAMAA0ADQALAAkABwAFAAMAAAD+//3//P/9//7/
/v////z/+f/4//r/+f/4//f/9P/0//X/9v/1//T/8//y//T/9P/0//T/8v/x//H/8f/x
//H/8f/x//L/8//0//X/9P/0//X/9f/z//L/8v/z//P/8//0//T/9v/2//b/9v/4//j/
+P/5//j/9//y/+7/6v/u//v/CQAcADYAVABsAH8AigCSAJkAkgBwADIA/P/i/9v/3P/e
/+P/7//3//b/8f/z//X/+f/8//z/+P/3//T/8v/x//L/8v/y//X/9f/1//X/9f/2//f/
+f/6//v/+//8//z//v/+//7//v/8//3//f/9//v/+//8//z//P/8//z//P/+////////
//3//f/8//v//f8AAAIABAACAAIAAgADAAMAAQABAAIAAwAEAAYACAAIAAgABwAHAAcA
BwAIAAgACQAKAAoACgAMAA0ADgAOABEAEQARABMAEgASABIAEwAUABQAFQAWABcAGAAb
AB0AHQAdAB0AHwAfAB8AIAAgAB4AHwAfAB8AIgAjACMAIwAiACEAIAAgAB4AHQAdABwA
GQAZABgAFwAUABIAEQAOAA0ACwALAAoACQAJAAgABgAEAAMAAgAAAAIAAQAAAP//AQAB
AAIAAwACAAEAAAD+/////v/9//z///8AAP//AAD/////AAABAAEA///+//3//f/+////
AQAAAAEAAAD+//7//v///wAAAgACAAEAAQD///////////3//f/9//3//v///wAAAQAB
AAAA///+//z//P/9//3/+//7//v/+//9//3//f/9/////////////f/9//3//f/7//v/
+//7//v//P/9//7//P/9//3//v/8//r/+v/7//v/+v/6//r/+v/6//r/+v/8//z//P/8
//v/+//7//v/+//7//v/+//9//3//P/7//n/+v/6//n/+//7//v/+//8//z//P/8//7/
/v/9//3/+v/6//r/+//8//3//v8AAP///v/9//z/+//8//z//P/7//v/+//6//z//P/9
//3/+//7//3////9//z/+//7//r//P/8//z//P/7//r/9//4//j/+P/4//r/+//8//3/
+//6//n/+f/6//v//P/9//3//f/9//3//f/9//3//f/7//v//P/8//v/+v/5//j/+v/4
//n/+v/7//z//v/+//7//v/+//7//v/+//z//P/8//z//P/8//z//P/6//r/+v/6//3/
/v///wAA/v/+//7//v/+//7//v/+//7//v/+//7//f/8//v/+v/4//j/+P/4//v//P/9
//7//P/8//z//P/+//7//v/+//7//v/+//7/AAAAAAAAAAAAAAAAAAAAAAAAAAAAAAAA
///+//3//P///wAAAQACAAAAAAAAAAAAAAAAAAAAAAD+//7//v/+//7//v/+//7///8A
AAEAAgAAAAAAAAAAAAAAAAAAAAAAAgACAAIAAgACAAIAAgACAAAAAAAAAAAAAgACAAIA
AgACAAIAAgACAAQABAAEAAQAAgACAAIAAgACAAIAAgACAAQABAAEAAQABgAGAAYABgAG
AAYABgAGAAYABgAGAAYABAAFAAYABQAHAAkACwANAA0ADgAOAA0ADwAPAA8ADgAOAA0A
DQALAAsACwAKAAkABwAFAAUABgADAAIAAQAAAP////////7//v/+//7//v/+//7//v/+
//3//f/9//3//f/9//3//f/////////+//7//////////v/+///////+//7//f/8//7/
/v/+//7//P/6//v/+P/x/+r/6v/u//L/+/8JACAAOgBaAHgAkwCsAMYAzwC6AI4AWAAi
APr/4//c/9b/0f/P/8//0P/V/9X/1f/b/+b/8P/2//f/+v/8//v/+v/8/wAAAQABAAEA
AQABAP////8AAAAA/////wAAAAD+//7//v/+/wAAAQABAAEA/////wAAAAD+//7//v/+
////AQACAAMAAwADAAIAAQD//wAAAAAAAAAAAAAAAAEA///9//3//v8AAAAAAQACAAIA
AgABAAEAAwADAAQABAAEAAQAAwACAAQABQAGAAYABgAFAAQABQAFAAQAAwADAAYABgAH
AAgABgAGAAgACQAGAAUABAAFAAUABQAGAAYABAAFAAUABQAFAAUABAADAAMAAwADAAQA
AwABAAAA/v8AAAEAAQABAAQABAAFAAQABAADAAQABAAGAAcABwAGAAUABQAFAAQABQAF
AAUABQAEAAMAAwADAAQABQAGAAYABQAEAAMAAgABAAAA/f/8/wAAAQADAAUABAABAP//
/f/+//7//v//////AQABAAAA/v/+////AAD///7//P/7//n/+f/5//n//P/9//7/////
//////////3//P/7//r//P/8//3//f////////////3//f/9//3//f/9//3//f/8//v/
+v/5//z//f/+/////P/8//z//P/8//3//f/+//z/+v/6//v/+//6//r/+v/6//r/+v/6
//j/+P/4//j/+f/5//n/+f/7//v/+//7//n/9//0//H/8v/0//X/9f/z//P/8//z//b/
9v/2//b/+P/4//f/9//2//b/9v/3//X/9f/1//b/9P/0//T/9P/1//b/9v/2//f/9//3
//b/+P/4//n/+f/3//f/+f/7//v/+P/4//j/+P/4//b/9//5//v/+f/5//n/+f/8//7/
AQADAAEAAQABAAEA///8//r/+f/6//v//P/8//n/9v/z//L/8v/x//D/7//u/+7/7//w
//L/8v/y//L/8P/w//D/8P/u/+3/7f/t/+7/7//w//H/8f/x//H/8f/u/+7/7//v/+3/
7P/s/+3/6//r/+z/7P/t/+7/7//w/+7/7v/w/+3/6v/n/+D/2v/Y/9z/5f/z/wYAHAA6
AFoAdwCSAKwAvwC6AJgAZAAsAPr/2//Q/8z/w/+9/7//wP/B/8H/xf/J/9L/3v/m/+n/
7v/w//P/9v/0//T/8//y//H/8P/v/+//7//w//D/8P/x//P/9P/2//b/9v/2//b/9//3
//f/9v/1//X/9P/y//L/8v/y//L/8//z//P/9v/3//f/9//3//j/+P/4//r/+v/6//v/
+f/3//f/+P/4//j/+f/6//z//P/7//v/+v/5//n/+P/7//z//P/8//7///8AAAAA////
////AQAAAAAAAAABAAQABAAFAAYABAAEAAYABwAHAAcABwAJAAoACwANAA4ADgAPAA8A
DwAPAA8ADgANAA8ADwAPABAADwANAAwACgAMAA0ADQANAA8ADgAOAAwACwAJAAkACAAF
AAUABAACAAEAAQABAAAA/v/9//z/+//8//v/+//7//v/+//7//r/9//2//X/9P/3//j/
9//4//f/9//4//n/9//1//T/8//z//T/9f/3//b/9//2//T/8v/y//P/9P/1//b/9v/3
//n/+f/5//n/9//3//f/9//5//n/+f/5//r/+v/6//r/+v/6//v/+//5//n/+f/5//f/
9//3//f/+P/5//r/+//9//3//f/9//3//f/9//3//P/8//z//P/8//3//f/+//7//P/8
//3//f/8//z//P/6//r/+v/6//r/+v/6//r/+//7//v/+//6//n/+P/3//j/+f/5//n/
+v/8//3//f/7//v/+//7//r/+v/6//r//P/8//v/+//6//r/+v/7//n/+f/5//r//P/8
//z//P/7//z//P/8//7///8AAAAA/v/+/////////wAAAAAAAAAAAAD+////AQADAAUA
BQAFAAUAAwAEAAYABwAHAAcABwAHAAgABgAFAAUAAQABAAEAAAD///z/+f/4//r/+f/4
//f/+P/4//n/+v/4//j/+P/4//j/+P/4//j/9v/1//X/9f/3//f/9//3//f/9//3//f/
9v/2//f/9//3//b/9v/3//f/9//4//j/9v/2//b/9v/4//j/+v/5//L/6//m/+L/4v/q
//X/AwAWACwARgBgAHkAkACiALEAqACAAEwAGADu/9X/0P/Q/8v/w//B/8L/x//J/83/
1f/i/+z/9P/5//r/+v/7//r/+v/6//v//f/9//3//f/7//v//P/8//n/+f/6//r/+P/4
//j/+P/5//v//P/9//////8AAAAAAAAAAAAAAAD+///////////////+//3///8AAAAA
AAAAAAAAAAABAAEA/////wAAAgACAAMABAAEAAQAAwADAAEAAQACAAIAAwAEAAQABAAE
AAUABgAGAAoACwAMAA8ADQAMAAsACwANAA4AEAASABQAFAAWABcAFQAVABUAFwAXABcA
GAAYABYAFwAXABcAGgAbABsAGwAdAB0AHQAeABwAGwAbABoAGgAbABsAGwAdABwAHAAa
ABkAFwAXABYAEwATABIAEAARABEAEQAQAA8ADQALAAkACgAJAAkACQAIAAcABgAEAAUA
BAADAAIABAAEAAIAAgABAAEAAgADAAMAAQAAAP///v/+//7//////wEAAQAAAAEAAgAE
AAYABAAEAAMAAwABAAEAAQABAAMAAwADAAMABQAFAAUABQAGAAYABgAGAAQABAAFAAUA
BQAFAAUABQAFAAUABQAFAAcABwAHAAcACQAJAAkACQAIAAcABgAFAAYABgAGAAYABgAH
AAcACAAHAAQAAwADAAQABAAFAAYABgAGAAYABgAHAAgACQAKAAcABwAHAAcABwAHAAcA
BwAJAAkACAAHAAYABgAFAAMAAQABAAEAAQADAAQABQAGAAQABAADAAMAAgACAAIAAwAE
AAUABgAIAAcABgAFAAQABgAIAAkACgAPAA0ACwAKAAgACAAIAAgACAAIAAkACwANAA0A
DQANAA0ADwAQABIAEwARABEAEQARABAADgANAA0ACwALAAsACgAJAAYAAwACAAIAAQAA
AP///v/+////AAD+//7//v/+////AAABAAIABAADAAMAAwACAAEAAAD///3//f/9//3/
/v/+///////9//z//P/9//v/+//8//z//f/+////AAACAAIAAgABAAAA+//y/+z/7P/w
//f/AwAOACAAOABUAHMAkACqAL8AxgCoAHQAPgAOAO3/3v/e/9v/0//R/9T/1f/V/9f/
2//m//L/+P/7//7/AgADAAQABAAEAAEAAQABAAEAAQD/////AAAAAAEAAQACAAIAAgAC
AAIAAgACAAMAAwADAAMAAwAEAAQAAAAAAAAAAAABAAMABAAFAAQABQAFAAUAAwAEAAQA
BAAGAAYABgAHAAcABQAFAAYABAAEAAUABgAIAAgABwAHAAkACQAKAAoACAAIAAcABgAG
AAcACAAIAAsACwALAA0ADgAOAA4ADwAQABAAEQASABUAFgAZABsAGQAZABkAGwAbABsA
HAAcABoAGwAbABsAHAAdAB0AHQAdAB0AHQAeAB4AHQAdABwAGwAbABoAGQAaABoAGwAa
ABsAGQAZABgAFQAVABQAEgAPAA0ACwAIAAYABQAEAAMAAwADAAQABQAGAAcACAAIAAYA
BAACAAAAAAAAAP7//v/9//3//v///////f/8//v/+v/6//r/+//5//v/+//6//r/+v/7
//z//v/+//3//f/9//3//f/9//7///8AAAEA//////////////7//f/8//3//v8AAAEA
AQABAAEAAQD//////////wAAAQACAAMAAQABAAEAAQACAAMABAAFAAIAAgACAAIAAAAB
AAEAAgACAAAAAAABAAEAAAAAAAAAAAAAAAAAAAABAAIAAwAEAAEAAQABAAEA////////
///9//3//P/7//n/+v/6//n/+//7//v/+//+//7//v/+//7//v/9//3//P/8//z//f/8
//v/+v/6//z//P/8//z//f/+//7//v/5//v///8CAAYABAAEAAQABAABAAEAAgADAAEA
AQABAAEAAwAEAAYABwAJAAkACQAJAAgABgAFAAUAAQABAAEAAAD9//r/9//2//j/9//2
//X/8v/y//P/9P/2//b/9v/2//b/9v/2//b/9v/1//X/9f/3//f/9//3//T/8//y//H/
8v/y//P/8//1//b/+P/7//r/+f/5//j/9v/2//b/9v/y//L/8P/t/+j/4//c/9r/4P/o
//P///8UAC4ATABqAIcApAC6AMEAqAB8AEgAFgD0/+P/2v/U/83/y//L/8j/yf/L/8//
1//g/+j/7P/v//L/9P/3//r/+v/6//n/+f/5//n/+f/5//n/+v/6//f/9//4//j/+P/4
//j/+P/2//f/9//3//n/+f/6//r/+f/6//v//P/8//3//f/9//7//////////f/+//7/
/v/+//7//v////3/+//7//z//P/8//3//v8AAAAA/////wEAAQACAAIAAwAEAAQABAAC
AAMABAAEAAUABQAFAAcACgAKAAoACwAKAAoACwAMAAoACgAMAA0ADwAPAA8AEQARABEA
EgASABQAFQAVABUAFgAXABcAFwAVABUAFQAWABYAFQAVABQAEgATABMAEwAVABQAFAAS
ABIAEQASABIAEAAPAA0ACgAKAAkACAAGAAgABwAGAAUAAgABAAEAAQD////////+//3/
/P/7//r/+//8//v//P/7//v//P/9//v/+f/4//f/+P/4//j/+f/5//v/+//6//z//P/9
//7//v/+//3//f/7//v/+//7//v/+//7//v//P/9//7////+//7//v/+//7//v//////
AQABAAEAAQD/////////////////////AQABAAEAAQADAAMAAwADAAAAAAAAAAAA/v//
////AAABAAAAAQADAAIAAAD///7//v/+//7//v/+//7//v/+//3//f/9//3/////////
/////////v/9//v//P/8//v//f/9//3//f/+//7//v/+//z//P/7//v/+v/6//r/+//5
//n/+f/6//3//v///wAAAQACAAIAAgD///7//P/8//z//P/8//3///8BAAMAAwADAAMA
AQACAAQABQAHAAcABwAHAAYABAADAAMAAgADAAQABAACAP7/+v/4//r/+f/4//f/9v/2
//f/+P/2//b/9v/2//T/9P/0//T/9v/1//X/9f/1//X/9f/1//P/8//z//P/9P/0//X/
9f/1//T/9P/1//X/9f/2//b/9v/2//b/9v/2//b/9v/z//D/6//k/+D/3v/i/+v/+f8I
AB4AOgBUAGsAggCYAKcApACEAFIAIAD2/9f/zP/K/8P/vf+//8T/x//L/8//0//c/+b/
7v/x//L/9P/5//r/+v/4//f/9//3//f/9//5//n/+v/6//n/+f/6//r/+P/4//j/+P/4
//n/+f/5//n/+f/6//r/+P/4//j/+P/4//n/+f/5//r/+//7//v/+//8//z//P/8//z/
/P/9/////f/9//7//v/+////AAAAAAAA/////wEAAQACAAIAAQACAAIAAgAEAAUABgAG
AAUABQAFAAcACgAKAAoACwAKAAoACwAMAA4ADgAQABEAEQARABEAEwATABMAFAAUABQA
FQAVABUAFQAVABQAEwAVABUAFQAWABkAGQAaABoAFwAXABYAFQAXABYAFgAUABQAEwAU
ABQAEAAPAA0ACgAKAAkACAAGAAYABQAEAAMAAAD///////8BAAEAAQAAAP///v/9//z/
/v/+//z//P/8//v/+//7//v/+f/4//f/9P/0//T/9f/3//n/+f/4//r/+v/7//z/+v/6
//n/+f/7//v/+//7//n/+f/5//n/+P/3//b/9f/5//r/+//8//v/+v/6//n/+f/5//n/
+f/7//v/+//7//n/+f/5//n/+//7//v/+//5//n/+f/5//j/+P/4//j/+v/7//v//P/+
//z//P/9//v/+v/6//r/+P/4//j/+P/4//j/+P/4//j/+f/6//v/+//7//v/+//5//n/
+P/3//X/9v/2//X/9//3//f/9//4//j/+P/4//b/9v/1//X/9P/0//T/9f/2//f/+P/6
//z//P/8//z//P/8//v/+v/5//n/+v/6//r/+v/6//z//f///wEAAQABAAEAAQD//wAA
AgADAAEAAQABAAEAAAD+//3//f/7//v/+//6//n/9v/z//L/8v/x//D/7//w//D/8f/y
//T/9P/0//T/9P/0//T/9P/y//H/8f/x/+//7//v/+//7//v/+//7//u/+7/7//v//D/
8P/x//P/8//z//T/9P/y//L/8v/y//T/8v/w//H/8P/r/+T/3v/a/9j/4f/t//z/DAAm
AEQAXQB2AI4AoQCmAIwAXgAmAPj/2f/K/8z/zf/H/8H/wv/D/8X/yf/L/9T/4P/q/+3/
7v/y//X/9v/4//j/9f/1//X/9f/1//P/8//0//T/9f/1//b/9v/1//T/8//y//P/9f/2
//f/9f/1//b/9v/y//L/8v/y//T/9f/1//X/9v/3//f/9//1//b/9v/2//X/9P/z//P/
9P/z//T/9v/2//b/9//4//j/+P/3//f/9f/1//b/9v/3//j/+P/4//b/9//4//j/+//7
//v//f///wAAAQADAAMAAgACAAIAAwAEAAcACQAHAAcABwAJAAkACQAKAAoACgALAAsA
CwAMAA0ADQANAA0ADQANAA4ADgANAA0ADAAMAA0ADQANAAwACgAJAAYABgAFAAYABgAH
AAcABgAEAAQAAwACAAAA/f/7//n/9//2//X/9f/1//f/9//3//b/8//y//H/8P/w//D/
7v/u/+3/7f/u/+//7//t/+z/6//s/+z/7P/t/+7/8f/y//L/8f/w//D/8P/v/+7/7P/r
/+z/7f/u/+//8P/x//L/8//y//H/8P/v//D/8P/w//D/8v/y//P/8//1//X/9f/1//P/
8//z//P/8f/x//H/8f/v/+//7//v//H/8f/x//H/8f/y//P/9P/y//P/8//0//P/8P/v
/+//8P/w//H/8v/y//L/8v/y//L/8v/y//L/8P/v/+7/7f/v/+//7//v/+//7//u/+3/
7f/u/+7/7f/t/+3/7f/t/+z/7P/s/+z/7f/u/+7/7//s/+z/7P/t/+//7//v//D/7//u
/+3/7P/v//D/8P/w//f/+P/1//T/8//y//D/8f/z//X/9//3//f/9//2//b/9//3//n/
+f/5//n/+P/2//X/9f/z//P/8//y//H/7v/r/+r/6v/p/+j/5//m/+b/5//o/+b/5v/m
/+b/5P/k/+T/5P/m/+f/6f/r/+r/6f/o/+f/5f/l/+X/5f/m/+b/5//n/+X/5P/k/+X/
5P/j/+P/4v/j/+T/5f/m/+j/5v/k/9//3P/X/9D/yv/O/9T/4f/v//7/GAA0AFAAbQCK
AKAArwCeAHQAQgASAOj/0//O/8r/wf+7/7v/uv+5/7v/vf/H/9T/3P/g/+H/5P/k/+X/
5P/k/+T/5f/l/+X/5f/l/+P/4//k/+T/5v/n/+n/6v/o/+j/6P/o/+b/5//n/+f/5//n
/+j/6P/o/+j/6P/o/+j/6f/p/+n/6P/p/+n/6f/n/+j/6P/o/+j/6P/o/+n/6f/n/+f/
6P/o/+j/6f/q/+r/6v/p/+n/6f/p/+r/6v/s/+7/7//w/+//7//v/+7/7//v/+//8f/y
//L/8v/z//L/8v/z//T/8v/y//T/9f/4//n/+v/9//////8AAAAA/v//////////////
/v/9/////////wAAAgABAAEAAAD//////v/9/////v/+//z/+//5//n/+P/3//f/9v/0
//D/7//u/+z/7P/r/+r/6f/o/+f/5//n/+b/5f/k/+L/4//i/+H/4P/g/+D/3v/e/9z/
2//b/9v/3f/b/9r/2f/a/9r/2v/b/9r/2//a/9j/2f/a/9z/3v/g/+D/3//f/9//3//f
/9//3f/d/93/3f/b/9v/2//b/97/3v/e/97/3v/e/9//3//h/+H/4f/h/+H/4f/h/+H/
3//f/9//3//f/9//3//f/+D/4f/i/+P/4f/g/9//3v/g/+H/4f/i/+L/4P/g/+H/3//e
/97/3v/e/97/3v/e/97/3v/e/97/3f/d/93/3f/f/9//3//f/9//3//e/93/3f/e/97/
3f/f/9//3//f/9//3v/d/9z/3P/c/9v/2//a/9r/2v/b/9n/2f/Z/9r/3f/e/9//4P/j
/+T/5P/k/+H/3v/e/97/3v/e/97/3//h/+P/4v/h/+D/3//h/+L/5P/l/+j/6f/q/+v/
6f/m/+T/4//j/+P/4//i/+D/3P/Y/9b/1v/V/9T/0//Q/9D/0f/S/9P/1P/V/9b/1//Y
/9n/2v/Z/9f/1v/V/9P/0//T/9P/0//T/9P/0//S/9L/0//T/9X/1P/U/9X/1f/V/9b/
1v/U/9T/1P/U/9L/0v/S/9H/0P/J/8L/vP+8/8D/y//Z/+r//v8WADIATwBoAIAAkQCM
AGgANAD+/9L/uf+w/6z/o/+d/5//ov+l/6X/p/+v/7z/yP/Q/9H/0v/U/9X/1v/W/9T/
1f/V/9X/1f/V/9X/1f/W/9b/0//T/9T/1P/W/9b/1v/W/9T/1f/V/9X/1f/V/9b/1v/U
/9T/1P/U/9P/0//S/9H/1P/V/9X/1f/Y/9r/2//c/9r/2v/a/9v/2//Z/9n/2v/Y/9j/
2f/a/9r/2v/Z/9n/2//b/9z/3P/c/9z/2//a/9v/3f/f/+D/4P/f/97/3//e/97/3v/f
/+H/4v/k/+b/5v/m/+j/6f/n/+f/5//p/+n/6f/q/+r/7P/t/+3/7f/t/+3/7P/r/+z/
7f/u//D/8P/v/+//7v/u/+//7//v//H/8P/w/+7/6//p/+n/6P/n/+f/5v/k/+L/4f/g
/97/3P/b/9r/2f/Y/9f/1//X/9X/1f/V/9T/0v/Q/87/zP/O/87/zP/M/87/z//R/9P/
0f/P/87/zf/O/87/zv/P/8z/zf/M/8r/zP/M/83/zv/P/9D/0P/R/8//z//P/8//z//P
/8//z//R/9H/0f/R/9D/0P/Q/9D/0P/Q/9H/0f/P/8//z//P/8//z//P/8//z//P/8//
z//R/9H/0f/R/8//z//P/8//zv/O/87/zv/P/9H/0v/U/9T/0v/S/9P/0f/Q/9D/0P/Q
/9D/0P/Q/8//zv/N/8z/zf/N/83/zf/L/8v/y//L/8v/y//K/8n/yf/K/8r/yf/J/8n/
yf/J/8z/zP/M/8z/y//K/8j/x//I/8j/yP/J/8n/yf/J/8r/yv/K/8r/yv/N/87/zv/O
/87/zf/M/8r/zP/M/83/zf/M/8v/zP/N/87/zv/O/8//zv/Q/9D/0P/T/9P/0//R/87/
zv/O/87/zP/L/8r/yf/I/8b/xP/D/8L/wf/A/7//v/+//7//v//B/8H/wf/B/73/vf++
/77/vv++/77/vv++/77/vP+8/7z/vP+8/7z/vP+8/7z/vP+8/7z/vP+8/7z/vP++/77/
vv++/w==
         </WaveFormData>
      </LeadData>
   </Waveform>
</RestingECG>
