# Supplementary material for: Detection of Left Atrial Enlargement Using a Convolutional Neural Network-Enabled Electrocardiogram
Source: Front Cardiovasc Med. 2020 Dec 17;7:609976. doi: 10.3389/fcvm.2020.609976 (PMC7773668; doi:10.3389/fcvm.2020.609976)
Supplement: Supplementary file 2 [file Data_Sheet_2.ZIP › normal1/1802010079_8070_0000001B.XML]

<?xml version="1.0" encoding="Windows-1252"?>
<!DOCTYPE RestingECG SYSTEM "restecg.dtd">
<RestingECG>
   <PatientDemographics>
      <PatientID>1802010079</PatientID>
      <PatientAge>83</PatientAge>
      <AgeUnits>Years</AgeUnits>
      <Gender>Female</Gender>
      <PatientLastName>ruanjieming</PatientLastName>
   </PatientDemographics>
   <TestDemographics>
      <DataType>Resting</DataType>
      <Site>1</Site>
      <AcquisitionDevice>MAC55</AcquisitionDevice>
      <Status>Unconfirmed</Status>
      <Priority>Normal</Priority>
      <AcquisitionTime>10:39:45</AcquisitionTime>
      <AcquisitionDate>07-07-2015</AcquisitionDate>
      <CartNumber>1</CartNumber>
      <AcquisitionSoftwareVersion>009C</AcquisitionSoftwareVersion>
      <XMLSourceVersion>MAC5000 v1.0</XMLSourceVersion>
   </TestDemographics>
   <RestingECGMeasurements>
      <VentricularRate>76</VentricularRate>
      <AtrialRate>76</AtrialRate>
      <PRInterval>134</PRInterval>
      <QRSDuration>78</QRSDuration>
      <QTInterval>386</QTInterval>
      <QTCorrected>434</QTCorrected>
      <PAxis>77</PAxis>
      <RAxis>92</RAxis>
      <TAxis>60</TAxis>
      <QRSCount>12</QRSCount>
      <QOnset>220</QOnset>
      <QOffset>259</QOffset>
      <POnset>153</POnset>
      <POffset>204</POffset>
      <TOffset>413</TOffset>
      <ECGSampleBase>500</ECGSampleBase>
      <ECGSampleExponent>0</ECGSampleExponent>
   </RestingECGMeasurements>
   <Diagnosis>
      <Modality>Resting</Modality>
         <StatementCount>5</StatementCount>
         <LabelText>12SL ��ϳ���</LabelText>
      <DiagnosisStatement>
         <StmtFlag>ENDSLINE</StmtFlag>
         <StmtText>�������</StmtText>
      </DiagnosisStatement>
      <DiagnosisStatement>
         <StmtText>����</StmtText>
      </DiagnosisStatement>
      <DiagnosisStatement>
         <StmtFlag>ENDSLINE</StmtFlag>
         <StmtText>���ķ�����</StmtText>
      </DiagnosisStatement>
      <DiagnosisStatement>
         <StmtFlag>ENDSLINE</StmtFlag>
         <StmtText>������ƫ</StmtText>
      </DiagnosisStatement>
      <DiagnosisStatement>
         <StmtFlag>ENDSLINE</StmtFlag>
         <StmtText>�ٽ� ECG</StmtText>
      </DiagnosisStatement>
   </Diagnosis>
   <Waveform>
      <WaveformType>Rhythm</WaveformType>
      <WaveformStartTime>0</WaveformStartTime>
      <NumberofLeads>8</NumberofLeads>
      <SampleType>CONTINUOUS_SAMPLES</SampleType>
      <SampleBase>500</SampleBase>
      <SampleExponent>0</SampleExponent>
      <HighPassFilter>16</HighPassFilter>
      <LowPassFilter>150</LowPassFilter>
      <ACFilter>NONE</ACFilter>
      <LeadData>
         <LeadByteCountTotal>10000</LeadByteCountTotal>
         <LeadTimeOffset>0</LeadTimeOffset>
         <LeadSampleCountTotal>5000</LeadSampleCountTotal>
         <LeadAmplitudeUnitsPerBit>4.88</LeadAmplitudeUnitsPerBit>
         <LeadAmplitudeUnits>��V</LeadAmplitudeUnits>
         <LeadHighLimit>2147483647</LeadHighLimit>
         <LeadLowLimit>268435456</LeadLowLimit>
         <LeadID>I</LeadID>
         <LeadOffsetFirstSample>0</LeadOffsetFirstSample>
         <FirstSampleBaseline>0</FirstSampleBaseline>
         <LeadSampleSize>2</LeadSampleSize>
         <LeadOff>FALSE</LeadOff>
         <BaselineSway>FALSE</BaselineSway>
         <ExcessiveACNoise>FALSE</ExcessiveACNoise>
         <MuscleNoise>FALSE</MuscleNoise>
         <LeadDataCRC32>3357396570</LeadDataCRC32>
         <WaveFormData>
9P/0//T/9P/2//b/9v/2//T/9P/0//T/9//4//n/+v/6//r/+v/6//r/+v/6//r/+f/4
//f/9v/3//j/+f/6//n/+P/3//b/+f/6//v//P/6//r/+v/6//z//v8AAAIABAAEAAQA
BAAGAAYABgAGAAgACgAMAA4ADAAMAAwADAAOAA4ADgAOAAwADAAMAAwADAAMAAwADAAN
AA4ADwAQABAAEAAQABAADQAMAAsACgAIAAgACAAIAAcABgAFAAQAAgAAAP7//P/9//7/
//8AAP///v/9//z//P/8//z//P/6//r/+v/6//j/9v/0//L/8v/y//L/8v/0//T/9P/0
//T/9P/0//T/8v/y//L/8v/v/+7/7f/s//D/8v/0//b/8//y//H/8P/y//L/8v/y//T/
9P/0//T/9v/2//b/9v/3//j/+f/6//j/+P/4//j/9v/0//L/8P/y//T/9v/4//X/9P/z
//L/9P/2//j/+v/5//j/9//2//f/+P/5//r/+P/4//j/+P/4//j/+P/4//X/9P/z//L/
8//0//X/9v/0//L/8P/u//P/9v/5//z/+v/6//r/+v/5//j/9//2//f/+P/5//r/9v/0
//L/8P/z//T/9f/2//T/9P/0//T/9P/0//T/9P/0//T/9P/0//T/9P/0//T/9f/3//T/
9P/0//T/9f/3//X/8//z//L/8P/w//L/8//1//f/+f/5//b/+f/4//f/9P/1//j/+f/2
//X/9f/3//n/+v/6//r/AAAAAAAA/////wAAAAABAP7/+//6//f/9//3//n/+f/5//f/
+v/7//z/+f/4//b/9P/y//L/8//2//f/+P/4//H/7v/t/+7/7v/u//D/8f/0//T/9f/4
//r/8P/u//b/AAAFAAIA/////wQACwATABkAFQARABUAFwATABMAEAAHAP3/9v/o/9X/
w/+8/8f/1v/Z/+D/6f/s/+7/9P/0//H/8v/2//L/8v/0//T/8v/0//P/8//0//P/8v/y
//P/9P/2//j/+f/7//v/+f/4//b/9v/0//L/9//3//T/8v/2//n/+/////7/+//5//j/
+v/7//z//f/5//j/9v/z//X/9f/0//L/9//4//n////8//r/+f/4//j/+v/9//3//P/8
//v/+/8AAAMABAADAAEAAQAAAP7/AAACAAIAAgABAAMAAwACAAYACgAMAA4ADwATABQA
FQAXABcAFwATABMAFAAUABQAEQAPAA4ADAAMAAwADgAOABAADQALAAsACwALAAsACgAL
AAsADAANAAwACwAIAAcAAwAFAAYAAwACAAAA/v///wEAAQABAP//+//6//n/9//5//r/
/P/7//n//P/6//j/9//2//P/8f/0//X/9v/5//f/9f/x/+//8f/y//L/8f/x//X/9f/1
//f/9//3//b/9f/0//L/8f/x//L/8v/y//P/9P/1//b/+P/4//j/+P/9//3//f/+//z/
+v/6//n/+f/6//v/+//9//3//P/8//j/9v/0//L/9//3//b/9v/3//f/9//3//n/+v/5
//r/+v/7//v/+//7//v/+//5//b/9//4//f/+f/3//n//v/9//z/+//9//v/+P/2//j/
+v/6//X/9f/4//7/AAD//wAA///+//7//v/9//z//P/5//n/+f/6//3//v///wAA/f/6
//j/9f/2//n/+v/6//j/+v/6//r/+v/6//z//f////z/+//6//n/+f/5//n/9//3//r/
+v/8/wAA///////////7//v/////////+//7//3////+//3//f/+///////+//7/AgAC
AAIAAwAEAAYABwAEAAUABAAFAAQAAQAAAAEAAgACAAAAAwADAAIA///+//7//v/8//z/
/f/+////AAACAP7//P/8//3/+v/5//r//P/9//3//v/8//z//v8AAAAAAgABAAIABwAP
ABYAHwAhAB0AFwAVAB0AHQAXAA8ACAABAPn/8v/q/+H/0//G/8f/0v/f/+z/8f/u//T/
AAD+//3//v8AAP7//v8AAAAA/v8BAAEAAgAEAAMAAgACAAMAAQAAAP///f///wEAAQAC
AAEAAgABAAAABQAFAAIAAAD+//////8BAAMAAQAAAAAA//////////8BAAIAAgABAAAA
///9//r/AAACAAQACwALAAoACgAKAAUABgAIAAcACAAIAAcABwANABEAEwATAA4ADQAL
AAgABgAIAAgACAALAA8AEQASABAAEgASABIAEwAXABgAGQAXABcAFwATABYAGAAZABoA
GQAZABoAGgAaABoAHAAcAB0AGwAaABsAGQAXABUAEgARABEAEgATABQAFQAUABUADwAR
ABIADwAQAA4ADAANAA8ADwAPAA0ACwAKAAkABwAEAAIAAQD9//7/AgABAAAAAgACAAAA
//8BAAEAAQADAAMAAwABAAEAAgACAAEA///+/wEAAAD//wEAAQABAAAAAwAEAAQABQAF
AAYABgAGAAIAAAD+//z///8AAAEAAgAEAAMAAgACAAIAAAAAAP///f/+//////8CAAMA
AwAEAAQABAAEAAQACQAJAAgACAADAAEA///9/wEABAAFAAgACQAJAAgABwAHAAcABwAF
AAIAAwAEAAMAAQD9//3/AAAAAAAAAAADAAIAAAD//wIAAgAAAPn/9//8/wIABAADAAUA
BQAFAAYABgAFAAQABAABAAEAAQACAAAAAAD9//z/+//6//7/AQAFAAQABgAGAAYABwAG
AAUAAgABAAEAAAABAAQAAwADAAMAAwD+//3/AAD//wAA/f/+/wEAAQAAAP////8DAAUA
BgAGAAQACAAIAAgABwAGAAYABQAEAAUABAAFAAkACQALAA8ADQAMAAkACwAIAAYAAgAA
AP7//v/8//z//f/+////AAACAP7//P/8/wAA/v/+/wAA/v/9//v/+v/6//7/AAD+/wAA
CAAPAA4ADQAPABYAGwAXABcAGwAVABEAFwAfAB0ADgABAPn/8v/k/9f/z//M/9P/4v/v
//T/9//+/wQAAgD6//H/9P/+/wYAAQAAAP3/+P/5//n/+v/8//z//P/9////AAACAAQA
BQAFAAUAAwACAP//AAD///7/AgADAAEAAAACAAMAAwAFAAQAAQD///7/AQABAAEAAQAE
AAYABwAHAAYABQADAAAAAgACAAIABwADAAIAAgACAAEABAAIAAkABQAEAAIAAQADAAUA
BQADAAYACQALAAwACQAKAAkACAAIAAsADAAMAA0AEAARABIAFQAbAB4AIQAgAB8AHgAZ
ABcAGAAYABgAFwAXABgAGAAWABYAGAAYABsAGQAYABkAGwAbABsAGgAVABMAEgARAA8A
DwANAA0ACgANAA8ADQAMAAoACAAJAAwADQAOAA0ACgAKAAoACQAGAAQAAwD//wAABAAD
AAIAAAAAAP7//f/9//3//f///wAAAQAAAAEAAAD+//v/9//5////AQADAAIAAQAAAP7/
/v/+//3//f/7//z//P/8//3//v///wAAAgACAAIAAgAHAAcABwAIAAYABAAEAAMAAQAC
AAMAAwACAAEA///+//7//v/+//7/AwADAAIAAgADAAMAAwADAAEAAAD9//z///8BAAIA
AwADAAMAAwABAAAAAQACAAEAAAD7//r//P///wAAAQAFAAUAAgAAAAIABQAGAAIAAwAB
AAQAAwD///7//f/8//z/+//5//f/9v/1//f/+f/8//7//v/+//7//P/6//n/9////wQA
AQAAAP///v/8//3////8//r/+v/6//v/+//7//n/+f/6//r//P8AAP///////////v//
/wQABQAFAAEAAQADAAEA/v/7//n/+v/7//v/+v/8/wAAAAAAAAEAAAAAAP///P/9//z/
/f8CAAMABgALAAsACgAHAAkABQACAP3/+v/6//r/+P/4//j/+P/4//j/+v/2//T/9P/4
//b/9v/4//r/+//7//z/AAD+//r//v8AAPz///8AAP3//f8GAA8AFQAZAB8AHQAZAB8A
IQAZABQACwDz/+D/2P/Z/9f/0v/V/97/4//k/+f/8P/y//T/+v/9//r/+v/8//v//P/7
//j/9//1//T/9P/3//j/+v/9//v//P/9//3//P/7//j/9v/4//r/+v/6//v/+//4//b/
+P/7//3/AQAAAP3/+//6//r/+f/4//f/+//+/wAAAQD//////v/8//z//P/8/wEAAQAA
AAAAAAD8//z//f/7//3//v/+////AAABAAAA/f8AAAMABQAGAAMABAADAAIABgAJAAoA
CgALAA4ADwAQAA0ADwAOAA0ADwARABMAEQARABIAEgASABUAFQAWABYAFAAUABYAFgAT
AA8ADAALAAsACwALAAoACQAJAAoACwAMAA0ADAANAAwADwARAA8ACgAGAAIAAQAAAP//
/v/7//v//P/9//3/+//6//r/9//1//j/9v/0//X/9v/1//X/9//3//f/+f/4//f/9P/z
//X/9v/2//X/8v/1//T/8//0//X/9v/2//b/9v/1//X/9P/0//P/8v/z//T/9f/2//b/
9v/2//b/+//7//v//P/7//j/9//1//j/+v/8//3/+//5//b/9P/1//b/9//4//v/+//6
//r/+f/5//n/+f/4//j/9v/2//b/9//3//f/+f/5//n/9//3//n/+//7//r/9f/0//b/
+v/8//7/AwD///r/9v/2//j/+P/z//P/9P/4//j/9f/2//X/9P/0//f/9//3//j/9v/3
//j/+v/5//j/9//2//b/9v/3//f/9//3//v/+v/4//f/9v/1//T/9//5//z/+v/3//b/
9f/1//r/+//6//v/9//0//P/9P/3//f/9//3//P/8//3//f/+f/1//X/9//3//b/9f/1
//n/+//8//z/+//+//3//P/9//z//P/7//v//f/9////AQD/////AQABAAAA/f///wIA
AgAAAAAA+v/4//T/8v/z//T/9f/2//X/8P/t/+z/7//u/+//8v/2//f/9//4//b/+v/8
//r/+P/6//3/AAABAAEAAgAHAA0AFQAXABUAEwAVABcAGwAWAAMA8//u/+j/2f/N/8j/
y//U/9n/3v/p/+7/7P/u//T/9f/0//T/9v/1//b/9f/y//T/8//z//T/9//4//r//f/7
//r/+f/3//r/+//6//r/9//4//f/9v/3//f/9P/y//P/9f/2//n/+//5//j/+P/4//f/
9v/1//f/+P/4//f/+P/5//n/+P/4//j/+P/9//n/+P/4//j/+f/8/wAAAQD+//z/+f/3
//n/+//7//n//P8BAAUACAAGAAYABAACAAQABwAIAAgACAAKAAoACgAKAA0ADQANAA0A
DQANAAkADAAOAA8AEAAQAA8ADwAOABAAEAASABIAFAATABMAFQASAA8ADAAIAAgABwAH
AAcABwAHAAUABQAGAAsADwAPAAoABAD+//v/+//7//v/+f/5//r/+//7//z//P/9//v/
+P/6//f/9P/y//L/8P/v/+//7//v//H/8//z//H/8f/z//T/9P/z//L/9f/0//P/8P/v
/+7/7P/v//D/8P/x//L/9P/1//b/8//y//H/8P/x//L/8//0//n/+f/5//r/9//0//P/
8f/0//b/+P/5//j/9//1//T/8v/y//L/8v/3//f/9v/2//f/9//3//f/+f/6//n/+v/4
//f/9f/z//P/8//z//H/9P/3//r/+//8//n/+v/+//r/+P/2//f/9v/0//P/9v/6//r/
9f/1//T/9v/0/+//9P/1//b/+P/3//X/8//y//L/8//0//b/9//4//n/+v/9//7/AAAB
APz/+//4//T/9v/s//P/+v/8//z//P/8//r/+f/5//T/9v/4//r//f/8//n/9P/x//H/
8P/x//T/9v/3//j/+f/1//X/+f/5//v/9//3//n/9//2//X/9f/1//f/+P/4//z/AgAE
AAYAAwACAAIAAQABAAMAAwAFAAMA///9//3//v/+//z///////7/+//6//b/9v/0//T/
9//4//n/+v/8//j/9v/2//b/9P/0//b/+f/5//j/+P/0//j/+v/8//7//v8DAAYABQAD
AAoAEQAbACMAIQAZABUAIQAlABcACAD7/+//5P/e/9X/zf/M/9P/4P/n/+z/8//4//j/
9v/2//v//P/4//b/9//6//v/+v/7//v//P/+//7//v///wEAAgAEAAYABwAEAAEA/P/4
//n//P/9//7/AQABAP7//P/8//3//f///wMAAQAAAAAAAgADAAQABQACAAIAAQD//wAA
AQABAAAAAQAAAP//AwACAAIAAwAEAAMABgAKAAsADAAMAAsACwALAAsACQAFAAMABQAG
AAYABgAIAAgACAAMAA8AEAAQAA4AEAAQABAAEQAVABYAFwAXABcAFwATABQAFgAXABgA
HQAfACIAJAAiACIAJAAkAB8AFwAQAAsADQAPABEAEgASABEAEQARAA8ADwANAA0ACQAL
AAwACQALAAoACQALAAkACQAJAAcABAAEAAQAAwAGAAYABwAFAAYACgAJAAgABQACAP3/
+f/7//v/+//9//7////+/////v/8//n/9f/2//v//P/9//////////7/AAAAAP/////9
//z/+v/4//j/+P/4//j/+//8//3//v8DAAUABwAKAAcABAADAAEAAAAAAAAA//8AAAEA
AQACAAYACAAKAAwACwAHAAIA/v/9//3//f/9//7/AAAAAAIAAQABAAAA//8BAAEAAQD/
//7///8AAP//AAD9//7/AgADAAQABQAJAAcABAACAAQABQAEAP7//f/7//7//f/5//3/
//8BAAQABgAHAAgACgAFAAMAAQAAAAAA/P/+//7//v/+//7///8BAP7/AQACAAMABQAH
AAcABQAFAAIA/v/8//z//v///wAAAQD+//3/AAD/////+//7//3/AAACAAQABwAIAAkA
CQAIAAYACgAKAAoABgAEAAMAAQAEAAcACAALAAkABwAHAAkACQAIAAUABwAKAAoACAAI
AAIAAAD8//r/+//8//3//v8AAPz/+v/6/////v///wIAAgABAP///v8CAAQAAAD4/wAA
DAANAAoACQARABgAHQAdABsAHQAhAB0AGwAXAAkA/v/5/+//6P/i/9f/zf/S/+P/7P/t
//D/+f/+//7//v/6//v/AgACAP7//P/+//7//P/+//3//f/+/wAAAAABAAMAAQACAAMA
AwABAAEA///+/wAAAgACAAIABQAFAAIAAAD//////v///wIAAQABAAIAAQABAAEAAQD/
/wAAAAD//wEAAQAAAP7/AgACAAIABwADAAIAAgACAP7/AAADAAMAAwAEAAQABQAFAAcA
BwAFAAYACQALAAwACwAMAAsACgANABEAEwAUABQAFgAWABYAFQAXABYAFQAWABcAGAAV
ABUAFgAWABYAGQAZABoAGgAaABoAHAAcABsAFwAUABMAEwATABMAEgAQAA8ADwAPABEA
EQAPAA8ACwANAA4ACwALAAgABQAFAAUABQAFAAMABAAEAAQAAwADAAIAAgD//wAABAAD
AAIAAgACAAAA//////////8BAAAA///8//v/+//6//j/9f/3//3///8BAAMAAwADAAIA
AAD+//v/+f/7//7/AAACAAEAAAD///7/+//6//n/+P/9////AQAEAAYABAAEAAMAAQAC
AAMAAwABAAEAAAAAAAIAAgACAAIABwAHAAYABgAFAAUABQAFAAAA/v/6//j//P///wEA
AwADAAMAAwABAP//AQADAAMAAAD7//r//P8AAAIABAAJAAQAAAD9//7/AgACAP3//f8A
AAQABAABAAUABQAFAAYAAwABAP///v/8//3//v8AAAAAAAD+//z//P/8//z//f///wIA
AAD+//7//v///wMAAwABAAEA/v/8//z//v/+//3//P/7//z//f8CAAMABQABAAEAAwAC
AAAA/v/9//3///8AAAAAAAAEAAQABAADAAIAAgABAAIABQAGAAkABwAFAAUABwAFAAQA
AQADAAUABAABAAAA/P/8//r/+v/9/wAAAwAGAAYAAgAAAAAA/v/6//j/+P/8//3//f/+
//j//P/8//z//P/8/wMACgALABMAGgAbABsAIwArACUAGwAZABcAEQAKAAcAAQD2/+r/
2//R/8z/0//i/+v/7v/3/wIAAgD+//r/+f/+//r/9v/4//r/+v/4//n/+f/6//z//P/8
//3////9//7///////3//f/7//r//P8AAAIABAAFAAUAAgAAAP3//f/8//3/AAD/////
AAABAAEAAQABAAAAAAD///3/+//7//r/+P/7//z//f8DAP///v/+//7//P/+/wEAAQAC
AAIAAQABAAUABwAHAAUAAgADAAMAAgAEAAYABgAGAAsADwARABIAEAAQAA4ADAAOABMA
FQAXABUAFQAVABEADwAQABAAEAATABMAFAAUABUAFgAZABoAGAATAA8ADQAPABEAEwAU
ABEADwAOAA0ADgAPAA4ADwAIAAkACQAFAAYABAACAAMAAQABAAEA//8AAAAAAAD/////
/v/+//v/+//+//z/+v/6//r/+P/3//n/+f/5//v/+v/5//b/9f/3//j/+P/3//f/+//7
//v/+f/5//n/+P/7//z//P/9//z//P/7//r/+P/2//T/8v/1//b/9//4//r/+f/4//j/
+v/4//j/9//1//b/9//3//n/+f/4//j/+v/6//r/+v/7//n/9v/0//f/+f/7//3/+v/6
//j/+P/4//n/+f/5//v/+//7//n/+v/9/wAAAQD+//n/+P/6//n/+P/3//n/+v/4//f/
+v/8//z/9//3//b/+v/6//f/+//7//v//P/6//f/9P/y//H/8//1//j/9f/0//P/8v/y
//L/8//z////BQD9/+z/7v/z//b/+f/8//v/+//8//j/+v/6//r/+//9//3/+//7//b/
8v/w//D/9P/1//b/9//1//X/+f/5//j/8//y//P/9P/0//T/9f/5//v//P/8//7/AgAC
AAIAAAD+//3/+//8////AAADAAAA/f/8//3//v/+//z////+//z/+P/2//X/9v/1//b/
+f/6//v//P/9//r/+f/6//n/9P/x//D/8f/x//D/8P/+//j/+P/8//b/8P/3//7/+f/3
/wAACwATABkAHQAZABUAEwATABEADgANAAcA+v/s/93/y//C/8v/1v/d/+b/7f/u/+7/
8P/0//n//v/6//T/8//0//P/8P/y//H/8f/y//T/9P/1//f/9v/2//b/9f/3//f/9f/0
//b/+P/4//j/+f/5//b/9P/2//f/9//5//z/+//7//z////////////6//j/9f/x//P/
9f/2//b/+P/4//j//f/9//z//P/8//v//v8CAAMA///+//z/+//9///////9//v//f/+
//7//v8AAAAAAAABAAMAAwACAAQACAAKAAwADwATABQAFQATABMAEwAPAAwADAALAAoA
DAANAA8AEAASABIAFAAUABMADwAMAAsADQANAA0ADAAMAAsACwALAAsACwAJAAkAAwAF
AAYAAwACAAAA/v////7//f/8//n//P/+/wAAAQD9//r/+P/z//H/9P/y//D/8f/y//H/
8f/z//P/8//1//X/9f/z//P/9P/0//P/8f/v//P/8//z//H/8f/x//D/8f/y//L/8//y
//L/8f/w//L/8v/y//L/8v/y//L/8v/y//H/8P/w//H/8P/x//H/8v/0//b/9//2//X/
8//y//P/9P/1//b/9//3//b/9v/1//X/9f/1//L/8v/w//D/8//1//b/9//1//X/9f/z
//T/9//6//v/+P/z//L/9P/0//T/9P/3//f/9P/y//T/9P/0/+//7//x//b/9//1//n/
+f/5//r/+P/1//L/8P/r/+v/6//s/+//8P/x//L/8//0//b/9//2//f/9v/0//L/9v/4
//j/+P/4//X/9f/2//L/8P/w//D/8f/0//X/9P/1//b/9P/0//b/9//3//f/9//z//P/
9//3//X/8f/x//P/8f/w/+//7//y//X/9//4//f/+v/5//j/+v/6//v/+//8////AAAD
AAUAAwADAAUAAAD8//b/9f/2//b/9P/0//X/9v/1//b/9//4//n/+v/4//L/7v/s//D/
8P/y//b/9P/z//H/8P/w/+7/8P/0//r//v///wQABwAFAAQADQAZABkAFQAZAB0AGwAX
AA0AAAD//wEA9P/e/83/yf/K/9P/3P/j/+b/6f/w//T/8v/u//H/+P/8//z/+f/6//n/
9v/1//P/8v/y//X/9v/4//v/+f/6//v/+//9//3/+//6//j/+v/6//r//v////3//P/+
//////8BAAIA///9//z//f/9//3//f8BAAQABgAHAAYABQADAAAA///8//n/+//9/wAA
BAAIAAIAAgADAAEAAQACAAIAAwAFAAcABwAFAAMABQAGAAYACAAKAAoACgAKAA0ADgAO
AA8AEgATABQAEwAXABgAGQAZABkAGQAVABUAFgAWABYAGAAZABsAHAAZABgAGQAYABkA
FwAWABcAGgAbABwAHAAXABMAEAANAA8ADwANAA0ADAAPABEADwALAAgABQAFAAcACQAL
AAsACAAGAAQAAQADAAQABgAFAAMABgAEAAIAAQAAAP3/+//8//3//v8BAAEAAQD/////
AQACAAIAAQD+/wEAAAD///7//f/8//r//P/+////AQACAAQABQAGAAIA/v/6//b/+v/+
/wIABgAGAAMAAAD+//z/+v/6//n/+//8//3//f8BAAMABAAGAAgACAAIAAgACAAFAAEA
/v8AAAEAAgADAAQABAACAAIAAgADAAMAAwABAAEAAQD///7///8AAP//AQD//wEABgAD
AAIAAQADAAMAAAD+/wAABAAGAAMABQACAAQAAgD9/wAAAQACAAQAAwABAP///v/9//3/
/f/+//r/AAAKAAgABAACAAAA/v/8//3////8//z//P/8//3/AAABAAAAAQACAAAAAAAC
AAEAAQABAAEA/////wMAAwAEAAEAAgAFAAMAAgABAAEABQAHAAgACAAFAAgABwAGAAYA
BgAHAAcABQAHAAcACQAHAAUABQAHAAkACAAFAAcABQAEAAEAAAD+//7//P/8//v//P/9
//7/AQD+//3//v8BAAAAAQAEAAQAAwABAAAA/v8IAAoADAAKAP7/AQAQABEADwAUABsA
GwAbABsAFwAVABsAFwAJAPz/+f/z/+j/3P/T/9H/1P/Z/+T/6//u//X/+P/6//z/+P/5
//7//v/4//v//v////7/AAD/////AAAAAAAAAQADAAMABAAFAAUAAwABAP3/+v/8//7/
/v/+/wMAAwAAAP7//f/9//z//f////3//P/8////////////AQACAAIAAQD//////v/8
//z//P/8/wEAAAAAAAEAAgD+//7////9//7//v/9//3/AgAFAAYABQAFAAcACAAIAAgA
CgAKAAoADAAPABAAEAAOABAAEAAQABAAEwATABMAEQARABEADQAPABIAFAAWABYAFQAV
ABQAFAAUABYAFgAVABEADgANABEAEwAVABYAEgARABEAEQAPAA8ADQANAAgACQAJAAUA
BAACAAAAAQADAAUABwAHAAIAAAD+//v//f/8//z/+f/8/wAA///+//7//v/8//v/+//7
//v//f/6//n/9v/1//r//P/9//3/+//9//v/+f/6//v//P/8//r/+v/5//n/+v/8//3/
/v8AAAIABAAGAAEA/v/7//j/+f/5//n/+v/6//j/+P/3//n/+v/7//v//f/9//z//P/+
//7//v/+/wEAAQAAAAAA/P/7//r/+f/6//r/+P/4//r/+//7//v/+//7//v/+f/7////
AwAFAAMA/////wIAAQAAAP//AQD9//r/+P/6//3//v/6//v/+f/8//v/9//2//X/9P/0
//n/+//9/wAA+//7//v//P/6//r//P8AAP///v/9//z/+//7//z/+P/6//r/+v/7////
///9//3/+//4//f/+P/5//n/+f/5//j/+f/+/////v/5//j/+f/6//r/+v/7//r/+//7
//r//P8CAAQABgAEAAIAAQD//wAAAwAEAAcABgADAAIAAwADAAIA//8BAAEAAAD9//z/
/P/8//r/+v/6//r/+v/6//3/+v/5//r/+v/4//j/+v/4//f/9f/0/wAA/P/0//L/9P/6
/wEACAANABEAEgARABcAHQAbAB0AIwAfABMACwAGAAMA/f/w/+T/2//R/87/z//Y/+X/
8P/3//T/8P/2//7/AQACAP7/+v/4//r/+v/4//b/9f/1//b/9P/0//X/9//3//j/+f/5
//z//f/8//z/+v/8//z//P8BAAEA/v/8//r/+//7//3////9//z//P/8//v/+v/5//z/
/v////////////7//P/+//7//v8DAP///v/+//7//P/+/wEAAQD///7//P/7//3/////
//3//f///wAAAAAEAAgACgAMAA0ADwAPAA4ADAAMAAoACAALAA8AEAARABAADwAOAAkA
DAAOAA8AEAAPAA8AEAAQABEAEgAVABYAFwAVABQAFQAQAA0ACgAGAAcABwAIAAkABwAH
AAUABQAFAAsAEAARAAwACAAEAAMAAAD9//r/9f/1//b/9//3//n/+P/4//X/9v/6//n/
+P/3//b/8//x//T/9f/2//n/9//3//X/9f/1//T/8v/v//D/9f/2//f/9v/1//T/8v/w
//D/7//v//H/9P/2//j/9f/0//P/8v/0//T/9P/0//X/9f/1//b/9v/0//T/8//y//L/
8v/x//P/8//y//L/9f/2//f/+P/9//3//P/8//r/+f/4//f/9f/0//H/8P/y//P/8//z
//T/9f/2//X/8v/z//T/8//z/+//7//y//P/9P/1//n/+P/2//X/+P/3//b/8P/v//L/
9v/2//P/8//z//P/9P/3//n/+//+//b/8//w/+7/8P/w//D/8P/u/+7/7//v/+//8f/x
//D/7//w//T/9f/0//T/8//x/+7/7v/v/+//7f/u//H/8f/x//H/8v/z//P/9P/0//T/
8f/1/w==
         </WaveFormData>
      </LeadData>
      <LeadData>
         <LeadByteCountTotal>10000</LeadByteCountTotal>
         <LeadTimeOffset>0</LeadTimeOffset>
         <LeadSampleCountTotal>5000</LeadSampleCountTotal>
         <LeadAmplitudeUnitsPerBit>4.88</LeadAmplitudeUnitsPerBit>
         <LeadAmplitudeUnits>��V</LeadAmplitudeUnits>
         <LeadHighLimit>2147483647</LeadHighLimit>
         <LeadLowLimit>268435456</LeadLowLimit>
         <LeadID>II</LeadID>
         <LeadOffsetFirstSample>0</LeadOffsetFirstSample>
         <FirstSampleBaseline>0</FirstSampleBaseline>
         <LeadSampleSize>2</LeadSampleSize>
         <LeadOff>FALSE</LeadOff>
         <BaselineSway>FALSE</BaselineSway>
         <ExcessiveACNoise>FALSE</ExcessiveACNoise>
         <MuscleNoise>FALSE</MuscleNoise>
         <LeadDataCRC32>714549879</LeadDataCRC32>
         <WaveFormData>
4P/g/+D/4P/h/+L/4//k/+P/4v/h/+D/4v/k/+b/6P/m/+b/5v/m/+f/6P/p/+r/6f/o
/+f/5v/o/+j/6P/o/+b/5v/m/+b/6f/q/+v/7P/s/+z/7P/s//D/8v/0//b/+P/4//j/
+P/6//r/+v/6//7/AAACAAQAAgACAAIAAgADAAQABQAGAAYABgAGAAYACAAIAAgACAAJ
AAoACwAMAAwADAAMAAwACQAIAAcABgAEAAQABAAEAAIAAgACAAIA/v/8//r/+P/5//r/
+//8//n/+P/3//b/9v/2//b/9v/1//T/8//y//D/7v/s/+r/6v/q/+r/6v/r/+z/7f/u
/+z/7P/s/+z/6v/q/+r/6v/p/+j/5//m/+n/7P/v//L/8P/u/+z/6v/s/+z/7P/s/+7/
7v/u/+7/7//w//H/8v/z//T/9f/2//T/9P/0//T/8f/w/+//7v/w//L/9P/2//X/9P/z
//L/8//0//X/9v/0//T/9P/0//T/9P/0//T/8v/y//L/8v/y//L/8v/y/+//7v/t/+z/
7v/u/+7/7v/t/+z/6//q/+//8v/1//j/9//2//X/9P/y//L/8v/y//L/8v/y//L/7//u
/+3/7P/t/+7/7//w/+7/7v/u/+7/8P/w//D/8P/u/+7/7v/u/+z/7P/s/+z/7v/u/+3/
7f/u/+//8P/x/+7/7f/s/+v/6v/q/+z/7v/w//b/+P/6//n//f/9//z//f8AAAEAAwAB
AAEAAwAGAAYACAAJAAsAEAATABQAFAAWABUAFAAUAA8ADAAIAAIAAgD/////AAD+//r/
+v/4//T/8f/t/+r/6f/m/+T/5P/m/+b/5//n/+L/3//e/97/4P/f/9//4P/i/+L/5P/p
/+n/3P/X/97/4P/a/9j/1v/V/9z/6v///xUAKQA5AEsAYwB6AJMAqQCbAGIAMwAYAPf/
2P/E/8D/xP/I/87/3f/m/+f/6f/q/+L/4P/m/+P/4//l/+X/4v/j/+L/4v/l/+T/4f/j
/+P/5v/n/+j/6//s/+r/6f/q/+b/5v/m/+T/5//o/+X/5P/o/+r/7f/v//D/7//s/+v/
7P/t/+//8P/u/+z/6f/m/+X/5v/k/+j/6//p/+z/7//u/+3/7//s/+7/7v/v/+//8f/y
//L/9P/2//j/+f/5//f/+P/4//b/+P/6//r/+//4//v//P/7/wAAAwAFAAcADAAPABAA
EgAVABUAFAASABIAFQAWABYAFAASABAADQAPABAAEQARABMAEQAOAA4ADgAOAA0ADAAO
AA4AEgAUABEAEAANAAsACAAIAAgACAAHAAYAAwABAAIAAwADAAQAAAD//////v////7/
/v/9//v//f/7//j/9v/1//T/8v/z//T/9v/3//T/8//y//D/8v/y//L/8f/z//X/9f/z
//b/9P/0//X/9P/0//P/8f/v//D/8P/w//H/8//2//j/+f/5//n/+v///wAAAAD///3/
/f/9//3///8BAAIAAgABAP///v////z/+v/4//b/9v/3//j/+f/5//n/+f/5//r/+//7
/wAA/f/8//n/+P/4//n/+f/3//f/9//5//f/+v/4//n//f/6//n/+P/5//v/9//1//X/
+f/3//b/8//2//n/+v/7//r/+f/4//r//v/5//f/+f/7//n/+f/6//z//P/7//v/9v/z
/+//7P/w//X/9v/0//L/+P/2//b/9v/2//b/+P/4//f/9f/1//X/9f/z//P/8//z//b/
+P/7/wAAAQAAAAMAAgACAAIABwAIAAYABgAIAAgACgALAAwADwAPAA4ADwAPABEAFgAZ
ABoAHgAgACEAIgAgAB4AHAAZABUAEQAMAAoADQALAAcABwAEAAAA/f/5//j/9//0//L/
9P/2//b/9//2//H/7v/t/+7/7v/t/+3/8f/y//H/8v/v/+//8P/t/+T/4P/c/9r/3v/l
/+7/AAATACEALwBBAFsAdQCGAJ0AsQCjAHAAQQAmABMA+P/c/8r/yv/S/9r/4//k/+v/
9//4//b/8v/y//P/8//1//X/8v/0//T/9f/5//b/8//1//X/8f/v/+3/7f/w//D/8f/0
//P/9P/1//T/+P/4//T/8v/z//L/8v/x//P/8//x//H/8v/z//X/9v/2//b/9f/0//D/
8P/t//D/9f/1//r/////////AgAAAP3//P/8//v/+//8//z//v8CAAYACQALAAUABAAC
AP7//v8AAAAAAQAEAAkADAANAA8ADwAOAA0ADgARABIAFAAWABcAFwAWABYAGQAaABoA
GQAaABsAGwAZABoAGwAbAB0AHQAcAB4AHAAaABcAFAAUABIAFAAUABUAFgAVABUAEwAS
ABEAEAAQABAADgANAA4ADwAPABAADAALAAsACgAHAAQAAgD/////AQD///z//v///wAA
AAAAAAAAAQABAP////////7/AAAAAAAA///9///////9/wAA/v/+////AAACAAMAAwAE
AAYABwAIAAUAAwACAAAAAQABAAEAAgADAAQABAADAAEAAQABAAEAAwAFAAYABgAGAAUA
BQAHAAYABgAGAAYABgAHAAgACQAEAAMAAgABAAQABQAFAAoACAAIAAYABgAIAAkACQAH
AAYABQAGAAMAAgD+//3///////////8BAAIA///+///////7//j/8//2//v//v8BAAMA
AwADAAYABwABAP7///////3//f/+//z//v/8//r/+P/2//r//v8AAAEAAQABAAEAAQD/
//3/+//5//z//P/9/wAAAAAAAAQABAABAAAABAAEAAYABgAIAAgACgALAAwADwASABIA
FAAVABYAGgAcABwAHQAeAB4AHgAcABwAHAAbABwAGwAZABoAGAATAAwACQAEAAAA/f/5
//T/8//w/+7/8P/y//L/8//z/+//7f/t/+7/7v/t/+3/7P/s/+r/6v/p/+3/7P/n/+L/
5v/o/+b/5P/l/+z//P8JABsAMwBFAFMAcQCYALUAvwCnAHQARQAkAAUA8P/g/9L/2P/i
/+b/7f/2//n/9f/u/+b/6P/u/+3/6//t/+3/6v/r/+r/6v/t/+3/6//u/+//8P/x//L/
9f/3//T/8v/y//D/8P/w/+7/8f/y/+//7v/y//L/8//z//L/8f/u/+3/7v/v//H/8v/0
//b/9//4//X/9P/w//L/9P/x//P/9f/0//P/9f/y//X/9v/4//n/+P/4//f/+P/3//j/
+P/3//j//P///wAA//8AAP///////wMABQAFAAoACwALAAsAEAAVABgAHAAcABsAGQAW
ABQAFwAYABgAFwAYABkAGQAZABoAGwAbAB4AHQAbABwAHgAeAB0AHAAZABYAFwAWABUA
FAARAA8ADgAOAA4ADgAOAA4ADAALAAwADQANAA4ACwALAAwADAAJAAYABAABAAMABQAD
AAAA/////////v/+//7//////wAAAQACAAIAAAD+//z/+f/7////AQABAAMAAAD/////
//8AAAAA///+//7//f/8//7///8BAAIABQAFAAUABgALAAwADAALAAcABwAHAAcABQAH
AAgACAAFAAMAAgADAAQABAAEAAQAAwADAAMAAwAEAAUABgAHAAMAAQD+/wAAAQACAAEA
AgAEAAUABQADAAQAAwAEAAEAAAD8//v//f8AAAEAAgAFAAcAAwABAAEABwAFAAQAAQAB
AAMAAwADAAAA///+/wAAAAD5//X/9f/3//f/+f/8//3//v/+/////f/7//j/9v/9/wQA
AQAAAP///v/9//7//f/7//n/+f/5//n/9//3//f/9//5//r//P8AAAAAAAAEAAQABQAG
AAwADgAOAA4AEAAQAA8ADQALAAsADAAMAA4ADwARABYAGQAaABsAHAAcABwAGgAYABYA
EwAVABUAFAAWABYAEwAOAA0ACAACAP3/9//2//X/8v/w/+//8P/v/+//7//r/+n/6f/r
/+z/7P/t/+//8P/v//D/8//x/+r/6//o/97/3P/c/9j/2f/k//T/BQAbADcASwBbAHUA
jgCjALcApQBkACcADAD9/+7/3v/Q/9D/0v/S/9//6v/t/+3/8P/y//D/8P/z//L/8//y
/+7/6v/o/+f/6f/s/+v/7//x//D/7//u/+//7//s/+r/6v/q/+z/7v/u/+7/7v/q/+j/
7P/u//H/8//y//H/7v/t/+v/6//s/+z/7//y//T/9v/y//L/7//y//T/8f/z//X/9//3
//r/+P/2//T/8//x//T/9v/3//r/+v/6//n/9//6//7/AQACAP//AAD/////AAAFAAgA
CQAMAA0ADQANAA4ADwAOAA4AEwAVABYAFgAWABkAGgAaAB0AHgAfAB8AHgAeAB4AHQAb
ABkAFgAWABQAFAATABIAEQAQABMAFAAXABgAFwAXABcAGAAZABoAFwAUAA8ACwAIAAcA
BQAEAAQABQAHAAgABQACAAAA/f/9/////f/6//r/+//8//z//P/8//3//f/8//v/+v/4
//v//P/9//3/+v/7//r/9//7//r/+//9//v//P/8//v/+v/6//n/+P/6//v//f/+//3/
/f/9//7/AwAEAAQAAwABAAEAAQABAAIABQAHAAgABgADAAEAAQACAAIAAgACAAIAAwAE
AAUAAQABAAEAAQAAAP///f8AAAAAAAD+//7/AAABAAEA////////AQD///3/+v/6//3/
//8BAAMABwAFAP//+//5//3/+//6//f/+f/7//v/+//4//f/9v/4//z/+f/5//3//f/7
//v//P/6//r/+f/5//v/+//6//r/+//7//3//v/8//v/+v/5//j/+//+///////9//v/
+f/3//n/+//9/////P/6//n/+v/+//7/AgACAAEAAAAEAAQABQAGAAkACgALAAsACwAN
ABAAEAASABMAEwAYABsAHAAcABwAGwAaABoAGgAaABkAFwAVABIAEgASAA8ACgAJAAkA
BgAEAAEA+v/3//L/7v/u//D/8P/x//D/6//o/+f/6//s/+z/7f/w//D/7v/u/+3/8f/y
/+3/5v/k/+D/4P/i/+H/4v/q//3/FQArAD0ATQBhAH4AmwCxAKkAegBDACIABwDs/97/
1P/O/8z/0v/h/+j/6//x//T/8P/u/+7/8f/w//H/8P/s/+v/6v/q/+3/8P/v//P/9f/y
//H/8P/x//T/8v/x//L/7//w//H/8P/w//D/7P/q/+3/7v/w//H/8f/x/+//7//t/+3/
7v/u/+//8P/w//D/8f/y//D/9P/0//H/8//1//P/8//2//T/9//4//r/+//5//j/9v/2
//X/9v/2//X/+P/+/wMABgADAAQAAwADAAMABwAJAAkACgALAAsACwANAA8ADwAQABMA
EwASABAAEgAVABYAFgAVABYAFwAXABgAGgAcAB0AIAAfAB0AHgAaABgAFQASABEAEAAT
ABQAFAAUABIAEQAUABYAGAAaABYAEgAMAAcABQAFAAQABAACAAMABQAGAAcABgAGAAUA
AgADAAAA/P/5//n/+f/4//b/9v/3//f/+f/5//n/+P/5//r/+//7//n/+//7//n/+f/2
//X/9f/4//r/+//7//v//P/8//z/+//7//z//P////////8AAAUABgAGAAUAAAD///7/
/f///wMABgAIAAUAAwACAAMAAgAAAP7//P/+////AAABAAAAAQACAAMAAwADAAIABgAC
AAAA/P/6//j/+f/5//f/+//9/wEAAQADAAAAAAADAP///f/7//v//f/5//f/9//9//v/
+v/3//T/9f/0//P/9v/3//j//P/9//f/9P/1//b/9f/2//j/+f/6//r/+//+//////8A
APz//f/6//T/9v/y//b/+v/7//z//f/+//v/+v/3//P/9//5//v//f/5//f/9f/z//X/
9P/0//b/+f/6////AAD///7/AgACAAIAAgAEAAQABwAHAAcACQAMAAwADgAPABMAGgAf
ACIAIQAgAB4AHAAcABwAHAAbABYAEQALAAgACQAHAAMAAwAAAPz/+f/1//D/7//s/+r/
7P/u/+7/7//v/+v/6f/p/+z/7P/r/+v/7f/u/+3/7v/p/+v/6P/l/+D/2v/a/97/4P/h
/+j/+v8TADEARwBPAF8AgwCiALMArQCBAEQAIQAMAPX/5P/S/8z/0P/W/9z/5f/w//P/
7f/q/+z/7P/q/+n/6v/t/+7/7P/s/+z/7f/x/+//7f/w//H/9P/1//b/+f/2//D/6//o
/+n/7P/v//D/8v/y/+7/7P/w//D/8f/x//P/8//x//H/8//z//T/9P/0//T/8//y//H/
8v/w//T/9P/x//P/9f/z//P/9v/0//X/9v/4//n//P/+////AgD///7//P/5//n//P/+
//7//v8AAAAAAQABAAUABwAHAAoACwALAAsAEAATABQAFgAUABMAEQAOABEAFQAXABgA
HAAgACQAJwAmACYAJgAlACAAGQARAAwADgAQABEAEgASABAAEgASABAAEAAOAA0ACgAK
AAoACgANAA4ADQANAAsACwAKAAoABQAFAAYABgAIAAYABQADAAQABwAGAAQA///9//v/
+P/5//r//P/9//3//f/9//z/+f/4//f/9f/2//n/+v/5//z/+v/6//v//P/+///////9
//z/+v/4//X/9f/2//b/+v/9/wAABAAHAAgACAAHAAUABQAFAAUAAwADAAIAAAAEAAUA
BwALAA4ADgAOAA4ACwAJAAcABQACAAEAAAD//wEAAQAAAAQAAwACAP///v8AAAEAAQD/
//7//f/+//v//P/6//v///8BAAEAAQADAAQAAQAAAAEAAwD///z/9//1//f/9//3//j/
+f/6//7/BAABAAEABQACAP3/+v/4//r/9v/3//j/+f/6//n/+v/5//f/+v/7//z//f//
//////////3/+v/4//j//P/8/wAAAAD+//7/AwAEAAIAAgAEAAQACAALAA4AEwAUABQA
FgAXABkAHgAhACIAIAAeABsAGAAZABoAGwAbABYAEwAPAA4ADQAJAAMAAQAAAP7//f/7
//b/8//u/+r/6P/q/+r/6//t/+n/5//n/+v/7P/s/+3/7P/s/+r/6v/r/+v/5P/b/9r/
4v/i/9z/2v/j//b/CgAfADUATQBjAHkAkQCoALcApQBvAD4AIwAKAO//1v/M/9T/2v/a
/97/5f/w//P/8f/q/+r/7v/s/+n/6//t/+3/6v/p/+j/6P/r/+z/6//v//H/7//v/+//
8f/v/+z/6v/q/+r/7P/u/+7/8v/y/+7/7P/t/+z/7P/r/+7/7//u/+//7f/t/+7/7v/v
//D/8P/w/+//8P/u//L/9P/x//P/9f/y//H/8//w//L/8v/z//P/9f/2//b/+P/5//r/
+v/5//v//v8AAAAA/v8AAAAAAQACAAcACgALAAwADQANAA0ADQAPAA8AEAAUABUAFQAU
ABIAFQAWABYAFQAWABcAFwAYABoAHAAdABsAFwASABAAEQASABIAEgASABAAEgASABIA
EgAQAA8ADAAMAAwADAAJAAgABQADAAMAAwACAAIAAAABAAMABAAEAAIAAQD//wEAAwAB
AP7//////////v/+//7///////7//f/8//r/+f/4//f/9f/3//v//f/9/wIAAAAAAAEA
///+//z/+f/7//7/AAACAAEAAQACAAIA///9//v/+v///wIABAAFAAQABQAGAAcABQAH
AAgACAAGAAUABQAHAAgACAAIAAgACAAJAAoACwAHAAcABwAHAAQAAQD9//7/AgAEAAQA
BgAFAAUABAABAAMAAwAFAAMAAAD8//v//f///wEAAwAHAAQA///8//v/AAD//////f/+
/wEAAgADAAUABQAFAAgACAABAP3//f////3//f/+//7/AAD8//7//v/+//7/AAACAAIA
AQAAAP///v/9////AQADAAUAAgAAAP//AAABAAAAAwACAAQABgANABAAEAAQABIAEgAR
ABEAEQATABQAFAAWABcAGQAeACEAIgAiACIAIQAgACEAIgAjACMAIAAdABkAGAAXABMA
DQALAAoABgADAP//+//5//X/8v/2//r//P////3/+f/3//f/9P/y/+//7f/v//D/7//w
/+//8f/u/+3/6P/i/+T/6P/s//H/+P8AAA8AKQBDAFUAXQBxAIgAnwCzAK0AegBFACYA
BwDq/9r/0v/Y/97/4P/v//7/AQD7//T/8v/0//D/6//s/+//8P/u/+7/7v/v//P/8f/v
//L/8//z//P/8//1//P/8P/u/+7/8P/0//j/+v/7//r/9f/y//P/8v/y//H/9P/1//T/
9f/1//X/9v/2//b/9v/1//T/8P/w/+3/8P/z//H/9P/3//b/9f/3//T/9v/2//f/9//5
//r/+v/8//3//v/+//3/+v/8//3//P/9/wAAAQADAAYACwAOAA8ADwANAAoABwAMABEA
FAAYABcAFwAWABQAFAAXABgAGAAZABoAGwAbABwAHgAgACEAHwAbABYAFAAXABgAGAAY
ABYAFAAWABYAFwAYABcAFwAUABIAEAAOAA8ADgALAAkABwAHAAYABgAEAAUABwAIAAYA
BAADAAEAAQADAAEA/v/9//3//f/8//r/+v/7//v/+//7//v/+v/8//z//P/7//3/////
//3//v/8//z//f/+/wAAAQABAAAAAAD///7/+v/5//n/+P/6//v//P/+/wAAAAD///3/
/v///wAAAQAAAAEAAQAAAAAA/////wEABAAEAAQABAACAAEAAAD/////AQADAAUABAAD
AAEABAADAAIA///+/wAAAQABAP//AgADAAYABQACAP7//f////7//f/8//3//v/7//r/
+/////3//P/5//v//f/9//3//f/9//3/AAD+//f/8//z//X/9f/3//r/9//2//T/8//0
//X/9f/2/wMACQD//+7/7v/y//b/+v/+//z//v/+//3//f/9//3//f/9//3//f/9//v/
+P/2//b/+f/6////AAACAAIABwAIAAUABAAFAAQABgAHAAgACwAQABAAEgATABUAGgAd
AB4AHAAcABsAGgAbABwAHQAdABkAFQAQAA4AEAANAAgABwADAP7/+v/1//T/9f/0//T/
8v/0//T/9f/2//P/8v/z//D/7v/r/+n/7P/s/+r/6v/3/+3/7v/x/+b/2v/e/+L/3P/b
/+L/8P8DABsALwA/AE0AYQB6AJEAqQCzAJAAUwAoAA0A7v/a/9T/0P/S/9z/5//s/+3/
8f/2//b/9P/y/+3/6//t/+3/6v/r/+r/6v/t/+//7f/w//H/8P/v/+7/7//x/+7/7P/s
/+7/8P/y//L/8//y/+3/6v/u/+7/7//v//L/8//y//P/9f/1//b/9v/y//D/7f/q/+r/
7P/r//D/9P/x//P/9f/3//f/+v/4//r/+v/7//v/+v/6//n/+v/7//z//P/7//n//P/+
//7//v8AAAAAAQD//wMABQAFAAkACwAMAA0AEQAVABcAGgAaABkAFwAUABMAFQAVABQA
FwAYABkAGQAbABwAHQAdABsAGQAWABYAGAAYABcAFgAVABQAFwAYABcAFgATABEADgAO
AA4ADgAOAA4ADAALAAoACQAHAAYABwAJAAwADgALAAYAAgD9//v//f/7//j/+P/5//r/
+v/6//r/+//7//3//f/9//z//P/8//z/+//7//3//f/7//3/+v/5//n/+v/8//3//f/8
//z/+//6//r/+//9//7//v/9//z//P/8//z/+//5//r/+//8//3///8BAAIAAgAAAP//
//8BAAIAAgACAAIAAQABAAEAAQD///////////7//f/7//7///8AAP//AAD+///////9
/wEAAQADAAEAAAD8//v//f/7//v/+//9////+//5//n//f/7//r/9//5//v/+//7//z/
/f/+/wIAAAD5//X/9f/z//H/8f/y//T/9v/3//n/+f/5//j/+P/3//v/+//4//j//P/6
//r/+v/6//f/+P/3//X/8//z//P/8//0//X/9v/3//n/+P/4//r//v/+/wIAAgAAAAAA
BQAGAAUABAAFAAQAAwADAAMABQALAAwADwARABIAFgAYABgAGgAaABkAGAAZABoAGwAb
ABoAFwATABIADwAJAAEA/f/7//j/9v/z//H/8f/v/+7/7P/u/+7/7//t/+n/5//n/+n/
6v/q/+v/6f/o/+X/5P/p/+f/5P/j/+T/4P/e/+T/5v/j/+T/9P8JAB0AMwBLAF8AdQCK
AJsAqwCdAGwAOwAWAPX/4v/a/9L/1P/a/9z/3//m/+//8f/s/+r/8P/0//P/8P/x//D/
7P/q/+j/5//p/+v/6f/s/+3/7f/t/+3/7//v/+z/6v/q/+z/7v/w//D/9P/0//D/7v/u
/+7/7//v//H/8f/v/+//7//v//D/8P/0//b/9//4//X/9P/w//L/8f/r/+r/6f/t//H/
+P/6//j/9v/1//P/8//0//T/9v/3//j/+P/3//f/+v/8//z//f8AAAEAAwAAAAMABAAD
AAkACwAMAA0ADwARABEAEgAVABUAFAASABAAEwAUABQAFwAYABkAGQAYABgAGAAXABoA
GQAXABgAGQAaABoAGgATAA4ADQAKAAwADAAKAAkACQAKAAsADAAJAAgABQADAAUABwAI
AAoABAADAAMAAgADAAIAAgABAP//AQD///z/+v/5//j/9v/4//j/+f/5//r/+//8//z/
/v/+//7//f/7//v/+f/1//b/9P/0//X/9//6//z//f/+/wAAAQACAPz/+f/3//T/+P/7
//7/AgABAAAA/v/7//f/9//3//f/+f/7//z//P8BAAMABgALAAsACgAJAAgAAwABAP//
/f/+////AAABAAIAAQD//wIAAQAAAP3//P/6//v/+//5//n/+f/7//n/+//6//z/AQD/
//3/+//7//z/+f/4//n/AAD//////f/6//v/+v/5//n/+f/5//z/+//1//L/8//0//P/
9P/2//T/9v/7//z/+f/4//f/9v/0//b/9v/1//P/8//z//P/9P/1//b/9//4//j/+f/8
//v/+v/9//z//f/+/wQABgAIAAgACgAKAAkACQAJAAsADwAQABMAFQAVABgAGQAYABkA
GgAaABoAGQAYABcAFQARAA0ACAAGAAYAAwD+//3/+v/2//P/7//q/+n/5v/k/+b/6P/o
/+n/6v/n/+b/5//p/+r/6v/r/+v/6v/n/+b/5//t/+j/4//e/9L/0v/c/9z/3//w/wYA
GQAvAEMAUwBrAI0AqACzAJ0AawBAACEAAgDp/9b/xv/E/8z/0v/a/+H/5v/p/+f/5P/k
/+j/5v/h/+T/5//o/+b/5//m/+b/6f/n/+X/6P/p/+n/6f/p/+v/6v/m/+P/4v/k/+b/
6P/o/+j/6P/k/+L/4v/i/+P/4//l/+X/4//j/+X/5f/m/+b/6f/q/+r/6v/o/+j/5f/o
/+f/4//k/+X/5v/n/+v/6v/n/+b/5v/l/+f/6P/o/+r/7v/w//H/8f/x//T/9v/2//b/
+P/4//n/+////wEAAQADAAMAAgABAAMABQAFAAYACQAJAAgABgAIAAsADAAMAAsADAAN
AA0ADQAOAA8ADwAOAAsABwAGAAgACgALAAwADAAKAAwADAALAAoABwAFAAAA/v/8//r/
+v/6//j/9//6//v/+//8//f/9f/0//L/8//y//L/8f/z//X/8//w//H/8f/x//D/8P/w
//H/8f/w/+//7v/s/+7/8P/y//P/8P/x//D/7f/z//L/8//1//L/8v/x/+//8v/0//X/
9v/3//n//P/+//v/9//z//D/9f/2//b/9f/z//P/8//z//X/9//4//j/+v/5//n/+//6
//r/+v/6//v/+//7//v/+P/3//b/9f/2//X/8//2//b/9v/0//T/9P/1//X/8//4//n/
/P/7//v/+P/4//v/+f/5//n/+//6//X/8v/x//f/9f/0//H/7//x//H/8f/v/+//7//y
//b/8//z//f/9f/z//P/9P/0//T/9f/4//b/9v/2//b/9f/2//X/8//z//P/8//z//b/
9//4//n/9v/0//P/9P/2//b/+v/6//3//v8EAAYABQAEAAUABAAGAAcACAALAAsACgAL
AAsAEAAWABoAHAAaABoAGQAYABoAGgAaABkAFAARAA0ADAAKAAcAAgABAP7/+v/3//P/
8f/x/+//7v/s/+7/7v/v//D/7f/s/+3/7P/s/+v/6//r/+r/5//m//H/6//k/9//3v/c
/+D/5P/o/+n/7P/4/wsAIQA1AE0AZQB3AIYAmwCxAKkAdAA9AB4AAQDq/9r/zP/I/9T/
5P/p/+j/6//z//b/9v/2//T/7//t/+//7//s/+n/6P/o/+v/6f/n/+r/6//r/+v/6//t
/+//7v/u//D/7//w//H/8P/0//T/8P/u/+7/7v/v/+//8//z//H/8f/u/+3/7f/s//D/
8v/z//T/8v/y/+//8v/0//H/8//1//P/8//2//T/9v/2//f/9//0//T/8//0//X/9v/2
//X/9f/4//r/+v/8/wAAAgAFAAcACwANAA0ADAALAAkABwALAA8AEQAUABMAEwASABAA
EQAVABcAGAAXABgAGQAZABwAHgAgACEAIwAhAB4AHgAaABgAFQASABEAEAATABQAEgAS
ABAADwATABYAGQAcABkAFgARAA0ACgAHAAMAAAD+////AQACAAQAAgABAP//AQADAAEA
/v/7//v/+//6//v//P/+/////f/9//3//P/7//r/+f/3//r//f/+//3//f/6//n/+f/3
//j/+P/3//n//P/+/wAA/v/9//3//P////////8AAAIAAgABAP///v///wAAAQAAAAEA
AQAAAAAA/////wEAAwAEAAUABgAGAAcACAAJAAUABQAFAAUAAwABAP7/AAABAAIAAQAC
AAIAAwADAAEAAAD//wAA/f////z//P///////////wEABAABAAAAAQACAP///f/5//r/
/f/+/////f/9//3/AAAGAAMAAwAHAAIA/f/6//j/+v/6//n/+f/5//n/+P/4//n//f/9
//r/+f/8//3//v/7//z/+//5//r/+v/6//r/+P/7//z//v8AAAEAAgAEAAUACAAJAAkA
CAAOAA==
         </WaveFormData>
      </LeadData>
      <LeadData>
         <LeadByteCountTotal>10000</LeadByteCountTotal>
         <LeadTimeOffset>0</LeadTimeOffset>
         <LeadSampleCountTotal>5000</LeadSampleCountTotal>
         <LeadAmplitudeUnitsPerBit>4.88</LeadAmplitudeUnitsPerBit>
         <LeadAmplitudeUnits>��V</LeadAmplitudeUnits>
         <LeadHighLimit>2147483647</LeadHighLimit>
         <LeadLowLimit>268435456</LeadLowLimit>
         <LeadID>V1</LeadID>
         <LeadOffsetFirstSample>0</LeadOffsetFirstSample>
         <FirstSampleBaseline>0</FirstSampleBaseline>
         <LeadSampleSize>2</LeadSampleSize>
         <LeadOff>FALSE</LeadOff>
         <BaselineSway>FALSE</BaselineSway>
         <ExcessiveACNoise>FALSE</ExcessiveACNoise>
         <MuscleNoise>FALSE</MuscleNoise>
         <LeadDataCRC32>487391830</LeadDataCRC32>
         <WaveFormData>
FAAUABQAFAAVABYAFwAYABcAFgAVABQAFAAUABQAFAAUABQAFAAUABIAEgASABIAEAAQ
ABAAEAASABIAEgASABEAEAAPAA4ADAAMAAwADAALAAoACQAIAAYABgAGAAYABQAEAAMA
AgD///7//f/8//v/+v/5//j/9v/0//L/8P/v/+7/7f/s/+r/6v/q/+r/6f/o/+f/5v/o
/+j/6P/o/+r/6v/q/+r/6v/q/+r/6v/s/+z/7P/s/+3/7v/v//D/8v/y//L/8v/1//b/
9//4//r/+v/6//r/+//8//3//v8AAAAAAAAAAAAAAAAAAAAAAgACAAIAAgADAAQABQAG
AAgACAAIAAgACAAIAAgACAAGAAYABgAGAAcACAAJAAoACAAIAAgACAAIAAgACAAIAAgA
CAAIAAgACAAIAAgACAAIAAgACAAIAAcABgAFAAQABAAEAAQABAAEAAQABAAEAAIAAgAC
AAIAAwAEAAUABgAGAAYABgAGAAQABAAEAAQABAAEAAQABAAEAAQABAAEAAQABAAEAAQA
BgAGAAYABgAEAAQABAAEAAUABgAHAAgACgAKAAoACgAIAAgACAAIAAYABgAGAAYABgAG
AAYABgAGAAYABgAGAAYABgAGAAYABgAGAAYABgAGAAYABgAGAAQABAAEAAQABgAGAAYA
BgAIAAgACAAIAAcABgAFAAQAAwADAAUABgAJAAoACwAMAA0AEAASABQAGAAbAB0AHQAf
AB8AHQAZABUADAADAPr/8//y//H/8f/t/+z/7P/s/+v/6v/p/+r/7f/t/+3/7f/t/+3/
8P/y//b/+P/5//z//f/+/wAAAgADAAMAAwADAAMAAQADAAMAAQABAAEAAgAEAAQABQAF
AAcABQABAAMACAAJAAsACwAKAAUA/P/3//f/9f/z//D/7v/p/9//3P/p/wIAHAAyAEMA
RgA6ACcAEAD1/+X/5//v//f//v8EAAYABgAKAAsADQANAA0ADQANAA0ADgAOAA0ADQAN
AA4AEAARABEAEQAUABQAEwATABIAEQARABAAEgASABIAEgATABMAEwATABUAFAATABMA
EQARABAAEAAQAA8ADgALAA0ADAAMAAwADgAOAA4ADgANAA0ADAALAAsADAAMAAsACwAM
AAsADAAMAAwACwAJAAcABgAFAAMAAwACAAAA///8//v/+v/5//f/9//2//b/9P/z//P/
8v/w//D/7//u/+z/6//q/+r/6P/n/+b/5f/l/+X/5f/l/+f/5//n/+f/6f/p/+r/6v/q
/+r/6//s/+3/7f/t/+7/7P/v//D/8P/x//H/8v/y//X/9//4//n/+v/6//r/+f/9//7/
/v/+//7/AAAAAP////8AAAAAAQADAAQABAAFAAYABQAEAAMABQAFAAUABQAGAAYABgAG
AAcABwAFAAUABQAHAAcABwAHAAYABQAFAAYABwAIAAkACAAIAAgABgAJAAkACAAIAAYA
BgAGAAQABAAFAAUABQADAAEAAQAAAAAAAQABAAEAAgADAAQABQACAAIAAwAEAAQABAAE
AAQABAAEAAQABAAEAAQABAAEAAIAAgACAAIAAwAEAAYABwAHAAYABQAEAAcABwAFAAUA
AwADAAMABAAFAAUABgAIAAcABwAIAAgACAAFAAUABQAFAAUABQAFAAgACAAIAAgABwAF
AAQABAAEAAUABQAFAAMABAAEAAQABAAEAAYABgAGAAYABgAGAAYABgAEAAQABAAEAAYA
BQAFAAcACAAJAAoACwAMAA0AEAASABIAFAAXABkAGQAZABkAFwATAA0ABAD7//L/7f/s
/+v/7P/r/+v/7P/q/+r/6v/q/+r/6//r/+v/6//r/+v/7v/y//b/+P/5//z//f/+/wAA
AgADAAMAAwAFAAUAAwAFAAQAAwACAAEABAAEAAQABQAFAAMABQAHAAUABAAHAAkACQAK
AAkAAgD7//X/8f/x//L/8P/p/9v/1v/h//z/FgAsAD8ARgA8ACsAFgD9/+v/5//t//f/
AAAIAAwADAAKAAsADQANAA0ADQAPAA8AEAAQABEAEQARABIAEAARABEAEQAUABQAEwAT
ABMAEwAUABQAEgASABIAEgARABEAEQARABMAEgARABEAEQARABAAEAARABEAEQAPAA8A
DgAOAA4AEAAQABAAEAARABEAEAAPAA4ADgANAAsADAAMAAoACgAMAAwACwAJAAcABgAF
AAMABQAEAAIAAQAAAP///v/9//r/+f/3//b/9P/z//P/8v/t/+z/6v/o/+n/6f/p/+r/
6f/p/+n/6f/n/+f/5//n/+n/6f/p/+n/5//n/+j/6P/q/+r/6//s/+3/7f/t/+7/7P/v
//D/8P/z//P/9P/0//b/9//3//f/+P/4//j/9//5//r/+v/6//r//P/8//v//P/+////
AQABAAIAAgADAAMAAwADAAMAAwADAAMAAwACAAIAAgACAAQABQAEAAUAAwAFAAUABQAH
AAYABQAFAAQAAwACAAEAAgACAAIAAAADAAMAAgACAAIAAgACAAAAAAABAAEAAQADAAEA
AQAAAP7/////////AQABAAEAAQD///7//v/+////AAABAAIAAgACAAIAAgACAAIAAgAC
AAAAAAAAAAAA/v/+//////8AAAAAAAAAAAMAAwABAAEAAAD///7//v//////AAACAAMA
AwAEAAQABAABAAEAAQABAAEAAQABAAIAAgAAAAAAAAAAAAEAAgADAAQAAgACAAIAAgAA
AAAAAAAAAAIAAQABAAMABAAFAAYABwAGAAcACgAMAA4AEAATABUAFQAVABUAEwAPAAkA
AAD3/+7/6f/o/+f/5f/j/+L/4v/k/+T/5P/k/+f/6f/q/+v/6f/p/+n/7P/s//D/8v/z
//b/9//4//r//v///////////////f///////////////v/+//7//////wEAAwABAP//
AAAHAAcABQAEAAEA+P/x/+//7//t/+r/6P/h/9X/zv/X//T/EAAgAC0AOgA0ACEADAD5
/+f/4//r//P/+P/6//7/AAACAAEABQAFAAUABQAFAAUABgAGAAcABwAHAAgACQALAAwA
DQAOAA4ADQANAAsACwAMAAwADgAOAA4ADgANAA0ADQANAA0ADAALAAsACwALAAoACgAM
AA0ADgANAAsACgAKAAoACgAKAAoACgALAAsACgAJAAkACgAKAAkABgAGAAQABAAGAAYA
BQADAAQABAAEAAMAAQAAAP7//f/8//v/+v/5//j/9//1//T/8//z//T/9P/w/+7/6//o
/+j/5//m/+b/4//j/+P/4//j/+P/4//j/+T/5f/m/+f/5//n/+j/6P/m/+b/5//o/+f/
5//n/+j/6P/r/+z/7P/v/+//8P/w//L/8//z//P/9f/2//f/9//3//j/+P/4//r//P/8
//v/+//8//z//f/7//z//P/9/////////////f/9//3//f8AAAAAAAAAAAEAAQD/////
//8BAAEAAQABAAAA////////////////AgACAAIAAAADAAMAAgACAAIAAgACAAAA/v//
///////9//v/+//6//v//f/+/////f/9//3//f/9//7/AAACAP///v/9//z//v/+//7/
/v///wAAAQACAAAAAAAAAAAAAAAAAAEAAQACAAIAAgACAAMAAwABAAEAAgADAAQABgAE
AAMAAwAEAAMAAwAEAAQAAwD///7//f/+////AAABAAQABAAEAAQAAwABAAAAAAAEAAYA
BAAEAAQABAAEAAQABAAEAAIAAgACAAIAAgACAAIAAgADAAMABAAHAAgACQAKAAsADAAN
ABAAEgAUABYAGQAbABsAGwAbABkAFQAPAAYA/f/y/+3/7P/r/+v/6f/o/+j/5v/m/+b/
5v/p/+v/7P/t/+3/7f/t//D/8P/0//b/9//6//v//P/+/wAAAQABAAEAAQABAP//AQAB
AAEAAQABAAQABAAEAAUABQAHAAUABQAFAAQABQAJAAkACAAFAP7/9f/z//P/9f/0//D/
6f/b/9j/5f/8/xIAJgA7AEQANgAfAAYA8f/j/+P/6//z//z/BAAIAAoADAANAA0ADQAN
AA0ACwALAAwADAANAA0ADQAOAA4ADwAPAA8AEAAQAA8ADwAPAA8AEAAQAA4ADgAOAA4A
EQARABEAEQAPAA4ADQANAAsACwAKAAoADgAPABAADwANAAwADAAMAAoACgAKAAoACwAL
AAoACQAHAAgACAAHAAgACAAGAAYABgAGAAUAAwAEAAQABAADAAIAAAD9//v//P/7//r/
+f/4//f/9f/0//H/7//u/+z/6//q/+j/5v/m/+X/5P/k/+P/4//j/+P/4f/h/+H/4f/f
/9//3//f/+H/4f/i/+L/4P/g/+H/4v/l/+X/5f/m/+f/6//t/+7/7v/t/+3/7P/s/+3/
7f/t//H/8v/z//P/8//0//T/9P/2//j/+P/3//n/+v/6//v/+//8//z//f/+//3//P/7
//z//f/+///////+//3//P/+/////v////3////////////+//3//f/9//3//f/9//7/
/v/+//z/AQABAAAAAAD+//7//v/8//7//////////f/7//v/+v/8//3//f/9//3//f/9
//3//P/8//3//v/8//z//P/8//7//v/+//7//v/+//7//v/+//7//v/+//7//v//////
AgACAAIAAgABAAEA/////////////wAAAAD/////AAAAAP/////+/wAA//8BAAMAAQAB
AAEAAQAAAAAAAAAAAAIAAQABAAIAAgABAAMABQAEAAMAAgABAAAAAgACAAIAAgAAAAAA
AAAAAAEAAgADAAQAAgABAAEAAwACAAMABAAFAAYABwAKAAwADgAQABMAFQAWABcAGAAX
ABQADwAHAP//9P/v/+7/7f/s/+n/5//m/+b/5v/m/+b/6v/r/+v/6//q/+n/6P/q/+7/
8v/0//X/9v/3//j/+v/8//3//f/9//v/+//5//v//P/9//7///8AAAAAAAABAAEAAwAH
AAMAAQACAAMABwALAAoABQD+//f/8//z/+//7v/s/+n/4f/Y/9n/7P8IACAAMQA8ADwA
KQAQAPn/6f/h/+P/7f/2//7/BAAGAAYACQAJAAkACQAJAAkACQAKAAoADAANAA4AEAAO
AA8ADwAPABAAEAAPAA8ADQANAA4ADgAOAA4ADgAOAA8ADwAPAA8ADQAMAAsACwANAA0A
DAAMAA0ADQANAAsADQAMAAwADAAKAAoACgAKAAsACwAKAAkACwAMAAwACwAJAAgABQAE
AAQABAADAAEAAwAEAAUABQAEAAIA///9//z/+//6//n/9v/1//P/8v/u/+3/7f/s/+v/
6v/o/+b/5v/l/+T/5P/h/+H/4f/h/+H/4f/h/+H/4//j/+P/4//h/+H/4v/i/+L/4v/j
/+T/5//n/+f/6P/q/+3/7v/u/+7/7f/t/+z/7v/v/+//7//z//T/9f/1//n/+v/6//r/
+P/6//r/+f/5//r/+v/7//v//P/8//3//////////////////////wAAAAAAAAAA////
//3//f/9/////////wEAAAD///////////////8AAAAAAAD+/wMAAwACAAIAAQAAAP//
/P/9////AAABAP///f/9//z//P/9//3//f////////////7//v///wAAAAAAAAAAAAD+
//7//v/+//7//v/+//7/AAAAAAAAAAACAAIAAwADAAIAAgACAAIAAwADAAEAAQABAAEA
AQACAAIAAQABAAIAAwADAAQABAAEAAEAAQABAAMAAwADAAMABgAGAAYABgAIAAcABwAI
AAYABQADAAEAAQABAAEABAAGAAYABgAGAAUABAADAAIAAwAEAAUABgAFAAQAAwACAAIA
AQABAAMABgAHAAgACQAKAAsADgAQABQAFgAZABsAGgAZABgAFQAQAAkA///1/+7/6//s
/+3/7f/r/+r/6v/o/+j/6P/o/+j/6f/p/+n/6v/r/+z/8P/y//b/+P/5//v/+//7//z/
/v////////8BAAEA//8BAAEAAQABAAEAAgACAAIAAwADAAMAAQABAAMABAAFAAcACwAI
AAEA9v/x//P/9//x/+z/7P/j/9f/2P/t/wYAHAAwAD8APgAwABcAAADr/+X/6f/x//n/
AAAEAAgACgAKAAkADQANAA0ADQANAA0ADgAOAA8ADwAPABAAEAARABEAEQAQABAADwAP
ABEAEQASABIAEgASABIAEgARABEAEQARABMAEgARABEAEQARABAAEAAPAA8ADwANAA0A
DAAMAAwADgAOAA4ADgANAA0ADAALAA0ADgAOAA0ADgAOAAwADAAJAAgABgADAAQABAAE
AAMAAQAAAP7//f/+//3//P/7//b/9f/z//L/8v/x//H/8P/t/+z/6v/o/+j/5//m/+b/
5v/n/+j/6f/p/+n/6f/p/+b/5f/k/+P/5f/l/+b/5v/o/+j/6f/q/+v/6//r/+z/6//t
/+3/7P/u/+//8f/y//L/8//z//P/9f/2//f/9//7//z//P/8//7/AAAAAP///v/+//3/
/f/9//7//v///wMAAwADAAMAAQABAAEAAQACAAIAAgACAAUABQADAAMAAwAFAAUABQAD
AAIAAQABAAEAAQABAAEABAAEAAQAAgAFAAUABAAEAAQABAAEAAIAAAABAAEAAQADAAEA
AQAAAAIAAwADAAMAAAD///7//f/+//7///8AAAAAAAAAAAAAAAAAAAAAAAAAAAAAAAAA
AAAAAAAAAAAAAgACAAMAAwACAAIAAgACAAUABQADAAMAAwADAAMABAADAAEAAAAAAAMA
AwAEAAQABQADAAQABQADAAMAAwADAAIABAACAAIAAgACAAIAAgACAAIABAAEAAQABAAG
AAYABgAGAAUAAwACAAMABgAHAAgACQAKAAsADgAQABQAFgAZABsAGgAZABgAFQANAAUA
+v/v/+n/5f/l/+X/5v/l/+X/5v/o/+j/6P/o/+r/6//r/+v/7f/t/+3/8P/z//j/+//9
//7///8AAAIAAQABAAAA//8AAAEAAAADAAUABQAFAAUABAAEAAQABQAFAAcABQABAAMA
CgALAAkABwACAP3/9v/z//H/8//z/+7/4P/P/8v/2v/1/xAAJgA2ADsANAAiAA8A+v/p
/+P/5//x//v/AgACAAYACgAKAAsACwALAAsACwAJAAkACgAKAA0ADQANAA4ADgAPAA8A
DwAOAA4ADQANAA8ADwAQABAADgAOAA4ADgANAA0ADQANAA8ADgANAA0ADQANAAwADAAL
AAsACwAJAAkACAAIAAgACQAKAAsADAAMAAsACQAHAAcACAAIAAcACAAIAAYABgAGAAYA
BQADAAIAAgACAAEAAQAAAP7//f/8//v/+v/5//b/9f/z//L/7v/t/+3/7P/q/+r/6f/o
/+f/5f/j/+L/4//j/+P/4//l/+X/5f/l/+P/4//j/+P/4//j/+T/5P/m/+b/5//o/+n/
6f/p/+r/6P/r/+z/7P/t/+3/7v/u//D/8f/x//H/8//0//X/9f/2//b/9f/0//b/+P/4
//f/+f/6//r/+//5//r/+v/7//v/+//7//v/+v/5//j/9//5//r/+//8//3//f/7//v/
+f/7//v/+//8//z//P/9//v/+//7//v/+//6//n/9v/7//v/+v/6//j/+P/4//b/+P/5
//n/+f/5//f/9//2//j/+f/5//n/+f/5//n/+f/4//j/+f/6//n/+P/3//b/+P/4//j/
+P/4//j/+P/4//j/+P/4//j/9v/2//f/9//6//r/+v/6//r/+f/2//X/9v/3//j/+v/6
//n/+f/6//v/+//8//z//P/5//n/+f/5//n/+f/5//r/+P/2//j/+P/4//j/+P/4//j/
+P/4//j/+P/4//r/+v/6//r/+v/5//n/+//6//v//P/9/wAAAQAEAAYACAAKAA0ADwAR
ABEAEQAPAAsABQD8//P/6P/j/+L/4f/f/93/3P/c/9z/3P/c/9z/3P/d/93/3f/f/9//
3//i/+b/6v/s/+3/7v/v//D/8v/1//f/+P/5//n/+f/3//n/+P/3//b/9f/2//b/9v/3
//f/9//3//f/9//4//3/AQABAAIA///0/+3/6//t/+3/5v/g/9f/yf/E/8//6P8GABoA
KwAwACYAEQD+/+v/2//b/+P/6//y//j/+v/+//7///8DAAMAAwADAAMAAwAEAAQABQAF
AAUABgAIAAkACQAJAAkACAAGAAUACAAJAAsADAAKAAoACgAKAAkACQAJAAkACwAKAAkA
CQALAAsACgAKAAkACQAJAAcABQAEAAQABAAGAAYABgAGAAUABQAEAAMAAwAEAAQAAwAE
AAQAAgACAAQABAADAAEA///+//3/+//9//z/+v/5//r/+f/4//f/8v/x/+//7v/t/+3/
7v/u/+n/6P/m/+T/5P/j/+L/4v/f/9//3//f/+D/4f/i/+P/4v/h/+D/3//h/+H/4v/i
/+L/4v/j/+T/5//n/+f/6P/m/+n/6v/q/+v/6//s/+z/7v/v/+//7//x//L/8//z//X/
9v/2//b/9v/4//j/9//3//j/+P/5//f/+P/4//n/+//7//v/+//9//3//f/9//7//v/+
//7/AQABAP///////wEAAQABAAEAAAD//////v/9//z/+//+//7//v/8//7//f/7//r/
/P/8//z/+v/6//v/+//7//v/+f/5//j/+v/7//v/+//7//v/+//7//r/+v/7//z//v/+
//7//v/9//z/+//6//z//P/8//z//v/+//7//v/9//z//P/7//z//P/8//z///////3/
/f/9//3//f/+//7//f/9//7//////wAAAAAAAP3//f/9//7///8AAAEAAQAAAP///v8A
AP////8AAAQABwADAPv/+v/8//7/AAACAAAAAAAAAAAAAgACAAIAAgAAAAAAAAAAAAAA
/////wEAAgADAAQABQAEAAUACAAKAAwADgARABMAFAAVABYAFQAUAA8ABwD///T/7//u
/+3/6v/n/+X/5P/m/+b/5v/m/+j/6f/p/+n/6f/p/+n/7P/t//D/8f/x//X/9//5//z/
/v////////8BAAEA//8BAAAA///+//3/AAAAAAAAAQAFAAMAAwAFAAEA/v8FAAkACQAG
AAcAAgD5//X/9f/z/+7/7P/n/93/1P/X/+z/CAAeADEAPAA6ACkAEAD3/+n/5f/n/+3/
9v/+/wYACgAKAAkACQAJAAkACQAJAAkACgAKAA0ADQANAA4ADAANAA0ADQAQABAADwAP
AA8ADwAQABAAEAAQABAAEAAPAA8ADwAPABAAEAAQABEAEQARABAAEAAQAA8ADgALAAsA
CgAKAAoADAAMAAwADAANAA0ADAALAAkACgAKAAkACgAKAAgACAAIAAgABwAFAAQABAAE
AAMAAQAAAP7//f/8//v/+v/5//f/9//2//b/9P/z//P/8v/t/+z/6v/o/+j/5//m/+b/
5f/l/+X/5f/j/+P/4//j/+X/5f/l/+X/5f/l/+b/5v/m/+b/5//o/+n/6f/p/+r/6f/r
/+v/6v/s/+3/7//w//D/8f/x//H/9P/2//j/+f/6//r/+f/4//j/+v/6//n/+//8//z/
/f/7//z//P/9/wEAAQABAAEAAQABAAEAAQACAAIAAgACAAMAAwABAAEA//8BAAEAAQAD
AAIAAQABAAEAAQABAAEAAAAAAAAA/v///////v/+/wAAAAAAAP7//v////////////3/
/f/8//z//f/9//3//f/9//3//f/8//z//f/+//z//P/8//z//v/+//7//v/+//7//v/+
/wAAAAAAAAAA/v/+//////8AAAAAAAAAAP/////9//3/////////AAACAAEAAQACAAEA
AQACAAIAAgD//////////////////wAAAAAAAAAAAQABAAIABAADAAMAAgABAP//AgAC
AAIAAgACAAAAAAAAAAAA/v/+//7//v8AAAAAAAAAAAAA/////wEABAAFAAYABwAGAAcA
CgAMAA4AEAATABUAFQAVABUAEwARAAsAAgD5//D/6//q/+n/6f/n/+b/5v/o/+j/6P/o
/+r/6//r/+v/6P/n/+b/6P/r//D/8//1//r/+//8//7//v///////////////f///wEA
AQABAAEAAQAAAP////8BAAEAAQABAAMABAAHAAsADwAMAAMA+v/z/+//8f/z//D/7P/j
/9P/0P/f//7/FgAmADcAPgA0AB8ACADx/+P/5f/t//H/+v8AAAYACgAMAA0ADgANAAwA
CwALAAsADAAMAA8ADwAPABAAEAARABEAEQARABAADgANAA0ADQAOAA4AEAAQABAAEAAR
ABEAEQARABEAEAAPAA8AEQARABAAEAARABEAEQAPABEAEAAQABAADwAOAA0ADAAPAA8A
DgANAAwADAALAAkACgAKAAgACAAKAAoACQAHAAYABgAGAAUAAwACAAAA///+//3//P/7
//r/+f/3//b/8v/x//H/8P/v/+7/7P/q/+j/5//m/+b/5//n/+f/5//n/+f/5//n/+f/
5//n/+f/6f/p/+r/6v/n/+b/5v/m/+n/6f/p/+r/6v/t/+7/7v/v/+//8P/w//T/9f/1
//X/9f/2//f/9//7//z//P/8//v//P/7//n/+//8//z//f/9//7//v///wEAAQABAAEA
AwADAAMAAwADAAIAAQAAAAMAAwABAAEAAgAFAAYABwAHAAYABQAFAAQAAwACAAEAAwAE
AAUABAAEAAMAAQAAAAAAAAAAAP7/AAABAAEAAQACAAEAAgACAAAAAQABAAEAAAD///7/
/f/+//7///8AAAAAAAAAAAAAAAAAAAAAAAD+//7//v/+////AAABAAIAAgACAAMAAwAC
AAIAAgACAAMAAwABAAEAAwADAAMABAACAAEAAQACAAMAAwAEAAQAAgD/////////////
/////wAAAgACAAIAAAAAAAAAAAAAAAAAAAAAAAAAAAAAAAAAAgACAAIAAgACAAEAAQAD
AAQABQAGAAcACgALAA4AEAAUABYAGQAbABkAFwAVABEACgABAPX/6f/k/+H/4v/j/+T/
4//j/+T/4v/i/+L/4v/k/+X/5f/l/+b/5//o/+z/8P/0//b/9//4//n/+v/8//7/////
//////////3///8BAAEAAQABAAEAAAD///////8BAAEAAQADAAQAAwAFAAUA/v/3//D/
7f/r/+v/6f/k/9z/0f/J/9T/7f8IAB4AMgA7ADIAHgAHAPT/4//h/+f/7f/1//z/AgAC
AAQABgAFAAcABwAHAAcABwAHAAgACAAJAAkACQAKAAoACwALAAsACwAKAAgABwAHAAcA
CAAIAAgACAAIAAgABwAHAAcABwAJAAgABwAHAAkACQAIAAgABwAHAAcABQAFAAQABAAE
AAQABAAEAAQABwAHAAYABQAEAAQAAwABAAAAAAD+//7///8AAAAA///+//7//v/9//z/
+v/3//X/9v/1//T/8//w/+//7f/s/+j/5//n/+b/4//i/+D/3v/e/93/3P/c/9z/3f/e
/9//3f/d/93/3f/b/9v/2//b/97/3//h/+L/4v/i/+P/5P/j/+P/4//k/+P/5f/l/+T/
5//n/+j/6P/s/+3/7f/t/+z/7P/s/+v/7//w//D/8P/w//L/8v/x//H/8v/y//P/8//0
//T/9f/2//X/9P/z//T/9f/2//f/9v/2//b/9v/5//n/9//3//X/9//3//f/9//2//X/
9f/4//n/+v/7//r/+P/2//L/9f/1//T/9P/0//T/9P/y//D/8f/x//H/8v/x//L/8v/y
//P/8//z//P/8//z//P/8P/w//H/8v/w//D/8P/w//L/8v/y//L/8v/y//L/8v/0//T/
9P/0//T/9P/1//X/9P/0//T/9P/0//P/8P/v//L/8//0//b/9f/z//L/8v/x//H/8v/y
//P/8f/y//P/8//z//P/8//2//T/9P/y//L/8v/y//L/9P/0//T/9P/y//L/8v/y//L/
8v/y//L/8P/v/+//8f/y//P/9P/1//j/+f/8//7//v8AAAMABQAGAAcACAAHAAEA+//y
/+n/4P/b/9r/2f/X/9X/1P/U/9T/1P/U/9T/1v/X/9f/1//X/9f/1//a/9r/3v/g/+H/
5v/n/+j/6v/s/+3/7f/t/+3/7f/r/+3/7f/t/+3/7f/s/+z/7P/t/+//7f/r/+v/6//s
//H/9//3//b/8f/o/+P/3//f/93/2v/W/8n/uf+y/8H/3P/2/woAGwAiABgAAQDm/9P/
yf/L/9P/2//k/+z/8v/0//T/9f/1//X/9f/1//X/9f/2//b/9f/1//X/9v/2//f/9//3
//r/+v/5//n/+//7//z//P/8//z//P/8//v/+//7//v//f/8//v/+//7//v/+v/6//v/
+//7//n/9//2//b/9v/4//j/+P/4//n/+f/4//f/9//4//j/9//0//T/8v/y//L/8v/x
/+//7v/u/+7/7f/v/+7/7P/r/+j/5//m/+X/4v/h/9//3v/c/9v/2//a/9X/1P/S/9D/
0P/P/87/zv/N/83/zf/N/8//z//P/8//z//P/8//z//O/83/zf/M/8z/zP/N/87/0f/R
/9H/0v/U/9f/2P/Y/9f/1//Y/9j/2f/Z/9j/1//Z/9r/2//b/93/3v/e/97/4P/i/+L/
4f/h/+L/4v/j/+P/5P/k/+X/5v/l/+T/4//j/+P/4//j/+b/5v/m/+b/5//n/+X/5f/l
/+f/5//n/+f/5v/l/+X/4//j/+P/4//m/+b/5v/k/+X/5f/k/+T/4v/i/+L/4P/e/9//
3//f/+D/3//g/+D/4v/j/+P/4//l/+X/5f/l/+L/4v/j/+T/4//i/+H/4P/i/+L/4v/i
/+L/4v/i/+L/4v/i/+L/4v/i/+L/4//j/+L/4v/i/+L/5P/l/+T/5f/j/+P/4//k/+T/
4//j/+T/4//j/+T/5P/l/+P/5P/l/+P/4//j/+P/4//i/+H/4P/i/+H/4f/i/+D/4f/h
/+H/4f/h/+H/4v/g/+H/4f/g/9z/3v/f/9//3//h/+H/4P/i/+L/5P/k/+T/5v/n/+j/
6f/s/w==
         </WaveFormData>
      </LeadData>
      <LeadData>
         <LeadByteCountTotal>10000</LeadByteCountTotal>
         <LeadTimeOffset>0</LeadTimeOffset>
         <LeadSampleCountTotal>5000</LeadSampleCountTotal>
         <LeadAmplitudeUnitsPerBit>4.88</LeadAmplitudeUnitsPerBit>
         <LeadAmplitudeUnits>��V</LeadAmplitudeUnits>
         <LeadHighLimit>2147483647</LeadHighLimit>
         <LeadLowLimit>268435456</LeadLowLimit>
         <LeadID>V2</LeadID>
         <LeadOffsetFirstSample>0</LeadOffsetFirstSample>
         <FirstSampleBaseline>0</FirstSampleBaseline>
         <LeadSampleSize>2</LeadSampleSize>
         <LeadOff>FALSE</LeadOff>
         <BaselineSway>FALSE</BaselineSway>
         <ExcessiveACNoise>FALSE</ExcessiveACNoise>
         <MuscleNoise>FALSE</MuscleNoise>
         <LeadDataCRC32>1170450548</LeadDataCRC32>
         <WaveFormData>
EgASABIAEgATABQAFQAWABYAFgAWABYAGAAYABgAGAAZABoAGwAcABwAHAAcABwAHAAc
ABwAHAAdAB4AHwAgACIAIgAiACIAIwAkACUAJgAmACYAJgAmACgAKgAsAC4ALwAwADEA
MgA0ADQANAA0ADYAOAA6ADwAOgA6ADoAOgA6ADoAOgA6ADkAOAA3ADYAMwAyADEAMAAv
AC4ALQAsACkAKAAnACYAIwAiACEAIAAdABwAGwAaABkAGAAXABYAEwASABEAEAAQABAA
EAAQAA0ADAALAAoACAAIAAgACAAGAAYABgAGAAUABAADAAIAAAAAAAAAAAAAAAAAAAAA
AAAAAAAAAAAAAAAAAAAAAAACAAIAAgACAAMABAAFAAYABAAEAAQABAAGAAYABgAGAAgA
CAAIAAgACgAKAAoACgAMAAwADAAMAAoACgAKAAoACQAIAAcABgAIAAgACAAIAAYABgAG
AAYABgAGAAYABgAGAAYABgAGAAQABAAEAAQAAgACAAIAAgACAAIAAgACAAAAAAAAAAAA
AAAAAAAAAAD+//7//v/+/wAAAAAAAAAAAgACAAIAAgAAAAAAAAAAAP7//v/+//7//P/8
//z//P/8//z//P/8//z//P/8//z//P/8//z//P/8//z//P/8//z//P/8//3//v/+//3/
/f/9//3//f/9//3//f/8//z//P/9//7//v8AAAIAAgACAAAAAwADAAMABQAIAAsADAAK
AAgABQACAPv/9//z//P/8v/0//T/8//z//P/8//z//L/8//y//L/9P/0//T/9P/2//X/
9P/0//f/9//3//j/+P/3//f/+P/3//f/9//3//X/9f/2//b/9v/3//f/9//5//n/+v/7
//3//v///wcAFgAnADkARABEADMAHAASABMA/P/M/6L/ef85/+/+wP67/sz+4P7m/uL+
2/7h/vj+Fv87/2f/i/+k/7r/0f/g/+f/7//3//v//f8BAAMABAAGAAcACAALAAsACwAL
AAsADQANAA4ADwARABEAEQARABAAEAAPAA4AEAAQAA8ADwAQABIAEwAUABIAEwATABMA
FgAWABYAFgAVABYAFgAVABQAFAAVABUAGAAYABkAGwAaABoAGgAaABwAHAAdAB0AHwAg
ACAAIgAkACUAJQAlACUAJgAmACYAKAApACsALAAsAC0ALgAuADEAMgAzADQANAA1ADYA
NgA3ADgAOQA4ADkAOAA2ADUAMgAwAC8ALQAqACoAKQAnACUAIwAiACEAIQAfAB4AHAAa
ABgAFgAWABcAFgATABMADgAOAA4ACwAMAAsACQAJAAoACQAJAAkABgAFAAQAAgACAAMA
AwABAAEAAQAAAP7//v/+//3//P/+//3//f/9//v//P/8//v/+//7//v/+//8//3//f/9
////////////AAABAAEAAQABAAEAAQACAAQABQAGAAYABQAFAAYABgAJAAoACgAKAAgA
CAAHAAcABwAIAAgACAAGAAUABQAFAAMAAwADAAMABQAFAAUABQADAAMABAAEAAQABAAE
AAQABAAEAAQAAwADAAMAAgACAAAAAQABAAEAAwABAAEAAgAAAAAAAAAAAAIAAQD/////
//////7//v/+////AQACAAEAAQABAAEAAQD//////////////////wEAAQABAAEAAAD/
//7//f///wEA//////7/AAD+//7//v/+////AAAAAP/////////////////////+/wAA
AAABAAIAAgACAAQABAAEAAQABwAHAAcACAAKAAwADgAMAAoABwADAP3/+P/z//P/9P/2
//b/9//3//f/9//1//X/9//3//j/+P/4//j/+P/4//f/9v/4//v/+//7//7//v/9//3/
/P/9//3//f/9//v/+//8//r/+v/7//v//f/9//3//v/9////AgAHAAsAFgAnADcAQgBI
AD8ALAAgABsABgDe/7r/k/9T/wX/0v7L/tr+7P7y/vT+7f7v/gT/Iv9D/2v/i/+m/77/
0//k/+3/8//5////AQAFAAcACAAKAAsADAAPAA4ADwAQABEADwAPABAAEQATABMAEwAT
ABMAFAAUABQAFAAUABMAEwATABQAFAAUABYAFwAXABcAFwAWABUAFAAWABgAGQAZABgA
GAAZABkAHAAcAB0AHwAgACAAIAAgACAAIAAhACEAIQAiACIAJAAoACkAKQApACgAKgAr
ACwALAAtAC8AMAAzADUANwA4ADcAOAA5ADoAPAA9AD4APgA+AD4APgA8AEAAQAA/AD8A
PQA8ADwAOwA5ADgANgAzADMAMQAwAC8AKwApACgAJgAkACIAIAAgACEAIAAdAB0AGAAY
ABgAFQAXABUAEgARABMAEQAQAA8ADAALAAoACAAHAAcABgADAAMAAwACAAAAAgACAAEA
AAAAAP//////////AAAAAP////////////8AAAEAAQABAAMAAwADAAMABAAFAAUABQAH
AAcABwAIAAcABwAHAAYABgAHAAkACgAJAAoACgAKAAoACgAJAAkACQAKAAoACgAMAAsA
CwALAAkACQAJAAkACwALAAsACwAIAAcABwAGAAUABgAHAAgACAAIAAgABwAHAAcABgAG
AAQABQAFAAUAAwABAAEAAgACAAIAAgACAAMAAwACAAMABAADAAEAAAAAAAEAAwAEAAUA
BQAFAAUABQADAAMAAwADAAMAAwADAAMAAgAAAAAAAAAAAAMABAAEAAMAAwADAAMAAwAB
AAEAAQAAAAIAAgADAAQAAgACAAQABAACAAIABQAFAAUABgAIAAoACgAIAAYAAwACAP3/
+f/1//P/9P/2//b/9f/1//X/9f/3//f/+f/5//z//P/8//z//P/8//v/+v/4//v/+//7
//z//P/7//v//P/9//3//f/9//v/+//8//z//P/9//3//f/9//3//v/9////BAAHAAsA
GAArADsASABMAD8ALAAkACEACADe/7T/if9L///+zv7F/tj+6v7s/uz+6f7x/gj/Kv9N
/3P/lf+u/8T/1f/g/+f/7//3//n//f8BAAMABAAGAAcACAALAAwADQAOAA8AEQARABIA
EwATABMAEwATABEAEgASABIAFAAUABMAEwAVABYAFgAWABQAFQAVABUAGAAYABgAGAAa
ABwAHQAdABoAGgAbABsAHAAcAB0AHwAgACAAIAAgACIAIgAjACMAIwAkACQAJgAoACkA
KQApACwALgAvADAAMAAxADMANAA1ADcAOQA6AD0APgA/AEAAQwBFAEcASABGAEYARgBE
AEYARgBFAEUAQQBAAEAAPwA+AD4APQA7ADoANwA1ADMAMQAvAC4ALAAoACYAJAAkACEA
IAAdAB0AGgAaABoAFwAXABUAEgARABMAEQAQAA8ADAALAAoACAAHAAcABgADAAMAAwAC
AAAA/v/+//3//P/+//3//f/9//3//v/+//3//f/9//3//f8AAAEAAQABAAEAAQABAAEA
AgADAAMAAwADAAMAAwAEAAQABQAGAAYABQAFAAYABgAHAAgACAAIAAgACAAHAAcABwAI
AAgACAAGAAUABQAFAAUABQAFAAUAAwADAAMAAwACAAMABQAGAAMAAgABAAAAAgACAAIA
AQADAAMAAgACAAAAAQABAAEA///9//3//v8AAAAAAAAAAAIAAQD/////AQABAAAAAAD9
//3//v/+//3//f/9//3/+//5//n/+f/6//v//P/9//3//f/9//3//P/7//r/+f/9/wAA
///+//3//P/7//z//P/7//v/+//7//v/+//7//v/+v/8//z//f/+//7//v8AAAAAAgAC
AAUABQAFAAYACAAKAAkABgADAP///v/5//X/8f/v//D/8v/y//H/8f/x//H/7//v//H/
8f/1//b/9//4//b/9v/1//T/8v/1//X/9f/4//j/9//3//b/9//3//f/9//1//X/9v/2
//b/9//3//n/+f/5//r/+//9//7/AwAJABIAIQA1AEAAQgA1ACAAFgATAPj/zP+k/3X/
Mf/n/rb+rf7C/tD+1P7W/tn+4/76/hj/P/9n/4v/pP++/9H/3v/p//H/9//7//v///8B
AAIAAgADAAQABwAIAAkACgALAA0ADQAOAA8ADQANAA0ADQAPABAAEAAQABAAEAAPAA8A
EAASABMAFAATABMAEgARABIAEgASABIAFAAWABcAFwAWABYAFwAXABgAGAAZABsAHAAc
ABwAHAAdABwAHAAbABwAHgAfACIAIgAjACMAIwAmACgAKQAqACoAKwAtAC4ALwAxADMA
NAA1ADYANwA4ADkAOQA5ADgAOgA6ADoAOAA4ADgANwA3ADcANgA2ADUAMwAyADAALQAq
ACcAJQAjACMAIQAgAB4AHAAaABgAGAAZABgAFQAVABQAFAAUABEADwANAAoACQAJAAcA
BgAFAAYABQAEAAIA//////7/+//9//3//P/6//r/+v/5//j/+P/3//f/9//3//j/+P/3
//n/+f/5//n/+P/5//n/+f/7//v/+//7//z//f/9//3/+//7//v//P/+////AAAAAP//
//8AAAAAAQACAAIAAgACAAIAAQABAAMABAAEAAQAAgABAAEAAQABAAEAAQABAAEAAQAB
AAEA/////wAAAAD+//7//v/+//7//v/+//3//f/9//z//P/8//3//f/9//3/+//7//z/
/v/+//7//v/8//v/+f/5//n/+f/4//j/+f/5//r/+v/6//n/+P/3//j/9//4//n/+//7
//v/+//6//n/+P/3//n/+f/5//n/+f/5//n/+f/4//b/9v/2//b/+f/6//r/+f/3//f/
9//3//n/+f/5//j/9v/2//f/+P/6//r//P/8//r/+v/9//3///8AAAIABAAGAAQAAgD/
//z/9//z/+//7f/u//D/8P/t/+3/7f/t/+3/7f/v/+//8v/y//L/8v/y//L/8f/w//D/
8//z//P/8v/y//H/8f/y//P/8//z//P/8f/x//L/9P/0//X/9f/1//X/9f/2//f/+f/8
//3/AQAIABkALQA+AEQAOwAkABQAFQAGAN7/sP+F/0//Cf/K/q3+tP7M/tj+1v7T/tf+
6P4C/yf/U/95/5L/rP/F/9b/4f/p/+//9f/3//v//f/+//7///8AAAMABQAHAAkACwAJ
AAkACgALAA0ADQANAA0ACwAMAAwADAAOAA4ADQANAA0ADgAOAA4ADgAPAA8ADwAQABAA
EAAQABAAEgATABMAEgASABMAEwAUABQAFQAXABgAGAAYABgAGgAaABsAGwAZABoAGgAc
ABwAHQAdAB0AIQAkACYAKAApACkAKgAqACkAKwAtAC4ALwAwADEAMgAyADMANAA0ADQA
NAA0ADIAMgAyADEAMQAvAC4ALgAtACwALAArACkAJwAlACQAIwAfAB0AHAAaABgAFgAU
ABQAEwASAA8ADwAPABAAEQAPAA4ACwAHAAUABQADAAIAAQABAAEAAQAAAAEAAQAAAP3/
+//7//r/+P/4//j/9//2//b/9f/1//X/9f/2//b/9f/3//f/9//3//b/9//3//f/+P/3
//b/9f/4//n/+f/5//v/+//7//z/+v/7//z//P/9//3//v/+/wEAAgACAAIAAQAAAP7/
/f/9//7//v/+//7//f/9//3//f/9//3//f/9//3//f/9//3//f/+//7//v/+//7//v/8
//z//P/7//v/+//6//r/+v/7//v/+//9//v/+//8//v/+v/5//j/+v/5//f/9//3//f/
9v/2//X/9f/2//b/+f/5//n/+f/3//X/9f/1//f/9//3//f/+f/5//n/+f/5//n/+f/5
//j/+f/2//X/9P/0//X/+P/6//r/+v/6//j/+P/3//X/9//3//f/9//1//X/9f/0//b/
9v/3//j/+P/4//r/+v/8//z/////////AAACAAQAAgAAAP7/+//2//H/7f/p/+r/7P/v
//D/7//v/+//7//v/+//8f/x//D/8P/w//D/8P/w/+//7v/u//H/8f/x//L/8v/x//H/
9P/1//X/9f/1//P/8//0//T/9P/1//X/9//3//f/+P/3//n//P8BAAsAGAApADkARAA+
ACcAFAAUAA0A6v+8/5T/Zf8b/9n+wP7H/tb+4P7k/uL+5f71/g7/Lv9V/3v/l/+w/8T/
1f/k/+v/8f/3//v//f8BAAMABAAEAAUABgAJAAoACwAMAA0ADQANAA4ADwANAA0ADQAN
AA0ADgAOAA4AEAAQAA8ADwARABIAEgASABIAEwATABMAFgAWABYAFgAVABYAFgAVABQA
FAAVABUAFgAWABcAGQAcABwAHAAcAB4AHgAfAB8AIQAiACIAJAAlACUAJAAjACQAJgAn
ACgAKAApACsALAAtAC8AMQAyADMANAA1ADYAOAA5ADoAOgA8ADwAPAA6ADoAOgA5ADkA
OAA4ADkAOQA2ADYANQAzAC0AKQAmACMAIgAhACEAIAAeABwAGgAaABkAGAAVABUAEgAS
ABIADwARAA8ADAALAAsACQAIAAcABgAFAAQAAgACAAMAAwABAAMAAwACAAAA///+//z/
+v/6//n/+f/5//v//P/8//v/+f/5//n/+f/6//v/+//7//3//f/9//3/AAABAAEAAQD/
//////8AAAAAAQACAAIAAwADAAQABAAHAAgACAAIAAoACgAJAAkACAAIAAcABgAIAAcA
BwAHAAkACQAJAAkABgAFAAQAAwACAAMABQAGAAQABAAEAAQAAgACAAIAAQADAAMAAgAC
AAAAAQABAAEAAwABAAEAAgACAAIAAgACAAQAAwABAAEAAQABAAAAAAD9//3//v/+/wAA
AQACAAMABQADAAMAAwABAAEAAQABAP///v8AAAAAAAAAAP//AAAAAP//AQABAAEAAQAB
AAEAAQAAAP7//v///wAAAgACAAQABAACAAIABQAFAAUABgAIAAoACgAIAAYAAwD+//n/
9f/x//P/9P/2//b/8//z//P/8//0//X/+P/5//j/+P/4//j/+P/4//f/9v/3//v//P/9
//z//P/7//v/+v/7//v/+//9//v/+//8//3//v8AAAEAAQABAAEAAgABAAUACgALABcA
KgA7AEcATABEADEALAAoAA8A5v/A/5L/S////tP+zv7f/vD++P76/vj+/f4V/zT/WP97
/5X/qf/C/9b/5f/q//P/+////wEAAQAFAAcACAAGAAcACAALAAwADQAOAA8ADwAPABAA
EQARABEAEQARABMAFAAUABQAFAAUABMAEwARABIAEgASABQAFQAVABUAFgAWABYAFgAU
ABYAFwAXABgAGAAZABkAHAAcAB0AHwAeAB4AHgAeACAAIAAhACEAIwAkACQAJgAoACkA
KQApACoALAAtAC4AMAAxADMANAA3ADkAOwA8AD8AQABBAEIAQwBDAEMAQgBFAEYARwBG
AEYARgBFAEUAQwBCAEIAQQBCAEIAQQA/ADoANwA1ADMAMQAvAC4ALAAsACoAKAAoACUA
JAAhACEAHAAcABwAGQAXABUAEgARAA8ADQAMAAsACgAJAAgABgAFAAUABAABAAEAAQAA
AP7//v/+//3//P/8//v/+//7//n/+v/6//n/9//3//f/9//5//v//P/9////////////
/v////////8AAAEAAgAEAAIAAwAEAAQAAQABAAIAAgAFAAYABgAGAAYABgAFAAUABQAG
AAYABgAGAAUABQAFAAUABQAFAAUABwAHAAcABwADAAMABAAEAAAAAAAAAAAAAgACAAIA
AQABAAEAAAAAAAAAAQABAAEAAQD/////AAACAAIAAgACAAEA///8//v///////7//v/9
//3//v/+/wEAAQABAAEA///9//3//f/9//3//f/9//3//f/8//z//P/8//z///8AAAAA
///9//3//f/9//////////7//v/+////AAD+//7/AAAAAAIAAgAFAAUABQAGAAgACgAK
AAgABgADAAIA/f/5//X/8//0//b/9v/1//X/9f/1//X/9f/3//f/+P/4//j/+P/4//j/
9//2//T/9//3//f/+P/4//f/9//5//v//P/9//v/+f/5//r/+P/4//n/+f/5//n/+f/6
//v/+/8AAAMACQAUACUANwBIAE4AQQAqACQAIwAOAOD/sP+B/z3/8/6+/q/+wv7Y/t7+
2v7Z/uH++v4a/0H/af+N/6j/vv/R/97/5//x//f/+//9/wEAAwAEAAYABwAIAAsADAAN
AA4ADwAPAA8AEAARABAADwAOAA0ADgAQABEAEgAUABQAEwATABEAEgASABIAFAAVABUA
FQAYABgAGAAYABYAGAAZABkAFgAWABcAFwAYABgAGQAbAB4AHgAeAB4AIAAgACEAIQAj
ACQAJAAmACgAKQApACkAKAAqACsALAAuAC8AMQAyADUANwA5ADoAOQA6ADsAPAA/AEEA
QwBEAEIAQgBCAEAAQgBCAEEAQQA9ADwAPAA7ADwAPAA7ADkANAAxAC8ALQAtACsAKgAo
ACYAJAAiACIAIQAgAB0AHQAYABgAGAAVABUAEwAQAA8ADwANAAwACwAKAAkACAAGAAUA
BQAEAAEAAQABAAAA/v/+//7//f/8//r/+f/5//n/+f/6//r/+f/5//n/+f/5//r/+//7
//v//f/9//3//f/+/////////////////wAA/v///wAAAAABAAEAAgACAAEAAgACAAIA
BAAEAAMAAwABAAIAAgACAAIAAQABAAEAAwADAAMAAwABAAEAAQABAAEAAQACAAIAAAAA
AAAAAAD+//7//v/9///////+//7/AAABAAEAAQAAAP3//P/8//z//P/8//z//v/9//v/
+//7//v/+v/6//v/+//8//z/+//7//v/+//5//f/9//3//j/+f/6//v/+v/5//j/9//5
//n/+f/5//3////7//X/9v/5//r/+//8//v//P/8//v/+//7//v/+//7//v/+//6//j/
+P/5//r/+v/6//z//P/+//7/AQABAP//AAACAAQABgAEAAIA///+//n/9f/x/+//8P/y
//L/8f/x//H/8f/x//H/8//z//L/8v/y//L/9P/0//P/8v/x//P/8v/x//T/9P/z//P/
9v/3//f/9//5//f/9//4//X/9P/0//P/9f/1//X/9v/7//n/+v8BAAMABgAZAC0AOgBC
AD8AKgAaABkAEADk/7T/if9T/wn/yP6p/rD+zP7Y/tb+0/7X/ur+Av8l/1P/e/+W/6r/
wf/W/+P/7f/z//f/9//7//3//v///wEAAwAHAAgACQAKAAsACQAJAAoACwANAA0ADQAN
AA0ADgAOAA4AEAAQAA8ADwAPABAAEAAQABIAEwATABMAFAAUABQAFAATABQAFAATABQA
FAAVABUAFgAWABcAGQAaABoAGgAaABwAHAAdAB0AHQAeAB4AIAAiACMAIwAjACIAJAAl
ACYAKAApACsALAAtAC8AMQAyADMANAA1ADYAOgA7ADwAPAA7ADoAOQA2ADgAOAA3ADcA
NQA0ADQAMwAwADAALwAtACwAKQAnACUAIwAhACAAHgAeABwAGgAaABcAFgATABMAEAAQ
ABAADQAOAA0ACwALAAkABwAGAAUABQAFAAUABAACAAEA///7//v/+//6//j/+v/6//n/
+P/2//X/9f/1//f/+P/4//f/9//3//f/9//2//f/9//3//n/+f/5//n/+v/7//v/+//7
//v/+//8//z//f/+//7//f/9//7//v/9//7//v/+/wAAAAD///////8AAAAAAAAAAP//
/////wEAAQABAAEAAQABAAEAAQD9//3//v/+//r/+v/6//r//P/8//z/+//7//v/+v/6
//z//f/9//3/+//5//n/+v/6//r/+v/6//r/+f/3//f/+f/5//j/+P/5//n/+v/6//n/
+f/5//n/+f/3//f/9//1//X/9f/1//f/9//3//f/+f/5//n/+f/3//n/9//3//b/+P/4
//j/+P/4//f/+P/4//f/9//3//f/9//5//n/+f/4//b/9v/3//j/+f/6//3//v/8//z/
////////AAACAAQAAgAAAP7/+//6//X/8f/t/+v/7P/u/+7/7//v/+//7//x//H/8//z
//b/9v/2//b/8//y//D/7v/u//H/8f/x//P/9P/0//X/9v/3//f/9//2//P/8v/y//P/
9P/2//f/9f/1//X/9v/3//n//P8BAAkAFAAlADkASABIADUAIAAaABUA/v/U/6r/e/81
/+n+uv61/s7+3P7e/tz+3f7n/vz+HP9D/2v/jf+k/7r/z//c/+f/8f/5//v/+////wEA
AgACAAMABAAHAAgACQAKAAsADQANAA4ADwANAA0ADQANAA0ADgAOAA4AEgASABEAEQAR
ABIAEgASABAAEQARABEAEgASABIAEgATABYAGAAZABgAGAAZABkAGQAYABgAGQAbABwA
HQAeAB8AHgAeAB0AHwAgACAAIgAkACUAJQAlACQAJgAnACgAKgArAC0ALgAvADEAMwA0
ADcAOAA5ADoAOgA7ADwAPAA+AD4APgA8ADwAPAA7ADsAOQA4ADgANwA0ADQAMwAxAC8A
LQAsACsAKgApACkAKAAjACAAHQAcABsAGgAXABcAFgAWABYAEwARAA8ADAALAA0ACwAK
AAkABgAFAAQAAgACAAMAAwABAAEAAQAAAP7//P/8//v/+v/8//v/+//7//v//P/8//v/
+//7//v/+//6//v/+//7//3//f/9//3///8BAAIAAwADAAMAAwAEAAEAAQABAAAAAQAD
AAYACAAHAAYABAACAAQABAADAAMABQAGAAYABgAHAAcACAAJAAkACQAJAAkACAAHAAYA
BQAFAAUABgAGAAQABAAEAAQABgAGAAYABQAEAAMAAQAAAAIAAwADAAMABQADAAMABAAC
AAIAAgACAAIAAQD/////AwADAAIAAgD/////AAAAAAEAAQABAAEAAQD////////9//3/
/f/9////AQABAAAA/v/+//7//v/9//7//v/9//3//f/9//3//////////v/+//7///8A
AAAAAAACAAIAAgACAAUABQAHAAgACgAMAAsACAAFAAEA/P/3//P/7//w//L/9f/2//P/
8//z//P/9f/1//f/9//2//b/9v/2//b/9v/1//T/9v/5//n/+f/6//r/+f/5//r/+//7
//v//f/7//v//P/+//7///////3//f/9//7///8DAAYADQAZACgANwBHAE4ARAAxACoA
KAAPAOT/vP+O/0//B//X/sz+3f7u/vb++P74/v/+Ef8u/1T/d/+R/6n/vv/Q/+H/6v/v
//f//f//////AwAFAAYABAAFAAYACQAKAAsADAANAA8ADwAQABEAEAAPAA4ADQANAA4A
DgAOABAAEAAPAA8ADwAQABAAEAASABMAEwATABQAFAAUABQAFAAWABcAFwAWABYAFwAX
ABYAFgAXABkAHAAcABwAHAAcABwAHQAdAB0AHgAeACAAJAAlACUAJQAnACoALAAuAC8A
LwAwADAAMgA1ADgAOgA7ADwAPQA+AEAAQQBCAEIARABEAEQAQgBEAEQAQwBDAEMAQgBC
AEEAPgA+AD0AOwA4ADUAMwAxADAALwAvAC4ALAAqACgAKAAlACQAIQAhABsAGgAZABUA
FQATABAADwAPAA0ADAALAAkABwAFAAIAAwADAAIA/////////v/8//z//P/7//r/+v/5
//n/+f/3//j/+P/3//n/+f/5//n/+P/5//n/+f/9//3//f/9//z//f/9//3/////////
AAABAAMABQAGAAIAAQABAAAAAQACAAIAAgACAAIAAQABAAEAAgACAAIABAADAAMAAwAD
AAMAAwADAAMAAwADAAMAAQABAAIAAgAAAAAAAAAAAAAAAAAAAP////////7//v8AAAEA
AQABAAEA/////wAAAAAAAAAAAAD+//3/+//7///////+//7/+//7//z//P/7//v/+//7
//z/+//8//3//f/9//3//f/9//v/+//8//z//P/8//z/+//8//z/+//5//n/+f/5//v/
+//7//r/+v/6//v//P/6//r//P/8//3//v8CAAMAAgACAAMABAAGAAQAAgD///z/9//z
/+//8f/y//T/9P/y//H/8P/v//H/8f/z//P/9P/0//T/9P/y//L/8f/w//L/9f/1//X/
9v/2//X/9f/0//X/9f/1//f/9f/1//b/9P/0//X/9f/z//P/8//0//n/+f/8////BQAQ
ACEANQBEAEgAOwAoACIAHwAEANj/rP95/zP/5/60/qf+vv7U/tT+1P7V/uH+9v4U/z3/
Z/+J/6D/tv/L/9r/5f/v//X/+f/6//3//v/+/wAAAQACAAUABAAFAAYABwAHAAcACAAJ
AAsACwALAAsACwAMAAwADAAOAA4ADQANAA8AEAAQABAAEAARABEAEQAQABAAEAAQABAA
EgATABMAEgASABMAEwAUABQAFQAXABgAGAAYABgAHAAcAB0AHQAbABwAHAAeACAAIQAh
ACEAIgAkACUAJgAqACsALQAuAC8AMQAzADQANQA2ADcAOAA6ADsAPAA8ADwAPAA8ADoA
PAA8ADsAOwA5ADgAOAA3ADYANgA1ADMAMgAvAC0AKwAnACUAJAAiACAAHgAcABwAGQAY
ABUAFQATABQAFQATABIADwALAAkACAAFAAMAAQAAAP///v/8//3//f/8//n/+f/5//j/
9v/2//b/9f/0//T/8//z//P/8f/y//L/8f/v/+//7//v//L/8//z//P/8//z//P/8//0
//X/9f/1//f/9//3//j/9v/3//j/+P/5//n/+v/6//r/+v/5//j/+v/6//n/+f/3//j/
+P/4//r/+f/5//n/+f/5//n/+f/5//n/+f/5//X/9f/2//b/9P/0//T/9P/0//T/9P/z
//P/8//y//L/8v/z//P/8//z//H/8f/y//L/8v/y//L/9P/z//H/8f/y//H/7//u/+//
7//w//D/7//v/+//7//w/+//8P/x//D/7//u/+3/7f/t/+3/7f/t/+3/7f/t/+v/7f/r
/+v/7P/s/+3/7f/s/+z/7P/r/+n/6//r/+v/6//t/+3/7f/v/+//7//v/+//8P/w//H/
8//1/w==
         </WaveFormData>
      </LeadData>
      <LeadData>
         <LeadByteCountTotal>10000</LeadByteCountTotal>
         <LeadTimeOffset>0</LeadTimeOffset>
         <LeadSampleCountTotal>5000</LeadSampleCountTotal>
         <LeadAmplitudeUnitsPerBit>4.88</LeadAmplitudeUnitsPerBit>
         <LeadAmplitudeUnits>��V</LeadAmplitudeUnits>
         <LeadHighLimit>2147483647</LeadHighLimit>
         <LeadLowLimit>268435456</LeadLowLimit>
         <LeadID>V3</LeadID>
         <LeadOffsetFirstSample>0</LeadOffsetFirstSample>
         <FirstSampleBaseline>0</FirstSampleBaseline>
         <LeadSampleSize>2</LeadSampleSize>
         <LeadOff>FALSE</LeadOff>
         <BaselineSway>FALSE</BaselineSway>
         <ExcessiveACNoise>FALSE</ExcessiveACNoise>
         <MuscleNoise>FALSE</MuscleNoise>
         <LeadDataCRC32>2202633971</LeadDataCRC32>
         <WaveFormData>
DgAOAA4ADgAPABAAEQASABIAEgASABIAEwAUABUAFgAYABgAGAAYABkAGgAbABwAHAAc
ABwAHAAfACAAIQAiACMAJAAlACYAKQAqACsALAAvADAAMQAyADYAOAA6ADwAPgBAAEIA
RABGAEgASgBMAFAAUgBUAFYAWABYAFgAWABYAFgAWABYAFUAVABTAFIAUABOAEwASgBH
AEYARQBEAEAAPgA8ADoANgA0ADIAMAAuACwAKgAoACUAJAAjACIAHgAcABoAGAAWABYA
FgAWABQAEgAQAA4ADQAMAAsACgAJAAgABwAGAAMAAgABAAAA///+//3//P/8//z//P/8
//z//P/8//z//P/8//z//P/8//z//P/8//3//v///wAAAAAAAAAAAAABAAIAAwAEAAUA
BgAHAAgACgAKAAoACgAMAAwADAAMAAwADAAMAAwACgAKAAoACgAKAAoACgAKAAgACAAI
AAgACgAKAAoACgAJAAgABwAGAAYABgAGAAYABQAEAAMAAgACAAIAAgACAAEAAAD///7/
/v/+//7//v/8//z//P/8//7//v/+//7//v/+//7//v/8//z//P/8//r/+v/6//r/+P/4
//j/+P/4//j/+P/4//b/9v/2//b/+P/4//j/+P/4//j/+P/4//b/9v/2//b/9//3//b/
9v/4//j/+P/4//j/+P/4//j/9f/1//f/9//4//v//P/9//z//v/+//7/AgADAAMAAwAD
AAIAAgACAAAA/v/9//3///8AAAAAAAD//////f/9//3//v/9//z//P/7//v//P/8//r/
+P/2//X/9f/1//X/9P/z//L/8v/y//L/8v/y/+//7//v/+//7//w//D/8P/y//L/8v/z
//X/9v/3/wAADQAfADYASgBRAEcANAAyADIADgDT/6j/i/9S/wr/2f7N/s/+yv6//q/+
nf6l/sn+9v4i/1H/ev+X/67/xf/U/9z/5P/s//H/9P/4//r/+//9/wAAAgAEAAIAAwAE
AAUACAAIAAoACgAMAAwADAAMAAsACwALAAoADgAOAA0ADQAOAA8ADwAPABAAEAAQABEA
EwAUABQAFQAUABUAFAATABMAFAAUABYAFwAYABkAGgAbABwAHAAdAB4AHwAhACIAJAAm
ACcAKQAsAC0ALgAvAC4AMgA0ADYAOAA6ADwAPgBAAEMARQBHAEcASwBNAE8AUQBUAFUA
VgBZAFkAVwBXAFcAVgBUAFMAUABNAEsASABHAEUAQwBBAEAAOwA5ADcANAAxAC8ALAAq
ACgAJgAlACYAIwAhAB0AGwAbABgAFgAWABMADwAOAA4ADQANAAwACAAIAAcABAAFAAUA
AwACAAEAAQAAAP3//f/9//z/+//8//z/+//7//r/+f/4//f/+P/4//n/+f/5//n/+f/6
//v/+//7//v//f/+//7//v8AAAAAAQACAAQABQAGAAYABgAIAAgACAAKAAoACgALAAsA
CwALAAwADAAMAA0ADQAKAAoACQAJAAgACAAIAAgACAAIAAgABwAFAAUABQAFAAQABAAE
AAQAAwADAAIAAgADAAIAAgABAAAA///+//3//f/9//7////9//3//f/9/////f/8//z/
/f/6//n/+P/5//r/+//8//z//P/8//z/+//6//r/+v/4//r/+v/6//3//f/8//z/+//6
//n/+P/6//r/+v/5//n/+P/4//j/+P/4//j/+f/5//j/+P/4//j/+P/4//j/+P/4//j/
9//3//n/+//7//3//f/9//7/AAAAAP7/AAABAAEAAwADAAIAAgAAAP7//P/7//v//f/+
//7/AAD//////f/7//z//v/+//7//P/7//v//P/8//r/+P/2//X/9f/1//f/9v/1//T/
8v/y//L/8v/0//P/8//z//H/8f/y//L/9P/0//T/9P/z//X/+P/9/wIADQAfADIARgBT
AE8APgA8ADwAHADn/8D/of9m/xj/4f7P/s3+wv65/q/+n/6h/sX+9v4i/0//dP+R/6z/
w//U/97/5P/s//P/+P/8//7///8BAAQABgAIAAYABwAIAAkACQAIAAkACAAJAAoACwAM
AAoACwAMAAwADgAOAA0ADQAOAA8ADwAPABAAEAAQABEADwAQABAAEQASABUAFgAXABUA
FgAWABgAGwAcAB0AHgAdAB4AHgAfACAAIQAjACQAJgAoACkAKwAuAC8AMAAxADAANAA2
ADgAOgA8AD4AQABFAEkATABPAE0AUQBTAFUAWABcAF4AYABhAGEAXwBfAGAAYABfAF8A
XgBbAFkAVgBVAFMAUQBPAE4ASQBHAEUAQwA/ADwAOAA1ADIALwAtAC4AKwApACUAIwAj
ACAAHgAeABsAFwAWABUAEwASABAADQAMAAoABgAIAAcABAACAAEAAQAAAP3//f/9//z/
+//6//r/+f/5//n/+f/5//n/+P/4//n/+f/5//n/+f/6//3//f/9//3///8AAAAAAAAE
AAQABQAGAAUABQAFAAQABgAIAAgACAAKAAoACgALAAsACwALAAwADAAMAA0ADQAOAA4A
DQANAAwADAAMAAwADAAMAAwACwAIAAcABgAFAAcACAAJAAoABwAHAAYABgAHAAYABgAF
AAMAAwADAAMAAAD//////////////////wEA///+//7////8//v/+v/7//z//f/+//7/
/v/+//7////+//7//v/6//z//P/8//3//v/9//z/+//6//z//f/9//z//P/8//z//P/6
//r/+v/6//v/+//8/////f/9///////9//7/AAAAAAAAAgADAAMAAwADAAIAAgAEAAIA
AAD///3///8AAAAAAAD//////f///wAAAgACAAQAAgABAAEAAAAAAP7//P/4//f/9//3
//n/+P/3//b/9v/2//b/9v/2//X/9f/1//X/9f/2//b/9v/2//b/9v/1//n//v///wIA
EQAnADwATgBbAFcASABIAEoALAD1/9D/sf94/yz/8/7f/tn+0P6//q/+o/6t/tP+Av8w
/1v/gP+d/7T/x//U/9z/5P/s/+//8//4//v//f/9/wAAAgAEAAQABQAGAAcACAAIAAoA
CgAMAAwADAAMAAoACwAMAAwADgAOAA0ADQAOAA8ADwAPABAAEAAQABEAEQASABIAEwAV
ABcAFwAXABcAGAAYABoAGQAaABsAHAAdAB4AHgAfACIAIwAlACYAJQAmACYAJwAsAC0A
LgAvADAANAA2ADgAOgA8AD4AQABDAEcASgBNAE8AUwBVAFcAXABgAGIAZABlAGUAYwBj
AGIAYgBhAGEAYABdAFsAWABXAFUAUwBRAFEASwBIAEUARABBAD8APAA3ADQAMQAvACwA
KQAnACMAHwAfABwAGgAaABcAEwASABEADwAOAAwADAAMAAsACAAGAAUAAgAAAP/////+
//v/+//7//r/+f/4//j/9//3//f/9//3//f/9v/2//f/9//5//n/+f/6//v/+//7//v/
/f/+//7//v8AAAAAAQACAAQABQAGAAYABgAIAAgACAAMAAwADAANAAsACwALAAwACgAK
AAsACwAIAAgABwAHAAoACgAKAAoACAAIAAgABwAHAAcABwAHAAQABAAEAAQAAwADAAIA
AgADAAIAAgABAP///////////v/9//3//f///////////////f/8//z//v/8//z//P/8
//z//P/8//r/+v/6//r/9//2//b/9v/1//j/+f/6//v/+//6//r/+f/4//f/9v/4//z/
+//6//n/+P/4//n/+f/4//j/+P/4//j/9v/2//b/9v/4//f/9//5//n/+f/7//v//f/+
/wAAAAAAAAIAAwADAAEAAQAAAAAA/v/8//r/+f/5//v//P/8//z/+//7//n/+f/6//z/
/P/9//z//P/9//z//P/6//j/9P/z//P/8//z//L/8f/w//D/8P/w//D/8P/v/+//7//v
/+//8P/w//L/8v/y//L/8//1//j//f8CAAkAHQAyAEYAUQBNAD4APAA4ABQA3f+4/5f/
Xv8Q/93+zf7L/sL+sf6n/qP+rf7N/vr+Jv9V/3r/l/+w/8X/1P/e/+b/7P/z//T/+P/6
//v/+//+/wAAAgACAAMABAAFAAYABgAIAAgACAAIAAgACAAGAAcACAAIAAoACgAJAAkA
CwANAA4ADwAOAA4ADgAPAA0ADgAOAA8AEAATABQAFQATABQAFAAWABcAGAAZABoAGwAc
ABwAHQAcAB0AHwAgACIAJAAlACcAKAApACoAKwAuADIANAA2ADYAOAA6ADwAPwBDAEYA
SQBJAE0ATwBRAFEAVABVAFYAWQBZAFcAVwBWAFYAVQBVAFYAUwBRAE4ASwBJAEcARQBD
AD0AOgA3ADYAMwAxAC4ALAAqACgAJwAmACMAIQAdABwAHQAbABoAGAAVABEAEAAPAA0A
DAAKAAgACAAHAAQABAADAAAA/v/9//3//P/5//v/+//6//n/+P/4//f/9//1//X/9f/1
//T/9P/1//X/8//z//P/9P/3//f/9//3//n/+v/6//r/+v/6//v//P/8//3//v/+/wAA
AgACAAIABAAEAAQABQAFAAUABQAGAAYABgAHAAcABgAGAAUABQAGAAYABgAGAAYABgAG
AAUAAwADAAMAAwACAAIAAgACAAEAAQAAAAAA///+//7//f/9//3//f/9//r/+f/5//n/
+v/7//z//f/7//n/+P/4//j/9v/2//b/+P/4//j/+P/3//b/9f/0//b/9v/3//j/9v/4
//j/+P/4//f/9f/0//b/9v/2//b/9v/2//b/9//2//T/9P/0//T/9v/3//f/9v/0//T/
9P/0//X/9v/3//j/9//1//T/9f/1//X/9//3//f/+P/6//r/+v/8//3//f///////v/+
//7//P/6//n/9//5//r/+v/8//v/+//5//f/+P/6//r//P/6//n/+f/6//r/+P/2//b/
9f/1//X/9P/y//D/7v/u/+7/7v/u/+z/6//r/+v/7f/t/+7/7v/u/+7/7v/u/+//8f/0
//f/+v8BABEAKAA+AE0ATQA8ADQAOAAmAO//vP+d/3T/Mv/x/s/+yf7I/r3+rf6d/p3+
t/7e/gz/Pf9o/4P/oP+5/8r/1v/e/+T/6//w//T/9v/3//f/+v/8//7/AAABAAIAAwAD
AAIAAwACAAMABAAFAAYABAAFAAYABgAGAAYABQAFAAgACQAJAAkACgAKAAoACwAJAAoA
CgALAAsADQANAA0ADwAQABAAEgARABIAEwAUABcAGAAYABkAGgAbAB0AHgAcAB4AHwAh
ACIAIwAkACUAJwAsAC8AMgAyADQANgA4ADkAPQBAAEMAQQBFAEcASQBLAE4ATwBQAFEA
UQBPAE8AUABQAE8ATwBOAEsASQBGAEUAQwBBAD8APgA5ADcANQAzAC8ALAAoACcAJAAh
AB8AIAAdABsAFwAWABcAFQAUABIADwALAAoABwAFAAQAAgABAAIAAgAAAAIAAQD+//z/
+f/5//j/9f/1//X/9P/z//L/8v/x//H/8f/x//H/8f/y//L/8//z//H/8f/x//L/8f/x
//H/8f/1//b/9v/2//b/9v/3//j/+P/5//r/+v/8//7//v/+/wIAAgACAAMAAQABAAEA
AgAAAAAAAQABAAIAAgABAAEAAAAAAAAAAAAAAAAAAAD//////////////v/+//7//v/7
//v/+v/6//n/+P/4//f/+f/5//n/+f/6//n/+f/5//j/9//2//X/9//1//T/9P/2//T/
9P/0//L/8v/y//L/9P/0//T/9P/x//D/8P/w//D/8v/y//L/8//z//L/8v/z//T/9f/2
//P/8v/x/+//7//v//H/8v/0//T/9P/0//P/8//y//D/8f/y//P/9P/y//L/8v/y//D/
7//v//H/8//z//X/9f/1//b/+P/4//r//P/9//3/+//7//r/+v/4//b/9P/z//b/+f/7
//z/+v/5//n/9//3//j/+v/6//j/9v/1//X/+P/4//b/9P/w/+//7//v/+//7v/t/+z/
7P/s/+z/7P/u/+3/7f/t/+v/6//s/+z/7v/u/+7/7v/v//H/9v/5/wIADwAlADwATABN
AD0AMAA2ACoA+P/D/6T/ff82/+7+z/7J/sH+tP6p/p/+m/6z/t/+Cv86/2P/hP+f/7b/
yf/W/97/5P/q/+//8v/2//j/+f/5//z//v8AAAAAAQACAAMABAAEAAYABgAGAAYABgAG
AAYABwAIAAgACgAKAAkACQAKAAsACwALAAwADAAMAA0ADwAQABAAEQAPABEAEQARABEA
EgASABQAFQAWABcAGAAbABwAHAAdAB4AHwAhACIAJAAmACcAKQAqACsALAAtACwAMAAy
ADQANgA4ADoAPABBAEUASABLAEkATQBPAFEAUgBWAFgAWgBdAF0AWwBbAFwAXABbAFsA
WwBZAFgAVgBTAFEATwBNAEkAQQA8ADcAOAA1ADMAMAAvACwAKQAnACgAJQAjAB8AGwAb
ABgAFgAVABMAEAAQAA0ACwAKAAgABAAEAAMAAAACAAEA/v/8//3//f/8//n/+P/3//X/
8//0//T/8//z//X/9f/1//X/8v/y//P/8//1//X/9f/2//f/9//3//f/+//8//z//P/9
//z//P/8//z//f/+//7/AAACAAIAAgAGAAYABgAHAAkACQAJAAoACQAIAAgABwAIAAgA
BwAHAAoACgAKAAoACAAGAAQAAQACAAMABAAFAAIAAgACAAIAAQABAAAAAAABAAAAAAD/
//3//f/9//3//v/9//3//f/9//3//f/9//3/+//6//r//P/6//r/+v/4//j/+P/4//n/
+v/7//z//f/8//z//P/4//r/+v/6//n/+P/6//r/+v/6//r/+//7//r//P/8//z//P/6
//r/+v/6//j/9//3//n/+//7//3//f/7//z//v/+//7/AAABAAEAAwADAAIAAgAAAP7/
/P/7//3///8AAAAA/v/9//3/+//9//7/AAAAAAAA/v/9//3//P/8//r/+P/3//f/+P/5
//f/9v/1//T/8v/y//L/8v/0//P/8//z//T/9f/3//j/+P/4//j/+P/5////AgAFABAA
JwA9AFAAXABZAE0ATgBOACwA+v/Z/7b/df8g/+j+0f7L/sP+uP6v/qX+r/7V/gf/NP9e
/3//mP+v/8b/1f/e/+T/7v/0//f/+P/8//7////9/wAAAgAEAAQABQAGAAcACAAIAAoA
CgAKAAoACgAKAAoACwAMAAwADgAOAA0ADQAMAA0ADQANABAAEAAQABEADwAQABAAEQAR
ABMAEwATABMAFAAUABYAGQAaABsAHAAbABwAHAAdAB4AHwAhACIAJAAmACcAKQAuAC8A
MAAxADIANgA4ADoAPgBAAEIARABJAE0AUABTAFUAWQBbAF0AXwBiAGMAZABmAGcAZgBn
AGYAZgBlAGUAZgBjAGEAXgBdAFsAWQBXAFUATwBMAEkARwBDAEAAPAA7ADgANQAzADAA
LQArACcAJAAjAB8AHAAaABcAEwASAA8ADQAMAAoACAAIAAcABAACAAEA/v/8//3//f/8
//n/9//3//b/9f/2//b/9f/1//P/8//z//P/8P/w//H/8f/y//P/9P/2//n/+f/5//n/
+f/6//r/+v/+//7///8AAAAAAQACAAIAAAACAAIAAgAGAAYABgAHAAcABwAHAAgABgAG
AAcABwAIAAgABwAHAAYABgAGAAYACAAIAAgABwAFAAUABQAFAAMAAgABAAAAAQABAAAA
AAD///7//v/9//3//f/9//3//P/7//v/+//9//3//f/9//z/+f/3//b/+v/4//j/+P/4
//j/+P/4//r/+v/6//r/9//2//b/9v/0//b/9v/2//f/9f/0//T/9P/0//T/9v/3//f/
9v/0//T/9P/0//b/9v/2//b/9v/1//X/9//1//X/9//3//j/+v/9//7//v8AAAEAAQD/
/////v/+//7//P/6//n/9//5//r/+v/6//n/+f/3//n/+v/8//z//P/6//n/+f/6//r/
+P/2//T/8//z//P/8f/w/+//7v/v//D/8f/y//D/7//v/+//7//v//D/8P/w//D/8P/w
//H/8f/2//v//v8HABsAMgBIAFkAVQBGAEYASgAsAPf/zv+r/3b/Kv/t/tX+0f7M/rv+
qf6d/qP+xf70/iL/Uf94/5X/rv/B/87/2P/i/+b/6//w//T/9v/3//n//P/+/wAAAAAB
AAIAAwAEAAQABgAGAAQABAAEAAQABgAHAAgACAAKAAoACQAJAAgACQAJAAkACgAKAAoA
CwANAA4ADgAPAA0ADwAPAA8ADwAQABAAEgATABQAFQAWABcAGAAYABkAGgAbAB0AHgAe
ACAAIQAjACYAJwAoACkAKgAuADAAMgA2ADgAOgA8AD8AQwBGAEkASABLAEwATQBRAFYA
WQBcAFsAWwBZAFkAWgBaAFkAWQBYAFUAUwBQAFEATwBNAEsARwBBAD4AOwA6ADcANQAy
ADEALgArACkAKAAlACMAHwAbABsAGAAWABYAEwAPAA4ADQALAAoACAAGAAYABQACAAAA
///8//r/+//7//r/9//1//X/9P/z//L/8v/x//H/8f/x//H/8f/w//D/8f/x//P/8//z
//T/8//z//P/8//3//j/+P/4//j/+P/5//r/+P/5//r/+v/6//z//P/8//7//v/+////
AQABAAEAAgAAAAAAAQABAAAAAAD/////AgACAAIAAgAAAAAAAAD//////////////v/+
//7//v/7//v/+v/6//v/+v/6//n/+//7//v/+//4//f/9//3//X/9f/1//X/9//1//T/
9P/2//T/9P/0//T/9P/0//T/9P/0//T/9P/x//D/8P/w//D/8v/y//L/8f/x//D/8P/w
//D/8P/w//T/9v/0/+3/7P/v//D/8f/y//L/8//z//L/8v/y//L/8v/y//L/8v/y//D/
7//v//H/8f/x//P/8//z//T/9v/2//T/9v/3//f/+P/5//n/+v/6//j/9v/1//P/9f/2
//b/9v/1//X/8//1//b/+P/4//j/9v/1//X/+P/4//b/9P/x/+//7v/t/+//7v/t/+z/
7P/s/+z/7P/s/+v/6//r/+r/6f/p/+j/6f/q/+v/7P/x/+//8v/3//j/+/8NACQANgBH
AE0AQgA6AD4ALgD3/8T/pf9+/zr/9f7P/sv+zP6//q3+of6d/rP+3P4I/zn/ZP+D/5r/
s//G/9T/3v/k/+n/6v/u//D/8f/z//b/+P/6//z//f/+/////v/+/wAAAAACAAIAAgAC
AAQABQAGAAYABgAGAAUABQAIAAkACQAJAAwADAAMAA0ADQAOAA4ADwAOAA8ADgANAA8A
EAAQABIAEQASABMAFAAXABgAGAAZABoAGwAdAB4AHAAeAB8AIQAkACUAJgAnACYAKgAs
AC4AMgA0ADYAOAA5AD0AQABDAEMARwBJAEsATgBSAFQAVgBWAFUAUgBRAFQAVABTAFMA
UgBPAE0ASgBJAEcARQBDAEMAPQA6ADcANgAzADEALgAtACoAJwAlACIAHwAdABkAGQAZ
ABYAFAATABEADgAOAAsACQAIAAYABgAGAAUAAgAAAP///P/6//n/+f/4//X/9f/1//T/
8//y//L/8f/x//H/8f/x//H/8P/w//H/8f/v/+//7//w//H/8f/x//H/8//0//T/9P/2
//b/9//4//j/+f/6//r/+v/8//z//P/+//7//v///wEAAQABAAIAAgACAAMAAwACAAIA
AQABAAIAAgACAAIAAAAAAAAA//////////////z//P/8//z/+//7//r/+v/7//r/+v/5
//n/+f/5//n/9v/1//X/9f/1//X/9f/1//X/8//y//L/9P/y//L/8v/0//T/9P/0//L/
8v/y//L/8f/w//D/8P/u//D/8P/w//H/8f/w//D/8v/y//L/8v/w//D/8P/v/+//8v/y
//L/8v/y//D/8f/x//D/7v/u/+7/7v/v//D/8f/y//D/7//v//H/8v/z//b/9//1//b/
+P/4//j/+v/7//v/+//7//r/+v/6//j/9v/1//X/9//4//j/+v/5//n/9//3//j/+v/6
//z/+v/5//n/+f/4//X/8v/u/+3/7f/t/+//7v/t/+z/7v/u/+7/7v/t/+v/6v/p/+r/
6//t/+7/7v/u/+7/7v/t/+//9P/7/wIACwAfADYATABVAEkAOgA6ADgAFgDh/7r/l/9a
/wz/1/7J/sv+wv6v/qH+mf6l/sn+9v4k/1H/eP+V/6z/v//O/9j/4v/s//H/8//2//f/
9//1//j/+v/8//3///8BAAMAAgACAAQABAAEAAQABAAEAAQABQAGAAYACgAKAAkACQAK
AAsACwALAAwADAAMAA0ADQAOAA4ADwARABMAEwATABMAFAAUABYAFgAWABYAFgAYABoA
GwAdABwAHQAfACAAIgAkACUAJwAoACkAKgArACwAMAAyADQANgA4ADoAPAA/AEMARgBJ
AEsATwBRAFMAVABYAFoAXABdAF0AWwBbAFwAXABbAFsAWgBXAFUAUgBRAE8ATQBLAEsA
RQBCAD8AQAA9ADsAOAA0ADAALAApACgAJQAjAB8AHwAfABwAGgAYABUAEQAQAA8ADQAM
AAoABwAGAAQAAAABAAEA///+//3//f/8//n/9//3//b/9f/0//T/8//z//X/9f/1//X/
9P/0//X/9f/0//P/8v/y//X/9f/1//X/+f/6//r/+v/8//z//f/+//3//f/9//z//f8A
AAEAAgADAAIAAQABAAMAAwADAAQABAAEAAUABQAHAAgACAAJAAgACAAIAAgABwAGAAUA
AwACAAMABAAFAAQABAAEAAQAAwADAAIAAgD///7//v/9//3//f/9//3//f/9//7////+
//3//P/7//3/+//6//r//v/8//z//P/6//r/+v/6//r/+v/6//r/9//2//b/9v/0//b/
9v/2//f/+f/6//r/+f/4//f/9v/0//X/9f/0//T/9P/0//T/9f/2//f/+P/2//X/9f/3
//n/+f/7//v/+//8//7//v8AAAIAAwADAAIAAQD///7//P/6//j/9//5//v//P/8//z/
+//7//n/+//8//7//v/8//r/+f/5//r/+v/4//b/9v/1//X/9f/z//L/8f/w//D/8P/w
//D/8v/x//H/8f/x//H/8v/y//L/8v/y//L/9f/5//z/AwAQACEANQBMAFwAVwBJAEoA
SgAqAPb/0f+w/3X/Jv/q/s3+x/6//rT+q/6j/q3+z/79/iz/Vv95/5T/q//A/9H/2v/e
/+j/7v/x//L/9v/4//n/+f/8//7/AAAAAAEAAgADAAQABAAGAAYABAAEAAQABAAEAAUA
BgAGAAgACAAHAAcACAAJAAkACQAMAAwADAANAA0ADgAOAA8ADwARABEAEQAPABAAEAAS
ABMAFAAVABYAGQAaABoAGwAaABsAHQAeAB4AIAAhACMAJwApACsALQAwADQANgA4ADoA
PAA+AEAARQBJAEwATwBRAFUAVwBZAFoAXgBgAGIAYwBjAGEAYQBiAGIAYQBhAGIAXwBd
AFoAWQBXAFUAUwBRAEsASABFAEYAQwBBAD4AOQA2ADMAMQAuACsAKQAlACAAHwAbABgA
FgATAA8ADgALAAkACAAGAAMAAgAAAPz//P/7//j/9v/3//f/9v/z//P/8//y//H/8P/w
/+//7//t/+3/7f/t/+3/7v/w//H/8f/x//H/8v/1//X/9f/1//X/9v/2//b/+P/4//n/
+v/7//3///8AAP7//v/8//r//P/8//z//f////////8AAAAAAAABAAEAAgACAAEAAQAA
AAAAAAAAAAAAAAAAAP///f/9//3//f/8//z//P/8//v/+//6//r/+f/4//j/9//4//n/
+v/7//r/+f/5//n/9//3//f/9//1//P/8v/y//b/9P/0//T/8v/y//L/8v/y//L/8v/y
//L/8v/z//T/8v/0//T/9P/1//P/8v/y//L/8v/y//L/8P/x//H/8P/w//D/8P/w//L/
8v/y//L/8P/v/+//8f/x//H/8//z//T/9v/5//r/+f/6//r/+f/5//n/+P/4//b/9P/y
//H/8//1//b/9v/2//X/9f/z//P/9P/2//b/+P/2//X/9f/0//T/8v/w/+7/7f/t/+3/
7f/s/+v/6v/q/+r/6v/q/+r/6f/p/+n/6f/p/+r/6v/o/+j/6P/o/+v/6//u//P/+P//
/xMALABEAFMATwBCAEQARAAiAO//yv+p/27/IP/l/s3+y/7E/rH+of6Z/qH+wf7u/hz/
Tf9y/43/pP+5/8r/1P/c/+L/5//q/+7/8P/x/+//8v/0//b/9v/3//j/+f/6//r//P/8
//7//v/+//7//v///wAAAAAAAAAA/////wAAAQABAAEABAAEAAQABQADAAQABAAFAAcA
CQAJAAkABwAIAAgACgALAAwADQAOAA8AEAAQABEAEgATABUAFgAUABYAFwAZABwAHQAe
AB8AIAAkACYAKAAsAC4AMAAyADUAOQA8AD8APQBBAEMARQBIAEwATgBQAFEAUQBPAE8A
UABQAE8ATwBOAEsASQBGAEcARQBDAEEAQQA7ADgANQAyAC8ALQAqACcAJAAhAB8AHgAb
ABkAFQAUABUAEwASAA4ACwAHAAYAAgD///3/+v/4//j/9//0//b/9f/y//D/7//v/+7/
6//p/+n/6P/n/+j/6P/n/+f/5f/l/+X/5f/i/+L/4//j/+X/5f/l/+b/5f/l/+X/5f/n
/+j/6P/o/+r/6v/r/+z/7P/t/+7/7v/u//D/8P/w//L/8v/y//P/8//z//P/9P/y//L/
8//z//T/9P/z//P/9P/0//T/9P/0//T/9P/z//H/8f/x//H/7//u/+3/7P/t/+3/7P/s
/+v/6v/q/+n/6f/p/+n/6f/o/+f/5//n/+f/5//n/+f/6f/n/+b/5v/n/+T/4//i/+T/
5P/k/+T/5P/k/+T/5P/l/+T/5P/k/+D/4v/i/+L/4f/h/+D/4P/g/+D/4P/g/+D/4P/g
/9//4f/h/+H/4f/f/+H/4//g/97/3v/f/9//3f/f/+D/4P/i/+L/4v/i/+T/5f/l/+f/
5v/o/w==
         </WaveFormData>
      </LeadData>
      <LeadData>
         <LeadByteCountTotal>10000</LeadByteCountTotal>
         <LeadTimeOffset>0</LeadTimeOffset>
         <LeadSampleCountTotal>5000</LeadSampleCountTotal>
         <LeadAmplitudeUnitsPerBit>4.88</LeadAmplitudeUnitsPerBit>
         <LeadAmplitudeUnits>��V</LeadAmplitudeUnits>
         <LeadHighLimit>2147483647</LeadHighLimit>
         <LeadLowLimit>268435456</LeadLowLimit>
         <LeadID>V4</LeadID>
         <LeadOffsetFirstSample>0</LeadOffsetFirstSample>
         <FirstSampleBaseline>0</FirstSampleBaseline>
         <LeadSampleSize>2</LeadSampleSize>
         <LeadOff>FALSE</LeadOff>
         <BaselineSway>FALSE</BaselineSway>
         <ExcessiveACNoise>FALSE</ExcessiveACNoise>
         <MuscleNoise>FALSE</MuscleNoise>
         <LeadDataCRC32>2372714846</LeadDataCRC32>
         <WaveFormData>
9v/2//b/9v/4//j/+P/4//j/+P/4//j/+f/6//v//P/+//7//v/+////AAABAAIAAgAC
AAIAAgAFAAYABwAIAAkACgALAAwADwAQABEAEgAVABYAFwAYABsAHgAhACQAJwAqAC0A
MAA0ADYAOAA6AEAARABIAEwATgBQAFIAVABXAFgAWQBaAFgAWABYAFgAVwBWAFUAVABR
AFAATwBOAEwASgBIAEYAQwBAAD0AOgA2ADQAMgAwACwAKgAoACYAIwAgAB0AGgAXABYA
FQAUABEADgALAAgABQAEAAMAAgD///7//f/8//n/+P/3//b/9f/0//P/8v/y//L/8v/y
//H/8P/v/+7/7P/s/+z/7P/s/+z/7P/s/+3/7v/v//D/7v/u/+7/7v/v//D/8f/y//P/
9P/1//b/9//4//n/+v/7//z//f/+//7//v/+//7//v/+//7//v8AAAAAAAAAAP7//v/+
//7/AAAAAAAAAAD+//7//v/+//7//v/+//7//f/8//v/+v/6//r/+v/6//j/+P/4//j/
9v/2//b/9v/0//T/9P/0//b/9v/2//b/9v/2//b/9v/0//T/9P/0//L/8v/y//L/8v/y
//L/8v/y//L/8v/y//D/8P/w//D/8v/y//L/8v/w//D/8P/w/+7/7v/u/+//7//u/+7/
7v/v//D/8f/y//D/8P/w/+//7f/t/+//7//w//P/9P/1//T/9f/2//b/9//5//r/+//5
//n/+f/5//n/+f/5//r//f/+//7//v/+//7//v/+//3//P/8//v/+v/4//j/+f/7//n/
9v/0//T/8v/x//H/8P/t/+z/7P/s/+z/7P/s/+j/6P/o/+j/6P/p/+n/6v/s/+z/7f/t
/+7/6//r//H/9//+/wYAEAAaACMAMQBKAGUAaQBkAHEAjAClALMAwwDIAK0AeAA5AOT/
fv84/zr/XP92/5L/rP/A/8r/1//g/+H/5P/p/+v/7P/s/+3/7v/u/+7/7v/x//H/8f/x
//H/8v/y//T/9P/2//b/9v/2//T/9P/1//X/9//3//f/9//5//n/+v/6//r/+v/7//v/
+//7//v/+//6//v/+//6//r/+//8//z/AQABAAEAAgABAAIABAAEAAYABwAJAAkADAAO
AA8AEQASABQAFgAXABYAGQAbAB4AIAAkACcAKwAtADEANAA2ADsAPgBCAEQARwBLAE8A
UQBVAFcAWABYAFgAWQBZAFkAWABXAFYAUgBRAE8ATABKAEkARgBEAEIAQQA9ADoAOQA2
ADMAMQAxAC0AKwAmACUAIAAeABsAGQAYABUAEQAPAA0ADQAMAAoABQADAAIAAQABAP7/
/f/7//n/+f/5//b/9P/0//P/8v/x//H/7//u/+z/7P/s/+v/7f/t/+z/6v/s/+z/7P/r
/+v/6//r/+z/7f/u/+7/7v/u//D/8f/x//L/8//1//b/9v/2//f/+P/6//z//f/9//3/
/P/7//r//P/9///////+//7//v////3//f/9//3////////////+//7//v/+//z/+v/6
//r/+v/6//r/+v/8//r/+v/6//j/+P/4//f/9//2//b/9v/2//X/9f/1//X/9f/1//P/
8//z//H/8f/0//T/9P/1//X/9f/1//X/9P/y//L/8//x//H/8f/x//L/8//y//P/8f/w
/+7/7f/v//D/8P/v/+//8P/w//D/8P/w//H/8f/w//D/7v/u/+7/7v/u/+7/7v/u/+7/
7//w//P/8//z//X/9f/z//T/9f/2//b/9v/3//f/9//3//f/9//3//f/9//3//b/+f/6
//r//P/8//z//P/8//z//P/9//3//P/6//r/+//7//n/9v/0//L/8P/v//H/8P/t/+z/
6v/q/+r/6v/q/+j/6P/o/+j/6P/p/+n/6v/q/+r/6//n/+j/6f/t/+//8//4/wAACgAW
ACMAMwBMAGMAaQBkAHEAkAClAK8AuQC4AJcAXAAbAMr/Zv8g/yj/UP9s/4b/oP+y/8D/
z//Y/93/3v/h/+f/6P/o/+n/6v/q/+r/6v/t/+//7//v/+//7v/u//D/8P/y//L/8v/y
//D/8P/x//H/8//z//P/8//z//P/9P/0//T/9P/1//X/8//z//P/8//1//f/+P/4//j/
+f/6//r//f/9//3//v///wAAAgACAAQABQAHAAcACAAKAAsADQAQABIAFAAVABQAFwAZ
ABwAHgAiACUAKQAuADMANwA6ADsAPgBCAEQASQBNAFEAUwBXAFkAWgBaAFsAXQBeAF8A
XgBdAFwAWABXAFUAUgBQAFAATABJAEYAQwA/ADwAOwA3ADMAMAAvAC0AKwAmACUAIAAe
ABsAGQAWABMADwANAAwACwAJAAYAAgD///3/+//7//j/9//1//H/8f/x/+7/7v/u/+3/
7P/r/+v/6f/o/+j/6P/o/+f/5//n/+b/5P/k/+T/5P/j/+b/5//o/+r/6f/q/+r/6v/s
/+7/7//v/+3/7f/u/+7/8P/w//H/8v/y//T/9f/1//j/+P/4//j/9v/3//n/+f/8//z/
/P/9//v/+//7//v/+//7//v/+//5//j/9//2//n/+P/5//r/+P/4//j/+P/4//b/9v/2
//T/9P/0//P/8f/w//D/8P/w/+//7//v//H/8f/x/+//7f/t/+v/6//u/+7/7v/v/+//
7//v/+//8P/u/+7/7//t/+3/7f/t/+3/7v/t/+z/6//q/+3/7f/s/+z/7P/s/+z/7P/r
/+r/6f/o/+j/6f/q/+3/6//r/+3/7f/r/+z/7f/u/+7/7v/v/+//8f/x//H/8f/x//H/
8f/x//D/8//0//T/9P/0//T/9P/2//b/9v/3//n/+P/2//b/9f/1//P/8P/s/+r/6P/n
/+n/6P/l/+T/4v/i/+L/4v/i/+D/4P/g/+L/4v/j/+P/4v/i/+L/4//h/+T/5f/n/+f/
7f/4/wIACgAWACMANwBQAGkAcwBuAH0AmgC1AMEAwwC4AJUAWgATAL7/XP8g/yr/Uv9w
/4r/pP+0/8D/y//S/9X/2P/d/93/3//g/+L/5P/k/+T/5P/n/+f/5//n/+f/6v/q/+z/
7P/s/+z/7P/s/+r/6v/r/+v/7f/t/+3/7f/v/+//8P/w/+7/7v/v/+//8f/x//H/8f/y
//X/9//4//f/9//3//b/+f/5//n/+v/7//z//v/+/wIAAwAFAAUABAAGAAcACQAMAA4A
EAARABQAFwAZABwAHgAiACUAKQAqAC8AMwA2ADsAPgBCAEQASgBPAFQAVwBaAFsAWwBa
AFwAXQBdAF0AWwBbAFsAWABXAFUAUgBQAFAATABJAEYARQBBAD4APQA3ADMAMAAvACkA
JwAiACEAHAAaABcAFQAUABEADQALAAgABwAFAAIA///9//z/+//5//b/9f/z//H/8f/x
/+7/7P/s/+v/6v/r/+v/6f/o/+j/6P/o/+f/5f/l/+T/4v/m/+b/5v/l/+f/5//n/+j/
5//o/+j/6P/o/+r/6//r/+3/7f/u/+7/8P/w//H/8v/0//b/9//3//b/9v/2//b/9v/3
//n/+f/5//j/9//3//f/9//3//f/9//3//f/9//4//j/+P/4//b/9P/0//T/9P/0//T/
9P/0//L/8v/y//L/8v/y//H/7//u/+7/7v/v/+//8P/x/+//7//v/+3/7v/v/+7/7//u
/+7/7v/v/+3/7f/t/+3/6v/o/+j/6f/r/+v/6//r/+3/7f/r/+v/6//q/+j/5//r/+7/
7P/s/+z/7P/r/+v/6v/q/+r/6v/q/+r/6P/o/+j/6P/o/+n/6v/t/+3/7f/v/+//7//w
//H/8v/0//T/9f/1//T/8//y//H/8f/x//H/8f/y//X/9v/2//b/9v/2//b/9P/0//T/
9f/2//b/9f/2//f/9//1//L/7v/s/+r/6f/p/+j/5f/k/+T/5P/k/+T/5P/i/+L/4v/i
/+L/4//j/+b/5v/m/+f/5//o/+n/6//t/+//9v/+/wgAFAAhADEASgBlAG0AbAB9AJoA
swDBAM8A0ACvAHQAMwDk/4T/Pv84/1j/dv+Q/6j/uv/G/9H/2v/f/+D/5f/n/+b/5v/n
/+j/5v/m/+b/6f/p/+n/6f/p/+r/6v/s/+z/7P/s/+z/7P/u/+7/7//v/+//7//v/+//
8f/x//L/8v/w//D/8f/x//H/8f/x//H/8v/1//f/+P/2//f/+P/4//n/+f/5//r/+//8
//7//v/+////AQABAAUACAAKAA0ADgAQABIAEwAVABkAHAAgACEAJAAmACkALAAxADUA
OAA7AD4AQgBEAEcASwBPAFEAVwBZAFoAWgBaAFsAWwBbAFsAWwBbAFgAVQBTAFAATgBM
AEgARQBCAEMAPwA8ADsAOQA1ADIAMQAvAC0AKAAnACQAIgAfAB0AGAAVABEADwAMAAsA
CQAGAAUAAwACAAEAAAD8//r/9//1//X/9f/y//D/8P/v/+7/7//v/+3/7P/q/+r/6v/p
/+n/6f/o/+b/5v/m/+b/5f/m/+f/6P/q/+r/6v/p/+j/5v/o/+n/6f/q/+v/7f/u//D/
8P/x//L/9P/2//f/9//2//b/9v/2//f/+f/8//3//f/8//v/+//7//v/+//7//3//f/9
//3/+v/6//r/+v/8//r/+v/6//j/+P/4//j/+P/2//b/9v/2//b/9v/1//P/8v/y//L/
8//z//T/9f/z//P/8//x//H/8f/v/+//8P/w//D/8f/w/+//7v/t/+//7v/v//H/8f/x
//H/8f/v/+//7f/t/+7/7v/t/+3/7//u//D/7//u/+z/7P/s/+z/7v/v/+//8P/v/+7/
7f/s/+7/7v/u/+7/6//r/+v/7f/t/+3/7//v/+3/7v/v//D/8v/y//P/8//1//X/9f/1
//X/9f/1//X/9v/5//r/+v/6//r/+v/6//j/+P/4//n/+//6//j/+P/5//n/9//0//T/
8v/w/+//7v/s/+j/5v/m/+b/5v/m/+b/5P/k/+T/5v/m/+f/5//o/+j/6P/p/+f/6v/t
/+3/7f/v//b//v8IABQAHQApAD4AXQBtAGoAbwCKAKcAvQDPANgAxwCaAF0AEgC0/1j/
NP9K/2z/iP+i/7T/wv/R/9r/3//i/+X/5//o/+j/6f/q/+j/6P/o/+v/7P/t/+7/7//v
/+7/7//u/+//8P/x//L/8P/w//H/8f/x//H/8f/x//P/8//0//T/9P/0//X/9f/1//X/
9f/1//X/9//4//j/+P/5//r/+v/7//v/+//8//3//v8AAAAAAgADAAUABQAGAAgACQAL
AA0ADgAPAA8AEwAXABoAHgAfACIAJAAnACgALQAxADQANwA6AD4AQABDAEcASwBNAE8A
UQBSAFIAUwBVAFYAVwBXAFcAVwBUAFUAUwBQAE4ATgBKAEcARABBAD0AOgA5ADcAMwAw
AC8ALQArACYAJQAhACAAHgAdABkAFQAQAA0ACgAJAAcABAADAAEAAAD//////P/7//n/
9f/1//X/8v/w//D/7//u/+3/7f/r/+r/6v/q/+r/6f/r/+v/6v/o/+j/6P/o/+f/5f/l
/+X/5v/n/+j/6P/o/+r/7P/t/+3/7f/t/+7/7v/w//D/8f/y//T/9v/3//f/9v/2//b/
9v/2//f/+f/5//r/+v/6//v/+//7//v/+//7//v/+//7//z//P/8//z//v/8//z//P/7
//r/+f/4//j/9v/2//b/9v/2//b/9f/2//b/9//4//f/9f/0//P/9f/1//X/8//z//P/
8f/x//D/8P/w//H/8f/x//H/8f/w/+7/7v/v/+//7//v/+//8f/x/+//7//y//L/8f/x
//D/8P/v/+3/7f/t/+7/8P/y//L/8v/y//D/7//t/+z/7f/u/+//8P/v/+7/7f/s/+v/
6//r/+3/7//v//H/8f/z//T/9f/2//b/9v/3//f/9f/1//X/9f/z//P/8//z//f/+//9
//7//P/8//z//P/8//z//P/9//v/+v/4//j/+f/5//f/9P/y//D/7v/t/+3/7P/p/+j/
6P/o/+j/6P/q/+j/6P/o/+b/5v/n/+f/5v/m/+b/5//l/+j/6f/r/+//8//6/wQAEgAe
ACkAPQBcAHEAbQBsAIUApgC5AMMAyQC2AIMARgD7/5j/Pv8m/0L/ZP9+/5r/rv++/8z/
1f/c/+H/4v/l/+f/6v/q/+v/7P/q/+r/6v/t/+3/7f/t/+3/8P/w//L/8v/x//D/7//u
//D/8P/x//H/8//z//P/8//z//P/9P/0//T/9P/1//X/9v/3//j/+f/4//n/+f/4//j/
+f/6//r//f/9//3//v8BAAIABAAEAAYABwAJAAkADAAOAA8AEQATABQAFQAVABYAGQAb
AB4AIAAkACcAKwAuADMANwA6AD0AQABEAEYASwBPAFMAVQBZAFsAXABcAFwAXQBdAF0A
XgBfAGAAXgBbAFkAVgBUAFAASgBFAEAAQQA9ADoAOQA3ADMAMAAvACsAKQAkACMAHAAa
ABcAFQAUABEADQALAAYABQADAAAA///9//z/+//7//j/9//1//X/9f/1//L/7f/s/+r/
6P/p/+n/5//m/+j/6P/o/+f/5v/l/+P/4P/k/+T/5P/j/+X/5f/l/+b/5//o/+j/6P/m
/+j/6f/p/+n/6f/q/+r/7P/s/+3/7v/v//L/9P/1//j/+P/4//j/9v/3//n/+f/6//r/
+v/7//3//f/9//3/+v/5//j/9//3//j/+f/6//j/9v/2//b/+P/4//j/+P/2//T/9P/0
//L/8v/y//H/8//y//L/8v/0//P/8//z//H/8f/x/+//8f/x/+//7//v/+7/7f/t/+7/
7//w//H/8v/w//D/8f/w/+//7v/t/+3/7P/s/+z/7P/s/+3/7f/s/+z/7v/u/+7/7v/s
/+z/7P/s/+v/6//r/+3/7//v//H/8f/v//D/8f/y//D/8P/x//H/8v/z//T/9f/1//X/
9f/1//T/9//4//j/9v/2//b/9v/3//j/+f/7//n/+P/2//b/9f/1//P/8P/w/+7/7P/r
/+v/6v/n/+b/5f/k/+P/4v/j/+L/4//k/+X/5v/o/+n/6P/o/+j/6f/p/+z/7f/t//P/
/f8GABAAHgAuAEEAWwB0AHkAdwCIAKUAtgC5ALkArQCEAEcABACv/1D/GP8o/1T/dP+M
/6L/sv/A/87/1f/W/9v/4P/j/+P/5v/m/+f/6P/m/+b/5v/p/+n/6f/p/+n/6v/q/+z/
7P/s/+z/7P/s/+7/7v/v/+//7//v/+//7//t/+3/7v/u//D/8P/x//H/8f/x//H/8f/v
//H/8v/y//L/8//0//T/+f/5//n/+v/7//z//v/+/wAAAQADAAMABgAIAAkACwAOABAA
EgATABYAGQAbAB4AIAAkACcAKwAwADUAOQA8AEEARABIAEoATQBRAFUAVwBbAF0AXgBe
AGAAYQBhAGEAYABfAF4AWgBZAFcAVABSAE4ASgBHAEQAQQA9ADoAOQA1ADEALgAtACcA
JQAgAB8AGAAWABMAEQAMAAkABQADAAAA///9//r/+f/3//b/9f/z//D/7//t/+3/7f/t
/+r/6P/o/+f/5v/l/+X/4//i/+L/4v/i/+H/3//f/97/3P/h/+L/4//j/+X/5f/l/+b/
5v/m/+X/5P/m/+j/6f/p/+n/6f/q/+r/6v/q/+v/7P/u//D/8f/x//L/8v/y//L/8v/z
//X/9f/0//T/9P/1//X/9f/1//X/9//3//f/9//0//T/9P/0//L/8P/w//D/8v/y//L/
8v/y//D/8P/w//D/8P/w/+//7f/s/+z/7P/t/+3/7v/v/+7/7f/s/+n/6//r/+n/6f/q
/+r/6v/r/+3/7f/t/+3/6v/o/+j/6f/p/+n/6f/p/+v/6f/o/+j/6P/o/+j/6f/p/+j/
6P/o/+j/6P/o/+r/6v/q/+r/6f/p/+n/6//p/+n/6//r/+3/7v/v//D/8P/w//H/8f/x
//H/8f/x//H/8f/x//H/8v/1//b/9v/2//b/9v/2//b/9v/2//f/9//2//T/9P/1//X/
8//w/+7/7P/q/+n/6f/o/+X/5P/l/+b/5//o/+b/5P/k/+T/4v/i/+P/4//k/+T/5P/l
/+X/5P/n/+n/6//v//b/AAAMABoAJwA1AFAAbQB5AHgAhwCiALsAzQDZANoAvQCGAEUA
8P+M/zz/Mv9W/3j/jv+o/7z/yP/T/9j/2//e/+H/4//k/+T/5f/m/+j/6P/o/+v/6//r
/+v/6//q/+r/7P/s/+r/6v/q/+r/7f/u//D/8f/x//H/8f/x/+//7//w//D/8v/y//P/
8//z//P/8//z//P/9f/2//b/9P/1//b/9v/5//n/+f/6//v//P/+//7/AAABAAMAAwAG
AAgACQALAAwADgAQABEAEgAVABcAGgAcACAAIwAnACoALwAzADYANwA6AD4AQABGAEsA
UABTAFUAVwBYAFgAWQBbAFwAXQBbAFsAWwBYAFkAVwBUAFIAUABMAEkARgBFAEEAPgA9
ADkANQAyADEALwAtACgAJwAgAB4AGwAZABYAEwAPAA0ACAAHAAUAAgABAP///v/9//v/
+P/3//X/8//z//P/8P/u/+7/7f/s/+v/6//p/+j/6P/o/+j/5//n/+f/5v/k/+b/5v/m
/+X/5f/l/+X/5v/n/+j/6P/o/+j/6v/r/+v/6f/p/+r/6v/s/+z/7f/u/+7/8P/x//H/
9P/0//T/9P/0//X/9//3//b/9v/2//f/+P/5//r/+//5//n/+f/5//r/+v/6//r/+v/4
//j/+P/2//b/9v/2//b/9P/0//T/9v/2//b/9f/z//L/8v/y//L/8f/x//H/8f/x//H/
7//v/+//7f/t/+7/7v/u/+//7//v/+//7//s/+r/6v/r/+3/7f/t/+3/6//r/+n/6f/s
/+z/6//r/+//8P/u/+f/6P/r/+z/7f/u/+3/7f/s/+z/7P/s/+z/7P/s/+z/7P/s/+r/
6f/o/+n/6//r/+3/7f/t/+7/7//w/+7/7v/v/+//8P/x//L/8//x//H/8f/x//T/9//4
//j/+P/4//j/+P/2//b/9v/3//f/9v/0//T/9//3//X/8v/u/+z/6v/p/+n/6P/l/+T/
5v/m/+b/5v/o/+b/5v/m/+P/4v/i/+H/5P/k/+T/5f/p/+j/6f/r/+v/6//y//z/AgAM
ABsAKQA+AF0AcQBwAHMAjACtAMMA0wDgANUArABtACQAxv9m/zj/SP9q/4b/oP+2/8D/
zf/Y/9//4v/j/+X/5P/k/+X/5v/o/+j/6P/r/+v/6//r/+v/7P/s/+7/7v/u/+7/7v/u
/+7/7v/v/+//8f/x//H/8f/z//P/9P/0//T/9P/1//X/9//3//f/9//0//X/9f/0//b/
9//4//j/+//7//v//P/9//7/AAAAAAIAAwAFAAUABgAIAAkACwAMAA4AEAARABAAEwAV
ABgAGAAcAB8AIwAkACkALQAwADUAOAA8AD4AQwBHAEsATQBPAFEAUgBSAFQAVQBVAFUA
VQBVAFUAUgBTAFEATgBMAEwASABFAEIAQQA9ADoAOQA2ADMAMQAxACsAKQAkACMAHgAc
ABkAFwAWABMADwANAAoACQAHAAQAAwABAAAA///+//r/+P/1//H/8f/x/+7/7v/u/+3/
7P/p/+n/5//m/+j/6P/o/+f/5//n/+b/5P/k/+T/5P/j/+P/4//j/+T/5f/m/+b/5v/k
/+b/5//n/+j/6f/r/+z/7P/s/+3/7v/u//D/8f/x//L/8v/y//L/9P/1//f/9//2//b/
9v/3//n/+f/5//n/+f/5//n/+f/4//j/+P/4//b/9P/0//T/9v/2//b/9v/2//T/9P/0
//b/9v/2//X/8//y//L/8v/y//H/8f/x//H/8f/x/+//7//v/+3/7f/w//D/8P/x/+//
7//v/+//7v/s/+z/7f/r/+v/6//r/+3/7f/r/+v/7v/u/+3/7f/r/+z/7P/r/+v/7P/u
/+7/7v/u/+3/7f/s/+z/7P/s/+z/7P/s/+z/7P/s/+v/6//r/+3/7v/v//L/8//y//L/
8v/y//L/8v/z//P/8//z//P/8//1//X/9f/1//b/+f/6//r//P/8//z//P/6//r/+v/7
//3//P/6//r/+v/5//b/8v/w/+7/7P/r/+z/7P/q/+r/6v/q/+r/6v/p/+b/5f/k/+f/
6P/q/+v/6//q/+n/6f/p/+r/7f/v//P/9//+/woAFgAeACkAOQBUAG0AdwB4AIcAogC5
AMcA0wDUALUAegAzANz/eP82/zj/XP98/5T/rv++/8r/1f/c/+H/5v/r/+3/7f/s/+z/
7P/q/+r/6v/t/+//7//v/+//7v/u//D/8P/w//D/8P/w/+7/7v/v/+//8//z//P/8//1
//X/9v/2//b/9v/3//f/9//3//f/9//5//v//P/8//z//f/+//7/AAD///7//v8AAAIA
BQAGAAYABwAJAAkACgAMAA0ADwASABQAFgAXABgAGwAdACAAIgAmACkALQAuADMANwA6
AD4AQgBHAEoATQBRAFUAVwBdAF8AYABgAGAAYQBhAGEAXwBfAF8AXABdAFsAWABWAFYA
UgBPAEwATQBJAEYARQBAADsANwA1AC8ALQAoACcAJAAiAB8AHQAYABUAEQAPAA4ADQAL
AAgAAgD///3/+//9//r/+f/3//f/9//3//T/8P/w/+//7v/t/+3/6//q/+r/6v/q/+n/
6//r/+r/6P/p/+j/5//l/+f/5//n/+j/6//s/+z/7P/s/+7/7//v/+7/7f/t/+z/7//w
//L/9P/z//T/9P/z//T/9P/0//T/9v/3//n/+f/7//z//f////3//f/9//3/+//7//v/
+//7//z//f/+//7//P/8//z//v/+//7//v/9//r/+f/4//j/+P/4//f/+P/4//n/+v/4
//f/9//3//X/9f/1//P/9f/1//P/8//y//L/8v/z//P/8//z//P/8v/w//D/8f/v/+//
7//v//H/8//z//T/8//y//H/8P/x//H/8P/w//D/8P/w//D/8P/w//D/8P/v/+//7//x
//P/8//1//X/8//0//X/9v/4//j/+f/5//f/9//3//f/9//3//f/9//6//3//v/+//z/
/P/8//z//P/8//z//f/7//r/+P/4//f/9//1//L/8v/w/+7/7f/t/+z/6f/o/+j/6P/o
/+j/6v/o/+j/6P/o/+j/6f/p/+r/6v/q/+v/6//u/+//8//5////CAAWACQAMABBAF0A
dgB7AHUAhAChALgAwwDBALEAiABNAAoAt/9Y/yD/LP9U/3L/jv+k/7b/xP/Q/9n/3v/f
/+T/5//n/+r/6v/r/+z/6v/q/+r/7f/v/+//7//v//D/8P/y//L/8P/w//D/8P/y//L/
8//z//X/9f/1//X/9P/z//P/8v/0//T/9f/1//f/9//3//f/+f/7//z//P/6//v//P/8
//3//f/9//7/AAACAAUABgAHAAcACAAHAAgACgALAA0AEQAUABcAGQAbAB8AIgAmACcA
KgAsAC8ANAA5AD0AQABEAEgATQBQAFUAWQBdAF8AYQBjAGQAZABmAGcAZwBnAGYAZQBk
AGAAXwBdAFoAWABUAFAATQBKAEsARwBEAEMAPgA5ADUAMwAvAC0AKAAnACEAHgAaABcA
EgAPAAsACQAIAAcABQACAP3/+//6//n/9//0//P/8f/x//H/8f/u/+z/7P/r/+r/6//r
/+n/6P/m/+b/5v/l/+b/5//n/+b/5v/m/+b/5f/m/+f/6P/q/+n/6v/q/+r/6v/s/+3/
7f/u/+//8f/y//L/8P/v/+7/8P/y//P/8//0//T/9P/0//T/9f/3//f/+P/4//j/+f/5
//n/+f/5//n/+f/5//n/+P/4//j/+P/4//b/9v/2//b/9v/2//b/9v/0//T/9P/2//b/
9v/1//X/9P/0//T/8v/x//H/8f/v/+//7//t/+//7//t/+3/7P/s/+z/7f/r/+v/6//r
/+3/7P/t/+//7f/t/+3/7f/x/+//7f/u/+z/7P/s/+z/6//r/+r/6v/q/+r/6v/q/+z/
7P/s/+z/6f/p/+n/6//r/+v/7f/t/+7/8P/y//T/8v/y//P/8//z//P/8//z//L/8f/w
/+//8f/1//f/+P/2//b/9v/2//j/+P/4//n/+f/4//b/9v/1//X/8//w//D/7v/s/+v/
6//q/+f/5v/m/+b/5v/m/+b/5P/k/+T/5P/k/+X/5f/k/+T/5P/l/+f/5v/n/+f/6f/t
//b/AAAMABoAJQA5AFQAbwB5AHoAiwCqAMEAzwDZANoAuwCEAD8A7P+K/z7/Mv9U/3T/
kP+o/7r/xP/P/9r/3f/g/+P/5f/k/+T/5f/m/+T/5P/k/+f/5//n/+f/5//o/+j/6v/q
/+r/6v/q/+r/7P/s/+3/7f/t/+3/7f/t/+3/7f/u/+7/7v/u/+//7//v/+//7//v//H/
8//0//T/8v/z//T/9P/3//f/9//4//n/+v/8//z//v///wEAAQACAAQABQAHAAgACgAM
AA0ADgARABMAFgAaAB4AIQAlACYAKwAvADIANQA4ADwAPgBFAEkATQBPAFEAUwBUAFQA
VQBXAFgAWQBXAFcAVwBUAFUAUwBQAE4ATgBKAEcARABCAD0AOQA3ADUAMQAuAC0AJwAl
ACAAHwAbABoAGAAXABIADwALAAkABQADAAAA/P/7//n/+P/3//X/8v/x/+//7f/t/+3/
6v/o/+j/5//m/+f/5//l/+T/4v/i/+L/4f/h/+H/4P/e/+D/4P/g/9//3//f/9//4P/f
/+D/4P/g/+L/5P/l/+X/5f/l/+b/5v/o/+j/6f/q/+r/7P/t/+3/7v/u/+7/7v/s/+3/
7//v//L/8v/y//P/9f/1//X/9f/1//X/9f/1//L/8v/y//L/8P/u/+7/7v/w//D/8P/w
//D/7v/u/+7/7P/s/+z/6//t/+z/7P/s/+z/6//r/+v/7f/t/+3/6//q/+n/5v/l/+j/
6P/o/+n/5//n/+f/5//p/+j/6f/r/+j/5//m/+X/5//n/+X/5f/m/+b/5f/l/+X/5v/m
/+X/5f/l/+b/5v/k/+T/5P/k/+P/4//j/+P/4f/i/+P/5P/l/+X/5v/n/+r/6v/q/+z/
6//r/w==
         </WaveFormData>
      </LeadData>
      <LeadData>
         <LeadByteCountTotal>10000</LeadByteCountTotal>
         <LeadTimeOffset>0</LeadTimeOffset>
         <LeadSampleCountTotal>5000</LeadSampleCountTotal>
         <LeadAmplitudeUnitsPerBit>4.88</LeadAmplitudeUnitsPerBit>
         <LeadAmplitudeUnits>��V</LeadAmplitudeUnits>
         <LeadHighLimit>2147483647</LeadHighLimit>
         <LeadLowLimit>268435456</LeadLowLimit>
         <LeadID>V5</LeadID>
         <LeadOffsetFirstSample>0</LeadOffsetFirstSample>
         <FirstSampleBaseline>0</FirstSampleBaseline>
         <LeadSampleSize>2</LeadSampleSize>
         <LeadOff>FALSE</LeadOff>
         <BaselineSway>FALSE</BaselineSway>
         <ExcessiveACNoise>FALSE</ExcessiveACNoise>
         <MuscleNoise>FALSE</MuscleNoise>
         <LeadDataCRC32>2027277540</LeadDataCRC32>
         <WaveFormData>
AAAAAAAAAAACAAQABgAIAAoACgAKAAoADAAMAAwADAAKAAoACgAKAAgACAAIAAgACAAI
AAgACAALAAwADQAOAA8AEAARABIAFQAWABcAGAAaABoAGgAaABwAHgAgACIAJQAmACcA
KAArACwALQAuADMANgA5ADwAPwBAAEEAQgBEAEYASABKAEwATABMAEwASgBKAEoASgBK
AEoASgBKAEkASABHAEYAQwBCAEEAQAA8ADoAOAA2ADQAMgAwAC4AKgAmACIAHgAdABwA
GwAaABgAFgAUABIAEAAOAAwACgAIAAgACAAIAAcABgAFAAQAAgACAAIAAgAAAAAAAAAA
AAAAAAAAAAAA/v/+//7//v/9//z/+//6//z//P/8//z/+//6//n/+P/4//j/+P/4//r/
+v/6//r/+//8//3//v8BAAIAAwAEAAUABgAHAAgACAAIAAgACAAKAAoACgAKAAoACgAK
AAoACAAIAAgACAAIAAgACAAIAAgACAAIAAgACAAIAAgACAAKAAoACgAKAAoACgAKAAoA
DAAMAAwADAAMAAwADAAMAA8AEAARABIAEAAQABAAEAAOAA4ADgAOAA4ADgAOAA4ADAAM
AAwADAAOAA4ADgAOAAwADAAMAAwACgAKAAoACgAJAAgABwAGAAMAAgABAAAA/v/9//3/
/v/+//7//v/+/wAA///9//3/+//9//7/AQADAAQABQAGAAcABwAHAAcACAAKAAsADAAO
AA4ADgAQABIAEgATABUAGAAaABoAGgAcABwAHAAcABsAGwAaABkAGgAZABkAGgAYABYA
FAATABEAEAAQAA8ACgAHAAYABAAFAAYABwAIAAcABwAHAAcACQAMAA4AEAASABMAEwAT
ABYAFAAQABMAFwASABIAEQAPABgALgBRAHEAhwCcAL0A4gAFASkBPwEvAQEByQCKAEAA
9P/F/8D/0f/a/+D/6//0//n///8JAAgAAgAIAAwADQAPABAAEAASABMAFAAWABcAFwAX
ABgAFgAWABYAFgAVABUAFgATABAADwAOAA0ADQANAA0ADQAOAA8ADwAQABEAEQAQAA8A
EQARABIAEgARABEAEQAQABIAEgASABIAFQAVABUAFwAZABoAGwAbAB4AHwAhACIAIwAl
ACcAKwAtAC4ALgAuADAAMQAyADIANAA3ADgAOgA8AD8AQQBDAEUASABMAE0AUABUAFcA
WgBeAGEAYgBkAGYAZwBoAGgAZwBmAGYAZQBjAGMAYwBhAGEAYQBgAGEAXwBcAFgAVwBV
AFMATwBLAEgARwBDAEAAPAA6ADcAMwAwACwAKgAoACUAJAAiAB8AGwAYABUAEwASABAA
DwAOAAwACQAGAAQAAQABAAAA///////////9//z/+//8//j/+P/4//j/9//5//n/9//1
//b/9//2//f/9f/3//j/+P/2//b/9v/1//b/9v/4//j/+P/4//j/+f/8//z//P/8//z/
+v/5//n//P/8//z//P/8//3//f/8//r/+v/8//z//P/8//z/+v/4//j/+P/4//X/9f/2
//b/9f/1//T/9f/2//b/9v/2//b/9P/z//L/8v/y//P/8//y//L/8v/0//X/9f/0//X/
8//y//D/7//x//H/8f/y//D/7//v/+//7v/t/+v/6v/o/+j/6P/o/+v/7P/s/+3/7P/r
/+r/6P/q/+v/6//p/+n/6v/o/+j/6P/o/+j/6P/n/+f/5v/m/+b/5v/o/+j/5//l/+X/
5f/n/+j/6//s/+z/7P/q/+v/6//r/+v/6//s/+z/7P/s/+z/7P/t/+7/7f/t/+//8P/y
//L/8//0//X/9v/0//b/9//3//f/9v/1//X/9P/0//L/8P/t/+r/6P/n/+X/4//h/+H/
4P/g/+D/4P/g/9//3//f/93/3f/e/97/3P/c/93/3f/d/97/4P/i/+H/4f/g/97/2//h
/+7/AgAdADsATwBkAIEApADBAN0A7wDlAL8AhwBMAAYAvP+H/4L/lf+c/5z/r//K/9X/
1//V/9b/1P/W/9j/2f/b/9z/3P/b/9v/2//c/93/3f/d/97/3P/c/9z/3P/e/9//4f/f
/+H/4f/h/+H/4f/h/+H/4f/j/+P/4v/i/+L/4//j/+P/5P/j/+P/4v/j/+X/5//o/+j/
6P/o/+j/6//r/+v/7f/u/+7/7v/t/+7/7//x//L/8v/z//T/9//4//r/+//8//7///8A
AAAAAAADAAQABgALAA8AEgAVABYAGAAbABsAHgAiACUAKAAnACkAKQAqAC0ALwAxADIA
MAAwADEAMQAvAC8ALwAtACwAKwApACkAJwAkACAAHwAeAB0AGgAXABgAFwATABAACwAK
AAgABQADAAAA///+//v/+v/4//X/8P/u/+z/6//s/+r/6f/o/+n/5//l/+T/4//j/+L/
4f/h/+H/4f/f/9//3//h/97/3f/c/9v/2f/I/7n/qP+X/37/Zf9K/zH/Jv8f/xf/Dv8H
/wD/+f7x/ur+5v7k/uD+3/7e/t3+3f7h/uL+4/7k/un+6P7o/un+5v7k/uL+4P7g/uH+
4f7g/t7+3P7c/tr+2f7Y/tf+1P7Q/sz+yP7E/r/+u/64/rT+sP6v/q3+rf7A/tL+5P72
/gz/IP81/0r/Uf9W/1z/Yf9t/3b/f/+K/6T/u//R/+n/7P/s/+v/6//t/+3/7f/u/+7/
7f/t/+3/7f/t/+z/7P/s/+z/7P/s/+7/7v/r/+r/6f/o/+r/6v/p/+n/6P/o/+j/6P/m
/+b/5f/j/+T/5f/o/+r/6v/q/+n/6P/m/+f/5//n/+j/6f/r/+z/7P/s/+z/7P/u//D/
8P/x//H/8v/0//T/9P/0//T/9P/2//j/+f/5//n/+P/3//f/+v/6//j/9v/0//D/7f/r
/+n/5//l/+X/5P/k/+T/5P/m/+X/5f/l/+X/5f/m/+b/5P/k/+X/5f/j/+T/5v/m/+X/
5//q/+r/6f/v//z/DgAlAD8AUwBkAH0AmgC5ANEA2QDJAKUAdwBCAAQAyP+j/57/r/+8
/8b/z//W/9v/3//f/+D/4v/k/+T/5f/n/+j/6P/n/+f/5//o/+n/6f/p/+r/7P/s/+z/
7P/s/+3/7//t/+3/7f/t/+3/7f/t/+3/7f/v/+//7v/u/+7/7//v/+//8f/x//L/8v/1
//f/+f/6//z//P/8//z/////////AQADAAQABQAFAAYABwAJAAoACAAJAAoADQANAA4A
DgAOABEAEwAVABYAGAAbABwAHgAjACcAKgAtACsALAAuAC0AMQA2ADoAPgA9AD8APwBA
AEAAQQBCAEIAQABAAEEAQQBBAEEAQQA/AEAAPwA9AD0APAA6ADcANwA0ADMAMAAtACwA
KwAnACQAIwAiACAAHQAcABgAFgAUABIAEgARAA8ADQAMAAsACwAKAAgABwAGAAcABQAD
AAIAAQABAAAA///9//3//f/7//3//f////z/+v/6//r/+f/8//3//P/7//3//f/7//v/
+//9//7//v/+//7//v/9//3//v8BAAIAAgACAAIAAwAGAAYABgAGAAoACAAHAAcACgAK
AAoACgAIAAkACQAIAAoACgAMAAwACgAKAAoACAAIAAgACAAIAAUABQAGAAYABwAHAAYA
BwAIAAgACAAIAAcABgAGAAYABQAEAAQAAwAEAAQABAAGAAUABQAEAAUABAAEAAMAAwAB
AAEAAQACAAAA/////////v/9//v/+v/8//z//P/8//7//v/9//3//f/9//3//P/+//7/
/P/8//z//P/8//z/+//7//r/+v/6//r/+v/6//n/9//5//n/+//8//7//v/9//z//f//
/wAAAQABAAEAAgACAAEAAAD///7/AAACAAIAAwADAAQABgAGAAgACAAIAAgACAAKAAsA
CwAMAAwADAANABAAEAAOAAwACwAIAAYABQADAAEA//////z//P/8//z//P/7//v/+//7
//v//P/8//z//P/9//3///8AAAAAAAABAP///v/8//3/AQAQACQAPQBbAHMAjACrAMwA
7QAJARsBEQHnAK0AcgA0APL/xf+6/8f/1P/e/+n/8P/3//3///8CAAIAAgACAAQABQAF
AAQAAQABAAEAAgADAAMAAwAEAAIAAgACAAIAAgADAAUAAwAFAAUABQAFAAMAAwADAAMA
BAAFAAUABgAGAAcABwAHAAkACQAKAAoADAANAA4ADgAMAAwADAAMAA0ADQANAA8ADwAQ
ABEAEQAPAA8AEAAQABAAEQASABUAFQAWABYAFgAbAB0AHwAgACAAIwAkACYAKwAvADIA
NQA3ADoAPgA/AEAARABHAEoATABPAFAAUgBWAFcAWABYAFoAWgBbAFsAWwBbAFsAWQBa
AFkAVwBXAFYAVABRAFEAUgBRAE4ASwBMAEsARwBEAEEAQAA+ADsANwAyAC8ALAAoACYA
IwAfAB4AHAAaABkAGgAYABcAFgAYABcAFgAWABcAFwAWABUAFAAVABYAFQATABMAFQAS
ABIAEgASABEAEAAPAAwACQAHAAcABQAFAAQABQAFAAQAAgACAAIAAQACAAIABAAEAAYA
BgAGAAcACgAKAAoACgAOAAwACwALAA0ADgAPABAADgAPAA8ADgAOAA4AEAAQABIAEgAS
ABAAEAAQABAAEAAPAA8AEAAQABAADwANAA0ADQAMAAsACgALAAoACgAKAAgABgAFAAMA
AgACAAIABAAEAAMAAQABAP///v/8//v/+//7//v//P/7//n/+P/3//f/9//2//b/9v/2
//b/9v/0//T/8//z//X/9f/1//T/9v/1//X/9f/0//T/9P/0//T/9f/2//b/9//2//b/
9v/2//b/9v/1//P/8//z//X/9v/2//b/9f/0//T/9f/1//X/9//3//j/+P/5//r/+//8
/wAAAgACAAMABwAIAAoACgAIAAgACAAIAAoADAANAA0ADQAMAAsACwAOAA4ADAAKAAsA
CAAGAAUAAQD///3//f/6//r/+v/6//j/9//3//f/9f/1//b/9v/2//b/9//3//f/+v/6
//r/+f/5//j/+P/5//3/BAASACsATQBpAIAAnQDAAOcADQEnAScBBwHTAJgAUgAGAMf/
qv+x/8D/zv/T/9r/3//l/+n/6v/q/+r/6v/o/+n/6f/o/+n/6f/p/+r/7P/t/+7/8P/u
/+7/7v/u/+7/7//x/+//7f/t/+3/7f/v/+//7//v//H/8f/w//D/8v/z//P/8//1//X/
9v/2//b/9//4//j/+v/6//r/+v/9//3//f///wEAAgADAAMABQAFAAYABgAGAAcACAAL
AAsADAAMAAwAEgAVABgAGgAcAB8AIAAiACcAKwAuADEANQA4ADwAPQBAAEQARwBKAEwA
TwBQAFIAVABVAFYAVgBWAFYAVwBXAFQAUwBSAE8ATgBNAEsASwBHAEQAQAA/AD4APQA6
ADcANAAzAC8ALAArACoAKAAlACEAHAAZABYAEwASABAADQALAAoACQAJAAoACAAHAAYA
BQADAAEAAAD//////v/9//v/+//7//n/9//3//n/9v/4//j/+P/3//X/9f/z//H/8//z
//H/8f/x//P/9P/0//T/9P/0//P/8v/y//T/9P/0//T/9P/1//b/9v/2//b/+P/2//X/
9f/0//T/9P/0//b/9//3//b/9v/2//j/+P/2//b/9v/0//b/9v/2//b/9f/1//b/9v/y
//H/7//v/+//7v/t/+z/7P/s/+3/7v/u/+7/7//v/+3/7P/r/+z/7P/r/+n/6f/n/+b/
5P/j/+P/4//j/+T/5P/j/+P/4//j/+P/4v/i/+L/4v/i/+L/4//k/+T/5f/n/+f/5//m
/+P/4//i/9//4f/g/+L/4v/k/+T/5P/k/+L/4v/h/+H/5P/k/+T/5P/i/+L/4f/f/9//
3//h/+L/4//k/+T/5P/m/+f/5//n/+n/6f/q/+r/6f/o/+f/5v/m/+j/6P/p/+7/8P/z
//T/8//y//H/8P/w//L/8//z//P/8v/x//H/8v/y//D/7v/r/+j/5v/l/+X/4//h/+H/
4P/g/+D/4P/g/9//3//f/9//3//g/+D/3v/e/9//3//d/97/4P/i/+P/4//g/97/4//t
//z/FAA1AFUAbQCEAKMAygDtAAMBAwHjAK0AcwAyAOj/rP+V/57/rf+4/8D/yf/Q/9X/
2f/d/97/4P/g/+D/4v/j/+P/4v/g/9//3v/e/+D/4f/i/+T/4v/i/+L/4v/g/9//3//b
/9n/2f/Z/9n/2f/Z/9n/2f/b/9v/2v/a/9r/2//b/9v/3f/d/97/3v/c/93/3v/e/97/
3v/e/97/4f/h/+H/4//k/+T/5P/j/+X/5f/m/+b/6P/p/+r/7f/t/+7/7v/u/+//8f/z
//T/9P/3//j/+v///wMABgAJAAoADAAPAA8AEgAWABkAHAAdAB8AHwAgACEAIQAhACAA
IgAiACMAIwAfAB8AHwAdABsAGQAWABUAFQASAA4ADQAMAAsACAAFAAQAAwD///z/9//2
//T/8f/v/+z/6//q/+X/5P/i/9//4P/g/+D/4f/f/9z/2v/Y/9f/1f/T/9L/zf/L/8j/
xf+//73/u/+3/6//qf+l/5z/jv+C/3b/af93/4X/kf+d/6T/q/+w/7f/uP+7/73/vv++
/77/vv+9/7//wP/D/8T/xv/G/8b/x//L/8z/zf/O/9H/0P/Q/9H/1P/U/9T/1P/U/9X/
1f/U/9X/1v/Z/9r/1//W/9X/0v/V/9b/1//Y/9b/1f/V/9T/0//T/9L/0//U/9T/1P/U
/9P/0v/S/9L/0v/S/9P/0//S/9L/0v/U/9T/0//R/9H/0f/Q/87/zf/K/8n/yP/I/8v/
y//M/83/zf/N/8z/zP/L/8r/yf/I/8b/xP/E/8T/xP/E/8D/vv+7/7n/u/+8/73/vv+8
/7z/u/+5/7T/sf+w/67/uv/C/8n/0P/P/8//zv/N/83/zf/O/87/0P/Q/9D/0P/U/9b/
1v/X/9v/3P/e/97/2v/Y/9b/1P/W/9j/2f/Z/9f/1v/V/9X/1P/U/9L/0P/P/8z/yv/J
/8f/xf/D/8P/wv/C/8L/wv/D/8P/xP/F/8b/x//J/8r/yv/K/8v/y//L/8z/zP/K/8n/
zf/M/8z/1f/h//T/DAAjADcASQBiAH8AnAC1AL0AnQBNAAUA///w/6b/dv9//5D/mf+m
/6z/sf+4/7//wf/B/8L/xv/I/8j/xv/H/8f/xv/F/8X/xf/G/8X/xf/F/8b/yP/I/8j/
yP/I/8n/y//J/8n/yf/J/8n/yf/J/8n/yf/I/8f/xf/E/8j/yf/J/8n/y//L/8z/zP/M
/83/zv/O/9D/0P/Q/9D/1P/V/9b/2f/Z/9r/2//b/93/3f/e/97/3P/d/97/4f/h/+L/
4v/i/+X/5//p/+r/6v/t/+7/8P/z//f/+v/9//3/AAAEAAUABgAKAA0AEAATABUAFQAW
ABYAFwAYABgAGAAYABkAGQAXABcAFwAVABIAEQAPAA8ADwAMAAgABwAGAAUAAgD///7/
/f/5//b/9f/0//L/7//u/+r/6P/m/+X/5P/i/9//3f/c/9v/2//a/9j/1//W/9f/1f/T
/9L/0//T/9L/0f/R/9H/0f/P/83/zf/P/8z/zP/M/8z/y//O/8//zv/N/87/z//O/8//
zf/P/9D/0P/Q/9D/0P/P/9D/0P/S/9L/0P/Q/9D/0f/U/9T/1P/U/9b/1P/T/9P/1v/W
/9b/1v/W/9f/1//W/9j/2P/a/9r/2v/a/9r/2P/Y/9j/2P/Y/9b/1f/V/9T/1f/V/9T/
1f/W/9b/1v/W/9b/1v/X/9j/1//W/9b/1f/U/9T/1P/W/9b/1f/T/9P/1P/U/9P/0//T
/9P/0//U/9T/0//T/9P/1f/V/9T/1P/W/9b/1v/W/9b/1P/U/9b/1v/W/9b/1//Y/9j/
2f/b/9z/3f/e/9r/2P/V/9H/0//V/9n/3P/h/+L/4v/i/+H/4f/g/9//3f/d/97/3v/g
/+D/4P/g/+P/5v/n/+n/6f/o/+j/5v/n/+j/6f/q/+z/7v/v/+//7//u/+3/7f/u/+7/
7P/q/+v/6P/m/+X/5f/j/+H/4f/i/+L/4v/i/+L/4f/h/+H/3//f/+D/4P/g/+D/4f/h
/+X/5P/m/+j/6f/p/+r/6v/r//P//v8MACUAQwBfAHQAiwCoAMcA4wDzAOsAxwCVAF4A
HgDa/6n/nP+r/7r/xP/P/9j/3f/f/+H/4P/i/+L/4v/g/+H/4f/g/+D/4f/i/+T/5f/l
/+X/5v/o/+j/6P/o/+b/5//p/+f/6v/r/+z/7f/r/+v/6//r/+n/6f/o/+j/7P/t/+3/
7f/t/+3/7v/u//D/8f/y//L/9f/2//f/+P/8////AgAHAAsADgARABMAFQAXABoAHAAd
AB8AIQAlACUAJgAmACYAJwAnACcAJgAmACkAKgAsAC0AMQA0ADcAOAA6AD0APQBCAEYA
SQBMAE0ATwBPAFAAVABVAFYAVgBXAFgAWgBbAFoAWwBcAFsAWABXAFUAVQBVAFQAUgBT
AFQAUwBQAE0ATABLAEcARAA+ADwAOQA1ADAALAAqACgAJAAiAB8AGwAaABgAFgAVABIA
EAAPAA4ADQALAAkACAAHAAcABgAFAAMAAwADAAEA/////wEA/v/+//7//v/9//3//f/7
//n/+f/5//f/9//3//n/+v/6//v//P/9//3//v/+/wAAAAACAAIAAgADAAIAAgACAAIA
BAACAAEAAQAEAAQABAAEAAYABwAHAAYACQAKAA0ADgAOAA4ADgAMAA8AEAARABIAEgAT
ABUAFgASABEADwAPAA4ADgAOAA4ADgAOAA8AEAAPAA4ADgANAA4ADgAOABAAEAARABEA
EwAWABYAFQAVABYAFwAYABoAHAAbABsAGwAdAB0AHAAcAB0AHgAfACAAIgAiACEAIQAh
ACEAIQAgACQAJwAlAB0AHgAhACIAIwAkACQAJAAjACMAJAAkACQAJAAkACQAIwAhAB8A
HwAhACIAJQAmACYAJgApACsALAAtAC8ALwAwADAAMQAyADMANAA1ADYANQA1ADQANAA1
ADQANAA0ADQANAAyADQANQA1ADcANgA1ADUANwA4ADcANgAzADAALgAtACwAKwAqACsA
LAAsACwALAAqACkAKQApACYAJQAlACQAIgAiACMAIwAjACAAHgAeABsAFwAYABgAEwAV
AB4ALgBHAGcAhQCeALcA2gABAScBQwFLATUBBQHMAI4ASAAJAOj/6//6/wgAEwAYABsA
HwAjACYAKAAmACYAJgAnACcAJgAjACMAIwAkACcAJwAnACgAKgAqACoAKgAsAC0ALwAt
AC0ALQAtAC0ALgAvADAAMQAzADUANgA4AD0APwBAAEEAQgBBAEEAQAA9ADsAOQA2ADMA
MgAxADAALgAtACwALQAuAC4ALgAtAC0ALQAuAC4ALgAvADAAMwAzADQANAA0ADYANwA4
ADgAOAA7ADwAPgBAAEMARQBHAEkATABQAFEAVgBaAF0AYABhAGMAYwBkAGQAZQBmAGYA
ZABkAGUAZQBjAGMAYwBhAGAAXwBdAF0AXQBaAFYAVQBUAFMAUABNAEoASQBFAEIAPwA+
ADwAOQA4ADQAMgAwACsAKgAoACUAJAAkACQAJQAiACAAHwAeAB8AHQAbABoAGwAbABoA
GQAZABkAGQAXABcAFwAZABYAFgAWABYAFQAXABcAFQATABUAFQATABMAEwAVABYAFgAW
ABYAFgAVABUAFgAZABoAGgAaABoAGwAaABoAGgAaAB4AHAAbABsAHgAeAB4AHgAeAB8A
HwAeABwAHAAeAB4AHAAcABwAGgAcABwAHAAcABgAFwAXABYAFAATABEAEQARABAADwAO
AA8ADgAOAA4ADAAMAA0ADQANAAwACwAMAAwACwAJAAkACAAIAAcABwAIAAkACgAMAAsA
CQAIAAcABQAFAAQABAACAAIAAgACAAAAAAD/////AQABAAEAAAD//////v/7//n/+v/6
//r/+v/6//n/+P/2//X/9f/0//P/8v/0//T/8//x//H/8f/z//T/9f/2//b/9v/0//X/
9f/1//X/9f/2//b/9v/2//b/9v/6//z//P/9////AAACAAIABAAEAAQABAAGAAgACQAJ
AAsACgAJAAkABwAGAAMAAAD9//r/+P/3//f/9f/z//P/8v/y//L/8v/x/+//7v/t//D/
8f/z//T/9P/0//X/9f/1//b/+P/6//3/+//6//j/+////wgAHAA3AFUAcQCKAKcAyADp
AAUBFQEJAeEApwBkABwA1v+n/6D/sf++/8b/z//U/9f/2f/b/9z/4P/k/+T/5P/l/+X/
5P/h/+H/4f/i/+P/4//j/+T/4v/i/+L/4v/h/+H/4v/f/93/3f/d/93/3//f/9//3//g
/+H/4f/i/+L/4//j/+P/5f/l/+b/5v/p/+v/7f/u/+//8P/x//L/8f/x//H/8//1//b/
9//3//f/9//4//j/+v/7//z///8BAAIAAgACAAMABQAHAAgACgANAA4AEAAVABkAHAAf
ACEAJAAoACkALAAwADMANgA3ADkAOQA6ADwAPQA+AD4APAA8AD0APQA5ADkAOQA3ADQA
MwAxADEAMQAuACoAKQAmACMAHgAZABgAFwATABAADQAMAAoABwAEAAAA/v/8//v/+v/4
//X/8f/u/+v/6f/p/+j/6P/o/+f/5f/j/+L/4P/f/93/2//b/9v/2//Z/9j/1//Y/9T/
1v/W/9b/1f/T/9P/0f/P/9L/0//S/9P/0//V/9b/1v/W/9b/1v/V/9L/0v/U/9T/1v/W
/9b/1//X/9b/1f/U/9j/1v/V/9X/2P/Y/9j/2P/b/93/3v/e/93/3P/d/9z/3P/c/9z/
2v/c/9z/3P/c/93/3f/e/97/3//f/97/3//f/97/3f/c/9v/2v/a/9r/2//c/97/3//d
/9z/2//c/9z/2//Z/9n/2v/a/9n/2f/X/9f/1//Y/9j/1//X/9f/1f/V/9T/1P/S/9L/
0v/S/9b/2P/X/9b/1P/U/9T/1P/U/9T/0//T/9b/1v/W/9b/1//Y/9j/1//X/9f/2f/a
/93/3v/e/97/3v/f/9//3//g/+H/4//k/+L/4v/i/+L/5P/m/+b/5//p/+r/7P/s/+v/
6v/p/+j/5//o/+j/5//n/+b/5f/l/+X/5P/h/97/2//Y/9b/1f/T/9H/z//P/87/zv/O
/87/zP/L/8v/y//L/8v/zP/M/8r/yv/L/8v/y//O/8z/zP/P/83/zP/Q/9f/4f/y/woA
IwA1AEUAWgB1AJIAqQCvAKEAewBNABsA4P+m/4L/ff+K/5n/ov+o/6//tv+9/7//v//A
/8L/wv/C/8T/xf/F/8T/w//D/8P/xP/F/8X/xf/G/8b/xv/G/8b/xf/F/8b/w//E/8X/
xv/H/8n/yf/J/8n/yf/J/8j/yP/M/83/zf/N/8//z//Q/9D/0P/R/9L/0v/S/9L/0v/S
/9X/1f/V/9f/2f/a/9v/2//Z/9n/2v/a/9z/3f/e/+H/5P/m/+f/6P/t/+//8f/y//L/
9f/2//j/+f/9/wAAAwAFAAgADAANAA4AEgAVABgAFwAZABkAGgAaABsAHAAcAB4AHgAf
AB8AHQAdAB0AGwAYABcAFQAVABYAFAARABEADgANAAoABwAGAAUAAQD+//j/9v/z/+//
7v/q/+j/5v/l/+T/4v/f/97/3P/a/9n/2P/W/9X/1P/V/9P/0f/Q/9H/0f/Q/8//zf/N
/83/y//L/8v/zf/K/8z/zP/M/8v/zP/N/8z/y//M/83/zP/N/8z/zf/N/8z/zf/O/8//
z//R/9L/1f/W/9P/0v/R/9H/1P/U/9T/1P/Y/9b/1f/V/9j/2P/Y/9j/2f/b/9z/3P/e
/97/4P/g/+L/4v/i/+D/4v/i/+L/4v/i/+P/5f/m/+f/5//m/+f/6v/q/+r/6v/s/+z/
7f/u/+z/7P/t/+3/7f/s/+v/7P/q/+n/5//n/+b/5v/l/+X/4//j/+P/5P/j/+H/4P/f
/+D/4f/h/+L/4//k/+X/5v/q/+j/5//m/+j/6P/o/+j/6v/q/+n/6f/o/+j/6P/o/+j/
6P/n/+X/5P/j/+T/5P/k/+T/4//i/+D/4f/h/+H/4P/f/9//3v/f/+D/4f/i/+H/4v/h
/+H/5v/o/+v/7P/s/+z/7P/s/+r/7P/t/+3/7//u/+3/7f/u/+7/7P/q/+r/6P/n/+f/
5//l/+P/4//k/+T/5P/k/+X/5f/m/+f/6f/p/+r/6v/s/+z/7f/t//P/8v/y//T/9f/1
//j//P8BAAkAFAAmAEEAXQB1AIwAqQDIAOUA/QALAQMB3QCpAHQANgD4/8v/vP/H/9T/
4P/r//D/8f/1//v//v8AAAIABAAFAAcACAAIAAgACQAKAAwADQANAA0ADgAMAAwADAAM
AAsACwAMAAkACAAHAAYABQADAAMAAwADAAEAAQAAAAAAAwAFAAYABwAJAAkACgAKAAwA
DQAOAA4ADAAMAAwADAAPAA8ADwARABEAEgATABMAEwATABQAFAARABEAEQATABIAEgAR
ABAAEgATABQAFAAYABsAHAAeAB8AIwAmACkAKgAsAC8ALwAyADYAOQA8ADwAPQA8ADwA
QABBAEIAQgBCAEIAQwBDAEIAQwBEAEMAQgBBAD8APwA7ADgANAAzADQAMwAwAC0AKgAp
ACUAIgAgACAAHwAdABwAGAAWABQAEQAQAA4ACwAMAAwADAANAA8ADgAOAA4ADgANAAwA
DAAJAAkACAAHAAUABQAFAAMABAAFAAgABgAEAAQABAADAAUABQADAAEA//////3//f/7
//3//v/+////AAABAAEAAgACAAQABAAEAAQABAAFAAQABAAEAAQACAAGAAUABQAGAAYA
BgAGAAgACQAJAAgACQAKAA0ADgAOAA4ADgAMAA0ADgAPABAADQANAA4ADgAOAA0ACwAL
AAoACgAKAAoACQAIAAgACAAHAAYABgAFAAUABAADAAQABQAFAAQABQADAAIAAAD//wEA
AQABAAIABAADAAMAAwAEAAUABQAGAAUABAADAAIAAgACAAEAAQAAAP///v/8//z//f/9
//v/+//8//z//P/7//v/+//4//f/+P/5//j/9v/4//j/+P/5//j/+f/7//z//v///wIA
AwAGAA==
         </WaveFormData>
      </LeadData>
      <LeadData>
         <LeadByteCountTotal>10000</LeadByteCountTotal>
         <LeadTimeOffset>0</LeadTimeOffset>
         <LeadSampleCountTotal>5000</LeadSampleCountTotal>
         <LeadAmplitudeUnitsPerBit>4.88</LeadAmplitudeUnitsPerBit>
         <LeadAmplitudeUnits>��V</LeadAmplitudeUnits>
         <LeadHighLimit>2147483647</LeadHighLimit>
         <LeadLowLimit>268435456</LeadLowLimit>
         <LeadID>V6</LeadID>
         <LeadOffsetFirstSample>0</LeadOffsetFirstSample>
         <FirstSampleBaseline>0</FirstSampleBaseline>
         <LeadSampleSize>2</LeadSampleSize>
         <LeadOff>FALSE</LeadOff>
         <BaselineSway>FALSE</BaselineSway>
         <ExcessiveACNoise>FALSE</ExcessiveACNoise>
         <MuscleNoise>FALSE</MuscleNoise>
         <LeadDataCRC32>1689409605</LeadDataCRC32>
         <WaveFormData>
5P/k/+T/5P/i/+L/4v/i/+H/4P/f/97/3//g/+H/4v/l/+b/5//o/+n/6v/r/+z/7v/u
/+7/7v/v//D/8f/y//L/8v/y//L/9f/2//f/+P/5//r/+//8/wEABAAHAAoADgAQABIA
FAAZABwAHwAiACYAKgAuADIANQA4ADsAPgBBAEIAQwBEAEYARgBGAEYARABEAEQARABC
AEIAQgBCAD8APgA9ADwAOAA2ADQAMgAwAC4ALAAqACgAJgAkACIAHQAaABcAFAARABAA
DwAOAAoACAAGAAQAAQAAAP///v/8//r/+P/2//P/8v/x//D/7f/s/+v/6v/o/+j/6P/o
/+f/5v/l/+T/4v/i/+L/4v/i/+L/4v/i/+X/5v/n/+j/5v/m/+b/5v/n/+j/6f/q/+v/
7P/t/+7/8P/w//D/8P/y//L/8v/y//D/8P/w//D/7v/u/+7/7v/u/+7/7v/u/+z/7P/s
/+z/7v/u/+7/7v/u/+7/7v/u/+7/7v/u/+7/7f/s/+v/6v/q/+r/6v/q/+f/5v/l/+T/
4f/g/9//3v/d/9z/2//a/9r/2v/a/9r/2P/Y/9j/2P/a/9r/2v/a/9n/2P/X/9b/1P/U
/9T/1P/W/9b/1v/W/9b/1v/W/9b/1//Y/9n/2v/c/9z/3P/c/97/3v/e/9//4P/h/+L/
4//k/+T/5f/n/+b/5f/k/+P/4P/g/+H/4f/j/+P/4//j/+H/4v/i/+L/4f/h/+D/3//f
/9//3//g/9//3//e/9//3v/g/+D/4P/f/9//3//f/+H/4f/h/+H/4f/h/+D/4P/j/+P/
4f/g/9z/2P/W/9T/1f/V/9b/1//U/9P/0f/P/8v/y//L/8z/yv/I/8b/xP/E/8L/wv/C
/8T/wP/B/8P/w//C/7z/vP/G/9P/4v/5/xoAOwBVAHIAlwC/AN4A7wDrAMQAjQBRAA8A
x/+S/4f/lf+m/7X/wf/H/8r/y//L/8r/zv/O/8j/xf/E/8P/wf+//7//v//B/77/vf++
/7//wv/D/8T/xf/I/8n/yv/L/8n/yv/L/8z/zf/O/8//zv/R/9L/0v/T/9P/1P/V/9b/
1v/W/9b/1v/V/9b/1v/W/9j/2f/Z/9n/2//b/9v/3P/c/9v/2//a/9r/2v/b/9z/3P/e
/97/4P/i/+L/4//l/+T/5//p/+v/7//y//X/9//5//3/AQADAAgADQAPABIAFgAaAB0A
HwAkACcAKgArAC0ALQAtAC0ALAAqACkAKAAmACUAJAAjACIAIgAgACAAHwAcABoAGAAW
ABUAFAASABEADwAOAAwABwAEAAMAAwABAP7//P/5//v/+//4//b/9P/x/+//7f/s/+3/
7f/t/+3/7P/s/+r/6v/p/+j/5//o/+f/5//m/+P/4v/g/97/3P/d/93/3f/b/93/3f/e
/+D/3v/d/93/3f/d/93/3f/f/9//3v/e/+L/5f/n/+X/5f/p/+v/7f/w//D/8v/y//D/
8P/w//D/8v/y//L/8v/y//L/8//0//T/9P/z//L/8v/z//X/9v/2//X/9f/1//X/9f/2
//f/+f/5//j/+P/4//j/9//3//T/9P/0//P/8P/v/+3/7f/s/+z/7P/s/+7/7P/s/+z/
6//q/+f/5v/p/+r/7P/t/+z/7P/s/+7/7//v/+//7//v/+7/7f/t/+//7//v/+//7P/s
/+v/6f/r/+r/5//n/+f/6v/q/+r/6v/q/+n/6f/p/+n/5//n/+b/5v/p/+n/6f/p/+j/
5v/l/+X/5//p/+v/7f/t/+3/7v/u/+z/7P/t/+3/7v/t/+7/7//u/+7/7//v/+//8P/y
//L/9P/1//X/9f/z//X/9f/1//X/9f/1//T/9P/0//P/8P/w/+3/6v/p/+r/6f/n/+b/
4//j/+P/4v/j/+H/4f/h/+L/4v/i/+L/5P/k/+L/4v/i/+L/5P/n/+X/5f/k/+D/4P/m
//P/CAAjADwAVQBrAIgAqQDJAOQA9wDtAMgAlQBdAB8A4f+0/6n/tf/M/+H/4//X/9T/
3f/j/+b/5v/o/+j/5v/m/+b/5f/m/+f/6P/r/+n/6f/r/+3/6//r/+v/6//r/+v/6//r
/+n/6v/r/+z/7P/s/+z/6v/q/+r/6f/p/+n/6v/r/+z/6//q/+n/6P/q/+z/7f/u/+7/
7//v/+//8f/x//H/8v/x//H/8v/y//T/9P/1//b/9v/4//j/+v/8//z//f//////AQAC
AAMABAAGAAgACQAPABMAFwAZABkAHQAeACAAJAAoACsALQAvADEAMwAzADgAOQA6ADsA
OQA4ADgAOAA4ADcANgA1ADYANgA0ADQAMwAwAC4ALAAqACkAKAAmACMAIQAgAB4AGQAW
ABUAFQAVABIAEAANAAsACwAIAAYABAABAP///f/7//v/+v/5//j/9v/1//L/8P/v/+7/
7f/u/+3/7f/s/+r/6v/p/+j/5v/n/+f/5//3/wcAFQAkAEUAYAB8AJkApgCxALwAxwDQ
ANkA4QDqAPAA9wD9AP8AAQEHAQsBDwENAQwBDQEMAQwBDAEMAQwBEAEQARABEAETARYB
GgEeASABIgEjASQBJAEnASsBLgEwATEBMwE1ATsBQQFIAU8BUgFTAVMBVAFBATABHgEN
AfUA3gDHAK8ApACZAI0AgwB4AGwAYABUADwAIgAKAPL/6//m/9//2v/c/9z/3f/d/9r/
2v/a/9z/2v/Z/9j/1//X/9b/1f/V/9f/2P/X/9b/1f/U/9f/1//X/9f/2f/Z/9j/2P/Z
/9n/2f/Z/9r/2v/b/93/3f/d/93/3f/d/93/3v/e/97/3v/f/9//4f/f/9//3//h/+L/
5P/l/+f/6P/q/+r/6P/p/+n/6f/p/+v/6//r/+3/7f/t/+z/7v/u/+3/6v/o/+X/4v/h
/+D/3//d/9z/2//b/9v/2v/a/9n/2v/b/9z/3P/c/9z/3P/c/9r/2v/c/9z/3v/f/9//
4f/k/+b/5v/s//f/CgAhADoAUQBhAHgAlQCzAM4A1QDFAKQAeQBHAAsA0/+s/6f/tf/C
/8v/1f/d/+D/4//j/+L/5P/k/+L/4//k/+X/5f/l/+X/5f/n/+X/5f/n/+n/6//r/+v/
6//r/+v/6//r/+n/6v/r/+z/7P/s/+z/6v/s/+z/6//r/+n/6v/r/+z/7v/u/+7/7v/x
//L/8v/y//D/8f/x//H/8f/x//H/8v/x//H/8v/y//P/9P/2//j/9//4//f/+P/8//z/
/f///wIABQAHAAkACAAKAAwADQAOABEAFAAVABkAHwAiACYALAAwADMANQA3ADkAOwA7
AD0APQA9AD0APQA8ADwAPAA6ADkAOAA3ADgAOAA2ADYAMwAwAC4ALAAoACcAJgAkACIA
HwAdABoAFQASABEAEQANAAoACAAFAAMAAwAAAP7//v/7//n/9//1//X/9P/z//P/8v/y
//D/7v/t/+z/6//s/+v/6//q/+z/7P/r/+r/6f/p/+j/5//n/+n/6f/q/+v/6P/m/+X/
5//n/+f/5//n/+f/5v/m/+b/6f/r/+n/6f/r/+v/6//u/+7/8P/w/+7/7v/u/+7/8P/w
//D/8P/u/+7/7//w/+//8P/w//D/7//v//D/8P/y//H/8f/x//D/7//v/+//7//v/+7/
7v/u/+7/7f/t/+v/7P/t/+3/7P/r/+n/6f/s/+z/7P/s/+z/6v/q/+r/7P/s/+r/6v/o
/+j/6f/p/+j/6P/o/+r/6P/n/+b/5f/n/+b/5f/l/+f/5//n/+f/5v/m/+X/4//n/+j/
5v/m/+b/5v/n/+f/5//n/+f/5//m/+b/5f/l/+X/5f/m/+b/5//p/+n/6f/p/+n/6v/r
/+3/7v/s/+z/7f/t/+z/6f/o/+f/6f/q/+z/7f/v//D/8v/y//T/9f/1//X/9P/1//T/
8//1//X/9f/0//T/9P/z//D/6//n/+P/4f/e/93/2//a/9v/2//b/9r/2//Z/9n/2f/Y
/9j/2P/Y/9r/2v/Y/9j/2v/a/9j/2//b/9f/1v/W/9b/3P/p//z/FQAyAEsAZQCCAKUA
xQDgAPEA5wC8AIUATQARANP/pP+Z/6X/sP+5/8X/zf/O/9H/0//U/9b/1P/U/9L/0v/S
/9H/0f/R/9H/0//V/9X/1//Z/9f/1//X/9f/1//X/9f/1//X/9j/2f/a/9r/2v/a/9j/
2//c/9z/3f/c/9z/3P/c/9r/2v/a/9r/3P/e/9//4P/i/+P/4//j/+f/5//n/+j/6//r
/+z/7P/s/+z/7f/u/+7/8P/w//L/9v/2//f/+f/8////AQADAAQABgAIAAkACwAPABMA
FQAXABsAHAAeACEAJAAmACcAKwAtAC8ALwAwADEAMgAzADMAMgAyADIAMQAvAC0AKwAn
ACYAIwAiACAAHAAZABYAFgAVABQAEgAPAA0ADAAKAAcABAADAAMAAQD+//z/+f/3//f/
9P/y//H/7//u/+3/6v/p/+f/5f/j/+L/4v/g/9z/2//a/9n/1v/V/9X/1P/S/9L/0f/Q
/9L/0//T/9P/0v/T/9L/0v/W/9T/0//T/9b/1//Y/9n/2//b/9r/2v/a/93/3//d/9z/
3//g/+H/4v/i/+T/5P/k/+T/5P/k/+b/5v/m/+b/5P/k/+X/5v/m/+b/5f/k/+L/4//l
/+b/5v/l/+X/5f/k/+P/4//j/+X/5f/k/+T/5f/m/+b/5//p/+r/6//r/+z/6//p/+n/
6//s/+3/7v/u/+z/7P/s/+3/7v/t/+7/8P/w//H/8f/w//D/8P/y//P/8//z//P/9P/0
//T/9f/3//f/9//3//f/+P/4//f/9//2//f/9//0//L/8v/y//L/8//z//P/8//y//H/
7//u/+//7//v/+//7//u/+7/7//x//H/8f/x//P/8//0//T/9P/0//X/9f/z//H/8f/x
//D/8P/x//H/8v/y//P/8v/x//H/8P/v/+//8f/x//H/8//z//P/8v/y//L/8f/u/+7/
6//o/+f/5f/j/+D/3v/b/9v/2//a/9v/2f/Z/9n/2v/a/9r/2v/c/9z/2v/a/9z/3v/g
/9//3f/d/9z/2v/a/97/4//w/wkAKABDAFsAdACZAL8A4gD9AAEB4gCxAHkAOwD1/7r/
n/+j/7b/xf/P/9X/3P/j/+f/6P/o/+j/6v/q/+r/6v/p/+v/6//r/+3/7f/t/+//8f/v
/+//7//v//D/8f/y//P/8P/w//D/8P/w//D/8P/u//D/8P/v/+//7f/u/+//8P/u/+7/
7v/u/+3/7v/u/+7/8P/x//H/8f/x//H/8f/y//P/8//0//T/9v/2//f/+P/2//j/+P/6
//r/+v/7//3///8DAAYACQAJAAoACwALAA4AEQAUABUAFQAZABoAHAAeACIAJQAnACsA
LQAvAC8ANAA1ADYANwA5ADgAOAA4ADoAOQA4ADcANwA4ADcAOAA1ADIAMAAuAC4ALQAs
ACoAKQAnACYAJAAiACAAIAAhABwAGAAVABEADgANAAkABgAGAAMAAQD///3//f/8//v/
+v/4//f/9P/y//H/8P/v/+z/6//r/+r/7P/s/+v/6v/o/+n/6f/p/+j/6f/o/+j/6P/m
/+X/5f/m/+f/6P/p/+n/6f/o/+j/6f/r/+z/6f/o/+v/7P/t/+//8P/z//T/9P/0//T/
9P/2//b/9v/2//f/+P/6//z/+//8//z//P/7//v//P/8//7//f/9//3//f/9//7/////
/////v/+//z//P/7//v//f/+//////8AAAEAAQADAAMAAgABAAAAAgAAAAAAAAAAAAAA
/v/+//7//v//////AAAAAAAAAgAAAP///v/9/////v/9//3///////////8BAAIAAgAB
AP///v/7//v//f/9//v//P/+//7//v/+//z/+//6//n/+v/7//v//P/6//n/+P/3//f/
9v/2//f/+f/5//n/+f/7//v//P/8//z//P/9//3//P/5//j/9//4//j/+f/5//7/AAAD
AAQAAgADAAMAAwADAAUABQAFAAMAAwADAAIAAgACAAEA/v/6//f/9P/z//L/8f/v/+7/
7f/t/+3/7P/t/+v/6//r/+z/7P/s/+z/7P/s/+r/6v/o/+j/6v/r/+3/6//o/+b/7P/2
/wUAHAA9AFwAdwCNAKwA0wDzAAoBCQHtALoAgwBFAP//x/+u/7X/w//O/9f/3//n/+z/
7//v//D/8P/u/+z/7P/s/+z/6//r/+v/6//t/+7/7//y//X/8//z//P/8//0//X/9v/3
//j/+v/8//7/AAAAAAAA/v8AAAAA////////AAABAAIAAgACAAIAAgADAAQABAAEAAYA
BwAHAAcACQAJAAkACgAJAAkACgAKAAsADAAOABAAEgAUABQAFgAWABYAFwAZABgAGwAd
AB8AIgAkACYAJwArAC8AMwA1ADcAOwA8AD4AQgBGAEkASwBQAFMAVgBXAFoAWwBcAF0A
YABgAGEAYgBgAF8AXgBdAFkAVgBRAE4ATQBKAEgARgBFAEUARQBEAEEAPwA+ADwANgAy
ADAALwAtACoAKAAlACIAIQAdABoAGAAVABMAEQASABMAEwATABUAFAAUABIAEQARABEA
EQATABUAGAAaACIAKgAxADgARQBRAFwAZwBZAE8AQwA4ADEAKAAgABkAFgAVABQAEwAR
AA8ADAAKAAsADQAOAAsABwAJAAkACQAKAAoADAAMAAsACgAJAAgACQAIAAcABgAGAAYA
BwAIAAkACgAKAAoABAADAAMAAgAEAAMAAwADAAIAAQABAAEAAwADAAIAAgACAAIAAQAB
AP//AAABAAEAAgABAP////8CAAIAAgACAAIAAAAAAAAAAAAAAP7//v/9//z//P/7//3/
/v///wIAAwADAAMAAwABAAAA////////AAACAAIAAgACAAYACQAMAA8AEQARABAAEAAR
ABEAEQARABQAFgAZAB0AFwARAAsABQADAAMABAAEAAQABAAFAAUABwAFAAUABQAEAAQA
BQAFAAQABAAFAAQABQAHAAgACQAKAA0ADgAPAA0ADQANAAwADAAMAAsACAAHAAUAAwAD
AAIAAQD///7/+//7//v/+v/5//f/9//3//j/+P/4//j/+P/4//b/9v/2//j/+P/3//f/
+f/4//r/AgAQACEAOgBTAGYAeQCRAKoAuwDDAMoAywDPAMAAbQANAN//xf+4/8f/2f/g
/+X/6//x//b/9//1//T/9v/2//b/9v/2//b/9f/1//X/9f/3//f/9//5//v/+//7//v/
+//7//v/+//7//3//v///wAAAAAAAAAA/v////7//P/7//z//v8AAAIABAAEAAQABAAE
AAQAAwACAAEAAQAAAP//AQABAAEAAgACAAEAAQAAAAAAAAABAAIABAAGAAYACAAMAAwA
DQAPABAAEwAVABcAGgAcAB4AHwAhACUAKQArAC8AMwA0ADYAOgA+AEEAQwBDAEUARwBH
AEgASQBKAEsASwBKAEoASgBKAEkASABHAEYARgBEAEQAQwBAAD4APAA6ADkAOAA2ADQA
MQAvACwAKQAmACUAJQAhAB4AHAAZABcAFwAUABIAEgAPAA0ACwALAAsACgAJAAkACAAI
AAYABgAFAAQAAwAEAAMAAwACAAEAAAD+//z//v/////////9//////8AAAAA/v/9//3/
/f/9//3//f/+//////8AAAAAAwAFAAMAAwAFAAUABQAHAAgACwAMAA4ADgAOAA4AEAAQ
ABAAEAAQABAAEQASABEAEgASABIAEAARABMAFAASABEAEQARAA4ADQANAA0ADwAPAA4A
DgAQABAADwAPAA8AEAARABEADgANAAsACwANAA4ADwAQABAADgAOAA4AEAAQAA4ADgAO
AA4ADwAPABAAEAAQABIAEgARABAADwAPAA4ADQANAA0ADQAKAAoACgAKAAoACgAJAAgA
BwAEAAMAAQAAAAUABwAJAAsACAAGAAUABQACAAEAAAD//wMABQAIAAoACwAMAA4ADwAP
AA0ADQANAAsACgAKAAkADAAOABEAEgASABMAEwATABUAFwAXABcAFQAVABUAFAAUABQA
EwAQAA4ACwAIAAcABgAFAAMAAgADAAMAAwACAAEA///////////+//3//P/6//r/+P/4
//j/+P/4//n/+f/5//j/+P/6/wAACQAaADMAUABrAIEAmAC1ANMA7gABAfsA2ACnAHUA
NwD3/8r/vf/L/9j/4f/t//X/+v/7//v//P/8//z//P/8//z//P/7//3//f/9/////f/9
////AQD///////////3//f/9//3/+//8//3//v/+//7//v/8//z//P/7//v//f/+////
AAAAAAAAAAAAAP//AAAAAAAA/v/9//v/+f/3//X/8//y//D/7f/r/+j/5v/k/+P/4v/i
/+T/5P/m/+r/6v/r/+3/8P/z//X/9//7//7/AQADAAkADQARABMAEwAXABgAGgAfACQA
KAArAC0ALwAxADEAMgAzADQANQAzADIAMgAyADIAMQAwAC8ALAAqACYAJAAhAB4AHAAa
ABgAFwAWABQAEwARABAADgALAAgABwAHAAcABAACAP////////z/+v/7//n/+P/3//f/
9//2//X/8//y//L/8P/v/+//7//v/+7/7f/t/+z/7v/u/+3/7P/s/+3/7f/t/+3/7//v
//D/8P/u/+3/7f/v/+//7//v/+//7//u/+7/7v/v/+//6//p/+v/6//r/+z/7P/u/+7/
7//w//H/8v/y//L/8v/y//L/8v/z//T/9P/0//P/8v/t/+3/7v/u/+z/6//r/+v/6v/p
/+n/6f/n/+f/5v/m/+n/6v/q/+v/7f/u/+//7//u/+3/6//r/+v/6v/p/+j/5v/i/+D/
3v/c/9z/2v/a/9j/2P/Z/9n/1//W/9X/1v/T/9H/z//N/8v/yv/J/8n/yP/H/8b/xf/H
/8j/yP/H/8v/zP/J/8P/wv/D/8T/xf/G/8X/xf/F/8X/xf/F/8T/xP/D/8P/w//D/8L/
wP+//7//vf+9/73/vf+8/7v/u/+6/7f/tv+2/7X/tf+z/7P/s/+2/7b/t/+3/7v/vv/C
/8T/xv/H/8f/x//J/8v/y//L/8r/yf/I/8b/yP/I/8f/xP/A/73/uv+5/7b/tf+z/7L/
r/+v/6//rv+v/63/rf+t/63/rP+r/6r/rf+u/63/rv+4/7j/uP+9/7v/u/++/8D/vv/A
/8v/3P/z/xAALQBDAFoAeQCdALwA1QDbAMAAjwBVABUAz/+S/3P/df+E/5H/nf+l/6j/
q/+v/7L/sv+w/67/rv+u/67/rf+v/6//r/+x/7P/s/+1/7f/tv+1/7T/s/+z/7P/s/+z
/7H/sv+z/7T/s/+y/7H/rv+u/6z/qf+n/6X/pP+j/6L/pP+k/6T/pP+m/6j/qf+q/63/
sf+0/7f/u/+9/7//wv/G/8f/yf/K/8z/zP/N/87/0P/S/9L/1P/Y/9j/2f/b/97/4f/j
/+X/5//q/+3/7//1//n//f///wMABwAIAAoAEAAUABcAGQAbAB0AHwAfACQAJQAmACcA
KAAoACkAKgAsACsAKgApACgAKAAmACYAJQAiACAAHgAeAB0AHAAaABgAFQATABAACwAI
AAcABwADAAAA/v/7//r/+f/1//L/8v/v/+3/6//o/+f/5f/j/+D/3v/d/9r/2P/X/9b/
1f/S/9H/0f/Q/9H/0v/S/9L/0f/R/9D/z//M/83/zP/M/8z/yv/J/8n/y//L/8v/y//L
/8v/yv/K/8r/zf/P/83/y//N/83/zf/O/87/0P/Q/9L/0v/S/9L/1f/W/9f/2P/a/9r/
2//c/9v/3P/c/9z/2v/b/93/3v/g/9//3//f/9//3//g/+H/5P/l/+X/5v/o/+j/5//n
/+j/6v/s/+3/7v/t/+v/6//q/+r/6v/q/+r/6P/o/+j/6P/o/+b/5v/o/+j/6f/p/+b/
5v/m/+j/6P/n/+b/5f/l/+T/4//j/+X/5f/l/+X/5v/o/+n/6f/p/+j/5f/l/+n/6v/r
/+z/7f/u/+//7//v/+//7//v/+7/7v/v/+//7//v/+//7v/u/+//8P/x//L/8//x//H/
8v/y//L/8v/z//P/8f/v/+//7//w//D/8f/x//H/8v/0//T/8v/z//P/8//z//X/9f/1
//X/9f/1//T/8//y//D/7P/s/+n/5v/l/+X/5f/k/+T/5P/l/+b/5v/i/9//3v/d/+D/
4P/g/+D/3v/e/9z/3P/a/9j/2P/b/9v/2//Y/9r/3P/i/+3/AgAfAD4AWwB3AJYAtwDX
APQABQH7ANYAoQBjAB8A3f+y/6v/u//K/9P/3//l/+j/6f/p/+r/7P/w//D/7v/u/+7/
7f/s/+v/6v/r/+v/6//t/+//8f/x//H/8f/x//H/8f/x/+//8P/x//L/9P/0//T/8v/0
//T/8//z//D/8P/w//D/7//u/+3/7P/t/+7/7v/u/+7/7//v/+//7v/t/+z/7P/v/+//
8P/w/+7/7v/v//D/8v/0//T/9v/4//j/+f/7//v//f/+////AgAEAAYABwALAA8AEwAV
ABkAHQAeACAAJAAoACsALQAxADMANQA1ADgAOQA6ADsAOwA6ADoAOgA8ADsAOgA5ADoA
OgA4ADgAOAA2ADUANAAwAC8ALgAsACsAKQAoACYAIwAgAB8AHwAbABgAFgATABEAEQAO
AAwACgAHAAUAAwADAAUABgAHAAUABAAEAAIAAgABAAAA////////AAAAAAAAAAD///7/
/v/////////8//3//P/8//z/+v/5//n/+//7//v/+//7//v/+v/6//r/+//7//f/+P/7
//z//f/8//z//v/+/wAAAAAAAAAAAgACAAIAAgADAAQABgAIAAYABgAFAAQAAQABAAIA
AgAEAAMAAwADAAAA////////AQABAAAAAAD///7//P/7//v//P/9//3///////7/////
//7//f/8//z/+v/6//r/+//8//v//P/6//r/+//7//z//P/8//7//v/9//z/+//7//r/
+f/5//3///////7//P/8//z//P/7//v/+//7//n/+f/4//j/9//3//f/9//1//T/9P/1
//f/9//3//f/9//3//j/+P/6//r/+//7//v/+f/5//n/+v/6//v/+////wAAAgACAAIA
AwADAAMAAwAFAAUABQAHAAcABwAGAAYABgAFAAIAAQD///3//f/8//v/+f/4//f/9//3
//b/9//1//X/9f/5//r/+//8//7//v/8//z/+v/6//r/+/////3//P8AAAgAFAAnAD4A
VwBqAHsAkQCsAMkA3QDkANMAsQCGAFcAIQDp/8X/wv/P/9v/5P/t//P/+f/+/wEAAQAA
AAAAAgAAAAAAAAAAAP//AQABAAEAAwAFAAUABwAJAAgABwAGAAUABQAFAAUABQADAAQA
BQAGAAYABgAGAAQABAAEAAMAAwABAAIAAwAEAAYABgAGAAYABQAGAAYABgAEAAUABQAF
AAUABQAFAAYACAAJAAsADAAKAAoACwAMAAsADAALAAwAEAAQABEAEwAUABcAGQAbABoA
HAAeAB8AIQAlACkAKwAtADEAMgA0ADgAPAA/AEEAQwBFAEcARwBIAEkASgBLAEsASgBK
AEoASgBJAEgARwBFAEQAQQBAAEAAPgA9ADwAOgA5ADgANgA1ADMAMgAwACsAKAAnACcA
JQAiACAAHQAfAB8AHAAaABYAEwARAA8ADQANAAwACwANAAwADAAKAAoACQAIAAcABgAF
AAUABAAGAAYABQAEAAQABQAFAAUABAAFAAQABAAEAAIAAQABAP//////////AQABAAAA
AAAEAAcACQAHAAIAAwACAAEABAAEAAYABgAIAAgACAAIAAgACAAIAAgACAAIAAkACgAK
AAoACQAIAAcABwAIAAgABQADAAIAAQAAAP/////////////+//7//P/8//v/+//5//r/
+//7//r/+f/3//f/+P/4//j/+P/4//b/9v/2//j/+v/6//z//P/8//3//f/8//z//P/+
///////////////+//3//f/7//n/9f/0//T/9P/0//T/8//z//P/8//x//H/8P/w//P/
8//z//P/8//y//L/8//0//X/9v/3//r/+//9//7/AAAAAAEAAQADAAEAAQABAAQABAAF
AAUABwAIAAoACgAIAAkACQAJAAsADQANAA0ACwALAAsACgAKAAoACQAGAAIA///8//v/
+f/3//T/8v/v/+//7//u/+v/6f/p/+n/5//m/+X/5P/j/+L/3//e/+D/3v/c/9v/2f/Z
/9j/2v/a/97/5//2/w0AKAA9AFMAbgCNAKcAwADPAMkApgB1AEEACQDN/6L/lf+f/6z/
uf/F/8v/zv/T/9X/1v/U/9T/0P/N/8z/y//J/8b/xf/E/8X/w//D/8X/x//F/8X/xf/F
/8j/yf/K/8v/zP/O/9D/0v/U/9T/1P/S/9b/1v/V/9X/0//U/9X/1v/T/9L/0f/Q/9P/
1P/U/9T/1P/V/9X/1f/X/9f/1//Y/9v/2//c/9z/3f/e/+D/4v/i/+T/5P/m/+n/6v/s
/+//8v/1//f/+f/9/wAAAwAFAAkADQARABMAEwAXABgAGgAgACQAJwApACsALQAvAC8A
NAA1ADYANwA3ADYANgA2ADgANwA2ADUAMgAyADAAMAAtACoAKAAmACYAJQAkACIAHwAd
ABwAGgAWABQAFAAVABEADAAIAAMAAQD///r/9v/z/+//7P/p/+b/5f/j/+H/4P/e/93/
2v/Z/9n/2f/Z/9b/1f/V/9T/1P/U/9P/0v/P/8//zv/N/8//0f/R/9L/1P/S/9H/0f/T
/9P/0//T/9P/0//S/9L/0f/T/9T/0f/Q/9P/1P/V/9b/1v/Y/9j/2P/Y/9j/2P/a/9r/
2v/a/9z/3P/d/97/3f/e/97/3v/b/9v/3P/c/9r/2f/Z/9n/1v/V/9X/1f/X/9f/1v/W
/9b/1v/V/9X/1//Y/9n/2f/a/9n/1//X/9r/2v/a/9r/2//a/9v/3P/a/9r/2P/Y/9j/
2P/Z/9n/1v/W/9b/2P/X/9f/1//X/9X/1P/T/9P/1f/V/9X/1f/V/9b/1v/V/9b/1v/U
/9X/1v/X/9j/2v/a/9v/3P/d/9v/2v/b/9v/2//c/93/3f/b/9z/3f/d/9z/3P/d/93/
2f/a/w==
         </WaveFormData>
      </LeadData>
   </Waveform>
</RestingECG>
