# Supplementary material for: Detection of Left Atrial Enlargement Using a Convolutional Neural Network-Enabled Electrocardiogram
Source: Front Cardiovasc Med. 2020 Dec 17;7:609976. doi: 10.3389/fcvm.2020.609976 (PMC7773668; doi:10.3389/fcvm.2020.609976)
Supplement: Supplementary file 2 [file Data_Sheet_2.ZIP › normal1/1802010083_8053_0000000U.XML]

<?xml version="1.0" encoding="Windows-1252"?>
<!DOCTYPE RestingECG SYSTEM "restecg.dtd">
<RestingECG>
   <PatientDemographics>
      <PatientID>1802010083</PatientID>
      <PatientAge>66</PatientAge>
      <AgeUnits>Years</AgeUnits>
      <Gender>Female</Gender>
      <PatientLastName>wumeifang</PatientLastName>
   </PatientDemographics>
   <TestDemographics>
      <DataType>Resting</DataType>
      <Site>1</Site>
      <AcquisitionDevice>MAC55</AcquisitionDevice>
      <Status>Unconfirmed</Status>
      <Priority>Normal</Priority>
      <AcquisitionTime>09:44:28</AcquisitionTime>
      <AcquisitionDate>07-07-2015</AcquisitionDate>
      <CartNumber>1</CartNumber>
      <AcquisitionSoftwareVersion>009C</AcquisitionSoftwareVersion>
      <XMLSourceVersion>MAC5000 v1.0</XMLSourceVersion>
   </TestDemographics>
   <RestingECGMeasurements>
      <VentricularRate>69</VentricularRate>
      <AtrialRate>69</AtrialRate>
      <PRInterval>126</PRInterval>
      <QRSDuration>86</QRSDuration>
      <QTInterval>402</QTInterval>
      <QTCorrected>430</QTCorrected>
      <PAxis>-1</PAxis>
      <RAxis>64</RAxis>
      <TAxis>60</TAxis>
      <QRSCount>11</QRSCount>
      <QOnset>219</QOnset>
      <QOffset>262</QOffset>
      <POnset>156</POnset>
      <POffset>201</POffset>
      <TOffset>420</TOffset>
      <ECGSampleBase>500</ECGSampleBase>
      <ECGSampleExponent>0</ECGSampleExponent>
   </RestingECGMeasurements>
   <Diagnosis>
      <Modality>Resting</Modality>
         <StatementCount>2</StatementCount>
         <LabelText>12SL ��ϳ���</LabelText>
      <DiagnosisStatement>
         <StmtFlag>ENDSLINE</StmtFlag>
         <StmtText>�������</StmtText>
      </DiagnosisStatement>
      <DiagnosisStatement>
         <StmtFlag>ENDSLINE</StmtFlag>
         <StmtText>���� ECG</StmtText>
      </DiagnosisStatement>
   </Diagnosis>
   <Waveform>
      <WaveformType>Rhythm</WaveformType>
      <WaveformStartTime>0</WaveformStartTime>
      <NumberofLeads>8</NumberofLeads>
      <SampleType>CONTINUOUS_SAMPLES</SampleType>
      <SampleBase>500</SampleBase>
      <SampleExponent>0</SampleExponent>
      <HighPassFilter>16</HighPassFilter>
      <LowPassFilter>150</LowPassFilter>
      <ACFilter>NONE</ACFilter>
      <LeadData>
         <LeadByteCountTotal>10000</LeadByteCountTotal>
         <LeadTimeOffset>0</LeadTimeOffset>
         <LeadSampleCountTotal>5000</LeadSampleCountTotal>
         <LeadAmplitudeUnitsPerBit>4.88</LeadAmplitudeUnitsPerBit>
         <LeadAmplitudeUnits>��V</LeadAmplitudeUnits>
         <LeadHighLimit>2147483647</LeadHighLimit>
         <LeadLowLimit>268435456</LeadLowLimit>
         <LeadID>I</LeadID>
         <LeadOffsetFirstSample>0</LeadOffsetFirstSample>
         <FirstSampleBaseline>0</FirstSampleBaseline>
         <LeadSampleSize>2</LeadSampleSize>
         <LeadOff>FALSE</LeadOff>
         <BaselineSway>FALSE</BaselineSway>
         <ExcessiveACNoise>FALSE</ExcessiveACNoise>
         <MuscleNoise>FALSE</MuscleNoise>
         <LeadDataCRC32>1875050761</LeadDataCRC32>
         <WaveFormData>
8v/y//L/8v/0//T/9P/0//b/9v/2//b/9v/2//b/9v/2//b/9v/2//b/9v/2//b/9v/2
//b/9v/4//j/+P/4//j/+P/4//j/+P/4//j/+P/4//j/+P/4//r/+v/6//r/+v/6//r/
+v/6//r/+v/6//r/+v/6//r/+v/6//r/+v/8//z//P/8//z//P/8//z//v/+//7//v/+
//7//v/+/wAAAAAAAAAAAgACAAIAAgADAAQABQAGAAQABAAEAAQABQAGAAcACAAKAAoA
CgAKAAwADAAMAAwADgAOAA4ADgAPABAAEQASABIAEgASABIAFAAUABQAFAAUABQAFAAU
ABIAEgASABIAEgASABIAEgAQABAAEAAQAA8ADgANAAwACgAKAAoACgAJAAgABwAGAAUA
BAADAAIAAAAAAAAAAAD///7//f/8//z//P/8//z/+v/6//r/+v/6//r/+v/6//r/+v/6
//r/+v/6//r/+v/6//r/+v/6//r/+v/6//r//P/8//z//P/8//z//P/8//z//P/8//z/
/P/8//z//P/8//z//P/8//z//P/8//z//v/+//7//v/8//z//P/8//7//v/+//7//v/+
//7//v/+//7//v/+/wAAAAAAAAAA/v/+//7//v/+//7//v/+//7//v/+//7//v/+//7/
/v/+//7//v/+//7//v/+//7//v/+//7//v/8//z//P/8//z//P/8//z//v/+//7//v/8
//z//P/8//z//P/8//z//P/8//z//P/8//z//P/8//z//P/8//z/+v/6//r/+v/6//r/
+v/6//r/+v/6//r/+v/6//r/+v/6//r/+v/6//j/+P/4//j/+P/4//f/9//4//j/+P/4
//j/+P/4//n/+f/6//r//P/8//z//f/+////AAACAAMABAAFAAUABQAEAAMAAQABAAAA
AAAAAAAAAQADAAMABAAGAAYABgAGAAIAAQAAAP///P/7//n/+f/4//f/9//3//f/9v/2
//b/9f/1//X/9f/1//X/9f/0//T/9P/0//T/9v/2//X/9f/1//b/9P/z//P/9f/2//j/
/f8JABkAKwA+AE4AXQBsAHUAeAB2AGsAVAA3ACQAEwD///T/8f/u/+z/7//w//D/7v/w
//D/8f/y//P/8//z//P/8//z//P/8//z//P/8//0//T/9P/z//P/9P/0//T/9P/0//T/
9P/0//L/8//z//P/9f/1//X/9v/0//T/9P/0//b/9v/2//b/9v/3//f/9//1//X/9f/1
//f/+P/4//n/9//3//f/9//5//n/+f/5//n/+v/6//r/+//7//z//P/8//z//f/9//3/
/f/+//7//v//////AAAAAAAAAQABAAIAAgACAAMAAwAEAAQABgAGAAYABwAIAAkACQAJ
AAsACwALAAsADAAOAA4ADgAOAA4ADwAPABAAEAAQABAAEAAOAA4ADwAPABEAEAAQAA4A
DgAPAA8ADQANAAwACwALAAoACgAJAAgABgAFAAQABAACAAIAAQAAAP3//P/7//v//P/8
//z/+//6//n/+f/5//n/+f/5//j/9v/2//b/9v/2//X/9f/1//X/9f/1//X/9v/2//b/
9v/2//b/9v/2//b/9v/2//b/9v/2//b/9v/2//f/9//3//f/9//3//f/9//3//f/9//3
//j/+P/4//b/9v/3//f/9//3//f/9//5//n/+f/5//n/+v/6//r/+v/6//r/+v/4//j/
+P/4//n/+f/5//n/+f/5//n/+f/5//n/+f/5//n/+f/5//n/+f/5//n/+f/5//n/+f/5
//n/+f/5//n/+P/4//j/+P/4//j/+P/4//j/+P/4//j/+P/4//j/+P/4//j/+P/4//j/
+P/4//j/9v/2//b/9v/2//b/9v/2//b/9v/2//b/9v/2//b/9v/2//b/9v/2//b/9v/2
//b/9v/2//b/9v/1//X/9v/2//b/9v/2//b/9v/2//b/9v/2//b/9v/2//X/9f/2//T/
9P/0//T/9f/2//j/+f/4//j/+v/6//r/+//8//3//v8AAAEAAgABAAEAAQAAAP///f/9
//7//v/+//7///8BAAEAAgACAAIAAgACAAAA///+//3/+v/3//X/9f/0//X/9f/1//X/
9P/0//T/8//z//P/8//z//P/8//y//L/8v/y//L/8v/0//P/8//z//T/8v/x//P/8//0
//b///8NAB8AMQBEAFQAXwBsAHcAegByAGEASAAvAB4ACwD5//T/8f/s/+z/7//w//D/
8P/u//D/8f/y//P/8//1//X/8//z//P/9f/0//P/8v/y//T/9P/z//P/9P/0//T/9P/0
//T/9P/0//T/9f/1//X/9f/1//X/9v/2//b/9v/2//b/9v/2//b/9P/1//X/9f/3//f/
9//3//X/9v/2//f/9//3//f/9//3//f/9//3//n/+v/6//r/+f/5//r/+v/6//r/+//7
//3//f/+//7//P/9//3//v/+//7//////wAAAAAAAAEAAQACAAIABAAGAAYABwAIAAkA
CQAJAAsACQAJAAkACgAMAAwADAAMAAwADQANAA4ADgAOAA4ADgAOAA4ADwAPAA8ADgAO
AAwADAANAA0ACwALAAoACQAJAAgACAAHAAYAAgABAAAAAAAAAAAA///+//v/+v/5//n/
+P/4//j/9//2//X/9f/1//X/9f/1//T/9P/0//T/9P/0//P/8//z//P/8//z//P/8v/y
//L/8v/y//L/8v/y//D/8P/w//D/8v/y//L/8v/y//P/8//z//P/8//z//P/8f/x//H/
8f/x//L/8v/y//L/8v/z//P/8//z//P/8//z//P/8//z//P/9P/0//T/9P/0//T/9P/0
//T/9P/0//P/8//z//P/9f/1//X/9f/z//P/8//z//P/8//z//P/9f/1//X/9f/z//P/
8//z//P/8//z//P/9P/0//T/9P/y//L/8v/y//L/8v/y//L/8v/y//L/8v/y//L/8v/y
//L/8v/y//L/8v/y//L/8v/y//L/8v/y//D/8P/w//D/8v/y//L/8v/w//D/8P/w//D/
8P/w//D/8P/w//D/8P/v/+//8P/w//D/8P/w//D/8P/w//D/8P/w//D/7//v//D/8P/w
//D/8P/w//D/8f/x//L/8v/0//T/9P/1//b/9//4//r/+//8//3//f/9//z/+//5//n/
+v/6//r/+v/7//3//f/+//7//v/+//7//P/7//r/+f/2//P/8f/x//D/7//v/+//7//u
/+7/7v/t/+3/7f/t/+3/6//r/+r/6v/q/+r/6v/q/+r/6f/p/+n/6v/q/+n/6f/p/+r/
7P/z/wEADwAhADQARABRAF4AawByAG4AYwBMAC8AHAALAPn/7P/n/+T/4v/j/+b/5v/k
/+T/5P/n/+b/6f/r/+n/6f/p/+f/5//p/+n/6f/p/+r/6v/q/+n/6f/q/+r/6v/q/+r/
6v/q/+r/6v/r/+v/6//r/+v/6//s/+z/7P/s/+z/7P/s/+z/7P/s/+3/7f/t/+3/7f/t
/+3/7f/u/+7/7//x//H/8f/x//H/8f/x//H/8f/y//L/8v/x//H/8v/y//L/8v/z//P/
9f/1//b/9v/2//f/9//4//j/+P/5//n/+v/6//r/+//7//z//P/+//7//v///wAAAQAB
AAEAAwADAAMAAwAEAAYABgAGAAYACAAJAAkACgAIAAgACAAIAAgACAAJAAkACwAKAAoA
CAAIAAkACQAHAAkACAAHAAcABAAEAAMAAgACAAEAAAAAAP7//v/9//z/+//6//n/+f/4
//j/+P/3//j/9//3//f/9v/1//T/8v/0//T/9P/0//T/8//z//P/8//z//P/8//0//T/
9P/0//T/9P/0//T/9P/0//T/9P/0//T/9P/0//T/9f/1//X/9//3//f/9//1//X/9f/1
//X/9v/2//b/9v/2//f/9//1//X/9f/1//f/9//3//f/9//4//j/+P/4//j/+P/4//r/
+v/6//r/+f/5//n/+f/7//v/+//7//n/+f/5//n/+//7//v/+//5//n/+f/5//n/+f/5
//n/+f/5//n/+f/4//j/+P/4//j/+P/4//j/+P/4//j/+P/4//j/+P/4//j/+P/4//j/
+P/4//j/+P/4//j/+P/4//b/9v/2//b/+P/4//j/+P/4//j/+P/4//b/9v/2//b/9v/2
//b/9v/4//j/+P/4//f/9//2//j/+P/4//j/+P/4//j/+P/4//j/+P/3//f/+P/4//j/
+P/4//j/+P/5//n/+v/6//z//P/8//3//v///wAAAgADAAQABQAFAAUABAADAAEAAQAC
AAIAAgACAAMABQAFAAYABgAEAAQABAACAAMAAgABAP7/+//5//n/+P/3//f/9//3//b/
9v/2//X/9//3//f/9//1//X/9P/0//b/9v/2//b/9P/z//P/8//0//T/8//z//X/9P/2
//v/BwAVACcAOABMAFsAaAB1AHwAfABzAF4AQQAqABsABwD6//X/8v/u/+//8P/w//D/
8P/y//P/8v/z//P/8//z//X/9f/z//X/9f/1//X/9v/0//T/8//z//T/9P/0//T/9P/0
//T/9P/0//X/9f/1//X/9f/1//b/9P/0//T/9P/2//b/9v/2//b/9//3//f/9//3//f/
9//3//j/+P/5//n/+f/5//n/+f/5//n/+f/5//r/+v/6//n/+f/6//r//P/8//3//f/7
//v//P/8//7//////wAAAAAAAAEAAQACAAIAAgADAAEAAgACAAQABAAEAAUABgAFAAUA
BQAHAAkACQAJAAoACgAKAAoACgAMAA0ADQAOAAwADAAMAAwADAAMAA0ADQANAAwADAAK
AAoACwALAAkACwAKAAkACQAGAAYABQAEAAQAAwACAAIA/v/+//3//P/7//r/+f/5//j/
+P/4//f/9v/1//X/9f/z//P/8//y//L/8v/y//L/8v/x//H/8f/x//H/8f/x//D/8P/w
//D/8P/w//D/8P/y//L/8v/y//D/8P/w//D/8P/x//H/8f/x//H/8f/x/+//7//v/+//
7//w//D/8P/w//D/8f/x/+//7//v/+//8P/x//L/8//x//L/8v/y//L/8v/y//L/8P/w
//D/8P/x//H/8f/x//H/8f/x//H/8f/x//H/8f/x//H/8f/x//H/8f/x//H/8f/x//H/
8f/x//H/8f/x//D/8P/w//D/8P/w//D/8P/w//D/8P/w/+7/7v/u/+7/7v/u/+7/7v/u
/+7/7v/u/+7/7v/u/+7/7v/u/+7/7v/u/+7/7v/u/+z/7P/s/+z/7v/u/+7/7v/s/+z/
7P/s/+7/7v/u/+7/7f/t/+z/7P/s/+z/7P/s/+z/7P/s/+z/7P/r/+v/7P/s/+z/7P/s
/+z/7P/t/+3/7v/u//D/8P/w//H/8v/z//T/9v/3//j/+f/5//n/+P/3//X/9f/2//b/
9v/2//f/+f/5//r/+v/6//r/+v/4//X/9P/z//D/7f/r/+v/6v/r/+v/6//r/+r/6v/q
/+n/6f/p/+n/6f/p/+n/6P/o/+b/5v/m/+b/6P/n/+f/5//m/+b/5//n/+f/6P/q//H/
//8RACMANABGAFMAYgBtAG4AaABbAEIAJQASAAMA7//m/+P/4P/e/+H/5P/k/+D/5P/m
/+P/4P/l/+f/5//l/+X/5//n/+f/5f/l/+X/5v/m/+b/5f/l/+b/5v/m/+b/6P/o/+j/
6P/o/+n/6f/p/+n/6f/p/+r/6v/q/+r/6v/q/+r/6v/q/+j/6f/p/+n/6//r/+v/6//r
/+z/7P/t/+v/6//r/+v/6//r/+v/6//r/+z/7P/s/+//7//w//D/8P/w//H/8f/v/+//
8P/w//L/8//z//T/9P/0//X/9f/2//b/9v/3//X/9v/2//j/+v/6//v//P/9//3//f//
//3//f/9//7/AAAAAAAAAAACAAMAAwAEAAIAAgACAAIABAAEAAUABQADAAIAAgAAAAIA
AwADAAEAAwACAAEAAQD+//7//f/8//r/+f/4//j/9v/2//X/9P/x//D/7//v//D/8P/w
/+//7v/t/+3/7f/t/+3/7f/s/+z/7P/s/+z/7P/r/+v/6//r/+v/6//r/+r/6v/q/+r/
6v/q/+r/6v/q/+r/6v/q/+r/6v/q/+r/6v/r/+v/6//r/+v/6//r/+v/6//r/+v/6//s
/+z/7P/s/+z/7f/t/+3/7f/t/+3/7f/t/+3/7f/v//D/8P/w/+7/7v/u/+7/7v/u/+7/
7v/x//H/8f/x/+//7//v/+//8f/x//H/8f/v/+//7//v/+//7//v/+//7//v/+//7//v
/+//7//v/+z/7P/s/+z/7v/u/+7/7v/u/+7/7v/u/+7/7v/u/+7/8P/w//D/8P/u/+7/
7v/u//D/8P/w//D/7v/u/+7/7v/u/+7/7v/u//D/8P/w//D/7v/u/+7/7v/w//D/8P/w
/+7/7v/u/+7/7//v//D/8P/u//D/8P/w//D/8P/w/+7/7v/u/+7/8P/v/+//8P/u/+7/
7v/u//D/8P/x//H/8v/y//T/9P/y//P/9P/1//j/+v/7//z//f/9//3//P/5//f/9//4
//n/+v/7//3//f/9//7//v/+//7//v/8//v/+v/5//b/9f/z//P/8v/v/+//7//v//D/
8P/w/+//7//v/+//7//x//H/8P/w/+7/7v/u/+7/7v/t/+3/7f/u/+7/7//v/+3/7v/0
//v/BwAXACsAPABKAFcAYgBtAHIAbABdAEQAKwAcAAkA9f/u/+v/6P/q/+3/7P/q/+z/
7v/s/+3/7P/v/+//7//v/+//7//v/+//7//v/+//8P/w//D/7//v/+7/7v/u/+7/8P/w
//D/8P/y//P/8//z//H/8f/x//L/9P/0//T/9P/0//T/9P/0//T/9f/1//X/9f/1//X/
9f/z//T/9P/1//f/9//3//f/9f/1//X/9f/3//j/+P/4//f/9//4//j/+P/4//n/+f/5
//n/+v/6//r/+//7//z//P/8//3//f8AAAAAAAABAP//AAAAAAIABAAEAAUABgAFAAUA
BQAHAAkACQAJAAoACgAKAAoACgAMAA0ADQAOAA4ADgAOAA4ADAAMAA0ADQAPAA4ADgAM
AAwADQANAAsACQAIAAcABwAGAAYABQAEAAIAAQAAAAAAAAAAAP///v/7//r/+f/5//j/
+P/4//f/+P/3//f/9//1//X/9f/0//T/9P/0//T/9P/z//P/8//z//P/8//z//L/8v/y
//L/8P/w//D/8P/y//L/8v/y//L/8v/y//L/8P/x//H/8f/z//P/8//z//P/8//z//P/
8//0//T/9P/0//T/9f/1//X/9f/1//X/9f/1//X/9f/1//b/9v/2//b/9v/2//b/9v/2
//b/9v/3//f/9//3//f/9//3//f/9f/1//X/9f/3//f/9//3//X/9f/1//X/9//3//f/
9//3//f/9//3//b/9v/2//b/9v/2//b/9v/2//b/9v/2//b/9v/2//b/9P/0//T/9P/2
//b/9v/2//b/9v/2//b/9P/0//T/9P/0//T/9P/0//b/9v/2//b/9v/2//b/9v/2//b/
9v/2//T/9P/0//T/9f/1//b/9v/2//b/9P/0//T/9P/0//T/9P/0//T/8//z//T/9P/0
//T/9P/0//T/9f/1//T/9P/2//b/+P/5//r/+//6//z//f/+/wEAAQABAAAA///9//3/
/v/+//7//v///wEAAQACAAIABAAEAAQAAgABAAAA///8//3/+//7//r/9//3//f/9//2
//b/9v/1//f/9//3//f/9f/1//T/9P/2//b/9v/2//b/9f/1//X/9v/4//f/9f/1//b/
+P/9/wcAGQApADoATgBbAGYAcwB8AHwAcwBcAEEALgAfAA0A/v/5//b/8P/x//L/9P/y
//D/8v/z//T/9f/1//P/9f/3//X/9f/1//X/9f/1//b/9v/2//X/9f/2//b/9v/2//b/
9v/2//b/9v/3//f/9//3//f/9//4//j/+P/4//j/+P/4//j/+P/4//n/+f/5//n/+f/5
//n/9//4//j/+f/5//n/+f/5//n/+f/5//n/+//8//z//P/9//3//v/+//z//P/9//3/
/f/9//7//v/+//////8AAAAAAAABAAEAAgACAAIAAwADAAQABAAGAAQABAAFAAYACQAJ
AAkACwALAAsACwAMAA4ADgAOAA4ADgAPAA8AEAAOAA4ADgAOABAAEAARABEADwAOAA4A
DAAMAA0ADQALAA0ADAALAAsACAAIAAcABgAGAAUABAAEAAIAAgABAAAA/f/8//v/+//6
//r/+v/5//b/9f/1//X/9//3//f/9v/2//b/9v/2//b/9f/1//X/9f/1//X/9f/0//T/
9P/0//b/9v/2//b/9v/2//b/9v/0//T/9P/0//T/9f/1//X/9f/1//X/9f/3//f/9//3
//f/+P/4//j/9v/2//f/9//5//n/+f/5//n/+f/5//n/+f/6//r/+v/6//r/+v/6//z/
/P/8//z//f/9//3//f8AAAEAAgADAAQABQAGAAcABwAHAAcABwAJAAkACQAJAAsACwAL
AAsADQANAA0ADQAMAAwADAAMAA4ADgAOAA4ADgAOAA4ADgAOAA4ADgAOAA4ADgAOAA4A
EAAQABAAEAAQABAAEAAQABAAEAAQABAAEgASABIAEgASABIAEgASABIAEgASABIAEgAS
ABIAEgASABIAEgASABEAEQASABIAEgASABIAEgAWABIAFAAUABIAEgASABIAFAAUABQA
FAASABEAEQASABQAFAAUABQAFAAUABUAFQAWABYAGAAYABYAFwAYABkAGgAcAB0AHgAh
ACEAIQAgACEAHwAfACAAHgAeAB4AHwAfAB8AIAAgACIAIgAiACAAIQAgAB8AHAAZABcA
FwAWABUAFQAVABUAFAAUABQAEwARABEAEQARABEAEQAQABAADgAOAA4ADgAOAA0ADQAN
AA4AEAAPAA0ADQAOABAAFQAfACsAPQBQAGIAcQB+AIsAlACUAI0AegBdAEgANwAjABQA
DwAKAAYABwAIAAgACAAIAAgACQAMAAsACwALAAsACwALAAsACwALAAsACwAMAAwADAAL
AAsADAAMAAwADAAMAAwADAAMAAwADQANAA0ADQANAA0ADgAOAA4ADgAOAA4ADgAOAA4A
DgAPAA8ADwAPAA8ADwAPAA8AEAAQABEADwAPAA8ADwARABEAEQARABEAEgASABIAEwAT
ABQAFAAUABQAFQAVABUAFQAWABYAFgAXABcAGAAYABgAGQAZABoAGgAaABsAGwAcABwA
HgAeAB4AHwAgACEAIQAhACMAIwAjACMAJAAmACYAJgAmACYAJwAnACgAKgAqACoAKgAo
ACgAKQApACkAKAAoACYAKAApACkAJwAnACYAJQAlACQAJAAjACIAIAAfAB4AHgAaABoA
GQAYABcAFgAVABUAFAAUABQAEwAUABMAEwATABMAEwATABIAEAAQABAAEAAQAA8ADwAP
AA8ADwAPAA8ADgAOAA4ADgAOAA4ADgAOAAwADAAMAAwADgAOAA4ADgAOAA8ADwAPAA8A
DwAPAA8ADwAPAA8ADwAPABAAEAAQAA4ADgAPAA8ADwAPAA8ADwAPAA8ADwAPABEAEgAS
ABIAEgASABIAEgASABIAEgASABEAEQARABEAEQARABEAEQARABEAEQARABEAEQARABEA
EQARABEAEQARABEAEQARAA8ADwAPAA8AEAAQABAAEAAQABAAEAAQAA4ADgAOAA4ADgAO
AA4ADgAOAA4ADgAOAA4ADgAOAA4ADgAOAA4ADgAOAA4ADgAOAA4ADgAOAA4ADgAOAA4A
DgAOAA4ADgAOAA4ADgAOAA4ADAAMAAwADAANAA8ADgAOAA4ADgAOAA4ADAAMAAwADAAO
AA0ADQAOAAwADAAMAAwADgAOAA8ADwAOAA4AEAAQABAAEQASABMAFAAWABcAGAAZABkA
GQAYABkAFwAXABgAFgAWABYAFwAbABsAHAAcABoAGgAaABgAGQAYABcAFAARAA8ADwAO
AA0ADQANAA0ADAAMAAwACwALAAsACwALAAsACwAKAAoACgAKAAoACgAKAAkACQAJAAwA
DAALAAsACwAMAA4AFQAhADMARQBUAGQAdQCEAI0AjgCKAH8AagBNADoAKQAXAAwACQAG
AAQABwAKAAoACgAIAAgACwAMAAsADQANAA0ACwALAAsADQALAAsACwAMAAwADAALAAsA
DAAMAAwADAAMAAwADAAMAAwADQANAA0ADQANAA0ADgAOAA4ADgAOAA4ADgAOAA4ADgAP
AA8ADwAPAA8ADwAPAA8AEAAQABEAEQARABEAEQARABEAEQARABEAEgASABIAEwATABQA
FAASABIAEwATABUAFQAWABYAFgAXABcAGAAYABgAGQAZABoAGgAaABsAGQAaABoAHAAe
AB4AHwAgAB8AHwAfACEAIwAjACMAJAAmACYAJgAmACYAJwAnACgAJgAmACYAJgAoACgA
KQApACcAJgAmACQAJAAlACUAIwAjACIAIQAhACAAIAAfAB4AGgAZABgAGAAWABYAFQAU
ABMAEgARABEAEAAQABAADwAOAA0ADQANAAsACwALAAoACgAKAAoACgAKAAkACQAJAAsA
CwALAAsACAAIAAgACAAIAAgACAAIAAYABgAGAAYACAAIAAgACAAGAAcABwAHAAcABwAH
AAcABwAHAAcABwAJAAoACgAKAAoACgALAAsACQAJAAkACQAJAAkACQAJAAkACgAKAAoA
CgAKAAoACgAKAAoACgAKAAkACQAJAAkACQAJAAkACQAJAAkACQAJAAkACQAJAAkACQAJ
AAkACQAHAAcABwAHAAkACQAJAAkACAAIAAgACAAIAAgACAAIAAYABgAGAAYABgAGAAYA
BgAGAAYABgAGAAYABgAGAAYABgAGAAYABgAGAAYABgAGAAYABgAGAAYABgAGAAYABgAE
AAQABAAEAAYABgAGAAYABAAEAAYABAAEAAQABAAEAAQABAAEAAQAAwADAAQABgAGAAYA
BgAEAAQABQAFAAgACAAKAAoACgALAAwADQAOABAAEQASABMAEwATABIADwANAA0ADgAQ
ABAAEAARABEAEQASABIAFAAUABQAEgARABAADwAMAAsACQAJAAgABwAHAAcABwAGAAYA
BgAFAAUABQAFAAUABQAFAAQABAAEAAQABAAEAAQAAwADAAMABgAGAAMAAwAFAAYACAAN
ABkAKQA7AE4AXgBrAHYAgQCGAIIAdwBgAEUANAAnABMABgABAAIAAAABAAQABAAEAAQA
AgADAAQABQAFAAcABQADAAMABQAFAAUABQAFAAYABgAGAAUABQAGAAYABgAGAAYABgAG
AAYABgAHAAcABwAHAAcABwAIAAgACAAIAAgACAAIAAgACAAIAAkACQAJAAkACQAJAAkA
CwAMAAwADQALAAsACwALAA0ADQANAA0ADQAOAA4ADgAPAA8AEAAQABAAEAARABEADwAP
ABAAEAASABMAEwAUABQAFAAVABUAFgAWABYAFwAXABgAGAAaABoAGgAbABwAHQAdAB0A
HwAhACEAIQAiACMAIgAhACAAIgAjACMAJAAiACIAIgAiACIAIgAjACMAIwAiACIAIAAg
ACEAIQAfAB8AHgAdAB0AHAAcABsAGgAYABcAFgAWABQAFAATABIAEwASABEAEQAQABAA
EAAPAA4ADQANAA0ACwALAAsACgAMAAwADAAMAAwACwALAAsACQAJAAkACQAKAAoACgAK
AAoACgAKAAoACgAKAAoACgAKAAoACgAKAAoACwALAAsADQANAA0ADQALAAsACwALAAsA
DAAMAAwADgAOAA8ADwAPAA8ADwAPAA8ADwAPAA8ADwAQABAAEAAQABAAEAAQAA4ADgAO
AA4ADwAPAA8ADwARABEAEQARABEAEQARABEAEQARABEAEQAPAA8ADwAPABEAEQARABEA
EQARABEAEQAQABAAEAAQABAAEAAQABAAEgASABIAEgAQABAAEAAQABIAEgASABIAEAAQ
ABAAEAAQABAAEAAQABIAEgASABIAEAAQABAAEAARABIAEwAUABMAEgARABAAEgASABIA
EgASABAAEgASABIAEgASABIAEgASABIAEQARABIAEgASABIAEgAUABQAFQAVABQAFAAW
ABYAFgAXABgAGQAaABwAHQAeACAAIQAiACIAHwAdAB0AHgAeAB4AHgAfACEAIQAiACIA
IgAiACIAIAAhACAAHwAcABsAGQAZABgAFQAVABUAFQAWABYAFgAVABMAEwATABMAFQAV
ABQAFAAUABQAFAAUABQAEwATABMAEgAUABUAFQATABIAFAAdACkAOQBLAF4AbgB7AIgA
kwCYAJgAjQB2AFsATAA9ACkAHgAZABQAEAATABYAFgAUABQAFAAVABYAFQAVABUAFwAX
ABcAGQAXABUAFQAVABYAFgAWABUAFQAYABgAGAAYABYAFgAWABYAFgAXABcAFwAZABkA
GQAaABwAHAAcABwAGgAaABoAGgAaABsAGwAbABsAGwAbABsAHQAeAB4AHwAdAB0AHQAd
AB8AHwAfAB8AHwAgACAAIAAhACEAIgAiACIAIgAjACMAIwAjACQAJAAkACUAJQAmACYA
JgAnACcAKAAoACgAKQApACoAKgAsAC4ALgAvADAAMQAxADEAMwAzADMAMwA0ADYANgA2
ADYANgA3ADcAOAA6ADoAOgA6ADgAOAA5ADkAOwA6ADoAOAA4ADkAOQA3ADcANgA1ADUA
NAA0ADMAMgAyADEAMAAwAC4ALgAtACwAKwAqACkAKQAoACgAKAAnACgAJwAnACcAJQAl
ACUAJAAmACYAJgAmACYAJQAlACUAJQAlACUAJQAmACYAJgAmACYAJgAmACYAKAAoACgA
KAAmACYAJgAmACgAKQApACkAKQApACkAKQApACkAKQApACcAKAAoACgAKQAqACwALQAr
ACsAKwArAC0ALQAtAC0ALQAuAC4ALgAuAC4ALgAuAC4ALgAuAC4ALwAvAC8ALwAvAC8A
LwAvAA==
         </WaveFormData>
      </LeadData>
      <LeadData>
         <LeadByteCountTotal>10000</LeadByteCountTotal>
         <LeadTimeOffset>0</LeadTimeOffset>
         <LeadSampleCountTotal>5000</LeadSampleCountTotal>
         <LeadAmplitudeUnitsPerBit>4.88</LeadAmplitudeUnitsPerBit>
         <LeadAmplitudeUnits>��V</LeadAmplitudeUnits>
         <LeadHighLimit>2147483647</LeadHighLimit>
         <LeadLowLimit>268435456</LeadLowLimit>
         <LeadID>II</LeadID>
         <LeadOffsetFirstSample>0</LeadOffsetFirstSample>
         <FirstSampleBaseline>0</FirstSampleBaseline>
         <LeadSampleSize>2</LeadSampleSize>
         <LeadOff>FALSE</LeadOff>
         <BaselineSway>FALSE</BaselineSway>
         <ExcessiveACNoise>FALSE</ExcessiveACNoise>
         <MuscleNoise>FALSE</MuscleNoise>
         <LeadDataCRC32>3830638061</LeadDataCRC32>
         <WaveFormData>
JAAkACQAJAAdABYADwAIAAQAAAD8//j/9f/0//P/8v/x//D/7//u/+z/7P/s/+z/7P/s
/+z/7P/s/+z/7P/s/+z/7P/s/+z/7P/s/+z/7P/s/+z/7P/s/+z/7P/s/+z/7v/u/+7/
7v/s/+z/7P/s/+z/7P/s/+z/7P/s/+z/7P/s/+z/7P/s/+7/7v/u/+7/8P/w//D/8P/y
//L/8v/y//T/9P/0//T/9v/2//b/9v/3//j/+f/6//v//P/9//7///8AAAEAAgAFAAYA
BwAIAAsADAANAA4AEQASABMAFAAXABgAGQAaABsAHAAdAB4AHwAgACEAIgAkACQAJAAk
ACYAJgAmACYAJAAkACQAJAAjACIAIQAgAB0AHAAbABoAFgAUABIAEAAMAAoACAAGAAMA
AgABAAAA/v/8//r/+P/3//b/9f/0//L/8v/y//L/8P/w//D/8P/w//D/8P/w/+7/7v/u
/+7/7v/u/+7/7v/w//D/8P/w//D/8P/w//D/8v/y//L/8v/y//L/8v/y//L/8v/y//L/
8P/w//D/8P/y//L/8v/y//L/8v/y//L/8v/y//L/8v/y//L/8v/y//L/8v/y//L/8P/w
//D/8P/y//L/8v/y//L/8v/y//L/8P/w//D/8P/y//L/8v/y//D/8P/w//D/8P/w//D/
8P/w//D/8P/w//D/8P/w//D/8P/w//D/8P/u/+7/7v/u//D/8P/w//D/8P/w//D/8P/u
/+7/7v/u/+7/7v/u/+7/7v/u/+7/7v/u/+7/7v/u/+7/7v/u/+7/7v/u/+7/7v/u/+7/
7v/u/+z/7P/s/+z/7P/s/+z/7P/s/+z/7P/s/+r/6v/p/+n/6//r/+v/6//r/+v/6//r
/+v/6//r/+v/6f/p/+n/6f/p/+n/6f/p/+r/6v/q/+j/7P/u/+//7//v/+//7//v/+//
8f/y//L/9P/0//P/8f/u/+3/6//p/+n/6v/q/+r/6v/q/+r/6v/q/+r/6f/p/+n/5//n
/+j/6P/o/+j/6P/m/+b/5v/m/+b/5v/m/+f/6f/p/+j/6P/o/+b/5f/l/+H/3f/f/+b/
9P8AAAoAHAAxAEQAXQB2AI0ApQC6AMcAzADHALQAlwB6AGEATwBBADgAMAAoABsAEAAL
AAkABQABAP3/+//2//T/9P/y//H/8v/w//D/7//v/+3/7f/t/+z/7v/u/+7/7v/s/+z/
7P/s/+z/7P/r/+v/6//r/+v/6//r/+v/6//r/+3/7f/t/+3/7v/u/+3/7f/t/+3/7f/t
/+3/7f/u/+7/7P/s/+z/7P/u/+7/7v/u/+3/7f/t/+3/7//w//D/8f/x//L/8v/0//T/
9P/2//b/9P/2//b/9//5//r//P/9//3//v///wAAAgADAAQABgAHAAgACgALAAwADgAQ
ABIAEQASABMAFgAWABcAGQAaABsAHAAdAB4AIQAiACIAIwAiACIAIgAiACUAJgAmACYA
JQAlACUAIwAkACMAIgAfABsAGQAXABUAEwAQAA0ACwAHAAUAAwABAP///f/7//n/+v/4
//j/9//1//T/8//z//T/8//y//L/8v/y//H/8f/x//H/8f/x//H/8f/x//H/7v/u/+7/
7v/w//D/8P/x//H/8f/x//H/8f/x//L/8v/y//L/8v/y//L/8//z//P/8//z//P/8//z
//T/9P/0//T/9P/0//X/9f/1//X/9P/y//P/8//z//P/8//z//P/8//z//P/8//z//P/
8//z//P/8//z//P/8//z//P/8//z//P/8//0//T/8//z//P/8//z//P/8//z//P/8v/y
//D/8P/w//D/8P/w//D/8P/w//D/8P/w//D/8P/w//D/8f/x//H/8f/v/+//7//v/+//
7//v/+//7//v//D/8P/v/+//7//v/+//7//v/+//7//v/+//7//w//D/7//v/+7/7//v
/+7/7v/u/+7/7v/u/+7/7v/u/+7/7v/u/+7/7v/u/+7/7v/t/+3/7f/t/+3/7f/t/+3/
7f/t/+3/7//v/+//7//t/+3/7f/t/+//7//v//D/8P/w/+7/8P/y//P/8//z//H/8f/x
//H/8//0//T/9P/y//H/7//t/+//7v/t/+3/8P/w//D/8P/u/+7/7v/s/+z/6//r/+v/
6f/p/+r/6v/q/+r/6v/q/+r/6v/q/+r/7P/s/+3/7f/t/+z/7P/q/+r/5//l/+P/4f/j
/+z/+v8EABIAJgA7AFAAZwCAAJkAswDCAM0A0gDHAKwAjwB0AF0ATQBBADYALgAkABcA
DgALAAkABQABAP3/+//6//j/9P/y//P/8v/w//D/7//v//H/8f/x//D/7v/u/+7/7v/w
//D/8P/w//D/8P/v/+//7//v/+//7//v/+//7//v/+//7//v/+//8P/w/+//7//x//H/
8f/x//H/8f/y//L/8v/y//L/8v/w//D/8P/w//H/8f/x//H/8f/y//L/8//z//T/9P/2
//b/9v/4//j/+P/6//r/+//7//z//v//////AAABAAIABAAFAAYACAAJAAoADAANAA4A
EAASABQAFQAWABcAGgAaABsAHQAeAB8AIAAhACIAIQAiACIAIwAmACYAJgAmACUAJgAm
ACYAJQAlACUAIwAiACEAIAAdABsAGQAXABUAEwAQAA0ACwAJAAcABQADAAMAAQD///3/
/P/6//r/+f/1//T/8//z//L/8f/w//D/8v/y//H/8f/v/+//7//v/+//7//v/+//8P/w
//D/8P/w//D/8P/x/+//7//v/+//8f/x//L/8v/w//D/8P/w//L/8//z//P/8f/x//H/
8f/x//L/8v/y//L/8v/y//P/8//z//P/8v/y//P/8//z//P/8//z//P/8//z//P/8//z
//P/8//z//P/8//z//P/8//z//P/8//x//H/8f/y//L/8f/x//H/8f/x//H/8f/x//H/
8P/w//D/8P/w//D/8P/w//D/8P/w//D/8P/w//D/8P/w//D/7f/t/+3/7f/v/+//7//v
/+3/7f/t/+3/7f/t/+7/7v/t/+3/7f/t/+//7//v/+//7f/t/+3/7f/u/+7/7f/t/+z/
7f/t/+z/7v/u/+7/7v/u/+7/7P/u/+7/7P/s/+z/7P/u/+3/7f/t/+3/7f/t/+3/7f/t
/+3/7f/t/+3/7f/t/+3/7f/t/+3/7f/t/+3/7v/u/+7/7P/u//L/8//z//P/8//z//P/
8//1//b/9v/2//T/8//x/+//7//u/+3/7f/u/+7/7v/u/+7/7v/u/+z/6v/p/+n/6f/p
/+n/6v/q/+j/6P/o/+j/6P/o/+j/6P/o/+j/6f/p/+n/6P/o/+b/5v/n/+X/4f/Z/9v/
5P/w//7/CAAYAC0AQgBXAG4AiQCjALYAxQDMAMkAuACbAHwAYwBPAEMAOAAuACQAGQAO
AAcABQABAP3/+f/3//T/8v/w/+7/7f/s/+z/7P/r/+v/6//r/+v/6v/q/+r/6v/q/+j/
6P/o/+j/6v/q/+n/6f/p/+n/6f/p/+v/6//r/+v/6//r/+v/6//s/+z/6//r/+v/6//r
/+v/6//r/+z/7P/s/+z/7P/s/+7/7v/u/+7/7f/t/+3/7f/v//D/8P/x//H/8v/y//T/
9P/0//b/9v/2//j/+P/5//n/+v/8//3//f/+////AAACAAMABAAGAAcACAAKAAsADgAQ
ABIAFAATABQAFQAYABgAGQAbABwAHQAeAB8AIAAhACIAIgAjACYAJgAmACYAJwAoACgA
KAAlACUAJQAjACQAIwAiAB8AHQAbABkAFwAVABIADwANAAsACQAHAAUAAwABAP///f/+
//z//P/7//n/+P/3//f/9v/1//T/9P/0//T/8//z//P/8//z//P/9f/1//X/9f/0//T/
9P/0//L/8v/y//P/9f/1//X/9f/z//P/9P/0//b/9v/2//b/9v/3//f/9//3//f/9//3
//f/+P/4//j/+P/4//j/+f/3//f/9//2//j/+f/5//n/+f/5//n/+f/5//n/+f/5//n/
+f/5//n/+f/5//n/+f/3//f/9//3//f/9//3//j/+v/5//n/+f/3//f/9//3//f/9//2
//b/9v/2//b/9v/2//b/9v/2//b/9v/2//b/9P/0//T/9P/1//X/9f/1//P/8//z//P/
8//z//P/8//z//P/9P/0//P/8//z//P/8//z//P/8//z//P/8//z//L/8v/x//H/8v/z
//P/8v/y//L/8v/y//L/8v/y//L/9P/y//L/8v/y//T/8//z//P/8//z//P/8//z//P/
8//z//P/8//z//P/8f/x//H/8f/z//P/8//0//T/9P/y//T/9v/3//f/9//3//f/9//3
//f/+P/4//j/+P/3//X/8//x//D/7//v//L/8v/y//L/8v/y//L/8P/u/+3/7f/t/+v/
6//s/+z/7P/s/+z/7P/s/+z/7P/s/+z/7P/t/+3/7f/s/+z/6v/q/+n/5//n/+P/4f/m
//L//v8IABgALQBAAFcAcACJAKMAuADJANIA0QDCAKcAiABvAFsASwBAADYALAAhABYA
DQALAAkAAwD///3/+P/2//T/8v/x//D/8P/w/+//7//t/+3/7f/s/+z/7P/s/+z/7P/s
/+z/7P/s/+z/6//r/+3/7f/t/+3/6//r/+v/6//r/+v/6//r/+z/7P/r/+v/7f/t/+3/
7f/r/+v/7P/s/+z/7P/s/+z/7P/s/+z/7P/t/+3/7f/t/+v/7P/s/+3/7//w//D/8v/w
//D/8v/y//L/9P/0//X/9//4//r/+//7//z//f/+/wAAAQACAAQAAwAEAAYABwAIAAoA
DAAOAA8AEAARABQAFAAVABcAGAAZABoAGwAcAB0AHgAeAB8AIAAgACAAIAAhACIAIgAi
ACEAIQAhAB8AHgAdABwAGQAXABUAEwARAA8ADAAJAAcABQADAAEA///9//v/+f/3//T/
8v/y//H/8f/w/+//7//u/+3/7P/s/+r/6v/p/+n/6//r/+v/6//r/+v/6//r/+r/6v/q
/+r/6v/q/+r/6//r/+v/6//r/+n/6f/q/+r/6v/q/+r/6v/q/+v/6//r/+3/7f/t/+3/
6//s/+z/7P/s/+z/7P/t/+v/6//r/+r/7P/t/+3/7f/r/+v/6//r/+v/6//r/+v/6//r
/+v/6//r/+v/6//r/+n/6f/p/+n/6f/p/+n/6v/q/+n/6f/p/+n/6f/p/+n/5//n/+b/
5v/o/+j/6P/o/+b/5v/m/+b/5v/m/+b/5v/m/+b/5v/m/+X/5f/l/+X/5//n/+f/5//m
/+X/5P/j/+X/5f/m/+b/5f/l/+X/5f/l/+X/5f/l/+P/4//j/+P/5P/k/+P/4//k/+X/
5f/k/+T/5P/k/+T/5P/k/+T/5P/i/+L/4v/i/+T/4//j/+P/4//j/+P/4//j/+P/4//j
/+P/4//j/+P/4f/h/+H/4f/j/+P/4//k/+T/5P/i/+T/5v/n/+f/5//l/+X/5f/l/+f/
6P/o/+j/5v/l/+P/4f/j/+L/4f/h/+L/4v/i/+L/4v/i/+L/4P/e/93/3f/d/9v/2//c
/9z/3P/c/9z/3P/c/9z/3P/c/9z/3P/d/93/3//e/97/3P/c/9f/1f/T/9H/0//c/+j/
9P8AABQAKQA+AFcAcACJAJ8AsgC/AMIAuQCgAIMAagBRAD0AMQAqACAAFgALAAAA+//7
//X/8f/v/+3/6P/m/+b/5P/j/+L/4P/g/9//3//f/9//3//e/97/3v/e/97/3v/e/97/
3v/e/97/3f/d/9//3//f/9//3//f/9//3//f/9//3//f/97/3v/d/93/3f/d/93/3f/d
/93/3v/e/97/3v/e/97/3v/e/97/3v/f/9//3//f/9//4P/g/+H/4f/i/+L/5P/k/+T/
5v/m/+b/6P/o/+n/6f/q/+z/7f/v//D/8f/y//L/8//0//b/+f/6//z//f/8//7/AAAC
AAMABAAFAAgACAAJAAsADAANAA4ADwAQABEAEgASABMAFgAWABYAFgAVABYAFgAWABcA
FwAXABUAFAATABIADwALAAkABwAFAAMAAAD9//v/+f/3//X/8//x/+//7f/r/+z/6v/q
/+n/5//m/+X/5f/k/+P/4v/i/+L/4v/h/+H/4f/h/+H/4f/h/+H/4f/h/+D/4P/g/+D/
4P/g/+D/4f/h/+H/4f/h/+H/4f/i/+L/4v/i/+L/4v/i/+P/4//j/+X/5f/l/+X/5f/m
/+b/5v/m/+b/5v/n/+X/5f/l/+T/5P/l/+X/5f/l/+X/5f/l/+X/5f/l/+X/5//n/+f/
5//l/+X/5f/l/+X/5f/l/+X/5f/l/+X/5v/m/+X/5f/l/+X/5f/l/+X/5f/l/+T/5P/k
/+T/5P/k/+T/5P/k/+T/5P/k/+T/5P/k/+T/5P/k/+P/4//j/+P/4//j/+P/4//j/+P/
4//j/+P/4//k/+T/4//j/+P/4//j/+P/4//j/+X/5f/l/+X/5P/k/+P/4//k/+X/5f/k
/+T/5P/k/+T/5P/k/+T/5P/m/+b/5v/m/+b/5v/m/+j/5//n/+f/5//n/+f/5//n/+f/
5//n/+f/5//n/+f/5//n/+f/5//n/+f/5//o/+j/6P/m/+j/7P/t/+3/7f/r/+v/6//r
/+//8P/w//D/8P/v/+3/6//r/+r/6f/p/+r/6v/q/+r/6v/q/+r/6P/o/+f/5//n/+X/
5f/m/+b/5v/m/+b/5v/o/+j/6P/o/+j/6P/p/+n/6f/o/+j/5v/k/+P/4//f/93/3//q
//j/BAAQACQAOQBOAGUAgACXAK0AwADNANIAywCyAJMAeABfAEsAPwA2ACwAIgAZABAA
CQAJAAUAAQD///v/+P/2//T/9P/z//L/8P/w/+//7//t/+3/7f/s/+7/7v/u/+7/7v/u
/+7/7v/u/+7/7f/t/+//7//v/+//7//v/+//7//v/+//7//v//D/8P/v/+//7//v/+//
7//v/+//8P/w//D/8P/w//D/8P/w//D/8P/x//H/8f/x//H/8v/y//P/8//0//T/9v/2
//b/+P/4//j/+v/6//v/+//8//7//////wAAAQACAAQABQAGAAgACQAKAAwADQAOABAA
EgAUABUAFgAXABoAGgAbAB0AHgAfACAAIQAiACUAJgAmACcAKAAoACgAKAAnACgAKAAo
ACkAKQApACcAJAAjACIAHwAdABsAGQAXABUAEgAPAA0ACwAJAAcABQADAAEA///9//z/
+v/6//n/9//2//X/9f/0//P/8v/y//L/8v/x//H/8f/x//H/8f/x//H/8f/x//D/8P/w
//D/8P/w//D/8f/x//H/8f/x//H/8f/y//L/8v/y//L/8v/y//P/8//z//P/8//z//P/
8//0//T/9P/0//T/9P/1//X/9f/1//T/9P/1//X/9f/1//X/9f/1//X/9f/1//X/9f/1
//X/9f/1//X/9f/1//X/9f/1//X/9f/1//X/9v/2//X/9f/1//X/9f/1//X/9f/1//T/
9P/0//T/9P/0//T/9P/0//T/9P/0//T/9P/0//T/9P/0//X/9f/1//X/8//z//P/8//z
//P/8//z//P/8//0//T/8//z//P/8//z//P/8//z//P/8//z//P/9P/0//P/8//y//P/
8//y//L/8v/y//L/8v/y//L/8v/0//T/8v/y//L/8v/y//H/8f/x//H/8f/x//H/8f/x
//H/8f/x//H/8f/x//H/8f/x//H/8f/x//H/8v/y//L/8P/y//T/9f/1//X/9f/1//X/
9f/3//j/+P/4//r/+f/3//X/8//y//H/8f/y//L/8v/y//L/8v/y//D/8v/x//H/8f/v
/+//8P/w//D/8P/w//D/8P/w//D/8P/w//D/8f/x//P/8v/y//D/8P/t/+v/5//n/+f/
7P/2/wQAEAAeADMASgBhAHgAjwCpAL4AzQDYANkAzACxAJIAdQBfAE8ARAA4AC4AJQAY
ABEADwANAAkABQABAP7//P/8//r/9//4//b/9v/1//X/8//z//P/8v/0//T/9P/0//T/
9P/0//T/9P/0//P/8//z//P/8//z//X/9f/1//X/9f/1//X/9f/0//T/8//z//X/9f/1
//X/8//z//T/9P/y//L/8v/y//T/9P/0//T/9f/1//X/9f/3//j/+P/5//f/+P/4//r/
+v/6//z//P/8//7//v////3//v8AAAEAAwAEAAUABgAIAAkACgAMAAsADAAOAA8AEAAS
ABQAFgAXABgAGQAcABwAHQAfACAAIQAiACMAJAAjACQAJAAlACgAKAAoACgAKQAqACoA
KgAnACcAJwAlACYAJQAkACEAHwAdABsAGQAXABQAEQAPAA0ACwAJAAcAAwABAP///f/8
//r/+v/5//f/9v/1//X/9P/z//L/8v/y//L/8f/x//H/8f/x//H/8f/x//H/8f/w//D/
8P/w//D/8P/w//H/8f/x//H/8f/x//H/8v/y//L/8v/y//L/8v/z//P/8//1//X/9f/1
//P/9P/0//T/9v/2//b/9//3//f/9//2//b/9//3//f/9//3//f/9//3//f/9//3//n/
+f/5//n/+f/5//n/+f/8//3//v///wEAAQABAAIABAADAAMAAwAFAAUABQAFAAUABQAE
AAQABQAGAAcACAAIAAgACAAIAAgACAAIAAgACgAKAAoACgAJAAkACQAJAAkACQAJAAkA
CwALAAsACwAJAAkACgAKAAkACQAJAAkACwALAAsACwALAAsACwALAAoACgAJAAkACgAL
AAsACgAMAAwADAAMAAwADAAMAAwADAAMAAwADAANAAsADAAMAAwADAAMAAwADAALAAsA
CwALAAsACwALAA0ADQANAA0ADQANAA0ADQANAA0ADQANAA0ADQANAA4ADgAOAAwADgAQ
ABEAEQARABEAEQARABEAEwAUABQAFAAWABUAEwARAA8ADgANAA0ADgAOAA4ADgAQABAA
EAAOAAwACwALAAsACQAJAAoACgAIAAgACAAIAAgACAAIAAgACAAIAAkACQAJAAgACAAG
AAYABQADAP///f/7/wAADAAYACIAMABFAFoAbwCGAJ8AuQDOAN8A6gDrAOAAxQCoAIsA
dQBlAFoAUABGADkALgAlACMAIQAdABkAFwASABAADgAOAA0ADAAKAAoACQAJAAkACQAJ
AAgACAAIAAgACAAGAAYABgAGAAgACAAHAAcABwAHAAcABwAHAAcABwAHAAcABwAHAAcA
CAAIAAcABwAHAAcABwAHAAkACQAKAAoACAAIAAgACAAJAAoACwAMAAsACwALAAsACwAM
AAwADQANAA4ADgAQABAAEAASABIAEgAUABQAFQAVABYAGAAZABkAGgAbABwAHgAfACAA
IgAhACIAJAAlACgAKgAsAC4ALQAuAC8AMgA0ADUANwA4ADkAOgA7ADwAPQA+AD4APwBA
AEAAQABAAEEAQgBCAEIAQQBBAEEAPwA+AD0APAA5ADkANwA1ADMAMQAuACsAKQAlACMA
IQAfAB8AHQAbABkAGAAWABYAFQARABAADwAPAA4ADQAMAAwADAAMAAsACwALAAsACwAL
AAkACQAJAAkACgAKAAoACgAIAAgACAAJAAkACQAJAAkACQAJAAoACgAKAAoACgAKAAoA
CwALAAsACwALAAsACwALAAwADAAMAAoACgAKAAsACwALAAsACgAKAAsACwALAAsACwAL
AAsACwALAAsACwALAAsACwALAAsACwALAAsACwALAAsACwALAAsACwAMAAwACwALAAsA
CwALAAsACwALAAsACgAKAAgACAAIAAgACAAIAAgACAAIAAgACAAIAAYABgAGAAYABwAH
AAcABwAFAAUABQAFAAcABwAHAAcABQAFAAYABgAFAAUABQAFAAUABQAFAAUABQAFAAUA
BQAGAAYABQAFAAQABQAFAAQABgAGAAYABgAGAAYABgAGAAQABAAEAAQABgAFAAUABQAF
AAUABQAFAAMAAwADAAMAAwADAAMAAwADAAMAAwADAAMAAwADAAQABAAEAAIABAAGAAcA
BwAHAAcABwAHAAcABwAIAAgACAAJAAkACAAHAAUABAADAAMABgAGAAYABgAEAAQABAAC
AAAA/////////////wAAAAAAAAAAAAAAAAAAAAAAAAAA/v/+//////////7//v/8//7/
/f/7//n/9//3//7/CgAWACQANgBJAF4AdQCOAKcAvwDSAN8A5gDhAMoArQCQAHcAYwBV
AEwARAA8ADMAJgAdAB0AGwAXABEAEQAOAAwACgAIAAkACAAGAAYABQAFAAUABQAFAAQA
BAAEAAQABAAEAAQABAAEAAQABAADAAMAAwADAAMAAwADAAMAAwADAAMAAwADAAMABAAE
AAMAAwADAAMAAwADAAEAAQACAAIAAgACAAIAAgAEAAQABAAEAAMAAwADAAMAAwAEAAQA
BQAFAAYABgAIAAgACAAKAAoACAAKAAoACwALAAwADgAPABEAEgATABQAFgAXABgAGgAb
ABwAHgAfAB4AIAAiACQAJwAoACkALAAqACsALQAuAC8AMAAxADIAMwA0ADQANQA4ADgA
OAA4ADgAOAA3ADYANQA1ADUAMwAyADEAMAAtACsAKQAnACUAIwAgAB0AGwAZABcAFQAT
ABEADwANAAsACAAGAAYABQADAAIAAQABAAAA///+//7//v/+//3//f/9//3//f/9//v/
+//7//v/+v/6//r/+v/6//r/+v/7//v/+//7//v/+//7//z//P/8//z//P/8//z//f/9
//3//f/9//3//f/9//7//v/+//7//v/+/////f/9//3//P/8//3//f/9//3//f/9//3/
/f/9//3//f/9//3//f/9//v/+//7//v/+//7//v/+//5//n/+f/6//r/+f/5//n/+//7
//v/+//5//n/+P/4//j/+P/4//j/+P/4//j/+P/4//j/+P/4//j/+P/4//j/9//3//f/
9//1//X/9f/1//X/9f/1//X/9f/1//b/9v/1//X/9f/1//X/9f/1//X/9f/1//X/9f/0
//T/8//z//T/9f/1//T/9P/0//T/9P/0//T/9P/2//X/9f/1//X/9f/1//X/8//z//P/
8//z//P/8//z//X/9f/1//X/9f/1//X/9v/2//b/9P/2//j/+f/5//n/+f/5//n/+f/7
//z//P/8//z/+//5//f/9//2//X/9f/2//b/9v/2//b/9v/2//T/8v/x//H/8f/x//H/
8v/y//L/8v/y//L/8v/y//L/8v/y//L/8//z//P/8v/y//D/8v/x/+3/6//p/+n/8v/+
/woAGAAqAD8AVgBtAIQAnQC1AMgA1QDcANcAwgCjAIYAbQBZAE0AQgA4ADIAKQAeABUA
EwARAA0ACQAFAAQAAgD+//7//f/8//z//P/7//v/+//7//v/+v/4//j/+P/4//r/+v/6
//r/+v/6//n/+f/5//n/+f/5//n/+f/5//n/+f/5//n/+f/8//z/+//7//v/+//7//v/
+//7//z//P/6//r/+v/6//z//P/8//z//f/9//3//f/9//7//v//////AAAAAAIAAgAC
AAQABAAEAAYABgAHAAcACAAKAAsACwAMAA0ADgAQABEAEgAUABUAFgAYABkAHAAeACAA
IgAjACQAJQAoACYAJwApACoAKwAsAC0ALgAvADAAMAAxADIAMgAyADIAMwA0ADQANAAz
ADMAMwAxADAALwAuACsAKQAnACUAIwAhAB4AGwAZABUAEwARAA8ADwANAAsACQAIAAYA
BgAFAAMAAgABAAEAAAD///7//v/+//7//f/9//3//f/9//3/+//7//v/+//8//z//P/8
//z//P/8//3//f/9//3//f/9//3//v/+//7//v/+//7//v//////////////////////
AAAAAAAAAAAAAAAAAQABAAEAAQAAAAAAAQABAAEAAwADAAMAAwADAAMAAwADAAMAAwAD
AAMAAQABAAEAAQADAAMAAwADAAEAAQABAAIABAADAAMAAwABAAEAAQABAAMAAwACAAIA
AgACAAIAAgACAAIAAgACAAIAAgACAAIAAgACAAIAAgABAAEAAQABAAEAAQABAAEAAQAB
AAEAAQABAAEAAgACAAEAAQABAAEAAQABAAEAAQADAAMAAwADAAIAAgABAAEAAAABAAEA
AAACAAAAAAAAAAAAAAABAAEAAgADAAEAAQABAAEAAwADAAMAAwABAAEAAQABAAEAAQAB
AAEAAQABAAEAAgAAAAAA/v8AAAQABQAFAAUABQAFAAUABQAHAAgACAAIAAoACQAHAAUA
BAACAAAA//8CAAIAAgACAAIAAgACAAAA/v/9//3//f/9//3//v/+//z//P/8//z//v/+
//7//v/+//7//////////v/+//z//P/7//v/9//1//X/+v8IABYAIgAyAEkAXgB1AIwA
owC9ANIA4QDoAOkA2AC5AJoAfQBnAFkATgBEADwAMQAmACEAHwAbABcAEwAPAAwACgAK
AAgACQAGAAQABAADAAMAAwADAAMAAgACAAIAAgACAAIAAgACAAIAAgACAAEAAQABAAEA
AQABAAEAAQABAAEAAQABAAEAAQACAAIAAQABAAEAAQABAAEAAwADAAQABAAEAAQABAAE
AAQABAAEAAQABQAFAAUABQAFAAYABgAHAAcACAAIAAoACgAKAAwADAAMAA4ADgAPAA8A
EAASABMAFQAWABcAGAAaABsAHAAeAB8AIAAiACMAJAAmACgAKgArACwALQAwADIAMwA1
ADYANQA2ADcAOAA7ADwAPAA9AD4APgA+AD4APQA+AD4APgA/AD8APwA9ADwAOwA6ADcA
NQAzADEALwAtACoAJwAlACMAIQAfAB0AGwAZABcAFQAUABIAEgARAA8ADgANAA0ADAAL
AAoACgAKAAoACQAJAAsACwALAAsACQAJAAkACQAKAAoACgAKAAoACgAKAAsADQANAA0A
DQANAA0ADgAOAA4ADgAOAA4ADgAPAA8ADwAPAA8ADwAPAA8AEAAQABAAEAAQABAAEQAT
ABMAEwASABAAEQARABEAEwATABMAEwARABEAEQARABEAEQARABEAEQARABEAEQARABEA
EQARAA==
         </WaveFormData>
      </LeadData>
      <LeadData>
         <LeadByteCountTotal>10000</LeadByteCountTotal>
         <LeadTimeOffset>0</LeadTimeOffset>
         <LeadSampleCountTotal>5000</LeadSampleCountTotal>
         <LeadAmplitudeUnitsPerBit>4.88</LeadAmplitudeUnitsPerBit>
         <LeadAmplitudeUnits>��V</LeadAmplitudeUnits>
         <LeadHighLimit>2147483647</LeadHighLimit>
         <LeadLowLimit>268435456</LeadLowLimit>
         <LeadID>V1</LeadID>
         <LeadOffsetFirstSample>0</LeadOffsetFirstSample>
         <FirstSampleBaseline>0</FirstSampleBaseline>
         <LeadSampleSize>2</LeadSampleSize>
         <LeadOff>FALSE</LeadOff>
         <BaselineSway>FALSE</BaselineSway>
         <ExcessiveACNoise>FALSE</ExcessiveACNoise>
         <MuscleNoise>FALSE</MuscleNoise>
         <LeadDataCRC32>3616560020</LeadDataCRC32>
         <WaveFormData>
iP+I/4j/iP+a/6r/uv/K/9P/3P/l/+7/8f/0//f/+v/9//7///8AAAEAAgADAAQABAAE
AAQABAAGAAYABgAGAAYABgAGAAYACAAIAAgACAAIAAgACAAIAAgACAAIAAgACAAIAAgA
CAAKAAoACgAKAAoACgAKAAoACgAKAAoACgAKAAoACgAKAAoACgAKAAoACgAKAAoACgAK
AAoACgAKAAoACgAKAAoACAAIAAgACAAIAAgACAAIAAgACAAIAAgABgAGAAYABgAEAAQA
BAAEAAIAAgACAAIAAAAAAAAAAAD+//7//v/+//3//P/7//r/+P/4//j/+P/2//b/9v/2
//T/9P/0//T/8v/y//L/8v/y//L/8v/y//P/9P/1//b/9//4//n/+v/7//z//f/+/wAA
AAAAAAAAAQACAAMABAAEAAQABAAEAAYABgAGAAYABAAEAAQABAAGAAYABgAGAAYABgAG
AAYABgAGAAYABgAEAAQABAAEAAQABAAEAAQABAAEAAQABAAEAAQABAAEAAYABgAGAAYA
BgAGAAYABgAEAAQABAAEAAQABAAEAAQABAAEAAQABAAGAAYABgAGAAYABgAGAAYABgAG
AAYABgAGAAYABgAGAAYABgAGAAYABgAGAAYABgAGAAYABgAGAAQABAAEAAQABAAEAAQA
BAAEAAQABAAEAAQABAAEAAQABAAEAAQABAAEAAQABAAEAAQABAAEAAQABAAEAAQABAAE
AAQABAAEAAQABAAEAAQABAAEAAQABAAEAAQABAAEAAQABAAEAAQABAAEAAQABAAEAAQA
BAAEAAQABAAEAAQABAAEAAQABAAEAAQABAAEAAIAAgACAAIABAAEAAQABAAEAAQABAAE
AAQABAAEAAQABAADAAMABAAEAAQABAAFAAYABgAGAAYACAAKAAwADgAOABEAEwATABQA
FQAVABQAEgAQAAwACAAFAAMAAAD9//v/+//8//3//////wAAAQABAAEAAQAAAP/////+
//7//v/+//7//v/+//7//v/+//7//v/+//7//v///////////wEAAgAGAA4AFwAjACcA
JQAdABYADAD7/+//6P/a/8L/qP+L/3P/aP9d/1L/UP9V/1D/TP9V/2b/df+D/5f/qv+7
/8n/1v/g/+j/7v/z//X/9//6//v//f//////AQACAAIAAwADAAUAAwADAAMABAAEAAUA
BQAFAAUABQAGAAYACAAIAAkACQAJAAkACQAJAAkACQAJAAkACQAJAAoACgAIAAgACAAI
AAoACgAKAAoACgAKAAoACgAIAAkACQAJAAkACQAJAAkACQAJAAkACQAHAAcABwAHAAkA
CAAIAAgACAAIAAgACAAIAAgABwAHAAcABwAGAAYABgAGAAYABAAEAAQAAwACAAIAAgAB
AAAA//////7//f/9//z/+//6//r/+f/4//f/9v/2//X/9P/0//P/8//y//H/8P/w//H/
8f/w/+//7//w//D/8P/x//L/8//0//X/+P/5//r/+//8//3//v///wAAAAAAAAEAAgAD
AAMAAwADAAMABAAFAAMAAwADAAMABQAFAAUABQAFAAUABQAFAAUABAAEAAQABAAEAAQA
BAAFAAUABQAFAAUABAAEAAQABAAEAAQABAAEAAQAAwADAAMAAwADAAMAAwADAAQABAAC
AAEAAQAAAAIAAgACAAIAAgACAAIAAwABAAEAAQABAAMAAgACAAIAAgACAAIAAgACAAIA
AgACAAIAAgACAAIAAgACAAIAAgACAAIAAgACAAAAAAAAAAAAAgACAAIAAgACAAIAAgAC
AAIAAgACAAIAAgACAAIAAgACAAIAAgACAAAAAAAAAAAAAAAAAAAAAAAAAAAAAAAAAAIA
AgACAAIAAgACAAIAAgACAAIAAgACAAIAAQABAAEAAQABAAEAAQABAAEAAQABAAEAAQAB
AAEAAQABAAEAAQABAAEAAQABAAEAAQAAAAAAAAAAAAAAAAAAAAAAAAAAAAAAAAAAAAAA
AAAAAAAAAAAAAAAAAAD/////AAAAAAAAAAABAAIABAAEAAQABAAGAAgACgAMAA8AEQAR
ABIAEQARABAADgAKAAYAAgD///3/+v/3//X/9//4//n/+//9//7///////3//f/8//v/
+//6//r/+v/6//r/+v/6//r/+v/6//r/+v/6//r/+v/7//v/+//7//3/AAAGABAAGwAj
ACMAHwAXABAAAgDx/+n/4P/M/7L/lP95/2X/Wv9N/0b/SP9L/0b/Sv9Z/2j/ef+L/53/
sP+//83/2P/i/+r/7v/z//X/9//4//v/+//9//3///8AAAAAAQABAAMAAwADAAMABAAE
AAUABQAFAAUABQAGAAYABgAGAAcABwAHAAcABwAHAAcABwAHAAcABwAHAAgACAAGAAYA
BgAGAAgACAAIAAgACAAIAAgACAAGAAcABwAHAAcABwAHAAcABwAHAAcABwAJAAkACQAJ
AAcABgAGAAYACAAIAAgACAAGAAYABQAFAAUABQAEAAQABAAEAAQAAgACAAIAAQAAAAAA
AAD///7//f/9//z/+//7//r/+f/4//j/9//2//X/9v/2//X/9P/0//P/8//y//H/8P/w
//H/7//u/+3/7f/w//D/8P/x//L/8//0//X/9v/3//j/+f/6//v//P/9//7//v/+////
AAABAAEAAQABAAEAAgADAAMAAwADAAMAAwADAAMAAwADAAMAAwADAAMAAgACAAIAAgAC
AAIAAgADAAMAAwADAAMAAgACAAIAAgACAAIAAgACAAIAAQABAAEAAQABAAEAAQABAAIA
AgACAAEAAQAAAAAAAAAAAAAAAAAAAAAAAQABAAEAAQABAAEAAAAAAAAAAAAAAAAAAAD+
//7//v/+/wAAAAAAAAAAAAAAAAAAAAAAAAAAAAAAAAAAAAAAAAAA/v/+//7//v8AAAAA
AAAAAP7//v/+//7//v/+//7//v/+//7//v/+//7//v/+//7//v/+//7//v/+//7//v/+
//7//v/+//7//v/+//7//v/+//7//v/+//7//f/9//3//f/9//3//f/9//3//f/9//3/
/f/9//3//f/9//3//f/////////9//7//v/+//7//v/+//7//v/+//7//v/+//7//v/+
//7//v/+//7//v/+//3//f/+//7//v/+////AAAAAAAAAAAAAAIABAAGAAgACwANAA0A
DgANAA0ADAAKAAgABAAAAP3/+//4//X/8//1//b/9//5//n/+v/7//v/+f/5//j/9//3
//b/9v/2//b/9v/2//b/9v/2//b/9v/4//j/+P/4//f/9//3//f/+//8/wAACAAVAB0A
IQAdABcAEAAGAPX/6f/i/9T/vP+e/3//af9c/0//RP9C/0X/Qv9A/0v/Xv9v/33/kf+m
/7f/w//Q/9r/4v/o/+v/7f/x//T/9f/3//f/9//5//r//P/9//3///////////8AAAAA
AQABAAEAAQABAAIAAgACAAIAAwADAAEAAQABAAEAAwADAAMAAwABAAEAAgACAAIAAgAC
AAIAAgACAAIAAgAEAAQABAAEAAQABQAFAAUAAwADAAMAAwADAAMAAwADAAMAAwADAAMA
AwACAAIAAgAEAAQABAAEAAIAAgABAAEAAQABAAAAAAAAAAAAAAD+/wAAAAD///7//v/+
//3//P/7//v/+v/5//n/+P/3//b/9v/1//T/8//y//L/8f/w//D/7//v/+7/7f/s/+z/
7f/t/+z/6//r/+7/7v/u/+//7v/v//D/8f/y//P/9P/1//j/+f/6//v//P/8//z//f/+
//////////////8AAAEAAQABAAEAAQABAAEAAQABAAEAAQABAAEAAQAAAAAAAAAAAAAA
AAAAAAEAAQABAAEAAQAAAAAAAAAAAAAAAAAAAAIAAgABAAEAAQABAAEAAQABAAEAAgAC
AAIAAQABAAAAAAAAAAAAAAAAAAAAAAABAAEAAQABAAEAAQAAAAAAAAAAAAAAAAAAAAAA
AAAAAAAAAAAAAAAAAAAAAAAAAAAAAAAAAAAAAAAAAAAAAAAAAAAAAAAAAAAAAAAAAAAA
AAAAAAAAAAAAAAAAAAAAAAAAAAAAAAAAAAAAAAAAAAAAAAAAAAAAAAAAAAAAAAAAAAAA
AAAAAAAAAAAAAAAAAAAAAAAAAAAAAAAAAAD///////8BAAEAAQABAAEAAQABAAEAAQAB
AAEAAQD//////////wEAAQD//////v8AAAAAAAAAAAAAAAAAAAAAAAAAAAAAAAAAAAAA
AAAAAAAAAAAAAAAA/////wAAAAAAAAAAAQACAAIAAgACAAIABAAGAAgACgANAA8ADwAQ
ABEAEQAQAA4ADAAIAAQAAQD9//r/9//1//f/+P/5//v/+//8//3//f/9//3//P/7//v/
+v/6//r/+v/6//r/+v/8//z//P/8//z//P/8//z//f/9//3//f///wAABAAKABMAHwAl
ACMAHQAWAA4A/f/v/+j/3v/I/6z/jf91/2T/Wf9M/0b/Tf9K/0b/Tf9e/2//f/+T/6b/
t//F/9D/3P/k/+z/7//z//X/+P/5//v/+//7//3//v/+//////8BAAMAAwADAAQABAAF
AAUABQAFAAUABgAGAAYABgAHAAcABwAHAAcABwAHAAcABwAHAAUABQAGAAYACAAIAAgA
CAAGAAYABgAGAAgACAAIAAgABgAHAAcABwAHAAcABwAHAAcABwAHAAcABwAHAAcABwAH
AAYABgAGAAYABgAGAAYABgAGAAUABQAFAAUABAAEAAQABAAEAAIAAgACAAEAAAAAAAAA
///+///////+//3//f/8//v/+v/6//n/+P/3//b/9v/1//T/9P/z//P/8v/z//L/8v/z
//H/8P/v/+//8P/w//D/8f/y//P/9P/1//b/9//4//n/+v/7//z//f/+//7//v///wAA
AQABAAEAAwADAAQABQADAAMAAwADAAMAAwADAAMAAwADAAMAAwADAAIAAgACAAQABAAE
AAQAAwADAAMAAwADAAIAAgACAAQABAAEAAQABAAEAAMAAwADAAMAAwADAAEAAQACAAIA
BAADAAMAAgACAAIAAgACAAIAAgACAAMAAQABAAEAAQADAAIAAgACAAIAAgACAAIAAgAC
AAIAAgACAAIAAgACAAIAAgACAAIAAgACAAIAAgAAAAAAAAAAAAIAAgACAAIAAgACAAIA
AgACAAIAAgACAAIAAgACAAIAAgACAAIAAgACAAIAAgACAAIAAgACAAIAAAAAAAAAAAAC
AAIAAgACAAAAAAAAAAAAAAAAAAAAAAACAAEAAQABAAEAAQABAAEAAQABAAEAAQABAAEA
AQABAAEAAQABAAEAAQABAAEAAAAAAAAAAAAAAAAAAAAAAAAAAAAAAAAAAAAAAAAAAAAA
AAAAAAAAAAAA/////wAAAAACAAIAAwAEAAQABAAEAAQABgAIAAoADAAPABEAEQASABEA
EQAQAA4ADAAIAAQAAQD///z/+f/3//n/+v/7//3//f/+/////////////v/9//3//P/8
//z//P/8//z//P/8//z//P/8//z//P/8//z//f/9//3//f///wIABgAOABsAJQAnACEA
GwAUAAYA9f/r/+L/0P+2/5r/g/9v/2T/W/9S/1L/Wf9U/07/Wf9o/3X/g/+Z/67/vf/H
/9b/4v/o/+7/8//1//f/+v/7//3//f/9////AAACAAMAAwAFAAUABQAFAAYABgAHAAcA
BwAHAAcACAAIAAYABgAHAAcACQAJAAkACQAJAAkACQAJAAkACQAKAAoACgAKAAoACgAK
AAoACgAKAAoACgAKAAoACgALAAsACwAJAAkACQAJAAkACQAJAAkACQAJAAkACQALAAoA
CgAKAAoACgAKAAoACgAKAAkACQAJAAkACAAIAAYABgAGAAQABgAGAAUABAACAAIAAQAA
AP/////+//3//f/8//v/+v/8//v/+v/5//j/+P/3//b/9P/z//P/8v/z//L/8v/z//H/
8P/v/+//8v/y//L/8//0//X/9v/3//b/9//4//n//P/9//7///8AAAAAAAABAAIAAwAD
AAMAAwADAAQABQAFAAUABQAFAAUABQAFAAUABQAFAAUABQAFAAQABAAEAAYABgAGAAYA
BQAFAAUABQAFAAQABAAEAAYABgAGAAYABgAGAAUABQAFAAUABQAFAAUABQAGAAYABgAF
AAUABAAEAAQABAAEAAQABAAEAAUAAwADAAMAAwADAAIAAgACAAQABAAEAAQABAAEAAQA
BAACAAIAAgACAAIAAgACAAIAAgACAAIAAgACAAIAAgACAAIAAgACAAIAAgACAAIAAgAC
AAIAAgACAAIAAgACAAIAAgACAAIAAgACAAIAAgACAAIAAgACAAIAAgACAAIAAgACAAIA
AgACAAIAAgACAAIAAgACAAIAAgACAAEAAQABAAEAAQABAAEAAQABAAEAAQABAAEAAQAB
AAEAAQABAAEAAQABAAEAAQABAAEAAAAAAAAAAAAAAAAAAAAAAAAAAAAAAAAAAAAAAAAA
AAAAAAAAAAAAAAAA/////wAAAAAAAAAAAQACAAQABAAEAAQABgAIAAoADAAPABEAEQAS
ABEAEQAQAA4ADAAIAAQAAQD///z/+f/3//f/+P/5//v//f/+///////9//3//P/7//3/
/P/8//z//P/8//z//P/8//z//P/8//z//P/8//z//f/9//3//f///wAABgAQABsAJQAl
AB8AGwAUAAQA8f/l/9z/yv+w/5L/d/9j/1r/T/9G/0j/Tf9K/0r/V/9m/3X/hf+Z/6z/
vf/J/9b/4P/o/+7/7//x//X/+P/5//v//f/9////AAD+//////8BAAMAAwADAAQAAgAD
AAMAAwAFAAUABgAGAAYABgAHAAcABwAHAAcABwAHAAcABwAHAAcABwAIAAgACAAIAAgA
CAAIAAgACAAIAAgACAAIAAgACAAJAAkACQAHAAcABwAHAAcABwAHAAcACQAJAAkACQAH
AAYABgAGAAgACAAIAAgABgAGAAUABQAFAAUABAAEAAQABAAEAAIAAgACAAEAAAACAAIA
AQAAAP/////+//3//f/8//v/+v/4//f/9v/1//b/9v/1//T/9P/z//P/8v/x//D/8P/x
//H/8P/v/+//8P/w//D/8f/w//H/8v/z//T/9f/2//f/+P/5//r/+//+//7//v////7/
////////AQABAAIAAwADAAMAAwADAAEAAQABAAEAAwADAAMAAwADAAIAAgACAAIAAgAC
AAIAAwADAAMAAwADAAIAAgACAAIAAgACAAIAAgACAAEAAQABAAEAAQABAAEAAQACAAIA
AgABAAEAAAAAAAAAAAAAAAAAAAAAAAEAAQABAAEAAQABAAAAAAAAAAAAAAAAAAAAAAAA
AAAAAAAAAAAAAAAAAAAAAAAAAAAAAAAAAAAAAAAAAAAAAAAAAAAAAAAAAAAAAAAAAAAA
AAAAAAAAAAAAAAAAAAAAAAAAAAAAAAAAAAAAAAAAAAAAAAAAAAAAAAAAAAAAAAAAAAAA
AAAAAAAAAAAAAAAAAAAAAAAAAAAAAAAAAP//////////////////////////////////
/////////////////////////////wAA/v/+//7//v/+//7//v/+//7//v/+//7//v/+
//7//v/+//7//v/+//3//f/+//7//v/+////AAAAAAAAAAAAAAAAAgAEAAYACQALAAsA
DAAPAA8ADgAMAAwACAAEAAEA///8//n/9//1//b/9//5//v//P/9//3//f/9//z/+//7
//r/+v/6//r/+v/6//r/+v/6//r/+v/6//r/+v/6//3//f/9//3//f/+/wIACgATAB8A
JQAjABsAFgAMAPv/7f/k/9b/vv+e/3//Zf9W/0n/PP84/z3/PP88/0n/XP9t/3//kf+m
/7f/xf/Q/9r/5P/q/+//8//1//b/+f/7//v/+//9//7/AAABAAEAAwADAAMAAwAEAAQA
BQAFAAUAAwADAAQABAAEAAQABQAFAAUABQAFAAUABwAHAAcABwAFAAUABgAGAAYABgAG
AAYABgAGAAYABgAGAAYABgAGAAYABwAHAAcABwAHAAcABwAHAAcABwAHAAcABwAHAAcA
BwAGAAYABgAGAAYABgAGAAYABgAFAAUABQAFAAQABAAEAAQABAACAAIAAgABAAAAAAAA
AP///v///////v/9//3//P/7//r/+P/3//b/9f/2//b/9f/0//T/8//z//L/7//u/+7/
7//x//D/7//v/+7/7v/u/+//8P/x//L/8//0//X/9v/3//j/+f/6//v//P/8//z//f/+
//////////////8AAAEAAQABAAEAAQABAAEAAQABAAEAAQABAAEAAQAAAAAAAAAAAAAA
AAAAAAEAAQABAAEA///+//7//v8AAAAAAAAAAAAAAAD/////////////////////AAAA
AAAA//////7/AAAAAAAAAAD+//7//v/////////////////+//7//v8AAAAAAAAAAAAA
AAAAAAAAAAAAAAAAAAACAAIAAgACAAIAAgACAAIAAgACAAIAAgAEAAQABAAEAAQABAAE
AAQABAAEAAQABAAEAAQABAAEAAQABAAEAAQABAAEAAQABAAEAAQABAAEAAQABAAEAAQA
BgAGAAYABgAEAAQABAAEAAQABAAEAAQABgAFAAUABQAFAAUABQAFAAUABQAFAAUABQAF
AAUABQAFAAUABQAFAAUABQAFAAUABQAFAAUABQAFAAcABQAGAAYABgAGAAYABgAGAAYA
BgAGAAYABgAGAAYABgAGAAYABgAGAAYABgAFAAUABgAGAAQABAAFAAYABgAGAAYABgAI
AAoADAAOABEAEwATABQAFwAXABYAFAAUABAADAAJAAcABAABAP///f/+////AQD//wAA
AQABAAMAAwACAAEAAQAAAAAAAAAAAAAAAAAAAP7//v/+//7//v/+//7//v//////////
/wEAAgAEAAoAFQAhACcAJQAhABwAEgADAPP/7P/g/8z/rP+N/3P/Yv9T/0b/QP9F/0T/
Qv9L/17/bf99/5H/pv+3/8f/0v/c/+b/7P/x//P/9f/4//n/+//7//v//f/+/wAAAQAB
AAMAAwADAAMABAAEAAUABQAFAAcABwAIAAgABgAGAAcABwAHAAcABwAHAAkACQAJAAkA
CQAJAAoACgAIAAgACAAIAAgACAAIAAgACAAIAAgACAAIAAkACQAJAAkACQAJAAkABwAH
AAcABwAHAAcABwAHAAkACAAIAAgACAAIAAgACAAIAAgABwAHAAcABwAGAAYABgAGAAYA
BAAEAAQAAwACAAIAAgABAAAA//////7//f////7//f/8//z/+//6//n/+P/4//f/9v/2
//X/9f/0//P/8v/y//P/8f/w/+//7//w//D/8P/x//L/8//0//X/9v/3//j/+f/6//v/
/P/9//7//v/+////AAABAAEAAQADAAMABAAFAAMAAwADAAMAAwADAAMAAwADAAMAAwAD
AAUABAAEAAQABAAEAAQABAADAAMAAwADAAUABAAEAAQABAAEAAQABAAEAAQAAwADAAMA
AwADAAMAAwADAAQABAAEAAMAAwACAAQABAAEAAQAAgACAAIAAwAFAAUABQAFAAMAAgAC
AAIAAgACAAIAAgAEAAQABAAEAAQABAAEAAQABAAEAAQABAAEAAQABAAEAAIAAgACAAIA
BAAEAAQABAAEAAQABAAEAAIAAgACAAIAAgACAAIAAgACAAIAAgACAAQABAAEAAQAAgAC
AAIAAgACAAIAAgACAAIAAgACAAIAAgACAAIAAgAEAAQABAAEAAQAAwADAAMAAwADAAMA
AwADAAMAAwADAAMAAwADAAMAAQABAAEAAQABAAEAAwACAAIAAgACAAIABAAEAAQABAAC
AAIAAgACAAIAAgACAAIAAgACAAIAAgABAAEAAgACAAIAAgADAAQABgAGAAYABgAIAAoA
DAAOABEAEwATABQAFwAXABYAFAASAA4ACgAHAAMAAAD9//v/+//8//3//////wAAAQAB
AAEAAQAAAP/////+//7//v/+//7//v/+//7//v/+//7//v/+//7//v///////////wEA
AgAIAA4AGQAlACcAIwAdABYACgD7/+//5v/W/77/ov+H/3H/ZP9b/1D/UP9V/1D/Tv9X
/2b/c/+D/5f/rP+7/8n/1v/g/+j/8P/1//f/+f/6//3/////////AQACAAIAAwADAAUA
BQAFAAUABgAGAAcABwAHAAcABwAIAAgACAAIAAkACQAJAAkACQAJAAkACQAJAAkACQAJ
AAoACgAKAAoACgAKAAoACgAKAAoADAAMAAwADAAKAAsACwALAAsACwALAAsACwALAAsA
CwALAAsACwALAAsACgAKAAoACgAKAAoACgAKAAoACQAJAAkACQAIAAgACAAIAAgABgAI
AAgABwAGAAQABAADAAIAAQABAAAA//////7//f/8//z/+//6//n/+v/6//n/+P/2//X/
9f/0//P/8v/y//P/8f/w/+//7//y//L/8v/z//T/9f/2//f/+P/5//r/+//8//3//v//
/wAAAAAAAAEAAgADAAMAAwAFAAUABgAHAAUABQAFAAUABQAFAAUABQAFAAUABQAFAAUA
BAAEAAQABAAEAAQABAAFAAUABQAFAAMAAgACAAIAAgACAAIAAgAEAAQAAwADAAMAAwAD
AAMAAwADAAQABAAEAAMAAwACAAIAAgACAAIAAgACAAIAAwADAAMAAwADAAMAAgACAAIA
AAAAAAAAAAACAAIAAgACAAIAAgACAAIAAgACAAIAAgAAAAAAAAAAAAIAAgACAAIAAgAC
AAIAAgAAAAAAAAAAAAAAAAAAAAAAAgACAAIAAgAAAAAAAAAAAAAAAAAAAAAAAAAAAAAA
AAAAAAAAAAAAAAAAAAAAAAAAAAAAAAAAAAAAAAAAAAAAAAAA////////////////////
/////////wEAAQABAAEAAQABAAAAAAAAAAAAAAAAAAAAAAAAAAAAAAAAAAAA/v/+//7/
/v/+//7//v/+//3//f/+//7//v/+////AAACAAIAAgACAAIABAAGAAgACwANAA0ADgAP
AA8ADgAMAAwACAAEAAEA/f/6//f/9f/1//b/9//5//v//P/9//3/+//7//r/+f/5//j/
+P/4//j/+P/4//j/+P/4//j/+P/4//j/+P/4//n/+f/5//n/+//+/wIACgAVAB8AIwAf
ABcAEAACAPH/4//Y/8b/rP+M/3H/Xf9S/0f/Pv8+/0X/RP9C/03/Xv9r/3v/j/+k/7X/
wf/O/9j/4P/o/+v/7//v//L/9f/1//f/9//5//r/+v/7//v//f/9//3//f/+//7/////
/////////wAAAAD+//7/////////////////AQABAAEAAQD/////AAAAAAAAAAAAAAAA
AAAAAAAAAAAAAAAAAAAAAAAAAQABAAEAAQABAAEAAQABAAEAAQABAP//////////AQAA
AAAAAAD+//7//v/+/wAAAAD//////f/9//z//P/8//z//P/6//z//P/7//r/+P/4//f/
9v/1//X/9P/z//X/9P/z//L/8P/v/+7/7f/s/+z/6//q/+r/6f/p/+j/5//m/+b/5//n
/+b/5f/l/+b/5v/m/+f/6P/p/+r/6//q/+v/7P/t/+7/7//w//H/9P/0//T/9f/0//X/
9f/1//f/9//4//n/9//3//f/9//3//f/9//3//f/9//3//f/9//2//b/9v/4//j/+P/4
//f/9//3//f/9//2//b/9v/0//T/9P/0//b/9v/1//X/9f/1//X/9f/z//P/9P/0//T/
8//z//L/9P/0//T/9P/y//L/8v/z//P/8//z//P/8//y//L/8v/y//L/8v/y//D/8P/w
//D/8P/w//D/8P/w//D/8P/w//D/8P/w//D/8P/w//D/8P/w//D/8P/w//D/8P/w//D/
8P/w//D/8P/w//D/8P/w/+7/7v/u/+7/7v/u/+7/7v/u/+7/7v/u/+7/7v/u/+7/7v/u
/+7/7v/u/+7/7v/u/+7/7v/u/+7/7v/t/+3/7f/t/+3/7f/t/+v/6//r/+v/7f/t/+3/
7f/t/+z/7P/s/+z/7P/s/+z/7P/s/+z/7P/s/+z/7P/s/+z/7P/s/+z/7P/s/+v/6//s
/+z/7P/s/+3/7v/u/+7/7v/u/+7/8P/y//T/9//5//n/+v/9//3//P/6//j/9P/w/+3/
6//o/+X/4//h/+L/4//l/+f/6P/p/+n/5//n/+b/5f/n/+b/5v/m/+T/5P/k/+T/5P/k
/+T/5P/k/+T/5P/k/+X/5f/l/+X/5//o/+z/9P8BAAsADQAJAAUA/v/w/9//0//K/7j/
mv92/1f/Qf8y/yP/Fv8U/xn/GP8g/zH/Rv9X/2v/gf+U/6X/sf+8/8b/zv/U/9f/2f/b
/97/4f/j/+P/4//l/+b/5v/n/+f/6f/p/+n/6f/q/+r/6//r/+v/6//r/+z/7P/s/+z/
7f/t/+3/7f/t/+3/7f/t/+3/7f/t/+3/7v/u/+z/7P/s/+z/7v/u/+7/7v/u/+7/7v/u
/+z/7f/t/+3/7f/t/+3/7f/t/+3/7f/t/+v/6//r/+v/6//q/+r/6v/q/+r/6v/q/+r/
6v/p/+n/6//r/+r/6v/q/+r/6v/o/+b/5v/l/+T/5P/k/+P/4v/h/+H/4P/f/9//3v/d
/9z/3P/b/9r/2f/Y/9j/1//W/9b/1f/V/9T/0//S/9L/0//T/9L/0f/R/9L/0v/S/9P/
0v/T/9T/1f/W/9f/2P/Z/9r/2//c/93/3v/e/97/3//e/9//3//f/9//3//g/+H/4f/h
/+H/4f/h/+H/4f/h/9//3//f/9//3//e/97/3v/e/97/3v/e/9//3//f/9//3//e/97/
3v/c/9z/3P/c/97/3v/d/93/3f/d/93/3f/b/9v/3P/c/9z/2//b/9r/2v/a/9r/2v/a
/9r/2v/b/9n/2f/Z/9n/2//a/9r/2v/a/9r/2v/a/9j/2P/Y/9j/2P/Y/9j/2P/Y/9j/
2P/W/w==
         </WaveFormData>
      </LeadData>
      <LeadData>
         <LeadByteCountTotal>10000</LeadByteCountTotal>
         <LeadTimeOffset>0</LeadTimeOffset>
         <LeadSampleCountTotal>5000</LeadSampleCountTotal>
         <LeadAmplitudeUnitsPerBit>4.88</LeadAmplitudeUnitsPerBit>
         <LeadAmplitudeUnits>��V</LeadAmplitudeUnits>
         <LeadHighLimit>2147483647</LeadHighLimit>
         <LeadLowLimit>268435456</LeadLowLimit>
         <LeadID>V2</LeadID>
         <LeadOffsetFirstSample>0</LeadOffsetFirstSample>
         <FirstSampleBaseline>0</FirstSampleBaseline>
         <LeadSampleSize>2</LeadSampleSize>
         <LeadOff>FALSE</LeadOff>
         <BaselineSway>FALSE</BaselineSway>
         <ExcessiveACNoise>FALSE</ExcessiveACNoise>
         <MuscleNoise>FALSE</MuscleNoise>
         <LeadDataCRC32>659534255</LeadDataCRC32>
         <WaveFormData>
gP+A/4D/gP+R/6D/r/++/8f/0P/Z/+L/5v/o/+r/7P/v//D/8f/y//T/9P/0//T/9v/2
//b/9v/4//j/+P/4//r/+v/6//r//P/8//z//P/8//z//P/8//7//v/+//7/AAAAAAAA
AAAAAAAAAAAAAAIAAgACAAIABAAEAAQABAAEAAQABAAEAAYABgAGAAYACAAIAAgACAAJ
AAoACwAMAA4ADgAOAA4AEAAQABAAEAARABIAEwAUABUAFgAXABgAGgAaABoAGgAbABwA
HQAeAB8AIAAhACIAJAAkACQAJAAkACQAJAAkACQAJAAkACQAIgAiACIAIgAhACAAHwAe
AB0AHAAbABoAFwAWABUAFAARABAADwAOAA0ADAALAAoABwAGAAUABAADAAIAAQAAAP//
/v/9//z/+v/6//r/+v/4//j/+P/4//b/9v/2//b/9v/2//b/9v/0//T/9P/0//T/9P/0
//T/9P/0//T/9P/0//T/9P/0//T/9P/0//T/9v/2//b/9v/2//b/9v/2//j/+P/4//j/
+P/4//j/+P/6//r/+v/6//r/+v/6//r//P/8//z//P/8//z//P/8//z//P/8//z//P/8
//z//P/8//z//P/8//z//P/8//z//P/8//z//P/8//z//P/8//z//P/8//z/+v/6//r/
+v/6//r/+v/6//r/+v/6//r/+v/6//r/+v/4//j/+P/4//j/+P/4//j/+P/4//j/+P/2
//b/9v/2//b/9v/2//b/9v/2//b/9v/2//b/9v/2//b/9v/2//b/9v/2//b/9v/2//b/
9v/2//T/9P/0//T/9v/2//b/9v/2//b/9v/2//b/9v/2//X/9f/1//X/9f/1//X/9f/1
//X/9f/1//X/9f/2//b/9//3//f/9//4//j/+P/5//r//f/+/////////////////wEA
AQABAAEAAQAAAP///f/7//n/9f/0//L/8v/y//L/8v/y//P/9P/0//P/8v/y//L/8P/w
//D/8P/w//D/8P/w//D/8P/w//D/8P/w//D/8f/x//H/8f/y//X/9P/5/wIAEgAhAC4A
OABBAE8AVQBQAEsASgBAACwAFgD9/+X/wP+Z/37/af9Q/0b/Rv9J/1X/a/9+/5H/oP+w
/7z/y//W/97/5f/o/+r/7P/v//D/8v/y//P/9P/1//b/9//4//n/+f/5//n/+v/8//3/
/f/+//z//P/8//3//f/9//7//v/+//7//////wAAAAAAAAEAAQABAAEAAgACAAMAAwAD
AAQABAAFAAUABQAFAAUABgAGAAYABwAJAAkACAAIAAkACgAKAAsACwAMAAwADQAOAA4A
EAAQABEAEQASABMAEwAUABUAFgAXABgAGQAZABoAGwAcAB0AHgAfACAAIQAiACIAIwAk
ACQAJAAmACYAJgAmACYAJgAmACYAJgAmACUAJAAjACIAIgAgAB8AHgAdABwAGwAaABkA
FgAVABUAFAARAA8ADQAMAAsACgAJAAYABQAFAAQAAwACAAEAAAD//wAA///+//3//P/7
//r/+v/7//v/+//7//r/+f/5//n/+f/4//f/9//3//f/9//3//f/9//3//f/9//3//f/
9//3//f/9//3//f/9//3//j/+P/4//j/+P/4//j/+P/5//n/+f/5//r/+v/6//r/+//7
//v/+//7//v//P/8//z//P/8//3//f/9//3//f/9//3//v/+//7//v/+//7//v/+//7/
/v/+//z//f/9//3//f/9//3//f/9//3//f/9//z//P/8//z//P/7//v/+//7//v/+//7
//v/+//7//v/+//6//n/+f/5//n/+f/5//n/+f/5//n/+f/5//n/+f/4//j/+P/4//j/
+P/4//j/+P/4//f/9//3//f/9//2//b/9v/2//b/9v/2//b/9v/2//b/9v/2//b/9v/2
//b/9v/2//b/9f/1//X/9f/1//T/9P/0//T/9P/0//T/9P/0//P/8//z//P/8//z//P/
8//z//P/8//z//P/8//0//T/9f/1//X/9f/2//j/+P/5//r/+//8//3//f/9//3//f/9
///////////////8//v/+f/3//X/8f/w/+7/8P/w//D/8P/w//H/8v/y//H/8P/w//D/
7v/u/+7/7v/u/+7/7v/u/+z/7P/s/+z/7v/u/+7/7//t/+3/7f/u//H/8v/5/wYAFgAj
ACwANABBAE0ASwBGAEcAQAAwABwABADr/8//qP+F/3L/Xf9K/0T/Rv9N/1v/cf+G/5f/
pv+y/8D/zf/W/97/5f/m/+j/6v/t/+7/8P/w//H/8v/z//T/9f/2//f/9//3//f/+P/4
//n/+f/6//r/+v/6//v/+//7//z//P/8//z//f/9//z//P/8//3/////////AAD+////
/////wIAAgADAAMAAwADAAMABAACAAIAAwAFAAUABAAEAAUACAAIAAkACQAKAAoACwAM
AAwADgAOAA8ADwAQABEAEQAQABEAEgATABQAFQAVABYAFwAYABkAGgAbABwAHQAeAB4A
HwAgACAAIAAiACIAIgAiACIAIgAiACIAIgAiACEAIAAfAB4AHgAcABsAGgAZABgAFwAW
ABUAEAAPAA8ADgANAAsACQAIAAcABgAFAAIAAQABAAAA///+//3//P/7//r/+f/4//f/
+P/3//b/9v/z//P/8//z//T/8//z//P/8//y//H/8f/x//H/8f/x//H/8f/x//H/8f/x
//H/8f/x//H/8f/x//H/8f/x//L/8v/y//L/8v/y//L/8v/z//P/8//z//T/9P/0//T/
9f/1//X/9f/1//X/9v/2//b/9v/2//f/9//3//f/9//3//f/+P/4//j/+P/4//j/+P/4
//j/+P/4//b/9//3//f/9//3//f/9//3//f/9//3//b/9v/2//b/9v/1//X/9f/1//X/
9f/1//P/8//z//P/9f/0//P/8//z//P/8//z//H/8f/x//H/8f/x//H/8f/y//L/8v/y
//D/8P/w//D/8P/w/+//7//v/+//7//u/+7/7v/u/+7/7v/u/+7/7v/u/+7/7v/u/+7/
7v/u/+7/7v/u/+7/7f/v/+//7//v/+7/7v/u/+7/7v/u/+7/7f/t/+3/7f/t/+3/7f/t
/+3/7f/v/+//7//v//D/8P/x//H/8f/x//L/9P/0//X/9v/3//j/+f/5//n/9//3//f/
+f/5//n/+f/5//j/9//1//P/8f/t/+z/6v/q/+r/6v/q/+r/6//s/+z/6//q/+r/6v/o
/+j/6P/o/+j/6P/o/+j/5v/m/+b/5v/o/+j/6P/p/+n/6f/p/+r/6//s/+///P8KABcA
IgAsADUAQwBHAEIAPwA+ADIAHgAKAPP/2/+2/43/dP9h/0r/QP9A/0P/T/9j/3b/if+a
/6j/tv/D/8z/1v/b/+D/4v/k/+X/6P/q/+r/6//s/+3/7v/v//D/8f/x//H/8f/y//L/
8//z//T/9P/0//T/9f/1//X/9v/2//b/9v/3//f/+P/4//j/+f/5//n/+f/6//r/+//7
//v//P/8//3//f/9//3//f/+//7//v///wEAAQAAAAAAAQACAAIAAwADAAQABAAFAAYA
BgAIAAgACQAJAAoACwALAAoACwAMAA0AEAARABEAEgATABQAFQAWABUAFgAXABgAGgAb
ABwAHAAaABwAHAAcAB4AHgAeAB4AHAAcABwAGwAcABsAGgAaABgAFwAWABUAFAATABIA
EQAOAA0ADQAMAAsACQAHAAYABQAEAAMAAAD//////v/9//z/+//6//n/+P/3//b/9f/2
//X/9P/0//P/8//z//P/8v/x//H/8f/x//D/7//v/+//7//v/+//7//v/+//7//v/+//
7//v//H/8f/x//H/7//v/+//8P/w//D/8P/w//D/8P/w//H/8f/x//H/8v/0//T/9P/1
//P/8//z//P/9f/2//b/9v/2//b/9//3//f/9//3//f/9//4//j/+P/4//j/+P/4//j/
+P/4//j/9v/3//f/9//3//f/9//3//f/9//3//f/9v/2//b/9v/2//X/9f/1//X/9f/1
//X/8//z//P/8//1//T/8//z//P/8//z//P/8//z//P/8//z//P/8//z//T/9P/0//T/
9P/0//T/9P/y//L/8f/x//P/8//z//L/8v/y//L/8v/y//L/8v/y//L/8v/y//L/8v/y
//L/8v/y//L/8v/x//P/8//z//P/8v/y//L/8v/y//L/8v/x//H/8f/x//H/8f/x//H/
8f/x//H/8f/x//H/8v/y//P/8//z//P/9P/2//b/9//4//n/+v/7//v/+//7//v/+//9
//3//f/9//3//P/7//n/9//1//H/8P/u/+7/7v/u/+7/7v/v//D/8P/t/+z/7P/s/+z/
7P/s/+z/7P/s/+z/7P/s/+z/7P/s/+z/7P/s/+3/7f/t/+3/7v/v//D/8//8/wgAGQAm
AC4ANwBDAEkARABDAEQAPAAoABQA///n/8b/nf+A/23/Vv9I/0b/R/9R/2X/ev+N/5z/
qv+4/8X/zv/Y/+H/5P/m/+j/6//s/+7/7v/v//D/8f/y//P/9P/1//X/9f/1//b/+P/5
//n/+v/4//j/+P/5//v/+//8//z//P/8//3//f/+//7//v///////////wAAAAABAAEA
AQAAAAAAAQABAAMAAwADAAQAAgACAAMABQAFAAQABAAFAAYABgAHAAcACAAIAAkACgAK
AAwADAANAAsADAANAA0AEAARABIAEwAUABUAFQAWABcAGAAZABoAGwAcAB0AHgAeAB8A
IAAgACAAIgAiACIAIgAiACIAIgAiACIAIgAhACAAHwAeAB4AHAAbABoAGQAYABcAFgAV
ABIAEQARABAADwANAAsACgAJAAgABwAEAAMAAwACAAEAAAD///7//f/8//v/+v/5//r/
+f/4//j/9f/1//X/9f/2//X/9f/1//X/9P/z//P/8//z//P/8//x//H/8f/x//H/8f/x
//H/8//z//P/8//z//P/8//0//T/9P/0//T/9P/0//T/9f/1//X/9f/2//b/9v/2//f/
9f/1//X/9f/3//j/+P/4//b/9v/3//f/+f/5//n/+f/5//r/+v/6//r/+v/6//r/+v/6
//r/+v/4//n/+f/5//n/+f/5//n/+f/5//n/+f/4//j/+P/4//j/9//3//f/9//3//f/
9//3//f/9//3//f/9v/1//X/9f/1//X/9f/1//X/9f/1//X/9f/1//X/9P/0//T/9P/0
//T/9P/0//T/9P/z//P/8//z//P/8v/y//L/8v/y//L/8v/y//L/8v/y//L/8v/y//L/
8v/y//L/8v/y//H/8//z//P/9P/y//L/8v/y//L/8v/x//H/8f/x//H/8f/x//H/8f/x
//H/8f/x//H/9P/0//X/9f/z//P/9P/2//b/9//4//n/+v/7//v/+//7//v/+//9////
/////////P/7//n/9//1//H/8P/u/+7/7v/u/+7/7v/v//D/8P/v/+7/7v/u/+7/7v/u
/+7/7v/u/+7/7v/u/+7/7v/u/+7/7v/u/+//7//v/+//8P/z//T/+f8EABQAIwAuADYA
QQBNAE8ASABHAEYAOAAkAAwA9f/d/7j/k/98/2f/Uv9K/0z/Tf9b/2//hP+V/6T/sv++
/8v/1v/g/+X/6P/q/+z/7f/w//D/8v/z//T/9f/2//f/+P/5//n/+f/5//r/+v/7//v/
/P/+//7//v////////8AAAAAAAAAAAEAAQACAAIAAgADAAMAAwADAAQABAAFAAUABQAE
AAQABQAFAAcABwAHAAgACAAIAAkACwALAAoACgALAAwADAANAA0AEAAQABEAEgASABQA
FAAVABMAFAAVABUAFgAXABgAGQAaABsAGwAcAB8AIAAhACIAIwAkACUAJgAkACUAJgAm
ACYAKAAoACgAKgAqACoAKgAoACgAKAAnACYAJQAkACQAJAAjACIAIQAeAB0AHAAbABgA
FwAXABYAEwARAA8ADgAPAA4ADQAKAAkACQAIAAcABgAFAAQAAwACAAEAAAD//wAA///+
//7//f/9//3//f/8//v/+//7//v/+v/5//n/+f/5//n/+f/5//n/+f/5//v/+//7//v/
+f/5//n/+f/7//v/+//8//z//P/8//z//P/8//z//f/9//3//f/+//7//v/+////////
/////////wAAAAAAAAAAAAABAAEAAQABAAEAAQABAAIAAgACAAIAAgACAAIAAgACAAIA
AgACAAMAAwADAAEAAQABAAEAAQABAAEAAQACAAIAAgACAAAA////////AQABAAEAAQD/
/////////wEAAAD////////////////9//3//f/9//3//f/9//3//P/8//z//P/8//z/
/P/8//z//P/7//v/+//7//v/+v/6//r/+v/6//r/+v/6//r/+v/6//r/+v/6//r/+v/6
//r/+v/6//n/+//7//v/+//6//r/+v/6//r/+v/6//r/+v/5//n/+f/5//n/+f/5//n/
+f/5//n/+f/5//n/+v/6//v/+//7//v//P/+//7///8AAAEAAgADAAMAAwADAAMAAwAF
AAUABQAFAAUABAADAAEA///9//n/+P/2//b/9v/2//b/9v/3//j/+P/3//b/9v/2//T/
9P/0//T/9P/0//T/9P/0//T/9P/0//L/8v/y//P/8//z//P/9P/3//j///8KABoAKQA0
ADwARQBRAFEASgBHAEgAOgAiAAgA7//V/7L/i/92/2X/UP9K/0z/Uf9d/3H/hP+X/6j/
tv/C/8//3P/k/+n/7P/u//D/8f/0//b/9v/3//j/+f/6//v//P/9//3//f/9//7//v//
////AAAAAAAAAAABAAEAAQACAAIAAgACAAMAAwAEAAQABAAFAAUABQAFAAYABgAHAAcA
BwAIAAgACQAJAAkACQAJAAoACgAKAAsADQAPAA4ADgAPABAAEAARABEAEgASABMAFAAS
ABQAFAAVABUAFgAXABcAGAAZABoAGwAeAB8AHwAgAB8AIAAhACIAIwAkACUAJgAoACkA
KgAqACoALAAsACwALAAsACwALAAsACwALAArACoAKQAoACgAJgAlACQAIwAgAB8AHgAd
ABoAGQAZABgAFQATABEAEAANAAwACwAIAAcABwAGAAUABAADAAIAAQAAAP///v/9//z/
+//6//r/+f/5//n/+f/4//f/9//3//f/9v/1//X/9f/1//X/9f/1//X/9f/1//P/8//z
//P/8//z//P/8//1//X/9f/2//b/9v/2//b/9v/2//b/9//3//f/9//4//j/+P/4//n/
+f/5//n/+f/5//r/+v/6//r/+v/7//v/+//7//v/+//7//z//P/8//z//P/8//z//P/8
//z//P/6//v/+//7//v/+//7//v/+//7//v/+//6//r/+v/6//r/+f/5//n/+f/5//n/
+f/5//n/+f/5//n/+P/3//f/9//3//f/9//1//X/9f/1//f/9//3//f/9P/0//T/9P/0
//T/9P/0//T/9P/z//P/8//z//P/8v/y//L/8v/y//L/8v/y//L/8v/y//L/8v/y//L/
8v/y//L/8v/y//H/8//z//P/8//y//L/8v/y//L/8v/y//L/8f/x//H/8f/x//H/8f/x
//H/8f/x//H/8f/x//L/8v/z//P/8//z//T/9v/0//X/9v/3//r/+//7//v/+f/5//n/
+//8//3//v////7//f/7//n/9//z//L/8P/u/+7/7v/u/+7/7//w//D/7//u/+7/7v/s
/+z/7P/s/+z/7P/s/+z/7P/s/+z/7P/s/+z/7P/t/+3/7f/t/+7/8f/w//X//v8MABsA
KAAwADsARwBPAEoARQBEADoAJAAOAPf/3f+6/5H/dv9l/1D/Qv9A/0X/T/9j/3j/jf+e
/6z/uP/F/9D/2v/f/+T/5v/o/+v/7v/u//D/8f/y//P/8v/z//T/9f/3//f/9//4//j/
+f/5//r/+P/4//j/+f/5//n/+v/6//r/+v/7//v//v/+//7////9//3//f/+/wAAAQAB
AAEAAgACAAMAAwADAAMAAwAEAAIAAgADAAUABwAGAAYABwAGAAYABwAHAAoACgALAAwA
CgAMAAwADQANAA4ADwAPABAAEQASABMAFAAVABUAFgAXABgAGQAaAB0AHgAfACAAIAAh
ACIAIgAiACQAJAAkACQAJAAkACQAJAAkACQAIwAiACEAIAAgACAAHwAeAB0AGgAZABgA
FwAUABMAEwASAA8ADQALAAoACQAIAAcABAADAAMAAgABAAAA///+//3/+v/5//j/9//2
//X/9P/0//P/8//z//P/8v/x//H/8f/x//D/7//v/+//7//v/+//7//v/+//7//t/+3/
7f/t/+//7//v/+//7//v/+//8P/w//D/8P/w//D/8P/w//H/8f/x//H/8v/y//L/8v/z
//P/8//z//P/8//0//T/9P/0//T/9f/1//X/9f/1//X/9f/2//b/9v/4//j/+P/4//b/
9v/2//b/+P/5//n/+f/5//n/+f/5//n/+f/5//n/+P/4//j/+P/6//n/+f/5//n/+f/5
//n/+f/5//n/+f/5//j/9//3//f/9//3//f/9//3//f/9//3//f/9//3//j/+P/4//j/
9v/2//b/9v/2//b/9f/1//f/9//3//b/9v/2//b/9v/2//b/9v/2//b/9v/2//b/9v/2
//b/9v/2//b/9v/1//f/9//3//f/9v/2//b/9v/2//b/9v/2//b/9v/2//b/9v/2//X/
9f/1//X/9f/1//X/9f/1//X/9f/1//X/9f/2//b/9//3//f/9//4//r/+v/7//z//f/+
/////////////////wEAAwADAAMAAwACAAEA///9//3/+f/4//b/9f/0//P/8v/y//P/
9P/0//P/8v/y//L/8P/w//D/8P/u/+7/7v/u/+7/7v/u/+7/7v/u/+7/7//v/+//7//w
//H/8v/1//z/CgAZACYAMAA5AEUATQBKAEcARgA8ACgAFAD//+f/xv+d/3z/a/9Y/0b/
Qv9F/1H/Yf94/4v/nP+q/7j/w//O/9j/4f/k/+j/6v/r/+7/7v/u/+//8P/x//L/8//0
//X/9f/1//X/9v/2//f/9//4//j/+P/4//n/+f/5//r/+v/8//z//f/9//z//P/8//3/
/f/9//3//v/+/////////wAAAAABAAEAAQABAAEAAgACAAIAAwAFAAUABAAEAAUABAAE
AAUABQAGAAYABwAIAAgACgAKAAsADQAOAA8ADwAQABEAEgATABQAFQAVABYAFwAYABkA
GgAZABoAGwAcABwAHQAeAB4AIAAiACIAIgAiACIAIgAiACIAIgAiACEAIAAfAB4AHgAc
ABsAGgAZABgAFwAWABUAEgARABEAEAANAAsACQAIAAcABgAFAAIAAQABAAAA//8AAP//
/v/9//z/+//6//n/+P/3//b/9v/1//X/9f/1//T/8//z//P/8//y//H/8f/x//H/8f/x
//P/8//z//P/8f/x//H/8f/x//H/8f/x//H/8f/x//L/9P/0//T/9P/0//T/9P/1//X/
9f/1//b/9v/2//b/9//3//f/9//3//f/+P/4//j/+P/4//n/+f/5//n/+f/5//n/+v/6
//r/+v/6//r/+v/6//r/+v/6//j/+f/5//n/+f/5//n/+f/5//n/+f/5//j/+P/4//j/
+P/3//f/9//3//f/9//3//X/9f/1//X/9//2//X/9f/1//X/9f/1//X/9f/1//X/9f/1
//X/9f/0//T/9P/0//T/9P/0//T/9P/0//P/8//1//X/9f/0//T/9P/0//T/8v/y//L/
8v/y//L/8v/y//T/9P/0//T/9P/0//T/8//x//P/8//0//L/8v/y//L/9P/0//P/8//z
//P/8//z//P/8//z//P/8//z//P/8//0//T/9f/1//X/9f/2//j/+P/5//r/+//8//3/
/f/9//3//f/9////AQABAAEAAQD+//3/+//5//f/8//y//D/8P/w//D/8P/w//H/8v/y
//H/8P/w//D/7v/u/+7/7v/u/+7/7v/u/+7/7v/u/+7/7v/u/+7/7//v/+//7//w//P/
9P/5/wIAEgAjAC4ANgBBAE0AUQBKAEUARAA6ACgAEAD3/93/vP+V/3z/af9S/0j/Sv9N
/1f/a/9+/5H/ov+w/77/y//W/97/5f/o/+r/7P/v//L/8v/0//X/9v/3//b/9//4//n/
+//7//v//P/8//3//f/+//7//v/+/////////wAAAAAAAAAAAQABAAIAAgACAAMABQAF
AAUABgAEAAUABQAFAAgACAAJAAkACQAJAAkACgAIAAgACQALAA0ADAAMAA0ADgAOAA8A
DwAQABAAEQASABIAFAAUABUAFQAWABcAFwAYABkAGgAbABwAHQAdAB4AIQAiACMAJAAj
ACQAJQAmACYAJwAoACgAKgAsACwALAAsACwALAAsACoAKgAqACkAKgApACgAKAAmACUA
JAAjACAAHwAeAB0AGgAZABkAGAAVABMAEQAQAA8ADgANAAoACQAJAAgABwAGAAUABAAD
AAIAAQAAAP//AAD///7//v/9//3//f/9//z/+//7//v/+//6//n/+f/5//n/+f/5//n/
+f/5//n/+f/5//n/+f/5//n/+f/5//f/9//3//j/+P/4//j/+P/6//r/+v/7//v/+//7
//z//P/8//z//f/9//3//f/9//3//v/+//7//v/+////////////////////AAAAAAAA
/v/+//7//v/+//7//v/+//7////////////////////9//3//f/9//z//P/8//z//P/7
//v/+//7//v/+//7//v/+//7//v/+//6//n/+f/5//n/+f/5//n/+f/5//n/+f/5//n/
+f/4//j/+P/4//j/+P/4//j/+P/4//f/9//3//f/9//2//j/+P/4//j/+P/4//j/+P/4
//j/+P/4//b/9v/2//b/9v/2//j/9v/2//b/9v/4//j/9//3//f/9//3//f/9//3//f/
9//3//f/9//3//b/9v/3//f/9//3//j/+v/6//v//P/9//7/////////////////AQAD
AAMAAwADAAIAAQD///3/+//3//b/9P/0//T/9P/0//T/9f/2//b/8//y//L/8v/y//L/
8v/y//D/8P/w//D/8P/w//D/8P/w//D/8P/x//H/8f/x//L/9f/2//v/BgAWACUAMAA4
AEEATwBRAEwARwBEADYAIAAGAOv/1f+y/43/dv9l/1D/Rv9I/0v/U/9l/3z/j/+e/67/
vP/H/9T/3v/j/+j/6v/s/+3/8P/y//L/8//0//X/9v/3//j/+f/5//n/+f/6//r/+//7
//z//P/8//z//f/9//3//v/+//7//v//////AAAAAAAAAQABAAEAAQACAAIAAwADAAMA
AgACAAMAAwAFAAUABQAGAAYABgAHAAkACQAIAAgACQAKAAoACwALAAwADAANAA4ADAAO
AA4ADwARABIAEwATABIAEwAUABUAGAAZABkAGgAbABwAHQAeAB0AHgAfACAAIgAjACQA
JAAkACYAJgAmACYAJgAmACYAJAAkACQAIwAiACEAIAAgAB4AHQAcABsAGAAXABYAFQAS
ABEAEQAQAA0ACwAJAAgABQAEAAMAAAD//////v/9//r/+f/4//f/9v/1//T/8//y//H/
8P/w/+//7//v/+//7v/t/+3/7f/t/+z/6//r/+v/6//r/+v/6f/p/+n/6f/r/+v/6//r
/+v/6//r/+v/6//r/+v/7P/s/+z/7P/s/+z/7P/s/+3/7f/t/+3/7v/u/+7/7v/v/+//
7//v/+//7//w//D/8P/u/+7/7//v//H/8f/x//H/7//w//D/8P/w//D/8P/w//D/8P/w
//D/7v/v/+//7//v/+//7//v/+//7//v/+//7P/s/+z/7P/u/+3/7f/t/+v/6//r/+v/
6//r/+v/6//r/+r/6f/p/+n/6f/p/+n/6f/p/+n/6f/p/+n/6f/p/+b/5v/m/+b/5v/m
/+b/5v/m/+b/5f/l/+f/5//n/+b/5v/m/+b/5v/k/+T/5P/k/+T/5P/k/+T/5P/k/+T/
5P/k/+T/5P/k/+T/5P/i/+L/4f/h/+P/4//j/+P/4//j/+P/4//j/+P/4//j/+T/5P/l
/+X/4//j/+T/5v/m/+f/6P/p/+r/6//r/+v/6//r/+v/7f/v/+//7//v/+z/6//p/+f/
5f/h/+D/3v/e/97/3v/e/97/3//g/+D/3//e/97/3v/a/9r/2v/a/9r/2v/a/9r/2v/a
/9r/2v/a/9r/2v/b/9v/2//b/9z/3f/e/+P/7P/8/wsAFgAgACsAOQA7ADYANwA0ACIA
CADy/9v/v/+a/3H/Wv9L/zb/KP8o/zH/P/9T/2r/ff+O/5z/qv+1/8D/yP/P/9L/1P/U
/9f/2v/a/9z/3f/e/9//3v/f/+D/4f/j/+P/4//k/+L/4//j/+T/5P/k/+T/5f/n/+f/
6P/o/+b/5v/n/+f/6P/o/+j/6f/p/+n/6f/q/+r/6//r/+v/7P/s/+3/7f/t/+3/7f/u
/+7/7v/v//H/8f/w//D/8f/y//L/8//z//T/9P/1//b/9v/4//j/+f/5//r/+//7//z/
/f/+/////v//////AAADAAQABQAGAAUABgAHAAgACgALAAwADAAMAA4ADgAOAAwADAAM
AAwADgAOAA4ADQAMAAsACgAKAAgABwAGAAUABAADAAIAAQD+//3//f/8//n/9//1//T/
8f/w/+//7P/p/+n/6P/n/+b/5f/k/+P/4P/f/97/3f/c/9v/2v/a/9f/1//X/9f/1v/V
/9X/1f/V/9T/0//T/9P/0//T/9P/0//T/9P/0//R/9H/0f/R/9H/0f/R/9H/0//T/9P/
1P/S/9L/0v/S/9L/0v/S/9P/0//T/9P/1P/U/9T/1P/V/9X/1f/V/9X/1f/W/9b/1v/W
/9b/1//X/9X/1f/V/9X/1f/W/9b/1v/W/9b/1v/W/9T/1P/U/9T/1P/V/9X/1f/V/9X/
1f/T/w==
         </WaveFormData>
      </LeadData>
      <LeadData>
         <LeadByteCountTotal>10000</LeadByteCountTotal>
         <LeadTimeOffset>0</LeadTimeOffset>
         <LeadSampleCountTotal>5000</LeadSampleCountTotal>
         <LeadAmplitudeUnitsPerBit>4.88</LeadAmplitudeUnitsPerBit>
         <LeadAmplitudeUnits>��V</LeadAmplitudeUnits>
         <LeadHighLimit>2147483647</LeadHighLimit>
         <LeadLowLimit>268435456</LeadLowLimit>
         <LeadID>V3</LeadID>
         <LeadOffsetFirstSample>0</LeadOffsetFirstSample>
         <FirstSampleBaseline>0</FirstSampleBaseline>
         <LeadSampleSize>2</LeadSampleSize>
         <LeadOff>FALSE</LeadOff>
         <BaselineSway>FALSE</BaselineSway>
         <ExcessiveACNoise>FALSE</ExcessiveACNoise>
         <MuscleNoise>FALSE</MuscleNoise>
         <LeadDataCRC32>247141778</LeadDataCRC32>
         <WaveFormData>
7P/s/+z/7P/q/+r/6v/q/+7/8P/y//T/9P/0//T/9P/0//T/9P/0//T/9P/0//T/9P/0
//T/9P/0//T/9P/0//T/9P/0//T/9v/2//b/9v/2//b/9v/2//j/+P/4//j/+v/6//r/
+v/8//z//P/8//z//P/8//z//P/8//z//P/+//7//v/+//7//v/+//7//v/+//7//v8A
AAAAAAAAAAIAAgACAAIABAAEAAQABAAFAAYABwAIAAoACgAKAAoACwAMAA0ADgAQABAA
EAAQABIAEgASABIAFAAUABQAFAAWABYAFgAWABgAGAAYABgAGAAYABgAGAAWABYAFgAW
ABQAFAAUABQAEwASABEAEAAOAA4ADgAOAA0ADAALAAoACQAIAAcABgAFAAQAAwACAAEA
AAD///7//f/8//v/+v/4//j/+P/4//b/9v/2//b/9v/2//b/9v/0//T/9P/0//T/9P/0
//T/9P/0//T/9P/0//T/9P/0//b/9v/2//b/9v/2//b/9v/4//j/+P/4//r/+v/6//r/
+v/6//r/+v/6//r/+v/6//z//P/8//z//P/8//z//P/8//z//P/8//z//P/8//z//P/8
//z//P/8//z//P/8//r/+v/6//r/+v/6//r/+v/4//j/+P/4//j/+P/4//j/+P/4//j/
+P/4//j/+P/4//j/+P/4//j/9v/2//b/9v/2//b/9v/2//b/9v/2//b/9v/2//b/9v/4
//j/+P/4//j/+P/4//j/+P/4//j/+P/2//b/9v/2//b/9v/2//b/9v/2//b/9v/2//b/
9v/2//T/9P/0//T/9P/0//T/9P/2//b/9v/2//b/9v/1//X/9//3//f/9//3//f/9//3
//f/9//3//f/9//3//j/+P/4//j/+P/5//n/+f/5//n//P/9//7//v/8//z//P/9//7/
////////AQABAP///P/7//n/9//1//X/9f/1//b/9v/2//f/9//1//X/8//z//P/8f/x
//H/8f/x//H/8f/z//P/8//z//P/9P/0//T/9P/0//T/9P/2//X/9f/3//v/AgANABgA
JQA1AEYAWABlAHMAgwCPAJgAnACcAJkAjQB7AGkATAAhAAUA9f/q/+X/6f/u/+7/6f/n
/+n/7P/x//L/9f/1//X/9f/z//T/9P/0//T/8//z//T/9P/0//T/9f/1//T/9P/1//X/
9f/1//X/9v/2//b/9v/2//b/9//3//f/9//4//j/+P/4//j/9//3//f/9//4//j/+P/4
//j/+P/4//n/+f/5//n/+f/5//n/+f/6//r/+v/7//v//f/+//7////9//3//v/+/wAA
AQACAAIAAQABAAIAAgACAAQABQAGAAYABgAGAAgACQAKAAsACwAMAA0ADgAPABAAEQAS
ABMAFAAUABUAFgAWABYAFgAWABcAFwAXABcAFwAXABcAFwAXABcAFQAUABQAFAATABIA
EQAQAA8ADwAOAAwADAALAAoACQAIAAcABwAGAAUABAABAAAA///+/////v/9//z/+//7
//r/+v/6//r/+f/5//f/9v/2//b/9v/2//b/9v/1//X/9f/1//X/9f/1//X/9//3//f/
9//3//f/9//3//b/9v/2//b/9v/3//f/9//3//f/9//3//n/+v/6//r/+v/6//r/+v/5
//n/+f/5//n/+v/6//r/+v/6//r/+//7//v/+//7//v/+//7//v/+//7//v/+//7//v/
+//7//v/+//7//v/+f/5//n/+f/5//n/+P/4//j/+P/4//j/+P/4//f/9//3//f/9//3
//f/9//3//f/9//3//b/9v/2//b/9v/1//f/9//3//f/9f/1//X/9f/0//T/9P/1//X/
9f/1//X/9v/2//b/9v/2//b/9v/2//b/9v/2//b/9v/2//b/9v/2//b/9v/2//b/9v/2
//b/9v/2//b/9v/2//b/9v/2//X/9f/2//T/9P/0//T/9v/1//X/9f/1//X/9f/1//P/
8//z//P/8//z//P/8//1//b/9v/2//b/9v/3//n/+f/5//n/+v/7//z//P/8//z//P/9
//7////////////+//v/9//1//X/8//x//H/8f/x//L/8v/y//P/8//z//P/8f/x//H/
7//v/+//7//v/+//7//v/+//7//v/+//8P/w//D/8P/w//D/8P/w//H/8f/1//n/AAAL
ABYAJQA1AEgAVgBjAHUAhQCNAJIAlgCWAI0AfwBvAF0AOgATAPv/7f/k/+P/5//q/+b/
4//j/+f/6v/t/+7/8f/x//H/7//v//D/8P/w//D/7//v/+7/7v/u/+7/8f/x//D/8P/x
//H/8f/x//H/8v/y//L/8v/y//L/8//z//P/8//0//T/9P/0//T/9f/1//X/9f/0//T/
9P/0//T/9P/0//X/9f/1//X/9f/1//X/9f/2//b/9v/3//f/9//4//j/+f/5//n/+v/6
//r/+//8//z//////wAAAAD+/wAAAQACAAIAAgACAAQABQAGAAcABwAIAAkACgALAAwA
DQAOAA8AEAAQABEAEgAUABQAFAAUABUAFQAVABUAFQAVABUAFQAVABUAEwASABIAEgAR
ABAADQAMAAsACwAMAAoACgAJAAgABwAGAAUAAwACAAEAAAD///7//f/8//v/+v/5//j/
9//3//b/9v/2//b/9f/1//P/8v/y//L/8v/y//L/8v/x//H/8f/x//H/8f/x//H/8f/x
//H/8f/z//P/8//z//T/9P/0//T/8v/z//P/8//z//P/8//z//P/9P/0//T/9P/0//T/
9P/1//X/9f/1//X/9v/2//b/9v/2//b/9//3//f/9//3//f/9//3//f/9//3//f/9//3
//f/9//3//f/9//3//f/9//3//f/9//1//X/9P/0//T/9P/0//T/9P/0//P/8//z//P/
8//z//P/8//z//P/8//z//L/8v/y//L/8v/x//H/8f/x//H/8f/x//H/8f/y//L/8v/z
//H/8f/x//H/8P/w//D/8P/w//D/8P/w//D/8P/w//D/8P/w//D/8P/w//D/8P/w//D/
8P/w//D/7v/u/+7/7v/w//D/7v/u/+7/7v/u/+7/7v/w/+//7//v/+//7//v/+//7//v
/+//7//v/+//7//v/+//8P/w//D/8P/w//H/8//z//P/8//0//X/9v/2//b/9v/2//f/
+P/5//n/+f/5//n/9//0//P/8f/v/+3/7f/t/+3/7v/u/+7/7//v/+//7//t/+3/7f/r
/+v/6//r/+n/6f/p/+n/6f/p/+n/6f/q/+r/6v/q/+r/6v/q/+r/6//p/+v/8f/4////
CAAXACcAOABGAFUAYwBzAH8AhgCMAI4AiwB9AG0AXwBEABsA/f/r/+D/3f/f/+L/4v/d
/9n/3f/g/+X/5v/n/+n/6f/n/+n/6P/o/+j/6P/n/+f/6P/o/+j/6P/n/+f/5v/m/+n/
6f/p/+n/6f/q/+r/6v/s/+z/7P/t/+3/7f/t/+7/7v/u/+7/7v/t/+3/7f/t/+7/7v/u
/+7/8P/w//D/8f/x//H/8f/x//H/8f/x//L/8v/y//P/8//z//T/9P/1//X/9f/2//b/
9v/3//j/+P/5//n/+v/6//j/+v/7//z//P/8//z//v///wAAAQABAAIAAwAEAAUACAAJ
AAoACwAKAAoACwAMAAwADAAMAAwADQANAA0ADQANAA0ADQANAA0ADQALAAoACgAKAAkA
CAAHAAYABQAFAAQAAgACAAEAAAD///7//f/7//r/+f/4//f/9v/1//T/9f/0//P/8v/x
//H/8P/w//D/8P/v/+//7//u/+7/7v/s/+z/7P/s/+v/6//r/+v/6//r/+v/6//r/+v/
6//r/+v/6//r/+v/7P/s/+z/7P/u/+//7//v/+//7//v/+//7//w//D/8P/y//L/8v/y
//H/8f/x//H/8//0//T/9P/0//T/9P/1//X/9f/1//X/9//3//f/9//3//f/9//3//f/
9//3//f/9//3//f/9//3//f/9//3//f/9//2//b/9P/0//T/9P/0//T/8//z//X/9f/1
//X/8//z//P/8//1//X/9P/0//L/8v/y//H/8//z//P/8//z//P/8//z//L/8v/y//P/
8//z//P/8//y//L/8v/y//L/8v/y//L/8v/y//L/8v/y//L/8v/y//L/8v/y//L/8v/y
//L/8v/y//L/8v/y//L/8v/y//L/8v/y//L/8v/y//L/8f/x//H/7//v/+//7//x//H/
8f/x//H/8f/x//H/8f/y//L/8v/y//L/8//1//X/9f/1//b/9//4//j/+P/2//b/9//4
//v/+//7//v/+//5//b/9f/x/+//7f/t/+//7//w//D/7v/v/+//7//v/+3/7f/t/+3/
7f/t/+3/7f/t/+3/7f/t/+3/7f/t/+7/7v/u/+7/7v/u/+7/7v/v/+//7//z//j///8K
ABcAJQA2AEgAVQBhAHMAgQCKAJAAlACTAIkAdwBpAFIAKwAJAPX/6v/j/+X/6v/o/+P/
3//h/+T/5//q/+3/7f/t/+v/6//s/+7/7P/s/+v/6//s/+z/7P/s/+3/7f/s/+z/7f/t
/+3/7f/t/+7/7v/u/+7/7v/u/+//7//v/+//8P/y//L/8v/y//H/8f/x//H/8v/y//L/
8v/y//L/8v/z//P/8//z//P/8//z//P/9P/0//T/9f/1//f/+P/4//n/9//3//j/+P/4
//n/+v/6//v/+//8//z//P/+////AAAAAAAAAAACAAEAAgADAAMABAAFAAYABwAIAAkA
CgALAAwADAANAA4AEAAQABAAEAARABEAEQARABEAEQARABEAEQARAA8ADgAOAA4ADQAM
AAsACgAJAAkACAAGAAYABQAEAAMAAgABAP///v/9//z//f/8//v/+v/5//j/9//2//X/
9f/0//T/9P/0//P/8//z//L/8v/y//D/8P/w//D/7//v/+//7//v/+//7//v/+//7//v
/+//8f/x//H/8f/w//D/8P/w//D/8f/x//H/8f/x//H/8f/x//L/8v/y//L/8v/y//L/
8//z//P/8//z//T/9P/0//T/9P/0//X/8//z//P/8//1//X/9f/1//P/8//z//P/8//z
//P/8//z//P/8//z//H/8f/x//H/8//z//L/8v/w//D/8P/w//D/8P/v/+//7//v/+//
7//v/+//7//v/+//7//u/+7/7v/u/+7/7f/v/+//7//v/+3/7f/t/+3/7v/u/+7/7//t
/+3/7f/t/+z/7P/s/+z/7P/s/+z/7P/s/+z/7P/s/+7/7v/u/+7/7v/u/+7/7v/u/+7/
7v/u/+z/7P/s/+z/7v/u/+7/7v/u/+7/7v/u/+7/7f/t/+3/7f/t/+3/7f/t/+3/7f/t
/+3/7f/t/+3/7f/u/+7/7v/s/+z/7f/v//H/8f/x//L/8//0//T/9P/y//L/8//0//f/
9//3//f/9f/z//D/7//v/+3/6//r/+n/6f/q/+r/7P/t/+3/7f/t/+v/6//r/+n/6f/p
/+n/6//r/+v/6//r/+v/6//r/+r/6v/q/+r/7P/s/+z/7P/r/+v/7f/z//r/BQAQAB8A
LwBAAFAAXQBtAH0AiQCQAJQAlACRAIMAcQBfAD4AFwD9/+//5P/h/+f/6P/m/+P/3//h
/+b/6//u/+//8f/v/+//7//w//D/8P/w/+//7//w//D/8P/w//H/8f/w//D/8//z//P/
8//z//T/9P/0//T/9P/0//X/9f/1//X/9v/2//b/9v/2//f/9//3//f/+P/4//j/+P/4
//j/+P/5//n/+f/5//n/+//7//v//P/6//r/+//7//v//P/8//3//f/9//7//v/+////
AAAAAAEAAQACAAIAAgAEAAUABgAGAAYABgAIAAkACgALAAsADAANAA4ADwAOAA8AEAAR
ABIAEgATABQAFgAWABYAFgAVABUAFQAVABcAFwAXABcAFQAVABMAEgASABIAEQAQAA8A
DgANAA0ADAAKAAoACQAIAAcABgAFAAUABAADAAIAAQAAAP///v/9//z/+//6//v/+//6
//r/+P/4//f/9//3//b/9v/2//T/9P/0//T/9f/1//X/9f/1//X/9f/1//f/9//3//f/
9//3//f/9//4//j/+P/4//j/+f/5//n/+f/5//n/+f/5//r/+v/6//r/+v/6//r/+//7
//v/+//7//z//P/8//z//P/8//3//f/9//3//f/9//3//f/9////////////////////
///9//3//f/9//3//f/9//3//f/9//z//P/8//z//P/8//7//v/9//3/+//7//v/+//7
//v/+//7//v/+//6//r/+v/6//r/+f/5//n/+f/5//n/+f/5//n/+P/4//j/+f/5//n/
+f/5//j/+P/4//j/+P/4//j/+P/4//j/+P/4//j/+P/4//j/+P/4//j/+P/4//j/+P/4
//j/+P/4//j/9v/2//b/9v/3//f/9v/2//b/9v/2//b/9f/1//X/9f/1//X/9f/3//f/
9//3//f/9//3//f/9//4//j/+P/4//j/+f/7//n/+f/5//r//f/+//7//v/8//z//f/+
///////////////9//r/+f/5//f/9f/1//P/8//0//T/9P/1//X/9f/1//P/8//z//H/
8f/x//H/8f/x//H/8f/x//H/8f/x//L/8v/y//L/8v/y//L/8v/z//H/9f/7/wIACwAW
ACUANQBIAFgAZwB3AIkAkwCYAJoAmgCVAIcAdwBlAEQAHQADAPP/5v/j/+X/6P/m/+P/
4//n/+r/7f/w//H/8f/x//H/8f/y//L/8v/y//H/8f/y//L/8v/y//P/8//y//L/8//z
//P/8//z//T/9P/0//T/9P/0//X/9f/1//X/9v/2//b/9v/2//f/9//3//f/+P/4//j/
+P/4//j/+P/5//n/+f/5//n/+f/5//n/+v/8//z//f/9//v//P/8//3//////wAAAAD+
////AAAAAAEAAQACAAIAAgAEAAUABgAGAAYABgAIAAkACgALAAsADAANAA4ADwAQABEA
EgATABQAFAAVABYAFgAWABYAFgAXABcAFwAXABcAFwAXABcAFQAVABMAEgASABIAEQAQ
AA8ADgANAA0ADAAKAAoACQAGAAUABAADAAMAAgABAAAA///+//3//P/7//r/+f/4//f/
9//2//b/9P/0//P/8//z//L/8v/y//L/8v/y//L/8f/x//H/8f/x//H/8f/x//H/8f/x
//H/8//z//P/8//y//L/8v/y//D/8f/x//H/8//z//P/8//z//T/9P/0//T/9P/0//T/
9f/1//X/9f/1//b/9v/2//j/+P/4//n/9//3//f/9//3//f/9//3//f/9//3//f/9//3
//f/9//3//f/9//3//f/9//3//f/9//3//b/9v/2//b/9v/2//b/9v/1//X/9f/1//X/
9f/z//P/8//z//P/8//y//L/8v/y//L/8f/x//H/8f/x//P/8//z//P/8v/y//L/8//x
//H/8f/x//D/8P/w//D/8P/w//D/8P/w//D/8P/w//D/8P/w//D/8P/w//D/8P/w//D/
8P/w//D/8P/w//D/8P/w//D/8P/v/+7/7v/u/+7/7v/u/+3/7f/t/+3/7f/t/+3/7//v
/+//7//v/+//7//v/+3/7v/u/+7/7v/u/+//8f/v/+//7//w//H/8v/y//L/8v/y//P/
9P/1//X/9f/1//f/9f/y//H/7//t/+v/6//r/+v/7P/s/+z/7f/t/+3/7f/r/+v/6//p
/+n/6f/p/+f/5//n/+f/5//n/+f/5//o/+j/6P/o/+r/6v/q/+r/6//r/+v/7//2////
CAAVACUAOABIAFcAZwB3AIMAiACMAI4AiwCBAHEAZQBOACcAAwDt/+L/3f/d/+D/4P/d
/9v/3f/i/+X/6P/p/+v/6//r/+v/7P/s/+z/7P/r/+v/7P/s/+z/7P/r/+v/6v/q/+3/
7f/t/+3/7f/u/+7/7v/u/+7/7v/v/+//7//v//D/8P/w//D/8P/x//H/8f/x//L/8v/y
//L/8v/y//L/8//x//H/8f/x//H/8f/x//L/8v/y//P/8//z//T/9P/1//f/9//4//j/
+P/5//r/+v/5//n/+v/6//r//P/9//7/AAAAAAAAAgADAAQABQAFAAYABwAIAAkACAAJ
AAoACwAMAAwADQAOABAAEAAQABAAEQARABEAEQARABEAEQARABEAEQAPAA4AEAAQAA8A
DgANAAwACwALAAoACAAIAAcABgAFAAQAAwABAAAA///+//3//P/7//r/+f/4//f/9v/1
//X/9P/0//L/8v/x//H/8f/w//D/8P/u/+7/7v/u/+v/6//r/+v/6//r/+v/6//t/+3/
7f/t/+v/6//r/+v/7P/s/+z/7P/s/+3/7f/t/+3/7f/t/+3/7f/u/+7/7v/w//D/8P/w
//H/8f/x//H/8f/y//L/8v/0//T/9P/1//X/9f/1//X/9f/1//X/9f/1//X/9f/1//X/
9f/1//X/9//3//f/9//3//f/9//3//f/9//2//b/9v/2//b/9v/2//b/9f/1//f/9//3
//f/9//3//f/9//3//f/9v/2//b/9v/2//X/9f/1//X/9f/1//X/9f/1//T/9P/0//X/
9f/1//X/9f/0//T/9P/0//T/9P/0//T/9P/0//T/9P/0//T/9P/0//T/9P/0//T/9v/2
//b/9v/2//b/9v/2//b/9v/2//b/9f/1//X/9f/3//f/9f/2//b/9v/2//b/9v/1//X/
9f/1//X/9f/1//X/9f/1//X/9f/1//X/9f/1//b/9v/2//T/9P/1//f/+f/5//n/+v/5
//r/+v/6//r/+v/7//z///////////8BAP///P/7//n/9//1//X/8//z//T/9P/y//P/
8//z//P/8f/x//H/7//v/+//7//t/+3/7f/t/+3/7f/t/+3/7v/u/+7/7v/u/+7/7v/u
/+//7f/v//P/+P///woAFwAlADYASABXAGUAdQCBAIgAkACUAJEAhwB3AGkAVAAxAAkA
8//o/+P/4//m/+b/4//f/+H/5v/p/+z/7f/v/+//7f/t/+z/7P/q/+r/6f/p/+r/6v/q
/+r/6//r/+r/6v/r/+v/6//r/+v/7P/s/+z/6v/q/+r/6//t/+3/7f/u/+7/7v/u/+7/
7//v/+//7//w//D/8P/w//D/8P/w//H/8f/x//H/8f/x//H/8f/y//L/8v/z//P/8f/y
//L/8//z//P/9P/0//T/9f/2//b/9f/1//b/9v/2//j/+f/6//r/+v/6//z//f/+////
//8AAAEAAgADAAQABQAGAAcABgAGAAcACAAKAAoACgAKAAsACwALAAsACwALAAsACwAL
AAsACQAIAAoACgAJAAgABwAGAAUABQAEAAIAAgABAAAA///+//3//f/8//v/+v/5//j/
9//2//P/8v/x//D/7//v/+7/7v/s/+z/6//r/+v/6v/q/+r/6P/o/+j/6P/n/+f/5//n
/+n/6f/p/+n/5//n/+f/5//p/+n/6f/p/+r/6v/q/+r/6v/r/+v/6//r/+v/6//r/+n/
6v/q/+r/7P/s/+z/7P/t/+3/7f/t/+3/7v/u/+7/7v/u/+7/7//v/+//7//v/+//7//v
/+//8f/x//H/8f/v/+//7//v/+//7//v/+//8f/x//H/8f/x//H/8P/w//D/8P/w//D/
8P/w/+//7//v/+//7//v/+//7//v/+//7//v/+7/7v/u/+7/7v/t/+3/7f/t/+3/7f/t
/+3/7f/s/+z/7P/t/+3/7f/t/+3/7P/s/+z/7P/s/+z/7P/s/+z/7P/s/+z/7P/s/+z/
7P/u/+7/7v/u/+7/7v/u/+7/7v/u/+7/7v/u/+7/8P/w/+7/7v/u/+7/8P/v/+//7//x
//H/8f/x//H/8f/x//H/8f/x//H/8f/x//L/8v/y//L/8v/z//X/9f/1//X/9v/5//r/
+v/6//j/+P/5//r//f/9//3//f/9//v/+P/3//X/8//x//H/8f/x//L/8v/y//P/8//z
//P/8f/x//H/7//v/+//7//v/+//7//v/+//7//v/+//8v/y//L/8v/y//L/8v/y//P/
8f/z//n/AAAJABQAIwAzAEQAVgBhAG8AgQCNAJQAmgCaAJUAiQB5AGkASgAhAAUA9f/o
/+P/5f/q/+r/5f/j/+f/7P/v//D/8f/z//P/8f/z//T/8v/y//L/8f/x//L/8v/y//L/
8//z//L/8v/z//P/8//z//H/8v/y//L/9P/0//T/9f/1//X/9f/2//b/9v/2//b/9//3
//f/9//2//b/9v/2//b/9v/2//f/9//3//f/9//3//f/9//4//j/+P/5//n/+f/6//r/
+//7//v//P/8//7///8AAAAAAQABAAIAAgACAAQABQAGAAYABgAGAAgACwAMAA0ADQAO
AA8AEAARABIAEwAUABUAFAAUABUAFgAYABgAGAAYABcAFwAXABcAFwAXABcAFwAXABcA
FQAUABQAFAATABIADwAOAA0ADQAMAAoACgAJAAgABwAGAAUAAwACAAEAAAD///7//f/8
//v/+v/5//j/9//3//b/9v/2//b/9f/1//X/9P/0//T/8v/y//L/8v/x//H/8f/x//H/
8f/x//H/8f/x//H/8f/x//H/8f/x//L/8v/y//L/8v/z//P/8//1//X/9f/1//X/9v/2
//b/9v/2//b/9v/3//f/9//3//f/+P/4//j/9v/2//b/9//3//f/9//3//f/9//3//f/
9//3//f/9//3//f/9//3//f/9//3//f/9//3//f/9//3//f/9v/2//b/9v/2//b/9v/2
//X/9f/3//f/9//3//X/9f/1//X/9f/1//T/9P/0//T/9P/z//X/9f/1//X/9f/1//X/
9f/0//T/9P/1//P/8//z//P/8v/y//L/8v/0//T/9P/0//L/8v/y//L/8v/y//L/8v/y
//L/8v/y//L/8v/y//L/8v/y//T/8v/y//L/8v/y//H/8f/x//P/8//z//P/8//z//P/
8//z//P/8//z//P/9P/0//T/9P/0//X/9//3//f/9//4//v//P/8//z//P/8//3//v//
/////////////f/6//n/+f/3//X/9f/1//X/9v/2//b/9//3//f/9//1//X/9f/z//P/
8//z//P/8//z//P/8//z//P/8//2//b/9v/2//b/9v/2//b/9//3//n//f8GAA8AHAAp
ADkATgBgAG0AewCLAJcAnACeAJwAmQCLAHsAbQBOACUABQDz/+b/3//h/+b/6P/l/+P/
5f/q/+//8P/z//X/9f/z//P/9P/0//T/9P/z//P/9P/0//T/9P/1//X/9P/0//X/9f/1
//X/9f/2//b/9v/2//b/9v/3//f/9//3//j/+v/6//r/+v/7//v/+//7//z//P/8//z/
/P/8//z//f/9//3//f/9//3//f/9//7//v/+/////////wAAAAABAAEAAQACAAIAAgAD
AAQABAAFAAUABgAGAAYACAAJAAoADAAMAAwADgAPABAAEQARABIAEwAUABUAFgAXABgA
GQAaABoAGwAcAB4AHgAeAB4AIQAhACEAIQAfAB8AHwAfAB8AHwAdABwAHAAcABsAGgAZ
ABgAFwAXABQAEgASABEADgANAAwACwALAAoACQAIAAcABgAFAAQAAwACAAEAAAD9//3/
/P/8//r/+v/5//n/+f/4//j/+P/2//b/9v/2//X/9f/1//X/9f/1//X/9f/1//X/9f/1
//X/9f/1//X/9P/0//T/9P/0//X/9f/1//X/9f/1//X/9f/2//b/9v/2//b/9v/2//X/
9f/1//X/9//4//j/+P/2//b/9v/3//f/9//3//f/9f/1//X/9f/1//X/9f/1//X/9f/1
//X/9f/1//X/9f/z//P/8//z//P/8//y//L/8v/y//L/8v/y//L/8f/x//H/8f/x//H/
7//v/+//7//v/+//7v/u/+7/7v/u/+3/7f/t/+3/7f/t/+3/7f/t/+7/7v/u/+//7f/t
/+3/7f/s/+z/7P/s/+z/7P/s/+z/6v/q/+r/6v/q/+r/6v/q/+r/6v/q/+r/6P/o/+j/
6P/o/+j/6P/o/+j/6P/o/+f/5//n/+n/6f/p/+n/6f/p/+n/6f/n/+f/5//n/+f/6P/o
/+j/6P/o/+n/6//p/+n/6f/q/+v/7P/s/+z/7P/s/+3/7v/v/+//7//v/+//7f/q/+n/
5//l/+P/4//j/+P/5P/k/+T/5f/l/+X/5f/j/+P/4//h/+H/4f/h/+H/4f/h/+H/4f/h
/+H/4f/k/+T/5P/k/+L/4v/i/+L/4//j/+P/6f/w//n/BAARACMANgBIAFcAaQB5AH8A
hACKAIoAhQB5AGkAXQBEABkA8//h/9b/0f/R/9j/2P/V/9X/1//c/9//4v/l/+X/4//j
/+P/5v/k/+T/5P/j/+P/4v/i/+L/4v/l/+X/5P/k/+P/4//j/+P/5f/m/+b/5v/m/+b/
5v/n/+f/5//n/+j/6P/o/+j/6P/p/+n/6f/p/+r/6v/q/+r/6v/q/+r/6//r/+v/6//r
/+3/7f/t/+7/7P/s/+3/7f/t/+7/7v/v/+//7//w//D/8P/x//L/8v/z//P/9P/0//T/
9v/3//j/+v/6//r//P/7//z//f/9/wAAAQACAAMABAAFAAYABwAIAAgACQAKAAoACgAK
AAoACwALAAsACwALAAsACwALAAkACQAHAAYACAAIAAcABgADAAIAAQABAAAA/v/+//3/
/P/7//r/+f/3//b/9f/0//H/8P/v/+7/7f/s/+v/6v/p/+n/6P/o/+b/5v/l/+X/4//i
/+L/4v/i/+L/4v/i/+H/4f/h/+H/4f/h/+H/4f/h/+H/4f/h/+H/4f/h/+H/5P/k/+T/
5P/k/+X/5f/l/+X/5f/l/+X/5f/m/+b/5v/m/+b/5v/m/+f/5//n/+f/5//o/+j/6P/o
/+j/6P/p/+f/5//n/+f/6f/p/+n/6f/p/+n/6f/p/+v/6//r/+v/6//r/+v/6//r/+v/
6//p/w==
         </WaveFormData>
      </LeadData>
      <LeadData>
         <LeadByteCountTotal>10000</LeadByteCountTotal>
         <LeadTimeOffset>0</LeadTimeOffset>
         <LeadSampleCountTotal>5000</LeadSampleCountTotal>
         <LeadAmplitudeUnitsPerBit>4.88</LeadAmplitudeUnitsPerBit>
         <LeadAmplitudeUnits>��V</LeadAmplitudeUnits>
         <LeadHighLimit>2147483647</LeadHighLimit>
         <LeadLowLimit>268435456</LeadLowLimit>
         <LeadID>V4</LeadID>
         <LeadOffsetFirstSample>0</LeadOffsetFirstSample>
         <FirstSampleBaseline>0</FirstSampleBaseline>
         <LeadSampleSize>2</LeadSampleSize>
         <LeadOff>FALSE</LeadOff>
         <BaselineSway>FALSE</BaselineSway>
         <ExcessiveACNoise>FALSE</ExcessiveACNoise>
         <MuscleNoise>FALSE</MuscleNoise>
         <LeadDataCRC32>748530338</LeadDataCRC32>
         <WaveFormData>
AAAAAAAAAAD8//j/9P/w/+7/7v/u/+7/7f/s/+v/6v/q/+r/6v/q/+j/6P/o/+j/5v/m
/+b/5v/o/+j/6P/o/+j/6P/o/+j/6v/q/+r/6v/q/+r/6v/q/+r/6v/q/+r/6v/q/+r/
6v/q/+r/6v/q/+z/7P/s/+z/7P/s/+z/7P/u/+7/7v/u/+7/7v/u/+7/7v/u/+7/7v/w
//D/8P/w//L/8v/y//L/8//0//X/9v/4//j/+P/4//n/+v/7//z///8AAAEAAgAEAAQA
BAAEAAcACAAJAAoADQAOAA8AEAARABIAEwAUABUAFgAXABgAGgAaABoAGgAcABwAHAAc
ABwAHAAcABwAGwAaABkAGAAWABYAFgAWABMAEgARABAADgAMAAoACAAGAAQAAgAAAP3/
/P/7//r/9//2//X/9P/z//L/8f/w/+7/7v/u/+7/7P/s/+z/7P/s/+z/7P/s/+z/7P/s
/+z/7P/s/+z/7P/s/+z/7P/s/+z/7P/s/+z/7v/u/+7/7v/u/+7/7v/u/+7/7v/u/+7/
7v/u/+7/7v/w//D/8P/w//D/8P/w//D/8v/y//L/8v/w//D/8P/w//D/8P/w//D/8P/w
//D/8P/w//D/8P/w//L/8v/y//L/8P/w//D/8P/y//L/8v/y//D/8P/w//D/8P/w//D/
8P/w//D/8P/w/+7/7v/u/+7/7v/u/+7/7v/u/+7/7v/u/+7/7v/u/+7/7v/u/+7/7v/u
/+7/7v/u/+7/7v/u/+7/7v/u/+7/7v/s/+z/7P/s/+z/7P/s/+z/7P/s/+z/7P/s/+z/
7P/s/+z/7P/s/+z/7P/s/+z/7P/s/+z/7P/s/+r/6v/q/+r/6//r/+v/7P/q/+r/6v/q
/+z/7P/s/+z/7P/s/+z/7P/t/+3/7f/t/+v/6//s/+z/7//w//H/8f/v/+//7v/u//H/
8f/y//L/8//z//H/8P/v/+7/7f/s/+v/6//r/+v/6//r/+v/7P/s/+r/6f/p/+n/6f/o
/+j/6P/o/+j/6P/o/+j/6P/o/+r/6v/q/+v/6f/p/+n/6f/p/+n/5//m/+b/5v/r//T/
BAAZADAASQBmAIIAnwC8ANYA7QD7AAAB/ADvANYApgBnADcAHQAMAAMAAwADAP7/9//w
//D/8P/w/+//7//u/+3/6v/q/+z/6//r/+v/6f/p/+j/6P/o/+f/5//n/+f/5//n/+f/
5//n/+f/6P/o/+j/6P/o/+j/6P/q/+r/6v/q/+v/6//r/+z/7P/s/+z/7P/q/+r/6v/q
/+z/7f/t/+3/7f/t/+3/7f/u/+7/7v/v/+//8P/w//D/8f/x//H/8f/y//L/8v/z//P/
9P/1//X/9f/2//b/+P/4//n/+v/7//z//f/+////AAABAAIAAwAEAAYABwAIAAkACgAM
AA4ADwAQABIAEwAUABUAFwAYABcAGAAZABkAGwAcABwAHAAaABsAGwAbAB0AHQAdABwA
GwAaABkAGQAWABUAEwASABAADgAMAAoACgAIAAYABQADAAEA///9//v/+f/3//b/9v/1
//P/8//x//D/8P/w/+//7v/u/+7/7//t/+3/7f/t/+3/7f/t/+v/6//r/+v/7f/t/+3/
7f/t/+3/7f/t/+3/7f/t/+3/7f/t/+3/7v/u/+7/7v/u//D/8P/w//D/7//w//D/8P/w
//D/8P/w//D/8P/w//D/8P/w//D/8f/y//L/8v/y//L/8v/y//P/8f/x//H/8f/z//P/
8//z//H/8f/x//H/8f/x//H/8f/x//H/8f/x/+//7//v/+//8f/x//D/8P/w//D/7//v
/+//7//v/+//7//v/+//7//v/+//7//v/+7/7v/u/+7/7v/u/+7/7v/s/+3/7f/t/+3/
7f/t/+z/7f/t/+3/7f/t/+3/7f/t/+3/7v/u/+3/7f/t/+3/7f/t/+3/7f/t/+3/7P/r
/+v/6//r/+v/7P/q/+v/6//r/+3/7f/s/+z/7P/s/+z/7P/s/+z/6//r/+v/7P/s/+r/
6v/q/+r/7P/s/+z/7P/s/+z/7P/t/+3/7f/t/+3/7f/u/+7/7//w//H/8f/x//H/8P/w
//H/8f/y//L/8//x/+//7v/t/+z/6//q/+n/6//r/+v/6//r/+v/7P/s/+r/6f/p/+n/
6f/o/+j/6P/o/+j/6P/o/+j/6P/o/+j/6P/o/+n/6f/p/+n/6f/p/+n/5//m/+T/5v/r
//b/CgAfADgAUwBuAIwAqQDGAN4A8wD9AAAB9gDnAMgAjgBRAC0AGQAKAAUAAwABAPr/
8//w//D/8P/w/+3/7f/s/+v/6v/q/+r/6f/p/+n/5//n/+j/6P/o/+f/5//n/+f/5//n
/+f/5//n/+f/6P/o/+j/6P/o/+j/6P/o/+j/6P/o/+n/6f/p/+r/6v/q/+r/6v/q/+r/
6v/q/+r/6//r/+v/6//r/+v/6//s/+z/7P/t/+3/7v/u/+7/7//v/+//7//w//D/8P/x
//H/8v/z//P/8//0//T/9v/2//f/+P/5//r/+//8//3//v///wAAAQACAAQABQAGAAcA
CAAKAAwADQAOABAAEQASABMAFQAWABcAGAAZABkAGQAaABoAGgAaABsAGwAbABsAGwAb
ABoAGQAYABcAFwAWABUAEwASABAADgAMAAoACAAGAAQAAwABAP///f/7//n/9//1//T/
9P/z//H/8f/v/+7/7v/u/+3/7P/s/+z/7f/r/+v/6//p/+n/6f/p/+n/6f/p/+n/6f/p
/+n/6f/r/+v/6//r/+v/6//r/+v/6//r/+v/7P/s/+z/7P/s/+z/7P/s/+z/7f/u/+7/
7v/u/+7/7v/u/+7/7v/u/+7/7v/u/+7/7//u/+7/7v/u/+7/7v/u/+//7//v/+//7//v
/+//7//v/+//7//v/+//7//v/+//7//v/+//7//v/+//7//v/+//7f/t/+z/7P/u/+7/
7f/t/+3/7f/t/+3/7f/t/+3/7f/t/+3/7f/t/+z/7P/s/+z/6v/q/+r/6v/q/+v/6//r
/+v/6//r/+r/6f/p/+n/6f/p/+n/6f/p/+n/6v/q/+n/6f/p/+n/6f/p/+n/6f/p/+n/
6P/n/+f/5//n/+f/6P/o/+n/6f/p/+j/6P/o/+j/6P/o/+j/6P/n/+f/5//o/+j/6P/o
/+j/6P/o/+j/6P/o/+j/6P/o/+n/6f/p/+n/6f/p/+r/6v/r/+r/6//r/+v/7f/s/+z/
7f/t/+7/7v/v/+3/6//q/+n/6P/n/+b/5f/l/+X/5f/l/+X/5f/m/+b/5P/j/+P/4//j
/+L/4v/i/+L/4v/i/+L/4v/i/+L/4v/i/+L/4//j/+P/4//j/+P/4//h/+D/4P/i/+P/
6v/6/w8AJgA/AFoAdgCTALAAygDhAPEA9gD0AOcA0gCkAGcANQAbAAoAAQD/////+P/v
/+r/6v/q/+r/6f/n/+j/5//m/+T/5P/l/+X/5f/j/+P/4v/i/+L/4f/h/+H/4f/h/+H/
4f/h/+H/4f/i/+L/4v/i/+L/4v/i/+L/4v/i/+L/4//j/+P/5P/k/+T/5P/k/+T/5P/k
/+T/5v/n/+f/5//n/+f/5//n/+j/6P/o/+n/5//o/+j/6P/r/+v/6//r/+z/7P/s/+3/
7f/u/+//7//v//D/8P/y//L/8//0//X/9P/1//b/9//6//v//P/9//7/AAABAAIAAwAE
AAYACAAJAAoADAANAAwADQAPABAAEQASABMAEwAVABYAFgAWABYAFwAXABcAFwAXABcA
FgAVABQAEwATABIAEQAPAA4ADAAKAAgABgAGAAQAAgABAP///f/7//n/9//1//P/8v/y
//H/7//v/+3/7P/s/+z/6f/o/+j/6P/p/+f/5//n/+f/5//n/+f/5f/l/+X/5f/n/+f/
5//n/+f/5//n/+f/5//n/+f/5//p/+n/6f/q/+r/6v/q/+r/6v/q/+r/6v/p/+r/6v/q
/+r/6v/q/+r/7P/s/+z/7P/s/+z/7P/t/+z/7P/s/+z/7P/s/+z/7f/t/+3/7f/t/+3/
7f/t/+3/7f/t/+3/7f/t/+3/7f/t/+3/7f/t/+3/7f/t/+3/7f/t/+3/7P/s/+z/7P/r
/+v/6//r/+v/6//r/+v/6//r/+v/6//r/+v/6v/q/+r/6v/q/+r/6v/q/+r/6//r/+v/
6//r/+v/6v/p/+n/6f/p/+n/6f/p/+n/6f/q/+r/6f/p/+n/6f/p/+n/6f/p/+n/6//q
/+n/6f/p/+n/6f/q/+r/6//p/+n/6v/q/+r/6v/q/+r/6v/q/+n/5//n/+j/6P/o/+j/
6P/o/+r/6v/q/+r/6v/q/+r/6//r/+v/6//r/+v/7P/s/+3/7v/v/+//7//t/+z/7P/t
/+//8P/w//H/7//t/+z/6//q/+n/6P/n/+n/6f/p/+n/5//n/+j/6P/o/+f/5//n/+X/
5P/k/+T/5v/m/+b/5v/m/+b/5v/m/+b/5v/n/+f/5//n/+f/5//n/+X/5P/k/+L/4//q
//r/DQAiADsAVgBwAI8AqgDGAN8A7wD6APgA7wDcALQAdwBDACUAEgAHAAUABQAAAPf/
8P/u/+7/7v/t/+3/7P/r/+r/6v/o/+n/5//n/+X/5f/k/+T/5P/j/+X/5f/l/+X/5f/l
/+X/5f/l/+b/5v/m/+T/5P/k/+T/5v/m/+b/5v/n/+f/5//o/+j/6P/o/+j/6v/q/+r/
6v/o/+n/6f/p/+n/6f/p/+n/6v/q/+r/6//r/+z/7P/s/+3/7f/t/+3/7v/u/+7/7//v
//D/8f/x/+//8P/w//L/8v/z//T/9f/4//n/+v/7//r/+//8//3/AAACAAMABAADAAQA
BgAIAAsADAAOAA8ADgAPABEAEgATABQAFQAVABcAGAAYABgAGAAZABkAGQAZABkAGQAY
ABkAGAAXABcAFgAVABMAEgAQAA4ADAAKAAgABgAEAAMAAQD///3/+//7//n/9//2//T/
8//x//H/7//u/+7/7v/r/+r/6v/q/+v/6f/p/+n/6f/p/+n/6f/n/+f/5//n/+n/6f/p
/+n/6f/p/+n/6f/p/+n/6f/p/+v/6//r/+z/6v/q/+r/6v/q/+r/6v/q/+v/7P/s/+z/
7P/s/+z/7P/s/+z/7P/s/+z/7P/s/+3/7v/u/+7/7v/u/+7/7v/v/+//7//v/+//7//v
/+//7//v/+//7//v/+//7//v/+//7f/t/+3/7f/t/+3/7f/t/+3/7f/s/+z/7v/u/+3/
7f/t/+3/7f/t/+3/7f/t/+3/7f/t/+3/7f/s/+z/7P/s/+z/7P/s/+z/6v/r/+v/6//r
/+v/6//q/+v/6//r/+v/6//r/+v/6//p/+r/6v/p/+v/6//r/+v/6f/p/+n/6f/r/+r/
6f/p/+n/6f/p/+r/6v/p/+v/6v/q/+r/6v/q/+j/6P/o/+f/6f/p/+r/6v/q/+r/6v/q
/+r/6v/q/+r/6v/q/+r/6//p/+n/6f/p/+v/7P/s/+3/7P/t/+3/7f/v/+7/7v/v/+//
8P/w//H/8f/v/+7/7f/s/+v/6v/p/+n/6f/p/+n/6f/p/+r/6v/o/+f/5//n/+f/5v/m
/+b/6P/o/+j/6P/o/+j/6P/o/+b/5v/n/+f/5//n/+f/5//n/+X/5P/k/+b/6f/0/wYA
HQA0AE8AbACIAKUAwgDcAPEA/wACAfwA7QDQAJgAWQAxABkACgADAAMAAwD8//X/8P/u
/+7/7v/v/+//7v/t/+z/6v/q/+v/6//r/+n/6f/o/+j/6P/n/+f/5//n/+f/6f/p/+n/
6f/p/+r/6v/q/+r/6v/q/+r/6v/q/+r/6v/r/+v/6//s/+z/7P/s/+z/7P/s/+z/7P/s
/+3/7f/t/+//7//v/+//8P/w//D/8f/v//D/8P/w//H/8f/x//H/9P/0//T/9f/1//b/
9//3//f/+P/4//r/+v/7//z//f/+////AAABAAIAAwAEAAUABgAIAAkACgALAAwADgAQ
ABEAEgAUABUAGAAZABsAHAAbABwAHQAdAB0AHgAeAB4AHgAfAB8AHwAfAB8AHwAeAB8A
HgAdAB0AGgAZABcAFgAWABQAEgAQAA4ADAAKAAkABQADAAEA///9//v/+f/4//j/9//1
//X/9f/0//T/9P/z//L/8v/y//H/7//v/+//7//v/+//7//x//H/8f/x//H/8f/x//H/
8f/x//H/8f/x//H/8f/x//H/8f/x//L/8v/y//L/8v/y//L/8v/y//H/8v/y//L/9P/0
//T/9P/0//T/9P/0//b/9v/2//f/9v/2//b/9v/2//b/9v/3//f/9//3//f/9//3//f/
9//3//f/9//3//X/9f/1//X/9f/1//X/9f/1//X/9f/1//f/9//2//b/9v/2//X/9f/1
//X/9f/1//X/9f/1//X/9f/1//X/9f/0//T/9P/0//T/9P/0//T/9P/1//X/9f/1//X/
9f/0//X/9f/1//X/8//z//P/8//z//T/9P/z//P/8//z//P/8//z//P/8//z//L/8f/x
//P/8//z//T/8v/z//P/8//z//P/9P/0//T/9P/0//T/9P/0//P/8f/x//L/8v/y//L/
8v/y//L/8v/y//L/8v/y//L/8//1//X/9f/1//X/9v/2//f/+P/5//n/+f/5//j/+P/5
//n/+v/6//v/+f/3//b/9f/2//X/9P/z//P/8//z//P/8//z//T/9P/y//H/8f/x/+//
7v/u/+7/8P/w//D/8P/w//D/8P/w//D/8P/x//H/8f/x//H/8f/v/+//7v/u/+7/8f/8
/xAAJwBAAFsAeACYALcA1ADuAAMBDwESAQwB+wDeAKYAZwA5ACMAEgALAAkABwACAPv/
9v/2//b/9v/3//X/9P/z//L/8v/y//H/8f/x/+//7//u/+7/7v/t/+//7//v/+//7//v
/+//7//v//D/8P/w//D/8P/w//D/8P/w//D/8P/x//H/8f/y//L/8v/y//L/8v/y//L/
8v/y//P/8//z//P/8//z//P/9P/0//T/9f/1//b/9v/2//f/9//3//f/+P/4//j/+f/5
//r/+//7//v//P/8//7//v///wAAAQACAAMABAAFAAgACQAKAAsADAAOAA8AEAARABIA
FAAWABcAGAAaABsAGgAbAB0AHgAfACAAIQAhACEAIgAiACIAIgAjACMAIwAhACEAIQAg
ACEAIAAfAB8AHgAdABsAGgAWABQAEgAQABAADgAMAAsABwAFAAMAAQD///3/+//6//j/
9//1//X/9f/0//T/9P/x//D/8P/w//H/7//v/+//7//v/+//7//v/+//7//v/+3/7f/t
/+3/7f/t/+3/7f/v/+//7//v/+//7//v//D/8P/w//D/8P/w//D/8P/w//H/8v/y//L/
8v/y//L/8v/y//L/8v/y//L/8v/y//P/9P/0//T/9P/y//L/8v/z//P/8//z//P/8//z
//P/8//z//P/8//z//P/8//z//P/8//z//P/8//x//H/8f/x//P/8//y//L/8v/y//H/
8f/x//H/8f/x/+//7//v/+//7//v/+//7//w//D/8P/w//D/8P/w//D/7v/v/+//7//v
/+//7//u/+3/7f/t/+3/7f/t/+3/7f/t/+7/7v/t/+3/7f/t/+3/7f/t/+3/7f/t/+z/
6//r/+v/6//r/+z/7P/t/+3/7f/r/+r/7P/s/+z/7P/s/+z/7P/r/+v/6//s/+z/7P/s
/+z/7P/q/+r/6v/q/+r/6v/q/+v/6//r/+v/6//r/+z/7P/t//D/8f/x//H/7//u/+7/
7//x//L/8v/z//P/8f/w/+//7v/t/+z/6//p/+n/6f/p/+v/6//s/+z/6v/p/+n/6f/p
/+j/6P/o/+j/6P/o/+j/6P/o/+j/6P/o/+j/6f/p/+n/6f/p/+n/6f/n/+b/5v/m/+n/
7v/8/xEAKABDAGAAfACbALgA0gDpAPsABAEEAfkA5gDAAIMASQAnABQABwAFAAMA/v/3
//L/8P/w//D/7//v/+7/7f/q/+r/7P/r/+n/6f/n/+f/6P/o/+j/5//n/+f/5//n/+f/
5//n/+f/5//o/+j/6P/o/+j/6P/o/+j/6P/o/+j/6f/p/+n/6v/q/+r/6v/q/+r/6v/q
/+r/6v/r/+v/6//r/+v/6//r/+z/7P/s/+3/7f/u/+7/7v/v/+//7//v//D/8P/w//H/
8f/y//P/8//z//T/9P/2//b/9//4//n/+v/7//z//f/+////AAABAAIABAAFAAYABwAI
AAoADAANAA4AEAARABIAEwAVABYAFwAYABkAGQAZABoAGgAaABoAGwAbABsAGwAbABsA
GgAbABoAGQAZABgAFwAVABQAEgAQAA4ADAAKAAgABgAFAAMAAQD///3/+//5//f/9v/0
//P/8f/x/+//7v/u/+7/7f/s/+z/7P/r/+n/6f/p/+n/6f/p/+n/6f/p/+n/6f/p/+n/
6f/p/+n/6f/p/+n/6f/p/+n/6f/p/+n/6f/q/+r/6v/q/+r/6v/q/+r/6v/r/+z/7P/s
/+z/7P/s/+z/7P/s/+z/7P/s/+z/7P/t/+7/7v/u/+7/7v/u/+7/7//v/+//7//v/+//
7//v/+//8f/x//H/8f/x//H/8f/x//H/8f/x//H/8f/x//H/8f/x//H/8P/w//L/8v/x
//H/8f/x//H/8f/x//H/8f/x//H/8f/x//H/8v/y//L/8v/w//D/8P/w//D/8f/x//H/
8f/x//H/8P/x//H/8f/x//H/8f/x//H/8f/y//L/8f/x//H/8f/x//H/8f/x//H/8//y
//H/8f/x//H/8f/y//D/8f/x//H/8f/x//D/8P/w//D/8P/w//D/8P/w//D/8P/w//D/
7//v/+//8P/w//D/8P/w//D/8P/w//D/8P/w//D/8P/x/+//7//v/+//7//w//D/8f/0
//X/9f/1//P/8v/y//P/9f/2//b/9//3//X/9P/z//L/8f/w/+//7//v/+//7//v/+//
8P/w/+z/6//r/+v/6//q/+r/6v/q/+r/6v/q/+r/6v/q/+r/6v/q/+v/6//r/+v/6//r
/+v/6f/o/+j/6P/n/+z/+v8PACQAPQBYAHYAkQCsAMgA3wDzAPwA/gD1AOQAwACFAE8A
LQAaAA0ABwAHAAIA+f/0//L/8P/w//H/8f/w/+3/6v/q/+r/6f/p/+n/5//n/+j/6P/o
/+f/5//n/+f/5//n/+f/5//n/+f/6P/o/+j/5v/m/+b/5v/o/+j/6P/o/+n/6f/p/+r/
6v/q/+r/6v/q/+r/6v/q/+j/6f/p/+n/6f/p/+n/6f/s/+z/7P/t/+v/7P/s/+z/7f/t
/+3/7f/u/+7/7v/v/+//8P/x//H/8f/y//L/9P/0//X/9v/3//j/+f/6//v//P/9//7/
///+/wAAAQACAAUABgAIAAoACQAKAAwADQAOAA8AEQASABMAFAAVABUAFwAYABgAGAAY
ABkAGQAZABkAGQAZABgAGQAYABcAFwAWABUAEwASABAADgAMAAoACAAGAAQAAwABAP//
/f/7//v/+f/3//b/9P/z//H/8f/v/+7/7v/u/+v/6v/q/+r/6//p/+n/6f/p/+n/6f/p
/+n/6f/p/+n/6f/p/+n/6f/p/+n/6f/p/+n/6f/p/+n/6f/p/+n/6v/q/+r/6v/q/+z/
7P/s/+z/6//s/+z/7P/s/+z/7P/s/+z/7P/s/+z/7P/s/+z/7f/u/+7/7v/u/+z/7P/s
/+3/7//v/+//7//v/+//7//v/+3/7f/t/+3/7f/t/+3/7f/t/+3/7f/t/+3/7f/t/+3/
7f/t/+z/7P/s/+z/6//r/+3/7f/t/+3/6//r/+v/6//r/+v/6//r/+r/6v/q/+r/6v/q
/+r/6v/o/+n/6f/p/+n/6f/p/+j/6f/p/+n/6f/p/+n/6f/p/+f/6P/o/+f/6f/p/+n/
6f/p/+n/6f/p/+v/6v/p/+n/5//n/+f/6P/m/+f/6f/o/+j/6P/o/+j/6P/o/+j/5//p
/+n/6v/q/+j/6P/o/+j/6P/o/+j/6P/o/+j/6P/p/+n/6f/p/+n/6f/q/+r/6//s/+3/
7f/t/+3/7P/s/+3/7f/u/+7/7//v/+3/7P/r/+r/6f/o/+f/6f/p/+n/6f/n/+f/6P/o
/+j/5//n/+f/5f/k/+T/5P/k/+T/5P/k/+b/5v/m/+b/5v/m/+f/5//n/+f/5//n/+X/
4//k/+T/5P/l//D/AgAXAC4ASQBkAIAAnwC8ANYA7QD7AAIB/ADvANYApABlADUAGwAK
AAEAAQABAPr/8//u/+z/7P/s/+v/6//q/+n/6P/o/+r/6f/n/+f/5f/l/+b/5v/m/+X/
5f/l/+X/5f/n/+f/5//n/+X/5v/m/+b/6P/o/+j/6P/o/+j/6P/o/+n/6f/p/+r/6v/q
/+r/6v/q/+r/6v/q/+r/6//r/+v/7f/t/+3/7f/s/+z/7P/t/+3/7v/u/+7/7//v/+//
7//w//D/8P/x//H/8v/z//P/9f/2//b/+P/4//n/+v/7//r/+//8//3//v///wAAAQAE
AAYABwAIAAkACgAMAA4ADwAQABIAEwASABMAFQAWABkAGgAbABsAGwAcABwAHAAaABsA
GwAbABsAGwAbABoAGQAYABcAFwAWABUAEwASABIAEAAOAAwACAAGAAQAAwABAP///f/7
//v/+f/3//b/9P/z//H/8f/v/+7/7v/u/+v/6v/q/+r/6//p/+n/6f/n/+f/5//n/+f/
5//n/+f/6f/p/+n/6f/p/+n/6f/p/+f/5//n/+f/6f/p/+n/6v/q/+r/6v/q/+r/6v/q
/+r/6//s/+z/7P/s/+z/7P/s/+z/7P/s/+z/7P/s/+z/7f/s/+z/7P/s/+z/7P/s/+3/
7f/t/+3/7f/t/+3/7f/t/+3/7f/t/+3/7f/t/+3/7f/r/+v/6//r/+v/6//r/+v/6//r
/+r/6v/q/+r/6f/p/+n/6f/p/+n/6f/p/+n/6f/p/+n/6f/p/+j/6P/o/+j/6P/o/+j/
6P/o/+n/6f/p/+n/6f/p/+j/5//n/+f/5//p/+n/6f/p/+f/6P/o/+f/5//n/+f/5//n
/+f/5//n/+f/5v/l/+X/5//n/+b/6P/o/+j/6P/o/+j/6P/n/+f/5//o/+j/6P/o/+j/
6P/m/+b/5v/m/+b/5v/m/+f/5//n/+f/5//n/+j/6P/p/+z/7f/t/+3/6//q/+r/6//t
/+7/7v/v/+//7f/s/+v/6P/n/+b/5f/n/+f/5//n/+f/5//o/+j/5P/j/+P/4//l/+T/
5P/k/+T/5P/k/+T/5P/k/+T/5P/m/+b/5//n/+X/5f/l/+X/4//j/+L/4v/i/+X/8P8C
ABcAMABNAGwAigCpAMYA4gD3AAUBCgEGAfcA4ACsAGkANwAbAAYA+//7//v/9v/v/+r/
6P/o/+j/6f/n/+j/5//m/+b/5v/l/+P/4//h/+H/4v/i/+L/4f/h/+H/4f/h/+H/4f/h
/+H/4f/i/+L/4v/i/+L/4v/i/+L/4v/i/+L/4//j/+P/5P/i/+L/4v/i/+T/5P/k/+T/
5P/l/+X/5f/l/+X/5f/l/+b/5v/m/+f/5//o/+j/6P/p/+n/6f/p/+r/6v/q/+v/6f/q
/+v/6//t/+7/7v/w/+7/7//w//H/8v/z//T/9f/2//f/+P/5//r//P/9//7///8AAAIA
BAAFAAYACAAJAAoACwANAA4ADQAOAA8ADwAPABAAEAAQABAAEQARABEAEQARABEAEAAP
AA4ADQANAAoACQAHAAYABAACAAAA/v/8//r/+P/3//X/8//x/+//7f/r/+n/6P/m/+X/
4//j/+H/4P/g/+D/3//e/97/3v/d/9v/2//b/9v/2//b/9v/2//b/9v/2//b/9v/2//b
/9v/2//b/9v/2//b/9v/2//b/9v/2//c/9z/3P/c/9z/3P/c/9z/3P/b/9z/3P/c/9z/
3P/c/9z/3v/e/97/3v/c/9z/3P/d/9z/3P/c/9z/3v/e/97/3//d/93/3f/d/93/3f/d
/93/2//b/9v/2//b/9v/2//b/9v/2//b/9v/2f/Z/9n/2f/Z/9n/2P/Y/9j/2P/X/9f/
1//X/9f/1//X/9f/1//X/9f/1//X/9f/1v/W/9b/1v/W/9b/1v/W/9T/1f/V/9X/0//T
/9P/0v/T/9P/0//T/9P/0//T/9P/0f/S/9L/0f/R/9H/0f/R/9P/0//T/9P/0//S/9H/
0f/R/9L/0v/S/9L/0v/R/9D/z//N/8//z//Q/9D/0P/Q/9D/0P/O/87/zv/O/9D/0P/Q
/9H/z//P/8//z//P/9D/0P/R/9T/1f/V/9X/0//S/9L/0//T/9T/1P/V/9X/0//S/9H/
zv/N/8z/y//L/8v/y//L/83/zf/O/87/zP/L/8v/y//L/8r/yv/K/8j/yP/I/8j/yP/I
/8j/yP/I/8j/yf/J/8n/yf/J/8n/yf/H/8b/xP/G/8n/0P/g//f/DgApAEgAZgCFAJ4A
uADRAOEA6ADiANcAwgCWAFUAHwD//+7/4f/f/93/2P/R/87/zP/M/8z/zf/N/8z/yf/I
/8j/yP/H/8X/xf/D/8P/xP/E/8T/w//D/8P/w//D/8P/w//D/8P/w//E/8T/xP/E/8T/
xP/E/8T/xP/E/8T/w//D/8P/xP/G/8b/xv/G/8T/xP/E/8T/xP/F/8X/xf/F/8X/xf/F
/8b/xv/G/8f/x//I/8j/yP/H/8f/x//H/8j/yP/I/8n/yf/K/8v/y//L/8z/zP/O/87/
z//Q/9H/0P/R/9L/0//U/9X/1v/X/9j/2v/b/9z/3f/e/+D/4v/j/+T/5v/n/+j/6f/r
/+z/6//s/+3/7f/v//D/8P/w/+7/7//v/+//7//v/+//7v/t/+z/6//r/+r/6f/n/+b/
5P/i/+D/3v/c/9r/2P/X/9P/0f/P/83/y//J/8f/xv/E/8P/wf/B/8H/wP/A/8D/vf+8
/7z/vP+7/7n/uf+5/7n/uf+5/7n/uf+5/7n/uf+3/7f/t/+3/7f/t/+3/7f/t/+3/7f/
t/+1/7X/tf+2/7b/tv+2/7b/tv+2/7b/tv+3/7j/uP+4/7j/uP+4/7j/uP+4/7j/uP+4
/7j/uP+5/7j/uP+4/7j/uP+4/7j/uf+3/7f/t/+3/7f/t/+3/7f/t/+3/7f/t/+1/7X/
tf+1/w==
         </WaveFormData>
      </LeadData>
      <LeadData>
         <LeadByteCountTotal>10000</LeadByteCountTotal>
         <LeadTimeOffset>0</LeadTimeOffset>
         <LeadSampleCountTotal>5000</LeadSampleCountTotal>
         <LeadAmplitudeUnitsPerBit>4.88</LeadAmplitudeUnitsPerBit>
         <LeadAmplitudeUnits>��V</LeadAmplitudeUnits>
         <LeadHighLimit>2147483647</LeadHighLimit>
         <LeadLowLimit>268435456</LeadLowLimit>
         <LeadID>V5</LeadID>
         <LeadOffsetFirstSample>0</LeadOffsetFirstSample>
         <FirstSampleBaseline>0</FirstSampleBaseline>
         <LeadSampleSize>2</LeadSampleSize>
         <LeadOff>FALSE</LeadOff>
         <BaselineSway>FALSE</BaselineSway>
         <ExcessiveACNoise>FALSE</ExcessiveACNoise>
         <MuscleNoise>FALSE</MuscleNoise>
         <LeadDataCRC32>4270522056</LeadDataCRC32>
         <WaveFormData>
CAAIAAgACAACAP7/+v/2//P/8v/x//D/7//u/+3/7P/q/+r/6v/q/+j/6P/o/+j/6P/o
/+j/6P/o/+j/6P/o/+r/6v/q/+r/6v/q/+r/6v/q/+r/6v/q/+r/6v/q/+r/6v/q/+r/
6v/s/+z/7P/s/+z/7P/s/+z/7v/u/+7/7v/u/+7/7v/u//D/8P/w//D/8P/w//D/8P/y
//L/8v/y//T/9P/0//T/9v/2//b/9v/3//j/+f/6//v//P/9//7///8AAAEAAgADAAQA
BQAGAAkACgALAAwADwAQABEAEgAVABYAFwAYABkAGgAbABwAHgAeAB4AHgAgACAAIAAg
ACIAIgAiACIAIAAgACAAIAAfAB4AHQAcABkAGAAXABYAEgAQAA4ADAAKAAgABgAEAAEA
AAD///7//P/6//j/9v/0//T/9P/0//P/8v/x//D/8P/w//D/8P/u/+7/7v/u/+7/7v/u
/+7/7v/u/+7/7v/u/+7/7v/u/+7/7v/u/+7/7v/u/+7/7v/u/+7/7v/u//D/8P/w//D/
8P/w//D/8P/w//D/8P/w//L/8v/y//L/8v/y//L/8v/y//L/8v/y//L/8v/y//L/8v/y
//L/8v/y//L/8v/y//L/8v/y//L/8v/y//L/8v/y//L/8v/y//L/8v/y//L/8P/w//D/
8P/y//L/8v/y//D/8P/w//D/8P/w//D/8P/w//D/8P/w//D/8P/w//D/8P/w//D/8P/w
//D/8P/w//D/8P/w//D/7v/u/+7/7v/u/+7/7v/u/+7/7v/u/+7/7v/u/+7/7v/u/+7/
7v/u/+7/7v/u/+7/7v/u/+7/7v/u/+7/7v/u/+z/7P/s/+v/7f/t/+3/7f/s/+z/7P/s
/+z/7P/s/+z/7P/s/+3/7f/t/+3/7v/u/+7/7v/u/+7/8P/y//P/8//x//D/8P/w//L/
8v/y//L/8v/z//P/8f/v/+7/7f/t/+3/7f/t/+3/7f/t/+3/7f/t/+v/6//r/+v/6f/p
/+n/6f/p/+n/6f/p/+n/6f/p/+r/6v/q/+r/6v/q/+r/6v/s/+r/5//m/+T/4P/g/+n/
+P8LACAANgBUAG4AigCnAMUA3ADsAPQA8gDnAM4AngBpAEAAKQAYAA8ADQAJAAQA/P/3
//X/9f/1//T/8v/v/+//7v/t/+z/6//r/+v/6//q/+r/6v/q/+n/6f/p/+n/6f/n/+f/
5//n/+n/6f/p/+n/6f/p/+r/6v/q/+r/6f/p/+r/6v/q/+v/6//r/+v/6//r/+z/7P/s
/+z/7P/t/+3/7f/t/+3/7f/t/+7/7v/u/+7/7//v/+//8P/w//D/8f/z//P/9P/1//X/
9v/3//f/9v/3//j/+P/6//r//P/9//z//f/+////AQACAAIABAAHAAkACgALAA0ADgAQ
ABEAEgAUABcAFwAWABcAGAAaABsAHAAdAB4AHwAfAB8AIQAhACEAIQAhACEAIgAiACEA
IQAhACAAIAAfAB0AHAAbABoAGAAVABMAEgAQAA0ACwAJAAcABAACAAEA///9//z/+v/5
//j/9//2//X/9P/z//P/8//y//H/8f/x//H/8f/u/+7/7v/u/+//7//v/+//7//v//D/
8P/w//D/8P/w//D/8P/w//D/8P/w//D/8P/y//L/8v/y//L/8v/y//L/8P/w//H/8f/x
//H/8v/y//L/8v/y//L/8v/y//L/8v/z//P/8//z//P/8//z//L/8v/y//L/8v/0//T/
9P/0//T/9P/0//T/8v/y//L/8v/y//L/8v/y//D/8P/x//H/8//y//H/8f/x//H/8f/w
//D/8P/w//D/8P/w//D/8P/w//D/8P/w//D/8P/w//D/7v/u/+3/7f/v/+7/7v/u/+7/
7v/u/+7/7P/s/+z/7P/s/+z/7P/s/+z/6//r/+v/7f/t/+3/7f/t/+3/7f/t/+z/7P/s
/+z/6v/q/+r/6v/q/+r/6//r/+3/7P/s/+z/7P/s/+z/7P/s/+v/6//r/+v/6//q/+r/
6v/q/+r/6v/q/+r/6v/q/+v/6//r/+v/7P/s/+z/7P/s/+z/7P/u/+//7//v/+7/7v/u
//D/8P/w//D/8P/v/+//7f/r/+r/6f/p/+n/6//r/+v/6//p/+n/6f/p/+n/6f/p/+n/
5//n/+f/5//n/+f/5//n/+f/5//n/+j/6P/o/+j/6P/o/+j/6P/o/+T/4//i/97/3P/g
/+v//P8PACQAPgBaAHYAlACxAM0A4gDuAPIA7gDdALwAiABXADYAJQAWAA0ACwAHAP7/
+P/1//P/8//x//D/7v/t/+3/6v/p/+r/6f/p/+n/6f/o/+b/5v/m/+X/5f/l/+X/5f/n
/+f/5//n/+f/5//n/+f/5//n/+j/6P/o/+j/5//n/+j/6P/o/+n/6f/p/+n/6f/p/+r/
6v/q/+r/6v/r/+v/6//r/+v/6//r/+z/7P/s/+z/7f/t/+3/7v/u/+7/7//v/+//8P/x
//H/8v/z//P/9P/1//b/9v/2//b/+P/5//r/+//8//3///8AAAAAAgADAAUABgAHAAkA
CgAMAA0ADgAQABMAEwAUABUAFgAYABkAGgAbABwAHQAdAB0AHwAfAB8AHwAfAB8AIAAg
AB8AHQAdABwAHAAdABsAGgAZABYAFAARAA8ADgAMAAkABwAFAAMAAAD+//3/+//5//j/
9v/1//T/8//y//H/8P/v/+//7//u/+3/7f/t/+3/7f/s/+z/7P/s/+v/6//r/+v/6//r
/+z/7P/s/+z/7P/s/+z/7P/s/+z/7P/s/+z/7P/u/+7/7v/u/+7/7v/u/+7/7v/u/+//
7//v/+//8P/w/+7/7v/u/+7/8P/w//D/8P/v/+//7//v/+//7//v/+7/7v/u/+7/7v/u
/+7/7v/u/+7/7v/u/+7/7v/u/+7/7v/u/+7/7v/u/+7/7v/v/+//7f/s/+v/6//t/+3/
7f/s/+z/7P/s/+z/7P/s/+z/7P/s/+z/7P/s/+z/7P/s/+z/7P/s/+v/6//r/+r/6v/q
/+r/6v/q/+r/6v/q/+r/6v/q/+r/6v/q/+j/5//n/+f/5//n/+f/5//n/+f/5//n/+j/
6P/o/+j/6P/o/+j/6P/o/+b/5//n/+j/6P/o/+j/6P/o/+j/5//n/+f/5//n/+b/5v/m
/+b/5v/m/+b/5v/m/+b/5//n/+f/5//o/+j/6P/o/+j/6P/o/+r/6//r/+v/6v/q/+r/
7P/s/+z/7P/s/+v/6//p/+f/5v/l/+X/5f/l/+X/5f/l/+X/5f/l/+X/4//j/+P/4//h
/+H/4f/h/+H/4f/h/+H/4//j/+P/5P/k/+T/5P/k/+L/4v/i/+L/4P/f/9z/3P/a/9j/
3//u/wEAFAAsAEYAYgCAAJsAtwDSAOIA6gDqAOEAyACcAGcAQAAnABgADQAJAAUA/P/0
//H/7//v/+3/7P/q/+n/6f/o/+X/5P/l/+P/4//j/+L/4v/i/+L/4f/h/+H/4f/h/+H/
4f/h/+H/4f/h/+H/4f/j/+P/5P/k/+T/5P/j/+P/5P/k/+T/5f/l/+X/5f/l/+X/5v/m
/+b/5v/m/+f/5//n/+f/5//n/+f/6P/o/+j/6P/p/+n/6f/q/+r/6v/r/+v/6//s/+3/
7f/u/+//7//w//H/8v/y//L/8v/0//X/9v/3//j/+f/7//z//P/+////AQACAAMABQAG
AAgACQAKAAwADwAPABAAEQASABQAFQAWABcAGAAZABkAGQAbABsAGwAbABsAHQAeAB4A
HQAdAB0AHAAcABsAGQAYABcAFAASAA8ADQAKAAgABQADAAMAAQD+//z/+//5//f/9v/0
//P/8v/x//D/7//u/+3/7f/t/+z/6//r/+v/6//r/+r/6v/q/+r/6//r/+v/6//p/+n/
6v/q/+r/6v/q/+r/6v/q/+r/6v/s/+z/7P/s/+z/7P/s/+z/7P/s/+z/7P/s/+z/7f/t
/+3/7f/u/+7/7v/u/+7/7v/u/+7/7v/u/+//7//v/+//7//v/+//7v/w//D/8P/w//D/
8P/w//D/7v/u/+7/7v/u/+7/7v/u/+7/7v/u/+7/7P/s/+3/7f/v/+7/7f/t/+3/7f/t
/+z/7P/s/+z/7P/s/+z/7P/s/+z/7P/s/+z/7P/s/+z/7P/s/+z/6//r/+v/6v/q/+r/
7P/s/+z/7P/s/+z/7P/s/+r/6v/q/+r/7P/r/+v/6//r/+v/6//r/+v/6//r/+v/6v/q
/+r/6v/q/+r/6v/q/+z/6v/p/+n/6v/q/+r/6v/q/+r/6v/p/+n/6f/p/+n/6P/q/+r/
6v/q/+r/6v/q/+r/6P/p/+n/6f/p/+r/6v/q/+z/7P/s/+z/7v/v/+//7//s/+z/7P/u
//D/8P/w//D/7//v/+3/6//q/+n/6f/p/+n/6f/p/+n/6f/p/+n/6f/n/+f/5//n/+f/
5//n/+f/5f/l/+X/5f/n/+f/5//o/+j/6P/o/+j/6P/o/+j/6P/m/+X/5P/i/97/3P/h
/+7///8SACgARABgAHoAmQC1ANAA5ADuAPAA5wDUAK4AeQBOADEAIAAVAA8ACwAEAPz/
9f/z//P/8f/w/+7/7//t/+z/6//q/+n/5//n/+f/5v/m/+b/5v/l/+X/5f/l/+X/5f/l
/+X/5f/l/+X/5f/l/+X/5f/m/+b/5v/m/+X/5f/m/+b/5v/n/+f/5//n/+f/5//o/+j/
6P/o/+j/6f/p/+v/6//r/+v/6f/q/+r/6v/q/+v/6//r/+z/7P/s/+3/7f/t/+7/7//v
//D/8f/x//D/8f/y//L/9P/0//b/9//4//n/+v/7//3//v/+/wAAAQADAAQABQAHAAgA
CgALAAwADgARABEAEgATABQAFgAXABgAGQAaABsAGwAbAB0AHQAdAB0AHQAfACAAIAAf
AB8AHwAeAB4AHQAbABoAGQAYABYAEwARAA4ADAAJAAcABQADAAAA/v/9//v/+f/4//b/
9f/0//P/8v/x//D/7//t/+3/7P/r/+v/6//r/+v/6v/q/+r/6v/p/+n/6f/p/+v/6//s
/+z/7P/s/+z/7P/q/+r/6v/q/+z/7P/s/+z/7P/s/+z/7P/s/+z/7P/s/+z/7P/t/+3/
7f/t/+7/7v/u/+7/7v/u/+7/7v/u/+7/7//v/+//7//v/+//7//u//D/8P/w//D/7v/u
/+7/7v/u/+7/7v/u/+7/7v/u/+7/7v/u/+7/7v/s/+z/7f/t/+3/7P/r/+v/7f/t/+3/
7P/s/+z/7P/s/+z/7P/s/+z/7P/s/+z/7P/q/+r/6v/q/+r/6v/p/+n/6//q/+r/6v/q
/+r/6v/q/+r/6v/q/+r/6v/q/+r/6v/q/+n/6f/p/+n/6f/p/+n/5//n/+f/5//o/+j/
6P/o/+j/6P/o/+j/6v/q/+n/6P/o/+j/6P/o/+j/6P/n/+f/5//n/+f/5v/o/+j/6P/o
/+j/6P/o/+j/5v/n/+f/5//n/+j/6P/o/+j/6P/o/+j/6v/r/+v/6//s/+z/7P/u//D/
8P/w//D/8P/v/+z/6f/o/+f/5//n/+f/5//n/+f/5//n/+f/5//l/+X/5f/l/+X/5f/l
/+X/5f/l/+X/5f/l/+X/5f/m/+b/5v/m/+b/5v/m/+b/5v/k/+H/3v/e/9z/3v/n//j/
CwAgADoAWAB0AJAArQDJAN4A7gD0APAA3wDAAJAAWwA4ACMAFAALAAkABQD+//j/8//x
//H/8f/w/+7/7f/r/+r/6f/q/+n/5//n/+f/5v/m/+b/5v/l/+f/5//n/+f/5//n/+f/
5//n/+f/5//n/+f/5//o/+j/6P/o/+f/5//o/+j/6P/p/+n/6f/p/+n/6f/q/+r/6v/q
/+r/6//r/+3/7f/t/+3/7f/u/+7/7v/s/+3/7f/t/+7/7v/u/+//8f/x//L/8//z//T/
9f/1//b/9//4//j/+v/6//z//f/8//3//v///wMABAAEAAYABQAHAAgACQALAAwADgAP
ABAAEgAVABUAGAAZABoAHAAdAB4AHwAgACEAIQAhACMAIwAjACMAIwAlACYAJgAlACMA
IwAiACIAIQAfAB4AHQAcABoAFwAVABIAEAANAAsACwAJAAYABAABAP///f/8//z/+//6
//n/+P/3//b/9f/1//X/9P/z//H/8f/x//H/8v/y//L/8v/x//H/8f/x//P/8//0//T/
8v/y//L/8v/0//T/9P/0//T/9P/0//T/9P/0//T/9P/0//T/9P/0//T/9P/1//X/8//z
//T/9P/2//b/9v/2//b/9v/2//b/9//3//f/9//3//f/9//2//b/9v/2//b/+P/4//j/
+P/2//b/9v/2//b/9v/2//b/9v/2//b/9v/2//b/9//3//f/9v/1//X/9f/1//X/9P/0
//T/9P/0//T/9P/0//T/8v/y//L/8v/0//T/9P/0//T/9P/z//P/8//y//L/8v/0//T/
9P/0//L/8v/y//L/8v/y//L/8v/y//H/8f/x//H/8f/x//H/8f/x//H/8f/y//L/8v/y
//L/8v/y//L/8v/y//P/8//z//L/8v/y//L/8v/y//L/8v/x//H/8f/x//H/8P/y//L/
8v/y//L/8v/y//L/8P/x//H/8f/x//L/8v/y//L/8v/y//L/9v/3//f/9//2//b/9v/4
//b/9v/2//b/9//3//X/8//0//P/8//z//H/8f/x//H/8//z//P/8//x//H/8f/x/+//
7//v/+//7//v/+//7//v/+//7//w//D/8P/w//D/8P/w//D/8P/u/+3/6v/o/+b/6P/x
/wIAFwAsAEgAZACCAKIAvwDbAPAA/gACAf4A8QDQAJ4AZwBEAC0AHgAVABEADQAGAAAA
/f/7//n/+f/4//j/9f/1//T/8//y//H/8f/x//H/8P/w//D/8P/v/+//7//v/+//7//v
/+//7//v/+//7//v/+//7//w//D/8v/y//H/8f/w//D/8P/x//H/8f/x//H/8f/y//L/
8v/y//L/8//z//P/8//z//P/8//0//T/9P/0//X/9f/1//b/9v/2//f/9//3//j/+f/5
//r/+//7//z//f/+//7//v/+/wAAAQAEAAUABgAHAAcACAAIAAoACwANAA4ADwATABQA
FgAXABYAGAAbABsAHAAdAB4AIAAhACIAIwAkACUAJQAlACcAJwAnACcAJwAnACgAKAAn
ACcAJwAmACYAJQAjACIAIQAeABwAGQAXABQAEgAPAA0ACwAJAAYABAADAAEA///+//z/
+//6//n/+P/3//b/9f/1//X/9P/z//H/8f/x//H/8v/y//L/8v/x//H/8f/x//H/8f/y
//L/8P/w//D/8P/y//L/8v/y//D/8P/w//D/8v/y//L/8v/y//L/8v/y//L/8v/z//P/
8//z//T/9P/y//L/8v/y//L/8v/y//L/8//z//P/8//1//X/9f/0//T/9P/0//T/8v/y
//L/8v/y//L/8v/y//L/8v/y//L/8v/y//L/8v/w//D/8f/x//H/8P/v/+//8f/x//H/
8P/w//D/8P/w//D/8P/w//D/7v/u/+7/7v/u/+7/7v/u/+7/7v/t/+3/7f/s/+z/7P/u
/+7/7v/u/+z/7P/s/+z/7P/s/+z/7P/s/+v/6//r/+3/7f/t/+3/6//r/+v/6//s/+z/
7P/s/+z/7P/s/+z/6v/q/+v/6//r/+r/6v/q/+r/6v/s/+z/6//r/+v/6//r/+r/6v/q
/+r/6v/s/+z/7P/s/+r/6//r/+v/6//s/+z/7P/s/+z/7P/s/+7/7//v/+//7v/u/+7/
8P/w//D/8P/w//H/8f/v/+3/7v/t/+3/7f/r/+v/6//r/+v/6//r/+v/6//r/+v/6//p
/+n/6f/p/+n/6f/p/+n/6f/p/+n/6v/q/+r/6v/q/+r/6v/q/+r/6v/n/+b/5P/g/+D/
5f/y/wUAGAAuAEwAagCGAKMAvwDYAOwA+AD4APEA3gC2AIEAVAA1ACIAFQAPAAsABAD+
//n/9//1//P/8v/y//H/7//u/+3/7P/t/+v/6//r/+r/6v/q/+r/6f/p/+n/6f/p/+n/
6f/p/+n/6f/p/+n/6f/p/+n/6v/q/+r/6v/p/+n/6v/q/+r/6//r/+v/6//r/+v/7P/s
/+z/7P/s/+3/7f/t/+3/7f/t/+3/7v/u/+7/7v/v/+//7//w//D/8P/x//H/8f/y//P/
8f/y//P/8//0//X/9v/2//j/+P/6//v//P/9//7///8BAAIAAgAEAAUABwAIAAkACQAK
AAwADQAOABAAEwATABYAFwAYABoAGwAcAB0AHgAfAB8AHwAhACEAIQAhACEAIQAiACIA
IQAhACEAIAAgAB8AHQAcABsAGgAYABUAEwASABAADQALAAcABQACAAAA///9//v/+v/4
//f/9v/1//T/8//y//H/8f/x//D/7//v/+//7//v/+7/7v/u/+7/7f/t/+3/7f/t/+3/
7v/u/+7/7v/u/+7/7v/u/+7/7v/u/+7/7v/u/+7/7v/u/+7/7v/u/+7/7v/u/+7/7//v
/+//7//w//D/8P/w//D/8P/w//D/8P/w//H/8f/x//H/8f/x//H/8P/y//L/8v/y//D/
8P/w//D/8v/y//L/8v/0//T/9P/0//T/9P/0//T/9P/0//X/9f/1//T/8//z//P/8//z
//L/8v/y//L/8v/0//T/9P/0//T/9P/0//T/9P/0//T/9P/0//T/8//z//P/8v/y//L/
8v/y//L/8v/y//L/8v/y//L/8v/y//L/9P/z//P/8//x//H/8f/x//H/8f/x//H/8v/y
//L/8v/y//L/8v/y//D/8P/x//H/8//y//L/8v/y//L/8v/y//L/8v/y//L/9P/0//P/
8//x//H/8f/w//D/8P/w//D/8v/y//L/8v/w//H/8f/x//H/8v/y//L/8v/y//L/8v/0
//X/9f/1//T/9P/0//b/9v/2//b/9v/3//f/9f/z//L/8f/x//H/8f/x//H/8f/x//H/
8f/x/+//7//v/+//7f/t/+3/7f/t/+3/7f/t/+3/7f/t/+7/7v/u/+7/7v/s/+z/7P/s
/+z/6//o/+b/5P/i/+X/8v8FABgALABIAGYAgACbALkA1ADmAPQA9gDvAOAAvACJAFoA
OwAoABsAEwAPAAoAAAD7//n/9//1//T/9P/z//H/7v/v/+7/6//r/+v/6//q/+r/6v/q
/+n/6//r/+v/6//p/+n/6f/p/+n/6f/p/+n/6f/p/+r/6v/q/+r/6f/p/+r/6v/q/+v/
6//r/+v/6//r/+z/7P/s/+r/6v/r/+v/6//r/+v/6//r/+z/7P/s/+7/7//v/+//7v/u
/+7/7//v/+//8P/x//H/8v/z//P/9P/1//b/9v/2//b/+P/5//r/+//8//3//f/+//7/
AAABAAMABAAFAAcACAAKAAsADAAOABEAEQASABMAFAAWABcAGAAZABoAGwAbABsAHQAf
AB8AHwAfAB8AIAAgAB8AHwAfAB4AHgAdABsAGgAZABgAFgATABEAEAAOAAsACQAHAAUA
AgAAAP///f/7//r/+P/3//b/9f/y//H/8P/v/+//7//u/+3/7f/t/+3/7f/s/+z/7P/s
/+3/7f/t/+3/7f/t/+7/7v/s/+z/7P/s/+z/7P/s/+z/7v/u/+7/7v/u/+7/7v/u/+7/
7v/u/+7/7v/u/+//7//v/+//8P/w//D/8P/w//D/8P/w//D/8P/v/+//7//v/+//7//v
/+7/8P/w//D/8P/w//D/8P/w//D/8P/w//D/8P/w//D/8P/u/+7/7v/u/+7/7v/v/+//
7//u/+3/7f/t/+3/7f/s/+7/7v/u/+7/7v/u/+7/7v/s/+z/7P/s/+z/7P/s/+z/7P/s
/+v/6//r/+r/6v/q/+r/6v/q/+r/6v/q/+r/6v/q/+r/6v/q/+z/6//r/+v/6f/p/+n/
6f/p/+n/6f/p/+r/6v/q/+r/6v/q/+r/6v/o/+r/6//q/+r/6v/q/+r/6v/q/+n/6f/p
/+n/6f/o/+j/6P/o/+j/6P/o/+j/6P/q/+v/6//r/+n/6v/q/+r/6v/q/+r/6v/s/+3/
7f/t/+z/7P/s/+7/8P/w//D/8P/x//H/7//t/+r/6f/p/+n/6f/p/+n/6f/p/+n/6f/p
/+n/6f/p/+n/5f/l/+X/5f/l/+X/5f/l/+f/5//n/+j/6P/o/+j/6P/m/+b/5v/m/+T/
4//i/+D/3P/e/+X/9v8JAB4ANgBSAG4AjACpAMUA3gDuAPYA9ADnAMwAnABlAEAAJwAY
AA0ACwAJAAAA+v/1//X/8//z//D/8P/v/+3/7P/r/+r/6f/p/+n/6f/o/+j/6P/o/+f/
5//n/+f/5//n/+f/5//n/+f/5//n/+f/5//n/+j/6P/q/+r/6f/p/+j/6P/o/+n/6//r
/+v/6//r/+z/7P/s/+z/7P/t/+3/7f/t/+3/7f/t/+7/7v/u/+7/7//v/+//8P/w//D/
8f/x//H/8v/z//P/9P/1//X/9v/3//j/+P/6//r//P/9//z//f/+////AQACAAIABAAH
AAkACgALAAsADAAOAA8AEAASABUAFQAWABcAGAAaABsAHAAdAB4AHwAfAB8AIQAjACMA
IwAjACEAIgAiACEAHwAfAB4AHgAdABsAGgAZABgAFgATABEADgAMAAkABwAFAAMAAAD+
//3/+//5//j/+P/3//b/9f/y//H/8P/v/+//7//u/+3/7f/t/+3/7f/s/+z/7P/s/+v/
6//r/+v/6//r/+z/7P/s/+z/7P/s/+z/7P/s/+z/7P/s/+z/7P/s/+z/7P/s/+z/7P/s
/+z/7P/s/+3/7f/t/+3/7v/u/+z/7P/s/+z/7v/u/+7/7v/v/+//7//v/+3/7f/t/+z/
7P/s/+z/7P/s/+z/7P/s/+z/7P/s/+z/7P/s/+z/7P/s/+z/7P/s/+z/7P/t/+3/6//q
/+n/6f/p/+n/6f/o/+r/6v/q/+r/6v/q/+r/6v/q/+r/6v/q/+j/6P/o/+j/6P/o/+f/
5//p/+j/6P/o/+j/6P/o/+j/6P/o/+j/6P/o/+j/6P/o/+j/5//n/+f/5f/l/+X/5f/n
/+f/5//n/+b/5v/m/+b/5v/m/+b/5v/m/+b/5v/o/+j/5//n/+f/5//n/+b/5v/m/+b/
5v/m/+b/5v/m/+b/5//n/+f/5f/m/+b/5v/m/+b/5v/m/+r/6//r/+v/6v/q/+r/7P/s
/+z/7P/s/+3/7f/r/+n/6P/n/+f/5//n/+f/5//n/+f/5//n/+f/5f/l/+X/5f/l/+X/
5f/l/+X/5f/l/+X/5f/l/+X/5v/m/+b/5v/m/+T/5P/k/+T/5P/j/+D/4P/c/9z/5f/2
/wkAHgA6AFoAdgCSALEAzQDkAPQA+gD2AOkA0ACeAGUAPgAlABIACQAFAAMA/P/0//H/
7//t/+3/7P/q/+v/6f/o/+f/5v/l/+X/5f/l/+T/5P/k/+T/4//j/+P/4//j/+P/4//j
/+P/4//j/+P/4//j/+P/5P/k/+T/5P/j/+P/5v/m/+b/5//l/+X/5f/l/+X/5v/m/+b/
5v/m/+f/5//p/+n/6f/p/+f/6P/o/+j/6P/p/+n/6f/q/+r/6v/r/+v/6//s/+3/7f/u
/+//7//w//H/8v/y//L/8v/0//X/9v/3//j/+f/5//r/+v/8//3///8AAAEAAwAEAAYA
BwAIAAoADQANABAAEQASABQAEwAUABUAFgAXABcAFwAZABkAGQAZABkAGQAaABoAGQAZ
ABkAGAAYABUAEwASABEADgAMAAkABwAGAAQAAQD///3/+//4//b/8//x/+//7v/s/+v/
6v/p/+j/5//m/+X/5f/l/+T/4//j/+P/4//j/+L/4v/i/+L/4//j/+P/4//h/+H/4v/i
/+D/4P/g/+D/4P/g/+D/4P/g/+D/4P/g/+D/4P/g/+D/4P/g/+D/4P/i/+L/4//j/+H/
4f/i/+L/4v/i/+L/4v/g/+D/4P/g/+H/4f/h/+H/4//j/+P/4v/i/+L/4v/i/+D/4P/g
/+D/3v/e/97/3v/e/97/3v/e/97/3v/e/97/3P/c/93/3f/f/97/3f/d/93/3f/d/9z/
3P/c/9z/3P/a/9r/2v/a/9r/2v/a/9r/2v/a/9r/2v/Y/9j/1//X/9n/2P/Y/9j/2P/Y
/9j/2P/W/9b/1v/W/9b/1v/W/9b/1v/V/9X/1f/V/9X/1f/V/9X/1f/V/9X/1v/W/9b/
1v/W/9b/1P/U/9T/1P/U/9T/0//T/9P/0//T/9L/0v/S/9L/0v/S/9L/0v/S/9L/0//T
/9P/0//U/9T/1P/U/9T/1P/U/9b/1//X/9f/1P/U/9T/1v/Y/9j/2P/Y/9f/1//V/9P/
0v/R/9H/0f/R/9H/0f/R/9H/0f/R/9H/z//P/8//z//N/83/zf/N/8v/y//L/8v/y//L
/8v/zP/M/8z/zP/M/8z/zP/M/8z/yv/J/8b/xP/C/8L/yf/Y/+v/AAAaADYAVAByAI0A
qQDEANQA3ADaANEAvACQAFkALgARAAAA8//t/+n/5P/c/9f/1//V/9X/1P/U/9H/z//M
/83/zv/L/8v/y//L/8r/yP/I/8j/x//J/8n/yf/J/8f/x//H/8f/x//H/8f/x//H/8f/
yP/I/8j/yP/H/8f/yP/I/8j/yf/J/8n/yf/J/8f/yP/I/8j/yP/I/8n/yf/J/8n/yf/J
/8n/yv/K/8r/yv/L/8v/y//M/8z/zP/N/83/zf/O/8//zf/O/8//z//Q/9H/0v/S/9L/
0v/U/9X/1v/X/9j/2f/b/9z/3P/e/93/3//g/+H/4//k/+b/5//o/+r/7f/t/+7/7//w
//L/8//0//X/9v/3//f/9//5//f/9//3//f/+f/6//r/+f/3//f/9v/2//X/8//y//H/
7v/s/+n/5//k/+L/3//d/93/2//Y/9b/1f/T/9H/0P/M/8v/yv/J/8j/x//G/8X/xf/F
/8T/w//B/8H/wf/B/8D/wP/A/8D/wf/B/8H/wf+//7//wP/A/77/vv++/77/vv++/77/
vv++/77/vv++/77/vv++/77/vv++/77/vv++/77/v/+//7//v//A/8D/vv++/77/vv++
/77/vv++/73/vf+9/73/vf+9/73/vP++/77/vv++/77/vv++/77/vP+8/7z/vP+8/7z/
vP+6/w==
         </WaveFormData>
      </LeadData>
      <LeadData>
         <LeadByteCountTotal>10000</LeadByteCountTotal>
         <LeadTimeOffset>0</LeadTimeOffset>
         <LeadSampleCountTotal>5000</LeadSampleCountTotal>
         <LeadAmplitudeUnitsPerBit>4.88</LeadAmplitudeUnitsPerBit>
         <LeadAmplitudeUnits>��V</LeadAmplitudeUnits>
         <LeadHighLimit>2147483647</LeadHighLimit>
         <LeadLowLimit>268435456</LeadLowLimit>
         <LeadID>V6</LeadID>
         <LeadOffsetFirstSample>0</LeadOffsetFirstSample>
         <FirstSampleBaseline>0</FirstSampleBaseline>
         <LeadSampleSize>2</LeadSampleSize>
         <LeadOff>FALSE</LeadOff>
         <BaselineSway>FALSE</BaselineSway>
         <ExcessiveACNoise>FALSE</ExcessiveACNoise>
         <MuscleNoise>FALSE</MuscleNoise>
         <LeadDataCRC32>3362570627</LeadDataCRC32>
         <WaveFormData>
EgASABIAEgAMAAYAAAD6//j/9v/0//L/7//u/+3/7P/q/+r/6v/q/+r/6v/q/+r/6P/o
/+j/6P/m/+b/5v/m/+j/6P/o/+j/6P/o/+j/6P/o/+j/6P/o/+j/6P/o/+j/6P/o/+j/
6P/o/+j/6P/o/+r/6v/q/+r/6v/q/+r/6v/q/+r/6v/q/+z/7P/s/+z/7P/s/+z/7P/u
/+7/7v/u/+7/7v/u/+7/7//w//H/8v/z//T/9f/2//f/+P/5//r/+//8//3//v///wAA
AQACAAUABgAHAAgACQAKAAsADAAPABAAEQASABMAFAAVABYAFwAYABkAGgAcABwAHAAc
ABwAHAAcABwAHAAcABwAHAAaABoAGgAaABgAFgAUABIADgAMAAoACAAGAAQAAgAAAP7/
/P/6//j/9//2//X/9P/z//L/8f/w/+//7v/t/+z/7P/s/+z/7P/q/+r/6v/q/+r/6v/q
/+r/7P/s/+z/7P/q/+r/6v/q/+z/7P/s/+z/7P/s/+z/7P/s/+z/7P/s/+7/7v/u/+7/
7v/u/+7/7v/u/+7/7v/u/+7/7v/u/+7/7v/u/+7/7v/u/+7/7v/u/+7/7v/u/+7/7v/u
/+7/7v/u/+7/7v/u/+7/7v/u/+7/8P/w//D/8P/w//D/8P/w/+7/7v/u/+7/7v/u/+7/
7v/u/+7/7v/u/+z/7P/s/+z/7v/u/+7/7v/u/+7/7v/u/+7/7v/u/+7/7v/u/+7/7v/s
/+z/7P/s/+z/7P/s/+z/7P/s/+z/7P/s/+z/7P/s/+z/7P/s/+z/7P/s/+z/7P/s/+z/
7P/s/+z/7P/s/+z/7P/s/+z/7P/s/+z/7P/s/+z/7P/s/+z/6//r/+v/6//s/+z/7P/s
/+7/7v/u/+7/7P/s/+z/7P/u/+7/7v/v/+3/7f/t/+3/7//x//H/8f/x//H/8f/x//L/
8v/y//P/8//z//P/8f/u/+3/7f/t/+//7//v/+//7f/t/+3/7f/u/+3/7P/s/+z/7P/s
/+z/6v/q/+r/6v/s/+z/7P/s/+z/7P/s/+z/7P/s/+z/7P/s/+r/6P/l/+D/3f/e/+P/
8P/8/woAHgA1AEwAYgB9AJcAsADDAM8A0QDMALQAkQBtAFEAPQAuACIAGwAVAAsABAD/
//z//P/5//j/9v/0//L/8v/x//D/8f/v/+7/7f/t/+3/7P/s/+z/7P/s/+z/7P/s/+z/
7P/s/+z/7P/s/+z/7P/s/+z/7P/s/+z/7P/s/+z/7P/s/+z/7v/u/+7/7v/v/+//7//v
/+7/7v/u/+7/7v/u/+//7//v/+//7//v//H/8v/y//L/8v/y//L/8//z//T/9P/1//b/
9v/3//f/+P/4//n/+f/5//v//P/8//3//v///wAAAQADAAQABQAIAAkACwAMAA0ADgAP
ABEAEQASABMAFQAWABcAGQAaABsAHAAeAB8AHwAgACAAIAAgACIAIgAiACIAIgAjACMA
JQAkACQAIgAfAB8AHgAcABkAFwAVABMAEQAOAAsACQAJAAcABQADAAEA///9//z/+//5
//j/9//2//X/9f/0//P/8v/y//L/8v/y//H/8f/x//H/8f/x//H/8f/w//D/8f/x//H/
8f/x//H/8f/x//H/8f/x//H/8f/x//H/8f/x//H/8f/x//H/8v/y//L/8v/y//L/8v/y
//P/8//z//P/9P/0//P/8//z//P/8//z//P/8//z//P/8//0//T/9P/0//T/9P/0//T/
8//z//P/8//z//P/8f/x//L/8v/y//L/8v/y//T/9P/z//P/8//z//P/8//x//H/8f/x
//P/8//y//L/8v/y//L/8v/w//D/8P/w//L/8v/y//L/8v/y//H/8f/x//H/8f/x//H/
8f/x//H/7//v/+7/7v/w//D/8f/x//H/8f/x//H/7//v/+//7//w//D/8P/w/+7/7v/u
/+7/7v/u/+7/7v/u/+7/7v/u//D/7//w/+7/7v/u/+7/7v/u/+7/7f/t/+3/7f/u/+7/
7v/u/+7/7v/u/+7/7v/u/+7/7v/u/+7/7v/v/+//7//v/+//7//z//P/8//z//H/8f/x
//L/8v/y//P/8//x//H/7//u/+//7//v/+//7//v/+//7//t/+3/7f/s/+v/6v/q/+r/
6v/q/+r/6v/q/+r/6v/q/+r/6v/q/+r/6v/q/+r/6v/q/+r/6v/o/+j/5v/j/97/2//e
/+X/8v8AABAAJgA9AFQAbgCHAKMAuADHAM8A0QDGAKoAgwBjAE0AOQAqACAAGQAPAAcA
AAD///z/+v/3//b/9P/y//D/8P/v/+7/7f/t/+z/6//r/+v/6v/q/+r/6v/q/+r/6v/q
/+r/6v/q/+r/6v/q/+r/6v/q/+r/6v/q/+r/6v/q/+r/6v/q/+r/6v/q/+r/6v/r/+v/
6//r/+z/7P/s/+z/7P/s/+3/7f/t/+3/7f/t/+3/7v/u/+7/7v/u/+7/7//v//D/8P/x
//L/8v/z//P/9v/2//f/9//1//f/+P/4//v//P/9//7//f///wAAAQACAAMABQAGAAkA
CgALAA0ADQAOAA8AEQASABMAFQAWABcAGAAaABsAHQAeAB4AHgAeACAAIAAgAB4AHgAf
AB8AHwAeAB4AHAAbABsAGgAYABUAEwARAA8ADQAKAAcABQADAAEA///9//v/+f/3//b/
9f/z//L/8f/w/+//7//u/+//7v/u/+7/7v/u/+3/7f/r/+v/6//r/+3/7f/s/+z/7f/t
/+3/7f/t/+3/7f/t/+3/7f/t/+3/7f/t/+3/7f/r/+v/6//r/+3/7v/u/+7/7v/u/+7/
7v/u/+//7//v/+//8P/w/+//7//v/+//7//v/+//7//v/+//7//w//D/7v/u/+7/7v/u
/+7/7f/t/+3/7f/t/+3/7//v//D/8P/u/+7/7v/u/+7/7v/t/+3/7f/t/+3/7f/t/+3/
7f/t/+3/7f/s/+z/7P/s/+z/7P/s/+z/7P/s/+z/7P/s/+z/7P/s/+v/6//r/+v/6//r
/+v/6//r/+v/6//r/+r/6v/q/+r/6//r/+n/6f/p/+n/6f/p/+n/6f/q/+r/6v/q/+j/
6P/o/+j/6P/o/+j/6P/o/+r/6v/q/+r/6v/q/+r/6v/o/+j/6P/n/+f/5//n/+j/6P/o
/+j/6P/o/+j/6P/o/+j/6P/o/+j/6P/o/+n/6f/r/+v/6//r/+3/7f/t/+3/6//r/+v/
7P/s/+z/7f/t/+3/7f/r/+r/6f/p/+n/6f/p/+n/6f/p/+f/5//n/+b/5//m/+b/5v/m
/+b/5v/m/+b/5v/m/+b/5v/m/+b/5v/m/+b/5v/m/+T/5P/k/+L/5P/i/9//3P/Z/9b/
2//o//b/BAAUACsARABcAHUAjwCoALsAxwDLAMgAtACRAGsAUQA/AC4AIgAZABEABQD+
//v/+P/2//X/8v/w/+7/7v/s/+3/7P/p/+n/6P/n/+f/5//m/+b/5v/m/+b/5v/m/+b/
5v/m/+b/5v/m/+b/5v/m/+b/5v/m/+b/5v/m/+b/5v/m/+b/5v/m/+b/5v/m/+n/6f/p
/+n/6P/o/+j/6P/o/+j/6f/p/+n/6f/p/+n/6f/q/+r/6v/s/+z/7P/t/+v/7P/s/+3/
7v/u/+//7//w//D/8f/x//H/8//0//T/9f/2//f/+P/5//v//P/9//7///8BAAIABQAG
AAcACQALAAwADQAPABAAEQATABQAFQAWABgAGQAZABoAGgAaABoAHAAcABwAHAAcAB0A
HQAdABwAHAAaABsAGwAaABgAFQATABEADwALAAgABQADAAMAAQD///3/+//5//f/9v/1
//P/8v/x//D/7//v/+7/7f/s/+z/7P/s/+z/6//r/+n/6f/p/+n/6//r/+r/6v/r/+v/
6//r/+v/6//r/+v/6//r/+v/6//r/+v/6//r/+v/6//r/+v/6//s/+z/7P/s/+z/7P/s
/+z/7f/t/+3/7f/u/+7/7f/t/+3/7f/t/+//7//v/+//7f/t/+7/7v/u/+7/7v/u/+7/
7v/t/+3/7f/t/+3/7f/t/+3/7v/u/+7/7v/u/+7/7v/u/+3/7f/r/+v/6//r/+v/6//r
/+v/6//r/+r/6v/s/+z/7P/s/+r/6v/q/+r/6v/q/+r/6v/q/+r/6f/p/+n/6f/p/+n/
6//r/+v/6//r/+v/6v/q/+r/6v/r/+v/6f/p/+n/6f/p/+n/6f/p/+r/6v/q/+r/6v/q
/+r/6v/o/+j/6P/o/+r/6v/q/+r/6P/q/+r/6v/q/+r/6v/q/+n/5//n/+f/6P/q/+r/
6v/q/+r/6v/q/+r/6v/q/+r/6v/q/+r/6//r/+v/6//r/+v/7f/t/+3/7f/r/+v/6//s
/+z/7P/t/+3/7f/t/+v/6v/p/+n/6f/p/+n/6f/p/+n/6f/p/+n/6P/n/+b/5v/m/+b/
5v/m/+b/5v/m/+b/5v/m/+b/5v/m/+b/5v/m/+b/6P/o/+j/5v/m/+T/4f/e/9v/2P/b
/+b/8v8AABAAJwA+AFYAbwCLAKYAuQDHAM0AygC8AJ0AdwBZAEUANAAmAB0AFQANAAQA
/f/6//j/9f/0//L/8P/w/+7/7f/u/+v/6f/o/+f/5//n/+b/5v/m/+b/5v/m/+b/5v/m
/+b/5v/o/+j/6P/o/+b/5v/m/+b/5v/m/+b/5v/m/+b/5v/m/+j/6P/o/+j/5//n/+f/
5//o/+j/6P/o/+j/6P/p/+n/6f/p/+n/6f/p/+r/6v/q/+z/7P/s/+3/6//s/+z/7f/w
//D/8f/x//D/8P/x//H/8f/z//T/9P/1//b/9//4//n/+//8//3//v///wEAAgADAAQA
BQAHAAsADAANAA8ADgAPABEAEgATABQAFgAXABkAGgAaABoAGgAcABwAHAAcABwAHQAd
AB0AHAAcABoAGQAZABgAFgAVABMAEQAPAA0ACgAHAAUAAwABAP///f/5//f/9f/0//X/
8//y//H/8P/v/+//7v/t/+z/7P/s/+r/6v/p/+n/6//r/+v/6//r/+v/6v/q/+n/6f/p
/+n/6//r/+v/6//r/+v/6//r/+3/7f/t/+3/6//r/+v/6//r/+z/7P/s/+z/7P/s/+z/
6v/r/+v/6//t/+7/7v/t/+3/7f/t/+3/7f/t/+3/7f/t/+3/7v/u/+7/7v/u/+7/7v/u
/+3/7f/t/+3/7f/t/+3/7f/u/+7/7v/u/+7/7v/u/+7/7f/t/+v/6//r/+v/6//r/+v/
6//t/+3/7P/s/+z/7P/s/+z/7P/s/+z/7P/s/+z/7P/s/+r/6v/p/+n/6//r/+v/6//p
/+n/6f/p/+v/6//q/+r/6v/q/+v/6//r/+v/6//r/+n/6f/p/+n/6v/q/+r/6v/q/+r/
6v/q/+r/6v/q/+r/6v/q/+r/6v/q/+r/6v/q/+r/6v/q/+n/6f/p/+n/6v/q/+r/6v/q
/+r/6v/q/+r/6v/q/+r/6v/q/+r/6//r/+v/6//r/+v/6//r/+v/6//t/+3/7f/u//D/
8P/x//H/7//v/+3/7P/r/+v/6//r/+v/6//r/+v/6//r/+v/6v/p/+j/6P/o/+j/6P/o
/+j/6v/q/+r/6v/q/+r/6v/q/+r/6v/q/+r/6v/q/+r/6P/o/+b/4//g/93/3P/j//L/
/v8OACIAOwBSAGoAhQCfALQAxwDRANMAyACsAIcAYwBJADcAKAAgABkAEQAJAAIA/f/6
//r/9//2//T/8v/w//D/7//u/+3/7f/s/+v/6//t/+z/7P/s/+z/7P/s/+z/7P/s/+z/
7P/s/+z/7P/s/+z/7P/s/+z/7v/u/+7/7v/s/+z/7P/s/+7/7v/u/+7/7//v/+//7//w
//D/8P/w//D/8P/x//H/8f/x//H/8f/x//L/8v/y//L/8v/y//P/9f/2//b/9//2//b/
9//3//j/+P/5//n/+//9//7//v///wAAAQACAAMABQAGAAcACAAJAAsADAANAA4ADwAR
ABMAFAAVABcAGAAZABsAHAAdAB4AIAAhACEAIgAiACIAIgAkACQAJAAkACQAJQAlACUA
JAAkACIAHwAfAB4AHAAbABkAFwAVABMAEAANAAsACQAHAAUAAwABAP///f/8//3/+//6
//n/+P/3//f/9v/1//T/9P/0//L/8v/x//H/8//z//P/8//x//H/8P/w//H/8f/x//H/
8//z//P/8//z//P/8//z//X/9f/1//X/9f/1//X/9f/z//T/9P/0//T/9P/0//T/8v/z
//P/8//1//b/9v/1//f/9//3//f/9//3//f/9//3//f/+P/4//j/+P/4//j/+P/4//f/
9//3//f/9//3//X/9f/2//b/+P/4//j/+P/4//j/9//3//X/9f/1//X/9//3//f/9//1
//X/9P/0//b/9v/2//b/9v/2//b/9v/2//b/9v/2//b/9v/1//X/9f/1//X/9f/1//X/
9f/1//X/9f/0//T/9P/0//X/9f/1//X/9f/1//X/9f/1//X/9P/0//T/9P/0//T/9P/0
//T/9P/0//T/9P/0//T/9P/2//X/9P/0//T/9P/0//T/9P/0//P/8//z//P/9P/0//T/
9P/0//T/9P/0//T/9v/2//b/9v/2//b/9//3//f/9//3//f/+f/5//n/+f/3//f/9//4
//j/+P/5//n/+f/5//f/9v/1//X/9f/1//X/9f/1//X/9f/1//X/9P/1//T/9P/0//T/
9P/0//T/9P/0//T/9P/0//T/9P/0//T/9P/0//T/9P/0//T/8v/y//D/6//o/+P/5P/r
//r/CAAYACwARwBeAHgAkwCtAMQA0wDdAN0A1gC6AJMAbwBVAEMANAAoACEAGQARAAoA
BwAEAAQAAQAAAP7/+v/4//j/9//4//f/9//2//X/9f/1//T/9P/0//T/9P/0//T/9P/0
//T/9P/0//T/9P/0//T/9P/0//T/9P/0//T/9P/0//T/9P/0//T/9P/0//T/9f/1//X/
9f/2//b/9v/2//T/9P/1//X/9//3//f/9//3//j/+P/4//j/+P/4//n/+f/6//r/+//8
//z//f/9//7//v////////8BAAIAAgAFAAYABwAIAAcACQAKAAsADAANAA8AEAARABIA
EwAVABcAGAAZABsAHAAdAB8AIAAfACAAIgAjACMAJAAkACQAJAAmACYAJgAmACYAJwAn
ACcAJgAmACQAIwAjACIAIAAdABsAGQAXABUAEgAPAA0ACwAJAAcABQADAAEA///+//3/
+//6//n/+P/3//f/9v/1//T/9P/0//T/9P/z//P/8//z//P/8//x//H/8P/w//H/8f/x
//H/8f/x//H/8f/x//H/8f/x//H/8f/x//H/8f/x//H/8f/x//L/8v/y//T/9P/0//T/
8v/z//P/8//z//T/9P/z//P/8//z//P/8//z//P/8//z//P/9P/0//T/9P/0//T/9P/0
//P/8//z//P/8//z//P/8//0//T/8v/y//L/8v/y//L/8f/x//H/8f/x//H/8f/x//H/
8f/x//H/8P/w//D/8P/w//D/8P/w//D/8P/u/+7/7v/u/+7/7v/t/+3/7//v/+//7//v
/+//7//v/+3/7f/s/+z/7P/s/+3/7f/t/+3/7f/t/+3/7f/t/+3/7P/s/+z/7P/s/+z/
7P/s/+z/7P/s/+z/7P/s/+z/7P/s/+z/7P/s/+z/7P/s/+z/7P/r/+3/7f/t/+7/7P/s
/+z/7P/s/+z/7P/s/+z/7P/s/+z/7P/s/+3/7f/t/+3/7f/t/+//7//v/+//7//v/+//
8P/w//D/8f/x//P/8//x//D/7f/t/+3/7f/t/+3/7f/t/+3/7f/t/+z/6//q/+r/6v/q
/+r/6v/q/+r/6v/q/+r/7P/s/+z/7P/s/+z/7P/s/+z/7P/s/+r/6v/o/+X/4v/f/9z/
3//q//j/BgAYAC8ASABeAHkAlQCsAL8AzQDTANIAxAClAIEAYQBJADoAKgAfABcADwAG
AP///v/8//v/+P/2//T/8v/y//H/7v/v/+3/7P/r/+v/6//q/+r/6v/s/+z/7P/s/+z/
7P/s/+z/6v/q/+r/6v/q/+r/6v/q/+r/6v/q/+r/6v/q/+r/6v/s/+z/7P/s/+3/7f/t
/+3/7P/s/+z/7P/s/+z/7f/t/+3/7f/t/+3/7//w//D/8P/w//D/8P/x//H/8v/y//P/
9P/0//X/9f/0//T/9f/1//X/9//4//j/+f/6//v//P/9////AAABAAQABQAHAAgABwAI
AAkACwAPABAAEQATABIAEwAVABYAFwAYABoAGwAbABwAHAAcAB4AIAAgACAAIAAgACEA
IQAfAB4AHgAcAB0AHQAcABoAFwAVABMAEQAPAAwACQAHAAUAAwABAP///f/7//n/+P/3
//X/9P/z//D/7//v/+7/7f/s/+z/7P/s/+z/6//r/+v/6//r/+v/6//r/+r/6v/t/+3/
7f/t/+3/7f/t/+3/6//r/+v/6//r/+v/6//r/+3/7f/t/+3/6//s/+z/7P/s/+z/7P/s
/+z/7f/t/+3/7f/u/+7/7f/t/+3/7f/t/+//7//v/+//7//v//D/8P/w//D/8P/w/+7/
7v/t/+3/7v/v//D/8f/x//H/8v/y//L/8v/y//L/8v/y//H/8f/x//H/8f/x//H/8f/x
//H/8f/x//D/8P/y//L/8v/y//L/8v/y//L/8v/y//L/8v/y//L/8f/x//H/8f/x//H/
8f/x//H/8f/x//H/8P/w//D/8P/x//H/8f/x//H/8f/x//H/8f/x//D/8P/w//D/8P/w
//D/8P/w//D/8P/w//L/8v/y//L/8P/v/+//8P/w//L/8P/w//D/8P/w//D/8P/w//D/
7//v/+//7//w//D/8P/w//D/8P/w//D/8P/w//D/8P/w/+7/7v/v/+//7//v/+//7//z
//P/8//z//H/8f/x//L/9P/0//X/9f/1//X/8//y//H/8f/x//H/8f/x//H/8f/x//H/
8f/w/+3/7P/s/+z/7P/s/+z/7P/s/+z/7P/s/+z/7P/s/+z/7P/s/+z/7P/s/+z/7P/q
/+r/6P/n/+T/3//c/9//6P/2/wQAFAArAEQAWgBxAI0ApgC7AMkA0wDSAMQApwCDAGMA
SwA8ACwAIQAZABEABgABAP7//P/5//j/9v/0//L/8v/v/+7/7f/r/+r/6f/p/+v/6v/q
/+r/6v/q/+r/6v/o/+j/6P/o/+j/6P/o/+j/6P/o/+j/6P/o/+j/6P/o/+r/6v/q/+r/
6v/q/+r/6v/r/+v/6//r/+r/6v/q/+r/6v/q/+v/6//r/+v/6//r/+3/7v/u/+7/7v/u
/+7/7//t/+7/7v/v//D/8P/x//H/9P/0//X/9f/z//X/9v/2//f/+P/5//r/+//9//7/
//8AAAEAAwAEAAUABgAHAAkACwAMAA0ADwAQABEAEwAUABUAFgAYABkAGQAaABoAGgAc
AB4AHgAeAB4AHgAfAB8AHwAeAB4AHAAbABsAGgAYABcAFQATABEADwAMAAkABwAFAAMA
AQD///3/+//5//j/9f/z//L/8f/w/+//7//u/+3/7P/s/+z/7P/s/+v/6//r/+v/6//r
/+3/7f/s/+z/7f/t/+3/7f/r/+v/6//r/+v/6//r/+v/7f/t/+3/7f/v/+//7//v/+3/
7v/u/+7/7v/u/+7/7v/u/+//7//v/+//8P/w/+//7//v/+//7//x//H/8f/x/+//7//w
//D/8P/w//D/8P/w//D/7//v//H/8f/x//H/7//v//D/8P/u/+7/7v/u/+7/7v/t/+3/
7//v/+//7//t/+3/7f/t/+//7//u/+7/8P/w//D/8P/u/+7/7v/u/+7/7v/u/+7/7v/u
/+3/7f/t/+3/7f/t/+3/7f/t/+3/6//r/+r/6v/s/+z/7f/t/+3/7f/t/+3/7f/t/+3/
7f/s/+z/7P/s/+z/7P/s/+z/7P/s/+z/7P/q/+z/7P/s/+z/7P/s/+z/7v/u/+7/7f/t
/+3/7f/u/+z/7P/s/+z/7P/s/+z/7P/u/+7/7v/u/+z/7P/t/+3/7//v/+//7//x//H/
8f/x//H/8f/x//L/8v/y//P/8//z//P/8f/w/+3/7f/t/+3/7//v/+//7//v/+//7//u
/+//7v/u/+7/7P/s/+z/7P/s/+z/7P/s/+z/7P/s/+z/7P/s/+z/7P/u/+7/7v/s/+r/
6P/n/+L/3//c/+P/8v8AAAwAIAA5AFAAZgCBAJ0AtgDHANEA1QDOALYAkQBtAFMAPwAu
ACIAGwAVAA0ABgABAAAA/v/7//r/+P/2//T/9P/z//L/8f/x//D/7//v/+//7v/u/+7/
7v/u/+7/7v/u/+7/7v/u/+7/7v/u/+7/8P/w//D/8P/u/+7/7v/u/+7/7v/u/+7/8P/w
//D/8P/x//H/8f/x//L/8v/y//L/8v/y//P/8//z//P/8//z//P/9P/0//T/9P/0//T/
9f/1//b/9v/3//j/+P/5//n/+v/6//v/+//7//3//v/+////AAABAAIAAwAFAAYABwAI
AAkACwAMAA8AEAARABMAEwAUABUAFwAYABkAGwAcAB0AHgAgACEAHwAgACAAIAAhACQA
JQAmACQAJAAlACUAJQAkACQAIgAhACEAIAAeABsAGQAXABUAEwAQAA0ACwAHAAUAAwAB
AAEA///9//z/+//5//j/9//2//X/9f/0//P/8v/y//L/8P/w/+//7//v/+//7//v/+//
7//u/+7/7//v/+//7//v/+//7//v/+//7//v/+//8f/x//H/8f/v/+//7//v/+//8P/w
//D/8P/w//D/8P/w//H/8f/x/+//8P/w/+//7//v/+//7//v/+//7//v/+//7//w//D/
8P/w//D/8P/w//D/7//v/+//7//v/+//7//v//D/8P/u/+7/7v/u//D/8P/v/+//7f/t
/+3/7f/t/+3/7f/t/+3/7f/s/+z/7P/s/+z/7P/s/+z/7P/s/+r/6v/q/+r/7P/s/+v/
6//r/+v/6//r/+v/6//r/+v/6//r/+r/6v/q/+r/6//r/+n/6f/p/+n/6//r/+v/6//q
/+r/6v/q/+r/6v/q/+r/6v/q/+r/6v/q/+r/6v/q/+r/6v/p/+n/6f/p/+r/6v/q/+r/
6v/q/+r/6v/q/+r/6v/q/+r/6v/q/+v/6//r/+v/6//r/+3/7f/t/+3/7f/t/+3/7v/u
/+7/7//v//H/8f/v/+7/6//r/+v/6//r/+v/6//r/+v/6//r/+r/6f/o/+j/6P/q/+r/
6v/q/+r/6v/q/+r/7P/s/+z/7P/q/+r/6v/q/+r/6v/q/+j/6P/m/+P/4P/b/9r/4f/u
//z/DAAiADsAUgBoAIMAnwC2AMcA0QDVAMwAtACRAGsATwA7ACwAHgAXABEACQAAAPv/
+v/4//f/9P/y//D/7v/u/+//7v/t/+3/7P/r/+v/6//q/+r/6v/q/+r/6v/q/+r/6v/q
/+r/6v/q/+r/6v/q/+r/6v/q/+r/6v/q/+r/6v/q/+r/6v/q/+r/6v/q/+n/6f/p/+n/
7P/s/+z/7P/s/+z/7f/t/+3/7f/t/+3/7f/u/+7/7v/u/+7/7v/v/+//8P/w//H/8P/w
//H/8f/y//L/8//z//P/9f/2//b/9//4//n/+v/5//v//P/9/wAAAQADAAQABQAGAAcA
CQALAAwADQAPABAAEQATABQAFQAWABgAGQAZABoAGgAaABoAHAAcABwAHAAcAB0AHQAd
ABwAHAAaABcAFwAWABQAEwARAA8ADQAJAAYAAwABAP///f/7//n/+f/3//X/9P/x/+//
7v/t/+z/6//r/+r/6f/o/+j/6P/o/+j/5//n/+f/5//n/+f/5f/l/+T/5P/n/+f/5//n
/+X/5f/l/+X/5f/l/+X/5f/n/+f/5//n/+X/5f/l/+X/4//k/+T/5P/k/+T/5P/k/+T/
5f/l/+X/5f/m/+b/5f/l/+X/5f/l/+X/5f/l/+X/5f/l/+b/5v/k/+T/5P/k/+T/5P/j
/+P/4//j/+P/4//j/+P/5P/k/+L/4v/i/+L/4v/i/+H/4f/h/+H/4f/h/+H/4f/h/+H/
3//f/97/3v/e/97/3v/e/97/3v/e/97/3v/e/97/3v/c/9z/2//b/93/3f/d/93/3f/d
/93/3f/b/9v/2v/a/9r/2v/b/9v/2//b/9v/2//Z/9n/2f/Z/9j/2P/Y/9j/2v/a/9r/
2v/a/9r/2P/Y/9j/2P/Y/9j/2P/X/9f/1//X/9j/2P/Y/9j/2P/W/9b/1v/W/9j/2P/Y
/9j/2P/Y/9n/2f/X/9f/1//X/9v/2//b/9v/2f/Z/9n/2v/c/9z/3f/d/9v/2//Z/9j/
1//X/9f/1//X/9f/1//X/9f/1//X/9b/1f/U/9T/1P/S/9L/0v/S/9L/0v/S/9L/0v/S
/9L/0v/S/9L/0v/S/9L/0v/S/9D/0P/O/8v/yP/H/8T/yf/U/+L/8P8EABsANABOAGUA
fwCYAK0AuQC9ALoApgCFAF8AQwAtABwADgADAPv/8//q/+f/5P/i/9//3P/a/9r/2P/W
/9X/1v/V/9P/0v/R/9H/0f/Q/9D/0P/Q/9D/0P/Q/87/zv/O/87/zv/O/87/zv/Q/9D/
0P/Q/87/zv/O/87/zv/O/87/zv/O/87/zv/O/83/zf/N/83/0P/Q/9D/0P/O/87/z//P
/9H/0f/R/9H/z//Q/9D/0P/Q/9D/0P/R/9H/0v/S/9P/1P/U/9X/1f/U/9T/1f/V/9X/
1//Y/9j/2f/a/9v/3P/d/9//4P/h/+L/4//l/+b/5//o/+n/6//r/+z/7f/v//D/8f/z
//T/9f/2//j/+f/5//r/+v/6//r//P/8//z//P/8//3//f/9//z//P/6//n/+f/4//b/
8f/v/+3/6//p/+b/4//h/+H/3//d/9v/1//V/9P/0v/R/8//zv/N/8z/y//L/8r/x//G
/8b/xv/G/8b/xf/F/8X/xf/F/8X/xf/F/8T/xP/F/8X/xf/F/8P/w//D/8P/xf/F/8X/
xf/D/8P/w//D/8P/w//D/8P/w//E/8T/xP/E/8T/xP/E/8L/w//D/8P/w//E/8T/w//D
/8P/w//D/8P/w//D/8P/w//D/8T/xP/C/8L/wv/C/8L/wv/B/8H/w//D/8P/w//D/8P/
wv/A/w==
         </WaveFormData>
      </LeadData>
   </Waveform>
</RestingECG>
