# Supplementary material for: Detection of Left Atrial Enlargement Using a Convolutional Neural Network-Enabled Electrocardiogram
Source: Front Cardiovasc Med. 2020 Dec 17;7:609976. doi: 10.3389/fcvm.2020.609976 (PMC7773668; doi:10.3389/fcvm.2020.609976)
Supplement: Supplementary file 2 [file Data_Sheet_2.ZIP › normal1/1802010084_8063_00000014.XML]

<?xml version="1.0" encoding="Windows-1252"?>
<!DOCTYPE RestingECG SYSTEM "restecg.dtd">
<RestingECG>
   <PatientDemographics>
      <PatientID>1802010084</PatientID>
      <PatientAge>73</PatientAge>
      <AgeUnits>Years</AgeUnits>
      <Gender>Female</Gender>
      <PatientLastName>fangmeining</PatientLastName>
   </PatientDemographics>
   <TestDemographics>
      <DataType>Resting</DataType>
      <Site>1</Site>
      <AcquisitionDevice>MAC55</AcquisitionDevice>
      <Status>Unconfirmed</Status>
      <Priority>Normal</Priority>
      <AcquisitionTime>10:18:26</AcquisitionTime>
      <AcquisitionDate>07-07-2015</AcquisitionDate>
      <CartNumber>1</CartNumber>
      <AcquisitionSoftwareVersion>009C</AcquisitionSoftwareVersion>
      <XMLSourceVersion>MAC5000 v1.0</XMLSourceVersion>
   </TestDemographics>
   <RestingECGMeasurements>
      <VentricularRate>75</VentricularRate>
      <AtrialRate>75</AtrialRate>
      <PRInterval>162</PRInterval>
      <QRSDuration>62</QRSDuration>
      <QTInterval>396</QTInterval>
      <QTCorrected>442</QTCorrected>
      <PAxis>64</PAxis>
      <RAxis>19</RAxis>
      <TAxis>68</TAxis>
      <QRSCount>12</QRSCount>
      <QOnset>227</QOnset>
      <QOffset>258</QOffset>
      <POnset>146</POnset>
      <POffset>201</POffset>
      <TOffset>425</TOffset>
      <ECGSampleBase>500</ECGSampleBase>
      <ECGSampleExponent>0</ECGSampleExponent>
   </RestingECGMeasurements>
   <Diagnosis>
      <Modality>Resting</Modality>
         <StatementCount>4</StatementCount>
         <LabelText>12SL ��ϳ���</LabelText>
      <DiagnosisStatement>
         <StmtFlag>ENDSLINE</StmtFlag>
         <StmtText>�������</StmtText>
      </DiagnosisStatement>
      <DiagnosisStatement>
         <StmtFlag>ENDSLINE</StmtFlag>
         <StmtText>���ķ�����</StmtText>
      </DiagnosisStatement>
      <DiagnosisStatement>
         <StmtFlag>ENDSLINE</StmtFlag>
         <StmtText>��������ST����T���쳣</StmtText>
      </DiagnosisStatement>
      <DiagnosisStatement>
         <StmtFlag>ENDSLINE</StmtFlag>
         <StmtText>�쳣 ECG</StmtText>
      </DiagnosisStatement>
   </Diagnosis>
   <Waveform>
      <WaveformType>Rhythm</WaveformType>
      <WaveformStartTime>0</WaveformStartTime>
      <NumberofLeads>8</NumberofLeads>
      <SampleType>CONTINUOUS_SAMPLES</SampleType>
      <SampleBase>500</SampleBase>
      <SampleExponent>0</SampleExponent>
      <HighPassFilter>16</HighPassFilter>
      <LowPassFilter>150</LowPassFilter>
      <ACFilter>NONE</ACFilter>
      <LeadData>
         <LeadByteCountTotal>10000</LeadByteCountTotal>
         <LeadTimeOffset>0</LeadTimeOffset>
         <LeadSampleCountTotal>5000</LeadSampleCountTotal>
         <LeadAmplitudeUnitsPerBit>4.88</LeadAmplitudeUnitsPerBit>
         <LeadAmplitudeUnits>��V</LeadAmplitudeUnits>
         <LeadHighLimit>2147483647</LeadHighLimit>
         <LeadLowLimit>268435456</LeadLowLimit>
         <LeadID>I</LeadID>
         <LeadOffsetFirstSample>0</LeadOffsetFirstSample>
         <FirstSampleBaseline>0</FirstSampleBaseline>
         <LeadSampleSize>2</LeadSampleSize>
         <LeadOff>FALSE</LeadOff>
         <BaselineSway>FALSE</BaselineSway>
         <ExcessiveACNoise>FALSE</ExcessiveACNoise>
         <MuscleNoise>FALSE</MuscleNoise>
         <LeadDataCRC32>486456845</LeadDataCRC32>
         <WaveFormData>
8P/w//D/8P/u/+7/7v/u//D/8v/0//b/9f/0//P/8v/0//T/9P/0//P/8v/x//D/8v/0
//b/+P/3//b/9f/0//P/8v/x//D/8v/0//b/+P/6//r/+v/6//j/+P/4//j/+P/4//j/
+P/4//j/+P/4//j/+P/4//j/+v/6//r/+v/7//z//f/+//3//P/7//r//f/+////AAD9
//z/+//6//7/AAACAAQAAgACAAIAAgACAAIAAgACAAQABAAEAAQAAgACAAIAAgAAAAAA
AAAAAAAAAAAAAAAAAAAAAAAAAAD+//7//v/+//7//v/+//7/AAAAAAAAAAD9//z/+//6
//v//P/9//7//P/8//z//P/7//r/+f/4//n/+v/7//z//P/8//z//P/7//r/+f/4//n/
+v/7//z//P/8//z//P/7//r/+f/4//n/+v/7//z/+v/6//r/+v/6//r/+v/6//j/+P/4
//j/+f/6//v//P/6//r/+v/6//v//P/9//7//f/8//v/+v/8//z//P/8//v/+v/5//j/
+//8//3//v/+//7//v/+//7//v/+//7//v/+//7//v/8//z//P/8//3//v///wAA/v/+
//7//v/9//z/+//6//z//P/8//z//P/8//z//P/9//7///8AAP7//v/+//7//f/8//v/
+v/7//v//f/7//z/+//+/wEAAwABAAMABQABAP///v/8//7/+////wYABAAEAAUACQAK
AA4ADgAOAA4ADgAPABMAFAATABQAEwAVABUAGQAbABcAFgASAA0ACAADAP/////9//n/
+f/5//n/9//2//b/+v/8//z/+v/0//b/9f/z//b/9//3//f/9v/2//b/9f/2//b/9v/2
//X/9f/2//j/9v/1//X/9f/0////BAAGAAoAFQAiAC4APwBZAG8AhgChAMEA3gD7AAcB
AAHqAMQAhwBJAB4ADQAFAPn/8P/w//L/9P/x/+z/7//w//H/8v/z//T/9f/2//X/8v/y
//L/8//y//H/8v/x/+z/7f/u/+//8f/0//P/8P/v/+//7v/v//D/8f/0/+//7v/t/+z/
8P/z//X/9f/0//b/8//y//X/9f/1//X/8P/v//D/8f/z//P/8v/y//D/8P/w//D/8//0
//T/8v/w//L/8v/w//P/9P/4//r/+f/2//j/9//1//P/7//r/+3/8P/0//b/9//3//f/
+P/2//b/9//3//X/9P/0//f/9//2//b/+f/6//v//P/9//3//P/6//f/+P/6//v//f/7
//v/+v/5//v//P/+//7//P/9////AgACAAMAAwADAAUABgAGAAUAAQD+/wEAAAABAP//
////////AAACAP7//v/+////AAD+//3//P/7//3//P/8//z/+v/6//v/+/////z//P/9
//v/+//7//b/9//6//3//P/7//r/+v/5//n/+P/4//j/+P/7//v/+//+/////v/+//z/
+//+//f/+f/2//b/9v/4//n/+v/7//v/+f/2//b/+v/6//n/+f/3//X/9f/6//v/+//6
//n/+/8AAAIAAgD+//r/9v/z//X/+f/8//r/+v/6//v//f////3//P/8//r/+f/5//n/
+//6//b/9v/4//n/+v/8//3//P/7//j/9//1//X/9//3//f/9//7//3//f/8//7//f/7
//r/+P/4//r/+v/5//v//P/8//v//f/9//z//P/6//r/+v/6//n//v/8//z//P/8//z/
/P/8//z//P/9/wAA///8//n/+v/7//v/+f/7//3//f/9//7//v8AAPv//f8CAAIAAgAD
AAcACgAOAA4ADgAPABAAEgAXABgAFwAYABcAGAAXABoAGwAYABYAEQALAAgAAwD/////
/v/5//j/9//3//X/9P/0//b/+P/4//b/9f/4//j/9//4//n/+f/5//f/+P/5//n/9v/0
//L/8P/w//H/8//2//b/9f/1//X/7v/z//z/CAASABkAIgAsADUASwBrAIgApwDFAOAA
+wAJAQQB6gDCAI0ATwAgAAcA+f/v/+7/8v/y//D/8//4//X/9P/z//L/7//u/+3/7P/u
/+z/7f/u/+//7v/t/+7/8P/s/+7/8P/y//P/9f/z//T/9f/3//j/8//w/+3/7P/t/+7/
7//w//H/8//0//P/8//2//T/9P/x/+//7f/r/+v/7f/x//X/9f/1//T/9P/1//b/9//4
//f/+P/4//b/9P/2//b/9P/0//T/9//4//f/9P/2//X/9//5//n/+f/5//r//P/8//n/
9//1//T/9v/2//f/9//3//b/9v/5//j/9v/1//f/+v/7//z//f////7//P/5//n/+v/6
//v//f///wAAAQD///7//v/8//v//f8AAAQABAAFAAUABQABAAAA/v/7//z//P8CAAQA
AQD9//v/+f/7//z//v/6//n/+P/4//j/+v/7//z//f/7//j/9v/0//L/8v/z//P/9v/0
//X/9//6//v//P/4//X/9v/3//T/9P/0//X/9f/3//b/9v/2//X/9//2//X/8//z//H/
8P/0//f//v/7//n/9P/y//D/7//v/+//7//1//X/9P/2//X/9P/y//H/8v/x//L/+P/5
//n/+P/3//P/9v/2//T/9P/0//T/9f/1//n//P/6//f/9v/2//f/9v/z//H/8P/x//P/
9v/5//v/+v/2//b/9f/z//H/8P/2//j/+v/6//j/9f/0//X/8v/x//D/8//0//P/8f/y
//n//f/8//z//P/8//z/+f/4//f/9v/2//f/+v/5//j/9f/2//f/+f/3//n/+//+////
AQACAP//+f/6//7//v/+////AwAEAAYABAACAAQABgAJAA8ADgANAA4ADQAPAA8AEwAV
ABEADgAIAAEAAAD9//v//f/7//f/9//3//X/8//y//L/9P/2//b/9P/0//j/+f/5//f/
9f/y/+//7//w//H/8f/w//D/8P/w//D/8f/z//b/8//x//D/7//2//v//P/6/wAAAwAE
AAwAGwAtAD0AVgB1AIkAngC7ANcA6ADqANoAtwCPAFoAHQDx/+X/5v/m/+b/6v/t//T/
8f/w/+//7v/w//D/8P/w/+3/6v/q/+r/6//q/+n/6v/s/+r/7v/y//D/7//v/+v/6//t
//D/8v/x//D/7//w//D/8P/w//D/7//v/+7/6//v//L/8P/w//P/8//z//P/8f/x//P/
9f/1//X/9P/0//H/8P/v/+7/8P/y//P/8v/1//j/+f/4//T/8v/z//L/9P/y//X/9f/3
//f/9f/z//P/9P/2//b/9v/3//j/+v/8//z//f/9//n/+P/4//v/+//6//r//f/8//v/
+v/5//z//P/7//n/9//4//j/+f/9////AAABAAEAAgAEAAQA/v/9//3//v8BAAMABAAF
AAIAAgABAP/////+/wMABAAFAAMAAwADAAIAAgADAP7//f/8//z//P/5//n/+f/5//n/
+P/4//j/+P/4//n/+f/8//r/+//9//v/+f/3//D/8f/0//f/9v/3//j/+v/7//j/9v/1
//T/9f/5//r/+//5//n/9//2//T/8//2/+//9P/2//v/AAD8//v/+v/5//n/9f/w/+7/
9P/2//f/+f/7//n/+f/+//z/+//5//f/8//2//b/9P/2//j/+v/9//r//f////z//P/8
//3////9//v/+v/6//n/+f/6//v//P/8//n/+v/6//n/+P/4//j/+P/4//b/9//3//n/
/f/6//n/+P/7//3/+//4//j/+//7//z//P/4//r/+v/5//n/+v/6//n/+//z//L/9P/0
//T/9P/3//r//f8AAP3/+//7//f/+f/3//n/+//7//n/+//9//3//f/+//7/+//1//b/
+v/9//7/AAAFAAwAEgAUABYAEgAQAA8AEQAUABUAGAAZABUAEQARAA8ADwAQAA4ACwAH
AAEA/P/7//n/9f/1//X/9f/z//L/8v/2//j/+P/2//T/+P/5//n/9P/x/+3/6f/q/+z/
7v/v//H/8v/z//T/8f/x//L/9P/y//H/8f/x//j//f/4//b/AgAPABoAKAA9AFMAZwCE
AJ0AswDYAPkACQH8AOAAuAB/AEMAHgALAP3/9f/y/+7/6v/o/+v/8v/w//D/8P/w/+//
7v/t/+z/7v/s/+3/7v/t/+z/6//s/+r/5v/o/+r/6//t//D/7//t/+3/7v/u/+z/7P/s
/+7/7v/u/+7/7v/s/+3/7f/r/+v/7v/s/+z/7f/t/+3/7f/r/+v/7f/v//D/8f/x//L/
8P/w//D/8P/x//L/8v/w//D/8v/y//D/7v/u//H/8v/0//T/+f/7//f/9f/x/+3/7f/u
//D/8P/t/+3/7f/u/+7/7v/v/+//8f/y//T/+f/3//T/8v/z//P/8//z//P/9//4//j/
9//2//b/9f/1//f/+f/6//v/+//8//7//v/5//n/+v/8//7//////////f/+//7//f/5
//b/+f/4//r/+f/6//v/+f/6//z/+P/5//j/+P/4//f/9//3//f/9f/0//T/9P/3//j/
+v/7//z/+P/3//f/9f/1//X/8P/w//L/9P/y//T/9v/5//v/9v/y/+//7P/u//P/9f/3
//X/9f/z//L/8f/x//X/7//y//D/8f/y//L/8//0//X/9f/z//D/8P/y//L/8f/x//H/
7//v//T/9v/3//f/9//0//b/9f/y//L/8v/y//P/9P/5//3//P/1//L/8P/v//D/7//v
//D/8v/z//X/9//1//T/8P/w//P/8//z//T/+P/4//j/9v/1//P/8//1//P/8//z//f/
9f/z//D/8P/z//P/9P/0//T/+P/6//v/+v/6//n/9//2//X/8//y/+7/8v/0//j/+//8
//3//v/9//z/+//6//f/9//5//f/9//1//f/+f/3//P/8//z//f/+f/8//7//P/1//X/
+P/6//r/+////wQACgAMAA4ACgAIAAcACQANAA0ADwAPAA8ADwATABUAEQAQAAwABwAC
AP3/+f/5//f/8//z//P/8//x//D/8P/v//D/7//s/+z/8P/x//H/8v/z//P/8//y//L/
8v/x/+3/7P/r/+r/6//r/+z/7v/v/+//8P/x/+r/7f/y//r/AAAJABYAIgAtAEMAWwB0
AI8AsQDUAPEAAQEAAe4AyACHAE8ALAATAAEA9//u/+r/6P/q/+3/7v/t/+z/6//q/+r/
6v/q/+r/6v/o/+n/6v/r/+r/6f/q/+r/5v/o/+r/6v/r/+3/6//q/+v/7f/u/+3/7P/r
/+z/6v/q/+r/6v/s/+3/7f/r/+v/7v/s/+z/8P/x//L/8//w/+//8P/x//D/7//t/+z/
7f/u/+//8P/0//b/9//2//P/9P/z//D/7f/s/+7/7v/w/+7/8f/x//P/9f/1//X/8//y
//L/8P/w//H/8v/0//b/9v/3//f/9P/y//H/8//0//T/9f/5//n/+f/5//n//P/8//v/
+f/5//r/+v/7//v/+//6//n/+//+/wIABAD/////AAACAAEAAQAAAP//AQAEAAYABwAD
AAAAAwACAAUAAwADAAMAAAAAAAEA/P/8//z//f/+//3//f/9//3//P/6//n/+P/7//z/
/v////7/+P/1//P/9//5//v/+P/5//z////+//v/+v/6//n/9//2//b/9v/2//n/+f/5
//n/+f/3//b/+f/7/wEA/f/+//z//f/+//z/+//6//n/+//5//b/9v/3//b/9P/z//b/
9//6/wIA///9//r/9//3//r/+v/4//f/9v/1//X/9//7//7//P/7//r/+v/7//z/+//7
//z/+//7//z//f///wAA/v8AAP3/+//5//j//f/+/////v/7//n/+f/7//z//f/+/wMA
AAD9//n/+P/9//3//v/+//z/9v/8//z//P/8//z//P/8//z//P/5//n/+//5//f/9f/3
//n//f///wUACwAIAAUAAwAAAP7/+f/7/wAAAAAAAAEABQAJAA4ADwAQABIAEgATABcA
GAAXABgAFwAUABEAEgARABAAEAANAAkABgABAP3//f/8//f/9v/1//X/8//y//L/9//8
////AAD6//r/9//z//L/8f/v/+3/8P/y//T/9f/0//T/9P/0//b/9//5//z/+f/3//b/
9f/u//X/+v8AAAYADQAYACAALwBHAFkAaACJAKkAwgDjAPkA/ADwAMQAdwA9ABQA8//n
/+n/7v/0//T/7P/l/+r/6//s/+3/7v/y//T/9v/4//L/7P/p/+b/6//s/+3/8P/u/+r/
7P/u//H/8//2//X/7//t/+z/6v/s/+7/8P/0//T/9v/4//r/+v/7//v/+f/3//b/8P/s
/+//8f/z//X/9f/1//f/+f/2//X/8//y//X/9v/3//j/+f/6//r/+P/4//r/+v/4//f/
9v/4//j/+//6//7////9//v/9//z//X/+P/8//7/////////AAD+//7//////////v/+
/wEA/v/8//v//f///////////wIAAgABAP//AQACAAIAAwAGAAcABwAHAAgACgANAA4A
CAAFAAMAAgACAAMAAwADAAEAAgACAAEAAwACAAcACAAHAAMAAQD//wMABgAKAAgAAwD+
//r/9v/3//n/+//9//z/+v/5//j/+P/4//n/+f/9//z//v8BAP7//f/8//b/+P/6//z/
+v/6//r/+//7//3//P/8//z/+v/9//3//f/7//v/+f/4//n/+/8BAP3//f/6//r/+v/7
//3///8BAAIA///7//r//f/+//7////8//n/+P/8//7//////////P/+//3/+v/6//r/
+v/7//3/AwAIAAgAAgAAAP/////+//v/+f/4//j/+f/7//3///8AAP7/AAADAAMAAwAE
AAEA/v/7//b/9//3//n//f/9//3//f8BAAEA///8//z//////wAAAAD//wIAAwADAAEA
+P/2//n/+v/7//z/+f/4//f/9v/4//n//P/7//7//f8AAAMABQAFAAkADQAKAAcABQAC
AAAA+//9/wIABAAGAAkADwAQABIAEAAOABEAEgAUABkAFwAVABUAEwAUABMAFgAXABUA
FAAQAAsACgAFAAEAAQAAAPv/+v/5//f/9f/0//T/9//6//v/+v/2//j/9//1//P/8//y
//H/8f/y//P/8//y//L/8v/y//P/8//0//b/9v/1//X/9f/6//3/+P/6/wwAGwAkADoA
UQBbAGUAfACfAMEA4AD9AAMB8gDaALAAewBJACIABQD7//X/7P/q/+7/7v/v//D/7v/u
/+7/7v/v//D/8f/y/+7/6v/p/+j/7v/w//L/9v/y/+z/7P/s/+7/7//x/+//7v/v//H/
8v/0//T/9P/2//L/8v/y//L/7//v/+7/6//t//D/7v/u//D/8f/y//P/8v/z//b/+f/3
//X/8v/w//H/8v/z//T/9//4//j/9v/1//b/9f/y//X/9v/6//z/+//4//r/+f/2//X/
8v/v//D/8v/1//b/8//z//P/9P/1//b/+P/5//f/9v/2//n/9//2//b/+f/5//n/+f/5
//n/+P/2//P/9//6//z////9//3//P/7//v//P/+//7//v///wEABAABAAEAAAD///3/
/v/+//3//v/+/wQABgAEAP///P/5//v//P/+//r/+v/6//v//P/5//n/+f/5//r/+v/7
//z/+v/6//v/+//9//r/+v/7//r/+f/4//L/9P/2//j/9v/0//T/9f/1//b/9v/3//j/
+P/7//v/+//5//n/9//2//n/+/8BAP3/+f/0//L/8P/z//X/9//5//3/+//4//j/+f/4
//b/9f/1//P/8//4//f/9//2//X/9f/4//j/9v/0//T/9P/1//X/+f/8//r/+v/6//v/
/f/6//f/9f/0//L/8//1//f/+P/4//X/9v/1//X/9f/2//b/9v/2//T/8f/v/+//8f/y
//P/9P/5//v/+f/2//b/9//3//j/+P/2//j/+P/3//b/9v/1//P/9//9/wIAAgD8//v/
+v/5//j/9v/2//b/9v/2//f/+v/5//f/9f/3//n/+f/3//n/+//9//3//v/+/wAA+//9
/wIAAAD+//3///8FAAoACwAMAAoACgALAA8AFQAXABsAHQAXABEADwALAAwADAAJAAUA
AQD7//b/9f/2//P/9P/1//T/8//z//T/9f/2//X/8v/v//L/8v/x//P/8//y//H/8f/y
//P/8//w//D/8P/w//H/8f/y//T/8P/v/+//7//0//X/+P/+/wQACwAaAC4AQwBZAG8A
iACpAMcA5AD5AP8A9gDYAKIAZQAzAA4A///3//X/8v/u/+r/6v/v/+7/7P/s/+z/7P/s
/+z/7P/s/+z/6v/r/+z/7P/s/+z/7v/w/+z/7v/w//L/8//1//P/7//v//D/8P/u/+7/
7v/w//D/8P/w//D/7f/t/+z/6f/s//D/7//w//P/9f/3//n/9f/z//P/8//1//X/9P/0
//L/8v/y//L/8v/y//H/7v/v//L/8//y//D/8P/z//T/9//2//r/+//3//X/8f/t//H/
9P/4//r/9v/1//T/9P/0//T/9f/1//T/9P/1//n/+f/4//j/+//4//f/9v/1//n/+v/6
//n/+f/6//r/+//6//v/+//7//v//P/+//7//f/9//7/AAD+/////////wAAAgADAAMA
AAD+/wIAAgAGAAUABgAHAAIAAAD///j/+v/6//v//P/7//v/+//7//n/+P/4//j/+v/6
//v/+//7//j/+P/5//z//f/+//r/9//4//n/9v/4//j/+f/5//j/9v/1//T/9v/5//n/
+f/5//n/9//2//j/+f/+//n/+P/0//P/8v/z//X/9//5//v/+f/2//b/9//2//T/8//z
//H/8f/2//f/9//2//X/9f/4//j/9v/4//j/+P/5//f/+//+//z/9v/0//P/8//0//P/
8//0//b/9//5//v/+P/2//H/8P/z//X/9//6//3//v////7/+v/1//L/8f/0//X/9v/7
//v/+f/2//b/9v/1//X/9P/6//r/+P/0//b/+P/6//z//v/+//7//v/8//v//P/5//f/
9f/3//n/+//5//v//f/9//3//v/+/wEA/f8AAAYAAgAAAP//AQAJABAAEwAWABQAEgAR
ABMAFgAXABoAGwAVABEAEQAPAAsACgAGAAEAAAD7//f/9//4//X/9v/3//f/9f/0//T/
9v/4//j/9v/y//T/8//x//P/9f/2//f/9P/0//T/8//x//D/7//u//H/9f/6/wAA+v/1
//H/7f/w//X//P8CAAgADQAYACQAMwBJAGUAgACbALkA3ADzAPsA9ADaALAAdwA5AAwA
9//t/+v/6v/g/9j/4v/v/+7/7v/u/+7/7v/u/+7/7v/u/+7/7P/t/+7/8P/w//D/8v/w
/+z/7v/w/+3/7f/u/+v/6v/r/+3/7v/v//D/8f/0//H/8P/v/+7/8P/x//H/7//1//r/
+v/8//j/9f/y/+//8P/x//T/9//6//v/+//8//n/9v/z//D/8//2//j/+P/3//j/9//0
//b/9v/5//r/+P/2//n/+f/6//v/+v/5//j/+P/5//j/+P/5//r//P/8//z//f/9//3/
/P/8/////v/8//v//f/7//v/+//7/wAAAAD///3//f/+//7///8CAAMAAwADAAEAAgAE
AAQABAAFAAcACgAJAAkACAAHAAUABgAGAAUAAwAAAAMAAgADAAEAAQABAP7//P/7//T/
9//4//r//P/5//n/+f/5//n/+P/4//j/+v/6//v/+//6//b/9f/1//j/+//+//z//v8A
AAIAAAD6//b/8//v//H/8v/0//b/9//7//z//f/+/////v/+//r/9//4/+//8f/w//L/
9P/1//f/+f/7//7//f/7//z//P/6//f/9f/4//f/+P/+//z/+//5//f/9//6//r/+P/4
//j/+P/5//f/+//+//z/+//6//r/+//5//f/9v/2//j/+////wMAAAD+//n/+P/7//v/
+//8//v/+v/5//b/9v/1//b/+f/5//n/+f/9//r/9//z//L//f////7/+v/4//r/+v/6
//r/+P/4//j/+P/1//X/9//1//j/9//6//3//P/5//r/+//8//3///8AAAEA/f8AAAYA
BAAEAAUACQAJAAwACwAKAAsADAAOABMAEgARABIAEQASABEAFAAVABIAEAALAAUA///5
//T/8//3//X/9//5//T/8f/v/+7/8f/0//X/9P/z//b/9v/1//T/8//x/+//8f/y//P/
8//y//L/8v/y/+//7//w//L/8v/x//H/8f/0//X/9v/+/wwAFQAcACwAQwBbAHUAkgCr
AMsA7AD9AP0A8gDWAJwAYQAvAAgA+//3/+v/6P/o/+z/8P/z//D/7v/u/+7/7v/u/+7/
7v/u/+r/5v/l/+T/6P/q/+z/8P/u/+r/7P/u/+z/7f/v/+3/6v/p/+n/6P/r/+z/7f/w
/+3/7P/r/+r/6//t/+7/7f/v//L/8P/w//D/7//u/+3/7f/v//P/9//3//f/9v/2//P/
8P/t/+r/7v/w//H/8P/w//L/8v/w//D/8P/z//T/9v/0//f/9//1//X/8//x//L/9P/3
//j/9f/1//X/9v/4//j/+f/5//P/8P/u/+//8//0//b/+//5//n/+f/5//z//P/7//n/
+P/4//f/9//6//v/+//7//v//P/+//7//f/9//7/AAACAAMAAwADAAAAAAD///3//f/8
/wEAAgAAAP3//P/7//7/AAADAAAA/P/6//n/+P/3//f/9//3//r/+v/7//z/+v/6//v/
+//7//j/+P/5//n/+f/5//T/9P/2//j/9v/1//T/9P/z//b/9v/3//j/9f/3//b/9f/3
//n/+f/6//n/+f/9//f/+f/2//b/9v/0//X/9v/3//j/9f/x//D/9f/2//b/9//0//H/
8P/0//f/+f/6//v/9f/2//T/8P/y//L/8v/z//T/+f/9//z/+P/2//X/9f/1//P/8v/y
//L/8//1//f/9f/0//D/8P/x//H/8f/y//b/+P/6//r/+P/1//T/9f/1//X/9f/5//f/
9f/y//L/9f/1//b/9v/3//r/+//7//j/+P/3//X/8//1//j/+P/2//b/9v/2//b/9v/2
//b/9v/z//P/9f/z//X/8//1//f/+f/5//3/AQD9//n/9v/y//X/8f/0//r/+//8//7/
AwADAAYABQAEAAYABgAHAAsAEAARABQAFQARAA0ADQALAAwADAAJAAUAAgD9//n/+f/7
//n/+//9//f/8f/s/+j/6v/s/+z/6v/p/+7/8P/x//D/7//t/+v/7f/w//P/9f/w/+7/
7P/q/+v/6//s/+7/7f/t/+7/7//q/+X/7P/2/wAACQAUACIAMwBLAGEAdgCRAK0AygDp
AP8A9gDeAMIAjwBPAB4ABQD5//P/7P/s//L/9P/x/+7/7f/s/+v/6v/m/+T/4v/g/+L/
4P/h/+L/5P/k/+T/5v/p/+b/6f/s/+z/7f/v/+3/6f/n/+b/5P/m/+b/5v/o/+j/6P/o
/+j/6P/p/+n/5//p/+z/6v/q/+z/7f/u/+//6//p/+n/6f/r/+v/6v/q/+v/7P/t/+7/
7P/s/+v/6P/p/+z/7f/s/+7/8P/1//j/8f/q/+j/4//o/+v/7P/t/+v/7P/u/+7/7f/t
/+3/7v/r/+r/6v/p/+v/7P/u//P/8v/w/+//8f/x//H/8f/x//f/+P/4//f/8//y//D/
7//x//P/9P/1//j/+v/9//7/+f/3//b/9v/0//X/9f/1//f/+v/8//3//P/6//7//v/+
//v/+v/5//n/+v/8//j/9//2//b/9v/z//H/7//t//D/8P/x//L/9P/0//X/9f/1//L/
8v/z//P/8//z/+7/7P/u//D/7v/v//D/8v/z//X/9P/0//T/8//1//T/8//w/+//7P/q
/+z/7//2//P/8v/u/+3/7P/s/+3/7v/v//P/8f/u/+7/8f/y//L/8//x/+3/6//u/+3/
7f/s/+v/7P/w//H/8P/w//D/8P/x/+7/8f/z//D/7f/s/+z/7f/v/+3/7P/s//D/8//3
//v/+P/0/+3/6v/r/+v/6//s//H/8v/z//L/7//t/+3/7//v/+//7//z//X/8//w//D/
8//z//T/9P/w//D/7v/r/+//8v/0//X/7//m/+j/6v/s/+7/7//w//H/8v/z//P/9f/z
//H/7//x//P/8f/t/+3/7f/x//P/9v/4//f/8f/y//b/9P/0//X/+f/8/wAAAAAAAAIA
AgADAAcACwALAA0ADQANAAsADQANAAgABAD9//X/9f/x/+7/7//z//H/8//1/+//6//o
/+b/6P/q/+r/6P/l/+j/6P/n/+f/5//m/+X/5//o/+n/6f/o/+j/6P/o/+b/5f/l/+b/
5f/l/+b/5//q/+n/7P/u//D/+/8IABQAIQA3AFEAZAB9AKMAyADfAOkA5gDaALwAiQBL
ABYA9f/l/9v/2v/g/+T/4P/d/97/4P/g/+D/4P/h/+L/4//k/+P/4P/g/+D/4P/g/+D/
4v/g/9z/3v/g/+H/4//m/+X/4f/h/+L/4v/g/+D/4P/i/97/3v/e/97/4f/j/+T/4//l
/+j/5v/m/+f/5//n/+f/4//j/+X/5//m/+X/4//i/+X/5v/n/+j/5//o/+j/5v/m/+j/
6P/m/+b/5v/p/+r/7P/q/+3/7f/t/+3/6//p/+f/6P/q/+r/6f/p/+n/6v/s/+7/8f/z
/+3/6v/o/+n/6v/q/+v/7//v/+//7//v//D/8P/v/+3/7//w//D/8f/y//P/8//z//D/
8P/x//D/8P/x//P/9v/1//X/9P/z//X/+P/6//v/9//y//P/8P/v/+v/6f/n/+v/8P/2
//b/8P/s/+n/5v/n/+n/6//t/+v/6v/q/+r/5v/k/+P/4f/n/+b/6P/r/+v/6//r/+b/
5P/m/+j/5v/n/+j/6v/r/+r/6P/n/+b/6f/t/+7/7//t/+v/5//k/+L/4//o/+P/5//m
/+j/6v/n/+f/5//n/+r/6f/n/+j/6v/q/+n/6f/o/+X/5P/o/+n/6f/o/+f/5//q/+r/
6P/q/w==
         </WaveFormData>
      </LeadData>
      <LeadData>
         <LeadByteCountTotal>10000</LeadByteCountTotal>
         <LeadTimeOffset>0</LeadTimeOffset>
         <LeadSampleCountTotal>5000</LeadSampleCountTotal>
         <LeadAmplitudeUnitsPerBit>4.88</LeadAmplitudeUnitsPerBit>
         <LeadAmplitudeUnits>��V</LeadAmplitudeUnits>
         <LeadHighLimit>2147483647</LeadHighLimit>
         <LeadLowLimit>268435456</LeadLowLimit>
         <LeadID>II</LeadID>
         <LeadOffsetFirstSample>0</LeadOffsetFirstSample>
         <FirstSampleBaseline>0</FirstSampleBaseline>
         <LeadSampleSize>2</LeadSampleSize>
         <LeadOff>FALSE</LeadOff>
         <BaselineSway>FALSE</BaselineSway>
         <ExcessiveACNoise>FALSE</ExcessiveACNoise>
         <MuscleNoise>FALSE</MuscleNoise>
         <LeadDataCRC32>45942790</LeadDataCRC32>
         <WaveFormData>
5P/k/+T/5P/i/+L/4v/i/+P/5P/l/+b/5v/m/+b/5v/k/+T/5P/k/+b/5v/m/+b/5//o
/+n/6v/q/+r/6v/q/+r/6v/q/+r/6v/q/+r/6v/r/+z/7f/u//H/8v/z//T/9v/2//b/
9v/2//b/9v/2//r//P/+/wAAAAAAAAAAAAADAAQABQAGAAgACAAIAAgACAAIAAgACAAI
AAgACAAIAAoACgAKAAoACAAIAAgACAAGAAYABgAGAAYABgAGAAYABAAEAAQABAACAAIA
AgACAAAAAAAAAAAA///+//3//P/8//z//P/8//z//P/8//z/+f/4//f/9v/2//b/9v/2
//b/9v/2//b/9v/2//b/9v/2//b/9v/2//b/9v/2//b/9v/2//b/9v/0//T/9P/0//f/
+P/5//r/+v/6//r/+v/4//j/+P/4//r/+v/6//r/+P/4//j/+P/5//r/+//8//r/+v/6
//r/+v/6//r/+v/6//r/+v/6//z//P/8//z//P/8//z//P/7//r/+f/4//j/+P/4//j/
+v/6//r/+v/6//r/+v/6//z//P/8//z/+//6//n/+P/4//j/+P/4//r/+v/6//r/+v/6
//r/+v/4//j/+P/4//b/9v/2//b/+f/6//v//P/6//r/+v/6//r/+v/6//r/+v/6//n/
+f/4//j/+P/4//v//P///wIABAAHAAoADQAKAAgABwAHAAkACQAKAAsADwATABkAIQAm
AC0ALQAsACcAJAAhACEAIQAeABwAGQAYABcAFgATABQAFAARAA8ACgAFAAAA/P/4//b/
9P/z/+7/7f/s/+z/7P/s/+3/7f/p/+n/6v/q/+v/6v/r/+3/6//q/+r/6v/o/+j/5//n
/+n/6f/p/+r/7P/r/+v/6//w/+7/6v/s//D/+f8AAAkAGQA2AFMAbwCQALUA3QD5APEA
ygCRAFEAHAALABAAFQAPAAUA/v/7//X/7//v/+7/6v/p/+j/6P/n/+f/5//o/+j/5f/l
/+X/5v/m/+f/5//l/+X/5f/l/+X/5v/m/+b/5P/k/+T/5P/l/+b/5v/m/+b/5v/m/+b/
5v/m/+b/5v/o/+n/6v/q/+j/6v/q/+r/6v/p/+j/5v/o/+r/6v/q/+j/5//n/+n/6P/o
/+n/6f/r/+z/7v/v//D/8P/w//D/8P/y//P/8//z//P/8//0//P/9P/1//f/9//3//n/
+//8////AAACAAMAAwAFAAgABwAHAAgACgAIAAgACAAIAAcACAAIAAgACgAJAAkACgAL
AAsACwALAAkACwALAAsACgAKAAoACgALAAsACgAIAAYABwAHAAcABwAGAAQABAAGAAUA
BQAFAAMAAgACAAEA///9//3//f/7//v/+v/6//v/+//7//z/+v/7//v/+v/6//r/+v/6
//r/+v/6//n/+f/5//j/+P/4//n/+f/3//n/+//7//v/+f/5//n/+f/6//r/+v/4//r/
+//7//v/+//6//n/+P/5//r/+//8//r/+v/6//r//P/7//v/+//7//r/+f/4//n/+//8
//z/+//7//v/+//7//v/+//7//3//f/9//3//P/9/wAAAgAAAP7//v///////v/+////
/f/7//3//f8AAAAAAQACAAAA/v/+/////f/9//3//f/9//3//f/9//3//f/9//z//f/+
////AAD///7//f/9/wAAAAD///7//f/8//z//f/8//3//v///////v/8//z//P/8//z/
/P/7//v//v/+//7//v/9//z//f/+/wMABwALAA8ACwAKAAoACwALAAsADAANAAwADwAU
ABsAJQAtAC4ALgAtACoAJwAnACkAJgAkACEAHQAbABkAFQAUABQAEQAPAA0ACQAFAAIA
/f/6//f/9f/y//H/8P/w/+//8P/y//P/7//v//D/8P/u/+z/7P/t/+v/6v/q/+r/6//s
/+z/7f/t/+3/7f/u/+z/6//r/+v/7v/s/+7/9v/4//f/AAAJABMAJgBFAGMAggClAMkA
4QDdAL4AiwBPAB4ABwACAAEAAQD///7/+//1//P/8//y//L/8f/w//D/6//r/+v/7P/s
/+n/6f/p/+j/6P/p/+n/6f/p/+n/6f/s/+7/7//w/+3/7P/r/+r/6P/o/+f/5v/n/+j/
6f/q/+z/7v/w//L/8f/x//H/8P/t/+7/7f/s/+3/7f/t/+z/7P/u/+7/7v/v/+//8P/z
//L/8v/z//P/8v/y//P/8//0//T/9P/0//X/+P/6//v/+v/5//j/+P/6//z//v8BAAAA
//8AAAEAAwAFAAUABgAHAAcACQAMAA8ADwAQABIAEAAQABAAEAAPABAAEAAQAA4ADQAN
AA4AEQARABEAEQARABMAEwATABIAEgASABIAEQARABAADgAMAA0ADQANAA8AEAAQABIA
DgALAAkABwAIAAgACQAJAAYAAwACAAEAAQABAAAAAAADAAMAAwAEAAMAAwACAAAA///+
//3//P///wAAAQABAP7//f/7//r//P/9//3/+//9///////////////////////+//3/
+v/9////AAABAAEAAAD///7//P/8//z//P/9//7///8AAAAA///////////+//3//P//
/wEAAgACAAEAAQABAAEAAQABAAEAAQD///////////////8BAAIAAgAAAAAAAQABAAAA
AAABAP///f/////////+//7//v////7///8BAP///f/7//n/+v/7//z//f/////////+
//j/+v/8//z//P/8//z//P/8//v/+//8//z//P/8//7//v8AAAIAAwAFAAcACQAIAAgA
CQALAAsACwAMAA0ADQARABcAHwAmAC0ALQAsACoAKAAmACcAJwAkACIAHwAeAB0AHAAZ
ABgAGAAVABMAEAANAAoACAABAP7/+//5//X/8//x//D/7P/s/+3/7f/t/+3/7v/u/+7/
7P/s/+3/7f/s/+z/7P/s/+z/6//r/+j/5//m/+b/6P/n/+f/5//y//T/8P/s/+r/6//u
//X/AQAMAB0AOQBaAHkAlwC7ANsA8ADpAL0AfABDACQAFQAHAP//+v/5//v/+f/x/+7/
7P/r/+r/6v/o/+n/6v/s/+v/5//m/+X/4v/i/+P/4//l/+X/5f/l/+X/5v/m/+b/6f/q
/+v/7P/r/+r/6P/m/+b/5v/m/+b/6P/o/+j/6P/o/+n/6v/q/+b/6P/o/+j/6v/r/+z/
7P/p/+r/6f/o/+n/6f/q/+3/7v/u/+//7//u/+7/7//v//D/8P/w//D/7v/w//H/8f/z
//P/8//0//f/+P/5//v/+//7//3//////wEAAQACAAUABQAHAAoACwALAAwADgAQABAA
EAAQABEAEgASABIAEgARABEAEgASABEAEAAPAA8AEQARABEAEgASABIAEgARABEAEAAO
AAwADQANAA0ADgAOAA0ADgAMAAsACwALAAkACAAIAAcACAAHAAgACQAFAAUABAAEAAIA
AQAAAAAAAAABAAEAAAACAAIAAgACAAAAAAAAAP////////7//v8AAAEAAQD///z//f/8
//v//P/9//7///8AAAAAAAD+//7//////////v/+//7//v8AAAAAAAAAAAAAAAAAAAAA
AAD///////8BAAIAAwAEAAIAAwADAAIAAAD///7//f8BAAMABQAHAAYABQAEAAMA////
/wEAAgACAAAAAAABAP///v/+////AQD//wEAAQABAAAAAAAAAP7//P/8//3//v///wAA
AQADAAMAAwADAAEAAQABAAAA///+//3//P/8//z//P/9/wAAAAD///7//P/6//z//v/+
//7//v/8//z/+//7//3//v///wAAAAAAAAIABAAGAAkADAAPAA0ADAAMAA0ACwALAAwA
DQARABUAGwAjACwAMwAzADIALAAoACQAIwAmACQAIwAhAB8AHQAbABcAGAAYABUAEwAP
AAsABwAEAP3/+v/3//X/8v/x//D/8P/w//D/8f/x/+3/7f/u/+7/8P/u/+7/7//s/+r/
6f/o/+v/7P/s/+3/7f/t/+3/7v/u/+3/7f/t/+7/8P/y/+r/7P/5/wYADQAbADYAVQBv
AI4AsQDXAPUA9wDWAJ0AYQAsAA0ADgAVAA8ACwAIAP3/8//z//P/8P/u/+3/7P/s/+v/
6//r/+z/6v/n/+f/5//m/+b/5//n/+f/5//n/+f/5//o/+j/6P/o/+j/6P/o/+b/5v/l
/+T/5f/m/+f/6P/o/+j/6P/o/+b/5//o/+j/6P/q/+r/6v/q/+n/6P/m/+j/7P/u//D/
7//t/+z/7f/t/+z/7P/r/+3/7v/w//H/8f/w/+//7v/w//L/8//z//T/8//y//L/8//0
//X/9//3//f/+f/7//v//f/9//7/AAABAAQACAAIAAcABwAIAAgACAAIAAgACwAMAAwA
DAAOAA0ADQAOAA4ADQAMAAsACwANAA0ADQAMAAwADAAMAAkACQAIAAYACAAJAAkACQAH
AAYABAAEAAYABQAFAAUAAwACAAIAAQD///3//f/9//z//f/9//7//P/7//r/+v/6//v/
+//6//j/+P/4//j/+P/4//j/9//5//n/+P/4//j/+f/5//f/9//5//n/+f/3//f/9//3
//n/+v/7//r/+P/5//n/+f/6//r/+v/6//r/+v/6//r/+v/6//r/+v/6//n/+f/5//j/
+P/4//j/+v/7//v/+v/5//n/+f/5//n/+f/5//n/+//7//v/+//3//f/+f/6//z/+v/6
//v/+//6//r/+//7//n/+//7//n/+P/4//j/+f/4//n/+//5//n/+f/5//n/+f/5//n/
+//7//v/+v/4//j/+P/4//j/+P/4//n//P/8//v/+v/5//j/+P/5//n//f/5//j/+v/6
//r/+v/4//j/9//3//r/+v/6//r/+v/6//z//v/+/wEABAAHAAUABAAEAAUABwAHAAgA
CQAIAAsAEAAXACEAKQAqACoAKQAmACMAIwAiAB4AGwAXABkAGQAZABcAFAAUABEADwAJ
AAUAAQD+//n/9v/z//H/8P/v/+7/7v/s/+z/7f/t/+3/7f/u/+7/6//o/+f/5//p/+j/
6P/o/+n/6v/q/+v/6//r/+v/7P/s/+v/6//r/+7/6v/o/+j/6v/z//7///8HACIARwBh
AHwAmwC/AN0A6QDOAJsAYQAqAA8AEgATAA0ACQAAAPf/8f/z//H/7v/q/+n/6P/o/+P/
4//j/+T/5v/j/+P/4//j/+T/5v/n/+n/6f/p/+n/6P/o/+f/5v/o/+j/6P/o/+n/6v/q
/+r/6P/o/+j/6P/m/+b/5v/m/+j/6f/q/+r/6v/s/+z/7P/s/+v/6v/o/+n/7P/t/+7/
7f/r/+r/6//t/+7/8P/x/+//7v/u/+3/8f/y//P/9P/z//T/9P/z//b/9//4//r/+P/4
//j/+f/7//v//f///wEAAwADAAQABAADAAQABgAHAAcACAAKAAgACAAIAAgACgAMAA0A
DgAQAA8ADwAQABEAEQARABEADQAPAA8ADwAOAA4ADgAOAA8ADwAOAAwADAANAA0ADQAM
AAoABwAGAAkACQAKAAsABwAGAAYABQAFAAMAAwADAAEAAQAAAAAAAAD///7//v/8//3/
/f/8//7//v/+//7//v/+//7//f/9//3//P/8//7///////3//P/9//z/+//8//3//v//
//7//v/+//z/+f/5//j/9//7//z//f/+//z//P/8//z//P/8//z//P/7//n/+P/3//v/
/P/9//7//P/9//3//P/6//n/+P/3//r/+//8//3//f/9//3//f/7//v//f/+/wAA/v/+
///////+//7///8BAP//AQABAP7//P/7//r/+v/4//j/+f/6//v//P/9//3//f/9//3/
+//7//v/+v/8//z//P/8//7//P/+//3//P/7//r//P/8//v/+//8//z//P/8//7//v8A
AAIABAAHAAoADQANAAwADAANAAsACwAMAA0ADwATABkAIQAoAC8ALwAuACsAKAAlACUA
JQAiACAAHQAeAB0AHAAZABYAFgATABEACwAHAAMAAAD9//r/9//1//T/8//y//L/7//u
/+7/7f/p/+n/6v/q/+v/6v/r/+3/7v/u/+//8P/t/+z/6v/p/+n/6f/p/+r/6P/n/+f/
5//m/+b/6v/o/+j/7//4////CQAeADUAUQByAJUAtQDVAOcA3ACvAHEAQAApABgABQD7
//n/9v/3//f/8f/t/+7/6v/p/+j/6P/o/+n/6v/s/+r/5//n/+f/5f/k/+T/4//j/+P/
4//j/+P/5P/k/+T/5v/m/+b/5v/n/+j/6P/o/+n/6v/r/+z/6//q/+n/6P/m/+f/6P/o
/+b/6P/o/+j/6v/r/+z/7P/r/+z/6//q/+3/7f/u//H/9P/0//X/9f/0//T/9f/1//P/
8v/x//D/8P/y//P/8//1//X/9f/2//n/+v/7//3//f/9////AQD//wEAAQACAAUABQAH
AAoACwALAAwADgAOAA4ADgAOAA8AEAAQABAADgANAA0ADgASABMAFAAVABEAEwATABMA
EQAQAA8ADgAPAA8ADgAMAA4ADwAPAA8ADQAMAAoACgAKAAkACQAJAAUABAAEAAMAAwAB
AAEAAQABAAEAAAAAAAAA///+//7/+//7//r/+P/4//j/+P/4//r/+v/6//n/+f/5//j/
+P/6//v/+//5//f/+f/5//n/+//7//v/+//6//r/+v/4//r/+//7//v//P/8//z//P/8
//z//P/8//r/+v/6//r//P/7//v/+//8//z//P/8//z//f/9//z//f/9//3//f/7//v/
+//7//3//f/9//3//f/9////AAD+//z//P/9//v/+v/6//v//f/7//3//f/7//r/+v/6
//z/+v/6//v/+f/5//n/+f/5//n/+f/5//n/+f/5//j/+v/6//r/+v/4//j/+P/5//z/
/P/6//n/+P/3//b/+P/4//f/9//2//b/9v/2//n/+v/9/wAAAgAFAAgACwAHAAYABgAH
AAcABwAIAAkADQATABsAJQArADEAMAAuACkAJgAjACMAIQAeABwAGQAWABUAFAARABIA
EgAPAA0ACQAFAAEA/v/5//b/8//x/+7/7f/s/+z/7P/s/+3/7f/p/+n/6v/q/+r/6P/o
/+n/5//m/+b/5v/o/+j/5//n/+n/6f/p/+r/6v/p/+n/6f/w//D/5v/i/+z/+f8AAAcA
GQA2AFMAbQCMALEA2QDzAOsAwACJAE0AGgAJAAwACQADAAUAAAD5//X/8f/r/+b/5f/l
/+X/5v/j/+P/4//k/+b/4//j/+P/3//e/97/3f/h/+P/5f/n/+T/5P/j/+L/4//k/+X/
5v/m/+b/5f/k/+T/5P/k/+T/5//o/+n/6v/o/+f/5v/k/+L/5P/k/+T/5f/l/+X/5P/k
/+b/5v/m/+b/5f/l/+f/6P/o/+n/6f/q/+r/6//r/+r/6v/q/+r/7f/w//L/8//0//P/
8v/y//P/9P/1//f/9//3//n/+//7//3//f/+//3//f///wIAAwADAAQABgAIAAgACAAI
AAkACgAKAAoACgAJAAkACgAJAAkACQAJAAkACwALAAsACgAKAAoACgAJAAkACAAGAAQA
BQAFAAUABQAEAAIAAgAEAAMAAwADAAEAAAAAAP///f/7//v/+//6//v/+//8//z/+//6
//r/+f/5//j/9v/0//T/9P/0//b/9v/2//X/9v/3//f/+P/4//n/+f/3//X/9//3//f/
9//3//f/9//6//r/+v/4//j/+f/5//n/+P/4//j/+P/6//r/+v/6//n/+P/3//b/+f/5
//r/+//7//r/+f/4//j/+f/5//j/9//3//f/9//5//n/+f/5//v/+//7//v/+//7//3/
/v/8//r/+v/7//n/+P/4//n/+//5//v/+//7//r/+v/6//z/+v/6//v/+v/5//j/9//1
//X/9f/1//j/+f/6//r/+f/4//f/9v/3//j/+f/7//z//P/7//r/+v/4//n//f/+//v/
+v/5//j/+v/6//n/+f/6//r/+v/6//z//P/+/wAAAAADAAYACQAJAAgACAAJAAcABwAI
AAkACwAPABUAHQAmAC0ALQAsACgAJAAgAB8AIAAeAB0AGwAYABcAFgATABIAEgAPAA0A
CQAFAAEA/v/5//b/8//x/+7/7f/s/+z/6//s/+7/7//s/+v/6//q/+z/6v/q/+v/6//q
/+r/6v/o/+j/5//n/+X/5f/l/+b/5//n/+j/6f/s/+z/5v/k/+r/8/8CAA8AHwA8AFsA
cwCQALkA3wDxAN8AuAB9AD0AFgANAA4ADwALAAEA/P/5//P/7//x//L/7v/t/+z/7P/n
/+f/5//o/+b/4//j/+P/5P/k/+X/5f/j/+P/4//j/+T/5v/n/+j/6v/q/+r/6v/r/+z/
7P/s/+r/6v/q/+r/6v/q/+r/6v/q/+v/7P/s/+z/7v/u/+7/7//v/+//7v/t/+7/7f/s
/+7/7f/t/+//7v/u/+//7//u/+7/7//v//D/8P/w//D/8P/y//P/8//1//X/9f/2//r/
/P/+/wEA/v/9//7////9//////8AAAMAAwAFAAgACwALAAwADgAQABAAEAAQABAAEAAP
AA4ADAALAAsADAAPAA8ADwAPAA0ADwAPAA8AEAAQABAAEAANAA0ADAAKAAoACwALAAsA
CwAKAAgACAAKAAkACQAJAAkACAAIAAcABQADAAMAAwD//////v/+//3/+//5//j/+f/7
//z//P/8//z//P/8//z//P/8//v//f/9//z//P/6//v/+//5//r//f/+/////v/9//z/
+//8//z//P/6//r/+//7//v//v/+//7//v/+//7//v/+//7//v/+//7//f/7//r/+f/9
//7///8AAP3//f/8//r/+v/7//z//f/7//v/+//7//3///8BAAMAAAD//wAAAAAAAP7/
/v///////v/+/////f/7//3//f/+//7///8AAAAA/v/+/////f/9//3//f/9//3//f/9
//3//f/9//z//P/8//z//P/6//z//v/+/wAAAAAAAAAA///+//z/+//8//z//P/8//7/
/v8AAAIABgAJAAwADwANAAwADAANAA8ADwAQABEAEwAXAB0AJQAuADUANQA0AC4AKgAm
ACUAJgAkACMAIQAiACEAIAAdABkAGAAUABEADwALAAcABAD9//r/9//1//X/9f/1//b/
8f/w//D/7//v/+//8P/w//H/8P/x//P/8P/u/+3/7P/s/+z/6//r/+v/6//r/+z/7v/t
/+3/7f/0//T/7P/o/+7/8//8/wUAEQAoAEUAYwCCAKcAzwDpAOcAygCXAF8AMgAdABYA
EQAJAAEA+v/z//P/8//z//L/8P/v/+7/7v/r/+v/6//s/+z/6f/p/+n/6v/q/+v/6//r
/+v/6//r/+n/6v/q/+r/6v/q/+r/6v/t/+7/7v/u/+3/7P/r/+r/6//s/+3/7v/v//H/
8//0//H/8v/x//D/8P/v/+7/7P/u//L/9P/2//X/8//y//P/9P/0//X/9f/2//b/9//3
//f/9v/1//T/9//6//z//f/9//3//f/+//3//v///wEA/////wEAAwAEAAcACAAKAAsA
CwANABAADwAPABAAEgATABQAFQAWABUAFgAWABYAGAAXABcAGAAXABcAFwAXABMAFQAV
ABUAFgAWABYAFgAXABcAFgAUABQAFQAVABUAEwASABAAEAAOAA0ADQANAAkACAAIAAcA
CAAHAAgACQAHAAcABgAGAAQAAwACAAIAAAABAAEAAAACAAIAAgACAAIAAgACAAEAAQAB
AAAAAAAAAAEAAQD//wAAAwAEAAUAAwADAAMAAwAEAAQABAACAAAAAQABAAEAAAAAAAAA
AAABAAIAAwAEAAQABAAEAAQABgAFAAUABQAEAAQABAAEAAUABwAIAAgABgAFAAQAAwAE
AAUABgAHAAUABQAFAAUABQAFAAcACAAHAAQAAwADAAQABAAFAAcABgADAAQAAwAEAAQA
BQAGAAYABAAEAAUAAwADAAMAAwADAAMAAwADAAIAAQAAAP7/BAAEAP7//v8AAAEAAgAD
AAQAAwACAAAA//8CAAIAAgACAAYABgAIAAoACgANABAAEwATABIAEgATABUAFQAWABcA
HAAhACgAMQA0ADkANwA0ADMAMAAtAC0AKwAoACYAIwAiACEAIAAdABoAGgAXABUAEAAL
AAYAAgD///7//f/9//j/9//2//b/9P/0//X/9f/1//X/9v/2//T/8v/y//P/8//y//L/
8v/x//D/7v/t//D/8f/y//T/9P/z//P/8//2//b/9P/0//j///8IABMAJwBEAGMAfwCg
AMMA5wD5AOUAsAB3ADsAFgARABIAEQANAAUAAgD9//n/+f/1//b/9P/z//L/8v/t/+3/
7f/u//D/7f/t/+3/7v/u/+//7//s/+v/6v/p/+v/7P/s/+z/7P/s/+z/7P/v//D/8P/w
//D/8P/w//D/7//u/+3/7P/t/+//8f/y/+7/8P/w//D/8//z//P/8v/w//L/8v/y//L/
8f/x//P/9v/2//f/9//0//T/9f/1//b/9v/2//b/9v/4//n/+f/7//v/+//8//3//v//
/wEA/////wEAAwAFAAcABwAIAAcABwAJAAwADgAPABEAFAASABIAEgASABMAFAAUABQA
FAATABMAFAATABMAEwATABEAEwATABMAFAAUABQAFAARABEAEAAOABAAEQARABEAEwAS
ABAAEAAPAA0ADAALAAkACAAIAAcABwAFAAUABQADAAMAAgACAAAA///+//7/AAABAAEA
AAACAAIAAgACAAAAAAAAAP////////7//v/8//3//f/7//z///8AAAEAAAD///7//f//
/wAAAQAAAAAAAQABAAEAAAAAAAAAAAAAAAAAAAAAAP///v/9//z//////wAAAQABAAAA
///+//7///////7//v///wAAAQABAAEAAQABAAEAAQABAAEA/////wEAAgABAP7//f/9
//7//v///wEA///9//////////7//v/+//7//P/8//3//f/9//3//f////////////3/
/f/9//z//v/+//7//v/8//z//P/9/wAAAAD///7//P8AAP//+//6//v//P/9//7/AAAA
AP////////7//f/8//7//v8AAAIABgAJAAwADwALAAoACgALAA0ADQAOAA8AEAATABgA
HwAoAC8ALwAuAC0AKgAnACcAJwAkACIAHwAeAB0AHAAZABgAGAAVABMAEAANAAoACAAC
AP7/+v/3//T/8//y//L/8v/y//P/8//x//H/8v/y//D/7v/u/+//8f/w//D/8P/v/+7/
7P/r/+3/7f/t/+7/7P/r/+v/6//y//L/7v/u//D/9/8EAAkAEwAuAEsAZQCEAKkAzwDv
APkA3gCpAGsAMAATABQAFwAPAAkABgD///v/9//x//D/8f/x//H/8v/u/+3/7P/s/+7/
6//r/+v/6v/q/+v/6//q/+n/6P/n/+j/6v/r/+z/7P/s/+z/7P/t/+7/7v/u/+3/7P/r
/+r/6v/q/+r/6v/s/+3/7v/u/+z/7v/u/+7/8f/x//H/8P/w//L/8v/y//L/8f/x//P/
8//y//L/8f/y//L/8//z//L/8v/y//L/8P/y//P/8//3//f/9//4//z//v8AAAMAAgAB
AAIAAwAFAAcABwAIAAcABwAJAAwACwALAAwADgAQABAAEAAQABEAEgASABIAEgARABEA
EgAVABUAFQAVABEAEwATABMAEgASABIAEgAPAA8ADgAMAA0ADwAQABEADwAOAAwADAAM
AAsACwALAAsACgAKAAkACQAHAAcABwADAAMAAgACAAAA///+//7///8BAAIAAgACAAIA
AgACAAIAAgACAAEA//////7//v8AAAEAAQD//wEAAwADAAMAAgABAAAA///+//7//v/8
//z//f/9//3/AQACAAMABAADAAIAAQAAAAAAAAAAAAAAAAD///////8AAAAAAAAAAP7/
//////7/AAABAAIAAwADAAMAAwADAAEAAQABAAEA/f/9////AAACAAAAAAABAAQABAAF
AAcABQADAAUABQACAAAA///+/////v///wEAAgADAAQABQAEAAMAAgABAAEAAQABAAAA
AgACAAIAAgAAAAAAAAABAAIAAgABAAAAAAAAAAAAAAAAAAAAAgACAAEAAQACAAIAAgAC
AAYABgAIAAoACgALAAwADQAOAA4ADwARABEAEQASABMAEgAVABoAIQAqADMANQA2ADEA
LgArACsALAAqACkAJwAoACcAJgAjAB8AHgAaABcAEwAPAAsACAADAAAA/f/7//r/+f/4
//j/9f/0//T/8//0//X/9//4//X/8v/x//H/8//y//L/8v/y//L/8f/x//P/8//z//T/
8v/x//H/8f/y//T/8v/w//T/9/8AAAsAFQAmAD8AWQB2AJcAvwDlAPMA5AC5AH8ARAAl
ABwAFQANAAcAAgABAAEAAQD9//T/9P/z//L/8v/w//H/8v/0//P/7//u/+3/7P/s/+3/
7f/v//H/8//1//L/8v/x//D/8f/y//P/9P/1//b/9v/2//j/+P/4//j/9//2//X/9P/2
//f/+P/4//T/9v/2//b/+P/5//r/+v/5//r/+f/4//r/+f/5//v//P/8//3//f/8//z/
/f/9//7//v/+//7//v8AAAEAAQAFAAUABQAGAAcACAAJAAsACQAJAAsADQAOABEAEgAU
ABMAEwAVABgAFwAXABgAGgAaABoAGgAaABwAHgAfACAAIAAfAB8AIAAfAB8AHwAfAB0A
HwAfAB8AIAAgACAAIAAeAB0AGwAYABoAGwAbABsAHQAcABoAGgAaABkAGQAZABUAFAAU
ABMAEwARABEAEQANAA0ADAAMAAwACwAKAAoADAANAA0ADAAOAA4ADgAOAAwACgAIAAUA
CQALAAwADgAMAA0ADQALAA0ADwAPAA8ADgANAAwACwAMAAwADAAKAAoACwALAAsADgAO
AA4ADgAMAAwADAAMAA4AEAASABQAEQAPAA4ADQAMAAwADAAMAA8AEQASABIAEAAPAA4A
DQARAA==
         </WaveFormData>
      </LeadData>
      <LeadData>
         <LeadByteCountTotal>10000</LeadByteCountTotal>
         <LeadTimeOffset>0</LeadTimeOffset>
         <LeadSampleCountTotal>5000</LeadSampleCountTotal>
         <LeadAmplitudeUnitsPerBit>4.88</LeadAmplitudeUnitsPerBit>
         <LeadAmplitudeUnits>��V</LeadAmplitudeUnits>
         <LeadHighLimit>2147483647</LeadHighLimit>
         <LeadLowLimit>268435456</LeadLowLimit>
         <LeadID>V1</LeadID>
         <LeadOffsetFirstSample>0</LeadOffsetFirstSample>
         <FirstSampleBaseline>0</FirstSampleBaseline>
         <LeadSampleSize>2</LeadSampleSize>
         <LeadOff>FALSE</LeadOff>
         <BaselineSway>FALSE</BaselineSway>
         <ExcessiveACNoise>FALSE</ExcessiveACNoise>
         <MuscleNoise>FALSE</MuscleNoise>
         <LeadDataCRC32>1113697971</LeadDataCRC32>
         <WaveFormData>
DgAOAA4ADgAMAAwADAAMAAwADAAMAAwADgAOAA4ADgAOAA4ADgAOAAwADAAMAAwADQAO
AA8AEAAQABAAEAAQABEAEgATABQAFgAWABYAFgAYABgAGAAYABsAHAAdAB4AHwAgACEA
IgAjACQAJQAmACkAKgArACwALgAuAC4ALgAwADAAMAAwADAAMAAwADAALwAuAC0ALAAr
ACoAKQAoACYAJgAmACYAIwAiACEAIAAdABwAGwAaABkAGAAXABYAEwASABEAEAAPAA4A
DQAMAAsACgAJAAgABQAEAAMAAgAAAAAAAAAAAAAAAAAAAAAA/v/+//7//v/+//7//v/+
//z//P/8//z//v/+//7//v/8//z//P/8//z//P/8//z//v/+//7//v/+//7//v/+//7/
/v/+//7//v/+//7//v8AAAAAAAAAAAAAAAAAAAAAAAAAAAAAAAAAAAAAAAAAAAIAAgAC
AAIAAAAAAAAAAAD+//7//v/+/wAAAAAAAAAA/v/+//7//v/8//z//P/8//z//P/8//z/
/P/8//z//P/6//r/+v/6//z//P/8//z/+v/6//r/+v/6//r/+v/6//j/+P/4//j/9v/2
//b/9v/4//j/+P/4//j/+P/4//j/+P/4//j/+P/2//b/9v/2//b/9v/2//b/9v/2//X/
9f/0//T/9P/0//X/9f/4//n//P/+//////8CAAUABwAIAAkACAAHAAcACQAKAAoABgAD
AAEA///7//T/8f/v/+3/7f/q/+j/5//m/+T/4v/h/+P/5P/n/+v/7v/v/+//7//y//L/
8v/y//D/8P/w//D/7//v/+//7//x//H/8v/z//H/8f/x//H/8//y//L/8//x//L/8v/y
//L/8v/x//H/8v/y//L/8v/1//L/9f/3//H/8/8AAAoADAAMAAsA+//W/67/jP9s/1b/
T/9J/0H/Rf9P/1L/X/97/5b/rf/C/9n/6P/0//r/+//9//////8AAAAAAQABAAAAAgAC
AAIAAgADAAMAAwAGAAYABgAGAAQAAwADAAQABwAIAAgACAAJAAkACQAJAAoACgAKAAsA
CQAHAAkACQAJAAoACwAMAAsACwANAA0ADgAOAA4ADgAOAA4ADgAPAA8AEAAQABEAEAAQ
ABEAEQASABQAFwAYABgAGAAYABgAFwAZABkAGQAcACAAIgAjACQAJAAjACMAKAAoACoA
KwAtAC4ALwAwADQANgA2ADYANQA1ADUANgA0ADQANQA1ADYANQA1ADYANQAzADEALwAv
AC8ALwAwADAALwAtACwAKQAnACQAIwAhAB8AHgAdABwAGQAXABQAEwATABEADgAOAA0A
CwAKAAkABwAFAAUABAABAAAA/////wAAAAD+//7//v//////+//7//z//P/7//v/+//8
//z//P/8//z/+v/6//r/+//7//v/+//8//7//v/+//7/+v/6//v/+//8//z/+//7//7/
/v/+//7//v/+////AAAAAAAAAAD///z//P/+//7/AAAAAAAAAAD////////+//7//v/9
//3//P/7//r/+f/8//7/AAACAAAAAAD///7//f/+//3/+//7//v/+//6//z//P/9//3/
+f/5//n/+f/5//n/+f/5//j/+P/4//j/+P/4//j/+P/4//f/9v/1//L/8v/0//T/9f/1
//b/9//1//X/9f/1//X/9P/0//T/9f/1//X/9f/0//T/8//z//b/9v/1//T/8//y//T/
9P/z//P/9v/2//b/9v/1//X/+P/5//z//v////////8BAAIAAgAEAAQABAAFAAcACAAI
AAQA///9//v/9//u/+v/6f/n/+j/5v/l/+X/5P/i/+D/3//h/+L/5f/p/+v/6//q/+n/
6//s/+3/7v/s/+z/7P/s/+n/6f/p/+n/6v/r/+3/7//t/+3/7f/t/+3/7P/s/+3/7v/w
//H/8v/y//L/8f/x//L/8v/y//L/8f/w//H/7//t/+v/8v8AAAYABgABAPn/3v+0/4z/
bP9c/1n/Vf9P/1P/Wf9g/3H/h/+Y/6f/vP/R/+D/6v/u//D/8//2//f/+f/6//z//f/+
/wAAAAAAAAIAAwADAAMAAwACAAEAAAAAAP////8AAAMABAAEAAQABgAHAAgACQAJAAgA
BwAHAAUAAwAFAAUABAAEAAQABAAHAAcACQAJAAYABgAGAAYACAAIAAgACQAHAAgACAAJ
AAgACAAJAAkACgAMAA8AEAAOAA4ADgAOABAAEwAUABUAFAAWABYAFQAXABgAGAAZAB4A
HgAgACEAJQAmACcAKAAoACoAKgAqACsAKwArACwAKgAqACsAKwAnACUAJAAkACcAJwAn
ACcAJAAjACIAIgAiACEAHwAeABsAGQAWABUAFQATABIAEQAPAA0ADAAKAAsACwAJAAYA
BwAHAAYABgAHAAUAAwADAAIA///+//3/+//8//z/+v/6//r/+//7//r/+//9//7/+//7
//v//P/6//r/+v/6//r/+v/6//v/+//7//v//P/7//r/+f/4//j/+v/9///////+//z/
+//8//z//P/8//r/+v/7//z//f/+///////9//z//f/8//7//v/+//7//f/9//3//P/+
//7//f/9//v/+//7//v/+//8//3//v/6//r/+f/4//r//P/8//v//P/9//7//v/9//z/
/P/7//n/+f/5//n/+f/5//n/+f/2//b/9v/2//f/+P/5//r/+v/5//j/9//2//b/+P/4
//j/9//4//f/9v/1//T/9f/2//b/9//3//b/9f/0//b/9//7//3//v8AAAEAAQAAAAEA
AQAAAAQABAAEAAUABwAIAAgABAAEAAMAAgD///f/8//w/+3/7f/q/+j/5//n/+b/5f/l
/+j/6P/q/+3/8f/x//D/7//x//L/8//0//L/8v/y//L/8f/x//H/8f/v/+//8P/x//P/
8//z//P/8//y//L/8//z//T/9P/0//T/9P/z//P/9v/2//b/9v/1//b/9//5//v/9//0
//j//v8IAAsABwAAAPT/1v+q/4D/Zf9d/2H/Z/9t/3T/e/+J/5j/o/+q/7X/yv/a/+T/
7P/x//b/+f/7//z//v///wIABAAEAAQABgAHAAcABwAHAAYABQAEAAUABQAGAAgACAAI
AAcABgAHAAcABwAHAAYABgAGAAcACAAHAAoACwAIAAgACAAIAAkACQALAAsACgAKAAoA
CgAKAAoACgALAAsADAAMAA0ADgAOAA8ADwAOAA4ADwAOAA8AEAARABIAEQATABMAEwAV
ABgAGQAZABkAGgAaABsAHAAcAB4AHwAfACAAIQAiACQAJgAmACYAJwAnACcAKAAmACYA
JwAnACYAJQAlACYAKAAnACYAJQAjACEAHwAeABwAGwAZABgAGAAXABUAFQARAA8ADgAN
AA4ADQANAAwACwALAAkABgAIAAcABQAEAAMAAQD/////AAD//wAAAQAAAAAA///8//z/
/P/9//3/+//7//z//P/5//n/+f/6//z//P/8//z//P/8//z//f/6//n/+P/4//v//P/9
//7/+v/6//v/+//8//z/+//7//7//v/+//7//P/8//3//v8AAAAAAAD///7//v8AAAAA
/v/+//7//v/////////+//7//v/9//3////////////+//7//v/+//z//P/7//r/+P/6
//r/+f/5//n/+f/4//j/+P/5//n/9//3//f/9//5//n/+f/5//j/+P/4//j/+P/4//j/
+P/4//f/9v/1//T/9P/2//b/9v/1//X/9f/3//f/9//3//X/9P/0//T/8//1//j/9v/2
//b/9v/1//T/8v/x//P/9P/1//b/9f/1//j/+f/8//7//////wEAAwAEAAQABgAGAAYA
BwAHAAgACAAEAAAA/f/6//X/8P/t/+v/6f/p/+b/5P/j/+X/5P/j/+P/4//i/+P/5f/s
/+3/7f/t/+7/7v/u/+7/7v/u/+7/7v/v/+//7//v/+7/7f/t/+3/7v/v//D/8f/x//D/
8P/x/+//8P/w//D/8v/y//H/8f/y//L/8v/y/+//8P/1//f/8//x//r/BgAKAAgACQD7
/9r/tv+O/2r/VP9N/0n/Q/9F/0v/UP9f/3n/kP+l/7z/1f/o//L/9P/3//n/+//7//7/
/v///////v8AAAAAAAACAAMAAwADAAYABgAGAAYABgAFAAUABgAHAAgACAAIAAcABwAH
AAcACgAKAAoACwALAAkACwALAAoACgAKAAoACwALAA0ADQAMAAwADAAMAAwADAAMAA0A
DQAOAA4ADwAQABAAEQARABEAEgAUABQAFgAWABYAFgAVABcAFwAXABoAHgAgACEAIwAk
ACQAJQAoACgAKgArAC8AMAAxADIAMgA0ADQANAA1ADUANQA2ADYANgA3ADcANgA1ADUA
NgA2ADUANAAzADAALwAuAC4ALAArACkAKAAqACkAJwAnACMAIQAgAB8AHAAZABcAFAAV
ABUAEwAQAA8ADQAKAAgACQAHAAUABQAFAAMAAwADAAEAAgACAAAAAAAAAAEAAQD+//3/
/f/8//3//f/9//7//P/8//z//P/7//z//f////7//f/8//z//f/+////AAD+//7/////
//7//v/9//3/AAAAAAAAAAD+//7///8AAAAAAAAAAP///v/+/wAAAAAAAAAAAAAAAAEA
AQABAAAA/v/+//3//f/+////AAABAAAAAAAAAAAA/v/+//3//P/9/wAAAQABAP//////
//7//P/8//3//f/9//3//f/9//v/+//7//v/+v/6//r/+v/4//j/+P/4//r/+f/4//f/
+P/4//r/+v/4//f/9//3//X/9f/1//X/9f/0//T/9P/2//f/+P/5//7//P/3//j/9//2
//X/9P/0//T/8//z//X/9v/3//j/+P/3//n/+f/9/wAAAgADAAIAAwADAAIABQAGAAcA
CQAJAAoACgAGAAMAAQD///v/9v/z//H/7//t/+r/6P/n/+X/5P/j/+P/5P/k/+b/6f/u
/+//7//v//D/8P/w//D/8v/y//L/8v/v/+//7//v/+//7//w//H/7//v/+//7//x//D/
8P/x//H/8v/y//L/8v/y//H/8f/w//D/8P/w//X/9P/1//X/9f/z//b/AgAMAAwADQAJ
AOz/wP+Y/3b/Xv9T/0v/Sf9N/0//Uv9f/3f/kP+l/7r/0//m//L/9v/4//v//v////7/
/v//////AgAEAAQABAACAAMAAwADAAQABAAEAAQAAgABAAEAAgADAAQABAAEAAYABwAI
AAkACAAIAAgACQAJAAcACQAJAAoACgAKAAoACQAJAAsACwAKAAoACgAKAAwADAAMAA0A
CwAMAAwADQAOAA4ADwAPAA8AEAASABIAEwAUABUAFgAVABcAFwAXABkAHAAdAB0AHwAg
ACAAIQAkACQAJgAnACkAKgArACwAMAAyADIAMgAxADEAMQAyADIAMgAzADMAMwAxADAA
MAAuAC0ALAArACwAKwAqACoAKgApACcAJgAmACUAIwAjACEAHwAeAB0AGgAXABUAEgAR
ABEADwAMAAwACwAJAAgACQAHAAUABQACAP///v/9////AAAAAP7//f/+/wAAAQD+//3/
/f/8//3//f/9//7//P/8//z//P/8//z//P/9/////////wAA/v/+//7//v/8//z//f/9
/wAAAAD//////v/+//7//v/8//z//f/+/wAAAAAAAP///v/+/wAAAAACAAIAAgACAAIA
AQAAAP7/AAAAAP//////////////////AAABAAIA///+//z/+v/8//7//v/9//3//f/9
//z/+v/6//v/+//5//n/+f/5//v/+//7//v/+P/4//j/+P/6//r/+v/6//j/9//2//X/
9P/0//b/9v/2//X/9f/1//f/+f/4//j/+P/4//j/+P/4//f/9//4//j/+P/4//n/+f/8
//3//f/+//7//f///wEAAgACAAYABgAGAAcACQAKAAoABgABAP///f/5//L/7//t/+v/
6//o/+b/5f/m/+b/5v/n/+f/5v/n/+n/8P/x//H/8f/0//T/9P/0//L/8v/y//L/8P/v
/+7/7f/u/+//8f/z//T/9f/2//f/9P/y//H/8f/z//T/9P/0//T/9P/z//P/8v/y//L/
8v/3//j/+f/3//f/9f/4/wIADAAMAAcAAwD0/9L/pP98/2T/Yf9j/2n/d/99/4L/k/+j
/6r/rf+4/8n/3P/q//L/+P/7//7////+//7//////wIABgAIAAoACQAJAAgABwAIAAgA
CAAIAAgABwAHAAgACQAKAAoACgAJAAkACQAJAAkACAAHAAcACAAHAAoACwALAAwADQAO
AA4ADQAOAA0ACgAKAAoACgAKAAoACgALAAwADgAPABEAEAAQABEAEQAPABAAEgASABIA
EgASABIAEQATABMAEwATABYAFwAXABoAHAAdAB8AHwAeAB8AHwAhACIAIwAkACQAJgAm
ACYAKQApACkAKgApACgAKAAnACcAJQAkACQAJgAlACQAIwAgAB8AHgAeAB0AGwAYABYA
GAAXABUAFQAVABMAEgARABIAEQARABAADQANAAsACAAKAAkABwAGAAUAAwABAAEABAAD
AAQABQADAAQABAACAAIAAgADAAMAAQABAAIAAgD///////8AAAIAAgACAAIAAAAAAAAA
AQABAAEAAQACAAIAAgACAAIAAAAAAAEAAQACAAIAAQABAAIAAgACAAIAAgACAAMABAAD
AAIAAQD//wAAAAACAAIAAgACAAIAAgADAAMAAwACAAAAAAD/////AQABAAEAAQAAAAAA
AAAAAP7//v/9//z//P/+//7//f/9//3//f/8//7//v//////+//7//v/+//7//v/+//7
//z//P/8//z/+v/6//r/+v/8//v/+v/5//j/+P/6//r/+v/5//n/+f/5//n/+f/5//n/
/P/6//j/+P/4//j/+v/6//n/+f/5//j/9//2//j/+f/9////AQACAAIAAQADAAUABgAG
AAoACgAKAAsACQAKAAoABgADAAEA///7//L/7//t/+v/7P/q/+n/6f/n/+b/5f/l/+b/
5v/o/+v/8P/x//H/8f/y//L/8v/y//L/8v/y//L/8f/x//H/8f/x//H/8v/z//X/9f/1
//X/9f/0//T/9f/z//T/9P/0//T/9P/z//P/9P/0//T/9P/1//b/+//9//f/9f8AAAoA
DAAMAA0A///Y/67/iv9o/1j/Vf9R/03/T/9T/1j/a/+D/5j/rf/G/93/7P/0//b/+P/7
//7///8AAAAAAQABAAMABgAHAAgABQAFAAQAAwAHAAgACQAKAAoACQAJAAoACQAKAAoA
CgAJAAkACQAJAAoACgAKAAsADAALAA4ADwAQABAAEAAQABAADwAQAA8ADgAOAA4ADgAQ
ABAAEAARABEAEgASABMAEgASABMAEwATABQAFgAWABgAGAAYABgAGgAdAB4AHwAgACIA
IgAhACEAIgAiACMAKAAoACoAKwAtAC4ALwAwADIANAA0ADQANwA3ADcAOAA3ADYANgA1
ADUANQA2ADgANgAzADAALQAtAC0ALQAuACwAKwApACgAKQAnACQAIwAjACEAIAAfAB0A
GwAaABgAFgAVABIADgAQAA8ADQAMAAsACQAHAAcABQADAAMAAwADAAQABAACAAAAAAAB
AAEA/f/9//7//v/9//3//f/+/wAAAAAAAAAA//8AAAEAAwACAAEAAAAAAAIAAgACAAIA
/v/+//////8BAAIAAgADAAEAAAD///7///8AAAIABAACAAIAAgABAAAAAAACAAIABAAE
AAQABAAFAAUABQAEAAIAAgABAAEA/////////////wAAAQACAAIAAgABAAAAAAACAAIA
AQABAAEAAQAAAAAAAAABAAEA/f/9//3//f///////////wAAAAAAAAAAAAAAAAAAAAAA
AP///v/9//r/+v/8//z/+v/5//n/+f/7//v/+//7//3//P/8//z/+f/3//f/9//4//j/
+P/4//j/+f/6//r/+//7//r/+f/4//v/+//+////BAAGAAcABwAFAAcACAAIAAoACgAK
AAsADQAOAA4ACgAFAAMAAQD9//T/8f/v/+3/7f/q/+j/5//o/+j/6P/p/+r/6v/s/+//
9P/1//X/9f/0//T/9P/0//L/8v/y//L/8v/z//T/9f/z//P/9P/1//X/9f/1//X/9f/0
//T/9f/3//j/+P/4//b/9v/1//X/+P/4//j/+P/3//r/+//3//P/9/8CABAAEgAOAAsA
+f/S/6z/iv9s/17/V/9P/0v/Uf9X/17/cf+N/6L/s//I/+H/8P/4//z//v8BAAQABQAF
AAQABAADAAIABAAEAAQABgAHAAcABwAGAAYABgAGAAYABQAFAAYABwAIAAgACAAJAAkA
CQAJAAgACAAIAAkACwAJAAsACwAMAAwADAAMAAsACwANAA0ADQAOAA8AEAAOAA4ADgAP
AA0ADgAOAA8AEgASABMAEwARABIAFAAUABYAFgAWABYAFwAZABkAGQAbAB4AHwAfACEA
IgAiACMAJgAmACgAKQAsAC4AMAAyADMANAAzADIAMwAzADMANAA2ADYANwA3ADcANQA0
ADQAMgAxADAALwAuAC0ALAAsACwAKwApACgAJQAjACAAHwAfAB0AHAAbABkAFwAWABQA
EQARAA8ADAAKAAkABwAGAAYABQAEAAUAAwABAAEAAQD//wAAAAD+//7//v//////////
/wAAAAD9//3//f/+//3//P/7//r/+f/6//v//f/7//v/+//8//7//v/+//7/+v/6//v/
+//9//7//v///////v/9//z//v/+////AAD+//7//v/9//7//v8AAAAA/v/+//7//v8B
AAEAAQAAAAIAAgABAAEAAAD///7//f/8//z//P/8//v//P/8//z/+v/8//z/+//7//v/
+//6//j/+P/5//n/+P/5//r/+//7//v/+//7//n/+P/3//b/9//4//n/+v/4//f/9v/1
//T/9P/2//b/+P/3//f/9//z//f/+f/4//b/9v/2//b/9P/0//P/8//2//b/9v/2//n/
+f/8//3//v8AAAEAAQD//wEAAgACAAQABAAEAAUABQAGAAYAAgD+//v/+P/z/+//7f/s
/+v/6v/m/+P/4f/k/+T/5P/l/+T/5P/m/+n/7v/v/+//7//u/+7/7v/u/+7/7v/u/+7/
7//v/+//7//v/+//8P/x//D/7//u/+3/7//u/+7/7//w//L/8//0//P/8v/w/+//8f/y
//P/9P/1//b/9//1//H/8f/6/wQACAAGAAEA+f/k/7r/jP9u/2D/X/9h/2X/af9t/3j/
jf+f/6L/qf++/9X/4P/m/+7/9P/3//r/+//8//z//f/9/wAAAgACAAIAAQABAAAA//8D
AAQABQAGAAQAAwADAAQAAwAEAAQABAAFAAUABQAFAAYABgAGAAcABQADAAUABQAEAAQA
BAAEAAYABwAKAAsACAAIAAgACAAGAAYABgAHAAkACgAKAAsACwAKAAoACQAHAAgACgAK
AAsADAANAA4ADwARABEAEQARABQAFQAVABkAGgAaABsAHQAcAB0AHQAdAB4AHwAgACQA
JgAmACYAJQAlACUAJgAkACQAJQAlACMAIQAgACAAIAAfAB4AHQAaABkAGAAYABgAFwAV
ABQAEwARAA4ADQAMAAsACwALAA0ACwAKAAgACAAJAAgABgAGAAUAAwACAAIAAQAAAAEA
AQD//////////wAAAAD+//z//P/9//3/+//7//z//P/9//3//f/+//3//P/7//r/+P/4
//j/+f/6//v//P/+//z//P/8//z/+v/6//v/+//6//r/+f/5//3//v///wAA/v/+////
AAD///7//f/7//r/+v/8//z//P/8//z//P/8//v/+v/4//n/+v/6//v//f/9//3//f/6
//r/+v/6//r/+v/5//j/+v/8//z/+//5//n/+f/4//j/+P/5//n/9f/1//X/9f/1//X/
9f/1//X/9v/3//j/9//2//X/9P/2//X/9P/z//T/9P/2//b/9P/x/+//8//2//X/9P/z
//L/8v/y//H/8f/z//T/9f/2//f/9//6//v//v8AAAEAAQAAAAEAAQAAAAIAAgACAAMA
AwAEAAQAAAD7//f/8//t/+j/5//n/+f/5//k/+L/4f/f/97/3f/d/+D/4P/i/+X/6v/r
/+v/6//q/+r/6v/q/+v/7P/t/+7/6//r/+v/6//r/+v/7P/t/+3/7f/t/+3/6//q/+r/
6//r/+z/7P/s/+7/7v/t/+3/7v/u/+7/7v/v//L/8//x/+3/8f/+/wgACAAGAAEA6//A
/5b/cv9a/1D/Tf9L/0n/Tf9T/17/c/+J/5r/r//G/9n/5P/q/+7/8v/1//j/+f/6//r/
+//7//z//v/+//7//v////////8AAAAAAAAAAAAA/////wAAAwAEAAQABAAFAAUABQAF
AAYABgAGAAcABgADAAQAAwAEAAQABAAEAAUABQAHAAcACAAIAAgACAAHAAYABQAFAAYA
CAAJAAsACgAKAAsACwANAA4AEAAQABAAEAAQABAADwARABEAEQAVABgAGQAZABsAHAAc
AB0AIAAgACIAIwAjACQAJQAmACkALAAtAC4ALQAtAC0ALgAuAC4ALwAvACsAKQAoACgA
KAAnACYAJQAkACMAIgAiACIAIQAfAB4AHgAdABsAGwAYABUAEwARABMAEQAQAA4ADwAP
AA0ACgAJAAcABAACAAEA///9//3////9//3//f/7//z//P/6//b/9v/3//f/9v/3//n/
+v/3//f/9//4//j/+P/4//j/9v/2//b/9//3//f/9//4//b/9v/2//b/9v/2//f/9//4
//j/9//3//r/+v/6//r/+P/4//n/+v/6//r/+v/5//r/+v/8//z/+//6//n/+P/6//v/
/P/8//r/+v/5//n/+//7//v/+//4//j/+P/4//b/9v/1//T/9v/4//j/9//3//f/9//2
//b/9v/3//f/9//3//f/9//2//X/9P/z//L/8v/y//L/9P/0//T/9P/0//P/8v/x//L/
8v/0//T/8v/x//H/8f/v/+//7//v//D/8P/x//L/8f/x//H/8f/w//D/8P/w//D/8P/w
/+//7//w//D/8P/w/+//7//y//P/9v/4//n/+f/6//3///8AAAIAAgACAAMAAQACAAIA
/v/8//v/+v/3//D/7f/r/+n/5//k/+L/4f/j/+L/4f/h/9//3v/f/+H/6P/p/+n/6f/n
/+b/5f/k/+j/6v/s/+7/6//r/+v/6//p/+n/6v/r/+v/6//r/+v/6f/o/+j/6f/r/+z/
7P/s/+z/7P/r/+v/7P/s/+z/7P/v//L/8f/x/+//6//w//z/BAAEAAMA/f/k/77/nP94
/1r/Uf9L/0H/Qf9J/1D/W/9v/4T/m/+w/8f/2v/k/+z/8P/z//b/9//6//r/+//7//r/
/P/8//z//P/9//3//f/8//z//P/8//z/+//7//z//v8AAAEAAgABAAEAAQABAAIAAgAC
AAMAAwABAAMAAwACAAIAAgACAAIAAQACAAEAAwAEAAUABgAEAAQABAAFAAUABgAGAAcA
CgAKAAsACwAKAAoACwAKAAgACAAIAAgACwAPABEAEwASABQAFAATABcAGAAYABkAHgAe
ACAAIQAjACQAJQAmACYAKAAoACgAKgArACwALgAsACwALQAtACkAJwAmACYAJwAnACcA
JwAkACMAIgAiACIAIQAfAB4AHwAdABoAGQAZABcAFgAVABQAEQAPAAwACwALAAkABgAF
AAMAAAD+//3/+//5//n/+f/3//f/9//3//j/+P/2//T/9P/1//X/8f/x//L/8v/v/+//
7//w//D/8P/w//D/7//w//H/8//x//H/8f/y//D/8P/w//D/8P/w//H/8f/0//T/8//z
//L/8v/y//L/9P/0//X/9v/0//T/9P/z//L/8v/0//T/8//y//H/8P/y//P/9P/0//T/
9P/z//P/8//z//P/8//y//L/8v/y//H/8v/y//L/8P/y//L/8f/v/+//7//u/+z/7P/t
/+3/7P/t/+7/7//t/+3/7f/t/+r/6v/q/+r/6v/q/+r/6v/r/+v/6//r/+z/7P/u/+7/
6//p/+j/5//p/+n/6f/p/+f/5v/m/+b/5//s/+r/6v/q/+r/6f/o/+b/5f/k/+T/5P/k
/+b/5//r/+3/8P/y//P/8//x//P/9P/0//b/9v/2//f/9//4//j/9P/z//H/7//r/+L/
3//d/9v/2//Y/9b/1f/T/9L/0f/R/9P/1P/X/9v/4P/h/+H/4f/h/+D/3//e/+D/4P/g
/+D/3//f/9//3//f/9//4P/h/+H/4f/h/+H/4f/g/+D/4f/g/+D/3//e/+H/4v/i/+P/
4//i/+H/4P/f/+T/5//l/+P/5f/o/+7/+v/6//X/8f/i/7z/jv9s/1j/T/9P/0//Vf9b
/2D/bf+B/5D/lf+i/7f/yP/U/97/4v/l/+j/6f/q/+r/6//r/+7/8P/w//D/7v/v/+//
7//y//L/8v/y//L/8f/x//L/8f/y//L/8v/z//P/8//z//b/9v/2//f/9f/z//X/9f/y
//L/8v/y//P/8//1//X/9v/2//b/9v/2//b/9v/3//b/9v/1//X/9v/2//f/9//3//j/
+v/6//z//P/8//z/+//9//3//f/+/wAAAAD//wMABAAEAAUABgAGAAgACQAJAAoACwAM
AAwADgAOAA4AEQARABEAEgAQABAAEQARAA8ADQAMAAwACgAJAAgABwAHAAcABwAIAAgA
BwAFAAQAAwABAP7//f/9//v/+v/5//j/9f/z//D/8v/z//L/8P/y//H/7//u/+v/6f/n
/+f/6v/p/+r/6//p/+r/6v/o/+T/5P/l/+X/5f/l/+b/5v/l/+X/5f/m/+X/5P/j/+L/
4//k/+X/5//m/+X/5P/k/+T/5P/k/+T/4P/g/+H/4f/k/+T/4//j/+b/5v/m/+b/5P/k
/+X/5v/k/+T/5P/j/+D/4P/i/+L/5P/k/+T/5P/j/+P/4//i/+T/5P/j/+P/4f/h/+H/
4f/i/w==
         </WaveFormData>
      </LeadData>
      <LeadData>
         <LeadByteCountTotal>10000</LeadByteCountTotal>
         <LeadTimeOffset>0</LeadTimeOffset>
         <LeadSampleCountTotal>5000</LeadSampleCountTotal>
         <LeadAmplitudeUnitsPerBit>4.88</LeadAmplitudeUnitsPerBit>
         <LeadAmplitudeUnits>��V</LeadAmplitudeUnits>
         <LeadHighLimit>2147483647</LeadHighLimit>
         <LeadLowLimit>268435456</LeadLowLimit>
         <LeadID>V2</LeadID>
         <LeadOffsetFirstSample>0</LeadOffsetFirstSample>
         <FirstSampleBaseline>0</FirstSampleBaseline>
         <LeadSampleSize>2</LeadSampleSize>
         <LeadOff>FALSE</LeadOff>
         <BaselineSway>FALSE</BaselineSway>
         <ExcessiveACNoise>FALSE</ExcessiveACNoise>
         <MuscleNoise>FALSE</MuscleNoise>
         <LeadDataCRC32>1202369963</LeadDataCRC32>
         <WaveFormData>
+v/6//r/+v/6//r/+v/6//r/+v/6//r/+//8//3//v8AAAAAAAAAAP7//v/+//7/AQAC
AAMABAAEAAQABAAEAAYACAAKAAwADAAMAAwADAAPABAAEQASABUAGAAbAB4AIAAgACAA
IAAkACYAKAAqAC0ALgAvADAAMQAyADMANAA3ADgAOQA6ADgAOAA4ADgANQA0ADMAMgAx
ADAALwAuAC0ALAArACoAKAAmACQAIgAfAB4AHQAcABoAGgAaABoAGAAWABQAEgAPAA4A
DQAMAAoACAAGAAQAAQAAAP///v/7//r/+f/4//b/9v/2//b/9P/y//D/7v/u/+7/7v/u
/+z/7P/s/+z/7v/u/+7/7v/u/+7/7v/u/+7/7v/u/+7/8P/w//D/8P/w//D/8P/w//D/
8P/w//D/8v/y//L/8v/0//T/9P/0//T/9P/0//T/9P/0//T/9P/2//b/9v/2//j/+P/4
//j/9v/2//b/9v/0//T/9P/0//X/9v/3//j/9v/2//b/9v/0//T/9P/0//b/9v/2//b/
9f/0//P/8v/y//L/8v/y//L/8v/y//L/8f/w/+//7v/v//D/8f/y/+//7v/t/+z/6v/q
/+r/6v/s/+z/7P/s/+z/7P/s/+z/7v/u/+7/7v/r/+r/6f/o/+j/6P/o/+j/6v/p/+n/
6f/p/+n/6f/p/+n/6v/r/+3/7v/x//H/8P/x//L/9P/1//P/8//y//H/8f/2//b/8//2
//r/+f/4//P/8P/v/+7/8P/w/+7/7v/t/+z/6v/p/+j/6f/r/+z/6//n/+P/4f/i/+P/
5P/k/+L/4v/i/+L/4//i/+L/4v/g/+D/4P/h/+H/4f/h/+D/4P/g/+D/4P/i/+L/4v/j
/+H/4f/g/+D/3v/e/9z/3v/k/+X/7f/6/xEALwBQAH4ArADTAPEAAAELARcBIAEeARIB
/gDLAGYA4v9s/yP/I/9b/4f/nP+2/9P/4f/q/+3/6v/q/+r/6f/p/+b/6P/o/+b/6P/o
/+j/6P/o/+j/5v/p/+v/7P/t/+r/6v/p/+n/7P/t/+7/7//x//H/8P/w//L/9P/0//P/
8f/y//P/8//1//X/9f/1//T/9v/3//f/+P/5//r//P/8//z//P/+//7//////wEAAAAB
AAIAAgAEAAYACAAJAAcACQAJAAkACQALAAwADQASABUAGQAaABsAGwAdABwAHwAiACMA
JAAoACoALQAtADMANAA0ADUANQA1ADQAMwAxADMAMwAyADMAMgAzADMAMgAvAC4ALgAu
AC0ALAAsAC0AKgApACkAJgAlACMAIwAjACAAHQAdABgAFQASABAAEAAQAA0ACwAJAAgA
BgAFAAMAAQD9//3/+f/5//j/9//4//X/9P/z//T/9P/0//P/8f/w/+3/7P/s/+v/6//r
/+3/7f/t/+//7f/s/+z/7P/r/+v/6//s/+7/7//v/+//6//r/+v/7f/s/+z/6//r/+v/
6//r/+z/7v/u/+7/7v/v/+//7//u/+z/7P/t/+7/8P/w//D/8P/x//H/8f/w/+7/7//v
/+//7v/t/+z/6f/s/+7/8P/x//L/8v/x//H/8f/y//L/8P/w//D/8P/v//H/8f/x//H/
7//u/+7/7f/s/+z/7P/s/+v/6//q/+r/7P/t/+3/7f/r/+r/6v/p/+b/5v/n/+f/6f/p
/+r/6//o/+j/6v/q/+r/6f/p/+j/5v/m/+b/5v/n/+f/5v/m/+f/5v/m/+b/5v/m/+b/
5f/l/+X/5//n/+f/5//n/+j/6f/r/+7/8f/x//D/7v/u/+//7//w//H/8f/x//H/9v/2
//P/9//6//j/9v/x/+7/7f/s/+7/7v/s/+z/6//q/+j/5//n/+n/7P/u/+z/5//i/9//
4v/j/+T/5P/j/+L/4f/g/93/3P/c/9z/3f/e/9//4f/f/9//3//e/97/3v/e/97/3//g
/+H/4//h/+H/4P/g/+L/4v/g/+L/4v/j/+f/8v8FAB8AQABuAKAAxQDfAPYABwERARAB
DgEIAfYAwQBgAOD/Zv8b/x//V/+B/5T/rP/H/9v/5P/l/+f/6P/p/+n/6f/m/+j/6P/o
/+r/6v/q/+z/7P/s/+r/6v/r/+v/6//r/+z/7P/t//D/8f/y//P/9f/1//T/9P/0//b/
9v/1//P/9P/1//X/9f/1//X/9f/3//r//P/9//r/+f/4//j/+f/6//v//v/+//////8B
AAAAAQACAAIABAAGAAgACQAHAAkACQAJAAwADwARABMAEwAVABgAGAAYABkAHAAcACEA
JAAlACYAKgAsAC8ALwAxADIAMgAzADYANwA3ADcANQA3ADcANgA2ADQANAAzADMAMQAx
ADIAMQAvAC0ALAAtACoAKQApACUAIwAgAB8AIQAeABsAGwAaABkAGAAYABUAFAAQAA0A
CwAKAAgABwAGAAUAAgADAAAA///9//v/+P/1//T/8//0//T/9P/z//P/9P/z//T/9v/1
//X/9f/z//H/7//v/+//7v/u/+7/7v/v//D/8v/x//H/8P/v/+//8f/z//f/9f/0//L/
8f/z//P/8//0//L/8v/y//L/9v/3//j/+P/3//b/9v/2//f/+P/5//r/+v/5//j/9v/2
//f/9//3//n/+f/5//f/+P/4//j/9//2//b/9f/1//f/+P/4//b/9//4//n/+f/3//f/
9//3//b/9v/3//f/9P/0//T/9P/1//X/9P/0//P/8//y//H/8v/y//P/8//0//T/9f/1
//L/8f/w//L/8v/y//L/8v/x//H/8f/w/+//7v/t/+7/8P/y//X/8//1//T/8v/0//T/
9f/1//j/+f/5//n/9//8//z/+f/8/wAA///+//n/9v/1//T/9P/0//L/8v/y//L/8f/x
/+//7//w//D/7v/r/+j/5//p/+n/6f/o/+j/6P/o/+j/5//m/+b/5v/m/+b/5v/n/+f/
5//n/+b/5v/m/+b/5v/m/+b/5v/n/+X/5f/k/+T/5f/m/+X/6P/m/+f/6//y//n/BwAe
ADoAXACBAKcAwgDVAOkA+AD8APQA7ADhAMYAhgAiALP/T/8h/zv/aP+C/5v/u//Q/93/
3//i/+X/5//q/+j/6//s/+z/7v/u/+7/7//w//H/8P/w//H/8f/x//H/8v/y//P/8//z
//P/8//1//X/9P/0//T/9v/2//X/9v/4//r/+//6//n/+P/3//r//P/9//3//f/9//3/
/v/+//7//v8AAP7//////wEAAgADAAQABAACAAQABgAHAAoADQAOAA8ADwARABIAEwAV
ABcAGgAaABoAGwAeAB4AIQAkACUAJgAmACgAKwArAC8AMAAwADEANAA1ADUANQAzADUA
NQA0ADQAMgAyADEAMAAtACwALAArACkAJwAmACUAIgAhACEAIgAhAB8AHwAeABoAFgAV
ABYAFQAUABQAEQAQAAwACQAGAAYABQAFAAMAAQD9//3//f/9//z/+//6//f/9v/1//P/
8v/x/+//8P/w/+7/7v/s/+v/6//r/+z/7f/u//H/8P/u/+3/7P/q/+n/6P/o/+r/7f/v
//H/7v/t/+z/7f/w//D/7//v//H/8f/x//L/8P/w//D/8P/z//P/8//y//T/9P/1//b/
9P/0//T/9P/3//f/9//2//b/9//3//f/9f/1//X/8//z//T/9f/1//b/9v/1//X/9P/0
//P/8P/z//T/9f/1//P/8//z//P/8P/w//H/8f/w//D/8P/w/+//7//u/+7/7P/t/+3/
7f/v/+7/7v/t/+z/7P/t/+3/7v/t/+3/7f/q/+r/7P/s/+z/6//r/+r/6v/o/+z/6v/q
/+r/6v/o/+f/5//n/+j/6f/q/+v/6f/q/+v/7f/w//P/8//y//L/8v/z//P/8v/z//P/
8//x//b/9v/z//X/+P/2//T/8v/w//D/8P/t/+z/6f/o/+v/7P/s/+3/6v/p/+n/6P/q
/+f/5P/j/+P/4//j/+L/4v/i/+L/4v/h/+D/4P/g/93/3P/b/9v/3v/f/+D/4P/g/+D/
4P/g/+D/4P/g/+H/4f/h/+D/4P/e/97/3P/e/97/4//t//7/EwAtAFAAegCoAM8A7QD8
AAkBFQEaARgBFAEEAdkAgAAAAID/Kf8j/1n/hf+W/67/zf/h/+j/5//m/+b/5v/l/+b/
5P/n/+j/5v/o/+j/6P/q/+r/6v/o/+r/6//r/+v/6//s/+z/7f/v/+//7//v/+//7//u
/+7/8v/0//T/8//z//T/9f/1//X/9f/1//X/9v/4//n/+f/5//n/+f/6//j/+P/4//r/
/P/9//3////+////AAAAAAIABAAGAAcABQAHAAcABwAHAAkACgALAA8AEQAUABQAFwAZ
AB0AHgAhACQAJQAmACYAKAArACsALQAuAC4ALwAyADMAMwAzADMANQA1ADQANQA0ADUA
NQAyAC8ALgAuACwAKwAqACoAKQAmACUAJQAkACMAIQAhACEAHgAbABsAFwAVABMAEgAS
ABIADwANAAkACAAGAAUAAwABAP3//f/5//n/+P/3//f/9f/1//X/8//y//H/7//u/+7/
7P/s/+z/6//r/+v/6//r/+v/7f/v/+7/7v/u/+v/6//r/+z/7v/v/+//7//t/+3/7f/v
/+7/7v/t/+3/7//v/+//8P/w//D/8P/w/+//7//v/+7/8P/w//H/8v/y//L/8v/y//L/
8f/w/+7/7v/v/+//7//w//H/8v/x//H/8v/z//P/8P/w/+//7//w//L/8//y//L/8v/y
//H/7//v/+//7//w//D/8f/x//D/8P/w//D/7f/t/+z/7P/u/+//7//v/+3/7P/s/+v/
6v/q/+v/6//s/+v/6//r/+j/6P/q/+r/6P/n/+f/5v/n/+j/6f/q//H/7f/q/+r/6P/o
/+j/6P/o/+f/5//n/+n/6f/p/+n/5//o/+n/6//u//H/8f/w/+//7v/u/+3/7//x//L/
8//x//b/9v/z//X/+P/2//T/8v/w//D/8P/u/+7/7P/s/+z/7P/r/+v/5//n/+j/6P/o
/+X/4v/h/+H/4f/h/+D/4v/i/+L/4v/h/+D/4P/g/97/3v/e/9//3f/d/93/3P/d/97/
3//g/97/3v/e/9//3//f/97/3v/e/97/3P/e/+D/4f/l//L/CQAhADoAZACWAL0A2wD2
AAUBDQEOAQwBBgH2AM0AfgAEAID/I/8T/0f/e/+S/6j/x//d/+b/6f/n/+j/6f/p/+n/
5v/o/+j/6P/q/+r/6v/q/+r/6v/o/+n/6f/o/+f/5//o/+j/6f/r/+v/6//r/+//7//u
/+7/8v/0//T/8//z//T/9f/1//X/9f/1//X/9v/4//n/+f/3//f/9//4//r/+v/6//z/
/P/9//3///8AAAEAAgACAAEAAgADAAMABAAHAAgACQALAA0ADgAPABMAFQAYABgAGAAZ
ABwAHAAdACAAIQAiACYAKAArACsAMQAyADIAMwA0ADUANQA1ADUANwA3ADYAOAA2ADYA
NQAyAC8ALgAuAC8ALwAvADAALwAsACsAKwAqACkAJwAnACkAJgAjACMAIAAdABoAGAAW
ABYAEwARAA0ADAAKAAkABwAFAAEAAQD+//3/+//5//n/9//3//f/9P/0//T/8//y//L/
8P/w//P/8//0//X/9P/z//L/8//x//D/8P/w//L/8//0//b/9f/1//T/8//v/+//7//x
//L/8v/x//H/8f/x//H/8v/x//D/7//u//D/8f/y//L/8v/y//P/9P/1//b/9//4//b/
9f/0//L/9P/1//X/9f/1//X/9f/z//X/9v/3//f/9v/2//X/9f/1//b/9v/0//T/9P/0
//P/8f/x//H/8f/u/+7/7//v//H/8v/z//T/8P/v/+3/7P/v//H/8v/z//H/8P/w/+//
7v/u/+//7//w/+//7//v/+z/8P/u/+z/7P/s/+z/7P/r/+v/6//r/+v/6//r/+z/7v/w
//P/8f/z//L/8P/x//L/9P/1//b/9//3//f/+v8AAAEA///+/wAA/f/6//X/8v/x//D/
8P/w/+7/7v/v//D/8P/x/+3/7f/u/+7/7P/p/+b/5f/o/+n/6v/q/+n/6P/n/+b/5P/i
/+H/4P/h/+L/4//l/+b/5//o/+j/5//m/+X/5P/m/+b/5v/n/+X/5f/k/+T/5v/m/+T/
5v/s/+//8f/6/wsAHwA6AGAAjACvAMsA3gDrAPkA/AD2APAA5AC9AHoAGACm/0H/Hf9D
/3H/hv+c/7n/zf/c/+f/6v/s/+7/7//t/+r/7P/s/+3/8P/x//L/8P/w//D/7v/y//P/
8//z//P/9P/0//X/9//3//f/9//5//n/+P/4//f/+P/3//X/9v/4//r/+//+////AAAB
AAEAAgACAAEA////////AAD+//7//v8AAAEAAwAEAAcACAAJAAoACgAIAAoADAANAA8A
EQARABEAEQATABQAFQAZABsAHgAeACIAIwAmACYAKAAqACoAKgAsAC4AMQAxADMANAA0
ADUAOAA5ADkAOQA5ADsAOwA6ADgANgA2ADUANAAxADAAMAAuAC0ALAAsACkAJgAlACUA
JQAlACQAJQAjACAAHQAdABwAGwAaABoAFgAWABMAEQAPAA4ADAALAAcABQABAAEAAQAB
AAAA//8AAP3//P/7//r/+v/6//n/9v/2//T/9P/y//H/8f/x//L/8//0//f/9f/0//T/
9P/z//P/8//0//b/9//3//f/8//z//P/9f/2//b/9f/1//f/9//3//j/+v/6//r/+v/5
//n/+f/4//n/+v/8//7//P/8//z//P/9//3//f/8//r/+//7//v//P/9//7//f/+//7/
/v/9//r/+v/5//n/+//8//z/+v/6//r/+v/5//f/9//3//f/9v/2//f/9//0//T/9P/0
//X/9f/0//T/8v/z//P/8//z//L/8v/x//D/8P/x//H/8v/x//H/8f/u/+7/8P/w//D/
8//y//H/8P/v/+7/7v/t/+3/7f/r/+v/6//r/+z/7v/w//P/8f/z//L/8P/x//L/9P/1
//j/+f/5//n/+P/8//v/9//7//7//P/6//b/8v/w/+7/8f/y//H/8v/x//D/7v/t/+v/
6//s/+z/7P/p/+b/5f/l/+X/5f/k/+T/5P/k/+T/4f/g/+D/4P/i/+L/4v/j/+T/5f/m
/+b/5v/m/+b/5v/k/+T/5P/l/+P/4//i/+L/4P/g/97/4P/k/+f/8/8GABkAMwBWAIIA
rADRAO8AAgENARcBHAEWARIBAAHLAGQA4P9o/yH/K/9h/4f/mv+4/9X/5f/s/+v/6//s
/+3/7f/s/+j/6f/o/+r/7P/s/+z/6v/q/+r/6P/r/+3/7v/v/+3/7v/u/+//7//v/+//
7//z//P/8v/y//T/9v/2//X/9//4//n/+f/7//v/+//7//v//P/8//v/+f/5//n/+v/7
//z//f8AAP7//////wEAAgADAAQABAAGAAgACgALAAkACwALAAsADgARABMAFQAWABcA
GQAYABoAGwAeAB4AIwAmACcAKAAqACwALwAvADEAMgAyADMANQA3ADgAOQA4ADkAOAA2
ADcANgA3ADcAMwAvAC0ALAAuAC0ALAAsAC0AKgApACkAKgApACcAJwAkACAAHAAbABoA
GQAYABgAFQAUABAADQAKAAoACQAJAAcABQABAAEA/f/9//z/+//6//f/9v/1//T/9P/0
//P/8P/w/+7/7v/w/+//7//v//H/8f/x//P/8//y//L/8v/z//P/8//0//L/8//z//P/
7//v/+//8f/z//T/9P/1//P/8f/v/+7/8f/y//P/9P/z//P/8//y//L/8v/z//T/9P/0
//T/9P/3//f/9//2//T/9f/1//X/8//z//P/8f/z//T/9f/1//b/9v/1//X/8//0//T/
8v/0//T/9P/z//P/8//z//P/8P/w//H/8f/w//D/8P/w//H/8f/w//D/8v/z//P/8//x
//D/8P/v/+7/7v/v/+//7v/t/+3/7f/s/+z/7v/u//D/7//v/+7/6v/o/+j/6P/q/+z/
7P/s/+z/7//v//D/8f/v/+3/6//p/+v/7P/t/+//8P/z//P/8v/y//L/8//z//b/9//3
//f/+f/+//7/+//8//7/+//4//X/8v/x//D/7v/u/+z/7P/v//D/8P/x/+3/7f/u/+7/
7v/r/+j/5//n/+f/5//m/+X/5P/j/+L/4//i/+L/4v/k/+T/5P/l/+X/5f/l/+T/4v/i
/+L/4v/i/+L/4v/j/+P/4//i/+L/5P/k/+L/5P/i/+n/8/8AABUAMwBcAIwAtADVAO0A
AgELARMBFAEQAQQB5gCpADwAtv9I/xf/M/9v/4//oP+6/9f/4//q/+3/7f/u/+//7//u
/+r/6//q/+j/6v/q/+r/6v/q/+r/6P/q/+v/6//r/+n/6v/q/+v/7//v/+//7//z//P/
8v/y//P/9P/z//H/8//0//X/9f/1//X/9f/1//T/9v/3//f/+P/5//r//P/8//z//P/+
//z//f/9////AgADAAQABAADAAQABQAFAAYACQAKAAsACwANAA4ADwATABUAGAAYABoA
GwAeAB4AIQAkACUAJgApACwAMAAxADIAMgAxADEAMAAxADEAMQAyADUANgA2ADgANgA2
ADUANgAzADIAMgAwAC8ALgAuACsAKAAnACcAJgAlACMAIwAlACIAHwAfAB8AHQAbABoA
FgAWABMAEQAKAAgABQADAAIAAQD+/////f/9//z/+//6//f/9v/1//T/9P/0//P/9f/2
//X/9v/1//P/8v/x/+//7//v//H/8//y//L/8v/v/+//7//w//L/8//z//P/7//v/+//
8f/y//L/8f/x/+//7//v//D/8P/w//D/8P/x//H/8f/w//L/8v/z//T/9P/0//T/9P/3
//f/9//2//b/9//3//f/9f/1//X/8//y//L/8v/x//L/9P/1//f/9P/0//P/8P/y//L/
8v/x//H/8f/x//H/8v/y//P/8//y//L/8v/y/+//7//u/+7/7//x//L/8//x//D/8P/v
/+7/7v/v/+//7v/t/+3/7f/s//L/9P/y/+//7v/t/+z/6v/p/+n/6f/q/+v/7P/t/+3/
7v/v//H/9P/3//f/9v/1//T/9P/z//T/9f/1//X/9v/8//3/+//7//z/+P/0//T/8v/y
//L/8f/w/+3/7P/v//D/8P/x/+//7//w//D/7//r/+f/5f/l/+X/5f/k/+T/5P/k/+T/
4//i/+L/4v/i/+L/4v/j/+P/4//j/+L/5P/k/+T/5P/m/+b/5v/n/+T/4//h/+D/4//k
/+P/5v/o/+v/7//4/w0AJQBGAG4AmAC7ANMA5gD5AAMBAAH6APYA4ACxAFwA5v9s/x//
I/9X/3n/iv+s/8n/1f/e/+X/6P/q/+z/7f/r/+j/6v/q/+r/7P/s/+z/7f/u/+//7v/w
//H/8f/x/+//8P/w//H/8f/x//H/8f/z//P/8v/y//T/9v/2//X/9f/2//f/9//1//X/
9f/1//f/+v/8//3/+//7//v//P/8//z//P/+//7//////wEAAgADAAQABAAEAAYACAAJ
AAsADQANAA0ADwARABIAEwAUABUAFwAWABsAHQAhACIAJAAmACYAJgAoACoALQAtADEA
MgAyADMANAA1ADUANQAzADUANQA0ADIAMAAwAC8ALgArACoAKgAoACcAJgAmACcAJAAj
ACMAIAAfAB0AHQAfABwAGQAZABgAFwAWABYAEgASAA8ADQAHAAYABAADAAIAAQD+////
+//7//r/+f/4//X/9P/z//T/9P/0//P/8v/y//D/8P/x//H/8v/z//H/7//t/+3/6//q
/+r/6v/r/+3/7//y//H/8f/w/+//7//v/+//8f/0//T/8//z//X/9f/1//b/9v/2//b/
9v/1//X/9f/0//L/8v/z//T/9v/2//b/9v/1//X/9f/0//b/9//3//f/+f/5//n/9//2
//b/9v/1//T/9P/z//P/9P/2//f/9v/1//T/8//x//L/8//0//X/8//y//L/8f/w//D/
8P/w//D/8f/x//L/7//v/+7/7f/v/+7/7v/t/+z/7P/t/+3/7P/p/+f/6//u/+3/7P/r
/+r/7P/r/+v/6//t/+3/7f/t/+v/7P/t/+//8P/z//P/8v/w//D/8f/x//T/9f/1//X/
9f/6//r/9//2//j/9f/y//L/8P/w//D/7//u/+v/6v/o/+j/5//n/+X/5f/m/+b/6P/l
/+L/4f/j/+P/4//i/+T/5P/k/+T/4v/g/9//3v/g/+D/4P/h/9//3//f/97/3v/e/97/
3v/c/9z/3P/d/97/3//f/+D/4v/i/+D/4v/k/+n/8/8EABkANQBcAIwAtgDXAO8AAAEL
ARUBGAEWARAB8ACnADQArv9G/x//Pf9z/43/oP++/9X/3//i/+P/5f/m/+f/5//p/+b/
6P/o/+b/6P/o/+j/6P/o/+j/5v/o/+n/6f/p/+n/6v/q/+v/7//v/+//7//z//P/8v/y
//T/9v/2//X/8v/y//L/8f/z//P/8//z//T/9v/3//f/+P/5//r//P/5//j/9//4//n/
+//8/////v///wAAAAACAAQABgAHAAUABwAHAAcACQALAAwADQARABMAFgAWABYAFwAa
ABoAHQAgACEAIgAkACYAKQApAC4AMAAxADMAMwAzADIAMQAzADUANQA0ADIAMAAwAC8A
LAApACgAKAAmACUAJAAkACUAIgAhACEAIAAfAB0AHQAbABgAFQAVABUAEwARABAAEAAQ
AA0ACwAGAAQAAQD///3/+//3//f/9//3//b/9f/0//H/8P/v/+3/7P/r/+n/6//s/+v/
7P/q/+n/6f/p/+v/6//r/+3/6//q/+r/6v/r/+v/6//s/+r/6//r/+v/6//r/+v/7f/s
/+z/6//r/+n/6f/p/+r/6//s/+3/7v/t/+3/7f/s/+7/7v/v//D/7v/u/+7/7v/v/+//
7//u/+z/7f/t/+3/8P/x//L/8f/u/+7/7v/t/+7/7v/t/+3/7//w//D/7v/s/+z/7P/r
/+3/7f/t/+3/7v/u/+//7//t/+z/6//q/+f/5//m/+b/5//p/+r/6//p/+j/6P/n/+j/
6P/p/+n/5v/l/+X/5f/k/+T/5v/m/+j/5//n/+b/5P/k/+b/5v/k/+T/5P/k/+T/5v/l
/+X/5f/n/+f/5//n/+b/5v/m/+f/6P/r/+v/6v/r/+z/7v/v/+//7//u/+3/6//w//D/
7f/w//T/8//y/+//7P/r/+r/6P/o/+b/5v/p/+r/6v/r/+b/5f/l/+T/5f/j/+H/4f/f
/93/2//Y/9v/3P/d/97/3//e/97/3v/c/9z/3P/d/9v/2//b/9r/2P/Y/9j/2P/Z/9r/
2//d/93/3f/c/9z/2v/a/9j/2v/c/+P/5f/w/wUAHwA8AGYAlAC9ANsA7gD/AAsBFgES
AQgB/ADZAIYACgCM/y//Ff8//3H/jP+i/73/0//c/9//4f/i/+P/4//l/+L/5P/k/+L/
5P/k/+T/5P/k/+T/4v/j/+P/4v/h/+P/5P/k/+X/6P/p/+r/6//t/+3/7P/s/+z/7v/u
/+3/7f/u/+//7//x//H/8f/x//H/8v/y//H/8v/z//T/9v/1//T/8//0//T/9f/1//f/
+f/7//3//v/9//7///////3/////////AwAHAAoADQANAA0ADgAMAA8AEQAVABYAGQAc
AB0AHgAgACIAJQAlACgAKAAnACcAKgAtAC8AMQAvADEAMQAwAC8ALAArACkAKwApACkA
KgApACcAJQAkACUAIgAhACEAIgAhAB8AHwAhAB4AGwAbABkAFwAVABQAEgASAA8ADQAI
AAYAAwABAP///f/5//n/9//3//b/9f/2//P/8v/x//D/8P/w/+//7P/s/+r/6v/o/+f/
5//n/+n/6f/p/+v/6//q/+r/6v/r/+v/6//s/+v/6//q/+n/6f/p/+n/6//q/+r/6f/p
/+j/5//m/+b/5//o/+n/6v/t/+3/7f/s/+z/7P/t/+7/7f/s/+v/6v/t/+3/7f/s/+r/
6//r/+v/7f/t/+3/6//s/+z/7P/r/+v/7P/s/+3/7f/u/+7/7P/q/+r/6v/p/+f/5//n
/+f/6f/q/+z/7f/q/+r/6v/q/+f/5//m/+b/5v/n/+f/5//p/+j/6P/n/+f/6P/q/+v/
5//l/+T/4//j/+T/5//o/+b/5f/l/+T/5v/q/+j/6P/o/+j/5//l/+T/4//h/+H/4f/h
/+L/5P/m/+n/7P/v/+//7v/r/+r/6v/p/+z/7f/t/+3/7//0//T/8f/z//b/9P/y/+3/
6v/p/+j/6v/q/+j/6P/q/+r/6f/p/+X/5f/m/+b/5v/j/+D/3//e/93/3P/a/9v/3P/d
/97/2//a/9r/2v/Y/9j/2P/Z/9v/2//b/9r/3P/c/9z/3P/b/9r/2f/Z/9z/3f/d/97/
3f/c/9n/2v/c/+P/5//s//v/FQAwAFIAfgCjAMEA2gDtAPsA/gD6APYA6gDFAIIAGgCi
/zv/Ef8x/2n/gP+S/6//w//O/9v/3f/e/9//3//g/97/4f/i/+L/5P/k/+T/5P/k/+T/
4v/l/+f/6P/p/+f/6P/o/+n/6f/p/+n/6f/r/+v/6v/q/+7/8P/w/+//7//w//H/8f/v
/+//7//v//L/9P/1//X/8//z//P/9P/0//T/9P/2//T/9f/1//f/+v/7//z//P/+/wAA
AgADAAUABwAHAAcABwAJAAoACwALAA0AEAAQABIAEwAWABYAGwAeAB8AIAAhACIAJAAj
ACkAKgAqACsAKgArACsAKwArAC0ALQAsACwAKgAqACkAJgAjACIAIgAkACMAIgAiACEA
HgAdAB0AHgAdABsAGwAbABgAFQAVABIADwAMAAoACwAMAAoACQADAAIAAAD///v/+f/1
//X/9P/1//X/9f/0//H/8P/v/+z/7P/s/+v/6v/q/+j/6P/o/+f/5//n/+f/5//n/+n/
6f/o/+j/6P/n/+f/5//o/+r/6//r/+v/5//n/+f/6f/s/+z/6//r/+v/6//r/+z/7P/s
/+z/7P/t/+3/7f/s/+r/6v/r/+z/7v/u/+7/7v/v/+//7//u/+7/7//v/+//7f/t/+3/
6//u/w==
         </WaveFormData>
      </LeadData>
      <LeadData>
         <LeadByteCountTotal>10000</LeadByteCountTotal>
         <LeadTimeOffset>0</LeadTimeOffset>
         <LeadSampleCountTotal>5000</LeadSampleCountTotal>
         <LeadAmplitudeUnitsPerBit>4.88</LeadAmplitudeUnitsPerBit>
         <LeadAmplitudeUnits>��V</LeadAmplitudeUnits>
         <LeadHighLimit>2147483647</LeadHighLimit>
         <LeadLowLimit>268435456</LeadLowLimit>
         <LeadID>V3</LeadID>
         <LeadOffsetFirstSample>0</LeadOffsetFirstSample>
         <FirstSampleBaseline>0</FirstSampleBaseline>
         <LeadSampleSize>2</LeadSampleSize>
         <LeadOff>FALSE</LeadOff>
         <BaselineSway>FALSE</BaselineSway>
         <ExcessiveACNoise>FALSE</ExcessiveACNoise>
         <MuscleNoise>FALSE</MuscleNoise>
         <LeadDataCRC32>2538983518</LeadDataCRC32>
         <WaveFormData>
9v/2//b/9v/2//b/9v/2//b/9v/2//b/+P/4//j/+P/4//j/+P/4//j/+P/4//j/+v/6
//r/+v/8//z//P/8////AAABAAIAAAAAAAAAAAACAAQABgAIAAoADAAOABAAEgASABIA
EgAVABYAFwAYABoAHAAeACAAIQAiACMAJAAlACYAJwAoACYAJgAmACYAIwAiACEAIAAf
AB4AHQAcABoAGgAaABoAFwAWABUAFAASABIAEgASABAAEAAQABAADgAOAA4ADgAMAAwA
DAAMAAkACAAHAAYAAwACAAEAAAD///7//f/8//r/+v/6//r/9//2//X/9P/0//T/9P/0
//P/8v/x//D/8v/y//L/8v/y//L/8v/y//L/8v/y//L/9P/0//T/9P/0//T/9P/0//T/
9P/0//T/9v/2//b/9v/4//j/+P/4//j/+P/4//j/+P/4//j/+P/4//j/+P/4//r/+v/6
//r/+v/6//r/+v/4//j/+P/4//r/+v/6//r/+P/4//j/+P/4//j/+P/4//j/+P/4//j/
9v/2//b/9v/0//T/9P/0//b/9v/2//b/9P/0//T/9P/0//T/9P/0//P/8v/x//D/8P/w
//D/8P/w//D/8P/w/+7/7v/u/+7/8P/w//D/8P/v/+7/7f/s/+z/7P/s/+z/7f/t/+3/
7f/t/+3/7f/t/+3/7f/t/+//8v/0//T/9P/2//f/+P/4//b/9f/0//P/9f/4//r/+v/+
/wMABAACAP7//P/6//n/+P/4//b/9f/0//T/8//w//D/8P/x//L/8f/u/+r/6P/q/+n/
6f/p/+f/5v/l/+L/4//j/+P/4//h/+H/4f/h/+P/4//j/+P/4v/i/+L/4v/i/+P/4//j
/+H/4f/g/+D/4f/h/+D/4P/k/+P/5v/w/wMAIQBAAGUAlgDMAPwAJAFHAW4BkgGpAakB
kQFTAd0ASQDM/33/bf+P/63/tv/E/9n/5P/p/+3/6f/o/+f/5f/l/+T/4v/i/+H/4v/i
/+H/4f/i/+L/4v/k/+X/5f/l/+T/4//i/+P/5f/n/+j/6f/p/+n/6P/o/+n/6f/p/+n/
6f/p/+r/6v/s/+3/7f/t/+v/7P/t/+3/8P/w//D/8P/w/+//7//w//D/8f/y//P/9P/0
//T/9f/1//X/9//4//n/+f/6//r/+v/7//r/+v/8/wAAAgAEAAMABAAEAAQABwAJAAsA
CwAOAA8AEgATABQAFgAYABkAGAAYABgAGAAWABYAFgAYABcAFgAXABgAFQAUABMAEgAS
ABEAEQASABIAEAAQABAADwANAA0ADgAOAAwADAAMAAkABwAGAAQABgAGAAMAAwACAAEA
AAD//wAA///8//v/9//3//f/9v/1//T/8//y//P/8//z//H/7v/t/+z/7P/s/+z/7P/s
/+z/6v/s/+3/6//q/+r/7P/s/+r/6v/t/+3/7f/u/+7/7P/r/+r/6v/q/+v/6//r/+3/
7f/t/+7/7v/u/+7/7v/u/+7/7v/t/+v/7P/t/+7/8P/u//D/8P/w//H/8f/w//D/8P/w
//D/8P/v/+7/7P/v//H/8v/z//T/9P/z//P/8f/x//H/8P/u/+//7//u/+//7//w//L/
8f/w/+//7v/v/+//7//v/+7/7f/t/+7/7P/s/+z/7P/s/+v/6v/p/+b/5v/o/+j/6v/q
/+r/6//p/+n/6f/r/+v/6v/q/+r/6v/q/+r/6v/p/+n/5//n/+j/5v/m/+b/5v/m/+f/
5//n/+f/6f/p/+n/6f/p/+n/6f/r/+3/8P/x//L/8P/x//L/8v/x//H/8f/x//H/9P/2
//b/+f/9//3/+v/3//T/8f/v/+7/7v/s/+v/6P/o/+f/5P/m/+b/5//o/+X/4P/a/9b/
2P/X/9f/1//W/9b/1v/U/9H/0f/R/9H/0v/T/9T/1f/U/9P/0v/R/9D/0P/Q/9D/0f/T
/9T/1f/V/9X/1P/U/9X/1f/U/9T/1v/V/9b/3P/t/wUAIgBLAHwArADYAAIBKwFQAWoB
ewGBAWsBKwG7AC8Asv9l/1n/ff+Z/6T/tP/H/9b/2f/X/9j/2P/Y/9f/2f/Y/9b/1v/Z
/9r/2v/Z/9n/2v/a/9r/2f/Z/9j/1//X/9f/1//Z/9r/2//b/9v/3v/f/9//4P/h/+H/
4f/h/+H/4f/i/+L/4P/h/+H/4f/k/+b/6P/p/+j/5v/k/+L/4//j/+T/5v/n/+n/6//t
/+3/7P/r/+v/7P/t//D/8v/x//H/8v/y//X/9//3//j/+P/6//r/+v/7//z//P/8/wEA
AwAFAAUABwAJAA0ADwAOABAAEgATABYAFgAWABYAFQAUABMAFAAUABIAEgASABIAEgAS
ABIADgANAA0ADgAOAAwADAAMAAoABwAGAAYABgAEAAQABAAFAAUABgAGAAUABAAAAP//
/f/9//3//f/+//3/+v/5//X/9f/1//T/8f/w/+//7v/v/+//7//t/+3/7f/t/+7/7v/u
/+7/7v/r/+j/6f/p/+v/6v/q/+z/7P/q/+r/7f/q/+n/6f/o/+r/6//s/+7/7//v/+7/
7f/v/+//7//w/+7/7v/u/+7/8P/w//D/7//t/+7/7//w//H/8P/z//T/8v/z//P/8v/y
//L/8v/y//X/9f/1//T/8v/z//P/8//y//L/8f/x//P/8//z//L/9P/1//X/9P/0//P/
8//0//b/9v/2//b/8//z//P/8//0//P/8//0//L/8v/y//L/8v/x//D/7//v//D/8//0
//P/7v/s/+7/7v/u/+7/7//v/+//7//v/+//7//v//P/8//z//X/9P/2//b/9v/4//n/
+v/6//v/+//7//v/+//+/wAAAAAEAAkACgAIAAQAAgAAAP////8AAP/////+//7//f/6
//v/+v/6//r/+f/2//L/8P/y//H/8f/x/+7/7v/u/+z/7f/t/+3/7f/r/+v/6//r/+3/
7f/t/+3/7P/s/+z/7P/q/+v/6//r/+n/6f/o/+j/6v/r/+v/7P/s/+3/7v/y//f/AQAW
ADMAVAB6AKgA2AADATABYAGBAZUBnwGdAX0BLQGuACUArf9r/3H/kv+k/7P/zv/d/+X/
5//o/+n/6f/s/+z/6//s/+v/7P/s/+v/7P/u/+//8P/t/+3/7P/r/+z/7f/u//H/9P/1
//X/9f/4//n/+f/6//j/9//2//X/9P/z//P/8v/w//H/8f/x//L/9P/2//f/+P/4//j/
+P/4//f/9//4//j/+f/6//v//P/8//z//f/7//v//f/+/wIAAwAFAAYABQAHAAcACAAL
AA4ADwAQABEAEgASABIAFQAXABkAGQAYABkAHAAdABwAHgAgACEAIgAiACIAIgAiACIA
IgAkACIAIAAgACAAHwAeAB0AHAAYABcAFwAYABcAFAATABIAEgARABIAFAASABAAEAAQ
ABMAEwAUABQAEgASAA8ADwAOAA0ADAALAAgABwAEAAMAAQABAAEAAAD9//z/+//6//j/
9//2//P/9P/z//L/8v/w//D/8P/w//L/8P/y//P/8f/w//D/8v/u/+z/7P/v//L/8//1
//b/9P/z//L/8v/0//X/9f/1//X/9f/1//b/9P/0//T/9P/2//b/9v/1//X/9v/3//j/
9v/0//b/9v/4//n/+f/4//j/+P/4//j/9//3//f/9v/4//n/+f/5//r/+v/5//n/9//3
//f/9v/4//n/+f/4//j/9//3//j/9//2//X/9P/1//X/9f/1//T/8//z//T/8v/y//L/
8v/y//H/8P/v/+7/7v/w//D/7//u/+3/7f/t/+3/7f/v/+3/7P/s/+z/7P/s/+7/7P/s
/+z/7P/s/+v/6v/p/+r/6//s/+3/7v/t/+z/7f/w//L/8v/y//T/9f/2//b/9f/1//X/
9f/1//j/+v/6//v///////z//P/6//j/9//1//T/8f/v//D/8v/z//L/8P/u/+3/7P/s
/+r/5//m/+b/5f/l/+X/4v/i/+L/4P/h/+H/4f/h/97/3f/c/9v/3v/f/+D/4f/e/97/
3v/e/97/3//f/9//3//f/97/3v/f/9//3v/e/97/3//k//D/AwAbADwAYwCQAMYA9gAa
AUEBagGKAZ8BqQGbAWcB+wBpAN7/g/9t/4v/p/+u/7z/0//i/+f/5f/j/+L/4f/f/+D/
4P/f/+D/3//g/+D/3//h/+L/4v/i/+L/4//j/+P/5f/l/+X/5//m/+f/5//n/+f/5//m
/+b/6f/p/+n/6f/r/+v/7P/s/+r/6//r/+v/6//s/+3/7f/u/+7/7v/u/+z/6//r/+z/
7v/v//D/8f/y//L/8v/z//P/8//1//b/9f/1//b/9v/1//f/9//4//v//v///wAAAgAE
AAUABgAHAAkACwALAAwADQAQABEAEQASABMAEwAWABYAFgAWABgAGAAYABoAGQAYABkA
GgAXABYAFQAUABIAEQARABIAEQAOAA0ADAAMAAsADAAOAAwACgAKAAoACQAHAAYABAAG
AAYAAwADAAAA///+//3//P/7//j/9//1//X/9f/0//X/9P/z//L/7//v/+//7f/s/+v/
6v/q/+z/7P/s/+z/7P/q/+z/7f/t/+z/7P/u/+r/6P/o/+v/7f/t/+7/7v/s/+v/6v/q
/+z/7f/t/+3/7f/t/+3/7v/s/+z/7P/s/+z/7P/s/+v/7f/u/+//8P/u/+z/7v/u/+z/
7f/t/+z/7P/s/+z/7P/v/+//7//u//D/8f/x//H/7v/u/+3/7f/u/+//8P/w/+7/7//v
/+7/7v/t/+3/7v/u/+7/7v/u/+3/7f/t/+3/7P/r/+v/7P/s/+z/7P/s/+z/6//q/+n/
6v/q/+z/7P/r/+r/6f/p/+f/5//n/+n/5//m/+b/5v/n/+j/6f/q//H/7f/n/+j/5v/m
/+b/5v/l/+X/5f/l/+f/5//n/+f/6f/p/+n/6//u//D/8P/w/+3/7f/t/+z/8P/x//L/
8//0//b/9//2//n//f/9//r/+f/4//f/9//0//T/8v/x/+//8P/w/+7/7//u/+7/7v/v
/+z/6P/m/+T/4//j/+P/5P/k/+T/4v/h/+H/4f/h/9//3//f/9//3f/d/93/3f/d/97/
3//g/97/3//f/9//4f/h/+D/4P/f/9//3v/e/+L/4f/i/+j/+/8RACoATwB+AK4A3AAK
ATEBVAFyAYkBkQGDAVMB8wBrAN7/gf9n/4X/p/+w/77/0//k/+n/6//o/+j/6P/n/+X/
5P/i/+L/4//k/+T/4//h/+L/4v/i/+L/4//j/+P/5f/l/+X/5//m/+f/5//n/+f/5//m
/+b/6P/p/+r/6//r/+v/7P/s/+z/7f/t/+3/7f/u/+//7//w//D/8P/w//L/8f/x//L/
8P/x//L/8//0//T/9P/1//P/8//1//b/+f/5//r/+v/7//3//f/+////AgADAAQAAwAE
AAQABAAHAAkACwALAAoACwAOAA8AEgAUABYAFwAWABYAFgAWABYAFgAWABgAGAAWABYA
FgAVABQAEwASABEAEQASABQAEgAQABAAEAARAA8ADwAQABIAEAAQABAADwANAAwACgAK
AAoABwAHAAUABQAFAAUAAgABAP7//f/5//n/+f/4//n/+P/3//b/9f/1//X/8//y//H/
8P/w//H/8v/z//T/8v/w//L/8//x//D/8P/y//P/8v/z//f/9P/z//P/8v/y//H/8P/w
//D/8f/x//H/8//z//P/9P/z//L/8f/w//H/8v/z//P/8//0//X/9v/4//b/+P/4//X/
9f/0//L/8//0//X/9v/1//X/9f/0//X/9//4//n/+P/4//f/9//1//X/9f/0//b/9//3
//b/9P/z//P/9P/y//L/8v/y//L/8//0//X/9P/z//P/9P/1//b/9//4//j/9//2//X/
8v/y//T/9P/1//T/8//z//H/8//y//D/8P/w//D/8f/x//H/8f/x//H/8f/x//T/9f/2
//n/9//4//f/9v/3//n/+//8//3//f/9//3/AAAEAAcACAAHAAsACwAIAAUAAgD///3/
/v/+//z/+//9//7//v/8//n/+P/4//j/9//0//D/7v/x//H/8v/z//H/8P/v/+z/6P/n
/+b/5f/o/+n/6v/r/+3/7f/t/+3/6//q/+n/6P/q/+v/6//r/+3/7f/s/+z/6//r/+r/
6v/w/+//8v/2/wMAFwAyAFMAfACqANoABAEtAVoBfAGNAZcBkwFnAREBlwAOAJn/Zf93
/5n/pP+0/8v/3P/n/+3/7f/u/+//7//t/+z/6v/q/+z/7v/v/+//7v/u/+3/7P/u/+//
7//v/+//7//v//H/8v/z//P/8//1//X/9P/0//P/8//z//P/9f/1//b/9v/5//v//P/9
//v//P/9//3/+//6//n/+P/3//X/9P/0//X/9//5//v//v/+//7/////////AQACAAUA
BQAGAAYABQAHAAcACAALAA4ADwAQABQAFgAXABgAGQAbAB0AHQAeAB8AIgAjACMAJAAl
ACUAJwAoACkAKgAqACoAKgAsACoAKAAoACgAJQAkACMAIgAgAB8AHwAgAB8AHAAbABoA
GgAZABoAHAAaABgAGAAYABoAGQAZABgAFgAWABMAEwAQAA8ADgANAAoACQAGAAUAAwAD
AAMAAgABAAAA///+//3//f/9//v/+v/5//j/+P/2//b/9v/2//j/9v/4//n/9//2//b/
+P/2//T/9P/3//n/+f/6//r/9v/1//T/9P/4//n/+f/5//n/+f/5//r//P/8//z//P/6
//r/+v/5//v//P/9//7//v/8//7//v/+///////+//z//P/8//z//////////v/+////
//////z//P/7//v//f/9//3//P/8//3//f/8//z/+//7//z/+v/6//r/+v/5//n/+f/5
//r/+f/5//r/+P/4//j/+P/4//f/9v/1//T/9P/2//b/9f/0//P/8//z//P/8//1//X/
9v/2//X/9P/z//L/8//z//P/8//y//H/8P/v//P/8//z//X/9P/2//b/9v/4//n/+v/6
//3//f/9//3//v8AAAEAAAACAAcACAAGAAEA/v/7//n/+f/6//n/+f/4//j/9//0//P/
8v/y//L/8//w/+z/6v/q/+n/6f/p/+b/5v/m/+T/4f/h/+H/4f/j/+P/4//j/+X/5f/l
/+X/5v/m/+b/5v/k/+X/5f/l/+P/4//i/+L/4//j/+L/4v/k/+X/7P/4/wsAIwBEAGsA
mgDMAP4AKAFNAXQBlAGlAasBlwFTAdsARQDC/3P/a/+P/6X/sP/E/9v/5v/p/+f/5v/m
/+b/5f/j/+L/4P/g/+H/4v/i/+H/4P/g/9//3v/h/+P/5P/l/+X/5f/l/+f/5//n/+b/
5f/n/+f/5v/m/+f/5//n/+f/6P/p/+v/7P/s/+3/7f/t/+v/7P/t/+3/7P/s/+z/7P/u
/+3/7f/u/+7/7//w//H/8v/y//L/8//z//P/9f/2//X/9f/2//b/+f/7//v//P/7//7/
//8AAAEAAgACAAIABwAJAAsACwAKAAsADgAPABAAEgAUABUAFgAWABYAFgAUABQAFAAW
ABcAFgAXABgAFQASAA8ADAALAAsADAAOAA4ADAAMAAwADQALAAsADAAMAAoACgAKAAgA
BwAHAAYABAAEAAEAAQD///////////7//f/6//n/9//3//f/9v/1//T/8//y//H/8f/x
/+//7v/t/+z/7P/s/+z/7P/s/+7/7P/u/+//7//u/+7/8P/w/+7/7v/x/+//7//w//D/
7v/t/+z/7P/u/+//7//v/+z/6//q/+r/7f/u/+//8P/u/+7/7v/t/+v/7P/t/+7/8P/u
//D/8P/x//P/9P/0//L/8v/y//L/8v/x//D/7v/v//H/8v/z//L/8v/x//H/8f/x//H/
8P/y//P/8//y//L/8f/x//L/8P/w//D/8P/x//H/8f/x//L/8f/x//L/8v/y//L/8v/w
/+//7v/t/+z/7P/u/+7/7f/s/+v/6//t/+3/7f/v/+//7v/u/+7/6v/o/+j/5v/q/+r/
6v/q/+r/7P/t/+7/7//s/+v/6v/p/+3/7f/t/+//8v/0//T/9P/y//P/9P/0//X/9f/1
//X/+P/8////AAD//wMAAwAAAPz/+v/4//f/9v/2//T/8//0//b/9//2//X/9P/0//T/
8//w/+z/6v/q/+n/6f/p/+f/5v/l/+L/4v/j/+T/5f/l/+X/5f/l/+X/5f/l/+X/4v/i
/+L/4v/k/+X/5f/l/+X/5f/k/+T/5//n/+b/5v/k/+f/7P/2/wkAJQBKAHUAogDQAP4A
KAFNAXABjAGbAZUBdQErAa0AFwCk/23/df+d/7H/tv/K/9//6P/t/+//7P/s/+z/6//q
/+j/5f/k/+P/5P/k/+P/4//k/+T/5P/k/+X/5f/l/+X/5f/l/+f/6v/r/+v/6//r/+v/
6v/q/+v/6//r/+v/7f/t/+7/7v/u/+//7//v/+3/7v/v/+//8v/y//L/8v/y//H/8f/y
//L/8//0//X/9v/2//b/9//2//X/9v/2//n/+f/6//r/+//9//3//v///wIAAwAEAAMA
BAAEAAQABQAHAAkACQAMAA0AEAARAA8AEAARABEAEgASABIAEgATABQAFQAYABYAFAAU
ABQAFQAUABMAEgASABEAEQASABAADgAOAA4ADwANAA0ADgAOAAwADAAMAA4ADQANAAwA
CgAKAAcABwADAAEA///9///////9//3//f/9//3//P/5//j/9//2//X/9f/1//P/8//z
//P/9P/y//L/8v/y//H/7v/v/+//8f/w//D/8v/w/+7/7v/x//H/8f/y//L/8P/v/+7/
7v/w//H/8f/x/+//7//v//D/8P/w//D/8P/w//D/8P/v//H/8v/z//T/9P/y//T/9P/2
//f/9//2//b/9v/2//b/9f/1//X/9P/0//X/9f/1//f/+P/4//n/+P/3//b/9P/y//P/
8//y//T/8//z//T/9v/2//b/9v/z//P/8//z//D/7//v//D/8//0//X/9v/0//P/8v/x
//D/8P/y//L/8f/w/+//7//v//X/9//2//P/8v/x//D/8P/v/+7/7f/u/+//8P/x//P/
8//z//X/+P/6//r/+v/5//n/+f/4//v/+//7//v///8CAAQABAACAAUABAAAAAAA/v/8
//v/+v/6//j/9//5//r/+v/4//f/9v/2//b/8//w/+z/6v/q/+n/6f/p/+j/6P/o/+b/
5f/l/+X/5f/l/+X/5f/l/+X/5f/l/+X/5f/m/+f/6P/q/+v/6//r/+n/5//k/+L/5v/n
/+f/6P/q/+v/6P/u/wEAGQA4AF0AiAC4AOIADAE7AWQBfgGPAZcBhQFLAd8AUwDO/3P/
Y/+H/5n/ov+6/9P/3P/h/+f/5//o/+n/6f/n/+b/5P/k/+f/6P/o/+f/5//o/+j/6P/o
/+n/6f/p/+n/6f/p/+v/6v/r/+v/6//t/+3/7P/s/+3/7f/t/+3/7//v//D/8P/u/+//
7//v//D/8v/0//X/9v/2//b/9v/2//X/9f/2//b/9//4//n//P/8//z//f/7//v//f/+
//3//f/+//7/AQADAAMABAAEAAYABgAGAAkADAAOABAAEQATABUAFQAWABcAGgAbABwA
HgAgACEAIgAiACIAIgAgACAAIAAiACAAHgAeAB4AGwAaABkAGAAWABUAFQAWABYAFAAU
ABQAFQATABMAFAAWABQAFAAUABIAEQARABAAEAAQAA0ADQAKAAkACAAHAAgABwAEAAMA
AQABAAEAAAD9//z/+//6//n/+f/5//f/+P/3//b/9v/4//j/+P/4//f/9P/1//X/8//y
//L/9P/1//T/9f/5//j/9//3//b/9f/1//X/9v/4//n/+f/5//v/+//7//z//P/8//z/
/P/6//r/+v/5//f/+P/5//r//P/6//z//P/7//v/+v/4//v//P/9//7/AQABAAEAAAD+
//////////z//P/7//v//f/9//3//P/7//v/+v/4//r/+f/5//r/+f/4//f/9v/1//X/
9f/1//X/9f/2//j/9f/0//P/8v/z//P/8//z//L/8v/0//T/8//w/+3/7//0//L/8v/y
//L/8f/x//H/8f/z//P/8//z//P/8//z//X/9v/4//j/+P/3//f/9//2//n/+f/5//n/
/P8AAAMABAADAAUAAwD+//3//P/7//v/+P/4//b/9f/0//T/8//w/+//7v/u/+7/7f/q
/+b/5P/m/+X/5f/l/+T/5P/k/+L/3//f/9//3//f/9//3//f/9//3//f/9//3v/e/97/
3v/c/93/3f/d/97/3//f/+D/4f/h/+D/4P/k/+X/6v/2/wsAIwBIAHUApgDYAAQBLAFT
AXYBlAGlAaUBfwEnAaEACwCc/2n/d/+Z/6f/sv/I/9n/4P/h/+H/4v/i/+L/4f/h/+D/
3v/e/93/3v/e/93/3f/e/97/3v/g/+H/4f/h/+H/4f/h/+P/5P/l/+X/5f/n/+f/5v/m
/+n/6f/p/+n/6P/n/+f/5v/m/+f/5//n/+n/6v/r/+v/7v/u/+7/7v/t/+v/6v/q/+v/
7f/v//H/8f/w/+//7//w//H/9P/2//b/9f/1//T/9f/3//f/+P/5//z//f/+////AAAA
AAAABQAHAAkACQAIAAkADAANAA8AEgAVABcAFQAUABMAEgAUABQAFAAWABQAEgASABIA
DwAOAA0ADAAKAAkACQAKAAoACAAIAAgACQAHAAcACAAHAAQAAwACAAQAAwADAAIAAgAC
AP/////6//n/+P/3//T/8//w/+//7v/v//D/8P/v/+7/7f/s/+r/6f/o/+X/5//n/+f/
6P/m/+b/5v/m/+b/5P/m/+f/5f/k/+T/5v/k/+L/4v/l/+X/5f/m/+b/5v/l/+T/5P/k
/+X/5f/l/+X/5f/l/+b/5v/m/+b/5v/m/+b/5v/l/+f/6P/p/+r/6f/m/+f/5v/o/+n/
6f/o/+j/6P/o/+j/6//r/+v/6v/o/+n/6f/p/+b/5v/l/+X/5v/n/+j/6P/m/+f/5//m
/+j/5//n/+j/6v/q/+r/6v/o/+f/5v/l/+P/4f/g/+D/4f/i/+P/5P/i/+H/4P/f/9//
4P/j/+T/4v/g/97/3f/d/93/3f/f/+H/4P/g/+D/4P/g/+D/4P/g/97/3v/e/97/3//f
/9//3//h/+H/4f/h/+L/4f/g/+H/4v/k/+T/5P/l/+f/6f/q/+r/6f/o/+f/6P/q/+v/
6v/u//P/9P/y//D/7v/s/+v/6P/o/+b/5f/m/+j/6f/o/+b/5P/j/+L/4v/g/93/3P/a
/9f/1f/T/9X/1v/X/9b/1f/V/9X/1f/T/9P/0//T/9P/0//T/9P/0v/S/9L/0v/S/9P/
0//T/9X/1f/U/9T/0//T/9L/0v/W/9n/1v/c/+3/BwAiAEcAdACkANIA/AAlAU4BcgGH
AY0BgwFXAfMAawDi/4H/Xf9v/4//oP+s/7//zv/V/9f/2P/Y/9j/1//X/9b/1P/U/9P/
1P/U/9P/0//U/9T/1P/T/9P/0v/R/9P/0//T/9X/1//Z/9r/2//b/9v/2v/a/9n/2f/Z
/9n/2//b/9z/3P/c/93/3f/d/9v/3P/d/93/4P/g/+D/4P/e/93/3f/e/9z/3f/e/9//
4//k/+X/5//m/+X/5v/m/+b/5f/l/+T/6f/t/+//8v/x//L/8f/w//P/9P/0//T/9//5
//v/+//8//3/AAABAAEAAgADAAMABwAIAAkACgAKAAoACgAMAAcABAADAAIAAwAEAAUA
BgADAAEAAAAAAP///P/7//r/+//5//n/+v/6//j/+P/4//j/9//3//b/+P/4//X/9f/x
/+//7f/r/+z/6//o/+f/5f/l/+X/5P/j/+L/4f/g/93/3f/d/9v/2P/X/9b/1v/W/9b/
1v/W/9j/1v/Y/9n/2f/Y/9j/2v/Z/9j/2f/d/9z/2//b/9r/2v/Z/9j/2P/a/9v/2//b
/9r/2f/Y/9j/2v/a/9r/2v/c/9z/3P/b/9v/3P/d/97/2//Y/9n/2P/Z/9v/3P/c/9z/
3P/c/9z/3//f/9//3v/e/9//3//f/+D/4P/f/9//3//f/9//3v/c/93/3f/c/9z/2//b
/9z/3f/e/9//4P/d/93/3f/d/9z/2//b/9z/2//a/9n/2P/b/9v/2//b/9v/3P/f/+D/
3P/a/9j/1//Y/9n/2v/d/9z/2v/Z/9j/3P/g/9//3v/d/9z/3P/b/9r/2f/Z/9n/2f/Z
/9v/2//b/93/4P/i/+L/4v/h/+H/4f/g/+P/4//j/+P/5f/o/+r/6v/s//H/8v/w/+3/
6v/n/+X/5f/m/+X/5f/n/+j/6P/m/+T/4v/h/+D/3//c/9j/1v/V/9P/0v/R/9P/1P/V
/9T/0v/R/9D/z//P/8//z//P/9H/0f/R/9H/0v/S/9L/0v/R/9H/0P/P/9D/0f/R/9L/
0v/R/8//zv/Q/9X/1v/Y/+P/+/8UADMAXACKALgA5AAPAToBXAFzAYEBfQFVAf0AgQD6
/4f/Tf9d/4H/jv+a/7P/wv/H/8//0P/Q/9D/z//R/9D/zv/O/9H/0v/S/9H/0f/S/9L/
0v/T/9X/1v/X/9b/1f/U/9X/1f/V/9T/0//X/9f/1v/W/9n/2f/Z/9n/1//X/9j/2P/a
/9v/2//b/9v/3P/d/93/3f/c/9v/2v/a/9n/2f/a/9r/2//c/93/4P/g/+D/4f/h/+H/
4//k/+f/5//o/+j/5//p/+n/6v/r/+7/7//w//H/8v/y//L/9//5//v/+//6//v//v//
/wEABAAHAAkACAAIAAgACAAIAAgACAAKAAYABAAEAAQAAwACAAEAAAAAAP////8AAAEA
AAABAAIA/v/7//r/+v/8//r/+v/6//n/9//2//T/9//4//b/9//0//P/8v/x/+//7f/p
/+f/6P/p/+r/6v/m/+T/4v/g/+H/4f/h/9//3v/d/9z/3P/c/9z/3P/c/9r/2P/a/9v/
3f/c/9z/3v/a/9j/2P/b/93/3f/e/97/2v/Z/9j/2P/c/93/3f/d/93/3f/d/97/3v/e
/97/3v/g/+D/4P/f/93/3v/f/+D/4P/e/+D/4P/g/+H/4f/g/+D/4P/g/+D/4P/f/97/
3P/e/w==
         </WaveFormData>
      </LeadData>
      <LeadData>
         <LeadByteCountTotal>10000</LeadByteCountTotal>
         <LeadTimeOffset>0</LeadTimeOffset>
         <LeadSampleCountTotal>5000</LeadSampleCountTotal>
         <LeadAmplitudeUnitsPerBit>4.88</LeadAmplitudeUnitsPerBit>
         <LeadAmplitudeUnits>��V</LeadAmplitudeUnits>
         <LeadHighLimit>2147483647</LeadHighLimit>
         <LeadLowLimit>268435456</LeadLowLimit>
         <LeadID>V4</LeadID>
         <LeadOffsetFirstSample>0</LeadOffsetFirstSample>
         <FirstSampleBaseline>0</FirstSampleBaseline>
         <LeadSampleSize>2</LeadSampleSize>
         <LeadOff>FALSE</LeadOff>
         <BaselineSway>FALSE</BaselineSway>
         <ExcessiveACNoise>FALSE</ExcessiveACNoise>
         <MuscleNoise>FALSE</MuscleNoise>
         <LeadDataCRC32>357681376</LeadDataCRC32>
         <WaveFormData>
7v/u/+7/7v/u/+7/7v/u/+7/7v/u/+7/8P/w//D/8P/w//D/8P/w//D/8P/w//D/8v/y
//L/8v/y//L/8v/y//P/9P/1//b/9v/2//b/9v/3//j/+f/6//3//v///wAAAAAAAAAA
AAABAAIAAwAEAAcACAAJAAoADAAMAAwADAANAA4ADwAQABAAEAAQABAADwAOAA0ADAAM
AAwADAAMAAoACgAKAAoACQAIAAcABgAGAAYABgAGAAgACAAIAAgABgAGAAYABgAGAAYA
BgAGAAUABAADAAIAAQAAAP///v/8//z//P/8//r/+v/6//r/9//2//X/9P/2//b/9v/2
//X/9P/z//L/8v/y//L/8v/y//L/8v/y//T/9P/0//T/8v/y//L/8v/0//T/9P/0//T/
9P/0//T/9P/0//T/9P/1//b/9//4//j/+P/4//j/+P/4//j/+P/4//j/+P/4//r/+v/6
//r/+v/6//r/+v/4//j/+P/4//r/+v/6//r/+v/6//r/+v/6//r/+v/6//r/+v/6//r/
+P/4//j/+P/4//j/+P/4//r/+v/6//r/+f/4//f/9v/2//b/9v/2//T/9P/0//T/9P/0
//T/9P/0//T/9P/0//L/8v/y//L/9P/0//T/9P/0//T/9P/0//P/8v/x//D/8v/x//H/
8f/y//L/8v/y//P/8//0//b/9//4//j/+v/8//z//P/9//v/+//7//z/+//+/wAAAgAH
AAsADAANAAkABwAGAAUABQADAAIAAgABAAAA/f/6//v/+//8//3/+//3//T/8v/w//D/
7//v/+z/7P/r/+r/6v/q/+v/6//r/+v/6v/q/+r/6v/r/+v/5//n/+j/6P/o/+j/6f/p
/+n/6P/o/+j/6P/o/+j/6P/r/+f/6f/w////GAAyAE0AdgCqANkAAQEpAVYBgwGgAaEB
hgE/AcgASQDy/8P/tf/E/9H/0//Z/+T/6//v/+//7v/s/+v/6v/o/+f/5f/l/+P/5P/k
/+T/5f/l/+T/4v/m/+b/5//n/+b/5f/k/+T/5v/n/+j/6f/p/+n/6P/o/+v/6//r/+v/
6f/p/+r/6v/q/+r/6v/q/+r/6//t/+3/7//v/+//7//t/+3/7f/t//D/8P/y//L/7//v
//D/8P/w//D/8v/z//P/8//z//P/8v/z//P/9f/2//j/+v/9//v/+//8//7//v//////
//8BAAQABgAIAAcACAAJAAsACgAKAAkACQALAAsADAAMAAsACwALAAsACgAKAAoACAAI
AAcABgAGAAgACAAIAAkABwAHAAcABwAHAAcABwAGAAQABQAFAAUABQAFAAQAAgACAAEA
AgAEAAQAAQABAAAA/f/8//v/+//6//n/+f/4//j/+f/5//n/9//2//X/9P/0//T/9P/0
//b/9f/1//b/9P/z//P/8//1//X/9f/2//b/9v/2//b/8//z//P/8//x//H/8f/x//T/
9P/0//X/9f/2//b/9f/3//f/9//3//X/9f/2//j/+P/4//n/+f/5//n/+f/5//n/+f/5
//n/+f/4//f/9v/4//n/+v/7//z//P/7//v/+//7//v/+//5//n/+f/5//v/+//7//v/
+f/4//j/9//3//j/+v/7//n/+P/4//j/9v/1//X/9f/2//b/9f/0//H/8f/y//L/8//0
//X/9v/0//P/9P/z//P/8//z//L/8//0//X/9//3//f/9v/2//X/8v/y//L/8v/y//L/
8f/x//H/9P/0//T/9P/0//P/8//0//b/+P/5//z/+v/6//r/+//7//v/+//8//3/AAAC
AAQACgANAA0ADQAJAAcABgAFAAUAAwACAAIA///+//v/+P/5//n/+v/7//n/9f/y//D/
7v/u/+3/7f/s/+z/6//q/+j/6P/p/+n/6f/p/+j/6P/n/+b/5v/l/+P/4//k/+T/5f/m
/+j/6f/p/+j/6P/o/+j/6P/o/+j/6f/n/+f/6v/3/woAIgA/AGYAlAC/AOkAFQFAAWUB
fAF/AWIBGwGoADEA3P+v/6P/tP/D/8f/z//c/+f/6f/l/+X/5P/k/+T/5P/j/+H/4f/h
/+L/4v/i/+P/4//i/+D/5P/k/+X/5f/j/+P/4//k/+L/4f/g/9//5P/l/+X/5v/p/+n/
6f/p/+f/5//o/+j/5v/m/+b/5v/n/+n/7P/t/+r/6f/o/+f/6f/p/+n/6f/r/+z/7//w
/+3/7f/u/+7/8P/w//L/8//y//H/8P/v//H/8//0//f/9P/0//T/9f/3//f/+P/6//7/
/////////v8AAAEAAgAEAAYACAALAAwADAALAAsACgAJAAkACAAJAAkACQAJAAkACgAL
AAoACAAHAAYABgAGAAYABgAHAAQAAwACAAEAAwADAAMAAgADAAUABgAHAAYABQADAAAA
AQD/////AAACAP/////+//v/+v/5//n/+P/3//f/9v/1//X/9P/z//P/9P/1//b/9P/0
//T/9P/z//H/8P/w//D/7//v/+//8f/x//H/8v/w//D/8P/w//D/8f/y//P/8f/x//H/
8f/0//T/9P/1//T/9P/z//H/8//z//P/8//x//H/8v/0//P/9P/2//f/9//3//f/9//1
//X/9f/1//f/+P/5//r/+P/3//b/9f/2//b/9f/1//X/9f/1//X/9v/3//j/+f/3//f/
9//3//b/9v/3//f/+P/4//n/+f/3//b/9v/2//j/9//3//f/+P/4//f/9v/3//f/+P/4
//j/8v/u//D/8P/w//D/8f/x//L/8//0//T/9P/0//f/9//4//r/+v/6//n/+v/6//r/
+v/7//z//f/+/wAA//8CAAQABgAKAA0ADQANAAsACQAIAAcABwAFAAQABAACAAIAAAD+
/wAA/////////f/5//b/9P/0//T/8//z/+//7v/s/+r/6f/q/+z/7f/r/+v/6v/q/+z/
7P/t/+3/6//r/+z/7P/r/+r/6v/p/+n/6P/o/+j/6f/q/+v/7P/r/+3/7f/w//H/+P8K
ACMAPgBcAIcAuQDlABgBTwGAAaEBtAGxAYgBKwGqADcA4/+y/63/uf+//8j/1//j/+n/
6//q/+r/6v/p/+n/6P/p/+f/6P/o/+j/6//r/+r/6P/p/+j/6P/n/+n/6f/p/+r/6f/p
/+n/6f/r/+v/6v/q/+3/7f/t/+3/7f/t/+7/7v/s/+z/7P/s/+z/7f/v/+//8f/x//H/
8f/x//H/8f/x//L/8v/0//T/8//z//T/9P/y//L/9P/1//b/9//4//n/+P/5//n/+//9
//7///8BAP////8AAAIABAAFAAUABQAGAAgACQAKAAsADAANAA8AEAAQAA8ADwAPAA8A
EAAQAA8ADwAPAA8ADgAOAA4ADAAKAAkACAAIAAgACAAIAAkACwALAAsACwAIAAcABgAE
AAUABwAIAAkACAAHAAUAAgADAAEAAQACAAIA//////7////+//3//f/8//v/+//6//f/
9//2//X/9P/0//T/9P/y//L/8v/y//T/8//z//T/9P/z//P/8//y//H/8P/w//P/9P/1
//b/9P/z//L/8f/x//H/8f/x//P/9P/1//f/9v/2//X/8//0//X/9v/3//n/+f/6//z/
+f/4//j/9//5//n/+f/5//n/+f/5//n/+v/6//r/+v/6//v//P/9//r/+v/5//n/9//3
//f/9//5//n/+f/5//f/9//3//f/9v/2//f/9//4//j/+f/5//f/9v/2//b/9v/1//X/
9f/2//b/9f/0//P/8//0//T/9P/0//T/9P/z//P/9f/1//P/8//z//L/8v/y//T/9P/0
//T/9P/z//H/8P/v//H/8v/z//T/8//z//T/9v/3//j/+P/6//r/+v/6//v/+//7//v/
/P/7//7/AAACAAYACQAJAAkABQADAAIAAQD///3//P/8//7//v/8//r/+P/3//f/9//2
//P/8f/w/+7/7v/t/+3/6v/q/+n/6P/m/+b/5//n/+X/5f/k/+T/5v/m/+f/5//l/+X/
5v/m/+b/5v/n/+f/5//m/+b/5v/m/+b/5v/m/+f/5f/n//D///8WADAASwBwAKAAzwD3
ACUBUgF7AZoBpwGSAVMB5gBjAP7/x/+1/8D/zf/N/9P/3v/p/+3/6f/o/+b/5f/k/+T/
4//h/+H/3//g/+D/4P/j/+P/4v/g/+L/4v/j/+P/4//j/+P/5P/j/+P/4//j/+X/5f/k
/+T/5//n/+f/5//n/+f/6P/o/+j/6P/o/+j/6P/p/+v/6//r/+v/6//r/+n/6f/p/+n/
6v/q/+z/7P/r/+v/7P/s/+7/7v/w//H/7//v/+//7//u/+//7//x//P/9P/1//f/+f/5
//r//P/+/////////wAAAgADAAQABAAEAAQABQAGAAYABQAFAAcABwAIAAgACAAJAAoA
CwAJAAgABwAEAAQAAwACAAIAAAAAAAAAAQADAAMAAwADAAMAAwADAAIAAgADAAMAAwAF
AAUABAACAAEA/////wAAAAD9//3//P/7//r/+f/5//r/+f/5//j/9//3//b/9f/z//L/
8f/w//L/8v/y//L/8v/x//H/8v/0//P/8//z//H/8f/x//L/8//0//X/9v/z//P/8//z
//P/8//z//P/9P/0//T/9f/z//T/9P/z//X/9f/1//X/9f/1//b/+P/2//b/9//3//X/
9f/1//X/9f/1//X/9f/4//j/+P/4//n/+f/5//n/9v/2//X/9f/4//n/+v/7//n/+f/5
//n/9//3//f/9//4//j/+f/5//b/9v/3//f/9f/0//T/9P/1//X/9v/3//j/+P/3//b/
9f/1//b/9v/0//T/9P/0//H/8f/z//P/8f/x//H/8P/z//T/9f/3//3/+f/0//T/9P/0
//T/9P/y//H/8f/x//T/9P/0//T/9f/1//b/+P/7//z//P/+//v/+v/5//n//P/9//7/
AAAAAAIAAwAEAAgACwALAAsACgAJAAkACQAIAAUAAwACAAAAAAD+//z//v/9//3//f/9
//n/9v/0//L/8v/x//H/8P/w/+//7v/s/+z/7f/t/+v/6//q/+r/6P/o/+n/6f/o/+n/
6//s/+z/7P/t/+3/7//u/+7/7v/t/+z/6//q/+3/6//r/+7/+/8OACIAPwBkAI4AuwDn
ABEBOgFhAYABjQF4AT8B3ABhAPj/v/+x/77/zf/R/9X/4v/r/+3/7f/r/+r/6v/q/+j/
5//l/+X/5//o/+j/6P/n/+f/5v/k/+b/5v/n/+f/5f/l/+X/5v/n/+f/5//n/+v/6//q
/+r/6f/p/+n/6f/r/+v/7P/s/+r/6v/q/+r/7P/t/+//7//t/+3/7f/t/+3/7f/t/+3/
7P/s/+7/7v/u/+//8f/y//D/8P/y//P/9f/1//X/9f/2//f/9//5//f/+P/5//v/+f/5
//r//P8AAAEAAQABAAAAAgADAAQABwAIAAkACwAKAAoACQAJAAkACQAKAAoACwALAAsA
CwAKAAoACgAIAAoACQAIAAgACgAKAAoACwAJAAkACQAJAAsACwALAAoACQAJAAgABwAH
AAcABgAEAAYABQAGAAgABQABAAAA/v/9//z/+//7//z/+//7//r/+P/3//X/8//0//T/
9P/0//b/9v/2//b/9P/z//P/9P/2//X/9f/1//f/9//3//j/9v/2//b/9v/1//X/9f/1
//P/8//z//P/9P/0//T/9f/z//T/9P/z//X/9f/1//X/8//z//T/9v/2//b/9//3//T/
8//y//H/8v/z//T/9f/0//T/9P/0//b/9//4//n/+P/4//f/9//1//X/9f/1//b/9//4
//n/+P/3//b/9f/z//L/8v/x//L/8v/z//P/8f/w//D/8P/y//P/9f/3//j/+P/3//b/
9P/z//P/8v/y//L/8v/y/+//8//y//D/8P/w//D/8v/x//H/8f/y//L/8v/y//X/9f/2
//j/9v/2//X/9v/3//j/+f/7//v/+//7//z//v8CAAUACAAKAA0ADQANAAgABQADAAEA
AwABAAAAAAAAAAAA/v/8//z/+//7//v/9//z//D/7v/t/+7/7v/v/+7/7v/t/+z/6P/m
/+X/4//l/+f/6P/q/+z/7P/t/+3/6v/p/+n/6P/n/+b/5v/l/+j/6P/p/+r/6P/o/+j/
6P/r/+3/7f/w//n/CgAeADkAWgCCALUA4wATAUYBdQGUAaMBmgFnAQYBjwAkANP/qf+u
/73/vf/D/9T/3//n/+3/7f/s/+z/7P/p/+f/5P/j/+T/5v/n/+j/5//n/+b/5P/k/+T/
5f/l/+f/5//n/+j/6//r/+v/6//t/+3/7P/s/+z/6//q/+n/6f/p/+r/6v/s/+7/8P/y
//D/8f/z//P/8v/x//D/7//v/+//7//v//H/8v/1//b/9f/1//b/9v/2//b/+P/5//n/
+f/5//n/+f/5//j/+f/6//z//v8BAAIAAwAFAAgACQAJAAgABwAIAAoACwAMAA8AEAAR
ABMAFAAUABMAEwAVABUAFgAWABMAEwATABMAEAAQABAADgAQAA8ADgAOAA0ADAALAAsA
DAANAA4ADwAPAA8ADwAOABAAEQARABEADwAPAA4ADAAJAAcABwAIAAYAAwADAAIAAwAC
AAEAAQAAAP/////+//3//f/8//v/+v/6//r/+v/4//j/+P/4//r/+f/5//r/+v/5//n/
+f/4//f/9v/2//j/+P/4//j/9//3//f/9//4//n/+v/7//r/+v/6//v/+//8//z/+//9
//3//f/9//3//f/+/wAA/v/+//////8BAAEAAQABAP//////////AgACAAIAAgABAAEA
AQABAP7//v/9//3//////////////////////////////////f/8//z/+//6//r/+//7
//3//P/8//z/+v/5//n/+f/6//r/+f/4//f/9//4//j/+P/4//j/+P/1//X/9//3//f/
+f/4//b/9v/2//b/+P/3//f/9//3//b/9f/0//b/9//5//z/+//8//z//v/+//7//v//
/wEAAQABAAIAAQAEAAYACAAOABEAEQARAAwACQAHAAUABwAFAAQABAADAAIA///8//7/
/f/9//3/+//3//T/8v/w//D/7//v/+z/7P/r/+r/6v/q/+v/6//t/+3/7P/s/+z/7P/t
/+3/6//r/+z/7P/q/+r/6//r/+v/6v/q/+r/6v/q/+r/6v/v/+3/7//4/wcAHAA2AFMA
egCqAN0ABwEzAWIBjQGmAasBjgFDAcwASwDs/73/tf/E/83/z//Z/+j/7//v/+3/6//q
/+r/6v/o/+f/5f/l/+X/5v/m/+b/5v/l/+P/4P/l/+b/6P/p/+j/5//m/+b/5//n/+f/
5//n/+f/5v/m/+n/6f/p/+n/7P/t/+//8P/u/+7/7v/u/+z/7f/v/+//7v/t/+z/6//s
/+3/7v/v/+7/7v/w//D/8f/x//L/8v/y//L/9P/1//P/8//z//P/9v/3//f/+f/3//j/
+f/7//v/+//8//7/AAABAAEAAQAAAAIAAwAEAAUABgAHAAkADAAMAAsACwAJAAkACgAK
AAwADQAOAA8ADAAKAAgABAAFAAUABQAGAAYABgAGAAcABQAFAAUABQAHAAcABwAGAAgA
CQAJAAkACAAHAAUAAgACAAEAAgAEAAIA//////7//f/8//v/+//6//n/+f/4//n/+f/4
//f/9v/2//b/9v/0//T/9P/0//X/9f/2//j/9v/1//X/9f/1//X/9f/2//b/9v/2//b/
9f/1//X/9f/3//f/9//3//X/9P/z//P/9P/2//f/9//1//X/9f/1//P/8//0//b/9v/2
//f/9//4//n/+v/7//n/+f/5//n/+f/4//f/9v/4//n/+v/7//r/+v/5//n/+f/5//n/
+f/5//n/+f/5//n/+f/5//n/9v/2//f/9//4//j/+f/5//n/+P/4//j/+P/3//f/9//4
//j/9//2//X/9f/2//b/9P/0//T/9P/z//P/9f/1//f/9//3//b/8v/y//L/8f/0//T/
9P/0//T/9f/1//b/9//1//T/8//y//T/9f/3//r//f/+//7/AAD///7//f/9//3//f/9
//7/AAAEAAcACgAMAA8ADwAPAAkABwAGAAUAAwABAAAAAAABAAIAAQAAAAAA////////
/f/5//b/9P/y//L/8f/x/+//7v/s/+r/6f/q/+z/7f/t/+3/7P/s/+z/7P/t/+3/6f/p
/+r/6v/s/+z/7f/t/+v/6v/q/+r/6//s/+3/7v/v/+//7//0/wUAHAA4AFsAggCuANsA
BwExAVwBgwGYAZEBaAEXAZ4AIwDW/7n/uf/M/9X/0//b/+j/7//x//P/8v/w/+//7v/q
/+n/5//n/+X/5v/m/+b/6f/p/+j/5v/m/+b/5//n/+f/5//n/+j/6//r/+v/6//t/+3/
7P/s/+v/6//r/+v/7f/t/+7/7v/s/+z/7P/s/+r/6//t/+3/7v/v//D/8f/v/+//7//v
//D/8P/y//L/8//z//T/9P/z//L/8//z//X/9f/1//X/9P/1//X/9//4//r//P////7/
/f/9//7/AAABAAEAAQAEAAYABwAIAAgACAAIAAkADAAMAAsACwAOAA8AEQASAA4ADQAM
AAsADAAMAAwACgAMAAsACgAKAAgACAAIAAkACQAJAAkACQAJAAkACQAIAAgACQAJAAkA
CQAJAAgABgAEAAEAAAAAAAIA//////7////+//3//f/6//n/+f/4//n/+f/4//f/9//4
//n/+v/4//j/+P/4//f/9f/0//T/9v/1//X/9f/z//P/8//0//b/9v/2//b/9f/1//X/
9f/z//P/8//z//P/8v/x//H/8//0//T/8//x//H/8f/x//P/8//0//b/9v/2//f/9//3
//f/9//3//f/9//3//f/9//2//X/9P/0//X/9v/3//n/+v/6//v/+P/3//b/9f/z//P/
8//z//P/8//z//P/8//0//b/9//1//T/9P/z//X/9P/0//T/9f/1//b/9//2//b/9f/0
//H/8f/y//L/8P/w//D/8P/v//f/+f/4//f/9v/1//T/8f/v/+7/7f/w//D/8P/w//H/
8f/y//T/9v/4//n//P/6//r/+v/7//v/+//7//z//v8CAAUACAAIAAkABwAFAAMAAQAA
AP//AQD///7//v/+//7//P/6//r/+f/5//n/9//z//D/7v/u/+7/7f/t/+7/7v/t/+z/
5//m/+b/5f/l/+X/5P/k/+T/5P/l/+X/5P/l/+f/6P/p/+r/7P/t/+r/5v/j/+D/5P/m
/+j/6v/t/+n/4//m//X/DAAkAEEAZgCSAL0A6QAbAVABeQGSAZsBhAE/AcwAUwDy/7n/
qf+4/7v/uf/J/9j/3//h/+X/5//m/+b/5v/k/+P/4f/h/+H/4v/i/+L/5f/l/+T/4v/i
/+L/4//j/+H/4f/h/+L/5f/l/+X/5f/n/+f/5v/m/+b/5f/k/+P/5v/n/+n/6v/o/+j/
6P/o/+r/6//t/+3/6//r/+v/6//t/+3/7f/t/+3/7P/t/+z/7f/t/+7/7v/v//D/8//1
//P/8//z//P/9v/3//f/+f/4//j/+P/5//r/+//9/wAAAgADAAMAAwACAAQABQAGAAkA
CgALAA0ADAAMAAsACwALAAsADAAMAAsACwALAAsACAAIAAgABgAIAAcABgAGAAYABgAG
AAcACQAJAAkACQAJAAkACQAIAAYABwAHAAcABwAHAAYABAABAP////8AAAIA//////7/
/f/8//v/+//6//n/+f/4//f/9//2//X/9P/0//T/9P/0//T/9P/0//P/8f/w//D/7v/t
/+3/7f/w//H/8v/0//L/8v/y//L/8//z//P/8//z//P/8//z//b/9v/2//f/9//4//j/
9//1//X/9f/1//X/9f/2//j/9v/2//f/9//1//X/9f/1//b/9//4//n/+v/6//r/+v/5
//n/+f/5//j/+P/3//f/+f/5//n/+f/3//f/9//3//f/9//3//f/9v/2//f/9//2//b/
9//3//n/+P/4//j/9//1//T/8//2//b/9f/0//P/8//0//T/8v/w/+z/7v/y//L/8v/y
//L/9P/z//P/8//0//T/9P/0//P/8//0//b/+f/6//r//P/7//r/+f/5//v/+//7//z/
/v8CAAUACAAKAAsACQAHAAQAAwADAAMAAgD///3//P/8//z/+v/4//j/9//3//f/9f/x
/+7/7P/q/+r/6f/p/+r/6v/p/+j/5v/m/+f/5//l/+X/5P/k/+T/5P/l/+X/4//j/+T/
5P/j/+L/4v/h/+T/5P/l/+b/5v/m/+b/5v/p/+n/6f/y/wMAGAA0AFkAhAC2AOEACwE3
AWQBiwGkAZsBbAEPAZAAGQDQ/7P/t//E/8f/y//X/+L/5//l/+X/5f/k/+T/5P/i/+H/
3//f/9//4P/g/+D/4f/h/+D/3v/i/+L/4//j/+H/4f/h/+L/4//j/+P/4//l/+X/5P/k
/+f/5//n/+f/5f/l/+b/5v/m/+b/5v/m/+b/5//p/+n/6//r/+v/6//q/+n/6P/n/+n/
6v/t/+7/6//r/+z/7P/u/+7/8P/x/+//7//v/+//7v/v/+//8f/z//T/9f/3//f/9//4
//r//P/9//3//f/8//7///8AAAIABAAGAAkACQAIAAYABQAHAAcACAAIAAUABQAFAAUA
AgACAAIAAAAAAP///v/+/wAAAAAAAAEAAQABAAEAAQD////////+/wAAAQABAAEAAQAB
AAAA/v/9//v/+//8//v/9//2//T/9P/0//T/9f/0//P/8//y/+//7//u/+3/7v/u/+7/
7v/u/+7/7v/u//D/7//v//D/7v/t/+3/7f/t/+3/7f/u/+7/7v/u/+7/7f/t/+3/7f/t
/+3/7f/t/+7/7v/u/+//7//w//D/7//x//H/8f/x//H/8f/y//T/8P/w//H/8f/z//P/
8//z//H/8f/x//H/8//0//X/9v/z//P/8//z//D/8P/v/+//8P/x//L/8//z//P/8//z
//P/8//z//P/9P/0//X/9f/z//L/8v/x//H/8P/w//D/8v/x//H/8f/w//D/7//u/+//
7//w//D/7v/u/+7/7v/r/+v/7f/t/+7/7//w//D/7v/u/+7/7//u/+z/7P/s/+z/7P/r
/+v/6//u/+7/7v/u/+3/7f/u//D/8f/y//L/9P/1//b/9//5//f/9//3//j/+P/6//v/
/P8BAAUABgAHAAUAAwACAAEA///9//z//P/9//7//f/8//v/+f/4//f/9//z//D/7v/p
/+j/5v/l/+f/6P/o/+j/5v/m/+f/5//l/+X/5P/k/+T/5P/l/+X/4//j/+T/5P/k/+T/
5f/l/+f/5v/m/+b/5P/k/+T/5P/p/+v/6f/s//n/EAAkAD0AYgCMALsA5QARAUABbQGM
AZcBiAFRAeoAbQAGAMv/tf+6/8f/zf/R/9r/4//n/+f/6f/o/+j/6P/m/+X/4//j/+P/
5P/k/+T/4//j/+L/4P/g/+D/4f/h/+P/4//j/+T/5v/n/+j/6f/p/+n/6P/o/+v/6//r
/+v/6f/p/+r/6v/r/+z/7f/u/+3/7f/u/+3/7//v/+//7//t/+3/7f/t/+3/7P/t/+z/
7v/v//H/8v/w//D/8v/z//L/8f/w/+//8v/1//f/+//4//j/+P/5//v/+//8//7/AAAB
AAEAAQACAAQABQAGAAYABgAGAAcACwAMAAwADQALAAsADAAMAAkACQAJAAkACwAMAA0A
DAAKAAkACAAIAAcABgAFAAUABgAHAAgACQAJAAkACQAIAAgACQAJAAkACwALAAoACAAG
AAMAAgACAAIA//////7//f/8//v/+//8//v/+//6//n/+f/4//f/9P/0//T/9P/y//L/
8v/y//T/8//z//T/9v/1//X/9f/3//f/9//4//f/9v/1//T/8f/x//H/8f/y//P/9P/1
//T/9P/0//X/8//0//T/8//1//X/9f/1//P/8//0//b/8v/y//P/8//1//X/9f/1//f/
9//3//f/+P/4//j/+P/5//n/+f/5//r/+v/5//n/+P/3//b/9f/3//f/9//3//f/9//3
//f/+P/4//n/+f/3//b/9v/1//b/9v/3//j/9//1//T/8//2//b/9f/0//P/8//0//T/
8P/w//D/8P/w//H/9P/1//P/8//z//L/9P/4//f/9v/1//T/8v/x//H/8f/z//T/9f/2
//b/9f/1//b/9//4//j/+v/4//j/+P/5//v/+//7//z//f8AAAIABAAJAA0ADgAPAAgA
BQADAAEABAADAAMABAAFAAYABQAEAAEA///+//3//f/5//b/9P/v/+7/7P/r/+3/7v/u
/+7/6//q/+r/6f/p/+n/6P/o/+j/6P/p/+n/6P/p/+v/7P/q/+r/6//r/+v/6v/q/+r/
6f/o/+f/5v/r/+3/7f/s//P/CAAeADcAVgB+AKsA1wAHATgBZwGMAaEBmgFnAQYBjQAg
ANP/rf+u/8H/xf/L/9z/4//l/+f/6f/o/+j/6P/m/+X/4//j/+P/5P/k/+T/5v/n/+f/
5v/o/+j/6f/p/+f/5//n/+j/6//r/+v/6//t/+3/7P/s/+v/6//r/+v/6f/p/+r/6v/s
/+z/7P/s/+7/7//x//H/8f/x//H/8f/w/+//7v/t/+//8P/z//T/8//z//T/9P/0//T/
9v/3//j/+f/6//v/+f/5//j/+f/8//7/AAADAAIAAQABAAIABgAHAAcABwAGAAgACQAK
AA0ADgAPABEAEgASABEAEQARABEAEgASAA8ADwAPAA8ADgAOAA4ADAAMAAsACgAKAAwA
DAAMAA0ACwALAAsACwAMAA0ADgAOAA0ADQAMAAsADgAPAA8ADgANAAsACwAMAAkABQAE
AAIABAAEAAQABQABAP///v/8//v/+//6//n/+v/6//r/+v/4//j/+P/4//j/9//3//j/
+f/5//r/+//6//n/+P/4//n/+v/7//z/+v/5//j/9//4//n/+v/7//z//P/8//3/+//8
//z/+//+////AAABAP7//f/9//7/+v/6//v/+//8//3//v///wEAAQABAAEAAQAAAP//
/v///w==
         </WaveFormData>
      </LeadData>
      <LeadData>
         <LeadByteCountTotal>10000</LeadByteCountTotal>
         <LeadTimeOffset>0</LeadTimeOffset>
         <LeadSampleCountTotal>5000</LeadSampleCountTotal>
         <LeadAmplitudeUnitsPerBit>4.88</LeadAmplitudeUnitsPerBit>
         <LeadAmplitudeUnits>��V</LeadAmplitudeUnits>
         <LeadHighLimit>2147483647</LeadHighLimit>
         <LeadLowLimit>268435456</LeadLowLimit>
         <LeadID>V5</LeadID>
         <LeadOffsetFirstSample>0</LeadOffsetFirstSample>
         <FirstSampleBaseline>0</FirstSampleBaseline>
         <LeadSampleSize>2</LeadSampleSize>
         <LeadOff>FALSE</LeadOff>
         <BaselineSway>FALSE</BaselineSway>
         <ExcessiveACNoise>FALSE</ExcessiveACNoise>
         <MuscleNoise>FALSE</MuscleNoise>
         <LeadDataCRC32>3339514737</LeadDataCRC32>
         <WaveFormData>
6v/q/+r/6v/q/+r/6v/q/+j/6P/o/+j/6v/q/+r/6v/s/+z/7P/s/+r/6v/q/+r/7P/s
/+z/7P/s/+z/7P/s/+3/7v/v//D/8P/w//D/8P/y//L/8v/y//X/9v/3//j/+P/4//j/
+P/6//r/+v/6//v//P/9//7/AAAAAAAAAAABAAIAAwAEAAYABgAGAAYABAAEAAQABAAE
AAQABAAEAAIAAgACAAIAAgACAAIAAgACAAIAAgACAAMABAAFAAYABAAEAAQABAAEAAQA
BAAEAAIAAgACAAIAAQAAAP///v/8//z//P/8//r/+v/6//r/+f/4//f/9v/2//b/9v/2
//T/9P/0//T/9f/2//f/+P/3//b/9f/0//b/9v/2//b/9P/0//T/9P/2//b/9v/2//b/
9v/2//b/9P/0//T/9P/3//j/+f/6//r/+v/6//r/+v/6//r/+v/4//j/+P/4//r/+v/6
//r/+v/6//r/+v/6//r/+v/6//z//P/8//z//P/8//z//P/6//r/+v/6//r/+v/6//r/
+v/6//r/+v/4//j/+P/4//r/+v/6//r/+P/4//j/+P/5//r/+//8//v/+v/5//j/9v/2
//b/9v/4//j/+P/4//j/+P/4//j/+P/4//j/+P/2//b/9v/2//T/9P/0//T/9f/1//X/
9v/2//b/9v/2//j/+P/4//r/+//8//z//P/+////AAABAAAAAAD///7//f8BAAIABAAK
AA8ADwAPAA8ADAAKAAoACgAKAAkACAAFAAUABAAAAAIAAwADAAQAAAD8//n/9v/3//f/
9v/0//H/8f/w//D/8P/w//D/8P/u/+7/7v/u/+//7//v/+//7f/t/+7/7v/u/+7/7v/v
/+3/7P/s/+z/7P/t/+3/7f/u/+r/7P/x/wAAFQApAD0AXwCJALEA1gAAAS4BWgF6AYEB
aQExAdgAdwA1ABEA/v/7//r/8P/u//D/9P/2//T/8v/w/+7/7f/r/+n/5v/m/+b/5v/m
/+b/5v/m/+b/5v/o/+j/6P/o/+b/5v/m/+b/6v/q/+r/6v/o/+j/6P/m/+j/6P/p/+n/
5//n/+n/6f/r/+r/6v/q/+r/6v/r/+z/7P/s/+z/6//p/+n/6f/p/+r/7P/t/+//7v/u
/+3/7P/t/+3/7//w/+//7//u/+7/7//v/+//7//x//T/9v/3//b/9v/1//b/9f/2//b/
9v/4//j/+v/7//7//////wAA///////////+//7///8BAAAAAQACAAQAAgABAAEAAQAB
AAEAAQABAAEAAgAEAAUABQAEAAQAAwADAAMAAwADAAIAAgACAAIAAwAEAAUABQADAAMA
AwADAAIAAAD//////P/8//z/+//8//z/+//7//z/+//8//3/+//6//n/+P/3//f/9//3
//f/9//3//f/9//2//b/9//3//b/9v/3//f/9//3//f/9f/1//X/9f/0//T/9P/0//f/
+P/4//j/+f/5//b/9v/4//j/+P/4//b/9v/2//b/+P/4//n/+f/5//n/+f/4//j/+f/5
//n/+P/3//b/9f/4//n/+v/6//z//P/6//r//P/9//3/+//5//n/+v/6//z//P/7//v/
+P/4//n/+f/2//b/9//3//j/+P/4//j/+P/4//j/+P/5//n/+P/3//X/9f/1//X/9v/3
//j/+P/3//b/9v/1//f/9v/2//b/9v/3//f/9//6//r/+f/5//n/9v/2//b/9v/2//j/
9//2//b/+P/4//j/+P/5//j/9//4//r//P/9//7////////////9//7//v/+//3/AQAC
AAQACgAPAA8ADwANAAoACAAIAAoACgAJAAgABQAFAAQAAAACAAMAAwAEAAAA/P/5//b/
9//3//b/9P/x//H/8P/w/+7/7v/u/+7/8P/w//D/8P/u/+3/7P/r/+n/6f/q/+r/6//s
/+3/7//t/+z/7P/s/+z/7f/t/+3/8P/u/+z/7f/4/wkAGwAxAFMAewCfAMYA8gAeAUYB
YgFpAVEBGwHCAGMAIQD//+7/7f/s/+b/5P/o/+7/8P/s/+v/6v/p/+n/6f/n/+T/5P/k
/+T/5P/k/+b/5v/m/+b/6P/o/+j/6P/m/+b/5v/m/+X/5P/j/+L/5P/m/+j/6P/q/+r/
6//r/+r/6f/q/+n/6P/m/+X/5P/m/+j/6//u/+v/6v/p/+f/6f/p/+n/6f/q/+z/7f/v
/+7/7v/t/+z/7f/t/+//8P/w/+//7f/s/+7/7//w//H/8f/y//L/8f/x//L/8v/0//f/
+P/4//j/+v/6//z//f8AAAEAAQACAAIAAQAAAP///v/+////AQD///////8AAAEAAQAC
AAMAAQABAAEAAQACAAIAAwADAAMAAgACAAEA//////////8BAAIAAwAEAAMAAgABAP//
/v///wAAAQABAAAAAAABAP///v/9//v/+P/4//f/9//5//f/9//3//j/+P/4//j/9//3
//f/9//0//P/8v/x//P/8v/y//P/9f/0//T/9f/0//P/8v/x//L/8//0//X/9P/0//T/
9P/0//T/8//y//X/9f/y//L/9v/2//b/9v/0//T/9P/0//b/9v/3//f/9f/1//X/9P/0
//X/9f/1//f/9//3//f/9v/1//T/8v/0//T/8v/y//T/9f/1//P/9P/1//f/+P/3//b/
9P/z//P/9P/2//f/9v/2//f/9//1//T/8//y//L/8v/y//L/9P/1//X/9f/3//f/9//3
//f/8f/u//D/8P/w//D/8f/x//H/8v/y//L/8v/y//X/9v/3//r/+v/6//n/+P/3//f/
9//3//j/+v/7//z//P//////AAAFAAsADAANAAsACAAGAAYABgAGAAUABAADAAMAAgD+
//7//////wAA/v/6//f/9P/1//X/9P/y/+7/7f/r/+r/6f/q/+v/7P/q/+r/6v/q/+n/
6f/p/+n/5//n/+j/6P/o/+j/6P/p/+n/6P/o/+j/6v/r/+v/6//o/+r/7P/t/+7/8/8D
ABcAKwBDAGcAkgC6AOoAIAFQAXkBkQGTAXIBKQHDAGcAJgD5/+j/5P/e/97/4v/m/+r/
6f/o/+f/5//n/+X/4v/i/+T/5P/k/+T/5v/m/+b/5v/l/+T/4//i/+P/5P/l/+b/5//m
/+X/5P/m/+b/5v/k/+j/6P/p/+n/6f/p/+v/6//p/+j/6P/o/+j/6P/p/+r/7P/s/+z/
6//r/+v/6//r/+v/7P/s/+3/7f/u/+7/7v/r/+v/7f/u//D/8f/x//L/8//z//P/8//0
//b/9//3//X/9v/2//j/+f/6//r/+v/6//r//P/9/wAAAQABAAIAAwADAAMAAwACAAIA
AwAFAAMAAwADAAQABAADAAMAAwADAAMAAwADAAAAAAABAAEAAwAEAAYABwAEAAMAAgAB
AAMABAAFAAYABAAEAAQAAwABAAEAAQABAP7//P/7//v/+//8//3//f/8//z/+//7//n/
9//3//f/9v/2//b/9v/z//P/8//z//X/9f/1//X/9f/0//T/9f/0//L/8f/x//T/9f/2
//f/8//z//P/8//0//T/9P/0//f/+P/4//j/+P/3//P/8v/2//b/9v/2//f/+P/5//r/
+P/4//n/+f/7//v/+//6//j/+f/5//n/+f/5//n/+f/7//v/+//6//r/+v/4//j/+P/5
//n/9//5//n/+v/6//r/+v/5//n/9v/2//f/9//4//j/+f/5//b/9v/2//b/9v/2//b/
9v/5//n/+P/3//f/9//3//f/9//3//f/9v/2//b/9//3//f/9v/2//b/9P/1//j/+P/4
//j/+P/2//X/9P/0//j/+P/4//j/+f/4//f/+P/6//z//f/+//3//f/9//3//f/+//7/
/v///wMABAAGAAgADQANAA0ACwAIAAYABgAGAAYABQAEAAYABwAHAAQAAgABAP///v/9
//r/+P/2//P/8//y//D/7//v/+7/7v/s/+z/7P/s/+v/6v/p/+j/6v/r/+z/7f/p/+n/
6v/q/+z/7P/s/+3/7f/s/+z/7P/q/+v/6//r/+z/7P/u//X/AAARACUAOwBZAIEAqQDO
APoAKAFSAXQBgwFzAUEB8ACNAD0AEwAAAP3/+P/s/+j/7P/y//L/7v/s/+r/6P/n/+n/
5//k/+T/5P/k/+T/5P/k/+T/5P/k/+b/5v/m/+b/5P/k/+T/5P/o/+j/6P/o/+j/6P/o
/+b/5v/m/+f/5//p/+n/6//r/+n/6P/o/+j/6P/o/+n/6v/q/+r/6v/p/+n/6f/p/+n/
6f/q/+r/6//p/+r/6v/q/+z/7f/w//L/8v/x/+//7v/t/+3/7f/t/+//8v/0//X/9f/2
//b/+P/3//j/+P/4//r/+v/8//3//f/9//z//P////////////7//v///wEAAAABAAIA
BAACAAEAAQABAP///////////f/8//z/+////wAAAgADAAUABQAFAAUAAwACAAEAAAAB
AAIAAwADAAEAAQABAAEAAgAAAP/////+//7//v/9//z//P/7//v/+//5//n/+f/2//b/
9v/2//f/9//3//f/9//3//f/9//5//j/+P/5//f/9v/2//f/+f/5//n/+f/1//X/9f/1
//b/9v/2//b/+f/6//r/+v/7//v/+P/4//j/+P/4//j/+v/6//r/+v/6//r/+//7//n/
+f/5//j/+P/5//n/+f/7//v/+//7//v/+//7//r/+v/6//j/+P/8//3//f/7//3//f/+
//7/+//6//j/9//3//j/+v/7//j/+P/5//n/+P/4//j/+P/4//j/+P/4//n/+f/4//f/
+f/5//n/+f/5//n/+f/4//f/9v/2//X/9f/0//T/9P/1//f/+P/5/wAA/v/5//r/+P/4
//j/+P/4//f/9v/2//b/9v/2//b/+P/4//j/+v/8//7///8AAAAA///+//3//v8AAAEA
AgACAAUABQAGAAoADwAPAA8ADgAMAAsADAAMAAwACwAKAAkACQAIAAQAAwADAAIAAgAC
AP7/+//4//f/9//2//T/9f/1//T/9P/y//L/8v/y//D/8P/w//D/7f/t/+3/7f/t/+3/
7v/u//D/8P/w//H/8f/w//D/8P/v/+//7v/t//L/8P/u//H//P8NABsAMQBPAHMAmwDC
AOwAFAE8AV4BbwFhATMB6ACJADUACQD4//f/9v/w/+z/8P/y//L/8v/x//D/7//v/+3/
6//o/+j/6f/q/+v/7P/r/+r/6f/o/+b/5v/m/+b/6P/o/+j/6P/o/+j/6P/o/+n/6v/r
/+r/6v/q/+v/6//r/+v/7f/t/+3/7P/s/+z/7P/s/+3/7v/s/+z/7P/r/+3/7f/t/+3/
7f/u/+7/7//x//L/8v/y//D/7//w//D/8//z//L/8v/z//P/8//z//T/9v/3//f/9f/2
//b/+P/7//z//P/8//r/+v/8//3/AAABAAEAAgABAAEAAQABAAIAAgADAAUABQAFAAUA
BgAEAAMAAwADAAMAAwADAAMABAAEAAUABQAGAAYABwAHAAkACQAJAAkACAAIAAgACAAG
AAYABgAFAAUABQAFAAUABAACAAEAAQAAAAAAAAD///7//v/9//3/+//5//n/+f/6//r/
+v/6//v/+//7//v/+v/5//j/9//3//b/9v/3//n/+P/4//n/+//7//v/+//3//f/9//3
//b/9v/2//b/9//4//j/+P/3//f/9P/0//b/9v/2//b/9v/2//b/9v/3//j/+v/7//r/
+f/4//b/9v/3//f/9//3//f/9//3//j/+f/6//r/+v/6//j/+P/5//n/+P/1//f/9//4
//j/9v/2//X/9f/y//L/8//z//P/9P/2//f/9P/0//T/9P/1//b/9//4//n/+f/4//f/
9f/1//X/9f/1//X/9f/0//T/9v/2//T/9P/0//T/8v/x//D/8P/0//T/9P/0//j/+P/4
//r/+P/4//f/9v/4//n/+v/7//v//P/8//z///8DAAQABgAKAA8ADwAPAAwACAAFAAQA
BgAGAAUABAAEAAUABQACAP/////+//7/+v/2//P/8P/w//H/8f/w/+//7//u/+7/6f/o
/+f/5v/p/+r/6//s/+3/7f/t/+3/6v/p/+n/6P/m/+b/5v/n/+j/6P/p/+r/6P/p/+n/
6f/s/+z/7P/v//b/BQAVACsARQBnAJEAugDmABoBTAFwAYMBfwFXAQwBrwBZABkA8v/n
/+T/2v/W/9z/4v/o/+z/7f/s/+v/6//o/+X/4f/g/+P/5P/l/+b/5f/k/+P/4v/g/+D/
4P/g/+H/4v/j/+T/6P/o/+j/6P/m/+b/5v/k/+X/5P/k/+P/5f/l/+f/5//o/+j/6f/q
/+j/6P/p/+r/6P/o/+j/5//n/+f/5//n/+n/6v/q/+v/6//s/+z/7P/r/+v/7f/u/+3/
7f/s/+z/7//v/+//7//w//L/8//z//X/9v/2//j/9//4//j/+P/4//j/+v/7//z//f/9
//7/AQABAAEAAQACAAIAAwAFAAUABQAFAAYABAADAAMAAwADAAMAAwADAAAAAAABAAEA
BAAEAAUABQAFAAUABQAFAAgACAAIAAgABgAGAAYABQABAAEAAQABAAAA/v/9//3/+v/6
//r/+f/6//r/+f/5//n/9//3//f/9P/0//T/9P/z//P/8//z//X/9f/1//X/9f/0//T/
9f/z//L/8v/z//P/8//z//P/8//z//P/8//2//b/9v/2//X/9v/2//b/+f/5//b/9v/2
//b/9v/2//j/+P/4//j/+P/4//n/+f/7//v/+//6//n/+f/4//f/+f/5//n/+f/6//v/
/P/8//r/+v/4//j/+v/7//v/+f/7//v//P/8//z//P/7//v/+P/4//n/+f/2//b/9//3
//f/+P/5//r/+v/6//r/+v/5//n/+P/3//X/9f/1//X/9//3//f/9v/2//b/9//3//f/
+P/4//b/9v/2//b/9//3//f/+P/5//j/9//2//r/+v/6//z//P/8//v/+v/9//3//f/9
////AAAAAAAA//8DAAQABgAMABEAEQARAA4ACgAHAAYABwAIAAgACAAGAAcABwAEAAEA
AQAAAAAAAAD8//n/9v/z//P/8v/w/+3/7f/s/+z/7P/s/+z/7P/u/+7/7v/u/+//7//v
/+//7f/t/+7/7v/s/+z/7P/t/+//7v/u/+7/7P/t/+3/7f/u/+7/8P/5/wQAFQApAD8A
XwCJALMA3gAGATYBYgF+AYcBcwE3AdoAeQAvAAcA+P/3//L/6v/s//D/9P/2//L/7//u
/+3/7f/s/+n/5f/k/+X/5v/n/+j/5//m/+X/5P/l/+b/5//o/+j/6P/o/+j/6P/o/+j/
6P/o/+j/6P/m/+j/6P/p/+n/6v/r/+7/7//t/+z/7P/s/+r/6v/r/+z/6v/q/+r/6f/q
/+v/7P/t/+3/7v/u/+//7f/u/+7/7v/v/+//8f/y//L/8f/v/+7/8f/x//H/8f/y//T/
9f/1//X/9v/2//j/+//8//z//P/6//r//P/9//7//////wAAAwADAAMAAwACAAIAAwAF
AAQABQAGAAgABQADAAIAAQACAAMABAAFAAQABAAFAAUABAAEAAUABQAHAAcABwAHAAgA
CAAIAAgABgAGAAYABQAFAAUABQAFAAQAAgABAAEAAAAAAAAA///+//7//f/9//3/+//7
//v/+v/6//r/+v/5//n/+f/5//v/+//7//v//f/8//z//f/7//r/+v/7//n/+f/5//n/
+f/5//n/+f/8//z//P/8//v/+v/4//b/+v/7//n/+v/6//r/+v/6//r/+v/6//r/+P/4
//n/+f/6//v//P/8//z//f/9//3/+//7//v/+//9//3//f/8//z//P/6//r/+v/7//v/
+f/7//v//P/8//7//v/9//3/+v/6//v/+//8//z//f/9//z//P/8//z//v/+//7//v/9
//3//P/7//v/+//7//v/+f/5//n/+P/6//r/+//7//3//P/8//z/+P/3//X/9//4//j/
+P/4//j/+f/5//n/+v/5//j/9//2//n/+v/7//7/AQACAAIAAgABAAEAAQABAAEAAgAC
AAIABQAJAAoADAAOABMAEwATAA8ADAAKAAoACgAKAAkACAAJAAsADAAKAAkACQAIAAgA
BAAAAP3/+v/5//n/+P/2//P/8//y//L/8v/y//L/8v/y//L/8v/y//P/8//z//P/8f/x
//L/8v/w//D/8P/x//H/8P/w//D/8v/z//P/8//y//T/9P/3/wYAGQAvAEkAaQCPALcA
4AAKATQBXgF4AXUBUwEXAboAWQAfAAUA/P/9//j/7P/s//L/9P/2//b/8//y//H/8f/v
/+3/6v/q/+r/6v/q/+r/6v/q/+r/6v/q/+r/6v/q/+j/6P/o/+j/7P/s/+z/7P/s/+z/
7P/q/+r/6v/r/+v/7f/t/+//7//v/+7/7v/u/+3/7P/s/+z/7f/u/+//7//v/+//7//v
/+3/7v/u/+//8f/y//L/8v/w/+//8P/w//P/8//y//L/8//z//P/8//2//j/+f/5//f/
+P/4//r/+//8//z//P/+//7/AAABAAEAAQAAAAAAAQABAAEAAQADAAQABgAJAAUABQAF
AAYACAAHAAcABwAHAAcABwAHAAYABgAHAAcABgAGAAcABwAHAAcABwAHAAoACgAKAAoA
CgAKAAoACQAEAAMAAgABAAMAAgACAAMAAgACAAIAAQD///7//P/7//3/+//7//v//P/8
//z//P/9//3//f/9//z/+//6//n/+f/4//j/+f/3//b/9v/3//j/+f/6//v/+f/5//n/
+f/6//r/+v/6//j/+P/3//b/+P/5//f/+P/5//j/9//2//j/+P/4//j/+v/6//v/+//7
//v/+//6//j/+f/5//n/+f/5//n/+f/5//n/+f/4//n/+v/5//r/+f/5//j/9f/1//X/
9v/2//j/+P/3//f/9//4//r/+//5//j/+P/3//b/9v/2//b/+f/6//v//P/7//v/+v/5
//f/9//3//f/9f/1//X/9P/0//r//f/8//v/+v/5//j/9f/z//H/8P/0//T/9P/0//b/
9v/2//j//P/+////AAAAAP///v/9//3//v/+//7/AAAFAAcACgAMAA8ADQALAAsACAAG
AAYABgAGAAUABAAFAAcACAAGAAMAAwACAAIA/v/6//f/9P/z//P/8v/w/+//7//u/+7/
6v/q/+r/6v/s/+z/7P/s/+v/6//r/+v/6//r/+z/7P/u/+7/7v/v/+v/6P/m/+T/5v/p
/+v/7f/w/+7/6v/p//b/CQAbADMATwB3AJ8AyAD6ACwBVgF2AYMBbwE5Ad4AfwAzAAUA
8P/r/+L/2P/e/+b/5v/o/+j/6f/o/+f/5//l/+P/4P/g/+L/4v/i/+L/5P/k/+T/5P/i
/+L/4v/i/+L/4v/i/+L/5P/k/+T/5P/k/+T/5P/i/+L/4v/j/+P/4//j/+X/5f/l/+T/
5P/k/+X/5v/o/+r/6v/q/+r/6f/p/+n/6f/p/+j/6P/n/+f/5//o/+j/6P/o/+n/7P/u
/+//7//u/+7/7//v/+//7//u//D/8f/x//P/9P/0//b/9f/2//b/9v/2//b/+P/5//z/
/f/9//7///////////8AAAAAAQADAP///////wAAAAD////////9//3//f/9//7//v//
/////v/+//////8BAAEAAQABAAAAAAAAAAAAAgACAAIAAQD9//3//f/9//7//P/7//v/
+f/4//f/9f/0//T/8//z//X/8//z//P/8v/y//L/8v/x//H/8f/x//D/7//u/+3/6//q
/+r/6//u/+7/7//x//D/7//u/+3/7P/t/+7/7//u/+7/7v/u//L/9P/1//b/9//3//T/
9P/1//T/8//y//D/8P/w//D/8f/y//T/9f/z//P/8//y//T/9f/1//X/9f/1//X/9f/1
//X/9f/0//b/9v/0//T/9v/3//f/9f/z//P/9P/0//T/9P/z//P/9P/0//X/9f/0//T/
9f/1//b/9v/2//b/9f/0//P/8v/1//X/9P/z//X/9f/1//X/8//x/+//8P/y//L/8v/y
//L/9P/z//L/8v/2//b/9v/2//f/9v/1//b/+f/6//r/+v/6//n/+P/3//n/+v/6//r/
/P8BAAMABgAJAA0ADAALAAkABgAEAAQAAgACAAEAAAD+///////8//v/+//6//r/+P/0
//H/7v/v/+//7v/s/+3/7f/s/+z/6v/q/+r/6v/o/+j/6P/o/+f/5//n/+f/5f/l/+b/
5v/k/+T/5P/l/+f/5v/m/+b/5//p/+r/6//s/+z/7P/z/wIAEwApAEMAZwCRALkA3gAM
ATgBYgF8AXkBUwENAawATwAZAAEA+P/z/+z/5v/o/+r/7P/q/+j/5//m/+X/5f/l/+P/
4P/g/+L/4v/i/+L/4v/i/+L/4v/i/+L/4v/i/+L/4v/i/+L/5v/m/+b/5v/m/+b/5v/k
/+b/5v/n/+f/5v/l/+b/5f/l/+T/5P/k/+X/5v/o/+r/6P/o/+j/5//l/+X/5f/l/+j/
6v/r/+3/7P/s/+v/6v/p/+n/6//s/+3/7f/s/+z/7f/t/+3/7f/u//D/8f/x/+//8P/w
//L/9f/2//b/9v/2//b/+P/5//z//f/9//7//f/9//3//f/+//7///8BAP3//f/9//7/
/v/9//3//f/9//3//f/9//z//P/9//3/AAAAAAEAAQD//////////wIAAgACAAIAAgAC
AAIAAQD9//3//f/9//r/+P/3//f/9//4//n/+f/4//j/9//3//b/8//y//H/8f/y//P/
9P/z//P/8//z//P/8//z//P/8//y//L/8//z//L/8v/z//H/8f/x//H/8f/x//H/8f/y
//L/8v/y//H/8v/y//L/9f/1//L/8v/y//L/8v/y//T/9P/0//T/9P/0//X/9f/3//f/
9//2//X/9f/0//P/9P/1//b/9//1//X/9f/0//T/9P/y//L/9v/3//f/9f/1//X/9v/2
//b/9v/1//X/9v/2//f/9//2//b/9//3//T/9P/0//T/9v/2//b/9v/1//X/9P/z//H/
8f/x//H/8//z//P/8v/w//D/8f/x//P/8v/y//L/8v/x//P/9f/0//P/8v/x//D/8v/x
//D/8P/0//T/9P/0//X/9P/z//T/9f/2//b/9v/5//n/+f/5//n/+v/6//r/+P/7//v/
/P8BAAcACAAJAAgABgAFAAYABAAEAAMAAgADAAUABgAEAAEAAQAAAAAA/P/4//X/8v/u
/+3/6//o/+n/6//s/+7/7P/s/+z/7P/r/+r/6f/o/+n/6f/p/+n/5//n/+j/6P/o/+j/
6P/p/+n/6P/o/+j/5v/n/+f/5//s//D/7P/t//j/CwAbAC8ASwBvAJUAugDkABIBQAFk
AXMBaQE/AfIAkQBBABUA/v/1//L/6v/k/+b/6P/q/+r/6f/o/+f/5//p/+f/5P/k/+T/
5P/k/+T/4v/i/+L/4v/h/+D/3//e/+D/4P/g/+D/5P/k/+T/5P/k/+T/5P/i/+b/5v/n
/+f/5f/l/+f/5//n/+b/5v/m/+T/5P/l/+b/5//o/+n/6f/n/+f/5//n/+X/5v/m/+f/
6P/q/+v/7P/p/+n/6//s/+r/6f/n/+b/6f/r/+3/7//v//D/8P/v//H/8v/y//T/9f/2
//b/9v/2//b/+P/5//j/+f/5//r//v///wAAAQAAAAAAAQADAP///////wAAAQABAAIA
AwABAAEAAQABAAAAAAABAAEABAAEAAUABQAFAAUABQAFAAgACAAIAAgACgAKAAoACQAF
AAUABQAFAAQAAgABAAEAAAAAAAAA///+//7//f/9//3/+//7//v/+P/4//j/+P/3//f/
9//3//n/+f/5//n/+//6//r/+//7//r/+v/7//n/+f/5//n/9f/1//X/9f/4//j/+P/4
//j/+P/3//b/+f/5//b/9v/6//r/+v/6//r/+v/6//r/+f/4//j/9//5//n/+f/4//r/
+//7//v/+f/5//n/+f/5//n/+f/4//n/+v/5//r/+//7//r/9//5//n/+v/6//r/+v/5
//n/+v/6//v/+//4//j/+f/5//r/+v/6//r/+P/4//j/+P/5//n/+P/3//n/+f/5//n/
9//3//f/9v/3//j/+v/7//r/+P/3//b/+P/6//j/+P/4//j/9v/1//T/9P/4//j/+P/4
//j/+P/4//r/+//8//z//P/8//v/+v/5//r//P/9//7///8DAAQABgAMABEAEQARAA4A
CgAHAAYABwAIAAgACAAKAAsACwAIAAUABQAEAAQABAAAAP3/+v/3//X/8v/u//D/8f/x
//L/7v/u/+7/7v/s/+z/7P/s/+3/7f/t/+3/7f/t/+7/7v/u/+7/7v/v/+//7v/u/+7/
7P/t/+3/7f/y//T/9P/x//b/BwAbAC0ARwBpAI8AuADkABQBQgFsAYUBgQFbARABrQBX
AB8A/P/v/+7/6P/k/+r/7P/s/+7/6//q/+n/6f/p/+f/5P/k/+b/5v/m/+b/6P/o/+j/
6P/p/+r/6//s/+v/6v/p/+j/6v/q/+r/6v/s/+z/7P/q/+r/6v/r/+v/6f/p/+v/6//r
/+r/6v/q/+z/7P/t/+7/7v/u/+7/7f/t/+3/7f/t/+3/7v/u/+//7//w//D/8P/v/+//
8f/y//X/9f/0//T/8//z//P/8//0//b/9//3//f/+P/4//r//f/+//7//v/9//z//f/9
////AQACAAQAAwADAAMAAwAGAAYABwAJAAUABQAFAAYABAADAAMAAwAFAAUABQAFAAYA
BgAHAAcABgAGAAcABwAHAAcABwAHAAcABgAFAAQABwAIAAkACQAFAAUABQAFAAMAAAD+
//3///8AAAEAAQD9//z/+v/5//n/9//3//f/+P/4//j/+P/3//f/9//3//X/9f/1//X/
9v/2//f/+f/3//b/9v/3//n/+f/5//n/9v/1//T/8//1//b/9//4//n/+v/6//r/+f/5
//b/9v/5//r/+//8//v/+v/5//j/9v/2//f/9//5//n/+f/4//n/+//8//3//P/7//r/
+f/9/w==
         </WaveFormData>
      </LeadData>
      <LeadData>
         <LeadByteCountTotal>10000</LeadByteCountTotal>
         <LeadTimeOffset>0</LeadTimeOffset>
         <LeadSampleCountTotal>5000</LeadSampleCountTotal>
         <LeadAmplitudeUnitsPerBit>4.88</LeadAmplitudeUnitsPerBit>
         <LeadAmplitudeUnits>��V</LeadAmplitudeUnits>
         <LeadHighLimit>2147483647</LeadHighLimit>
         <LeadLowLimit>268435456</LeadLowLimit>
         <LeadID>V6</LeadID>
         <LeadOffsetFirstSample>0</LeadOffsetFirstSample>
         <FirstSampleBaseline>0</FirstSampleBaseline>
         <LeadSampleSize>2</LeadSampleSize>
         <LeadOff>FALSE</LeadOff>
         <BaselineSway>FALSE</BaselineSway>
         <ExcessiveACNoise>FALSE</ExcessiveACNoise>
         <MuscleNoise>FALSE</MuscleNoise>
         <LeadDataCRC32>4210352180</LeadDataCRC32>
         <WaveFormData>
7P/s/+z/7P/s/+z/7P/s/+z/7P/s/+z/7v/u/+7/7v/w//D/8P/w/+7/7v/u/+7/7v/u
/+7/7v/u/+7/7v/u/+//8P/x//L/8P/w//D/8P/y//L/8v/y//X/9v/3//j/+P/4//j/
+P/4//j/+P/4//n/+v/7//z//f/+////AAACAAIAAgACAAQABAAEAAQABAAEAAQABAAG
AAYABgAGAAQABAAEAAQABgAGAAYABgAGAAYABgAGAAgACAAIAAgABgAGAAYABgAGAAYA
BgAGAAQABAAEAAQAAwACAAEAAAAAAAAAAAAAAP7//v/+//7//P/8//z//P/8//z//P/8
//r/+v/6//r//P/8//z//P/6//r/+v/6//r/+v/6//r/+v/6//r/+v/6//r/+v/6//z/
/P/8//z/+v/6//r/+v/7//z//f/+//7//v/+//7//v/+//7//v/8//z//P/8//7//v/+
//7//v/+//7//v/8//z//P/8//3//v///wAAAAAAAAAAAAD+//7//v/+/wAAAAAAAAAA
/v/+//7//v/8//z//P/8//7//v/+//7//v/+//7//v8AAAAAAAAAAP7//v/+//7//P/8
//z//P/+//7//v/+//7//v/+//7//v/+//7//v/+//7//v/+//3//P/7//r//P/8//z/
/P/7//v/+//7//7///8AAAAAAAAAAAAAAAACAAMABAAFAAMABAAEAAMAAQAFAAcACgAQ
ABMAFAAUABQAFAASABIAEAAQAA8ADwAOAA0ADAAJAAsADAAMAAwABwAEAAEA////////
/f/6//f/9//3//b/9v/2//b/9v/1//X/9f/1//f/9v/2//b/9f/1//X/9f/z//T/9P/0
//T/9P/z//P/9P/0//T/9f/3//P/8//2//7/DAAYACEANgBSAG4AiQCnAMkA7gAJAQwB
9gDPAJkAZwBKADwALgAhABcADAACAPv/+f/5//r/+f/3//P/8v/z//H/7//v/+3/7v/u
/+7/7//v/+3/7f/v/+//7//v/+3/7P/s/+z/7//v/+//7//w//D/7//v//D/8P/w//D/
7f/t/+3/7P/t/+3/7v/v/+//7//v//D/8P/x//H/8P/v/+//7//v//H/8v/y//P/8f/x
//H/8f/x//L/8v/y//P/8//z//P/8//z//P/9P/1//f/+f/6//n/+P/4//j/+f/6//r/
+v/6//v//P/9//7//v/+/////f/+//7///8BAAEAAwADAAUABQAFAAcABgAFAAQAAwAF
AAUABQAGAAgABwAHAAgACAAIAAgACQAHAAcABwAHAAcABgAGAAYABwAIAAgABwAGAAYA
BwAIAAgABQAFAAUAAQABAAEAAQADAAIAAgABAAMAAwADAAMA/////wAAAQABAAEA///+
//7//f/9//7//v/8//7//v8AAP7/AAAAAP7//v/+//7//v/+//7//v/8//z//P/8//z/
/v///wEA//////7//P/9//7//f/+//7//v///////f/+/wAAAAD+//7//f/8//7//v8A
AAAA///8//v/+v/7//3/AAD//wEAAQD//wEA/////////v/9//3//v/+//3//v8BAAIA
///+//7//f/7//v/+//7//3//f/9//3////////////9//3//f/7//n/+v/6//r/+//8
//3//v/8//z//P/8//z/+//7//v//v/////////8//z//P/8//z//P/8//z//P/8//7/
/v/+//7//f/9//3//f/8//3//v/+/wEAAgADAAQABQAFAAUABQAEAAQAAwABAAMABwAJ
AAwAEAATABQAFAAPAA4ACwAKAA0ADgAOAA8ADgANAAwACQALAAwADAAMAAcABAABAP//
/f/9//v/+P/1//X/9f/0//T/9P/0//T/9P/1//b/9//0//L/8f/w/+7/7f/s/+v/7v/w
//H/8v/0//T/8//z//b/9v/2//f/9f/z//H/8P/2/wAACgAVACwASABiAH0AnQDBAOAA
9wD6AOgAvwCJAFUAOgAuACIAFwAPAAYA/P/3//f/9f/y//D/7//s/+z/7f/r/+n/6f/p
/+r/6v/q/+v/6//p/+n/6//r/+v/6//p/+j/6P/o/+f/5//n/+f/7P/u/+//8f/x//D/
7//u/+v/6//r/+r/6P/n/+f/5//p/+v/7f/w/+7/7f/r/+j/6P/p/+r/6//t/+7/7v/v
/+7/7f/s/+v/7f/u/+7/7v/t/+3/7f/t/+//7//v//D/7v/v//D/8P/w//D/8f/y//T/
9v/3//j/+v/7//z//f/8//z//P/9//z//P/7//v/+f/5//v/+//9//3//f///wEAAQAB
AAEA////////AAAAAP////8AAP7//v/+/////f/9//3//f/+//7///8AAAAAAAD///3/
+//8//7/AAACAP////////v/+//7//v/+f/4//j/9//3//f/9//3//f/9//4//n/9//3
//X/9P/z//H/8P/w//P/8v/1//b/+P/2//j/+P/2//T/8v/w//D/8v/0//b/9P/0//T/
9P/z//T/9P/1//f/9//2//T/9f/2//X/9v/0//T/9f/1//P/9P/2//b/9v/2//X/9P/y
//L/9P/0//b/9P/0//T/8//z//T/8f/y//P/8v/1//X/9f/1//T/9f/1//b/9v/0//T/
9v/2//b/9v/3//f/9f/1//X/9f/z//P/8//z//P/8//z//P/9f/1//X/8//1//b/9v/2
//T/8P/u//D/8P/w//D/8f/y//P/9P/0//P/8v/x//X/9//5//r/+//6//n/+P/4//f/
9v/1//b/+P/5//n/9//7//3/AAAFAAkACwAMAAgACAAGAAYACAAIAAcABwAGAAUABAAB
AAMABAAEAAQA///8//n/9//1//X/8//w/+7/7f/s/+r/6v/q/+r/6v/p/+n/6f/p/+n/
6P/o/+j/5//n/+f/5//p/+r/6v/q/+j/6P/n/+f/6v/q/+r/6//p/+n/7f/w//D/8P/4
/wUADgAaADAATwBrAI0AtgDdAAABFgEVAf0AzQCSAGIARgAtABcABgD8//f/8f/t/+7/
7v/t/+r/6v/n/+X/4//j/+X/5v/m/+b/6f/p/+f/5//m/+X/5P/j/+T/5P/l/+b/5v/l
/+T/4//m/+b/5f/l/+j/6P/o/+j/6P/p/+r/6v/o/+f/5//n/+f/5//n/+j/6v/r/+v/
6v/p/+n/6f/p/+n/6v/q/+v/6//r/+v/6//p/+r/6v/q/+z/7f/u/+//7//v/+//8P/w
//H/8v/y//L/8v/z//T/8//0//T/9P/2//f/+P/5//r/+v/6//v/+//8//z//f/9//3/
/////////////wEAAQABAAEAAQABAAEAAQACAAAA/////wAAAQACAAMABQACAAEAAAD/
/wIAAgADAAQAAwAEAAQAAwAAAAAAAQACAAEA/f/8//v//P/9//7////9//z//P/7//v/
+//7//v/9//3//j/+f/5//n/9//2//f/9//4//r/+P/2//j/+P/3//T/9f/0//f/+P/5
//r/9v/2//b/9v/2//b/9v/2//j/+v/7//3//P/7//n/9v/4//j/9v/2//f/+P/6//v/
+v/6//v/+v/8//z/+//6//j/+P/6//r//P/6//r/+v/6//v//f/7//v/+//5//v/+f/5
//n/+P/4//n/+//8//r/+v/8//z/+P/4//n/+f/7//v/+//7//n/+f/5//n/+f/5//n/
+f/7//v/+//5//v//P/8//z/+v/6//r/+v/8//z//P/8//r/+f/5//n/+v/5//z//P/8
//z//P/7//r/+f/4//r/+//8//3/+//7//v/+v/9//7///8AAP////////////8AAAAA
//8BAAUABwAKAAwADwAQABAAEAAQAA4ADgAMAAwACwALAA0ADQANAAsACAAIAAcABgAF
AAIA///9//v/+//5//b/9f/1//X/9P/y//L/8v/y//H/8f/x//H/8//y//L/8v/x//H/
8f/x//P/9P/0//T/8v/y//H/8f/y//L/8v/z//P/8f/z//j//v8IABQAHQAsAEgAZgCD
AKMAxQDoAAUBDgH+ANkApwBzAE4APAAyACUAFwAIAP7/9//5//n/9P/y//H/7v/u/+7/
7f/s/+3/6//s/+z/7P/r/+v/6f/p/+r/6//s/+3/6//q/+r/6v/t/+3/7f/t/+7/7v/t
/+3/7v/u/+7/7v/u/+//8P/w/+7/7f/t/+3/7f/t/+3/7v/s/+3/7f/s/+3/7f/t/+3/
7f/u/+7/7//t/+3/7f/t/+7/8P/x//L/8f/x//H/8f/v/+//7//w//H/8//1//b/9v/2
//f/+P/3//j/+P/4//r/+//8//3//P/8//z//f/9//7//v////////8BAAEAAwADAAMA
BQADAAMAAwADAAMAAwADAAQAAgABAAEAAgADAAQABQAHAAUABQAFAAUAAwACAAIAAgAE
AAYABwAHAAQABAAFAAYABgADAAMAAwABAAEAAQABAAMAAgACAAEAAQABAAEAAQD+//3/
/f/9///////9//z//f/9//7/AAAAAP7/AAAAAP7//P/+//7/AAAAAAAAAAD8//z//P/8
//r/+v/6//r/+//+/wAAAwACAAEA///8//7//v/8//z//P/8//3//f/7//z//v/+//z/
/P/7//r/+v/6//z//P/9//z//f/+//z//f////3//f/9//v//f/+////AAAAAP////8A
AAAA/P/8//7//v/+//7///////3//f/9//3//f/9//3//f/9//3//f/9//////////3/
/f/+//7//v/+//7//v/+//3//P/7//r//P/7//v/+//+/////////wQAAgD+//7//P/8
//z//P/6//r/+v/6//v/+//7//v//P/9//7//v8BAAIAAwAEAAQAAwACAAEAAgAEAAUA
BQAEAAcACAAKAA4AEQASABIAEwAUABMAFAASABIAEQARAA8ADwAPAA0ADgAOAA0ADAAJ
AAYAAwABAP3//f/7//j/+P/5//r/+v/6//r/+v/6//f/9//3//f/9v/0//P/8v/z//P/
8//z//X/9v/2//b/9P/0//P/8//y//L/8v/z//f/9f/z//L//P8EAAwAGQAsAEQAXgB7
AJkAuQDYAPcAAgHyAM8AoQBvAEQAMgAoACEAFwAMAAQA///9//v/+v/4//f/9P/0//P/
8f/v/+//8f/y//L/8v/x//H/7//v/+3/7f/t/+3/7f/s/+z/7P/t/+3/7f/t/+z/7P/r
/+v/7P/s/+z/7P/v//H/8//0//L/8f/x//H/7//v/+//8P/u/+//7//u/+//7//v/+//
8f/y//L/8//z//P/8//z//H/8v/y//L/8//z//P/8//z//P/8//0//T/9f/2//b/+P/4
//n/+v/5//r/+v/6//n/+f/5//n/+//8//3//////wAAAAABAAEAAQADAAMAAQABAAEA
AwAFAAUABQAFAAUABQAFAAYABgAFAAUABgAEAAQABAAFAAYABwAIAAkABwAGAAYABgAG
AAYABQADAP7//v///wAAAAD9//3//f/9////AQADAAEAAAAAAP///v/9//z/+//7//v/
/P/9///////9//z//P/7//v//P/7//j/+f/4//r/+P/6//r/+//8//3//v/6//j/9v/0
//X/9v/3//j/+v/8//3////+//3/+//4//b/9v/0//T/9P/0//X/9f/3//j/+v/6//n/
+P/2//T/9P/0//b/9v/4//b/9v/2//f/+f/8//v/+v/5//b/9//3//f/9//2//b/9//5
//r/9//2//f/9v/y//L/8//z//b/9//4//n/9//3//f/9//3//f/9//3//X/9f/1//P/
8//0//T/9P/y//L/8v/y//L/9v/2//T/9P/0//T/8v/y//L/8v/z//P/8//z//X/9//5
//r/+//6//n/+P/5//n/+f/5//n/+v/6//n/+v///wIABgAKAA0ADgAOAAoACgAIAAgA
CAAIAAcABwAJAAkACQAHAAUABAACAAAA+//4//X/8//z//P/8f/u/+3/7f/t/+z/6v/q
/+r/6v/s/+3/7v/v/+//7v/u/+7/6v/p/+j/5//p/+r/6v/q/+z/7P/r/+v/6//q/+n/
6f/r/+v/6//s//L/+v8EAA8AHgAyAE4AbQCPALcA3AD9AA4BCgHtALsAhwBgAEAAJgAT
AAEA8v/q/+f/5//r/+7/8P/v/+z/7P/o/+X/4v/h/+L/5P/l/+b/5f/l/+P/4//h/+H/
4f/h/+T/5P/l/+b/6f/p/+n/6f/o/+b/4//h/+L/4v/i/+L/5P/l/+b/5v/p/+n/6v/r
/+r/6f/o/+j/5v/n/+f/5v/l/+X/5f/l/+b/6P/p/+v/6v/p/+j/5//p/+r/6v/q/+v/
6//r/+v/6//r/+v/7P/s/+3/7v/u//D/8P/x//L/8f/y//L/8v/y//P/9P/1//j/+P/4
//n/+f/6//r/+//7//v//f/9//3//f/9//////////////////////8AAP7//f/9//7/
//8AAAEAAwADAAMAAwADAAUABAAEAAQABAAEAAMAAQD+//7///8AAP7/+//7//v/9//3
//f/9//5//j/+P/3//f/9//3//f/9f/1//b/9//1//X/8//y//T/8//z//T/9P/y//T/
9P/y//D/8v/y//T/9P/0//T/8v/y//L/8v/0//T/9P/0//L/9P/1//f/+f/5//j/9v/4
//j/9v/2//j/+P/5//n/+P/4//n/+P/6//r/+f/4//f/9v/3//b/+P/2//b/9v/5//v/
/v/9//r/+f/2//f/+f/5//n/+P/5//n/+v/6//j/+P/6//r/+P/4//n/+f/5//n/+f/5
//v/+//7//v/+f/5//n/+f/7//v/+//5//f/+P/4//j/+P/4//j/+P/2//b/9v/2//j/
+f/4//j/+P/4//j/+P/4//j/+P/3//f/9//3//n/+//9//7////+//3//P//////////
/wEAAgACAAEAAQAFAAcACgAQABMAFAAUAA8ADgALAAoACwAMAAwADQALAAsACwAJAAYA
BgAFAAQAAwAAAP3/+//5//n/9//0//P/8//z//L/8v/y//L/8v/z//P/8//z//X/9P/0
//T/8f/x//H/8f/x//L/8v/y//L/8v/x//H/8P/w//D/8f/z//H/8//6/wAACAAUAB8A
MABOAG4AiwCpAM0A8gALAQ4B/gDTAJsAZwBGADQAKAAdAA8ABAD+//3/+//3//b/9P/z
//D/8P/v/+3/6//r/+3/7v/u/+7/7v/t/+r/6f/q/+v/7P/t/+3/7P/s/+z/6//r/+v/
6//s/+z/6//r/+z/7P/s/+z/7f/v//H/8v/0//P/8//z//L/8f/w//D/7v/v/+//7v/u
/+//8P/x/+//8P/w//H/8f/x//H/8f/x//L/8v/y//H/8f/x//H/8//z//P/9P/0//X/
9v/2//b/9v/3//j/+f/6//r/+v/6//v//P/9//z//P/8//3//v8AAAEAAwABAAEAAwAD
AAUABQAFAAcABAADAAIAAQAEAAUABgAIAAgABwAHAAgABgAGAAYABwAJAAkACQAJAAkA
CAAIAAgABwAIAAgABwAFAAYACAAKAAgABQAFAAUAAwADAAMAAwADAAIAAgABAAEAAQAB
AAEA/////wAAAQABAAEA///+//////8AAAIAAAD+/wAAAAACAAAAAgACAAAAAAAAAAAA
/v/+//7//v8AAAAAAAAAAP3//v/+////AQABAAAA/v8AAAAA/v/+//7//v///////f/+
/wAAAAACAAIAAQAAAP7//v8AAAAAAAD+//7//v8AAAEAAwABAAEAAQD//wEAAQABAAEA
AAABAAEAAgACAAAAAAACAAIAAAAAAAEAAQABAAEAAQABAAMAAwADAAMAAwADAAMAAwAB
AAEAAQD/////AAAAAAAA/v/+//7//v8AAAAAAAAAAAEAAQACAAMAAAD///3//f/+//7/
/v/+//7/AAAAAAAAAAAAAP///v/9////AQADAAQABgAGAAYABgAFAAUABQAFAAUABgAG
AAUABgALAA4AEgAUABcAGAAYABQAFAASABIAEgASABEAEQATABMAEwARABAAEAAPAA4A
CwAIAAUAAwABAAEA///8//v/+//7//r/+v/6//r/+v/5//n/+f/5//n/+P/4//j/+f/5
//n/+f/3//j/+P/4//j/+P/3//f/+P/4//j/+f/5//n/+f/8/wQADgAaACkAPgBWAHIA
kQCxANMA9AAJAQQB6gDBAIsAWwBEADgAKgAhABUABgD+//v/+//7//z/+v/5//b/9v/3
//X/8//z//H/8v/y//L/8//z//H/8f/v/+//7//v/+//7v/u/+7/7//v/+//7//y//L/
8f/x//D/8P/w//D/7v/v//D/8P/w/+//7//v//H/8f/x//L/9P/1//X/9P/x//H/8f/x
/+//8P/w//H/8//z//P/8//x//L/8v/y//X/9f/1//X/9f/1//X/9v/2//f/+P/4//j/
+P/5//r/+//8//z//P/+////AAABAAAAAAAAAAEAAQACAAIAAwADAAMABQAFAAUABQAF
AAcACQAJAAkACQAJAAkACQAKAAgABwAHAAgACAAIAAgACQAJAAkACQAJAAsACgAKAAoA
CQAKAAoACQADAAIAAgACAAMAAQACAAMAAwADAAMAAwACAAAA///9//3//f/9//3//v//
/wEAAwADAAMAAQAAAP7//f/9//7//v/8//7//v/8//r//P/8//z//P/8//z/+v/6//r/
+v/8//z//P/8//n/+v/6//v/+//7//r/+P/6//r/+P/4//j/+P/5//n/+//8//7//v/8
//z/+//6//j/+P/6//r/+v/4//j/+P/2//f/+f/3//r/+//6//3/+v/5//j/9v/2//f/
+f/6//j/+P/6//r/+P/4//n/+f/3//f/9//3//n/+f/5//n/+//7//v/+//7//v/+//5
//j/+P/3//b/9v/2//b/9v/2//z//v/8//v/+v/5//j/9v/0//L/8P/z//P/8//z//b/
9//4//j//f/+////AAD+//3//P/7//v//P/8//v//v8DAAYACgALAA0ADQAMAAoACgAI
AAgACAAIAAcABwAIAAkACgAJAAcABgAEAAIA///8//n/9//1//X/8//w/+3/7f/t/+z/
6v/q/+r/6v/s/+3/7v/v/+3/7P/s/+z/6//r/+v/6//t/+7/7v/u/+v/6v/o/+f/6//s
/+3/7//v/+3/6f/o/+7/+P8GABEAJAA+AFoAeQCbAMEA5gABAQoB/ADXAJ0AZwBIADIA
HgANAP3/8v/w/+3/7f/r/+r/7P/r/+j/6P/n/+X/4//j/+D/4P/f/97/4v/j/+L/4//k
/+X/5v/n/+b/5P/j/+L/4//j/+P/4//k/+T/4//j/+P/4v/h/+D/4v/j/+T/5P/k/+P/
4//j/+b/5//o/+r/6P/p/+n/6P/n/+f/5//n/+b/5v/l/+X/5//n/+f/5//p/+r/6v/q
/+3/7f/t/+3/6//r/+v/7P/q/+v/7P/s/+7/7v/v//D/7//w//D/8P/w//H/8v/z//b/
9v/2//f/9//4//j/+f/7//v//f/9//z/+//6//v//f/9//3//f/7//v/+//8//z/+//7
//z//P/8//z//f////////////3//P/8//z///8AAAAA///8//z//f/+//z/+f/5//n/
9v/1//T/8//z//L/8v/x//L/8//0//X/8f/x//L/8//z//P/8f/w/+7/7f/t/+7/7v/s
/+7/7v/v/+7/8f/y//D/8P/w//D/8P/w//D/8P/u/+7/7v/u/+//8v/0//f/9f/1//T/
8v/w//D/7v/u/+7/7v/v/+//8v/0//f/+P/3//b/9P/y//P/9P/3//j/+P/2//b/9v/2
//f/+f/3//X/9f/z//X/9f/1//X/9P/z//P/9P/0//T/9P/2//b/9P/0//X/9f/z//P/
8//z//T/9f/2//f/9v/1//T/8//0//X/9v/1//f/+P/4//j/9v/0//L/9P/2//T/9P/0
//T/9P/0//T/9P/1//X/9f/1//b/9//4//j/+v/6//r/+v/5//n/+f/5//v//P/8//v/
/P8BAAQACAALAA0ADQAMAAoACgAIAAgACAAIAAcABwAHAAcABwAFAAIAAgABAAAA+//4
//X/8//z//P/8f/u/+7/7//w//D/7v/u/+7/7v/t/+3/7f/t/+3/7P/s/+z/6//r/+v/
6//r/+z/7P/s/+z/7P/r/+v/7v/u/+7/7//x/+//7//0//z/BgAQAB8ANgBSAG4AiwCt
AM8A8AAHAQQB5gC1AHsATQA6ADIAJAAVAAcA/v/4//P/8f/v/+z/7v/t/+r/6v/p/+f/
5f/l/+f/6P/o/+j/5//n/+X/5f/n/+f/5//n/+f/5v/m/+b/6P/p/+r/6//r/+r/6P/n
/+n/6v/r/+z/6//r/+v/6v/q/+n/6f/p/+v/6//r/+z/6v/r/+v/6v/p/+n/6f/p/+r/
7P/t/+//7v/t/+z/6//r/+z/7P/s/+//7//v/+//7f/t/+3/7v/w//H/8v/y//D/8P/x
//L/9f/2//b/9v/0//X/9v/3//n/+v/7//3/+//8//z//f/9//3///////3//f/9////
//////////////////8AAAAA/////wAAAgACAAIAAwABAAEAAQABAAIAAgADAAQAAwAE
AAQAAwD+//7///8AAP7/+//7//v/+v/7//z//f/9//z//P/7//r/+f/4//f/9//3//j/
+f/7//v/+f/4//r/+f/5//r/+P/2//j/+P/4//b/+P/4//j/+P/4//j/9v/2//b/9v/2
//b/9v/2//T/9v/3//n/+f/5//j/9v/4//j/9v/2//j/+P/5//n/+P/4//n/+P/6//r/
+f/4//f/9v/3//b/+f/4//n/+v/4//n/+//5//f/9//1//f/+f/5//n/+P/5//n/+v/6
//j/+P/6//r/+v/6//v/+//5//n/+f/5//n/+f/5//n/+//7//v/+//6//n/+P/1//f/
+P/4//j/+P/4//j/+P/3//b/9f/0//X/9f/2//f/9v/3//f/9//4//f/9v/1//T/9P/0
//T/9P/2//f/+P/5//n/+f/5//j/+v/6//r/+v/8//3//v//////AAAAAP///P///wAA
AgAJAA0ADwAQAA4ADgAMAAwACgAKAAkACQALAAsACwAJAAgACAAHAAYAAQD+//v/+f/2
//X/8v/u/+//8f/z//T/8v/y//L/8v/v/+//7//v/+//7v/u/+7/7//v/+//7//t/+7/
7v/u/+7/7v/t/+3/7P/s/+z/7f/z//P/8f/u//b/AgAMABUAJgA+AFYAcQCPALMA2AD3
AAIB+ADZAKcAcQBMADwAMAAhABMABgD8//X/8f/x//L/8P/v/+z/7P/t/+v/6f/p/+n/
6v/q/+r/6f/p/+f/5//l/+X/5f/l/+f/5v/m/+b/6f/p/+n/6f/o/+j/5//n/+r/6v/q
/+r/6v/r/+z/7P/q/+n/6f/p/+f/5//n/+j/6v/r/+v/6v/n/+f/5//n/+X/5v/m/+f/
6P/p/+r/6//r/+z/7P/s/+z/6//q/+n/6//t/+//8v/v/+//7//u/+7/7v/v//D/8f/y
//L/8v/y//P/9P/1//b/9v/2//f/+P/6//v//f/7//v//f/9//v/+//7//3/////////
///9//3//f/+//7//f/9//7/AAAAAAAAAQD//////////wEAAAAAAAAAAQACAAIAAQD8
//z//f/+//z/+f/5//n/+f/5//n/+f/7//r/+v/5//n/+f/5//n/9f/1//b/9//2//X/
8v/w//H/8f/y//T/9v/0//b/9v/0//L/9P/0//L/8v/y//L/8P/w//D/8P/y//L/8v/y
/+//8P/w//H/8f/x//D/7v/x//L/8f/y//T/9P/1//X/8v/y//P/8v/0//T/8//y//L/
8v/0//T/8//w/+//7v/s/+3/7//t//D/8f/w//P/8f/x//H/8P/x//H/8v/y/+//7v/v
/+7/7v/u/+//7//v/+//7//v/+//7//v/+//7f/t/+3/7f/u/+//8P/v//H/8v/y//L/
7//u/+3/7P/u/+7/7v/u/+3/6//q/+n/7P/y//D/8P/w//D/7//u/+3/7P/t/+3/7f/t
/+7/7//w//D/8v/y//L/8v/y//H/8P/v//H/8v/y//H/8//3//n//P8CAAUABgAGAAEA
AAD9//z//v/+//3//f/9//3//f/7//z//P/7//r/+P/2//T/8//v/+3/6f/k/+b/5//o
/+j/5//m/+X/5P/h/+H/4f/h/+P/4v/i/+L/4f/h/+H/4f/f/+D/4P/g/+D/4P/f/9//
4P/g/+D/4f/n/+n/6f/k/+T/8P/8/wMAEgAmAEAAXQB9AKEAxgDpAP4A/ADdAKkAcQBK
ADQAHgANAAEA9P/q/+X/4//j/+L/4P/f/9z/3P/Z/9f/1f/V/9b/2P/Z/9r/2//b/9n/
2f/Z/9n/2f/Z/9v/2v/a/9r/2//b/9v/2//a/9r/2f/Z/9z/3P/c/9z/2v/b/9z/3P/a
/9n/2f/Z/9n/2f/Z/9r/2v/b/9v/2v/Z/9n/2f/Z/9n/2v/a/9v/3f/d/93/3f/f/+D/
4P/g/9//3//f/9//3f/d/93/3v/g/+H/4v/i/+L/4v/j/+T/5//o/+j/6P/l/+X/5f/l
/+j/6P/o/+n/6P/o/+f/5//o/+n/7P/t/+3/7f/t/+//7f/t/+3/7f/w//H/8v/0//T/
8//z//T/8//y//H/8f/x//H/8f/x/+//7v/u/+7/8P/y//P/8//v/+7/7v/u/+3/6f/o
/+f/5//p/+v/7f/s/+r/6f/n/+b/5f/k/+P/4f/h/+L/4//j/+P/4f/g/+L/4f/h/+L/
4//i/+X/5v/l/+L/4//i/+T/5P/k/+T/4f/g/9//3v/h/+L/4//k/+P/5P/k/+X/4//j
/+L/4P/j/+T/4//k/+P/4v/i/+H/3//g/+L/4v/k/+T/4//i/+L/4v/k/+T/4v/g/+D/
4P/k/w==
         </WaveFormData>
      </LeadData>
   </Waveform>
</RestingECG>
