# Supplementary material for: Detection of Left Atrial Enlargement Using a Convolutional Neural Network-Enabled Electrocardiogram
Source: Front Cardiovasc Med. 2020 Dec 17;7:609976. doi: 10.3389/fcvm.2020.609976 (PMC7773668; doi:10.3389/fcvm.2020.609976)
Supplement: Supplementary file 2 [file Data_Sheet_2.ZIP › normal1/1802010085_8061_00000012.XML]

<?xml version="1.0" encoding="Windows-1252"?>
<!DOCTYPE RestingECG SYSTEM "restecg.dtd">
<RestingECG>
   <PatientDemographics>
      <PatientID>1802010085</PatientID>
      <PatientAge>80</PatientAge>
      <AgeUnits>Years</AgeUnits>
      <Gender>Male</Gender>
      <PatientLastName>liangji</PatientLastName>
   </PatientDemographics>
   <TestDemographics>
      <DataType>Resting</DataType>
      <Site>1</Site>
      <AcquisitionDevice>MAC55</AcquisitionDevice>
      <Status>Unconfirmed</Status>
      <Priority>Normal</Priority>
      <AcquisitionTime>10:13:02</AcquisitionTime>
      <AcquisitionDate>07-07-2015</AcquisitionDate>
      <CartNumber>1</CartNumber>
      <AcquisitionSoftwareVersion>009C</AcquisitionSoftwareVersion>
      <XMLSourceVersion>MAC5000 v1.0</XMLSourceVersion>
   </TestDemographics>
   <RestingECGMeasurements>
      <VentricularRate>73</VentricularRate>
      <AtrialRate>73</AtrialRate>
      <PRInterval>144</PRInterval>
      <QRSDuration>80</QRSDuration>
      <QTInterval>360</QTInterval>
      <QTCorrected>396</QTCorrected>
      <PAxis>44</PAxis>
      <RAxis>0</RAxis>
      <TAxis>56</TAxis>
      <QRSCount>12</QRSCount>
      <QOnset>226</QOnset>
      <QOffset>266</QOffset>
      <POnset>154</POnset>
      <POffset>200</POffset>
      <TOffset>406</TOffset>
      <ECGSampleBase>500</ECGSampleBase>
      <ECGSampleExponent>0</ECGSampleExponent>
   </RestingECGMeasurements>
   <Diagnosis>
      <Modality>Resting</Modality>
         <StatementCount>3</StatementCount>
         <LabelText>12SL ��ϳ���</LabelText>
      <DiagnosisStatement>
         <StmtFlag>ENDSLINE</StmtFlag>
         <StmtText>�������</StmtText>
      </DiagnosisStatement>
      <DiagnosisStatement>
         <StmtFlag>ENDSLINE</StmtFlag>
         <StmtText>��������ST����T���쳣</StmtText>
      </DiagnosisStatement>
      <DiagnosisStatement>
         <StmtFlag>ENDSLINE</StmtFlag>
         <StmtText>�쳣 ECG</StmtText>
      </DiagnosisStatement>
   </Diagnosis>
   <Waveform>
      <WaveformType>Rhythm</WaveformType>
      <WaveformStartTime>0</WaveformStartTime>
      <NumberofLeads>8</NumberofLeads>
      <SampleType>CONTINUOUS_SAMPLES</SampleType>
      <SampleBase>500</SampleBase>
      <SampleExponent>0</SampleExponent>
      <HighPassFilter>16</HighPassFilter>
      <LowPassFilter>150</LowPassFilter>
      <ACFilter>NONE</ACFilter>
      <LeadData>
         <LeadByteCountTotal>10000</LeadByteCountTotal>
         <LeadTimeOffset>0</LeadTimeOffset>
         <LeadSampleCountTotal>5000</LeadSampleCountTotal>
         <LeadAmplitudeUnitsPerBit>4.88</LeadAmplitudeUnitsPerBit>
         <LeadAmplitudeUnits>��V</LeadAmplitudeUnits>
         <LeadHighLimit>2147483647</LeadHighLimit>
         <LeadLowLimit>268435456</LeadLowLimit>
         <LeadID>I</LeadID>
         <LeadOffsetFirstSample>0</LeadOffsetFirstSample>
         <FirstSampleBaseline>0</FirstSampleBaseline>
         <LeadSampleSize>2</LeadSampleSize>
         <LeadOff>FALSE</LeadOff>
         <BaselineSway>FALSE</BaselineSway>
         <ExcessiveACNoise>FALSE</ExcessiveACNoise>
         <MuscleNoise>FALSE</MuscleNoise>
         <LeadDataCRC32>25216952</LeadDataCRC32>
         <WaveFormData>
6v/q/+r/6v/q/+r/6v/q/+r/6v/q/+r/6v/q/+r/6//t/+z/7P/s/+r/6v/q/+v/6//r
/+v/6//r/+z/7P/s/+3/7f/t/+3/7f/v//D/8f/y//P/9P/1//j/+P/4//j/9f/y//L/
8//x//L/8//0//b/9v/2//b/9P/z//L/8f/w/+3/6//r/+v/6v/q/+n/6//r/+v/6//p
/+n/6f/p/+n/6f/p/+n/6//q/+r/6//p/+n/6f/p/+f/5//n/+f/6//r/+v/6f/o/+b/
5v/r//b/AQAPACIAOwBVAHEAlAC8ANwA6QDnAOAA1gDEAKgAhQBeAEAAIQAHAPH/5//l
/+H/4P/g/+D/3v/e/+D/4P/h/+L/4v/i/+P/4//j/+P/4//j/+P/5f/l/+X/5//j/+P/
5P/k/+L/4v/i/+L/4//j/+P/4//l/+X/5v/m/+f/5//n/+f/5v/m/+b/5v/m/+b/5v/n
/+n/6f/p/+n/6f/p/+n/6v/o/+j/6P/o/+n/6f/p/+n/6f/p/+r/6v/q/+v/6//r/+3/
7v/u/+7/7//v/+//7//v//D/8P/w//P/8//z//T/9P/2//b/9v/2//b/9//4//n/+f/5
//n/+f/5//n/+f/5//n/+f/5//j/+P/4//f/9//3//b/9v/4//j/+P/4//j/+P/3//f/
9v/2//b/9v/0//T/9P/z//P/8//z//H/8P/w//D/8P/v/+//7v/t/+3/7f/s/+z/7P/s
/+z/7P/s/+z/7P/r/+3/7f/t/+3/7P/s/+z/7P/s/+z/7P/t/+3/7f/t/+3/7f/t/+3/
7f/r/+v/6//s/+z/7P/s/+z/7v/u/+//8P/w/+//7//w//D/8P/w//D/8P/w//H/8f/x
//H/8f/x/+//7//v/+//7//v/+//7//v/+//7//v/+7/7v/v/+//7//u/+7/7v/w/+//
7//v/+3/7f/t/+3/7//v/+7/7v/t/+3/7P/s/+z/7P/s/+z/7P/r/+v/6//t/+7/7v/t
/+3/7f/s/+z/7P/s/+z/7P/u/+7/7v/u/+z/7P/s/+z/7v/u/+7/7v/s/+z/7P/s/+z/
7P/s/+z/7P/s/+v/6//r/+v/6//r/+3/7f/u/+z/7P/s/+z/7P/s/+z/7P/r/+v/6v/q
/+v/7P/t/+7/7f/t/+3/7f/t/+3/7v/u/+7/7//v/+//7//v//H/8v/z//T/9f/2//n/
+v/6//r/+f/3//P/8v/1//X/9v/3//j/+P/4//j/+P/2//X/9P/z//L/7//t/+3/7f/s
/+z/6//r/+v/6//r/+v/6//r/+n/6f/p/+n/6//r/+r/6v/p/+n/6f/p/+v/6//r/+v/
6//r/+v/7f/t/+r/6P/o/+v/9v8FABMAJAA9AFkAdQCaAMQA5ADxAPEA6ADcAMoArgCJ
AGIARAAnAA0A+f/p/+X/4//i/+L/4v/g/+L/4v/k/+P/4v/i/+T/5f/l/+X/5f/l/+X/
5f/l/+X/5f/n/+f/5//o/+j/5//m/+X/5P/n/+f/5//n/+f/5//o/+j/5//n/+f/5//q
/+r/6v/q/+z/7P/s/+3/6//r/+v/6//t/+3/7f/u/+z/7P/s/+z/7f/t/+3/7f/t/+3/
7v/u/+7/7//v/+//7f/u/+7/7v/x//H/8f/x//P/9P/0//T/9f/1//X/9v/2//j/+P/4
//j/+P/5//r/+//7//v/+//5//n/+f/5//n/+f/5//n/+v/6//r/+f/5//n/+P/4//r/
+v/6//r/+v/6//n/+f/4//j/+P/4//b/9v/2//X/9f/1//X/8//y//L/8v/y//P/8//y
//H/8//z//L/8v/x//D/7//u/+//8P/x//H/7//v/+//7//u/+7/7v/u//D/8P/w//H/
8f/x//H/8f/v/+//7//v/+//7//v//D/8v/y//L/8v/w//D/8f/y//T/8//z//T/8v/y
//L/8v/y//L/8//z//P/8//z//P/8//z//P/8//1//X/9f/1//P/8//z//P/8P/w//H/
8f/y//L/8//0//T/8//z//P/8//z//P/8//1//X/9P/0//T/8//x//D/8v/y//L/8v/y
//H/8f/x/+//8P/w/+//8f/x//D/8P/w//D/8P/w//L/8v/y//L/8P/w//D/8P/u/+7/
7v/u/+7/7v/u/+7/8P/w//D/8P/w//D/7//v/+3/7f/t/+7/7P/s/+z/7P/u/+7/7v/u
/+//7//u/+7/8P/w//D/8P/v/+//7//v/+//7//w//D/8v/z//P/8//x//H/8//0//f/
+P/5//r/+//8//z//P/+//3/+v/6//v/+//8//3//P/8//z//P/9//z//P/8//n/+P/1
//P/9f/1//T/9P/1//X/9f/1//T/8//y//H/8f/x//H/8f/x//H/8P/w//P/8//z//P/
8f/x//H/8f/z//P/8f/x//P/9P/y/+7/7//2/wMAEwAkADcATQBpAIoAsADUAOkA7wDq
AN4AzgC4AJkAdgBWADcAFwD//+//5//l/+b/5v/k/+T/5v/o/+r/7//u/+z/7P/t/+3/
7f/t/+3/7f/t/+v/6//r/+3/7f/t/+7/7v/u/+7/7v/u/+//7//v/+//7//v//D/8P/z
//P/8//z//L/8v/y//L/9P/0//T/9f/z//P/8//z//X/9f/1//b/9v/2//b/9v/3//f/
9//3//f/9//4//j/+P/5//n/+f/5//r/+v/6//n/+f/5//n/+//8//z//P/9//3//f/+
//7/AAAAAAAAAAAAAAEAAgABAAEAAQABAAEAAQABAAEAAwADAAMAAwACAAIAAgABAAEA
AQAAAAAAAAAAAAAAAAACAAIAAQABAAAAAAAAAAAA/v/+//7//f/9//3//f/7//j/+P/4
//j/+f/5//j/9//1//X/9P/0//T/9P/0//T/9P/0//T/8//z//P/8//z//T/9P/0//T/
9P/0//T/9f/1//X/9f/1//X/9f/1//X/9//3//f/+P/2//b/9v/2//j/+P/5//r/+P/3
//f/+P/4//j/+P/4//j/+P/5//n/+f/5//n/+f/5//n/+f/5//v/+//7//v/+v/5//j/
9//2//b/9//3//n/+P/4//j/+P/3//f/9//1//X/9f/1//X/9f/0//T/9//3//b/9v/2
//b/9v/2//T/8//z//P/8//0//T/8//z//P/8v/y//L/8v/y//L/8v/y//L/8v/y//L/
8v/y//T/9P/0//T/8//y//H/8P/y//L/8v/y//T/8v/x//P/8P/y//L/8v/y//D/8P/w
//D/8f/x//D/8P/w//D/8P/w//H/8f/x//H/8f/x//L/8v/y//P/8//z//X/9f/3//j/
9//4//n/+v/9//7//v/+/wAA///8//z/+//7//z//f/+//7//v/+//7//P/7//r/+//6
//f/9f/1//X/9P/0//H/8f/x//H/8f/x//H/8f/z//P/8//z//H/8f/w//D/7//v/+//
7//w//H/8v/z//H/8f/v//H/8f/w/+7/7v/z//7/CQAXACgAPQBVAG8AkAC2ANIA3wDf
ANoAzgC+AKYAgwBeAEIAJQALAPf/6//j/+P/5P/k/+b/6P/k/+T/6v/t/+r/6v/s/+3/
7f/t/+v/6//r/+v/6//r/+v/7f/t/+3/7v/u/+7/7v/u/+7/7//v/+//7//v/+//8P/w
//H/8f/x//H/8v/y//L/8v/y//L/8v/z//H/8f/x//H/8f/x//H/8v/y//L/8v/y//X/
9f/1//X/9f/1//b/9v/2//f/9//3//X/9v/2//b/9//3//f/9//5//r/+v/6//v/+//7
//z//P/+//7//v8AAAAAAQACAAMAAwADAAMAAwADAAMAAwADAAMAAwADAAQABAAEAAMA
AwADAAIAAgACAAIAAgACAAIAAgABAAEA/v/+//7//v/8//z//P/7//3//f/9//v/+P/4
//j/+P/3//f/9v/1//X/9f/0//T/9P/0//T/9P/0//T/9P/z//P/8//z//P/9P/0//T/
9P/y//L/8v/z//P/8//z//P/8//z//P/8//z//P/8//0//b/9v/2//b/9v/2//f/+P/2
//X/9f/2//j/+P/4//j/+P/4//n/+f/5//n/+f/5//n/+f/5//n/+f/5//n/+f/3//f/
9//3//b/9v/3//f/9//2//b/9v/2//X/9f/1//X/9f/1//X/9f/1//T/9P/z//P/8v/y
//T/9P/0//T/9P/z//P/8//x//L/8v/x//P/8//y//L/8v/y//L/8v/y//L/8v/y//D/
8P/w//D/8P/w//D/8P/w//D/8P/w//D/8P/w//D/8v/y//H/8f/x//H/8v/w//D/8P/w
//D/8P/w//D/8f/x//D/8P/w//D/8P/w//H/8f/x//H/8//z//T/9P/y//P/8//z//P/
8//1//b/+f/6//v//P/7//z//P/8//r/+f/2//b/+f/5//r/+//6//r/+v/6//r/+P/3
//b/9f/0//H/7//v/+//7v/u/+3/7f/t/+3/7f/t/+3/7f/r/+v/6//r/+z/7f/t/+7/
7f/t/+3/7f/t/+3/7f/t/+3/7f/t/+3/7f/s/+r/6v/v//z/CwAbACwAQwBfAH8ApgDM
AOQA6wDnAN4A0gDAAKQAfQBYADoAGwABAPH/5//j/+H/4v/i/+L/4v/k/+b/5v/j/+T/
6P/m/+f/5//n/+f/5//n/+f/5f/l/+X/5//n/+f/6P/o/+j/6P/o/+j/6f/p/+n/6f/n
/+f/6P/o/+v/6//r/+v/6v/q/+r/6v/s/+z/7P/t/+v/6//r/+v/7P/t/+7/8P/y//L/
8v/y//X/9f/1//X/9//3//j/+P/6//v/+//7//3//v/+//7///////////8BAAIAAgAC
AAMAAwADAAQABAAGAAYABgAGAAYABwAIAAcABwAHAAcACQAJAAkACQAHAAcABwAHAAgA
CAAIAAcABwAHAAYABgAIAAgACAAIAAYABgAFAAUABAAEAAQABAACAAIAAgABAP//////
//3//v/+//7//v/7//v/+v/5//v/+//6//r//P/8//z//P/7//r/+f/3//f/9//3//f/
+P/4//j/+P/2//b/9v/3//n/+f/5//n/9//3//f/9//3//f/9//4//j/+P/4//j/+P/4
//n/+v/6//n/+f/6//r/+v/6//r/+v/6//v/+//7//v/+//7//v/+//7//v/+//7//v/
+//9//3//f/9//r/+v/7//v/+f/4//j/+P/6//n/+f/5//n/+f/5//n/+f/5//j/+P/3
//f/9v/2//j/+P/4//j/+P/3//f/9//1//b/9v/1//f/9//2//b/9v/2//b/9v/2//b/
9v/2//b/9v/2//b/9P/0//T/9P/0//T/9P/0//T/9P/0//T/9v/2//X/9f/3//X/8//1
//T/9P/0//T/9P/2//b/9v/2//X/9f/0//T/9P/0//T/9P/1//X/9f/1//X/9f/2//b/
9v/3//f/9//3//f/+f/6//3//v///wAA//8AAAAAAAAAAP///P/8//3//f/+////AAAA
AAAAAAAAAP7//f/8//v/+v/3//X/9f/1//T/9P/z//P/8//z//P/8//z//P/8//z//P/
8//z//P/8v/y//P/8//z//P/8//z//P/8//z//H/8//z//P/8P/w//D/8//6/wkAGwAs
AEMAXwB7AJwAxADoAPcA9QDwAOYA1AC6AJUAcABQADMAFwABAPP/8f/x/+7/6v/q/+r/
6v/q/+z/7f/u/+7/7v/v/+//7//v/+//7//v/+3/7f/t/+//7f/t/+7/7v/u/+7/7v/u
/+//7//v/+//7//v//D/8P/x//H/8f/x//L/8v/y//L/8v/y//L/8//x//H/8f/x//P/
8//z//T/8v/y//L/8v/1//X/9f/1//P/8//0//T/9v/3//f/9//3//j/+P/4//n/+f/5
//n/+//8//z//P////////8AAP//AAD///7/AAAAAAEAAgADAAMAAwADAAMAAwADAAMA
BQAFAAUABQAEAAQABAADAAMAAwACAAIAAgACAAIAAgACAAIAAQABAAAAAAAAAAAA/v/+
//7//f/9//3//f/7//j/+P/4//j/+f/5//j/9//5//n/+P/4//b/9v/2//b/9v/2//b/
9f/1//X/9f/1//T/9P/0//T/9v/2//b/9//3//f/9//3//f/9//3//f/9v/1//T/9P/2
//b/9v/2//T/9P/1//b/+P/3//f/+P/4//j/+P/4//j/+P/5//n/9//3//f/9//5//n/
+f/5//n/+f/5//n/+f/5//n/+f/4//j/+f/5//v/+v/6//r/+v/5//n/+f/5//n/+f/5
//f/9//2//b/9//3//b/9v/0//T/9P/0//b/9f/1//X/9//4//j/9//1//X/9P/0//T/
9P/0//T/9P/0//T/9P/2//b/9v/2//b/9v/2//b/9v/2//b/9v/0//T/9P/0//b/9v/1
//X/8//1//f/9v/0//T/9P/0//T/9P/0//T/9f/1//T/9P/2//b/9v/2//X/9f/1//X/
9//3//j/+P/2//f/9//3//n/+f/7//z//f/+////AAABAAIAAgACAAQAAwAAAAAA////
/wAAAQACAAIAAgACAAIAAAD///7////+//v/+f/5//n/+P/4//X/9f/1//X/9f/1//X/
9f/3//f/9//3//n/+f/4//j/9//3//f/9//3//f/9//3//f/9//3//f/9//2//T/9P/1
//r/BQAVACgAOQBRAG8AjACyANgA8QD1APAA6ADYAMYApwCAAF4APwAhAAcA9f/t/+v/
7P/s/+r/6v/q/+z/7P/v//D/8v/w//H/8f/x//H/8f/x//H/8f/x//H/8//z//P/9P/0
//L/8v/y//L/9f/1//X/9f/1//X/9v/2//f/9//3//f/+P/4//j/+P/4//j/+P/5//f/
9//3//f/+f/5//n/+v/6//r/+v/6//n/+f/5//n/+//7//z//P/6//v/+//7//v//P/8
//z///////////8AAAAA///+/wEAAQABAAIAAAACAAIAAgAEAAQABQAGAAUABQAFAAUA
BQAFAAUABQAHAAcABwAHAAYABgAGAAUABQAFAAQABAAGAAYABgAGAAQABAADAAMAAgAC
AAIAAgACAAIAAgABAP////////3//P/8//z//P/9//3//P/7//v/+//6//r/+P/4//j/
+P/2//b/9v/1//f/9//3//f/9v/2//b/9v/4//j/+P/5//f/9//3//f/+f/5//n/+f/5
//n/+f/6//r/+v/6//r/+v/6//v//P/8//v/+//8//z//P/8//z//P/8//3//f/9//3/
/f/9//3//f/9//3//f/9//3//f/7//v/+//7//z//P/9//3/+//6//r/+v/6//n/+f/5
//v/+//7//v/+//7//r/+v/7//v/+v/6//r/+v/6//r//P/7//v/+//5//r/+v/5//v/
+//6//r/+v/6//r/+v/4//j/+P/4//b/9v/2//b/9v/2//b/9v/4//j/+P/4//j/+P/4
//j/9v/0//T/9v/2//b/9v/2//b/9v/2//f/9//2//b/9v/2//b/9v/3//f/9//3//f/
9//4//j/+P/5//n/+f/3//f/+f/6//3//v///wAAAQACAAIAAgACAAEA/v/+//////8A
AAEAAgACAAIAAgACAAAA///+/////v/7//n/9//3//b/9v/1//X/9f/1//X/9f/1//X/
9f/1//X/9f/1//X/9P/0//f/9//3//f/9//3//f/9//1//X/9//3//f/9v/0//T/9//+
/w0AHQAqAD8AWQB1AJYAugDaAOkA6wDmANwAzAC2AJUAcgBSADUAFwD///H/7f/r/+r/
6v/q/+j/6v/s/+7/7//w//D/8P/x//H/8f/v/+//7//v//H/8f/x//P/8f/x//L/8v/y
//L/8v/y//P/8//z//P/8f/x//L/8v/z//P/8//z//T/9P/0//T/9P/0//T/9f/3//f/
9//3//X/9f/1//b/9v/2//b/9v/3//f/9//3//f/9//4//j/+P/5//n/+f/5//r/+v/6
//v/+//7//v//f/+//7//v////////8AAAAAAgACAAIABAAEAAUABgAFAAUABQAFAAcA
BwAHAAcABwAHAAcABwAGAAYABgAFAAcABwAGAAYABgAGAAYABgAEAAQAAwADAAIAAgAC
AAIAAAAAAAAA///9//3//f/7//z//P/8//z/+//7//r/+f/5//n/+P/4//j/+P/4//j/
9v/2//b/9f/3//f/9//3//b/9v/2//b/9v/2//b/9//3//f/9//3//X/9f/1//X/9//3
//f/+P/4//j/+P/4//j/+P/5//r/+v/5//n/+v/8//z//P/8//r/+v/7//v/+//7//v/
+//7//v/+//7//v/+//7//v/+//7//v/+//8//z//f/9//z/+v/5//j/+P/3//f/9//5
//n/+f/5//n/+f/4//j/9//3//b/9v/4//j/+P/4//b/9f/1//X/9f/2//b/9f/1//X/
9P/0//b/9v/2//b/9v/2//b/9v/0//T/9P/0//b/9v/2//b/9v/2//b/9v/2//b/9v/2
//b/9v/1//P/9P/y//L/8v/y//T/9P/0//T/8//z//L/8v/0//T/9P/0//X/9f/1//X/
8//z//T/9P/2//f/9//3//f/9//5//r/+//8//3//v/9//7//v/+/wAA///8//z//f/9
//7////+//7//v/+/wAA/v/9//z/+f/4//X/8//1//X/9P/0//H/8f/x//H/8f/x//H/
8f/z//P/8//z//H/8f/w//D/8//z//P/8//x//H/8f/x//P/8f/z//P/8//w/+7/8P/z
//z/CQAbACoAPQBZAHcAmgDCAOQA8wDxAO4A4gDSALoAlwBwAE4AMwAZAAEA8f/r/+v/
6v/o/+j/6P/q/+r/6v/p/+r/7P/q/+v/6//r/+v/6//r/+v/6f/p/+n/6//r/+v/7P/s
/+z/7P/s/+z/7f/t/+3/7f/t/+3/7v/u/+3/7f/t/+3/8P/w//D/8P/u/+7/7v/v//H/
8f/x//H/8f/x//H/8v/y//L/8v/y//P/8//z//P/8//z//T/9P/0//X/9f/1//X/9v/2
//b/9f/1//X/9f/5//r/+v/6//n/+f/5//r//P/+//7//v/+//7///8AAAEAAQABAAEA
/////////////////////wAAAAAAAP////////7//v8AAAAAAAAAAP7//v/9//3//P/8
//z//P/6//r/+v/5//n/+f/5//f/9v/2//b/9v/1//X/9P/z//X/9f/0//T/9P/0//T/
9P/y//L/8v/x//P/8//z//P/8v/y//L/8v/y//L/8v/z//H/8f/x//H/8//z//P/8//x
//H/8f/y//L/8v/y//L/8v/y//P/9P/2//X/9f/2//b/9v/2//b/9P/0//X/9f/3//f/
9//3//b/9f/0//P/9P/1//b/9//3//f/9//3//T/9P/1//X/9//2//b/9v/2//X/9f/1
//X/9f/1//X/9f/1//T/9P/1//X/9P/0//T/9P/0//T/9P/z//P/8//z//T/9P/z//P/
8//y//L/8v/y//L/8v/y//L/8v/y//L/8v/y//L/8v/y//L/8v/y//L/8v/y//L/8v/y
//L/8v/y//H/8f/v//H/8v/y//L/8v/y//D/8P/w//D/8f/x//D/8P/w//D/8P/w//H/
8f/x//H/8//z//T/9P/y//P/8//z//X/9f/3//j/+f/6//v//P/9//7//v/+//7//f/6
//r/+//7//z//f/8//z//P/8//z/+v/5//j/9//2//P/8f/v/+//7v/u/+//7//v/+//
7f/t/+3/7f/v/+//7//v/+//7//u/+7/7f/t/+3/7f/v/+//7//v/+3/7//v/+//8f/u
/+z/6v/v//r/CQAXACwAQwBfAH8ApgDOAOwA+QD3APAA4gDOALAAiwBmAEYAKQANAPn/
7f/p/+n/6P/k/+T/5P/m/+b/6P/p/+j/6P/m/+f/5//n/+f/5//n/+f/6f/p/+n/6//p
/+n/6v/q/+r/6v/q/+r/7f/t/+3/7f/r/+v/7P/s/+3/7f/t/+3/7v/u/+7/7v/u/+7/
7v/v/+//7//v/+//7//v/+//8P/y//L/8v/y//H/8f/x//H/8f/x//L/8v/w//H/8f/x
//P/9P/0//T/9f/1//X/9f/1//b/9v/2//f/9//3//j/+P/6//r/+v/6//r/+//8//3/
/f/9//3////////////9//3//f/9/wAAAAAAAP////////7//v/+//7//v/+//z//P/7
//v/+v/6//r/+v/4//j/+P/3//f/9//3//X/9P/0//T/9P/1//X/9P/z//H/8f/w//D/
8P/w//D/8P/y//L/8v/x/+//7//v/+//8P/w//D/8P/w//D/8P/x/+//7//v/+//8f/x
//H/8f/x//H/8f/y//L/8v/y//L/8P/w//H/8v/y//H/8f/y//L/8v/y//L/8v/y//P/
8//x//H/8f/x//L/8//0//X/8//z//P/8//1//X/9f/1//T/9P/1//X/9f/0//T/9P/2
//X/9f/1//X/9f/1//X/8//z//L/8v/z//P/8v/y//T/9P/0//T/9P/z//P/8//z//T/
9P/z//P/8//y//L/8v/y//L/8v/z//T/9f/2//T/9P/0//T/9P/0//T/9P/y//L/8v/y
//L/8v/y//L/8v/y//P/8//y//T/9P/0//T/8v/y//L/8v/z//P/8v/y//L/8v/y//L/
8//z//P/8//1//X/9v/2//b/9//3//f/9f/1//f/+P/7//z//f/+////AAAAAAAAAgAB
AP7//v//////AAABAAAAAAAAAAAAAAD+//3//P/5//j/9f/z//P/8//y//L/8f/x//H/
8f/v/+//7//v//H/8f/x//H/7//v/+7/7v/v/+//7//v//H/8f/x//H/8//z//H/7//x
//D/7v/u//H/+P8FABcAKgBBAFkAcwCYAMIA3gDrAOkA5ADWAMYArACHAGYASgArAA8A
9//p/+f/5f/k/+b/5v/k/+T/5v/q/+n/7P/s/+v/6//q/+n/6v/r/+z/7f/r/+v/6//t
/+v/6//s/+z/7P/s/+z/7P/u/+//8P/x//D/7//v/+7/8f/x//H/8f/w//D/8P/w//D/
8P/w//H/8//z//P/8//x//H/8f/y//T/9P/0//T/9f/1//X/9f/1//X/9v/2//T/9f/1
//X/9v/4//n/+v/6//n/+P/3//n/+v/6//r//f/9//3//v/+/wAAAAAAAP7//v///wAA
AQABAAEAAQD/////////////////////AAAAAAAA/////////v/+//z//P/8//z//v/+
//3//f/8//z//P/8//r/+v/6//n/9//3//f/9f/2//b/9v/2//X/9f/0//P/8f/x//D/
8P/w//D/8P/w//D/8P/w/+//7//v/+//7//u/+7/7v/u/+7/7v/u/+//7//v/+//7//x
//H/8f/x//H/8f/x//L/8v/y//L/8v/y//L/8//0//T/8//z//T/9P/0//T/9P/0//T/
9f/1//X/9f/1//X/9f/1//X/9f/1//X/9f/1//X/9f/1//X/9P/0//X/9f/1//T/9P/0
//L/8f/x//H/8f/x//H/8f/x//H/8P/w//H/8f/w//D/8P/w//D/8P/w/+//7//v/+//
8P/w/+//8f/x//D/8P/v/+7/7f/s/+7/7v/u/+7/7P/s/+z/7P/u/+7/7v/u/+z/7P/s
/+z/7P/u/+7/7v/u/+7/7v/u/+7/7v/u/+//7//u/+7/7v/u/+7/7v/v/+//7//v/+//
7//w//D/8P/x//H/8f/v/+//8f/y//P/9P/1//b/9//4//j/+P/6//n/9v/2//X/9f/2
//f/9v/2//b/9v/4//b/9f/0//P/8v/v/+3/7f/t/+z/7P/r/+v/6//r/+v/6//r/+v/
6//r/+v/6//p/+n/6P/o/+n/6f/p/+n/6f/p/+n/6f/r/+v/6//r/+v/6v/o/+b/6f/w
//v/CQAaACsAQQBZAHYAmgC+ANMA1wDUAMwAwACsAI8AagBOADEAEQD3/+X/3f/d/97/
3P/c/97/3v/e/+D/4f/i/+L/5P/l/+X/5f/j/+P/4//j/+P/4//j/+X/4//j/+T/5P/k
/+T/5P/k/+X/5f/l/+X/5//n/+j/6P/n/+f/5//n/+j/6P/o/+j/5v/m/+b/5//n/+f/
5//n/+n/6f/p/+r/6v/q/+r/6v/r/+v/6//r/+v/6//s/+z/7P/t/+3/7f/r/+z/7P/s
/+3/7f/t/+3/8f/y//L/8v/x//H/8f/y//T/9v/2//b/9v/2//f/+P/5//n/+f/5//n/
+f/5//n/+//7//v/+//6//r/+v/5//f/9//2//b/+P/4//j/+P/2//b/9f/1//L/8v/y
//L/8v/y//L/8f/v/+//7//t/+3/7v/v//D/7f/t/+z/6//r/+v/6v/q/+r/6v/q/+r/
6P/o/+j/5//p/+n/6f/p/+b/5v/m/+b/6P/o/+j/6f/p/+n/6f/p/+j/5//m/+X/5//n
/+f/6P/o/+j/6P/o/+j/6P/p/+r/7P/r/+v/7P/r/+r/6f/o/+r/6v/r/+v/6//r/+v/
6//p/+n/6f/p/+n/6f/p/+n/6//r/+v/6//q/+r/6//r/+n/6P/o/+j/6P/n/+f/5//n
/+f/5//n/+f/5//m/+b/5//n/+b/5v/m/+b/5v/m/+b/5f/l/+X/5f/m/+b/5f/l/+X/
5P/k/+T/5P/k/+T/5P/k/+T/5P/k/+T/5P/k/+L/4v/i/+L/5P/k/+T/5P/k/+T/5P/k
/+T/5P/j/+P/4//j/+P/4//j/+P/4//j/+P/4//j/+P/4f/h/+H/4f/j/+P/5P/k/+T/
5P/k/+T/5v/n/+f/5//m/+b/5f/m/+n/6v/q/+v/7v/v//D/8f/w/+//7v/t/+z/6//r
/+v/7f/t/+3/7v/s/+z/7P/s/+v/5v/k/+T/5P/k/+P/4v/h/+D/3v/e/97/3v/e/97/
3v/e/w==
         </WaveFormData>
      </LeadData>
      <LeadData>
         <LeadByteCountTotal>10000</LeadByteCountTotal>
         <LeadTimeOffset>0</LeadTimeOffset>
         <LeadSampleCountTotal>5000</LeadSampleCountTotal>
         <LeadAmplitudeUnitsPerBit>4.88</LeadAmplitudeUnitsPerBit>
         <LeadAmplitudeUnits>��V</LeadAmplitudeUnits>
         <LeadHighLimit>2147483647</LeadHighLimit>
         <LeadLowLimit>268435456</LeadLowLimit>
         <LeadID>II</LeadID>
         <LeadOffsetFirstSample>0</LeadOffsetFirstSample>
         <FirstSampleBaseline>0</FirstSampleBaseline>
         <LeadSampleSize>2</LeadSampleSize>
         <LeadOff>FALSE</LeadOff>
         <BaselineSway>FALSE</BaselineSway>
         <ExcessiveACNoise>FALSE</ExcessiveACNoise>
         <MuscleNoise>FALSE</MuscleNoise>
         <LeadDataCRC32>3191496410</LeadDataCRC32>
         <WaveFormData>
8P/w//D/8P/y//L/8v/y//D/8P/w//D/7v/w//D/8P/z//P/8v/x//H/8v/0//T/8P/w
//D/8f/w//L/8v/y//X/+f/8//7//P/8//z//P/5//v//P/7//7///8AAAIAAAD+//v/
/f/6//X/8//y//L/8//0//f/9//2//X/9f/2//b/9v/z//P/8//x//D/7v/u/+7/7f/t
/+7/7//v/+//7//v/+//8P/w//D/8f/v/+z/7P/t/+//7//t/+3/7f/r/+3/9v8BAAcA
CgAPAA8ADQAWACYAMQBAAFkAagB2AIEAjACPAIgAbQA7AA0A6v/Z/9T/0P/M/8z/1v/i
/+T/4f/l/+n/5//p/+r/6v/o/+X/4f/h/+L/4//k/+X/5f/k/+T/5//p/+r/6v/m/+X/
5f/k/+b/5//n/+j/6P/n/+b/5f/p/+7/8//3//v//f8BAAMAAwACAAEAAAD+//7/AAAA
AAAAAQABAAEAAQABAAEAAQAAAAMAAwADAAEAAAAAAAEABAAFAAYABwAEAAQABQAHAAoA
CgAJAAkACQALAAsACwAJAAwACwAKAAwADgATABYAGAAaABoAGgAcABwAGgAYABQAEwAS
ABMAEgARABAADwAQABEADgAMAAwADAAKAAgABgAIAAgABgAGAAcABgAHAAUABQADAAIA
AQD+//7//v/8//r/+f/3//f/9v/2//X/9P/x//H/8v/y//H/8P/w/+v/6v/q/+n/5//o
/+j/6P/r/+7/7f/u/+v/6//s/+z/6v/o/+j/6//s/+z/7P/t/+3/7f/t/+3/7v/v/+7/
8v/w/+//7v/u//D/8v/z//P/8//y//L/8v/1//X/9f/3//n/+P/4//j/+v/7//v/+//5
//j/9v/0//b/9v/y//T/9//4//j/9//2//T/8//y//L/8v/y//L/9P/x//H/8v/z//P/
8f/0//P/8//z//T/8//y/+7/7f/w//D/8P/w/+//8f/x/+7/7v/t/+7/8P/z//T/9f/3
//v//v8DAAYAAwACAAIAAwAFAAUABQAFAAYABgAGAAUABQAFAAcABwAGAAUABQAFAAcA
CQAHAAYABgAIAAgABgADAAMABAAEAAcABQAAAPz/+v/4//b/9v/0//b/9v/3//n/+v/6
//r/+//9/wAA/f/6//n/+P/6//v///8BAAIAAwAFAAYABwAIAAkACgAJAAYACAAJAAoA
CwAMAA0ADAAMAAoABwAIAAcAAgAAAAIAAQABAAEAAQD///7//f/9//7//v/+//n/+f/5
//f/9//2//f/+P/3//f/+P/5//n/+f/5//n/9//2//b/9v/4//n/9//4//f/+f/5//f/
9//7//n/+f8CAAsADQAMAAsADQAVACAAMAA9AEgAVwBqAH4AiQCUAJcAigBtAEMAFQDu
/93/2P/W/9T/1v/e/+j/6v/p/+v/6//r/+//8v/s/+r/6//n/+f/6P/p/+r/6f/p/+j/
6P/p/+v/7P/s/+v/6//s/+z/7P/r/+n/6P/r/+v/6//r/+v/7P/t/+3/7P/r/+z/6//r
/+r/6f/o/+v/7P/v//D/7v/t/+v/6f/r/+v/6//r/+v/7f/s/+v/7P/s/+3/7//w//H/
8v/z//L/8v/z//X/+f/4//b/9f/5//v/+//7//7/AgACAAIABAAEAAcACAAIAAgABgAE
AAgACgAKAAoACwALAAsADQAPAA8ADwAPAA8AEQAPAA4ADAAMAAoACAAKAAwADAAKAAkA
CQAHAAcACQAJAAcABgAHAAQABAAEAAAA/v/9//v/+//6//r/+f/5//f/+P/6//z/+//6
//r/9//2//b/9f/z//T/9P/0//P/9P/x//D/8v/z//X/9v/0//L/8v/1//X/9P/z//P/
9P/1//b/9//3//f/9f/4//f/9//3//j/+v/8//3//f/8//r/+f/4//r/+//8/////f/8
//z//P/6//v/+//7//3//v/+//7/AAAAAPz//v/9//7//v/9/////v/+//7/AAAAAAAA
AAAAAP3//f/+/wAA///8//7//f/9//3//v8AAAAA/f/9//r/+P/2//T/9v/5//r/+P/6
//n/+v/8//v/+v/5//n/+P/4//r/+v/5//j/+P/5//v/+//7//v/+P/4//j/9//2//X/
9v/1//b/9//5//v/+v/7//j/9v/4//r/+v/4//v/9//2//T/9P/0//T/9P/2//T/9v/2
//j/+f/5//j/+f/5//r//P/7//j/9//2//f/9//6//v//P/9////AAAAAAAAAAAAAAIA
AAADAAUABgAHAAgACQAIAAgABgADAAMAAwD///7/AAD///////8DAAEAAAD/////AAAA
AAAA+//7//v/+f/5//j/+f/6//f/9//4//n/9//3//f/9//4//j/+f/6//r/+f/1//T/
9v/5//r/+f/3//P/9f/5//z/AwALABAADwARABcAHgAqADcAQABPAGQAeACDAIoAlQCY
AIcAWwApAAYA7//k/+L/4v/k/+T/6P/s//H/+//9//f/9f/4//r/9v/v/+v/7P/u//D/
8v/z//P/8v/y//T/9f/1//T/8v/x//H/8P/y//P/8//0//f/9//3//f/9v/2//b/9f/3
//f/+f/5//f/9v/1//T/9f/2//n/+v/4//n/+f/5//n/+f/5//n/+P/7//v/+//6//r/
+//9//3//f/9//3//f/+/wAAAwAFAAQAAgABAAQABwAIAAkACAAMAAwADAAOABAAFQAY
ABkAGgAZABgAGwAcABsAGgAcAB0AHgAhAB8AHwAfAB8AHwAhAB8AHgAcABwAGgAYABgA
GgAaABgAFwAXABUAFQAYABkAGAAYABYAEgARABAADQAMAAwACwALAAoACgAJAAgABQAF
AAYABAADAAIAAgABAAAAAAD///3//v/+//7/AAACAAAAAAAAAAEAAwAEAAEA/v/9////
AgACAAIAAwAEAAUABgAHAAYABQACAAQABgAHAAgACgAIAAoACwALAAwADAANAA4ADQAL
AAkACQAMAAwADQAOAA4ADwAPAA8AEQASABIAEgARABAACwAMAA4AEAARABEAEQAQABAA
EAAOAA4ADgAOABAADQANAA4ADQALAAcACAAJAAkACQAKAAsADAAKAAsADAAMAAwADAAM
AA0ADAAIAAUAAwADAAQAAgACAAIAAwAEAAQABgAGAAYABgAHAAkACgAJAAgABwAGAAYA
BgAFAAUABQAHAAcABgAFAAUABQADAAUAAwACAAQACAAKAAoABAAGAAYABgAGAAcABgAJ
AAoABwAHAAYABAAFAAUABgAIAAgABgAGAAYABwAHAAoACwAKAAsADQAOAA4ADgAOAA4A
DgAMAA8AEQATABMAEwATABQAFAASAA8AEQARAA0ADAAMAAsACwALAA0ACwAKAAkACwAM
AAwADAAIAAcABgADAAUABAAFAAYABAADAAMAAwABAAEAAQABAAEAAAAAAAAAAwADAAAA
AAADAAUABQADAAEAAwABAAMADgAZABkAGAAfACMAIwAsADwASQBWAGkAfACMAJsApACp
AKIAhQBVACMA/v/p/+L/5P/m/+j/6P/u//b///8DAAMA///5//j//v8AAP3//f/6//r/
+v/6//z//f/9//7//P/9//3//P/7//v//P/8//v/+//6//r//f/9//3//f/7//z//f/9
//3//f//////AAAAAAAAAAD+//7/AAAAAP7//////////f/9//3//f/9/////v/9////
AAACAAUABAADAAIAAQACAAIAAwAFAAwADAALAAsADAANAAwACwAOABIAEgASABMAFAAY
ABoAGAAYABYAFAAbAB4AHwAgAB0AHQAdAB8AHwAfAB8AHwAhACMAIQAgACIAIgAgAB4A
HwAiACMAIgAgAB8AHAAbABkAGQAXABYAFQASABIAEgARABAAEAAPAA4ADgAPAA8ADQAJ
AAgACAAKAAkACAAIAAUABAAEAAMAAQACAAIAAgAEAAYABAAEAAMAAwAEAAQABAACAAIA
BQADAAIAAQABAAQABQAGAAcABAADAAAAAgAGAAcACAAKAAgACgALAAsADQAMAAwADAAL
AAsACwANAA8ADgAOAA4ADQANAAwACwALAAwADAAMAA4ADgAKAAwACwAMAAwACwAJAAgA
CAAIAAYABgAGAAYABgADAAMABAAGAAUAAgAEAAUABQAFAAYABAAEAAEAAQAAAAAAAAAA
AAMABQAFAAIA///9//3//v/8//z//P/9//3//P/9//z/+//6//r/+/////////////3/
/P/7//n/+v/7//7////9//v/+v/5//j/+f/2//T/9//6//v/+v/1//X/9v/3//j/+f/6
//j/9v/4//j/+v/7//v/+v/3//X/9P/0//b/9v/4//r/+v/5//v/+//+////AQACAP//
/v/9//z//v/8////AQAEAAUABgAHAAYABAAAAPv//v////z//P/6//n/+f/5//j/9f/z
//H/8v/0//X/9v/1//X/9f/z//D/7v/u/+7/7f/t/+7/7//v/+//7//v/+//7v/u/+7/
7//v/+z/7P/t/+//7//t/+n/6f/t//P/+P///wMACgANAAkADwAeACwANwBKAF8AcgCC
AIsAjACNAIIAXQAnAP//5P/Z/9j/1v/S/9L/2P/i/+b/5//l/+P/5f/p/+j/5v/k/+f/
7f/q/+j/5v/k/+b/5//n/+j/5//n/+b/5P/m/+f/6f/q/+r/6f/n/+b/5f/l/+X/5f/l
/+b/5//n/+j/6f/s/+3/6//q/+n/6P/m/+b/6P/o/+n/6//s/+3/7f/t/+3/7f/x//X/
9v/3//T/9P/1//f/9//3//f/9//4//j/+f/7/wEAAgACAAMABAAFAAQAAwAGAAoACgAK
AAkACAAKAAoADgASABQAFgAZABoAGQAYABUAFQAVABcAGAAZABoAGwAdAB8AHQAcABsA
GgAXABQAFwAaABsAGgAWABUAEgARABEAEQAPAA4ADwAMAAwADAALAAoACgAJAAkACAAI
AAcABgADAAMABAACAAEAAAAAAP3//P/8//v//f/+//7//v/8//7//P/8//v/+//8//z/
/f/8//3/AQD///7//f/9/////////////v/9//r//P8AAAEAAgAEAAMABAAEAAMAAwAC
AAIAAgAFAAUABQAHAAcABgAGAAYABQAFAAQAAwAEAAYABwAIAAkACgAHAAoACgAKAAkA
BwAGAAQAAwACAAIAAgACAAIAAwABAAIABAAGAAUAAgAEAAQAAwACAAIAAgACAP/////+
//7//v/+/wAAAwAEAAIA///9//3//v/8//z//P/9/wAAAAACAAIA///+//7///8AAP//
/v/9//z//P/8//v//f/9///////+//3//f/9////AQD///7//v8AAAAA/v////n/+v/8
//7/AAAAAAAAAAD+//z//v/+//7///////7/+//7//z//v////7///8AAP////8CAAMA
AgADAAUABgAGAAYABgAGAAcABgAKAA0ACwAJAAcABQAKAAwADAALAAsACwAHAAYAAwAB
AAAA//8DAAEAAAD///7//v/9//z/+f/5//n/9//1//L/8f/w//H/8f/y//P/8//z//P/
8//z//L/8v/y//P/8//w//D/8f/z//P/8f/x/+//7//z//j/+/8DAAwACwALAA8AGAAo
ADcAQgBVAGoAegCFAJAAkwCIAG0AQQATAPb/5//Y/9D/0v/U/9j/4v/q/+3/7//r/+n/
6//u/+7/7P/r/+n/5v/m/+b/5v/q/+v/6//s/+n/6f/o/+b/5//n/+j/6P/o/+f/5f/k
/+X/5f/l/+X/5P/k/+T/4//j/+P/5f/l/+X/5P/j/+L/4P/g/+L/4v/g/+H/4f/h/9//
3//f/9//3//h/+D/3//f/+D/4v/l/+T/4//i/+H/4P/g/+H/4//o/+j/5//n/+v/7f/t
/+3/7//0//X/9v/1//T/9v/2//r//P/8//z/AQAEAAUABgAHAAcABwAJAAoACwAMAA0A
DQAPAA0ADAANAA4ADQAMAA4AEAAQAA4ADQANAAsACwALAAsACQAIAAkABgAGAAYABQAE
AAQAAwD///7//v/9//r/9//3//j/+f/5//n/+v/5//j/+P/3//X/9v/2//b/9//6//n/
+v/2//X/9f/0//X/9P/1//n/+P/4//j/+f/5//n/+f/5//n/+f/3//r//P/9//7/AAD+
/wAAAQABAP///v/+//7//f/9//3///8AAAAAAQACAAEAAQAAAP////8AAAAAAAD+//7/
+v/8//3//v/+//3//P/6//n/+P/5//r/+//8//z/+f/5//r/+//7//n//P/5//f/9f/0
//X/9v/0//X/+P/4//j/+P/4//n/+P/0//b/9f/2//j/+P/4//j/+f/2//T/9P/y//H/
8v/0//f/+f/5//n/+f/1//T/8//x//P/8//1//X/9P/z//P/8//z//X/8//y//L/9P/0
//L/8f/v//D/7v/u/+7/7v/u/+7/7P/u/+7/8P/z//X/9v/1//X/9v/4//f/9P/z//L/
8f/x//T/9f/4//n/+//8//7//v/+//7//P/6//3///8BAAEAAQABAP///v/7//f/+v/7
//j/+P/4//f/9//3//f/9f/0//P/9P/2//f/+P/z//P/8//x/+7/7P/s/+z/6//r/+z/
7f/v/+//7//v//D/8P/x//L/8v/x/+3/7P/t/+//7//t/+3/6//t/+3/8P/3////BgAF
AAcADQAYACQALQA2AEUAVgBkAHMAggCNAJIAhQBZACUA/v/l/9j/2P/e/9z/1v/Y/+D/
5//v//H/7f/t/+7/7v/o/+X/5//m/+b/5v/m/+P/4f/e/9z/3P/d/93/3P/c/93/3//g
/+H/4f/g/+D/4P/f/97/3f/d/97/3//f/+D/4f/k/+X/5P/i/+D/3v/g/+D/4v/i/+L/
4//j/+P/5f/l/+X/5f/n/+v/7P/t/+z/7P/t/+//8v/z//T/9f/y//D/7//v//T/9P/z
//P/9v/5//r/+//8/wAAAAAAAP7//v8BAAIABAAGAAYABgAIAAoACgAKAAsACwALAA0A
DQANAA0ADQARABMAEQAQAA4ADgAMAAoACgAMAAwACgAMAA0ADAANAAwACwAIAAYABwAE
AAQABAADAAIAAgABAP///v/+//3//P/5//n/+v/7//v/+//8//v/+v/6//n/+f/6//r/
+v/4//j/9P/y//X/9//6//z/+//4//f/+f/6//r/+v/7//n/+f/5//n/+//9//3/AgAC
AAEAAAAAAAAAAgADAAMAAwACAAIAAgAEAAUABgAJAAkACAAIAAgABQAFAAQAAwAGAAgA
CQAKAAoACgAGAAgACAAIAAcABQAFAAQABAAEAAYABgAGAAYABQABAAAAAAABAAEA//8C
AAMAAwADAAQAAgACAP////8CAAIAAgACAAIAAwACAP7////9//3//v/8//z//P/9/wAA
AAACAAIA/P/6//n/+f/+////AAABAP///v/9//v/+v/5//r/+f/5//n/+v/7//3////9
//z//P/2//T/9//4//n/+v/6//j/+v/6//n/+f/4//b/9v/3//n//P/5//b/9f/0//b/
9//7//3//f/9//7//v/+//7//v/+/wEAAAAEAAcABgAFAAQAAwAGAAYABAABAAIAAQD8
//r//P/7//v/+//+//3//f/9//r/+v/5//j/9//3//f/9f/1//T/9f/2//P/8//0//X/
9f/1//X/9f/z//L/8v/y//X/9f/y//L/8P/x//D/7f/v/+3/6//t//b//f8FAAwADQAL
AAsAGAAoADkASABVAGoAfACJAJAAkQCOAHMARQAXAPz/6f/c/9r/1v/S/9j/4P/g/+f/
8//z/+//7//w//D/7v/r/+v/7P/s/+z/7P/s/+v/6f/o/+n/6//s/+z/6f/p/+r/6v/r
/+v/6v/q/+3/7f/t/+3/7P/s/+z/6//t/+3/7//v/+7/7P/q/+j/6f/q/+3/7v/w//H/
8f/x//D/7//u/+3/7v/x//H/8f/w//D/8f/z//H/8f/x//H/8//0//b/+f/8//z/+//7
//r/+//6//n//P8CAAQABgAFAAQABgAGAAsADgAPABAAEgAUABQAFAASABEAEAARABMA
EwATABMAFgAZABgAGAAXABYAEwAQABEAFAAVABQAEgARAA4ADQAOAA8ADgAOAA0ACgAK
AAoABwAGAAYABQAEAAQABQAFAAQAAQABAAIAAQD///3//P/3//b/9v/1//b/+P/5//r/
9//4//X/9P/2//f/+f/6//j/9v/2//n/+v/6//r/+//7//v/+//7//n/+f/3//r/+//7
//v//P/9/wAAAgADAAEAAAAAAAAAAQABAAEAAwADAAIAAgACAAIAAwADAAMAAQACAAIA
AgACAAIA/v8AAP//AAAAAP///f/8//z//P/8//z//P/8//3/+//8//7//f/7//f/+P/3
//f/9//4//r/+v/3//f/+P/4//j/+P/3//n/+f/2//X/8//z//T/8//y//H/8f/y//L/
9P/0//L/8v/z//X/9P/z//L/8f/y//L/8v/x/+//7//x//H/8P/v/+//7//x//P/8f/w
/+r/6v/w//T/8P/u/+7/7v/u//H/8P/z//T/8v/x/+//7P/r/+v/7P/u/+7/7P/s/+z/
7f/t//D/8f/0//X/9//4//j/+P/4//j/9v/0//f/+f/3//f/9//3//r/+v/4//X/9//3
//P/8v/v/+3/7P/r//D/7//v/+//7//w//D/8P/r/+v/6//p/+r/6P/o/+j/5v/l/+X/
5f/m/+f/6P/p/+f/5v/m/+b/6f/p/+b/5v/m/+f/5v/j/+f/6f/n/+v/7v/3/wEAAgAB
AAEAAwAOACAAMQBAAFMAZgB0AHsAhACJAIQAaQA9ABMA8v/Z/8z/yP/I/8r/0P/Y/97/
4f/j/93/3f/j/+b/4v/g/+H/5f/i/+L/4v/i/+H/4f/g/+D/4P/h/+H/4P/h/+H/4v/i
/+H/4f/g/+D/4f/h/+H/4f/j/+T/5f/l/+P/4//l/+X/5f/k/+P/4v/i/+L/5P/k/+L/
4//j/+P/5f/l/+X/5f/m/+n/6f/p/+b/5v/n/+n/5//n/+f/5//o/+j/6f/r//D/8P/v
/+//8//1//X/9f/2//r/+v/6//n/+P/6//r//v8AAAAAAAAFAAgACQAKAAkACQAJAAsA
CQAJAAkACQAMAA8ADgAOAAwADAAKAAgABgAIAAgABgAGAAcABgAHAAcABwAFAAQAAwAA
AAAAAAD+//z/+//5//n/+P/4//f/9f/x//D/8P/x//H/8f/y//D/8P/x//H/8f/y//L/
8v/v//D/7f/s/+3/7f/u/+7/7f/q/+n/6//t/+7/7//x//H/8f/x//H/8f/x/+//8v/x
//H/8f/y//T/9v/3//f/9//2//b/9v/1//X/9f/3//n/+P/4//j/+v/7//v/+//4//j/
9//2//f/+P/1//j/+f/6//r/+f/6//r/+//8//v/+v/5//j/+v/3//f/+P/6//n/9v/4
//f/9//3//j/9v/2//P/8//2//b/9v/2//f/+f/5//b/9//1//X/9v/2//b/9v/3//f/
9v/3//b/9P/0//X/9//4//f/9v/1//b/9v/2//X/9f/1//f/9//4//f/9//3//f/+f/3
//b/+P/6//r/+P/1//f/9v/4//j/+P/4//r/+P/6//r/9//3//b/9P/z//P/9P/2//n/
+P/5//r/+//7//7///8CAAMABQAGAAUABAADAAIABAACAAUABwAHAAcABwAHAAcABgAD
AP//AQABAP3//P/+//3//f/9/////f/8//v//f/+//7//v/6//n/+P/1//b/9P/0//T/
9f/1//b/9//5//n/+f/5//j/9v/1//T/9P/z/+//7v/y//X/9v/1/+//8f/1//f/+v8D
AAsADgARABMAFQAiADQAPQBKAGMAeAB+AIcAkACNAIQAZwA7ABMA+P/l/9r/2P/a/9z/
4v/q/+z/7f/x//H/8f/1//b/8P/u/+//8f/v/+7/7f/s/+3/7f/s/+z/6v/r/+v/6v/q
/+v/7f/u/+3/7f/s/+z/7//v/+//7//t/+7/7//v//H/8f/z//P/8v/w/+7/7P/u/+7/
8P/w//D/8f/x//H/8f/x//H/8f/z//f/+P/5//f/9v/2//f/9f/1//X/9f/2//b/9//5
//v/+v/4//f/+//9//3//f/+/wIAAgACAAMABAAIAAoACgAMAAwADAAOABAAEAAQAA8A
DwAPABEAEgATABQAFQAVABUAEQAOABAAEgASABIAEgAUABQAEgAPAA8ADQANAA0ADQAL
AAoACQAGAAYABgAHAAYABgAFAAAA/v/9//v//P/7//3/AAD+//v/+P/2//T/9P/1//X/
9P/0//P/8v/0//b/9P/0//P/8//0//T/9v/0//T/9//4//j/+P/5//f/9//3//f/+f/5
//f/+v/8//3//v8AAP//AAAAAP///f/8//z//P/9//3//f////3//P/8//z//v//////
/////wAAAAAAAAAAAAD8//7/AQACAAIAAQADAAIAAgACAAEAAAD///7/AQD//wAAAgAA
AP///P/+/wEAAQABAAIAAAAAAP3//f/8//z//P/8//7/AQACAAAA/f/7//v//P/8//z/
/P/9//v/+v/7//r/+P/4//n/+//8//v/+v/5//r//P/+/////P/7//z/+//6//n/+f/5
//r//f/8//z/9P/2//z//P/6//v//P/9//7//P/6//z//P/6//v/+//6//j/9//3//j/
+f/4//n/+v/7//v//v///wAAAQADAAQAAgACAAIAAgAAAP7/AQADAAUABQAFAAUABgAG
AAQAAQAEAAUAAgACAAIAAQABAAEAAgD///3/+//5//r/+v/6//n/+//9//3/+//4//f/
9v/1//X/9v/3//f/9//3//f/9f/0//T/9P/1//X/8v/y//X/9//3//X/9f/3//f/9//6
/wMADwAWABMACwANABwAMgA/AEgAVwBsAIAAjQCWAJsAkgB1AEMAFwD4/+n/4v/g/9z/
3P/i/+z/8v/5////+//1//P/9P/y//D/8f/x//D/8P/w//D/9P/1//X/9v/z//P/8v/w
//D/8f/z//T/8//z//L/8v/z//P/8//z//X/9v/3//f/9P/z//T/8//z//L/8f/w/+7/
7v/w//D/8//1//b/9//5//n/+f/5//j/+//7//v//P/8//3////9//3//f/9//7//v//
/wEABAAEAAMAAwADAAUABQAFAAQACAAIAAgACAAIAAsADAAOABAAEAAQABYAGAAYABgA
GAAZABoAHQAcABsAGgAZABsAHQAbABoAGgAaABgAFgAVABYAFQASABMAEwARABEAEgAT
ABIAEgANAAgABgAEAAEAAAAAAP//AAAAAAEAAQD9//n/+P/4//v/+//7//z/9//2//b/
9f/z//T/9P/0//b/+P/2//b/9P/z//P/8v/2//b/+P/9//z//P/8//3/+f/3//X/8//2
//f/9v/6//v/+//7//z//v8AAAEAAQD///7//v/+/wEAAQABAAMAAwACAAIAAgACAAMA
AwADAAUABgAGAAYABgAGAAIABAAHAAgACAAHAAcABgAGAAYACAAIAAgACAAHAAMAAgAC
AAIAAQD+/wAAAwADAAMABAAFAAYABAAFAAUABAADAAIABQAHAAcABAACAP///v/+/wAA
AAAAAAEAAAAAAAIAAgD9//r/+P/3//3///8BAAMAAQAAAP///f/+////AgADAAEA///+
//3/+f8BAAQAAQAAAP///v/+//z//v/+////AQACAAIA/////wAAAgAEAAIAAgACAAMA
AwAGAAcABgAHAAkACgAMAAwADAAMAAsACAAKAAsADAANAA4ADwAOAA4ADAAJAAsACwAH
AAYABgAFAAUABQAHAAUABAADAAMABAAEAAQABAAFAAYABQACAAAAAAAAAP3//f/+////
//////////////7//v/+/wAAAQD//wAA//8BAAEA/////wEAAQADAAgADQAVACAAJQAh
ABsAIgA2AEMATgBhAHYAhgCTAJ4AowCmAJsAcQA7ABAA8//m/+T/5v/o/+b/6v/y//n/
//8FAAMA///+//7//P/7//v//f/+////AAAAAP///f/8//7///////7/+//5//j/9v/4
//n/+f/6//3//f/9//3//f/+//////8BAAEAAwADAAUABAADAAIABAAEAAYABgADAAMA
AgABAAIAAwAEAAUABAAHAAcABwAGAAYABwAJAAsACwALAAsACAAIAAkACwAQABAADwAP
ABEAEwATABMAEgAWABYAFgAYABgAGwAcAB8AIgAjACQAJQAmACUAJAAkACUAJgApACcA
JwAnACcAKwAtACsAKgAqACoAKAAmACQAJgAmACQAIwAjACEAIQAhACEAHwAeAB0AGgAa
ABoAFwAWABYAFQAVABQAFAATABMAEQASABQAEgAPAAwACgAJAAgACAAHAAkACgAKAAoA
CgAMAAoACgAGAAUABQAEAAUABAAFAAkACgAKAAoACwALAAsACwALAAwADQAMABAAEQAR
ABEAEgARABIAEgARABEAEAAQABAAFAAVABYAGQAYABYAFQAUABUAFwAYABkAFwAYABgA
GAAYABgAFAAWABQAFAATABEAFAAUABUAFgAWABYAFgAWABYAEwATABQAFQAVABMAFgAV
ABUAFQAWABYAFgATABMAFgAWABYAFgAVABcAFwAUABUAEwATABQAFgAWABYAFwAWABQA
FAASABAAEAARABMAFAATABIAEQAQABAAEAAPABAAEQAUABUAFAATABMAEwATABUAEwAS
ABQAFgAWABQAEwATABQAFAAWABUAEAANAA8AEgAUABYAEgARABAAEQAUABQAEwATABcA
FAAYABYAFwAYABoAHgAdABwAHAAbAB4AHgAeAB4AHwAfACAAIAAiACIAIgAgAB4AHQAc
ABoAGQAYABgAGAAZABgAGAAYABgAFgAXABgAGQAaABcAFAARAA4AEAAQABAAEAAQABAA
EAAQAA==
         </WaveFormData>
      </LeadData>
      <LeadData>
         <LeadByteCountTotal>10000</LeadByteCountTotal>
         <LeadTimeOffset>0</LeadTimeOffset>
         <LeadSampleCountTotal>5000</LeadSampleCountTotal>
         <LeadAmplitudeUnitsPerBit>4.88</LeadAmplitudeUnitsPerBit>
         <LeadAmplitudeUnits>��V</LeadAmplitudeUnits>
         <LeadHighLimit>2147483647</LeadHighLimit>
         <LeadLowLimit>268435456</LeadLowLimit>
         <LeadID>V1</LeadID>
         <LeadOffsetFirstSample>0</LeadOffsetFirstSample>
         <FirstSampleBaseline>0</FirstSampleBaseline>
         <LeadSampleSize>2</LeadSampleSize>
         <LeadOff>FALSE</LeadOff>
         <BaselineSway>FALSE</BaselineSway>
         <ExcessiveACNoise>FALSE</ExcessiveACNoise>
         <MuscleNoise>FALSE</MuscleNoise>
         <LeadDataCRC32>527874085</LeadDataCRC32>
         <WaveFormData>
/P/8//z//P/6//r/+v/6//r/+v/6//r//P/7//v//P/6//r/+v/5//n/+f/5//n/+//7
//z//v8AAAEAAwADAAAAAAABAAEAAQAAAAAAAAACAAQABAAEAAMA///9//r/+P/4//j/
9//3//f/9//3//b/9P/y//L/8//z//L/8v/0//f/+P/4//f/9v/2//b/9v/2//b/9v/2
//b/9v/2//b/9v/3//f/9//3//f/9//3//f/+P/4//b/9v/2//b/9//3//X/9f/1//v/
AQAFAAgADAAMAAkABADz/9v/x/+v/4//cv9e/0j/Qv9K/1X/X/9e/1X/Uf9Z/2n/f/+P
/6H/uP/M/9v/6f/x//b/+v/9////AAAAAAIAAgACAAMAAwADAAQAAgACAAIABAAGAAYA
BgAGAAcABwAHAAgACAAIAAgACAAFAAQAAwACAAAAAAAAAAAAAAAAAAAAAAAAAAAAAAAA
AAEAAQABAAEAAwADAAMABAAEAAQABAAEAAQABAAEAAQABAAEAAQABQAGAAYABQAFAAQA
BAAEAAQABgAGAAYABgAGAAUABQAFAAMAAgABAAAA//////7//v/+//3/+//7//z//P/6
//n/+v/5//j/+P/3//b/9f/0//L/8v/x//H/8//y//L/8v/y//L/8v/y//L/8//0//T/
8//z//X/9f/2//b/9v/3//X/9v/2//b/9v/2//f/9//5//n/+f/6//j/+P/4//j/+v/7
//v/+//5//n/+f/5//n/+f/5//j/+v/6//v/+//6//r/+//7//v/+//7//z//P/7//r/
+f/5//r/+//8//r/+f/5//r//P/9//3//f/6//r/+v/6//v/+//6//r/+v/6//r/+v/6
//r/+v/6//n/+P/4//j/+P/4//j/+P/4//j/+P/4//b/9f/1//X/9f/1//X/9f/0//T/
9P/0//b/9v/2//b/9v/2//b/9v/2//b/9v/1//X/9f/1//X/9f/2//b/9v/0//T/8//z
//L/8f/w/+//7//v/+7/7v/s/+z/7P/t/+3/7P/s/+z/7v/u/+7/7v/s/+z/7P/s/+z/
7P/s/+z/6v/q/+n/6f/s/+z/7P/s/+v/7f/w//L/8v/y//L/9P/0//P/8//z//L/8f/w
/+//7//v/+//8f/x//H/8v/0//b/9//5//n/+P/4//n/9//3//b/9v/3//j/+//8//r/
+v/3//b/8v/w//D/8P/x//H/8f/x//H/8P/u/+z/7P/t/+3/7P/u//D/8//0//T/8//y
//L/8P/w//D/8P/w//D/8P/w//D/8P/w//H/8f/x//H/8f/w/+//7v/u/+7/7v/u/+7/
7P/r/+3/7f/r/+3/8//7////AgACAAIAAQD8/+3/1f+//6f/h/9o/1D/Pv84/z7/R/9R
/1T/S/9F/0n/W/9x/4P/k/+q/8L/0//f/+f/7v/y//X/9f/2//b/+P/4//j/+f/5//n/
+v/6//r/+v/8//z//P/8//z/+//7//v//P/8//z//P/8//7//v/+//7//v/+//7//v8A
AAAAAAAAAAAAAAAAAAAAAQABAAEAAQABAAEAAQACAAAAAAAAAAAAAgACAAIAAgACAAIA
AgADAAQABAADAAMAAgACAAIAAgACAAIAAgACAAQAAwADAAMAAwACAAEAAAABAAEAAAAA
APz/+//5//n/+v/6//j/9//0//P/8v/y//P/8v/x//D/8P/w/+//7//v/+7/7v/u//D/
8P/w//D/7v/v//D/8P/x//H/8//z//T/9P/0//X/9f/2//b/9v/0//T/9f/1//f/9//3
//j/+P/4//j/+P/4//n/+f/5//r/+//8//3//f/9//3//P/+//7//////wAAAAABAAEA
AQABAAEAAgABAAEAAQABAAIAAgACAAIAAgABAAEAAgACAAMAAwADAAIAAgACAAIAAwAD
AAIAAgAEAAQABAAEAAIAAgACAAIAAwACAAIAAgACAAIAAgACAAIAAgACAAIAAAD/////
//8BAAEAAQABAAAAAAAAAAAAAAAAAAAAAAAAAAAAAAAAAAIAAgACAAEAAQABAAEAAQD/
/wAAAAAAAAIAAgABAAEAAQABAAEAAQABAAEAAAAAAAAAAAAAAAEAAQAAAAAAAAACAAIA
AgACAAAAAAAAAAAAAgACAAIAAgACAAIAAQABAAQABAAEAAQABAAEAAQABAAEAAQAAwAD
AAIAAgACAAIAAwADAAMAAwAFAAUABQAGAAYACAAJAAsACwAKAAoACwAJAAkACAAIAAYA
BgAIAAgACAAIAAUABAAEAAIAAgACAP/////////////+//z/+v/6//v/+//6//j/+v/9
//7/AAD///7//v/+//7//v/+//7//v/+//7//v/+//7////9//3//f/9/////////wAA
/v/+//7//v/+///////9//3//f///wMACQAKAAgACAAFAAIA/f/t/9X/v/+t/5L/ev9q
/2T/Zv9x/3v/hP+B/3f/c/93/4P/l/+n/7j/yv/b/+v/9//+/wIABwALABAADQAOAA0A
DAAPAA8ADwAQAA4ADgAOABAAEQASABMAFAATABMAEwAUABQAFAAUABQAFAAUABQAFAAU
ABQAFAAUABQAFAAUABQAFAAUABQAFAAVABUAFQAVABUAFQAVABYAFAAUABQAFAAVABYA
FwAYABYAFgAWABcAFgAWABUAFQAWABYAFgAWABYAFgAWABYAFgAVABUAFQATABIAEQAQ
AA8ADwAOAA4ADgANAAsACwAKAAoACAAHAAQAAwACAAIAAgACAAIAAgACAAIAAQABAAEA
AAAAAAAA/v/+//7//v/8//3//v/+/wAAAQAEAAUABgAGAAYABwAHAAgACAAIAAoACgAL
AAsACwALAAsADAAKAAoACgAKAAwADQANAA0ADQANAA0ADQAPAA8ADwAOABAAEAARABEA
DgAOAA8ADwANAA0ADQAOAA8ADwAPAA8ADgAOAA4ADgAQAA8ADwAQAA4ADwAPAA8AEAAQ
ABAAEAAPAA8ADgAOABAAEAAQABAADwAOAA0ADAAMAAwADQAOAA4ADgAOAA4ADQAMAAsA
CgAMAAsACwALAA0ADQANAA0ADgAOAA4ADgAMAAwADAAMAAwADAAMAAwADAAMAAwACwAN
AA0ADQANAAsADAAMAAwADgAOAA0ADQANAA0ADQANAA0ADQAMAAwADAAMAAwADQAPAA4A
DgAOAA4ADgAOAA4ADAAMAAwADAAMAAwADAAMAAwACgALAAsADAAMAAwADAAMAAoACgAJ
AAkADAAMAAwADAALAAsACwALAA0ADQANAA4ADgAQABEAEwATABIAEgATABMAEwASABIA
EAAQABIAEgASABIADwAOAAwACgAKAAoACQAJAAkACQALAAoACAAGAAYABwAHAAYABgAI
AAsADAAOAA0ADAAMAAoACgAKAAoADAAMAAwADAAMAAwADAANAAsACwALAAsACwALAAsA
DAAMAAwADAAMAAwACwANAA0ACQAHAA0AFQAXABgAFgAWABEADgAFAO//1f/B/63/lP+C
/3j/dv98/4f/k/+Y/4//h/+H/4//of+v/73/zP/g//H///8HAAwAEAATABUAFAAWABgA
GAAYABkAGQAZABoAGgAaABoAHAAcABwAHAAcAB0AHQAdAB4AHAAcABwAHAAeAB4AHgAe
AB4AHgAeAB4AHAAcABwAHAAcABwAHAAcAB8AHwAfAB8AHQAdAB0AHgAeAB4AHgAeABwA
HAAcABwAHgAeAB4AHwAgACAAHwAfABwAHAAcABwAHAAcABwAHAAcABsAGwAbABsAGgAZ
ABgAGQAZABgAGAAVABMAEAAPABAAEAAOAA0ADAALAAoACgAHAAYABQAEAAIAAgABAAEA
AQAAAAAAAAACAAIAAgACAAQABQAGAAYABwAHAAkACQAKAAoACgALAAsADAAMAAwADAAM
AA0ADQANAA0ADQAOAA4ADgAOAA4ADAANAA0ADQANAA0ADQANAA8ADwAPAA4ADgAOAA8A
DwAQABAAEQARAA8ADwAPABAAEwATABMAEwAQABAAEAAQABIAEQARABIAEQARABAADwAQ
ABAAEAAQABEAEQAQABAAEAAQABAAEAAOAA4ADgAOAA0ADAAMAAwADAAMAAwADAAKAAoA
CgAKAAoACQAJAAkACQAJAAkACQAIAAgACAAIAAYABgAGAAYABgAGAAYABgAGAAYABgAF
AAUABQAFAAUABQAGAAYABgAGAAYABQAFAAcABwAHAAcABQAFAAQABAAEAAQABAAFAAUA
BAAEAAQABAAEAAQABAAEAAQABAAEAAYABgAGAAYABAAEAAMAAwAEAAYABgAFAAQAAwAC
AAQABAADAAMAAgACAAIAAgADAAMAAwADAAEAAQABAAIABgAIAAkACwAJAAgACAAJAAkA
CQAIAAgACQAKAA0ADgANAAwACAAGAAUABAAFAAYAAwADAAMAAwADAAIAAAD+/wAAAQAB
AAAAAAACAAUABgAGAAUABAAEAAQABAAEAAQABAAEAAQABAAEAAQABAAFAAUABQAFAAUA
BQAFAAUABgAGAAYABgAGAAYABwAFAAMAAwAFAAsAEQATABYAGAAWABMADAD3/9//y/+z
/5X/fv9o/1j/WP9k/2//d/9y/2f/Zf9t/4H/lf+l/7X/zP/g/+//+/8DAAgACgANAA0A
DAAOABAAEAAQAA8ADwAPABAAEgASABIAFAASABIAEgASABUAFQAVABYAFgAWABYAFgAW
ABYAFgAWABYAFgAWABYAFgAWABYAFgAYABgAGAAYABcAFwAXABcAGQAZABkAGgAYABgA
GAAYABoAGgAaABoAGgAaABoAGwAeAB4AHQAdABwAHAAcABwAHAAcABwAHAAaABkAGQAZ
ABsAGgAZABgAFwAXABYAFgASABEADwAPABAAEAAOAA0ACgAJAAgACAAHAAYABQAEAAYA
BgAFAAUAAwACAAIAAgAEAAQABAAEAAQABQAGAAYABQAFAAcABwAGAAYABgAHAAcACAAI
AAgACgAKAAsACwAJAAkACQAKAAoACgAKAAoACgALAAsACwAJAAkACQAJAAkACQAJAAgA
CAAIAAkACQAIAAgACQAJAAkACQAJAAoACwALAAsACwAKAAoACgAKAAoACQAJAAoADAAN
AA0ADQAMAAwADAAMAA0ADQAMAAwADAAMAAwADAAKAAoACgAKAAsACgAKAAoACAAIAAgA
CAAKAAoACgAKAAoACQAJAAkABwAHAAcABwAIAAgACAAIAAgACAAIAAgACAAIAAgACAAG
AAYABgAFAAcABwAHAAcABwAIAAgACAAIAAgABwAHAAUABQAFAAUABwAHAAYABgAGAAYA
BgAHAAcABgAGAAYABgAGAAYABgAGAAYABgAGAAQABAAEAAQABgAGAAUABQAGAAYABgAG
AAYABAAEAAQABAAGAAYABQAFAAQABAAEAAQABQAFAAUABQADAAMAAwAEAAgACgALAA0A
DwAOAA4ADwANAA0ADAAMAAwADAAOAA4AEAAQAA0ADAAJAAYABQAEAAUABQAFAAUABQAE
AAIAAAAAAAEAAQAAAAIABAAHAAgABAABAP7//P/+//7//v/+//z//P/8//z/+v/6//r/
+//7//v/+//7//v/+//7//z//P/8//z//P/8//v//f/9//v//f8BAAcADQAQABIAEgAR
AA4AAQDp/8//uf+d/3z/ZP9S/0r/UP9Z/1//YP9b/1f/V/9n/3//kf+j/7j/zv/f/+//
+f/+/wIABQAHAAYACAAKAAoACgALAAsACwAMAAwADAAMAA4ADgAOAA4ADgAPAA8ADwAQ
ABAAEAAQABAAEgASABIAEgAUABQAFAAUABQAFAAUABQAFAAUABQAFAAVABUAFQAVABcA
FwAXABgAGAAYABgAGAAYABgAGAAYABgAGAAYABkAGAAYABcAFwAWABYAFgAWABgAGAAY
ABgAGAAXABcAFwAXABYAFQAUABIAEQAPAA4ADAALAAkACQAIAAgABgAFAAQAAwACAAIA
AQAAAP///v/9//z/+v/5//n/+P/4//j/+P/4//j/+P/4//n/+v/6//v/+//9//3//v/+
//7///8BAAIAAgACAAEAAAAAAP//AQABAAEAAgAAAAAAAAAAAAAAAQABAAEA////////
//8BAAEAAQAAAAAAAAABAAEAAgACAAMAAwABAAEAAQACAAMAAwADAAMAAAAAAAAAAAAB
AAEAAgAEAAMAAwACAAEAAQACAAMABAAEAAMAAQAAAAIAAgACAAIAAgACAAIAAgADAAIA
AgACAAIAAgACAAIABAAEAAQABAACAAEAAQABAAEAAQABAAEAAAAAAAAAAAACAAIAAgAC
AAAAAAAAAAAAAgACAAIAAQD/////////////AAAAAAAAAAAAAP////8BAAEAAQABAAAA
///9//z//v/+//7///8AAAAAAQACAAIAAgACAAIAAAAAAAAAAAAAAAAAAAAAAAAAAAD/
////AgACAAIAAgACAAIAAgACAAQABAADAAMAAgACAAIAAgABAAEAAQABAAEAAQABAAIA
BAAGAAcACQAJAAgACAAJAAkACQAIAAgACAAIAAoACgAKAAoABwAGAAYABAAEAAQAAwAD
AAMAAwADAAIAAAD+//z//f/9//z//P/+/wEAAgAEAAMAAgACAAIAAgACAAIAAgACAAIA
AgACAAIAAgADAAEAAQABAAEAAwADAAMABAACAAIAAgACAAQAAwAFAAMAAQABAAMACwAR
ABQAEgAQAA0ACgAFAPX/3f/H/7P/mP98/2r/YP9k/2//e/+E/4H/df9v/3X/hf+X/6f/
tv/I/9v/7f/3/wAABgALAA0ADgAMAA4ADgAOABAAEQASABQAFgAWABYAGAAWABYAFgAW
ABUAFQAVABYAFgAWABYAFgAYABgAGAAYABgAGAAYABgAGAAYABgAGAAYABgAGAAYABkA
GQAZABkAFwAXABcAGAAYABgAGAAYABgAGAAYABgAFgAWABYAFwAaABoAGQAZABgAGAAY
ABgAGAAYABgAGAAWABUAFQAVABcAFgAVABQAEwATABIAEgAQAA8ADQANAAoACgAIAAcA
BgAFAAQABAADAAIAAQAAAAAAAAD////////+//7//v/+//7//v/+//7///8AAAAAAQAB
AAMAAwAEAAQABAAFAAUABgAGAAYABgAGAAcABwAFAAUABQAGAAgACAAIAAgACAAJAAkA
CQAJAAkACQAJAAkACQAJAAgACgAKAAsACwAKAAoACwALAAkACQAJAAoACQAJAAkACQAI
AAgACAAIAAoACQAJAAoACgALAAsACwAIAAgACAAIAAkACQAIAAgACgAKAAoACgAIAAgA
CAAIAAcABgAGAAYACAAIAAgACAAIAAgACAAIAAYABQAFAAUABwAHAAcABwAEAAQABAAE
AAYABgAGAAYABgAGAAYABgAGAAYABgAFAAUABQAFAAUABQAGAAYABgAGAAYABQAFAAMA
AwADAAMABAAFAAUABgAFAAQAAwADAAUABAAEAAQABgAGAAYABgAEAAQABAAEAAQABAAE
AAQABAAEAAQABAAEAAQABAAEAAQAAwADAAQABAAEAAQAAQABAAEAAQADAAMAAwAEAAQA
BgAHAAkACgAKAAsADQALAAsACgAKAAgACAAKAAoADAAMAAkACAAEAAIAAgACAAMAAwAD
AAMAAwACAAAA/v/8//3//f/8//7/AAADAAQABAADAAIAAgAAAAAAAAAAAAIAAgACAAIA
AgACAAIAAwADAAMAAwADAAMAAwADAAQABAAEAAQABAAEAAUABwAFAAEAAwAFAAsADwAS
ABIAEAALAAYA/f/p/9H/u/+j/4r/eP9q/2L/av91/33/gv99/3X/c/99/43/n/+v/77/
zv/h/+//+f8AAAQACQALAAwACgAMAAwADAAPAA8ADwAQABAAEAAQABIAEgASABIAEgAR
ABEAEQASABIAEgASABIAEgASABIAEgAQABAAEAAQABIAEgASABIAEgASABIAEgARABEA
EQARABEAEQARABIAEgASABIAEgASABIAEgASABIAEgASABMAEgASABEAEQASABIAEgAS
ABQAFAAUABQAEwARABAADwARABAADwAOAAsACwAKAAoACgAJAAcABwAIAAgABgAFAAQA
AwACAAIAAQAAAP///v/8//z/+//7//v/+v/6//r//P/8//z//P/8//3//v/+//3//f//
////AgACAAIAAwABAAIAAgACAAQABAAFAAUABQAFAAUABgAIAAgACAAIAAYABwAHAAcA
CQAJAAkACQAJAAkACQAIAAgACAAJAAkACAAIAAkACQAHAAcABwAIAAkACQAJAAkACgAK
AAoACgAIAAcABwAIAAgACQAJAAkACAAIAAgACAAJAAkACAAIAAgACAAIAAgABgAGAAYA
BgAGAAYABwAIAAgACAAIAAgABgAGAAYABgAGAAUABQAFAAMAAwADAAMAAwAEAAUABgAG
AAYABgAGAAQABAAEAAQABAAEAAQAAwADAAMAAwADAAMABAAEAAQABAAEAAMAAwADAAMA
AwADAAMAAwACAAIABAAEAAQABQADAAIAAgACAAQABAAEAAQABAAEAAQABAACAAIAAgAC
AAQABAABAAEAAgACAAIAAgACAAIAAgABAAEABAAEAAQABAADAAMAAwADAAMAAwADAAQA
BAAGAAcACQALAAoACgALAAsACwAKAAoACgAKAAwADAAMAAwACQAIAAQAAgACAAIAAQAB
AAEAAQADAAIAAAD+//z//f/9//z//P/+/wEAAgACAAEAAAAAAAAAAAAAAAAAAgACAAIA
AgACAAIAAgADAAMAAwADAAMAAwADAAMABAACAAIAAgACAAIAAQABAAEA/////wMACwAT
ABQAFgAYABUADgABAOn/0f+7/6H/gv9q/1b/Tv9S/13/Zf9o/2P/Xf9d/2v/gf+V/6f/
uv/Q/+P/8f/7/wAABAAHAAkACAAIAAoACgAKAA0ADQANAA4ADgAOAA4AEAAQABAAEAAQ
ABEAEQARABIAEAAQABAAEAAQABAAEAAQABAAEAAQABAAEAAQABAAEAAQABAAEAAQABMA
EwATABMAEQARABEAEgASABIAEgASABIAEgASABIAEgASABIAEwAUABQAEwATABIAEgAS
ABIAEgASABIAEgASABEAEQARABEAEAAPAA4ADQANAAwADAAIAAcABQAFAAQABAACAAEA
AgABAAAAAAD9//z/+//6//r/+v/5//n/+f/4//j/+P/4//j/+P/4//b/9//4//j/+f/5
//v/+//8//z//P/9//3//v/+//7//v/+///////9//3//f/+//7//v/+//7//P/9//3/
/f////////////3//f/9//z//v/+///////+//7//////////////wAA//////////8A
AAAAAAAAAAAA/////wAAAAABAAEAAQAAAAAAAAAAAAEAAQAAAAAAAAAAAAAAAAAAAAAA
AAAAAP///v/+//7//P/8//z//P/8//z//P/8//z/+//7//v/+//7//v/+//4//j/+P/4
//j/+P/4//j/+v/6//r/+v/4//j/+P/3//f/9//3//f/9f/2//b/9v/2//b/9f/1//f/
9//3//f/9f/1//T/9P/0//T/9P/1//f/9v/2//b/9P/0//T/9P/0//T/9P/0//T/9P/0
//T/9P/0//P/8//0//b/9P/0//T/9P/0//T/9P/z//P/9P/0//T/9P/z//P/8//z//P/
8//z//T/9v/4//n/+//7//r/+v/7//v/+//6//r/+v/6//z//P/+//7/+//6//j/9v/2
//b/9f/1//X/9f/z//L/8P/u/+7/7//v/+7/8P/y//X/9v/0//P/8v/y//L/8v/y//L/
8v/y//L/8v/w//D/8P/x//P/8//z//P/8//z//P/9P/y//L/8v/y//T/9f/1//P/8//z
//n//f8BAAQACAAGAAMAAADx/9f/v/+p/4n/av9U/0L/PP9A/0n/U/9U/03/R/9L/1//
d/+J/53/tP/G/9f/5f/v//b/+v/9//3//P/8//7//v/+/wEAAQABAAIABAAEAAQABgAG
AAYABgAGAAUABQAFAAYABAAEAAQABAAGAAYABgAGAAYABgAGAAYABgAGAAYABgAIAAgA
CAAIAAcABwAHAAcABwAHAAcACAAIAAgACAAIAAgACAAIAAgACgAKAAoACwAMAAwACwAL
AAwADAAMAAwADAAMAAwADAAMAAsACwALAAsACgAJAAgABwAHAAYABgAGAAUAAwADAAIA
AgAAAP///P/7//r/+v/7//r/+f/4//j/+P/3//f/+f/4//j/+P/4//j/+P/4//j/+f/6
//r/+//7//3//f/+//7//v///wEAAgACAAIAAQAAAAAA//8BAAEAAQACAAIAAgACAAIA
AgADAAMAAwADAAMAAwADAAUABQAFAAQABAAEAAUABQAEAAQABQAFAAUABQAFAAYABQAF
AAUABQAEAAQABAAEAAQAAwADAAQABAAFAAUABQAGAAYABgAGAAcABwAGAAYABgAGAAYA
BgAGAAYABgAGAAUABAAEAAQAAgACAAIAAgAEAAQABAAEAAQAAwADAAMAAwADAAMAAwAE
AAQABAAEAAMAAgABAAAAAAAAAAAAAAACAAIAAgABAP//////////AQACAAIAAgAEAAQA
AwADAAMAAwADAAMAAwADAAIAAgACAAIAAgADAAEAAAAAAAAAAAAAAAAAAAACAAIAAgAC
AAIAAgACAAIABAAEAAEAAQACAAAAAAAAAAAAAgACAAEAAQACAAIAAgACAAMAAwADAAMA
AQABAAEAAgAGAAgACQALAAkACAAIAAkACQAJAAgACAAIAAgACgAKAAoACgAHAAYABgAE
AAQABAABAAEAAQABAP///v/8//r//P/9//3//P/+/wAAAwAEAAQAAwACAAIAAgACAAIA
AgAEAAQABAAEAAQABAAEAAUABQAFAAUABQAHAAcABwAIAAYABgAGAAYABgAFAAUABQAF
AAcACQANABMAFAAUABAACwAGAP3/6f/P/7f/of+K/3j/cP9u/3T/ff+H/4r/gf95/3v/
g/+T/6P/sf/C/9j/6//5/wEACAAMAA8AEQASABAAEgASABIAEwATABMAFAAUABQAFAAW
ABYAFgAWABYAFwAXABcAGAAZABoAGwAcABsAGgAZABgAGgAaABoAGgAaABoAGgAaABoA
GgAaABoAGwAbABsAGwAZABkAGQAaABoAGgAaABoAGgAaABoAGgAcABwAHAAdABwAHAAb
ABsAHAAcABwAHAAaABoAGgAaABwAGwAbABsAGwAaABkAGAAXABcAFgAWABIAEQAPAA8A
EAAQAA4ADQAMAAsACgAKAAkACAAHAAYABgAGAAUABQAFAAQABAAEAAYABgAGAAYABAAF
AAYABgAIAAkADAANABAAEAAQABEADwAQABAAEAARABIAFAAVABQAEwASABIAFAAUABQA
FAAUABUAFQAVABMAEwATABMAFAAVABYAFgAVABQAFAATABQAFAAVABUAFwAXABcAGAAY
ABcAFgAVABYAFgAWABYAFgAVABUAFgAWABcAFwAXABQAFAAUABQAFQAVABQAFAAUABQA
FAAUABQAFAAUABQAEwASABIAEgASABIAEgASABIAEgASABIAEAAPAA8ADwARABEAEQAR
ABIAEgASABIAEgASABIAEgAQABAAEAAQABIAEgASABEADwAPAA8ADwAPABAAEAAQAA4A
DgANAA0ADwAPAA8ADwARABEAEAAQAA4ADgAOAA8ADwAOAA4ADgAOAA4ADgAOAA4ADgAO
AA4AEAAMAAwADAAMAAwADAAOAA4ADQANAA4ADgAOAA4ADQANAA0ADQALAAsACwAMAA4A
EAARABMAFQAUABQAFQAVABUAFAAUABIAEgAUABQAFgAWABMAEgAQAA4ADgAOAA0ADQAN
AA0ADwAOAAwACgAIAAkACQAIAAgACgANAA4ADgANAAwADAAOAA4ADgAOAAwADAAMAAwA
DAAMAAwADQAPAA8ADwAPAA4ADQAMAAwADgAOAA4ADgAQAA0ADQALAAsACwANABEAFQAa
ABwAGgAVABAACwD5/9//yf+3/6D/jP98/3T/dv+B/43/mP+X/43/if+L/5f/p/+3/8T/
1v/n//f/AwAKABAAEwAXABYAFAAWABYAFgAZABkAGQAaABgAGAAYABoAGwAcAB0AHgAd
AB0AHQAeABwAHAAcABwAHAAcABwAHAAcABwAHAAcABwAHAAcABwAHAAcABwAHAAdAB0A
HQAdAB0AHQAdAB4AHAAcABwAHAAcABwAHAAcABwAHAAcAB0AHAAcABsAGwAcABwAHAAc
ABwAHAAcABwAHAAbABsAGwAaABgAFgAUABMAEwASABIAEgARAA8ADwAMAAwACgAJAAgA
BwAGAAYABQAEAAMAAgACAAIAAQABAAEAAAAAAAAAAgACAAIAAgACAAMABAAEAAMAAwAF
AAUABgAGAAYABwAHAAgACAAIAAgACAAJAAkACwALAAsADAAMAAwADAAMAAoACwALAAsA
CwALAAsACwANAA0ADQAMAAwADAANAA0ADAAMAA0ADQANAA0ADQAOAA0ADQANAA0ADAAM
AAwADAAOAA0ADQAOAA4ADwAPAA8ADAAMAAwADAANAA0ADAAMAAoACgAKAAoACgAKAAoA
CgALAAoACgAKAAoACgAKAAoACgAKAAoACgAIAAcABwAHAAkACQAJAAkABgAGAAYABgAG
AAYABgAGAAQABAAEAAQABAAEAAQAAwADAAMAAwADAAMABAAEAAQAAgACAAEAAQADAAMA
AwADAAMAAwACAAIAAgACAAIAAwAFAAQABAAEAAIAAgACAAIAAgACAAIAAgAAAAAAAAAA
AAIAAgABAAEAAAAAAAAAAAABAAEAAQABAAEAAAD///7//f8AAAEAAgABAAAA/////wAA
AQACAAYABQAGAAcABwAHAAcABwAHAAUABQAFAAUABgAHAAgACAAEAAIAAAD//wEA///+
//3//f/9//7//f/7//v/+v/5//3//P/+//7//v/+/wAAAAAAAAAA/v/+//7//v/+//7/
/v/+/w==
         </WaveFormData>
      </LeadData>
      <LeadData>
         <LeadByteCountTotal>10000</LeadByteCountTotal>
         <LeadTimeOffset>0</LeadTimeOffset>
         <LeadSampleCountTotal>5000</LeadSampleCountTotal>
         <LeadAmplitudeUnitsPerBit>4.88</LeadAmplitudeUnitsPerBit>
         <LeadAmplitudeUnits>��V</LeadAmplitudeUnits>
         <LeadHighLimit>2147483647</LeadHighLimit>
         <LeadLowLimit>268435456</LeadLowLimit>
         <LeadID>V2</LeadID>
         <LeadOffsetFirstSample>0</LeadOffsetFirstSample>
         <FirstSampleBaseline>0</FirstSampleBaseline>
         <LeadSampleSize>2</LeadSampleSize>
         <LeadOff>FALSE</LeadOff>
         <BaselineSway>FALSE</BaselineSway>
         <ExcessiveACNoise>FALSE</ExcessiveACNoise>
         <MuscleNoise>FALSE</MuscleNoise>
         <LeadDataCRC32>4100706821</LeadDataCRC32>
         <WaveFormData>
9P/0//T/9P/0//T/9P/0//T/9P/0//X/9f/1//T/9P/0//T/9P/0//L/8v/y//L/9P/1
//X/9v/4//n/+v/6//j/+P/4//j/+P/4//j/+P/5//z//v////3//f/8//v/+P/4//j/
+P/6//r//f/9//v/+f/2//X/8//y//L/8v/y//T/9v/2//T/8//y//H/8f/x//H/8v/y
//L/8v/y//L/8v/z//P/8f/x//H/8f/x//H/8v/y//L/8f/x//H/8v/y//L/8f/x//n/
BAAVACwARwBjAHMAgQCRAJwAqgC2AKgAfQBKAB0A+//n/9H/tf+J/0//I/8S/x7/Ov9W
/3L/kP+q/77/0v/d/+X/6v/v//L/9v/2//j/+P/5//r//P/9//7//f/9//3///8CAAIA
AgACAAIAAgACAAMABQAGAAYABwAEAAMAAgABAP////8AAAAAAQACAAMAAwAEAAQABAAE
AAUABgAGAAYABgAHAAkACQAJAAkACQAKAAoADAAMAAwADAAOAA4ADgARABIAEwATABMA
EwAUABQAFgAXABcAFwAZABkAGQAcABsAGgAZABYAFgAWABYAFQAUABQAFQAWABYAFQAV
ABQAEwATABEAEAANAAwACwAKAAgABwAHAAcABgAEAAIAAgACAAIAAgACAAQABAAEAAQA
BAAEAAUABQAFAAUABQAFAAQABAADAAIAAgACAAIAAgACAAIAAgACAAEAAQABAAAAAgAA
AAAAAQD//////v/+//7//v/+//7//v////////////////////////8AAAAA/v//////
//8BAAEAAQABAAAAAAABAAIAAwADAAMAAgACAAIAAwAEAAQABAAEAAQABAAFAAUABQAH
AAYABgAHAAUABQAFAAQAAwADAAMAAwAEAAQAAwACAAAAAAAAAP//AQAAAAAA///9//3/
/f/9//3//P/8//z/+//8//3//v/8//v/+//7//r/+v/6//r/+P/4//j/+P/2//b/9v/1
//L/8v/y//L/8P/w/+//7//v/+//7//v/+3/7f/t/+3/7//v/+//7v/u/+//7//v/+7/
7v/u/+7/7P/s/+z/6//t/+3/7f/t/+3/7f/w//L/8v/y//L/8//z//P/8v/w//D/8P/w
//D/8P/w//D/8v/y//P/8//0//b/9//4//b/9v/2//b/9P/0//T/9P/1//b/+f/7//n/
+f/5//j/9//2//b/9v/2//b/9v/5//n/9//1//L/8f/x//D/8P/y//L/9P/2//T/8v/x
//D/8f/x//H/8f/y//L/8v/y//D/8P/w//H/8//z//P/8//x//H/8f/y//L/8v/x//H/
7//u//D/8v/v/+//9/8EABUAKAA/AFkAawB7AI0AnACsALgArAB9AEYAGwD3/93/xf+r
/4H/Sf8b/wr/Fv82/1L/bP+I/6b/vP/M/9n/4f/q/+//8P/w//D/8v/y//P/9v/4//n/
+v/7//v/+//9//7//v/+//7//v/+//7///8BAAIAAgADAAMAAwADAAMABQAFAAYABgAF
AAYABwAHAAgACAAIAAgACwAMAAwADAAMAA0ADwAPAA8ADwAPABAAEAASABIAEgASABQA
FAAUABUAFgAXABcAGQAZABoAGgAaABsAGwAbABsAGwAbAB4AHgAeAB4AHAAcABwAHAAb
ABkAGAAYABgAFgAVABUAFAAPAA8ADQAMAAkACAAHAAYABAADAAMAAwAEAAIAAAAAAAIA
AgACAAIAAgACAAIAAgACAAIAAwADAAUABQAFAAUABAAEAAMAAgACAAIAAgACAAIAAgAC
AAIAAQABAAEAAAD+//z//P/9//7//////wAAAAAAAAAAAAAAAAEAAQABAAMAAwADAAMA
AQABAAIAAgAAAAEAAQABAAMAAwADAAMABAAEAAUABgAHAAcABwAGAAYABgAHAAgACAAI
AAgACAAKAAsACwALAAkACAAIAAkABwAHAAcABgAHAAcABwAHAAYABgAFAAQAAgACAAIA
AQADAAIAAgABAAEAAQABAAEAAQAAAAAAAAAAAAAAAAAAAAAA/////////v/+//7//v/+
//7//v/+//7//v/+//3//P/8//z//P/8//z/+//7//3//f/9//3/+//7//v/+//9//3/
/f/8//r/+//7//v//P/8//z//P/8//z//P/7//v/+//7//r/+v/6//r/+v/7//v/+//6
//r/+v/6//r//P/8//z//P/8//z//f/9//z//v///wAAAgACAAIAAgAAAAAAAAAAAAAA
AAACAAMABQAFAAUABAADAAIAAgACAAIAAgACAAUABQADAAEA/v/9//3//P/8//v/+v/7
//z//v/8//v/+v/7//v/+//7//r/+v/6//r//P/8//z//f/7//v/+//7//z//f/+/wAA
///+//z/+//7//z//P/8//v/+//7/wIADwAeAC8ASQBfAHEAgwCQAJgApgCsAJEAYAA1
ABEA9//h/83/s/+H/1H/KP8e/y7/TP9m/4D/mv+0/8r/2//l/+z/9f/8//z/+v/8//z/
/f/+/wAAAQACAAMAAwADAAUACAAIAAgACAAIAAgACAAJAAkACgAKAAsACwALAAsACwAL
AAsADAAMAA0ADgAPAA8AEAAQABAAEAAPABAAEAAQABIAEwAVABUAFQAVABUAFgAWABgA
GAAYABgAGgAaABoAGwAcAB0AHQAbABsAHAAcACAAIQAhACEAHwAfAB8AIgAgACAAIAAe
ACAAIAAgAB8AHQAcABwAHAAYABcAFwAWABEAEQAPAA4ADQAMAAsACgAIAAcABwAHAAYA
BAACAAIAAgACAAIAAgAAAAAAAAAAAAQABAAFAAUABQAFAAUABQAIAAgABwAGAAgACAAI
AAgACAAIAAgACAAFAAUABQAEAAYABAAEAAUAAwADAAIAAgACAAIAAgACAAQABQAFAAUA
AwADAAMAAwADAAMABAAEAAYABwAHAAcABwAHAAcABwAIAAgACQAKAAkACQAJAAgACQAK
AAwADgAMAAwADAAMAA4ADwAPAA8ADgAMAAsACwANAA0ADQAMAAkACQAJAAkABgAGAAUA
BAAEAAQABAADAAUABAAEAAMAAwADAAMAAwADAAIAAgACAP7//v/+//7/AAD///////8A
AAAAAAAAAP7//v/+//7//P/8//z/+//8//z//P/8//v/+v/4//f/+f/5//n/+f/5//n/
+f/5//v/+//7//r/+f/5//j/9//4//j/+P/4//b/9v/2//f/+P/4//j/+P/4//j/9//2
//T/9v/2//b/9v/0//T/9P/0//T/9P/1//X/9v/4//n/+v/6//r/+v/6//r/+v/6//r/
+P/4//r/+//7//v/+//6//n/+P/4//j/9v/2//b/+f/7//n/9//0//X/9f/0//T/8v/y
//T/9v/4//b/9f/0//H/8f/x//H/9P/0//T/9P/0//T/9P/1//P/8//z//P/8//z//P/
9P/y//L/8f/x//H/8v/y//L/7//t//P/AAAPAB4ANQBNAF8AbQB7AIIAigCWAJAAbQBC
AB0A/f/n/9X/wf+f/2v/Of8g/yT/PP9W/2z/hP+g/7j/zP/X/9//5v/t//D/8v/y//T/
9P/1//T/9v/3//j/+f/5//n/+//8//z//P/8//7//v/+//////8AAAAAAQD/////////
/wEAAQACAAIAAgACAAIAAQAEAAQABAAEAAUABgAGAAYABgAHAAkACQALAAsACwAMAAoA
DAAMAAwADAAOAA4ADgAPABAAEQARAA8ADwAQABAAFAAVABUAFQAVABUAFQAYABcAFgAV
ABIAEwAUABUAFQARABAAEAAQAA4ADQANAAwABwAHAAUABAABAAAA///+//r/+f/5//n/
+P/2//T/9P/2//b/9v/2//b/9v/2//b/9v/2//f/9//5//n/+f/5//j/+P/3//b/+P/4
//j/+P/2//b/9v/2//X/9f/1//T/8v/w//D/8f/x//H/8P/w//L/8v/y//L/8v/z//P/
8//z//P/8//z//P/8//0//T/9v/3//f/9//3//f/9//3//j/+P/5//r/+//7//v/+v/8
//z//f/+//7//v/+//7//v////////////7//v////3//f/9//z/+//7//v/+//6//r/
+f/4//j/+P/4//f/+f/4//j/9//1//X/9f/1//X/9P/0//T/8v/y//L/8v/y//H/8f/x
//D/8P/w//D/8P/w//D/8P/w//D/8P/v//D/8P/w//D/8P/w/+//7//t/+3/7f/t/+//
7//v/+//7f/t/+3/7P/s/+3/7f/t/+7/7v/u/+7/7P/s/+z/6//t/+//7v/s/+z/7P/s
/+//7//v/+7/7P/s/+z/7P/u/+7/7v/u/+z/7P/t/+3/8P/y//P/9P/y//L/8v/y//L/
8v/y//L/9P/0//b/9//2//X/9P/y//P/8v/y//L/8v/y//L/9f/z//H/7//s/+3/7f/s
/+z/7P/s/+7/8P/w/+7/7f/s/+v/6//r/+v/7P/s/+z/7P/s/+z/7P/t/+3/7f/t/+3/
7f/t/+3/7v/u/+7/7f/t/+//8P/u/+z/6//t//f/BAAVAC4ASQBfAG0AfQCLAJQAogCo
AJAAYQAyAAkA7f/b/8X/pf9z/zv/E/8K/yD/Pv9Y/3D/kP+o/7z/zv/X/9//5v/r/+z/
6v/r/+7/7//x//D/8v/z//T/9f/1//X/9//4//j/+P/4//r/+v/6//v/+//8//z//f/9
//3//f/9//3//f/+//7///8AAAEAAQAEAAQABAAEAAMABAAEAAQABgAHAAkACQAJAAkA
CQAKAAwADgAOAA4ADgAQABAAEAATABQAFQAVABUAFQAWABYAGAAZABkAGQAbABsAGwAe
ABwAHAAcABoAGgAaABoAGQAVABQAFAAUABQAEwATABIADQANAAsACgAHAAYABQAEAAQA
AwADAAMAAAD+//z//P/9//7///8AAP7//v/+//7//v/+//////////////////7//v/9
//z//v/+//7//v/6//r/+v/6//n/+f/5//j/+P/2//b/9//3//f/9v/2//b/9v/2//b/
9v/3//f/9//3//f/9//3//f/9//4//j/+P/5//n/+f/5//n/+f/5//j/+P/5//r//f/9
//3//P/6//r/+//8//z//P/8//z//v/////////9//z//P/9//3//f/9//z/+//7//v/
+//8//z/+//6//j/+P/4//f/9//2//b/9f/1//X/9f/1//X/9P/0//T/8v/y//L/8v/y
//H/8f/x//D/8P/w//D/8v/y//L/8v/w//D/8P/v/+7/7v/u/+7/8P/w/+//7//v/+//
7//v/+//7//v/+//7f/t/+3/7P/u/+//7//v/+z/7P/s/+z/7v/u/+7/7f/v/+//7f/v
/+7/7P/s/+z/7P/t/+3/7f/s/+z/7P/s/+z/7P/s/+z/7P/s/+z/7f/t//D/8v/z//T/
9P/0//T/9P/y//L/8v/y//L/8v/0//X/9//3//f/9v/0//L/8f/w//L/8v/y//X/9f/z
//H/7v/t/+3/7P/s/+7/7v/w//L/8v/w/+//7v/v/+//7//v/+7/7v/u/+7/7v/u/+7/
7//v/+//7//v/+//7//v//D/8P/w/+//7//v//D/8P/w/+//7//z/wAADwAiADsAVwBp
AHkAjQCcAKYAtACsAIEATAAhAP3/4//L/6//hf9P/yH/Cv8Q/zD/Tv9o/4T/nv+0/8j/
1//d/+L/6f/s/+7/8P/y//L/8//y//T/9f/2//n/+f/5//v/+v/6//r/+v/+//7//v//
////AAAAAAEAAwADAAMAAwAFAAUABgAGAAcACAAJAAkACgAKAAoACgALAAwADAAMAAwA
DQAPAA8AEQARABEAEgASABQAFAAUABQAFgAWABYAFwAYABkAGQAZABkAGgAaABoAGwAb
ABsAHQAdAB0AIAAeAB4AHgAcABoAGgAaABkAFwAWABYAFgASABEAEQAQAA8ADwANAAwA
CQAIAAcABgACAAEAAQABAP7//P/6//r/+v/6//r/+v/8//z//P/8//3//P/8//v/+//7
//v/+//+//7//f/8//r/+v/6//r/+v/6//r/+v/5//n/+f/4//j/9v/2//f/9f/1//T/
9P/2//b/9v/2//T/9f/1//X/9f/1//X/9f/1//X/9v/2//b/9//3//f/9f/1//X/9f/3
//j/+v/8//v/+//7//r//P/8//3//v/8//z//P/8//7////////////+//7/////////
///+//3//f/9//3//f/+//7//v/8//z//P/7//v/+v/6//n/+f/5//n/+f/7//r/+v/6
//b/9v/2//b/9v/1//X/9f/0//T/9P/0//T/9P/0//T/9P/0//T/8//z//T/9f/2//X/
9P/y//H/8//z//P/8//1//X/9f/1//X/9f/1//T/9P/1//X/9f/0//T/9P/0//L/8v/y
//H/8//z//X/9P/0//T/9P/0//X/9f/1//T/8v/y//L/8v/y//L/8v/y//T/9P/1//X/
9v/4//n/+v/4//j/+P/4//j/+P/4//j/+P/4//r/+//9//3//f/8//z//P/9//7//f/8
//v//f/9//v/+f/2//X/9f/0//T/8v/y//T/9v/4//b/9f/0//P/8//z//P/9P/0//T/
9P/0//T/9P/1//X/9f/1//X/9f/1//X/9v/2//b/9f/1//f/9v/2//b/9f/z//X//P8J
ABoAKwBDAF0AbQB/AI4AmACmAKwAkwBiADEADQDz/9//y/+v/4H/R/8g/xb/KP9G/17/
eP+U/67/xP/T/93/5v/v//T/9v/2//j/+P/5//z//v///wAAAQABAAEAAwAEAAQABAAE
AAQABAAEAAUABwAIAAgACQAJAAkACQAJAAsACwAMAAwACwAMAA0ADQAOAA4ADgAOAA8A
EAAQABAADgAPABEAEQAPAA8ADwAQABAAEgASABIAEgAUABQAFAAVABYAFwAXABcAFwAY
ABgAGAAZABkAGQAbABsAGwAeAB4AHgAeABwAHAAcABwAGwAZABgAGAAYABYAFQAVABQA
DwAPAA0ADAALAAoACQAIAAYABQAFAAUAAgAAAP7//v/+//7//v/+/wAAAAAAAAAAAAAA
AAEAAQD//////////wIAAgABAAAAAAAAAAAAAAD8//z//P/8//z//f/+//7//v/8//z/
/f/9//3//P/8//r/+v/6//r/+v/7//v/+//9//3//f/9//v/+//8//z/+v/7//v/+//9
//3//f/9//7//v///wAAAQABAAEAAAAAAAAAAQACAAIAAgACAAIAAgADAAMAAwABAAAA
AAABAAEAAQABAAAAAQABAAEAAQAAAAAA///+//z//P/8//v//f/8//z/+//5//n/+f/5
//v/+v/6//r/+P/4//j/+P/4//f/9//3//b/9v/2//b/9v/2//b/9v/4//j/+P/3//T/
9P/0//T/9v/2//X/9f/z//P/8//z//X/9f/1//X/9f/1//X/9P/0//X/9f/1//T/9P/0
//T/9P/0//T/8v/y//L/8v/z//P/8//y//T/9P/0//T/8//y//H/8P/y//L/8//z//L/
9P/1//b/9//4//n/+v/4//j/+P/4//b/9v/4//n/+//7//v/+v/3//b/9v/2//b/9v/2
//n/+f/3//X/8v/x//H/8P/w//L/8v/0//b/9P/y//H/8P/t/+3/7f/t//D/8P/w//D/
8P/w//D/8f/x//H/8f/x//H/8f/x//L/8v/y//H/8f/x//L/8v/y/+//7//z//z/CwAc
ADUATQBfAGsAewCGAJAAmgCWAHMARgAdAPv/5f/V/7v/m/9p/zf/Gv8a/zL/Tv9m/4D/
mP+w/8T/0//b/+T/6//u//D/8P/y//L/8//0//b/9//4//n/+f/5//v//P/8//z//P/+
//7//v//////AAAAAAEAAQABAAEAAQABAAEAAgACAAMABAAFAAUABAAEAAQABAAHAAgA
CAAIAAgACQALAAsACwALAAsADAAMAA4ADgAOAA4AEAAQABAADwAQABEAEQATABMAFAAU
ABgAGQAZABkAFwAXABcAGgAaABoAGgAYABYAFgAWABUAFQAUABQAFAASABEAEQAQAA0A
DQALAAoABQAEAAMAAgAAAP////////z/+v/4//j/+v/6//r/+v/4//j/+P/4//r/+v/7
//v/+//7//v/+//6//r/+f/4//r/+v/6//r/+P/4//j/+P/5//n/+f/4//j/9v/2//f/
9//3//b/9v/2//b/9v/2//b/9//3//f/9//3//f/9//3//f/+P/4//j/+f/5//n/+f/5
//n/+f/4//j/+f/6//3//f/9//z//P/8//3//v/+//7//v/+//7//////////f/8//z/
/f/9//3//f/8//3//f/9//3//P/8//v/+v/6//r/+v/5//f/9v/2//X/9//3//f/9//3
//b/9v/2//T/9P/0//T/9P/z//P/8//y//L/8v/y//L/8v/y//L/8v/y//L/8f/y//L/
8v/y//D/8P/v/+//8f/x//H/8f/v/+//7//v//H/8f/x//D/8P/x//H/8f/w//D/8P/w
//L/8v/w/+//8P/w//D/8P/w/+//7//v/+7/8P/w//D/8P/y//L/8v/y//L/8v/z//P/
8v/0//X/9v/4//j/+P/4//j/+P/4//j/+v/6//z//f/9//3//f/8//v/+v/6//r/+v/6
//r//f////3/+//4//X/9f/0//T/9P/0//b/+P/4//b/9f/0//P/8//z//P/9P/0//T/
9P/0//T/9P/1//X/9f/1//X/9f/1//X/9v/2//b/9f/1//X/9P/0//T/8//x//f/BAAX
ACoAQwBfAG8AfQCPAJoApgC0AK4AhwBSACUAAQDp/9P/t/+P/1n/Kf8Q/xb/Mv9Q/2r/
hv+i/7j/zP/b/+H/6P/v//D/8v/0//b/9v/3//j/+v/7//z/+//7//v//f8AAAAAAAAA
AAIAAgACAAMAAwAEAAQABQAFAAUABQAFAAcABwAIAAgABwAIAAkACQAKAAoACgAKAA0A
DgAOAA4ADAANAA8ADwAPAA8ADwAQABAAEgASABIAFAAWABYAFgAXABgAGQAZABkAGQAa
ABoAGgAbABsAGwAbABsAGwAeACAAIAAgAB4AHAAcABwAGwAZABgAGAAYABYAFQAVABQA
EwATABEAEAANAAwACwAKAAgABwAHAAcACAAGAAQABAACAAIAAgACAAAAAAAAAAAAAgAC
AAMAAwADAAMAAwADAAQABAADAAIAAgACAAIAAgD+//7//v/+//////////7//v/8//z/
/f/9//3//P/8//z//P/8//z//P/9//3//f/7//v/+//7//v/+//8//z//P/9//3//f/9
//3//f/9//z//P/9//7//////////v/+//7///8AAAAAAAAAAAAA/v////////8AAAAA
AQADAAMAAwADAAIA//////////8AAAAA///+//7//v/+//3////+//7//f/7//v/+//7
//v/+v/6//r/+v/6//r/+v/4//f/9//3//b/9v/2//b/9v/2//b/9v/0//T/9P/z//T/
9P/0//T/9P/0//P/8//1//X/9f/1//X/9f/1//X/8//z//P/8v/y//P/8//z//L/8v/y
//L/8v/y//L/8f/x//P/9P/y//L/8v/y//H/8f/x//D/8v/y//L/8v/y//L/8v/y//L/
8v/z//P/9P/2//f/+P/2//b/9v/2//j/+P/4//j/+v/6//z//f/9//3//f/8//v/+v/6
//r/+v/6//r//f/8//n/9v/y//H/8f/w//D/8v/y//T/9v/0//L/8f/w//H/8f/x//H/
8v/y//L/8v/w//D/8P/x//P/8//z//P/8//z//P/9P/0//T/8//z//P/9P/y//L/8//z
//n/BAATACgAQwBbAGsAfwCVAKAArgC8AKoAeQBEABcA8//Z/7//o/95/0H/Ff8G/xb/
OP9U/3D/jv+m/7r/0P/b/+P/6v/v//D/8P/y//T/9P/1//j/+v/7//z//f/9//3///8A
AAAAAAAAAAIAAgACAAMAAQACAAIAAwAFAAUABQAFAAUABQAGAAYABwAIAAkACQAKAAoA
CgAKAAsADAAMAAwACgALAA0ADQAPAA8ADwAQABAAEgASABIAEgAUABQAFAAVABYAFwAX
ABkAGQAaABoAGgAbABsAGwAdAB0AHQAgAB4AHgAeABwAHAAcABwAGwAbABoAGgAaABgA
FwAXABYAEwATABEAEAANAAwACwAKAAgABwAHAAcACAAGAAQABAAEAAQABAAEAAQABAAE
AAQABgAGAAcABwAFAAUABQAFAAgACAAHAAYABAAEAAQABAAEAAQABAAEAAMAAwADAAIA
AgAAAAAAAQABAAEAAAAAAP7//v/+//7//v////////////////////////8AAAAAAAAB
AAEAAQD//////////wAAAAABAAIAAwADAAMAAgAEAAQABQAGAAQABAAEAAQABAAFAAUA
BQAHAAYABgAHAAcABwAHAAYAAwADAAMAAwAEAAQAAwACAAQABAAEAAMAAQAAAAAA//8B
AAEAAQABAAAA/v/9//z//P/8//z//P/8//v/+//7//r/+v/6//r/+v/6//r/+v/6//r/
+v/5//j/+P/4//j/+P/4//f/9//5//n/+f/5//b/9f/0//P/9f/1//X/9P/0//X/9f/1
//T/9P/0//T/+P/4//b/9f/2//T/9P/0//T/9f/1//X/9P/2//b/9v/2//b/9v/2//b/
9P/0//X/9f/4//r/+//8//r/+v/6//r/+v/6//r/+v/8//z//v////////////7////+
//7//v/8//z//P///////f/7//j/9f/1//T/9P/2//b/+P/6//r/+P/3//b/9f/1//X/
9f/2//b/9v/2//b/9v/2//f/9//3//f/9//5//n/+f/6//j/+P/3//f/9//2//b/9v/3
//f/9/8CABEAJAA7AFMAZQBzAIUAkACYAKAAmABzAEYAIQABAOv/1f+9/5v/Z/81/xz/
IP84/1L/av+G/6L/uv/M/9n/4//q//H/9P/0//T/9v/2//f/+v/8//3//v////////8B
AAAAAAAAAAAABAAEAAQABQAFAAYABgAHAAUABQAFAAUABQAFAAYABgAJAAoACwALAAwA
DAAMAAwACwAMAAwADAAKAAsADQANAA8ADwAPABAADgAQABAAEAASABQAFAAUABMAFAAV
ABUAFwAXABgAGAAaABsAGwAbABsAGwAbAB4AIAAgACAAHgAcABwAHAAbABcAFgAWABYA
FgAVABUAFAARABEADwAOAAsACgAJAAgABgAFAAUABQAEAAIAAAAAAAIAAgACAAIAAAAA
AAAAAAADAAQABgAHAAcABwAHAAcACAAIAAcABgAIAAgACAAIAAQABAAEAAQAAwADAAMA
AgAEAAIAAgADAAIAAQD///7/AQACAAMABAABAAEAAAD//wAAAQACAAMABQAFAAYABgAG
AAcABwAHAAcABwAHAAcABgAGAAcACAALAAsACwAKAAoACgALAAwADAAMAAwADAAKAAsA
CwALAAsACgAKAAsACQAJAAkACAAHAAcABwAHAAgACAAHAAYABAAEAAQAAwAFAAQABAAD
AAMAAwADAAMAAQAAAAAAAAD8//z//P/8//3//f/+/////P/8//z//P/+//7//v/+//z/
/P/8//v//P/8//z//P/8//z/+//7//n/+f/5//n/+//7//v/+//5//n/+f/4//r/+//7
//v//P/4//r/+v/6//r/+v/7//v/+//6//r/+v/6//r/+v/6//r/+v/4//j/+f/5//r/
/P/9//7//v/+//7//v/+//7//v/+//7//v8AAAEAAQABAAEAAAD///7//v/+//7//v/+
/wEAAwABAP///P/7//v/+v/6//j/+P/6//z//v/8//v/+v/3//f/9//3//j/+P/4//j/
+P/4//j/+f/3//f/9//3//f/9//3//j/+v/6//n/+f/5//j/+P/2//X/9f/3//7/CwAc
ADMATQBhAG0AewCEAIgAlgCcAIUAWgAzAA8A9f/l/9P/u/+P/1n/Mv8m/zL/Tv9o/37/
mP+y/8j/1f/h/+j/7//0//b/9v/4//j/+f/8//7///8AAP///////wEABAAEAAQABAAE
AAQABAAFAAUABgAGAAcABwAHAAcABwAHAAcACAAIAAkACgALAAsACgAKAAoACgALAAwA
DAAMAAwADQAPAA8ADwAPAA8AEAAQABIAEgASABIAFAAUABQAFQAWABcAFwAZABkAGgAa
ABsAGwAaABkAGwAbABsAHgAcABwAHAAaABwAHAAcABsAGwAaABoAGgAWABUAFQAUABEA
EQAPAA4ACwAKAAkACAAEAAMAAwADAAIAAAD+//7//v/+//7//v8AAAAAAAAAAAAAAAAB
AAEAAQABAAEAAQACAAIAAQAAAAAAAAAAAAAAAAAAAAAAAAD////////+//7//P/8//3/
+//7//r/+v/8//z//P/8//z//f/9//3/+//7//v/+//7//v//P/8//r/+//7//v//f/9
//3//f/+//7///8AAAEAAQABAAAAAAAAAAEAAgACAAIAAgACAAIAAwADAAMAAwACAAIA
AwADAAMAAwACAAEAAQABAAEAAAAAAP///v/+//7//v/9//3//P/8//v/+//7//v/+//5
//j/+P/4//b/9v/2//b/9v/1//X/9f/0//T/9P/0//T/9P/0//T/8v/y//L/8f/x//L/
8//0//T/9P/z//P/8f/x//H/8f/x//H/8f/x/+//7//v/+7/8P/x//H/8f/w//D/8P/w
//D/8P/w/+//7//v/+//7//x//H/8f/x//D/8P/v/+7/7v/u/+7/7v/t/+3/7v/v//H/
8f/x//P/9P/1//X/9f/z//P/8//0//T/9P/0//X/9//3//f/9//9////AQADAAUABQAD
AAIAAgACAAIAAAD9//z/+//6//r/+P/6//r/+v/6//j/+P/4//j/9v/2//b/9v/2//b/
9v/2/w==
         </WaveFormData>
      </LeadData>
      <LeadData>
         <LeadByteCountTotal>10000</LeadByteCountTotal>
         <LeadTimeOffset>0</LeadTimeOffset>
         <LeadSampleCountTotal>5000</LeadSampleCountTotal>
         <LeadAmplitudeUnitsPerBit>4.88</LeadAmplitudeUnitsPerBit>
         <LeadAmplitudeUnits>��V</LeadAmplitudeUnits>
         <LeadHighLimit>2147483647</LeadHighLimit>
         <LeadLowLimit>268435456</LeadLowLimit>
         <LeadID>V3</LeadID>
         <LeadOffsetFirstSample>0</LeadOffsetFirstSample>
         <FirstSampleBaseline>0</FirstSampleBaseline>
         <LeadSampleSize>2</LeadSampleSize>
         <LeadOff>FALSE</LeadOff>
         <BaselineSway>FALSE</BaselineSway>
         <ExcessiveACNoise>FALSE</ExcessiveACNoise>
         <MuscleNoise>FALSE</MuscleNoise>
         <LeadDataCRC32>587972860</LeadDataCRC32>
         <WaveFormData>
7v/u/+7/7v/s/+z/7P/s/+z/7P/s/+3/7f/t/+3/7f/t/+z/7P/t/+v/6//r/+v/7f/t
/+3/7//w//H/8v/y//D/8P/x//H/8f/x//H/8f/y//X/9//5//f/9v/2//X/8//z//P/
8v/z//T/9//4//X/8f/x/+//7v/t/+3/7f/v//L/8v/y//D/7v/s/+z/7v/u/+7/7v/t
/+3/7f/t/+3/7f/t/+3/7f/t/+3/7f/t/+7/7v/u/+7/7f/t/+3/6//t/+//7f/v//f/
BAAVACoARQBlAIcAqwDSAPsAJwFHAUQBFQHWAJsAZQA1AAcA2/+k/2L/Mv8g/yj/Qv9c
/3P/j/+j/7b/xf/Q/9b/2//f/+L/5f/k/+X/5f/m/+b/5//o/+j/6P/o/+r/6v/t/+3/
7v/u/+z/7v/u/+7/8P/x//L/8v/w/+7/7f/s/+r/6v/q/+r/6v/r/+z/7P/s/+z/7f/t
/+7/7//v/+//7//w//H/8f/x//H/8v/y//T/9f/2//b/9P/1//b/9v/4//j/+v/6//j/
+P/4//r//f/9//3//f/+///////+//7//v/+//7//P/7//v/+//7//r/+v/5//v/+//6
//j/9//4//f/9v/0//P/8//w//D/7v/t/+z/7f/t/+z/7P/s/+z/7f/t/+7/7//x//H/
9P/0//T/9P/0//X/9f/1//X/9f/1//X/9v/2//b/9P/0//T/8//z//P/8//z//L/8//z
//P/8//x//D/8P/w//D/7//v/+//8P/w//D/7//u/+7/7//w//D/8P/x//H/7//v/+//
7//w//D/8v/z//H/8v/y//P/9P/1//X/9f/1//X/9f/1//j/+P/4//j/9//3//f/9//5
//n/+f/6//r/+v/5//n/9v/2//b/9v/4//j/+P/4//j/9//2//b/9v/2//b/9P/0//T/
9P/z//L/8v/y//D/8v/y//L/8v/w/+//7//v/+//7v/t/+3/7f/t/+7/7//t/+z/6//r
/+r/6P/n/+f/5//m/+b/5f/k/+T/5P/k/+L/4v/j/+P/5P/k/+T/5P/k/+T/5P/l/+P/
4//j/+P/4//i/+L/4//l/+T/5P/k/+T/4//m/+j/6P/o/+j/5//n/+f/5//n/+f/5v/m
/+f/5//n/+f/5//n/+f/5//p/+r/6//s/+z/7P/s/+3/6//r/+v/6//t/+3/7//w//H/
8f/w//D/7f/t/+3/7f/u/+7/7v/w//D/7//r/+v/6f/o/+f/5//n/+f/6v/q/+r/6v/o
/+b/5v/m/+b/5v/m/+f/5//n/+f/5//n/+f/5//n/+f/5//n/+f/6P/o/+b/5v/l/+X/
5f/l/+f/6f/p/+v/8/8AABEAIgA5AFcAdwCbAMQA7wAbATsBOAEHAcQAiwBTAB8A8f/H
/5T/WP8q/xr/JP9A/1r/cf+H/6H/tP/D/8z/0v/Z/93/3v/f/+D/4f/h/+L/5P/l/+b/
5v/m/+b/6P/o/+v/6//s/+z/6v/s/+z/7P/s/+3/7v/u/+7/7v/v//D/8v/y//L/8v/y
//P/9P/0//b/9v/3//f/+P/5//n/+f/5//r/+//7//n/+f/6//r//P/9//7//v/8//3/
/v/+//7//v8AAAAAAAAAAAAAAgABAAEAAQABAAIAAwADAAIABAAEAAQABAAEAAMAAwAD
AP///v/+//3///////7//P/6//r/+P/2//T/8//z//D/8P/u/+3/7P/t/+3/7P/s/+z/
7P/t/+3/7P/t/+//7//y//L/8v/y//b/9//3//f/9//3//f/9//2//b/9v/0//b/9v/1
//X/9f/1//X/9P/x//H/8f/x//L/8v/z//T/9P/z//P/8//z//L/8f/v/+//8P/y//T/
8//y//L/8f/z//P/8//z//T/9P/2//f/9//4//j/+f/4//n/+f/5//n/+f/5//n//P/8
//z//P////////////3//f/9//7//v/+//3//f/+//7//v/+//z//P/8//z//P/7//r/
+v/6//r/+v/4//r/+v/6//n/+v/6//r/+P/4//j/+P/4//j/9//3//f/+f/4//f/9//1
//X/9v/3//f/9v/1//X/8//y//L/8//1//T/9P/z//T/9P/0//T/8v/y//P/8//0//T/
9P/0//L/8v/y//P/9f/1//X/9f/1//T/9P/1//P/8v/y//L/8v/y//L/8v/z//P/8//z
//P/8//y//L/8//z//P/8//z//P/8//z//X/9v/3//j/+P/4//j/+f/5//n/+f/5//n/
+f/7//z///////7//v/9//3//f/9//z//P/8//7//v/9//n/+f/3//b/9f/1//P/8//2
//b/+P/4//b/9P/0//T/9P/0//L/8//z//P/8//z//P/8//z//P/8//z//T/9f/3//j/
9//2//T/8//z//X/9f/1//X/9f/5/wIADwAeAC8ASQBrAI0AtADbAAEBJwE6ASUB7gC3
AIUAUwAlAPv/1P+e/17/Nv8s/zj/Uv9r/4H/mf+u/8P/0P/Y/9//5//s/+3/7f/t/+z/
7P/u/+//8P/w//L/8v/0//T/9//3//j/+P/2//j/+P/4//b/9//4//j/+v/6//v//P/6
//r/+v/6//r/+//8//z//v/+///////+/////////wEAAgADAAMAAQABAAIAAgAEAAUA
BgAGAAQABQAGAAYABgAGAAgACAAIAAgACAAKAAsACwALAAsADgAPAA8ADgAMAAwADAAM
AAwACwALAAsACwAKAAoACQAIAAcABQACAP7//v/8//r/+f/5//r/+P/4//b/9f/0//H/
8f/w//D/7v/u/+//7//u/+//8f/x//X/9v/3//j/+v/7//v/+//9//3//f/9//7//v/+
//z//P/8//v/+//7//v/+//6//n/+f/5//n/+f/4//j/+P/6//n/+f/5//r/+v/6//n/
+P/4//n/+v/6//r/+//7//3//f/9//3//v/+/wAAAQD//wAAAAABAAIAAwADAAMABQAF
AAUABQAGAAYABgAGAAkACQAJAAkACAAHAAYABgAIAAgABwAHAAQABAAEAAQAAwACAAEA
AAAAAP///v/+/wAAAAAAAP7//v/+//7//f/8//z//P/6//r/+v/6//r/+v/5//n/+f/6
//r/+v/7//n/+f/6//v/+f/4//f/9//3//b/9v/3//X/9P/0//P/8//0//X/9v/2//b/
9//3//b/9v/2//b/9f/0//P/8//z//P/8//z//P/8v/y//P/9P/0//T/9P/0//T/8//y
//H/8v/z//P/9P/z//P/8//z//P/8//z//P/9f/2//f/+P/6//r/+v/7//v/+//7//v/
+f/5//v//P/7//v/+v/6//n/+f/5//n/+P/4//j/+v/6//n/9f/1//X/9P/z//P/8//z
//b/9v/4//j/9v/0//P/8v/x//D/8v/z//P/8//z//P/8//z//P/8//z//P/8//z//T/
9P/0//T/8//z//P/8//z//P/8f/x//n/CAAVACgAPQBdAH0AnwDGAOsAEQEzATgBEwHe
AKsAeQBHABsA9f/G/4b/Tv8w/zD/Rv9e/3P/if+j/7r/y//U/9r/3//l/+j/6f/s/+3/
7f/u/+7/7//w//D/8P/w//L/8v/z//P/9P/0//b/+P/4//j/9v/3//j/+P/6//r/+//8
//r/+v/6//r/+P/5//r/+v/8//z//f/9//7///////////8AAAEAAQADAAMABAAEAAIA
AwAEAAQABgAHAAgACAAIAAgACgAKAAgACAAIAAoADQANAA0ADQAMAA0ADQAMAAwADAAM
AAwADgANAA0ADQAJAAgACAAHAAcABwAGAAQAAgACAAAA/v/8//v/+//4//j/9v/1//T/
8f/x//D/8P/y//L/8//z//T/9f/3//f/+P/4//j/+P/6//v/+//7//v/+//7//v//P/8
//z/+v/6//r/+f/5//n/+f/5//j/9//3//f/9//1//T/9P/0//T/8//z//P/9P/0//T/
8//0//T/9f/2//T/9P/1//X/9//3//f/9//2//b/+P/5//n/+v/6//v//P/9//3//f//
/////////wAAAAAAAAAAAwADAAMAAwABAAEAAQACAAAAAAD/////AAAAAAAAAAD+//7/
/v/+//7//f/8//z//P/8//z/+v/6//r/+v/5//j/+P/4//b/9v/2//b/9v/2//X/9f/1
//X/9P/z//P/8//z//T/9f/1//T/8//z//P/8v/y//P/8//y//L/8f/w//D/8P/w//D/
8P/x//H/8P/w//D/8P/w//D/8P/x//H/8f/x//H/8f/w//D/8f/x//L/8v/x//D/7//u
//H/8f/x//H/7//v/+7/7v/x//H/8f/x/+//7//v/+//8//0//X/9v/2//b/9v/3//f/
9//3//f/+f/5//v//P/8//v/+f/4//n/+f/5//n/9v/2//b/+P/4//f/8//z//P/8v/x
//H/8f/x//T/9P/y//L/8P/u//D/8P/w//D/8P/x//H/8f/v/+//7//v//H/8f/x//H/
8f/x//L/8v/w//D/7//v//P/8//x/+//8f/3////DAAdADQAUQBzAJMAuQDgAAkBMwFJ
ATgBAwHGAI0AWQArAAEA0/+U/1T/LP8g/zL/Tv9m/3v/l/+t/77/zf/W/9z/4f/l/+b/
5f/n/+n/6v/s/+3/7f/t/+z/7v/u//D/8P/v/+//8P/w//L/9P/0//T/9v/3//j/+P/2
//b/9//4//j/+P/4//j/+P/5//r/+v/8//z//f/9//z//f/9//3///8AAAEAAQD/////
AAAAAAIAAwAEAAQABAAFAAYABgAGAAYACAAIAAgACAAIAAoACwALAAsACwAKAAsACwAK
AAsADAANAA4ADAALAAsACwAJAAgACAAHAAkACQAIAAYAAgACAAAA/v/+//3//f/6//z/
+v/5//j/9f/1//T/9P/1//b/+P/5//j/+f/7//v/+v/6//r/+v/6//v/+//7//v/+//7
//v//P/8//z/+v/6//r/+f/5//n/+f/5//j/9//3//f/9//1//T/9P/0//T/8//z//P/
9P/0//T/8//y//L/8//0//T/9P/1//X/9//3//f/9//0//T/9v/3//f/+P/4//n/+v/7
//v/+//5//n/+f/5//r/+v/6//r//f/9//3//f/7//v/+//8//z//P/7//v/+v/6//r/
+v/8//z//P/8//z/+//6//r/+P/4//j/9v/2//b/9v/1//b/9v/2//T/9P/0//T/9P/0
//P/8//z//P/8v/x//H/8//z//T/9f/z//L/8f/x//H/8P/w//H/8f/w//D/7//w//D/
8P/w//D/8P/x//H/7v/u/+7/7v/w//D/8P/x/+//7//v/+//7//u/+7/7//v//D/8P/w
/+7/7P/s/+z/7P/v/+//7//v/+//7//u/+7/7f/t/+3/7f/t/+3/7f/t/+//8P/x//L/
9P/0//T/9f/1//X/9f/1//P/8//1//b/+f/5//j/+P/1//X/9f/1//T/9P/0//b/+P/3
//P/8//x//D/7//v//H/8f/0//T/8v/y//D/7v/w//D/8P/w/+7/7//v/+//7//v/+//
7//v/+//7//v/+//7//w//D/8v/y//H/8f/x/+//8f/x//H/9f/7/wYAFQAmAD0AXwCB
AKMAzgD5AB8BQwFGARsB2gChAGkANQAFANn/pv9q/zj/Iv8o/0T/YP93/4//o/+2/8f/
1P/a/9//4//m/+f/6P/p/+n/6v/s/+3/7v/u//D/8P/y//L/8//z//T/9P/2//j/+P/4
//b/9//4//j/+v/6//v//P/+//7//v/+//7///8AAAAAAAAAAAEAAQAAAAEAAQABAAMA
BAAFAAUABQAFAAYABgAGAAcACAAIAAgACQAKAAoACgAKAAwADAAMAAwADAAOAA0ADQAN
AA0ADgAPAA8ADgAQABAAEAAQAA8ADQAMAAsACwAKAAoACQAHAAcABgAEAAQABAACAAAA
/v/9//3/+v/6//j/9//2//P/8//y//L/9P/0//X/9f/2//f/+f/5//j/+P/4//j/+P/5
//n/+f/6//v//P/9//z//P/8//r/+v/6//n/+f/5//n/+f/4//f/9//3//f/9//2//b/
9v/2//X/9f/1//T/9P/0//P/9P/0//X/9v/0//T/9f/1//X/9f/1//X/8v/y//T/9f/3
//j/+P/5//j/+f/5//n/+//7//v/+//6//r/+v/6//z//f/+/////f/9//3//v8AAAAA
//////7//v/+//7/AAAAAAAAAAD+//3//P/8//z//P/8//r//P/8//z/+//8//z//P/6
//r/+v/6//r/+P/3//f/9//5//j/9//3//f/9//4//n/+f/4//f/9//5//j/+P/5//j/
9v/1//P/9P/0//T/9P/2//b/9//3//b/9v/2//b/9v/2//b/9//3//f/9//3//X/9P/0
//X/9//2//b/+P/2//b/9v/2//f/9//3//f/9f/1//T/9P/1//X/9f/1//X/9f/1//X/
9//4//n/+v/6//r/+v/7//v/+//7//v/+//7//3//v8BAAEAAAAAAAEAAQABAAEA/v/+
//7/AAAAAP//+//7//f/9v/1//X/9f/1//j/+P/6//r/+P/2//b/9v/2//b/9P/1//X/
9f/3//f/9//3//f/9//3//f/9f/1//b/9v/4//j/9//3//n/9//3//n/9//3//3/BgAT
ACIAMwBPAHEAkQC4AOEABwEvAUQBLwH4AL0AiQBZACkAAQDa/6D/YP82/yz/PP9W/23/
hf+d/7L/xf/S/9r/4f/p/+7/7//w//H/8f/y//b/9//4//j/+v/6//z//P/9//3//v/+
//z//v/+//7//v///wAAAAAAAAAAAQACAAIAAgACAAIAAgADAAQABAAEAAQABQAFAAYA
BwAHAAcABQAGAAcABwAFAAUABgAGAAgACQAKAAoACAAJAAoACgAMAAwADgAOAAwADAAM
AA4ADwAPAA8ADwAQABEAEQAQABIAEgASABIAEgARABEAEQAPAA4ADgANAAsACwAKAAgA
BgAGAAQAAgACAAEAAQD+//7//P/7//r/9//3//b/9v/0//T/9f/1//j/+f/7//v//P/8
//z//P/8//3//f/9//7///8AAAEAAgACAAIAAAD///7//P/7//3//f/9//z/+//7//v/
+//7//r/+v/6//j/9//3//f/+v/6//r/+f/6//r/+//8//r/+v/7//v/+f/5//n/+f/6
//r//P/9////AAAAAAEAAAABAAEAAQABAAEAAQABAAIAAgACAAIABQAFAAUABQADAAMA
AwAEAAQABAADAAMABAAEAAQABAACAAIAAgACAAIAAQAAAAAAAAAAAAAA/v/+//7//v/9
//z//P/8//r//P/8//z//P/6//n/+f/5//n/+P/3//f/9//3//j/+f/5//j/9//3//f/
9v/2//f/+f/4//j/9//0//T/9P/0//b/9v/3//f/+P/4//j/+P/3//b/9f/1//X/9f/1
//X/9f/0//T/9P/0//T/9P/1//X/9f/1//X/9f/0//T/8//z//P/8//1//X/9f/1//X/
9v/3//j/+f/6//v//f/7//v/+//7//n/+f/7//z///////7//v/9//3//f/9//z//P/8
//7//P/7//f/9//3//b/9f/1//X/9f/4//j/+P/4//b/9P/z//L/8f/w//L/8//z//P/
8//z//P/8//1//X/9f/1//X/9f/2//b/9v/2//X/9f/1//X/9//3//X/9//9/wYAFQAm
AD8AXQB9AJ0AxADtABMBNQE8ARsB5ACvAHsASwAfAPX/xv+I/07/Lv8u/0D/XP91/4n/
n/+2/8f/0v/a/+H/5f/q/+v/6v/r/+v/7P/u/+//8P/w//D/8P/y//L/8//z//T/9P/0
//b/9v/2//b/9//4//j/+P/4//n/+v/6//r/+v/6//z//f/+//7//P/8//3//f8AAAEA
AQABAP//AAABAAEAAQABAAIAAgACAAMABAAEAAQABQAGAAYABAAEAAYABgAIAAgACAAK
AAsACwALAAsACgALAAsACgAMAAwADAAMAAoACQAJAAkABwAGAAYABQAHAAcABgAEAAIA
AgAAAP7/+v/5//n/9v/2//T/8//y//H/8f/w//D/8P/w//H/8f/w//H/8//z//T/9P/0
//T/9v/3//f/9//3//f/9//3//b/9v/2//T/9v/2//X/9f/1//X/9f/0//P/8//z//P/
8//y//L/8v/w/+//7//v//D/8P/w/+//7v/u/+//8P/w//D/8f/x//P/8//z//P/8v/y
//T/9f/z//T/9P/1//j/+f/5//n/+f/5//n/+f/8//z//P/8//3//f/9//3/+//7//v/
/P/8//z/+//7//r/+v/6//r/+v/6//r/+v/6//n/+P/4//b/9v/2//T/9v/2//b/9f/2
//b/9v/0//L/8v/y//L/8v/x//H/8f/z//L/8f/x/+//7//w//H/8//y//H/8f/x//D/
8P/x//H/8P/w/+//8P/w//D/8P/u/+7/7//v//D/8P/w//D/8P/w//D/8f/v/+//7//v
//H/8v/u/+//7v/u/+7/7v/u/+3/7f/t/+3/7//v/+7/7v/v/+//7//v//H/8f/x//H/
8f/y//P/9P/0//T/9P/1//X/9f/1//X/9f/1//f/+P/5//n/+P/4//f/9//3//f/9P/0
//T/9v/3//f/9P/1//H/8P/v/+//7//v//L/8v/y//L/8P/u/+7/7v/u/+7/8P/x//H/
8f/x//H/8f/x/+//7//v/+//7//v//D/8P/w//D/7//v/+//7//v//H/8f/x//f/BgAX
ACoAQQBjAIMAowDMAPUAHwFDAUoBIQHiAKUAbwA9AA0A3/+u/3D/PP8k/yb/Pv9c/3P/
if+h/7b/x//S/9j/3f/j/+T/5f/m/+f/5//o/+r/6//s/+z/7P/s/+7/7v/v/+//8P/w
//D/8v/y//L/8v/z//T/9P/0//T/9f/2//b/9v/2//b/9v/3//j/+P/4//j/+f/5//z/
/f/9//3/+//8//3//f/9//3//v/+//7///8AAAAAAgADAAQABAACAAIABAAEAAQABAAE
AAYABQAFAAUABQAGAAcABwAGAAgACAAIAAgACAAHAAcABwAFAAQABAADAAMAAwACAAAA
AAAAAP7//P/6//n/+f/2//j/9v/1//T/8//z//L/8v/y//L/8//z//L/8//1//X/9v/2
//b/9v/4//n/+f/5//f/9//3//f/+P/4//j/9v/2//b/9f/1//X/9f/1//T/8f/x//H/
8f/x//D/8P/w//D/7//v/+//8v/y//L/8f/u/+7/7//w/+7/7v/v/+//7//v/+//7//u
/+7/8P/x/+//8P/w//H/8v/z//P/8//1//X/9f/1//b/9v/2//b/9f/1//X/9f/2//f/
+P/6//r/+v/5//n/+P/4//j/+P/2//b/9v/2//b/9f/0//T/9P/0//T/8v/y//L/8v/x
//L/8v/y//D/8P/w//D/8P/w/+//7//v/+//7v/t/+3/7f/t/+7/7//v/+7/7f/t/+3/
7P/s/+3/7f/s/+z/6//s/+z/7P/s/+z/7P/t/+3/7P/s/+z/7P/q/+r/6v/r/+v/6//r
/+v/6f/o/+j/6f/p/+z/6v/q/+r/6v/q/+n/6f/p/+n/6//r/+r/6v/r/+v/6//r/+n/
6f/p/+n/6//s/+3/7v/u/+7/7v/v/+//7//v/+//8f/x//P/9P/1//X/9P/0//H/8f/x
//H/8P/w//D/8v/w/+//6//r/+n/6P/n/+f/5//n/+r/6v/q/+r/6P/m/+b/5v/m/+b/
6P/p/+n/6f/o/+f/5v/l/+b/5//o/+n/6f/p/+r/6v/o/+j/5//n/+v/6//p/+n/6//v
//X/AAAPACIAOwBZAHkAoQDMAPUAHwE9ATQBAQHAAIMASwAVAOf/vf+M/1L/JP8W/yT/
QP9c/3P/i/+f/7L/w//O/9T/2//f/97/3f/g/+H/4f/i/+T/5f/m/+b/5v/m/+j/6P/p
/+n/6v/q/+r/7P/s/+z/7P/t/+7/7v/u/+7/7//w//D/8P/w//D/8v/z//T/9P/0//T/
9f/1//T/9f/1//X/8//0//X/9f/3//f/+P/4//j/+f/6//r/+v/7//z//P/6//r//P/8
//7//v/+/wAA//////////8CAAMAAwACAAIAAgACAAIAAgABAAEAAQABAAAAAAD/////
///+//z/+v/6//j/9v/0//P/8//w//D/7v/t/+z/7f/t/+z/7P/s/+z/7f/t/+7/7//x
//H/8v/y//L/8v/0//X/9f/1//f/9//3//f/9v/2//b/9P/2//b/9f/1//P/8//z//L/
8f/x//H/8f/x//D/8P/w//D/7//v/+//8P/w//D/7//u/+7/7//w/+7/7v/v/+//7//v
/+//7//u/+7/8P/x/+//8P/w//H/8v/z//P/8//1//X/9f/1//b/9v/2//b/+f/5//n/
+f/5//n/+f/6//j/+P/3//f/9v/2//b/9v/2//b/9v/2//j/9//2//b/9P/0//T/8v/0
//T/9P/z//L/8v/y//D/7v/u/+7/7v/u/+3/7f/t/+3/7P/r/+v/7f/t/+7/7//t/+z/
6//r/+v/6v/q/+v/6//q/+r/6f/p/+r/6//s/+v/6v/q/+n/6P/o/+j/6P/o/+j/6P/p
/+f/5//n/+f/6//q/+r/6f/o/+j/6P/o/+j/6f/p/+n/6f/p/+n/6P/o/+n/6f/p/+n/
6f/p/+n/6f/r/+z/7f/u/+7/7v/u/+//7//v/+//7//v/+//8f/y//P/8//y//L/8//z
//P/8//x//D/7//w//D/7//r/+v/6f/o/+f/5//p/+n/7P/s/+r/6v/o/+b/5v/m/+b/
5v/m/+f/5//n/+f/5//n/+f/5//n/+f/5//n/+f/6P/o/+j/6P/n/+f/6f/p/+f/5//p
/+3/7//4/wcAGgAxAE8AbwCRALwA4wAHASUBJgH/AMgAlwBlADEAAwDb/67/cP86/yD/
IP82/07/Zf99/5f/rP+7/8T/zP/T/9n/3P/d/9z/3f/d/97/4v/j/+T/5P/k/+T/5v/m
/+X/5f/m/+b/6P/q/+r/6v/q/+v/7P/s/+r/6v/r/+z/7v/u/+7/7v/u/+//8P/w//D/
8P/x//H/8P/x//H/8f/v//D/8f/x//H/8f/y//L/8v/z//T/9P/2//f/+P/4//j/+P/6
//r/+v/6//r//P/9//3//f/9//z//f/9//z//f/+////AAD+//3//f/9//n/+P/4//f/
+f/5//j/9v/0//T/8v/w/+z/6//r/+j/6P/m/+X/5P/l/+X/5P/k/+T/5P/l/+X/5P/l
/+f/5//p/+r/6//s/+7/7//v/+//7//v/+//7//w//D/8P/u/+z/7P/r/+v/6//r/+v/
6v/r/+v/6//r/+r/6P/n/+b/5//n/+j/6f/p/+j/5//l/+b/5v/n/+j/6v/q/+v/6//r
/+v/6//r/+r/6v/s/+3/6//s/+z/7f/w//H/8f/x//H/8f/x//H/8v/y//L/8v/z//P/
8//z//H/8f/x//L/8v/y//H/8f/u/+7/7v/u/+7/7v/u/+7/7P/r/+r/6v/s/+z/7P/q
/+r/6v/q/+n/6P/o/+j/5v/k/+T/5P/k/+b/5f/l/+X/4//i/+H/4f/h/+H/4v/j/+H/
4P/f/9//3//e/97/3//h/+D/4P/f/9z/3P/c/9z/3P/c/93/3f/c/9z/3P/c/9z/3P/c
/93/3f/Z/9r/3P/c/9z/3P/b/9v/2//b/9v/2//a/9r/2f/Z/9n/2f/Z/9n/2f/Z/9n/
2v/b/9z/3v/e/97/3//f/9//3//f/93/3f/f/+D/4f/h/+D/4P/f/9//3//f/97/3v/e
/+D/4v/h/93/3f/b/9r/2f/Z/9f/1//a/9r/2v/a/9j/1v/U/9T/1P/U/9T/1f/V/9X/
1f/V/9X/1f/V/9X/1f/V/9P/0//U/9T/1v/W/9X/1f/V/9X/1f/V/9P/1f/Z/+D/7f8A
ABUAMQBPAG8AlAC5AN0ABQEaAQkB1gCjAHEAPwARAOn/wP+I/0j/HP8M/xb/MP9J/1//
c/+M/5//rP+0/73/w//G/8f/yP/J/8n/yv/M/83/zv/O/87/zv/Q/9D/0//T/9T/1P/S
/9T/1P/U/9L/0//U/9T/1P/U/9X/1v/W/9b/1v/W/9b/1//Y/9j/1v/W/9f/1//Y/9n/
2f/Z/9n/2v/b/9v/2//b/9z/3P/c/93/3v/e/9z/3f/e/97/3v/e/+D/4P/g/+D/4P/i
/+H/4f/h/+H/4v/j/+P/4v/k/+T/5P/k/+L/4f/h/+H/4f/g/+D/3//d/93/3P/a/9r/
2v/Y/9b/1P/T/9P/0P/Q/87/zf/M/8n/yf/I/8j/yv/K/8v/y//K/8v/zf/N/87/zv/O
/87/zv/P/8//z//P/8//z//P/87/zv/O/8z/zv/O/83/zf/N/83/zf/M/8n/yf/J/8n/
x//G/8b/xv/I/8f/x//H/8b/xv/G/8X/xP/E/8X/xv/G/8b/x//H/8X/xf/F/8X/xv/G
/8j/yf/J/8r/yv/L/8r/y//L/8v/y//L/8v/y//O/87/zv/O/83/zf/N/83/zf/N/83/
zv/O/87/zf/N/8z/zP/M/8z/yv/K/8r/yv/I/8f/xv/G/8b/xv/G/8T/wv/C/8L/wf/C
/8L/wv/A/8D/wP/A/8D/vv+9/73/vf+9/7z/u/+7/7n/uf+6/7v/u/+6/7n/uf+7/7r/
uv+7/7v/uv+6/7n/uP+4/7j/uP+4/7j/uf+5/7b/tv+2/7b/tP+0/7T/tf+1/7X/tf+1
/7X/tP+0/7X/s/+y/7L/sv+0/7P/s/+0/7P/sv+x/7D/sv+x/7H/sv+x/7H/sf+x/7D/
sf+z/7T/tP+1/7b/tv+1/7b/tv+3/7X/tf+1/7X/t/+4/7j/uf+6/7n/t/+2/7b/tf+1
/7X/tv+1/7X/sv+x/7D/r/+u/6//rv+w/7D/sP+w/6//rv+t/6z/qv+q/6r/qv+q/6r/
qv+q/w==
         </WaveFormData>
      </LeadData>
      <LeadData>
         <LeadByteCountTotal>10000</LeadByteCountTotal>
         <LeadTimeOffset>0</LeadTimeOffset>
         <LeadSampleCountTotal>5000</LeadSampleCountTotal>
         <LeadAmplitudeUnitsPerBit>4.88</LeadAmplitudeUnitsPerBit>
         <LeadAmplitudeUnits>��V</LeadAmplitudeUnits>
         <LeadHighLimit>2147483647</LeadHighLimit>
         <LeadLowLimit>268435456</LeadLowLimit>
         <LeadID>V4</LeadID>
         <LeadOffsetFirstSample>0</LeadOffsetFirstSample>
         <FirstSampleBaseline>0</FirstSampleBaseline>
         <LeadSampleSize>2</LeadSampleSize>
         <LeadOff>FALSE</LeadOff>
         <BaselineSway>FALSE</BaselineSway>
         <ExcessiveACNoise>FALSE</ExcessiveACNoise>
         <MuscleNoise>FALSE</MuscleNoise>
         <LeadDataCRC32>2951068617</LeadDataCRC32>
         <WaveFormData>
8v/y//L/8v/w//D/8P/w//L/8v/y//L/8v/z//P/8//z//L/8v/z//L/8f/w/+//8f/x
//L/8//2//b/9//3//X/9f/1//b/9v/2//b/9v/6//r/+//8//r/+v/6//n/9//3//f/
9//3//j/+f/6//j/9v/1//T/8//z//P/8//z//X/9f/1//P/8v/x//H/8f/w//D/8P/v
/+//7//v//H/8P/w//H/7//v/+//7//x//H/8v/y/+//7//v/+//7//w//L/8v/4/wIA
DgAcAC4ARwBrAJUAwwD2AC8BaQGUAZYBZgEjAd4AlABOABAA3f+t/33/Xv9U/1v/bf9/
/5D/pP+0/8D/zf/V/9r/3P/f/+H/5P/j/+T/5P/k/+T/5v/n/+j/6P/o/+j/6v/s/+z/
7P/t/+v/6//r/+z/7P/s/+3/7f/q/+n/6P/n/+X/5f/m/+b/5v/n/+f/5//n/+j/6P/o
/+f/6P/o/+j/6P/o/+r/6v/r/+v/6//r/+z/7P/s/+z/6v/r/+3/7f/w//H/8f/x//D/
8P/x//H/8//z//T/9P/2//b/9//3//X/9//3//f/9v/2//b/9v/3//f/9//3//n/+f/5
//f/+P/3//f/9v/2//X/9P/0//P/8f/w//D/8v/x//D/8P/w//D/8f/y//L/8v/0//T/
8v/0//T/9v/2//b/9v/2//f/9//3//f/9//3//f/9f/2//b/9v/1//X/9f/0//P/8//0
//X/9f/0//L/8f/w//L/8v/y//H/8f/x//L/8v/y//L/8v/y//L/8v/y//L/8f/x//L/
8v/z//P/9f/1//P/8//0//T/9v/4//j/+P/2//f/9//5//n/+f/7//v/+//6//r/+//9
//3//v/+//z//P/8//z//P/8//v/+//9//3//v/+//z/+//6//r/+v/5//n/+f/5//j/
+P/3//n/+P/4//j/+f/5//n/+f/3//b/9v/2//b/9f/1//X/8//z//P/8//x//D/8P/w
/+7/7f/s/+r/7P/s/+z/7P/r/+v/6//s/+r/6v/q/+r/7P/s/+z/7P/p/+n/6f/p/+n/
6f/p/+n/6f/p/+n/6f/p/+n/6f/p/+j/6v/s/+7/7v/u/+7/7v/u/+//7//u/+3/6//q
/+n/6f/p/+n/6//r/+v/7P/t/+7/7v/v//H/8f/x//H/8P/w//D/8P/y//T/9P/1//b/
9v/2//b/8//z//P/8//1//T/9P/0//T/9P/y//H/8P/v/+//7//x//H/8//z//H/7//u
/+3/7f/t/+z/7P/s/+3/7f/t/+3/7f/s/+z/7f/t/+3/7f/t/+3/7f/u/+7/7f/t/+3/
7f/r/+7/8P/y//j/AAAOABwAKgA9AF8AhQCvAOAAGQFRAXgBegFOAQkByACCADoA/v/P
/6P/d/9c/1b/Xf9v/4P/kv+k/7b/xP/P/9X/2P/e/+H/4f/i/+P/5P/k/+T/5P/m/+f/
6P/o/+j/6P/q/+r/6v/q/+v/6//r/+v/7P/s/+z/7f/t/+//7//v/+//7//v//D/8P/w
//H/8f/x//H/8v/y//L/8//0//T/9P/0//T/9v/2//X/9f/1//X/+P/4//j/+P/2//f/
+f/5//r/+//7//v/+v/6//v/+//9//3//v/+//7//v////////8BAAEAAQAAAAAAAAAA
AP//////////AQABAAEA///8//v/+//6//j/9//2//b/8//x//D/8P/y//H/8P/w//L/
8v/z//T/8v/y//T/9P/0//b/9v/4//j/+P/4//j/+f/5//n/+f/3//f/9//1//X/9v/3
//f/9//3//b/9f/0//T/9P/z//T/9P/1//b/9P/0//T/8//z//P/9P/0//T/9P/0//T/
9P/0//T/9P/z//P/9P/0//f/9//5//n/+f/5//r/+v/4//r/+v/6//z//f/9/////f/9
//////8BAAAAAAABAP////8AAAAAAAAAAAAAAAACAAIAAQABAP////8AAAAAAAD///7/
/v/+//3//f/9/////v/+//3/+//6//r/+v/6//v//P/9//3//P/8//z//v/9//3//f/8
//v/+v/5//n/+P/4//j/9//3//f/9v/4//j/+P/4//f/9//3//j/9v/2//b/9v/2//b/
9v/2//X/9f/1//X/9//3//f/9//3//f/9//3//P/8//z//b/9P/0//T/9P/0//T/9f/1
//X/9f/0//T/9f/1//X/9f/1//X/9f/2//f/+P/4//n/+f/5//n/+f/6//r/+v/6//r/
/P/8//3//v/+//7//v/9//3//f/9/////v/+//7//P/8//r/+f/4//f/9//3//X/9f/3
//f/+P/3//f/9//3//f/9v/2//T/9f/1//X/9f/1//T/9P/1//X/9f/1//X/9f/1//b/
9P/z//P/8//1//f/9v/2//j/+v8AAAwAGAAkADUATwB3AKEA0gAJAUEBdAGQAXwBQQEE
AcIAdgAyAPv/0f+n/3r/YP9b/2X/ef+K/5r/qv+8/8n/0//Y/9z/4f/n/+b/5f/m/+b/
5v/m/+j/6f/q/+r/6v/q/+z/7f/u/+//8f/v/+//7//w//D/8P/x//H/7//v/+//7//v
/+//8P/w//D/8f/x//H/8//0//T/9P/0//T/8//y//P/9P/3//j/9f/1//X/9f/4//j/
+P/4//b/9//5//n/+P/5//n/+f/6//r/+//7//3//f/+//7/AAAAAAEAAQAAAAEAAAD/
//7//v/+//7//f/9//3//f/9//3//f/7//n/9//2//T/8//z//P/9P/z//H/8P/w/+7/
7f/s/+z/6v/q/+v/7P/u/+7/8P/w//L/9P/0//b/9v/2//b/9v/5//n/+f/5//f/9//3
//X/9v/2//b/9f/1//X/9P/z//L/8v/y//H/8f/w//D/8P/y//L/8v/x//H/8f/y//L/
8P/w//D/8P/w//D/8P/w//L/8//1//b/9//3//n/+f/3//f/+P/4//j/+v/6//r/+//9
//7/AQD/////AQABAAMAAgACAAMAAQABAAIAAgACAAIAAgACAAIAAgABAAEAAAD/////
/v/8//v/+v/6//v/+//8//3//f/8//z/+//7//r/+v/6//f/9//3//f/+f/4//j/+P/4
//f/9//3//f/9//3//f/9f/0//T/9P/1//X/9f/0//P/8v/x//D/8f/x//H/8v/0//T/
9P/0//T/9P/0//T/8f/x//H/8f/x//H/8f/x//H/8f/x//P/8v/y//L/8v/y//H/8P/w
/+//8f/x//D/8P/v/+//7//v//H/8f/x//L/8//0//T/9f/1//X/9f/1//b/9v/2//b/
9v/4//j/+f/4//j/+P/4//f/9//3//f/9//2//b/9v/2//b/9P/z//L/8f/x//H/8f/x
//P/8//1//P/8v/x//D/7//t/+z/7v/v/+//7//x//H/8P/w//H/8f/x//H/7//v/+//
8P/w/+//7//v/+//7//w//L/8P/y//z/DAAYACgAPwBjAI8AvwD2ADEBbQGaAaQBegE7
AfwAsgBkACIA8f/D/5H/av9Y/1n/Z/93/4j/mv+u/77/yf/R/9b/2v/d/9//4P/j/+T/
5P/k/+L/5P/l/+b/5v/m/+b/6P/o/+j/6P/p/+n/6f/p/+r/6v/q/+v/6//t/+3/7f/t
/+3/7f/u/+7/7f/t/+z/6//t/+7/7v/u/+//8P/w//D/8P/w//L/8v/y//P/9P/1//T/
9P/0//T/9v/3//n/+f/5//n/+P/3//b/9v/3//f/+//7//z//P/8//z//f/9//v//f/9
//3//f/+////AAD9//3//f/9//v/+//7//n/+P/3//f/9v/0//P/8v/y/+//7f/s/+z/
7P/r/+r/6v/s/+z/7f/u/+7/7v/w//D/8P/y//L/9P/0//T/9P/0//X/9f/1//X/9f/1
//X/8//y//L/8v/x/+//7//u/+3/7v/u/+7/7f/r/+r/6v/q/+r/6v/q/+n/6//r/+z/
7P/s/+z/7P/s/+z/7P/s/+z/7f/t/+7/7v/t/+3/7//v//H/8f/y//L/8v/0//T/9P/2
//f/9//5//n/+f/7//v/+//6//r/+//7//v//P/8//z//P/8//z//P/8//v/+//5//n/
+v/6//r/+f/4//j/+P/3//f/9//3//b/9v/1//X/9P/0//T/8//z//P/8//z//L/8v/y
//D/7//v/+//8f/x//H/8f/x//D/8P/w//H/8f/x//D/8P/w//D/8P/v/+//7//w/+7/
7v/u/+7/7v/u/+7/7v/t/+3/7f/t/+//7//v/+//7//v/+//7//v/+//8P/u/+7/7v/u
//D/8P/x//H/7//v/+7/7v/v/+//7//v/+//7//v//D/8//0//T/9f/z//P/8//z//T/
9P/0//T/9v/4//j/+f/5//j/9//2//b/9//4//n/9//2//b/9v/2//b/9P/z//L/8f/x
//H/8f/x//P/8//x/+//7v/t/+3/7f/s/+z/7v/v/+//7//v/+//7v/u/+//7//v/+//
8f/x//H/8v/w/+//7//v//H/8f/w//D/9P/8/wYAEgAgADQAUwB5AKMA0wAKAUUBewGa
AYwBVgERAcwAgAA8AAIA0f+f/3H/Vv9S/1//cf+D/5T/pv+4/8T/0f/X/9z/4P/j/+P/
4v/l/+b/5v/m/+T/5v/n/+j/6v/q/+r/7P/q/+r/6v/r/+3/7f/t/+7/7v/u/+//7//v
/+//7//v/+//7//w//D/8P/x//H/8f/x//L/8v/y//L/8v/x//D/8v/y//T/9P/z//P/
8//z//X/9v/3//j/9v/3//n/+f/6//v/+//7//z//P/9//3//////wAAAAD+//7/////
/wEAAwADAAMAAAAAAAAAAAABAAEAAQABAAEAAQABAP///v/9//3//P/4//f/9v/2//b/
9f/1//b/9P/z//L/8v/z//T/9v/4//b/9v/4//j/9v/4//j/+v/4//j/+P/4//n/+f/5
//n/+f/5//n/9//2//b/9v/1//X/9f/0//P/9P/0//T/8//z//L/8v/y//D/8P/w/+//
8f/x//L/8v/y//L/8v/y//L/8v/y//L/9f/1//b/9v/2//X/9v/1//X/9f/2//b/+P/6
//r/+v/4//n/+f/7//n/+f/7//v//f/8//z//f/7//v//P/8//z//P/8//z//P/8//v/
+//9//3//v/+//z/+//6//r//P/7//v/+//7//r/+v/5//v/+v/6//r/9//3//f/9//3
//b/9v/2//j/9//3//f/9//3//f/9//3//b/9v/2//X/9f/1//T/9P/0//T/9P/z//P/
8//0//T/9P/0//T/8v/y//L/8v/z//P/8//z//P/8//z//P/8//z//P/8//z//P/8//z
//T/8v/y//L/8v/0//T/9f/1//P/8//y//L/9f/1//X/9f/0//P/8v/y//X/9v/2//f/
+f/5//n/+f/4//j/+P/4//j/+v/6//v//v/+//7//v/7//v/+//7//v/+v/6//r//P/8
//r/+f/4//f/9//3//f/9//5//n/+f/3//b/9f/3//f/9v/2//T/9f/1//X/9f/1//T/
9P/1//X/9f/1//f/9//3//j/9v/1//X/9f/1//X/9v/2//j//v8GABIAIAAuAEEAYwCJ
ALUA6AAfAVMBfgGIAV4BHwHeAJoAUAASAN//r/+F/2j/XP9h/3P/h/+Y/6j/tv/E/9H/
2//e/+D/5f/n/+j/6f/q/+r/6v/o/+r/6//s/+7/7v/u//D/8P/w//D/8f/z//P/8//0
//L/8v/z//P/9f/1//X/9f/1//X/9v/2//b/9//3//f/+f/6//r/+v/5//r/+v/6//z/
/P/+//7////////////+//7//v/+//7///8BAAEAAgADAAMAAwAEAAQABQAFAAUABQAG
AAYABgAGAAcABwAHAAkACQAJAAYABgAGAAYABQAFAAUABQAFAAUABQADAAIAAQABAAAA
/v/9//z//P/7//n/+P/4//b/9f/0//T/9P/0//X/9v/2//b/+P/4//b/+P/4//r/+v/6
//r/+v/7//v/+//7//v/+//7//n/+v/6//r/+f/5//n/+P/3//b/9v/2//X/8//y//L/
8v/y//L/8v/x//H/8f/y//L/8P/w//D/8P/y//L/8v/y//P/8//0//T/8//z//X/9f/1
//X/9v/2//T/9v/2//b/+P/5//n/+//5//n/+//7//3//P/8//3//f/9//7//v8AAAAA
AAAAAAAAAAD/////AQABAAIAAgAAAP///v/+/wAA///////////+//7//f////7//v/+
//v/+//7//v/+f/4//j/+P/6//n/+f/5//n/+f/5//n/+f/4//j/+P/4//n/+v/6//n/
+P/3//b/9//3//f/+P/2//b/9v/2//j/+P/4//j/+f/5//n/+f/3//f/9//3//f/9//3
//f/9//3//n/+v/4//j/+P/4//j/+P/5//n/9//3//b/9v/3//f/9//3//f/9//3//j/
+f/6//r/+//7//v/+//7//r/+v/6//r//P/+//7///8CAAIAAgACAAEAAQABAAEA///+
//7//v8AAAAA/v/9//r/+f/5//n/+f/5//v/+//7//n/+P/3//f/9//2//b/9v/3//f/
9//3//f/9v/2//X/9f/1//X/9//3//f/+P/6//n/+f/5//n/+f/4//j/+v/+/wQADgAa
ACgAOQBTAHsAowDUAAsBQwF2AZQBggFJAQgBxAB8ADoABQDb/63/fv9i/1//af95/47/
oP+u/77/y//T/9r/4P/n/+n/7P/t/+7/7v/u//D/8v/z//T/9P/0//T/9v/4//j/+P/5
//j/9//2//b/+P/4//n/+f/5//n/+f/5//f/9//4//j/+P/5//n/+f/5//r/+v/6//v/
/P/8//z//P/8//7//v/7//v/+//7//7//v/+//7//P/9//////8AAAEAAQABAAAAAAAB
AAEABQAFAAYABgAEAAQABQAFAAUABwAHAAcABgAGAAYABgADAAMAAwADAAMAAwADAAEA
AAD//////v/8//v/+v/6//v/+f/4//j/9v/1//T/9P/y//L/8//0//b/9v/4//j/+P/6
//r//P/8//z//P/8/////////////f/9//3/+//6//r/+v/5//n/+f/4//f/9v/2//b/
9f/1//T/9P/0//T/9P/0//P/8//z//T/9P/2//b/9v/2//b/9v/2//b/9f/1//b/9v/5
//n/+//7//v/+//8//z/+v/8//z//P/8//3//f////////8BAAEAAwACAAIAAwABAAEA
AgACAAIAAgACAAIABAAEAAMAAwADAAMABAAEAAQAAwACAAIAAgABAAEAAQD///7//v/9
//3//P/8//z//f/9//3//f/9//z//P/8//r/+f/5//n/+//7//v/+//7//r/+v/6//n/
+f/5//j/+v/6//r/+v/3//f/9//4//j/+P/4//j/+P/4//j/+P/5//n/+f/5//f/9//3
//f/9//3//j/9v/2//b/9v/4//j/+f/5//n/+f/4//j/+P/3//b/9f/3//f/9//4//n/
+v/6//v//f/9//3//f/8//z//P/8//z//v/+////AAAAAAAAAAD//////////////v/+
//7//v/+//z/+//6//n/+f/5//v/+//9//3//f/7//r/+f/4//f/9f/0//b/9//3//f/
9//3//b/9v/3//f/9//3//f/9//3//j/+P/3//f/9//5//n/+v/8//z/AAAIABIAIAAu
AEUAZwCPALsA8AArAWcBlgGiAYABQwEAAboAcAAuAPn/y/+b/3T/Yv9h/23/f/+S/6L/
sv/A/83/1f/a/+D/5f/n/+j/6f/q/+r/6v/q/+z/7f/u/+7/7v/u//D/7v/u/+7/7//x
//H/8f/y//L/8v/z//P/8//z//P/8//z//P/9P/0//b/9//3//f/9f/2//b/9v/3//j/
+P/4//b/9v/4//j/+f/5//n/+f/6//r/+v/6//r/+//9//3//P/9//3//f/+//7/////
/wEAAQACAAIAAgACAAMAAwADAAUABQAFAAQABAAEAAQAAQABAAEAAQABAAEAAQD///7/
/f/9//z/+v/5//j/+P/3//X/9P/0//L/8f/w//D/8v/y//P/9P/y//L/9P/0//L/9P/0
//b/9v/2//b/9v/1//X/9f/1//X/9f/1//P/9P/0//T/8//1//X/9P/z//D/8P/w/+//
8f/w//D/8P/u/+7/7v/t/+3/7f/u/+7/7v/u/+7/7v/u/+7/7v/u/+//7//w//D/8f/x
//P/8//z//P/9P/0//T/9v/2//b/9v/3//f/+f/5//n/+//7//3//P/8//3/+//7//z/
/P/8//z//P/8//z//P/7//v/+//7//z//P/8//v/+v/6//j/9//3//f/+f/4//j/9//5
//j/+P/4//X/9f/1//X/9//2//b/9v/2//X/9f/1//X/9f/1//X/9f/0//T/9P/z//P/
8//y//L/8v/y//L/8//z//P/9P/y//L/8v/y//L/8v/y//L/8//z//P/8//z//P/8//z
//X/8//x//H/8v/y//L/8v/y//D/8P/x//H/8//z//L/8v/z//P/8//z//P/8//z//T/
8//0//T/9f/3//f/9//3//j/+P/4//j/+P/6//r/+//+//7//v/+//3//f/9//3/+//6
//r/+v/7//z/+//7//n/9//2//X/9f/1//f/9//5//f/9v/1//P/8//y//L/9P/1//X/
9f/1//X/9P/0//X/9f/1//X/9f/1//X/9v/2//X/9f/1//P/8//0//T/9v/6/wIAEAAg
ADAARQBnAI0AtwDqACMBWwGKAZYBcAEtAeoApABaABoA5f+3/4n/aP9a/13/a/9//5L/
ov+y/8L/zf/X/9r/3v/j/+P/4v/l/+b/5v/m/+b/6P/p/+r/6v/q/+r/7P/s/+z/7P/t
/+3/7f/t/+7/7v/u/+//7//v/+//7//v//H/8f/y//L/8P/x//H/8f/x//L/8v/y//P/
9P/0//T/9P/0//b/9v/z//P/8//z//b/9v/2//b/+P/5//v/+//6//v/+//7//z//P/9
//3//f/9//7//v/+//7//////wEAAwADAAMAAAAAAAAAAAD///////////////////3/
/v/9//3//P/6//n/+P/4//n/9//2//b/9v/1//T/9P/0//T/9f/2//T/9P/2//b/9v/4
//j/+v/6//r/+v/6//n/+f/5//n/+f/5//n/9//2//b/9v/1//X/9f/0//P/8v/y//L/
8f/x//D/8P/w//D/8P/w/+//8f/x//L/8v/x//D/7//u//D/8P/w//D/8f/x//L/8v/x
//H/8//z//P/8//0//T/9P/2//b/9v/2//f/9//5//f/9//5//n/+f/4//j/+f/7//v/
/P/8//z//P/8//z/+v/6//n/+f/5//n/+v/6//r/+f/4//j/+v/5//n/+f/5//j/+P/3
//f/9v/2//b/9//3//f/9//3//b/9v/2//b/9f/1//X/8//z//P/8//z//L/8v/y//H/
8f/x//D/8P/w//D/8P/x//H/8f/y//L/8v/y//L/8P/w//D/8P/x//H/8f/x//H/8f/x
//H/8f/x//H/8f/x//H/8v/x//D/7//u/+7/7v/v/+//8f/x//D/8P/x//H/8f/x//H/
8f/x//L/8//0//T/9f/1//X/9f/1//b/9v/2//b/+P/6//r/+//8//z//P/8//v/+//7
//v/+//6//r/+v/4//j/9v/1//L/8f/x//H/8//z//X/9f/z//H/8P/v//H/8f/w//D/
8P/x//H/8f/x//H/8P/w//H/8f/x//H/8f/x//H/8v/y//H/8f/x//H/8//y//L/9v/8
/wIADgAcACwAQwBjAIkAtwDsAB8BUwF2AXQBRAEDAcAAegA0APj/yf+f/3f/Xv9W/2H/
c/+F/5b/qP+2/8T/0f/Z/97/4v/j/+P/4v/l/+b/5v/m/+b/6P/p/+r/6v/q/+r/7P/u
/+7/7v/v/+3/7f/t/+7/7P/s/+3/7f/v/+//7//v/+//7//w//D/8P/x//H/8f/x//L/
8v/y//P/9P/0//T/8v/y//T/9P/1//X/9f/1//b/9v/2//b/9v/3//n/+f/4//n/+f/5
//n/+v/8//3//f/9//7//v/+//7///////3/////////AAAAAAAAAAD/////////////
//////3//P/7//v/+v/4//f/9v/2//f/9f/0//T/9v/1//T/9P/y//L/8//0//T/9P/2
//b/9v/4//j/+v/4//j/+P/4//v/+//7//v/+v/5//j/9f/3//j/+f/5//f/9//2//X/
9P/0//T/8//z//L/8v/y//L/8v/y//H/8f/x//L/8v/y//L/8v/y//L/8v/y//L/8//z
//T/9P/z//P/9f/1//X/9f/2//b/+P/6//r/+v/4//n/+f/7//v/+//9//3////+//7/
//8BAAEAAgACAAIAAgACAAIAAAAAAP//////////AAAAAAAA///+//7//v/9//3//f//
//7//v/9//3//P/8//z/+f/5//n/+f/7//r/+v/6//j/9//3//f/9//3//f/9//5//j/
+P/4//f/9//3//b/9v/2//b/9v/3//f/9//4//f/9v/1//T/9v/2//b/9v/1//X/9f/1
//P/8//z//P/9//5//f/9f/0//T/9P/0//T/9P/0//X/9f/1//X/9P/0//f/9//3//f/
9f/1//X/9v/3//j/+P/5//n/+f/5//n//P/8//z//P/6//z//P/9//7//v/+//7/////
///////9//z//P/8//z//P/6//n/9v/1//X/9f/3//f/+f/5//n/9//2//X/9f/1//T/
9P/0//X/9f/1//X/9f/0//T/9f/1//X/9f/1//X/9f/2//b/9f/1//X/9//3//b/9v/8
/wIABgAOABoAKgBBAGEAiwC5AO4AJwFdAYYBigFkASUB6gCkAFgAGADn/73/kf9u/17/
X/9t/3//kP+g/7L/wv/L/9P/2P/g/+X/5//m/+b/5v/l/+T/5v/o/+n/6v/s/+z/7P/u
/+7/7v/u/+//7//v/+//8P/w//D/8f/x//D/7//u/+3/7//v//D/8P/y//P/8//z//P/
9P/0//T/9P/0//P/8v/0//T/9v/2//X/9f/1//X/9v/2//b/9v/2//f/+f/5//j/+f/5
//n/+f/6//z//f/+//3//f/8//7//v///////f/////////+//7//v/+//v/+//7//v/
/f/9//3/+//8//v/+//6//b/9f/0//T/8v/v/+3/7P/t/+3/7f/u/+7/7v/v//D/8v/y
//T/9P/2//j/+P/6//r/+v/6//r/+//7//v/+//7//v/+//5//f/9v/1//P/9f/1//T/
8//y//L/8v/x//P/8v/y//L/8v/y//L/8f/v/+//8P/w//D/8P/w//D/8f/y//P/9P/z
//P/9P/0//X/9f/3//f/+f/5//r/+v/4//r/+v/6//r/+//7//3//f/9///////9//z/
/P/9//////8AAAAAAAAAAAAAAAD///7//P/7//v/+//8//z//P/7//r/+v/8//v/+//7
//v/+v/6//n/+f/4//j/+P/1//X/9f/1//f/9v/2//b/9v/1//X/9f/z//P/8//z//X/
9P/0//T/9f/1//X/9P/0//T/9P/0//H/8f/x//L/8v/y//L/8v/y//L/8v/y//H/8f/x
//H/8f/v//D/8P/w//D/8P/w//D/8f/x//H/8f/w//D/8f/x//H/8f/x//H/8f/y//H/
8v/y//P/8//z//P/8//2//b/9v/2//T/9v/2//f/+P/4//j/+P/5//n/+f/5//f/9v/2
//b/+P/4//b/9f/0//P/8//z//H/8f/z//P/9f/z//L/8f/v/+//7v/u/+z/7f/t/+3/
7f/t/+z/7P/t/+3/7f/t/+3/7f/t/+7/7v/t/+3/7f/v/+//8P/u/+7/8v/6/wAADAAe
ADMAUQB3AKMA1gAPAUsBhgGmAZIBWQEYAdIAhgBAAAUA1f+n/3r/Xv9T/1n/af9+/4z/
nP+u/7v/x//O/9L/1//b/9z/2//c/9z/3P/c/97/3//g/+D/4P/g/+L/4v/i/+L/4//j
/+P/4//k/+L/4v/j/+P/5f/l/+X/5f/l/+X/5v/m/+T/5f/l/+X/4//k/+T/5P/n/+j/
6P/o/+j/6P/q/+r/6//r/+v/6//s/+z/7P/s/+r/6//t/+3/7v/v/+//7//s/+z/7f/t
/+//7//w//D/8v/y//P/8//x//P/8//z//L/8v/y//L/8//z//P/8//x//H/8f/v/+//
7//w//D/7P/r/+r/6v/p/+f/5v/m/+b/5f/k/+T/5P/k/+X/5v/m/+b/6P/o/+b/6P/o
/+r/6P/o/+j/6P/p/+n/6f/p/+n/6f/p/+f/6P/o/+j/5//n/+f/5v/l/+L/4v/i/+H/
3//e/97/3v/f/+D/4f/h/9//3//g/+D/4P/g/+D/4P/g/+D/4P/g/9//3//g/+D/4f/h
/+P/4//j/+P/5P/k/+b/6P/o/+j/6P/p/+n/6//p/+n/6//r/+v/6v/q/+v/6//r/+z/
7P/u/+7/7v/u/+7/7v/t/+3/6//r/+z/7P/q/+n/6P/o/+j/5//n/+f/5//m/+b/5f/n
/+b/5v/m/+X/5f/l/+X/5f/k/+T/5P/i/+H/4f/h/9//3//f/9//4f/g/+D/4P/h/+H/
4f/g/+D/4P/g/+D/3//f/9//4P/g/+D/4P/g/+D/4P/g/+D/3//f/9//3//f/9//3//f
/9//3//f/9//3//f/9//3//e/97/3v/e/9z/3f/d/9z/3v/e/9//4P/e/93/3f/d/9//
4P/g/+L/4//j/+P/4//j/+P/5P/k/+T/5P/k/+X/6f/p/+n/6v/p/+j/5v/l/+b/5v/l
/+T/5f/k/+T/4v/j/+L/4f/g/+H/4P/g/+D/4P/g/97/3v/e/97/3P/c/9z/3P/e/97/
3v/e/w==
         </WaveFormData>
      </LeadData>
      <LeadData>
         <LeadByteCountTotal>10000</LeadByteCountTotal>
         <LeadTimeOffset>0</LeadTimeOffset>
         <LeadSampleCountTotal>5000</LeadSampleCountTotal>
         <LeadAmplitudeUnitsPerBit>4.88</LeadAmplitudeUnitsPerBit>
         <LeadAmplitudeUnits>��V</LeadAmplitudeUnits>
         <LeadHighLimit>2147483647</LeadHighLimit>
         <LeadLowLimit>268435456</LeadLowLimit>
         <LeadID>V5</LeadID>
         <LeadOffsetFirstSample>0</LeadOffsetFirstSample>
         <FirstSampleBaseline>0</FirstSampleBaseline>
         <LeadSampleSize>2</LeadSampleSize>
         <LeadOff>FALSE</LeadOff>
         <BaselineSway>FALSE</BaselineSway>
         <ExcessiveACNoise>FALSE</ExcessiveACNoise>
         <MuscleNoise>FALSE</MuscleNoise>
         <LeadDataCRC32>1190490725</LeadDataCRC32>
         <WaveFormData>
9v/2//b/9v/0//T/9P/0//T/9P/0//T/9v/1//X/9v/2//X/9f/1//P/8//z//P/9f/2
//b/9v/2//b/9//3//f/9//3//f/9//4//j/+v/8//z//P/+//z//P/8//z/+v/6//r/
+f/7//v/+//7//n/+f/3//b/9//2//b/9v/2//f/9//3//T/8//x//H/8f/x//H/8f/y
//L/8v/x//H/8f/x//H/8f/x//H/8f/x//L/8v/y//D/8P/w//D/8P/y//T/9f/5/wAA
CAASACIAOABaAIUAswDmACMBYQGSAaUBjQFbASEB3wCXAFYAHADr/8L/pf+X/5T/m/+l
/7L/v//I/87/1v/c/93/3v/h/+L/5f/l/+X/5f/l/+T/5v/m/+b/5v/n/+f/6f/p/+n/
6f/p/+j/6P/o/+j/6v/r/+v/6//o/+f/5v/l/+P/4//j/+P/5P/k/+X/5f/j/+P/4//j
/+X/5f/m/+b/5v/m/+b/5//n/+f/5//n/+j/6P/o/+j/6P/p/+r/6v/r/+v/6//r/+v/
7P/s/+3/7v/u//D/8P/y//L/8v/z//T/9P/z//P/8v/y//P/8//0//T/9P/0//f/9//3
//b/+P/4//j/+P/2//X/9f/1//T/9P/0//T/9f/z//P/8//z//P/9P/0//L/8v/z//P/
9f/2//b/9v/3//f/9//2//b/9v/2//X/8//z//P/8v/z//L/8v/x//H/8f/w/+//8f/x
//H/8f/v/+7/7P/r/+3/7f/t/+z/7v/v/+//7//r/+3/7f/t/+//8P/w//D/8P/v/+7/
7f/v/+//8f/x//H/8f/y//L/8//z//P/8//0//b/9v/2//b/9v/2//f/9v/2//f/9//4
//j/+f/5//n/+f/5//n/9//2//b/+P/6//n/+f/4//b/9v/2//b/9v/2//b/9f/1//X/
9f/0//T/9P/0//T/9v/2//X/9f/y//L/8v/y//L/8P/w//D/8P/w//H/8f/v/+//7//v
/+z/6//q/+n/6//q/+r/6P/m/+b/5v/n/+f/5//m/+b/5//n/+f/5//n/+f/5//n/+f/
5//n/+f/5v/l/+X/5v/m/+b/5v/l/+X/5//q/+z/7P/s/+z/7P/s/+v/6//q/+r/6f/p
/+n/6f/p/+n/6//r/+z/7P/s/+7/7v/v/+//7//v/+//7f/t/+7/7v/y//L/8v/y//T/
9P/0//T/8v/y//L/8v/x//H/8f/x//H/8f/x/+//8P/v/+7/7v/u/+7/7//v/+//7v/t
/+v/6//r/+v/6//r/+z/7P/s/+v/6//r/+v/7f/t/+3/7f/s/+v/6//q/+r/6v/q/+r/
6v/q/+z/7v/x//X//P8GABIAHgAwAE4AdQChANIADQFHAXYBhwFtATsBBwHFAH8APgAK
AN3/uP+f/5X/lv+d/6n/tP+//8r/0P/W/9r/2//e/9//3v/f/+H/4f/h/+H/4v/k/+T/
5P/i/+P/4//l/+X/5f/l/+X/5v/m/+b/5v/m/+f/5//n/+n/6f/p/+n/6//r/+v/6//q
/+r/6//r/+n/6f/p/+n/6//r/+z/7P/s/+z/7P/t/+3/7f/t/+3/7v/u/+7/7v/u/+//
8P/w//H/8f/x//H/8f/y//L/8//y//L/9P/0//T/9P/0//X/+P/4//f/9//4//j/+f/5
//r/+v/6//r//f/9//3//P/7//r/+f/4//b/9f/1//X/8v/y//L/8v/y//H/8v/z//P/
8//0//T/9P/0//X/9f/z//T/9P/0//f/9//3//b/9v/2//b/9f/z//P/8//y//P/8v/y
//H/8//z//L/8f/v/+//7//v//D/8P/v/+//7f/t/+3/7P/q/+v/6//r/+v/7f/t/+3/
6//s/+z/7P/v/+//7//v//H/8f/z//P/8f/x//L/8v/1//X/9f/1//b/+P/4//j/9v/2
//b/9//4//j/+f/5//b/9v/3//f/+f/5//n/+f/5//j/+P/6//n/9//2//T/9P/0//T/
9P/2//b/9v/1//X/9f/1//T/9P/0//T/9P/2//b/9f/1//T/9P/0//T/9v/0//T/9P/y
//L/8//z//H/8f/x//H/7//v/+//7//x//D/8P/u//D/8P/w//H/7//v/+7/7v/v/+//
7//v/+3/7f/t/+3/7v/v//D/8f/x//H/8v/0//D/8P/u/+7/7P/s/+z/7P/u/+7/7f/t
/+7/7v/t/+3/7v/v//D/8f/v/+//8P/w//D/8v/y//P/8//z//P/8//z//P/9P/0//b/
9v/2//b/+v/6//r/+v/4//j/+P/4//n/+f/5//n/9//3//f/9f/y//H/8P/w//D/8P/x
//H/8v/y//L/8f/z//P/8//z//L/8v/x//D/7//v/+//7//v/+//7//v//H/8f/y//L/
8P/w//D/8P/w//D/8v/y//P/9//8/wQADAAYACgAQgBnAJUAyAD/ADsBeAGfAZ0BdQFF
AQkBvQB0ADYABQDc/7f/n/+W/5f/of+u/7f/wP/I/9L/2P/Z/9z/3//k/+P/4f/h/+H/
4f/k/+b/5v/m/+b/5//n/+n/6//r/+v/6//r/+r/6f/o/+j/6f/p/+n/6f/p/+n/6f/p
/+n/6f/p/+r/6v/r/+v/7f/t/+3/7f/t/+3/7v/u//D/8P/w//H/7//v/+//7//w//D/
8P/w//L/8//0//T/8//z//P/8//1//b/9v/3//b/9v/4//j/+v/6//r/+//6//r/+f/5
//r/+v/7//v/+v/6//r/+v/5//n/+f/4//f/9v/1//T/8//z//T/9f/0//T/9P/0//P/
8f/x//H/8P/v/+//7v/v//D/8v/z//T/9v/3//j/+f/5//n/+P/4//j/+P/3//X/9f/1
//T/9P/0//X/9f/z//P/8v/x/+//7//v/+//8P/w/+//7//x//H/8f/w//D/8f/x//H/
7//x//H/8f/v//D/8P/w//P/8//z//P/9f/1//f/9//1//X/9v/2//n/+f/5//n/+//+
////AAD+//7//v///wAAAAABAAEAAAAAAAEAAQABAAEAAQABAP///v/+/wAA///9//z/
+v/6//r/+v/6//z//P/8//v//f/9//3//P/6//r/+v/6//j/+P/3//f/+P/4//j/+P/5
//j/+f/6//j/+P/5//n/9//3//f/9//1//X/9f/1//P/8v/y//D/8f/y//P/9f/3//f/
9v/2//X/9f/1//X/8//z//P/8//z//P/8//z//L/8f/z//T/9P/y//L/8v/y//D/8P/v
/+//8v/y//H/8f/x//H/8f/x//P/8//0//T/8v/0//T/9f/3//f/9//3//f/9//4//j/
+P/4//j/+P/6//r/+v/6//r/+v/6//r/9//3//f/9//3//f/9//1//b/9f/0//T/9P/0
//X/9f/3//b/9f/z//L/8f/w/+//8f/y//L/8v/z//P/8//z//P/8//z//P/8f/x//L/
8v/w//D/8P/w//D/8P/y//L/8f/z//z/BgASACAANgBaAIcAuQDwAC0BcQGqAcMBrQF9
AUUB/wCzAGwALgD9/9L/rf+b/5T/mf+j/67/t//C/87/1P/Y/9v/3v/f/+D/4f/j/+P/
4//j/+L/5P/k/+T/5P/l/+X/5//n/+f/5//n/+j/6P/o/+j/6P/p/+n/6f/r/+v/6//r
/+v/6//r/+v/6f/o/+j/5//p/+n/6f/p/+v/6//s/+z/7v/u/+7/7//x//H/8f/x//D/
8P/w//D/8v/z//T/9P/1//X/9f/1//T/9P/z//P/9P/0//b/9v/4//j/+P/5//j/+P/3
//f/+v/6//v/+//6//r/+v/6//n/+f/5//j/9v/2//b/9v/2//X/9f/1//T/9P/0//T/
8//x//H/8f/z//P/9P/0//T/9P/1//X/9f/2//b/9v/3//f/9//2//T/9P/0//P/9f/1
//X/9P/z//L/8v/x//H/8f/w/+//7f/t/+3/7f/s/+z/6//r/+v/6//r/+r/7P/t/+3/
7f/r/+3/7f/t/+3/7v/u/+7/7//v/+//7//v/+//8f/x//P/8//0//T/8//z//P/8//2
//j/+P/4//r/+v/6//v//P/8//3//f/6//r/+//7//v/+//7//v/+//6//r//P/8//v/
+//6//r/+v/6//r/+P/4//j/9//3//f/9//2//b/9v/2//b/9v/2//X/9f/0//T/9P/0
//T/8v/y//L/8v/y//P/8//z//P/8//z//P/8//z//P/8//y//L/8P/w//D/8P/x//H/
8f/w//D/7//v/+//7//x//H/8f/x//H/8f/x//H/8P/v/+//8P/w//D/8P/u/+7/7v/u
//D/8P/v/+//7v/u/+3/7f/v/+//7//v/+3/7f/u/+7/8P/y//L/8//z//P/8//z//P/
8//0//T/9v/2//b/9v/2//b/9v/2//j/+P/4//j/9f/1//X/9f/1//X/9f/z//T/8//y
//L/8v/y//P/8//x//D/7//t/+3/7f/t/+3/7f/u/+7/7v/t/+3/7f/t/+//7//v/+//
7//v//D/8P/u/+7/7v/u//D/8v/w//D/8//5/wAACAAUACgARABqAJUAxQD+ADsBdwGi
AaUBgwFNAREByQCFAEgADgDf/7b/m/+T/5T/n/+p/7T/vf/I/9D/1v/c/9//4P/h/+L/
4f/j/+P/4//j/+P/5P/j/+L/5P/l/+X/5//l/+X/5f/l/+j/6P/o/+j/6v/r/+v/6//p
/+n/6f/p/+n/6f/p/+n/6v/q/+v/6//r/+v/6//r/+n/6f/q/+r/6//s/+3/7//t/+3/
7f/t//D/8P/w//D/8P/x//L/8v/z//P/8//z//P/9P/0//X/+P/4//r/+v/6//r/+v/7
//7//v/9//3//P/8//3//f/+//7//v/+/wEAAQABAAAA/v/+//7//v/8//v/+//7//r/
+v/6//r/+f/3//f/9//4//n/+//8//r/+v/7//v/+//8//z//P/7//v/+//6//r/+v/6
//n/+f/5//n/+P/5//j/+P/3//n/+f/4//f/9f/1//X/9f/0//T/8//z//P/8//z//L/
8v/z//P/8//x//P/8//z//P/9P/0//T/9f/1//X/9f/1//X/9//3//X/9f/2//b/+f/5
//n/+f/4//r/+v/6//z//P/8//3//P/8//3//f/8//z//f/9//3//f/9//3//f/8//z/
/v/+//3//f/8//z//P/8//z//P/8//z/+//5//n/+f/4//j/+P/4//j/+P/4//f/9//2
//b/9v/2//j/9v/2//b/+P/4//n/+f/3//f/9//3//X/9f/1//X/9f/0//T/8v/0//T/
9P/1//X/9f/0//T/8//z//P/8//z//P/8//z//P/8//z//P/9P/z//P/9P/0//T/9P/z
//T/8v/y//L/8v/0//T/8//z//T/9P/z//P/8//z//P/8//x//H/8v/y//L/9P/0//X/
9//3//f/9//1//X/9v/2//j/+P/4//j//P/8//z//P/6//r/+v/6//n/+f/5//n/+f/5
//n/9//4//f/9v/2//j/+P/5//n/9//2//X/8//1//X/9f/1//P/9P/0//T/9f/1//X/
9f/1//X/9f/1//X/9f/2//b/9P/0//T/9P/0//T/9P/2//f//f8CAAgAFAAgADIAUgB5
AKUA2gARAUkBegGRAX0BTwEbAd0AlQBWABwA6//G/6v/m/+a/6P/r/+6/8X/zP/S/9r/
4P/j/+L/5f/m/+f/5//n/+f/5//o/+r/6v/q/+z/7f/t/+//7//v/+//7//w//D/8P/w
/+7/7//v/+//8f/x//H/8f/x//H/8f/x//L/8v/z//P/8//z//P/8//z//P/9P/0//b/
9v/2//f/9//3//f/9//2//b/9v/2//b/9//4//j/+//7//v/+//7//z//P/9//z//P/+
//7/AAAAAAAAAQACAAIAAQABAAAAAAABAAEA/v/+//7//v/////////+/wAAAAAAAAAA
/v/9//3//f/6//r/+v/6//n/9//3//f/9//3//j/+P/2//b/9//3//f/+P/4//j/9//3
//f/9v/4//j/+P/3//f/9//3//b/9//2//b/9f/z//P/8v/x/+//7//v/+//7v/u/+3/
7f/v/+//7//u//D/8f/x//H/7f/v/+//7//v//D/8P/w//H/8f/x//H/7//v//H/8f/x
//H/8v/y//P/8//z//P/9P/2//b/9v/2//b/9v/3//j/+P/5//n/+P/4//n/+f/7//v/
+//7//n/+P/4//r/+//7//z//P/8//z//P/8//z//P/8//v/+//7//v/+v/6//r/+v/6
//j/+P/3//f/9v/2//b/9v/4//b/9v/2//b/9v/3//f/9//3//f/9//3//f/9//3//X/
9P/0//L/8v/y//L/8//1//X/9P/0//X/9f/1//X/9f/1//X/9f/z//P/8//z//T/8//z
//T/9P/0//b/9v/2//b/9v/2//b/9v/1//X/9P/0//P/8//z//P/8//z//P/8//0//T/
9v/4//j/+f/3//f/9//3//n/+f/6//r//P/8//z//P8AAAAAAAAAAAAAAAAAAAAA/f/9
//3//f/9//3//f/7//r/+f/4//j/+P/4//n/+f/3//b/9f/z//P/8//z//P/9f/2//b/
9v/1//X/9f/1//P/8//z//P/9f/1//b/9v/2//b/9v/2//b/9v/2//j/+f/7/wAACAAQ
ABwAKgBEAGsAlwDIAAEBPQF4AaEBnwF5AUUBCQHFAIAARAARAOT/u/+h/5r/m/+j/7D/
vf/E/8z/1P/Y/9v/4P/j/+b/5//p/+n/6f/p/+v/7v/v//D/7v/v/+//8f/x//H/8f/x
//H/8P/v/+7/8P/x//H/8f/x//H/8f/x/+//7//v/+//8v/y//P/8//z//P/8//z//P/
8//0//T/9v/2//b/9//2//X/9P/z//T/9P/0//T/9P/1//b/9v/3//f/9//3//f/+P/4
//n/+v/6//z//P/8//z//P/9//z//P/7//v//v/+///////+//7//v/+//3//f/9//z/
/P/8//z//P/8//v/+//7//r/+v/6//r/9//1//X/9f/z//P/9P/0//b/9v/3//f/+f/6
//r/+v/5//n/+f/4//r/+v/6//n/9//3//f/9v/1//T/9P/z//P/8//y//H/7//v/+//
7//u/+7/7f/t/+3/7f/t/+z/7v/v/+//7//v//H/8f/x/+//8P/w//D/7//v/+//7//w
//H/9P/1//f/9//4//j/9//3//f/9//2//j/+P/4//r/+v/6//v//P/8//3//f/8//z/
/f/9//3//f/9//3//f/8//z//v/+//3//f/8//z//P/8//z//P/8//z/+//5//n/+f/4
//j/+P/4//j/+v/6//n/+f/2//b/9v/2//b/9P/0//T/9v/2//f/9//3//f/9//3//X/
9f/1//X/9//2//b/9P/y//L/8v/z//X/9f/0//T/9f/1//X/9f/1//X/9f/1//P/8//z
//P/8v/x//T/8v/y//L/8v/0//T/8//z//T/9P/z//P/8f/x//H/8f/y//P/9f/2//T/
9v/2//f/9//3//f/9//3//f/+P/4//j/+P/4//j//P/8//z//P/6//r/+v/6//n/+f/5
//n/+f/5//n/9//2//X/9P/0//b/9v/3//f/9//2//X/8//x//H/8f/x//H/8v/y//L/
8f/x//H/8f/z//P/8//z//P/8//0//T/9P/0//T/9P/0//T/9v/2//f/+f/+/wYAEgAg
ADYAVgB9AKsA4gAfAWEBmgGzAaUBeQFDAQEBuQByADQAAQDW/7H/nf+Y/5n/o/+w/7v/
wv/M/9T/2P/Z/9z/3//i/+H/4//j/+P/4//k/+b/5v/m/+b/5//n/+n/5//n/+f/5//o
/+j/6P/o/+r/6//r/+v/6//r/+v/6//r/+v/6//r/+z/7P/t/+3/7f/t/+3/7f/t/+3/
7v/u/+7/7v/u/+//7//v/+//7//w//D/8P/w//L/8//0//T/8//z//P/8//z//T/9P/1
//j/+P/6//r/+P/4//j/+f/8//z/+//7//r/+v/7//v/+v/6//r/+v/9//3//f/8//r/
+v/6//r/+P/3//f/9//0//T/9P/0//X/8//z//P/9f/1//b/9v/0//T/9f/1//X/9v/2
//b/9f/1//X/9P/0//T/9P/z//P/8//z//L/8//y//L/8f/x//H/8P/v/+3/7f/t/+3/
7v/u/+3/7f/t/+3/7f/s/+r/6//r/+v/6f/r/+v/6//r/+z/7P/s/+3/7f/t/+3/7f/t
/+//7//v/+//8P/w//P/8//z//P/8v/0//T/9P/2//b/9v/3//j/+P/5//n/+P/4//n/
+f/5//n/+f/5//n/+P/4//r/+v/5//n/+P/4//j/+P/4//b/9v/2//X/9//3//f/9v/2
//b/9v/2//T/9P/z//P/8v/y//L/8v/0//L/8v/y//D/8P/x//H/8//z//P/8//y//H/
8P/v//H/8P/w/+7/7//w//H/8//y//H/7//u/+//7//v/+//7//v/+//7//v/+//7//v
//D/8f/v/+7/7v/u/+7/7v/u//D/8P/v/+//8P/w/+//7//v/+//7//v/+//7//w//D/
7v/w//D/8f/z//P/8//z//P/8//0//T/9v/2//b/9v/4//j/+P/4//j/+P/4//j/9//3
//f/9//5//n/+f/3//b/9f/0//T/8v/y//P/8//z//L/8f/v/+//7//v/+//8f/y//L/
8v/x//H/8f/x//H/8f/x//H/8f/x//L/8v/w//D/8P/w//D/8P/y//L/8//3//z/BgAS
ACAANABUAHkApQDYABEBTQGEAZ8BiwFbAScB5wChAF4AIgDx/8r/qf+Z/5b/nf+p/7L/
vf/G/87/1v/c/93/4P/h/+L/4f/j/+P/4//j/+L/5P/k/+T/5P/l/+X/5//p/+n/6f/p
/+j/6P/o/+j/6v/r/+v/6//p/+n/6f/p/+v/6//r/+v/6v/q/+v/6//r/+v/6//r/+3/
7f/u/+7/7P/s/+z/7f/r/+v/6//r/+7/7v/u/+7/7v/v//D/8P/x//H/8f/x/+//8P/w
//H/8P/w//L/8v/0//T/9P/1//j/+P/3//f/+P/4//n/+f/4//j/+P/4//v/+//7//r/
+v/6//r/+v/2//X/9f/1//b/9v/2//b/9f/z//P/8//z//P/9P/0//L/8v/z//P/9f/2
//b/9v/1//X/9f/0//T/9P/0//P/8//z//P/8v/x//D/8P/v/+//7//u/+3/7f/t/+3/
7f/s/+z/6//r/+v/6//r/+r/7P/t/+3/7f/p/+v/6//r/+v/7P/s/+z/6//r/+v/6//r
/+v/7f/t/+3/7f/u/+7/7//v/+//7//w//L/8v/y//L/8v/y//P/8v/y//P/8//1//b/
+P/5//f/9//3//f/9//2//b/+P/2//X/9f/0//T/9P/0//T/9P/0//T/8//1//X/9f/0
//T/9P/0//T/9P/0//P/8//y//L/8v/y//T/8v/y//L/8v/y//P/8//x//H/8f/x//H/
8f/x//H/8f/w//D/7v/w//D/8P/x//H/8f/w//D/8f/x//H/8f/x//H/8f/x//H/8f/x
//H/8P/v/+//8P/y//L/8v/w//D/8P/w//D/8P/v/+//8P/w/+//7//x//H/8f/x//H/
8f/y//L/8P/y//L/8//z//P/8//z//X/9f/2//b/+P/4//j/+P/6//r/+v/6//r/+v/6
//r/+f/5//n/+f/3//f/9//1//T/8//y//L/8v/y//P/8//z//L/8f/v/+//7//v/+//
7//w//D/8P/v/+//7//v//H/8f/x//H/8f/x//L/8v/w//D/8P/w//D/8v/y//L/9f/5
//7/BgAQAB4ANgBUAHsApwDcABEBSQF4AYMBZwE3Af8AvwB3ADgABADb/7j/n/+T/5b/
of+t/7j/w//K/9D/2P/e/9//4v/l/+T/4//l/+X/5f/l/+b/6P/o/+j/5v/n/+f/6f/n
/+f/5//n/+j/6P/o/+j/6v/r/+v/6//t/+3/7f/t/+v/6//r/+v/7P/s/+3/7f/t/+3/
7f/t/+v/6//s/+z/7P/s/+z/7f/t/+3/7f/t/+7/7v/u/+7/7v/v//D/8P/v/+//7//v
//H/8v/y//P/9P/0//b/9v/0//T/9P/1//j/+P/3//f/+v/6//v/+//6//r/+v/6//v/
+//7//r/+P/4//j/+P/2//X/9f/1//T/9P/0//T/9f/z//P/8//z//P/9P/0//T/9P/1
//X/8//0//T/9P/z//P/8//y//P/9P/1//X/9P/z//L/8P/y//L/8//z//P/8//y//H/
7//v/+//7//u/+7/7f/t/+3/7f/t/+z/7P/t/+3/7f/r/+3/7f/t/+v/7P/s/+z/7f/t
/+3/7f/t/+3/7//v/+//7//w//D/8//z//P/8//y//T/9P/0//b/9v/2//f/9v/2//f/
9//4//j/+f/5//v/+//7//v/+f/4//j/+v/6//n/+f/4//j/+P/4//j/9v/2//b/9f/2
//f/+P/4//j/+P/4//j/9//2//T/8//0//T/9P/0//T/8v/y//L/8v/y//P/8//x//H/
8f/x//P/8//z//P/9f/0//T/8v/0//T/9P/1//T/8//x//D/8f/x//H/8f/x//H/8f/x
/+//7//v/+//9P/z//P/8v/y//D/8P/w//D/8P/w/+//7//w//D/7//v//H/8f/x//H/
8f/x//L/8v/y//T/9P/1//X/9f/1//X/9//3//j/+P/5//j/9//2//j/+P/4//j/+v/6
//r/+v/5//n/+f/5//n/+f/5//f/9v/1//T/9P/0//T/9f/1//P/8v/x/+//7//v/+//
7//v//D/8P/w/+//7//v/+//7//v/+//7//v/+//8P/w//L/8v/y//L/8v/y//L/8v/3
//v//v8CAAwAHAAyAFIAewCrAOIAHQFbAY4BoQGLAV0BKwHnAJsAWAAgAPP/yv+r/5n/
lP+Z/6P/rv+3/8D/yv/S/9b/2f/e/+H/4v/f/93/3f/d/93/4P/i/+L/4v/k/+X/5f/n
/+f/5//n/+f/5v/m/+b/5v/o/+n/6f/p/+f/5//n/+f/5//n/+f/5//o/+j/6f/p/+v/
6//r/+v/6f/p/+r/6v/q/+r/6v/r/+v/6//r/+v/7P/s/+z/7P/s/+3/7v/u//H/8f/x
//H/8//0//T/9f/1//T/9f/0//T/9P/0//X/+P/4//f/9//4//j/+f/5//b/9v/2//b/
9//3//f/9v/3//j/+f/6//f/9f/0//P/7//u/+3/7P/u/+3/7v/v/+//7//w//D/8v/y
//P/8//0//b/9//4//f/9//3//b/9v/2//b/9f/1//X/9f/0//D/7v/t/+v/7f/t/+z/
6//s/+3/7v/v/+7/7v/t/+3/7f/t/+3/7P/r/+v/6v/p/+f/6f/p/+n/6v/s/+3/7v/v
/+//7//v//H/8f/z//P/8f/x//L/8v/z//P/8//z//L/9P/0//T/9P/0//T/9f/2//b/
9//3//j/+P/5//n/9//3//f/9//1//T/9P/2//b/9f/1//T/9P/0//T/9P/0//T/9P/z
//P/8//z//L/8P/w//D/8P/w//D/7//v//D/8P/w//D/7v/s/+z/7P/s/+z/7f/t/+3/
7f/t/+3/6//r/+v/6//r/+r/6v/o/+j/6P/o/+n/6//r/+r/6v/p/+n/6f/p/+f/5//n
/+f/6f/n/+j/6P/o/+j/6P/q/+r/6f/p/+j/6P/n/+f/5//n/+f/5//n/+f/6P/o/+b/
6P/o/+n/6f/p/+n/6f/r/+v/7P/s/+7/7v/u/+7/7v/u/+7/7v/w//D/8P/w/+//7//v
/+//7//v/+//7f/s/+v/6v/q/+r/6v/r/+v/6//q/+n/5//l/+X/5f/l/+P/5P/k/+T/
4//j/+P/4//j/+P/4//j/+P/4//k/+T/5P/k/+T/5P/m/+b/5v/m/+X/6//u//L//P8M
ACAAOgBhAI8AxAD/AEEBhAGxAbEBiQFXARcBzQCEAEAACQDc/7P/l/+K/4f/j/+c/6f/
rv+2/77/xv/L/87/0//U/9P/0f/R/9H/0f/S/9T/1P/U/9b/1//X/9n/2f/Z/9n/2f/a
/9r/2v/a/9j/2f/Z/9n/2//b/9v/2//b/9v/2//b/9r/2v/b/9v/2f/Z/9n/2f/b/9v/
3P/c/97/3v/e/9//3//f/9//3//i/+L/4v/i/+D/4f/i/+L/4f/h/+H/4f/h/+L/4v/j
/+T/5P/m/+b/6P/o/+j/6f/o/+j/5//n/+r/6v/r/+v/6v/q/+r/6v/t/+3/7f/s/+z/
7P/s/+z/6v/p/+n/6f/m/+b/5v/m/+f/5f/l/+X/5//n/+j/6P/o/+j/6f/p/+n/6v/q
/+r/6f/p/+n/6P/m/+b/5v/l/+X/5f/l/+T/5P/k/+X/5f/l/+X/5P/j/+H/4f/h/+H/
3v/e/93/3f/e/9//4P/g/97/3//f/9//2//d/93/3f/d/97/3v/e/97/3f/c/9v/3f/d
/9//3//f/9//4P/g/+P/4//j/+P/4v/k/+T/5P/k/+T/5P/l/+T/5P/l/+X/5f/m/+j/
6f/n/+f/5//n/+n/6P/o/+r/6P/n/+f/5v/k/+T/5P/k/+T/5P/k/+P/4f/h/+H/4P/g
/+D/4P/g/+D/4P/f/9//3v/e/97/3v/e/9z/3P/c/9r/2v/b/9v/2//b/9v/2//b/9v/
2//b/93/3P/c/9r/2v/a/9r/2//b/9v/2v/a/9r/2f/Y/9f/1//X/9f/1//X/9f/1//X
/9j/1//X/9j/1v/W/9b/1f/X/9f/2P/Y/9b/1v/W/9b/1v/V/9X/1f/U/9T/1f/V/9f/
1//X/9f/2f/a/9r/2f/Z/9r/2v/a/9r/2//c/93/3f/f/9//3//d/9z/3P/c/97/3v/e
/93/3f/d/93/2//a/9n/1//V/9f/1v/Y/9j/2P/Y/9f/1v/V/9T/0v/S/9L/0v/U/9T/
1P/U/w==
         </WaveFormData>
      </LeadData>
      <LeadData>
         <LeadByteCountTotal>10000</LeadByteCountTotal>
         <LeadTimeOffset>0</LeadTimeOffset>
         <LeadSampleCountTotal>5000</LeadSampleCountTotal>
         <LeadAmplitudeUnitsPerBit>4.88</LeadAmplitudeUnitsPerBit>
         <LeadAmplitudeUnits>��V</LeadAmplitudeUnits>
         <LeadHighLimit>2147483647</LeadHighLimit>
         <LeadLowLimit>268435456</LeadLowLimit>
         <LeadID>V6</LeadID>
         <LeadOffsetFirstSample>0</LeadOffsetFirstSample>
         <FirstSampleBaseline>0</FirstSampleBaseline>
         <LeadSampleSize>2</LeadSampleSize>
         <LeadOff>FALSE</LeadOff>
         <BaselineSway>FALSE</BaselineSway>
         <ExcessiveACNoise>FALSE</ExcessiveACNoise>
         <MuscleNoise>FALSE</MuscleNoise>
         <LeadDataCRC32>2742288914</LeadDataCRC32>
         <WaveFormData>
9P/0//T/9P/y//L/8v/y//L/8v/y//L/8v/y//L/8//1//T/9P/1//T/8//y//H/8v/z
//T/9f/2//b/9//3//X/9f/1//X/9v/2//f/9//6//r/+//9//v/+v/6//r/+v/6//r/
+v/5//n/+f/6//r/+f/4//j/+P/2//b/9v/0//T/9P/0//T/8v/x//H/8f/x//L/8v/y
//L/8v/y//L/8v/y//L/8P/w//D/8P/w//D/8P/w//D/8P/w//D/8P/y//T/9f/4//z/
AwAIABEAIQA4AFUAdwCYAMMA8QAbATEBLwEbAfsA0QCeAGwAPwAbAP3/6P/a/9T/0v/X
/9z/4v/j/+H/5P/o/+j/5//n/+f/6v/o/+j/6P/o/+j/6P/p/+n/6f/p/+n/6f/r/+z/
7P/t/+z/7P/s/+z/7f/u/+7/7v/r/+r/6f/o/+b/5v/m/+b/5v/n/+f/5//n/+f/5//o
/+b/5v/m/+b/6P/o/+n/6f/p/+n/6f/p/+v/7P/s/+z/6v/r/+z/7P/t/+7/8P/x/+//
7//v//H/8f/y//L/8v/z//b/9//5//j/+P/4//n/9//4//n/+f/7//v/+//9/wAAAQAB
AAEAAgACAAIAAgACAAEAAQABAAEAAQABAAEAAwABAAEAAQABAAEAAQABAAEAAAD/////
/////////////wAAAQABAP/////9//z//P/8//z//P/6//r/+f/5//n/+f/5//f/+P/4
//n/+v/4//f/9v/1//f/9//3//b/9v/4//j/9//1//b/9v/1//f/9//3//f/9f/1//X/
9v/4//n/+f/5//f/+P/4//j/+v/7//3//f/7//v/+//8//r/+//8//z/+//7//z//P/+
//7//v/+//3//f/9//3/+//7//v//P/+//7//v/9//3//f/9//z/+//7//z//P/6//r/
+v/6//r/+v/6//r/+//7//v/+//4//j/+P/4//r/+P/4//j/+f/5//j/+P/2//b/9//3
//T/8v/x//D/8v/y//L/8f/w//D/8f/x//H/8P/w//D/8f/x//H/8P/u/+7/7v/v/+//
7//u/+7/7v/u/+7/7v/w//D/8P/v/+//7//y//T/9P/0//T/9P/0//T/9P/z//P/8v/y
//P/8//z//P/8//z//P/8//z//T/9P/1//f/9//3//f/9f/2//b/9//4//r/+//9//3/
/f/8//z/+v/6//r/+v/6//n/+f/5//r/+v/5//j/+v/6//j/+P/4//j/+P/4//j/9v/0
//P/9f/1//X/9v/2//b/9v/2//b/9v/2//b/9P/0//T/9P/y//L/8v/y//L/8v/y//L/
8v/y//L/9v/3//r/AAAHAA4AFQAfADQAUQBvAJIAuwDnAAsBIQEdAQUB6wDFAJAAYAA3
ABMA+f/o/97/2P/Y/93/4v/m/+n/6//s/+z/7P/t/+3/7f/s/+z/7P/s/+z/7v/u/+//
7//u/+3/7P/r/+3/7v/u/+//8P/w//D/8P/v//D/8P/w//L/8v/y//L/9P/0//T/9P/0
//X/9f/1//P/8//z//T/9v/2//b/9v/2//b/9//3//X/9f/1//X/9f/2//b/9v/2//f/
+P/4//j/+P/5//n/+f/5//n/+//7//z//P/8//r//P/8//3//v/+//7///8BAAIAAwAD
AAMAAwADAAUABgAHAAcABwAGAAYABgAGAAQAAwADAAMAAwADAAMAAwADAAEAAQABAAEA
AQABAAEAAQAAAP///////////////wAAAAAAAP//AQABAP///v/9//z/+//6//r/+v/5
//n/+//7//v/+f/5//j/+P/4//f/9//3//f/9//3//f/9v/0//b/9v/1//f/+P/4//f/
9f/1//X/9f/3//f/9//4//j/+f/5//n/+f/6//r/+v/8//3//////////////wAA/v//
/wAAAAD/////AAAAAP7//v/+//7/AQABAAEAAQABAAEAAQACAP///v/9//v/+f/5//n/
+P/4//n/+//8//r/+v/6//r//P/8//z//P/9//3//f/9//r/+v/6//r//P/6//r/+v/5
//n/+P/4//j/+P/5//n/+f/4//j/+P/2//b/9v/1//X/9v/4//n/9//2//b/9v/3//f/
9//2//T/9P/0//X/+P/5//n/+v/6//r/+v/6//j/+P/2//b/9f/0//P/8v/0//T/9P/0
//f/9//2//b/+f/5//n/+f/3//f/9//3//f/+P/4//n/9//3//f/9//3//j/+P/5//v/
/P/8//3/AQABAAAAAAAAAAAAAAAAAP7//f/9//3//f/8//r/+P/6//r/+P/4//b/9v/2
//b/9//2//X/9f/3//f/9//4//f/9v/1//T/9P/0//T/9P/0//T/9P/0//X/9v/3//j/
9v/2//b/9v/2//b/9v/2//n/+v/8/wEACgARABsALgBJAGkAigCxANsACwEtATcBLQEZ
AfMAwACKAFcALwARAPj/5v/a/9b/2f/e/+L/4f/h/+T/6P/o/+n/6//t/+r/6f/o/+f/
5v/n/+j/6v/r/+v/6//r/+v/7v/u/+3/7f/s/+z/7P/s/+v/7P/s/+z/6v/q/+r/6v/r
/+z/7f/u/+z/7f/t/+3/7//v/+//8P/u/+7/7v/u//D/8P/x//H/7//v/+//7//v//D/
8P/w//D/8f/y//L/8v/y//P/8//1//X/9f/3//f/+P/4//j/+P/6//r/+//5//j/9//3
//r//P/+////////////AQABAAEAAAD///z//P/8//z//f/9//7////9//3//f/9//v/
+f/5//n/9//3//f/9//4//j/+P/5//r/+//8//3//P/8//z/+//7//v/+f/4//b/9v/2
//b/9v/2//X/9f/0//P/8v/v//H/8P/w//D/7//v/+//7//v/+//7//u//D/8v/y//H/
7//w//D/7//t/+3/7f/t/+7/7//w//L/8v/z//P/8//z//T/9P/0//T/9f/3//f/+P/5
//r//P/7//v/+//6//v/+//8//z/+v/6//r/+v/7//v/+//7//n/+f/5//r/9//2//X/
8//1//X/9f/0//X/9f/2//b/+P/4//j/+P/2//b/9v/2//T/8//y//H/8v/y//L/8v/z
//L/8//0//P/8//y//L/8P/w//H/8f/x//D/8P/w/+7/7v/u/+3/7f/u//D/8f/x//D/
8P/w//H/8f/x//D/7v/u/+7/7//v/+//7v/u/+7/7P/u/+7/7v/u/+7/7v/u/+z/7P/s
/+z/7//v/+7/7v/v/+//7//v/+//7//v/+//7f/u/+7/7//x//H/8f/x//H/8v/y//P/
8//0//T/9f/1//X/9P/0//T/9P/0//T/8v/x//H/8f/y//L/8f/w//L/8v/w//D/8v/y
//L/8v/y//D/7v/t/+v/6//r/+z/7v/u/+7/7v/w//D/8P/w/+7/7v/u/+7/7v/u/+7/
7v/s/+z/7P/s/+z/7P/s/+z/7f/u//b//f8EAA0AGwAyAFMAdQCaAMcA9wAnAUEBQQEv
ARMB5wCyAHoARwAhAAUA7P/a/87/zP/P/9T/1v/Z/93/3v/g/+D/4f/h/+H/4v/k/+T/
5P/k/+L/4v/j/+P/4f/h/+H/4f/i/+L/4f/h/+T/5P/k/+T/5//o/+j/6P/o/+j/6P/o
/+b/5v/m/+b/5P/l/+X/5f/n/+f/5//o/+r/6v/q/+r/6v/q/+v/6//r/+v/6//r/+v/
7P/s/+z/7P/t/+7/7v/u/+7/7//v/+3/7f/t/+//8f/y//L/8v/0//b/9v/3//b/9v/2
//f/+f/6//v/+//7//v/+//9//z//f/9//3/+v/6//r/+v/8//v/+//7//3//f/9//3/
/P/5//j/9//4//n/+v/7//v/+v/5//n/+f/5//n/+f/4//j/+P/3//b/9f/y//D/8v/y
//L/8v/y//L/8f/x//H/8f/x/+//7//u/+7/7v/r/+v/6//r/+3/7f/t/+z/7P/u/+7/
7f/t/+7/7v/t/+//7//v/+//7//v/+//8P/u/+//7//v//H/8v/y//L/8P/x//P/8//1
//X/9f/2//j/+f/6//r/+f/5//r/+v/4//j/+P/4//n/+f/5//n/9//3//f/+P/4//j/
+P/3//n/+f/5//j/9//3//j/+P/2//b/9v/2//T/9P/0//T/8//z//P/8//0//T/9P/0
//T/8v/y//L/9f/1//T/9P/y//L/8//z//P/8v/y//L/8P/w//D/7//u/+7/7//v//H/
8P/w//D/8f/x//H/8P/w//D/8P/x//P/8//y//L/8P/w//D/8P/y//L/9P/x//D/7//u
//D/8P/w//D/7//v/+7/7v/w//H/8v/z//H/8f/x//H/8//0//T/9f/z//P/8//z//X/
9v/2//f/+f/6//r/+//7//v/+v/6//r/+v/6//r/+P/3//f/9//4//j/9//2//b/9v/0
//T/9v/2//b/9v/0//L/8P/v/+//7//v//D/8v/y//L/8v/w//D/8P/w//L/8v/y//L/
8v/y//L/8v/y//L/8v/y//T/9v/2//T/9//8/wAAAwAKABcAKQBEAGMAgwCqANcABQEn
ATcBLQEXAfUAxwCUAGQANwATAPX/4v/W/9L/1v/Z/97/4v/j/+X/6P/q/+r/6f/p/+f/
5v/n/+j/6f/q/+j/6P/p/+n/6f/p/+n/6f/q/+r/6f/p/+z/7P/s/+z/6//s/+z/7P/s
/+z/7P/s/+z/7P/s/+z/7v/v/+//7//v/+//7//w//D/8P/w//D/8v/y//P/8//x//H/
8f/x//P/9P/0//T/8v/z//T/9P/2//b/9//3//f/9//3//n/+//8//z//P/6//z//P/9
/wAAAAAAAAEAAQACAAMAAwADAAMAAwAFAAYABwAHAAcABAAEAAQABAAEAAMAAwADAAUA
BQAFAAUAAwABAAEAAQADAAMAAwADAAMAAgABAAEAAQABAAEAAQD+//7//v/9//3//f/7
//r/+v/6//r/+v/6//r/+f/5//f/9//3//X/9//2//b/9v/1//X/9f/1//X/9f/1//T/
8v/0//T/8//z//T/9P/z//X/9f/1//X/9//3//f/+P/2//f/9//3//f/+P/4//j/+P/5
//v/+//5//n/+f/6//z//f/+//7//f/9//7//v8AAAAAAAAAAP///////////f/9//3/
/v/+//7//v/9//3//f/9//z//f/9//7//v/8//z//P/8//z//P/8//z/+//7//v/+//6
//r/+v/6//r/+P/4//j/+//7//r/+v/6//r/+//7//n/+P/4//j/+P/4//j/9//2//b/
9//3//n/+P/4//j/+f/5//n/+P/4//j/+P/5//j/9//1//T/9v/2//b/9v/4//j/9v/3
//j/9v/2//b/9v/4//j/+P/4//f/9//2//b/9//3//f/9//1//X/9f/1//f/+P/4//n/
+//7//v/+//5//r/+v/7//v//P/8//3///////7//v/+//7//v/+//7//f/9//3//v/+
//3//P/8//z/+v/6//z//P/8//z//P/6//j/9//3//f/9//4//j/+P/4//j/+P/4//j/
+P/4//j/+P/4//j/+P/4//j/+P/4//j/+P/6//j/+v/6//3/AAAEAAkADgAVACEANgBT
AHMAlgC9AOUADQElASUBEwH5ANMAogBwAEEAHQADAPD/4v/c/9z/4//o/+z/6//r/+z/
7v/u/+3/7//v//D/8P/w//D/8P/w//D/8f/x//H/8f/x//H/8v/y//H/8f/y//L/8v/y
//P/9P/0//T/9v/2//b/9v/2//b/9v/2//j/+f/5//n/+f/5//n/+v/6//r/+v/6//z/
/P/9//3//f/9//3//f/7//z//P/8//r/+//8//z//v/+//////////////8BAP//AAAA
AAAAAAACAAIAAwAGAAYABgAHAAUABgAHAAcABQAFAAUABwAGAAcABwAHAAgACAAIAAgA
CAAHAAcABwAFAAUABQAFAAMAAQABAAEAAwADAAMAAwADAAIAAQABAAEAAQABAAEA/v/+
//7//f///////f/8//z//P/8//z/+v/6//n/+f/5//n/+f/3//f/9v/2//b/8//z//P/
8//1//X/9f/0//T/9v/2//X/9f/2//b/9f/1//X/9f/1//X/9f/1//b/9f/1//T/8//1
//b/9v/2//b/9//5//n/+//7//v//P/7//v/+//6//r/+//9//7//P/8//z//P/9//3/
/f/9//3//f/9//7/AAAAAAAA///////////+//3//f/+//7//P/8//z//P/8//z//P/8
//v/+//7//v/+v/6//r/+v/6//j/+P/4//v/+//6//r/+v/6//v/+//7//r/+v/6//n/
+P/3//X/9v/2//f/9//4//j/+f/6//n/+f/5//j/+P/4//j/+f/5//n/+P/4//j/+P/4
//j/+P/4//j/+v/6//r/+v/6//j/+P/4//j/9//3//b/9v/1//X/9f/1//X/9f/1//X/
9//4//j/+f/5//n/+f/5//v//P/8//3//f/+//7///8BAAEAAAAAAAAAAAAAAAAA/v/9
//3//f/+//7//f/8//r/+v/4//j/+P/4//j/+P/6//j/9v/1//X/9f/1//b/9v/2//b/
9v/2//b/9v/2//T/9P/0//T/9v/2//b/9v/2//b/9v/2//b/+P/4//j/+f/6//7/AwAI
AA8AFwAqAEcAZwCIAK8A2wAJAS0BNwErARMB8QDCAJIAYwA5ABkA/P/o/9z/2P/Z/+D/
5P/j/+P/5v/o/+j/6f/r/+v/7P/u/+7/7v/u/+//8P/y//P/8v/x//D/7//w//D/7//v
/+7/7v/u/+7/8f/y//L/8v/y//L/8v/y//D/8P/w//D/8f/z//T/9f/z//P/8//0//T/
9P/0//T/9v/2//f/9//0//P/8v/x//P/9P/0//T/9P/1//b/9v/2//b/9//3//X/9f/1
//f/+f/6//r/+v/6//z//P/9//3//P/7//v/+//8//3//f////////8BAAAAAQABAAEA
AgACAAIAAgACAAEAAQABAAMAAwADAAMAAgD///7//f/9//3//f/9//3//P/7//v//P/9
//7////9//z/+//5//n/+f/3//b/9P/0//T/9P/0//T/8//z//P/8//z//H/8f/w//D/
8P/v/+//7//v/+//7//v/+7/7v/w//D/7//v//D/8P/v/+//7//v/+//7//v/+//8P/x
//P/9P/1//X/9v/2//b/9f/1//b/9f/1//X/9f/2//b/9//4//j/+f/5//r/+v/4//j/
+P/4//v/+//7//v/+f/5//n/+v/6//r/+v/5//f/9//3//b/9f/1//b/9v/0//T/9P/0
//b/9v/2//b/9//3//f/9//1//T/8//y//T/8v/y//L/9f/1//T/9P/0//T/9f/1//P/
8v/y//L/9P/0//T/8//x//D/8P/v//D/8P/x//L/9f/1//X/9P/0//T/9P/1//P/8//y
//L/8v/w//D/8P/w//D/8P/y//L/8v/y//P/8//y//L/8f/x//H/8f/y//P/9P/1//P/
9P/0//X/9f/1//X/9f/3//j/+P/5//f/+P/4//n/+//7//r/+v/6//r/+v/6//r/+f/5
//n/+v/6//n/+P/2//b/9P/0//X/9v/3//j/9v/0//L/8f/x//H/8f/y//L/8v/y//L/
8P/w//D/8P/w//D/8P/w//D/8P/w//D/8f/y//P/9P/0//T/9v/2//f/+v/8/wEACAAR
AB8ANABRAHEAlgDDAPMAHQE5AT8BLwEVAe8AvACGAFMAKQALAPT/4v/W/9L/1f/e/+D/
3//f/+L/5P/k/+X/5//n/+j/5v/m/+b/5v/o/+j/6f/p/+n/6f/p/+n/6v/q/+n/6f/q
/+r/6v/q/+n/6v/q/+r/7P/s/+z/7P/s/+z/7P/s/+7/7//v/+//7f/t/+3/7v/u/+7/
7v/u/+7/7v/v/+//7//v/+//7//v//D/8P/w//L/8//0//T/9P/0//X/9f/z//P/8//1
//f/+P/4//j/9v/4//j/+f/8//z//P/9//v//P/9//3/////////AQAAAAEAAQABAAIA
AgACAAIAAAD////////9//3//f/9/////f/9//3///////////////7//f/9//v/+//7
//v/+v/6//r/+f/5//n/9//2//b/9v/2//b/9P/0//P/8//x//H/8f/v//H/8P/w//D/
8f/x//H/8f/v/+//7//u/+7/8P/w/+//7//w//D/7//x//H/8f/x//H/8f/x//L/8P/x
//H/8f/v//D/8P/w//L/8//1//X/9f/1//X/9v/4//n/+v/6//n/+f/6//r/+v/6//r/
+v/7//v/+//7//n/+f/5//r/+v/6//r/+f/5//n/+f/4//f/9//4//j/+v/6//r/+v/4
//j/+P/4//f/9//3//f/9P/0//T/9P/2//T/9P/0//X/9f/0//T/9P/0//X/9f/1//T/
9P/0//T/9P/0//P/9P/0//X/9f/1//T/9P/0//X/9f/1//T/9P/0//T/9f/1//X/9P/0
//b/9v/y//L/8v/y//L/8v/y//L/8v/y//L/9f/1//T/9P/1//X/9f/1//f/9//3//f/
9f/2//b/9//3//f/9//3//n/+v/6//v/+f/6//r/+//9//3//P/8//7//v/+//7//v/9
//3//f/+//7//f/8//z//P/6//r/+P/4//j/+P/6//j/9v/1//P/8//z//T/9v/2//b/
9v/2//b/9v/2//b/9v/2//b/9v/2//b/9v/2//b/9v/2//b/9P/2//b/+f/8/wAABQAO
ABUAIQA2AFMAcQCUALsA5wARAS8BLwEdAQMB3QCsAHoASQAjAAcA8v/k/9r/2P/b/+L/
5P/n/+n/6v/s/+z/7f/t/+3/7P/s/+z/7P/s/+z/7P/t/+3/7f/t/+3/7f/u/+7/7f/t
/+7/7v/u/+7/7f/u/+7/7v/w//D/8P/w//D/8P/w//D/8P/x//H/8f/x//H/8f/y//T/
9P/0//T/8v/y//P/8//z//P/8//z//P/9P/0//T/9P/1//b/9v/2//b/9//3//f/9//3
//n/+f/6//r/+v/4//r/+v/7//7//v/+//////8AAAEAAQABAAEAAQADAAQABQAFAAUA
BAAEAAQABAAEAAMAAwADAAMAAwADAAMAAwABAAEAAQABAAEAAQABAP///v/9//3/////
///////+//7//v/9//3//f/7//r/+v/6//r/+v/2//b/9f/1//f/9//3//X/9f/0//T/
9P/1//X/9f/1//P/8//z//L/9P/2//b/9f/z//T/9P/z//P/8//z//P/8//z//P/9P/y
//P/8//z//X/9v/2//b/9P/1//f/9//3//f/9//4//b/9//4//j/9//3//j/+P/6//r/
+v/6//v/+//7//v/+f/5//n/+v/6//r/+v/5//n/+f/5//j/+f/5//r/+v/4//j/+P/4
//j/+P/4//j/+f/5//n/+f/2//b/9v/2//b/9P/0//T/9//3//b/9v/0//T/9f/1//X/
9P/0//T/9P/0//T/8//0//T/9f/1//X/9P/0//T/8//z//P/8v/0//T/9P/1//X/9f/0
//T/8v/y//L/8v/0//T/9P/y//L/8v/y//L/8v/y//L/8//z//L/8v/z//P/8//z//P/
8//z//P/8//0//T/9f/1//X/9f/1//f/+P/4//n/+f/6//r/+//7//v/+v/6//r/+v/6
//r/+v/5//n/+f/6//r/+f/4//b/9v/0//T/9P/0//T/9P/0//L/8P/v/+//7//v//D/
8P/w//D/8P/w//D/8P/w//L/8v/y//L/8v/y//L/8v/y//L/8v/y//T/9P/0//T/9//8
/wAAAwAIABEAHwA0AE8AbwCSALkA4QAHARsBFwEBAecAvQCIAFgALQANAPX/4v/Y/9L/
1P/Z/+D/5P/j/+P/6P/q/+j/6f/p/+f/5v/o/+j/6P/o/+r/6v/r/+v/6f/p/+n/6f/o
/+j/5//n/+j/6P/o/+j/6v/s/+3/7v/u/+7/7v/u/+3/7P/r/+r/7P/t/+3/7f/t/+3/
7f/u/+7/7v/u/+7/7P/s/+3/7f/t/+3/7f/t/+//8P/w//D/7v/v//D/8P/u/+7/7//v
//D/8f/y//X/8//0//T/9P/0//b/9v/3//r/+v/6//v/+//8//3//f/9//3//f///wAA
AQABAAEA/v/+//7//v/8//v/+//7//3//f/9//3////9//3//f/9//3//f/9//3//P/7
//v/+v/5//j/9//2//b/9v/1//b/9//2//b/9P/0//T/9P/z//T/9P/1//P/8//z//H/
8f/w//D/8P/v/+//7//v/+//7//v/+7/7v/w//D/7//v//D/8P/v/+3/7f/t/+3/7f/t
/+3/7v/w//H/8f/x/+//8P/w//D/8v/z//X/9f/1//X/9f/2//b/9//4//j/9f/1//b/
9v/4//j/+P/4//n/+f/5//n/9f/1//X/9v/2//b/9v/1//X/9f/1//T/8f/x//L/8v/z
//T/9f/2//X/9P/z//L/8f/x//H/8f/y//L/8v/y//L/8P/w//D/7//v/+7/7v/u/+7/
7//v//H/8P/w//D/8v/y//L/8f/y//L/8//z//D/7v/t/+z/7f/t/+3/7P/s/+z/7P/t
/+v/6//q/+r/8P/w//D/7v/u/+7/7v/u/+7/7P/s/+z/7P/t/+3/7P/s/+v/6//r/+v/
6//r/+v/6//s/+7/7//x/+//7//v/+//7//w//D/8f/v//D/8P/x//P/8//y//L/8v/y
//L/8v/0//P/8//z//L/8v/x//D/8P/w/+7/7v/u/+7/7v/u/+7/7P/q/+n/5//n/+f/
6P/o/+j/6P/o/+b/5v/m/+b/6P/o/+j/6P/q/+r/6v/q/+r/6v/q/+r/6v/q/+r/7P/v
//L/8v/1//z/BwAVACoASQBrAJAAuwDpABMBKQEnARUB/QDRAJoAZgA5ABcA/f/o/9j/
zv/K/83/0v/U/9X/1//a/9r/3P/d/93/3f/c/9v/2v/Z/9j/2v/a/9v/2//c/93/3v/f
/9//3v/c/9v/3P/c/9z/3P/f/+D/4P/g/+D/4P/g/+D/3v/e/97/3v/e/9//3//f/+H/
4f/h/+L/4f/g/9//3v/e/97/3//f/+H/4f/h/+H/4f/i/+L/4v/g/+H/4v/i/+P/5P/m
/+f/5f/l/+X/5//l/+b/5v/m/+j/6v/q/+v/7v/u/+7/7//v//D/8f/x//D/7//u/+//
7v/v/+//7//v//D/8f/y//D/7//v/+//7v/t/+z/6//s/+v/7P/t/+3/7f/t/+3/7//u
/+3/7f/u/+//8P/x/+//7v/t/+v/6//r/+n/6P/q/+r/6v/q/+X/5P/i/+H/4//j/+P/
4f/i/+L/4//k/+L/4f/g/9//4f/h/+H/4P/d/97/3f/b/9n/2v/a/9n/3f/f/+H/4//j
/+P/4//k/+T/5f/l/+X/5f/m/+b/5v/k/+X/5//n/+X/5f/l/+b/5v/n/+j/6P/n/+f/
6P/o/+j/6P/o/+j/6P/n/+b/5f/j/+P/4//k/+b/5v/m/+X/5f/l/+X/5P/l/+X/5v/m
/+X/5P/j/+L/4P/g/+D/4P/d/93/3f/d/93/3v/f/+D/3v/c/9z/3P/f/9//3v/e/97/
3v/f/9//3f/c/9z/3P/a/9r/2v/Z/9j/2P/Z/9n/2v/a/9v/3P/c/9v/2v/Y/9j/2P/Y
/9n/2//Z/9r/2v/a/9r/2v/a/9r/2v/a/9v/2//a/9r/2f/Z/9n/2f/X/9f/1//X/9X/
1v/W/9f/1//X/9f/1//Y/9r/2//d/9//4P/g/+H/4f/h/+D/4P/g/+D/4P/g/+D/3//f
/9//3v/e/93/3P/c/9z/2v/a/9r/2v/a/9r/3P/a/9j/1//W/9X/1P/U/9b/1v/W/9b/
1f/U/9P/0v/U/9T/1P/U/9T/1P/U/9T/1P/U/9T/1P/U/9T/1P/U/9X/2P/c/9//5P/v
//3/DgApAEkAbgCVAMUA9wAfASsBIQELAekAtgCAAEsAHQD7/+D/yv+8/7L/sf+4/7z/
vf+//8D/wv/E/8f/yf/H/8j/x//G/8X/xP/G/8b/x//H/8X/xf/F/8X/yP/I/8f/x//I
/8j/yP/I/8f/yP/I/8j/yv/K/8r/yv/I/8j/yP/I/8j/yf/J/8n/x//H/8f/yP/I/8j/
yP/I/8n/yv/M/83/y//L/8v/y//N/87/zv/O/8z/zf/O/87/zf/M/8z/y//N/83/zf/P
/8//0P/Q/9D/0P/S/9L/0//U/9T/1P/V/9X/1v/X/9f/2f/Z/9n/2//a/9v/2//b/9r/
2v/a/9r/2v/Z/9n/2f/Z/9n/2f/Z/9v/2f/Z/9n/1//X/9f/1//X/9b/1f/V/9X/1f/V
/9X/1P/U/9T/0//R/9H/z//O/8z/zP/M/8z/y//M/8z/zf/L/8v/y//J/8n/yP/I/8j/
xf/F/8X/xf/G/8f/yP/I/8b/yP/I/8f/xf/G/8b/xf/F/8X/xf/F/8P/w//D/8T/wv/D
/8P/w//E/8b/x//I/8j/yf/L/8v/y//L/8v/zP/K/8v/zP/M/8v/y//M/8z/zv/O/87/
zv/N/83/zf/N/83/zf/N/87/zP/M/8z/y//L/8v/y//K/8n/yf/K/8r/yf/I/8f/xv/G
/8b/xv/G/8P/w//D/8P/xP/E/8T/xP/C/8D/wP/A/8H/wf/A/8D/wv/C/8P/w//D/8L/
wv/C/8D/wP/A/7//wP/A/8H/wf/B/8D/wP/A/8D/v/++/7z/vv++/77/v/+9/73/vP+8
/7z/vP+8/7z/vP+8/7z/u/+9/73/vf+9/7v/vP+8/7z/u/+7/7v/vP+6/7r/uv+6/7v/
u/+8/7z/vf++/7//v/++/77/vv+//7//v/+//8D/wv/D/8T/xP/C/8H/wf/B/8H/wf/B
/8D/vv+//7//vv+9/7z/vP+8/7v/uv+6/7r/uv+6/7j/uP+4/7j/t/+2/7X/tP+2/7b/
tv+2/w==
         </WaveFormData>
      </LeadData>
   </Waveform>
</RestingECG>
