# Supplementary material for: Detection of Left Atrial Enlargement Using a Convolutional Neural Network-Enabled Electrocardiogram
Source: Front Cardiovasc Med. 2020 Dec 17;7:609976. doi: 10.3389/fcvm.2020.609976 (PMC7773668; doi:10.3389/fcvm.2020.609976)
Supplement: Supplementary file 2 [file Data_Sheet_2.ZIP › normal1/1802010092_8088_0000001S.XML]

<?xml version="1.0" encoding="Windows-1252"?>
<!DOCTYPE RestingECG SYSTEM "restecg.dtd">
<RestingECG>
   <PatientDemographics>
      <PatientID>1802010092</PatientID>
      <PatientAge>67</PatientAge>
      <AgeUnits>Years</AgeUnits>
      <Gender>Female</Gender>
      <PatientLastName>guanzhiyun</PatientLastName>
   </PatientDemographics>
   <TestDemographics>
      <DataType>Resting</DataType>
      <Site>1</Site>
      <AcquisitionDevice>MAC55</AcquisitionDevice>
      <Status>Unconfirmed</Status>
      <Priority>Normal</Priority>
      <AcquisitionTime>09:17:56</AcquisitionTime>
      <AcquisitionDate>07-08-2015</AcquisitionDate>
      <CartNumber>1</CartNumber>
      <AcquisitionSoftwareVersion>009C</AcquisitionSoftwareVersion>
      <XMLSourceVersion>MAC5000 v1.0</XMLSourceVersion>
   </TestDemographics>
   <RestingECGMeasurements>
      <VentricularRate>68</VentricularRate>
      <AtrialRate>68</AtrialRate>
      <PRInterval>186</PRInterval>
      <QRSDuration>66</QRSDuration>
      <QTInterval>400</QTInterval>
      <QTCorrected>425</QTCorrected>
      <PAxis>47</PAxis>
      <RAxis>23</RAxis>
      <TAxis>37</TAxis>
      <QRSCount>11</QRSCount>
      <QOnset>229</QOnset>
      <QOffset>262</QOffset>
      <POnset>136</POnset>
      <POffset>186</POffset>
      <TOffset>429</TOffset>
      <ECGSampleBase>500</ECGSampleBase>
      <ECGSampleExponent>0</ECGSampleExponent>
   </RestingECGMeasurements>
   <Diagnosis>
      <Modality>Resting</Modality>
         <StatementCount>2</StatementCount>
         <LabelText>12SL ��ϳ���</LabelText>
      <DiagnosisStatement>
         <StmtFlag>ENDSLINE</StmtFlag>
         <StmtText>�������</StmtText>
      </DiagnosisStatement>
      <DiagnosisStatement>
         <StmtFlag>ENDSLINE</StmtFlag>
         <StmtText>���� ECG</StmtText>
      </DiagnosisStatement>
   </Diagnosis>
   <Waveform>
      <WaveformType>Rhythm</WaveformType>
      <WaveformStartTime>0</WaveformStartTime>
      <NumberofLeads>8</NumberofLeads>
      <SampleType>CONTINUOUS_SAMPLES</SampleType>
      <SampleBase>500</SampleBase>
      <SampleExponent>0</SampleExponent>
      <HighPassFilter>16</HighPassFilter>
      <LowPassFilter>150</LowPassFilter>
      <ACFilter>NONE</ACFilter>
      <LeadData>
         <LeadByteCountTotal>10000</LeadByteCountTotal>
         <LeadTimeOffset>0</LeadTimeOffset>
         <LeadSampleCountTotal>5000</LeadSampleCountTotal>
         <LeadAmplitudeUnitsPerBit>4.88</LeadAmplitudeUnitsPerBit>
         <LeadAmplitudeUnits>��V</LeadAmplitudeUnits>
         <LeadHighLimit>2147483647</LeadHighLimit>
         <LeadLowLimit>268435456</LeadLowLimit>
         <LeadID>I</LeadID>
         <LeadOffsetFirstSample>0</LeadOffsetFirstSample>
         <FirstSampleBaseline>0</FirstSampleBaseline>
         <LeadSampleSize>2</LeadSampleSize>
         <LeadOff>FALSE</LeadOff>
         <BaselineSway>FALSE</BaselineSway>
         <ExcessiveACNoise>FALSE</ExcessiveACNoise>
         <MuscleNoise>FALSE</MuscleNoise>
         <LeadDataCRC32>2795822259</LeadDataCRC32>
         <WaveFormData>
+v/6//r/+v/5//j/9//2//b/9v/2//b/+P/4//j/+P/2//b/9v/2//j/+P/4//j/9//2
//X/9P/1//b/9//4//j/+P/4//j/9v/2//b/9v/2//b/9v/2//b/9v/2//b/9v/2//b/
9v/2//b/9v/2//b/9v/2//b/9P/1//j/+P/4//n/+v/7//3//f/+/////f/9//3//v8B
AAEAAQADAAcACAAKAAoACAAKAAoACgAGAAUABQAFAAMAAgABAP3/9//0//P/8v/0//T/
9f/2//j/9//3//f/9f/0//P/8P/y//L/8f/x//P/8//z//P/9P/0//T/9f/1//T/8//y
//L/8//0//X/8//y//D/8P/w//D/8P/w//P/9P/y//P/9P/0//T/9P/s//H/+f/4//b/
9P/2/wEAFAAnADkATABnAIMAmwCwAMEAwgC2AJ8AfQBVACgA/f/n/+f/7P/s/+r/6f/q
//H/9v/z//L/9P/1//X/9f/z//P/8//z//P/9f/2//f/+P/1//X/9P/z//H/8f/x//L/
9P/z//P/9P/0//T/9P/0//b/9v/1//X/9f/2//n/+f/4//n/+//8//f/9f/0//L/9f/2
//f/+P/5//n/+f/5//j/+P/5//n/+f/5//v/+//9//3//v/+//7//v/9//z//f/9//z/
/P/7//7//v/+////AgADAAQAAwADAAUABQAFAAUABgAJAAwADQANAA8ADwAPABIAFAAR
ABAAEAARABIAEwAWABcAFgAZABwAGgAZABwAHgAfAB0AHwAcABsAHQAfACAAHgAcABwA
HAAbABoAGwAcABsAHAAdAB0AHAAXABMADwAMAAwACgAGAAYABgAEAAIAAgAEAAIA////
//3/+//7//v/9v/2//b/9v/4//n/+P/5//j/+P/6//r/+v/6//r/+v/8//v/+//7//n/
+P/3//b/+P/4//j/9//3//f/9//3//b/9v/1//X/9v/2//f/9//2//b/9//4//j/9v/1
//T/8v/z//T/9P/0//b/9P/0//f/9//3//j/9//3//b/9v/1//T/9P/1//T/9f/1//X/
9v/4//n/+v/6//r/+f/5//f/9v/0//L/8v/z//P/8//1//X/9f/0//X/9v/3//j/+P/4
//j/+P/4//T/8f/v//D/8f/z//T/8v/y//H/8f/y//P/8//0//T/9P/0//T/9P/0//P/
8//y//L/8v/w//L/8//1//b/9P/1//X/9f/3//f/9//3//P/8v/w/+3/7v/v/+7/7f/x
//H/8f/x//D/8P/x//H/7//v//L/8v/y//L/8v/y//P/8v/0//T/9P/0//H/8f/z//L/
8//1//f/+f/4//f/9//3//f/9//3//j/+f/5//n/+//9//7/AAAAAAAAAgACAAIAAAD/
///////+//7//v/7//P/8P/v/+7/6//q/+r/6v/s/+v/6//r/+7/7v/u/+z/7P/s/+v/
6//r/+v/6//r/+z/7P/s/+3/7f/s/+v/6v/p/+n/6f/p/+z/7P/r/+z/7P/s/+z/7P/r
/+r/5v/l/+n/6v/r/+z/7v/v/+//8P/w/+z/8v8BABIAIwA7AE4AZwCJAKUAsAC7AMAA
sgCLAF0AMQAKAOf/0//V/9z/3v/i/+P/5P/j/+T/5//u//L/8f/v/+3/6f/r/+v/6//r
/+7/7v/u/+7/6//r/+r/6f/n/+f/5//o/+r/6f/p/+r/6v/q/+r/6v/u/+7/7f/t/+3/
7v/x//H/7f/t/+7/7v/v/+//8P/w/+7/7v/u/+7/8f/x//H/8f/w//D/8f/x/+//7//x
//H/8f/x//L/8v/z//T/9P/0//b/9//3//j/9v/4//f/9v/2//j/+P/4//v/+//9//3/
/P/7//v//f8BAAMABAAHAAkACQAMAA4ACwAKAAoACwANAA0ADwAPABIAFQAYABYAFAAW
ABcAFwAYABsAGQAZABcAFwAWABIAEwAUABUAFQAVABUAFQATAA8ADwAOAAwABwAFAAMA
AgAFAAQAAQACAAEA/v/7//r//P/6//f/9//2//P/8v/x/+//8P/x//L/7//v/+3/7f/s
/+z/7v/u//D/8P/w//D/8P/v/+//7//u/+7/7v/u/+3/7P/r/+n/6//r/+v/6//s/+z/
6//r/+r/6v/r/+v/7P/s/+3/7v/t/+r/6P/m/+b/5//o/+j/6v/s/+r/6v/p/+n/6f/q
/+z/7f/t/+7/6//q/+r/6//s/+3/7f/t//D/8v/z//T/8v/w/+3/6//p/+r/6v/q/+z/
7f/t/+3/7f/t/+3/7P/u/+7/7v/u/+z/7P/s/+z/7P/q/+n/6f/q/+v/7f/u/+//8P/w
//H/7v/r/+f/5P/n/+j/6f/q/+r/6v/p/+n/6//s/+3/7P/o/+f/5//m/+b/5//n/+f/
6f/p/+n/6f/r/+z/7P/r/+f/6f/p/+f/5P/k/+T/5P/k/+b/5//q/+r/6v/r/+z/7f/r
/+v/7P/t/+v/6//r/+z/7v/v//D/8//1//b/+P/4//j/+v/6//r/+P/3//f/9//4//j/
+P/1/+7/6v/o/+b/5v/m/+f/6P/o/+f/5//n/+j/6P/o/+b/5v/m/+X/5f/n/+f/5//n
/+X/5P/j/+P/5v/m/+b/5v/m/+f/6P/p/+f/5v/k/+T/6P/o/+j/6P/m/+b/4//j/+T/
5P/k/+T/5v/v/+//7v/u/+7/8v/7/wYAFwArAD4ATQBhAH8AmACjAKgAogCJAGkAOQAI
AOf/1//P/9T/1v/W/9n/3v/f/+L/5f/k/+b/6f/p/+n/5//p/+n/6f/p/+n/6P/n/+b/
6P/p/+n/6f/q/+v/7P/u/+7/7f/t/+7/6v/o/+b/5P/p/+r/6v/r/+v/7P/v/+//6//r
/+z/7P/r/+v/7P/s/+7/7v/u/+7/7P/r/+r/6f/t/+7/8P/x//H/8f/z//P/8P/v/+//
7v/v//D/8P/w//L/8//z//T/8v/0//P/8v/y//T/9P/0//b/9//6//v//f/9//7/AQAB
AAEAAAABAP////8CAAQABQAGAAgACwAKAAkACgAJAAoADQAQAA4ADgAQABEAEQAQABMA
EQARABEAEQAQAAwADAAMAAwACwALAAsACwAJAAUABQAEAAIAAQD///3//P/8//r/9v/2
//X/8v/v/+7/7//u/+z/7f/r/+n/6f/p/+j/6P/o/+j/5//n/+X/5f/k/+T/5v/m/+b/
5v/m/+b/4//h/+D/3//f/+D/4f/i/+L/4v/i/+H/4//j/+P/4//j/+L/4P/f/97/3v/f
/9//3P/c/93/3v/f/97/3v/e/+D/4f/i/+L/5P/m/+T/5P/k/+P/4v/i/+P/4//i/+L/
4//i/+L/4//k/+X/5f/l/+P/5P/k/+T/4v/i/+H/4f/i/+T/5f/m/+j/6f/p/+n/6P/n
/+b/5P/k/+T/5P/k/+L/4v/i/+L/5v/k/+P/4//h/+H/4v/i/+X/5v/m/+f/5f/l/+T/
5P/k/+L/4P/e/9//4P/g/+H/5P/k/+T/4v/h/+H/4v/i/+L/4//j/+P/4v/h/+D/3//g
/+L/4//j/+P/4//h/9//4//i/+D/4P/g/+D/4P/h/+T/5P/k/+X/5v/n/+T/4//j/+P/
5v/n/+j/6v/r/+v/6//t/+7/7v/v/+7/7//y//P/9P/w/+//7//v/+7/7v/u/+v/5v/k
/+T/5P/i/+D/3//e/97/3f/d/93/4P/g/+D/3v/e/97/3f/d/93/3f/d/93/3f/c/9v/
2//e/97/3v/e/9z/3f/e/9//3//e/9z/3P/g/+D/4P/g/97/3v/b/9v/3P/c/9z/3P/e
/9//3//e/97/4P/k//H/BgAVACcAPABZAHkAlQCkAK8ArgCaAHkATQAfAPL/1f/R/9H/
0P/O/9L/1//c/93/3P/f/97/3P/g/+H/4v/h/+D/3//e/93/3v/e/97/3v/e/9//3//f
/+D/4f/i/+T/4f/f/97/3v/f/+D/4f/i/+L/4v/h/+H/4f/i/+X/5f/j/+P/5P/k/+X/
5f/m/+b/5P/k/+T/5P/n/+f/5//n/+r/6v/r/+v/6P/n/+j/5//n/+f/6P/o/+r/7P/t
/+7/7v/t/+v/6v/t//D/8P/w//L/9P/0//T/8//z//X/9f/3//f/+P/7//r/+//7//3/
/f/9/wAAAgACAAIAAwAFAAcABwAJAAkADAAPABIAEAAMAA4ADwAPAA8AEQAOAA0AEAAR
ABEADgAQABAAEAAPAAwACwAKAAcABwAHAAYABAADAAEA///+//3/+v/1//T/9f/0//P/
9P/y//D/7f/t/+v/6f/p/+n/6f/q/+v/7P/p/+n/5//n/+b/5v/o/+j/6v/q/+r/6v/o
/+f/5//n/+T/5P/k/+T/5P/k/+T/4//l/+X/5f/l/+b/5v/l/+X/4//i/+L/4f/h/+L/
5P/m/+b/5P/j/+L/5P/l/+b/5v/k/+b/5P/k/+b/5//o/+r/6P/n/+X/5P/m/+b/5//p
/+j/5//l/+P/5v/o/+n/6v/q/+r/6f/p/+f/6P/o/+j/6P/p/+n/6f/p/+n/6f/o/+n/
6v/r/+z/6//q/+n/6P/s/+r/6f/p/+f/5//o/+j/6v/q/+n/6f/r/+v/6v/q/+n/6P/n
/+b/6P/o/+f/5//p/+r/6//q/+j/5//n/+b/5P/l/+X/5f/m/+f/6P/p/+v/7P/s/+v/
6//r/+n/5//r/+f/5f/m/+f/6P/p/+r/6P/p/+z/7P/s/+3/7v/v/+z/6//r/+v/7f/v
//H/9P/1//X/9f/3//b/9v/3//b/+f/8//3//v/+//3//f/9//v/+v/5//X/8f/u/+3/
7P/p/+j/6P/o/+r/6f/p/+n/6P/o/+j/5v/m/+b/5f/l/+X/5f/l/+X/5//m/+X/5f/o
/+j/6P/o/+b/5//o/+n/6//q/+j/6P/o/+j/6P/o/+b/5v/j/+P/5f/m/+f/6P/o/+n/
6//q/+r/8P/w//H//v8XAC0APgBRAG0AjQCkALUAvAC2AJsAdwBPABoA7f/d/+H/4v/i
/+L/4f/i/+X/5v/l/+j/7P/r/+v/6//p/+f/5//n/+f/6P/o/+j/6P/o/+n/6f/p/+n/
6f/p/+r/7P/r/+v/7P/s/+z/7P/s/+7/7v/t/+3/6//s/+//7//s/+v/6//q/+z/7f/v
//D/8P/w//D/8P/x//H/8f/x//L/8v/z//P/7//v//H/8f/y//P/9f/2//X/9v/2//b/
9f/1//T/9P/1//j/+P/4//j/+v/6//r/+//7//3//f/9//3//v8BAAQABQAFAAcABwAH
AAoADAAKAAoACwANABAAEQAUABUAFAAVABYAEgARABQAFgAXABYAGQAXABcAGAAZABkA
FgAYABgAGAAXABMAEwATABEADQANAAwACgAKAAkACAAIAAUAAgD9//z////+//3//v/8
//r/9//3//f/9f/1//X/8f/w/+//7v/t/+3/6//r/+v/7P/v//D/7f/s/+v/6v/s/+v/
6//r/+z/7P/s/+z/6//q/+n/5//p/+v/7f/v/+3/7P/q/+n/6f/q/+z/7f/u/+7/7//w
/+z/6P/l/+L/4//l/+f/6P/m/+j/5v/m/+n/6f/p/+r/6//r/+r/6v/o/+b/5f/l/+j/
6//t/+//7P/s/+v/6v/q/+r/6f/p/+f/6P/o/+j/6//t/+7/7//t/+3/7f/s/+z/7P/s
/+z/6v/q/+r/6v/t/+z/7P/t/+v/6//s/+z/6v/q/+n/6f/r/+v/6v/q/+7/7v/u/+7/
7//w//D/8f/x//D/7//s/+n/6f/q/+r/7P/t/+3/7f/v/+//7//v//D/8v/z//P/7v/r
/+b/4f/m/+f/6P/p/+z/7P/t/+3/6v/p/+v/6v/s/+z/6v/q/+r/6v/q/+r/7P/t//D/
8P/w//H/8v/z//P/8//0//X/8//z//P/9P/1//X/9f/3//n/+v/8//z//P/+//7//v/8
//v/+//7//r/+v/6//f/8//w/+//7v/t/+z/7P/s/+z/6//r/+v/6//q/+n/5v/o/+j/
5//n/+j/6f/q/+v/6f/o/+f/5//m/+b/5v/m/+f/6f/r/+3/7f/s/+r/6v/s/+z/7P/s
/+z/7P/p/+n/6P/m/+T/4v/k/+X/5f/q/+7/6v/s//n/DAAfADEARgBhAH0AkwCoAL0A
wACwAJMAcQBJABgA6//X/9n/3v/c/+D/4//i/+P/5P/n/+j/6P/r/+v/6//p/+n/6f/p
/+n/6P/o/+j/6P/r/+3/7v/v/+z/6//q/+r/7P/r/+v/7P/s/+z/7P/s/+7/7v/t/+3/
7P/s/+7/7f/t/+3/7v/u/+//7//w//D/7//u/+3/7P/w//H/8v/z//L/8v/z//P/8f/x
//P/8//z//P/9P/0//X/9v/2//b/9f/1//T/9P/3//r/+v/6//z//v/+//7//P/7//z/
+//8//3///8DAAQABQAFAAcABwAHAAoADAAOAA4ADwARAA8ADwARABEAEgAVABgAFgAU
ABYAFwAXABoAHQAbABsAGwAbABoAFgAYABgAGAAXABUAFQAVABMADwAPAA4ADAAJAAcA
BQAEAAYABAAAAAAA/v/8//r/+v/8//r/9//3//f/9f/1//X/8v/y//L/8v/x//H/7//v
/+3/7P/t/+z/7P/s/+z/7P/u/+3/7f/t/+7/7v/u/+7/6//q/+n/5//o/+n/6v/r/+r/
6v/p/+n/6v/q/+v/6//q/+r/6//s/+7/7P/r/+r/6f/p/+n/6P/q/+z/6v/q/+n/6f/p
/+r/7f/t/+z/7P/r/+r/6v/r/+z/7f/t/+3/7P/s/+v/6v/t/+7/7v/v/+3/7v/u/+7/
8P/x//H/8f/v/+//7//u/+z/7P/s/+z/7v/u/+7/7v/y//D/7//v/+3/7f/u/+7/7P/s
/+v/6//t/+3/7P/s/+7/7v/u/+7/7f/s/+r/6f/t/+7/7//u/+z/6//r/+r/6//t/+7/
7//s/+v/6v/p/+v/7P/s/+v/7P/t/+z/6//t/+3/7f/t//D/8P/u/+7/7v/u/+7/7//y
//L/7//v/+//7//w//H/8//1//T/8//y//L/8//z//P/9f/4//r//f/+//7/AAAAAAAA
/P/7//v/+//8//z//P/5//T/8v/y//L/7//s/+r/6P/m/+X/5f/l/+n/6v/r/+r/6v/q
/+n/6f/r/+v/6//r/+n/6P/n/+f/6P/o/+j/6P/o/+n/6v/r/+r/6P/l/+T/6P/o/+j/
6P/m/+b/4//j/+f/6P/p/+r/8P/z/+3/4v/m//D/9P/3/wIAFQAtAEIAUwBnAIUAngCr
AK4AogCFAGUAPQAOAOX/0f/V/9z/2P/S/9f/3P/d/+L/5f/o/+z/7f/t/+3/6//o/+f/
5v/l/+j/6P/o/+j/6f/r/+z/7f/s/+v/6v/q/+j/5//n/+j/6f/q/+v/7P/t/+z/6v/p
/+r/7P/w//H/7v/t/+3/7P/s/+3/7//w/+7/7v/u/+7/7//v/+//7//t/+z/7P/r/+z/
7f/w//H/8f/x//L/8v/1//b/9v/2//T/8//x//D/8v/2//f/+P/2//j/+P/4//n/+f/7
//v//P/9////AwABAAEAAAABAAEAAQAEAAYABgAGAAcACQALAAsADQANAA4AEQAUABIA
DgAQABEAEQASABUAEwATABcAGQAaABgAFgAUABIADwAOAA8AEAAPAAwACwAJAAYABQAD
AAEAAAACAAAA/P/8//z/+v/4//j/+P/2//P/8//x/+//7//v/+7/7v/u/+7/6//r/+n/
6f/q/+r/7P/s/+v/6v/p/+j/6P/n/+f/5//n/+j/6f/q/+z/7P/s/+v/6f/n/+X/4//l
/+b/5v/n/+T/5P/l/+X/5v/m/+f/6P/o/+b/5f/k/+T/5f/m/+b/5//q/+n/6v/o/+f/
5v/m/+n/6f/o/+j/5//m/+b/5//o/+n/6f/p/+r/7P/t/+7/7f/s/+r/6f/p/+r/6v/q
/+z/7f/t/+3/7//v/+//7v/u/+7/7v/u/+v/6v/p/+j/7P/q/+n/6f/p/+n/6v/q/+z/
7P/r/+v/6f/p/+j/6P/q/+r/6v/q/+r/6v/p/+n/6f/o/+f/5P/m/+f/6f/q/+r/6//r
/+v/6f/p/+n/6f/r/+z/7P/r/+v/7//r/+T/5P/k/+T/5P/m/+f/6v/q/+r/6//s/+3/
7f/t/+7/7//v/+//7//w/+//7//v//H/9f/2//j/+P/2//j/+P/4//j/9//3//f/+P/4
//j/9f/u/+r/6P/m/+j/6P/p/+r/5//l/+T/4//k/+T/5P/i/+X/5v/m/+f/5v/l/+T/
4//l/+T/4//j/+T/5P/k/+T/5P/l/+b/5//l/+T/4v/i/+b/5v/m/+b/5P/k/+H/4f/k
/+T/5P/k/+T/6f/p/+r/7P/m/+T/9/8OABsAKwBCAFsAdQCTAKYArQCwAKQAgQBdADUA
BADj/+H/3//Y/9r/4P/h/+D/4f/e/93/5v/q/+n/5//l/+H/4v/j/+T/5f/n/+j/6f/q
/+f/5//m/+X/5//n/+f/6P/o/+f/5//o/+j/6P/o/+j/6v/q/+n/6f/n/+j/6//r/+v/
6//s/+z/7f/t/+7/7v/t/+z/6//q/+3/7f/t/+3/8P/w//H/8f/v/+//8f/x//H/8f/y
//L/8v/y//H/8P/y//P/8//0//P/9v/2//b/9P/2//b/9v/5//n/+//7//v/+//8////
AQADAAQABwAGAAUABwAIAAoACgALAA0ADQANAA8ADwAQABMAFgAUABIAFAAVABUAGAAb
ABkAGQAaABsAGwAYABcAFgAVABMAEwATABMAEQARABEAEAAOAAkABwAFAAQABgAEAAAA
AAAAAP7//P/8//r/+P/1//X/9f/z//P/8//w//D/8P/w//H/8f/v/+//7v/u//D/8P/u
/+7/7v/u/+z/6//r/+v/6//s/+3/7v/w//D/8P/v/+z/6//q/+n/7f/u/+7/7//u/+7/
7//v/+3/7P/s/+z/7v/s/+v/6v/o/+n/6v/q/+z/7v/s/+z/7f/t/+3/7v/x//H/8P/w
/+//7v/u/+//7//v/+7/7f/t/+7/7v/u/+//8P/w//H/8f/y//L/8v/y//P/8//z//H/
8f/x//D/8v/y//L/8v/0//T/9P/0//T/8v/x//H/8//z//T/9P/y//L/8f/x//P/8//y
//L/8v/y//L/8v/z//T/9P/1//b/9v/2//T/8v/x//H/8P/y//P/8//z//X/9f/1//X/
9f/2//b/9f/z//P/8f/v/+//7//v/+//8v/y//P/8//z//H/8v/0//T/9P/0//T/9P/z
//P/9f/0//b/9//4//n/+f/5//r/+//9//3//f/+//7//f/8//3/AAACAAUABgAEAAYA
BgAGAAQAAwADAAMAAwAEAAUAAwD7//j/9//2//P/8v/y//L/8//z//T/9f/0//T/9P/y
//P/8v/w/+//7//v/+//7//x//D/7//v//L/8v/y//L/8v/z//T/9f/z//L/8P/w//T/
9P/0//T/9f/2//T/9f/z//L/8f/w//L/8//1//b/8v/w//b/AwAUACcAPQBQAGUAgQCd
ALQAvwDCALgAmwBxAEcAHAD5/+v/7f/q/+r/7P/v/+7/7//0//n/+v/4//b/9f/0//H/
8//z//P/8//0//T/9P/0//T/9f/1//X/9v/3//j/+v/5//f/9v/2//f/+P/5//r/+v/6
//n/+f/3//j/+//7//v/+//8//z/+//7//z//P/6//r/+v/6//3//f/9//3///8AAAIA
AwD/////AQABAAEAAQACAAIAAQACAAIAAgAFAAUABAAEAAUACAAIAAgACAAKAAoACgAK
AAkACgAJAAoACwANABEAEAARABEAEwAVABUAGAAaABwAHAAdAB8AHgAdAB4AHQAgACMA
JgAkACIAJAAlACUAJgApACcAJwAoACkAKQAmACUAJAAjACEAIQAjACUAJQAjACMAIgAg
AB0AGwAZABgAFwAUAA8ADgAOAAwACgAKAAwACgAHAAcABwAFAAUABQAEAAQABAAEAAEA
AQD/////AQACAAUABgAFAAQAAwACAAAA////////AAAAAAAAAAACAAIAAgABAP//////
////AAAAAP/////+//7//////wAAAAABAAIAAAD+//3//P/+////AAAAAAAAAgAAAAAA
AQABAAEAAgACAAEA///+/////v/+/////v///////////wAAAAAAAAIAAgABAAEAAwAE
AAQABAADAAMAAgABAAMAAwADAAIABAAEAAQABAAEAAQABAAEAAUAAgAAAP//AAABAAMA
BAACAAIAAQABAAMAAwACAAIAAgACAAIAAgACAAIAAQABAAIAAgACAAAA/////wAAAAAA
AAEAAQABAAMAAwADAAMAAgACAAEA//8CAAMAAgABAAEAAQABAAEABAAEAAUABQACAAEA
AwACAAEAAAD///7/BQAJAAIA/v/8//z//P/8//7///8CAAIAAAABAAIAAwAFAAUABgAH
AAgACQAKAAwACwALAAsADQAPABAAEgASABAAEgASABIAEgARABEAEQANAAwACwAHAAIA
AAAAAAAAAQAAAAAAAAD+//3//f/9/wAAAAAAAP7/AAAAAP////////////////3//P/7
//v//v/+//7//v/8//3//v///wEAAAD+//7/AgACAAIAAgAAAAAA/f/9//3//P/7//r/
/v8BAAEAAAD8//r/BgAdACwAOQBPAGIAfQCjAL0AzADVANIAugCbAHMAQwAWAPf/8f/z
//D/8P/0//f//P////z/+/8CAAAAAAD///7/+//+////AAABAAAA/v/8//r//P///wEA
AwACAAEAAAAAAAEAAQACAAQAAgACAAIAAgAEAAQAAwADAAMABAAHAAcABwAHAAgACAAF
AAUABgAGAAYABgAGAAYABQAFAAUABQAGAAYABwAHAAMAAwAFAAUACAAJAAsADAAMAAwA
CwAKAA4ADwAPABAAEAASABEAEAAQABIAEgASABUAFQAXABcAFgAVABUAFwAYABkAGQAb
AB0AHQAgACIAIgAiACMAJQAlACUAJwAnACoALQAwAC4AKgAsAC0ALQAuADEALwAvADAA
MQAxAC4ALgAuAC4ALQAsAC0ALgAtACsAKwAqACgAIwAfABsAGAAbABoAFwAYABgAFgAU
ABQAEgAQAA0ADQAPAA0ADQANAAkACAAHAAYABgAHAAYABwAGAAYACAAIAAYABgAGAAYA
BgAFAAUABQACAAIAAgACAAQABAAEAAMABQAFAAUABQAIAAgABwAHAAQABAAFAAUAAgAC
AAMABAAHAAYABgAGAAMAAwADAAIAAgAEAAIAAgADAAMAAwAEAAUABQAEAAQABQAEAAQA
BQAIAAkACQAJAAgACAAHAAYACAAIAAcABwAFAAYABgAGAAgACQAJAAkACQAJAAkACAAH
AAYABQAEAAgACgAMAA4ADAAIAAUAAwAGAAcACQAKAAgACAAHAAcABQAFAAQABAAJAAoA
CwAMAAsACgAIAAcACAAIAAgABgAFAAUABgAGAAYABwAHAAcACAAJAAoACwAKAAoACQAH
AAcABwAFAAMABQAFAAUABQAGAAYABwAHAAUABQAIAAgABwAGAAUABAAGAAcACQAMAAoA
CQAIAAcACAAGAAgACAAIAAgABgAHAAoACgAIAAkACgALAAwADQAPABEAEwATABMAFAAT
ABEADwAPABEAEgAUABQAFgAYABgAGAAYABcAFwAXABYAFgAWABMACwAIAAcABgAHAAYA
BgAGAAUAAwACAAEABAAGAAgACAAJAAgABgAFAAUABQAFAAUABQAEAAMAAwAEAAQABAAE
AAQABQAGAAcABgAEAAEAAAAEAAQABAAEAAYACAAHAAkABwAGAAUABAAIAAMABQAKAAoA
BAAGABUAJgA3AEcAXABvAIcAowC8AMcAzADIAK8AhwBfADQACwD3//P/9P/0//T/8//6
/wUABgABAAQABgAHAAcABwAFAAUABQAFAAUABwAIAAkACgAIAAkACQAJAAkACQAJAAoA
CgAJAAkACgAKAAoACgAKAA4ADgANAA0ACwAMAA8ADwAPAA8AEAAQAA0ACwAKAAgACgAM
AA4AEAAPAA8ADwAPABEAEgAUABUAEQARABMAEwASABEAEQAQABQAFgAXABgAFwAVABIA
EAASABYAFwAYABgAGgAaABoAGwAbAB0AHQAeAB8AIQAlACYAJwAnACkAKAAnACkAKgAo
ACgAKQArAC4ALwAyADMAMgA1ADgANgAzADQANAAzADYAOQA3ADcAOgA7ADsAOAA4ADgA
OAA3ADUANQA1ADMALwAvAC4ALAAsACsAKgAqACgAJgAiACIAIwAiACEAIgAhAB4AGgAZ
ABkAFwAXABcAFgAWABYAFgATABMAEQARAA4ADgAQABAAEgASABIAEgATABMAFAAVABEA
EAAPAA4ADAAMAAwACwANAA0ADQANABAAEAAPAA8ADgAOAA8ADwAMAAwADQAOAA4ADAAL
AAoACwANAA8AEAAOABAADgAOABAAEQASABQAFAATABEAEAARABAAEAARABIAEwATABMA
EwAUABQAFAASABIAEQARABIAFAAVABYAFAATABEADwARABEAEQAQABMAFAAVABYAFQAU
ABMAEgAUABIAEQARABMAEwAUABQAEQAQAA4ADQAPABEAEgAUABQAFAAUABQAEgASABEA
EQAQABAAEAAOABAAEQATABQAEgATABMAEwARABEAEQARABEAEgASABEAEgATABIAEQAR
ABEAEQARABIAEgATABMAEAAPABEAEAASABIAEgASABAADwAPABAAFAAVABYAFwAUABIA
EAAPAA4ADQAOAA8AEgASABMAFAAVABoAHAAcABwAHAAaABoAGgAaABsAHAAdAB4AHgAe
AB4AHgAhACIAIwAkACQAJAAkACQAIQAgAB8AHgAaABgAFgAUABYAFgAWABYAEwASABEA
EAASABIAEgASABAAEAAQABAAEwAUABUAFgATABIAEQAQABMAFAAVABYAFQAUABMAEgAU
ABQAFAAUABUAFgAXABgAFwAWABUAFAAUABQAFAAUABUAFgAXABgAHAAeACAAIgAyAEIA
UgBiAA==
         </WaveFormData>
      </LeadData>
      <LeadData>
         <LeadByteCountTotal>10000</LeadByteCountTotal>
         <LeadTimeOffset>0</LeadTimeOffset>
         <LeadSampleCountTotal>5000</LeadSampleCountTotal>
         <LeadAmplitudeUnitsPerBit>4.88</LeadAmplitudeUnitsPerBit>
         <LeadAmplitudeUnits>��V</LeadAmplitudeUnits>
         <LeadHighLimit>2147483647</LeadHighLimit>
         <LeadLowLimit>268435456</LeadLowLimit>
         <LeadID>II</LeadID>
         <LeadOffsetFirstSample>0</LeadOffsetFirstSample>
         <FirstSampleBaseline>0</FirstSampleBaseline>
         <LeadSampleSize>2</LeadSampleSize>
         <LeadOff>FALSE</LeadOff>
         <BaselineSway>FALSE</BaselineSway>
         <ExcessiveACNoise>FALSE</ExcessiveACNoise>
         <MuscleNoise>FALSE</MuscleNoise>
         <LeadDataCRC32>348620655</LeadDataCRC32>
         <WaveFormData>
AAAAAAAAAAD///7//f/8//z//P/8//z//v/+//7//v/8//z//P/8//z//P/8//z//P/8
//z//P/+//7//v/+//7//v/+//7/AAAAAAAAAAD///7//f/8//7//v/+//7//v/+//7/
/v/+//7//v/+/wAAAAAAAAAAAAAAAAMABQAFAAUABgAGAAkACgAKAAwADAAMAAwADQAN
AA0ADQAPABIAEgASABEAEAAQABAADwAOAAwACwAKAAYAAwADAAEA///7//r/+f/5//r/
+//7//r/+f/4//j/+f/4//b/9f/3//b/9v/2//j/+P/4//j/+v/6//f/9//3//j/9//1
//f/+P/4//n/9//3//X/9f/2//X/9P/z//T/9f/z//T/9v/5//f/+P/x//b/+v/6//7/
CAARABQAGQAlADMARQBfAHYAiACYAJwAjABzAFwAPQAjABUABwD9/wIACAAFAAIAAAD/
/wEAAgAAAPv/+//8//z//P/7//z/+//6//r//f/9//3//v/9//z/+v/5//b/9P/2//f/
+f/4//j/+P/4//j/+P/4//v//P/8//z//P/8//3//f/9//3//f/9//v/+f/3//b/+P/4
//r//v/9//z//P/8//z//P/9//3/+//7//z//P/+/wAAAAAAAP7/AQD/////BAACAAIA
AgABAAMAAwAEAAYABgAJAAkACQAKAAoACwALAAwADAANABIAEgATABMAEwAWABYAFgAV
ABQAFgAWABcAGAAbACAAHwAgACEAIAAgACMAJAAmACQAIwAiACIAJgAmACYAJgAnACcA
JQAlACUAJQAkACMAJgAlACYAJQAgAB0AGQAYABcAFQATABMAEwARAA4ADgAQAAsACgAK
AAoABwAHAAUAAAABAAAA/f///wEAAAACAAIA//8BAAEAAQABAAIAAgACAAIAAgADAAIA
///+//7/AAAAAP7//v8AAAEAAQABAAAAAAAAAAAAAgACAAIAAgABAAEAAgACAAAAAAD+
//7//P/8//7//v//////AAACAAIAAgACAAIAAgABAAEAAQD+//7//v/+/wAAAQABAAIA
BAAFAAUABQADAAMAAwACAP///v/9//z//v8BAP//AAACAAIAAQAAAAIAAgACAAEAAwAE
AAQAAwABAP///v/8//r//f/+/////f/+//7//f/+//7//f/+//7//v/+//7/AAAAAAAA
AAD////////+//7//f8AAAMAAwADAAMAAwAEAAQAAwADAAEA///8//r//v/+//z/+f/+
//7/+//9/////////////P/9//7//f/9//7//v/+/wEAAgAEAAQABAAEAAMAAgAEAAUA
BgAHAAkACgAJAAoACgAMAAwADAAMAA0ADgAPABAAEwAUABQAFAATABIAEgASABEADwAO
AA4ADgAKAAcABwAFAP//+//6//n/+v/6//r/+f/4//f/9v/2//r/+v/5//n/9//2//b/
9v/4//j/+P/4//r/+v/3//f/9v/4//j/9//2//b/9f/1//b/9//2//f/+f/5//n/+f/4
//f/8//y//T/9//1//b/+//6//z/AAAIAAwADwAUABsAIwAzAEkAYQB6AIwAlACSAIYA
cQBOACsAGwAXAAkAAQAGAAgABwAIAAYAAQD9//r/+v8BAAMA///+//3/+//7//v/+//8
//v/+//7//z/+//6//j/9//2//T/9v/3//X/9P/0//T/9f/2//f/+P/7//z//P/8//7/
/v///////v/9//z/+//9//3//f/+//3/+v/5//r//f/+/wAAAgAAAAAAAQABAP7//f/9
//z//v8AAAAAAAAAAAMAAQABAAUABAAFAAYABgAHAAYABgAGAAYACQAJAAkACgAKAAsA
CwAMAAwADQASABIAEwATABUAGAAYABgAFgAWABkAGgAaABoAHAAgACAAIgAkACQAIQAj
ACMAJAAlACUAJQAmACcAJgAlACQAJQAlACMAIwAlACUAJAAjACEAHwAfAB0AGQAXABQA
FAAUABMAEgATABAADQAJAAgADQAJAAkACgAIAAUABQADAAMABQAFAAMAAQABAP7//v/+
//v//f/9//7///8BAAIA/v/+//7///8BAP////8AAP7//v/8//z//v////////8AAAAA
AAAAAP7//v/+//7//f/9//7//v/9//z/+f/4//n/+v/9//7/AAD/////AAABAAAA///+
//////8AAAEA/v/+//7//v8AAAEAAQACAAMABQAGAAcABAADAAIAAAD+//7//v/+//3/
///8//z//v/+//3//P///wAAAQABAP//AAAAAP///////wAAAAD//wEAAQABAAMABAAE
AAMA///8//j/9v/7//z//f/+//7//v/+//7//v///wAAAAD8//n/+v/7//n/+f/5//n/
+v/6//n/+f/8//3//f/+//z//v/+//v/+P/4//j/+P/4//n/+v/+/wEAAgADAAUABgAF
AAYABgAIAAkACAAHAAcACgALAAwADwAQABAAEAAPAAwADAAMAAsACwAKAAoACgAKAAcA
BwAFAAEA/f/8//v/+v/6//r/+f/4//f/9v/2//b/9v/1//X/8//y//L/8v/y//L/8v/y
//L/8v/v/+//8v/0//T/8//z//T/9P/1//P/8//x//H/8//z//P/8//z//P/8P/w//H/
8//w//D/8f/0//L/8P/2/wAACwAOAA8AFwAjADEARwBeAHYAigCSAI4AfwBqAE0AKwAZ
ABEACQAGAAgABwAEAAIA///5//j/+P/3//f/9P/0//T/8//0//P/8v/y//L/8f/w//D/
8P/w/+//7//x//D/8//1//P/8v/y//L/7//u/+3/7P/r/+z/7P/s/+3/7v/w//H/7//v
/+//7//v/+//7//w//D/7v/u//D/7//u/+7/7v/w//D/8f/x//H/8f/y//L/7//w/+//
7v/w//P/8f/x//b/9P/0//T/8v/z//L/8v/y//L/9f/1//f/+P/4//n/+//8//z//f8A
AAAAAQABAAAAAgABAAAAAQACAAYACAAHAAYABwAKAAgACgAMAAwACwANAA0ADgANAA0A
DQAOAA4ADgAOAA4ADQANAAsACwALAAsACgAJAAcABQAFAAMAAwABAP7//v/9//v/+f/5
//b/8//v/+7/8f/t/+3/7v/u/+v/6//p/+f/6f/p/+f/6f/p/+b/5v/o/+X/5//n/+X/
5f/m/+b/4//i/+H/4f/i/+H/4v/k/+T/5P/i/+L/4P/h/+H/4f/i/+L/4v/i/+H/4P/f
/97/3f/d/97/3v/f/+D/3//g/+L/4v/k/+T/5v/l/+X/5v/l/+T/4//i/+L/4f/h/+H/
4P/g/+D/4P/i/+P/4//k/+b/5//n/+f/5P/j/+L/4P/h/+L/4//k/+f/6f/m/+b/5//m
/+T/4v/i/+L/4v/h/9//4P/g/9//4P/h/+P/5P/f/+H/4f/h/+L/5P/l/+X/4//i/+D/
4P/f/97/3f/c/97/3v/e/97/4P/h/+L/4v/f/93/3//h/+H/4f/h/+H/3//e/9z/2//c
/93/3f/e/+D/4P/e/9v/4v/g/+D/4P/g/+D/4v/i/+X/5//p/+n/6v/q/+j/6P/n/+j/
6//s/+3/7//v/+//7//x//H/8P/v/+3/7f/u/+//7//t/+z/7P/s/+z/6f/p/+f/4//f
/97/3f/b/9r/2f/X/9j/1//W/9b/2v/a/9n/2f/W/9T/0//S/9T/1P/U/9T/1v/W/9P/
0//S/9T/1P/T/9H/0v/S/9P/1f/V/9P/0//X/9f/1//X/9X/1f/S/9L/0f/T/9D/0P/R
/9L/0v/W/+D/6P/t/+7/9f///w8AJQA/AFoAcAB8AHwAbABTADIADwD5/+v/4f/h/+j/
5v/h/+L/5P/j/9//3P/c/9n/1//Z/9r/2//b/9n/1//V/9T/1f/V/9X/1v/U/9T/0//T
/9X/1P/X/9n/2P/W/9X/1P/W/9b/1v/W/9f/2P/Y/9j/2P/Y/9n/2f/Z/9n/2f/Z/9n/
2f/Z/9r/2P/W/9b/2P/a/9r/2//c/9z/3P/d/93/2//b/9z/3P/a/9z/3P/c/93/4f/g
/+H/4v/g/+D/4P/j/+X/5f/m/+b/5v/p/+n/6f/q/+r/6//r/+z/7P/t//D/8P/x//H/
8f/0//T/9P/2//b/+f/6//j/+P/6//7///8CAAUABgABAAMAAwAEAAQAAwACAAIABgAG
AAYABgAHAAcABQAFAAQAAwABAP/////9//3/+//7//n/9v/2//T/8f/u/+3/8P/v/+3/
7v/v/+n/5//m/+b/4//j/+H/4P/j/+T/4//h/+H/3v/e/+L/3//h/+H/4f/h/+L/4v/g
/+D/4P/h/+D/3f/c/9z/3P/c/9r/2v/c/93/3f/d/+D/4P/g/+D/3v/c/9r/2P/a/9v/
3f/e/97/3v/c/9z/3v/e/+D/4P/e/93/3f/e/+L/4v/i/+L/4f/f/97/3f/e/97/3v/e
/93/3f/c/9z/3f/f/+D/4f/h/+H/4f/g/+D/4P/g/+D/4f/j/+D/4P/i/+L/4f/g/+H/
4v/j/+P/4v/i/+H/3//f/9//4P/g/9//4f/h/+H/4f/i/+L/4f/j/+L/4P/g/+H/4P/f
/97/3v/e/97/3v/f/+H/4//k/+D/3f/e/9//3f/d/93/3f/f/+D/4P/h/+P/4//i/+L/
5P/k/+L/3//k/+D/2//c/97/4P/i/+T/5P/k/+f/6f/r/+v/7P/s/+z/7P/r/+z/7//w
//H/8//z//P/8//1//T/9P/0//P/8//0//X/9f/1//T/9P/0//D/7f/t/+v/5//j/+L/
4f/i/+L/4v/h/+L/4f/g/+D/4f/g/97/3f/d/9z/3P/c/9z/3P/c/9z/3P/c/9n/2f/b
/97/3//f/97/3v/d/93/3//f/93/3f/d/93/3f/d/93/3f/a/9r/3P/f/93/3v/f/97/
4P/g/+b/9P/7//b/9/8FABkAKwA9AFQAbgB8AIAAeABnAEwAKwARAP3/6//n/+7/8P/t
/+7/7v/p/+f/5P/m/+f/4//j/+T/5f/l/+L/4f/g/+D/4f/h/+H/4v/i/+L/4f/h/+D/
3v/g/+H/4//i/+L/4v/i/+L/4v/i/+P/5P/k/+T/4v/i/+P/4//i/+H/4P/f/+D/4f/i
/+T/5v/k/+T/5v/k/+T/5f/m/+j/6P/p/+n/5f/l/+b/5v/o/+r/6v/q/+r/7f/r/+v/
7P/q/+r/6v/t/+//7//w//D/8P/z//P/8f/y//L/8//3//j/+P/5//z//P/9//3///8C
AAIAAgAEAAQABwAIAAoACgAMABAADgAOAA4ADAAKAA0ADgAQABEAEQARABIAEgASABIA
EgASABMAEgATABIAEQAPAA0ACwAJAAkABwAIAAcABQAGAAIA///8//v//P/7//n/+v/8
//f/9v/2//b/8//z//H/7f/v/+//7f/t/+3/6v/q/+7/6//t/+3/7P/r/+v/6v/q/+r/
6v/r/+v/6f/p/+r/6P/o/+b/5v/o/+v/7f/v/+3/7P/r/+r/7P/s/+z/7P/s/+3/7//w
/+z/6v/m/+T/5f/m/+n/6v/o/+f/5//o/+r/6v/q/+r/7P/r/+v/6//o/+j/6P/o/+r/
7f/v//L/8P/v/+3/6//r/+v/6//q/+r/6v/q/+r/7P/v/+3/7v/v/+7/7P/q/+v/7P/t
/+3/6//s/+z/6//r/+v/7P/s/+n/6//r/+v/6f/q/+r/6f/q/+r/6f/q/+z/7P/s/+z/
7f/u/+//8P/t/+3/7f/s/+f/5f/n/+n/6//r/+v/6//u/+7/7f/t//D/8f/x//L/7//s
/+f/4f/n/+j/5v/p/+n/6f/p/+n/5//p/+v/6//t/+7/7P/u/+7/7v/u/+7/8f/y//b/
+f/4//f/9//2//n/+v/6//z//f/8//v/+//7//v/+//9////AAABAAEA///+//3/+//9
//z//P/8//r/9//3//X/8//v/+7/7f/q/+r/6v/p/+r/6f/o/+j/6f/o/+b/5f/n/+b/
5v/m/+b/5v/m/+b/6P/o/+X/5f/l/+b/5f/j/+T/5v/n/+n/6f/p/+f/5//p/+n/6f/p
/+r/6//p/+r/6f/p/+T/4v/h/+D/4P/o//T/+v///wYACwAVACEAMwBLAGIAcAB6AIQA
fABjAEgALQAZAAsA+//1//z/AAD5//b/+P/1/+//7v/w/+//7f/s/+z/7P/r/+j/5//m
/+b/5//n/+f/6P/r/+z/7P/t/+v/6P/p/+n/6//q/+r/6v/o/+j/6P/o/+v/7P/s/+z/
6//q/+r/6f/q/+v/7P/t/+3/7f/t/+7/7f/q/+n/6v/t/+7/8P/y//D/8P/x//H/7//v
//D/8P/w//L/8v/y//D/8//x//H/9v/0//T/9P/1//f/9//4//r/+v/9//3/+//8//z/
/f///wAAAAABAAQABAAFAAUABwAKAAoACgAIAAgACwAMAAwADAAOABIAEgAUABYAFgAR
ABMAEwAUABgAGQAaABwAGwAaABkAGAAYABkAGAAZABcAFwAWABUAEwARABEADwANAAsA
CAAIAAoACQAIAAkACAAFAAEAAAAEAP///v/+/wAA/f/9//v/+f/7//v/+f/3//f/9P/0
//X/8f/y//H/8f/x//L/8v/x//L/8//1//f/9f/1//b/9P/y/+7/7P/v//H/8v/z//P/
8v/x//D/8v/y//L/8v/z//P/9P/0//L/8v/w//D/7//u/+//7v/w/+//7//w//L/8v/y
//L/9P/z//P/8//0//T/9P/0//L/8//z//T/8f/x//D/7//y//P/9P/0//b/9v/2//b/
9f/3//T/9P/0//T/8//y//H/8P/v/+3/7v/w//H/8f/y//P/9f/2//L/8//y//H/8f/y
//L/8f/x//D/7v/u//L/8v/y//L/8f/w/+//7v/v//H/8//0//D/7f/u/+//8f/x//H/
8f/v/+7/7P/r/+z/7f/t/+7/8f/y//H/7//w//D/7f/v//H/8v/y//L/8v/y//P/9P/4
//v/+P/3//f/9v/3//j/+P/6//r/+v/6//v//P/9//7/AQAEAAQABAADAAQABAAEAAMA
AAD+//3//P/7//n/+v/5//f/8//y//H/7f/s/+v/6f/m/+X/5P/k/+j/6P/n/+f/5//m
/+b/5v/m/+b/5v/m/+b/5v/j/+P/5P/m/+b/5f/j/+T/5P/l/+f/5//l/+X/5f/l/+X/
5f/l/+X/4v/i/+b/6f/n/+j/7//y/+r/4v/q//z/AwD+//3/BQAXAC0AQQBYAHIAhgCQ
AIgAcQBYAD8AJQAVAAkAAQAGAAwAAwD6//r/9f/v//L/8v/z//f/9P/0//T/8//w/+3/
6v/o/+n/6f/p/+r/6//s/+z/7f/q/+j/6v/r/+n/6P/o/+j/6f/q/+v/7P/q/+r/6f/o
/+v/7P/u/+//7v/t/+z/6//s/+3/7v/w/+//7P/r/+z/7v/u/+//8P/t/+z/7P/r/+r/
6//t/+7/7v/w//D/8P/y//X/8//z//P/8P/v/+7/8P/z//T/9v/2//b/+f/5//f/+P/4
//n//v8AAAEAAwADAAIAAgABAAEABAAEAAQABAAEAAcACAAGAAYACAAMAA4AEAASABIA
DQAPAA8AEAATABMAEwAUABgAGAAYABgAFQATAA8ADQAPAA8ADgANAA0ACwALAAkACQAH
AAQABAAFAAMAAQABAAEA///8//z//v/5//j/+P/2//P/8//x//H/8//z//H/7//v/+z/
7P/w/+3/7//v/+7/7f/t/+z/6v/q/+r/6//t/+v/6//s/+3/7v/t/+7/6//r/+r/6f/s
/+z/7P/s/+r/6v/q/+r/6//r/+z/7P/q/+r/6P/o/+r/6v/s/+z/7v/t/+3/7v/t/+z/
6//q/+z/6//r/+v/6P/o/+j/6P/r/+3/7v/w//D/8f/x//H/7v/t/+z/6v/r/+z/7f/u
/+//8f/u/+7/8v/y//H/8P/u/+7/7v/t/+z/7P/r/+n/6//r/+z/7P/p/+v/6//r/+3/
7v/u/+3/7P/q/+f/5v/q/+r/6v/q/+r/6v/q/+r/6f/p/+n/6P/m/+X/6P/r/+n/6f/p
/+n/6P/o/+f/5//p/+n/6P/o/+r/7v/s/+b/5v/m/+b/5v/n/+j/7P/v//H/8f/y//L/
8f/y//L/9P/0//T/9P/1//X/9f/1//f/+v/6//r/+f/3//b/9f/z//T/9P/1//b/9v/z
//P/8f/q/+X/4//h/+P/5P/l/+X/4//h/9//3v/g/+D/3//f/+D/4P/h/+L/4f/g/9//
3v/c/9z/2f/Z/9z/3v/e/93/3//g/+D/4f/f/9//3f/d/9//3//f/9//3f/d/9r/2v/d
/9//3P/c/93/4P/i/+b/7v/w//P/+v8BAAkAGQAvAEcAYAB2AIQAggB0AF8ARAAlAA8A
AQD1//X/+v/0//H/9P/0/+//6f/i/+D/5//p/+X/5P/j/+H/4v/h/+D/4P/i/+P/5P/m
/+P/4v/g/9//4P/e/+D/4f/j/+L/4v/i/+D/4P/g/+D/4f/i/+L/4v/g/+D/4f/h/+L/
4//k/+X/5f/l/+X/5v/l/+L/4f/i/+T/5P/l/+b/5v/m/+f/5//m/+f/6f/q/+j/6v/q
/+r/5//p/+b/5f/r/+r/6//s/+3/7//v//D/7v/u//H/8f/z//T/9P/1//X/9v/2//f/
+//8//7////9/wAAAAAAAAIAAgAFAAYABgAGAAgADAAKAAwADgAOAAsADQANAA4AEQAR
ABEAEgAUABQAFAAUABIAEQAOAA0ADgAPAA8ADwAPAA0ADQALAAkABwAEAAQAAwABAP//
//////3/+v/6//v/9f/z//L/9P/x//H/7//r/+3/7f/r/+z/7f/r/+z/7v/r/+3/7f/r
/+v/7P/s/+j/6P/o/+n/6v/p/+r/7P/u/+7/7P/s/+n/6f/o/+f/6f/q/+v/7P/s/+z/
7P/s/+r/6f/p/+j/6f/q/+n/6v/p/+j/6f/o/+r/6f/p/+r/7P/s/+z/7P/t/+3/7v/v
/+7/7v/u/+7/7P/t/+3/7v/s/+3/7f/t/+7/7//w//D/8P/w//D/8P/v//H/7v/u/+7/
7v/t/+z/7v/u/+7/7f/u//D/8f/x/+//7//w//D/7//x//H/8f/v//D/8P/v//H/8P/u
/+7/8P/w//D/8P/w//D/8P/w/+7/7//w//D/6//p/+v/7f/v/+//7//v//L/8v/x//H/
8f/x//D/8P/w//D/7v/r/+7/7v/r/+3/7//v/+//7//v/+3/7//x//D/8f/y//P/9P/0
//T/9//5//n/+f/6//r/+f/6//r//P8AAAAAAAABAAAA///+////AgACAAIAAQAAAAAA
AAD///3//P/8//z//f/7//z/+//3//P/8v/x/+//7v/t/+v/7f/t/+3/7v/t/+z/6v/p
/+v/6v/q/+r/6P/o/+j/6P/q/+r/5//n/+r/7P/s/+v/6//s/+z/7f/r/+v/6f/p/+3/
7f/t/+3/7v/v/+3/7v/s/+3/6f/o/+n/7P/u//L/9v8AAAcACgANABkALQA/AFMAagB+
AIwAjAB+AGkATgArABEABwD7//f//v/+//n//P/+//n/9f/2//j/9//z//D/8P/w/+//
8P/v/+7/7v/v/+//7//w//D/8P/v/+//7//u//H/8//y//D/7//u/+//8P/x//L/8f/y
//L/8v/y//L/8//z//P/8//z//P/8f/x//H/8v/y//D/8P/y//T/9P/1//b/+P/4//n/
+f/3//f/+P/4//j/+v/6//r/+v/9//v/+//+//z//P/8//3//////wAAAAAAAAMAAwAB
AAIAAgADAAcACAAIAAkACgAKAAsACwAMABAAEQASABQAFAAXABgAFwAWABcAGgAYABoA
HAAcABoAHQAeACAAIQAhACEAIgAiACIAIgAiAB8AHwAdAB0AHgAfAB8AHwAhAB8AHwAd
ABsAGQAWABYAEwARAA8ADwAPAA0ACgAKAAwABwAGAAYABgADAAMAAQABAAMAAwABAP//
///8//z////9/wAAAQAAAP/////+//7//v/+///////9//3//v///wAA//8AAP/////+
//3//v/+//7//v/+//7//v/+//////8AAAAAAAAAAP7//v8AAAAAAgACAAAA/////wAA
AgACAAIAAgAAAP///////wAAAAAAAAAA/v//////AAAAAAEAAQABAAMAAwADAAIABAAE
AAQABAACAAMA///+/wEAAgACAAIAAgACAAIAAQABAAIAAgABAP////8AAAAA/v8BAAIA
AwACAAIAAQD//wEAAAD+//7/AAAAAAAAAAAAAAAAAAAAAP7///8AAAAA///9////AQD/
/////////wAAAAD//////f/9//z//P///wAA///9/wAAAAD9////AQABAAEAAQD//wEA
AwADAAAAAAD///7/AwAHAAMAAAAAAAAAAAAAAAEAAgAGAAkABwAHAAgACAAKAAwADQAQ
ABQAFAAUABUAEwATABMAFQAYABgAGAAXABUAFAATABEAEQAQABAAEAANAAkACAAFAAIA
/////////P/8//z/+//7//v/+//8//7//v/9//3//f/8//z//P/8//z//P/8//v/+v/2
//X/9//6//v/+//7//z//P/9//7////+///////////////9//3/+v/6//r/+//3//b/
+//8//7/BAAIAAwAFwAgACEAKwBBAFUAaQCGAJgAngCaAIQAaQBQADUAIQATAAkACQAO
AAgABQAIAAgACQAHAAQAAAABAAEAAAAAAAAA//////////8AAP7//f/8//z///8AAAAA
AQD+//z//v///wEAAAAAAAAA/v/+//7//v///wAAAAAAAAAAAAABAAEAAQABAAEAAQAB
AAEAAQACAAIAAAAAAAIAAAAAAAEAAgACAAIAAwADAP////8AAAAAAQAEAAUABgAIAAsA
CQAJAA4ADAAMAAwADAANAAwADAAMAAwADwAPABEAEgASABMAEwAUABQAFQAWABYAFwAX
ABgAHAAdAB4AIAAgACMAJAAjACIAIwAmACgAKgAsACwAKQArACsALAAtAC0ALQAuADAA
MAAwADAALQAtACsAKwAsAC0ALQAtAC0AKwArACkAJQAhABwAGgAaABkAGAAZABsAGQAW
ABYAGAATABIAEgASAA8ADwANAAkACwALAAkACgALAAkACgALAAcACAAHAAcABwAIAAgA
CAAIAAgACQAHAAUABQAGAAYABgAEAAQABgAHAAcABwAIAAgACAAIAAYABgAGAAYABwAH
AAgACAAKAAoACAAIAAcABgAHAAYACAAHAAcACAAIAAgACAAIAAoACQAJAAkACgAKAAoA
CgAMAA0ADQAOAAsACwAKAAkACgALAAwADAAMAAwADAAMAA0ADwAMAAwAEAAQAA8ADgAN
AAwACwAJAAwADgAPAA8ADAALAAsACgAIAAsADAANAAwADAALAAkACwAKAAgACAALAAwA
DQAOAAwADAAMAAwACwALAAsACgAJAAcACQALAAsACwALAAsADgAOAA0ADQANAA0ADAAM
AA4ADgAMAAkACgAKAAcACQAJAAkACQAJAAkACwANAA0ACwAMAAwADAANAA0ADQAPAA0A
DQAMAAsACwAIAAoADAAOABAAEgASABUAFwAVABUAFgAWABgAGgAbAB4AIwAkACUAJwAk
ACEAHgAdAB4AHgAeAB0AHQAeAB8AHwAdABwAHAAcABoAFwAXABUAEQANAAwACwAMAAwA
DAALAAkABwAFAAQACQAKAAoACwALAAoACgAKAAoACgAKAAoACAAIAAUABQAEAAYABgAF
AAYACAAJAAsACQAJAAcABwAJAAkACQAJAAwADQALAAwADAANAAkACAALAAQABAAKAA4A
EgAdACIAJQAtADsASwBhAHoAkgCkAKoApgCZAIIAXwBDADcALwAlACYAJgAhABgAFgAX
ABsAGAAUAA8ADQANAA4ADwAPAA4ADQAMAAwADQANAA0ADgAMAAwACwALAAwACgAMAA0A
DQAMAAwADAAKAAoACgAKAA0ADgAOAA4ADgAOAA8ADwAQABEAEgATABEADwANAAwADwAO
AA8AEgARABAAEAAQABEAEgAUABUAEwATABQAFAATABQAEwASABUAGQAYABkAGgAWABQA
EgAUABcAGAAaABoAGgAdAB0AHQAeAB4AHwAiACQAJQAnACgAKAApACkAKAAqACkAKAAo
ACgAKwAsAC0ALgAxADYANAA2ADgAOAAzADUANQA2ADkAOQA5ADoAPAA8ADwAPAA7ADsA
OQA5ADkAOQA4ADcANwA1ADUAMwAyADEALwAwAC8ALQArACsALAArACkAKgArACUAIwAi
ACAAHQAdABsAGgAdAB4AHQAdAB0AGgAaABoAFwAZABkAGQAZABoAGgAZABoAGwAdABsA
GQAZABoAGAAYABYAFgAWABcAFwAXABkAGgAbABwAHAAcABwAHAAZABkAGgAaABgAGAAW
ABYAFwAYABsAHAAaABkAGQAaAB8AIAAhACIAIQAfAB4AHQAcABwAHAAcAB0AHwAgACIA
IgAjACMAIwAhACEAIQAgACEAIgAjACQAIwAjAB4AHAAfACAAIAAgACIAIgAiACEAHwAg
ACAAHwAdAB0AHgAeABwAHwAgACEAHgAeAB0AGwAfACAAIAAiACIAIgAiACIAIAAgACAA
IAAfAB8AHwAeABwAGwAeACEAHwAfAB8AHwAgACAAHwAfAB8AHwAeAB4AIQAiACEAHwAg
ACAAHQAfAB8AHwAfAB8AHQAfACEAIQAfACAAIAAgACAAHwAeAB8AIgAlACcAKQAlACMA
IQAgACIAIgAjACQAJgApACkAKAAtADAAMgAyADIAMgA0ADQANAA0ADYANgA2ADYANAA0
ADQANAA0ADQANAA0ADQANAA0ADQAMAAuACwAKgAoACYAJAAiACIAIgAiACIAHwAeAB0A
HAAeAB4AHgAeABwAHAAcABwAHQAeAB8AIAAfAB4AHQAcAB0AHgAfACAAHwAeAB0AHAAe
AB4AHgAeAB8AIAAhACIAIgAiACIAIgAhACAAHwAeACAAIgAkACYAKwAwADUAOgBDAEwA
VQBeAA==
         </WaveFormData>
      </LeadData>
      <LeadData>
         <LeadByteCountTotal>10000</LeadByteCountTotal>
         <LeadTimeOffset>0</LeadTimeOffset>
         <LeadSampleCountTotal>5000</LeadSampleCountTotal>
         <LeadAmplitudeUnitsPerBit>4.88</LeadAmplitudeUnitsPerBit>
         <LeadAmplitudeUnits>��V</LeadAmplitudeUnits>
         <LeadHighLimit>2147483647</LeadHighLimit>
         <LeadLowLimit>268435456</LeadLowLimit>
         <LeadID>V1</LeadID>
         <LeadOffsetFirstSample>0</LeadOffsetFirstSample>
         <FirstSampleBaseline>0</FirstSampleBaseline>
         <LeadSampleSize>2</LeadSampleSize>
         <LeadOff>FALSE</LeadOff>
         <BaselineSway>FALSE</BaselineSway>
         <ExcessiveACNoise>FALSE</ExcessiveACNoise>
         <MuscleNoise>FALSE</MuscleNoise>
         <LeadDataCRC32>2272082572</LeadDataCRC32>
         <WaveFormData>
/v/+//7//v/8//z//P/8//z//P/8//z/+v/6//r/+v/8//z//P/8//r/+v/6//r//P/8
//z//P/8//z//P/8//r/+v/6//r//P/8//z//P/6//r/+v/6//r/+v/6//r//P/8//z/
/P/+//7//v/+/wAAAAAAAAAAAgADAAQABQAGAAgACQAJAAcABQAEAAMAAgAAAP///v/8
//n/9//2//b/9v/1//T/9P/0//T/9P/0//T/9P/0//T/9P/0//T/+P/4//j/+f/3//f/
9//3//f/9//3//f/9//3//f/9//3//f/9//3//f/9//3//f/+P/4//j/9//3//f/+P/4
//j/+P/4//j/+P/5//n/+P/4//j/+f/5//n/+f/5//n/+f/6//r/+f/5//v/+////wcA
EAAUABcAFwAYABMACQDz/83/qP+J/2j/VP9W/2P/dP+I/5r/pP+q/6r/rf+5/8f/1//m
//T/+v/7//v//f/9//3//v/+//////8AAAAAAAAAAAAAAAAAAAAAAAD///3//f/+//7/
/v/+//7//v/+//7//v/+//7//v/+//7/AAAAAAAAAAAAAAAAAAAAAP7//v/+//7/AAD/
/////////////////wAAAAD//////v/+//7//v/+//////////////////7//v/+//7/
/v/+//7//v/+//7//v/+//3//f/9//3//f/9//z//P/8//z//P/8//z//P/8//z/+v/4
//n/+f/4//n/+f/5//n/+f/4//j/9//3//f/9v/2//T/9P/0//T/9f/1//b/9//2//b/
9v/2//f/+P/5//n//P/9//3//f/7//z//f/9//v//P/8//z//f/9//3//f/9//3//f/9
//3//v/+//7//f/9//3//P/8//z//P/8//z//P/8//z//P/8//3//f/8//z//P/8//z/
+//7//v//P/8//v/+//7//v//P/8//z//P/8//v//f/9//3//f/9//3//v////3//f/9
//v//f/9//3//v/+//7//f/9//3//f/9//7//f/9//z//P/8//z/+//7//3//f/+//7/
/v/+//7//f/9//3//f/9//v/+v/6//n/+//8//z//P/9//3//P/8//z//P/8//z//P/7
//v/+//5//n/+P/4//r/+v/5//n/+v/7//v/+v/6//r/+f/5//n/+v/7//v//f/8//z/
/P/6//r/+v/5//n/+v/7//v/+//7//r/+v/8//z//P/8//v/+v/5//n/+//7//v/+//7
//v/+v/6//v/+//7//r/+v/7//z//P/9//3//v/+////AgACAAIAAgACAAIAAwAEAAUA
BgAIAAkACQAIAAUAAwABAAIAAAD///7//P/5//f/9v/2//b/9f/0//T/9P/0//T/9v/2
//b/9v/0//T/9P/0//b/9v/2//f/9//3//f/9//3//f/9//3//n/+f/5//n/9//3//f/
9//3//f/9//3//r/+v/6//n/9//3//j/+P/5//r/+//8//r/+//7//r/+P/4//n/+f/7
//v/+//7//v//P/8//v/+//9////BQANABQAFgAXABcAFAARAAUA6//F/6T/h/9q/2L/
bv97/4r/nP+s/7b/tv+0/7n/x//T/+H/8P/4//z///8BAAMAAgABAAEAAAADAAMABAAE
AAQABAAEAAQABAAEAAQAAwABAAEAAgACAAIAAgACAAIAAgACAAIAAgACAAIAAgACAAQA
BAAEAAQAAgACAAIAAgAAAAAAAAAAAAIAAQABAAEAAwADAAMAAwACAAIAAQABAAIAAgAC
AAIAAAABAAEAAQABAAEAAQAAAAAAAAAAAAAAAAAAAAAAAAAAAAAAAAD/////////////
/f/8//z//P/+//7//v/+//z//P/8//r/+P/5//n/+P/5//n/+f/5//n/+P/4//f/9f/1
//T/9P/2//b/9v/2//b/9f/1//X/9v/2//b/9v/5//r/+//7//r/+//7//v/+//8//3/
/f///wAAAAAAAP///////////////////////wAAAAAAAP////////7//v/+//7//v/+
//7//v/+//7//v///////v/+//7//v/+//3//f/9////AAAAAAEA/////wAAAAAAAAAA
AAD//wEAAQABAAEAAQABAAIAAwADAAMAAwABAAEAAQABAAIAAAAAAP////8BAAEAAQAC
AAEAAQAAAAAAAgACAAEAAQD/////AAAAAAEAAgADAAMAAgABAAAA///9//z//P/7//3/
/v/+//7//f/9//z//P/+//7//v/+//z/+//7//v//f/9//z//P/+//7//f/9//7/////
//7//f/8//r/+f/7//z//f/9//v/+v/6//r/+//8//3//f/7//z//f/9//v/+//6//r/
+v/6//r/+v/8//z//P/9//3//f/9//3//P/+//7//v/+////AQADAAUABAAGAAcABwAJ
AAcABgAFAAQAAgABAAAAAAD9//v/+v/6//r/+f/4//f/9v/1//T/9v/2//b/9v/2//b/
9v/2//b/9v/2//f/+f/5//n/+f/5//n/+f/5//n/+f/5//n/+//7//v/+//5//n/+f/5
//r/+v/6//n/+//7//z//P/6//r/+v/6//z//f/9//z//P/8//3//f/9//3//f/9//v/
/P/8//v/+//9////AQAJABAAFAAVABMAFAAXABMAAQDf/7r/m/+A/2r/aP95/4r/mP+o
/7r/wv/C/7//w//N/9f/5P/w//r/AQADAAMAAQABAAIAAgADAAMABAAEAAQABAAEAAQA
AgACAAIAAQADAAMABAAEAAQABAAEAAQAAgACAAIAAgAEAAQABAAEAAYABgAGAAYABAAE
AAQABAAEAAQABAAEAAIAAQABAAEAAwADAAMAAwAEAAQAAwADAAQABAAEAAQAAgADAAMA
AwADAAMAAwACAAIAAgACAAIAAAAAAAAAAAACAAIAAgABAAMAAwADAAMAAQAAAAAAAAD+
//7//v/+//7//v/+//z//P/9//3//P/5//n/+f/5//n/+P/4//f/+f/5//j/+P/2//b/
9v/2//j/9//3//f/+P/4//j/+P/5//r/+//7//z//f/9//3//f/+//////8BAAIAAgAC
AAEAAQABAAEAAwADAAMAAwABAAIAAgACAAEAAQABAAAAAAAAAAAAAAACAAIAAgACAAAA
AAABAAEAAAAAAAAAAAACAAEAAQABAAQABAADAAMAAwADAAQABAAEAAQABAADAAMAAwAD
AAMAAwADAAQABQAHAAcABwAFAAUABQAFAAYABgAGAAUABQADAAMAAwAEAAUABQAEAAQA
AgACAAEAAQABAAEAAgACAAIAAgACAAEAAQABAAEAAQABAAAAAAD//wEAAgACAAIAAQAB
AAAAAAD+//7//v/+/wAA//////////////7//v/+//7//f/9/wAAAQABAAAAAAAAAP//
///9//7//////////v/+//7/AAAAAAAA///9//7////////////+//7//v/+//7//v/+
//7//v//////////////AQACAAIAAgACAAIAAgADAAQABQAHAAoADAANAAwACQAHAAUA
BQAEAAQABAAAAP3/+//6//r/+v/5//j/+P/4//j/+P/2//b/9v/2//b/9v/2//b/+v/6
//r/+//7//v/+//7//v/+//7//v/+//7//v/+//5//n/+f/5//v/+//7//v//P/8//z/
+//7//v//P/8//z//P/8//z//P/9//3//P/8//z//f/9//3//f/9//3//f/+//7//f/7
//3///8FAA8AFgAaABsAGwAaABUABwDr/8f/pP+F/2j/YP9o/3X/iP+a/6j/sP+0/7L/
t//D/8//3//u//j//P8BAAEAAQADAAMABAAEAAMAAwAEAAQABAAEAAQABAAEAAQABAAD
AAUABQAGAAYABAAEAAQABAAEAAQABAAEAAQABAAEAAQABAAEAAQABAAGAAYABgAGAAQA
BAAEAAQABAADAAMAAwADAAMAAwADAAQABAADAAMABAAEAAQABAACAAMAAwADAAMAAwAD
AAIAAgACAAIAAgAAAAAAAAAAAAIAAgACAAEAAQABAAEAAQD///7//v/+//7//v/+//7/
/v/+//7//P/8//3//f/8//n/+f/5//n/+v/6//v/+//5//n/+P/4//j/+P/4//j/+v/5
//n/+f/6//r/+v/6//n/+v/7//v//P/9//3//f///wAAAQABAP//AAAAAAAAAwADAAMA
AwABAAEAAQABAAEAAgACAAIAAQABAAEAAAAAAAAAAAAAAAIAAgACAAIAAAAAAAEAAQAC
AAIAAgACAAAA////////AAAAAP////8BAAEAAgACAAIAAgACAAEAAQABAAEAAQABAAEA
AgADAAMAAwADAAEAAwADAAMABAAEAAQAAwADAAUABQAFAAYABgAFAAMAAgAEAAQAAwAD
AAEAAQACAAIAAgACAAIAAQADAAMAAwADAAEAAAAAAP//AQACAAIAAgABAAEAAAAAAAAA
AAAAAAAAAAD///////8BAAEAAAAAAAAAAAD//////v///////v8AAAAA////////AAAB
AAEA///+//7//v8AAAAAAAD///3//v////////////7//v8AAAAAAAAAAP7//v/+////
//////////8BAAEAAAD+/wEAAgADAAQABgAHAAgACQAIAAoACwALAAsACQAIAAcABwAG
AAYABgACAP///f/8//r/+v/5//j/+v/6//r/+v/4//j/+P/4//j/+P/4//j/+v/6//r/
+//9//3//f/9//v/+//7//v/+//7//v/+//7//v/+//7//n/+f/5//n/+v/6//r/+f/7
//v//P/8//z//P/8//z//P/9//3//P/8//z//f/9//v/+//7//v/+//8//z/+//9//3/
/f8DAAsAFAAYABkAFwAYABcADwD1/9H/rv+P/27/Wv9g/2v/ev+M/5z/pv+u/7D/r/+7
/8v/2f/m//T/+v///wEAAQABAAEAAgACAAMAAwAEAAQABAAEAAQABAACAAIAAgABAAMA
AwAEAAQAAgACAAIAAgAEAAQABAAEAAQABAAEAAQABAAEAAQABAACAAIAAgACAAIAAgAC
AAIABAADAAMAAwABAAEAAQABAAIAAgABAAEAAgACAAIAAgACAAMAAwADAAMAAwADAAIA
AgACAAIAAgACAAIAAgACAAAAAAAAAP////////////////7//v/+/wAAAAAAAAAA/v/+
//7//P/8//3//f/8//v/+//7//v/+f/4//j/9//3//f/9v/2//b/9v/2//b/9v/1//X/
9f/2//b/9v/2//X/9v/3//f/+P/5//n/+f/7//z//f/9//v//P/8//z/////////////
//////////3//v/+//7//f/9//3//P/8//z//P/8//z//P/8//z//P/8//3//f/8//z/
/P/8//7//f/9//3//P/8//v/+//8//3///8AAP///v/9//v//P/9//7/////////AAAB
AAAA///+//v//P/9//7/AAAAAAAA/////wEAAQABAAIAAQABAAAAAAD+//7//f/9//7/
//8BAAIAAAAAAAAA//////////////3//P/8//v//P/+////AAD//////v/+//z//P/8
//z//P/7//v/+//9//3//P/8//z//P/7//v/+v/7//v/+v/8//z/+//7//v//P/9//3/
+//6//r/+v/8//z//P/7//v//P/9//3//f/9//z//P/8//z//P/8//7//v/+/////P/7
//r/+f/7//v/+v/6//v/+//7//r/+v/7//z//P/9//3//v8AAAAAAAAAAAAAAgADAAQA
BQAGAAgACQAJAAcABQAEAAMAAgAAAP///v/+//v/+f/4//r/+v/5//j/9v/2//b/9v/2
//b/9v/2//T/9P/0//T/9//4//n/+//7//v/+//7//n/+f/5//n/+f/5//n/+f/7//v/
+//7//v/+//7//v//P/8//z/+//7//v//P/8//7//v/+//7//P/9//3//P/8//z//f/9
//3//f/9//3//f/+//7//f8BAP///f8DAAsAEgAYABsAGQAaABsAEQD9/9n/sP+R/3j/
ZP9o/3X/hv+Y/6j/tP+6/7z/vf/D/8//3f/q//b//P///wEAAQADAAMABAAEAAUABQAG
AAYABQAEAAMAAgADAAQABQAFAAMAAwAEAAQABAAEAAQABAAGAAYABgAGAAQABAAEAAQA
BAAEAAQABAAEAAQABAAEAAQABAAEAAQABAADAAMAAwAEAAUABgAHAAYABgAFAAUABAAE
AAQABAAEAAUABQAFAAUABQAFAAQAAwACAAEAAAADAAQABQAGAAQABAAEAAMAAQABAAEA
AQABAAAAAAAAAAAAAAAAAAAAAAAAAAAA/v/+///////+//3//f/9//3//f/8//z/+//5
//n/+P/4//r/+v/6//r/+v/5//n/+f/6//r/+v/6//v//P/9//3//v////////8BAAIA
AwADAAEAAgACAAIAAwADAAMAAwAFAAUABQAFAAMABAAEAAQABQAFAAUABAACAAIAAgAC
AAIAAgACAAIAAgACAAMAAwACAAIAAgACAAQAAwADAAMAAgACAAEAAQADAAMABAAEAAQA
BAAEAAMABQAFAAUABQAFAAUABgAHAAUABQAFAAMABQAFAAUABgAGAAYABQAFAAcABwAH
AAgACQAJAAgACAAGAAYABQAFAAcABwAIAAgABgAGAAYABQAFAAUABQAFAAUABAAEAAMA
AwAEAAQABAAFAAUABAAEAAIAAgACAAIABAADAAMAAwADAAMAAgACAAAAAAD/////AAAB
AAEAAAACAAIAAQABAAEAAgADAAMAAQAAAAAAAAACAAIAAgABAP//AAABAAEAAQABAAAA
AAAAAAAAAAAAAAAAAAAAAAEA//////////8AAAEAAQACAAUABAAEAAQABAAEAAYABwAI
AAkACQAKAAoACQAKAAkACQAJAAgABgAFAAQAAgD///3//P/+//7//f/8//v/+v/5//j/
+P/4//j/+P/6//r/+v/6//7//v/+/////v/9//z/+//9//3//f/9//v/+//7//v//f/9
//3//f/9//3//f/9//7//v/+//3//f/9//7//v/+//7//v/+//z//f/9//z//v/+////
////////////////AAAAAP////8BAP////8HABIAGAAZABcAFgAXABEA///f/7r/m/+A
/2r/aP93/4j/lv+q/7r/wv/G/8X/x//P/9v/5v/u//j///8BAAUAAwADAAQABAADAAMA
BAAEAAQABAAEAAQABgAGAAYABQAFAAUABgAGAAQABAAEAAQABAAEAAQABAAEAAQABAAE
AAQABAAEAAQABAAEAAQABAAGAAYABgAGAAQAAwADAAMAAwADAAMAAwACAAIAAQABAAIA
AgACAAIAAAABAAEAAQADAAMAAwACAAAAAAAAAAAAAAAAAAAAAAAAAAAAAAD/////////
///////+//7//v/8//z//P/8//r/+v/6//j/+P/5//n/+P/1//X/9f/1//f/9v/2//X/
9f/1//T/9P/y//L/8v/y//X/9f/2//f/9//2//X/9P/1//b/9//3//j/+f/5//n/+f/6
//v/+//8//7///8AAP/////////////////////9//7//v/+//3//f/9//z//P/8//z/
/P/8//z//P/8//z//P/9//3//v/+//7//v8AAP///////wIAAgABAAEAAAD//////v/+
//7//v/9//7///8AAAEA/////wAAAQABAAEAAQD//wEAAQABAAIAAgACAAEAAQD/////
//8AAAEAAQAAAAAAAAAAAP//////////AAAAAP7//v/+//3//f/9//3//f/9//z//P/7
//v//P/8//z//f/9//z//P/8//z//P/8//z/+//7//v/+//7//r/+v/8//z/+//7//r/
+//7//r/+v/6//n/+f/7//z//f/9//v/+v/6//r//P/8//z/+//7//z//f/9//v/+//6
//r/+v/6//r/+v/8//z//P/9//////////z//v/+//7//v8AAAEAAgADAAQABgAHAAcA
BwAFAAQAAwACAAAA///+//z/+f/3//b/+P/4//f/9v/0//T/9P/0//T/9P/0//T/9v/2
//b/9v/2//b/9v/3//f/9//3//f/9f/1//X/9f/1//X/9f/1//f/9//3//f/9//3//f/
9//2//b/9v/1//f/9//4//j/+P/4//j/+P/4//n/+f/4//r/+v/7//v/+v/5//j/9//5
//r/+v/5//n/+f/7/wEACwAQABQAFwAXABYAEwAFAOn/w/+g/4H/ZP9Y/2D/b/+A/5T/
ov+s/7L/sP+x/73/y//Z/+j/8v/2//f//f////7//f/9//z//////wAAAAAAAAAAAAAA
AAAAAAAAAP///f/9//7//v8AAAAAAAAAAAAAAAAAAAAAAAAAAAAAAAD+//7//v/+/wAA
AAAAAAAAAAAAAAAAAAAAAP//////////////////AAAAAP////8AAAAAAAAAAP7/////
/////f/9//3//P/8//z//P/8//7//v/+//7//P/8//z/+//9//3//f/9//v/+v/6//r/
/P/8//z//P/6//r/+v/4//b/9//3//b/9f/1//X/9f/1//T/9P/z//P/8//y//L/9P/0
//T/9P/y//H/8f/x//L/8v/y//L/9f/2//f/9//4//n/+f/5//n/+v/7//v//f/+//7/
/v/9//3//f/9//3//f/9//3//f/+//7//v/9//3//f/8//z//P/8//z//P/8//z//P/8
//z//f/9//z//P/8//z//P/7//v/+//8//z/+//7//v/+//8//z//v/+//7//f//////
//////////8AAAEA/////////f////////8AAAAAAAD/////////////AAABAAEAAAAA
AAAAAAD//////////wAAAAD+//7//v/9////////////AQAAAAAA///9//7//v/+//3/
/f/8//z//P/8//z//P/+//3//f/9//3//f/8//z//P/8//v/+//6//v/+//6//z//P/7
//v/+//8//3//f/9//z//P/8//z//P/8//v/+f/6//v/+//9//3//P/8//7//v/+//7/
/P/8//z//f/7//v/+//7//v/+//6//r//f/9//3//P/+//3//v/+/wAAAgACAAIAAgAC
AAMABAAFAAYACAAJAAkABwAFAAQAAwAEAAIAAQAAAPz/+f/3//b/9v/2//X/9P/2//b/
9v/2//T/9P/0//T/9v/2//b/9v/4//j/+P/5//n/+f/5//n/+f/5//n/+f/5//n/+f/5
//n/+f/5//n/9//3//f/9//4//j/+P/3//n/+f/6//r/+v/6//r/+v/6//v/+//6//r/
+v/7//v/+//7//v/+//5//r/+v/5//v//f/9/wEACQASABYAGQAXABYAEwAFAOv/xf+k
/4X/Zv9Y/2D/bf98/5D/oP+q/67/rv+z/8H/zf/b/+z/9v/6////AQABAP////8AAAAA
AQABAAIAAgACAAIAAgACAAQABAAEAAMAAwADAAQABAACAAIAAgACAAQABAAEAAQAAgAC
AAIAAgACAAIAAgACAAQABAAEAAQABAAEAAQABAAEAAMAAwADAAMAAwADAAMABAAEAAMA
AwACAAIAAgACAAIAAwADAAMAAwADAAMAAgACAAIAAgACAAIAAgACAAIAAgACAAIAAQD/
/////////wEAAAAAAAAAAAAAAAAAAAAAAAAAAAD+//7///////7/+//7//v/+//7//r/
+v/5//v/+//6//r/+v/6//r/+v/6//n/+f/5//j/+P/4//j/+//8//3//f/+////////
////AAABAAEA//8AAAAAAAABAAEAAQABAAEAAQABAAEAAQACAAIAAgABAAEAAQAAAAAA
AAAAAAAAAgACAAIAAgABAAAAAAD//wAAAAAAAAAAAAD///////8AAAAA//////////8A
AAAAAAAAAAAA/////////////wEAAQACAAMAAQABAAEA//8BAAEAAQACAAQABAADAAMA
BQAFAAUABgAGAAUAAwACAAIAAgABAAEAAQABAAIAAgACAAIAAgABAAMAAwADAAMAAwAC
AAIAAQD//wAAAAAAAAEAAQAAAAAAAAAAAAAAAAACAAEAAQABAP/////+//7/AAAAAP//
///+///////+//7//v/9//3//f/+///////9//z//P/8//7//v/+//3//f/+///////9
//3//P/8//7//v/+//7//P/8//z//f/9//3//f/9//3//f/8//z//f/9//3//P/8//3/
/v/+//7//f/9//z///8BAP///v8AAAAAAAAAAAIAAwAEAAUABgAIAAkACQAJAAcABgAF
AAQAAgABAAAA/v/7//n/+P/4//j/9//2//b/9v/2//b/9v/2//b/9v/0//T/9P/0//f/
+P/5//v/+v/5//j/9//3//f/9//3//n/+f/5//n/+f/5//n/+f/7//v/+//7//r/+v/6
//n/+//7//z//P/6//r/+v/6//z//f/9//z//P/8//3//f/7//v/+//7//v//P/8//v/
+//7//3/BwAPABQAGgAdABkAFgATAAEA4f+7/5r/e/9g/1z/Zv95/4z/nP+o/7D/sv+y
/7n/x//V/+X/8v/6//7///8BAAEAAQABAAIAAgADAAMABAAEAAIAAgACAAIABAAEAAQA
AwADAAMABAAEAAQABAAEAAQAAgACAAIAAgAEAAQABAAEAAQABAAEAAQABAAEAAQABAAE
AAQABAAEAAQAAwADAAMAAQABAAEAAQACAAIAAQABAAAAAAAAAAAAAAABAAEAAQADAAMA
AwACAAIAAgACAAIAAgACAAIAAgAAAAAAAAD////////////////+//7//v/8//z//P/8
//v//P/9//z//P/9//3//P/5//n/+f/5//n/+P/4//f/9//3//b/9v/2//b/9v/2//b/
9f/1//X/+P/4//j/+P/5//r/+//7//z//f/9//3/+//8//3//f///wAAAAAAAAEAAQAB
AAEA/////////////wAAAAAAAP////////7/AAAAAAAAAAD+//7//v/+//z//P/9//3/
/P/8//z//P/+//3//f/9//7//v/9//3//////wAAAAAAAAAAAAD/////////////////
/wAAAQADAAMAAwABAP///////wAAAAAAAP////////////8AAAEAAQAAAAAAAAAAAP//
////////AAAAAP///v/9//v//f/9//3//f////7//v/9//3//v/+//7//v/9//v/+v/8
//z//P/8//7//f/9//3/+//7//r/+v/6//r/+f/5//r/+//7//r/+v/6//n/+f/3//j/
+f/5//f/9v/2//b/+P/4//j/9//3//j/+f/5//n/+f/4//j/+P/4//j/+P/2//b/9v/3
//X/9f/1//X/9//3//b/9v/5//n/+f/4//b/9//4//j/9v/1//X/9P/0//X/9v/3//r/
+v/6//r/+//4//n/+v/7//z//P/9//7///8AAAIAAwADAAEA///+//3//f/8//z//P/3
//P/8P/u/+7/7v/t/+z/7v/u/+7/7v/w//D/8P/w//D/8P/w//D/8v/y//L/8//z//P/
8//z//H/8f/x//H/8//z//P/8//x//H/8f/x/+//7//v/+//8v/y//L/8f/x//H/8v/y
//L/8v/y//L/8P/x//H/8P/w//D/8f/x//P/8//z//P/8f/y//L/8f/z//H/8f/1//3/
BAAIAAsACQAKAA0ABwD3/9n/sv+P/3T/XP9c/2n/eP+I/5z/rP+0/7b/sf+z/7//yf/W
/+b/8P/z//P/8//1//X/9v/2//X/9f/2//b/9v/2//b/9v/2//b/9v/1//X/9f/2//b/
9P/0//T/9P/0//T/9P/0//b/9v/2//b/9P/0//T/9P/2//b/9v/2//P/8v/x//D/8f/x
//L/8//z//P/8//z//T/9P/z//P/8P/w//D/8P/w//H/8f/x//H/8f/x//D/7v/u/+7/
7v/w//D/8P/w/+7/7v/u/+3/7f/t/+3/7f/t/+z/7P/s/+z/7P/s/+z/7P/s/+z/6v/o
/+n/6f/o/+n/6f/p/+n/5//m/+b/5f/l/+X/5P/k/+T/5P/k/+T/5P/j/+P/4//k/+T/
5P/k/+X/5v/n/+f/5//n/+b/5f/n/+j/6f/p/+n/6v/q/+r/7f/t/+3/7f/r/+v/6//r
/+n/6v/q/+r/6//r/+v/6v/q/+r/6v/q/+r/6v/q/+r/6v/q/+v/6//q/+r/6v/q/+r/
6f/p/+n/6v/q/+n/6f/p/+n/6v/q/+r/6v/q/+n/6//r/+v/6//p/+n/6v/r/+v/6//r
/+n/6//r/+v/7P/q/+r/6f/p/+n/6f/p/+r/6f/p/+j/6P/o/+j/5//n/+n/6f/q/+r/
6P/o/+j/5//l/+X/5f/l/+f/5v/m/+X/4//k/+T/5P/l/+X/5P/k/+b/5v/m/+b/5P/j
/+P/4//j/+P/4v/i/+T/5P/j/+P/4//j/+L/4P/i/+L/4f/h/+H/4v/j/+P/4//i/+L/
4v/g/+D/4P/f/9//4P/h/+H/4f/h/+D/4P/g/+D/4P/g/+D/4P/g/+H/4f/h/+H/4f/f
/9//3v/e/93/3f/d/9z/3P/d/97/3v/f/9//4P/g/93/3f/d/93/3//g/+H/4v/h/97/
3v/e/+H/4f/i/+P/5P/l/+X/5f/q/+r/6P/o/+j/6P/l/+T/4//i/+D/3v/c/9r/2f/Y
/9f/1v/W/9b/1v/W/9b/1v/W/9b/1P/U/9T/1P/V/9b/1//Y/9j/2P/Y/9j/1v/W/9b/
1v/W/9b/1v/W/9b/1v/W/9b/1v/W/9b/1v/U/9T/1P/U/9b/1v/W/9b/1v/W/9b/1v/U
/9T/1P/U/9b/1v/W/9b/1v/W/9b/1v/V/9T/0//S/9T/1v/Y/9r/3//k/+n/7v/s/+r/
6P/m/w==
         </WaveFormData>
      </LeadData>
      <LeadData>
         <LeadByteCountTotal>10000</LeadByteCountTotal>
         <LeadTimeOffset>0</LeadTimeOffset>
         <LeadSampleCountTotal>5000</LeadSampleCountTotal>
         <LeadAmplitudeUnitsPerBit>4.88</LeadAmplitudeUnitsPerBit>
         <LeadAmplitudeUnits>��V</LeadAmplitudeUnits>
         <LeadHighLimit>2147483647</LeadHighLimit>
         <LeadLowLimit>268435456</LeadLowLimit>
         <LeadID>V2</LeadID>
         <LeadOffsetFirstSample>0</LeadOffsetFirstSample>
         <FirstSampleBaseline>0</FirstSampleBaseline>
         <LeadSampleSize>2</LeadSampleSize>
         <LeadOff>FALSE</LeadOff>
         <BaselineSway>FALSE</BaselineSway>
         <ExcessiveACNoise>FALSE</ExcessiveACNoise>
         <MuscleNoise>FALSE</MuscleNoise>
         <LeadDataCRC32>2119725343</LeadDataCRC32>
         <WaveFormData>
7v/u/+7/7v/s/+z/7P/s/+r/6v/q/+r/6v/q/+r/6v/o/+j/6P/o/+r/6v/q/+r/6v/q
/+r/6v/q/+r/6v/q/+j/6P/o/+j/6P/o/+j/6P/m/+b/5v/m/+b/5v/m/+b/6P/o/+j/
6P/o/+j/6P/o/+r/6v/q/+r/6v/q/+z/7f/u/+//7//v//L/8v/y//L/8P/w/+//7v/t
/+v/6//r/+3/7v/u/+7/7f/t/+3/7P/r/+v/6//r/+j/5//n/+f/6f/n/+b/5f/k/+P/
4//i/+L/4f/g/+D/3//f/9//3//f/9//3v/e/+D/4P/g/+H/4f/h/+D/4P/g/+H/4f/h
/+H/4f/h/+H/4P/g/+D/3//f/9//4P/g/+D/4P/f/9//4v/i/+L/4v/g/+P/5v/r//n/
CgAcADMAUABuAIIAggBvAFcARgA+ACoAEwABAPP/3f+y/3P/R/80/zf/UP9v/4r/pP++
/9L/3//m/+n/6//t/+7/7v/v/+//7//w//H/8f/x//L/8v/z//P/8//z//H/8f/z//P/
8//0//T/9P/2//b/9//3//f/+P/4//j/+f/6//r/+v/6//r//P/8//r/+v/6//v//v/+
//3//f////////8AAAAAAQABAAMAAwADAAQABQAGAAcACAAIAAgACQAJAAoADQANAA0A
DwAQABEAEwAUABYAFwAYABkAGgAbAB0AHgAhACEAIwAmACgAKAArAC0ALwAwADIAMwA0
ADYAOAA7ADsAPQA+AD8AQABCAEMAQwBDAEQARABFAEYARgBGAEYARgBGAEYARQBFAEQA
QwBCAEAAPwA9ADsAOAA2ADQAMwAuACkAJQAiAB4AGwAXABUAEgAPAAwACQAGAAMAAQAA
AP7/+//6//j/9v/2//P/8//y//H/8P/w/+//7v/t/+3/7f/t/+3/7f/t/+z/7P/s/+v/
6v/q/+v/6//r/+r/6v/r/+v/6//r/+v/6//r/+v/7P/s/+z/7P/u/+//7//v/+3/7v/u
/+7/7v/u/+//7//v/+//7//v//D/8P/w//D/8f/x//D/8P/u/+7/7v/u/+7/7//v//D/
8v/x//H/8f/x//H/8f/x/+//7v/u/+7/7v/u/+7/7v/w/+//7//u//D/8P/w//D/7//v
/+//7//s/+z/7P/r/+v/6//r/+v/6//r/+v/6//r/+r/6v/q/+v/6//r/+r/6v/q/+r/
6v/o/+n/6f/p/+v/6v/q/+r/6v/q/+r/6v/q/+r/6P/o/+n/6f/o/+j/5//n/+f/5v/m
/+b/5//o/+j/6P/o/+j/5v/n/+f/5//p/+r/6v/q/+r/6v/q/+r/6v/q/+r/6v/s/+3/
8P/x//H/8f/w//D/8P/w//D/8P/v/+7/7//t/+3/7f/t/+7/7v/u/+3/7f/t/+z/7f/t
/+3/7f/s/+v/6//r/+n/5//m/+X/5P/j/+P/4v/k/+P/4v/i/+P/4//j/+P/4f/h/+D/
4P/i/+L/4v/j/+P/4//i/+L/4P/h/+H/4f/j/+P/4//j/+L/4v/i/+H/4//j/+T/5P/k
/+T/4//j/+T/5P/k/+T/5P/n/+z/9f8DABIAJAA9AFwAegCKAIYAbwBXAEwAPAAiAA8A
AwDz/9H/nv9n/0X/Ov9F/2D/e/+W/7D/xv/U/+H/6P/v//H/8P/w/+//7//w//H/8//1
//X/9f/2//b/9f/1//X/9f/z//P/9f/1//f/+P/4//j/+P/4//n/+f/5//r/+v/6//v/
/P/8//z//P/8//7//v/+//7//v////7//v/9//3/AQABAAEAAgAAAAEAAQADAAUABQAG
AAcACAAJAAoACgAMAA0ADQAOAA8ADwAPABEAEgATABUAFgAYABkAGgAbABoAGwAdAB4A
IQAhACMAJgAqACoALQAvAC8AMAAyADMANAA2ADgAOwA7AD0APgA/AEAAQgBDAEMAQwBE
AEQARQBGAEYARgBGAEQARABEAEMARQBEAEMAQgBAAD8APQA7ADcANAAxAC8AKwAnACQA
IgAeABsAFwAVABAADQAKAAcABQADAAIAAgD+//v/+v/4//b/9v/z//P/8v/x//D/8P/v
/+7/7f/t/+3/7f/t/+3/7f/s/+z/7P/r/+r/6v/r/+3/7f/s/+z/7f/t/+3/7f/r/+v/
6//r/+z/7P/s/+z/7P/t/+3/7f/t/+7/7v/u/+7/7v/v/+//8f/x//H/8f/y//L/8v/y
//H/8f/w//D/8v/y//L/8v/y//P/8//0//T/8//z//P/8f/x//H/8f/x//D/8P/w//D/
8P/w//D/8P/v/+//7v/u/+7/7v/u/+v/6//r/+v/7P/s/+z/6//r/+v/6//r/+3/7f/t
/+3/7P/q/+n/6P/p/+n/6f/o/+j/6P/o/+j/6v/r/+v/6//p/+j/6P/o/+j/6P/o/+j/
6P/o/+b/5v/o/+n/6f/q/+n/6f/p/+j/6P/o/+j/6P/o/+n/6v/t/+//7v/v/+//7//w
//D/8P/w//D/8P/v/+7/7//t/+3/7f/r/+z/7P/s/+3/7f/t/+z/7f/t/+3/7f/s/+v/
6//r/+v/6f/o/+f/5v/l/+X/5P/i/+H/4P/g/+H/4f/h/+H/4//j/+L/4v/i/+L/4v/j
/+H/4f/g/+D/4v/j/+P/4//h/+H/4f/h/+T/5P/k/+P/4//j/+T/5P/k/+T/4//j/+T/
5P/k/+T/5P/l/+j/7//7/woAGgAvAEoAbACMAJoAhwBjAEwAPgAqAA0A/f/x/93/sv99
/1P/QP8//07/Y/98/5j/sv/G/9f/5v/r/+//7//w//D/8f/x//H/8v/z//P/8//0//T/
9f/1//X/9f/1//X/9//3//f/+P/4//j/9v/2//f/9//5//r/+v/6//v//P/8//z//P/8
//7//v/+//7//v///wAAAAD/////AQABAAEAAgAEAAUABQAHAAcABwAIAAkACAAJAAoA
CgAKAAsACwAMAA4ADwAQABMAEwATABQAFAAYABkAGgAbAB4AHwAhACIAIwAjACUAKAAo
ACgAKwAtADEAMgA0ADUANgA4ADoAPQA9AD8AQABBAEIARABFAEUARwBIAEgASQBIAEgA
SABIAEgASABIAEcARwBGAEUARABCAEEAPwA9ADkANgAzADEALQApACYAJAAgAB0AGQAX
ABQAEQAOAAsACgAHAAUABAAAAP3//P/6//j/+P/1//X/9P/z//L/8v/z//L/8f/x//H/
8f/x//H/7//u/+7/7v/v/+7/7v/v/+//7//u/+7/7f/t/+3/7f/t/+3/7f/t/+7/7v/u
/+7/7v/v/+//7//v//D/8P/w//L/8v/z//P/9f/1//X/9f/0//T/9P/0//X/9f/0//T/
9P/0//T/9P/0//X/9f/2//b/9f/1//X/9f/1//X/9f/1//T/9P/0//T/9P/0//T/9P/z
//P/8v/y//L/8v/y//H/8f/x//H/8P/w//D/7//v/+//7//v/+//7//v/+//7//u/+7/
7v/t/+3/7f/s/+z/7P/s/+z/7P/t/+3/7f/t/+z/7P/s/+7/7v/u/+7/7P/s/+r/6v/r
/+v/6v/q/+3/7f/t/+z/7v/u/+7/7v/u/+7/7v/u//D/8f/0//X/9f/1//T/9P/0//T/
9v/2//X/9P/x/+//7//v/+//8P/w//D/8//z//P/8v/v/+//7//v/+7/7f/t/+3/7f/r
/+r/6f/q/+n/6f/o/+b/5f/k/+T/5f/l/+X/5f/l/+X/5P/k/+T/5P/k/+X/5//n/+b/
5v/k/+X/5f/l/+X/5f/l/+X/5v/m/+b/5f/n/+f/6P/o/+j/6P/n/+f/5v/m/+b/5v/m
/+f/7P/3/wUAFgAqAEMAYgB+AI4AiABxAFsATgBAACgAFQAFAPP/1f+e/2X/Q/88/0f/
YP97/5b/sv/I/9b/4//s/+//8f/z//T/9P/1//P/8//0//X/9//3//j/+P/3//f/9//3
//j/+f/8//3/+//8//z//P/8//z//f/9//3//v/+//7///8AAAAAAAAAAAAAAgACAAIA
AgACAAMAAgACAAEAAQAFAAUABQAGAAYABwAHAAkACQAJAAoACwAKAAsADAAMAA4ADwAP
ABAAEQARABEAEwAUABUAFwAYABoAGwAcAB0AIAAhACMAJAAlACUAJwAqAC4ALgAxADMA
MwA0ADYANwA6ADwAPgBBAEEAQwBEAEUARgBIAEkASQBJAEoASgBLAEwATABMAEwATABM
AEwASwBLAEoASQBIAEQAQwBBAD8AOwA4ADUAMwAvACsAKAAmACAAHQAZABcAFgATABAA
DQAKAAcABQAEAAIA///+//z//P/8//n/+f/4//f/9v/2//X/9P/z//P/8//z//P/8//z
//L/8v/y/+//7v/u/+//7//v/+7/7v/v/+//7//v//H/8f/x//H/8P/w//D/8P/y//P/
8//z//X/9v/2//b/9v/2//f/9//3//f/9//3//j/+P/4//j/+f/5//j/+P/4//j/+P/4
//b/9//3//j/+v/5//n/+f/5//n/+f/5//n/+P/4//j/+P/4//j/+P/4//f/9//2//b/
9v/2//b/9f/1//X/9f/0//T/9P/z//P/8//z//P/8f/x//H/8f/x//D/8P/w//H/8f/x
//D/7v/u/+7/7v/w//H/8f/x/+//7v/u/+7/7v/u/+7/7v/w//D/7v/u/+//7//u/+7/
7//v/+//7v/w/+7/7f/u//D/8P/w//D/8P/w//L/8//0//X/9f/1//b/9v/2//b/+P/4
//f/9v/z//H/8f/x//P/9P/0//T/9f/1//X/9P/x//H/8f/x//D/7//v/+//7//t/+z/
6//s/+v/6//q/+r/6f/o/+j/5//n/+f/5//n/+f/5v/m/+b/5v/m/+f/5//n/+b/5v/o
/+n/6f/p/+f/5//n/+f/6P/o/+j/5//n/+f/6P/o/+j/6P/n/+f/6P/o/+j/6P/o/+n/
7P/z/wEAEgAkADcAUgByAIgAiAB1AF0AUABGAC4AGQALAPv/4/+4/3v/S/86/z3/VP91
/5L/qv/C/9b/4//s//P/9f/1//b/9v/3//X/9f/2//f/9//3//j/+P/5//n/+f/5//v/
+//9//3/+//8//z//P/+//7/////////AAAAAAAA//8AAAAAAAAAAAAAAgACAAQABAAE
AAUABgAGAAUABQAFAAUABQAGAAYABwAHAAkACQAJAAoACwAMAA0ADgAOABAAEQARABIA
EQARABEAEwAWABcAGQAaABwAHQAeAB8AIAAhACMAJAAnACcAKQAsAC4ALgAxADMANQA2
ADgAOQA6ADwAPgBBAEEAQwBEAEUARgBIAEkASQBJAEoASgBLAEwATABMAEwATABMAEwA
SwBNAEwASwBKAEYARQBDAEEAOwA4ADUAMwAxAC0AKgAoACQAIQAdABsAGAAVABIADwAM
AAkABwAGAAQAAQAAAP7/+v/6//f/9//2//X/9P/0//P/8v/x//H/8f/x//H/8f/x//D/
8P/w//H/8P/w//H/7//v/+7/7v/x//H/8f/x//H/8f/x//H/8v/y//L/8v/y//P/8//z
//L/8v/x//D/8f/y//T/9f/1//X/9f/1//b/9v/2//b/9//3//b/9v/0//T/9P/0//b/
9//3//j/9v/1//X/9f/1//X/9f/1//P/8v/y//L/8//0//X/9v/0//P/8//y//L/8v/y
//L/8f/x//H/8f/w//D/8P/v//H/8f/x//H/7//v/+//7//v/+7/7v/u/+//7//v/+7/
7v/u/+7/7v/s/+3/7f/t/+3/7P/s/+z/7v/u/+7/7v/u/+7/7P/s/+//7//u/+7/7v/t
/+z/6v/q/+r/6//s/+z/7P/s/+z/7P/t/+3/7f/t/+7/7v/u/+7/7v/u/+7/8P/w//L/
8//0//X/9f/1//b/9v/2//b/9P/0//P/8v/x/+//7//v//D/8v/z//T/8//z//P/8v/x
//H/8f/x//D/7//v/+//8f/v/+7/7f/q/+n/6f/o/+j/5//m/+b/5//n/+f/5//n/+f/
5v/m/+j/6P/o/+n/5//n/+b/5v/m/+f/5//n/+n/6f/p/+n/6P/o/+j/5//p/+n/6v/q
/+j/6P/n/+f/6P/o/+j/6P/q/+n/6v/z/wEAEgAkADkAVgB2AJAAlACDAGUAUgBIADQA
HQALAPv/5f+4/3//U/9A/0X/Wv91/5D/qv/C/9T/4f/q/+//8f/1//b/9v/3//f/9//4
//n/9//3//j/+P/7//v/+//7//n/+f/7//v/+//8//z//P/+//7/////////AAAAAAAA
//8AAAAAAAD+//7/AAAAAAEAAgADAAUABAAEAAMAAwAHAAcABwAIAAgACQAJAAsACwAL
AAwADQAOAA8AEAAQABIAEwATABQAEwATABMAFQAXABkAHAAeAB4AHwAgACEAIAAhACMA
JAApACkAKwAuAC4ALgAxADMANQA2ADgAOQA8AD4AQABDAEMARQBGAEcASABKAEsASwBJ
AEoASgBLAE4ATgBOAE4ATABMAEwASwBLAEoASQBIAEgARwBFAEMAPwA8ADkANwA1ADEA
LgAsACYAIwAfAB0AGgAXABQAEQAQAA0ACwAKAAYAAwACAAAAAAAAAP3//f/6//n/+P/4
//f/9v/1//X/8//z//P/8//z//L/8v/y//P/8v/y//P/8f/x//D/8P/z//P/8//z//P/
8//z//P/9P/0//T/9P/0//X/9f/1//P/9P/0//T/9P/0//X/9f/3//f/9//3//j/+P/4
//j/9//3//b/9v/2//b/9v/2//f/+f/6//z/+//5//j/9//5//n/+f/5//n/+P/4//j/
+P/4//j/+P/4//f/9//2//b/9v/2//b/9f/1//X/9f/0//T/9P/z//H/8f/x//H/8f/x
//H/8f/z//L/8v/y//H/8f/x//D/7v/u/+7/7v/u/+//7//v/+//7v/u/+7/8P/w//D/
8P/w//D/7v/u/+3/7f/s/+z/7f/t/+3/7P/u/+7/7//w//D/8P/w//D/8P/w/+7/7v/w
//H/8v/z//P/8//2//b/9v/2//b/9v/1//T/8f/v/+//7//x//L/8v/y//P/8//z//L/
8f/x//H/8f/w/+//7//v/+//7f/s/+v/6P/n/+f/5v/o/+f/5v/m/+f/5//n/+f/5//n
/+b/5v/k/+T/5P/l/+f/5//m/+b/5v/n/+f/5//n/+f/5//n/+b/5v/m/+X/5f/l/+b/
5v/m/+b/5f/l/+b/5v/m/+b/6P/p/+r/7f/5/wwAIAA1AE4AbgCMAJgAhQBjAEwAQAAs
ABEAAQDz/9v/sv97/1H/QP9D/1T/af+A/5z/tP/G/9f/4v/p/+//8f/y//L/8//x//H/
8v/z//P/8//0//T/9//3//f/9//3//f/+f/5//f/+P/4//j/+P/4//n/+f/5//r/+v/6
//v//P/8//z//P/8//7//v/+//7//v///wAAAAD/////AQABAAEAAgAAAAEAAQADAAUA
BQAGAAcABgAHAAgACAAMAA0ADQAOAA0ADQANAA8AEAARABMAFAAUABUAFgAXABkAGwAe
ACAAIQAhACMAJgAmACYAKQArAC0ALgAwADEAMwA2ADkAPQA7AD0APgA/AEIARABFAEUA
RQBGAEYARwBGAEYARgBGAEgASABIAEcARQBEAEMAQgBAAD8APQA7ADcANAAxAC8AKQAl
ACIAIAAeABsAFwAVABIADwAMAAkABgADAAEAAAD+//v/+v/4//T/9P/x//H/8P/v/+7/
7v/v/+7/7f/t/+v/6//r/+v/6//q/+r/6v/r/+r/6v/r/+v/6//q/+r/6v/p/+j/5//p
/+n/6f/p/+r/6v/q/+r/6P/p/+n/6f/r/+z/7P/s/+z/7P/t/+3/7//v/+//7//u/+7/
7v/u//H/8f/w//D/8P/w//D/8P/w//H/8f/y//L/8f/x//H/8f/x//H/8f/x//D/8P/w
//D/8P/w//D/8P/v/+//7v/w//D/8P/w/+7/7f/s/+v/7P/s/+z/6//r/+v/6//r/+v/
6//r/+v/6f/o/+j/6P/o/+n/6v/q/+j/6P/o/+j/6P/p/+n/6f/p/+j/6P/o/+j/6P/o
/+j/6P/o/+b/5v/p/+n/6P/o/+n/6f/p/+b/6P/o/+j/6P/q/+r/7P/t/+7/7//v/+//
8P/w//D/8P/w//D/7//u/+v/6f/p/+n/6//s/+z/7P/t/+3/7f/s/+v/6//r/+v/7P/r
/+v/6//p/+f/5v/l/+T/4//j/+L/4v/h/+D/4P/f/9//3//f/+H/4f/g/+D/4P/g/+D/
4f/f/9//3v/e/+D/4f/h/+H/4f/h/+H/4f/g/+D/4P/f/+H/4f/i/+L/4P/g/9//3//g
/+D/4P/g/+L/4//m//H///8OACIAOwBaAHYAiACEAGsAUQBEADgAIAALAP3/7f/R/57/
Zf8//zb/P/9W/3H/jP+o/8D/0P/Z/+D/5//r/+v/7P/s/+3/7f/t/+7/7//x//H/8v/y
//H/8f/x//H/8f/x//P/8//z//T/9P/0//T/9P/1//X/9f/2//b/9v/3//j/+P/4//j/
+P/6//r//P/8//z//f/8//z/+//7//3//f/9//7//v//////AQADAAMABAAFAAQABQAG
AAYABgAHAAcACAALAAsACwANABAAEQATABQAFAAVABYAFwAaABsAHQAeACEAIQAjACYA
KAAoACsALQAvADAAMgAzADQANgA4ADsAPQA/AEAAQQBCAEQARQBFAEMARABEAEUASABI
AEgASABGAEYARgBFAEUARABDAEIAQAA/AD0AOwA3ADQAMQAvACsAJwAkACIAHgAbABcA
FQAQAA0ACgAHAAQAAQD///7//P/5//j/9v/0//T/8f/x//L/8f/w//D/7//u/+3/7f/t
/+3/7f/t/+v/6v/q/+r/6//q/+r/6//r/+v/6v/q/+n/6f/p/+n/6//r/+v/6//s/+z/
7P/s/+z/7f/t/+3/7f/u/+7/7v/u/+7/7//v/+//7//v/+//8P/w//D/8P/z//P/8v/y
//L/8v/y//L/8v/z//P/9P/0//P/8//z//P/8//z//P/8//y//L/8v/y//L/8v/y//L/
8f/x//D/8P/w//D/8P/v/+//7//v/+7/7v/u/+3/7f/t/+3/7f/t/+3/7f/t/+3/7P/s
/+z/6//r/+v/6v/s/+z/7P/s/+r/6//r/+v/6//q/+r/6v/s/+z/7P/s/+z/7P/q/+r/
6//r/+r/6v/p/+n/6f/o/+j/6P/p/+r/6v/q/+r/6v/q/+n/6//r/+z/7P/s/+z/7P/u
/+7/8P/x//D/8f/x//H/8v/y//L/8v/0//T/8//y/+//7f/t/+3/7f/u/+7/7v/v/+//
7//u/+3/7f/t/+3/7P/r/+v/6//t/+v/6v/p/+b/5f/l/+T/5v/l/+T/5P/j/+P/4//j
/+P/4//i/+L/4v/i/+L/4//j/+P/4v/i/+L/4//j/+P/4//j/+P/4//i/+L/4v/h/+P/
4//k/+T/5v/m/+X/5f/k/+T/5P/k/+T/5//q//H///8QACQAOwBYAHQAhACAAGsAUwBG
ADwAJgARAAMA8f/V/6L/af9D/zb/P/9a/3n/lP+u/8b/2P/j/+z/8f/x//H/8v/y//P/
8//z//T/9f/1//X/9v/2//n/+f/5//n/+f/5//v/+//7//z//P/8//z//P/9//3//f/+
//7//v/9//7//v/+/wAAAAACAAIAAgACAAIAAwAEAAQAAwADAAUABQAFAAYACAAJAAkA
CwAJAAkACgALAAwADQAOAA4AEAARABEAEgATABMAEwAVABYAFwAZABoAHAAdAB4AHwAg
ACEAIwAkACcAJwApACwALgAuADEAMwA1ADYAOAA5ADwAPgBAAEMAQQBDAEQARQBGAEgA
SQBJAEsATABMAE0ATgBOAE4ATgBOAE4ATgBNAEsASgBJAEgASABHAEUAQwBBAD4AOwA5
ADMALwAsACoAJgAjAB8AHQAYABUAEgAPAA4ACwAJAAgABAABAAAA/v/+//7/+//7//j/
9//2//b/9//2//X/9f/z//P/8//z//P/8v/y//L/8f/w//D/8f/z//P/8v/y//H/8f/x
//H/8//z//P/8//y//L/8v/y//T/9f/1//X/8//0//T/9P/0//T/9f/1//f/9//3//f/
+P/4//j/+P/5//n/+P/4//j/+P/4//j/9v/3//f/+P/6//n/+f/5//f/9//3//f/+f/4
//j/+P/2//b/9v/2//j/9//3//b/9v/2//b/9v/1//X/9f/1//L/8v/y//H/8//z//P/
8//x//H/8f/x//H/8P/w//D/8f/x//H/8P/w//D/8P/w/+7/7//v/+//7//u/+7/7v/u
/+7/7v/u//D/8P/u/+7/7f/t/+z/7P/t/+3/7f/s/+z/7P/t/+7/7v/u/+7/7v/u/+//
7//v/+7/7v/t/+z/7v/w/+//7v/u/+7/7v/u//D/8P/y//P/9P/1//X/9f/2//b/9v/2
//b/9v/1//T/8//x//H/8f/x//L/8v/y//P/8//z//L/8f/x//H/8f/u/+3/7f/t/+//
7f/s/+v/6P/n/+f/5v/m/+X/5P/k/+f/5//n/+f/5//n/+b/5v/m/+b/5v/n/+f/5//m
/+b/5v/n/+f/5//l/+X/5f/l/+j/6P/o/+f/5//n/+j/6P/o/+j/5//n/+b/5v/m/+b/
6P/p//D/+/8LABwAMgBNAGoAhACOAIIAZwBTAEwAPAAiAA8AAwDz/8//kv9d/0P/Pv9N
/2r/h/+g/7r/0v/g/+n/8P/z//X/9f/2//b/9//3//f/+P/5//f/9//4//j/+//7//v/
+//7//v//f/9//3//v/+//7//v/+//////8BAAIAAgACAAEAAgACAAIABAAEAAYABgAE
AAQABAAFAAYABgAFAAUABwAHAAcACAAIAAkACQALAAkACQAKAAsADgAPABAAEAASABMA
EwAUABUAFQAVABcAGgAbAB0AHgAeAB8AIAAhACIAIwAlACYAJwAnACkALAAuAC4AMQAz
ADcAOAA6ADsAPAA+AEAAQwBDAEUARgBHAEYASABJAEkASQBKAEoASwBOAE4ATgBOAEwA
TABMAEsASwBKAEkASABIAEcARQBDAD8APAA5ADcAMQAtACoAKAAmACMAHwAdABoAFwAU
ABEADgALAAkACAAGAAMAAgAAAPz//P/5//n/+v/5//j/+P/1//T/8//z//P/8//z//P/
8f/w//D/8P/x//D/8P/x//H/8f/w//D/8//z//P/8//z//P/8//z//L/8v/y//L/8v/z
//P/8//z//T/9P/0//T/9P/1//X/8//z//P/8//2//b/9v/2//f/9//2//b/9v/2//b/
9v/2//f/9//4//b/9f/1//X/9f/1//X/9f/3//b/9v/2//T/9P/0//T/9P/z//P/8v/y
//L/8v/y//P/8//z//P/8P/w//D/7//v/+//7//v/+//7//v/+//7//u/+7/7v/t/+3/
7f/s/+z/7P/s/+z/6v/r/+v/6//r/+r/6v/q/+z/7P/s/+z/7P/s/+r/6v/r/+v/6v/q
/+v/6//r/+r/6v/q/+v/7P/q/+r/6v/q/+j/6f/p/+n/5//o/+j/6P/q/+r/6//r/+v/
6//r/+v/6f/o/+r/6v/q/+r/7P/s/+7/7//w//H/8f/x//L/8v/y//L/9P/0//P/8v/u
/+v/6v/p/+n/6v/q/+r/7f/t/+3/7P/t/+3/7f/t/+z/6//r/+v/6f/n/+b/5f/m/+X/
5f/k/+L/4f/g/+D/4//j/+P/4//j/+P/4v/i/+D/4P/g/+H/4f/h/+D/4P/g/+H/4f/h
/+H/4f/h/+H/4P/g/+D/3//h/+H/4v/i/+T/5P/j/+P/4v/i/+L/4v/k/+P/5P/r//f/
BAAWACsARABkAIQAkgCFAGUASAA6ACgADQD9//H/2/+0/4H/Vf9A/z3/Sv9f/3r/lP+u
/8b/1//g/+f/6f/r/+z/7P/t/+3/7f/u/+//7//v//D/8P/x//H/8f/x//H/8f/z//P/
8//0//T/9P/0//T/9f/1//X/9v/2//b/9f/2//b/9v/4//j/+v/6//n/+P/3//f/+f/6
//r/+//7//v/+//8//z//f/9/////////wAAAQAAAAEAAgACAAQABQAFAAYABwAHAAcA
CQAMAA0ADwAQABIAEwAUABUAFAAVABcAGAAdAB0AHwAiACIAIgAlACcAKQAqACwALQAs
AC4AMAAzADUANwA4ADkAOgA8AD0APQA9AD4APgA/AEAAQABAAEAAQABAAEAAPwA9ADwA
OwA6ADgANwA1ADMAMAAuACwAKwAnACMAIAAeABwAGQAVABMAEAANAAoABwACAP///f/8
//r/9//2//T/8v/y/+//7//s/+v/6v/q/+v/6v/p/+n/5//n/+f/5//n/+b/5v/m/+X/
5P/k/+X/4//j/+L/4v/j/+P/4//j/+X/5f/l/+X/5P/k/+T/5P/k/+X/5f/l/+P/5P/k
/+T/5f/m/+j/6f/n/+f/5//n/+n/6v/r/+z/6//r/+r/6v/q/+r/6v/q/+r/6//r/+z/
7v/t/+3/7f/r/+v/6//r/+v/6v/q/+r/6P/o/+j/6P/q/+n/6f/o/+j/6P/o/+j/5f/l
/+X/5f/m/+b/5v/l/+P/4//j/+P/4f/h/+H/4f/j/+L/4v/i/+P/4//j/+L/4P/g/+D/
4P/e/9//3//f/+H/4P/g/+D/3v/e/97/3v/g/+D/3v/e/9//3//e/97/4f/h/+H/4P/f
/97/3v/e/97/3v/e/97/3P/d/93/3f/b/9z/3P/c/9z/3P/d/93/3//f/9//3//d/93/
3f/d/97/3v/e/97/4P/h/+H/4v/k/+b/5v/m/+b/5v/k/+T/5P/k/+H/4P/f/97/3v/e
/97/3v/f/+D/4f/i/+L/4v/i/+L/4f/g/9//3v/d/9z/2//a/9j/2P/Y/9j/1//W/9X/
1P/W/9b/1v/W/9T/1P/U/9T/1v/W/9b/1v/U/9T/1P/U/9b/1v/W/9b/1P/U/9T/1P/U
/9T/1P/U/9X/1v/X/9j/1v/W/9b/1v/U/9T/1P/U/9f/2v/d/+D/8P/+/wwAGgAxAEYA
WwBwAA==
         </WaveFormData>
      </LeadData>
      <LeadData>
         <LeadByteCountTotal>10000</LeadByteCountTotal>
         <LeadTimeOffset>0</LeadTimeOffset>
         <LeadSampleCountTotal>5000</LeadSampleCountTotal>
         <LeadAmplitudeUnitsPerBit>4.88</LeadAmplitudeUnitsPerBit>
         <LeadAmplitudeUnits>��V</LeadAmplitudeUnits>
         <LeadHighLimit>2147483647</LeadHighLimit>
         <LeadLowLimit>268435456</LeadLowLimit>
         <LeadID>V3</LeadID>
         <LeadOffsetFirstSample>0</LeadOffsetFirstSample>
         <FirstSampleBaseline>0</FirstSampleBaseline>
         <LeadSampleSize>2</LeadSampleSize>
         <LeadOff>FALSE</LeadOff>
         <BaselineSway>FALSE</BaselineSway>
         <ExcessiveACNoise>FALSE</ExcessiveACNoise>
         <MuscleNoise>FALSE</MuscleNoise>
         <LeadDataCRC32>874650106</LeadDataCRC32>
         <WaveFormData>
7P/s/+z/7P/q/+r/6v/q/+r/6v/q/+r/6P/o/+j/6P/o/+j/6P/o/+j/6P/o/+j/6P/o
/+j/6P/o/+j/6P/o/+j/6P/o/+j/5v/m/+b/5v/m/+b/5v/m/+b/5v/m/+b/5v/m/+b/
5v/m/+b/5v/m/+j/6P/o/+j/6v/q/+z/7f/s/+z/7f/t//D/8P/w//D/8P/w//D/7//t
/+3/7P/s/+7/7v/v/+//7f/t/+3/7f/s/+z/7P/s/+r/6P/n/+b/5v/l/+P/4//k/+L/
4f/h/+D/4P/f/9//3f/d/93/3f/d/93/3P/c/9//3//f/9//3//f/93/3f/c/93/3f/c
/97/3v/e/97/3f/d/93/3f/d/93/3f/e/97/3v/e/97/4P/g/+D/4P/e/+D/4//m/+//
//8UAC4AUAB4AJsAuwDPAOAA8gABAfgA3QC7AJkAaQAaALj/bv9M/03/Zf9//5P/p/+7
/8r/1v/d/+T/5v/n/+f/5//n/+f/5//n/+j/6f/p/+n/6f/p/+r/6v/q/+r/6v/q/+v/
6//s/+z/7P/s/+3/7f/u/+7/7//v/+//7//x//H/8f/x//L/8v/y//H/8f/x//L/9P/0
//T/9P/1//b/9v/4//j/+P/4//n/+v/6//v/+//9//3//f/+/wAAAQABAAIAAwAEAAQA
BgAGAAcACAAKAA0ADgAPABEAEwAUABUAFwAXABkAGwAdACEAIwAlACcAKQArAC0ALwAv
ADEAMwA2ADoAOwA9AD8AQABCAEUARQBGAEcASABIAEcARwBHAEgASgBKAEoASgBKAEgA
SABHAEUAQwBCAD8APgA6ADcANAAtACkAJgAiAB0AGwAWABIAEAALAAgABgADAAAA/f/6
//r/9//3//X/8f/v/+7/7f/s/+v/6//q/+n/6f/p/+j/6P/o/+f/5//o/+f/5//n/+X/
5P/k/+T/5P/k/+T/5P/k/+T/5P/k/+f/5//m/+b/5v/m/+b/5v/m/+b/5//n/+f/5//n
/+f/5f/m/+b/5//p/+n/6f/q/+r/6v/r/+v/6v/q/+n/6f/p/+n/6f/p/+r/6//r/+v/
6//r/+v/7P/s/+z/7P/s/+v/6//s/+z/6f/p/+n/6f/r/+v/6v/q/+r/6f/p/+n/6//q
/+r/6f/n/+f/5//n/+f/5//n/+f/5v/m/+b/5v/m/+X/5P/k/+b/5v/m/+b/5v/l/+X/
5f/k/+T/5P/k/+X/5f/l/+X/5f/l/+X/5f/j/+P/4//j/+P/4//j/+P/5f/l/+X/5P/k
/+T/5P/l/+X/5f/l/+X/5P/k/+T/5P/l/+X/5f/l/+X/5v/o/+j/6P/o/+b/5v/o/+n/
7P/s/+3/7f/s/+z/7P/s/+7/7v/u/+3/7f/t/+z/7P/s/+z/7f/t/+v/6//r/+v/7P/s
/+z/7P/s/+r/6f/o/+b/5f/j/+P/4v/g/9//3//g/+D/3//f/9//3//f/9//3f/d/9z/
3P/d/93/3f/d/9//3//d/93/3P/d/93/3P/e/97/3v/e/93/3f/d/93/3f/d/93/3v/g
/+D/4P/g/+D/4P/g/+D/4P/i/+f/7P/5/wkAHgA6AF4AhACnAMUA1QDmAPgA/QDoAM0A
qwCFAEkA9P+g/2b/UP9d/3X/i/+f/7P/w//Q/9r/4//q/+z/6//r/+v/6//t/+3/7f/u
//H/8f/x//H/8P/w/+//7v/u/+7/7v/v/+//8P/w//D/8P/x//H/8v/y//P/8//z//X/
9//3//f/9f/2//b/9v/3//f/9//4//r/+v/6//r/+//8//z//v/8//z//P/9/wAAAAAB
AAEAAwADAAMABAAGAAcABwAIAAkACgAKAAwADAANAA4AEAATABQAFQAXABcAGAAZABsA
GwAdAB8AIQAlACcAKQArACsALQAvADEAMwA1ADcAOgA8AD0APwBBAEIARABHAEcASABJ
AEoASgBLAEsASwBMAEoASgBKAEoATABKAEoASQBHAEUARABBAD4AOgA3ADQALwArACgA
JAAhAB8AGgAWABQADwAMAAoACQAGAAMAAAD+//v/+//5//f/9f/0//P/8v/x//H/8P/t
/+3/7f/s/+z/7P/r/+v/7P/r/+v/6//p/+j/6P/o/+r/6v/q/+r/6v/q/+r/6v/p/+n/
6P/o/+r/6v/q/+r/6P/o/+n/6f/r/+v/6//r/+n/6v/q/+v/6//r/+v/7P/s/+z/7f/t
/+7/7v/t/+3/7f/t/+3/7f/u/+//7//v//H/8f/x//L/8P/w//D/8P/t/+3/7v/u/+//
7//v/+//7f/t/+z/7P/s/+v/6//r/+v/6v/q/+n/6f/p/+n/6f/r/+v/6//r/+z/7P/s
/+z/6f/n/+X/5P/m/+b/5v/m/+b/5f/l/+X/6P/o/+j/6P/n/+f/5//n/+X/5f/l/+X/
4//j/+P/4//l/+X/5f/l/+X/5//n/+b/5v/m/+b/5v/m/+j/6P/q/+v/7P/s/+3/7f/s
/+z/7P/s/+7/7v/u/+3/7f/t/+z/7P/s/+z/7f/t/+3/7f/t/+3/7P/s/+z/7P/s/+r/
6f/o/+j/5//l/+X/5v/k/+P/4//g/+D/3//f/93/3f/d/93/3//f/97/3v/f/9//3//f
/9//3//d/93/3v/f/9//3v/e/97/3v/e/9//3//f/9//3//f/9//4P/e/97/3v/e/97/
3v/e/97/3v/g/+P/6v/x////EgAqAEoAcgCfAMMA1QDeAO4A/QD2ANsAuwCXAGcAHgDE
/3j/Uv9N/1//c/+H/5v/r//A/87/2//i/+b/6f/p/+n/6f/n/+f/5//o/+n/6f/p/+n/
6//s/+z/7P/s/+z/7P/t/+3/7v/u/+7/7P/t/+3/7v/w//H/8f/x//H/8//z//P/8f/y
//L/8v/1//X/9f/2//b/9v/2//b/9//4//j/+v/6//r/+v/7//7//v//////////////
AAACAAMAAwAEAAYACAAJAAwADQANAA0ADgARABIAEwAVABkAGgAbAB0AHwAhACMAJQAl
ACcAKQArAC8AMQAzADUANwA5ADsAPgA+AD8AQQBDAEQARgBJAEkATABNAE4ATgBNAE0A
TQBOAFAAUABQAFAAUABOAE4ATQBJAEcARgBDAD4AOgA3ADQAMQAtACoAJgAhAB8AGgAW
ABQADwAMAAoACQAGAAMAAAD8//n/+f/3//f/9f/0//P/8v/x//H/8P/v/+//7//u/+7/
7v/t/+3/7P/r/+v/6//r/+r/6v/q/+r/6v/q/+r/6P/o/+j/6P/p/+n/6P/o/+j/6P/o
/+j/6v/q/+v/6//t/+3/7f/t/+3/7v/u/+//7//v/+//8P/u/+7/7//v//D/8P/v/+//
8f/x//H/8f/y//P/8//z//P/8//z//T/9P/0//T/9P/x//H/8v/y//P/8//z//P/8f/x
//D/8P/w/+//7//v/+//7v/u/+3/7f/t/+3/7f/r/+v/6//r/+v/7P/t/+7/7P/r/+r/
6v/q/+r/6v/q/+r/6f/p/+n/6v/q/+r/6v/p/+n/6f/p/+v/6//r/+v/6f/p/+n/6f/p
/+n/6f/p/+n/6f/p/+j/6v/q/+r/6v/q/+r/6v/q/+z/7f/w//D/8f/x//L/8v/y//L/
9P/0//T/8//y//H/7//u//D/8P/x//H/8//z//P/8//x//D/7//u//D/7v/t/+z/7P/r
/+n/6f/o/+b/5f/l/+T/5P/j/+P/4//j/+P/4//h/+H/4P/g/+P/4//j/+P/4//j/+H/
4f/i/+P/4//i/+L/4v/i/+L/4//j/+P/4//l/+X/5f/m/+T/5P/k/+T/5P/k/+T/5P/k
/+T/6f/w//3/DwAkAEAAZgCOALMAzQDfAPIABgEJAfgA2QC1AI0AUQD2/5z/Yv9Q/13/
d/+L/53/s//F/9L/3P/l/+r/7P/v/+//7//v/+3/7f/t/+7/7//v/+//7//v//D/8P/w
//L/8v/y//P/8f/y//L/8v/y//P/8//0//T/9f/1//X/9f/3//f/9//3//j/+P/4//n/
+f/5//r/+v/6//r/+v/7//z//P/+//7//v/+////AAAAAAEAAQADAAMAAwAEAAYABwAH
AAgACQAKAAoADAAOAA8AEAASABMAFAAVABcAGQAaABsAHQAdAB8AIQAjACcAKQArAC0A
LwAxADMANQA3ADkAOwA+AD4APwBBAEMARgBIAEsASwBMAE0ATgBOAE8ATwBPAFAAUABQ
AFAAUABQAE4ATgBNAEoARwBFAEEAPgA6ADcANAAxAC0AKgAmACEAHwAaABYAFgARAA4A
DAAJAAYAAwAAAP7/+//7//n/9//1//T/8//0//P/8//y//H/8f/x//D/8P/w/+//7//u
/+3/7f/t/+3/7P/s/+z/7P/s/+z/7P/s/+z/7P/s/+3/7f/s/+z/7P/s/+z/7P/u/+7/
7//v/+//7//v/+//7//w//D/8f/x//H/8f/y//L/8v/z//P/9P/0//P/8//z//P/8//z
//L/8//z//P/9f/1//X/9v/2//b/9v/2//P/8//0//T/8//z//P/8//z//P/8v/y//T/
8//z//P/8f/w//D/7//x//H/8f/x/+//7//v/+//8P/w//D/8P/w/+//7v/u/+7/7v/u
/+7/7P/r/+v/6//u/+7/7v/u/+v/6//r/+v/6//r/+v/6//t/+3/7f/t/+v/6//r/+v/
7f/t/+3/7P/s/+z/6v/q/+z/7P/s/+z/7v/u//D/8f/y//L/8//z//L/8v/y//L/8//0
//X/9f/0//P/8f/w//L/8v/z//P/8//z//P/8//w//D/8P/w//D/7v/t/+z/7v/t/+v/
6//o/+b/5f/l/+b/5v/l/+X/4//j/+P/4//j/+P/4v/i/+H/4f/h/+H/4//j/+H/4f/k
/+X/5f/k/+L/4v/i/+L/4//j/+P/4//j/+P/4//k/+T/5P/k/+T/5P/k/+T/5P/k/+b/
5//s//f/BwAaADAAUgB6AKEAvwDTAOIA+AAHAf4A5QDHAKEAbwAiAML/dv9S/1P/af+D
/5n/rf+//87/3P/l/+z/7v/v/+//7//v/+3/7f/t/+7/7f/t/+3/7f/t/+7/7v/u//D/
8P/w//H/8f/y//L/8v/y//P/8//0//T/9f/1//X/9f/3//f/9//1//b/9v/2//n/+f/5
//r/+v/6//r/+v/5//r/+v/8//7//v/+/////v/+//////8DAAMAAwAEAAQABQAFAAYA
BwAIAAgACgAMAA0ADgAQABEAEgATABUAFQAWABcAGQAbAB0AHwAhACUAJwApACsAKwAt
AC8AMQA1ADcAOQA8AD4APwBBAEMARABGAEkASQBKAEsATABMAE0ATQBNAE4ATgBOAE4A
TgBOAEwATABLAEkARwBGAEMAPgA6ADcANAAxAC0AKgAmACEAHwAaABYAFgARAA4ADAAJ
AAYAAwAAAP7/+//7//n/9f/z//L/8f/w/+//7//u/+3/7f/t/+z/7P/s/+v/6//s/+v/
6//r/+v/6v/q/+r/6P/o/+j/6P/p/+r/6//s/+v/6//q/+r/6v/q/+r/6v/s/+z/7f/t
/+z/6//q/+n/6//s/+z/7f/t/+3/7f/u/+z/7P/t/+3/7v/u/+3/7f/r/+v/6//r/+7/
7//v/+//7f/t/+3/7v/u/+7/7v/u/+v/6//s/+z/7P/t/+7/7//t/+3/7P/s/+z/6//r
/+v/6f/o/+j/5//p/+n/6f/p/+n/6f/p/+n/6P/o/+j/6P/o/+f/5v/m/+j/6P/o/+j/
6P/n/+f/5//m/+b/5v/m/+f/5//n/+f/5//n/+f/5//l/+X/5f/l/+f/5//n/+f/5v/l
/+T/4v/k/+T/5P/l/+X/5f/l/+X/5P/k/+T/5P/l/+X/5f/m/+b/5v/m/+b/5//o/+v/
7f/u/+7/7//v/+7/7v/u/+7/7P/s/+z/6//r/+v/6v/q/+v/7P/u/+//7f/t/+3/7f/s
/+z/7P/s/+z/6v/p/+j/6v/p/+f/5//m/+T/4//j/+D/4P/f/9//4f/h/+H/4f/f/9//
3v/e/9//3//f/9//4f/h/9//3//g/+H/4f/g/+L/4v/i/+L/4f/h/+H/4f/j/+P/4//k
/+L/4v/i/+L/4v/i/+L/4v/k/+T/4//q//f/BQAYADIAVAB8AKMAwwDVAOIA9AD/APYA
3QC5AJMAZQAaAL7/dv9U/1f/b/+D/5f/rf+9/8z/2P/h/+b/6v/t/+3/7f/t/+3/7f/t
/+7/7f/t/+3/7f/v//D/8P/w/+//7v/t/+3/7v/w//H/8v/y//P/8//0//L/8//z//P/
8//1//X/9f/z//T/9P/0//f/9//3//j/+P/4//j/+P/5//r/+v/8//z//P/8//3//v/+
//////8DAAMAAwAEAAQABQAFAAYABQAGAAYACAALAA0ADwASABMAFAAVABcAFwAYABkA
GwAdAB8AIQAjACUAJwApACsALQAvADEAMwA1ADcAOQA8AD4APwBBAEMARABGAEkASQBK
AEsATABMAE8ATwBPAFAATgBOAE4ATgBQAE4ATgBNAEsASQBIAEUAQAA8ADkANgAzAC8A
LAAoACUAIwAeABoAFgARAA4ADAALAAgABQACAAAA/f/9//v/+f/3//b/9f/y//H/8f/w
/+//7//v/+7/7P/s/+v/6//s/+v/6//r/+v/6v/q/+r/6P/o/+j/6P/q/+r/6v/q/+n/
6f/o/+j/6P/o/+j/6P/q/+r/6//r/+n/6f/p/+n/6f/q/+r/6//r/+v/6//s/+z/7P/t
/+3/7v/u/+3/7f/t/+3/7f/t/+//8f/y//P/8v/x//D/8P/y//L/8v/y//H/8f/y//L/
8f/x//H/8f/x//H/8P/w//D/7//v/+//7//u/+7/7f/t/+3/7f/t/+v/6//r/+v/6v/q
/+r/6v/r/+v/6//s/+z/7P/s/+z/6v/p/+n/6f/q/+r/6v/q/+n/6f/p/+n/6f/p/+n/
6f/n/+f/5//n/+f/5//n/+f/5//n/+f/5v/o/+j/6P/p/+n/6v/q/+r/6v/q/+j/6P/q
/+v/7P/s/+3/7f/u/+7/7v/u//D/8P/w/+//7v/t/+v/6v/r/+z/7v/v//H/8f/x//H/
7v/u/+7/7v/u/+z/6//q/+r/6f/n/+f/5f/i/+D/3//g/+D/3//f/9//3//f/9//3//f
/97/3v/d/93/3f/d/9//3//d/93/3v/f/9//3v/e/97/3v/e/93/3f/d/93/3f/d/93/
3v/e/97/3v/e/97/3v/e/97/3v/g/+H/4v/t////FAAsAEoAdACfAMEA1QDeAPAA/wD2
ANsAuQCVAGUAHADA/3b/UP9R/2X/df+F/5v/r/++/8r/1f/e/+T/5v/n/+j/6f/o/+f/
5v/m/+n/6f/p/+n/6//s/+z/7P/s/+z/7P/t/+v/7P/s/+z/6v/r/+v/7P/s/+3/7f/t
/+//8f/x//H/8f/y//L/8v/z//P/8//0//b/9v/2//b/9//4//j/+v/5//j/9//3//r/
+v/7//v//f/9//3//v8AAAEAAQACAAMABAAEAAYACAAJAAoADAANAA4ADwARABMAFAAV
ABcAGQAbAB0AHwAfACEAIwAlACkAKwAtAC8AMwA1ADcAOgA6ADsAPQA/AEIARABHAEcA
RgBHAEgASABJAEkASQBKAEsATABNAE4ATQBKAEkARwBHAEUARABBADwAOAA1ADIALQAp
ACYAIgAhAB8AGgAWABIADQAKAAgABwAEAAEA/v/8//n/+f/3//P/8f/w/+//7v/t/+3/
7P/t/+3/7f/s/+r/6v/p/+n/6P/n/+f/5//n/+b/5v/m/+j/6P/o/+j/5//m/+X/5P/n
/+f/5v/m/+b/5v/m/+b/5P/k/+X/5f/n/+f/5//n/+f/6P/o/+n/6f/p/+n/6v/o/+j/
6f/p/+z/7P/r/+v/6//r/+v/6//s/+3/7f/t/+//7//v//D/7v/u/+7/7v/t/+3/7v/u
/+3/7f/t/+3/7f/t/+z/7P/u/+3/7f/t/+v/6v/q/+n/6//r/+v/6//r/+v/6//r/+r/
6v/q/+r/6P/n/+b/5v/o/+j/6P/o/+b/5f/l/+X/5v/m/+b/5v/n/+f/5//n/+X/5f/l
/+X/5f/l/+X/5f/n/+f/5//n/+f/6f/n/+T/5v/m/+b/5v/m/+b/6P/p/+z/7P/t/+3/
7v/u/+7/7v/s/+z/7P/r/+v/6//q/+r/7P/s/+3/7f/t/+3/7f/t/+r/6v/q/+r/6//q
/+r/6v/o/+f/5f/l/+T/4v/h/+H/3v/e/93/3f/d/93/3f/d/93/3f/c/9z/3f/d/93/
3f/f/9//3f/d/97/3//f/97/3v/e/97/3v/d/93/3f/d/97/3//g/+L/4f/g/9//3v/e
/97/3v/e/97/4P/j/+z/9/8HABwAOABeAIQAqwDHANcA5gD6AAMB8gDXALMAjQBVAP7/
oP9i/0z/Vf9t/4H/l/+r/73/yv/S/9v/5P/o/+f/5//n/+f/6f/p/+n/6v/r/+v/6//r
/+v/7P/s/+z/6v/q/+r/6//t/+7/7v/u/+7/7//v//D/8P/x//H/8f/v//H/8f/x//L/
9P/1//b/9//3//f/+P/2//b/9v/2//f/+P/4//r/+v/6//r/+//+//7/////////////
/wAAAAABAAEAAgAFAAYABgAIAAwADQAOABAADwAQABEAEwAXABgAGQAbABsAHQAfACEA
JQAnACkAKwAtAC8AMQAzADUANwA5ADwAPgA/AEEAQwBEAEYASQBJAEoASwBMAEwATQBN
AE0ATgBOAE4ATgBOAE4ATABMAEsASQBHAEYAQwA+ADoANwA0AC8AKwAoACQAHwAdABgA
FAASAA0ACgAIAAUAAgD///z//P/5//n/9//z//H/8P/v//D/7//v/+7/6//r/+v/6v/s
/+z/6//r/+r/6f/p/+n/6//q/+r/6v/o/+j/6P/o/+b/5v/m/+b/6f/p/+j/6P/q/+r/
6v/q/+r/6v/r/+v/6//r/+v/6//p/+r/6v/r/+v/6//r/+z/7P/s/+3/7f/w//D/7//v
//H/8f/x//H/8P/x//H/8f/x//H/8f/y//L/8v/y//L/8//z//T/9P/x//H/8f/x//H/
8f/w//D/8v/x//H/8f/x//D/8P/v//H/8f/x//H/7//v/+//7//u/+7/7v/u/+7/7f/s
/+z/7P/s/+z/7P/s/+v/6//r/+z/7P/s/+z/6//r/+v/6//t/+3/7f/t/+3/7f/t/+3/
6//r/+v/6//p/+n/6f/o/+r/6v/q/+v/6//r/+v/6//q/+r/7P/s/+z/7v/u/+7/7v/u
/+7/8P/x//D/8P/x//H/8v/y//L/8v/0//T/9P/z//H/8f/w//D/8P/w//H/8f/z//P/
8//z//D/8P/w//D/8v/w/+//7v/u/+3/6//r/+j/5v/l/+X/5v/m/+X/5f/l/+X/5f/l
/+X/5f/k/+T/4//j/+P/4//j/+P/4f/h/+T/5f/l/+T/5P/k/+T/5P/l/+X/5f/l/+P/
4//j/+T/5v/m/+b/5v/k/+T/5P/k/+b/5v/p/+7/+f8LAB4AOgBeAIYAqwDFANkA6gD+
AAcB+gDfAL0AlwBfAAgAqP9o/1D/Wf9x/4n/n/+z/8f/1v/e/+f/7P/u/+//7//v/+//
7//v/+//8P/x//H/8f/x//H/8v/y//L/9P/0//T/9f/z//T/9P/0//T/9f/1//b/9v/3
//f/9//3//n/+f/5//v//P/8//z//f/9//3//v/+//7//v/+////AAAAAAIAAgACAAIA
AwAEAAQABQAFAAcABwAHAAgACgALAAsADAANAA4ADgAQABIAEwAUABYAFwAYABkAGwAb
ABwAHQAfACMAJQAnACkAKQArAC0ALwAzADUANwA5ADsAPQA/AEIARABFAEcASQBIAEoA
TQBNAFAAUQBSAFIAUwBTAFMAVABUAFQAVABUAFQAUgBSAFEAUQBPAE4ASwBIAEQAQQA+
ADkANQAyAC4AKQAnACIAHgAcABcAFAASAA8ADAAJAAYABAABAAEA///9//v/+v/5//b/
9f/1//T/9f/1//X/9P/y//L/8f/x//L/8f/x//H/8f/w//D/8P/w//D/8P/w//D/8P/w
//D/8f/x//D/8P/w//D/8P/w//L/8v/z//P/8//z//P/8//z//T/9P/1//X/9f/1//b/
9v/2//f/9//2//b/9f/1//X/9f/1//X/9P/1//X/9f/1//X/9f/2//b/9v/2//b/9//3
//j/+P/1//X/9f/1//f/9//2//b/9v/1//X/9f/1//T/9P/z//P/8//z//P/8//z//P/
8//y//L/8v/y//L/8f/w//D/8P/w//D/8P/w/+//7//v/+7/7v/u/+7/7//v/+//7//t
/+3/7f/t/+//7//v/+//7f/t/+3/7f/t/+3/7f/s/+z/7P/s/+3/7f/t/+3/7f/s/+z/
7P/s/+3/7f/t/+3/7//w//D/7v/u/+7/7v/u//D/8P/y//P/8v/y//P/8//2//b/9v/2
//b/9v/2//X/8//z//L/8v/0//T/9f/1//X/9f/1//X/9P/0//T/9P/z//D/7v/s/+7/
7f/r/+v/6v/o/+f/5//m/+b/5f/l/+X/5f/l/+X/5//n/+b/5v/n/+f/5//n/+X/5f/j
/+P/5P/l/+X/5P/k/+T/5P/k/+f/5//n/+f/5//n/+f/6P/m/+b/5v/m/+T/5P/k/+T/
5v/o/+3/9v8DABMALABMAHAAlAC5ANEA3QDwAAQBAwHuAM0AqwCFAEUA5v+Q/2D/Vv9n
/3//k/+n/73/z//c/+T/6//w//D/8f/x//H/8f/z//P/8//0//T/8//y//H/8//0//T/
9P/0//T/9P/1//X/9v/2//b/9v/3//f/+P/4//n/+f/5//n/+//7//v/+//8//z//P/9
//3//f/+//7//v/+//7///8AAAAAAgACAAIAAgADAAQABAAFAAUACQAJAAkACgAKAAsA
CwAMAA0ADgAOABAAFAAVABYAGAAXABgAGQAbAB0AHgAfACEAIQAjACUAJwApACsALQAv
ADMANQA3ADkAPQA/AEEARABFAEUARgBHAEgASgBNAE0ATgBPAFAAUABTAFMAUwBUAFIA
UgBSAFIAUgBQAFAATwBPAE0ATABJAEQAQAA9ADoANQAxAC4AKgApACcAIgAeABwAFwAU
ABIADwAMAAkABgAEAAEAAQD///v/+f/4//f/+P/3//f/9v/1//X/9f/0//L/8v/x//H/
8v/x//H/8f/v/+7/7v/u//D/8P/w//D/8P/w//D/8P/z//P/8v/y//H/8P/v/+7/8P/w
//H/8f/x//H/8f/x//H/8v/y//P/8f/x//H/8v/y//L/8//z//T/9P/z//P/8//z//P/
8//0//X/9f/1//P/8//z//T/9P/0//T/9P/z//P/9P/0//X/9f/1//X/8//z//L/8v/0
//P/8//z//X/9P/0//P/8v/x//D/7//v/+//7//v//D/8P/w//D/8P/v/+7/7v/s/+z/
7P/s/+7/7f/t/+3/7P/s/+z/7P/t/+3/7f/t/+3/7f/t/+3/7f/t/+3/7f/r/+v/6//r
/+n/6f/p/+j/6v/q/+r/6//r/+v/6//r/+r/6v/q/+r/6f/p/+n/6f/p/+r/6v/q/+v/
6//r/+v/6//o/+r/6v/q/+r/7P/s/+7/7//w//D/8f/x//L/8v/y//L/9P/0//T/8//w
/+//7f/s/+z/7P/t/+3/7v/v//D/8f/w//D/8P/w//D/7v/t/+z/6v/p/+f/5//o/+b/
5f/l/+L/4v/h/+H/4//j/+P/4//l/+X/5P/k/+T/4//i/+H/4f/h/9//3//i/+P/4//i
/+L/4v/i/+L/4f/h/+H/4f/h/+H/4f/i/+T/5P/k/+T/4v/i/+L/4v/k/+L/4//q//H/
//8SACoASABuAJsAvwDTAN4A7AD5APYA3QC/AJsAbwAqAND/hP9a/1X/Y/93/4n/n/+z
/8b/0v/b/+L/5v/o/+n/6v/r/+v/6//r/+z/7f/t/+3/7f/v//D/8P/w/+7/7v/u/+//
7//w//D/8P/w//H/8f/y//T/9f/1//X/8//1//X/9f/3//j/+P/4//b/9f/0//T/9f/2
//f/+P/5//r/+v/8//7//v/+/////v/+//////////////8AAAQABQAFAAYABwAIAAgA
CgAMAA0ADgAQABEAEgATABUAFwAYABkAGwAdAB8AIQAjACUAJwApACsAKwAtAC8AMQAz
ADUANwA6AD4APwBBAEMAQgBEAEcARwBIAEkASgBKAEsASwBLAEwATgBOAE4ATgBMAEoA
SgBJAEcARQBEAEEAQAA8ADkANgAzAC8ALAAoACcAJQAgABwAHAAXABQAEgANAAoABwAE
AAIA//////3/+//5//j/9//0//P/8//y//H/8f/x//D/7v/u/+3/7f/u/+3/7f/t/+v/
6v/q/+r/6v/q/+r/6v/q/+r/6v/q/+v/6//q/+r/7P/s/+z/7P/s/+z/7f/t/+v/6//r
/+v/7f/u/+7/7//v/+//7//w//L/8v/z//P/8v/y//H/8f/z//P/8//z//T/9f/1//X/
9f/1//X/9v/0//T/9P/0//X/9f/2//b/9P/z//L/8f/z//P/8v/y//L/8f/x//H/8f/w
//D/7//v/+//7//v/+//7//v/+//7P/s/+z/7P/u/+3/7P/s/+z/7P/s/+z/7P/r/+v/
6//q/+r/6v/q/+n/6f/p/+n/6f/p/+n/6f/r/+v/6//r/+n/6f/p/+n/6//r/+v/6v/o
/+j/6P/p/+n/6f/p/+n/6P/o/+j/6P/p/+n/6f/p/+f/6P/o/+j/6//r/+v/6//p/+n/
6f/r/+n/6f/p/+n/7P/t/+7/7//x//L/9P/0//T/9P/y//L/8v/y//H/8P/v/+7/7v/u
/+7/7v/v//D/8f/y//L/8v/y//L/7//u/+3/7P/r/+r/6f/o/+b/5v/m/+b/5f/k/+P/
4v/k/+T/5P/k/+L/4v/i/+L/5P/k/+T/5P/i/+L/4v/i/+T/5P/k/+T/4v/i/+L/4v/i
/+L/4v/i/+P/5P/l/+b/5P/k/+T/5P/i/+L/4v/i/+b/6P/q/+z//P8KABgAJgBHAGgA
iQCqAA==
         </WaveFormData>
      </LeadData>
      <LeadData>
         <LeadByteCountTotal>10000</LeadByteCountTotal>
         <LeadTimeOffset>0</LeadTimeOffset>
         <LeadSampleCountTotal>5000</LeadSampleCountTotal>
         <LeadAmplitudeUnitsPerBit>4.88</LeadAmplitudeUnitsPerBit>
         <LeadAmplitudeUnits>��V</LeadAmplitudeUnits>
         <LeadHighLimit>2147483647</LeadHighLimit>
         <LeadLowLimit>268435456</LeadLowLimit>
         <LeadID>V4</LeadID>
         <LeadOffsetFirstSample>0</LeadOffsetFirstSample>
         <FirstSampleBaseline>0</FirstSampleBaseline>
         <LeadSampleSize>2</LeadSampleSize>
         <LeadOff>FALSE</LeadOff>
         <BaselineSway>FALSE</BaselineSway>
         <ExcessiveACNoise>FALSE</ExcessiveACNoise>
         <MuscleNoise>FALSE</MuscleNoise>
         <LeadDataCRC32>735124153</LeadDataCRC32>
         <WaveFormData>
7v/u/+7/7v/s/+z/7P/s/+z/7P/s/+z/7P/s/+z/7P/q/+r/6v/q/+z/7P/s/+z/7P/s
/+z/7P/s/+z/7P/s/+r/6v/q/+r/6v/q/+r/6v/q/+r/6v/q/+j/6P/o/+j/6v/q/+r/
6v/q/+r/6v/q/+z/7P/s/+z/7P/s/+7/7//v/+//7//w//L/8v/z//X/8//z//P/8f/z
//T/9P/0//T/9P/1//X/9f/2//b/9f/0//T/9f/1//H/8P/v/+//7v/s/+r/6v/p/+j/
6P/o/+f/5//m/+b/5P/k/+T/5P/k/+T/5P/i/+T/5f/l/+X/5f/l/+T/5P/j/+P/4//j
/+X/5f/l/+X/4//j/+P/4//k/+T/5P/k/+T/5P/k/+T/5v/m/+b/5v/k/+b/6P/o//D/
/v8RACkASQBxAJsAxgDxABsBQgFfAV8BPgELAdIAkwA8AOP/of+D/4j/m/+q/7P/wP/K
/9b/3v/j/+b/6v/p/+n/6P/o/+j/6P/o/+j/6P/o/+j/6P/o/+n/6f/p/+n/6f/p/+r/
6v/q/+v/6//r/+v/7P/s/+3/7f/t/+3/7f/t/+7/7v/s/+z/7P/t/+3/7f/t/+3/7//w
//D/8P/v/+//7//w//P/8//z//P/9P/0//T/9P/2//f/9//3//n/+f/5//r//P/8//z/
/f/+/wAAAQABAAMABAAFAAYABwAHAAkACwAMAA0ADgARABMAFAAWABkAGwAbAB4AHwAg
ACAAIwAmACoALAAuAC4AMAAzADUANQA2ADcAOAA4ADgAOAA4ADoAPAA7ADsAOwA9ADwA
PAA7ADgANwA2ADMAMwAwAC0AKgAnACQAIQAeABkAFgATABAADQAKAAcABQAGAAIA///+
//z/+v/5//f/8//z//D/8P/y//H/8P/v/+//7//v/+//7v/u/+3/7f/t/+z/7P/s/+7/
7f/t/+3/6//r/+v/6//r/+v/6//r/+3/7f/s/+z/7P/s/+z/7P/s/+z/7f/t/+3/7f/t
/+z/7P/t/+7/7v/u/+7/7v/u/+7/7v/v/+//7v/u/+7/7v/s/+z/7P/s/+7/7//v/+//
7//w//D/8P/w//D/8P/w//D/8P/w//D/8P/x//H/8f/x//H/8P/w//D/8P/w//D/8f/x
//H/8f/u/+7/7v/u/+7/7v/u/+7/7v/u/+3/7f/t/+3/7P/s/+//7//v/+//7f/t/+7/
7v/s/+z/7P/s/+7/7f/t/+3/7f/t/+3/7f/t/+3/7f/t/+v/6//r/+v/7f/t/+3/7f/r
/+v/6//r/+z/7P/s/+z/6v/q/+r/6v/r/+v/6//r/+v/7P/u/+7/7v/u/+7/7v/w//H/
8f/x//H/8v/y//L/8//1//P/8//z//H/8f/y//L/8v/0//T/9f/1//P/9P/0//P/9P/0
//X/9f/z//L/8f/x/+7/7P/q/+r/5//m/+b/5v/l/+X/5P/k/+b/5v/m/+b/5P/k/+T/
4v/k/+X/5f/l/+X/5f/k/+T/4//j/+P/4//j/+P/4//j/+P/4//j/+P/5P/k/+T/5P/k
/+T/5P/k/+b/5v/m/+b/5v/m/+j/7P/2/wQAFwAxAFUAewCnANIA+QAjAUgBVwFHAR4B
5wCuAGcAFADH/5P/hf+S/6P/rv+5/8T/zP/U/9z/4//q/+z/6v/p/+f/5v/m/+b/5v/m
/+j/6P/o/+j/5v/n/+f/5//n/+f/5//o/+j/6P/p/+n/6f/p/+r/6v/r/+v/6//r/+v/
6//s/+z/7P/s/+z/7f/t/+3/7f/t/+3/7v/u/+7/8f/x//H/8v/x//H/8f/x//L/8v/y
//L/9P/1//X/9f/3//f/9//4//r/+v/6//v/+v/8//3//f8BAAIAAwAEAAMAAwAFAAcA
CAAJAAoADQARABIAFAAXABcAFwAaABsAHgAeACEAJAAmACgAKgAqACwALwAxADEAMAAx
ADIAMgA0ADQANAA2ADQAMwAzADMANQA0ADQAMwAyADEAMAAtACsAKAAlACIAHQAaABcA
FAATABAADQAKAAcABAABAP//AAD8//n/+P/0//L/8f/v/+3/7f/q/+r/6v/p/+j/5//n
/+f/5//n/+b/5v/l/+X/5//m/+b/5v/k/+P/4//j/+P/4//j/+P/4//j/+P/4//j/+P/
4v/i/+T/5P/k/+T/4v/i/+P/4//j/+P/4//i/+L/4//k/+T/5v/m/+b/5v/m/+b/5//n
/+j/6P/o/+j/5v/m/+b/5v/o/+n/6f/p/+v/7P/s/+z/6v/q/+r/6v/o/+j/6P/o/+j/
6f/p/+n/6f/p/+j/6P/o/+j/6P/o/+X/5f/l/+X/5v/m/+b/5v/o/+j/6P/o/+r/6v/p
/+n/5v/l/+P/4v/l/+X/5f/l/+P/4//k/+T/5v/m/+b/5v/k/+P/4//j/+P/4//j/+P/
4f/h/+H/4f/i/+P/5P/l/+P/5f/j/+P/4v/k/+T/5P/k/+X/5v/p/+v/6f/p/+n/6v/o
/+j/6f/r/+3/7f/t/+v/6//s/+z/7P/s/+z/7f/t/+3/7v/u/+3/7P/s/+3/7f/t/+z/
6//r/+j/5v/k/+T/4//i/+L/4v/f/9//3v/e/9z/3P/c/9z/3v/e/97/3P/c/93/3f/d
/93/3f/c/9z/3f/d/93/3f/d/93/3f/d/93/3f/d/93/3v/e/97/3v/e/97/3v/e/9z/
3P/c/9z/3P/e/+D/5P/q//b/CQAhAD8AZQCTAMQA7wAXAUYBaQFvAVQBIwHmAKEATADv
/6X/f/+A/5H/nP+n/7T/vv/G/9D/2f/g/+L/4//j/+L/4v/i/+L/4v/i/+T/5P/k/+T/
4v/j/+P/4//l/+X/5f/m/+j/6P/p/+n/5//n/+j/6P/p/+n/6f/p/+v/6//s/+z/6v/q
/+r/6//t/+3/7f/t/+3/7v/u/+7/7f/t/+3/7v/x//H/8f/x//T/9P/0//T/9f/1//T/
8//3//f/9//4//z//P/8//3//f/+//7//f8BAAIAAwAEAAcABwAJAAsADAANAA4AEQAR
ABIAFAAXABsAGwAeAB8AIgAiACUAKAAoACoALAAsADAAMwA1ADUANgA3ADgAOAA4ADgA
OAA6ADoAOQA5ADkAOQA4ADgANwA2ADUANAAxAC8ALAApACYAIwAgAB0AGgAXABQAEQAO
AAsACAAFAAMABAAAAP3//P/4//b/9f/z//P/8//w//D/8P/v/+7/7f/t/+3/7f/t/+r/
6v/p/+n/6f/o/+j/6P/o/+f/5//n/+f/5//n/+f/5//n/+f/5//n/+f/5v/m/+T/5P/k
/+T/5v/m/+f/5//p/+n/6f/o/+j/6f/q/+r/6v/q/+r/6v/q/+r/6//r/+r/6v/q/+r/
7P/s/+z/7P/s/+3/7f/t/+3/7v/u/+7/7v/u/+7/7v/u/+7/7v/u/+7/7//v/+//7//v
/+7/7v/u/+7/7v/u/+v/6//r/+v/7P/s/+z/7P/s/+z/7P/s/+7/7v/t/+3/7P/r/+n/
6P/p/+n/6f/p/+n/6f/q/+r/6v/q/+r/6v/q/+n/6f/p/+n/6f/p/+n/5//n/+f/5//n
/+f/5//n/+n/6f/p/+n/6//q/+r/6v/q/+r/7P/s/+7/7//v/+//7//w/+7/7v/v//H/
8//z//P/8f/v//D/8P/w//D/8P/x//H/8//0//T/8//w//D/8f/x//H/8P/v/+//7v/s
/+r/6v/n/+b/5v/m/+X/5f/k/+T/5P/k/+T/5P/k/+T/5P/i/+L/4//j/+P/4//j/+L/
4v/j/+P/4//j/+P/4//j/+P/4//j/+P/4//k/+T/5P/k/+T/5P/k/+T/5v/m/+b/5v/k
/+T/6P/s//b/BgAdADcAWQCBAK8A2gAHATMBWgFrAV0BNAH5ALwAcwAYAMX/k/+F/5T/
pf+w/7n/yP/S/9r/4P/n/+r/7P/t/+3/7P/s/+r/6v/q/+r/7P/s/+z/7P/q/+v/6//r
/+z/7f/u//D/7v/u/+//7//v/+//8P/w//H/8f/x//H/8f/x//L/8v/y//L/8v/z//X/
9f/1//X/8//0//T/9P/3//f/9//4//n/+f/5//n/+v/6//r/+v/8//3//f/9////////
/wAAAgACAAIAAwACAAQABQAFAAcACAAJAAoADQANAA8AEQASABMAFAAXABkAGgAcAB8A
IQAhACQAJQAoACgAKwAuADAAMgA0ADQANgA5ADsAOwA+AD8AQABAAEEAQAA/AEAAQgBB
AEEAQQBDAEIAQgBBAD8APQA7ADcANQAyAC8ALAArACgAJQAiAB0AGgAXABQAEgAQAA4A
DQALAAYAAgAAAAAA/v/9//v/+f/5//b/9v/4//f/9v/1//X/9f/1//X/9P/0//P/8//z
//L/8v/y//L/8f/x//H/8f/x//H/8f/x//H/8f/x//H/8f/w//D/7v/u/+7/7v/w//D/
8f/x//H/8f/x//D/8P/x//L/8v/y//L/8v/y//T/9P/1//X/9P/0//T/9P/0//T/9P/0
//T/9f/1//X/9f/2//b/9v/2//b/9v/2//b/9v/2//b/9v/3//f/9//3//f/9v/2//b/
9v/2//b/9f/1//X/9f/0//T/9P/0//T/9P/0//T/9P/0//P/8//1//X/9P/0//P/8//z
//P/8//z//T/9P/0//T/9P/0//P/8f/w/+//8f/x//H/8f/x//H/8f/x//H/8f/x//H/
8f/x//H/8f/z//H/8f/w//L/8v/y//L/9P/0//b/9//3//f/9//4//b/9v/3//n/+//7
//v/+f/3//j/+P/4//r/+v/7//v/+//8//z/+//4//j/+f/5//f/9v/1//X/9v/0//L/
8v/v/+7/7v/u/+3/7f/s/+z/7P/s/+z/7P/s/+z/7P/q/+j/6f/p/+n/6//r/+r/6v/p
/+n/6f/p/+n/6f/p/+n/6//r/+v/6//q/+r/6v/q/+r/6v/q/+r/7P/s/+z/7P/s/+z/
7v/w//j/BgAXAC0ASwB1AJ8AzAD1AB0BSAFnAWcBSgEXAd4AmQBEAOv/p/+J/47/n/+u
/7v/yP/Q/9r/5P/r//D/8P/x//H/8P/w/+7/7v/u/+7/7v/u/+7/7v/u/+//7//v//H/
8f/x//L/8v/y//P/8//x//H/8v/y//X/9f/1//X/8//z//T/9P/0//T/9P/1//f/9//3
//f/9//4//j/+P/3//f/9//4//n/+f/5//n/+P/4//j/+P/8//3//f/9/////////wAA
AAAAAAAAAQACAAQABQAFAAkACgALAAwADQANAA8AEQAQABEAEgAVABkAGgAcAB8AIQAh
ACQAJQAoACgAKwAuADAAMgA0ADQANAA3ADkAOQA8AD0APgA+AEAAQABAAEIAQgBBAEEA
QQBBAEAAQAA/AD4APQA8ADkANwA0ADEALgArACgAJQAiAB0AGgAXABQAEwAQAA0ACwAK
AAYAAwACAP7//P/7//n/9//3//T/9P/0//P/8v/x//H/8f/x//H/8P/w/+//7//x//D/
8P/w/+7/7f/t/+3/7f/t/+3/7f/u/+//8P/x/+//7//u/+7/8P/w//D/8P/w//D/8f/x
//D/7//u/+z/7v/v//D/8P/u/+7/7v/u/+7/7v/v/+//8P/w//D/8P/u/+7/7v/u/+//
8f/y//P/8f/y//L/8v/y//L/8v/y//L/8v/y//L/9P/1//X/9f/z//P/8v/y//L/8v/y
//L/7//v/+//7//w//D/8P/w//D/8P/w//D/8P/w/+//7//x//H/8P/w//H/8f/x//H/
7//v//D/8P/u/+7/7v/u/+7/7f/t/+3/7//v/+//7//v/+//7//v//H/8f/x//H/8P/v
/+7/7f/t/+3/7f/t/+7/7v/u/+7/7P/s/+z/7P/v/+3/7f/u/+7/7v/u/+7/8P/w//L/
8//z//P/8//0//T/9P/1//f/9f/1//X/8//1//b/9v/2//b/9v/3//f/9f/2//b/9f/0
//T/9f/1//P/8v/x//H/8v/w/+7/7v/r/+r/6v/q/+n/6f/o/+j/5v/m/+b/5v/m/+b/
5v/k/+T/5f/l/+X/5f/l/+T/5P/l/+X/5f/l/+f/5//n/+f/5//n/+f/5//m/+b/5v/m
/+b/5v/m/+b/5v/m/+b/5v/o/+b/5v/s//T/AgATACsASwBxAJkAxgDtABMBOAFTAVMB
MgH9AMQAhQA4AOP/o/+H/47/of+s/7X/wv/M/9T/3P/j/+j/6P/r/+v/6v/q/+r/6v/q
/+r/6P/o/+j/6P/q/+v/6//r/+n/6f/p/+r/7P/s/+3/7f/t/+3/7v/u/+3/7f/t/+3/
7//v//D/8P/u/+7/7v/v/+//7//v/+//7//w//D/8P/z//P/8//0//X/9f/1//X/9P/0
//T/9P/3//n/+v/7//v/+//7//z//P/8//z//f8AAAIAAwADAAUABgAHAAgACQAJAAsA
DQAOAA8AEAATABMAFAAWABkAHQAdACAAIQAiACIAJQAoACwALgAwADAAMgA1ADcANwA4
ADkAOgA6ADwAPAA8AD4APgA9AD0APQA9ADwAPAA7ADwAOwA6ADcANQAyAC8ALAApACYA
IwAgAB0AGgAXABQADwAMAAkABwAIAAQAAQAAAP7//P/7//n/+f/5//b/9v/0//P/8v/x
/+//7//v/+//7v/u/+3/7f/t/+z/7P/s/+z/6//r/+v/6f/p/+n/6f/r/+v/6//r/+v/
6//q/+r/6v/q/+r/6v/q/+r/6//r/+n/6f/p/+j/6P/p/+r/6v/q/+r/6v/q/+z/7P/t
/+3/7v/u/+7/7v/u/+7/7v/u/+7/7//v/+//7f/u/+7/7v/w//D/8P/w//D/8P/w//D/
8P/x//H/8f/x//H/8P/w//D/8P/w//D/7//v/+//7//u/+7/7v/u/+z/7P/s/+z/7P/s
/+v/6//t/+3/7P/s/+3/7f/t/+3/6f/p/+r/6v/q/+r/6v/q/+r/6f/p/+n/6//r/+v/
6//q/+n/6P/n/+n/6f/p/+n/6f/p/+n/6f/p/+n/6f/p/+r/7P/q/+r/6v/q/+j/6P/q
/+v/7f/t/+3/7v/u/+7/7//x//P/8//z//H/7//w//D/8P/y//L/8//z//P/9P/0//P/
8P/w//H/8f/x//D/7//v/+7/7P/q/+r/5f/k/+T/5P/l/+X/5P/k/+T/5P/k/+T/5P/k
/+T/4v/g/+H/4f/h/+H/4f/g/+D/4f/h/+H/4f/h/+H/4f/h/+H/4f/h/+H/4v/i/+L/
4v/g/+D/4P/g/+D/4P/g/+D/4v/k/+L/4v/q//r/DQAjAEEAZwCXAMYA8QAdAUoBbQFx
AVQBHwHiAJ8ASgDt/6X/g/+I/5n/oP+p/7j/wP/I/9D/2f/g/+b/6f/p/+j/6P/n/+b/
5f/k/+b/5v/m/+b/5v/n/+f/5//l/+X/5f/m/+b/5v/n/+f/5//n/+j/6P/p/+n/6f/p
/+v/6//s/+z/7v/u/+7/7//t/+3/7f/t/+3/7v/u/+7/7//v/+//8P/w/+//7v/t/+//
8P/x//L/9P/1//X/9f/5//n/+f/6//r/+v/6//v//P/+/////////wAAAQACAAUABQAH
AAkACgALAAwADwAPABAAEgAVABcAFwAaABsAIAAgACMAJgAoACoALAAsAC4AMQAzADMA
NgA3ADgAOAA4ADgAOAA6ADwAOwA7ADsAOQA4ADgANwA2ADUANAAxAC8ALAApACYAIwAg
AB0AGgAXABQAEQAOAAkABgADAAEAAAD8//n/+P/2//T/8//x/+3/7f/q/+r/6v/p/+j/
5//p/+n/6f/p/+b/5v/l/+X/5f/k/+T/5P/k/+P/4//j/+P/4//j/+P/4f/h/+H/4f/h
/+H/4P/g/+L/4v/i/+L/4P/g/+H/4f/j/+P/4//i/+L/4//k/+T/5P/k/+T/5P/i/+L/
4//j/+b/5v/m/+b/6P/o/+j/6P/o/+n/6f/p/+n/6v/q/+r/6v/q/+r/6v/q/+r/6v/q
/+r/6//r/+v/6//r/+r/6v/q/+r/6v/q/+f/5//n/+f/6P/o/+j/6P/m/+b/5v/m/+j/
6P/n/+f/5f/l/+T/5P/n/+f/5//n/+X/5f/m/+b/5P/k/+T/5P/m/+X/5f/l/+X/5f/l
/+X/5f/l/+X/5f/n/+f/5//n/+f/5//l/+T/5v/m/+b/5v/o/+j/6v/r/+v/6//r/+z/
7P/s/+3/7//v/+//7//t/+3/7v/u/+7/7v/u/+//7//v//D/8P/v//D/8P/x//H/7//u
/+3/7f/q/+j/5v/m/+X/5P/k/+T/4f/h/+D/4P/g/+D/4P/g/+D/4P/g/97/3v/f/9//
3//f/9//3v/e/+H/4f/h/+H/3//f/9//3//h/+H/4f/h/+T/5P/k/+T/4//i/+H/4P/g
/+D/4P/g/+D/4P/i/+j/8v8AABUALwBTAHsApwDUAP8AKQFSAWkBYQE6AQEBxAB7ACAA
yf+R/4H/jv+b/6b/s//A/8r/0P/W/9v/4v/m/+X/5f/k/+T/5P/k/+T/5P/m/+b/5v/m
/+b/5//n/+f/5f/l/+X/5v/o/+j/6f/p/+n/6f/q/+r/6//r/+v/6//r/+v/7P/s/+7/
7v/u/+//7//v/+//7//t/+7/7v/u/+//7//v//D/8//z//P/8//0//T/9P/0//T/9f/1
//X/9f/1//X/9v/5//r/+//9//7/AAABAAEAAQACAAMABAAGAAcACgANAAwADQAOABEA
FQAWABgAGwAdAB0AIAAhACQAJAAnACoALAAuADAAMAAyADUANwA3ADgAOQA6ADoAPAA8
ADwAPgA+AD0APQA9AD0APAA8ADsAOgA5ADgANQAxAC4AKwAoACUAIgAfABwAGQAWABMA
EAANAAoABwAFAAQAAAD9//z/+v/4//f/9f/z//P/8P/w//L/8f/w/+//7f/t/+3/7f/s
/+z/6//r/+v/6v/q/+r/7P/r/+v/6//p/+n/6f/p/+n/6f/p/+n/6f/p/+j/6P/q/+r/
6v/q/+j/6P/p/+n/6f/p/+n/6P/o/+n/6v/q/+r/6v/q/+r/7P/s/+3/7f/u/+7/7v/u
/+7/7v/u/+7/7v/v/+//7//v//D/8P/w//L/8v/y//L/8v/y//L/8v/w//H/8f/x//H/
8f/w//D/8P/w//D/8P/x//H/8f/x//D/8P/w//D/7v/u/+7/7v/u/+7/7f/t/+//7//u
/+7/7//v/+//7//t/+3/7v/u/+z/7P/s/+z/7v/t/+3/7f/t/+3/7f/t/+//7//v/+//
7//v/+//7//u/+3/7P/r/+v/6//r/+v/7P/s/+z/7P/s/+z/7v/u/+7/8P/w//D/8P/w
//D/8v/z//P/8//z//T/9P/0//X/9//3//f/9//1//X/9v/2//b/9v/2//f/9//3//j/
+P/3//T/9P/1//X/9P/0//T/9f/y//D/7v/u/+v/6v/q/+r/6f/p/+j/6P/o/+j/6P/o
/+j/6P/o/+b/5P/l/+X/5f/n/+f/5v/m/+f/5//n/+f/5//n/+f/5//n/+f/5//n/+j/
6P/o/+j/6v/q/+r/6v/o/+j/6P/o/+j/6v/s/+7/9v8GABkAMwBVAH0AqQDWAAEBKQFS
AWkBYQE8AQUBygCDACgA0/+Z/4f/kv+j/7D/u//I/9T/3P/k/+n/7v/w//D/7//t/+z/
7P/s/+z/7P/s/+z/7P/s/+7/7//v/+//7//v/+//8P/w//D/8f/x//H/8f/y//L/8//z
//P/8//z//P/9P/0//T/9P/0//X/9f/1//X/9f/1//b/9v/2//f/9//3//j/+f/5//n/
+f/8//z//P/8//z//f/9//3/////////AAACAAIAAgADAAQABgAHAAcACQAKAAsADAAN
AA0ADwARABQAFQAWABkAGwAcAB4AIQAjACMAJgAnACoAKgAtADAAMgA0ADYANgA2ADkA
OwA7AD4APwBAAEAAQgBCAEIARABEAEMAQwBDAEMAQgBCAEEAQAA/AD4AOwA7ADgANQAy
AC8ALAApACYAIQAeABsAGAAVABIADwANAAwACAAFAAQAAgAAAP///f/7//v/+P/4//j/
9//2//X/9//3//f/9//0//T/8//z//P/8v/y//L/9P/z//P/8//z//P/8//z//H/8f/x
//H/8//z//L/8v/w//D/8P/w//L/8v/z//P/8f/x//H/8P/y//P/9P/0//T/9P/0//T/
9P/0//X/9f/0//T/9P/0//T/9P/0//T/8v/z//P/8//z//T/9P/0//T/9P/0//T/9v/2
//b/9v/0//X/9f/1//X/9f/0//T/9P/0//T/9P/1//X/9f/1//T/9P/0//T/9P/0//T/
9P/0//T/8//z//P/8//y//L/8f/x//H/8f/v/+//8P/w//D/8P/w//D/8P/v/+//7//v
/+//7//v//H/8f/x//H/7//v/+//7//v/+//7//v/+//7//v/+//8P/w//D/8P/w//D/
8P/w/+//7//v/+//8//0//L/8P/w//D/8P/w//L/8v/0//X/9f/1//X/9v/4//j/+f/7
//v/+//7//n/+f/6//r/+v/6//r/+//7//n/+v/6//n/+P/4//n/+f/2//T/8v/x//H/
8P/v//D/7f/s/+z/7P/p/+n/6P/o/+r/6v/q/+r/6v/q/+r/6P/o/+n/6f/p/+n/6f/o
/+j/6f/p/+n/6f/n/+f/5//n/+n/6f/p/+n/6v/q/+r/6v/q/+r/6v/q/+j/6P/o/+j/
6P/q/+z/9P/+/w4AJwBDAGUAjQC5AOIACQEzAVQBXwFJARgB4wCqAF8ABgC7/5H/i/+a
/6n/tP/B/87/2P/g/+j/6//u//D/7//v/+7/7v/u/+7/7v/u/+z/7P/s/+z/7v/v/+//
7//t/+3/7f/u//D/8P/x//H/8f/x//L/8v/z//P/8//z//P/8//0//T/8v/y//L/8//z
//P/8//z//P/9P/0//T/9f/1//X/9v/3//f/9//3//b/9v/2//b/+v/7//v/+//9//3/
/f/+/wAAAAAAAAEAAgAEAAUABQAFAAYABwAIAAsACwANAA8ADgAPABAAEwAVABYAGAAb
AB8AHwAiACMAJAAkACcAKgAqACwALgAuADAAMwA1ADUANgA3ADgAOAA6ADoAOgA8ADoA
OQA5ADkAOwA6ADoAOQA4ADcANgAzADEALgArACgAIwAgAB0AGgAYABYAFAASAA8ADAAJ
AAcABAAAAP3//P/8//r/+f/3//X/9f/y//L/8v/x//D/7//v/+//7//v/+z/7P/r/+v/
6//q/+r/6v/o/+f/5//n/+n/6f/p/+n/6//r/+v/6//r/+v/6v/q/+j/6P/o/+j/6P/o
/+n/6f/p/+n/6f/o/+j/6f/q/+r/6v/q/+r/6v/q/+r/6//r/+r/6v/q/+r/6v/q/+r/
6v/s/+3/7f/t/+v/7P/s/+z/7P/s/+z/7P/s/+z/7P/s/+z/7f/t/+3/6//r/+r/6v/q
/+r/6v/q/+r/6//s/+3/6//q/+n/6P/q/+r/6v/q/+j/6P/n/+f/6f/p/+j/6P/n/+f/
5//n/+f/5//o/+j/5v/m/+b/5v/o/+f/5//n/+X/5f/l/+X/5//n/+f/5//l/+X/5f/l
/+X/5f/l/+X/5//n/+f/5//m/+b/5v/m/+b/5v/m/+b/5f/l/+X/5f/l/+b/5v/n/+j/
6P/o/+j/5v/k/+b/5v/m/+b/6P/o/+r/6//r/+v/6//s/+z/7P/t/+//8f/x//H/7//u
/+7/7f/s/+7/7v/v/+//7f/u/+7/7f/u/+7/7//v/+3/7P/r/+v/6P/m/+T/5P/i/+L/
4//k/+L/4f/f/97/3//g/+H/4v/i/+L/4v/g/97/3//f/9//3f/d/9z/3P/f/9//3//f
/9//3//f/9//3f/d/93/3f/e/97/3v/e/+D/4P/g/+D/3v/e/97/3v/g/97/3v/i/+j/
8v8FAB0AOQBfAIsAugDlAA0BOAFbAWMBTAEdAeIAnwBQAPf/rf+F/4T/k/+e/6X/sv/A
/8r/0v/Z/97/4P/i/+P/4//k/+L/4v/i/+L/5P/k/+T/5P/k/+X/5f/l/+X/5f/l/+b/
5P/k/+X/5f/l/+X/5v/m/+f/5//n/+f/6f/p/+r/6v/q/+r/6v/r/+n/6f/p/+n/6//s
/+z/7P/t/+3/7f/u/+//7//v/+//7v/u/+7/7v/w//H/8f/x//P/8//z//T/9v/2//b/
9//6//z//f/9//3//v///wAAAQABAAMABQAIAAkACgANAA0ADgAQABMAEwATABYAFwAY
ABgAGwAeACIAJAAmACYAJgApACsAKwAsAC0ALgAuADAAMAAwADIAMgAxADEAMQAvAC4A
LgAtACwAKwAqACcAJgAkACIAIAAfABwAGQAWABMAEAANAAoACQAGAAMAAQD+//r/9//2
//T/8v/x/+//7f/t/+r/6v/o/+f/5v/l/+X/5f/l/+X/5P/k/+P/4//j/+L/4v/i/+L/
4f/h/+H/3//f/9//3//f/9//3//f/+H/4f/g/+D/4P/g/+D/4P/e/97/3//f/9//3//f
/97/3v/f/+D/4P/g/+D/4P/g/+H/4v/k/+X/5v/m/+b/5v/k/+T/5P/k/+b/5//n/+f/
5//o/+j/6P/m/+b/5v/m/+j/6P/o/+j/5//n/+b/5f/n/+f/5v/m/+b/5v/m/+b/5f/l
/+X/5f/k/+T/5P/k/+T/5P/k/+T/4v/i/+H/4f/j/+P/4v/i/+P/4//j/+P/4f/h/+L/
4v/g/+D/4P/g/+D/3//f/9//3//f/9//3//h/+H/4f/h/9//3//f/9//4f/h/+H/4f/f
/9//3//f/97/3v/e/97/3v/e/97/3v/d/93/3f/d/93/3v/e/9//4v/i/+L/4v/h/+D/
3//e/9//3//f/+D/4//j/+P/4//l/+b/5v/m/+b/5v/m/+b/5v/m/+b/5v/m/+b/5v/m
/+b/5v/o/+j/6P/o/+r/6v/q/+r/5//m/+X/5P/h/+D/3//e/9z/3P/c/9z/2//a/9n/
2P/Y/9j/2P/Y/9j/2P/Y/9j/2v/a/9r/2v/Y/9j/2P/Y/9j/2P/Y/9j/2P/Y/9j/2P/W
/9b/1v/W/9f/2P/Z/9r/2v/a/9r/2v/Z/9j/1//W/9n/2v/b/9z/6v/2/wIADgAzAFYA
eQCcAA==
         </WaveFormData>
      </LeadData>
      <LeadData>
         <LeadByteCountTotal>10000</LeadByteCountTotal>
         <LeadTimeOffset>0</LeadTimeOffset>
         <LeadSampleCountTotal>5000</LeadSampleCountTotal>
         <LeadAmplitudeUnitsPerBit>4.88</LeadAmplitudeUnitsPerBit>
         <LeadAmplitudeUnits>��V</LeadAmplitudeUnits>
         <LeadHighLimit>2147483647</LeadHighLimit>
         <LeadLowLimit>268435456</LeadLowLimit>
         <LeadID>V5</LeadID>
         <LeadOffsetFirstSample>0</LeadOffsetFirstSample>
         <FirstSampleBaseline>0</FirstSampleBaseline>
         <LeadSampleSize>2</LeadSampleSize>
         <LeadOff>FALSE</LeadOff>
         <BaselineSway>FALSE</BaselineSway>
         <ExcessiveACNoise>FALSE</ExcessiveACNoise>
         <MuscleNoise>FALSE</MuscleNoise>
         <LeadDataCRC32>1023220493</LeadDataCRC32>
         <WaveFormData>
8P/w//D/8P/w//D/8P/w//D/8P/w//D/8P/w//D/8P/u/+7/7v/u/+7/7v/u/+7/7v/u
/+7/7v/u/+7/7v/u/+7/7v/u/+7/7v/u/+7/7v/u/+7/7v/u/+z/7P/s/+z/7P/s/+z/
7P/s/+z/7P/s/+7/7v/u/+7/7//v//H/8v/y//L/8v/y//T/9f/1//b/9f/1//X/9f/3
//f/+P/4//n/+f/6//r/+P/4//n/+f/3//b/9v/2//b/9P/z//L/8P/u/+3/6//t/+v/
6//q/+n/6P/o/+j/6P/o/+j/6P/o/+j/5//n/+f/5//n/+f/5//n/+b/5v/n/+f/5//n
/+X/5f/l/+X/5//n/+f/5//l/+X/5v/m/+j/6P/o/+b/5v/n/+f/5//l/+j/6P/p/+v/
8/8CABMALgBQAHYAoQDQAP8AKwFOAVsBSgEkAfMAsgBlABoA3//E/8f/0P/S/9X/2f/d
/+D/5v/p/+r/6//s/+z/6//q/+j/6P/o/+n/6f/o/+j/6P/q/+r/6v/p/+f/5//n/+j/
6P/p/+n/6f/p/+r/6v/q/+r/6v/q/+r/6//s/+z/7P/u/+7/7v/u/+z/7P/s/+3/7f/u
/+7/7v/u/+7/7//v//H/8f/x//H/7//v//D/8P/x//P/8//z//P/9P/0//T/9f/1//X/
9v/4//r/+v/7//z//P/9//7//v8AAAEAAgADAAQABQAGAAgACgALAA4AEAASABQAFQAX
ABYAGAAZAB0AHgAfACEAIwAlACYAJwAoACkAKgArACwALAAsAC0ALgAuAC4ALgAwAC8A
LgAuAC0ALAArACoAJwAmACMAIAAdABsAGAAVABMAEQAOAAsACgAIAAUABAACAAAA/f/8
//r/+P/3//X/9P/z//L/8f/x//D/7//v/+//7//v/+7/7v/u/+3/7f/t/+3/7f/s/+z/
6//r/+v/7f/t/+3/7f/r/+z/7P/r/+3/7P/s/+z/7P/s/+z/7P/s/+z/7f/t/+z/7P/s
/+v/6//s/+z/7f/r/+v/6//r/+v/6//s/+z/7P/s/+z/7P/s/+v/6//s/+v/6//r/+z/
7v/u/+7/7//v/+//7//v/+//7v/u/+7/7v/v/+//7//w//D/7//v/+//7//v/+//8f/x
//H/8f/u/+7/7v/u/+7/7v/u/+7/7v/u/+7/7f/t/+3/7P/s/+z/7f/t/+3/7//v/+7/
7v/s/+z/7P/s/+7/7f/t/+3/7f/u/+7/7v/u/+7/7f/t/+v/6//r/+v/7f/t/+z/7P/s
/+3/7f/t/+z/7P/s/+z/6v/q/+r/6v/s/+z/7P/t/+v/7P/s/+z/7P/s/+3/7f/v//D/
8v/y//L/8v/w//H/8f/y//P/8//z//P/8//z//T/9P/1//X/9v/2//b/9v/3//f/9//2
//b/9v/2//T/8//y/+7/7P/r/+n/6f/n/+f/5v/n/+b/5v/m/+b/5v/m/+b/5P/k/+P/
4//k/+X/5v/n/+f/5//m/+b/5f/l/+X/5f/l/+X/5f/l/+X/5f/l/+X/5f/l/+b/5v/m
/+b/5v/k/+b/5//n/+f/5//o/+j/6//v//n/CAAbADgAWgCCAK8A3gAPATsBVAFVAToB
DgHTAIwAQQD+/8//xP/L/9D/0v/X/9v/3f/g/+T/5//s/+3/7f/s/+r/6P/q/+r/6v/r
/+v/6v/q/+r/6P/o/+j/5//l/+X/5f/m/+j/6f/p/+n/6f/q/+r/6v/q/+r/6v/q/+v/
7P/s/+z/7P/s/+z/7P/s/+z/7P/t/+3/7v/u/+7/7v/u/+//7//t/+3/7f/t/+7/7//x
//L/8f/z//P/8//1//b/9v/2//f/9//3//j/+P/6//r/+//+//7///8AAP//AAAAAAAA
AwAEAAUABgAKAAwADQAQAA4AEAASABMAFAAUABcAGQAbABwAHQAfACMAJQAmACcAJgAn
ACgAKQAqACoAKgArACoAKgAqACoALAArACoAKgApACgAJwAmACEAIAAdABoAFwAVABIA
DwAOAA0ACwAJAAcABAAAAP7//v/8//n/+P/2//T/8//x//L/8f/w/+//7//u/+3/7f/r
/+v/6//q/+r/6v/p/+n/6f/p/+n/6P/o/+f/5//n/+f/5//n/+f/5//o/+j/5//p/+j/
6P/o/+b/5v/m/+b/5v/m/+f/5//m/+b/5v/l/+X/5v/m/+f/5//n/+f/5//p/+n/6v/q
/+r/6v/q/+r/6P/n/+f/6P/r/+v/6//s/+7/7v/u/+//7v/t/+z/6//r/+r/6v/q/+z/
7f/t/+3/7P/s/+v/6//p/+n/6f/p/+n/6f/p/+n/6P/o/+j/6P/p/+r/6//s/+z/7P/s
/+v/6P/n/+X/5P/m/+f/5//n/+n/6f/o/+j/6P/o/+j/6P/o/+f/5//n/+X/5v/m/+b/
5v/m/+X/5f/n/+f/5//n/+f/5//m/+T/5v/o/+j/6P/o/+n/6f/r/+z/7P/s/+z/7P/q
/+v/6//s/+3/7f/t/+3/7//v//D/8P/x//H/8v/y//D/8P/x//H/8//y//L/8v/0//L/
8f/w/+z/6v/p/+f/5//l/+X/5P/j/+L/4v/i/+D/4P/g/+D/4P/g/9//3//h/+H/4f/h
/+H/4f/g/+D/4f/h/+H/4f/f/9//3//f/9//3//f/9//4f/h/+L/4v/g/+D/4P/e/97/
3//f/9//3//g/+L/5f/n/+///P8NACQARgBuAJ0AzgD9ADEBXgFxAWYBQgENAcQAcQAe
ANv/uv+7/8b/xv/H/83/0f/U/9r/4f/k/+X/5v/m/+X/5P/k/+T/5P/l/+P/4v/i/+L/
4v/i/+L/4f/i/+P/5P/m/+b/5//n/+f/5f/m/+b/5v/m/+b/5v/m/+f/6P/o/+j/6P/o
/+j/6P/o/+j/6P/p/+n/6v/q/+r/6v/q/+v/6//t/+3/7f/t/+//7//w//D/8P/x//D/
7//v//D/8P/w//L/8//0//b/9//4//f/9//6//r/+//8//3/AAACAAQAAwAEAAUABgAG
AAgACQAMAAwADgAQABEAFgAWABkAGwAbABwAHQAfACMAJQAmACcAKAApACoAKwAqACoA
KgArACwALAAsACwALAArACoAKgApACgAJwAmACMAIgAfABwAGwAZABYAEwAPAA0ACgAH
AAQAAgD///7//v/8//n/+P/0//L/8f/v//D/7//u/+3/7//u/+3/7f/r/+v/6//q/+r/
6v/p/+n/5//n/+f/5v/o/+f/5//n/+f/5//n/+f/5f/m/+b/5f/n/+b/5v/m/+T/5P/k
/+T/5P/k/+X/5f/l/+b/5//n/+f/6P/o/+n/6f/p/+n/6f/p/+n/6v/q/+r/6v/q/+r/
7P/r/+v/7P/t/+3/7f/u/+7/7v/u/+//7//v/+//7//v/+7/7v/u//D/8f/x//H/8P/w
/+//7//v/+//7//v/+3/7f/t/+3/7P/s/+z/7P/u/+7/7v/u/+7/7v/u/+3/6//r/+r/
6v/q/+v/6//r/+v/6//q/+r/7P/s/+z/7P/s/+v/6//r/+v/7P/s/+z/6v/q/+n/6f/r
/+v/6//r/+v/6//q/+r/7P/s/+z/7P/s/+z/6//r/+3/7v/w//D/8P/w/+7/7//v//D/
8//z//P/8//x//H/8v/y//P/8//0//T/9v/2//f/9//1//T/9P/0//b/9P/z//L/8P/u
/+3/6//r/+n/6f/o/+f/5v/m/+b/6P/o/+j/6P/m/+b/5f/l/+X/5f/l/+X/5//n/+b/
5v/n/+f/5//n/+f/5//n/+f/5f/l/+X/5f/l/+X/5v/m/+j/6P/o/+b/6P/p/+n/6f/l
/+b/6P/p/+//+f8KAB8APABeAIYAtQDmABkBRwFeAWEBRgEYAd0AlgBFAP7/z//G/9H/
1P/U/9f/3f/f/+L/5v/p/+z/7f/u/+7/7f/s/+r/6v/q/+v/6//q/+r/6v/q/+r/6v/p
/+r/6//s/+7/7f/t/+z/6//r/+z/7P/s/+z/7P/s/+z/7f/u/+7/7v/w//D/8P/w//D/
8P/w//H/7//w//D/8P/y//L/8//z//P/8//z//P/8//z//T/9P/z//X/9f/1//f/+P/4
//j/+f/5//n/+v/6//z//P/9//7//v///wAAAgAEAAUABgAHAAgACQAKAAwADgAPABIA
EgAUABYAFwAaABoAHQAfACEAIgAjACUAKQArACwALQAuAC8AMAAxADIAMgAyADMANAA0
ADQANAA0ADMAMgAyAC8ALgAtACwAKQAoACUAIgAfAB0AGgAXABUAEwAQAA0ADgAMAAkA
CAAEAAIA///+//z/+v/5//f/+P/3//b/9f/1//T/8//z//P/8//z//L/8v/y//H/8f/x
//H/8f/w//D/7//v/+//7//v/+//7//v//D/8P/v//H/8P/w//D/7v/u/+7/7v/w//D/
8f/x//D/8P/w/+//7//w//D/8f/x//H/8f/x//H/8f/y//L/8v/y//L/8v/y//H/8f/y
//H/8f/x//L/9P/0//T/9f/1//X/9f/1//X/9P/0//T/9P/1//X/9f/2//b/9f/1//X/
9f/1//X/8//z//P/8//0//T/9P/0//L/8v/y//L/9P/0//T/8//z//P/8v/y//L/8//z
//P/8//z//L/8v/0//T/9P/0//L/8f/x//H/8f/y//L/8v/y//L/8f/x//H/8f/x//H/
8//z//L/8v/y//H/8f/w//L/8v/y//L/8//z//X/9v/2//b/9v/2//T/9f/1//b/+P/5
//r/+//5//n/+v/6//v/+//8//z//v/+///////9//z//P/8//z/+v/5//j/+P/2//X/
8//x/+//7//u/+//7v/u/+7/7P/s/+z/7P/s/+z/6//r/+v/6//r/+v/6//r/+r/6v/r
/+v/6//r/+v/6//r/+v/6//r/+v/6//r/+v/7P/s/+z/7P/s/+r/7P/t/+3/7f/t/+7/
7v/t//H/+/8IABcAMABSAHoApQDSAAMBMwFYAWMBVgE0AQEBvgBvACIA5f/K/83/1P/Y
/9v/3//h/+T/6v/v//L/8f/y//L/8f/w/+7/7v/u/+//7//u/+7/7v/u/+7/7v/t/+//
7//v//D/7v/v/+//7//v//D/8P/w//L/8v/y//L/8f/y//L/8v/y//L/8v/y//T/9P/0
//X/9f/2//b/9v/0//T/9f/1//f/9//3//f/9f/1//b/9v/3//n/+f/5//n/+v/6//r/
+//7//v//P/8//7//v///wIAAgADAAQAAgAEAAUABgAJAAoACwAMABAAEgATABYAFAAW
ABgAGQAcABwAHwAhACMAJAAlACcAKQArACwALQAuAC8AMAAxADIAMgAyADMANgA2ADYA
NgA2ADUANAA0ADMAMgAxADAAKwAqACcAJAAjACEAHgAbABcAFQASAA8AEAAOAAsACgAI
AAYAAwACAAAA/v/9//v/+P/3//b/9f/1//T/8//z//P/8//z//L/8v/y//H/8f/x//H/
8f/w//L/8f/x//H/7//v/+//7//x//L/8v/x//H/8P/w//D/8v/y//L/8v/w//D/8f/x
/+7/7v/u/+3/7//w//D/8f/x//H/8f/x//H/8f/y//L/8P/w//D/8P/w/+//7//w//P/
8//z//T/8//y//H/8f/x//H/8f/x//H/8P/w//D/8f/z//T/9f/0//T/8//z//P/8//z
//P/8f/x//H/8f/y//L/8v/y//T/9P/0//T/8v/y//L/8f/z//P/8v/y//L/8//z//P/
8//z//L/8v/w//D/8P/w//D/7//v/+//8f/y//L/8v/y//L/8f/x//P/8//z//P/8v/x
/+//7v/w//H/8f/x//D/8P/w//D/8P/w//D/8P/y//D/8P/y//L/8v/y//L/8f/x//P/
9P/2//b/9v/2//b/9//3//j/9//3//f/9//5//n/+v/6//v/+//8//z/+v/6//v/+//7
//r/+v/6//z/+v/5//j/9v/0//P/8f/x/+//7//u/+3/7P/s/+z/7P/s/+z/7P/s/+z/
6//r/+v/6//r/+v/6//r/+r/6v/p/+n/6f/p/+v/6//r/+v/6//r/+v/6//t/+3/7v/u
/+z/7P/s/+r/6v/r/+v/6//t/+z/7P/t//P/+/8GABkANABUAHoApQDSAAEBLQFOAVsB
SgEiAe0ArgBjABoA4f/I/83/1v/W/9n/4f/j/+T/6P/r/+7/7//w//D/7//u/+7/7v/u
/+//7f/s/+z/7P/u/+7/7v/t/+3/7f/t/+7/7v/v/+//7//v//D/8P/w//D/8P/w//D/
8f/y//L/8v/w//D/8P/w//L/8v/y//P/8f/y//L/8v/0//T/9f/1//X/9f/1//X/9f/1
//b/9v/3//n/+f/5//n/+v/6//r/+f/5//n/+v/+/wAAAAABAAQABAAFAAYABAAGAAcA
CAAJAAoACwAMAA4AEAARABQAFAAWABgAGQAaABoAHQAfACIAJAAmACkAKwAtAC4ALwAu
AC8AMAAxADQANAA0ADUANQA0ADMAMgA0ADMAMgAyADMAMgAxADAALQAsACkAJgAjACEA
HgAbABkAFwAUABEADwAMAAgABgAFAAQAAgACAP7//P/7//n/+v/5//j/9//1//T/8//z
//P/8//z//L/8v/y//H/8f/x//H/8f/w//D/7//v/+//7f/t/+3/7f/v//D/8P/v/+//
7v/u/+7/7P/s/+z/7P/u/+7/7//v/+z/7P/s/+v/6//s/+z/7f/t/+3/7f/t/+3/7f/u
/+7/8P/w//D/8P/w/+//7//w//H/8f/x//L/8P/w//D/8f/x//H/8f/x//H/8P/w//D/
8v/z//P/8//y//L/8f/x//P/8//z//P/8//z//P/8//w//D/8P/w/+7/7v/u/+7/8P/w
//D/7//x//H/8P/w//D/8f/x//H/8P/v/+3/7P/u/+7/7v/u/+7/7f/t/+3/7//w//D/
8P/u/+7/7f/t/+3/7f/t/+3/6//r/+r/6v/q/+v/6//r/+7/8P/v/+7/7f/s/+v/6//t
/+7/7v/u/+7/7v/w//H/8f/y//P/8//z//P/8f/x//L/8v/0//X/9//4//j/+P/5//n/
9//2//b/9v/2//T/8//y//D/7v/t/+v/6f/n/+f/5v/m/+b/5//o/+b/5v/m/+b/5v/m
/+X/5f/j/+P/4//j/+P/4//i/+L/5f/l/+X/5f/l/+X/5f/l/+X/5f/l/+X/4//j/+T/
5P/i/+L/4v/g/+L/4//j/+P/5f/o/+b/4f/l//H//v8PACgATAB0AKEA0AADATcBYgFz
AWYBPgEJAcIAcQAeANv/vP/D/8z/yP/J/9H/0//U/9r/4f/k/+f/6v/q/+n/6P/n/+b/
5f/l/+X/5P/k/+T/5P/k/+T/4//l/+X/5f/m/+X/5f/k/+P/4//k/+T/5P/m/+b/5v/m
/+f/6P/o/+j/6v/q/+r/6v/o/+j/6P/p/+f/6P/o/+j/6v/q/+v/6//p/+n/6f/p/+v/
6//s/+z/7f/v/+//7//x//L/8v/y//P/8//z//T/9P/2//b/9//4//j/+f/6//r//P/9
//7///8AAAEAAgAEAAYABwAKAAoADAAOAA8AFAAUABcAGQAbABwAHQAfACMAJQAmACcA
JgAnACgAKQAoACgAKAApACsALAAtAC4ALAArACoAKgApACgAJwAmACEAIAAdABoAFwAV
ABIADwAPAA0ACgAHAAQAAgD///7/+v/4//X/9P/0//L/8f/v/+z/6//q/+n/6f/o/+f/
5//p/+n/6f/o/+b/5v/l/+X/5f/l/+X/5P/m/+X/5f/l/+X/5f/l/+X/5P/k/+P/4f/h
/+D/4P/g/+L/4v/i/+L/4P/g/+H/4f/i/+L/4v/h/+H/4v/i/+P/4//j/+P/4//j/+P/
5P/k/+b/5v/m/+b/5v/l/+X/5v/n/+f/5//o/+r/6v/q/+v/6//r/+v/6//r/+r/6v/q
/+r/6//r/+v/6v/q/+n/6f/p/+n/6f/p/+f/5//n/+f/6P/o/+j/6P/o/+j/6P/o/+r/
6v/q/+n/5//n/+b/5v/o/+n/6f/p/+n/6f/o/+j/6P/o/+j/6P/o/+f/5//n/+X/5v/m
/+b/5v/m/+X/5f/n/+f/5//n/+n/6f/o/+b/5v/m/+b/5v/p/+n/6//s/+r/6v/q/+r/
7P/t/+3/7v/t/+3/7f/t/+//7//w//D/8f/x//L/8v/y//L/8//z//P/8v/y//L/9P/y
//H/8P/s/+r/6f/n/+f/5f/l/+T/4f/g/+D/4P/g/+D/4P/g/+L/4v/h/+H/4f/h/+H/
4f/h/+H/4P/g/+H/4f/h/+H/4f/h/+H/4f/h/+H/4f/h/+P/4//k/+T/4//i/+H/3v/g
/+H/4f/h/+P/4v/i/+X/6//z/wAAFwA0AFgAgACtAN4ADwE9AVwBYQFKAR4B5wCeAE0A
AgDP/8L/y//O/8z/0f/X/9n/2v/c/9//5P/n/+f/5v/k/+L/5P/k/+T/5f/n/+b/5v/m
/+T/5P/k/+P/4//j/+P/5P/m/+f/5//n/+f/6P/o/+j/6P/o/+j/6P/n/+j/6P/o/+r/
6v/q/+r/7P/s/+z/7f/s/+z/6//q/+z/7P/t/+3/7//v/+//7//v/+//8P/w/+//8f/x
//H/7//w//D/8P/y//P/9P/2//b/+P/4//n/+v/6//v//P/8//7///8AAAEAAgADAAQA
CAAKAAsADgAOABAAEgATABYAFgAZABsAHQAeAB8AIQAjACUAJgAnACgAKQAqACsALQAu
AC8AMQAwADAAMAAwADAALwAuAC4ALQAsACsAKgAlACQAIQAeABsAGQAWABMAEQAPAAwA
CQAIAAYAAwACAP7//P/5//j/+P/2//X/8//y//H/8P/v/+//7v/t/+3/7f/t/+3/7P/s
/+z/6//r/+v/6//r/+r/7P/r/+v/6//p/+n/6f/p/+f/6P/o/+f/6P/o/+n/6v/q/+r/
6v/q/+j/6P/p/+n/6P/o/+j/5//n/+j/6P/p/+n/6f/p/+n/6f/p/+r/6v/s/+z/7P/s
/+z/6//r/+z/7f/t/+3/7v/s/+z/7P/t/+//7//v/+//8f/w//D/8P/u/+//7//v//D/
8P/v/+//7//v/+//7//v/+//7//v//D/8P/w//D/7v/u/+7/7v/u/+7/7v/t/+3/7f/s
/+z/7P/t/+3/7f/v/+//7v/u/+7/7v/u/+7/7v/t/+3/7f/t/+7/7v/u/+7/7v/t/+3/
7f/t/+3/7f/r/+v/6v/q/+r/6//r/+v/7P/s/+z/7P/s/+z/7P/q/+z/7v/u/+7/7v/t
/+3/7//w//D/8P/w//D/8P/x//H/8v/z//P/8//z//P/8//0//T/9//3//j/+P/4//j/
+f/5//f/9v/2//b/+P/2//X/9P/y//D/7//t/+v/6f/p/+j/6f/o/+j/6P/m/+b/5v/m
/+b/5v/l/+X/5f/l/+X/5f/l/+X/5P/k/+X/5f/l/+X/5f/l/+X/5f/l/+X/5f/l/+X/
5f/m/+b/6P/o/+j/5v/k/+X/5f/l/+f/6P/o/+f/6//1/wQAGQA0AFYAfgCtANwADQE5
AVgBXwFIASAB6wCkAFMACgDX/8b/y//S/9L/1//b/9//4v/k/+n/7P/t/+z/7P/r/+r/
6v/q/+r/6//p/+j/6P/o/+r/6v/q/+n/6f/p/+n/6v/q/+v/6//r/+v/7P/s/+z/7P/s
/+z/7P/t/+7/7v/u/+7/7v/u/+7/7v/u/+7/7//v//D/8P/w//D/8P/x//H/8//z//P/
8//z//P/9P/0//X/9//3//f/9//4//j/+P/5//n/+f/6//r//P/8//3/AAAAAAEAAgAA
AAIAAwAEAAcACAAJAAoACgAMAA0AEAASABQAFgAXABoAGgAdAB8AIQAiACMAJQAnACkA
KgArACwALQAuAC8AMgAyADIAMwA0ADQANAA0ADQAMwAyADIAMQAwAC8ALgArACoAJwAk
ACEAHwAcABkAFwAVABIADwAOAAwACQAIAAYABAABAAAA/v/8//v/+f/4//f/9v/1//P/
8v/x//H/8//z//P/8v/w//D/7//v/+//7//v/+7/8P/v/+//7//v/+//7//v/+//8P/w
/+//8f/w//D/8P/u/+7/7v/u/+7/7v/v/+//7v/u/+7/7f/t/+7/7v/v/+//7//v/+//
8f/x//L/8v/w//D/8P/w//D/7//v//D/7//v/+//8P/w//D/8P/x//H/8f/x//H/8//y
//L/8v/w//H/8f/x//T/9P/z//P/8//z//P/8//z//P/8//z//L/8v/y//L/8P/w//D/
8P/w//D/8P/v//H/8f/w//D/8P/x//H/8f/v/+//7v/u//D/8P/w//D/8P/v/+//7//t
/+7/7v/u//D/8P/v/+//7f/t/+3/7f/v/+//7v/u/+7/7//v/+//7v/u/+7/7v/u/+7/
7v/u/+7/7v/u/+//8f/x/+//7v/u/+7/7v/u/+//7//x//L/8v/y//L/8v/0//X/9f/2
//f/9//3//f/9//3//j/+P/3//f/+P/4//r/+v/7//v/+f/4//j/+P/2//T/8//y//L/
8P/v/+3/7f/r/+v/6v/p/+j/6P/o/+j/6P/o/+j/6P/o/+f/5//p/+n/6f/p/+n/6f/o
/+j/5//n/+f/5//l/+X/5f/l/+b/5//o/+n/6f/p/+r/6v/q/+r/6v/o/+b/5//n/+f/
6f/o/+r/7f/x//3/EAApAEYAaACQAL0A7AAbAUMBWAFRATABBAHLAIIAMwDw/8v/xv/P
/9L/1P/Z/93/4f/m/+j/6//s/+3/7P/s/+v/6v/q/+r/6v/r/+v/6v/q/+r/7P/s/+z/
6//p/+n/6f/q/+z/7f/t/+3/7f/u/+7/7v/u/+7/7v/u/+//8P/w//D/8P/w//D/8P/w
//D/8P/x//H/8v/y//L/8v/y//P/8//z//P/8//z//H/8f/y//L/9f/3//f/9//3//j/
+P/4//n/+f/5//r//P/+//7////+//7///8AAAAAAgADAAQABQAGAAcACAAKAAwADQAQ
ABIAFAAWABcAGAAYABsAHQAdAB4AHwAhACMAJQAmACcAKgArACwALQAwADAAMAAxADAA
MAAwADAALgAtACwALAAtACwAKwAqACcAJgAjACAAGwAZABYAEwASABEADwANAAoACAAF
AAQAAAD+//v/+v/5//j/+P/3//T/8//y//H/8f/w/+//7//v/+//7//u/+7/7v/t/+3/
6//r/+v/6v/o/+f/5//n/+j/6f/q/+v/6//s/+z/6//t/+z/7P/s/+v/6v/p/+j/5v/m
/+f/5//o/+j/6P/n/+f/6P/o/+n/6f/p/+n/6f/n/+f/6P/o/+j/6P/o/+j/6v/p/+n/
6v/r/+v/6//s/+r/6v/q/+v/6f/p/+n/6f/r/+r/6v/q/+r/6//r/+v/7P/s/+v/6//p
/+n/6f/p/+r/6//s/+3/6v/q/+r/6v/o/+j/6P/o/+j/6P/o/+f/6f/p/+j/6P/m/+f/
5//n/+f/5//m/+b/5v/m/+b/5v/m/+X/5f/l/+X/5v/m/+b/5v/m/+X/5f/j/+P/4//j
/+P/4//i/+L/5P/l/+X/5f/m/+b/5v/m/+T/5P/k/+T/4v/i/+L/4//j/+P/4//k/+P/
4//l/+X/4//g/+H/4v/j/+T/5f/l/+f/6P/o/+j/6P/o/+j/6f/p/+r/6//r/+v/6//p
/+n/6v/q/+v/6//s/+z/7P/s/+3/7f/t/+z/7P/s/+7/7P/r/+r/5v/k/+P/4f/j/+H/
4f/g/93/3P/c/9z/3P/c/9z/3P/e/97/3f/d/9z/2//a/9n/2f/Z/9j/2P/b/9v/2//b
/9n/2f/Z/9n/1//X/9f/1//Z/9n/2v/a/9z/3P/c/9r/2v/b/9v/2//b/9j/2P/Z/9v/
4//u////GAA4AGAAiwC8AO0AHwFMAV8BVgE2AQEBvgBtABwA2f+2/7f/vv++/73/w//J
/87/0v/V/9j/2f/c/9z/2//a/9j/2P/Y/9n/2//a/9r/2v/a/9r/2v/Z/9f/1//X/9j/
2P/Z/9n/2f/Z/9r/2v/a/9z/3P/c/9z/2//c/9z/3P/c/9z/3P/c/9r/2v/a/9v/3f/e
/97/3v/g/+D/4f/h/+H/4f/h/+H/3//f/+D/4P/f/+H/4f/h/+P/5P/k/+T/5f/l/+X/
5v/o/+r/6v/r/+r/6v/r/+z/7v/w//H/8v/z//T/9f/2//j/+v/7//7//P/+/wAAAQAC
AAIABQAHAAsADAANAA8ADwARABIAEwAUABUAFgAXABoAGgAaABsAHAAcABwAHAAbABkA
FwAWABUAFAATABIAEQAQAA0ACgAJAAcABAABAP///f/6//f/+P/2//P/8v/v/+z/6P/m
/+b/5P/j/+H/4P/f/97/3f/b/9r/2f/Z/9v/2//b/9r/2P/Y/9f/1//X/9f/1//W/9T/
0//T/9P/0f/R/9H/0f/R/9L/0v/R/9P/0v/S/9L/0v/S/9L/0v/Q/9D/0f/R/9L/0v/S
/9H/0f/S/9L/0//T/9P/0//T/9T/1f/X/9j/1v/W/9b/1v/Y/9f/1//Y/9f/1//X/9j/
2v/a/9r/2//Z/9n/2f/Z/9v/2v/a/9r/2f/Z/9j/1//a/9r/2f/Z/9n/2f/Z/9n/2P/X
/9b/1f/W/9b/1v/W/9b/1v/W/9b/1P/U/9T/0//V/9X/1P/U/9T/1f/V/9X/1P/T/9H/
0P/S/9L/0v/S/9L/0f/R/9H/z//Q/9D/0P/S/9L/0f/R/8//z//P/8//0P/R/9H/0v/Q
/9H/0f/R/9H/0P/P/87/zv/O/87/zv/O/87/zv/P/83/zf/N/87/0f/R/9P/0//Q/8//
zv/O/83/zf/N/83/zv/P/9D/0f/S/9L/1P/U/9T/1P/U/9T/1P/U/9T/1P/U/9T/1v/W
/9b/1v/Y/9j/2P/Y/9r/2v/a/9r/1//W/9X/1P/R/9D/z//O/83/zP/L/8r/yf/I/8f/
xv/G/8b/xv/G/8b/xv/G/8b/yP/I/8j/yP/H/8b/xf/E/8T/xP/E/8T/xP/E/8T/xP/E
/8T/xP/E/8b/xv/G/8b/xv/G/8b/xv/F/8T/w//C/8P/xP/F/8b/0P/Y/+D/6P8HACYA
RQBkAA==
         </WaveFormData>
      </LeadData>
      <LeadData>
         <LeadByteCountTotal>10000</LeadByteCountTotal>
         <LeadTimeOffset>0</LeadTimeOffset>
         <LeadSampleCountTotal>5000</LeadSampleCountTotal>
         <LeadAmplitudeUnitsPerBit>4.88</LeadAmplitudeUnitsPerBit>
         <LeadAmplitudeUnits>��V</LeadAmplitudeUnits>
         <LeadHighLimit>2147483647</LeadHighLimit>
         <LeadLowLimit>268435456</LeadLowLimit>
         <LeadID>V6</LeadID>
         <LeadOffsetFirstSample>0</LeadOffsetFirstSample>
         <FirstSampleBaseline>0</FirstSampleBaseline>
         <LeadSampleSize>2</LeadSampleSize>
         <LeadOff>FALSE</LeadOff>
         <BaselineSway>FALSE</BaselineSway>
         <ExcessiveACNoise>FALSE</ExcessiveACNoise>
         <MuscleNoise>FALSE</MuscleNoise>
         <LeadDataCRC32>2072862777</LeadDataCRC32>
         <WaveFormData>
8v/y//L/8v/y//L/8v/y//L/8v/y//L/8v/y//L/8v/y//L/8v/y//L/8v/y//L/8v/y
//L/8v/y//L/8v/y//D/8P/w//D/8P/w//D/8P/w//D/8P/w//D/8P/w//D/8P/w//D/
8P/w//D/8P/w//L/8v/y//L/8v/y//P/9P/0//T/9f/1//f/9//3//n/9//3//f/+P/4
//j/+v/7//v/+//7//z//P/8//3//f/8//z//P/8//r/+P/4//f/9P/y//H/8f/w//D/
7//v/+7/7f/t/+3/6//r/+v/6//r/+v/6v/q/+z/7P/s/+3/6//q/+r/6v/q/+r/6v/q
/+j/6v/q/+r/6v/q/+r/6v/s/+z/7P/s/+3/7f/s/+z/7P/s/+z/7P/q/+z/7P/r/+v/
8P/5/wYAFwAuAEkAagCQALgA4AD9AA4BCQH1ANUApwBxADwADwD4//b/9//z//H/7//u
/+z/7v/u/+//7//x//D/7//u/+3/7f/t/+3/6//r/+v/6//r/+v/6//r/+v/6//r/+v/
7f/t/+3/7f/t/+7/7v/u/+z/7P/s/+z/7v/v/+//7//v//D/8P/w/+7/7v/u/+7/8P/w
//D/8f/x//H/8v/y//L/8v/y//L/8P/w//H/8v/y//L/8//z//P/9P/0//T/9f/1//X/
9v/3//j/+P/5//n/+v/6//v//f/9//7/AAD//wAAAQACAAQABQAGAAcACAAJAAsADAAL
AAwADgAQABMAFAAWABcAGAAaABsAHAAcAB0AHQAfAB4AHgAeAB8AIQAhACEAIQAjACMA
IgAhACAAIAAgAB8AHQAcABkAFwATABEADwANAAsACQAGAAUABAACAAAA/v/+//v/+v/5
//j/9v/2//X/9P/z//L/8f/z//L/8v/y//H/8f/y//L/8f/x//H/8P/w//D/8P/w//D/
7//v/+//7//v/+//7//v/+//7//v/+//7//v/+7/7v/u/+7/7v/u/+7/7v/u/+7/7v/u
/+7/7v/u/+7/7v/u/+7/7v/v/+//7//v/+//7v/u/+7/7v/t/+v/7f/t/+3/7v/v/+//
7//v/+//7//x//L/8v/y//D/8P/v/+//8P/w//D/8P/y//L/8v/y//L/8v/y//L/8v/x
//H/8f/v/+//7//v/+//7//v/+//7//v/+//7//x//H/8P/w//H/8f/x//H/8v/y//L/
8v/w//D/8P/v//H/8f/x//H/7//v/+//7//v/+//7//v/+3/7f/s/+z/7//v/+7/7v/w
//D/8P/x//D/8P/v/+//7//v/+//7//v//D/8P/w/+7/8P/w//D/8P/w//D/8P/x//L/
9P/0//X/9f/z//P/8//1//X/9f/1//b/9v/2//j/+f/5//n/+f/6//r/+v/7//v//P/8
//z//P/6//j/+P/3//L/8P/v/+//7P/s/+v/6//s/+v/6//r/+v/6//r/+v/6f/p/+j/
6P/q/+r/6v/r/+3/7P/s/+z/6//q/+n/6P/o/+r/6v/q/+r/6v/q/+r/6P/o/+j/6P/r
/+v/6v/q/+r/6v/q/+r/6v/s/+z/6//t//L/+/8IABsAMgBRAHQAnADIAO4ABwEMAQMB
5wC9AIsAVQAkAP//8v/0//H/7f/t/+v/6P/o/+r/7P/v//H/8P/u/+z/6v/r/+v/6//r
/+3/7f/t/+3/7P/r/+r/6f/n/+f/5//n/+j/6f/q/+v/6//s/+z/7P/s/+z/7P/s/+z/
7f/t/+3/6//s/+z/7P/s/+z/7P/s/+7/7v/u/+//7//v//D/8P/u/+7/7v/u//D/8P/x
//L/8P/w//H/8f/z//T/9P/0//X/9f/1//b/9f/2//b/9//5//r/+v/7//n/+f/6//z/
/f/+////AAAEAAUABgAHAAgACQALAAwADAAMAA0ADgARABIAFAAVABgAGgAbABwAGgAb
ABsAHQAcABwAHAAdAB0AHQAdAB0AHwAfAB4AHQAaABoAGgAZABcAFgATABEADwANAAsA
CQAJAAcABAADAAAA/v/8//r/+v/3//b/9f/0//L/8v/x//L/8f/w/+//7//u/+7/7v/r
/+v/7P/s/+n/6f/p/+j/6v/q/+r/6v/q/+n/6f/p/+n/6f/p/+n/6//r/+v/6//p/+n/
6f/o/+j/6P/o/+j/6v/q/+r/6v/q/+r/6v/q/+j/6P/o/+j/6P/o/+j/6f/r/+v/6//r
/+z/7P/s/+z/6f/n/+n/6f/p/+r/6//r/+7/7//w//H/7//u/+z/6v/q/+r/6f/p/+v/
7P/t/+7/7P/s/+z/7P/q/+r/6v/q/+r/6f/p/+n/6f/p/+n/6f/s/+3/7v/v/+7/7f/s
/+v/6v/p/+f/5v/p/+n/6f/p/+r/6v/q/+r/6v/q/+r/6f/p/+n/6f/p/+f/5//n/+f/
6f/p/+n/6f/r/+v/6v/q/+n/5//o/+b/6P/o/+j/6P/o/+r/6v/r/+z/6v/q/+v/6//r
/+v/6//t/+3/7f/t/+7/8P/w//L/8//z//P/8//0//L/8v/z//P/9P/0//T/9P/2//T/
9P/z/+7/7P/r/+v/6P/o/+f/5//k/+P/4//j/+H/4f/h/+H/4//j/+L/4v/k/+T/5P/l
/+P/4v/i/+L/4v/i/+L/4v/i/+T/5P/k/+L/4v/i/+L/5P/k/+T/5P/j/+P/4v/i/+L/
4v/i/+L/4v/k/+b/5//n/+r/8f/8/wsAIgBBAGQAigCyAN4ABQEYARkBCQHnALMAdwA8
AAkA7v/u/+3/5//j/+P/4P/g/+L/5v/p/+v/6v/o/+b/5P/l/+X/5f/l/+X/5f/l/+X/
4//j/+P/4//k/+X/5v/n/+f/5//n/+f/5f/m/+b/5v/o/+j/6P/o/+j/6f/p/+n/6f/q
/+r/6v/q/+r/6v/q/+r/6v/q/+v/6//r/+z/7P/s/+z/7P/s/+3/7v/w//L/8f/w//D/
7//v//D/8P/w//L/8//0//b/9v/2//X/9f/1//b/9v/3//r/+//9/wAA//8AAAEAAgAD
AAMAAwADAAYABwAJAAoADQAOABAAEgARABIAFAAVABgAGgAbABwAHAAdAB0AHwAeAB4A
HgAfAB8AHwAfAB8AHwAfAB4AHQAcABwAHAAbABkAGAAVABMAEQAPAA0ACwAJAAcABAAD
AAIAAAD+//z//P/5//j/9//2//T/9P/z//L/8f/w/+//7//u/+7/7v/t/+3/7v/u/+3/
7f/t/+z/7P/s/+z/7P/s/+v/6//r/+v/6//r/+v/6//r/+v/6//r/+v/6//q/+j/6P/o
/+j/6v/q/+r/6v/s/+z/7P/s/+z/7P/s/+z/7P/s/+z/7f/t/+3/7f/t/+7/7v/u/+7/
7//t/+//7//v//D/8f/x//H/8f/x//H/8f/y//L/8v/w//D/7//v//L/8v/y//L/8v/y
//L/8v/y//L/8v/y//D/7//v/+//8f/x//H/8f/x//H/8f/x//H/8f/x//H/7//v/+7/
7v/v/+//7//v/+7/7v/u/+7/8P/w//D/7//v/+//7//v/+//7//v/+//7//v/+//7//v
/+//7v/u/+//7//u/+7/8P/w//D/8P/w//D/8P/w//H/8v/y//L/8//z//P/8//z//X/
9//3//f/+P/2//b/+P/5//n/+f/5//r//P/8//3//f/7//r/+f/4//r/+P/4//f/9v/0
//P/8//w//D/7//v/+z/6//r/+v/7f/t/+3/7f/r/+v/6v/q/+r/6v/q/+v/7f/s/+z/
7P/s/+z/7P/s/+r/7P/s/+z/6v/q/+r/6v/s/+z/7P/s/+3/7f/s/+z/7P/s/+z/7P/q
/+z/7P/t/+//9v///w4AIQA4AFUAeACkANAA9AALARYBCwHvAMcAlQBdACYAAwD4//z/
9//x//H/8f/u/+7/7v/w//H/8//1//T/8//y/+//7//v/+//7//v/+//7//t/+3/7f/t
/+7/7//w//H/7//v/+//7//v//D/8P/w//D/8P/w//D/8P/x//H/8f/x//L/8v/y//T/
9P/0//T/8v/y//L/8//z//P/9P/0//T/9P/0//T/9P/0//X/9v/2//b/9//3//f/+P/4
//j/+f/5//n/+v/5//r/+v/7//3//v/+////AQABAAIABAADAAQABQAGAAgACQAKAAsA
DgAPABEAEgATABQAFgAYABcAGAAaABsAHAAeAB8AIAAiACMAIwAlACYAJgAmACcAJwAn
ACcAJwAnACcAJgAlACIAIgAiACEAHwAeABsAGQAZABcAFQATAA8ADQAKAAkACgAIAAYA
BAACAP///v/9//z/+v/6//n/+v/5//j/9//3//b/9v/2//X/9f/2//b/9//3//f/9v/2
//b/9v/2//T/8//z//P/9f/1//X/9f/1//X/9f/1//X/9f/1//T/8v/y//L/8v/y//L/
8v/y//L/8v/y//L/9P/0//T/9P/0//T/9P/1//X/9f/1//X/9P/0//T/9P/1//P/9f/1
//P/9P/1//X/9//3//f/9//3//j/+P/4//j/+P/3//f/+P/4//j/+P/4//j/+P/4//b/
9v/2//b/+P/3//f/9//3//f/9//3//f/9//3//f/9//3//f/9//3//f/9v/2//X/9f/1
//X/9v/2//b/9v/4//j/+P/3//X/9f/1//X/9f/1//X/9f/3//f/9//3//X/9f/0//T/
9//3//b/9v/2//b/9P/0//b/9v/2//b/+P/4//n/+v/4//j/+f/5//f/9//3//n/+v/7
//z//v/8//z//v///////////wAAAAAAAAEAAQAAAAAAAAAAAAAA/v/+//3//P/6//n/
+f/2//b/9f/1//L/8f/x//H/8//z//P/8//x//H/8P/w//D/8P/w//H/8f/w//D/8P/w
//D/8P/w/+7/8P/w//D/8P/w//D/8P/w//D/8P/w//H/8f/w//D/8v/y//L/8v/y//L/
8v/x//P/+P///wgAGQAwAE0AbgCSALwA5AADARQBEwEBAeEAsQB7AEQAFQD+//7////5
//f/9f/w//D/8v/0//X/9f/3//b/9f/0//P/8//z//P/8f/x//H/8f/x//H/8f/x//P/
8//z//P/8//z//P/8//z//T/9P/0//T/9P/0//T/9P/1//X/9f/z//T/9P/0//T/9P/0
//T/9v/2//b/9//1//X/9v/2//b/9v/2//b/9v/2//f/+P/4//j/+f/5//v//P/8//z/
+//7//v//P/9//7//v//////AAAAAAEAAQABAAIABAAFAAYABwAIAAoACwAMAA0ADgAP
ABEAEgATABQAFgAYABkAGgAcAB0AHgAgACEAIgAiACMAIwAlACYAJgAmACcAKQApACkA
KQApACkAKAAnACQAJAAkACMAHwAeABsAGQAYABcAFgAVABEADwAMAAsADAAKAAgABgAG
AAMAAgABAP7//P/8//v/+v/5//j/9//3//b/9v/2//X/9f/2//b/9f/1//X/9P/0//T/
9P/0//b/9f/1//X/9f/1//X/9f/1//X/9f/1//X/9f/1//T/9v/2//b/9v/2//b/9v/2
//X/9P/z//L/9P/0//T/9P/0//T/9P/1//X/9f/1//X/9P/0//T/9P/z//H/8//z//X/
9v/3//f/9f/1//X/9f/1//b/9v/2//T/9P/z//P/9f/2//f/+P/2//b/9v/2//b/9v/2
//b/9v/1//X/9f/1//X/9f/1//X/9f/1//X/9f/1//X/9f/3//f/9v/2//f/9//3//f/
9v/2//b/9v/2//b/9v/1//P/8//z//P/9f/1//X/9f/1//X/9f/1//X/9f/0//T/8//z
//L/8v/0//T/9P/1//b/9v/1//X/9f/1//X/9f/1//T/9P/0//T/9P/0//T/9v/2//f/
+P/4//j/+f/5//v/+//7//3//P/7//r/+v/8//z//v////3//f/9//7//v/+//////8A
AAAAAAAAAAAA/v/+//3/+v/4//f/9//0//T/8//z//T/8//z//P/8v/x//D/7//x//H/
8P/w//D/8P/w//H/8f/w//D/8P/u/+7/7v/u/+3/8P/x//L/8P/w//D/8P/w//D/8P/w
//H/8f/w//D/7v/u/+7/7v/y//D/7v/x//X/+P///woAGwAyAE0AbgCUALwA4gABARIB
DQH3ANUApQBvADwADQD4//z//f/3//X/9f/y/+7/8P/y//H/8f/y//L/8v/y//H/8f/x
//H/7//v/+//7//x//H/8f/x//H/8f/x//H/8f/x//H/8f/x//L/8v/y//D/8P/w//D/
8P/x//H/8f/x//L/8v/y//L/8v/y//L/8v/y//L/8//1//X/9v/2//T/9P/0//T/9P/0
//X/9v/4//j/+f/5//n/+v/6//r/+v/5//j/+P/6//z//f//////AAAAAAEA/////wAA
AgAFAAYABwAIAAgACQAKAAsADgAPABEAEgATABQAFgAYABkAGgAcAB0AHgAgACEAIgAi
ACMAIwAlACYAJgAmACcAJQAlACUAJQAnACcAJgAlACQAJAAkACMAIQAgAB0AGwAZABcA
FQATABEADwAMAAsACAAGAAQAAgAEAAEAAAD///7//P/8//v/+v/5//j/9//3//b/9v/2
//X/9f/2//b/8//z//P/8v/0//T/9P/0//L/8f/x//H/8f/x//H/8f/z//P/8//z//H/
8f/x//D/8P/w//D/8P/y//L/8v/y//D/8P/w//D/8P/w//D/8P/w//D/8P/x/+//7//v
/+//8v/y//L/8v/x/+//8f/x//P/9P/1//X/8//z//P/8//z//T/9P/0//T/9P/z//P/
9P/0//T/9P/0//T/9P/0//T/9P/0//T/9P/z//P/8//x//H/8f/x//H/8f/x//H/8f/x
//H/8f/z//P/8v/y//P/8//z//P/8P/w//D/8P/w//D/8P/v/+//7//v/+//8f/x//H/
8f/v/+//7//v/+//7//u/+7/7//v/+7/7v/u/+7/7v/v//D/8v/x//D/7//u/+z/7P/t
/+7/7v/u/+//7//w//H/8v/1//P/8//z//T/8v/y//T/9f/2//f/+P/6//r/+v/7//v/
+P/4//j/+P/6//j/+P/3//T/8v/x//H/7P/s/+v/6//q/+n/6f/p/+n/6f/p/+n/6f/p
/+j/6P/m/+b/5v/n/+f/5v/m/+b/6P/o/+j/6P/m/+j/6P/o/+j/6P/o/+j/5v/m/+b/
5v/n/+f/5v/m/+b/5v/m/+b/6P/o/+b/4//l/+z/9f8AAA8AJgBDAGQAigC2AOQACQEc
ARsBCQHlALMAdwA8AAcA7v/y//P/6f/j/+X/4v/g/+L/5v/p/+3/7f/s/+v/6v/o/+f/
5v/l/+X/5f/l/+X/5f/l/+X/5f/n/+f/5//n/+X/5f/l/+X/4//k/+T/5P/m/+b/5v/m
/+j/6f/p/+n/6//s/+z/7P/q/+r/6v/q/+j/6P/o/+n/6//r/+z/7P/r/+r/6f/o/+r/
6v/r/+z/7v/u/+//7//v//D/8P/w/+//7//v//D/8//0//T/9f/z//T/9P/1//f/9//4
//r/+f/6//v//P/+////AAABAAAAAQADAAQABgAIAAsADgAPABAAEgATABYAGAAZABoA
GAAZABkAGwAbABoAGQAZABwAHQAeAB8AHQAdABwAGwAaABoAGgAZABUAFAARAA8ACwAJ
AAcABQAEAAMAAQABAP7//P/6//j/+P/1//T/8//0//L/8v/x/+7/7f/s/+v/6f/o/+j/
6P/p/+n/6v/q/+f/5//n/+b/6P/o/+j/6P/o/+f/5//n/+f/5//n/+f/5f/l/+X/5f/l
/+X/5f/k/+T/5P/k/+T/5P/k/+T/5P/k/+T/5P/k/+b/5v/m/+b/5v/m/+b/5//n/+f/
5//n/+j/6P/o/+j/6f/n/+n/6f/n/+j/6f/p/+v/6//r/+v/6//s/+z/7P/s/+z/6//r
/+z/7P/s/+z/7P/s/+z/7P/s/+z/7P/s/+z/6//r/+v/6f/p/+n/6f/r/+v/6//r/+v/
6//r/+v/6//r/+r/6v/r/+v/6//r/+r/6v/q/+r/6P/o/+j/5//p/+n/6f/p/+n/6f/p
/+n/6f/p/+n/6f/r/+v/6v/q/+v/6//q/+j/6P/o/+j/6P/q/+r/6//s/+z/7P/t/+3/
7f/t/+3/7//v/+//7//w//D/8P/y//P/8//z//P/9P/0//T/9f/1//T/9P/0//T/9v/0
//T/8//u/+z/6//r/+r/6v/p/+n/5v/l/+X/5f/j/+P/4//j/+X/5f/k/+T/5P/k/+T/
5f/n/+b/5v/m/+b/5v/m/+b/5P/m/+b/5v/k/+T/5P/k/+b/5v/m/+b/5v/l/+P/4v/k
/+T/5P/k/+b/5v/m/+f/6f/s//P/AgAXADAATQBwAJgAwgDsAAcBEAEJAfEAywCZAGEA
KgABAPT/9v/x/+v/6//p/+b/5P/k/+T/5//r/+n/6P/n/+b/5//n/+f/5//p/+n/6f/p
/+f/5//n/+f/5f/l/+X/5f/n/+f/5//n/+f/6P/o/+j/6P/o/+j/6P/o/+n/6f/p/+n/
6v/q/+r/7P/s/+z/7P/q/+r/6v/r/+v/6//s/+z/7v/u/+7/7v/w//D/8f/y//D/8P/x
//H/7//w//D/8P/z//P/8//0//X/9v/2//f/9//4//j/+f/7//v//P/+//3//v///wAA
BAAFAAYABwAIAAkACwAMAA0ADgAQABIAEwAUABYAFwAYABoAGwAcABoAGwAbAB0AHwAg
ACEAIwAhACEAIQAhACEAIQAgAB8AHgAeAB4AHQAbABoAFwAVABMAEQAPAA0ACwAJAAYA
BQAEAAIAAAD+//z/+f/4//f/+P/2//b/9f/0//P/8v/x//H/8P/w//D/7//v//D/8P/v
/+//7//u/+7/7v/u/+7/7v/t/+3/7f/t/+3/7f/t/+v/6//r/+v/7f/t/+3/7P/u/+7/
7v/u/+z/7P/s/+z/7P/s/+z/7P/s/+z/7P/s/+z/7P/s/+3/7f/t/+3/7f/u/+7/7v/u
/+//7f/v/+//7//w//H/8f/v/+//7//v//H/8v/y//L/8v/y//H/8f/w//D/8P/w//L/
8v/y//L/8v/y//L/8v/y//H/8f/x//P/8//z//P/8f/x//H/8f/v/+//7//v//H/8f/w
//D/8f/x//H/8f/y//L/8v/y//L/8v/y//H/7//v/+//7//x//H/8f/x//H/8f/x//H/
8f/x//D/8P/v/+//7v/u/+7/7v/u/+//8P/w/+//7//v/+//8f/x//D/8v/y//L/8v/w
//D/8f/y//L/8v/z//P/8//z//P/9f/1//X/9f/2//b/9v/4//n/+//7//v//P/8//z/
/f/9//r/+v/6//r//P/6//r/+f/2//T/8//z/+7/7v/t/+3/7v/t/+3/7f/r/+v/6//r
/+v/6//q/+r/6v/q/+r/6//r/+r/6v/q/+z/7P/s/+z/6v/s/+z/7P/q/+r/6v/q/+r/
6v/q/+r/7f/t/+z/7P/s/+z/7P/s/+z/7P/s/+v/7f/y//3/CAAZADIATwByAJoAxADq
AAUBEgEJAfMA0QCdAGUAMgAJAPj//P/7//P/8f/v/+7/7P/u//D/8f/z//P/8v/x//D/
7f/t/+3/7f/t/+3/7f/t/+3/7f/t/+3/7//v/+//7//v/+//7//v/+3/7v/u/+7/7v/u
/+7/7v/u/+//7//v//H/8v/y//L/8v/y//L/8v/y//L/8v/z//P/8//0//T/9P/0//T/
9P/0//T/9f/2//b/9v/3//f/9//4//j/+P/5//n/+f/6//v//P/8//3//f/+//7////9
//3//v8AAAMABAAFAAYABgAHAAgACQAMAA0ADwAQABMAFAAWABgAFwAYABoAGwAaABwA
HQAeACAAIQAhACMAJgAmACYAJwAnACcAJwAnACcAJwAmACUAJAAkACQAIwAhACAAHQAb
ABkAFwAVABMAEQAPAAwACwAKAAgABgAEAAQAAQAAAP///v/8//z/+//6//n/+P/3//f/
9v/2//b/9f/1//b/9v/1//X/9f/0//T/9P/0//T/9P/z//P/8//z//P/8//z//X/9f/1
//X/8//z//P/8v/y//L/8v/y//L/8v/y//L/8v/y//L/8v/0//T/9P/0//T/9P/0//X/
9f/1//X/9f/0//T/9P/0//P/8f/z//P/8//0//X/9f/1//X/9f/1//X/9v/2//b/9v/2
//X/9f/0//T/9P/0//b/9v/2//b/9v/2//b/9v/4//f/9//3//b/9f/0//P/9f/1//X/
9f/z//P/8//z//X/9f/0//T/9f/1//X/9f/0//T/9P/0//T/9P/0//P/8//z//P/8//x
//H/8f/x//L/8//0//X/8//z//L/8v/z//P/8v/y//T/9P/0//X/9P/0//P/8//z//P/
8//z//H/8v/y//L/9P/2//T/8v/y//L/8v/y//T/9P/1//b/9P/0//X/9f/3//f/9//5
//n/+f/5//r/+v/6//z//f/7//v/+//8//z//P/9//3//v/+//7//v/9//r/+f/3//b/
9P/z//P/8v/y//H/8f/u/+3/7f/t/+//7//v/+//7//v/+7/7v/u/+7/7v/v/+3/7P/s
/+z/7P/s/+z/7P/o/+r/6v/q/+v/7P/t/+7/8P/w//D/8P/v/+//7v/u/+z/7P/s/+z/
7P/u/+7/7//x//b/AQAUACcAPgBfAIIAqgDUAPYACwEOAf8A4wC9AIkATwAcAP3/+P/4
//P/8f/x//H/8P/w//D/8P/z//P/8//y//H/8P/v/+//7//v/+3/7f/t/+3/7//v/+//
7//t/+3/7f/t/+//7//v/+//7//w//D/8P/w//D/8P/w//D/8f/x//H/8f/y//L/8v/y
//L/8v/y//D/8P/w//H/8f/x//L/8v/y//L/8v/y//L/8v/z//T/9v/2//f/9//1//b/
9v/2//n/+f/5//r/+//8//z//f/7//z//P/9//3//f/+/wAAAQACAAMABAAGAAcACAAJ
AAwADQAPABAADwAQABIAFAATABQAFgAXABgAGgAbABwAHAAdAB0AHwAhACIAIwAlACQA
IwAiACEAHwAfAB4AHQAdAB4AHwAfAB0AHAAZABcAFAARAA4ACwAKAAkABwAHAAQAAgAA
AP7//v/7//r/+f/6//j/+P/3//T/8//y//H/8f/w//D/8P/x//H/8v/y/+//7//v/+7/
7P/s/+z/7P/q/+n/6f/p/+v/6//r/+v/7P/t/+7/7//v/+//7//u/+z/7P/s/+z/6v/q
/+r/6v/q/+r/6v/q/+r/6v/q/+r/6v/q/+r/6//r/+v/6//r/+z/7P/s/+z/7f/r/+3/
7f/r/+z/7f/t/+v/6//r/+v/6//s/+z/7P/s/+z/6//r/+z/7P/s/+z/7P/s/+z/7P/s
/+z/7P/s/+3/7f/u/+//7v/t/+z/6//r/+v/6//r/+n/6f/p/+n/6v/r/+v/7P/s/+v/
6v/p/+j/6P/o/+j/6P/o/+j/5//p/+n/6f/p/+n/6f/p/+n/6f/p/+n/6f/n/+f/5v/m
/+X/5f/k/+T/5f/m/+f/6f/o/+j/5//n/+X/5f/l/+X/5f/m/+b/5v/m/+b/5v/o/+b/
5v/m/+f/5f/k/+b/5v/m/+b/6P/o/+n/6v/q/+r/6//r/+n/6f/p/+v/7f/t/+3/7v/t
/+z/7f/t/+3/7f/t/+7/7v/u/+//7//w//D/8P/w//L/8P/w/+//6//o/+b/5f/k/+T/
4//j/+H/3//e/93/3v/f/+D/4f/h/+H/4P/g/9//3v/d/93/3//e/97/3v/e/97/3v/e
/9r/3P/c/9z/2v/a/9r/2v/c/9z/3P/c/97/3//f/+D/3//e/93/3P/e/9z/2v/d/9//
4P/n//L/AQAWADMAVAB6AKYA0gD5AA4BDwH/AN8ArQBzADoABwDo/+b/5f/f/9v/2f/a
/9z/3P/c/93/3f/f/97/3f/c/9v/2//b/9v/3f/d/93/3f/b/9v/2//b/9v/2//b/9v/
2//b/9v/2//b/9z/3P/c/97/3v/e/97/3P/d/93/3f/d/97/3v/e/9z/3P/c/9z/3v/e
/97/3//f/9//4P/g/+D/4P/g/+D/3v/e/9//4P/g/+D/4f/h/+H/4v/i/+L/4//j/+P/
5P/n/+j/6P/p/+n/6v/q/+v/6//r/+z/7v/v//D/8f/y//L/8//0//X/9P/1//f/+P/5
//r//P/+/wEAAgAEAAUABAAGAAcACAAIAAkACQALAA4ADgAOAA8ADwAPAA8ADwANAA0A
DAALAAoACgAKAAkABwAGAAMAAQABAP///f/7//n/9//0//P/9P/y//D/7v/t/+n/5//l
/+T/4v/i/+H/4P/f/97/3f/b/9r/2v/a/9v/2//c/9z/2//b/9v/2v/a/9r/2v/a/9j/
1//X/9f/1//X/9f/1//V/9X/1f/V/9X/1f/V/9T/1v/W/9b/1v/U/9T/1P/U/9T/1P/U
/9T/1v/W/9b/1v/W/9b/1v/X/9n/2f/Z/9n/2P/Y/9j/2P/Z/9f/2f/Z/9n/2v/b/9v/
2//b/9v/2//Z/9r/2v/a/9z/3P/b/9v/2//a/9n/2P/a/9r/2v/a/9r/2v/a/9r/2P/X
/9f/1//Z/9n/2f/Z/9n/2f/Z/9n/2P/X/9b/1f/X/9f/1v/W/9f/1//X/9f/1P/U/9T/
1P/W/9b/1v/V/9X/1f/V/9X/0//T/9P/0//T/9P/0//T/9P/0//S/9L/1P/V/9X/1v/V
/9T/0//T/9L/0v/R/9H/0f/R/9H/0f/R/9L/0v/S/9D/0P/Q/9L/1P/U/9T/1f/S/9L/
0f/Q/9H/0f/R/9L/1P/U/9T/1P/V/9b/1v/W/9b/1v/Y/9j/2P/Y/9j/2P/Y/9j/2v/a
/9r/2v/c/9z/3P/c/97/3v/e/97/2//a/9n/2P/W/9T/0v/Q/87/zv/O/87/zf/M/8v/
yv/M/8z/zP/M/8r/yv/K/8r/zP/M/8z/zP/K/8r/yv/K/8j/yP/I/8j/yv/K/8r/yv/K
/8r/yv/K/8r/yv/K/8r/yv/K/8r/yv/I/8j/yP/I/8r/yv/K/8r/0P/U/9j/3P/y/wgA
HgA0AA==
         </WaveFormData>
      </LeadData>
   </Waveform>
</RestingECG>
