# Supplementary material for: Detection of Left Atrial Enlargement Using a Convolutional Neural Network-Enabled Electrocardiogram
Source: Front Cardiovasc Med. 2020 Dec 17;7:609976. doi: 10.3389/fcvm.2020.609976 (PMC7773668; doi:10.3389/fcvm.2020.609976)
Supplement: Supplementary file 2 [file Data_Sheet_2.ZIP › normal1/1802010093_8095_0000001Z.XML]

<?xml version="1.0" encoding="Windows-1252"?>
<!DOCTYPE RestingECG SYSTEM "restecg.dtd">
<RestingECG>
   <PatientDemographics>
      <PatientID>1802010093</PatientID>
      <PatientAge>69</PatientAge>
      <AgeUnits>Years</AgeUnits>
      <Gender>Female</Gender>
      <PatientLastName>hemanshi</PatientLastName>
   </PatientDemographics>
   <TestDemographics>
      <DataType>Resting</DataType>
      <Site>1</Site>
      <AcquisitionDevice>MAC55</AcquisitionDevice>
      <Status>Unconfirmed</Status>
      <Priority>Normal</Priority>
      <AcquisitionTime>09:37:37</AcquisitionTime>
      <AcquisitionDate>07-08-2015</AcquisitionDate>
      <CartNumber>1</CartNumber>
      <AcquisitionSoftwareVersion>009C</AcquisitionSoftwareVersion>
      <XMLSourceVersion>MAC5000 v1.0</XMLSourceVersion>
   </TestDemographics>
   <RestingECGMeasurements>
      <VentricularRate>71</VentricularRate>
      <AtrialRate>71</AtrialRate>
      <PRInterval>154</PRInterval>
      <QRSDuration>68</QRSDuration>
      <QTInterval>384</QTInterval>
      <QTCorrected>417</QTCorrected>
      <PAxis>58</PAxis>
      <RAxis>54</RAxis>
      <TAxis>53</TAxis>
      <QRSCount>12</QRSCount>
      <QOnset>226</QOnset>
      <QOffset>260</QOffset>
      <POnset>149</POnset>
      <POffset>188</POffset>
      <TOffset>418</TOffset>
      <ECGSampleBase>500</ECGSampleBase>
      <ECGSampleExponent>0</ECGSampleExponent>
   </RestingECGMeasurements>
   <Diagnosis>
      <Modality>Resting</Modality>
         <StatementCount>2</StatementCount>
         <LabelText>12SL ��ϳ���</LabelText>
      <DiagnosisStatement>
         <StmtFlag>ENDSLINE</StmtFlag>
         <StmtText>�������</StmtText>
      </DiagnosisStatement>
      <DiagnosisStatement>
         <StmtFlag>ENDSLINE</StmtFlag>
         <StmtText>���� ECG</StmtText>
      </DiagnosisStatement>
   </Diagnosis>
   <Waveform>
      <WaveformType>Rhythm</WaveformType>
      <WaveformStartTime>0</WaveformStartTime>
      <NumberofLeads>8</NumberofLeads>
      <SampleType>CONTINUOUS_SAMPLES</SampleType>
      <SampleBase>500</SampleBase>
      <SampleExponent>0</SampleExponent>
      <HighPassFilter>16</HighPassFilter>
      <LowPassFilter>150</LowPassFilter>
      <ACFilter>NONE</ACFilter>
      <LeadData>
         <LeadByteCountTotal>10000</LeadByteCountTotal>
         <LeadTimeOffset>0</LeadTimeOffset>
         <LeadSampleCountTotal>5000</LeadSampleCountTotal>
         <LeadAmplitudeUnitsPerBit>4.88</LeadAmplitudeUnitsPerBit>
         <LeadAmplitudeUnits>��V</LeadAmplitudeUnits>
         <LeadHighLimit>2147483647</LeadHighLimit>
         <LeadLowLimit>268435456</LeadLowLimit>
         <LeadID>I</LeadID>
         <LeadOffsetFirstSample>0</LeadOffsetFirstSample>
         <FirstSampleBaseline>0</FirstSampleBaseline>
         <LeadSampleSize>2</LeadSampleSize>
         <LeadOff>FALSE</LeadOff>
         <BaselineSway>FALSE</BaselineSway>
         <ExcessiveACNoise>FALSE</ExcessiveACNoise>
         <MuscleNoise>FALSE</MuscleNoise>
         <LeadDataCRC32>2016669147</LeadDataCRC32>
         <WaveFormData>
+P/4//j/+P/4//j/+P/4//j/+P/4//j/9v/2//b/9v/2//b/9v/2//b/9v/2//b/9v/2
//b/9v/2//b/9v/2//b/9v/2//b/+P/4//j/+P/2//b/9v/2//j/+P/4//j/+P/4//j/
9//1//b/9v/2//b/9v/2//b/+P/5//n/+v/4//j/+P/4//j/+P/5//n/+f/6//r/+f/7
//v/+//+//z//P/8//3//f/9//3//v8AAP7//f/8//n/9v/0//P/8//0//T/9P/0//T/
9P/z//X/9f/1//X/9v/2//b/9v/2//f/9//2//b/9v/2//b/9v/2//b/9v/2//b/9v/2
//b/9v/2//b/9v/2//b/9//3//f/9//4//j/+f/8/wEADAAdAC4APwBTAGUAdACEAIwA
hgB4AGUARAAlAA4A///7//3//v/+////AQABAPz/+//6//v/+P/4//b/9v/2//b/9v/2
//j/9//3//f/9f/1//X/9f/3//f/9//3//f/9//3//f/9f/2//b/9f/3//f/9//3//f/
9//3//j/+P/3//f/+P/4//j/+P/4//j/+P/4//n/+f/5//n/+f/5//n/+f/5//n/+P/3
//b/+P/4//j/+f/5//r/+v/6//r/+//7//z//v/+//////8AAAIAAgACAAAAAgACAAMA
BAAEAAQABgAHAAcACAAKAAwADQAPABAADwAPABAAEQASABIAEwATABUAFwAXABgAFgAX
ABcAFwAZABkAGgAaABoAGQAZABgAFwAWABUAFAARABEAEAANAAsACgAKAAkACAAHAAUA
AgABAAEAAAD///z/+//6//r//P/7//v/+//5//n/9//3//n/+f/5//n/+f/5//n/+f/4
//j/+P/4//f/9//3//f/+f/5//n/+f/5//j/+P/5//f/9//3//f/+P/4//j/+P/2//b/
9v/2//b/9v/2//b/9v/2//b/9v/2//b/9v/2//b/9v/2//b/+P/4//j/+f/3//f/9//3
//f/9//3//f/+f/5//n/+f/5//n/+v/6//j/+P/4//j/+//7//r/+v/6//r/+v/6//r/
+v/6//r/+f/5//n/+P/6//r/+v/6//r/+v/6//r/+v/6//r/+v/6//r/+v/4//b/+P/4
//j/+v/4//j/+f/3//f/9//3//f/9//4//j/9//3//f/9//3//f/9//3//f/9//3//f/
9//4//b/9v/2//b/+P/4//f/9//4//j/+P/4//j/+P/4//j/+f/5//r/+v/4//j/+P/4
//r/+//7//v//P/8//v/+//7//v//v/+//7//v///////////wAAAAD8//v/+v/5//j/
9v/1//X/9P/0//T/9P/0//T/8//z//P/8//z//T/9P/0//T/9P/z//P/8v/y//T/9P/0
//T/9v/2//b/9v/0//T/9P/0//b/9v/2//b/+P/2//X/9f/3//X/9v/4//v/AAAJABQA
JQA4AEsAXQBzAIQAjACMAIIAcABXADYAGQAEAPv/+//9//z//v8BAAEA///+//v/+v/5
//j/+P/2//b/9v/2//b/9v/2//X/9f/1//X/9f/1//X/9f/1//X/9f/3//f/9//3//X/
9v/2//X/9f/1//X/9f/1//X/9f/2//T/8//z//T/9v/2//b/9v/2//b/9v/3//X/9f/1
//X/9//3//f/9//4//j/+P/4//j/+P/4//n/+f/6//r/+v/6//v/+//8//7//v//////
/v8AAAAAAAAAAAIAAgADAAQABAAEAAYABwAHAAgACgAKAAsADQAOAA8ADwAQABEAEgAS
ABMAEwATABUAFQAWABYAFwAXABcAFwAXABgAGAAWABUAFQAUABUAFAATABIADQANAAwA
CQAJAAgACAAHAAQAAwABAP7//f/9//z/+//8//v/+v/6//j/9//3//f/+f/5//f/9//1
//X/9f/1//X/9f/1//X/9v/2//b/9v/3//f/9//3//X/9f/1//X/9f/0//T/9f/1//X/
9f/1//b/9v/2//b/9P/0//T/9P/0//T/9P/0//T/9P/0//T/8v/y//L/8v/0//T/9P/0
//T/9P/0//X/9f/1//X/9f/1//X/9f/1//X/9f/1//X/9f/1//b/9v/0//T/9P/0//f/
9//2//b/9P/0//T/9P/2//b/9v/2//X/9f/1//T/9v/2//b/9v/2//b/9v/2//b/9v/2
//b/9P/0//T/8v/y//T/9P/0//T/8v/y//P/9f/1//X/9f/z//P/9P/0//P/8//z//P/
9f/1//X/9f/z//P/8//z//X/9f/1//T/8v/0//L/8v/y//L/9P/0//P/8//0//T/9P/0
//L/8v/y//L/8//z//T/9P/2//b/9v/2//j/+f/5//n/+P/4//f/9//3//f/+v/6//r/
+v/7//v/+f/5//r/+v/4//f/9v/1//L/8P/v/+//8P/w//D/8P/y//L/8f/x//H/8f/x
//L/8v/y//L/8v/z//P/8v/y//L/8v/y//L/8P/w//D/8P/w//D/8P/w//L/8v/y//L/
8v/y/+//7//z//P/9P/2//f//P8HABQAIQAwAEMAVwBlAHIAegB2AGoAWAA7AB4ACQD6
//P/8//3//j/+v/7//v/+//4//f/9v/3//T/9P/y//L/8v/y//L/8v/0//P/8//z//H/
8f/x//H/8f/x//H/8f/x//H/8f/x//H/8v/y//H/8f/x//H/8f/z//P/8//0//L/8f/x
//L/9P/0//T/9P/y//L/8v/z//X/9f/1//X/8//z//P/8//0//T/9P/0//T/9P/0//X/
9f/2//b/9v/2//f/9//4//j/+P/5//n/+v/8//z//P/8//7//v///wAAAAAAAAIAAwAD
AAQABgAEAAUABwAIAAsACwAMAA0ADgAOAA8ADwAPABEAEQASABIAEwATABMAEQARABIA
EgASABEAEQAQAA8ADgANAAwACQAJAAgABQADAAIAAgABAAAA///9//r/+f/5//j/9//4
//f/9v/2//T/8//z//P/9P/1//T/9f/z//P/8//z//P/8//z//P/9P/0//T/9P/z//P/
8//z//P/8//z//P/8f/w//D/8f/x//H/8f/x//L/8v/y//L/8P/w//D/8P/w//D/8P/w
//L/8v/y//L/8v/y//L/8v/y//L/8v/y//L/8v/y//P/8//z//P/8//x//H/8f/x//P/
8//z//P/8//z//T/9P/0//T/9P/0//P/8//y//L/9P/0//T/9P/0//T/9P/0//X/9f/1
//T/9P/0//T/9P/y//L/8v/y//T/9P/0//T/8v/y//L/8P/y//T/9P/0//T/8v/y//P/
8//z//P/8//z//P/9P/0//P/8//z//P/8//z//P/8//x//H/8f/x//H/8f/x//L/8v/y
//L/8v/y//L/8v/x//H/8v/y//L/8v/y//L/8v/y//P/8//0//T/8v/y//L/8v/z//X/
9v/3//b/9v/1//X/9f/1//j/+P/4//j/+f/5//n/+f/6//r/+P/3//b/9f/y//D/7//v
//D/8P/w//D/8v/y//H/8f/v/+//7//w//D/8P/w//D/8f/x//D/8P/w//D/8P/w//L/
8v/y//L/8P/w//D/8P/y//L/8v/y//D/8P/x//H/8//z//L/9P/1//j/AQAKABcAKAA3
AEMAUwBmAHIAdABuAGAARwAsABcABAD1//H/9//2//b/+//7//n//P/7//b/9f/2//b/
9P/0//L/8v/y//L/8P/v/+//7//x//H/8f/x//H/8f/x//H/8//z//P/8//x//L/8v/x
//P/8//z//P/8f/x//H/8v/0//P/8//0//L/8v/y//L/9P/0//T/9f/1//X/9f/1//X/
9f/1//X/9v/2//b/9v/2//b/9v/3//f/+P/4//j/9v/3//f/+P/4//j/+f/5//r//P/8
//z//v8AAAAAAQAAAAAAAAACAAUABQAGAAgABgAHAAkACgALAAsADAANAA4ADgAPAA8A
EQATABMAFAAUABUAFQAVABUAFQAWABYAFAATABMAEgARABAADwAOAAsACwAKAAcABQAE
AAQAAwACAAEA///8//v/+//6//n/+P/3//b/9v/4//f/9//3//X/9f/z//P/8//z//P/
8//1//X/9f/1//T/9P/0//T/9f/1//X/9f/z//P/8//z//X/9P/0//X/8//z//P/8//0
//T/9P/0//T/9P/0//T/9P/0//T/9P/0//T/9P/0//T/9P/0//T/9P/0//T/9P/0//T/
9P/1//X/9f/1//X/9f/1//X/9f/1//X/9f/1//X/9f/2//b/9v/2//b/9v/3//f/9v/2
//b/9v/2//b/9v/2//b/9v/3//f/9//2//b/9v/2//b/9v/2//b/9v/2//b/9v/2//b/
9v/2//T/9P/2//b/9v/2//T/9P/1//f/9//3//f/9f/1//b/9v/1//X/9f/1//X/9f/1
//X/9f/1//X/9f/1//X/9f/0//b/9v/3//f/9//1//T/9P/0//T/9P/2//b/9f/1//b/
9v/2//b/+P/4//j/+P/3//f/+P/4//r/+v/6//r/+P/5//n/+f/6//r/+f/5//v/+//+
//7//P/8//3//f//////AAAAAPz/+//6//n/9v/0//P/8//2//b/9v/2//T/9P/z//P/
9f/1//X/9v/0//T/9P/0//X/9f/0//T/9v/2//b/9v/0//T/9P/0//b/9v/2//b/9v/2
//b/9v/0//b/9//1//X/9//4//b/+f8AAAUAEAAhADIAQwBXAGsAegCEAIgAgAB0AFsA
OgAhAAoA/f/7//3//v/+//3///////z/+//6//n/+P/4//b/9v/2//b/9v/2//b/9f/1
//X/9//3//f/9//1//X/9f/1//X/9f/1//X/9f/2//b/9f/1//X/9f/1//X/9f/1//b/
9v/1//X/9v/2//b/9v/2//b/9v/2//f/9//3//f/9//3//f/9//3//r/+v/6//r/+v/6
//r/+//5//r/+v/6//r/+//7//z//P/8//3//f8AAAIAAgACAAAAAgACAAMABgAGAAYA
CAAJAAkACgAMAAwADQAPABAADwAPABAAEQAUABQAFQAVABUAFwAXABgAGAAZABkAGQAZ
ABkAGgAaABoAGQAZABgAFQAUABMAEgARABEAEAANAAsACgAKAAkABgAFAAMAAAABAAEA
AAD///7//f/8//z/+v/5//n/+f/5//n/9//3//f/9//3//f/+f/5//n/+f/2//b/9v/2
//n/+f/5//n/9//3//f/9//5//j/+P/5//f/9//3//f/9v/2//b/9v/3//j/+f/6//j/
+P/4//j/9v/2//b/9v/4//j/+P/4//b/9v/2//b/9v/2//b/9//3//f/9//3//f/9//3
//f/+f/5//n/+f/3//f/+P/4//j/+P/4//j/+f/5//j/+P/6//r/+v/6//r/+v/6//r/
+f/5//n/+P/4//j/+P/4//r/+v/6//r/+v/6//r/+v/4//j/+P/2//b/+P/4//j/+v/4
//j/+f/3//f/9//3//f/9//4//j/+f/5//n/+f/3//f/9//3//f/9//3//f/9//3//f/
9v/2//b/9//3//f/9//3//f/9v/2//j/+P/4//j/9v/2//X/9f/4//j/+P/4//j/+P/4
//j/+f/5//r/+v/4//j/+P/4//r/+//7//v//P/8//v/+//7//v//v/+/wAAAAABAAEA
/////wAAAAD8//v/+v/5//b/9P/z//P/9v/2//b/9v/0//T/8//z//X/9f/1//b/9P/0
//T/9P/1//X/9P/0//T/9P/0//T/9P/0//T/9P/2//b/9v/2//b/9v/2//b/9v/2//X/
9//1//P/9P/4//n/+P8DABQAIQAuAEMAVwBrAH4AjACOAIYAegBjAEQAJwAQAP3/+f/9
//7//v8BAAEA///8//3//P/5//j/+P/2//b/9v/2//b/9v/2//X/9f/1//P/8//z//P/
9P/1//b/9//1//X/9f/1//X/9v/2//X/9f/1//X/9f/1//X/9f/2//T/8//z//T/9v/2
//b/9v/2//b/9v/3//f/9//3//f/9//3//f/9//4//j/+P/4//j/+P/4//n/+f/6//r/
+v/6//v/+//8//r/+v/7//v//v8AAAAAAAAAAAIAAgADAAIAAgACAAQABwAHAAgACgAI
AAkACwAMAA8ADwAQABEAEgASABMAEwATABUAFQAWABQAFQAVABUAFgAXABkAGgAYABcA
FwAWABUAFAATABIADQANAAwACQAJAAgACAAHAAQAAwABAP7///////7//f/8//v/+v/6
//j/9//3//f/9//3//X/9f/1//X/9f/1//X/9f/1//X/9P/0//T/9P/z//P/8//z//P/
8//z//P/8//y//L/8//1//X/9f/1//T/9P/0//T/8v/y//L/8v/y//L/8v/y//D/8P/w
//D/8f/y//P/9P/y//L/8v/y//L/8v/y//P/8//z//P/8//z//P/8//z//P/8//z//P/
8//z//T/9P/0//T/9P/0//f/9//2//b/9P/0//T/9P/0//T/9P/0//X/9f/1//T/9P/0
//T/9P/2//b/9v/2//T/9P/0//T/9P/0//T/8v/0//b/9v/2//b/9P/0//X/8//z//P/
8//z//P/9P/0//H/8f/x//H/8//z//P/8//z//P/8//z//P/8//z//L/8v/y//P/8//z
//P/8//z//T/9P/0//X/9f/0//T/9P/0//T/9P/0//P/8//y//L/8v/y//L/8v/y//L/
8//z//T/9P/0//T/9P/0//b/9//3//f/9v/2//X/9f/1//X/+P/4//r/+v/7//v/+//7
//z//P/4//f/9v/1//T/8v/x//H/8P/w//D/8P/w//D/7//v/+//7//v//D/8P/w//D/
8P/x//H/8P/w//D/8P/w//D/8P/w//D/8P/y//L/8v/y//D/8P/w//D/7v/0//X/7//v
//H/9P/y//P/9v/7/wQAEwAoADcARQBVAGQAcAB2AHAAYgBNADIAFwAEAPX/8f/z//T/
+P/7//v/+//4//f/+P/1//T/9P/y//L/8P/w//D/8P/y//H/8f/x//H/8f/x//H/8f/x
//H/8f/x//H/8f/x/+//8P/w/+//8f/x//H/8f/x//H/8f/y//L/8f/x//L/8v/y//L/
8v/0//T/9P/1//P/8//z//P/9f/1//X/9f/2//b/9v/2//T/9P/0//X/9//4//j/+P/2
//f/9//4//j/+P/5//n/+v/8//z//P/6//z//P/9/wAAAAAAAAIAAwADAAQABgAEAAUA
BwAIAAsACwAMAA0ADgAOAA8ADwAPABEAEQASABIAEwATABMAEwATABQAFAAUABMAEwAS
ABEAEAAPAA4ACQAJAAgABQADAAIAAgABAAIAAQD///z/+//7//r/+f/4//f/9v/2//b/
9f/1//X/9f/1//P/8//z//P/8//z//P/8//z//P/8v/y//L/8v/x//H/8f/x//H/8f/x
//H/8//y//L/8//z//P/8//z//H/8P/v/+7/7//w//H/8v/w//D/8P/w//D/8P/w//D/
8v/y//L/8v/w//D/8P/w//D/8P/w//H/8f/x//H/8f/x//H/8f/x//P/8//z//P/8f/x
//L/8v/y//L/8v/y//P/8//y//L/9P/0//T/9P/0//T/9P/0//X/9f/1//T/9P/0//T/
9P/y//L/8v/y//L/8v/y//L/8v/y//L/8P/w//L/8v/y//T/8v/y//P/8f/x//H/8f/x
//H/8v/y//H/8f/x//H/8f/x//H/8f/z//P/8//z//H/8f/x//D/8P/w//H/8f/x//H/
8f/y//D/8P/w//D/8v/y//H/8f/w//D/8P/w//D/8P/w//D/8f/x//L/8v/0//T/9P/0
//T/9f/1//X/9P/0//P/8//z//P/9v/2//b/9v/3//f/9//3//j/+P/4//f/9v/1//L/
8P/v/+//7v/u/+7/7v/w//D/7//v/+3/7f/t/+7/8P/w//D/8P/x//H/8P/w/+7/7v/u
/+7/8P/w//D/8P/w//D/8P/w/+7/7v/u/+7/8v/y/+//7//v//H/9P/0//X/9v/9/woA
FQAiADMARQBVAGIAbABwAGwAXgBHACwAFQAEAPX/7//x//T/+P/7//n/9//2//f/9v/z
//T/9P/y//L/8P/w//D/8P/w/+//7//v//H/8f/x//H/7//v/+//7//x//H/8f/x/+//
8P/w/+//7//v/+//7//v/+//7//w//L/8f/x//L/8v/y//L/8v/y//L/8v/z//P/8//z
//P/8//z//P/8//0//T/9P/0//T/9P/0//X/9f/2//b/9v/2//f/9//4//b/9v/3//f/
+v/8//z//P/8//7//v////7//v/+/wAAAwADAAQABgAGAAcACQAKAAsACwAMAA0ADgAO
AA8ADwAPABEAEQASABAAEQARABEAEwATABQAFAAUABMAEwASABEAEAAPAA4ACwALAAoA
BwAFAAQABAADAAQAAwABAP7/+//7//r/+f/4//f/9v/2//b/9f/1//X/9f/1//P/8//1
//X/9f/1//T/8//y//H/8f/y//P/9P/z//P/8//z//P/8//z//P/8//y//L/8//x//H/
8f/x//L/8v/y//L/8P/w//D/8P/y//L/8v/y//L/8v/y//L/8v/y//L/8v/0//T/9P/0
//L/8v/y//P/8//z//P/8//z//P/8//z//X/9f/1//X/9f/1//b/9v/0//T/9P/0//P/
8//y//L/9P/0//T/9P/0//T/9P/0//f/9//3//b/9P/0//T/9P/2//b/9v/2//T/9P/0
//T/9P/0//T/8v/y//T/9P/0//T/8v/y//P/9f/1//X/9f/0//P/8//y//P/8//z//P/
8//z//P/8//z//P/8//z//P/8//z//L/8v/y//P/8//z//T/8v/y//L/8v/0//T/8//z
//T/9P/0//T/9P/0//T/9P/z//P/9P/0//b/9v/2//b/9v/3//f/9//2//b/9f/1//f/
9//6//r/+P/4//n/+f/7//v//P/8//r/+f/4//f/9P/y//H/8f/y//L/8v/y//D/8P/v
/+//8f/x//H/8v/y//L/8v/y//H/8f/w//D/8v/y//L/8v/w//D/8P/w//L/8v/y//L/
8v/y//L/8v/y//D/8//1//X/9f/0//T/9f/8/wMADgAdAC4APwBRAGUAdgB+AIIAegBq
AFEANAAZAAYA+f/5//n/+v/8//3//f/7//r/+f/2//f/9v/2//T/9P/0//T/9P/0//L/
8f/x//H/8//z//P/8//z//P/8//z//P/8//z//P/8//0//T/8//z//P/8//z//P/8//z
//T/9P/z//P/9P/0//T/9P/0//T/9P/0//X/9f/1//X/9f/1//X/9f/1//b/9v/2//b/
9v/2//b/9//3//j/+P/4//j/+f/5//r/+v/6//v/+//8//7//v/+//7/AAAAAAEAAgAC
AAIABAAFAAUABgAIAAgACQALAAwADQANAA4ADwAQABAAEQARABEAEwATABQAFAAVABUA
FQAVABUAFgAWABYAFQAVABQAEQAQAA8ADgANAA0ADAAJAAkACAAIAAcABgAFAAMAAAD/
/////v/9//z/+//6//r/+P/3//f/9//3//f/9f/1//X/9f/1//X/9f/1//X/9f/0//T/
9P/0//X/9f/1//X/9f/1//X/9f/z//L/8v/z//X/9f/1//X/8v/y//L/8v/0//T/9P/0
//L/8v/y//L/8v/y//L/8v/0//T/9P/0//T/9P/0//T/9P/0//T/9f/1//X/9f/1//X/
9f/1//X/9//3//f/9//2//X/9f/0//X/9v/3//j/9//3//b/9v/2//b/9v/2//j/+P/4
//j/9//3//f/9v/2//b/9v/2//b/9v/2//b/9v/2//b/9v/2//b/9v/0//T/9v/2//b/
+P/2//b/9//3//f/9//3//f/9//4//j/9//3//f/9//3//f/9//3//n/+f/5//n/+f/5
//n/+P/4//r/+f/6//r/+v/6//r/+v/6//n/+f/6//r/+v/6//j/+P/4//j/+v/7//3/
/v/8//z//P/8//z//f/9//3//v/+//3//f/9//3/AAAAAAAAAAABAAEAAQABAAIAAgD+
//3//P/7//r/+P/3//f/+P/4//j/+P/4//j/9//3//f/9//3//j/+P/4//j/+P/5//n/
+P/4//j/+P/4//j/+P/4//j/+P/4//j/+P/4//j/+P/4//j/+P/4//n/+//5//f/+v/8
//v//P8FABIAHQAsAD8AUwBjAHYAhgCQAI4AhgBxAFIAMwAaAAUA/f/9//z/AAAFAAUA
AwAAAP//AAD///z//P/6//r/+v/6//r/+v/4//f/9//3//n/+f/5//n/+f/5//n/+f/5
//n/+f/5//n/+v/6//n/+f/5//n/+f/5//n/+f/6//r/+f/5//r//P/8//z//P/6//r/
+v/7//v/+//7//v//f/9//3//f/8//z//P/8//7//v/+/////f/+//7//v/+//////8A
AAEAAgAEAAUABQAGAAUABAAEAAYABgAHAAoACgAKAAwACwALAAwADgAQABEAEwAUABMA
EwAUABUAFgAWABcAFwAZABsAGwAcABoAGwAbABsAHAAdAB8AIAAeAB0AHQAcAB0AHAAb
ABoAFwAXABYAEwARABAAEAAPAA4ADQALAAgABQAFAAQAAwAEAAMAAgACAAAA////////
/f/9//v/+//9//3//f/9//3//f/9//3//P/8//z//P/7//v/+//7//v/+//7//v/+//6
//r/+//7//v/+//7//r/+v/6//r//P/8//z//P/8//z//P/8//z//P/8//z/+v/6//r/
+v/6//r/+v/6//r/+v/6//v/+//7//v/+//9//3//f/9//v/+//7//v/+//7//z//P/8
//z//P/8//3//f/8//z//P/8//z//P/8//z//P/8//v/+//7//r//P/8//z//P/6//r/
+v/6//z//P/8//z//P/8//z/+v/6//z//P/8//r/+P/4//n/+//7//v/+//7//v//P/8
//v/+//7//v/+//7//v/+//5//n/+f/5//n/+f/5//j/+v/4//f/+v/6//r/+v/6//r/
+v/5//n/+P/4//j/+P/6//r/+v/6//n/+f/6//r//P/8//z//P/8//3//f/9//z//P/7
//v//f/9/wAAAAD+//7///////////8AAAAA/v/9//z/+//6//j/9//3//b/9v/2//b/
9v/2//X/9f/1//X/9f/2//b/9v/2//b/9//3//b/9v/2//b/9v/2//b/9v/2//b/9v/2
//b/9v/2//b/9v/2//j/+P/3//n/+f/1//b//P/7//z/BQASAB8ALAA7AE8AYQBwAHoA
gAB6AGgAUQA4AB0ABgD5//n/+//6//7/AwABAP///P/7//r/+//6//r/+P/4//j/+P/4
//j/9v/1//X/9f/3//f/9//3//X/9f/1//X/9//3//f/9//3//j/+P/3//X/9f/1//X/
9//3//f/+P/2//X/9f/2//j/+P/4//j/+P/4//j/+f/3//f/9//3//n/+f/5//n/+P/4
//j/+P/6//r/+v/7//n/+v/6//r/+v/7//v//P/+//7/////////AAD///7/AAACAAIA
AwAGAAYABgAIAAkACQAKAAwADAANAA8AEAAQAA8ADwAPABIAEgATABMAEwAVABUAFgAW
ABcAFwAXABcAFwAYABgAFgAVABUAFAAVABQAEwASABEAEQAQAA0ACQAIAAgABwAGAAUA
AwAAAAEAAQAAAP///P/7//r/+v/4//f/9//3//n/+f/3//f/9//3//f/9//1//X/9f/1
//b/9v/2//b/9f/1//X/9f/1//X/9f/1//f/9v/2//f/9v/1//T/8//0//T/9P/0//b/
9v/2//b/9v/2//b/9v/2//b/9v/2//T/9P/0//T/9P/0//T/9P/0//T/9P/1//f/9//3
//f/9//3//f/9//3//f/9//3//f/9//4//j/+P/4//j/+P/5//n/+P/4//b/9v/2//b/
+P/4//j/+P/5//n/+f/4//j/+P/4//j/+P/4//j/+P/2//b/9v/2//j/+P/4//b/9P/2
//b/9v/2//T/9P/1//X/9f/1//X/9f/1//b/9v/3//f/9//3//X/9f/1//X/9//3//f/
9//1//X/9f/0//b/9v/3//f/9f/2//b/9v/2//b/9v/2//X/9f/2//b/9v/2//j/+P/4
//j/9//3//j/+P/2//b/9v/2//j/+f/5//n/+P/4//f/9//5//n//P/8//r/+v/7//v/
/f/9//7//v/6//n/+P/3//b/9P/z//P/9P/0//T/9P/0//T/8//z//T/9f/2//j/9//2
//X/9P/1//X/9P/0//b/9v/2//b/9P/0//T/9P/0//T/9P/0//T/9P/0//T/9v/4//f/
9f/3//f/+P/6//n//v8JABQAIQAyAEUAVQBjAG4AdAB0AGoAWAA9ACQADwD8//X/9f/3
//j//P///////f/+////+v/5//j/+P/2//b/9v/2//b/9v/4//f/9//3//f/9//3//f/
9f/1//X/9f/1//X/9f/1//f/+P/4//f/9f/1//X/9f/1//X/9f/2//b/9f/1//b/9v/2
//b/9v/2//b/9v/3//f/9//3//f/+f/5//n/+f/6//r/+v/6//r/+v/6//v/+//8//z/
/P/8//3//f/+//z//P/9//3/AAACAAIAAgACAAQABAAFAAYABgAGAAgACQAJAAoADAAK
AAsADQAOAA8ADwAQABEAFAAUABUAFQAVABcAFwAYABgAGQAZABkAGQAZABoAGgAaABkA
GQAYABcAFgAVABQAEQARABAADQALAAoACgAJAAgABwAFAAIAAQABAAAA///+//3//P/8
//z/+//7//v/+//7//n/+f/5//n/+f/5//n/+f/5//n/+v/6//r/+v/5//n/+f/5//n/
+f/3/w==
         </WaveFormData>
      </LeadData>
      <LeadData>
         <LeadByteCountTotal>10000</LeadByteCountTotal>
         <LeadTimeOffset>0</LeadTimeOffset>
         <LeadSampleCountTotal>5000</LeadSampleCountTotal>
         <LeadAmplitudeUnitsPerBit>4.88</LeadAmplitudeUnitsPerBit>
         <LeadAmplitudeUnits>��V</LeadAmplitudeUnits>
         <LeadHighLimit>2147483647</LeadHighLimit>
         <LeadLowLimit>268435456</LeadLowLimit>
         <LeadID>II</LeadID>
         <LeadOffsetFirstSample>0</LeadOffsetFirstSample>
         <FirstSampleBaseline>0</FirstSampleBaseline>
         <LeadSampleSize>2</LeadSampleSize>
         <LeadOff>FALSE</LeadOff>
         <BaselineSway>FALSE</BaselineSway>
         <ExcessiveACNoise>FALSE</ExcessiveACNoise>
         <MuscleNoise>FALSE</MuscleNoise>
         <LeadDataCRC32>1200881103</LeadDataCRC32>
         <WaveFormData>
/v/+//7//v/+//7//v/+//z//P/8//z//P/8//z//P/6//r/+v/6//r/+v/6//r/+v/6
//r/+v/6//r/+v/6//r/+v/6//r/+v/6//r/+v/6//r/+v/6//j/+P/4//j/+v/6//r/
+f/5//n/+f/5//n/+f/5//r/+v/7//3//v///wEABAAFAAUABAADAAMABQAFAAQABAAD
AAYACAAIAAgABgADAAIAAAAAAP///P/8//z//P/8//7//P/6//j/9//3//f/9//3//f/
9//3//T/9P/0//T/9v/2//b/9//3//f/9//3//f/9//3//f/9//2//b/9v/2//f/9//3
//f/9//3//f/9//3//f/9v/2//b/+P/7////BwAQABwAJwAxAD4AVgB3AJYAsgDUAOoA
7ADgAM4AoABZACwAHgANAPX/6P/p//D/9f/3//T/9P/1//f/+v/7//v/+//7//v/+//7
//v/+v/6//v/+f/5//n/+f/5//n/+f/5//v/+//7//v/+//8//z/+//7//z//P/8//z/
/P/8//z//P/8//z//P/8//z//P/8//z//P/9//3/+//6//r/+//9//3//f/9//v/+//7
//z////////////+//7//v/+/wEAAQABAAIAAgADAAMAAwAEAAcACAAJAAgACgALAA0A
DQAOABAAEAARABMAFAAVABQAFgAZABoAGgAaABwAHQAeACAAIQAiACQAJgAnACcAJQAn
ACkAKgAsACwALAAsACwALAAsACwALAAqACkAKQAnACYAIwAiACAAHQAbABoAFwAVABMA
EQARAA8ADQAMAAkACAAHAAcABQADAAMAAwAEAAQABAADAAEAAQABAAAAAgACAAIAAgAA
AAAAAAAAAAAAAAAAAAAAAgACAAIAAgACAAIAAgACAAAAAAAAAAAAAQABAAIAAgAAAAAA
AAAAAAIAAgACAAIAAAAAAAAAAAABAAEAAQABAAEAAQABAAIABAAEAAQABAADAAMAAwAD
AAMABAAEAAQABAAFAAUABQAHAAcABwAHAAcABwAHAAcABwAIAAgACAAIAAgACAAHAAcA
BwAHAAcABwAHAAcABgAGAAYABgAGAAYABQAFAAUABQAFAAUABQAEAAQABAAEAAIAAgAC
AAEAAwADAAMAAwABAAEAAQABAAEAAQABAAEAAQABAAEAAQABAAAAAAAAAAIAAgABAAEA
AQAAAAAAAAAAAAAAAAAAAP////8BAAEAAQABAAEAAQACAAIAAwAFAAYABwAHAAoACwAL
AAoACQAJAAkACQAIAAgACQAMAA4ADgAOAAwACQAIAAYABgAFAAIAAgACAAIAAgACAAAA
/v/8//v/+//7//v/+//7//v/+//6//r/+v/6//r/+v/6//v/+//7//v/+//7//v/+//7
//v/+v/6//r/+v/7//v/+//7//n/+f/5//n/+f/5//j/+P/4//j//f8DAA0AGAAiAC0A
OQBKAGgAhwCmAMYA4gDwAOgA2AC2AHgAPQAmABgAAQDv/+z/7f/y//X/8//y//b/9//3
//b/9//3//f/+f/5//n/+f/3//b/9v/3//f/9//3//f/9//3//f/9//3//f/9//3//f/
+P/4//f/9f/2//b/9v/4//j/+P/4//b/9v/2//b/9v/2//b/9v/2//b/9//3//X/9P/0
//X/9f/1//X/9f/3//f/9//4//f/9//3//f/+P/4//j/+P/5//n/+f/6//r/+//7//v/
/f/////////+/wAAAQADAAMABAAGAAYABwAJAAoACwAKAAwADwAQABIAEgAUABUAFgAY
ABkAGgAaABwAHQAdABsAHQAfACAAIAAgACAAIAAiACIAIgAiACAAHgAdAB0AGgAYABQA
EgARAA8ADgAOAAsACQAHAAUAAwABAP///v/9//z/+//7//v/+f/5//n/+P/4//j/9//1
//X/9f/0//T/9P/0//T/8v/y//L/8v/0//T/9P/0//L/8v/y//L/8v/y//L/8v/0//T/
9P/0//P/8//0//T/8v/y//L/8v/y//L/8v/y//L/8v/y//L/8//z//P/8//z//P/8//0
//L/8v/y//L/9f/1//X/9f/1//b/9v/2//b/9//3//f/9f/1//X/9f/3//f/9//3//X/
9v/2//b/9v/2//b/9f/1//X/9f/1//P/8//z//L/9P/0//T/9P/0//P/8//z//H/8f/x
//H/8P/w//D/8P/w//D/8P/v/+//7//v/+//7f/t/+3/7f/v/+//7//v/+//7//v/+//
7//u/+7/7v/u/+7/7f/t/+3/7f/t/+3/7f/u/+z/7P/s/+z/7P/s/+v/6//r/+v/6//r
/+v/6//s/+z/7f/v//D/8f/z//b/9//3//b/9f/1//X/9f/0//T/9f/6//z//P/8//j/
9f/0//L/8v/x/+7/7v/u/+7/7v/u/+z/6v/o/+f/5//n/+f/5//n/+f/5//m/+b/5v/m
/+b/5v/m/+f/5//n/+f/5//n/+f/5//n/+f/5P/k/+T/5P/l/+X/5f/l/+X/5f/l/+X/
5f/n/+T/4v/k/+T/6f/v//n/BAAQABsAJwA4AFYAeQCaALYA1ADeANIAwgCkAGQAJwAU
AAoA8f/f/9r/2//e/+H/4f/g/+L/5f/p/+j/6f/p/+n/6f/p/+n/6f/p/+j/6P/p/+j/
5//m/+X/5//n/+f/5//n/+f/5//n/+f/6P/o/+f/5//o/+j/6P/o/+j/6P/o/+j/6P/o
/+j/6P/o/+j/6P/o/+j/6f/p/+n/6P/o/+n/6f/p/+n/6f/p/+n/6f/q/+n/6f/p/+n/
7P/s/+z/7P/v/+//7//w//D/8f/x//H/8//1//X/9f/0//b/9//5//n/+v/8//z//f//
/wAAAQAAAAIABQAGAAgACAAKAAsADAAOAA8AEAAOABAAEQARABEAEwAVABYAFgAWABYA
FgAWABYAFgAWABYAFAATABMAEQAQAA0ADAAIAAUAAwACAAEA///9//v/9//1//P/8v/z
//L/8f/x/+3/6//r/+v/7P/s/+z/6//r/+v/6//q/+z/7P/s/+z/6v/q/+r/6v/q/+r/
6v/q/+r/6v/q/+r/6v/q/+r/6v/q/+r/6v/q/+n/6f/q/+r/6v/q/+r/6v/s/+z/7P/s
/+z/7P/s/+z/6//r/+v/6//r/+v/6//s/+7/7v/u/+7/7//v/+//7//t/+7/7v/u//D/
8f/x//H/8f/x//H/8f/x//H/8f/x/+//8P/w//D/8P/w//D/7//v/+//7//v//H/8f/x
//D/8P/w//D/8P/w/+//7//v/+//7//v/+//7v/u/+7/7v/u/+7/7v/t/+3/7f/t/+3/
7f/t/+3/7f/t/+3/7f/t/+3/7f/t/+3/7f/s/+z/7P/s/+z/6//r/+v/6//r/+n/6v/s
/+z/7P/s/+z/7P/r/+v/6//r/+v/6//r/+v/7P/s/+3/7//w//H/8f/0//X/9f/2//X/
9f/1//X/9P/0//X/+P/6//r/+v/4//X/9P/y//L/8f/u/+7/7v/u/+7/7v/s/+r/6P/n
/+f/5//n/+f/5//n/+f/5v/m/+b/5v/m/+b/5v/n/+f/5//n/+f/5//n/+f/5//n/+b/
5v/m/+b/5f/l/+X/5f/n/+f/5//n/+X/5f/m/+b/6P/o/+f/7f/3/wAADAAbACUAMgBK
AGkAiACmAMQA3ADcAMoAuACKAEMAGAAOAP3/5f/a/93/4P/h/+P/5P/m/+f/6f/q/+v/
6//r/+v/6//r/+v/6//q/+r/6//r/+v/6//r/+v/6//r/+v/6//r/+v/6//r/+z/7P/r
/+v/7P/s/+z/6v/q/+r/6v/s/+z/7P/s/+z/7P/s/+z/7P/s/+3/7f/v/+7/7v/v/+//
7//v/+//7//v/+//8P/v/+//7//v//L/8v/y//L/8//z//P/9P/0//X/9f/1//b/+f/6
//v/+v/8//3////9//7/AAAAAAEAAwAEAAUABgAIAAsADAAOAA4AEAARABIAFAAVABYA
FAAWABcAFwAXABkAGwAcABwAHAAcABwAHgAeAB4AHgAcABoAGQAZABcAFgATABIAEgAP
AA0ADAAJAAcABQADAAEA///9//z/+//6//n/+f/5//f/9//3//T/9P/0//P/8//z//P/
8v/y//L/8v/y//T/9P/0//T/9P/0//T/9P/0//T/9P/0//T/9P/0//T/8v/y//L/8v/y
//P/9f/2//b/9v/2//b/9P/0//T/9P/2//b/9v/2//X/9f/1//X/9f/1//X/9v/4//j/
+P/4//n/+f/5//n/9//4//j/+P/4//n/+f/5//n/+f/5//n/+//7//v/+//7//z//P/8
//z//P/8//v/+//7//v/+//7//v/+//6//r/+v/6//r/+v/5//n/+f/5//n/+f/5//j/
+P/4//j/+P/4//j/9//3//f/9//3//n/+f/5//n/9//3//f/9//3//f/9//3//f/9v/2
//b/9v/2//X/9f/1//X/9f/1//X/9f/1//X/9v/0//T/9P/0//T/9P/2//b/9f/1//X/
9f/1//X/9f/1//b/9v/5//v//P/9////AgADAAMAAAD///////////7//v///wIABAAE
AAQAAgD///7//P/8//v/+P/4//j/+P/4//j/9v/0//L/8f/x//H/8f/x//H/8f/x//D/
8P/w//D/8P/w//D/8f/x//H/8f/x//H/8//z//P/8//y//L/8v/y//P/8//z//P/8f/x
//H/8f/x//P/8v/y//L/9P/3//v/AwAOABoAJQAzAEIAXAB9AJwAuADYAOoA5ADWALwA
hABBAB4AEgD9/+n/5P/n/+r/7f/v/+7/7v/x//H/9P/1//X/9f/z//P/8//z//P/8v/y
//P/9f/1//X/9f/1//X/9f/1//X/9f/1//X/8//0//T/8//1//b/9v/2//T/9P/0//T/
9P/0//T/9P/0//T/9P/0//T/9P/1//X/9f/0//T/9f/1//X/9f/1//f/9//3//j/9//3
//f/9//4//j/+P/4//n/+f/5//r//v///////////wEAAQABAAIABAAFAAcABwAIAAoA
CgALAA0ADgAPABAAEgAVABYAFgAWABgAGQAaABwAHQAeABwAHgAfAB8AHwAhACMAJAAk
ACQAJAAkACYAJgAmACYAJAAiACEAIQAfAB4AGwAaABgAFQATABIAEQAPAA0ACwALAAkA
BwAGAAMAAgABAAEAAQD////////8//z//P/7//v/+//7//r/+v/6//r/+v/6//r/+v/6
//z//P/8//z/+v/6//r/+v/8//z//P/8//r/+v/6//r/+f/5//r/+v/8//z//P/8//r/
+v/6//r/+v/6//r/+v/7//v/+//7//v/+//7//z//P/8//z//P/9//3//f/9//v//P/8
//z//P/9//3//f///////////////////////f/+//7//v8AAAAAAAD/////////////
/////////v/+//7//v/+//7//f/9//3//f/9//3//f/8//z//P/8//z//P/8//v/+//7
//v/+//7//v/+//7//v/+//7//v/+//7//v/+//7//r/+v/6//r/+v/5//n/+//7//v/
+//5//n/+f/5//r/+v/5//j/+v/6//r/+v/6//r/+v/6//n/+f/3//f/9//3//n/+f/6
//r//f///wAAAQACAAQABAADAAQAAwADAAMAAwACAAIAAwAEAAYABgAGAAYAAwACAAAA
/v/9//r/+v/6//r/+v/6//r/+P/2//X/8//z//P/8//1//X/9f/0//b/9v/2//b/9P/0
//X/9f/1//X/9f/1//X/9f/1//X/9P/0//T/9P/1//X/9f/1//X/9f/1//X/9//3//b/
9v/0//T/9////wUADAAaACkAMQA+AFYAdwCWALYA1gDqAOYA2ADCAJIATwAoABoABwDx
/+b/6f/w//P/8f/y//T/9f/1//b/9//3//f/9f/1//X/9f/1//T/9P/1//P/8//z//P/
9P/1//b/9//1//X/9f/1//X/9v/2//X/9f/2//b/9v/2//b/9v/2//b/9v/2//b/+P/4
//j/+P/2//b/9//3//f/9v/2//f/9//3//f/9//3//f/9//4//n/+f/5//n/+v/6//r/
+v/7//v/+//8//7///////////8BAAEAAQAAAAIAAwAFAAMABAAGAAYACQALAAwADQAO
ABAAEwAUABYAFgAYABkAGAAaABsAHAAaABwAHQAdABsAHQAfACAAIQAiACMAJAAlACQA
IwAiACIAIAAfAB8AHQAcABkAGAAWABMAEQAQAA8ADQALAAkACQAHAAUABAABAAAA////
//3/+//7//v/+P/4//j/9//3//f/9//2//b/9v/2//b/9v/2//b/9v/2//b/9v/2//T/
9P/0//T/9P/0//T/9P/2//b/9v/2//P/8//0//T/9P/0//T/9P/0//T/9P/0//T/9P/0
//T/9//3//f/9//3//f/9//4//j/+P/4//j/+f/5//n/+f/5//r/+v/6//j/+f/5//n/
+//7//v/+//7//v/+//7//v//P/8//z/+v/6//r/+f/5//n/+f/5//v/+//7//r/+v/6
//r/+v/6//n/+f/5//n/+f/5//n/9v/2//b/9v/4//j/+P/3//f/9//3//f/9//3//f/
9//1//X/9f/1//X/9f/1//X/9f/0//T/9P/0//T/8//z//X/9f/1//X/9f/1//X/9f/0
//T/8//y//L/8v/y//L/9P/0//T/9P/0//T/9P/0//P/8//z//P/8//z//P/8//0//T/
8//1//b/9//5//z//f/9//7//f/9//3/+//6//r/+//+/wAAAAAAAAAA/f/8//r/+v/5
//b/9v/0//T/9P/0//L/8P/u/+3/6//r/+v/6//r/+v/6//q/+z/7P/s/+z/7P/s/+3/
7f/t/+3/7f/t/+v/6//r/+v/6v/q/+r/6v/t/+3/7f/t/+v/6//r/+v/6//t/+7/6v/q
/+z/7f/x//f/AAAOABkAIwAyAEgAZQCIAKYAxADcAOAA1ADEAJoAVQAiABQABwDt/97/
3//i/+P/5f/k/+b/5//p/+z/7f/t/+3/7f/t/+3/7f/t/+z/7P/t/+v/6//r/+v/7f/t
/+3/7f/t/+3/7f/t/+v/7P/s/+v/7f/u/+7/7v/u/+7/7v/u/+7/7v/u/+7/7v/u/+7/
7v/u/+7/7//v/+//7v/u/+//7//v/+//7//v/+//7//w//H/8f/x//H/8v/y//L/8v/z
//P/8//0//T/9f/1//X/9f/3//f/9//4//r/+//9//v//P/+//7/AQADAAQABQAGAAgA
CwAMAAwADAAOAA8ADgAQABEAEgASABQAFQAVABUAFwAZABoAGgAaABoAGgAaABoAGgAa
ABoAGAAXABcAFwAWABMAEgAOAAsACQAIAAkABwAFAAMAAQD///3//P/5//j/9//3//X/
8//z//P/8v/y//L/8f/x//H/8f/w/+7/7v/u/+7/8P/w//D/8P/u/+7/7v/u/+7/7v/u
/+7/7v/u/+7/7v/u/+7/7v/u/+3/7f/u/+7/7v/u/+7/7v/u/+7/7v/u//D/8P/w//D/
8f/x//H/8f/x//H/8f/y//L/8v/y//L/8f/x//H/8f/z//T/9P/0//T/9f/1//X/9f/1
//X/9f/1//X/9f/1//P/9P/0//T/9P/0//T/8//z//P/8//z//P/8//z//L/8P/w//D/
8P/y//H/8f/x//P/8//z//P/8P/w//D/8P/w//D/8P/v//H/8f/x//H/7//v/+//7//v
/+//7//v/+3/7f/t/+3/7f/s/+z/7P/u/+7/7f/t/+3/7f/t/+3/7f/t/+3/7f/s/+r/
6//u/+z/7P/s/+z/7P/s/+v/6//p/+n/6f/p/+v/6//s/+z/7f/v//D/8f/z//b/9//3
//T/8//z//P/9P/0//X/9//6//z//P/8//r/9//2//T/8v/x/+7/7v/u/+7/7v/u/+z/
6v/o/+f/5//n/+f/5//n/+f/5//m/+b/5v/m/+b/6P/o/+n/6f/p/+n/6f/p/+f/5//n
/+f/5v/m/+b/5v/n/+f/5//n/+n/6f/p/+n/6//n/+b/5v/m/+b/6f/v//X/AAAMABkA
JQAyAEgAZwCKAKQAwADaANoAygC6AJAASQAaABAA///l/9r/3f/e/9//4//m/+T/5//p
/+r/6//r/+v/6//r/+v/6//p/+j/6P/p/+v/6//r/+v/6//r/+v/6//r/+v/6//r/+v/
7P/s/+v/6//s/+z/7P/u/+7/7v/u/+7/7v/u/+7/7v/u/+7/7v/w//D/8f/x//H/8P/w
//H/7//v/+//7//v/+//7//w//H/8f/x//H/9P/0//T/9P/1//X/9f/2//b/9//3//f/
+f/7//v/+//6//z//f////3//v8AAAAAAwAFAAYABwAIAAoADQAOAA4ADgAQABEAEAAS
ABMAFAAWABgAGQAZABkAGwAdAB4AHgAeAB4AHgAgACAAIAAgAB4AHAAbABsAGwAaABcA
FgASAA8ADQAMAA0ACwAJAAcABQADAAEAAAD9//z/+//7//n/9//3//f/9v/2//b/9f/1
//X/9f/0//T/9P/0//T/9P/0//T/9P/0//T/9P/0//b/9v/2//b/9v/2//b/9v/0//T/
9P/0//X/9f/2//b/9v/2//b/9v/2//b/9v/2//T/9P/0//T/9//3//f/9//3//f/9//4
//b/9v/2//b/+f/5//n/+f/5//r/+v/6//r/+//7//v//f/9//3//f/7//v/+//7//n/
+v/6//r//P/8//z/+//7//v/+//7//v/+//7//r/+v/6//r/+v/6//n/+f/5//n/+f/5
//n/+P/4//j/+P/6//r/+v/5//n/+f/5//n/+f/5//n/+f/4//f/9v/1//f/9//3//f/
9f/0//T/9P/2//b/9f/1//X/9f/1//X/9f/1//X/9f/2//b/9P/0//T/9P/1//b/9v/3
//f/9//3//f/9//3//j/+P/5//v//P/9//3/AAABAAEAAgABAAEAAQABAAAAAAABAAQA
BgAGAAYABAABAAAA/v/+//3/+v/6//r/+v/6//r/9v/0//L/8f/x//H/8f/x//H/8f/x
//D/8v/y//L/8v/y//L/8//z//H/8f/x//H/8f/x//H/8f/w//D/8P/w//P/8//z//P/
8//z//P/8//z//H/8v/y//L/9P/3//3/BQAQABwAJwAzAEQAYAB/AJ4AugDaAOwA5ADW
ALwAggA/ACAAFgABAOv/5v/p/+7/7//v//D/8P/x//P/9v/3//f/9//1//X/9f/1//X/
9P/0//X/9f/1//X/9f/1//X/9f/1//f/9//3//f/9f/2//b/9f/3//j/+P/4//b/9v/2
//b/+P/4//j/+P/4//j/+P/4//b/9v/3//f/+f/4//j/+f/5//n/+f/5//n/+f/5//r/
+//7//v/+//8//z//P/8//3//f/9//7/AAABAAEAAQABAAMAAwADAAQABgAHAAkACwAM
AA4ADgAPABEAEgATABIAFAAXABgAGgAaABwAHQAcAB4AHwAgACIAJAAlACUAJQAnACkA
KgAqACoAKgAqACwALAAsACwAKgAoACcAJwAlACQAIQAgAB4AGwAZABgAFwAVABMAEQAR
AA8ADQAMAAkACAAHAAcABQADAAMAAwACAAIAAgABAAEAAQABAAAAAAAAAAAAAAD+//7/
/v/+//7//v/+//7//v/+//7//v/+//7//v/+//7//v/+//7//////wAAAAAAAAAAAAAA
AP7//v/+//7/AAAAAAAAAAABAAEAAQABAAEAAQABAAIAAgACAAIAAgADAAMAAwADAAMA
BAAEAAQAAgADAAMAAwADAAMAAwADAAUABQAFAAUAAwAEAAQABAAEAAQABAADAAMAAwAD
AAMAAwADAAMAAgACAAIAAgACAAIAAQABAAEAAQABAAEAAQAAAAAAAAAAAP7//v/+//3/
///////////////////////////////////////////9//z//P/8//7//v/9//3//f/9
//3//f/9//v//f/8//z//P/8//z//P/8//v/+//7//v/+//7//v/+//8//z//f///wAA
AQADAAYABwAHAAYABQAFAAUABQAEAAQABQAGAAgACAAIAAgABQAEAAIAAAD///z//P/8
//z//P/8//z/+v/4//f/9f/1//X/9f/1//X/9f/0//b/9v/2//b/9v/2//f/9//1//X/
9f/1//f/9//3//f/9v/2//b/9v/3//f/9//3//X/9f/1//X/9f/1//b/9v/0//T/9//9
/wEACgAYACUALwA6AE4AawCKAKgAyADiAO4A5gDSAKwAbQA0ACAAEwD7/+z/6//u/+//
8f/y//T/9f/3//b/9//3//f/+f/5//n/+f/3//b/9v/3//n/+f/5//n/+f/5//n/+f/5
//n/+f/5//n/+v/6//n/+f/6//r/+v/6//r/+v/6//r/+v/6//r//P/8//z//P/6//r/
+//7//v/+v/6//v/+//7//v/+//7//v/+//8////////////AAAAAAAAAAD///////8A
AAIAAwADAAMAAwAFAAUABQAGAAgACQALAAsADAAOAA4ADwARABIAEwAUABYAGQAaABwA
HAAeAB8AIAAiACMAJAAmACgAKQApACcAKQArACwALgAuAC4ALgAuAC4ALgAuAC0ALAAs
AC0AKwAqACcAJgAkACEAHwAeAB0AGwAZABcAFQATABEAEAANAAwACwALAAsACQAJAAkA
BgAGAAYABQAFAAUABQAEAAYABgAGAAYABAAEAAQABAAEAAQABAAEAAQABAAEAAQABAAE
AAQABAAEAAQABAAEAAEAAQACAAIABAAEAAQABAAEAAQABAAEAAQABAAEAAQAAwADAAMA
AwAFAAUABQAGAAQABAAEAAQABQAFAAUABQAFAAYABgAGAAYABwAHAAcABwAHAAcABwAH
AAcABwAHAAUABgAGAAYABgAGAAYABQAFAAUABQAFAAcABwAHAAYABAAEAAQABAAEAAMA
AwADAAEAAQABAAEAAgACAAIAAgACAAIAAgABAAEAAQABAAEA////////////////////
///////////////+//7//v/+//7//f/9//3//f/9//3////9//v//P/+//7//v/+//z/
/P/7//v/+//7//v/+//7//v//P/8//v//f/+////AQAEAAUABQAEAAMAAwADAAUABAAE
AAUACAAKAAoACgAIAAUABAACAAAA///8//z//P/8//z//P/8//r/+P/3//X/9f/1//X/
8//z//P/8v/0//T/9P/0//L/8v/z//P/8//z//P/8//z//P/8//z//L/8v/y//L/8f/x
//H/8f/z//P/8//z//H/8//y//T/9P/y//P/+/8DAAoAFgAhAC0AOABOAG8AkgCuAM4A
5gDoANoAxgCaAFUAKAAcAA0A9f/o/+n/6v/r/+3/7v/s/+//8f/y//P/8//z//X/9f/1
//X/8//y//L/8//x//H/8f/x//H/8f/x//H/8//z//P/8//z//T/9P/z//P/9P/0//T/
9v/2//b/9v/2//b/9v/2//T/9P/0//T/9P/0//X/9f/1//T/9P/1//X/9f/1//X/9f/1
//X/9v/3//f/9//3//j/+P/4//j/+f/5//n/+v/8//3//f/9//3//////////v8AAAEA
AwAFAAYACAAIAAcACQAKAAsADAAOABEAEgASABIAFAAVABYAGAAZABoAGgAcAB0AHQAb
AB0AHwAgACIAIgAiACIAIgAiACIAIgAhACAAIAAhAB8AHgAbABoAGAAVABMAEgARAA8A
DQALAAkABwAFAAQAAgAAAP7//f/9//v/+//7//r/+v/6//n/9//3//f/9v/0//T/9P/0
//X/9v/3//j/9v/2//b/9v/2//b/9v/2//b/9v/2//b/9P/0//T/9P/z//P/9P/0//b/
9v/2//b/9v/2//b/9v/2//b/9v/2//n/+f/5//n/+f/5//n/+v/4//j/+P/4//n/+f/5
//n/+//8//z//P/6//v/+//7//v/+//7//v//f/9//3//f/9//7//v/+//7//v/+//3/
/f/9//3//f/7//v/+//6//z//P/8//z/+v/5//n/+f/5//n/+f/5//r/+v/6//r/+v/6
//r/+f/3//f/9//3//n/+f/5//n/+f/5//n/+f/3//f/9//3//f/9v/2//b/+P/4//f/
9//3//f/9//3//f/9//3//f/+P/4//b/9v/2//b/9v/2//X/9f/1//X/9f/1//X/9f/2
//b/9//5//r/+//9/wAAAQABAAAA///////////+//7///8EAAYABgAGAAQAAQAAAP7/
/v/9//r/+v/6//r/+v/6//b/9P/y//H/8//z//P/8//z//P/8//y//T/9P/0//T/8v/y
//P/8//z//P/8//z//X/9f/1//X/9P/0//T/9P/z//P/8//z//P/8//z//P/8//1//b/
8v/y//T/+f8BAAcAEgAgACsANwBKAGYAiQCoAMIA3ADqAOAA0AC2AHgAOQAgABYAAQDr
/+b/6f/s/+//8f/y//L/8//1//j/+f/5//n/+f/5//n/+f/5//j/+P/5//n/+f/5//n/
+f/5//n/+f/7//v/+//7//v//P/8//v/+//8//z//P/8//z//P/8//z//P/8//z//P/8
//z//P/+//7//////////v/+//////////////////////8AAAMAAwADAAMABAAEAAQA
BAAFAAUABQAGAAgACQAJAAkACQALAAsACwAMAA4ADwARABMAFAAWABYAFwAZABoAGwAa
ABwAHwAgACIAIgAkACUAJgAoACkAKgAqACwALQAtAC8AMQAzADQANAA0ADQANAA4ADgA
OAA4ADgANgA1ADUAMwAyAC8ALgAsACkAJwAmACMAIQAfAB0AHQAbABkAGAAXABYAFQAV
ABUAEwATABMAEAAQABAADwAPAA8ADwAOABAAEAAQABAAEAAQABAAEAAQABAAEAAQABAA
EAAQAA==
         </WaveFormData>
      </LeadData>
      <LeadData>
         <LeadByteCountTotal>10000</LeadByteCountTotal>
         <LeadTimeOffset>0</LeadTimeOffset>
         <LeadSampleCountTotal>5000</LeadSampleCountTotal>
         <LeadAmplitudeUnitsPerBit>4.88</LeadAmplitudeUnitsPerBit>
         <LeadAmplitudeUnits>��V</LeadAmplitudeUnits>
         <LeadHighLimit>2147483647</LeadHighLimit>
         <LeadLowLimit>268435456</LeadLowLimit>
         <LeadID>V1</LeadID>
         <LeadOffsetFirstSample>0</LeadOffsetFirstSample>
         <FirstSampleBaseline>0</FirstSampleBaseline>
         <LeadSampleSize>2</LeadSampleSize>
         <LeadOff>FALSE</LeadOff>
         <BaselineSway>FALSE</BaselineSway>
         <ExcessiveACNoise>FALSE</ExcessiveACNoise>
         <MuscleNoise>FALSE</MuscleNoise>
         <LeadDataCRC32>3859951470</LeadDataCRC32>
         <WaveFormData>
AgACAAIAAgAAAAAAAAAAAAAAAAAAAAAAAAAAAAAAAAAAAAAAAAAAAAAAAAAAAAAAAAAA
AAAAAAAAAAAAAAAAAAAAAAAAAAAAAAAAAAAAAAAAAAAAAAAAAP7//v/+//7/AAAAAAAA
AAD+//7//v/+//7//v/+//7//v/+//////8BAAIAAwAEAAQABAAEAAQABAAEAAIAAgD/
//7//v/9//z/+//6//n/+P/4//j/+P/3//f/+f/6//z//P/8//z/+v/6//n/+f/5//n/
+f/5//n/+f/5//n/+f/5//n/+f/5//n/+f/5//n/+f/5//n/+f/5//n/+f/5//n/+f/5
//n/+f/5//j/+P/4//j/+P/7//3/AwANABwAJwArACkAIwAYAAMA5f/I/6v/i/9u/1n/
S/9D/0X/V/9z/47/qP+8/8n/1v/e/+X/6f/t//L/9P/2//f/+v/8//z//f/+//7//v//
/////////wAAAAAAAAAAAAAAAAAAAAAAAAAAAAABAAEAAgACAAIAAgACAAIAAgACAAIA
AgADAAMAAQABAAEAAQABAAEAAQABAAIAAgACAAEAAQABAAEAAQADAAMAAwAEAAQABAAE
AAQAAgACAAIAAgAEAAQABAAEAAQABAADAAMAAwADAAMAAwADAAMAAwADAAIAAgACAAIA
AgACAAEAAQABAAAAAAD////////+//3//v/+//3//P/8//v/+//7//n/+f/5//j/+P/4
//f/9v/2//b/9v/2//b/9v/2//b/9v/2//b/9v/2//f/+f/5//f/9//3//f/9v/3//f/
9//3//f/+P/4//r/+v/6//r/+P/4//j/+P/6//r/+v/7//n/+f/5//n/+f/5//n/+f/5
//n/+f/5//n/+f/4//j/+P/4//j/+P/6//r/+v/6//n/+f/5//n/+f/5//n/+f/5//n/
+v/6//r/+v/6//r/+v/6//r/+v/6//r/+v/6//r/+v/6//v//f/8//z//P/8//z//P/8
//z//P/8//z//P/9//3//P/8//z//P/8//z//P/8//z//P/8//z//P/5//n/+f/5//n/
+f/5//n/+f/5//n/+f/5//r/+v/5//n/+f/5//n/+f/5//n/+f/5//n/+f/5//n/+f/5
//j/+v/6//r/+//7//r/+v/7//n/+f/5//n/+v/6//r/+v/7//v/+v/6//r/+v/6//v/
+//6//r/+v/6//r/+v/6//r/+v/6//r/+v/6//r/+v/6//r//P/9//3///8AAAEAAgAC
AAAAAAAAAAAAAAD+//7//f/8//z/+//4//f/9v/1//T/9v/2//b/9//1//f/+P/4//j/
+P/4//j/+P/3//f/9//3//f/9//3//f/9//3//f/9//3//f/9//5//n/+f/5//f/9//3
//f/9//3//f/9//5//n/+f/5//f/9//2//b/+P/4//r/+////wcAFQAkACkAKQAlAB8A
DgDz/9X/uv+b/33/Zv9V/0v/Rf9R/2n/hf+e/7T/xP/T/9z/5P/p/+3/7//y//b/+P/5
//r//P/8//3//v/+//7///////////8AAAAAAAAAAAAAAgACAAIAAgACAAIAAwADAAIA
AgACAAIAAgACAAIAAgACAAIAAwADAAUABQAFAAUABQAFAAUABQAGAAYABgAFAAUABQAF
AAUABQAFAAUABgAEAAQABAAEAAYABgAGAAYABgAGAAYABgAGAAYABQAFAAUABQAFAAUA
BQAFAAUABQAEAAQABAAEAAQABAADAAMABQAEAAQAAwABAAEAAAD//wAAAAD///7//v/9
//3//f/7//v/+//6//j/+P/3//b/+P/4//j/+P/4//j/+P/4//j/+P/4//j/+P/5//v/
+//7//v/+//7//z//f/9//3//f/9//7//v/+//7//v/+//7//v/+//7//v/+//7////9
//3//f/9/////////////////////////////v/+//7//v/+//7//v/+//7//v//////
/////////////////////wAAAAACAAIAAgACAAIAAgACAAIAAgACAAIAAgACAAIAAgAD
AAMAAgACAAIAAgACAAIAAgACAAIAAgACAAIAAwADAAIABAAEAAQABAACAAIAAgACAAIA
AgACAAIAAwADAAMAAwADAAMAAwADAAMAAwADAAMAAQACAAIAAQADAAMAAwADAAEAAQAB
AAEAAwADAAMAAwADAAMAAwACAAIAAgACAAMAAwACAAIAAwADAAMAAwADAAIAAgACAAIA
AwADAAIAAgACAAIAAgADAAMAAwADAAIABAAEAAQABAAEAAQABAAEAAQABAACAAIAAgAC
AAIAAgACAAIABAAFAAUABwAGAAcACAAIAAoACgAKAAoACgAIAAgABwAGAAYABQACAP//
/v/9//z//P/8//z//f///wEAAgACAAIAAgACAAIAAgABAAEAAQABAAEAAQABAAEAAQAB
AAEAAQABAAEAAQD//////////wEAAQABAAEAAQABAAEAAQABAAEAAQABAAEAAQAAAAAA
AgACAAQAAwAHAA0AGwAoAC8ALwApACMAGAADAOn/0P+1/5n/gv9z/2P/X/9r/4P/m/+u
/8D/zv/b/+b/7P/v//X/+f/6//z/AAADAAIABAAEAAUACAAIAAgACQAHAAcABwAIAAgA
CAAIAAgACgAKAAoACgAIAAgACQAJAAoACgAKAAoACAAIAAgACAAIAAgACQAJAAsACwAL
AAsACwALAAsACwAMAAwADAALAAsACwALAAsACwALAAsADAAKAAoACgAKAAoACgAKAAoA
CgAKAAoACgAKAAoACQAJAAkACQAJAAkACQAJAAkACQAIAAgACAAIAAgACAAHAAcABwAG
AAYABQAFAAUABAADAAIAAgABAAAAAAD////////////////+//z//P/7//r/+v/6//r/
+v/6//r/+v/6//r/+v/6//r/+v/7//3//f///////////wAAAQABAAEAAQABAAIAAgAC
AAIAAgACAAQABAAEAAQAAgACAAIAAwADAAMAAwADAAMAAwADAAMAAwADAAMAAwAFAAUA
BAAEAAQABAAEAAQABAAEAAQABAAFAAUABQAFAAUABQAFAAUABQAFAAYABgAGAAYABgAG
AAYABgAGAAYABgAGAAYABgAGAAYABgAHAAcABgAGAAYABgAGAAYABgAGAAYABgAGAAYA
BwAHAAYABgAGAAYABgAGAAYABgAGAAYABgAGAAYABwAHAAcABwAHAAcABwAHAAUABQAF
AAUABQAGAAYABQAFAAUABQAFAAcABwAHAAcABQAFAAUABQAFAAUABQAEAAYABgAGAAcA
BwAGAAYABwAFAAUABQAFAAYABgAGAAYABwAHAAYABgAGAAYABgAHAAcABwAFAAQABgAG
AAYABgAGAAYABgAGAAYABAAEAAQABAAEAAQABAAEAAYABwAHAAkACgALAAwADAAMAAwA
DAAMAAwACgAKAAkACAAIAAcABAADAAIAAQAAAAAAAAAAAAEAAQADAAQABAAEAAQABAAE
AAQAAwADAAMAAwADAAMAAwADAAMAAwADAAMAAwADAAMAAwADAAMAAwABAAEAAQABAAMA
AwADAAMAAwADAAMAAwADAAMAAgACAAIAAgACAAMABQALABUAIgAtAC8AKwAnACAADwD3
/97/wf+j/4r/ef9p/1//Yf91/4v/ov+0/8b/1f/i/+r/7f/z//f/+v/+/wAAAQACAAQA
BAAFAAYABgAGAAcACQAJAAkACgAIAAgACAAIAAoACgAKAAoACAAIAAkACQAIAAgACAAI
AAoACgAKAAoACAAIAAkACQAJAAkACQAJAAsACwALAAsACgAKAAoACQAJAAkACQAJAAkA
CQAJAAoACgAKAAoACgAKAAoACgAKAAoACgAKAAoACgAKAAkACQAJAAkACQAJAAsACwAL
AAsACAAIAAgACAAIAAgABwAHAAcABgAGAAUABwAHAAYABQAEAAQAAwACAAIAAQABAAEA
/f/9//3//P/8//z/+//6//z//P/8//z/+v/6//r/+v/6//r/+v/6//r/+//9//3/////
///////+//////////////8AAAAAAAAAAAAAAAAAAAAAAAAAAAAAAAAAAAEAAQABAAEA
AQABAAEAAQABAAEAAQABAAEAAQABAAAAAAACAAIAAgACAAIAAgACAAIAAwADAAMAAwAB
AAEAAQABAAMAAwAEAAQABAAEAAQABAAEAAQABAAEAAQABAAEAAQABAAEAAQABQAFAAQA
BAAEAAQABAAEAAQABAAEAAQABAACAAMAAwACAAQABAAEAAQAAgACAAIAAgACAAIAAgAC
AAMAAwADAAMAAwADAAMAAwADAAMAAwADAAEAAgACAAEAAwADAAMAAwABAAEAAQABAAEA
AQABAAEAAQABAAEAAAAAAAAAAAABAAEAAAAAAAEAAQABAAEAAQACAAIAAgACAAEAAQAA
AAAAAAAAAAAAAQABAAEAAQAAAAAAAAAAAAEAAQABAAAAAAAAAAAAAAAAAAAAAAAAAAAA
AAAAAAAAAAAAAAAAAAAAAAEAAQADAAQABQAGAAYABgAGAAYABgAEAAIAAgABAAAAAAD/
//z//f/8//v/+v/6//r/+v/7//v//f/+//7//v/+//7//v/8//v/+//7//3//f/9//3/
+//7//v/+//9//3//f/9//3//f/9//3//f/9//3//f/9//3//f/9//3//f/9//3//f/9
//z//P/8//z//P///wMACwAXACYALQAtACsAJwAWAPv/2/++/5//gf9o/1P/R/9D/0n/
Yf9//5r/sv/G/9P/3v/m/+n/7f/x//b/+P/6//3//v8AAAAAAQACAAIAAgADAAMAAwAD
AAQABAAEAAQABAAEAAQABAAEAAQABAAFAAUABAAEAAQABAAEAAQABAAEAAQABAAFAAUA
BQAFAAUABQAFAAUABQAFAAYABgAGAAUABQAFAAUABQAHAAcABwAIAAgACAAIAAgACAAI
AAgACAAIAAgACAAIAAgACAAHAAcABwAHAAcABwAHAAcABwAHAAgACAAIAAgABgAGAAUA
BQAHAAYABgAFAAMAAwACAAEAAgACAAEAAAAAAP////////3//f/9//z//P/8//v/+v/6
//r/+v/6//j/+P/4//j/+P/4//j/+P/4//n/+//7//n/+f/5//n//P/9//3//f/7//v/
/P/8//7//v/+//7//v/+//7//v/8//z//P/9//3//f/9//3//f/9//3//f/9//3//f/9
//3//f/8//z//P/8//z//P/8//z//P/8//v/+//7//v//f/9//3//f/7//v//P/8//z/
/P/8//z//P/8//z//P/+//7//v/+//7//v/+///////+//7//v/+//7//v/+//7//v/+
//7//v///////v/+//7//v/+//7//v/+//7//v/+//7//v/9//3//f/9//3//f/9//3/
/f/9//3//f/7//z//P/7//v/+//7//v//f/9//3//f/7//v/+//7//v/+//7//r//P/8
//z//f/9//z//P/9//v/+//7//v//P/8//z//P/9//3//P/8//z//P/8//3//f/9//3/
/P/6//r/+v/7//v/+//7//v//P/8//z//P/8//z//P/8//z//P/8//z//P/8//z//P/8
//z/+v/7//v//f8AAAEAAgACAAIAAgACAAIAAgAAAAAA///8//z/+//4//f/9v/1//T/
9v/2//b/9//3//n/+v/6//r/+v/6//r/+v/5//n/+f/3//f/9//3//f/9//3//f/9//3
//f/9//5//n/+f/5//f/9//3//f/9//3//f/9//5//n/+f/5//n/+f/4//j/+P/4//j/
+f/9/wUAEQAeACcAKwAnACEAFAD9/9//wv+l/4f/bP9Z/0v/Q/9J/1//e/+U/6z/wP/N
/9j/4P/n/+v/7f/y//b/+P/5//r//P/8//3//v/+//7///////////8AAAIAAgACAAIA
AAAAAAAAAAAAAAAAAQABAAIAAgACAAIAAgACAAIAAgACAAIAAwADAAMAAwADAAMAAwAD
AAMAAwAEAAQABAADAAMAAwADAAMAAwADAAMABAAEAAQABAAEAAQABAAEAAQABAAEAAQA
BAAEAAQAAwADAAUABQAFAAUAAwADAAMAAwAEAAQABAAEAAQABAADAAMAAQAAAAAA//8B
AAEAAAD///7//v/9//z//P/7//v/+//5//n/+f/4//j/+P/3//b/9v/2//b/9v/2//b/
9v/2//b/9v/2//b/9v/3//n/+f/5//n/+f/5//r/+//7//v/+//7//z//P/8//z//P/8
//z//P/8//z//P/8//z//f/9//3//f/9//3//f/9//3//f/9//3//f/9//3//P/8//7/
/v/+//7//v/+//7//v/9//3//f/9//3//f/9//3//f/9//7//v/+//7//v/+/wAAAAAA
AAAAAAAAAAAAAAD+//7//v///////v/+//7/AAAAAAAAAAAAAAAAAAAAAP7///////7/
AAAAAAAAAAAAAAAAAAAAAP7//v/+//7///////////////////////////////////8A
AAAA///////////////////////////////////9//3//f/8//7//v/+///////+//7/
//////////////7//v/+//7///////7//v/+//7//v////////////7//v/+//7/////
/////////wAAAAAAAAAA///+//7//v/+//7/AAAAAAAAAAAAAAAAAAAAAAAAAAAAAAAA
AAABAAEAAwAEAAUABgAGAAQABAAEAAQABQAEAAUABQAEAAQAAwAAAP///v/9//z//P/8
//z//f/9////AAAAAAAAAAAAAAAA/v/9//3//f//////////////////////////////
///////////////////////////////////////////////////+//7/AAD+//7///8B
AAUADwAcACcAKwArACcAHgAPAPn/4P/H/6v/kv9//2//Zf9h/2//h/+e/7D/wP/P/9z/
5v/t/+//8//2//r//P///wAAAgACAAMABgAGAAYABwAFAAUABQAGAAYABgAGAAYABgAG
AAYABgAGAAYABwAHAAgACAAIAAgACAAIAAgACAAIAAgACQAJAAkACQAJAAkACQAJAAkA
CQAIAAgACAAHAAkACQAJAAkACQAJAAkACgAIAAgACAAIAAgACAAIAAgACAAIAAgACAAI
AAgABwAHAAkACQAJAAkACQAJAAkACQAIAAgACAAIAAYABgAFAAUABwAGAAYABQAFAAUA
BAADAAIAAgABAAAA/v/9//3//f/9//3//f/8//z//P/7//r/+v/6//r/+v/6//r/+v/6
//r/+v/6//r/+v/7//3//f/9//3//f/9/wAAAQABAAEAAQABAAIAAgACAAIAAgACAAIA
AgACAAIAAgACAAIAAwADAAMAAwADAAMAAwADAAMAAwADAAMAAwADAAMAAgACAAQABAAE
AAQABAAEAAQABAAFAAUABQAFAAcABwAHAAcABQAFAAYABgAGAAYABgAGAAYABgAGAAYA
BgAGAAYABgAGAAYABgAHAAcABgAGAAYABgAGAAYABgAGAAYABgAGAAQABQAFAAQABgAG
AAYABgAGAAYABgAGAAYABgAGAAYABQAFAAUABQAFAAUABQAFAAUABQAFAAUAAwAEAAQA
AwAFAAUABQAFAAcABwAHAAcABQAFAAUABQAHAAcABwAGAAYABgAGAAcABwAGAAYABwAF
AAUABQAFAAYABgAGAAYABwAHAAYABgAEAAQABAAFAAUABQAFAAQABgAGAAYABwAHAAUA
BQAGAAYABgAGAAYABAAEAAQABAAEAAQABAAEAAYABgAGAAYABAAFAAUABwAIAAkACgAK
AAoACgAKAAoADAAKAAoACQAIAAgABwAEAAMAAgABAAAAAAAAAAAAAQABAAMABAAEAAQA
BAAEAAQABAADAAMAAwADAAMAAwADAAMAAwADAAMAAQABAAEAAQADAAMAAwADAAMAAwAD
AAMAAwADAAMAAwADAAMAAwADAAMAAwACAAIAAgACAAIABQAHAAsAFQAiACsALwAtACkA
IAARAPv/4P/F/6n/kP99/23/Yf9h/3P/i/+g/7T/xP/T/+D/6v/v//P/9//8//7/AgAD
AAQABgAGAAcACAAIAAgACQAJAAkACQAKAAoACgAKAAoACgAKAAoACgAKAAoACwALAAoA
CgAKAAoACgAKAAoACgAKAAoACwALAAsACwALAAsACwALAAsACwAMAAwADAALAAsACwAL
AAsACwALAAsADAAMAAwADAAMAAwADAAMAAwACgAKAAoACgAKAAoACQAJAAsACwALAAsA
CQAJAAkACQAKAAoACgAKAAoACgAJAAkACQAIAAgABwAHAAcABgAFAAQABAADAAIAAgAB
AAEAAQD////////+//7//v/9//z//P/8//z//P/8//z//P/8//z//P/8//z//P/9////
/////////////wAAAQABAAEAAQABAAIAAgACAAIAAgACAAQABAAEAAQABAAEAAQABQAD
AAMAAwADAAMAAwADAAMAAwADAAMAAwADAAMAAgACAAIAAgACAAIAAgACAAIAAgADAAMA
AwADAAMAAwADAAMAAwADAAQABAAEAAQABAAEAAQABAAEAAQABAAEAAQABAAEAAQABAAF
AAUABAAEAAQABAAEAAQABAAEAAQABAAEAAQABQAFAAQABAAEAAQABAAEAAQABAAEAAQA
BAAEAAQAAwADAAMAAwADAAMAAwADAAMAAwADAAMAAwAEAAQAAwADAAMAAwADAAMAAwAD
AAMABQAFAAUABQADAAMAAwACAAQABAAEAAUAAwACAAIAAwADAAMAAwADAAIAAgACAAIA
AwADAAIAAgACAAIAAgADAAMAAwADAAIAAgACAAIAAwADAAQAAgACAAIAAgACAAIAAgAC
AAIAAgACAAIAAgACAAIAAgACAAMAAwAFAAgACQAKAAoACAAIAAgACAAIAAYABgAFAAIA
AgABAP7//f/8//v/+v/8//z//P/9//3///8AAAAAAAAAAAAAAAD+//3//f/9//3//f/9
//3//f/9//3//f/9//3//f/9//3//f/9//3//f/9//3//f/9//3//f/9//3//f/9//3/
/f/9//z//P/+//7//v///wMACwAXACYALwAtACsAJQAYAP//4//G/6X/h/9u/13/T/9J
/1H/Z/+D/57/tP/G/9P/3v/m/+v/7//z//b/+P/6//3//v8AAAAAAQACAAIAAgADAAMA
AwADAAQAAgACAAIAAgAEAAQABAAEAAQABAAFAAUABAAEAAQABAAEAAQABAAEAAQABAAF
AAUABQAFAAUABQAFAAUABQAFAAYABgAGAAUABQAFAAUABQAHAAcABwAIAAYABgAGAAYA
BgAGAAYABgAGAAYABgAGAAYABgAFAAUABwAHAAcABwAFAAUABQAFAAQABAAEAAQABAAE
AAMAAwADAAIAAgABAAEAAQAAAP//AAAAAP///v/8//v/+//7//v/+//7//r/+P/4//f/
9v/2//b/9v/2//b/9v/2//b/9v/2//b/9v/2//f/+f/5//n/+f/5//n/+P/5//n/+f/5
//n/+v/6//r/+v/6//r/+v/6//r/+v/6//r/+v/7//n/+f/5//n/+f/5//n/+f/5//n/
+f/5//n/+f/4//j/+P/4//j/+P/6//r/+v/6//n/+f/5//n/+//7//v/+//5//n/+v/6
//r/+v/6//r//P/8//z//P/8//z//P/8//r/+v/6//v//f/8//z//P/8//z//P/8//z/
/P/8//z/+v/7//v/+v/8//z//P/8//r/+v/6//r/+v/6//r/+v/7//v/+//7//v/+//7
//v/+//7//v/+//5//r/+v/5//n/+f/5//n/+//7//v/+//5//n/+f/5//n/+f/5//j/
+P/4//j/+f/5//j/+P/5//n/+f/5//n/+P/4//j/+P/5//n/+P/4//j/+P/4//n/9//3
//f/9v/4//j/+P/4//j/+P/4//j/+P/4//j/+P/4//j/+P/4//j/+P/4//j/+P/5//n/
+//8//3//v/+//7//v/+//7//v/8//z/+//6//r/+f/2//X/9P/z//L/8P/w//D/8f/x
//P/9P/0//T/9P/0//T/9P/z//P/8//1//X/9f/1//X/9f/1//X/8//z//P/8//z//P/
8//z//X/9f/1//X/9f/1//X/9f/z//P/8//z//P/8//y//L/9P/0//T/8//1//v/BwAW
ACEAJwAlACEAGAAFAOn/zP+v/4//cv9d/03/Q/9B/03/af+G/5z/sv/D/9D/2P/d/+H/
5//q/+7/8P/z//T/9v/2//f/+P/4//j/+f/5//n/+f/6//j/+P/4//j/+v/6//r/+v/4
//j/+f/5//r/+v/6//r/+v/6//r/+v/6//r/+//7//v/+//7//v/+//7//v/+//6//r/
+v/5//v/+//7//v/+//7//v//P/8//z//P/8//z//P/8//z//P/8//z//P/8//z/+//7
//v/+//7//v/+//7//v/+//6//r/+v/6//r/+v/5//n/+f/4//j/9//3//f/9v/1//b/
9v/1//T/8v/x//H/8f/v/+//7//u/+7/7v/t/+z/6v/q/+r/6v/q/+r/6v/q/+r/6v/q
/+r/6v/r/+3/7f/t/+3/7f/t/+z/7f/t/+3/7f/t/+7/7v/u/+7/7v/u//D/8P/w//D/
8P/w//D/8f/x//H/8f/x/+//7//v/+//7//v/+//7//v/+//7v/u//D/8P/w//D/8P/w
//D/8P/v/+//7//v//H/8f/x//H/8f/x//L/8v/w//D/8P/w//L/8v/y//L/8v/y//L/
8v/y//L/8v/z//H/8P/w//D/8v/y//L/8v/y//L/8v/y//L/8//z//L/8v/y//L/8v/y
//L/8v/y//L/8v/y//L/8f/x//H/8f/x//H/8f/x//H/8f/x//H/8f/y//L/8f/x//H/
8f/x//H/8f/x//H/8f/x//H/8f/x//H/8f/w//L/8v/y//P/8f/w//D/8f/v/+//7//v
//D/8P/w//D/8//z//L/8v/w//D/8P/x//H/8f/x//D/8v/y//L/8v/y//L/8v/y//L/
8v/y//L/8v/y//L/8v/y//L/8v/y//L/8//z//X/9v/3//j/+P/4//j/+P/4//j/9v/2
//X/9P/0//P/8P/v/+7/7f/s/+7/7v/u/+//7f/v//D/8P/w//D/8P/w//D/7//v/+//
7//v/+//7//v/+//7//v//H/8f/x//H/7//v/+//7//x//H/8f/x//H/8f/x//H/8f/x
//H/8f/x//H/8P/w//D/8P/w/+//8f/5/wEADgAZAB8AHQAXAA4A///p/8z/s/+X/37/
bf9d/1P/U/9h/3v/kv+m/7T/wf/O/9j/2//f/+P/6P/q/+z/7//y//T/9P/1//b/9v/2
//f/9//3//f/+P/4//j/+P/4//j/+P/4//j/+P/4//n/+f/4//j/+P/4//j/+P/4//j/
9v/2//f/9//5//n/+f/5//n/+f/5//n/+P/4//j/9//3//f/9//3//f/9//3//j/+P/4
//j/+P/4//j/+P/4//j/+P/4//j/+P/4//f/9//5//n/+f/5//f/9//3//f/9P/0//T/
9P/2//b/9f/1//P/8v/y//H/8f/x//D/7//w//D/7//u/+7/7f/t/+3/6//r/+v/6v/o
/+j/5//m/+b/5v/m/+b/5v/m/+b/5v/o/+j/6P/o/+j/6f/r/+v/6//r/+v/6//s/+3/
7f/t/+3/7f/u/+7/7v/u/+7/7v/u/+7/7v/u/+7/7v/u/+//7//v/+//7//v/+//7//v
/+//7//v/+//7//v/+7/7v/u/+7/7v/u/+7/7v/u/+7/8f/x//H/8f/v/+//7//v//H/
8f/y//L/8v/y//L/8v/y//L/8v/y//L/8v/y//L/8P/w//D/8f/x//D/8P/w//D/8P/w
//D/7v/u/+7/7v/w//H/8f/w//D/8P/w//D/8P/w//D/8P/w//D/8P/w/+//7//v/+//
7//v/+//7//v/+//7//v/+//8P/w/+//7//v/+//7//v/+//7//v/+//7//v/+//7//v
/+//7v/u/+7/7v/v/+//7v/u/+//7f/t/+3/7f/u/+7/7v/u/+3/7f/s/+z/7P/s/+z/
7f/t/+3/7f/s/+z/7P/s/+3/7f/s/+z/7P/s/+z/7P/s/+z/7P/s/+z/7P/s/+z/7P/s
/+z/7P/t/+3/7//y//P/9P/0//L/8v/y//L/8v/w//D/7//u/+7/7f/q/+n/6P/n/+b/
5v/m/+b/5//n/+n/6v/q/+r/6v/q/+r/6P/n/+f/5//n/+f/5//n/+f/5//n/+f/5//n
/+f/5//n/+f/5//n/+f/5//n/+f/5//n/+f/5//l/+X/5f/l/+f/5//m/+b/5v/m/+j/
6f/r//P///8MABEAEQANAAUA+v/n/83/tP+b/3//av9Z/0v/Rf9P/2f/ff+Q/57/rv+9
/8b/zv/R/9X/2//e/97/4P/j/+T/5v/m/+f/6P/o/+j/6f/p/+n/6f/q/+r/6v/q/+r/
6P/o/+j/6P/o/+j/6f/p/+r/6v/q/+r/6v/q/+r/6v/q/+r/6//r/+n/6f/p/+n/6f/p
/+n/6f/o/+j/6P/n/+n/6f/p/+n/5//n/+f/6P/o/+j/6P/o/+j/6P/o/+j/5v/m/+b/
5v/m/+b/5f/l/+X/5f/l/+X/5f/l/+X/5f/k/+T/5P/k/+L/4v/h/+H/4f/g/+D/3//f
/9//3v/d/9z/3P/b/9r/2P/X/9f/1//V/9X/1f/U/9T/1P/T/9L/0P/Q/9D/0P/Q/9D/
0P/Q/9D/0P/Q/9D/0P/R/9P/0//T/9P/0//T/9T/1f/V/9X/1f/V/9b/1v/U/9T/1P/U
/9b/1v/W/9b/1P/U/9T/1f/V/9X/1f/V/9X/1f/V/9X/0//T/9P/0//T/9P/0v/S/9T/
1P/S/w==
         </WaveFormData>
      </LeadData>
      <LeadData>
         <LeadByteCountTotal>10000</LeadByteCountTotal>
         <LeadTimeOffset>0</LeadTimeOffset>
         <LeadSampleCountTotal>5000</LeadSampleCountTotal>
         <LeadAmplitudeUnitsPerBit>4.88</LeadAmplitudeUnitsPerBit>
         <LeadAmplitudeUnits>��V</LeadAmplitudeUnits>
         <LeadHighLimit>2147483647</LeadHighLimit>
         <LeadLowLimit>268435456</LeadLowLimit>
         <LeadID>V2</LeadID>
         <LeadOffsetFirstSample>0</LeadOffsetFirstSample>
         <FirstSampleBaseline>0</FirstSampleBaseline>
         <LeadSampleSize>2</LeadSampleSize>
         <LeadOff>FALSE</LeadOff>
         <BaselineSway>FALSE</BaselineSway>
         <ExcessiveACNoise>FALSE</ExcessiveACNoise>
         <MuscleNoise>FALSE</MuscleNoise>
         <LeadDataCRC32>330119874</LeadDataCRC32>
         <WaveFormData>
8v/y//L/8v/w//D/8P/w//D/8P/w//D/7v/u/+7/7v/u/+7/7v/u/+7/7v/u/+7/7v/u
/+7/7v/s/+z/7P/s/+z/7P/s/+z/6v/q/+r/6v/s/+z/7P/s/+r/6v/q/+r/6v/q/+r/
6v/q/+r/6v/q/+j/6P/o/+n/6f/q/+v/7P/t/+3/7v/v//H/8P/w//L/8v/y//H/7//t
/+3/7f/t/+//8P/w//D/7v/u/+7/7v/u/+z/6//q/+r/6f/o/+f/5P/k/+T/5P/k/+T/
5P/k/+T/5P/k/+T/5P/k/+T/5P/m/+b/5v/m/+b/5v/m/+b/5v/m/+b/5v/m/+b/5v/m
/+X/5f/k/+T/5P/k/+X/5f/p/+z/8/8DAB4ANABFAFMAYABrAGsAXgBUAFEARwBCAD8A
IQD0/9D/vP+5/7P/q/+t/7f/wv/S/9//5P/n/+r/7P/t/+3/7//w//L/8//x//H/8f/x
//H/8f/x//H/8f/x//H/8v/y//L/8v/y//L/8//z//P/8//z//T/9P/1//X/9f/1//j/
+P/4//n/+f/6//r/+v/6//v/+//7//z//f/9//7//v/+////AAAAAAAAAgADAAMABAAE
AAUABAAFAAYABwAJAAoACwAMAA4ADwAQABEAEgAVABUAFgAZABsAHAAeACAAIgAkACYA
KAAqACwALgAwADIANAA2ADgAOgA8AD4APwBBAEMARQBHAEgASQBJAEgASQBKAEoATABM
AE0ATQBNAE0ATQBNAEsASgBJAEYAQgA/ADwAOQA2ADIALgAqACQAIAAcABkAEwAQAAwA
CAAFAAIA///8//v/+v/4//f/9f/z//P/8v/x//D/7//u/+7/7v/s/+z/7P/s/+z/7P/s
/+v/6//r/+v/6//r/+v/6//q/+r/6v/q/+r/6v/q/+r/6//r/+v/6//r/+v/6//r/+v/
6//r/+v/6//s/+z/7P/t/+3/7f/t/+7/7v/u/+7/7v/u/+//7//v//D/8P/w//D/8f/x
//H/8f/x//H/8f/y//L/8v/y//P/8//y//L/8v/y//L/8v/y//L/8v/y//L/8v/x//H/
8f/x//H/8f/x//D/8P/w//D/7//v/+//7v/u/+7/7v/u/+7/7f/t/+3/7f/s/+z/7P/s
/+z/7P/r/+v/6//r/+v/6//r/+r/6v/q/+r/6v/q/+n/6f/p/+n/6f/p/+j/6P/o/+j/
6P/o/+j/6P/o/+j/6P/o/+j/6P/m/+b/5v/m/+j/6P/p/+n/6v/r/+z/7f/r/+z/7f/t
/+7/7v/w//D/7v/t/+v/6//t/+3/7f/v/+7/7v/u/+z/7v/u/+7/7v/q/+n/6P/o/+f/
5v/l/+L/5P/k/+T/5P/i/+L/4v/i/+T/5P/k/+T/4v/i/+L/4v/k/+T/5P/k/+T/5P/k
/+T/5P/k/+T/5P/k/+T/5P/l/+X/5P/k/+T/5P/l/+X/6f/u//v/EQAqAEAATwBbAGoA
bwBlAFgAVABLAEEAQAAvAAcA3P/C/7j/tf+r/6n/sf+7/8r/2P/h/+b/6f/q/+z/7f/v
/+//8P/y//P/8//z//P/8//z//P/8//z//P/8//z//T/9v/2//b/9v/2//f/9//3//X/
9f/2//b/+f/5//n/+f/6//r/+v/7//v//P/8//z//P/9//3//f/+//////8AAAAAAAAB
AAIAAgACAAQABQAFAAYABgAHAAgACQAKAAsACwAMAA0ADgAQABEAEgATABYAGQAZABoA
HQAfACAAIgAiACQAJgAoACwALgAwADIANgA4ADoAPAA8AD4AQABCAEMARQBHAEkASQBK
AEsASwBMAE0ATgBOAE4ATgBPAE8ATQBNAE0ATQBLAEoASQBGAEIAPwA8ADkANgAyAC4A
KgAmACIAHgAbABUAEgAOAAoACQAGAAMAAAD9//z/+v/5//n/9//3//b/9f/0//P/8v/y
//L/8P/w//D/8P/w//D/8P/v/+//7//v/+//7//v/+//7v/u/+7/7v/u/+7/7v/s/+3/
7f/t/+//7//v/+//7//v/+//7//v/+//8P/w//D/8f/x//H/8f/y//L/8v/y//L/8v/z
//P/8//0//T/9P/0//X/9f/1//X/9f/1//X/9v/2//b/9v/3//f/9v/2//b/9v/2//b/
9v/2//b/9v/2//b/9f/1//X/9f/1//X/9f/0//T/9P/0//P/8//z//L/8v/y//L/8v/y
//H/8f/x//H/8P/w//D/8P/w//L/8f/x//H/7//v/+//7//u/+7/7v/u//D/8P/v/+//
7f/t/+3/7f/s/+z/7P/s/+z/7P/s/+z/7v/s/+z/7P/s/+z/7v/u/+7/7v/s/+z/7P/s
/+z/7P/t/+3/7v/v//D/8f/x//L/8//z//L/8v/0//T/9P/z//H/8f/z//P/8//1//T/
9P/0//L/8v/y//L/8v/w/+//7v/u/+3/7P/r/+j/6P/o/+j/6P/o/+j/6P/o/+j/6P/o
/+j/6P/o/+j/6P/o/+j/6P/o/+r/6v/q/+r/6P/o/+j/6P/o/+j/6P/p/+n/6P/o/+j/
6v/r/+3/7f/y////FQAwAEYAUwBfAG4AfQB5AGgAYABXAEUAOgAjAPf/yP+u/6z/rf+l
/6P/q/+7/8z/2v/h/+b/6f/s/+z/7//x//H/8v/0//X/9f/1//X/9f/3//f/9//3//X/
9f/1//b/9v/2//b/9v/4//n/+f/5//n/+f/6//r/+//7//v/+//8//z//P/9//3//v/+
//7//P/9//3//f8AAAEAAQACAAAAAAABAAIAAgACAAQABQAFAAYABgAHAAgACQAKAAsA
CwAMAA0ADgAQABEAEgATABQAFwAXABgAGwAdAB4AIAAiACQAJgAoACoALAAuADAAMgA0
ADYAOAA6ADwAPgBAAD8AQQBDAEUAQwBEAEUARQBIAEkASgBKAEoASgBLAEsASQBJAEkA
SQBHAEYARQBCAD4AOwA4ADUAMgAuACoAJgAiAB4AGgAXABMAEAAMAAgABwAEAAEA/v/8
//z/+//7//n/9//3//b/9f/0//P/8v/y//L/8P/w//D/8P/w//D/8P/v/+//7//v/+//
7//v//H/8P/w//D/8P/w//D/8P/u/+//7//v/+//7//v/+//7//v/+//7//x//H/8v/y
//L/8//z//P/8//0//T/9P/y//L/8v/z//X/9f/2//b/9P/0//X/9f/1//X/9f/1//X/
9v/2//b/+P/5//n/+P/4//j/+P/4//b/9v/2//b/9v/2//b/9f/1//X/9f/1//X/9f/0
//T/9P/0//P/8//z//L/8v/y//L/8v/y//H/8f/x//H/8P/w//D/8P/w//D/7//v/+//
7//v/+//7//u/+7/7v/u/+7/7v/t/+3/7f/t/+3/7f/s/+z/7P/s/+z/7v/u/+z/7P/u
/+7/7v/u/+z/7P/s/+z/7P/s/+z/7P/s/+z/7f/t/+7/7//w//H/8f/y//P/8//y//L/
9P/0//T/8//x//H/8f/x//H/8//0//T/9P/y//L/8v/y//L/8P/v/+7/7v/t/+z/6//o
/+j/6P/o/+j/6P/o/+j/6P/o/+j/6P/o/+b/5v/m/+b/6P/o/+j/6P/o/+j/6P/o/+j/
6P/o/+j/6P/o/+j/6f/p/+j/6P/o/+j/6f/p/+v/8P/5/wkAIgA4AEkAUwBiAHEAeQBu
AGAAVwBHADoALwARAOL/vv+w/7H/q/+h/6X/sf/E/9T/3//k/+v/7P/u/+//8f/x//L/
9P/1//X/9f/1//X/9f/1//X/9f/z//P/8//0//b/9v/2//b/9v/3//f/9//3//f/+P/4
//n/+f/5//n/+v/6//r/+//7//z//P/8//z//f/9//3//v//////AAAAAAAAAQACAAAA
AAACAAMABQAGAAYABwAGAAcACAAJAAkACgALAAwAEAARABIAEwAUABcAFwAYABsAHQAe
ACAAIgAkACYAKAAqACwALgAwADIANAA2ADgAOgA8AD4AQABBAEMARQBHAEcASABJAEkA
SgBLAEwATABMAEwATQBNAE0ATQBNAE0ASwBKAEkARgBCAD8APAA5ADYAMgAuACoAJgAi
AB4AGwAXABQAEAAMAAkABgADAAAA///+//z/+//5//f/9//2//X/9P/z//L/8v/y//D/
8P/w//D/8P/w//D/7//v/+//7//v/+//7//v/+7/7v/u/+7/7v/u/+7/7v/v/+//7//v
/+//7//v/+//7//v/+//7//v//D/8P/w//H/8f/x//H/8v/y//L/8v/y//L/8//z//P/
9P/0//T/9P/1//X/9f/1//X/9f/1//b/9v/2//b/9//3//b/+P/4//j/+P/2//b/9v/2
//b/9v/2//X/9//3//f/9//3//f/9v/2//T/9P/z//P/8//y//L/8v/y//L/8v/x//H/
8f/x//D/8P/w//D/8P/w/+//7//v/+//7//v/+//7v/u/+7/7v/u/+7/7f/t/+3/7f/t
/+3/7v/u/+7/7v/s/+z/7P/s/+z/7P/s/+z/7v/s/+z/7P/s/+z/7P/s/+z/7P/s/+z/
7P/s/+z/7P/s/+3/7f/u/+//8P/x//H/8v/z//P/8v/y//T/9P/0//P/8f/x//H/8f/x
//P/9P/0//T/8v/y//L/8v/y//L/8f/w//D/7f/s/+v/6P/o/+j/6P/o/+j/6P/o/+j/
6P/o/+j/6P/o/+j/6P/o/+j/6P/o/+j/6P/o/+j/6P/o/+j/6P/o/+j/6P/o/+n/6f/o
/+j/6P/o/+n/6//t//L//f8RACwAQABNAFsAagBzAGcAWABUAE8ASQBKAD0AGwDw/9L/
wv+9/7X/sf+3/8H/zv/e/+f/6v/t/+7/8P/x//H/8//0//b/9//1//X/9f/1//X/9f/1
//X/9f/1//X/9v/2//b/9v/2//j/+f/5//n/9//3//j/+P/5//n/+f/5//z//P/8//3/
/f/+//7//v/+/////////wAAAQABAAIAAgACAAMABAAEAAQABgAHAAcACAAIAAkACgAL
AAwADQANAA4ADwAQABIAEwAUABUAGAAbABsAHAAdAB8AIAAiACQAJgAoACoALAAuADAA
MgA2ADgAOgA8AD4AQABCAEQARQBHAEkASwBLAEwATQBNAE4ATwBQAFAAUQBSAFQAVQBT
AFMAUwBTAFEAUABPAEwASABFAEIAPwA6ADYAMgAuACgAJAAgAB0AGQAWABIADgALAAgA
BQACAP///v/8//v/+f/3//f/9v/1//T/8//y//L/8v/w//D/8P/w//D/8P/w/+//7//v
/+//7//v/+//7//u/+7/7v/u/+7/7v/u/+7/7//v/+//7//v/+//7//v/+//7//v/+//
7//w//D/7v/v/+//7//x//L/8v/y//L/8v/y//P/8//z//T/9P/0//T/9f/1//X/9f/1
//X/9f/2//b/9v/2//f/9//2//b/9v/2//b/9v/2//b/9v/2//b/9v/1//X/9f/1//X/
9f/1//T/9P/0//T/8//z//P/8v/y//L/8v/y//L/8f/x//H/8f/w//D/8P/w//D/8v/x
//H/8f/v/+//7//v/+7/7v/u/+7/7v/u/+3/7f/t/+3/7f/t/+z/7P/s/+z/7P/s/+z/
7P/s/+z/7P/s/+z/7P/s/+z/7P/s/+z/7P/s/+z/7P/s/+z/7P/q/+r/6v/q/+z/7P/t
/+3/7P/t/+7/7//v//D/8f/x//L/8v/0//T/8v/x/+//7//x//H/8f/z//L/8v/y//D/
8P/w//D/8P/w/+//7v/u/+3/7P/r/+j/5v/m/+b/5v/m/+b/5v/m/+b/5v/m/+b/5v/m
/+b/5v/o/+j/6P/o/+j/6P/o/+j/5v/m/+b/5v/m/+b/5v/n/+f/5v/m/+b/6P/p/+n/
6//w//n/DQAmADwATQBZAGYAcQBrAFwAVABNAEUARAA9AB0A8P/O/8D/u/+z/63/s/+5
/8b/2P/j/+j/6f/s//D/8f/v//H/8v/0//X/9f/1//X/9f/1//X/9f/1//X/9f/1//b/
9v/2//b/9v/2//f/9//3//f/9//4//j/+f/5//n/+f/6//r/+v/7//v//P/8//z//v//
///////+//////8AAAAAAAABAAIAAgACAAQABQAFAAYABgAHAAgACQAKAAsACwAMAA0A
DgAQABEAEgATABYAGQAZABoAGwAdAB4AIAAiACQAJgAoACoALAAuADAAMgA0ADYAOAA6
ADwAPgBAAEEAQwBFAEcARwBIAEkASQBMAE0ATgBOAE4ATgBPAE8ATwBPAE8ATwBNAEwA
SwBIAEYAQwBAAD0AOgA2ADIALgAoACQAIAAdABcAFAAQAAwACwAIAAUAAgD///7//P/7
//n/9//3//b/9f/0//P/8v/y//L/8P/w//D/8P/w//D/8P/v/+//7//v/+//7//v/+//
7v/u/+7/7v/u/+7/7v/u/+//7//v/+3/7f/t/+3/7//v/+//7//v/+//8P/w//D/8f/x
//H/8f/y//L/8v/w//D/8P/x//H/8f/y//L/8v/y//P/8//z//P/8//z//P/9P/0//T/
9P/1//X/9P/0//T/9P/0//T/9P/0//T/9P/0//T/8//z//P/8//z//P/8//y//L/8v/y
//H/8f/x//D/8P/w//D/8P/w/+//7//v/+//7v/u/+7/7v/u/+7/7f/t/+3/7f/t/+3/
7f/s/+z/7P/s/+z/7P/r/+v/6//r/+v/6//s/+z/7P/s/+r/6v/q/+r/7P/s/+z/7P/s
/+z/7P/s/+r/6v/p/+n/6v/q/+r/6v/q/+r/6v/q/+r/6v/q/+r/6v/q/+r/6v/r/+v/
7P/t/+7/7//v//D/8f/x//D/8P/y//L/8v/x/+//7//v/+//7//x//L/8v/y//D/8P/w
//D/8P/u/+3/7P/s/+3/7P/r/+j/5//m/+X/5P/m/+b/5v/m/+b/5v/m/+b/6P/o/+j/
6P/m/+b/5v/m/+b/5v/m/+b/5v/m/+b/5v/o/+j/6P/p/+f/5v/m/+b/6v/p/+f/6f/u
//P/AQAaADQARwBVAGAAbQB3AHAAYABZAE0APAAvABUA5v+6/6b/qf+p/5//of+t/7z/
zv/b/+D/5f/q/+r/6//t/+//8P/y//P/9f/1//X/9f/z//P/8//z//P/8//z//T/9P/0
//T/9P/0//X/9f/1//f/9//4//j/9//3//f/9//4//j/+P/5//n/+v/6//r//P/9//3/
/f/8//3//f/+//7//v///wAAAAAAAAIAAwADAAQABAAFAAYABwAIAAkACQAKAAsADAAM
AA0ADgAPABAAEwATABQAFwAZABoAHAAeACAAIgAkACYAKAAqACwALgAwADIANAA2ADgA
OgA8ADsAPQA/AEEAQwBEAEUARQBGAEcASABIAEgASABJAEkASQBJAEkASQBHAEYARQBC
AEIAPwA8ADkANgAyAC4AKgAmACIAHgAbABkAFgASAA4ACwAIAAUAAgD///7//P/7//n/
9//3//b/9f/0//P/8v/y//L/8P/w/+7/7v/u/+7/8P/v/+//7//v/+//7//v/+//7v/u
/+7/7v/u/+7/7v/u/+//7//v/+//7//v/+//7f/t/+3/7f/v/+//8P/w//D/8f/x//H/
7//w//D/8P/y//L/8v/z//P/8//0//T/9P/0//X/9f/1//X/9f/1//X/9v/2//b/9v/3
//f/9v/0//T/9P/0//T/9P/0//T/9v/2//b/9f/z//P/8//z//P/8//y//L/8v/y//H/
8f/z//L/8v/y//L/8v/y//H/8f/x//H/8P/w//D/8P/w//D/7//v/+//7//v/+//7//u
/+7/7v/u/+7/7v/t/+3/7f/t/+3/7f/s/+z/7P/s/+z/7P/s/+z/7P/s/+z/7P/s/+z/
7P/s/+z/7P/s/+z/7P/s/+z/7P/q/+r/6v/q/+z/7P/t/+3/7P/t/+7/7//v//D/8f/x
//D/8P/y//L/8v/x/+//7//v/+//7//x//L/8v/y//D/8P/w//D/8P/w/+//7v/u/+3/
7P/r/+j/5v/m/+b/5v/m/+b/5v/m/+j/6P/o/+j/5v/m/+b/5v/o/+j/6P/o/+b/5v/m
/+b/5v/m/+b/5v/m/+b/5v/n/+f/5v/m/+b/6P/n/+f/6f/u//X/BQAcADQARQBRAFwA
awB1AGwAXgBVAEcAOAAtABEA4v+8/6z/rf+p/5//of+v/8D/0P/d/+L/5//s/+z/7f/v
/+//8P/y//P/9f/1//X/9f/1//X/9f/1//X/9f/1//b/9v/2//b/9v/0//X/9f/1//X/
9f/2//b/9//3//f/9//4//j/+P/5//n/+v/6//r/+v/7//v/+//8//3//f/+//7//v//
/wAAAAAAAAIAAwADAAQABAAFAAQABQAGAAcACQAKAAsADAAMAA0ADgAPABIAFQAVABYA
FwAZABoAHAAeACAAIgAkACYAKAAqACwALgAwADIANAA2ADgAOgA8AD0APwBBAEMAQwBE
AEUARQBGAEcASABIAEgASABJAEkASwBLAEsASwBJAEgARwBEAEIAPwA8ADkANgAyAC4A
KgAmACIAHgAbABcAFAAQAAwACQAGAAMAAAD///7//P/7//n/9//3//b/9f/0//P/8v/y
//L/8P/w//D/8P/w//D/7v/t/+3/7f/t/+3/7f/t/+3/7P/s/+z/7v/u/+7/7v/u/+//
7//v/+3/7f/t/+3/7f/t/+3/7f/t/+3/7v/u//D/8f/x//H/8f/y//L/8v/y//L/8v/z
//P/8//0//T/9P/0//X/9f/1//X/9f/1//X/9v/2//b/9v/3//f/9v/2//b/9v/2//b/
9v/2//b/9v/2//b/9f/1//X/9f/1//X/9f/0//T/9P/0//P/8//z//L/8v/y//L/8v/y
//H/8f/x//H/8P/w//D/8P/w//L/8f/x//H/8f/x//H/8f/u/+7/7v/u/+7/7v/t/+3/
7f/t/+3/7f/u/+7/7v/u/+7/7v/u/+7/7v/u/+7/7v/u/+7/7P/s/+z/7P/s/+z/7P/s
/+z/7P/s/+z/7P/s/+3/7f/u/+//8P/x//H/8v/z//P/8v/y//T/9P/0//P/8f/x//H/
8f/x//P/8v/y//L/8P/w//D/8P/w//D/7//u/+7/7f/s/+v/6P/o/+j/6P/o/+j/6P/o
/+j/6P/o/+j/6P/o/+j/6P/o/+j/6P/o/+j/6P/o/+j/6P/o/+j/6P/o/+j/6P/o/+n/
6f/o/+j/6P/o/+f/6f/r//D/+/8RACoAQABNAFkAaABzAG0AYABYAFEARwBEADkAEwDo
/8r/vP+7/7H/q/+x/73/zP/a/+X/6P/r/+z/7v/v//H/8//0//b/9//1//X/9f/1//X/
9f/1//X/9f/1//X/9v/2//b/9v/2//b/9//3//f/9//3//j/+P/5//n/+f/5//r/+v/6
//v/+//8//z//P/8//3//f/9//7//////wAAAAAAAAEAAgACAAIABAAFAAUABgAGAAcA
CAAJAAoACwALAAwADQAOABAAEQASABMAFgAZABkAGgAbAB0AHgAgACIAJAAmACgALAAu
ADAAMgA0ADYAOAA6ADwAPgBAAEIAQwBFAEcASQBJAEoASwBLAEwATQBOAE4AUABQAFEA
UQBRAFEAUQBRAE8ATgBNAEoASABFAEIAPwA6ADYAMgAuACgAJAAgAB0AGQAWABIADgAL
AAgABQACAP///v/8//v/9//1//X/9P/z//L/8f/w//D/8P/u/+7/7v/u/+7/7v/u/+3/
7f/t/+3/7f/t/+3/7f/s/+z/7P/s/+z/7P/s/+z/7f/t/+3/7f/t/+3/7f/t/+3/7f/t
/+3/7f/u/+7/7v/v/+//7//v//D/8P/w//D/8P/w//H/8f/x//L/8v/y//L/8//z//P/
8//z//P/8//0//T/9P/0//X/9f/0//T/9P/0//T/9P/0//T/9P/0//T/9P/z//P/8//z
//P/8//z//L/8v/y//L/8f/x//H/8P/w//D/8P/w//D/7//v/+//7//u/+7/7v/u/+7/
7v/t/+3/7f/t/+3/7f/t/+z/7P/s/+z/7P/s/+v/6//r/+v/6//r/+r/6v/q/+r/6v/q
/+r/6v/q/+r/6v/q/+r/6v/q/+r/6v/q/+r/6v/o/+j/6P/o/+j/6P/p/+n/6v/r/+z/
7f/t/+7/7//v/+7/7v/w//D/8P/v/+3/7f/t/+3/7f/v//D/8P/w/+7/7v/u/+7/7v/s
/+v/6v/q/+v/6v/p/+b/5P/k/+T/5P/k/+T/5P/k/+T/5P/k/+T/5P/k/+T/5P/k/+T/
5P/k/+b/5v/m/+b/5v/m/+b/5v/m/+b/5v/n/+X/5P/k/+T/5v/n/+f/5//s//H/AQAa
ADIAQwBTAGAAbQBvAGIAVgBTAEsARABBACsAAgDa/8L/u/+3/63/rf+z/8D/zv/b/+L/
5//q/+z/7f/t/+3/7v/w//H/8f/x//H/8f/x//H/8f/x//H/8f/x//L/8v/y//L/8v/0
//X/9f/1//X/9f/2//b/9f/1//X/9f/4//j/+P/5//f/+P/4//j/+v/7//v/+//8//3/
/f/+//7//v///wAAAAAAAAIAAwADAAQABAAFAAQABQAGAAcACQAKAAsADAAOAA8AEAAR
ABIAFQAVABYAFwAZABoAHAAeACAAIgAkACYAKAAqACwALgAwADIANAA4ADoAPAA+AD8A
QQBDAEUARQBGAEcARwBIAEkASgBKAEwATABNAE0ATQBNAE0ATQBNAEwASwBIAEYAQwBA
AD0AOgA2ADIALgAqACYAIgAfABkAFgASAA4ACwAIAAUAAgD9//z/+v/5//X/8//z//L/
8f/w/+//7v/u/+7/7P/s/+z/7P/s/+z/7P/r/+v/6//r/+v/6//r/+v/6v/q/+r/6v/q
/+r/6v/q/+v/6//r/+n/6f/p/+n/6//r/+v/6//r/+v/7P/s/+z/7f/t/+3/7f/u/+7/
7v/u/+7/7v/v/+3/7f/u/+7/8P/w//H/8f/v/+//7//v//H/8v/y//L/8P/x//H/8P/w
//D/8P/w//D/8P/w//D/8P/w//D/7//v/+//7//v/+//7//u/+7/7v/u/+3/7f/t/+z/
7P/s/+z/7P/s/+v/6//r/+v/6v/q/+r/6v/q/+r/6f/p/+n/5//n/+f/5//o/+j/6P/o
/+j/6P/n/+f/5//n/+f/5//m/+b/5v/m/+b/5v/m/+b/5v/m/+j/5v/m/+b/5v/m/+b/
5v/m/+b/5v/m/+b/5v/m/+b/5//n/+b/5//o/+n/6//s/+3/7f/s/+z/7v/u/+7/7f/r
/+v/6//r/+v/7f/u/+7/7v/s/+z/7P/s/+z/6v/p/+j/6P/n/+b/5f/i/+D/4P/g/+D/
4v/i/+L/4v/i/+L/4v/i/+L/4v/i/+L/4v/i/+L/4v/i/+L/4v/i/+L/4v/i/+L/4v/i
/+L/4//l/+T/5P/k/+L/4//j/+P/6P/v////GgAyAEUAUwBgAG0AdQBqAFwAVQBHADYA
KQANANz/sv+i/6P/of+b/5//q/+6/8z/1//c/+H/5P/m/+f/6f/r/+z/7v/v/+//7//v
/+//7//v/+//7//v/+//7//w//D/8P/w//D/8P/x//H/8f/x//H/8v/y//P/8//z//P/
9P/0//T/9f/1//b/9v/2//b/9//3//f/+P/5//n/+v/6//r/+//8//z//P/+/////f/+
//7///8AAAEAAgADAAMABAAFAAYACAAJAAoACwAMAA8ADwAQABEAEwAUABYAGAAaABwA
HgAgACIAJAAmACgAKgAsAC4AMAAyADQANgA3ADkAOwA9AD0APgA/AD8AQABBAEIAQgBC
AEIAQwBDAEMAQwBDAEMAQwBCAEEAPgA8ADkANgAzADAALAAoACQAIgAeABoAFwATABAA
DAAIAAUAAgD///z/+f/4//b/9f/z//H/8f/w/+//7v/t/+z/7P/s/+r/6v/q/+r/6v/q
/+r/6f/p/+n/6f/p/+n/6f/p/+j/6P/o/+j/6P/o/+j/6P/p/+n/6f/n/+f/5//n/+n/
6f/p/+n/6f/p/+r/6v/q/+v/6//r/+v/7P/s/+z/7P/s/+z/7f/t/+3/7v/u/+7/7v/v
/+//7//v/+//7//v//D/8P/w//D/8f/x//D/8P/w//D/8P/w//D/8P/w/+7/7v/u/+3/
7f/t/+3/7f/v/+//7v/u/+z/7P/r/+v/7f/s/+z/7P/s/+z/7P/r/+v/6//r/+r/6P/o
/+j/6P/q/+n/6f/p/+n/6f/p/+n/6P/o/+j/6P/o/+j/5//n/+f/5//n/+f/5v/m/+b/
5v/m/+b/5v/m/+b/5v/m/+b/5v/m/+b/5v/m/+b/5v/m/+b/5v/m/+b/5v/m/+b/5v/n
/+f/6P/p/+r/6//r/+z/7f/t/+z/7P/u/+7/7P/r/+n/6f/p/+n/6f/r/+z/7P/s/+r/
6v/q/+r/6v/q/+n/6P/o/+X/5P/j/+D/3v/e/97/3v/g/+D/4P/g/+D/4P/g/+D/4P/g
/+D/4P/g/+D/4P/g/+D/4P/g/+D/4P/g/+D/4P/g/+D/4P/h/+H/4P/g/+D/4P/h/+P/
5f/q//X/CwAmADoARQBRAGAAbQBtAF4AVABJADkALAAbAO//wv+m/6T/pf+b/5f/n/+v
/8D/0P/X/97/4//k/+L/5f/p/+n/6v/s/+3/6//r/+v/6//t/+3/7f/t/+3/7f/t/+7/
7v/u/+7/7v/u/+//7//v/+//7//w//D/8f/x//H/8f/w//D/8P/x//H/8v/y//L/8v/z
//P/8//0//X/9f/2//b/9v/3//j/+P/4//r/+//5//r/+v/7//7///8AAAEAAQACAAMA
BAAEAAUABgAHAAgACwALAAwADwARABIAFAAWABgAGgAcAB4AIAAiACQAJAAmACgAKgAs
AC4AMAAyADMANQA3ADkAOQA6ADsAOwA8AD0APgA+AD4APgA/AD8APQA9AD0APQA7ADoA
OQA2ADYAMwAwAC0AKAAkACAAHAAYABQAEAANAAsACAAEAAAA/f/6//f/9P/x//D/7v/t
/+v/6f/p/+j/5//m/+X/5P/k/+T/4v/i/+L/4v/i/+L/4P/f/9//3//f/9//3//f/+H/
4P/e/w==
         </WaveFormData>
      </LeadData>
      <LeadData>
         <LeadByteCountTotal>10000</LeadByteCountTotal>
         <LeadTimeOffset>0</LeadTimeOffset>
         <LeadSampleCountTotal>5000</LeadSampleCountTotal>
         <LeadAmplitudeUnitsPerBit>4.88</LeadAmplitudeUnitsPerBit>
         <LeadAmplitudeUnits>��V</LeadAmplitudeUnits>
         <LeadHighLimit>2147483647</LeadHighLimit>
         <LeadLowLimit>268435456</LeadLowLimit>
         <LeadID>V3</LeadID>
         <LeadOffsetFirstSample>0</LeadOffsetFirstSample>
         <FirstSampleBaseline>0</FirstSampleBaseline>
         <LeadSampleSize>2</LeadSampleSize>
         <LeadOff>FALSE</LeadOff>
         <BaselineSway>FALSE</BaselineSway>
         <ExcessiveACNoise>FALSE</ExcessiveACNoise>
         <MuscleNoise>FALSE</MuscleNoise>
         <LeadDataCRC32>2047035171</LeadDataCRC32>
         <WaveFormData>
9P/0//T/9P/y//L/8v/y//D/8P/w//D/8P/w//D/8P/w//D/8P/w/+7/7v/u/+7/7v/u
/+7/7v/s/+z/7P/s/+z/7P/s/+z/7P/s/+z/7P/s/+z/7P/s/+r/6v/q/+r/7P/s/+z/
7P/q/+r/6v/p/+v/6//r/+v/6//s/+z/7v/u/+7/8P/w//D/8P/w//H/8//z//P/8f/w
/+//8P/v//H/8//z//L/8v/w//D/8P/w/+7/7f/t/+3/6//q/+j/5v/m/+b/5v/m/+X/
5f/l/+X/5v/m/+b/5v/m/+b/5v/m/+b/5v/m/+b/5v/n/+f/5//m/+b/5v/m/+b/5v/m
/+b/5v/m/+b/5v/m/+b/5//n/+r/7f/2/wcAGQAxAEoAZACAAJ0AtwDSAOsA/wAQARMB
7gCvAG4ANwALAOj/z//D/7z/wf/S/9z/4f/k/+f/6f/p/+j/6//s/+3/7v/u/+7/7v/u
/+7/7v/u/+7/7v/u/+7/7v/t/+3/7f/t/+3/7v/v/+//7//v/+//7//v/+//8P/w//L/
8//z//P/9P/0//T/9f/1//X/9v/2//b/9//3//j/9v/2//f/+P/6//r//P/9//3//f/9
/////////wEAAgABAAIAAwAEAAYABwAJAAoACwAMAA4ADwAPABAAEwAVABYAGAAaABwA
HgAgACIAJQAlACgAKgAsADAAMwA1ADcANwA6ADwAPgBCAEIARABGAEYASABJAEoASQBK
AEsATABMAEwATABMAEwASwBKAEkARgBDAEAAPQA6ADYAMQAtACkAJQAhAB0AGAAUABAA
DQAJAAYAAwAAAP///P/7//n/9//1//T/8//y//H/8P/w/+//7v/t/+3/7v/u/+3/7f/t
/+3/7f/s/+z/7P/s/+z/7P/s/+v/6v/s/+z/7P/s/+z/7P/r/+v/6//r/+v/6//p/+n/
6f/q/+r/6v/q/+r/6v/q/+r/6//r/+v/7P/s/+z/7P/s/+3/7//v/+//8P/w//D/8P/x
//H/8f/x//L/8P/w//D/8P/w//H/8f/x//P/8//z//P/8f/x//H/8v/y//L/8v/x//H/
8f/x//H/8f/x//D/8P/w/+//7//v/+3/7P/s/+z/7v/u/+7/7v/t/+3/7f/s/+z/7P/s
/+z/7P/s/+v/6//r/+v/6//r/+v/6//q/+r/6P/o/+j/6P/p/+n/6f/p/+n/6f/p/+n/
6f/o/+j/6P/o/+j/6P/o/+j/6P/m/+b/5f/l/+f/5//n/+n/6v/q/+z/7P/s/+7/7v/u
/+7/7v/v/+//7//v/+3/7f/t/+//7//v/+//7//u/+7/7v/u/+7/7v/s/+v/6//r/+n/
6P/m/+T/5P/k/+T/5P/j/+P/4//j/+T/5P/k/+T/5P/k/+T/5P/k/+T/5P/k/+T/5f/l
/+X/4v/i/+L/4v/k/+T/5P/k/+T/5P/k/+T/5P/k/+f/6f/q/+///v8RACcAPQBWAHIA
kACnAMEA3ADxAAMBEAH/AMYAgwBIABkA9f/W/8X/vf+8/8n/2P/g/+P/5v/n/+n/6f/q
/+n/6v/r/+z/7P/s/+z/7P/s/+z/7P/s/+z/7P/s/+z/7//v/+//7//t/+7/7//v/+//
7//v/+//7//v//D/8P/y//P/8//z//T/9P/0//X/9f/1//b/9v/2//f/9//4//j/+P/5
//r/+v/6//z//f/7//v/+//9//3//f///wAAAQACAAMABAAGAAcACQAKAAsADAAOAA8A
EQASABUAFwAYABoAHAAeACAAIgAkACcAKQAsAC4AMAAyADUANwA5ADsAPgBAAEIARABE
AEYASABGAEgASQBKAEsATABNAE4ATgBOAE4ATgBMAEsASgBJAEQAQQA+ADsAOAA0AC8A
KwAnACMAHwAbABgAFAAQAA0ACQAGAAMAAAD9//r/+f/3//f/9f/0//P/8v/x//D/8P/v
/+7/7f/t/+7/7v/t/+3/7f/t/+3/7P/s/+z/7P/s/+z/7P/r/+r/7P/s/+z/7P/q/+r/
6f/p/+v/6//r/+v/6//r/+v/7P/s/+z/7P/s/+z/7P/s/+3/7f/t/+7/7v/u/+7/7v/v
/+//7//v//D/8P/w//D/8f/x//H/8f/y//T/9P/0//T/8v/z//P/8//z//P/8//z//P/
8//z//T/9P/0//T/8//z//P/8//z//P/8//y//L/8v/x//H/8f/x//D/8P/w//D/8P/w
//D/7//v/+//7v/u/+7/7v/u/+7/7v/t/+3/7f/t/+3/7f/r/+v/6v/q/+z/7P/s/+z/
6//r/+v/6//p/+n/6f/p/+v/6//r/+r/6v/q/+r/6v/q/+r/6v/q/+r/6v/q/+r/6f/p
/+n/6f/p/+v/7P/s/+7/7v/u//D/8P/w//D/8P/x//H/8f/x/+//7//x//P/8//z//P/
8//y//L/8P/w//D/8P/u/+3/7f/t/+v/6v/o/+b/5v/m/+b/5v/l/+X/5f/l/+b/5v/m
/+b/5v/m/+b/5v/m/+b/5v/m/+j/6f/p/+n/5v/m/+b/5v/m/+b/5v/m/+b/5v/m/+b/
5v/q/+v/6//s//P/AgAVACsAQwBcAHoAmgC3AM8A7AD/AAkBDgH3ALwAdwA8ABEA8f/S
/73/tf+4/8f/1v/e/+H/5P/l/+f/6f/s/+v/7P/t/+7/7v/u/+7/7v/u/+7/7v/u/+7/
7v/u/+7/7//v/+//7//v//D/8f/x//P/8//z//P/8//z//T/9P/0//X/9f/1//b/9v/2
//f/9f/1//b/9v/4//n/+f/6//j/+P/5//r/+v/6//z//f/9//3//f////////8BAAIA
AwAEAAUABgAGAAcACQAKAA0ADgAQABEAEwAUABcAGQAaABwAHgAgACIAJAAmACkALQAw
ADIANAA0ADcAOQA7AD0AQABCAEQARgBGAEgASgBKAEwATQBOAE0ATgBPAFAAUABQAFAA
UABQAE8ATgBNAEkARQBBAD0APAA4ADMALwApACUAIQAdABgAFAAQAA0ACQAGAAMAAAD+
//z//P/7//n/9//2//X/9P/z//L/8v/z//L/8f/x//D/8P/v/+//7//v/+//7v/u/+7/
7v/u/+7/7v/t/+z/7v/u/+7/7v/u/+7/7f/t/+3/7f/t/+3/7f/t/+3/7v/u/+7/7v/u
//D/8P/w//H/7//v//D/8P/w//D/8P/x//H/8f/x//L/8v/y//L/8//z//P/8//0//b/
9v/2//b/9v/3//f/9//3//f/9//3//f/9//3//j/9v/2//b/9f/1//X/9f/1//X/9f/0
//T/8v/x//H/8f/z//L/8v/y//L/8v/y//L/8f/x//H/8P/w//D/8P/w//D/8P/v/+//
7//v/+//7//v/+//7v/u/+7/7v/u/+7/7f/t/+3/7f/t/+3/7f/t/+3/7f/t/+z/7P/u
/+7/7v/u/+7/7v/u/+7/7P/s/+v/6//r/+v/6//t/+7/7v/w//D/8P/y//L/8v/y//L/
8//z//P/8//x//H/8//1//X/9f/3//f/9v/2//T/9P/0//T/8v/x//H/8f/t/+z/6v/o
/+j/6P/o/+j/5//n/+f/5//o/+j/6P/o/+j/6P/o/+j/6P/o/+j/6P/m/+f/5//n/+j/
6P/o/+j/6P/o/+j/6P/o/+j/6P/o/+j/6v/p/+v/7v/z//z/DQAhADUATgBqAIoAqwDF
AOAA9wABAQwBCwHiAJ8AYAAvAAkA5v/H/7n/tv/B/9D/3P/j/+j/6f/r/+3/7v/t/+7/
7//w//D/8P/w//D/8P/w//D/8P/w//D/8P/w//P/8//z//P/8f/y//P/8//z//P/8//z
//X/9f/2//b/9P/1//X/9f/4//j/+P/5//n/+f/6//r/+v/7//v//P/6//r/+//8//r/
+v/8//3/////////AQABAAEAAwAEAAUABgAHAAgACAAJAAsADAANAA4AEAARABUAFgAZ
ABsAHAAeACAAIgAkACYAKAArAC0AMAAyADQANgA5ADsAPQA/AEIARABGAEgASABKAEwA
TABOAE8AUABRAFIAUwBUAFQAVABUAFQAVABTAFIAUQBMAEkARgBDAEAAPAA3ADMALQAp
ACUAIQAeABoAFgATAA8ADAAJAAYAAwAAAP///f/7//n/+P/3//b/9f/0//T/8//y//H/
8f/y//L/8f/x/+//7//v/+7/7v/u/+7/7v/w//D/7//u/+7/7v/u/+7/7v/u/+3/7f/t
/+3/7f/t/+3/7f/t/+7/7v/u/+7/7v/u/+7/7v/v/+//7//w//D/8P/w//D/8f/x//H/
8f/y//L/8v/y//P/8//z//P/9P/2//b/9v/2//T/9f/1//X/9f/1//X/9f/1//X/9f/2
//b/9v/2//X/9f/1//X/9f/1//X/9P/0//T/8//z//P/8//y//L/8v/y//L/8v/y//H/
8f/x//D/8P/w//D/8P/u/+7/7f/t/+//7//v/+//7//v/+7/7v/u/+7/7v/u/+3/7f/t
/+3/7f/t/+3/7f/t/+3/7f/s/+7/7v/u/+7/7P/s/+z/7P/s/+z/7P/s/+z/7P/s/+z/
7P/r/+v/6//r/+v/7f/u/+7/8P/w//D/8v/y//L/8v/y//P/8//z//P/8f/x//H/8//z
//P/9f/1//T/9P/y//L/8v/y//L/8f/x//H/7//u/+z/6v/o/+j/6P/o/+f/5//n/+f/
6P/o/+j/6P/o/+j/6P/o/+j/6P/o/+j/6P/p/+n/6f/q/+r/6v/q/+r/6v/q/+r/6P/o
/+j/6P/o/+r/6//r/+7/8/8AABMAJwA7AFYAdACQAKcAwwDeAPUACQEeARUB5AChAGQA
LwAHAOT/z//F/8L/y//c/+T/5//q/+v/6//t/+7/7//w//H/8v/w//D/8P/w//D/8P/w
//D/8v/y//L/8v/x//H/8f/x//H/8v/z//P/8//z//P/8//1//X/9v/2//b/9//3//f/
9v/2//b/9//3//f/+P/4//j/+f/5//r//P/8//3//v/8//z//v///wEAAQABAAMAAwAD
AAUABgAFAAYABwAIAAgACQALAAwADwAQABIAEwATABQAFwAZABoAHAAeACAAIgAkACYA
KQArAC4AMAAyADYAOQA7AD0APwBCAEQARgBGAEYASABKAEoATABNAE4AUQBSAFMAVABU
AFQAVABUAFIAUQBQAE8ATABJAEYAQwBAADwANwAzAC8AKwAnACMAHgAaABYAEwAPAAwA
CQAGAAMAAAD///3/+//5//j/9//2//X/9P/0//P/8v/x//H/8v/y//H/8f/x//H/8f/w
//D/8P/w//D/8P/w/+//7v/w//D/8P/w//D/8P/v/+//7//v/+//7//v/+//7//w//D/
8P/w//D/8P/w//D/8f/x//H/8v/y//T/9P/0//X/8//z//P/9P/0//T/9P/1//X/9f/1
//b/+P/4//j/+P/2//f/9//3//f/9//3//f/9//3//f/+P/4//j/+P/3//f/9//3//f/
9//3//b/9v/2//X/9f/1//X/9P/0//T/9P/0//T/9P/z//P/8//y//L/8v/y//L/8v/y
//H/8f/x//H/8f/x/+//7//u/+7/7v/u/+7/7v/v/+//7//v/+//7//v/+//7//v/+//
7v/u/+7/7v/u/+7/7v/u/+7/7v/s/+z/7P/s/+z/7P/s/+z/7P/s/+z/6//r/+3/7f/t
/+//7v/u//D/8P/w//L/8v/y//L/8v/z//P/8//z//H/8f/x//P/8//z//X/9f/0//T/
8v/y//L/8v/w/+//7//v/+3/7P/q/+j/6P/o/+j/6P/n/+f/5//n/+b/5v/m/+b/6P/o
/+j/6P/o/+j/6P/o/+j/6f/p/+n/6P/o/+j/6P/o/+j/6P/o/+j/6P/o/+j/6P/o/+n/
6//s//H//P8NACEANwBQAGwAhgCfALkA1ADpAP0AEAEPAeIAoQBiADEABwDk/8//xf++
/8X/1P/g/+X/5v/p/+3/7f/s/+3/7v/v//D/8P/w//D/8P/w//D/8P/w//D/8P/w//D/
7//v/+//7//v//D/8f/x//H/8f/x//H/8f/x//L/8v/y//P/8//z//b/9v/2//f/9//3
//j/+P/4//n/+f/6//r/+v/7//z/+v/6//z//f/9//3//f////////8BAAIAAwAEAAUA
BgAGAAcACQAKAA0ADgAQABEAEgASABQAFQAYABoAHAAeACAAIgAkACcAKQAsAC4AMAAy
ADUANwA5ADsAPgBAAEIAQgBCAEQARgBIAEoASwBMAE0ATgBPAFAAUABQAFAAUABQAE8A
TgBNAEoARwBEAEEAPgA6ADUAMQAtACkAJQAhABwAGAAUABEADQAKAAcABAABAP7//f/7
//n/9//2//X/9P/z//L/8v/x//D/7//v//D/8P/v/+//7f/t/+3/7P/u/+7/7v/u/+7/
7v/t/+z/7P/s/+z/7P/s/+z/6//r/+v/6//r/+v/7f/t/+3/7v/s/+z/7P/s/+z/7P/s
/+3/7f/t/+7/7v/u/+7/7v/v/+3/7f/t/+7/7v/u/+7/7//x//H/8f/y//D/8P/w//D/
8P/x//H/8f/z//P/8//z//P/8//z//T/9P/0//T/8//x//H/8f/x//H/8f/w//D/8P/v
/+//7//v/+7/7v/u/+7/7v/u/+7/7f/t/+3/7P/s/+z/7P/s/+z/7P/r/+v/6//r/+v/
6//r/+v/6v/q/+r/6v/q/+r/6f/p/+n/6f/p/+n/6f/p/+n/6f/p/+j/6v/q/+r/6v/o
/+j/6P/o/+j/6P/o/+j/6v/o/+j/6P/o/+j/6P/o/+j/6P/o/+j/5//n/+f/5//n/+n/
6v/q/+z/7P/s/+7/7v/u/+7/7v/v/+//8f/x/+//7//t/+//7//v//H/8f/w//D/7v/u
/+7/7v/u/+3/7f/t/+v/6v/o/+b/5P/k/+T/5P/j/+P/4//j/+T/5P/k/+T/5P/k/+T/
5P/k/+T/5P/k/+T/5f/l/+X/5v/m/+b/5v/k/+T/5P/k/+T/5P/k/+T/5v/m/+X/5f/o
/+3/9P8DABcALwBGAGAAfgCfALkA1ADrAP0ABgEFAeQAowBeACcAAwDk/8f/t/+0/7n/
yv/Y/9v/4P/j/+X/5f/m/+n/6v/r/+z/7P/s/+z/7P/s/+z/7P/s/+z/7P/s/+z/7f/t
/+3/7f/t/+7/7//v//H/8f/x//H/7//v//D/8P/w//H/8f/x//L/8v/y//P/8//z//T/
9P/0//X/9f/2//b/9v/3//j/+P/4//r/+//7//v/+//9//3//f///wAAAQACAAMABAAE
AAUABwAIAAkACgAMAA0ADQAOABEAEwAWABgAGgAcAB4AIAAiACUAJwAqACwALgAwADMA
NQA3ADkAPAA+AEAAQgBCAEQARgBGAEgASQBKAEsATABNAE4ATgBOAE4ATgBQAE8ATgBN
AEoARwBEAEEAQAA8ADcAMwAtACkAJQAhABwAGAAUABEADQAKAAcABAADAAAA///9//n/
9//2//X/8v/x//D/8P/x//D/7//v/+7/7v/t/+3/7f/t/+3/7P/u/+7/7v/u/+7/7v/t
/+z/7P/s/+z/7P/s/+z/6//r/+v/6//r/+v/6//r/+v/7P/s/+z/7P/s/+z/7P/s/+3/
7f/t/+7/7v/u/+7/7v/v/+//7//v//D/8P/w//D/8f/x//H/8f/y//L/8v/y//L/8v/z
//P/8//z//P/8//z//P/8//z//T/9P/0//T/8//z//P/8//z//P/8//y//L/8v/x//H/
8f/x//D/8P/w//D/8P/w//D/7//v/+//7v/u/+7/7v/u//D/8P/v/+//7//v/+//7//v
/+//7v/u/+z/7P/s/+z/6//r/+v/6//r/+v/6//r/+3/7f/t/+z/7P/s/+z/7P/s/+z/
7P/s/+z/7P/s/+z/7P/s/+z/7P/q/+r/6f/p/+v/6//r/+3/7P/s/+7/7v/w//L/8v/y
//L/8v/z//P/8//z//H/8f/v//H/8f/x//P/8//y//L/8v/y//L/8v/w/+//7//v/+v/
6v/o/+b/5v/m/+b/5v/n/+f/5//n/+b/5v/m/+b/5v/m/+b/5v/m/+b/5v/m/+b/5//n
/+f/5v/m/+b/5v/m/+b/5v/m/+b/5v/m/+b/6P/m/+f/6f/s/+//+P8JAB0AMQBKAGQA
hACjAL8A2gDxAP8ACAEFAeAAoQBgAC0ACQDm/8f/t/+y/73/zP/Y/9//5P/n/+f/6f/q
/+v/7P/t/+7/8P/w//D/8P/u/+7/7v/u/+7/7v/u/+7/8f/x//H/8f/v//D/8f/x//H/
8f/x//H/8f/x//L/8v/y//P/8//z//T/9P/0//X/9//3//j/+P/4//n/+f/6//j/+P/5
//r/+v/6//z//f/9//3//f////////8BAAIAAwAEAAUABgAGAAcACQAKAAsADAAOAA8A
EQASABUAFwAYABoAHAAeACAAIgAkACcAKQAsAC4AMAA0ADcAOQA7ADsAPgBAAEIARABE
AEYASABKAEwATQBOAE0ATgBPAFAAUgBSAFIAUgBSAFEAUABPAEwASQBGAEMAQAA8ADcA
MwAvACsAJwAjAB4AGgAWABMADQAKAAcABAABAP7//f/7//n/9//2//X/9P/z//L/8v/x
//D/7//v//D/8P/v/+//7//v/+//7v/u/+7/7v/u/+7/7v/t/+z/7v/u/+7/7v/s/+z/
6//r/+3/7f/t/+3/7f/t/+3/7v/u/+7/7v/u/+7/7v/u/+//7//v//D/8P/w//D/8P/x
//H/8f/x//L/8v/y//L/8//z//P/8//0//T/9P/0//T/9P/1//X/9f/3//f/9//3//X/
9f/1//b/9v/2//b/9f/1//X/9f/1//X/9f/0//T/9P/z//P/8//z//L/8v/y//L/8v/y
//L/8f/x//H/8P/w//D/8P/w//D/8P/v/+//7//v/+//7//v/+//7v/u/+7/7v/u/+7/
7//v/+//7//t/+3/7f/t/+3/7f/t/+z/7P/s/+z/7P/s/+7/7P/s/+z/7P/s/+z/7P/s
/+7/7v/t/+3/7f/t/+3/7//u/+7/8P/w//L/9P/0//T/9P/0//X/9f/z//P/8f/x//H/
8//z//P/9f/1//T/9P/y//L/8v/y//D/7//v/+//7//u/+z/6v/o/+j/6P/o/+f/5//n
/+f/6P/o/+j/6P/o/+j/6P/o/+r/6v/q/+r/6v/r/+v/6//o/+j/6P/o/+j/6P/o/+j/
6v/q/+r/6v/q/+r/6//r/+7/8/8AABMAJwA9AFYAdACUAK8AxwDkAPkACQEaAREB3gCb
AF4ALQAFAOL/y//B/8D/yf/Y/+L/5f/o/+v/6//t//D/7//w//H/8v/y//L/8v/y//L/
8v/y//L/8v/y//L/8v/z//P/8//z//H/8v/z//P/8//z//P/8//1//X/9v/2//b/9//3
//f/9v/2//b/9//5//n/+v/6//r/+//7//z//P/8//3//v/+//7/AAABAAEAAQABAAMA
AwADAAUABgAFAAYABwAIAAgACQALAAwADwAQABIAEwATABQAFwAZABoAHAAeACAAJAAm
ACgAKwArAC4AMAAyADQANwA5ADsAPQBAAEIARABGAEYASABKAEoATABNAE4ATwBQAFEA
UgBSAFIAUgBSAFIAUQBQAE8ATgBLAEgARQBAADwANwAzADEALQApACUAHgAaABYAEwAP
AAwACQAGAAMAAAD///3/+//5//j/9//2//X/9P/0//P/8v/x//H/8v/y//H/8f/x//H/
8f/w//D/8P/w//D/8P/w/+//7v/w//D/8P/w//D/8P/v/+//7//v/+//7//v/+//7//w
//D/8P/w//D/8P/w//D/8f/x//H/8v/y//L/8v/y//P/8//z//P/9P/0//T/9P/1//X/
9f/1//b/9v/2//b/9v/2//f/9//3//f/9//3//f/9//3//f/+P/4//j/+P/3//f/9//3
//f/9//3//b/9v/2//X/9f/1//X/9P/0//T/9P/0//T/9P/x//H/8f/w//D/8P/w//D/
8P/w/+//7//v/+//7//v/+//7//u/+7/8P/w//D/8P/v/+//7//v/+//7//v/+//7f/t
/+3/7P/u/+z/7P/s/+z/7P/s/+z/7P/s/+z/7P/s/+z/6//r/+v/6//r/+3/7v/u//D/
8P/y//T/9P/0//L/8v/z//P/8//z//H/8f/x//P/8//z//X/9f/0//T/8v/y//L/8v/y
//H/8f/x/+//7v/s/+r/6P/o/+j/6P/p/+n/6f/p/+j/6P/o/+j/6v/q/+r/6v/o/+j/
6P/o/+r/6//r/+v/6v/q/+r/6v/o/+j/6P/o/+r/6v/q/+r/6v/q/+v/6//s/+//+P8H
ABkALwBIAGIAfgCZALEAzADnAPsADAEXAf4AwQB+AEUAGQD0/9n/yf/C/8P/0v/c/+P/
5v/r/+v/7f/u/+//8P/x//L/8P/w//D/8P/w//D/8P/w//L/8v/y//L/8//z//P/8//z
//T/9f/1//X/9f/1//X/8//z//T/9P/2//f/9//3//b/9v/2//f/9//3//j/+P/6//v/
+//8//z//P/9//7//P/8//7///////////8BAAEAAQADAAQABQAGAAcACAAIAAkACwAM
AA0ADgAQABEAEwAUABcAGQAaABwAHgAgACAAIgAkACcAKQAsAC4AMAAyADUANwA5ADsA
PgBAAEIARABEAEYASABIAEoASwBMAE0ATgBPAFAAUABQAFAAUABSAFEAUABPAE4ASwBI
AEUAQgA+ADkANQAzAC8AKwAnACIAHgAaABcAEwAQAA0ACgAFAAIAAQD///3/+//6//n/
+P/3//b/9v/1//T/8//z//L/8v/x//H/8f/x//H/8P/w//D/8P/w//D/8P/v/+7/8P/w
//D/8P/w//D/7//v/+//7//v/+//7//v/+//8P/w//D/8P/w//D/8P/w//H/8f/x//L/
8v/y//L/8v/z//P/8//z//T/8v/y//L/8//z//P/8//0//b/9v/2//b/9P/1//X/9f/1
//X/9f/1//f/9//3//j/9v/2//b/9f/1//X/9f/1//X/9f/0//T/9P/z//P/8//1//T/
9P/0//L/8v/y//L/8//z//P/8v/w//D/8P/w//D/8P/v/+//7//v/+//7//v/+//7v/u
/+7/7v/u/+7/7//v/+//7//t/+3/7f/t/+3/7f/t/+z/7v/u/+7/7P/u/+7/7v/u/+z/
7P/s/+z/7v/u/+3/7f/t/+3/7f/v//D/8P/y//L/8v/0//T/9P/0//T/9f/1//X/9f/z
//P/8//1//X/9f/3//f/9v/2//T/9P/0//T/8v/x//H/8f/v/+7/7P/q/+r/6v/q/+r/
6f/p/+n/6f/q/+r/6v/q/+r/6v/q/+r/6v/q/+r/6v/q/+v/6//r/+r/6v/q/+r/6v/q
/+r/6v/q/+r/6v/q/+r/7P/r/+v/7v/z//r/CwAhADcAUABqAIgApwDDANwA9QAFAQ4B
CwHmAKMAXgAnAAEA5P/L/7//vP/D/9L/3P/j/+b/6f/p/+v/7v/x//L/8//0//T/9P/0
//T/8v/y//L/8v/z//T/9f/2//X/9f/1//X/9f/2//f/9//3//f/9//3//f/9//4//j/
+P/5//n/+f/8//z//P/9//v/+//8//z//P/9//3//v/+//7///8AAAAAAAACAAMAAwAD
AAMABQAFAAUABwAIAAkACgALAAwADAANAA8AEAARABIAFAAVABcAGAAbAB0AHAAeACAA
IgAmACgAKgAtAC8AMgA0ADYAOAA7AD0APwBBAEQARgBIAEoASgBMAE4ATgBQAFEAUgBT
AFQAVQBWAFYAVgBWAFYAWABXAFYAVQBSAE8ATABJAEgARAA/ADsANwAzAC8AKwAmACIA
HgAbABUAEgAPAAwACwAIAAcABQADAAEAAAD///7//f/8//z/+//6//n/+f/4//j/9//3
//n/+f/5//j/+P/4//j/+P/4//j/9//2//j/+P/4//j/+P/4//f/9//3//f/9//3//f/
9//3//j/+P/4//j/+P/6//r/+v/7//v/+//8//z//P/8//z//f/9//3//f/+//7//v/+
/////f/9//3//v/+//7//v/+/wAAAQABAAEAAQABAAEAAQABAAEAAQACAAAAAAAAAP//
//////////8BAAEAAAAAAP7//f/9//3////+//7//v/+//7//v/+//3//f/9//z//P/8
//z//P/8//z/+//7//v/+//7//v//f/9//z//P/6//r/+v/6//n/+f/5//n/+f/5//n/
+f/7//v/+//6//r/+v/6//r/+v/6//r/+v/6//r/+v/6//r/+v/6//r/+f/5//n/+f/5
//v//P/8//7//v/+/wAAAAAAAAIAAgADAAMAAQABAP///////wEAAQABAAMAAwACAAIA
AgACAAIAAgAAAP////////3//P/6//j/9v/2//b/9v/3//f/9//3//j/+P/4//j/+P/4
//j/+P/4//j/+P/4//b/9//3//f/+P/4//j/+P/4//j/+P/4//j/+P/4//j/+v/6//v/
+//+/wUAEgAlADsAUQBqAIYApgDHAOEA+AANARcBGgEFAc4AiwBQACcABQDk/83/xf/K
/9f/5v/u//P/+v/5//n/+//+////AAABAAIAAgACAAIAAgACAAIAAgACAAIAAgACAAIA
AwADAAMAAwADAAQABQAFAAUABQAFAAUABwAHAAgACAAGAAcABwAHAAoACgAKAAsACwAL
AAwADAAMAA0ADQAOAAwADAANAA4ADgAOABAAEQATABMAEwAVABUAFQAXABgAGQAaABsA
HAAcAB0AHwAgACMAJAAmACcAJwAoACsALQAuADAAMgA0ADgAOgA8AD8APwBCAEQARgBK
AE0ATwBRAFEAVABWAFgAXABcAF4AYABeAGAAYQBiAGMAZABlAGYAZgBmAGYAZgBmAGUA
ZABjAGAAXQBaAFcAVABQAEsARwBDAD8AOwA3ADQAMAAsACkAJQAiAB8AHAAZABYAFQAT
ABEADwAOAA0ADAALAAoACgAJAAgABwAHAAYABgAFAAUABQAFAAUABAAGAAYABgAGAAYA
BgAFAA==
         </WaveFormData>
      </LeadData>
      <LeadData>
         <LeadByteCountTotal>10000</LeadByteCountTotal>
         <LeadTimeOffset>0</LeadTimeOffset>
         <LeadSampleCountTotal>5000</LeadSampleCountTotal>
         <LeadAmplitudeUnitsPerBit>4.88</LeadAmplitudeUnitsPerBit>
         <LeadAmplitudeUnits>��V</LeadAmplitudeUnits>
         <LeadHighLimit>2147483647</LeadHighLimit>
         <LeadLowLimit>268435456</LeadLowLimit>
         <LeadID>V4</LeadID>
         <LeadOffsetFirstSample>0</LeadOffsetFirstSample>
         <FirstSampleBaseline>0</FirstSampleBaseline>
         <LeadSampleSize>2</LeadSampleSize>
         <LeadOff>FALSE</LeadOff>
         <BaselineSway>FALSE</BaselineSway>
         <ExcessiveACNoise>FALSE</ExcessiveACNoise>
         <MuscleNoise>FALSE</MuscleNoise>
         <LeadDataCRC32>2704975113</LeadDataCRC32>
         <WaveFormData>
8v/y//L/8v/y//L/8v/y//D/8P/w//D/8P/w//D/8P/w//D/8P/w/+7/7v/u/+7/7v/u
/+7/7v/s/+z/7P/s/+z/7P/s/+z/7P/s/+z/7P/s/+z/7P/s/+z/7P/s/+z/7P/s/+z/
7P/q/+r/6v/q/+r/6v/r/+v/6//t/+3/7v/w//D/8v/y//D/8f/x//H/9P/0//T/8f/w
//D/8f/x//P/8//z//P/8v/x//H/8P/v/+7/7v/u/+3/7P/r/+j/5//n/+f/5//n/+b/
5v/n/+X/5f/l/+X/5//n/+f/5//n/+f/5//n/+f/5//n/+f/5//n/+f/5//n/+f/5//n
/+f/5//n/+f/5//n/+f/5//o/+j/6f/t//b/AgAXADAATABqAI8AugDnABIBOgFfAW8B
UQERAc4AggA0AP7/6//f/9H/z//Z/+D/4//l/+f/6f/q/+j/6f/q/+v/6//t/+3/7f/t
/+3/7f/s/+z/6//r/+v/6//r/+v/6//s/+z/7P/s/+z/7P/s/+z/7P/u/+//7//v/+//
8P/w//H/8f/x//H/8f/y//L/8v/y//L/8//z//P/8//z//T/9P/1//X/9f/2//T/9P/1
//b/9v/3//j/+P/4//r/+v/7//v/+//9//7///8AAAEAAgADAAQABQAHAAgACQALAA0A
DQAPABEAEgAVABcAGQAaABwAHgAgACIAJAAnACkAKwArAC0ALQAuADAAMQAzADUANQA2
ADcAOAA6ADsAOwA8ADoAOgA6ADgAOQA2ADQAMgAuACsAKAAkACEAHQAbABcAFAARAA4A
CwAJAAYAAwABAAAA/v/8//r/+P/3//b/9f/0//P/8//y//L/8f/w//D/8P/w//D/8P/v
/+//7//v/+//7//v/+//8P/w//D/8P/w//D/8P/v/+//7//v/+//7f/t/+3/7P/s/+z/
7P/s/+z/7P/t/+3/7f/t/+3/7f/t/+7/7v/t/+3/7v/v/+//8f/y//L/8v/y//L/8f/w
//L/8v/y//L/8v/z//P/9P/0//X/9f/1//X/9f/1//X/9v/2//X/9f/1//b/9v/2//T/
9P/z//P/9f/0//T/8//z//L/8v/y//P/8//y//L/8f/x//H/8f/x//D/8P/w/+7/7v/u
/+//7//u/+7/7f/v/+//7//v/+//7//u/+7/7P/t/+3/7P/t/+3/7f/t/+3/7P/s/+z/
7P/q/+r/6v/q/+r/7P/s/+z/7P/q/+r/6v/q/+z/7f/t/+3/7//v//D/8P/w//L/8v/y
//H/8f/x//L/8v/y/+//7//w//L/8//z//P/8//z//L/8//z//L/8f/w//D/8P/v/+7/
7f/q/+n/6f/p/+n/6f/m/+b/5//n/+f/5//n/+f/6f/p/+n/6f/p/+n/6f/p/+f/5//n
/+f/5//n/+f/5//p/+n/6f/p/+n/6f/p/+n/6f/p/+n/6v/q/+v/8//+/xAAJwBAAFwA
fACjAM4A+wAgAUoBZQFbASkB5wCgAFQAEgDy/+f/2f/P/9X/4f/k/+f/6f/r/+v/7v/s
/+3/7v/v/+//7//v/+//7//v/+//7v/u/+//7//v/+//7//v/+//8P/w//D/8P/w//D/
8P/w//D/8P/x//H/8f/x//L/8v/z//P/8//z//P/9P/0//T/9P/2//f/9//3//f/9//4
//j/9//3//f/+P/4//j/+f/6//j/+f/6//r/+v/8//z//f//////AQACAAMABAAFAAYA
BwAIAAkACwAMAA0ADwARABMAFQAXABgAGwAdAB8AIAAiACQAJgAoACgAKwAtAC8AMQAz
ADMANAA2ADcAOQA7ADsAPAA9AD4APAA9AD0APgA+AD4APgA8ADkANgA0ADIAMAAtACoA
JgAjAB8AHQAZABYAEwAQAA0ACwAIAAUAAwAAAP7//P/6//r/+f/4//f/9v/1//X/9P/0
//P/8v/y//D/8P/w//D/7//v/+//7//v/+//7//v//D/8P/w//D/7v/u/+7/7f/t/+3/
7f/t/+3/7f/t/+z/7P/s/+z/7P/s/+z/7f/t/+3/7f/t/+3/7f/u/+7/7f/v//D/8f/x
//H/8v/y//L/8f/y//L/8v/y//L/8v/y//T/9f/1//b/9P/1//X/9f/1//X/9f/1//b/
9v/1//X/9f/2//b/9v/2//b/9f/1//X/9P/0//P/8//y//L/8v/z//P/8v/y//H/8f/x
//H/8f/w//D/8P/y//L/8v/z//H/8P/w/+//7//v/+//7//v/+//7v/u//D/8f/x//D/
7//v/+//7//t/+z/7P/s/+7/7v/u/+7/7v/u/+z/7P/s/+z/7P/s/+z/7P/s/+z/7P/s
/+z/7f/t/+3/7//v//D/8P/w//L/8v/y//P/8//z//T/9P/0//H/8f/0//b/9//3//X/
9f/1//T/8//z//L/8f/w//D/8P/v/+z/6//o/+f/5//n/+f/5//m/+b/5//n/+f/5//n
/+f/5//n/+f/5//p/+n/6f/p/+f/5//n/+f/5//n/+f/5//n/+f/5//n/+f/5//n/+f/
5//p/+v/6v/q/+v/8f/+/w4AJQBAAGIAhgCvAN4ADwE6AWABeQFpAS8B5QCcAE4ADADs
/9//0f/J/9H/2f/e/+H/4//j/+P/5v/o/+f/6P/p/+n/6//r/+v/6//r/+v/6v/q/+r/
6f/o/+f/6f/p/+n/6v/q/+r/6v/q/+z/7P/s/+z/7P/t/+3/7f/t/+7/7v/v/+//7//v
/+//7v/u/+7/7v/w//H/8f/x//H/8f/y//L/8//z//P/9P/y//L/8//0//T/9f/2//b/
+P/6//r/+//7//v//f/+//3//v///wAAAwAEAAUABwAIAAkACwANAA8AEQATABQAGQAb
AB0AHgAgACIAJAAmACgAKwAtAC8AMQAzADMANAA0ADUANwA5ADsAPAA9AD4APAA9AD0A
PgA+AD4APgA8ADkANgA0ADIAMAAtACoAJgAhAB0AGwAXABIADwAMAAkABQACAP///f/8
//r/+P/2//b/9f/0//P/8v/x//H/8P/w/+//7v/u/+7/7v/u/+7/6//r/+v/6//r/+v/
6//r/+r/6v/q/+r/6v/q/+r/6f/p/+n/6f/p/+n/6f/p/+j/6P/o/+j/6P/q/+r/6//r
/+v/6//r/+v/6//s/+z/6//p/+r/6//r/+3/7v/u/+7/7//w//D/8P/w//D/8P/w//D/
8f/x//L/8v/z//P/8//z//P/8//z//T/9P/z//P/8f/y//L/8v/y//L/8f/x//H/8P/w
/+//8f/w//D/8P/v/+//7v/u/+//7//v/+//7//u/+7/7v/t/+z/6//r/+3/7P/s/+v/
6//r/+v/6//r/+v/6v/q/+z/7f/t/+z/6//r/+v/6//r/+r/6v/q/+r/6v/q/+j/6P/q
/+r/6v/q/+r/6v/q/+r/6v/q/+r/6v/o/+n/6f/p/+v/6//s/+z/7P/u/+7/7v/v/+//
7//w//D/8P/t/+3/8P/y//P/8//1//X/9f/0//H/8f/w/+//7v/u/+7/7f/q/+n/5v/l
/+X/5f/l/+X/5P/k/+X/5f/l/+X/5f/l/+P/4//j/+P/5f/l/+X/5f/l/+X/5f/l/+X/
5f/l/+X/5f/l/+X/5f/l/+X/5f/l/+X/5f/l/+b/5v/n/+v/8v8AABUAMABQAHQAnQDM
AP0AKgFSAXUBfwFZAREByAB8ACwA+P/h/9P/x//J/9P/2v/f/+P/4//l/+T/5v/n/+j/
6f/p/+n/6f/p/+n/6f/p/+j/6P/n/+f/5//n/+n/6f/p/+r/6P/o/+j/6P/q/+r/6v/q
/+r/6//r/+v/6//s/+z/7f/t/+3/7f/t//D/8P/w//D/8P/x//H/8f/v/+//8P/w//H/
8f/x//L/8v/y//P/9P/2//f/+P/4//b/+P/4//n/+//7//3//v/9//7///8AAAIABAAG
AAkACAAJAAsADQAPABEAEwAUABcAGQAbABwAHwAiACUAKAAoACsALQAvADEAMwAzADQA
NgA3ADkAOwA9AD4APwBAAEAAQQBBAEIAQABAAEAAPgA/ADwAOgA4ADUAMQAtACgAJQAh
AB8AGwAWABMAEAANAAsACAAFAAMAAAD+//z/+v/2//X/9P/z//T/8//z//L/8v/x//D/
8P/u/+7/7v/u/+3/7f/t/+3/7f/t/+3/7f/u/+7/7v/u/+7/7v/u/+3/7f/t/+3/7f/t
/+3/7f/s/+r/6v/q/+r/7P/s/+3/7f/t/+3/7f/t/+3/7v/u/+3/7f/u/+//7//v//D/
8P/w//H/8v/y//L/8v/y//L/8v/y//P/8//0//L/8//z//P/9f/1//X/9f/2//b/9f/1
//P/9P/0//T/9v/2//X/9f/1//T/9P/z//P/8v/y//L/8//z//L/8v/z//P/8//z//H/
8P/w//D/8P/w//D/8f/x//D/8P/v/+//7//v/+//7//v/+7/7v/u/+//7//u/+//7//v
/+//7//u/+7/7v/u/+7/7v/u/+7/7v/u/+7/7v/u/+7/7v/u/+7/7v/u/+7/7v/u/+7/
7v/u/+7/7P/t/+3/7f/x//H/8v/y//L/9P/0//T/8//z//P/9P/2//b/8//z//T/9v/3
//f/9//3//f/9v/1//X/9P/z//L/8v/y//H/8P/v/+z/6//r/+v/6//r/+r/6v/r/+v/
6f/p/+n/6f/r/+v/6//r/+v/6//r/+v/6//r/+v/6//t/+3/7f/t/+3/7f/t/+3/6//r
/+v/6//r/+v/7f/s/+z/7f/z//7/DAAjAD4AXgB+AKEAzgD9ACYBTgFzAXMBRQEDAb4A
bgAkAPr/6//d/9H/1//j/+b/6f/r/+3/7f/u//D/8f/y//P/8//x//H/8f/x//H/8f/w
//D/8f/x//H/8f/x//H/8f/y//L/8v/y//L/8v/y//L/8v/y//P/8//z//P/9P/0//X/
9f/1//X/9f/2//b/9v/2//j/+f/5//n/9//3//j/+P/7//v/+//8//r/+v/7//z//P/9
//7//v/+/wAAAAABAAEAAQADAAQABQAGAAcACAAJAAoACwANAA4ADwARABMAEwAVABcA
GAAbAB0AHwAgACQAJgAoACoALAAvADEAMwAzADUANQA2ADgAOQA7AD0APQA+AD8AQABC
AEMAQwBEAEIAQgBCAEAAPwA8ADoAOAA2ADMAMAAsACkAJQAjAB8AHAAZABYAEwARAA4A
CwAJAAYABAACAAAA/v/9//z/+//6//n/+f/4//r/+f/4//j/9v/2//b/9v/3//f/9//3
//f/9//3//f/9v/2//b/9v/2//b/9v/1//X/9f/1//X/9f/1//X/9P/2//b/9v/2//T/
9P/1//X/9f/1//X/9f/1//b/9v/1//X/9v/3//f/9//4//j/+P/3//j/+P/4//j/+P/4
//j/+v/7//v//P/6//v/+//7//v/+//7//v//P/8//v/+//7//z//P/8//z//P/7//v/
/f/8//z/+//9//z//P/8//z/+//5//j/+f/5//n/+f/5//j/+P/4//j/+P/4//n/+f/4
//j/9//3//f/9//3//f/9//2//b/9P/1//X/9P/1//X/9f/1//X/9P/0//T/9P/0//T/
9P/0//T/9P/0//T/9P/0//T/9v/0//T/9P/0//T/9P/0//T/9P/0//T/9P/0//T/9f/1
//X/9f/1//b/9v/4//r/+v/6//v/+//7//z//P/8//n/+f/6//z//f/9//3//f/9//z/
+//7//r/+f/4//j/+P/3//b/9f/y//H/8f/x//H/8f/w//D/8f/x//H/8f/x//H/8f/x
//H/8f/x//H/8f/x//H/8f/x//H/8f/x//H/8f/x//H/8f/x//H/8f/x//H/8//z//H/
8v/y//P/9/8AAA4AIwA+AFoAdgCZAMQA7wAYAUABZQFtAUcBBwHGAHwAMgAEAPP/5//Z
/9n/4//q/+3/7//x//H/8v/y//P/9P/1//X/9f/1//X/9f/1//X/9P/0//X/9f/1//X/
9f/1//X/9v/2//b/9v/2//b/9v/2//b/9v/3//f/9//1//b/9v/3//n/+f/5//n/+v/6
//r/+v/6//v/+//7//v/+//8//z/+//7//v//P/8//z//f/+//z//f/+//7//v8AAAAA
AQABAAEAAwAEAAUABgAHAAgACQAKAAsADQAOAA8AEQATABMAFQAXABgAGwAdAB8AIAAi
ACQAJgAoACoALQAvADEAMwA1ADUANgA4ADkAOwA9AD0APgA/AEAAQABBAEEAQgBCAEIA
QgBAAEEAPgA8ADoANgAzADAALAApACUAIwAfABwAGQAWABMADwAMAAkABwAGAAQAAgAA
AP7//f/8//v/+P/3//f/9v/2//X/9P/0//T/9P/0//T/8f/x//H/8f/x//H/8f/x//L/
8v/y//L/8v/y//L/8f/x//H/8f/x/+//7//v/+7/8P/w//D/8P/u/+7/7//v/+//7//v
/+//7//w//D/7//v//D/8f/x/+//8P/w//D/8f/y//L/8v/y//L/8v/y//L/8//z//T/
9P/1//X/9f/1//X/9f/1//j/+P/3//f/9f/2//b/9v/0//T/8//z//X/9P/0//P/8//y
//L/8v/z//P/8v/y//H/8f/x//H/8f/w//D/8P/u/+7/7v/v/+//7v/u/+3/7f/t/+3/
7f/t/+3/7P/s/+z/7f/t/+z/6//r/+v/6//t/+z/7P/s/+z/7P/s/+z/7P/s/+z/7P/s
/+z/7P/s/+r/6v/q/+r/6v/q/+r/6v/q/+r/6v/q/+r/6v/q/+r/6v/q/+r/6//r/+v/
6//r/+z/7P/u//D/8P/w/+//7//v//D/8v/y/+//7//w//L/8//z//P/8//z//L/8f/x
//D/7//u/+7/7v/t/+z/6//o/+f/5f/l/+X/5f/k/+T/5f/l/+f/5//n/+f/5//n/+f/
5//l/+X/5f/l/+X/5f/l/+X/5f/l/+X/5f/l/+X/5f/l/+X/5f/l/+X/5f/l/+X/5P/k
/+X/5//w//z/EQAqAEgAaACNALoA6QAYAUIBZwF3AVkBGQHQAIIANgD+/+P/1//L/8f/
0f/a/93/3//h/+H/4P/i/+X/5v/n/+f/5//n/+f/5//n/+f/5v/m/+X/5f/l/+X/5//n
/+f/6P/m/+b/5v/m/+j/6P/o/+j/5v/n/+f/5//p/+r/6v/r/+v/6//r/+v/7P/s/+z/
7P/q/+v/6//r/+3/7f/u/+7/7//v/+//8P/w//D/8f/y//L/8//0//T/8v/0//T/9f/1
//X/9//4//v//P/9//7//f/+////AQAEAAUABwAJAAsADQAPABAAEQATABUAFgAZABwA
HwAiACIAJQAnACkAKwAtAC0ALgAwADEAMwA1ADcAOAA5ADoAOgA7ADsAPAA8ADwAPAA6
ADsAOAA2ADQAMAAtACoAJgAjAB8AHQAZABQAEQAOAAsABwAEAAEA///8//r/+P/2//T/
8//y//H/7v/t/+3/7P/s/+v/6v/q/+r/6v/q/+r/6f/p/+n/6f/n/+f/5//n/+j/6P/o
/+j/6P/o/+j/5//l/+X/5f/l/+X/5f/l/+T/5v/m/+b/5v/m/+b/5//n/+f/5//n/+f/
5f/m/+b/5f/l/+b/5//n/+f/6P/o/+j/6f/q/+r/6v/q/+r/6v/q/+z/7f/t/+7/7P/t
/+3/7f/t/+3/7f/t/+7/7v/t/+3/7f/u/+7/7v/u/+7/7f/t/+3/7P/s/+v/7f/s/+z/
7P/r/+v/6v/q/+v/6//r/+v/6//q/+r/6v/q/+r/6v/r/+v/6v/q/+n/6f/p/+n/6f/p
/+n/6P/o/+j/6f/p/+j/5//n/+f/5//n/+b/5v/m/+b/5v/m/+b/5v/m/+b/5v/o/+b/
5v/m/+b/5v/m/+b/5v/m/+b/5v/m/+b/5v/m/+b/5//n/+f/6f/p/+r/6v/q/+z/7P/s
/+v/6//r/+z/7v/u/+v/6//s/+7/7//v//H/8f/x//D/7f/t/+z/6//q/+r/6v/p/+j/
5//k/+P/4f/h/+H/4f/g/+D/4f/h/+H/4f/h/+H/4f/h/+H/4f/j/+P/4//j/+P/4//j
/+P/4f/h/+H/4f/h/+H/4f/h/+H/4f/h/+H/4//h/+H/5P/k/+X/5f/u//r/DwAsAEoA
bACVAMIA8wAiAUoBbwF9AVkBFQHKAIAAMgD4/9//z//D/8P/z//W/9n/3f/f/9//4P/i
/+P/5P/l/+X/5f/l/+X/5f/l/+X/5P/k/+X/5f/l/+X/5f/l/+X/5v/m/+b/5v/m/+b/
5v/m/+b/5v/n/+f/5//n/+j/6P/p/+n/6f/p/+n/6v/q/+r/6v/q/+v/6//r/+v/6//s
/+z/7f/t/+3/7v/w//D/8f/y//D/8f/y//L/8v/0//T/9f/3//f/+f/6//v//P/9//7/
//8AAAEAAwAEAAUABwAJAAsADQAPABAAEwAVABcAGAAaABwAHgAgACIAJQAnACkALQAv
AC8AMAAyADMANQA3ADcAOAA5ADoAOgA7ADsAPAA+AD4APgA8ADkANgA0ADIAMAAtACoA
JgAjAB8AHQAZABQAEQAOAAsABwAEAAEA///+//z/+v/4//b/9f/0//P/8P/v/+//7v/u
/+3/7P/s/+z/7P/s/+z/6//r/+v/6//r/+v/6//r/+r/6v/q/+r/6v/q/+r/6f/p/+n/
6f/p/+n/6f/p/+j/6P/o/+j/6P/o/+j/6f/p/+v/6//r/+v/6//s/+z/6//r/+z/7f/t
/+v/7P/s/+z/7//w//D/8P/w//D/8P/w//D/8f/x//L/8v/z//P/8//z//P/8//z//T/
9P/z//P/8//0//T/9P/2//b/9f/1//X/9P/0//P/8//y//L/8v/z//P/8v/y//H/8f/x
//H/8//y//L/8v/w//D/8P/x//H/8P/w/+//8f/x//H/8f/x//H/8P/w/+7/7//v/+7/
7//v/+//7//v/+7/7v/u/+7/7v/u/+7/7v/u/+7/7v/u/+7/7v/u/+7/7v/u/+7/7v/u
/+7/7v/u/+7/7v/v/+//7//x//H/8v/y//L/9P/0//T/9f/1//X/9v/2//b/8//z//T/
9v/3//f/9//3//f/9v/z//P/8v/x//L/8v/y//H/8P/v/+z/6//p/+n/6f/p/+r/6v/r
/+v/6f/p/+n/6f/p/+n/6f/p/+v/6//r/+v/6//r/+v/6//r/+v/6//r/+v/6//r/+v/
6//r/+v/6//r/+v/6//s/+z/7f/z//z/DAAhAD4AXACAAKcA1AADASwBUgF1AXcBRQEB
AboAbAAgAPb/5//Z/8//1f/f/+b/5//p/+n/6//s/+7/7//w//H/8f/v/+//7//v/+//
7//u/+7/7//v/+//7//v/+//7//w//D/8P/w//D/8P/w//D/8P/y//P/8//z//P/9P/0
//X/9f/1//X/9f/2//b/9v/2//b/9//3//f/9//3//j/+P/5//n/+f/6//j/+P/5//r/
+v/7//z//P/8//7//v////////8BAAIAAwAEAAUABgAHAAgACQALAAwADQAPABEAEwAV
ABcAGAAZABsAHQAeACAAIgAkACYAKAArAC0ALwAxADMAMwA0ADYANwA5ADsAOwA8AD0A
PgBAAEEAQQBCAEIAQgBCAEAAPwA8ADoAOAA2ADMAMAAsACkAJQAjAB8AHAAZABYAEwAP
AAwACQAHAAQAAgAAAP7//P/7//r/+f/4//f/9//2//j/9//2//b/9P/0//T/9P/1//X/
9f/1//X/9f/1//X/9P/0//T/9P/0//T/9P/z//P/8//z//P/9f/1//X/9P/0//T/9P/0
//L/8v/z//P/8//z//P/8//z//T/9P/z//X/9v/3//f/9f/2//b/9v/3//j/+P/4//j/
+P/4//j/+P/5//n/+v/4//n/+f/5//v/+//7//v/+v/6//n/+f/7//z//P/8//r/+v/5
//n/+//6//r/+f/5//j/+P/4//n/+f/4//j/9//3//f/9//3//b/9v/2//T/9P/0//X/
9//2//b/9f/1//X/9f/1//X/9f/0//T/8v/z//P/8v/z//P/8//z//X/9P/0//T/8v/y
//L/8v/y//T/9P/y//L/8v/y//L/8v/y//L/8v/y//L/8v/y//D/8f/x//H/8//z//T/
9P/2//j/+P/4//f/9//3//j/+v/6//f/9//4//r/+//7//v/+//7//r/+f/5//j/9//2
//b/9v/1//b/9f/y//H/8P/v/+7/7f/u/+7/7//v/+//7//v/+//7//v/+//7//v/+//
7//v//H/8f/x//H/8f/x//H/8f/x//H/8f/x//H/8f/x//H/8//x//H/8P/w//H/9f/8
/wgAGQA0AE4AbACLALAA3QAIATABVwFvAV8BJwHiAJwAUgAUAPn/7f/f/9n/3//m/+v/
7f/v//H/8v/y//P/9P/1//X/9f/1//X/9f/1//X/9P/0//X/9f/1//X/9f/1//X/9v/2
//b/9v/2//b/9v/2//b/9v/3//f/9//3//j/+P/5//n/+f/5//n/+P/4//j/+P/4//n/
+f/5//n/+f/6//r/+//7//v//P/8//z//f/+//7///8AAAAAAAACAAIAAwADAAMABQAG
AAcACAAJAAoACQAKAAsADQAQABEAEwAVABUAFwAZABoAGwAdAB8AIAAkACYAKAAqACoA
LQAvADEAMwA1ADUANgA2ADcAOQA7AD0APgA/AEAAQABBAEEAQgBCAEIAQgBAAEAAPgA9
ADwAOgA3ADQAMAAvACsAKQAlACAAHQAaABcAFQASAA8ADQAIAAYABAACAAAA///+//3/
/P/7//v/+v/4//f/9v/2//b/9v/2//b/9f/1//X/9f/1//X/9f/1//T/9P/0//T/8v/y
//L/8f/z//P/8//z//P/8//z//L/8v/y//L/8v/y//L/8//z//P/8//z//P/8//0//T/
8//z//T/9f/1//P/9P/0//T/8//0//T/9P/2//b/9v/2//b/9//3//j/9v/3//f/9//3
//f/9//3//j/+P/3//f/9//4//j/+P/4//j/9//3//f/9v/2//X/9f/0//T/9P/1//X/
9P/0//P/8//z//P/8//y//L/8v/y//L/8v/z//H/8P/w/+//7//v/+//7//v/+//7v/u
/+7/7//v/+7/7//v/+//7//t/+z/7P/s/+z/7P/s/+z/7v/u/+7/7P/s/+z/7P/s/+z/
7P/s/+z/7P/s/+z/7P/s/+3/7f/t/+//7//w//D/8v/0//T/9P/z//P/8//0//T/9P/x
//H/8v/0//X/9f/3//f/9//2//P/8//y//H/8P/w//D/7//u/+3/6v/p/+n/6f/p/+n/
6P/o/+n/6f/p/+n/6f/p/+n/6f/p/+n/6f/p/+n/6f/p/+n/6f/p/+n/6f/p/+n/6f/p
/+n/6f/p/+n/6f/p/+n/6//r/+r/6v/r/+3/9v8EABkAMgBOAG4AlQDAAO8AHAFGAWkB
dQFVARMByAB6AC4A/P/n/9v/z//P/9f/3v/j/+X/5//p/+r/6v/r/+z/7f/t/+3/7f/t
/+3/7f/t/+z/7P/t/+3/7f/t/+3/7f/t/+7/7v/u/+7/7v/u/+7/7v/u/+7/7//v/+//
7f/u/+7/7//x//H/8f/x//D/8P/w//D/8v/z//P/8//z//P/9P/0//f/9//3//j/9v/2
//f/+P/4//n/+v/6//r//P/8//3//f/9////AAABAAIAAwAEAAUABgAHAAkACgALAA0A
DwARABMAFQAWABkAGwAdAB4AIAAiACQAJgAqAC0ALwAxADEAMwAzADQAOAA5ADsAPQA9
AD4APwBAAEAAQQBBAEIAQgBCAEIAQABBAD4APAA6ADgANQAyAC4AKQAlACMAHwAcABkA
FgATAA8ADAAJAAcABAACAAAA/v/8//v/+v/5//j/9//3//b/9v/1//T/9P/y//L/8v/y
//H/8f/x//H/8f/x//H/8f/w//D/8P/w//D/8P/w/+//7//v/+//7//v/+//7//u/+7/
7v/u/+7/8P/w//H/8f/x//H/8f/x//H/8v/y//H/8f/y//P/8//z//T/9P/0//P/9P/0
//T/9P/0//T/9P/2//f/9//4//b/9//3//f/+f/5//n/+f/6//r/+f/5//f/+P/4//j/
+P/4//f/9//5//j/+P/3//f/9v/2//b/9//3//b/9v/1//X/9f/1//X/9P/0//T/9P/0
//T/9f/1//T/9P/z//X/9f/1//X/9f/1//T/9P/y//P/8//y//H/8f/x//H/8//y//L/
8v/0//T/9P/0//L/8v/y//L/8v/y//L/8v/y//L/8v/y//L/8v/y//L/8v/y//L/8//z
//P/9//3//j/+P/4//r/+v/6//v/+//7//z//P/8//n/+f/6//z//f/9//3//f/9//z/
+//7//r/+f/4//j/+P/3//T/8//w/+//7f/t/+3/7f/u/+7/7//v//H/8f/x//H/7//v
/+//7//x//H/8f/x/+//7//v/+//7//v/+//7//x//H/8f/x//H/8f/x//H/8f/x//H/
8P/w//P/+f8EABQALQBKAGoAjgC5AOoAGwFGAW4BhwF5AUEB9wCsAF4AGgD2/+X/1//R
/9n/4//m/+v/7//v/+3/7v/y//H/8v/z//P/8//z//P/8//1//X/9P/0//X/9f/1//X/
9f/1//X/9v/2//b/9v/2//b/9v/2//b/+P/5//n/+f/5//r/+v/7//v/+//7//v//P/8
//z//P/8//3//f/9//3//f/+//7/////////AAAAAAAAAQACAAIAAwAEAAQABAAGAAYA
BwAJAAkACwAMAAsADAANAA4AEQASABMAFQAWABcAGQAbAB0AHwAhACIAJQAnACkAKgAs
AC4AMAAyADYAOQA7AD0APwBBAEEAQgBEAEUARwBJAEkASgBLAEwATABNAE0ATgBOAE4A
TgBMAEsASABGAEQAQgA/ADwAOAAzAC8ALQApACYAIwAgAB0AGQAWABMAEQAOAAwACgAI
AAYABQAEAAMAAgABAAEAAAAAAP///v/+//7//v/+//7//f/9//3//f////////////7/
/v/8/w==
         </WaveFormData>
      </LeadData>
      <LeadData>
         <LeadByteCountTotal>10000</LeadByteCountTotal>
         <LeadTimeOffset>0</LeadTimeOffset>
         <LeadSampleCountTotal>5000</LeadSampleCountTotal>
         <LeadAmplitudeUnitsPerBit>4.88</LeadAmplitudeUnitsPerBit>
         <LeadAmplitudeUnits>��V</LeadAmplitudeUnits>
         <LeadHighLimit>2147483647</LeadHighLimit>
         <LeadLowLimit>268435456</LeadLowLimit>
         <LeadID>V5</LeadID>
         <LeadOffsetFirstSample>0</LeadOffsetFirstSample>
         <FirstSampleBaseline>0</FirstSampleBaseline>
         <LeadSampleSize>2</LeadSampleSize>
         <LeadOff>FALSE</LeadOff>
         <BaselineSway>FALSE</BaselineSway>
         <ExcessiveACNoise>FALSE</ExcessiveACNoise>
         <MuscleNoise>FALSE</MuscleNoise>
         <LeadDataCRC32>2494568950</LeadDataCRC32>
         <WaveFormData>
9v/2//b/9v/0//T/9P/0//T/9P/0//T/8v/y//L/8v/y//L/8v/y//L/8v/y//L/8P/w
//D/8P/w//D/8P/w//D/8P/w//D/8P/w//D/8P/w//D/8P/w//D/8P/w//D/8P/w//D/
8P/u/+7/7v/u//D/8P/w//D/7v/v//D/8f/x//H/8//z//P/8//z//P/9P/1//X/8v/y
//P/9f/2//b/9v/3//f/9v/2//T/9P/0//P/8v/y//H/8P/v/+3/6//r/+v/6//r/+r/
6v/q/+v/6//r/+v/6//r/+v/6//r/+v/6//r/+3/7f/t/+3/7f/t/+3/7f/r/+v/6//r
/+v/6//r/+v/6//r/+v/6//t/+3/6//r/+//+f8KACEAOgBWAHwAqADXAAUBMQFZAWwB
VgEoAe0AoABLABAA+//u/+D/3P/j/+j/6v/s/+z/7f/t/+z/7v/u/+//7//v/+//7//v
/+3/7f/t/+3/7//u/+7/7//v/+//7//v/+7/7v/u/+7/8P/w//D/8f/v/+//7//v/+//
7//v/+//8P/w//D/8f/x//H/8f/x//P/8//0//T/8v/y//L/8//1//X/9v/2//b/9//3
//f/+P/4//j/+f/6//r/+//8//r/+v/8//3//v//////AAABAAIAAwAEAAUABgAIAAoA
DAANAA4AEQARABMAFAAWABgAGgAcAB4AIAAiACQAJgAoACoAKwAsAC0ALgAxADEAMgAz
ADUANgA2ADYANwA4ADgAOAA3ADYANQAyADAALgAsACgAJQAiACAAHQAaABcAEwARAA4A
CwAIAAUAAwAAAAAA/v/9//v/+f/5//j/9//2//X/9P/0//P/8//z//P/8//z//L/8v/y
//H/8f/x//H/8f/x//H/8f/x//H/8f/y//L/8v/y//L/8v/y//H/8f/x//H/8f/x//H/
8f/x//D/8P/w//D/8P/x//H/8f/w//D/8P/w//L/8v/y//L/8v/z//P/8//0//T/9P/0
//T/9f/1//X/9v/2//b/9//3//j/+P/4//j/+P/4//j/+P/4//j/+f/3//f/9v/2//b/
9v/2//b/9v/2//b/9f/1//X/9f/1//P/8//y//L/9P/0//T/8//z//P/8//z//P/8//y
//L/8v/y//L/8v/y//L/8v/y//H/8f/x//H/8f/x//H/8f/x//H/8P/w//D/8P/w//D/
8P/u//D/8P/w//D/8P/w//D/8P/w//D/8P/w//D/8P/w//D/8f/y//P/8//z//X/9f/1
//X/9f/1//b/9f/1//L/8v/z//X/9v/2//b/9//3//b/9v/0//T/9P/z//L/8v/x//L/
8f/v/+3/7f/t/+3/7f/s/+z/7P/t/+3/7f/t/+3/6//r/+v/6//t/+3/7f/t/+v/6//r
/+v/6//r/+v/6//t/+3/7f/t/+3/7f/t/+3/7f/t/+3/7f/r/+v/7//3/wMAFgAvAEwA
bACUAMIA8QAdAUkBaQFmAUABCgHFAHAAJwACAPX/6P/e/+D/5//q/+z/7v/u/+//7//w
/+7/7v/v/+//7//v/+//7//v/+//7//v/+//7v/u/+//7//v/+//7//w//D/8P/w//D/
8P/w//H/8f/x//H/8f/x//H/8f/x//L/8v/y//P/8//z//P/8//z//P/9P/0//T/9P/0
//X/8//z//T/9P/0//X/9f/1//b/9v/2//f/+P/4//n/+v/8//z//v////7//////wAA
AwAEAAUABgAFAAYACAAKAAwADQAOABEAEwAVABYAGAAcAB4AIAAiACIAJAAmACgAKAAq
ACsALAAvADAAMwAzADQANQA3ADgANgA2ADcAOAA4ADgANwA2ADMAMAAuACwAKgAmACMA
IAAeABsAGAAVABEADwAMAAkACAAFAAMAAAD+//z/+//5//f/9//2//X/9v/1//T/9P/x
//H/8f/x//H/8f/w//D/8v/x//H/8f/x//H/8f/x/+//7//v/+//7v/u/+7/7v/s/+z/
7P/r/+v/6//r/+v/7f/t/+3/7f/s/+z/7P/s/+z/7f/t/+3/7v/u/+7/7v/u/+7/7v/u
//D/8f/x//H/8v/y//L/8v/w//H/8f/x//L/8v/y//P/8//0//T/9P/0//T/9P/0//T/
9P/0//X/9f/1//T/9P/0//T/9P/0//L/8v/y//H/8f/x//H/8f/x//H/8P/w//D/8P/w
/+//8f/x//H/8f/x//H/8P/w//D/8P/w//D/8P/w//D/8P/t/+3/7f/t/+//7//v/+//
7//v/+7/7v/s/+z/7P/s/+7/7v/u/+7/7//u/+7/7v/u/+7/7P/s/+z/7P/s/+z/7P/s
/+7/7v/u/+7/7f/u/+//7//v//H/8f/x//H/8f/x//L/8//z//D/8P/z//X/9v/2//T/
9f/1//T/9P/y//L/8v/v/+7/7v/t/+7/7f/r/+n/6f/p/+n/6f/o/+j/6P/p/+n/6f/p
/+n/6f/p/+n/6f/n/+f/5//n/+f/5//n/+f/5//n/+f/5//p/+n/6f/p/+n/6f/p/+n/
5//p/+v/6f/p/+n/6//x////EgArAEoAcACaAMoA+wApAVEBbQFmATgB/ACzAFwAEwDy
/+f/2v/U/9j/3//i/+T/5v/m/+X/5//o/+j/6P/p/+n/6f/p/+n/6f/p/+n/6f/p/+n/
6P/o/+n/6f/p/+n/6f/q/+r/6v/q/+z/7P/s/+3/6//r/+v/6//r/+v/6//r/+7/7v/u
/+//7f/t/+3/7f/v/+//8P/w/+7/7v/u/+//7//v//D/8P/w//H/8f/x//L/8v/y//P/
9v/2//f/+P/4//j/+v/7//r/+//7//z///8AAAEAAgADAAQABgAIAAoACwAMAA8AEQAT
ABQAFgAaABwAHgAgACIAJAAmACgAKgAsAC0ALgAvADAAMwAzADQANQA3ADgANwA2ADYA
NgA4ADgANwA2ADQAMAAtACoAKAAkACEAHgAcABkAFgATAA0ACwAIAAUAAgD///3/+v/5
//j/+P/3//X/9f/0//P/8v/x//D/8P/t/+3/7f/t/+//7//u/+7/7P/r/+v/6//r/+v/
6//r/+v/6//r/+v/7P/s/+z/7P/q/+r/6v/p/+n/6f/p/+n/6f/p/+n/6f/q/+r/6v/q
/+r/6//r/+v/7P/s/+z/7P/q/+r/6v/q/+z/7f/t/+3/7v/u/+7/7v/u/+//7//v//D/
8P/w//H/8f/y//L/8v/y//L/8v/y//L/8v/y//P/8f/x//D/8P/w//D/8P/w//L/8v/y
//H/7//v/+//7//v/+//7v/u//D/8P/w/+//7//v/+//7//v/+//7v/u/+7/7v/u/+7/
7P/s/+z/7P/r/+v/6//r/+3/7f/t/+3/7f/t/+z/7P/s/+z/7P/s/+z/7P/s/+r/7P/s
/+z/7P/s/+z/7P/s/+z/6v/q/+r/6v/s/+z/7P/s/+3/7v/v/+//7//x//H/8f/x//H/
8f/y//P/8//w//D/8f/z//T/9P/0//X/9f/0//T/8v/y//L/8f/w//D/7//u/+3/6//p
/+n/6f/p/+n/6P/o/+j/6f/p/+n/6f/p/+f/5//n/+f/6f/p/+n/6f/p/+n/6f/p/+n/
6f/p/+n/6f/p/+n/6f/p/+n/6f/p/+n/6f/p/+n/6f/p/+n/7f/3/wYAHQA6AFwAhgC0
AOUAEwE9AV8BbgFUARwB2wCKADUA/v/r/+D/1v/W/93/4v/k/+j/5v/n/+f/6v/q/+r/
6//r/+n/6f/p/+n/6f/p/+n/6f/p/+j/6P/p/+r/6//s/+3/7P/s/+z/7P/s/+z/7P/t
/+3/7f/t/+3/7f/t/+3/7f/u/+7/7v/v//H/8f/x//H/7//v//D/8P/y//L/8v/z//H/
8f/y//L/8v/z//P/8//2//b/9v/3//b/9v/3//j/+P/4//r/+//8//3//f/+/wAAAgAE
AAYABQAGAAgACgAOAA8AEAATABMAFQAWABgAHAAeACAAIgAkACYAKAAqACwALgAvADAA
MQAyADUANQA2ADcAOQA6ADoAOgA7ADwAPAA8ADsAOgA3ADQAMgAwAC4AKgAnACQAIAAd
ABoAFwATABEADgALAAgABQADAAAA/v/8//v/+f/3//f/9v/1//b/9f/0//T/8//z//P/
8//x//H/8P/w//L/8f/x//H/8f/x//H/8f/x//H/8f/x//D/8P/w//D/7v/u/+7/7f/t
/+3/7f/t/+3/7f/t/+3/7v/u/+7/7v/u/+//7//v//D/8P/w//D/8v/y//L/8v/y//P/
8//z//L/8v/y//L/8v/z//P/8//0//T/9P/1//X/9v/2//b/9v/2//b/9v/2//b/9v/3
//f/9//2//b/+P/4//j/+P/4//j/+P/3//f/9//3//f/9//3//b/9v/2//b/9v/1//P/
8//z//P/8//z//L/8v/y//L/8v/y//L/8v/y//L/8//z//P/8//x//H/8f/x//H/8f/w
//D/8v/y//L/8v/y//L/8v/y//H/8f/x//L/8v/x//D/8P/w//D/8P/w//D/8P/w//D/
8P/w//D/8P/w//D/8P/z//T/9f/1//X/9//3//f/9//3//f/+P/3//f/9P/0//f/+f/6
//r/+v/7//v/+v/4//b/9v/2//f/9v/2//X/8v/x/+//7f/t/+3/7f/t/+7/7v/u/+//
7//v/+//7//v/+//7//v/+//7//v/+//7//v/+//7//v/+//7//v/+//7//v/+//7//v
/+//7//v/+//7//x/+//7//v//f/AQAUAC0ASABoAJAAvADtABkBRQFpAW4BUAEcAd0A
iAA3AAgA+f/s/+D/4v/r/+7/7v/w//L/8f/x//L/8v/y//P/8//z//P/8//z//H/8f/x
//H/8f/w//D/8f/x//H/8f/x//L/8v/y//L/8v/y//L/8//z//P/8//z//X/9f/1//X/
9P/0//T/9f/3//f/9//3//f/9//4//j/+P/4//j/+f/5//n/+v/6//r/+//7//v//P/8
//z//f/+//7///8AAP7//v8AAAEAAgADAAMABAAFAAYABwAIAAkACgAMAA4AEAARABIA
FQAXABkAGgAcABwAHgAgACIAJgAoACoALAAsAC4ALwAwADEAMgA1ADUAOAA5ADsAPAA8
ADwAPQA+AD4APgA9ADwAOQA2ADQAMgAyAC4AKwAoACQAIQAeABsAGQAXABQAEQAOAAsA
CQAGAAQAAgABAP///f/9//z/+//8//v/+v/6//f/9//3//f/+f/5//j/+P/4//f/9//3
//f/9//3//f/9//3//f/9//4//j/+P/4//j/+P/4//f/9//3//f/9//3//f/9//3//b/
9v/2//b/9P/1//X/9f/2//b/9v/2//j/+P/4//j/+P/5//n/+f/4//j/+P/4//j/+f/5
//n/+v/6//r/+//7//z//P/8//z//P/8//z//P/8//z//f/9//3//P/8//z//P/8//z/
/P/8//z/+//7//v/+//7//v/+//6//r/+v/6//r/+f/5//n/+f/5//n/+f/4//j/+v/6
//r/+v/4//j/+P/4//n/+f/5//n/9//3//f/9//3//f/9v/2//b/9v/2//b/9v/2//b/
9v/1//X/9f/2//b/9f/1//X/9//2//b/9v/2//b/9v/2//b/9v/0//T/9P/0//b/9v/2
//b/9f/2//f/9//5//v/+//7//n/+f/5//r/+//7//j/+P/5//v//P/8//z//f/9//z/
/P/6//r/+v/5//j/+P/3//T/8//x/+//8f/x//H/8f/w//D/8P/x//H/8f/x//H/8f/x
//H/8f/x//H/8f/x//H/8f/x//H/8f/x//H/8f/x//H/8f/x//H/8f/x//H/8f/x//H/
8f/x//H/8f/1////EAAnAEQAYgCGALIA4wAPATsBYwFwAVQBIgHnAJgARQAQAP3/8v/k
/+L/5//u/+7/7v/w//P/8f/w//L/8v/z//P/8f/x//H/8f/z//P/8//z//P/8v/y//P/
8f/x//H/8f/w//D/8P/w//L/8v/y//P/8//z//P/8//z//P/8//z//T/9P/0//X/9f/1
//X/9f/1//X/9v/2//b/9v/2//f/9//3//j/+P/4//n/+f/5//r/+v/6//v/+v/6//v/
/P/8//z//v///wAAAQABAAIAAwAEAAUABgAHAAgACgAMAA4ADwAQABMAFQAXABgAGgAa
ABwAHgAgACIAJAAmACgAKgAsAC0ALgAxADIANQA1ADYANwA5ADoAOgA6ADsAPAA6ADoA
OQA4ADcANAAyADAAMAAsACkAJgAiAB8AHAAZABUAEwAQAA0ACgAHAAUAAgACAAAA///9
//n/+f/4//f/+P/3//b/9v/z//P/8//z//P/8//y//L/8v/x//H/8f/x//H/8f/x/+//
7//v/+//8P/w//D/8P/w//D/8P/v/+//7//v/+//7//v/+//7//u/+7/7v/u/+z/7f/t
/+3/7v/u/+7/7v/u/+7/7v/u/+7/7//v/+//8P/w//D/8P/w//H/8f/x//D/8P/w//H/
8f/y//L/8v/0//T/9P/0//T/9P/0//X/8//z//L/8v/y//L/8v/y//L/8v/y//H/8//z
//P/8//x//H/8P/w//D/8P/w/+//7//v/+//7//v/+//7v/u/+7/7v/u/+7/7P/s/+z/
7P/t/+3/7f/t/+3/7f/t/+3/7f/t/+z/7P/s/+z/7P/s/+z/7P/s/+z/6f/p/+n/6v/s
/+v/6//r/+3/7f/t/+3/6//s/+r/6v/q/+r/7P/s/+z/7P/q/+r/6v/q/+z/7P/s/+z/
7f/u/+//7//v//H/8f/x//H/8f/x//L/8//z//D/8P/v//H/8v/y//L/8//z//L/9P/y
//L/8v/x//D/8P/v/+7/7f/r/+n/5//n/+f/5//m/+b/5v/n/+f/5//n/+f/6f/p/+n/
6f/p/+n/6f/p/+f/5//n/+f/5//n/+f/5//p/+n/6f/p/+n/6f/p/+n/6f/n/+f/5//n
/+f/5//r//H/AAAZADQAUgB4AKYA1wAHATMBWQFsAVoBKAHpAJoAQwAGAO3/4v/Y/9T/
2//i/+T/5P/m/+X/4//k/+b/5v/n/+f/6f/p/+n/6f/n/+f/5//n/+n/6P/o/+n/6f/p
/+n/6f/o/+j/6P/o/+j/6P/o/+n/6f/p/+n/6f/r/+v/6//r/+z/7P/s/+3/7f/t/+3/
7f/r/+v/7P/s/+7/7v/u/+//7//v//D/8P/w//H/8f/x//L/8v/y//P/9P/0//X/9v/0
//T/9v/3//r/+//7//z//f/+////AAABAAIABAAGAAgACQAKAA0ADwARABIAFAAYABoA
HAAeACAAIgAkACYAKAAqACsALAAtAC4AMQAxADIAMwA1ADYANgA2ADcAOAA4ADgANwA2
ADcANAAyADAALgAqACcAJAAgAB0AGgAXABEADwAMAAkABgADAAEA/v/+//z/+//5//X/
9f/0//P/8P/v/+7/7v/v/+//7//v/+3/7f/s/+z/7P/r/+v/6//r/+v/6//r/+v/6//r
/+v/6v/q/+r/6v/q/+r/6v/p/+n/6f/p/+n/6f/p/+n/6f/q/+r/6v/q/+r/6//r/+v/
6v/q/+r/6v/q/+r/6v/q/+r/6//r/+v/7v/u/+7/7v/s/+3/7f/t/+7/7v/u/+//7//w
//D/8P/w//D/8P/w//D/8P/w//H/8//z//L/8v/w//D/8P/w//D/8P/w/+//8f/x//H/
8f/v/+//7v/u/+7/7v/u/+3/7f/t/+3/7f/v/+//7v/u/+7/7v/u/+7/7v/u/+7/7v/r
/+v/6//r/+3/7f/t/+3/7f/t/+z/7P/q/+r/6v/q/+z/7P/s/+z/6//r/+v/7P/s/+v/
6//q/+r/6v/q/+r/7P/s/+z/7P/q/+r/6v/q/+z/7P/s/+z/7f/u/+//7//t/+//7//v
/+//7//v//D/8f/x/+7/7v/v//H/8v/y//T/9f/1//T/9P/y//L/8v/x//D/8P/v/+z/
6//p/+f/5//n/+f/5//m/+b/5v/n/+f/5//n/+f/5//n/+f/5//n/+f/5//n/+f/5//n
/+f/5//n/+f/5//n/+f/5//n/+f/5//n/+f/5//n/+f/5//n/+n/6f/r//P/BAAbADYA
WACAAK4A3wANATcBWwFsAVQBIAHhAJIAPQACAOn/3P/S/9L/2f/e/+L/5v/m/+X/5f/m
/+j/6P/p/+n/6f/p/+n/6f/n/+f/5//n/+n/6P/o/+n/6f/p/+n/6f/q/+r/6v/q/+r/
6v/q/+v/6f/p/+n/6f/r/+v/6//r/+7/7v/u/+//7f/t/+3/7f/t/+3/7v/u/+7/7v/u
/+//7//v//D/8P/w//H/8f/x//L/8v/y//P/9P/0//X/9v/2//b/+P/5//r/+//7//z/
/f/+////AAABAAIABAAGAAoACwAMAA8AEQATABQAFgAWABgAGgAcACAAIgAkACYAKAAq
ACsALAAtAC4AMQAxADIAMwA1ADYANgA2ADcAOAA4ADgANwA2ADcANAAyADAALgAqACcA
JAAgAB0AGgAXABMAEQAOAAsACAAFAAMAAAD+//z/+//5//f/9//2//X/9P/z//L/8v/x
//H/8f/x//H/8f/w//D/7v/t/+3/7f/v/+//7//v/+//7//v/+//7v/u/+7/7v/u/+7/
7v/t/+3/7f/t/+3/6//r/+v/6//s/+z/7P/s/+z/7f/t/+3/8P/w//D/8P/w//D/8P/w
/+7/7//v/+//8v/y//L/8v/y//P/8//z//T/9P/0//X/8//0//T/9P/2//b/9v/2//b/
9v/2//f/9//3//b/9v/4//j/+P/4//b/9v/2//X/9//3//f/9//3//f/9v/2//b/9v/2
//X/9f/1//X/9f/1//X/9P/0//T/9P/0//T/8v/y//L/8v/z//P/8//z//H/8f/x//H/
8//z//L/8v/y//L/8v/y//L/8v/y//L/8f/x//H/8v/y//L/8P/w//D/8P/y//L/8v/y
//D/8P/w//D/8v/y//L/8v/z//T/9f/1//X/9//3//f/9//3//f/+P/5//n/9v/2//f/
+f/6//r/+P/5//n/+P/4//b/9v/2//f/9v/2//X/9P/z//H/7//t/+3/7f/t/+z/7P/s
/+3/7f/t/+3/7f/t/+3/7f/t/+//7//v/+//7//v/+//7//v/+//7//v/+//7//v/+//
7//v/+//7//v/+//7//v/+3/7f/v//X/AQAUACsASABsAJIAwADxABsBRQFpAW4BTAEW
AdUAggAxAAIA8//o/97/4P/n/+r/7P/s/+7/7f/v//D/8P/w//H/8f/x//H/8f/x/+//
7//v/+//7//u/+7/7//x//H/8f/x//L/8v/y//L/8v/y//L/8//z//P/8//z//P/8//z
//P/9P/0//T/9f/1//X/9f/1//X/9f/2//b/+P/4//j/+f/5//n/+v/6//j/+f/5//n/
+v/6//r/+//8//z//f/+//7//v8AAAEAAAABAAEAAgADAAQABQAGAAkACgAMAA4AEAAR
ABIAFQAVABcAGAAaABwAHgAgACIAJAAmACgAKgAqACwALQAuADEAMgA1ADUANgA3ADkA
OgA6ADoAOwA8ADwAPAA7ADoAOwA4ADYANAAyAC4AKwAoACYAIwAgAB0AGQAXABQAEQAO
AAsACQAGAAQAAgABAP///f/9//z/+//6//n/+P/4//f/9//3//f/9//3//b/9v/4//f/
9//3//f/9//3//f/9f/1//X/9f/2//b/9v/2//T/9P/0//P/9f/1//X/9f/z//P/8//z
//T/9P/0//T/9P/1//X/9f/2//b/9v/2//b/9v/2//b/9v/3//f/9//4//j/+P/4//j/
+f/5//n/+v/6//r/+//7//z//P/8//z//P/8//z//P/8//z//f/9//3//P/8//z//P/8
//z//P/8//z/+//5//n/+f/5//n/+f/4//j/+P/4//j/9//3//f/9//3//f/9//2//b/
+P/4//j/+P/2//b/9v/2//f/9//3//f/9//3//f/9//1//X/9P/0//b/9v/2//b/9P/0
//T/9P/1//X/9f/0//T/9P/0//T/9P/0//T/9P/0//T/9P/0//T/9P/0//T/9f/2//f/
9//3//n/+f/5//n/+f/5//r/+//7//j/+P/3//n/+v/6//z//f/9//z//P/6//r/+v/5
//j/+P/3//j/9//1//P/8f/x//H/8f/y//L/8v/z//H/8f/x//H/8f/x//H/8f/x//H/
8f/x//H/8f/x//H/8f/x//H/8f/x//H/8f/x//H/8f/x//H/8//z//P/8//z//H/8//3
//3/DAAhADoAVgB4AKAAzwD/ACsBVQFwAWYBPAEDAb4AaQAkAAUA+v/q/+T/6f/s/+7/
8v/y//P/8//0//T/9P/1//X/9f/1//X/9f/z//P/8//z//P/8v/y//P/8//z//P/8//0
//T/9P/0//T/9P/0//X/9f/1//X/9f/3//f/9//3//b/9v/2//f/9//3//f/9//5//n/
+v/6//r/+v/6//v/+//7//z//P/8//3//f/9//z//P/8//3//v/+////AAAAAAAAAgAD
AAQABQAFAAYABQAGAAcACAALAAwADgAQABAAEQASABUAFQAXABgAGgAeACAAIgAkACYA
KAAqACwALAAuAC8AMAAxADIANQA1ADYANwA5ADoAOgA6ADsAPAA+AD4APQA8ADsAOAA2
ADQANAAwAC0AKgAqACcAJAAhABsAGQAWABMAEAANAAsACAAEAAIAAQD///3//f/8//v/
+v/5//j/+P/3//f/9//3//X/9f/0//T/9P/z//P/8//1//X/9f/1//X/9f/1//X/9P/0
//T/9P/0//T/9P/z//P/8//z//P/8//z//P/8//y//L/8v/y//L/8//z//P/8v/y//L/
8v/y//L/8v/y//L/8//z//P/9P/0//T/9P/2//f/9//3//j/+P/4//n/9//4//j/+P/4
//j/+P/4//j/+P/4//n/+f/5//j/+P/2//b/9v/2//b/9v/2//X/9f/1//X/9f/1//X/
9P/0//T/9P/0//P/8//z//P/8//z//P/8v/y//L/8v/y//L/8P/w//D/8P/x//H/8f/x
//H/8f/x//H/7//v/+7/7v/u/+7/7v/u/+7/7v/u/+7/7//v/+//7v/u/+7/7v/u/+7/
7v/u/+7/7v/u/+7/7v/u/+7/7v/u/+//8P/x//H/8f/z//P/8//z//P/8//0//X/9f/y
//L/8//1//b/9v/4//n/+f/4//j/9v/2//b/9f/0//T/8//w/+//7f/r/+v/6//r/+v/
6v/q/+r/6//r/+v/6//r/+v/6//r/+v/6//r/+v/6//r/+v/6//r/+v/6//r/+v/6//r
/+v/6//t/+3/7f/t/+3/7f/t/+v/7f/r/+v/7//5/woAIQA8AFwAggCuAN8ADwE5AWEB
cgFcASgB5wCUAD0ABgDx/+j/3P/a/+H/5v/o/+r/6v/r/+v/7P/s/+z/7f/t/+3/7f/t
/+3/7f/t/+3/7f/v/+7/7v/v/+//7//v/+//8P/w//D/8P/w//D/8P/x/+//7//v/+//
7//v/+//7//y//L/8v/z//H/8f/x//H/8//z//T/9P/0//T/9P/1//X/9f/2//b/9v/3
//f/9//6//r/+v/7//r/+v/7//z//P/8//7///8AAAEAAQACAAUABgAHAAgACQAKAAwA
DgAOAA8AEAATABcAGQAaABwAHgAgACIAJAAmACgAKgAsAC4AMAAxADIAMwA0ADcANwA4
ADkAOwA8AD4APgA/AEAAPgA+AD0APAA9ADoAOAA2ADQAMAAtACoAJgAjACAAHQAZABcA
FAARAA4ACwAJAAYABAACAAEA///9//3//P/7//r/+f/4//j/9//3//f/9//1//X/9P/0
//b/9f/1//X/9f/1//X/9f/z//P/8//z//L/8v/y//L/9P/0//T/8//x//H/8f/x//H/
8f/x//H/8v/y//L/8v/w//H/8f/x//L/8v/y//L/9P/0//T/9P/0//X/9f/1//T/9P/0
//T/9v/3//f/9//4//j/+P/5//n/+v/6//r/+v/6//r/+v/6//r/+v/7//v/+//6//r/
+v/6//r/+v/6//r/+v/5//n/+f/5//n/+//7//r/+v/6//r/+v/5//f/9//3//f/9//3
//b/9v/2//b/9v/2//b/9v/2//b/9f/1//X/9f/3//f/9//3//X/9f/0//T/9P/0//T/
9P/2//b/9v/2//X/9f/1//b/9v/0//T/9P/0//T/9v/2//b/9v/2//b/9v/2//b/9v/2
//b/9//4//n/+f/5//v/+//7//v/+//7//z//f/9//r/+v/7//3//v/+//7///////7/
/v/8//z//P/7//r/+v/5//b/9f/z//H/8f/x//H/8f/y//L/8v/z//P/8//z//P/8//z
//P/8//z//P/8//z//P/8//z//P/8//z//P/8//z//P/8//z//X/9f/1//X/9f/1//f/
9f/z//P/9//9/wkAHgA3AFYAegCmANgABwEzAVsBdQFwAUQBCAG/AGoAIwD+//H/5v/e
/+L/6//u//D/9P/y//H/8//0//b/9v/3//f/9//3//f/9//3//f/9//3//n/+P/4//n/
9//3//f/9//4//j/+P/4//r/+v/6//v/+//7//v/+//9//3//f/9//7//v/+////////
///////9//3//v/+//7//v/+////AQABAAIAAgACAAMAAwADAAYABgAGAAcABgAGAAcA
CAAKAAoADAANAAwADQANAA4AEQASABMAFAAVABYAGAAaABwAHQAeACEAIwAlACYAKAAq
ACwALgAwADQANgA4ADoAPAA+AD8AQAA/AEAAQwBDAEQARQBHAEgASABIAEkASgBKAEoA
SQBIAEkARgBEAEIAPgA6ADcANAAyAC8ALAApACUAIwAgAB0AGgAXABUAEgAQAA4ADQAL
AAkACQAIAAcABgAFAAQABAADAAMAAwADAAMAAwACAAIAAgABAAEAAQADAAMAAwADAAMA
AQABAA==
         </WaveFormData>
      </LeadData>
      <LeadData>
         <LeadByteCountTotal>10000</LeadByteCountTotal>
         <LeadTimeOffset>0</LeadTimeOffset>
         <LeadSampleCountTotal>5000</LeadSampleCountTotal>
         <LeadAmplitudeUnitsPerBit>4.88</LeadAmplitudeUnitsPerBit>
         <LeadAmplitudeUnits>��V</LeadAmplitudeUnits>
         <LeadHighLimit>2147483647</LeadHighLimit>
         <LeadLowLimit>268435456</LeadLowLimit>
         <LeadID>V6</LeadID>
         <LeadOffsetFirstSample>0</LeadOffsetFirstSample>
         <FirstSampleBaseline>0</FirstSampleBaseline>
         <LeadSampleSize>2</LeadSampleSize>
         <LeadOff>FALSE</LeadOff>
         <BaselineSway>FALSE</BaselineSway>
         <ExcessiveACNoise>FALSE</ExcessiveACNoise>
         <MuscleNoise>FALSE</MuscleNoise>
         <LeadDataCRC32>2957724205</LeadDataCRC32>
         <WaveFormData>
+v/6//r/+v/6//r/+v/6//j/+P/4//j/+P/4//j/+P/4//j/+P/4//b/9v/2//b/+P/4
//j/+P/2//b/9v/2//b/9v/2//b/9P/0//T/9P/2//b/9v/2//T/9P/0//T/9P/0//T/
9P/0//T/9P/0//T/9P/0//X/9f/1//X/9//3//f/+f/5//n/+f/5//r/+v/6//r/+P/4
//n/+//8//z//P/8//z//P/7//r/+v/5//j/+P/4//j/9v/1//P/8v/x//H/8v/w//D/
8P/w//H/8f/y//L/8f/x//H/8f/x//H/8v/y//L/8v/y//L/8v/y//L/8v/y//L/8v/y
//L/8v/z//P/8//z//P/8//z//H/8f/w//L/+f8FABYAKQBBAF4AgACoAM8A9AAWASkB
IwEFAeAAowBXACEADAD+/+7/6f/r/+//8f/x//H/8//0//T/9f/1//X/9v/1//X/9f/0
//T/9P/0//T/8//z//P/9P/0//T/9f/1//X/9f/1//X/9f/1//X/9f/1//X/9f/1//X/
9f/1//b/9v/2//b/9v/2//b/9v/2//b/9//3//f/9//3//j/+P/4//n/+f/5//r/+v/6
//r/+//7//v/+//8//z//P/9//3//f/9////AAABAAEAAgACAAQABAAFAAYABwAIAAkA
CgALAA0ADgANABAAEAARABQAFgAYABkAGgAbAB0AHwAhACIAIwAkACUAJgAnACkAKgAr
ACwALQAtAC0ALgAuAC4ALgAuAC4ALAArACoAJwAlACQAIQAfAB0AGQAXABQAEwARAA0A
DAAJAAcABQADAAEAAQAAAP7//P/8//v/+v/6//r/+f/5//j/+P/4//f/+f/5//n/+f/5
//j/+P/4//j/+P/4//j/+P/4//j/+P/4//j/9//3//f/9//3//f/9f/1//X/9f/3//b/
9v/2//b/9v/2//b/9v/2//b/9v/2//f/9//3//f/9//3//f/9//4//j/+P/3//f/9//3
//n/+v/6//r/+v/7//v/+//7//v/+//8//z//P/8//z//P/8//z//P/8//z//P/8//z/
/f/9//z//P/8//z/+//5//n/+f/5//n/+f/5//n/+f/5//j/+P/4//j/+P/4//j/+P/4
//f/9//3//f/9//3//f/9//3//j/+P/4//j/9v/2//b/9v/2//X/9f/1//X/9f/1//X/
9f/0//T/9P/0//T/9P/0//T/9P/0//T/9P/0//T/9P/1//X/9//3//n/+f/5//v/+//7
//n/+f/6//r/+v/6//j/+P/5//v//P/8//z//P/8//z/+//6//r/+f/4//j/+P/4//b/
9f/z//L/8//z//T/9P/y//L/8v/x//H/8v/y//H/8f/x//H/8f/x//L/8v/y//L/8v/y
//L/8P/w//D/8P/y//L/8v/y//L/8//z//P/8//1//X/8//x//H/9P/4/wEAEQAkADcA
UQBwAJYAvgDjAAoBJgErARcB9QDCAHkANQAVAAgA+P/s/+v/7//z//P/9f/1//X/9v/2
//b/9f/0//T/8//z//P/8v/0//T/9P/0//P/8//z//T/9v/2//f/9//1//X/9f/1//X/
9f/1//X/9f/1//X/9f/1//X/9f/2//b/9v/2//b/9v/2//b/9v/2//f/9//3//f/9//4
//j/9v/3//f/9//4//j/+P/4//n/+f/5//n/+v/6//r/+//9//3//f////7//////wAA
AAACAAIAAwAEAAUABgAHAAgACQALAAwADwASABIAEwAUABYAGAAZABoAGwAdAB8AIQAi
ACMAJAAlACYAJwApACoAKwAsAC0ALQAtAC4ALgAsACwALAAsACgAJwAmACMAIQAgAB0A
GwAbABcAFQASAA8ADQAJAAgABwAFAAMAAQD//////v/8//j/+P/3//b/+P/4//f/9//2
//b/9v/1//X/9f/1//X/9f/0//T/9P/0//T/9P/0//T/9P/0//T/9P/0//P/8//x//H/
8f/x//P/8//z//P/8//y//L/8v/y//L/8v/y//D/8P/w//D/8v/z//P/8//z//P/8//z
//P/9P/0//T/9f/1//X/9f/z//T/9P/0//b/9//3//f/9//3//f/+P/2//b/9v/2//j/
+P/4//j/+P/4//j/+P/4//n/+f/4//b/9v/2//X/9f/1//X/9f/1//X/9f/1//X/9f/0
//T/9P/0//T/9P/0//T/9P/z//P/8//z//P/8//z//P/8//y//L/8v/y//L/8v/y//L/
8v/x//H/8f/v/+//7//v//H/8f/x//D/8v/y//D/8P/w//D/8v/y//L/8v/w//D/8P/w
//D/8P/x//H/8f/x//P/8//z//X/9f/1//X/9f/2//b/+P/4//b/9v/3//n/+v/6//n/
+P/3//b/9//2//b/9f/y//L/8v/y//L/8f/v/+7/7//v//D/8P/u/+7/7v/t/+3/7v/u
/+3/7f/t/+3/7f/r/+z/7P/s/+7/7v/u/+7/7v/u/+7/7v/u/+7/7v/u/+z/7f/t/+3/
7f/v/+//7//t/+3/7v/y//v/CQAeADUAUQByAJgAxADpAA4BKAEnAQ0B5wCwAGMAIQAD
APj/6v/g/+H/5f/p/+n/6f/p/+n/7P/u/+3/7f/t/+7/7//v/+//7v/u/+7/7v/u/+3/
7f/t/+7/7P/s/+3/7f/t/+3/7f/t/+//7//v/+//7//v/+//7//v/+//7//w//D/8P/w
//D/7v/u/+7/7v/w//H/8f/x//H/8f/y//L/8P/x//H/8f/0//T/9P/0//X/9f/1//X/
9v/2//b/9//3//f/9//5//r/+//7//z//P/+//7///8AAAEAAgADAAYABwAJAAoACwAO
AA4ADwASABQAFgAXABgAGQAbAB0AIQAiACMAJAAjACQAJQAnACgAKQAqACsAKQApACoA
KgAqACoAKgAqACYAJQAkACEAHwAeABsAGQAXABMAEQAOAAsACQAFAAQAAQD///3/+//7
//v/+v/4//j/+P/3//b/9v/2//X/9f/z//L/8f/v//H/8f/x//H/8f/w//D/8P/w//D/
8P/w//D/8P/w//D/8P/w/+//7//v/+//7//v/+//7//v/+//7f/s/+z/7P/u/+7/7v/u
/+7/7v/u/+7/7v/v/+//7//v/+//7//v//H/8v/y//L/8//z//P/8//x//L/8v/y//T/
9f/1//X/9f/1//X/9v/0//T/9P/0//b/9v/2//b/9P/0//T/9P/0//X/9f/0//T/9P/0
//P/8//z//P/8//z//P/8//z//P/8//y//L/8v/y//L/8v/y//L/8v/x//P/8//z//P/
8v/x//D/7//w//D/8P/w//D/8P/w//D/8P/v/+//7//v/+//7//v/+//8f/v/+7/8P/w
//D/8P/w//D/8P/w//D/7v/u/+7/7v/w//D/8f/x//H/8f/z//P/8//1//X/9f/1//X/
9v/2//T/9P/y//L/9f/3//j/+P/6//r/+v/6//f/9v/2//X/9P/0//T/9P/y//H/7//u
/+v/6//s/+z/7P/s/+z/6//t/+7/7v/t/+3/7f/t/+3/7f/u/+7/7v/u/+7/7v/u/+z/
7P/s/+z/7v/u/+7/7v/u/+//7//v/+3/7//v/+//7//t/+z/7v/1/wEAEgApAEEAYACI
ALAA1QD4ABgBKQEbAfkAzgCNAD8ADQD+//L/5P/h/+X/6f/r/+3/7f/t/+7/8P/v/+//
7//w/+//7//v/+7/7v/u/+7/7v/t/+3/7f/u//D/8P/x//H/8f/x//H/8f/x//H/8f/x
//H/8f/x//H/8f/x//H/8v/y//L/8v/y//T/9P/0//T/9P/1//X/9f/1//X/9v/2//T/
9f/1//X/9v/2//b/9v/5//n/+f/5//r/+v/6//v/+//7//v//f/8//3//f/+////AgAD
AAUABgAHAAgACQAKAAsADQAOAA8AEgASABMAFgAYABoAGwAcAB0AHwAhACMAJAAlACYA
JwAoACkAKwAsAC0ALgAvADEAMQAyADIAMAAwADAAMAAuAC0ALAApACcAJgAjACEAHwAb
ABkAFgATABEADQAMAAkABwAFAAMAAQABAAAA/v/8//z/+//6//r/+v/5//n/+P/4//j/
9//3//f/9//3//f/9v/2//b/9v/2//b/9v/4//j/+P/4//j/+P/3//f/9f/1//X/9f/1
//X/9f/1//X/9P/0//T/9v/2//b/9v/2//b/9v/2//T/9f/1//X/9f/1//X/9f/3//j/
+P/4//n/+f/5//n/+f/6//r/+v/6//v/+//7//v/+//7//z//P/8//z//P/8//z//P/8
//z//P/8//z//P/9//3//P/8//z//P/7//v/+//7//v/+//7//v/+//7//v/+v/6//r/
+v/6//r/+P/4//j/9//5//n/+f/5//n/+f/5//n/+P/4//j/+P/4//j/+P/4//j/9//3
//f/9//3//f/9//3//f/9//2//b/9v/2//b/+P/2//b/9v/2//b/9v/2//b/9v/2//b/
9v/2//b/9v/2//f/9//3//f/+f/5//n/+//7//v/+//7//z//P/8//z/+v/6//3///8A
AAAAAAAAAAAAAAD9//z//P/7//z//P/8//z/+v/5//f/9v/z//P/9P/0//T/9P/0//P/
8//0//T/8//1//X/9f/1//P/9P/0//T/9P/0//T/9P/2//b/9v/2//b/9v/2//b/9v/3
//f/9//1//X/9f/3//X/9f/0//j/AQAPACIANwBPAGwAkgC6AN8ABAEmAS8BHwH/ANQA
jQBDABkADAD+//D/7//z//X/9f/1//f/9//4//j/+f/5//n/+v/5//n/+f/4//j/+P/4
//j/+f/5//n/+v/4//j/+f/5//n/+f/5//n/9//3//f/9//3//f/9//3//n/+f/5//r/
+v/6//r/+v/6//r/+v/6//r/+//7//v/+//7//z//P/8//3//f/9//7//v/+//7/////
///////+//7//v///wEAAQABAAMAAgADAAMABAAEAAYABgAHAAgACQAKAAsADAANAA8A
EAATABYAFgAXABgAGgAcAB0AHgAfACEAIwAlACYAJwAoACsALAAtAC8ALgAvADAAMQAx
ADEAMgAyADQANAA0ADQAMAAvAC4AKwApACgAJQAjACEAHQAbABgAFwAVABEAEAAPAA0A
CwAJAAUABQAEAAIAAgACAAEAAAAAAAAA//////7//v/+//3//f/9//3//f/9//z//P/8
//z//P/8//z//P/8//z//P/+//7//f/9//v/+//7//v/+//7//v/+//9//z//P/8//r/
+v/6//r//P/8//z//P/6//v/+//7//3//f/9//3//f/+//7//v/9//3//f/9////AAAA
AAAAAAABAAEAAQABAAEAAQACAAAAAAAAAAAAAAAAAAAAAAACAAIAAgACAAAAAQABAAAA
AAAAAAAA//8BAAEAAQABAP////////////////7//v/+//7//v/+//7//v/+//3/////
///////9//3//f/9//7//v/+//7//P/8//z//P/8//v/+//7//v/+//7//v/+//7//v/
+v/8//z//P/8//r/+v/6//r/+v/6//r/+v/6//r/+v/6//r/+v/6//r/+v/6//r/+v/7
//v/+//7//3//f/9//////////////8AAAAAAAAAAP7//v///wEAAgACAAAAAAAAAAAA
AQAAAAAA///8//z//P/8//r/+f/3//b/9f/1//b/9v/2//b/9v/1//X/9v/2//X/9//3
//f/9//3//j/+P/4//b/9v/2//b/9v/2//b/9v/2//b/9v/2//b/9//3//f/9//5//n/
9//3//X/9v/4////CwAeADEASQBkAIoAsgDXAP4AIgExASMBBQHcAJ0AUQAhABAAAgDw
/+v/7//1//X/9f/1//f/+P/2//f/9//3//j/9//3//f/9v/2//b/9v/2//f/9//3//j/
9v/2//f/9//1//X/9f/1//f/9//3//f/9//3//f/9//3//f/9//4//b/9v/2//b/+P/4
//j/+P/4//n/+f/5//f/9//4//j/+P/5//n/+f/6//r/+v/6//v/+//7//v//P/8//z/
/f/9//3//f///wAAAQABAAIAAAACAAIAAwAGAAcACAAJAAoACwANAA4ADwASABIAEwAV
ABYAFwAXABoAGwAdAB8AIQAiACMAJAAlACYAJwApACoAKwAsAC0ALwAvADAAMAAuAC4A
LgAuACwAKwAqACcAJQAkACEAHwAdABkAFwAUABEADwALAAoACQAHAAUAAwABAAEAAAD+
//r/+v/5//j/+P/4//f/9//4//j/+P/3//X/9f/1//X/9f/0//T/9P/2//b/9v/2//T/
9P/0//T/9P/0//P/8//z//P/8//z//P/8//z//P/8//y//L/8v/y//L/8v/y//D/8P/w
//D/8v/z//P/8//x//H/8f/x//P/9P/0//T/8//z//P/8//z//T/9P/0//T/9f/1//X/
9f/1//X/9v/4//j/+P/4//j/+P/4//j/9v/2//b/9v/0//X/9f/0//T/9P/0//P/9f/1
//X/9f/1//X/9f/1//X/9f/0//T/8v/y//L/8v/y//L/8v/x//P/8//z//P/8f/x//H/
8f/w//D/8P/w//D/8P/w//D/8P/v/+//7//v/+//7//v/+3/7f/t/+z/7v/u/+7/7v/w
//D/8P/w//D/8P/w//D/8P/u/+7/7v/u/+7/7v/u/+7/7v/u/+7/7v/u/+7/7v/v/+//
7//v//H/8f/x//P/8//z//H/8f/y//L/9P/0//L/8v/z//X/9v/2//T/9P/0//T/9f/0
//T/8//y//L/8v/y//D/7//t/+z/6f/p/+r/6v/q/+r/6v/p/+v/7P/s/+v/6//r/+v/
6//r/+z/7P/s/+r/6v/q/+r/6v/q/+r/6v/s/+z/7P/s/+r/6//r/+v/6//r/+v/6//r
/+v/6v/q/+//+f8KAB8ANQBUAHgAoADLAPAAEgElAR0B/wDWAJkASwARAPz/8v/k/9v/
3//l/+f/5//p/+f/5v/o/+n/6f/p/+r/6//r/+v/6v/q/+r/6v/q/+v/6//r/+z/6v/q
/+v/6//r/+v/6//r/+v/6//r/+v/6f/p/+n/6f/r/+v/6//s/+z/7P/s/+z/7v/u/+7/
7v/s/+3/7f/t/+//7//w//D/7v/v/+//7//w//D/8P/w//H/8f/x//H/8v/y//L/8//z
//P/8//1//b/9//3//j/+P/6//r/+//+////AAABAAIAAwAFAAYABwAKAAoACwAOABAA
EgATABQAFQAXABkAGwAcAB0AHgAfACAAIQAjACQAJQAmACcAJwAnACgAKAAoACgAKAAo
ACYAJQAkACEAHwAeABsAGQAXABMAEQAOAA0ACwAHAAYAAQD///3/+//7//v/+v/4//b/
9v/1//T/8v/y//H/8f/w//D/8P/v/+//7//v/+//7//u/+7/7v/u/+7/7v/u/+z/7P/s
/+z/7v/u/+3/7f/r/+v/6//r/+v/6//r/+v/6//q/+r/6v/s/+z/7P/s/+z/7P/s/+z/
7P/t/+3/7f/r/+v/6//r/+3/7v/u/+7/7//v/+//7//v//D/8P/w//D/8f/x//H/8f/x
//H/8v/y//L/8v/y//T/9P/0//T/9P/0//T/9P/y//P/8//y//L/8v/y//H/8f/x//H/
8f/x//H/8f/x//H/8f/w//D/8P/w//D/8P/y//L/8v/x//H/8f/x//H/8f/x//H/8f/u
/+7/7v/u/+7/7v/u/+7/8P/v/+//7//v/+//7//v/+//7//v/+7/7v/u/+7/7v/u/+7/
7v/u/+7/7v/u/+7/7v/u/+7/7v/s/+z/7P/s/+7/7v/v/+//7//v//H/8f/x//P/8//z
//P/8//0//T/9P/0//L/8v/z//X/9v/2//j/+P/4//j/9f/0//T/8//y//L/8v/y/+7/
7f/r/+r/6//r/+z/7P/q/+r/6v/p/+v/7P/s/+v/6//r/+v/6//r/+z/7P/s/+z/7P/s
/+z/7P/s/+z/7P/s/+z/7P/s/+r/6//r/+v/7f/r/+3/7f/t/+3/7P/s//H//f8QACUA
PQBaAIAAqADPAPIAFAElARkB+QDQAJEAQwAPAPr/7v/g/93/4f/j/+X/6f/r/+v/6v/s
/+3/7f/t/+7/7//v/+//7v/s/+z/7P/s/+3/7f/t/+7/7v/u/+//7//v/+//7//v/+//
7//v/+//7//v/+//7//v/+//7//w//D/8P/w//D/8P/w//D/8P/w//H/8f/x//P/8//0
//T/8v/z//P/8//0//T/9P/0//X/9f/1//X/+P/4//j/+f/5//n/+f/7//r/+//7//z/
/P/+//7///8AAAEAAgADAAYABwAJAAoADQAQABAAEQASABQAFgAXABgAGQAbAB0AHwAg
ACEAIgAlACYAJwApACgAKQAqACsALQAtAC4ALgAuAC4ALgAuACwAKwAqACcAJQAkACEA
HwAdABkAFwAUABEADwALAAoABwAFAAMAAQD//////v/8//z//P/7//r/+P/4//f/9//4
//j/+P/3//f/9//3//f/9//2//b/9v/2//b/9v/2//b/9v/2//b/9P/0//P/8//1//X/
9f/1//P/8//z//P/8//y//L/8v/0//T/9P/0//T/9P/0//T/9P/1//X/9f/1//X/9f/1
//X/9v/2//b/9//3//f/9//5//r/+v/6//r/+//7//v/+//7//v//P/8//z//P/8//z/
/P/8//z//v/+//7//v/8//3//f/8//z//P/8//v/+//7//v/+//7//v/+//7//v/+//6
//r/+v/6//r/+v/6//r/+v/5//n/+f/5//n/+f/5//n/+f/4//j/+P/4//j/+P/4//j/
+P/3//f/9//5//n/+f/5//n/+f/5//j/+P/4//j/+P/4//r/+P/4//j/+P/4//j/+P/4
//j/+P/4//j/+P/4//n/+f/5//n/+//7//v//f/9//3//f/9//7//v/+//7//P/8//3/
//8AAAAAAAAAAAAAAAD9//z//P/7//r/+v/6//r/+P/3//X/9P/z//P/9P/0//T/9P/0
//P/8//0//T/8//z//P/8//z//P/9P/0//T/9P/0//T/9P/0//T/9P/0//T/9P/0//T/
9P/1//X/9f/3//X/9f/1//X/8//y//b///8NACAANQBPAG4AlAC8AOEABAEkAS0BGwH7
AM4AiQA/ABcACAD6/+7/6//v//P/8//z//P/8//0//b/9//3//f/+P/3//f/9//2//b/
9v/2//b/9f/1//X/9v/2//b/9//3//f/9//3//f/9//3//f/9//3//f/9//3//n/+f/5
//r/+P/4//j/+P/6//r/+v/6//r/+//7//v/+//7//z//P/8//3//f/9//7//v/+//7/
//////////8AAAAAAAABAAEAAQABAAMABAAFAAUABgAGAAgACAAJAAoACwAMAA0ADgAP
ABEAEgARABQAFAAVABgAGgAcAB0AHgAfACEAIwAlACYAJwAoACkAKgArAC0ALgAvADAA
MQAzADMANAA0ADIAMgAyADIAMgAxADAALQArACoAJwAlACMAHwAdABoAGQAXABMAEgAP
AA0ACwAJAAcABwAGAAQAAgACAAEAAAAAAAAA//////7//v/+//3//f/9//3//f////7/
/v/+//7//v/+//7//v/+//7//v/+//7//f/9//v/+//7//v//f/9//3//f/9//z//P/8
//z//P/8//z//P/8//z//P/8//3//f/9//3//f/9//3///8AAAAAAAD/////////////
AAAAAAAAAAABAAEAAQABAAEAAQACAAIAAgACAAIAAgACAAIAAgAEAAQABAAEAAIAAwAD
AAIAAgACAAIAAQABAAEAAQABAAEAAQABAAEAAQABAAAAAAD+//7//v/+//7//v/+//3/
///////////9//3//f/9//7//v/+//7//P/8//z//P/8//v/+//7//v/+//7//v/+//7
//v/+v/8//z//P/8//r/+v/6//r/+v/6//r/+v/6//r/+v/6//r/+v/7//v/+//7//3/
/f/9//////////////8AAAAAAAAAAP7//v///wEAAgACAAIAAgACAAIAAQAAAAAA///+
//7//v/+//7//f/7//r/9//3//j/+P/6//r/+v/5//f/+P/4//f/9//3//f/9//3//j/
+P/4//j/+P/4//j/+P/4//j/+P/6//r/+v/6//j/+f/5//n/+f/7//v/+f/5//n/+P/8
////CQAaAC0AQwBcAHwApADLAPIAFgEvAS8BFwH0AL8AdQA1ABoADAD8//P/8//1//f/
+f/7//n/+v/6//v/+//7//z/+//7//v/+v/6//r/+v/6//n/+f/5//r/+v/6//v/+//7
//v/+//7//v/+//7//v//f/9//3//f/9//3//f/+//z//P/8//z//P/8//z//P/8//3/
/f/9//3//f/+//7//v////////8AAAAAAAAAAAEAAQABAAEABAAEAAQABQADAAMAAwAF
AAYABwAHAAgABgAIAAgACQAKAAsADAANAA4ADwARABIAEwAWABYAFwAaABwAHgAfACAA
IQAjACUAJwAoACkAKgApACoAKwAtAC4ALwAwADEAMwAzADQANAA0ADQANAA0ADQAMwAy
AC8ALQAsACkAJwAnACMAIQAeABsAGQAVABQAEQAPAA0ACwAJAAkACAAGAAIAAgABAAAA
AAAAAP/////+//7//v/9//v/+//7//v//f/8//z//P/8//z//P/8//z//P/8//z//P/8
//v/+//7//v/+//7//3//f/9//3/+//6//r/+v/6//r/+v/6//r/+v/6//r/+v/7//v/
+//5//n/+f/5//n/+v/6//r//f/9//3//f/9//7//v/+//7//////////f/9//3//v/+
//7//v/+//7//v/+//7/AAAAAAAAAAD+///////+//7//v/+//3//f/9//3//f/9//3/
/f/9//v/+//6//r/+v/6//r/+v/6//r/+v/5//n/+f/5//n/+f/5//n/+f/4//j/+P/4
//j/+P/4//j/+P/3//f/9//3//f/9//3//f/9//3//b/+P/4//j/9v/2//b/9v/2//b/
9v/2//b/9v/2//b/9v/2//b/9//3//f/9//5//n/+f/7//v/+//7//v//P/8//z//P/6
//r/+//9//7//v8AAAAAAAAAAP///v/+//3/+v/6//r/+v/4//f/9f/0//P/8//0//T/
9P/0//T/8//z//T/9P/z//P/8//z//P/8//0//T/9P/0//T/9P/0//T/9P/0//T/9P/0
//T/9P/0//X/9f/1//X/9f/1//X/9f/z//T/9v/9/wkAGgAtAEUAYgCEAK4A1QD+ACAB
MQEnAQkB3ACZAE0AGQAIAP7/8P/r/+3/8f/z//X/8//z//L/9P/1//X/9f/2//f/9//3
//b/9v/2//b/9v/3//f/9//4//b/9v/3//f/9//3//f/9//3//f/9//3//f/9//3//f/
9//3//f/+P/6//r/+v/6//r/+v/6//r/+v/7//v/+//7//v//P/8//z//f/9//3//v/+
//7//v///////////wAAAAAAAAEAAQABAAEAAwAEAAUABQAGAAYACAAIAAkACgALAAwA
DQAOAA8AEQASABUAGAAYABkAGgAcAB4AHwAiACMAJQAnACcAKAApACoAKwAsAC0ALwAy
ADMANAA1ADUANQA2ADYANgA2ADYANgA0ADMAMgAvAC0ALAApACcAJQAhAB8AHAAbABkA
FQAUABEADwANAAsACQAJAAgABgACAAIAAQAAAAAAAAD/////AAAAAAAA////////////
//3//P/8//z//P/8//z//P/8//z//P/8//z//P/7//v//f/9//3//f/7//v/+//7//v/
+v/6//r//P/8//z//P/8//z//P/8//z//f/9//3////////////9//7//v/+////////
//////8AAAAAAAACAAMAAwADAAEAAQABAAIAAgACAAIAAgAEAAQABAAEAAIAAgACAAIA
AgADAAMAAgAEAAQABAADAAEAAQABAAEAAwADAAMAAwABAAEAAAAAAAAAAAAAAAAAAAAA
AAAA//8BAAEAAQABAAEAAQABAAEAAAAAAAAAAAAAAAAAAAAAAAAA////////////////
///////////+//7//v/+//7/AAD+//7//v/+//7/AAAAAAAAAAAAAAAAAAAAAAAAAAAB
AAEAAQABAAMAAwADAAUABQAFAAUABQAGAAYABgAGAAQABAAFAAcACAAIAAoACgAKAAoA
BwAGAAYABQAGAAYABgAGAAIAAQD///7//f/9//7//v8AAAAAAAD/////AAAAAP//////
/////////wAAAAAAAP7//v/+//7/AAAAAAAAAAAAAAAAAAAAAAAAAQABAAEAAQABAAMA
AQD/////AAAEAA0AHQAwAEcAYwCEAKwA0gD5ABoBMgEzARsB9QDCAHcANQAVAAwA/v/0
//P/+f/7//3/AQD/////AAACAAMAAwADAAQAAwADAAMAAgAEAAQABAAEAAUABQAFAAYA
BAAEAAUABQAFAAUABQAFAAUABQAFAAUABwAHAAcABwAJAAkACQAKAAoACgAKAAoACgAK
AAoACgAIAAkACQAJAAsACwAMAAwADAANAA0ADQAOAA4ADgAOAA8ADwAPAA8AEAAQABAA
EQATABMAEwAVABYAFwAXABgAGAAaABoAGwAcAB0AHgAfACIAIwAlACYAJQAoACgAKQAs
AC4AMAAxADQANQA3ADkAOwA8AD0APgA/AEAAQQBDAEIAQwBEAEUARwBHAEgASABIAEgA
SABIAEYARQBEAEEAPQA8ADkANwA3ADMAMQAuAC0AKwAnACYAJQAjACEAHwAbABsAGgAY
ABYAFgAVABQAFAAUABMAEwASABIAEgARABEAEQARABEAEwASABIAEgASABIAEgASABIA
EgASAA==
         </WaveFormData>
      </LeadData>
   </Waveform>
</RestingECG>
