# Supplementary material for: Detection of Left Atrial Enlargement Using a Convolutional Neural Network-Enabled Electrocardiogram
Source: Front Cardiovasc Med. 2020 Dec 17;7:609976. doi: 10.3389/fcvm.2020.609976 (PMC7773668; doi:10.3389/fcvm.2020.609976)
Supplement: Supplementary file 2 [file Data_Sheet_2.ZIP › normal1/1802010094_8093_0000001X.XML]

<?xml version="1.0" encoding="Windows-1252"?>
<!DOCTYPE RestingECG SYSTEM "restecg.dtd">
<RestingECG>
   <PatientDemographics>
      <PatientID>1802010094</PatientID>
      <PatientAge>69</PatientAge>
      <AgeUnits>Years</AgeUnits>
      <Gender>Male</Gender>
      <PatientLastName>wuyongji</PatientLastName>
   </PatientDemographics>
   <TestDemographics>
      <DataType>Resting</DataType>
      <Site>1</Site>
      <AcquisitionDevice>MAC55</AcquisitionDevice>
      <Status>Unconfirmed</Status>
      <Priority>Normal</Priority>
      <AcquisitionTime>09:32:17</AcquisitionTime>
      <AcquisitionDate>07-08-2015</AcquisitionDate>
      <CartNumber>1</CartNumber>
      <AcquisitionSoftwareVersion>009C</AcquisitionSoftwareVersion>
      <XMLSourceVersion>MAC5000 v1.0</XMLSourceVersion>
   </TestDemographics>
   <RestingECGMeasurements>
      <VentricularRate>73</VentricularRate>
      <AtrialRate>73</AtrialRate>
      <PRInterval>150</PRInterval>
      <QRSDuration>92</QRSDuration>
      <QTInterval>394</QTInterval>
      <QTCorrected>434</QTCorrected>
      <PAxis>59</PAxis>
      <RAxis>-30</RAxis>
      <TAxis>39</TAxis>
      <QRSCount>12</QRSCount>
      <QOnset>226</QOnset>
      <QOffset>272</QOffset>
      <POnset>151</POnset>
      <POffset>209</POffset>
      <TOffset>423</TOffset>
      <ECGSampleBase>500</ECGSampleBase>
      <ECGSampleExponent>0</ECGSampleExponent>
   </RestingECGMeasurements>
   <Diagnosis>
      <Modality>Resting</Modality>
         <StatementCount>3</StatementCount>
         <LabelText>12SL ��ϳ���</LabelText>
      <DiagnosisStatement>
         <StmtFlag>ENDSLINE</StmtFlag>
         <StmtText>�������</StmtText>
      </DiagnosisStatement>
      <DiagnosisStatement>
         <StmtFlag>ENDSLINE</StmtFlag>
         <StmtText>������ƫ</StmtText>
      </DiagnosisStatement>
      <DiagnosisStatement>
         <StmtFlag>ENDSLINE</StmtFlag>
         <StmtText>�쳣 ECG</StmtText>
      </DiagnosisStatement>
   </Diagnosis>
   <Waveform>
      <WaveformType>Rhythm</WaveformType>
      <WaveformStartTime>0</WaveformStartTime>
      <NumberofLeads>8</NumberofLeads>
      <SampleType>CONTINUOUS_SAMPLES</SampleType>
      <SampleBase>500</SampleBase>
      <SampleExponent>0</SampleExponent>
      <HighPassFilter>16</HighPassFilter>
      <LowPassFilter>150</LowPassFilter>
      <ACFilter>NONE</ACFilter>
      <LeadData>
         <LeadByteCountTotal>10000</LeadByteCountTotal>
         <LeadTimeOffset>0</LeadTimeOffset>
         <LeadSampleCountTotal>5000</LeadSampleCountTotal>
         <LeadAmplitudeUnitsPerBit>4.88</LeadAmplitudeUnitsPerBit>
         <LeadAmplitudeUnits>��V</LeadAmplitudeUnits>
         <LeadHighLimit>2147483647</LeadHighLimit>
         <LeadLowLimit>268435456</LeadLowLimit>
         <LeadID>I</LeadID>
         <LeadOffsetFirstSample>0</LeadOffsetFirstSample>
         <FirstSampleBaseline>0</FirstSampleBaseline>
         <LeadSampleSize>2</LeadSampleSize>
         <LeadOff>FALSE</LeadOff>
         <BaselineSway>FALSE</BaselineSway>
         <ExcessiveACNoise>FALSE</ExcessiveACNoise>
         <MuscleNoise>FALSE</MuscleNoise>
         <LeadDataCRC32>4187091026</LeadDataCRC32>
         <WaveFormData>
/f/9//7///8CAAIAAwAEAAUABgAGAAYACAAJAAkACQAJAAgABAAAAP///f/6//j/+v/6
//f/9//1//T/8v/y//L/8v/y//L/8P/v/+//7//x//L/8v/x//H/8v/y//D/8P/w//H/
8f/z//P/8P/w/+n/4v/h/+X/6f/u//f/AQANAB8ANgBNAGUAfgCSAJgAkgB8AFcAKAD9
/+b/2f/V/9X/0//R/9n/4v/l/+j/7v/0//X/9//3//n/9//0//b/+/////v/+f/4//r/
+f/5//b/+P/4//j/+P/3//b/9f/0//T/9P/0//b/+//7//j/9v/2//b/9//3//n/+f/5
//j/+P/4//j/+v/7//z//P/8//r/+v/7//v//P/8//z/AAACAAAA//////7/AAD///7/
//8CAAQABQAFAAUABwAIAAoACgALAAwADAANAA4ADgAQABAAEgAUABQAFAAYABgAGAAZ
ABoAHAAgACEAIQAgACAAIwAlACYAJQAkACEAIgAkACUAJQAmACYAJQAlACUAJgAkACQA
JAAiACEAIAAcABwAGwAbABgAGAAWABQAEQANAAoACgAJAAsACAAFAAQABAAEAAEA///+
//7//v/+/////f/8//z/+//6//f/9v/5//r/+//8//n/+P/4//j/9v/2//b/9v/1//b/
9v/2//X/9f/1//X/8//z//P/9v/1//L/9P/2//T/9P/z//P/9v/3//f/+P/2//X/8v/x
//L/8//z//L/8v/y//T/9P/0//X/9f/z//L/8v/0//X/9f/1//P/8//y//L/8v/w//P/
8//z//L/9P/0//P/8//z//L/8v/1//X/8//z//X/9f/1//T/9P/0//X/9f/1//X/8//z
//T/9P/z//P/9f/1//X/9f/0//L/9P/0//T/9P/y//H/8f/z//P/8//z//T/9P/z//P/
8f/z//P/8//1//X/9P/0//T/8//z//P/8//1//X/8f/u/+//8P/x//L/8//z//P/9P/y
//L/8v/z//P/9P/0//L/8v/z//T/9P/0//b/9v/2//T/9P/0//T/9f/2//n/+v/8//z/
/P/8//z/+//6//r//f8AAAAAAQAAAAEAAgACAAIABAAFAAUAAwADAAIA/v/8//v/+f/2
//b/9v/2//P/8f/x//D/7v/w//D/8P/w//L/8v/x//H/7//v//D/8P/t/+3/7v/u/+z/
7P/s/+3/8f/x/+//7P/q/+X/4P/f/+X/6f/s//P///8NAB0ANABNAGcAegCGAIwAiAB0
AEcAEADt/+D/3f/X/83/yf/N/9n/4v/n/+j/6v/u//P/8f/t/+//9//8//j/+//9//f/
9f/2//b/9f/1//L/8v/y//L/8v/0//T/9P/0//H/8P/v//D/9f/1//L/8P/0//T/9f/1
//P/8//z//L/8//0//X/+P/2//b/9f/0//T/9P/1//X/9v/2//b/+v/6//j/9//3//n/
/P/8//z/+v/8//3//f/9//3///8AAAIAAgADAAQAAwAFAAcACAAIAAgACgAMAA4ADgAS
ABIAEAARABIAFAAYABkAGQAYABYAGQAbABwAHAAcABoAHAAdAB8AIAAiACEAHwAeAB0A
HAAaABoAGgAZABkAGQAWABQAEwATABAADgAMAAoABwAFAAIAAgABAAEA/v/7//r//P/8
//n/9//4//j/+P/4//X/8//y//L/8v/y//D/8P/w//D/8P/w/+//7v/u/+7/7v/u/+7/
7v/v//D/8P/w/+3/7f/t/+3/7//v/+//8v/t/+r/7P/u/+7/7v/t/+3/7f/t/+z/7P/r
/+v/6f/p/+z/7f/t/+z/6P/o/+r/6v/s/+3/7f/r/+z/7P/u/+//7v/t/+r/6f/q/+r/
6v/o/+3/7f/t/+z/7P/s/+v/6//r/+r/6v/t/+v/6f/p/+v/6//r/+r/6v/q/+v/6//r
/+3/6//r/+z/6v/p/+n/6//p/+n/6f/o/+n/7P/t/+7/7f/q/+j/5//p/+n/6f/p/+z/
7P/r/+v/6v/r/+r/6f/r/+v/6v/q/+j/5//n/+f/5//n/+n/6f/r/+b/6P/o/+j/6P/o
/+f/5v/m/+b/5v/m/+f/5//o/+j/5v/m/+f/6P/o/+j/6v/q/+r/6P/o/+j/6P/p/+r/
7f/u/+3/7P/r/+r/7P/t/+7/8P/v//L/8v/z//T/9f/2//b/9P/2//f/9//5//n/+P/0
//L/8f/v/+z/6v/q/+r/5//l/+X/5P/i/+T/5P/k/+T/4//i/+D/3//h/+H/4v/i/+H/
4f/i/+L/4P/g/+D/4f/d/9//4f/i/+D/2//S/8//0//V/9b/3f/n//H/AQAWAC0ASwBo
AHoAggCGAHwAYQA4AAkA5v/T/8v/w//B/7//w//M/9X/1v/W/97/5f/n/+f/5f/n/+b/
5P/n/+3/6//n/+b/6P/n/+f/5P/i/+L/4v/i/+D/4P/g/+D/4f/i/+P/5v/o/+f/4//g
/+T/5P/l/+X/5f/l/+X/5P/i/+L/4v/k/+P/5P/k/+T/5P/k/+X/5f/l/+b/5//s/+n/
5v/k/+P/5//q/+r/6v/r/+7/8P/x/+//7//x//L/8P/w//H/8v/z//X/9//4//n/+v/9
/wAA/v/+/wIAAgAAAAEAAgAEAAoACwALAAoADAAPABEAEgAQABAADgAQAA4ADwAPABAA
EQARABIAEwASABAAEAAQAA0ADQANAAoACgAJAAkABgAEAAIAAAD9//3/+v/6//n/9//0
//H/8P/u/+7/6//p/+r/6v/q/+r/5//l/+T/5P/m/+b/5P/k/+T/5P/k/+T/4//i/+L/
4v/i/+L/4v/i/+L/4v/h/+D/3v/f/+D/4f/h/+H/4f/k/+H/3v/g/+L/4v/i/+H/4f/h
/+H/4P/g/+H/4f/f/9//4P/h/+H/4P/e/97/4P/g/+D/4f/h/9//4P/g/+L/4//i/+H/
3v/d/9//4P/h/+D/4f/h/+H/4P/g/+D/3//f/9//3v/e/+H/4//h/+H/4//h/+H/4P/g
/+L/4//j/+P/4f/f/9//4P/g/9//3//h/+P/4//j/+L/4v/k/+T/5P/i/+D/3//f/+H/
4f/h/+H/5P/k/+P/4//i/+P/4v/h/+L/4//j/+T/4v/h/+H/4f/h/+H/4//j/+H/4f/i
/+P/5P/l/+b/5P/j/+L/4v/i/+L/4v/j/+P/5P/k/+L/4v/j/+T/5P/k/+b/5v/m/+j/
6P/o/+j/5v/m/+j/6P/q/+r/6v/q/+v/6//r/+z/6//u/+7/7//z//X/9//4//b/+P/5
//n/+f/5//j/9P/v/+3/6v/m/+T/5P/k/+H/4f/h/+D/3v/g/+D/4P/g/+L/4v/h/+H/
4P/f/9//3v/f/9//4P/g/97/3v/e/9//4f/h/+H/3v/Y/9f/1P/P/8//1//c/+P/7//9
/xEAKABDAF0AcgB8AH4AeABgAC8A/v/f/9L/xf+//73/vf+//8P/yv/R/9T/2v/g/+H/
3f/b/93/4f/i/+L/5f/l/+H/4//k/+P/4f/g/9z/3P/c/9z/3P/c/9z/3P/c/9z/3P/c
/97/3//f/9z/2v/b/9r/2v/Z/9r/2//c/9z/2v/a/9r/3P/b/9z/3P/c/9r/2v/b/9v/
2v/a/9r/3v/c/9r/2f/Z/93/4P/g/+D/3v/g/+H/4f/h/+H/4//k/+T/5P/l/+b/5v/n
/+j/6P/q/+r/7P/u/+7/7v/y//L/8//1//f/+v/7//v/+v/4//j/+//9//7/AAAAAP7/
AAD+//////8AAP7//f/9//3//P/6//r/+v/3//f/9//0//T/8//z//D/7v/s/+r/5//n
/+T/5P/j/+H/3v/b/9r/2v/a/9f/1f/V/9b/1//Y/9X/0//S/9L/0v/S/9D/0P/O/87/
zv/O/87/zv/P/9D/0P/Q/9D/0P/P/9D/0P/Q/8//z//P/8//zf/N/83/0P/N/8r/zP/O
/9D/0P/P/8//zv/N/8v/yv/N/83/y//L/8z/zf/N/8z/zP/M/87/zv/Q/9H/0f/P/8z/
zP/O/8//0P/R/9D/0f/Q/9D/0P/O/9H/0f/R/9D/0v/S/9H/0f/R/9D/0P/T/9X/0//T
/9X/1P/T/9H/0P/R/9P/1P/V/9f/1f/V/9b/1P/T/9P/1f/X/9f/1//W/9b/2P/Y/9j/
2v/Y/9f/1//X/9f/1//X/9j/2P/X/9f/2P/b/9z/3f/b/9v/2v/a/9z/2f/W/9n/2v/b
/9z/3v/d/9z/3P/e/97/3v/f/9//4P/g/97/3P/d/97/3v/f/+L/4//k/+L/4v/i/+L/
4v/i/+T/5P/o/+j/6P/o/+n/6f/p/+r/6//u/+7/7//y//P/9P/0//L/9P/1//X/9f/1
//T/8P/t/+3/7P/q/+n/6v/r/+n/6P/n/+X/4v/k/+T/5P/k/+X/5v/m/+f/5v/l/+X/
5P/l/+X/5v/m/+b/5v/m/+f/5//n/+X/5v/k/9v/1v/X/9n/3//m/+//9f///xEALABH
AGMAdAB+AIIAfgBmAD0AEADr/9j/0f/L/8f/xf/H/8//2P/f/+b/6v/q/+//7//t/+3/
7//0//b/8//x//H/8f/y//P/8//0//L/7//u/+3/7P/t/+7/7//w/+//7v/t/+7/8//z
//D/7v/w//D/8f/x//L/8//0//T/9P/0//T/9v/1//b/9v/2//T/9P/1//X/9f/2//f/
/P/6//j/9//3//r//v///wAA/P/+////////////AQACAAMABAAGAAgACQALAA0ADgAM
AAwADgAQABAAEAAUABQAFgAXABgAGgAcAB0AHQAcABoAHQAfACAAIQAiACEAJAAiACMA
IwAkACQAIwAjACMAJAAiACIAIgAhACEAIQAeABsAGQAYABQAFQAUABMAEQAPAAwADAAL
AAsACAAFAAQABAAEAAEA//8AAAAAAAAAAP///f/8//z//v/+//z//P/5//j/9//2//j/
+P/5//r/+P/4//j/+P/5//r/+v/6//n/+f/5//n/9//3//f/+v/3//T/9v/4//n/+v/6
//v/+f/5//j/+P/3//f/9f/1//f/+f/6//r/+v/6//z//P/6//v/+//5//r/+v/8//3/
+//7//n/+f/8//z//P/6//3//f/9//z//P/8//v/+//7//r/+v/9/////f/9////////
//7//v/9//3//P/7//z/+//8//7//v/9//3////+//3//P/6//z//v/+//7/AAD+//3/
/f/+////AAABAP///v/8//v//f////////8BAAEAAAAAAAAA/////////f/9///////9
//r/+//8//3//v8AAP///v/+//7//v/+//////8AAAAA/v8AAAEAAgACAAAAAgACAAIA
AgACAAIAAgACAAIABAAEAAYABgAGAAYACQAJAAkACgAJAAwADAANAA4ADwAQABAAEAAS
ABMAEwAVABUAFAAQAAoACQAHAAQABAAEAAQAAQD//////v/8//z//P/8//z//P/8//v/
+//7//v//P/8//v/+//8//z/+v/6//r/+//9//f/9f/2//j/9//y/+v/6f/r//D/9/8B
AA0AGwAsAEEAWwB6AJQAoACgAJYAfQBQABsA/P/z/+f/2//Z/9n/2f/i/+v/8P/y//b/
9//5/wEAAwD///z//v8BAAMABQADAAAAAgABAAEA/v/8//z//P/8//7//v/+//7//P/8
//z//v8BAAEA/v/8//7//v///////////////v/+//7//v8AAAMABAAEAAQABAAEAAUA
BQACAAIAAgAGAAYABAADAAMABwAKAAoACgAGAAgACQAJAAsACwANAA4ADAAMAA0ADgAP
ABEAEwAUABIAEgAUABYAGAAYABwAHAAcAB0AHgAgACQAJQAlACQAIwAlACYAJgApACoA
KQAsACwALQAtAC4ALQArACoAKQAqACgAKAAoACcAJwAnACQAIgAhACEAHgAgAB4AHAAZ
ABcAFAAUABMAEwAQAA0ADAAKAAoABwAFAAQABAAEAAQABQADAAIAAgAAAAAA/v/+/wAA
AAAAAAAA///+//7//v/+//7//v/+////AAAAAAAA/f/9//3//f/9//3//f8AAP///P/+
/wAA///+//z/+//9//3//P/8//3//f/7//v//P/9//3//P/8//z//v/+//z//f/9//v/
+v/6//z//f///////f/9//7//v/+//z//v/9//z/+v/7//z//P/9//3//P/8/////v/7
//r/+//+//////8AAP3//f/8//v//v/9//7/AAD+//3//f////7//f/8//r//P/+//7/
/v/+//z/+//7//n/+f/5//n/+v/6//n/+f/7//3//f/9//v/+//6//r/+v/5//n/+f/5
//n/+//7////+f/2//j/+v/4//j/+P/4//r/+f/4//j/+P/4//j/+f/3//j/+P/2//T/
9f/2//b/+P/6//r/+v/6//r/+v/6//r/+v/8//z//v/+//7//v////////8AAAEABAAE
AAUABgAHAAgACAAGAAgACQAJAAcABwAGAAIA/v/9//v/+P/2//b/9v/z//X/9f/0//L/
8P/w//D/8P/y//L/8f/x//P/8//0//T/8f/x//L/8v/u/+7/7v/v/+//7//v/+7/6P/n
/+T/4//h/+X/6v/x//3/EQAjADYAUQBvAIIAjACQAIgAcgBDABAA8f/i/9P/zf/L/8f/
x//V/+L/4//i/+j/7v/v/+//8f/v/+3/8P/0//f/9//1//P/9P/z//H/8P/s/+7/7v/u
/+7/7P/s/+z/7P/u/+7/7v/w//L/8f/t/+r/7v/u/+//7//v/+//7//u/+7/7v/u//D/
8f/y//L/8v/w//D/8f/x//D/8P/w//T/9P/y//H/8f/z//b/9v/2//T/9v/3//f/9f/1
//f/+P/6//r/+//8//v//f///wAAAAAAAAIABAAEAAQACAAIAAgACQAKAAwADgAPAA8A
DgAQABMAFQAWABMAEgAPABAAEgATABMAFAASABEAEQARABAADgAOAA4ADwAPAA8ADAAH
AAUABAAAAAIAAAD+//v/+v/4//n/+f/3//T/8f/w//D/8P/t/+v/6v/q/+r/6v/p/+f/
5v/m/+b/5v/k/+T/5v/m/+b/5v/l/+T/5P/k/+T/5P/k/+T/5P/k/+P/4v/g/+H/4v/j
/+H/4f/h/+T/4v/g/+P/5v/l/+T/4v/h/+P/4//i/+L/4f/h/9//3//g/+H/4f/g/97/
3v/g/+D/3v/f/9//3f/e/97/4P/h/+H/4f/f/9//3v/e/97/3P/f/9//3//e/+D/4P/f
/9//4f/g/+D/4//i/9//3v/f/93/3f/c/9z/3f/f/+D/4f/f/93/3f/e/97/3f/d/9//
3f/d/93/3P/a/9z/3P/c/97/3P/b/9v/3P/d/97/3//f/97/3P/b/9v/3f/d/93/3f/d
/9z/3P/a/9n/2f/Z/9f/2f/a/9n/2P/X/9b/2f/Z/9n/2v/a/9r/2v/b/9v/3P/c/9r/
2P/Z/9r/2v/a/9z/3P/c/9r/2v/a/9r/2v/a/9z/3P/e/97/3v/e/93/3f/d/97/4P/k
/+X/5//m/+f/6P/o/+b/6P/p/+n/6f/p/+j/5P/i/+H/3//c/9j/2P/Y/9X/1v/X/9f/
1v/V/9T/0//S/9T/1P/T/9P/1f/V/9b/1v/T/9P/1P/U/9T/1P/U/9X/0//R/9H/0v/S
/8v/wv/D/8f/y//Q/9f/3//t////FAAvAEcAVgBmAG4AagBUACsA+P/X/8j/u/+x/7H/
sf+z/7v/wP/H/9D/0P/M/8v/0f/V/9n/2//Y/9j/2f/f/+H/3f/c/9r/2f/Z/9b/2P/Y
/9j/2P/Y/9j/2P/Y/9j/2P/Y/9r/2//b/9j/1v/Z/9r/3P/d/9//3//f/97/3v/e/97/
4P/h/+L/4v/i/+T/5P/l/+X/5P/k/+T/6P/q/+j/5//n/+n/7P/s/+z/6v/s/+3/7f/v
/+//8f/y//T/9P/1//b/9f/3//n/+v/9//7/AQAEAAMAAgAFAAQABQAHAAkADAAQABEA
EQAQABAAEwAVABYAFgAWABQAFgAUABUAFQAWABcAFwAYABkAGAAWABYAFgAVABUAFQAS
ABAADwAPAAwADgAMAAoABwAFAAIAAgABAAMAAAD9//z/+v/6//f/9f/0//T/9P/0//X/
8//y//L/8v/y//D/8P/y//L/8v/y//H/8P/w//D/7v/u/+7/7v/v//D/8P/w/+//7//v
/+//7f/t/+3/8P/v/+z/7v/w//D/8P/v/+//7//v/+7/7v/v/+//7f/t/+7/7//v/+7/
7f/u//H/8v/x//H/8P/t/+r/6v/s/+3/7v/v/+7/7//v/+7/7f/q/+7/7//w//D/8f/y
//L/8//x//D/8P/z//L/7//u/+//7//v/+7/7v/v//H/8v/z//T/8//0//b/9v/1//X/
9//4//n/+v/6//r//P/8//z//v/8//v/+//8//3//v////7//v/9//3///8BAAEAAQAB
AAEAAAAAAAIAAQABAAEA/////wEAAQAHAAMABAAIAAoACwAMAA0ADgATABUAFwAaAB8A
IgAlACkAKwAuADAAMAA0ADcAOgA8AD4AQgBEAEYASgBMAE4AUABTAFQAVwBYAF0AXgBf
AGAAZABlAGYAaABrAG4AbgBvAHIAcwB0AHQAdQB4AHoAewB5AHkAeAB0AG4AbQBrAGgA
ZQBkAGMAXwBdAF0AXABaAFoAWgBaAFoAVwBWAFQAUwBSAFEAUQBQAE4ATQBNAEwASgBK
AEoASwBLAEcASwBMAEQAPwA+ADUALwA3AEAAQwBLAFUAYQB2AI0ApwDCANQA3ADiANoA
vwCQAF8APAAtACkAIQAZABUAGQAkAC0AMgAwADIAOQA7ADcANwA7AD4APgA/AD0AOwA5
ADgAOAA3ADcANAAyADIAMgAyADAAMAAwADAAMAAwADAAMgAzADMAMAAuAC8ALgAuAC0A
LQAtAC0ALAAsACwALAAuAC0ALgAuAC4ALQAsACwAKwAsACwALAAwAC4ALAArACsAKwAu
AC4ALgAuADAAMQAxAC8ALwAxADIANAA0ADUANgA0ADUANgA2ADgAOAA6ADwAOgA6AD4A
PgBAAEEAQgBEAEcARwBGAEQAQgBFAEcASABIAEgARgBIAEgASQBJAEoASgBJAEkASQBK
AEgASABIAEUARQBFAEIAQAA/AD8APAA6ADgANgAzADMAMAAwAC8ALQAqACcAJgAmACYA
IwAhACAAIAAgACAAHwAdABwAHAAcABwAGgAaABoAGgAaABoAFwAWABYAFgAUABQAFAAU
ABMAFAAUABQAFAAVABYAFwAVABUAFQAYABUAEgAUABYAFAAUABMAEwAVABUAFAAUABQA
EwAQAA8AEAARABEAEAAOAA4AEAAQABAAEQARAA8AEAAQABIAEwAQAA8ADAALAA0ADgAP
AA4AEAAPAA4ADAANAA4ADgAPAA8ADgAOABEADwANAA0ADwANAA0ADAAMAAwADQANAA0A
DQALAAsADAAMAAsACwANAA0ADQANAAwACgAMAAwADAAMAAoACQAJAAkACQAJAAkACgAK
AAkACQAHAAkACQAJAAsACwAKAAoACgAJAAkACQAHAAcACQAJAAUAAwAGAAgACAAIAAgA
CgAJAAgACAAGAAYABgAHAAkACgAKAAgABwAHAAcABgAGAAgACAAIAAYABgAGAAYACAAI
AAoACgAKAAoACgAKAAkACQAJAAoACwAOAA4ADwASABMAFAAUABQAFgAXABcAFQAVABQA
EAAMAAsACQAGAAIAAgACAP//AQABAAAA/v/+//7//v/+//3//P/6//n/+//7//z//P/5
//n/+v/6//r/+v/6//v//f/7//f/9v/2//P/7P/p/+n/6//y//v/BwAVACUANgBPAG8A
hgCUAJwAnACMAGcAMgAHAO7/4f/Z/9X/0//V/9//6v/r/+7/9v/6//n/+f/9//3//f8A
AAQAAwD//wEAAQACAAAA//////z/+v/6//r/+v/8//z//P/8//v/+v/5//r///////z/
+v/6//r/+//7//3//f/9//z/+v/6//r//P/7//z//P/8//7//v///////P/8//z/AAAC
AAAA////////AgACAAIAAgAEAAUABQAFAAUABwAIAAYABgAHAAgACwANAA8AEAAQABAA
EgAUABQAFAAYABgAGAAZABoAHAAdAB0AHAAaABsAHwAiACQAJAAkACIAJAAiACMAIwAk
ACMAIQAgAB8AIgAiACQAJgAkACMAIgAeABoAGQAZABYAGAAWABQAEQAPAAwADAALAAsA
CAAFAAQABAAEAAEA//8AAAAAAAAAAP///f/8//z//P/8//r/+v/8//z//P/8//v/+v/6
//r/+v/6//r/+v/6//r/+f/4//f/9//3//f/9//3//f/+v/1//L/9P/2//j/+P/3//f/
9v/1//P/8v/1//X/8//z//X/9//4//j/+P/4//r/+v/4//n/+f/3//b/9v/4//n/9//3
//X/9f/4//j/+P/2//f/9//3//b/+P/4//f/9//3//b/9v/5//j/9f/0//X/9v/3//f/
+P/4//n/+f/5//n/9//3//j/9v/1//X/9//5//n/+f/4//b/+P/4//j/+P/2//X/9f/2
//f/+P/5//j/+P/3//f/9//5//n/+f/3//f/9v/2//r/9//3//r/+P/4//j/+P/2//X/
9P/0//T/9P/0//X/9v/4//n/+P/3//f/9//2//b/+P/4//j/+v/6//r/+v/4//j/+v/6
//7//v/+//7//v/9//z//P/9/wAAAAABAAIAAwAEAAQABAAGAAcABwAHAAcABgACAP7/
/f/7//j/+P/4//j/9f/2//f/9//2//X/9P/z//L/8P/w/+//7//w//H/8//0//P/8//0
//T/8v/y//L/8//z//P/7//w//T/7//o/+X/5f/l/+r/8////wkAFwAoAD8AWwBuAHwA
hgCIAHwAXQAyAAcA7P/h/9v/1f/R/8//2f/k/+X/4v/o//T/9f/x//X/+f/5//j/+P/3
//n/+//5//r//P/7//v/+P/4//j/+P/4//b/9v/2//b/9v/2//b/+P/5//n/9v/0//j/
+P/5//n/+f/5//n/+P/2//b/9v/4//f/+P/4//j/+P/4//n/+f/7//z//f8CAAAA/v/9
//3//v8AAP///v/9/wAAAgADAAEAAQADAAQABQAGAAgACgAJAAsADQAOAAwADAAOABAA
EgASABYAFgAWABcAGAAaAB0AHQAcABoAHQAhACQAJgAlACQAIQAiACQAJQAlACYAJAAj
ACMAIwAjACIAIwAkACIAIQAgABwAHAAbABsAGAAaABgAFgATABAADAALAAkACgAIAAYA
BgAGAAYAAwABAAAAAAAAAAAAAQD///7//v/+//7//P/8//z//P/8//z/+//6//r/+v/6
//r/+v/6//v//P/8//z/+f/5//n/+f/3//f/9//6//j/9v/5//z/+//6//j/9//3//f/
9v/2//j/+f/4//n/+P/5//n/+P/4//j/+v/6//j/+f/5//f/+P/4//r/+//7//v/+f/5
//r/+v/6//j/+//7//v/+v/6//r/+f/5//v/+v/6//3/+//5//n/+//7//v/+v/6//r/
+//7//v/+f/3//f/+P/5//n/+v/9//v/+//7//r/+P/6//r/+v/7//r/+v/7//v/+//7
//v/+v/6//n/+f/3//n/+f/5//v/+//6//r//P/7//v/+//3//j/+P/4//j/+P/5//n/
+f/6//j/+P/4//n/+//8//z/+v/6//v//P/8//r//P/8//z//f/+////AAD+//7/AAAA
AAQABAAEAAQAAwADAAMABAAFAAgACAAJAAwADQAOAA4ADAAOAA8ADwARABEAEAAMAAoA
CQAHAAQAAgACAAIA/////////v/8//z//P/8//z//P/8//v/+//5//n/+v/6//r/+//9
//7/+v/6//r/+//7//n/+//6//j/8//u/+n/6f/v//b/+/8BAAsAGwAyAE0AZQCAAI4A
lgCYAI4AcwBIABcA+P/r/+H/2//X/9n/3f/o/+//8v/4//z//f////3//f/9//7/BAAL
AA0ACwALAAoACAAFAAMA/v8AAAAAAAAAAAIAAgACAAIAAAAAAAAAAgADAAMAAAD+/wIA
AgADAAMAAQABAAEAAAACAAIAAgAEAAMABAAEAAQABgAGAAcABwAEAAQABAAIAAkACAAI
AAkACAAKAAkACAAIAAwADwARAA8ADwARABIAEgASABMAFAATABUAFwAYABYAFgAYABoA
GwAcACEAIgAkACUAJgAoACkAKQAoACYAKAArAC0ALgAuAC4ALAAuADAAMQAxADIAMgAx
ADEAMQAyADAAMAAwAC8ALwAvACwAKAAnACcAJAAlACQAIwAhAB0AGgAaABkAGQAWABMA
EgASABIADwANAA4ADgAOAA4ADQALAAoACgAKAAoACAAIAAgACAAIAAgACQAIAAgACAAG
AAYABgAGAAcACAAIAAgABwAHAAcABwAHAAcABwAKAAcABAAGAAgABwAGAAQAAwAEAAUA
BQAGAAcABwAFAAUABgAHAAcABgAGAAYACAAIAAYABwAHAAUAAgACAAQABQAGAAcABgAH
AAoACgAKAAgACQAJAAkACAAKAAoACQAJAAkACAAIAAsACgAHAAYABwAJAAkACAAIAAoA
CwALAAsACQAHAAcACAAKAAkACQALAAsACwALAAoACgAMAAwADAAMAAoACQAJAAsACwAL
AAsACgAKAAkACQALAA0ADQANAAsACwAKAAoACgAJAAkACQALAAsADQANAAsACwAMAAwA
DAAMAA0ADQAOAA4ADgAOAA0ADQANAA4ADwAPAA4ADgAOAA8ADgANAA8ADwAPABAAEAAQ
ABEAEgASABMAFQAXABUAFQAVABUAFQAXABkAGQAbABsAGwAeAB8AIAAhACEAIgAlACEA
HAAeAB4AHgAeABsAGAAVABIAEQAQAA8ADgAMAAwADAAMAAwADAAMAAwADAAMAAwADAAM
AAwADAAMAAwADAAMAAwACQAIAAcABgAGAAYABgAGAAMAAAD9//r/AgAKABIAGgAtAEAA
UwBmAA==
         </WaveFormData>
      </LeadData>
      <LeadData>
         <LeadByteCountTotal>10000</LeadByteCountTotal>
         <LeadTimeOffset>0</LeadTimeOffset>
         <LeadSampleCountTotal>5000</LeadSampleCountTotal>
         <LeadAmplitudeUnitsPerBit>4.88</LeadAmplitudeUnitsPerBit>
         <LeadAmplitudeUnits>��V</LeadAmplitudeUnits>
         <LeadHighLimit>2147483647</LeadHighLimit>
         <LeadLowLimit>268435456</LeadLowLimit>
         <LeadID>II</LeadID>
         <LeadOffsetFirstSample>0</LeadOffsetFirstSample>
         <FirstSampleBaseline>0</FirstSampleBaseline>
         <LeadSampleSize>2</LeadSampleSize>
         <LeadOff>FALSE</LeadOff>
         <BaselineSway>FALSE</BaselineSway>
         <ExcessiveACNoise>FALSE</ExcessiveACNoise>
         <MuscleNoise>FALSE</MuscleNoise>
         <LeadDataCRC32>3022026591</LeadDataCRC32>
         <WaveFormData>
HQAgACAAIgAhACEAIQAiACMAIwAhACAAIQAhACAAHwAcABkAFgAUABQAFAATABAADgAL
AAgABwAGAAQA/////////f/8//z//P/7//n/+f/7//v/+//6//j/+P/4//f/9//3//f/
9//5//j/+P/6//3/BgASABsAIwAqAC8ANwA/AEcATABQAEwAQQA2ACoAAwDO/6j/pf+w
/7n/xv/h//b//f/+//v/8P/f/9P/0//Z/9//5f/p/+3/7//w//T/+f/7//v/+//6//z/
/P/8//z//P/8//z//P/8//3//f/9//z//P/9//3//f/9//z//P/+//7//v/+/wAAAQAB
AAEA////////AAD///////8AAAIAAgADAAUABQAFAAMABgAGAAYABgAHAAcABgAFAAQA
BgAIAAkACgAKAAoADAANAA8AEAARABMAEgATABQAFQAYABkAGgAcABwAHAAeAB8AHwAg
ACEAIwAkACUAJQAlACYAJwAqACoAKAAnACcAKAAnACgAKAAmACYAJwAmACkAKAAoACYA
JgAjACMAIwAhACAAIAAgACEAHwAeABsAGgAXABYAFQAUABMAEgAPAAwADQANAAwADAAJ
AAkACAAHAAcABgAFAAQAAwACAAAA/f8AAAEAAgACAAAAAAAAAAAA///+//z/+v/6//v/
/P/9//v/+//7//v//P/8//v/+v/7//v/+//8//v/+//6//r//f/9//z//P/7//v/+v/6
//n/+f/6//r/+v/6//v//v/+//3//P/6//j/+P/6//z//v/9//3//P/6//v//P/8//z/
+//7//v//P/8//z//P/8//z//P/6//r/+v/7//7//P/9//3//f/9//3//f/9//v/+v/6
//z/+//6//r//P/9//3//f/9//r/+v/6//r/+f/4//j/+v/7//v/+//6//r/+v/5//n/
9//4//n/+f/5//r/+//8//z/+v/6//r/+v/8//z/+v/4//r/+v/6//r/+//7//v/+f/5
//n/+f/5//f/+P/5//n/+f/5//v//v/+/wAAAQABAAAAAAAAAAIABgAIAAsADgAPAA8A
DwAPAA4AEQAUABQAGAAZABkAGQAYABkAGQAXABYAFQAVABQAEQAQAA0ACgAKAAoACgAJ
AAYABAABAP7/+//6//j/8//1//X/8//y//L/8v/x/+//7f/t/+3/7f/u/+7/7v/u/+v/
6//r/+v/6//t/+z/6v/s//X/AAAMABcAHwAiACMALQA3ADsAQABIAEYANQAmABYA8/++
/5j/kf+e/63/xv/d/+b/6//w/+3/4P/R/8n/xf/H/9H/1f/X/93/5f/s/+z/7f/v/+3/
7f/u/+7/7v/u/+7/7v/u/+7/7v/u/+//7//v/+z/7P/t/+3/7//v/+7/7v/w//D/8P/w
//D/8f/x//H/8//z//P/9P/0//P/8v/y//L/8v/z//X/9f/1//P/9v/0//T/9P/1//f/
+P/5//r/+P/6//v//P/+//7/AAABAAEAAgADAAUABAAFAAYABwAIAAkACgAMAA4ADgAQ
ABEAEQASABMAFQAWABcAFwAXABYAFwAaABoAGgAZABkAGgAdAB4AHgAcABsAGwAZABsA
GgAaABgAGAAXABcAFwAVABMAEgARABEADwAOAAsACgAJAAgABwAGAAMAAgD///z//P/9
//3//v/7//v/+v/5//f/9v/1//T/9v/2//X/8//z//P/8//y//D/8P/w//D/8P/w/+//
7v/v/+//7//v/+3/7f/t/+3/7v/u/+3/7P/t/+3/7f/u/+//7//u/+7/7f/t/+z/7P/t
/+3/7P/s/+3/7f/u/+7/6//q/+r/7P/t/+3/7f/s/+z/7P/u//D/8P/v/+//7v/s/+3/
7v/u//D/7//v/+//8P/w//D/8P/w//D/8P/u/+3/7P/s/+7/7P/t/+3/7f/v/+//7//v
/+//7v/u//D/6//q/+r/7P/t/+3/7f/t/+7/7v/u/+7/7P/q/+n/6v/r/+v/6//q/+v/
7P/s/+3/7P/s/+z/6//q/+r/6v/q/+z/6v/q/+r/6P/q/+r/6v/r/+r/6P/o/+j/6P/p
/+n/6f/n/+f/5//n/+f/5f/m/+f/5//o/+n/7P/w/+7/8P/x//H/8v/y//L/9P/1//b/
+P/6//v/+//7//v//v8BAAQABAAEAAUABQAFAAYABwAHAAUABAADAAMAAgABAAAA/f/6
//j/+P/4//f/9v/0//H/7v/t/+z/6v/l/+P/4//h/+D/3v/e/93/2//d/93/3f/d/9z/
3P/c/9z/2//b/9v/2//Z/9n/2v/a/9z/3//m//L///8HAA4AEwAVABsAJwAwADQAOgA1
ACQAEgD7/9L/oP+D/4r/lf+c/63/wv/N/9D/0//O/73/r/+v/7X/vf/D/8n/zf/R/9b/
2v/d/+H/3//d/9z/3v/e/97/3v/c/9z/3P/c/9z/3f/d/93/3f/e/+D/4f/i/+H/3//e
/+D/4P/g/+D/4P/h/+H/4f/h/+H/4f/i/+H/4f/h/+L/4v/i/+P/5f/m/+f/5v/q/+n/
6P/n/+f/6P/o/+j/6P/p/+z/7v/w//D/8P/y//P/8f/y//P/9f/0//X/9v/3//r/+//8
//7//v/+/wAAAQD//wAAAQADAAUABwAIAAkACgALAA4ADgAOAA0ADQAOAA0ADgAOAAwA
DAANAAwADwAOAA4ADAAMAAsACwALAAkACQAIAAcABwAFAAQAAQAAAP///v/9//z/+f/4
//X/8v/x//H/8P/w//H/8f/w/+//6//q/+n/6P/o/+j/5//l/+X/5f/l/+T/5v/m/+b/
5v/k/+T/4//i/9//3//f/9//4f/h/+H/4f/i/+L/4f/g/+H/4f/h/+L/4f/h/+D/4P/h
/+H/4P/g/+H/4f/g/+D/4//j/+T/5P/g/+D/4f/k/+T/4//i/+D/4v/i/+T/5v/k/+P/
4//i/+L/4//k/+T/5f/l/+b/5//n/+b/5f/k/+b/5v/m/+T/5P/k/+X/6P/n/+f/5v/l
/+f/5//n/+f/5f/k/+T/5v/l/+T/5P/m/+f/5//n/+f/5v/m/+b/5v/j/+L/4v/k/+f/
5//n/+b/5v/m/+X/5f/l/+b/5//n/+j/6P/o/+j/6P/m/+b/5v/k/+b/5v/m/+X/4//k
/+b/5v/m/+b/5//n/+f/5f/l/+X/5f/l/+P/5P/l/+X/5v/n/+r/7v/u//D/8f/x//L/
8v/y//T/9//4//r//P/9//3//f/9//z///8CAAIAAgADAAMAAwAFAAcACAAHAAQAAwAD
AAIAAQAAAP3/+v/4//j/+P/3//T/8v/v/+z/6f/o/+b/4f/i/+P/4v/i/+L/4v/h/9//
3f/d/93/3f/c/9z/3P/c/9v/2//b/9v/2//b/9r/3P/g/+f/9P/+/wUADQASABUAHQAl
ACsAMAA2ADIAIQAQAPz/1f+k/4L/hf+W/6P/tP/H/9b/3f/e/9P/xP+5/7P/t/+9/8P/
xf/H/83/1f/a/9r/2f/Z/9v/3//g/97/3v/e/97/3P/c/9z/3P/c/93/3f/d/9z/3P/d
/93/3//f/97/3v/c/9z/3P/c/9z/3f/d/93/3//f/9//4P/f/9//3//g/97/3v/f/+H/
4//j/+H/5P/j/+L/4f/h/+T/5P/k/+T/5P/m/+f/6P/o/+j/6v/r/+v/7P/t/+//7//v
/+//7//y//P/9P/2//b/9v/4//n/+//8//3////+/////////wAAAQAEAAQABAADAAMA
BAAFAAYABgAEAAMAAwABAAMAAgACAAAAAAD9//3//f/7//r/+v/6//v/+v/4//T/8v/x
//D/7//u/+3/7P/p/+b/5f/l/+T/5P/j/+P/4v/h/9//3v/d/9z/3P/c/9v/2f/Z/9n/
2f/Y/9j/2P/Y/9j/2v/a/9n/2P/X/9f/1//X/9f/1//X/9f/2P/Y/9f/1v/V/9X/1f/W
/9n/2f/Y/9j/2P/X/9X/1P/V/9X/1P/U/9X/1f/W/9b/1v/W/9f/2v/a/9n/2P/W/9j/
2P/a/9z/3P/b/9v/2v/Y/9n/2v/a/9r/2f/Z/9n/3P/c/9z/3P/c/9z/3P/a/9z/3P/d
/+D/3//f/97/3f/f/9//3//f/9//3v/e/+D/3f/c/9z/3v/f/9//3//f/+D/4P/g/+D/
4f/g/+D/4v/j/+P/4//i/+D/4P/f/9//4f/i/+P/4//g/+D/4P/g/+T/4v/e/9//4P/h
/+L/4//j/+P/4f/h/+H/4f/h/+P/5P/l/+X/4//j/+X/6P/r/+7/8P/x//L/8v/y//T/
9v/2//f/+P/7//v/+//7//7/AQAEAAQABgAHAAcABwAKAAsACwAJAAgABwAHAAYABAAC
AP7/+v/7//z//f/9//j/9v/z//D/7//u/+z/5//l/+X/4//i/+P/5P/k/+P/4f/h/+H/
4f/i/+L/4v/i/+H/4f/h/+H/4//j/+D/4v/k/+v/+P8EAAsAEwAaAB8AIQApADMAOgBC
AD4ALQAeAA4A6f+0/5D/k/+e/6f/uv/R/97/5//q/+P/1P/H/8X/w//D/8v/0//V/9n/
3//k/+j/6f/n/+f/5//q/+z/7P/s/+z/6//q/+n/6P/p/+v/7P/t/+r/6v/r/+v/7//v
/+7/7v/u/+7/7v/u/+//8f/y//P/8f/x//H/8v/z//P/8//0//T/9P/1//f/9//3//X/
+P/6//r/+v/7//7//v/+//7//P/+////AAAAAAAAAgADAAUABgAHAAkACgALAAwADQAO
AA8AEAASABAAEAASABMAFAAWABgAGwAeAB8AHwAfAB8AHwAhACAAIgAhACEAIgAiACIA
IQAeAB4AHwAeACEAIgAiACAAIAAfAB8AHwAdABkAGAAXABcAGQAYABUAFAATABIAEQAQ
AA8ADgALAAgABwAHAAYABgAEAAMAAQD///7//v/+//7/AAAAAP///f/6//n/+P/2//n/
+v/7//z/+//6//j/9v/4//n/+v/7//r/+f/4//f/+P/4//f/9v/1//X/9f/2//j/+f/5
//r/+v/5//f/9v/1//X/9P/0//b/9//5//r/+P/4//n//P/8//v/+v/4//j/+P/6//z/
+v/5//n/+P/6//v//P/8//r/+f/5//n//P/8//z//P/6//r/+v/4//j/+P/5//z//P/9
//3//f/8//v/+v/5//r/+v/7//7//P/8//3/AAD///3/+//5//n/+v/7//z/+//6//r/
/P/////////+//v/+v/4//f/+P/6//z//f/+//7//v/+//7//P/8//z//P/+//7//v/7
//j/+f/6//v//P/9//3//f/7//n/+f/5//n/+//8//3//f/9//3///8CAAAAAgADAAMA
BgAGAAYACAALAAwADgAQABEAEQARABEAFAAXABoAGgAbABsAGgAZABoAGwAbABkAGAAX
ABcAFgAXABYAEwAQAAwADAAMAAsACgAIAAUAAgABAAAA/v/5//n/+f/3//b/9v/2//X/
8//x//H/8f/x//L/8v/y//L/8f/x//H/8f/v/+v/6v/u//D/9f/+/wgAEQAdACAAJQAr
ADUAPwBCAEQASABFADgAKgARAOb/tP+X/5z/qf+0/8X/1v/d/+D/4//c/8//x//F/8P/
yf/T/93/4//j/+T/6v/t/+//8f/x//T/9P/0//T/9P/0//T/9P/0//T/9f/1//X/8v/y
//P/8//2//f/9//4//b/9v/2//b/9v/3//f/9//3//f/9//4//n/+f/5//r/+v/6//v/
/f/7//v/+f/8//7//v/+////AgACAAIAAgAAAAIAAwAEAAYABgAIAAkABwAIAAkACwAO
AA8AEAARABAAEQASABQAFAAUABYAFwAZABoAGwAdAB4AHwAfAB8AHwAfACEAIAAhACEA
IgAkACUAJgAmACQAIQAhAB8AIQAiACIAIAAgACEAIQAhAB8AHwAeAB0AHQAdABwAGQAY
ABUAFAATABIAEwASAA8ADAAJAAkACAAIAAcABwAGAAUAAwACAAEAAAAAAAAA///9//3/
/f/9//z//P/8//z//P/6//r/+f/4//r/+//8//3//P/7//r/+f/6//r/+f/4//j/+f/6
//z/+//7//r/+v/5//n/+P/4//n/+f/4//j/+f/5//r/+v/6//r/+//+//z/+//6//j/
9v/2//j/+v/8//v/+//6//r/+//8//z/+v/5//n/+f/6//r/+v/6//r/+v/6//j/9//2
//b/+P/5//v//P/9//z/+//6//n/+//6//r//P/5//j/+P/6//n/+f/5//n/+P/4//j/
+P/3//b/9v/4//f/9//3//b/+P/4//f/9//3//j/+f/5//b/9v/2//b/+P/2//b/9v/2
//j/+P/4//n/9f/z//X/9v/2//b/9v/2//X/9f/1//P/9f/1//X/9f/z//T/9f/1//P/
8//1//j/+v/8//3//f/+//7//v8AAAMABAAGAAgACwALAAsACwAKAA0AEAAQABAAEQAR
ABEAEgATABMAEQAQAA8ADwAOAAsACgAHAAQABAAEAAQAAwD+//z/+f/2//X/9P/y/+3/
7f/t/+v/6v/q/+r/6f/n/+j/6f/q/+v/6f/o/+f/5v/l/+X/5f/l/+P/4//m/+b/5v/v
//7/CAANABUAHAAbACMAMQA3ADgAPgA6ACsAHAAIAN//rv+O/4//nv+p/7r/z//c/+H/
5P/h/9L/w/+9/73/w//L/9H/1f/X/9v/4P/k/+f/6//p/+f/6P/m/+b/5v/m/+j/6P/o
/+j/5v/n/+f/5//o/+j/6f/p/+n/6f/o/+j/6P/o/+j/6P/o/+n/6f/p/+n/6f/p/+r/
7f/t/+3/7v/u/+7/7//x//H/8f/v//L/8P/w//D/8f/0//T/9P/0//L/9P/1//b/9v/2
//j/+f/5//r/+//9//3//f/9//3/AAABAAIABAAEAAQABgAHAAcACAAJAAsADgAPAA8A
DwAOAA8AEgASABAADwAPABAAEQASABIAEAARABEADwARAA8ADgALAAoACgALAAwACwAH
AAYABQAFAAMAAgD///7/AAAAAAAAAAD+//z/+P/0//P/8//y//L/7//v/+7/7f/t/+z/
6//q/+z/7P/r/+n/6f/p/+n/6P/o/+j/6P/o/+j/6P/n/+b/5f/l/+X/5f/l/+X/5f/l
/+T/5P/j/+L/5P/l/+b/6P/o/+f/5f/k/+P/4//i/+L/4//j/+L/4v/j/+P/5P/k/+D/
4P/h/+T/5v/l/+T/4v/i/+L/5P/m/+X/4//i/+D/3v/f/+D/4P/i/+H/4f/h/+L/4v/i
/+L/5P/k/+T/4v/f/97/3v/g/97/3//f/9//4f/h/+H/4f/f/97/3v/g/9//3v/e/+D/
4P/f/97/3f/c/9z/3P/c/93/3P/c/97/3//f/9//3v/c/9z/2//b/9v/3P/d/93/3P/c
/9z/3P/a/9j/2P/Y/9b/2P/c/9n/2P/X/9b/2f/Z/9n/1//Z/9n/2f/Z/9n/2v/b/9v/
2v/Z/9r/3P/d/+D/4v/j/+P/4v/h/+L/4//k/+b/6P/r/+v/6//r/+z/7//y//L/9v/3
//f/9//3//f/9v/z//L/8f/x//D/7//u/+v/6P/o/+j/6P/n/+L/4P/d/9r/2f/Y/9b/
0f/P/8//zf/M/8z/zP/L/8n/y//L/8v/y//K/8r/yv/K/8n/yf/J/8n/yf/H/8b/yP/O
/9H/2P/k/+//9//8/wEABwARABkAHgAmACQAEwAGAPr/0/+a/3L/cf+C/4//nP+v/8D/
yf/Q/8n/uP+t/6f/pf+f/6X/r/+3/73/wf/C/8T/yf/P/8//y//I/8r/yv/K/8r/zP/M
/8z/zP/O/8//z//P/8z/zP/N/83/z//P/87/zv/P/9D/0f/S/9T/1f/V/9X/1f/V/9X/
1v/Z/9n/2f/a/9r/2v/b/93/3//f/93/4P/g/+D/4P/h/+P/5P/l/+b/5P/m/+f/6P/o
/+j/6v/r/+3/7v/v//H/8v/z//T/9f/4//n/+v/8//z//P/+////AQACAAMABQAIAAkA
CQAJAAgACQAMAAwADgANAA0ADgAOAA4ADQAKAAsADQANABEAEQAQAA0ADAANAA0ADQAL
AAkACAAHAAcACQAIAAUABAADAAIAAQAAAP///v/7//j/9//3//b/9v/z//P/8v/x//D/
8P/w//D/8P/w/+//7f/t/+3/7f/s/+r/6v/q/+r/6P/o/+f/5v/m/+f/6P/p/+n/6f/p
/+n/6v/q/+n/6P/p/+n/6f/q/+v/6//q/+r/6//r/+r/6v/r/+v/6v/q/+n/6f/q/+r/
6v/q/+v/7v/u/+3/7P/q/+j/6P/q/+z/7P/r/+v/6v/p/+n/6f/o/+n/6f/q/+v/7v/u
/+7/7v/s/+z/7P/q/+v/6v/q/+z/6v/r/+v/6//s/+3/7v/v//H/8P/w//L/8f/w//D/
8v/1//X/9f/1//b/9v/2//b/9//2//b/+P/5//n/+f/4//j/+P/3//f/+f/6//v/+//8
//z//P/8//7//P/8//z/+v/8//z//P/9//3/AQAFAAQABwAIAAkACgAPABEAEwATABgA
GwAeACEAJQAoACsALQAxADMANwA8AD4AQgBFAEcATABOAFAAVABYAFoAXQBgAGMAZQBn
AGkAawBvAHMAdAB3AHkAegB7AH4AfwB/AH0AfAB7AHsAegB5AHgAdQByAG4AbgBuAG0A
aABmAGMAYABdAFwAWgBVAFMAUwBRAFAATwBOAEwASQBGAEUARABDAEAAQABAAEAAPQA9
AD0APQA9ADsAPAA8ADYAOwBEAEoAVQBlAGwAbwBxAHkAgwCIAIwAkACLAHgAZgBTACoA
9P/X/97/6f/y/wcAHAAfACIAJwAeAA0AAwD//wEACQARABUAFwAdACQAKAApACcAJwAp
ACgAKAAoACgAKAAmACYAJgAmACQAJQAlACUAJgAmACcAJwAnACcAJgAmACQAJAAkACQA
JAAlACUAJQAjACMAIwAkACUAJQAlACYAJAAkACUAJwAlACUAIwAmACYAJgAmACcAKAAo
ACgAKAAoACoAKwAsACoAKgAsAC0ALQAuAC8AMQAxADEAMQAxADIAMwA0ADYANgA2ADgA
OQA7ADwAPQA/AD8APwA+AD0APgA/AEIAQgBAAD8APwBAAD8AQABAAD4AQABBAEAAQwBB
AEAAPQA8ADsAOwA7ADkANwA2ADUANQA1ADQAMQAwAC8ALgAtACwAKwAqACcAJAAlACUA
JAAkACIAIQAfAB0AGwAaABkAGAAYABgAFwAVABcAFwAXABYAFQAUABMAEgASABIAEQAQ
AA8ADwAPAA8AEQARABEAEQARABAADgAMAA0ADQANAA4ADwAPAA4ADgARABEAEAAQAA4A
DQALAAoACwALAAwADAAMAAwADQAQABAADwAOAAwADAAMAA4AEAANAAsACgAIAAoACwAM
AAwADgANAA0ADQAOAA4ADgAOAAwADAAMAAoACQAIAAgACgAKAAsACwALAAkACQAJAAkA
CQAIAAgACgAHAAYABgAIAAcABwAHAAcABgAGAAYABgAGAAYABwAKAAgABwAGAAQABgAG
AAUABQAHAAgACQAJAAYABgAGAAYACAAGAAYABgAEAAYABgAGAAMAAwAEAAYABgAGAAYA
BwAHAAcABQAHAAcABwAHAAUABgAHAAcABgAFAAYACAAJAAwADgAPAA4ADgAOABAAFQAW
ABgAGgAZABkAGQAZABgAGwAeAB4AIgAjACMAIwAiACMAIwAhACIAIQAhACAAHQAcABkA
FgAUABQAFAATABIAEAANAAoACQAIAAYAAQADAAMAAQAAAP///v/8//n/+f/5//n/+f/4
//j/+P/4//f/9//3//f/+f/5//b/9P/6////BgASAB8AJQAqADEANwA/AEcASgBQAFIA
RwA0ACYACwDY/6j/nf+q/7f/wv/b/+7/9f/6//n/6v/X/8//z//V/9n/3//l/+f/6//0
//r/+f/5//v/+//+//z//P/8//z//P/8//z//P/8//3//f/9//z//P/9//3///////7/
/v/8//z//P/8//3///8AAAEAAAD///7//v////////8AAAIAAgADAAUAAwADAAEABAAE
AAQABAAFAAYABgAGAAYACAAKAAsADAAKAAoADAANAA0ADgAPABEAEgATABQAFQAWABcA
GAAaABoAGgAcAB0AHQAeAB8AIQAiACMAIwAjACYAJwAqACoAKAAnACcAKAApACoAKgAo
ACUAJQAjACUAJwAoACcAKAAlACUAJQAjACEAIAAfAB8AHwAeABsAGgAbABoAGQAYABUA
FAARAA4ADQANAAwADAALAAsACgAJAAkACAAHAAYABAAEAAMAAQADAAMAAwACAAIAAgAC
AAIAAgACAAEAAAD9//3//f/9/////////////v/+//3//P/7//v/+//8///////+//7/
/f/9//z//P/+//////8AAP////8AAAAAAAAAAAEABAACAAEAAAD+/wAAAAACAAQAAwAB
AAAA/v8AAAEAAgACAAIAAQABAAEAAAAAAAAAAAAAAAAAAAD+//3//P/8//7/AAABAAEA
AQABAAEAAQABAP///v/+/wAA/f/8//z//v///////////wAAAAAAAAAA///+//7/AAAB
AAEAAQAAAAAAAAD//////f/+//////8AAAAAAAAAAAAA/v/8/wAA/v/+//7//v/9//3/
/f/7//3//f/9//3///8AAAEAAQD/////AQAEAAQABgAHAAcACAAIAAgACgANAA4AEAAS
ABMAEwATABMAFAAXABoAGgAcAB0AHQAdAB4AHwAfAB0AHAAbABsAGgAbABoAFwAUABAA
EAAQAA8ADAAKAAcABAAFAAQAAgD9//v/+//5//j/9v/2//X/8//0//X/9v/3//T/9P/0
//T/9f/1//X/9f/1//X/8v/y//b/+/8CAA4AFwAdACAAJwAxADsAQQBEAEwAUABFADIA
JAANANz/rP+d/6b/rf+6/9f/7P/z//r//f/2/+P/0f/P/9P/1f/b/+H/5f/p//D/9P/z
//P/9f/5//j/+P/4//j/+P/4//j/+P/4//j/+f/5//n/+v/6//v/+//7//v/+v/6//r/
+v/6//r/+v/7//v/+//7//v/+//8//3//f/9//7//P/8//3///8AAAEAAAAEAAIAAgAC
AAMABgAGAAYABgAEAAYABwAIAAgACAAKAAsADQAOAA8AEQAQABEAEgATABIAEwAUABYA
GAAYABoAGwAbABwAHQAfACAAIQAhACEAIwAlACkAKgAoACcAJwAoACcAKAAoACYAJQAl
ACMAJQAoACgAJgAmACMAIwAjACEAIQAgAB8AHwAhACAAHQAcABoAGAAWABQAFAAUABIA
EAANAA0ADAAMAAsACwAKAAkACQAIAAcABgAEAAQAAwABAAMAAwADAAIAAAAAAAAAAAAC
AAIAAQAAAP///////////f/9//3//f/+//7//f/8//3//f/9//7//f/9//z//P/9//3/
/P/8///////+//7//f/9//7//v/+//7///8CAAAA///+//z//P/8//7/AAACAAEAAQAA
AP7///8AAAAAAgABAAEAAQAAAAAAAAAAAAAAAAAAAP7//v/+////AgABAAEAAAD/////
///////////+//7/AAD9//z//P/+//3//f/9//3//P/8//z//P/8//z//f8AAAAA///+
//z//v/+//3//f/7//z//f/9//7//v/+//7/AAD+//7//v/8//z//v/+//7//v/9//3/
/f/7//3//f/9//3//f/+///////9//3///8CAAIABAAFAAUABwAIAAkADAAOAA4ADwAQ
ABMAEwATABMAFAAXABoAGgAaABsAGwAbAB4AHwAfAB0AHAAbABsAGgAZABgAFQASABAA
EAAQAA8ADAAKAAcABAADAAIAAAD7//v/+//5//j/+P/4//f/9f/1//X/9f/1//X/9v/3
//j/9v/1//T/8//1//X/9P/2//T/9/8AAAwAFwAjACoALwAzADkAQwBMAFIAVgBPAD4A
LgAVAOj/uP+d/6T/s/++/9H/5P/t//D/7//m/9f/zf/L/83/0//b/9//4//p//D/9v/9
//3/+//7//z/+//6//n/+P/6//r/+v/6//r/+//7//v/+P/4//n/+f/7//v/+v/6//z/
/P/8//z/+v/7//v/+//9//3//f/+/////////wAAAAAAAAEAAwADAAMAAQAEAAQABAAE
AAUABgAGAAYABgAJAAwADgAQAA4ADgAQABEAEQASABMAFQAUABUAFgAXABYAFwAYABoA
GwAcAB8AIQAjACQAJQAnACYAJwAnACcAJgAnACoAKgAsACsAKwAsAC0ALgAuACwALAAt
ACwALwAvAC4AKwAqACsAKwArACkAJQAkACMAIwAkACQAIgAiAB8AHgAdABwAGwAaABcA
FAATABMAEgASABEAEQAQAA8ADwAOAA0ADAAMAAwACwAJAAkACQAJAAgACAAIAAgACAAG
AAYABQAEAAUABQAFAAUABQAFAAUABQAGAAYABQAEAAMAAwADAAQABAADAAEAAAAEAAUA
BQAGAAUABQAEAAQAAwADAAQABAACAAIAAwAGAAgABwAGAAQAAgACAAQABgAGAAUABQAE
AAYABwAIAAgABgAFAAUABQAEAAQABAAEAAYABgAGAAQAAwACAAIABAAEAAUABQAFAAUA
BQAFAAUAAwACAAIABAADAAIAAgAEAAUABQAFAAUABAAEAAQABAADAAIAAgAEAAUABQAF
AAQAAgACAAEAAQABAAIAAwADAAIAAgACAAIAAgAAAAAAAAACAAQABAAEAAEAAQABAAEA
AwADAAMAAwADAAQABQAFAAQAAwACAAIABAAFAAUABQAGAAoACwALAAsADQAPAA8AEAAR
ABMAFQAXABcAGAAaABkAGgAbABsAHQAgACAAHgAgACAAIgAiACEAHwAdAB0AHgAhAB4A
GAAYABgAGAAYABYAFAASABAADgAMAAoACAAGAAQAAgAAAP///v/9//z//P/8//z//P/8
//z//P/8//z//P/8//z/+f/4//f/9v/5//r/+//8/wUADgAXACAAKAAuADQAOgBCAEgA
TgBUAA==
         </WaveFormData>
      </LeadData>
      <LeadData>
         <LeadByteCountTotal>10000</LeadByteCountTotal>
         <LeadTimeOffset>0</LeadTimeOffset>
         <LeadSampleCountTotal>5000</LeadSampleCountTotal>
         <LeadAmplitudeUnitsPerBit>4.88</LeadAmplitudeUnitsPerBit>
         <LeadAmplitudeUnits>��V</LeadAmplitudeUnits>
         <LeadHighLimit>2147483647</LeadHighLimit>
         <LeadLowLimit>268435456</LeadLowLimit>
         <LeadID>V1</LeadID>
         <LeadOffsetFirstSample>0</LeadOffsetFirstSample>
         <FirstSampleBaseline>0</FirstSampleBaseline>
         <LeadSampleSize>2</LeadSampleSize>
         <LeadOff>FALSE</LeadOff>
         <BaselineSway>FALSE</BaselineSway>
         <ExcessiveACNoise>FALSE</ExcessiveACNoise>
         <MuscleNoise>FALSE</MuscleNoise>
         <LeadDataCRC32>1620638891</LeadDataCRC32>
         <WaveFormData>
+//3//X/9f/1//X/9f/0//L/8v/y//L/8f/x//H/8f/v/+//8P/x//f/+f/5//r//P/7
//v//P/8//z//v////7//v/9//3//v/+//3//f///wAAAAAAAAEAAQABAAEAAwADAAMA
AwADAAIABQAIAAsADwASABMAEwATABcAFwAYAB0AIwAnAC4AQQBXAGUAcwCYAMwA6wDe
ALUAbwAhAO3/1P/C/7z/wv/K/87/0v/T/9T/1//c/+f/7//y//b//P/+////AwAGAAYA
BgAHAAkACQAJAAkACQALAAsADAAMAAwADAANAA0ACwALAAsACwALAAsACwALAA0ADQAM
AAwADQANAAwADAAMAAsACwALAAkACQAJAAkACwALAAsACgAMAAwADAALAAoACQAJAAkA
CQAJAAkACQAJAAcABwAHAAQABAADAAMAAgACAAAAAAAAAAAA///+/////v/9//v/+v/5
//j/9//4//f/9v/1//L/8f/x//D/7f/s/+v/6v/r/+r/6f/p/+n/6P/n/+f/5//n/+f/
5//p/+n/6f/p/+r/7P/t/+//7//w//H/8//1//b/9//5//r/+//7//z//f/+////AAAC
AAMABAAEAAQABAAFAAYABAAEAAQABAAFAAUABgAGAAYABgAGAAYABwAHAAcABgAGAAcA
BwAHAAcABwAHAAcACQAJAAkACQAIAAgACwAJAAkACQAJAAkACQAJAAkACQAHAAgACAAI
AAcABwAJAAkACAAIAAgACQAJAAkACAAIAAcABwAIAAgACAAIAAgACAAIAAgACAAIAAoA
CgAJAAkACAAIAAgACAAIAAcABwAHAAcABwAHAAcABwAGAAYABgAJAAkACQAJAAYABgAG
AAYABAAEAAQABQAGAAYABwAIAAgABwAHAAcABQAFAAUABQAEAAUABQAFAAUABQAFAAUA
BwAHAAYABgAIAAgACAAIAAgACAAIAAcABwAHAAYABgAGAAYABgAGAAYABgAGAAYABgAE
AAQABAAEAAUABQAFAAYACAAKAAsADAALAAsACwALAAsACwAMAAwADgAPAA8ADwANAAsA
CQAFAAMAAQD9//v/+//7//v/+//6//r/+v/6//j/9//3//f/+f/3//f/+P/7////AQAB
AAAAAAD/////AgACAAIABAADAAQABAADAAUABgAGAAUABQAFAAYABgAEAAUABQAFAAUA
BQAFAAUABQAHAAgACQAOABMAFwAYABkAGwAbABsAHQAeACMAKQAvADoATwBjAHEAhwC2
AOQA8QDaAKcAWwAPAOP/zP/A/77/xv/M/9L/1P/T/9b/2//g/+n/8f/2//z//v8AAAUA
CQAKAAoACgALAA0ADQANAA0ADQAPAA8AEAAQAA4ADgAPAA8ADwAPAA8ADwAPAA8ADwAP
AA8ADwAOAA4ADwAPAA4ADgAMAAsACwALAA0ADQANAA0ADQANAA0ADAAMAAwADAALAAoA
CQAJAAkACQAJAAkACQAHAAUABQAFAAQABAADAAMABAAEAAIAAgAAAAAA///+//v/+v/5
//f/+P/3//b/9f/2//X/9P/z//L/8f/x//D/7f/s/+v/6v/r/+r/6f/p/+n/6P/n/+f/
5f/l/+X/5f/n/+f/5//n/+j/6v/r/+3/7f/u/+//8f/z//T/9f/3//b/9//3//j/+//8
//3//v/8//3//v/+//7//v///wAAAgACAAIAAgABAAEAAgACAAIAAgACAAIAAwADAAMA
AgACAAMAAwADAAEAAQABAAEAAQABAAEAAQACAAIABQADAAMAAwADAAMAAwADAAMAAwAD
AAQABAAEAAMAAwAFAAUAAwACAAEAAQACAAMAAwAEAAMAAwAEAAQAAgACAAIAAgACAAIA
AgACAAIAAgABAAEAAgACAAIAAgACAAEAAQABAP//////////AQAAAAAAAAABAAEAAQAB
AP7//v/+//7/AAAAAAAAAQABAAAAAAAAAAAA/////////f/9//3//f/+/////////wEA
AQABAAEA//////7//v/+//7//v/+//7//v/+//3//////wAAAAAAAAAA/v/+//7//v/+
//7//v/+//7//v/+//7//f/9//3//v/8//7///8AAAEAAQABAAEAAwADAAQABAAGAAcA
BwAHAAcABQADAP///f/7//f/9f/0//P/8v/x//D/8P/w//D/8P/v/+//7//v/+3/7f/u
/+//8//1//X/9v/2//X/9f/2//b/9v/4//f/+P/4//f/+f/6//r/+f/5//n/+v/6//r/
+//7//v/+//7//v/+//7//v//P/9//7/AwAJAAwADwAPABEAEQAPABAAFQAdACMAKAA5
AE8AXwBrAIoAwADnAOYAvQB1AB8A4f/E/7T/rP+w/7T/uP++/8H/xP/J/9L/2f/h/+r/
7v/y//T/9f/3//r//v/+////AQD//////////wEAAQACAAIAAgACAAMAAwABAAEAAQAB
AAIAAwAEAAUAAwADAAIAAgADAAMAAgACAAQAAwADAAMAAwADAAMAAwABAAEAAQAAAAAA
AAAAAP///v/9//3//f///////////////f/9//3//P/8//v/+//6//r/+P/4//j/+P/3
//b/9f/0//P/8f/w/+//7v/t/+z/6//q/+n/6P/n/+f/5v/l/+T/4//i/9//3v/d/93/
3f/c/9v/2//Z/9n/2f/Z/9v/2//b/9v/3P/e/9//4f/h/+L/4//l/+X/5v/n/+n/7P/t
/+3/7v/x//L/8//0//T/9f/2//b/9v/2//f/+P/4//j/+P/4//X/9f/2//b/+P/4//j/
+P/3//f/9//2//b/9//3//f/+f/5//n/+f/5//n/+f/5//j/+P/7//n/+f/5//n/+f/7
//v/+//7//v//P/8//z/+f/5//v/+//6//r/+v/7//v/+//6//r/+//7//z//P/8//z/
/P/8//z//P/8//z//P/8//v/+//6//r/+v/6//r/+f/5//n/+//7//v/+//7//r/+v/6
//v/+//7//v/+v/6//r/+v/6//r/+v/7//v/+v/6//r/+v/5//n/+f/5//n/+f/5//r/
+//7//v/+//7//v/+//7//v/+v/6//r/+v/6//r/+v/6//r/+f/5//n/+v/6//r/+v/6
//r/+v/6//r/+v/6//r/+v/8//z//P/8//v/+//7//z//P/+////AAABAAEAAQABAAEA
AQACAAIABAAFAAUABQADAAEA///7//f/9f/x/+//7//v/+//7//w//D/8P/w/+7/7f/t
/+3/7f/r/+v/7P/v//P/9f/1//b/9v/1//X/9v/2//b/+P/5//r/+v/5//n/+v/6//n/
+f/5//r/+v/8//3//f/9//z/+//6//n//f/9/wAAAQAEAAcACwAOAA8ADwARABMAEwAU
ABkAHwAlADIARQBTAF0AeQCqANgA4QDIAJMARQD5/9P/wP+0/7T/vv/E/8j/yv/N/87/
0//a/+P/6f/w//T/9P/2//n///8AAAAAAAABAAMAAwADAAMAAwADAAMABAAEAAYABgAH
AAcABQAFAAUABQAFAAUABQAFAAUABQAEAAQABQAFAAQABAAEAAMAAwADAAMAAwADAAMA
AwADAAMAAgAAAAAAAAD//wAA/////////f/9//3//f/9//v/+//7//z//P/7//v/+v/6
//j/+P/2//b/9f/0//P/8v/x/+//8P/v/+7/7f/s/+v/6v/p/+b/5f/l/+T/4//i/+H/
4P/f/97/3f/d/93/3P/b/9v/3f/d/93/3f/d/93/3f/d/97/4P/h/+P/5//o/+n/6//r
/+z/7f/v/+7/7//v//D/8//0//X/9v/0//X/9v/2//b/9v/3//j/+P/4//j/+P/3//f/
+P/4//n/+v/7//z//P/7//r/+P/6//v/+//7//v/+//7//v/+//7//v/+//6//r//f/7
//v/+//7//v//f/9//3//f/7//z//P/8//v/+//9//3//P/8//z//f/9//3//P/8//3/
/f/+//7//P/8//z//P/8//z//P/8//z//P/7//v//P/8//z//P/6//n/+f/5//v/+//7
//v/+f/4//j/+P/7//v/+//7//r/+v/6//r//P/8//z//f/7//r/+v/6//z/+//7//v/
+//7//v/+//6//v/+//7//v/+//7//v//f/9//z//P/8//z//P/8//z/+v/4//r/+v/6
//r//P/8//z//P/8//z//P/8//v/+//7//z/+v/8//3//v8BAAEAAQABAAMAAwAEAAQA
BAAFAAUABQADAAEA///7//n/9//z//H/8f/x//H/8f/w//D/8P/w//D/7//v/+//7f/r
/+v/7P/w//X/+P/5//j/+P/3//f/+P/4//j/+v/5//r/+v/5//v//P/8//v/+//7//z/
/P/6//v/+//7//3//f/9//3//////wAAAQAEAAcACwAOAA8ADwATABMAEQAUABsAIwAr
ADYASQBbAGcAgQCwAOAA6wDOAJcASQD//9X/wv+4/7j/vP/E/8r/zv/N/87/0//a/+X/
6//u//T/+P/6//v///8CAAQABAAFAAcABwAHAAcABwAHAAcACAAIAAYABgAHAAcACQAJ
AAkACQALAAsACwALAAkACQAIAAgABwAHAAYABgAJAAkACgALAAoACQAIAAcABwAHAAcA
BgAGAAYABgAFAAQAAwADAAMAAwADAAMAAwABAP//////////AAAAAAEAAAAAAP7//v/8
//z/+//6//f/9v/1//P/8//z//P/8//y//H/8P/v/+z/6//r/+r/6f/o/+f/5v/l/+T/
4//j/+P/4v/h/+H/4//j/+P/4//j/+P/4//j/+T/5v/n/+n/6//s/+3/7//v//D/8f/z
//T/9f/1//b/9//4//n/+v/8//3//v/+//z//P/9//7/AAAAAAAAAAD9//3//v/+/wAA
AAAAAAAA/////////v8AAAEAAQABAP////////////////////8AAAAAAwABAAMAAwAD
AAMAAQABAAEAAQABAAIAAgACAAEAAQADAAMAAgACAAIAAwADAAMAAgACAAEAAQACAAIA
AAAAAAAAAAACAAIAAgACAAIAAgABAAEAAAAAAAAAAAAAAP//////////////////AQAA
AAAAAAD///////////7//v/+//7//v/+//7///////7//v/+/wAA////////////////
///+//////////7//f/8//v//P/9//3//v/+//7//v/+//7//v/+//3//f/9//7//v/8
//r/+//8//3//v/+//7//v/+//z//P/8//z//f/9//3//v/8//7///8AAAEAAQABAAEA
AQABAAIAAgAEAAUABQAFAAUAAwABAP3/+//5//X/8//y//H/8P/v//D/8P/w//D/8P/v
/+//7//v/+3/7f/u/+//8//1//X/9v/2//X/9f/2//b/9v/4//n/+v/6//n/+f/6//r/
+f/3//f/+P/4//r/+//7//v/+//7//v/+//7//n/+P/7//7/AQAHAAwADwAPABEAEQAT
ABQAFwAdACUALAA7AE8AXwBrAIoAvgDlAOIAtwBxAB8A4f/C/7T/rv+w/7T/vP/A/7//
wv/J/9L/3f/l/+z/8v/0//j/+//9/wAAAAAAAAEAAwADAAMAAwADAAUABQAGAAYABAAE
AAUABQAHAAcABwAHAAcABwAHAAcABQAFAAQABAAFAAUABAAEAAYABQAFAAUABQAFAAUA
BQADAAMAAwACAAQABAAEAAMAAgABAAEAAQABAAEAAQABAAEA/////////P/8//v/+//8
//z/+v/6//r/+v/5//j/9//2//X/8//0//P/8v/x//D/7//u/+3/6v/p/+n/6P/n/+b/
5f/k/+P/4v/h/+H/4f/g/9//3//f/9//3//f/93/3f/d/93/4P/i/+P/5f/l/+b/5//p
/+n/6v/r/+3/7v/v/+//8P/v//D/8f/y//T/9f/2//b/9P/0//X/9v/4//j/+P/4//f/
9//4//j/+P/4//j/+P/5//n/+f/4//j/+f/5//n/+f/5//n/+f/5//n/+f/5//r/+v/9
//v/+//7//v/+//7//v/+//7//v//P/8//z/+//7//3//f/8//z//P/9//3//f/8//z/
+//7//z//P/8//z//P/8//z//P/8//z/+v/6//n/+f/8//z//P/8//z/+//7//v/+//7
//v/+//7//r/+v/6//r/+f/4//f/9//4//n/+v/4//j/+P/5//n/+P/4//j/+P/3//f/
9//5//n/+f/5//n/+f/4//f/+f/5//n/+f/5//n/+P/4//j/+P/4//j/+P/4//j/9//5
//n/+v/6//r/+P/4//j/+v/4//j/+P/4//j/+P/4//j/+P/4//j/+P/3//f/9//4//j/
+v/7//z/////////////////AAAAAAIAAwADAAMAAQD///3/+f/2//P/7v/r/+v/6//r
/+v/6v/q/+r/6v/s/+v/6//r/+v/6f/p/+r/7f/x//P/8//y//L/8f/x//L/8v/y//T/
9f/2//b/9f/3//j/+P/3//f/9//4//j/+P/5//n/+f/3//f/9//3//f/9f/4//v//v8D
AAUACAAJAAsADQALAA0AEAAXABsAHwAsAEEAUQBbAHMAogDSAN0AwgCNAEEA9//P/7r/
sv+0/7r/wP/E/8b/x//K/8//1v/f/+f/7P/w//L/9v/3//n//P/+//7///8BAP//////
////AQABAAIAAgACAAIAAwADAAEAAQABAAEAAgADAAQABQAFAAUABAAEAAMAAwACAAIA
AgABAAEAAQABAAEAAQABAAMAAwADAAIAAgACAAIAAQAAAP///////////////////f/7
//v/+//8//z/+//7//r/+v/4//j/9//2//T/8v/z//L/8f/v//D/7//u/+3/7P/r/+r/
6f/o/+f/5//m/+f/5v/l/+T/4//i/+H/4f/f/97/3f/d/93/3f/d/93/3//f/9//3//g
/+L/4//l/+X/5v/n/+n/6//s/+3/7//w//H/8f/y//H/8v/z//T/9P/1//b/9v/4//j/
+f/6//r/+v/6//r/+//7//z//P/6//r/+v/6//v/+//7//r//P/9//3//f/7//v/+//7
//3//f/9//3//P/8/////f/9//3//f/9//3//f/9//3//f/+//7//v/7//v//f/9//z/
/P/8//3///////7//v//////AAAAAP///v/9//z//P/8//z//P/8//z/+//7//r/+v/6
//r//P/7//v/+//7//v/+//7//n/+P/4//j/+//7//v/+//6//r/+v/6//r/+v/6//v/
+//6//r/+v/6//n/+f/5//v/+//7//v/+v/7//v/+//5//n/+f/5//n/+f/4//j/+v/6
//r/+v/6//r/+v/5//v/+f/8//r/+v/6//r/+v/6//r/+v/4//j/+P/4//f/9//3//j/
+v/8//3//v////////////3//f/+//7/AAABAAEAAQD///3/+//3//P/8f/t/+v/6//r
/+v/6//q/+r/6v/q/+z/6//r/+v/6//p/+n/6v/r/+//8f/x//L/8v/x//H/8P/w//D/
8v/1//b/9v/1//P/9P/0//P/9f/1//b/9v/2//f/9//3//f/9//3//f/9//3//j/+f/+
/wEABQAIAAkACwALAAsACQAMABEAGwAhACgAPQBTAGEAdQCeANAA4wDOAJkATwD//9H/
vP+y/67/sv+6/8L/xP/D/8T/y//U/93/5f/m/+z/8v/2//X/9f/4//z//P/9////////
////////////AAAAAAAAAAABAAEAAwADAAMAAwADAAMAAwADAAMAAwACAAIAAwADAAIA
AgACAAEAAQABAAEAAQABAAEAAwADAAMAAgACAAIAAgABAAIAAQABAAEA////////////
//3//f/9//z//P/7//v/+v/6//j/+P/4//j/9//2//P/8v/x/+//7//v/+//7//u/+3/
7P/r/+j/5//n/+b/5//m/+X/5P/j/+L/4f/h/+H/4P/f/9//3//f/9//3//f/9//3//f
/+D/4v/j/+X/5//o/+n/6//r/+z/7f/v//D/8f/x//L/8//0//X/9v/2//f/+P/4//j/
+P/5//r/+v/6//r/+v/7//v//P/8//z//P/8//z/+//7//v/+v/8//3//f/9//3//f/9
//3//f/9//3//f/8//z////9//3//f/9//3//f/9//3//f/9//7//v/+//3//f//////
/v/+//7////9//3//P/8//3//f/+//7//P/8//z//P/8//z//P/8//z//P/7//v//P/8
//z//P/8//v/+//7//v/+//7//v/+//6//r/+v/7//v/+//7//z//P/8//z//P/8//z/
/f/9//z//P/8//7//f/9//3////////////+////////////////////AQABAAAAAAAA
AAAAAAAAAAAAAAAAAP///////wAAAAAAAAAAAAACAAIABAAEAAQABAAFAAYABwAIAAkA
CgALAAwADAANAA4AEAARABQAFgAYABsAGwAbABsAHQAdAB4AHgAiACMAIwAjACIAIQAg
AB0AHAAbABgAFwAWABUAFAATABQAFAAUABQAEgARABEAEQATABEAEQASABMAFwAZABkA
GgAaABkAGQAZABgAFwAYABkAGgAaABkAFwAYABgAFwAVABUAFgAWABgAGQAZABkAGQAZ
ABkAGQAZABkAGgAZABoAHwAjACgAKwAtAC0ALQAtAC4AMQA3AD8ASABXAGkAdwCFAKYA
2gADAf4A0wCLADkA+f/a/8r/xP/G/8r/0v/W/9n/3P/h/+j/8f/7/wIABgAKAAwADwAT
ABQAFAAUABUAFwAXABcAFwAXABcAFwAYABgAGAAYABkAGQAZABkAGQAZABcAFwAXABcA
FwAXABYAFgAZABkAGAAYABoAGQAZABkAFwAXABcAFwAWABUAFAASABQAFAAUABMAFAAT
ABMAEwARABEAEQARABEADwAPAA8ADgAOAA0ADQAMAAwACgAKAAgACAAHAAYABQAEAAMA
AQABAAEAAQABAP7//f/8//v/+v/5//n/+P/3//b/9f/0//P/8v/x//H/8f/w/+//7//t
/+3/7f/t/+3/7f/t/+3/7P/u/+//8f/x//L/8//1//f/+P/5//v//P/9//3//v/9//7/
//8AAAAAAQACAAIAAgACAAMABAACAAIAAgACAAMAAwAEAAQABAAEAAQABAADAAMAAwAC
AAIAAwADAAMAAwADAAMAAwADAAMAAwADAAIAAgAFAAMAAwADAAMAAwAFAAUABQAFAAMA
BAAEAAQAAwADAAUABQAGAAYABgAHAAUABQAEAAQABQAFAAYABgAFAAQAAwACAAQABAAE
AAQAAgACAAEAAQACAAIAAgACAAIAAQABAAEAAwADAAMAAwABAAAAAAAAAP//////////
AAAAAAAAAAD+//7//v///wEAAAAAAAAAAAD///////////////////7//////////f/9
//3//f/+//////8AAAAAAAAAAAAAAAAAAAAA///9//3//v/+//z//v8AAP7//v/+//7/
/v/+//7//v/+//7//v/+/////////wAA/v8AAAEAAgADAAMAAwADAAMAAwAEAAQACAAJ
AAkACQAHAAUAAwD///v/+f/1//P/8//z//P/8//y//L/8v/y//L/8f/x//H/8f/v/+//
8P/v//P/9f/1//j/+P/3//f/+P/4//j/+v/7//z//P/7//n/+v/6//n/+f/5//r/+v/8
//3//f/9//v/+//7//v//f////7///8CAAcACwAOABEAEQARABMAEwAUABcAHwAjACoA
OwBPAFsAaQCQAMQA5QDeALMAbQAbAOH/xv+4/7T/uP/A/8b/zP/L/8r/z//W/93/5f/s
//D/8v/2//v//f8AAAAAAAABAAMABQAFAAUABQAFAAUABgAGAAQABAAFAAUABQAFAAUA
BQAHAAcABwAHAAcABwAGAAYABwAHAAYABgAEAAMAAwADAAUABQAFAAUABQAFAAUABAAE
AAQABAADAAQAAwADAAMAAQABAAEAAQABAP///////wAAAAD//////v/+//z//P/6//r/
+f/4//f/9v/1//P/8v/x//D/7//u/+3/7P/r/+z/6//r/+r/6f/o/+f/5v/l/+T/4//j
/+P/4v/h/+H/4f/h/+H/4f/h/+H/4f/h/+L/5P/l/+f/5//o/+n/6//t/+7/7//x//L/
8//z//T/9f/2//f/+P/2//f/+P/4//r/+v/7//z/+v/6//r/+v/6//v//f/+//z//P/8
//z//v///wAAAAD+//////////3//f/9//3////////////+//7/AQD/////////////
//////////8BAAIAAgACAP////8BAAEAAAAAAAAAAQABAAEAAAAAAP////8AAAAA/v/+
//7//v8AAAAAAAAAAP7//v/9//3//v/+//7//v/+//3//f/9///////////////+//7/
/v////////////z//P/8//z//P/8//z//f////7//v/+//7//f/9//3/+//7//v/+//8
//3//f/9//3//f/9//3//f/9//z//P/8//z//P/8//7//v/+//z//P/8//z//P/8//z/
/P/8//7//v/+//7/+//7//v//P/+/wAAAQACAAEAAQABAAEAAQABAAIAAgAEAAUABQAF
AAMAAQD///v/+f/3//P/8f/w/+//7v/t/+3/7v/v//D/8v/x//H/8f/v/+3/7f/u//H/
9f/3//f/9v/2//X/9f/2//b/9v/4//n/+v/6//n/+f/6//r/+f/7//v//P/8//z//f/9
//3//f/9//3//f/9//3//P/9/wAAAwAJAA4ADwAPAA8ADwARABIAFQAdACMAKAA5AE0A
WwBpAIoAvADhAN4AuwCBADMA8f/Q/77/tv+4/8D/xv/I/8v/zv/P/9T/2//h/+j/7v/y
//T/9//7//z///8AAAIABQAFAAUABQAFAAMAAwAEAAQABgAGAAcABwAFAAUABQAFAAUA
BQAFAAUABQAFAAQABAADAAMAAgACAAQAAwADAAMAAwADAAMAAwADAAMAAwACAAIAAgAC
AAEAAAD////////9//3//f/9/////f/9//3//P/8//v/+//6//r/+P/4//j/+P/3//b/
9f/0//P/8f/w/+//7v/t/+z/6//q/+n/6P/n/+f/5v/j/+L/4f/g/+H/4P/f/9//3//e
/93/3f/d/93/3f/d/9v/2//b/9v/3P/e/9//4f/j/+T/5f/n/+f/6P/p/+v/7P/t/+3/
7v/v//D/8f/y//L/8//0//T/8v/y//P/9P/2//b/9v/2//f/9//4//j/9v/2//b/9v/3
//f/9//2//b/9//3//f/9//3//f/9//3//f/9//3//b/9v/5//f/9f/1//X/9f/1//X/
9f/1//f/+P/4//j/9//3//n/+f/2//b/9v/3//X/9f/0//T/9f/1//b/9v/2//b/9v/2
//T/9P/0//T/9P/0//P/8//0//T/9P/0//L/8f/x//H/8//z//P/8//x//D/8P/w/+//
7//v/+//7//w//H/8v/w//D/8P/x//H/8P/w//D/8v/x//H/8f/x//H/8f/x//D/8f/x
//H/7//v/+//7//v/+//7v/u/+z/7P/s/+z/7f/u/+//7//t//D/8P/w//D/8P/v/+7/
7f/s/+7/7v/u/+7/7//v/+//8P/u//D/8f/y//H/8f/x//H/8//z//T/9P/0//X/9f/1
//X/8//x/+3/7f/r/+f/5f/k/+P/4v/h/97/3v/e/97/3v/d/93/3f/f/93/3f/e/93/
4f/j/+P/5P/k/+P/4//m/+b/5v/o/+f/6P/o/+f/6f/q/+r/6f/n/+f/6P/o/+r/6//r
/+v/6f/p/+n/6f/r/+v/7P/r/+z/8f/1//r/+//7//3/AQABAAIAAwALABMAGAApAD0A
SwBbAH4AtgDZAM4AoQBbAAkAzf+w/6D/lv+a/6L/qP+s/6//sv+5/77/yf/T/9j/3P/g
/+T/5f/n/+r/7P/s/+3/7//v/+//7//v/+//7//w//D/8P/w//H/8f/v/+//7//v/+//
7//v/+//8f/x//D/8P/v/+//7v/u/+7/7f/t/+3/7//v/+//7//v/+//7//u/+z/7P/s
/+v/6v/p/+n/6f/p/+n/6f/p/+v/6f/p/+n/5v/m/+X/5f/k/+T/4v/i/+D/4P/f/97/
3//e/93/2//a/9n/2P/X/9j/1//W/9X/1P/T/9P/0v/R/9D/z//O/83/zP/L/8v/y//K
/8n/yf/H/8f/x//H/8f/x//H/8f/xv/I/8n/y//L/8z/zf/P/8//0P/R/9P/1P/V/9X/
1v/X/9j/2f/a/9r/2//c/9z/3P/c/93/3v/e/97/3v/e/93/3f/e/97/3v/e/97/3v/h
/+H/4f/g/97/3//f/9//3f/d/93/3f/f/9//3//f/9//3v/g/93/3v/f/+D/4f/h/+H/
4f/h/9//4P/g/+D/3//f/+H/4f/e/97/3v/f/9//3//e/97/3f/d/97/3v/e/97/3v/e
/97/3v/e/97/3P/c/9v/2//c/9z/3P/c/9z/2//b/9v/2f/Z/9n/2f/b/9r/2v/a/9n/
2f/Z/9n/2v/a/9r/2v/Y/9j/2P/Z/9n/2P/Y/9j/2P/X/9f/1//V/9X/1f/V/9b/1//X
/9f/1f/V/9X/1f/V/9X/1P/U/9b/1v/W/9b/1v/W/9b/1f/T/9P/1P/U/9T/1P/U/9T/
0//T/9P/0v/U/9T/1P/V/9T/0//T/9L/0//U/9X/1v/V/9f/1//X/9j/2P/Y/9j/2f/a
/9v/2//c/9z/2v/X/9X/0f/M/8r/x//H/8b/xv/G/8b/xv/G/8b/xP/C/8L/wv/C/8H/
wP/D/8T/xf/G/8f/yP/J/8r/yP/I/8j/yP/J/8r/y//M/8z/zP/M/8z/zP/M/8z/zP/M
/8z/zP/M/87/zv/O/87/zv/O/87/zv/R/9L/0//U/9f/2v/d/+D/4f/i/+P/5P/p/+7/
8//4/w==
         </WaveFormData>
      </LeadData>
      <LeadData>
         <LeadByteCountTotal>10000</LeadByteCountTotal>
         <LeadTimeOffset>0</LeadTimeOffset>
         <LeadSampleCountTotal>5000</LeadSampleCountTotal>
         <LeadAmplitudeUnitsPerBit>4.88</LeadAmplitudeUnitsPerBit>
         <LeadAmplitudeUnits>��V</LeadAmplitudeUnits>
         <LeadHighLimit>2147483647</LeadHighLimit>
         <LeadLowLimit>268435456</LeadLowLimit>
         <LeadID>V2</LeadID>
         <LeadOffsetFirstSample>0</LeadOffsetFirstSample>
         <FirstSampleBaseline>0</FirstSampleBaseline>
         <LeadSampleSize>2</LeadSampleSize>
         <LeadOff>FALSE</LeadOff>
         <BaselineSway>FALSE</BaselineSway>
         <ExcessiveACNoise>FALSE</ExcessiveACNoise>
         <MuscleNoise>FALSE</MuscleNoise>
         <LeadDataCRC32>694575206</LeadDataCRC32>
         <WaveFormData>
8//z//L/8f/x//H/8f/y//X/9v/2//X/8//z//H/8P/t/+v/6f/p/+z/7P/s/+v/6v/o
/+b/5v/p/+n/6f/q/+j/6P/o/+j/6f/p/+n/6f/p/+n/6v/r/+v/6//s/+z/7P/s/+z/
7P/v/+//8P/x//T/9f/5/wEADwAhADYATQBnAJMA0QALAUEBegGZAY0BZQE4AQkBvwBo
ABYAy/+G/1n/Rf9H/1r/dP+N/6L/q/+0/8H/zv/b/+j/8v/7/wYADAANAA0ADQANAAsA
CAAGAAUABQAEAAQABAAEAAQABAAEAAQABQAFAAUABgAGAAYABgAHAAgACAAIAAkACQAK
AAoADAAMAAwADQAOAA4ADwAQAA8AEAARABIAFQAWABcAGAAZABoAGgAbABoAHAAdAB4A
IwAjACQAJQAoACgAKgAtAC4ALwAxADQANQA3ADkAOwA+AD8AQQBDAEUASABKAEwATgBO
AE8AUABSAFMAVABUAFQAVABUAFQAUwBRAFAATwBOAEwASgBJAEgARgBEAEIAPgA9ADsA
OAA2ADQAMwAwACsAKgAoACUAIwAhAB0AGwAaABkAFwAUABMADwANAAwACQAHAAYABAAC
AAIA///+/////v/9//z/+v/5//j/9v/4//j/9//3//b/9v/1//X/9v/2//X/9f/2//b/
9v/2//b/9v/2//b/9f/1//b/9v/2//b/9v/2//b/9v/2//f/9//3//f/9//1//X/9v/2
//b/9v/2//b/9v/2//b/9v/3//f/9//3//f/9//3//f/+f/5//n/+f/3//f/9//2//j/
+P/5//n/+f/5//j/+P/4//j/+P/3//f/9//2//b/9v/2//X/9f/3//f/9//3//f/9v/2
//b/9P/z//P/8//1//T/9P/0//P/8//y//L/8v/y//H/8f/x//H/8f/x//P/8//y//L/
8P/w//D/8P/y//L/8v/y//L/8v/y//L/8//z//L/8P/y//D/8P/w//D/8P/w//D/7//v
/+//7//v//H/8f/x//L/8P/w//L/8//0//T/9P/0//T/9P/0//T/9v/3//j/+v/6//r/
+f/3//b/9f/1//T/8//z//P/8//y//P/9P/0//P/8//z//H/8P/t/+v/6f/r/+7/7v/u
/+3/7P/q/+j/6P/p/+n/6f/q/+r/6v/q/+r/6f/p/+n/6f/p/+n/6v/r/+v/6//s/+z/
7P/s/+z/7v/v/+//8P/z//b/+f/7/wUAFQAnADoATwBrAJsA2QARAUcBegGRAYMBYwFA
AQ0BuwBiABYAy/+K/13/Tf9T/2b/gv+Z/6r/sf+8/8n/1v/h/+7/+P8DAAwAEAARABMA
EQAPAAsACAAGAAUABQAEAAQABAAEAAQABAAEAAQABQAFAAUABgAGAAYABgAHAAgACAAI
AAkACQAKAAoADAAMAAwADQAMAAwADQAOABEAEgATABQAEwAUABUAFgAXABgAGAAZABwA
HgAfACAAIwAjACQAJQAmACYAKAArACwALQAvADIANQA3ADkAOwA+AD8AQQBDAEUASABK
AEwATgBOAE8AUABSAFMAVABUAFIAUgBSAFIAUQBPAE4ATQBOAEwASgBJAEgARgBEAEIA
PgA9ADsAOAA2ADQAMwAwACsAKgAoACUAIwAhAB0AGwAYABcAFQASABEADQALAAoACQAH
AAYABAACAAIA///+//3//P/7//r//P/7//r/+P/4//j/9//3//b/9v/1//X/9P/0//P/
8//0//T/9P/0//T/9P/0//T/8//z//T/9P/2//b/9v/2//b/9v/2//f/9//3//f/9//3
//f/+P/4//j/+P/4//j/+P/4//j/+P/5//n/+f/5//n/+f/5//n/+//7//v/+//5//n/
+f/4//r/+v/7//v/+f/5//j/+P/4//j/+P/3//f/9//2//b/9v/2//X/9f/3//f/9//3
//X/9P/0//T/9v/1//X/9f/z//L/8v/y//L/8f/v/+7/8P/w/+//7//t/+3/7f/t/+//
7//u/+7/7P/s/+z/7P/s/+z/7P/s/+r/6v/q/+r/6//r/+z/7P/t/+z/7P/s/+z/7P/q
/+r/6v/p/+v/6//r/+v/6f/p/+n/6v/q/+r/7P/t/+7/7v/u/+7/8P/w//D/8P/u/+//
8P/y//T/9P/z//H/7v/t/+3/7P/p/+n/6f/p/+r/6//s/+z/6//r/+v/6f/o/+X/4//h
/9//4v/i/+L/4//i/+D/3v/c/93/3f/d/97/3v/e/97/3v/d/93/3f/f/9//3//g/+H/
4f/h/+L/4P/g/+D/4P/g/+H/4f/i/+P/6P/r/+v/7//5/wsAIAAzAEkAbQCjAOEAHQFa
AYkBjwF3AVoBMwHxAJIAOgDr/5j/Wf87/zX/RP9g/3v/kP+d/6j/tf/E/9P/4P/s//X/
/v8EAAkACQAHAAUAAQD+//z/+//7//r/+v/6//r/+v/6//r/+v/7//v/+//8//z//P/8
//3//v/+//7//////wAAAAACAAIAAgADAAQABAAFAAYABwAIAAkACgALAAwADQAOAA8A
EAAQABEAEgAUABUAFgAbABsAHAAdACAAIAAiACUAKAApACsALgAtAC8AMQAzADgAOQA7
AD0APwBCAEQARgBIAEgASQBKAEwATQBOAE4ATgBOAE4ATgBNAEsASgBJAEgARgBEAEMA
QgBAAD4APAA6ADkANwA0ADAALgAtACoAJwAmACQAIQAdABsAFwAVABIAEQAPAAwACQAF
AAMAAgABAP///v/8//j/+P/1//T/8//y//H/8P/w/+//7v/s/+z/7P/r/+v/7P/s/+v/
6//q/+r/6f/p/+j/6P/o/+j/6P/o/+j/6P/p/+n/6v/q/+r/6v/q/+r/6v/q/+r/6//t
/+3/7f/t/+3/7f/u/+7/7P/s/+z/7P/s/+z/7P/s/+//7//v/+//7//v/+//7//x//H/
8f/x/+//7//v/+7/8P/w//H/8f/v/+//7v/u/+7/7v/u/+3/7//v/+7/7v/u/+7/7f/t
/+3/7f/t/+3/7f/s/+z/7P/s/+v/6//r/+v/6v/q/+r/6f/p/+j/6P/q/+r/6f/p/+v/
6//r/+v/6//r/+r/6v/q/+r/6v/q/+j/6P/o/+j/6P/o/+j/6P/n/+f/6P/o/+n/6//q
/+r/6v/q/+r/6P/o/+j/5//p/+n/6f/p/+n/6f/p/+r/6P/o/+r/6//s/+z/7P/s/+z/
7P/s/+z/7v/v//D/8v/y//L/8f/v/+z/6//r/+r/6//r/+v/6//s/+3/7v/u/+v/6//r
/+n/6v/n/+X/4//j/+b/5v/m/+P/4v/g/97/3v/f/9//3//i/+L/4v/i/+L/4f/h/+H/
3//f/9//4P/j/+P/4//k/+L/4v/i/+L/5P/l/+X/6P/r/+z/7//z//v/DQAhADYASQBn
AJsA3QAXAVEBggGPAXUBUQEqAfEAmwBAAPT/qf9o/0X/O/9F/1z/eP+P/57/qf+y/8H/
zP/Z/+b/8P/5/wIAAgADAAUABQADAAEA/v/8//v/+//6//r/+v/6//r/+v/6//z//f/9
//3//v/+//7//v/9//7//v/+/wEAAQACAAIABAAEAAQABQAEAAQABQAGAAcACAAJAAoA
CwAMAA0ADgAPABAAEAARABQAFgAXABgAGQAZABoAGwAgACAAIgAlACQAJQAnACoAKwAt
AC8AMQA0ADUANwA5ADkAPAA+AEAAQgBCAEMARABGAEcASABIAEYARgBGAEYARwBFAEQA
QwBAAD4APAA7ADkANgAzADAALQArACgAJAAgAB4AHQAaABcAFgAUABEADwANAAkABwAG
AAUAAwAAAP3/+f/3//b/9f/z//L/8P/u/+7/6//q/+n/6P/n/+b/5v/l/+T/4v/i/+L/
4f/h/+T/5P/j/+P/4v/i/+H/4f/i/+L/4v/i/+D/4P/g/+D/4f/h/+L/4v/i/+L/4v/i
/+L/4v/i/+P/4//j/+P/4//h/+H/4v/i/+T/5P/k/+T/5P/k/+T/5P/l/+X/5f/l/+X/
5f/l/+X/5f/l/+X/5f/l/+X/5f/k/+T/5P/l/+X/5f/l/+T/5P/k/+T/5P/j/+X/5f/k
/+T/4v/i/+H/4f/j/+P/4//j/+H/4P/g/+D/4P/f/9//3//h/+D/4P/g/+H/4f/g/+D/
4P/g/9//3//f/9//3//f/9//3//e/97/3v/e/97/3v/e/97/3v/e/+D/3v/e/97/3v/e
/97/3v/e/97/3f/d/93/3f/d/93/3f/d/97/3v/e/+D/4f/i/+L/4v/i/+T/5P/k/+T/
5P/l/+b/6P/o/+j/5//l/+T/4//j/+L/4f/h/+H/4f/i/+P/5P/k/+P/4//j/+H/3v/b
/9n/1//Y/9z/3f/e/9v/2v/Y/9b/2P/Z/9n/2f/Y/9j/2P/Y/9r/2f/Z/9n/2f/Z/9n/
2v/b/9v/2//c/9z/3P/c/9z/3v/d/9//4P/h/+L/5f/r//P/AwAXACwAPwBbAI0AywAB
ATcBaAF9AW8BVQE2AQEBrwBUAAQAt/94/0//Qf9H/1z/dP+N/6D/p/+w/73/yP/V/+L/
7P/z//z/AgADAAMAAQD///3/+v/4//f/9//2//b/9v/2//b/9v/2//T/9f/1//X/+P/4
//j/+P/5//r/+v/6//3//f/+//7////+//3//f8AAAAAAQACAAMABAAFAAYABwAIAAkA
CgALAAwADAANAA4AEAARABIAFQAVABYAFwAYABgAGgAdACAAIQAjACYAJwApACsALQAw
ADEAMwA1ADcAOgA8AD4AQgBCAEMARABEAEUARgBGAEYARgBGAEYARwBFAEQAQwBCAEAA
PgA9ADwAOgA4ADYANAAzADEALgAqACgAJwAkACEAIAAeABsAGQAXABMAEQAOAA0ACwAI
AAUAAQD///7//f/7//r/+P/2//b/8//y//H/8P/v/+7/8P/v/+7/7P/s/+z/6//r/+z/
7P/r/+v/6v/q/+n/6f/q/+r/6v/q/+r/6v/q/+r/6//r/+z/7P/q/+r/6v/q/+v/7P/t
/+//7f/t/+3/7f/r/+v/7P/s/+7/7v/u/+7/7v/u/+7/7v/v/+//7//v/+3/7f/t/+3/
7//v/+//7//v/+//7//u/+7/7v/v/+//7//v/+7/7v/u/+7/7v/t/+3/7f/s/+z/7v/u
/+3/7f/r/+v/6//r/+v/6v/q/+r/6v/p/+n/6f/p/+j/6P/o/+n/6f/o/+j/6v/q/+n/
6f/p/+n/6f/p/+f/5//m/+b/5//o/+n/6v/o/+j/6P/o/+j/6P/o/+j/5//n/+j/6P/n
/+b/6P/o/+j/6P/o/+j/6P/n/+X/5f/l/+X/5//n/+f/6P/o/+j/6v/r/+r/6v/q/+r/
6v/q/+r/6v/s/+3/7v/w//D/8P/v/+3/7v/t/+3/7P/p/+n/6f/p/+j/6f/q/+r/6//r
/+v/6f/o/+X/4//h/9//4v/i/+L/4//i/+D/3v/e/9//3//f/+D/4P/g/+D/3v/d/93/
3f/f/9//3//g/+H/4f/h/+L/4P/g/+D/4P/i/9//3//g/+P/5v/n/+n/6//1/wcAHAAz
AEkAZwCfAN8AGwFWAYUBiwFzAVQBLwHtAJAANgDl/5T/Vf83/zP/RP9e/3n/kv+d/6b/
s//E/9X/4v/q//P//v8GAAcACQAJAAcABAAAAP3/+//5//j/+P/4//j/+P/4//j/+P/5
//n/+f/8//z//P/8//3//v/+//7//////wAAAAAAAAAAAAABAAQABAAFAAYABwAIAAkA
CgALAAwADQAOAA8AEAAQABEAFAAWABcAGAAbABsAHAAdACAAIAAiACUAJgAnACkALAAt
AC8AMQAzADYANwA5ADsAPQBAAEIARABIAEgASQBKAE4ATwBQAFAATgBOAE4ATgBPAE0A
TABLAEwASgBIAEcARQBCAD8APAA6ADkANwA0ADAALgAtACoAJQAkACIAHwAfAB0AGQAX
ABIAEQAPAAwACQAFAAMAAgD///3//P/6//j/+P/1//T/8//y//H/8P/u/+3/7P/q/+r/
6v/p/+n/6v/q/+n/6f/o/+j/5//n/+r/6v/q/+r/6P/o/+j/6P/n/+f/6P/o/+r/6v/q
/+r/6P/o/+j/6f/p/+n/6f/p/+v/6//s/+z/7P/s/+z/7P/s/+z/7P/s/+3/7f/t/+3/
6//r/+v/6//t/+3/7f/t/+3/7f/t/+z/7P/s/+3/7f/r/+v/6v/q/+z/7P/s/+v/6f/p
/+j/6P/q/+r/6f/p/+f/5//n/+f/6f/o/+j/6P/m/+X/5f/l/+f/5v/m/+b/5f/l/+T/
5P/k/+T/4//j/+P/4//j/+P/4//j/+L/4v/k/+T/5P/k/+L/4v/i/+L/5P/k/+T/5P/j
/+P/5P/k/+P/4//h/+P/4v/i/+L/4v/i/+L/4v/i/+H/4f/h/+H/4f/h/+H/4f/i/+L/
4v/k/+X/5v/m/+b/5v/m/+b/5v/m/+j/6f/q/+z/6v/q/+n/5//m/+X/5f/k/+P/4//j
/+P/5v/n/+j/6P/l/+X/5f/j/+D/3f/b/9n/2//e/97/3v/b/9r/2P/W/9j/2f/Z/9n/
2v/a/9r/2v/a/9n/2f/Z/9v/2//b/9z/2//b/9v/3P/c/9z/3P/c/9z/3f/d/+D/4f/k
/+f/6//1/wUAGQAqAEEAYQCVANUADwFHAXoBiQFvAUkBIgHrAJMAOgDs/6H/YP87/zP/
P/9Y/3L/if+W/5//qv+5/8b/0//e/+j/8//6//7/AQD///3//f/7//j/9v/1//P/8v/y
//L/9P/0//T/9P/2//f/9//3//j/+P/4//j/+f/6//r/+v/7//v//P/8//z//P/8//3/
/v/+////AAABAAIAAwAEAAUABgAHAAgACQAKAAoACwAMAA4ADwAQABMAEwAUABUAGAAY
ABoAHQAeAB8AIQAkACMAJQAnACkALAAtAC8AMQAzADYAOAA6AD4APgA/AEAAQABBAEIA
QgBCAEIAQgBCAEEAPwA+AD0APAA6ADgANwA2ADQAMgAwACwAKwApACYAJAAiACEAHgAb
ABoAGAAVABEADwALAAkACAAHAAUAAgABAP3/+//6//f/9f/0//L/8P/w/+3/7P/t/+z/
6//q/+r/6f/o/+b/5v/m/+X/5f/k/+T/4//j/+T/5P/j/+P/5P/k/+T/5P/i/+L/4v/i
/+P/4//k/+T/5P/k/+T/5P/k/+T/5P/l/+X/5f/l/+X/4//j/+T/5P/k/+T/5P/k/+b/
5v/m/+b/5f/l/+X/5f/n/+f/5//n/+X/5f/l/+X/5f/l/+X/5P/m/+b/5//n/+f/5//m
/+b/5v/m/+b/5f/l/+X/5P/k/+L/4v/h/+H/4//j/+P/4//j/+L/4v/i/+L/4f/h/+H/
4f/g/+D/4P/h/+H/4P/g/+D/4P/f/9//3//f/9//3//f/9//3v/e/97/3v/e/97/4P/g
/+D/4P/e/97/3v/e/93/3f/g/97/3v/e/97/3v/e/97/3f/d/93/3f/d/93/3f/d/97/
3P/c/97/3//i/+L/4v/i/+D/4P/g/+D/4P/h/+L/5P/k/+T/4//h/+D/3//f/97/3f/d
/93/3f/e/9//4P/g/9//3//f/93/3P/Z/9f/1f/V/9j/2P/Y/9f/1v/U/9L/0v/T/9P/
0//U/9T/1P/U/9T/0//T/9P/1f/V/9X/1v/V/9X/1f/W/9b/1v/W/9b/1v/X/9f/2P/b
/97/3f/h/+v/+/8NACAAMwBPAH0AuQDzACcBWgF1AWsBTQEuAf8AsQBWAAgAuf90/0n/
Of89/1D/av+B/5T/nf+k/7H/vv/N/9j/4v/r//T/+v//////+//3//X/8v/w/+//7//u
/+7/7v/u/+7/7v/u/+7/7//v/+//8v/y//L/8v/x//L/8v/y//X/9f/2//b/+P/4//j/
+f/6//r/+//8//v//P/9//7/AQACAAMABAAFAAYABgAHAAoADAANAA4ADwAPABAAEQAU
ABQAFgAZABoAGwAdACAAIwAlACcAKQAuAC8AMQAzADMANgA4ADoAPgA+AD8AQABCAEMA
RABEAEQARABEAEQAQwBBAEAAPwA+ADwAOgA5ADgANgA0ADIAMAAvAC0AKgAoACYAJQAi
AB0AHAAaABcAFwAVABEADwAMAAsACQAGAAMA///9//z/+f/3//b/9P/y//L/7//u/+//
7v/t/+z/7P/r/+r/6P/o/+j/5//n/+b/5v/l/+X/5v/m/+X/5f/m/+b/5v/m/+b/5v/m
/+b/5f/l/+b/5v/m/+b/5v/m/+b/5v/m/+f/5//n/+f/5//p/+n/6v/q/+r/6v/q/+r/
6v/q/+r/6v/r/+v/6//r/+v/6//r/+v/6//r/+v/6//r/+v/6//q/+z/7P/t/+3/7f/t
/+z/7P/q/+r/6v/p/+v/6//q/+r/6v/q/+n/6f/r/+v/6//r/+v/6v/q/+r/6v/p/+n/
6f/r/+r/6v/q/+v/6//q/+r/7P/s/+v/6//r/+v/6//r/+v/6//q/+r/7P/s/+z/7P/q
/+r/6v/q/+z/7P/s/+z/6//r/+z/7P/t/+v/7f/v/+7/8P/w//D/8P/x//L/8//z//b/
9//4//n/+v/7//z//v8AAAAAAgADAAYABgAGAAYACAAIAAgACAAJAAsADQAQABEAEgAS
ABEAEAAPAA8ADgAPAA8ADwAPABAAEQASABIAEQARABEADwAQAA0ACwAJAAcACgAKAAoA
CQAIAAYABAACAAMAAwADAAQABAAEAAQABAADAAMAAwACAAEAAAAAAAEAAQABAAIAAgAC
AAIAAgACAAEAAwACAAMABgAHAAkADQAZACkAPgBTAGkAiQC/AP8AOQF2AaMBqQGRAXQB
TQEJAawAUgADALL/c/9T/0//YP96/5X/rP+5/8L/0f/g/+///P8GAA8AGgAgACEAIwAj
AB8AHAAYABUAEwARABAAEAAQABAAEAAQABAAEgATABMAEwAUABQAFAAUABUAFgAWABYA
FwAXABgAGAAYABgAGAAZABwAHAAdAB4AHQAeAB8AIAAhACIAIwAkACUAJgAmACcAKAAq
ACsALAAvAC8AMAAxADQANAA2ADkAOgA7AD0AQABDAEUARwBJAEwATQBPAFEAUQBUAFYA
WABcAFwAXQBeAGAAYQBiAGIAYgBiAGIAYgBhAF8AXgBdAFwAWgBYAFcAWABWAFQAUgBO
AE0ASwBIAEQAQgBBAD4AOQA4ADYAMwAxAC8AKwApACQAIwAhAB4AHAAXABQAEgAPAA0A
DAAKAAYABgADAAIAAQAAAP///v/+//3//P/6//r/+v/5//n/+f/4//b/9f/2//b/9f/1
//T/9P/0//T/9v/2//b/9v/1//X/9v/2//b/9v/2//b/+P/4//j/+f/3//f/9//3//f/
9//4//j/+P/4//j/+P/6//r/+v/6//v/+//7//v/+//7//v/+//5//n/+f/5//v/+//7
//r/+v/6//v/+//5//n/+P/4//r/+v/6//n/9//3//b/9v/2//b/9f/1//P/8//z//P/
9f/0//T/9P/0//P/8//z//P/8v/y//L/8//z//L/8v/y//L/8f/x//H/8f/x//H/8f/x
//D/8P/w//D/8P/w//D/8P/w//D/7v/u/+7/7v/v/+//8P/w/+3/7f/u/+7/7v/u/+7/
7v/u/+7/7f/v/+//7//v/+3/7f/t/+7/7P/s/+7/7//w//D/8P/w//D/8P/w//D/8v/z
//T/9v/2//b/9f/z//D/7//v/+7/7//v/+//7//w//H/8v/y/+//7//v/+3/7P/p/+f/
5f/l/+j/6P/o/+f/5v/k/+L/4v/j/+P/4//k/+T/5P/k/+L/4f/h/+H/4f/h/+H/4v/l
/+X/5f/m/+T/5P/k/+T/5v/n/+f/5v/p/+7/7//x//f/BQAXACwAQQBbAIUAwwABATcB
cAGRAYcBYQE4AQcBvwBkABIAxf98/0v/Nf85/07/aP+B/5b/of+q/7n/yP/V/+D/6v/1
//7/AgAFAAcABwAFAAMAAAD+//3//f/8//z//P/+//7//v/+//7/////////AAAAAAAA
AAABAAIAAgACAAMAAwAEAAQABgAGAAYABwAIAAgACQAKAAkACgALAAwADQAOAA8AEAAT
ABQAFAAVABYAGAAZABoAHQAdAB4AHwAiACIAJAAnACgAKQArAC4ALwAxADMANQA4ADkA
OwA9AD8AQgBEAEYARgBGAEcASABKAEsATABMAEwATABMAEwASwBJAEgARwBGAEQAQgBB
AEAAPgA8ADoAOAA3ADUAMgAuACwAKwAoACUAJAAiAB8AHQAbABcAFQASABEADwAMAAsA
BwAFAAQAAQD///7//P/6//r/9//2//f/9v/1//T/8v/x//D/7v/w//D/7//v//D/8P/v
/+//7v/u/+3/7f/u/+7/7v/u/+7/7v/u/+7/7//v//D/8P/u/+7/7v/u/+7/7v/u/+//
7//v/+//7//x//H/8v/y//D/8P/w//D/8P/w//D/8P/x//H/8f/x//H/8f/x//H/7//v
/+//7//x//H/8f/w/+7/7v/v/+//8f/x//D/8P/w//D/8P/v/+//7//u/+7/7v/u/+3/
7f/t/+3/7f/t/+v/6v/q/+r/6v/p/+n/6f/r/+r/6v/q/+v/6//q/+r/6v/q/+n/6f/p
/+n/6f/p/+n/6f/o/+j/5v/m/+b/5v/o/+j/6P/o/+j/6P/o/+j/6P/o/+j/6P/m/+b/
5v/l/+f/5//n/+f/5//n/+f/6P/o/+j/6v/r/+z/7P/s/+z/7P/s/+z/7P/s/+3/7v/w
//D/8P/v/+3/7P/r/+v/6v/p/+n/6f/p/+r/6//s/+z/6//r/+v/6f/o/+X/4//h/+P/
5v/m/+b/5f/k/+L/4P/g/+H/4f/h/+L/4v/i/+L/4v/h/+H/4f/j/+P/4//k/+P/4//j
/+T/5P/k/+T/5P/m/+X/5f/m/+n/6v/t//H/9f8BABEAJAA5AE8AcwCpAOUAFQFKAXEB
dQFhAUgBIwHpAJQAQAD3/7L/ef9Z/0//XP9y/4v/nv+r/7L/u//I/9P/3v/o//H//P8C
AAMABQAHAAUAAQD+//z/+//7//r/+v/6//r/+v/6//r/+v/7//v/+//8//z//P/8//3/
/v/+//7//////wAAAAAAAAAAAAABAAQABAAFAAYABQAGAAcACAAJAAoACwAMAA0ADgAO
AA8AEAASABMAFAAXABcAGAAZABwAHAAeACEAIAAhACMAJgAnACkAKwAtADAAMQAzADUA
NwA6ADwAPgBAAEAAQQBCAEQARQBGAEYASABIAEgASABHAEUARABDAEQAQgBAAD8APgA8
ADoAOAA2ADUAMwAwACwAKgApACYAIwAiACAAHQAbABkAFQATABAADwANAAoACQAFAAMA
AgD///3//P/6//j/+P/1//T/8//y//H/8P/y//H/8P/u/+7/7v/t/+3/7P/s/+v/6//q
/+r/6f/p/+z/7P/s/+z/6v/q/+r/6v/r/+v/7P/s/+z/7P/s/+z/6v/q/+r/6//p/+n/
6f/p/+v/6//s/+z/7P/s/+z/7P/s/+z/7P/s/+3/7f/t/+3/7f/t/+3/7f/t/+3/7f/t
/+3/7f/t/+z/7v/u/+//7//t/+3/7P/s/+z/7P/s/+v/6//r/+r/6v/q/+r/6f/p/+n/
6f/p/+n/6f/o/+j/6P/o/+f/5//n/+f/5v/m/+b/5//n/+b/5v/m/+b/5f/l/+X/5f/l
/+X/5f/l/+T/5P/k/+T/5P/k/+b/5v/m/+b/5P/k/+T/5P/j/+T/5P/k/+T/5P/k/+T/
5P/j/+P/4//j/+P/4f/h/+H/4v/i/+L/5P/l/+b/5v/m/+b/5v/m/+b/5v/m/+f/6P/q
/+z/7P/r/+n/5v/l/+X/5P/j/+P/4//j/+T/5f/m/+b/5f/l/+X/4//i/9//3f/b/9n/
3P/c/9z/3f/c/9r/2P/Y/9n/2f/Z/9r/2v/a/9r/2v/Z/9n/2f/X/9f/1//Y/9n/2f/Z
/9r/2v/a/9r/2v/c/9v/3f/e/9//3v/h/+P/6f/z/wUAGgAxAEUAZwCfAN0AFQFOAXkB
fQFnAU4BKQHjAIIALADf/5D/Vf87/zf/Rv9i/33/kP+b/6T/sf/A/83/2v/o//H/+v8C
AAMAAwADAAEA/v/6//f/9f/z//L/8v/y//D/8P/w//D/8v/z//P/8//0//T/9P/0//X/
9v/2//b/9//3//j/+P/4//j/+P/5//z//P/9//7//f/+////AAADAAQABQAGAAUABgAG
AAcACAAKAAsADAARABEAEgATABYAFgAYABsAHAAdAB8AIgAjACUAJwApAC4ALwAxADMA
NQA4ADoAPAA+AD4APwBAAEIAQwBEAEQARgBGAEYARgBHAEUARABDAEIAQAA+AD0APAA6
ADgANgAyADEALwAsACoAKAAnACQAHwAeABwAGQAXABUAEQAPAAwACwAJAAYAAwD///3/
/P/3//X/9P/y//L/8v/v/+7/7f/s/+v/6v/o/+f/5v/k/+T/5P/j/+P/4v/i/+H/4f/i
/+L/4f/h/+D/4P/g/+D/3v/e/97/3v/f/9//4P/g/+D/4P/g/+D/4P/g/+D/4f/h/+H/
4f/h/+H/4f/i/+L/4v/i/+L/4v/i/+L/4v/i/+P/4//j/+P/4f/h/+H/4f/j/+P/4//j
/+P/4//j/+L/4v/i/+P/4//j/+P/4v/i/+D/4P/g/9//3//f/97/3v/e/97/3f/d/93/
3f/d/93/3f/c/9z/3P/c/9v/2//b/93/3P/c/9z/2//b/9r/2v/a/9r/2f/Z/9v/2//b
/9v/2f/Z/9j/2P/Y/9j/2P/Y/9j/2P/Y/9j/2P/Y/9j/2P/X/9f/2P/Y/9f/1//X/9f/
2f/Z/9n/2f/X/9f/1//X/9f/1//X/9f/1//Z/9n/2f/a/9z/3P/b/93/3f/d/93/3f/e
/9//4f/j/+L/4f/h/9//3v/d/9z/2v/c/9z/2//d/93/3f/d/93/3f/d/93/2//Z/9f/
1P/S/9L/0v/S/9T/1P/U/9T/0f/Q/8//zv/Q/9D/0P/Q/87/zv/O/87/zv/O/87/zv/O
/87/zv/O/9D/0P/Q/9D/0P/Q/9D/0P/R/9L/0//U/9r/3v/i/+b/+v8MAB4AMABgAI4A
vADqAA==
         </WaveFormData>
      </LeadData>
      <LeadData>
         <LeadByteCountTotal>10000</LeadByteCountTotal>
         <LeadTimeOffset>0</LeadTimeOffset>
         <LeadSampleCountTotal>5000</LeadSampleCountTotal>
         <LeadAmplitudeUnitsPerBit>4.88</LeadAmplitudeUnitsPerBit>
         <LeadAmplitudeUnits>��V</LeadAmplitudeUnits>
         <LeadHighLimit>2147483647</LeadHighLimit>
         <LeadLowLimit>268435456</LeadLowLimit>
         <LeadID>V3</LeadID>
         <LeadOffsetFirstSample>0</LeadOffsetFirstSample>
         <FirstSampleBaseline>0</FirstSampleBaseline>
         <LeadSampleSize>2</LeadSampleSize>
         <LeadOff>FALSE</LeadOff>
         <BaselineSway>FALSE</BaselineSway>
         <ExcessiveACNoise>FALSE</ExcessiveACNoise>
         <MuscleNoise>FALSE</MuscleNoise>
         <LeadDataCRC32>2004166433</LeadDataCRC32>
         <WaveFormData>
7//u/+7/7v/u/+7/7v/w//P/8//z//L/7//v/+//7f/p/+f/5P/k/+b/5//o/+j/5f/h
/+D/3//g/+D/4P/g/97/3v/c/9v/3f/d/93/3f/d/93/3v/e/97/3v/e/9//4f/g/+D/
4P/i/+P/4f/i/+P/5v/u//n/CAAbADQAUwB3AKgA6gArAWQBkgGsAaUBewE7Ae4AmgBL
AP//rP9n/z3/Kf8r/zr/S/9c/27/e/+G/5f/pv+1/8H/zP/U/97/4//n/+z/7f/v/+//
7//v//H/8f/x//H/8f/z//P/8//z//P/9P/0//b/+P/4//j/+P/6//r/+v/7//r/+//8
//3/AAAAAAAAAQABAAEAAwAEAAMABAAFAAUACQAJAAoADAANAA4ADwAQAA8AEQASABMA
GAAYABkAHAAcAB0AIAAhACMAIwAmACkAKwAsAC8AMgA3ADgAOgA9AD0AQABDAEQASABK
AEwATgBQAFEAUgBTAFMAUwBUAFUAVQBUAFMAUwBSAFEAUQBOAE0ASwBKAEgARQBEAEIA
PwA7ADoANwAzADEALgArACkAJgAjACAAHgAbABgAFgATABEADgALAAgABgAEAAIAAAD+
//z/+//5//n/+P/3//b/8//z//L/8P/y//L/8P/v//H/8f/x//H/7v/u/+3/7f/t/+3/
7f/t/+v/7f/t/+3/7f/t/+3/7f/t/+3/7P/s/+z/7P/s/+z/7f/t/+3/7f/s/+z/7P/s
/+7/7v/v/+//7//v/+//7//w//D/7//v/+//8P/w//D/8v/y//L/8//x//H/8f/x//H/
8f/x//D/8P/w//H/8f/x//H/8f/x//H/8P/v/+//7//u/+7/7//v/+//7//v//D/7v/u
/+7/7f/t/+3/7f/r/+z/7P/s/+z/6//r/+v/6f/p/+j/5//p/+n/6f/p/+r/6v/p/+n/
6f/p/+n/6f/r/+v/6v/q/+j/6P/o/+j/6P/o/+j/6P/q/+j/6P/o/+j/5v/m/+b/5v/o
/+j/5//n/+j/6P/n/+f/6P/o/+n/6//s/+z/7f/t/+3/7f/t/+7/7//w//H/8v/z//P/
8//z//P/8//y//L/8v/y//L/8v/0//X/9f/1//T/8//z//P/7//t/+v/6P/q/+v/6//r
/+r/6f/l/+T/5f/k/+T/5P/i/+L/4v/g/9//3//f/9//3//f/9//4P/i/+L/4v/i/+P/
4//i/+L/4v/i/+P/4//k/+f/7P/y//3/DAAhADoAWQCDALoA/gA/AXgBogGyAaUBfQE9
AeoAkgBBAPP/oP9f/zf/J/8v/0D/T/9i/3T/f/+M/5//rv+5/8P/zv/Y/+L/5//r/+7/
8f/x//H/8f/x//P/8//z//P/8//1//X/9f/1//X/9v/2//j/+P/4//j/+P/6//r/+v/7
//r/+//8//3//v/+//7/////////AQACAAMABAAFAAUABwAHAAgACgALAAwADQAOAA8A
EQASABMAFgAWABcAGgAaABsAHgAfACEAIQAkACcAKwAsAC8AMgAzADQANgA5ADsAPgBB
AEIARABGAEgASgBMAE0ATgBPAE8ATwBQAFEATwBOAE0ATQBOAE0ATQBKAEcARQBEAEIA
QQBAAD4AOwA3ADYAMwAvACsAKAAlACMAIgAfABwAGgAVABIAEAANAAsACAAFAAIAAAD+
//z/+v/4//b/9f/z//P/8v/x//D/7//v/+7/7P/s/+z/6v/p/+n/6f/p/+n/6P/o/+f/
5//n/+f/5//n/+X/5//n/+f/5//n/+f/5//p/+n/6P/o/+b/5v/m/+b/5//n/+f/5//o
/+j/6P/o/+j/6P/p/+n/6f/p/+n/6f/q/+r/6f/p/+n/6v/q/+r/6v/q/+r/6//p/+n/
6f/p/+r/6//s/+z/6v/q/+v/6//r/+v/6//r/+v/6v/p/+n/6f/o/+j/6f/n/+f/5//n
/+j/5v/m/+b/5f/l/+X/5f/j/+T/5P/k/+T/4//j/+P/4//j/+L/4f/j/+P/4//j/+T/
5P/j/+P/4f/h/+H/4f/j/+P/4v/i/+D/4P/g/+D/4v/i/+L/4v/k/+L/4P/g/+D/4P/g
/+D/4P/g/+D/4P/f/9//4P/g/9//3//g/+D/4f/j/+T/5P/l/+X/5f/l/+X/5v/n/+j/
6f/q/+v/6//r/+v/6//r/+r/6v/q/+r/6v/q/+z/7f/t/+3/7P/r/+v/6//p/+f/5f/i
/+L/4//j/+P/4v/h/93/3P/b/9r/2v/a/9j/2P/Y/9b/1//X/9f/1//X/9f/1//Y/9j/
2P/Y/9j/1//X/9b/1v/Y/9j/2f/Z/9r/3f/e/+L/6f/0/wcAHAA1AFUAgAC6APsAPgF4
AZ4BpQGRAWkBJgHOAHMAJwDY/4P/Rf8l/x3/Kv89/0z/XP9t/3z/i/+c/63/t//A/8r/
1P/b/9//4v/j/+P/5f/l/+X/5//n/+f/5//n/+n/6f/p/+n/6f/q/+r/7P/t/+z/6//q
/+v/7P/t/+//8P/x//L/8//y//L/8v/z//P/8//1//b/+f/6//v/+//9//3//v8AAP//
AAABAAIABQAHAAgACQAMAAwADQAQABAAEQAUABUAFwAXABoAHQAdAB4AIQAkACkAKgAs
AC8ALwAyADUANgA6ADwAPgBAAEAAQQBCAEMARABFAEcASQBHAEYARQBFAEQAQwBDAEAA
QQA/AD4APAA5ADgANgAzADEAMAAtACkAJwAkACEAHwAcABkAFgAUABEADgAMAAkABQAC
AP///P/8//r/+P/2//T/8v/x/+//6//q/+n/6P/n/+f/5v/k/+T/5P/i/+H/4//j/+P/
4//i/+L/4f/h/9//3//f/9//3f/f/9//3//f/9//3//f/+H/4f/g/+D/3v/e/97/3v/h
/+H/4f/h/+L/4v/i/+L/4v/i/+P/4//h/+H/4f/h/+L/4v/h/+H/4//k/+T/5P/k/+T/
5P/l/+X/5f/l/+X/5f/l/+X/5P/k/+T/5f/l/+X/5f/l/+X/5//m/+X/5f/l/+T/5P/l
/+P/4//j/+P/5P/i/+L/4v/h/+H/4f/h/+H/4v/i/+L/4P/f/9//3//h/+H/4P/f/+H/
4f/h/+H/4P/g/9//3//f/9//3//f/9//3//e/97/4P/g/+D/4P/g/+D/4P/g/+D/3//g
/+D/4P/g/+D/3v/e/97/3v/g/+D/3//f/+D/4P/f/9//4P/g/+H/4//k/+T/5f/l/+X/
5f/l/+b/5//o/+n/6v/r/+v/6//r/+n/6f/o/+j/6v/q/+r/6v/u/+//7//v/+z/6//r
/+v/6f/n/+X/4v/i/+P/4//j/+L/4f/d/9z/2//a/9r/2v/a/9r/2v/Y/9f/1//X/9f/
1//X/9f/2P/Y/9j/2P/Y/9n/2f/Y/9j/2v/a/9v/2//e/+H/5v/s//f/CAAfADgAVwB/
ALgA+gA9AXgBngGoAZUBaQElAdIAegArAN3/jP9L/yn/If8r/zr/S/9e/27/e/+I/5n/
qP+1/8H/yv/U/9z/3//h/+b/6f/p/+n/6f/p/+v/7f/t/+3/7f/t/+3/7f/t/+//8P/w
//L/8v/y//L/8v/y//L/8v/z//T/9f/2//f/+P/4//j/+f/5//n/+//8//3//v//////
AwADAAQABgAFAAYABwAIAAsADQAOAA8AEAAQABEAFAAWABcAGgAbAB0AHQAgACMAJQAm
ACkALAAvADAAMgA1ADcAOgA9AD4AQABCAEQARgBIAEkASgBLAEsASwBMAE0ATQBMAEsA
SwBKAEkASQBGAEMAQQBAAD4AOwA6ADgANQAxADAALQApACcAJAAhAB8AHAAZABYAFAAR
AA4ADAAJAAcABAABAP7//P/6//j/9v/0//L/8f/v/+3/7P/r/+r/6//r/+r/6P/m/+b/
5P/j/+X/5f/l/+X/5P/k/+P/4//j/+P/4//j/+H/4//j/+P/4//j/+P/4//j/+P/4v/i
/+L/4v/i/+L/5f/l/+X/5f/k/+T/5P/k/+T/5P/l/+X/5f/l/+X/5f/m/+b/5f/l/+X/
5v/m/+b/5v/m/+b/5//n/+f/5//n/+f/5//n/+b/6P/o/+n/6f/n/+f/5//n/+n/6P/n
/+f/5f/k/+T/5f/l/+X/5f/l/+T/4v/i/+L/4//j/+P/4//h/+L/4v/i/+L/4f/h/+H/
4//j/+L/4f/h/+H/4f/h/+D/4P/f/9//4f/h/+H/4f/h/+H/4P/g/+L/4P/e/+D/4P/g
/+D/4P/g/+D/4P/g/+D/3//f/+D/4P/f/9//4P/g/+H/4//k/+T/5f/l/+X/5f/l/+b/
5//o/+n/6v/r/+v/6//r/+v/6//q/+r/7P/s/+z/7P/u/+//7//v/+z/6//r/+v/5//l
/+P/4P/h/+P/5P/l/+T/4//f/97/3f/c/9z/3P/a/9r/2v/Y/9n/2f/Z/9n/2f/Z/9n/
2v/a/9r/2v/a/9v/2//a/9r/3v/e/93/3f/c/9//4v/q//X/BgAdADYAVQB9ALYA+gA7
AXIBnAGsAZ8BeQE7AeYAjgA7AOn/lP9T/y//If8p/zr/Sf9c/3D/ff+K/5n/qv+3/8H/
yv/S/9z/4//n/+j/6f/r/+3/7f/t/+//7//v/+//7//x//H/8f/x/+//8P/w//L/9P/0
//T/9P/2//b/9v/3//j/+f/6//v/+v/6//r/+//9//3///8AAP//AAABAAEAAwADAAQA
BgAHAAgACQAKAAsADQAOAA8AEgASABMAFgAYABkAHAAdACEAIQAkACcAJwAoACsALgAx
ADIANAA3ADkAPAA/AEAARABGAEgASgBKAEsATABNAE0ATQBOAE8ATwBOAE0ATQBMAEsA
SwBIAEkARwBGAEQAQQBAAD4AOwA1ADQAMQAtACsAKAAlACMAIAAdABoAGAAVABIAEAAN
AAkABgADAAAAAAD+//z/+v/4//b/9f/z//P/8v/x//D/7//v/+7/7P/q/+r/6P/n/+n/
6f/p/+n/6P/o/+f/5//n/+f/5//n/+X/5//n/+f/5//n/+f/5//n/+f/5v/m/+f/6P/p
/+r/6f/p/+n/6f/o/+j/6P/o/+j/6P/p/+n/6f/p/+n/6f/s/+z/6//r/+v/7P/s/+z/
6v/q/+r/6//t/+3/7f/t/+v/6//r/+r/7P/s/+3/7f/r/+v/6//r/+v/6v/p/+n/6//q
/+r/6//q/+n/6P/n/+j/5v/m/+b/5//n/+f/5//l/+b/5v/m/+j/5//n/+f/5f/l/+T/
4//l/+X/5f/l/+T/5P/j/+P/5f/l/+X/5f/l/+X/5P/k/+L/4v/i/+L/4v/i/+L/4v/i
/+D/4v/i/+L/4v/i/+L/4v/i/+L/4v/h/+H/4v/i/+H/4f/i/+L/4//l/+T/5P/l/+X/
5//n/+f/6P/p/+r/6//s/+3/7f/t/+3/7f/t/+z/7P/s/+z/7P/s/+7/7//v/+//7v/t
/+3/7f/t/+v/6f/m/+T/5f/l/+X/5v/l/+H/4P/d/9z/3P/c/9z/3P/c/9r/2f/Z/9n/
2f/X/9f/1//Y/9r/2v/a/9r/2//b/9r/2v/a/9r/2f/b/9z/3f/g/+T/6//4/wkAHgA5
AFkAggC8AP8AQgF8AaIBqQGXAW0BKgHSAHcAJwDW/4H/Qf8h/xn/KP87/0z/Yv9x/3z/
i/+g/7H/vf/G/87/2v/h/+P/6P/r/+3/6//r/+v/7f/r/+v/6//r/+3/7f/t/+3/7//w
//D/8v/y//L/8v/y//L/8v/y//P/9P/1//b/9//4//j/+P/5//v/+//9//7//f/+////
//8BAAEAAgAEAAUABgAHAAgACQALAAwADQAQABAAEQAUABQAFQAYABkAGwAbAB4AIQAj
ACQAJwAqAC0ALgAwADMANQA4ADsAPAA+AEAAQgBEAEYARwBIAEkASQBJAEoASwBLAEoA
SQBJAEoASQBJAEYARQBDAEIAQAA/AD4APAA5ADUANAAxAC0AKwAoACUAIwAiAB8AHAAa
ABUAEgAQAA0ACwAIAAUAAgD+//z/+v/4//b/9P/z//H/7//u/+3/7P/r/+v/6v/o/+j/
6P/m/+X/5f/l/+X/5f/k/+T/4//j/+X/5f/l/+X/4f/j/+P/4//j/+P/4//j/+P/4//i
/+L/4v/i/+L/4v/l/+X/5f/l/+T/5P/k/+T/5P/k/+X/5f/l/+X/5f/l/+b/5v/l/+X/
5f/m/+b/5v/m/+b/5v/n/+f/5//n/+f/5//n/+f/5v/m/+b/5//n/+f/5//n/+f/5f/k
/+P/4//l/+T/5P/l/+P/4//j/+P/5P/i/+L/4v/h/+H/4f/h/+H/4v/i/+L/4P/f/9//
3//f/9//3v/d/9//3//f/9//4P/g/9//3//f/9//3//f/93/3f/c/9z/3v/e/97/3v/e
/97/3v/e/97/3f/d/9//3v/e/97/3v/e/97/3v/e/97/3v/e/93/3f/c/9z/2//b/97/
3v/f/+H/4v/i/+P/4//j/+P/4//k/+X/5v/n/+j/6f/p/+n/6f/p/+n/6P/o/+j/6P/o
/+j/7P/t/+3/7f/q/+n/6f/p/+X/4//h/97/4P/h/+H/4f/e/93/2f/Y/9n/2P/Y/9j/
2P/Y/9j/1v/V/9X/1f/V/9X/1f/V/9b/1v/W/9b/1v/X/9f/1v/W/9j/1v/X/9n/2v/d
/+L/6v/3/wgAGwA0AFMAfQC0APYANwFwAZoBpgGRAWUBIwHOAHYAJwDZ/4b/R/8l/xv/
J/86/0f/Wv9s/3f/hP+X/6b/s/+9/8b/0P/Y/93/4f/k/+X/5//l/+X/5f/n/+f/5//n
/+f/6v/r/+z/7f/t/+7/7v/w//H/8P/v/+7/7//w//H/8//y//P/9P/1//b/9v/2//f/
+f/5//v//P/9//7//////wEAAQACAAQABQAGAAcACAAJAAsADAANABAAEAARABQAFgAX
ABoAGwAdAB0AIAAjACMAJAAnACoALQAuADAAMwA3ADoAPQA+AEAAQgBEAEYASABJAEoA
SwBLAEsATABNAE0ATABLAEsASgBJAEkARgBFAEMAQgBAAD4APAA5ADUAMwAyAC8AKwAp
ACYAIwAhAB4AGwAYABYAEwAQAA4ACwAJAAYAAwAAAP7//P/6//j/9v/0//P/8f/x//D/
7//u/+v/6//q/+j/6v/q/+j/5//l/+X/5f/l/+b/5v/l/+X/5f/l/+X/5f/j/+X/5f/l
/+X/5f/l/+X/4//j/+L/4v/k/+T/5P/k/+X/5f/l/+X/5P/k/+T/5P/m/+b/5//n/+f/
5//n/+f/6P/o/+f/5//p/+r/6v/q/+j/6P/o/+n/6f/p/+n/6f/p/+n/6f/o/+j/6P/p
/+n/5//n/+f/5//p/+j/5//n/+X/5P/k/+X/5f/l/+X/5f/m/+T/5P/k/+P/4//j/+P/
4f/i/+L/4v/i/+H/4f/h/+H/4f/g/9//4f/h/+H/4f/g/+D/3//f/9//3//f/9//3//f
/97/3v/e/97/3v/e/97/3v/g/97/3v/e/97/3v/e/97/3v/e/97/3f/d/97/3v/d/93/
3v/e/9//4f/i/+L/4//j/+H/4f/h/+L/4//k/+X/5v/n/+f/5//n/+X/5f/k/+T/5f/m
/+f/6P/o/+n/6f/p/+r/6f/p/+n/5f/j/+H/3v/e/9//3//f/97/3f/Z/9j/1//W/9b/
1v/W/9b/1v/U/9H/0f/R/9H/0//T/9P/1P/U/9T/1P/U/9X/1f/U/9T/1P/U/9X/1f/Y
/9n/2v/g/+3//v8TACoASQBvAKQA6AArAWQBkAGkAZsBdQE3AeYAjgA9AO3/lv9R/yf/
Gf8h/zD/P/9S/2b/c/98/4v/nv+t/7n/wv/K/9T/2//f/+L/4f/h/+P/4//j/+X/5//n
/+f/5//p/+n/6f/p/+n/6v/q/+z/7P/s/+z/7P/u/+7/7v/v//D/8f/y//P/9P/0//T/
9f/3//f/+f/6//n/+v/7//v//////wAAAgABAAIAAwAEAAcACQAKAAsADgAOAA8AEgAS
ABMAFgAXABkAGQAcAB8AIQAiACUAKAArACwALgAxADMANgA5ADoAPAA+AEAAQgBEAEUA
RgBHAEcARwBIAEkASQBIAEcARwBGAEUARQBCAEMAQQBAAD4AOwA6ADgANQAxADAALQAp
ACcAJAAhAB8AHgAbABgAFgARAA4ADAAJAAcABAABAP7//P/6//j/9v/0//L/8f/v/+3/
7P/r/+r/6f/p/+j/5v/o/+j/5v/l/+X/5f/l/+X/4v/i/+H/4f/j/+P/4//j/+H/4//j
/+P/4//j/+P/4//j/+P/4v/i/+L/4v/i/+L/4//j/+P/4//k/+T/5P/k/+T/5P/l/+X/
5f/l/+X/5f/m/+b/5f/l/+X/5v/m/+b/5v/m/+b/5//l/+X/5f/l/+f/5//n/+b/5v/m
/+f/5//l/+X/5f/l/+f/5v/l/+X/5f/k/+T/5f/l/+X/5f/l/+b/5P/k/+T/4//j/+P/
4//j/+T/5P/k/+T/4//j/+P/4//j/+L/4f/j/+P/4//j/+L/4v/h/+H/4v/j/+T/5f/j
/+P/4v/i/+L/4v/i/+L/4v/i/+L/4v/i/+P/5f/n/+b/5v/m/+b/5v/n/+j/6f/q/+3/
7v/u/+//8v/y//H/8f/z//T/9v/5//z//P/9//3//v///wAAAgAFAAYABwAIAAsACwAL
AAsADQANAAwADAAOAA4ADgAOABAAEQARABEAEgARABEAEQAPAA0ACwAIAAYABwAHAAcA
BgAFAAEAAAD9//z//P/8//z//P/8//r/+f/5//n/+f/4//f/9v/2//b/9v/2//b/9//3
//b/9v/2//b/9//3//b/9//6//z/BQASACMAOgBTAHMAnADWABkBXAGUAbgBvwGrAYMB
QAHmAIsAPwDu/5n/Xf89/zX/Qv9T/2T/eP+J/5T/pf+4/8X/0//c/+T/7v/1//f//P//
/////f/9//3////9//3//f/9////////////AQACAAIABAAEAAQABAAEAAQABAAEAAUA
BAAFAAYABwAIAAgACAAJAAsACwANAA4ADQAOAA8ADwAPAA8AEAASABMAFAAVABYAFwAZ
ABoAGwAeAB4AHwAiACIAIwAmACcAKQApACwALwAxADIANQA4ADkAOgA8AD8AQQBEAEcA
SABKAEwATgBQAFIAUwBUAFUAVQBVAFYAVwBXAFYAVQBVAFQAUwBTAFAAUQBPAE4ATABK
AEgARQBBAD4APgA8ADkANQAyAC8ALQAsACkAJgAkAB8AHAAaABcAFQASAA8ADAAKAAgA
BgAEAAIAAAD///3/+//6//n/+P/1//X/9P/y//T/9P/y//H/7//v/+//7//w//D/7//v
/+//7//v/+//7f/v/+//7//t/+3/7f/t/+//7//u/+7/7v/u/+7/7v/v/+//7//v/+7/
7v/u/+7/7v/u/+//7//v/+//7//v//D/8P/v/+//7//w//D/8P/w//D/8P/x//H/8f/x
//H/8f/x//H/8P/w//D/8f/x//H/8f/x//H/8f/w/+//7//t/+z/7P/t/+v/6//r/+v/
6//q/+v/7P/r/+v/6//r/+n/6v/q/+r/6v/p/+n/6f/p/+n/6P/n/+f/5//n/+f/6P/o
/+f/5//n/+f/5//n/+n/6f/o/+j/6P/o/+j/6P/m/+b/5v/m/+b/5//m/+b/5v/m/+b/
5v/m/+b/5v/o/+j/5//n/+b/5v/l/+X/5v/m/+f/6f/q/+r/6//r/+v/6//r/+z/7//w
//H/8v/z//P/8//z//H/8f/w//D/8P/w//D/8P/y//P/8//z//L/8f/x//H/7//t/+v/
6P/o/+n/6f/p/+j/5//j/+L/3//e/97/3v/e/97/3v/c/93/3f/d/93/3f/d/93/3v/e
/97/3v/e/93/3f/c/9z/3v/e/9//3//g/+P/5v/q//X/BAAXAC4ASwBvAJ4A3AAfAVoB
jAGmAaEBfwFFAfYAoABRAAUAsv9n/zn/I/8l/zb/Q/9U/2j/d/+C/5H/pP+x/73/yP/S
/9r/3//j/+j/6//r/+v/6//r/+3/7//v/+//7//x//H/8f/x//H/8v/y//T/9v/2//b/
9v/2//b/9v/3//j/+f/6//v/+v/6//r/+//7//v//f/+////AAABAAEABQAFAAYACAAJ
AAoACwAMAA0ADwAQABEAFAAUABUAGAAYABkAHAAdAB8AHwAiACUAJwAoACsALgAxADIA
NAA3ADkAPAA/AEAAQgBEAEYASABIAEkASgBLAEsASwBMAE0ATQBMAEsASwBKAEkASQBG
AEcARQBEAEIAQQBAAD4AOwA3ADYAMwAvAC0AKgAnACUAIgAfABwAGgAXABQAEgAPAA8A
DAAJAAYAAgAAAP7//P/6//j/9//1//X/9P/z//L/7//v/+7/7P/s/+z/6v/p/+n/6f/p
/+n/6v/q/+n/6f/n/+f/5//n/+f/6f/p/+n/5//n/+f/5//n/+f/5v/m/+j/6P/o/+j/
5//n/+f/5//o/+j/6P/o/+j/6P/p/+n/6f/p/+n/6f/q/+r/6f/p/+n/6v/q/+r/6v/q
/+r/6//r/+v/6//r/+n/6f/p/+j/6v/q/+v/6//r/+v/6//r/+n/6P/n/+f/6f/o/+j/
6f/p/+n/6f/p/+b/5P/k/+T/5f/l/+X/5f/l/+b/5v/m/+b/5f/l/+X/5f/l/+T/4//j
/+P/4//j/+T/5P/j/+P/4f/h/+H/4f/j/+P/4v/i/+T/4P/g/+D/4v/i/+L/4v/g/+D/
4P/g/+D/4P/f/9//4v/i/+H/4f/g/+D/4f/j/+b/5v/n/+f/5f/l/+X/5v/n/+j/6f/q
/+v/6//r/+v/6//r/+r/6v/q/+r/6v/q/+z/7f/t/+3/7P/r/+v/6//p/+f/5f/i/+T/
5f/l/+X/5P/j/9//3v/d/9z/3P/c/9z/3P/c/9r/1//X/9f/1//Z/9n/2f/a/9r/2v/a
/9r/2//b/9r/2v/a/9z/2//b/9z/3f/g/+T/7//8/w8AJABDAGUAkgDOABMBTgGAAaAB
oQGHAVcBEgG8AGkAGQDG/3v/Rf8n/yP/MP9B/1D/Yv9x/3z/i/+c/6v/tf/A/8z/1v/b
/93/4v/n/+n/6f/p/+n/6//p/+n/6f/p/+v/6//r/+v/6//s/+z/7v/w//D/8P/w//D/
8P/w//H/8v/z//T/9f/2//b/9v/3//f/9//5//r/+f/6//v/+///////AAACAAEAAgAD
AAQABQAHAAgACQAMAAwADQAQABAAEQAUABUAGQAZABwAHwAfACAAIwAmACcAKAAqAC0A
LwAyADUANgA4ADoAPAA+AEAAQQBCAEMARQBFAEYARwBHAEYARQBFAEQAQwBDAEAAPwA9
ADwAOgA3ADYANAAxAC0ALAApACUAJQAiAB8AHQAYABUAEgAQAA0ACgAIAAUAAwAAAP3/
+v/4//b/9P/y//D/7v/t/+v/6f/o/+f/5v/l/+X/5P/i/+D/4P/e/93/3f/d/93/3f/e
/97/3f/d/9v/2//b/9v/2f/b/9v/2//b/9v/2//b/9v/2//a/9r/2v/a/9r/2v/Z/9n/
2f/Z/9z/3P/c/9z/2v/a/9v/2//b/9v/2//b/9z/3P/b/9v/3f/e/97/3v/c/9z/3P/d
/93/3f/d/93/3f/d/93/3P/c/9z/3f/d/9v/2//b/9v/2//a/9n/2f/Z/9j/2P/Z/9f/
1//X/9f/2P/W/9b/1v/V/9X/1f/V/9X/1v/W/9b/1P/T/9P/0//V/9X/1P/T/9P/0//T
/9P/0v/S/9H/0f/R/9H/0f/R/9H/0f/Q/9D/0v/S/9L/0v/Q/9L/0P/Q/9D/0P/Q/9D/
0P/Q/9D/0P/P/8//zv/O/83/zf/Q/9D/0f/T/9L/0v/T/9P/1f/V/9X/1v/V/9b/1//Y
/9v/2//b/9v/2f/Z/9j/2P/Y/9j/2P/Y/9r/2//b/9v/2v/Z/9n/2f/X/9X/0//Q/9D/
0f/R/9H/0P/P/8v/yv/J/8j/yP/I/8j/yP/I/8b/xf/F/8X/xf/D/8P/w//E/8T/xP/E
/8T/xf/F/8T/xP/E/8b/xf/H/8b/x//I/87/1//k//X/DgApAEkAdACyAPUAMgFqAYwB
kQF7AVEBDAGuAFMABQC0/2H/Kf8P/wn/Fv8n/zr/TP9b/2j/ef+K/5X/o/+w/7j/wv/J
/83/zv/R/9P/0f/R/9H/0//T/9P/0//T/9X/1f/V/9X/1f/W/9b/2P/Y/9j/2P/Y/9j/
2P/Y/9n/2v/b/9z/3f/e/97/3v/f/9//3//h/+L/4//k/+X/5f/p/+n/6v/s/+v/7P/t
/+7/7f/v//D/8f/2//b/9//6//r/+//+////AQABAAQABwAJAAoADQAQABEAEgAUABcA
GQAcAB8AIAAkACYAKAAqACoAKwAsAC0ALQAtAC4ALwAxADAALwAvAC4ALQAtACoAKQAn
ACYAJAAjACIAIAAdABsAGgAXABMADwAMAAkABwAEAAEA/v/8//n/9v/0//H/7f/q/+f/
5P/i/+D/3v/c/9r/2P/X/9X/0//S/9H/0P/P/8//zv/M/8r/yv/I/8f/yf/J/8n/yf/I
/8j/x//H/8f/x//H/8f/w//F/8X/xf/F/8X/xf/F/8X/xf/E/8T/xP/E/8T/xP/F/8X/
xf/F/8b/xv/G/8b/xv/G/8f/x//H/8f/x//H/8j/yP/H/8f/xf/G/8b/xv/I/8j/yP/J
/8n/yf/J/8n/x//H/8f/xv/G/8b/x//H/8X/xf/F/8X/xf/E/8P/w//D/8L/wv/D/8H/
wf/B/8H/wv/A/8D/wP+//7//v/+//73/vv++/77/vv+9/73/vf+7/7v/uv+5/7v/u/+7
/7v/uv+6/7n/uf+7/7v/u/+7/7n/uf+4/7j/uP+4/7j/uP+4/7j/uP+4/7j/t/+3/7f/
t/+3/7f/t/+2/7b/tv+2/7X/tf+1/7f/tv+3/7f/t/+4/7n/uf+5/7n/uv+8/7z/vP++
/77/v//B/8D/wP/A/8D/wP/A/8D/vv+//8D/wP/C/8H/wf/C/8L/wv/C/8L/wP/A/7z/
uv+5/7j/t/+2/7b/tv+2/7b/tP+y/7D/rv+u/67/rv+u/63/rP+r/6r/qv+q/6r/qv+q
/6r/qv+q/6z/rP+s/6z/qv+q/6r/qv+s/6z/rP+s/7L/uP++/8T/2//w/wUAGgBPAIIA
tQDoAA==
         </WaveFormData>
      </LeadData>
      <LeadData>
         <LeadByteCountTotal>10000</LeadByteCountTotal>
         <LeadTimeOffset>0</LeadTimeOffset>
         <LeadSampleCountTotal>5000</LeadSampleCountTotal>
         <LeadAmplitudeUnitsPerBit>4.88</LeadAmplitudeUnitsPerBit>
         <LeadAmplitudeUnits>��V</LeadAmplitudeUnits>
         <LeadHighLimit>2147483647</LeadHighLimit>
         <LeadLowLimit>268435456</LeadLowLimit>
         <LeadID>V4</LeadID>
         <LeadOffsetFirstSample>0</LeadOffsetFirstSample>
         <FirstSampleBaseline>0</FirstSampleBaseline>
         <LeadSampleSize>2</LeadSampleSize>
         <LeadOff>FALSE</LeadOff>
         <BaselineSway>FALSE</BaselineSway>
         <ExcessiveACNoise>FALSE</ExcessiveACNoise>
         <MuscleNoise>FALSE</MuscleNoise>
         <LeadDataCRC32>612293300</LeadDataCRC32>
         <WaveFormData>
+P/4//r/+v/8//3//f///wMAAwACAAAAAAAAAAAAAAD7//j/9v/0//b/9//3//X/9P/x
/+//7f/v/+7/7P/s/+r/6v/o/+f/6P/o/+j/6P/q/+r/6v/q/+j/6P/p/+n/6//r/+v/
6//t/+v/6//s/+z/8f/5/wYAFAAkADwAXACDALIA6QAgAVABcgF+AXABOAHZAHIAJwD6
/87/pP+J/3n/b/91/33/gP+A/4f/j/+Z/6b/s/+9/8b/z//W/97/5f/p/+z/7v/w//D/
8P/x//H/8f/y//L/8//1//b/9//3//b/9v/2//j/+P/4//j/+f/6//r/+v/6//r/+v/6
//r//v/+//7/AAAAAAAAAQACAAMAAwAEAAUABQAGAAcACgAMAAwADAANAAwADQAOAA8A
EQATABUAFgAXABcAGAAZABwAHgAfACEAIQAjACUAJwApACwALwAyADQANgA4ADoAOgA8
AD0AQABDAEUARQBGAEkASgBLAEwASgBKAEoASgBJAEkASQBHAEcARgBFAEQARQBEAEEA
QQA8ADoAOQA3ADMAMQAvAC0AKQAnACQAIgAgABwAGwAZABcAFQATABAADgAMAAsACQAH
AAYABQADAAIAAAD///7//f/8//v/+//9//z/+v/6//n/+f/5//n/+v/4//j/+P/2//b/
9v/1//X/9f/1//X/9v/2//b/9v/2//X/9f/1//X/9P/0//b/9v/1//X/9f/2//b/9v/2
//f/9//3//f/9f/1//X/9f/3//f/9//4//j/+P/5//n/+f/6//r/+f/5//n/+f/5//j/
+P/3//f/+f/5//r/+v/5//n/+f/3//f/+P/4//j/+P/4//j/+P/4//f/9v/2//j/+P/4
//j/9v/2//b/9f/2//X/9f/2//X/9f/1//T/8//z//T/9f/1//X/9P/z//X/9f/1//X/
9P/0//T/9P/2//X/9f/1//T/9P/0//T/9P/0//P/9f/0//T/9P/0//T/8//z//P/8//z
//P/8//z//P/8//z//T/9P/0//b/9//2//f/9//3//f/9//4//j//P/8//7//v///wAA
AAAAAAAAAAAAAAIAAgACAAMAAwADAAUABQAEAAQABAAEAAQAAgD///z/+v/6//z//f/9
//n/+P/1//P/8//z//L/8P/w//D/8P/u/+3/7P/s/+z/6v/q/+r/6v/s/+z/7P/t/+3/
7f/t/+3/7f/v/+//7f/u//L/9////woAGgAqAEIAZACPAMAA+wA2AWgBhAGKAXQBOgHX
AGwAIQD0/8j/nv+D/3H/bf91/3//gP+E/4n/kf+b/6r/t//B/8j/0f/Y/+D/5f/n/+z/
7v/w//D/8P/x//H/8//0//T/9f/z//T/9f/1//b/9v/2//j/9v/2//b/9//4//j/+P/4
//r/+v/6//r/+v/6//r//P/8//z//f/+/wEAAQACAAMAAwAEAAUACAAGAAYABgAHAAgA
CQAKAAsACwANAA8AEAARABEAEgATABYAGAAZABsAHQAfACEAIwAkACYAKAAqACwALgAw
ADIANAA2ADcAOgA7AD0APQA+AD8AQABBAEIAQABAAEAAQABBAEEAQQA/AD0APAA7ADoA
OQA4ADUANQAyADAALwAtACkAJwAlACMAIQAfABwAGgAYABQAEwARAA0ACwAJAAYABAAC
AAEA///9//z/+//5//j/9v/1//T/9f/0//P/8//z//L/8P/w/+//7//v/+//8P/u/+7/
7v/u/+7/7v/t/+3/7f/t/+3/7P/s/+z/7P/u/+3/7f/t/+v/6v/q/+z/7P/r/+v/6//s
/+z/7P/s/+v/6//r/+v/6//r/+v/6//t/+3/7f/u/+z/7P/t/+3/7f/u/+7/7f/t/+3/
7f/t//D/8P/v/+//7f/t/+7/7v/t/+3/7f/r/+v/7P/s/+z/7P/s/+z/7P/s/+v/6v/q
/+r/6v/q/+r/7P/s/+z/6//q/+n/6f/q/+n/6f/p/+j/5//n/+j/6f/p/+n/6P/n/+n/
6f/p/+n/6f/o/+f/5v/o/+f/5//n/+b/5v/m/+b/5v/m/+f/5//o/+j/5v/m/+b/5v/n
/+f/5//n/+f/5//n/+f/5f/l/+X/5v/m/+b/6P/p/+r/6//r/+v/6//r/+z/7P/s/+z/
7v/u//H/8v/y//L/8v/y//L/9P/0//T/9f/1//X/9//3//b/9P/0//T/9P/0//H/7v/s
/+z/7v/v/+//7f/s/+n/5//l/+X/5P/i/+D/4P/g/97/3//e/97/3v/c/9z/3P/c/9z/
3P/c/93/3f/d/93/3f/d/93/3//f/+D/4v/l/+n/8v/+/w4AIAA2AFcAhACzAOYAHgFK
AWQBYAFCAQMBoAA9APz/1P+q/4X/b/9h/1//Z/9w/3D/cf97/4f/lv+l/7H/uP+//8j/
0P/X/9n/3P/e/97/4P/g/+H/4f/j/+T/5P/l/+X/5v/n/+f/5v/m/+b/6P/m/+b/5v/n
/+r/6v/q/+r/6v/q/+r/6v/s/+z/7P/u/+z/7P/t/+7/8f/x//L/8//z//T/9f/4//j/
+P/4//n/+v/7//z//f/9////AQACAAMAAwAEAAUACAAKAAsADQANAA8AEQATABQAFgAY
ABoAHAAeACAAIgAkACYAJwAqACsALQAtAC4ALwAwADEAMgAyADIAMgAyAC8ALwAvAC0A
LwAuAC0ALAArACoAJwAnACYAJAAjACEAHwAdABsAGQAXABUAEgAQAA4ACgAJAAcAAwAB
AP///P/8//r/+f/3//X/9P/z//H/8P/u/+3/7P/r/+r/6f/p/+n/6P/m/+b/5//n/+f/
5//m/+T/5P/k/+T/5P/k/+P/4//j/+P/4//k/+T/5P/k/+T/4//j/+P/5f/k/+T/5v/k
/+P/4//j/+b/5v/m/+b/5//n/+f/5//l/+X/5f/l/+X/5f/l/+b/6P/o/+n/6f/n/+j/
6P/n/+f/5//n/+f/6P/o/+f/5//n/+f/6P/o/+v/6//r/+n/5//o/+j/6P/o/+j/6P/o
/+r/6f/o/+j/6P/o/+j/6P/o/+j/6P/n/+f/5//o/+r/6v/p/+j/5v/n/+f/6P/p/+n/
6f/o/+f/5//n/+f/5//m/+b/5v/m/+b/5f/l/+X/5f/m/+f/6P/o/+j/6f/p/+j/6f/q
/+j/6P/o/+j/5//n/+f/5//n/+f/5//n/+f/5//n/+j/6v/q/+z/7f/s/+3/7f/t/+//
7//w//D/8v/y//T/9P/1//b/9v/2//T/9P/0//b/9v/2//f/9//7//3//f/8//r/+v/6
//r/+P/1//L/8P/w//L/8//z/+//7v/r/+n/6f/p/+j/5v/m/+b/5v/k/+P/4v/i/+L/
4v/i/+L/4v/i/+L/4v/j/+P/4//j/+P/5f/l/+X/5f/m/+r/8f/5/wQAFAAoAEIAYgCL
ALoA8wAuAV4BeAF2AVgBGgG1AE4ACwDi/7j/kP95/2v/af9x/3n/eP98/4P/jf+X/6b/
sf+7/8L/y//W/9z/3//h/+T/6P/o/+r/6v/r/+v/7f/u/+7/7//t/+7/7//v//D/8P/w
//L/8v/y//L/8//0//T/9P/0//b/9v/2//b/+P/4//j/+v/4//j/+f/6//v/+//8//3/
/f/+////AgAAAAAAAAABAAQABQAGAAcABwAJAAsADAAPAA8AEAARABQAFgAXABkAGQAb
AB0AHwAiACQAJgAoACoALAAuADAAMgA0ADUAOAA5ADsAOwA8AD0APgA/AEAAQgBCAEIA
QgBBAEEAQQA/AD0APAA7ADoAOQA4ADUANQAwAC4ALQArACkAJwAlACMAHwAdABoAGAAW
ABIAEQAPAA0ACwAJAAYABAACAAEA///7//r/+f/3//b/9P/z//L/8//y//H/8f/v/+7/
7P/s/+3/7f/t/+3/7v/s/+z/7P/s/+z/7P/r/+v/6//r/+v/6v/q/+r/6v/q/+n/6f/p
/+v/6v/q/+z/7P/r/+v/6//s/+z/7P/s/+z/6//q/+n/6//r/+v/6//r/+v/6//s/+z/
7P/t/+3/7f/u/+7/7f/v/+//7//v/+7/7v/t/+3/7//v//D/8P/v/+//7//t/+3/7v/u
/+7/7v/u/+7/7v/w/+//7v/u/+z/7P/s/+z/7P/s/+z/6//s/+v/6//s/+v/6//r/+r/
6//r/+z/7f/r/+v/6v/p/+v/6//r/+v/7P/s/+z/7P/q/+n/6f/p/+r/6v/o/+j/6P/o
/+j/6P/p/+r/6//r/+v/6//r/+v/6//r/+z/6//q/+v/6//u/+//7//v//H/8f/y//L/
8v/y//T/9P/3//j/+P/4//j/+P/4//r/+v/6//v/+//9///////+//z//P/8//z/+//3
//P/8P/v//L/9P/1//P/8v/v/+3/6//r/+r/6P/m/+b/5v/k/+X/5P/k/+T/5P/k/+T/
5P/k/+T/5P/l/+X/5f/l/+X/5//n/+f/5//m/+j/7f/5/wQAEgAmAD4AYACLAL4A+QA0
AWQBggGGAW4BNAHRAGYAHwDu/77/lP97/2v/Zf9v/3f/eP96/4X/jf+X/6b/s/+9/8b/
zf/U/9z/4f/l/+b/6P/o/+z/7P/t/+3/7//w//D/8f/v//D/8f/x//D/8P/w//L/9P/0
//T/9f/2//b/9v/2//j/+P/4//j/+P/4//j/+v/8//z//f/+//////8AAAEA//8AAAEA
BAAEAAQABAAFAAgACQAKAAsACwANAA8AEAARABEAEgATABQAFgAXABkAGwAdAB8AIQAk
ACYAKAAqACwALgAwADIAMgA0ADUAOAA7AD0APQA+AD0APgA/AEAAQgBCAEIAQgBBAEEA
QQA/AD8APgA9ADwAOQA4ADUANQAyADAALwAtACkAJwAlACMAIQAfABwAGgAWABIAEQAP
AA0ACwAJAAYABAACAAEA///9//z/+//5//r/+P/3//b/9f/0//P/8//x//D/7v/u//H/
8f/x//H/8P/u/+7/7v/w//D/8P/v/+3/7f/t/+3/7v/u/+7/7v/u/+3/7f/t/+//7v/u
//D/7v/t/+3/7f/s/+z/7P/s/+3/7f/t/+3/7//v/+//7//v/+//7//w/+7/7v/v/+//
7//w//D/7//x//H/8f/x//D/8P/v/+//7//v//D/8P/x//H/8f/v/+//8P/w//D/8P/w
//D/8P/w/+//7v/u/+7/7v/u/+7/7v/u/+7/7f/s/+v/6//s/+3/7f/t/+z/6//r/+z/
7f/t/+3/7P/r/+v/6//r/+v/7P/s/+z/7P/q/+n/6f/p/+r/6v/q/+r/6v/q/+v/6//q
/+j/6P/o/+j/6P/o/+n/6v/r/+n/6f/p/+n/6f/p/+n/6v/q/+r/7P/t/+z/7f/t/+3/
7f/t/+7/7v/y//L/9P/0//P/9P/0//T/9v/2//b/+P/2//b/9//3//f/+f/5//j/+P/4
//j/+P/6//f/9P/y/+7/8P/x//H/8f/w/+3/6//n/+f/5v/k/+b/5v/m/+T/4f/g/+D/
4P/g/+D/4P/g/+L/4v/i/+P/4//j/+P/4//h/+H/4f/h/+L/5P/n/+3/9v8CABAAIgA8
AF8AhgC1AO4AJAFSAWoBagFMAQsBpgBDAAIA2P+s/4f/b/9h/1//af9w/3L/e/+B/4n/
lv+n/7f/vv/F/8z/1v/b/9//4v/k/+j/6P/o/+n/6f/p/+r/6v/r/+v/7P/t/+3/7P/s
/+z/7v/u/+7/7v/v//D/8P/w//D/8P/w//D/8P/y//L/8v/0//b/9v/3//j/+f/5//r/
+//5//r/+//+//7//v/+////AAABAAIAAwADAAUABwAIAAkACQAKAAsADAAOAA8AEQAT
ABUAFwAZABoAHAAeACAAIAAiACQAJgAqACwALQAwADEAMwAzADQAMwA0ADUANgA4ADgA
OAA4ADcANwA3ADUANQA0ADMAMgAxADAALQAtACoAKAAnACUAIwAhAB8AHQAbABkAFgAU
ABIADgANAAsACQAHAAUAAgAAAP7//f/7//f/9v/1//P/8v/w/+//7v/v/+7/7f/t/+3/
7P/q/+r/6//r/+v/6//q/+j/6P/o/+j/6P/o/+f/5//n/+f/5//o/+j/6P/o/+j/5//n
/+f/5f/k/+T/5v/o/+f/5//n/+j/6P/o/+j/5//n/+f/5//p/+n/6f/p/+n/6f/p/+r/
6P/o/+n/6f/p/+r/6v/p/+v/6//r/+v/6v/q/+n/6f/p/+n/6v/q/+v/6//r/+n/6f/q
/+r/6v/q/+r/6v/q/+r/6f/o/+j/6P/o/+j/6P/o/+j/6P/n/+j/5//n/+j/5//n/+f/
5v/l/+X/5v/n/+f/5//m/+X/5//n/+f/5//o/+j/6P/o/+b/5f/l/+X/5v/m/+b/5v/m
/+b/5//n/+b/5f/l/+X/5v/m/+b/5v/m/+X/5f/l/+X/4//j/+P/4//l/+X/5f/m/+b/
5v/o/+n/6v/r/+v/6//r/+v/7P/s/+7/7v/w//D/8f/y//L/8v/w//D/8P/y//T/9P/1
//X/9//5//n/+P/2//b/9v/2//T/8f/u/+z/6//u//D/8f/u/+z/6P/l/+P/4//i/+D/
4v/i/+L/4P/f/97/3v/e/+D/4P/g/+D/3v/e/97/3//f/9//3//f/+H/4f/h/+H/4v/k
/+v/9f8CABAAIgA4AFoAhwC2AO0AJgFUAXABdAFUARQBrwBKAAcA3P+w/4r/c/9j/2H/
bf9z/3L/dv9//4f/kf+g/6//t//A/8f/zv/U/9n/3f/g/+L/5P/k/+T/5f/l/+f/6P/o
/+n/6//s/+3/7f/s/+z/7P/u/+z/7P/s/+3/8P/w//D/8P/w//D/8P/w//L/8v/y//T/
9P/0//X/9v/5//n/+v/7//v//P/9/wAAAAAAAAAAAQACAAMABAAFAAUABwAJAAoADQAN
AA4ADwAQABIAEwAVABcAGQAbAB0AHgAgACIAJAAoACoALAAuADAAMgAzADYANwA5ADkA
OgA7ADwAPQA+AD4APgA+AD4APQA9AD0AOwA7ADoAOQA4ADUANAAxADEAMAAuAC0AKwAn
ACUAIwAhAB0AGwAYABYAFAAQAA8ADQALAAkABwAEAAAA/v/9//v/+//6//n/9//2//T/
8//y//P/8v/x//H/8f/w/+7/7v/t/+3/7f/t/+7/7P/s/+z/6v/q/+r/6f/p/+n/6f/p
/+r/6v/q/+r/6P/n/+f/5//p/+j/6P/q/+r/6f/p/+n/6v/q/+r/6v/p/+n/6f/p/+n/
6f/p/+n/6f/p/+n/6v/q/+r/6//r/+v/7P/s/+v/6//r/+v/6//u/+7/7f/t/+3/7f/u
/+7/7f/t/+3/6//p/+r/6v/q/+r/6v/q/+r/7P/r/+r/6v/q/+r/6v/q/+r/6v/q/+n/
6v/p/+n/6v/q/+n/6P/m/+f/5//o/+n/6f/p/+j/5//n/+f/5//n/+b/5v/m/+b/5v/l
/+X/5f/m/+b/5v/m/+b/5v/m/+b/5v/m/+b/5f/l/+X/5f/l/+X/5f/l/+X/5f/l/+b/
5P/k/+b/5//o/+n/6f/p/+v/6//s/+z/7P/s/+7/7v/v//D/8P/w//D/8P/w//L/9P/0
//X/9f/1//f/9//2//T/9P/0//T/9P/x/+7/7P/q/+z/7f/t/+n/6P/l/+P/4//j/+L/
4P/g/+D/4P/e/9v/2v/a/9r/3P/c/9z/3P/c/9z/3P/d/9v/2//b/9v/2//b/9v/2//c
/97/4f/p//b/BgAYADAAUAB5AKoA5QAiAVIBcgF+AWoBMgHRAGYAGwDs/77/jv9x/1//
W/9j/23/bv9w/3n/f/+J/5T/pf+x/7r/wf/I/9D/1//b/9z/2v/c/97/3v/f/9//4P/i
/+P/5f/l/+b/5//n/+b/5v/m/+j/6P/o/+j/6f/q/+r/6v/q/+z/7P/s/+z/7v/u/+7/
8P/y//L/8//0//P/8//0//X/9//4//n//P/8//z//P/9//7///8AAAEAAQADAAUABgAH
AAcACAAJAAwADgAPABEAEwAVABcAGQAaABwAHgAgACAAIgAkACYAKgAsAC0AMAAxADMA
MwA0ADUANgA3ADgANgA2ADYANgA1ADUANQAzADUANAAzADIAMQAwAC0ALQAqACgAJwAl
ACMAIQAfAB0AGwAZABYAFAASAA4ADQALAAgABQACAP7//v/8//v/+f/3//b/9f/z//L/
8P/v/+7/7f/s/+v/6//t/+z/6v/q/+n/6f/p/+n/6P/m/+b/5v/o/+j/6P/n/+f/5//n
/+f/5v/m/+b/5v/m/+X/5f/l/+X/5P/k/+b/5v/l/+X/5f/m/+b/5v/m/+f/5//n/+f/
5//n/+f/5//n/+f/5//o/+b/5v/n/+f/6f/q/+r/6f/p/+n/6f/p/+r/6v/p/+n/6f/p
/+r/6v/p/+n/6f/n/+f/6P/o/+j/6P/o/+j/6P/p/+n/6f/q/+r/6v/q/+r/6P/o/+j/
5//n/+f/6P/q/+n/6f/p/+j/6f/p/+r/6//r/+v/6v/p/+n/6f/p/+n/6v/q/+r/6v/q
/+n/6f/p/+r/6v/q/+r/6v/q/+v/6//q/+v/7f/t/+7/7v/u/+7/7v/u/+//8P/x//L/
8//0//X/9v/3//j/+v/8//z//v///wIAAwADAAMABAAFAAcACAAMAAwADgAOABAAEgAT
ABQAFAAUABQAFgAYABgAGQAZABsAHQAdABwAGgAaABoAGgAaABcAFAASABAAEgATABMA
EQAQAA0ACwAHAAcABgAEAAQABAAEAAIAAQAAAAAAAAD///7//f/8//z//P/8//3//f/9
//3//f/9//3////9//z//P///wUAEAAcACoAPgBWAHcAoADPAAQBPAFoAYABfAFeAR8B
uABVABgA8P/E/5//if97/3f/gf+I/4j/jf+X/6H/rv+9/8n/0v/Z/+L/6v/v/+//8v/4
//j/+P/4//n/+f/5//r/+v/7//v//P/9//3//P/8//z//v8AAAAAAAABAAEAAAD///7/
AAAAAAAAAAACAAIAAgAEAAQABAAFAAYABQAFAAYABwAFAAYABwAKAAoACgAKAAsADAAN
AA4ADwAPABEAEwAUABcAFwAYABkAGAAaABsAHQAfACEAIwAlACYAKAAqACwALgAwADIA
NAA0ADYANwA6ADsAPQA9AD4APQA+AD8AQABCAEIAQgBCAEEAQQBBAD8APwA+AD0APAA5
ADgANQA1ADMAMgAyADEALQArACkAJwAlACMAIAAeAB4AGgAZABcAEwARAA8ADAAMAAoA
CQAHAAMAAgABAP///v/8//v/+v/5//j/9//3//f/9v/0//T/8//z//P/8//0//L/8v/y
//D/8P/w/+//8f/x//H/8f/x//D/7//u//D/7//v/+//7//u/+7/8P/w/+//7//v/+7/
7v/u/+7/7//v/+//7//v/+//7//v//H/8f/x//L/8P/w//H/8f/v//D/8P/v//H/8f/x
//H/8v/y//H/8f/x//H/8v/y//H/8f/x/+//8f/y//L/8v/w//D/8P/w/+7/7f/s/+z/
7v/u/+7/7v/u/+7/7v/t/+7/7f/t/+7/7f/t/+3/7P/t/+3/7v/v/+7/7f/r/+n/6f/p
/+n/6f/s/+z/7P/s/+7/7f/t/+3/7P/s/+z/7P/s/+z/7f/t/+z/6//s/+r/6v/q/+r/
6//r/+v/6//r/+v/6//r/+v/6//r/+z/6v/q/+z/7f/w//H/8f/x//H/8f/y//L/9P/0
//b/9v/3//j/+P/4//b/9v/2//j/+v/6//v/+//7//3//f/8//z//P/8//z//P/5//b/
9P/y//T/9f/1//P/8v/v/+3/6//r/+r/6P/o/+j/6P/m/+X/5P/k/+T/5P/k/+T/5P/k
/+T/5P/l/+X/5f/l/+X/5f/n/+f/5f/o/+r/7f/z/wAADgAeADQAUgB1AKAA1QAMAT4B
YAFsAV4BMgHdAHIAIQDy/8r/oP+D/3P/a/9v/3f/eP94/3//if+T/6D/rf+3/8D/yf/S
/9r/2//f/+T/5v/o/+r/6v/r/+v/7f/u/+7/7//t/+7/7//v//D/8P/w//L/9P/0//T/
9f/0//T/9P/0//f/+P/5//r/+//6//n/+v/4//j/+f/6//3//f/+//////8AAAEABAAE
AAQABAAFAAYABwAIAAkACwANAA8AEAARABEAEgATABQAFgAXABkAGwAdAB8AIQAkACYA
KAAqACwALgAwADIAMgA0ADUAOAA5ADsAOwA8AD0APgA/AEAAQABAAEAAQABBAEEAQQA/
AD0APAA7ADoAOgA6ADgAOQA2ADQAMwAxAC0AKwApACcAIwAhAB4AHAAcABgAFwAVABMA
EQAPAAwACgAIAAcABQADAAIAAQD///7//P/7//r/+f/4//f/9//3//b/9P/0//P/8//z
//P/9P/y//L/8v/w//D/8P/v//D/8f/y//P/8v/y//L/8v/w/+//7//v//H/8P/w//L/
8P/v/+//7//y//L/8v/y//H/8f/x//H/8//z//P/8//x//H/8f/y//L/8v/z//P/8f/y
//L/8f/z//P/8//z//L/8v/x//H/8v/z//X/9v/1//X/9f/z//H/8v/y//L/8v/y//L/
8v/y//H/8P/w//D/8P/w//D/8v/y//L/8f/w/+//7//w/+//7//v/+7/7//v//D/8f/x
//H/8P/v/+//7//v/+//7//u/+3/7P/u/+3/7f/t/+7/7P/s/+7/7v/u/+7/7v/t/+3/
7f/t/+3/7f/t/+3/7f/t/+3/7v/u/+7/8P/x//L/8//z//P/8f/x//L/8v/2//b/+P/4
//n/+v/6//r/+v/6//r//P/+//7/////////AQABAAAA/v/+//7//v/+//v/+P/2//b/
+P/5//n/9//2//P/8f/v/+//7v/s/+z/7P/s/+r/5//m/+b/5v/o/+j/6P/o/+j/6P/o
/+n/5//n/+f/5//n/+n/5//n/+j/6P/r//P//P8IABgAMABOAHUAogDZABQBTgF4AYwB
hAFeAREBqABLABAA4v+0/4//d/9p/2v/df96/3r/f/+F/43/nP+r/7f/vv/H/87/2P/b
/93/4v/o/+r/7P/s/+3/7f/r/+z/7P/t/+3/7v/v/+//8P/w//D/8v/w//D/8P/x//T/
9P/0//T/9v/2//b/9v/2//b/9v/4//j/+P/5//r/+f/5//r/+//9//7///8CAAAAAAAA
AAEAAgADAAQABQAFAAcACQAKAA0ADQAOAA8AEgAUABUAFwAXABkAGwAdAB4AIAAiACQA
JgAoACoALAAsAC4ALwAyADMANQA1ADYAOQA6ADsAPAA8ADwAPAA8ADsAOwA7ADkANwA2
ADUANAA1ADQAMQAxAC4ALAArACkAJQAjACEAHwAbABkAFgAUABIADgANAAsACQAHAAUA
AgAAAP7//f/7//n/+P/3//X/9P/y//H/8P/v/+7/7f/t/+3/7P/q/+r/6f/p/+n/6f/o
/+b/5v/m/+b/5v/m/+X/5f/l/+X/5f/k/+T/5P/k/+T/4//j/+P/4//i/+L/5P/k/+P/
4//j/+T/5P/k/+T/4//j/+P/4//j/+P/4//j/+P/4//j/+T/5P/k/+X/5f/l/+b/5v/l
/+X/5f/l/+X/5P/k/+P/4//j/+P/5P/k/+X/5f/l/+P/4//k/+T/5P/i/+L/4v/i/+L/
4f/g/+D/4v/i/+L/4v/g/+D/4P/f/+D/3//f/+D/3//f/9//3v/d/93/3v/f/9//3//e
/93/3f/d/93/3f/c/9z/3P/c/97/3f/d/93/3P/c/9z/3P/c/9z/3P/c/9z/3P/b/9v/
2//b/9v/2//b/9v/2f/Z/9n/2v/a/9r/3P/d/97/3//f/9//3//f/+D/4P/g/+D/4v/i
/+T/5v/n/+j/5v/m/+b/6P/o/+j/6f/p/+v/7f/t/+z/6P/o/+j/6P/q/+f/5P/i/97/
4P/h/+H/3//e/9v/2f/Z/9n/2P/W/9T/1P/U/9L/0f/Q/9D/0P/Q/9D/0P/Q/9D/0P/Q
/9H/z//P/8//z//R/9H/0f/T/9L/0v/V/9v/5v/y/wAAFgAwAFMAfACxAOgAIAFIAV4B
WgE4AfMAjAApAOr/wP+U/3H/Xf9R/0//Wf9g/2L/Z/9v/3n/hv+V/5//qP+x/7r/wP/H
/8v/zv/Q/9L/0v/S/9P/0//V/9b/1v/X/9X/1v/X/9f/2P/Y/9j/2v/Y/9j/2P/Z/9r/
2v/a/9r/3P/c/9z/3P/e/97/3v/g/97/3v/f/+D/4f/h/+L/4//l/+b/5//q/+j/6P/o
/+n/6P/p/+r/6//t/+//8f/y//P/8//0//X/9v/4//n/+//9////AQADAAIABAAGAAgA
CgAMAA4AEAASABQAFQAYABkAGwAbABwAHQAeAB8AIAAgACAAIAAgAB8AHwAfAB0AHwAe
AB0AHAAZABgAFQAVABQAEgARAA8ACwAJAAcABQAFAAMAAAD+//z/+P/3//X/8f/v/+3/
6v/o/+b/5f/j/+P/4v/h/9//3v/c/9v/2v/X/9b/1f/V/9f/1v/U/9T/1P/T/9L/0f/S
/9D/0P/Q/9D/0P/Q/8//z//P/8//z//Q/9D/0P/Q/9D/z//P/8//zf/M/8z/zv/Q/8//
z//P/87/zv/O/87/z//P/8//z//P/8//z//P/8//z//P/9D/zv/O/8//z//P/9D/0P/P
/9H/0f/R/9H/0v/S/9H/0f/R/9H/0v/S/9H/0f/R/8//zf/O/87/zv/O/87/zv/O/87/
zf/M/8z/zP/M/8z/zP/M/8z/zP/L/8z/y//L/8z/zP/L/8r/yP/J/8n/yv/L/8n/yf/I
/8f/yf/J/8n/yf/I/8j/yP/I/8j/x//H/8f/xv/G/8b/xv/G/8b/x//H/8b/xf/F/8X/
xf/F/8b/xv/G/8b/xv/F/8X/xf/F/8X/xf/G/8b/xv/J/8r/y//L/8n/yf/L/8v/y//L
/83/zv/R/9H/0f/T/9P/0v/R/9D/1P/U/9T/0//V/9f/1//X/9X/1f/V/9T/0//U/9T/
0P/P/87/zf/M/8z/zP/M/8z/yv/I/8b/xP/C/8L/wv/C/8H/wP+//77/vP+8/7z/vP+8
/7z/vP+8/77/vv++/77/vP+8/7z/vP++/77/vv++/8b/zP/S/9j/7v8CABYAKgBXAIIA
rQDYAA==
         </WaveFormData>
      </LeadData>
      <LeadData>
         <LeadByteCountTotal>10000</LeadByteCountTotal>
         <LeadTimeOffset>0</LeadTimeOffset>
         <LeadSampleCountTotal>5000</LeadSampleCountTotal>
         <LeadAmplitudeUnitsPerBit>4.88</LeadAmplitudeUnitsPerBit>
         <LeadAmplitudeUnits>��V</LeadAmplitudeUnits>
         <LeadHighLimit>2147483647</LeadHighLimit>
         <LeadLowLimit>268435456</LeadLowLimit>
         <LeadID>V5</LeadID>
         <LeadOffsetFirstSample>0</LeadOffsetFirstSample>
         <FirstSampleBaseline>0</FirstSampleBaseline>
         <LeadSampleSize>2</LeadSampleSize>
         <LeadOff>FALSE</LeadOff>
         <BaselineSway>FALSE</BaselineSway>
         <ExcessiveACNoise>FALSE</ExcessiveACNoise>
         <MuscleNoise>FALSE</MuscleNoise>
         <LeadDataCRC32>4219945912</LeadDataCRC32>
         <WaveFormData>
+//7//z//v//////AAABAAUABQAFAAQABAAEAAQAAwAAAP7/+v/4//r/+//7//n/+P/1
//P/8f/y//L/7//v/+3/7P/q/+n/6f/p/+n/6f/r/+v/6//r/+z/7P/s/+z/7v/u/+3/
7f/v/+3/7//t/+z/7v/z//3/CQAXACwATQBxAJwAywD+ACwBSgFWAUkBFQGzAEEA8//L
/6n/kv+K/4b/hP+K/5X/l/+X/5n/n/+n/7H/u//E/83/0f/W/97/4v/m/+r/6//u/+7/
7v/w//D/8P/w//H/8f/0//X/9f/1//X/9f/2//b/9P/1//X/9v/2//b/9v/2//f/+P/4
//j/+f/5//n/+f/7//v/+//8//z//P/9//7//////wAAAAACAAMAAwADAAQABQAGAAYA
CAAKAAsACwANAA4ADwAQABEAEgAUABYAGQAZABoAGwAdAB8AIQAkACYAJwApACoALgAw
ADIANAA2ADYANwA4ADsAPAA9AD4APwBAAEAAQABAAEAAQAA/AD4APQA8ADsAPAA7ADoA
OAA1ADQAMwAwAC4ALQArACkAJQAjACEAHwAcABoAGAAWABIADwANAAsACwAJAAcABQAD
AAIAAQAAAP///v/9//z/+v/6//n/+P/6//r/9//3//j/+P/4//f/9//2//X/9P/0//T/
9P/0//T/9P/0//T/9P/0//T/9P/0//T/8//z//T/8//z//P/8//z//P/8//z//P/8//y
//P/8v/y//L/8f/y//L/8v/0//T/9P/z//P/8v/y//P/9f/1//X/9v/0//X/9f/2//T/
8//z//P/8//0//X/9v/2//f/9//2//b/9v/2//b/9P/0//T/9P/1//X/9f/1//T/9P/0
//T/8//z//P/8//z//P/8//z//X/9f/0//T/8v/x//H/8f/y//L/8v/y//L/8//z//P/
8//z//L/8v/y//L/8v/y//T/8//z//P/8//z//L/9P/0//L/8v/y//L/8f/x//H/8v/y
//L/8f/x//H/8f/y//L/8v/y//T/9f/1//b/9v/2//f/9//3//f/+f/5//r/+//+//7/
/v/+/////////wAAAAABAAEAAgADAAUABQAFAAQABAAEAAQAAQD///7/+//8//z//f/9
//n/+P/1//P/8//y//L/7//v/+//7v/s/+v/6//r/+v/6//r/+v/6//r/+z/7P/s/+z/
7P/s/+v/7f/t/+3/7f/t/+7/8v/3/wEADQAdADIAUwB5AKYA1wAOATwBWAFcAUkBEQGp
ADcA7f/F/6X/jv+I/4L/gv+M/5X/l/+Z/53/of+p/7X/v//G/83/0//a/+D/4v/m/+r/
6//s/+7/7v/w//D/8P/w//H/8f/w//H/8f/x//P/8//0//T/8v/z//P/9P/0//T/9P/0
//X/9v/2//b/9//3//f/9//3//f/9//4//z//P/9//7//////wAAAAD+/////////wIA
AwAEAAQABAAGAAcABwAJAAoACwAMAA0ADgAQABIAFQAVABYAFwAZABsAHQAgACIAIwAl
ACYAKAAqACwALgAwADAAMQAyADMANAA1ADYANwA4ADgAOAA6ADoAOgA5ADgANwA2ADUA
NAAzADIAMAAvAC4ALQAqACgAJwAlACMAHwAdABsAGQAWABQAEgAQAAwACQAHAAUABAAD
AAIAAQD9//z/+//6//n/+P/3//b/9P/0//P/8v/0//T/8f/x//L/8v/y//H/8f/w/+//
7v/u/+7/7v/u/+7/7v/u/+7/7v/u/+7/7v/u/+7/7f/t/+z/6//r/+v/6//r/+v/6//q
/+v/7P/s/+3/7P/s/+z/6//s/+z/7P/s/+z/7P/r/+3/7P/s/+3/7f/t/+3/7v/s/+3/
7f/u/+7/7f/t/+3/7v/u/+7/7v/u/+//7//u/+7/7v/u/+7/7v/u/+7/7v/t/+3/7f/t
/+z/7P/s/+z/7f/t/+3/7f/r/+v/6//r/+v/6//q/+r/7P/r/+v/6//q/+r/6v/q/+r/
6//r/+v/6//r/+r/6v/q/+r/6v/q/+r/6f/p/+n/6f/p/+r/6v/s/+r/6v/q/+r/6v/p
/+n/6f/q/+r/6v/p/+n/6f/p/+r/6v/o/+j/6v/r/+3/7v/u/+7/7//v/+//7//v/+//
8P/x//L/8v/y//L/9f/1//X/9v/2//f/9//4//n/+//7//v/+v/6//r/+v/5//f/9v/z
//L/8v/z//P/8//y/+//7f/r/+r/6v/n/+X/5f/k/+L/4//j/+P/4//j/+P/4//j/+H/
4v/i/+L/4v/i/+L/4f/j/+P/4//j/+P/5P/m/+n/7//7/wkAGAArAEsAdACbAMgA+gAi
ATgBNQEZAdsAdQANANH/sf+S/4L/fv94/3r/hf+N/43/i/+R/5v/p/+z/7z/wf/H/87/
1P/a/97/3v/f/+D/4v/i/+T/5P/k/+T/5f/l/+b/5//n/+f/5//n/+j/6P/m/+f/5//o
/+r/6v/q/+r/6//s/+z/7P/t/+3/7f/t/+3/7f/t/+7/8P/w//H/8v/z//P/9P/0//T/
9f/1//X/9v/3//j/+P/6//z//f/9//3//v///wAAAwAEAAYACAAJAAkACgALAA0ADwAR
ABQAFgAXABkAGgAcAB4AIAAiACQAJAAlACYAKQAqACsALAArACwALAAsACwALAAsACsA
LAArACoAKQAqACkAKAAmACUAJAAjACAAIAAfAB0AGwAXABUAEwARAA4ADAAKAAgABgAD
AAEA//////3/+//5//n/+P/3//b/8//y//H/8P/w//D/7//u/+z/7P/p/+n/7P/s/+z/
6//r/+r/6f/o/+j/6P/o/+j/6P/o/+j/6P/o/+j/6P/o/+j/6P/n/+f/6P/n/+f/5//n
/+f/5//n/+j/6f/q/+r/6f/o/+j/6P/n/+j/6P/o/+j/6P/o/+f/6v/q/+v/7f/r/+v/
6//s/+v/6//q/+r/6v/p/+n/6f/q/+r/6v/q/+z/7f/t/+z/7P/s/+z/7P/u/+7/7v/u
/+//7//v/+//7v/u/+7/7v/t/+3/7f/t/+3/7f/t/+3/7f/t/+z/7P/u/+3/7f/t/+7/
7v/u/+7/7P/t/+3/7f/t/+3/7P/s/+z/7P/s/+z/7v/t/+3/7f/t/+3/7v/u/+7/7v/u
/+7/7v/u/+7/6//r/+v/7P/s/+z/6//r/+3/7f/u/+7/7v/u//D/8f/x//L/8v/y//P/
8//z//P/9f/1//b/9//6//r/+v/6//n/+f/5//r//P/9//3//v///wEAAQABAAAAAAAA
AAAA///9//z/+f/4//j/+f/5//X/9P/x/+//7//u/+7/6//r/+v/6v/o/+f/5//n/+f/
5//n/+f/5//n/+j/6P/o/+b/5v/m/+X/6f/p/+n/6f/p/+z/7v/1////DQAdADQAVQB7
AKYA1wAOATgBTgFOATUB9wCJABsA2/+3/5n/hv+C/37/gP+M/5H/kf+T/5n/of+p/7H/
u//C/8n/0f/a/97/4P/i/+b/5//m/+j/6P/q/+r/6//s/+7/7//u/+//7//v/+3/7f/u
/+7/7v/v/+//8P/w//D/8P/w//H/8v/y//L/9f/1//X/9f/1//X/9f/2//b/9v/3//j/
+//7//z//P/6//v/+//7//7///8AAAAAAAACAAMAAwAHAAgACQAKAAsADAAOABAAEQAR
ABIAEwAXABkAGwAeAB4AHwAhACIAJAAmACgAKgAuAC4ALwAwADEAMgAzADQANgA4ADkA
OgA7ADoAOQA3ADYANQA0ADMAMgAxADAALgAtACwAKwAoACYAJQAjACEAHQAbABkAFwAS
ABAADgAMAAoABwAFAAMAAwABAP///f/7//r/+f/4//X/9P/z//L/8v/y//H/8P/u/+7/
6//r/+z/7P/s/+v/7f/s/+v/6v/s/+z/7P/s/+r/6v/q/+r/6P/o/+j/6P/o/+j/5//n
/+j/5//n/+f/6f/p/+n/6f/o/+n/6v/q/+n/6P/o/+j/6f/q/+r/6v/q/+r/6v/p/+n/
6P/o/+n/6f/p/+n/6v/q/+v/6//s/+z/6//r/+v/7P/s/+z/7P/s/+3/7f/s/+z/7P/s
/+z/7P/s/+z/7P/t/+3/7f/t/+r/6v/q/+r/6//r/+v/6//r/+v/6//r/+v/6//q/+r/
6v/p/+n/6f/q/+r/6v/q/+r/6//r/+v/6//r/+r/6v/q/+r/6v/q/+z/6//o/+j/6P/o
/+j/6P/p/+r/7P/s/+z/6//r/+n/6f/q/+r/6v/q/+z/7f/v//D/8P/w//H/8f/x//H/
8f/x//L/8//0//T/9P/0//f/9//3//j/+v/7//v//P///wEAAQABAP7//v/+//7/+//5
//j/9f/2//b/9//3//X/9P/x/+//7f/s/+z/6f/p/+n/6P/m/+f/5//n/+f/5f/l/+X/
5f/n/+j/6P/o/+j/6P/o/+f/6f/p/+n/6f/l/+T/6P/x//v/BQAXADAATwB3AKQA2QAO
AToBVAFYAUMBCwGjADEA6f/B/53/iP+C/37/fP+I/5H/kf+T/5n/n/+n/7H/vf/E/8v/
0f/W/9z/4P/k/+b/5//o/+z/7P/u/+7/7P/s/+3/7f/u/+//7//v/+//7//w//D/8P/x
//H/8v/y//L/8v/y//P/9P/0//T/9f/1//X/9f/3//f/9//4//j/+P/5//r/+//7//z/
/P/+/////////wIAAwAEAAQABAAGAAcABwAJAAoACwAMAA0ADgAQABIAFwAXABgAGQAZ
ABsAHQAgACIAIwAlACYAKAAqACwALgAwADAAMQAyADUANgA3ADgAOQA6ADoAOgA6ADoA
OgA5ADoAOQA4ADcAOAA3ADYANAAxADAALwAsACgAJwAlACMAIQAfAB0AGwAWABQAEgAQ
AA4ACwAJAAcABwAFAAMAAQD///7//f/8//v/+v/5//j/+P/4//f/9v/0//T/8f/x//T/
9P/0//P/9f/0//P/8v/0//T/9P/0//P/8v/x//D/8P/w//D/8P/w//D/7//v/+//7//w
//H/8f/x//H/8f/x//H/8f/w//H/8P/w//D/7//w//D/8P/y//L/8v/x//H/8P/w//H/
8f/x//H/8v/y//P/8//0//L/8f/x//H/8v/y//L/8v/y//P/8//y//L/8v/y//L/9P/0
//T/9P/z//P/8//z//T/9P/0//T/8//z//P/8//x//H/8f/x//P/8//y//L/8v/x//H/
8f/y//L/8v/y//H/8f/w/+//8P/x//H/8v/w//D/8P/w//L/8f/x//H/8f/x//L/8v/w
/+7/8P/w//D/8P/v/+//7//w//D/8P/v/+//7//v//D/8P/w//D/8v/z//H/8v/y//L/
9f/1//X/9f/3//f/+P/5//r/+v/6//r//f/9//3//v///////v/+////AQABAAEAAAAA
AAAAAAAAAP/////9//r/+v/7//v/+f/4//X/8//x//D/8P/t/+3/7f/s/+r/6f/p/+n/
6f/p/+n/6f/p/+v/7P/s/+z/6v/q/+r/6f/p/+f/5//p/+n/6P/q/+3/9f8BAA0AGgAz
AFMAegCjANIABAEsAUABQQElAecAfwAXANv/t/+a/4j/gv98/37/if+P/5H/lf+b/5//
qf+5/8T/yf/P/9b/3v/i/+T/5v/p/+z/7P/s/+7/7v/s/+z/7f/t/+7/7//v/+//7//v
//D/8P/y//P/8//0//T/9P/0//T/8//0//T/9P/1//X/9f/1//f/9//3//j/+P/4//n/
+v/7//v//P/8//7/////////AAABAAIAAgAAAAIAAwADAAUABgAHAAgACQAKAAwADgAR
ABEAEgATABUAFwAZABwAHgAfACEAIgAiACQAJgAoACwALAAtAC4ALwAwADEAMgAzADQA
NAA0ADYANgA2ADUANAAzADIAMQAyADEAMAAuACsAKgApACYAJgAlACMAIQAfAB0AGwAZ
ABYAFAASABAAEAANAAsACQAFAAMAAQD///3//P/7//r/+f/4//f/9v/2//b/9f/0//T/
9P/x//H/8v/y//L/8f/v/+7/7f/s/+7/7v/u/+7/7v/u/+7/7v/u/+7/7v/u/+7/7v/t
/+3/7P/r/+v/6//t/+3/7f/t/+z/7f/u/+7/6//q/+r/6v/t/+7/7v/u/+7/7v/u/+3/
7f/s/+z/7f/t/+3/7f/u/+7/7//v//D/8P/v/+//7//s/+z/7P/s/+7/7//v/+7/7P/s
/+z/7P/u/+7/7v/u/+//7//v/+//7v/u/+7/7v/t/+3/7f/t/+3/7f/t/+3/6//r/+r/
6v/q/+n/6f/p/+r/6v/q/+r/7P/t/+3/7f/t/+3/7P/s/+r/6v/q/+r/7P/r/+v/6//r
/+v/7P/s/+z/6v/q/+r/6v/q/+r/6v/q/+n/6f/p/+r/6P/o/+f/5//p/+n/6v/q/+r/
6v/s/+3/7f/u/+7/7v/x//H/8f/x//H/8f/y//P/9v/2//b/9v/1//X/9f/2//j/+f/5
//r/+//9//3//f/6//r/+v/6//n/9//2//P/9P/0//X/9f/y//D/7P/p/+j/6P/p/+f/
5//n/+b/5P/j/+P/4//j/+P/4//j/+P/4//k/+T/5P/k/+T/5P/j/+X/4//l/+P/4//k
/+j/8f/7/wcAFwAsAE0AdQCgANEABAEuAUgBSgExAfEAhwAZANf/s/+T/4D/fP94/3r/
hv+N/4v/jf+R/5n/o/+t/7n/wP/F/83/0v/Y/9z/4P/i/+P/5P/l/+T/5f/k/+b/5v/n
/+f/6v/r/+v/6//r/+v/7P/s/+r/6//r/+z/7v/u/+7/7v/t/+7/7v/u/+//7//v/+//
8f/x//H/8v/0//T/9f/2//f/9//4//j/+P/5//n/+f/6//v//P/8//7/AAABAAEAAwAE
AAUABgAHAAgACgAMAA8ADwAQABEAEwAVABcAGgAcAB0AHwAgACQAJgAoACoALAAsAC0A
LgAvADAAMQAyADEAMgAyADIANAA0ADQAMwAzADMAMwAzADAALwAuACwAKwAqACkAJgAi
ACEAHwAdABsAGQAXABUAEgAQAA4ADAAIAAUAAwABAAEA///9//v/9//2//X/9P/z//L/
8f/w//D/8P/v/+7/8P/w/+3/7f/s/+z/7P/r/+v/6v/p/+j/6v/q/+r/6v/o/+j/6P/o
/+j/6P/o/+j/5v/m/+X/5f/m/+X/5f/l/+f/5//n/+f/5v/n/+j/6P/p/+j/6P/o/+f/
6P/o/+j/5v/m/+b/5f/n/+b/5v/n/+f/5//n/+j/6P/p/+n/6v/s/+v/6//r/+r/6v/q
/+r/6P/p/+n/6P/o/+j/6P/o/+j/6P/o/+j/5//n/+f/5//o/+j/6P/o/+n/6f/p/+n/
5//n/+f/5//n/+f/5v/m/+j/5//n/+f/6P/o/+j/6P/m/+f/5//n/+X/5f/k/+T/5P/k
/+T/5P/k/+P/4//j/+X/5f/o/+b/5v/m/+b/4//j/+P/5P/k/+T/4//j/+P/4//k/+T/
4v/i/+T/5f/m/+j/6f/q/+v/6//r/+v/6//r/+z/7f/s/+z/7P/s/+//7//v//D/8v/z
//P/9P/1//f/9//3//b/9v/2//b/9f/z//L/7//u/+7/7//v/+v/6v/n/+X/4//i/+L/
3//f/9//3v/c/93/3f/d/93/3f/d/93/3f/b/9z/3P/c/97/3v/e/93/3f/d/93/3f/b
/9z/3P/h/+3/+/8JACAAPwBlAJAAwwD8ACgBRgFQAT8BCQGjADEA5f+9/5n/gP92/3D/
cv98/4X/h/+J/43/kf+X/6H/rf+4/7//w//I/87/1v/a/9r/2f/a/9z/3P/e/97/4P/g
/+H/4f/i/+P/4//j/+P/4//k/+T/5P/l/+X/5v/m/+b/5v/m/+f/6P/o/+j/6//r/+v/
6//t/+3/7f/u/+7/7v/v//D/8f/x//L/8v/0//X/9f/1//j/+f/6//r/+v/8//3//f//
/wAAAQACAAMABAAGAAgACwALAAwADQAPABEAEwAWABgAGQAbABwAHgAgACIAJAAoACgA
KQAqACsALAAtAC4ALQAuAC4ALgAwADAAMAAvADAALwAuAC0ALAArACoAKAAnACYAJQAi
ACAAHwAdABsAGQAXABUAEwAQAA4ADAAKAAYAAwABAP/////9//v/+f/3//b/9f/0//P/
8v/x//D/7v/u/+3/7P/u/+7/6//r/+z/7P/s/+v/6//q/+n/6P/o/+j/6P/o/+j/6P/o
/+j/5v/m/+b/5v/o/+j/5//n/+j/5//n/+f/5//n/+f/5//m/+f/6P/o/+n/6P/o/+j/
5//o/+j/6P/o/+j/6P/n/+n/6P/o/+n/6f/p/+n/6v/o/+n/6f/q/+z/6//r/+v/6v/q
/+r/6v/q/+v/6//q/+r/6v/q/+r/6v/q/+r/6v/r/+v/6//r/+z/7P/s/+z/6//r/+v/
6//t/+3/7f/t/+3/7f/s/+z/7f/t/+7/7//u/+7/7v/u/+z/7f/t/+3/7//v/+7/7v/u
/+7/7v/u//D/7//v/+//7//v//D/8P/u/+7/8P/y//L/9P/0//T/9P/0//X/9v/4//r/
+v/5//n/+v/7//3//v///wAAAwAFAAcACAAIAAgACgALAAwADQAQABEAEwAVABYAFgAW
ABYAGQAZABkAGgAcAB0AHQAeACEAIwAjACMAIgAiACIAIgAhAB8AHgAbABoAGgAbABsA
GQAYABUAEwAPAA4ADgALAAsACwAKAAgABwAHAAcABwAGAAUABAADAAMABAAEAAQABAAE
AAQAAwADAAMABQADAAEAAgACAAUADwAZACcANgBLAGsAkAC5AOgAGgFCAVQBUQE5AfkA
jwApAO//zf+u/6D/mv+U/5b/of+n/6f/qf+v/7f/wf/N/9b/3f/j/+r/8P/0//T/+P/9
//7////+/////v/+//7///////7/////////AQABAAIAAgACAAMAAwAEAAMAAgABAAAA
AQACAAIAAgADAAMAAwADAAUABQAFAAYABgAGAAcACAAHAAcACAAIAAoACwALAAsADQAN
AA0ADAAOABAAEQARABMAFAAVABYAFQAWABgAGgAdAB0AHgAfAB8AIQAjACYAKAApACsA
LAAuADAAMgA0ADYANgA3ADgAOQA6ADsAPAA9AD4APgA+AD4APgA+AD0APgA9ADwAOwA6
ADkAOAA2ADUANAAzADAALgAtACsAKQAnACUAIwAhAB4AHAAaABgAGAAVABMAEQAPAA0A
CwAJAAcABgAFAAQAAwACAAEAAAD+//7//f/8//7//v/7//v/+v/6//r/+f/5//j/9//2
//b/9v/2//b/9v/2//b/9v/0//T/9P/0//T/9P/z//P/9P/z//P/8//z//P/8//z//P/
8//z//L/8f/w//D/8P/x//L/8v/y//T/9P/0//P/9f/0//T/9f/z//P/8//0//L/8//z
//T/9P/z//P/8//0//T/9P/0//T/9f/1//T/9P/0//T/9P/0//T/9P/0//P/8//z//P/
9P/0//T/9P/z//P/8//z//H/8f/x//H/8//z//L/8v/y//H/8f/x//D/8P/w//D/7v/v
/+//7//w//H/8f/y//L/8v/y//L/8v/x//H/8f/x//H/8v/y//L/8P/w//D/8P/w//D/
7//v/+//8P/w//D/7//v/+//7//w//D/8P/w//L/8//1//b/9v/2//X/9f/1//X/9//3
//j/+f/8//z//P/8//z/+//6//r//v//////AAABAAMAAwADAAIAAgACAAIAAQD///7/
+//6//r/+//7//n/+P/1//P/7//u/+7/6//r/+v/6v/o/+f/5//n/+f/6f/p/+n/6f/p
/+r/6v/q/+j/6P/o/+f/6f/p/+v/6f/p/+r/7P/x//v/BwATACYARQBpAJAAvQDuABoB
OAFEATkBDwG5AEcA7//H/6f/jP+C/4L/gP+G/5H/kf+P/5P/m/+j/63/uf/A/8f/zf/W
/9z/3v/g/+T/5//o/+r/6v/s/+z/7v/u/+//7//u/+//7//v/+//7//w//D/8P/x//H/
8v/y//L/8v/y//X/9v/2//b/9f/1//X/9f/z//P/8//0//j/+P/5//r/+//7//z//P/8
//3//f/9/wAAAQACAAIAAgAEAAUABQAJAAoACwAMAAsADAAOABAAEwATABQAFQAXABkA
GwAeACAAIQAjACQAJgAoACoALAAuAC4ALwAwADEAMgAzADQANQA2ADYANgA6ADoAOgA5
ADgANwA2ADUANgA1ADQAMgAxADAALwAsACgAJwAlACMAIQAfAB0AGwAaABgAFgAUABIA
DwANAAsACQAHAAUAAwABAAAA///+//v/+v/5//j/+P/4//f/9v/2//b/8//z//T/9P/0
//P/8f/w/+//7v/u/+7/7v/u/+//8P/x//L/8P/w//D/8P/u/+7/7f/t/+7/7f/t/+3/
6//r/+v/6//s/+3/7v/u/+//7v/u/+7/7//w//D/8P/u/+7/7v/t/+//7v/u/+//7f/t
/+3/7v/u/+//7//w//D/7//v/+//7//w//H/8v/w//H/8f/w//D/8P/w//D/8P/w//D/
8P/x//H/8f/x/+7/7v/u/+7/7//v/+//7//v/+//7//v/+//7//u/+7/7v/t/+3/7f/u
/+7/7v/u//D/8f/x//H/8P/v/+3/7P/u/+7/7v/u/+7/6//r/+z/7v/u/+7/7v/r/+v/
6//s/+z/7P/r/+v/7f/t/+7/7v/s/+z/7v/v/+//8P/w//D/7//v/+//7//z//P/9P/1
//b/9v/2//b/+f/5//n/+v/8//3//f/+//3//////////P/8//z//P/7//n/+P/1//X/
9v/4//n/9//2//P/8f/v/+7/7v/r/+v/6//q/+j/5f/l/+X/5f/l/+X/5f/l/+X/5v/m
/+b/5v/m/+b/5f/l/+f/5f/j/+X/5P/m/+n/8f/7/wkAHAA5AF8AiAC5APAAIgFKAVwB
VwE1AecAcwAPANf/sf+S/4b/gP94/3z/if+P/4//kf+V/53/p/+z/7r/wf/H/9D/1v/a
/9r/3v/j/+T/5v/m/+j/6P/m/+b/5//n/+j/6f/p/+n/6f/p/+r/6v/q/+v/6//s/+7/
7v/u/+7/7f/u/+7/7v/v/+//7//v//H/8f/x//L/8//y//L/8v/1//X/9v/2//b/9//3
//f/+f/5//n/+P/5//z//v///wMABAAFAAYABQAGAAgACgANAA0ADgAPAA8AEQATABYA
GAAZABsAHAAeACAAIgAkACYAJgAnACgAKwAsAC0ALgAvADAAMAAwADAAMAAwAC8ALgAt
ACwAKwAsACsAKgAoACcAJgAlACIAIAAfAB0AGwAXABUAEwARAA4ADAAKAAgABgADAAEA
//////3/+//5//X/9P/z//L/8f/w/+//7v/u/+7/7f/s/+r/6v/n/+f/6P/o/+j/5//n
/+b/5f/k/+T/5P/k/+T/5P/k/+T/5P/i/+L/4v/i/+L/4v/h/+H/4v/h/+H/4f/f/9//
3//f/+D/4f/i/+L/4f/g/+D/4P/h/+L/4v/i/+L/4v/i/+H/4//i/+L/4//j/+P/4//k
/+L/4//j/+T/5P/j/+P/4//k/+T/5P/k/+L/4//j/+L/4v/i/+L/4v/g/+D/4P/g/+H/
4f/h/+H/4v/i/+L/4v/h/+H/4f/h/+H/4f/h/+H/3//f/97/3v/g/9//3//f/97/3v/e
/97/3P/d/93/3f/d/93/3P/c/97/3v/e/97/3v/d/93/3f/d/97/3v/e/97/3v/b/9v/
2//c/9z/3P/b/9v/2//b/9z/3P/c/9z/3v/f/93/3v/e/97/4f/h/+H/4f/j/+P/5P/l
/+j/6P/o/+j/5//n/+f/6P/o/+n/6f/q/+v/7f/t/+3/7P/s/+z/7P/r/+n/6P/l/+T/
5P/l/+X/4//i/9//3f/d/9z/3P/Z/9n/2f/Y/9b/0//T/9P/0//T/9P/0//T/9P/1P/U
/9T/0v/S/9L/0f/T/9P/0//V/9P/0P/U/9n/4f/p//f/CAAjAEMAagCXAMgA+AAeATAB
KwENAckAXQD1/73/m/9+/3D/bv9q/2z/df97/3v/ff+D/4v/lf+h/6j/r/+3/77/xP/I
/8r/zv/R/9L/0v/S/9T/1P/U/9T/1f/V/9b/1//X/9f/1//X/9j/2P/W/9f/1//Y/9j/
2P/Y/9j/2f/a/9r/2v/b/9v/2//b/9v/2//b/9z/3v/e/9//4P/h/+H/4v/i/+L/4//j
/+P/5f/l/+X/5P/l/+j/6v/r/+3/7v/v//D/7//w//L/9P/3//f/+P/5//n/+//9/wAA
AgADAAUABgAIAAoADAAOABAAEAARABIAEwAUABUAFgAVABYAFgAWABgAGAAYABcAGAAX
ABYAFQAUABMAEgAQABEAEAAPAAwACgAJAAcABQADAAEA///9//r/+P/2//T/8v/v/+3/
6//p/+f/5f/j/+P/4v/h/+D/3f/c/9v/2v/Y/9j/1//W/9j/2P/V/9X/1P/U/9T/0//T
/9L/0f/Q/9L/0v/S/9L/0P/Q/9D/0P/Q/9D/0P/Q/9D/0P/P/8//zv/N/83/zf/O/8//
0P/R/9H/0f/R/9D/0f/Q/9D/0P/P/9D/0P/Q/9D/0P/Q/8//z//O/87/z//P/8//z//Q
/9D/0f/R/9L/0v/R/9H/0f/S/9L/0v/S/9D/0f/R/9D/zv/O/87/zv/O/87/zv/O/83/
zf/N/83/zv/O/87/zv/L/8v/y//L/83/zf/N/83/zf/N/8z/zP/M/8v/y//L/8z/zP/M
/8z/yv/L/8v/y//L/8v/yv/K/8r/yv/K/8r/yv/J/8n/yf/H/8f/yP/I/8b/xv/G/8b/
x//H/8j/yf/H/8f/x//H/8b/xv/G/8X/x//H/8n/yf/J/8v/y//L/8v/y//M/8z/zP/M
/87/zv/P/9D/0P/R/9D/0P/Q/9D/0f/S/9P/1f/Y/9j/2P/Y/9f/1v/V/9b/1v/W/9X/
0v/R/9D/z//O/87/zv/O/87/zP/K/8j/xv/F/8T/w//C/8H/wP+//77/vP+8/7z/vP+8
/7z/vP+8/77/vv++/77/vP+8/7z/vP+8/7z/vP+8/8H/xv/L/9D/4v/0/wYAGAA/AGYA
jQC0AA==
         </WaveFormData>
      </LeadData>
      <LeadData>
         <LeadByteCountTotal>10000</LeadByteCountTotal>
         <LeadTimeOffset>0</LeadTimeOffset>
         <LeadSampleCountTotal>5000</LeadSampleCountTotal>
         <LeadAmplitudeUnitsPerBit>4.88</LeadAmplitudeUnitsPerBit>
         <LeadAmplitudeUnits>��V</LeadAmplitudeUnits>
         <LeadHighLimit>2147483647</LeadHighLimit>
         <LeadLowLimit>268435456</LeadLowLimit>
         <LeadID>V6</LeadID>
         <LeadOffsetFirstSample>0</LeadOffsetFirstSample>
         <FirstSampleBaseline>0</FirstSampleBaseline>
         <LeadSampleSize>2</LeadSampleSize>
         <LeadOff>FALSE</LeadOff>
         <BaselineSway>FALSE</BaselineSway>
         <ExcessiveACNoise>FALSE</ExcessiveACNoise>
         <MuscleNoise>FALSE</MuscleNoise>
         <LeadDataCRC32>3746025298</LeadDataCRC32>
         <WaveFormData>
AAAAAAIAAwACAAMABAAFAAgACAAIAAgACAAIAAgABwAEAAMAAAAAAAAAAAAAAP7////8
//r/+P/4//f/9f/0//P/8v/x//D/8P/x//H/8P/y//L/8//z//H/8f/x//H/8v/y//L/
8v/y//P/8f/x//H/8v/2//3/BAAOABwAMgBNAGkAhgCpAMYA1wDdANMAsABlAA4A2P++
/6//qP+v/7T/tP+5/77/vP+4/7b/uP++/8b/zP/S/9j/3f/g/+P/5v/q/+v/7f/v//D/
8f/x//L/8f/x//H/8v/0//T/9P/1//P/8//z//T/9v/2//b/9v/2//b/9v/2//T/9v/2
//b/+P/4//j/+f/5//n/+f/6//j/+P/5//r/+v/7//z//P/9//7///8AAAEAAAD//wAA
AgADAAQABQAGAAYABwAIAAoACwALAAwADwAQABEAEgASABQAFgAWABkAGwAdAB4AIAAh
ACIAJAAlACcAKAAoACkAKwAtAC4ALAAsACwALgAwAC8ALwAuAC4ALgAuAC4AMAAuAC4A
LQAqACgAJwAmACUAIwAhACEAHAAaABkAFwAWABQAEgAQAA0ACwAKAAgABwAFAAUAAwAC
AAEA///+//3//P/7//r/+P/4//j/9//4//n/+f/5//f/9//2//X/9//2//b/9v/0//T/
9f/1//T/8//z//P/8//z//P/8//0//P/8//z//P/8//z//T/8v/z//P/8v/v/+//7//w
//H/8v/z//T/8//z//L/8v/0//T/8//z//L/8//z//P/9P/0//X/9f/z//P/8//z//L/
8v/y//P/9P/0//X/9v/2//b/9f/1//b/9v/2//b/9v/2//X/9f/2//f/9//3//j/9//3
//j/9v/2//b/9v/1//X/9f/1//X/9v/2//X/8//z//P/8//2//b/9f/1//P/8//0//T/
9P/0//P/8//1//X/9P/0//b/9v/2//b/9v/2//b/9v/4//b/9v/2//b/9P/0//T/9P/0
//T/9P/z//P/8//z//P/8//z//X/9v/2//f/9//3//n/+f/6//r/+v/8//z//f///wAA
AAABAP//AAAAAAIAAwAEAAUABgAHAAgACAAIAAYABgAGAAYABQAEAAMAAAAAAAAAAAAA
AP7//f/6//j/+P/4//f/9f/0//P/8v/x//D/8P/x//H/8P/w//D/8f/v/+//7//v//H/
8P/w//D/8v/y//H/7//v//H/8v/4////CAAQACAANgBRAG0AjACxAM4A2wDbAM8AqABb
AAYA1P+8/63/rP+x/7L/tP+7/8D/vv+6/7j/vP/C/8r/0P/U/9j/3f/i/+X/5v/q/+v/
7//v//D/8f/x//L/8//z//P/9P/0//T/9P/1//X/9f/1//b/9P/0//T/9P/2//b/9v/2
//T/9v/2//b/9v/2//b/9//3//f/9//4//r/+v/7//z//P/9//7//v/+//7//v/+/wAA
AAAAAAIAAgADAAQABQAGAAYABwAIAAgACQAJAAoADQAOAA8AEAAQABIAFAAUABcAGQAb
ABwAHgAfACAAIgAjACUAJgAmACcAKQArACwAKgAqACoALAAtAC0ALgAuACwALAAsACwA
LAAqACoAKQAoACYAJQAkACMAIQAfAB8AGgAYABcAFQAUABIAEAAOAAsACQAIAAYABQAD
AAMAAQD+//3/+//6//v/+v/5//j/+P/4//j/9//3//f/9v/1//X/9f/0//P/9f/0//T/
9P/y//L/8//z//T/8//z//P/8f/x//H/8f/y//H/8f/x//H/8f/x//L/8P/x//H/8P/v
/+//7//w//D/8P/w//D/8f/x//D/8P/y//L/8f/x//D/8f/x//H/8v/y//P/8//x//H/
8f/x//L/8v/y//P/8//y//L/8v/y//L/8f/x//L/8v/y//L/8v/y//H/8f/y//P/8//z
//L/8f/x//L/8v/y//L/8v/x//H/8f/x//H/8v/y//H/8f/x//H/8f/w//D/7//v//H/
8f/y//L/8P/w/+//7//x//H/8P/w//D/8P/w//D/8P/w//D/8P/x//D/8P/w//D/8P/w
//D/8P/w//D/8P/w/+//7f/t/+3/7f/v/+//8f/y//L/8//z//P/8//z//T/9P/0//b/
9v/3//f/+P/4//n/+f/6//r//P/7//z//f/+/wEAAgACAAIAAAAAAAAAAAABAAAA///8
//r/+v/6//r/+v/5//b/9P/y//L/8f/v/+z/6//q/+n/6v/q/+v/6//q/+r/6v/r/+n/
6f/p/+n/6f/o/+j/6P/q/+r/6f/p/+n/6//s//D/9f/8/wYAEAAcADEATwBoAIMAogC7
AMMAvwCqAH0ALgDk/8D/r/+i/6H/qv+q/63/sv+2/7L/rv+u/7b/vv/G/8z/zv/T/9r/
3//i/+T/5f/l/+X/6P/p/+n/6v/r/+v/6//s/+z/7P/s/+3/7f/t/+3/7v/s/+z/7P/s
/+z/7P/s/+z/7P/u/+7/7v/u/+7/7v/v/+//7//v//D/8v/y//P/9P/0//X/9v/2//b/
9v/2//b/9v/2//b/+P/6//v//P/9//z//P/9//7/AAABAAEAAgADAAQABQAGAAoADAAO
AA4ADwARABMAFAAUABUAFgAYABkAGwAcABwAHQAfACEAIgAkACQAJAAmACQAIwAjACIA
JAAkACQAJAAkACIAIgAhACAAHgAdABwAGwAZABcAFwAUABIAEQAPAA4ADAAKAAgABQAD
AAIAAAABAP/////9//z/+//5//j/9//2//X/9P/0//T/9P/z//H/8f/w/+//8f/x//D/
7//x//D/8P/w/+7/7v/v/+//8P/v/+//7//t/+3/7f/t/+7/7f/t/+3/7f/t/+3/7v/u
/+//7//u/+//7//v//D/7v/u/+7/7v/t/+3/7P/s/+z/7P/r/+v/7f/v//D/8f/w//D/
8f/x/+//7//v/+//7v/u/+7/7//x//D/8P/w//L/8v/x//H/8v/y//L/8v/y//L/8f/x
//D/8f/x//H/8v/x//H/8v/w//D/8P/w//H/8f/x//H/8f/y//L/8f/x//H/8f/x//L/
8v/x//H/8f/x//L/8v/y//L/8f/x//H/8f/w//D/8P/w//D/8P/y//L/8v/y//H/8f/y
//L/8v/y//L/8P/w//D/8P/w//D/8P/v//H/8f/x//H/8//z//X/9v/0//X/9f/1//X/
9f/2//b/+P/6//r/+//7//z//P/9//v//P/8//7//f/+////AAADAAQABAAEAAQABAAE
AAQAAwACAAEA/v/8//z//P/8//r/+f/2//T/9P/0//P/8f/w/+//7v/t/+z/7P/t/+3/
7P/s/+z/7f/t/+3/7f/t/+3/7P/s/+z/7P/s/+3/7f/t/+3/8P/2//3/BgAQACAANgBR
AG0AjACxAMwA1QDTAMMAlABDAPL/yP+y/6X/pP+r/67/sP+3/7j/tv+y/7T/uP++/8T/
yv/O/9T/2f/g/+X/5v/m/+f/6f/p/+r/6//r/+z/7//v/+//8P/u/+7/7v/v/+//7//v
//D/8P/w//D/8P/w//D/8P/w//D/8v/y//L/9P/0//T/9f/z//P/8//0//T/9P/1//b/
9v/3//j/+P/2//b/9v/2//r/+v/6//z/+v/7//z//f8AAAAAAQACAAQABQAFAAYABwAI
AAkACgAMAA4AEAAQABEAEwAVABYAGAAZABoAHAAdAB8AIAAgACEAIwAlACYAKAAoACgA
KgAqACkAKQAoACYAJgAmACYAJgAkACQAIwAiACAAHwAeAB0AGwAZABkAFgAUABMAEQAP
AAwACQAGAAUAAwACAAAA/f/7//v/+f/6//n/9//2//X/9P/z//L/8v/y//L/8f/v/+//
7v/t/+//7//u/+3/7//u/+7/7v/u/+7/7//v/+z/6//r/+v/6//r/+v/6//q/+n/6f/p
/+n/6f/p/+r/6v/r/+v/6v/p/+n/6f/q/+r/6v/q/+r/6//r/+r/6v/s/+z/6//r/+r/
6//r/+v/6v/q/+v/6//t/+3/7f/t/+z/7P/s/+3/7//u/+7/7v/s/+z/6//r/+7/7v/u
/+7/7P/s/+v/6//u/+//7//v/+7/7f/t/+7/7f/s/+v/6v/q/+v/7P/t/+3/7v/u/+3/
7f/t/+3/7f/u/+7/7f/t/+3/7f/u/+7/7v/u/+3/7f/t/+3/7P/s/+z/7P/s/+z/7P/s
/+z/7v/u/+7/7v/u/+7/7v/t/+3/7f/t/+3/7f/t/+//8P/w//H/8f/x//P/8//0//T/
8v/0//T/9f/1//b/9v/3//f/+P/4//r/+//8//3//v8BAAIAAgACAAIAAgACAAIA///+
//3/+v/8//z//P/8//r/+f/2//T/8v/y//H/7//s/+v/6v/p/+n/6v/s/+3/6v/q/+r/
6//r/+v/6//r/+v/6v/q/+r/7v/u/+3/6//p/+n/7P/y//n/AgAMABwAMgBNAGkAjACv
AMoA1wDXAMsAogBVAAIA0v+8/6n/pv+r/67/sP+3/7z/uP+0/7T/uP++/8T/yv/Q/9b/
2//e/+H/5P/o/+n/6f/r/+z/7f/t/+7/7//v/+//8P/w//D/8P/x/+//7//v//D/8v/y
//L/8v/0//T/9P/0//L/9P/0//T/9P/0//T/9f/1//X/9f/2//b/9v/3//j/+P/5//r/
+v/6//r/+v/6//7//v/+/wAAAAABAAIAAwAEAAQABQAGAAgACQAJAAoADQAOAA8AEAAQ
ABIAFAAUABUAFwAZABoAHgAfACAAIgAhACMAJAAkACUAJwApACoALAAsACwALgAuAC0A
LQAsACwALAAsACwALAAqACoAKQAoACYAJQAkACEAHwAdAB0AGgAYABcAFQAUABIAEAAO
AA0ACwAKAAgABQADAAMAAQACAAEA///+//3//P/7//r/+P/4//j/9//3//f/9v/1//b/
9//3//f/9//2//b/9v/2//b/9//3//T/8//z//P/9f/1//X/9f/y//H/8f/x//L/8//0
//b/9f/1//T/8v/z//P/8//0//T/9P/0//T/9f/1//T/9P/2//b/9f/1//T/9f/1//X/
9P/0//X/9f/3//f/9//3//b/9v/2//f/+f/4//j/+P/2//b/9f/1//T/9P/0//T/9f/2
//b/9//3//f/9v/1//b/9f/1//b/9v/2//b/9v/1//X/9f/1//X/9v/2//X/9f/1//X/
9f/2//b/9f/1//P/8//0//T/9v/2//X/9f/3//f/9v/2//T/9P/0//T/9P/0//T/9P/z
//L/9P/0//T/9P/0//T/9P/0//T/9P/0//P/8//z//P/8//1//X/9//4//b/9//3//f/
9//3//j/+P/6//z//P/9//v//P/8//3///8AAAAAAgABAAIAAwAEAAUABgAGAAYABgAG
AAYABgAHAAYABQACAAAAAAAAAAAAAAD///z/+v/2//b/9f/z//T/8//y//H/7v/u/+//
7//u/+7/7v/v//H/8f/x//H/7//u/+7/7v/u/+z/7f/t/+//7//u//D/9/8CAAoAEgAi
ADkAUQBsAIkAqgDDAMsAxwC2AIUAOADs/8j/tf+o/6f/rP+s/6//tv+4/7T/tP+2/7j/
wP/K/9L/1v/Z/97/4//m/+j/6//t/+//7v/v/+//8P/x//H/8f/y//L/8v/y//P/8f/x
//H/8v/0//T/9P/0//T/9P/0//T/9P/2//b/9v/2//b/9v/3//f/9//3//j/+P/4//n/
+v/4//n/+v/6//z//P/8//z//v/+//7/AAD+////AAABAAIAAgADAAQABAAFAAUABgAJ
AAoACwAMAA4AEAASABIAEwAVABcAGAAaABsAHAAeAB8AIQAiACIAIQAjACUAJgAoACgA
KAAqACoAKQApACgAKAAoACgAKAAoACYAJgAlACQAIgAhACAAHwAdABsAGwAaABgAFwAV
ABQAEgAQAA4ACwAJAAgABgADAAEAAQD//wAA///9//z/+//6//n/+P/4//j/+P/3//f/
9//2//X/9f/1//T/8//x//D/8P/w//D/8P/x//H/8v/x//H/8f/z//P/8//z//L/8f/x
//H/7//v/+//8P/w//H/8f/w//H/8f/x//L/8P/w//D/8P/x//H/8P/w//L/8v/x//H/
8P/x//H/8f/w//D/8f/x//P/8//z//P/8v/y//L/8//x//D/8P/w//H/8v/y//P/8//y
//H/8P/y//L/8f/x//L/8//z//P/8v/x//H/8v/w//D/8P/w//H/8f/x//H/8f/y//L/
8f/x//H/8f/x//D/8P/v/+//8f/x//L/8v/y//L/8f/x/+//7//u/+7/7//w//H/8v/y
//L/8v/y//H/8f/v//H/8P/u/+7/7v/u//D/8P/w//D/8P/w//D/7//x//H/8f/x//H/
8f/z//T/8v/z//P/8//1//X/9v/2//T/9v/2//f/9//4//j/+f/7//z//P/+//3//v//
/wAAAQACAAIAAgACAAIAAgACAAEAAAD///z//P/8//z//P/4//f/9P/y//L/8v/x/+//
7v/t/+z/6//q/+r/6//r/+z/7P/s/+3/6//r/+v/6//r/+r/6v/q/+r/6v/p/+n/5//n
/+z/9P/7/wQADAAaADIATwBpAIgAqQDEANEA0QC/AJIAQQDw/8T/sP+h/6D/qf+q/6z/
s/+2/7L/rP+u/7T/uv/C/8j/zv/S/9f/3P/f/+L/5P/l/+f/6f/p/+n/6P/o/+n/6f/p
/+r/7P/s/+z/7f/t/+3/7f/u/+z/7P/s/+z/7v/u/+7/7v/u//D/8P/w//D/8P/w//H/
8f/x//H/8v/y//L/8//0//T/9f/2//b/9v/2//b/9v/4//j/+P/6//r/+//8//3//v/+
////AAACAAMAAwAEAAcACAAJAAoACgAMAA4ADgARABMAFQAWABgAGQAaABwAHQAfACAA
IAAhACMAJQAmACQAJAAkACYAKAAnACcAJgAoACgAKAAoACcAJAAjACEAIgAgAB8AHgAb
ABkAFwAXABQAEgARAA8ADgAMAAoACAAFAAMAAgAAAP///f/9//v/+v/5//f/9v/z//L/
8f/w//L/8v/y//H/8f/x//D/7//v/+//7v/t/+3/7P/s/+z/7P/s/+3/7f/q/+n/6f/p
/+v/6//r/+v/6P/n/+f/5//p/+n/6f/q/+r/6//r/+r/6f/p/+n/6v/q/+r/6v/q/+v/
6//q/+r/6v/q/+n/6f/q/+v/6//r/+r/6v/r/+v/6//r/+v/6//s/+z/7P/t/+3/7P/s
/+z/6v/q/+n/6f/q/+r/6v/q/+z/7P/r/+v/6v/r/+v/6//s/+v/6//s/+z/7P/s/+z/
6f/p/+n/6f/p/+r/6v/p/+n/6f/p/+n/7P/s/+v/6//p/+n/6v/q/+j/6P/n/+f/6f/p
/+j/6P/o/+j/6P/o/+j/6P/s/+r/6v/q/+r/6P/o/+j/6P/o/+j/6P/n/+f/5//n/+f/
5//n/+n/6v/s/+3/7f/t/+3/7f/u/+7/7P/u/+7/7//v//D/8P/x//H/8v/y//T/9//4
//n/+v/5//r/+v/6//r/+v/6//r/+f/4//f/9P/0//T/9P/0//L/8f/u/+z/6v/q/+n/
5//k/+P/4v/h/+D/4P/h/+H/4v/i/+L/4//j/+P/4//j/+P/4v/i/+L/4P/g/+H/4f/h
/9//4P/m/+3/9v8AAA4AJAA/AFsAegCfALwAywDPAMcAoABTAAAAzv+2/6P/nP+h/6L/
pv+t/7D/rv+s/6r/rP+w/7b/vv/G/8r/z//S/9X/2v/e/9//3f/d/+D/4f/h/+L/5f/l
/+X/5v/m/+b/5v/n/+f/5//n/+j/6P/o/+j/6P/o/+j/6P/o/+j/6v/q/+r/6v/q/+r/
6//t/+3/7f/u/+z/7P/t/+7/8P/x//L/8v/y//L/8v/y//T/9P/0//b/9v/3//j/+f/6
//r/+//8//7//////wAAAwAEAAUABgAIAAoADAAMAA0ADwARABIAFgAXABgAGgAbAB0A
HgAeAB0AHwAhACIAIgAiACIAJAAmACUAJQAkACQAJAAkACQAJAAiACIAIQAgAB4AHQAc
ABsAGQAXABcAFgAUABMAEQAPAAwACQAGAAUAAwACAAAA///9//3/+//6//n/9//2//X/
9P/z//L/8v/y//L/8f/x//H/8P/v//H/8f/w/+//7f/s/+z/7P/s/+z/7f/t/+7/7f/t
/+3/6//r/+v/6//s/+v/6//r/+v/6//r/+z/7P/t/+3/7P/t/+3/7f/u/+z/7P/s/+z/
7f/t/+z/7P/u/+7/7f/t/+z/7f/t/+3/7v/u/+//7//v/+//7//v//D/8P/w//H/8f/w
//D/8P/w//D/7//v/+7/7v/u/+7/7//w//D/8f/y//P/8//z//L/8f/x//L/8v/y//L/
8v/z//P/8//z//P/9P/0//P/8//z//P/8//0//T/8//z//P/8//0//T/9v/2//X/9f/1
//X/9P/0//b/9v/2//b/9v/2//b/9v/1//X/9//3//j/+P/4//j/+P/7//z//f/+////
AAABAAEAAgADAAQABQAGAAcACgAMAAwADQANAA0ADgAPABEAEgATABYAFwAZABsAHAAc
AB0AHQAeAB4AIAAjACQAJQAmACkAKgAqACoAKAAoACgAKAAnACYAJQAiACIAIgAiACIA
IAAfABwAGgAYABgAFwAVABQAEwASABEADgAOAA8ADwANAAwACwALAAsACwALAAsACwAK
AAoACgAKAAoACwAJAAcABwAIAAwAEwAcACQALAA8AFEAawCEAKEAwgDbAOEA2wDKAJsA
SgAAANz/y/++/7//xv/G/8f/zv/Q/8z/yv/M/9D/2P/g/+b/6v/v//T/+f/8//z///8B
AAEAAAABAAEAAgADAAMAAwAEAAQABAAEAAUAAwADAAMABAAGAAYABgAGAAQABAAEAAQA
BAAGAAYABgAGAAYABgAHAAcABwAHAAgABgAGAAcACAAGAAcACAAIAAoACgAKAAoADAAM
AAwADgAMAA0ADgAPABIAEgATABQAFAAVABUAFgAXABgAGQAaABwAHgAgACAAHwAhACMA
JAAmACcAKAAqACsALQAuAC4ALQAvADEAMgA0ADQANAA2ADYANQA1ADQANgA2ADYANgA0
ADIAMgAxADAALgAtACwAKwApACcAJwAmACQAIwAhAB4AHAAaABgAFwAVABQAEgARAA8A
DwANAAwACwAJAAgABwAGAAUABAACAAIAAgABAAEAAQAAAP////////7//f/9//z//P/8
//z//P/9//3//v/9//3//f/7//v/+//7//r/+f/5//n/+//7//v//P/6//v/+//6//n/
+f/5//r/+P/4//j/+P/5//n/+P/4//r/+v/5//n/+v/7//v/+//6//r/+//7//v/+//7
//v/+v/6//r/+//7//r/+v/6//z//P/7//v//P/8//z//P/6//r/+f/5//j/+f/5//n/
+v/5//n/+v/6//r/+v/6//n/+f/5//n/+f/6//r/+f/5//n/+f/5//r/+v/5//n/9//3
//j/+P/6//r/+f/5//n/+f/4//j/+v/6//r/+v/4//j/+P/4//n/9//6//n/+P/3//b/
+P/4//j/+P/4//j/+P/3//f/9//3//f/9//3//n/+v/6//v/+//7//v/+//8//z//v8A
AAAAAQABAAIAAgADAAIAAgABAAIAAwAEAAUABgAJAAoACgAKAAgACAAIAAgABwAGAAUA
AgACAAIAAgACAAAA///8//r/+P/4//f/9f/0//P/8v/x//D/8P/x//H/8P/w//D/8f/x
//H/8f/x//H/8P/w//D/8P/y//H/8f/x//H/8v/2////BgAOABoAMABJAGMAfgCfALwA
zQDPAMcAqgBpABIA1v+8/63/pP+r/7D/sv+3/7z/uv+0/7T/tv+8/8T/zP/S/9b/2f/g
/+P/5v/m/+v/7f/t/+7/7//v//D/8f/x//H/8v/y//L/8v/z//H/8f/x//L/9P/0//T/
9P/0//T/9P/0//T/9v/2//b/9P/0//T/9f/z//P/8//0//b/9v/3//j/+P/5//r/+v/6
//r/+v/6//z//P/8//7/AAABAAIAAwAEAAQABQAGAAcABwAGAAYACAAKAAwADgAOABAA
EgASABUAFwAZABoAHAAdAB4AIAAgACEAIQAgACMAJQAnACgAJgAmACYAKAApACkAKgAq
ACoAKgAqACoAKgAoACgAJwAmACQAIwAiACEAHwAdAB0AGgAYABcAFQASABAADgAMAAoA
CQAJAAgABQADAAMAAQAAAP///f/8//v/+v/5//j/9v/2//b/9f/1//X/9P/z//X/9f/0
//P/8f/w//D/8P/w//D/8f/x//L/8f/x//H/8f/x//H/8f/w/+//7//v/+//7//v//D/
7//v/+7/7P/s/+3/7v/w/+7/7v/u/+7/8f/x//D/8P/w//D/7//v/+7/7//v/+//7v/u
/+//7//x//H/8f/x//D/8P/w//H/8f/w//D/8P/y//L/8f/x//H/8P/v/+7/8P/w/+//
7//w//H/8f/x//D/7//v//D/8P/w//D/8P/x//H/8f/x//D/8P/v/+3/7f/t/+3/7f/u
/+7/7f/t/+//7//w//D/7v/u/+3/7f/t/+3/7P/s/+7/7P/s/+7/7P/s/+z/7P/s/+z/
7P/s/+z/7P/s/+v/7f/t/+3/7f/r/+v/7f/u//D/8f/x//H/7//v//D/8P/y//T/9P/1
//P/9P/0//X/9f/2//b/+P/5//r/+//8//3//v/+//7//P/8//z//P/9//z/+//4//j/
+P/4//j/+P/3//T/8v/u/+7/7f/r/+r/6f/o/+f/5v/m/+f/5//m/+b/5v/n/+f/5//n
/+f/5//m/+b/5v/m/+b/5f/l/+X/4//k/+j/7//0//z/CAAeADcAUwBwAJMAuADPANkA
1wDAAIcAMgDo/8T/rf+i/6X/qv+o/6v/sv+0/7D/rv+u/7L/uP/A/8b/yv/P/9T/2f/c
/9z/3//j/+X/5P/l/+X/5v/l/+X/5f/m/+b/5v/m/+f/5//n/+f/6P/o/+j/6P/o/+r/
6v/q/+r/6P/q/+r/6v/q/+r/6v/r/+3/7f/t/+7/7P/s/+3/7v/u/+//8P/w//D/8P/w
//D/8v/y//L/9P/0//X/9v/3//j/+P/5//r//P/9//3//v///wAAAQACAAQABgAIAAgA
CQALAA0ADgAOAA8AEAASABUAFwAYABgAGQAbAB0AHgAeAB4AHgAgACIAIQAhACAAHgAe
AB4AHgAgAB4AHgAdABoAGAAXABYAFwAVABMAEwAOAAwACwAJAAYABAACAAAA/v/9//3/
/P/5//f/9//1//L/8f/v/+7/7//u/+3/7P/s/+z/7P/r/+n/6f/o/+f/5//n/+b/5f/n
/+b/5v/m/+T/5P/l/+X/5P/j/+P/4//j/+P/4//j/+L/4f/h/+H/4f/h/+H/4v/g/+H/
4f/g/+D/4f/i/+T/4v/i/+L/4v/j/+P/4v/i/+L/4v/h/+H/4v/j/+P/4//k/+T/5f/l
/+P/4//j/+P/5P/k/+T/5f/l/+T/5P/k/+b/5v/l/+X/5P/k/+T/5P/k/+T/4//j/+L/
4//j/+P/5P/j/+P/5P/i/+L/4v/i/+P/4//j/+P/4//k/+T/4//j/+P/4//j/+L/4v/h
/+H/4f/h/+L/4v/i/+L/4f/h/+H/4f/g/+D/4v/i/+L/4v/i/+L/4v/i/+L/4v/g/+D/
4P/g/97/3v/e/93/3v/f/+D/4f/f/9//4f/i/+L/4//j/+P/4//j/+T/5P/k/+b/5v/n
/+n/6v/q/+v/6f/q/+r/7P/r/+z/7f/u/+//8P/w//D/8P/w//D/8P/x//D/7//s/+r/
6v/q/+r/6P/n/+T/4v/i/+L/4f/f/97/3f/c/9v/2P/Y/9n/2f/W/9b/1v/X/9n/2f/Z
/9n/1//W/9b/1v/Y/9j/1//X/9X/1f/W/9z/4f/o//D//P8OACUAPQBaAHkAmACvALUA
sQCeAGsAGADO/6r/m/+O/5H/mP+a/5v/oP+i/57/nP+e/6L/qv+y/7b/uv/B/8b/yf/O
/9D/0f/T/9X/1P/V/9X/1v/X/9f/1//Y/9j/2P/Y/9n/2f/Z/9n/2v/Y/9j/2P/Y/9j/
2P/Y/9j/2P/a/9r/2v/a/9r/2v/b/9v/2//b/9z/3P/c/93/3v/e/9//4P/g/+D/4P/g
/+D/4P/g/+D/4v/k/+X/5v/n/+j/6P/p/+r/6v/r/+v/7P/v//D/8f/y//L/9P/2//b/
9//5//v//P/+////AAACAAEAAwAEAAQABQAHAAkACgAKAAoACgAMAAwACwALAAoADAAM
AAwADAAMAAoACgAJAAgABgAFAAQAAwABAP/////+//z/+//5//b/9P/y//D/7//t/+z/
6v/n/+X/5f/j/+L/4f/f/97/3f/c/9v/2v/a/9r/2v/Z/9f/1//W/9X/1f/V/9T/0//V
/9T/1P/U/9T/1P/V/9X/1P/T/9P/0//T/9P/0//T/9L/0f/R/9H/0f/R/9H/0v/S/9P/
0//S/9H/0f/R/9L/0v/S/9L/0v/T/9P/0v/S/9T/1P/T/9P/0//T/9L/0f/S/9L/0//T
/9P/0//T/9P/0v/S/9L/0//T/9L/0v/S/9L/0v/R/9H/0P/Q/9D/0P/S/9L/0f/R/9D/
0f/R/9H/0P/P/8//0P/Q/9D/0P/Q/8//z//P/8//z//Q/9D/z//N/83/zf/N/87/zv/N
/83/y//L/8z/zP/O/87/zf/N/83/zf/M/8z/zP/M/8z/zP/K/8r/yv/K/8n/yf/J/8n/
y//K/8r/yv/J/8n/yf/J/8f/xv/G/8b/yP/I/8n/yf/N/87/zv/O/87/zv/P/8//zf/N
/8//0P/S/9L/0v/S/9L/0v/T/9P/0//V/9X/1v/Y/9j/2f/a/9n/2v/a/9r/2f/a/9j/
1v/V/9T/0//S/9D/0P/Q/9D/zf/M/8v/yv/J/8j/x//G/8X/xP/D/8L/wP/A/8D/wP/A
/8D/wP/A/8D/wP/A/8D/wP/A/8D/wP++/77/vv++/8L/xv/K/87/2v/m//L//v8XADAA
SQBiAA==
         </WaveFormData>
      </LeadData>
   </Waveform>
</RestingECG>
