# Supplementary material for: Detection of Left Atrial Enlargement Using a Convolutional Neural Network-Enabled Electrocardiogram
Source: Front Cardiovasc Med. 2020 Dec 17;7:609976. doi: 10.3389/fcvm.2020.609976 (PMC7773668; doi:10.3389/fcvm.2020.609976)
Supplement: Supplementary file 2 [file Data_Sheet_2.ZIP › normal1/1802010104_8099_00000023.XML]

<?xml version="1.0" encoding="Windows-1252"?>
<!DOCTYPE RestingECG SYSTEM "restecg.dtd">
<RestingECG>
   <PatientDemographics>
      <PatientID>1802010104</PatientID>
      <PatientAge>69</PatientAge>
      <AgeUnits>Years</AgeUnits>
      <Gender>Female</Gender>
      <PatientLastName>qikebing</PatientLastName>
   </PatientDemographics>
   <TestDemographics>
      <DataType>Resting</DataType>
      <Site>1</Site>
      <AcquisitionDevice>MAC55</AcquisitionDevice>
      <Status>Unconfirmed</Status>
      <Priority>Normal</Priority>
      <AcquisitionTime>09:53:04</AcquisitionTime>
      <AcquisitionDate>07-08-2015</AcquisitionDate>
      <CartNumber>1</CartNumber>
      <AcquisitionSoftwareVersion>009C</AcquisitionSoftwareVersion>
      <XMLSourceVersion>MAC5000 v1.0</XMLSourceVersion>
   </TestDemographics>
   <RestingECGMeasurements>
      <VentricularRate>57</VentricularRate>
      <AtrialRate>57</AtrialRate>
      <PRInterval>172</PRInterval>
      <QRSDuration>80</QRSDuration>
      <QTInterval>428</QTInterval>
      <QTCorrected>416</QTCorrected>
      <PAxis>57</PAxis>
      <RAxis>23</RAxis>
      <TAxis>17</TAxis>
      <QRSCount>9</QRSCount>
      <QOnset>229</QOnset>
      <QOffset>269</QOffset>
      <POnset>143</POnset>
      <POffset>209</POffset>
      <TOffset>443</TOffset>
      <ECGSampleBase>500</ECGSampleBase>
      <ECGSampleExponent>0</ECGSampleExponent>
   </RestingECGMeasurements>
   <Diagnosis>
      <Modality>Resting</Modality>
         <StatementCount>2</StatementCount>
         <LabelText>12SL ��ϳ���</LabelText>
      <DiagnosisStatement>
         <StmtFlag>ENDSLINE</StmtFlag>
         <StmtText>����Ķ�����</StmtText>
      </DiagnosisStatement>
      <DiagnosisStatement>
         <StmtFlag>ENDSLINE</StmtFlag>
         <StmtText>�ٽ� ECG</StmtText>
      </DiagnosisStatement>
   </Diagnosis>
   <Waveform>
      <WaveformType>Rhythm</WaveformType>
      <WaveformStartTime>0</WaveformStartTime>
      <NumberofLeads>8</NumberofLeads>
      <SampleType>CONTINUOUS_SAMPLES</SampleType>
      <SampleBase>500</SampleBase>
      <SampleExponent>0</SampleExponent>
      <HighPassFilter>16</HighPassFilter>
      <LowPassFilter>150</LowPassFilter>
      <ACFilter>NONE</ACFilter>
      <LeadData>
         <LeadByteCountTotal>10000</LeadByteCountTotal>
         <LeadTimeOffset>0</LeadTimeOffset>
         <LeadSampleCountTotal>5000</LeadSampleCountTotal>
         <LeadAmplitudeUnitsPerBit>4.88</LeadAmplitudeUnitsPerBit>
         <LeadAmplitudeUnits>��V</LeadAmplitudeUnits>
         <LeadHighLimit>2147483647</LeadHighLimit>
         <LeadLowLimit>268435456</LeadLowLimit>
         <LeadID>I</LeadID>
         <LeadOffsetFirstSample>0</LeadOffsetFirstSample>
         <FirstSampleBaseline>0</FirstSampleBaseline>
         <LeadSampleSize>2</LeadSampleSize>
         <LeadOff>FALSE</LeadOff>
         <BaselineSway>FALSE</BaselineSway>
         <ExcessiveACNoise>FALSE</ExcessiveACNoise>
         <MuscleNoise>FALSE</MuscleNoise>
         <LeadDataCRC32>399120515</LeadDataCRC32>
         <WaveFormData>
0P/Q/9D/0P/Q/9D/0P/Q/9L/0v/S/9L/0v/S/9L/0v/S/9L/0v/S/9L/0v/S/9L/0v/S
/9L/0v/S/9L/0v/S/9T/1P/U/9T/1P/U/9T/1P/U/9T/1P/U/9T/1P/U/9T/1v/W/9b/
1v/W/9b/1v/W/9j/2P/Y/9j/2P/Y/9j/2P/a/9r/2v/a/9z/3P/c/9z/3v/e/97/3v/f
/+D/4f/i/+L/4v/i/+L/5P/k/+T/5P/m/+b/5v/m/+j/6P/o/+j/6P/o/+j/6P/o/+j/
6P/o/+j/6P/o/+j/5v/m/+b/5v/k/+T/5P/k/+P/4v/h/+D/3f/c/9v/2v/Z/9j/1//W
/9X/1P/T/9L/0P/Q/9D/0P/O/87/zv/O/8z/zP/M/8z/zP/M/8z/zP/M/8z/zP/M/8r/
yv/K/8r/yv/K/8r/yv/K/8r/yv/K/8j/yP/I/8j/yv/K/8r/yv/I/8j/yP/I/8j/yP/I
/8j/yP/I/8j/yP/G/8b/xv/G/8j/yP/I/8j/yP/I/8j/yP/I/8j/yP/I/8b/xv/G/8b/
xv/G/8b/xv/I/8j/yP/I/8b/xv/G/8b/yP/I/8j/yP/G/8b/xv/G/8b/xv/G/8b/xv/G
/8b/xv/G/8b/xv/G/8b/xv/G/8b/xP/E/8T/xP/E/8T/xP/E/8T/xP/E/8T/wv/C/8L/
wv/C/8L/wv/C/8L/wv/C/8L/wv/C/8L/wv/C/8L/wv/C/8D/wP/A/8D/wP/A/8D/wP++
/77/vv++/8D/wP/A/8D/wP/A/8D/wP++/77/vv++/8D/wP/A/8D/vv++/77/vv++/77/
vv++/7z/vP+8/7z/vP+8/7z/vP+8/7z/vP+8/7z/vP+8/7z/uv+6/7r/uv+6/7r/uv+6
/7r/uv+6/7r/uv+6/7r/uv+4/7j/uP+4/7r/uv+6/7r/uv+6/7r/uv+4/7j/uP+4/7j/
uP+4/7j/tv+2/7b/tv+2/7b/tv+2/7b/tv+2/7b/tv+2/7b/tv+2/7b/tv+2/7b/tv+2
/7b/tP+0/7T/tP+0/7T/tf+1/7P/s/+z/7P/tf+1/7X/tf+1/7X/tf+2/7b/tv+2/7f/
t/+3/7j/uP+2/7b/tv+3/7n/uf+5/7n/uP+4/7j/uP+4/7j/uP+5/7z/vf+9/77/vP+6
/7r/uv+9/73/vf+9/7v/uf+3/7X/sf+w/6//rf+r/6r/qv+q/6n/qf+p/6n/qf+q/6r/
qv+p/6n/qP+o/6j/qP+o/6j/qP+o/6j/qP+l/6X/pf+l/6X/pf+m/6j/tP/H/9X/3v/x
/wAADAAdADcATQBiAHIAfACAAH8AfQB2AG0AZwBcAEUAKwAXAAoAAgACAAQABgAHAAcA
BgAHAAYABgAIAAoACwANAA0ADQAMAAsADgAPABAAEQARABIAFAAVABYAFwAYABkAGwAb
ABsAGwAcAB0AHwAgACAAIAAhACEAIgAiACMAJAAnACcAJwAnACkAKQAqACoALAAsACwA
LAAsACwALAAtAC8ALwAwADAAMgAyADIAMwA1ADUANQA1ADYANwA3ADYANgA3ADcANwA5
ADoAOgA6ADwAPQA9AD4APgA+AD4APgBAAEAAQABBAEEAQgBDAEMARABEAEQARABFAEUA
RgBJAEsASwBLAEwATABNAE4ATwBPAFAAUgBTAFYAVgBWAFYAVgBXAFcAWABYAFkAWQBa
AFgAWABYAFgAWABYAFgAWABYAFgAWABYAFgAWABXAFYAVQBUAFMAUgBTAFIAUABOAEwA
TABMAEkASwBKAEkARwBGAEYARQBEAEQARABDAEIAQwBDAEMAQwBBAEEAQABAAEIAQgBC
AEIAQABAAEAAQABCAEEAQQBBAEMAQgBCAEEAQQBBAEIAQgBCAEIAQgBCAEIAQgBBAEEA
QQBBAEEAQABAAEEAQgBCAEAAQABBAEEAQwBCAEEAQQA/AEAAQQBBAEEAQQBBAEAAQQBB
AEIAQgBCAEIAQgBCAEMAQwBCAEIAQwBDAEMAQwBDAEMAQwBDAEMAQwBDAEMAQQBCAEIA
QgBEAEQARABEAEQARABEAEQAQgBCAEMAQwBFAEUARABDAEIAQgBDAEMAQwBDAEMAQwBD
AEMAQwBEAEQARABDAEMARABEAEQARABCAEMAQwBCAEQAQwBDAEMAQQBBAEEAQgBEAEMA
QwBDAEMAQwBDAEMAQQBBAEIAQgBCAEIAQgBBAEEAQQBBAEEAQQBAAEAAQQBBAEEAQQBB
AEEAQQBBAEEAQQBBAEIAQABAAEAAQABAAEAAQABAAEAAQABAAEAAPwA+AD0APAA6ADoA
OgA6ADoAOgA6ADoAOgA6ADoAOgA4ADgAOAA4ADgAOAA4ADgANgA2ADYANgA2ADYANgA2
ADQANAA0ADQANgA2ADYANgA1ADQAMwAyADIAMgAyADIAMgAyADIAMgAwADAAMAAwADIA
MgAyADIAMAAwADAAMAAuAC4ALwAvAC8ALwAvAC8ALwAvAC8ALwAvAC8ALwAwADAAMAAw
ADEAMQAxADIAMgAwADAAMAAxADMAMwAzADMANgA2ADYANgA0ADQANAA1ADYANwA3ADgA
OAA2ADYANgA3ADcANwA3ADUAMwAxAC8AKwAqACkAJwAlACQAJAAkACMAIwAjACMAIwAk
ACQAJAAjACMAIgAiACIAIgAiACIAIgAiACIAIgAhACEAIQAhAB8AHwAgAB4AHgAfACMA
KgA1AEAASgBZAG8AhwCYAKQArACwAK8ApwCcAJEAhQByAFcAPwAtACAAGgAYABoAHAAb
ABsAGgAZABgAGgAaABoAGwAdABsAGwAaABkAGwAbABsAGwAYABgAGQAZABkAGQAZABkA
GQAZABkAGQAbABsAHAAcABoAGgAbABsAGQAYABgAGAAbABsAGwAbABsAGwAcABwAGgAa
ABoAGgAaABoAGgAbABsAGwAcABwAHAAcABwAHQAbABsAGwAbABwAHQAdABwAHAAdAB0A
HQAdAB4AHgAeAB4AHwAfACAAHgAeAB4AHgAgACAAIAAhACEAIgAjACMAJAAkACQAJAAj
ACMAJAAnACcAJwAnACgAKgArACwALQArACwALgAvADAAMAAwADAAMgAzADMANAAzADMA
MgAyADIAMgAyADIAMgAyADIAMgAwADAAMAAwADAAMAAvAC4AKwAqACkAKAApACgAJgAk
ACIAIgAiAB8AHwAeAB0AGwAaABoAGQAYABYAFgAVABQAFQAVABUAFQAVABUAFAAUABIA
EgASABIAEgASABIAEgAQAA8ADwAPABEAEAAQAA8ADwAPABAAEAAQABAAEAAQABAAEAAP
AA8ADwAPAA8ADgAOAA8AEAAQAA4ADgAPAA8ADwAOAA0ADQALAAwADQANAA8ADwAPAA4A
DwAPABAAEAAOAA4ADgAOAA8ADwAOAA4ADwAPAA8ADwAPAA8ADwAPABEAEQARABEADwAQ
ABAAEAAOAA4ADgAOABAAEAAQABAADgAOAA8ADwAPAA8ADgANAAwADAANAA0ADQANAA0A
DQANAA0ADQAOAA4ADgANAA0ACgAKAAoACgAKAAsACwAKAAwACwALAAsACwALAAsADAAM
AAsACwALAAsACwALAAsACQAJAAoACgAKAAoACgAJAAcABwAHAAcACQAIAAgACQAJAAkA
CQAJAAcABwAHAAcABQAHAAgABgAGAAYABgAGAAYABgAGAAYABgAGAAYABgAGAAYABgAG
AAYABgAGAAYABgAGAAYABAAEAAQABAAEAAQABAAEAAIAAgACAAIABAAEAAQABAAEAAQA
BAAEAAIAAgACAAIAAgACAAIAAgACAAIAAgADAAEAAQABAAEAAwADAAMAAwADAAMAAwAD
AAIAAgACAAIAAwADAAMABAAEAAQABAAEAAcACQAJAAkACQAKAAoACgAKAAoACgAKAAsA
DAANAA0ADgAOAAwADAAMAA0ADQANAA0ACwAJAAcABwAFAAQAAwABAAEAAAAAAAAA////
/////////wAAAAD+//3//f/8//7//v/+//7//P/8//z//P/+//3//f/9//3//f///wAA
/P/8//v/+//+/wcAEAAaACUAMwBFAFwAagByAHgAfQB9AHYAbQBjAFQAPQAnABUABgD8
//j/+v/6//n/+f/4//f/9v/4//j/9v/5//v/+//7//r/+f/3//f/9//3//j/+P/5//n/
+f/5//n/+f/5//n/+f/5//n/+f/6//r/+P/4//n/+f/7//r/+v/6//v/+//7//v/+//7
//z//P/6//r/+v/6//z//P/8//3/+//7//z//P/8//z//P/9//3//f/9//3//v//////
/v/+////////////AAAAAAAA/v//////AAAAAAAAAAAAAAEAAgADAAUABAAEAAQAAwAG
AAYABgAGAAUABQAGAAkACQAJAAkACgAMAA0ADgAPAA0ADgAQABEAEgASABIAEgASABMA
EwAUABQAFQAVABYAFgAWABYAFgAWABYAFgAWABQAFAAUABQAFAAUABMAEgARABAADwAO
AA8ADgAMAAoACAAIAAgABQAFAAQAAwABAAAAAAD///7/AAAAAP///v/7//v/+//7//v/
+//6//r/+v/6//r/+v/6//r/+v/6//r/+f/5//n/+//6//r/+f/3//f/+P/4//j/+P/4
//j/+P/4//f/9//5//n/+f/4//b/9//4//j/9v/2//f/9//5//j/9//3//f/+P/5//n/
+f/5//n/+P/5//n/+v/6//r/+v/6//r/+//7//r/+v/7//v/+//7//v/+//7//v/+//7
//v/+//7//z//P/8//z//P/8//z//v/+//7//v/8//z//f/9//3//f/8//v//P/8//3/
/f/9//3//f/9//v/+//7//z//P/8//v/+//8//z//P/8//z//f/9//z//P/7//v/+//5
//n/+f/6//z/+//7//v/+//7//v/+//7//v//P/8//r/+v/6//n/+f/5//n/+f/7//r/
+v/7//v/+//7//v/+//7//v/+//7//v/+v/6//r/+v/6//r/+v/6//r/+v/6//r/+v/6
//r/+v/6//r/+v/6//r/+v/6//r/+v/6//r/+v/6//r/+v/6//r/+v/6//r/+v/6//r/
+v/6//r/+v/6//r/+v/6//r/+v/6//r/+v/6//r/+v/6//r/+v/6//v/+//7//v/+//7
//v/+//7//v/+//7//v//P/8//z//P/9//3//f/+//7//v/+//7///8BAAEAAQABAAIA
AgACAAIABAAEAAQABQAEAAUABQAGAAgABgAGAAYABwAHAAcABwAHAAUAAwABAP///v/9
//v/+//6//r/+v/3//f/9//3//n/+v/6//r/9//3//b/9v/2//b/9v/2//b/9v/2//b/
9f/1//X/9f/3//n/+P/2//T/8//1//j/AQAMABgAIwAvAEUAXABqAHQAegB9AHkAdABt
AGMAXABNADEAGQAIAPz/9v/4//j/+f/5//j/9//0//T/9P/0//f/+f/3//f/9v/1//X/
9f/1//X/9P/0//X/9f/z//P/8//z//X/9f/1//X/9f/1//b/9v/0//T/9f/1//f/9v/2
//b/9//3//f/9//1//X/9v/2//j/+P/4//j/+P/4//j/+f/3//f/+P/4//r/+v/6//v/
+//7//v/+//8//3//f/8//r/+//7//v//f/+//7//v/8//3//f/+//7//v/+//7/AAAA
AAAAAQD//wAAAQABAAIAAgACAAIAAwADAAQABwAHAAcABwAIAAgACQAKAAsACQAKAAwA
DQAOAA4ADgAOABAAEQARABIAEgATABMAFAAUABQAFAAUABIAEgASABIAFAAUABQAFAAS
ABIAEQAQAA8ADgANAAwADQAMAAoACAAGAAYABgADAAMAAgABAP///v/+//3//P/6//r/
+f/4//n/+f/5//n/+f/5//j/+P/4//j/+P/4//j/+P/4//j/+P/3//f/9//5//j/+P/3
//f/9//4//j/+P/4//j/+P/4//j/9//3//X/9f/1//T/9v/3//j/+P/2//b/9//3//f/
9v/1//X/9f/2//f/9//3//f/9//2//f/9//4//j/9v/2//b/9v/3//f/9v/2//f/9//3
//f/9//3//f/9//3//f/9//3//f/+P/4//j/+P/4//j/+P/4//j/+P/4//j/+P/5//n/
+f/5//j/9//4//j/+f/5//f/9//3//f/9//3//f/+P/4//j/9//3//j/+P/4//j/9v/3
//f/9v/4//f/9//3//f/9//3//j/+P/3//f/9//3//f/9//3//f/9//4//j/+P/4//j/
9//3//f/9//3//f/9v/2//f/+f/5//n/+f/3//f/9//3//n/+f/4//j/+P/4//j/9v/2
//b/9v/2//b/9v/2//b/9v/2//b/+P/4//j/+P/4//j/+P/4//b/9v/2//b/9v/2//b/
9v/2//b/9v/2//j/+P/4//j/+P/4//j/+P/2//b/9v/2//j/+P/4//j/9v/2//b/9v/4
//j/+P/4//j/+P/4//j/+P/4//j/+P/4//j/+P/5//f/9//3//f/+f/5//n/+f/5//n/
+f/5//r/+v/6//r/+//7//v//P/8//z//P/8//3/////////AQACAAIAAgAAAAAAAAAA
AAMABAAFAAUABAAEAAIAAgAEAAUABQAFAAUAAwABAP///f/7//r/+f/1//X/9P/0//T/
8//z//P/9f/1//b/9v/2//X/9f/0//T/9P/0//T/9P/0//T/9P/2//X/9f/1//X/9f/1
//T/9P/0//X/9/8AAAsAFgAiAC8AQQBVAGgAdAB8AIAAfQB3AHIAawBjAFYAPQAjAA8A
AAD2//b/+P/4//f/9//4//X/9P/0//T/9P/1//f/9//3//b/9f/1//X/9f/1//T/9P/1
//X/9f/1//X/9f/1//X/9f/1//X/9f/2//b/9v/2//f/9//3//b/9v/2//f/9//3//f/
9//3//j/+P/2//b/9v/2//j/+P/4//n/+f/5//r/+v/6//r/+v/7//v/+//7//v/+v/7
//v/+v/8//3//f/9//3//v/+//7//P/9//3//v/+//7//v/+/wAAAAAAAAEAAQACAAMA
AwAEAAQABAAEAAUABQAGAAkACQAJAAkACgAKAAsADAANAA0ADgAQABEAEgASABIAEgAU
ABUAFQAWABQAFQAVABYAFgAWABYAFgAUABQAFAAUABYAFgAWABYAFAAUABMAEgATABIA
EQAQAA8ADgAMAAoACAAIAAgABQAFAAQAAwABAAAAAAD///7//P/8//v/+v/7//v/+//7
//n/+f/4//j/+v/6//r/+v/6//r/+v/6//r/+f/5//n/+f/4//j/9//3//f/+P/4//j/
+P/4//j/+v/6//n/+f/5//n/+f/4//j/+f/6//r/+P/4//n/+f/5//j/9//3//X/9v/3
//f/+f/5//n/+P/3//f/+P/4//j/+P/4//j/+//7//r/+v/5//n/+f/5//n/+f/5//n/
+//7//v/+//7//z//P/8//r/+v/6//r//P/8//z//P/8//z//f/9//v/+//6//n/+v/6
//v/+//7//v/+//7//v/+//7//z//P/8//v/+//8//z//P/8//r/+//7//r//P/7//v/
+//7//v/+//8//z/+//7//v/+//7//v/+//7//v//P/8//z//P/8//v/+//7//v/+//7
//r/+v/7//v/+//7//v/+//7//v/+//7//v//P/6//r/+v/6//r/+v/6//r/+v/6//r/
+v/6//r/+v/6//r/+v/6//r//P/8//z//P/6//r/+v/6//z//P/8//z/+v/6//r/+v/8
//z//P/8//z//P/8//z/+v/6//r/+v/8//z//P/8//r/+v/6//r//P/8//z//P/8//z/
/P/8//z//P/8//z//P/8//z//P/8//z//P/9//3//f/9//3//f/9//3//f/9//3//f/9
//7//v/+//7/AQABAAEAAgACAAIAAgACAAMABQAFAAUABQAGAAYABgAGAAYABgAGAAcA
CAAJAAkACgAKAAgACAAIAAkACQAJAAkABwAFAAMAAQD///7//f/7//v/+v/6//r/+f/5
//n/+f/5//r/+v/4//f/9//2//j/+P/4//j/+P/4//j/+P/6//n/+f/5//n/+f/5//j/
9v/2//f/+f8AAAsAGAAiAC0APwBXAGoAeACCAIgAhQCBAHgAbQBlAFgAQQAlABEAAgD6
//r//P/8//n/+f/4//f/9v/0//b/+P/5//n/9//3//b/9f/3//f/9//3//b/9v/3//f/
9f/1//X/9f/3//f/9//3//X/9f/2//b/+P/4//n/+f/5//j/+P/4//n/+f/5//n/+f/5
//r/+v/6//r/+v/6//r/+v/6//v/+//7//z//P/8//z//P/9//3//f/9//3//v//////
/v/+/////////wEAAgACAAIAAAABAAEAAgACAAIAAgACAAQABAAEAAUAAwAEAAUABQAI
AAgACAAIAAcABwAIAAsACwALAAsADAAMAA0ADgAPAA8AEAASABMAFAAUABQAFAAWABcA
FwAYABgAGQAZABoAGAAYABgAGAAaABoAGgAaABgAGAAYABgAGAAYABcAFgAVABQAEwAS
ABEAEAAOAAwADAAMAAwACQAJAAgABwAFAAIAAgABAAAAAAAAAP///v/9//3//f/9//3/
/f/8//z//P/8//z//P/8//z//P/8//z/+//7//v//f/8//z/+//9//3//v/+//z//P/8
//z//P/8//v/+//9//3//f/8//r/+//8//z//P/8//3//f/9//z/+//7//v//P/9//3/
+//7//v/+v/7//v//P/8//z//P/8//z//f/9//z//P/7//v/+//7//v/+//7//v/+//7
//v/+//9//7//v/+//7//v/+//7//P/8//z//P/8//z//f/9//3//f/8//v//P/8//3/
/f/7//v/+//7//v/+//7//z//P/8//v/+//8//z//P/8//r/+//7//r//P/7//v/+//5
//n/+f/6//z/+//7//v/+f/5//n/+f/5//n/+v/6//z//P/8//v/+f/5//n/+f/7//r/
+v/7//n/+f/5//n/+f/5//n/+f/5//n/+v/6//r/+v/6//r/+v/6//r/+v/6//r/+v/6
//r/+v/6//r/+v/6//r/+v/6//r/+v/6//r/+v/6//j/+P/4//j/+v/6//r/+v/6//r/
+v/6//j/+P/4//j/+P/4//j/+P/2//b/9v/2//j/+P/4//j/+P/4//j/+P/2//b/9v/2
//j/+P/4//j/+P/4//j/+P/4//n/+f/5//n/+f/5//n/+f/5//n/+f/7//v//P/8//z/
/P/9//3//P/8//v/+v/7//z//v8BAP///////wAAAgACAAIAAgACAAIAAwAEAAMAAwAE
AAQABAAEAAQABQADAAMAAwABAP3/+//5//f/+P/3//X/9f/0//T/9P/z//P/8//z//P/
9P/0//T/8//1//T/9P/0//L/8v/y//L/8v/y//L/8f/z//P/8//z//H/8P/u/+7/8f/3
/wIADwAaACYAOQBPAGMAcgB6AIAAhAB/AHUAaABbAEsAMgAbAAcA+f/w/+7/8P/w//D/
7//v/+7/7//u/+7/7v/w//H/8f/x//H/8P/v//H/8f/x//H/8P/w//H/8f/x//H/8f/x
//H/8f/x//H/8f/x//L/8v/y//L/8//z//P/8v/y//L/8f/x//H/8f/z//P/9P/0//L/
8v/y//L/9P/0//T/9f/1//X/9v/2//b/9v/2//f/9//3//f/9//4//n/+f/4//j/+f/5
//n/+f/6//r/+v/6//v/+//8//z//P/8//z//P/8//z//f/9//7//////wAAAAAAAAAA
AQABAAIABQAFAAUABQAGAAgACQAKAAsACQAKAAwADQAOAA4ADgAOAA4ADwAPABAAEAAR
ABEAEgASABIAEgASABIAEgASABIAEgASABIAEgAQABAADwAOAA0ADAALAAoACQAIAAYA
BAAEAAQABAABAAEAAAD///3//P/8//v/+v/6//r/+f/4//f/9//3//f/9//3//b/9v/2
//b/9v/2//b/9v/2//b/9v/1//X/9f/z//L/8v/x//P/8//0//T/9P/0//T/9P/0//T/
8//z//H/8f/x//D/8v/z//T/9P/0//T/9f/1//X/9P/z//P/8//0//X/9f/1//X/9f/0
//P/8//0//T/9P/0//T/9P/1//X/9P/0//X/9f/1//X/9f/1//X/9f/1//X/9f/1//X/
9v/2//b/9v/2//b/9v/2//b/9v/2//b/9v/3//f/9f/1//T/8//0//T/9f/1//X/9f/1
//X/9f/1//X/9v/2//b/9f/1//T/9P/0//T/9P/1//X/9P/0//P/8//z//P/8//z//T/
9P/z//P/8//z//P/8//z//P/8//0//T/9P/0//T/8//z//P/8//z//P/8v/y//P/8f/x
//H/8f/x//H/8f/x//H/8f/y//L/8v/y//L/8P/w//D/8P/w//D/8P/w//D/8P/w//D/
8P/w//D/8P/w//D/8P/w//D/8P/w//D/8P/w//D/8P/y//L/8v/y//D/8P/w//D/8P/w
//D/8P/w//D/8P/w//D/8P/w//D/8v/y//L/8v/w//D/8P/w//D/8P/w//D/8P/w//H/
8f/v/+//7//v//H/8f/x//H/8f/x//H/8v/y//L/8v/z//P/8//0//T/9P/0//T/9f/3
//f/9//3//b/9v/2//b/+P/4//j/+f/6//v/+//8//r/+P/4//j/+f/5//n/+f/5//f/
9f/z//H/8P/v/+3/7f/s/+z/7P/r/+v/6//r/+v/7P/s/+z/7f/t/+z/7P/q/+r/6v/q
/+r/6v/q/+r/6//r/+v/6//r/+v/6v/q/+r/6f/r//L//f8IABIAHwAzAEUAVABeAGYA
aABpAGMAWABPAEcANAAbAAcA+f/u/+j/6P/q/+r/6//p/+b/5f/m/+b/5v/o/+v/7f/r
/+v/6v/p/+n/6f/p/+n/6P/o/+n/6f/n/+f/5//n/+f/5//n/+f/6f/p/+r/6v/o/+j/
6f/p/+v/6v/q/+r/6f/p/+n/6f/r/+v/7P/s/+r/6v/q/+r/6v/q/+r/6//r/+v/7P/s
/+z/7P/s/+3/7f/t/+3/7f/u/+//7//u/+z/7f/t/+3/7//w//D/8P/u/+//7//w//L/
8v/y//L/8v/y//L/8//x//L/8//z//b/9v/2//b/9//3//j/+//5//n/+f/6//z//f/+
/////f/+/wAAAQACAAIAAgACAAQABQAFAAYABQAFAAQABAAGAAYABgAGAAQABAAEAAQA
BAAEAAQABAAEAAQAAwACAAEAAAD///7//f/8//r/+P/4//j/+P/1//X/9P/z//H/7v/u
/+3/7P/s/+z/6//q/+n/6f/p/+n/6f/p/+j/6P/o/+j/6P/o/+j/6P/o/+j/6P/n/+f/
5//n/+b/5v/l/+X/5f/m/+b/5v/m/+b/5v/m/+b/5f/l/+f/5//n/+b/5P/l/+b/5v/k
/+T/5f/l/+f/5v/l/+X/5f/m/+f/5//l/+X/5f/k/+X/5f/m/+b/5P/k/+T/5P/n/+f/
5v/m/+f/5//n/+f/5//n/+f/5//n/+f/5//n/+X/5v/m/+b/6P/o/+j/6P/m/+b/5v/m
/+b/5v/n/+f/5//n/+b/5f/m/+b/5//n/+f/5//n/+f/5f/l/+X/5v/m/+b/5f/l/+T/
5P/k/+T/5P/l/+X/5P/m/+X/5f/l/+X/5f/l/+b/5P/j/+P/4//j/+P/4//j/+H/4f/i
/+L/5P/k/+T/4//j/+P/4//j/+P/4v/i/+P/4//j/+P/4//h/+H/4f/h/+P/4//i/+L/
4v/i/+L/4v/i/+L/4v/i/+L/4v/i/+D/4P/g/+D/4P/g/+D/4P/g/+D/4P/g/+D/4P/g
/+D/4P/g/+D/4P/g/+D/4P/g/+D/4P/g/+D/3v/e/97/3v/g/+D/4P/g/+D/4P/g/+D/
3v/e/97/3v/e/97/3v/e/97/3v/e/97/3v/e/97/3v/e/97/3v/e/97/3v/e/97/3v/e
/97/3v/f/9//3//f/93/3f/d/93/3//f/9//3//d/97/3v/e/+D/4f/h/+H/4P/g/+D/
4P/g/+H/4//j/+P/4//k/+T/5P/k/+T/5P/m/+f/6P/p/+f/6P/o/+b/5P/k/+X/5f/l
/+X/4//h/+H/3//d/9z/2f/X/9f/1v/Y/9j/1//X/9f/1//X/9j/1v/W/9X/1f/U/9T/
1P/U/9b/1v/W/9b/1P/U/9P/0//T/9P/1f/V/9L/0v/S/9P/1f/c/+f/8v/8/wcAGwAx
AEIATABUAFoAVwBRAEoAQwA9ADIAGwABAO3/3v/W/9T/1P/W/9X/1f/U/9H/0P/O/9D/
0v/T/9P/0//T/9L/0f/P/8//z//P/9D/0P/R/9H/z//P/8//z//P/8//z//P/8//z//Q
/9D/zv/O/8//z//R/9D/0P/Q/9H/0f/R/9H/z//P/9D/0P/Q/9D/0P/Q/9D/0P/Q/9H/
0f/R/9L/0v/S/9L/0v/T/9H/0f/R/9H/0v/T/9P/0v/S/9P/0//T/9H/0v/S/9L/0v/T
/9P/1P/W/9b/1v/W/9b/1v/W/9f/1f/W/9f/1//Y/9j/2P/Y/9n/2f/a/93/2//b/9v/
3P/e/9//4P/h/9//4P/i/+P/4v/i/+L/4v/k/+X/5f/m/+T/5f/l/+b/5v/m/+b/5v/m
/+b/5v/m/+T/5P/k/+T/5P/k/+P/4v/j/+L/4f/g/9//3v/c/9r/2P/Y/9j/1f/V/9T/
0//R/9D/0P/P/87/zP/M/8v/yv/L/8v/y//L/8n/yf/I/8j/yP/I/8j/yP/I/8j/yP/I
/8j/x//H/8f/yf/I/8j/x//F/8X/xv/G/8b/xv/G/8b/xv/G/8X/xf/F/8X/xf/E/8T/
xf/G/8b/xf/E/8T/w//E/8T/xP/F/8P/xP/F/8X/w//D/8P/wv/D/8P/xP/E/8T/xP/E
/8T/w//D/8L/wv/D/8P/w//D/8P/w//D/8P/w//D/8P/w//B/8L/wv/C/8L/wv/C/8L/
wv/C/w==
         </WaveFormData>
      </LeadData>
      <LeadData>
         <LeadByteCountTotal>10000</LeadByteCountTotal>
         <LeadTimeOffset>0</LeadTimeOffset>
         <LeadSampleCountTotal>5000</LeadSampleCountTotal>
         <LeadAmplitudeUnitsPerBit>4.88</LeadAmplitudeUnitsPerBit>
         <LeadAmplitudeUnits>��V</LeadAmplitudeUnits>
         <LeadHighLimit>2147483647</LeadHighLimit>
         <LeadLowLimit>268435456</LeadLowLimit>
         <LeadID>II</LeadID>
         <LeadOffsetFirstSample>0</LeadOffsetFirstSample>
         <FirstSampleBaseline>0</FirstSampleBaseline>
         <LeadSampleSize>2</LeadSampleSize>
         <LeadOff>FALSE</LeadOff>
         <BaselineSway>FALSE</BaselineSway>
         <ExcessiveACNoise>FALSE</ExcessiveACNoise>
         <MuscleNoise>FALSE</MuscleNoise>
         <LeadDataCRC32>2962226806</LeadDataCRC32>
         <WaveFormData>
9v/2//b/9v/2//b/9v/2//j/+P/4//j/+P/4//j/+P/6//r/+v/6//j/+P/4//j/+P/4
//j/+P/6//r/+v/6//r/+v/6//r/+v/6//r/+v/6//r/+v/6//z//P/8//z//v/+//7/
/v/+//7//v/+//7//v/+//7/AAAAAAAAAAACAAIAAgACAAQABAAEAAQABQAGAAcACAAI
AAgACAAIAAoACgAKAAoADAAMAAwADAAMAAwADAAMAA4ADgAOAA4ADgAOAA4ADgAMAAwA
DAAMAAwADAAMAAwACgAKAAoACgAKAAoACgAKAAoACgAKAAoACgAKAAoACgAIAAgACAAI
AAYABgAGAAYABAAEAAQABAACAAIAAgACAAAAAAAAAAAAAAAAAAAAAAAAAAAAAAAAAAAA
AAAAAAAAAAAAAAAAAAAAAAAAAAAAAP7//v/+//7/AAAAAAAAAAAAAAAAAAAAAAAAAAAA
AAAAAAAAAAAAAAAAAAAAAAAAAAIAAgACAAIAAAAAAAAAAAACAAIAAgACAAIAAgACAAIA
AgACAAIAAgACAAIAAgACAAIAAgACAAIABAAEAAQABAAEAAQABAAEAAQABAAEAAQABAAE
AAQABAAEAAQABAAEAAQABAAEAAQAAgACAAIAAgACAAIAAgACAAIAAgACAAIAAAAAAAAA
AAAAAAAAAAAAAAAAAAAAAAAAAAAAAAAAAAD+//7//v/+//7//v/+//7//v/+//7//v/+
//7//v/+//z//P/8//z//v/+//7//v/+//7//v/+//7//v/+//7//v/+//7//v/+//7/
/v/+//z//P/8//z//P/8//z//P/8//z//P/8//z//P/8//z//P/8//z//P/+//7//v/+
//z//P/8//z//v/+//7//v/+//7//v/+//7//v/+//7//P/8//z//P/8//z//P/8//z/
/P/8//z//P/8//z//P/8//z//P/8//z//P/8//z//P/8//z//P/8//z//P/8//z//P/8
//z//P/8//z//P/8//z//P/8//3//f/9//7/AAABAAIAAwADAAMAAgACAAEAAQABAAMA
BwAHAAcABwAFAAUABgAGAAgACAAKAAoACAAIAAgACgAKAAoACgAKAAsACwALAAkACAAG
AAQABAAHAAcACAAIAAYABAAEAAQABAACAAAA/v/+//3//P/7//v/+v/5//j/+P/4//j/
+P/2//b/9v/2//b/9v/2//b/9v/2//b/9v/2//X/9f/2//b/+P/6/wAABQAQABwAJgAp
ACkALwA5AEMATgBcAGcAaQBnAGcAYwBdAFkARwAqABwAGAAQAAQA+//3//T/9P/0//b/
9//5//r/+v/7//n/+f/4//j/+P/4//f/9//3//f/9//3//f/9//2//j/+P/4//j/9//3
//f/9//5//n/+f/5//n/+f/5//n/+f/5//r/+v/6//r/+v/6//r/+v/6//r/+f/5//r/
+v/6//r/+v/7//v/+//7//v//P/8//z//P/+//7//v/+/////////////f/9//3//f/9
//7//v/+//7//////wAAAAAAAAAAAAACAAMAAwAEAAQABQAFAAUABAAEAAUABQAHAAcA
BwAIAAoACgALAAsACwALAAsADAAOAA4ADwAPAA8AEAAQABEAEgASABIAEgAQABAAEAAQ
ABAAEAAQABAAEAAQAA8ADwAPAA8ADgAOAA4ADgAOAA0ADQAMAAwADAAOAA4ADgAOAAwA
DAAMAAsACwAKAAoACgAMAAoACgAJAAkACAAIAAgACAAIAAcABgAGAAYABgAFAAUABQAF
AAUABAAEAAQABAADAAMAAwADAAMAAwADAAMAAwADAAMAAwADAAMAAwACAAIAAgACAAIA
AgACAAIAAwADAAMAAwADAAMAAwADAAMAAwADAAMABAAEAAQABQAFAAUABQAGAAYABgAG
AAYABgAJAAkACQAJAAcACAAIAAgACAAIAAgACAAIAAgACQAJAAkACQAJAAkACQAJAAkA
CQAJAAkACQAJAAkACQAJAAoACgAJAAkACQAJAAkACQAJAAgACAAIAAgACAAIAAgACAAI
AAgACAAIAAYABgAGAAUABwAHAAcABgAIAAgACAAIAAgACAAIAAgABgAGAAYABgAGAAUA
BQAFAAUABQAFAAUABQAFAAUABQADAAMAAwADAAMAAwACAAIABAAEAAQABQADAAMAAwAE
AAQAAwADAAMABQAFAAYABAAEAAQABAAEAAQABAAEAAQABAAEAAQABAAEAAQABAAEAAQA
BAAEAAIAAgACAAIABAAEAAQABAACAAIAAgACAAQABAAEAAQAAgACAAIAAgAEAAQABAAE
AAQABAAEAAQABAAEAAQABAACAAIAAgACAAIAAgACAAIABAAEAAQABAAEAAQABAAEAAQA
BAAEAAQABAAEAAQABAAEAAQABAAEAAUABQAFAAYACAAJAAoACwAJAAkACAAIAAcABwAH
AAkACwALAAsACwALAAsADAAMAAwADAAOAA4ADgAOAA4AEAAQABAAEAAQABEAEQARAA8A
DgAMAAoACgAJAAkACgAKAAoACAAIAAgABgAEAAIAAAACAAEAAAD///3//P/7//r/+v/6
//r/+v/4//j/+P/4//j/+P/4//j/+v/6//r/+v/6//n/+f/6//j/+v/8/wAABwASAB4A
JgAnACkALQAzAD0ASABWAF8AXQBdAF0AWQBTAFMASQA0ACgAJAAaAAoA/f/1//L/8v/0
//T/9//7//7//v////3//f/8//z//P/8//v/+f/5//n/+f/5//n/+f/4//b/9v/2//b/
+f/5//n/+f/5//n/+f/5//n/+f/5//n/9//3//j/+P/4//j/+P/4//r/+v/6//r/+f/5
//r/+v/4//j/+P/5//n/+f/5//n/+v/6//r/+v/8//z//P/8//v/+//7//v/+//7//v/
+//7//z//P/8//z//f/9//7//v/+//7//v/+//////8AAAAAAQABAAEAAgACAAMAAwAD
AAMAAwAEAAYABgAHAAcACQAJAAkACgAIAAgACQAJAAsADAAMAA0ADgAOAA4ADgAMAAwA
DAAMAAwADAAMAAwADAAMAAsACwALAAsACgAKAAgACAAIAAcABwAGAAYABgAGAAYABgAG
AAgACAAIAAcABwAGAAYABgAGAAQABAADAAMAAgACAAIAAAAAAP///v8AAAAAAAD/////
/////////v/+//7//v/7//v/+//7//v/+//7//v/+//7//v/+//7//v/+//6//r/+v/6
//r/+v/6//r/+//7//v/+//7//v/+//7//v/+//7//v//P/8//z//f/9//3//f/+//7/
/P/8//z//P/9//3//f/9////AAAAAAAA/v/+//7//v/+//7///////3//f/9//3/////
//////////////////3//f/9//7//v/9//3//f/9//3//f/9//z//P/8//z//P/8//z/
/P/8//z//P/8//z//P/8//v/+//7//v/+v/8//z//P/8//v/+v/5//j/+v/6//r/+v/6
//n/+f/5//v/+//7//v/+//7//v/+//7//v/+//7//v/+//6//r/+P/4//j/+f/5//n/
+f/6//r/+f/5//n/+//7//r/+v/6//r/+v/6//r/+v/6//r/+v/6//r/+P/4//j/+P/4
//j/+P/4//r/+v/6//r/+P/4//j/+P/4//j/+P/4//b/9v/2//b/+P/4//j/+P/4//j/
+P/4//j/+P/4//j/+P/4//j/+P/6//r/+v/6//r/+//7//v/+//8//z//P/////////+
/wAA//////////8BAAEAAQACAAMABAAGAAQABAAEAAYABgAGAAYABgAIAAgACAAIAAoA
CwALAAsACwAKAAgABgAEAAUABQAGAAQABAACAAIABAACAAAA/v/8//z/+//6//f/9//2
//X/9P/0//T/9P/0//T/9P/0//T/9P/0//T/8v/y//L/8v/0//T/8//z//b/9v/2//b/
+P/7/wAADAAcACMAIwAjACkALwA4AEYAUwBbAFsAWwBZAFEATwBRAEYANAAoAB4AEgAB
APP/7P/q/+z/7P/t//H/9v/4//f/+f/5//b/9v/2//b/9f/z//P/8//z//X/9f/1//T/
8v/y//L/8v/1//X/9f/1//P/8//z//P/8//z//P/8//1//X/9v/2//T/9P/0//T/9v/2
//b/9v/1//X/9v/2//b/9v/2//f/9//3//f/9//4//j/+P/4//j/+P/4//j/9//3//f/
9//1//X/9f/1//f/+P/4//j/+P/5//n/+v/4//j/+P/4//r/+//7//z//P/9//3//f/+
//7//////////////wAAAAAAAAEAAQADAAMAAwAEAAQABAAFAAUABQAGAAYABwAIAAgA
CAAIAAoACgAKAAoACgAKAAoACgAIAAgABwAHAAcABwAGAAYACAAIAAgABwAHAAYABgAG
AAYABgAGAAYABgAGAAYABQAFAAQABAAEAAIAAAAAAP/////+//7//v8AAAAA///+//z/
/P/8//v/+//7//v/+//6//r/+v/6//n/+f/5//n/+//7//v/+//7//v/+//7//v/+//7
//r/+v/6//r/+v/6//r/+v/7//v/+//7//v/+//7//v/+//7//v/+//8//z//P/9//3/
/f/9//7//v/+//7//v/+//////////////8AAAAAAAAAAAAAAAAAAAIAAgADAAMAAQAB
AAEAAQABAAEAAQABAAMAAwADAAMAAQABAAEAAgACAAEAAQABAAEAAQABAAEAAAAAAAAA
AAAAAAAAAAAAAAIAAgACAAIAAAAAAAAA///////////+//7//v/+//7//v/+//7//v/+
//7//v/+//7//f/9//3//f/9//3//f/9//3//f/9//3//f/9//3//f/9//z//P/8//z/
/P/9/////////wAA/v/9//3//f////3//P/8//z//P/8//7//v/+//7//v/+//7//v/+
//7//v/+//7//v/+//7//v/+//7//v/+//7//v/+//7//v/+//7//v/+//7//v/+//7/
/v/+//7//v/+//7//v/+//7//v/+//7//v/+//7//v/+//7//v/+//7//v////////8A
AAAAAQACAAMABQAFAAQABAABAAEAAQADAAUABQAFAAUABwAHAAgACAAIAAgACgAKAAoA
CgAKAAwADAAMAAwADAANAA0ADQALAAoACAAGAAYABwAHAAgACAAIAAYABgAGAAQAAgAA
AP7//v/9//z/+//7//r/+f/4//j/+P/4//j/+P/4//j/+P/4//j/+P/4//j/+P/4//j/
+P/3//f/+P/2//j/+v/8/wMACgAWACIAKQApAC0AMwA7AEQAUgBfAGUAZQBlAGUAXwBb
AFMAPAAkABoAFgAKAP3/9f/y//L/8v/y//P/9//4//r/+f/5//f/+P/4//j/+P/3//X/
9f/1//X/9f/1//X/9P/0//T/9P/0//X/9f/1//X/9//3//f/9//1//X/9f/1//f/9//4
//j/+P/4//j/+P/2//b/9v/2//X/9f/2//b/9v/2//b/9//3//f/9//3//j/+P/4//j/
+P/4//j/+P/5//n/+f/5//v/+//7//v/+//8//z//P/6//v/+//8//z//P/8//z//P/9
//3//v/+/////////wAAAAABAAEAAwADAAMABAAEAAQABQAFAAcABwAHAAgACAAIAAkA
CQAJAAoACgALAAoACgAKAAoADAAMAAwADAAMAAwADAAMAAwADAALAAsADQANAAwADAAK
AAoACgAJAAsACgAKAAoACAAIAAgACAAIAAgACAAHAAcABgAGAAYABgAEAAQAAwADAAIA
AgACAAAAAAD///7//v/+//7//f/9//3//f/9//z//P/8//z//f/9//3//f/7//v/+//7
//v/+//7//v/+//7//v/+v/6//r/+v/6//r/+v/6//v/+//7//v/+//7//v/+//7//v/
+//7//z//P/8//3//f/9//3//v/+//7//v/+//7//f/9//3//f/9//7//v/+//7//v/+
//7//v/+//////////////////////////////////////////////8AAAAA////////
///////////+//7//v/+//7//v/+//7//P/8//z//P/+//7//v/9//3//f/9//z//P/8
//z//P/8//z//P/8//z//P/8//z//P/7//v/+//9//3//f/9//v/+//7//v/+//7//v/
+//7//v/+v/6//r/+v/6//v/+//7//v//P/8//v/+//7//v/+//6//r/+v/6//r/+v/6
//r/+v/6//r/+v/6//r/+v/6//r/+v/6//r/+v/6//r/+v/6//r/+v/6//r/+v/6//r/
+v/6//r/+v/6//r/+v/6//r/+v/6//r/+v/6//r/+v/6//r/+v/6//r/+v/6//r/+v/6
//r/+v/6//r/+v/6//r//P/8//z//P/8//z//P/8//z//f/9//3//v8AAAEAAgABAAEA
AQAAAAIAAQABAAEAAwAFAAUABQAFAAUABQAGAAYABgAGAAgACAAIAAgACAAKAAoACgAK
AAoACwALAAsABwAGAAQAAgACAAMAAwAEAAQABAACAAIAAgAAAP7//P/6//r/+f/4//f/
9//2//X/9v/2//b/9v/2//b/9v/2//T/9P/0//T/9P/0//T/9P/0//T/8//z//L/9P/0
//b/+v8DAA4AGgAkACcAKQAvADcAPwBMAFwAZQBlAGUAZQBjAFsAVwBDACYAGAAUAAwA
AAD3//P/8v/w//D/8v/1//f/+P/4//f/9//3//b/9P/0//T/8//z//P/8//z//P/8//z
//L/8v/y//L/8v/z//P/8//z//P/8//z//P/8//z//P/8//z//P/9P/0//T/9P/0//T/
9v/2//b/9v/1//X/9v/2//b/9v/2//f/9f/1//X/9f/2//b/9v/2//b/9v/2//b/9//3
//f/9//5//n/+f/5//n/+v/6//r/+v/7//v//P/6//r/+v/6//z//f/9//7//v//////
//8AAAAAAQABAAEAAQABAAIABAAEAAUABQAHAAcABwAIAAgACAAJAAkACQAKAAoACwAM
AAwADAAMAAwADAAMAAwADAAMAAwADAAMAAwACwALAAsACwAKAAoACgAKAAoACQAJAAgA
CAAIAAgACAAIAAgACAAIAAgABwAFAAQABAAEAAYABAAEAAMAAwACAAIAAgAAAAAA///+
//7//v/+//3//f/9//3//f/+//7//v/+//3//f/9//3//f/9//3//f/9//3//f/9//v/
+//7//r//P/8//z//P/8//z//P/9//3//f/9//3//f/9//3//f/9//3//f/+//7//v//
/////f/9//7//v/+//7//v/+//////////////8AAAAAAAAAAAAAAAAAAAAAAAABAAEA
AQABAAEAAQABAAEAAQABAAEAAQABAAEAAQABAAEAAgACAAEAAQABAAEAAQABAAEAAgAC
AAIAAgAAAAAAAAAAAAAAAAAAAAAAAAAAAAAA///////////+/wAAAAAAAAAAAAAAAAAA
AAAAAAAAAAAAAAAA//////////////////////////////////////////////7//v/+
//7//v///////////wAA/v/9//3//f///////v/+//7//v/+//7//v/+//7//v/+//7/
/v/8//z//P/8//z//P/8//z//v/+//7//v/8//z//P/8//7//v/+//7//v/+//7//v/8
//z//P/8//7//v/+//7//v/+//7//v/+//7//v/+//7//v/+//7//v/+//7//v/+//7/
/v/+//7//v/+//7//v/+//7//v/+//7//v/+//7/////////AAACAAMABAADAAMAAwAC
AAIAAQABAAEABQAHAAcABwAFAAUABQAGAAgACAAIAAoACAAIAAgACAAMAAwADAAMAAoA
CwALAAsACQAIAAYABAAEAAUABQAGAAYABgAEAAQABgAEAAIAAAD+//7//f/8//v/+//6
//n/+P/4//j/+P/4//j/+P/4//j/+P/4//j/9v/2//b/9v/4//j/9//3//j/+P/4//r/
/v8FAA4AHAAmACkAKwAvADcAPwBMAFoAZQBpAGcAZwBlAF8AWwBLAC4AHgAcABQACAD/
//n/+P/2//T/9P/3//n//P/+//3/+//7//r/+P/4//j/9//3//f/9//3//f/9//3//b/
9v/2//b/9v/3//f/9//3//f/9//3//f/9//3//f/9//5//n/+v/6//j/+P/4//j/+v/6
//r/+v/3//f/+P/4//j/+P/4//n/+f/5//n/+f/6//r/+v/6//r/+v/6//r/+//7//v/
+//7//v/+//7//v//P/8//z//P/9//3//v/+//7//v/+//7//////wAAAAABAAEAAQAC
AAIAAwADAAUABQAFAAYABgAGAAcABwALAAsACwAMAAwADAANAA0ADQAOAA4ADwAQABAA
EAAQABAAEAAQABAAEAAQABAAEAAOAA4ADQANAA0ADQAMAAwADAAMAAwACwANAAwADAAM
AAoACgAKAAoADAAMAAwACwALAAoACgAKAAoACAAIAAcABwAGAAYABgAEAAQAAwACAAIA
AgACAAEAAQABAAEAAQAAAAAAAAAAAP/////////////////////9//3//f/9////////
//7//v/+//7//v/+//7//v//////////////AQABAAEAAQD///////8AAAAAAAABAAEA
/////wAAAAACAAIAAgACAAMAAwADAAMAAwAEAAQABAACAAIAAgACAAIAAgADAAMAAwAD
AAMAAwAFAAUABQAFAAMAAwADAAMAAwADAAMABAAGAAUABQAFAAMAAwADAAMAAgACAAIA
AgACAAIAAgACAAQABAAEAAQABAAEAAQAAwABAAEAAQAAAAIAAgACAAIAAgACAAIAAgAC
AAIAAgACAAIAAQABAAEAAQABAAEAAQD///////////////////////////7//v8AAAAA
AAABAP///////wAAAAD///////8BAAEAAAAAAAAAAAAAAAAAAAAAAAAA/v/+//7//v/+
//7//v/+/wAAAAAAAAAA/v/+//7//v/+//7//v/+/wAAAAAAAAAA/v/+//7//v8AAAAA
AAAAAAAAAAAAAAAA/v/+//7//v/+//7//v/+/wAAAAAAAAAA/v/+//7//v/+//7//v/+
//7//v/+//7///8AAAEAAgAAAAAAAAABAAEAAQACAAQABQAGAAcABwAHAAYABgAFAAcA
BwAJAAsACgAJAAgABwAHAAgACAAIAAoADAAMAAwADgAOABAAEAAOAA4ADgAPAA4ADQAK
AAgACAAGAAYABwAHAAgACAAIAAYABgAGAAQAAAD+//z//P/7//r/+f/5//n/+f/5//r/
+P/4//j/+P/4//j/+P/4//j/+P/4//j/+P/4//j/+P/3//f/+P/4//j/+v8AAAkAFgAe
ACIAIwAlACsANQA/AEwAVgBZAFcAVwBXAFMAUQBNADsALgAmABwADgAAAPX/7//u//D/
8P/y//f/+//8//r/+//7//n/+P/2//b/9v/1//X/9f/1//X/9f/1//X/9P/2//b/9v/2
//X/9f/1//X/8//z//P/8//0//X/9v/3//X/9f/2//b/9P/0//T/9P/2//b/9v/2//P/
8//0//T/9P/0//T/9f/3//f/9//3//j/+P/4//j/9v/2//b/9v/3//f/9//3//n/+f/5
//n/9//4//j/+P/6//v/+//8//z//P/8//z//P/9//3//v8AAAEAAQABAAEAAAAAAP//
AQABAAEAAgAEAAQABQAFAAUABQAFAAYABgAGAAcABwAJAAoACgALAAoACgAKAAoACgAK
AAoACgAKAAoACgAKAAgACAAHAAcABwAHAAYABgAGAAYABgAFAAUABAAEAAQABgAGAAYA
BgAEAAQABAADAAMAAgACAAIAAgAAAAAA//8BAAAAAAAAAAAAAAD///7//P/8//z/+//9
//3//f/9//r/+v/6//r/+//7//v/+//7//v/+//7//3//f/9//3/+//7//v/+v/6//r/
+v/6//r/+v/6//v/+//7//v/+//9//3//f/9//z/+//6//r//P/8//3//f//////AAAA
AAAAAAAAAAAAAQABAAEAAQD//wAAAAAAAAAAAAAAAAAA/v/+//////8BAAEAAQABAAEA
AQABAAEAAwADAAMAAwABAAEAAQACAAQAAwADAAMAAQABAAEAAQD+//7//v/+//7//v/+
//7/AAAAAAAAAAAAAAAAAAD///////////7//v/+//7//v/+//7//v/+/wAAAAAAAAAA
/v/9//3//f/7//v/+//7//3//f/9//3////////////9//3//P/8//z//P/8//3//f/9
//3//v/+//3//f/9//v/+//6//r/+v/6//r//P/8//z//P/8//z//P/8//r/+v/6//r/
+v/6//r/+v/6//r/+v/6//z//P/8//z//v/+//7//v/8//z//P/8//r/+v/6//r//P/8
//z//P/+//7//v/+//z//P/8//z//v/+//7//v/+//7//v/+//7//v/+//7//v/+//7/
/v////////8AAAAAAQACAAMABAAFAAUABgADAAMAAwAFAAUABQAFAAUABwAHAAgACAAI
AAgACgAKAAoACgAKAAwADgAOAA4ADgAPAA8ADwANAAwACgAIAAgACQAJAAoACgAKAAgA
CAAIAAYABAACAAAA/v/9//z/+//9//z/+//6//r/+v/6//r/+v/6//r/+v/4//j/+P/4
//j/+P/4//j/+v/5//n/+v/6//j/+v/+/wUAEAAgACgAKQApAC8ANwA/AEwAWABhAGEA
YQBhAF0AWQBXAE8AOgAqACAAFAAEAPf/8f/w//D/8P/y//f//f8AAAAA///9//3//P/7
//r/+f/3//n/+f/5//n/9//3//f/9v/3//j/+f/6//v/+//7//v/+f/5//n/+f/5//n/
+f/5//n/+f/6//r/+v/6//r/+v/8//z//P/8//n/+f/6//r/+v/6//r/+//9//3//f/9
//z//P/8//z//P/8//z//P////////////////////////8AAAAAAAAAAAEAAQACAAIA
AgACAAIAAgADAAMABAAEAAUABQAFAAQABAAFAAUACQAJAAkACgAMAAwADQANAA0ADQAN
AA4ADgAOAA8ADwANAA4ADgAPABIAEgASABIAEgASABIAEgAQABAAEAAQABAAEAAPAA8A
EQARABAAEAAQABAAEAAPAA8ADgAOAA4AEAAQABAAEAAOAA4ADgANAA0ADAAMAAwADgAM
AAwACwALAAoACgAKAAoACgAJAAgACAAIAAgABwAHAAcABwAHAAYABgAGAAYABQAFAAUA
BQAFAAUABQAFAAUABQAFAAUAAwADAAMAAgAEAAQABAAEAAQABAAEAAUABQAFAAUABQAF
AAUABQAFAAUABQAFAAYABgAGAAcABwAHAAcACAAIAAgACAAIAAgABwAHAAcABwAJAAoA
CgAKAAoACgAKAAoADAAMAA0ADQALAAsACwALAAsACwALAAsACwALAAsACwALAAsACwAM
AAwACwALAAsACwALAAsACwAKAAoACgAKAAoACgAKAAoACAAIAAgACAAKAAoACgAJAAkA
CQAJAAgACAAIAAgACAAIAAgACAAIAAgACAAIAAgACAAHAAcABwAHAAcABwAHAAcABwAH
AAcABwAHAAcABwAHAAcABgAGAAYABgAGAAcABwAHAAcACAAIAAcABwAHAAcABwAGAAYA
BgAGAAYABgAGAAYABgAIAAgACAAIAAYABgAGAAYACAAIAAgACAAIAAgACAAIAAgACAAI
AAgACAAIAAgACAAGAAYABgAGAAYABgAGAAYABgAGAAYABgAIAAgACAAIAAYABgAGAAYA
BgAGAAYABgAGAAYABgAGAAYABgAGAAYABgAGAAYABgAGAAYABgAGAAYABgAGAAYACAAI
AAgACAAIAAgACQAJAAkACgAMAA0ADgAPAA8ADwAOAA4ADQANAA0ADwARABEADwAPAA8A
DwASABIAEgASABIAEgASABIAEgAUABQAFAAWABYAFwAXABcAFQAUABIAEAAQABEAEQAS
ABIAEgAQAA4ADgAMAAoACgAIAAgABwAGAAUABQAEAAUABAAEAAQABAAEAAQABAACAAIA
AgACAAIAAgACAAIAAgACAAIAAQABAAIAAgAEAAYACgATAB4AKAAyADUANwA9AEUATwBa
AGoAcwBzAHUAdQBxAGkAZQBPADQAKAAkABoADgAFAAEAAAAAAAAAAgAFAAcACAAIAAcA
BwAHAAYABAAEAAQAAwADAAMAAwADAAMAAwADAAIAAgACAAIAAgADAAMAAwADAAMAAwAD
AAMAAwADAAMAAwADAAMABAAEAAQABAAEAAQABAAEAAQABAADAAMABAAEAAQABAAEAAUA
BwAHAAcABwAIAAgACAAIAAgACAAIAAgABwAHAAcABwAJAAkACQAJAAkACgAKAAoACAAJ
AAkACgAMAAwADAAMAAwADQANAA4ADgAPAA8ADwAQABAAEQARABMAEwATABQAFAAUABUA
FQAXABcAFwAYABoAGgAbABsAGwAcABwAHQAeAB4AHgAeAB4AHgAeAB4AHgAeAB4AHgAe
AB4AHQAdAB0AHQAcABwAHAAcABwAGwAbABoAGgAaABoAGgAaABoAGAAYABgAFwAZABgA
GAAYABgAFgAWABUAFQAUABQAFAASABIAEQAQABAAEAAQAA8ADwAPAA8ADwAOAA4ADgAO
AA8ADwAPAA8ADwAPAA8ADwAPAA8ADwAPAA8ADwAPAA4ADgAOAA4ADgAOAA4ADgAPAA8A
DwAPAA8AEQARABEAEQATABMAEwAUABIAEgATABMAEwATABQAFAAUABQAFAAUABUAFQAV
ABUAFQAWABYAFgAYABgAGAAYABgAGAAZABkAGQAZABkAGQAXABcAFwAXABcAFwAXABcA
GQAZAA==
         </WaveFormData>
      </LeadData>
      <LeadData>
         <LeadByteCountTotal>10000</LeadByteCountTotal>
         <LeadTimeOffset>0</LeadTimeOffset>
         <LeadSampleCountTotal>5000</LeadSampleCountTotal>
         <LeadAmplitudeUnitsPerBit>4.88</LeadAmplitudeUnitsPerBit>
         <LeadAmplitudeUnits>��V</LeadAmplitudeUnits>
         <LeadHighLimit>2147483647</LeadHighLimit>
         <LeadLowLimit>268435456</LeadLowLimit>
         <LeadID>V1</LeadID>
         <LeadOffsetFirstSample>0</LeadOffsetFirstSample>
         <FirstSampleBaseline>0</FirstSampleBaseline>
         <LeadSampleSize>2</LeadSampleSize>
         <LeadOff>FALSE</LeadOff>
         <BaselineSway>FALSE</BaselineSway>
         <ExcessiveACNoise>FALSE</ExcessiveACNoise>
         <MuscleNoise>FALSE</MuscleNoise>
         <LeadDataCRC32>3781727243</LeadDataCRC32>
         <WaveFormData>
GAAYABgAGAAYABgAGAAYABgAGAAYABgAGAAYABgAGAAYABgAGAAYABgAGAAYABgAGAAY
ABgAGAAWABYAFgAWABYAFgAWABYAFgAWABYAFgAYABgAGAAYABYAFgAWABYAFgAWABYA
FgAWABYAFgAWABYAFgAWABYAGAAYABgAGAAWABYAFgAWABYAFgAWABYAFAAUABQAFAAU
ABQAFAAUABQAFAAUABQAFAAUABQAFAASABIAEgASABIAEgASABIAEAAQABAAEAAQABAA
EAAQABAAEAAQABAADgAOAA4ADgAOAA4ADgAOAA4ADgAOAA4ADgAOAA4ADgAOAA4ADgAO
AA4ADgAOAA4ADgAOAA4ADgAOAA4ADgAOABAAEAAQABAAEAAQABAAEAAQABAAEAAQABAA
EAAQABAADgAOAA4ADgAQABAAEAAQAA4ADgAOAA4ADgAOAA4ADgAOAA4ADgAOABAAEAAQ
ABAAEAAQABAAEAAQABAAEAAQABAAEAAQABAAEAAQABAAEAAQABAAEAAQABAAEAAQABAA
EAAQABAAEAAQABAAEAAQABAAEAAQABAAEAAQABAAEAAQABAAEAAQABAAEAAQABAAEAAQ
ABAAEAAQABAAEAAQABAAEAAQABAAEAAQABAAEAAQABAAEAAQABAAEAAQABAAEAAQABAA
EAAQABAAEAAQABIAEgASABIAEgASABIAEgASABIAEgASABIAEgASABIAEgASABIAEgAS
ABIAEgASABIAEgASABIAEgASABIAEgASABIAEgASABIAEgASABIAEgASABIAEgASABIA
EgASABQAFAAUABQAFAAUABQAFAAUABQAFAAUABQAFAAUABQAFAAUABQAFAAUABQAFAAU
ABQAFAAUABQAFAAUABQAFAAUABQAFAAUABQAFAAUABQAFAAUABQAFAAWABYAFgAWABYA
FgAWABYAFgAWABYAFgAWABYAFgAWABYAFgAWABYAFgAWABYAFgAWABYAFgAWABYAFgAW
ABYAFgAWABYAFgAWABYAFgAWABgAGQAaABoAGgAaABsAGwAbABsAGwAbABoAGgAaABoA
GgAZABkAGQAXABMAEgARABAADwAOAA0ADAAMAAwADAAKAAoACgAKAAoACwALAAsACwAL
AAwADQAOAA8AEAARABQAFQAVABUAFgAWABgAGQAaABoAGwAbABsAGwAaABoAGAAYABgA
GQAbABsAGwAcABoAGgAaABoAHAAcABwAHAAcABwAHAAcAB0AHQAfACMAIQAdABwAIQAk
ACYAJwAjAB8AGAAOAAIA8//i/9n/0v/G/6z/kP+G/47/m/+o/7v/zf/Z/9//5//v//P/
9v/4//f/+P/6//7/AAAAAP////8AAAAA/v/+///////9//7//v/+//7//v/+/////f/9
//7//v/8//z//P/8//z//P/8//z//P/8//z//P/6//r/+v/6//r/+f/5//n/+f/5//n/
+f/5//n/+f/5//f/9//3//f/9//3//b/9v/2//b/9v/2//b/9f/1//b/9v/1//X/9v/2
//b/9f/1//X/9f/1//T/9P/0//T/9P/y//L/8//z//T/8//z//P/8//z//P/8//x//H/
8f/w//D/8P/w/+//7//v/+//7v/u/+7/7v/s/+z/7P/s/+v/6//r/+n/6f/q/+r/6f/p
/+n/6f/p/+j/6P/o/+j/5//n/+b/5v/m/+b/5v/m/+b/5v/l/+X/5f/m/+b/5v/m/+b/
5v/m/+f/5//n/+f/6P/m/+b/5v/m/+b/5v/m/+b/5v/m/+f/5//l/+X/5f/l/+X/5f/l
/+X/5f/l/+T/5P/l/+X/5P/j/+X/5f/l/+X/5f/l/+X/5f/k/+T/5P/k/+X/5f/l/+X/
5f/l/+X/5f/k/+T/5P/k/+b/5v/m/+b/5P/k/+X/5f/l/+X/5f/k/+b/5v/l/+X/5f/l
/+b/5v/k/+T/5P/k/+T/5P/k/+T/5P/k/+T/5P/k/+T/5P/k/+T/5P/k/+P/5f/l/+X/
5f/j/+P/4//j/+T/5P/k/+P/4//j/+P/4//j/+P/5P/l/+P/4//j/+P/4//j/+P/4//j
/+P/4//j/+X/5f/l/+T/5P/l/+X/5f/j/+P/4//k/+T/5P/k/+T/5P/k/+P/4//j/+P/
5P/k/+T/5P/k/+T/5v/m/+b/5v/m/+b/5v/l/+X/5v/m/+b/5v/m/+b/5v/k/+T/5P/k
/+T/5P/k/+T/5P/m/+b/5v/m/+b/5v/k/+T/5P/k/+b/5v/m/+b/5v/m/+b/5v/o/+j/
6P/o/+j/6P/o/+j/6P/o/+j/6P/q/+r/6v/q/+r/6v/q/+r/6P/o/+j/6P/q/+r/6v/q
/+r/6v/q/+r/6v/q/+r/6v/q/+r/6v/q/+r/6v/q/+r/6v/q/+r/6v/q/+r/6v/q/+z/
7P/s/+z/7P/s/+z/7P/s/+z/7P/s/+z/7f/u/+7/8P/w//H/8f/v/+//7//v//D/8P/w
//D/8P/v/+//7//t/+n/6P/n/+b/5f/k/+P/4P/g/+D/4P/g/+D/4P/g/+D/4f/h/+H/
4f/h/+L/4//k/+X/5v/n/+j/6f/p/+n/7P/s/+7/7//w//D/8f/x//H/8f/w//D/8P/w
//D/8f/x//H/8f/y//L/8v/y//L/8v/y//L/8v/y//L/8v/y//P/8//1//n//f/9/wAA
AQAGAAoADwALAAUA/v/4//L/6f/a/83/zP/G/7D/mv+Q/5T/n/+o/7X/xf/T/9n/4f/n
/+3/8P/w//H/9P/0//b/+P/6//n/+f/6//r/+v/6//v/+//9//7//v/+//7//v/+////
/f/9//7//v/+//7//v/+//7//v/+//7//v/+//7//v8AAAAAAAAAAP7//f/9//3/////
//////////////////3//f/9//3///////7//v/+//7//v/+//7//f/9//7//v/9//3/
/v/+//7//f/9//////////7//v/+//7//v/+//7///////7//f/9//3//f/9//3//f/9
//3//f/8//r/+v/6//n/+f/5//n/+P/6//r/+v/4//j/+P/4//f/9//3//X/9f/2//b/
9f/1//X/9f/1//T/9P/0//T/8//z//L/8v/y//L/8v/y//L/9P/z//P/8//0//T/9P/0
//T/9P/0//X/9f/1//X/9v/4//j/+P/4//j/+P/4//j/+P/4//n/+f/3//f/9//3//n/
+f/5//n/9//3//b/9v/5//n/+P/3//f/9//3//f/+f/5//n/+f/4//j/+P/4//n/+f/5
//n/9//3//f/9//4//j/+P/4//j/+P/4//j/+P/4//n/+f/5//n/+f/4//r/+v/5//n/
+f/5//r/+v/6//r/+v/6//r/+v/6//r//P/8//z//P/6//r/+v/6//r/+v/6//n/+//7
//v/+//7//v/+//7//z//P/8//v//f/9//3//f/7//v//P/9//3//f/9//3/////////
//////////////3//f/9//z//v/////////9//3//f/+//7//v/+//7//v/+//3//f/9
//3//v/+//z//P/8//z//v/+//7//v/+//7//v/9////AAAAAAAAAAAAAAAAAAD+//7/
/v/+/wAAAAAAAAAAAAAAAAAA/v/+//7//v/+//7//v/+//7//v/+//7//v/+//7//v/+
//7//v/+/wAAAAAAAAAA/v/+//7//v8AAAAAAAAAAAAAAAAAAAAAAAAAAAAAAAAAAAAA
AAAAAP7//v/+//7/AAAAAAAAAAD+//7//v/+/wAAAAABAAIAAAAAAAAAAQADAAMAAwAD
AAMAAgACAAIAAAAAAP////8BAP//+//6//f/9v/1//T/9f/0//T/9P/0//L/8v/y//L/
8v/z//P/8//z//P/9P/z//T/9f/2//n/+v/7//v/+//8//z//v8BAAIAAgADAAEAAQAB
AAAAAgACAAIAAgADAAMAAwADAAIAAgACAAIABAAEAAQABAAEAAQABAAEAAQAAwADAAUA
CQALAA0ADgAPABAAFAAbAB8AGwAUAA4ACAADAPj/5//g/+L/3P/I/7b/sP+z/7z/wf/P
/9//6//x//f///8CAAQAAwACAAIABAAIAAoACQAJAAoACgAKAAoACwALAAsADAAMAAwA
DAAMAAwADQANAA0ADgAOAA4ADgAOAA4ADgAOAA4ADgAOAA4ADgAOAAwADAAMAAwADAAL
AAsACwANAA0ADQANAAsACwALAAsACwALAAsACwANAA0ADAAMAAwADAAMAAwADAALAAsA
DAAMAAsACwAMAA4ADgANAA0ADQANAA0ADAAKAAoACgAKAAoACgALAAsACwALAAwADQAL
AAsACwALAA0ADQANAAwACgAKAAoACQAJAAkACQAIAAgACAAIAAYACAAIAAgABwAHAAcA
BQAFAAQABAADAAMABQAFAAUABAAEAAQABAADAAMAAgACAAIAAAAAAAAAAAACAAEAAQAB
AAIAAgACAAIAAgACAAIAAwADAAMAAwAEAAQABAAEAAQABAAEAAQABAAEAAQABQAFAAUA
BQAFAAUABQAFAAUABQAFAAUABAAEAAUABQAEAAMAAwADAAMAAwADAAMAAwADAAQABAAE
AAQABQAFAAUABQADAAMAAwADAAIAAgACAAIABAAEAAQABAACAAIAAwADAAMAAwADAAIA
AgACAAEAAQABAAEAAgACAAIAAgACAAIAAAAAAAAAAAAAAAAAAAAAAAAAAAAAAAAAAAAA
AAAA/////////////////////////v/+//7//f////////////////8AAAEA////////
/////////////////////////////////v8AAAEAAQABAP///////wAAAAAAAAAAAAAA
AAAA//////////8AAAAAAAAAAAAAAAACAAIAAgACAAAAAAAAAP////8AAAAAAAAAAAAA
AAAAAAAAAAAAAAAAAAAAAAAAAAACAAIAAgAAAAAAAAAAAAAAAAAAAAAAAAAAAAAAAAAA
AAAAAAAAAAAAAAAAAAAAAAAAAAAAAAAAAAAAAAAAAAAAAAAAAAAAAAAAAAAAAAAAAAAA
AAAAAAAAAAAAAAAAAAAAAAAAAAD+//7//v/+//7//v/+//7//v/+//7//v8AAAEAAgAC
AAIAAgADAAMAAwADAAMAAwACAAIAAgACAAAA///////////7//r/+f/4//f/9v/1//T/
9P/0//T/8v/y//L/8v/y//P/8//z//P/8//0//X/9P/1//b/9//4//n/+f/5//r/+v/8
//3/AAAAAAEAAQABAAEAAAAAAAAAAAAAAAEAAQABAAEAAgACAAIAAgACAAIAAgACAAIA
AgACAAIAAgADAAMAAwAHAAsACwAOABEAFgAcACEAIQAfABoAEgAKAP//8P/h/9z/2P/I
/6z/mP+U/53/qP+3/8v/2//j/+v/8//5//z//v8BAAAAAgAEAAYACAAJAAkACgAKAAoA
CgALAAsACwAMAAwADAAMAAwADAANAA0ADQAOAA4ADAAMAAwADAAMAAwADAAMAAwADAAM
AAwADAAMAAwADAAOAA0ADQANAA0ADQANAA0ADQANAA0ADQANAA0ADQANAA0ADQAMAAwA
DAAMAAwADAAMAAsACwAMAAwACwALAAwADAAMAAsACwALAAsACwAKAAwADAAMAAwADAAM
AA0ADQAMAAsACwALAAsACwALAAsACwALAAsACgAKAAoACgAJAAcABwAHAAYACAAIAAgA
BgAGAAYABgAFAAUABQADAAMABAAEAAMAAwADAAMAAwACAAIAAgACAAEAAQAAAAAAAAAA
AAAAAAAAAAAA////////AAAAAAAAAAAAAAAAAAABAAEAAQABAAIAAgACAAIAAgACAAIA
AgACAAIAAgADAAMAAQABAAEAAQABAAEAAQABAAEAAQAAAAAAAQABAAAA////////////
////////////AAAAAAAAAAABAAEAAQABAAEAAQABAAEAAAAAAAAAAAAAAAAAAAAAAAAA
AAABAAEAAQABAAEAAAAAAAAA/////wEAAQACAAIAAgACAAIAAgACAAIAAgACAAAAAAAA
AAAAAAAAAAAAAAACAAIAAgABAAEAAQABAAEAAQABAAEAAQAAAAAAAAD//wEAAQABAAEA
/////wAAAQABAAEAAQABAAEAAQABAAEAAQABAAEAAQABAAEAAQAAAAAAAQABAAEAAQAB
AAEAAgAAAAAAAAAAAAAAAAD//////////wAAAAAAAAAAAAAAAAAAAAAAAAAAAAAAAAAA
/////wAAAAAAAAAAAAAAAAAAAAAAAAAAAAAAAAAAAAAAAAAAAAAAAAAAAAAAAAAAAAAA
AAAAAAAAAAAAAAAAAAAAAAAAAAAA/v/+//7//v8AAAAAAAAAAAAAAAAAAAAAAAAAAAAA
AAAAAAAAAAAAAAAAAAAAAAAAAAAAAAAAAAAAAAAAAAAAAP7//v/+//7//v/+//7//v/+
//7//v/+//7//v/+//7//v/+//7//v/+//7//v/+//7//v///wAAAAAAAAAAAQABAAEA
AQABAAEAAAAAAAAAAAAAAP/////9//v/9//2//X/9P/z//L/8f/w//D/8P/w/+7/7v/u
/+7/7v/v/+//7//v/+//8P/x//L/8//0//X/9v/3//f/9//4//j/+v/9//7//v////3/
/f/9//z//P/8//z//P/9//3//f/9//z//P/8//z//v/+//7//v/+//7//v/+/wAA////
/wEABQAHAAkADAARABgAHAAdABsAFwASAAoA/v/v/+D/1//Q/8L/pv+M/4b/jv+Z/6b/
u//N/9f/3//p//H/9f/2//j/+f/6//7/AAACAAIAAwADAAQABAAEAAQABQAFAAUABgAG
AAYABgAGAAYABwAFAAUABgAGAAgACAAIAAgACAAIAAgACAAIAAgACAAIAAgACAAIAAgA
CgAJAAkACQAJAAkACQAJAAkACQAJAAkACQAJAAkACQAJAAkACAAIAAoACgAKAAoACgAJ
AAkACgAKAAkACQAKAAgACAAHAAcACQAJAAkACAAIAAgACAAIAAgACAAJAAkACgAJAAkA
CQAHAAcABwAHAAcABwAHAAYABgAGAAYABQAHAAcABwAGAAYABgAGAAQABAAEAAQAAwAD
AAMAAQABAAIAAgABAAEA/////////v8AAAAAAAD//////v/+//7//P/8//z//P/+//3/
/f/9//7//v/+//7//v/+//7///////////8AAP7//v/+//7//v/+//7//v/+//7/////
///////////////////////9//3//P/8///////+//3//f/9//3//f/9//3//f/9//7/
/v/+//7//f/9//3//f/9//3//f/9//z//P/8//z//v/+//7//v/8//z//f/9//3//f/9
//z//v/+//3//f/9//3//v/+//7//v/+//7//v/+//7//v/+//7//v/+//7//v/+//7/
/P/8//z/+//9//3//f/9//3//f/9//3//v/+//7//f////////////3//f/+////////
/////////////////////////////////////v/+/////////////////wAA/v/+//7/
/v8AAAAA//////////8AAAAAAAAAAAAAAAAAAAAAAAAAAAAAAAAAAP////8AAAAAAAAA
AAAAAAAAAAAAAAAAAAAAAAAAAAAAAAAAAAAAAAAAAAAAAAAAAAAAAAAAAAAAAAAAAAAA
AAAAAAAAAAAAAAAAAAAAAAAAAAAAAAAAAAAAAAAAAAAAAAAAAAAAAAAAAAAAAAAAAAAA
AAAAAAAAAP7//v/+//7//v/+//7//v/+//7//v/+//7//v/+//7/AAAAAAAAAAAAAAAA
AAAAAP7//v/+//7//v/+//7//v/+//7//v/+//7//v///wAAAAAAAAAAAQADAAMAAwAD
AAMAAgACAAIAAgACAAEAAQABAP//+//6//f/9v/1//T/8//y//L/8v/y//D/8P/w//D/
8P/x//H/8f/x//H/8v/z//T/9f/2//f/+P/5//n/+f/6//r//P/9//7//v//////////
//7//v/+//7//v///////////wAAAAAAAAAAAAAAAAAAAAAAAAAAAAAAAAAA//8BAAMA
BwAJAAsADgARABYAHAAdABsAFwASAAoAAADz/+D/1f/S/8b/rv+U/4j/jv+b/6b/t//L
/9f/3//p//H/9f/4//r/+//8//7/AgAEAAQABQAFAAYABgAGAAYABwAHAAUABgAGAAYA
CAAIAAgACQAJAAkACgAKAAoACgAKAAoACgAKAAoACgAKAAoACgAKAAoACgAKAAoACgAJ
AAkACQAJAAkACQAJAAkACQAJAAkACQAJAAkACQAJAAkACAAIAAgACAAIAAgACAAHAAcA
CAAGAAUABQAGAAgACAAHAAcABwAHAAcABgAIAAgACAAIAAYABgAHAAcABgAFAAUABQAF
AAUABQAFAAUABQAFAAQABAAEAAQAAwADAAMAAwACAAIAAgACAAAAAAAAAAAA////////
/f/9//7//v/9//3//f/9//3//P/8//z//P/7//v/+v/6//r/+v/6//r/+v/6//n/+f/5
//r/+v/6//r/+v/6//r/+//7//v/+//8//z//P/8//z//P/8//z//P/8//z//f/9//3/
/f/9//3//f/9//3//f/9//3//P/8//3//f/8//v/+//7//v/+//7//v/+//7//r/+v/6
//r/+//7//v/+//7//v/+//7//z//P/8//z//P/8//z//P/8//z//f/9//3//f/9//z/
/P/8//v/+//7//v//P/8//z//P/8//z//P/8//z//P/8//z//P/8//z//P/8//z//P/8
//z/+//7//v/+//7//v/+//7//v//P/8//z/+//7//v/+//7//v/+//8//3//f/9//3/
/f/7//v/+//7//v/+//7//v//f/9//3//P/8//3//f/9//3//f/9//7//f/8//v/+v/7
//z//P/9//3//f/+//7//P/8//z//P/+//7//v/+//z//P/8//v//f/+//7//v/+//7/
/v/+//7//v/+//7//P/8//z//P/+//z//v/8//z//P/8//z//P/8//z//P/8//z//P/8
//z//P/8//z//P/8//z//P/8//z//P/8//z//P/8//z//P/8//z//P/8//z//P/8//z/
/P/8//z//P/8//z//v/+//7//v/8//z//P/8//z//P/8//z//P/8//z//P/+//7//v/+
//7//v/+//7//P/8//z//P/+//7//v/+////AAAAAAAAAAABAAEAAQD////////+//7/
/v/+//7//f/9//3/+//3//b/9f/0//P/8v/x//D/8P/w//D/7v/w//D/8P/w//H/8f/x
//H/7//w//H/8v/z//T/9f/2//n/+f/5//r/+v/8//3//v/8//3//f/9//3//P/8//z/
/P/8//3//f/9//3//v/+//7//v/+//7//v/+//7//v/+//7//v///wEABQAJAAsACwAM
AA8AFAAWABcAEwALAAYAAAD6/+3/3v/Z/9j/zP+0/6b/pP+q/7P/vv/L/9v/5f/r//P/
+f/7//7//v/9//7/AAAEAAQABgAFAAUABgAGAAgACAAJAAkABwAIAAgACAAIAAgACAAJ
AAcABwAIAAgACgAKAAoACgAIAAgACAAIAAoACgAKAAoACgAKAAoACgAKAAkACQAJAAkA
CQAJAAkACQAJAAkACQAHAAcABwAHAAkACQAIAAgACAAIAAgACAAIAAcABwAIAAgABwAH
AAgACAAIAAcABwAHAAcABwAGAAQABAAEAAQABAAEAAUABQAEAAMAAwADAAMAAwADAAMA
AwADAAMAAgACAAIAAgABAAEAAQABAAAAAgACAAIAAAD+//7//v/9//3//f/7//v//P/8
//v/+//7//v/+//6//r/+v/6//n/+f/4//j/+P/4//j/+P/4//r/+f/5//n/+v/6//r/
+v/6//r/+v/7//3//f/9//7//v/+//7//v/+//7//v/+//7//v///////f/9//3//f/9
//3//f/9///////+//7///////7//f////////////3//f/9//3//P/8//z//P/9//3/
/f/9//3//f/9//3//v/+//7//v/+//7//v/+//7//v///////f/9//3//P/+//7//f/9
//3//f/+//7//P/8//z//P/8//z//P/8//z//P/8//z//v/+//7//v/+//7//v/9//3/
/f/9//3/+//7//v/+//8//z//P/7//v/+//7//v/+//7//z//f/9//3//f/9//3//f/9
//3//f/9//3//f/9//3//f/8//z//f/9//3//f/9//3//v8AAAAAAAAAAP7//v/9//3/
/f/9//7//v8AAAAAAAAAAP7//v/+//7//v/+//7//f/9//7//v/+/wAAAAAAAAAAAAAA
AAAAAAD+//7//v/+//7/AAAAAAAAAAAAAAAA/v/+//7//v8AAAAAAAAAAAAAAAAAAAAA
AAAAAAAAAAAAAAAAAAAAAP7//v/+//7//v/+//7//v/+//7//v/+/wAAAAAAAAAA/v/+
//7//v/+//7//v/+//7//v/+//7//P/8//z//P/8//z//P/8//z//P/8//z//P/8//z/
/P/8//3//v/+//7//v///////f/9//3//f/+//7//v/+//z/+//7//v/+//3//b/9f/0
//P/8v/x//D/8P/w//D/7P/s/+z/7P/u/+//7//v/+//7//w//H/8v/z//T/9f/2//f/
9//3//b/9v/4//n/+v/6//v/+//7//v/+v/6//z//P/8//3/+//7//v//P/+//7//v/+
//7//v/+//7//P/8//z//P/9////AQADAAUABwAIAAsADgAWABkAFQAPAAoABAD8//H/
5P/b/9r/1v/C/67/pP+q/7P/uP/F/9f/4//p/+//9f/7//z//P/9//z//v8AAAIABAAD
AAMABAAEAAQABAAFAAUABQAGAAYABgAGAAYABgAHAAUABQAGAAYACAAIAAgACAAGAAYA
BgAGAAYABgAGAAYABgAGAAYABgAGAAUABQAFAAUABQAFAAUABQAFAAUABQAFAAUABQAF
AAUABQAEAAQABAAEAAQABAAEAAMAAwAEAAQAAwADAAQABAAEAAMAAwADAAMAAwACAAIA
AgACAAIAAgACAAMAAwACAAEAAQABAAMAAwADAAMAAQABAAEAAAAAAAAAAAD/////////
//7//v/+//7//P/8//z//P/7//v/+//5//n/+v/6//n/+f/5//n/+f/4//j/+P/4//f/
9//2//b/9v/2//b/9v/2//b/9f/1//X/9v/2//b/9v/0//T/9P/1//f/9//3//j/9v/2
//b/9v/2//b/9v/2//b/9v/3//f/9//3//f/9//3//f/9//3//f/9//2//b/9//3//b/
9f/1//X/9f/1//f/9//3//f/9v/2//b/9v/3//f/9//3//X/9f/1//X/9P/0//T/9P/0
//T/9P/0//T/9P/1//X/9f/1//X/9P/2//b/9f/1//X/9f/2//b/9P/0//T/9P/0//T/
9P/0//T/9P/0//T/8v/y//L/8v/0//T/9P/z//H/8f/x//H/8f/x//H/8f/y//L/8v/x
//H/8f/x//H/8f/x//L/8//x//H/8f/x//H/8f/x//H/8f/x//H/8f/x//H/8f/w//D/
8f/x//H/8f/x//H/8v/w//D/8P/w//D/8P/v/+//8f/x//L/8v/w//D/8P/w//L/8v/y
//L/8v/y//L/8f/x//L/8v/y//D/8P/w//D/8P/w//D/8P/w//D/8P/w//D/8P/w//D/
8P/w//D/8P/w//D/8P/w//D/8P/w//D/8P/w//D/8P/w//D/8P/u/+7/7v/u/+7/7v/u
/+7/7v/u/+7/7v/w//D/8P/w//D/8P/w//D/7v/u/+7/7v/w//D/8P/w//D/8P/w//D/
7v/u/+7/7v/u/+7/7v/u/+7/7v/u/+7/7v/u/+7/7v/u/+7/7v/u/+7/7v/u/+7/7v/u
/+7/7v/s/+z/7P/t/+7/7v/u/+7/8f/x//H/8f/v/+//7v/u//D/8P/w/+//7f/t/+v/
5//m/+X/5P/j/+L/4f/g/+D/3v/e/9z/3P/e/97/3v/f/9//3//f/9//4P/h/+L/4//i
/+P/5P/l/+X/5f/m/+b/6P/p/+r/6v/r/+v/6//r/+r/6v/q/+r/6P/p/+n/6f/p/+r/
6v/q/+r/6v/q/+r/6v/q/+r/6v/s/+r/6//r/+//8//z//X/+P///wQACAALAAsABwAA
APb/6v/b/8r/wf++/7D/lv98/3L/ev+F/5L/p/+7/8X/y//V/93/3//i/+T/5f/k/+j/
6v/s/+z/7f/t/+7/7v/u/+7/7//v/+//8P/w//D/8P/w//D/8f/v/+//8P/w//D/8P/w
//D/8P/w//D/8P/w//D/8P/w//D/8P/w//D/8P/v/+//7//v/+//7//v/+//7//v/+//
7//v/+//7//v/+//7v/u/+7/7v/u/+7/7v/t/+3/7v/u/+3/7f/u/+7/7v/t/+3/7f/t
/+3/7P/s/+z/7P/s/+z/7P/t/+3/7P/r/+v/6//r/+v/6//r/+v/6//r/+r/6v/q/+r/
6f/p/+n/6f/o/+j/6P/o/+b/5v/m/+b/5f/l/+X/4//j/+T/5P/j/+P/4//j/+P/4v/i
/+L/4v/h/+H/4P/g/+D/4P/g/+D/4P/g/9//3//f/97/3v/e/97/3v/e/97/3//d/93/
3f/e/97/3v/e/97/3v/e/97/3v/c/9z/3f/d/93/3f/d/93/3f/d/93/3f/d/93/3P/c
/9v/2//a/9n/2//b/9v/2//b/9v/2//b/9r/2v/a/9r/2//b/9v/2//b/9v/2//b/9r/
2v/a/9r/2v/a/9r/2v/Y/9j/2f/Z/9n/2f/Z/9j/2P/Y/9f/1//X/9f/2P/Y/9j/2P/Y
/9j/2P/Y/9j/2P/Y/9j/2P/Y/9b/1v/W/9b/1v/W/9b/1f/X/9f/1//X/9f/1//X/9f/
1v/W/w==
         </WaveFormData>
      </LeadData>
      <LeadData>
         <LeadByteCountTotal>10000</LeadByteCountTotal>
         <LeadTimeOffset>0</LeadTimeOffset>
         <LeadSampleCountTotal>5000</LeadSampleCountTotal>
         <LeadAmplitudeUnitsPerBit>4.88</LeadAmplitudeUnitsPerBit>
         <LeadAmplitudeUnits>��V</LeadAmplitudeUnits>
         <LeadHighLimit>2147483647</LeadHighLimit>
         <LeadLowLimit>268435456</LeadLowLimit>
         <LeadID>V2</LeadID>
         <LeadOffsetFirstSample>0</LeadOffsetFirstSample>
         <FirstSampleBaseline>0</FirstSampleBaseline>
         <LeadSampleSize>2</LeadSampleSize>
         <LeadOff>FALSE</LeadOff>
         <BaselineSway>FALSE</BaselineSway>
         <ExcessiveACNoise>FALSE</ExcessiveACNoise>
         <MuscleNoise>FALSE</MuscleNoise>
         <LeadDataCRC32>547721013</LeadDataCRC32>
         <WaveFormData>
/v/+//7//v8AAAAAAAAAAAIAAgACAAIAAgACAAIAAgACAAIAAgACAAQABAAEAAQABgAG
AAYABgAGAAYABgAGAAgACAAIAAgACQAKAAsADAAOAA4ADgAOABAAEAAQABAAEgASABIA
EgATABQAFQAWABcAGAAZABoAGwAcAB0AHgAfACAAIQAiACUAJgAnACgAKQAqACsALAAv
ADAAMQAyADUANgA3ADgAOwA8AD0APgBAAEAAQABAAEIAQgBCAEIAQABAAEAAQAA+AD4A
PgA+ADsAOgA5ADgANQA0ADMAMgAwAC4ALAAqACYAJAAiACAAHAAaABgAFgAUABIAEAAO
AAwACgAIAAYAAwACAAEAAAD9//z/+//6//n/+P/3//b/9P/0//T/9P/z//L/8f/w//D/
8P/w//D/8P/w//D/8P/w//D/8P/w//D/8P/w//D/8P/w//D/8P/w//D/8P/w//D/8P/w
//D/8P/w//D/8P/y//L/8v/y//L/8v/y//L/9P/0//T/9P/0//T/9P/0//b/9v/2//b/
9v/2//b/9v/4//j/+P/4//j/+P/4//j/+P/4//j/+P/4//j/+P/4//j/+P/4//j/+P/4
//j/+P/4//j/+P/4//j/+P/4//j/+P/4//j/+P/2//b/9v/2//b/9v/2//b/9v/2//b/
9v/2//b/9v/2//b/9v/2//b/9v/2//b/9v/2//b/9v/2//b/9v/2//b/9v/2//b/9v/2
//b/9v/2//b/9v/2//b/9v/2//b/9v/2//b/9v/2//T/9P/0//T/9P/0//T/9P/2//b/
9v/2//b/9v/2//b/9v/2//b/9v/2//b/9v/2//b/9v/2//b/9v/2//b/9v/2//b/9v/2
//b/9v/2//b/9v/2//b/9v/2//b/9v/2//b/9v/2//b/9v/2//b/9v/2//b/9v/2//b/
9v/2//b/9v/2//b/9v/2//b/9v/2//b/9v/2//b/9v/2//b/9v/2//b/9v/2//b/9v/2
//b/9v/2//b/9v/3//f/9//3//r/+v/7//v/+v/6//z//P/8//z//P/8//7///8AAAEA
AQACAAIAAgADAAAA/v/+//z//f/9//z//v/+//z/+//6//n/+f/6//n/+f/5//n/9//2
//b/9v/5//r//P/9//3/+//7//r/9//2//b/9//6//r/+v/5//f/9//2//X/9f/1//X/
9v/2//b/9v/2//b/9v/2//b/9v/2//b/9v/2//b/9v/2//b/+v/+/wYACgASACcASQBw
AJMApwCpAKkApwCWAHAAPgAEANL/rf+C/0r/IP8S/xT/G/8e/yP/Nf9N/2r/hv+c/6r/
s/+4/73/v//F/8z/0f/T/9L/0v/T/9T/0//U/9X/1f/T/9P/0//V/9b/1v/W/9b/1f/W
/9f/1//Y/9j/2P/Z/9n/2f/Z/9n/2f/Z/9j/1//Y/9j/2f/Z/9n/2f/Z/9r/2P/Z/9n/
2v/a/9r/2//b/9v/2//c/9z/3f/d/97/3v/e/9//4f/h/+H/4f/i/+L/5P/l/+X/5v/m
/+f/5//o/+j/6v/q/+v/7f/u/+//7//w//H/8v/z//b/9//4//j/+v/7//z//f///wAA
AgADAAQABwAHAAgACAAKAA0ADgAQABEAEgAUABMAFAAVABYAFwAYABgAGAAWABcAFwAX
ABcAFQAVABQAEgARABAAEAAPAA0ACwAJAAgABwAFAAMA///9//v/+f/3//X/8v/w/+7/
6//q/+j/5P/i/+D/3v/c/9r/2P/W/9b/0//R/9H/0v/Q/8//zv/O/83/zP/L/8v/yv/K
/8n/yf/J/8j/yP/H/8f/x//H/8j/yP/H/8f/x//H/8f/x//I/8j/yP/I/8j/yf/J/8n/
yf/J/8n/yf/K/8r/yv/K/8r/y//L/8v/zP/O/8//0f/S/9L/0v/S/9L/0//T/9P/0f/S
/9L/0v/T/9P/0//T/9P/0//T/9T/1P/U/9T/1f/T/9P/0//T/9P/0//U/9T/1v/W/9b/
1v/U/9T/1P/U/9T/1f/W/9b/1P/U/9T/1P/U/9T/1P/U/9T/1P/U/9T/1P/T/9P/0//T
/9P/0//T/9H/0f/R/9H/0f/R/9H/0f/R/9H/0v/S/9D/0P/Q/8//0f/R/9H/0f/P/9D/
0P/P/8//0P/Q/9D/0P/Q/9D/0P/Q/9D/0P/Q/9H/0f/R/9H/0f/R/9H/0f/R/9H/0f/Q
/9D/0f/R/9D/0P/Q/9D/0v/S/9L/0v/S/9L/0v/S/9L/0v/S/9L/1P/U/9T/1P/W/9b/
1v/W/9b/1v/W/9b/1v/W/9b/1v/W/9b/1v/W/9b/1v/W/9b/1v/W/9b/1v/Y/9j/2P/Y
/9b/1v/W/9b/2P/Y/9j/2P/Y/9j/2P/Y/9j/2P/Y/9j/2P/Y/9j/2P/Y/9j/2P/Y/9j/
2P/Y/9j/2v/a/9r/2v/b/9v/2//b/9r/2v/b/9v/3v/e/+D/4P/g/+D/4P/g/+L/4//k
/+X/5f/m/+b/5v/l/+L/4P/g/+D/4f/h/+D/4P/g/97/3f/e/93/3f/e/9//3//f/9//
2//a/9r/2v/d/97/4P/h/+H/3//f/97/3f/c/9z/3f/e/97/3v/d/93/3f/c/9v/2f/Z
/9n/2v/a/9r/2v/a/9r/2v/a/9r/2v/a/9r/2v/a/9r/2v/a/9r/3v/k/+z/9P8AABUA
MwBaAIEAmwChAJ8AowCYAHoAUgAeAOj/v/+U/2D/Mv8Y/xT/Gf8c/yP/M/9N/2j/hP+a
/6r/tf+8/8P/yf/N/9L/2f/d/9z/3P/d/97/3//g/+H/4f/j/+P/4//l/+j/6P/o/+j/
5//o/+n/6f/q/+r/6v/r/+v/6//r/+v/6v/r/+v/6//s/+z/7f/t/+//7//v//D/7v/v
/+//8P/w//D/8f/x//H/8f/y//L/9f/1//b/9v/0//X/9//3//f/9//4//j/+v/7//v/
/P/+//////8AAP7/AAAAAAEAAwAEAAUABQAIAAkACgALAAwADQAOAA4AEAARABIAEwAV
ABYAGAAZABoAHQAdAB4AIAAiACUAJgAoACkAKgAsACsALAAtAC4ALwAwADAAMAAwADEA
MQAxADEALwAvAC4ALgAtACwALAApACcAJQAjACIAIQAfAB0AHQAbABkAFwAVABMAEAAO
AAoABwAGAAQABAACAAAA/v/+//z/+v/4//r/9//1//X/9P/y//H/8P/w/+//7v/t/+3/
7P/s/+v/7f/t/+z/7P/r/+v/6//r/+r/6v/p/+n/6//r/+v/6//q/+r/6v/q/+r/6//r
/+v/6//r/+v/6//s/+z/7P/s/+z/7f/t/+3/7f/u/+7/7//w//D/8P/w//D/8f/x//H/
7//w//D/8P/z//P/8//z//P/8//z//T/9P/0//T/9f/1//X/9f/1//X/9f/2//b/9v/2
//b/9v/4//j/+P/4//b/9//4//j/9v/2//b/9v/2//b/9v/2//j/+P/4//j/+P/3//f/
9//1//X/9f/1//X/9f/1//X/9f/1//X/9f/z//P/9P/0//T/9P/0//P/9f/1//X/9f/z
//T/9P/z//P/9P/0//T/9P/0//T/9P/0//T/9P/0//X/9f/1//X/8//z//P/8//z//P/
8//y//L/8//z//L/9P/0//T/8v/y//L/8v/0//T/9P/0//T/9P/0//T/9P/0//T/9P/0
//T/9P/0//T/9P/0//T/9P/0//T/9P/0//T/9P/0//T/9P/0//T/9P/0//T/9P/0//T/
9P/0//T/9P/0//T/9P/0//T/9P/0//X/9f/1//X/9v/2//f/9f/2//b/+P/4//j/+P/4
//j/+P/5//r/+//9//7//v/+//3/+v/4//b/9v/3//f/+P/4//j/9v/3//b/9f/1//T/
9f/1//X/9f/z//L/8v/y//P/9P/2//n/+f/3//f/9v/1//T/9P/1//b/9v/2//P/8f/x
//D/8f/x//H/8f/y//L/8v/y//L/8v/y//L/8v/y//L/8v/y//L/8v/y//L/8v/y//T/
+v8AAAoAFQAnAEYAbQCVAK8AtQC3ALoArACKAGAAMAAFAOj/yP+Y/2z/VP9P/0z/R/9P
/1//dP+Q/6j/vv/L/9T/2f/d/+H/5P/r//H/8v/y//P/9P/z//T/9f/1//f/9//3//n/
+v/6//r/+v/7//z//f/9//7//v/+//////////////8AAAEAAQABAAAAAAABAAEAAQAB
AAEAAgACAAMAAwAEAAQABAAFAAUABQAFAAYABgAHAAcACAAIAAgACQALAAsACwALAAwA
DAAOAA8ADwAQABAAEQARABIAEgAUABQAFQAVABYAFwAXABgAGQAaABsAHAAdAB4AHgAi
ACMAJAAlACcAKAAqACsALAAvAC8AMAAwADIANQA2ADgAOQA6ADwAPwBAAEEAQgBBAEIA
QgBCAEIAQwBDAEMARQBDAEMAQgBCAEEAQABAAD8APQA7ADkAOAA3ADUAMwAxAC8ALQAr
ACkAJwAkACIAHgAbABoAGAAWABQAEgAQAA4ADAAKAAgACgAHAAUABQAEAAIAAQAAAAAA
///+//3//f/8//z/+//7//v/+v/6//v/+//7//v/+v/6//n/+f/5//n/+f/5//j/+P/4
//j/+P/5//n/+f/5//n/+f/5//j/+P/4//j/+v/7//v/+//7//z//P/9//z//P/8//z/
/P/9//3//f/9//7//v/+////////////////////AAD+//7//v//////////////AQAB
AAIAAgAAAAAAAAAAAAAAAAAAAAAAAAABAAIAAgAAAAAAAAAAAAAAAAAAAAAAAAAAAAAA
AAAAAP////////////////////////////////////////3//f/+//7//v/+//7//f/9
//3//f/9//v//P/8//v/+//8//z//P/6//r/+v/6//r/+v/6//r/+f/5//n/+f/5//n/
+f/5//n/+f/5//j/+P/5//n/+P/6//r/+v/6//r/+v/6//j/+P/4//j/+P/4//j/+P/4
//j/+P/4//j/+P/4//j/+P/4//j/+P/4//j/+P/4//j/+P/4//j/+P/4//j/+P/4//j/
+P/4//j/+P/4//j/9v/2//b/9v/2//b/9v/2//b/9v/2//b/9//3//f/9//2//b/9//3
//j/+P/6//r/+v/6//r/+v/6//v//P/9////AAAAAAAA///8//r/+v/6//v/+//6//r/
+v/4//f/9v/1//X/9v/3//f/9//3//X/9P/0//T/9f/2//j/+f/5//f/9//2//X/9P/0
//X/9v/2//b/9f/z//P/8v/x//H/8f/x//L/8P/w//D/8P/w//D/8P/w//L/8v/y//L/
8P/w//D/8P/w//D/8v/6/wIADAAdADUAWgCFAKcAtQC5AL0AuACgAHgARgAUAOv/zv+g
/2z/Sv8+/z//Qv9B/0n/Xf90/5D/qv+6/8f/0P/V/9n/3f/g/+f/6//s/+z/7f/u/+//
8P/x//H/8f/x//H/8//0//T/9P/0//P/9P/1//X/9v/2//b/9//3//f/9//3//b/9//3
//f/+P/4//n/+f/5//n/+f/6//r/+//7//z//P/8//3//f/7//v//P/8//3//f/+//7/
/P/9////////////AAAAAAIAAwADAAQABAAFAAUABgAIAAoACgALAAsADAANAA0ADgAP
ABAAEQASABMAFAAUABYAFwAYABkAGwAcAB4AHwAiACUAJQAmACYAKAArACwALAAtAC4A
MAAzADQANQA2ADUANgA2ADYANgA3ADcANwA3ADUANQA0ADQAMwAyADIALwAtACsAKQAo
ACcAJQAjACEAHwAdABsAGQAXABQAEgAOAAsACgAIAAYABAACAAAA/v/8//r/+P/6//f/
9f/1//L/8P/v/+7/8P/v/+7/7f/r/+r/6v/p/+n/6f/o/+j/5//n/+f/5//m/+b/5f/l
/+f/5//n/+f/5v/m/+b/5v/m/+f/5//n/+n/6f/p/+n/6P/o/+j/6P/o/+n/6f/p/+f/
6P/o/+n/6v/q/+r/6v/q/+v/6//r/+v/7P/s/+z/7f/t/+3/7f/t/+3/7f/u/+z/7P/s
/+3/7f/t/+3/7f/t/+3/7v/u/+7/7v/u/+7/7v/u/+7/7v/s/+3/7v/u/+7/7v/u/+7/
7v/u/+7/7v/s/+z/7P/s/+z/6//r/+v/7f/t/+3/7f/r/+v/6//r/+v/6//r/+v/6//r
/+z/7P/s/+z/7P/r/+n/6f/p/+n/6f/q/+r/6f/p/+r/6v/q/+r/6v/q/+r/6v/q/+r/
6v/p/+n/6f/p/+n/6f/p/+n/6f/p/+n/6P/o/+n/6f/o/+r/6P/o/+r/6v/q/+r/6v/q
/+r/6v/q/+r/6v/q/+r/6v/q/+r/6v/q/+r/6v/q/+r/6v/q/+z/7P/s/+z/6v/q/+r/
6v/q/+r/6v/q/+r/6v/q/+r/7P/s/+z/7P/s/+z/7P/s/+z/7P/s/+z/7P/s/+z/7P/q
/+r/6v/q/+z/7P/s/+z/7P/s/+z/7P/s/+3/7f/t/+3/7v/u/+//7//w//D/8v/y//L/
8v/y//L/8v/z//T/9f/3//j/+P/2//X/8v/w//D/8P/x//H/8P/w//D/7v/v/+7/7f/t
/+7/7//v/+//7f/r/+r/6v/s/+3/7v/w//H/8f/v/+//7P/r/+r/6v/t/+7/7v/u/+3/
6//r/+r/5//n/+f/5//o/+j/6P/o/+j/6P/o/+j/6P/o/+j/6P/o/+j/6P/o/+j/6P/q
//D/+P8CABAAKQBNAHYAmwCtALMAtwC1AKIAfABKABIA5P+9/5D/XP80/yT/KP8t/zD/
N/9H/1//fP+Y/6z/uP/D/8r/z//T/9f/3v/j/+f/6P/o/+n/6v/r/+z/7f/t/+//7//v
//H/8P/w//D/8P/x//L/8//z//T/9P/0//X/9f/1//X/9f/2//f/9//3//b/9v/3//f/
9//3//f/+P/4//n/+f/6//r/+v/7//v/+//7//z//P/9//3//v/+//z//f//////AQAB
AAIAAgACAAMAAwAEAAQABQAFAAYACAAKAAoACwANAA4ADwAPABAAEQASABMAFAAVABYA
FgAYABkAGgAbAB0AHgAgACEAJAAnACcAKAAoACoALQAuADAAMQAyADQANQA2ADcAOAA3
ADgAOAA4ADYANwA3ADcANwA1ADUANAA0ADMAMgAyAC8ALQArACkAKAAnACUAIwAhAB8A
HQAbABkAFwAUABIAEAANAAwACgAGAAQAAgAAAP7//P/6//j/+v/3//X/9f/0//L/8f/w
//D/7//u/+3/7f/s/+z/6//r/+v/6v/q/+n/6f/p/+n/6v/q/+n/6f/p/+n/6f/p/+j/
6P/o/+j/6P/p/+n/6f/p/+n/6f/p/+j/6P/o/+j/6v/r/+v/6//r/+z/7P/t/+z/7P/s
/+z/7P/t/+3/7f/t/+7/7v/u/+//7//v/+//7//v/+//8P/w//D/8P/x//H/8f/x//H/
7//v//D/8P/w//D/8P/w//D/8P/w//D/7v/v//D/8P/w//D/8P/w//D/8P/w//D/8P/w
//D/8P/w/+//7//v/+//7//v/+//7//v/+//7//t/+3/7f/t/+3/7f/u/+7/7P/s/+z/
6//t/+3/7f/t/+v/7P/s/+v/6//s/+z/7P/s/+z/7P/s/+r/6v/q/+r/6//r/+v/6//r
/+v/6//r/+v/6//r/+r/7P/t/+3/7P/s/+z/7P/q/+r/6v/q/+r/6v/q/+r/7P/s/+z/
7P/s/+z/7P/s/+r/6v/q/+r/6v/q/+r/6v/q/+r/6v/q/+r/6v/q/+r/6v/q/+r/6v/q
/+r/6v/q/+j/6P/o/+j/6P/o/+j/6P/o/+j/6P/o/+j/6P/o/+j/6P/o/+j/6P/o/+j/
6P/o/+j/6P/o/+j/5v/m/+b/5v/m/+f/5//n/+f/6P/o/+n/5//o/+j/6v/s/+z/7P/s
/+z/7P/t/+7/7f/v//D/8P/w/+//7P/q/+r/6v/r/+v/6P/o/+j/5v/l/+T/4//j/+T/
5f/l/+X/4//h/+D/4P/g/+H/4v/k/+f/5//l/+X/5P/j/+L/4v/j/+T/5P/k/+H/3//f
/97/3f/d/93/3f/e/97/3v/e/97/3v/e/97/3v/e/97/3v/c/9z/3P/c/97/3v/g/+b/
7v/4/wQAGQA7AGQAiQChAKcAqQCrAJwAegBKABAA2v+1/4r/VP8m/xT/FP8b/x7/I/8z
/03/av+G/57/rv+5/8D/w//H/83/1P/X/9v/3P/c/93/3v/d/97/3//f/+H/4f/h/+P/
5P/k/+T/5P/l/+b/5//n/+j/6P/o/+n/6f/p/+n/6f/q/+v/6//r/+z/7P/t/+3/6//r
/+v/7P/u/+//7//w/+7/7v/v/+//7//v//D/8P/z//P/9P/0//T/9f/3//f/9//3//j/
+P/6//v/+//8//z//f/9//7/AAACAAIAAwADAAQABQAFAAgACQAKAAsADAANAA4ADgAQ
ABEAEgATABUAFgAYABkAHAAfAB8AIAAgACIAJQAmACYAJwAoACoALQAuAC8AMAAxADIA
MgAyADEAMQAwAC8AMQAvAC8ALgAuAC0ALAAsACsAKQAnACUAJAAjACEAHwAbABkAFwAV
ABMAEQAOAAwACgAHAAYABAACAAAA/v/8//r/+P/2//T/9P/x/+//7//w/+7/7f/s/+z/
6//q/+n/6f/o/+j/5//n/+f/5v/m/+X/5f/l/+X/5v/m/+X/5f/l/+X/5f/l/+T/5P/k
/+T/5P/l/+X/5f/l/+X/5f/l/+b/5v/m/+b/6P/p/+n/6f/n/+j/6P/p/+j/6P/o/+j/
6P/p/+n/6f/r/+z/7P/s/+v/6//r/+v/7f/t/+3/7v/s/+z/7P/t/+//7//v/+//7f/t
/+7/7v/u/+7/7v/u/+7/7v/u/+7/7v/v//D/8P/u/+7/7v/u/+7/7v/u/+7/7v/u/+7/
7v/u/+3/7f/t/+3/7f/t/+3/7f/t/+3/7f/t/+3/7f/t/+v/6//s/+z/7P/s/+z/6//t
/+3/7f/t/+v/7P/s/+v/6//s/+z/7P/s/+z/7P/s/+z/7P/s/+z/7f/t/+3/7f/t/+3/
7f/t/+3/7f/t/+z/7P/t/+3/7P/u/+z/7P/s/+z/7P/s/+z/7P/s/+z/7v/u/+7/7v/u
/+7/7v/u/+z/7P/s/+z/7v/u/+7/7v/u/+7/7v/u/+7/7v/u/+7/7v/u/+7/7v/u/+7/
7v/u/+7/7v/u/+7/7v/u/+7/7v/u/+7/7v/u/+z/7P/s/+z/7v/u/+7/7v/u/+7/7v/u
/+7/7v/u/+7/7v/u/+7/7//v/+//7//w//D/8f/x//L/8v/0//T/9P/0//T/9P/0//X/
9v/3//n/+P/4//j/9//2//T/9P/0//X/9f/0//T/9P/y//H/8P/x//H/8v/z//H/8f/x
/+//7v/u/+7/7//w//L/8//z/+//7//u/+3/7f/u//D/8v/w//D/7//t/+//7v/t/+3/
7f/t/+7/7v/u/+7/7v/u/+7/7v/u/+7/7v/u/+7/7v/w//D/8P/w//b//P8EAA4AHAAz
AFcAggClALUAtwC3ALcApACAAFQAHADu/8n/mv9m/z7/MP8w/zP/OP9D/1f/cf+O/6b/
uv/G/8//2P/d/+H/5f/u//P/9f/0//T/9f/2//X/9v/3//f/+f/5//n/+//8//z//P/8
//3//v//////AAAAAAAAAQABAAEAAQABAAIAAwADAAMABAAEAAUABQAHAAcABwAIAAgA
CQAJAAoACgAKAAsACwALAAsADAAMAA0ADQAOAA4ADgAPABEAEQARABEAEgASABQAFQAV
ABYAGAAZABkAGgAaABwAHAAdAB0AHgAfAB8AIAAhACIAIwAmACcAKAAoACwALQAuAC8A
MQAyADQANQA2ADkAOQA6ADwAPgBBAEIARABFAEYASABHAEgASQBKAE0ATgBOAE4ATABN
AE0ATQBPAE0ATQBMAEwASwBKAEoARwBFAEMAQQBCAEEAPwA9ADsAOQA3ADUAMwAxAC4A
LAAqACcAJgAkACIAIAAeABwAHAAaABgAFgAYABUAEwATABIAEAAPAA4ADgANAAwACwAL
AAoACgAJAAsACwAKAAoACQAJAAkACQAIAAgABwAHAAkACQAJAAkACAAIAAgACAAIAAkA
CQAJAAkACQAJAAkADAAMAAwADAAKAAsACwALAA0ADgAOAA8ADgAOAA4ADgAOAA8ADwAP
AA8AEAAQABAADwAPAA8ADwARABEAEQASABIAEgASABMAEwATABMAEwAVABUAFgAWABQA
FAAUABQAFAAUABQAFAASABMAFAAUABQAFAAUABQAFAAUABQAFAAUABQAFAAUABYAFQAV
ABUAEwATABMAEwATABMAEwATABMAEwATABMAEwATABQAFAAUABQAFAATABEAEQARABEA
EQASABIAEQATABQAFAAUABIAEgASABIAEgASABIAEgATABMAEwATABMAEwATABMAEwAT
ABMAEgAQABEAEQAQABQAFAAUABIAEgASABIAFAAUABQAFAAUABQAFAAUABQAFAAUABQA
FAAUABQAFAAUABQAFAAUABQAFAAUABQAFAAUABQAFAAWABYAFgAWABYAFgAWABYAFAAU
ABQAFAAUABQAFAAUABYAFgAWABYAFAAUABQAFAAWABYAFgAWABYAFgAWABYAFwAXABcA
FwAYABgAGQAZABgAGAAaABoAGgAaABoAGgAaABsAHAAdAB8AIAAgACAAHwAcABoAGgAa
ABsAGwAaABwAHAAaABkAFgAVABUAFgAZABkAGQAZABcAFgAWABYAGQAaABwAHQAdABsA
GwAaABsAGgAaABsAHAAcABwAGwAXABcAFgAVABcAFwAXABgAGAAYABgAGAAYABgAGAAY
ABoAGgAaABoAGAAYABgAGAAaAB4AJAAqADAAOgBNAGsAlAC7ANUA3QDdAN8A0gCyAIwA
XAAyABUA9v/G/5r/gP96/3n/dv93/4f/nf+2/9D/5P/y//v/AgAFAAcACwASABkAGwAa
ABoAGwAcABsAHAAdAB0AHwAfAB8AIQAiACIAIgAiACEAIgAjACMAJAAkACQAJQAlACUA
JQAlACYAJwAnACcAJgAmACcAJwAnACcAJwAoACgAKQApACoAKgAqACsAKwArACsALAAs
ACsAKwAsACwALAAtAC8ALwAvAC8AMAAwADAAMQAxADIANAA1ADUANgA2ADgAOAA5ADkA
OgA7ADsAPAA9AD4APwBAAEEAQgBCAEQARQBGAEcASQBKAEwATQBOAFEAUQBSAFQAVgBZ
AFoAWgBbAFwAXgBfAGAAYQBiAGMAZABkAGQAZABlAGUAZQBnAGUAZQBkAGQAYwBiAGIA
XwBdAFsAWQBYAFcAVQBTAFEATwBNAEsASQBHAEQAQgA+ADsAOgA4ADYANAAyADAALgAs
ACoAKAAoACUAIwAjACIAIAAfAB4AHgAdABwAGwAbABoAGgAZABkAGQAYABgAGQAZABkA
GQAYABgAFwAXABcAFwAXABcAFgAWABYAFgAUABUAFQAVABUAFQAVABUAFgAWABYAFgAW
ABcAFwAXABcAGAAYABkAGAAYABgAGAAaABsAGwAbABsAHAAcABwAGwAbABsAGwAbABsA
GwAcABwAHAAcAB0AHQAdAB0AHQAfAB8AIAAgAB4AHgAeAB4AIAAgACAAIAAeAB8AIAAg
ACAAIAAgACAAIAAgACAAIAAeAB4AHgAeAB4AHQAdAB0AHwAfAB8AHwAfAB8AHwAfAB8A
HwAfAB8AHwAfACAAIAAgACAAIAAfAB8AHwAfAB8AHwAgACAAHwAfACAAIAAgACAAIAAg
ACAAIAAgACAAIAAhACEAIQAhACEAIQAhACEAIQAhACEAIAAiACMAIwAiACIAIgAgACIA
IgAiACIAIgAiACIAIgAiACIAIgAiACQAJAAkACQAJAAkACQAJAAkACQAJAAkACQAJAAk
ACQAJAAkACQAJAAmACYAJgAmACQAJAAkACQAJAAkACQAJAAmACYAJgAmACQAJAAkACQA
JgAmACYAJgAmACYAJgAmACYAJgAmACYAJAAkACQAJAAkACQAJAAkACYAJgAmACYAJAAk
ACUAJQAlACUAJgAmACcAJwAoACgAKgAqACoAKgAqACoAKgArACwALQAvADAAMAAwAC8A
LAAqACoAKgArACkAKAAoACgAKAAnACYAJQAlACYAJwAnACUAJQAjACIAJAAkACUAJgAo
ACkAKQAnACUAJAAjACIAIgAjACQAJAAiACEAHwAfAB4AHQAdAB0AHQAeAB4AHgAeAB4A
HgAeAB4AHgAeAB4AHAAcABwAHAAcABwAHAAgACYALAA2AEQAWwB/AKwAzQDhAOcA6wDp
ANYAsAB+AEgAHAD5/87/nP90/2b/Zv9p/2r/b/9//5f/tP/O/+L/7v/3//7/AQAFAAsA
EAAVABkAGAAYABkAGgAbABwAHQAdAB0AHQAdAB8AHgAeAB4AHgAfACAAIQAhACAAIAAg
ACEAIwAjACMAIwAiACMAIwAjACQAJAAlACUAJQAlACUAJgAmACcAJwAoACgAKAApACkA
KQApACoAKgArACsALAAsACwALQAvAC8ALwAvADAAMAAyADMAMwA0ADYANwA3ADgANgA4
ADgAOQA7ADwAPQA9AD4APwBAAEEARABFAEYARgBKAEsATABNAE8AUABSAFMAVABXAFcA
WABaAFwAXwBgAGIAYwBkAGYAZwBoAGkAagBrAGwAbABsAG4AbwBvAG8AbwBtAG0AbABu
AG0AbABsAGkAZwBlAGMAYgBhAF8AXQBdAFsAWQBXAFMAUQBOAEwASgBHAEYARABCAEAA
PgA8ADoAOAA2ADQAMgAvAC0ALQAuACwAKwAqACoAKQAoACcAJwAmACYAJQAnACcAJgAm
ACUAJQAlACUAJAAkACMAIwAlACUAJQAlACYAJgAmACYAJgAnACcAJwApACkAKQApACoA
KgAqACoALAAtAC0ALQAvADAAMAAxADIAMgAyADIANAA1ADUANQA3ADgAOAA4ADkAOQA5
ADkAOQA5ADkAOgA8ADwAPAA9AD0APQA9AD0APQA9AD4APgBAAEAAQABAAEAAQABAAEAA
QABBAA==
         </WaveFormData>
      </LeadData>
      <LeadData>
         <LeadByteCountTotal>10000</LeadByteCountTotal>
         <LeadTimeOffset>0</LeadTimeOffset>
         <LeadSampleCountTotal>5000</LeadSampleCountTotal>
         <LeadAmplitudeUnitsPerBit>4.88</LeadAmplitudeUnitsPerBit>
         <LeadAmplitudeUnits>��V</LeadAmplitudeUnits>
         <LeadHighLimit>2147483647</LeadHighLimit>
         <LeadLowLimit>268435456</LeadLowLimit>
         <LeadID>V3</LeadID>
         <LeadOffsetFirstSample>0</LeadOffsetFirstSample>
         <FirstSampleBaseline>0</FirstSampleBaseline>
         <LeadSampleSize>2</LeadSampleSize>
         <LeadOff>FALSE</LeadOff>
         <BaselineSway>FALSE</BaselineSway>
         <ExcessiveACNoise>FALSE</ExcessiveACNoise>
         <MuscleNoise>FALSE</MuscleNoise>
         <LeadDataCRC32>1809357009</LeadDataCRC32>
         <WaveFormData>
/v/+//7//v8AAAAAAAAAAAAAAAAAAAAAAQACAAMABAAEAAQABAAEAAYABgAGAAYABgAG
AAYABgAIAAgACAAIAAoACgAKAAoADAAMAAwADAAOAA4ADgAOAA4ADgAOAA4ADwAQABEA
EgATABQAFQAWABcAGAAZABoAGwAcAB0AHgAfACAAIQAiACUAJgAnACgAKwAsAC0ALgAv
ADAAMQAyADUANgA3ADgAOQA6ADsAPAA+AD4APgA+AD4APgA+AD4APAA8ADwAPAA7ADoA
OQA4ADUANAAzADIALwAuAC0ALAAqACgAJgAkACEAIAAfAB4AHQAcABsAGgAXABYAFQAU
ABEAEAAPAA4ACwAKAAkACAAHAAYABQAEAAIAAgACAAIAAQAAAP///v/8//z//P/8//z/
/P/8//z/+v/6//r/+v/6//r/+v/6//j/+P/4//j/+P/4//j/+P/4//j/+P/4//j/+P/4
//j/+v/6//r/+v/8//z//P/8//7//v/+//7//v/+//7//v8AAAAAAAAAAAAAAAAAAAAA
AgACAAIAAgACAAIAAgACAAQABAAEAAQABAAEAAQABAAEAAQABAAEAAQABAAEAAQABAAE
AAQABAAEAAQABAAEAAYABgAGAAYABgAGAAYABgAGAAYABgAGAAYABgAGAAYABgAGAAYA
BgAGAAYABgAGAAQABAAEAAQABAAEAAQABAAEAAQABAAEAAQABAAEAAQABgAGAAYABgAG
AAYABgAGAAQABAAEAAQABgAGAAYABgAGAAYABgAGAAYABgAGAAYABgAGAAYABgAGAAYA
BgAGAAgACAAIAAgACAAIAAgACAAIAAgACAAIAAgACAAIAAgACAAIAAgACAAIAAgACAAI
AAgACAAIAAgACgAKAAoACgAIAAgACAAIAAgACAAIAAgACgAKAAoACgAKAAoACgAKAAoA
CgAKAAoACgAKAAoACgAKAAoACgAKAAoACgAKAAoACgAKAAoACgAKAAoACgAKAAoACgAK
AAoACAAIAAgACAAIAAgACAAIAAsACwAMAAwADQANAA8ADwAPAA8ADwAQABAAEQASABMA
FAAVABUAFQAVABQAEgASABMAEwATABMAEwASABEAEAAPAA4ADgAPABAAEAAQAA8ADgAL
AAsACwALAA0ADwAQABAADgANAA0ADAALAAsACwALAAwADAAKAAcABgAGAAUABQAFAAUA
BQAFAAUABQAFAAUABgAGAAYACAAIAAgACAAIAAgACAAIAAgACgAPABYAHgAoAD0AWwB/
AKQAwQDUAOMA8ADvANcArQB5AEYAGQDi/6T/cf9U/07/UP9I/0H/Qf9P/23/i/+g/67/
u//D/8r/zv/T/9n/3v/e/97/3v/e/9//3v/f/+D/4f/h/+H/4v/i/+T/5P/k/+X/5P/k
/+T/5f/k/+T/5P/l/+X/5f/l/+b/5v/m/+f/5//n/+f/6P/p/+f/5//n/+f/6P/o/+n/
6f/n/+j/6f/p/+n/6f/q/+r/6v/r/+v/6//s/+z/7P/s/+r/6//r/+v/7f/u/+7/7//v
//D/8P/x//H/8f/x//P/9P/1//X/9f/3//j/+f/6//r/+//8//3//v///wAAAQAEAAYA
BwAIAAkACgAKAAoACwAMAA0ADgAQABEAEgATABIAEwAUABQAEwATABQAFAAUABQAEwAT
ABMAEgARABAADQAMAAsACgAHAAYABQADAAEAAAD///3/+//5//j/9//2//P/8v/w//D/
7v/u/+z/7P/r/+r/6f/m/+X/5P/i/+L/4f/g/9//3v/d/9z/3P/b/9r/2f/Y/9b/1v/V
/9X/1f/V/9X/1f/V/9X/1P/S/9L/0//T/9P/0//T/9L/0f/R/9H/0f/R/9H/0f/R/9H/
0f/R/9H/0f/T/9P/0//T/9L/0v/S/9L/0v/T/9P/0//T/9T/1P/U/9T/1P/U/9X/1f/V
/9X/1f/V/9X/1v/W/9T/1P/U/9X/1f/V/9X/1f/X/9f/1//X/9X/1v/W/9b/1v/W/9X/
1f/X/9f/1//X/9X/1f/V/9X/1f/V/9X/1f/V/9X/1f/V/9X/1f/U/9T/1P/U/9T/1P/U
/9P/0v/S/9L/0v/S/9H/0f/R/9H/0f/P/8//z//P/8//zv/O/87/z//P/8//z//P/8//
z//P/8//z//P/8//zv/O/87/zv/O/87/zv/O/9D/z//P/8//z//P/8//z//P/8//z//P
/8//z//O/87/zv/O/87/zv/O/87/zv/O/87/zv/O/87/zv/O/87/0P/Q/9D/0P/Q/9D/
0P/Q/9L/0v/S/9L/1P/U/9T/1P/U/9T/1P/U/9T/1P/U/9T/1P/U/9T/1P/U/9T/1P/U
/9b/1v/W/9b/1v/W/9b/1v/W/9b/1v/W/9b/1v/W/9b/2P/Y/9j/2P/Y/9j/2P/Y/9r/
2v/a/9r/3P/c/9z/3P/c/9z/3P/c/9v/2//c/9z/3//f/+H/4f/h/+H/4f/i/+L/4//k
/+X/6P/p/+n/6f/n/+b/5P/k/+f/5//n/+f/5f/k/+P/4v/j/+L/4v/j/+L/4v/i/+H/
4P/d/93/3f/f/+H/4//k/+T/4v/h/+H/3v/d/93/3f/f/+D/4P/e/9v/2v/a/9n/2f/Z
/9n/2f/Z/9n/2f/Z/9n/2v/a/9r/2v/a/9r/2v/a/9r/2v/a/9r/3P/h/+r/9P8EABkA
NwBZAH4AnwC0AMMA0gDVAMEAmwBpADQABwDU/5b/Yf9C/zT/NP8u/yn/Kf83/1X/c/+I
/5r/p/+z/7r/wv/F/8v/0v/W/9b/1v/W/9f/2P/Z/9r/2//d/93/3v/e/+D/4P/g/+H/
4v/i/+L/4//k/+T/5P/l/+X/5f/l/+b/5v/m/+f/5//n/+f/6P/p/+v/6//r/+v/6v/q
/+v/6//r/+z/7f/t/+3/7f/u/+7/7v/v/+//7//w//D/8P/w//L/8//z//P/9f/2//b/
9//3//j/+P/5//v/+//7//3//v////////8BAAIAAwAEAAQABQAGAAcACgALAAwADQAO
ABAAEQASABIAFAAVABYAGQAaABsAHAAeAB8AIAAhACIAIwAkACQAJQAlACYAJgAoACgA
JwAnACUAJAAjACIAHwAeAB0AHAAbABoAGQAXABUAFAATABEADwANAAwACwAKAAcABgAE
AAIAAAAAAP7//P/7//r/+f/6//n/+P/2//b/9f/0//P/8v/x//D/8P/x//D/7//u/+z/
7P/r/+v/6//r/+v/6//t/+3/7P/q/+j/6f/p/+n/6//r/+r/6f/p/+n/6f/p/+n/6f/p
/+n/6f/p/+n/6f/r/+v/6//r/+z/7P/s/+z/6v/r/+v/6//t/+7/7v/u/+z/7P/s/+3/
7//v/+//7//v/+//8P/w//D/8P/w//H/8f/x//H/8f/x//H/8f/x//H/8v/y//L/8v/y
//H/8f/z//P/8//z//H/8f/x//H/8f/x//H/8f/v/+//7//v//H/8f/w//D/8v/y//L/
8v/y//H/8P/w//D/8P/w/+//7//v/+//7//t/+3/7f/t/+//7v/u/+7/7f/t/+3/7f/t
/+3/7f/t/+3/7f/t/+3/7v/u/+7/7v/u/+7/7v/u/+7/7f/t/+3/7f/t/+3/7f/t/+3/
7f/t/+3/7f/s/+z/7v/w//D/7v/u/+7/7v/w//D/8P/w//D/8P/w//D/8v/y//L/8v/w
//D/8P/w//L/8v/y//L/8v/y//L/8v/y//L/8v/y//T/9P/0//T/9P/0//T/9P/0//T/
9P/0//b/9v/2//b/9v/2//b/9v/4//j/+P/4//j/+f/5//r/+P/5//n/+//9//3//f/9
//z//P/9//7///8AAAEAAQADAAMAAgAAAAAAAQABAAEAAwADAAIAAQACAAEAAAAAAP//
AAAAAAAAAQAAAP3//f/9//3///8BAAQABAACAAEA///+//3//f//////AAAAAP7/+//6
//r/+f/5//n/+f/5//n/+f/5//n/+f/6//r/+v/6//r/+v/8//z//P/8//z//P/8////
BAAOABgAKQBBAF8AiACzANYA5wD0AAMB/QDdALMAhABZADQACADV/6b/hv90/2j/Wf9L
/0v/W/97/5r/sP/B/83/2P/g/+X/6//y//j/+P/4//j/+f/4//n/+v/7//3//f/+//7/
AAAAAAAAAQACAAIAAgADAAQABAAEAAUABwAHAAcACAAGAAYABwAHAAcABwAIAAkACQAJ
AAkACQAKAAoACwALAAsADAANAA0ADQANAA4ADgAOAA8ADwAPABAAEAAQABAAEgATABMA
EwAVABYAFgAXABcAGAAYABkAGQAZABkAGwAcAB0AHQAdAB8AIAAhACIAJAAlACYAJwAq
ACsALAAtADAAMgAzADQANgA4ADkAOgA7ADwAPQA+AEIAQwBEAEUARgBHAEgASABIAEkA
SwBMAEwATABLAEsASwBKAEkASABHAEYARQBEAEEAQAA/AD0AOwA6ADkANwAzADEAMAAv
ACwAKQAoACYAIwAgAB8AHAAaABkAGAAXABUAEwARAA4ADgANAAwACwAIAAcABgAGAAUA
BAADAAIAAgACAAEAAQABAAEAAQABAP/////+//z//P/9//3//f/9//3//P/7//v/+//7
//v/+//7//v/+//7//v/+//7//v/+//7//v//P/8//z//P/8//3//f/9//3//v/+//7/
/v/+//7///////////////3//f/+//7//v/+//7///////////////////////////8A
AAAAAAAAAAAA//////////////////////////////////////3//f/9//3//f/9//z/
/P/8//z//P/8//z/+//6//r//P/8//z/+//7//v/+//7//v/+//7//v/+//6//r/+v/5
//n/+f/5//n/+f/5//n/+f/5//n/+f/4//j/+P/4//j/+P/4//j/+P/3//f/9//3//f/
9//3//n/+f/5//n/9//3//b/9v/4//j/+P/2//b/9v/2//b/9v/2//b/9v/2//b/9v/2
//b/9v/2//b/9v/2//b/9v/2//b/9v/2//b/9v/2//b/9v/2//b/9v/2//b/9v/2//b/
9v/2//j/+P/4//j/9v/2//b/9v/2//b/9v/2//b/9v/2//b/9v/2//b/9v/3//f/+P/4
//n/+f/7//v/+//7//v//P/6//v//P/9/wAAAQABAAEAAQAAAP7//v//////////////
/v/9//z/+//6//r/+//8//z//P/7//r/9//3//f/9//5//v//P/8//r/+f/5//b/9f/1
//X/9//4//j/9v/z//L/8v/x/+//7//v/+//7//v/+//7//x//L/8v/y//D/8P/w//D/
8P/w//D/8P/u//D/8//4/wIAEAAjAD0AYQCIAK8AygDdAO4A+QDtAM0AnwBuAEUAHADk
/6n/fv9o/2L/XP9P/0P/R/9d/33/mP+q/7n/x//Q/9T/2f/d/+L/6P/o/+j/6P/p/+r/
6//s/+3/7f/t/+7/7v/w//D/8P/x//L/8v/y//P/9P/0//T/9f/1//X/9f/2//b/9v/3
//f/9//3//j/+f/5//n/+f/5//r/+v/7//v/+//8//3//f/9//3//v/+//7/////////
AAAAAAAAAAAAAAEAAQABAAMABAAEAAUABQAGAAYABwAJAAkACQALAAwADQANAA0ADwAQ
ABEAEgAUABUAFgAXABgAGQAaABsAHAAeAB8AIAAiACQAJQAmACcAKAApACoALAAtAC4A
LwAyADMANAA0ADUANQA2ADYANAA0ADMAMwAzADIAMQAwAC8ALgAtACwAKQAoACcAJQAj
ACIAIQAfAB0AGwAaABkAGAAVABQAEgASABAAEAAOAA4ADQAMAAsACAAHAAYABAAEAAMA
AgABAAAA///+//7////+//3//P/6//r/+f/5//n/+f/5//n/+f/5//j/9v/0//X/9f/1
//X/9f/0//P/9f/1//X/9f/1//X/9f/1//f/9//3//f/9//3//f/9//4//j/+P/4//b/
9//3//f/9//4//j/+P/6//r/+v/7//v/+//7//v/+//7//z//P/8//z//P/9//3//f/9
//3////////////9//7//v/+/wAAAAD/////////////////////////////////////
/////////////////v/+//7//v/+//7/AAD///7//v/+//7//v/9//3//f/9//3//f/9
//3//f/9//z//P/8//v/+//7//v/+//7//v/+//7//v/+//7//r/+v/6//r/+v/6//r/
+v/6//n/+f/5//n/+f/5//n/+f/5//n/+f/5//n/+P/4//r/+P/4//r/+v/6//r/+v/6
//r/+v/4//j/+P/4//j/+P/4//j/+P/4//j/+P/4//j/+P/4//r/+v/6//r/+P/4//j/
+P/4//j/+P/4//j/+P/4//j/+P/4//j/+P/6//r/+v/6//r/+v/6//r/+v/6//r/+v/4
//j/+P/4//j/+P/4//j/+P/4//j/+P/4//j/+P/4//j/+f/5//r/+v/7//v//f//////
//////7//v///wAAAwAEAAUABQADAAMAAgAAAAAAAQABAAEAAQABAAAA///+//3//P/8
//3//v/+//7//f/8//n/+f/5//n/+//9//7//v/8//v/+f/4//f/9//5//n/+v/6//j/
9f/0//T/8//z//P/8//z//P/8//z//P/8//0//T/9P/0//T/9P/0//T/9P/0//T/9P/2
//v/BAAOACAANwBZAH0ApADDANgA6QD2APUA3QCzAH8AUAAjAOz/rv97/2D/Wv9c/1T/
S/9L/1v/ef+X/6r/uP/F/8//1v/a/9//5f/q/+z/7v/u/+7/7//u/+//8P/x//P/8//0
//T/9P/0//T/9f/2//b/9v/3//j/+P/4//n/+f/5//n/+v/6//r/+//7//v/+//8//3/
/f/9//3//f/+//7/////////AAABAAEAAQABAAIAAgACAAMAAwADAAQABAAEAAQABgAH
AAcABwAHAAgACAAJAAkACgAKAAsADQANAA0ADwAQABEAEQARABMAFAAVABYAFgAXABgA
GQAaABsAHAAdAB4AIAAhACIAJAAmACcAKAApACoAKwAsAC4ALwAwADEAMgAzADQANAAz
ADMANAA0ADQANAAzADMAMQAwAC8ALgAtACwAKwAqACcAJgAlACMAIQAgAB8AHQAbABkA
GAAXABYAEwASABAAEgAQABAADgAMAAsACgAJAAgABwAGAAQABAADAAIAAQAAAP///v/+
//3//P/7//r/+v/6//n/+f/5//n/+f/5//n/+f/4//b/9v/3//f/9//3//f/9v/1//X/
9f/1//X/9f/1//X/9f/1//X/9f/1//X/9f/1//X/9v/2//b/9v/2//f/9//3//f/+P/4
//j/+P/4//j/+f/5//n/+f/5//n/+f/6//r/+v/6//r/+//7//v/+//7//3//f/9//3/
+//8//z//P/8//z/+//7//v/+//7//v/+//7//v/+//7//v/+//7//v/+//7//v/+//7
//r/+v/6//r/+v/6//r/+f/4//j/+P/4//j/9//3//f/9//3//f/9//3//f/9//2//b/
9v/1//X/9f/1//X/9f/1//X/9f/1//X/9f/0//T/9P/0//T/9P/0//T/9P/z//P/8//z
//P/8//z//P/8//z//P/8//z//L/8v/y//L/9P/y//L/8v/y//L/8v/y//L/8v/y//L/
8v/y//L/8v/y//L/8v/y//L/8P/w//D/8P/y//L/8v/y//D/8P/w//D/8P/w//D/8P/w
//D/8P/w//D/8P/w//D/8P/w//D/8P/w//D/8P/w//D/8P/w//D/8P/w//D/8P/w//D/
8P/w/+7/7v/u/+7/7v/u/+7/7v/u/+7/7v/u/+7/7//v//D/8P/x//H/8//1//X/9f/1
//T/9P/1//b/9//4//n/+f/5//n/+P/2//b/9//3//f/9//3//b/9f/y//H/8P/w//H/
8v/y//L/8f/w/+3/7f/t/+3/7//x//L/8v/w/+//7//u/+3/7f/t/+3/7v/u/+z/6f/o
/+j/5//n/+f/5//n/+f/5//n/+f/5//o/+j/6P/o/+j/6P/o/+j/6P/o/+j/5v/o/+3/
9v8CABIAJwBFAGsAjgCvAMQA1QDkAOcA0wCrAHcARAAXAOL/ov9t/0z/RP9G/0L/O/87
/0f/Y/+D/5r/qv+3/8H/yP/M/9H/1//e/+D/3v/e/97/3//g/+H/4v/j/+X/5f/m/+b/
6P/o/+j/6f/q/+r/6v/r/+z/7P/s/+3/7f/t/+3/7v/u/+7/7//v/+//7//w//H/8f/x
//H/8f/y//L/8//z//P/9P/1//X/9f/1//b/9v/2//f/9//3//r/+v/6//r/+v/7//v/
+//7//z//P/9//3//v/+////AQABAAEAAwACAAMAAwADAAUABgAHAAgACgALAAwADQAM
AA0ADgAPABAAEgATABQAFgAYABkAGgAbABwAHQAeACAAIQAiACMAJAAlACYAJgAlACUA
JgAmACQAJAAjACMAIgAiACIAIgAfAB4AHQAcABsAGgAZABcAEwASABEADwANAAsACgAJ
AAoABwAGAAQABAACAAIAAAAAAP///v/9//z/+//6//j/+P/3//b/9f/0//P/8v/y//P/
8v/x//D/8P/w/+//7//t/+3/7f/t/+3/7f/s/+r/6v/r/+v/6//r/+v/6v/p/+n/6f/p
/+n/6f/p/+n/6f/r/+v/6//r/+v/6//r/+v/7P/s/+z/7P/s/+3/7f/t/+v/7P/s/+z/
7P/s/+z/7f/v/+//7//v/+//7//w//D/8P/w//D/8f/x//H/8f/x//H/8f/x//H/8f/y
//L/8v/y//L/8f/x//H/8f/x//H/8//z//P/8//x//H/8f/x//H/8f/x//H/8f/x//D/
8P/w//D/8P/w//L/8f/w//D/8P/w//D/7//t/+3/7f/t/+3/7f/t/+3/7f/s/+z/7P/s
/+3/7v/v/+3/7f/t/+3/7f/t/+3/7f/s/+z/7P/s/+z/7P/s/+z/7P/r/+v/6//t/+3/
7f/t/+3/7f/t/+3/7f/t/+z/7P/s/+z/7P/s/+z/7P/s/+z/7P/s/+z/7P/s/+z/7P/s
/+z/7P/s/+z/7P/s/+z/7P/s/+z/7P/s/+z/7P/s/+7/7v/u/+7/7v/u/+7/7v/u/+7/
7v/u/+7/7v/u/+7/8P/w//D/8P/w//D/8P/w/+7/7v/u/+7/8P/w//D/8P/w//D/8P/w
/+7/7v/u/+7/7v/u/+7/7v/w//D/8P/x//H/8v/y//P/8//1//X/9f/1//X/9v/2//f/
+P/5//r/+//7//v/+//6//j/+P/5//n/+f/5//n/+P/3//b/9f/2//b/9//4//b/9v/1
//T/8f/x//H/8f/z//X/9v/2//L/8f/x//D/8P/x//L/8//z//L/7//r/+v/7P/s/+3/
7f/t/+3/7f/r/+v/6//r/+7/7v/u/+7/7v/u/+7/7v/u/+7/7v/u//T/+/8EABAAIgA7
AFsAfwCkAMEA0gDfAOoA3wDDAJcAYwAyAAMAzP+U/2f/Tv9I/0T/PP83/z//V/93/5H/
pP+0/7//yf/S/9b/3f/j/+j/6v/q/+r/6v/r/+z/7f/u/+//8f/x//L/8v/y//L/8v/z
//b/9v/2//f/+P/4//j/+f/3//f/9//4//j/+P/5//n/+//7//z//f/7//v/+//7//z/
/P/9//3//f/+////////////AAAAAAAAAQABAAEABAAEAAQABAAEAAUABQAFAAUABgAG
AAcACQAKAAoACwALAAsACwANAA4ADwAPAA8AEQASABMAFAAVABcAGQAbABwAHQAeAB8A
IAAiACMAJAAmACgAKQAqAC0ALgAvADAAMgAzADQANQA2ADcAOAA4ADkAOQA6ADoAOAA4
ADcANwA2ADYANgA2ADMAMgAxADAALwAuAC0AKwAnACYAJQAjACEAHwAeAB0AHAAZABgA
FgAWABQAFAASABAADwAOAA0ADAALAAoACAAIAAcABgAFAAIAAQAAAAAAAQAAAP///v/8
//z/+//7//v/+//7//v/+//7//r/+P/6//v/+//7//n/+f/4//f/+f/5//n/+f/5//n/
+f/5//n/+f/5//n/+//7//v/+//6//r/+v/6//r/+//7//v/+//8//z//P/8//z//P/9
/////////////////wAAAAD+//7//v///wEAAQABAAEAAQABAAEAAQABAAIAAgACAAIA
AgABAAEAAQABAAEAAQABAAEAAQABAP//////////AQABAAEAAQABAAEAAAAAAAAAAAAA
AAAAAgABAAAAAAAAAAAAAAD///////////////////////////7//v/+//3//f/9//3/
//////////////////////z//P/8//z//P/8//z//P/8//v/+//7//3//f/9//3//f/9
//3//f/7//v/+v/6//z//v/+//z//P/8//z//P/8//z//P/+//7//v/+//7//v/+//7/
/P/8//z//P/8//z//P/8//z//P/8//z//P/8//z//P/+//7//v/+//7//v/+//7//P/8
//z//P/8//z//P/8//7//v/+//7//P/8//z//P/8//z//P/8//7//v/+//7//v/+//7/
/v//////AAAAAAEAAQADAAMAAwADAAMABAACAAMABAAFAAYABwAHAAcABwAGAAQABAAD
AAMAAwADAAQABAAEAAQAAQAAAAAAAQACAAIAAgABAAAA/f/9//3///8BAAMABAAEAAIA
AQABAP7//f/9//3//f/+//7//P/5//j/+P/3//n/+f/5//n/+f/5//n/+f/3//j/+P/4
//j/+P/4//j/+v/6//r/+v/6//7/AwAKABQAJAA7AF0AhQCuAM8A4ADtAPwA9wDbALEA
gwBaADcADADY/6f/hv92/2z/Wv9L/0n/V/91/5X/rP+8/8n/0//a/+D/5f/r//D/9P/0
//T/9P/1//b/9//4//n/+f/5//r/+v/8//z//P/9//z//P/8//3//v/+//7/////////
//8AAAAAAAABAAEAAQABAAIAAwADAAMAAwADAAQABAAFAAUABQAGAAcABwAHAAcACAAI
AAgACQAJAAkACgAKAAoACgAKAAsACwALAAsADAAMAA0ADwAQABAAEQARABEAEQATABQA
FQAVABUAFwAYABkAGgAcAB0AHgAfACIAIwAkACUAJgAoACkAKgAsAC4ALwAwADMANAA1
ADYAOAA5ADoAOwA8AD0APgA+AD8APwBAAEAAQABAAD8APwA/AD4APQA8ADkAOAA3ADYA
MwAyADEALwAsACoAKAAlACEAHwAeAB0AHAAZABgAFgAVABIAEQAOAA0ACwAJAAcABAAD
AAIAAAD+//3//P/7//r/+f/4//j/9//2//X/9P/0//T/8//z//H/8f/x//H/8f/x//D/
7v/u/+//7//v/+//7//u/+3/7//v/+//7//v/+//7//v/+//7//v/+//7//v/+//7//w
//D/8P/w//D/8f/x//H/8f/y//L/8v/y//L/8v/z//X/9f/1//X/9f/1//b/9v/2//b/
9v/3//f/9//3//f/9//3//f/9//3//j/+P/4//j/+P/3//f/9//3//f/9//3//f/9//3
//f/9//3//f/9//3//f/9//3//f/9v/2//T/9P/0//T/9v/1//T/9P/0//T/9P/z//P/
8//z//P/8f/x//H/8f/x//D/8P/w/+//7//v/+//7//v/+//7//v/+//7//v/+7/7v/u
/+7/7v/u/+7/7v/u/+3/7f/t/+3/7f/t/+3/6//r/+v/6//t/+3/7P/s/+z/7P/q/+r/
6v/q/+r/6v/q/+r/6v/q/+r/6v/q/+j/6P/o/+j/6P/o/+j/6P/o/+j/6P/o/+b/5v/m
/+b/5v/m/+b/5v/m/+b/5v/m/+b/5v/m/+b/5P/k/+T/5P/k/+T/5P/k/+T/5P/k/+T/
5P/k/+T/5P/i/+L/4v/i/+L/4v/i/+L/4P/g/+D/4P/g/+D/4P/g/+D/4P/g/+D/4P/g
/+D/4P/e/97/3//f/+L/4v/j/+P/4//j/+P/4//j/+T/5P/l/+T/5f/m/+f/5//n/+f/
5v/k/+T/5f/l/+P/4//j/+L/4//i/+H/4P/e/9//4P/g/97/3f/c/9n/2//b/9v/3f/d
/97/3v/c/9n/2f/Y/9f/1//X/9f/2P/Y/9b/0//S/9D/z//P/8//z//P/8//z//P/8//
z//Q/9D/0P/Q/9D/0P/Q/9D/0P/Q/9D/zv/Q/9f/3v/q//z/FQA1AF0AhAChALYAxwDS
AM8AtQCJAFUAKgABAMz/jv9d/0L/PP86/zD/Jf8j/zP/Uf9t/4L/kv+f/6n/rP+y/7f/
u//A/8L/wv/C/8L/w//E/8X/xv/H/8f/x//I/8j/yv/K/8r/y//M/8z/zP/N/8z/zP/M
/83/zf/N/83/zv/O/87/z//P/8//z//Q/9H/0f/R/9H/0f/S/9L/0//T/9P/1P/V/9X/
1f/V/9b/1v/U/9X/1f/V/9j/2P/Y/9j/2P/Z/9n/2f/b/9z/3P/d/93/3v/e/9//3//f
/9//4f/i/+P/4//j/+X/5v/n/+j/6P/p/+r/6//s/+3/7v/v//D/8v/z//T/9v/4//n/
+v/7//z//f/+/wAAAQACAAMABAAFAAYABgAFAAUABgAGAAYABgAFAAUABQAEAAMAAgAB
AAAA///+//v/+v/5//f/8//y//H/7//v/+3/7P/r/+r/5//m/+T/4v/g/+D/3v/c/9v/
2v/Z/9j/1//W/9T/0v/R/9D/z//O/83/zP/M/8v/yv/J/8j/xv/G/8X/xf/F/8X/xf/F
/8P/w//C/8D/wP/B/8H/wf/B/8H/wP+//7//v/+//7//v/+//7//v//B/8H/wf/B/7//
v/+//7//wP/A/8D/wP/A/8H/wf/B/7//wP/A/8D/wv/C/8L/w//D/8P/w//D/8P/w//E
/8T/xP/E/8T/xf/F/8X/xf/F/8X/xf/F/8X/xf/G/8b/xv/G/8b/xf/F/8X/xf/F/8X/
xf/F/w==
         </WaveFormData>
      </LeadData>
      <LeadData>
         <LeadByteCountTotal>10000</LeadByteCountTotal>
         <LeadTimeOffset>0</LeadTimeOffset>
         <LeadSampleCountTotal>5000</LeadSampleCountTotal>
         <LeadAmplitudeUnitsPerBit>4.88</LeadAmplitudeUnitsPerBit>
         <LeadAmplitudeUnits>��V</LeadAmplitudeUnits>
         <LeadHighLimit>2147483647</LeadHighLimit>
         <LeadLowLimit>268435456</LeadLowLimit>
         <LeadID>V4</LeadID>
         <LeadOffsetFirstSample>0</LeadOffsetFirstSample>
         <FirstSampleBaseline>0</FirstSampleBaseline>
         <LeadSampleSize>2</LeadSampleSize>
         <LeadOff>FALSE</LeadOff>
         <BaselineSway>FALSE</BaselineSway>
         <ExcessiveACNoise>FALSE</ExcessiveACNoise>
         <MuscleNoise>FALSE</MuscleNoise>
         <LeadDataCRC32>3854823213</LeadDataCRC32>
         <WaveFormData>
/v/+//7//v8AAAAAAAAAAAAAAAAAAAAAAAAAAAAAAAACAAIAAgACAAIAAgACAAIABAAE
AAQABAAEAAQABAAEAAQABAAEAAQABgAGAAYABgAIAAgACAAIAAgACAAIAAgACgAKAAoA
CgAMAAwADAAMAA4ADgAOAA4AEAAQABAAEAASABIAEgASABMAFAAVABYAGAAYABgAGAAZ
ABoAGwAcAB4AHgAeAB4AIAAgACAAIAAgACAAIAAgACAAIAAgACAAHwAeAB0AHAAbABoA
GQAYABcAFgAVABQAEwASABEAEAAPAA4ADQAMAAwADAAMAAwADAAMAAwADAAOAA4ADgAO
AA4ADgAOAA4ADgAOAA4ADgAMAAwADAAMAAwADAAMAAwACgAKAAoACgAIAAgACAAIAAgA
CAAIAAgABgAGAAYABgAGAAYABgAGAAYABgAGAAYABgAGAAYABgAGAAYABgAGAAYABgAG
AAYABgAGAAYABgAIAAgACAAIAAgACAAIAAgACgAKAAoACgAKAAoACgAKAAwADAAMAAwA
DAAMAAwADAAOAA4ADgAOAA4ADgAOAA4AEAAQABAAEAAQABAAEAAQABAAEAAQABAAEAAQ
ABAAEAAQABAAEAAQABAAEAAQABAAEAAQABAAEAAOAA4ADgAOAA4ADgAOAA4ADgAOAA4A
DgAOAA4ADgAOAA4ADgAOAA4ADAAMAAwADAAOAA4ADgAOAA4ADgAOAA4ADgAOAA4ADgAO
AA4ADgAOAAwADAAMAAwADAAMAAwADAAMAAwADAAMAAwADAAMAAwADAAMAAwADAAMAAwA
DAAMAA4ADgAOAA4ADgAOAA4ADgAOAA4ADgAOAA4ADgAOAA4ADgAOAA4ADgAOAA4ADgAO
AA4ADgAOAA4ADgAOAA4ADgAOAA4ADgAOAA4ADgAOAA4ADgAOAA4ADgAOAA4ADgAOAA4A
DgAOAA4ADgAOAA4ADgAOAA4ADgAOAA4ADgAOAA4ADgAOAA4ADgAQABAAEAAQABAAEAAQ
ABAADgAOAA4ADgAOAA8ADwAPAA8AEAAQABEAEQATABMAEwATABMAEwATABUAFQAWABgA
GQAaABoAGgAaABoAGQAZABkAGwAbABsAGQAZABkAGQAbABoAGgAaABkAGQAZABkAFwAU
ABMAEwAUABYAFwAYABoAGAAXABcAFQAUABMAEwATABMAEwARAA8ADgANAAwADAAMAAwA
DAAMAAwADAAMAAwADAAMAAwADAAMAAwADQANAAwADAAMAAwADgAQABYAHAAkADMASQBf
AHcAlACxAM4A8QAPAR4BFwH9ANYApQBvAEAAEADm/9P/y/++/6n/lf+R/5//sP+9/8X/
zP/U/9b/2v/c/9//4v/j/+L/4v/i/+L/4P/g/+D/4f/f/9//3//f/9//4P/h/+H/3//f
/9//4P/g/+D/4P/g/9//3//f/+D/4P/g/+D/4f/h/+H/4f/h/+L/4v/i/+L/4P/g/+D/
4P/h/+H/4f/h/+H/4f/h/+H/3//g/+D/4P/g/+D/4f/h/9//3//f/+D/4v/i/+P/4//i
/+L/4v/i/+L/5P/k/+T/5P/k/+T/5P/m/+f/5//o/+j/6f/p/+v/6f/p/+v/7P/u/+7/
8P/w/+7/8P/x//H/8v/y//P/8//z//P/9P/0//P/9P/0//T/8v/y//L/8f/x//H/8f/v
/+//7v/t/+z/6//q/+n/6P/l/+P/4f/g/+H/4P/f/97/3//e/97/3//f/9//3//g/+D/
4P/f/9//4f/h/+H/4f/f/9//3//g/+D/4P/g/+D/4P/f/9//3//d/9z/3P/b/9z/3P/c
/9z/3P/b/9v/2//Z/9n/2P/Y/9n/2f/Z/9n/2f/Z/9n/2f/X/9f/1//X/9n/2f/Z/9n/
2f/Z/9n/2f/Z/9n/2f/Z/9n/2f/Z/9n/2f/a/9r/2v/b/9v/2//b/9v/2//b/9v/2v/b
/9v/2//d/93/3f/d/93/3v/e/97/3P/c/93/3f/f/9//3//f/9//3//g/+D/4P/g/+D/
4P/e/97/3v/f/9//3//f/9//3//f/9//3//f/9//3//f/9//3v/e/97/3v/e/97/3f/d
/93/3f/d/9v/2//b/9v/2v/a/9r/2v/c/9v/2//c/9r/2v/Z/9n/2f/Z/9n/2f/Z/9n/
2f/Z/9n/2P/Y/9j/2P/Y/9j/2P/a/9r/2f/Z/9n/2f/Z/9n/2f/Z/9n/2f/X/9f/1//X
/9n/2f/Y/9j/2v/Z/9j/2P/Y/9j/2P/Y/9j/2P/Y/9r/2v/a/9r/2v/a/9r/2v/a/9r/
2v/a/9r/2v/a/9r/3P/c/9z/3P/a/9r/2v/a/9z/3P/c/9z/3P/c/9z/3P/c/9z/3P/c
/9z/3P/c/9z/3P/c/9z/3P/c/9z/3P/c/9z/3P/c/9z/3P/c/9z/3P/c/9z/3P/c/9z/
3P/c/9z/3P/c/9z/3P/c/93/3f/d/93/3v/e/9//4f/j/+P/4//j/+P/4//j/+P/4//k
/+b/5//o/+j/6P/o/+j/5//n/+n/6//r/+v/6f/p/+n/6f/p/+j/6P/o/+v/6//r/+v/
6f/m/+X/5f/m/+j/6f/q/+r/6P/n/+f/5f/k/+P/4//j/+P/4//h/9//3v/d/9z/3v/e
/97/3v/c/9z/3P/c/97/3v/e/97/3v/e/97/3//d/9z/3P/c/97/4P/i/+j/8v8AABMA
JwA/AFcAcgCPAK4A0wDvAPwA9QDdALQAgwBVACwAAADc/8X/uf+s/5f/g/97/4f/mv+n
/7H/vP/C/8r/zv/Q/9X/2P/b/9v/2v/Z/9j/2P/Y/9j/2f/b/9v/2//b/93/3v/f/9//
3//f/9//4P/g/+D/4P/g/+H/4f/h/+L/4v/i/+L/4//j/+P/4//j/+T/5P/k/+T/5P/k
/+T/5P/j/+P/4//j/+X/5f/l/+X/5f/m/+b/5v/m/+b/5//n/+f/5//n/+j/6v/q/+v/
6//s/+z/7P/s/+7/8P/w//D/8v/y//L/8v/0//X/9f/2//T/9f/1//f/9//3//n/+v/6
//r//P/8//z//v//////AgACAAMAAwADAAMABAAEAAcACAAIAAgACAAIAAgABwAJAAkA
CQAHAAUABAADAAIAAwACAAEAAAD9//v/+f/4//n/+P/3//b/9f/0//T/9f/z//P/8//0
//T/9P/z//P/8//z//P/8//1//X/9f/2//T/9P/0//T/9P/z//P/8//z//L/8v/x//L/
8v/y//L/8v/x//H/8f/x//H/8P/w/+//7//v/+//7//v/+//7//v/+//7//v/+//7//v
/+//7//v/+//7//x//H/8f/x//H/8f/x//H/8//0//T/9P/1//X/9f/1//X/9f/1//X/
9P/1//X/9f/3//f/9//3//f/+P/4//j/+P/4//n/+f/7//v/+//7//n/+f/6//r//P/8
//z//P/8//z//P/9//v/+//7//v/+//7//v/+//5//n/+f/5//v/+v/6//r//P/8//z/
+//7//v/+//7//n/+f/5//n/+P/4//j/+P/6//n/+f/6//j/+P/3//f/+f/5//n/+f/5
//n/+f/5//n/+P/4//j/+P/4//j/+P/4//j/9//3//f/9//3//f/9//3//f/9//3//f/
9//3//f/9//2//b/9v/1//b/9v/2//b/9v/4//j/+P/4//b/9v/2//b/+P/4//j/+P/2
//b/9v/2//b/9v/2//b/+P/4//j/+P/4//j/+P/4//r/+v/6//r/+v/6//r/+v/4//j/
+P/4//j/+P/4//j/+P/4//j/+P/6//r/+//7//v/+//8//z/+//7//3//f//////////
/////////wAAAgADAAQABAAEAAQABAADAAMAAwAFAAUABQAFAAUABQAHAAcABgAGAAYA
BwAHAAcACQAHAAQAAwABAAIABAAFAAgACAAGAAUAAwABAAAA/////////////////f/8
//v/+v/6//r/+v/4//j/+P/4//r/+v/6//r//P/8//z//P/9//3//P/8//r/+v/6//r/
/v8GAA4AHQAzAE0AZwCGAKkAygDzACEBQAFHAUMBMAELAd0AsgCMAGAANwAZAPz/1/+x
/4//h/+c/7X/w//M/9b/3v/k/+r/7f/y//X/9P/0//T/9P/0//T/9P/1//X/9f/1//X/
9f/2//f/9//5//n/+f/6//r/+v/6//r/+//7//v//P/6//r/+v/7//v/+//7//v//P/8
//z//P/+//7//v/+////////////AQABAAEAAQABAAIAAgACAAIAAgADAAMABQAFAAUA
BgAGAAYABwAHAAgACAAIAAgACAAKAAoACgAMAAwADAAMAA4ADwAPABAAEgATABMAFQAV
ABUAFwAYABgAGAAaABoAHAAeAB8AHwAhACIAJAAlACcAJwAoACgAKQAqACoAKgAsACwA
LAArACsAKwArACkAKQAoACcAJgAlACQAIwAiAB8AHQAbABoAGQAYABcAFgATABIAEgAT
ABAADwAOAA4ADgAOAA0ADQALAAsACwALAAkACQAJAAoACgAKAAoACgAIAAcABwAHAAcA
BgAGAAUABAAEAAQABAACAAEAAQABAAEAAQAAAAAA//////////////////////3//f/9
//3//f/9//3//f/9//3//f/9//3//f/9//3//f/9//3//f/9//7//v/+////////////
//////////8AAAEAAQABAAEAAQABAAEAAQACAAIAAgACAAIAAwADAAMAAwADAAMAAwAD
AAQABAAGAAYABgAGAAQABAAEAAUABQAFAAUABQADAAMAAwADAAMAAwADAAMAAwACAAIA
AgACAAIAAgABAAEAAQABAAEAAQABAAEAAQAAAAAAAAAAAP7//f/9//7//v/+//3//f/9
//3//f/9//3//f/9//3//f/8//z//P/8//z//P/8//z//P/7//v/+//7//v/+//7//v/
+//7//v/+//7//v/+//7//r/+v/8//3//P/6//r/+v/6//r/+v/6//r/+v/6//r/+v/6
//r/+v/6//r/+v/6//r/+v/6//r/+v/6//r/+v/6//r/+v/6//r/+P/4//j/+P/6//r/
+v/6//r/+v/6//r/+v/6//r/+v/6//r/+v/6//r/+v/6//r/+P/5//n/+f/5//r/+v/7
//v//f/9//3//f/9//3//f/9//3//v8AAAEAAgACAAIAAgACAAEAAQABAAMAAwADAAMA
AwADAAMAAwACAAIAAgADAAMAAwADAAEA/v/9//3//v8AAAEAAgACAAAA//////3//P/7
//v/+//7//v/+f/3//b/9f/0//L/8v/y//L/8v/y//L/8v/y//L/8v/y//L/8v/y//P/
8//y//L/8v/0//T/9v/4/wAADAAdAC8ARwBjAIAAnwDAAOcADQEqATMBJwEMAecAswCC
AFIAIgD7/+f/2v/B/6H/j/+T/6j/uf/D/8z/1v/c/+D/5P/l/+j/6//s/+z/7P/s/+z/
7P/s/+3/7f/t/+3/7f/t/+7/7//v/+//7//v//D/8P/w//D/8P/x//H/8f/y//L/8v/y
//P/8//z//P/8//0//T/9P/0//T/9P/0//T/9f/1//X/9f/1//X/9f/1//X/9v/2//b/
9v/2//f/9//1//X/9f/2//b/9v/3//f/+P/4//j/+P/4//r/+v/6//z//P/8//z//v//
////AAAAAAEAAQADAAMAAwAFAAYABgAGAAgACAAIAAoACwALAA4ADgAPAA8ADwAPABAA
EAARABIAEgASABIAEgASABEAEQARABEADwAPAA4ADQAMAAsACgAJAAgABwAFAAMAAgAB
AAAA///+/////v/+/////f/9//3//v/+//7//f/9//3//f/9//3//f/9//3//v/+//7/
/v/+//z/+//7//v//f/8//z/+//6//r/+v/6//r/+f/5//n/+f/5//j/+P/3//f/9//3
//f/9//3//f/9//3//f/9//1//X/9f/1//f/9//3//f/9//3//f/9//3//f/9//3//f/
+P/4//j/+f/5//n/+f/5//n/+f/5//r/+//7//v/+//7//v/+//7//z//P/8//z//P/9
//3//f/9//3//f/9//3//v/+/wAAAAAAAAAAAAAAAAAAAQD/////////////////////
//////////////7//v/+//z//P/8//v//f/9//3//f/9//3//f/9//z//P/8//z//P/7
//v//P/8//z/+//7//v/+//7//v/+//7//v/+//7//r/+v/6//r/+v/6//r/+v/6//n/
+f/5//n/+f/5//n/+f/5//n/+f/5//n/+f/5//n/+P/4//r/+f/6//r/+v/6//r/+v/6
//r/+v/6//r/+v/6//r/+v/6//r/+v/6//r/+v/6//r/+v/6//r/+v/6//r/+P/4//j/
+P/4//j/+P/4//r/+v/6//r/+P/4//j/+P/4//j/+P/4//j/+P/4//j/+P/4//j/+P/4
//j/+P/4//j/+P/4//j/+P/4//j/+P/4//j/+f/5//n/+f/6//r/+//7//3//f/9//3/
/f/9//3//f/9//7/AAABAAIAAgACAAIAAgABAAEAAQADAAMAAwADAAMAAwABAAEAAAAA
AAIAAwADAAMAAQD///z/+//7//z//v///wIAAgAAAP///f/7//r/+f/7//v/+//7//n/
9//2//X/8v/y//L/8v/y//L/8v/y//T/9P/0//T/8v/y//L/8v/z//P/8v/y//T/9P/0
//b//P8GABQAJwA9AFcAcQCMAK0A0ADzABMBIAEZAQEB3ACpAHUARgAWAOz/2f/R/8L/
q/+Z/5X/pf+2/8P/y//U/9r/3v/g/+T/5//q/+v/6v/q/+r/6v/q/+r/6v/r/+v/6//r
/+v/6//s/+3/7f/t/+3/7f/u//D/8P/w//D/8f/x//H/8v/y//L/8v/z//P/8//z//P/
9P/0//T/9P/y//L/8v/y//P/8//z//P/8//z//P/8//z//T/9P/0//b/9v/3//f/9//3
//f/+P/4//j/+f/5//r/+v/6//r/+v/8//z//P/8//z//P/8//7//////wAA/v//////
AQABAAEAAwAEAAQABAAGAAYABgAIAAkACQAKAAoACwALAAsACwAMAAwADQAOAA4ADgAO
AA4ADgANAA0ADQANAAsACwAKAAkACAAHAAYABQAEAAMAAQD///7//f/8//v/+v/5//j/
+P/5//n/+f/5//r//P/8//v/+//9//3//f/9//v/+//7//z//P/8//z//P/6//n/+f/5
//n/+P/4//f/+P/4//j/+P/4//f/9//3//f/9//2//b/9f/1//X/9f/1//X/9f/1//X/
9f/1//X/8//z//P/8//1//X/9f/1//X/9f/1//X/9f/1//X/9f/1//b/9v/2//f/9//3
//f/9//3//f/9//4//n/+f/5//n/+f/5//n/+f/6//r/+v/6//r/+//7//v/+//7//v/
+//7//z//P/8//z//P/8//z//P/8//3/+//7//v/+//7//v/+//7//v/+//7//v/+//6
//r/+v/6//r/+v/5//n/+f/5//n/+f/5//n/+f/6//r/+v/6//j/9//3//j/+P/4//f/
9//3//f/9//3//f/9//3//f/9//2//b/9v/2//b/9v/2//b/9v/1//X/9f/1//X/9f/3
//f/9//3//X/9f/1//X/9f/1//T/9P/2//X/9v/0//T/9P/0//T/9P/0//T/9v/2//b/
9v/2//b/9v/2//b/9v/2//b/9P/0//T/9P/0//T/9P/0//T/9P/0//T/9P/0//T/9P/0
//T/9P/0//L/8v/y//L/8v/y//L/8v/y//L/8v/y//L/8v/y//L/9P/0//T/9P/y//L/
8v/y//L/8v/y//L/8v/y//L/8v/y//L/8//z//P/8//0//T/9f/1//f/9//3//f/9//3
//f/9//3//j/+v/7//z//P/8//z//P/7//v/+//9//3//f/9//3//f/7//v/+v/6//z/
/f/9//3//f/7//j/9//1//b/+P/5//z//P/6//n/+f/3//b/9f/z//P/8//z//H/7//u
/+3/7P/s/+z/7P/u/+7/7v/u/+7/7v/u/+7/7v/u/+7/7v/t/+3/7P/s/+z/7P/s//D/
9v8AAA4AIQA3AE0AZQCAAJ8AvgDfAP8AEAELAfEAzgCdAGkAPAAQAOb/z//H/7z/qf+V
/43/mf+u/7v/w//M/9T/2P/a/97/4f/k/+X/5P/k/+T/5P/k/+T/5P/l/+f/5//n/+f/
5//o/+n/6f/p/+n/6f/q/+r/6v/q/+r/6//r/+v/7P/s/+z/7P/t/+3/7f/t/+3/7v/u
/+7/7v/u/+7/7v/u/+3/7f/t/+3/7f/t/+3/7f/v//D/8P/w//D/8P/x//H/8f/x//H/
8v/y//L/8//z//L/8v/y//L/8v/0//T/9P/0//T/9P/0//b/9//3//j/+P/5//n/+//5
//n/+//8//z//P/+//7//v8AAAEAAQACAAIAAwADAAUABQAGAAYABQAGAAYABgAGAAYA
BgAFAAMAAwADAAEAAwACAAEAAAD9//z/+//6//v/+f/3//b/9f/0//P/8v/x//D/8P/x
//H/8f/x//L/9P/0//P/8//z//P/8//z//X/9f/1//b/9P/0//T/9P/0//P/8//z//P/
8v/y//H/8P/w//D/8P/w/+//7//v/+//7//u/+7/7f/t/+3/7f/t/+3/7f/t/+3/7f/t
/+3/7//v/+//7//t/+3/7f/t/+3/7f/t/+3/7f/t/+3/7f/v//D/8P/w/+//7//v/+//
8f/x//H/8f/y//P/8//z//P/8//z//P/8//0//T/9P/y//L/8//z//X/9f/1//X/9f/1
//b/9v/0//T/9P/0//b/9v/2//f/9f/1//X/9f/1//X/9f/1//X/9f/1//X/9f/0//T/
9P/0//T/9P/z//P/8//z//P/8//z//P/8//y//L/8v/y//L/8f/x//L/8v/y//H/8f/x
//H/8f/x//H/8f/x//H/8f/w//D/8P/y//L/8v/y//L/8v/x//H/8f/x//H/8f/x//H/
8f/x/+//7//v/+//8f/x//D/8P/y//H/8P/w//D/8P/w//L/8v/y//L/8v/y//L/8v/y
//L/8v/y//D/8P/w//D/8P/w//D/8P/w//D/8P/w//L/8v/y//L/8v/y//L/8v/y//L/
8v/y//L/8v/y//L/8v/y//L/8v/y//L/8v/y//L/8v/y//L/8v/y//L/8v/w//D/8P/w
//D/8P/w//D/8P/w//D/8P/x//H/8f/x//T/9P/1//X/9//3//f/9//1//X/9f/1//f/
+P/6//v//v/+//7//v/8//v/+//7//3//f/9//3//f/9//3//f/8//z//P/9//v/+//7
//n/+P/3//f/+P/6//v//P/8//j/9//3//X/9P/z//P/8//z//P/8f/v//D/7//u/+7/
7v/u/+7/7v/u/+7/7v/u/+7/7v/u/+7/7v/u/+//7//w//D/8P/w//L/9v/8/wgAGgAt
AEUAXQB1AJQAtQDWAPcACwEOAf8A4QCyAIEAVwAyAAYA5v/T/8X/sP+V/4f/jf+d/67/
uf/D/8r/0v/a/97/4P/j/+j/6f/o/+j/6P/o/+j/6P/o/+n/6f/p/+n/6f/p/+r/6//r
/+3/7f/t/+7/7P/s/+z/7P/t/+3/7f/u/+7/7v/u/+//8f/x//H/8f/w//D/8P/w//L/
8v/y//L/8//z//P/8//z//P/8//z//P/9P/0//T/9P/0//X/9f/1//X/9f/2//b/9v/3
//f/+v/6//r/+v/4//r/+v/6//z//P/8//z//v//////AAACAAMAAwAFAAUABQAHAAgA
CAAIAAoACgAMAA4ADwAPABIAEgATABMAEwATABQAFAAVABYAFgAWABYAFgAWABUAEwAT
ABMAEQATABIAEQAQAA0ADAALAAoACwAJAAcABgAFAAQAAwACAAEAAAAAAAEA////////
AAAAAAAA/////wEAAQABAAEA////////AAD+//7//v/+//7//f/9//3//f/8//z/+//8
//z//P/8//r/+f/5//n/+//7//r/+v/3//f/9//3//f/9//3//f/9//3//f/9//3//f/
9//3//f/9//3//f/+f/5//n/+f/5//n/+f/5//n/+v/6//r/+//7//v/+//7//v/+//7
//z//f/9//3//f/9//3//f///wAAAAAAAAAAAAABAAEAAQABAAEAAQABAAEAAgACAAIA
AgACAAIAAgACAAIAAwABAAEAAQABAAEAAQABAAEAAQABAAEAAQABAAAAAAAAAAAAAAAA
AP////////////////////////7//v/+//7//P/7//v//P/8//z/+//7//v/+//7//v/
/f/9//3//f/9//z//P/8//z//P/8//z/+v/6//n/+f/7//v/+//7//3//f/9//3/+//7
//v/+//7//v/+v/6//7//f/+//z//P/8//z//P/8//z//P/8//z//P/8//z//P/8//z/
/P/8//z//P/8//z//P/8//z//P/8//z//P/8//z//P/8//z//P/8//z//P/8//z//P/8
//z//P/8//z//P/8//z//P/8//z//P/8//z//P/6//r/+v/6//z//P/8//z//P/9//3/
/f/9//7//v//////AQABAAEAAQABAAEAAQD/////AAACAAMABAAEAAQABgAGAAUABQAD
AAUABQAFAAcABwAHAAcABwAGAAYABgAHAAcABwAHAAUAAgABAAEABAAGAAcACAAGAAQA
AwADAAEAAAD//////////////f/5//j/9//2//j/+P/4//j/+v/6//r/+v/4//j/+P/4
//b/9v/2//f/+f/4//j/+P/4//r//v8EAAoAGgAvAEcAYwB/AJ4AwwDqABcBOQFKAUcB
NQEWAecAtwCQAGQAOgAZAP3/3P+z/5H/h/+Z/7D/vf/J/9T/3P/g/+T/6P/r/+7/8f/w
//D/8P/w//D/8P/w//H/8f/x//H/8f/x//L/8//z//P/8//z//T/8v/y//L/8v/1//X/
9f/2//b/9v/2//f/9//3//f/9//4//j/+P/4//j/+P/4//j/+f/5//n/+f/5//n/+f/5
//n/+v/6//r/+v/6//v/+//9//3//f/+//7//v//////AAAAAAAAAAAAAAIAAgACAAIA
AgACAAIABAAFAAUABgAGAAcABwAJAAsACwANAA4AEAAQABIAEgASABQAFQAVABgAGAAZ
ABkAGQAZABoAGgAdAB4AHgAeAB4AHgAeAB0AGwAbABsAGQAbABoAGQAYABUAFAATABIA
EQAPAA0ADAAJAAgABwAGAAUABAAEAAUABAADAAIAAgAAAAAA////////////////////
////AAD///7//f/8//z/+//7//v/+f/4//j/9//2//b/9v/2//b/9f/1//X/9f/1//T/
9P/z//P/8//z//P/8//z//P/8f/x//H/8f/x//H/8f/x//H/8f/x//H/8f/x//H/8f/z
//P/8//z//P/9P/0//T/9f/1//X/9f/1//X/9f/1//b/9//3//f/9//3//f/9//3//j/
+P/4//j/+P/5//n/+f/5//n/+f/5//n/+v/6//r/+v/6//r/+v/6//r/+//7//v/+//7
//n/+f/5//n/+f/5//n/+f/5//j/+P/4//j/+P/4//f/9//3//f/9//3//f/9//3//b/
9v/2//b/9v/1//X/9v/0//T/8//z//P/8//z//P/8//z//P/8//z//L/8v/y//L/8v/y
//L/8v/y//H/8f/x//H/8f/x//H/8f/x//H/8f/x//H/8f/x//H/8P/w//D/7//w//D/
8P/w//D/8P/w//D/8P/w//D/8P/w//D/8P/w//D/8P/w//D/8P/w//D/8P/w/+7/7v/u
/+7/7P/s/+z/7P/s/+z/7P/s/+7/7v/u/+7/7P/s/+z/7P/s/+z/7P/s/+z/7P/s/+z/
7P/s/+z/7P/s/+z/7P/s/+z/7P/s/+z/6v/q/+r/6v/q/+r/6v/q/+r/6v/q/+r/6v/q
/+r/6//r/+v/6//s/+r/6//r/+3/7//v/+//7//v/+//7//v//D/8v/z//T/9P/0//T/
9P/z//P/8//1//P/8//z//P/8//z//P/8v/y//L/8//z//P/8//x/+7/7f/t/+7/8P/x
//L/8v/w/+3/7f/r/+r/6f/p/+n/6f/p/+f/5f/k/+P/4v/i/+L/4v/i/+L/4v/i/+L/
4v/i/+T/5P/k/+T/5P/l/+X/5P/i/+L/4v/k/+j/7v/4/wYAGQAvAEkAZQCCAKMAxgDr
AAsBGgETAfsA2ACnAHMARAAUAOj/0f/H/7b/m/+F/4H/k/+m/7H/uf/C/8r/zP/Q/9T/
1//a/9v/2//a/9n/2P/Y/9j/2P/Z/9v/2//b/9v/2//c/93/3f/d/93/3f/e/97/3v/e
/97/3//f/9//4P/g/+D/4P/h/+H/4f/h/+H/4P/g/+D/4P/i/+L/4v/i/+P/4//j/+P/
4//j/+P/4//h/+L/4v/i/+T/5P/l/+X/5f/l/+X/5v/m/+b/5//n/+j/6P/o/+j/5v/o
/+j/6P/q/+r/6v/q/+z/7f/t/+7/7v/v/+//8f/x//H/8//0//T/9P/2//b/9P/2//f/
9//4//j/+f/5//v/+//8//z/+//8//z//P/8//z//P/7//v/+//7//n/+f/4//f/9v/1
//T/8//y//H/7//t/+z/6//q/+n/6P/n/+b/5v/n/+f/5//n/+j/6P/o/+f/5//n/+f/
5//n/+f/5//n/+j/6P/o/+j/6P/o/+f/5//n/+X/5P/k/+P/5P/k/+T/5P/i/+H/4f/h
/+H/4f/g/+D/4f/h/+H/4f/f/9//3//f/9//3//f/9//3//f/9//3//f/9//3//f/9//
3//f/9//3//f/9//3//f/+D/4P/g/+H/4f/h/+H/4f/h/+H/4f/g/+H/4f/h/+P/4//j
/+P/4//k/+T/5P/k/+T/5f/l/+P/4//j/+P/5f/l/+b/5v/k/+T/5P/k/+T/5P/k/+X/
5f/l/w==
         </WaveFormData>
      </LeadData>
      <LeadData>
         <LeadByteCountTotal>10000</LeadByteCountTotal>
         <LeadTimeOffset>0</LeadTimeOffset>
         <LeadSampleCountTotal>5000</LeadSampleCountTotal>
         <LeadAmplitudeUnitsPerBit>4.88</LeadAmplitudeUnitsPerBit>
         <LeadAmplitudeUnits>��V</LeadAmplitudeUnits>
         <LeadHighLimit>2147483647</LeadHighLimit>
         <LeadLowLimit>268435456</LeadLowLimit>
         <LeadID>V5</LeadID>
         <LeadOffsetFirstSample>0</LeadOffsetFirstSample>
         <FirstSampleBaseline>0</FirstSampleBaseline>
         <LeadSampleSize>2</LeadSampleSize>
         <LeadOff>FALSE</LeadOff>
         <BaselineSway>FALSE</BaselineSway>
         <ExcessiveACNoise>FALSE</ExcessiveACNoise>
         <MuscleNoise>FALSE</MuscleNoise>
         <LeadDataCRC32>2424142898</LeadDataCRC32>
         <WaveFormData>
/P/8//z//P/+//7//v/+//7//v/+//7//v/+//7//v/+//7//v/+/wAAAAAAAAAAAAAA
AAAAAAAAAAAAAAAAAAEAAgADAAQABAAEAAQABAAEAAQABAAEAAYABgAGAAYABgAGAAYA
BgAIAAgACAAIAAkACgALAAwADgAOAA4ADgAOAA4ADgAOAA8AEAARABIAEwAUABUAFgAX
ABgAGQAaABsAHAAdAB4AIAAgACAAIAAiACIAIgAiACIAIgAiACIAIAAgACAAIAAeAB4A
HgAeABwAHAAcABwAGwAaABkAGAAXABYAFQAUABQAFAAUABQAEwASABEAEAAQABAAEAAQ
ABAAEAAQABAADgAOAA4ADgAMAAwADAAMAAoACgAKAAoACAAIAAgACAAGAAYABgAGAAYA
BgAGAAYABgAGAAYABgAEAAQABAAEAAYABgAGAAYABAAEAAQABAAEAAQABAAEAAQABAAE
AAQABgAGAAYABgAGAAYABgAGAAYABgAGAAYABwAIAAkACgAKAAoACgAKAAwADAAMAAwA
DAAMAAwADAAMAAwADAAMAA4ADgAOAA4AEAAQABAAEAAQABAAEAAQABAAEAAQABAAEAAQ
ABAAEAAQABAAEAAQABAAEAAQABAAEAAQABAAEAAQABAAEAAQAA4ADgAOAA4ADgAOAA4A
DgAOAA4ADgAOAAwADAAMAAwADgAOAA4ADgAOAA4ADgAOAAwADAAMAAwADgAOAA4ADgAM
AAwADAAMAAwADAAMAAwADAAMAAwADAAMAAwADAAMAAwADAAMAAwADgAOAA4ADgAOAA4A
DgAOAAwADAAMAAwADgAOAA4ADgAOAA4ADgAOAA4ADgAOAA4ADgAOAA4ADgAMAAwADAAM
AAwADAAMAAwADgAOAA4ADgAOAA4ADgAOAAwADAAMAAwADgAOAA4ADgAOAA4ADgAOAA4A
DgAOAA4ADgAOAA4ADgAOAA4ADgAOAA4ADgAOAA4ADgAOAA4ADgAOAA4ADgAOAA4ADgAO
AA4ADgAOAA4ADgAPAA8ADwAPABAAEQARABIAEAARABMAEwATABMAEgASABQAFAAVABYA
FwAXABcAFwAYABgAFwAXABcAGQAZABkAGgAaABoAGgAaABoAGgAaABkAGgAaABoAGAAX
ABUAFQAWABgAGQAZABkAFwAWABUAFgATABMAEgASABIAEgARAA4ADQAMAAwADAAMAAwA
DAAMAAwACwALAAwADAAMAAwACwALAAwADAAMAAsACwALAAwADAANABAAEgAXACYANwBL
AGEAewCaAL4A6wAVAS8BMgEiAQAB0ACgAH0AWQA0ABwADAD2/9z/x//B/8b/zv/T/9f/
2//f/+H/4v/k/+T/5v/m/+P/4v/i/+L/4P/g/+D/4P/g/+D/4P/h/9//3//f/9//3//f
/+D/4P/f/9//3//f/9//4P/h/+H/3//f/9//4P/e/97/3v/e/97/3//f/9//4P/g/+D/
4P/g/+D/4P/h/9//3//f/97/3v/f/+D/4P/g/+D/4f/h/9//3//f/+D/4v/i/+L/4v/h
/+L/4v/i/+P/4//j/+T/5f/l/+b/5v/l/+X/5f/m/+j/6P/p/+v/6v/q/+v/7P/s/+3/
7v/v//D/8f/x//L/8//0//T/9f/0//X/9v/3//f/9//3//f/9v/3//f/9//3//b/9v/2
//b/9v/0//T/8//y//H/8P/u/+3/7P/r/+r/6f/p/+n/6v/p/+j/6P/o/+f/5//n/+b/
5v/m/+b/5f/l/+T/4//i/+L/4v/h/+D/4P/g/9//3v/e/97/3v/e/97/3f/d/93/3P/b
/9v/2//b/9v/2//a/9r/2v/a/9r/2v/a/9n/2f/Z/9n/2f/a/9r/2v/a/9r/2v/a/9r/
2v/a/9v/2//b/9v/2//b/9v/2//b/9v/3P/c/9z/3P/c/9z/3f/d/93/3f/d/93/3f/d
/93/3f/e/97/3v/f/97/3v/e/97/3v/e/97/3//f/+D/4P/g/+D/4P/g/+D/4v/i/+P/
4//h/+H/4f/h/+H/4f/h/+H/4f/g/+D/4P/g/+D/4P/g/+D/3//f/9//3//f/97/3v/e
/97/3v/e/97/3v/d/93/3f/d/93/3f/d/93/3f/d/93/3f/d/93/3f/d/93/3f/c/9z/
3P/c/9z/2//b/9v/2//b/9v/2//b/9v/2//b/9v/2v/a/9r/2v/a/9r/2//b/9v/2v/a
/9z/3P/c/9z/3P/c/9z/2v/a/9r/2v/c/9z/3P/c/9z/3P/c/9z/3P/c/9z/3P/c/9z/
3P/c/97/3v/e/97/3v/e/97/3v/c/9z/3P/c/97/3v/e/97/3v/e/97/3v/e/97/3v/e
/97/3v/e/97/3v/e/97/3v/e/97/3v/e/97/3v/e/97/3v/e/97/3v/e/97/3v/e/97/
3v/e/97/3v/e/97/3v/f/9//3//f/+D/4f/h/+L/4v/j/+X/5f/l/+X/5P/k/+b/5v/n
/+j/6f/p/+n/6f/q/+r/6f/p/+n/6//r/+v/7P/s/+z/7P/s/+z/7P/s/+//8P/w//D/
7P/r/+n/6f/s/+7/7//v/+//7f/s/+v/6v/n/+f/5v/m/+b/5v/l/+L/4f/g/+D/4P/g
/+D/4P/g/+D/3//f/+D/4P/g/+D/3//f/+D/4P/e/93/3f/d/+D/4P/h/+T/7P/3/wgA
GwAvAEUAXwCAAKoA2QAFARsBHAEKAegAtgCIAGkARwAkAA4A/P/m/8z/tf+t/7L/vP/B
/8f/y//R/9X/2P/a/9z/3P/e/9v/2v/a/9r/2v/a/9r/2v/c/9z/3P/d/9//3//f/9//
3f/d/97/3v/f/9//3//f/9//4P/h/+H/4f/h/+H/4v/k/+T/5P/k/+T/5f/l/+X/5P/k
/+T/5P/k/+T/5P/l/+X/5f/l/+T/5v/n/+j/6P/m/+b/5//n/+f/5//n/+j/6P/o/+j/
6P/r/+z/7P/s/+//7//v//D/8f/x//L/8v/z//P/8//0//T/9P/1//f/+v/6//v//P/8
//3//v////7//////wAAAgAEAAUABwAGAAcACAAJAAsACwALAAsADAANAA0ADQAPAA4A
DgAOAAwADAAKAAoACwAKAAkACAAIAAcABgAFAAIAAQABAAEAAAD///7//v/+//3//f/9
//z//P/8//z/+//7//r/+f/2//b/9v/1//T/9P/0//P/9P/0//T/9P/y//L/8f/x//H/
8P/v/+//8f/x//H/8f/w//D/8P/w/+7/7v/u/+3/7//v/+//7//u/+7/7v/u/+7/7v/u
/+7/7v/u/+//7//v/+//7//v//H/8f/x//H/8v/y//L/8v/w//D/8f/x//P/8//z//P/
8//z//P/8//2//b/9v/3//b/9v/2//b/+P/4//j/+f/3//j/+P/4//r/+v/6//r/+v/6
//v/+//9//3//f/9//v/+//7//v/+//6//r/+v/6//r/+v/6//r/+f/5//n/+v/7//v/
/P/6//r/+v/6//j/+P/3//f/9//3//f/9//3//f/9//3//f/9//3//f/9//3//f/9//2
//b/9v/2//b/9f/1//X/9f/1//X/9f/3//f/9//3//f/9v/2//b/9v/2//b/9//1//X/
9P/0//T/9P/0//T/9P/0//T/8v/y//L/8v/0//T/9P/0//b/9v/2//b/9v/2//b/9v/2
//b/9v/2//T/9P/0//T/9P/0//T/9P/0//T/9P/0//b/9v/2//b/+P/4//j/+P/2//b/
9v/2//T/9P/0//T/9v/2//b/9v/4//f/9//3//f/+P/5//n/+P/4//n/+//7//v/+//6
//z//P/8//3//P/9//3//f/9//7//v/9//3//f//////AQACAAIAAgAEAAQABAAEAAIA
AwAEAAQABAACAAEA//8BAAIABAAFAAcABwAFAAQAAQAAAP3//f/8//z//P/8//v/+P/3
//b/+P/4//j/+P/2//b/9v/1//X/9v/2//b/+P/3//f/+P/4//j/9//3//X/9v/2//X/
9v/4//3/CgAbADMASwBpAIwAtgDtACsBWwFuAXABYgE+AQwB4wDDAJoAcABOACwABADb
/7//uv/E/9H/2f/d/+P/5//s/+7/8P/y//T/8f/w//D/8P/y//L/8v/y//D/8P/w//H/
8f/x//H/8f/z//P/9P/0//X/9f/1//X/9f/2//f/9//1//X/9f/2//b/9v/2//b/+P/5
//n/+f/4//j/+P/4//r/+v/6//v//f/9//3//P/8//3//v/+//z//P/9//3/////////
AAACAAIAAgACAAMABAAEAAQABQAFAAUABgAHAAcACAAIAAkACQAJAAoADAAMAA0ADwAS
ABIAEwAUABQAFQAWABcAGgAbABsAHAAfACAAIAAhACIAIwAkACUAJwAnACcAJwAqACsA
KwArACsAKgAqACoAKgAqACgAKAApACgAJwAmACQAIwAiACEAHgAdAB0AHQAeAB0AHAAc
ABsAGQAYABcAFQAUABMAEgAPAA8ADgANAAwADAAMAAsACAAIAAgABwAGAAYABgAGAAUA
BAACAAEAAwACAAEAAQD///////////7//v/+//7//v/+//7//f/7//v/+//7//r/+v/6
//r/+v/6//r/+v/6//r/+//7//v/+//7//v/+//7//v/+//8//z//P/8//z//P/9//3/
/f/9//3//f///////////wAAAAAAAAEAAgACAAIAAgACAAIAAgADAAMABAAEAAQABAAE
AAQABAAEAAQABQAFAAUABQAFAAUABQAFAAUABQAFAAQABAAEAAQABAAEAAQABAADAAMA
AwADAAMAAgACAAIAAgACAAIAAgACAAEAAQABAAEAAQABAAEAAQABAAEA////////////
//////////7//v/+//7/AAD////////9//3//f/9//3//f/9//3//f/8//z//P/8//z/
/P/9//v/+//6//r//P/8//z//P/8//z//P/6//r/+v/6//r/+v/6//r/+v/6//r/+v/6
//r/+v/6//j/+P/4//j/+P/4//j/+P/4//j/+P/4//j/+P/4//j/+P/4//j/+P/4//j/
+P/4//j/+P/4//j/+P/4//j/+P/2//b/9v/2//j/+P/4//j/9//3//f/9//4//n/+f/6
//j/+f/7//v/+//7//r/+v/6//r/+//8//3//f/9//3//v/+//3//f/9/////////wAA
AAAAAAAAAAAAAAAAAAABAAIAAgACAAIAAQD//////v8AAAEAAQADAAEAAAD///z/+f/5
//j/+P/4//j/9//0//P/8v/y//D/8P/w//D/8P/w/+//7//y//L/8v/y//H/8f/y//L/
8v/x//H/8f/y//L/8f/y//b///8MAB8AMwBJAGMAggCoANcACwE1AUoBRgEyAQ4B2gCv
AI0AZABAACYAEgDy/9P/v//A/8j/0f/X/9v/4f/j/+b/6P/o/+r/7P/r/+r/6v/q/+r/
6v/q/+r/6v/q/+r/6//r/+v/6//r/+v/6//s/+z/6//r/+v/6//r/+z/7f/t/+3/7f/t
/+7/7v/u/+7/7v/u/+//7//v//D/8P/w//D/8P/w//D/8f/x//H/8f/w//D/8f/y//L/
8P/w//H/8f/z//P/8//0//T/9P/0//T/9f/2//b/9v/3//f/9//4//n/+f/6//r/+//7
//v//P/8//z//f///wAAAAABAAIAAgADAAQABQAGAAcABwAIAAsADAAMAA0ADgAPABAA
EQARABEAEQARABIAEwATABMAEwASABIAEgAUABQAEgASABEAEAAPAA4ADgANAAwACwAK
AAkACQAJAAYABQAEAAQABAADAAMAAwACAAIAAgACAAEAAQAAAP///v/+//7//f/8//z/
/P/7//j/+P/4//j/+P/4//f/9//3//b/9f/1//X/9f/1//X/9P/0//T/9P/0//T/9P/z
//P/8//z//P/8v/y//L/8v/y//L/8v/y//L/8v/z//P/9f/1//X/9f/1//X/9f/1//T/
9P/0//T/9P/0//X/9f/3//f/9//3//f/9//3//f/+P/4//j/+f/6//r/+v/6//r/+v/6
//v/+//8//z//P/8//z//P/8//z//P/9//3//f/9//3//f/9//3//f/9//3//P/8//z/
/P/8//z//P/8//v/+//7//3//f/8//z//P/8//z//P/8//z/+//7//n/+f/5//n/+f/5
//n/+f/5//n/+f/5//n/+f/5//n/+v/6//r/+v/6//n/+f/5//n/+f/5//n/+f/5//n/
+f/5//j/+P/4//j/+P/4//n/9//3//b/9v/4//j/+P/4//j/+P/4//j/+P/4//j/+P/4
//j/+P/2//b/9v/2//b/9v/2//b/9v/2//b/9v/2//b/9v/2//b/9v/2//b/+P/4//j/
+P/2//b/9v/2//j/+P/4//j/9v/2//b/9v/4//j/+P/4//j/+P/4//j/+P/4//j/+P/4
//j/+P/4//j/+P/4//j/9v/2//b/9v/4//f/9//3//X/9v/3//f/+P/4//n/+//7//v/
+//6//r/+v/6//v//v/////////9//7//v/9//3//f////////8AAAAAAAAAAAAAAAAA
AAAAAQACAAIAAgAAAP///f/9//7/AAABAAEAAQD///7//f/8//n/+f/4//j/+P/4//f/
9P/z//L/8v/y//L/8v/y//L/8v/x//H/8v/y//L/8v/x//H/8v/y//L/8f/x//H/8v/y
//H/9P/8/wcAGAAtAEEAVwBzAJQAvADrABcBMQE0ASQBAgHSAKYAgwBdADYAHgAQAPr/
4P/L/8X/yv/S/9f/3f/h/+X/5f/o/+j/6v/s/+z/6//q/+r/6v/q/+r/6v/q/+r/6v/q
/+v/6//r/+v/6//t/+3/7v/u/+3/7f/t/+3/6//s/+3/7f/t/+3/7f/u/+7/7v/u/+7/
7v/v/+//7//w//D/8P/w//D/8P/w//H/8f/x//H/8P/y//P/9P/0//L/8v/z//P/8//z
//P/9P/0//T/9P/0//X/9v/2//b/9//3//f/+P/5//n/+v/6//v/+//7//z//P/8//3/
///+//7///8AAAIAAwAEAAUABgAHAAcACAAJAAoACgALAAoACwAMAA0ADwAPAA8ADwAO
AA8ADwAPABEAEAAQABAAEAAQAA4ADgANAAwACwAKAAgABwAGAAUABgAFAAUABQAEAAMA
AgACAAIAAQABAAEAAAAAAAAAAAD//////v/9//z//P/8//v//P/8//z/+//4//j/+P/4
//j/+P/3//f/9//2//X/9f/3//f/9//3//b/9v/2//b/9P/0//T/8//1//X/9f/1//L/
8v/y//L/8v/y//L/8v/y//L/8//z//P/8//z//P/8//z//P/8//0//T/9P/0//T/9P/1
//X/9f/1//X/9f/3//f/9//3//j/+P/4//n/+P/4//j/+P/4//j/+P/5//n/+v/6//r/
+v/6//r/+v/6//r/+//7//v/+//7//v/+//7//v/+//7//r/+v/6//r/+v/6//r/+v/5
//n/+f/5//n/+P/4//j/+P/4//j/+P/4//f/9//3//f/9//3//f/9//3//f/9//3//f/
9//3//f/9//3//b/9v/2//b/9v/1//X/9f/1//X/9f/1//X/9f/1//X/9f/0//T/9P/0
//T/9P/1//X/9f/0//T/9P/0//T/9P/0//b/9v/0//T/9P/0//T/9P/0//T/9P/0//T/
9P/0//T/9P/0//T/9P/0//T/9P/0//T/9P/0//T/9P/0//L/8v/y//L/8v/y//L/8v/0
//T/9P/0//T/9P/0//T/9P/0//T/9P/0//T/9P/0//L/8v/y//L/9P/0//T/9P/0//T/
9P/0//T/9P/0//T/9P/0//T/9P/0//P/8//z//P/9P/1//X/9P/0//X/9//3//f/9//2
//j/+P/4//n/+v/7//v/+//5//r/+v/5//v/+//9//3//f/+//7//v/8//z//P/8//7/
//8AAAAA/v/8//v/+f/5//r//P/9//3//f/7//r/+//6//f/9//0//T/9P/0//P/8P/v
/+7/7v/u/+7/7v/u/+7/7v/t/+3/7v/u/+7/7v/t/+3/7v/u/+7/7f/t/+//7v/u/+//
8v/4/wMAFAAnADsAUQBpAIoArgDbAAcBIwEmARgB+gDMAJ4AfQBZADQAGgAMAPj/3v/J
/7//xP/O/9P/1//d/+H/4//k/+T/5v/o/+j/6f/o/+j/6P/m/+b/5v/m/+b/5v/m/+f/
6f/p/+n/6f/p/+n/6v/q/+v/6//r/+v/6f/q/+v/6//r/+v/6//s/+z/7P/s/+z/7P/t
/+3/7f/u/+7/7v/u/+7/7v/u/+//7//v/+//7v/u/+//8P/w//D/8P/x//H/8f/x//H/
8v/y//L/8v/y//P/9P/0//T/9f/1//X/9v/3//f/+P/4//f/9//3//j/+v/6//v//f/8
//z//f/+//7///8AAAEAAgADAAMABAAFAAYABgAHAAgACQAKAAsACwALAAsACwAMAA0A
DQANAA0ADAAMAAwADAAMAAoACgAJAAgABwAGAAYABQAEAAMAAgABAAEAAQAAAP///v/+
//7//f/9//3//P/8//z//P/7//v/+v/5//r/+v/6//n/+P/4//j/9//2//b/9v/2//T/
9P/z//P/8//y//H/8f/z//P/8//z//D/8P/w//D/8P/w//D/7//v/+//7//v/+7/7v/u
/+7/8P/w//D/8P/u/+7/7//v/+//7//v/+//7//v/+//7//w//D/8P/w//D/8P/x//H/
8f/x//H/8f/x//H/8f/x//L/8v/y//P/9P/0//T/9P/0//T/9P/1//X/9v/2//b/9v/2
//b/9v/2//b/9//3//f/9//3//f/9//3//f/9//3//b/9v/2//b/9v/2//b/9v/1//X/
9f/1//X/9P/0//T/9P/0//T/9P/0//P/8//z//P/8//z//P/8//z//P/8//z//P/8//z
//P/8//z//L/8v/y//L/8v/x//H/8f/x//H/8f/x//H/8f/x//H/8f/w//D/8P/y//L/
8v/z//H/8f/w//D/8P/w//D/8P/w//D/8P/w//D/8P/w//D/8P/w//D/8v/y//L/8v/w
//D/8P/w/+7/7v/u/+7/8P/w//D/8P/w//D/8P/w//D/8P/w//D/8v/y//L/8v/y//L/
8v/y//D/8P/w//D/8P/w//D/8P/w//D/8P/w//D/8P/w//D/8P/w//D/8P/w//D/8P/w
/+7/7v/u/+7/7v/u/+7/7f/v/+//7//w//H/8f/y//L/8//1//X/9f/1//T/9P/0//T/
9f/2//f/+f/5//n/+v/4//f/9//3//v/+//7//z//P/8//z//P/6//r/+v/7//r/+v/6
//j/+f/3//f/+P/6//v/+//7//f/9v/1//T/8f/x//D/8P/w//D/7//s/+v/6v/q/+r/
6v/q/+r/6v/q/+n/6f/q/+r/6v/q/+n/6f/q/+r/6v/r/+v/6//s/+z/7f/w//r/CQAa
AC8ARwBfAH8ApgDWAAUBJwExASgBEAHkALAAjABtAEcAKAASAPz/4P/E/7P/tf+8/8T/
yf/P/9P/2f/d/+D/4v/m/+j/6P/l/+T/5P/k/+T/5P/k/+T/5P/k/+T/5f/l/+X/5f/l
/+f/5//o/+j/5//n/+f/5//l/+b/5//n/+f/5//n/+j/6v/q/+r/6v/q/+v/6//r/+z/
7P/s/+z/7P/s/+z/7f/t/+3/7f/s/+z/7f/u/+7/7v/u/+//7//x//H/8f/y//T/9P/0
//T/9f/2//b/9v/1//X/9f/2//X/9f/2//b/+P/5//r//P/8//z//f///wAAAAABAAIA
AgADAAQABQAIAAkACQAKAA0ADgAOAA8AEAARABIAEwATABMAEwATABIAEwATABMAFQAU
ABQAFAAUABQAEgASABEAEAAPAA4ADgANAAwACwAKAAkACQAJAAgABwAGAAYABQADAAIA
AQAAAAAAAAAAAP/////+//3//P/8//z/+//4//j/+P/3//b/9v/2//b/9P/0//P/8//0
//T/9P/1//P/8//z//P/8v/y//L/8v/w//D/8P/v/+//7//v/+//7v/u/+7/7v/u/+7/
7v/u/+7/7v/v/+//7//v/+//7//v/+//7//v//D/8P/w//D/8v/y//P/8//z//P/8//z
//P/8//z//P/9P/0//T/9f/2//b/9v/2//f/+P/5//v/+v/6//n/+P/6//r/+v/6//j/
+P/5//n/+//7//v/+//7//v/+//7//v/+v/6//r/+P/4//j/+P/4//f/9//3//f/9//2
//b/+P/4//j/+P/4//j/9//3//X/9f/1//X/8//z//P/8//x//H/8f/x//H/8f/x//H/
8f/y//P/9P/2//X/9f/1//P/8//z//P/8//z//P/8//z//L/8v/y//L/8v/y//P/8//z
//L/8v/y//L/8v/y//b/9P/2//T/9P/0//T/8v/y//L/8v/y//L/8v/y//T/9P/0//T/
8v/y//L/8v/y//L/8v/y//L/8v/y//L/8v/y//L/8v/0//T/9P/0//T/9P/0//T/8v/y
//L/8v/y//L/8v/y//T/9P/0//T/9P/0//T/9P/y//L/8v/y//T/9P/0//T/8//z//P/
8//0//X/9f/2//b/9//5//n/+f/5//j/+P/2//b/9//4//v/+//7//v//P/8//v/+//5
//v/+//7//7//v/+//7//v/+//7//v///wAAAAAAAP7//f/7//v//v8AAAEAAQD///3/
/P/7//r/9//3//b/+P/4//j/9//z//H/7//u//D/8P/w//D/8v/y//H/8f/w//D/8P/w
/+3/7f/u/+7/8P/v/+//7//u//D/8//0//j/AwAUACkAQwBfAH0ApgDaABcBSwFnAWwB
YAE+AQwB4ADBAJkAbgBMACwABADa/7v/s/+8/8j/z//V/9v/3//h/+T/5v/o/+r/6v/p
/+j/6P/o/+j/6P/o/+j/6P/o/+j/6f/p/+n/6f/p/+n/6f/q/+r/6f/p/+n/6f/r/+z/
7f/t/+v/6//r/+z/7v/u/+7/7v/u/+//7//v/+7/7v/u/+7/7v/u/+7/7//v/+//7//u
/+7/7//w//D/8P/w//H/8f/x//H/8f/y//T/9P/0//T/9f/2//b/9v/3//f/9//4//f/
9//4//j/+//7//v//P/8//z//f///wIAAgADAAQABgAHAAgACQAKAAsACwAMAA0ADgAO
AA8AEAARABIAEwAVABUAFQAVABYAFwAXABcAGQAYABgAGAAYABgAFgAWABUAFAATABIA
EAAPAA4ADQAKAAkACQAJAAYABQAEAAQAAgABAAEAAQD+//7//v/+//3//f/8//v/+P/4
//j/9//0//T/9P/z//L/8v/y//L/8P/w/+//7//v/+7/7f/t/+3/7f/t/+3/7P/s/+z/
7P/q/+r/6v/p/+n/6f/p/+n/6P/o/+j/6P/o/+j/6P/o/+j/6P/p/+n/5//n/+f/5//n
/+f/5//n/+j/6P/o/+j/6P/o/+n/6f/r/+v/6//r/+v/6//r/+v/7P/s/+z/7f/u/+7/
7v/u/+7/7v/u/+//7f/u/+7/7v/w//D/8P/w//D/8P/x//H/8f/x//H/8f/x//H/8f/x
//H/8P/w//D/8P/w//D/8P/w/+//7//v/+3/7f/s/+z/7P/s/+z/7P/s/+z/6//r/+v/
6//r/+v/6//r/+v/6//p/+n/6f/p/+f/5//n/+f/6P/o/+j/6P/o/+f/5//n/+f/5//n
/+f/5f/l/+X/5f/n/+b/5v/m/+T/5P/k/+X/5f/l/+T/5P/k/+T/5P/k/+T/5P/k/+T/
5P/k/+T/5P/k/+T/5P/k/+T/5P/k/+L/4v/i/+L/4v/i/+L/4v/i/+L/4v/i/+L/4v/i
/+L/4P/g/+D/4P/g/+D/4P/g/+D/4P/g/+D/3v/e/97/3v/g/+D/4P/g/97/3v/e/97/
4P/g/+D/4P/g/+D/4P/g/+D/4P/g/+D/3v/e/97/3v/e/97/3v/e/97/3v/e/97/3v/e
/93/3f/b/9v/3P/d/93/3v/e/9//3//f/9//3//g/+D/4P/g/+H/4v/j/+P/4//j/+T/
5P/j/+P/4//l/+X/5f/m/+b/5v/m/+b/5v/m/+b/5//o/+b/5v/k/+P/4f/h/+L/5P/n
/+f/5//l/+L/4f/g/93/3f/c/9z/3P/a/9n/1v/V/9T/1P/U/9T/1P/U/9T/1P/T/9P/
1P/U/9T/1P/T/9P/1P/U/9T/0//V/9X/1P/U/9X/2P/g/+n/+v8PACUAPQBZAHwApADV
AAEBHQEeARAB8ADCAJQAcQBLACQACgD4/97/wP+p/6P/qv+y/7n/vf/B/8P/x//I/8r/
zP/O/87/y//K/8r/yv/K/8r/yv/K/8r/yv/K/8v/y//L/8v/y//L/8v/zP/M/8v/y//L
/8v/y//M/83/zf/N/83/zf/O/8z/zP/M/8z/zP/N/83/zf/O/87/zv/O/87/zv/O/8//
0f/R/9H/0P/O/8//0P/Q/9D/0P/R/9H/0f/R/9H/0v/S/9L/0v/S/9P/1P/U/9T/0//T
/9P/1P/V/9X/1v/W/9f/1//X/9j/2P/Y/9n/2//c/9z/3f/e/97/3//g/+H/4P/h/+H/
4v/j/+T/5P/l/+b/5//o/+n/6//r/+v/6//q/+v/6//r/+v/6v/q/+r/6v/q/+j/6P/n
/+b/5f/k/+T/4//i/+H/3v/d/93/3f/e/93/3P/c/9r/2f/Z/9n/2P/Y/9j/2P/Z/9n/
2P/X/9b/1v/W/9X/1P/U/9T/0//S/9L/0v/S/9D/0P/P/8//z//O/83/zf/N/83/zf/N
/8z/zP/M/8z/zP/M/8z/y//L/8v/y//L/8r/yv/K/8r/yP/I/8j/yP/I/8j/yf/J/8n/
yf/J/8n/yf/J/8n/yf/K/8r/yv/K/8j/yP/J/8n/yf/J/8n/yf/L/8v/y//L/8r/yv/K
/8v/zP/M/8z/zP/M/8z/zP/N/8v/zP/M/8z/zP/M/8z/zP/M/8z/zf/N/83/zf/N/83/
zf/N/w==
         </WaveFormData>
      </LeadData>
      <LeadData>
         <LeadByteCountTotal>10000</LeadByteCountTotal>
         <LeadTimeOffset>0</LeadTimeOffset>
         <LeadSampleCountTotal>5000</LeadSampleCountTotal>
         <LeadAmplitudeUnitsPerBit>4.88</LeadAmplitudeUnitsPerBit>
         <LeadAmplitudeUnits>��V</LeadAmplitudeUnits>
         <LeadHighLimit>2147483647</LeadHighLimit>
         <LeadLowLimit>268435456</LeadLowLimit>
         <LeadID>V6</LeadID>
         <LeadOffsetFirstSample>0</LeadOffsetFirstSample>
         <FirstSampleBaseline>0</FirstSampleBaseline>
         <LeadSampleSize>2</LeadSampleSize>
         <LeadOff>FALSE</LeadOff>
         <BaselineSway>FALSE</BaselineSway>
         <ExcessiveACNoise>FALSE</ExcessiveACNoise>
         <MuscleNoise>FALSE</MuscleNoise>
         <LeadDataCRC32>1244784253</LeadDataCRC32>
         <WaveFormData>
+P/4//j/+P/6//r/+v/6//r/+v/6//r/+v/6//r/+v/8//z//P/8//z//P/8//z//P/8
//z//P/+//7//v/+/wAAAAAAAAAAAAAAAAAAAAAAAAAAAAAAAAIAAgACAAIAAgACAAIA
AgAEAAQABAAEAAYABgAGAAYABwAIAAkACgAMAAwADAAMAA4ADgAOAA4ADwAQABEAEgAT
ABQAFQAWABgAGAAYABgAGQAaABsAHAAcABwAHAAcAB0AHgAfACAAHgAeAB4AHgAcABwA
HAAcABwAHAAcABwAGgAaABoAGgAYABgAGAAYABYAFgAWABYAFQAUABMAEgAQABAAEAAQ
AA8ADgANAAwACgAKAAoACgAKAAoACgAKAAgACAAIAAgACAAIAAgACAAGAAYABgAGAAYA
BgAGAAYABgAGAAYABgAGAAYABgAGAAYABgAGAAYABAAEAAQABAAGAAYABgAGAAQABAAE
AAQABAAEAAQABAAGAAYABgAGAAYABgAGAAYACAAIAAgACAAIAAgACAAIAAoACgAKAAoA
CgAKAAoACgAMAAwADAAMAA4ADgAOAA4ADgAOAA4ADgAOAA4ADgAOAA4ADgAOAA4ADgAO
AA4ADgAOAA4ADgAOAA4ADgAOAA4ADgAOAA4ADgAOAA4ADgAOAA4ADgAOAA4ADgAOAA4A
DgAMAAwADAAMAAwADAAMAAwACgAKAAoACgAKAAoACgAKAAoACgAKAAoADAAMAAwADAAM
AAwADAAMAAwADAAMAAwADAAMAAwADAAMAAwADAAMAAwADAAMAAwADAAMAAwADAAKAAoA
CgAKAAwADAAMAAwADAAMAAwADAAMAAwADAAMAAwADAAMAAwADAAMAAwADAAMAAwADAAM
AAwADAAMAAwADAAMAAwADAAMAAwADAAMAAwADAAMAAwADAAMAAwADAAMAAwADAAMAAwA
DAAMAAwADgAOAA4ADgAOAA4ADgAOAA4ADgAOAA4ADgAOAA4ADgAOAA4ADgAOAA4ADgAO
AA4ADgAOAA4ADgAOAA8ADwAPAA8ADwAQABAAEAARABIAEwATABIAEgASABIAEgAUABQA
FQAVABUAFQAXABcAFwAXABYAFwAXABkAGQAZABkAGQAZABoAGgAaABwAHAAcABwAGgAZ
ABgAGAAYABoAGwAbAB0AGwAaABkAGAAWABQAFAATABMAEgARAA0ADAAMAAwADAAMAAsA
CwALAAsACwALAA0ADQANAA0ADQANAA0ADQAOAA4ADgAOAA4ADQAPABAAEAATABsAJwA0
AD8ATwBlAH8AnwDCANcA2wDYAMoAswCbAIsAdABYAEYANwAgAAgA9v/t/+v/6f/p/+r/
6v/q/+z/6//r/+r/6//r/+n/6P/n/+b/5v/n/+f/5v/k/+T/5P/k/+T/5P/k/+T/4//j
/+P/4//h/+H/4f/h/+H/4f/h/+H/4f/h/+H/4f/f/+D/4P/h/+H/4f/h/+H/4P/g/+H/
4f/i/+L/4//j/+H/4f/h/+H/4P/g/+D/4f/h/+L/4v/i/+L/4v/i/+P/4//k/+T/5P/j
/+P/4//j/+P/5P/k/+X/5f/m/+b/5v/n/+j/6P/p/+r/6v/q/+z/6//r/+v/6//t/+7/
7//w//H/8f/x//L/8//0//X/9v/1//b/9//3//j/+P/4//j/+v/7//v/+//5//r/+v/6
//n/+f/5//n/+P/4//f/9//0//T/9P/z//T/8//y//L/8//y//H/8f/v/+7/7v/t/+z/
6//r/+v/7P/r/+r/6f/p/+j/6P/n/+b/5f/l/+T/4//i/+L/4//h/+D/3//f/9//3//e
/97/4P/f/9//3//h/+D/3//f/97/3v/e/97/4P/f/9//3//d/93/3v/e/97/3v/e/93/
3//f/9//3//e/97/3v/e/+D/4f/h/+H/3//f/+D/4P/g/+D/4P/g/+D/4f/h/+H/4f/h
/+H/4f/i/+L/4f/h/+H/4v/k/+T/4v/i/+L/4v/k/+T/5P/k/+T/5P/k/+X/5f/l/+X/
5f/l/+X/5f/l/+P/4//j/+L/5P/l/+X/5f/l/+X/5f/k/+T/5P/j/+P/4f/h/+H/4f/h
/+H/4f/h/+P/4//j/+P/4f/h/9//3//h/+H/4f/h/+H/4P/g/+D/4P/g/+D/4P/g/9//
3//f/9//3//f/9//3//f/9//3//f/9//3//f/9//3//f/9//3//f/9//3//f/9//3//f
/9//3//f/9//3//f/97/3v/e/97/3v/g/+D/4P/g/+D/4P/g/+D/4P/g/+D/4P/g/+D/
4P/g/+D/4P/g/+D/4P/g/+D/4P/i/+L/4v/i/+L/4v/i/+L/4P/g/+D/4P/g/+D/4P/g
/+L/4v/i/+L/4P/g/+D/4P/i/+L/4v/i/+L/4v/i/+L/4v/i/+L/4v/i/+L/4v/i/+L/
4v/i/+L/4v/i/+L/4v/i/+P/4//j/+P/4//k/+T/5P/l/+b/5//p/+j/6P/o/+j/6P/q
/+r/6//r/+v/6//r/+v/6//r/+z/7f/t/+//7f/t/+3/7f/v//D/8P/w//L/8v/y//L/
8P/v/+7/7v/w//L/8//z//P/8f/w/+//7v/s/+r/6v/p/+n/6P/n/+X/5P/k/+T/4v/i
/+H/4f/j/+P/4//j/+P/4//j/+P/4//j/+P/4//i/+L/4v/i/+L/4//l/+b/6v/z/wEA
DwAaACUANQBNAG0AkQC0AMcAzQDIAL4ApQCNAH0AZgBOADoAKQAUAPr/5v/d/9v/2//b
/9z/3v/g/+L/4f/j/+T/4//j/+P/4v/h/+D/4P/h/+H/4P/h/+L/4//k/+L/4v/i/+L/
4f/h/+H/4f/j/+P/4//j/+X/5f/l/+X/5f/l/+X/5f/l/+b/5v/n/+f/5//n/+f/5v/m
/+f/5//o/+j/6f/p/+n/6f/p/+n/6P/o/+j/6f/n/+j/6P/o/+r/6v/q/+v/6//s/+z/
7P/v/+//7//v/+//8P/w//H/8f/y//L/8v/z//T/9P/1//b/9v/2//j/+f/5//n/+f/7
//z//f/+/////////wAAAQACAAMABAAHAAgACQAJAAoACgAKAAoADAANAA0ADQANAA4A
DgAOAA0ADQANAA0ADAAMAAsACwAKAAoACgAJAAgABwAGAAYABwAGAAUABQAFAAQABAAD
AAIAAQABAAEA/v/9//z/+//5//j/+P/3//b/9f/1//T/8//y//L/8//1//T/8//z//L/
8f/v/+7/8P/v/+//7//v/+7/7f/t/+7/7v/u/+7/7v/t/+3/7f/t/+3/7v/u/+7/7v/u
/+3/7//v/+//7//u/+7/7v/u//D/8f/x//H/8f/x//L/8v/x//D/7//u//D/8f/x//H/
8//z//P/8//0//T/8//z//P/9P/2//b/9P/0//T/9P/2//b/9v/2//b/9v/2//f/9//3
//f/9//5//n/+f/5//n/+f/5//j/9v/3//f/9//1//X/9f/0//b/9v/1//X/9f/1//X/
9f/1//X/9f/1//P/8//z//P/8//z//H/8f/z//P/8//z//X/9P/0//T/9P/0//T/9P/y
//H/8f/x//H/8f/x//H/7//v/+//7//x//H/8f/x//H/8f/x//H/8f/x//H/8f/x//H/
8f/x/+//7//v/+//7//x//L/8P/w//D/8P/w//D/8P/w//D/8P/w//D/8v/y//L/8v/w
//D/8P/w/+7/7v/u/+7/7P/s/+z/7P/t/+7/7//w//L/8v/y//L/8P/w//D/8P/w//D/
8P/w//D/8P/w//D/8P/w//D/8P/y//L/8//z//P/8//z//T/8v/y//P/9P/1//X/9P/0
//T/9P/0//b/9P/1//X/9f/1//X/9f/1//f/+P/5//n/+//7//v/+//9//3//v/+//z/
/v/+//7//P/6//n/+P/6//r//P/9///////9//z/+//6//j/9v/0//P/8//y//P/8f/w
//D/8v/y//L/8f/w/+//7v/t/+3/7f/t/+3/7//v/+//7//v/+7/7v/u/+7/7v/v/+3/
7v/w//P//f8JABYAIwAzAEkAZwCPALwA4QDzAPoA+gDvANUAvwCwAJQAcgBZAEAAIAAA
AOv/4//l/+f/5v/m/+j/6v/t/+3/7v/v/+//7f/s/+v/6v/q/+v/6//q/+r/6v/q/+r/
7P/s/+z/7P/r/+v/6//r/+3/7f/t/+3/7f/t/+3/7f/v/+//7//v/+3/7v/u/+//7//v
/+//7//u/+7/7//v//L/8v/z//P/8f/x//H/8f/y//L/8v/z//H/8v/y//L/9P/0//T/
9f/3//j/+P/4//f/9//3//f/+f/6//r/+//7//z//P/8//v//P/8//3/AAAAAAAAAgAF
AAUABQAFAAcACAAJAAoACwALAAsADAANAA4ADwAQABMAFAAVABUAGAAYABgAGAAaABsA
GwAbABsAHAAcABwAGwAbABsAGwAcABwAGwAbABoAGgAaABkAGAAXABYAFgAVABQAEwAT
ABMAEgASABEADwANAAwACwAIAAcABgAFAAUABAAEAAMAAAD//////v/9//z//P/9//v/
+v/5//n/+//7//r/+v/6//n/+f/5//n/+P/3//f/+P/4//j/+P/4//f/9//3//X/9f/2
//b/9v/2//b/9f/1//X/9f/1//b/9v/2//b/9v/3//f/9//3//f/+P/4//j/+P/4//j/
+P/5//n/+f/5//n/+f/5//z//P/7//v/+//8//7//v/+//7//v/+//7//v/+//7//v/+
//7//////////////////////////////////v/+//////////3//f/9//z//v/+//3/
/f/9//3//f/9//v/+//7//v/+//7//v/+//7//v/+f/5//v/+//7//v/+//6//r/+v/6
//r/+v/6//r/+f/5//n/+f/5//n/+f/5//n/+f/5//n/+f/5//n/+f/5//n/+f/5//n/
+f/5//n/+f/5//n/+f/5//n/+f/5//n/+v/4//j/+P/4//j/+P/4//j/9v/2//b/9v/4
//j/+P/4//j/+P/4//j/+P/4//j/+P/2//b/9v/2//b/9v/2//b/9v/2//b/9v/2//b/
9v/2//b/9v/2//b/9v/2//b/9v/2//b/9v/2//b/9v/2//b/9P/1//X/9f/3//f/+P/4
//b/9//4//n/+f/4//j/+P/4//j/+v/6//3//f/9//3//f/9//3//f/8//3//f//////
//////////8AAAAAAAACAAIAAgACAAAA///+//7//v8AAAEAAQABAP///v/9//z/+v/4
//j/9//3//b/9f/z//L/8v/y//D/8P/v/+//7//v/+//7//x//H/8f/x//H/8f/x//H/
8P/w//D/8P/w//H/8f/w//L/+f8DABEAIAArADkATQBpAIkAsgDRAOEA5ADgANEAuQCl
AJQAeABcAEcANAAcAAAA7//p/+v/6f/q/+z/7P/u/+//7//u/+//8f/x//D/7//u/+z/
7f/t/+z/7v/u/+7/7v/u/+7/7v/u/+3/7f/t/+3/7f/t/+3/7f/t/+3/7f/t/+3/7f/t
/+3/7f/u/+7/7//v/+//7//v//D/8P/x//H/8P/w//H/8f/x//H/8f/x//D/8P/w//H/
8f/y//L/8v/y//L/8v/z//P/9P/0//T/9f/1//X/9f/1//b/9v/3//f/+P/4//j/+f/6
//r/+//8//z//P/+////////////AQACAAMABAAFAAUABQAGAAcACAAJAAoACwAMAA0A
DQAQABAAEAAQABAAEQARABEAEQASABIAEgARABEAEQARABIAEgARABEAEAAQABAADwAO
AA0ADAAMAAsACgAJAAkACQAIAAgABwAGAAUABQAFAAQAAwACAAEA///+//7//f/8//v/
+//6//n/+P/4//n/+f/4//f/9//3//f/9v/2//j/9//3//f/9//2//X/9f/2//b/9v/2
//b/9f/1//X/9f/1//b/9v/2//b/9v/1//X/9f/1//X/9v/2//b/9v/0//X/9f/1//X/
9f/2//b/9v/2//b/9v/2//f/9//3//n/+f/5//n/+v/6//n/+f/5//r//P/8//z//P/8
//z//P/8//z//P/8//z//P/9///////////////////////////////+//z//f/9//3/
/f/9//3//P/+//7//f/9//3//f/9//3//f/9//3//f/9//3//f/9//v/+//5//n/+//7
//v/+//7//r/+v/6//r/+v/6//r//P/7//v/+//5//n/+f/5//n/+f/5//n/+f/5//n/
+f/5//n/+f/5//n/+f/5//n/+f/5//n/+f/3//f/9//3//n/+f/4//j/+P/4//j/+P/4
//j/+P/4//j/+P/4//j/+P/4//j/+P/4//j/+P/4//j/+P/4//j/+P/4//j/+P/4//j/
+P/4//j/+P/4//j/+P/4//j/9v/2//b/9v/2//b/9v/2//j/+P/4//j/+P/4//j/+P/4
//j/+P/4//j/+P/4//j/+P/4//j/+P/4//j/+f/5//f/9//3//j/+v/6//v//P/7//v/
+v/6//r/+v/6//z//P/9//3//f/9//3//f/9//3//v//////AQABAAEAAQABAAEAAgAC
AAIABAAEAAQAAgAAAP///v8AAAAAAgADAAMAAwABAAAA///+//z/+v/6//n/+f/4//f/
9f/0//T/8v/y//L/8f/z//P/8//z//P/8//z//P/8f/x//H/8f/z//L/8v/y//L/8v/z
//P/9P/4/wEADwAdACoANwBJAF8AewCdAMAA1QDbANgAzAC1AJ0AjQB2AFoARgA5ACQA
CgD4/+//7//t/+3/7v/u/+7/8P/v/+//8P/x//H/8f/w/+//7v/s/+3/7f/s/+z/7P/s
/+z/7v/u/+7/7v/v/+//7//v/+//7//v/+//7//v/+//7//v/+//7//v/+3/7v/u/+//
7//v/+//7//w//D/8f/x//D/8P/x//H/8f/x//H/8f/y//L/8v/z//P/9P/0//T/9P/0
//T/9f/1//b/9v/2//f/9//3//f/9f/2//b/9//5//r/+v/6//n/+v/6//v//P/8//z/
/v///////////wEAAgADAAQABQAFAAUABgAHAAgACQAKAAsADAANAA0ADgAOAA4ADgAO
AA8ADwAPAA8AEAAQABAAEQARABEAEQAQABAADwAPAAwADAAMAAsADAALAAoACgAJAAgA
BwAHAAcABgAGAAUABgAFAAUABQAEAAMAAgABAP///v/+//3//v/9//3//P/7//r/+v/7
//v/+v/5//n/9//3//b/9v/4//f/9//3//f/9v/1//X/9v/2//b/9v/2//X/9f/1//f/
9//4//j/9v/2//b/9f/1//X/9f/1//b/9v/2//b/9v/3//f/9//3//f/+P/4//j/+P/4
//j/+P/5//n/+f/5//n/+f/5//r/+v/5//n/+f/6//z//P/8//z//P/8//z//P/8//z/
/P/8//z//f/9//3//f/9//3//f/9//3//f/9//3//P/8//3//f/9//v/+//7//r//P/8
//v/+//7//v/+//7//v/+//7//v/+f/5//n/+f/7//v/+f/5//n/+f/5//n/+//6//r/
+v/4//j/+P/4//j/9//3//f/9//3//f/9//3//f/9//3//f/9//3//f/9//3//f/9//3
//f/9//3//f/9//3//f/9//3//f/9//5//n/+P/2//b/9v/2//b/9v/2//b/9v/2//b/
9v/2//b/9v/2//b/9v/2//b/9v/2//b/9v/2//b/9v/2//b/9v/2//b/9v/2//b/9v/2
//b/9v/2//b/9v/2//b/9v/2//b/9v/2//b/9v/2//b/9v/2//b/9P/0//T/9P/0//T/
9P/0//T/9P/0//T/9P/0//T/9P/0//T/9f/1//X/9f/1//b/9v/2//f/+P/5//n/+P/4
//j/+P/4//r/+v/7//v/+//9//3//f/9//3//v//////////////////////AAAAAAAA
AgACAAIAAgAAAP///v/8//z//v///wEAAQD///7//f/8//r/+P/4//f/9//2//X/8//y
//L/8v/y//L/8f/x//H/8f/x//H/8f/x//H/8f/x//H/8f/x//D/8P/w//D/8P/x//H/
8v/2////CwAZACYAMwBDAFcAcwCVALYAzQDVANIAyACxAJsAiwB2AFoARAA5ACYADgD6
/+//6//r/+v/6v/s/+7/8P/v/+//8P/v/+//7//u/+3/7P/s/+3/7f/s/+z/7P/s/+z/
7v/u/+7/7v/v/+//7//v/+3/7f/t/+3/7//v/+//7//v/+//7//v/+//8P/w//H/8f/x
//H/8f/w//D/8f/x//L/8v/z//P/8f/x//H/8f/y//L/8v/z//P/9P/0//T/9P/0//T/
9f/1//b/9v/2//f/9//3//f/9//4//j/+f/5//r/+v/6//v//P/8//3//P/8//z//v//
/////////wEAAgADAAQABQAFAAUABgAHAAgACQAKAAsADAANAA0ADgAOAA4ADgAOAA8A
DwAPAA8AEAAQABAAEQARABEAEQAQABAADwAPAA4ADgAOAA0ADAALAAoACgAJAAgABwAH
AAcABgAGAAUABAADAAMAAwACAAEAAAD//////v/+//3//P/7//v/+v/7//r/+v/7//n/
+P/3//f/9//3//b/9v/4//f/9//3//f/9v/1//X/9v/2//b/9v/2//X/9f/1//X/9f/2
//b/9v/2//b/9f/1//X/9f/1//T/9P/0//T/9P/1//X/9f/1//X/9v/2//b/9v/2//b/
9v/3//f/9//3//f/9//3//r/+v/5//n/9//4//r/+v/6//r/+v/6//r/+v/6//r/+v/6
//r/+//9//3//f/9//3//f/9//3//f/9//3//P/6//v/+//7//v/+//7//r//P/8//v/
+//5//n/+f/5//n/+f/5//n/+f/5//n/+f/5//n/9//3//f/9//3//f/9//2//b/9v/2
//b/9v/2//b/9f/1//X/9f/1//X/9f/1//X/9f/1//f/9//3//f/9//3//f/9//3//f/
9//3//f/9//3//f/9f/1//X/9f/z//P/9P/2//b/9v/2//b/9v/2//b/9v/2//b/9v/0
//T/9P/0//T/9P/0//T/9P/0//T/9P/0//T/9P/0//b/9v/2//b/9v/2//b/9v/2//b/
9v/2//b/9v/2//b/9v/2//b/9v/2//b/9v/2//T/9P/0//T/9v/2//b/9v/0//T/9P/0
//T/9P/0//T/8v/y//L/8v/z//P/8//z//X/9v/2//b/9//4//n/+f/4//j/+P/4//j/
+v/6//v/+//7//v/+//7//v/+//8//////8BAAEA//////////8AAAAAAAACAAIAAgAC
AAAA///+//7//v8AAAEAAQABAP3//P/7//r/+v/4//j/9//3//b/9f/z//D/8P/w//D/
8v/x//H/8f/v/+//7//v/+//7//v/+//7//v/+//7v/w//D/8P/w//H/8f/0//r/BwAV
ACEALgA7AFEAbwCTALcA0gDdAN0A2ADEAKsAmQCFAGoAUgBAACkADgD2/+j/4//h/+P/
4//m/+j/7P/u/+3/7//w/+//7//t/+z/6//q/+z/7f/t/+z/7P/s/+z/7P/s/+z/7P/s
/+3/7f/t/+3/7f/t/+3/7f/r/+v/6//r/+3/7f/t/+3/7f/u/+7/7//v/+//7//v/+7/
7v/v/+//8P/w//H/8f/x//H/8f/x//D/8P/w//H/8f/y//L/8v/0//T/9P/1//X/9v/2
//b/9f/1//X/9f/1//b/9v/3//f/+P/4//j/+//8//z//f/+//7//v8AAAEAAQABAAEA
AQACAAMABAAGAAcACAAKAA0ADgAPABAAEQASABMAEwAUABQAFAAUABQAFQAVABUAFQAW
ABYAFgAXABcAFwAXABQAFAATABMAFAAUABQAEwASABEAEAAQAA8ADgANAA0ADQAMAAwA
CwAIAAcABwAHAAYABQAEAAMAAwACAAIAAQD+//3//f/8//v/+v/6//v/+//6//n/+f/5
//n/+P/4//j/9//3//f/9f/0//P/8//0//T/9P/0//T/8//z//P/8//z//T/9P/0//T/
9P/z//P/8//z//P/9P/0//T/9P/0//X/9f/1//X/9f/2//b/+P/4//j/+P/4//n/+f/5
//n/+f/5//n/+P/4//f/9//3//j/+v/6//z//P/8//z//P/8//z//P/8//z//P/9//v/
+//7//v//f/9//3//f/7//v/+//6//z//f/9//3/+//7//v/+v/6//r/+f/5//v/+//7
//v/+//7//v/+//5//n/+f/5//n/+f/3//f/9//3//f/9//3//b/9v/2//b/9v/2//b/
+P/3//f/9//5//n/+f/5//f/9//3//f/9//3//f/9//2//X/9P/z//X/9f/1//X/9f/1
//X/9f/1//X/9f/1//f/9//4//b/9v/2//b/9P/0//T/9P/2//b/9v/2//b/9v/2//b/
9P/0//T/9P/0//T/9P/0//T/9P/0//T/9v/2//b/9v/2//b/9v/2//T/9P/0//T/9P/0
//T/9P/0//T/9P/0//b/9v/2//b/9P/0//T/9P/0//T/9P/0//b/9v/2//b/9f/1//T/
8//1//X/9v/2//b/9//4//n/+f/4//j/+P/4//j/+v/6//v/+//7//v/+//7//v/+//6
//v/+//9//3//f/9//3///8AAAAAAAACAAIAAgACAP7//f/8//z//P/+//////8BAP//
/v/9//r/+P/2//b/9//3//b/9f/x//D/8P/w//L/8v/x//H/8f/x//H/8f/v/+//7//v
/+//7//v/+//7v/u/+7/7v/w//H/8f/y//b///8LABkAKAA1AEcAYwCHALUA2gDxAPkA
+gDwANkAwQCxAJoAegBeAEUAJgAGAO7/5f/l/+f/5//m/+j/6v/s/+3/7//w//H/8f/x
//D/7//u/+3/7f/s/+r/7P/s/+z/7P/s/+z/7P/s/+v/6//r/+v/6//r/+v/6//t/+3/
7f/t/+3/7f/t/+3/7f/u/+7/7//t/+3/7f/t/+z/7P/t/+3/8P/w//H/8f/x//H/8f/x
//L/8v/y//P/8f/y//L/8v/0//T/9P/1//P/9P/0//T/9f/1//X/9f/1//b/9v/3//n/
+v/6//r/+f/6//r/+//8//z//P/+/wEAAQABAAEAAwAEAAUABgAHAAcABwAIAAkACgAL
AAwADQAOAA8ADwARABIAEwAUABYAFwAXABcAFwAYABgAGAAXABcAFwAXABYAFgAVABUA
EgASABIAEQAQAA8ADgAOAA0ADAALAAsACwAKAAoACQAGAAUABQAFAAQAAwACAAEA///+
//7//f/6//n/+f/4//f/9v/2//f/9f/0//P/8//1//X/9P/0//T/8//z//P/8//y//H/
8f/y//L/8v/y//L/8f/x//H/7//v//D/8P/w//D/8P/v//H/8f/x//H/8P/w//D/8P/w
//H/8f/x//H/8f/y//L/8v/y//L/8v/y//P/8//z//X/9f/1//X/9v/2//X/9f/1//b/
+P/4//b/9v/2//b/+P/4//j/+P/4//j/+P/5//n/+f/5//n/+f/5//n/+f/5//n/+f/4
//j/+f/5//n/+f/5//n/+P/4//j/9//3//f/9//3//f/9f/1//X/9f/1//X/9f/1//X/
9f/z//P/8//z//P/8//z//L/8v/y//L/8v/y//L/8v/x//H/8f/x//H/8f/x//H/8f/x
//H/7//v/+//7//v/+//7//v/+//7//v/+//7//v/+//7//v/+//7//v/+//7//w//D/
8P/w//D/7v/u/+7/7v/u/+7/7v/u/+z/7P/s/+z/7v/u/+7/7v/s/+z/7P/s/+z/7P/s
/+z/7P/s/+z/7P/s/+z/7P/s/+z/7P/s/+z/6v/q/+r/6v/s/+z/7P/s/+z/7P/s/+z/
7P/s/+z/7P/s/+z/7P/s/+z/7P/s/+z/6v/q/+r/6v/q/+r/6v/q/+j/6P/o/+j/6v/q
/+r/6//p/+n/6f/p/+z/7P/s/+3/7P/t/+3/7P/s/+z/7P/s/+7/7v/v/+//7//v/+//
7//v/+//8P/x//H/8//z//P/8//z//P/9P/0//T/9v/2//b/9v/0//P/8v/y//L/9P/z
//P/8//x//D/7//u/+z/7P/s/+v/6//q/+n/5//m/+T/5P/k/+T/5f/l/+X/5f/j/+P/
4//j/+P/4//j/+P/4//j/+L/4v/k/+T/5P/j/+P/5P/o//P///8NABwAKQA5AFEAbwCR
ALQAywDRAM4AwgCrAJUAhQBuAFIAPAArABYA/P/o/9//3//d/93/3P/e/+D/4P/h/9//
4P/h/+H/4f/g/9//3v/e/9//3//e/97/3v/e/97/3v/e/97/3v/d/93/3f/d/93/3f/d
/93/3//f/9//3//f/9//3//f/9//4P/g/+H/3//f/9//3//g/+D/4f/h/+D/4P/h/+H/
4//j/+P/4//i/+L/4v/j/+H/4v/i/+L/4v/i/+L/4//l/+b/5v/m/+X/5f/l/+X/5f/m
/+b/5//n/+j/6P/o/+n/6v/q/+v/7P/s/+z/7v/v/+//7//v/+//8P/x//L/8//z//P/
9P/1//b/9//4//n/+v/7//v//P/8//z//P/8//3//f/9//3//v/+//7//f/9//3//f/8
//z/+//7//r/+v/6//n/+v/5//j/+P/3//b/9f/1//X/9P/0//P/8v/x//H/8f/w/+//
7v/t/+3/7P/s/+v/6v/p/+n/6P/n/+b/5v/n/+X/5P/j/+P/4//j/+L/4v/k/+P/4//j
/+X/5P/j/+P/4v/i/+L/4v/i/+H/4f/h/+H/4f/i/+L/4v/i/+L/4f/h/+H/4f/h/+L/
4v/i/+L/4v/j/+P/4//h/+H/4v/i/+L/4v/i/+L/4v/j/+P/4//j/+P/4//j/+T/5P/j
/+P/4//k/+b/5v/m/+b/5v/m/+b/5v/m/+b/5v/m/+b/5//n/+f/5//n/+f/5//n/+f/
5//l/w==
         </WaveFormData>
      </LeadData>
   </Waveform>
</RestingECG>
