# Supplementary material for: Detection of Left Atrial Enlargement Using a Convolutional Neural Network-Enabled Electrocardiogram
Source: Front Cardiovasc Med. 2020 Dec 17;7:609976. doi: 10.3389/fcvm.2020.609976 (PMC7773668; doi:10.3389/fcvm.2020.609976)
Supplement: Supplementary file 2 [file Data_Sheet_2.ZIP › normal1/1802010108_8079_0000001J.XML]

<?xml version="1.0" encoding="Windows-1252"?>
<!DOCTYPE RestingECG SYSTEM "restecg.dtd">
<RestingECG>
   <PatientDemographics>
      <PatientID>1802010108</PatientID>
      <PatientAge>73</PatientAge>
      <AgeUnits>Years</AgeUnits>
      <Gender>Female</Gender>
      <PatientLastName>youliqing</PatientLastName>
   </PatientDemographics>
   <TestDemographics>
      <DataType>Resting</DataType>
      <Site>1</Site>
      <AcquisitionDevice>MAC55</AcquisitionDevice>
      <Status>Unconfirmed</Status>
      <Priority>Normal</Priority>
      <AcquisitionTime>08:50:32</AcquisitionTime>
      <AcquisitionDate>07-08-2015</AcquisitionDate>
      <CartNumber>1</CartNumber>
      <AcquisitionSoftwareVersion>009C</AcquisitionSoftwareVersion>
      <XMLSourceVersion>MAC5000 v1.0</XMLSourceVersion>
   </TestDemographics>
   <RestingECGMeasurements>
      <VentricularRate>78</VentricularRate>
      <AtrialRate>78</AtrialRate>
      <PRInterval>116</PRInterval>
      <QRSDuration>74</QRSDuration>
      <QTInterval>384</QTInterval>
      <QTCorrected>437</QTCorrected>
      <PAxis>32</PAxis>
      <RAxis>37</RAxis>
      <TAxis>36</TAxis>
      <QRSCount>13</QRSCount>
      <QOnset>224</QOnset>
      <QOffset>261</QOffset>
      <POnset>166</POnset>
      <POffset>211</POffset>
      <TOffset>416</TOffset>
      <ECGSampleBase>500</ECGSampleBase>
      <ECGSampleExponent>0</ECGSampleExponent>
   </RestingECGMeasurements>
   <Diagnosis>
      <Modality>Resting</Modality>
         <StatementCount>3</StatementCount>
         <LabelText>12SL ��ϳ���</LabelText>
      <DiagnosisStatement>
         <StmtFlag>ENDSLINE</StmtFlag>
         <StmtText>�������</StmtText>
      </DiagnosisStatement>
      <DiagnosisStatement>
         <StmtFlag>ENDSLINE</StmtFlag>
         <StmtText>�������� ST ���쳣</StmtText>
      </DiagnosisStatement>
      <DiagnosisStatement>
         <StmtFlag>ENDSLINE</StmtFlag>
         <StmtText>�쳣 ECG</StmtText>
      </DiagnosisStatement>
   </Diagnosis>
   <Waveform>
      <WaveformType>Rhythm</WaveformType>
      <WaveformStartTime>0</WaveformStartTime>
      <NumberofLeads>8</NumberofLeads>
      <SampleType>CONTINUOUS_SAMPLES</SampleType>
      <SampleBase>500</SampleBase>
      <SampleExponent>0</SampleExponent>
      <HighPassFilter>16</HighPassFilter>
      <LowPassFilter>150</LowPassFilter>
      <ACFilter>NONE</ACFilter>
      <LeadData>
         <LeadByteCountTotal>10000</LeadByteCountTotal>
         <LeadTimeOffset>0</LeadTimeOffset>
         <LeadSampleCountTotal>5000</LeadSampleCountTotal>
         <LeadAmplitudeUnitsPerBit>4.88</LeadAmplitudeUnitsPerBit>
         <LeadAmplitudeUnits>��V</LeadAmplitudeUnits>
         <LeadHighLimit>2147483647</LeadHighLimit>
         <LeadLowLimit>268435456</LeadLowLimit>
         <LeadID>I</LeadID>
         <LeadOffsetFirstSample>0</LeadOffsetFirstSample>
         <FirstSampleBaseline>0</FirstSampleBaseline>
         <LeadSampleSize>2</LeadSampleSize>
         <LeadOff>FALSE</LeadOff>
         <BaselineSway>FALSE</BaselineSway>
         <ExcessiveACNoise>FALSE</ExcessiveACNoise>
         <MuscleNoise>FALSE</MuscleNoise>
         <LeadDataCRC32>1512086136</LeadDataCRC32>
         <WaveFormData>
/v/+//7//v/8//z//P/8//7//v/+//7//P/8//z//P/8//z//P/8//7//v/+//7//f/8
//v/+v/7//z//f/+//3//P/7//r/+//8//3//v/+//7//v/+//z//P/8//z//f/+////
AAD9//z/+//6//r/+v/6//r//f/+//7////9//z/+v/8//7//v/+//7//P/8//3//v/9
//r/+f/7//r/+v/8//z//v/+//7/AAD+//3//f////7//v/+////AgAEAAYACgANAA0A
DgARAA4ADAAOAA8ADgANAAkABwAHAAgACAAJAAsACQAJAAkABQAEAAEA///+////AAD9
//v/+v/5//f/9f/1//f/9//2//b/9//5//f/9//2//b/+P/y/+f/5f/p/+r/8P/0//r/
CwAkADYAUQBuAIQAoQC0ALAApwCaAHsAUwA3ACUAEAD+//n/+P/7//f/8P/0//X/8f/5
//3/8v/q/+z/7v/w/+//8v/z//T/9f/0//P/8f/w//L/8v/y//L/8P/w//D/8v/w/+//
7//v//D/8P/x//X/9f/1//L/9P/2//H/8P/w/+//7//v/+7/8P/y//T/9v/2//b/9v/2
//L/8f/x//H/9P/1//b/9v/2//j/+P/3//X/9v/3//j/9v/2//b/9v/3//f/9//4//f/
9v/2//X/+f/8/wAABAACAAAA//////////8DAAYACAAHAAcACAAHAAkADAANAA0ADgAP
ABEAFAAUABQAFQATABEAEQAUABMAEwARABEAEAAQAA4ADgAPAA8ADwAOAA8ADwAPABAA
DQAKAAgABQAGAAcACAAHAAQAAwD///7/AAD//////v/8//v/+v/6//v/+//5//b/9f/1
//X/9//8//r/+//9//3//P/6//r//P/7//j/9v/2//f/+f/5//v/+//6//r/+//7//z/
AQD+//r//P/9//v/+P/4//v/+v/7//z//f/9//v/+//8//r/+v/8//z/+//6//f/9P/4
//3////8//7/AAD9//r//P/9//7///////z//v/+//v/+v/6//n/+v/9//7/////////
/v/9//z/+//6//j/+//+/wAAAQD7//r/+P/1//X/+P/7/////f/5//f/9v/3//L/8//+
//z//P/8//z//P/8//z/+//6//n/9//0//b/+P/4//j/+P/2//b/9//4//j/9v/2//n/
9v/2//j/+P/4//j/+P/9//7//v//////AAAAAAAABAAGAAcACAAHAAkACAAIAA4ADAAL
AA4ADgANAAwACAAFAAUABgAGAAYABwAEAAMABQAFAAYABQACAP///v/9//v/+v/6//r/
9//z//H/8f/z//P/9P/2//P/8f/v/+z/+P/8//j/6f/h/+f/7P/k/+L/8v8HABIAIgBF
AGoAggCRAKQAsACrAJoAfwBbADkAHQAEAPb/7//s//X/9f/q/+r/7f/x//X/8f/y//z/
9v/0//L/7f/v/+//7//v/+3/7f/s/+z/7v/u/+7/7v/v//D/8f/0//L/8f/x//H/8P/u
/+3/7//w//H/7//y//X/8f/x//L/8P/x//L/8v/y//L/8v/y//D/8P/w//D/8P/x//P/
9f/2//f/+P/4//j/+v/6//n/9v/2//b/9v/0//T/9P/0//f/9//3//j/+v/6//v/+//6
//r/+//8//z//P/9////AQABAAUACAAGAAUABQAGAAcACQAMAA0ADwAQABEAEwAUABQA
FAAVABcAFQAVABgAFgAVABIAEQASABIAEAAQABAADwAOAAwADQANAA0ADgALAAgABgAD
AAQABQAGAAUAAAD///v/+v/8//v/+//6//v/+//7//z//f/9//v/+P/3//f/9//5//v/
+P/4//n/+//6//j/+P/8//3//P/8//n/+f/6//n/+//7//r/+v/6//n/+f/9//n/9v/5
//v//f/6//r//f/7//v/+//7//3/+//7//z//P/8//7//v/9//z/+f/2//n//f/+//r/
//8CAAAA/v/+////AAABAAAA/P/9//z/+v/6//v/+//7//3//f/9//3//f/8//v/+f/5
//n/+P/5//z//v////z//v//////+//6//n/+f////v/+f/+//r/+P/4//j/+P/5//r/
+//7//3//f/8//r/+v/8//z//P/+//z//P/9////AAD//wAAAAD8//v//P/8//z//P/8
//7//v/9//3/AAACAAMABAADAAQABAAEAAcACwAMAA4AEAAMAAkACgANAA0ADQAKAAkA
CQAKAAoACQALAAkACQALAAsADAALAAgABQAEAAMA///+//7//v/8//n/+P/5//n/9//2
//b/+f/5//n/+P/6/wAA/P/7//v/+f/w/+j/6P/w//X/AAAWACcAPABaAG0AegCIAI8A
igB5AF0ARQAtABIAAgD3//L/8f/v/+7/9P/1//H/+f8DAAYA/P/4//j/+P/1//X/9f/1
//X/9//3//b/9v/2//b/9v/2//j/+P/4//r/+f/3//b/9f/3//b/9v/5//n/+f/2//j/
+f/1//X/9v/3//n/+//8//v/+v/5//j/+f/6//v//P/6//n/+f/5//v//f///wAA/P/8
//r/9//4//r//P/+/wEAAgADAAQAAwADAAMABAAGAAYABwAHAAYABgAHAAgACQAKAAwA
DwAOAA0AEAASABIAEQARABIAEQATABYAFwAZABoAGwAdAB4AHgAeAB8AHQAbABsAHgAi
ACMAIgAjACMAIgAfAB4AHAAbABoAGAAZABkAGQAaABkAFgAUABEADwAPAA8ADQANAA8A
DgAQAA8ADQAMAAoACgAJAAgACAAJAAkABwAEAAMAAwADAAUACQAGAAYABwAKAAoACQAK
AAwACwAIAAYABAAFAAcABwAHAAcABgAGAAcABwAIAA0ACAAEAAYABwAFAAIAAgAFAAUA
BwAJAAsADAAJAAgACAAKAAoADAAMAAoACgAIAAYACgANAA0ACAAJAAwACgAIAAoACwAM
AA0ADQAKAAwADAALAAoACgAJAAcACQAJAAkABwAHAAYABQAJAAsADQAOAAwADAALAAkA
CAAKAAsACwAGAAYABgAHAAsADQAJAAwADAAKAAoACgAKAAgACAAIAAcACAAJAAkACAAI
AAoACgAKAAgABgAGAAcACAAIAAYABgAJAAYABgAIAAkACgALAAwACwAKAAgABwAKAAwA
DQAOAA0ADgAOAA4AEAATABMAFAAXABQAEgAUABUAFQAVABIAEQARABIAEgAVABcAFQAV
ABcAFQAUABEADQALAAsACwALAAwADgAQAA0ACQAHAAcABgADAAEAAAABAAEAAQAAAAIA
AAD8/wcADQADAPj/9P/0//j/+/8AABAAHQAmADoAWQBuAHoAiwCYAI8AfwBpAE0AMgAY
AAcA+v/9/wUAAAD2//f/+f/5////CAAGAAIAAgACAP///f/9//3//f///////v/+//3/
/P/7//r//P/8//z//v//////AAABAAEAAAAAAAMAAAD///v//P////v/+//8////AQAD
AAQAAgAAAP7//P/+//7//v/+//////8AAAEA/////////v8AAAIAAgABAP//AAABAAIA
AgACAAIAAgADAAMAAwAEAAIAAgADAAMABgAGAAcACAAIAAgACQALAAoACQAMAA4ADwAP
ABAAEgATABUAGAAZABgAGAAYABkAGAAYABgAGQAcABsAHAAgACAAHwAcABsAHgAeABwA
HAAeAB0AHAAaABwAGwAaABoAGAAUABEADQANAA8AEQARAA8ADwAMAAwACwAJAAgABgAI
AAcABgAGAAkACQAHAAQAAQABAAEAAwAFAAIAAgADAAMAAgAAAAAAAQABAP///v/8//3/
/////wAAAQABAAIAAgABAAEABQACAP7/AAABAAIAAAABAAUAAQABAAEAAQAFAAMAAwAE
AAIAAgAEAAQABAAEAAIAAAAEAAcABwACAAMABgAEAAIAAAABAAIAAwAEAAIABQAGAAQA
AgABAP///v8BAAIAAwADAAMAAgABAAEAAQABAAAAAAACAAMAAwACAAQABQAFAAAAAAAA
AAEAAwABAAEAAgACAAIAAgABAP//AAABAAIAAQD///7//P/6//7/BgAFAAQAAwACAAQA
BAAEAAMAAwADAAIAAAABAAIAAQAAAAIAAAAAAAEAAAAAAP7//v8DAAAAAAACAAAAAAAA
AAAABAAEAAMAAwAHAAgACAAIAAkACgAKAAoACgANAA0ADgASABAADwASABUAFQAVABIA
DwANAAwACgALAA0ACwALAAwACwALAAkABwAFAAUABQABAAAAAAAAAPz/+f/4//n/+v/5
//n/+v/5//n/+f/4/wAA/P/6//n/8f/t/+b/5P/w//7/CQASACAAOwBWAGwAiwCkAK4A
sQCoAIsAaQBLAC8AGgAKAP3/+v/9//f/9P/4//v/+//5//f/+P/4//b/9v/2//P/9f/1
//X/9f/z//P/8v/y//P/9P/1//b/9v/2//b/+P/2//X/9f/1//P/8v/y//X/9//3//T/
9v/3//P/8//0//L/8//0//T/9P/0//T/9P/1//b/9//4//n/+f/6//v/+P/3//b/9P/3
//r/+//7//j/+P/4//j/+f/6//v//P/7//v/+//8//z//P/9//3/AAAAAAEAAgD///7/
/v///wIAAwAIAAwACwAJAAgACAALAA0AEAARABAAEAAQABEAFAAUABQAFQAVABMAEwAW
ABkAGQAXABcAFgAWABQAFAAWABUAFAASABIAEQAQABAADgAMAAsACQAIAAkACgAJAAcA
BwAEAAQAAQD///7//P/+//3//P/8/wEAAQD///z/+//7//v//f/9//r/+v/7//3//P/6
//r//P/7//j/9v/3//n//P/9//3//f/8//z/+//5//j/+//7//j/+//9//z/+P/3//n/
+v/7//z//f/9//v/+//8//r/+v/8//z//v/+//z/+v/8///////6//r//P/5//b/9//5
//v//f/9//r//P/8//r/+v/7//v/+f/7//v/+//9//3//P/7//v/+//7//r/+P/6//v/
+//5//z//v////z//P/8//3/+//5//n/+v/5//r/+//7//r/+v/6//r/+f/1//j//P/8
//z//P/8//v/+v/5//f/9//3//b/9P/4//r/+v/6//j/9v/2//f/+//8//v//P/8//j/
9//4//r/+v/6//r//P/8//v/+//+/wAAAQACAAMABAAEAAQABgAJAAkACgAMAAgABQAG
AAoACwAMAAoABgAFAAUABAAHAAkABwAHAAkABwAGAAMAAAD9//z/+//1//T/9P/0//P/
8f/x//P/9P/z//P/9P/3//f/9//2//L/9P/2/+//5//j/97/3P/s//j/+f8IACIAPwBg
AHwAiQCaALAAsQCgAJEAcQBJACMADAAAAPf/8P/x//f/9P/y//H/7//z//n/9v/u/+//
8P/x/+//8f/x//H/8f/x//H/8P/w//D/8P/w//D/7//u/+3/7v/x//H/8v/z//X/9P/0
//f/9P/z/+//8P/1//H/8f/y//D/8f/y//L/9P/0//T/9P/y//L/8v/y//T/9f/3//n/
9//3//f/9v/0//b/9v/1//b/+P/6//z/+//6//n/+P/7//v/+//8//r/+v/7//v//P/8
//3//v/+//7///8BAAQABQAKAA4ADQALAAoACgALAA0AEAARABAAEAAQABEAEgASABIA
EwAWABUAFgAaABoAGQAWABUAFAAUABIAEgAVABUAFQAUABEADwANAAwADwAOAA4ADQAJ
AAkACQAHAAcABwAEAAQAAgABAAEAAAD+//3//P/8/wEAAQD///z//f/9//3///////z/
/P/9//z/+v/3//b/+v/7//r/+v/7//3/AAABAP/////+//7/AAD/////AwAAAPz//v//
/wEA/v/+/wEA/v/9//z/+//+//3//v8AAAAAAAACAAIAAgACAAAA/v8AAAMAAwD+////
AgAAAP7//P/9//7///////z//v/+////AAACAAMA/v////7//f/+/////////wEAAQAB
AAAAAAACAAMAAwD//wAAAAD/////AAABAAMAAQD/////AAD//wAAAQABAAIA/v/8//z/
/P/8//3//v///////f/9//z/+v/+/wAAAAAAAAEAAAABAAMAAwACAP///v8DAAAAAAAC
AP///v/9//z/AQAEAAYACQAHAAYABAACAAUABgAGAAYACAALAAsADAARABAAEAAUABMA
EQAPAAoACQAJAAoACgAMAA8ADgAPAA8ADQAMAAkABwAFAAUABQABAAAAAAAAAP///f/9
/////f/7//r/+v/8//3//v/+/wQAAAD+//v/+f/5//L/7v/y//L/9f/+/wwAIQA0AEYA
ZQCAAIwAlwCUAIcAeQBhAD8AJAAMAP//AAD///n/+P/2//P/9f/9////AAACAP7//v/+
//v//f/9//3//f/9//3//P/8//r/+v/6//r/+P/4//j/+v/9//3//v///////v/+/wEA
//////z//v8BAP3//f/+/wAAAQACAAIAAQAAAP///v/+//7//v/+//////8AAAEA////
/////v8AAAIAAgABAAMABAAFAAYABAAEAAQABAAHAAcABwAIAAgACAAJAAkACgAKAAsA
DAAMAAwADQAPAA4ADQAQABIAEQAPAA4ADgARABUAGgAdABsAHAAdAB8AHgAeAB4AHwAh
AB8AHwAiACMAIwAhACEAHwAeABsAGgAcABsAGgAYABkAGQAZABoAGgAYABcAFQASABEA
EAANAAkACQAGAAYABwAHAAgACAAIAAcABgAGAAgABwAEAAAA////////AQAFAAIAAgAD
AAMAAgAAAAAAAgABAP7//P/9////AgADAAMAAwACAAIAAQD///7/AQAAAP7/AgAFAAQA
AAD//wEAAQABAAEAAQADAAEAAQACAAAAAAACAAIABAAEAAIAAAACAAUABQAAAAMABgAE
AAIAAQABAAEAAQACAAAAAwAEAAIAAgADAAMAAwAFAAUABQACAAEA///9/wAAAQACAAIA
AQACAAIAAQD+/wAAAQABAPz//P/8//3//v/9//7/AAADAAQABQAFAP7/AAD+//7//v//
/wAAAQACAAAAAAAAAP///f/9//z/+v/+/wAAAAAAAP7//P/8//3//v/+//z//P8BAP7/
/v8AAAAAAAAAAAAAAwAEAAQABQAGAAYABQAEAAQABAADAAIABgALAA0AEAATABAADgAQ
ABAADwAOAAoABwAHAAgACAAMAA8ADgAPAA0ACQAGAAEA/f/7//v/+//4//j/+f/6//r/
+f/6//3/+//5//j/+P/3//f/9//2//b/9P/0//H/7//v/+7/7P/w//T/+f8KACIANwBQ
AGgAfwCWAKQApwCcAIEAYwBHACcADAACAP//+P/v//H/9v/0//n//f/3//X//P/8//j/
+P/4//X/8//z//P/8//x//H/8P/w//P/9P/1//b/8//y//H/8v/y//H/8f/x//P/8v/y
//X/9v/3//X/+P/7//f/9//4//X/9f/1//T/9f/2//f/+P/4//j/+P/4//f/9//4//n/
9//3//f/9v/2//j/+P/3//f/+P/5//r//P/8//z//P/8//v/+v/6//z//P/9//3//P/8
//3//v8AAAAAAQADAAMAAwAHAAoACgAJAAkACgALAA0AEAARABMAFAAVABcAFwAWABUA
FQAVABMAEwAWABkAGQAXABcAGQAaABkAGgAYABcAFgAUABIADwAMAAoADgAOAA8ADwAM
AAsACgAHAAUABQACAAIAAgABAAEAAAAAAP///v/+/wEAAQD///z/+//7//v//f8BAP7/
/v////3//P/6//r//f/9//v/+v/3//f/+P/3//j/+f/5//r/+v/5//n//f/7//j/+//9
//3/+v/6//3//f/9//3//f/9//v/+//8//z//P/+//7//v/+//z/+v/8///////6//v/
/v/8//r//P/9//7///8BAP7/AAAAAP7//v//////+//9//3//f/7//v/+v/5//r/+//8
//z/+v/8//3//f/6//z//f/9//z//P/8//3/+//5//n/+v/7//z//f/9//r/+v/6//r/
+//+//z//P/8//z//P/8//z/+//9//3//P/6//v//P/7//r/+f/2//X/9f/4//r/+v/8
//3/+v/6//z/+v/6//r/+v/9//7//v///wEAAgACAAIAAAAAAP///v8DAAcACAAKAAwA
CAAFAAYACQAJAAkABgAIAAkACwAMAAsADQALAAsACgAHAAUAAQD9//v/+//7//f/9v/2
//b/9f/z//P/9f/2//X/9f/2//n/+f/5//j/9P/y//L/6f/j/9//5v/y/+z/8P8NACIA
MABTAHYAigCbALIAxgDBAKQAgwBnAEkAKwAUAAQA+//4//X/8//w//T/9//1/+//9//+
//r/9//2//X/8f/w/+//7v/t/+//8f/y//T/8//y//H/8P/u/+7/7v/w//L/8f/x//H/
8P/u/+3/7//x//H/7v/w//T/8f/y//T/8v/z//T/9P/z//L/8f/w/+7/7v/u/+7/7f/t
/+7/7//y//P/9P/0//b/+P/4//f/9f/0//P/8v/0//T/9P/0//f/9//3//j/+v/6//v/
+//6//r/+//8//z//P/9/////f/9/wEABAAGAAUABQAGAAcACQAMAA0ADQAOAA8AEQAS
ABIAEgATABEADwAPABIAEwATABEAEQAUABQAEgASABEADwANAAoADAALAAoACgANAAwA
DAALAAYABQAEAAEA/P/7//f/9v/7//3/AAACAAAA///+//7//v/9//r/9v/3//f/9//5
//v/+P/4//n/+f/4//b/9v/7//v/+f/4//f/9//4//f/9//3//b/9v/4//f/9//7//v/
+P/7//3//P/4//f/+f/5//n/+f/5//v/+f/5//r//f/+/wEAAgABAAAA/f/6//r//f/9
//j//f8AAP7//P/7//v/+//7//3/+v/8//z/+v/6//v/+//5//v/+//7//v/+//6//n/
+f/5//n/+P/4//r/+//7//j/+v/7//v/+P/4//j/+f/7//n/+f/6//j/+P/4//f/9P/8
//7//f/8//v/+v/5//j/9//1//j/+f/5//j/+v/8//z//P/8//r/+v/7//z//P/6//r/
+//4//j/+v/4//j/+P/4//j/+P/3//f/+//8//z//P///wAAAAAAAP//AQAAAAAAAQD+
//z//v8BAAEAAQD+/wAAAwAHAAoACQALAAkACQAHAAUABAABAP3/+//7//v/+P/4//n/
+v/7//n/+f/7//n/9//2//b/+f/5//n/+P/0//T/8v/p/+f/6//u//D/9P8AABEAKABA
AGEAhACYAKEArACyALMAnABxAEsAMQAXAAAA+P/5//r/9//1//L/9v/3//X/+f/9//7/
/P/8//z//P/5//j/9//2//X/9f/1//T/9P/0//T/9P/0//b/9v/2//j/+v/5//n/+f/5
//j/+P/7//v/+//4//r//P/3//b/9v/3//n/+//8//7//v/+//7//v/+//7//v//////
AAABAP7//f/8//r//P/+//7//f/7//z//f/+/wAAAgAEAAYABQAFAAUABgAFAAQABAAD
AAQABAAFAAYACQAKAAwADwANAA0AEQAUABYAFQAVABYAFgAXABkAGQAZABoAGwAdAB4A
HgAeAB8AHwAdAB0AIAAiACMAIgAjACMAIgAfAB4AHgAdABwAGgAaABkAGAAYABcAFAAS
AA8ADgAPABAADwALAAsACAAIAAgABwAHAAYACAAHAAYABgAJAAkABwAEAAIAAQAAAAEA
AwAAAAAAAQACAAIAAQACAAUABQADAAIAAgADAAUABQAFAAUABAAEAAIAAQABAAUABgAE
AAgACwAKAAYABQAHAAcABwAHAAcABwAFAAUABgAEAAQABgAGAAoADAAMAAwADAANAAsA
BAAFAAgABgAEAAUABwAJAAsACQAGAAgACAAKAAoACwALAAcABwAFAAMABAAFAAUABQAI
AAkACgAKAAYABgAFAAMABAAIAAsADQAJAAgABwAHAAoACQAKAAwACgAKAAoACQAGAAQA
DAAMAAwADAAMAAsACgAJAAcACQAJAAgABgALAA4ADwAQAA0ACgAJAAkACAAIAAYABgAL
AAgACAAKAAwADAAMAAwADAAMAAsACwAMAAwACwAKAAwADgAPABAAEgAVABUAFgAXABIA
DgAOABEAEQARAA4AEAARABMAFAAWABkAGAAZABgAFQATAA8ADgANAA4ADwAJAAgACAAI
AAoACQAKAA0ACwAJAAgACAALAAsACwAKAAQACAAKAAcACQAFAP7/+P/+/wIAAwAQACYA
NQBKAHAAiQCQAJYAowCqAJUAdQBhAEkAKAAUAA8ACAADAAMABAACAAEAAQAFAAcACAAO
AAwADAAMAAkACQAJAAkACQAJAAkACAAIAAgACAAIAAgACgAKAAoADAAJAAcABgAFAAUA
BAAEAAcACQALAAoADgANAAcABQAEAAYABwAIAAgACQAKAAsADAAMAAwADAAMAAkACQAK
AAsADQANAA0ADAAMAA4ADgANAAsADAANAA4AEAAQABAAEAARABEAEQASABIAEgATABMA
FAAUABUAFgAUABQAFQAXABUAFQAZABwAHgAdAB0AHgAdAB8AIgAjACYAKAAqAC0ALgAu
AC4ALwAuACsAKgAsAC8ALwAtAC0ALgAuACwALAAsACsAKgAoACoAKQAoACgAJwAkACIA
HwAeAB8AIAAfABsAGwAYABgAGAAXABcAFgAVABMAEQAQABQAFQAUABIAEQARABEAEwAU
ABAADwAPABAAEAAPABAAEwATABEAEAAQABEAEwATAA8ADQAKAAgADAANAA8AFQARAA4A
EQATABMAEAAQABMAFAAVABYAFwAYABUAFAAUABIAEgAUABQAFgAWABQAEgAUABcAFwAS
ABUAGAAWABQAEwATABMAEwATABAAEgASABIAEgATABMAEgAVABYAFwAZABkAGAAXABYA
FQAUABIADwAQABAADwANABAAEgATABEAEgATABUAFQATABMAFAAUABQAFAATABgAFAAK
AAYAEAATABQAFQAWABQAFAAUABMAEwATABIAEAARABIAEQAQABIAEgAUABcAFwAWABMA
EgATABAAEAASABQAFAAUABQAFQAUABIAEQATABQAFAAUABMAFAAUABQAFQAXABYAFgAZ
ABYAFAAWABgAGQAaABgAGwAdACAAIgAhACMAIQAhACAAHQAbABcAEwARABEAEQAQABAA
EQASABMAEQARABMAFQATABIAEgASABEAEAAOABIADgAMAAsACQABAAAADAAQABIAHwA0
AFAAawCGAJwArwDAAMwAywCwAIcAbwBbAD8AJAAUAA8AEgAVABEABgAAABMAIQAVAAkA
CgAQABAAEAAQAA0AEAARABIAEwASABEADwAOAAwADAAMAAwADQAOAA8AEgAUABMAEwAT
ABAADgANAA8AEAARAA8AEgATAA0ACwAKAAsADQAPABAAEgASABIAEgARABAADwAOAA8A
EQAUABcAFAATABIAEAASABQAFAATABQAFgAYABoAGQAYABcAFgAXABcAFwAYABgAGAAZ
ABkAGAAYABkAGgAbABwAHgAhAB8AHwAjACYAJgAlACUAJgAoACsALwAxAC8AMAAxADMA
NgA2ADYANwA2ADMAMgA0ADcANwA1ADUANQA0ADEAMAAzADMAMwAyADEALwAtACwALQAs
ACwAKwAnACcAJwAlACMAIwAgACAAIAAfAB8AHgAgAB8AHgAeACEAIQAfABwAGQAZABkA
GwAdABoAGgAbABsAGgAYABgAGwAbABkAGAAaABsAHQAdAB0AHQAcABwAGwAZABgAGwAb
ABgAGwAdAB4AHAAdACEAHgAdABwAGwAbABkAGQAaABsAHAAfACAAIgAiACAAHgAgACMA
IwAeAB8AIgAgAB4AHgAfACAAIQAjACAAIgAiACAAIAAhACEAHQAfAB8AHwAgACEAIQAh
ACEAIQAhACAAHgAgACEAIQAcAB4AHwAfAB8AIAAhACMAIQAfAB8AIAAjACQAJQAlACIA
IgAiACIAFQAiACIAIgAiACIAIAAgACAAHwAgACEAIQAgACIAJAAkACQAJAAiACIAIwAi
ACIAIAAgACMAIAAgACIAIwAkACUAJgAmACYAJQAlACUAJgAmACYAJgAmACUAJAAlACcA
JgAmACwAKgApACwALQAtAC0AKgAlACMAIgAgAB4AHQAYABUAEQANAAoABQACAP///v/9
//r/+v/7//z/+//5//n/+//6//f/9f/0//f/9//3//b/+P/2/+z/6//x/+f/4P/u//7/
AgARADQAWABxAIgAogCzAMAAwgCxAJIAcwBRAC0AFQAOAAQA9f/y//f/8//y//r/+f/3
//f/9//2//L/8v/y//L/7//w//H/8v/z//D/7//t/+z/7f/u/+//8P/v/+7/7f/u/+//
7//w//H/8//y//L/9f/y//H/7f/u//P/7//v//D/8f/z//X/9v/1//T/8//y//X/9v/3
//j/9//3//j/+f/3//f/9//2//T/9v/2//X/9//4//n/+v/7//z//f/+//7//f/8//z/
/f/+/wAAAQD///7//v/+/wAAAAABAAMABAAFAAoADgAOAA0ADQAOABEAEwAWABcAFgAW
ABYAFwAaABoAGgAbAB0AGwAbAB4AHgAdABoAGQAcAB4AHgAgAB8AHQAbABgAGAAXABYA
FgAUABIAEQAPAAsACwALAAkABwAHAAQABAAHAAcACAAIAAcABQADAAIABwAHAAUAAgAC
AAMABAAHAAgABAADAAMAAQAAAP7//v8CAAMAAgACAAIAAwAFAAUAAwADAAIAAgAEAAMA
AwAHAAUAAgAFAAcABwAEAAQABwAEAAMAAgABAAcABwAJAAwACgAKAAwADAAMAAwACgAI
AAwADwAPAAoACwAOAAwACgAOABEAFAAXABkAFgAYABgAGgAaABsAGwAbAB8AIQAjAB8A
HwAoAA==
         </WaveFormData>
      </LeadData>
      <LeadData>
         <LeadByteCountTotal>10000</LeadByteCountTotal>
         <LeadTimeOffset>0</LeadTimeOffset>
         <LeadSampleCountTotal>5000</LeadSampleCountTotal>
         <LeadAmplitudeUnitsPerBit>4.88</LeadAmplitudeUnitsPerBit>
         <LeadAmplitudeUnits>��V</LeadAmplitudeUnits>
         <LeadHighLimit>2147483647</LeadHighLimit>
         <LeadLowLimit>268435456</LeadLowLimit>
         <LeadID>II</LeadID>
         <LeadOffsetFirstSample>0</LeadOffsetFirstSample>
         <FirstSampleBaseline>0</FirstSampleBaseline>
         <LeadSampleSize>2</LeadSampleSize>
         <LeadOff>FALSE</LeadOff>
         <BaselineSway>FALSE</BaselineSway>
         <ExcessiveACNoise>FALSE</ExcessiveACNoise>
         <MuscleNoise>FALSE</MuscleNoise>
         <LeadDataCRC32>474642766</LeadDataCRC32>
         <WaveFormData>
AAAAAAAAAAD///7//f/8//z//P/8//z//P/8//z//P/6//r/+v/6//z//P/8//z/+v/6
//r/+v/4//j/+P/4//b/9v/2//b/+P/4//j/+P/2//b/9v/2//T/9P/0//T/9v/2//b/
9v/1//T/8//y//L/8v/y//X/9f/1//T/9P/0//T/8//z//P/9P/0//P/8f/x//H/8f/v
/+//7//w//D/8P/x//L/8v/y//P/8//z//T/9P/1//j/+P/4//n/+f/5//n/+//7//3/
+//7//3//v8AAAAAAQAAAP///P/7//r/9//1/+//7f/q/+n/6f/p/+n/5v/m/+b/5v/m
/+j/5//n/+b/5v/l/+X/5f/l/+X/5v/m/+b/5v/m/+f/5f/c/9j/3P/b/97/5P/p/+3/
/P8UACUAOgBVAGwAggCUAJkAkQCFAHAARAAbAA0ADgAFAPX/6P/h/9f/z//T/9f/1//b
/93/2v/b/9n/2f/Z/9n/2f/a/9r/2P/Y/9n/2f/Y/9b/1//X/9b/2P/Y/9n/2f/a/9r/
2v/a/9j/2P/Y/9n/2//Z/9n/2v/Z/9n/2f/Z/9f/1//Y/9r/2v/b/9v/2//d/9z/3P/b
/9n/2f/Z/9n/3f/f/9//3//e/9//3//f/+D/3//f/9//4f/i/+L/4v/h/+H/4v/k/+T/
5P/m/+b/5v/n/+n/6v/q/+r/6//r/+v/7f/u//L/9f/4//n/+//+////AQAAAAIABAAH
AAkACgALAAwADgAPAA8ADwARABMAEgASABIAEQAQAA8ADwAPAA4ADgAOAAwACgAIAAcA
BQAFAAMAAAAAAAAAAAD9//n/+P/2//T/8//y//L/8v/v/+3/6//r/+r/6v/o/+j/5v/l
/+X/5f/m/+r/6f/q/+r/6P/o/+r/6v/q/+n/6f/p/+n/5//n/+f/5//n/+f/6f/q/+v/
7f/r/+z/7P/t/+z/7P/r/+v/7f/t/+3/7f/s/+z/7P/s/+z/7P/r/+v/7P/s/+v/6P/s
/+3/7f/p/+v/7P/s/+r/6v/r/+v/7P/u/+7/7f/t/+3/7f/t/+//6f/p/+r/6//p/+j/
5//m/+j/5v/m/+f/6P/p/+r/6v/p/+j/5//l/+j/6f/q/+v/6//q/+j/5//n/+T/5v/o
/+b/5v/m/+b/6//r/+v/6v/n/+b/5f/j/+X/5f/m/+b/5f/l/+X/5f/n/+f/5//n/+j/
6P/o/+n/6v/q/+r/6//p/+r/7P/t/+//8P/w//D/8//1//X/9f/3//f/+f/3//X/9f/2
//j/+v/8//z//P/5//f/9f/x/+//6//p/+b/5v/l/+b/5//i/+L/4v/i/+P/5P/k/+X/
4v/i/+H/4f/h/+H/4f/i/+L/4P/g/+D/4//l/+T/3P/Y/9v/4P/g/+H/5//4/wwAIQA0
AEsAZAB8AJQAoQCbAIsAfABYAC8AGQAQAAkA/f/w/+P/1//T/9f/1//X/9v/3f/c/+H/
3//d/9v/2f/Z/9r/2v/Y/9n/2//c/9z/2//b/9r/2P/Z/9r/3P/d/9z/3P/c/9z/2v/a
/9r/2//d/9v/2//c/9//3//f/9//2//b/9z/3v/e/9//3//f/+H/4P/g/9//4P/h/+L/
4//i/+P/4v/h/+T/5f/l/+X/5v/l/+X/5f/l/+b/5v/m/+f/5//o/+r/6v/q/+z/7P/u
/+//8f/y//T/9P/1//X/9v/5//v/AAAAAAIAAgADAAcACQAMAAwADgAQABMAFQAWABcA
GAAaABkAGQAZABsAHQAcABwAHAAaABoAGgAbABsAGgAaABoAGgAYABYAFQATABMAEQAO
AA8ADgANAAkABgAEAAEA/v/8//z//f/+//v/+f/3//f/+P/4//b/9v/0//P/8//z//X/
+P/2//b/9//2//f/+v/4//j/9//3//n/+f/3//f/+f/5//n/+f/6//r/+v/7//v//P/8
//3//P/8//v/+//7//v/+//7//7//v/+//7//P/8//v/+//8//z/+//4//v//f/+//v/
+//8//z/+v/4//n/+f/6//r/+v/5//n/+f/5//n/+//3//f/+P/5//v/+v/5//j/9v/0
//T/9f/1//X/9f/0//b/9v/2//X/9//3//f/9//2//b/+f/3/+7/8f/y//P/9P/1//X/
9f/0//b/9v/2//X/9//3//j/+P/1//X/9f/1//X/9f/1//X/9v/2//b/9//2//b/9v/3
//X/9v/4//n/+//8//z//P/+/wEAAgADAAMAAwAFAAMAAQABAAIABAAGAAgACAAIAAYA
BQAEAAEA///7//n/9v/3//X/9f/1//D/8P/w//D/8v/y//H/8f/y//L/8f/x//H/8f/x
//L/8v/w//D/8P/z//H/7v/q/+j/6//m/+L/5//t/+7//P8VACwATQByAIgAnAC5ANMA
0wDCAK4AjQBfAD4AMwAlAA4A+f/t/+X/4f/d/9v/4f/l/+L/4//l/+X/5f/l/+T/5P/j
/+D/4v/j/+P/4v/k/+X/5f/k/+b/5v/n/+f/6P/o/+j/6P/n/+b/5f/l/+f/5//p/+z/
6v/p/+j/5//n/+f/6P/q/+j/6f/p/+n/7P/s/+3/7f/s/+v/6v/p/+3/7//v/+//7//v
/+7/7f/t/+3/7v/v/+//8P/w//D/8f/x//L/9P/0//T/9v/2//j/+f/7//z//P/8//3/
/f8AAAMABQAKAAkACgAJAAkACwANABAAEAATABYAGgAdABwAHQAeACAAIwAjACMAJQAn
ACYAJgAmACYAJgAmACcAKQAoACgAKAAmACQAIgAhAB8AHwAdABoAGgAaABoAFwAWABYA
FQAUABAADgANAAwADQALAAkACQAKAAoACAAIAAYABQAFAAUABwAKAAgACAAGAAQABAAG
AAYABgAFAAUABwAHAAUABQAJAAkACQAJAAgACAAIAAkACQAKAAoACwALAAoACAAHAAoA
CwAMAA0ADgAOAA4ADgAPABAAEAARABAAEAAPAAwADgAPAA8ACwAPABAAEAAOAA4ADwAP
ABAADgAOAA0ADQANAA0ADQAPAAsACwAMAA0ADQAMAAsACgANAAwADQAPAA0ADQANAAwA
DAAMAAwACwALAAsACwALABAAEAARAA8ACgAKAAoACgAKAAsACwALAAoACgAKAAoACQAJ
AAkACgAKAAcABwAHAAcABwAHAAcABwAIAAgACAAJAAoACgAKAAsACgAKAAsACwAOABAA
EQASABIAEwASABEAFgAXABoAGQAWABUAFQAWABgAGgAaABoAGgAZABgAFQATAA8ADQAK
AAkABwAHAAcAAgACAAIAAgADAAQABAAFAAQABAADAAMAAwADAAMABAAEAAIAAgACAAEA
AwACAP7//P/9//7//P/3//f//P8EABUAKgBDAGIAgACWAK0AyQDhAOgA4ADTALMAfgBX
AEUAOAAnABsADwD9//P/8f/v/+//9P/7//r/+f/4//f/9f/2//b/9P/y//P/8//y//T/
9f/1//T/9P/0//X/9f/2//b/9v/2//b/9v/2//f/9f/z//P/9P/3//f/9//3//b/9//5
//z/+//7//r/+f/3//b/9v/1//b/9//4//n/+f/7//v/+//8//3//f/9//r/+f/5//n/
/f/+//7//v/9//3//v8AAP7//v8AAAAAAgADAAUABgAGAAYABwAHAAUABwAIAAwAEAAS
ABIAEwAUABUAFwAWABoAHAAfACEAIAAhACIAJAAmACcAKAArACsAKgAqACoALAAsACwA
LQAvAC4ALgAuAC4ALAAqACkAKQApACcAJAAlACQAIwAfAB8AHgAcABoAFQAUABQAFAAR
AA8ADQANAA0ADAAJAAgACAAHAAcABwAHAAoACAAIAAcABAADAAQABQAGAAYABwAHAAcA
BQAFAAkACQAJAAkABgAGAAYABwAHAAgACAAJAAoACgAJAAkACQAJAAkACQAKAAoACgAK
AAwADAALAAsACgAKAAkABgAIAAkACQAFAAkACgAKAAgABwAHAAYABgAIAAgABwAHAAcA
BwAHAAkABwAHAAgACQAJAAgABwAGAAYABAAEAAUABwAHAAcABgAFAAQAAwABAAMAAwAD
AAMABAAEAAMAAwADAAIAAgACAAQABAAEAAMAAwAEAAQABAACAAIAAAACAAIAAgACAAQA
AwACAAAAAgACAAIAAQADAAMABAAEAAIAAQAAAP////////////8CAAIAAgADAAEAAAD/
//////8AAAIAAwAHAAgACAAIAAsADQANAA0ADQANAA8ADQAMAAsACwAMAA0AEAARABIA
DgANAAwACQAFAAEA///8//3/+//7//v/+f/6//v//P/+//7//f/9//r/+v/5//n/9//3
//f/+P/6//j/+P/4//v/+f/2//L/7v/v//L/9P/5//3/CgAcAC8ASgBhAHIAigCmALcA
twCvAKQAhABVADUAKgAjABkACgD9/+//6f/n/+n/7f/v/+//8P/x//D/7//u/+3/7//w
//D/7v/s/+3/7f/s/+z/7f/t/+z/7v/u/+//7//u/+7/7v/u/+7/7v/u/+//8f/v/+//
8P/w/+//7v/t/+3/7f/u//D/7v/v/+//7//y//L/8//z//H/8f/x//H/8v/z//L/8f/y
//P/8//z//T/8//z//P/8//0//T/9P/1//X/9v/4//b/9v/4//j/9v/3//n/+v/+//7/
////////AQACAAYACAAKAAoACwAPABEAFAAUABUAFgAYABkAHAAdAB4AIAAhACEAIQAj
ACUAJAAkACQAJAAkACQAJQAlACQAJAAkACQAIgAgAB8AHgAdABoAFgAVABQAEwAPAA0A
DAAKAAgAAwACAAIAAgABAP///f/9////AAD//wAA/v/9//3//f/7//7//P/8//7//P/8
//7//f/8//r/+f/+/////v///////////////v/+//7//////wAAAAABAAAAAAD/////
//////////8AAAAAAAAAAP7//v/9//3///8AAAAA/v8AAAEAAQD9//7//v/9//r/+//9
//7/AAD///7//P/7//v/+//7//3/+//7//z//f/8//r/+P/2//f/9v/3//n/9//3//f/
9v/4//j/+P/3//f/9//3//f/9v/2//X/9f/z//L/8v/y//P/9P/1//X/+f/2//T/9P/0
//T/9P/0//X/9f/1//T/9P/0//T/8//z//P/9P/0//H/8f/x//H/8f/x//H/8f/0//T/
9P/1//T/9P/0//X/9//4//r/+/8AAAIAAwAEAAQABQAEAAMAAgABAAIA////////AAAC
AAQABgAGAAYAAQD///3/+f/3//P/8f/u/+7/7f/u/+//7v/u/+7/7v/s/+z/6//r/+r/
6v/p/+n/6f/p/+n/6v/s/+r/6v/q/+3/6//o/+b/4v/h/+L/5P/n/+3/9P8GAB0AMgBL
AGgAfgCUAKsArQCfAJAAcgBDACEAHAAXAAcA+P/t/9//1//Z/93/4f/j/+H/4P/h/+H/
4f/h/+H/3//g/+D/3v/g/+H/4f/g/+D/4f/h/+D/4P/g/+H/4f/i/+L/4v/i/+D/4P/g
/+H/4//h/+H/4v/h/+H/4f/h/+D/4f/j/+b/5f/l/+T/4//k/+T/5f/l/+X/5f/l/+X/
5f/n/+f/5//o/+n/6f/p/+j/5//n/+f/6f/q/+r/6v/t/+3/7v/w//D/8P/y//L/8P/x
//P/9P/2//b/9//3//j/+//9/wIABAAGAAYABwAKAAsADQAMAA4AEAATABUAFgAXABgA
GgAZABkAGQAbABwAHAAdAB4AIAAgACAAIQAeABwAGwAaABoAGAAWABUAFwAXABUAEgAQ
AA4ADAAHAAYABgAFAAQAAQAAAAAAAAD+//v/+P/3//r/+v/4//j/+P/3//f/9//1//j/
9v/2//j/9v/2//j/9v/2//X/9f/5//n/9//3//n/+f/5//n/+P/4//j/+f/5//r/+v/7
//z//P/7//v/+//7//v/+//8//z//P/8//z//P/7//v//P/8//v/+P/8//3//f/5//v/
/P/8//r/+v/7//v//P/6//r/+f/5//n/+f/5//v/9f/1//b/9//4//j/+P/4//j/9v/2
//f/9//3//f/9v/2//b/9v/1//X/9f/1//X/+P/4//f/9//2//T/8//y//T/9v/0//T/
9P/0//X/9f/1//T/9v/2//b/9f/z//P/9P/0//P/8//z//P/9f/1//X/9f/2//b/9v/3
//b/9v/2//f/9//4//r/+////wAAAAAAAAMABQAFAAUABgAFAAYAAwAFAAUABgAIAAYA
CAAIAAgABAADAAIA//////v/+f/2//f/9f/1//X/8P/w//D/8P/w//D/7//v/+7/7v/t
/+3/7f/t/+3/7v/u/+z/7P/s/+//7//s/+j/6P/n/+T/4P/h/+X/5v/w/wMAHgA3AFQA
cACGAJ8AuQDJAMYAugChAHcATAAzACUAFgAFAPf/7f/j/9//3//d/9//3v/f/+H/4f/h
/+H/4f/i/+L/4P/h/+P/5P/k/+L/4//j/+L/4v/i/+P/4//m/+b/5v/m/+j/6P/o/+n/
6f/n/+f/6P/n/+f/5//n/+b/5//p/+z/6f/p/+j/5//o/+j/6f/p/+n/6f/p/+n/6v/r
/+r/6f/s/+3/7f/t/+3/7f/u/+//8f/y//L/8v/x//H/8v/0//L/8v/0//T/9P/1//f/
+P/4//j/+f/5//v//f/+/wIAAgAEAAQABQAHAAkADAAMAA4AEAATABUAFgAXABgAGgAc
AB0AHgAhACMAIgAiACIAIgAiACIAIwAjACIAIgAiACEAIAAfAB8AHwAfAB0AGgAZABgA
FwATAA8ADgAMAAoACAAIAAkACgAHAAUAAwADAAIAAgAAAAAA/v/9//3//f/7//7//P/8
//z/+v/6//z//P/8//v/+////////f/9/////////////P/8//z//f/9//7//v///wIA
AgABAAEA//////////8AAAAAAAAAAAIAAgABAAEAAgACAAEA/v8CAAMAAwD//wEAAgAC
AAAA//////7//v8AAAAA//////3//f/9/////f/9//7///////7//f/8//r/+P/4//n/
9//3//f/9v/4//j/+P/3//f/9//3//f/9v/2//X/9f/4//j/+f/6//j/+P/4//X/9P/3
//j/+f/6//r/+f/4//b/9v/2//b/9f/3//f/+P/4//X/9f/1//X/9f/1//X/9f/0//T/
9P/1//n/+v/7//3///8AAAIAAwAFAAYABgAGAAUABwAHAAcACAAHAAgABQADAAMABAAG
AAYACAAIAAgABAADAAIA///9//n/9//0//P/8f/x//H/8P/w//D/8P/y//L/8f/x/+7/
7v/t/+3/7//v/+//8P/u/+z/7P/s/+//7//s/+b/5P/l/+T/5v/p/+//+P8KACEANgBN
AGoAgACUAK0AtwCtAJwAhgBbAC8AIgAhAA8A/v/1/+n/2//Z/9//5f/j/+H/5v/r/+j/
5//m/+X/4//k/+T/4v/i/+P/4//i/+T/5f/l/+T/5P/k/+X/5f/l/+T/4//i/+T/5P/k
/+X/6P/n/+j/6v/p/+n/6f/p/+X/5f/m/+j/6v/r/+v/6//r/+r/6v/p/+n/6f/p/+n/
6v/r/+r/6f/s/+3/7f/t/+7/7f/t/+3/7//w//D/8P/x//H/8v/0//T/9P/2//b/9P/1
//f/+P/6//r/+//7//3///8AAAQACAAKAAoACwANAA8AEgASABIAFAAXABkAGgAbABwA
HgAhACEAIQAjACUAJAAkACQAIgAiACIAIwAlACQAJAAkACIAIAAeAB0AGwAbABkAFgAT
ABIAEQANAA0ADAAKAAgABQAEAAQABAADAAEA//////3//P/5//j/9//3//j/+f/3//r/
+P/4//r/+P/4//r//P/8//v/+//7//v/+f/5//v/+//7//v//P/8//z//f/7//z//P/9
//z//P/7//v//P/9//7///8AAAAAAAAAAAAAAAD/////AAAAAP///P/+///////7////
AAAAAP7//P/9//3//v/+//7//f/9/////////wEA/f/9//7////9//z/+//6//z/+v/6
//v/+f/5//n/+P/4//j/+P/3//f/9//3//f/+v/6//n/+f/3//b/9v/2//T/9P/0//P/
8//0//T/9P/0//T/9//3//f/9v/2//b/9v/1//X/9f/2//b/8//z//P/8//1//X/9f/1
//b/9v/2//f/+v/6//r/+//9//7/AAABAAMABAAEAAQABAAFAAQAAwAFAAUABwAFAAcA
BwAIAAoACQAKAAkACAAIAAcABgADAAEA/f/7//j/9f/z//P/8//x//L/8//0//H/8P/u
/+3/7P/s/+v/6//r/+v/6//s/+z/6v/q/+r/6f/l/+D/3v/g/+X/6P/s/+//8/8CABQA
JwA+AFMAZgB4AI4AmQCTAIkAdABKACMAFwASAAcA+//y/+n/3//Z/9v/3f/d/9//5f/m
/+P/4f/h/+H/4f/f/+D/4P/e/+D/4f/h/+D/4P/h/+H/4P/e/97/3//f/97/3v/e/97/
3//g/+H/4//j/+H/4f/i/+P/4//j/+P/4//j/+T/5v/l/+X/5P/j/+H/4P/g/9//4v/j
/+T/5f/m/+f/5v/l/+T/5f/l/+X/5f/l/+b/5//n/+j/6P/o/+v/6//s/+7/7P/s/+7/
7v/u/+//8f/y//L/8v/z//P/9P/3//n//v8AAAIAAgADAAcACQAMAAwAEAASABUAFwAW
ABcAGAAaABsAGwAbAB0AHQAcABwAHAAcABwAHAAdABwAGgAZABgAGAAWABQAEwATABMA
EQAOAAwACgAIAAMAAQAAAP7//P/7//r/+v/6//v/+f/3//f/9//2//P/8v/y//H/8f/x
//H/9P/y//L/9P/y//L/9P/y//L/8f/x//X/9f/z//P/8//z//P/8//z//T/9f/3//b/
9v/1//X/9v/2//X/9f/1//X/9f/1//b/9v/2//b/9v/2//X/9f/4//j/9//0//T/9f/1
//H/8//0//T/8v/w//H/8f/y//T/9P/z//P/8f/x//H/8//t/+3/7v/v//D/8P/w//D/
8v/w//D/8f/v/+//7//u//D/8P/w/+//7f/t/+3/7f/u/+7/7f/t/+//7v/u/+7/7P/s
/+7/7v/u/+7/7v/w/+//7v/s/+//8P/x//H/7//v//D/8P/v/+//7//v/+3/7f/t/+3/
8P/w//D/8f/z//T/9f/3//f/+P/6//v/+//8//z//P/7//3//f/9//////8BAP//AAAB
AAMABgAIAAoACgAKAAoACQAIAAUABQABAP///P/7//n/+f/5//P/8v/x//D/7//u/+z/
6//q/+r/6f/p/+f/5//n/+j/6P/m/+b/5v/p/+P/4P/c/9r/3//k/+j/6f/z/wYAGgAv
AEYAYQB4AIoAngClAJ0AiwBwAEgAJwAZABAABwD5//D/5f/b/9n/2//d/9v/2//b/9z/
3//f/9//3//f/97/3v/d/9r/3P/d/93/3P/c/93/3f/c/9z/3P/d/93/3v/e/97/3v/g
/+D/4P/h/+D/3f/c/9z/3//f/9//3//f/9//4P/i/+L/4//j/+P/4//i/+L/4f/k/+X/
5v/n/+b/5//m/+X/6P/p/+n/6f/o/+f/5//n/+v/7P/s/+z/7//v//D/8v/v/+7/7//u
/+//8f/0//b/+P/4//n/+f/5//v//P8AAAIABAAEAAUACQALAA4ADgAQABIAFQAXABgA
GQAaABwAHQAdAB0AHwAfAB4AHgAeACAAIAAgACEAHwAeAB4AHgAaABgAFgAVABcAFwAV
ABIAEQAQAA8ACwAHAAYABAACAAAAAAABAAIAAwABAP/////+//7//P/8//z/+//7//v/
+f/8//r/+v/8//r/+v/8//3//v/+////AAD///z/+////////////wAAAAAAAAEA//8A
AAAAAQACAAIAAQABAAEAAQABAAEAAAAAAAAAAAACAAIAAQABAAQABAADAAAAAgADAAMA
//8BAAIAAgAAAP/////+//7/AAAAAP////8BAAEAAQADAP////8AAAEAAQAAAP///v//
//7///8BAP////////7/AAAAAAAA///9//3//f/9/wAAAAD////////+//7//v/+//7/
/v/+//7//v/+/wAA///+//z//v/+//7//f/7//v//P/8//3//f/9//3//f/9//3//f8A
AAAAAAABAAAAAAAAAAEAAgAEAAcACQALAAwADAAMAA8AEQARABEAFQAVABcAFQAWABcA
GQAcABwAHgAeAB4AHgAfACAAHwAeABsAGgAYABYAEwASABEADAAMAAwADAAIAAYAAwAB
AP7//v/9//3//P/7//r/+v/7//r/+//8//n/9//0//T/9v/1//L/8P/v/+//9P8EAB8A
OgBTAGwAhACcALcAzwDXAM4AvACdAG8ASgA7AC8AHAALAAEA9//t/+n/6//r/+v/6v/t
/+3/7f/t/+3/7f/u/+7/7P/s/+3/7f/s/+z/7f/t/+z/7f/u//D/8f/w//D/8P/w//L/
8v/y//P/8//x//H/8v/y//H/8P/v//D/8f/z//b/9P/1//X/9f/3//b/9v/1//f/9//3
//f/+f/7//v/+//7//v/+v/5//n/+f/6//v/+//8//z//P/9//3//v8AAAAAAAACAAIA
AgADAAUABgAGAAYABwAHAAkACwAMABAAEAASABIAEwAXABkAHAAcACAAIgAlACcAJgAn
ACgAKgArACsAKwAtAC4ALgAvADAALgAuAC4ALwAwADAAMQAyADIAMAAuAC0ALAArACgA
JAAkACQAJAAhACEAIAAeABwAFwAWABYAFgAVABMAEQARABEAEAANAAwADAALAAsACwAK
AAwACQAIAAoACAAIAAoACwAMAAwADQANAA0ACwALAAsACwALAAsACgAKAAoACwALAAwA
DAANAAwADAALAAsADAANAA4ADwAOAA4ADgAOAAwADAALAAsADQAOAA4ADAAOAA8ADwAL
AA0ADgAOAAwADAANAA0ADgAMAAwACwALAAsACwALAA0ACQAJAAoACwANAAwACwAKAAwA
CgAKAAsACQAJAAkACAAKAAoACgAJAAcABwAHAAcABgAGAAUABQAHAAYABgAGAAgABAAG
AAkABgAGAAYABgAGAAcABwAHAAYABAAEAAQAAwAFAAUABgAGAAUABQAFAAUABQAFAAUA
BQAEAAQABAAFAAgACAAIAAkACwAMAA4ADwARABIAEgASABMAFQAVABUAGQAZABsAGQAb
ABsAHAAeACAAIgAiACIAIQAhACEAHwAbABcAFQASABEADwAPAA8ACQAIAAcABgADAAIA
AAD///7//v/9//3/+//7//v//P/6//j/+P/4//v/+//6//j/9P/x//T//P8BAAUAEgAo
AEEAVgBtAIYAngC0AL0AtQCnAJQAbgBHADUALgAhAA8AAAD3/+//7f/t/+//8//z//H/
8P/x/+//7//v/+//8f/y//L/8P/u/+//7//u/+7/7//v/+7/7v/u/+//7//y//L/8v/y
//D/8P/w//H/8//x//H/8v/x//H/8f/x//H/8f/y//T/9v/3//f/9//3//b/9v/1//b/
9//4//n/+f/5//f/9f/3//n/+v/7//v/+//8//3//f/+//7//v//////AAACAAAAAAAC
AAIAAgADAAUABgAKAAoACwALAAsADQAOABIAFAAWABYAFwAbAB0AIAAgACAAIgAlACcA
KgArACwALgAtAC0ALQAvAC8ALgAuAC4ALgAuAC4ALwAxADAAMAAwACwAKgAoACcAJwAn
ACUAIgAgAB4AHAAXABYAFgAVABQADwAOAA4ADgAPAA0ACwALAAoACgAIAAgABwAHAAgA
CQAIAAoABwAGAAYABAAEAAYACAAIAAcABwAJAAkABwAHAAkACQAJAAkACAAIAAgACQAH
AAgACAAJAAwADAALAAsACwALAAsACwALAAoACQAIAAoACgAJAAkACgAKAAkABgAIAAkA
CQAFAAkACgAKAAgABgAHAAcACAAIAAgABwAHAAUABQAFAAcAAgABAAEAAQACAAIAAgAC
AAAA/v/+////AQABAAEAAAD///7//f/7//v/+//7//v//P/8//v/+//9//z//P/8//r/
+v/6//n/9f/2//b/9v/2//b/9//3//f/9v/0//T/9P/z//X/9f/2//b/9//3//f/9//2
//X/9P/z//T/9P/0//X/+P/4//j/+f/7//z//v///wAAAAD///7//f////////8BAAEA
AwABAAIAAwAFAAgACgAMAAwADAAIAAcABgADAAEA/f/7//j/9P/x//D/7//q/+r/6v/q
/+f/5v/k/+P/4v/i/+H/4f/f/9//3//g/97/3P/c/9z/2f/b/9z/1v/U/9f/2P/c/+f/
8f/+/xIAJwA6AFEAZgB4AIAAewBvAGEAQAAUAAMAAQD4/+n/3//W/83/yf/J/8v/yf/L
/8v/y//I/8X/x//H/8f/x//F/8b/xv/E/8L/w//D/8L/wP/B/8H/wP/A/8D/wf/B/8L/
wv/C/8L/wf/A/7//v//B/7//v//A/8D/v/++/73/uf+5/7r/vP+8/73/vf+9/7v/uv+6
/7n/uv+7/7z/vf+8/73/vP+7/7v/u/+6/7n/uv+5/7n/uf+5/7r/uv+6/7v/u/+8/77/
vv++/8D/wP+//7//wP/A/8L/wv/D/8P/w//F/8b/yv/L/8z/y//L/83/z//S/9L/1P/W
/9n/2//b/9v/2//c/93/3f/d/9//3P/a/9n/2P/Z/9r/2//d/9z/2v/Z/9j/1P/S/9D/
z//O/83/yv/G/8P/wv/B/73/u/+6/7j/tv+z/7L/sv+y/6//rf+r/6v/rP+s/6r/qv+o
/6f/p/+n/6X/qP+m/6b/pv+k/6T/pv+m/6b/pf+l/6X/pf+j/6P/o/+j/6P/o/+i/6L/
ov+j/6H/ov+i/6P/pP+k/6P/o/+i/6H/oP+f/57/nv+e/57/nv+e/53/nf+g/6D/n/+c
/53/nf+c/5f/l/+Y/5j/lv+Y/5n/mf+a/5j/lv+T/5H/k/+T/5P/lf+R/5H/kv+T/4//
jv+P/w==
         </WaveFormData>
      </LeadData>
      <LeadData>
         <LeadByteCountTotal>10000</LeadByteCountTotal>
         <LeadTimeOffset>0</LeadTimeOffset>
         <LeadSampleCountTotal>5000</LeadSampleCountTotal>
         <LeadAmplitudeUnitsPerBit>4.88</LeadAmplitudeUnitsPerBit>
         <LeadAmplitudeUnits>��V</LeadAmplitudeUnits>
         <LeadHighLimit>2147483647</LeadHighLimit>
         <LeadLowLimit>268435456</LeadLowLimit>
         <LeadID>V1</LeadID>
         <LeadOffsetFirstSample>0</LeadOffsetFirstSample>
         <FirstSampleBaseline>0</FirstSampleBaseline>
         <LeadSampleSize>2</LeadSampleSize>
         <LeadOff>FALSE</LeadOff>
         <BaselineSway>FALSE</BaselineSway>
         <ExcessiveACNoise>FALSE</ExcessiveACNoise>
         <MuscleNoise>FALSE</MuscleNoise>
         <LeadDataCRC32>1626265208</LeadDataCRC32>
         <WaveFormData>
BAAEAAQABAACAAIAAgACAAIAAgACAAIAAgACAAIAAgACAAIAAgACAAIAAgACAAIABAAE
AAQABAACAAIAAgACAAQABAAEAAQABAAEAAQABAAEAAQABAAEAAQABAAEAAQABAAEAAQA
BAAEAAQABAAEAAYABgAGAAYABAAFAAUABAAGAAcABwAGAAQABAAEAAQABAAEAAQABAAC
AAIAAgACAAMABAAFAAcABQAFAAYABgAGAAcACAAIAAoACwALAAsADQAOAA4ADQAOAA0A
DQAMAAsACgAJAAYABAADAAIAAAABAAEAAAD///3//P/7//v//f/9//7/AAAAAAAAAAAB
AAQABAAEAAQABAADAAMABAACAAMAAwADAAUABQAGAAYACQALABUAIAAmACUAKAAsACcA
FgADAPX/3/+//6T/hP9S/yr/E/8J/xL/Kf9H/2D/dP+E/47/mv+q/7n/yf/b/+n/8//6
//7/AwAJAAkACQAIAAkACgAKAAwADAAKAAwADAAMAAwADAAOAA4AEAASABIAEgAUABQA
FQAVABQAEwATABIAFAAUABUAFQAVABUAFQAVABYAFwAYABoAGQAYABcAFgAZABkAGAAY
ABcAGAAYABcAGQAZABkAGQAZABkAGQAZABoAGgAZABkAGwAbABsAHAAcAB0AHQAdAB4A
HwAiACMAIgAhACEAIAAhACMAJQAmACYAJgAnACcAKwArACoAKgAsACwALAAsACwALAAr
ACoAKgAqACgAKAAoACgAJwAmACgAJwAmACYAJAAjACMAIwAhACEAIQAhAB4AHQAaABgA
FwAXABgAGAAVABUAFQATABEAEQARABEADQANAA0ADQAOAA4ADgANAA4ADgAPAA8ADQAM
AAwADQALAAsACwAKAAwADAANAA0ADgAOAA4ADgAOAA0ACgAJAAsADAAMAAwACgAKAAsA
CwANAA0ADAAMAAwADAAMAAwADAAMAAwACwALAAwADAALAA0ADQALAAsADAAMAAwADAAJ
AAkACgAKAAoACgAKAAoACQAJAAkACAAIAAgABwAHAAkACQAJAAkABwAHAAYABgAIAAgA
CAAIAAoACgAKAAoADAANAA0ADAAKAAoACgAKAAoACgAKAAoACgAKAAoACgAMAAwADAAM
AAsACgAJAAgACAAIAAkACQAIAAgACQAJAAgACAAIAAgACgAKAAoACgAIAAgACAAIAAoA
CgAKAAoACQAJAAkACgAIAAkACwANAAwADAANAA0ADwAPABAAEAAQABAAEAARABAADwAO
AA0ACgAIAAcABgACAAEAAQAAAAEAAAAAAAAA////////AAAAAAIAAgACAAUABgAGAAYA
CAAIAAcABwAHAAYABgAFAAYABwAIAAoACAAJAA8AFwAeACYALQA0ADIAKwAgABEABQD1
/9v/uv+e/3r/UP8x/x//Iv81/0//bP+A/47/mv+k/6z/uf/J/9n/6f/1//7/BAAHAAkA
CgALAAsADQAOAA4AEAAQABIAFAAUABQAEgASABQAFAATABQAEwASABQAFAAVABUAFwAX
ABgAGAAWABYAFwAXABcAFwAXABcAGQAZABkAGgAaABoAGgAaABsAGwAaABoAGwAcABwA
GwAZABkAGQAZABkAGQAZABkAHAAcABsAGwAbABsAGwAcABwAHQAdAB0AGwAbAB0AHQAf
AB8AIAAgACIAIwAkACQAIwAiACIAIQAjACMAIgAiACIAIgAiACIAIgAiACEAIAAgACAA
HgAeAB4AHgAdABwAHAAbABoAGgAaABkAGQAZABkAGQAZABkAGQAZABcAFgATABMAFAAU
ABUAFQAVABMAEwATABMAEwATABMAEwATABAAEAAQAA8ADgAOAA8ADwAPAA4ADgAPAA8A
DwAPAA4ADgAOAA8ADwAMAAwADAAMAA0ADQALAAsADAAOAA8AEAAOAA4ADwAPAA0ADQAM
AAwADgAOAA4ADgAOAA4ADgANAAsADAAMAAsADQANAAsACwAMAAwADAAMAAkACQAKAAoA
CgAKAAoACgAKAAsADAAMAAwADAALAAsADQANAA0ADQANAA0ADAAMAAoACgAKAAoACgAK
AAoACgAMAA0ADQAMAAoACgAKAAoACgAKAAoACgAIAAgACgAKAAgACgAKAAoACgAKAAoA
CwALAAoACgALAAsACgAKAAoACgAIAAgACAAIAAgACAAIAAgACAAIAAgACAAJAAkACQAK
AAgACQALAA0ADAAMAA0ADQANAA0ADgAOAA4ADgAOAA8ADwAPAA8ADwAKAAgABwAGAAQA
AwADAAIAAQAAAAAAAAAAAP///v/+//7/AAAAAAAAAwAEAAQABAAFAAYABgAHAAYABgAH
AAcABwAHAAcACAAGAAUACQALABAAGgAhACoAMAAxAC4AJQATAP//8f/e/8L/pP+C/13/
O/8m/yf/Pf9e/3j/iP+S/57/qP+v/7n/w//P/9//8P/4//3/AwAGAAcABwAJAAoACgAM
AAwACgAMAAwADAAMAAwADgAOABAAEgASABIAEgASABMAEwARABEAEgASABQAFAAVABUA
FQAVABUAFQATABMAEwAUABYAFgAWABYAFwAXABYAFgAVABYAFgAVABUAFQAVABUAFQAV
ABUAFQAUABQAEwATABMAEwATABQAFAAVABUAFQAVABUAFwAXABUAFQAWABYAFAAVABYA
FgAWABYAFwAXABcAFwAWABYAFAAUABQAFAATABIAEAAOAA4ADgAMAAwADgAOAA0ADAAK
AAkACAAIAAgABwAHAAcABwAHAAcABwAFAAUAAwACAAIAAwAFAAYACAAJAAoACQAHAAcA
BwAHAAUABQAFAAUABQAGAAcABwAGAAYABwAHAAUABAAEAAUABQAFAAUABAACAAIAAwAD
AAMABAAFAAYABwAHAAUABQADAAQABAAEAAIAAgADAAMABAAFAAUABgAFAAQAAwACAAAA
AAAAAP//AAACAAMAAwACAAEA/v/9////AAABAAIAAAD//////v8AAAAAAAAAAP3//f/9
//z//v/+//3//f/9//3//f/9///////+//7//v/+//7//v/8//z//P/8//z//f/9//z/
+v/6//r/+v/8//z//P/8//r//P/8//r/+P/5//r/+//8//z//P/9//3/+v/6//v/+//6
//r/+v/6//r/+v/6//r/+v/6//r/+v/6//r/+v/6//n/+f/5//r/+P/5//v//f/8//z/
/f/9//v/+//8//z///8AAAEAAwAEAAMAAgABAP3/+v/4//b/9v/1//X/9P/x//D/8P/w
//H/8f/x//L/8//0//P/8v/z//T/9P/0//X/9v/2//f/+P/4//n/+f/3//f/9//4//j/
+f/9//n/+P8AAA0AFAAYABkAHAAdABcABQDz/+j/0v+2/5z/d/9J/yb/Ff8V/yL/QP9g
/3T/fv+G/5H/m/+n/7P/v//M/9r/5f/x//L/8//z//X/9//4//v//P/8//7//v/+/wAA
AAACAAIAAAACAAIAAgACAAIAAwADAAUABQAGAAYABAAEAAUABQAHAAcABwAHAAcABwAH
AAgACAAIAAgACAAJAAkACAAIAAcACAAIAAcABwAHAAcABwAJAAkACQAJAAcABgAEAAMA
BQAFAAUABgAGAAcABwAHAAcABwAJAAkACQAJAAoACgAMAA0ADgAOAA4ADgAPAA8ADwAP
AA4ADgAOAA4ADgAOAA4ADgANAAwACgAKAAgACAAIAAgABwAGAAYABQAEAAQABgAFAAUA
BQABAAEAAQABAAMAAwABAAAA/////wAAAAABAAEAAQD///3//f/9//3/+//7//v/+//8
//z//P/7//r/+v/7//v/+f/4//j/+f/7//v/+//6//j/+P/5//n/+f/6//v//P/7//v/
+f/5//f/+P/4//j/+P/4//n/+f/5//n/+P/4//j/+P/4//j/+P/4//j/9//3//j/+P/3
//n/+f/3//f/+P/4//j/+P/1//X/9v/2//b/9v/2//b/9f/1//X/9P/0//T/8//z//f/
9//3//f/9//3//b/9v/0//T/9P/0//b/9v/2//b/9P/1//X/9P/2//b/9v/2//b/9v/2
//b/9P/0//T/9P/2//b/9v/2//b/9v/2//b/9//3//f/9//3//b/9P/2//b/9v/2//T/
9P/1//X/9P/0//X/9f/2//b/9v/2//b/9v/2//b/9v/2//b/9v/2//b/9v/2//X/9f/1
//b/9v/3//n/+//6//r/+//7//z//f///wAAAAAAAAAAAQD+//3//P/7//b/9P/z//L/
8f/x//L/8v/v/+7/7v/u/+3/7f/t/+7/8v/0//T/9P/z//T/9P/0//X/9v/2//f/+P/4
//n/+f/3//f/9//4//j/+f/7/wEACAASAB0AIgAgAB8AGAAHAPP/5//T/7T/lP9u/0T/
G/8H/wj/Ef8r/0z/Zv90/37/iv+Y/6f/tf/B/9P/5f/w//T/9//5//z//f/9////AAAA
AAIAAgACAAQABAAEAAYABgAIAAgACAAKAAoACgAKAAoACwALAAsACwAMAAwADAAMAA0A
DQAPAA8ADwAPAA8ADwAPABAAEAAQABAAEAARABEAEAAQAA8AEAAQAA8AEAARABIAEwAT
ABMAEwATABQAFAATABMAEwATABMAFAAUABUAFQAVABcAFwAZABkAGQAZABoAGgAbAB0A
HwAgACAAIAAhACEAIwAjACIAIgAkACQAJAAkACYAJgAlACQAJAAkACIAIgAiACIAIQAg
ACAAHwAeAB4AHgAdAB0AHQAbABsAGwAbABkAGQAXABYAFwAXABgAGAAWABUAFAARABEA
EQARABEADwAPAA8ADwAMAAwADAALAAoACgALAAsACQAIAAgACQALAAsACwAKAAwADAAN
AA0ACgAKAAoACgANAA0ACwALAAkACgAKAAoACgAKAAsACwALAAsACgAKAAwADAAMAAwA
CwAKAAkABwAJAAoACgAJAAkACQAHAAcACgAKAAoACgAHAAcACAAIAAgACAAIAAgACQAJ
AAkACAAIAAgABwAHAAkACQAJAAkACQAJAAgACAAGAAYABgAGAAYABgAGAAYACAAJAAkA
CAAGAAYABgAGAAYABgAGAAYACAAIAAgACAAGAAYABgAGAAYABgAGAAYACQAJAAcACAAG
AAYABgAGAAYABgAHAAcACAAIAAkACQAGAAYABgAGAAgACAAIAAgABgAGAAYABgAGAAYA
BgAGAAcABwAHAAgACgALAA0ADwAQABAAEQARAA8ADwAQABAADwAOAA0ADQAKAAkACAAH
AAYABAADAAIAAAD//////v/9//z//P/8//v/+//7//z/AAACAAIAAgADAAQABAAEAAQA
BAADAAMAAgACAAMAAwAFAAUABQAGAAYABQAHABEAGgAgACkALAAoACcAJAAVAP//7//Z
/77/pP+C/1T/L/8d/xj/I/89/1z/dv+G/5D/mv+m/6//u//J/9v/7f/2//z/AQAFAAQA
BQAFAAcACAAIAAoACgAKAAwADAAMAAwADAAOAA4AEAASABIAEgARABAAEAAPABEAEQAS
ABIAEgASABMAEwARABEAEQARAA8ADwAPABAAEgASABIAEgATABMAEgASABMAFAAUABMA
EwATABMAEwATABMAEwATABIAEgARABEAEwATABMAFAASABMAEwATABMAEwAVABUAFwAX
ABgAGAAWABcAGAAYABgAGAAZABkAGwAbABoAGgAaABoAGgAaABwAHAAbABoAGQAYABUA
FAAUABQAEwASABMAEwATABQAFAATABMAEwAPAA8ADwAPAA8ADwANAAwACwALAAwADAAN
AA0ADQALAAoACQAIAAcABwAHAAcABwAIAAgACAAHAAQABAAFAAUABQAEAAQABQAFAAUA
BQAEAAYABgAHAAcABQAEAAMAAgAFAAUAAwADAAUABgAGAAYABAAEAAUABQAGAAcABwAI
AAcABgAFAAQABgAGAAYABQAFAAYABgAFAAUABQADAAMABgAGAAYABgAFAAUABgAGAAQA
BAAEAAQABQAFAAUABAAEAAQAAwADAAMAAwADAAMABQAFAAQABAAEAAQABAAEAAQABAAE
AAQABAAFAAUABAAEAAQABAAEAAIAAgACAAIABAAEAAQABAAEAAQABAAEAAIAAgADAAQA
BQAGAAUABAAEAAMAAwAEAAYABwAEAAQABAAEAAYABgAGAAYABAAEAAQABAAEAAQABAAE
AAUABQAFAAYABgAHAAkACwAMAAwADQANAA0ADQAOAA4ADwAOAA0ADQAKAAkACAAHAAQA
AgABAAAAAAD//////v/9//z//P/8//3//f/9//7//v8AAAAAAAADAAQABAAEAAIAAgAB
AAEAAgACAAMAAwADAAMAAwAEAAIAAwABAAMADAAUABsAIgAmACsALAApABsABwD7/+z/
0P+y/5b/bf9F/y7/If8p/0b/aP9+/4j/kv+c/6X/r/+7/8f/0//k//T/+//9////AQAC
AAUABgAGAAgACAAIAAoACgAKAAwADAAOAA4ADgAQABAAEAAOAA4ADwAPABEAEQASABIA
EgASABMAEwARABEAEQARABEAEQARABIAEgASABIAEgATABMAEgASABMAFAAUABMAEQAR
ABEAEQARABEAEQARABAAEAAPAA8ADwAPAA8AEAAQABEAEQARABEAEQATABMAEQARABIA
EgASABMAFAAUABQAFAAVABUAFwAXABYAFgATABIAEQAQABIAEgARABAADgAOAAwADAAM
AAwACwAKAAoACQAIAAgACAAHAAcABwAHAAcABwAHAAUABQADAAIAAwADAAQABAAFAAUA
BQADAAUABQAFAAUABQAFAAUABQACAAIAAgABAAIAAgADAAMAAQAAAAAAAQADAAMAAwAC
AAAAAAABAAEAAAAAAAAAAAADAAMAAQABAP//AAAAAAAAAAAAAAEAAQABAAEAAAAAAAAA
AAAAAAAAAAAAAAAA///9//7//v/9///////9//3//P/8//z//P/9//3//v/+//7//v/+
//7//f/9//3//P/8//z/+//7//v/+//7//v//f/9//z//P/8//z//P/8//r/+v/6//r/
+v/7//v/+v/8//z//P/8//7//v/+//7//P/8//z//P/6//r/+v/6//7//P/8//z//P/8
//z//P/8//r/+v/7//v/+v/6//v/+//8//z//P/8//z//P/8//z//P/8//z//P/8//z/
/P/8/////////wAA/v///wEAAwAGAAYABwAHAAkACQAKAAoABwAEAAEA///+//3//P/7
//n/+P/4//j/+P/3//f/9v/z//L/8v/y//X/9f/1//b/+P/6//r/+v/7//z//P/8//r/
+v/5//n/+v/6//v/+//7//v/+//8//7///8DAAkAEAAUAB0AIgAkACMAHAALAPf/5//R
/7j/mv90/0r/J/8R/wz/G/83/1L/bP98/4L/jP+c/6n/s//B/9P/4//u//T/9//7//z/
/f/9////AAAAAAIAAgACAAQABAAEAAYABgAIAAgABgAIAAgACAAIAAgACQAJAAsACwAM
AAwACgAKAAsACwALAAsACwALAA0ADQANAA4ADQAMAAsACgANAA0ADAAMAA0ADgAOAA0A
DQANAA0ADQAPAA8ADwAPABAAEAAPAA8ADwAPAA8AEAAQABEAEQARAA8ADwARABEAEwAT
ABQAFAAUABUAFgAWABgAGAAZABkAGQAZABgAGAAaABoAGgAaABgAGAAXABYAGAAYABYA
FgAYABgAFwAWABYAFQAUABQAEgARABEAEQARABEAEQARABMAEwARABAADAALAAsACgAJ
AAkACQAHAAkACQAJAAkABwAHAAcABwAGAAYABgAFAAIAAgADAAMABQAEAAQABQAFAAUA
BQAEAAQABAAFAAUABgAGAAYABgAHAAcABQAFAAMABAAEAAQABAAEAAUABQAFAAUABAAE
AAIAAgACAAIABAAEAAQAAwAFAAYABgAFAAUABQADAAMABAAEAAQABAABAAEAAgACAAIA
AgACAAIAAQABAAEAAAACAAIAAQABAAEAAQABAAEAAwADAAIAAgACAAIAAgACAAIAAgAC
AAIAAAABAAEAAAAAAAAAAAAAAAIAAgACAAIAAgACAAIAAgACAAIAAgACAAIAAgACAAIA
AQAAAAIAAgACAAIAAgACAAMAAwACAAIAAwADAAQABAAEAAQABAAEAAQABAACAAIAAgAC
AAAAAAAAAAAABAAFAAYACAAIAAkACwANAA4ADgAPAA8ADwAPABAAEAAMAAoACAAHAAYA
BQAEAAMAAAD+//3//P/8//v/+//6//n/+P/4//j/+//7//v//P/+/wAAAAAAAP//AAAA
AAAAAAAAAP////8CAAIAAwADAAEAAQABAAIAAgAFAAsAEQAYACYAKwAoACwAKQAWAAEA
9f/j/8P/ov+E/1z/Lv8T/w3/FP8j/z3/XP9w/3z/iP+Y/6b/tf/F/9f/6f/z//r//v8B
AAEABAAFAAUABwAIAAgACgAKAAgACgAKAAoADAAMAA4ADgAMAA4ADgAOAA4ADgAPAA8A
EAARABMAFAASABIAEwATABEAEQARABEAEwATABMAFAAUABQAFAAUABUAFQAUABQAFwAY
ABgAFwAVABUAFQAVABcAFwAXABcAGAAYABcAFwAZABkAGQAaABoAGwAbABsAGwAbAB0A
HQAfAB8AIAAgACAAIQAiACIAIgAiACMAIwAnACcAJgAmACYAJgAmACYAJgAmACUAJAAm
ACYAJAAkACQAJAAjACIAJAAjACIAIgAgAB8AHwAfAB0AHQAdAB0AGwAbABkAGAAXABcA
GAAYABUAFQAVABMAFQAVABUAFQAQAA8ADgANAA4ADgAOAA0ADAAMAA0ADQANAAwADAAN
AA0ADQANAAwADAAMAA0ADQAMAAwADAAMAA8ADwANAA0ADQAOAA4ADgAQABAAEQARABAA
DwANAAwADgAOAA4ADgAOAA4ADgANAA0ADgAOAA0ACwALAAkACQAMAAwADAAMAA0ADQAO
AA4ADAAMAAwADAANAA0ADQAMAAwADAALAAsADQANAA0ADQANAA0ADAAMAA4ADgAOAA4A
DAAMAAwADAAMAA0ADQAMAA4ADgAOAA4ADgAOAA4ADgAMAAwADAAMAAwADAAMAAwAEgAQ
ABAADwAOAA0ADAAOAA4ADwAPAAwADAANAA0ADAAMAAwADAAOAA4ADgAOAAwADAAMAAwA
DgAOAA4ADgARABEAEQASABIAEwAVABcAGAAYABkAGQAZABkAGgAaABcAFgAVABUAFAAT
ABIAEQAOAAwACwAKAAUAAwACAAAAAAAAAAEAAgAFAAUABQAGAAkADAANAA4ADAAMAAsA
CgAKAAoACQAJAAsADAAOAA8ADQANAA0ADgAQAA8AFQAdACQALgA1ADgAOAAxACAADwAB
AO//0f+2/5r/dP9M/zH/J/82/1H/a/+A/5D/mv+i/6z/uP/H/9X/4//z////AgAGAAsA
DQAOAA8ADwARABIAEgAUABQAFAAWABYAFgAYABgAGgAaABgAGgAaABoAGAAYABkAGQAb
ABsAHAAcABoAGgAbABsAGwAbABsAGwAbABsAGwAcAB4AHgAeAB4AHwAfAB4AHgAdAB4A
HgAdAB8AHwAfAB8AHQAdAB0AHQAfACAAIAAhACAAHwAeAB4AIAAhACEAIQAhACEAIwAj
ACMAIwAkACQAJAAlACYAJgAkACQAJQAlACcAJwAmACYAJgAmACYAJgAkACQAIwAiACIA
IgAgACAAIAAgAB8AHgAgAB8AHgAeAB4AHQAdAB0AGwAbABsAGwAbABsAGQAYABcAFwAY
ABgAGAAZABoAGQAXABcAFwAXABcAFwAXABcAFAAUABQAEwAUABQAFQAVABcAFgAWABcA
FQAVABUAFAAUABQAFQAVABQAFAAUABQAFwAXABUAFQATABQAFAAUABYAFgAXABcAFgAV
ABMAEgAUABQAFAAUABQAFAAUABMAEwAUABQAEwATABMAEQARABAAEAAQABAAEQARABIA
EgASABIAEgASAA8ADwAPAA4ADwAQABAAEQARABEAEQARABEAEQAQABAAEAAQABAAEAAQ
ABAAEAAQABIAEwATABIAEQAQAA8ADgAQABAAEAAQABAAEAAQABAADgAOAA4ADgAQAA4A
DAAOAA4ADgAOAA4ADgAPAA8ADgAOAA8ADwAOAA4ADgAOAA4ADgAOAA4ADgAOAA4ADgAO
AA4ADgAOAA8ADwAPABAAEAARABMAFQAYABgAGQAZABkAGQAaABoAFwAWABUAFQAUABMA
EgARAA4ADAALAAoABgAFAAUABAACAAAA///+/wEAAQABAAIABgAIAAgACAAJAAoACgAK
AAoACgAJAAkACAAIAAkACQAJAAkACQAKAAwACQAJAA0AFAAcACMALAAuAC8AMAArAB0A
DQD9/+b/yv+y/5j/bf9F/zL/Mf89/1r/eP+I/5L/nv+o/7H/u//F/9H/4//w//j///8D
AAUABwAIAAsADAAMAA4ADgAOABAAEAAQABAAEAASABIAEgAUABQAFAAWABYAFwAXABUA
FQAWABYAFAAUABUAFQAVABUAFQAVABUAFQAVABYAFgAWABYAFgAXABcAFgAWABUAFgAW
ABUAFwAXABcAFwAXABcAFwAXABgAGAAXABcAFQAVABUAFgAUABUAFQAVABUAFQAXABcA
FwAXABgAGAAWABcAGAAYABoAGgAbABsAHAAbABkAGAAYABgAGAAYABcAFgAUABIAEgAS
ABAAEAASABIAEQAQAA4ADQAMAAwADAALAAsACwALAAsACwALAAsACwAJAAgACQAJAAoA
CgALAAsACwAJAAkACQAJAAkACAAJAAoACwAMAAwADAALAAgACAAJAAkACQAIAAgACQAJ
AAkACQAIAAgACAAJAAkACAAIAAgACAAHAAcABQAFAAYACAAJAAoACQAIAAgABwAJAAkA
CAAIAAgACAAIAAgABgAGAAYABQAFAAYABgAFAAcABwAFAAUABgAGAAYABgAFAAUABgAG
AAQABAAEAAQABQAFAAUABAAFAAYABgAHAAgABwAGAAUAAwADAAIAAgAEAAQABAAEAAQA
BAAEAAQABAAFAAUABAAEAAQABAAEAAQABAAEAAQABAAEAAQABAAEAAQABAAEAAIAAgAI
AAoABAACAAIAAgACAAIAAgADAAMAAgACAAMAAwADAAQABQAGAAUABAADAAIAAgACAAIA
AgAEAAQABAAEAAcABwAHAAgACAAJAAsADQAQABAAEQARABEAEQASABIADwAOAA0ADQAK
AAkACAAHAAIAAAD///7/+v/5//n/+P/5//j/+P/4//v/+//7//z/AAACAAIAAgACAAIA
AQAAAAIAAgABAAEAAAAAAAEAAQD///////8AAAQABwALABMAGAAgACcAKgAoACUAGAAH
APf/5f/J/6z/kv9q/zr/G/8P/xr/L/9J/2b/eP+C/4z/lv+k/7X/x//b/+P/6//2//7/
//8BAAIAAwADAAUABAAEAAYABgAIAAoACgAKAAwADAAOAA4ADQAOAA0ADAAMAAwADQAN
AA0ADQAOAA4ADgAOAA8ADwAPAA8ADwAPAA8ADwAPABAAEAAQABAAEAATABMAEgASABEA
EgASABEAEQARABEAEQARABEAEQARABAAEAAPAA8AEQARABEAEgAQABEAEQARABEAEQAT
ABMAFQAVABYAFgAUABUAFgAWABcAGAAaABsAGwAbABoAGgAaABoAGgAaABwAHAAbABoA
GgAaABgAGAAaABoAGQAYABYAFQAUABQAFAATABMAEwARABEAEQARAA8ADwANAAwACwAL
AAwADAAKAAkACAAFAAcABwAHAAcAAwADAAMAAwAAAAAAAAD///z//P/9//3////+//7/
///9//3//f/8//7//v///////v/+//7//v///////f/9//v//P/8//z//v/+///////+
//3/+//6//r/+v/6//r//P/8//z/+//7//z//P/7//n/+f/3//f/+P/4//j/+P/3//f/
+P/4//j/+P/4//j/9//3//f/9v/4//j/9//3//f/9//3//f/9//3//b/9v/4//j/+P/4
//f/9v/1//T/9v/3//f/9v/2//b/9v/2//T/9P/0//T/9v/2//b/9v/2//b/9v/2//b/
9v/2//b/+//2//T/9P/0//T/9P/0//X/9f/y//L/8//z//T/9P/0//T/9P/0//T/9P/0
//T/9P/0//b/9v/2//b/9f/1//X/9v/3//n//P////7//v//////AAABAAMABAAAAP7/
/P/7//n/9//1//P/8v/w/+//7v/s/+v/6//q/+3/7v/w//L/9f/1//X/9v/5//z//f/+
//7//v/9//z//P/8//v/+//9//7/AAABAP///////wAAAAAJABMAFwAcACYAKwAqACYA
HQAMAPf/5//P/6//kP9q/zz/HP8P/xH/IP87/13/cv94/4L/lP+i/7D/w//X/+P/7f/1
//z/AAABAAEAAwAFAAYACQAJAAgACQAIAAoADAAMAAwACgAKAAwADAAOABAAEAAQAA4A
DgAPAA8ADwAPABAAEAASABIAEwATABEAEQARABEADwAPAA8AEAATABQAFQAWABYAFQAT
ABIAEwAUABQAEwATABMAEwATABUAFQAVABUAFAAUABMAEwAVABUAFQAWABgAGQAZABkA
FwAXABkAGQAZABkAGgAaABsAHQAfACAAIAAgACEAIQAhACEAIAAgACAAIAAgACAAIgAi
ACEAIAAgACAAHgAeAB4AHgAdABwAHAAbABoAGgAaABkAGQAZABcAFwAXABcAFQAVABMA
EgARABEAEgASAA8ADwAPAA0ADQANAA0ADQALAAsACwALAAoACgAKAAkABgAGAAcABwAH
AAYABgAHAAkACQAJAAgACAAIAAkACQAIAAgACAAIAAsACwAJAAkABwAIAAgACAAIAAgA
CQAJAAkACQAIAAgACgAKAAoACgAMAAwADAALAAoACgAJAAcABwAHAAUABQAGAAYABgAG
AAUABQAGAAYABgAGAAYABgADAAMAAwACAAAAAAD/////AQABAAEAAQD//////v/+//7/
AgD+/w==
         </WaveFormData>
      </LeadData>
      <LeadData>
         <LeadByteCountTotal>10000</LeadByteCountTotal>
         <LeadTimeOffset>0</LeadTimeOffset>
         <LeadSampleCountTotal>5000</LeadSampleCountTotal>
         <LeadAmplitudeUnitsPerBit>4.88</LeadAmplitudeUnitsPerBit>
         <LeadAmplitudeUnits>��V</LeadAmplitudeUnits>
         <LeadHighLimit>2147483647</LeadHighLimit>
         <LeadLowLimit>268435456</LeadLowLimit>
         <LeadID>V2</LeadID>
         <LeadOffsetFirstSample>0</LeadOffsetFirstSample>
         <FirstSampleBaseline>0</FirstSampleBaseline>
         <LeadSampleSize>2</LeadSampleSize>
         <LeadOff>FALSE</LeadOff>
         <BaselineSway>FALSE</BaselineSway>
         <ExcessiveACNoise>FALSE</ExcessiveACNoise>
         <MuscleNoise>FALSE</MuscleNoise>
         <LeadDataCRC32>2598664601</LeadDataCRC32>
         <WaveFormData>
9P/0//T/9P/y//L/8v/y//D/8P/w//D/7v/u/+7/7v/u/+7/7v/u/+z/7P/s/+z/7v/u
/+7/7v/s/+z/7P/s/+z/7P/s/+z/6v/q/+r/6v/o/+j/6P/o/+j/6P/o/+j/6P/o/+j/
6P/q/+r/6v/q/+r/6v/q/+j/5v/n/+f/5v/m/+f/5//n/+b/5v/m/+b/5v/m/+b/5v/k
/+T/5P/k/+b/5v/m/+b/5P/l/+X/5v/p/+r/6//s/+7/8P/x//L/8//1//X/9f/3//b/
9v/2//j/+v/7//r/+f/4//T/8P/u/+z/6//r/+r/6f/o/+f/4//i/+L/5f/j/+H/4f/i
/+T/4v/i/+L/4v/h/+D/4P/h/+H/4f/h/+L/4//k/+b/4v/i/+n/9P///wUAFgArAD4A
TQBZAHAAjACZAJkAjgB4AFIAHgDj/7D/if9o/1H/Tv9W/2L/bf96/4f/nP+2/8n/1//g
/+b/6v/r/+j/5v/l/+T/4//i/+H/4P/g/+H/4f/h/+L/4v/h/+D/4f/k/+f/6P/o/+j/
6f/p/+n/6P/p/+j/6P/o/+j/6P/q/+r/7P/s/+3/7//w//H/8v/y//L/8v/y//T/9P/0
//j/+f/5//r//P/9//7/AAABAAIAAwAEAAUACAAIAAoADAAOABEAFQAXABkAGwAbAB4A
JAAmACoALAAvADMANwA8AEAARABIAE8AUwBZAFwAYwBpAG0AcwB4AHwAgACCAIUAiACI
AIsAjQCNAI4AjgCQAJAAkACPAJAAjgCMAIoAhgCCAIAAfgB6AHMAbQBpAGAAWgBUAEwA
RQA/ADkANAAvACoAJQAgABoAFwAUABAADgAMAAkACAAGAAQAAQD///////////7//f/8
//v/+//4//j/+P/3//n/+v/6//r//P/8//z//v/9//v/9//4//n/+v/6//j/+P/6//r/
+f/5//n/+f/7//v/+//8//z//P/8//z/+v/8//z//P/5//v//P/8//v//f/9//7//v/6
//r/+f/5//r/+v/6//r/+v/4//j/+P/3//f/9v/2//f/9//3//T/9P/0//T/9P/z//P/
8//z//P/8//0//T/9P/0//L/8v/y//L/8//z//D/8P/w/+//8f/x//H/8f/x//L/8v/y
/+//7v/t/+z/7P/s/+3/7f/u/+7/7//v/+3/7P/s/+z/7P/s/+z/7P/s/+z/7P/s/+r/
6v/q/+r/6v/q/+v/6//u/+//8P/x//L/8v/0//X/9v/3//n/+f/7//v/+v/6//3///8B
AAIA/v/+//7/+//3//T/8f/v/+3/7f/t/+3/6//p/+j/6P/p/+f/5f/l/+j/6P/m/+b/
6P/o/+f/5v/k/+f/5//n/+f/5//n/+f/5v/m/+j/7//2//3/CwAeAC8APgBNAF8AdgCQ
AJ0AlwCKAHoAVAAcAN3/pv99/2L/T/9G/07/Xv9v/3b/g/+W/6z/wf/T/+D/6P/s/+3/
6//q/+r/6v/n/+b/5f/k/+b/5//n/+f/5v/m/+X/5P/k/+b/6P/o/+j/6P/p/+n/6//s
/+//8P/v/+7/7f/s/+z/7P/u/+7/7v/v/+//7//0//T/9P/0//T/9v/2//b/+f/7//z/
/v/+////AAACAAMABAAFAAYACQAMAAwADgANAA4AEAATABUAFwAZABkAGwAgACEAJAAo
ACsALwAzADYAOgA+AEIARwBLAFEAVABaAF8AYgBnAGoAbgByAHQAdQB4AHgAewB7AHsA
fAB8AHoAegB6AHkAeAB2AHQAcgBvAGoAZwBkAGMAXQBYAFUATwBKAEUAPgA2ADEALAAo
ACUAIAAbABYAFAARAA4ACgAGAAQAAQAAAPz/+v/3//X/9f/1//X/9P/z//L/8f/x//L/
8v/y//H/8f/y//L/8v/w//D/8P/y//T/8//w//L/8//0//T/8v/0//b/9v/1//P/8//z
//X/9f/1//b/9v/2//b/9v/0//X/9P/z/+//8f/y//L/8f/0//X/9//4//T/9P/z//P/
8v/y//L/8v/y//D/8P/w//H/8f/w//D/8f/x//H/7v/u/+7/7v/u/+v/6//r/+v/6//r
/+z/7P/u/+7/7P/s/+r/6v/r/+v/7P/s/+z/6//p/+f/6f/p/+j/6v/q/+r/6v/o/+j/
6f/p/+r/6v/r/+v/6f/o/+j/6P/m/+b/5v/m/+b/5v/m/+b/5v/m/+b/5v/o/+j/6f/p
/+n/6f/p/+n/7P/s/+7/7//y//P/9f/1//P/8//y//L/9f/3//n/+v/6//r/+v/3//P/
8P/t/+v/6//r/+v/6//p/+f/5v/m/+j/5f/i/+H/5P/k/+L/4v/k/+T/4//i/+L/5f/l
/+X/4//j/+P/4//i/+D/4v/l/+z/8//7/wYAFQAiADMARQBQAFQAZQB7AHgAZABIAB4A
4/+m/3n/ZP9d/1T/TP9Q/2X/dP97/4b/kv+j/7n/0P/g/+j/7//t/+z/7P/s/+n/6P/n
/+b/5P/l/+X/5f/o/+j/5//m/+b/6P/q/+r/6v/q/+v/6//r/+r/6//q/+z/7P/s/+z/
7P/s/+7/7v/t/+3/7P/r//D/8P/w//D/8P/y//L/8v/0//X/9f/2//r/+//8//7//v/+
//7//v///wIAAgAEAAMABAAGAAkACQALAA0ADQANABIAEwAWABYAGQAdACEAIQAkACcA
KgAuADEANgA4ADwAQQBEAEkATABQAFQAVgBWAFgAVwBZAFsAWwBcAFwAXABcAFwAWwBc
AFoAWABWAFQAUABOAEwASwBFAEAAPQA5ADQALwAoACQAIQAeABwAGgAWABIADgAKAAcA
BAAAAP3//P/6//r/+v/4//X/8//z//P/8//y//D/7v/s/+v/7f/u/+//7//t/+7/7v/u
//D/8P/w//L/8v/x/+7/8P/w//D/7//s/+r/7P/s/+v/7v/v//D/8//w/+//7//u/+7/
7v/u/+z/8P/w//D/7f/t/+7/7v/t/+//7//w//D/7v/u/+3/7f/s/+z/7P/s/+z/6v/q
/+r/6v/r/+v/7P/t/+3/7f/q/+z/7P/s/+z/6f/p/+n/6f/o/+f/5//m/+f/6P/n/+j/
5v/m/+f/5//k/+T/5P/j/+P/6f/r/+f/5v/m/+b/5v/m/+b/5v/n/+f/5f/k/+T/4//l
/+T/5P/k/+b/5v/m/+b/5f/k/+P/4v/k/+T/5P/k/+T/5P/l/+X/5f/l/+X/5f/o/+j/
6v/r/+v/6//s/+v/7f/v//D/8v/y//P/9P/0//P/9P/1//P/8P/u/+z/6//o/+f/5v/l
/+f/5f/k/+T/5f/j/+H/4f/g/+D/3v/e/+D/4P/f/97/3P/f/9//3//d/93/3f/d/97/
4v/m/+H/4P/n//P/+v8BAAoAFwArADoAQgBJAFsAbABqAF4AQAAPANr/qf96/13/Uv9O
/0j/Sf9W/2f/dP98/4n/nf+y/8b/2P/n/+f/5v/m/+b/5f/k/+P/4v/i/+P/4//j/+b/
5v/l/+T/4v/k/+b/5v/m/+b/5//n/+j/6P/q/+r/6P/o/+j/6P/q/+r/7P/s/+v/6//q
/+n/6v/q/+r/6v/u//D/8P/w//L/8//z//T/9P/1//b/+P/5//r/+//8//r//P/7//z/
//8AAAIABQAHAAkACwALAAsAEAARABQAFAAXABsAHwAhACQAJwAqAC4AMQA2ADgAPABB
AEQASQBPAFQAWQBcAF8AYgBiAGUAaABpAGsAbABsAGwAbABrAGwAagBoAGYAZQBiAGEA
YABfAFkAVABRAE0ASABDADwAOQA1ADEALgAnACIAHQAYABMADwALAAYAAwACAAAAAAD8
//r/9//1//H/8f/x//D/7f/s/+v/6//s/+z/7P/r/+n/6v/q/+r/6v/q/+r/7P/u/+3/
6v/s/+3/7v/u/+z/6v/s/+z/6//t/+3/7f/v/+3/7f/u/+7/7v/u/+7/7P/w//D/8P/t
/+7/7v/t/+v/7P/t/+//8P/s/+z/6//r/+7/7v/u/+7/7P/q/+r/6v/p/+n/6P/o/+v/
6//r/+j/6P/o/+j/6P/n/+f/5//n/+f/5//o/+j/5//m/+P/4v/l/+b/6P/p/+f/5v/l
/+P/4//j/+P/4//l/+T/5P/l/+X/5P/i/+T/5P/k/+P/4//l/+X/4P/i/+L/4v/i/97/
3v/f/9//3//g/+L/4//j/+L/4v/i/+D/4P/g/+D/4f/i/+P/5P/k/+T/5P/k/+L/4v/j
/+P/4v/j/+T/5f/o/+j/6v/r/+7/7//x//H/8//z//L/8v/0//X/9v/2//T/9P/0//H/
7v/s/+r/6f/m/+X/5P/j/+P/4f/g/+D/4//h/9//3//g/+D/3v/e/+D/4P/f/97/3P/f
/9//3//f/9//3//f/+D/4P/i/+f/6P/x////DgAbACwAPwBLAFgAcACNAJEAggB2AF4A
LADx/7r/i/9s/1v/UP9O/1j/Y/9w/33/jv+c/7P/yf/Y/+D/5v/n/+P/4v/i/+L/4f/g
/9//3v/e/9//3//f/+L/4v/h/+D/4P/i/+T/5P/k/+T/5f/l/+T/5P/m/+b/5v/m/+b/
5v/o/+j/6v/q/+j/6f/p/+n/7f/u/+//8P/w//L/8v/y//P/8//y//L/9f/3//n//P/7
//z//f/+/wEABAAEAAYABwAIAAoADQARABMAFQAVABkAHgAfACIAIgAlACkALQAxADYA
OwBAAEUASQBPAFIAWABdAGAAZQBrAHAAdQB4AH0AgACAAIMAhQCFAIYAhgCGAIYAhgCF
AIQAggCAAH4AfAB4AHYAdABvAGkAZABhAFkAVABPAEgAQAA7ADYAMgArACYAIQAcABYA
EwAQAAwACAAGAAMAAgD+//z/+f/3//P/8//z//L/8f/w/+//7//w//D/8P/v/+//8P/w
//D/7v/u/+7/8P/w/+//7P/u/+3/7v/u/+z/7v/w//D/7//x//H/8f/z//P/8//0//T/
8f/w/+//7P/v//D/8f/v//P/9P/0//P/8f/x//L/8v/w//D/7//v//D/8P/w//D/8v/w
//D/8P/t/+3/7P/s/+//7//v/+z/7v/u/+7/7v/s/+v/6v/p/+f/5//o/+j/6f/q/+n/
6v/p/+j/6P/n/+j/6P/o/+f/5//n/+f/5//n/+b/5v/n/+X/5P/i/+T/5v/m/+X/5v/k
/+T/5P/k/+P/5P/m/+f/5v/m/+f/5//l/+T/5P/k/+b/5v/m/+b/5P/k/+T/5P/k/+T/
5P/k/+b/5v/n/+f/6v/r/+z/7f/u/+7/8P/x//D/8f/z//P/9P/1//X/9v/2//f/+P/4
//T/9P/0//H/7v/s/+r/6f/p/+n/6f/p/+j/5f/j/+L/5//l/+P/4//m/+b/5P/k/+L/
4v/h/+D/4v/l/+X/5f/l/+X/5f/l/+j/5P/i/+n/8P/3/wcAFgAhADIARwBVAGIAdgCN
AJMAiAB2AFgAKADt/7L/hf9q/1P/SP9M/1z/a/92/4H/kP+i/7n/0//i/+r/8P/x/+7/
7P/r/+r/6f/o/+f/5v/m/+f/5//n/+j/6P/n/+b/5//q/+3/7v/s/+z/7f/t//D/8P/y
//L/8v/y//L/8v/x//D/8f/w//D/8f/x//H/9v/2//b/9v/6//z//P/8//z//f/9//7/
AAABAAIABAAHAAgACQAKAAkADAAMAA4AEAASABUAGQAYABkAGgAZABsAIAAhACQAKAAr
AC8AMwA0ADgAPABAAEUASQBPAFIAWABdAGAAZQBqAG4AcgB0AHkAfAB8AH8AfwB/AIAA
gAB/AH4AfQB7AHsAegB5AHgAdgByAHAAbgBrAGUAYABdAFcAUgBNAEYAQAA7ADYAMgAv
ACoAJQAgABsAFwATAA4ADAAKAAcABgAEAAIA///9//v/+//7//r/+f/4//f/9//4//j/
+P/3//n/+v/6//r/+f/4//f/+P/4//f/9P/2//j/+v/7//r/+P/6//r/+f/5//n/+f/7
//v/+//8//z//v/+//7//P/8//z//P/5//v//P/8//v/+//7//z//P/8//z/+//7//z/
/P/8//z//P/6//r/+v/3//f/9v/2//f/9//3//T/9f/2//f/+P/1//X/9f/1//X/9f/2
//b/9v/2//T/9P/0//T/9f/1//T/9P/0//P/8//z//P/8//z//L/8v/z//P/9P/0//T/
9P/0//D/8P/x//H/8f/y//T/9f/0//L/8f/w//L/8v/y//L/8P/w//D/8P/y//L/8v/y
//L/8v/z//P/9v/3//j/+f/4//j/+v/7//7///8BAAEAAQABAAAAAAD+////AAAAAP//
AAABAP///P/6//j/9//2//X/9P/z//P/8f/w//D/8f/v/+3/7f/u/+7/7P/s/+3/7v/u
/+7/7v/x//H/8f/v/+//7//v/+7/7v/s/+//9v/7/wMACgAVACAALwA/AEwAVABjAHkA
ggB4AGYARgAXAOL/qf+C/3P/bP9e/1j/Y/90/4H/jP+Y/6X/t//O/+T/7v/x//P/9P/2
//j/9f/0//P/8v/y//P/8//z//L/8v/x//D/8v/0//b/9v/0//T/9f/1//b/9v/4//j/
+P/4//j/+P/2//b/+P/4//b/9//3//f/+v/6//r/+v/6//z//P/8/wAAAQABAAIAAwAD
AAMABAADAAQABQAGAAgADAANABAADwAQABIAFQAVABcAGQAZABkAHgAfACIAIwAlACgA
KwAsADAANAA4ADsAPwBFAEgATgBTAFYAWwBdAGAAYwBkAGkAbABsAG8AcQBxAHIAcgBz
AHQAdQB1AHYAdAByAHAAcABsAGoAaABmAGEAXQBbAFgAVABQAEoARQBBAD0AOgA2ADIA
LgAqACcAJQAjACAAHgAcABkAGAAUABIADwANAAsACwALAAoABwAGAAUABQAGAAYABgAF
AAUABgAGAAYABgAGAAYACAAKAAkABgAIAAkACgAKAAgACgAMAAwACwAJAAkACQALAAsA
CwAMAAwACgAKAAoACAAKAAoACgAHAAkACgAKAAkACQAJAAoACgAKAAoACQAJAAoACgAK
AAoADAAKAAoACgAHAAcABgAGAAcABwAHAAQABgAGAAYABgAHAAcABwAHAAYABQAFAAQA
BAAEAAIAAgAEAAQABQAFAAQABAAEAAMAAwADAAMAAwABAAAAAAABAAMAAgACAAIAAgAC
AAIAAgACAAAAAAABAAEA/v/+//////////7//v/+/wAAAAAAAAAA/v/+//7//v/+//7/
/v/+/wAAAAABAAEAAgADAAQABQAIAAgACgALAA4ADwARABEADgANAAsACgAKAAsADAAM
AAoACgAKAAcABAACAAAA///9//3//f/9//3/+//6//r//f/7//n/+f/6//r/+P/4//j/
+P/3//b/9v/5//n/+f/5//n/+f/5//z//P/8/wEABAALABcAIgAvAEIAVQBdAGQAegCT
AJsAjgB4AF4AMgD7/8L/mf+A/2//Yv9k/27/ff+K/5X/oP+y/8n/4f/y//r//P8BAP3/
/P/8//z//f/8//v/+v/4//n/+f/5//z//P/7//r/+v/8//7//v/9//z//P/7//7//v8A
AAAAAAAAAAAAAAD+//7/AAAAAAIAAwADAAMABAAEAAQABAAGAAgACAAIAAoACwALAAwA
DAANAA4AEAATABQAFQAWABcAGgAaABwAHAAcAB0AHwAjACUAJwAnACsAMAAxADQANgA5
AD0AQQBCAEYASgBOAFUAWQBfAGIAaABtAHAAdQB6AH4AggCEAIkAjACMAI8AkQCRAJIA
kgCUAJQAlACTAJIAkACOAIwAiACEAIIAgAB/AHkAdABxAGsAZgBhAFoAUQBLAEUAQAA7
ADYAMQAsACgAJQAiAB4AGAAWABMAEgAOAAwACQAHAAMAAwADAAIAAwACAAEAAQD+//7/
/v/9//v//P/8//z//v/+//7/AAAAAP///P/+////AAAAAP7//v8AAAAA///9//3//f//
//3//f/+//7/AAAAAAAA/v8BAAIAAwABAAIAAgABAP//AQABAAIAAgAAAAAA/////wAA
AAAAAAAAAAD+//7//v/9//3//P/8//3//f/9//r//P/8//z//P/7//v/+//7//n/+f/6
//r/+P/4//b/9v/2//b/9//3//j/+P/4//f/9//3//f/9//1//T/9P/1//f/9v/0//b/
9P/0//T/9P/0//T/9P/0//X/9f/0//T/9f/1//f/9v/2//b/9P/0//T/9P/y//L/8v/y
//L/8v/y//L/8//0//b/9//2//f/+P/5//r/+v/8//3//v///wEAAQD//////v/+//z/
/f/+//7/+v/6//r/9//3//b/9f/1//P/8//z//P/8//x//D/8P/z//H/7//v/+7/7v/s
/+z/7v/u/+3/7P/s/+//7//v/+3/7f/t/+3/8P/w//L/8//6/wkAFQAgADcATgBXAGUA
gACcAK0AqQCgAJYAdABAAAkA0P+d/3b/Yf9Y/17/av93/4b/lf+m/7z/0//j/+z/8v/0
//P/8f/w//D/8P/x//D/7//u/+7/7//v/+//8P/w/+//7v/u//D/8v/y//L/8v/z//P/
9v/2//j/+P/2//b/9v/2//j/+P/6//r/+v/7//v/+//+//7//v/+/wAAAgACAAIABgAH
AAcACAAIAAkACgAMAA0ADgAPABAAEQAUABQAFgAYABoAHQAhACUAJwApACkAKwAwADEA
NAA4ADsAPwBDAEgATABQAFQAWwBfAGUAaABwAHUAeAB9AIQAiACMAI4AkwCWAJYAmQCb
AJsAnACcAJwAnACcAJsAmACWAJQAkgCOAIoAiACGAIEAewB2AHMAbABmAGAAWABRAEsA
RQBAADkANAAvACoAJgAjACAAHAAVABIADgAMAAwACgAHAAUAAQABAAEAAAD///7//f/9
//z//P/8//v/+//8//z//P/6//r/+v/8//3//f/7//7//f/+//7//P/+/wAAAAD///3/
/f/9/////////wAAAAAAAAAAAAD+/wIAAgACAP//AAAAAP///f//////AAAAAP7//v/9
//3//v/+//7//v/+//z//P/8//v/+//6//r//f/9//3/+v/4//j/+P/4//f/9//3//f/
9//3//j/+P/2//b/9P/0//b/9v/3//f/9v/2//b/9f/1//X/9f/1//X/9P/0//X/9//2
//T/8v/y//L/8v/y//L/8//z//L/8v/z//P/8f/w//D/8P/x//L/8//0//P/8v/x//D/
8v/y//L/8v/z//T/9v/3//b/9//4//n/+v/6//z//f/7//v//P/7//3//f/8//z/+//7
//v/+v/4//j/+P/1//L/8P/u/+3/7v/v//D/8f/z//H/8P/w//X/8//x//H/8P/w/+7/
7v/u/+7/7f/s/+7/8f/x//H/7//v/+//7//y//D/9P/9/wYAEwAlADYASwBeAG0AewCW
ALAAswCnAJQAdgBAAPz/wf+W/3n/Xv9P/1L/YP9w/33/iv+X/6r/vv/V/+X/7v/0//j/
9//3//b/9v/2//X/9P/z//L/8P/x//H/8f/0//T/8//y//T/9v/4//j/9v/2//f/9//6
//r//P/8//r/+v/6//r/+v/6//z//P/8//3//f/9/wAAAAAAAAAAAgAEAAQABAAIAAkA
CQAKAAwADQAOABAAEQASABMAFAAVABgAGAAaABkAGgAcAB8AIwAlACcAJwApAC4ALwAy
ADYAOQA9AEEARABIAEwAUABTAFcAXQBgAGYAawBuAHMAeAB8AIAAggCDAIYAhgCJAIsA
iwCMAIwAiwCKAIkAhwCGAIQAggCAAH4AegB4AHYAcQBrAGYAYwBfAFoAVQBOAEgAQwA+
ADoANgAyAC4AKgAlACEAHQAYABQAEgAPAA4ADgAMAAkABwAHAAcABwAGAAcABgAFAAUA
BgAGAAYABQADAAQABAAEAAYABgAGAAgACAAHAAQABgAHAAgACAAGAAgACgAKAAkABwAH
AAcACQALAAsADAAMAAoACgAKAAgADAAMAAwACQAJAAoACgAJAAgABwAHAAYABwAIAAgA
CQAIAAgACAAIAAgABgAGAAYABQAFAAQABAAFAAUABQACAAQABAAEAAQAAQABAAEAAQAB
AAEAAgACAAIAAgAAAAAA/v/+//////8AAAAAAAD////////////////+//7///8BAAAA
/P/+//7//v/+//7//v///////v/+///////9//z//P/8//7//v/+//7//v/+//7//v/+
//7//v/+//7//v//////AgADAAQABQAGAAYACAAJAAkACQAKAAkABwAHAAYABgAFAAUA
BQAEAAAAAAAAAP3//P/6//j/9//5//n/+f/5//z/+//7//z////9//v/+//8//z/+v/6
//r/+v/5//j/+P/7//v/+//5//n/+f/5//z//P/6////BgAPABcAIgArADgASwBhAHAA
eACJAJkAmgCOAH4AUgATANj/pf+E/3n/cP9i/2L/c/+E/4//mv+m/7f/z//k//L//v8D
AAIAAgADAAQAAQAAAP///v/+//////////7//v/9//z//P/+/wAAAAACAAIAAwADAAQA
BAAGAAYABAAEAAQABAAEAAQABgAGAAYABwAHAAcACQAIAAcABgAKAAwADAAMAA4ADwAP
ABAAEgATABQAFgAVABYAFwAYABkAHAAcAB4AHQAeACAAIwAjACUAJwAnACkALgAvADIA
MgA1ADkAPQA+AEIARgBKAE0AUQBXAFoAXgBjAGYAawBuAHIAdgB4AHsAfgB+AIEAgQCB
AIIAggCEAIQAhACDAIQAggCAAH4AfgB6AHgAdgB0AG8AawBpAGQAYABcAFYAUwBPAEsA
SABFAEAAOwA2ADIALwAsACgAJQAkACIAIgAeABwAGQAXABMAEwATABIAEQAQAA8ADwAQ
ABAAEAAPAA0ADgAOAA4ADgAOAA4AEAAQAA8ADAAOABEAEgASABAAEgAUABQAEwARABEA
EQATABUAFQAWABYAFAAUABQAEgAUABQAFAARABMAFAAUABMAEwATABQAFAASABIAEQAR
ABAAEAAQABAAEQAQABEAEgATABMAEgASABEAEQARAA4ADgAOAA4ADgANAA0ADQANAA0A
DQAOAA4ADAAMAAoACgAKAAoACwALAAoACgAKAAkACQAJAAkACQAJAAgACAAJAAcACAAM
AA4ACAAIAAgACAAIAAgACAAJAAkABgAGAAcABwAJAAgACAAIAAgACAAIAAgABgAGAAYA
BgAGAAYABgAGAAgACAAJAAkADAANAA4ADwAQABAAEgATABMAEwAUABMAEQARABAAEAAP
AA8ADwAOAAoACgAKAAcABgAEAAIAAQAEAAUABgAHAAkABwAGAAYABwAFAAMAAwAEAAQA
AgACAAIAAgABAAAAAAADAAMAAwADAAMAAwADAAYABgAKAA8AFgAhADEAQgBTAGYAdQCD
AJQAsAC/ALkArgCcAG4AMAD1/8T/nf+C/3X/cP92/4L/i/+W/6X/vP/W/+X/8f8CAAoA
DAALAAcABgAGAAYABQAEAAMAAgAEAAUABQAFAAgACAAHAAYABQAGAAcABgAIAAgACQAJ
AAoACgAMAAwADAAMAAwADAAMAAwADgAOAA4ADwAPAA8AEAAQABAAEAAUABYAFgAWABYA
FwAXABgAGgAbABwAHgAfACAAIQAiACEAJAAkACYAKAAqAC0AMQAxADMANQA1ADkAPgA/
AEIARgBJAE0AUQBWAFoAXgBiAGkAbQBzAHYAfACBAIQAiQCOAJIAlgCYAJ0AoACgAKMA
pQClAKYApgCoAKgAqACnAKYApACiAKAAnACYAJYAlACQAIkAgwB/AHgAcgBsAGQAXgBZ
AFQAUABIAEIAPAA2ADQAMQAuACoAJAAiAB8AHgAaABgAFQATABEAEQARABAADwAOAA0A
DQAKAAoACgAJAAkACgAKAAoACgAKAAoADAAMAAsACAAKAAsADAAMAAoADAAOAA4ADQAL
AAsACwANAAsACwAMAAwADgAOAA4ADAAQABAAEAANAA0ADgAOAA0ACwALAAwADAAMAAwA
CwALAAwADAAMAAwADAAKAAoACgAJAAkACAAIAAkACQAJAAYABgAGAAYABgAHAAcABwAH
AAYABQAFAAQABgAGAAQABAAEAAQABQAFAAIAAgACAAEAAwADAAMAAwADAAIAAgADAAUA
BAACAAQACAACAAQABAAEAAQAAgACAAMAAwAAAAAAAQABAAMAAgACAAIAAgACAAIAAgAE
AAQABAAEAAIAAgACAAIAAgACAAMAAwAGAAcACAAJAAgACAAKAAsADAANAA8ADwAOAA0A
CwAKAAcABwAHAAYABgAGAAYAAwACAAIAAgADAAcACQALAA0ADwANAAwADAARAA8ADQAN
AA4ADgAMAAwADgAOAA0ADAAOABEAEQARABEAEQARABEAEAAUAB4AHwAoADkATQBeAHEA
hgCXAKcAwgDaANsAzwDCAKQAcAA0APv/xv+f/4j/ff98/4b/mP+l/7D/x//i//b/BQAR
ABgAGgAYABcAFgAWABcAGAAXABYAFQAUABUAFwAYABkAGAAYABcAFgAYABoAHAAcABwA
HAAdAB0AHgAeACAAIAAhACIAIwAkACIAIgAkACQAJAAlACUAJQApACoAKwAsAC0ALgAt
ACwALwAxADIANAA2ADcAOAA6AD0APgA/AEAAQQBEAEQARgBHAEgASgBNAFAAUwBWAFcA
WwBgAGEAZABoAGsAbwBzAHkAfgCDAIgAjwCTAJkAnACkAKkArACxALYAugC+AMAAxQDI
AMgAywDLAMsAzADMAMwAzADMAMsAyQDGAMMAwAC8ALgAtgC0AK8AqQCkAKEAmACSAIwA
hAB+AHkAdABwAGkAZABfAFoAVgBTAFAATABGAEQAQQBAAEAAPgA7ADkANwA3ADcANgA3
ADYANQA1ADQANAA0ADMANQA2ADYANgA0ADQANAA2ADcANwA1ADgANwA4ADgANgA4ADoA
OgA5ADkAOQA5ADsAPQA9AD4APgA/AEAAQQBAAEEAQAA/ADsAOwA8ADwAOwA9AD0APgA+
AD4APgA9AD0APQA8ADsAOgA6ADgAOAA4ADUANQA0ADQANwA3ADcANAAyADIAMgAyADEA
MwAvAA==
         </WaveFormData>
      </LeadData>
      <LeadData>
         <LeadByteCountTotal>10000</LeadByteCountTotal>
         <LeadTimeOffset>0</LeadTimeOffset>
         <LeadSampleCountTotal>5000</LeadSampleCountTotal>
         <LeadAmplitudeUnitsPerBit>4.88</LeadAmplitudeUnitsPerBit>
         <LeadAmplitudeUnits>��V</LeadAmplitudeUnits>
         <LeadHighLimit>2147483647</LeadHighLimit>
         <LeadLowLimit>268435456</LeadLowLimit>
         <LeadID>V3</LeadID>
         <LeadOffsetFirstSample>0</LeadOffsetFirstSample>
         <FirstSampleBaseline>0</FirstSampleBaseline>
         <LeadSampleSize>2</LeadSampleSize>
         <LeadOff>FALSE</LeadOff>
         <BaselineSway>FALSE</BaselineSway>
         <ExcessiveACNoise>FALSE</ExcessiveACNoise>
         <MuscleNoise>FALSE</MuscleNoise>
         <LeadDataCRC32>734625867</LeadDataCRC32>
         <WaveFormData>
8P/w//D/8P/u/+7/7v/u/+7/7v/u/+7/7P/s/+z/7P/q/+r/6v/q/+j/6P/o/+j/6v/q
/+r/6v/p/+j/5//m/+j/6P/o/+j/5v/m/+b/5v/l/+T/4//i/+L/4v/i/+L/4v/i/+L/
4v/k/+T/5P/k/+L/4v/i/+L/4f/h/+H/4f/h/+H/4f/h/+D/4P/g/+H/3//f/97/3f/d
/93/3v/e/+D/4P/g/+D/3//f/+D/4f/i/+P/5P/l/+j/6f/p/+n/6//s/+7/7v/w//D/
8P/x//L/9f/2//f/9f/0//H/7f/r/+n/5//n/+T/4//j/+L/3//e/97/3v/d/9v/2v/a
/9z/2//b/9v/2//Z/9n/2v/b/9z/3P/b/93/3v/f/9//2f/S/9D/1v/b/+L/8f8GACYA
VACNANEAIAFlAZgBvwHfAd4BsQFpARMBowAsANj/rv+U/4P/ef93/4H/lP+o/7T/v//J
/87/0//W/9P/0v/R/9H/0f/R/9H/0f/P/9D/0f/S/9L/0v/S/9L/0v/U/9T/1P/U/9X/
1//Y/9j/2P/X/9b/1v/W/9f/2P/Y/9n/2f/Z/93/3f/d/9//3v/e/97/3//f/+H/4v/i
/+T/5f/l/+X/6v/r/+v/7P/s/+3/7v/v//L/8//z//X/+v/6//v//f8AAAIABAAGAAoA
DQAQABMAFAAXABkAHQAjACcAKwAvADMAOQA+AEMATABQAFUAWwBfAGUAaQBtAG8AdAB2
AHkAeQB7AHsAfAB8AHwAewB4AHkAeAB2AHQAcABsAGkAZgBgAFsAVQBRAEoARAA9ADUA
MQAsACYAIQAdABkAEgAOAAkABQABAP7//P/4//b/8//y//D/7//t/+v/6//s/+z/6v/p
/+n/6f/m/+b/5f/l/+f/5//n/+b/5v/n/+f/6f/o/+f/5f/k/+X/6P/p/+r/6P/p/+n/
6f/r/+v/6//s/+z/7f/t/+3/7P/s/+z/7P/u/+7/7v/u/+//7//v/+7/8P/x//H/8f/v
/+3/7f/t/+//7//w//D/7v/t/+3/7P/s/+z/6//r/+3/7f/s/+v/6f/o/+j/6f/p/+j/
6P/p/+n/6P/o/+j/6v/q/+n/6f/n/+f/5//m/+X/5f/l/+T/5v/m/+f/5//o/+r/6P/o
/+X/5P/j/+L/5P/j/+P/4//l/+X/5f/l/+X/5P/k/+T/5f/l/+X/5P/j/+P/4//k/+T/
5P/k/+T/5P/l/+X/5v/l/+b/5//o/+v/7P/t/+3/7f/v//D/8v/0//T/9P/0//b/9//6
//v/+//8//z/+v/0//H/7v/r/+n/6P/n/+f/6P/n/+b/5v/k/+P/4f/g/+H/4v/i/+P/
4//j/+H/4f/g/+H/4v/i/+P/4//k/+X/4//h/97/3v/c/+H/7P/9/w4AJgBOAIkAywAY
AV0BjAGtAdEB1gGpAWMBDQGlADQA3v+s/5D/g/+B/3v/f/+S/6b/tP+//83/1P/Z/9r/
2v/a/9r/2//b/9v/2//b/9v/3P/d/97/3v/e/97/3v/c/97/3v/e/93/3f/e/97/4P/i
/+P/5P/i/+L/4//k/+T/5f/l/+X/5//n/+f/6f/q/+r/6v/r/+v/7f/u/+7/8v/z//P/
8//0//X/9f/2//j/+f/6//v//f///wAAAwAEAAQABQAHAAoADAAOABAAEgAVABgAGwAg
ACUAKQAvADEANQA5AD0AQwBJAE4AUwBcAGAAZQBrAHEAdwB7AH8AgQCGAIgAiwCLAI0A
jQCOAI0AjgCOAIwAiQCIAIYAhACAAHwAeQB2AHQAbwBpAGUAXgBYAFEASQBBADwANgAx
AC0AKQAiAB4AGQAVABEADgAKAAYABAABAP7//P/7//n/+P/3//f/9v/0//P/8//z//T/
9P/z//P/8//z//P/8v/w//H/8f/z//X/9f/0//T/9P/2//b/9v/4//n/+f/5//f/9//3
//j/+v/7//v/+//8//z//P/8//v/+v/5//j/+f/5//n/+P/5//v//P/9//v/+f/5//n/
9//3//j/+P/4//f/9//2//j/+P/3//f/9//3//b/9f/3//b/9v/3//b/9P/z//P/8//y
//L/8v/y//L/8f/x//H/8f/x//D/8f/x//H/8P/s/+z/7//v/+7/8P/w//D/8P/w/+//
7//v/+3/7f/t/+3/7f/s/+z/7P/t/+3/7f/s/+n/6f/p/+r/6v/q/+r/6v/q/+v/6//s
/+z/7P/s/+z/7//w//H/8f/y//X/9//6//n/+P/3//b/+v/7//7///8BAAIAAgAAAPv/
+f/3//X/8//y//H/8f/u/+3/7P/s/+v/6f/m/+T/5f/m/+b/5//n/+f/5f/l/+b/5//o
/+j/5//n/+j/6f/n/+f/5v/i/+D/4//o//P/AAAQACgATwCBALgA/wBSAYkBowG2AbcB
iQE7AekAlAA2AN7/nv99/3H/cf9z/3r/iP+Y/6n/vf/K/9H/2v/b/9z/3f/f/9//3//f
/9//3f/e/9//4P/i/+L/4v/i/+L/5P/k/+T/5f/l/+b/5v/m/+b/5f/k/+b/5v/n/+j/
6v/r/+v/6//s/+v/6v/r/+7/7v/u/+//7//x//L/8v/0//X/9f/1//r/+//7//z//f/9
//3//f/8//3//f///wQABAAFAAcACAAKAAwADgAQABMAFgAZABkAHQAgACUAKwAvADMA
NwA/AEUASgBPAFcAXABiAGkAcQB3AHsAfwCBAIYAiACLAI8AkQCRAJIAlQCWAJYAlACR
AJAAjgCMAIgAhACBAH4AeABzAG0AaQBjAFwAVABLAEUAQAA6ADUAMQAtACYAIgAcABcA
EgAOAAwACAAGAAMAAAD+//3/+//6//n/+f/4//T/8//z//P/8P/w/+//7//v/+//7//u
/+//8f/y//X/8//z//L/8v/x//L/8f/w/+7/7//v/+//8v/z//T/9v/1//X/9P/z//T/
9P/0//T/9v/2//b/9v/1//X/9f/0//T/9f/1//X/9f/z//P/8//z//P/9P/0//T/8//z
//L/9P/0//P/8//z//P/8v/x//H/8P/w//H/7//u/+7/7//t/+z/7P/s/+7/7v/t/+3/
7f/t/+3/7P/p/+n/6f/o/+j/7P/t/+v/6v/q/+r/6v/q/+z/6//r/+v/6v/p/+j/5//n
/+b/5v/m/+n/6f/p/+j/5f/l/+X/5v/m/+b/5v/m/+b/5//n/+j/6P/o/+j/6P/p/+r/
6//r/+3/7//w//L/8//0//X/9v/1//X/9//3//j/+v/7//r/+f/3//X/8//w/+7/7P/r
/+r/6f/o/+j/6P/n/+X/5P/i/+L/4f/h/+P/4//h/+H/4P/h/+L/4v/f/9//4P/h/+P/
5f/o/+L/2v/d/+L/6f/u//b/BAAdAEMAcACnAO4AOwF1AZgBrQGtAYkBSQH6AKQASADw
/63/gf9p/2f/bv92/4D/k/+j/7L/w//U/9b/1v/W/9f/2P/Z/9r/2//b/9z/3f/e/+D/
4P/g/+D/3//g/9//3v/f/9//4P/g/+H/4v/i/+L/4v/i/+P/5P/m/+f/5//n/+j/5//m
/+f/6v/q/+r/6//r/+3/7v/u//D/8f/x//H/9P/1//X/9v/4//n/+v/7//v/+//6//v/
/v/+////AQAEAAYACAAKAAoADQAQABMAFwAbAB4AIwAlACkALQAxADUAOwBAAEUATgBS
AFcAXQBlAGsAbwBzAHkAfgCAAIMAhgCJAIoAjACPAJAAkACOAI0AjACKAIgAiACEAIEA
fgB6AHUAbwBrAGgAYgBbAFMATQBIAEIAPQA2ADEAKQAkAB0AGQAVABIADgAKAAgABQAA
AP7//f/7//b/9f/1//T/8P/v/+//7//u/+7/7f/t/+v/6//r/+r/7P/t/+3/7//v/+//
7v/u/+z/7v/u/+7/7v/v/+//7//v/+//7//w//D/8f/x//H/8v/y//L/8v/0//T/9P/0
//P/8//z//L/8v/z//P/8//z//H/8f/x//P/8//0//T/8v/x//H/8P/u/+7/7f/t/+7/
7//v/+//7//u/+7/7//t/+z/7P/t/+3/7P/s/+z/6v/q/+n/6f/r/+v/6//q/+n/6f/p
/+j/5//m/+b/5f/m/+b/5v/m/+b/5v/l/+X/5v/m/+b/5v/m/+T/4v/k/+T/5P/k/+L/
4f/h/+H/4//j/+P/4//j/+L/4v/i/+H/4f/h/+D/4P/h/+L/5P/i/+L/4v/i/+D/4f/h
/+L/4f/i/+P/5P/n/+j/6f/p/+v/7f/u//D/8P/w//D/8P/x//H/8//z//X/9v/2//T/
7//t/+v/6f/o/+b/5P/j/+L/4f/g/+D/4P/f/93/3P/c/9z/2//b/9v/2//Z/9n/2v/b
/9z/3P/Z/9n/2v/b/9v/2f/W/9L/zv/T/+D/7f/4/wwAMABjAJ8A6AA9AXoBoQHHAeQB
zQGTAUsB7wB8ABIAzP+g/4f/ef91/3f/gv+S/6L/s//B/8j/zf/Q/8//zv/N/83/zf/N
/83/zf/L/8z/zf/O/87/zv/O/87/zv/Q/9D/0P/P/8//0P/Q/9H/0v/S/9L/0v/S/9P/
1P/U/9X/1f/V/9f/1//X/9n/2v/a/9r/2//b/93/3v/e/9//3//e/93/4f/j/+T/5v/m
/+f/6P/p/+r/6//r/+3/8P/w//H/8//2//j/+v/8/wAAAwAGAAkACQANABAAFQAZAB0A
IQAlACkALwA0ADkAPgBCAEcATQBTAFkAXQBhAGUAagBsAG8AbwBxAHEAcgBzAHQAdABy
AG8AbgBsAGoAagBmAGMAYABcAFcAUQBNAEoARAA9ADUAMQAsACYAIQAZABUADgAKAAYA
AwAAAP7/+P/0//L/7//q/+j/5//l/+L/4f/h/+D/4P/f/9//3//e/97/3f/d/93/3f/d
/9z/2v/b/9v/3f/d/93/3P/c/9r/3P/c/9z/3P/d/93/3f/f/9//3//g/+L/4//j/+P/
4f/g/9//3v/f/+D/4f/i/+P/4//j/+L/4v/j/+P/4//j/+H/4f/h/+H/4f/i/+L/4v/h
/+H/4P/g/+D/3//f/9//3//e/93/3f/c/9z/3f/b/9r/2v/b/9v/2v/a/9r/3P/c/9v/
2//a/9n/2P/W/9f/1//X/9b/1v/W/9f/1//W/9b/1v/W/9T/1P/T/9P/1v/Y/9b/1P/S
/9L/0v/S/9T/0//T/9P/1f/V/9X/1f/T/9L/0v/S/9X/1f/V/9T/0f/R/9H/0v/S/9L/
0v/S/9T/1f/V/9b/1//Y/9n/2v/b/9z/3f/d/93/3//g/+L/5P/k/+T/5P/l/+X/5//n
/+b/5v/l/+L/3//d/9v/2f/Z/9j/1//X/9T/0//S/9L/0//T/9L/0v/S/9L/0f/R/8//
z//N/83/zv/P/9D/0P/R/9H/0v/T/9P/z//K/8r/zP/P/9r/5//y/wYALABdAJcA3gAp
AWYBiwGtAcABqQFtAR0BvwBQAOz/rP+K/3f/b/9r/2v/eP+K/5z/r/+7/8L/x//M/8v/
yv/J/8n/y//L/8v/y//J/8r/y//M/87/zv/O/87/0P/S/9L/0v/P/8//0P/Q/9P/1P/U
/9T/1P/U/9X/1v/U/9X/1f/V/9f/1//X/9n/2//c/93/3//d/9//4P/g/+L/4//j/+P/
5P/l/+X/5v/q/+v/7P/t/+7/7//v//H/9f/2//j/+//7//z//f/+/wIABQAIAAsADwAT
ABYAGwAfACMAJwArADEANwA8AEEASgBOAFMAWQBfAGUAaQBtAHMAeAB6AH0AfQB/AH8A
gAB/AIAAgAB+AH4AfgB9AHwAeAB0AHEAbgBqAGUAXwBbAFYAUABJAEEAOwA2ADAAKwAj
AB8AGAAUAA0ACQAFAAIA///8//v/+f/0//L/8f/v/+z/6//r/+r/6P/n/+f/5//m/+b/
5f/l/+f/5//n/+b/5P/l/+X/5//l/+X/5P/k/+X/6P/p/+r/6P/p/+n/6f/p/+n/6f/q
/+z/7f/t/+3/8P/w//D/8P/u/+7/7v/u/+3/7f/t/+z/7v/v/+//7//v/+3/7f/t/+v/
6//s/+z/7v/t/+3/7P/q/+r/6f/p/+n/6f/o/+f/6f/o/+j/6f/n/+b/5v/n/+f/5v/m
/+b/5P/k/+P/4//l/+X/5f/k/+H/4f/h/+D/4v/i/+P/4//g/+D/4P/g/97/4P/i/+L/
4v/i/+H/3//e/93/3v/f/+D/4f/f/97/3v/e/9//3//f/97/3f/d/93/3v/e/97/3v/e
/97/3//f/+D/4//k/+X/5v/l/+b/5//n/+n/6//s/+7/7v/u/+7/7v/t/+3/7//v//H/
8v/y//D/7//t/+v/6f/o/+b/5P/j/+T/4//i/+L/4f/f/9z/2v/c/9z/2//b/9v/2//Z
/9n/2v/b/9z/3P/b/9v/3P/d/9v/2//a/9j/2P/X/9r/4f/q//T/BgAjAEsAfgC9AA4B
VQGBAZwBrwGhAW0BHwHMAHQAFADC/43/cf9n/2n/bP92/4T/lf+n/7j/w//I/8z/zv/Q
/9P/0//T/9P/0//V/9b/1//Y/9b/1v/W/9b/2P/a/9r/2v/X/9f/2P/Y/9v/3P/c/9z/
2v/a/9v/3P/c/93/3f/d/9//3//f/+H/4v/i/+L/4//j/+X/5v/m/+r/6//r/+v/7P/t
/+3/7v/u/+//8P/x//T/9f/1//f/+P/4//n/+//+/wAAAgAEAAQABwAKAA0ADQARABQA
GQAfACMAJwArADEANwA8AEEASQBOAFQAWwBfAGUAaQBtAHIAeAB7AH8AggCFAIYAiACL
AIwAjACKAIkAiACGAIQAggB+AHsAeAB2AHEAawBnAGIAXABVAE0ARwBCADwANwAwACsA
IwAeABsAFwATABAACgAGAAQAAQD9//r/+P/1//L/8f/x//D/7P/r/+v/6//q/+r/6f/p
/+f/5//n/+b/5v/n/+f/6f/p/+n/6P/o/+j/6v/q/+r/6P/p/+n/6f/p/+n/6f/q/+r/
6//r/+v/6v/q/+r/6v/s/+z/7P/s/+3/7f/t/+z/6v/r/+v/6//t/+v/6//r/+v/6//s
/+z/7P/r/+v/6v/q/+r/6f/p/+f/5//m/+X/5//m/+b/5//n/+b/5v/n/+X/5P/k/+T/
4v/i/+H/4f/j/+P/4//i/+P/4//j/+L/4f/g/+D/3//e/97/3v/e/+L/4P/f/9//3v/e
/97/3v/e/97/3f/d/93/2//b/9v/2//d/9z/3P/c/9v/2//b/9r/2v/b/9z/3v/c/9z/
3P/c/97/3//f/+D/4f/i/+P/5P/n/+j/6f/p/+v/7f/u//D/7//u/+3/7P/v/+//8f/x
//H/8v/y//D/6//p/+f/5f/l/+T/4//j/+L/4f/g/+D/4P/f/93/3P/c/9z/2//b/9v/
2//Z/9n/3P/d/97/3v/d/93/3v/f/9//3//c/9j/1P/X/+D/6//2/wwALgBdAJEA2AAr
AW4BmQG5AdIBwwGJAT0B5wB8ABQAyv+g/4X/ef93/3n/gv+U/6b/t//F/8z/0f/W/9T/
1P/U/9X/1//X/9f/1//V/9b/1//Y/9j/2P/Y/9j/2P/a/9r/2v/Z/9n/2v/a/9v/3P/c
/9z/3P/c/93/3v/e/9//3//f/+H/4f/h/+P/4v/i/+L/4//j/+X/5v/m/+r/6//r/+v/
7f/t/+z/7P/w//H/8v/z//T/9f/1//f/+P/4//n/+//+/wAAAgAEAAYACQAMAA8AEQAV
ABgAHQAfACMAJwArADEANwA8AEEARgBKAE8AVQBZAF8AYwBnAGsAcAByAHUAeQB7AHsA
fAB9AH4AfgB8AHsAegB4AHYAcgBuAGsAaABlAGEAXABZAFYAUABJAEEAOQA0AC4AKQAh
AB0AFgASAA8ACwAHAAQAAAD8//r/9//0//L/8f/v/+r/6f/p/+j/6P/n/+f/5//m/+b/
5f/l/+X/5f/l/+T/4v/j/+P/5f/l/+X/5P/k/+T/5v/m/+b/6P/p/+n/6f/p/+n/6f/q
/+n/6f/o/+f/6v/q/+r/6v/r/+z/7f/u/+3/7f/t/+z/7v/v/+//7//t/+v/6//r/+3/
7f/u/+7/7f/r/+r/6P/q/+r/6f/p/+n/6f/o/+f/6f/o/+j/6f/p/+j/6P/p/+f/5v/m
/+b/5f/k/+L/4f/j/+P/4//i/+P/4//j/+L/4v/i/+P/4//g/+D/4P/g/+D/4P/f/9//
4P/e/97/3v/e/97/4P/f/9//3//f/9//3//f/+H/4P/g/+D/3//f/9//3v/d/93/3f/e
/9z/3P/c/9z/3f/f/+D/4v/j/+T/5f/m/+X/5v/n/+f/5//p/+r/7P/q/+r/6v/q/+v/
6//t/+3/6//s/+z/6v/o/+f/5v/l/+X/5P/j/+P/4P/f/97/3v/e/93/2//a/9r/2v/Z
/9n/2f/Z/9f/1//a/9v/3P/c/9v/2//c/93/2//Z/9b/0P/Q/9v/5P/v/wYAJABKAH8A
wwAQAVUBhgGtAdcB3AGzAXUBIwGtADQA4v+0/5b/hf99/3v/g/+U/6b/sv+//8n/zv/R
/9D/0P/Q/9D/0f/R/9H/0f/R/9H/0v/T/9T/0v/S/9L/0v/S/9T/1P/U/9X/1f/W/9b/
1//Y/9j/2P/Y/9j/2f/a/9r/2//b/9v/3f/d/93/3//g/+D/4P/h/9//4f/i/+L/5v/n
/+f/5//q/+v/6//s/+z/7f/u/+//8v/z//P/9f/6//r/+//9/wAAAgAEAAYABgAJAAwA
DwARABUAGAAdACEAJQApAC0AMQA3ADwAQQBIAEwAUQBXAFsAYQBlAGkAawBwAHIAdQB3
AHkAeQB6AHsAfAB8AHoAdwB2AHQAcgByAG4AawBoAGYAYQBbAFcAUgBMAEUAPQA5ADQA
LgApACMAHwAYABQAEgAPAAwACgAFAAAA/f/5//f/9v/2//X/8P/v/+//7v/u/+3/7f/t
/+z/7P/r/+v/6//r/+v/6v/q/+v/6//t/+//7//u/+7/7v/w//D/8P/w//H/8f/x/+//
7//v//D/8v/z//P/8//2//b/9v/2//b/9v/2//b/9f/1//X/9P/0//X/9f/1//f/9f/1
//X/9f/1//b/9v/0//P/8//y//T/9P/z//P/9f/1//T/8//y//D/7//v//H/8P/w//H/
7//u/+7/7v/u/+7/7f/t/+//7//v/+7/7f/t/+3/7P/s/+z/7f/t/+r/6v/q/+r/8P/u
/+z/6v/q/+r/6v/s/+v/6//r/+v/6//r/+v/6//q/+r/6v/r/+v/6//q/+n/6f/p/+r/
6v/q/+r/6v/s/+3/7f/u/+//8P/x//L/8f/y//P/8//y//P/8//0//b/9v/2//b/9f/1
//f/9//3//j/+P/2//P/8f/v/+3/7v/u/+7/7//u/+3/7P/s/+3/7f/s/+z/6//q/+j/
5//n/+f/5f/l/+j/6f/q/+r/6P/n/+f/5//r/+X/4v/k/+j/8/8CABUALABOAH4AtwD/
AE4BiwGuAc0B4QHGAYEBMQHTAGUAAAC+/5z/iP9//33/gf+N/57/rP+8/8v/0//Y/93/
3v/e/97/3v/f/9//3//f/9//3f/e/9//4P/i/+L/4v/i/+L/5P/k/+T/4//j/+T/5P/l
/+b/5v/m/+b/5v/n/+j/6P/p/+n/6f/p/+n/6f/r/+3/7v/v//H/7//x//L/8v/0//X/
9f/1//j/+f/5//r//P/9//7///8AAAEAAQADAAQABAAFAAcACwAOABEAFAAYABsAHgAh
ACMAJwAqAC8AMwA3ADsAPwBFAEsAUABVAFwAYABlAGsAbwB1AHkAfQB/AIQAhgCJAI0A
jwCPAJAAkACQAI8AjACLAIoAiACGAIQAgAB9AHoAdABvAGkAZQBiAFwAVQBNAEUAQAA6
ADUAMQAtACYAIgAbABcAEwAQAAwACAAGAAMAAgAAAP///f/6//n/+f/4//f/9//4//n/
+P/4//f/9//1//X/9f/0//b/9//3//n/+f/5//j/+P/6//z//P/8//z//f/9//3/+//7
//v//P/+//////////7//v/+//7/AAAAAAAAAAABAAEAAQAAAP/////+//3//v/9//7/
///9//3//v/+//z/+//7//r/+v/6//n/+f/5//n/+P/3//n/+P/4//n/9//2//b/9//3
//b/9v/2//b/9v/1//X/9P/z//L/8P/w//H/8v/y//L/8v/z//P/8v/y//L/8v/0//L/
8P/w//D/8P/w//D/7//v/+//8f/x//H/8f/v/+7/7v/u/+//7//v/+7/7//v/+//8P/w
//D/8P/w//D/8f/x//L/9f/2//f/+P/3//j/+f/5//f/+f/6//z/+//6//n/+P/5//n/
+//7//r/+v/5//b/9P/z//L/8f/y//L/8v/z//P/8//z//T/9P/z//H/8P/w//D/7//v
/+3/7f/r/+v/6//r/+v/6v/p/+n/6v/r/+3/7f/s/+z/7P/t//T///8IABQALgBTAIUA
vgAHAVQBjwGzAdAB0wGrAWcBFQG4AFYA/P+0/4v/e/93/3n/fv+M/57/sf/D/87/1//e
/+H/4v/j/+X/5f/l/+X/5f/l/+b/5//o/+j/6P/o/+j/6P/q/+r/6v/r/+v/7P/s/+3/
7v/u/+7/7P/s/+3/7v/u/+//7//v/+//7//v//H/8v/y//L/8//0//f/+f/6//v/+//6
//n//v//////AAAAAAEAAgADAAYABwAHAAkACgAKAAsADQAOABAAEgAUABYAGQAcAB8A
IQAlACgALQAxADUAOQA9AEUASwBQAFUAXABgAGUAawBzAHkAfQCBAIUAigCMAI8AkQCT
AJMAlACXAJgAmACWAJcAlgCUAJIAkACMAIkAhgCCAH0AdwBzAHAAagBjAFsAVQBQAEoA
RQA9ADkAMgAuACcAIwAfABwAGgAWABQAEQANAAoACAAFAAIAAQABAAAA/f/7//r/+f/4
//j/9//3//f/9//3//b/9P/1//X/9//1//X/9P/0//X/+P/5//r/+P/5//n/+f/7//v/
+//8//r/+//7//v/+v/6//r/+v/8//z//P/8//3//f/9//z//P/9//3//f/7//n/+f/5
//n/+f/6//r/+v/5//n/+P/6//r/+f/5//f/9//2//X/8//y//L/8//1//T/9P/1//P/
8v/y//L/8v/y//H/8f/v/+//7//u/+3/7f/t/+z/7P/s/+3/7f/q/+r/6v/q/+r/6v/v
//H/6v/o/+j/6P/o/+j/5//n/+f/5//n/+f/5//p/+j/6P/o/+f/5//n/+b/5f/l/+X/
5v/m/+b/5v/m/+j/6f/p/+r/6//s/+3/7v/t/+7/7//v/+3/7//w//L/8v/y//L/8v/y
//H/8v/x/+//8P/w/+7/6//p/+f/5f/o/+j/6P/p/+r/6f/o/+j/5v/l/+P/4v/i/+L/
4f/h/9//3//d/93/3P/d/97/3v/d/93/3v/f/+H/3//c/9r/2v/j//L/AwAWADQAYACZ
ANsALAF3AaYBzQHxAewBtwFxASEBsQA4AOT/tP+W/4H/ef93/3//lP+q/7L/u//L/9T/
1f/U/9T/1P/U/9X/0//T/9P/0//V/9b/1//Y/9j/2P/Y/9j/1//Y/9f/1v/W/9f/2f/a
/9n/2v/a/9r/3P/c/93/3v/e/9//3//f/+H/4f/h/+P/4v/i/+L/4//k/+f/6f/q/+v/
6//q/+n/7P/t/+3/7v/y//P/9P/1//T/9f/1//f/+//8//7/AQACAAQABgAIAAoADQAQ
ABMAFwAbAB4AIwAlACkALQAxADkAPwBEAEkATgBSAFcAXQBhAGcAawBvAHUAegB8AH8A
gQCDAIMAhACFAIYAhgCEAIMAggCAAH4AfAB4AHUAcgBuAGkAYwBfAFgAUgBLAEMAPgA6
ADUAMQAqACUAHQAYABQAEQAOAAwABgACAAAA/f/6//j/9//1//L/8f/x//D/8P/v/+//
7//s/+z/6//r/+3/7f/t/+z/6v/r/+v/7f/t/+3/7P/s/+z/7v/u/+7/7//x//L/8//y
//H/8P/w//D/8f/x//H/9P/0//T/9P/0//T/9P/0//X/9f/1//T/9P/1//X/9f/1//P/
8//z//P/8//0//T/9P/z//P/8v/y//L/8f/x//P/8//y//H/7//u/+7/7//x//D/8P/x
/+//7v/u/+7/7v/u/+3/7f/v/+//7//u/+v/6//r/+r/6v/q/+v/6//q/+r/6v/q/+r/
6v/p/+n/7v/q/+r/6v/q/+r/6v/p/+n/6f/n/+f/5//n/+n/6P/o/+j/6f/p/+n/6P/p
/+n/6f/q/+j/6P/o/+j/6P/p/+n/6v/t/+7/7//w/+//8P/x//H/7//x//L/9P/0//T/
9P/0//T/8//0//P/9f/2//b/9P/0//P/8v/x//T/9v/4//v/+P/3//b/9v/3//f/9v/2
//T/9P/z//P/9f/1//P/8//2//f/+P/4//X/9f/2//f/9f/1//b/8v/0/wUAGAAnAEAA
bACkAOEAKQF2Aa0B0AH1AQMC3gGhAU8B4QBlAAoA2P+4/6T/nf+Z/53/r//E/9D/2v/l
/+v/8P/v/+7/8P/w//D/8f/x//H/8f/x//P/9P/1//b/9P/0//T/9P/2//j/+P/4//X/
9f/2//b/9//4//j/+P/5//r//P/+//z//f/9//3/////////AQAEAAQABAAFAAQABQAF
AAQACAAJAAkACQAMAA0ADQAOABIAEwAUABUAFgAXABcAGQAcABwAHQAfACQAJgAoACoA
LAAvADIANQA3ADsAPgBDAEkATQBRAFUAWwBhAGYAawBwAHQAeQB/AIMAiQCNAJEAkwCY
AJoAnQCfAKEAoQCiAKEAogCiAKAAnQCcAJoAmACWAJIAjwCMAIoAhQB/AHsAdgBwAGkA
YQBdAFgAUgBNAEkARQA+ADoANwAzAC8ALAAoACQAIgAfAB0AHAAcABsAGAAXABcAFgAW
ABUAFQAVABYAFgAVABUAFwAXABcAFgAUABUAFQAXABcAFwAWABYAFgAYABgAGAAaABsA
GwAbABsAGwAbABwAHgAfAB8AHwAiACIAIgAiACAAIAAgACAAHwAfAB8AHgAgACEAIQAh
ACMAIQAhACEAIAAfAB8AHgAcABsAGwAaABgAGAAXABcAGQAZABgAFwAVABQAFAAVABUA
FgAUAA==
         </WaveFormData>
      </LeadData>
      <LeadData>
         <LeadByteCountTotal>10000</LeadByteCountTotal>
         <LeadTimeOffset>0</LeadTimeOffset>
         <LeadSampleCountTotal>5000</LeadSampleCountTotal>
         <LeadAmplitudeUnitsPerBit>4.88</LeadAmplitudeUnitsPerBit>
         <LeadAmplitudeUnits>��V</LeadAmplitudeUnits>
         <LeadHighLimit>2147483647</LeadHighLimit>
         <LeadLowLimit>268435456</LeadLowLimit>
         <LeadID>V4</LeadID>
         <LeadOffsetFirstSample>0</LeadOffsetFirstSample>
         <FirstSampleBaseline>0</FirstSampleBaseline>
         <LeadSampleSize>2</LeadSampleSize>
         <LeadOff>FALSE</LeadOff>
         <BaselineSway>FALSE</BaselineSway>
         <ExcessiveACNoise>FALSE</ExcessiveACNoise>
         <MuscleNoise>FALSE</MuscleNoise>
         <LeadDataCRC32>2074668279</LeadDataCRC32>
         <WaveFormData>
+P/4//j/+P/2//b/9v/2//b/9v/2//b/9P/0//T/9P/0//T/9P/0//L/8v/y//L/9P/0
//T/9P/y//L/8v/y//L/8v/y//L/8v/y//L/8v/x//D/7//u//D/8P/w//D/7v/u/+7/
7v/w//D/8P/w/+7/7v/u/+7/7v/u/+3/7f/v/+//7//u/+z/7P/t/+3/7f/t/+3/7P/u
/+7/7v/u/+7/7//v/+//7f/t/+3/7v/u//D/8f/z//X/9f/1//X/9//6//r/+v/7//v/
+//7//3/AAABAAIAAgABAAAA/P/7//n/9//2//T/8v/y//L/8//x//H/8f/v/+3/7f/t
/+//7f/t/+3/7P/s/+z/7P/s/+3/7f/t/+3/7f/t/+3/6f/f/9z/3f/b/93/6f/7/xcA
RQCAAMMADQFaAZYBxwH2AQcC8AG9AWoB5gBfABAA7v/S/7r/sv+s/6v/tv/C/8f/zP/V
/9n/3P/f/97/3P/b/9z/3v/e/97/3v/c/93/3f/f/93/3f/d/93/3v/g/+D/4P/i/+L/
4v/g/+H/4P/f/93/3//f/+D/4P/i/+L/4v/i/+T/5f/n/+j/5//o/+f/5v/n/+j/6P/o
/+n/6v/q/+v/7P/t/+3/7v/x//H/8f/z//P/9P/1//b/9v/3//j/+v/7//z//f/+/wAA
AgADAAQABAAFAAcACgANABAAEwAWABkAGwAcAB4AIwAnACoALQAxADQAOAA6AD0AQQBC
AEQARQBGAEYASABKAEsASwBLAEsASQBJAEkARwBFAEQAQwBCAEAAPgA7ADgANQAwACoA
KAAlACIAHwAdABoAFgASABAADgALAAkACAAGAAUAAgD/////AAD+//7//v/+//7//f/8
//v/+v/4//n/+f/3//n/+v/6//n/+f/7//z//P/8//v/+P/3//n/+v/8//7//f/9//z/
+//7//v/+//7//v//P/+/////v//////AAAAAAAAAAAAAAIAAgACAAIAAQABAAAAAAD+
//7///////////////7//f/9//z//P/9//3/+//7///////+//7/+//5//j/9//2//b/
9v/2//f/9//4//n/+//7//r/+v/4//j/+P/4//f/9v/1//X/9P/0//P/8//1//f/9//0
//P/8v/x//D/8v/y//L/8f/z//P/8//z//D/8P/w//H/8//z//P/8//w//D/8P/w//L/
8v/z//P/8f/x//H/8f/w//D/8v/z//f/+f/5//n/+f/5//z//P/8//3//f/9////AAAC
AAIAAgADAAMAAwD///3/+v/3//X/9P/x//D/8v/x/+//7//v/+3/6//r/+z/7f/s/+3/
7f/s/+z/7P/q/+r/6//r/+3/7f/t/+3/6//p/+X/4P/b/9n/3//r//n/CwAzAHAAuQAD
AUwBiAG3AeoBBQL0AcEBcgH0AGsAEgDo/8z/uv+y/6r/o/+u/7j/v//I/9H/1f/Y/9n/
2f/Y/9j/2v/a/9r/2v/a/9r/2//b/93/3f/d/93/3f/c/97/3v/e/9z/3P/c/9r/3f/e
/9//3//f/9//4P/g/+D/4P/g/+D/4f/h/+L/4v/i/+T/5P/k/+P/5P/k/+T/5//o/+j/
6f/s/+3/7f/u/+3/7f/t/+//7//w//H/8v/y//P/9P/2//n/+v/7//z//f/+//7//v8B
AAMABgAKAAsADgARABQAFgAZABsAHgAkACkALQAxADMANgA6ADwAPQBBAEIARABHAEgA
SABKAEwATQBNAE0ASwBJAEkASQBIAEcARwBHAEIAQAA+ADsAOQA3ADMALgApACUAIQAd
ABoAGAAVABIADgAMAAkABwAEAAIAAQD+//r/+f/5//b/9f/2//f/+P/2//T/8v/w//L/
8//z//H/8f/y//L/8f/x//P/9P/0//P/8//x//H/9P/0//X/9v/2//f/9//3//X/9f/1
//X/9//4//r/+//6//v/+//8//n/+P/3//b/+P/4//j/+P/7//v/+v/6//n/+P/4//f/
9//3//f/9v/3//f/9v/2//X/9f/z//P/9f/1//T/9P/z//P/9P/1//P/8v/x//D/8f/x
//L/8//y//H/7//u/+7/7v/u/+7/7//u/+3/7f/o/+r/7f/t/+r/6//s/+3/7v/w//D/
8P/v/+z/6//q/+n/6P/o/+j/6f/q/+v/7P/t/+v/6v/p/+j/6P/o/+n/6f/p/+n/6f/p
/+n/6P/p/+n/7f/v/+//7//w//H/9f/2//X/9f/0//P/9P/2//n/+v/9////AAABAPv/
+f/2//P/8f/w/+3/7P/u/+3/6//r/+j/5f/i/+H/5P/l/+T/5f/n/+b/5v/m/+T/5P/l
/+X/5f/l/+X/5f/n/+X/4f/a/9P/0f/P/9X/3f/p////KgBpAK0ABAFkAbEB6AEbAjwC
KwLyAaIBJQGMABIA0v+y/57/mP+X/5L/lv+j/67/uf/B/8b/zf/Q/9D/0f/U/9L/0v/S
/9L/0v/T/9P/1f/X/9f/1//X/9X/1v/V/9T/1f/W/9f/1v/Y/9j/2P/X/9n/2f/a/9r/
3P/c/9z/3P/c/9v/2//a/93/4P/h/+L/4f/i/+L/4v/j/+T/5P/l/+b/5//n/+j/6f/p
/+n/6//q/+r/6v/q/+3/7//x//T/8//0//X/9v/4//r/+//8//7///8BAAQABwAKAA0A
EAAWABkAGwAeACQAKQAtADEANwA6AD4AQABBAEUARgBIAE0ATgBOAFAAUwBVAFYAVwBX
AFUAVQBVAFMAUQBQAE8ASwBIAEUAQQA+ADsANgAwACwAKQAmACMAHQAaABYAEgANAAoA
BgADAAIAAAD///z/+v/5//n/9v/y//L/8v/y/+//7v/t/+z/6v/r/+v/6f/r/+z/7P/r
/+r/7f/v//D/7//v/+3/7f/t/+z/7P/s/+v/6//q/+n/7P/t/+7/7//u/+7/7//v/+7/
7//v//D/8P/w//D/8P/w//D/8P/w//P/8//y//L/8f/w//D/7//x//H/8f/w/+//7//u
/+7/8f/x/+//7//x//H/8P/w/+7/7f/t/+3/7P/s/+z/7P/r/+n/6P/n/+j/6f/p/+r/
6v/q/+r/6v/p/+j/5//n/+b/6v/r/+n/5v/o/+j/6P/o/+j/6P/o/+f/5f/l/+X/5f/m
/+b/5v/n/+f/5//n/+f/5P/k/+T/5P/k/+T/5f/l/+X/5f/l/+X/5P/k/+b/5//n/+n/
6f/p/+v/6//u/+7/8P/x//H/8f/z//T/9v/2//j/+f/5//n/9v/1//P/8f/u/+7/7P/s
/+r/6f/n/+f/5//l/+P/4//h/+H/3//f/+H/4P/g/+D/4P/g/+H/4f/h/+H/4f/h/+P/
5f/n/+D/1//T/9P/0f/T/9f/4f/2/x8AWQCgAPQAVQGoAeUBHAI/AjoCDgLJAVYBvAA2
AOj/vP+c/5H/lv+U/5f/ov+t/7X/wv/N/87/zv/P/9L/1P/U/9T/1P/U/9X/1f/X/9n/
2f/Z/9n/2P/a/9r/2v/a/9r/2v/Y/9r/2v/a/9n/2f/Z/9r/2v/d/97/3//g/+H/4f/i
/+L/4P/i/+L/4v/l/+b/5v/m/+f/6P/o/+n/6P/p/+n/6v/t/+3/7f/v/+7/7v/u/+7/
8P/x//L/9P/3//j/+f/6//r//P/9//7/AgADAAUACAAHAAoADQAQABIAFQAXABoAHwAj
ACYAKQAtADAANAA2ADoAPwBBAEQARwBIAEgASgBNAE8AUABRAE8ATQBNAE0ATgBNAE0A
TQBIAEYARABBAD8APQA5ADQAMgAvACwAKQAlACIAHgAaABYAFAARAA8ADAAKAAkABgAC
AAEAAQD+//r/+v/6//r/9//2//X/9P/2//f/9//1//P/9P/0//P/8//1//b/9v/3//f/
9f/1//T/9P/1//b/9P/1//X/9f/1//X/9f/1//b/9v/3//f/+P/5//n/+v/6//r/+v/6
//z//P/8//z//f/9//z//P/6//r/+//7//3//f/9//z/+//7//r/+v/7//v/+f/5//v/
+//6//r/+P/3//f/9//4//j/+P/4//b/9f/1//X/9f/1//T/9P/2//b/9v/2//f/9v/1
//X/9f/0//L/8f/z//P/8//z//P/8//y//L/9P/z//P/9P/y//L/8P/y//L/8v/y//D/
8P/w/+//8f/x//H/8f/w//D/8P/x//H/8f/x//H/8f/y//P/9P/y//L/8//z//H/8f/x
//H/8v/y//T/9f/3//n/+f/5//r/+////wAAAAABAAEAAQABAAIABAAEAAQABQAFAAUA
AgABAP///f/7//r/9//2//b/9f/z//P/9f/z//H/8f/v/+//7f/t/+7/7v/v//D/8P/w
//H/8f/x//H/8f/x/+//7f/r/+T/2//b/+P/6//x/wEAIwBaAJsA5wA8AYIBuQHuAR0C
HgL5AcIBXgHNAFAADADo/8r/uP+0/6//sP+6/8X/zv/X/93/3v/f/+H/4P/g/+L/4v/i
/+L/4v/g/+H/4f/j/+P/4//j/+P/4v/k/+T/5P/m/+b/5v/k/+b/5v/m/+X/5//n/+j/
6P/o/+j/6P/o/+v/6//s/+z/6v/s/+z/7P/t/+7/7v/u/+3/7v/u/+//8v/z//P/9P/1
//X/9f/3//X/9v/3//j/+P/5//r//P/9//7///8AAAIABAAFAAYABgAHAAkADAAOABIA
FgAaAB0AHwAgACIAJgApACsALQAxADQAOAA6AD8AQwBEAEYASQBKAEoATABOAE8ATwBP
AE8ATQBNAE0ATABLAEsASwBIAEYARABBAD0AOwA3ADIALwAtACsAKQAlACIAHgAaABoA
GAAVABMAEAAOAA0ACgAGAAUABQACAAAAAAAAAAAAAQAAAP///v/+///////9////AAAA
AP///f///wAAAAABAAEA//////7//v///wAAAAABAAEAAQABAAEAAQABAAIAAgADAAMA
AQABAAAAAAABAAIAAwAEAAQABAAEAAQABQAFAAQABAAEAAQABQAFAAUABQAFAAQAAwAD
AAIAAgADAAMAAQABAAEAAQAAAAAAAAD////////+//7//v/+//7//f/9//3//f/9//z/
/P/6//r/+v/6//v/+v/5//n/+v/6//n/+f/7//v/+//7//r/+f/3//b/+v/7//n/+P/2
//b/9v/2//T/9P/0//P/9f/1//X/9f/0//T/9P/1//X/9f/1//X/8v/y//L/8v/0//T/
9f/1//X/9f/1//X/+P/4//r/+//7//3//f/9//v/+//+//7/AAABAAEAAQABAAIABAAE
AAIAAwADAAMA/v/9//v/+f/4//j/9v/2//X/8//w/+//8v/x//D/8f/v/+//7f/t/+v/
6v/q/+r/6//s/+7/7//t/+3/7f/t/+//6//n/+L/3//d/+H/5//t////IwBYAJcA3wAs
AXQBqQHaAQECAgLdAZoBLgGhAC4A9v/Y/77/sv+s/6X/pv+y/7//yv/R/9X/2v/d/9r/
2P/X/9j/2f/a/9v/3P/a/9v/2//d/93/3f/d/93/4P/i/+L/4v/h/+D/3//c/+D/4P/g
/9//4f/h/+L/4v/j/+L/4f/g/+H/4f/i/+L/4//m/+f/6P/n/+j/6P/o/+n/6v/q/+v/
6//r/+r/6v/t/+3/7f/v/+3/7v/v//D/8//1//f/+v/4//j/+P/4//r//P/9//7/AgAD
AAUACAAHAAoADQAQABQAFwAZABwAIQAlACgAKwAvADIANgA4AD0AQQBCAEQARwBIAEgA
SgBKAEsASwBLAEwASwBMAE0ASwBJAEgARwBCAEAAPgA7ADcANQAxACwAKgAnACQAIQAb
ABgAFAAQAAwACgAHAAUAAwACAAIAAAD8//v/+//4//X/9P/z//L/8f/w/+//7v/w//H/
8f/v//H/8v/y//H/7//x//L/8v/z//P/8f/x//L/8v/z//T/8v/z//P/8//1//X/9f/1
//T/9P/1//X/9v/3//f/+P/2//b/9v/2//b/9v/2//b/9//3//b/9v/0//T/9f/1//b/
9//4//j/9//3//b/9v/1//X/8//z//P/8//y//L/8f/x//L/8//w//D/8P/w//L/8f/x
//H/7//v/+7/7v/u/+7/7v/u/+//7v/t/+3/7v/u/+3/7f/r/+v/6//r/+n/7P/u/+7/
7v/u/+v/6v/p/+f/6P/p/+r/6//o/+j/6P/p/+r/6//s/+3/6//q/+n/6P/m/+b/5//n
/+j/6f/q/+v/7P/s/+7/7//v//H/8f/x//H/8f/0//T/9v/3//f/9//1//b/+P/4//r/
+//7//v/+f/5//j/9//0//L/7v/s/+3/7f/s/+3/6v/n/+T/4//m/+f/5v/n/+b/5P/j
/+L/4v/i/+P/4//l/+X/5f/l/+P/4//h/97/2//X/9P/0//V/9v/6f8GADcAdwDEACIB
eQG6AfMBJAI1AhYC1gF3AfAAXgD+/8z/rP+c/5n/mP+Y/5//qv+1/7//yP/L/87/zv/P
/9L/0v/S/9L/0v/U/9X/1f/X/9X/1f/V/9X/1//a/9v/3P/Z/9j/1//U/9f/2P/Z/9n/
2f/Z/9r/2v/e/97/3v/e/97/3f/d/9z/3v/g/+D/4P/h/+L/4v/i/+X/5v/m/+f/5//n
/+b/5v/l/+X/5f/n/+j/6v/s/+7/7P/t/+7/8P/z//T/9f/2//j/+v/7//z//P/9////
AgAEAAgADAAQABIAFQAXABoAIQAlACgAKwAtADAANAA2ADoAPwBBAEQASABKAEsATgBS
AFMAUwBTAFUAUwBTAFMAUABPAE8ATwBMAEoASABFAEEAPwA7ADYAMAAtACoAJwAjACAA
HAAYABYAFAARAA8ACgAIAAcABAD+//3//f/6//b/9v/2//b/8//y//H/8P/w//H/8f/v
/+7/7v/t/+v/6v/t/+//8P/v/+//7f/t/+7/7v/v//D/8P/x//H/8f/v/+//7//v//D/
8P/x//H/8P/x//H/8v/w//D/8P/w//L/8v/y//L/8//z//L/8v/y//L/8//z//P/8//z
//L/8//z//L/8v/z//P/8f/x//L/8f/v/+7/7v/t/+3/7f/u/+7/7v/u/+z/6//r/+v/
6//r/+r/6v/r/+z/7f/u/+3/7P/r/+v/6v/q/+n/6f/n/+f/5//n/+n/5//o/+j/6P/o
/+j/6P/o/+j/6P/o/+f/5//n/+f/5//m/+b/5v/n/+f/5//n/+f/5v/m/+b/5v/m/+b/
5//n/+f/5//n/+f/6v/q/+z/7f/v//H/8f/x//P/8//2//b/9P/1//X/9f/3//j/+v/6
//r/+//7//v/9v/1//P/8f/u/+7/7P/s/+r/6f/n/+f/6f/n/+X/5f/j/+P/4f/h/+H/
4P/g/+D/4f/i/+T/5f/j/+P/4//j/+X/4//d/9j/0f/N/8//1f/d//H/EwBGAIUA0QAm
AXYBsQHkARMCGgL3AbwBWAHHAEIA+v/Y/7b/pv+k/5//nv+m/7H/vP/H/8v/zv/R/9H/
0P/Q/9L/0v/S/9L/0v/S/9P/0//V/9X/1f/V/9X/1P/W/9b/1v/W/9b/1v/U/9j/2P/Y
/9f/1//X/9j/2P/a/9r/2v/a/93/3f/e/97/3f/e/93/3P/d/97/3v/e/9//4P/g/+H/
4P/h/+H/4v/l/+X/5f/n/+f/6P/p/+r/6v/r/+z/7v/v//D/8f/y//L/9P/1//b/+v/7
//3/AAAAAAIABAAGAAgACwANABAAEwAXABoAHQAhACQAKAAqAC0AMQAyADQANwA4ADgA
OgA+AD8APwA/AD8APQA9AD0AOgA5ADkAOQA2ADQAMgAvAC8ALQApACQAIAAdABoAFwAT
ABAADAAIAAgABgADAAEA/P/6//n/9v/0//P/8//w/+z/7P/s/+z/7f/s/+v/6v/q/+v/
6//p/+f/6P/o/+f/5//p/+r/6v/t/+3/6//r/+r/6v/r/+z/7P/t/+3/7f/t/+3/7f/t
/+r/6v/r/+v/7v/v/+//8P/y//L/8v/y//L/8v/y//L/8//z//L/8v/y//L/8//z//H/
8f/x//D/8f/x//D/8P/x//H/7//v//D/7//t/+z/6//r/+z/7f/u/+7/7v/u/+7/7f/t
/+3/7P/r/+n/6P/q/+r/6v/q/+v/6v/p/+n/6P/o/+f/5//n/+f/5//n/+f/5//m/+b/
5v/m/+b/5v/m/+b/5v/m/+b/5f/l/+X/5f/l/+b/5v/m/+f/5f/l/+X/5f/i/+L/4v/i
/+L/4v/j/+P/5v/n/+j/6f/q/+r/7P/t/+7/7//u/+3/7//v//L/8v/w//H/8f/x//H/
8v/0//T/8v/z//P/8//y//H/7//t/+z/7P/q/+r/6P/n/+X/5f/n/+X/4//j/+H/4f/f
/9//3//e/97/3v/f/+D/4v/j/+P/4//j/+P/4//f/9v/0v/N/9P/2f/f//H/DQAxAGQA
pwDvADQBbAGbAcwB4QHOAacBXAHeAFsADgDq/87/uP+w/6r/p/+u/7r/wf/I/8//0//U
/9P/0//S/9L/1P/U/9T/1P/U/9T/1f/V/9f/1f/V/9X/1f/W/9j/2P/Y/9j/2P/Y/9b/
2v/a/9r/2f/Z/9n/2v/a/9z/3P/c/9z/3f/d/97/3v/e/+D/4P/g/+H/4v/i/+L/5f/m
/+b/5//m/+f/5//o/+n/6f/p/+v/6//s/+3/7v/u/+//8P/y//P/9P/1//b/9v/4//n/
+v/+////AQAEAAUACAALAA4AEAATABUAGAAbAB8AIgAlACcAKgAuADAAMwA3ADgAOgA/
AEAAQABCAEIAQwBDAEMAQwBBAEEAQQBAAD8APwA/AD4APAA6ADcANQAzAC8AKgAoACUA
IgAfABsAGAAUABAADwAOAAwACwAHAAQAAgD+//v/+//8//r/9v/2//b/9v/3//b/9f/0
//b/9//3//X/9f/2//b/9f/z//X/9v/2//f/9//1//X/9v/2//f/+P/2//f/9//3//X/
9f/1//X/9f/2//j/+f/6//v/+//8//z//P/8//z/+v/6//r/+v/7//v/+v/6//r/+v/7
//v/+//7//v/+v/5//n/+P/4//n/+f/3//f/+//7//r/+v/4//f/9//3//T/9P/0//T/
9v/1//X/9f/1//X/9P/0//T/9P/0//T/8//y//H/8f/w//D/7//v/+//7//v/+//8//z
//D/7v/u/+7/7v/w//D/8P/v/+//7//v/+//7v/u/+7/7//v/+//7//v/+7/7v/u/+7/
7v/u/+//7//x//H/8f/x//T/9P/2//f/+P/5//j/9//0//P/9f/0//X/9//4//n/9//4
//r/+v/8//3//f/9//r/+f/3//X/9f/2//X/9v/0//P/8f/x//P/8f/v/+//7v/t/+r/
6f/n/+b/5v/m/+j/6P/p/+n/6f/p/+n/6f/r/+X/3//c/9n/2//l//X/CQApAFcAlgDd
AC0BcgGoAdcB/gH9AdIBjwEqAaQAMQD0/9b/vP+u/6j/pP+l/7D/uP/B/8r/zf/R/9b/
1//X/9b/1v/Y/9b/1v/W/9b/1v/X/9f/2f/b/9v/2//b/9r/3P/c/9z/3P/c/9z/2v/c
/9z/3P/b/93/3f/e/97/3//e/93/3P/d/93/3v/e/9//4v/j/+T/5P/k/+P/4v/l/+b/
5v/n/+j/6f/p/+r/6f/p/+n/6//r/+z/7f/u/+z/7f/u//D/8v/0//b/+P/8//7///8A
AAIAAwAFAAgACQAMAA8AEgAUABcAGQAcACEAJQAoACsALQAwADQANgA5AD0APgBAAEUA
RgBGAEgASABJAEkASQBLAEkASQBJAEYARQBFAEUAQQA+ADsANwA3ADUAMQAsACcAIwAf
ABsAGAAWABMAEAANAAoABgADAP7//P/7//j/9f/1//b/9P/y//L/8v/y//H/8P/v/+7/
8P/x//H/7//t/+7/7v/t/+3/7//w//D/7//v/+3/7f/u/+7/7//w//L/8//z//P/8v/x
//D/7//x//L/9P/1//T/9f/1//b/9v/2//b/9v/2//b/9v/2//b/9f/z//L/8//0//b/
9//0//P/8v/w//H/8f/w//D/8f/x/+//7//w/+//7f/s/+z/7f/v//H/7//u/+3/7P/s
/+v/6//r/+3/7f/s/+z/6f/o/+f/5v/m/+b/5v/n/+j/6P/n/+f/5//n/+f/5//p/+f/
5P/k/+T/5P/k/+T/5P/k/+P/5f/l/+X/5f/i/+L/4v/j/+H/4f/h/+H/4f/i/+P/5P/k
/+T/5f/l/+P/4//j/+P/5f/m/+n/6//t/+//7//v/+7/7f/v/+7/7f/t/+z/6//t/+7/
8P/w/+7/7//v/+//7f/t/+z/6//t/+7/7f/u/+7/7f/r/+v/6f/n/+X/5f/l/+X/4//j
/+L/4P/f/97/3P/c/93/3f/b/9v/2//b/9//3f/b/9r/1f/R/9H/1f/Z/+P/+f8gAFkA
nwDyAE4BmwHYARECMgIpAvwBtAE9AaYAKADe/7T/nP+S/5H/jP+O/53/qv+1/73/xP/H
/8j/yP/J/8z/zP/M/8z/zP/O/8//z//R/9H/0f/R/9H/0P/S/9L/0v/U/9T/1P/S/9T/
1P/U/9P/0//T/9T/1P/U/9T/1P/U/9f/1//Y/9j/1v/Y/9j/2P/a/9z/3f/e/97/3v/d
/93/3v/f/9//4P/j/+P/4//l/+f/6P/p/+r/6P/p/+r/7P/t/+7/7//w//D/8v/z//T/
+P/5//v//v///wIABQAIAA4AEQATABYAGwAfACIAJQApACwAMAAyADcAOwA8AD4AQQBC
AEIARABIAEkASQBJAEoASQBKAEsASABHAEcARwBCAEAAPgA7ADkANwAzAC4AKgAnACQA
IQAdABoAFgASAA4ADAAJAAcABAACAAEA/v/5//f/9v/y//L/8v/y//L/7//u/+3/7P/q
/+v/6//p/+n/6v/q/+n/5//p/+r/6v/p/+n/5//n/+r/6v/r/+z/7P/t/+3/7f/t/+3/
7f/t/+7/7v/v/+//7v/v/+//8P/w//D/8P/w//D/8P/w//D/7//v/+7/7v/w//D/8f/x
/+//7//v/+7/7v/v/+//8P/x//H/7//v/+//7//u/+7/7P/r/+v/6//q/+r/6v/q/+z/
6//r/+v/6//r/+r/6v/o/+j/6P/o/+f/5v/l/+X/5v/m/+X/5f/l/+X/5f/l/+P/4//o
/+z/5v/k/+T/5P/k/+T/5P/k/+P/4//j/+P/4//k/+T/5P/l/+T/4//i/+H/4f/i/+P/
5P/i/+L/4//j/+X/5f/l/+X/5//o/+v/7f/u/+//7v/t/+v/6//u/+7/7v/v/+//7//v
//D/8v/y//D/8f/x//H/8P/v/+3/6//s/+z/6v/q/+z/6//p/+n/6f/n/+X/5f/k/+P/
4P/f/9//3v/e/97/3v/e/9//3//d/93/3f/d/9//2//X/9D/zf/N/9f/4//z/w0AOQB4
AL0ADQFcAZwB0wEGAhkC/AHLAXwB9gBjAAwA4v/E/6z/oP+a/5n/pP+0/7X/uv/H/83/
zv/N/83/zP/M/87/zf/M/8v/yv/M/83/zf/P/8//z//P/8//z//Q/8//zv/Q/9D/0P/O
/9L/0v/S/9H/0f/R/9L/0v/U/9T/1P/U/9X/1f/W/9b/1P/W/9b/1v/X/9j/2P/Y/9n/
2v/a/9v/2v/b/9v/3P/d/93/3f/f/93/3v/f/+D/4v/j/+T/5v/n/+j/6f/q/+r/7P/t
/+7/8//1//j//P/7//7/AQAEAAoADQAPABIAFQAZABwAHwAlACgALAAuADEANQA2ADgA
OwA8ADwAPgBAAEEAQQBBAEEAPwA/AD8APgA9AD0APQA4ADYANAAxAC0AKwAnACIAHwAd
ABsAGQATABAADAAIAAgABgADAAEA/P/6//n/9v/0//P/8//w/+z/7P/s/+z/7P/s/+z/
7P/s/+3/7f/r/+v/7P/s/+v/6f/r/+z/7P/t/+3/6//r/+z/7P/t/+7/7v/v/+//7//t
/+3/7f/t/+7/7v/v/+//8P/x//H/8v/y//L/8v/y//L/8v/y//L/8//z//L/8v/y//L/
8//z//H/8f/x//D/8f/x//D/8P/x//H/7//v//H/8f/w//D/8P/v/+//7//w//D/8P/w
/+7/7f/t/+3/7//v/+7/7v/u/+7/7v/u/+v/6v/p/+n/7P/s/+v/6//t/+3/7f/t/+3/
7f/s/+z/8P/u/+z/7P/s/+z/7P/s/+z/6//r/+v/6//r/+z/7P/s/+3/7f/t/+3/7f/u
/+7/7v/u/+7/7v/v/+//7//v/+//7//y//L/9P/1//b/9//2//X/9//3//r/+v/6//v/
+//7//n/+v/8//z//f///wAAAQABAAEAAAD//wIABAAEAAYABAADAAEAAQADAAEA////
///////9//3//f/8//z//P/+//7/////////////////+//7//n/8v/v//n/BwATACUA
TwCHAMAAAwFPAY4BvAHpAQYC9wHOAYkBFgGQADkAEgDy/9r/0v/K/8b/zf/a/+D/5//w
//P/9f/0//X/9//2//b/+P/2//b/9v/2//j/+f/5//v/+f/5//n/+f/8//7//v/+//7/
/v/+//z//P/8//z/+//+////AQACAAIAAgACAAIAAwADAAQABAAGAAgACAAIAAcACAAI
AAgACwAMAAwADQAMAA0ADQAOABEAEQARABMAEwAUABUAFgAWABcAGAAaAB0AHgAfACAA
IgAkACUAJgAoACkAKwAuADEANAA3ADoAPgBBAEMARgBJAE0AUABTAFUAWABcAF4AYwBn
AGgAagBrAGwAbABuAHAAcQBxAHEAcQBvAG8AbwBuAG0AbQBtAGoAaABmAGMAYQBfAFsA
VgBTAFEATwBNAEkARgBCAD4APQA8ADoAOQA0ADIAMQAuAC0ALQAuACwAKgAqACoAKgAr
ACoAKQAoACgAKQApACcAKQAqACoAKQApACsALAAsAC0ALQArACsALAAsAC0ALgAuAC8A
LwAvAC8ALwAvAC8ALwAwADIAMwA0ADUANQA2ADQANAA0ADQAMgAyADIAMgA1ADUANAA0
ADQANAA1ADUANQA1ADUANAAzADMAMgAyADIAMQAuAC0ALwAvAC4ALgAuAC0ALQAtAC4A
LgAqAA==
         </WaveFormData>
      </LeadData>
      <LeadData>
         <LeadByteCountTotal>10000</LeadByteCountTotal>
         <LeadTimeOffset>0</LeadTimeOffset>
         <LeadSampleCountTotal>5000</LeadSampleCountTotal>
         <LeadAmplitudeUnitsPerBit>4.88</LeadAmplitudeUnitsPerBit>
         <LeadAmplitudeUnits>��V</LeadAmplitudeUnits>
         <LeadHighLimit>2147483647</LeadHighLimit>
         <LeadLowLimit>268435456</LeadLowLimit>
         <LeadID>V5</LeadID>
         <LeadOffsetFirstSample>0</LeadOffsetFirstSample>
         <FirstSampleBaseline>0</FirstSampleBaseline>
         <LeadSampleSize>2</LeadSampleSize>
         <LeadOff>FALSE</LeadOff>
         <BaselineSway>FALSE</BaselineSway>
         <ExcessiveACNoise>FALSE</ExcessiveACNoise>
         <MuscleNoise>FALSE</MuscleNoise>
         <LeadDataCRC32>310990831</LeadDataCRC32>
         <WaveFormData>
/v/+//7//v/+//7//v/+//7//v/+//7//P/8//z//P/8//z//P/8//r/+v/6//r//P/8
//z//P/7//r/+f/4//j/+P/4//j/+P/4//j/+P/3//b/9f/0//T/9P/0//T/9P/0//T/
9P/2//b/9v/2//b/9v/2//X/8//z//P/8//0//T/9P/0//L/8v/y//L/8//z//L/8f/v
//D/8P/w//L/8v/y//L/8f/x//L/8v/y//T/9v/2//j/+P/5//r/+v/8//z//P/8//z/
/f/+/wEAAgACAAIAAgADAAAA///7//r/+P/4//X/9P/0//T/9f/0//T/9P/y/+//7v/u
/+7/7f/s/+z/7f/t/+3/7f/u/+7/7v/t/+//8P/w//D/6f/h/93/3P/W/9T/2//q//7/
IQBSAIcAwwAAATMBWwGDAZcBjQFqATMB2AB2ADcAGAD7/+L/2P/P/8f/y//S/9X/2f/d
/97/4f/i/+H/4P/e/93/3f/d/93/3f/b/9z/3P/c/9z/3P/c/9z/3P/d/93/3P/c/9z/
3P/c/9r/2//b/9v/3f/d/97/3v/f/9//3//f/9//3//g/+H/4P/f/97/3f/g/+D/4P/g
/+D/4f/h/+H/4f/i/+P/4//l/+X/5f/l/+b/5v/m/+j/6f/p/+n/6f/p/+r/6v/r/+7/
7v/v/+//7//v//D/8P/y//b/+P/6//v//f///wEABAAGAAgACwANABAAEQATABgAGwAc
AB8AHwAgACEAIwAlACUAJAAjACUAJQAlACYAJAAjACMAJQAiAB8AHwAeABwAGgAYABMA
EQAPAA4ADAAJAAUABQAEAAEA/f/8//n/9v/2//b/9P/0//P/9P/0//P/8//z//L/8f/w
//D/8P/v/+7/7f/q/+v/7f/u/+7/7v/u/+7/7v/s/+v/6//r/+3/7v/u/+7/7P/s/+z/
7f/t/+3/7f/t/+7/8P/w//D/8P/w/+//7//w//L/8v/x//P/8//y//L/8f/x//L/8v/y
//H/8f/x//H/8f/x//H/8f/w//D/7//v/+//7//v//H/8f/x//H/8P/u/+3/6//q/+r/
6//t/+v/6//r/+n/6v/r/+z/7f/r/+v/6//r/+n/5//n/+j/6f/p/+n/6v/s/+z/7f/s
/+n/6P/n/+b/5//n/+f/5//p/+j/6P/o/+j/6P/o/+j/6P/p/+n/6P/l/+X/5v/m/+b/
5v/m/+b/5P/l/+X/5v/k/+T/5v/o/+n/6v/r/+3/7P/s/+7/7v/w//D/8P/x//L/8//0
//T/9P/1//f/9f/0//H/7//s/+r/6f/o/+j/6v/p/+j/6P/o/+b/4//i/+T/5P/j/+L/
5P/j/+P/4//h/+L/4v/i/+L/4//l/+b/4v/f/93/1//Q/8r/yv/T/9z/6P8FADoAdQCz
APIAJwFRAX8BnQGVAXQBPQHiAH4ANwAOAPH/3P/S/8f/vf+//8b/y//P/9P/1v/V/9b/
1v/W/9X/1f/T/9P/0//T/9P/1P/U/9T/1P/U/9T/1P/U/9X/1f/U/9T/1P/U/9T/1P/V
/9X/1f/X/9f/2P/Y/9f/1//X/9f/1//X/9j/2f/b/9v/2//b/9r/2v/a/9r/3v/f/9//
3//h/+L/4//j/+P/4//j/+P/5v/m/+b/6P/p/+n/6f/p/+3/7v/u/+//7//u/+7/7f/v
//H/9P/2//f/+v/7//z//f///wEAAwAJAAwADwATABcAGgAbAB0AHgAhACIAJQAnACgA
KQArACwALQAtAC0AKwArACsALAAuAC0ALQAvAC4AKwArACoAJwAmACUAIQAcABkAFwAU
ABMADwAPAA4ACwAHAAYAAwAAAAAAAAD+//v/+f/5//j/9v/3//j/+P/2//T/8//y//T/
9P/0//L/8P/x//H/8P/y//L/8v/y//L/8f/x//H/8f/y//L/8v/z//T/9f/3//X/9f/1
//X/+P/6//r/+v/8//z/+//7//n/+v/5//f/+f/5//j/+P/7//v//P/8//v/+f/4//f/
+P/5//r/+//9//z//P/7//n/+f/5//n/9//3//f/9//4//j/+f/5//f/9v/2//f/+f/5
//n/9//1//X/9f/1//X/9f/1//X/9f/z//P/9P/w//H/9P/2//L/8//0//X/9v/3//f/
9//3//b/9P/z//L/8P/w//D/8P/x//P/9P/0//H/8f/y//L/9P/0//T/9P/0//X/9f/2
//P/8v/z//T/9f/2//f/+f/8//z//v/+//z//P/8//3/AAABAAIAAgADAAUACAAHAAYA
AwABAP7//v/9//z//P/8//v/+v/6//n/9v/y//D/8//0//T/9P/0//P/8//z//H/8v/y
//L/8f/x//L/8v/y//P/8f/r/+T/3v/Y/9f/3v/m//P/FABHAH8AwgARAU8BdwGlAccB
wAGbAWQBDAGdAEQADQDs/9b/z//L/8P/wv/J/9H/2f/c/93/4v/j/+T/5P/l/+X/5f/l
/+X/4//k/+T/5P/m/+b/5v/m/+T/5f/l/+T/5v/m/+b/5v/m/+f/5//n/+f/5//o/+j/
6f/p/+n/6f/o/+f/5//n/+n/6//t/+//8P/w//D/8P/y//P/8//z//X/9v/3//f/+f/5
//n/+f/4//j/+P/6//7///8AAAEAAgACAAEAAQAAAAAAAQABAAIAAwAFAAYACQAMAA0A
DgARABMAFQAXABsAHgAhACUAKwAuAC8AMQAzADUANQA3ADsAPAA9AD8AQwBFAEYARwBH
AEcARwBIAEcARQBEAEUAQgA/AD8APgA7ADoAOQA1ADEALwAuACwAJwAjACMAIgAcABcA
FQARAA4AEAASABIADwANAA0ADAAHAAcABwAGAAUABAAEAAQAAgAAAP7/+v/7//3//v/+
/wAAAAAAAAAA/v/9//3//f/7//z//P/8//r/+v/6//v//f/9//3//f/+/wAAAAAAAP7/
/v/9//3/AAACAAIAAQD//////v/+/wEAAQACAAIAAAD///////////////////3//P/8
//v//f/9//3//f/9//3//f/9//3//P/8//v/+P/4//n/+//6//n/+P/1//b/9//4//n/
9//3//f/9//3//X/9f/2//L/9f/2//T/8v/z//T/9f/2//X/9f/1//X/8//y//L/8v/y
//L/8v/y//T/9f/1//T/8f/x//L/8v/w//D/8P/w/+7/7//v//D/7v/u//D/8v/0//T/
9P/1//T/9P/2//b/9//4//n/+//8//3//v/+//7///8BAP/////9//z/+v/6//n/+P/4
//j/9//2//b/9v/0//H/8P/u/+7/7f/s/+z/6//r/+v/6//s/+z/7P/r/+v/7P/s/+7/
7//x/+v/4v/e/9z/1//S/9L/2f/o/wUANQBsAK8A+QA5AWkBlwG2AbcBnAFuAR0BsgBR
ABYA7v/P/8P/xf/A/73/w//H/8z/1f/c/9z/3P/b/9v/3P/d/97/3//d/97/3v/e/+D/
4P/g/+D/3v/f/9//3v/e/97/3v/e/9z/3f/d/93/3f/d/97/3v/g/+H/4v/j/+H/4f/i
/+P/4//j/+P/4//m/+b/5v/m/+j/6f/p/+n/5//o/+n/6f/r/+v/6//r/+z/7P/s/+7/
7//v/+//7//x//L/8v/z//T/9P/1//X/9v/3//n/+v/5//z//f/+/wEAAwAFAAcACgAM
AA4AEQATABYAFwAZAB4AIQAiACUAKQAqACsALQAwADEAMQAxADMAMwAzADQANAAzADMA
NQAwAC0ALQAsAC0ALAArACcAIwAhACAAHgAbABcAFwAWABMADwAOAAsABgAGAAYABAAB
AP/////+//v/+//7//r/9//2//b/9v/2//b/9v/0//T/9f/1//T/9P/0//T/9P/2//X/
9f/1//P/9P/0//T/9P/0//T/9f/z//P/8//z//T/9v/2//b/+P/4//f/9//2//j/+P/3
//n/+f/4//j/+f/5//r/+v/6//n/+f/5//n/+f/5//n/+f/4//j/9//3//f/9//3//n/
+f/5//n/+f/4//j/9//0//T/9f/3//f/9//3//X/8//z//P/8//0//X/9v/3//f/9f/1
//b/9f/z//H/8P/y//L/8//0//T/8//z//T/9v/1//T/9P/z//H/7v/v//D/8f/y//H/
8f/x//H/8f/w//D/8P/y//L/8v/y//D/8f/x//D/8f/x//L/8v/y//L/8v/y//H/8f/w
//D/8P/w//L/9P/2//b/9v/3//r/+v/8//z//P/8//z//f/+////AAAAAAAAAQADAAEA
///9//z/+v/4//f/9v/2//T/8//y//L/8//y//D/8P/u/+7/7f/s/+7/7f/t/+3/7f/u
/+7/7v/t/+3/7v/u/+z/6//p/+P/2P/U/9b/2//e/+j/AwAuAGMAnQDiAB0BRwF1AZ0B
owGQAW0BJgHAAGUALgANAO7/3P/T/83/y//M/8//1//d/97/3//g/97/3v/d/93/3//f
/9//3//d/97/3v/e/97/3v/e/97/3v/f/9//3v/e/97/3v/e/9z/3f/d/93/3//f/+D/
4P/h/+H/4f/h/+H/4f/i/+P/4f/h/+H/4f/g/+D/4P/g/+D/4f/h/+H/4//k/+X/5f/n
/+f/5//n/+j/6P/o/+r/6f/p/+n/6f/r/+z/7P/t/+7/7v/v/+//8P/x//P/9P/3//r/
+//8//3///8BAAMABAAGAAgACwANABAAEQATABgAGwAcAB8AIQAiACMAJQAmACcAJwAn
ACkAKQApACoAKAAnACcAKQAoACUAJQAkACIAIAAeABkAFwAVABQAEgAPAAsACwAKAAkA
BQAEAAEA/P/8//z/+v/3//X/9f/0//H/8f/x//D/8f/w//D/8P/w//D/8P/u//D/8f/x
//D/7v/u/+7/7v/u/+3/7f/t/+v/7P/s/+z/7v/u/+7/7//v/+//7//v//D/8v/y//L/
8f/w/+7/7f/w//L/8v/x//P/8//y//L/8f/x//L/8v/y//H/8f/x//P/8//z//P/8//y
//L/8f/x//H/8f/x//H/8f/x//H/8f/w//D/7//s/+z/7f/v/+7/7f/s/+n/6//r/+v/
6//p/+n/6f/p/+v/6f/p/+r/6v/p/+j/6P/q/+r/6//s/+n/5//m/+b/6P/p/+j/6P/o
/+j/6P/o/+X/5f/l/+X/5//m/+b/5v/m/+b/5v/m/+b/5//n/+b/4//j/+T/5P/m/+b/
5v/m/+T/5f/l/+b/6P/o/+r/7P/s/+z/7P/t/+z/7P/u/+7/7//w//H/8//y//P/9P/0
//T/9f/3//X/9f/z//L/8P/u/+3/7P/s/+v/6f/n/+b/6f/o/+b/5v/k/+T/4//i/+T/
4//j/+P/5f/m/+b/5v/l/+X/5v/m/+b/4//d/9n/1P/O/8z/z//U/+D//f8qAF8AlwDY
ABcBRQFvAZMBnQGGAVsBDgGoAFEAIAABAOT/1P/L/8H/vf/C/8n/z//T/9b/2f/a/9n/
2P/W/9X/1//X/9f/1//X/9j/2P/Y/9j/2P/Y/9j/2v/b/9v/2v/Y/9j/2P/Y/9j/2f/Z
/9n/2f/Z/9r/2v/b/9v/2//b/9v/2//c/93/3//f/9//3//g/+D/4P/g/+L/4//j/+P/
4f/i/+P/4//n/+f/5//n/+b/5v/m/+j/7P/t/+7/7//w//D/7//v/+7/7v/v/+//8f/z
//b/+P/3//r/+//8/wEAAwAFAAcACgAMAA4AEQAXABoAGwAdACAAIwAkACcAKQAqACsA
LQAuAC8ALwAvADAAMQAyADQAMgAxADEAMwAwAC0ALQAsACkAKAAnACMAIQAfAB4AHAAX
ABMAEwASAA4ACQAHAAMAAgAEAAYABgADAAEAAQAAAPz/+//6//j/9//2//b/9v/4//j/
+P/2//b/9//3//b/9v/2//b/9v/4//f/9//3//X/9v/2//b/9v/2//b/9//5//n/+f/5
//r//P/8//z//v/+//3//f/+/wAAAAD////////+//7//////wAAAAD+//3//f/9//7/
//8AAAEAAQAAAAAA///9//3//f/9//v/+//7//v//P/8//3//f/6//r/+//9//v/+//7
//n/+f/5//n/+f/5//n/+f/5//n/9//3//j/+v/5//j/+P/2//b/9//4//b/+P/6//r/
+v/6//j/9//2//X/9v/2//f/+P/2//b/9v/2//f/+f/6//r/9//3//j/+P/4//j/+P/4
//r/+//7//z/+v/6//z//v/+//7//v////7//v8AAAAAAQACAAMABQAEAAUABgAGAAYA
BwAJAAcACAAHAAcABgADAAEA///+/////////wAA/v/8//n/+P/6//r/+f/4//f/9f/0
//P/9f/2//b/9v/3//f/+P/4//j/9//z//H/7v/o/+D/2//a/97/5//8/yMAVwCWAOEA
JwFZAYcBsQHEAbUBjAFIAecAgAA3AAoA6v/X/9P/z//I/8n/0f/X/97/4//k/+X/5v/m
/+f/5//n/+f/5//o/+r/6//s/+r/6v/q/+r/7P/t/+3/7P/r/+r/6f/o/+r/6//r/+v/
6f/p/+r/6v/t/+3/7f/t/+3/7f/u/+//7//v/+//7//y//L/8v/y//b/9//3//f/9f/2
//f/9//5//n/+f/5//z//P/8//7//f/9//3//f///wAAAAABAAIAAgADAAMAAwADAAQA
BAAGAAoADAAOAA8AEQATABUAGgAcAB4AIQAkACYAJgAnACwALwAwADMANwA4ADkAOwA+
AD8APwA/AEEAQQBBAEIAQAA/AD8AQQA/AD0APgA+ADwAOgA4ADMALQArACoAKAAnACMA
IwAiAB0AGQAYABUAEAAQABAADgAKAAcABgAEAAMAAwADAAIAAAD+//3//P/+//7//v/8
//n/+f/4//b/+P/4//j/+P/4//f/9//3//X/9v/2//b/+P/4//j/+f/3//f/9//3//j/
+v/6//r//P/8//v/+//6//z//P/7//v/+//6//r/+//7//z//P/+//3//f/9//3//f/9
//3////+//7//f/7//v/+//7//n/+f/5//n/+f/4//j/9//4//j/+f/7//r/+f/4//X/
9f/1//X/9f/3//f/9//3//n/9//3//j/9v/1//T/9P/y//L/8//0//b/9f/1//b/9v/2
//b/9v/2//X/9f/1//X/9f/0//T/9P/2//b/9v/2//T/9f/1//T/8//z//T/9P/0//T/
9P/0//T/9f/1//b/9v/2//j/+v/8//z//P/9//7//v8AAAAA/v/+//7///8AAAEAAgAC
AAIAAwAFAAMAAQD///7//P/8//v/+v/6//r/+f/4//j/+P/2//P/8v/w//D/7//u//D/
7//v/+//8f/y//L/8v/x//H/8v/y//D/7//r/+X/3v/W/9T/1f/c/+r/BQAuAGEAnQDi
ACMBUQF5AaMBsQGaAXEBMAHKAGcALgANAOz/2v/X/8//x//K/9H/2f/f/+L/4//k/+L/
4v/h/+H/4//j/+P/4//h/+L/4v/i/+L/4v/i/+L/4P/h/+H/4P/g/+D/4P/g/+L/4//j
/+P/4//j/+T/5P/j/+P/4//j/+X/5f/m/+f/5v/l/+T/4//m/+b/5v/m/+b/5//n/+f/
5//o/+n/6f/r/+v/6//r/+z/7P/s/+7/7f/t/+3/7f/v//D/8P/x//L/8v/z//P/9v/3
//n/+v/6//z//P/8////AQADAAUACAAKAAwADwARABQAFQAXABoAHQAeACEAIQAiACMA
JQAqACsAKwArACsAKwArACwAKgApACkAKwAqACcAJwAmACUAJAAjAB8AGQAXABYAFAAR
AA0ADQAMAAkABQAEAAEA/v/+//7//P/5//f/9//2//P/8//z//L/8f/w//D/8P/w//D/
8P/u/+7/7//v/+7/8P/w//D/8P/y//H/8f/x/+//8P/w//D/8P/w//D/8f/v/+//7//v
/+//8P/v/+7/7//w//D/8f/y//T/9P/z//P/8//y//L/9f/1//b/9v/0//P/8//z//P/
8//z//P/8//y//L/8f/x//H/8f/x//H/8f/x//H/8f/w//D/7//u/+7/7//x/+//7//v
/+3/6//r/+v/6//t/+3/7f/t/+3/6//r/+z/7P/r/+r/6v/o/+j/6f/q/+r/6f/p/+r/
6P/q/+r/6v/q/+r/6f/p/+n/6f/p/+j/6P/o/+j/6P/o/+j/6P/p/+n/6P/l/+X/5v/m
/+b/5v/m/+b/5//p/+r/7P/q/+r/7P/u/+z/7P/s/+3/7v/u//D/8P/w//D/8P/x//L/
8//0//T/9P/1//f/9f/3//X/9P/y//D/7//u/+7/7P/r/+r/6v/q/+j/5f/k/+L/4v/h
/+D/4v/h/+H/4f/j/+T/5P/k/+H/4f/i/+L/4v/f/9v/0//M/87/zv/R/+D/9P8NADgA
cQCpAOQAEwE7AWcBewFzAVwBKwHOAHAANQASAPX/3P/S/8v/w//D/8b/zf/P/9X/1v/X
/9T/0v/S/9H/0f/R/9H/0f/R/9H/0v/S/9L/0v/S/9L/0v/Q/9H/0f/Q/9L/0v/S/9L/
0v/T/9P/0//T/9P/1P/U/9P/0//T/9P/1f/V/9b/1//X/9f/1//X/9b/1v/W/9b/2v/b
/9v/2//a/9r/2v/Z/9v/2//b/9v/3P/c/9z/3v/f/9//3//f/+P/5P/k/+X/5v/m/+f/
5//o/+n/6//s/+3/8P/x//L/9f/3//n/+//8//7/AAADAAcACgALAA0AEAATABQAFwAX
ABgAGQAbAB4AHwAfAB8AHwAfAB8AIAAeAB0AHQAfAB4AGwAbABoAFwAWABUAEQANAAsA
CgAIAAUAAQABAAAA/v/7//v/+f/y//L/8v/w/+7/7f/u/+7/6//r/+v/6v/r/+r/6v/q
/+r/6v/q/+j/6v/r/+v/6v/o/+j/6P/o/+r/6f/p/+n/6f/q/+r/6v/s/+z/7P/t/+z/
6//q/+n/6v/s/+z/7P/u/+7/7f/t//D/8v/y//H/7//v/+7/7v/t/+3/7v/u//D/7//v
/+//8f/x//H/8f/x//D/8P/v/+//7//v/+//8f/x//H/8f/v/+7/7v/t/+z/7P/t/+//
7f/t/+3/6//t/+3/7f/t/+v/6//r/+v/7f/r/+v/7P/q/+n/6P/o/+j/6P/p/+r/7v/t
/+z/6v/q/+r/6v/r/+v/6//r/+v/6v/q/+r/6P/o/+j/6P/q/+v/6//q/+n/6f/q/+r/
7P/s/+z/7P/u/+//7//w/+7/7v/w//L/8v/y//L/8//x//D/8f/w//H/8v/z//X/9v/3
//j/+P/6//v//f/7//v/+f/4//b/9//3//f/+P/3//X/8//y//P/8v/w//D/7//u/+z/
6v/q/+n/6f/p/+v/7P/s/+z/6//r/+z/7P/s/+f/4f/b/9T/0v/Y/+P/8v8KADEAZACh
AOMAIAFRAX0BoQGpAY8BZgEdAboAXgAnAAgA6//c/9T/y//H/8v/zv/T/9n/2//e/+H/
4P/g/+D/3//f/93/3f/d/93/3f/e/97/3v/f/+D/4f/i/+D/4f/h/+D/4P/g/+D/4P/g
/+H/4f/h/+P/4//k/+T/5P/j/+L/4f/j/+P/5P/l/+b/5//o/+n/6P/o/+j/6P/q/+v/
6//r/+3/7v/v/+//8f/x//H/8f/y//L/8v/0//P/8//z//P/9//4//j/+f/7//z//v//
/wAAAQADAAQABQAIAAkACgANAA8AEQATABgAGgAcAB8AIwAmACcAKQAuADEAMgA1ADcA
OAA5ADsAPAA9AD0APQA/AD8APwBAAD4APQA9AD8AOgA3ADcANgA3ADYANQAxACsAKQAo
ACYAIwAfAB8AHgAZABUAFAARAAwADAAMAAoACQAHAAcABgAFAAUABQAEAAEAAAAAAAAA
AgACAAIAAAD+///////+////AAABAAIAAAD//////////wAAAAAAAAEAAgADAAUABAAD
AAIAAQADAAYABwAIAAgACAAHAAcABgAIAAgABwAJAAkACAAIAAcABwAIAAgACgAJAAkA
CQAIAAcABgAFAAcABgAGAAUABwAHAAcABwAGAAUABAADAAYABgAHAAcABQAEAAQABQAD
AAMAAwABAAMAAwADAAMAAgABAAAA//8AAP//AAACAAIAAQAAAAAAAAAAAAEAAgACAAEA
AAAAAAAAAAAAAAEAAQABAAEAAQAAAAAAAAD+//7//v/+//7///////7//////wAAAAAA
AAAAAAAAAAAAAQABAAIABAAEAAYACAAKAAoACgALAAsACgALAAoACAAIAAgACQAKAAsA
DAAMAAwADQAPAA0ADwANAAwACgANAA0ADQAOAA4ADQAMAAwACgAIAAUABAAEAAQAAwAC
AAIAAQABAAEAAAAAAP///v/9//3//v/+/wAA/f/9//v/9v/u/+r/6f/q/+7//f8aAEkA
hQDGAA8BTQF/AbEB0wHQAbcBiAEyAcUAaAAvAAYA6v/f/9v/0f/O/9X/4f/n/+r/7f/w
//H/8v/y//P/8f/x//H/8f/z//T/9P/0//T/9P/0//T/8v/z//P/8v/0//T/9P/0//T/
9f/1//X/9f/1//b/9v/1//X/9f/1//f/9//4//n/+f/5//n/+f/7//z//f/+//7/////
////AQACAAMAAwAFAAUABQAFAAgACAAIAAoACQAJAAkACQAJAAoACgALAAwADAANAA0A
DgAPABEAEgAVABgAGQAaAB0AHwAhACMAJgAoACoALQAxADQANQA3ADoAPQA+AEEAQwBE
AEUARwBKAEsASwBLAE4ATwBQAFIAUQBPAE4ATwBMAEkASQBIAEUARABDAD8APQA7ADoA
OAA1ADEAMQAwACsAJwAmACMAIAAgACAAHgAaABcAFgAUABEAEQARABAADwAOAA4ADgAM
AAwADAAKAAoACwALAAoACAAIAAgACAAIAAcABwAHAAkACgAKAAoACgAKAAoACwALAAsA
CwALAAoADAAMAAwADgAOAA0ADQAOABAAEAAPAA8ADwAOAA4ADwAPABAAEAASABEAEQAR
AA8ADwAPAA8AEQAQABAADwARABEAEQARABAADwAOAA0ADQAMAAwACwAKAAoACwANAA0A
DQANAAsADQANAA0ADQALAAsACwALAAsACQAJAAoADAALAAoACgAIAAgACQAKAAYABwAN
ABAADAALAAoACQAIAAkACQAJAAkACQAIAAgACAAIAAgACAAIAAgACQAJAAgACQAJAAoA
CgAKAAoACgAKAAoACwALAAwADAAMAA4AEAAQABAAEAARABAAEAASABIAEgASABIAEwAU
ABUAFgAWABYAFwAZABcAGQAXABYAFAAWABUAFAAUABQAEwASABIAEAAOAAsACgAKAAoA
CQAIAAYABQAFAAUABQAGAAYABgAFAAUABgAGAAYAAwD///n/8v/u//L/+f8CABgAOwBs
AKMA4wAkAVcBhQGxAcUBtwGYAWUBBgGeAFsANAAVAPr/7v/l/+H/5f/u/+v/6//1//r/
+f/4//b/9v/1//X/8//z//P/8//z//T/9P/0//b/9v/2//b/9f/1//T/8v/0//T/9P/0
//T/9f/1//X/9//3//j/+P/3//f/9//3//n/+f/6//v/+f/5//n/+f/6//r/+v/6//r/
+//7//v/+//8//3//f////////////7//v/+/wAAAQABAAEAAQADAAQABAAFAAYABgAH
AAcACAAJAAsADAALAA4ADwAQABMAFQAXABkAGgAcAB4AIQAlACgAKQArAC4AMQAyADUA
NwA4ADkAOwA+AD8APwA/AD8APwA/AEAAQAA/AD8AQQA8ADkAOQA4ADYANAAyAC0AKwAp
ACgAJgAjAB8AHwAeAB0AGQAYABUADgAOAA4ADAAJAAcABwAGAAMAAwADAAIAAgACAAMA
BAACAAIAAgAAAAAAAQABAAAAAAAAAAAAAAAAAP///////wEAAgACAAIAAgACAAIAAwAB
AAEAAQABAAAAAgACAAIABAAEAAMAAwAEAAYABgAFAAUABQAEAAQAAwADAAQABAAEAAMA
AwADAAMAAwADAAMAAwACAAIAAQABAAEAAQABAAEAAQABAAEAAQAAAAAA///+//7///8B
AAAA///+//v//P/9//7////9//3//f/9//v/+f/5//r/+v/5//j/+P/4//j/+f/6//r/
+f/5//r//v/6//r/+v/6//r/+f/5//n/+f/5//j/+P/4//j/+P/4//j/+P/5//n/+P/3
//f/+P/4//j/+P/4//j/+P/5//n/+v/8//z//v8AAP7//v/+/////v/+/wAAAAACAAIA
AgADAAMAAwADAAIAAwAFAAgABwAKAAkACQAIAAoACwAMAA4ADAALAAoACgAKAAgABQAE
AAQABAADAAIAAgABAAEAAQADAAQABAAEAAEAAQACAAIA/v/9//v/8f/q/+7/+v8BAA4A
LgBdAI4AwQABATgBXwGHAaUBoQGHAVoBBwGmAGIAPQAcAAMA9v/u/+X/5f/r/+7/8f/1
//f/+P/3//b/+P/4//f/9//1//X/9f/1//X/9v/2//b/9P/0//T/9P/2//f/9//2//b/
9v/2//b/9P/1//X/9f/3//f/+P/4//n/+f/5//n/9//3//j/+f/6//v//P/9//3//P/7
//r//P/9//3//f/9//7//////wEAAQABAAEAAgACAAIABAADAAMAAwADAAcACAAIAAkA
CgAKAAsACwAMAA0ADwAQABMAFgAXABgAGwAdAB8AIQAkACYAKAArAC0AMAAxADMAOAA7
ADwAPwBAAEAAQABBAEQARQBFAEUARQBFAEUARgBEAEMAQwBFAEQAQQBBAEAAPQA8ADsA
NwA1ADMAMgAwACsAJwAnACYAJQAhACAAHQAYABgAGAAWABQAEwAUABQAEQARABEAEAAR
ABAAEAAQABAAEAAQAA4AEAARABEAEAAQABAAEAAQABIAEQARABEAEQASABIAEgAUABQA
FAAVABMAEwATABMAFAAWABYAFgAYABgAFwAXABYAGAAYABcAFQAVABQAFAAXABcAGAAY
ABoAGQAZABkAFwAXABcAFwAVABQAFAATABEAEQARABEAEQARABEAEQARABAAEAAPABAA
EgAPAA==
         </WaveFormData>
      </LeadData>
      <LeadData>
         <LeadByteCountTotal>10000</LeadByteCountTotal>
         <LeadTimeOffset>0</LeadTimeOffset>
         <LeadSampleCountTotal>5000</LeadSampleCountTotal>
         <LeadAmplitudeUnitsPerBit>4.88</LeadAmplitudeUnitsPerBit>
         <LeadAmplitudeUnits>��V</LeadAmplitudeUnits>
         <LeadHighLimit>2147483647</LeadHighLimit>
         <LeadLowLimit>268435456</LeadLowLimit>
         <LeadID>V6</LeadID>
         <LeadOffsetFirstSample>0</LeadOffsetFirstSample>
         <FirstSampleBaseline>0</FirstSampleBaseline>
         <LeadSampleSize>2</LeadSampleSize>
         <LeadOff>FALSE</LeadOff>
         <BaselineSway>FALSE</BaselineSway>
         <ExcessiveACNoise>FALSE</ExcessiveACNoise>
         <MuscleNoise>FALSE</MuscleNoise>
         <LeadDataCRC32>2777489792</LeadDataCRC32>
         <WaveFormData>
/v/+//7//v/+//7//v/+//z//P/8//z//P/8//z//P/8//z//P/8//z//P/8//z//P/8
//z//P/6//r/+v/6//r/+v/6//r/+v/6//r/+v/4//j/+P/4//j/+P/4//j/+P/4//j/
+P/4//j/+P/4//j/+P/4//j/9v/2//f/9//3//f/9//1//X/9v/3//f/9//3//X/9f/1
//X/9f/2//j/9v/2//b/9v/2//f/9//1//X/9//4//r/+v/7//v/+//8//z//f/9//7/
/v///wIAAgADAAMAAQACAAIAAgABAP7//P/6//n/+P/3//f/9//3//f/+P/1//P/8//y
//T/8//y//L/9P/y//L/8//x//H/8f/x//H/8v/z//T/8f/p/+X/4v/f/9v/4P/o//T/
CgAoAEkAbQCTALQAzwDpAPsA+QDtANIAoQBqAEkAOQAjAA0A///0/+v/6v/s/+z/6//s
/+3/7v/y//D/7P/q/+j/6v/q/+r/6f/p/+n/6f/p/+f/6P/o/+j/6P/o/+j/5//o/+n/
6v/p/+r/6v/p/+f/5//o/+j/6P/q/+r/6v/q/+3/7f/s/+z/7f/t/+z/6//r/+z/7P/r
/+v/7P/s/+r/7f/t/+3/7f/t/+//7//v//D/8f/x//H/8//z//P/8//z//P/8//0//b/
9//4//n/9v/2//j/+P/5//z//f/+/wAAAgADAAMABwAJAAkADAAOABEAEgASABYAGgAa
ABoAGwAcAB0AHQAbABwAHQAeACAAIAAgACIAIgAiACIAIgAhACEAHwAeAB4AHQAaABcA
GAAWABMAEwATABIADgANAAsACQAHAAYABAAEAAQAAgABAAIAAwACAAEAAgADAAQABAAD
AAIAAgACAAMAAgABAAMAAgAAAAAAAwADAAQABgAEAAIAAQABAAQABAAEAAQABAAEAAQA
BQAFAAUABQAGAAYABgAGAAcABwAHAAYABgAHAAcABwAHAAkACAAIAAgACQAJAAoACgAI
AAgACAAIAAYABwAIAAkABwAGAAUABQADAAQABgAIAAgACAAIAAgABwAFAAQABAAEAAQA
AgAAAAAAAQABAAIABAAEAAQABAAFAAUABAAEAAAAAAAAAAIAAgACAAIAAQADAAMAAgAC
AAAAAAAAAAAAAAD+//7///8BAAEAAQABAP3//f/+/////////////f/9//3//f/9//7/
AAD+//7//v/+//7////9//3//f///wIAAgACAAMAAQABAAIAAgADAAMABAAEAAcACAAI
AAkACQAJAAoACgAHAAYAAwABAAAA///+//3////+//3//P/8//v/+f/5//j/+P/3//b/
9//4//f/+P/3//f/9//3//n/+P/4//j/9v/z//P/7//o/+H/4f/o/+z/8P8AACQASQBr
AJEAtgDTAPEACQELAf0A5ACzAHwAVwA/ACsAFwAJAPr/7f/q/+z/7P/r/+z/7//u/+7/
7v/s/+z/7P/q/+r/6v/p/+n/6f/p/+n/6f/q/+r/6v/q/+r/6v/p/+n/6f/p/+f/6f/q
/+r/6f/p/+r/6v/q/+r/6v/q/+r/6//r/+r/6v/s/+3/7f/t/+3/7v/u/+3/7f/u/+7/
7P/v/+//7//v/+3/7//v/+//8v/z//P/8//z//P/8//z//X/9f/1//b/9f/1//X/9f/2
//j//P/+//7/AAAAAAAAAAACAAMAAwAJAAsACwAOAA8AEwAVABYAGQAcABsAGgAaABwA
HgAfAB8AIAAhACIAIAAgACAAIgAkACQAJAAkACUAJQAjACIAIgAhAB4AGwAYABYAEwAT
ABEAEAAMAAsACwAJAAcABgAGAAYABgAEAAAAAAAAAP7//v/+//7//v/8//v/+v/6//v/
/f/9//3//f/8//r/+v/7//v//P/+//z/+v/5//n//P/8//z//P/+//7//v////3//f/9
//7/AAAAAAAAAQABAAEAAAAAAAAA///+//3////+//7//v//////AAAAAP7//v/+//7/
AAABAAIAAwACAAAA/v/9//v//P/+/wAA/v/+//7//v8AAP////8AAP7//v/8//r//P/9
//3//v/+//7//v/+//7//f/7//r/+v/6//r//P/2//j//P/9//r//P/8//z//P/+//z/
/P/9//v/+//7//v/+P/3//f/9//4//n/+v/5//f/9//3//f/+P/6//j/+P/6//r/+v/7
//j/9//2//f/+f/6//v//f//////AAAAAP////8AAAAAAQACAAIAAwAFAAUABgAGAAQA
BAACAAEAAAD///7//f/7//r/+f/4//j/9//1//X/9f/2//b/9v/2//b/9P/0//X/9f/1
//X/8//y//L/8v/w//H/8f/t/+j/4f/b/9j/3P/g/+b/+v8bAD8AaQCaAMMA3wABAR0B
HQEQAfsAzgCPAFkANwAbAAcA+P/v/+T/3v/g/+P/5v/n/+T/6P/o/+b/5v/m/+T/5P/k
/+P/5f/l/+X/5f/j/+T/5P/k/+b/5v/m/+X/5f/l/+X/4//l/+b/5v/l/+P/5P/k/+T/
5P/k/+T/5P/j/+P/4v/i/+X/5//o/+n/6f/q/+r/6f/p/+r/6v/o/+n/6f/p/+n/6f/r
/+v/6//r/+v/6v/p/+v/7f/v//H/8f/x//H/8v/y//H/8P/v/+//8P/z//T/9f/4//n/
+v/8//7//////wEAAwADAAYACAALAAwADAAOABIAEgASABYAGAAaABsAHQAeAB8AIAAe
AB4AHgAgACAAIAAgACAAHwAfAB0AHAAeAB0AGgAXABQAEgAPAA8ADwAOAAoACQAGAAMA
AAD+////AAABAAAA/f/8//v/+P/2//b/9v/2//b/9f/0//T/8v/z//L/8f/y//L/8f/y
//X/9f/2//j/9v/0//P/8//0//T/9P/0//L/8v/y//P/8//z//P/9P/0//T/9P/1//X/
9f/0//T/9v/3//j/+f/4//b/9f/0//f/9//4//j/+P/4//j/+P/2//f/+P/5//j/9v/0
//P/8//0//b/+P/3//b/9f/0//b/9f/1//b/9v/2//T/8v/z//P/8v/y//T/9P/0//T/
8//z//L/8v/w//D/8P/y/+7/8P/y//H/8P/y//L/8v/y//L/8P/w//H/8f/x//H/8f/x
//H/8v/z//P/8//z//H/7//v/+//7//w//L/8P/w/+7/7v/u/+//8f/x//H/8//0//T/
9P/1//P/8//0//T/9v/3//n/+v/7//z//P/9//3//f/+//7//v/+//z/+//6//n/+P/3
//n/+P/3//b/9P/z//H/8f/y//L/8f/w/+7/7v/s/+z/7//v/+//7//v/+7/7v/u//D/
8//1/+3/5v/j/+H/3v/Y/9b/3P/k//X/EQA3AGIAkQC3ANcA9wARARgBEQH+ANcAmwBl
AEEAIwAGAPf/8v/o/+L/4//k/+P/5v/s/+v/6P/n/+b/5//o/+n/6f/p/+n/6f/p/+n/
6v/q/+r/6v/q/+r/6f/p/+n/6f/n/+f/6P/o/+f/5//o/+j/6P/p/+r/6//s/+3/7f/s
/+z/7P/t/+3/7f/v//D/8P/v//H/8v/y//D/8f/x//H/8f/x//P/8//z//L/8//z//P/
9f/1//X/9f/3//f/9//4//v/+//7//v/+f/6//3//v/8//7//v/+/wIABAAFAAUACQAL
AAsADgAMAA8AEAAQABQAGAAYABgAHAAeACAAIQAhACIAIwAkACQAJAAkACYAJgAmACYA
JgAmACUAIgAgACEAIQAfAB0AHQAcABoAGwAZABgAFAATABEADwANAAwACwAKAAkABgAG
AAYABgAEAAIAAgACAAIAAAD///7//v/+/////v/9//3//P/6//r//f/9//7/AAAAAP7/
/f/9//z//P/8//z//v/+//7///////////8AAP///v/9//3//v//////AAABAAEAAQAB
AP///v/+//7/AQABAAIAAgD+//7//v/+/wAAAQACAAMAAQAAAP/////+//7///8AAAAA
AAAAAAAAAAD/////AAD+//7//P/6//r/+//7//z/+v/6//r/+v/9//3//P/8//z//P/8
//7/+//6//n/9//5//n/+v/6//v/+v/4//j/+P/6//r/+v/4//j/9v/4//j/+P/4//j/
9v/2//f/9//3//f/9//3//f/+P/5//f/9//3//X/9v/3//j/+f/5//r/9//2//b/9v/2
//f/9f/1//X/9//6//r/+v/7//z//f///wAA/////wAAAAD//wAAAAABAAMAAwAEAAQA
AgACAAAA///8//v/+v/5//n/+P/3//b/+P/3//X/9f/y//L/8f/w//H/8v/x//L/8//z
//P/8//z//L/8v/y//L/8f/v/+n/4v/d/93/3v/g/+T/9P8QADEAVwB/AKQAvwDdAPsA
AwH9APAAzQCWAGcASQAxABsABwD4/+//6P/m/+b/6f/s/+3/7P/s/+r/6P/o/+j/6P/o
/+j/5//l/+X/5f/l/+X/5v/m/+b/5v/m/+b/5f/n/+f/5//l/+X/5v/m/+X/5//o/+j/
6P/o/+j/6P/o/+v/6//q/+r/6v/r/+v/6//r/+z/7P/r/+n/6v/q/+j/7f/t/+3/7f/t
/+//7//v/+7/7//v/+//7//v/+//7//z//P/8//0//X/9f/1//X/8//0//f/+P/6//z/
/P/8//7/AAABAAEAAwAFAAUACAAIAAsADAAMABAAFAAUABQAFgAYABoAGwAbABwAHQAe
AB4AHgAeACAAIAAgACAAIAAfAB8AHQAcABwAGwAYABUAFgAUABEAEQARABAADAALAAoA
CQAIAAgABwAGAAUAAgAAAAAAAAD+//z//P/8//z//P/7//r/+v/5//v/+//7//z//P/7
//z/+//7//z//v/+//z/+//7//z//P/8//z//f/+////AQD///////8AAAIAAgACAAMA
AAD///3//P/+////AAABAAMAAgACAAIAAgABAAEAAAAAAAAAAAAAAAAAAQACAAMAAQAA
AP/////9//7/AAACAAAAAAAAAAAAAAD/////AAD+//7//P/6//r/+//7//z//P/8//z/
/P/9//3//P/8//r/+v/6//z//P/8//z/+//7//v//P/8//n/+P/2//b/+P/8//r//P/6
//r/+v/6//r/+P/4//n/9//3//f/9//3//f/+P/5//v/+//7//n/9//3//f/9//4//r/
+P/4//b/9v/2//f/+P/5//r//f/+//7//v////3//f/+//7//////wAAAAABAAIAAgAD
AAMAAwAEAAQAAgACAAAA///+//3//P/7//n/+P/3//b/9//3//b/9//2//b/9f/0//T/
9P/y//L/8//z//P/8//z//L/8v/y//T/8f/t/+n/5v/h/9//4P/g/+b/+P8UADMAVQB9
AKYAxQDhAPsACQEBAe4AyQCSAGMASQAxABkACQD8/+3/5v/m/+r/6//q/+v/7v/w/+3/
6v/p/+j/6P/o/+j/5//n/+f/5//n/+f/6P/o/+j/6f/q/+v/6//q/+n/6P/l/+f/6P/o
/+f/5//o/+j/6P/q/+r/6v/q/+n/6f/o/+j/6v/r/+v/6//r/+z/7P/r/+3/7v/u/+z/
7f/t/+3/7f/t/+//7//v/+7/7//v/+//8v/z//T/9f/0//P/8v/y//P/8//z//P/9f/2
//n/+v/4//r/+v/6//7/AAABAAEAAwAFAAUACAAJAA0ADwAQABQAGAAYABgAGAAaABwA
HQAbABwAHQAeACAAIAAgACIAJAAkACQAJAAkACMAIAAeACAAHwAcABkAGgAYABUAFQAT
ABIADgANAAkABwAFAAQABgAGAAYABAACAAIAAgAAAPz//P/8//z/+v/5//j/+P/5//v/
+//7//3//P/6//r/+f/5//r//P/8//r/+f/5//r/+v/6//r/+P/4//j/+f/6//v//P/+
//z//P/8//3//f/9//z//P/9//3//f/9//3//P/8//z//f/9//7//v/8//z//P/8//z/
/f/+///////+//3//f/6//r/+//8//r/+v/6//r//P/7//v//P/6//r/+P/2//j/+f/5
//r/+P/4//j/+P/3//f/9v/2//b/9v/2//j/+P/4//j/9//1//X/9v/2//P/9v/4//j/
+P/4//b/9P/0//X/9f/1//X/9f/x//H/8v/z//X/9f/1//P/8//z//P/8//0//b/9P/0
//T/9P/0//X/9f/1//X/9//4//j/+P/5//n/+f/6//r//f/9//7//v/9//7//v//////
//8AAAAAAgACAAAA///9//v/+f/3//j/+P/4//j/9v/1//P/8//y//L/8f/w/+//7v/r
/+r/7f/t/+3/7f/v/+7/7v/u//D/7//t/+v/6P/j/93/1v/U/9b/2v/m//3/HwBHAHYA
owDFAOMAAQEVARQBAQHkALEAdQBLAC0AEQD+//P/6P/e/9r/3f/e/+H/4v/k/+b/5P/k
/+T/4v/i/+L/4f/j/+P/4//j/+H/4v/i/+L/5P/k/+T/4//h/+H/4f/f/+H/4v/i/+H/
4P/g/9//3v/f/+D/4f/i/+P/4//i/+L/4v/j/+P/4//l/+b/5v/l/+f/6P/o/+b/5//n
/+f/5//m/+f/5v/l/+j/6f/p/+n/6//r/+v/6//t/+3/7f/u/+//7//v/+//7f/u//H/
8v/z//b/9//4//j/+v/7//v///8BAAEABAAEAAcACAAIAA4AEgASABIAFgAYABoAGwAb
ABwAHQAeACAAIAAgACIAIAAgACAAIAAjACMAIQAgACAAHwAcABkAGAAWABMAEwATABIA
DgANAA0ACwAJAAgABwAGAAUAAgD+//7//v/8//z//P/8//z/+v/5//j/+P/3//n/+f/5
//n/+P/2//b/9//3//j/+v/4//b/9f/1//b/9v/2//b/+P/4//j/+f/5//n/+f/6//r/
+v/6//v/+f/5//j/+P/5//n/+f/5//v/+v/6//r/+//7//z//P/7//z//f/+//z//f/+
///////+//3//f/8//z//f/+//z//P/8//z//v/9//3//v/+//7//P/6//v/+//6//r/
+v/6//r/+v/9//3//P/8//z//P/8//7//f/8//v/+f/5//n/+v/6//3/+v/6//r//P/6
//r/+v/6//r/+P/4//n/+f/5//n/+f/4//n/+//9//v/+//7//n/+//7//v/+//6//z/
+v/6//z//P/8//3/+//7//v//f8AAAAAAAABAAEAAQACAAIAAwADAAQABAADAAQABAAF
AAcABwAIAAgABgAGAAQAAwAAAP///v/9/////v/9//z/+v/5//f/9//2//b/9f/0//T/
9P/y//L/9f/1//X/9f/1//T/9P/0//T/9f/x/+3/5v/f/93/3P/e/+j/+v8UADMAVwB/
AKoAxwDhAP0ADQEFAfQA1QCgAGkASQA1ABsACQAAAPP/6P/m/+r/7f/w/+//7v/u/+z/
6v/q/+r/7P/s/+z/6//r/+v/6//r/+n/6v/q/+r/6v/q/+r/6f/p/+n/6f/n/+n/6v/q
/+n/6f/q/+r/6v/s/+z/7P/s/+3/7f/s/+z/7P/t/+3/7f/t/+7/7v/t/+3/7v/u/+z/
7f/t/+3/7f/v//H/8f/x//L/8//z//P/8//z//P/8//1//X/9f/2//f/9//3//f/9//4
//v//P/6//z//P/8//7/AAABAAEAAwAFAAUACAAKAA0ADgAOABAAFAAUABQAFgAYABoA
GwAdAB4AHwAgACAAIAAgACIAIAAgACAAIAAhACEAHwAeAB8AHwAdABsAGAAWABMAEwAR
ABAADAALAAoACQAIAAgABgAGAAYABAAAAAAAAAD+//z//P/8//z/+//7//v//P/7//3/
/f/9//3//P/6//r/+//7//z//v8AAP7//f/9//7//v/+//7//v/+//7///////////8A
AP7//v/+////AQABAAAAAAABAAEAAQABAAEAAAAAAAAAAQABAAIAAgAAAAAAAAAAAP7/
//8AAAEAAQAAAP/////+//7///8AAP7//v/+//7//v/9//3//v8AAAAA/v/8//3//f/8
//z//P/8//z//P/9//3//P/8//z//P/8//7//P/8//z/+//7//v//P/8//3//P/6//r/
+v/8//r/+v/6//r//P/6//r/+//7//v/+//7//v/+//8//3/+//7//v/+f/5//n/+f/5
//j/+v/4//j/+f/6//v//f/9//3//f///wAAAAAAAAEAAQABAAIAAgABAAEAAgACAAUA
BgAGAAcABwAHAAgACAAKAAoACAAHAAQAAwACAAEAAQAAAP///v/+//3/+//7//r/+v/5
//j/+P/4//b/9v/5//n/+f/5//n/+P/4//j/+P/1//P/7f/o/+n/5//m//L//v8KACYA
SQBpAIsAqgDHAOMA8wDzAO0A2AClAHAAUwBBACsAFwAJAAAA9//y//L/9P/1//b/9//4
//T/8v/w//D/8P/w//D/8P/v/+//7//v/+//8f/y//L/8v/y//L/8v/x//H/8f/x/+//
8//0//T/8//x//L/8v/y//L/8v/y//L/9P/1//X/9v/2//f/9//3//X/9v/2//X/+P/6
//v/+v/7//v/+//7//v//f/9//3//v///////////////////wMAAwADAAQABQAFAAUA
BQAFAAYACQAKAAoADAAMAAwADgAQABEAEQAVABcAFwAaABwAHwAgACAAIgAmACYAJgAo
ACoALAAtAC0ALgAvADAAMAAwADAAMgAyADIAMgAyADEAMQAvAC4AMAAvACwAKQAoACYA
IwAjACMAIgAeAB0AHgAdABwAHAAaABgAFgASABEAEgATABIAEAAQABAAEAAQAA8ADgAO
AA0ADwAPAA8AEAAQAA8AEAAPAA8AEAASABIAEAAPAA8AEAAQABAAEAASABIAEgATABEA
EQARABIAEgASABIAEwAVABUAFAAUABcAFwAXABcAFQAUABQAFAATABMAFAAUABQAFAAU
ABQAFAAVABYAFwAVABQAEwATABEAEgAUABYAFAAUABQAFAASABEAEQASABQAFAASABAA
EAARABEAEgASABIAEgASABMAEwASABIAEAAQABAAEgAQABAAEAAPAA8ADwAQABAAEwAS
ABAAEAAQABAAEAAQAA4ADgAPAA8ADwAPAA8ADQANAA4ADwAPAA8ADwANAA8ADwAPAA8A
EAASABAAEAASABIAEgATABMAEwATABUAFgAWABYAFwAWABUAFQAUABcAFwAYABgAGQAa
ABoAGwAcAB0AHwAgAB4AHgAcABsAGwAbABsAGwAZABgAFwAWABYAFQATABMAEQAQAA4A
DAAMAAwACgAKAA0ADQANAA0ADQAMAAwADAAOAAcAAwD9//b/8//1//r/BAASACoASgBv
AJUAuwDcAPkAFQEhARkBBQHmALMAggBhAEsANQAjABcACgADAAIAAAACAAMABAAFAAYA
BgAEAAIAAgACAAIAAgACAAEAAQABAAEAAQADAAQABAAEAAIAAgACAAEAAwADAAMAAQAD
AAQABAADAAMABAAEAAQAAgACAAIAAgADAAMAAgACAAYABwAHAAcABwAIAAgABwAHAAgA
CAAGAAsACwALAAsACQALAAsACwAOAA8ADwAPAA4ADQAMAAsADwAPAA8AEAAUABUAFgAX
ABUAFgAZABoAGgAcABwAHAAcAB4AHwAfACQAJwAoACwALAAvADAAMAA0ADgAOAA4ADoA
PAA+AD8AQQBCAEMARABCAEIAQgBEAEYARgBGAEYARgBFAEIAQABCAEEAPgA7ADgANgAz
ADMANQA0ADAALwAsACkAJgAkACIAIgAiACAAIAAgACAAHgAeAB4AHgAeABwAGwAaABoA
GwAdAB0AHQAdABwAGgAaABsAGwAcAB4AHAAaABkAGQAcABwAHAAcAB0AHgAfACEAIAAf
AB4AHgAgACAAIAAhAB8AHwAeAB4AIQAhACEAIQAjACIAIgAiACEAIQAiACIAIQAiACMA
JAAjACMAIwAjACEAIAAfAB8AHQAeACAAIgAhACAAHwAeAB8AHwAgACIAIgAiACAAHgAe
AB8AHwAgACAAIAAgACAAIAAfAB0AHAAcABwAHAAeABwAHAAcABsAHQAdAB4AHgAfAB4A
HAAcABwAHAAcAB0AHAAdAB8AHQAdAB0AHQAbABsAHAAdAB0AHQAdABsAGwAbABsAGwAc
AB4AHAAcAB0AHgAfACEAIQAhACEAIwAkACQAJAAlACMAIwAkACQAJQAlACYAJgAnACgA
KAApACsAKwAsACwALAAsACoAKQApACkAKQApACoAKgAqACoAKQAnACQAIwAiACIAIQAg
AB4AHgAcABwAHAAbABoAGQAZABgAGAAYAB4AGwAZABcAFAANAAkABgAEAAYADgAgAD0A
YwCLALYA3QABAScBQwFHAUABLQECAccAkwBvAFEAOQAqAB8AEAAIAAoAEQASABEAEgAS
ABMAEgATABQAEwASABEADwAQABEAEgATABMAFAAUABQAEgASABIAEQASABMAFAATABMA
FAAUABMAEwAUABQAFAAUABQAFAAUABcAFwAWABYAFwAXABYAFQAWABgAGQAZABkAGgAa
ABgAGwAbABsAGwAdAB8AHwAfACIAIwAjACMAIwAjACMAIwAjACMAIwAkACcAJwAnACcA
JwAoACsALAAuADAAMAAwADQANgA3ADcAOwA9AD0AQABCAEUARgBGAEgATABMAEwATgBQ
AFIAUwBVAFYAVwBYAFkAWgBbAF4AXQBcAFsAWgBdAF0AWwBaAFoAWQBWAFMAVABSAE8A
TwBRAFAATABLAEkARwBFAEQARABEAEQAQgA/AD4APQA6ADoAOgA6ADoAOAA3ADYANgA1
ADcANwA3ADcANgA0ADQAMwAzADQANgA2ADQAMwAzADUANgA3ADgAOAA4ADgAOQA5ADkA
OQA6ADoAOgA6ADsAPQA9ADwAPAA9AD0APQA9AD0APAA8ADwAOwA7ADwAPAA7ADwAPQA+
ADwAPQA+AD8APwA+AD0APQA7ADwAPgBAAD8APgA9ADwAPAA7ADsAPAA8ADwAOgA4ADoA
OwA7ADwAPAA8ADwAPAA7ADsAOgA6ADoAOgA6ADwAPAA8ADwAOwA5ADkAOgA6ADcANgA8
AEAAPAA7ADoAOQA4ADoAOAA4ADkAOQA5ADkAOQA3ADcAOAA5ADkAOQA5ADcANwA3ADcA
NwA4ADoAOAA4ADoAOgA6ADsAOwA7ADsAPQA+AD4APgA/AD8APwBAAEAAPwA/AEAAQABB
AEIAQgBDAEUARQBGAEYARgBGAEQAQwBCAEEAQAA/AEEAQAA/AD4APQA7ADgANwA0ADQA
MwAyADIAMgAwADAALwAvAC8ALwAtACwALAAsAC4AKwApACMAHAAXABkAHgAiAC4ARABi
AIMApwDPAPAADQEtAT8BOwEvARwB6QCyAI0AdwBfAEcANwAqACEAIgAmACAAGwAiACUA
JAAiACAAHgAeAB4AHAAcABwAGwAbABsAGwAbABsAHAAcABwAGgAaABoAGQAZABkAGQAX
ABcAGAAYABcAFwAYABgAGAAYABgAGAAYABcAFwAWABYAFgAXABcAFwAXABgAGAAXABcA
GAAYABYAGAAXABYAFQAVABcAFwAXABcAFwAWABUAFwAXABcAFwAXABcAFwAYABkAGQAZ
ABkAFwAYABsAHAAaABwAHAAcAB4AIAAhACEAIwAlACUAKAAmACkAKgAqAC4AMgAyADIA
MgA0ADYANwA3ADgAOQA6ADgAOAA4ADoAOAA4ADgAOAA3ADcANQA0ADMAMQAtACkAKgAo
ACUAJQAkACIAHQAbABoAGQAYABgAFQAUABMAEAANAAwACwAIAAYABgAGAAYABgAFAAQA
BAACAAMAAgABAAMAAgAAAAAA/////wAAAgAAAP7//f/9//7//v/+//7//v/+//7////8
//v/+v/6//r/+v/6//v/+//7//r/+v/7//v/+//7//v/+v/6//r/+v/5//n/+P/4//j/
+P/4//f/9//3//f/9f/0//P/8//w//D/8f/y//D/8P/w//D/7v/t/+3/7v/u/+7/7P/q
/+n/6f/o/+j/6P/o/+j/6P/n/+f/5v/m/+L/4v/i/+T/4v/i/+L/4f/f/9//4P/g/9//
3v/c/9z/4v/e/9z/3P/c/9z/3P/a/9r/2//a/9n/2P/X/9f/1//Y/9n/1//X/9f/1f/T
/9P/0//T/9T/1v/U/9T/0v/S/9L/0//T/9P/0//V/9T/1P/U/9X/0//T/9T/1P/V/9X/
1v/W/9b/1v/V/9X/1v/X/9n/2v/c/9z/2v/Z/9v/2//b/9v/2f/Y/9f/1v/V/9P/0P/P
/87/zv/N/8z/zP/M/8r/yv/L/8v/y//L/8r/yP/H/8b/xP/D/8P/uf+w/7P/u/+8/8L/
2P/0/w4AKwBRAHUAjgCnAL8AvwC1AKMAeABDACAADQD1/+H/0//H/7z/uf+4/7b/uP+5
/7j/t/+2/7L/s/+y/7P/tP+z/7L/sf+v/6//r/+v/6//rf+u/67/rv+u/67/rv+t/63/
rf+t/6v/rP+s/6v/qf+r/6z/rP+s/6z/rP+s/6z/rP+r/6n/qP+s/63/rf+t/6z/rP+r
/6n/q/+s/6z/qv+s/6v/qv+p/6v/rf+t/63/rP+t/63/rf+r/6v/q/+r/63/rf+t/67/
r/+v/6//r/+v/7D/s/+0/7T/tv+2/7b/tv+4/7n/uf+7/73/vf/A/8D/w//E/8T/yP/M
/8z/zP/M/87/0P/R/9H/0v/T/9T/0//S/9H/0v/S/9L/0v/S/9H/0f/P/87/zv/N/8r/
x//G/8T/wf/B/7//vv+6/7n/t/+1/7P/sv+x/7D/r/+s/6z/rP+s/6r/pv+m/6b/pv+l
/6X/pf+m/6b/p/+m/6X/p/+m/6T/pP+j/6P/pP+m/6b/pP+j/6P/pP+k/6T/pP+k/6T/
pP+l/6P/o/+j/6T/pP+k/6T/pf+l/6X/pP+k/6T/o/+i/6H/n/+e/57/nv+f/5//oP+g
/57/nv+e/57/nP+d/57/n/+e/5z/mv+Z/5T/lP+V/5b/lP+U/5T/lP+S/5H/kf+S/5D/
kv+Q/w==
         </WaveFormData>
      </LeadData>
   </Waveform>
</RestingECG>
