# Supplementary material for: Detection of Left Atrial Enlargement Using a Convolutional Neural Network-Enabled Electrocardiogram
Source: Front Cardiovasc Med. 2020 Dec 17;7:609976. doi: 10.3389/fcvm.2020.609976 (PMC7773668; doi:10.3389/fcvm.2020.609976)
Supplement: Supplementary file 2 [file Data_Sheet_2.ZIP › normal1/1802010123_8129_0000002Y.XML]

<?xml version="1.0" encoding="Windows-1252"?>
<!DOCTYPE RestingECG SYSTEM "restecg.dtd">
<RestingECG>
   <PatientDemographics>
      <PatientID>1802010123</PatientID>
      <PatientAge>67</PatientAge>
      <AgeUnits>Years</AgeUnits>
      <Gender>Male</Gender>
      <PatientLastName>wenjingfu</PatientLastName>
   </PatientDemographics>
   <TestDemographics>
      <DataType>Resting</DataType>
      <Site>1</Site>
      <AcquisitionDevice>MAC55</AcquisitionDevice>
      <Status>Unconfirmed</Status>
      <Priority>Normal</Priority>
      <AcquisitionTime>09:23:00</AcquisitionTime>
      <AcquisitionDate>07-09-2015</AcquisitionDate>
      <CartNumber>1</CartNumber>
      <AcquisitionSoftwareVersion>009C</AcquisitionSoftwareVersion>
      <XMLSourceVersion>MAC5000 v1.0</XMLSourceVersion>
   </TestDemographics>
   <RestingECGMeasurements>
      <VentricularRate>58</VentricularRate>
      <AtrialRate>58</AtrialRate>
      <PRInterval>162</PRInterval>
      <QRSDuration>94</QRSDuration>
      <QTInterval>400</QTInterval>
      <QTCorrected>392</QTCorrected>
      <PAxis>21</PAxis>
      <RAxis>39</RAxis>
      <TAxis>57</TAxis>
      <QRSCount>10</QRSCount>
      <QOnset>220</QOnset>
      <QOffset>267</QOffset>
      <POnset>139</POnset>
      <POffset>193</POffset>
      <TOffset>420</TOffset>
      <ECGSampleBase>500</ECGSampleBase>
      <ECGSampleExponent>0</ECGSampleExponent>
   </RestingECGMeasurements>
   <Diagnosis>
      <Modality>Resting</Modality>
         <StatementCount>2</StatementCount>
         <LabelText>12SL ��ϳ���</LabelText>
      <DiagnosisStatement>
         <StmtFlag>ENDSLINE</StmtFlag>
         <StmtText>����Ķ�����</StmtText>
      </DiagnosisStatement>
      <DiagnosisStatement>
         <StmtFlag>ENDSLINE</StmtFlag>
         <StmtText>�ٽ� ECG</StmtText>
      </DiagnosisStatement>
   </Diagnosis>
   <Waveform>
      <WaveformType>Rhythm</WaveformType>
      <WaveformStartTime>0</WaveformStartTime>
      <NumberofLeads>8</NumberofLeads>
      <SampleType>CONTINUOUS_SAMPLES</SampleType>
      <SampleBase>500</SampleBase>
      <SampleExponent>0</SampleExponent>
      <HighPassFilter>16</HighPassFilter>
      <LowPassFilter>150</LowPassFilter>
      <ACFilter>NONE</ACFilter>
      <LeadData>
         <LeadByteCountTotal>10000</LeadByteCountTotal>
         <LeadTimeOffset>0</LeadTimeOffset>
         <LeadSampleCountTotal>5000</LeadSampleCountTotal>
         <LeadAmplitudeUnitsPerBit>4.88</LeadAmplitudeUnitsPerBit>
         <LeadAmplitudeUnits>��V</LeadAmplitudeUnits>
         <LeadHighLimit>2147483647</LeadHighLimit>
         <LeadLowLimit>268435456</LeadLowLimit>
         <LeadID>I</LeadID>
         <LeadOffsetFirstSample>0</LeadOffsetFirstSample>
         <FirstSampleBaseline>0</FirstSampleBaseline>
         <LeadSampleSize>2</LeadSampleSize>
         <LeadOff>FALSE</LeadOff>
         <BaselineSway>FALSE</BaselineSway>
         <ExcessiveACNoise>FALSE</ExcessiveACNoise>
         <MuscleNoise>FALSE</MuscleNoise>
         <LeadDataCRC32>2427672441</LeadDataCRC32>
         <WaveFormData>
+P/4//j/+P/2//b/9v/2//j/+P/4//j/+P/4//j/+P/4//j/+P/4//j/+P/4//j/+P/4
//j/+P/4//j/+P/4//j/+P/4//j/+P/4//j/+P/4//j/+P/4//j/+P/4//j/+P/4//j/
+P/6//r/+v/6//j/+P/4//j/+P/4//j/+P/4//j/+P/4//r/+v/6//r/+P/4//j/+P/6
//r/+v/6//j/+P/4//j/+v/6//r/+v/8//z//v/+//7//v/+/wAAAQACAAMABQAFAAUA
BgAHAAcACQAKAAoADAAMAAwADQALAAsACwAKAAoACgAKAAoACgAKAAoACAAIAAgABwAG
AAYABgAEAAMAAgAAAP3/+//5//n/+P/4//j/+P/4//j/+P/4//j/+P/4//j/+P/4//j/
9//3//f/9v/2//X/9f/4//j/9//3//f/9//3//f/9f/5//r//P/+/wIACQARABkAIgAv
AD0ATQBcAG8AgACPAJwApQCnAKAAjQBwAFoARwAzACAAEQAGAAAA+//5//j/9v/4//r/
+v/4//f/9f/3//X/9P/2//X/9f/z//P/8v/y//P/8//z//P/8//z//X/9f/1//X/9P/0
//T/9P/0//T/9P/0//X/9f/1//X/9f/1//X/9f/1//X/9f/1//P/9P/0//T/9v/2//b/
9v/2//b/9v/2//f/9//3//f/+f/5//n/+f/4//j/+P/4//r/+v/6//z/+v/6//r/+//7
//v//P/8//7//v////////////////8CAAIAAgAEAAIABAAEAAQABQAHAAcABwAKAAsA
CwALAAsADAAMAA4AEAAQABAAEQAPABAAEQARABEAEgASABIAFAAUABQAFAAUABQAFAAU
ABIAEQAQABAADgAOAA0ADAALAAoACAAHAAcABgAEAAQABgAEAAMAAwABAAEAAAD//wAA
AAAAAAAA/v/+//7//v/9//3//f/9//3//f/9//z//f/8//z//f/+//7//f/8//z//P/9
//3/+//7//r/+v/8//z//P/8//z//P/8//z//P/8//z//P/7//v/+//7//3//f/9//3/
/P/8//z/+v/8//z//P/8//z//P/8//z//P/8//z//P/8//z//f/9//3//f/9//3/+//7
//r/+v/8//z//P/9//v/+v/6//r/+v/6//r/+v/8//z//P/8//r/+v/6//r/+v/7//v/
+//8//z//P/8//z//P/8//z//P/8//z//P/8//z//P/8//z//P/8//z//P/8//3//f/6
//r/+//7//v/+//7//r/+v/6//r/+v/8//z//P/8//r/+v/6//r/+v/6//r/+v/6//r/
+//7//3//P/8//v/+//7//v/+//7//n/+//8//z//P/8//z//f/7//3//f/7//v/+//7
//v/+v/6//v/+//7//v/+//9//v//P/8//r//P/8//z//P/8//z//P/8//v/+v/5//j/
+f/6//v//P/8//z//P/8//z//P/8//z//P/8//z//P/8//z//P/8//r/+v/6//r//P/8
//z//P/8//z//P/8//z//P/8//z//P/8//z//P/8//z//P/8//z//P/8//z//P/8//z/
/P/8//z//P/8//z//P/8//z/+v/6//r/+v/6//r/+v/6//z//P/8//z/+v/6//r/+v/7
//z//f/+//7//v/+//7/AAACAAMABAAFAAcABwAHAAoACwALAA0ADQAMAAsACgAKAAsA
CwALAAsACgAKAAoACAAIAAgACAAIAAYABgAGAAcABgAGAAYAAgABAAAA/v/9//v/+f/5
//j/+P/4//j/+P/4//j/+P/4//j/+P/4//r/+v/6//n/9//3//j/+P/5//n/+v/6//f/
9//3//f/+f/5//n/+f/+/wIABgAIAA0AFwAfACoAOwBNAF0AbgCDAJAAmwCmAKkAoQCQ
AHUAXABIADUAIQASAAcAAAD+//3/+//6//r/+v/6//r/+v/5//f/+f/3//b/+P/3//X/
9f/1//T/9P/1//X/8//z//P/8//z//P/8//z//T/9P/0//T/9P/0//T/9P/1//X/9f/1
//X/9f/1//X/9f/1//X/9f/1//b/9v/2//b/9v/2//b/9P/0//T/9P/3//f/9//3//n/
+f/5//n/+P/4//j/+P/4//j/+P/6//z//P/8//3//////wAAAAD///7//v/9/wEAAQAB
AAEAAgACAAIABAAEAAYABgAGAAcACQAJAAkACgALAAsACwANAA4ADgAQABAAEAAQABEA
EwAUABUAFQATABQAFAAUABYAFgAWABYAFAAUABQAFAASABEAEAAQABAAEAAPAA4ACwAK
AAgABwAHAAYABAAEAAQAAgABAAEAAQABAAAA///+//7//v/+//z//P/8//z//f/9//3/
/f/9//3//f/8//z/+v/5//n/+f/6//r/+v/6//r/+//7//n/+f/4//j/+v/6//r/+v/4
//j/+P/4//j/+P/4//j/9//3//f/9//5//n/+f/5//r/+v/6//j/+v/6//r/+v/4//j/
+P/4//j/+P/4//j/+P/4//n/+f/5//n/+f/5//n/+f/4//j/+v/6//r/+//7//r/+v/6
//r/+v/6//r/+v/6//r/+v/6//r/+v/6//j/+f/5//n/+P/4//j/+P/2//b/9v/2//j/
+P/4//j/+P/4//j/+P/4//j/+P/4//j/+P/5//n/+P/4//n/+f/5//n/+f/4//r/+v/6
//r/+P/4//j/+P/4//j/+P/4//j/+P/4//j/+P/4//n/+f/3//b/9v/1//f/9//3//f/
9//1//f/+P/4//j/+P/4//f/9f/3//f/9f/1//X/9f/1//T/9P/1//f/9//3//f/9//3
//j/+P/2//T/9P/0//T/9v/2//b/9v/2//b/9v/2//b/9v/2//b/9v/2//b/9v/2//b/
9v/2//b/9v/2//b/9v/2//b/9v/2//b/9v/2//T/9P/0//T/9P/0//T/9P/0//T/9P/0
//T/9P/0//T/9P/0//T/9P/0//T/9P/0//T/9P/0//T/9P/0//T/9P/2//b/9v/2//b/
9v/2//b/9v/2//j/+P/6//r/+v/8//3//v///wEAAQABAAIAAwABAAMABAAEAAYABgAG
AAcABQAFAAUABAAEAAQABAAEAAQABAAEAAIAAgACAAEAAAAAAAAA/v/9//z/+v/3//X/
9f/1//T/9P/2//b/9v/2//T/9P/0//T/8v/y//L/8v/0//P/8//z//T/9P/z//P/9P/0
//P/8//z//P/8//z//P/8//4//z//v/8/wMACwATAB4ALQA9AEsAXABtAH4AiwCYAJ0A
mwCQAHkAXgBKADcAIwAUAAkAAAD4//P/8//y//T/9P/0//T/9P/z//H/8f/x//D/7v/t
//H/8f/t/+7/7v/v/+//7//v/+//7//v/+//7//v/+7/7v/u/+7/7P/s/+z/7P/v/+//
7//v//H/8f/x//H/8f/x//H/8f/x//L/8v/y//L/8v/y//L/8v/y//L/8v/x//H/8f/x
//H/8f/x//H/9P/0//T/9P/0//T/9P/2//T/9P/0//X/9//3//j/+P/6//r/+//7//v/
+//7//v/+v/6//r//P/+/wAAAAAAAP//AQABAAEABAAFAAUABQAHAAgACAAKAAoACgAK
AAsACQAKAAsACwALAAwADAAMAAwADAAMAAwADAAMAAwADAALAAsACwAMAAsACgAIAAYA
BwAGAAQAAwADAAIAAAAAAAAA/v/9//3//f/9//z/+//6//r/+v/6//j/+P/4//j/9//3
//f/9//3//f/9//2//f/9v/2//f/9//4//j/+P/2//b/9//3//n/+f/4//j/+P/4//j/
+P/4//j/+P/4//j/+P/4//j/+f/5//n/+f/5//n/+f/5//n/+P/3//T/9v/2//b/9v/4
//j/+P/4//j/+P/4//j/9//2//b/9f/3//f/9//3//n/+f/4//j/9v/2//b/9//5//j/
+P/4//j/+P/4//j/+P/4//j/+P/4//j/+P/4//j/+f/5//n/+P/4//j/+P/6//r/+v/6
//z//P/8//z/+//6//n/+P/4//j/+P/4//j/+P/5//n/+P/4//n/+f/5//n/+f/4//j/
+P/4//j/+P/4//j/+P/4//j/+P/4//b/9v/2//b/+P/4//n/+f/5//j/+P/3//X/9f/1
//X/9//1//f/+P/4//j/+P/4//f/9f/3//f/9//3//f/9//3//b/9v/3//n/+f/5//n/
+f/3//j/+P/4//b/9v/2//b/+P/4//j/+P/4//j/+P/4//b/9v/2//b/9v/2//b/9v/2
//b/9v/2//b/9v/2//b/9v/2//b/9v/2//b/9v/2//b/9v/2//b/9v/2//b/9v/2//b/
9v/2//b/9v/2//b/9v/2//b/9v/0//T/9P/0//b/9v/2//b/9v/2//b/9v/2//b/9v/2
//b/9v/2//b/9v/2//b/9v/0//T/9P/0//b/9v/2//b/+P/4//j/+P/4//r/+v/6//z/
/P/+////AAABAAMAAwADAAQABQAFAAcACAAIAAgACAAIAAkACQAHAAcABgAGAAcACAAJ
AAoACgAKAAgACAAIAAcABgAGAAYABAADAAIA/v/7//n/9//3//b/9v/2//b/9v/2//b/
+P/4//j/+P/4//j/+P/4//f/9//3//j/9v/1//X/9v/4//f/9//3//X/9f/1//X/9//4
//r//v8CAAkAEQAXAB4ALQBBAE8AXgBvAIAAkQCcAKMApQCcAIkAbgBWAEEALwAeAA8A
AgD6//f/9//2//b/9v/4//b/9v/1//P/8//z//T/9P/x/+//7//x//D/8P/x//H/8P/v
/+7/7f/v/+//7//v//D/8P/w//D/8P/w//D/8P/z//P/8//z//P/8//z//P/8//z//P/
8//x//L/8v/y//L/8v/y//L/8v/y//L/8v/z//P/8//z//X/9f/1//X/9P/0//T/9P/0
//T/9P/2//b/9v/2//f/9//3//j/+P/6//r/+//7//v/+//7//v//P/8//z//v8AAAIA
AgACAAMABQAFAAUABgAHAAcABwAHAAgACAAKAAoACgAKAAsACwAMAA0ADQANAA4ADgAO
AA4ADgAOAA4ADgAOAA4ADgAMAAsACgAKAAwADAALAAoABwAGAAQAAwADAAIAAAAAAAIA
AAD//////f/9//z/+//6//r/+v/6//r/+v/6//r/+f/5//n/+f/5//n/+f/4//j/9v/1
//X/+f/6//r/+v/4//j/+f/5//n/+f/4//j/+P/4//j/+P/4//j/+P/4//j/+P/4//j/
9//3//f/9//3//f/9//3//j/+P/4//b/+P/4//j/+P/4//j/+P/4//b/9v/2//b/9v/2
//f/9//3//f/9//3//f/9//2//b/9v/2//b/9//1//T/9P/0//T/9P/0//T/9P/0//T/
9P/2//b/9v/2//b/9//3//f/9v/2//b/9v/2//b/9v/2//T/9P/0//T/9v/2//b/9v/2
//b/9v/2//b/9v/3//f/9v/2//f/9//5//n/+f/4//b/9v/2//b/9v/2//b/9v/2//b/
9v/2//b/9v/2//b/9v/2//f/9//3//b/9v/1//X/9f/1//X/9//1//f/+P/2//b/9v/2
//f/9f/3//f/+f/5//n/+f/3//b/9v/3//n/+f/5//n/9//3//b/9v/2//j/+P/4//j/
9v/2//b/9v/2//b/9v/2//j/+P/4//j/+v/6//r/+v/4//j/+P/4//j/+P/4//j/+v/6
//r/+v/6//r/+v/6//r/+v/6//r/+v/6//r/+v/4//j/+P/4//r/+v/6//r/+P/4//j/
+P/6//r/+v/6//j/+P/4//j/+v/6//r/+v/6//r/+v/6//z//P/8//z//v/+/wAAAAAA
AAAAAAACAAMABAAFAAcABwAHAAgACQAHAAkACgAKAAwADAAMAA0ACwALAAsACgAMAAwA
DAAMAAoACgAKAAgACAAIAAcABgAIAAgABgAFAAIAAAD9//v/+//7//r/+v/6//r/+v/6
//r/+v/6//r/+v/6//r/+v/6//n/+f/5//z//P/7//v/+v/6//n/+f/5//n/+f/5//n/
/f8CAAQABgAMABMAGwAlADQAQwBVAGUAdACDAJAAlwCeAJ0AkQB6AF8ASgA2ACMAFQAO
AAkA/v/6//v//f/8//z//v/8//z//P/7//v/+f/5//j/+P/5//n/9//5//b/9v/3//f/
9//3//f/9//3//f/9//3//b/9v/2//b/9v/2//b/9v/5//n/+f/5//n/+f/5//n/+f/5
//n/+f/5//r/+v/6//r/+v/6//r//P/8//z//P/9//3//f/9//3//f/9//3//P/8//z/
/P/+//7//v8AAAAAAAAAAAEAAQABAAIAAgACAAIAAwADAAUABQAFAAUABgAGAAYACAAI
AAoACgAKAAsADQANAA0AEAARABEAEQATABQAFAAWABgAGAAYABkAGQAaABsAGwAZABoA
GgAaABwAHAAcABwAHAAcABwAHAAaABkAGAAYABYAFgAVABQAEwASABAADwANAAwACgAK
AAoACAAHAAcABwAHAAYABQAEAAQABAAEAAQABAAEAAQAAQABAAEAAQADAAMAAwACAAIA
AAD/////AQACAAIAAgACAAIAAwADAAMAAwACAAIAAgACAAIAAgAAAAAAAAAAAAAAAAAA
AAAA/////////////////////wAAAAAAAP7//v/+//7//v/+//7//v/+//7//v/+//7/
/v/+///////////////////////+//7/AAAAAAAAAQD///7//v/+/wAAAAAAAAAAAAAA
AAAAAAD+//7//v/+//7//////////P/8//z//P/+//7//v/+//7//v/+//7//v/+//7/
/v/+//7//v/+//7//v///////v/+///////////////+//7//v/+//7//v/+//7//v/+
//7//v/+//7//v/+//7//P/8//3//f////7//v/9///////////////9////AAD+//7/
/v/+//3/+//9//3///////////////7//v////3//f/9//3//f/9//7//v/+//7//v/+
//7//P/8//z//P/+//7//v/+//7//v/+//7//P/8//z//P/8//z//P/8//7//v/+//7/
/P/8//z//P/8//z//P/8//7//v/+//7//P/8//z//P/+//7//v/+//7//v/+//7//v/+
//7//v/+//7//v/+/wAAAAACAAIAAgACAAIABAADAAQABQAHAAkACQAKAAsACQALAAwA
DAAMAAwADAANAA0ADQANAAwADAAMAAwADAAMAAwADAAKAAoACgAJAAgACAAIAAYABQAG
AAQAAQD///3//f/8//z//P/8//z//P/6//r/+v/6//z//P/8//z//v/9//3//f/+//7/
/f/9//z//P/7//v//f/9//3//f/7//v//P8AAAYACgANABMAGQAkADMAQwBRAGAAcQB+
AI0AnACnAKcAoACRAHYAXgBLADcAJgAZAAwAAgD///3/+v/6//z//P/+//z/+//7//v/
+f/4//j/9//3//f/9//2//b/9//3//f/9//3//f/9f/1//X/9f/2//b/9v/2//b/9v/2
//b/9f/1//X/9f/1//X/9f/1//f/9//3//f/9//4//j/+P/4//j/+P/4//j/+P/4//j/
9//3//f/9//5//n/+f/5//r/+v/6//r/+v/6//r//P/8//z//P/9//v/+//8//z//v/+
/////////////////wAAAAAAAAIAAgAEAAQABAAFAAcABwAHAAgACQAJAAkACwAMAAwA
DgAOAA4ADgAPAA8AEAARABEAEQASABIAEgAQABAAEAAQABIAEgASABIAEgARABAAEAAP
AA4ADAAKAAkACAAGAAUABQAEAAIAAgADAAIAAgADAAEAAQAAAP///v/+//7//v/+//7/
/v/+//3//f/9//3/+//7//v/+v/7//r/+v/7//z//P/7//r/+v/6//v/+//7//v/+v/6
//r/+v/6//r/+v/6//r/+v/6//r/+v/6//n/+f/5//n/+f/5//n/+f/6//r/+v/4//j/
+P/4//j/+v/6//r/+v/6//r/+v/6//r/+v/7//v/+f/5//n/+f/5//n/+P/4//j/+P/4
//n/+//6//r/+v/4//j/+P/4//j/+P/4//j/+P/4//j/+P/2//f/9//3//j/+P/4//j/
+P/4//j/+P/4//j/+P/4//j/+P/4//j/+v/6//r/+v/4//j/+f/5//j/+P/5//n/+f/5
//n/+P/4//j/+P/4//j/+P/4//j/+P/4//j/+P/2//b/9v/2//j/+P/5//n/+f/4//j/
9//3//f/9//3//f/9f/3//j/9v/2//b/9v/1//P/9f/1//f/9//3//f/9//2//b/9//3
//f/9//3//f/9//2//j/+P/4//j/+P/4//j/+P/4//j/+P/4//j/+P/6//r/+v/6//r/
+v/6//r/+v/6//r//P/+//7//v/+/wAAAQACAAMAAwADAAMABAAFAAUABwAIAAoACgAK
AAoACQAJAAkACQAIAAgACAAIAAoACgAKAAoABgAGAAYABQAGAAYABgAEAAMAAgAAAP3/
+f/3//f/9v/2//b/9v/2//b/9v/2//b/9v/2//b/9v/2//b/9f/1//X/9v/2//X/9f/2
//b/9f/1//X/9f/1//f/9f/3//z//v/+/wIACwATABkAJAA1AEcAVQBkAHUAhgCVAKAA
pQChAJQAewBgAEwAOQAlABYACQAAAPr/9//5//j/9v/4//j/+P/2//X/9f/1//X/8v/y
//P/9f/x/+3/7f/u//D/8f/x//H/8f/x//H/8f/x//H/8v/y//L/8v/w//D/8P/w//H/
8f/x//H/8f/x//H/8f/x//H/8f/x//H/8v/y//L/8v/y//L/8v/y//L/8v/y//P/8//z
//P/8//z//P/8//0//T/9P/0//T/9P/0//b/9v/2//b/9//3//f/+P/4//j/+P/5//n/
/f/9//3//f/+//7//v8AAP7/AAAAAAAAAwAFAAUABQAGAAcABwAHAAkACgAKAAwACgAK
AAoACwAMAA4AEAARABEAEgASABIAEgASABIAEgAQABAAEAAQAA4ADQAMAAwACgAKAAkA
CAAHAAYABAADAAMAAgAAAAAAAAD+//3//f/9//3//P/7//r/+v/6//r/+v/6//r/+v/5
//n/+f/5//n/+f/5//j/+f/4//j/+f/6//r/+f/4//j/+P/5//n/9//3//b/9v/4//j/
+P/4//j/+P/4//j/9v/2//b/9v/3//f/9//3//X/9f/1//X/9v/2//b/9P/0//T/9P/0
//b/9v/2//b/9P/0//T/9P/2//b/9//3//X/9f/1//X/9//3//b/9v/0//T/9P/1//f/
9v/2//b/9v/2//b/9v/2//b/9v/2//b/9v/2//b/9P/1//X/9f/2//b/9v/2//T/9P/0
//T/9v/2//b/9v/2//b/9v/2//T/9P/0//T/9v/2//f/9//2//b/9//3//X/9f/1//T/
9v/2//b/9v/2//b/9v/2//b/9v/2//b/9P/0//T/9P/2//b/9//3//X/9P/0//P/9f/1
//X/9f/z//H/8//0//b/9v/2//b/8//x//P/8//z//P/8//z//P/8v/y//P/8//z//P/
8//1//X/9v/0//T/9P/0//T/9P/0//T/9P/0//b/+P/4//j/+P/4//r/+//6//v//f/9
////AAABAAEAAwAEAAQABAAEAAQABQAFAAcABwAGAAYABAAEAAQABAAEAAQAAgACAAIA
AQAAAAAAAAD+//3//P/6//f/9f/z//P/8v/y//L/8v/y//L/8v/w//D/8P/w//D/8P/w
//D/8f/x//H/8v/y//H/8f/y//L/8f/x//H/8f/x//H/7//v//L/9v/6/wAABQALABUA
IgAxAEMAUwBkAHUAhgCRAJwAoQCdAJAAeQBeAEgANQAhABIACQD+//b/8//z//L/9P/0
//T/8v/y//H/8f/x/+//7v/u/+3/7f/t/+//7f/s/+z/6//r/+v/6//r/+v/6//r/+v/
7P/s/+z/7P/s/+z/7P/s/+3/7f/t/+3/7f/t/+3/7f/t/+3/7f/t/+v/7P/s/+z/7P/s
/+z/7P/u/+7/7v/u/+3/7f/t/+3/7f/t/+3/7f/w//D/8P/w//D/8P/w//L/8P/w//D/
8f/x//H/8v/y//T/9P/1//X/9f/1//X/9f/2//b/9v/4//j/+v/6//r/+//9//3//f/+
/////////wMABAAEAAYABgAGAAYABwAHAAgACQAJAAkACgAKAAoACgAKAAoACgAKAAoA
CgAKAAYABQAEAAQABAAEAAMAAgABAAAA/v/9//3//P/6//r/+v/4//f/9//3//f/9v/1
//T/9P/0//T/8v/y//L/8v/z//P/8//z//H/8f/x//D/8v/w/+//7//v//D/8P/w//L/
8v/z//P/8f/x//D/8P/w//D/8P/w//D/8P/w//D/8P/w//D/8P/v/+//7//v/+//7//v
/+//8P/w//D/7v/u/+7/7v/u/+7/7v/u/+7/7v/u/+7/7v/u/+7/7//v/+3/7f/t/+3/
7//v/+7/7v/u/+7/7v/v/+//7v/u/+7/8P/w//D/8P/u/+7/7v/u/+7/7v/u/+7/7P/t
/+3/7f/u/+7/7v/u/+7/7v/u/+7/7v/u/+7/7v/u/+7/7v/u/+7/7v/u/+7/7P/s/+3/
7f/s/+z/7f/t/+//7//v/+7/7P/s/+z/7P/u/+7/7v/u/+7/7v/u/+7/7P/s/+z/7P/s
/+z/7f/t/+3/7P/s/+v/7f/t/+3/7f/t/+v/7f/u/+7/7v/u/+7/7f/r/+3/7f/t/+3/
7f/t/+3/7P/s/+3/7f/t/+3/7f/t/+3/7P/s/+z/7P/s/+z/7P/s/+z/7P/s/+z/7P/s
/+z/6v/q/+r/6v/s/+z/7P/s/+7/7v/u//D/7v/u/+7/7v/u/+//8P/x//X/9f/1//b/
9//3//n/+v/6//r/+v/6//v/+//7//v/+v/6//r/+v/6//r/+v/6//b/9v/2//X/9v/2
//b/9P/x//D/7v/r/+v/6f/p/+j/6P/o/+j/6P/o/+j/6P/o/+j/6P/o/+j/6P/o/+f/
5//l/+b/5v/l/+X/5v/m/+X/5f/l/+X/5f/n/+f/5//q//D/8v/0//n///8LABYAIwAz
AEMAUgBlAHYAgwCIAI0AiwB6AF8ASAA2AB8ACQD+//X/6v/m/+f/6f/o/+r/6v/o/+b/
5v/l/+X/5//l/+T/4P/h/+P/5f/j/+L/4v/j/+P/4//j/+P/4//j/+P/4//j/+L/4v/i
/+L/4v/i/+L/4v/j/+P/4//j/+H/4f/h/+H/4//j/+P/4//j/+T/5P/k/+L/4v/i/+L/
5P/k/+T/5P/l/+X/5f/l/+X/5f/l/+X/5v/m/+b/5v/m/+b/5v/o/+j/6P/o/+n/6f/p
/+r/6v/o/+j/6f/p/+v/6//r/+v/7P/s/+z/7v/u//D/8P/w//H/8//z//P/9P/1//X/
9f/5//r/+v/8//z//P/8//3/+//8//3//f/9//7//v/+//7//v/+//7//v/+//7//v/8
//v/+v/6//j/+P/3//b/9f/0//L/8f/w/+7/6//q/+r/6P/n/+f/5//n/+b/5f/m/+b/
5v/m/+b/5v/m/+b/5f/l/+X/5f/k/+P/4v/g/+H/4P/g/+H/4//k/+T/5P/j/+L/4v/h
/+H/4f/g/+D/4P/g/+D/4P/g/+D/4P/g/+D/4P/g/+D/3//f/9//3//d/93/3f/d/97/
3v/e/9z/3v/e/97/3v/c/9z/3P/c/97/3v/e/97/3P/c/93/3f/d/93/3f/d/93/3f/c
/9z/3v/e/97/3//d/9z/3P/c/97/3v/e/97/3v/e/97/3v/e/97/3v/e/97/3//f/9//
3v/e/97/3v/e/97/3v/e/9z/3P/c/9z/3P/c/9z/3P/e/97/3v/e/9z/3P/d/93/3P/c
/93/3f/d/93/3f/c/9r/2v/a/9r/2v/a/9r/2v/c/9z/3P/c/9r/2v/a/9r/2P/Y/9n/
2f/b/9r/2v/Z/9n/2f/Z/9n/2f/X/9n/2v/Y/9j/2P/Y/9f/1f/X/9f/1//X/9f/1//X
/9b/1v/X/9f/1//X/9f/1//X/9j/1v/Y/9j/2P/Y/9j/2P/Y/9j/2P/W/9b/1v/W/9b/
1v/W/9b/1v/W/9b/1v/W/9b/1v/W/9b/1v/W/9b/2P/Y/9j/2P/a/9r/2v/a/9j/2v/b
/9z/3f/f/9//3//e/9//3//h/+T/5P/k/+T/4v/j/+P/4//l/+T/5P/k/+b/5v/m/+b/
5P/i/+L/4v/f/97/3v/e/97/3f/c/9r/1//V/9P/0//Q/9D/0P/Q/87/zv/O/87/zv/O
/87/zv/O/87/zv/N/83/zf/O/87/z//P/9D/0P/O/83/zP/L/83/zf/N/8v/zP/Q/9L/
1P/Z/9//5//w//3/CwAZACgAOQBIAFkAaABzAHkAdgBrAFQAOAAhAA0A+v/t/+L/1v/N
/83/zv/M/87/zv/M/8r/zf/N/8n/yf/I/8b/xf/H/8f/x//G/8b/x//H/8X/xf/F/8X/
xf/F/8X/xf/E/8T/xP/E/8T/xP/E/8T/xf/F/8X/xf/E/8P/wv/B/8H/wf/B/8H/w//E
/8T/xP/E/8T/xP/E/8T/xP/E/8T/w//D/8P/w//D/8P/w//D/8T/xP/E/8T/xP/E/8T/
xv/E/8T/xP/F/8X/xf/G/8b/yP/I/8n/yf/J/8n/yf/J/8z/zP/M/87/zP/O/87/zv/N
/8//z//P/9D/0f/R/9H/0f/S/9L/1P/U/9T/1P/V/9X/1v/X/9f/1f/W/9b/1v/Y/9j/
2P/Y/9j/2P/Y/9j/1v/V/9T/1P/U/9T/0//S/8//zv/M/8v/y//K/8j/yP/K/8j/x//H
/8b/xf/D/8H/wP/A/8D/wP/A/8D/wP/A/73/vf+9/73/vf+9/73/vP++/7z/u/+7/73/
vP++/w==
         </WaveFormData>
      </LeadData>
      <LeadData>
         <LeadByteCountTotal>10000</LeadByteCountTotal>
         <LeadTimeOffset>0</LeadTimeOffset>
         <LeadSampleCountTotal>5000</LeadSampleCountTotal>
         <LeadAmplitudeUnitsPerBit>4.88</LeadAmplitudeUnitsPerBit>
         <LeadAmplitudeUnits>��V</LeadAmplitudeUnits>
         <LeadHighLimit>2147483647</LeadHighLimit>
         <LeadLowLimit>268435456</LeadLowLimit>
         <LeadID>II</LeadID>
         <LeadOffsetFirstSample>0</LeadOffsetFirstSample>
         <FirstSampleBaseline>0</FirstSampleBaseline>
         <LeadSampleSize>2</LeadSampleSize>
         <LeadOff>FALSE</LeadOff>
         <BaselineSway>FALSE</BaselineSway>
         <ExcessiveACNoise>FALSE</ExcessiveACNoise>
         <MuscleNoise>FALSE</MuscleNoise>
         <LeadDataCRC32>3712608627</LeadDataCRC32>
         <WaveFormData>
/P/8//z//P/6//r/+v/6//z//P/8//z//P/8//z//P/8//z//P/8//z//P/8//z//P/8
//z//P/8//z//P/8//r/+v/6//r/+v/6//r/+v/8//z//P/8//r/+v/6//r//P/8//z/
/P/8//z//P/8//z//P/8//z//P/8//z//P/6//r/+v/6//z//P/8//z/+v/6//r/+v/8
//z//P/8//z//P/8//z//P/8//z//P/8//7///////////8AAAAAAQABAAIABAAFAAYA
BwAHAAkACQAKAAsACwALAAsACwAIAAgACAAHAAQAAgAAAAAAAQABAAAAAAD+//7//v//
/wIAAgACAAIAAAD///z/+f/5//n/+P/3//X/9f/1//X/9//3//f/9v/2//f/9//3//f/
9//2//b/9v/2//b/9v/2//b/9v/2//b/9v/2//b/9P/4//r/9v/0//r/BAAMABQAGwAf
ACYANABBAE0AXABvAIMAlwCoALUAtwCtAJAAXAAmAAoABAAAAP3//f8BAAEAAgAEAAYA
AwAAAP3//P/8//v/+//6//v/+f/5//j/+P/4//j/+P/4//j/+P/4//j/+P/4//f/9//4
//j/+P/4//j/+P/4//r/+v/6//r/+P/5//n/+f/5//n/+f/5//n/+f/5//n/+f/6//r/
+v/6//n/+f/6//r/+v/6//r/+v/6//r/+v/7//v//P/8//z//f/9//3//f/9//3//v/+
////AAAAAAAAAAABAAEAAQACAAMABAAHAAcABwAJAAoACwAMAA0ADgAPABEAEgATABQA
FQAWABgAGgAaABsAHgAfACAAIAAeAB8AIAAhACEAIgAiACIAIgAiACIAIgAkACQAIgAi
AB8AHgAbABkAFwAXABYAFAAUABIAEAAOAAsACQAJAAgACgAIAAgABgAFAAQAAQAAAAEA
AQABAAEA/////////f/9//3//f/9//////////////////7//v/+//7//v/+/wAAAAAA
AAAA/v/+//7//v8AAAAAAAAAAP7//v/+//7/AAAAAAAAAAAAAAAAAAD/////////////
//8AAAAAAAAAAAAAAAAAAAAAAAAAAAAAAAAAAAAA///9//3//v/+////AAABAAIAAAAA
AAAAAAAAAAAAAAABAAEAAQABAAAAAAAAAAAAAAAAAAAAAAAAAP7//v/+//7/AAAAAAAA
AAAAAAAAAAAAAAAAAAAAAAAA/v/+//7//v8AAP////////////////////8AAAAA///9
//3//f/9//3//f/9//3//f/9//3//f/+//7//v///////v/+//7//v/+//7//v/+////
//////7//v/+//7/AAAAAAAAAAAAAAEAAQABAAEAAQAAAAAAAgACAAIAAgAAAAAAAAAA
AAEAAQABAAEAAgACAAIAAgACAAAAAAABAAAAAgACAAIAAgAAAAAAAAAAAP7//v/+//7/
AAAAAAAAAAAAAAAAAAAAAAAAAAAAAAAAAAAAAAAAAAAAAAAAAAAAAAAAAAAAAAAAAAAA
AAAAAAAAAAAAAAAAAAIAAgACAAIAAAAAAAAAAAAAAAAAAAAAAAAAAAAAAAAAAgACAAIA
AgAAAAAAAAAAAAAAAAAAAAAA/v/+//7//v/+//7//v/+/wAAAAAAAAAA/v/+//7//v8A
AAAAAAACAAMAAwADAAMAAgACAAMAAwAEAAYABwAIAAsACwALAAsACgALAAsACwALAAsA
CgAKAAgABwAEAAIAAQACAAIAAwAAAAAAAAAAAAIAAwAEAAQAAgACAAAA///8//n/+f/5
//r/+f/5//n/+f/5//n/+f/5//j/+P/5//f/9//3//f/9v/2//b/9v/4//j/+P/4//b/
9v/2//b/9v/4//r/+v/6//r/+v/+/wgAEgAYAB0AJQAuADwASQBZAGgAewCTAKUAsgC9
ALsAowBuADIAFAAOAAoABAADAAcACQAJAAoADAAKAAUAAgD///7//v////3//P/9//v/
+f/6//r/+v/6//r/+P/4//j/+P/4//j/+P/3//n/+v/6//r/+P/4//j/+P/6//r/+v/6
//r/+//7//v/+f/5//n/+f/5//n/+f/5//f/+P/4//j/+v/5//n/+v/6//r/+v/6//r/
+v/6//r/+//7//z//P/6//v/+//7//3//f/9//7/AAABAAIAAgAAAAAAAQABAAMABAAF
AAYABwAHAAcACQAKAAsADAANABAAEQATABQAFQAWABcAGAAYABoAGgAbABoAGwAcABwA
HQAfACEAIwAhACIAIgAiACIAIgAiACIAIgAiACAAIAAdABwAGQAXABcAFwAWABQAEAAO
AAwACgAJAAcABwAGAAYABAAEAAIABAAEAAIAAgADAAMAAwADAAIAAQAAAP3/////////
//8BAAEAAQABAP/////+//7//v/+//7//v8AAAAAAAAAAP7//v/+//7//v/+//7//v/+
//7//v/+//7//v/+//7//v/+//7//f/9//3//f/9//3//v/+//7//P/8//z//P/+//7/
/v/+//7//v/+//3//f/9//7//v/+//7//v/+//7//v/+//7/AAAAAAAAAQD////////+
/wAAAAAAAAAAAAAAAAAAAAD+//7//v/+//7//v/+//7//v/+//7//v/+//7//v/+/wAA
AAAAAAAA/v/9//3//f/9//3//f/9////AAAAAP///f/9//3//f/9//3//f/9////////
/////v/+//7////9//z//P/8//z//P/8//z//v/////////8//z//P/8//7//v/+//7/
/P/9//3//f/9//3//P/8//z//P/8//z//P/8//z//P/7//v/+//7//z//P/8//z//P/8
//z//f/6//r/+v/6//r//P/8//z//P/8//z//P/8//z//P/8//z//P/8//z//P/8//z/
/P/8//r/+v/6//r//P/8//z//P/8//z//P/8//z//P/8//z//P/8//z//P/8//z//P/8
//z//P/8//z/+v/6//r/+v/6//r/+v/6//r/+v/6//r/+v/6//r/+v/8//z//P/8//r/
+v/6//r/+v/8//3//f//////AAAAAAEAAQACAAQAAwAEAAUABQAHAAcACAAJAAcABwAH
AAcABgAGAAYABQAAAP7//P/8//3//f/8//z//P/8//z//f/+//7//v/+//z/+//4//X/
9f/1//T/8//1//X/9f/1//X/9f/1//T/8v/z//P/8//1//X/9P/0//L/8v/y//L/8v/y
//L/8v/y//L/8v/y//T/9P/2//b/9v/2//7/CgAQABcAHQAmADIAQQBPAGAAcQCFAJkA
qACzALMApQCCAEgAFgAGAAYAAAD5//n///8BAAQABgAGAAMA/v/7//j/+P/5//f/9v/1
//n/+f/2//T/9P/0//T/9v/2//b/9v/0//T/9P/z//P/9P/0//T/9v/2//b/9v/2//b/
9v/2//b/9//3//f/9//3//f/9//3//f/9//3//n/+v/6//r/+P/3//f/+P/4//j/+P/4
//j/+P/4//j/+f/5//r/+v/6//v/+//7//n/+f/5//r/+v/7//z//P/+//7/////////
AAABAAIAAwADAAMABQAGAAcACAAJAAoACwANAA4AEQASABMAFAAWABgAGAAZABoAGwAc
ABwAGgAbABwAHQAdAB4AHgAeAB4AHgAeAB4AHgAeABwAHAAdABwAGQAXABMAEwASABAA
DgAMAAoACAAJAAcABwAGAAYABAAEAAIAAgACAAAAAAD///////////////////3//f/9
//3//f/7//v/+//7//v/+//6//r/+v/6//r/+v/6//r/+v/6//r/+v/6//r/+v/6//r/
+v/6//r/+v/6//r/+v/6//r/+v/6//r/+f/7//v/+//7//n/+v/6//r/+v/6//r/+v/6
//r/+v/6//r/+v/6//n/+f/5//r/+v/6//r/+v/6//z//P/8//z//P/8//z//f/9//3/
/f/8//z//P/8//z//P/8//z//P/8//z//P/8//z//P/8//z/+v/6//r/+v/8//z//P/8
//z//P/8//z/+v/5//n/+f/5//n/+f/5//v//P/8//v/+//7//v/+//5//n/+f/5//n/
+f/5//n/9v/2//b/9//4//j/+f/6//j/+P/4//j/+P/5//n/+f/6//r/+v/6//n/+P/3
//b/+P/5//n/+f/5//n/+P/4//j/+P/4//j/+v/6//r/+v/3//f/9//3//r/+v/6//r/
+v/6//j/9//4//j/+P/4//j/+P/4//j/+P/4//j/+P/4//b/9v/2//b/+P/4//j/+P/2
//b/9v/2//j/+P/4//j/+P/4//j/+P/4//j/+P/4//j/+P/4//j/+P/4//j/+P/4//j/
+P/4//j/+P/4//j/+P/4//j/+P/4//j/+P/4//j/+P/4//j/+P/4//j/+P/4//j/+P/4
//j/+P/4//j/+P/4//j/+P/4//j/+P/4//j/+P/4//j/+P/4//j/+P/6//v/+//7//v/
/P/8//3//f/+/wAAAQACAAMAAwADAAMABAAFAAUABQAFAAUABAAEAAQAAwAAAP7//P/8
//v/+f/4//j/+P/4//j/+f/6//r/+v/6//j/9//0//H/8f/x//D/7//v/+//7//v/+//
7//v/+7/7v/x//H/8f/x//H/8P/w//D/8P/w//D/8P/w//D/8P/w/+7/7v/u//D/8v/y
//L/8v/2//7/BgAOABEAFwAiAC4APQBJAFgAawB/AJMAogCtALEApwCGAEwAGAAAAP7/
+P/x//H/9//7//z//P/8//n/9v/1//L/8v/z//P/8v/x/+//7//u/+7/7v/u/+7/7v/u
/+7/7v/u/+7/7v/t/+3/7v/u/+7/7P/s/+z/7P/s/+z/7P/s/+7/7//v/+//7f/t/+3/
7f/v/+//7//v/+3/7v/u/+7/8P/v/+//8P/u/+7/7v/u/+7/7v/u/+7/7//v//D/8P/w
//H/8f/x//P/8//z//T/8v/z//T/9P/2//b/9//3//n/+v/7//z/+//7//v//f/+////
AAABAAQABQAHAAgABwAIAAkACgAOABAAEAARABAAEQASABIAEgATABQAFQAVABYAFgAW
ABQAFAAUABQAFgAWABQAFAARABAADQALAAsACwAKAAgABgAEAAIAAAD///3//f/8//z/
+v/6//j/+P/4//b/9v/1//X/9f/1//X/9f/1//P/8//z//P/8//z//P/8//z//L/8f/v
/+7/7//w//H/8v/0//T/9P/0//L/8v/y//L/8v/y//L/8v/w//D/8P/w//L/8v/y//L/
9P/0//T/8//x//H/8f/x//H/8v/y//L/8v/y//L/8v/y//L/8v/y//L/8v/y//H/8f/x
//L/8v/y//L/8v/y//L/8v/y//L/8v/y//L/8//z//P/8//y//L/8v/y//L/8v/y//L/
8v/y//L/8v/y//L/8v/y//L/8v/y//L/8v/w//D/8P/w//D/8P/w//D/8v/x//H/8f/x
//H/8f/x//H/8v/y//H/7//v/+//7//x//H/8f/x//H/8f/x//H/8P/w//D/8f/x//D/
8P/w//D/8P/w//D/8P/x//H/8f/w//D/8P/w//D/8P/w//D/8v/z//P/8//y//H/7//u
//D/8P/w//D/8v/y//L/8v/x//H/8f/x//L/8v/y//L/8P/w//D/7//w//L/8v/y//L/
8v/y//L/8v/y//L/8v/y//L/8v/y//L/8v/y//L/8v/w//D/8P/w//D/8P/w//D/8v/y
//L/8v/y//L/8v/y//L/8v/y//L/8v/y//L/8v/w//D/8P/w//H/8v/z//T/8//y//H/
8P/y//L/8v/y//L/8v/y//L/8v/y//L/8v/y//L/8v/y//T/9P/0//T/9P/2//f/9//3
//f/+P/4//f/9//4//r//f/+///////9//3//v////3//f/9//3//v/+//7//f/6//j/
9v/2//f/9//2//b/+P/4//j/+f/4//j/+P/4//b/9f/y/+//8f/x//D/7//t/+3/7f/t
/+//7//v/+7/7v/v/+//7//x//H/8P/w//D/8P/w//D/7v/u/+7/7v/w//D/8P/w//D/
8v/y//L/9v/+/wgAEgAaAB8AJQAyAEAATwBdAG4AgQCXAKcAsgC5AK8AiQBMABwADAAQ
AAwAAgD//wMABwAJAAgACAAGAAMA/v/7//r/+v/5//f/+P/5//f/9//4//b/9v/2//b/
9v/2//b/9v/2//b/9v/1//X/9v/2//b/9v/2//b/9v/2//b/9v/2//b/9//3//f/9//3
//f/9//3//f/9//3//n/+v/6//r/+v/5//n/+v/6//r/+v/6//r/+v/6//r/+f/5//r/
+v/8//3//f/9//3//f/9//7/AAABAAIAAgAAAAAAAQABAAEAAgADAAQABwAHAAcACQAK
AAsADAANABAAEQATABQAEwAUABUAFgAWABgAGAAZABwAHQAeAB4AHgAfACAAIQAfACAA
IAAgACIAIgAiACIAIAAgAB4AHgAfAB4AGwAZABcAFwAWABQAEgAQAA4ADAALAAkACQAI
AAYABAAEAAIABAAEAAIAAgABAAEAAQABAAEAAQABAP//////////////////////////
///+//7//v/+//7//v8AAAAAAAAAAP7//v/+//7//v/+//7//v/+//7//v/+//7//v/+
//7//P/8//z/+//9//3//f/9//3//v/+//7//v/+//7//v/+//7//v/+/wAAAAAAAP//
/////wAAAAAAAAAAAAAAAAAAAAAAAAAAAAAAAAAAAQD////////+/wAAAAAAAAAAAAAA
AAAAAAAAAAAAAAAAAAAAAAAAAAAAAAAAAAAAAAAAAAAAAAAAAAAAAAAAAAAAAgABAAEA
AQABAAEAAQABAAEAAgACAAEAAQABAAEAAQD//////////wEAAQABAAEAAAAAAAAAAQD/
//7//v/+//7//v/+//7//v////////8AAAAAAAAAAAAAAAAAAAAAAAABAAEAAQD/////
/v/+//7//v/+//7/AAAAAAAAAAD///////////7//v/+//7//v/+//7////+/wAAAAAA
AAAA/v/+//7//v/+//7//v/+/wAAAAAAAAAA/v/+//7//v/+//7//v/+/wAAAAAAAAAA
/v/+//7//v8AAAAAAAAAAP7//v/+//7//v/+//7//v/+//7//v/+//7//v/+//7/AAAA
AAAAAAD+//7//v/+//7/AAABAAEAAwADAAQABAADAAMABAAGAAcACAAJAAkACgALAA0A
DwANAA0ADQANAA4ADgAOAA0ACAAGAAQABAADAAMAAgACAAAAAAAAAAEAAgACAAIAAgAB
AAEA///9//z/+//5//f/9//3//f/9//3//f/9//2//j/+f/5//n/+f/5//j/+P/4//j/
+P/4//j/+P/4//j/+P/4//j/+P/2//r/+v/6//r//v8EAAwAFAAZACEAKgA4AEcAUQBc
AG8AhwCbAKoAtwC7AK8AlgBiACoADAAKAAYA/////wEAAQAEAAgACAAHAAIA///+//7/
/f/9//7//f/7//3//P/6//r/+v/6//r/+v/6//r/+P/4//j/9//5//r/+v/6//r/+v/6
//r/+P/4//j/+P/6//v/+//7//v/+//7//v/+//7//v/+//7//z//P/8//z/+//7//z/
/v/+//7//v/+//7//v/+//3//f/+//7//v////////8BAAEAAQACAAAAAQACAAIAAgAC
AAMAAwAFAAYABwAIAAkACQAJAAsADAANAA4ADwAQABEAEwAUABUAFgAXABgAGAAaABoA
GwAeAB8AIAAgAB4AHwAgACEAIwAkACQAJAAkACQAJAAkACYAJgAkACQAIwAiAB8AHQAZ
ABkAGAAWABYAFAASABAADQALAAsACgAMAAoACgAIAAYABgAEAAQAAwADAAMAAwADAAMA
AwABAAEAAQABAAEA//////////8BAAEAAAAAAP7//v/+//7//v/+//7//v8AAAAAAAAA
AP7//v/+//7/AAAAAAAAAAAAAAAAAAAAAAAAAAAAAP///////////////wAAAAAAAAAA
AAAAAAAA/v/+//7//v8AAAAAAAD///////8AAAAA/v/+//7//v8AAAAAAAAAAP7//v/+
////AQABAAEAAAAAAAAAAAAAAP7//v/+//7/AAAAAAAAAAD+//7//v/+//7//v/+//7/
/v/+//7//v/+//7//v/+/wAA/////////f/9//3//f/9//7//v/9//3//f/9//3//f/9
//3//f/9//3//f/9//z//P/8//3//f/8//z//P/8//z//P/8//r/+//7//v//P/8//z/
/P/8//z//P/8//z//f/9//3/+//7//r/+v/6//r/+v/6//z//P/8//z/+//7//v/+//8
//z//P/8//z/+v/6//n/+v/6//r/+v/6//r/+v/6//r/+v/6//r/+v/8//z//P/8//r/
+v/6//r/+v/6//z//f/9//3//f/+//7//////wAAAAABAAIAAwAFAAUABQAGAAcABwAH
AAcABQAEAAQABAAFAAIAAAD+//7//f/9//z/+v/6//r/+v/9//7//v/+//7//P/7//j/
8//z//P/8v/x//H/8f/x//H/8f/x//H/8P/w//H/8f/x//H/8f/w//D/8P/w//D/8P/w
//D/8P/u/+7/7v/u//L/8P/y//b/9P/w//T/AgAKAA4AFQAdACgANABDAFEAYgB3AIsA
nQCsALUAswChAHYAPAAQAAIAAAD8//X/+f/9////AAACAAAA/f/6//f/9v/2//f/9f/0
//X/9f/z/+7/7//w//H/8v/y//L/8v/y//L/8v/y//H/8f/y//L/8v/y//L/8v/y//L/
8v/y//L/8v/z//P/8//x//H/8f/x//P/8//z//P/8//0//T/9P/y//H/8f/y//P/9P/1
//b/9P/0//T/9P/3//f/+P/4//b/9//3//f/9//3//f/+P/4//n/+v/6//z//P/9//3/
//8AAAEAAgADAAMAAwAFAAQABQAGAAcACQALAA4AEAAPABAAEQASABIAFAAUABUAFgAX
ABgAGAAaABsAHAAdAB0AHgAeAB4AHgAeAB4AHgAcABwAGgAaABkAGAAVABMAEQARABAA
DgAMAAoACAAGAAcABQAFAAQAAgAAAAAA/v/+//7//P/8//v/+//7//v//P/9//7//f/7
//v/+//7//v/+//7//v//f/9//z//P/6//r/+v/6//r/+v/6//r/+P/4//j/+P/6//r/
+v/6//r/+v/6//r/+v/6//r/+v/6//r/+v/5//n/+f/5//n/+f/6//r/+v/6//r/+v/6
//r/+v/6//r/+v/6//r/+f/5//n/+v/6//r/+v/6//r/+v/6//r/+v/4//j/+P/5//v/
+//7//r/+P/4//j/+P/6//r/+v/6//j/+P/4//j/+P/4//j/+P/6//r/+v/6//j/+P/4
//j/+v/6//r/+v/6//n/+f/5//f/9//3//f/+f/6//r/+f/3//f/9//3//n/+f/5//n/
+f/5//n/+f/4//j/+P/5//v/+v/6//r/+f/4//f/9v/4//n/+f/5//j/+P/4//j/+P/4
//j/+P/4//n/+f/5//n/+f/4//j/+P/4//j/+P/4//j/+P/4//f/9//3//f/+P/4//j/
+P/4//j/+P/5//b/+P/4//j/+P/4//j/+P/4//r/+//7//v//f/+//7////+//7/////
/wIAAwADAAMABQAGAAcABwAFAAUABQAEAAYABgAFAAIAAAD+//7//f/9//z//P/8//r/
+v/7//z//P/8//z/+v/7//j/9f/1//P/8v/x//H/8//z//P/8//x//H/8P/w//H/8f/x
//H/8//y//L/8v/y//L/8v/y//L/8v/y//L/9P/0//L/8P/w//L/8v/0//r/AgAKAA4A
FQAdACYANABBAE8AYgBzAIcAmQCoALMAswCfAHYAPAASAAQABAD+//f/9//7////AgAE
AAIA///8//v/+P/4//f/9//2//X/9f/3//b/9P/0//T/9P/0//T/9P/0//T/9P/0//P/
8f/y//L/8v/y//L/8v/y//T/9P/0//T/9P/1//X/9f/z//P/8//z//P/8//z//P/8//0
//T/9P/0//P/8//0//T/9P/0//T/9P/0//T/9P/1//X/9v/2//b/9//3//f/9//3//f/
+P/4//n/+v/6//r/+v/7//v/+//8//3//v8BAAEAAQADAAQABQAGAAcABgAHAAkACgAN
AA4ADwAQABAAEgASABMAFgAXABgAGAAYABkAGgAbABsAHAAcABwAHAAcABwAHAAaABoA
GAAYABcAFgATABEADQANAAwACgAKAAgABgAEAAUAAwADAAIAAAD+//7//P/+//7//P/8
//n/+f/5//n/9//3//f/9f/3//f/9//3//X/9f/1//X/9f/1//T/9P/0//T/9P/0//b/
9v/2//b/9v/2//b/9v/2//b/9v/2//b/9v/2//b/9v/2//b/9v/2//b/9v/1//X/9f/1
//X/9f/2//b/9v/0//T/9P/0//T/9P/0//T/9v/2//b/9f/1//X/9v/2//X/9P/z//L/
8//0//X/9v/0//T/9P/1//X/9f/1//T/9P/0//T/9P/0//T/9P/0//b/9v/2//b/9P/0
//T/9P/0//T/9P/0//b/9v/2//b/9v/2//b/9v/4//f/9//3//b/9f/0//P/8//0//T/
8//z//P/8//z//P/8//z//P/8//z//P/8//y//L/8v/z//P/8v/y//L/8v/y//L/8v/y
//P/8//z//L/8v/y//L/8v/y//L/8v/w//H/8f/x//P/8//y//L/8v/y//L/8v/y//L/
8v/y//H/8f/x//H/8v/y//L/8v/y//L/8v/x//L/8v/y//L/8v/w//D/8P/w/+7/7v/u
/+7/7//w//H/8v/y//L/8v/y//L/8v/0//X/9f/1//X/9v/0//X/9f/2//j/+f/6//v/
+//7//v//P///////////////v/+//7/+//4//b/9P/2//X/9f/0//T/9P/0//T/9f/2
//b/9v/0//L/8f/u/+3/7f/t/+z/6f/p/+n/6f/p/+n/6f/p/+j/6P/p/+n/6f/p/+n/
6P/o/+j/6P/o/+j/6P/o/+j/5v/m/+b/5v/o/+j/6P/q/+r/7P/w//r/BAAMABEAFQAa
ACgANwBHAFgAawB9AI0AngCrAK8AoQB2ADQACAACAAQA/P/1//n//f///wAAAAD+//n/
9v/z//D/8P/x/+//7P/r/+3/7f/s/+z/7P/s/+z/6v/q/+r/6v/q/+r/6v/p/+n/6v/q
/+r/7P/s/+z/7P/q/+r/6v/q/+j/6f/p/+n/6//r/+v/6//r/+v/6//r/+n/6v/q/+r/
6//r/+z/7v/s/+z/7P/s/+z/7P/s/+z/7f/t/+7/7v/s/+3/7f/t/+//7//v//D/8P/x
//L/8v/y//L/8//z//X/9v/3//j/+f/5//n/+//6//v//P/9//7///8BAAIABQAGAAcA
CAAKAAwADAANAA4ADwAQABAAEAARABIAEwATABQAFAAUABIAEgASABIAEgASABAAEAAN
AAwACQAHAAcABwAGAAQABAACAAAA/v/7//n/+f/4//r/+P/4//b/9P/0//L/8v/x//H/
8f/x//P/8//z//H/7//v/+//7//v/+//7//v//H/8f/w//D/8P/w//D/8P/w//D/8P/w
//D/8P/w//D/7v/u/+7/7v/w//D/8P/w/+7/7v/u/+7/8P/w//D/7//t/+3/7f/t/+//
8P/w//D/8P/w//D/8P/w//D/8P/w//D/8P/w/+//7//v//D/8P/w//D/8P/w/+7/7v/u
/+7/8P/w//D/8f/x//H/8f/w//D/8P/w//D/8P/w//D/8P/u/+7/7v/u//D/8P/w//D/
8P/w//D/8P/u/+7/7v/u/+7/7v/u/+7/7v/t/+3/7f/t/+3/7f/t/+//8P/w/+//7f/t
/+3/7f/t/+3/7f/t/+3/7f/t/+3/7P/s/+z/7f/v/+7/7v/u/+z/7P/s/+z/7P/t/+3/
7f/s/+z/7P/s/+z/7P/s/+z/7P/t/+3/7f/t/+3/7P/s/+7/7v/u/+7/7v/u/+7/7v/r
/+v/6//r/+z/7P/s/+z/6v/s/+z/6//s/+z/7P/s/+z/7P/s/+z/7P/q/+r/6v/q/+r/
6v/q/+r/6v/q/+r/6v/q/+r/6v/q/+r/6v/q/+r/6v/q/+r/7P/v/+//7//v//D/8P/x
//H/8v/0//X/9v/1//X/9f/1//j/+f/5//n/9//3//b/9v/4//f/9P/y//D/8P/v/+//
7v/u/+7/7v/s/+3/7v/u//D/8P/u/+3/6v/n/+f/5//m/+X/5f/l/+P/4//j/+P/4//i
/+L/4//j/+P/4//j/+L/4v/i/+L/5P/k/+T/5P/i/+L/4v/i/+T/5P/k/+T/5v/o/+b/
5v/q//T//P8DAAsAEAAaACcANQBAAFEAZQB9AJAAnQClAKMAkgBmACoA/v/y//L/6//l
/+n/7//w//L/9P/v/+r/6//q/+j/6f/p/+j/5f/n/+X/5v/k/+T/5P/k/+T/5P/k/+T/
5P/k/+T/4//l/+b/5v/m/+T/5P/k/+T/5v/m/+b/5v/k/+X/5f/l/+X/5f/l/+X/5//n
/+f/5//n/+j/6P/o/+j/5//n/+j/6P/o/+j/6P/o/+j/6P/o/+n/6f/q/+r/6v/r/+v/
6//r/+v/6//s/+r/6//s/+z/7v/u/+//7//v//D/8f/y//X/9f/1//f/9v/3//j/+f/8
//3///8AAAEAAgADAAQABgAIAAgACQAIAAkACgAKAAoACwAMAA0ADQAOAA4ADgAOAA4A
DgAOABAAEAAOAA4ACwAKAAcABQAFAAUABAACAAAA/v/8//r/9//1//X/9P/2//T/9P/y
//D/8P/u/+7/7f/t/+3/7f/v/+//7//t/+v/6//r/+v/7f/t/+3/7f/r/+v/6v/q/+z/
6v/s/w==
         </WaveFormData>
      </LeadData>
      <LeadData>
         <LeadByteCountTotal>10000</LeadByteCountTotal>
         <LeadTimeOffset>0</LeadTimeOffset>
         <LeadSampleCountTotal>5000</LeadSampleCountTotal>
         <LeadAmplitudeUnitsPerBit>4.88</LeadAmplitudeUnitsPerBit>
         <LeadAmplitudeUnits>��V</LeadAmplitudeUnits>
         <LeadHighLimit>2147483647</LeadHighLimit>
         <LeadLowLimit>268435456</LeadLowLimit>
         <LeadID>V1</LeadID>
         <LeadOffsetFirstSample>0</LeadOffsetFirstSample>
         <FirstSampleBaseline>0</FirstSampleBaseline>
         <LeadSampleSize>2</LeadSampleSize>
         <LeadOff>FALSE</LeadOff>
         <BaselineSway>FALSE</BaselineSway>
         <ExcessiveACNoise>FALSE</ExcessiveACNoise>
         <MuscleNoise>FALSE</MuscleNoise>
         <LeadDataCRC32>833597348</LeadDataCRC32>
         <WaveFormData>
GgAaABoAGgAYABgAGAAYABoAGgAaABoAHAAcABwAHAAaABoAGgAaABoAGgAaABoAGAAY
ABgAGAAaABoAGgAaABgAGAAYABgAGAAYABgAGAAYABgAGAAYABgAGAAYABgAGAAYABgA
GAAaABoAGgAaABkAGAAXABYAGAAYABgAGAAaABoAGgAaABgAGAAYABgAFgAWABYAFgAY
ABgAGAAYABYAFgAWABYAFgAWABYAFgAWABkAGgAbAB0AIAAhACEAIgAjACQAJgAoACkA
KgArADAANAA3ADkAOQA3ADUAMwAvAC0ALAAqACUAHgAXABEADwAPAA4ADgANAA0ADQAO
AA4ADgAOAA8AEAARABEAEQARABEAEQARABEAEQARABAAEAAQABAAEQATABQAFAAUABIA
EgARABEAEQARABEAEQARABEAEQASABMAEwATABMAFAAWABYAEwAQAAwABAD5//L/7//s
/9//yv+2/6L/kv+C/2z/S/8z/y3/Kf8f/xb/I/8//1j/bv+I/6X/vv/O/9r/5P/v//r/
BgAQABUAGAAaABsAGwAdAB8AIQAiACMAIwAjACUAJQAmACgAKQApACgAKAAoACkAKwAr
ACsAKwArACsALAAsACwALAAsACwALQAtAC0ALAAsACwALAAsACwALAAsACsAKwArACwA
LQAuAC4ALQAsACwALAAtAC0ALgAuAC4ALgAtAC0ALQAtACwALAAsACwALAAtAC0ALQAt
ACwAKwArACoAKQApACkAKQApACkAKAAoACcAJgAlACQAJAAjACIAIQAgAB8AHgAdABwA
GwAaABkAGAAXABYAEQAQAA8ADAAOAAwADAAMAAwADAAKAAcABwAGAAQAAgACAAAAAAAA
AAAAAAABAAIAAQABAAIAAwAGAAcACQAKAAsADAAOAA8ADgAPABAAEQAQABEAEQARABQA
FAAUABQAFQAVABYAFgAUABMAEwATABUAFgAWABYAFgAWABUAFQAWABYAFgAWABUAFAAU
ABUAFAAUABQAFAATABMAEwATABYAFgAWABUAEwAUABQAFAAVABUAFQAVABMAEwAUABQA
FAAUABUAFgAWABYAFgAWABYAFQAVABUAFwAXABYAFgAUABUAFQAVABYAFgAXABcAFQAW
ABYAFQAVABUAFQAVABcAFwAXABcAFgAWABYAFgAVABYAFgAWABgAFwAXABcAFwAXABcA
FwAXABYAFQAVABUAFQAVABUAFQAVABUAFQAVABUAFAAUABIAEgASABIAEgATABMAEwAU
ABMAEgASABUAFQAVABUAEwASABEAEQAQABEAEgASABMAEwATABMAEwATABEAEQAQABEA
EQARABEAEgASABIADgAOAA4ADgAOAA4ADgAPAA8ADwAOAA4ADwAPAA8ADwAPAA8ADwAP
AA0ADQANAA0ADwAQABAAEAAPAA0ADQAMAAwADgAOAA4ADgAMAAwADAAMAA4ADgAOAA4A
DgAOAA4ADgAMAAwADAAMAA4ADgAOAA4ADAAMAAwADAAKAAoACgAKAAoACgAKAAoADAAM
AAwADAAKAAoACgAKAAoACgAKAAoACgAKAAoACgAIAAgACAAIAAoACgAKAAoACgAKAAoA
CgAIAAgACAAIAAgACAAIAAgABgAGAAYABgAGAAYABgAGAAgACAAIAAgABgAGAAYABgAG
AAYABgAJAAwADQAPABIAEwATABQAFQAVABYAFwAXABgAGQAcACAAIQAjACMAIQAfAB0A
GwAZABUAEgAMAAQAAAD7//r/+//4//j/9//3//j/+v/7//z//P/9//7////9//3//f/9
//3//f/9//3/+//6//r/+v/8//3//f/+//7//v/+//7/+//7//v/+//9//3//f/9//v/
/P/9//3/+//7//z//v/+//n/9P/u/+L/2f/S/83/yP+5/6L/jP98/3D/Yv9Q/zf/J/8n
/yv/Lf82/z//Sf9Y/2z/hP+d/7D/vv/I/9D/3f/o//D/+P///wAAAgABAAMABQAHAAcA
CAAHAAcABwAJAAkADAAOAA8ADwAMAAwADAANAA8ADwAPAA8ADQANAA4ADgAMAAwADAAM
AA0ADQANAAwADgAOAA4ADgAOAA4ADgANAAsACwAMAA0ADgAOAA0ADAAMAAwADQANAAwA
DAAMAAwACQAJAAkACQAKAAoACgAKAAgACQAJAAkABwAGAAUABQAGAAUABQAFAAUABQAF
AAQAAwABAP///f/+//7//f/8//n/+P/3//b/9f/0//P/8v/x//D/7//u/+3/7P/r/+j/
5v/k/+T/5P/j/+L/3//b/93/3P/a/9j/2v/Y/9j/2P/Y/9j/2f/a/9v/2//c/93/3v/f
/+H/4v/l/+b/6P/p/+r/6//s/+3/7P/t/+3/7f/u/+7/7v/u/+//7//w//D/8P/v/+//
7//v//D/8P/w//D/8P/v/+//8P/w//D/8P/v/+7/7v/v//D/8P/w//D/7v/t/+z/6//t
/+7/7//v/+3/7v/u/+7/7//v/+//7//v/+//8P/w/+7/7v/v//D/8P/w//D/8P/w/+//
7//v/+//7//u/+7/7v/v/+//7//s/+z/7f/t/+3/7v/u/+3/6//r/+v/6//s/+3/7v/v
/+7/7v/u/+7/7f/u/+7/7v/u/+3/7f/t/+3/7f/t/+3/7f/s/+v/6//r/+v/6//r/+3/
7f/t/+3/6//r/+r/6v/q/+r/6v/q/+j/6f/p/+n/6P/n/+b/5v/o/+n/6v/r/+v/6v/p
/+n/6v/r/+z/7P/r/+v/6//r/+n/6f/n/+f/6P/p/+n/6f/n/+j/6P/o/+f/6P/p/+r/
6v/q/+r/6//r/+v/6v/q/+n/6f/p/+n/6//r/+v/6//r/+v/6//r/+3/7v/u/+7/6//r
/+v/6v/q/+v/7P/t/+7/7P/s/+z/7P/s/+z/7P/s/+z/7P/s/+z/7v/u/+7/7v/u/+7/
7v/u//D/8P/w//D/8P/w//D/8P/w//D/8P/w//L/8v/y//L/8v/y//L/8v/y//L/8v/y
//L/8v/y//L/9P/0//T/9P/0//T/9P/0//T/9P/0//T/9v/2//b/9v/2//b/9v/2//T/
9P/0//T/9P/3//j/+f/9/wAAAQABAAIAAwAEAAYACAAJAAoACwAQABQAFwAZABcAFQAT
ABEADwANAAwACgADAPz/9f/v//D/8f/x//L/8//z//P/9P/y//L/8v/z//T/9f/1//X/
9f/1//X/9f/1//X/9f/0//b/9v/2//f/9f/2//b/9v/4//j/9//3//n/+f/5//n/+f/5
//n/+v/5//n/+f/5//z//P/6//f/9P/u/+b/3//W/9H/zP/B/67/mP+G/3b/aP9U/zf/
I/8h/x3/E/8O/xv/M/9O/2b/fP+V/6z/uv/G/9L/3f/o//L//P8BAAQABgAHAAcACQAJ
AAsADAAPAA0ADQAPAA8AEAASABMAEwAUABQAFAAVABUAFQAVABUAFQAVABYAFgAYABgA
GAAYABgAFwAWABQAFwAYABkAGgAaABoAGgAZABsAGwAcAB0AHQAcABoAGAAYABgAGQAZ
ABoAGgAaABoAGwAbABsAGwAaABoAGgAaABkAGQAYABcAGAAYABgAGQAYABcAFwAXABcA
FwAXABYAFAATABIAEQASABIAEQAQAA8ADgANAAwADQAMAAsACgAHAAYABQAEAAIAAgAC
AAAA///8//v/+v/4//j/9v/z//P/8v/w/+7/8P/u/+7/7v/u/+7/7//w/+//7//w//H/
8v/z//X/9v/5//r//P/9//z//f/+////AQADAAQABQAEAAQABAAEAAUABQAGAAYABgAF
AAUABQADAAQABAAEAAQABAADAAMABgAGAAYABgAFAAQABAAFAAYABgAGAAYABQAFAAUA
BQAIAAgACAAHAAUABgAGAAYABwAHAAcABwAHAAcACAAIAAgACAAJAAoACAAIAAgACAAK
AAkACQAJAAkACQAIAAgABgAHAAcABwAHAAgACgALAAoACgAJAAcACQAJAAkACQAJAAkA
CQAJAAgACAAIAAgABwAIAAgACAAIAAcABwAHAAUABQAFAAUABwAGAAUABQAHAAcABwAH
AAcABwAHAAcABwAHAAYABgAGAAYABgAGAAQABQAFAAUABQAFAAUABgAFAAUABQAFAAcA
BgAFAAUABQAFAAUABAAEAAUABgAHAAcABwAFAAUABgAHAAcABwAHAAgACAAIAAYABgAG
AAYABgAGAAYABwAHAAcABgAGAAUABQAFAAUABQAFAAUABQAHAAcABwAHAAUABgAGAAYA
BQAFAAMAAgAEAAQABAAEAAQABAAEAAQABAAEAAQABAAEAAYABgAGAAYABgAGAAYABgAG
AAYABgAGAAQABAAEAAQABAAEAAQABAAGAAYABgAGAAQABAAEAAQABgAGAAYABgAGAAYA
BgAGAAQABAAEAAQABgAGAAYABgAGAAYABgAGAAYABgAGAAYABgAGAAYABgAGAAYABgAG
AAQABAAEAAQABgAGAAYABgAEAAQABAAEAAQABAAEAAQABgAGAAYABgAJAAoACwANAA4A
DwAPABAAEQASABQAFgAXABgAGQAcACIAJQAnACcAJQAjACEAHwAbABoAGAATAAoAAwD9
//v/+//6//r/+f/5//n/+v/6//r/+v/7//z////////////9//3//f/9///////+//7/
AAAAAAEAAQACAAIAAgACAAIAAQABAAEAAQABAAEAAQABAAEAAgADAAEAAQABAAIABAAE
AAEA/v/4//D/5//g/93/2v/N/7b/ov+S/4L/cv9a/zn/I/8h/x//E/8M/xn/M/9M/2L/
fP+X/67/wP/M/9j/4//u//j//v8FAAoADAANABEAEQATABMAEgATABMAEwAVABUAFgAY
ABkAGQAaABoAGgAbAB0AHQAdAB0AGwAbABwAHAAcABwAHAAcAB0AHQAdABwAHAAcABwA
HAAdAB4AHwAfAB0AHQAeAB8AIAAgAB8AHgAdABwAHAAbAB4AHgAeAB4AHwAfAB8AHwAe
AB4AHgAeABwAHQAdAB0AHwAeAB0AHQAcABsAGwAbABoAGQAYABYAGAAXABYAFQAWABYA
FQAUABMAEgARABAADwAOAA0ADAALAAoACQAIAAUABAADAAAAAAD+//7//v/9//z/+f/1
//X/9P/y//D/8f/w//H/8v/w//D/8f/y//P/8//0//X/9P/1//f/+P/5//r//P/9/wAA
AQACAAMABAAFAAUABQAEAAQABAAEAAcABwAIAAgABgAFAAUABQAFAAYABgAGAAYABgAF
AAUABgAGAAYABgAFAAQABAAFAAgACAAIAAgABQAFAAUABQAGAAYABgAFAAUABgAGAAYA
BQAFAAUABQAFAAUABgAGAAYABgAHAAgACAAIAAgACAAIAAcABwAHAAcABwAGAAYABAAF
AAUABQAGAAYABwAHAAUABgAGAAUABwAHAAcABwAFAAUABQAFAAYABgAGAAYABwAIAAgA
CAAIAAcABwAHAAcABwAHAAcABwAGAAUABQAFAAUABQAFAAUABQAFAAUABQAFAAQABAAE
AAQABAAEAAMAAwACAAEAAgABAAAAAAABAAEAAQABAAEAAAD/////AAABAAIAAgABAAEA
AQABAAEAAQD//////v////////8BAAIAAgACAP7//v/+//7/AAAAAAAAAQD//////v/+
//3//f/9//3//f/9//3//f/9//3//f/9//3//v/+//7//f/7//v//P/8//z//P/8//z/
/P/8//z//P/6//r/+v/6//z//P/8//z/+v/6//r/+v/6//r/+v/6//j/+P/4//j/+P/4
//j/+P/2//b/9v/2//b/9v/2//b/9P/0//T/9P/2//b/9v/2//X/9P/z//L/9P/0//T/
9P/y//L/8v/y//T/9P/0//T/8v/y//L/8v/x//D/7//u//D/8P/w//D/7v/x//L/8//z
//b/9//3//j/+f/6//z//P/9//7///8AAAQABwAJAAcABQADAAEA/v/7//n/9v/v/+j/
4f/b/9v/3f/e/+D/4f/h/+H/4v/h/+D/3//f/+D/4f/h/+H/3//f/9//3//d/93/3f/c
/9z/3P/c/93/2//c/9z/3P/e/97/3f/d/9v/2//b/9v/2//b/9v/3P/c/9v/2v/Z/9z/
3P/a/9f/0v/G/7r/sf+q/6X/nP+H/3D/Xv9U/0r/Pv8q/xX/C/8N/w//F/8k/yv/N/9I
/1z/cv+F/5T/nv+m/7D/vf/K/9L/2P/b/97/3v/f/9//4f/j/+X/5P/l/+X/5f/n/+f/
5v/o/+n/6f/o/+j/6P/p/+v/6//r/+v/6f/p/+r/6v/q/+r/6v/q/+3/7f/t/+z/7P/s
/+z/7P/r/+r/6f/n/+n/6f/q/+v/7P/s/+v/6v/s/+z/7f/t/+z/7P/s/+z/6//r/+v/
6//q/+r/6v/q/+j/6f/p/+n/6f/o/+f/5//o/+f/5//n/+X/5f/l/+T/5v/l/+T/4//i
/+L/4f/g/9//3v/d/9z/2//a/9n/2P/X/9b/1f/U/9H/0P/P/8z/yv/I/8j/yP/G/8b/
xP/B/8P/wv/A/77/wP++/77/vv/A/8D/wf/C/8X/xf/G/8f/yv/L/83/zv/P/9D/0v/T
/9T/1f/W/9f/2v/b/9v/2//c/9z/3P/c/93/3f/e/97/3v/d/93/3f/d/97/3v/e/97/
3v/d/93/3v/e/97/3v/g/+D/4f/j/+L/4v/i/+L/4f/h/+H/4f/i/+L/4v/h/+H/4v/i
/+L/4//j/+P/4//j/+P/5P/k/+T/5P/l/+b/5P/k/+T/5P/m/+X/5f/l/+X/5f/k/+T/
5v/n/+f/5//k/+T/5f/l/+f/6P/o/+f/5//n/+f/5//n/+f/5//n/+b/5v/m/+b/5v/m
/+X/5P/k/+P/4//j/+X/5f/l/+X/5//m/+X/5f/l/+X/5f/l/+P/4//j/+P/4//j/+L/
4v/i/+L/4v/i/+T/5f/l/+X/4v/h/+D/4P/j/+P/4//j/+P/4v/h/+H/4v/j/+T/5P/j
/+P/4//j/+P/4//h/+H/4f/h/+D/3//g/+L/4//k/+L/4v/i/+L/4v/i/+L/4//j/+P/
4v/i/+H/4f/h/+H/4//j/+P/4//h/+H/4f/h/9//4P/g/+D/4f/j/+P/4v/i/+D/4P/g
/+D/4v/i/+L/4v/i/+L/4v/i/+L/4v/i/+L/4P/g/+D/4P/i/+L/4v/i/+L/4v/i/+L/
5P/k/+T/5P/k/+T/5P/k/+T/5P/k/+T/5P/k/+T/5P/i/+L/4v/i/+L/4v/i/+L/5P/k
/+T/5P/m/+b/5v/m/+X/5//n/+f/6//u/+//7//w//H/8v/0//b/9//4//n//v8CAAUA
BwAIAAcABgAFAAUAAwACAAAA/f/2/+//6f/m/+X/4//i/+H/4f/h/+L/4v/i/+L/4//k
/+X/5f/l/+f/5//n/+f/5//n/+f/5v/o/+j/6P/p/+f/6P/o/+j/6P/o/+f/5//p/+n/
6f/p/+n/6f/p/+r/6//r/+v/6//s/+z/7P/r/+j/5v/e/9P/zP/J/8j/u/+m/5L/fv9u
/17/Rv8l/w//Df8J//n+7P75/hf/Mv9K/2L/f/+a/6z/uP/C/8v/1P/g/+z/8//4//r/
/f/9//////8BAAIAAwAFAAUABwAHAAYACAAJAAkACgAKAAoACwANAA0ADQANAA8ADwAQ
ABAADgAOAA4ADgAQABEAEgASABIAEgASABIAFAAUABQAEwAVABUAFgAXABYAFgAVABQA
FgAWABcAFwAYABgAGAAYABcAFwAXABcAFgAWABYAFgAWABcAFwAXABkAGAAXABcAGAAX
ABcAFwAVABUAFQAUABYAFQAUABMAEgASABEAEAARABAADwAOAA8ADgANAAwACwAKAAkA
CAAHAAYABQACAAIAAAAAAAAAAAAAAP7/+//5//j/9v/0//b/9P/0//T/9P/0//X/9v/3
//f/+P/5//j/+f/7//z//f/+/wAAAQAEAAUABgAHAAoACwALAAsADAAMAAwADAALAAsA
DAAMAAwACwALAAsADQAOAA4ADgAOAA4ADQANAA4ADgAOAA4ADwAOAA4ADwAOAA4ADgAO
AA8ADwAPAA8AEgASABIAEQARABIAEgASAA8ADwAPAA8AEQARABIAEgAQABAAEQASABIA
EgASABIAEwATABQAFQAVABUAFAAUABIAEwATABMAFAAUABUAFQAVABYAFgAVABUAFQAV
ABUAFQAVABUAFQAWABYAFgAWABUAFgAWABYAFgAVABUAFQAXABcAFwAXABUAFAATABMA
FAAVABYAFwAXABcAFwAXABcAFwAWABYAFAAUABQAFAASABMAEwATABMAEwATABQAFQAV
ABUAFQAVABQAEwATABQAFQAWABYAFQAVABUAFQAXABcAFQAVABQAFQAVABUAFwAYABgA
GAAWABYAFgAWABYAFgAWABcAFwAXABYAFgAXABcAFwAXABcAFwAXABcAFwAXABcAFwAX
ABgAGAAYABkAGQAZABYAFgAWABYAFgAWABYAFgAWABYAFwAYABkAGgAYABgAGAAYABYA
FgAWABYAFAAUABcAGAAZABsAHgAfACAAIgAkACYAKAAqACsALAArAC4AMgA1ADkAOQA3
ADUANQAzADEAMAAwACsAJAAdABUAEwATABIAEgARABEAEQAQABAAEAAQABMAFAAVABUA
FQAVABUAFQAVABUAFQAVABYAFgAWABYAFQAVABYAFgAYABgAGAAXABcAFwAXABcAFQAV
ABUAFQAWABcAFwAXABkAGAAaABoAFwASAAoAAgD5//T/8f/s/9v/xv+y/57/jv98/2L/
Rf83/zf/Mf8h/x7/M/9R/2r/gv+c/7f/zP/c/+b/8P/7/wgAEgAaAB8AIgAkACUAJQAl
ACcAJwAoACkAKwArAC0ALQAsAC4ALwAvAC8AMAAxADMANAAzADIAMQAzADMANAA0ADQA
NAA0ADQANQA1ADUANAA2ADYANgA2ADgAOAA4ADcANQA1ADYANwA4ADgANwA2ADgAOAA5
ADkAOAA4ADgAOAA5ADkAOQA5ADgAOAA4ADgAOAA5ADkAOQA3ADYANQA1ADQAMwAzADMA
MwAzADMAMgA0ADMAMgAxADAAMAAvAC4ALwAuAC0ALAApACgAJwAmACMAIgAhACAAHwAe
AB0AGgAaABgAGAAYABcAFgATAA8ADwAOAAwACgALAAoACwAMAAwADAANAA4ADwAPABAA
EQAUABUAFwAYABcAGAAaABsAHAAdAB4AHwAiACMAIwAjACIAIgAiACIAJQAlACYAJgAl
ACMAIgAhACIAJAAlACYAJAAkACMAIwAkACQAJAAkACUAJAAkACUAJgAmACYAJgAlACUA
JQAlACYAJgAmACUAJQAmACYAJgAnACcAJwAnACYAJQAlACQAJQAmACgAKgAoACgAKAAo
ACoAKQApACkAJwAnACYAJgAmACcAJwAnACgAKAApACkAJwAoACgAJwAnACcAJwAnACcA
JwAnACcAKAAoACgAKAAnACgAKAAoACYAJQAlACUAJwAnACcAJwApACgAJwAnACUAJQAl
ACUAIwAjACMAIwAlACUAJAAkACIAIgAiACIAIgAjACMAIwAkACMAIgAiACEAIQAhACEA
IwAiACEAIQAgACEAIgAiACEAIQAhACEAIQAhAB8AHwAiACMAIwAjACIAIgAhACAAHwAg
ACEAIgAgACAAIAAhACEAIQAgACAAHwAfAB8AHwAfAB8AHwAfAB8AHwAfAB8AHwAgACAA
IAAhACEAHwAgAB4AHgAeAB4AHgAeAB4AHgAeACAAIAAgACEAJgAnACcAKAApACoALAAu
AC0ALgAvADIANAA3ADkAOQA4ADcANgA1ADUANAAyAC0AJgAfABkAFwAUABIAEQAPAA8A
DwAQABAADgAOAA8AEAATABMAEwATABMAEwATABMAEQARABAAEAAQABAAEQARABIAEgAS
ABIAEgARABEAEQARABEAEQARAA8ADwAQABEAEQARABEAEAASABIADwAKAAIA+P/v/+r/
6f/k/9P/vv+q/5j/iv92/17/Q/8x/zH/L/8l/yL/Mf9J/17/dP+Q/6v/wP/Q/9z/5v/x
//z/BgAOABMAFgAWABkAGQAbABsAGwAcAB0AHQAdAB8AHwAeACAAIQAhACEAIgAjACUA
JgAlACQAIwAhACEAIgAiACMAJAAlACYAJwAnACcAJgAmACYAJgAmACYAJgAmACUAIwAj
ACQAJQAmACYAJQAkACYAJgAnACcAJgAmACYAJgAlACUAJQAlACQAJAAkACQAIgAjACMA
IwAjACIAIQAhACIAIQAhACEAHwAfAB8AHgAeAB0AHAAbABoAGgAZABgAFQAUABMAEgAT
ABIAEQAQAA0ADAALAAoABwAGAAUAAgAAAP7//v/+//z//P/6//f/9//2//T/8v/0//L/
8v/y//L/8v/z//T/9f/1//b/9//5//v//v8AAAEAAgAEAAUABAAFAAYABwAIAAkACQAJ
AAoACgAKAAoACwALAAwADAAMAAsACwALAAsADAAMAAwADAAMAAsACwAKAAoACgAKAAsA
CgAKAAsACgAKAAoACgALAAsACwALAAoACgAKAAkACwAMAAwADAALAAsACwALAAsACwAM
AAwACgAKAAsADAAMAAwADAAMAA4ADQANAA0ACwALAAoACgAMAA0ADQANAAwADAANAA0A
DQAOAA4ADQALAAsACwALAAsACwALAAsACgAKAAoACgAJAAoACgAKAAwACwALAAsACQAJ
AAkACQALAAoACQAJAAcABwAHAAcABwAHAAcABwAJAAkACAAIAAYABgAGAAYABgAHAAcA
BwAIAAcABgAGAAUABQAFAAUABQAEAAMAAwACAAMABAAEAAUABQAFAAUAAwADAAEAAQAC
AAMAAwADAAEAAgACAAIAAgACAAIAAgAAAAAAAAABAP/////+//7/////////////////
/////////////////f/+//7//v/9//3//f/+/wAA/v/+//7//v/8//z//P/8//z//P/8
//z//P/8//z//P/6//r/+v/6//j/+P/7//z//f///wIAAwADAAQABQAGAAYACAAJAAoA
CQAMABAAEwAXABcAFQATABMAEQAPAA4ADAAHAAAA+f/z//H/8f/w//D/7//v/+//7//u
/+3/7P/v//D/8f/x/+//7//v/+//7//v/+//7//w//D/8P/w//H/8f/y//L/8P/w//D/
7//v/+//7//v/+//7//v/+//7v/v/+//7//v/+7/7v/s/+v/6P/i/9j/zf/E/73/uP+v
/5z/hv90/2j/Wv9K/zX/Jf8f/yP/J/8y/z3/Qf9M/2D/dv+J/5z/rP+4/77/yf/U/97/
5v/t//L/8v/z//P/8//1//f/+P/3//f/9//5//n/+v/8//3//f/8//z//P/9//3//f/9
//3//f/9//7//v/8//z//P/8//3//f/9//z//v/+//7//v/8//z//P/7//3//f/+////
/v/+//3//P/6//r/+//7//z//P/8//z/+//7//v/+//8//z//P/8//v/+//6//n/+f/4
//f/9//4//f/9//3//f/9//3//b/9P/z//L/8f/w//D/7//u/+3/7P/r/+r/5//m/+X/
5P/l/+T/4//i/9//3v/d/9r/2P/W/9b/1v/U/9T/0v/P/8//zv/M/8r/y//K/8v/zP/O
/87/z//Q/9H/0f/S/9P/1f/X/9r/3P/d/97/4P/h/+L/4//k/+X/5v/n/+f/5//p/+r/
6//s/+3/7f/u/+7/7P/r/+v/6//r/+z/7P/s/+7/7v/t/+3/7P/s/+z/7P/s/+z/7f/v
/+7/7v/u/+7/7//v/+//7//w//D/8P/v/+//8P/w//D/8f/x//H/8f/v/+//8P/w//L/
8v/z//T/9P/0//T/9P/y//H/8f/x//P/8//y//L/8v/z//P/8//0//T/9f/1//X/9v/2
//X/8//z//P/8//1//X/9f/1//L/8v/y//L/8f/y//L/8v/0//P/8//z//P/8//z//P/
9f/0//P/8//x//H/8f/x//H/8f/x//H/8f/x//D/8P/x//L/8//0//L/8//z//P/9P/z
//L/8v/z//P/8//z//X/9P/z//P/8//z//P/8v/z//P/8//z//P/8//x//H/9P/1//X/
9f/z//T/9P/0//T/9P/0//T/8v/y//L/8//1//X/9P/0//X/9f/1//X/9f/1//X/9f/1
//X/9f/1//P/9P/0//T/9f/1//X/9v/2//T/9P/0//T/9P/0//T/9P/2//b/9v/2//b/
9v/2//b/+P/4//j/+P/4//j/+P/4//j/+P/4//j/9//2//X/9//6//v//f8AAAEAAQAC
AAMABgAIAAoACwAKAAsADgASABYAGQAaABkAFwAVABMAEQAQAA4ACQACAPv/9f/z//P/
8P/w/+//7//v//D/8P/w//H/8//1//f/9//3//f/9//3//f/9//3//f/9v/2//b/9f/1
//T/9P/2//b/9v/2//X/9f/1//X/9v/3//j/+f/3//j/+f/5//n/+f/6//j/+P/5//j/
9P/s/+X/3v/Z/9j/0f++/6j/lP+E/3L/Xv9B/yH/E/8V/w3//v77/hP/Mv9K/2L/e/+W
/6z/vP/G/9H/3P/k//D/+f/+/wAAAwAFAAUABQAJAAoADQANAA0ADwAPABAAEgATABMA
EgASABIAEwATABMAEwATABMAEwAUABQAFgAWABYAFgAXABcAFwAWABgAGAAYABgAGgAa
ABoAGQAZABkAGgAbABsAGgAYABYAGQAaABwAHQAcABwAHAAcABsAGwAbABsAGgAaABoA
GgAaABsAGwAbABsAGgAZABkAGgAZABkAGQAXABcAFwAWABgAFwAWABUAFAAUABMAEgAT
ABIAEQAQAA8ADgANAAwACQAIAAcABgADAAIAAQD+//7//P/8//z/+//6//f/8//z//L/
8P/u/+//7v/v//D/7v/u/+//8P/x//H/8v/z//b/9//5//r/+f/6//z//f8AAAEAAgAD
AAQABQAFAAUABAAEAAQABAAFAAUABgAGAAYABQAFAAUABQAGAAYABgAEAAQAAwADAAYA
BgAGAA==
         </WaveFormData>
      </LeadData>
      <LeadData>
         <LeadByteCountTotal>10000</LeadByteCountTotal>
         <LeadTimeOffset>0</LeadTimeOffset>
         <LeadSampleCountTotal>5000</LeadSampleCountTotal>
         <LeadAmplitudeUnitsPerBit>4.88</LeadAmplitudeUnitsPerBit>
         <LeadAmplitudeUnits>��V</LeadAmplitudeUnits>
         <LeadHighLimit>2147483647</LeadHighLimit>
         <LeadLowLimit>268435456</LeadLowLimit>
         <LeadID>V2</LeadID>
         <LeadOffsetFirstSample>0</LeadOffsetFirstSample>
         <FirstSampleBaseline>0</FirstSampleBaseline>
         <LeadSampleSize>2</LeadSampleSize>
         <LeadOff>FALSE</LeadOff>
         <BaselineSway>FALSE</BaselineSway>
         <ExcessiveACNoise>FALSE</ExcessiveACNoise>
         <MuscleNoise>FALSE</MuscleNoise>
         <LeadDataCRC32>1058669315</LeadDataCRC32>
         <WaveFormData>
/P/8//z//P/8//z//P/8//z//P/8//z//P/8//z//P/8//z//P/8//z//P/8//z//P/8
//z//P/6//r/+v/6//z//P/8//z/+v/6//r/+v/8//z//P/8//r/+v/6//r/+v/6//r/
+v/6//r/+v/6//r/+v/6//r/+v/6//r/+v/6//r/+v/6//r/+v/6//r/+v/6//r/+v/4
//j/+P/4//r/+v/6//r/+v/6//r/+v/8//7///8AAAIAAwAEAAUACAAKAAwADgAOAA8A
EAASABUAGAAaABwAGwAcAB0AHgAcABkAFwATABIADwAKAAgABQACAAEA/f/9//3//f/8
//z//P/8//z//P/7//n/9//3//X/9P/z//P/8//z//P/8//z//L/8v/y//L/8v/y//L/
8v/y//L/9P/0//P/8//z//P/8//z//P/8v/y//L/8//1//z/AgAEAAgABwAEAAYAFQAn
ACkAFgD3/9f/wf+x/53/e/9O/yr/9f6u/of+jf6h/rb+1v78/iv/Vv91/4n/m/+v/8P/
1//n//D/8//2//j/+v/9/wAA//8BAAMAAwAFAAYABgAJAAoACwAMAA0ADgAOABAAEAAQ
ABAAEAASABIAEgATABMAEwAVABUAGAAZABkAGQAZABoAGwAcAB0AHgAeAB8AHwAfACEA
IQAhACEAIgAjACUAJQAmACcAJwAoACkAKQAsAC0ALQAuAC8AMAAxADIAMwAzADQANQA4
ADkAOgA7ADwAPQA+AD8APgA/AEAAQQBCAEMARABFAEYARwBIAEkASQBLAEsASwBLAEsA
SwBLAEsASgBIAEcASQBIAEcARgBCAEEAPwA9ADsAOAA2ADIAMAAtACoAJwAkACEAHgAb
ABkAFwAUABQAEQAQAA4ADgALAAoACgAKAAkACQAIAAcACQAJAAkACQAJAAkACQAJAAkA
CQAJAAkACQAJAAkACQAHAAYABgAHAAcABgAGAAYABwAHAAgACAAGAAYABgAGAAYABgAH
AAcABwAHAAcABwAHAAcABwAHAAYABgAGAAcABwAHAAcABgAGAAYABgAGAAYABgAGAAYA
BwAHAAcABwAIAAgACAAIAAgACAAIAAgACAAIAAgACAAIAAgACAAIAAgABwAHAAcACAAI
AAcABwAHAAcABwAHAAYABgAGAAYABgAGAAYABgAIAAgACAAIAAYABgAFAAUABQAFAAQA
BAACAAIAAgACAAIAAQABAAEAAQABAAEAAQD//////////////v/9//3//f/+//7//f/9
//3//P/8//z/+//7//v//f/9//z//P/8//z//P/8//v/+//7//r/+P/4//j/+P/4//j/
9//3//f/9//3//f/9f/1//X/9f/0//T/9P/0//T/9P/0//T/9P/0//T/9P/0//T/9P/z
//P/8//z//P/8//z//P/8//y//L/8v/y//L/9P/0//T/9P/0//T/9P/0//L/8v/y//L/
9P/0//T/9P/0//T/9P/0//L/8v/y//L/8v/y//L/8v/y//L/8v/y//T/9P/0//T/9P/0
//T/9P/0//T/9P/0//T/9P/0//T/9P/0//T/9P/0//T/9P/0//T/9P/0//T/9P/0//T/
9P/0//T/9P/0//T/9P/0//T/9P/0//T/9P/0//T/9P/0//T/9P/0//T/9P/0//T/9P/2
//b/9v/4//v//P/+////AAABAAQABgAGAAgACAAJAAwADgAPABIAEgAUABUAFgAVABYA
FgATABAACwAHAAMA/v/8//n/9v/3//P/8//z//X/9P/0//T/8v/y//L/8f/u/+v/6v/n
/+b/5f/l/+X/4//j/+P/4//k/+T/5P/k/+T/5P/k/+T/5P/k/+T/5P/j/+P/4//j/+P/
4//j/+L/4v/i/+P/6f/w//T/9P/y/+v/6P/w////EQARAPr/2//H/7n/pf+H/1//MP8C
/8n+nv6Z/qH+pf62/tz+CP81/17/d/+J/5n/rf+//8//2f/g/+X/6P/q/+z/7f/w/+//
8f/z//P/9f/2//b/9//4//n/+v/5//r/+v/8//7//v/+//7/AAAAAAAAAQABAAEAAwAD
AAQABQAFAAUABQAGAAcACAAJAAoACgALAAkACQALAAsACwALAAwADQAPAA8AEAARAA8A
EAARABEAEgATABMAFAAVABYAFwAYABkAGQAaABsAHAAdAB4AHwAgACEAIgAjACQAJQAm
ACcAKAApACoAKwAsAC0ALgAvAC8AMQAxADEAMQAxADEAMQAzADIAMAAvAC8ALgAtACwA
KgApACcAJQAjACAAHgAaABoAFwAUABEADgALAAgABQADAAEA/v/+//v/+v/4//j/9f/0
//T/9P/1//X/9P/z//X/9f/1//X/9f/1//X/9f/1//X/9f/1//X/9f/1//X/9f/0//T/
9f/1//T/9P/0//P/8//0//T/9v/2//b/9v/0//T/9f/1//X/9f/1//X/9f/1//X/9f/0
//T/9P/1//b/9//4//j/+P/4//j/+P/4//j/+P/4//v/+//7//v//P/8//z//P/8//z/
/P/8//7//v/+//7/AAAAAAAAAAAAAP///////wAAAAD/////AQABAAEAAQAAAAAAAAAA
AAIAAgACAAIAAgACAAIAAgACAAIAAQABAAEAAQAAAAAAAAAAAAAAAAAAAP//////////
/////////f/9//3//f////7//f/9//3//v/+//3//f/9//z//P/8//v/+//7//3//f/8
//z//P/8//z//P/7//v/+//6//r/+v/6//r/+v/6//n/+f/5//n/+f/5//n/+f/5//n/
+P/4//j/+P/4//j/+P/4//j/+P/4//j/+P/4//j/9//3//f/9//3//f/9//3//f/9v/2
//b/9v/0//T/9P/0//T/9P/0//T/9P/0//T/9P/0//L/8v/y//L/8v/y//L/8v/y//L/
8v/y//L/8v/y//L/8v/y//L/8v/w//D/8P/w//L/8v/y//L/8P/w//D/8P/w//D/8P/w
//D/8P/w//D/8P/w//D/8P/w//D/8P/w//D/8P/w//D/7v/u/+7/7v/u/+7/7v/u/+7/
7v/u/+7/7v/w//H/8v/0//X/9v/3//r//P/+/wAA/v///wAAAgAFAAgACgAMAAsADAAN
AA4ADAAJAAcAAwD+//v/9v/0//H/7v/t/+n/6//r/+v/6v/q/+r/6v/q/+r/6f/n/+X/
4//h/+D/3//h/+H/4f/h/+H/4f/g/+D/4P/g/+D/4P/g/+D/4P/g/+D/4P/f/9//3//f
/9//3//h/+D/4P/g/9//4//q//D/8v/y/+v/5v/q//f/CQALAPb/1/+9/6v/n/+L/2X/
OP8Q/9n+nP6B/on+l/6o/sj+8P4d/0b/Y/95/4v/nf+v/8P/0f/a/9//4v/i/+T/5f/m
/+n/6//r/+v/7f/u/+7/7//w//H/8v/z//T/9P/2//j/+P/4//j/+P/4//j/+f/5//n/
+//7//z//f/9//3///8AAAEAAgABAAIAAgADAAUABQAHAAcABwAHAAgACQALAAsADAAN
AA0ADgAPAA8AEAARABEAEgATABQAFQAWABcAFwAYABkAGgAbABwAHQAeAB8AIAAhACIA
IwAkACUAJgAnACgAKQAoACkAKgArACsALQAtAC0ALwAvAC8ALwAvAC4ALAArAC0ALAAr
ACoAKAAnACUAIwAfABwAGgAWABYAEwAQAA0ACAAFAAIA///9//v/+P/4//b/9P/x//D/
7//u/+7/7v/v/+//7v/t/+3/7f/t/+3/7f/t/+3/7f/t/+3/7f/t/+3/7f/t/+3/7f/s
/+z/7f/t/+z/7P/s/+v/6//s/+z/7P/s/+z/7P/s/+z/7f/t/+v/6//r/+v/7f/t/+3/
7f/s/+z/7P/t/+z/7f/u/+7/7v/u/+7/7v/u/+7/7v/u/+//7//v/+//8P/w//D/8P/w
//D/8P/w//D/8P/w//D/8v/y//L/8v/y//H/8f/x//T/9P/z//P/8//z//P/8//0//T/
9P/0//T/9P/0//T/8v/y//L/8v/y//L/8f/x//H/8f/w//D/8P/w//D/8P/y//H/8f/x
/+//7//v/+//7//v/+//7//v/+7/7f/t/+3/7v/u/+3/7f/t/+z/7P/u/+3/7f/t/+3/
7f/s/+z/7P/s/+z/7P/t/+3/7f/s/+z/7P/s/+z/7P/s/+v/6//r/+v/6//r/+v/6//r
/+v/7P/s/+z/7P/q/+r/6v/q/+z/7P/s/+z/6v/q/+r/6f/p/+n/6f/p/+v/6//r/+v/
7P/s/+z/6v/q/+z/7P/s/+z/7P/s/+z/7P/s/+z/7P/s/+r/6v/q/+r/6v/q/+r/6v/s
/+z/7P/s/+z/7P/s/+z/7P/s/+z/7P/u/+7/7v/u/+7/7v/u/+7/7P/s/+z/7P/u/+7/
7v/u/+7/7v/u/+7/7v/u/+7/7v/w//D/8P/w/+7/7v/u/+7/7v/u/+7/7v/u/+7/7v/u
//D/8P/w//D/8P/w//D/8P/u/+7/7v/u//D/8P/w//D/8v/y//L/8v/0//X/9v/4//n/
+v/7//7/AAACAAQABAAFAAYACAAJAAwADgAQABEAEAARABIAEgAPAA0ACQAGAAMA/v/8
//n/9v/1//H/8f/x//H/8P/w//L/8v/y//L/8f/v/+3/7f/r/+r/6f/p/+n/6f/p/+n/
6f/o/+j/6P/o/+j/6P/o/+r/6v/q/+r/6v/p/+n/6f/p/+n/6f/p/+j/6v/q/+n/7f/0
//r//v8AAP///P8AABEAIwAjAA4A7//R/7n/q/+V/23/QP8c/+P+nP55/oH+l/6u/tD+
+P4l/1L/b/+F/5f/qf+9/9H/3//q/+//8v/y//T/9//4//v/+//9////AQACAAIAAwAE
AAUABgAHAAgACAAKAAwADAAMAAwADgAOAA4ADwAPAA8AEQARABIAEwATABMAEwAUABUA
FgAXABgAGAAZABkAGQAbABsAHQAdAB4AHwAhACEAIgAjACMAJAAlACUAJgAnACcAKAAp
ACoAKwAsAC0ALQAuAC8AMAAxADIAMwA0ADUANgA3ADgAOQA6ADsAPgA/AEAAQQBAAEEA
QgBDAEMARQBFAEUARQBFAEUARQBFAEQAQgBBAEEAQAA/AD4APAA7ADkANwA1ADIAMAAs
ACwAKQAmACMAIAAdABoAFwATABEADgAOAAsACgAIAAgABwAGAAYABgADAAMAAgABAAMA
AwADAAMAAwADAAMAAwADAAMAAwADAAEAAQABAAEAAQAAAAAAAQADAAIAAgACAAEAAQAC
AAIAAAAAAAAAAAAAAAAAAQABAAEAAQABAAEAAQABAAEAAQACAAIAAgADAAIAAwAEAAQA
BAAEAAQABAAEAAQABAAEAAUABQAFAAUABgAGAAYABgAGAAYABgAGAAYABgAGAAYACAAI
AAgACAAIAAcABwAHAAoACgAJAAkACQAJAAkACQAKAAoACgAKAAoACgAKAAoADAAMAAwA
DAAMAAwACwALAAsACwAKAAoACgAKAAoACgAKAAkACQAJAAcABwAHAAcABwAHAAcABwAJ
AAgABwAHAAcACAAIAAcABwAHAAYABgAGAAUABQAFAAUABQAEAAQABgAGAAYABgAHAAcA
BwAGAAYABgAGAAYABgAGAAUABQAGAAcACAAJAAkACQAJAAkACgAKAAoACgAIAAgACAAI
AAgACAAIAAgACAAIAAgABwAHAAcABwAHAAkACQAJAAkACgAKAAoACgAIAAgACAAIAAgA
CAAIAAgACAAIAAgACAAIAAgACAAIAAgACAAIAAgACAAKAAoACgAKAAoACgAKAAoACgAK
AAoACgAKAAoACgAKAAoACgAKAAoACgAKAAoACgAKAAoACgAKAAwADAAMAAwADAAMAAwA
DAAMAAwADAAMAAwADAAMAAwADgAOAA4ADgAOAA4ADgAOAA4ADgAOAA4AEAASABMAFAAW
ABcAGAAZABwAHgAgACIAIgAjACQAJgApACwALgAwAC8AMAAxADIAMAAtACsAJwAkACEA
HAAaABcAFAATAA8AEAARABIAEgASABIAEgASABIAEQAPAA0ADwANAAwACwALAAsACwAL
AA0ADQAMAAwADAAMAAwADAAMAAwADAAMAAwADAALAAsADQANAA0ADQANAAwADAAMABEA
GQAcACAAHgAWAA0ADgAYACUAKwAbAPr/4f/b/9X/xf+n/3n/SP8U/+H+yv7T/tP+1/70
/iD/Tv95/5r/r/+9/83/3//v//3/BwAOABEAEgAUABYAGQAaABsAHQAfACAAIQAhACAA
IQAiACMAJAAjACQAJAAmACYAJgAmACYAKAAoACgAKQAnACcAKQApACoAKwArACsAKQAq
ACsALAArACwALAAtAC0ALQAvAC8ALwAvADAAMQAxADEAMgAzADMANAA1ADUANAA1ADUA
NgA3ADgAOQA6ADsAOwA8AD0APgA/AEAAQQBAAEEAQgBDAEQARQBGAEcASABJAEoASwBK
AEsATABNAE0ATwBPAE8ATQBNAE0ATQBNAEwASgBJAEkASABHAEYARABDAEEAPwA7ADgA
NgAyADIALwAsACkAJAAhAB4AGwAZABcAFAAUABEAEAAOAA4ADQAMAAwADAALAAsACgAJ
AAkACQAJAAkACQAJAAkACQAJAAkACQAJAAkACQAJAAkABwAGAAYABwAHAAYABgAGAAUA
BQAGAAYABgAGAAYABgAEAAQABQAFAAUABQAFAAUABQAFAAUABQAGAAYABgAHAAYABwAI
AAgABgAGAAYABgAGAAYABgAGAAcABwAHAAcACAAIAAgACAAKAAoACgAKAAoACgAKAAoA
DAAMAAwADAAMAAsACwALAAwADAALAAsACwALAAsACwAMAAwADAAMAAwADAAMAAwACgAK
AAoACgAMAAwACwALAAsACwAKAAoACAAIAAgACAAIAAcABwAHAAUABQAFAAUABQAFAAUA
BQAFAAQAAwADAAEAAgACAAEAAQABAAAAAAAAAP/////////////+//7//v/+//7//v/9
//3//f/8//z//P/8//z//P/8//v/+//7//v/+//7//v/+//7//v//P/8//z//P/6//r/
+v/6//r/+v/6//r/+v/6//r/+f/5//n/+f/5//n/+f/5//n/+v/6//r/+P/6//j/+P/4
//j/+P/4//j/+P/4//j/+P/4//j/+P/4//j/9v/2//b/9v/4//j/+P/4//j/+P/4//j/
+P/4//j/+P/2//b/9v/2//b/9v/2//b/+P/4//j/+P/2//b/9v/2//b/9v/2//b/+P/4
//j/+P/2//b/9v/2//b/+P/5//r//P/9//7///8AAAIABAAGAAgACQAKAAwADQAQABIA
FAAVABYAFwAYABgAFQATAA8ADAAJAAQAAgABAP7//f/5//j/9//2//T/9P/0//T/9P/2
//X/8//x/+//7f/s/+v/6//r/+v/6//r/+v/6v/q/+j/6P/o/+j/6P/o/+j/6P/o/+j/
5//n/+f/5//n/+f/5//m/+b/5v/n/+n/7v/0//r//P/5//b/+P8HABsAHQAIAOn/yf+v
/6H/j/9p/z7/HP/p/qD+df57/pH+qP7G/uz+Gf9E/2P/ef+L/5//sf/F/9X/3v/l/+j/
6P/q/+3/7v/v//H/8//z//X/9v/2//n/+v/7//z//f/+//7/AAAAAAAAAAAAAAIAAgAC
AAMAAwADAAUABQAIAAkACQAJAAkACgALAAwACwAMAAwADQAPAA8AEQARABEAEQASABMA
EwATABQAFQAXABgAGQAZABoAGwAbABwAHQAeAB8AIAAhACEAIgAjACQAJQAmACcAKgAr
ACwALQAuAC8AMAAxADIAMwA0ADUANgA3ADgAOQA5ADsAOwA7AD0APQA9AD0APQA8ADoA
OQA5ADgANwA2ADYANQAzADEAMAAuAC0AKgAmACMAIAAdABwAGQAWABMAEQAPAAwADAAK
AAgABQAEAAMAAgACAAIAAwADAAIAAQADAAMAAwADAAMAAwADAAMAAQABAAEAAQABAAEA
AQABAAMAAgACAAMAAQAAAAAAAAABAAEAAgACAAAAAAAAAAAAAAAAAAEAAQABAAEAAQAB
AAEAAQABAAEAAgACAAIAAwACAAMABAAEAAQABAAEAAQABgAGAAYABgAFAAUABQAFAAYA
BgAGAAYACAAIAAgACAAIAAgACAAIAAoACgAKAAoACgAJAAkACQAKAAoACQAJAAkACQAJ
AAkACgAKAAoACgAKAAoACgAKAAoACgAKAAoADAAMAAsACwALAAsACgAKAAoACgAKAAoA
DAALAAsACwAJAAkACQAJAAkACQAJAAkACQAIAAcABwAFAAYABgAFAAcABwAGAAYABgAF
AAUABQAHAAcABgAGAAYABgAGAAYABwAHAAcABgAGAAYABgAGAAYABgAFAAUABQAFAAUA
BQAFAAUABQAFAAQABAAEAAQABgAGAAYABgAEAAQABAAEAAYABgAGAAUABQAFAAUABQAF
AAUABQAFAAQABAAEAAIAAgACAAIAAgACAAIAAgACAAIAAgACAAIAAgACAAIAAgACAAIA
AgACAAIAAgACAAQABQAGAAgACQAKAAkADAAOABAAFAAUABUAFgAYABkAHAAeACAAIQAi
ACMAJgAmACMAIQAdABoAFwASABAADQAKAAkAAwADAAMAAwACAAIAAgACAAQABAADAAEA
//////3//P/5//n/+f/5//n/+f/5//j/+P/4//j/+P/4//j/+P/4//j/+P/4//f/9//3
//f/9//3//f/9v/2//j/+f/9/wQACAAKAAgABQAEAAwAIQAzAC0AFAD1/9n/w/+z/5f/
a/9A/xb/1f6W/oX+lf6p/sL+6P4U/0H/aP+B/5X/qf+9/9H/4//t//T/+f/8//z//v8B
AAIABQAFAAUABwAJAAoACgALAAwADQAOAA8AEAAQABIAEgASABIAEgAUABQAFAAVABUA
FQAXABcAGAAZABkAGQAZABoAGwAcAB8AIAAgACEAIQAhACMAIwAhACEAIgAjACUAJQAm
ACcAJwAoACkAKQAqACsAKwAsAC0ALgAvADAAMQAxADIAMwA2ADcAOAA5ADoAOwA8AD0A
PgA/AEAAQQBCAEMARABFAEYARwBIAEkASQBLAEsASwBJAEkASQBJAEkASABGAEUARQBE
AEMAQgA+AD0AOwA5ADkANgA0ADAALgArACgAJQAiAB8AHAAZABkAFwAUABQAEQAQAA4A
DgANAAwADAAMAA0ADQAMAAsACwALAAsACwANAA0ADQANAA0ADQANAA0ADQANAA0ADQAL
AAoACgALAA0ADAAMAAwADQANAA4ADgAMAAwADAAMAAwADAANAA0ADwAPAA8ADwAPAA8A
DwAPABAAEAAQABEAEAARABIAEgASABIAEgASABQAFAAUABQAFQAVABUAFQAYABgAGAAY
ABgAGAAYABgAGAAYABgAGAAYABgAGAAYABkAGQAaABsAHAAcABsAGwAbABsAGwAbABwA
HAAcABwAHAAcABwAHAAcABwAHAAcABwAHAAbABsAGwAbABoAGgAaABoAGgAaABoAGQAZ
ABkAGQAZABkAGQAXABcAFwAXABkAGAAXABcAFwAYABgAFwAXABcAFgAWABgAFwAXABcA
FwAXABYAFgAWABYAFgAWABcAFwAXABYAFgAWABYAFgAYABgAFwAXABcAFwAXABcAFwAX
ABcAFwAWABYAFgAWABgAGAAYABgAGAAYABgAGAAYABgAGAAXABcAFwAXABcAFwAXABcA
FwAYABgAGAAaABoAGAAYABgAGAAaABoAGgAaABoAGwAcAB4AIQAiACMAJgAoACoALAAs
ACsALAAuAC8AMgA0ADYANwA6ADsAPAA8ADsAOQA1ADIALwAqACgAJQAgAB8AGwAbABkA
GQAYABgAGAAYABgAGAAXABUAEwATABMAEgARABEADwAPAA8ADwAPAA4ADgAOAA4ADgAO
AA4ADgAOAA4ADgAOAA0ADQANAA0ADQANAA0ADgAOAAwADwAVABoAIAAiACQAHwAcACQA
NwBLAEkANAAVAPn/5f/T/7n/jf9e/zL/8f6s/pn+qf65/tT+/P4o/1f/fv+b/6//wf/T
/+f/+/8FAAwAEQAUABYAGgAbABwAHQAhACMAJAAlACUAJAAlACYAJwAoACsALAAsAC4A
LAAsACwALAAuAC4ALgAvADEAMQAzADMANAA1ADUANQA3ADgAOQA6ADsAPAA8AD0APwA/
AEEAQQBBAEEAQgBDAEUARQBGAEcARwBIAEkASQBKAEsASwBMAE8AUABRAFIAUwBTAFQA
VQBWAFcAWABZAFoAWwBcAF0AXgBfAGAAYQBkAGUAZgBnAGYAZwBoAGkAZwBpAGkAaQBr
AGsAawBrAGkAaABmAGUAZQBkAGMAYgBgAF8AXQBbAFkAVgBUAFAATgBLAEgARQBEAEEA
PgA7ADkANwA0ADQAMwAyADAAMAAvAC4ALgAuAC8ALwAuAC0ALQAtAC0ALQAvAC8ALwAv
AC0ALQAtAC0ALwAvAC8ALwAvAC4ALgAvAC8ALgAuAC4ALQAtAC4ALgAsACwALAAsAC4A
LgAvAC8ALQAtAC0ALQAtAC0ALQAtACwALAAsAC0ALQAtAC0ALAAsACwALAAsACwALAAs
ACwAKwArACsAKwAsACwALAAsACwALAAsACwALAAsACwALAAuAC4ALgAuAC4ALQAtAC0A
LgAuAC0ALQAtAC0ALQAtACwALAAsACwALAAsACwALAAsACwALAAsACwALAArACsAKQAp
ACgAKAAoACgAKAAoACgAJwAnACcAIwAjACMAIwAhACEAIQAhACMAIgAhACEAHwAgACAA
HwAdAB0AHAAcABoAGQAZABkAGAAXABUAFAATABIAEQAQAA0ADQANAAwACgAKAAoACgAJ
AAgABgAFAAMAAwADAAMAAwADAAMAAwAAAAAAAAAAAAAAAAAAAAAA///+//3//P/8//z/
/P/7//n/+f/5//n/+f/5//n/+f/4//j/+P/6//r/+P/4//j/+P/2//b/9v/2//b/9v/2
//b/9v/2//b/9v/2//b/9v/2//b/9v/4//n/+v/8//3//v/9/wAAAgAEAAYABgAHAAgA
CgALAA4AEAAUABUAFgAXABgAGAAVABMADwAMAAkABAAAAP3/+v/5//X/9f/1//X/9P/0
//T/9P/0//T/8//x//H/8f/v/+7/7f/t/+3/7f/t/+3/7f/s/+z/7P/s/+z/6v/q/+r/
6v/o/+j/6P/n/+f/5//n/+f/5//n/+b/5v/m/+X/6//y//b/9v/0/+v/5P/o//X/BwAP
AAAA4f/N/8P/tf+b/3f/TP8e/+f+uP6t/rP+r/64/tT+/v4r/1j/d/+J/5f/qf+7/8v/
1//g/+X/6P/o/+z/6//u/+//8f/z//P/9f/2//b/9//4//n/+v/7//z//P/+//z//P/8
//z//v/+//7/////////AQABAAAAAQABAAEAAQACAAMABAADAAQABAAFAAUABQAHAAcA
BwAHAAgACQAJAAkACgALAAsADAANAA0ADgAPAA8AEAARABIAEwAUABUAFQAWABcAGAAZ
ABoAGwAcAB0AHgAfACAAIQAiACMAIgAjACQAJQAmACcAKAApACkAKwArACsAKQApACkA
KQApACgAJgAlACMAIgAhACAAHAAbABkAFwAVABIAEAAMAAoABwAEAAEA/v/7//j/9f/1
//P/8P/w/+3/7P/q/+r/6//q/+r/6v/p/+n/6P/n/+j/6f/q/+v/6//r/+v/6//r/+v/
6//r/+v/6//r/+v/6//q/+r/6//p/+j/6P/o/+n/6f/q/+r/6P/o/+j/6P/m/+b/5//n
/+n/6f/p/+n/5//n/+f/5//o/+j/6P/p/+j/6f/q/+r/6v/q/+r/6v/q/+r/6v/q/+v/
6//r/+v/7P/s/+z/7P/s/+z/7P/s/+z/7P/s/+z/7P/s/+z/7P/u/+3/7f/t/+7/7v/t
/+3/7f/t/+3/7f/s/+z/7P/s/+r/6v/q/+r/6v/q/+r/6v/q/+r/6f/p/+n/6f/o/+j/
6P/o/+j/6P/m/+X/5f/l/+P/4//j/+P/4//j/+P/4//j/+L/4f/h/9//4P/g/9//4f/h
/+D/4P/g/9//3//f/9//3//e/97/3v/e/97/3v/d/93/3f/c/9z/3P/c/9z/3P/c/9v/
2//b/9v/2//b/9v/2//b/9v/3P/c/9z/3P/c/9z/3P/c/9r/2v/a/9r/3P/c/9z/2//b
/9v/2//b/9n/2f/Z/9n/2v/a/9r/2v/a/9r/2v/a/9r/2v/a/9r/2v/a/9r/2v/a/9j/
2P/Y/9j/2P/Y/9j/2P/Y/9j/2P/Y/9j/2P/Y/9j/2P/Y/9j/2v/b/9z/3v/f/+D/4f/k
/+b/6v/s/+z/7f/s/+7/7//y//b/+P/5//r/+//8//z/+f/3//P/8P/t/+r/6P/l/+L/
3//b/9v/2//Z/9j/2P/Y/9r/2v/a/9n/1f/T/9P/0f/S/9H/0f/R/8//z//P/8//zv/O
/87/zv/Q/9D/0P/Q/9D/0P/Q/9D/0f/R/9H/0f/P/8//z//O/9D/0P/P/8//1v/e/+L/
5v/l/+L/4P/r////CwAAAOP/w/+l/5P/hf9r/z7/GP/v/q7+a/5b/m3+hv6g/sT+7f4a
/z//W/9t/4H/lf+p/7n/xv/N/9L/1v/W/9f/2v/d/9//3//h/+P/5P/k/+X/5v/n/+j/
5//o/+j/6v/s/+z/7P/s/+7/7v/u/+//7//v//H/8f/y//P/8//z//X/9v/3//j/+f/6
//r/+//5//n/+//7//3//f/+////AQABAAIAAwADAAQABQAFAAYABwAHAAgACQAKAAsA
DAANAA0ADgAPABAAEQASABMAFAAVABYAFwAYABkAGgAbAB4AHwAgACEAIAAhACIAIwAj
ACUAJQAlACUAJQAlACUAJQAkACIAIQAhACAAHwAeABoAGQAXABUAEwAQAA4ACgAIAAUA
AgD///7/+//4//X/8f/v/+z/7P/p/+j/5v/m/+X/5P/k/+T/4//j/+L/4f/h/+H/4f/h
/+H/4f/h/+H/3//f/9//3//f/9//3//f/9//3v/e/9//3f/c/9z/3P/d/93/3v/e/9z/
3P/c/w==
         </WaveFormData>
      </LeadData>
      <LeadData>
         <LeadByteCountTotal>10000</LeadByteCountTotal>
         <LeadTimeOffset>0</LeadTimeOffset>
         <LeadSampleCountTotal>5000</LeadSampleCountTotal>
         <LeadAmplitudeUnitsPerBit>4.88</LeadAmplitudeUnitsPerBit>
         <LeadAmplitudeUnits>��V</LeadAmplitudeUnits>
         <LeadHighLimit>2147483647</LeadHighLimit>
         <LeadLowLimit>268435456</LeadLowLimit>
         <LeadID>V3</LeadID>
         <LeadOffsetFirstSample>0</LeadOffsetFirstSample>
         <FirstSampleBaseline>0</FirstSampleBaseline>
         <LeadSampleSize>2</LeadSampleSize>
         <LeadOff>FALSE</LeadOff>
         <BaselineSway>FALSE</BaselineSway>
         <ExcessiveACNoise>FALSE</ExcessiveACNoise>
         <MuscleNoise>FALSE</MuscleNoise>
         <LeadDataCRC32>730364781</LeadDataCRC32>
         <WaveFormData>
8P/w//D/8P/w//D/8P/w//D/8P/w//D/8P/w//D/8P/w//D/8P/w//D/8P/w//D/7v/u
/+7/7v/w//D/8P/w//D/8P/w//D/8P/w//D/8P/w//D/8P/w//D/8P/w//D/8P/w//D/
8P/u/+7/7v/u//D/8P/w//D/8P/w//D/8P/w//D/8P/w//D/8P/w//D/8P/w//D/8P/u
/+7/7v/u//D/8P/w//D/8P/w//D/8P/w//L/8//0//X/9v/3//n/+v/9//3//v///wAA
AQACAAUABwAJAAoACQAKAAsADAAMAAoABwAGAAQAAgAAAP7//P/6//b/9f/z//P/8v/y
//T/9f/1//X/9v/1//P/8v/v/+//7v/s/+7/7v/t/+3/7f/t/+z/7P/s/+z/7P/s/+r/
6v/q/+n/6//r/+v/6//r/+v/6//r/+v/6v/q/+v/7f/w//j/AQAIABYAJwAyAD0AUABo
AH8AjwCUAJQAogC6AMsAwgCVAFYA+/+J/zb/Cv/v/uL+8f4H/yP/RP9j/3r/jP+e/7H/
w//R/9f/2//e/+D/4f/k/+T/5P/m/+f/6P/q/+v/7P/s/+3/7v/v/+//7//w//D/8v/y
//P/8//y//L/8v/y//P/8//z//P/9P/1//X/9f/1//X/9f/2//f/9//3//j/9//3//f/
9//5//r/+v/7//z//P/8//3//f/+////////////AAAAAAQABAAEAAQAAwADAAUABgAG
AAYABgAHAAUABwAIAAgACAAKAAoACwAMAAwADAAMAA4ADwAPAA8ADwAQABAAEQARABEA
EQARABEAEQARABEADwAPAA4ADQAKAAkACAAHAAcABgAEAAIAAAD+//z/+v/2//T/8v/w
//D/7//t/+v/6//q/+r/6v/q/+r/6v/q/+v/7P/s/+3/8P/x//H/8v/z//T/9P/0//X/
9f/1//b/9//3//f/9//3//f/9//3//f/9//3//f/+f/5//n/+f/5//n/+f/5//f/9//3
//f/9//3//f/9//3//f/9v/2//b/9v/2//b/9v/2//b/9v/2//b/9v/2//X/9f/1//X/
9f/1//X/9f/1//b/9v/2//b/9v/2//b/9P/0//X/9f/1//X/9f/1//f/9//3//j/9v/2
//b/9v/4//j/+P/4//b/9v/2//b/+P/4//j/+P/4//j/+P/4//j/+P/4//j/+P/4//f/
9//3//f/9//3//n/+f/5//j/9v/2//b/9v/1//b/9//4//b/9v/2//X/9f/1//X/9f/1
//X/9P/0//X/9v/3//j/9v/2//X/9f/1//X/9f/1//X/9f/1//X/9P/0//T/9P/2//b/
9v/2//T/9P/0//T/9f/1//X/9f/1//X/9f/1//X/9f/1//X/9f/1//T/9P/0//T/9P/0
//T/9P/0//T/9P/0//X/9f/1//X/9f/1//b/9v/2//b/9v/4//j/+P/4//b/9v/2//b/
+P/4//j/+P/4//j/+P/4//j/+P/4//j/+v/6//r/+v/6//r/+v/6//r/+v/6//r/+v/6
//r/+v/6//r/+v/6//r/+v/6//r/+v/6//r/+v/8//z//P/8//r/+v/6//r//P/8//z/
/P/6//r/+v/6//z//P/8//z//P/8//z//P/8//z//P/8//7//v/+//7//P/8//z//P/9
//7///8CAAMABAAFAAYABwAJAAoADQANAA4ADwAQABEAEgATABUAFwAYABkAGgAZABoA
GgAYABMAEgAQAA4ADAAKAAgABgAEAAMAAQABAAEAAgADAAUAAwADAAMAAQD+//z/+//7
//z/+v/6//r/9//3//f/9//4//j/+P/4//j/+P/4//j/+v/5//n/+f/7//v/+//7//n/
+f/5//j/+v/7//3/BgAOABcAIgAuADsAQgBRAGYAggCZAKUArAC4ANAA4gDfALoAeQAm
AL//af80/xD/9/74/g3/J/9H/2z/hf+Y/6r/vv/R/9//6f/v//H/9P/0//f/+P/6//r/
/P/9//7/AAABAAIABAAFAAYABwAFAAUABgAGAAgACAAJAAkACgAKAAoACgALAAsACwAL
AAwADQANAA0ADQANAA0ADgARABEAEQASABMAEwATABMAEwAUABQAFQAYABgAGAAZABcA
GAAZABkAGwAbABwAHAAcABwAHAAcAB8AHwAhACIAJAAkACQAJQAjACUAJgAmACgAKgAq
ACsALAAsACwALAAuAC8ALwAvAC8AMAAwADEAMwAzADMAMwAzADMAMwAzADMAMwAyADEA
MAAvAC4ALQArACoAKAAmACQAIgAgAB4AHAAaABgAFgAUABMAEQAPAA0ADAAMAAwACgAK
AAoACgALAAwADAANAAwADQANAA4ADwAQABAAEAARABEAEQASABMAEwATABMAEwATABMA
EwATABMAEwATABMAEwATABMAEwATABMAEwATABMAEwATABEAEQARABEAEQARABAAEAAO
AA4ADgAOAA4ADgAOAA4ADAAMAAwADAAJAAkACQAJAAsACwALAAsACQAKAAoACgAKAAoA
CgAKAAwADAANAA0ADQANAA0ADQANAA0ADQAOAAwADAAMAAwADgAOAA4ADgAOAA4ADgAO
AA4ADgAOAA4ADgAOAA4ADgAOAA4ADgAOAA4ADgANAA0ADQANAA0ADQALAAsACwAKAAoA
CgAKAAoABgAGAAYABgAGAAYABgAFAAcABwAHAAcABwAHAAYABgAEAAQABAAEAAQABAAD
AAMAAwADAAMAAwADAAMAAwADAAAAAAAAAAAAAAAAAAAAAAAAAAAAAAAAAP//////////
/f/9//3//f/9//3//f/9//3//f/8//z//P/8//z//P/8//z//P/8//z//P/9//3//f/7
//v/+//6//r/+v/6//r/+v/6//r/+v/4//j/+P/4//j/+P/4//j/+P/4//j/+P/6//r/
+v/6//j/+P/4//j/+P/4//j/+P/4//j/+P/4//j/+P/4//j/+P/4//j/+P/4//j/+P/4
//j/+P/4//j/+P/4//j/+P/2//b/9v/2//b/9v/2//b/9v/2//b/9v/2//b/9v/2//b/
9v/2//b/9v/4//n/+v/5//r/+//9//7/AQABAAIAAwAEAAUABgAJAAsADQAOAA0ADgAP
ABAAEAAOAAsACgAIAAYABAACAP7//P/4//f/9//3//b/9v/2//f/9//3//X/8//w/+7/
6//r/+r/6P/q/+r/6f/p/+v/6//q/+r/6P/o/+j/6P/o/+j/6P/n/+n/6f/p/+n/6f/p
/+n/6f/p/+j/6P/p/+v/8v/6/wMADAAYACUAMAA5AEwAaACBAI8AlACaAK4AzADbAMoA
mQBUAPH/hf86/w7/7f7i/vH+B/8l/0j/Zf98/5D/ov+1/8X/0f/Z/93/3v/g/+H/4v/k
/+b/6P/p/+r/7P/t/+7/7v/v//D/8f/x//H/8v/y//L/8v/z//P/9P/0//T/9P/1//X/
9f/1//b/9//3//f/9//3//f/+P/5//n/+f/6//3//f/9//3///8AAAAAAQACAAIAAgAD
AAUABgAHAAcABwAHAAgACAAKAAoACgAKAAkACQALAAwADAAMAAwADQAPABEAEgASABIA
FAAUABUAFgAWABYAFgAWABcAFwAXABkAGgAaABsAGwAbABsAGwAbABsAGwAbABsAGwAa
ABkAGAAXABYAFQATABIAEAAOAAwACgAIAAYABgAEAAIAAAD+//3/+//5//f/9v/2//b/
9v/2//b/9v/5//r/+v/7//z//f/9//7///8AAAAAAAABAAEAAQACAAMAAwADAAMABQAF
AAUABQADAAMAAwADAAUABQAFAAUAAwADAAMAAwADAAMAAwADAAMAAwADAAMAAwADAAIA
AgACAAIAAgACAAIAAgACAAIAAgACAAIAAgADAAMAAwADAAMAAwADAAMAAwAEAAQABAAE
AAQABAAEAAQABAAFAAUABQAFAAUABQAFAAUABQAGAAQABAAEAAQABAAEAAQABAAEAAQA
BAAEAAYABgAGAAYABAAEAAQABAAEAAQABAAEAAQABAADAAMAAwADAAMAAwADAAMAAwAC
AAIAAgACAAIAAAAAAAAAAAD+//7//v/9//3//f/9//3//f/9//z//P/8//z//P/8//7/
/v/9//3/+//7//v/+//7//v/+//7//r/+v/6//r/+v/6//r/+v/6//r/+v/6//n/+f/5
//n/+f/5//n/+f/7//v/+//7//n/+f/4//j/+v/6//r/+v/6//r/+v/6//j/+P/5//n/
+f/5//n/9//4//j/+P/4//j/+P/4//j/+P/4//j/+P/4//b/9v/2//b/+P/4//j/+P/4
//j/+P/4//b/9v/2//b/+P/4//j/+P/4//j/+P/4//j/+P/4//j/+P/4//j/+P/4//j/
+P/4//j/+P/4//j/+P/4//j/+P/4//j/+P/4//b/9v/2//b/9v/2//b/9v/2//b/9v/2
//b/9v/2//b/9v/2//b/9v/2//b/9v/2//b/9v/2//b/+P/4//j/+P/6//v//P/9//z/
/f///wAABQAFAAYABwAIAAkACgALAA0ADwAQABEAEAARABIAEgAQAA0ADAAKAAYABAAC
AAAA/v/6//n/9//5//j/+P/4//n/+f/5//n/9//0//L/8f/v/+7/7P/s/+7/7f/t/+3/
7f/s/+z/7P/s/+z/7P/s/+z/7P/r/+v/6//r/+v/6//r/+v/6//r/+r/7P/r/+v/8P/6
/wMACgAYACcANAA/AFQAbgCHAJUAmgCaAKgAwgDRAMAAkQBOAO3/f/8w/wb/6/7m/vf+
D/8p/0z/af9+/5L/pv+5/8n/1//d/+H/5P/m/+f/6P/q/+z/7P/t//D/8v/z//T/9P/1
//b/9//3//f/+P/4//j/+P/5//n//P/8//z//P/9//3//f/9//7/////////AQABAAEA
AgABAAEAAQACAAMAAwADAAMABQAGAAYABwAIAAgACAAJAAsADAANAA0ADwAPABAAEAAQ
ABAAEAAQABMAEwAVABYAFgAWABYAFwAZABsAHAAcABwAHgAeAB8AIgAiACIAIgAkACUA
JQAlACUAJgAmACcAJwAnACcAJwApACkAKQApACkAKQAoACcAKAAnACYAJQAlACQAIgAg
AB4AHAAaABgAGAAWABQAEgAQAA8ADQALAAsACgAKAAoACgAKAAoACgALAAwADAANAAwA
DQANAA4ADQAOAA4ADgAQABEAEgAUABUAFQAVABUAFQAVABUAFQAVABUAFQAVABUAFQAV
ABUAEwATABMAEwAVABUAFQAVABUAFQAVABUAFwAXABYAFgAWABYAFgAWABYAFgAWABYA
GAAYABgAGAAXABcAFwAXABcAFwAXABcAFwAYABgAGAAWABYAFgAWABYAFgAXABcAGQAZ
ABkAGQAZABkAGQAaABwAHAAcABwAHAAcABwAHAAeAB4AHgAeABwAHAAcABwAHgAeAB4A
HgAcABwAHAAcABwAHAAbABsAGwAbABsAGwAbABsAGwAaABoAGgAaABoAGAAYABgAGAAY
ABgAGAAXABcAFwAXABcAFwAXABYAFgAUABQAFAAUABYAFgAVABUAEwATABMAEwAVABUA
FQAVABQAFAAUABQAFAAUABQAFAAWABYAFgAWABUAFQAVABUAFQAVABUAFQATABMAEwAT
ABUAFQAUABQAFgAWABYAFgAUABQAFAAUABQAFAAVABUAFQAVABUAEwAUABQAFAAUABQA
FAAUABQAFAAUABQAFAAUABIAEgASABIAEgASABIAEgASABIAEgASABIAEgASABIAEgAS
ABIAEgASABIAEgASABIAEgASABIAEgASABIAEgAQABAAEAAQABIAEgASABIAEAAQABAA
EAASABIAEgASABIAEgASABIAEgASABIAEgASABIAEgASABAAEAAQABAAEAASABMAFAAT
ABQAFQAXABoAHQAdAB4AHQAeAB8AIAAjACUAJwAoACcAKAApACoAKAAmACMAIgAeABwA
GgAYABYAFAAQAA8ADgAPAA8AEAAQABEAEQARAA8ADQAKAAgABwAHAAYABAACAAIAAQAB
AAMAAwACAAIAAgACAAIAAgACAAIAAgABAAEAAQABAAEA//////////////7//v///wUA
DgAYACEALAA4AD8ARgBZAHQAjgCdAKEAqgDCAOAA7gDjALIAZwAIAKH/V/8m/wD/6/74
/hH/Mf9X/3b/i/+e/7D/wv/R/9//5//r/+3/7v/w//H/8v/0//b/+P/5//j/+v/7//z/
/P/9//7/////////AAAAAAAAAAABAAEAAgACAAIAAgABAAEAAQABAAIAAwADAAMAAwAD
AAMABAADAAMAAwAEAAUABQAFAAUABQAGAAYABwAGAAYABgAHAAcACAAJAAkACwALAAwA
DAAMAAwADAAMAAsACwANAA4ADgAOAA4ADwAPABEAEgASABAAEgASABMAFgAWABYAFgAW
ABcAFwAXABkAGgAaABsAGQAZABkAGQAZABkAGQAZABcAFwAWABUAFAATABIAEQANAAwA
CgAIAAYABAACAAAA/P/6//j/9v/0//P/8f/v/+3/7P/s/+z/7P/s/+z/7P/r/+z/7P/t
/+z/7f/t/+7/7//w//D/8P/x//H/8f/y//P/8//z//P/9f/1//X/9f/1//X/9f/1//X/
9f/1//X/8//z//P/8//x//H/8f/x//H/8f/x//H/8f/x//D/8P/y//L/8v/y//L/8v/y
//L/8v/y//L/8v/x//H/8f/x//H/8f/x//H/8f/y//L/8v/y//L/8v/y//L/8v/z//P/
8//z//P/8//1//X/9f/2//b/9v/2//b/9v/2//b/9v/2//b/9v/2//b/9v/2//b/9v/2
//b/9v/2//b/9v/2//b/9v/1//X/9f/1//X/9f/1//X/9f/0//T/9P/0//T/8v/y//L/
8v/y//L/8v/x//H/8f/x//H/8f/x//D/8P/w//D/8P/w//D/8P/v/+//7//v/+//7//t
/+3/7f/t/+7/7v/u/+7/7v/u/+7/7v/u/+7/7v/u/+3/7f/t/+3/7f/t/+3/7f/t/+3/
7f/t/+3/7f/s/+z/7P/s/+z/7P/s/+z/7P/s/+z/7P/t/+3/7f/t/+v/6//s/+z/7P/s
/+z/7P/s/+z/7P/s/+z/7P/s/+z/7P/s/+z/7P/s/+z/7P/s/+z/7P/s/+7/7v/u/+7/
7P/s/+z/7P/s/+z/7P/s/+z/7P/s/+z/7P/s/+z/7P/s/+z/7P/s/+z/7P/s/+z/7P/s
/+z/7P/s/+z/7P/s/+r/7P/t/+7/7//w//H/8//0//f/9//4//v//P/9//7///8BAAMA
BAAFAAYABwAIAAgABgADAAIAAAD+//z/+v/6//j/9P/z//H/8f/w//D/8P/x//H/8f/x
/+//7P/q/+f/5//m/+T/5P/k/+P/4//j/+P/4v/i/+L/4v/i/+L/4v/i/+L/4f/h/+H/
4f/h/9//3//f/9//4f/g/+D/4f/h/+b/7v/3/wAADAAbACoANQBGAGAAdwCHAI4AjgCY
ALIAyQDAAJcAWgD//43/NP8E/+f+2v7l/v3+F/84/1f/bP+A/5T/qf+9/8n/0f/V/9j/
2v/b/97/4P/g/+L/5f/k/+b/5//o/+j/6f/q/+v/6//r/+z/7P/u/+7/7//v//D/8P/w
//D/8f/x//H/8f/y//P/8//z//P/8//z//T/9f/1//X/9v/3//f/9//3//f/+P/4//n/
+v/6//r/+//7//z//f/9//v/+//8//z//v/+//7//v8BAAEAAwAEAAYABgAGAAcABwAJ
AAoACgAIAAoACgALAAwADAAMAAwADgAPAA8ADwAPABAAEAARABEAEQARABEAEwATABMA
EwATABMAEgARABAADwAOAA0ADQAMAAoACAAEAAIAAAD+//z/+v/4//b/9v/1//P/8f/x
//D/8P/w//D/8P/w//D/8f/y//L/8//0//X/9f/2//f/+P/4//j/+//7//v//P/9//3/
/f/9//3//f/9//3//f/9//3//f////////////3//f/9//3/////////////////////
///////+//7//v/+//7//v/+//7//v/+//7//v/+//7/////////////////////////
AAAAAAAA/v/+//7//v/+//7/////////////////////////AAAAAAAAAAAAAP7//v/+
//7//v/+//7//v/+//7//v/+//7//v/+//7//v/+//7//v/+//7//f/9//3//f/9//3/
/f/9//3//P/8//z//P/8//r/+v/6//r/+v/6//r/+f/5//n/+f/5//n/+f/4//j/+P/4
//j/+P/6//r/+f/5//f/9//3//f/9//3//f/9//4//j/+P/4//b/9v/2//b/9v/2//b/
9v/3//f/9//3//f/9//3//f/9f/1//X/9f/3//f/9v/2//b/9v/2//b/9v/2//b/9v/0
//T/9f/1//f/9//3//f/9v/2//b/9v/2//b/9v/2//b/9P/0//T/9P/0//T/9P/0//T/
9P/0//T/9P/0//b/9//4//n/+v/7//v//P//////AgADAAQABQAGAAcACQALAAwADQAO
AA8AEgASABAADQAMAAoACAAGAAQAAgAAAPz/+//5//n/+P/4//j/+f/5//n/+f/3//T/
8v/x//H/8P/s/+z/7P/r/+v/6//r/+r/6v/q/+r/6v/s/+z/7P/s/+v/6//r/+v/6//r
/+v/6//r/+v/6v/q/+v/7f/0//7/BwAOABwAKwA2AEMAXAB4AI0AmwCeAKQAuADSANkA
vACDADQAx/9d/xz/+P7h/uT++f4T/zH/Uv9t/4D/lP+q/73/y//V/93/3//i/+L/4//k
/+b/5v/o/+n/6v/s/+3/7v/u/+//8P/x//H/8f/y//L/8v/y//P/8//0//T/9P/0//X/
9f/1//X/9v/3//f/9//3//f/9//4//n/+f/5//r/+//7//v/+//7//z//P/9//7//v/+
//////8AAAEAAQABAAEAAgACAAIAAgACAAIAAwADAAUABgAGAAYABgAHAAcACQAKAAoA
CgAMAAwADQAMAAwADAAMAA4ADwAPAA8AEQASABIAEwATABMAEwATABMAEwATABMAEwAT
ABIAEQAQAA8ADgANAAsACgAIAAYABAACAAAA/v/8//r/+P/2//b/9f/z//H/7//u/+7/
7v/w//D/8P/w//H/8v/y//P/9P/1//X/9v/3//j/+P/4//n/+f/5//r/+//7//v/+//5
//n/+f/5//v/+//7//v/+//7//v/+//7//v/+//7//v/+//7//v/+//7//v/+//7//v/
+v/6//z//P/8//z/+v/6//r/+v/8//z//P/8//v/+//7//v/+//7//v/+//7//z//P/8
//z//P/8//z/+v/6//v/+//7//v/+//7//3//f/9//7//v/+//7//v/8//z//P/8//z/
/P/8//z//P/8//z//P/8//z//P/8//z//P/8//z//P/8//v/+//7//v/+//7//v/+//7
//r/+v/6//r/+v/6//r/+v/6//j/+P/4//f/+f/5//n/+f/5//n/+P/4//j/+P/4//j/
+P/4//f/9//3//f/9//3//f/9//3//f/9v/2//b/9v/4//j/+P/4//j/+P/4//j/9f/1
//X/9f/3//f/9//3//f/9//3//f/9//3//b/9v/2//b/9v/2//b/9v/2//b/9v/2//f/
9//3//f/9//3//j/9v/2//b/9v/4//j/+P/4//j/+f/6//v//v///wEAAgAFAAUABgAH
AAgACQAKAAsADQAPABAAEQASABMAFAAUABQAEQAQAA4ACgAIAAYABAACAP7//f/7//v/
+v/6//r/+f/5//n/+f/4//b/9f/1//P/8v/w//D/8P/v/+//7//v/+7/7v/u/+7/7v/u
/+7/7v/u/+3/7f/t/+3/7f/t/+3/7f/t/+3/7v/u/+//7//2/wAACQASACAALQA4AEUA
XAB2AI0AnQCgAKQAugDQANUAuAB7ACoAvf9V/xj/+P7h/ub+/f4X/zP/Vv9x/4T/mP+s
/7//z//Z/9//4//k/+T/5//o/+r/6v/u/+//8P/y//P/9P/y//P/9P/1//X/9f/2//b/
9v/2//f/9//4//j/+P/4//n/+f/5//n/+v/7//v/+//9//3//f/+/////////wAAAQAB
AAEAAQABAAIAAgADAAQABAAEAAUABQAGAAcABwAHAAcACAAIAAoACgAKAAoACwALAA0A
DgAOAA4ADgAPAA8AEQASABIAEgAUABQAFQAYABgAGAAYABoAGwAbABsAHQAeAB4AHwAd
AB0AHQAdAB0AHQAdAB0AHQAdABwAGwAaABkAGAAXABUAFAASABAADgAMAAoACAAIAAYA
BAACAAIAAQD///3//f/8//z//P/8//z//P/8////AAAAAAEAAgADAAMABAAHAAgACAAI
AAkACQAJAAoACwALAAsACwANAA0ADQANAA0ADQANAA0ADQANAA0ADQALAAsACwALAA0A
DQANAA0ADQANAA0ADQANAA0ADAAMAAwADAAMAAwADAAMAAwADAAOAA4ADgAOAA0ADQAN
AA0ADQANAA0ADQANAA4ADgAOAA4ADgAOAA4ADgAOAA8ADwAPAA8ADwAPAA8ADwAPABAA
EAAQABAAEAAQABAAEAAQABAAEAAQABAAEgASABIAEgASABIAEgASABIAEgASABIAEAAQ
AA8ADwARABEAEQARABEAEQARABAAEAAQABAAEAAOAA4ADgAOAA4ADgAOAA0ADQANAA0A
DQANAA0ADAAMAAwADAAMAAwADAAMAAsACwANAA0ADQANAA0ADQANAA0ADAAMAAwADAAK
AAoACgAKAAoACgAKAAoACQAJAAkACQAJAAkACQAJAAkACQAJAAkACQAJAAgACAAIAAgA
CAAIAAgACAAIAAgABgAGAAcABwAHAAcACQAJAAgACAAIAAgACAAIAAgACAAIAAgACAAI
AAgACAAIAAgACAAGAAYABgAGAAYABgAIAAkACgALAAwADQANAA4AEQARABIAEwAUABUA
FAAVABcAGQAdAB8AIQAjACQAJAAiAB8AHAAaABgAFgAUABIAEAAMAAkABwAHAAYABgAG
AAcABwAHAAcABQACAAAA//////7//P/8//z/+//7//v/+//6//r/+v/6//r/+v/6//r/
+v/5//n/+f/5//f/9//3//f/9//3//b/9v/3//v/AAAKABMAHAAoADMAOgBFAFgAcgCL
AJ0ApACyAM4A6ADtANQAnQBOAOn/i/9M/yD/+/7w/v3+Ff81/1z/ef+K/5z/rv/B/9H/
3f/j/+n/6v/q/+v/7v/u//D/8v/z//L/9P/1//b/9v/3//j/+f/5//n/+v/6//r/+v/7
//v//v/+//7//v/9//3//f/9//z//f/9//3//f/9//3//v8BAAEAAQACAAEAAQABAAEA
AQACAAIAAwAEAAQABAAFAAMABAAFAAUABQAFAAYABgAIAAgACAAIAAcABwAJAAoADAAM
AAwADQANAA8AEAAQAA4AEAAQABEAFAAUABQAFAAWABcAFwAXABcAGAAYABkAFwAXABcA
FwAXABcAFwAXABcAFwAWABUAEgARABAADwANAAwACgAIAAYABAACAAAA/v/8//r/+P/2
//X/8//x/+//7v/u/+7/8P/w//D/8P/x//L/8v/z//T/9f/1//b/9f/2//b/9v/3//f/
9//4//n/+f/5//n/+f/5//n/+f/3//f/9//3//f/9//3//f/9//3//f/9//3//f/9//3
//X/9f/1//X/9f/1//T/9P/0//T/9P/0//T/9P/0//T/9P/0//T/9P/1//X/9f/1//X/
9f/1//X/9f/2//b/9v/0//T/9P/0//b/9v/3//f/9f/1//X/9f/1//X/9f/2//b/9v/2
//b/9v/2//b/9v/2//b/9v/2//b/9v/2//b/9P/0//T/9P/0//T/9P/0//T/9P/z//P/
8//z//P/8//x//H/8f/w/+7/7v/u/+7/7v/u/+7/7v/s/+z/7P/r/+3/7f/t/+3/6//r
/+r/6v/q/+r/6v/q/+r/6v/p/+n/5//n/+f/5//p/+n/6f/p/+j/6P/o/+j/5v/m/+b/
5v/m/+b/5v/m/+X/5f/l/+X/5f/l/+X/5f/l/+X/5f/l/+X/5f/k/+T/5P/k/+T/5P/i
/+L/4v/i/+L/4v/j/+P/4//j/+P/4//i/+D/4P/g/+D/4P/g/+D/4P/g/+D/4P/g/+D/
4P/g/+D/4P/g/+D/4P/g/+D/4P/g/+D/4P/g/+D/4P/g/+D/4v/j/+T/5f/m/+X/5//o
/+v/6//s/+3/7v/v//D/8f/z//X/9v/3//j/+f/6//r/+P/1//T/8v/w/+7/7P/q/+j/
5P/j/+H/4f/g/+D/4P/h/9//3//f/93/2v/Y/9f/1//W/9T/1P/U/9H/0f/R/9H/0P/Q
/9D/0P/Q/9D/0P/Q/9D/z//P/8//z//P/8//z//P/8//z//O/87/z//P/9L/1v/f/+j/
8v///w4AGwAoAEAAWQBtAHYAeAB8AJAAqwC0AJcAZAAZAKv/QP/+/tn+wv7F/tn+8f4Q
/zH/TP9g/3T/h/+Z/6n/s/+5/7z/vv+//8D/wv/E/8b/x//G/8j/yf/K/8r/y//M/83/
y//L/8z/zP/O/87/z//P/87/zv/O/87/z//P/8//z//Q/9H/0f/R/9H/0f/R/9L/0//T
/9P/1P/T/9P/0//T/9X/1v/W/9f/1v/W/9b/1//X/9j/2f/Z/9n/2f/a/9r/3P/c/9z/
3P/b/9v/3f/e/97/3v/e/9//3f/f/+D/4P/g/+L/4v/j/+L/4v/i/+L/5P/l/+X/5f/l
/+b/5v/n/+f/5//n/+f/5f/l/+X/5f/j/+P/4v/h/+D/3//e/93/2//a/9j/1v/U/9L/
0P/O/87/zP/K/8j/xP/D/8H/v//B/8D/wP/A/8D/wP/A/8D/v//A/8D/wf/E/8X/xf/G
/8X/xv/G/8b/x//H/8f/yP/J/8n/yf/J/8n/yf/J/8n/x//H/8f/x//H/8f/x//H/8f/
x//H/w==
         </WaveFormData>
      </LeadData>
      <LeadData>
         <LeadByteCountTotal>10000</LeadByteCountTotal>
         <LeadTimeOffset>0</LeadTimeOffset>
         <LeadSampleCountTotal>5000</LeadSampleCountTotal>
         <LeadAmplitudeUnitsPerBit>4.88</LeadAmplitudeUnitsPerBit>
         <LeadAmplitudeUnits>��V</LeadAmplitudeUnits>
         <LeadHighLimit>2147483647</LeadHighLimit>
         <LeadLowLimit>268435456</LeadLowLimit>
         <LeadID>V4</LeadID>
         <LeadOffsetFirstSample>0</LeadOffsetFirstSample>
         <FirstSampleBaseline>0</FirstSampleBaseline>
         <LeadSampleSize>2</LeadSampleSize>
         <LeadOff>FALSE</LeadOff>
         <BaselineSway>FALSE</BaselineSway>
         <ExcessiveACNoise>FALSE</ExcessiveACNoise>
         <MuscleNoise>FALSE</MuscleNoise>
         <LeadDataCRC32>871596818</LeadDataCRC32>
         <WaveFormData>
BgAGAAYABgAGAAYABgAGAAgACAAIAAgACAAIAAgACAAIAAgACAAIAAYABgAGAAYABgAG
AAYABgAGAAYABgAGAAYABgAGAAYACAAIAAgACAAIAAgACAAIAAgACAAIAAgACAAIAAgA
CAAIAAgACAAIAAgACAAIAAgACAAIAAgACAAIAAgACAAIAAgACAAIAAgACAAIAAgACAAG
AAYABgAGAAgACAAIAAgACAAIAAgACAAIAAkACgAMAA0ADQAOAA8AEAARABMAFAAVABYA
FwAYABkAGwAcAB0AHgAfACAAIAAeAB0AHAAZABgAFgAWABQAEgAQAA4ADAALAAsACwAL
AAsACwALAAsADQAKAAcABAADAAMAAgABAAEAAQAAAAAAAAAAAAAAAAD/////////////
//////7//v//////////////////////////////AQAGAA0AFQAdACwARgBcAGwAgACZ
ALgA1ADoAPkAFQE8AVwBXQE1AewAhAATAMD/hv9X/0T/SP9R/1z/cf+J/5v/qv+9/87/
3f/l/+n/7f/u/+//8P/y//P/8//0//X/9P/1//b/9v/2//f/+P/5//v/+//7//v//P/8
//z//P/7//v/+//7//7//v/+//7/////////AAD+//7//v/+/wAAAAAAAAAA/v//////
/////////////wAAAAAAAAEAAQABAAEAAgACAAIAAgACAAIAAgADAAMAAwADAAQABAAF
AAUABQAFAAQABAAEAAUABQAFAAcACAAKAAoACgAKAAwADAAMAAwACwAMAAwADQANAA0A
DQANAA0ADQANAA4ADAAMAAwACwAKAAoACgAJAAgABwAGAAUABgAFAAMAAQABAP///v/8
//v/+v/5//j/9//3//f/9//3//f/9//3//j/+v/6//v//P/9//7///8AAAEAAgADAAQA
BQAFAAYACQAJAAkACQAJAAkACQAKAAoACgAKAAsACQAJAAkACQALAAoACgAKAAoACgAK
AAoACgAKAAoACgAKAAoACQAJAAoACgAKAAkABwAHAAcABwAHAAcABwAHAAYABgAGAAYA
BAAEAAQABAAGAAcABwAHAAcABwAHAAYABgAHAAcABwAFAAUABQAFAAcABwAHAAcABgAG
AAYABQAFAAUABgAGAAYABgAGAAYABAAEAAQABAAGAAYABgAHAAUABQAFAAUABQAFAAUA
BQAFAAUABQAFAAUABQAFAAUABAAEAAQABAAEAAQABAAEAAQABAADAAMAAwADAAMAAwAB
AAEAAQABAAMAAwADAAMAAQAAAAAAAAAAAAAAAAAAAAMAAwACAAIAAAAAAAAAAAAAAAAA
AAAAAP7//v/+//7/AAAAAAAAAAD+//7//v/+//7//v/+//7//v/+//3//f/+//7//v/+
//7//v/+//7//v/+//7//v/8//3//f/9//z//v/+//7//v/+//7//v/+//7//v/+//7/
/v/+//7//v/+//7//v/+//7//v/+//7//v/+//7//v/+//7//v/+//7//v/+//7/AAAA
AAAAAAD+//7//v/+//7//v/+//7//v/+//7//v/+//7//v/+//7//v/+//7//P/8//z/
/P/6//r/+v/6//r/+v/6//r/+v/6//r/+v/6//r/+v/6//r/+v/6//r/+v/6//r/+v/8
//z//P/9//7/AAABAAEAAAABAAIAAwAFAAYABwAIAAkACgALAA0ADgAPABAAEQAQABAA
EAAPAAwACQAIAAYABgAEAAIAAAD+//z/+//7//z//f/+/////f/9//3/+v/3//T/8//z
//L/8f/x//H/8P/w//D/8P/w//D/7//v/+//7//v/+//7//u/+7/7//v/+//7//v/+//
7//v/+//8f/x//X//P8FAA8AGwAwAEYAWABqAIIAoQDCANwA8gAPATcBWgFiAUEB9wCS
ACIAxf+E/1D/M/8y/zz/Q/9U/2//hf+V/6b/t//G/9H/1//b/9v/3P/f/+D/4v/j/+P/
4v/j/+T/5f/m/+b/5v/n/+j/6f/p/+n/6f/p/+r/6v/q/+r/6//r/+v/6//q/+r/6v/q
/+v/6//r/+z/7P/s/+z/7P/u/+7/7v/u/+z/7f/t/+3/7f/t/+3/7f/u/+7/7v/v/+//
7//v//D/8v/y//L/8v/y//L/8//z//P/8//0//T/9f/1//X/9f/2//b/9v/3//n/+f/7
//z/+v/6//r/+v/+//7//v/+////AAAAAAEAAwADAAMAAwADAAMAAwAEAAQABAAEAAMA
BAAEAAQAAwACAAEAAAD///7//f/7//n/9//1//T/8v/x//D/7//u/+v/6//r/+v/6//r
/+v/6//s/+7/7v/v/+7/7//w//H/8v/z//T/9f/2//f/9//4//n/+f/5//n/+f/5//n/
+v/8//z//P/9//v/+//7//v//f/8//z//P/8//z//P/8//7//v/+//7//P/8//v/+//6
//r/+v/5//r/+//8//3//f/9//3//f/8//z//P/8//z//P/8//z//P/9//3//f/9//3/
/f/8//7///////////////////8BAAEAAQABAAIAAgACAAEAAQABAAIAAgACAAIAAgAC
AAIAAgACAAIAAgACAAIAAwADAAMAAwADAAMAAwADAAMABQAFAAUABQADAAMAAwADAAQA
BAAEAAQABAAEAAQABAAGAAYABQAFAAUABQAFAAUAAwADAAMAAwAFAAUABQAFAAUABAAE
AAQABAAEAAQABAAFAAUABAAEAAQABAAEAAQABAAEAAQABAAGAAYABgAGAAYABgAGAAYA
BAAEAAQABAAGAAYABgAGAAYABgAFAAUABgAGAAYABgAGAAYABgAGAAYABgAGAAYABAAD
AAMAAwACAAIAAgACAAIABAAEAAQABAAEAAQABAAEAAQABAAEAAQABAAEAAQABAAEAAQA
BAAEAAQABAAEAAQABgAGAAYABgAGAAYABgAGAAYABgAGAAYABgAGAAYABgAGAAYABgAG
AAYABgAGAAYABgAGAAYABgAGAAYABgAGAAgACAAIAAgACAAIAAgACAAIAAgACAAIAAgA
CAAIAAgACAAJAAoADAANAA0ADgAPABIAEwAVABYAFQAWABcAGAAbAB0AHgAfAB4AHwAg
ACAAIAAfAB4AGwAaABgAGAAWABIAEAAOAAwADQANAA0ADQANAA0ADQANAAsACAAFAAIA
AwADAAIAAQABAAEAAAAAAAAAAAAAAAAA/f/9//3//f/7//v/+//6//j/+f/5//n/+f/5
//n/+f/3//f/9//3//v/AAAJABMAGwAqAEIAVgBoAHwAmQC6ANgA7AADAScBVAFyAWkB
NQHiAHAA/f+s/27/Qf80/zz/Q/9Q/2X/f/+R/6L/s//E/9H/2//f/+P/5P/j/+T/5P/n
/+f/6P/r/+r/6//s/+z/7P/t/+7/7//x//H/8f/x//D/8P/w//D/8//z//P/8//y//L/
8v/y//P/8//z//T/9P/0//T/9P/0//T/9P/0//b/9//3//f/9//3//f/9//4//j/+P/5
//n/+f/5//r/+v/6//r/+v/8//z//f/9//v/+//8//z//f/9//3//f8AAAAAAAABAP//
//8BAAIAAgACAAIAAgAEAAQABAAEAAUABgAGAAcACQAJAAkACQAJAAkACQAKAAoACgAK
AAkABgAGAAYABQAEAAMAAgABAAAA///9//v/+//5//j/9v/3//b/9f/0//H/8f/x//H/
8f/x//H/8f/y//T/9P/1//b/9//4//n/+v/7//z//f/+//////8AAAEAAQABAAEAAwAD
AAMABAACAAIAAgADAAMAAwADAAMAAwACAAIAAgACAAIAAgACAAIAAgACAAIAAgACAAEA
AQACAAIAAgABAAEAAQABAAEAAwADAAMAAwACAAIAAgACAAIAAgACAAIAAgADAAMAAwAD
AAMAAwACAAIAAwADAAMAAwADAAMAAwADAAMAAwADAAQABAAEAAMAAwADAAQABAAEAAQA
BAAEAAQABAAEAAQAAgACAAIAAwAFAAUABQAFAAMAAwADAAMAAwADAAMAAwADAAMAAwAD
AAQABAAEAAQAAgACAAIAAgACAAIAAQABAAMAAwADAAMAAwADAAMAAwABAAEAAQABAAMA
AgACAAIAAgACAAIAAgADAAMAAgACAAIAAgACAAIAAgACAAIAAgACAAIAAgACAAIAAgAC
AAIAAgACAAIAAgACAAIAAgACAAIAAgABAAEAAgACAAIAAgACAAIAAgACAAIAAgACAAIA
AAABAAEAAQAAAAAAAAAAAAAAAAAAAAAAAAACAAIAAgACAAIAAgACAAIAAgACAAIAAgAC
AAIAAgACAAIAAgACAAIAAgACAAIAAgACAAIAAgACAAAAAAAAAAAAAgACAAIAAgACAAIA
AgACAAIAAgACAAIABAAEAAQABAACAAIAAgACAAIAAgACAAIAAgACAAIAAgACAAIAAgAC
AAIAAgACAAIAAgACAAIAAgACAAIAAgACAAIAAgACAAIABAAEAAQABAAFAAYACAAJAAcA
CAAJAAoADQAPABAAEQAQABEAEgATABUAFgAXABgAGQAaABoAGgAZABgAFQAUABAAEAAO
AAwACgAIAAYABQAFAAUABQAFAAQAAwACAAEA/v/7//j/9//1//T/8//z//X/9P/0//T/
9P/0//T/8//x//H/8f/x//H/8f/w//D/8f/x//H/8f/x//H/8f/x//H/8f/x//P/+P8B
AAkAEQAiADgATgBgAHQAjwCuAMoA4ADvAAsBNAFSAU0BHwHQAGgA+f+o/27/Rf82/zz/
Rf9Q/2X/ff+R/6L/s//C/8//2f/f/+H/4v/j/+T/5v/n/+f/6P/n/+j/6f/q/+r/7P/t
/+7/7//v/+//7//v//D/8P/w//D/8f/x//H/8f/y//L/8v/y//P/8//z//T/8v/y//L/
8v/y//L/8v/y//L/8//z//P/8//z//P/8//0//T/9P/1//X/9f/1//b/9v/2//b/9v/2
//b/9//3//f/9//4//j/+f/5//n/+f/6//r/+v/7//v/+//9//7/AAAAAAAAAAAAAAAA
AAAAAAEAAgACAAMAAQABAAEAAQADAAMAAwAEAAQABAAEAAMAAgACAAIAAQACAAEAAAD/
//7//f/7//n/+f/3//b/9P/z//L/8f/w/+//7//v/+//7//v/+//7//w//L/8v/z//T/
9f/2//f/+P/5//r/+//8//3//f/+////////////////////AAAAAAAAAAABAP//////
///////+//7//v/+//7//v/+//7//v/+//7//v/+//3//f/+//7//v/9//3//f/9//3/
/f/9//3//f/8//z//P/8//z//P/8//z//P/9//3//f/7//v/+//6//z//f/9//3/////
///////9//3//f/9/wAAAAAAAP///////wAAAAD+//7//v/+//7//v/+//7/AAAAAAAA
AQD///////////////////////////////8BAAEAAQABAAAAAAAAAAAAAAAAAAAAAAAA
AAAA/////////////////////////////////////////v/+//7//v/+//7//v//////
/v/+//7//v/+//7//P/8//z//P/+//7//v/+//z//P/8//z//v/+//7//v/+//7//v/+
//z//P/7//v//v/+//7//v/+//7//v/+/wAAAAAAAAAAAAABAAEA//8AAAAAAAAAAAAA
/v/+//7//v/+//7//v/+//7//v/+//7//v/+//7//v/+//7//v/+//7//v/+//7//v/+
//7//v/+//7//v/+//7//v/+//7//v/+//7//v/+//7//v/+/wAAAAAAAAAA/v/+//7/
/v/8//z//P/8//7//v/+//7/AAAAAAAAAAD+//7//v/+//7//v/+//7//v///wAAAgAD
AAMABAAFAAgACQALAAwADQAOAA8AEAARABMAFAAVABQAFQAWABYAFAATABIADwAOAAwA
DAAKAAgABgAEAAIAAwADAAMAAwADAAMAAwADAAMAAAD9//r/+f/5//j/9//3//f/9v/2
//j/+P/4//j/9f/1//X/9f/3//f/9//2//b/9//3//f/9f/1//X/9f/3//f/9//3//3/
BgAPABkAKwBCAFYAaAB+AJ4AwQDeAPQADgE1AWEBgAF6AUUB6wB4AAgAr/9s/zr/Kf8w
/zr/R/9g/3v/jf+d/67/v//M/9X/2//d/9//4v/j/+L/5P/l/+f/6P/r/+r/6//s/+z/
7P/t/+7/7//x//H/8f/x//D/8P/w//D/8f/x//H/8f/y//L/8v/y//P/8//z//T/9P/0
//T/9P/0//T/9P/0//b/9//3//f/9//3//f/9//4//j/+P/5//n/+f/5//r//P/8//z/
/P/8//z//f/9//3//f/+//7/AQABAAEAAQACAAIAAgADAAMAAwAFAAYABgAGAAYABgAK
AAoACgAKAAsADAAMAA0ADQANAA0ADQANAA0ADQAOAA4ADgAOAA0ADAAMAAwACwAIAAcA
BgAFAAYABQADAAEA///9//z/+v/5//j/9//2//X/9f/1//X/9f/1//X/9f/0//b/9v/3
//j/+f/6//v/+v/7//z//f/+//////8AAAEAAQABAAEAAQABAAEAAgAEAAQABAAFAAMA
AwADAAMAAwACAAIAAgACAAIAAgACAAAAAAAAAAAAAgACAAEAAQAAAAAAAAD//wEAAQAB
AAEA///////////+//7//v/+//7//v/+//7//v////////8BAAEAAQAAAAAAAQABAAEA
AQABAAEAAQABAAEAAQABAAIAAgACAAEAAQABAAIAAgACAAIAAgACAAQABAAEAAQAAgAC
AAIAAwAFAAUABQAFAAUABQAFAAUAAwADAAMAAwADAAMAAwADAAQABAAEAAQAAgACAAIA
AgACAAIAAQABAAEAAQABAAEAAQABAAEAAQABAAEAAQABAAEAAAAAAAAAAgACAAIAAgAC
AAEA///+/wAAAAAAAAAAAAAAAAAAAAAAAAAAAAAAAP7//v/+//7/AAAAAAAAAAAAAAAA
AAAAAP7//v/9//3/AAAAAAAAAAD+//7//v/+//7//v/+//7/AAD///3//f/+//7//v/+
//7//v/+//7//v/+//7//v/+//7//v/+//7//P/8//z//P/8//z//P/8//z//P/8//z/
/P/8//z//P/8//z//P/8//z//P/8//z//P/8//z//P/8//z//P/8//z//P/8//z//v/+
//7//v/8//z//P/8//z//f/+/wAAAQABAAIAAwAEAAUABwAIAAkACgALAAwADwARABIA
EwASABMAFAAUABYAFQAUABEAEAAOAA4ADAAKAAgABgAEAAMAAwADAAMAAwADAAMAAwAF
AAIA///8//n/+f/4//f/9f/1//T/9P/0//T/9P/0//P/8//z//P/8//z//P/8v/0//X/
9f/1//X/9f/1//X/9f/1//X/9f/3//r/AQALABMAIgA4AE4AYAB0AI8ArgDMAOQA8wAN
ATQBWAFdATcB8ACIABEAuP96/0n/NP86/0P/Tv9h/3n/jf+c/63/wP/N/9X/3f/f/+D/
4f/i/+T/5f/l/+b/5//o/+n/6v/q/+z/7f/u/+//7//v/+//7//w//D/8P/w//P/8//z
//P/8v/y//L/8v/z//P/8//0//T/9P/0//T/9P/0//T/9P/2//f/9//3//f/9//3//f/
9v/2//b/9//3//f/9//4//j/+P/4//j/+P/4//n/+f/5//n/+v/6//v/+//7//v//P/8
//z//f/7//v//f/+/wAAAAAAAAAAAgACAAIAAgADAAQABAAFAAUABQAFAAUABQAFAAUA
BgAIAAgACAAHAAQABAAEAAMABAADAAIAAQD+//3/+//5//n/9//2//T/9f/0//P/8v/v
/+//7//v/+//7//v/+//8P/y//L/8//0//X/9v/3//j/+f/6//v//P/9//3//v//////
/////wEAAQABAAIAAAAAAAAAAQADAAMAAwADAAMAAgACAAIAAgACAAIAAgACAAIAAgAC
AAIAAgABAAEAAgACAAIAAQABAAEAAQABAAEAAQABAAEAAAAAAAAAAAAAAAAAAAAAAAAA
AQABAAEAAQABAAEAAAAAAAEAAQABAAEAAQABAAEAAQABAAEAAQAAAAAAAAD///////8A
AAAAAAAAAAAAAAAAAAAAAAAAAAAAAAAAAAEAAQABAAEAAQABAAEAAQABAAEAAQABAAEA
AQABAAEAAQAAAAAAAAAAAAAAAAAAAAAA/v/+//3//f/9//3//f/9//3//f/9//3//f/9
//3//f/9//z//P/8//z//P/8//z/+//7//r/+v/8//z//P/8//z//P/8//z//P/8//z/
/P/8//z//P/8//z//P/8//z//P/8//z//P/8//z/+//7//z//P/8//z//P/8//z//P/6
//r/+v/6//z/+//7//v//P/8//z//P/8//z//P/8//z/+v/6//r/+v/6//r/+v/6//r/
+v/6//r/+v/6//v//P8AAAEAAQACAAEAAgADAAUACAAJAAoACwAMAA0ADwAQAA8AEAAR
ABIAEwAUABQAFAAPAA4ADAAMAAwACgAIAAYAAgABAAEAAQABAAEAAQABAAEAAQD+//v/
+P/3//f/9v/z//P/8//y//L/8v/y//L/8v/x//H/8f/x//H/8f/x//D/8P/x//H/8//z
//P/8//x//H/8f/x//X/9f/6/wUADQAXACoAQgBWAGgAgACfAL4A2gDuAAUBJwFQAWYB
UQETAbYAQADX/5D/Wv83/zT/PP9H/1T/bf+F/5X/pv+5/8j/0//Z/9//4f/i/+P/4v/k
/+X/5//m/+f/6P/p/+r/6v/q/+v/7P/t/+3/7f/t/+3/7v/u/+7/7v/v/+//7//v//D/
8P/w//D/8f/x//H/8v/y//L/8v/y//L/8v/y//L/8v/z//P/8//z//P/8//z//T/9P/0
//X/9f/1//X/9v/2//b/9v/2//j/+P/5//n/+f/5//r/+v/7//v/+//7//z//P/8//3/
/f/9////AAD+//7//v/+/wAAAAAAAAAAAwAEAAQABQADAAMAAwADAAMAAwADAAQAAgAC
AAIAAQAAAAAAAAD///7//f/8//v/+P/3//X/8//z//H/8P/u/+//7v/t/+z/6//r/+v/
6//t/+3/7f/t/+7/8P/w//H/8v/z//T/9f/2//f/+P/5//r/+//7//z//f/9//3//f/9
//3//f/+//7//v/+//////////////////7//v/+//7//v/+//7//v/+//7//v/+//7/
/f/9//7//v/+//3//f/9//3//f/9//3//f/9//z//P/8//z//v/+//7//v/8//3//f/9
//3//f/9//z//P/9//3//f/7//v/+//7//v/+//7//v//P/8//z/+//5//n/+v/6//z/
/P/8//z/+v/6//r/+v/8//z//P/9//3//f/9//3//f/9//3//f/9//3//f/9//3//f/9
//3//P/8//z//P/8//z//P/8//z//P/7//v/+//7//v/+//7//v/+//7//v/+//7//v/
+//6//r/+v/8//z//P/8//v/+//6//r/+v/6//r/+v/6//r/+v/6//r/+v/6//r/+v/6
//r/+v/6//r/+v/6//z//P/8//z/+v/6//n/+f/6//r/+v/6//r/+v/6//r/+v/6//r/
+v/8//v/+//7//z/+v/6//r/+v/6//r/+v/6//n/+v/8//3///8AAAEAAgADAAUABgAH
AAgACQAKAAsADQAOAA8AEAARABIAEgASABEAEAANAAwACgAKAAgABgAEAAIAAAD///3/
/f/9//3//f/9//3//f/7//n/9//3//X/9P/z//P/8//y//L/8v/w//D/8P/v//H/8f/x
//H/8f/x//D/8P/x//H/8f/x//H/8f/x//H/8f/z//P/8//4/wEACwAVACgAPgBQAGIA
egCVALQA0ADiAPcAGQFAAVABOwH9AKIAMgDN/4j/Vv81/zD/Pv9F/1L/af+B/5H/ov+z
/8L/z//V/9n/2//c/93/4P/e/9//4f/i/+P/4v/j/+T/5P/k/+X/5v/n/+n/6f/p/+n/
6v/q/+r/6v/p/+n/6f/p/+r/6v/q/+r/7f/t/+3/7v/u/+7/7v/u/+7/7v/u/+7/7v/v
/+//7//v/+//7//v//D/8P/w//H/8f/x//H/8v/y//L/8v/y//L/8v/z//P/9f/1//b/
9v/3//f/9//3//j/+P/4//n/9//3//n/+v/6//r/+v/6//r/+v/6//r//f/+//7/////
//////////3//f/9//7//v/+//7//f/+//7//v/9//r/+f/4//f/9v/1//P/8f/x/+//
7v/s/+v/6v/p/+j/6f/p/+n/6f/p/+n/6f/p/+z/7v/u/+//7v/v//D/8f/0//X/9v/3
//b/9//3//j/9//3//f/9//5//n/+f/6//j/+P/4//n/9//3//f/9//5//j/+P/4//j/
+P/4//j/+P/4//j/+P/2//b/9f/1//j/+P/4//f/9//3//f/9//3//f/9//3//b/9v/2
//b/+P/4//j/+P/4//n/+f/5//n/+f/5//j/9v/3//f/9//3//f/9//3//X/9f/1//X/
9v/2//b/9f/1//X/9v/2//j/+P/4//j/+v/6//r/+v/6//r/+v/7//v/+//7//v/+f/5
//n/+f/7//v/+//7//v/+//7//v/+P/4//j/+P/6//r/+v/6//j/+P/3//f/+f/5//n/
+f/5//n/+f/5//n/+f/5//n/+f/4//j/+P/6//r/+v/6//v/+//6//r/+v/6//r/+v/5
//j/9//2//b/9v/2//b/+P/4//j/+P/4//j/+P/4//r/+v/6//r/+P/4//f/9//4//j/
+P/4//j/+P/4//j/+P/4//j/+P/4//n/+f/5//j/+P/4//j/+P/4//j/+P/4//j/+P/4
//j/+P/4//j/+P/4//j/+P/4//j/+P/5//r/+v/7//v//P/9//7///8BAAQABQAGAAcA
BwAHAAgACAALAAwADQAOAA8AEAAQABAACwAKAAgACAAGAAQAAgAAAPz/+//7//v/+//7
//v/+//9//3/+v/3//T/8//z//L/8f/x//H/8P/w//D/8P/w//L/8f/x//H/8f/x//H/
8f/w//D/8f/x//H/8f/x//H/8f/x//H/8f/x//X//P8FAA8AGwAsAEIAVgBoAIAAnQC+
ANwA9gAVAUEBagF+AWkBKQHIAFIA6f+a/1r/M/8u/zT/O/9K/2f/f/+R/6L/s//C/8//
1//d/9//4P/h/+L/5P/l/+f/6P/p/+j/6f/q/+r/7P/t/+7/7//v/+//7//v//D/8P/w
//D/8//z//P/8//y//L/8v/y//P/8//z//T/9P/0//T/9P/2//b/9v/2//b/9//3//f/
9//3//f/9//4//j/+P/5//n/+f/5//r//P/8//z//P/8//z//f/9//3//f/+//7/AQAB
AAEAAQACAAIAAgADAAEAAQADAAQABAAEAAQABAAGAAYABgAGAAkACgAKAAsACQAJAAkA
CQALAAsACwAMAAwADAAMAAsACgAKAAoACQAIAAcABgAFAAQAAwABAP/////9//z/+v/5
//j/9//2//X/9f/1//X/9f/1//X/9f/4//r/+v/7//z//f/+////AAABAAIAAwAEAAUA
BQAGAAcABwAHAAcABwAHAAcACAAIAAgACAAJAAkACQAJAAkACQAIAAgACAAIAAgACAAI
AAgACAAIAAgACAAIAAcABwAIAAgACAAHAAcABwAHAAcABwAHAAcABwAIAAgACAAIAAgA
CAAIAAgACAAJAAkACQAHAAcABwAGAAgACQAJAAkACQAJAAkACQAJAAkACQAJAAoACgAK
AAkACQAJAAoACgAKAAoACgAKAAoACgAKAAoACgAKAAoACwAJAAkACQAJAAsACwALAAsA
CwALAAsACwAJAAkACQAJAAoACgAKAAoACgAKAAoACgAKAAoACQAJAAkACQAJAAkABwAH
AAcABwAHAAcABwAHAAcABgAGAAYABgAGAAYABgAHAAcABgAGAAYABgAGAAYABgAGAAYA
BgAIAAgACAAIAAYABgAGAAYABgAGAAYABgAGAAYABgAGAAgACAAHAAcACAAIAAgACAAG
AAYABgAGAAYABgAGAAYABgAHAAcABwAGAAYABgAGAAYABgAGAAYABgAGAAYABgAGAAYA
BgAGAAYABgAGAAYABgAIAAgACAAIAAgACAAIAAgACAAIAAgACQAKAAwADQANAA4ADwAQ
ABEAFQAWABcAGAAXABgAGQAbAB4AHwAgACEAIgAiACIAIQAgAB0AHAAaABwAGgAYABYA
EgAQAA8ADwANAA0ADQANAA8ADwAPAAwACQAGAAUABQACAAEAAQABAAAAAAAAAAAAAAAA
AP///////////////////v/+//////////////////////////////8BAAIACQATABsA
JgA4AE4AYgB0AI0AqgDIAOIA8wAJASoBVAFrAVcBIAHGAFMA5v+e/2n/Rv9C/0v/Uv9f
/3n/kf+i/7H/wv/R/93/5f/p/+z/7f/u/+7/7//x//L/8//y//P/9P/0//b/9//4//n/
+f/5//n/+f/6//r/+v/6//n/+f/5//n/+v/6//r/+v/7//v/+//8//z//P/8//z//v/+
//7//v/+/////////////////////v/+//7////9//3//f/+//7//v/+//7/AAAAAAEA
AQD/////AAAAAAEAAQABAAEAAgACAAIAAwABAAEAAwAEAAYABgAGAAYACAAIAAgACAAH
AAgACAAJAAkACQAJAAkABwAHAAcACAAGAAYABgAFAAQABAAEAAMABAADAAIAAQD+//3/
+//5//v/+f/4//b/9f/0//P/8v/x//H/8f/x//P/8//z//P/8v/0//T/9f/2//f/+P/5
//z//f/+/////v//////AAABAAEAAQABAAMAAwADAAQAAgACAAIAAwABAAEAAQABAAEA
AgACAA==
         </WaveFormData>
      </LeadData>
      <LeadData>
         <LeadByteCountTotal>10000</LeadByteCountTotal>
         <LeadTimeOffset>0</LeadTimeOffset>
         <LeadSampleCountTotal>5000</LeadSampleCountTotal>
         <LeadAmplitudeUnitsPerBit>4.88</LeadAmplitudeUnitsPerBit>
         <LeadAmplitudeUnits>��V</LeadAmplitudeUnits>
         <LeadHighLimit>2147483647</LeadHighLimit>
         <LeadLowLimit>268435456</LeadLowLimit>
         <LeadID>V5</LeadID>
         <LeadOffsetFirstSample>0</LeadOffsetFirstSample>
         <FirstSampleBaseline>0</FirstSampleBaseline>
         <LeadSampleSize>2</LeadSampleSize>
         <LeadOff>FALSE</LeadOff>
         <BaselineSway>FALSE</BaselineSway>
         <ExcessiveACNoise>FALSE</ExcessiveACNoise>
         <MuscleNoise>FALSE</MuscleNoise>
         <LeadDataCRC32>3303638234</LeadDataCRC32>
         <WaveFormData>
/v/+//7//v/8//z//P/8//7//v/+//7//P/8//z//P/8//z//P/8//z//P/8//z//P/8
//z//P/8//z//P/8//z//P/8//z//P/8//z//P/+//7//v/+//z//P/8//z//P/8//z/
/P/8//z//P/8//7//v/+//7//v/+//7//v/8//z//P/8//z//P/8//z//P/8//z//P/8
//z//P/8//z//P/8//z//P/8//z//P//////AAAAAP7//////wAAAgACAAMABAAEAAYA
BwAHAAgACQAKAAoACgALAAwADQANAA0ACwALAAoACQAIAAgABwAGAAUABAADAAMAAwAD
AAUABQAFAAUAAwACAP///f/7//r/+v/5//n/+f/5//j/+P/4//j/+P/4//j/+P/4//b/
9f/1//X/9f/1//X/9f/3//f/9//3//X/9f/1//X/9//5//z///8EAA8AHwAxAEAAVABq
AIQAoQC+ANcA9gAWATEBQQE+AScB/ADHAJAAUwAZAPb/5v/Z/8z/yP/P/9X/1//e/+b/
6f/r/+3/6//s/+z/6//r/+r/6v/r/+v/6//r/+v/6//r/+z/7P/s/+z/7P/s/+z/7f/t
/+z/7P/t/+3/7f/t/+3/7f/t/+3/7f/t/+7/7v/u/+7/7v/u/+7/7v/u/+//7//v/+//
7//v/+//7//v/+//7//v//D/8P/w//D/8P/y//P/8//z//T/9P/0//T/8v/z//P/8//0
//T/9P/1//f/9//3//j/9//3//n/+v/6//r/+v/8//z//f/9//7///8AAAEAAgACAAMA
BAAFAAYABwAHAAgACQAKAAsADAAMAAwADQAOAA8ADwAPAA8ADwAPAA8ADwAPAA8ADwAO
AA4ADAAMAAsACgAJAAgABwAHAAYABQAFAAUABAAEAAQABAADAAMAAgACAAIAAgABAAMA
AwADAAMAAwADAAMAAwADAAIAAgADAAMAAwACAAIAAwADAAIAAgACAAIAAgACAAEAAQAC
AAIAAgACAAIAAgACAAIAAgABAAEAAQABAAEA//////////8AAAAAAAAAAP//////////
///+//7//v///////////wAAAAAAAAAA/v/+//7//v/+//7//v/+//7//v/+//7/////
//////////////////////////////////////////////8AAP7//v/+//7//v/9//3/
/f/+//7//v/+/wAAAAAAAAAA/f/9//3//f////////////3//f/9//3//f/9//3//f//
//7//v/+//7//v/+//7//v/+//7//v/8//z//P/8//7//v/+//7//v/+//7//v/+//7/
/v/+//7//v/+//7//v/+//7//v/+//7//v/+//z//P/8//z//P/8//z//P/8//z//P/8
//z//P/8//z//P/8//z//P/8//z//P/8//z//v/+//7//v/+//7//v/+//z//P/8//z/
/v/+//7//v/+//7//v/+//z//P/8//z//v/+//7//v/8//z//P/8//z//P/8//z//v/+
//7//v/8//z//P/8//z//P/8//z//v/+//7//v/+//7//v/+//z//P/8//z//P/8//z/
/P/+//7//v/+//7//v/+//7//v/+//7//v/8//z//P/8//z//P/8//z//P/8//z//P/+
//7//////wAAAAAAAAEAAQACAAQABAAFAAYABgAIAAcABwAIAAkADAAMAAwADQAMAA0A
DQANAAkACQAIAAcABgAGAAUABAAFAAQAAwADAAUABQAFAAUABQAFAAMAAgD9//v/+f/4
//j/9//3//f/9//2//b/9v/2//b/9v/2//j/+P/4//f/9f/1//X/9f/3//f/9//3//f/
9//3//f/9//3//f/+/8AAAcADgAdADEAQwBUAGwAiACmAMcA5gAHASoBSAFbAVkBRAEZ
AeQAqQBoACkA/f/q/97/z//G/8z/1f/X/93/5P/o/+n/6//r/+v/6v/q/+v/6//q/+r/
6f/p/+n/6f/p/+n/6f/q/+r/6v/q/+r/6v/q/+v/6//q/+r/6//r/+v/6//r/+v/6//r
/+3/7f/u/+7/7P/s/+z/7P/u/+7/7v/v/+3/7f/t/+3/7f/t/+3/7f/t/+3/7f/u/+z/
7P/s/+z/7f/v//D/8f/y//L/8v/y//D/8f/x//H/9P/0//T/9f/1//X/9f/2//X/9f/3
//j/+P/4//j/+v/8//3//f/+////AAABAAIAAgADAAQABQAIAAkACQAKAAsADAANAA4A
DgAOAA8AEAARABEAEQARABEAEQARABEAEQARABEAEAAOAAwADAALAAoACQAIAAcABwAG
AAUABQAFAAQABAAEAAIAAQABAAAAAAAAAAAA///////////////////////////+//7/
/////////v/+///////+//7//v/+//7//v/9//3//v/+//7//v/+//7//v/+//7//f/7
//v/+//7//v/+//7//v/+v/6//r/+v/5//n/+f/5//n/+P/4//j/9//3//f/9//4//j/
+P/4//j/+P/4//j/+P/4//j/+P/6//r/+v/6//n/+f/5//n/+f/5//n/+f/5//n/+f/5
//n/+f/5//n/+f/5//n/+v/6//r/+v/6//z/+//7//v//P/8//z//P/6//r/+v/6//n/
+f/5//n/+f/5//n/+f/5//n/+f/5//n/+f/5//n/+f/4//j/+P/4//j/+P/4//b/9v/2
//b/9v/2//b/9v/2//b/9v/2//b/9v/2//b/9v/2//b/9v/4//j/+P/4//b/9v/2//b/
+P/4//j/+P/4//j/+P/4//j/+P/4//j/+P/4//j/+P/4//j/+P/4//j/+P/4//j/+P/4
//j/+P/2//j/+P/4//j/+P/4//j/+P/2//b/9v/2//b/9v/2//b/+P/4//j/+P/4//j/
+P/4//j/+P/4//j/+P/4//j/+P/4//j/+P/4//j/+P/4//j/+P/4//j/+P/4//j/+P/4
//r/+v/6//r/+v/6//r/+v/4//j/+P/4//r/+v/6//r/+v/6//r/+v/6//r/+v/6//r/
+v/6//r/+//7//z//P/8//3//f/+//7//v///wAAAAACAAMAAwAGAAcACAAIAAgACQAK
AAsACwALAAkACQAIAAcABgAGAAMAAgABAAAAAQABAAEAAQABAAEAAQABAP3//P/5//f/
9f/0//T/8//1//X/9f/0//T/9P/0//T/9P/0//T/9P/0//P/8//z//P/8//z//P/8//z
//P/8//z//P/8//z//P/9//6/wEACAARACEAMwBEAFgAcACOAKsAyADnAAoBKgFFAVEB
RgEnAfYAuwCAAD8ACQDs/+L/1f/G/8T/zf/T/9X/3v/i/+X/5//p/+n/6P/o/+f/5//o
/+j/6f/p/+n/6f/p/+n/6f/q/+r/6v/q/+r/6v/q/+n/6f/o/+j/6f/p/+n/6f/r/+v/
6//r/+v/6//s/+z/7P/s/+z/7P/q/+r/6v/r/+3/7f/t/+3/7f/t/+3/7f/t/+3/7f/u
/+7/7v/u/+7/7v/v/+//7//w//D/8P/w/+7/7//v/+//8P/w//D/8f/z//P/8//0//X/
9f/3//j/+P/4//j/+v/6//v/+//8//3//v///wAAAAABAAIAAwAEAAUABQAGAAcACAAJ
AAoACgAKAAsADAANAA0ADQANAA0ADQANAA0ADQANAA0ADAAOAAwADAALAAgABwAGAAUA
BQAEAAMAAwABAAAAAAAAAAAA//////7//v/+//7//f/////////////////////////+
//7////9//3//P/8///////+//7//v/+//7//v/9//3//v/+//7//v/+//7//v/+//7/
/f/9//3//f/9//3//f/9//3//P/8//z//P/9//3//f/9//3//P/8//z//f/9//3//f/8
//z//P/8//z//P/8//z/+v/6//r/+v/8//z//P/8//v/+//7//v/+//7//v/+//7//v/
+//7//3//f/9//3/+//7//v//P/8//z//P/8//z/+//7//v//P/8//z//P/8//z//P/8
//v/+//7//v/+//7//v/+//7//v/+//7//v/+//7//v/+//6//r/+v/6//r/+v/6//r/
+v/6//r/+v/6//r/+v/6//r/+v/6//r/+v/6//r/+v/6//r/+v/8//z//P/8//r/+v/6
//r//P/8//z//P/8//z//P/8//r/+v/6//r//P/8//z//P/8//z//P/8//z//P/8//z/
/P/8//z//P/8//r/+v/6//r/+v/6//r/+v/8//z//P/8//r/+v/6//r/+v/6//r/+v/8
//z//P/8//r/+v/6//r/+v/6//r/+v/8//z//P/8//z//P/8//z//P/8//z//P/8//z/
/P/8//z//P/8//z//P/8//z//P/8//z//P/8//z//P/8//z//P/8//z//P/8//z//P/8
//z//P/8//z//P/8//z//P/8//z//P/8//z//P/8//z//P/8//z//f/9//7//v/+////
//8AAAIABAAFAAYABgAGAAcABwAIAAsADAAMAAwACwAMAA0ADQANAAsACwAKAAkACAAI
AAcABgAFAAQAAwADAAMAAwADAAMAAwADAAEAAAD9//v/+f/4//j/9//3//f/9//2//b/
+P/4//j/+P/2//b/9v/2//X/9f/1//X/9f/1//X/9f/1//X/9f/1//X/9//3//X/9//8
/wEABgARAB8AMQBCAFYAbgCIAKMAwADbAPgAGgE3AUMBPAEhAfYAwQCKAEsAEwD0/+b/
2f/K/8b/z//V/9n/4P/m/+n/6//t/+3/7v/u/+3/7f/u/+7/7f/t/+3/7f/t/+3/7f/u
/+7/7v/u/+7/7v/u/+3/7f/s/+z/7f/t/+3/7f/v/+//7//v/+//7//w//D/7v/u/+7/
7v/u/+7/7v/v/+//7//v/+//8f/x//H/8f/x//H/8f/y//L/8v/y//L/8v/z//P/8//0
//T/9P/0//T/9f/1//X/9v/2//b/9//3//f/9//4//f/9//5//r//P/8//z//v/+////
//8AAAEAAgADAAQAAgADAAQABQAHAAkACgAMAAsADAANAA4ADgAOAA8AEAATABMAEwAT
ABMAEwATABMAEwATABMAEgASABAAEAAPAAwACwAKAAkACwAKAAkACQAHAAYABgAGAAYA
BQAFAAQABgAGAAYABQAFAAUABQAFAAMAAwADAAMABQAEAAQABQAFAAUABAAEAAMAAwAC
AAIAAgACAAIAAgADAAMABAAEAAQABAAEAAQABAAEAAQAAwADAAMAAwADAAMAAwADAAMA
AgACAAIAAgABAAEAAQABAAEAAAAAAAAAAQABAAEAAQD+//7//v/+//7//v/+//7//v/+
//7//v8AAAAAAAAAAP//////////////////////////////////////////AQABAAEA
AgAAAAAAAAAAAP7//f/9//3//v/+//7//v/+//7//v/+///////////////////////9
//3//f/9/////////////f/8//z//P/8//z//P/8//z//P/8//z//P/8//z//P/+//7/
/v/+//7//v/+//7//P/8//z//P/8//z//P/8//z//P/8//z//v/+//7//v/8//z//P/8
//z//P/8//z//P/8//z//P/8//z//P/8//z//P/8//z//v/+//7//v/8//z//P/8//z/
/P/8//z//P/8//z//P/8//r/+v/6//r//P/8//z//P/8//z//P/8//r/+v/6//r/+v/6
//r/+v/4//j/+P/4//j/+P/4//j/+P/4//j/+P/4//j/+P/4//j/+P/4//j/9v/2//b/
9v/2//b/9v/2//f/+P/5//r/+v/6//r/+v/4//j/+P/4//b/9v/2//b/9//3//j/+P/6
//v/+//8//z//P/9//7//v8AAAEAAQACAAMABAAEAAQABQAGAAcABQAFAAMAAwAEAAMA
AgACAAEAAAD///7//f/9//3//f/9//3//f/9//n/+P/1//P/8f/w//D/7//v/+//7//u
//D/8P/w//D/7v/u/+7/7v/u/+3/7f/t/+3/7f/t/+3/7f/t/+3/7f/v/+//7//v//H/
9f/8/wMADgAdAC8AQwBaAHQAlgC2ANcA+AAbATwBVgFhAVUBNgEBAcQAgwA+AAcA5//c
/87/vf++/8j/y//P/9X/2v/c/9//4f/h/9//4P/g/9//3//g/+D/4f/h/+H/4f/h/+H/
4f/i/+L/4v/i/+L/4v/i/+P/4//i/+L/4//j/+P/4//j/+P/4//j/+P/4//k/+T/5P/k
/+T/5P/i/+L/4v/j/+X/5f/l/+X/5f/l/+X/5f/l/+X/5f/m/+b/5v/m/+b/5v/n/+f/
5//o/+j/6P/o/+j/6f/p/+n/6v/q/+r/6//r/+v/6//s/+3/7f/v//D/8P/w//D/8v/0
//X/9f/2//f/+P/5//r/+v/7//z//f/+//////8AAAEAAgADAAQABgAGAAcACAAHAAcA
BwAHAAkACQAJAAkABwAHAAcABgAGAAQABAADAAIAAQAAAP/////+//3//f/7//r/+v/6
//j/9//3//b/9v/2//b/9f/1//X/9f/1//X/9f/1//X/9f/0//T/9f/1//X/9P/0//X/
9f/0//T/9P/0//T/9P/z//P/9P/0//T/9P/0//T/9P/0//T/8//1//X/9f/1//X/9f/1
//X/8v/y//L/8v/x//H/8f/x//H/8P/w//D/8f/x//H/8f/y//L/8v/y//L/8v/y//L/
8v/y//L/8v/y//L/8v/y//P/8//z//P/8//z//P/8//z//P/8//z//P/8//z//P/8//z
//P/9P/0//T/9P/0//T/8//z//P/9P/0//T/9P/0//T/9P/0//P/8//z//P/9f/1//X/
9f/1//X/9f/1//P/8//z//P/8//y//L/8v/y//L/8v/y//L/8v/y//L/8v/y//L/8v/y
//L/8v/y//L/8v/y//L/8v/y//L/8v/y//L/8v/y//L/8v/y//L/8v/y//L/8v/y//L/
8v/y//L/8v/y//L/8v/y//L/8v/y//L/8v/y//L/8v/y//L/8v/y//L/8v/y//L/8v/y
//L/8v/y//L/8v/0//T/9P/0//L/8v/y//L/8v/y//L/8v/y//L/8v/y//L/8v/y//L/
8v/y//L/8v/y//L/8v/y//L/8v/y//L/8v/y//L/8v/y//L/8v/y//L/8v/y//L/8v/y
//L/8v/y//L/8v/y//P/8//0//T/9P/1//X/9v/4//j/+f/6//r//P/9//3//v///wAA
AAAAAAEAAgADAAMAAwABAAEAAAD///7//v////7//f/8//v/+//7//v/+//7//v/+//7
//r/9//1//H/8P/w/+//7//v/+//7v/w//D/8P/w/+7/7v/u/+7/7v/t/+3/7f/v/+//
7//v/+3/7f/t/+3/7//v/+//7//v/+//9P/3//7/BwAVACcAOABKAGAAfACXALQAzwDs
AAwBKwE7ATgBIwH6AMEAigBLAA8A7P/c/9H/xP++/8P/yf/N/9b/3P/f/+H/4//j/+L/
4v/h/+H/4v/i/+H/4f/h/+H/4f/h/+H/4v/i/+L/4v/i/+L/4v/j/+P/4v/i/+P/4//j
/+P/4//j/+P/4//j/+P/5P/k/+T/5P/k/+T/5P/k/+T/5f/n/+f/5//n/+X/5f/l/+X/
5f/l/+X/5v/o/+j/6P/o/+b/5//n/+f/6P/o/+j/6P/q/+v/6//r/+r/6v/q/+v/6//r
/+v/7P/t/+3/7//w/+7/7v/u//D/8v/z//P/9P/1//b/9//4//r/+//8//3//P/9//3/
/v///wAAAQACAAIAAgADAAQABwAHAAcABwAHAAcABwAHAAcABwAHAAYABgAEAAQAAwAC
AAEAAAD//////v/9//3/+//6//r/+v/8//v/+//6//r/+v/6//n/+f/5//n/+f/5//n/
+f/5//n/+P/4//n/+f/5//j/+P/7//v/+v/6//r/+v/6//r/+//7//z//P/8//z//P/8
//r/+v/6//n/+//7//v/+//5//n/+f/5//r/+v/6//r/+f/5//n/+f/5//j/+P/4//n/
+f/5//n/+P/4//j/+P/4//j/+P/4//j/+P/4//j/9v/2//b/9v/3//f/9//3//f/9//3
//f/9//3//f/9//3//f/9//3//f/9//3//j/+P/4//j/+P/4//f/9//3//b/9v/2//b/
9v/2//b/9v/1//X/9f/1//f/9//3//f/9f/1//X/9f/1//X/9f/1//f/9v/2//b/9v/2
//b/9v/2//b/9v/2//b/9v/2//b/9v/2//b/9v/4//j/+P/4//b/9v/2//b/9v/2//b/
9v/2//b/9v/2//b/9v/2//b/9v/2//b/9v/2//b/9v/2//b/9v/2//b/9v/2//b/9v/2
//b/9v/2//b/9v/2//b/+P/2//b/9v/2//b/9v/2//b/9v/2//b/9v/2//b/9v/2//b/
9v/2//b/9v/3//f/+P/4//j/+f/5//j/+v/6//v//P/8//7//////wAAAQACAAIAAgAD
AAQABwAHAAcABQAHAAYABQAEAAQAAwACAAEA/v/9//3//f/9//3//f/9/////f/8//n/
9//1//T/9P/x//H/8f/x//D/8P/w//D/8P/w//D/8P/y//L/8f/x/+//7//v/+//8f/x
//H/8f/x//H/8f/x//H/8f/1//r///8EABEAIwAzAEQAWgB0AJAArQDKAOkACAEoAT8B
RQE2ARMB4ACnAG4ALwD//+b/3P/P/8L/xP/N/9H/1f/e/+T/4//l/+f/5f/m/+T/5f/l
/+T/5P/l/+P/5f/l/+X/5f/l/+b/5v/m/+b/5v/m/+b/5//n/+b/5v/n/+f/5//n/+f/
5//n/+f/5//n/+j/6P/m/+b/5v/m/+j/6P/o/+n/6f/p/+n/6f/n/+f/5//n/+n/6f/p
/+r/6v/q/+r/6v/q/+v/6//r/+z/7P/s/+z/7P/t/+3/7f/u/+7/7v/v/+//7//v//D/
8f/x//P/9P/y//L/8v/0//T/9f/1//b/9//4//n/+v/6//v//P/9//7//////wAAAQAC
AAMABAAEAAQABQAGAAcABwAHAAcABwAHAAcABwAHAAcABwAGAAYABAAEAAMAAgABAAAA
//////7//f/9//3//P/8//z//P/7//v/+v/8//z//P/7//v/+//7//v/+//7//v/+//7
//r/+v/7//n/+f/4//j/+f/5//j/+P/6//r/+v/6//n/+f/6//r/+P/4//j/+P/6//r/
+v/5//n/+f/5//n/9//3//f/9//4//j/+P/4//f/9//3//f/+f/4//j/+P/5//n/+f/5
//j/+P/4//j/+P/4//j/+P/2//b/9v/2//b/9v/2//b/9//3//f/9//3//f/9//3//X/
9f/1//X/9f/1//X/9f/1//X/9f/2//b/9v/2//b/9v/1//X/9f/2//b/9v/2//b/9v/2
//b/9f/1//X/9f/1//X/9f/1//X/9f/1//X/9//3//f/9//3//b/9v/2//b/9v/2//b/
9v/2//b/9v/0//T/9P/0//b/9v/2//b/9P/0//T/9P/2//b/9v/2//T/9P/0//T/9P/0
//T/9P/2//b/9v/2//b/9v/2//b/9v/2//b/9v/2//b/9v/2//T/9P/0//T/9v/2//b/
9v/2//b/9v/2//b/9v/2//b/9v/0//T/9P/1//X/9v/2//b/+f/5//r//P/6//v//P/8
//7//////wAAAQACAAIAAgADAAQABQAFAAcABQAFAAQAAwACAAIAAQD+//3//P/7//v/
+//7//v/+//7//v/+f/6//f/9f/z//D/8P/v/+//7//v/+7/7v/u/+7/7v/u/+7/7v/u
/+7/7f/t/+3/7f/t/+3/7f/t/+3/7f/t/+3/7f/t/+3/7f/v//T/+f8CAA0AHQAtAD4A
VABsAIYAowDAAN0A/AAaATEBNQEoAQcB1gCdAGQAJwD1/97/1v/J/7z/vv/H/8v/0f/Y
/97/3//h/+H/4f/g/+L/4//h/+D/4P/j/+P/4f/h/+H/4f/f/+D/4P/g/+L/4v/i/+L/
4//j/+L/4v/j/+P/4//j/+H/4f/h/+H/4f/h/+L/4v/k/+T/5P/k/+L/4v/i/+P/4//j
/+P/4//j/+P/4//j/+P/4//j/+T/5P/k/+T/5P/k/+X/5f/l/+b/5v/m/+b/5v/n/+f/
5//q/+r/6v/r/+v/6//r/+z/6//r/+3/7v/u/+7/7v/w//D/8f/x//L/8//0//X/9v/2
//f/+P/5//j/+f/5//r/+//8//3//v/+//7///8AAAEAAQABAAEAAQABAAEAAQD/////
///+//7//P/8//v/+v/5//j/9//1//T/8//z//P/8v/y//L/8v/x//H/8P/y//L/8v/x
//H/8f/x//H/8f/x//H/8f/z//L/8v/z//H/8f/w//D/8f/x//D/8P/w//D/8P/w//H/
8f/y//L/8P/w//D/8P/w//D/8P/v/+//7//v/+//7//v/+//7//u/+7/7v/u/+3/7f/t
/+3/7f/s/+z/7P/t/+3/7f/t/+z/7P/s/+z/7P/s/+z/7P/s/+z/7P/s/+r/6v/q/+r/
6//r/+v/6//p/+n/6f/p/+v/6//r/+v/7f/t/+3/7f/r/+v/6//s/+z/7P/s/+z/7P/r
/+v/6//q/+r/6v/q/+z/7P/s/+z/6f/p/+n/6f/p/+n/6f/p/+v/6//r/+v/6f/p/+n/
6f/p/+j/6P/o/+r/6v/q/+r/6v/q/+r/6v/q/+r/6v/q/+r/6v/q/+r/6P/o/+j/6P/m
/+b/5v/m/+b/5v/m/+b/5v/m/+b/5v/m/+b/5v/m/+j/6P/o/+j/5v/m/+b/5v/m/+b/
5v/m/+b/5v/m/+b/5v/m/+b/5v/m/+T/5v/m/+T/5v/m/+b/5v/k/+T/5P/k/+T/5P/k
/+T/5P/k/+T/5P/k/+T/5P/k/+L/4//j/+T/5v/m/+f/5//o/+r/6v/r/+z/7P/u/+//
7v/u/+7/7v/w//D/8f/y//X/9f/1//P/8f/w/+//7v/w/+//7v/t/+z/6//r/+v/6f/p
/+n/6f/p/+f/5v/j/9//3f/c/9z/3f/d/93/3f/c/9z/3P/c/9z/3P/c/9z/3P/c/9v/
2//b/9v/2//b/9v/2//b/9v/2f/Z/9n/2f/Z/9v/3f/i/+n/8P/9/w0AIQA0AEoAZACE
AKMAxADpAA4BMAFFAUcBOAERAdgAmwBaABcA5f/O/8T/sf+k/6r/s/+3/7v/wP/G/8n/
y//N/83/zP/M/8v/y//M/8z/zf/L/8v/y//L/8v/y//M/8z/zP/M/8z/zP/M/83/zf/M
/8z/zf/N/83/zf/N/83/zf/N/83/zf/O/87/zv/O/87/zv/O/87/zv/P/8//z//P/8//
z//P/8//z//P/8//z//Q/9D/0P/Q/9D/0P/R/9H/0f/U/9T/1P/U/9L/0//T/9P/1P/U
/9T/1f/V/9X/1f/W/9f/1//Z/9r/2v/a/9r/3P/e/9//3//g/+H/4v/j/+T/5P/l/+b/
5//o/+n/6f/q/+v/7P/t/+7/8P/w//H/8v/z//P/8//z//P/8//z//P/8f/x//H/8P/w
/+7/7v/t/+z/6//q/+n/5//m/+X/5f/j/+L/4v/i/+T/4//j/+L/4v/i/+L/4f/h/+H/
4f/h/9//3//f/9//3//e/97/3//f/9//3v/e/9//3//e/97/3v/e/97/3v/d/93/3v/e
/9z/3P/c/9z/3P/c/9z/2//b/9v/2//b/9v/2//b/9v/2v/a/9r/2v/Z/9n/2f/Z/9n/
2P/Y/9j/2f/Z/9n/2f/Y/9j/2P/Y/9j/2P/Y/9j/2P/Y/9j/2P/a/9r/2v/a/9r/2f/Y
/9f/2f/Z/9n/2f/Z/9n/2f/Z/9n/2f/Z/9n/1//X/9f/2P/W/9b/1v/W/9j/1//X/9f/
1v/W/9b/1v/W/9b/1v/W/9X/1f/V/9X/1f/V/9X/1f/V/9X/1f/V/9X/1f/V/9X/1f/U
/9T/1P/U/9T/1P/U/9L/0v/S/9L/0v/S/9L/0v/S/9L/0v/S/9L/0v/S/9L/0v/S/9L/
0v/S/9L/0v/S/9L/0v/S/9L/0P/Q/9D/0P/Q/9D/0P/Q/9D/0P/Q/9D/0P/Q/9D/0P/Q
/9D/0P/Q/87/zv/O/87/0P/Q/9D/0P/Q/87/zv/O/87/zv/O/87/zv/O/87/zv/O/87/
zv/O/87/zv/O/87/zv/O/87/zv/O/87/zv/O/87/zP/M/83/zf/O/87/zv/P/8//0P/S
/9L/0//U/9T/1v/V/9X/1v/X/9r/2v/a/9v/3P/d/93/3f/b/9v/2v/Z/9j/2P/X/9b/
1f/U/9P/0//R/9H/0f/R/9P/0//R/9D/y//J/8f/xv/E/8P/w//D/8X/xP/E/8T/wv/C
/8L/wv/E/8T/xP/D/8P/w//D/8P/wf/B/8H/wf+//7//v/+//8H/wf/B/8P/xP/J/87/
1f/f/+//AgASACYAQABbAHYAkQCuAM4A6wAFAQwB/wDeAK0AdgA5APn/yP+y/6f/mv+O
/4//mf+d/6D/qP+r/63/sf+z/7L/sP+x/7H/sP+w/6//r/+v/6//r/+v/6//sP+w/7D/
rv+u/67/rv+v/6//rv+u/6//r/+v/6//r/+v/6//r/+t/63/rv+u/67/rv+u/67/rv+u
/67/r/+t/63/rf+t/63/rf+t/63/rf+t/63/rv+s/6z/rP+s/6z/rf+t/63/rv+u/67/
rv+s/63/rf+t/67/rv+u/6//rf+t/63/rv+t/63/r/+w/7D/sP+w/7L/sv+z/7P/tP+z
/7T/tf+2/7b/t/+4/7n/uv+7/7v/vP+7/7z/vf++/77/vv+//8D/v/+//7//v/+//7//
v/+//7//v/+//77/vv+8/7z/u/+6/7n/uP+3/7X/tP+z/7P/sf+w/7D/sP+w/6//r/+u
/7D/sP+w/6//rf+t/63/rf+t/63/rf+t/63/rP+s/63/rf+t/6z/rP+r/6v/qv+q/6r/
qv+q/w==
         </WaveFormData>
      </LeadData>
      <LeadData>
         <LeadByteCountTotal>10000</LeadByteCountTotal>
         <LeadTimeOffset>0</LeadTimeOffset>
         <LeadSampleCountTotal>5000</LeadSampleCountTotal>
         <LeadAmplitudeUnitsPerBit>4.88</LeadAmplitudeUnitsPerBit>
         <LeadAmplitudeUnits>��V</LeadAmplitudeUnits>
         <LeadHighLimit>2147483647</LeadHighLimit>
         <LeadLowLimit>268435456</LeadLowLimit>
         <LeadID>V6</LeadID>
         <LeadOffsetFirstSample>0</LeadOffsetFirstSample>
         <FirstSampleBaseline>0</FirstSampleBaseline>
         <LeadSampleSize>2</LeadSampleSize>
         <LeadOff>FALSE</LeadOff>
         <BaselineSway>FALSE</BaselineSway>
         <ExcessiveACNoise>FALSE</ExcessiveACNoise>
         <MuscleNoise>FALSE</MuscleNoise>
         <LeadDataCRC32>682956411</LeadDataCRC32>
         <WaveFormData>
9v/2//b/9v/0//T/9P/0//b/9v/2//b/9v/2//b/9v/2//b/9v/2//b/9v/2//b/9v/2
//b/9v/2//b/9v/2//b/9v/2//b/9v/2//b/9v/2//b/9v/2//b/9v/2//b/9v/2//b/
9v/2//b/9v/2//b/9v/2//b/9v/2//b/9v/2//b/9v/2//b/9v/2//b/9v/2//b/9v/2
//b/9v/2//b/9v/2//b/+P/4//j/+P/3//f/+P/4//j/+P/5//n/+//7//v//P/9//7/
/v/+/wAAAQABAAEAAgACAAQABAACAAIAAgABAP////8AAAAA//////7//v/+//3//f/9
//3//f/9//z//P/6//f/9f/2//X/9f/0//T/9P/0//T/8v/y//L/8v/y//L/8v/y//L/
8v/x//H/8//z//P/8v/y//L/8v/y//L/8v/y//L/8v/z//b/9v/6////CgATAB8AKwA4
AEkAWwBwAIAAkwClALgAxgDNAMkAvgCrAI0AYwA2ABsAEQAGAPr/8v/y//L/8v/z//f/
9f/0//L/8f/y//H/8P/w//D/7v/u/+7/7//v/+//7//v/+//7//v/+3/7v/u/+7/7f/t
/+z/7P/t/+3/7f/t/+3/7f/t/+3/7f/t/+7/7v/u/+7/7v/u/+7/7v/u/+7/7v/u/+7/
7//v/+//7v/u/+//7//v/+//7//w//D/8P/w//D/8P/x//H/8f/y//L/8//z//P/8//z
//T/9f/1//X/9v/3//f/9f/3//f/+P/6//r/+v/7//z//P/9//7///8AAAEAAgABAAIA
AwADAAYABwAIAAkACgALAAwADQAMAAwADQANAA8AEAARABIAEgASABEAEQASABIAEgAS
ABEAEAAPAA8ADAALAAkACAAJAAgABgAFAAQAAwACAAEAAAD//////////////v/9//3/
/f/9//z//P/8//3//f/8//v/+//7//v/+v/6//r/+//7//v/+v/6//r/+v/6//r/+v/6
//r/+v/6//r/+v/6//r/+v/6//r/+v/6//r/+f/5//n/+f/5//n/+f/5//n/+P/4//j/
+P/3//f/+P/4//j/+P/3//n/+f/5//n/+f/5//n/+f/3//f/+P/4//j/+P/4//j/+P/4
//j/+P/4//j/+P/4//j/+P/4//j/+P/4//j/+P/4//j/+P/4//b/9v/2//b/+P/4//j/
+P/4//j/+P/4//j/9//3//f/+f/5//n/+f/5//n/+f/6//j/+P/4//f/+f/5//n/+f/4
//j/9//3//n/+f/5//n/9//3//f/9//3//f/9//3//n/+f/5//n/+f/5//j/+P/3//f/
9//3//n/+f/5//n/+f/5//n/+f/3//f/9//3//X/9f/2//b/9f/1//X/9f/3//f/9//3
//f/9//3//f/9//3//f/9//3//f/9//3//j/+P/4//j/+P/4//j/+P/4//j/+P/4//j/
+P/4//j/+P/4//j/+P/4//j/+P/4//j/+P/4//j/+P/2//b/9v/2//j/+P/4//j/+P/4
//j/+P/2//b/9v/2//b/9v/2//b/+P/4//j/+P/4//j/+P/4//j/+P/4//j/+P/4//j/
+P/4//j/+P/4//j/+P/4//j/+P/4//j/+P/4//j/+P/4//j/+P/4//j/+P/4//j/+P/6
//r/+//7//z//P/8//z//f/9/////////wAAAQACAAIAAgACAAMABQAFAAYABgAGAAYA
BgAGAAYABQADAAMABAAEAAMAAwACAAIAAgABAAEAAQABAAEAAQAAAAAA/v/7//n/+P/3
//n/+P/4//j/9v/2//b/9v/2//b/9v/2//b/9v/2//b/9f/1//X/9f/3//b/9v/2//b/
9v/2//b/9v/0//T/9//6//z/AAAJABYAIQAvADsATABhAHcAjACiALUAxwDWANwA2wDP
ALwAnwB1AEkALAAdABMABAD4//j/+v/4//j/+f/3//f/9v/0//P/8v/z//L/8v/y//D/
8P/w/+//7//v/+//8f/x//H/8f/v//D/8P/w//H/8f/w//D/8f/x//H/8f/v/+//7//v
//H/8f/y//L/8P/w//D/8P/y//L/8v/y//L/8v/y//P/8f/x//D/8P/z//P/8//z//H/
8v/y//L/9P/0//T/9f/1//X/9v/2//X/9f/1//X/9f/2//f/9//3//j/+f/5//n/+//7
//z//P/8//z//f8AAAAAAQACAAMABAAFAAYABwAIAAkACQAKAAsADAANAA4ADwAQABEA
EgASABMAEwATABQAFQAWABYAFgAVABUAFgAWABYAFgATABIAEQARABAADwANAAwACwAK
AAgABwAIAAcABgAFAAIAAQABAAEA//////7//f/////////+//z//P/9//3//P/7//v/
+//9//z//P/8//3//f/9//z//P/8//z//P/8//z//P/8//z//P/8//z//P/8//z//P/6
//r/+v/6//n/+f/5//n/+f/5//n/+f/3//b/9v/2//j/9//3//j/9v/2//b/9f/3//f/
9//3//f/9//3//f/9//3//j/+P/4//j/+P/4//j/+P/4//j/+P/4//j/+P/4//j/+P/4
//j/+P/4//j/+P/4//j/+P/4//j/+P/4//j/+P/4//j/+P/4//j/+P/4//f/9//3//X/
9f/1//X/9f/1//X/9v/4//j/+P/3//f/9//3//f/+P/4//f/9//3//f/9//3//f/9//3
//f/9//3//f/9//3//f/9//3//f/9//2//b/9//3//f/9//3//f/9//3//X/9f/1//X/
9f/1//X/9f/1//X/9v/2//f/9//3//f/9//3//f/9//3//f/9//3//f/9//3//f/9//3
//f/9//2//b/9v/2//b/9v/2//b/9v/2//b/9v/2//b/9v/2//b/+P/4//j/+P/4//j/
+P/4//j/+P/4//j/9v/2//b/9v/2//b/9v/2//b/9v/2//b/9v/2//b/9v/2//b/9v/2
//j/+P/4//j/+P/4//j/+P/4//j/+P/4//j/+P/4//j/+P/4//j/+P/4//j/+P/4//j/
+P/4//j/+f/5//r/+v/6//r/+//7//3//f/9//7///8AAAAAAAAAAAEAAQABAAIAAgAE
AAQABAAEAAQAAwABAAEAAgACAAEAAQAAAAAAAAD////////////////+//z/+v/3//X/
9P/z//P/8v/0//T/9P/0//L/8v/y//L/8v/y//L/8v/y//L/8f/x//P/8//z//L/8v/y
//L/8v/y//L/8v/y//T/8//2//j//P8BAAoAFwAjAC0APABPAGMAeACMAJ8AsQDCAM4A
0QDLALwApQCDAFUALgAZABMABgD4//L/8v/y//T/9f/1//P/8v/y//H/8P/v/+7/7v/u
/+7/7v/u/+3/7f/t/+3/7f/t/+3/7f/t/+7/7v/u/+3/7f/s/+z/6//r/+v/6//r/+v/
6//r/+v/6//s/+z/7P/s/+z/7P/s/+z/7P/s/+7/7v/u/+//7f/t/+z/7P/v/+//7//v
/+3/7v/u/+7/8P/w//D/8f/x//H/8v/y/+//7//v/+//7//w//H/8f/z//T/9f/1//P/
9f/1//b/9v/2//b/9//4//j/+f/6//v//P/9//7///8AAAEAAQACAAMABAAFAAYABwAI
AAkACgAKAAsACwALAAwADQAOAA4ADgANAA0ADgAOAA4ADgAPAA4ADQANAAoACQAHAAYA
BQAEAAIAAQACAAEAAAD///7//f/9//3/+//7//r/+f/7//v/+//6//j/+P/5//n/+v/5
//n/+f/5//j/+P/4//f/9//3//b/+P/4//j/+P/4//j/+P/4//j/+P/4//j/+P/4//j/
+P/4//j/+P/4//f/9//3//f/9//3//f/9//3//b/9v/2//b/9f/1//b/9v/2//b/9f/1
//X/9f/1//f/9//3//f/9f/1//b/9v/2//b/9v/2//b/9v/2//b/9v/2//b/9v/2//b/
9v/2//b/9v/2//b/9v/2//b/9v/2//b/9v/2//b/9v/2//b/9P/0//T/9P/2//X/9f/1
//X/9f/1//X/9f/1//X/9v/2//b/9v/1//X/9f/1//X/9v/2//X/9f/1//X/9f/1//f/
9//3//f/9f/1//X/9f/3//f/9//3//f/9//2//b/9f/1//X/9f/3//f/9//3//X/9f/1
//X/9//3//f/9//1//X/9v/2//X/9f/1//X/9f/1//X/9f/3//f/9//3//f/9//3//f/
9//3//f/9//2//b/9v/2//b/+P/4//j/+P/2//b/9v/2//b/9v/2//b/9v/2//b/9v/2
//b/9v/2//b/9v/2//b/9v/2//b/9v/2//b/9v/2//b/9v/2//b/9v/2//b/9v/2//b/
9v/2//b/9v/2//b/9v/2//b/9v/2//b/9v/2//b/9v/2//b/9v/2//b/9v/2//b/9v/2
//b/9v/2//b/9v/2//b/9v/2//b/9v/2//b/9v/2//b/9v/2//b/9//3//j/+P/4//b/
9//3//n/+//7//z//f/+//7//v/+/////////wAAAAACAAIAAgACAAIAAQD///3//v/+
//3//f/8//z//P/9//3//f/9//3//f/8//z/+v/3//X/9P/z//P/8v/y//L/8v/y//L/
8v/y//L/8v/y//L/8v/y//D/7//v/+//8f/x//D/8P/w//D/8P/w//D/8P/w//D/8f/0
//b/+v///wgAEwAfACkAOABJAF0AcACCAJUApwC6AMgAywDHALwApwCJAFsAMAAbABEA
BgD6//L/8v/0//T/9f/3//X/9P/0//P/8v/x//L/8v/w//D/8P/w/+//7//v/+//7//v
/+//7//v//D/8P/w/+//7//u/+7/7//v/+//7//v/+//7//v/+//7//w//D/8P/w//D/
8P/w//D/8P/w//D/8P/w//H/8//z//L/8v/z//P/8//z//H/8v/y//L/8v/y//L/8//z
//P/9P/0//X/9f/1//X/9f/2//f/9//3//j/+f/5//n/+//7//z//v/+//7///8AAAAA
AQACAAEAAgADAAQABQAGAAcABwAIAAkACgALAAwADQAOAA8AEAAQABEAEQATABQAFQAW
ABYAFgAVABUAFgAWABYAFgATABIAEQARABAADwANAAwADQAMAAoACQAIAAcABgAFAAYA
BQAFAAUABQAFAAQAAwABAAEAAQAAAAAAAAABAAEAAAD///////8BAAAAAAAAAP//////
//7//v/+//7//v8AAAAAAAAAAP7//v/+//7//v/+//7//v/+//7//v/+////////////
///////////9//z//P/8//7//f/9//7//v/+//7//f/9//3//f/9//v/+//7//v/+//7
//z//P/8//z//P/8//z//P/8//z//P/8//z//P/8//z//P/8//z//P/8//z//v/+//7/
/v/+//7//v/+//z//P/8//z//P/8//z//P/8//v/+//7//3//f/9//3//f/9//3//v/8
//z//P/7//v/+//7//v//P/8//v/+//7//v/+//7//v/+//7//v/+//7//v/+//7//v/
+//7//v/+//6//r/+//7//v/+//7//v/+//7//n/+f/5//n/+//7//v/+//5//n/+v/6
//n/+f/5//n/+//7//v/+//5//n/+f/5//v/+//7//v/+//7//v/+//6//z//P/8//z/
+v/6//r/+v/4//j/+P/4//j/+P/4//j/+P/4//j/+P/4//j/+P/4//b/9v/2//b/9v/2
//b/9v/4//j/+P/4//b/9v/2//b/9v/2//b/9v/4//j/+P/4//b/9v/2//b/9v/2//b/
9v/2//b/9v/2//j/+P/4//j/+P/4//j/+P/2//b/9v/2//T/9P/0//T/9f/1//b/9v/2
//b/9//3//n/+f/5//r/+//8//z//P/+//////////7//v8AAAAA/v/+//7//f/9//3/
/v/+//3//f/8//z//P/7//v/+//5//n/+f/4//j/9v/z//H/8v/x//H/8P/w//D/8P/w
//D/8P/w//D/8P/w//D/8P/w//D/7//v/+//7//v/+7/7v/u/+7/7v/w//D/8P/w//D/
8//2//j//v8JABQAIQAvAD8AUgBpAH8AlACoALsAywDWANYAzwC/AKgAhQBXADEAHAAT
AAkA+P/y//T/8v/y//T/8f/v/+//7v/s/+v/6v/r/+r/6P/o/+r/6v/q/+n/6f/p/+n/
6f/p/+n/6f/p/+r/6v/q/+n/6f/o/+j/6f/p/+n/6f/p/+n/6f/p/+n/6f/q/+r/6v/q
/+r/6v/q/+r/6v/q/+r/6v/q/+v/6//r/+r/6v/r/+v/6//r/+v/7P/s/+z/7P/s/+z/
7f/t/+3/7v/u/+//7//v/+//7//w//H/8f/v//D/8f/x//H/8//z//T/9v/2//b/9//6
//r/+//8//v//P/9//7/AQACAAMAAwACAAMABAAFAAgACQAKAAsACgAKAAsACwALAAwA
DQAOABAAEAAPAA8ADgAOAA4ADgALAAoACQAJAAgABwAFAAQAAwACAAAA///+//3//P/7
//r/+f/5//n/+f/5//j/9//1//X/9f/0//T/9P/1//X/9v/1//X/9f/1//T/9P/0//P/
8//z//L/8v/y//L/8v/y//L/8v/y//L/8v/y//L/8v/y//L/8v/y//L/8v/y//P/8//z
//P/8//z//P/8//z//L/8v/y//D/7//v//D/8P/w//D/7//x//H/8f/x//H/8f/x//H/
8f/x//L/8v/y//L/8v/y//L/8v/y//L/8v/y//L/8v/y//L/8v/y//L/8v/y//L/8v/y
//L/8v/y//L/8v/y//T/9P/0//T/9P/0//T/9P/0//P/8//z//P/8//z//P/8//z//P/
9P/0//T/9P/z//P/8//z//P/9P/0//P/8//z//P/8//z//P/8//z//P/8//z//P/8//z
//P/8//z//P/8//y//L/8f/x//H/8f/z//P/8//z//P/8//z//P/8//z//P/8//z//P/
9P/0//H/8f/x//H/8//z//P/8//x//H/8f/x//P/8//z//P/8//z//P/8//0//T/9P/0
//T/8v/y//L/8v/0//T/9P/0//L/8v/y//L/8v/y//L/8v/y//L/8v/y//L/8v/y//L/
8v/y//L/8v/y//L/8v/y//L/8v/y//L/9P/0//T/9P/0//T/9P/0//L/8v/y//L/9P/0
//T/9P/0//T/9P/0//P/8//0//T/9P/0//X/9f/3//f/9//4//n/+v/6//r//P/9//3/
/f/+//7/AAAAAAAAAAAAAP///f/9//7//v/9//3//P/8//z/+//7//v/+//7//v/+v/8
//r/9//1//T/8//z//L/8v/y//L/8v/w//D/8P/w//D/8P/w//D/8v/y//H/8f/x//H/
8f/w/+7/7v/u/+7/8P/w//D/8P/w/+//8v/0//b/+/8GABEAGwAnADQAQwBZAGwAfgCP
AKEAtADCAMkAxwC8AKcAiwBhADQAGQAPAAYA+P/w//D/7v/u//H/8//x//D/8P/v/+7/
7f/s/+z/7P/s/+z/7P/r/+v/6//r/+v/6//r/+v/6f/q/+r/6v/r/+v/6v/q/+v/6//r
/+v/6//r/+v/6//r/+v/7P/s/+r/6v/q/+r/6v/q/+r/6v/q/+r/6v/r/+v/6//q/+r/
6//r/+v/6//r/+z/7P/s/+z/7P/s/+3/7f/t/+7/7v/v/+//7//v/+//8P/x//H/7//w
//H/8f/x//P/8//0//b/9v/2//f/9v/2//f/+P/7//z//f/+//3//v//////AgADAAQA
BQAGAAcACAAJAAgACAAJAAkACwAMAA0ADgAOAA4ADQANAA4ADgAOAA4ADQAMAAsACwAK
AAkABwAGAAcABgAEAAMAAgABAAAA///+//3//f/9//3//f/8//v/+f/5//n/+P/4//j/
+f/5//j/9//3//f/9//2//b/9v/3//f/9//2//b/9v/2//b/9v/2//b/9v/2//b/9v/2
//b/9v/2//b/9v/2//b/9v/1//X/9f/1//X/9f/1//X/9f/0//T/9P/0//P/8//0//b/
9v/2//X/9f/1//X/9f/z//P/8//z//P/8//0//T/9P/0//T/9P/0//T/9P/0//T/9P/0
//T/9P/0//T/9P/0//T/9P/0//T/9P/0//T/9P/0//T/9P/0//T/9P/0//T/9P/0//T/
9P/z//P/8//z//P/8//z//P/8//z//T/9P/0//T/8//z//P/8//z//T/9P/z//P/8//z
//P/8//z//P/8//z//P/8//z//P/8//z//P/8//1//X/9P/0//P/8//z//P/8//z//P/
8//z//P/8//z//P/8//z//P/8//z//T/9P/z//P/8//z//P/8//z//P/8//z//P/8//1
//X/9f/1//X/9f/1//P/9P/y//L/8v/y//L/8v/y//L/8v/y//L/8v/y//L/8v/y//T/
9P/0//T/8v/z//P/9P/0//T/9P/1//P/9f/1//X/+P/5//r/+v/6//r/+//7//3//v/+
/wAAAAAAAAAAAAD9//v/+//8//7//f/9//z//P/8//v/+//7//v/+//7//z//P/6//f/
8//y//H/8f/w//D/8P/w//D/8P/w//D/8P/w//D/8P/w//D/8P/v/+//7//v/+//8P/w
//D/8P/w//D/8P/w//D/8P/x//T/9v/4////DAAXACEALwA+AE8AYwB4AIwAnQCvAMIA
ygDLAMUAtACbAHcASQAmABUADQAAAPL/8P/y//D/8P/z//X/8//y//D/7//u/+3/7P/s
/+z/7P/q/+r/6//r/+v/6//r/+v/6//r/+n/6v/q/+r/6//r/+r/6v/r/+v/6//r/+v/
6//r/+v/6//r/+z/7P/q/+r/6v/q/+r/6v/q/+r/7P/s/+z/7f/t/+3/7P/s/+3/7f/t
/+3/7f/u/+7/7v/s/+z/7P/t/+3/7f/u/+7/7f/t/+3/7f/v//D/8f/x/+//8P/x//H/
8f/z//P/9P/2//b/9v/3//b/9v/3//j/+//8//3//v/9//7//////wAAAQACAAMABAAF
AAYABwAKAAoACwALAAsADAANAA4ADAAMAAsACwAKAAoACgAKAAsACgAJAAkABgAFAAMA
AgADAAIAAAD///7//f/8//v/+v/5//n/+f/5//n/+P/3//f/9//3//b/9v/2//f/9//0
//P/8//z//X/9P/0//T/9f/1//X/9P/y//L/8v/y//T/9P/0//T/9P/0//T/9P/0//T/
9P/0//T/9P/0//T/8//z//P/8//z//P/8//z//P/8v/y//L/9P/z//P/9P/0//T/9P/z
//P/8//z//P/8f/x//H/8f/x//H/8v/y//L/8v/y//L/8v/y//L/8v/y//L/8v/y//L/
8v/y//L/8v/y//L/8v/y//L/8v/y//L/8v/y//L/8P/w//D/8P/y//L/8v/y//L/8f/x
//H/8f/x//H/8f/x//H/8f/y//D/8P/w/+//8f/x//H/8f/y//L/8f/x//H/8f/x//H/
8f/x//H/8f/x//H/8f/x//H/8f/x//H/8f/x//D/8P/x//H/8f/x//H/8f/x//H/8f/x
//H/8f/x//H/8f/x//H/8f/y//L/7//v/+//7//x//H/8f/x//H/8f/x//H/8f/x//H/
8f/x//H/8f/x//L/8v/y//L/8v/w//D/8P/x//H/8v/y//L/9P/1//X/9//1//X/9v/3
//j/+P/4//j/+f/5//n/+v/6//z//P/8//7//v/9//v/+f/6//r/+f/5//j/+P/4//f/
9//3//f/9//3//b/9v/2//P/8f/w/+3/7f/s/+z/7P/s/+z/7P/s/+z/7P/s/+r/6v/q
/+r/7P/r/+v/6//r/+v/6v/q/+r/6v/q/+r/7P/s/+r/6v/r/+7/8P/0//v/BgARAB0A
KQA4AEkAWwBuAIIAlQClALYAwADBALsArACTAG8AQQAeAA0ABQD4/+z/6P/q/+r/6v/t
/+3/6//q/+j/5//o/+f/6P/m/+b/5v/m/+b/5f/l/+X/5f/l/+X/5f/l/+P/5P/k/+T/
5f/l/+T/5P/j/+P/4//j/+P/4//j/+P/4//j/+T/5P/k/+T/5P/k/+L/4v/i/+L/5P/k
/+T/5f/l/+X/5P/k/+X/5f/l/+X/4//k/+T/5P/k/+T/5P/l/+f/5//o/+j/5//n/+f/
5//p/+r/6//r/+n/6v/r/+v/6f/r/+v/7P/u/+7/7v/v//D/8P/x//L/8//0//X/9v/3
//j/+f/5//j/+f/6//v//P/9//7///8AAAAAAQABAAMABAAFAAYABAAEAAMAAwACAAIA
AgACAAEAAAD//////P/7//n/+P/5//j/9v/1//T/8//y//H/8P/v/+//7//t/+3/7P/r
/+3/7f/t/+z/7P/s/+3/7f/u/+3/7f/t/+v/6v/q/+r/6//r/+v/6v/q/+r/6v/q/+r/
6v/q/+r/6v/q/+r/6v/q/+r/6v/q/+r/6v/q/+r/6f/p/+n/6f/p/+n/6f/p/+n/6P/o
/+j/6v/p/+n/6v/q/+r/6v/p/+n/6f/p/+n/5//n/+f/5//n/+f/6P/o/+b/5v/m/+b/
6P/o/+j/6P/m/+b/5v/m/+b/5v/m/+b/5v/m/+b/5v/o/+j/6P/o/+j/6P/o/+j/6P/o
/+j/6P/o/+j/6P/o/+j/5//n/+f/5f/l/+X/5f/l/+X/5f/m/+b/5v/m/+X/5//n/+f/
5//m/+b/5f/l/+X/5f/l/+X/5f/l/+X/5f/n/+f/5//n/+f/5//n/+f/5f/l/+T/5P/j
/+P/4//j/+P/4//j/+P/5f/l/+X/5f/l/+X/5f/l/+P/4//k/+T/4//j/+P/4//j/+P/
4//j/+P/4//j/+P/4f/h/+H/4f/h/+H/4//j/+L/4v/i/+L/4v/i/+L/4v/i/+L/4v/i
/+L/4v/i/+L/4v/i/+L/4v/i/+L/4//j/+T/5P/k/+T/5f/l/+f/5//n/+j/6f/q/+r/
6v/q/+v/6//r/+z/7P/u/+7/7v/u/+7/7f/r/+v/7P/s/+v/6//q/+r/6v/p/+n/5//n
/+f/5//m/+b/5P/h/9//3v/d/93/3v/e/97/3v/e/97/3v/e/97/3v/e/97/3v/e/97/
3f/d/93/3f/d/9z/3P/c/9z/3P/c/9z/3P/c/9z/3//g/+L/5v/t//j/BQARAB8ALgBB
AFcAbgCEAJkAqwC4AMIAwQC3AKQAiwBlADcAFAAFAP3/7v/g/97/4P/e/97/3//d/9v/
3P/a/9n/2v/Z/9j/2P/W/9b/1v/W/9X/1f/V/9X/1f/V/9X/1f/T/9T/1P/U/9X/1f/U
/9T/0//T/9P/0//T/9P/0//T/9X/1f/W/9b/1P/U/9T/1P/U/9T/1P/U/9T/1P/U/9X/
1f/V/9T/1P/V/9X/1f/V/9X/1v/W/9b/1v/W/9b/1//X/9f/2P/Y/9n/2f/Z/9n/2f/a
/9v/2//Z/9r/2//b/9v/3f/d/97/4P/g/+D/4f/i/+L/4//k/+X/5v/n/+j/6f/q/+v/
6//s/+3/7v/v//D/8f/y//P/9P/0//X/9f/1//b/9//4//j/+P/3//f/9v/2//b/9v/1
//T/8//z//D/7//t/+z/6//q/+j/5//m/+X/5P/j/+L/4f/h/+H/3//f/97/3f/d/93/
3f/c/9z/3P/d/93/3P/b/9v/2//b/9r/2v/a/9v/2//b/9r/2v/a/9r/2v/a/9r/2v/a
/9j/2P/Y/9j/2P/Y/9j/2P/Y/9j/2P/Y/9f/1//X/9f/1//X/9f/1//X/9b/1v/W/9b/
1f/V/9b/1v/W/9b/1f/V/9X/1f/V/9X/1f/V/9X/1f/V/9b/1v/U/9T/1P/U/9T/1P/U
/9T/1P/U/9T/1P/U/9T/1P/U/9T/1P/U/9T/1P/U/9T/1P/U/9T/1P/U/9L/0v/S/9L/
0v/S/9L/0v/U/9P/0//T/9H/0f/R/9H/0f/R/9H/0v/S/9L/0v/R/9H/0f/R/9H/0P/Q
/8//z//P/8//z//P/8//z//P/8//z//P/8//z//P/8//z//P/8//z//O/87/zf/N/83/
zf/N/83/zf/N/83/zf/N/83/zf/N/83/zf/N/83/zv/O/83/zf/N/83/y//L/8v/y//L
/8v/y//L/8v/y//L/8v/yf/L/8v/y//M/8r/yv/K/8r/yv/K/8r/yv/K/8r/yv/K/8r/
yv/K/8r/yv/K/8r/yv/I/8j/yP/I/8j/yP/I/8j/yP/I/8n/yf/K/8r/yv/K/8n/yf/L
/8v/y//M/83/zv/O/87/zv/P/8//z//Q/9D/0v/S/9L/0v/S/9H/z//P/9D/0P/P/8//
zP/M/8z/y//L/8v/y//L/8v/yv/K/8j/xf/D/8L/wf/B/8D/wP/A/8D/wP/A/8D/vv++
/77/vv++/77/vv++/73/vf+9/73/vf+8/7z/vP+8/7z/vP+8/7z/vP+8/73/vP/A/8L/
w//K/9X/4f/r//j/BwAZACwAPgBPAGEAdACGAI8AkQCKAHsAYwA/ABAA6//b/9L/xv+6
/7b/uP+4/7n/u/+5/7b/tv+3/7T/s/+0/7L/sv+y/7L/sP+v/6//r/+v/6//r/+v/6//
r/+w/7D/sP+v/6//rv+u/63/rf+t/63/rf+t/63/rf+t/63/rv+u/6z/rP+s/6z/rP+s
/6z/rP+s/6z/rP+t/63/rf+s/6z/rf+t/63/rf+r/6z/rP+s/6z/rP+s/63/rf+t/67/
rv+r/6v/q/+r/63/rv+v/6//rf+u/6//r/+t/6//r/+w/7D/sP+w/7H/sv+y/7P/tP+1
/7b/t/+4/7f/uP+5/7n/uv+7/7z/vf+8/73/vv+//8D/wP/B/8H/wf/C/8P/xP/E/8T/
w//D/8T/xP/E/8T/wf/A/7//v/+8/7v/uf+4/7n/uP+2/7X/sv+x/7D/r/+u/63/rf+t
/6v/q/+q/6n/qf+p/6n/qP+o/6j/qf+p/6j/p/+n/6f/p/+m/6b/pv+l/6X/pf+k/6T/
pP+k/w==
         </WaveFormData>
      </LeadData>
   </Waveform>
</RestingECG>
