# Supplementary material for: Detection of Left Atrial Enlargement Using a Convolutional Neural Network-Enabled Electrocardiogram
Source: Front Cardiovasc Med. 2020 Dec 17;7:609976. doi: 10.3389/fcvm.2020.609976 (PMC7773668; doi:10.3389/fcvm.2020.609976)
Supplement: Supplementary file 2 [file Data_Sheet_2.ZIP › normal1/1802010126_8107_0000002B.XML]

<?xml version="1.0" encoding="Windows-1252"?>
<!DOCTYPE RestingECG SYSTEM "restecg.dtd">
<RestingECG>
   <PatientDemographics>
      <PatientID>1802010126</PatientID>
      <PatientAge>67</PatientAge>
      <AgeUnits>Years</AgeUnits>
      <Gender>Male</Gender>
      <PatientLastName>hujitie</PatientLastName>
   </PatientDemographics>
   <TestDemographics>
      <DataType>Resting</DataType>
      <Site>1</Site>
      <AcquisitionDevice>MAC55</AcquisitionDevice>
      <Status>Unconfirmed</Status>
      <Priority>Normal</Priority>
      <AcquisitionTime>08:19:40</AcquisitionTime>
      <AcquisitionDate>07-09-2015</AcquisitionDate>
      <CartNumber>1</CartNumber>
      <AcquisitionSoftwareVersion>009C</AcquisitionSoftwareVersion>
      <XMLSourceVersion>MAC5000 v1.0</XMLSourceVersion>
   </TestDemographics>
   <RestingECGMeasurements>
      <VentricularRate>68</VentricularRate>
      <AtrialRate>68</AtrialRate>
      <PRInterval>168</PRInterval>
      <QRSDuration>84</QRSDuration>
      <QTInterval>404</QTInterval>
      <QTCorrected>429</QTCorrected>
      <PAxis>66</PAxis>
      <RAxis>16</RAxis>
      <TAxis>55</TAxis>
      <QRSCount>11</QRSCount>
      <QOnset>223</QOnset>
      <QOffset>265</QOffset>
      <POnset>139</POnset>
      <POffset>204</POffset>
      <TOffset>425</TOffset>
      <ECGSampleBase>500</ECGSampleBase>
      <ECGSampleExponent>0</ECGSampleExponent>
   </RestingECGMeasurements>
   <Diagnosis>
      <Modality>Resting</Modality>
         <StatementCount>2</StatementCount>
         <LabelText>12SL ��ϳ���</LabelText>
      <DiagnosisStatement>
         <StmtFlag>ENDSLINE</StmtFlag>
         <StmtText>�������</StmtText>
      </DiagnosisStatement>
      <DiagnosisStatement>
         <StmtFlag>ENDSLINE</StmtFlag>
         <StmtText>���� ECG</StmtText>
      </DiagnosisStatement>
   </Diagnosis>
   <Waveform>
      <WaveformType>Rhythm</WaveformType>
      <WaveformStartTime>0</WaveformStartTime>
      <NumberofLeads>8</NumberofLeads>
      <SampleType>CONTINUOUS_SAMPLES</SampleType>
      <SampleBase>500</SampleBase>
      <SampleExponent>0</SampleExponent>
      <HighPassFilter>16</HighPassFilter>
      <LowPassFilter>150</LowPassFilter>
      <ACFilter>NONE</ACFilter>
      <LeadData>
         <LeadByteCountTotal>10000</LeadByteCountTotal>
         <LeadTimeOffset>0</LeadTimeOffset>
         <LeadSampleCountTotal>5000</LeadSampleCountTotal>
         <LeadAmplitudeUnitsPerBit>4.88</LeadAmplitudeUnitsPerBit>
         <LeadAmplitudeUnits>��V</LeadAmplitudeUnits>
         <LeadHighLimit>2147483647</LeadHighLimit>
         <LeadLowLimit>268435456</LeadLowLimit>
         <LeadID>I</LeadID>
         <LeadOffsetFirstSample>0</LeadOffsetFirstSample>
         <FirstSampleBaseline>0</FirstSampleBaseline>
         <LeadSampleSize>2</LeadSampleSize>
         <LeadOff>FALSE</LeadOff>
         <BaselineSway>FALSE</BaselineSway>
         <ExcessiveACNoise>FALSE</ExcessiveACNoise>
         <MuscleNoise>FALSE</MuscleNoise>
         <LeadDataCRC32>1978784562</LeadDataCRC32>
         <WaveFormData>
EAAQABAAEAAQABAAEAAQABEAEgATABQAFgAWABYAFgAWABYAFgAWABYAFgAWABYAFgAW
ABYAFgAVABQAEwASABAAEAAQABAADQAMAAsACgAHAAYABQAEAAMAAgABAAAA///+//3/
/P/6//r/+v/6//r/+v/6//r/+P/4//j/+P/2//b/9v/2//T/9P/0//T/9v/2//b/9v/2
//b/9v/2//b/9v/2//b/9P/0//T/9P/0//T/9P/0//T/9P/0//T/9v/2//b/9v/0//T/
9P/0//T/9P/0//T/9v/2//b/9v/4//j/+P/4//j/+P/4//j/9//2//X/9P/0//T/9P/0
//b/9v/2//b/+P/4//j/+P/4//j/+P/4//b/9v/2//b/9v/2//b/9v/4//j/+P/4//b/
9v/2//b/9v/2//b/9v/0//T/9P/0//b/9v/2//b/9v/2//b/9v/4//j/+P/4//X/9P/z
//L/9P/0//T/9P/0//T/9P/0//T/9P/0//T/8v/y//L/8v/0//T/9P/0//T/9P/0//T/
9P/0//T/9P/2//b/9v/2//b/9v/2//b/9P/y//T/9P/2//b/9v/2//T/9P/1//X/8//1
//X/9v/3//j/+v/7//r/+f/4//b/+P/4//n/+v/5//r/+v/6//v/+//8//3//P/8//3/
/f/8//z//f/9//3//f/+//3//P/6//j/9f/1//X/9P/0//b/9f/z//P/8//z//P/8//y
//L/8v/y/+//7//v//D/8v/y//H/8f/w/+//7v/t/+7/7//w//H/8v/v/+7/7P/q/+j/
6P/r//L//P8EAA4AHgAwAEMAVABiAHEAggCLAI4AiACBAHcAZgBPADoAJQAPAAMA+v/v
/+j/6v/w//H/8f/x/+//8f/1//X/8v/y//D/8f/x//H/8f/x//H/8f/x//D/8P/w//H/
8f/y//L/9P/0//T/9P/y//L/8f/x//T/9P/1//b/9v/0//T/9f/z//T/9P/0//b/9v/2
//b/9v/2//X/9P/2//b/9v/3//f/9//3//j/+v/6//v/+//5//n/+f/5//j/+P/5//n/
+//9//7////9//////////7//v///wAAAQADAAQABgAGAAYABgAGAAcACAAJAAkACQAK
AAoACgAOAA8AEQASABEAEQASABMAEwATABQAFQAVABUAFQAVABMAEwASABIAEgATABMA
EQATABMAEQAQABAADQAMAAwADAALAAgABwAHAAUABAACAP///v/+//z//f/8//r/+v/5
//n/+P/2//b/9f/1//X/9f/1//X/9f/x//H/8v/y//P/8//z//P/8f/x//H/8f/z//P/
8v/y//L/8v/y//L/8f/x//D/8P/y//P/8//y//L/8v/y//L/9P/x//H/8v/y//L/8v/x
//H/8//z//P/9f/1//X/9f/0//P/8v/x//H/8f/x//H/8//z//P/9P/2//X/9f/1//P/
8//z//P/9v/2//b/9v/0//T/9P/0//T/9P/0//T/9P/z//P/9P/0//P/8//z//P/8//y
//L/8v/z//P/8v/0//T/9P/0//L/8v/y//L/8v/y//L/8v/y//L/8v/y//L/8v/y//L/
8v/x//H/8P/y//T/9P/0//H/8f/x//H/7//v/+//7//x//H/8f/x/+//7//v/+//8f/x
//H/8f/x//H/8f/x/+//7f/v//D/8v/y//H/8f/v//L/8v/y//L/8v/w//L/8v/y//D/
8P/w//D/8v/z//P/8//1//X/9v/2//T/9f/1//X/9v/3//f/+P/3//f/9//3//r/+v/6
//n/+f/6//v//P/6//v/+//6//v//f/+//7/+//7//n/+f/6//n/9//3//X/9P/0//T/
8f/v/+//7//x//H/8f/w//D/8P/w/+//7//v//D/8P/w/+//7//v/+//7//v/+//7f/t
/+3/7P/v/+r/5v/k/+T/5P/l/+z/9P/+/woAFgAkADUARgBYAG0AfgCHAI4AkACNAIUA
dABhAEwANQAfAA0A/v/z/+7/7P/w//X/9//1//X/9f/x/+3/8P/y//D/8f/x//H/7//v
/+//7//x//D/8P/w//H/8f/y//L/8P/w//D/8P/w//D/7//v//H/8v/0//b/9P/y//L/
8//x//L/8v/y//T/9P/0//T/8//0//T/9P/2//b/9v/3//f/9//3//j/9v/2//f/9//4
//n/+v/7//r/+v/7//v//P/9//3//f/9//////////7//v///wAAAgADAAMABAAEAAQA
BAAEAAcACAAJAAkACQAKAAoACgANAA0ADgAOABEAEQASABMAEQARABIAEwATABMAEwAT
ABMAEwASABIAFAAVABUAEwATABMAEQAQABAADQAMAAwADAALAAgABwAHAAUABAACAAEA
AAAAAP7//f/8//r/+v/5//n/+P/2//j/9//3//f/9f/1//X/9f/z//P/9P/0//P/8//z
//P/8//z//P/8//z//P/8v/y//L/8v/y//L/8f/x//D/8P/y//P/8//y//D/8P/w//D/
8//x//L/9P/y//L/8v/x//H/8//z//P/8//z//P/8//x//H/8f/x//P/8//z//P/8f/x
//H/8v/y//H/8f/x//P/8//z//P/8v/y//L/8v/0//T/9P/0//T/9P/0//T/9P/z//P/
9P/0//P/8//z//H/8f/w//D/8v/z//P/8v/x//D/7//u/+//8P/x//L/8v/y//L/8v/y
//L/8v/y//L/8v/y//L/8v/x//H/8P/w//L/8v/y//H/8f/x//H/8f/x//H/8f/v/+//
7//v//H/8f/x//H/7//v/+//7//x//H/8f/x/+//7f/v//D/8v/y//H/8f/z/+//7//x
//L/8v/y//L/8v/w//L/8v/y//D/8P/w//D/8v/z//P/8//1//X/9v/2//j/+f/5//n/
9//3//b/9v/2//f/+P/5//z//P/8//v/+f/6//v//P/+///////+//z//f/9//z//f/9
//v/+//5//f/9P/z//P/8v/y//L/8v/x//L/8//x//H/8f/w//D/8P/w/+//7//v//D/
8P/v/+3/7P/r/+7/7//w//H/7//v/+//7v/t/+j/5v/o/+b/5P/r//L//P8IABgAJgA2
AEsAXgBuAH0AjACVAJYAkgCJAHcAZABPADoAIQALAPv/8v/t/+7/8P/u//H/8f/v//H/
8//x/+v/6v/q/+z/7//x//P/8f/x//H/8f/z//L/8v/y//L/8f/x//D/8v/y//L/8v/y
//L/8f/x//L/8v/z//T/9P/y//L/8//1//b/9v/2//T/9P/0//T/9f/2//b/9v/2//b/
9v/3//f/9//3//j/+P/4//n/+f/5//n/+f/5//r/+v/7//v//v/////////9////////
/wAAAAABAAIAAgADAAMABAAIAAgACAAIAAcACAAJAAkADQAOAA4ADgAPAA8AEAAQABMA
EwAUABUAFwAXABgAGQAYABcAFgAVABcAFwAWABYAGAAZABkAFwAXABcAFQAUABQAEQAQ
ABAADgANAAoACQAJAAcABgAEAAEAAAAAAP7////+//z//P/7//v/+v/4//j/9//3//f/
9//3//f/9//1//X/9v/2//X/9f/1//X/9//3//f/9//1//X/9P/0//L/8v/y//L/9f/1
//T/9P/0//X/9f/0//b/9v/2//b/9v/z//P/9P/1//b/9//3//X/9//3//f/9f/1//X/
9f/3//f/9//3//b/9f/0//P/9v/3//j/+v/5//f/9v/1//X/9f/1//X/9v/2//b/9v/2
//b/9v/2//f/+P/5//r/+f/3//b/9v/4//f/9//3//f/9//2//b/9P/1//X/9P/2//b/
9v/2//T/9P/0//T/9v/2//b/9v/2//b/9v/2//T/9P/0//T/9v/1//X/9P/0//b/9v/2
//X/9f/1//X/9f/1//X/9f/1//X/9f/1//X/9f/1//X/9f/1//X/9f/1//X/9f/1//P/
8f/z//T/+v/4//f/9v/1//T/9f/4//n/+v/5//j/9//2//T/9f/1//X/+f/5//r/+v/8
//3//f/9//v/+//6//r/+v/7//z//f8AAAAAAAD///3//v///wAAAgADAAMAAgAAAAEA
AQAAAP/////9//3//v/9//v/+//6//j/9//2//f/9f/1//X/9f/1//X/9P/2//b/9v/1
//X/9f/2//b/9P/z//P/8//1//X/9f/1//X/9f/1//T/8//w/+r/6P/s/+7/8f/4/wAA
CAASACAANABHAFoAbAB5AIQAjwCUAJAAiQB/AG4AWQBCACcAEwAHAPz/8//y//T/9P/1
//X/9f/1//X/9f/1//b/+P/2//f/9//3//X/9f/1//X/9f/0//T/9P/3//f/+P/4//f/
9v/1//T/9f/2//b/9//4//j/+f/6//z/+v/6//v/+f/6//r/+v/6//r/+v/6//v//P/8
//z//P/8//z//f/9//3//f/+//7//v////////////////8CAAIAAwADAAMAAwACAAEA
AgAFAAYABwAGAAYABwAIAAgACQAJAAoACgAKAAoACgANAA4ADwAPABEAEgASABIAEwAT
ABQAFAAXABcAGAAZABcAFwAYABkAGwAbABsAGwAZABkAGAAYABoAGwAbABkAGQAZABcA
FgAUABEAEAAQABIAEQAOAA0ACwAJAAgABgADAAIAAgAAAAEAAAD+//7///////7//P/6
//n/+f/5//n/+f/5//n/+f/5//r/+v/3//f/9//3//f/9//3//f/+f/5//j/+P/4//j/
+P/4//n/+f/4//j/9v/3//f/9v/4//j/+P/4//j/9f/1//b/9v/2//b/9f/3//n/+f/5
//f/9//3//f/+f/5//n/+f/4//f/9v/1//f/9//3//j/+P/3//f/9//3//f/9//3//j/
+P/4//j/+P/4//j/+P/6//r/+v/6//r/+f/5//r/+P/3//f/9//5//n/+P/4//b/9//3
//b/9P/0//T/9P/3//j/+f/6//n/+P/3//b/9v/2//b/9v/4//j/+P/4//b/9f/1//T/
9P/2//b/9v/1//X/9f/1//X/9f/1//X/9f/1//X/9f/1//X/9f/1//X/9f/1//X/9f/1
//X/9f/z//X/+f/2//b/9v/2//b/9v/y//T/9P/0//X/9v/3//j/9f/1//T/8//2//f/
+f/6//r/+//7//v/+f/5//j/+P/6//v//P/9//z//P/8//v/+//8//3//v8AAAEAAQAA
AP7///////7///////3//f/6//n/9//3//n/+P/4//j/9//1//X/9f/3//f/9//2//X/
9P/z//H/8f/x//L/8v/0//P/8//z//P/8//z//P/8f/x//H/8P/t//D/8P/q/+j/6v/t
//T//P8EABQAJAA0AEMAVABkAHMAhACPAI4AjgCJAHsAagBVAD4AJwATAAUA/P/3//T/
8v/0//f/+f/z//P/9//1//P/8v/0//T/9f/1//X/8//z//P/8//z//L/8v/y//P/8//0
//T/9P/0//T/9P/0//T/8//z//T/9P/1//b/+P/2//b/9//1//b/9v/2//j/+P/4//j/
+P/4//f/9v/4//j/+P/5//n/+f/5//r//P/8//3//f/7//v/+//7//7//v///////v//
/////////wEAAQABAAAAAAABAAIAAwAFAAYACAAIAAgACAAIAAkACgALAAsADQAOAA4A
DgAPAA8AEAAQABEAEQASABMAEwATABQAFQAVABUAFQAVABYAFwAXABgAFwAXABYAEwAV
ABUAEwASABEADQALAAoACwALAAkACQAJAAcABgAEAAEAAAAAAP7////+//z//P/7//v/
+v/4//j/9//3//f/9//3//f/9//1//X/9v/2//X/9f/1//X/9f/1//X/9f/1//X/9P/0
//L/8v/y//L/9f/1//T/9P/0//X/9f/0//T/9P/0//T/9P/x//H/8v/z//T/9f/1//P/
9f/1//X/9f/1//X/9f/z//P/8//z//X/9f/1//X/9f/1//X/9v/2//X/9f/1//f/9//3
//f/9v/2//b/9v/2//b/9v/2//b/9v/2//b/9v/1//X/9v/2//X/9f/1//X/9f/0//T/
9P/1//X/9P/2//b/9v/2//X/9P/z//L/8//0//X/9v/0//T/9P/0//T/9P/0//T/9P/z
//P/8v/0//b/9v/2//X/9f/1//X/8//z//P/8//z//P/8//z//P/8//z//P/8//z//P/
8//z//P/8//z//P/8f/z//T/9P/0//P/8//1//f/9P/y//L/8v/y//H/9P/1//b/9P/0
//T/9P/2//f/9//3//f/9//4//j/+P/5//n/+f/3//f/9v/2//j/+f/6//v//P/8//z/
+//7//z//f/+//7///////7/AAABAAEAAAD9//3/+//7//r/+f/3//f/9//2//b/9v/1
//P/8//z//X/9f/1//T/9P/0//T/8//z//P/9P/0//T/8//z//P/8//z//P/8//x//H/
8f/w/+//7v/s/+j/5P/k/+v/8v/6/wYAFgAiACoAPQBUAGYAdwCGAJEAlgCUAI0AgQB0
AGEASAAtABkACwD8//X/9P/0//b/9//3//n/+f/1//P/9f/0//L/9P/1//X/9f/z//P/
8//z//P/8v/y//L/8//z//T/9P/0//T/9P/0//T/9P/z//P/9v/2//f/+P/2//T/9P/1
//f/+P/4//j/9//2//X/9P/2//j/+f/6//n/+P/3//f/9//3//f/+P/6//r/+//7//v/
+//7//v//P/8//3//f/+//////////3/////////AgACAAMABAAEAAUABQAGAAgACAAI
AAgACQAKAAsACwANAA4ADgAOABEAEQASABIAEwATABQAFQAVABUAFgAXABcAFwAXABcA
FwAXABYAFgAWABcAFwAVABcAFwAVABQAEgAPAA4ADgAOAA0ACgAJAAkABwAGAAQABQAE
AAQAAgD///7//P/8//v/+//6//j/+v/5//n/+f/3//f/9//3//X/9f/2//b/9f/1//X/
9f/3//f/9//3//n/+f/4//j/9//2//X/9P/1//X/9P/0//T/9f/1//T/9P/0//T/9P/4
//X/9f/2//T/9P/0//P/8//1//X/9f/3//f/9//3//X/9f/1//X/9f/1//X/9f/1//X/
9f/2//j/9//3//f/9f/1//X/9f/2//b/9v/2//b/9v/2//b/9v/2//b/9v/2//X/9f/2
//b/9f/1//X/9f/1//T/9P/2//f/9//2//X/9P/z//L/8//0//X/9v/2//b/9v/2//b/
9v/2//b/9P/0//T/9P/0//P/8//y//T/9v/2//b/8//z//P/8//x//H/8f/x//L/8//0
//X/8//z//P/8//1//X/9f/1//P/8//z//P/9f/z//X/9v/2//b/9f/1//X/8f/w//H/
8v/z//T/9P/2//b/9v/1//T/8//y//P/9f/2//f/9//3//j/+P/6//v/+//7//n/+f/4
//j/+P/5//r/+//8//z//P/7//v//P/9//7///8BAAIAAgABAAEAAAD+//v/+//5//n/
+v/5//f/9//1//T/9P/0//X/8//z//P/8//z//P/8v/y//L/8v/x//H/8f/y//L/8v/x
//H/8f/x//H/8f/x//H/8f/x//D/6//o/+b/5v/o/+z/8f/6/wYAFAAiADAAQgBbAGwA
egCLAJgAmQCUAI4AgwBzAF4ARQAsABUAAwD1//D/7//u//D/9P/z//H/9f/1//P/9f/1
//L/8v/y//P/8//z//P/8//z//P/8//y//L/8v/z//P/9P/0//b/9v/2//b/9P/0//P/
8//2//b/9//4//f/9P/z//P/9P/2//f/+P/2//b/9v/2//f/+P/4//j/+P/4//j/+f/7
//v/+//8//z//P/9//3/+//7//v/+//+//7//////wAAAQABAAEAAQADAAMAAwAEAAQA
BQAGAAQABQAFAAYACQAKAAsADAANAA4ADwAPABEAEgASABIAFQAVABYAFgAWABUAFQAV
ABYAFwAZABsAGwAbABsAGwAZABkAGAAYABgAGQAZABcAFwAXABUAFAAWABMAEgASABAA
DwAMAAsACwAJAAgABgAFAAQABAACAP///v/8//z//f/9//z/+v/4//f/9//3//n/+f/5
//n/9//3//j/+P/3//f/9//3//f/9//3//f/9f/1//T/9P/2//b/9v/2//X/9f/0//T/
9v/3//f/9v/0//T/9P/0//j/9f/1//b/9v/2//b/9f/1//f/9//3//X/9f/1//X/9f/1
//X/9f/3//f/9//3//n/+f/5//r/+f/3//b/9f/3//f/9//3//r/+v/6//r/+P/4//j/
+P/2//b/9v/2//f/9//4//r/+f/3//b/9f/3//f/9v/2//b/9//3//b/+P/4//j/+P/2
//b/9v/2//b/9v/2//b/9v/2//b/9v/4//j/+P/4//b/9f/1//T/9P/2//b/9v/1//X/
9f/1//f/9//3//f/9f/1//X/9f/1//X/9f/1//f/9//3//f/9v/1//T/8//z//f/+P/2
//b/9v/2//T/9v/2//b/9v/2//b/9v/0//X/9f/1//n/+f/6//r/+f/5//j/9//5//n/
+P/4//j/+f/6//v//v/+//7//f/7//z//f/+//7///////7/AAABAAEAAAD//////f/9
//r/+f/3//f/+f/4//j/+P/1//P/8//z//X/9f/1//T/9P/0//T/8//x//H/8v/y//L/
8f/x//H/8//z//P/8//z//P/8//y//H/7v/u/+r/6v/q/+v/8P/6/wYAEgAgAC4APQBS
AGIAbQB+AIsAjACIAIUAfwBuAFkAQAApABUABQD4//H/8v/0//T/8f/x//P/9//5//f/
8//y//L/8v/z//P/8//z//P/8//z//P/8v/y//L/9f/1//b/9v/0//T/9P/0//b/9v/1
//X/9P/0//X/9v/4//b/9v/3//X/9v/2//b/+P/4//j/+P/5//r/+v/6//r/+v/6//v/
+f/5//n/+v/6//r/+//7//v/+//7//v//P/8//3//f8AAAEAAQABAP//AQABAAEABAAE
AAUABgAEAAUABQAGAAgACAAIAAgACQAKAAsACwALAAwADAAMABEAEQASABIAEwATABQA
FQAVABUAFgAXABUAFQAVABUAFwAXABYAFgAWABcAFwAVABMAEwARABAAEAANAAwADAAM
AAsACAAHAAkABwAGAAQAAQAAAAAA/v/9//z/+v/6//v/+//6//j/9v/1//X/9f/3//f/
9//3//X/9f/2//b/9f/1//X/9f/0//P/8v/x//L/8//z//T/9P/0//T/9P/z//P/8v/y
//L/8//z//L/8v/y//L/8v/y/+//7//w//H/8v/z//P/8f/z//P/8//z//P/8//z//P/
8//z//P/9f/1//X/9f/z//P/8//0//b/9f/1//X/9f/1//X/9f/0//T/9P/0//T/9P/0
//T/9P/0//T/9P/0//P/8//0//b/9f/1//X/8//z//L/8v/0//X/9f/0//T/9P/0//T/
9P/0//T/9P/0//T/9P/0//T/9P/0//T/8v/y//L/8v/0//P/8//y//D/8v/y//L/8f/x
//H/8f/v/+//7//v//D/8f/y//P/8//z//P/8//x//H/8f/x//P/8//z//P/8//x//P/
9P/y//L/8f/x//f/8f/x//L/8v/y//L/8v/w//L/8v/y//L/8v/y//L/9P/1//X/9f/1
//X/9v/2//b/9//3//f/9//3//b/9v/2//f/+P/5//j/+P/4//f/+f/6//v//P/8//3/
/f/8//7///////7/+//7//n/+f/6//n/9//3//X/9P/0//T/8f/v/+//7//w//H/8v/y
//L/8v/y//H/7//v//D/8P/w/+//7//v//H/8f/x//H/8f/x//H/8P/v/+z/6v/m/+T/
5v/p/+7/+P8EABAAHgAsAD0AUABkAHMAgACNAJAAjACJAIMAcABZAEQALQAZAAcA/P/3
//T/8v/0//X/8//x//X/9f/z//P/9P/w//D/8f/x//H/8//z//P/8//z//L/8v/y//P/
8//0//T/9P/0//T/9P/y//L/8f/x//T/9P/1//b/9f/y//H/8f/0//b/9//4//f/9v/1
//T/9f/2//b/9v/2//b/9v/3//f/9//3//j/+P/4//n/+f/5//n/+f/5//r/+v/7//v/
/P/9//3//f/9/////////wIAAgADAAQAAgADAAMABAAGAAYABgAGAAUABgAHAAcACwAM
AAwADAAPAA8AEAAQABEAEQASABMAEwATABQAFQAXABcAFwAXABYAFQATABIAFAAVABUA
EwATABMAEQAQABAADQAMAAwADAALAAgABwAJAAcABgAEAAMAAgACAAAA///+//z//P/5
//n/+P/2//b/9f/1//X/9f/1//X/9f/1//X/9v/2//X/9f/1//X/9f/1//X/9f/z//P/
8v/y//T/9P/0//T/8//z//L/8v/0//X/9f/0//L/8v/y//L/9f/z//T/9v/0//T/9P/z
//H/8//z//P/8//z//P/8//1//X/9f/1//P/8//z//P/8//z//P/9P/0//P/8//z//P/
8//z//P/8v/y//L/8v/0//T/9P/0//T/9P/0//T/9P/z//P/9P/0//P/8//z//H/8f/w
//D/8v/z//P/8v/y//L/8v/y//L/8v/y//L/8v/y//L/8v/y//L/8v/y//L/8v/y//L/
8v/x//H/8P/w//L/8v/y//H/8f/x//H/8f/x//H/8f/x//H/8f/x//H/8f/x//H/8f/x
//H/8f/x//H/8f/x//P/8f/z//T/8v/y//H/8f/t/+//8v/w//D/8P/w//D/8v/y//L/
8v/y//L/8v/y//P/8//z//X/9f/2//b/9v/3//f/9//1//X/9P/0//X/9//5//v/+v/6
//r/+f/5//r/+//8//r/+//7//r/+//9//7//v/8//v/+P/3//b/9f/z//P/8//y//L/
8v/x/+//7//v/+//7//v/+7/8P/w//D/7//v/+//8P/w//D/7//v/+//7f/t/+3/7f/v
/+//7//u/+n/6v/o/+T/4v/m/+n/7v/8/woAGAAmADgASwBaAGwAfwCKAJMAlgCOAIMA
eQBmAE0AOAAjAA0A+f/y/+//7P/u//L/8f/v/+//8f/x//H/8f/u//L/8v/z//P/8//y
//H/8P/v//H/8P/w//D/8f/x//L/8v/w//D/8P/w//L/8v/x//H/8v/y//P/9P/0//L/
8v/z//P/9P/0//T/8v/y//L/8v/1//b/9v/2//b/9v/2//f/9//3//f/+P/4//j/+f/5
//n/+f/5//n/+P/4//n/+f/8//3//f/9//3/////////AAAAAAEAAgAAAAEAAQACAAYA
BgAGAAYACQAKAAsACwALAAwADAAMAA8ADwAQABAAEQARABIAEwAVABUAFgAXABUAFQAV
ABUAFQAVABQAFAAWABcAFwAVABMAEwARABAAEgAPAA4ADgAMAAsACAAHAAcABQAEAAIA
AQAAAAAA/v/9//z/+v/6//n/+f/4//b/9v/1//X/9f/z//P/8//z//P/8//0//T/8f/x
//H/8f/z//P/8//z//H/8f/w//D/8P/w//D/8P/z//P/8v/y//D/8f/x//D/8f/y//P/
9P/1//H/8P/w//L/8v/y//H/8f/z//P/8//x//H/8f/x//P/8//z//P/8//z//P/8//x
//H/8f/y//T/8//z//P/8f/x//H/8f/0//T/9P/0//L/8v/y//L/8v/y//L/8v/y//H/
8f/y//T/8//z//P/8//z//L/8v/w//H/8f/w/+7/7v/u/+7/7//w//H/8v/w//D/8P/w
//D/8P/w//D/8P/w//D/8P/y//H/8f/w/+7/8P/w//D/7//v/+//7//x//H/8f/x/+//
7//t/+//8P/w//D/8P/w/+7/8P/w//D/7v/u/+7/7v/w//H/8f/x//P/8//0//T/9P/1
//X/9f/z//P/8v/y//T/9f/2//f/+P/4//j/9//5//r/+//8//z//f/9//z/+v/7//v/
+v/4//f/9P/z//T/8//x//H/8//y//L/8v/x/+//7//v/+//7//v/+7/7v/u/+7/7f/t
/+3/7v/u/+7/7f/t/+3/7f/t/+3/7f/r/+v/6//q/+n/6v/m/97/4v/q/+//8v8AABIA
HgAsAEQAWwBqAHoAiwCQAI8AkACMAH0AaQBSADsAJAARAP//8f/o/+f/5P/k/+j/7//v
/+3/7f/v/+3/7f/u/+7/7v/v/+//7//v/+//7//v/+//7v/u/+7/7f/t/+7/7v/w//D/
8P/w//L/8v/x//H/8f/w//D/8P/x//D/8f/z//H/8v/y//L/8v/y//L/8v/1//b/9v/2
//b/9v/2//f/9//3//f/+P/2//b/9//3//f/9//3//f/+v/6//v/+//8//3//f/9//3/
////////AAAAAAEAAgAEAAUABQAGAAYABgAGAAYABwAIAAkACQANAA4ADgAOABEAEQAS
ABIAEQARABIAEwATABMAFAAVABUAFQAVABUAFwAXABYAFgAUABUAFQATABMAEwARABAA
DgALAAoACgAKAAkABgAFAAUAAwACAAAA///+//7//P/7//r/+P/4//f/9//2//T/9v/1
//X/9f/1//X/9f/1//P/8//0//T/8f/x//H/8f/x//H/8f/x//H/8f/w//D/8P/w//D/
8P/z//P/8v/y//H/8f/w/+7/8P/w//D/8P/y/+//7//w//D/8P/w/+//8P/z//T/9f/0
//P/8v/x//P/8//z//P/8f/x//H/8f/z//P/8//0//T/8//z//P/8f/x//H/8f/y//L/
8v/y//T/9P/0//T/8v/y//L/8v/y//H/8f/y//L/8f/x//H/8//z//L/8v/w//H/8f/w
//L/8v/y//L/8P/w//D/8P/y//L/8v/y//D/8P/w//D/8v/y//L/8v/w/+//7//u/+7/
8v/w/w==
         </WaveFormData>
      </LeadData>
      <LeadData>
         <LeadByteCountTotal>10000</LeadByteCountTotal>
         <LeadTimeOffset>0</LeadTimeOffset>
         <LeadSampleCountTotal>5000</LeadSampleCountTotal>
         <LeadAmplitudeUnitsPerBit>4.88</LeadAmplitudeUnitsPerBit>
         <LeadAmplitudeUnits>��V</LeadAmplitudeUnits>
         <LeadHighLimit>2147483647</LeadHighLimit>
         <LeadLowLimit>268435456</LeadLowLimit>
         <LeadID>II</LeadID>
         <LeadOffsetFirstSample>0</LeadOffsetFirstSample>
         <FirstSampleBaseline>0</FirstSampleBaseline>
         <LeadSampleSize>2</LeadSampleSize>
         <LeadOff>FALSE</LeadOff>
         <BaselineSway>FALSE</BaselineSway>
         <ExcessiveACNoise>FALSE</ExcessiveACNoise>
         <MuscleNoise>FALSE</MuscleNoise>
         <LeadDataCRC32>3927406740</LeadDataCRC32>
         <WaveFormData>
HAAcABwAHAAgACIAJAAmACcAKAApACoAKwAsAC0ALgAvADAAMQAyADMANAA1ADYANAA0
ADQANAAxADAALwAuACwALAAsACwAKgAoACYAJAAhAB4AGwAYABYAFAASABAADgAOAA4A
DgALAAgABQACAAAAAAAAAAAA///+//3//P/6//r/+v/6//r/+v/6//r/+v/6//r/+v/5
//j/9//2//T/9P/0//T/9v/2//b/9v/4//j/+P/4//j/+P/4//j/9//2//X/9P/0//T/
9P/0//b/9v/2//b/9P/0//T/9P/2//b/9v/2//j/+P/4//j/9v/2//b/9v/4//j/+P/4
//j/+P/4//j/+P/4//j/+P/4//j/+P/4//j/+P/4//j/+P/4//j/+P/2//b/9v/2//j/
+P/4//j/+v/6//r/+v/6//r/+v/6//j/+P/4//j/+P/4//j/+P/6//r/+v/6//j/+P/4
//j/+P/4//j/+P/4//j/+P/4//b/9v/2//b/9v/2//b/9v/4//j/+P/4//b/9v/2//b/
+P/4//j/+P/6//r/+v/6//j/+P/4//j/+P/4//j/+v/7//z//f8AAAIAAgACAAMAAgAC
AAIAAgAFAAYABgAHAAcABwAHAAUABQAHAAoADAAOAA4ADgAOAA8ADgAPABEAEgAVABMA
EQAPAA0ACgAJAAUAAwABAP3/+//6//r/+f/6//n/+P/3//b/9v/1//P/8v/x//H/8P/v
/+//7//v/+//7//v/+3/7f/s/+z/7P/q/+r/6v/q/+z/7P/s/+z/6v/q//D/9P/5//n/
9f/u/+r/6f/w/wEAFAAiACsANwBEAFIAYwByAHgAcQBoAGAAUgA/ACgAFAAJAPv/5//W
/9D/y//J/83/0P/V/97/5v/r/+7/7v/s/+z/7P/s/+z/7P/s/+z/7f/t/+3/7f/u/+z/
7P/t/+3/7f/t/+3/7f/t/+7/7v/u/+7/7//v/+//8f/x//L/8v/w//H/8f/x//L/8v/y
//P/8//z//T/9P/0//T/9f/1//b/9v/2//f/9//4//j/+P/4//n/+f/5//n/+v/6//z/
/f/9//3//f/+////AAABAAIAAwAEAAUABwAIAAkACwAOAA8AEAARABIAEwAVABYAFwAZ
ABoAHQAfACAAIAAiACMAJQAmACcAKgAqACsALAAtAC0ALQAuAC4ALwAvADAALgAuAC4A
LgAtACwAKwAqACkAJgAlACQAIQAfAB0AGwAZABcAFQATABEADgAMAAoACAAGAAQAAgAB
AP///f/7//v/+v/5//j/9//2//X/9f/2//X/9f/1//T/9P/0//T/8v/y//L/8v/x//H/
8f/x//H/8P/w//D/8P/w/+//7//v/+//7//v/+//7//u/+7/7v/u/+7/7v/u/+7/7v/u
/+7/7//v/+//8P/w//D/8P/w//D/8P/w//H/8f/x//H/8f/x//H/8f/x//H/8f/x//D/
8P/w//D/8v/y//L/8v/y//L/8v/y//L/8v/y//L/8//z//L/8v/z//P/8v/y//L/8v/y
//L/8P/w//H/8f/x//H/8P/w//H/8f/x//D/8P/w//D/8P/w//D/8P/w//D/8P/w//D/
8v/x//H/8f/x//H/8f/x//H/8f/x//H/7//v/+//7//v/+//7//w//D/8P/w//D/8P/w
//D/8P/w//D/8P/w//D/8P/w//H/7//v/+//7//t//D/8P/w//D/8P/w//D/8v/z//T/
9f/4//r/+v/6//v//P/8//z//P/9//7//v////////////3//////wIABAAGAAgACAAI
AAgABgAGAAcACgANAAsACQAHAAUAAgABAP/////9//n/9//0//T/8//y//P/8v/x//D/
7v/t/+v/6v/p/+n/6P/n/+f/5//n/+f/5//n/+X/5f/k/+T/5P/k/+T/5P/k/+T/5P/k
/+T/5P/m/+r/7P/x//P/9f/w/+r/6f/s//f/CAAYACUALQA6AEgAVwBmAHYAdwBsAGQA
VgBBACgADgD9//H/3f/O/8T/v/+//8H/xP/L/9b/3v/l/+j/6P/m/+b/5v/m/+b/5v/m
/+b/5//n/+f/5//o/+j/6P/p/+n/6f/p/+n/6f/p/+r/6v/q/+r/6//r/+v/6//r/+z/
7P/s/+3/7f/t/+7/7v/u/+//7//v//D/8P/w//D/8f/x//L/8v/y//P/8//0//T/9P/2
//f/9//3//f/+P/4//r/+//7//v/+//8//3//v///wAAAQACAAMAAwAEAAUABwAIAAkA
CgALAA4ADwARABIAEwAVABYAGQAbABwAHAAeACEAIwAkACUAJgAmACcAKAArACsAKwAs
ACwALQAtAC4ALAAsACwALAAtACwAKwAqACkAJgAlACQAIQAfAB0AGwAZABcAFQATABEA
DgAMAAoACAAGAAQAAgADAAEA///9//v/+v/5//j/+f/4//f/9//0//P/8//z//L/8v/y
//L/8P/w//D/8P/x//H/8f/x//H/8P/w//D/8P/w/+//7//v/+//7//v/+//7//u/+7/
7v/u/+7/7v/u/+7/7v/u/+z/7f/t/+3/7v/u/+7/7v/u/+7/7v/u/+//7//v/+//7f/t
/+3/7f/v/+//7//v/+7/7v/u/+7/7v/u/+7/7v/w//D/8P/w//D/8P/w//D/8f/x//D/
8P/x//H/8P/w//D/8P/w//D/8P/w//H/8f/v/+//7v/u/+//7//v/+7/8P/w//D/8P/w
//D/8P/w//D/8P/w//D/8P/v/+//7//v/+//7//v/+//7//v/+//7f/t/+3/7f/t/+3/
7f/u/+7/7v/u/+7/7v/u/+7/7v/u/+7/7v/u/+z/7P/s/+3/7f/t/+3/7f/t/+z/7v/v
/+7/7P/s/+z/7P/u/+7/8P/x//T/9f/4//r/+P/4//n/+v/8//z//P/9//7//v//////
/f/9//v//f8BAAQABgAIAAYABgAGAAYABAAEAAUACAAJAAcABQADAAEA/v/9//v/+//5
//X/8//y//L/8f/w/+//7v/t/+z/7P/r/+n/6P/p/+n/6P/n/+X/5f/l/+X/5f/l/+P/
4//i/+L/4v/i/+T/5P/k/+T/5P/k/+T/5P/o/+z/8P/z//P/7f/o/+b/6f/y/wMAFAAg
ACsANwBEAFIAYQBuAG4AZQBcAE4AOAAfAAYA9P/n/9n/yf++/7b/tf+1/7n/wP/L/9b/
4P/n/+j/5v/m/+T/5P/k/+T/5v/m/+b/5//n/+f/5//o/+j/6P/p/+n/6f/p/+n/6f/r
/+z/7P/s/+r/6//r/+v/7f/t/+7/7v/s/+3/7f/t/+7/7v/u/+//7//v//D/8P/w//D/
8f/x//T/9P/0//X/9//4//j/+P/4//n/+f/5//f/+P/4//r/+//7//v/+//8//3//v//
/wIAAwAEAAUABwAIAAkACwAMAA0ADgAPABAAEQATABQAFwAZABoAHQAfACAAIAAiACMA
JQAmACcAKgAqACsALAArACsAKwAsAC0ALwAwADIAMAAwADAAMAAvAC4ALQAsAC0AKgAp
ACgAJQAjACEAHwAbABkAFwAVABMAEAAOAAwACgAIAAYABAADAAEA///9/////v/9//z/
+f/4//f/9//0//P/8//z//T/9P/0//T/9P/0//T/9P/z//P/8//z//P/8v/y//L/9P/0
//P/8//y//H/8P/v/+//7//u/+7/8P/w//D/8P/w//D/8P/w//L/8//z//P/8f/w/+//
7v/w//D/8P/w//P/8//z//P/8//z//P/8//x//H/8f/x//L/8v/y//L/8v/y//L/8v/0
//T/9P/0//T/9P/0//T/9f/1//T/9P/z//P/8v/y//T/9P/0//T/8v/y//P/8//1//X/
9P/0//P/8//z//L/8//0//X/9v/2//b/9v/2//T/9P/0//T/9P/z//P/8//1//X/9f/1
//X/9f/1//X/8//z//P/8//z//P/8//0//b/9v/2//b/9v/2//b/9v/1//T/8//y//T/
9P/0//X/+//8//n/+P/3//b/9P/0//b/9//6//v//v8AAAAAAAABAAIAAgACAAIAAwAE
AAQABQAFAAcABwAFAAcABwAKAAwADgAMAAwADAAMAAwADAANABAAEwARAA8ADQALAAgA
BwAFAAUAAwD///3//P/8//v/+v/3//b/9f/0//T/8//x//D/7//v/+7/7f/v/+//7//v
/+3/7f/r/+v/7P/s/+z/7P/s/+z/7P/s/+r/6v/q/+r/7v/y//j/+//9//n/7v/o/+f/
7P/5/wwAGgAnADUARABQAF8AcAB2AG0AYgBaAFAAPwAsABoADQD9/+n/2P/O/8f/yf/L
/8z/1f/g/+r/8f/y//L/8P/w//D/8P/w/+7/7v/u/+//7//v/+//8P/y//L/8//z//H/
8f/x//H/8f/y//L/8v/z//X/9v/3//T/8//z//L/9P/1//X/9f/4//j/+P/5//n/+f/6
//r/+P/4//n/+f/6//r/+v/7//3//v/+//7/AgADAAMAAwABAAIAAgAEAAMAAwADAAMA
AgADAAQABQAGAAcACAAJAAwADgAQABMAEgATABQAFQAYABkAGwAcACEAIwAkACcAJgAm
ACUAJgApACsALAAtADAAMAAxADIAMwAzADMANAA2ADcANwA4ADYANgA2ADYANwA2ADUA
NAAzADAALwAuACsAKQAnACUAIQAfAB0AGwAbABgAFgAUABIAEAAOAAwACwAJAAcABQAF
AAQAAwACAAEAAAD//////v/9//3//f/8//z//P/8//r/+v/6//r/+//7//v/+//5//j/
+P/4//j/+P/3//f/9//3//f/9//3//f/9v/2//b/9v/2//b/+P/4//j/+P/2//f/9//3
//b/9v/2//b/9v/2//b/9v/3//f/9//3//f/9//3//f/9//3//f/9//4//j/+P/4//j/
+P/4//j/+v/6//r/+v/6//r/+v/6//n/+f/4//j/+f/5//j/+P/4//j/+P/4//j/+P/5
//n/9//3//b/9v/5//n/+f/4//j/+P/4//j/9v/2//b/9v/2//b/9v/2//b/9f/1//X/
9f/1//X/9f/3//f/9//3//f/9//3//f/9//3//f/+P/4//j/+P/4//b/9v/2//b/9v/2
//b/9v/2//b/9v/3//j/+P/4//j/+P/4//j/+v/7//z//f8AAAIAAgACAAMABAAEAAQA
BAAFAAYABgAHAAcABQAFAAMABQAHAAoADAAOAA4ADgAOAA4ADAAMAA0AEAAVABMAEQAP
AAsACAAHAAUABQADAP///f/6//r/+f/4//f/9v/1//T/9P/z//H/8P/x//H/8P/v/+3/
7f/t/+3/7f/t/+v/6//q/+r/6v/q/+j/6P/o/+j/6P/o/+j/6P/q//D/8v/1//f/9f/u
/+r/6//0/wEAEgAgAC0AOQBEAFIAZQB4AH4AdwBwAGYAVgBBACgAFAAHAPf/5f/W/87/
yf/J/8v/0P/X/+D/5v/t/+7/7v/s/+z/7P/s/+z/7P/s/+z/7f/t/+3/7f/u/+7/7v/v
/+//7//v/+//7//t/+7/7v/u//D/8f/x//H/8f/x//L/8v/y//P/8//z//T/9P/0//X/
9f/1//b/9v/2//b/9//3//j/+P/4//n/9//4//j/+P/6//v/+//7//v//P/8//7/AQAB
AAEAAQACAAMABAAFAAQABQAGAAcACwAMAA0ADwAOAA8AEAARABQAFQAXABgAGQAbABwA
HwAhACIAIgAkACcAKQAqACsALAAsAC0ALgAvAC8ALwAwADAAMQAxADIAMAAwADAAMAAx
ADAALwAuACsAKAAnACYAJQAjACEAHwAdABsAGQAXABcAFAASABAADAAKAAgABgAFAAMA
AQD//////v/9//z/+//6//n/+f/4//f/9//3//b/9v/2//b/9v/2//b/9v/1//X/9f/1
//X/9P/0//T/9P/0//P/8//z//P/8//z//P/8//y//L/9P/0//T/9P/y//L/8v/y//L/
8//z//P/8v/y//L/8v/0//T/9P/0//X/9f/1//X/8//z//P/8//z//P/8//z//T/9P/0
//T/9P/0//T/9P/0//T/9P/0//T/9P/0//T/9f/1//T/9P/1//X/9P/0//T/9P/0//T/
9P/0//X/9f/1//X/9P/0//X/9f/1//T/9P/0//T/9P/0//T/9P/0//T/9P/0//T/9P/z
//P/8//1//X/9f/1//P/8//z//P/8//z//P/8//z//P/8//0//T/9P/0//T/9P/0//T/
9P/0//T/9P/0//T/9P/0//X/9f/1//X/9f/1//T/9P/0//T/9P/0//L/8v/0//X/+P/5
//z//v/+//7///8AAAIAAgACAAMABAAEAAUABQADAAMAAQADAAUACAAKAAwADAAMAAwA
DAAKAAoACwAOABMAEQAPAA0ACwAIAAcABQADAAEA/f/7//r/+v/5//j/9//2//X/9P/y
//H/7//u/+//7//u/+3/6//r/+v/6//r/+v/6f/p/+r/6v/q/+r/6v/q/+r/6v/o/+j/
6P/o/+z/7v/y//X/+f/3//D/7P/t//L/AQASACAAKQA1AEIAUABfAHIAfAB1AGwAYgBS
ADkAHgAIAPn/7f/b/8z/xP/B/8P/w//I/9H/3v/o/+v/7P/q/+r/6v/q/+r/6v/q/+r/
6v/r/+v/6//r/+z/7P/s/+3/7f/t/+3/7f/t/+//8P/w//D/7v/v/+//7//v/+//8P/w
//L/8//z//P/8v/y//L/8//z//P/9P/0//T/9P/1//X/9v/2//b/9//3//j/+P/4//r/
+//7//v/+//8//z//v///////////wAAAQACAAMABAAFAAYABwAJAAoACwANAA4ADwAQ
ABEAEgATABUAFgAXABkAGgAdAB8AIAAgACIAJQAnACgAKQAqACoAKwAsAC0ALQAtAC4A
MAAxADEAMgAwADAAMAAwAC8ALgAtACwAKwAoACcAJgAlACMAIQAfABsAGQAXABUAFQAS
ABAADgAMAAoACAAGAAUAAwABAP///f/8//v/+v/7//r/+f/5//j/9//3//f/9v/2//b/
9v/2//b/9v/2//P/8//z//P/8//y//L/8v/0//T/8//z//P/8//z//P/8f/x//D/8P/y
//L/8v/y//D/8P/w//D/8P/x//H/8f/y//L/8v/y//L/8v/y//L/8f/x//H/8f/x//H/
8f/x//H/8f/x//H/8v/y//L/8v/y//L/8v/y//L/8v/y//L/8v/y//L/8v/1//X/9P/0
//P/8//y//L/8v/y//L/8v/y//L/8//z//H/8f/w//D/8//z//P/8v/w//D/8P/w//L/
8v/y//L/8v/y//L/8v/y//H/8f/x//H/8f/x//H/8f/x//H/8f/x//H/8f/x//H/8f/x
//L/8v/y//L/8v/w//D/8P/w//D/8P/w//D/8P/w//D/8f/z//P/8//z//P/8v/y//L/
8v/y//L/9P/0//b/9//4//n//P/+//7//v///wAAAQACAAMABQAGAAYABwAHAAYABQAC
AAMABwAKAAwADgAMAAwADAAMAAoACgALAA4ADwANAAsACQAHAAQAAwABAP3/+//3//X/
9f/2//b/9v/1//T/8//y//D/7//t/+z/7f/t/+z/6//p/+n/6f/p/+n/6f/n/+f/6P/o
/+j/6P/o/+j/6P/o/+j/6P/o/+j/7v/w//L/9//3//H/7P/s//H/AAARABwAJgAxAD0A
SgBaAGsAcgBsAGMAWABGAC4AFQAAAPT/5//V/8f/vv+6/7v/v//B/8j/1//i/+r/7f/u
/+z/7P/q/+r/6v/q/+r/6v/q/+v/6f/p/+n/6v/t/+7/8P/x/+//7//v/+//7v/u/+3/
7P/u/+//7//v/+//7//w//D/8P/x//H/8f/0//T/9P/1//X/9f/2//b/9v/2//f/9//4
//j/+P/5//n/+v/6//r//v///////////wAAAAACAAIAAQAAAP//AgADAAQABQAIAAkA
CgALAA0ADgAPABEAEAARABIAEwAUABUAFwAYABkAGwAcAB8AIgAkACUAKAAnACkAKgAr
AC4ALgAvADAAMwAzADMANAAyADMAMwA0ADQANAA0ADQAMQAwAC8ALgArACgAJwAmACUA
IwAhAB8AHgAdABwAGwAXABQAEgAQAAwACgAIAAYABQADAAEA//8BAAAA///+//3//P/7
//v/+v/5//n/+f/4//j/+P/4//j/+P/4//j/+P/5//r/+//6//j/9//2//X/9P/y//H/
8v/z//T/9f/3//f/9v/2//T/9P/0//T/9P/0//T/9P/0//X/9f/1//L/8v/y//L/9P/0
//T/9P/3//f/9//3//f/9//3//f/9f/1//X/9f/2//b/9v/2//f/+P/5//r/+v/6//r/
+v/5//j/9//2//f/9//2//b/9//3//b/9v/4//j/+P/4//r/+v/7//v/+//7//r/+v/4
//f/9v/0//T/9P/0//T/9//4//n/+v/6//r/+v/6//j/9//3//f/9f/1//X/9f/z//P/
8//z//T/9f/2//f/+P/5//r//P/7//r/+f/4//j/+P/4//j/9v/2//b/9v/2//j//P/6
//r/+v/6//j/+P/6//v//P/9/wAAAgAAAAAAAQACAAMABAAFAAcACAAIAAkACQAIAAcA
BAAFAAcACgAMAA4ADwAQABEAEgAOAA4ADwASABcAFQATABEADwAMAAsACQAIAAcABAAD
AP///v/8//r/+f/4//f/9v/4//f/9f/0//H/8f/w/+//8f/x//H/8f/w/+//7P/r/+v/
7P/t/+7/7P/s/+z/7P/s/+z/7P/s/+z/8P/0//X/9//z/+z/5v/l/+r/9/8KABgAIwAx
AD4ATABdAG4AeABzAGoAZABYAEcAMAAaAA0AAQDv/97/1P/L/8v/zf/O/9X/3v/m/+v/
8P/w/+7/7v/u/+7/7v/u/+7/7v/v//H/8f/x//L/8P/w//H/8f/x//H/8f/x//H/8v/y
//L/8P/x//H/8f/v/+//8P/w//L/8//z//P/9v/2//b/9//3//f/+P/4//b/9v/3//f/
+P/4//j/+f/5//r/+v/6//z//f/9//3///8AAAAAAgADAAMAAwADAAQABQAGAAcABgAH
AAgACQALAAwADQAPABAAEQASABMAFgAXABkAGgAbAB0AHgAhACMAJAAkACYAJwApACoA
KwAuAC4ALwAwADEAMQAxADIAMgAzADMANAA0ADQANAA0ADUANAAzADIAMQAuAC0ALAAn
ACUAIwAhAB8AHQAbABkAFwAUABIAEAAOAAwACgAIAAcABQADAAEAAQAAAP///v/9//z/
+//7//r/+f/5//n/+P/4//j/+P/2//b/9v/2//X/9f/1//X/9//2//b/9v/0//T/8//z
//P/8//z//P/8//z//L/8v/y//L/8v/y//L/8v/y//L/9P/1//X/9f/0//T/9P/0//T/
9P/0//T/8//z//P/8//z//P/8//z//X/9f/1//X/9P/0//T/9P/2//b/9v/2//T/9P/0
//T/9P/0//T/9P/1//X/9P/0//X/9f/0//T/9P/0//T/9P/0//T/9f/1//X/9f/0//T/
8//z//P/8v/0//T/9P/0//T/9P/0//T/8v/y//L/8v/y//H/8f/x//H/8f/x//H/8f/x
//H/8f/z//P/8//z//H/8f/x//L/8v/y//L/8v/w//D/8P/w//L/8v/y//L/8v/y//L/
8//x//H/8f/x//P/8v/y//L/8v/y//L/8v/0//T/9v/3//b/9//6//z//v/+////AAAA
AAAAAAABAAIAAgADAAMAAQABAP//AQADAAYACAAKAAwADAAMAAwACAAIAAkADAARAA8A
DQALAAkABgAFAAMAAQD///v/+f/4//j/9//2//X/9P/z//L/8v/x/+//7v/t/+3/7P/r
/+v/6//r/+v/6//r/+n/6f/o/+j/6P/o/+j/6P/o/+j/6P/o/+j/6P/q/+7/9P/1//f/
9//w/+r/6//y/wEAEgAeACcAMwBAAFAAXwByAHwAdwBuAGQAVAA9ACQADgABAPH/4f/S
/8r/xf/F/8f/yv/R/97/5v/r/+7/7P/q/+r/6v/q/+r/6v/q/+r/6//r/+v/6//s/+z/
7P/t/+3/7f/t/+3/7f/v//D/8P/w/+7/7//v/+//7//v//D/8P/w//H/8f/x//L/8v/y
//P/8f/x//L/8v/0//T/9f/1//b/9v/2//f/9//4//j/+P/4//n/+f/5//v//P/8//7/
/f/9//3//f8AAAEAAgADAAQABQAGAAcABwAIAAkACwAOAA8AEAARABAAEQATABQAGQAb
ABwAHwAhACIAIgAkACMAJQAmACcAKgAqACsALAAvAC8ALwAwAC4ALwAvADAAMgAyADIA
MgAvAC4ALQAsAC0AKgApACgAJQAjACEAHwAdABsAGQAXABUAEgAQAA4ADAAKAAgABgAF
AAMAAQD//////v/9//z/+//6//n/+f/4//f/9//3//b/9v/2//b/9v/2//b/9v/1//X/
9f/1//X/9P/0//T/9P/0//P/8//z//P/8//z//P/8//y//L/8v/y//L/8v/0//T/9P/0
//L/8//z//P/8v/y//L/8v/0//T/9P/0//P/8//z//P/8//z//P/8//z//P/8//z//T/
9P/0//T/9P/0//T/9P/0//T/9P/0//T/9P/0//T/8//z//L/8v/1//X/9P/0//b/9v/2
//b/9P/0//X/9f/1//X/9P/0//X/9f/1//T/9P/0//T/9P/0//T/9P/0//T/9P/0//T/
9v/1//X/9f/z//P/8//z//P/8//z//P/8//z//P/8//z//P/8//0//T/9P/0//T/9P/0
//T/9P/0//T/9P/0//T/9P/0//X/8//z//P/8//z//L/9P/0//T/9P/0//b/9v/4//n/
+v/7//7/AAD+//7///8AAAAAAAAAAAEAAgACAAMAAwAFAAUAAwAFAAcACgAMAA4ADgAO
AA4ADgANAA4AEAAUABYAEwAQAA0ACwAIAAcABQABAP//+//5//r/+v/5//j/9f/0//P/
8v/y//H/7//u/+3/7f/s/+v/6//r/+v/6//r/+v/6f/p/+j/6P/o/+j/5v/m/+b/5v/o
/+j/6P/o/+z/8v/2//n/+f/z/+7/6v/v//r/CQAaACYALQA3AEYAVgBnAHQAdABpAGIA
VABAACMADAD6/+3/3f/N/8D/uv+5/7v/vf/E/9H/3P/k/+v/7P/q/+r/6v/q/+r/6v/q
/+r/6v/r/+3/7f/t/+7/7P/s/+3/7f/v/+//7//v/+3/7v/u/+7/7v/v/+//7//x//H/
8v/y//L/8//z//P/9P/0//T/9f/z//P/9P/0//b/9v/3//f/+P/4//j/+f/3//j/+P/4
//z//f/9//3//f/+//7/AAABAAEAAQABAAIAAwAEAAUABgAHAAgACQALAAwADQAPABAA
EQASABMAFAAVABcAGAAZABsAHAAfACMAJAAkACYAJwApACoAKwAsACwALQAuADEAMQAx
ADIAMgAzADMANAAyADIAMgAyADMAMgAxADAALwAsACsAKgAnACUAIwAhAB0AGwAZABcA
FQASABAADgAMAAoACAAGAAUAAwABAP///f/8//v/+v/7//r/+f/5//j/9//3//f/9v/2
//b/9v/2//b/9v/2//X/9f/1//X/9f/0//T/9P/0//T/8//z//P/8//z//P/8//z//L/
8v/y//L/8v/y//L/8v/y//L/9P/1//X/9f/y//L/8v/y//L/8v/y//L/8//z//P/8//1
//X/9f/1//P/8//z//P/9v/2//b/9v/2//b/9v/2//X/9P/z//L/9P/0//T/9P/1//X/
9P/0//X/9f/0//T/9P/0//T/9P/2//b/9//3//X/9f/0//T/9f/1//X/9P/0//T/9P/0
//T/9P/0//T/9P/0//T/9P/0//P/8//z//P/8//z//P/9f/1//X/9f/3//f/9//3//X/
8//1//b/9P/0//T/9P/0//b/9v/4//n/+v/7//7/AAAAAAAAAQACAAAAAAAAAAEAAgAC
AAMAAwAFAAcABwALAAsADgAQABIAEQAQAA8ADgAOABAAEwAYABoAFwAUABEADQAKAAkA
BwAEAAEA/P/5//n/+v/6//r/+//6//n/+P/1//P/8P/u/+3/7f/s/+v/7P/t/+7/7//v
/+//7f/t/+r/6v/q/+r/7P/s/+z/7P/u/+7/7v/u//T/9v/6//n/9f/v/+r/6v/v//z/
DQAaACYAMwBBAFAAXgBtAHQAbgBlAFoASAAyABkACAD8/+3/2//N/8T/vv+//8P/x//O
/9n/4v/q/+v/7P/u/+7/8P/w//D/8P/w//D/8P/x//H/8f/x//L/8v/y//P/8//z//P/
8//z//X/9v/2//b/9v/3//f/9//3//f/+P/4//f/9//2//X/+P/4//j/+f/7//v//P/8
//7//v///////v/+//7//////wAAAAAAAAAAAQABAAEAAwAEAAQABgAIAAkACgALAAsA
CwALAAsADAANAA4ADwASABQAFgAZABoAGwAcAB0AHQAdAB4AHgAiACUAJwArAC0ALgAu
ADAAMQAzADQANQA6ADoAOwA8ADwAOwA6ADoAPAA9AD0APgBAAEAAQABAAD4APAA6ADgA
NQAyADEAMAAvAC0AKwApACcAJQAjACEAHgAaABcAFAATABIAEQAQABEADwANAAsACQAI
AAcABgADAAIAAQABAAEAAQACAAMAAAAAAAAAAAAAAAAAAAAAAP///////////f/8//z/
/P/8//z/+//7//z//f/+//////////7//v/8//z//P/8//7//v/+//7//P/9//3//f/8
//z//P/8//7//v/+//7/AQABAAEAAQAAAP///v/9/wAAAQACAAMAAgACAAIAAgAAAAAA
AAAAAAIAAgACAAIAAQAAAP///v8CAAMAAwAEAAUABQAEAAQAAQAAAP///v/+//7/////
/wAAAQABAAIAAwADAAMAAgAAAAAAAAAAAAAAAAAAAAAAAgACAAIAAgAAAP///////wMA
AwADAA==
         </WaveFormData>
      </LeadData>
      <LeadData>
         <LeadByteCountTotal>10000</LeadByteCountTotal>
         <LeadTimeOffset>0</LeadTimeOffset>
         <LeadSampleCountTotal>5000</LeadSampleCountTotal>
         <LeadAmplitudeUnitsPerBit>4.88</LeadAmplitudeUnitsPerBit>
         <LeadAmplitudeUnits>��V</LeadAmplitudeUnits>
         <LeadHighLimit>2147483647</LeadHighLimit>
         <LeadLowLimit>268435456</LeadLowLimit>
         <LeadID>V1</LeadID>
         <LeadOffsetFirstSample>0</LeadOffsetFirstSample>
         <FirstSampleBaseline>0</FirstSampleBaseline>
         <LeadSampleSize>2</LeadSampleSize>
         <LeadOff>FALSE</LeadOff>
         <BaselineSway>FALSE</BaselineSway>
         <ExcessiveACNoise>FALSE</ExcessiveACNoise>
         <MuscleNoise>FALSE</MuscleNoise>
         <LeadDataCRC32>1689745305</LeadDataCRC32>
         <WaveFormData>
DgAOAA4ADgAMAAwADAAMAAwADAAMAAwADAAMAAwADAAKAAoACgAKAAoACgAKAAoACgAK
AAoACgAKAAoACgAKAAgACAAIAAgACAAIAAgACAAGAAYABgAGAAQABAAEAAQAAgACAAIA
AgACAAIAAgACAAAAAAAAAAAAAAAAAAAAAAD+//7//v/+/wAAAAAAAAAAAAAAAAAAAAAA
AAAAAAAAAP7//v/+//7/AAAAAAAAAAD+//7//v/+//7//v/+//7/AAAAAAAAAAAAAAAA
AAAAAAAAAAAAAAAAAAAAAAAAAAAAAAAAAAAAAP7//v/+//7/AAAAAAAAAAAAAAAAAAAA
AP7//v/+//7//v/+//7//v/+//7//v/+//7//v/+//7//v/+//7//v/+//7//v/+//7/
/v/+//7//P/8//z//P/8//z//P/8//z//P/8//z//P/8//z//P/8//z//P/8//z//P/8
//z//P/8//z//P/8//z//P/8//z//P/8//z//P/8//z//P/8//z//P/8//z//P/8//z/
/P/8//z//P/8//z//P/8//z//P/8//z//P/9//3//f/9//7//v//////AAAAAP//AQAB
AAEA///9//3//f/9//3//f/9//3//P/7//n/9//3//X/8//y/+//7f/t/+3/7//w//D/
8P/w//D/8P/w//D/8P/w//H/8f/z//T/9f/1//X/9f/1//X/9f/2//b/9//3//f/9//4
//j/+P/4//j/+f/5//n/+v/6//r/+v/9//3//f/9//3//f/+//7//P/+/wAABQAMABMA
GAAbABsAHAAcABwAFwARAAcA/P/s/9D/r/+Y/47/jv+O/5D/lf+e/6b/rf+w/7P/tv+9
/8f/y//N/9H/2v/i/+v/8//4//z/AAABAAIAAwADAAMABAAFAAUABQAFAAUABgAGAAcA
BwAHAAcABwAHAAgACAAIAAgACQAJAAgACAAIAAgACAAJAAkACQAJAAkACQAJAAkACQAJ
AAkACQAJAAoACgAKAAoACgAKAAsACwALAAsACwALAAsACwALAAwADAAMAAwADAAMAAwA
DAAMAAwADAALAAsACwALAA0ADQANAAwACgAKAAoACwALAAsACwALAAsACwALAAsACwAL
AAsACwALAAsACwALAAsACwALAAsACwALAAsACgAKAAoACgAKAAwADAAMAAwACgAKAAoA
CQAJAAkACQAJAAoACQAJAAcABwAHAAcABgAFAAUABQAFAAQAAwACAAIAAQABAAEAAQAB
AAEAAQABAP//////////AAAAAAAAAAAAAAAA////////////////////////////////
////////////////AQABAAEAAQD//////////wEAAQABAAEA//////////8BAAEAAQAB
AAEAAQABAAEAAQABAAEAAQABAAEAAQABAAEAAQABAAEA//////////8AAAAAAAAAAAAA
AAAAAAAA/v/+//7//v8AAAAAAAAAAAAA/////wAA/v/+//7//f//////////////AAAA
AP///v/+///////9//3//f/+//7//f/9//3//f/9//3//f/9//3//f/8//z//f/9//3/
///+//7//v/+//7//f/8//z//P/8//z//P/8//z//P/9//3//f/9//3//f/9//3//f/9
//3//v/8//z//P/7//3//v/+//3//f/9//3//f/9//7//P/8//z//P/9//3//f/9/wAA
AAABAAEAAgACAAEAAQABAAEA/////////////////////////v////3/+//5//X/8//y
//H/7//v/+//8f/y//L/8v/y//L/8v/y//L/9P/0//X/9f/1//b/9//3//n/+f/5//n/
+f/6//r/+//7//v/+//8//r/+v/6//r/+//7//v//P/8//z//P/9//3//f/9//3//f/+
//7//v8AAAIABQAMABEAGgAfAB8AIgAkACIAHwAdABcADAD6/9z/u/+e/4r/gv+A/4D/
h/+Q/5j/n/+k/6X/qv+z/73/xf/L/9H/2v/i/+v/8f/4//z/AgAFAAYABwAHAAcACAAJ
AAkACQAJAAkACgAKAAsACwALAAsACQAJAAoACgAMAAwADQANAAwADAAMAAwADAANAA0A
DQANAA0ADQANAA0ADQANAA0ADwAPABAAEAAOAA4ADgAOAA8ADwAPAA8ADwAPAA8ADwAP
ABAAEAAQABAAEAAQABAAEAAQABAAEAAPAA8ADwAPABEAEQARABAAEAAQABAAEQATABMA
EwATABEAEQARABEAEQARABEAEQARABEAEQARABEAEQARABEAEQARABEAEAAQABAAEAAQ
ABAAEAAQABAAEAAQABAADwAPAA8ADwAPAA4ADQANAAsACwALAAsACgAJAAkACQAJAAgA
BwAGAAYAAwADAAMAAwABAAEAAQABAAEAAQABAAEAAAAAAAAAAAAAAAAA////////////
////////////////////////////////////////////////////////////////////
////////////////////////////////////////////////////////////////////
//////8AAAAAAAAAAAAAAAAAAAAAAAAAAAAAAAAAAAAAAAAAAAAA/////wAAAAAAAAAA
////////////////AAAAAP///v/+//////////////8AAAAA////////////////////
///////+//7////////////+//7//v/+//7//f/8//7//v/+//7//v/+//7//v/9//3/
/f/9//3//f/9//3//f/9//3//v/+//7//v/9//3//v/+//3//f/9//3//f/9//3//v/+
//7//v/+//7//v/9//3//f/9/wAAAAABAAEAAgACAAEAAQABAAEA//////3//f/9//3/
/f/9//3//P/7//n/9//1//P/8f/w/+//7//v/+//8f/y//L/8v/y//L/8v/y//L/9P/0
//X/9f/1//b/9//3//f/9//3//f/9//4//j/+f/5//n/+f/6//r/+v/6//r/+//7//v/
/P/+//7//v////3//f/9//3//f/+//7//v8AAAQACQAQABcAHgAhACEAJAAiACAAHQAZ
ABEAAADm/8L/o/+Q/4T/gP+C/4j/kf+W/5r/n/+g/5//pv+t/7P/uf/B/8v/1P/g/+n/
8f/4/wAABAAHAAcABwAGAAUABgAHAAcABwAHAAcACAAIAAkACQAJAAkACQAJAAoACgAM
AAwADQANAAwADAAMAAwADAANAA0ADQALAAsACwALAA0ADQANAA0ADQANAA4ADgAOAA4A
DgAOAA8ADwAPAA8ADwAPAA8ADwAPABAAEAAQABAAEAAQABAAEAAQABAAEAARABEAEQAR
ABEAEQARABAAEgASABIAEwATABMAEwATABMAEwATABMAEwATABMAEwAVABUAFQAVABUA
FQAVABUAFQAVABUAFAAWABYAFgAWABQAFAAUABQAFAAUABQAEwATABMAEwATABIAEQAR
AA8ADwAPAA8ADgALAAsACwALAAwACwAKAAoACQAJAAkACQAFAAUABQAFAAUABQAFAAUA
AgACAAIAAgAEAAQAAwADAAMAAwADAAMAAQABAAEAAQADAAMAAwADAAMAAwADAAMAAQAB
AAEAAQADAAMAAwADAAMAAwADAAMAAwADAAMAAwADAAMAAwADAAEAAQABAAEAAwADAAMA
AwADAAMAAwADAAMAAwADAAMAAQABAAEAAQACAAIAAgACAAIAAgACAAIAAgACAAIAAgAC
AAIAAgACAAIAAQABAAIAAgACAAIAAQABAAEAAQABAP//AAAAAP//AAAAAAEAAQD/////
//8AAAAA///////////////////////////+//7////////////+//7//v8AAAAA///+
//7//v/+//7/AAAAAAAAAAD///////////3//f/9//3//f/9//3//v/+//7//v/9////
AAAAAP//+//8//7//v/+//7///////////8AAAAAAQABAAIAAgABAAEAAQABAP//////
//////////////////7//f/7//n/9//1//P/8v/x/+//7//v//H/8v/y//L/8v/y//L/
8v/y//L/8v/z//P/9f/2//f/9//3//f/9//3//f/+P/4//n/9//3//f/+P/4//j/+P/4
//v/+//7//z//P/8//z//f/9//3//f/9//3//v/+//7//v8CAAcADAARABgAGwAdAB4A
IAAgABsAFQANAAIA7v/U/7X/nP+S/5D/kP+S/5n/oP+o/6//sv+1/7r/wf/H/83/0f/V
/97/5P/r//X//P/+/wAAAwAEAAUABQAFAAYABwAHAAcACQAJAAoACgAKAAkACAAHAAkA
CQAKAAoACAAIAAkACQAIAAgACAAIAAoACwALAAsACQAJAAkACQAJAAkACQAJAAkACQAK
AAoADAAMAAwADAALAAsACwALAAsACwALAAsACwAMAAwADAAMAAwADAAMAAwADAAMAAwA
CwALAAsACwANAA0ADQAMAAoACgAKAAsACwALAAsACwAJAAkACQAJAAkACQAJAAkACwAL
AAsACwAJAAkACQAJAAkACQAJAAgABgAGAAYABgAGAAYABgAGAAYABgAGAAUABQAFAAUA
BQAGAAUABQADAAUABQAFAAQAAwADAAMAAwAEAAMAAgACAP///////////f/9//3//f//
//////////7//v/+//7//P/8//v/+//9//3//f/9//3//f/9//3//f/9//3//f/9//3/
/f/9//3//f/9//3///////////////////////3//f/9//3////////////9//3//f/9
/////////////f/9//3//f////////////3//f/9//3//v/+//7//v/8//z//P/8//z/
/P/8//z//P/8//z//P/8//v/+//8//z//P/8//v//f/9//3//f/7//z//P/7//r/+v/7
//v//f/9//3//v/8//v/+//7//v/+//7//v/+//7//v/+v/6//v/+//7//v/+v/6//r/
/P/8//v/+v/6//r/+v/6//r/+v/6//r/+f/5//n/+f/5//n/+f/5//n/+f/5//r/+v/6
//r/+f/7//r/+P/3//j/+P/4//j/+P/5//n/+f/5//z//P/9//3//v/+//3//f/9//3/
+//7//v/+//7//v/+//7//v/+v/5//f/9f/z//H/7//u/+3/6f/p/+n/6//u/+7/7v/u
/+7/7v/u/+7/7P/s/+3/7f/v//D/8f/x//P/8//z//P/8f/y//L/8//1//X/9f/2//b/
9v/2//b/9//3//f/+P/4//j/+P/5//n/+f/5//n/+f/6//r/+v/+//7/AwAKABEAFgAX
ABkAHAAcABoAEwAPAAcA/P/o/8r/qf+Q/4T/gP9+/4L/if+S/5z/o/+k/6n/rv+3/7//
xf/J/8//2P/i/+n/7//2//r//v///wAAAQABAAEAAgADAAMAAwADAAMABAAEAAUABQAF
AAUABQAFAAYABgAGAAYABwAHAAgACAAIAAgABgAHAAcABwAJAAkACQAJAAcABwAHAAcA
CQAJAAoACgAKAAoACgAKAAsACwALAAsACQAJAAkACQAJAAoACgAKAAoACgAKAAoADAAM
AAwADAALAAsACwALAA0ADQANAAwADAAMAAwADQANAA0ADQANAAsACwALAAsACwALAAsA
CwALAAsACwALAAsACwALAAsACwALAAsACgAKAAoACgAKAAoACgAKAAoACgAKAAoACQAJ
AAkACQAJAAoACQAJAAcABwAHAAcABgADAAMAAwADAAQAAwACAAIAAQABAAEAAQD/////
/////////////////v/+//7//v/+//7//f/9//3//f/9//3//f/9//3//f/9//3//f/9
///////////////////////9//3//f/9///////////////////////9//3//f/9//7/
//8AAAEA///////////////////////////////////////////+//7//v/+//7//v/+
//7//v/+//7//v/+//7//v/+//7//f/9//7//v/+//7//f////////////3//v/+//3/
/P/8//3//f/9//3//f/+//7//f/9//3/+//7//v/+//9//3//f/8//r/+//7//v//f/8
//z//P/8//z/+//6//z//P/8//z//P/8//z//P/7//v/+//7//v/+//7//v/+//7//v/
/P/8//z//P/7//v//P/8//v/+//7//v/+//7//v//P/8//z//P/8//3//f/9//3//v/+
//////8AAAAA///////////9//3//f/9//3//f/9//3//f/8//v/+f/3//X/8//x//D/
7//t/+3/7f/v//D/8P/w//D/8P/w//D/8P/y//L/8//z//P/9P/1//X/9f/1//X/9f/1
//b/9v/3//f/9//3//j/+P/4//j/+P/5//n/+f/6//r/+v/6//v/+//7//v/+//9//7/
/v/+/wAAAgAFAAwAFQAaAB0AHwAgACAAHgAdABsAEwAGAPD/0P+t/5T/hP9+/3z/gv+J
/5D/mP+h/6L/pf+s/7X/v//F/8v/0//c/+T/7f/1//j//P8AAAUABAAFAAUABQAGAAcA
BwAHAAcABwAIAAgACQAJAAkACQAJAAkACgAKAAgACAAJAAkACgAKAAoACgAKAAsACwAL
AAsACwALAAsACwALAAsACwALAAsADAAMAAwADAAMAAwADQANAA0ADQANAA0ADQANAA0A
DgAOAA4ADgAOAA4ADgAOAA4ADgAOAA8ADwAPAA8ADwAPAA8ADgAQABAAEAARAA8ADwAP
AA8ADwAPAA8ADwARABEAEQARAA8ADwAPAA8ADwAPAA8ADwARABEAEQAQABAAEAAQABAA
EAAQABAAEAAOAA4ADgANAA0ADQANAA0ADAALAAsACQAJAAkACQAIAAcABwAHAAcABgAF
AAQABAADAAMAAwADAAEAAQABAAEA//////////8AAAAAAAAAAAAAAAD/////////////
////////////////////////////////////////////////////////////////////
/////////////////////f/9//3//f////////////3//f/9//3/////////////////
//////7//v/+//7//v/+//7//v/+//7//v/+//7//v/+//7//v/9//3//v/+//7//v/9
//3//f/9//3//f/+//7//f/8//z//f/9//3//f/9//7//v/9//3//f/7//v/+//7//3/
/f/9//z//P/9//3//f/9//z//P/8//z//P/7//r//P/8//z//P/8//z//P/8//3//f/9
//3//f/9//3//f/7//v/+//8//z//P/8//v/+//8//z/+//7//v/+//7//3//f/+//z/
/P/8//z//f/9//3//f8AAAAAAQABAAAAAAD///////////3//f/9//3//f/9//v/+//7
//r/+f/3//X/8//x/+//7v/t/+3/7f/t/+//8P/w//D/8P/w//D/8P/w//L/8v/z//P/
8//0//X/9f/1//X/9f/1//f/+P/4//n/+f/5//n/+v/6//r/+v/6//v/+//7//z//P/8
//z//f/9//3//f/9//3//v/+//7/AgAGAA0AFAAbACAAIQAhACAAIAAeABsAFQAJAPb/
2P+0/5v/jv+K/4b/iv+Q/5n/nv+i/6H/pP+n/6z/sf+3/7//x//R/9z/5v/v//X//P8A
AAQABwAGAAcABwAHAAgACQAJAAkACQAJAAoACgALAAsACwALAAkACQAKAAoADAAMAA0A
DQAKAAoACgAKAAwADQANAA0ADQANAA0ADQANAA0ADQANAA0ADQAOAA4ADgAOAA4ADgAP
AA8ADwAPAA8ADwAPAA8ADQAOAA4ADgAOAA4ADgAOABAAEAAQABAAEQARABEAEQARABEA
EQAQABAAEAAQABEAEQARABEAEQARABEAEQARABEAEQARABEAEQARABEAEQARABEAEQAR
ABEAEQARABAAEAAQABAAEAAQABAAEAAQABAAEAAQAA8ADwAPAA8ADwAQAA8ADwANAA0A
DQANAAwACQAJAAkACQAIAAcABgAGAAUABQAFAAUAAwADAAMAAwADAAMAAwADAAAAAAAA
AAAAAgACAAEAAQABAAEAAQABAP//////////////////////////////////////////
/////////////////////wEAAQABAAEAAQABAAEAAQD//////////wEAAQABAAEAAQAB
AAEAAQABAAEAAQABAP//////////AAAAAAAAAAAAAAAAAAAAAP7//v/+//7//v/+//7/
/v8AAP////8AAP7//v/+//3////////////9//7//v/9//z//P/9//3//f/9//3//v/+
//3//f/9//3//f/9//3//f/9//3//P/8//3//f/9//3//P/8//z//P/8//v/+v/8//z/
/P/8//z//P/8//z/+//7//v/+//7//v/+//7//v/+//7//z//v/+//7//f/9//z/+v/6
//r/+v/6//3//f/9//3//v/+//////8CAAIAAQABAAEAAQD//////f/9//3//f/9//3/
/f/8//v/+f/3//X/8//x//D/7//t/+3/7f/v//D/8P/w//D/7v/u/+7/7v/w//D/8f/x
//P/9P/1//X/9f/1//X/9f/1//b/9v/3//f/9//3//j/+P/4//j/+P/5//n/+f/6//r/
+v/6//v/+//7//v/+//7//z//P/8//7/AAADAAoAEQAWABsAHQAeAB4AHAAZABUADQAA
APL/2v+7/6D/lP+Q/5D/kP+V/6D/qv+v/7L/tf+6/73/w//J/83/0f/a/+L/6f/x//j/
/v8AAAEAAgADAAMAAwAEAAUABQAFAAUABQAGAAYABQAFAAUABQAHAAcACAAIAAYABgAH
AAcABgAGAAYABgAGAAcABwAHAAkACQAJAAkABwAHAAcABwAHAAcACAAIAAgACAAIAAgA
BwAHAAcABwAJAAkACQAJAAkACgAKAAoACAAIAAgACAAKAAoACgAKAAkACQAJAAkACQAJ
AAkACAAIAAgACAAJAAkACQAJAAkACQAJAAkACQAJAAkACQAJAAcABwAHAAcABwAHAAcA
BwAFAAUABQAEAAYABgAGAAYABAAEAAQABAAGAAYABgAFAAUABQAFAAUABQAFAAYABQAF
AAUABQAEAAMAAwADAAMABAADAAIAAgABAAEAAQABAP/////////////////////+//7/
/v/+//7//v/9//3//f/9//3//f/9//3//f/9//3//f/9//3//f/9//3//f/9//3//f/9
//3//f/9//3//f/9//3//f/9//3//f/9//3//f/9//3//f/9//3//f/9//3//f/9//3/
/f/9//3//f/9//3//f/9//3//f/9//z//P/8//z//P/8//z//P/8//z//P/8//z//P/8
//z//P/7//v//P/8//z//P/7//v/+//7//v/+//8//z/+//6//r/+//7//v/+//7//z/
/P/7//v/+//7//v/+//7//v/+//7//r/+v/7//v/+//7//r/+v/6//r/+v/5//j/+v/6
//r/+v/6//r/+v/6//n/+f/5//n/+f/5//n/+f/5//n/+f/6//r/+v/6//n/+f/6//r/
+f/5//n/+f/5//n/+//6//r/+v/6//r/+v/5//n/+f/5//r/+v/7//v//v/+//3//f/9
//3/+//7//v/+//7//v/+//7//v/+v/5//f/9f/z//H/7//u/+3/6//r/+v/7f/u/+7/
7v/u/+7/7v/u/+7/7v/u/+//7//v//D/8f/x//P/8//z//P/8//0//T/9f/1//X/9f/2
//b/9v/2//b/9//3//f/+P/4//j/+P/5//n/+f/5//n/+//8//z//P/8//7/AwAIAA8A
FgAbABsAHAAeABwAGQAVAA0AAADs/8z/q/+S/4T/fv98/37/hf+O/5b/n/+g/6P/qv+x
/7v/wf/H/8//2P/g/+n/8f/2//r//v///wIAAwADAAMAAgADAAMAAwADAAMABAAEAAUA
BQAFAAUABQAFAAYABgAGAAYABwAHAAYABgAGAAYABgAHAAcABwAHAAcABwAHAAcABwAH
AAcABwAHAAgACAAKAAoACgAKAAkACQAJAAkACwALAAsACwALAAwADAAMAAwADAAMAAwA
CgAKAAoACgALAAsACwALAAkACQAJAAgACQAKAAsADQALAAsACwALAAsACwALAAsACwAL
AAsACwALAAsACwALAAsACwALAAsACwALAAsACgAKAAoACgAKAAoACgAKAAoACgAKAAoA
CQAJAAkACQAJAAgABwAHAAUABQAFAAUABAABAAEAAQABAAIAAQAAAAAA/f/9//3//f/9
//3//f/9//v/+//7//v/+v/6//r/+v/6//r/+f/5//n/+f/5//n/+f/5//n/+f/7//v/
+//7//n/+f/5//n/+f/5//n/+f/5//n/+f/5//v/+//7//v/+f/5//n/+f/5//n/+f/5
//n/+f/5//n/+f/5//n/+f/5//n/+f/5//n/+f/5//n/+f/5//n/+f/4//j/+P/4//j/
+P/4//j/+P/4//j/+P/4//j/+P/4//j/9//3//j/+P/4//j/9//3//f/9//3//f/+P/4
//f/9v/2//f/9//3//f/9//4//j/9//3//f/9f/1//X/9f/1//X/9f/0//T/9f/1//X/
9f/0//T/9P/2//b/9f/0//T/9P/0//T/9P/0//T/9P/z//P/8//z//X/9f/1//X/9f/1
//X/9v/0//T/9P/z//P/9P/0//P/8//z//P/8//z//P/8v/0//T/9P/0//X/9f/1//X/
9v/2//f/9//4//j/9//3//f/9//1//X/9f/1//X/9f/3//f/9//2//P/8f/v/+3/6//p
/+j/5//n/+f/5//p/+j/6P/o/+j/5v/m/+b/5v/o/+j/6f/p/+v/7P/t/+3/7f/t/+3/
7f/t/+7/7v/v/+//7//v//D/7v/u/+7/7v/v/+//7//w//L/8v/y//P/8//z//P/8//z
//T/9P/0//b/+P/9/wQADQASABUAFQAWABYAEgARAA0AAwD0/9r/tv+Z/4T/eP90/3j/
fP+D/4r/kP+R/5D/lf+a/5//pf+t/7X/v//I/9T/3//n/+7/9v/6//n/+P/5//n/+f/8
//3//f/9//3//f/+//7//f/9//3//f/9//3//v/+//7//v///////v/+//7//v/+////
////////////////////////////////AAAAAAAAAAAAAAAAAQABAAEAAQABAAEAAQAB
AAMABAAEAAQABAAEAAQABAACAAIAAgACAAUABQAFAAUABQAFAAUABAAEAAQABAAFAAUA
BQAFAAUABQAFAAUABQAFAAUABQAFAAUABQAFAAUABQAFAAUABQAFAAUABQAEAAQABAAE
AAQABAAEAAQABAAEAAQABAADAAMAAwADAAMAAAD//////f/9//3//f/8//v/+//7//v/
+v/5//j/+P/1//X/9f/1//X/9f/1//X/8//z//P/8//y//L/8v/y//L/8v/x//H/8f/x
//H/8f/v/+//7//v//H/8f/x//H/7//v/+//7//v/+//7//v//H/8f/x//H/7//v/+//
7//v/+//7//v/+//7//v/+//7//v/+//7//v/+//7//v/+//7//v/+//7//v/+//7//v
/+//7//v/+7/7v/u/+7/8P/w//D/8P/u/+7/7v/u//D/8P/w//D/7v/t/+3/7v/u/+7/
7v/t/+3/7f/t/+3/7f/u/+7/7f/u/+7/7//v/+3/7f/t/+7/7v/t/+3/7f/t/+3/7f/t
/+3/7f/t/+z/7P/t/+3/7f/t/+z/7P/s/+7/7v/t/+z/7P/s/+z/7P/q/+r/6v/q/+v/
7f/t/+3/7P/s/+z/7P/s/+//7//v/+//8P/w//H/8f/w//D/7//v/+//7//t/+3/7//v
/+//7//t/+3/7f/s/+v/6f/n/+X/4//h/+D/3//d/93/3f/f/9//3v/d/9z/3v/e/97/
3v/g/+D/4f/h/+H/4v/j/+P/4f/h/+H/4f/i/+T/5f/n/+X/5f/l/+b/5v/m/+b/5v/n
/+f/5//o/+b/5v/m/+f/5//n/+f/5//n/+j/6P/o/+r/8P/5/wIABQAGAAkACwAKAAgA
BgAFAPv/7f/c/77/nP+F/3r/dv90/3b/fv+F/4z/jv+P/5D/lf+a/53/o/+n/63/t//A
/8z/1f/d/+T/6P/q/+3/7f/t/+z/6//s/+3/7f/t/+3/7f/u/+7/7//v/+//7//v/+//
8P/w/+7/7v/v/+//8P/w//D/8P/u/+//7//v//H/8f/x//H/7//v/+//7//v/+//8P/w
//D/8P/w//D/7//v/+//7//v/+//7//v/+//8P/w//D/8P/w//D/8P/w//D/8P/w//H/
8f/x//H/8f/x//H/8P/w//D/8P/x//H/8f/x//H/8f/x//H/8f/v/+//7//v/+//7//v
/+//7f/t/+3/7f/t/+3/7f/s/+7/7v/u/+7/7P/s/+z/7P/s/+z/7P/r/+v/6//r/+v/
7P/r/+v/6f/p/+n/6f/o/+X/5f/l/+X/5v/l/+T/5P/j/+P/4//j/9//3//f/9//3//f
/9//3//g/+D/4P/g/97/3v/d/93/3f/d/93/3f/d/93/3f/d/93/3f/d/93/3f/d/93/
3f/d/93/3f/d/93/3f/d/93/3f/d/93/3f/d/93/3f/d/93/3f/d/93/3f/d/93/3f/b
/9v/2//b/9v/2//b/9v/2f/Z/9n/2f/b/9v/2//b/9r/2v/a/9r/2P/Y/9j/2P/a/9r/
2v/a/9j/2P/Y/9j/2P/X/9f/2P/W/9b/1v/V/9f/1//X/9f/1//Y/9j/1//W/9b/1//X
/9X/1f/V/9b/1v/V/9X/1f/V/9X/1f/V/9X/1f/V/9T/0v/T/9P/0//V/9T/1P/U/9b/
1P/T/w==
         </WaveFormData>
      </LeadData>
      <LeadData>
         <LeadByteCountTotal>10000</LeadByteCountTotal>
         <LeadTimeOffset>0</LeadTimeOffset>
         <LeadSampleCountTotal>5000</LeadSampleCountTotal>
         <LeadAmplitudeUnitsPerBit>4.88</LeadAmplitudeUnitsPerBit>
         <LeadAmplitudeUnits>��V</LeadAmplitudeUnits>
         <LeadHighLimit>2147483647</LeadHighLimit>
         <LeadLowLimit>268435456</LeadLowLimit>
         <LeadID>V2</LeadID>
         <LeadOffsetFirstSample>0</LeadOffsetFirstSample>
         <FirstSampleBaseline>0</FirstSampleBaseline>
         <LeadSampleSize>2</LeadSampleSize>
         <LeadOff>FALSE</LeadOff>
         <BaselineSway>FALSE</BaselineSway>
         <ExcessiveACNoise>FALSE</ExcessiveACNoise>
         <MuscleNoise>FALSE</MuscleNoise>
         <LeadDataCRC32>2090070768</LeadDataCRC32>
         <WaveFormData>
PAA8ADwAPAA9AD4APwBAAEMARABFAEYARgBGAEYARgBIAEgASABIAEYARgBGAEYARABE
AEQARABCAEAAPgA8ADgANgA0ADIALwAsACkAJgAiACAAHgAcABkAFgATABAADgAMAAoA
CAAFAAQAAwACAP///v/9//z/+//6//n/+P/2//b/9v/2//b/9v/2//b/9P/0//T/9P/0
//T/9P/0//T/9P/0//T/9P/0//T/9P/y//L/8v/y//T/9P/0//T/9P/0//T/9P/0//T/
9P/0//T/9P/0//T/9v/2//b/9v/2//b/9v/2//b/9v/2//b/+P/4//j/+P/4//j/+P/4
//j/+P/4//j/+P/4//j/+P/2//b/9v/2//b/9v/2//b/9v/2//b/9v/4//j/+P/4//b/
9v/2//b/9P/0//T/9P/0//T/9P/0//T/9P/0//T/8v/y//L/8v/y//L/8v/y//L/8v/y
//L/8v/y//L/8v/w//D/8P/w//D/8P/w//D/8P/w//D/8P/w//D/8P/w//D/8P/w//D/
8P/w//D/8P/u/+7/7v/u/+7/7v/u/+7/8P/w//D/8P/w//D/8P/x//H/8f/x//H/8v/y
//L/8//x//H/8f/x//P/8//z//P/7//u/+3/7P/t/+z/7P/r/+j/5//m/+b/6f/q/+r/
6//r/+v/6//r/+n/6f/p/+r/7P/s/+z/6//q/+r/6v/q/+r/6v/q/+r/6P/o/+j/6P/r
/+v/6//r/+v/6//s/+z/7P/s/+z/7P/u/+7/7//v/+3/7f/u/+7/7v/s/+7/8v/4/wAA
CwAXACYANwBMAGEAbwB5AIIAhgB7AF4AOQAcAAkA/v/y/9//zP+3/6T/j/91/2X/YP9o
/3P/fv+H/5f/qv+7/8n/2f/i/+r/8P/y//X/9f/2//f/+P/5//v/+//8//3//f/+////
////////AAABAAEAAgACAAQABAAEAAQABAAEAAUABQAHAAcABwAIAAgACAAJAAkACgAK
AAsACwAMAAwADQALAA0ADgAOAA4ADwAPABAAEAASABMAEwAUABUAFgAWABYAGAAZABoA
GwAbABsAHQAcAB0AHgAgACMAJAAlACYAJAAmACgAKQAqACwALQAuADIANAA1ADYAOAA5
ADoAPAA7AD0APgA/AD4AQABBAEEAQwBFAEUARQBEAEQARABEAEYARgBGAEUAQgBBAEAA
PwA+ADsAOgA4ADQAMgAwAC0AKwAoACUAIgAfABwAGQAWABUAEwAQAA0ACAAHAAUAAgAB
AAAA///9//v/+//6//n/9//3//b/9f/1//T/9P/0//T/8//z//P/9P/0//T/9P/0//T/
8//z//P/8//z//P/8//z//P/8//z//P/8//z//P/9P/0//P/8//z//P/8//z//P/9P/0
//T/9P/0//X/9f/0//T/9f/1//X/9f/1//X/9f/1//X/9f/1//X/9f/1//X/9f/1//X/
9f/1//X/9f/1//X/9f/1//X/9f/1//X/9f/0//T/9f/1//X/9f/0//T/9P/0//P/8//z
//P/8//z//P/8//z//P/8//y//L/8v/y//H/8f/x//D/8P/x//H/8P/w//D/8P/w//D/
7//v//D/8P/w/+//7v/t/+//7//v/+//7//v/+//7//v/+7/7v/u/+//7//v/+//7v/u
/+7/7v/s/+z/7P/s/+7/7f/t/+3/7f/t/+3/7f/t/+z/7P/s/+z/7P/u/+7/7v/u/+7/
7v/v/+//7//v/+//8P/w//D/8f/x//H/8f/x//H/8f/x//H/7//u/+3/7P/r/+r/6v/p
/+j/5//m/+b/5//o/+j/6f/p/+n/6f/p/+n/6f/p/+r/6v/q/+r/6f/o/+j/6P/o/+j/
6P/o/+j/6P/o/+j/6P/p/+n/6f/p/+n/6f/q/+r/6v/q/+r/6v/q/+r/6//r/+v/6//s
/+z/7P/q/+z/7v/y//j/AQANABoAKwBCAFUAZwBzAHwAggB9AGQAQwAmAA8A/v/y/+f/
2P/D/67/mf+B/2f/Wv9c/2f/eP+H/5f/qP+5/8f/0//e/+b/7P/u//P/8//0//X/9v/3
//n/+f/6//v/+//8//3//f/9//3//v//////AAAAAAIAAgACAAIAAgACAAMAAwAFAAUA
BQAGAAYABgAHAAcACAAIAAkACQAKAAoACwALAA0ADgAOAA4ADwAPABAADgAQABEAEQAS
ABMAFAAUABYAGAAZABoAGwAbABsAHQAcAB0AHgAgACEAIgAjACQAJgAoACoAKwAsAC4A
LwAwADIANAA1ADYAOAA5ADoAPAA9AD8AQABBAEIARABFAEUARQBHAEcARwBIAEgASABI
AEgASABIAEcARgBFAEQAQwBCAD8APgA8ADoAOAA2ADMALwAsACkAJgAjACAAHQAaABUA
EwAQAA0ACgAJAAcABAADAAIAAQD///v/+//6//n/9//3//b/9f/1//T/9P/0//T/8//z
//P/8v/y//L/8v/y//L/8f/x//H/8f/x//H/8f/x//H/8f/x//H/8f/x//P/9P/0//P/
8f/x//H/8f/x//H/8v/y//L/8v/y//P/8//y//L/8//z//P/8//z//X/9f/1//X/8//z
//P/8//z//P/8//z//P/8//z//P/9f/1//X/9f/z//P/8//z//P/8//y//L/8//z//P/
8//y//L/8v/y//P/8//z//P/8f/x//H/8f/x//H/8f/w//D/8P/w/+//7//v/+7/7v/v
/+//7v/u/+7/7v/u/+7/7f/t/+7/7v/u/+3/7P/r/+3/7f/t/+3/6//r/+v/6//t/+z/
7P/s/+v/6//r/+v/7P/s/+z/7P/s/+z/7P/s/+z/6//r/+v/6//r/+v/6//r/+z/7P/s
/+z/7P/s/+z/7P/s/+z/7P/s/+7/7v/v/+//7//v/+//8P/w//D/8f/x/+//7//v/+//
7//v/+//7f/s/+v/6v/p/+j/6P/n/+b/5//m/+b/5//o/+j/6f/p/+f/5//n/+f/5//n
/+j/6P/o/+j/5//m/+b/5v/m/+b/5v/m/+b/5v/m/+b/5v/n/+f/5//n/+f/5//o/+j/
6P/q/+r/6v/q/+j/6f/p/+n/6f/q/+r/6v/q/+z/7v/0//7/CwAXACoAPwBSAGUAdQCF
AIwAigB3AFYANQAcAAkA+v/u/9//xv+r/5T/ef9d/03/SP9Q/13/bP9//5H/pP+1/8f/
0//g/+r/8P/0//T/8//z//P/9P/1//f/9//4//n/+f/6//3//f/9//3//P/9//3//v/+
/wAAAAAAAAIAAgACAAMAAwAFAAUABQAGAAYABgAHAAcACAAIAAkACwAMAAwADQALAA0A
DgAOABAAEQARABIAEAASABMAEwAUABUAFgAWABYAGAAZABoAHQAdAB0AHwAiACMAJAAm
ACUAJgAnACgAKgAsAC4ALwAyADQANQA2ADgAOgA7ADwAPgA/AEAAQgBDAEUARgBHAEgA
SgBLAEsATQBPAE8ATwBQAFAAUABQAFAAUABQAE8ATgBNAEwASwBKAEcARgBEAEAAPgA8
ADkAMwAwAC0AKgAnACQAIQAeABsAGQAWABMAEAAPAA0ACgAFAAQAAwABAP3//f/8//v/
+//7//r/+f/5//j/+P/4//b/9f/1//X/9P/0//T/9P/0//T/8//z//X/9f/1//X/8//z
//P/8//1//X/9f/1//X/9v/2//X/9//3//f/9//1//X/9v/2//T/9P/0//X/9v/2//f/
+f/3//f/9//3//f/9//3//f/9//3//f/9//3//f/9//3//f/9//3//f/9//3//f/9//3
//f/9//3//X/9f/0//T/9//3//f/9//2//b/9v/2//X/9f/1//X/9f/1//X/9f/z//P/
8//y//T/9P/0//P/8//z//L/8v/x//H/8P/w//D/8P/w//D/7//v//D/8P/w/+//7v/t
/+//7//v/+//8f/x//H/8f/v/+7/7v/u/+3/7f/t/+3/7v/u/+7/7v/u/+7/7v/u/+7/
7f/t/+3/6//u//D/8P/w//D/8P/w//D/8P/w//D/8f/x//H/8f/x//L/8v/y//P/8//z
//P/8//z//H/8f/x/+//7v/t/+z/6//s/+z/6//q/+n/6P/o/+n/6v/q/+v/6//r/+v/
6//r/+v/6//s/+z/7P/s/+v/6v/q/+r/6v/q/+r/6v/q/+r/6v/q/+r/6//r/+v/6//r
/+v/7P/s/+z/7P/s/+z/7P/s/+3/7f/t/+3/7v/u/+7/7P/u//L/+P8AAAsAFQAkADcA
TgBjAHMAfQCGAIoAfwBkAEEAIAANAAAA9P/n/9L/vf+q/5P/e/9n/2L/Zv9x/37/i/+Z
/6j/uf/J/9f/4v/q//D/9P/1//X/9v/3//j/+f/7//v//v//////AAABAAEAAQABAAIA
AwADAAQAAgAEAAQABAAGAAYABgAHAAcACQAJAAkACgAKAAoACwALAAwADAANAAsADAAM
AA0ADQAPABAAEAAQABEAEQASABIAFAAVABUAFgAXABgAGAAYABoAGwAcAB0AHQAdAB8A
IAAhACIAJAAlACYAJwAoACgAKgAsAC0ALAAuAC8AMAAyADQANQA2ADgAOQA6ADwAPQA/
AEAAQQBAAEIAQwBDAEMARQBFAEUARABEAEQARABGAEYARgBFAEQAQwBCAEEAPgA7ADoA
OAA2ADQAMgAvAC0AKgAnACQAIQAeABsAGAAVABMAEAANAAoACQAHAAQAAwACAAEA///9
//3//P/7//n/+f/4//f/9//2//b/9v/2//X/9f/1//T/9P/0//T/9P/0//P/8//z//P/
8//z//X/9f/1//X/9f/1//X/9f/z//T/9P/z//P/8//z//P/8//z//T/9P/0//T/9P/1
//X/9P/0//X/9f/1//X/9f/3//f/9//3//X/9f/1//X/9f/1//X/9f/1//X/9f/1//X/
9f/1//X/9f/1//X/9f/1//X/9P/0//X/9f/1//X/9P/0//T/9P/z//P/8//z//P/8//z
//P/8//z//P/8v/y//L/8v/x//H/8f/w//D/8f/x//D/8P/w//D/8P/w/+//7//w//D/
8P/v/+7/7f/t/+3/7f/t/+3/7f/t/+3/7f/s/+z/7P/t/+3/7f/t/+7/7v/u/+7/7v/u
/+7/7v/s/+v/6//r/+r/6v/q/+r/6v/s/+z/7P/s/+7/7v/v/+//7//v/+//8P/u/+7/
7//v/+//7//v/+//7//v/+//7f/s/+v/6v/p/+j/6P/n/+b/4//i/+L/4//m/+b/5//n
/+f/5//n/+f/5//n/+j/6P/o/+j/5//m/+b/5v/m/+b/5v/m/+b/5v/m/+b/5v/n/+f/
5//n/+f/5//o/+j/6P/q/+r/6v/q/+r/6//r/+v/6f/q/+r/6v/s/+z/7P/0//z/BQAR
ACIANQBKAFsAZwBxAHwAfgBvAFIALwAUAAEA8v/o/9n/xv+x/57/i/9x/1//Wv9g/2//
fP+J/5f/qv+9/8v/1//g/+j/7v/w//H/8f/y//P/9P/1//f/9//4//n/+f/6//3//f/9
//3//P/9//3//v/+/wAAAAAAAAIAAgACAAMAAQADAAMAAwAGAAYABgAHAAcACAAIAAkA
CQAKAAoACwAJAAsADAAMAAwADQANAA4ADgAQABEAEQASABMAFAAUABQAFgAXABgAGQAZ
ABkAGwAcAB0AHgAgACEAIgAjACQAJAAmACgAKQAsAC4ALwAwADAAMgAzADQANgA3ADgA
OgA7AD0APgA/AEAAQgBDAEMAQwBFAEUARQBGAEYARgBGAEQARABEAEMARABDAEIAQQA+
ADsAOgA4ADYANAAyAC8AKwAoACUAIgAdABoAFwAUABMAEQAOAAsACAAHAAUAAgD///7/
/f/7//v/+//6//n/9f/1//T/8//1//T/9P/0//T/8//z//P/8v/y//L/8v/y//L/8f/x
//H/8f/x//H/8f/x//H/8f/x//H/8f/x//H/8v/y//H/8//z//P/8//x//H/8v/y//T/
9P/0//X/8//y//L/8//z//P/8//z//P/8//z//P/8//z//P/8//z//P/8//z//P/8//z
//P/8//z//P/8//z//P/8//z//P/8//y//L/8//z//P/8//y//L/8v/y//H/8f/x//H/
8f/x//H/8f/x//H/8f/w//D/8P/w/+//7//v/+7/7v/v/+//7v/u/+7/7v/u/+7/7f/t
/+7/7v/u/+3/7P/r/+3/7f/t/+3/7f/t/+3/7f/t/+z/7P/s/+3/7f/t/+3/7P/s/+z/
7P/s/+z/7P/s/+z/6//r/+v/6//r/+v/6//r/+z/7P/s/+z/7P/s/+z/7P/s/+z/7P/s
/+3/7f/t/+3/7f/u//D/8P/x//H/7//v/+//7//v/+//7//t/+z/6//q/+n/6P/o/+f/
5v/l/+T/5P/l/+j/6P/p/+n/6f/p/+n/6f/p/+n/6v/q/+r/6v/p/+j/5v/m/+b/5v/m
/+b/5v/m/+j/6P/o/+n/5//n/+f/5//n/+j/6P/o/+j/6P/o/+j/6P/p/+n/6f/p/+r/
6v/q/+r/6v/s//L/+v8FABEAIAAxAEYAWQBpAHcAggCCAHcAWgA5ABwABwD4//D/4//O
/7f/ov+P/3P/X/9W/1z/a/98/4v/nf+u/7//y//X/+D/5v/s//D/8f/x//L/8//0//X/
9//3//j/+f/5//r/+//7//v/+//8//3//f/+//7/AAAAAAAAAAAAAAAAAQABAAMAAwAD
AAQABAAEAAUABQAGAAYABwAHAAgACAAJAAkACwAMAAwADAANAA0ADgAOABAAEQARABIA
EwAUABQAFAAWABcAGAAZABkAGQAbABwAHQAeACAAHwAgACEAIgAkACYAKAApACoALAAt
AC4AMAAyADMANAA2ADcAOAA6ADsAPQA+AD8AQABCAEMAQwBDAEUARQBFAEYARgBGAEYA
RgBGAEYARQBGAEUARABDAEIAPwA+ADwANgA0ADIALwAtACoAJwAkACEAHgAbABgAEwAR
AA4ACwAIAAcABQACAAEAAAD///3/+f/5//j/9//1//X/9P/z//P/8v/y//L/8v/x//H/
8f/w//D/8P/w//D/8P/v/+//7//v/+//7//v/+//7//v/+//7//v/+//7//w//D/7//x
//H/8f/x/+//7//w//D/8v/y//L/8//z//L/8v/z//H/8f/x//H/8f/x//H/8f/x//H/
8f/x//H/8f/x//H/8//z//P/8//z//P/8//z//P/8//z//P/8f/x//D/8P/z//P/8//z
//L/8v/y//L/7//v/+//7//v/+//7//v/+//7//v/+7/7v/u/+7/7f/v/+//7v/u/+//
7//u/+7/7v/u/+7/7v/t/+3/7v/u/+7/7f/s/+v/6//r/+v/6//r/+v/6//r/+v/6v/q
/+r/6//r/+v/6//q/+r/6v/q/+r/6v/q/+r/6v/p/+n/6f/p/+n/6f/p/+n/7P/s/+r/
6v/q/+r/6v/q/+r/6v/s/+z/7f/t/+3/7f/t/+7/7P/s/+3/7f/t/+3/7f/t/+3/7f/t
/+v/7P/r/+r/6f/o/+j/5//m/+X/5P/k/+X/5v/m/+f/5//n/+f/5//n/+f/5//o/+j/
5v/m/+X/5P/m/+b/5v/m/+b/5v/m/+b/5v/m/+b/5//n/+f/5//n/+n/6v/q/+r/6P/o
/+j/6P/o/+n/6f/p/+n/6v/q/+r/7P/u//T//P8GABMAIwA0AEsAYABxAIMAjwCUAIoA
cQBMAC0AGAAHAPr/7P/X/7z/pf+K/2v/U/9L/0z/WP9l/3T/h/+b/6z/v//P/9v/5P/s
/+7/8v/z//P/9P/1//b/9//5//n/+v/7//v//P/9//3//f/9/wAAAQABAAIAAgAEAAQA
BAAEAAQABAAFAAUABwAHAAcACAAIAAgACQALAAwADAANAA0ADgAOAA8ADwARABIAEgAS
ABMAEwAUABQAFgAXABcAGAAZABoAGgAaABwAHQAeACEAIQAhACMAJAAlACYAKAAnACgA
KQAqACwALgAwADEANAA2ADcAOAA6ADwAPQA+AEAAQQBCAEQARQBHAEgASQBKAEwATQBN
AE0ATwBPAE8AUABQAFAAUABSAFIAUgBRAFAATwBOAE0ASgBHAEYARABAAD4APAA5ADMA
MAAtACoAJQAiAB8AHAAbABkAFgATABAADwANAAoABQAEAAMAAQD//////v/9//v/+//6
//n/+f/4//j/+P/2//X/9f/1//b/9v/2//b/9v/2//X/9f/1//X/9f/1//X/9f/1//X/
8//z//P/8//z//T/9P/z//X/9f/1//X/9f/1//b/9v/0//T/9P/1//f/9v/2//f/9//3
//f/9//3//f/9//3//f/9//3//f/9//3//f/9//3//f/9//3//f/9//3//f/9//3//f/
9//3//f/9v/2//f/9//3//f/9P/0//T/9P/1//X/9f/1//P/8//z//P/8//z//P/8v/0
//T/9P/z//P/8//y//L/8f/x//D/8P/w//D/8P/w//H/8f/y//L/8v/x//D/7//v/+//
7//v/+//7//v/+//7//u/+7/7v/v/+//7//v/+7/7v/u/+7/8P/w//D/8P/w/+//7v/u
/+7/7v/u/+7/7v/u/+7/7v/u/+//7//x//H/8f/y//D/8P/x//H/8f/x//H/8f/z//P/
8//x//D/7//u/+3/6v/q/+n/6P/n/+b/5v/n/+j/6P/p/+n/5//n/+f/5//p/+n/6v/q
/+z/7P/r/+r/6P/o/+j/6P/o/+j/6P/o/+j/6P/o/+n/6f/p/+n/6f/p/+r/6v/q/+z/
7P/s/+z/7P/t/+3/7f/r/+z/7P/s/+7/7v/y//b//v8JABUAIgAzAEgAWwBrAHkAhACI
AH8AZgBDACAACwD+//D/4//S/73/rP+X/33/a/9k/2b/b/96/4X/k/+k/7X/xf/V/+D/
6P/u//L/9f/1//b/9//4//n/+//7//z//f/9//7///////////8AAAEAAQACAAIABAAE
AAQABAAEAAQABQAFAAcABwAHAAgACAAIAAkACQAKAAoACwALAAwADAANAAsADQAOAA4A
DgAPAA8AEAAQABIAEwATABQAFQAWABYAFgAYABkAGgAbABsAGwAdAB4AHwAgACIAIQAi
ACMAJAAmACgAKgArACoALAAtAC4AMAAyADMANAA2ADcAOAA6ADkAOwA8AD0APgBAAEEA
QQA/AEEAQQBBAEIAQgBCAEIAQgBCAEIAQQBCAEEAQAA/AD4AOwA6ADgANAAyADAALQAr
ACgAJQAiACEAHgAbABgAFQATABAADQAKAAkABwAEAAEAAAD///3/+//7//r/+f/5//n/
+P/3//X/9P/0//T/9P/z//P/8//y//L/8v/y//L/8v/x//H/8f/x//H/8f/v/+//7//v
/+//7//v/+//8f/y//L/8f/x//H/8f/x//H/8f/y//L/8v/y//L/8//z//L/8v/z//H/
8f/x//H/8f/x//H/8f/z//P/8//z//P/8//z//P/8//z//P/8//z//P/8//z//P/8//z
//P/8//z//L/8v/z//P/8//z//L/8v/y//L/8f/x//H/8f/x//H/8f/x/+//7//v/+7/
8P/w//D/7//v/+//7v/u/+//7//u/+7/7v/u/+7/7v/t/+3/7v/u/+7/7f/s/+v/7f/t
/+3/7f/t/+3/7f/t/+v/6v/q/+r/6//r/+v/6//s/+z/7P/s/+r/6v/q/+r/6v/p/+n/
6f/r/+v/6//r/+n/6v/s/+r/6v/q/+r/6v/q/+r/6v/q/+r/6v/r/+v/7f/t/+3/7v/s
/+z/7f/t/+3/7f/t/+3/7//v/+//7f/s/+v/6v/p/+b/5v/l/+T/4f/g/+D/4f/k/+T/
5f/l/+X/5f/l/+X/5//n/+j/6P/m/+b/5f/k/+T/5P/k/+T/5P/k/+T/5P/k/+T/5P/l
/+X/5f/l/+X/5f/m/+b/5v/m/+b/5v/m/+b/5//n/+f/5//o/+j/6P/o/+j/6v/w//j/
AwAPAB4ALwBGAFkAZwBzAHwAfABvAFQAMwAYAAMA9v/q/9v/yP+x/57/i/9v/1v/VP9a
/2f/dv+F/5f/qP+5/8f/1f/e/+T/6P/s/+//7//w//H/8P/x//P/8//2//f/9//4//n/
+f/5//n/+v/7//v//P/8//7//v/+//7//v/+//////8BAAEAAQAAAAAAAAABAAMABAAE
AAUABQAGAAYABwAHAAkACgAKAAgACQAJAAoADAAOAA8ADwAQABEAEgASABIAFAAVABYA
FQAVABUAFwAYABkAGgAcAB0AHgAfACAAIgAkACYAJwAoACoAKwAsAC4AMAAxADIANAA1
ADYAOAA5ADsAPAA9ADwAPgA/AD8APwBBAEEAQQBEAEQARABEAEQARABEAEMAQgBBAEAA
PwA+ADsAOgA4ADQAMgAwAC0AKQAmACMAIAAdABoAFwAUABEADwAMAAkABgAFAAMAAAD9
//z/+//5//f/9//2//X/8//z//L/8f/v/+7/7v/u/+7/7f/t/+3/7P/s/+z/7P/u/+7/
7f/t/+3/7f/t/+3/7f/t/+3/7f/t/+3/7f/t/+3/7v/u/+3/7f/t/+3/7f/t/+3/7v/u
/+7/7v/u/+//7f/s/+z/7f/v/+//7//v/+//7//v/+//7f/t/+3/7f/t/+3/7f/t/+3/
7f/t/+3/7//v/+//7//t/+3/7f/t/+3/7f/s/+z/7f/t/+3/7f/s/+z/7P/s/+v/6//r
/+v/6//r/+v/6//p/+n/6f/o/+j/6P/o/+f/6f/p/+j/6P/n/+f/5v/m/+b/5v/m/+b/
5f/l/+b/5v/m/+X/5P/j/+X/5f/l/+X/5f/l/+X/5f/l/+T/5P/k/+P/4//j/+P/5P/k
/+T/5P/k/+T/5P/k/+T/4//j/+P/4//j/+P/4//l/+L/4v/k/+T/5P/k/+T/5P/k/+T/
5P/k/+X/5f/l/+X/5f/m/+T/5P/l/+X/5//n/+f/5//n/+f/5//l/+T/4//i/+H/4P/g
/9//3v/f/97/3v/f/97/3v/f/9//3f/d/93/3f/d/93/3v/e/97/3v/d/9z/3P/c/9z/
3P/e/97/3v/e/9z/3P/c/93/3f/d/93/3f/d/97/3v/e/97/3v/e/97/4P/h/+H/4f/f
/+D/4P/g/+D/3v/i/+r/9P///w8AIAA1AEoAWwBpAHcAgAB+AGkASAAnAA4A+f/s/+D/
z/+4/5//iP9r/0//P/88/0L/T/9g/3H/hf+Y/6v/u//J/9T/3P/i/+T/5f/l/+b/5//o
/+n/6//r/+z/7f/t/+7/8f/x//H/8f/y//P/8//0//L/9P/0//T/9v/2//b/9//3//n/
+f/5//r/+v/6//v/+//8//z//f/9//7//v//////AQACAAIAAgADAAMABAAEAAYABwAH
AAoACwAMAAwADAAOAA8AEAARABEAEQATABQAFQAWABgAGQAaABsAHAAeACAAIgAjACQA
JgAnACgAKgAsAC0ALgAwADEAMgA0ADUANwA4ADkAOgA8AD0APQA9AD8APwA/AEAAQABA
AEAAQgBCAEIAQQBAAD8APgA9ADwAOQA4ADYAMAAuACwAKQAlACIAHwAcABcAFAARAA4A
CwAJAAYAAwD+//3/+//4//X/9P/z//H/7//v/+7/7f/r/+v/6v/p/+n/6P/o/+j/5v/l
/+X/5f/k/+T/5P/k/+T/5P/j/+P/4//j/+P/4//j/+P/4//j/+P/4//j/+P/4//k/+T/
4//l/+X/5f/l/+P/4//k/+T/5P/k/+T/5f/l/+T/5P/l/+X/5f/l/+X/5f/l/+X/5f/l
/+X/5f/l/+X/5f/l/+X/5f/l/+X/5f/l/+X/5f/l/+X/5f/l/+X/5f/l/+T/5P/j/+P/
4//j/+T/5P/k/+T/4//j/+P/4//j/+P/4//j/+H/4f/h/+D/4P/g/+D/3//h/+H/4P/g
/+H/4f/g/+D/4P/g/+D/4P/d/93/3v/e/+D/3//e/93/3f/d/93/3f/d/93/3f/d/93/
3v/e/97/3v/c/9z/3P/c/97/3v/e/97/3v/e/9//3//d/93/3f/e/+D/4P/h/+H/4f/h
/+H/4f/g/9//3v/b/93/3f/d/93/2v/a/9n/2P/Z/9j/2P/Z/9n/2P/Y/9f/2f/Z/9n/
2f/Z/9n/2v/a/9j/2P/X/9b/1v/W/9b/1v/Y/9j/2P/Y/9j/2P/Y/9n/1//X/9f/1//Z
/9r/2v/a/9r/2v/a/9r/2P/Z/9n/2f/Z/9r/2v/a/9r/3v/k/+7/9v8BABMAJgA9AFAA
YwBzAH8AhAB6AF0AOAAZAAQA8//k/9b/wf+o/4//dP9X/0H/N/88/0b/T/9e/2//gf+W
/6n/uf/H/9L/2P/c/97/3//f/+D/4f/i/+P/5f/l/+b/5//n/+j/6//r/+v/6//s/+3/
7f/u/+3/7v/t/+z/7v/u/+7/7//x//P/8//z//L/8v/y//P/8//0//T/9f/3//j/+P/5
//n/+//8//z//P/9//3//v/+/wAAAQABAAIAAwAEAAQAAgAEAAUABgAJAAkACQALAAwA
DQAOABAAEQASABMAFAASABQAFgAXABoAHAAdAB4AIgAkACUAJgAmACcAKAAqACsALQAu
AC8ALgAwADEAMQAxADMAMwAzADQANAA0ADQANAA0ADQAMwAyADEAMAAvACwAKQAoACYA
IAAeABwAGQATABAADQAKAAcABAABAP7//f/7//j/9f/w/+//7f/q/+f/5v/l/+P/4f/h
/+D/3//f/9//3v/d/9v/2v/a/9r/2v/Z/9n/2f/Y/9j/2P/Y/9j/2P/X/9f/1//X/9f/
1//X/9f/1//X/9X/1f/V/9X/1f/W/9b/1f/X/9f/1//X/9f/1//Y/9j/1v/W/9b/1//Z
/9j/2P/Z/9f/1//X/9f/1//X/9f/1//X/9f/1//X/9f/1//X/9f/1//X/9f/1//X/9f/
1//X/9f/1//X/9f/1//X/9b/1v/W/9X/1P/T/9P/1P/V/9b/1f/V/9X/1f/T/9P/0//T
/9H/0f/R/9D/0P/Q/9D/z//R/9H/0P/Q/9H/0f/Q/9D/zv/O/87/zv/N/83/zv/O/87/
z//O/w==
         </WaveFormData>
      </LeadData>
      <LeadData>
         <LeadByteCountTotal>10000</LeadByteCountTotal>
         <LeadTimeOffset>0</LeadTimeOffset>
         <LeadSampleCountTotal>5000</LeadSampleCountTotal>
         <LeadAmplitudeUnitsPerBit>4.88</LeadAmplitudeUnitsPerBit>
         <LeadAmplitudeUnits>��V</LeadAmplitudeUnits>
         <LeadHighLimit>2147483647</LeadHighLimit>
         <LeadLowLimit>268435456</LeadLowLimit>
         <LeadID>V3</LeadID>
         <LeadOffsetFirstSample>0</LeadOffsetFirstSample>
         <FirstSampleBaseline>0</FirstSampleBaseline>
         <LeadSampleSize>2</LeadSampleSize>
         <LeadOff>FALSE</LeadOff>
         <BaselineSway>FALSE</BaselineSway>
         <ExcessiveACNoise>FALSE</ExcessiveACNoise>
         <MuscleNoise>FALSE</MuscleNoise>
         <LeadDataCRC32>1135926806</LeadDataCRC32>
         <WaveFormData>
RABEAEQARABHAEgASQBKAE0ATgBPAFAAUgBSAFIAUgBUAFQAVABUAFQAVABUAFQAUwBS
AFEAUABOAEwASgBIAEMAQAA9ADoANQAyAC8ALAAnACQAIQAeABoAFgASAA4ACQAGAAMA
AAD+//z/+v/4//b/9P/y//D/7//u/+3/7P/q/+r/6v/q/+j/6P/o/+j/5v/m/+b/5v/m
/+b/5v/m/+j/6P/o/+j/6P/o/+j/6P/m/+b/5v/m/+b/5v/m/+b/6P/o/+j/6P/o/+j/
6P/o/+j/6P/o/+j/6v/q/+r/6v/q/+r/6v/q/+r/6v/q/+r/7P/s/+z/7P/s/+z/7P/s
/+7/7v/u/+7/7v/u/+7/7v/u/+7/7v/u/+z/7P/s/+z/7P/s/+z/7P/s/+z/7P/s/+r/
6v/q/+r/6v/q/+r/6v/q/+r/6v/q/+j/6P/o/+j/6P/o/+j/6P/o/+j/6P/o/+j/6P/o
/+j/6P/o/+j/6P/m/+b/5v/m/+b/5v/m/+b/5v/m/+b/5v/m/+b/5v/m/+b/5v/m/+b/
5v/m/+b/5v/k/+T/5P/k/+T/5P/k/+T/5v/n/+f/5//o/+j/6v/r/+v/6//r/+v/6//s
/+z/7P/r/+v/6//r/+3/7P/s/+z/6v/q/+n/6f/r/+v/6v/p/+b/5f/j/+P/5v/o/+j/
6P/o/+f/5//n/+X/5P/k/+T/5f/l/+X/5f/l/+T/5P/k/+H/4P/g/9//3//f/9//3//h
/+H/4P/g/+P/4//k/+T/4//j/+P/4//k/+T/5P/k/+X/5f/l/+X/5f/l/+b/6v/x//v/
BwAUACUAOwBZAHwAmQC0AMgA2QDbAM0AsgCfAJIAgwBxAFgANAAJAOD/sf+C/13/S/9O
/1v/Zv9x/4L/mf+r/77/z//a/+P/6v/s/+7/7//w//H/8v/z//T/9f/2//f/9//4//j/
+P/5//n/+//8//3//f///wAAAQABAP//AAABAAEAAQADAAQABAAGAAYABwAIAAcACAAI
AAkACgAKAAsADAANAA4ADgAPABAAEAAQABIAEgAUABQAFQAUABUAFwAYABsAHAAdAB4A
HQAfACAAIgAjACQAJQAnACoAKgArACwALwAxADMANQA3ADgAOgA9AD8AQQBDAEYASABK
AEsATgBQAFIAVABWAFcAWgBaAFsAWwBcAFwAXQBeAF8AXwBeAGAAYABgAGAAXABbAFoA
WQBXAFUAUgBPAEwASQBGAEEAPQA5ADUAMQAvACsAJwAjACAAHAAYABUAEQANAAsACAAF
AAIAAQD///z//P/8//z/+P/3//b/9v/3//b/9f/1//L/8v/x//H/8//z//P/8//y//L/
8v/y//L/8v/y//H/8f/x//L/8v/w/+//7//v//H/8f/x//H/8f/x//H/8f/x//H/8v/y
//L/8v/y//L/8v/z//P/8//z//P/8//z//P/9P/0//T/9P/0//T/9P/0//T/9P/1//X/
9f/1//X/8//z//P/8//1//X/9f/1//X/9f/1//X/9f/1//X/9f/1//X/9f/0//T/9P/0
//L/8v/z//P/8v/y//L/8v/x//P/8//z//P/8f/x//D/8P/w//D/7//v/+//7v/u/+7/
7v/u/+7/7v/u/+7/7f/t/+3/7f/s/+z/7v/u/+7/7v/u/+7/7f/t/+3/7f/t/+3/6//r
/+v/7P/s/+z/7P/s/+z/6//r/+v/6//r/+v/6//r/+z/7P/s/+z/7P/r/+v/6//s/+z/
7v/v/+//7//v/+//7//w//D/8P/x//H/8f/x//H/8P/w//D/8P/w/+//7//v/+//7v/t
/+z/6f/n/+f/6P/s/+z/7P/s/+n/6f/p/+n/6P/o/+j/5//p/+n/6f/n/+T/5P/k/+L/
4v/j/+P/4//j/+P/4//j/+P/4v/i/+P/4//k/+T/4//j/+P/4//k/+T/5P/k/+X/5f/l
/+X/5f/l/+b/6P/t//P//f8KABsALwBLAGoAiwCmAL4A0QDXAM0AvACtAKAAkQCDAHQA
WAAvAAIA1f+i/3H/Uf9G/1H/Yv9x/4L/l/+r/7z/yf/Y/+H/6P/q/+z/7f/u/+//8P/x
//L/8//0//X/9f/2//b/9v/3//f/+f/6//v/+//9//7///////3//v////////8BAAIA
AgACAAIAAwAEAAMABAAEAAUACAAIAAkACgAJAAoACgALAAwADAAMAA4AEAASABIAEwAS
ABMAFQAWABcAGAAZABoAGwAdAB4AIAAfACAAIQAjACgAKAApACoAKwAtAC8AMQA1ADYA
OAA7ADsAPQA/AEIARABGAEcASgBOAFAAUgBUAFMAVgBWAFcAWwBcAFwAXQBeAF8AXwBe
AF4AXgBeAF4AXgBdAFwAWwBZAFcAVABRAE4ASwBIAEMAPwA7ADcAMwAxAC0AKQAlACAA
HAAYABUAEQANAAsACAAFAAIAAQD///v/+v/5//j/9v/1//T/9P/z//L/8f/x//D/8P/v
/+//7//v/+//7//u/+7/7v/u/+z/7P/s/+v/7f/t/+7/7v/u/+3/7f/t/+//7//v/+//
7f/t/+3/7f/t/+3/7v/u//D/8P/w//D/7v/v/+//7//v/+//7//v/+//8P/w//D/8P/w
//D/8P/w//D/8P/x//H/8f/x//H/8f/x//H/8f/x//H/8f/x/+//7//v/+//8f/x//H/
8f/v/+//7//u//D/8P/w/+7/7v/v/+//7v/u/+7/7v/t/+3/7f/t/+3/7f/t/+z/7P/s
/+z/6//r/+v/6v/q/+r/6v/q/+r/6v/q/+r/6f/p/+n/6f/o/+j/6P/o/+j/6P/o/+j/
5//n/+f/5//n/+f/6f/p/+n/6v/o/+j/6P/o/+r/6f/p/+n/6P/n/+b/5f/l/+X/6P/m
/+b/5v/m/+b/5v/n/+f/5//o/+j/6v/r/+v/7f/t/+3/7f/u/+7/7v/v/+3/7f/t/+3/
7v/u/+7/7v/s/+v/6//r/+v/6v/p/+j/6f/n/+f/6P/q/+r/6v/q/+f/5//n/+f/6P/o
/+j/5//l/+X/5f/j/+T/5P/k/+L/4P/h/+H/4f/h/+H/4f/h/+H/4P/g/+H/4f/i/+L/
4f/j/+P/4//k/+L/4v/i/+P/4//j/+P/4//j/+b/6v/v//n/BQAUACkARQBlAIYAowC+
ANQA3wDdAMkAtgCnAJYAhwB1AFgALAD9/87/mf9m/0P/M/86/0n/WP9r/4D/k/+n/7r/
y//Y/+P/6P/s/+v/6//r/+v/7P/t/+7/7//w//H/8f/y//L/8v/z//P/9f/2//f/9//3
//j/+f/5//n/+v/7//v/+//9//7//v/+//7///8AAAEAAgACAAMABAAEAAUABgAHAAgA
CAAJAAoACgAKAAwADAAOAA4ADwAQABEAEwAUABUAFgAXABgAGQAbABwAHgAfACAAIQAj
ACYAJgAnACgALQAvADEAMwA1ADYAOAA7AD0APwBBAEQASABKAEsATgBQAFIAVABWAFcA
WgBaAFsAXQBeAF4AXwBgAGEAYQBgAGAAYABgAGAAXgBdAFwAWwBbAFkAVgBTAE4ASwBI
AEMAPwA7ADcAMwAvACsAJwAjACAAHAAYABUAEQANAAsACAADAAAA///9//n/+P/3//b/
9v/1//T/9P/x//D/7//v/+7/7v/t/+3/7f/t/+3/7f/s/+z/7P/s/+r/6v/q/+n/5//n
/+j/6P/q/+n/6f/p/+n/6f/p/+n/6//r/+v/6//r/+v/7P/s/+v/6v/p/+j/6f/r/+z/
7f/r/+v/6//r/+v/7P/s/+z/7P/s/+z/7P/s/+z/7P/t/+v/6//r/+v/6//r/+v/6//r
/+v/6//r/+n/6f/p/+n/6//r/+v/6//r/+v/6//q/+j/6P/o/+b/6P/p/+n/6P/o/+j/
6P/n/+f/5//n/+f/6f/p/+j/6P/o/+j/5//n/+X/5P/k/+T/5P/k/+T/5P/k/+T/4//j
/+X/5f/k/+T/5v/m/+b/5v/k/+T/4//j/+P/4//j/+P/4//j/+P/5P/i/+L/4v/i/+T/
4//j/+P/3//i/+T/5P/k/+T/5f/l/+X/5v/m/+j/6f/p/+n/6f/p/+n/6v/q/+r/6//r
/+v/6//r/+j/6P/o/+j/6v/p/+n/6f/r/+r/6f/o/+X/4//j/+T/5v/m/+b/5v/l/+X/
5f/l/+T/5P/k/+P/5f/l/+X/4//g/+D/4P/e/97/3//f/9//3//f/9//3//f/97/3v/f
/+H/4v/i/+H/3//f/9//4P/i/+L/4v/j/+H/4f/h/+H/4f/k/+j/7f/3/wEAEAAhADsA
WQB6AJcAsgDIANcA2wDNALYAowCUAIcAdQBeADwAEQDo/7n/iP9f/0v/SP9R/2D/b/+A
/4//o/+2/8n/1v/h/+b/6P/q/+v/7P/t/+z/7f/u/+//8f/z//T/9v/0//T/9f/1//f/
+P/5//n/+f/6//v/+//7//z//f/9//3///8AAAAAAAAAAAEAAgABAAIAAgADAAQABAAF
AAYABwAIAAgACQAKAAoACgAMAAwADgAOAA8AEgATABUAFgAXABgAGQAaABkAGwAcAB4A
HwAgACEAIwAoACgAKQAqAC0ALwAxADMAMwA0ADYAOQA7AD0APwBCAEQARgBHAEoATABO
AFAAUgBTAFYAVgBXAFkAWgBaAFsAWgBbAFsAWgBcAFwAXABcAFoAWQBYAFcAUwBRAE4A
SwBKAEcARAA/ADsANwAzAC8ALQApACUAIQAeABoAFgATAA0ACQAHAAQAAwAAAP///f/5
//j/9//2//T/8//y//L/8f/w/+//7//w//D/7//v/+3/7f/t/+3/7P/s/+z/7P/s/+z/
7P/r/+3/7f/u/+7/7P/r/+v/6//r/+v/6//r/+v/6//r/+v/6f/p/+r/6v/s/+z/7P/s
/+z/7f/t/+3/7f/t/+3/7f/v//D/8P/w//D/8P/w//D/8P/w//D/8f/v/+//7//v//H/
8f/x//H/8f/x//H/8f/x//H/8f/x//H/8f/x//H/8f/x//H/8P/w//D/8P/u/+7/7//v
/+7/7v/u/+7/7f/t/+3/7f/t/+3/7f/s/+z/7P/s/+v/6//r/+r/6v/q/+r/6v/q/+r/
6v/q/+n/6f/p/+n/6P/o/+r/6v/q/+r/6P/o/+f/5//p/+n/6f/p/+f/5//n/+j/6P/o
/+j/6P/o/+f/5f/l/+b/5v/m/+b/5v/n/+f/5//o/+j/6v/r/+v/6//r/+v/6//s/+z/
7P/t/+3/7f/t/+3/7P/s/+z/7P/s/+v/6//r/+v/6v/p/+j/5f/j/+P/5P/o/+j/6P/o
/+f/5//n/+f/5v/m/+b/5f/l/+X/5f/j/+L/4v/i/+D/4P/h/+H/4f/h/+H/4f/h/+P/
4v/i/+P/4//k/+T/4//j/+P/4//k/+T/5P/k/+X/5f/l/+X/5f/n/+b/6v/x//n/AwAS
ACMAPQBbAHgAlQCuAMQA0wDRAMUAsACfAJQAhQBzAF4AOgAPAOT/tf+E/13/S/9M/1n/
Zv91/4b/m/+v/8D/z//a/+X/6P/q/+z/7f/u/+//8P/x//L/8//0//X/9f/2//j/+P/5
//n/+f/6//v/+//7//z//f/9//3//v///////f///wAAAAACAAIAAwAEAAUABgAGAAcA
CAAIAAkACgALAAwADAANAA4ADgAOABAAEAASABIAEwASABMAFQAWABcAGAAZABoAGwAd
AB4AIAAhACIAIwAlACgAKAApACoALQAvADEAMwA1ADYAOAA7AD0APwBBAEQARgBIAEkA
TABOAFAAUgBUAFUAWABYAFkAWwBcAFwAXQBeAF8AXwBeAFwAXABcAFwAXABbAFoAWQBX
AFUAUgBPAEwASQBGAEEAOwA3ADMALwArACcAIwAfABwAGAAUABEADwALAAkABgADAAAA
///9//n/+P/3//b/8v/x//D/8P/x//D/7//v/+7/7v/t/+3/7f/t/+3/7f/s/+z/7P/s
/+7/7v/u/+3/7f/t/+7/7v/s/+v/6//r/+3/7f/t/+3/7f/t/+3/7f/r/+v/7P/s/+7/
7v/u/+7/7v/v/+//7//v/+//7//v/+//8P/w//D/7v/u/+7/7v/u/+7/7v/v/+//7//v
/+//8f/x//H/8f/x//H/8f/x//H/8f/x//H/8f/x//H/8f/x//H/8f/w//D/8P/w/+7/
7v/v/+//7v/u/+7/7v/t/+3/7f/t/+3/7f/t/+z/7P/s/+z/6//r/+v/6v/q/+r/6v/q
/+r/6v/o/+j/5//n/+n/6f/o/+j/6P/o/+j/6P/o/+j/5//n/+n/6f/p/+n/5//n/+f/
6P/m/+b/5v/m/+b/5f/l/+X/5//n/+f/5//n/+f/6P/m/+b/5v/m/+f/5//n/+j/6P/q
/+v/6//r/+v/6//r/+z/7P/s/+3/7f/t/+3/7f/s/+z/7P/s/+z/6//r/+v/6//q/+n/
6P/l/+P/4//k/+j/6P/o/+j/5//n/+f/5//k/+T/5P/j/+X/5f/l/+P/4v/i/+L/4P/g
/+H/4f/h/9//3//f/9//3//e/97/3//f/+D/4P/f/+H/4f/h/+L/4P/g/+D/4f/h/+H/
4f/h/+P/4v/k/+v/8////wwAHQA1AFEAcACPAKwAwgDRANMAxwC0AKUAmACJAH0AaABE
ABcA7P+9/4j/Xf9F/0T/U/9k/3X/iP+d/63/vv/N/9j/3//k/+j/6P/p/+r/6//s/+3/
7v/v//D/8f/x//L/9P/0//X/9f/1//b/9//3//f/+P/5//n/+f/6//v/+//5//v//P/8
//7//v///wAA//8AAAAAAQACAAIAAwAEAAUABgAGAAcACgAKAAoADAAKAAwADAANAA4A
DwARABIAEwAUABUAFgAXABkAGgAcAB0AHgAfACEAJAAkACUAJgApACsALQAvADEAMgA0
ADcAOQA7AD0AQABCAEQARQBIAEoATABOAFAAUQBUAFQAVQBXAFgAWABZAFoAWwBbAFoA
XABcAFwAXABaAFkAWABXAFUAUwBQAE0ASgBHAEQAPwA7ADcAMwAvACsAJwAjAB8AHAAY
ABQAEQAPAAsACQAGAAEA/v/9//v/9//2//X/9P/y//H/8P/w/+//7v/t/+3/7P/s/+v/
6//r/+v/6//r/+j/6P/o/+j/6v/q/+r/6f/p/+n/6v/q/+r/6f/p/+n/6f/p/+n/6f/p
/+n/6f/p/+v/6//s/+z/7P/s/+z/7P/q/+v/6//r/+3/7f/t/+3/6//s/+z/7P/s/+z/
7P/s/+z/7P/s/+3/7f/t/+3/7f/t/+3/7f/t/+3/7f/t/+3/6//r/+v/6//r/+v/6//r
/+v/6//r/+r/6v/q/+r/6P/q/+v/6//q/+r/6v/q/+n/6f/p/+n/6f/n/+f/5v/m/+j/
6P/n/+f/5//m/+b/5v/m/+b/5v/m/+b/5v/l/+X/5f/l/+T/5P/m/+b/5v/m/+b/5v/l
/+X/5f/l/+X/5f/l/+X/5f/m/+T/5P/k/+T/5P/j/+P/4//j/+P/4//j/+P/5f/m/+T/
5P/k/+T/5f/l/+X/5v/m/+j/6f/p/+n/6f/p/+n/6v/q/+r/6//r/+v/6//r/+r/6v/q
/+r/6v/p/+n/6f/p/+j/5//m/+X/4//j/+T/5v/m/+b/5v/l/+X/5f/l/+T/5P/k/+P/
4f/h/+H/3//f/+D/4f/g/+D/4f/h/+H/3//f/9//3//f/97/3v/f/9//4P/g/9//3//f
/9//4P/g/+D/4P/h/9//3//f/9//4f/k/+r/8//9/wsAHAA1AFEAdQCWALMAzADeAOMA
2QDDALIAoQCQAH8AaQBCABQA5f+0/33/UP85/zX/Pv9L/1z/cf+I/5v/rf/A/8//2P/h
/+T/6P/o/+n/6v/r/+z/7f/u/+//7v/v/+//8P/y//L/8//z//P/9P/1//X/9//4//n/
+f/5//r/+//7//v//f/+//7//v/+////AAD//wAAAAABAAQABAAFAAYABwAIAAgACQAK
AAoACgAMAAwADgAOAA8AEAARABMAFAAXABgAGQAaABsAHQAeACAAIQAiACMAJQAmACYA
JwAoACsALQAvADEANAA2ADkAPQA9AD8AQQBEAEYASABJAEwATgBQAFIAVABXAFoAWgBb
AFsAXABcAF0AXgBfAF8AXgBgAGAAYABgAFwAWwBaAFkAVwBVAFIATwBMAEkARgBBADsA
NwAzAC8AKQAlACEAHQAcABgAFAARAA0ACQAHAAQA///8//v/+f/3//b/9f/0//D/7//u
/+7/7f/s/+v/6//s/+z/6//r/+v/6//r/+v/6v/q/+r/6v/q/+r/6v/p/+n/6f/q/+r/
6v/p/+n/6f/p/+n/6f/p/+n/6f/p/+n/6f/p/+r/6v/q/+r/6v/q/+z/7f/t/+3/7f/t
/+3/7f/t/+7/7v/u/+7/7v/u/+7/7v/u/+7/7//v/+//7//v/+//7//v/+//7//v/+//
7//v/+//7//v/+3/7f/t/+3/7f/t/+3/7P/s/+z/7P/q/+r/6//r/+r/6v/q/+r/6f/p
/+n/6f/p/+n/6f/o/+j/5//m/+T/4//k/+T/5f/m/+j/6P/o/+j/5v/m/+X/5f/l/+X/
5P/k/+T/5P/k/+T/4v/i/+H/4f/h/+H/4f/h/+H/4f/h/+L/5P/k/+T/5P/k/+P/4v/i
/+L/4v/i/+P/4//j/+T/5P/m/+f/5//p/+n/6f/p/+j/6P/o/+n/6//r/+v/6//q/+r/
6v/q/+r/6f/p/+n/5//m/+X/5P/j/+H/4f/i/+T/5P/k/+T/4f/h/+H/4f/i/+L/4v/h
/+P/4//j/+H/4P/g/+D/3v/e/9//3//f/9//3//f/9//3//e/97/3//d/97/3v/d/9//
3//f/+D/4P/g/+D/4f/j/+P/4//j/+P/5P/m/+3/9f///wwAHQA1AE8AbgCPAKwAwgDT
ANcAzQC2AJ8AkgCDAHEAXAA8ABUA7P/B/4z/Y/9L/0b/Tf9a/2f/eP+L/6H/tP/F/9L/
3f/i/+T/6P/p/+r/6//u/+//8P/x//L/8//z//T/9P/0//X/9f/3//j/+f/5//n/+v/7
//v/+//8//3//f/9////AAAAAAAAAAABAAIABQAGAAYABwAGAAYABwAIAAkACgAKAAsA
DgAOAA4AEAAOABAAEAARABIAEwAVABYAFQAWABcAGAAbAB0AHgAgACEAIgAjACUAJgAm
ACcAKAArAC0ALwAxADMANAA2ADkAOwA9AD8AQgBGAEgASQBMAEwATgBQAFIAUwBWAFYA
VwBZAFoAWgBbAFwAXQBdAFwAXABcAFwAXABaAFkAWABXAFcAVQBSAE8ATABJAEYAQQA9
ADkANQAxAC8AKwAnACMAIAAcABgAFQATAA8ADQAKAAcABAADAAEA/f/8//v/+v/4//f/
9v/2//P/8v/x//H/8P/w/+//7//v/+//7//v/+7/7v/u/+7/7v/u/+7/7f/t/+3/7v/u
/+7/7f/t/+3/7f/t/+3/7f/t/+3/7f/t/+3/7f/u/+7/7v/u/+7/7v/u/+//7//v/+//
7//v/+//7//w//D/8P/w//D/8P/w//D/8P/w//H/8f/x//H/8f/x//H/8f/x//H/8f/x
//H/8f/x//H/8f/x//H/8f/x//H/8f/x//D/8P/w//D/7v/u/+//7//u/+7/7v/u/+3/
7f/t/+3/7f/t/+3/7P/s/+z/7P/r/+v/6//q/+r/6v/q/+r/6v/q/+r/6v/p/+n/6f/p
/+j/6P/o/+j/6P/o/+j/6P/n/+f/6f/p/+n/6f/p/+n/6f/q/+j/6P/o/+j/6P/n/+f/
5//n/+f/5//n/+f/6f/o/+j/5v/m/+b/5v/p/+n/6f/q/+j/6v/r/+v/6//r/+v/6//s
/+z/7P/t/+3/7f/t/+3/7P/s/+z/7P/s/+v/6//r/+v/6v/p/+j/5f/j/+P/5P/o/+j/
6P/o/+f/5//n/+f/6P/o/+j/5//l/+X/5f/j/+L/4v/i/+D/4P/h/+H/4f/h/+H/4f/h
/+P/4v/i/+P/4f/i/+L/4f/h/+H/4f/i/+T/5P/k/+X/5f/l/+X/5f/l/+T/6P/t//f/
AwAQACEANwBVAHQAkQCsAMIA0QDTAMUAtAClAJgAiQB7AGQAQgAXAOz/vf+K/1//R/9G
/1P/ZP91/4j/m/+t/77/z//c/+P/5v/q/+z/7f/u/+//7v/v//D/8f/y//P/8//0//T/
9P/1//X/9//4//n/+f/5//r/+//7//v//P/9//3//f///wAAAAD+//7///8AAAEAAgAC
AAMABAAEAAUABgAHAAgACAAJAAoACgAKAAwADgAQABAAEQASABMAFQAWABUAFgAXABgA
GQAbABwAHgAfACAAIQAjACYAJgAnACgAKQArAC0ALwAxADIANAA3ADsAPQA/AEIAQgBE
AEUASABKAEwATgBQAFEAVABUAFUAVwBYAFgAWQBaAFsAWwBaAFwAXABcAFwAWgBZAFgA
VwBVAFMAUABNAEoARwBEAD8AOwA3ADMALwArACcAIwAfAB4AGgAWABMADQAJAAcABAAB
AP7//f/7//n/+P/3//b/8v/x//D/8P/v/+7/7f/t/+z/7P/r/+v/6f/p/+n/6f/q/+r/
6v/q/+r/6v/q/+n/6f/p/+r/6v/q/+n/6f/p/+n/6f/p/+n/6f/p/+n/6f/p/+n/6v/q
/+r/6v/q/+r/6v/r/+v/6//t/+3/7f/t/+v/7P/s/+z/7P/s/+z/7P/s/+z/7P/t/+3/
7f/t/+3/7f/t/+3/7f/t/+3/7f/t/+3/7f/t/+3/7f/t/+3/7f/r/+v/6//q/+z/7P/s
/+r/6v/r/+v/6v/q/+r/6v/p/+n/6f/p/+n/5//n/+b/5v/m/+b/5f/l/+f/5v/m/+b/
5v/m/+b/5v/m/+b/5f/l/+X/5f/k/+T/5P/k/+T/5P/k/+T/4//j/+P/4//j/+P/4//j
/+P/5P/i/+L/4v/i/+L/4f/h/+H/4//j/+P/4//j/+H/4v/i/+L/4v/i/+P/4//j/+T/
4v/k/+X/5f/n/+f/5//n/+b/5v/m/+f/6f/p/+n/6f/o/+j/6P/o/+j/5//n/+f/5//m
/+X/5P/l/+P/4//k/+T/5P/k/+T/4f/h/+H/4f/g/+D/4P/f/9//3//f/93/3P/c/9z/
2v/a/9v/2//b/9v/2//b/9v/2//a/9r/2//b/9z/3P/b/93/3f/d/97/3v/e/97/3//f
/9//3//f/9//3v/k/+v/9f8BABIAJwBBAGEAgACdALgAzADXANMAwQCwAJ8AjAB/AG8A
UgAmAPX/yP+T/2D/O/8t/zT/Q/9S/2X/ev+P/6P/uP/H/9T/3f/i/+T/5P/l/+b/5//o
/+n/6v/r/+z/7f/t/+7/8P/w//H/8f/x//L/8//z//P/9P/1//X/9f/2//f/9//3//n/
+v/6//r/+v/7//z//f/+//7///8AAAAAAQACAAMABAAEAAUACAAIAAgACgAIAAoACgAL
AA4ADwARABIAEwAUABUAFgAXABkAGgAcAB0AHgAfACEAJAAkACUAJgApACsALQAvADEA
MgA0ADcAOQA7AD0AQABCAEQARQBIAEoATABOAFAAUQBUAFQAVQBXAFgAWABZAFoAWwBb
AFoAXABcAFwAXABaAFkAWABXAFUAUwBQAE0ASgBHAEQAPwA7ADcAMwAvACsAJwAjAB8A
GgAWABIADwALAAcABQACAP///P/7//n/8//y//H/8P/u/+3/7P/s/+3/7P/r/+v/6v/q
/+n/6f/n/+f/5//n/+b/5v/m/+b/5v/m/+b/5f/l/+X/5v/m/+b/5f/l/+X/5f/l/+X/
5f/l/+X/5f/l/+X/5f/m/+b/6P/o/+j/6P/m/+f/5//n/+n/6f/p/+n/6P/o/+f/5v/o
/+j/6P/o/+j/6P/o/+n/6f/p/+n/6f/p/+n/6f/p/+n/6f/p/+n/6f/p/+n/6f/n/+f/
5//n/+f/5//n/+b/5v/m/+b/5P/m/+f/5//m/+T/5P/k/+P/4//j/+P/4//l/+X/5P/k
/+T/5P/j/+P/4//i/+L/4v/g/+D/4P/g/+L/4v/h/+H/4f/h/+D/4P/i/+L/4v/i/+D/
4P/h/+H/4P/g/+D/4P/g/+P/4//j/+T/4//k/+T/4//j/+P/4//j/+b/5v/m/+f/5f/l
/+X/5f/k/+T/5P/k/+X/5f/m/+f/5//m/+X/5P/l/+P/4//k/+X/5P/j/+L/4f/h/+H/
4f/g/+D/4P/f/97/3f/c/9n/2v/a/9r/2P/a/9v/2//b/9n/2f/Z/9n/2f/Y/9j/2f/Z
/9r/2v/Z/9n/2f/Z/9r/2v/a/9r/2//Z/9n/2f/Z/93/4P/o//H/+f8FABgAMQBPAHEA
kgCvAMgA2ADdANEAuwCoAJkAiABzAFkANAAGANf/pv9x/0b/L/8t/zb/Q/9Q/2X/eP+P
/6X/uP/H/9T/2//e/+D/4v/j/+T/5f/k/+X/5v/n/+j/6f/p/+r/7P/s/+3/7f/v//D/
8f/x//H/8v/z//P/8//0//X/9f/3//n/+v/6//r/+v/7//z//f/+//7///8AAAAAAQAC
AAMABAAEAAUABgAGAAYACAAIAAoACgALAAwADQAPABAADwAQABEAEgAVABcAGAAaAB0A
HgAfACEAJgAmACcAKAApACsALQAvADEAMgA0ADcAOwA9AD8AQgBEAEYARwBKAEwATgBQ
AFIAUwBWAFYAVwBXAFgAWABZAFoAWwBbAFoAWgBaAFoAWgBYAFcAVgBVAFEATwBMAEkA
RABBAD4AOQAzAC8AKwAnACMAHwAbABcAFgASAA4ACwAFAAEA///8//f/9P/z//H/7//u
/+3/7P/s/+v/6v/q/+n/6P/n/+f/5v/m/+X/5f/j/+P/4//j/+T/5P/k/+T/5P/k/+T/
4//h/+H/4v/i/+L/4f/h/+H/4f/h/+H/4f/j/+P/4//j/+H/4f/i/+L/4v/i/+L/4v/i
/+P/4//j/+P/4//j/+P/5f/m/+b/5v/m/+b/5v/m/+T/5P/k/+X/5//n/+f/5//n/+f/
5//n/+f/5//n/+f/5//n/+f/5//m/+X/5P/j/+T/5f/m/+b/5v/m/+b/5P/k/+X/5f/k
/+L/4v/i/+H/4f/h/+H/4f/j/+P/4v/i/+D/4P/f/9//3//e/97/3v/e/97/3v/e/+D/
4P/f/w==
         </WaveFormData>
      </LeadData>
      <LeadData>
         <LeadByteCountTotal>10000</LeadByteCountTotal>
         <LeadTimeOffset>0</LeadTimeOffset>
         <LeadSampleCountTotal>5000</LeadSampleCountTotal>
         <LeadAmplitudeUnitsPerBit>4.88</LeadAmplitudeUnitsPerBit>
         <LeadAmplitudeUnits>��V</LeadAmplitudeUnits>
         <LeadHighLimit>2147483647</LeadHighLimit>
         <LeadLowLimit>268435456</LeadLowLimit>
         <LeadID>V4</LeadID>
         <LeadOffsetFirstSample>0</LeadOffsetFirstSample>
         <FirstSampleBaseline>0</FirstSampleBaseline>
         <LeadSampleSize>2</LeadSampleSize>
         <LeadOff>FALSE</LeadOff>
         <BaselineSway>FALSE</BaselineSway>
         <ExcessiveACNoise>FALSE</ExcessiveACNoise>
         <MuscleNoise>FALSE</MuscleNoise>
         <LeadDataCRC32>1368090322</LeadDataCRC32>
         <WaveFormData>
8P/w//D/8P/x//L/8//0//f/+P/5//r//P/8//z//P/+//7//v/+/wAAAAAAAAAA/f/8
//v/+v/3//b/9f/0//H/7v/r/+j/5P/g/9z/2P/T/9D/zf/K/8b/wv++/7r/tf+y/6//
rP+o/6b/pP+i/6D/nv+c/5r/mP+W/5T/kv+R/5D/j/+O/47/jv+O/47/jv+O/47/jv+O
/47/jv+O/47/jv+O/47/jf+M/4v/iv+I/4j/iP+I/4r/iv+K/4r/iv+K/4r/iv+K/4r/
iv+K/4r/iv+K/4r/i/+M/43/jv+Q/5D/kP+Q/5L/kv+S/5L/lP+U/5T/lP+S/5L/kv+S
/5T/lP+U/5T/kv+S/5L/kv+U/5T/lP+U/5L/kv+S/5L/lP+U/5T/lP+V/5b/l/+Y/5b/
lv+W/5b/lP+U/5T/lP+U/5T/lP+U/5P/kv+R/5D/kv+S/5L/kv+S/5L/kv+S/5T/lP+U
/5T/lv+W/5b/lv+W/5b/lv+W/5j/mP+Y/5j/mP+Y/5j/mP+Y/5j/mP+Y/5r/mv+a/5r/
mv+a/5r/mv+c/5z/nP+c/57/nv+e/57/n/+g/6H/ov+h/6P/o/+l/6f/p/+n/6j/qf+r
/6z/rv+s/6z/rP+s/63/rv+v/7D/sP+w/7D/sP+x/7T/s/+z/7X/s/+y/7L/tP+3/7n/
uv+7/7r/uv+6/7r/uf+4/7j/uv+6/7n/uP+5/7n/uf+5/7f/t/+3/7b/uP+4/7f/t/+4
/7j/uf+6/7z/vP+9/73/v/+//7//wP/C/8L/wv/C/8X/xf/F/8X/xf/E/8b/yv/Q/9j/
5P/z/wcAIQBEAGwAlwC+AOIABAEdASoBLQEwATABIwEMAeYAsABxAC4A6P+o/3T/Vf9O
/1f/Yf9q/3n/jv+g/7P/w//P/9f/3P/d/9//4P/g/+D/5P/k/+T/5P/o/+n/6f/p/+v/
7P/t/+//8P/x//H/8f/0//b/9//3//n/+f/6//r/+v/8//z//P/9////AAACAAIAAwAD
AAUABgAHAAkADAAMAAwADQAOABAAEAARABIAEwAUABQAFQAYABgAGQAaABsAHQAeAB8A
IgAjACQAJQAoACkAKgArAC4AMAAxADIANgA3ADkAOwA/AEEAQwBFAEcASQBMAE4AUQBU
AFcAWgBcAF4AXwBhAGMAZgBoAGgAawBuAG8AcABvAHAAcABwAHEAcQBxAHEAbwBuAG0A
bABrAGgAZgBkAGAAXQBaAFcAUwBPAEsARwBDAD8AOwA4ADYAMwAvACwAKAAkACIAHwAb
ABkAFwAUABMAEgAQAA8ADAAMAAwACwAKAAkACAAIAAcABgAGAAcABwAGAAYABgAGAAYA
BgAFAAUABQAFAAUABQAFAAUABQAFAAQABAAEAAUABQAFAAUABQAFAAUABQAFAAUABQAF
AAUABQAGAAYABwAHAAcACAAIAAgACAAIAAgACAAIAAkACQAJAAkACQAJAAoACgAKAAoA
CgAKAAoACgAKAAoACgAKAAoACwALAAsACgAKAAoADAAMAAwADAAMAAwADAAMAAwACwAL
AAsACwALAAoACgAKAAoACgAJAAkACQAJAAkACQAJAAgACAAIAAcABwAHAAgACAAIAAgA
CAAIAAgACAAGAAYABQAEAAYABgAGAAYABgAHAAcABgAGAAcABwAGAAYABgAGAAYABgAG
AAYABgAGAAYABgAGAAYABgAGAAYABQAFAAYABgAGAAQABgAGAAYABgAGAAYABgAHAAkA
CQALAAsACwALAAwADAALAAsADAAMAA4ADgAOAA4ADgAOAA4ADgAOAA4ADgAOABAADgAN
AA0ACwAKAAoACwANAA4ADgAOAAwACwAKAAoACQAIAAgACAAIAAcABgAGAAMAAgABAAEA
AQABAAAAAAAAAP///////wAAAAAAAAAAAAABAAEAAQABAAEAAgACAAAAAAAAAAEAAQAB
AAEAAQACAAIABAAIAAwAFgAhADEASQBoAIwAtwDeAAIBJAE/AU4BWQFgAWQBXQFOATQB
BgHHAIQAQAD8/7z/i/94/3v/if+U/6P/tP/G/9f/5//z//3/AAADAAUABgAGAAYACAAI
AAgACAAKAAsACwALAAwADAAMAA0ADgAPAA8ADwAOABAAEQARABEAEQASABIAEgAUABQA
FAAUABUAFQAWABgAGQAZABsAGwAbABwAHgAeAB4AHwAgACAAIAAhACIAIwAkACQAJQAm
ACYAJwAoACkAKwAsAC0ALAAtAC4ALwAwADEAMgAzADgAOgA7ADwAPAA9AD8AQQBFAEcA
SQBLAEsATQBQAFIAUwBWAFkAXABeAGAAYQBjAGUAaABqAGoAawBuAG8AcABxAHIAcgBy
AHMAcwBzAHMAcQBwAG8AbgBvAGwAagBoAGYAYwBgAF0AWQBVAFEATQBJAEUAQQA+ADoA
NwAzADAALAAoACYAIwAfAB0AGwAYABUAFAASABEADAAMAAwACwAMAAsACgAKAAkACAAI
AAkACQAIAAgACAAIAAgACAAHAAUABQAFAAUABQAFAAUABQAFAAQABAAEAAcABwAHAAcA
BQAFAAUABQAFAAUABQAFAAUABQAGAAYABwAHAAcACAAIAAgACAAIAAgACAAIAAkACQAJ
AAkACQAJAAoACgAKAAoACgAKAAoACgAKAAoACgAIAAgACQAJAAkACAAIAAgACAAIAAgA
CAAIAAgACAAIAAoACQAJAAkABwAHAAYABgAGAAYABgAFAAUABQAFAAUABQAFAAQABAAG
AAUABQAFAAQABAAEAAQABAAEAAQABAAGAAYABQAEAAQABAAEAAQABgAHAAcABgAEAAUA
BQAEAAYABgAGAAYABgAGAAYABgAGAAYABgAGAAgACAAIAAgABQAFAAYABgAGAAYACAAI
AAgABgAGAAYABgAIAAgACAAJAAsACwANAA0ADQANAA4ADgAPAA8AEAAQABAAEAAQABAA
EAAQABAAEAAQABAAEAAQABAADgANAA0ADQAMAAwADQAPABAAEAAQAAwACwAKAAoACwAK
AAoACgAKAAkACAAIAAcABgAFAAUABQAFAAQABAAEAAMAAwADAAQABAAEAAQABAAFAAUA
BQAFAAUABgAGAAYABgAGAAcABQAFAAUABQAGAAgADAAQABYAIgAzAEkAZwCMALYA3wAE
ASYBQgFXAV4BYwFmAV4BSwEyAQQBxgB9ADoA9v+2/4j/cf9y/3v/h/+Y/6n/uv/O/9//
7//7/wMACAAJAAoACgAJAAgACgAKAAoACgAMAA0ADQANAA4ADgAOAA8AEAARABEAEQAS
ABQAFQAVABMAEwAUABQAFAAWABYAFgAWABcAFwAYABoAGwAbAB0AHQAdAB4AIAAgACAA
IQAiACIAIgAjACQAIwAkACQAJQAmACYAJwAoACkAKwAsAC0ALgAvADAAMQAyADMANAA1
ADYAOAA5ADoAPgA/AEEAQwBFAEcASQBLAE0ATwBSAFQAVgBYAFoAXABeAGAAYQBjAGMA
ZgBoAGgAZwBqAGsAbABrAGwAbABsAGsAawBrAGsAaQBoAGcAZgBjAGAAXgBcAFYAUwBQ
AE0ARwBDAD8AOwA3ADMALwAsACYAIwAfABwAFgASABAADQAIAAUAAgD+//n/+P/2//X/
9P/0//T/8//w/+//7v/u/+z/6v/p/+n/5//m/+b/5v/k/+T/5P/j/+P/4//j/+P/4f/h
/+H/4f/j/+L/4v/i/+D/3//e/93/3v/f/+D/4f/f/9//3//f/97/3f/d/9z/3//f/9//
4P/e/97/3v/e/93/3P/b/9v/2//b/9v/2//Z/9r/2v/a/9r/2v/a/9r/2v/a/9r/2v/Y
/9j/2f/Z/9f/1v/W/9b/1v/W/9b/1v/U/9T/1P/U/9L/0f/R/9H/0f/R/9D/0P/Q/9D/
0P/P/8//z//P/8//zf/N/8z/zP/M/8v/y//L/8n/yP/H/8b/xv/G/8b/xv/G/8b/xf/E
/8T/xP/E/8T/xP/F/8X/xP/C/8P/w//C/8L/wv/C/8L/wP/A/8D/wP++/77/vv++/77/
vv++/77/vf+8/7z/vP+8/7z/vP+8/7z/vf+9/73/v/+//73/vf++/77/v/+//8D/wP/A
/8D/wP/A/7//vv+9/7z/vv++/77/vv/A/77/vf+9/7v/uv+6/7v/u/+8/7z/vP+8/7v/
uv+6/7f/tv+2/7b/tv+1/7T/tP+x/7D/r/+v/67/rf+r/6r/qv+p/6n/qf+o/6j/qP+o
/6r/q/+r/6v/q/+r/6z/rP+s/6z/rP+t/63/rf+t/63/rP+s/67/tP+6/8T/0f/l////
IgBMAHMAmAC8AN4A9wAGAQ0BEAEQAQMB7gDKAJIAUQAOAMr/hP9K/yf/HP8h/yn/Nv9F
/1T/ZP93/4f/lf+d/6D/o/+j/6T/pP+k/6X/pP+j/6L/pP+l/6X/pf+k/6T/pP+l/6b/
p/+n/6f/qP+q/6v/q/+p/6n/qv+q/6r/rP+s/6z/rP+t/63/rv+s/63/rf+v/63/rf+u
/7D/sP+w/7H/sv+y/7L/s/+0/7P/tP+0/7X/uP+4/7n/uv+5/7v/vP+9/77/v//A/8H/
xP/F/8b/x//I/8r/y//M/9D/0f/T/9X/1//Z/9v/3f/d/9//4v/k/+n/7P/v//L/9P/2
//f/+f/7//7/AAAAAP//AgADAAQABAAEAAMAAgAFAAUABQAFAAMAAgABAAAA///8//r/
+P/2//P/8P/t/+n/5f/h/93/2f/V/9H/zv/K/8f/w//A/7z/uP+2/7P/sf+v/63/qv+p
/6j/pv+l/6L/ov+i/6H/of+h/6H/ov+i/6L/o/+l/6X/pP+k/6T/pv+m/6b/pf+n/6f/
p/+n/6n/qf+p/6n/qv+q/6v/rP+t/63/rf+t/63/rf+t/63/rv+v/7D/sf+z/7P/tP+0
/7b/t/+4/7r/uv+6/7r/uv+8/7z/vP+9/7//v/+//7//wf/C/8L/wv/E/8T/xP/E/8X/
xv/H/8j/yP/I/8n/yf/K/8r/y//M/87/zv/O/87/zv/O/87/zv/Q/8//z//P/8//z//O
/87/0P/Q/9D/z//R/9H/0f/R/9H/0f/Q/9D/0v/R/9H/0f/Q/9D/0P/Q/9D/0P/Q/9D/
0f/S/9L/0v/S/9L/0v/S/9T/1f/V/9T/1v/X/9f/1v/W/9b/1v/W/9j/2P/Y/9j/2v/a
/9r/2v/c/9z/2P/a/9r/2v/a/9r/2v/b/9z/3f/f/+P/4//l/+X/5//n/+j/6P/p/+n/
6v/q/+z/7P/s/+z/7v/u/+7/7v/w//D/8P/w//L/8P/v/+//7f/s/+z/7f/v//D/8P/w
/+//7//v//D/8f/w//D/8P/w/+//7v/u/+//7v/t/+3/7f/t/+z/7P/s/+v/6//r/+z/
7P/s/+z/7v/v/+//7//v/+//8P/w//D/8P/w//H/8//z//P/8//0//T/9v/8/wIADAAb
AC8ASQBsAJQAuwDiAAYBKAE9AUwBUwFaAVoBTQE2ARQB3ACZAFgAFADQ/5j/ef9y/3v/
g/+Q/6H/sv/G/9f/5f/v//n//P/9//3//v/+//7/AgACAAIAAgACAAMAAwADAAYABgAG
AAcACAAJAAkACQAIAAoACwALAA0ADQAOAA4ADgAQABAAEAAQABEAEQASABIAEwATABUA
FQAVABYAGAAaABoAGwAcABwAHAAdAB4AHwAgACAAIQAkACQAJQAmACUAJwAoACkAKgAr
ACwALQAwADEAMgAzADYAOAA5ADoAPAA9AD8AQQBFAEcASQBLAE0ATwBSAFQAVQBYAFsA
XgBiAGQAZQBnAGkAbABuAG4AbwByAHMAdAB3AHgAeAB4AHcAdwB3AHcAdQB0AHMAcgBx
AG4AbABqAGYAYwBgAF0AWQBVAFEATQBJAEUAQQA+ADwAOQA1ADIALAAoACYAIwAfAB0A
GwAYABYAFgAVABUAEQAQAA8ADQAMAAsACgAKAAsACgAKAAsACQAIAAgACAAIAAgACAAH
AAcABwAHAAcABwAHAAcABwAHAAYABgAGAAUABQAFAAUABwAHAAcABwAFAAUABQAFAAYA
BwAJAAoACQAJAAkACgAKAAoACgAKAAoACgAKAAsACQAJAAkACQAJAAoACgAKAAoACgAK
AAoACgAKAAoACgAKAAoACwALAAkACAAIAAgACAAIAAgACAAIAAgACAAIAAoACQAJAAkA
CQAJAAgACAAIAAgACAAHAAkACQAJAAkABwAHAAYABgAIAAcABwAHAAYABgAGAAYABgAG
AAYABgAEAAQAAwACAAQABAAEAAQAAgADAAMAAgACAAMAAwACAAIAAgACAAIAAgACAAIA
AgACAAIAAgACAAIAAgACAAIAAQABAAIAAgACAAAAAgACAAIAAgACAAIAAgACAAMABQAF
AAcABwAHAAcACAAIAAkACQAKAAoACgAKAAoACgAKAAoACgAKAAoACgAKAAoADAAKAAkA
CQAFAAQABAAFAAcACAAIAAgABgAFAAQABAADAAIAAgACAAQAAwACAAIA///+//3//f/9
//3//P/8//z/+//7//v/+v/6//r/+v/6//v/+//7//n/+f/6//r/+v/6//r/+//7//v/
+//7//z//P/+/wIACgASAB8AMQBLAGwAlAC9AOQACAEoAT8BTAFTAVwBXAFRAT4BHgHm
AKEAXgAcANb/nP95/3D/ef+F/5L/pf+2/8b/1//l//H/9f/6//3//f/+//7//v8AAAAA
AAAAAAIAAwADAAMABgAGAAYABwAIAAkACQAJAAoADAANAA0ACwALAAwADAAOABAAEAAQ
ABAAEQARABIAEgATABMAFQAVABUAFgAYABoAGgAbABwAHAAcAB0AHgAdAB4AHgAfACAA
IAAhACIAIwAlACYAJwAoACkAKgArACwALQAuAC8AMAAyADMANAA4ADkAOwA9AD8AQQBD
AEUARwBJAEwATgBPAFIAVQBYAFoAXABdAF8AYQBkAGYAZgBnAGoAawBsAG0AbgBuAG4A
bQBtAG0AbQBtAGwAawBqAGkAZgBkAGIAXgBbAFgAVQBTAE8ASwBHAEMAPwA7ADgANAAx
AC0AKgAmACIAIAAdABkAFwAVABIADQAMAAoACQAGAAYABgAFAAYABQAEAAQAAwACAAIA
AwABAAAAAAAAAAAAAAAAAP//AQABAAEAAQD//////////wEAAAAAAAAAAQABAAEAAQD/
////////////////////AQABAAIAAgABAAEAAQACAAIAAgACAAIAAgACAAIAAwADAAMA
AwADAAEAAgACAAIABAAEAAQABAACAAIAAgACAAIAAgADAAMAAwACAAIAAgACAAIAAgAC
AAIAAgACAAIABAADAAMAAwADAAMAAgACAAQABAAEAAMAAQABAAEAAQD//////v/+////
//8AAAEAAAAAAAAAAAAAAAAAAAAAAAAAAAD///7/AAAAAAAAAAAAAAEAAQAAAP7/////
//7//v/+//7//v/+//7//v/+//7//v/+//7//v/+//7//v/9//3//v/+//z//v/+//7/
/v/+//7//v/+//7///8DAAMABQAFAAMAAwAEAAQAAwADAAQABAAEAAQABAAEAAQABAAE
AAQABgAGAAYABgAGAAQAAwADAAEAAAAAAAEAAwAEAAQABAACAAEAAAAAAP///v/+//7/
/P/7//r/+v/7//r/+f/5//n/+f/4//j/9v/1//X/9f/y//L/8v/y//T/9f/1//X/8//z
//T/9P/y//L/8v/z//P/8//z//P/9P/4//z/AgAMABgAKQBBAGEAiACyANkAAAEgATgB
RQFKAU0BSgE8ASUBAAHGAIIAPQD6/7j/gP9e/1P/WP9h/3H/gv+T/6T/tv/J/9X/3//j
/+b/6f/p/+r/6v/q/+r/6v/q/+r/6v/r/+v/6//q/+r/6v/r/+z/7f/t/+3/7v/w//H/
8f/x//H/8v/y//D/8v/y//L/8P/x//H/8v/w//H/8f/z//H/8f/y//T/8v/y//P/9P/y
//L/8//0//P/9P/0//X/9P/0//X/9v/3//n/+v/7//z//f/+////AAABAAIAAwAFAAYA
BgAGAAoACwANAA8AEgAVABgAGwAbAB0AIAAiACMAJgApACwALgAwADEAMwAzADYAOAA4
ADcAOgA7ADwAOwA8ADwAPAA9AD0APQA9ADkAOAA3ADYANQAyADAALgAqACcAJAAhABoA
FQAQAAsABQABAP3/+v/2//P/7//s/+j/5P/i/9//2f/X/9X/0v/P/87/zP/L/8b/xv/G
/8X/wv/B/8D/wP+9/7z/vP+9/7//vv++/77/vP+8/7z/u/+7/7v/u/+7/7v/u/+7/7v/
uf+4/7j/uP+5/7n/uf+5/7v/u/+7/7v/u/+7/7v/u/+5/7n/uv+6/7n/uf+5/7r/uP+4
/7j/uP+4/7j/uP+5/7f/t/+3/7f/t/+4/7j/uP+6/7r/uv+6/7j/uP+4/7j/uP+4/7n/
uf+5/7j/uP+4/7j/uP+4/7j/uP+4/7j/uP+4/7f/t/+3/7n/uf+4/7j/uP+4/7j/t/+3
/7f/t/+3/7f/t/+2/7b/tf+z/7L/sf+x/7L/s/+0/7b/tv+2/7b/tv+2/7X/tP+y/7L/
sv+y/7L/s/+z/7L/sf+x/7D/rv+s/6z/rP+s/67/rv+u/67/sP+w/7D/sP+w/67/rP+s
/6z/rP+s/67/rv+u/6//sP+v/7D/r/+x/7H/sv+y/7L/sf+x/7D/sP+w/7D/sP+w/7D/
sP+w/7D/sP+w/7D/sv+w/6//r/+v/67/rv+v/7D/sP+v/67/rP+r/6r/qv+r/6r/qv+q
/6r/qf+o/6j/p/+m/6X/pf+j/6P/ov+i/6L/of+h/6H/oP+g/6D/oP+g/6H/of+h/6H/
of+i/6L/ov+i/6L/o/+l/6X/pf+l/6T/pv+o/6z/sv+8/8n/2//z/xIAOgBlAIwAsADS
AO0A/gADAQgBCgEBAeoAygCaAFsAGADU/4z/Tv8n/xr/Hf8n/zD/Qf9U/2b/d/+H/5X/
n/+k/6X/p/+o/6j/qP+q/6r/qv+q/67/r/+v/6//sP+w/7D/sf+y/7P/s/+z/7T/tv+3
/7f/uf+5/7r/uv+8/77/vv++/77/v/+//8D/wv/D/8P/xf/D/8P/xP/G/8b/xv/H/8j/
yv/K/8v/zP/N/87/zv/P/9D/0P/R/9L/1f/X/9j/2f/b/93/3//h/+T/5f/m/+f/6f/q
/+r/6v/t/+//8v/1//j/+//+/wEABQAHAAoADAAPABIAFQAYABoAHAAdAB8AIwAmACgA
KAApACwALQAuADEAMgAyADIAMwAzADMAMwAyADIAMgAyADMAMAAuACwAKgAnACQAIQAd
ABkAFQARAA8ACwAHAAQAAgD///v/+P/2//L/8P/t/+n/5//l/+L/4f/g/97/3f/c/9z/
3P/b/9r/2f/Y/9j/2P/Y/9n/2//d/9z/3P/c/9z/3P/c/9v/2//b/9v/2//b/9v/2//b
/93/3P/c/9z/3//f/9//3//f/9//3//f/+H/4f/h/+H/4//j/+T/5P/n/+f/5//o/+j/
6P/o/+j/6v/q/+r/6//t/+3/7f/t/+//8P/w//D/8P/w//D/8P/y//L/8v/y//T/9P/1
//X/9//2//b/9v/4//j/+P/4//j/+P/4//j/+P/3//f/9//3//f/9v/2//j/+P/4//f/
9//3//f/9//5//n/+P/4//j/9//3//f/9//4//n/+v/6//r/+v/6//z//P/7//r//P/8
//z//P/8//3//f/8//r/+//7//r/+//8//3//v/8//z//P/8//7//v/+//7//v/+//7/
/v/9//3//v/+//7/AAAAAAAAAAAAAAAAAAACAAIAAgADAAMAAwAFAAUABwAHAAgACAAH
AAcACAAIAAoACgAKAAoACgAKAAoACgAKAAoACgAKAAwACgAJAAkABwAGAAYABwAJAAoA
CgAKAAoACQAIAAgABwAGAAYABgAGAAUABAAEAAMAAgABAAEA//////7//v/+//3//f/9
//z//P/8//z//v//////////////AAAAAAAAAAAAAAEAAQABAAEAAQAAAAIABAAIABAA
GgAnADkAUQB0AJwAxQDqAA4BLgFFAVYBXQFkAWQBWwFGASQB8ACtAGoAJgDg/6b/gf92
/3//i/+a/6n/vP/M/93/7f/5////AgADAAUABgAGAAYABgAGAAYABgAKAAsACwALAAwA
DAAMAA0ADgAPAA8ADwAQABIAEwATABMAEwAUABQAFAAWABYAFgAWABcAFwAYABgAGQAZ
ABsAGwAbABwAHgAeAB4AHwAgACAAIAAhACIAIwAkACQAJQAoACgAKQAqACsALQAuAC8A
LgAvADAAMQA0ADUANgA3ADgAOgA7ADwAQABBAEMARQBHAEkASwBNAE8AUQBUAFYAVwBa
AF0AYABiAGQAZQBnAGcAagBsAGwAbwByAHMAdABzAHQAdAB0AHUAdQB1AHUAdQB0AHMA
cgBxAG4AbABqAGgAZQBiAF8AWwBXAFMATwBLAEcAQwBAAD4AOwA3ADQAMAAsACoAJwAj
ACEAHwAcABkAGAAWABUAEAAQABAADwAOAA0ADAAMAAsACgAKAAsACQAIAAgACAAKAAoA
CgAJAAkACQAJAAkACQAJAAkACQAJAAgACAAIAAkACQAJAAkACQAJAAkACQAJAAkACQAJ
AAkACQAKAAoACQAJAAkACgAKAAoACgAKAAwADAAMAA0ADQANAA0ADQALAAwADAAMAAwA
DAAMAAwADAAMAAwADAAMAAwADQANAA0ADAAMAAwACgAKAAoACgAKAAoACgAKAAoACQAJ
AAkACQAJAAgACAAIAAgACAAHAAcABwAHAAcABwAHAAYABgAGAAUABQAFAAQABAAEAAQA
BAAEAAQABAAGAAYABQAEAAQABAAEAAQABAAFAAUABAAEAAUABQAEAAQABAAEAAQABAAE
AAQABAAEAAQABAAEAAIAAgACAAIAAQABAAIAAgACAAAAAAAAAAAAAAAAAAIAAgACAAMA
AwADAAUABQAFAAUABgAGAAcABwAIAAgACAAIAAgACAAGAAYABgAGAAgACAAIAAgACgAI
AAcABwAHAAYABgAHAAcACAAIAAgABgAFAAQABAADAAIAAgACAAQAAwACAAIA///+//3/
/f///////v/+//z/+//7//v//P/8//z//P/6//v/+//7//v/+//8//z//v/+//7/////
//////////7//v8CAAgAEAAcACsAQwBfAIIArADTAPgAGgE4AUsBUgFZAVwBUgFBASgB
+gC6AHMAMADq/6z/fv9n/2b/cf99/47/of+y/8T/1//n//P/+f/+////AAAAAP///v8A
AAAAAAAAAAIAAwADAAMABAAEAAQABQAGAAcABwAHAAgACgALAAsACwALAAwADAAMAA4A
DgAOAA4ADwAPABAAEAARABEAEwATABMAFAAWABYAFgAXABgAFgAWABcAGAAZABoAGgAb
AB4AHgAfACAAIQAjACQAJQAkACUAJgAnACkAKwAtAC8AMAAyADMANAA4ADkAOwA9AD8A
QQBDAEUARwBJAEwATgBRAFQAVwBaAFwAXgBfAGEAYwBmAGgAaABrAG4AbwBwAG8AcABw
AHAAcQBxAHEAcQBvAG4AbQBsAGsAaABmAGQAYABdAFoAVwBTAE8ASwBHAEMAPwA7ADgA
MgAvACsAKAAkACAAHgAbABkAFwAVABIADwAOAAwACwAIAAgACAAHAAQAAwACAAIAAQAA
AAAAAQD///7//v/+//7//v/+//3//////////////////////wEAAAAAAAAAAQABAAEA
AQABAAEAAQABAAEAAQABAAEA/////wAAAAABAAEAAQACAAIAAgACAAIAAgACAAIAAwAB
AAEAAQABAAEAAgACAAIAAgACAAIAAgAAAAAAAAAAAAAAAAABAAEAAQAAAAAAAAD+//7/
/v/+//z//P/8//z/+v/5//n/+f/5//n/+P/4//j/+P/4//f/9f/1//X/9f/z//P/8v/y
//L/8f/x//H/7v/u/+7/7v/u/+7/7v/u/+3/7P/q/+j/6P/o/+j/6P/m/+f/5//m/+b/
5//n/+b/5P/k/+T/5P/k/+T/5P/k/+X/5f/j/+P/4f/h/+H/4v/i/+P/4//k/+T/4v/i
/+L/4v/g/+D/4P/g/+L/4v/i/+L/5P/i/+H/4f/f/97/3v/f/97/3v/d/9z/2P/X/9b/
1v/V/9T/1P/U/9P/0f/P/87/zf/M/8v/y//N/83/zP/M/8r/yf/J/8n/yP/I/8j/yP/I
/8n/yf/J/8f/x//I/8j/yP/I/8j/yf/I/8f/xv/F/8j/zP/Q/9r/4P/s////GQA5AGIA
jAC1ANgA9gAQAR8BIgEjASIBEgH3ANAAmABUAA8AzP+K/1T/NP8r/y7/Nf9B/1L/Zf94
/47/n/+t/7f/u/+8/7//v//A/8D/wP/A/8D/wP/A/8L/w//D/8P/wv/C/8L/w//E/8X/
xf/F/8b/yP/J/8n/yf/J/8r/yv/M/87/zv/O/8z/zf/N/87/zP/N/83/z//R/9H/0v/U
/9L/0v/T/9T/0v/S/9P/1P/V/9b/1v/X/9j/2P/Z/9r/2f/b/9z/3f/f/+H/4//l/+j/
6f/q/+v/7P/u/+//8P/y//P/9f/3//n/+//9////AwAFAAgACgALAA4AEQAUABgAGgAb
AB0AHQAgACIAIgAhACQAJQAmACkAKgAqACoAKwArACsAKwApACgAJwAmACMAIAAeABwA
GAAVABIADwAIAAMA/v/5//f/8//v/+z/6v/n/+P/4P/b/9b/0//P/8n/x//F/8L/wf/A
/77/vf+7/7z/vf+9/7n/t/+1/7T/s/+y/7L/s/+x/7D/sP+w/7L/sv+y/7H/sf+x/7H/
sf+w/6//rv+t/6v/qv+q/6r/qf+p/6n/qf+q/6v/rP+t/6v/q/+r/6v/q/+r/6z/rP+r
/6v/q/+s/6r/qv+q/6r/rP+s/6z/rf+t/63/rf+t/63/rv+u/67/rP+s/6z/rP+q/6r/
qv+q/6j/qP+p/6n/p/+m/6b/pv+l/6T/o/+i/6X/pv+n/6j/pv+l/6X/pf+k/6P/of+g
/57/nv+e/53/nf+d/53/nf+f/5//nv+e/5z/m/+b/5v/mP+Y/5j/mP+W/5b/lv+W/5b/
lv+V/w==
         </WaveFormData>
      </LeadData>
      <LeadData>
         <LeadByteCountTotal>10000</LeadByteCountTotal>
         <LeadTimeOffset>0</LeadTimeOffset>
         <LeadSampleCountTotal>5000</LeadSampleCountTotal>
         <LeadAmplitudeUnitsPerBit>4.88</LeadAmplitudeUnitsPerBit>
         <LeadAmplitudeUnits>��V</LeadAmplitudeUnits>
         <LeadHighLimit>2147483647</LeadHighLimit>
         <LeadLowLimit>268435456</LeadLowLimit>
         <LeadID>V5</LeadID>
         <LeadOffsetFirstSample>0</LeadOffsetFirstSample>
         <FirstSampleBaseline>0</FirstSampleBaseline>
         <LeadSampleSize>2</LeadSampleSize>
         <LeadOff>FALSE</LeadOff>
         <BaselineSway>FALSE</BaselineSway>
         <ExcessiveACNoise>FALSE</ExcessiveACNoise>
         <MuscleNoise>FALSE</MuscleNoise>
         <LeadDataCRC32>3345230886</LeadDataCRC32>
         <WaveFormData>
KgAqACoAKgArACwALQAuADAAMgA0ADYAOAA4ADgAOAA5ADoAOwA8AD4APgA+AD4APAA6
ADgANgA1ADQAMwAyAC4ALAAqACgAJQAiAB8AHAAZABYAEwAQAAwACgAIAAYAAwAAAP3/
+v/2//T/8v/w/+7/7v/u/+7/6//q/+n/6P/n/+b/5f/k/+L/4v/i/+L/4v/i/+L/4v/g
/+D/4P/g/+L/4v/i/+L/4v/i/+L/4v/f/97/3f/c/97/3v/e/97/4P/g/+D/4P/g/+D/
4P/g/+D/4P/g/+D/4v/i/+L/4v/k/+T/5P/k/+L/4v/i/+L/5P/k/+T/5P/m/+b/5v/m
/+b/5v/m/+b/5v/m/+b/5v/n/+j/6f/q/+n/6P/n/+b/6P/o/+j/6P/p/+r/6//s/+v/
6v/p/+j/5//m/+X/5P/m/+b/5v/m/+X/5P/j/+L/5P/k/+T/5P/k/+T/5P/k/+T/5P/k
/+T/5P/k/+T/5P/k/+T/5P/k/+T/5P/k/+T/4v/i/+L/4v/g/+D/4P/g/+D/4P/g/+D/
4P/g/+D/4P/e/97/3v/e/97/3v/e/97/3//g/+H/4//h/+P/5P/k/+T/5f/l/+X/5v/m
/+f/5//n/+f/5//n/+f/5//n/+f/5//o/+j/6P/q/+r/6v/p/+j/5//m/+b/5//p/+n/
6f/r/+r/6f/o/+b/5f/k/+T/4//i/+L/4v/h/+D/3//e/9v/2//b/9r/2f/Y/9j/2f/Z
/9n/2P/Y/9r/2v/b/9v/2//b/9v/2//b/9v/2//b/9v/2//b/9v/2f/Z/9n/2//e/+P/
7P/4/wgAIQBCAGoAlAC6AOIACQEsAUMBVgFmAWkBWwE/ARQB1ACOAEQAAQDN/6H/g/96
/3z/f/+G/5L/n/+s/7z/yf/P/9b/2//b/9v/3P/c/9z/3//f/9//4P/i/+L/4v/j/+P/
5P/k/+X/5P/k/+b/5P/m/+f/6f/q/+r/6v/q/+r/6//t/+3/7v/u/+7/7v/v/+3/7v/u
/+7/8f/y//L/8v/z//T/9P/0//T/9P/2//f/+P/4//n/+f/6//z//f/9//7///8AAAIA
AwADAAQABAAHAAgACQAKAAwADgAPAA8AEAATABUAFQAYABoAHAAdACEAIwAlACcAKQAr
ACwALgAxADMANQA3ADkAOwA9AD0APwBBAEIAQgBDAEQARABGAEYARgBGAEYARgBEAEQA
RABDAEEAQAA+ADoAOAA2ADMAMAAsACoAKAAkACAAHQAaABkAFgAUABEADAAJAAYAAwAD
AAAA/v/9//3/+//5//j/9P/0//T/8//z//L/8v/x//D/8P/w/+//8f/w//D/7v/u/+7/
7v/u/+z/7P/t/+3/7P/s/+z/6//r/+z/7P/q/+v/6v/r/+z/6v/r/+z/7P/s/+z/6//q
/+z/7P/q/+r/6f/r/+3/7v/u/+7/7f/s/+z/7P/t/+7/7v/u/+7/7//u/+7/7v/t/+//
7//v/+//7v/u/+3/7f/v/+//7//v//D/8P/w//D/7v/v/+//8P/v/+//7//v/+7/7f/t
/+3/7v/u/+7/7v/r/+v/6//r/+v/6//r/+r/6v/q/+r/6f/p/+n/6f/p/+r/6v/q/+r/
6P/o/+j/6P/m/+b/5v/n/+X/5f/l/+X/5//n/+f/5//m/+b/5f/l/+f/5//n/+f/5f/l
/+X/5f/l/+X/5f/k/+b/5v/m/+b/5P/k/+T/5P/m/+b/5v/m/+b/5v/k/+T/5f/l/+f/
6P/o/+j/6f/p/+n/6v/q/+v/6//r/+3/7f/t/+3/6//r/+v/6//q/+r/6v/s/+z/7P/r
/+r/6//q/+r/6//t/+3/7f/t/+z/6//q/+r/6//q/+r/6f/o/+j/6P/n/+T/4//i/+H/
4//j/+L/4f/e/97/3//f/9//3v/e/97/3v/f/9//3//f/9//3//f/9//3//f/9//4f/h
/+H/4f/f/+H/4f/k/+f/7P/2/wIAFwA0AFYAfgCmAMoA8QASAS0BRAFYAWUBXwFLAS4B
/AC6AHAAKQDt/7v/lf+A/37/hf+O/5j/o/+w/77/yf/V/9z/3//f/+H/4v/i/+L/4//j
/+P/5P/k/+T/5P/l/+X/5v/m/+f/6v/q/+z/6v/q/+v/7f/u/+z/7P/s/+z/7f/v/+//
8P/w//D/8P/x//H/8v/y//L/8//0//T/9P/1//b/9v/2//T/9P/2//f/+v/6//v/+//6
//z//f/9//7///8AAAIAAwADAAQABAAFAAYABwAIAAwADgAPAA8ADgARABMAEwAWABgA
GgAbAB0AHwAhACMAJQAnACgAKgAtAC8AMQAzADUANwA5ADkAPQA/AEAAQABBAEIAQgBE
AEIAQgBCAEIARABCAEIAQgA/AD0APAA6ADoAOAA2ADMAMAAsACoAKAAmACIAHwAcABcA
FAASAA8ADAAJAAYAAwADAAAA/v/9//n/9//1//T/8v/y//L/8f/v/+7/7v/t/+7/7v/u
/+3/7//u/+7/7P/s/+z/7P/s/+z/7P/t/+3/7v/u/+7/7f/r/+z/7P/q/+v/6v/r/+z/
6v/r/+z/7P/s/+z/6//q/+v/7P/r/+z/7P/t/+7/7v/u/+7/7f/s/+3/7P/s/+z/7v/u
/+7/7//w//D/8P/v/+//7//v/+//8P/w/+//7//x//H/8f/x//D/8P/w//D/8P/x//H/
8v/y//H/8P/v/+//7//w//H/8P/w//D/8P/v/+//7//v/+//7//v/+7/8P/w//D/7//v
/+//7//v//D/8P/w//D/8P/w//D/8P/u/+7/7v/v/+//7//v/+//7//v/+//7//w//D/
7//v/+//7//v/+//7//v/+//7//x//H/8f/w//D/8P/w//D/8P/w//D/8P/w//D/8v/y
//D/8P/w//D/8P/y//L/8//z//X/9v/2//b/9//3//f/+P/4//n/+f/5//n/+f/5//n/
+f/5//n/+f/6//r/+v/8//z//P/7//r/+//6//r/+//9//3//f/9//r/+f/4//j/9//2
//b/9f/0//T/9P/z//L/8f/w/+//7//v/+7/7f/s/+z/7f/t/+//7v/u/+7/7P/t/+3/
7f/v/+//7//v/+3/7f/t/+3/7f/t/+3/7f/v//H/8//0//n/AgAOACIAPQBeAIYArgDU
APgAGwE4AU0BXAFmAWEBTQEvAf4AvABwACwA8f/B/53/h/+A/4T/jf+a/6b/s//C/9L/
3f/n/+7/8f/x/+//8P/w//D/8f/x//H/8v/0//T/9P/1//X/9v/2//f/+P/4//r/+P/4
//n/+//8//z//P/8//z//f//////AAAAAAAAAAABAAMABAAEAAQABQAGAAYABgAHAAgA
CAAIAAgACAAKAAsACgAKAAsACwAKAAwADQANABAAEQASABQAFwAXABgAGAAZABoAGwAc
AB4AIAAhACEAJAAnACkAKQAqACwALgAvADEAMwA1ADcAOQA7ADwAPgBBAEMARQBHAEkA
SwBNAE0ATwBRAFIAUgBTAFQAVABWAFQAVABUAFQAVABSAFIAUgBRAE8ATgBMAEkARgBD
AD8APgA6ADgANgAyAC4AKwAoACcAJAAiAB8AHAAZABYAEwAPAAwACgAJAAUAAwABAAAA
AAAAAAAA///9//z//P/7//r/+v/6//n/+f/4//j/9v/2//b/9v/2//b/9v/3//f/9v/2
//b/9f/1//b/9v/0//L/8P/w//D/8v/z//T/9P/0//T/8//y//L/8v/w//D/8f/z//X/
9v/2//b/9f/0//P/8v/y//L/8v/y//L/8//y//L/8v/x//H/8f/x//H/9P/0//P/8//z
//P/8//z//D/8P/w//D/8v/z//P/9P/1//X/9f/1//L/8f/x//H/8P/w//D/8P/v/+//
7//v/+//7//v/+7/7v/u/+7/7f/t/+3/7f/t/+r/6v/q/+r/7P/s/+z/7P/q/+r/6v/r
/+n/6f/p/+n/6f/p/+n/6f/q/+r/6f/p/+f/5//n/+f/5//n/+f/5//n/+f/5//m/+j/
6P/o/+j/5P/k/+T/5P/k/+T/5v/m/+f/5//r/+z/7P/s/+v/6//r/+z/7P/t/+3/7f/v
/+//7//v/+3/7f/t/+3/7v/u/+7/8P/y//L/8f/w/+7/7P/r/+v/6//r/+v/6//r/+v/
6//s/+v/6v/q/+n/5v/m/+b/5f/k/+P/4v/h/9//3//e/93/3P/c/93/3f/d/9z/3P/c
/93/3//g/+H/4P/f/97/3f/f/9//3//f/+H/4f/h/+H/4f/h/+H/5P/n/+7/+v8IACEA
QgBqAJIAuADeAAcBKgFFAVwBbAFvAWMBSQEgAeIAmgBSAA0A1f+n/4f/fP96/3v/hP+Q
/5v/qP+4/8X/zf/U/9n/3f/d/97/3v/e/93/3f/d/97/4f/i/+P/5f/i/+L/4f/h/+L/
4v/k/+L/5P/l/+f/6P/n/+b/5f/k/+f/6f/p/+r/6v/q/+r/6//q/+r/6f/o/+n/6v/q
/+r/6//s/+z/7P/u/+7/8P/x//D/8P/x//H/8P/y//P/8//0//X/9v/4//f/9//4//j/
+//8//3//v8AAAIAAwADAAQABwAJAAkACgAMAA4ADwAPABEAEwAVABgAGwAdACAAIwAl
ACcAKQArAC0ALwAvADEAMwA0ADQAMwA0ADQANgA2ADYANgA2ADYANAA0ADQAMQAvAC4A
LAAoACYAJAAhAB4AGgAYABYAEgAOAAsACAADAAAA/v/7//b/8//w/+3/6//o/+b/5f/h
/9//3f/c/9j/2P/Y/9f/1//W/9b/1f/W/9b/1v/V/9X/1P/U/9L/1P/U/9T/1P/S/9L/
0//T/9L/0v/S/9H/0//U/9T/0v/U/9L/0v/S/9D/0f/S/9L/0v/S/9H/0P/S/9L/0P/Q
/9P/1f/X/9j/2P/Y/9f/1v/W/9b/1//Y/9j/2P/Y/9n/2v/a/9r/2f/Z/9n/2f/Z/9z/
3P/b/9v/3f/d/93/3f/c/9z/3P/c/9z/3f/d/97/3//f/9//3//g/9//3//f/97/3v/e
/97/3//f/9//3//d/93/3f/c/9z/3P/c/9v/3f/d/93/3f/a/9r/2v/a/9z/3P/c/9z/
3P/c/9z/3f/b/9v/2//b/93/3f/d/93/3P/c/9v/2//b/9v/2//b/93/3f/d/93/3f/d
/93/3P/e/9z/2v/a/9r/2v/a/9r/2v/c/9z/3f/d/9//4P/g/+D/4f/h/+H/4v/i/+P/
4//j/+P/4//j/+P/4//j/+P/4//k/+T/5P/m/+T/5P/j/+L/4f/g/+D/4f/j/+P/4//j
/+T/4//i/+L/4f/g/+D/3//e/97/3v/d/9z/2//a/9n/2f/Z/9j/1//W/9b/1//X/9f/
1v/W/9b/1v/X/9f/1//X/9f/1//X/9f/1//X/9f/2f/Z/9n/2f/Z/9n/2f/c/+H/6P/y
/wQAHQA+AGIAigCyANoAAQEgATsBUAFiAWUBVwE/ARYB2ACQAEgABQDN/6H/hf96/3r/
f/+K/5T/of+u/7z/x//R/9j/2f/b/9v/3P/c/9z/3f/d/93/3v/e/97/3v/f/+H/4v/i
/+P/4v/i/+T/4v/i/+P/5f/m/+b/5v/m/+b/5f/n/+f/6P/q/+r/6v/r/+v/7P/s/+z/
7f/u/+7/7v/v//D/8P/w//D/8P/y//P/9P/0//X/9f/2//j/+f/5//j/+f/6//z//f/9
//7//v8BAAIAAwAEAAYACAAJAAkACgANAA8ADwAUABYAGAAZABsAHQAfACEAIwAlACYA
KAArAC0ALwAxADMANQA3ADcAOQA7ADwAPAA9AD4APgBAAD4APgA+AD4APgA8ADwAPAA7
ADkAOAA2ADQAMgAwAC0AKAAkACIAIAAcABgAFQASAA8ADAAKAAcABAABAP7/+//5//b/
9P/z//P/8f/v/+7/7P/s/+z/6//p/+j/6P/n/+j/6P/o/+f/5//m/+b/5P/m/+b/5v/m
/+b/5v/n/+f/5v/m/+b/5f/l/+b/5v/k/+X/5P/l/+b/5v/n/+j/6P/m/+b/5f/k/+X/
5v/l/+b/5f/n/+n/6v/o/+j/5//m/+b/5v/n/+j/6P/o/+j/6f/q/+r/6v/p/+n/6f/p
/+n/6v/q/+n/6f/p/+n/6f/p/+j/6P/o/+j/6v/r/+v/7P/r/+v/6//r/+z/6//r/+v/
7P/s/+z/7P/p/+n/6f/p/+n/6f/p/+j/6P/o/+j/5//p/+n/6f/p/+j/6P/o/+j/6P/o
/+j/6P/m/+b/5v/n/+f/5//n/+f/5f/l/+X/5f/m/+b/5f/l/+f/5//n/+f/5//n/+f/
5//n/+f/5//m/+b/5v/m/+b/6P/o/+j/6P/o/+b/6P/o/+j/6P/o/+j/6P/p/+n/6//s
/+z/7P/t/+3/7f/u//D/8f/x//H/8f/x//H/8f/x//H/8f/x//L/8v/y//T/9P/0//P/
8v/x//D/8P/x//P/8//z//P/9P/z//L/8v/x//D/8P/v/+7/7v/u/+3/7P/r/+r/6f/p
/+n/6P/n/+b/5v/n/+f/5//m/+b/5v/m/+f/5//n/+f/5//n/+f/5//n/+f/5//n/+f/
5//n/+n/6f/r/+7/8f/4/wAAEAAnAEYAbACUALoA4AAFASYBPQFSAWYBawFfAUkBIgHo
AKAAVgAVAN3/r/+R/4b/iP+P/5j/pv+x/77/yv/X/9//5P/n/+n/6f/q/+r/6v/r/+v/
6//s/+7/7v/u/+//7//w//D/8f/y//L/9P/y//L/8//1//b/9P/0//T/9P/1//f/9//4
//j/+P/4//n/+//8//z//P/9//7//v/+//3//v/+//7/AAAAAAIAAwACAAIAAwADAAQA
BgAHAAcACAAJAAoADAANAA0ADgAOABEAEgATABQAFgAYABkAGQAaAB0AHwAfACAAIgAk
ACUAKQArAC0ALwAxADMANAA2ADkAOwA9AD8AQQBDAEUARQBFAEcASABIAEkASgBKAEwA
TABMAEwATABMAEoASgBKAEkARwBGAEQAQgBAAD4AOwA6ADYANAAyACwAKAAlACIAHwAc
ABoAFwAVABMAEQAPAA0ACgAIAAcABQADAAEAAAD+//7//v/9//v/+v/6//n/+P/4//j/
9//5//j/+P/2//b/9v/2//b/9P/0//X/9f/0//T/9P/z//P/9P/0//L/9P/y//L/8v/y
//P/9P/0//T/9P/z//L/8//0//P/9P/z//X/9//4//b/9v/1//T/9P/0//X/9v/2//b/
9v/3//b/9v/2//X/9//3//f/9//4//j/9//3//f/9//3//f/9v/2//b/9v/2//f/9//4
//f/9//3//f/+P/3//f/9//4//j/+P/4//f/9//3//f/9//3//f/9v/0//T/9P/z//X/
9f/1//X/9P/0//T/9P/0//T/9P/0//L/8v/y//P/8//z//P/8//z//P/8//z//T/9P/z
//P/8//z//P/8//z//P/8//z//P/8//z//L/8v/y//L/8v/y//L/8v/y//L/9P/0//L/
8v/y//L/8v/y//P/8//3//j/+P/4//f/9//3//j/9v/3//f/9//5//n/+f/5//f/9//3
//f/+v/6//r//P/8//z/+//6//n/+P/4//n/+//7//v/+//6//n/+P/4//f/9v/2//X/
8v/y//L/8f/y//H/8P/v//H/8f/w/+//7v/u/+//7//t/+z/7P/s/+z/7f/t/+3/7f/t
/+3/7f/t/+3/7f/t/+3/7f/t/+3/7//x//X/+v8BAAoAGAAuAEkAbgCYAMAA5AAKASkB
QgFVAWABYgFVATkBEQHUAIwARgAGANH/qf+L/3//fv+C/43/mP+k/7P/wv/Q/9v/4f/k
/+X/5//n/+j/6P/o/+v/6//r/+z/7P/s/+z/7f/r/+z/7P/t/+7/7v/w/+7/8P/x//P/
9P/0//T/9P/0//P/9f/1//b/9P/0//T/9f/1//b/9v/2//f/+P/4//j/+f/6//r/+v/6
//r//P/9/wAAAAABAAEAAAACAAMAAwAEAAUABgAIAAkACQAKAAoACwAMAA0ADgAPABAA
EAAPABIAFQAXABcAHQAgACMAJQAnACkAKwAtAC0ALwAwADIANQA3ADkAOwA7AD0APwA/
AD8AQQBCAEIAQwBEAEQARgBIAEgASABIAEYARABEAEQAQQA/AD4APAA6ADgANgAzAC4A
KgAoACYAIQAcABgAFAAPAAwACgAHAAUAAwABAP///f/6//j/9//z//H/7//u/+z/7P/s
/+v/6f/o/+j/5//k/+T/5P/j/+b/5v/n/+b/5P/k/+T/5P/i/+L/4//j/+T/5P/k/+P/
4v/i/+H/3v/e/9z/3P/c/93/3//h/+L/5P/k/+P/4v/g/+D/3v/e/93/3//h/+L/4P/g
/9//3v/e/97/3//g/+D/4P/g/+H/4v/i/+L/4f/j/+P/4//j/+T/5P/j/+P/4//j/+P/
4//k/+T/5P/k/+P/4//i/+L/4//j/+P/4//k/+P/4//j/+T/5P/k/+T/4//j/+P/4//j
/+P/4//i/+L/4v/i/+H/3v/d/9z/2//c/9z/3P/c/93/3v/f/+D/3v/e/97/3//d/93/
3f/d/93/3f/d/93/3P/c/9v/2//a/9n/2P/X/9f/1//X/9f/2P/Z/9r/2v/c/9z/2v/Y
/9j/2P/Y/9r/2v/b/9v/3f/e/97/3v/f/9//3//g/97/3//f/9//3//f/9//3//h/+H/
4f/h/+L/4v/i/+T/4//i/+D/3v/f/97/3v/f/+H/4f/h/+H/3v/d/9z/3P/d/9z/3P/b
/9v/3P/d/93/3P/b/9r/2f/X/9f/1v/V/9L/0v/T/9P/1f/U/9T/1P/U/9X/1f/V/9P/
0//T/9P/1f/V/9X/1f/V/9X/1f/V/9f/1//X/9j/3f/k/+7//v8TADAAVgCAAKoA1AD9
ACABPwFUAWQBbQFhAUcBIgHsAKYAXgAXANn/p/+D/3T/cP9z/3j/hP+R/6L/sP+9/8f/
zv/T/9P/0f/S/9L/0v/V/9X/1f/W/9j/2P/Y/9n/2f/a/9r/2//c/9z/3v/c/9z/3f/f
/+D/4P/g/+D/4P/h/+P/4//k/+T/5P/k/+X/5//o/+j/6P/n/+j/6P/o/+n/6v/q/+r/
6//s/+//8f/w//D/8f/x//L/9P/1//X/9v/3//j/+v/7//v//P/8////AAABAAIAAwAE
AAQAAwAGAAkACwALAA4AEAASABMAFQAXABkAGwAdAB8AIAAiACUAJwApACsALQAvADEA
MQAzADUANgA2ADkAOgA6ADwAOgA6ADoAOgA6ADgAOAA4ADcANQA0ADIALgAsACoAJwAk
ACAAHgAcABoAFgATABAADwAMAAoABwAEAAEA/v/7//f/9P/y//H/7//t/+v/6v/q/+r/
6v/p/+j/5v/l/+P/5P/k/+T/4//l/+T/5P/i/+L/4v/i/+L/4P/g/+H/4f/g/+D/4P/f
/9//4P/g/97/4P/e/97/3v/e/9//4P/g/+D/4P/f/97/4P/g/97/3v/d/9//4f/i/+L/
4v/h/+D/4P/g/+H/4v/i/+L/4v/j/+L/4v/i/+H/4//j/+P/4//m/+b/5f/l/+P/4//j
/+P/5P/k/+T/5P/k/+X/5f/m/+X/5f/l/+X/5v/l/+X/5f/k/+T/5P/k/+X/5f/l/+X/
5f/l/+X/5P/k/+T/5P/j/+H/4f/h/+H/4v/i/+L/4v/i/+L/4v/i/+L/4v/i/+P/4f/h
/+H/4f/j/+P/4//j/+L/4v/h/+H/4//j/+P/4//j/+P/4//j/+H/4f/h/+D/4P/g/+D/
4P/i/+L/4v/i/+L/4v/i/+L/4P/g/+D/4P/i/+L/4//j/+P/5P/k/+T/5//n/+f/6P/o
/+n/6f/p/+n/6f/p/+n/6f/p/+n/6f/q/+r/6v/s/+z/7P/r/+r/6f/o/+j/6f/t/+3/
7f/t/+r/6f/o/+j/6f/o/+j/5//k/+T/5P/j/+L/4f/g/9//3//f/97/3f/c/9z/3f/d
/93/3P/c/9z/3P/d/93/3f/d/93/3f/d/93/3f/d/93/3//f/9//3//d/9//3//i/+f/
7v/4/wgAHwA+AGIAigCyANYA+wAcATcBTgFgAWcBWwFDAR4B5ACcAFIADQDV/6f/h/96
/3r/gf+M/5j/pf+w/77/y//V/9r/2//d/93/3v/e/97/3f/d/93/3v/i/+L/4v/j/+P/
5P/k/+X/5v/m/+j/5v/m/+f/6f/q/+r/6v/q/+r/6//t/+3/7v/u/+7/7v/v/+//8P/w
//D/8f/y//L/8v/z//T/9P/0//T/9P/2//f/+v/6//v/+//6//z//f/9//7///8AAAIA
AQABAAIAAgAFAAYABwAIAAoADAANAA0ADgARABMAEwAWABgAGgAbAB0AHwAhACMAJwAp
ACoALAAvADEAMwA1ADUANwA5ADkAOwA9AD4APgA/AEAAQABCAEIAQgBCAEIAQAA+AD4A
PgA9ADsAOgA4ADgANgA0ADEALAAoACYAJAAgABwAGQAWABUAEgAQAA0ACAAFAAIA////
//z/+v/5//n/9//1//T/8P/w//D/7//v/+7/7v/t/+z/7P/s/+v/6//q/+r/6P/p/+r/
6//s/+r/6v/r/+v/6v/q/+r/6f/p/+r/6v/o/+n/6P/p/+r/6P/p/+r/6v/q/+r/6f/o
/+n/6v/p/+r/6v/r/+z/7P/s/+z/6//q/+z/7P/t/+7/7v/u/+7/7//u/+7/7v/t/+//
7//v/+//8P/w/+//7//x//H/8f/x//D/8P/w//D/8P/x//H/8v/x//H/8f/x//L/8f/x
//H/8P/w//D/8P/v/+//7//v/+3/7f/t/+z/7P/s/+z/6//t/+3/7f/t/+z/7P/s/+z/
7P/s/+z/7P/s/+z/7P/t/+v/6//r/+v/6//r/+v/6//s/+z/6//r/+v/6//r/+v/6//r
/+v/6//r/+v/6//q/+r/6v/q/+r/6v/q/+r/6v/s/+r/6v/q/+r/6v/q/+z/7P/t/+3/
7f/u/+7/7v/v/+//7//w//D/8f/x//H/8//z//P/8//z//P/8//z//T/9P/0//b/9v/2
//X/9P/1//T/9P/1//X/9f/1//X/9P/z//L/8v/v/+7/7v/t/+7/7v/u/+3/7P/r/+r/
6f/n/+f/5v/l/+b/5v/n/+f/5f/k/+T/5P/m/+f/5//n/+X/5f/l/+X/5f/l/+X/5f/l
/+X/5f/l/+X/5f/p/+z/8f/4/wYAGAAzAFQAegCiAMYA7AAPASwBQQFSAV4BVQFFAScB
9ACwAGgAIADl/7X/j/97/3T/eP+B/4z/mv+n/7T/xP/R/9v/4P/h/+P/4f/i/+L/4v/l
/+X/5f/m/+b/5v/m/+f/5//o/+j/6f/q/+r/7P/q/+r/6//t/+7/7v/u/+7/7v/t/+//
7//w//D/8P/w//H/8f/y//L/8v/z//T/9P/0//X/9v/2//b/9v/2//j/+f/6//r/+//7
//z//v//////AAABAAIABAAFAAUABgAGAAkACgALAAwADAAOAA8ADwAQABMAFQAVABgA
GgAcAB0AIQAjACUAJwApACsALAAuADEAMwA1ADcAOQA7AD0APQA/AEEAQgBCAEMARABE
AEYARgBGAEYARgBGAEQARABEAEMAQQBAAD4AOgA4ADYAMwAwACwAKgAoACQAIAAdABoA
FwAUABIADwAMAAkABgADAAMAAAD+//3/+f/3//X/9P/y//L/8v/x//H/8P/w/+//7v/u
/+7/7f/t/+z/7P/q/+z/7P/s/+z/6//q/+r/6f/o/+j/6P/n/+n/6v/q/+j/6f/o/+n/
6v/q/+v/7P/s/+r/6v/p/+j/6P/o/+b/5v/n/+n/6//s/+z/7P/r/+r/6//q/+r/6v/q
/+r/6v/r/+z/7P/s/+v/6//r/+v/6//q/+r/6f/p/+v/6//r/+v/6v/q/+r/6v/o/+n/
6f/q/+v/6//r/+v/6v/p/+n/6f/o/+j/6P/o/+n/6f/p/+n/5//n/+f/5v/m/+b/5v/l
/+X/5f/l/+X/5P/k/+T/5P/k/+T/5P/k/+L/4v/i/+P/4f/h/+H/4f/h/+H/4f/h/+L/
4v/h/+H/4v/g/+D/4P/g/+H/4v/k/+X/5P/k/+P/4v/j/+P/4//k/+b/5//n/+f/5f/l
/+X/5f/j/+P/4//j/+b/5v/m/+j/6f/q/+r/6v/r/+r/6v/r/+r/6f/o/+f/5P/j/+L/
4v/g/97/3f/b/9r/2v/a/9n/1v/V/9T/0//V/9X/1P/T/9T/1P/V/9X/0//S/9L/0v/Q
/9H/0f/R/8//z//P/8//z//P/8//z//M/8v/yv/J/8//0f/V/9z/3//o//r/EgAvAFQA
fACkAMgA6gANASQBNQFCAUIBMQETAecArABkABoA3P+r/4H/Zf9X/1T/WP9h/2z/ev+L
/5z/qv+1/73/wP/D/8X/xP/E/8P/wv/F/8X/xf/G/8b/xv/G/8f/xv/G/8X/xf/E/8T/
xv/E/8T/xf/H/8j/yP/I/8j/yP/L/83/zf/O/83/zP/L/8v/y//M/8z/zP/N/87/zv/O
/83/zv/O/87/zP/M/87/z//Q/9D/0f/R/9D/0v/T/9P/0v/T/9T/1v/Z/9n/2v/a/93/
3v/f/+D/4P/i/+P/4//i/+X/5//n/+j/6v/s/+3/8f/z//X/9//7//3//v8AAAUABwAJ
AAsADQAPABEAEQASABMAEwASABUAFgAWABgAGAAYABgAGAAVABIAEQAQAA0ACwAKAAgA
BgAEAAIA///6//T/8P/s/+r/5v/j/+D/3//c/9r/1//R/83/yf/F/8L/vv+7/7n/uf+3
/7X/tP+z/7T/tf+1/7T/sv+x/6//rP+s/6z/q/+r/6r/qv+o/6n/qv+r/6z/q/+q/6r/
qf+n/6b/pf+j/6H/ov+i/6D/oP+e/57/nv+f/6H/o/+k/6L/ov+h/6D/of+i/6H/ov+h
/6P/pf+m/6b/pv+l/6T/pP+k/6X/pv+m/6b/pv+n/6b/pv+m/6X/pf+l/6X/pf+m/6b/
pf+l/6f/p/+n/6f/qP+o/6j/qP+m/6X/o/+i/6b/p/+o/6n/qv+p/6n/qf+m/6b/pv+m
/6X/pf+l/6X/o/+j/6P/ov+i/6L/ov+h/6P/o/+j/6P/ov+i/6L/ov+g/6D/oP+g/6L/
pP+i/w==
         </WaveFormData>
      </LeadData>
      <LeadData>
         <LeadByteCountTotal>10000</LeadByteCountTotal>
         <LeadTimeOffset>0</LeadTimeOffset>
         <LeadSampleCountTotal>5000</LeadSampleCountTotal>
         <LeadAmplitudeUnitsPerBit>4.88</LeadAmplitudeUnitsPerBit>
         <LeadAmplitudeUnits>��V</LeadAmplitudeUnits>
         <LeadHighLimit>2147483647</LeadHighLimit>
         <LeadLowLimit>268435456</LeadLowLimit>
         <LeadID>V6</LeadID>
         <LeadOffsetFirstSample>0</LeadOffsetFirstSample>
         <FirstSampleBaseline>0</FirstSampleBaseline>
         <LeadSampleSize>2</LeadSampleSize>
         <LeadOff>FALSE</LeadOff>
         <BaselineSway>FALSE</BaselineSway>
         <ExcessiveACNoise>FALSE</ExcessiveACNoise>
         <MuscleNoise>FALSE</MuscleNoise>
         <LeadDataCRC32>4228678623</LeadDataCRC32>
         <WaveFormData>
JgAmACYAJgAoACgAKAAoACoALAAuADAAMgAyADIAMgA0ADQANAA0ADUANgA3ADgANQA0
ADMAMgAwADAAMAAwAC0ALAArACoAJwAkACEAHgAbABgAFQASAA8ADgANAAwACQAGAAMA
AAD///7//f/8//r/+v/6//r/+P/2//T/8v/y//L/8v/y//H/8P/v/+7/8P/w//D/8P/u
/+7/7v/u//D/8P/w//D/7v/u/+7/7v/t/+z/6//q/+z/7P/s/+z/7P/s/+z/7P/s/+z/
7P/s/+z/7P/s/+z/7v/u/+7/7v/u/+7/7v/u/+z/7P/s/+z/7f/u/+//8P/w//D/8P/w
//D/8P/w//D/8P/w//D/8P/x//L/8//0//H/8P/v/+7/7//w//H/8v/0//T/9P/0//L/
8v/y//L/8P/w//D/8P/w//D/8P/w//D/8P/w//D/7v/u/+7/7v/u/+7/7v/u//D/8P/w
//D/8P/w//D/8P/u/+7/7v/u/+7/7v/u/+7/7P/s/+z/7P/s/+z/7P/s/+7/7v/u/+7/
7P/s/+z/7P/s/+z/7P/s/+r/6v/q/+r/6//t/+7/7//t/+7/8P/w/+7/7v/v/+//8v/y
//L/8v/z//P/8//z//T/9P/0//T/8v/z//P/9f/2//b/9v/2//T/8//z//H/9f/2//b/
9v/4//j/+P/4//b/9P/z//L/8P/v/+7/7v/v/+3/7P/s/+z/6//q/+r/5//n/+f/5//n
/+f/5v/m/+j/6f/p/+n/6P/o/+j/6P/o/+j/6P/o/+j/6P/o/+j/5v/k/+T/5v/m/+f/
7P/z/wAAEgArAEsAbACOALAA0wDzAA8BJwE4ATwBLwEbAfkAzACVAFkAJAD5/9j/vf+y
/7H/sf+0/7r/w//K/9T/3v/h/+P/5//m/+b/5f/l/+X/6P/o/+n/6f/p/+r/6v/q/+r/
6v/q/+v/6//r/+z/7P/s/+3/7v/u/+7/7v/u/+//7//w//D/8f/x//H/8f/x//D/8P/x
//H/9P/0//T/9P/1//X/9f/2//b/9//4//j/+f/5//n/+v/7//3//f/+//7//v///wAA
AQACAAIAAwAEAAUABgAHAAoACwAMAA0ADAAOAA8AEAASABQAFgAYABgAGQAcAB0AIQAj
ACQAJwAlACcAKgAqACwALQAuAC8AMQAyADMANAA0ADUANQA2ADYANgA3ADcANwA1ADQA
MwAzADIAMQAvACsAKQAnACUAJQAhACAAHAAaABcAFQASABAADwALAAoACAAFAAQAAQD+
//3//P/6//j/9//3//b/9f/0//P/8v/y//H/8P/w//D/8P/w//D/8v/y//H/8P/u/+7/
7v/u/+7/7v/u/+7/8P/v/+//7//t/+3/7f/t/+3/7f/s/+z/7P/s/+z/7P/s/+z/7P/s
/+7/7f/t/+7/7P/t/+3/7f/u/+7/7v/t/+//7//w//D/7v/u/+7/7v/u/+7/7//v//D/
8P/x//H/8f/x//H/8f/y//L/8v/y//T/8//z//P/8f/y//L/8v/y//L/8v/y//L/8v/y
//H/8f/x//H/8f/v/+//7//v//H/8f/w//D/8P/w//D/7//v/+//7//v//H/8P/w//D/
7v/u/+7/7//v/+7/7f/s/+z/7P/s/+v/7f/t/+3/7f/t/+3/7f/t/+3/7P/s/+z/7P/t
/+3/7f/t/+3/7f/t/+3/7f/t/+z/7P/s/+z/7P/s/+z/7P/s/+z/7P/t/+3/7f/t/+7/
8P/w//D/8P/x//H/8v/y//L/8v/z//X/9f/1//T/8v/y//L/8v/z//P/9f/2//b/9v/2
//b/9f/1//P/9f/4//j/+P/4//b/9v/2//b/9v/1//T/9P/z//L/8v/x/+//7v/u/+7/
7f/s/+z/6//p/+n/6f/p/+n/6P/o/+j/6f/p/+n/6P/o/+j/6P/o/+j/6P/o/+j/6P/o
/+j/6P/o/+j/6P/o/+n/6v/v//j/BgAdADcAWAB4AJgAuQDZAPMADQEkATIBLwEfAQsB
5gCzAHsARAATAO7/z/+8/7X/tf+4/77/w//K/9T/3P/j/+n/6f/o/+j/5//n/+f/6P/o
/+n/6f/p/+r/6v/q/+r/6v/q/+v/7f/t/+7/7v/u/+//8P/w/+7/7v/u/+//7//w//D/
8f/x//H/8f/x//L/8v/z//P/9P/0//T/9P/1//X/9f/2//b/9//4//j/+f/5//n/+v/5
//v/+//8//7//v///wAAAQACAAIAAwACAAMABAAFAAgACQAKAAsACgAMAA0ADgAQABIA
FAAWABYAFwAaABsAHQAfACAAIwAjACUAKAAoACoAKwAsAC0ALwAwADEAMgAyADMAMwA0
ADQANAA1ADUANwA1ADQAMwAxADAALwAtAC0AKwApACcAJwAjACIAHgAcABkAFwAUABAA
DwALAAoACgAHAAYAAwAAAP///v/8//j/9//3//b/9f/0//P/8v/0//P/8v/y//D/8P/w
//D/8P/w/+//7v/w//D/8P/w//D/8P/w//D/8P/v/+//7//t/+3/7f/t/+//7//u/+7/
7P/s/+z/7P/u/+7/7v/u/+7/7f/t/+7/7v/v/+//7//w//D/8P/v/+3/7f/u/+7/7v/u
/+7/7v/u/+7/7//v//D/8P/x//H/8f/x//H/8f/w//D/8P/w//L/8f/x//H/7//w//D/
8P/w//D/8P/w//D/8P/w/+//7//v/+//7//v/+//7//v/+//7//u/+7/7v/u/+7/7f/v
/+//7//v/+//7v/u/+7/7v/u/+7/7//v/+7/7f/s/+z/7P/s/+v/7f/t/+3/7f/t/+3/
7f/t/+3/7P/s/+z/7v/v/+//7//t/+3/7f/t/+3/7f/t/+z/7P/s/+z/7P/s/+z/7f/t
/+z/7P/s/+z/7P/t/+3/7f/t//D/8v/y//L/8v/z//P/9P/0//T/9P/1//P/8//z//L/
8v/y//L/8v/1//X/9//4//b/9v/2//b/9//3//X/9//4//j/+P/4//b/9v/2//b/9P/z
//L/8v/z//L/8v/x/+//7v/u/+7/7f/s/+z/6//p/+n/6f/p/+v/6v/q/+r/6f/p/+n/
6P/q/+r/6v/q/+r/6v/q/+r/6P/o/+j/6P/o/+r/6v/q/+v/8P/3/wQAGgA1AFMAdACU
ALQA1QDxAAkBHQEqASYBFwEBAd0AqgBxADkACgDn/8j/s/+s/6v/r/+2/77/w//M/9b/
4P/l/+n/6//s/+v/6f/o/+f/6P/o/+n/6f/r/+z/7P/s/+z/7P/s/+3/6//r/+z/7P/u
/+//8P/w/+7/7v/u/+//7//w//D/8f/x//H/8f/x//T/9P/1//X/9v/2//b/9v/3//f/
9//4//b/9//4//j/9//3//f/+P/3//n/+f/6//v//P/+/wAAAwAEAAQABQAGAAcACAAJ
AAgACQAKAAsADgAQABEAEgAUABYAGAAaABgAGQAcAB0AHwAhACIAJQAlACcAKgAqAC4A
LwAwADEAMwA0ADUANgA4ADkAOQA6ADgAOAA5ADkAOQA3ADYANQA1ADQAMwAxAC0AKwAp
ACcAJwAjACIAHgAcABkAFwAUABIAEQANAAwACgAHAAYAAwAAAP///v/8//j/9//3//b/
9//2//X/9P/2//X/9P/0//L/8v/y//L/8v/y//H/8P/w//D/8P/w//D/8P/w//D/8P/v
/+//7//x//H/8f/x//D/7//t/+z/7v/u/+7/7v/u/+7/7v/u/+3/6//q/+r/7f/v//D/
8f/y//L/8v/x//D/7//v/+7/8P/w//D/8P/w//D/8f/x//D/8P/x//H/8//z//P/8//y
//L/8v/y//H/7//u/+3/7v/w//H/8v/0//T/9P/0//L/8v/y//H/7//v/+//7//x//H/
8f/x//H/8f/w//D/7v/u/+7/7f/v/+//7//v/+//7v/u/+7/8P/w//D/8f/w/+7/7P/q
/+v/7P/t/+3/7//v/+//7//t/+3/7f/t/+3/7P/s/+z/7P/t/+3/7f/t/+3/7f/t/+3/
7f/t/+z/6P/o/+r/6v/q/+r/7f/t/+3/7f/v//L/8//0//P/8//y//L/9P/0//T/9f/1
//X/9f/0//T/9P/0//T/9f/1//f/+P/6//r/+v/6//j/9//0//X/9P/0//T/9P/3//j/
+f/6//j/9//2//b/8//y//L/8f/t/+z/7P/s/+v/6v/q/+n/6f/p/+n/6f/r/+r/6v/q
/+v/6//r/+r/6f/o/+f/5v/n/+j/6f/q/+z/7P/s/+z/7P/s/+r/6v/p/+z/8//+/xAA
KwBLAGoAiACsANMA8wARASkBPgFCATcBIwEDAdYAnQBhACwA///c/8P/uP+z/7P/uv/A
/8P/yv/S/9r/4f/n/+v/7P/q/+n/6f/p/+r/6v/r/+v/7v/w//H/8v/w/+7/7P/r/+v/
6//s/+z/7v/v//D/8P/w//D/8P/x//P/9P/0//X/9f/1//X/9f/0//T/9f/1//b/9v/2
//b/9//3//f/+P/6//v//P/8//v/+//7//z//f//////AAACAAIAAwAEAAMABAAEAAUA
BgAHAAgACQAMAA0ADgAPAA4AEAARABIAFAAWABgAGgAaABsAHgAfACEAIwAkACcAKQAr
AC4ALgAyADMANAA1ADcAOAA5ADoAOAA5ADkAOgA8ADwAPQA9ADsAOQA4ADcANQA0ADMA
MQAvAC0AKwApACkAJQAkACAAIAAdABsAGAAUABMADwAOAAoABwAGAAMAAAD///7//P/6
//n/+f/4//X/9P/z//L/9P/z//L/8v/y//L/8v/y//L/8v/x//D/8P/w//D/8P/w//D/
8P/w/+7/7f/t/+3/7//v/+//7//v/+//7v/u/+z/7P/s/+z/6v/q/+r/6v/s/+v/6//s
/+7/7//v/+//7v/u/+7/7f/v/+//8P/w//D/8P/w//D/8P/w//H/8f/u/+7/7//v/+//
7//v/+//8v/y//L/8v/y//H/8f/x//H/8v/y//L/8v/y//L/8v/y//L/8v/x//H/8f/x
//H/8f/x//H/8f/v/+//7v/u/+7/7v/u/+3/7//v/+//7//t/+z/7P/s/+z/7P/s/+3/
7//u/+3/7P/s/+z/7P/r/+3/7f/t/+3/6//r/+v/6//r/+r/6v/q/+r/6//r/+v/7f/t
/+3/7f/r/+v/6f/q/+r/6v/q/+r/6v/r/+v/6//r/+z/7v/u/+7/7v/v/+//8P/w//D/
8P/x//H/8f/x//D/8P/w//D/8P/x//H/8//0//L/8v/y//L/8f/x/+//8f/0//T/9P/0
//L/8v/y//L/8v/x//D/8P/v/+7/7v/t/+v/6v/q/+r/6f/o/+j/5//l/+X/5f/l/+f/
5v/m/+b/5//n/+f/5v/m/+b/5v/m/+b/5v/m/+b/5v/m/+b/5v/m/+T/5P/m/+f/6v/v
//z/EAApAEUAZgCGAKoAzQDtAAcBIQE2AToBMQEdAf8A0ACbAGEALAD//9z/w/+4/7P/
tf+6/8D/xf/O/9j/3v/j/+f/5f/k/+b/5f/l/+X/5v/m/+f/5//n/+j/6P/o/+r/6v/q
/+v/6//r/+z/7P/q/+v/7P/s/+z/7P/s/+3/7f/u/+7/7//v/+//7//v//D/8P/x//H/
8v/y//L/8v/z//P/8//0//b/9//4//j/9//3//f/+P/5//v/+//8//z//P/9//7///8A
AAAAAQACAAMABAAFAAgACQAKAAsACgAMAA0ADgAQABIAFAAWABYAFwAaABsAHQAfACAA
IwAjACUAKAAoACwALQAuAC8ALwAwADEAMgAyADMAMwA0ADIAMgAzADMANQAzADIAMQAv
AC4ALQArACsAKQAnACUAIQAdABwAGAAYABUAEwAQABAADwALAAoABgADAAIA///8//v/
+v/4//j/9//3//b/8//y//H/8P/w/+//7v/u/+7/7v/u/+7/7v/u/+3/7P/s/+z/7P/s
/+z/7P/s/+z/7P/r/+v/6//r/+v/6//r/+v/6//q/+r/7P/s/+z/7P/q/+r/6v/q/+z/
6//r/+z/6v/r/+v/6//s/+z/7P/r/+3/7f/u/+7/7P/s/+z/7P/s/+z/7f/t/+7/7v/v
/+//7//v/+//7//u/+7/7v/u//D/7//v/+//7//w//D/8P/u/+7/7v/u/+7/7v/u/+3/
7f/t/+3/7f/t/+3/7f/t/+3/7f/s/+z/7P/s/+z/6//t/+3/7f/t/+v/6v/q/+r/6v/q
/+r/6//r/+r/6f/o/+r/6v/q/+n/6f/p/+n/6f/r/+v/6//r/+v/6v/q/+r/6P/p/+n/
6f/p/+n/6f/p/+n/6f/p/+j/6v/q/+r/6v/o/+j/6v/q/+r/6v/q/+v/6//r/+v/7P/u
/+7/7v/u/+//7//w//D/8P/w//H/8f/x//H/8P/w//D/8P/w//H/8f/z//T/9P/0//T/
9P/x//H/7//x//P/9P/1//b/9P/0//T/9P/y//H/8P/w/+//7v/u/+3/7f/s/+z/7P/p
/+j/6P/n/+f/5//n/+f/5f/k/+T/5P/l/+X/5f/k/+b/5v/m/+b/5v/m/+b/5v/k/+T/
5P/k/+b/5P/k/+b/6f/q/+//+v8KACEAPwBgAIAAoADBAOEA+wATASgBMAEnARUB+wDO
AJcAXwAqAP//3P/B/7L/r/+x/7b/vv/F/8z/1P/e/+P/4//j/+T/5v/l/+X/5f/m/+b/
5//n/+f/6P/o/+j/6P/o/+j/6f/p/+n/6v/q/+r/6//s/+z/7P/s/+z/7f/t/+7/7v/v
/+//7//v/+//8P/w//H/8f/y//L/8v/y//P/8//z//T/9P/1//b/9v/3//f/9//4//f/
+f/5//r//P/8//3//v/9//7//v///wAAAQACAAMABAAFAAYABwAIAAoACwAMAAwADgAQ
ABIAFAAVABgAGQAbAB0AHgAhACEAIwAmACYAKAApACoAKwAtAC4ALwAwADAAMQAxADIA
MgAyADMAMwAzADEAMAAvAC8ALgAtACsAKQAnACUAIwAjAB8AHgAaABgAFQATABAADgAN
AAkACAAGAAMAAgD///7//f/8//r/9v/1//X/9P/z//L/8f/w//L/8f/w//D/7v/u/+7/
7v/u/+7/7f/s/+z/7P/s/+z/7P/s/+z/7P/s/+v/6//r/+v/6//r/+v/7f/t/+z/7P/s
/+z/7P/s/+z/7P/s/+z/7P/r/+v/7P/q/+v/6//r/+z/7P/s/+v/6//r/+z/7P/u/+7/
7v/u/+7/7v/v/+//7v/u/+//7//t/+3/7f/t/+7/7v/u/+7/7v/t/+3/7f/v//D/8P/w
/+7/7v/u/+7/7v/u/+7/7f/v/+//7//v/+3/7f/t/+3/7f/t/+z/7P/s/+z/7P/r/+3/
7f/t/+3/7f/s/+z/7P/s/+z/7P/t/+3/7P/r/+r/7P/s/+z/6//r/+v/6//r/+v/6//r
/+v/6//q/+r/6v/q/+v/6//r/+v/6//r/+v/6//r/+v/6v/q/+r/6v/q/+r/6v/s/+r/
6v/q/+r/6//r/+v/6//u//D/8P/w/+7/7//v//D/8P/w//D/8f/v/+//7//u/+7/7v/u
/+7/8f/x//P/9P/0//T/9P/0//X/9f/z//X/9P/0//T/9P/0//T/9P/0//L/8f/w//D/
7v/s/+v/6f/o/+j/6f/q/+v/6v/q/+n/6f/p/+n/6f/n/+b/5v/m/+X/5f/l/+T/5f/m
/+f/6P/m/+b/5v/m/+b/5v/m/+b/6v/q/+r/7P/t//T//f8OACQAQQBjAIIApADEAOUA
/wATASMBJgEcAQkB6wC/AIgATwAbAPT/0/+6/63/qP+n/63/tv+8/8X/0P/a/+D/4//j
/+X/5v/m/+X/5f/l/+f/6P/q/+v/6//s/+z/7P/r/+r/6f/p/+r/6//t/+7/7v/v//D/
8P/w//D/8P/x/+//8P/w//H/8f/x//H/8f/y//L/8//z//T/9P/0//T/8//z//P/9P/2
//f/+P/4//v/+//7//z/+//9//3//v/+//7///8AAAMABAAEAAUABAAFAAYABwAHAAcA
BwAHAAoADAANAA4AEwAWABkAHAAcAB0AIAAhACEAIwAkACcAJQAnACoAKgAuAC8AMAAx
ADEAMgAzADQANAA1ADUANgA4ADgAOQA5ADcANQA0ADMANQA0ADMAMQAxAC8ALQArACcA
IwAiAB4AGwAXABQAEAAOAA0ACQAIAAcABQAFAAMA/v/9//z/+v/2//X/9f/0//P/8v/x
//D/8P/v/+7/7v/u/+7/7v/u/+//8P/w//D/7//u/+3/7P/s/+z/7P/s/+7/7f/t/+3/
7P/r/+r/6f/p/+n/6P/o/+v/7P/t/+7/7v/u/+7/7v/u/+3/7f/u/+7/7//v/+//7//u
/+3/6//r/+v/7P/s/+z/7P/s/+z/7f/u//D/8f/w//D/8f/x/+//7//v/+//8v/y//L/
8v/w/+//7//v/+3/7v/u/+7/7v/u/+7/7v/w//D/8P/v/+//7//v/+//7//v/+//7//v
/+//7v/u//D/8P/w/+//7P/r/+r/6f/r/+r/6v/q/+v/7P/t/+//8f/w/+//7v/u/+7/
7v/t/+3/7f/t/+3/6//r/+v/6//p/+j/6P/o/+b/5//n/+f/6f/r/+3/7//v/+//7v/t
/+z/6//q/+3/7f/t/+3/7v/w//D/8P/y//P/8//0//P/8v/x//H/8f/x//H/8P/x//L/
8//0//P/8//1//b/9P/0//T/9P/1//X/8//1//b/9v/2//b/9f/0//P/8v/y//H/8P/w
//D/8P/x//H/7//u/+7/7v/r/+r/6v/p/+f/5//n/+f/6f/o/+j/6P/p/+n/6f/o/+j/
6P/o/+j/6v/q/+r/6v/q/+r/6v/q/+r/6v/o/+b/5//q//H//P8MACMAQQBiAIQAqADN
AO8ACwElATgBQgE7ASUBCQHiAK8AcwA4AAcA4v/F/7T/rf+t/7L/uP/B/8r/1P/c/+P/
5//n/+j/6P/n/+f/5//o/+j/6f/p/+v/7P/s/+z/7P/s/+z/7f/t/+3/7v/u/+z/7f/u
/+7/7v/u/+7/7//x//L/8v/z//P/8//z//P/9P/0//X/9f/0//T/9P/0//X/9f/1//b/
+P/5//r/+v/7//v/+//8//v//f/9//7//v/+////AAABAAIAAgADAAQABQAGAAcACAAJ
AAoACwAMAA4ADwAQABIAFAAWABgAGAAZABwAHQAhACMAJAAnACUAJwAqACoALAAtAC4A
LwAxADIAMwA0ADYANwA3ADgAOAA4ADkAOQA3ADUANAAzADMAMgAxAC8ALQArACkAJwAl
ACEAIAAcABwAGQAXABQAEAAPAAsACgAIAAUABAABAP7//f/8//r/+P/3//f/9v/1//T/
8//y//L/8f/w//D/7v/u/+7/7v/w//D/7//u/+7/7v/u/+7/7P/s/+z/7P/s/+v/6//r
/+v/6//r/+v/6//r/+r/6v/s/+z/7P/s/+r/6v/q/+r/6v/p/+n/6v/q/+v/6//r/+z/
7P/s/+v/6//r/+z/7P/u/+7/7v/u/+z/7P/t/+3/7v/u/+//7//v/+//7//v/+7/7v/u
/+7/7v/t/+3/7f/v//D/8P/w/+7/7v/u/+7/7v/u/+7/7f/t/+3/7f/t/+3/7f/t/+3/
7f/t/+z/7P/s/+z/7P/r/+v/6//r/+v/7f/s/+z/7P/q/+r/6v/r/+v/6v/p/+j/6v/q
/+r/6f/r/+v/6//r/+n/6f/p/+n/6//q/+r/6v/o/+n/6f/p/+n/6f/p/+n/6f/p/+n/
6P/q/+r/6v/q/+j/6v/r/+r/6P/o/+j/6P/p/+n/6f/p/+r/7P/s/+z/7v/v/+//8P/w
//D/8P/x//H/8f/x//D/7v/u/+7/7v/v/+//8f/y//L/8v/y//L/8f/x/+//8f/0//T/
9P/0//L/8v/y//L/8v/x//D/8P/v/+7/7v/t/+v/6v/q/+r/6f/o/+j/5//l/+X/5f/l
/+f/5v/m/+b/5//n/+f/5v/m/+b/5v/m/+b/5v/m/+b/5v/m/+b/5v/k/+b/5v/m/+f/
6v/v//r/CgAjAEEAYACAAKAAwwDjAP8AFwEsATYBLQEbAf8A1ACdAGUALgABAN7/w/+0
/6//s/+4/77/xf/M/9T/3v/j/+X/5f/m/+j/5//n/+f/5//m/+b/5f/l/+b/5v/m/+j/
6P/o/+n/6f/p/+r/6v/q/+v/7P/s/+z/7P/s/+3/7f/u/+7/7//t/+3/7f/t//D/8P/x
//H/8P/w//D/8P/z//P/8//0//L/8//0//T/9//3//f/+P/3//n/+f/6//z//P/9//7/
/f/+//7///8AAAEAAgADAAQABQAGAAcACAAKAAsADAAOABAAEgAUABQAFQAYABkAGQAb
ABwAHwAhACMAJgAmACYAJwAoACkAKwAsAC0ALgAuAC8ALwAwADAAMAAxADEAMQAvAC4A
LQAvAC4ALQArACkAJwAlACMAIwAfAB4AGgAYABUAEwAQAA4ADQAJAAgABgADAAIA///8
//v/+v/4//b/9f/1//T/8//y//H/8P/w/+//7v/u/+z/7P/s/+z/7P/s/+v/6v/s/+z/
7P/s/+z/7P/s/+z/7P/r/+v/6//r/+v/6//r/+v/6//q/+r/6v/q/+r/6v/q/+r/6v/q
/+z/6//r/+z/6v/r/+v/6//s/+z/7P/r/+v/6//s/+z/7P/s/+z/7P/s/+z/7f/t/+z/
7P/t/+3/7f/t/+3/7f/u/+7/7v/u/+7/7f/t/+3/6//s/+z/7P/s/+z/7P/s/+z/7P/s
/+v/7f/t/+3/7f/t/+3/7f/t/+3/7f/s/+z/6v/q/+r/6f/r/+v/6//r/+v/6v/q/+r/
6P/o/+j/6f/r/+r/6f/o/+r/6v/q/+n/6f/p/+n/6f/p/+n/6f/p/+n/6P/o/+j/6P/p
/+n/6f/p/+n/6f/p/+n/6f/p/+j/6P/o/+j/6P/q/+j/6P/o/+j/6P/o/+n/6f/p/+n/
6v/s/+z/7P/s/+3/7f/u/+7/7v/u/+//7//v/+//7v/u/+7/7v/u/+//7//x//L/8v/y
//L/8v/z//P/8f/z//T/9P/0//T/8v/y//L/8v/w/+//7v/u/+3/7P/s/+v/6f/o/+j/
6P/n/+b/5v/l/+X/5f/l/+X/5f/k/+T/5P/l/+X/5f/k/+L/4v/i/+L/5P/k/+T/5P/k
/+T/5P/k/+T/5P/k/+b/5//q//P/AAAWAC8ATwBuAIwArgDPAOsABQEbASYBIgEVAf8A
2QCmAG0ANQAGAOH/wv+t/6T/pf+p/7D/tv+//8j/0v/a/9//4f/j/+L/5P/j/+P/4//k
/+T/5f/l/+X/5v/m/+b/5v/m/+b/5//n/+f/6P/o/+j/6f/q/+r/6P/o/+j/6f/p/+r/
6v/r/+v/6//r/+v/7P/s/+3/7f/u/+7/7v/u//H/8f/x//L/8P/x//L/8v/z//P/8//0
//f/+f/5//r/+v/6//v//P/9//7//v///wAAAQACAAMABAAFAAYABwAIAAoACwAMAAwA
DgAQABIAEgATABYAFwAZABsAHAAfAB8AIQAkACQAJgAnACgAKQArACwALQAuAC4ALwAv
ADAAMAAwADEAMQAxAC8ALgAtAC8ALgAtACsAKQAnACUAIwAfABsAGgAWABQAEQAPAAwA
CgAJAAUABAACAP///v/7//r/+f/4//b/8v/x//H/8P/v/+7/7f/s/+7/7f/s/+z/6v/q
/+r/6v/o/+j/5//m/+j/6P/o/+j/5v/m/+b/5v/m/+X/5f/l/+f/5//n/+f/5//n/+b/
5v/o/+j/6P/o/+f/5v/l/+T/5P/j/+P/5P/m/+f/5//n/+j/6P/o/+f/5f/l/+b/5v/k
/+T/5P/k/+b/5v/n/+f/5v/m/+f/5//n/+f/5//n/+r/6v/q/+r/6P/n/+f/5//n/+j/
6P/o/+j/6P/o/+j/6P/o/+j/5//n/+f/5//n/+f/5//n/+f/5//n/+b/5v/o/+j/6P/n
/+f/5//n/+f/5//m/+b/5v/m/+b/5v/n/+X/5P/j/+L/5P/k/+T/4//l/+X/5f/l/+f/
5//l/+X/5v/k/+T/5P/k/+f/5//n/+f/5//o/+f/5v/m/+f/5//o/+r/6v/q/+v/6f/p
/+n/6P/n/+b/5f/k/+f/6f/t//D/8v/y//L/8v/z//P/8f/z//P/8v/x//D/7v/u/+7/
7v/q/+n/6P/o/+b/5P/j/+H/3//e/97/3v/g/+D/4f/h/+H/4f/h/+H/3//e/97/3v/f
/9//3//e/97/3v/e/97/3v/e/97/3v/d/9z/2//a/+D/4P/i/+L/4f/m//X/CgAiAD8A
XwB+AJ4AwADfAPkADwEfASQBFAH9AN0AswB8AEMADwDm/8X/rP+f/5r/mf+f/6b/rv+5
/8b/0P/W/9n/2//d/97/3v/d/93/3f/g/+D/4f/h/9//4P/g/+D/3v/e/97/3//h/+H/
4v/i/+L/4//k/+T/4v/i/+L/4//k/+b/5//p/+f/5//n/+f/6P/o/+n/6f/s/+z/7P/s
/+3/7f/t/+7/7P/t/+7/7v/v/+//7//w//H/8//z//T/9P/0//X/9v/5//r/+v/7//7/
//8AAAEAAAABAAIAAwAEAAYABwAIAAgACgAMAA4AEAARABQAFQAXABkAGgAdAB4AIQAl
ACYAJgAnACgAKQAqACoAKgAqACsALQAuADAAMgAyADMAMwAyAC8ALQArACsAKgApACcA
JQAjACEAHwAaABUAEwAOAA4ACwAJAAYABgAFAAEAAAD9//n/9//z/+7/7f/s/+r/6v/p
/+n/6P/p/+r/6//s/+v/6f/n/+b/5f/k/+P/4v/g/+D/3//e/9//4P/h/+L/4v/i/+L/
4v/g/9//3//f/93/3f/d/93/3//f/97/3v/g/+D/4P/g/97/3v/e/97/4P/f/9//4P/g
/+H/4f/h/+L/4v/i/+H/4//j/+T/5P/i/+L/4v/i/+D/4P/h/+H/4v/i/+P/4//j/+P/
4//j/+T/5P/k/+T/5P/j/+P/4//h/+D/3v/c/97/4P/i/+T/5v/m/+b/5f/k/+P/4v/h
/+H/4f/h/+H/4f/h/+D/4P/g/+D/4P/f/9//3//f/9//3//e/97/3v/e/97/3v/f/93/
3v/f/w==
         </WaveFormData>
      </LeadData>
   </Waveform>
</RestingECG>
