# Supplementary material for: Detection of Left Atrial Enlargement Using a Convolutional Neural Network-Enabled Electrocardiogram
Source: Front Cardiovasc Med. 2020 Dec 17;7:609976. doi: 10.3389/fcvm.2020.609976 (PMC7773668; doi:10.3389/fcvm.2020.609976)
Supplement: Supplementary file 2 [file Data_Sheet_2.ZIP › normal1/1802010128_8127_0000002W.XML]

<?xml version="1.0" encoding="Windows-1252"?>
<!DOCTYPE RestingECG SYSTEM "restecg.dtd">
<RestingECG>
   <PatientDemographics>
      <PatientID>1802010128</PatientID>
      <PatientAge>81</PatientAge>
      <AgeUnits>Years</AgeUnits>
      <Gender>Male</Gender>
      <PatientLastName>xuyaojia</PatientLastName>
   </PatientDemographics>
   <TestDemographics>
      <DataType>Resting</DataType>
      <Site>1</Site>
      <AcquisitionDevice>MAC55</AcquisitionDevice>
      <Status>Unconfirmed</Status>
      <Priority>Normal</Priority>
      <AcquisitionTime>09:17:18</AcquisitionTime>
      <AcquisitionDate>07-09-2015</AcquisitionDate>
      <CartNumber>1</CartNumber>
      <AcquisitionSoftwareVersion>009C</AcquisitionSoftwareVersion>
      <XMLSourceVersion>MAC5000 v1.0</XMLSourceVersion>
   </TestDemographics>
   <RestingECGMeasurements>
      <VentricularRate>74</VentricularRate>
      <AtrialRate>74</AtrialRate>
      <PRInterval>176</PRInterval>
      <QRSDuration>74</QRSDuration>
      <QTInterval>408</QTInterval>
      <QTCorrected>452</QTCorrected>
      <PAxis>64</PAxis>
      <RAxis>-45</RAxis>
      <TAxis>80</TAxis>
      <QRSCount>12</QRSCount>
      <QOnset>223</QOnset>
      <QOffset>260</QOffset>
      <POnset>135</POnset>
      <POffset>182</POffset>
      <TOffset>427</TOffset>
      <ECGSampleBase>500</ECGSampleBase>
      <ECGSampleExponent>0</ECGSampleExponent>
   </RestingECGMeasurements>
   <Diagnosis>
      <Modality>Resting</Modality>
         <StatementCount>3</StatementCount>
         <LabelText>12SL ��ϳ���</LabelText>
      <DiagnosisStatement>
         <StmtFlag>ENDSLINE</StmtFlag>
         <StmtText>�������</StmtText>
      </DiagnosisStatement>
      <DiagnosisStatement>
         <StmtFlag>ENDSLINE</StmtFlag>
         <StmtText>������ƫ</StmtText>
      </DiagnosisStatement>
      <DiagnosisStatement>
         <StmtFlag>ENDSLINE</StmtFlag>
         <StmtText>�쳣 ECG</StmtText>
      </DiagnosisStatement>
   </Diagnosis>
   <Waveform>
      <WaveformType>Rhythm</WaveformType>
      <WaveformStartTime>0</WaveformStartTime>
      <NumberofLeads>8</NumberofLeads>
      <SampleType>CONTINUOUS_SAMPLES</SampleType>
      <SampleBase>500</SampleBase>
      <SampleExponent>0</SampleExponent>
      <HighPassFilter>16</HighPassFilter>
      <LowPassFilter>150</LowPassFilter>
      <ACFilter>NONE</ACFilter>
      <LeadData>
         <LeadByteCountTotal>10000</LeadByteCountTotal>
         <LeadTimeOffset>0</LeadTimeOffset>
         <LeadSampleCountTotal>5000</LeadSampleCountTotal>
         <LeadAmplitudeUnitsPerBit>4.88</LeadAmplitudeUnitsPerBit>
         <LeadAmplitudeUnits>��V</LeadAmplitudeUnits>
         <LeadHighLimit>2147483647</LeadHighLimit>
         <LeadLowLimit>268435456</LeadLowLimit>
         <LeadID>I</LeadID>
         <LeadOffsetFirstSample>0</LeadOffsetFirstSample>
         <FirstSampleBaseline>0</FirstSampleBaseline>
         <LeadSampleSize>2</LeadSampleSize>
         <LeadOff>FALSE</LeadOff>
         <BaselineSway>FALSE</BaselineSway>
         <ExcessiveACNoise>FALSE</ExcessiveACNoise>
         <MuscleNoise>FALSE</MuscleNoise>
         <LeadDataCRC32>2691320657</LeadDataCRC32>
         <WaveFormData>
/P/8//z//P/+//7//v/+//7//v/+//7///8AAAEAAgAAAP7//P/6//v//P/9//7///8A
AAEAAgD///7//f/8//z//P/8//z//v/+//7//v///wAAAQACAAAAAAAAAAAA/v/+//7/
/v/8//z//P/8////AAABAAIAAgACAAQABAADAAIAAgACAAAAAgACAAIABgAIAAkACQAH
AAcACQAKAAkACAAHAAsACwALAAsACwANAAwADAALAAsADAAMAAoACAAHAAUABAACAAQA
BAADAAQABAAEAAQAAgACAAIAAgAEAAQABAAEAAMAAwADAAMABAAFAAYABwAGAAQAAQD+
////AAABAAIAAgADAAMAAwAFAAUABAADAAMAAQABAAEA///+/wQACQAKABEAHwAqAC8A
MwA6AEMAUQBjAGkAXwBRAEgAPgAvACcAIwAeABcADQAKAAsABgAGAAoADAAIAAgACAAG
AAcABwAFAAUABQAFAAcABwAHAAcACQAJAAgACAAGAAYABgAGAAYABwAHAAcACAAIAAgA
CAAIAAgACAAIAAkACQAIAAgACQAGAAYABgAIAAkACgAKAAkACQAJAAkACQAHAAkACQAH
AAcABgAGAAgACAAJAAkACAAHAAcABwAHAAcABwAHAAYABgAGAAYABgAGAAYABQADAAMA
AgACAAQABAAEAAQAAwADAAMAAQACAAIAAwADAAQABQAIAAkABwAEAAQABAAFAAYABgAG
AAMAAwAFAAYABAADAAMABAAFAAUABgAIAAUAAwABAAAAAgADAAMABAAEAAQABAAFAAcA
BwAGAAYABQAEAAQAAwAFAAUABQADAAQABQAFAAQAAwACAAEAAAACAAEAAQABAP///f/9
//7//v/+//3//f/9//3//v/+//7//f/9//3/////////AAAAAP////////3//f/9//7/
/v/+//3//f//////AQABAAEAAQD/////AAAAAAAAAAABAAEAAQABAP////////7/AAAA
AAIAAgAAAP7//v/+/wAAAgACAAEAAAD///7//f/+////AAABAP7//v8AAAAA///9//v/
+v/9//7///8AAP///v/9//z//v////////8AAAAAAAACAP///P/7//r//f///wEAAwD/
//7//v/9/wAAAgAGAAgABQAAAP7//f/8//z/+//6//v//v///wAA/v8AAAAAAAD+//3/
/f/8//7///8BAAQAAAAAAPr/+v/8//7/AAACAAQAAgAEAAQABgAEAAMAAgACAAAAAAAC
AAIAAwAFAAcACAAHAAcABwAJAAgACAAIAAgADwAPAA8ADwAOAA0ACwAKAAsACwAMAAwA
CAAEAAMAAQACAAIABAAEAAEAAAAAAAAAAQACAAMABAABAAAA///+/wAA////////////
//////8AAAIAAwADAAQABAAEAAQAAgAAAP///f8AAAEAAgACAP///////wEA/////wAA
AAD//wAABwATAB4AHwAnADYAPwBHAFcAYwBjAFsATgBCADkALQAjABwAGQAVABAACQAG
AAgACAAGAAYABgAIAAgABwADAAEAAQABAAEAAgADAAQABQAFAAUABAAEAAIAAgACAAIA
AgADAAMAAwACAAIAAgACAAMABAAFAAYABQAFAAQABAAIAAYABwAIAAoACwAMAAwACQAH
AAUAAwAEAAMABgAHAAYABQADAAIAAwAEAAYABwAGAAUABQAFAAMAAwADAAMAAQAAAP//
/v8BAAIAAwADAAUABQAEAAQABQAEAAMAAgAFAAUABQADAAEAAAAAAP//AAABAAQABQAD
AAAAAAAAAAEAAgACAAIAAQABAAMABAAFAAUABgAIAAYAAwABAAAAAQABAAEAAgADAAMA
AgACAAMABAAFAAcABQAFAAQABAADAAIAAgABAAMAAwADAAEAAQABAAAA/v///wAAAQAC
AAAA/////////f/7//v//P/+//7//f/9//z/+//7//r/+P/3//f/9//6//v//P/+//z/
+//7//v//f/9//3//v/9//z/+v/5//n/+f/7//v//f/9//v/+//+//7//v/+//3//f/9
//3//f/9//3//P/+//7/AAAAAP///P/7//r/+v/8//z/+//7//v/+//7//3//f/9//3/
+v/6//z//P/8//v/+v/6//r/+v/6//r//P/8//z//P/8//3//f/9//7//v/+/wAA/v/8
//z//P/8//v/+v/5//r/+v/7//v//v/+/wAAAAD9//r/+v/7//7//v/9//z//P/+//7/
/v/9//7//f/8//n/+f/6//r//P/7//v//P/9//7//f8AAP//AAAAAAAAAAD+//z/+v/6
//r/+v/7//7///8CAAIAAQAAAAAA/v/+/wAAAAD+////AAAAAAAAAQACAAUABAAEAAQA
BAALAAsACwALAAsACwAKAAoABwAHAAgACAAHAAQABAADAAEAAAABAAAA///+//7//v/+
//7//v/+//z//P/8//z//f/9//7////8//v/+v/5//z//v///////P/8//z//P/8//z/
/f/9//////////7//P/7//r/+////wMAAgD8//n//P8DAA0AFgAdACcAMgA7AEcAVwBl
AGUAYwBWAEAALwAlAB0AFAARAAsAAgD//wAAAgAEAAYACAAEAAAAAgAHAAMA////////
//8AAAEAAgADAAEAAQAAAAAAAAAAAAAAAAACAAMAAwADAAIAAgACAAIAAAAAAAAAAAAD
AAMAAgACAAYABAAFAAYAAwADAAMAAgABAAEAAQABAAEA//8BAAEA//////7//v8AAAAA
AQABAAAA//////////////////8AAAAAAAAAAP7//v/+//3//v//////AAABAAAA///+
/wAAAQACAAEA///+//7//f/9//3//////wEA/v/+//7///8AAAAAAAD/////AQACAAAA
/////wAAAgABAAEAAgACAAEAAAAAAAEAAQAAAAAAAAAAAAAAAQABAAEAAAAAAAIAAgAD
AAMAAgABAAAA/f/+///////+//3//P/7//r/+v/5//n/+f/7//n/+f/6//z//P/7//v/
+//7//z//P/6//n/+f/5//n/+f/5//r/+v/5//n/+f/5//n/+f/6//j/+P/3//f/9//3
//n/+f/6//v/+v/7//r/+v/6//r/+//7//v/+//5//n/+f/4//j/+P/6//r/+v/4//j/
+P/4//r/+v/5//r/+//8//3/+v/5//j/9//2//b/+P/4//n/+f/5//r/+P/4//j/+P/4
//j/+P/4//n/+//8//3/+v/6//r//P/8//r/+v/6//r/+f/4//f/+f/6//z//f/8//z/
/v/+//3/+v/6//v/+v/6//n/+P/5//z//f/+//v//P/7//r/+//7//z//P/8//v/+//8
//v/+v/3//j/+v/8//3//v/+//r/+v/6//r//P/8//z//P/8//7//v8AAP///f/7//r/
/P/8//7//v8AAAMABgAIAAMAAQD/////AQACAAMABAAJAAkACQAJAAcABwAGAAYABQAF
AAYABgAEAAAA///9//3//v8BAAIA///+//7//v/9//z/+//6//v//P/9//7//P/7//v/
+//+////AAABAP7//v/9//v//P/8//z//P/6//r/+//7//v/+//7//r/+//7//v//f8D
AP///P/8/////v8DAA0AGgAnACsAMAA5AEMAUwBdAF0AUwBGADwALwAdABMAEAAPAA0A
BgADAAIAAgAAAP7//v/8//z/AgAHAAUAAgABAAAA//8BAAEAAQABAP/////+//7/AAAA
AAAAAAD+/////////wIAAgACAAIAAAAAAAAAAAACAAMAAwAEAAUAAgACAAIAAAABAAIA
AgABAAEAAQABAAMAAQADAAMAAwADAAIAAgAAAAAAAQABAAAA////////AQABAAEAAQAA
AAAAAAAAAAAAAAAAAP///f/9//z//P8AAAAAAAAAAAEAAQABAP///P/8//3//f/+////
AgADAAMAAAAAAAAA//8AAAAAAAD9//3///8AAAAA/////wAAAAD/////AAACAAEAAAAA
AAMAAwACAAIAAAAAAAAAAQADAAMAAgACAAAAAAABAAEAAQABAAEA//8AAAEAAQAAAAIA
AgACAAIAAQD///7//f/7//n/+f/6//z//P/7//v/+v/5//n/+P/6//n/+f/5//n/+f/5
//r//P/7//v/+//9//3//f/+//z//P/7//v//f/9///////+//3/+v/5//z//P/8//z/
/f/9//3//f/////////+////AAADAAQAAgD+//z/+v/7//7///////7//f/8//v//f/9
//3//f/+//7/AAAAAAAA///+//7/AAAAAAAAAAD+//7//v/+//7/////////AAAAAAAA
AgACAAAAAAAAAAAA///+//3//v/+//////8AAAAAAgACAAEA/v/+////AAAAAP///v/+
/wAAAAAAAP7/AAAAAAAAAQABAAIAAgAAAP////8AAAIAAgACAAIAAgACAAIAAAACAAIA
BAAFAAUABQAGAAYABgAIAAgACAAJAAoACgAGAAUABAAFAAkACgALAAwADwAPAA8ADwAP
AA8ADgAOAAsACwAMAAwADAAIAAcABQAEAAQABgAGAAMAAgACAAIAAwAEAAUABgAEAAQA
BAAEAAYABQAFAAUABwAHAAcABwAEAAQAAwABAAIAAgACAAIAAAAAAAEAAQADAAMAAwAC
AAMAAwADAAUABwAHAAYAAgABAAoAFQAdACQALQAxADgAQwBRAF8AZQBfAFUATAA8ACkA
HwAdABwAFwAPAA4ADwAOAAwADAAMAAoABgAEAAoADQALAAgABwAGAAUABwAHAAcABwAJ
AAkACAAIAAgACAAIAAgABgAHAAcABwAKAAoACgAKAAkACAAHAAYACQAJAAgACAAJAAYA
BgAGAAcACQALAAwADQANAA0ADQAKAAcACAAHAAgACQAJAAoACgAKAAsACwAKAAkACQAJ
AAcABwAHAAcABgAGAAYABgAGAAYABgAFAAcABwAGAAYACgAKAAoACgAKAAkACAAFAAYA
BgAHAAcABwAHAAkACQAHAAQABAAEAAUABgAGAAYABwAHAAkACgAIAAcABwAIAAsACwAM
AA4ADQALAAkACAAHAAcABgAGAAQABAAEAAUABwAHAAYABgAIAAgACQAJAAgABwAGAAMA
BAAFAAUABAACAAIAAgACAAAA////////AAD//wAAAgAAAAAA//////////8AAAAAAgAB
AAEAAQAAAP///v/+//////8AAAEAAQABAAEAAgACAAIAAQABAAAA//8AAP////////3/
/f///wAAAQACAAIAAQAAAP//AgADAAQABAACAAIABAAEAAIAAAAAAAAAAgAEAAQAAwAB
AAEAAQABAAEAAQABAAEAAAAAAAIAAgAEAAMAAgACAAAAAAAAAAAAAgACAAIAAgACAAMA
AwADAAAAAAAAAAIAAgAAAAAAAAD//////////wAAAAABAAEABAAEAAYABgAHAAQABAAF
AAMAAgAAAP7/AAACAAIAAgACAAQABAAEAAMABQAGAAgABwAGAAUABAACAAQABAAGAAYA
BQAEAAQABAAEAAYABgAEAAUABgAGAAcABwAHAAkACwAMAA0ADgAQAA8ADgANAA8ADwAO
AA4ADQANAA4ADgAMAAgABwAFAAQABAAGAAYABwAGAAYABgAGAAYABgAGAAgACAAIAAgA
BQADAAIAAQADAAMAAwADAAEAAgACAAEAAgACAAIAAgAEAAQABQAFAAQAAwACAAAAAAAB
AAIABQAHAAMAAgAGAAcACAAHAA0AHgArAC0AMAA7AEkAVwBnAGsAYQBUAEoAPQArACEA
HgAbABMAEAANAAgABgAIAAgACAAIAAQACAALAAkACQAJAAkACQAIAAcABgAFAAcABwAG
AAYABgAGAAYABgAIAAkACQAJAAkACAAHAAYACAAIAAgACAAJAAkACAAIAAwACgALAAwA
CAAHAAYABAAFAAcACQALAAoABwAIAAcACQAJAAgACAAIAAgACQAJAAgABwAHAAcABQAF
AAUABQAGAAYABgAGAAQABAAEAAMAAwADAAIAAgACAAIAAgACAAUABwAJAAkABgAGAAcA
BwAGAAUABgAFAAcABAAEAAQABQAGAAYABgAFAAUABwAIAAgABwAHAAgACwALAAwADgAM
AAkABgAEAAUABQAEAAQABgAGAAYABwAHAAcABgAGAAYABgAHAAcABgAFAAQAAQADAAMA
AgAAAAIAAgACAAIAAgABAAEAAQABAP////8AAP7//v/9//3//////wAAAAAAAP//////
/wEAAQABAAIAAQD///7//f/9//3//f/+//z//P/7//v//P/9/wAAAQD//////f/9//z/
/P/8//z////////////9//3//f/8//3//v8BAAIAAQD+//3//P/+/wAAAAD//wAAAQAC
AAMAAAD///7//f/9//7/AQACAAQAAwACAAIAAQAAAP///v8AAAAAAAAAAAAAAQABAAEA
/f/8//v//P/9//z//f/+////////////AAAAAAEAAQABAAAAAQAAAAEA/v/+////AgAC
AAEAAAAAAAIAAgACAAEAAgABAAAAAQABAAIAAgAAAPr//f/+////AAD+/wAAAAACAAQA
AwACAAIABAAEAAYABgAGAAcACAAIAAYABQAEAAUABwAIAAkACgAPAA8ADwAPAA0ADQAM
AAwADAANAA8AEAAMAAgABwAFAAQABAAGAAYAAwACAAIAAgAEAAQABAAEAAMAAgABAAAA
AAD//////////////////wAAAgADAAMAAgACAAIAAgAEAAQABQAFAAMAAQD///z//P/9
//7/AQADAAUAAgD8//v/AAAFAA0AFgAhAC0AOAA/AEkAWwBnAGUAXQBSAEYANwApAB0A
GAATABEADgALAAwADAAOAAwABgACAAIAAAD//wMAAgADAAQABQAFAAUABQAFAAMAAwAC
AAIABAAEAAQABAACAAMAAwADAAIAAgACAAIABAAGAAgACgAKAAkABwAGAAgABAADAAIA
BQAHAAkACgAIAAcABgAFAAMAAQADAAMABQAFAAQABAAEAAQABQAFAAUABQAGAAcABgAF
AAQAAwACAAIAAgACAAIAAgACAAEAAwADAAIAAgADAAIAAQAAAAMAAwADAAEAAgACAAMA
AwABAAEAAwADAAEA/v/+//7/AQACAAIAAgABAAEAAwAEAAUABQAGAAgABAABAP///v8B
AAEAAQACAAEAAQAAAAAAAQACAAMABQAEAAMAAQAAAP7//v//////AAABAAIAAQABAAEA
AAD+//7//v/+//7//v/9//3//f////3//f/+//v/+v/4//f/+f/5//r/+v/5//f/9v/1
//j/+f/6//z/+//5//j/9//3//f/9//4//b/9v/1//X/9//3//n/+f/3//f/9f/1//j/
+P/4//j/+v/7//z//f/6//n/+P/2//j/+P/6//r/+v/4//j/+P/2//j/+P/3//n/+f/5
//n/+f/5//n/+f/3//b/9//2//f/9//3//j/+P/4//j/+P/4//j/+P/4//b/9//3//f/
9P/0//T/9v/4//b/9v/2//n/+f/5//n/+P/4//n/+f/4//j/+v/6//n/9v/2//f/+P/4
//f/9v/3//r/+//8//n/+v/5//j/+P/5//v//P/6//X/+f8AAP7/+//6//n/+P/5//z/
/f8AAAAA///+//7//f/8//3//P/+////AAAAAAEAAQABAAMAAgACAAIAAgAFAAUABQAF
AAgACQAJAAoABwAHAAgACAAFAAAA/v/7//r/+v/8//z//P/8//3//v/9//z/+//6//v/
/P/9//7//P/7//v/+//5//n/+f/5//v//P/8//v/+v/6//r/+v/8//z//f/9//3//f/9
//z/+v/5//j/+f/5//X/9v/4//f//P8DAA0AGgAnAC0AMgA5AEEATQBbAGEAVQBGADgA
KQAXABEAEAALAAUAAgABAP7//v8CAAYABgACAAAAAAABAAEA/f/9//3//f//////////
//3//f/8//z//v/+//7//v/9//3//P/7//3//v///wAAAAAAAAAAAAABAAEAAAAAAAMA
AAAAAAAA/////////v8AAAEAAgADAAIA//8AAP//AQABAAAAAAAAAAAAAQABAAAA////
/////f/9//3//f/+//7//v/+//3//P/7//n/+v/7//v//P/9//z/+//6//3//f/9//v/
+v/6//v/+//7//v//f/9/////P/8//z/+//8//z//P/5//n/+//8//////8AAAIAAQD/
//7//v8AAP///v/+//3//f/8//z//v/+//7//////////v/+//z//P/9//3//v///wAA
///+//3/+//4//r/+v/6//r/+v/5//n/+f/3//X/9f/2//n/+v/6//v/+P/3//f/9v/2
//X/9f/1//j/+f/6//z/+v/5//n/+f/2//X/9P/0//b/9v/1//X/9v/3//r/+//6//n/
9v/1//b/9v/2//b/+f/5//n/+f/6//v//P/8//n/+P/5//j/+f/4//n/+v/4//r/+v/5
//n/+f/5//n/+P/3//b/9f/3//j/+//8//v/+f/3//b/+P/4//j/+P/6//r/+v/6//n/
+f/4//f/9v/2//b/+P/6//j/+P/4//v/+//7//v/+v/6//v/+//5//j/+f/4//j/9v/3
//n/+v/6//n/+P/4//r/+v/6//z//v/+//7//P/7//v/+v/8//j/+v/6//r/+v/8//7/
/v8AAAAA///+//7//v/+/wAAAAACAAMABAAEAAIAAQAAAAEAAgACAAIAAgAHAAcABwAH
AAkACwAMAA4ACgAHAAUAAgACAP7//f/7//v//P///wAA///+//7//v/8//z//P/8//7/
/v/+//7//P/7//v/+//7//v/+//7//3//v/+//3//P/8//z//P/+//7///////3//f/9
//z/+//7//v//f/5//3/AgAAAP3/AgANABcAIAAlACsANgBDAFEAXwBlAFsASwBAADYA
JwAZABUAFAAPAAcABgAJAAgAAgACAAYACAAEAAIABAAFAAMAAwADAAMAAwABAAEAAQAB
AAEAAQAAAAAAAgACAAIAAgAAAAEAAQABAAIAAgACAAIAAgACAAIAAgADAAMAAgACAAYA
BAAFAAYABQAFAAUABAABAAEAAQABAAIAAQAEAAUABAADAAEAAAACAAIAAwADAAAA////
////AAABAAIAAwABAAAA///+////AAABAAEA//////7//v8AAAAAAAAAAAMAAwADAAEA
AAAAAAEAAQD/////AQABAAEA/v/+//7/AAACAAMABAD///3//f/8//////8AAAIAAgAB
AAEAAgACAAEAAAAAAAEAAQAAAAAA/v/+//7//////////v/+////AAACAAMABQAFAAUA
AwABAP///P/4//n/+v/7//z//P/7//v/+//7//n/+f/6//j/+P/3//f/+P/5//v//P/6
//n/+f/5//j/9//2//b/+P/3//f/9//4//n/+v/8//7//v/9//3/+//5//n/9//6//v/
+v/7//r/+v/6//r/+f/5//n/+f/7//v/+//6//j/+P/6//r//f/8//3//v/8//7//v/9
//v/+//7//v/+v/5//j/9//3//j/+//8//z/+//6//r/+//8//3//v/9//z/+//6//z/
/f/9//3/+v/6//r//P/+//z//P/8//3//f/9//3/+f/4//j/9//4//j/+v/6//r/+P/5
//v//P/8//v/+v/4//r/+v/6//j//P8CAAIAAQAAAP///v/+/wAAAAACAAEA///9//z/
/v/+/wAAAAD+////AAAAAAEAAQABAAMAAgACAAIAAgAHAAcABwAHAAkACQAIAAgABgAF
AAUABAADAAAAAAD///3//P/9//z//P/8//3//v/+//7//v/+//3//P/7//r/+//7//z/
/f/9//3//f/9//3//v/+//3/+v/6//r/+v/8//z//f/9//3//f/9//z/+f/5//n/+///
//n/+v8AAAMABAADAAcAFgAjACsAMAA1AD8AUQBdAF0AUwBIADwAMwApAB8AGAAPAAUA
/v/9/wAABgAEAAAAAAAEAAQAAgADAAMAAQABAAEAAQADAAMAAwADAAAA///9//z///8A
AAEAAgABAAEAAAD//wMABAAFAAYABQAEAAMAAgAEAAUABQAGAAYAAgABAAAAAgADAAQA
BAADAAMAAwADAAMAAQADAAMAAwADAAIAAgAEAAQABQAFAAQAAwADAAMAAQABAAEAAQAC
AAIAAgACAAIAAgACAAEAAwADAAIAAgADAAIAAQAAAAMAAwADAAEAAgACAAMAAwABAAEA
AwADAAQAAgADAAQABAAEAAMAAgADAAMABQAGAAYABQAFAAYACAAHAAcACAAIAAcABgAG
AAYABQADAAIAAgACAAIAAwABAAEAAAAAAAIABAAHAAkACAAHAAYAAwAFAAUABAACAAEA
AAD///7//v/9//3//f/9//v/+//8//z//P/7//v/+f/5//r/+v/9//3//v////7//f/8
//z/+v/5//n/+f/6//v//P/+//z//P/7//v//P/9/wAAAQAAAP///P/7//7//v/+//7/
AQABAAEAAQD////////+//3//P/9//z//f/8//3//v/+/wAAAAD//////////////f/9
//3//f///wAAAwAEAAMAAQD///7//P/8//z//P/+//7//v/+/wAAAQABAAEA///+//3/
/v/+//z//P/8/wMAAwD9//7//v/+//7//v/+/wAAAAACAAAA///+//7/AAACAAYACAAG
AAUABAACAAMAAwADAAUABAAEAAQABAALAAsACwALAAkACQAIAAgACAAJAAsADAAIAAQA
AwABAAIAAgAEAAQAAQAAAAAAAAAAAAAAAAAAAP7//v/+//7//////wAAAQD/////////
//3//v/+//3//P/8//z//P/9//7/AAABAAAA///+//z//v///wAAAwD//wMAAAD+////
AgAJAA0AFAAdACUALAA3AEMAUQBfAGMAXQBSAEgAOQArACEAFgATABMADgAJAAYABgAG
AAgACAAIAAgABgAFAAEAAAABAAIAAwAEAAUABgAHAAYABQADAAIAAgACAAIAAgAEAAUA
BQAFAAYABgAGAAYABQAEAAMAAgAEAAUABQAGAAcABAAEAAQABQAHAAkACgAIAAcABgAF
AAUAAwAFAAUABwAHAAYABgAEAAQABQAFAAIAAQABAAEAAgADAAQABQADAAIAAQAAAAIA
AgACAAEAAQABAAAAAAADAAQABQAGAAUAAwABAP3//f/+/wAAAQADAAMABQAFAAMAAAAA
AAAAAQACAAIAAgABAAEAAwAEAAQAAwADAAQABAADAAMABAAGAAUABAAEAAQAAwABAAAA
AAAAAAAAAQAEAAUABQAGAAUABAAEAAMABAAFAAYABQACAAEA///8//z//P/8//z//v/9
//3//f/9//v/+//8//z//P/7//v/+//7//z//P/6//n/+f/5//n/+f/5//r/+//7//z/
/f/7//v/+//8//7//v/9//3/+v/5//r/+f/8//3//P/9//3//P/7//r//P/9//7////+
//3//P/6//z//P/+//7//v/8//z//P/8//7//v/9//3//f/9//3////////////8//z/
/v/+//7//f/8//z//f/+////AAD///7//f/8//z//f/9//3///8AAAEABAACAP7//P/6
/wUABAADAAIAAQAAAP//AAD//wAAAQABAAEAAgAAAAAAAgACAAIAAwAEAAQABAAFAAYA
CQAIAAgACAAIAAwACwAKAAkACQAJAAgACAAJAAsADgAQAA0ACAAGAAMA///+/////v/+
//7///8AAP7//v/+//7///8AAAEAAgAAAP///////wEAAQABAAEAAgAEAAUABQAAAP7/
/P/6//v//P/+////AQABAAEAAAD9//3//f///wEAAQD8//r/AQAGAAkADwAYACMAKwAy
AD8ASQBVAGMAZQBdAFAARAA1ACMAFwAWABcADQAGAAsAEgAQAAoACAAGAAIABAAGAAkA
CQAFAAUABQAFAAQAAwACAAEAAgADAAMABAACAAIAAgACAAQABQAFAAUABgAGAAYABgAG
AAYABgAGAAUABQAEAAQABQACAAIAAgAEAAUABgAGAAMAAwADAAMABAADAAYABwAHAAcA
BgAGAAQABAAFAAUABAADAAMAAwABAAEAAQABAAIAAgACAAIABAAEAAQAAwADAAMAAgAC
AAYABgAGAAYABAADAAIA//8AAAIABQAHAAUAAwADAAEAAwAAAAAAAAADAAQABAAEAAQA
BQAIAAoACQAHAAYABgAIAAcABwAIAAYABQAEAAQABQAFAAQABAAGAAYABgAHAAUABQAE
AAQABgAGAAcABwAFAAUABQADAAMAAwACAAAAAgACAAIAAgADAAMABAAFAAMA///9//z/
/v/+//3//f/9//3//v/+/wEAAQACAAMAAQD///3//P/+//3//f/9//7///8AAAIAAQAA
AP7//f/9//3//////wEAAQD//////v/+//7//v/9//3//f/9//7///8AAAAAAAAAAAIA
AgAEAAIAAgACAAAAAgACAAEAAAD///7//f8AAAEAAgADAAIAAgAEAAQABgAFAAQABAAB
AP7/+//4//r//P/+/wAAAAABAAEAAQD///7//f/+/wEAAAABAAIAAQABAAEAAQAAAAAA
AQABAAAAAAACAAIAAwAAAAAAAQACAAIAAQAAAAIABAAEAAQAAgAEAAQABAADAAMABAAE
AAIAAQABAAIABAAEAAIABAAGAAgACQAKAAoACgAIAAgACgALAA0ADgAOAA4ADQANAA0A
DwAQABAAEAAQABAADgAPAAwACgAHAAcABwAHAAgACgAJAAYABgAEAAMA///+/wIAAgAB
AAAAAwABAAMABgAEAAMAAgABAAAAAQACAAMABAAEAAQABAAEAAIAAgACAAIAAgACAAIA
AgAEAA==
         </WaveFormData>
      </LeadData>
      <LeadData>
         <LeadByteCountTotal>10000</LeadByteCountTotal>
         <LeadTimeOffset>0</LeadTimeOffset>
         <LeadSampleCountTotal>5000</LeadSampleCountTotal>
         <LeadAmplitudeUnitsPerBit>4.88</LeadAmplitudeUnitsPerBit>
         <LeadAmplitudeUnits>��V</LeadAmplitudeUnits>
         <LeadHighLimit>2147483647</LeadHighLimit>
         <LeadLowLimit>268435456</LeadLowLimit>
         <LeadID>II</LeadID>
         <LeadOffsetFirstSample>0</LeadOffsetFirstSample>
         <FirstSampleBaseline>0</FirstSampleBaseline>
         <LeadSampleSize>2</LeadSampleSize>
         <LeadOff>FALSE</LeadOff>
         <BaselineSway>FALSE</BaselineSway>
         <ExcessiveACNoise>FALSE</ExcessiveACNoise>
         <MuscleNoise>FALSE</MuscleNoise>
         <LeadDataCRC32>3862244733</LeadDataCRC32>
         <WaveFormData>
+P/4//j/+P/4//j/+P/4//j/+P/4//j/+v/6//r/+v/8//z//P/8//z//P/8//z//P/8
//z//P/9//7///8AAAIAAgACAAIAAAAAAAAAAAD+//7//v/+//7//v/+//7//P/8//z/
/P/+//7//v/+////AAABAAQABgAGAAgACQAJAAkACQAJAAsACwALAA0ADgAPAA8ADgAM
AAwACwAKAAoACgAMAAwACwAJAAYABAAEAAIAAAD//wAAAAABAAEAAAD///////////3/
/f/8//r/+v/6//r/9v/1//T/9P/0//T/9P/0//P/8//z//T/9P/z//P/8//z//P/8//z
//P/8v/x//D/8P/w//D/8P/u/+7/7f/t/+v/7f/x//T/9//7/wAABAADAAEA+//1//P/
9f/1//X/+v8FAAkA+v/Z/8b/wv+//77/vf+4/7n/vv/H/9P/4f/r//H/8//z//P/9P/0
//L/8v/x//L/8v/y//T/8//z//T/8//y//H/8v/y//H/8f/x/+//7//v/+//7//w//D/
8P/w//D/8P/w//D/8P/v/+3/7v/v/+//8P/v/+//7//v/+//8P/y//P/8//z//P/8//x
//L/8v/y//T/9P/z//P/8f/x//H/8f/z//L/8v/y//L/8v/y//L/8v/z//L/8v/y//H/
8f/z//P/8v/y//L/9P/1//X/9P/0//X/9f/3//f/9//2//b/9v/3//f/+P/3//j/+f/6
//v//P/9//////8AAAAAAAAAAAEAAgACAAAAAAAAAAIAAgACAAMABAACAAIAAgACAAMA
BAAFAAYABQAGAAUAAwAFAAMAAwACAAIAAQD///3/+//7//v/+f/6//n/+P/3//b/9v/2
//X/+P/4//n/+v/6//r/+v/5//f/9//3//f/+f/5//n/+v/4//j/+P/4//j/+P/3//f/
9//3//f/9v/0//T/9P/1//b/9v/3//n/+P/3//b/9f/3//f/9//3//f/+P/4//f/9//3
//f/9//3//f/9//3//X/9f/1//X/9f/1//X/9f/2//b/9v/2//j/+P/4//j/+f/5//n/
+f/3//f/+P/4//j/+P/4//f/9//2//b/9v/0//T/9P/0//T/9P/0//T/8f/x//L/8v/y
//H/8f/y//L/8v/z//P/8v/y//H/8P/w//D/8P/w//D/8P/w//H/7//v/+//7//x//H/
8//x//L/9P/2//f/+P/4//b/9P/2//f/+P/5//r//f/+////AgABAAEAAQABAAEAAwAD
AAMAAwAEAAUABQAGAAYABgAFAAMAAgABAAIABAADAAEA/v/6//j/9v/0//P/8f/w//D/
7f/s/+v/6//r/+v/6f/p/+r/6v/q/+r/6//q/+r/6v/q/+r/6v/q/+r/6f/p/+n/6v/q
/+n/6f/p/+n/6f/p/+f/6P/o/+j/5v/m/+b/5v/m/+b/5v/l/+X/5f/l/+X/6v/t//H/
9v/6///////7//P/7f/t/+3/7f/u//X//f/8/+P/xP+2/7X/tP+t/6T/of+o/6//uf/J
/9f/3//f/+H/5f/o/+r/7P/s/+v/7P/s/+z/7P/r/+v/7P/u/+7/7v/w/+//7f/s/+v/
7P/t/+7/7//t/+7/7v/u/+7/7v/u/+7/7//w//D/7//t/+3/7P/s/+//7//v/+//7v/u
/+//7//x//H/8f/x//H/8v/y//L/8P/w/+//7//x//H/8f/x//H/8P/w//D/7v/u/+7/
7v/v//H/8f/y//D/7//v//H/8f/w//D/8P/w//H/8f/w/+7/7//v//H/8//z//L/8v/y
//P/8//0//P/9P/1//b/9v/2//b/9//3//j/+P/4//n/+//9//7/AAAAAAAAAgACAAIA
AwAEAAQABAAEAAQABAAEAAQABAAEAAYABgAFAAUAAwADAAIAAgABAP///f/9//3//f/7
//r/+f/4//f/9P/0//T/8//x//D/8P/w//D/8P/w/+//8f/x//H/8f/z//P/8//0//T/
9P/0//T/8v/y//H/8f/z//P/8//y//D/8P/w//H/8f/w//D/8f/x//H/8f/x/+//7//v
/+//8f/y//L/8f/v/+//7//v/+//7//v/+//7//v/+//7//t/+3/7f/t/+7/7v/u/+7/
7v/u/+7/7v/r/+v/6//r/+v/6//s/+z/7P/s/+z/6//s/+z/7f/u/+//8P/x//L/8P/w
//D/8P/x//H/8v/y//D/7//v//D/7v/u/+//7//t/+7/7v/u/+z/7P/s/+z/7P/s/+z/
7f/r/+v/6//r/+v/6//t/+v/6//s/+3/7f/s/+z/7P/s/+r/7f/t/+3/6v/q/+z/7v/u
/+7/7v/x//L/8//2//f/9//3//f/9//5//n/+f/7//z//f/9//3//v////////8AAAEA
BAAEAAMAAQD+//z/+v/4//b/9P/x/+//7v/r/+r/6f/p/+v/6//p/+n/5v/m/+b/5v/k
/+L/4f/g/+D/4P/g/+D/4P/f/9//3//g/+D/3//f/9//3//f/9//4P/i/+P/5P/k/+T/
5P/k/+T/5P/k/+P/4f/h/+H/4f/k/+f/6//u//T/+f/5//X/7f/n/+X/5//l/+T/6//z
//b/4//E/7T/sf+s/6n/ov+b/57/p/+v/7v/zf/V/9f/2f/Z/9j/3P/e/97/3v/e/93/
3P/e/93/3f/e/9z/3P/c/97/3v/d/93/3f/e/9//4P/h/+L/5P/l/+b/5v/m/+b/5v/n
/+j/6P/n/+X/5f/k/+T/5//n/+f/5//k/+T/5f/l/+P/4//j/+P/5f/m/+b/5v/m/+b/
5f/l/+X/5f/l/+X/5f/k/+T/5P/k/+T/5P/k/+T/5f/k/+T/5v/l/+X/5//n/+b/5v/m
/+j/6f/p/+j/5v/n/+f/6f/r/+v/6v/q/+7/7//v//D/8//0//X/9v/2//b/9v/3//f/
+P/4//j/+P/5//r/+v/4//j/+P/6//z//P/9//7//f/8//v/+v/8//z//P/8//z//v/+
//3//f/7//v/+v/6//n/9//1//X/9f/1//P/8v/x//D/7//u/+7/7v/t/+//7v/u/+7/
7v/u/+7/7f/v/+//7//v/+//7//v//D/8P/w//D/8P/w//D/7//v/+//7//v/+7/7v/u
/+7/7//v/+7/7v/v//H/8f/x//H/8//z//P/8//0//b/9//3//X/9f/1//X/8//z//P/
8//1//X/9f/1//T/8//y//H/8P/w//D/8P/u/+7/7v/u/+3/7f/t/+3/7f/t/+7/7v/s
/+z/7P/r/+z/7P/t/+7/7P/s/+z/7P/s/+z/7P/s/+3/7f/u/+7/7P/r/+v/7P/s/+z/
7f/t/+v/7P/s/+z/6v/q/+r/6v/s/+z/7P/t/+3/7f/t/+3/7v/v//L/8f/x//L/8//z
//L/8v/y//L/8f/z//L/8f/w//D/7v/v//L/9P/0//T/9P/3//j/+f/8//v/+//7//v/
+//9//3//f///wAAAQABAAIAAgACAAEA/v/+//7/AAACAAEA///8//r/+P/2//T/8v/v
/+3/7P/t/+z/6//r/+v/6//p/+n/5v/m/+b/5v/o/+b/5f/k/+T/5P/k/+T/5P/j/+P/
4//k/+T/4//j/+b/5//o/+n/6v/s/+3/7v/u/+7/7v/u/+7/7v/u/+3/6//r/+v/6//y
//X/+f/+/wIAAwABAPv/9f/x//H/8f/z//j//f8FAAIA5f/M/8b/w//A/73/tP+z/7r/
wf/H/9f/5f/p/+v/6//p/+r/7v/w/+z/6//s/+z/7P/u/+3/7f/u/+7/7v/u//D/8v/x
//H/8f/0//X/9v/3//X/9v/2//b/9v/2//b/9v/1//b/9v/1//P/8//y//L/9f/1//X/
9f/y//L/8//z//X/9f/1//X/8//0//T/9P/0//T/8//z//P/8//z//P/8//y//L/8v/y
//L/8v/y//P/9f/1//b/9P/z//P/9f/3//b/9v/2//b/9//3//b/9//5//r//f/+////
//8AAAAAAQABAAIAAwAEAAUABgAEAAQABAAFAAcACAAIAAgABwAHAAcABgAIAAgACAAK
AAoACgALAAwACgAKAAoACgAMAAwADAAMAAwADgAOAA0ADQALAAsACgAMAAsACQAHAAcA
BwAHAAUABgAFAAQAAwACAAIAAgABAAEAAAAAAAAA/v/+//7//f/9//3//f/9////////
/wAAAgACAAIAAgADAAQABAAFAAUABQAFAAQABAAEAAQABQAFAAQABAAFAAMAAwADAAMA
BQAFAAUABQADAAQABAADAAUABQAFAAUABQAFAAUABQADAAMAAwADAAUABQAFAAUAAgAC
AAIAAgAEAAQABAAEAAMAAwADAAMAAQABAAIAAgACAAIAAgABAAMAAgACAAIAAgACAAIA
AgAFAAYABwAIAAUABQAGAAYABgAFAAUABgAEAAQABQAFAAUABgAGAAYABAAEAAQABAAC
AAIAAgADAAMAAwADAAMAAwADAAUAAwABAAIAAwADAAQABAAGAAcACAAJAAoADgAOAA4A
EAATABMAEwATABMAFQAVABUAFwAYABkAGQAWABYAFgAVABYAFgAWABgAFgAVABMAEAAQ
AA4ADAAKAAoACQAJAAoABwAGAAUABQAFAAUAAwADAAQABAAEAAQAAwAAAP7//P/8//z/
/P/8//z/+//7//v//P/8//v/+//7//v/+//7//n/+v/6//r/+//8//3//v/9//z/+//5
//r/+//8//3/AgAHAAsADgASABMADwAJAAMAAwADAAUABwAMABUAFwACAOH/0v/Q/83/
yv/D/7r/vf/E/83/2//r//X/9//7//3/+//8/wAAAgACAAIAAgABAAAAAAD/////AAAA
AAAAAAACAAIAAQABAAEA/////////////wAAAAAAAP7//v/+//7//f/+//7//f//////
/v/+////////////AAAAAAEAAQD///////////3//v/+//7/AAAAAP//////////////
/////v/+//7/AAAAAAAAAAABAAMAAwAEAAYABQAFAAcABQAEAAQABAAEAAUABQAEAAQA
BQAFAAcABQAFAAQABAAEAAUABQAGAAUABgAHAAgACAAIAAgACQAHAAgACAAIAAoACwAM
AAwADAAMAAwADgAMAAwADQAOABAAEAAQABAAEAAQABAAEAAOABAAEAAPAA8ADQANAAwA
DAALAAkABwAHAAcABwAFAAQAAwACAAEAAQACAAMAAwAEAAQABQAGAAYABgAGAAUABQAF
AAUABQADAAMAAwAEAAQABAAEAAQABAAEAAMAAwADAAMAAwACAAIAAgACAAMAAwACAAIA
AwAFAAUABQAFAAMAAwADAAMAAwAEAAQAAwAFAAUABQAFAAMAAwADAAMAAwADAAMAAwAD
AAMAAwADAAAAAAAAAAAAAgACAAIAAgADAAMAAwADAAQABQAHAAgACAAIAAgABwAFAAQA
BAAEAAQABAAEAAQABAAEAAQABAACAAEAAQAAAAAA/////wAAAAAAAAEAAQD//wAAAAAA
AAAAAAAAAAAAAAAAAAAAAQABAAEAAQABAP////8BAAIAAwAEAAUABgALAAwADQAQABEA
EQARABEAEQATABMAEwAVABYAFwAXABYAFgAWABUAEwASABEAEgATABMAEgAQAA4ADAAK
AAgABQADAAIAAgABAAAA/////wAAAQAAAAEAAQACAAMABAACAAAA///+//7//v/+//7/
/v/9//3//f/+//7//f/9//3//f/9//3/+//8//z//P/8//z//P/8//z//P/8//v//f/9
//3//f8AAAEABQAOABYAFwAVABMADQALAAsACQAJAAwAEwAbABoAAQDg/9T/0f/M/8n/
wP+7/8D/x//T/+H/8f/5//3///8BAAIABgAGAAQABAAEAAMAAgADAAMABAAGAAQABAAE
AAYABgAFAAUABQADAAMAAwADAAMABAAEAAQABgAGAAYABgAFAAYABgAFAAUABQAEAAQA
BQAFAAUABQAGAAYABwAHAAkACQAJAAkABwAIAAgACAAIAAgABwAHAAkACQAJAAkABwAG
AAYABgAIAAgACAAIAAcACQAJAAoACgAJAAkACwALAAoACgAKAAwADQANAAwADgAPAA8A
EQASABMAEwAUABYAFwAXABgAFwAYABkAGgAYABgAGAAZABsAHAAcABwAGgAbABwAHAAc
ABwAHAAeAB4AHgAfACAAHgAeAB4AHgAgACAAIAAgACAAIgAiACEAHwAdAB0AHAAeAB0A
GwAZABcAFwAXABUAFgAVABQAEwASABIAEgARABEAEAAQABAADgAOAA4ADQANAA0ADQAN
AA0ADQANAA4ADAAMAAwADAAOAA4ADQANABEAEQARABAAEQASABMAFQAXABYAFgAXABYA
FQAUABMAEQARABEAEQARABIAEgARAA8ADwAPAA8AEQARABEAEQARABEAEQARAA8ADwAP
AA8ADgAOAA4ADgAOAA4ADgAOAA0ADQANAA0ADQANAA4ADgAMAAwADAALAAsACgAKAAoA
CgAKAAoACgALAAwADQAOAAwACwALAAoADAALAAsADAAKAAoACwALAAsADAAMAAwADQAO
AA8AEAAOAA4ADgAPAA8ADwAPAA8ADQANAA8ADQANAA4AEAAQABAAEAATABQAFQAYABkA
GQAZABkAFwAZABkAGQAdAB4AHwAfABwAHAAcABsAGgAaABoAHAAcABsAGQAWABYAFAAS
ABAADwANAAwADAALAAoACQAJAAsACwAJAAkABgAGAAYABgAGAAQAAwACAAIAAgACAAIA
AgABAAEAAQACAAIAAQABAAEAAQABAAEAAQACAAIAAgACAAIAAgACAAAAAAAAAP//AAAB
AAIAAwAEAAcADQASABYAGQAdAB0AFwAPABEAEQANAA4AFQAdAB4ADQDu/9z/1//W/9P/
yv/F/8j/0f/Z/+f/9/////3///8FAAYABgAGAAYABQAGAAYABgAIAAcABwAIAAYABgAG
AAgABgAFAAUABQAHAAcABwAHAAcACAAIAAgACgAKAAoACgANAA4ADgANAA0ADQAMAAwA
DgAPABAAEQAQABAAEQARAA8ADwAPAA8ADQAOAA4ADgAOAA4ADQANAA8ADwAPAA8ADwAO
AA4ADgAMAAwADAAMAAsADQANAA4AEAAPAA8AEQARABAAEAAQABAAEQARABAAEAARABEA
EwATABMAEgASABIAEwATABQAFwAYABkAGgAZABgAFwAXABgAGgAbABwAHAAdAB4AHgAc
ABwAHAAeABwAHAAdAB4AHgAeAB4AHgAeAB4AHgAeAB4AIAAgAB8AIQAfAB8AHgAeAB0A
GwAZABkAGQAZABcAGAAXABYAFQAVABYAFwAXABQAEgARABAAEgASABIAEQAQAA8ADgAN
AA0ADQANAA4ADgAOAA4ADgAMAAwACwALAA0ADQANAAwADAAMAAwADQANAAwADAANAA0A
DQANAA0ADQANAA0ADQANAA4ADgANAA0ADQANAA0ADQANAA0ADQANAA0ADQANAA8ADwAP
AA8ADgAOAA4ADgAOAA4ADgAOAA0ADQANAA0ADQANAA4ADgAMAAwADAALAA0ADAAMAAwA
DAAMAAwADAAMAAwADAAMAAwADQAPABAAEAAPAA8AEAAOAA4ADwAPAA8AEAAQABAADgAO
AA4ADgAOAA4ADgAPAA0ADQANAA0ACwALAA0ACwALAAoACwAPAA4ADgAOAA4ADgARABIA
EwAWABUAFQAVABUAFgAZABoAGwAbABwAHQAdAB4AHgAeAB0AGgAaABoAHAAeAB0AGwAY
ABgAFgAUABIADwANAAwADAALAAoACQAJAAsACwAJAAkACAAIAAgACAAIAAYABQAEAAYA
BgAGAAYABwAHAAgACQAIAAgABwAHAAcABwAHAAcABQAGAAYABgAGAAYABgAGAAQABAAE
AAMAAwADAAMAAwAGAAsADwASABYAFwAXABUADwAHAAcABwAJAAwAEwAbABgA/f/i/9r/
1//S/9P/zv/H/8r/1f/d/+v/+f//////AQD///7/AAACAAIAAQACAAIAAgAEAAMAAwAE
AAQABAAEAAYABAADAAMAAwAFAAUABQAFAAUABgAGAAYABgAGAAYABgAHAAgACAAHAAkA
CQAIAAgACQAJAAkACQAGAAYABwAHAAkACQAJAAkACAAIAAcABgAIAAgABwAHAAkACQAJ
AAkACQAIAAgACAAKAAoACgAKAA0ADwAPABAAEAAPAA8AEQARABAAEAAQAA4ADwAPAA4A
EAARABEAEwARABEAEAAQABAAEQARABIAEQASABMAFAAUABQAFAAVABUAFgAWABYAFgAX
ABgAGAAXABYAFQAWABYAFgAXABgAFgAWABYAFgAYABgAGAAYABgAGgAaABkAGQAXABcA
FgAWABUAEwARABEAEQARAA8AEAAPAA4ADQAMAAwADAALAA0ADAAMAAwACgAKAAoACQAL
AAsACwALAA0ADQANAA4ADgAOAA4ADgAOAA4ADQANAA0ADQANAAwADAAMAAwADQANAAwA
DAANAAsACwALAAsACwALAAsACwALAAwADAALAAkACQAJAAkACQAJAAkACQAJAAkACQAJ
AAcABwAHAAcACAAIAAgACAAGAAYABgAGAAUABQAFAAUABQAFAAYABgAGAAYABgAFAAcA
BgAGAAYABAAEAAQABAAEAAQABAAEAAQABQAHAAgABgAFAAUABgAGAAYABwAHAAcACAAI
AAgACgAKAAoACgAKAAoACgALAAkACQAJAAkACwALAA0ACwAJAAgACQAKAAsADAARABIA
EwAWABUAFQAVABUAFwAZABkAGQAbABwAHQAdABoAGgAaABkAGAAYABgAGgAYABcAFQAS
ABIAEAAOAAwACwAJAAgACAAFAAQAAwADAAUABQADAAMAAgACAAIAAgAAAP7//f/8//7/
/v/+//7//P/7//v/+//8//z/+//7//v/+//7//v/+f/6//r/+v/8//z//P/8//r/+v/6
//n/+//7//v/+/8EAAkADQASABYAFQATAAsABwAFAAUAAwAFAAoAEwAZAAYA5f/U/9L/
z//I/8H/uv+9/8T/y//b/+v/8//1//f/9//1//b/+v/6//r/+v/6//n/+P/4//f/9//4
//j/+P/4//r/+P/3//f/9//5//n/+f/5//n/+v/6//r/+P/4//j/+P/6//z//f/9//3/
/f/8//z//f/9//3//f/9//7/AAABAP////////////8AAAAAAAD+//7//f/9//3//f/9
//3////+//7//v/8//z//P/8//3//////wAA/v/9//3///////7//v/+//7///////7/
/v//////AQADAAMAAgACAAIAAwADAAQAAwAEAAUABgAGAAYABgAHAAcACAAIAAgACAAJ
AAoACgAKAAoACgAMAAwADAANAA4ADgAOAA4ADgAQABAAEAAQABAAEgASABEADwANAA0A
DAAMAAsACQAHAAkACQAJAAcABgAFAAQAAwACAAIAAgABAAEAAAAAAAAA/v/+//7//f/9
//3//f/9/////////wAAAQACAAMABAACAAIAAQABAAMAAwADAAIAAgACAAIAAwADAAIA
AgADAAMAAwADAAMAAQABAAEAAQD//wAAAAD//////////////f/9//3//f/9//3//f/9
//3//f/9//3/+v/6//r/+v/6//r/+v/6//n/+f/5//n/+f/5//r/+v/4//j/+P/3//n/
+P/4//j/+P/4//j/+P/4//j/+P/4//f/9//4//j/+P/3//f/+P/4//j/+f/5//f/+P/4
//j/9v/2//b/9v/2//b/9v/3//n/+//7//7///8AAAEAAgAHAAgACQAMAAsACwALAAsA
DQAPAA8ADwAPABAAEQARABIAEgASABEADwAOAA0ADgAQAA8ADQAKAAYABAACAAAA/f/7
//r/+v/5//j/9//3//X/9f/z//P/8v/y//L/8v/y//D/7//u/+7/7v/u/+7/7v/t/+3/
7f/w//D/7//v/+3/7f/t/+3/7//w//D/8P/u/+7/7v/u/+7/7v/u/+3/7//v/+//7//0
//X/+f8AAAYABwAHAAMA/f/5//n/+f/3//r/AwALAAgA7f/Q/8b/xf/C/73/uv+3/7z/
wf/L/9n/5//r/+3/7//v/+7/7v/u/+z/6//s/+z/7P/u/+3/7f/u/+z/7P/s/+7/7P/r
/+v/6//t/+3/7f/t/+v/7P/s/+z/7P/s/+z/7P/s/+z/6//p/+n/6f/o/+j/6//r/+v/
6//o/+j/6f/p/+f/5//n/+f/5//o/+j/6P/o/+j/5//n/+n/6f/p/+n/6f/o/+j/6P/q
/+r/6v/q/+r/6//q/+r/6v/p/+n/6//t/+z/7P/s/+r/6//r/+r/7f/v//D/8//z//P/
8v/y//T/9f/1//b/+f/6//v//P/+//7//v//////AAAAAAAAAgADAAQABAACAAIAAgAE
AAQABAAFAAYABgAGAAYABgAEAAQABAAEAAYACAAIAAcABQADAAMAAgAEAAMAAQD///7/
/f/8//n/+v/5//j/9//2//b/9v/1//T/8v/x//D/8v/y//L/8f/x//H/8f/x/+//7//v
//D/8P/w//D/8P/u/+7/7f/t//H/8f/x//D/8P/w//D/8f/x//D/8P/x//H/8f/x//H/
8f/x//H/8f/x//L/8v/x//H/8f/x//H/8f/x//H/8f/y//P/9P/1//f/9//3//f/+P/4
//j/+P/3//b/9f/0//P/8//z//P/8f/x//L/8v/w//D/8P/v/+//7v/u/+7/7P/s/+z/
7P/q/+r/6v/q/+3/7//s/+r/6//s/+3/7v/z//T/9f/4//n/+f/5//n/9//5//n/+f/7
//z//f/9//7//v/+//3/+v/6//r//P/8//v/+f/2//L/8P/u/+z/6//p/+j/6P/l/+T/
4//j/+X/5f/j/+P/4P/g/+D/4P/g/97/3f/c/97/3v/e/97/3P/b/9v/2//e/97/3f/d
/93/3f/d/93/3//g/+D/4P/h/+L/4//k/+T/5P/k/+P/4//j/+P/4//k/+n/7f/w//T/
+f/7//f/7//r/+3/6//p/+z/8//7//z/5//E/7L/rf+u/6v/oP+b/6D/qf+z/7//zf/V
/9v/3f/d/9z/4P/g/97/3f/e/97/3v/g/9//3//g/+D/4P/g/+L/4P/f/9//3//h/+H/
4f/h/+H/4v/i/+L/4v/i/+L/4v/j/+T/5P/j/+P/4//i/+L/5P/l/+b/5//k/+T/5f/l
/+X/5f/l/+X/5f/m/+b/5v/l/+T/4v/h/+L/4//k/+X/5f/k/+T/5P/l/+b/5//o/+f/
6f/p/+r/7P/r/+v/7f/t/+z/7P/s/+z/7f/t/+z/7P/t/+3/7//v/+//7v/u//D/8f/x
//L/8f/y//P/9P/y//L/8v/z//H/8v/y//L/9P/1//b/9v/0//T/9P/2//b/9v/3//j/
+P/4//j/+P/4//j/+P/4//j/+v/6//n/+//5//n/+P/4//f/9f/z//H/8f/x/+//8P/v
/+7/7f/s/+z/7P/r/+n/6P/o/+j/6P/o/+j/5//l/+X/5f/l/+X/5f/l/+b/6P/o/+j/
6P/q/+r/6f/p/+v/6//r/+r/7P/s/+z/7f/v/+7/7v/v/+3/7f/t/+3/7f/t/+3/7f/t
/+7/7v/t/+v/6//r/+v/6//r/+v/6//r/+v/6//r/+n/6f/p/+n/6P/o/+j/6P/o/+j/
6P/o/+f/5//n/+f/5//n/+j/6P/m/+b/5v/l/+f/5v/m/+b/5P/k/+T/5P/m/+b/5v/m
/+n/5v/o/+j/6P/o/+3/7v/v//L/8//z//P/8//z//X/9f/1//n/+v/7//v//P/8//z/
+//6//r/+v/8//z/+//5//b/8v/w/+7/7P/r/+n/6P/o/+X/5P/j/+P/4f/h/9//3//e
/97/3v/e/97/3P/b/9r/2v/a/9r/2v/c/9v/2//b/9r/2v/Z/9n/2f/Z/9n/2f/Z/9r/
2v/a/9v/3P/d/97/3P/c/9z/2//b/9v/2//b/+D/5f/p/+z/8v/1//P/7f/l/+H/4f/h
/9//4v/p/+//7P/T/7b/rP+p/6b/of+a/5f/nP+h/63/v//P/9X/2f/b/9n/2P/c/97/
3v/d/97/3v/e/+H/4f/i/+T/4v/i/+L/5P/k/+P/4//j/+X/5f/l/+X/5P/k/+P/4v/k
/+T/5P/k/+T/5P/j/+H/4//j/+L/4v/j/+P/4//j/+D/4P/h/+H/4f/h/+H/4f/f/+D/
4P/g/+L/4v/h/+H/3//f/9//3//h/+D/4P/g/+L/4v/i/+L/4f/j/+P/5P/i/+H/4f/j
/+P/4v/i/+L/5P/l/+X/5P/k/+X/5f/n/+f/5//m/+b/6v/r/+v/7P/v//D/8f/y//P/
9P/1//f/9//4//j/+P/2//f/+P/4//r/+v/6//z/+//6//r/+v/6//r/+v/6//r/+v/6
//r/+P/6//r/+f/5//f/9//2//T/8//x/+//7//v/+//7f/s/+v/6v/p/+j/6P/o/+f/
5//m/+b/5v/m/+b/5v/l/+f/5//n/+f/5//n/+f/6P/o/+j/6P/o/+r/6v/p/+n/6f/p
/+n/6P/q/+r/6v/r/+v/6v/q/+v/6f/p/+n/6f/p/+n/6f/p/+n/6v/q/+n/6//r/+v/
6//t/+3/7f/t/+3/7f/t/+3/7v/v//D/8f/u/+7/7v/u/+7/7v/u/+7/7f/t/+3/7f/r
/+v/7P/s/+z/7P/s/+v/6f/o/+j/6P/o/+j/6P/o/+j/6P/o/+j/5f/l/+b/5v/o/+f/
5//o/+f/5v/m/+X/5f/m/+b/5v/m/+b/5v/m/+T/5P/k/+X/5//p/+v/7f/u/+//8v/x
//P/9P/1//X/9v/2//b/9v/2//n/+f/5//r/+v/6//v/+f/5//f/9f/z//L/8v/y/+//
7v/t/+z/6v/o/+b/5P/k/+P/4//j/+P/4v/h/+D/4P/h/+P/4//k/+T/5P/k/+T/5P/k
/+T/5f/l/+X/5//m/+T/5P/k/+T/4v/i/+L/4v/i/+L/4v/i/+L/4v/i/+L/4v/i/+L/
4v/g/w==
         </WaveFormData>
      </LeadData>
      <LeadData>
         <LeadByteCountTotal>10000</LeadByteCountTotal>
         <LeadTimeOffset>0</LeadTimeOffset>
         <LeadSampleCountTotal>5000</LeadSampleCountTotal>
         <LeadAmplitudeUnitsPerBit>4.88</LeadAmplitudeUnitsPerBit>
         <LeadAmplitudeUnits>��V</LeadAmplitudeUnits>
         <LeadHighLimit>2147483647</LeadHighLimit>
         <LeadLowLimit>268435456</LeadLowLimit>
         <LeadID>V1</LeadID>
         <LeadOffsetFirstSample>0</LeadOffsetFirstSample>
         <FirstSampleBaseline>0</FirstSampleBaseline>
         <LeadSampleSize>2</LeadSampleSize>
         <LeadOff>FALSE</LeadOff>
         <BaselineSway>FALSE</BaselineSway>
         <ExcessiveACNoise>FALSE</ExcessiveACNoise>
         <MuscleNoise>FALSE</MuscleNoise>
         <LeadDataCRC32>1761435957</LeadDataCRC32>
         <WaveFormData>
9P/0//T/9P/y//L/8v/y//L/8v/y//L/8v/y//L/8v/0//T/9P/0//L/8v/y//L/8P/w
//D/8P/w//D/8P/w//D/8P/w//D/8P/w//D/8P/u/+7/7v/u//D/8P/w//D/8P/w//D/
8P/y//L/8v/y//D/8P/w//D/8P/v/+//7//x//H/8v/y//L/8v/x//D/7f/s/+v/6f/n
/+T/4//h/+X/5f/k/+L/4v/i/+P/5f/k/+X/5f/l/+b/5v/o/+n/6P/p/+r/6v/s/+z/
7f/t/+7/7v/u/+//7//v//D/8P/w//D/8P/w//D/8f/x//H/8v/y//L/8v/0//T/9P/0
//T/9P/0//T/9f/1//X/9f/1//X/9f/2//X/9//3//j/9//5//f/8//z//T/9P/0/+//
5f/b/87/u/+m/5j/mP+e/6D/oP+g/6P/q/+5/8f/0v/W/9T/1//g/+X/6f/t//H/8v/z
//X/9P/2//b/9v/2//j/+P/5//r/+v/6//v//P/8//v/+//7//z//P/8//z//P/8//z/
/f/9//3//f/9////////////AQABAAEAAQACAAIAAgACAAIAAwADAAMAAQABAAEAAQAD
AAMAAwAEAAQABAADAAMAAwAEAAQABAAEAAQABAAEAAQABAAEAAQABgAGAAUABQAIAAgA
CAAIAAgACAAIAAgACAAIAAgACAAIAAgACAAIAAgACAAHAAcACAAIAAgACAAIAAgACAAI
AAoACgAKAAkACwALAAsACwAJAAkACQAJAAkACQAJAAgACgAKAAoACgAIAAcABwAGAAcA
BgAGAAUABQAEAAQAAgACAAIAAgABAAEAAQABAAEAAwADAAMAAgACAAIAAgACAAAAAQAB
AAEAAQABAAEAAQABAAEAAQABAAEAAQAAAAAAAgACAAIAAgAAAAAAAAAAAAIAAgACAAIA
AgACAAMAAwADAAMAAgACAAQABAAFAAUABQAFAAUABQAFAAUABAAEAAYABwAHAAcABQAF
AAQABAAGAAYABgAGAAQABAAEAAQABgAGAAYABgAGAAYABgAGAAYABgAGAAUABwAHAAcA
BwAFAAUABgAGAAYABgAGAAUABwAHAAcABwAFAAUABQAFAAYABwAIAAkACQAJAAkACQAK
AAoACQAJAAkACQAJAAoADAAMAAwADAAMAAsACwALAAsACwAKAAoADAAMAAwADAAMAAwA
DAAMAAsADAALAAoACgAKAAwACgAKAAwADAAMAAwADAAMAAsACwANAA0ADQAOAA4ADgAO
AA0ADAALAAoACQAHAAUAAgABAP//AQABAAAA/v/+//7///8DAAQABQAFAAUABgAGAAgA
CQAKAAsADAAMAAwADAANAA0ADgAOAA4ADQANAA0ADgAQABAAEAAQABIAEgATABMAEQAS
ABIAEgASABIAEgASABIAEgASABIAEwATABQAFQATABMAEwATABYAFwAXABcAFgAVABUA
FQAXABcAFAASABYAFQANAP//8v/j/87/uv+y/7b/vP+8/7z/wf/J/9P/4f/s//L/9P/3
//z/AwAFAAkADwAQABEAEwAUABYAFgAWABYAFgAWABcAGAAWABYAFwAYABoAGQAZABkA
GgAaABoAGgAaABoAGgAbABkAGQAZABkAGwAbABsAGwAbABsAGwAbABwAHAAcABwAHgAf
AB8AHwAdAB0AHQAdAB0AHQAdAB4AHgAeAB0AHQAdAB4AHgAeAB4AHgAeAB4AIAAgACAA
IAAgACAAHwAfAB4AHgAeAB4AHgAeAB4AHgAgACAAIAAgACAAIAAgACAAIAAgAB8AHwAi
ACIAIgAiACAAIAAgACAAIgAiACIAIQAhACEAIQAhACEAIQAhACEAIQAhACEAIAAeAB4A
HgAeAB4AHQAdABwAGwAaABoAGQAbABoAGgAYABYAFgAWABUAFQAVABUAFQAVABUAFQAU
ABQAFAAUABQAFAAVABUAFQAVABUAFQAVABcAFwAXABcAFwAXABYAFgAVABQAEwASABQA
FAAUABQAFAAUABQAFAAUABQAFQAVABcAFwAWABYAFgAWABcAFwAVABUAFQAVABUAFQAU
ABQAFAAVABUAFQAVABUAFAAUABYAFgAWABYAFAAUABQAFAAUABQAFAAUABQAFAAUABQA
FAAUABQAEwATABMAEwATABMAEwAUABQAEgASABIAEQAPAA8ADwAPAA8ADwAPAA8ADwAP
AA8ADwAPAA8ADwAPABAAEAAPAA8ADwAPAA8AEAAQABAAEAAQABAADwAPAA8AEQARABAA
EAAQABAAEAAQABAAEAAQABAADgAQABAAEAAOAA4ADgAOAA4ADgAOAA0ADwAPABAAEAAQ
ABAAEAAQABAADwAPAA8ADwAPABAAEAAQABAADwAQAA8ADgANAAkABwAEAAMA//8BAAEA
AAD+//7//v///wEAAgADAAMABQAGAAYACAAHAAgACQAKAAsADAANAA8ADwAQABAAEAAP
AA8ADwAQABIAEgASABIAEAAQABEAEQATABQAFAAUABIAEgASABIAEgASABIAEgASABEA
EQARABEAEQARABEAEgATABMAEwAUABEAEQAVABUAEwAQABAAFAAVAA8ABQD2/+f/0v++
/7T/tP+6/77/vv+//8X/z//d/+r/9P/2//X/+v8BAAUABwALABAAEwATABQAFgAWABYA
FgAWABYAFwAYABgAGAAZABoAGgAZABkAGQAYABgAGAAYABYAFgAWABcAGQAZABkAGQAZ
ABkAGQAZABgAFwAWABUAGQAaABsAHAAcAB0AHQAdAB0AHQAdAB0AHQAdAB0AHgAeAB4A
HQAdAB0AHgAeAB4AHgAeAB4AHgAeAB4AHgAeAB4AHgAdAB0AHgAeAB4AHgAeAB4AHgAe
AB4AHgAeAB4AIAAgACAAIAAgACAAHwAfACAAIAAgACAAHgAeAB4AHgAeAB4AHgAdAB0A
HQAdAB0AHwAfAB8AHwAdAB0AHQAcABwAHAAcABwAHgAdAB0AHAAbABoAGgAZABkAGAAY
ABYAFgAWABYAFQAVABUAFQAVABcAFwAXABYAFgAWABYAFgAWABcAFwAXABUAFQAVABUA
FQAVABUAFQAXABcAFgAWABYAFgAWABYAFgAWABYAFgAWABYAFgAWABYAFgAXABcAFwAX
ABYAFgAWABYAFwAXABcAFwAXABcAFwAXABYAFgAWABcAFwAXABcAFwAWABYAFgAWABYA
FgAWABYAFgAWABQAFAAUABQAFQAWABcAGAAYABgAGAAXABUAFQAVABUAFwAXABgAGAAY
ABgAGAAXABcAFwAXABcAFwAXABcAFwAXABcAFwAXABkAGQAZABkAGQAYABYAFQAVABUA
FQAWABgAGAAYABgAGgAZABkAGQAXABcAFgAWABYAFgAWABYAFgAWABYAFgAUABYAFgAW
ABYAFgAWABYAFAAUABQAEwATABUAFQAXABYAFgAWABYAFgAWABYAFQAVABUAFQAVABYA
GAAYABgAFwAVABMAEQAPAA4ADQALAAsABwAJAAkACAAGAAYABgAHAAsADAANAA0ACwAM
AAwADgARABIAEwAUABIAEgASABMAEwAUABQAFAAXABcAFwAYABYAFgAWABYAGAAYABkA
GQAYABgAFwAWABgAGAAYABgAFgAWABYAFgAWABUAFQAVABUAFQAVABUAFAAVABUAFQAW
ABcAFwAXABkAFwAUABQAFgATAA0AAwD4/+n/0v/A/7z/wP/C/77/vv/D/8v/1f/j/+7/
9v/2//f//P8FAAkACwANABAAEwATABIAFgAWABYAFgAWABYAFwAYABgAGAAZABoAGAAX
ABcAFwAYABgAGAAYABYAFgAWABcAFwAXABcAFwAXABcAFwAXABkAGQAZABkAHAAcABwA
HAAaABsAGwAbABsAGwAbABsAGwAbABsAHAAcABwAGwAbABsAHAAcABwAHAAcABwAHAAc
ABwAHAAcABwAHAAbABsAHAAcABwAHAAcABwAHAAcABwAHAAcABwAHAAcABwAHAAaABoA
GQAZABoAGgAaABoAGgAaABoAGgAaABoAGgAZABkAGQAZABkAGQAZABkAGQAZABkAGQAY
ABgAGAAYABgAFgAVABUAFAATABIAEgARABMAEgASABAAEAAQABAADwANAA0ADQANAAsA
CwALAAoACwAMAA0ADgAOAA8ADwAPAA0ADQANAA0ADQANAA0ADQANAA0ADAAMAA4ADgAO
AA4ADQAMAAsACgAIAAgACAAIAAgACAAJAAkACQAJAAgACAAKAAoACwALAAkACQAJAAkA
CwALAAoACgAIAAkACQAJAAcABwAGAAYACAAIAAgACAAGAAYABgAGAAYABgAGAAYABgAG
AAYABgAIAAgACAAHAAUABQAFAAUABQAFAAYABgAGAAYABgAFAAUABQAFAAUAAwADAAMA
AwADAAMAAwADAAUABQAFAAUABAAEAAMAAwADAAMAAwAEAAQABAAEAAQABAADAAMAAwAD
AAMAAgACAAIAAgACAAIAAgACAAIAAgAAAAIAAgACAAIAAgACAAIAAgACAAIAAgACAAEA
AQD///////8AAAAAAAAAAP///v/9//z/+//7//n/9v/1//P/9f/1//T/8P/w//D/8f/1
//b/9//3//f/+P/4//r/+f/6//v//P/8//z//P/9////AAAAAAAA////////AAACAAIA
AgACAAIAAgADAAMAAQACAAIAAgAEAAQABAAEAAQABAAEAAQABgAFAAUABQADAAMAAwAD
AAQABQAFAAUABAADAAUABwAFAAMAAgAEAAQA/f/z/+n/3P/F/7D/pP+m/6z/rP+s/7D/
t/+//8v/2f/i/+T/4v/n//L/9//5//3///8AAAEAAQACAAQABAAEAAQABgAGAAcACAAG
AAYABwAIAAgABwAHAAcACAAIAAgACAAIAAgACAAJAAsACwALAAsACwALAAsACwANAA0A
DQANAA4ADgAOAA4ADgAPAA8ADwARABEAEQARAA8ADwAPABAAEAAQAA8ADwAPABAAEAAQ
ABAAEAAQABAAEgASABIAEgAQABAADwAPABAAEAAQABAAEAAQABAAEAASABIAEgASABIA
EgASABIAEgASABEAEQAUABQAFAAUABQAFAAUABQAFAAUABQAEwAVABUAFQAVABMAEwAT
ABMAEwATABMAEgAUABQAFAAUABQAEwATABIAEQAQABAADwANAAwADAAKAAwADAAMAAsA
CQAJAAkACQALAAsACwAKAAoACgAKAAoACAAJAAkACQAJAAkACQAJAAkACQAJAAkACQAJ
AAgACAAKAAoACgAKAAoACgAKAAoACgAKAAoACgAKAAoACwALAA0ADQAMAAwADAAMAA0A
DQANAA0ADQANAA0ADQAMAAwACgALAAsACwANAA0ADAAMAAwADAAMAAwADAAMAAwADAAM
AAwADAAMAAwADAAMAAwADAAMAAwACwAJAAkACQAJAAkACQAKAAoACgAKAAoACQAJAAkA
CQAJAAsACwALAAsADQANAA0ADQALAAsACwALAAwADAALAAsACwALAAsADAAKAAoACgAK
AAsACwAMAA0ACwALAAoACgAMAAwADAAMAAwACgAKAAoACgAKAAoACgAMAAwACwALAAsA
CwALAAwACgAKAAoACQAKAAkACAAHAAUAAwAAAP//+//9//3//P/8//z//P/9////AAAB
AAEA//8AAAAAAgADAAQABQAGAAYABgAGAAcABQAGAAYABgAHAAcABwAIAAYABgAGAAYA
BwAIAAoACwAJAAoACgAKAAoACgAKAAoACgAKAAoACgAMAAsACwALAA0ADQANAA0ADQAN
AAwACwAKAAkACQALAAsACQAIAAoACgAHAP//9f/m/9f/wv+s/6L/pv+u/67/rv+z/7v/
xf/T/+D/5v/m/+n/8P/3//n/+/8BAAQAAwAFAAQABAAEAAQABAAFAAYACAAKAAgACAAJ
AAoACgAJAAkACQAIAAgACAAIAAoACgAKAAsACQAJAAkACQALAAsACwALAAkACQAJAAkA
DAAMAAwADAAKAAsACwALAA0ADQANAA0ADQANAA0ADgAMAAwACwALAAsADAAMAAwADgAO
AA4ADgAMAAwADAAMAA4ADgANAA0ADgAOAA4ADgAOAA4ADgAOAAwADAAMAAwADAAMAAwA
DAAMAAwACwALAAwADAAMAAwADAAMAAwADAAMAAwADAALAAsACwALAAsACQAJAAkACQAL
AAsACwAKAAwADAAMAAwACgAJAAkACAAHAAYABgAFAAUABAAEAAIAAgACAAIAAQADAAMA
AwADAAEAAQABAAAAAAAAAAAAAAAAAAEAAQABAAEAAQABAAEAAQABAAEAAQABAAEAAAAA
AAAAAAAAAAAAAgACAAIAAgACAAIAAgACAAIAAgADAAMAAQABAAAAAAAAAAAAAQABAAEA
AQABAAEAAQABAAAAAAACAAMAAwADAAEAAQAAAAAAAgACAAIAAgACAAIAAgACAAAAAAAA
AAAAAgACAAIAAgACAAIAAgABAP//////////AQABAAIAAgAAAAAAAAD//wEAAQABAAEA
AQABAAEAAQABAAEAAQABAAEAAQABAAEAAgACAAEAAQADAAMAAwAEAAIAAgACAAIAAgAB
AAEAAQABAAEAAAAAAAIAAgACAAIAAgACAAIAAgACAAYABAAEAAQABAAEAAQAAwADAAMA
AwADAAQAAgACAAIAAQABAAEAAQABAP3/+//4//f/8//1//X/9P/0//T/9P/1//f/+P/5
//n/+f/6//r//P/9//7///8AAAAAAAAAAAEAAwAEAAQABAADAAMAAwAEAAYABgAGAAYA
BgAGAAcABwAHAAgACAAIAAYABgAGAAYACAAIAAgACAAIAAcABwAHAAkACQAJAAkACgAL
AAsACwAIAAcABwALAAsACQAGAAYABgAFAP//8//m/9f/xP+u/6j/qv+u/67/rv+x/7n/
w//P/9r/5P/m/+X/6v/x//P/+f8BAAYABwAHAAYACAAIAAgACAAIAAgACQAKAAoACgAL
AAwADgANAA0ADQAMAAwADAAMAA4ADgAOAA8ADgANAAwACwALAAsACwALAA0ADQANAA0A
DAAMAAwADAAMAA0ADQANAA8ADwAPAA8ADQANAA0ADgAOAA4ADQANAA0ADgAOAA4AEAAQ
ABAAEAAQABAAEAAQAA4ADgANAA0AEAAQABAAEAAQABAAEAAQAA4ADgAOAA4AEAAQABAA
EAAQABAADwAPABAAEAAQABAAEAAQABAAEAAOAA4ADgANAA8ADwAPAA8AEQARABEAEQAP
AA8ADwAOABAAEAAQABAADgANAA0ADAANAAwADAALAAsACgAKAAgACAAIAAgABwAFAAUA
BQAFAAcABwAHAAYABgAGAAYABgAEAAUABQAFAAcABwAHAAcABwAHAAcABwAHAAcABgAG
AAYABgAGAAYABgAGAAYABgAIAAgACAAIAAoACgALAAsACQAJAAgACAAKAAoACwALAAkA
CQAJAAkABwAHAAYABgAIAAkACQAJAAkACQAIAAgABgAGAAYABgAGAAYABgAGAAYABgAG
AAYABgAGAAYABgAGAAYABgAFAAUABQAFAAUABQAFAAYABgAEAAQABAADAAUABQAFAAUA
BQAFAAUABQAFAAUABQAFAAMAAwADAAMAAgACAAEAAQABAAEAAQACAAQABAAEAAQABAAD
AAMAAwABAAEAAAAAAAIAAgACAAIAAgACAAIAAgACAAIAAgACAAIAAgACAAIAAgACAAIA
AQABAAEAAQABAAIAAgACAAIAAQAAAP///v/9//v/+f/2//X/8//1//X/9P/y//L/8v/z
//P/9P/1//X/9f/2//b/+P/3//j/+f/6//r/+v/6//v/+//8//z//P////////8AAP7/
/v/+//7//P/8//3//f/9//7//v/+/wAAAAAAAAAAAAAAAAAAAAAAAP//////////////
////AAABAAEAAQAAAAEAAQABAAEA///+//7/AAD9//X/7f/g/9P/vv+q/6T/qv+u/6z/
rP+v/7X/wf/L/9b/3v/g/+H/5v/t/+//8f/1//j/+//7//z//v/+//7//v/+//7///8A
AAAAAAABAAIAAgABAAEAAQACAAIAAgACAAAAAAAAAAEAAQABAAEAAQABAAEAAQABAAEA
AQABAAEABAAEAAQABAACAAMAAwADAAMAAwADAAMAAQABAAEAAgACAAIAAQABAAEAAgAC
AAIAAgACAAIAAgAAAAAAAAAAAAIAAgABAAEAAAAAAAAAAAAAAAAAAAAAAAAAAAAAAAAA
AAAAAAAAAAAAAAAA/////wAAAAAAAAAAAAAAAAAAAAAAAAAAAAD/////////////////
///////9//3//f/8//7//v/+//7//P/7//v/+v/7//r/+v/5//n/+P/4//b/9v/2//b/
9f/3//f/9//3//f/9//3//b/9v/2//b/9v/4//n/+f/5//j/9//2//X/9//3//f/9//3
//f/9v/2//T/9P/0//T/9P/0//T/9P/2//b/9v/2//b/9v/3//f/9f/1//T/9P/2//b/
9//3//f/9//3//f/9//3//b/9v/2//f/9//3//f/9//2//b/9v/2//b/9v/2//b/9v/2
//j/+P/4//j/+P/4//j/+P/2//b/9v/1//b/9//4//n/9//3//j/+P/2//b/9v/1//f/
9//3//f/9//3//f/9//3//f/9//3//f/9//3//f/9v/2//X/9f/3//f/9//4//j/+P/4
//j/9v/1//X/9f/3//f/9v/2//T/9P/0//T/9f/2//f/+P/2//b/9v/2//b/9v/2//b/
9f/1//f/9//3//j/9v/2//b/9f/0//P/8v/x/+//7f/q/+n/6f/r/+v/6v/o/+j/6P/p
/+n/6v/r/+v/7P/u/+//8v/x//L/8//0//T/9P/0//X/9f/2//b/9v/3//f/9//4//j/
+P/4//j/+v/6//v/+//7//z//P/8//z//P/8//z/+v/6//r/+v/7//v//P/9//3//f/9
//3//v/////////8//v/+//9//3/+//6//r/+v/3/+3/3//S/7//qP+c/57/pv+m/6T/
qP+v/7n/xf/R/9r/3P/c/+H/6v/v//H/8//3//z/+//7//7//v/+//7//v8AAAAAAQAC
AAIAAgADAAQAAgABAAEAAQABAAIAAwAEAAQABAAEAAUABQAFAAUABQAFAAUABQAFAAUA
BQAFAAUABAAEAAQABAAGAAcABwAHAAUABQAFAAUABwAHAAcACAAIAAgABwAHAAcACAAI
AAgACAAIAAgACAAIAAgACAAIAAoACgAJAAkACgAKAAoACgAIAAgACAAIAAgACAAIAAgA
CAAIAAgACAAKAAoACQAJAAoACgAKAAoACgAKAAoACgALAAwADQANAAsACwALAAsACwAL
AAsACwALAAsACwAKAAoACgAKAAoACgAJAAkACAAHAAYABgAFAAMAAgACAAAAAAAAAAAA
/////////////wEAAQABAAAAAAAAAAAAAAAAAAEAAQABAAEAAQABAAEAAQABAAEAAQAB
AAEAAAAAAAIAAgACAAIAAgACAAIAAgACAAIAAgACAAIAAgADAAMABQAFAAQABAAGAAYA
BwAHAAkACQAJAAkACQAJAAgACAAIAAkACQAJAAsACwAKAAoACAAIAAgACAAKAAoACgAK
AAoACgAKAAoADAAMAAwADAAMAAwADAALAA0ADQANAA0ADQANAA4ADgAQABAAEAAPAA8A
DwAPAA8AEQARABEAEQAPAA8ADwAPAA8ADwAPAA8AEAAQAA8ADwARABEAEQASABAAEAAQ
ABAAEgARABEAEQARABEAEAAQABAADgAOAA4ADgAOAA4ADgAMAAwACwALAA0ADQANAA4A
DAAMAAwACwAMAAsACgAJAAUAAwAAAP////8BAAEAAAD8//z//P/9////AAABAAEAAQAC
AAIABAAFAAYABwAIAAgACAAIAAkABwAIAAgACAAHAAcABwAIAAoACgAKAAoACAAIAAkA
CQAJAAoACgAKAAgACAAIAAgACAAIAAgACAAIAAcABwAHAAcABwAHAAcACAAJAAkACQAG
AAUABQAHAAUAAwAEAAYACAADAPv/8f/m/9X/wP+s/6b/rP+w/67/rP+v/7f/xf/T/97/
5P/m/+P/6v/z//X/9//7//7/AQABAAAAAgACAAIAAgADAAQABgAIAAgACAAJAAoACAAH
AAcABwAHAAgACQAKAAkACAAHAAcABwAHAAcABwAHAAcABwAHAAkACQAJAAkACgAKAAoA
CgAIAAkACQAJAAkACQAJAAkACQAJAAkACgAKAAoACQAJAAcACAAIAAgACAAIAAgACAAI
AAgACAAIAAoACgAJAAkACAAIAAgACAAKAAoACgAKAAkACAAHAAYACAAIAAgACAAIAAgA
BwAHAAYABgAGAAYABgAGAAYABgAEAAQABAADAAMAAwADAAMAAwADAAMAAwADAAMAAwAC
AAIAAgACAAIAAgABAAEAAAD///7//v/9//3//P/8//r/+v/6//r/+f/5//n/+f/5//v/
+//7//r//P/8//z//P/8//3//f/9//v/+//7//v//f/9//3//f/7//v/+v/6//r/+v/6
//r//P/8//z//P/8//z//P/8//z//P/9//3//f/9//z//P/8//z//f/9//3//f/9//3/
/f/9//z//P/8//3//f/9//3//f/8//z//P/8//z//P/6//r/+v/6//r/+v/6//r/+v/6
//r/+v/4//j/+P/3//n/+f/5//n/+//7//z//P/8//z//P/7//n/+f/5//n/+//7//v/
+//7//v/+//7//v//f/9//z//P/8//z//P/8//z/+//7//v/+//7//z/+v/6//r/+f/5
//n/+f/5//f/9f/y//H/7f/v/+//7v/u/+7/7v/v/+//8P/x//H/8//0//T/9v/3//j/
+f/6//r/+v/6//v/+//8//z//P/9//3//f/+//7//v/+//7//v/+/////////wAAAAAA
AAIAAgACAAIAAAAAAAAAAAAAAP///////wEAAQABAAEAAQABAAAA//8AAP////8BAP//
///+//7/AgABAPn/6//e/8//vP+m/5j/mv+i/6L/ov+n/7P/wf/N/9T/3P/e/9//5v/t
//H/9f/3//r/+//9/wAAAAAAAAAAAAAAAAAAAQACAAIAAgADAAQABAADAAMAAwACAAIA
AgACAAIAAgACAAMAAwADAAMAAwADAAMAAwADAAMAAwADAAMAAgACAAIAAgACAAMAAwAD
AAMAAwADAAMABQAFAAUABgAEAAQAAwADAAUABgAGAAYABAAEAAQABAAEAAQABAAEAAIA
AgABAAEAAgACAAIAAgAAAAAAAAAAAAIAAgACAAIAAgACAAIAAgAAAAAA/////wIAAgAC
AAIAAgACAAIAAgACAAIAAgABAAEAAQABAAEAAQABAAEAAQABAAEAAQAAAAIAAgACAAIA
AgABAAEAAAD9//z//P/7//n/+P/4//b/9v/2//b/9f/1//X/9f/1//f/9//3//b/9v/2
//b/9v/0//X/9f/1//X/9f/1//X/9f/1//X/9f/1//X/9P/0//T/9P/0//T/8v/y//L/
8v/0//T/9P/0//L/8v/z//P/8//z//L/8v/w//D/8f/x//H/8f/x//H/7//v/+7/7v/u
/+//7//v/+//7//u/+7/7v/u/+7/7v/u/+7/7v/u/+7/7v/u/+7/7P/s/+z/7P/u/+7/
7v/t/+3/7f/t/+3/6//r/+z/7P/u/+7/7v/t/+3/7f/t/+3/7P/r/+r/6f/q/+v/7P/t
/+v/6v/s/+z/7P/s/+z/7P/r/+v/6f/p/+n/6v/q/+r/6v/p/+r/6f/o/+f/5P/h/93/
2//X/9n/2f/Y/9f/2P/Z/9v/3f/e/9//3//d/97/3v/g/+H/4v/j/+T/5v/m/+b/5//n
/+j/6P/o/+n/6f/p/+r/6f/o/+f/5v/o/+j/6f/p/+f/6P/o/+j/5v/m/+b/5v/o/+j/
6P/o/+j/5//n/+f/5f/l/+X/5f/m/+f/5//n/+b/5//n/+f/5f/j/+T/5P/m/+P/2//N
/8D/sf+a/4b/fv+E/4j/iP+K/4//mf+l/7H/uv/A/77/v//I/8//0//X/9v/3P/d/93/
3v/g/+D/4P/g/+D/4P/h/+L/4P/g/+H/4v/i/+H/4f/h/+D/4P/g/+D/3v/e/97/3//h
/+H/4f/h/9//3//f/9//3//f/9//3//g/+D/4P/g/+D/4f/h/+H/3//f/9//3//f/9//
3//g/+D/4P/f/9//3//g/+D/4P/g/+D/4P/g/97/3v/e/97/3P/c/9v/2//c/9z/3P/c
/9r/2v/a/9r/3P/c/9z/3P/a/9r/2v/a/9z/3P/b/9v/2v/a/9r/2v/Z/9j/1//W/9T/
1P/U/9P/1f/V/9X/1f/T/9P/0//T/9P/0//T/9L/0v/S/9L/0v/Q/8//z//O/83/zP/M
/8v/y//K/8r/yP/I/8j/yP/H/8f/x//H/8f/x//H/8f/xv/E/8T/xP/E/8b/x//H/8f/
xf/F/8X/xf/F/8X/xf/F/8P/w//C/8L/xP/E/8T/xP/C/8L/wv/C/8D/wP/A/8D/wP/A
/8H/wf+//7//vv++/77/vv+//7//v/+//7//v/+//7//vv++/7z/vf+9/73/vf+9/7z/
vP+8/7z/vP+8/7r/uv+6/7r/uv+6/7r/uv+4/7j/uP+4/7j/uP+4/7f/t/+3/7f/t/+5
/7n/uv+6/7n/uP+3/7X/tf+1/7X/tf+3/7f/t/+3/7f/t/+3/7f/tf+1/7X/tf+2/7b/
tf+1/7X/tf+1/7b/tP+0/7T/tP+2/7X/tf+1/7P/s/+y/7L/tP+0/7T/tP+y/7L/sv+y
/7L/tP+0/7T/sv+y/7L/sv+x/7D/r/+t/6v/qf+n/6X/pP+i/6H/oP+i/6L/oP+d/53/
n/+h/6L/ov+j/6T/pf+o/6f/qP+q/6j/qP+o/6j/qP+o/6n/qf+r/6v/rP+s/6z/q/+q
/6n/q/+q/6r/qv+q/6r/qv+q/6r/qP+o/6j/qP+o/6j/qP+o/6j/qP+o/6j/qv+q/6r/
qv+o/w==
         </WaveFormData>
      </LeadData>
      <LeadData>
         <LeadByteCountTotal>10000</LeadByteCountTotal>
         <LeadTimeOffset>0</LeadTimeOffset>
         <LeadSampleCountTotal>5000</LeadSampleCountTotal>
         <LeadAmplitudeUnitsPerBit>4.88</LeadAmplitudeUnitsPerBit>
         <LeadAmplitudeUnits>��V</LeadAmplitudeUnits>
         <LeadHighLimit>2147483647</LeadHighLimit>
         <LeadLowLimit>268435456</LeadLowLimit>
         <LeadID>V2</LeadID>
         <LeadOffsetFirstSample>0</LeadOffsetFirstSample>
         <FirstSampleBaseline>0</FirstSampleBaseline>
         <LeadSampleSize>2</LeadSampleSize>
         <LeadOff>FALSE</LeadOff>
         <BaselineSway>FALSE</BaselineSway>
         <ExcessiveACNoise>FALSE</ExcessiveACNoise>
         <MuscleNoise>FALSE</MuscleNoise>
         <LeadDataCRC32>2118653558</LeadDataCRC32>
         <WaveFormData>
/v/+//7//v/8//z//P/8//r/+v/6//r/+v/6//r/+v/8//z//P/8//r/+v/6//r/+P/4
//j/+P/4//j/+P/4//j/+P/4//j/9v/2//b/9v/2//b/9v/2//b/9v/2//b/+P/4//j/
+P/4//j/+P/4//j/+P/4//r/+P/4//j/+P/6//r//P/9//3//f/9//3/+//7//n/9//1
//L/8f/x//P/9P/2//b/8//z//T/9f/0//T/9P/y//H/8P/w//H/8f/w//D/7//v/+//
8f/x//L/8v/y//L/8v/y//L/8v/y//L/8v/y//L/8v/y//L/8P/w//D/8P/y//L/8//z
//P/8//y//L/9f/1//X/9f/0//T/9P/0//T/9v/1//X/9//7//7///8FABUALwBAADgA
FwD0/97/zP++/7b/rv+j/47/dv9c/03/WP90/4z/ov+w/7L/uf/J/9X/3P/k/+v/8f/z
//L/8v/2//b/9//4//n/+f/6//r/+P/5//r/+v/6//r/+//7//3//v/+//7//v/+////
/////wAAAAD///3//v/+//7/AAABAAEAAQAAAAEAAQABAAEAAQABAAIAAAAAAAEAAQAD
AAMABQAFAAUABQAGAAcACAAIAAkACQALAAsACwALAA8ADwAPAA8AEAARABEAEwATABQA
FQAWABcAGAAZABkAGgAbABwAHQAeACAAIQAiACMAJAAlACcAKAApACoAKwAsAC0ALgAv
AC4ALwAwADAAMAAwADEAMQAxADIAMgAyADIAMQAxADEALwAvAC4ALgAsACoAKgApACkA
JgAkACIAIAAeABwAGgAYABUAEwARABEAEAAOAAwACwAJAAgABgAEAAQAAwABAAEAAAD/
//7//f/9//3//f/6//r/+//7//v/+v/6//v/+//7//v/+//7//v//P/8//z//P/8//z/
/f/9//3//f/9//3//f/+//7//v/+//7//v/////////+//7//v/+/wAAAAAAAAAA/v//
/////v/+//7//f/9//3//f/9//3//P/8//z//P/8//z//P/7//v/+//7//r/+v/6//r/
+v/4//j/+P/4//n/+f/5//j/+P/4//j/+P/2//b/9v/2//j/+P/4//j/9v/2//b/9v/4
//f/9//3//X/9f/1//X/9//4//j/+P/3//f/9//4//j/+P/3//f/9//2//b/9f/3//j/
+P/4//b/9f/0//P/8//0//b/8//0//T/9P/0//T/9v/2//b/9v/2//b/9v/4//v/+//7
//v/+//7//v/+f/3//X/8v/x//P/8//0//b/9P/z//P/9P/3//j/+P/4//b/9f/0//T/
8//z//L/8v/z//H/8f/z//H/8v/y//L/8P/w//D/8P/y//L/8v/y//D/8P/w//D/8P/w
//D/8P/w//D/8P/x//P/8//z//L/9P/1//X/9f/z//T/9P/0//T/9P/0//P/8//1//f/
+v///wMACwAfADoASAAxAAYA6P/W/8T/uv+0/6n/mP+A/2L/Tf9M/2D/ev+S/6b/rv+z
/8P/0//a/+D/6f/v//H/9P/2//j/+P/5//r/+f/5//r/+v/6//v//P/8//z//P/9//3/
/f/+//7//v/+//7/////////AAAAAP//AQACAAIAAgAAAAEAAQABAAIAAwADAAMABQAF
AAUABgAEAAQABQAFAAUABQAHAAcABwAHAAgACQAMAAwADQANAA8ADwAPAA8AEQARABEA
EQASABMAEwAVABUAFgAXABgAGQAaABsAGwAcAB0AHgAfACAAIgAjACQAJQAmACcAKQAs
AC0ALgAvADAAMQAyADMANAA1ADYANgA2ADYANwA3ADkAOgA6ADoAOAA3ADcANwA1ADUA
NAA0ADIAMAAwAC8ALQAqACgAJgAmACQAIgAgAB4AGwAZABcAEwASABAADgANAAsACgAI
AAYABgAFAAMAAwACAAEAAAD///////////7//v/////////+//7////+//3//P/7//3/
/f/+//7//v/+//7//v///////////wEAAQABAAIAAAAAAAAAAAAAAAEAAQABAAAAAAAA
AAAAAAAAAAAAAAAAAAEAAQAAAAIAAgABAAEA///////////+//7//v/+//7//v/+//3/
/f/9//3//P/8//z//P/8//z//P/8//z/+//7//v/+v/6//r/+v/6//j/+P/4//j/+P/4
//j/+P/6//r/+v/6//r/+f/5//n/9//3//f/9//5//r/+v/6//f/9//3//j/+v/6//n/
+f/5//j/+P/3//n/+v/6//r/+f/5//n/+f/4//j/9//3//f/9//3//f/9//3//r/+v/6
//r/+v/8//z//P/8//r/+v/6//z///////////8BAAEAAQD///v/+f/2//X/8//z//T/
9v/2//X/9f/2//f/+P/4//j/9v/1//T/9P/z//P/8v/y//L/8f/y//X/9f/2//b/9v/4
//j/+P/4//r/+v/6//r/+P/4//j/+P/5//r/+//8//r/+v/6//v/+//7//v/+v/8//3/
/f/9//v//P/8//z//f/+//////////3///8GAAsADwAVACkAQgBWAE0AKAACAOr/1v/I
/8L/t/+k/5D/dv9b/1D/YP9+/5b/rv+8/8H/y//d/+j/7v/3//3/AQAEAAQABgAGAAcA
CAAJAAkACgAKAAoACwAMAAwADAAMAA0ADQALAAwADAAMAAwADAANAA0ADQAOAA4ADQAP
ABAAEAAQAA8ADwAOAA0ADwARABIAEwATABMAEwAUABQAFAAVABUAFQAVABcAFwAXABcA
GAAZABoAGgAbABsAHQAdAB0AHQAfAB8AHwAfACAAIQAhACMAIwAkACUAJgAnACgAKQAp
ACoAKwAsAC0AMAAyADMANAAzADQANQA3ADgAOQA6ADsAPAA9AD4APwA+AD8AQABAAEIA
QgBDAEMAQwBEAEQARABCAEEAQQBBAEEAQQBAAEAAQAA+AD4APQA7ADgANgA0ADQAMgAw
AC4ALAApACcAJQAjACIAIAAeAB0AGwAaABgAFgAWABUAEwARABAADwAOAA0ADQANAA0A
CgAKAAsACwALAAoACgALAAsACwALAAsACwALAAwADAAMAAwADAAMAA0ADQANAA0ADQAN
AA0ADgAMAAwADAAMAAwADQANAA0ADAAMAAwADAAMAAwADAAMAAwADQANAAwADAAMAAsA
CwALAAsACwALAAoACgAKAAoACgAKAAoACQALAAsACwAKAAgACAAIAAgACAAIAAgACAAJ
AAkACQAIAAgACAAIAAgABgAGAAYABgAGAAYABgAGAAYABgAGAAYABgAFAAUABQAFAAUA
BQAFAAUABgAGAAYABQAFAAUABgAGAAYABQAFAAUABAAEAAMAAwAEAAQABAADAAMAAwAD
AAEAAgACAAMAAQABAAEAAQABAAMAAwACAAIABAAEAAQABAAEAAQABAAEAAQABAAEAAYA
CQAJAAkACQAHAAcABwAFAAQAAwABAAEA/////wAAAgAAAP////8AAAMABAAEAAQAAgAB
AAAAAAABAAEAAAAAAP///f/9//////8AAAAAAAAAAAAAAAAAAP7//v/+//7/AAAAAAAA
AAD+//7//v/+//7//v/+/////f/9//3//P/8//3//f/9//3//v/+//7//v/+//7//f/9
////AQAGAAsADQAZAC0ASABOADkAEgD0/+D/zP++/7b/q/+Y/4D/Zv9V/1T/av+E/5z/
sv+6/73/y//b/+b/7v/z//n//f/+//7/AgACAAMABAADAAMABAAEAAQABQAGAAYABAAE
AAUABQAHAAgACAAIAAYABgAHAAcABwAIAAgABwAHAAgACAAIAAoACwALAAsACgALAAsA
CwALAAsACwAMAAwADAANAA0ADQANAA8ADwAPAA8AEAARABIAEgATABMAFQAVABUAFQAX
ABcAFwAXABgAGQAZABsAGwAcAB0AHgAfACAAIQAhACIAIwAkACUAJAAmACcAKAAoACgA
KAApACwALQAuAC8AMAAxADIAMwA0ADUANgA2ADYANgA3ADcANQA2ADYANgA2ADUANQA1
ADUANQA0ADQAMgAwADAALwAtACoAKAAmACYAJAAiACAAIAAdABsAGQAXABYAFAASAA8A
DQAMAAoACQAKAAoACQALAAoACQAIAAUABQAFAAUABgAGAAcABwAFAAQABAAFAAUABQAF
AAUAAwADAAQABAACAAIAAgACAAMAAwADAAMAAwADAAMABAAFAAYABwAIAAcABwAGAAUA
BgAGAAYABgAGAAYABgAGAAQABQAFAAQABgAGAAUABQADAAMAAwADAAQABAAEAAQAAgAC
AAIAAQADAAMAAwACAAAAAAAAAAAAAAAAAAAAAAD////////+//7//v/+//7//P/8//z/
/P/8//z//P/8//7//v/+//7//P/7//v/+//7//v/+//7//v//P/8//z/+//7//v//P/8
//z/+//7//v/+v/6//n/+f/6//r/+v/5//n/+f/5//n/+P/4//r/+v/6//r//P/8//z/
/P/6//r/+v/8//3//f/9//3//f/9//3/+//7//n/9v/1//X/9f/2//j/9v/1//X/9v/1
//b/9v/2//b/9f/0//T/8//z//L/8v/z//H/8f/z//X/9v/2//b/9P/0//T/9P/y//L/
8v/y//T/9P/0//T/8v/y//L/8v/0//T/9P/1//X/9f/1//T/9P/1//X/9f/0//T/8//y
//T/9P/0//P/8//1//n//v8BAAcAGQAzAEAAMgAPAPD/2v/K/7z/tP+q/5v/hv9u/1j/
Uf9i/3z/kv+m/7D/sv+9/83/2f/e/+j/7f/v//H/8v/0//T/9P/1//b/+f/5//r/+v/4
//n/+v/6//r/+v/7//v/+//8//z//P/8//z//f/9////AAAAAP///f/+//7//v/+////
/////wAAAQABAAEA////////AAABAAIABAAFAAMAAwAFAAUABQAFAAYABwAKAAoACwAL
AAsACwALAAsADQANAA0ADQAOAA8ADwARABEAEgATABQAFQAWABcAFwAaABsAHAAdAB4A
IAAhACIAIwAkACUAJwAqACsALAAtAC4ALwAwADEAMgAzADQANAA0ADQANQA1ADMANAA0
ADQANAAzADMAMwAxADEAMAAwADAALgAuAC0AKwAoACYAJAAgAB4AHAAaABoAFwAVABMA
EQAQAA4ADAALAAkACAAGAAYABgAFAAMAAQAAAP///v/9//3//f/9//z//P/9//3/+//6
//r/+//9//3//f/9//3//f/+//7//v/+//7//v///////////wEAAQABAAIAAgACAAIA
AgAAAAEAAQABAAIAAgACAAIAAQAAAP///v/+///////+/wAAAAD////////////////+
//7//v/+//z//P/8//v//f/9//3//P/6//r/+v/6//r/+v/6//r/+f/5//n/+P/4//j/
+P/4//j/+P/4//j/+P/4//j/+P/4//j/+P/4//j/9//3//f/9f/1//X/9f/1//b/9v/2
//b/9//4//r/+P/4//f/9//3//b/9v/1//f/9v/2//T/9v/2//b/9v/6//r/+v/6//j/
+P/4//r/+//7//v/+//9//3//f/7//n/9//0//P/8f/x//L/9P/0//P/8//0//f/+P/4
//j/9P/z//L/8v/x//H/8P/w//H/7//v//H/7//w//D/8P/w//D/8P/w/+7/7v/u/+7/
8P/w//D/8P/w//D/8P/w//D/8P/w//H/8f/x//H/8P/w//H/8f/x//H/8v/y//L/8v/y
//L/8f/x/+//8f/4//3///8JAB8AOABCAC0ABgDm/9T/wv+4/7D/pf+W/37/Yv9L/0r/
Xv94/5D/pP+s/7P/w//R/9j/3v/n/+v/7//w//L/8v/y//P/9P/3//f/+P/4//j/+f/6
//r/+v/6//v/+//5//r/+v/6//z//P/9//3//f/+//7//f/9//7//v/+//7/////////
AAABAAEAAQABAAEAAQACAAIAAgADAAMAAwADAAUABQAFAAUABgAHAAgACAAJAAkACwAL
AAsACwANAA0ADQANAA4ADwAPABEAEwAUABUAFgAXABgAGQAZABgAGQAaABsAHgAgACEA
IgAhACIAIwAlACYAJwAoACkALAAtAC4ALwAuAC8AMAAwADIAMgAzADMAMQAyADIAMgA0
ADMAMwAzADMAMwAyADIAMAAuAC4ALQArACgAJgAkACIAIAAeABwAGgAXABUAEwAPAA4A
DAAKAAkABwAGAAQAAgACAAEA///9//z/+//6//v/+//7//v/+P/4//n/+f/5//j/+P/5
//f/9//3//f/+f/5//r/+v/6//r/+v/6//v/+//7//v/+v/5//j/+P/6//r/+v/6//j/
+f/5//n/+P/4//j/+P/6//r/+v/6//j/+f/5//j/+v/6//n/+f/5//n/+f/5//j/+P/4
//j/+P/4//j/9//3//f/9//2//T/9P/0//T/9v/2//b/9v/z//P/8//y//T/9P/0//T/
9P/0//T/9P/0//T/9P/0//L/8v/y//L/8v/x//H/8f/z//P/8//z//H/8v/y//L/7//v
/+//8P/w//D/7//v//D/8P/x//H/7//w//D/8P/x//T/9P/0//T/9P/2//b/9v/2//b/
9v/2//j/9//3//f/9//5//n/+f/3//X/8//w/+//7f/t/+7/8P/u/+3/7f/u//D/8v/z
//T/8v/x//D/8P/x//H/8P/w/+3/6//r/+3/7//w//D/8P/w//D/8P/w//D/8P/w//D/
8P/w//D/8P/w//D/8P/w/+7/7v/u/+//8f/x//H/8P/u/+//7//v//H/8v/y//L/8v/y
//L/8f/v/+//8f/4//3///8FABcAMgBEADcAEADs/9T/wv+2/7L/qf+U/3z/YP9F/zz/
TP9q/4T/mv+m/6n/tf/H/9D/2v/l/+3/7//y//L/9P/0//X/9v/3//f/+P/4//j/+f/6
//r/+v/6//v/+//7//z//P/8//z//P/9//3/+//8//z/+//5//r/+v/6//z//f/9//3/
/f/9//z/+//9//3//f/+/wAAAAABAAEAAQABAAMAAwABAAEAAgADAAIAAgADAAMABwAH
AAcABwALAAsACwALAAoACwALAA0ADwAQABEAEgATABQAFQAVABYAFwAYABkAGgAcAB0A
HgAfACAAIQAjACYAJwAoACkAKgArACwALQAsAC0ALgAuADAAMAAxADEAMwA0ADQANAAy
ADEAMQAxADEAMQAwADAALgAsACwAKwArACgAJgAkACIAIAAeABwAGAAVABMAEQANAAwA
CgAIAAkABwAGAAQAAAAAAP///f/7//r/+f/4//n/+f/5//n/+P/4//n/+f/7//r/+v/7
//n/+f/5//n/+//7//z//P/6//r/+v/6//z//f/+/////f/9//3//v/+//7//v/+//7/
/////////P/8//z//P/+//7//v/+//7///////7//v/+//3//f/9//3//f/9//z//P/8
//z//P/8//z/+//7//v/+//6//r/+v/6//r/+P/4//j/+P/3//f/9//2//j/+P/4//j/
+P/4//j/+P/2//b/9v/2//T/9P/0//T/9P/z//P/8//x//H/8f/x//P/9P/0//T/8//z
//P/9P/y//L/8f/x//L/8v/z//P/8//0//T/9P/z//X/9f/1//T/9P/0//T/9P/2//b/
9v/2//b/9v/2//j/+f/5//n/+f/7//v/+//5//X/8//w/+//7//v//D/8v/y//H/8f/y
//P/9P/0//T/8v/x//D/8P/x//H/8P/w/+//7f/t/+//7//w//D/8P/w//D/8P/w/+7/
7v/u/+7/7P/s/+z/7P/u/+7/7v/u//D/8P/w//H/7//v/+//7v/w//H/8f/x/+//8P/w
//D/8v/y//L/8f/x//X/9//6//3/AwANACMAPABEAC8ACgDq/9T/wP+w/6b/nf+M/3L/
WP9F/0T/XP92/47/pP+u/7H/v//P/9j/4P/p/+3/8f/y//T/9v/2//f/+P/5//n/+v/6
//r/+//8//z//P/8//3//f/9//7//v/+//z//P/9//3//f/+//7//f/9//7//v/+//7/
////////AAABAAEAAQD///////8AAAIAAgADAAMAAwADAAUABQAHAAcACAAJAAkACAAI
AAcACwALAAsACwALAAsACwALAAwADQANAA8ADQAOAA8AEAATABQAFQAVABYAFwAYABkA
GAAaABsAHAAdAB4AHwAhACIAIwAkACUAKAApACoAKwAsAC0ALgAuAC0ALAAsACsAKwAs
ACwALAAsACsAKwArACkAKQAoACgAKAAmACYAJQAlACIAIAAeAB4AHAAaABgAFAARAA8A
DQANAAwACgAIAAkABwAGAAQAAgACAAEA//////7//f/8//v/+//7//v/+v/6//v/+//7
//r/+v/7//n/+f/5//n/+f/5//r/+v/8//z//P/8//3//f/9//3/+//7//v//P/+//7/
/v/+//7/////////AAAAAAAAAAD+//7//v/+//7///////7//v/+//3//f/9//3//f/9
//z//P/8//z//v/+//7//f/7//v/+//6//r/+v/6//r/+P/4//j/+P/5//n/+f/4//j/
+P/4//j/+P/4//j/+P/2//b/9v/2//b/9v/2//b/9P/z//P/8//z//P/8//z//X/9v/2
//b/9P/z//L/8v/0//T/8//z//H/8P/w/+//8P/y//P/9P/z//L/9P/0//T/9P/2//b/
9v/2//b/9v/2//j/9//3//f/9//3//f/9//1//P/8f/u/+3/7//v//D/8v/w/+//7//w
/+//8P/w//D/7//v/+//8P/v/+//7v/u/+3/6//r/+3/7f/u/+7/7v/u/+7/7v/u/+z/
7P/s/+z/7v/u/+7/7v/w//D/8P/w//D/8P/w//H/7//v/+//7v/w//H/8f/x//H/8v/y
//L/8P/w//D/7//x//H/8//4////BQAVAC0APgA0ABEA7v/Y/8L/tP+s/6T/l/+C/2j/
Uv9J/1j/dP+K/6D/qv+u/7n/y//X/97/5P/r//H/8//y//b/9v/2//f/+P/5//n/+v/6
//r/+//8//z/+v/6//v/+//7//z//P/8//7//v///////f/+//7//f///wAAAAAAAP7/
/////////v////////8BAAEAAQACAAAAAAABAAEAAwADAAUABQAFAAUABgAHAAgACAAJ
AAkACwALAAsACwANAA0ADQANABAAEQARABMAEwAUABUAFgAVABYAFwAXABgAGQAaABsA
HgAgACEAIgAjACQAJQAnACgAKQAqACsALAAtAC4ALwAyADMANAA0ADIAMgAzADMAMwA0
ADQANAAyADEAMQAxAC8ALwAuAC4ALgAsACwAKwApACYAJAAiAB4AHAAaABgAGAAVABMA
EQARABAADgAMAAsACQAIAAYABAAEAAMAAQADAAIAAQAAAP///////////v/+////////
//7//v///////////////////wAAAAD+//7//v/+////////////AQABAAEAAgACAAIA
AgACAAIAAwADAAMABAAEAAQABAAEAAQABAAEAAQABQAFAAQAAgACAAEAAQADAAMAAwAD
AAIAAgACAAIAAgACAAIAAQADAAMAAwACAAAAAAAAAAAAAAAAAAAAAAABAAEAAQAAAAAA
AAAAAAAAAAAAAAAAAAAAAAAAAAAAAP7//v/+//7/AAD///////8BAAEAAQABAAAAAAD/
//7/////////AAAAAAAA/////////v/+//z//v/+//7//v/+//7//v/+//7//v/+/wAA
AQABAAEAAQADAAMAAwABAP3/+//4//f/9//3//j/+v/6//n/+f/6//v//P/8//z//P/7
//r/+v/7//v/+v/6//n/9//3//n/+f/6//r/+v/6//r/+v/6//z//P/8//z/+v/6//r/
+v/8//z//P/8//r/+v/6//v//f/9//3//P/6//v/+//7//v//P/8//z//P/8//z/+//7
//v//f8CAAUACQATACkAQgBGAC0ABgDq/9T/wP+0/67/o/+U/37/Zv9P/1L/bP+I/57/
sP+2/7n/x//Z/+T/7P/x//X/+f/8//z//P/8//3//v8BAAEAAgACAAQABQAGAAYABAAE
AAUABQAGAAgACQAKAAkACAAIAAcACQAKAAoACQAJAAoACgAKAAoACwALAAsADgAPAA8A
DwANAA0ADQAOAA4ADgAPAA8ADwAPABEAEQARABEAEgATABQAFAAVABUAFwAXABcAFwAX
ABcAFwAXABgAGQAZABsAGwAcAB0AHgAhACIAIwAjACIAIwAkACUAJgAoACkAKgArACwA
LQAvAC4ALwAwADEAMgAzADQANQA2ADcAOAA4ADYANgA3ADcANwA4ADgAOAA4ADcANwA3
ADcANwA2ADYANgA0ADQAMwAvACwAKgAoACYAJAAiACAAIAAdABsAGQAVABQAEgAQABEA
DwAOAAwACgAKAAkABwAJAAgABwAGAAMAAwADAAMABAAEAAUABQADAAIAAgADAAUABQAF
AAUABwAHAAgACAAGAAYABgAGAAcABwAHAAcABwAHAAcACAAIAAgACAAIAAgACQAJAAkA
CAAIAAgACAAIAAgACAAIAAgACQAJAAgACAAIAAcABwAFAAUABQAFAAQABAAEAAQABAAE
AAQAAwABAAEAAQAAAAIAAgACAAIAAgACAAIAAgADAAMAAwACAAAAAAAAAAAAAgACAAIA
AgACAAIAAgACAAIABAAEAAIABAAEAAQABAAEAAQABAAEAAYABgAGAAgACAAHAAYABQAG
AAcACAAHAAMAAQD+//3/+//7//z//v/+//3//f/+/wEAAgACAAIAAgABAAAAAAABAAEA
AAAAAP///f/9/////f/+//7//v/+//7//v/+//7//v/+//7//v/+//7//v/+//7//v/+
/wAAAAAAAAEA/////////v/8//3//f/9//3//v/+//7//P/8//z/+/////3///8CAAcA
CwATACcAQABMADkAEADw/97/zv/C/7j/rf+g/4z/cP9d/17/dP+K/6D/tP+6/73/zf/d
/+b/7v/z//n//f8AAAIAAgACAAMABAAFAAUABgAGAAYABwAIAAgACgAKAAsACwAJAAoA
CgAKAAoACgALAAsACwAMAAwACwANAA4ADgAOAAwADQANAA0ADAANAA0ADQAPAA8ADwAQ
ABAAEAARABEAEQARABMAEwARABEAEgATABYAFgAXABcAFwAXABcAFwAbABsAGwAbABoA
GwAbAB0AHQAeAB8AIAAfACAAIQAhACQAJQAmACcAKAAqACsALAAtAC4ALwAxADQANQA2
ADcAOAA5ADoAOwA8AD0APgA+AEAAQABBAEEAQQBCAEIAQgBAAD8APwA/AEEAQQBAAEAA
PgA8ADwAOwA3ADQAMgAwAC4ALAAqACgAJAAhAB8AHQAdABwAGgAYABcAFQAUABIADgAO
AA0ACwANAAwACwAKAAkACQAJAAkACAAIAAkACQAJAAgACAAJAAsACwALAAsACwALAAwA
DAAMAAwADAAMAA0ADQANAA0ADwAPAA8AEAAPAA4ADQAMAA4ADwAPAA8ADgAOAA4ADgAQ
ABAAEAAQAA4ADwAPAA4AEAAQAA8ADwAPAA8ADwAPABAAEAAQABAAEAAQABAADwAPAA8A
DwAOABAAEAAQABAADgAOAA4ADgAPAA8ADwAOABAAEAAQABAADwAOAA0ADAANAA4ADwAQ
AA4ADgAQABAAEAAQABIAEgASABIAEgASABIAFAAVABUAFQAVABcAFwAXABUAEQAPAAwA
CwAJAAkACgAMAA4ADQANAA4AEQASABIAEgAQAA8ADgAOAA8ADwAOAA4ADwANAA0ADwAP
ABAAEAAQABAAEAAQABAADgAOAA4ADgAOAA4ADgAOAA4ADgAOAA4ADAAMAAwADQAPAA8A
DwAOAA4ADwAPAA8ADQAOAA4ADgAQABAAEAAPAA8ADwARABYAGQAdACcAPQBYAGIASQAg
AAIA8P/g/9j/0P/B/7D/lv96/2X/aP+A/5j/sP/C/8b/zf/f/+3/9v8AAAcACwANABAA
EAASABIAEwAUABUAFQAWABYAFgAXABgAGAAYABgAGQAZABkAGgAaABoAGgAaABsAGwAb
ABwAHAAbAB0AHgAeAB4AHgAfAB8AHwAeAB8AHwAfACEAIQAhACIAIgAiACMAIwAjACMA
JQAlACUAJQAmACcAKAAoACkAKQArACsAKwArAC0ALQAtAC0ALgAvAC8AMQAxADIAMwA0
ADUANgA3ADcAOgA7ADwAPQA8AD4APwBAAEMARABFAEcASABJAEoASwBMAE0ATgBPAE4A
TwBQAFAAUABQAFEAUQBRAFIAUgBSAFIAUQBRAFEAUQBRAFAAUABOAEwATABLAEkARgBE
AEIAQAA+ADwAOgA4ADUAMwAxAC8ALgAsACoAKQAnACYAJAAgACAAHwAdAB4AHgAeAB4A
GwAbABsAGwAcABwAHQAdABsAGgAaABsAHQAdAB0AHQAbABsAHAAcABwAHAAcABwAHQAd
AB0AHQAdAB0AHQAeABwAHAAcABwAHgAfAB8AHwAeAB4AHgAeABwAHAAcABwAHAAdAB0A
HAAcABwAGwAbABkAGQAZABkAGgAaABoAGgAaABoAGgAZABkAGQAZABgAGAAYABgAGAAa
ABoAGgAaABkAGQAZABgAGAAYABgAGAAaABoAGgAaABgAGAAYABgAGAAYABgAGAAYABcA
FwAXABcAFwAXABcAGQAaABoAGgAZABkAGQAaABgAGAAXABcAGAAYABkAGQAbABwAHAAc
AB0AHQAdAB0AHwAgACAAIQAhACEAIQAhAB8AHQAbABoAGAAZABkAGQAbABsAGgAaABwA
HAAcABoAGAAYABgAFwAWABYAFgAWABYAFwAXABUAFQAVABUAFQAXABcAFQAVABQAFAAU
ABQAFAAUABYAFQAWABgAGAAYABgAFgAWABYAFgAWABYAFgAWABgAGAAYABgAGgAaABoA
GgAYAA==
         </WaveFormData>
      </LeadData>
      <LeadData>
         <LeadByteCountTotal>10000</LeadByteCountTotal>
         <LeadTimeOffset>0</LeadTimeOffset>
         <LeadSampleCountTotal>5000</LeadSampleCountTotal>
         <LeadAmplitudeUnitsPerBit>4.88</LeadAmplitudeUnitsPerBit>
         <LeadAmplitudeUnits>��V</LeadAmplitudeUnits>
         <LeadHighLimit>2147483647</LeadHighLimit>
         <LeadLowLimit>268435456</LeadLowLimit>
         <LeadID>V3</LeadID>
         <LeadOffsetFirstSample>0</LeadOffsetFirstSample>
         <FirstSampleBaseline>0</FirstSampleBaseline>
         <LeadSampleSize>2</LeadSampleSize>
         <LeadOff>FALSE</LeadOff>
         <BaselineSway>FALSE</BaselineSway>
         <ExcessiveACNoise>FALSE</ExcessiveACNoise>
         <MuscleNoise>FALSE</MuscleNoise>
         <LeadDataCRC32>3076169825</LeadDataCRC32>
         <WaveFormData>
/v/+//7//v/8//z//P/8//z//P/8//z/+v/6//r/+v/8//z//P/8//r/+v/6//r/+P/4
//j/+P/4//j/+P/4//j/+P/4//j/9v/2//b/9v/2//b/9v/2//b/9v/2//b/+P/4//j/
+P/4//j/+P/4//r/+v/6//z//P/8//z//P/8//3//v///wEAAgADAAQAAwACAAAA/P/8
//r/+P/4//r//P/8//z/+f/5//n/+v/4//j/9v/1//T/8v/y//L/8P/v/+//7v/u/+7/
7//v/+//8P/w//D/8f/w//D/8P/w//D/8P/w/+7/7//v/+//7v/u/+//7//w//D/8f/x
//H/8f/x//H/8f/y//L/8f/x//L/8v/z//H/8//0//T/+v///wYADAAZAC8AUABrAG0A
SwAmABUACAD3/+f/z/+r/4D/U/8q/xL/Gv83/1P/cP+H/5f/qP+7/8n/0v/d/+X/6//t
/+3/7//x//P/8//0//b/9//4//j/9v/3//j/+P/5//r/+//9//3//f/+//7//v///wAA
AAAAAAEAAQABAAIAAwADAAMAAwADAAQABAAFAAUABgAGAAYABgAHAAcABwAIAAkACQAJ
AAoADAAMAAwADQANAA0ADwAQABEAEQATABQAFAAUABYAFgAXABgAGQAZABoAGwAeAB8A
IAAhACIAIwAkACUAJwAnACgAKgAsACwALgAwADEAMgAzADUANgA2ADcAOAA8AD0APgA/
AD4APwBAAEAAQgBCAEMAQwBCAEEAQAA/AEAAPwA/AD8APgA9ADwAOwA4ADcANgA1ADUA
NAAzADAALgAtACwAKQAoACYAIwAhAB8AHAAbABkAGQAXABUAEwAPAA4ADgALAAoACQAI
AAcABAADAAIAAgACAAEAAQABAP/////+//7/AAAAAAAAAAAAAAAAAQABAAMAAwADAAMA
BAAEAAUABQAEAAQAAwADAAYABgAHAAcABwAHAAcABwAHAAcABgAGAAcABwAHAAcABgAG
AAYABgAGAAcABwAHAAUABAAEAAMABQAEAAQAAwADAAIAAgACAAIAAgABAAAAAAAAAAAA
AAD+//7//f/9//////////7//f/9//3//f/9//z/+//7//3//f/9//3//f/9//3//f/9
//z//P/8//v/+//7//z//v/+//7//v////7//v////7//v/+//7//v/+//7//P/8//3/
/v/+//v/+v/5//n/+//8//z/+v/6//z//P/8//z/AAAAAAAAAAAAAAAAAQACAAUABQAG
AAcACAAIAAgABwAEAAIAAAD+//7//v8AAAAAAAD///////8CAAIAAgAAAP///v/8//z/
+v/6//n/+f/4//b/9v/3//n/+f/6//r/+P/3//b/9v/2//b/9v/2//b/9v/3//f/9f/0
//T/9f/1//T/9P/1//X/9f/1//X/9v/3//n/+v/3//f/+P/4//n/+f/5//j/+v/6////
BgAQABsAKQBCAGcAfwBvAEQAJwAaAA0A///r/83/pP91/0b/Iv8Y/yn/R/9k/4H/l/+o
/73/z//Y/+H/6//x//P/9f/3//f/+f/5//r/+v/7//z//P/8//3//v/+/wAAAAAAAAEA
AQABAAIAAgAAAAEAAgACAAAAAQABAAEABAAFAAUABQAFAAUABgAGAAcABwAIAAgACgAK
AAsACwALAAwADQANAAsADAAOAA4ADgAPAA8ADwATABQAFQAVABcAGAAYABgAGgAaABsA
HAAdAB0AHgAfAB4AHwAgACEAIgAjACQAJQApACkAKgAsAC4ALgAwADIAMwA0ADUANwA8
ADwAPQA+AD4APwBAAEEAQgBDAEQARABEAEQARQBFAEYARwBIAEkARwBFAEQAQwBCAEEA
QAA/AD4APQA8ADsAOQA4ADcANAA0ADMAMgAvACoAKAAlACMAIQAeAB0AGwAZABcAFQAT
ABEAEAAQAA0ADAALAAoACQAIAAcABgAGAAYABQAFAAUABQAFAAQABAACAAIAAgACAAMA
BAAGAAcABwAHAAcABwAIAAgACQAJAAwADAALAAsACgAKAAsACwALAAsACwALAAsACwAK
AAoACwALAAsACwAKAAoACgAKAAoACwALAAsACwAKAAoACQAJAAgACAAHAAUABAAEAAQA
BgAGAAUABAAEAAQABAAEAAQABAADAAMAAwADAAMAAgABAAEAAQABAP///v/9//3//f/9
//3//f///////////////v/+//7/+//7//v//P/+//7//v/+//3//P/8//3//v/+//7/
/v/+//7//v/8//z//f/+//7//P/8//z//f/8//z/+//6//r/+v/6//v/+f/7//z//P/8
//z//P8AAAAAAAAAAAAAAAABAAIAAwADAAQABQAIAAgACAAHAAQAAgAAAP7//P/8//7/
/v/8//v/+//7//7//v/+//z/+//6//j/+P/2//b/9f/1//b/9P/0//X/9f/1//b/9v/2
//X/9P/0//b/9v/2//b/9P/0//X/9f/3//b/9v/3//b/9P/z//P/9f/1//X/9f/1//X/
9v/2//P/8//0//T/9f/1//X/9P/2//T/+f8CAAwAFQAhADoAWwB5AHkAVAAtABwADQD7
/+v/z/+m/3n/TP8g/wz/Gf83/1b/df+P/6D/s//H/9L/2//j/+v/8f/1//X/9//5//n/
+v/6//v//P/8//z//f/+//7/AAAAAAAAAQD/////AAAAAP7///8AAAAAAAABAAEAAQAC
AAMAAwADAAEAAQACAAIABAAFAAcACAAIAAgACQAJAAkACgALAAsADQAOABAAEAAOAA8A
DwAPABEAEgATABMAEwAUABQAFAAWABYAFwAYABkAGQAaABsAHgAfACAAIQAiACMAJAAl
ACUAJQAmACgALAAsAC4AMAAxADIAMwA1ADYANgA3ADgAOgA7ADwAPQA8AD0APgA+AEAA
QABBAEEAQQBBAEEAQQA+AD0APQA9AD4APQA8ADsAOgA5ADgANwA1ADQAMwAwAC4ALQAs
ACkAJwAmACQAIwAfABwAGwAZABcAFQATABEADwAOAA4ACwAIAAcABgAFAAQAAwACAAIA
AAD//////////////v/+//7//v/+//7//v/+///////9//3//f/9/wAAAAABAAEAAgAC
AAEAAQAAAAAAAQABAAMAAwADAAMAAQABAAAAAAD//////////wAAAAAAAAAA/v//////
//////7//v/9//3//P/8//v//P/8//3//v/+//7//f/8//v/+v/5//j/+v/6//n/+f/5
//n/+f/4//f/9//3//f/9//2//X/9f/1//X/9f/1//f/9//3//f/9f/0//T/9P/z//P/
8//0//b/9v/2//b/9//2//b/9//2//b/9v/2//b/9v/2//T/8v/z//T/9P/y//L/8v/z
//P/9P/0//T/8v/y//L/8//z//P/8//z//b/+P/4//j/+P/6//r/+v/6//r/+v/7//z/
/////wAAAQABAAAA///9//3//P/7//r/+P/4//r/+v/6//n/+f/5//z//P/8//r/9//2
//T/9P/0//T/8//z//L/8P/w//H/8//z//T/9P/0//P/8v/y//D/8P/w//D/8v/y//P/
8//z//L/8v/z//P/8v/y//P/8f/x//H/8f/x//H/8v/y//P/8//0//T/8//z//P/8v/0
//b//f8GAA4AFwAnAEQAZQB1AGMAPAAfABAA/f/r/9X/t/+M/13/Mv8W/xL/J/9F/2L/
f/+T/6T/uf/L/9b/3//n/+3/8//z//P/9//5//n/+v/6//v//P/8//z//f/+//7//P/8
//z//f/9//3//v/+//z//f/+//7/AAABAAEAAQAAAAEAAQABAAMAAwAEAAQABQAFAAYA
BgAGAAYABwAHAAkACgALAAsACwAMAA4ADgAOAA8ADwAPABEAEgATABMAFQAWABYAFgAW
ABYAFwAYABsAGwAcAB0AHAAdAB4AHwAiACMAJAAlACcAJwAoACoAKgAqACwALgAtAC4A
LwAxADIAMgAzADQANgA3ADgAOQA6ADsAPAA8AD4APgA/AD8APQA9AD0APQA8ADsAOwA7
ADgANwA2ADUANgA1ADQAMwAxADAALwAsACoAKQAoACUAIwAiACAAHwAfABwAGwAZABUA
EwARAA8ADwAOAA4ACwAMAAsACgAJAAYABQAEAAQABgAFAAUABQADAAMAAgACAAQABAAE
AAQAAwACAAIAAQABAAEAAQABAAIAAgADAAMAAgACAAEAAQADAAQABgAHAAUABQAFAAUA
BQAFAAQABAAFAAUABQAFAAIAAgACAAIABAAFAAUABQADAAIAAgABAAMAAgACAAEAAQAA
AAAAAAAAAAAA///+//z//P/8//z//P/8//v/+//7//v/+//6//n/+f/5//n/+f/4//f/
9//1//X/9f/1//f/9//3//f/9f/0//T/9P/1//X/9f/2//b/9v/2//b/9f/0//T/9f/0
//T/9P/0//b/9v/2//T/9P/1//b/9v/0//T/9P/1//X/9P/0//X/9v/3//j/+P/4//j/
+P/4//j/+f/6//v/+//8//3//P/8//z/+//6//j/9v/0//b/9v/4//j/9v/1//X/9f/0
//T/9P/y//H/8P/u/+7/7P/s/+v/6//s/+r/6v/r/+z/7f/v//D/7//t/+v/6v/q/+r/
6v/q/+z/7P/t/+3/6//q/+r/6//s/+z/7f/v/+3/7f/t/+3/7f/t/+7/7v/r/+v/7P/s
/+3/7f/t/+z/7v/y//n/AgAMABkAMQBUAG0AYwA/AB4ADwACAPH/4f/F/5//dP9J/yT/
FP8i/z//W/92/4v/mf+s/7//zf/W/9//5f/p/+v/7f/t/+//8f/x//L/8v/z//T/9P/0
//X/9v/2//j/+P/4//n/+//7//z//P/6//v//P/8//7//////////v////////8BAAEA
AgACAAEAAQACAAIABAAEAAUABQAHAAgACQAJAAcACAAKAAoADAANAA0ADQAPABAAEQAR
ABMAFAAUABQAFgAWABcAGAAXABcAGAAZABoAGwAcAB0AHgAfACAAIQAkACUAJwAqACwA
LAAuADAAMQAyADMANQA6ADoAOwA8ADwAPQA+AD8AQABBAEIAQgBCAEIAQwBDAEEAQQBB
AEEAQgBBAEEAQQA+AD0APAA7ADwAOwA6ADkANwA2ADUAMgAuAC0ALAApACgAJgAjACEA
HwAcABsAGQAXABUAEwARAA8ADgAOAAsACAAHAAYABQAEAAMAAgACAAAA////////AQAB
AAAAAAAAAAAAAAAAAAAAAAABAAEAAQABAAEAAQACAAIAAwADAAYABgAFAAUABgAGAAcA
BwAFAAUABQAFAAcABwAGAAYABgAFAAQAAwAEAAQABAAEAAQABQAFAAUABQAEAAQAAwAD
AAIAAgABAAEAAAAAAAAAAgACAAEAAAD+//7//v/+//z//P/7//v/+//7//v/+v/7//v/
+//7//3//P/7//v//f/9//3//f/7//v/+//7//v/+v/6//r/+f/5//n/+v/6//r/+v/6
//r/+v/7//3//f/8//v/+v/8//z//P/6//r/+f/6//j/+v/6//r/+v/+//7//v/+//7/
/v///wAAAQABAAIAAwAGAAYABgAFAAIAAAD+//z/+v/6//z//P/+//3//f/9//7//v/+
//z/+f/4//b/9v/2//b/9f/1//T/8v/y//P/8f/x//L/8v/y//H/8P/w//D/8P/w//D/
8v/y//P/8//z//L/8v/z//P/8v/y//P/8f/x//H/8f/x//H/8v/y//P/8//0//T/9f/1
//X/9P/y//T/+f8CAAwAEwAjAEAAYQB3AGkAQAAjABYACQD5/+X/x/+g/3H/Qv8c/xL/
Jf9D/2D/ff+T/6T/uf/L/9T/3f/l/+v/7//x//P/8//1//X/9v/6//v//P/8//z//f/+
//7//v/+//7////9//3//v/+/wAAAQACAAIAAgADAAMAAwACAAMAAwADAAMAAwAEAAQA
BwAHAAgACAAGAAYABwAHAAkACgALAAsACQAKAAwADAAMAA0ADQANAA8AEAARABEAEwAU
ABQAFAAWABYAFwAYABkAGQAaABsAHAAdAB4AHwAgACEAIgAjACUAJQAmACgAKgAqACwA
LgAvADAAMQAzADYANgA3ADgAPAA9AD4APwA+AD8AQABAAEIAQgBDAEMAQQBBAEEAQQBB
AEEAQgBDAEIAQQBAAD8APAA7ADoAOQA3ADYANQAyADAALwAuACsAKAAmACMAIQAfABwA
GwAZABUAEwARAA8ADQAMAAwACQAGAAUABAADAAIAAQAAAAAAAAD//////////////v/+
//7//v/+//7/AAAAAAEAAQD//////////wAAAAABAAEAAAAAAP////8AAAAAAQABAAMA
AwADAAMAAQABAAAAAAABAAEAAQABAAAAAAAAAAAAAAABAAEAAQABAAAAAAD//////v/+
//3////+//7//v/8//z/+//6//r/+v/6//r//P/8//v/+//5//n/+f/4//n/+f/5//n/
+f/4//f/9//5//n/+f/5//f/9//3//f/9//2//b/9v/3//f/9//4//f/9v/1//T/8//y
//L/8//y//L/8v/y//T/9P/0//L/8P/x//L/8v/y//b/9v/2//b/9v/4//j/+P/4//r/
+v/7//z/+//7//z//f8AAAAAAAD///z/+v/4//b/9P/0//b/9v/2//X/9f/1//f/+P/5
//j/9f/0//L/8v/y//L/8f/x//D/7v/u/+//7//v//D/8P/w/+//7v/u/+7/7v/u/+7/
7v/u/+//7//v/+7/7v/v/+3/7P/s/+3/7//v/+//7//u/+3/7f/s/+z/7f/v//D/7//v
/+//7v/u/+7/8//8/wYADQAZADIAUwBxAG0ASAAhABIAAwDz/+P/yf+g/2//QP8Y/wT/
Ef8v/07/bf+F/5T/qf+7/8j/0//f/+n/6//t/+3/7//x//H/8v/y//P/9P/0//b/9//4
//j/+P/4//j/+f/5//n/+v/6//r/+//8//z/+//7//r/+f/6//v/+//7//3//f/+//7/
/f/9//7//v8AAAAAAQABAAEAAgADAAMAAwAEAAYABgAGAAcABwAHAAcACAAJAAkADQAO
AA4ADgAQABAAEQASABEAEQASABMAFgAXABgAGQAcAB0AHgAfAB8AHwAgACIAJAAkACYA
KAArACwALQAvADIAMgAzADQANgA3ADgAOQA4ADkAOgA6ADwAPAA9AD0APwA/AD8APwA8
ADsAOwA7ADwAOwA6ADkAOAA3ADYANQAzADIAMQAuAC4ALQAsACkAJAAiAB8AHQAbABgA
FwAVABMAEQAPAA0ACgAIAAcAAwACAAEAAAD///7//f/8//z//P/7//v/+//7//v/+v/6
//r/+v/6//r//P/8//3//f/9//3//f/9/wAAAAABAAEAAAAAAP////8AAAAAAQABAAEA
AQABAAEA//////7//v8BAAEAAQABAAAAAAAAAAAA/v////////////7//v/9//v/+v/6
//n/+//6//r/+v/6//r/+f/4//j/+P/4//j/9v/2//X/9f/1//X/9f/0//P/8//z//P/
9f/0//P/8//z//P/8//z//H/8f/x//H/8f/w//D/8P/v/+//7//w//L/8v/y//L/8f/w
//D/8f/x//D/7//u//D/8P/w/+7/7v/v//D/8P/w//D/8P/x//L/8v/y//L/8v/2//b/
9v/2//T/9P/1//b/+f/5//r/+//8//z//P/7//j/9v/0//L/8v/y//T/9P/0//P/8//z
//L/8v/y//D/7//u/+z/7P/s/+z/6//r/+z/6v/q/+v/6f/p/+r/6v/q/+n/6P/o/+b/
5v/m/+b/5v/m/+f/5//n/+b/5v/n/+n/6P/o/+n/5//n/+f/5//n/+f/6P/o/+f/5//o
/+j/6//r/+v/6v/s/+7/8//6/wQADQAdADwAXQBvAF8ANgAVAAYA8//f/8n/q/+A/1P/
KP8I/wT/G/85/1b/c/+J/5r/rf+//8r/0//b/+P/5//p/+n/6//t/+3/7v/u/+//8P/w
//H/8//1//b/9v/2//b/9//3//f/+P/4//b/9//4//j/+P/5//n/+f/4//n/+f/5//v/
+//8//z//f/9//7//v/8//z//f/9////AAABAAEAAQACAAQABAAEAAUABQAFAAUABgAH
AAcACQAKAAoACgAKAAoACwAMAA0ADQAOAA8AEAARABIAEwAUABUAFgAXABkAGQAaABwA
HgAeACAAIgAjACQAJQAnACoAKgArACwALgAvADAAMQAyADMANAA0ADIAMgAzADMAMwAz
ADMAMwAwAC8ALwAvADAALwAuAC0AKgApACgAJwAnACYAJQAiACIAIQAgAB0AGgAYABUA
EwATABAADwANAA0ACwAJAAcABQAEAAQAAQAAAP///v/9//r/+f/4//j/+v/5//n/+f/3
//f/9v/2//b/9v/2//b/9v/2//f/9//5//n/+f/5//r/+v/7//v/+v/6//n/+f/8//z/
/f/9//3//f/9//3//f/9//z//P/9//3//f/9//z//P/8//z/+v/7//v/+//9//z//P/7
//v/+v/6//n/+//6//r/+v/5//j/9v/0//b/9v/2//b/9v/2//X/9f/z//P/8//y//P/
8//z//P/8//y//H/8f/x//H/8f/x/+//7//v/+//7//u/+7/7v/t/+3/7f/u/+7/7v/u
/+7/7f/s/+z/7f/s/+z/7P/s/+r/6v/q/+j/6v/r/+z/7P/q/+r/7P/s/+z/7P/w//D/
8P/w//D/8P/x//L/8//z//T/9f/2//b/9v/1//L/8P/u/+z/7v/u//D/8P/u/+3/7f/t
/+z/7P/s/+r/6v/q/+n/6v/p/+j/5v/l/+b/5P/k/+X/5f/l/+b/5v/m/+X/5P/k/+T/
5P/k/+T/5P/k/+X/5f/n/+b/5v/n/+X/5P/k/+X/5f/l/+X/5f/n/+f/6P/o/+f/5//o
/+j/6f/p/+n/6P/o/+r/8f/6/wQAEQApAEoAZQBhAD0AFgAFAPb/5f/V/7v/l/9q/z//
Gv8I/xb/Mf9N/2r/gf+R/6T/uf/H/9D/1//f/+X/5//n/+n/6f/r/+v/7P/u/+//8P/w
//D/8f/y//L/8v/y//L/8//1//X/9v/2//T/9f/2//b/9v/3//f/9//4//n/+f/5//f/
9//4//j/9//3//j/+P/6//r/+//7//n/+v/7//v/+//8//7//v/+/////////wMABAAF
AAUABQAGAAYABgAIAAgACQAKAA0ADQAOAA8AEAARABIAEwASABMAFAAVABkAGQAaABwA
HAAcAB4AIAAjACQAJQAnACoAKgArACwALAAtAC4ALwAyADMANAA0ADIAMgAzADMAMwAz
ADMAMwAyADEAMQAxAC4ALQAsACsALAArACoAKQAlACQAIwAgABwAGwAaABcAFAASAA8A
DQAMAAoACgAJAAcABQADAAEA///+//7/+//6//n/+P/3//j/9//2//b/9v/1//X/9f/1
//X/9P/0//b/9v/2//b/9v/2//f/9//3//f/9//3//b/9v/3//f/+v/6//n/+f/6//r/
+//7//v/+//7//v//f/9//z//P/9//3//f/9//z//P/8//z/+//7//r/+f/7//r/+v/5
//v/+v/6//n/+//6//r/+v/4//j/9//2//b/9v/2//b/9v/2//X/9f/1//X/9f/0//X/
9f/1//X/9//2//X/9f/z//P/8//z//P/8//z//P/9f/0//T/9P/z//P/8//0//L/8v/y
//L/8v/y//P/9f/0//T/9P/0//L/8v/w/+7/8P/w//D/8P/0//T/9P/0//T/9P/1//b/
9//3//j/+f/6//r/+v/5//b/9P/y//D/8v/y//T/9P/0//P/8//z//T/9P/0//L/8f/w
/+7/7v/s/+z/6//r/+z/6v/q/+v/6//r/+z/7P/q/+n/6P/o/+r/6v/q/+r/6v/q/+v/
6//r/+r/6v/r/+v/6v/q/+v/6//r/+v/6//r/+v/7P/s/+v/6//s/+z/7f/t/+3/7P/s
//D/8//6/wIACwAbADoAWwBpAFUAKgALAPr/5//X/8f/q/+C/1f/LP8M/wj/I/9D/17/
e/+N/5r/rf/B/87/2f/h/+X/6//t/+3/7f/v/+//8P/0//X/9v/2//j/+f/6//r/+P/4
//j/+f/6//v//f/+//3//f/9//z//v/////////+/////////wEAAQACAAIABQAFAAYA
BgAEAAQABQAFAAUABgAHAAcACQAKAAwADAAKAAsACwALAA8AEAARABEAEQASABIAEgAU
ABQAFQAWABcAFwAYABkAGgAbABwAHQAgACEAIgAjACMAIwAkACYAKAAoACoALAAtAC4A
LwAxADIAMgAzADQAOAA5ADoAOwA6ADsAPAA8ADwAPAA9AD0APQA9AD0APQA6ADkAOQA5
ADoAOQA4ADcANgA1ADQAMwAvAC4ALQAqACgAJwAmACMAIAAeABsAGQAXABQAEwARABEA
DwANAAsACQAIAAgABQAGAAUABAADAAAA///+//7/AAD////////9//3//P/8//z//P/8
//z//v/+///////9//3//f/9/wAAAAABAAEAAAAAAP////8AAAAAAQABAAMAAwADAAMA
AwADAAIAAgABAAEAAQABAAIAAgACAAIAAAABAAEAAQD///7//v/9/////v/+//3////+
//7//v/9//z/+v/4//r/+v/6//r/+v/6//n/+f/5//n/+f/4//f/9//3//f/+f/4//f/
9//3//f/9//3//f/9//5//j/+P/4//j/+P/8//z//P/8//7//v///wAAAAD///////8B
AAIAAwADAP7//P/6//j/+P/4//r/+v/6//n/+f/5//z//P/8//r/+f/4//b/9v/2//b/
9f/1//L/8P/w//H/8//z//T/9P/0//P/8v/y//D/8P/w//D/8P/w//H/8f/z//L/8v/z
//P/8v/y//P/8//z//P/8//x//H/8v/y//P/8//0//T/9P/z//L/8P/0//T/+f/+/wYA
EQAfADoAXQBzAGUAPAAbAA4AAQDz/9//v/+a/2//RP8i/xr/K/9H/2L/f/+T/6L/t//L
/9b/3//n/+v/8f/1//f/9//5//n/+v/6//v//P/8//7///8AAAAAAAAAAAAAAQABAAEA
AgACAAIAAwAEAAQABgAHAAcABwAGAAcABwAHAAkACQAKAAoACQAJAAoACgAMAAwADQAN
AA0ADgAPAA8ADwAQABIAEgASABMAEwATABcAGAAZABkAGgAaABkAGAAcABwAHQAeAB8A
HwAgACEAIgAjACQAJQAmACcAKAApAC0ALQAuADAAMgAyADQANgA3ADgAOQA7AEAAQABB
AEIARABFAEYARwBKAEsATABMAEwATABNAE0ATQBNAE0ATQBMAEsASwBLAEwASwBKAEkA
SgBJAEgARwBEAEIAQAA8ADgANwA2ADMAMAAuACsAKQAlACIAIQAfAB0AGwAZABcAEwAS
ABIADwAQAA8ADgANAAwACwAKAAoACgAJAAkACQAJAAkACAAIAAoACgAKAAoACAAIAAkA
CQAJAAkACQAJAAgACAAJAAkACgAKAAkACQAIAAgACQAJAAsACwALAAsACQAJAAgACAAL
AAsACwALAAoACgAKAAoACAAJAAkACQAJAAgACAAHAAkACAAIAAcABwAGAAYABgAIAAgA
BwAGAAQABAAEAAQABAAEAAMAAwADAAMAAwACAAMAAwADAAMAAQAAAP////8AAAEAAgAD
AAEAAAABAAIAAwAEAAgACAAIAAgACAAIAAkACgAJAAkACgALAAwADAAMAAsACAAGAAQA
AgAAAAAAAgACAAMAAwAEAAUACAAIAAgABgADAAIAAAAAAAAAAAD/////AAD+//7////9
//3//v/+/wAA///+//7//P/8//z//P/8//z//f/9//3//P/8//3/+//6//r/+//9//3/
/f/9//3//f/+//7/+//7//z//P/////////+//7/AAAFAAwAFAAdAC0ASgBtAIEAcQBG
ACkAHAAPAAEA7f/L/6D/cf9E/yL/Hv8z/03/bP+J/5v/qv/D/9X/4P/p//H/9//7//3/
/f///wEAAQACAAIAAwAEAAQABAAFAAYABgAIAAgACAAJAAcABwAIAAgACAAJAAoACgAK
AAsACwALAAwADQANAA0ADwAPABAAEAARABEAEgASABIAEgATABMAEwAUABUAFQAVABYA
GAAYABoAGwAbABsAGwAcAB0AHQAfACAAIAAgACIAIgAjACQAJQAlACYAJwAqACsALAAt
ACwALQAuAC8AMwAzADQANgA2ADYAOAA6AD0APgA/AEEARABEAEUARgBGAEcASABJAEgA
SQBKAEoATABMAE0ATQBLAEsASwBLAEwASwBLAEsATABLAEoASQBGAEUARABDAEEAQAA/
ADwAOAA3ADYAMwAwAC4AKwApACcAJAAjACEAHwAdABsAGQAWABQAEwAPABAADwAOAA0A
DAALAAoACgAMAAsACwALAAsACwAKAAoADAAMAAwADAAKAAoACwALAAsACwALAAsADAAM
AA0ADQAMAAwACwALAAoACgALAAsADQANAA0ADQALAAsACgAKAAsACwALAAsACgAKAAoA
CgAKAAsACwALAAoACAAHAAUABgAGAAcABwAFAAQABAAEAAQABAADAAIAAgACAAIAAgAE
AAQAAwADAAEAAQABAAAA//////////8AAAAAAAABAAEAAQABAAEA//////////////7/
/v/+/////////wAA/v/+//7//v////7//v////7//v/+//7/AAAAAAAA/v///wEAAwAE
AAYABgAGAAcACQAKAAoACgAKAAoACgALAAkABwAFAAMAAQACAAIAAgADAAMAAwACAAMA
AQD///7/+//7//z//P/5//n/+f/5//j/+P/3//X/9f/1//b/9//3//f/9v/2//T/9P/1
//X/9P/0//T/9v/2//b/9v/2//b/9v/2//b/9v/0//T/9P/0//b/9v/2//b/+P/4//j/
+P/2/w==
         </WaveFormData>
      </LeadData>
      <LeadData>
         <LeadByteCountTotal>10000</LeadByteCountTotal>
         <LeadTimeOffset>0</LeadTimeOffset>
         <LeadSampleCountTotal>5000</LeadSampleCountTotal>
         <LeadAmplitudeUnitsPerBit>4.88</LeadAmplitudeUnitsPerBit>
         <LeadAmplitudeUnits>��V</LeadAmplitudeUnits>
         <LeadHighLimit>2147483647</LeadHighLimit>
         <LeadLowLimit>268435456</LeadLowLimit>
         <LeadID>V4</LeadID>
         <LeadOffsetFirstSample>0</LeadOffsetFirstSample>
         <FirstSampleBaseline>0</FirstSampleBaseline>
         <LeadSampleSize>2</LeadSampleSize>
         <LeadOff>FALSE</LeadOff>
         <BaselineSway>FALSE</BaselineSway>
         <ExcessiveACNoise>FALSE</ExcessiveACNoise>
         <MuscleNoise>FALSE</MuscleNoise>
         <LeadDataCRC32>725553705</LeadDataCRC32>
         <WaveFormData>
+P/4//j/+P/4//j/+P/4//b/9v/2//b/9P/0//T/9P/2//b/9v/2//T/9P/0//T/8v/y
//L/8v/w//D/8P/w//D/8P/w//D/8P/w//D/8P/w//D/8P/w//D/8P/w//D/8P/w//D/
8P/x//L/8//0//T/9P/0//X/9v/2//b/9v/5//n/+v/7//v/+//9//7//P/8//z/+//5
//j/9//3//n/+f/7//v/+P/4//j/+P/2//b/9f/y/+//7v/s/+z/6//q/+n/6f/q/+r/
6v/q/+r/6v/q/+r/6P/o/+j/5//n/+f/5//n/+f/5//n/+f/5//n/+f/5//p/+n/6f/p
/+n/6f/p/+n/6//r/+v/6//p/+r/6v/q/+r/7P/u/+7/8v/6/wEADAAgADwAYQCJAKUA
rwC4AM0A3QDbAMAAjABGAPz/tv93/1D/Rf9P/2H/dv+K/5z/sP/B/83/1f/d/+P/5//q
/+r/6f/p/+r/6v/q/+3/7f/v/+//7f/v//D/8P/w//D/8P/x//P/9P/0//T/9P/1//X/
9f/2//f/9//3//f/+f/5//n/+f/5//r/+v/6//v/+//8//r/+v/8//z//P/9//3//f/+
//7/AAAAAAIAAgACAAIAAgAEAAUABgAGAAYABgAHAAgACQAJAAkACwALAAsADAAPABAA
EQARABEAEwAUABUAFAAVABYAFwAYABoAGgAbAB4AHgAeACAAHwAgACEAIgAhACEAIgAj
ACMAIwAiACIAJAAkACQAJAAhACEAIQAfAB8AHgAeAB4AHQAcABsAGwAaABkAGQAYABkA
GQAZABkAGQAYABgAFwAWABUAFAATABIAEQAQAA8AEAAPAA4ACwAJAAkACAAHAAQAAwAB
AAAA///+//3//P/7//v/+//7//v/+//7//v/+//7//v/+//7//v/+//7//3//f/9//3/
/v/+//7////9//3//f/9////AAAAAAAAAAAAAAAAAAD+//7//v/+/wAAAAAAAAAA/v//
/////v8AAAAAAAD///3//f/9//3//f/9//7//v/+//3//f/7//v/+//7//n/+//7//v/
+v/5//j/9//2//f/9//3//j/+P/4//j/+P/2//b/9f/1//f/9//3//f/9f/1//X/9f/1
//T/9P/0//b/9f/1//b/9v/2//b/9v/2//b/9v/2//f/9//2//X/9f/2//b/9v/3//b/
9v/2//X/9f/0//P/8//0//X/8//y//T/9P/0//T/9v/4//n/+v/6//v/+//8//3//f/9
////AgACAAIAAgD///3//P/7//3//f/9/////f/8//z//P/+//7//v/9//r/+f/4//b/
9v/1//T/8//z//L/8v/y//L/8v/y//L/8P/u/+7/7v/t/+3/7f/t/+3/7f/t/+3/7f/t
/+3/7f/t/+3/7f/t/+3/7f/t/+3/7v/v//D/8f/v/+//8P/w//D/8P/w//D/8v/0//j/
//8MABwAMABNAHUAmwCvALIAvwDVAN0A0ACoAGgAHgDY/5n/Zv9L/0v/Wf9q/4L/mP+s
/8H/zf/V/93/5f/p/+r/7P/v/+//8P/w//D/7//v//H/8f/x//P/9P/0//T/9P/0//X/
9//4//j/+P/4//n/+f/5//j/+f/5//n/+//9//3//f/9//3//v/+//7//////wAAAgAC
AAQABAADAAMAAgABAAQABAAGAAYABgAGAAYABgAGAAgACQAKAAwADAAMAA0ADgAPAA8A
DwARABEAEQASABMAFAAVABUAFQAXABgAGQAaABsAHAAdAB4AIAAgACEAIgAiACIAJAAn
ACgAKQAqACkAKQAqACsAKwArACoAKgAqACoAKgAqACoAKwAsACsAKgAoACcAJgAlACQA
IwAjACIAIQAhACAAHwAfAB8AHwAhACAAIAAfABwAGwAaABkAGgAZABgAFwAUABMAEgAP
AA8ADwAOAA0ACgAJAAcABgAHAAYABQAEAAMAAwADAAMAAwADAAMAAwACAAEAAAD//wEA
AQABAAEAAQABAAEAAQAEAAQABAAFAAUABQAFAAUAAwAEAAQABAAEAAQABAAEAAQABAAE
AAQABgAGAAYABgAEAAUABQAEAAYABgAGAAUABQAFAAUABQADAAMABAAEAAQAAwADAAEA
AwADAAMAAQABAAEAAQAAAAAAAAAAAAAAAAD///7//v/8//z//P/8//z//P/7//v/+//7
//v/+//7//v/+//7//v/+v/6//r/+P/3//f/+P/6//r/+v/6//j/+P/4//j/+f/5//j/
9//5//r/+v/6//v/+v/6//r/+P/5//n/+f/4//j/+P/3//f/+f/5//n/9//4//r/+v/6
//r/+v/9//7//v/+//7//////wAAAQABAAEAAwAGAAYABgAGAAMAAQAAAP//////////
AQD///7//v/+/wAAAAAAAP///P/7//r/+P/2//X/9P/z//X/9P/0//T/9P/0//T/9P/0
//L/8v/y//P/8//z//P/8f/x//H/8f/x//H/8f/x/+//7//v/+//8f/x//H/8f/x//H/
8f/x/+//7//w//D/8v/y//L/8v/y//L/9v8BAAwAGgAsAEcAawCVAK0AtAC9AM0A1QDO
AKwAcAAsAOj/p/9u/0//S/9X/2j/fv+U/6j/vf/N/9f/3//n/+3/8P/y//P/8//0//T/
9P/1//X/9//3//f/+f/6//r/+v/6//r/+//5//r/+v/6//r/+//7//v/+v/7//v/+//9
//////////7//f/9//z///8BAAIABAACAAIABAAEAAQABQAFAAUABgAGAAgACAAIAAgA
CAAIAAgACgALAAwADAAMAAwADQAQABEAEQARABMAEwATABQAEwAUABUAFQAXABkAGgAb
ABoAGwAcAB0AIAAiACIAIwAkACQAJAAmACUAJgAnACgAJwAnACgAKQApACkAKAAoACgA
KAAoACgAJwAnACcAJQAnACYAJgAmACMAIgAhACEAIgAhACEAIAAfAB8AHwAfAB8AHgAe
AB0AHgAdABwAGwAaABkAGAAXABYAFQAUABEAEQARABAADwAMAAsACQAIAAcABgAFAAQA
AwADAAMAAwABAAEAAQABAAEAAQABAAEAAwADAAMAAwADAAMAAwADAAQABAAEAAUABQAF
AAUABQAEAAQAAwACAAMABAAFAAYABQAEAAMAAgAEAAQABAAEAAIAAwADAAIAAgACAAIA
AQADAAMAAwADAP////8AAAAAAgABAAEA//8BAAEAAQD///////////7//v/+//7//v8A
AP///v/+//z//P/8//z//P/8//v/+//7//v/+//7//3//f/9//3/+//6//r/+v/6//n/
+f/6//r/+v/6//r//P/8//z//P/7//v/+v/5//n/+v/6//r/+f/4//j/+P/2//f/9//3
//f/+P/5//n/+P/5//j/9//3//j/+P/3//j/+v/6//r/+v/9//7//v/+//7//////wAA
AwADAAMABQAFAAQAAwACAAIAAQABAAEA////////AQADAAIAAgACAAIAAgACAAEA/P/7
//r/+P/6//n/+P/3//X/9P/0//T/9v/2//b/9v/2//T/9P/0//H/8f/x//H/8//z//P/
8//x//H/8f/x//H/8f/x//H/8f/x//H/8f/x//H/8f/x//H/8f/y//L/8P/w//D/8P/y
//b/+v8FABAAIAA4AFkAgQCjALUAugDHANkA2wDKAJ4AYgAYAM7/i/9e/0v/T/9d/27/
hP+a/67/w//R/9v/4//n/+v/8P/w/+//8f/y//L/8v/z//P/9f/1//X/9//4//j/9v/2
//b/9//3//j/+P/4//j/+f/5//n//P/9//3//f/7//3//f/9//////8AAAAAAAABAAEA
AgACAAIABAAEAAQABQAFAAUABgAGAAgACAAIAAgACAAIAAgACgALAAwADAAMAAwADQAO
AA8ADwAPABMAEwATABQAFQAWABcAFwAXABkAGgAbABwAHQAeAB8AHwAgAB8AHwAgACAA
IAAiACEAIgAjACQAJQAlACYAJwAnACcAJgAmACgAKAAoACgAJQAlACUAIwAjACIAIgAi
AB8AHgAdAB0AHAAbABsAGgAZABkAGQAZABsAGgAaABkAGAAXABYAFQAUABMAEgARABAA
DwAOAAsACgALAAsACwAKAAkABwAGAAUABAADAAIAAwADAAMAAwACAAEAAAD//wEAAQAB
AAEAAAD///7//f/9//3//f/9//7//v/+//////////////8BAAIAAgACAAAAAAAAAAAA
AgACAAIAAgACAAIAAgACAAEAAQAAAP7///8AAAEAAQD///////////////8AAAAA/v/9
//3/+//9//3//f/7//n/+f/5//j/+P/4//j/+P/6//n/+P/4//j/+P/4//j/9v/2//X/
9f/1//X/9f/1//X/9f/1//X/8//y//L/8v/y//H/8f/y//T/9P/0//T/8v/y//L/8v/x
//H/8P/v//H/8v/y//L/8//y//L/8v/y//P/8//z//P/8v/y//T/9P/0//T/9//4//j/
+P/2//f/9//4//v/+//7//3//P/8//z//P/7//n/+P/3//n/+f/5//v/+f/4//j/+P/2
//b/9v/1//L/8f/w/+7/7v/t/+z/6//r/+r/6v/q/+v/7P/t/+7/7f/q/+n/6P/p/+n/
6f/p/+n/6f/p/+n/5//n/+f/5//o/+n/6v/r/+n/6f/p/+n/6//r/+v/6//q/+n/6f/o
/+r/6v/q/+r/6v/w//j/AwASACQAQABpAJMAqQCvALoAzwDbANUAtAB6ADQA6v+m/2//
Tv9J/1X/Z/96/47/oP+0/8X/z//X/9//4//l/+b/5v/n/+n/6v/q/+r/6//r/+3/7f/r
/+3/7v/u//D/8P/w//H/8f/y//L/8v/y//P/8//z//T/9f/1//X/8//1//X/9f/3//f/
+P/4//b/9//3//j/+P/4//r/+v/8//3//f/9//7//v8AAAAAAAAAAAAAAAAAAAIAAwAE
AAQABAAEAAUABgAHAAcABwAJAAkACQAKAAsADAANAA0ADQAPABAAEQAUABUAFgAXABgA
GgAaABsAHAAcABwAHgAfACAAIQAiACMAIwAkACUAJQAlACQAJAAkACQAJAAkACMAIwAj
ACEAIwAiACIAIgAfAB4AHQAdABwAGwAbABoAGQAZABkAGQAXABYAFgAVABYAFQAUABMA
EgARABAADwAOAA0ADAAJAAcABwAGAAUAAgABAP///v/9//z/+//6//v/+//7//v/+f/5
//n/+f/7//v/+//7//v/+//7//v/+//7//v/+//8//z//P/9//3//f/9//3///8AAAAA
AAD+//7//v/+/wAAAAAAAAAA/v/+//7//v/+///////+//7//v/+//3//f/9//3//f/7
//v//P/8//z/+//7//n/+//7//v/+f/5//n/+f/4//b/9v/2//b/9v/1//T/9P/0//T/
9P/0//T/9P/z//P/9f/1//X/9f/z//P/8//z//P/8v/y//L/8v/x//H/8v/y//L/8v/y
//T/9P/0//T/8//z//L/8f/z//T/9P/0//P/8v/w//D/8f/y//P/9P/3//j/+P/4//b/
9//3//j/+f/5//n/+//+//7//v/+//v/+f/4//f/9//3//f/+f/7//r/+v/6//r/+v/6
//n/9P/z//L/8P/w/+//7v/t/+3/7P/s/+z/6v/q/+r/6v/q/+j/6P/o/+X/5f/l/+X/
5v/n/+j/6f/p/+n/6f/p/+f/5//n/+f/6f/p/+n/6f/n/+f/5//n/+n/6f/q/+r/6P/o
/+j/6P/o/+r/8P/5/wYAFAAoAEcAbQCRAKUArAC5AM0A0wDIAJ4AXgAYANL/kf9e/0P/
Q/9R/2T/ev+Q/6b/uf/H/8//1//d/+P/5P/m/+X/5f/m/+b/5v/p/+n/6//r/+v/7f/u
/+7/7v/u/+7/7//t/+7/7v/u//D/8f/x//H/8v/z//P/8//z//X/9f/1//P/8//0//T/
9v/3//f/+P/2//b/+P/4//r/+//7//v/+v/6//z//P/+//7//v/+//7/AAABAAIAAgAC
AAIAAwAEAAUABQAFAAkACQAJAAoACwAMAA0ADQANAA8AEAARABAAEQASABMAFAAWABYA
FwAaABoAGgAcAB0AHgAfACAAHwAfACAAIQAhACEAIAAgACIAIgAiACIAHwAfAB8AHQAe
AB4AHwAgAB8AHgAdAB0AHAAbABsAGgAZABkAGQAZABkAGAAYABcAFgAVABQAEwAQAA8A
DgANAAoACQAIAAUABQAFAAQAAwAAAP///f/8//3//P/7//r/+f/5//n/+f/3//f/9//3
//f/9//3//f/+f/5//n/+f/5//n/+f/5//j/+P/4//n/9//3//f/9//3//j/+P/4//r/
+v/6//r/+P/4//j/+P/6//r/+v/6//j/+f/5//j/+v/6//r/+f/5//n/+f/5//f/9//4
//j/+v/5//n/9//4//f/9v/z//P/8//z//L/9P/0//T/9P/0//P/8v/y//L/8v/y//L/
8v/y//H/8f/x//H/8f/x//H/8f/x//H/8f/w//D/8P/w/+//7//w/+7/7v/u/+7/7P/s
/+z/7P/t/+3/7P/r/+3/7v/u/+7/7f/s/+z/7P/s//L/8P/w//D/8P/z//T/9P/0//T/
9f/1//b/9f/1//X/9//6//r/+v/6//n/9//2//X/8//z//P/9f/1//T/9P/0//X/9v/3
//f/8//x/+//7P/u/+3/7P/r/+v/6v/q/+r/6v/q/+r/6v/o/+b/5v/m/+f/5//n/+f/
5//n/+f/5//n/+f/5//n/+X/5f/l/+X/5f/l/+X/5f/l/+X/5f/l/+f/5//o/+j/6P/o
/+j/6P/m/+j/7v/3/wIAEAAiAD0AYQCHAJ8ApgCtAL8AxwC+AKAAZgAeANb/lf9g/z//
O/9H/1j/bv+E/5j/rf+9/8X/0f/d/+H/5P/m/+f/5f/m/+b/5v/n/+f/6f/p/+v/7f/u
/+7/7P/s/+z/7f/t/+7/7v/u//D/8f/x//H/8f/x//D/7//v//H/8f/x//H/8f/y//L/
8v/z//P/9P/0//T/9v/2//b/9//3//f/+P/4//r/+v/6//r/+v/6//r//P/9//7/AAAA
AAAAAQACAAMAAwADAAUABQAFAAYACQAKAAsACwALAA0ADgAPAA4ADwAQABEAEgAUABQA
FQAYABgAGAAaABsAHAAdAB4AHQAdAB4AHwAdAB0AHAAcAB4AHgAeAB4AHgAfACAAHwAd
ABwAHAAcABsAGgAZABkAFgAVABUAFAAUABUAFgAXABcAFgAWABUAEgARABAADwAOAA0A
DAALAAwACwAKAAcAAwADAAIAAQD+//3/+//6//v/+v/5//j/9//3//f/9//3//f/9//3
//f/9//3//f/+f/5//n/+f/3//f/9//3//r/+v/6//v/+f/5//n/+f/7//z//P/8//z/
/P/8//z/+//6//n/+P/5//r/+//8//r/+//7//r/+v/6//r/+f/5//n/+f/5//f/9//4
//j/+P/3//f/9f/3//f/9//1//X/9f/1//T/9P/0//T/9P/0//P/8v/y//L/8v/y//L/
9P/0//P/8//x//H/8f/x/+//7//v/+//7f/s/+z/7P/u/+3/7f/u/+7/7v/u/+7/7v/u
/+7/7v/t/+3/7P/r/+z/7v/v//D/7//u/+7/7v/u/+//7//v//D/8P/w//D/8P/y//T/
9f/2//T/9f/1//b/+f/5//n/+//8//z//P/8//v/+f/4//f/9//3//f/+f/5//j/+P/4
//j/+P/4//f/8v/x//D/7v/w/+//7v/t/+v/6v/q/+r/6v/q/+r/6v/q/+j/6P/o/+f/
5//n/+f/5//n/+f/5//l/+X/5f/l/+f/5//n/+f/5//n/+f/5//n/+f/5//n/+n/6f/q
/+r/6v/q/+r/6v/q/+7/8v/7/wYAFgAuAFEAeQCbAK8AsgC/ANEA1QDAAJQAVgAOAMT/
gf9S/z//Rf9R/2T/fP+Q/6T/uf/J/9H/2f/f/+P/5v/o/+n/6f/q/+r/6v/r/+v/7f/t
/+3/7//w//D/8P/w//D/8f/z//T/9P/0//L/8//z//P/9P/1//X/9f/1//f/9//3//f/
9//4//j/+v/7//v//P/7//r/+//6//z//f/9//3//v/+/wAAAAAAAAAAAAAAAAAAAgAD
AAQABgAGAAYABwAGAAcABwAHAAkACQAJAAoACwAMAA0ADQANAA8AEAARABAAEQASABMA
FAAWABYAFwAaABoAGgAcABsAHAAdAB4AHwAfACAAIQAjACMAIgAiACAAIAAgACAAIQAh
ACEAHwAdABwAHAAcABsAGgAZABkAFgAVABUAFAAVABUAFQAVABcAFgAWABUAFAATABIA
EQAQAA8ADgANAAwACwAKAAcABwAHAAYABQAEAAMAAQAAAP///v/9//z//f/9//3//f/8
//v/+v/5//f/9//3//f/+f/5//n/+f/7//v/+//7//z//P/8//3/+//7//v/+//9//7/
/v/+//z//P/8//z//v/+//7//v/+//7//v/+//z//f/9//z//P/8//z/+//9//3//f/9
//v/+//8//z//v/9//3/+//8//v/+v/3//n/+f/5//j/+P/4//j/+P/4//f/9v/2//b/
9v/2//b/9P/0//P/8//z//P/8//z//P/8//z//P/8f/w//D/8P/y//H/8f/y//L/8v/y
//L/8f/w/+//7v/x//H/8P/v/+7/7v/t/+z/7v/u/+//8P/u/+7/8P/w//D/8P/z//T/
9P/0//b/9//3//j/+f/5//n/+//6//r/+v/6//v/+f/4//f/9//3//f/+f/3//b/9v/2
//T/9P/0//P/8f/x//H/8P/u/+3/7P/r/+v/6v/q/+r/6v/q/+r/6v/q/+j/6P/o/+f/
5//n/+f/5//n/+f/5//p/+n/6f/p/+n/6f/p/+n/5//n/+f/5//p/+n/6f/p/+n/6f/q
/+r/6v/q/+r/6v/s/+7/9P///w4AIgA+AGUAjQClAK0AtgDJANUAzQCwAHgAMgDq/6T/
bf9K/0X/T/9f/3b/jP+e/7L/xf/R/9f/3f/j/+f/6v/o/+v/6f/q/+r/6v/t/+3/7//v
/+//8f/y//L/8P/w//D/8f/z//T/9P/0//T/9f/1//X/9P/1//X/9f/3//n/+f/5//f/
9//4//j/+P/5//n/+v/6//r//P/8//r/+//7//v//v/+/wAAAAAAAAAAAAAAAAIABAAF
AAYABgAGAAYABwAIAAkACQAJAAsACwALAAwADQAOAA8ADwAPABEAEgATABQAFQAWABcA
GAAaABoAGwAeAB4AHgAgAB8AIAAhACIAIQAhACIAIwAkACUAJQAmACQAJAAkACQAIwAj
ACMAIQAhACAAIAAgAB8AHgAdAB0AHAAbABsAGgAZABkAGQAZABcAFgAWABUAEgARABAA
DwAQAA8ADgANAA4ADQAMAAkABQAFAAQAAwACAAEA///+//7//v/+//7/+//7//v/+//7
//v/+//7//3//f/9//3//f/9//3//f/7//v/+//7//z//P/8//3//f/9//3//f/9//7/
/v/+/wAAAAAAAAAAAgACAAIAAgACAAIAAgACAAIAAwADAAIAAAAAAAAA////////////
//////8AAAAAAAD//////f8BAAEAAQD///3//f/9//z//v/+//7//v/+//3//P/8//z/
/P/8//z//P/8//v/+//7//v/+//7//v/+//7//v//f/8//z//P/8//v/+//8//r/+v/6
//r/+v/6//r/+v/7//v/+v/5//n/+P/4//j/+P/4//j/+P/7//z//P/8//z//f/9//7/
////////AQACAAIAAgACAAEA///+//3//f/9//3///////7//v/+//7//v/+//3/+v/5
//j/9v/4//f/9v/1//X/9P/0//T/8v/y//L/8v/y//D/8P/w//H/8f/x//H/7//v/+//
7//x//H/8f/x/+//7//v/+//7//v/+//7//v/+//7//v/+//7//w//D/8P/w//D/8P/w
//T/+P///woAGgAwAFMAewCdAKsArgC7AMsA0QDCAJwAXgAWAND/jf9a/0X/S/9d/27/
hP+Y/6r/vf/N/9f/4f/l/+n/7v/u/+3/7//w//D/8P/z//P/9f/1//X/9//4//j/9v/2
//b/9//5//r/+v/6//r/+//7//v//P/9//3//f/9//////////////8AAAAAAgADAAMA
BAACAAIABAAEAAQABQAFAAUABgAGAAgACAAIAAgACAAIAAgACgALAAwADgAOAA4ADwAO
AA8ADwAPABMAEwATABQAFQAWABcAFwAZABsAHAAdAB0AHQAdAB0AIAAiACIAIwAkACQA
JAAmACUAJgAnACgAKQApACoAKwArACsAKgAqACoAKgAqACoAKQApACkAJwAnACYAJgAm
ACUAJAAjACMAIgAhACEAIAAfAB8AHwAfAB0AHAAcABsAGgAZABgAFwAWABUAFAATABIA
EQAQAA0ACwALAAoACQAKAAkABwAGAAMAAgABAAAAAQABAAEAAQABAAEAAQABAAEAAQAB
AAEAAQABAAEAAQABAAEAAQABAAIAAgACAAMAAQABAAEAAQADAAQABAAEAAQABAAEAAQA
AgACAAIAAgAEAAQABAAEAAQABQAFAAQABAAEAAQAAwADAAMAAwADAAEAAQACAAIAAgAB
AAEA///////////9//////////7//v/+//7//v/+//3//P/8//z//P/8//z//v/+//3/
/f/9//3//f/9//v//f/9//7//v/+//7//v8BAAIAAgACAAIAAwADAAQAAwADAAMABQAI
AAgACAAIAAcABQAEAAMAAQABAAEAAwADAAIAAgACAAQABAAEAAMAAAD///7//P/+//3/
/P/7//n/+P/4//j/+v/6//r/+v/6//j/+P/4//f/9//3//f/9f/1//X/9f/1//X/9f/1
//f/9//3//f/9//3//f/9//1//X/9f/1//X/9f/2//b/9P/0//T/9P/2//j//P8DAAwA
HAAwAFEAeQCfALMAuADDANkA5QDeALoAegAyAOr/qf9y/1X/Vf9h/3D/iv+g/7L/w//T
/9//5//t//H/9P/4//n/9//4//j/+P/5//n/+//7//v//f/+//7//v/+//7//////wAA
AAAAAAAAAQABAAEABAAFAAUABQADAAUABQAFAAUABQAGAAYABgAHAAcACAAIAAgACgAK
AAoACwALAAsADAAMAA4ADgAOAA4ADgAOABAAEgATABQAEgASABIAEwAWABcAFwAXABcA
FwAXABgAGwAcAB0AHQAbAB0AHgAfACIAIwAkACUAJgAoACgAKQAqACoAKgAsAC8AMAAx
ADIAMwAzADQANQA3ADcANgA2ADYANgA2ADYANwA3ADcANQAzADIAMgAyADEAMAAvAC8A
LAArACsAKgAoACcAJgAlACUAJAAkACMAIQAfAB0AGwAYABcAFgAVABIAEQAQAA0ACQAJ
AAgABwAGAAUAAwACAAMAAgABAAAA////////////////////////////////////////
/////////////////v/9//3////////////+//7//f/8//7//v/+//7//v/+//7//v/+
//7//v/+//7///////7//v/+//7//f/9//3//f/9//v/+//8//z//P/7//v/+f/9//3/
/f/7//v/+//7//r/+P/4//j/+P/6//n/+P/4//j/+P/4//j/9v/2//X/9f/2//f/+P/5
//f/9v/3//j/+f/6//3//v/+//7//v//////AAD///////8BAAIAAgACAAIA///9//z/
+//7//v/+//9//3//P/8//z//f/+///////6//n/+P/2//j/9//2//X/9f/0//T/9P/0
//T/9P/0//T/8v/y//L/7//v/+//7//v/+//7//v/+//7//v/+//7f/t/+3/7f/u/+//
8P/x//H/8f/x//H/7//v//D/8P/w//D/8P/w//L/9P/6/wEADAAaADAAUQB3AJsAqwCw
AL0AzwDXAMgAnABaABIAzv+P/17/Sf9N/1n/bP+E/5j/qv+//8//2f/h/+f/6//u/+7/
7//v//D/8P/w//P/8//1//X/8//1//b/9v/2//b/9v/3//f/+P/4//j/+P/5//n/+f/6
//v/+//7//v//f/9//3//////wAAAAAAAAEAAQACAAIAAgAEAAQABAAFAAUABQAEAAQA
BgAGAAcACAAJAAoACwAMAAwADAAOAA4ADgAPAA4ADwAPAA8AEQARABEAEgAVABYAFwAX
ABcAGQAaABsAHgAfACAAIQAhACIAIQAhACMAJAAlACgAKwAuADEANAA3ADkAPAA/AD0A
PQA8ADwAPgA+AD4APgA9AD0APQA7ADsAOgA6ADoAOwA6ADkAOQA4ADcANwA2ADUANQA1
ADUANQA0ADQAMwAyADEAMAAvACwAKwAqACkAKAAnACYAIwAfAB8AHgAdAB4AHQAbABoA
GQAYABcAFgAWABcAGAAZABcAFwAXABcAFwAXABcAFwAVABUAFQAVABcAFwAXABcAGAAY
ABgAGQAXABcAFwAXABcAGAAYABgAGAAYABgAGAAYABgAGAAYABgAGAAYABgAFgAXABcA
FgAWABYAFgAVABUAFQAVABUAFQAVABYAFgAUABMAEwARABMAEwATABEAEQARABEAEAAS
ABIAEgASABIAEQAQABAADgAOAA4ADgAQABAADwAPAA8ADwAPAA8ADQANAA0ADQAPAA4A
DgAOAA4ADQANAA4ADgAOAA4ADgAOAA4ADgAOAA0ADQAMAAsADAAOAA8AEAAQABAAEQAS
ABQAFQAVABUAFgAYABoAGwAZABsAGwAbABoAGgAZABcAFgAXABYAFgAXABcAFwAWABcA
FQATABMAEAAPAA4ADQALAAsACwAKAAsACgAKAAkACgAJAAkACQAIAAcABgAGAAYABAAC
AAIABAAGAAUABgAGAAYABgAGAAYABAAEAAQABAAEAAQABAAEAAYABgAGAAYACAAIAAgA
CAAGAA==
         </WaveFormData>
      </LeadData>
      <LeadData>
         <LeadByteCountTotal>10000</LeadByteCountTotal>
         <LeadTimeOffset>0</LeadTimeOffset>
         <LeadSampleCountTotal>5000</LeadSampleCountTotal>
         <LeadAmplitudeUnitsPerBit>4.88</LeadAmplitudeUnitsPerBit>
         <LeadAmplitudeUnits>��V</LeadAmplitudeUnits>
         <LeadHighLimit>2147483647</LeadHighLimit>
         <LeadLowLimit>268435456</LeadLowLimit>
         <LeadID>V5</LeadID>
         <LeadOffsetFirstSample>0</LeadOffsetFirstSample>
         <FirstSampleBaseline>0</FirstSampleBaseline>
         <LeadSampleSize>2</LeadSampleSize>
         <LeadOff>FALSE</LeadOff>
         <BaselineSway>FALSE</BaselineSway>
         <ExcessiveACNoise>FALSE</ExcessiveACNoise>
         <MuscleNoise>FALSE</MuscleNoise>
         <LeadDataCRC32>312214165</LeadDataCRC32>
         <WaveFormData>
+P/4//j/+P/4//j/+P/4//b/9v/2//b/9P/0//T/9P/1//b/9//4//f/9v/1//T/9P/0
//T/9P/y//L/8v/y//L/8v/y//L/8v/y//L/8v/w//D/8P/w//L/8v/y//L/8v/y//L/
8v/0//T/9P/0//T/9P/0//X/9f/1//b/9v/4//j/+v/6//r/+v/6//z/+v/6//r/+v/8
//v/+v/6//v/+//8//z//P/8//z//P/8//v/+P/1//T/8//y//H/8P/v/+//7v/v/+//
7//v/+//7//u/+3/7P/s/+z/6//r/+v/6//r/+v/6//r/+v/6//q/+r/6v/s/+z/7P/t
/+3/7f/s/+z/7P/t/+3/7P/s/+z/7P/t/+3/7//v//D/8v/3//v/BAATACsARwBnAIYA
owDBAOUABQETAQMBzgCEAEIACwDb/7f/p/+k/6j/rv+2/8L/z//X/9z/4//m/+j/6//s
/+z/6v/q/+v/6//r/+z/7P/t/+7/7v/u/+7/7v/v/+//7//w//D/8P/w//D/8P/w//H/
8f/y//L/8//z//P/8//z//P/9f/2//b/9v/0//T/9f/1//X/9v/2//b/9//3//f/9//1
//b/9v/3//n/+f/5//n/+//8//z//P/9//3//f/9//7//v/+//7/AQABAAIAAgADAAMA
BAAEAAQABgAHAAcABwAHAAgACQAIAAkACQAJAAkACgAKAAoADAAMAAwADQANAA0ADgAO
AA0ADQANAAwADgAOAA8ADwAMAAwADAAMAA4ADQANAA0ADQANAA0ADQANAA0ADAAMAA4A
DgAPAA8ADwAPAA8ADgAQABAAEAAQAA4ADQAMAAsACwAKAAkACAAIAAcABgAFAAIAAgAB
AAAA///+//3//f/9//3/+//7//v/+//6//r//P/8//z//P/8//z//P/8//z//P/8//z/
/P/9//3//f/9//3//P/8/////////////f/9//3//v/+//7//v/+//////8AAAAA/v/+
//7//f/9//3//v/+//3//f/9//3////////////9//z//P/8//7//v/9//z//P/8//z/
/P/7//v/+v/5//n/+v/7//z/+//7//v/+//5//n/+f/4//r/+//8//z/+//6//r/+v/6
//r/+v/5//n/+f/5//n//P/8//z//P/6//r/+v/6//r/+f/5//r/+v/6//r/+v/5//n/
+v/6//n/+P/3//b/9//4//j/9//2//j/+P/4//j/+v/7//z//v/8//z//P/+/wAAAAAA
AAAAAgACAAIAAgACAAIAAQAAAAIAAwADAAQABAAEAAQABAAEAAUABQADAAEAAAD///7/
/f/8//v/+//4//f/9//3//n/+f/5//j/9f/0//T/9P/1//X/9f/1//P/8//z//P/8//z
//L/8v/y//L/8v/y//P/8//z//L/8//0//b/9//0//T/9P/0//f/9//3//f/+P/4//v/
AQAIABUAJwA7AFUAdgCRAKUAwQDhAPcA+QDYAJYAUAAZAO//x/+v/6b/pv+s/7T/wP/P
/9v/4v/n/+z/8P/z//L/9P/0//T/9f/1//X/8v/y//P/9P/0//T/9P/0//X/9f/1//b/
+P/4//j/+P/4//j/+f/5//j/+P/5//n/+//7//v/+//5//r/+v/6//r/+v/7//v//f/+
//7//v/9//3//f/9//3//v/+//////////////8BAAIAAgACAAMAAwADAAMABgAGAAYA
BgAHAAcACAAIAAcABwAIAAgACAAKAAsACwANAA0ADgAPABAAEQARABEADwAQABAAEAAU
ABQAFAAVABMAEwAUABQAFwAXABcAFgAUABQAFQAVABUAFgAXABgAFwAVABQAEwARABEA
EQARABEAEQAQABAAEAAQABEAEQAUABUAFgAWABQAFAAUABQAEgARABAADwAPAA4ADQAM
AAwACwAKAAkACAAIAAcABgAFAAQAAwADAAUABQADAAMAAwADAAIAAgABAAAA///+/wAA
AAAAAAAAAAAAAAAAAAACAAMAAwADAAMAAwACAAIAAwADAAMAAwADAAMAAwAEAAIAAgAC
AAIAAwADAAQABAAEAAQABAADAAUABQAGAAYABQAFAAUABQADAAMAAwADAAMAAgACAAIA
AgACAAEAAAAAAAAAAAAAAAAAAQABAAEA/v/+//7//v/9//3//f/9//v/+//7//r/+v/7
//z//P/9//z//P/8//z//P/8//v/+//7//v/+//8//z//P/8//r/+v/6//r//P/7//v/
/P/8//z//P/8//3//f/+//7//P/8//z//P/6//r/+f/5//n/+f/5//n/+f/5//z//P/8
//z//P////////8AAAAAAAAAAAIAAgACAAIAAgAGAAYABgAGAAQABAADAAIAAAABAAEA
AgACAAIAAgACAAQABQAFAAMAAQAAAP///v/7//r/+f/5//r/+f/5//n/+f/5//n/+P/5
//j/+P/4//f/9//3//f/9f/1//X/9f/3//f/9v/2//T/9P/0//T/9f/1//X/9P/0//T/
9f/1//T/9P/0//T/9//3//f/9//2//b/+f///wgAFQAjADcAUQBwAI0AowC9ANkA7wD3
AN4AoABYACEA9//N/6//pv+m/6r/tP++/8v/2f/k/+f/7P/y//P/9v/4//j/9v/3//f/
9//2//b/9//4//j/+P/4//j/+f/5//n/+v/4//j/+P/4//j/+P/5//n/+P/4//n/+f/7
//v/+//7//r/+v/5//j/+//8//7////9//7//v/+////////////AQACAAIAAwABAAEA
AQABAAMABAAEAAQABQAFAAUABQAGAAYABgAGAAkACQAKAAoACQAJAAoACgAKAAwADQAN
AA0ADQAOAA8ADgAPAA8ADwARABIAEgASABIAEgASABMAEwATABQAFAATABMAEwASABIA
EgATABMAFAAUABQAFAAUABMAEwATABMAEwATABMAEwATABIAEgASABIAEwATABUAFQAV
ABQAFgAWABYAFgAUABMAEgARABEAEAAPAA4AEAAPAA4ADQAKAAoACQAIAAcABgAFAAUA
BQAFAAMAAwADAAMAAgACAAIAAgACAAIAAgACAAIAAgAAAAAAAAAAAAIAAwADAAMAAwAD
AAIAAgACAAEAAAD//wAAAQACAAQAAwACAAEAAAABAAEAAgACAAIAAgACAAEA/////wAA
AAABAAEAAQABAP//////////AQAAAAAAAAACAAIAAQAAAP7//v/+//7//v////////8A
AAAAAAAAAP3//f/9//3/+//7//v/+v/6//v//P/8//z//P/9//7//P/8//z/+//7//v/
+//7//z//P/8//z//P/8//z//P/6//n/+f/6//z//P/8//z/+f/5//r/+v/4//j/+P/4
//n/+v/6//v/+f/5//n/+f/5//v/+f/5//r//P/8//z//P/9//3//f/+/wAAAAAAAAIA
AgACAAIAAgACAAIAAgACAAMABAAEAAQAAgADAAMABAAEAAQABAAEAAYABwAHAAUAAQAA
AP///v////7//f/9//z/+//7//v/+//7//v/+v/7//r/+v/6//j/9//2//X/9f/1//X/
9f/1//X/9P/0//T/9P/0//T/8//z//P/8v/w//D/8f/x//H/8v/z//T/8//z//P/8//0
//b/+f///wgAFwApAEMAYwCEAKEAvQDfAP8AFwETAegAogBYABsA6f/D/6//qP+o/6r/
sv++/83/2//k/+n/7P/u//H/9P/0//L/8v/z//P/8//y//L/8//0//T/9P/0//T/9P/z
//L/8v/0//T/9P/0//T/9P/1//X/9v/2//f/9//3//f/9//3//n/+v/6//r/+v/6//v/
+//7//z//P/8//3//f/9//3//f/+//7//////////////wEAAgACAAIAAwADAAMAAwAE
AAQABAAEAAUABQAGAAYABwAHAAgACAAIAAoACwALAAsACwAMAA0ADAANAA0ADQALAAwA
DAAMAA4ADgAOAA8ADwAPABAAEAATABMAEwASABIAEgATABMAEAAQABAAEAAQAA8ADwAP
AA8ADwAPAA8ADQANAAwADAAOAA4ADwAPABMAEwATABIAEAAQABAAEAAQAA8ADgANAAsA
CgAJAAgACgAJAAgABwAIAAgABwAGAAMAAgABAAEAAQABAP///////////v/+/wAAAAAA
AAAA///+//3//P/6//r/+v/6//r/+//7//v/+//7//r/+v/8//3//v////3//f/9//7/
/v/+//7//v/9//3//v/+//z//P/8//v//f/9//7//v/7//v/+//7//3//f/9//3/+//6
//r/+v/8//z/+//6//j/+P/4//j/+P/5//n/+f/6//r/+v/6//n/+f/5//n/9//3//f/
9v/0//X/9v/2//f/9v/2//b/9P/0//T/8//z//P/8//z//T/9P/0//T/9P/0//T/9P/0
//P/8//0//L/8v/y//L/8//z//T/9P/0//T/9P/0//X/9P/0//X/9v/3//j/+f/5//n/
+v/4//j/+P/6//r/+v/6//r//P/8//z//P/8//z/+//6//z//f/9//7//P/8//z//P/8
//3//f/7//f/9v/1//T/8//y//H/8f/w/+//7//v//H/8f/x//D/7//u/+7/7v/t/+3/
7f/t/+3/7f/t/+3/6//r/+r/6v/r/+z/7f/u/+3/7f/t/+z/7v/u/+//7//s/+z/7P/s
/+3/7f/t/+3/7v/w//X//f8KABkALwBPAHEAjgCrAMkA7QAJARUB+wC+AHQANAADANX/
t/+p/6b/qv+y/7r/xv/R/9v/4v/l/+r/6v/r/+r/6v/s/+r/6//r/+v/6v/q/+v/7P/s
/+z/7P/s/+3/7f/t/+7/8P/w//D/8P/w//D/8f/x//L/8v/z//P/8f/x//H/8f/z//T/
9P/0//L/8v/z//P/9f/2//b/9v/3//f/9//3//f/+P/4//n/+f/5//n/+f/7//z//P/8
//3//f/9//3/AAAAAAAAAAD/////AAAAAAEAAQACAAIAAAACAAMAAwAFAAUABgAHAAgA
CQAJAAkACQAKAAoACgAOAA4ADgAPAA8ADwAQABAADwAPAA8ADgAOAA4ADwAPAA4ADgAO
AA4AEAAPAA8ADwANAA0ADQANAA8ADwAOAA4ADgAOAA8ADwAPAA8ADwAOAA4ADgAOAA4A
DgANAAwACwALAAoACQAIAAYABQAEAAMAAgACAAEAAAD///7//f/9//3//f/7//v/+//7
//r/+v/6//r/+v/6//r/+v/6//r/+v/6//r/+v/6//v/+//7//3//f/8//z//f/9//3/
/f/9//3//f/+//z//P/8//z/+f/5//r/+v/8//z//P/7//v/+//8//z/+//7//v/+//7
//v/+//7//v/+v/6//r/+v/6//n/+P/4//j/+P/4//b/9//3//f/9v/2//b/9v/1//X/
9f/1//f/9//3//b/9v/3//j/+P/3//b/9v/2//b/9v/2//X/9f/1//X/9f/0//T/9P/0
//X/9v/3//j/9v/1//X/9v/2//b/9v/2//X/8//0//T/9v/2//b/9v/5//n/+f/6//r/
+v/6//z//P/8//z//P8AAAAAAAAAAP7//v/9//z/+v/7//v//P/9//7///8AAAAAAQAB
AP//+//6//n/+P/3//b/9f/1//T/8//z//P/8f/x//H/8P/v/+7/7v/u/+v/6//r/+v/
7f/t/+3/7f/v/+//7v/u/+7/7v/u/+7/7//v/+//7v/u/+7/7//v/+7/7v/u/+7/7//v
/+//7//u//D/8//5/wIADQAfADUATwBsAIcAnwC7ANkA8QDzANAAkABKABUA5//B/6n/
nv+e/6T/rv+6/8n/1//e/+H/5P/o/+v/7P/s/+z/6v/r/+v/6//s/+z/7f/u/+7/7v/u
/+7/7//v/+//8P/w//D/8P/w//D/8P/x//H/8v/y//P/8//z//P/8//z//H/8v/y//L/
8//0//b/9//1//b/9v/2//f/9//3//f/9//4//j/+f/5//n/+f/5//v//P/8//z//f/9
//3//f/+//7//v/+/wEAAQACAAIAAwADAAQABAAEAAYABwAHAAUABQAGAAcACAAJAAkA
CQAJAAoACgAKAAwADAAMAA0ADQANAA4ADgAPAA8ADwAOAAwADAANAA0ADAAMAAwADAAN
AA0ADgAPAA8ADwAPAA8ADQANAAwADAAMAAwADQANAA8ADwAPAA4ADgAOAA4ADgAOAA0A
DAALAAkACAAHAAYABgAFAAQAAwACAAIAAQAAAP///v/9//3//f/9//v/+//7//v/+v/6
//r/+v/6//r//P/8//z//P/6//r/+v/6//r/+//7//v/+f/5//j/+P/5//n/+f/5//v/
+//7//z/+v/6//r/+v/7//v//P/8//r/+v/6//n/+//7//z//P/7//v/+//7//n/+f/5
//n/+//6//r/+v/6//r/+f/4//j/+P/4//j/+P/5//n/+f/2//b/9v/2//f/9//3//f/
9//3//f/9v/2//f/+P/4//X/9P/0//T/9P/0//T/8//1//X/9f/1//T/9P/0//T/8v/y
//L/8v/y//H/8f/y//L/8v/y//L/8//z//T/9P/0//b/9v/2//b/9v/5//n/+f/6//r/
+v/6//z//P/8//z//P/+//7//v/+//7//v/9//z//P/9//3//v/8//z//P/8//3///8A
AP///P/6//j/9v/3//b/9f/1//L/8f/x//H/8f/x//H/8P/v/+7/7v/u/+//7//v/+//
7//v/+//7//v/+//7v/u/+z/7P/s/+z/7//v/+//7v/s/+z/7f/t/+7/7v/u/+7/7//v
/+//7//u/+7/8//5/wAACwAbAC8ARwBkAH8AlQCvAMsA4wDpANIAlgBMABEA5//B/6X/
mv+Y/57/qP+y/7//zf/W/9v/4v/q/+3/7v/u/+7/7f/t/+z/6//s/+z/7f/u/+7/7v/u
/+7/7//v/+//8P/w//D/8P/w//L/8v/z//P/8//y//L/8f/z//P/8//z//H/8v/y//L/
8P/w//H/8f/z//T/9P/0//X/9f/1//X/9f/2//b/9//1//X/9f/1//X/9v/2//b/+P/5
//r/+//8//z//P/8//3//f/+//7//////wAAAAAAAAIAAwADAAMAAwAEAAUABgAHAAcA
BwAHAAgACAAIAAoACgAKAAsACQAJAAoACgAJAAkACQAIAAoACgALAAsACwAMAA0ADgAM
AAsACwALAAsACwALAAsACQAJAAgACAAJAAoADAANAA8ADwAPAA4ADQAMAAsACgAKAAkA
CAAHAAcABgAFAAQAAgABAAAA///8//z/+//6//v/+v/5//n/+f/5//f/9//4//n/+f/6
//j/+P/4//j/+P/4//j/+P/4//j/+P/4//r/+//7//v/+f/5//j/+P/7//v/+//7//v/
+//7//z/+//6//n/+P/4//n/+//8//z//P/8//v/+f/5//r/+v/5//n/+f/5//f/9//3
//f/+f/4//j/+P/4//j/9//2//b/9v/2//b/9v/3//f/9//0//T/9P/0//X/9f/1//X/
9f/1//X/9P/y//P/9P/0//P/8v/y//L/8P/w//D/7//v/+//7//v//L/8v/y//L/8P/w
//D/8P/w/+//7//w//L/8v/y//L/7//v//D/8P/y//L/8v/y//L/8v/y//L/8v/0//X/
9v/4//b/9v/2//j/+v/6//r/+v/8//z//P/8//r/+v/5//j/+v/7//v//P/6//r/+v/6
//r/+//7//n/9//2//X/9P/z//L/8f/x//D/7//v/+//7f/t/+3/7P/t/+z/7P/s/+v/
6//r/+v/6//r/+v/6//p/+n/6P/o/+r/6v/q/+r/6//r/+v/6v/q/+r/6//r/+z/7P/s
/+z/7f/t/+3/7f/s//D/8f/1/wAADQAhAD0AXQB8AJkAtwDXAPkADwELAd4AmABOABMA
3/+3/6P/nv+e/6L/qv+4/8f/1f/c/+H/5v/o/+n/7P/s/+r/6v/r/+v/6//s/+z/7f/u
/+7/7v/u/+7/7//v/+//8P/w//D/8P/w/+7/7v/v/+//8P/w//H/8f/x//H/8f/x//P/
9P/0//T/9v/2//f/9//2//b/9f/0//X/9f/1//X/9f/2//b/9//5//n/+f/5//n/+v/6
//r/+//7//v/+//8//z//P/8//v/+//8//z//f/9//7//v8AAAIAAwADAAMAAwAEAAUA
BAAFAAUABQAHAAgACAAIAAgACAAIAAkACwALAAwADAANAA0ADQAMAAoACgALAAsADAAM
AAwADAAKAAkACQAJAAsACwALAAsACQAJAAgACAAKAAoACwALAA8ADwAPAA4ADAAMAAwA
DAAMAAsACgAJAAcABgAFAAQABAADAAIAAQACAAIAAQAAAP3//P/7//v//f/9//v/+//5
//n/+P/4//b/9v/2//b/+P/4//j/+P/4//j/+P/4//j/+f/5//n/+f/5//j/+P/5//n/
+f/5//n/+f/5//r/+v/6//r/+v/5//n/+v/6//r/+v/6//n/+f/5//r/+v/7//v/+//7
//n/+f/5//n/+//6//r/+v/4//j/9//2//f/+P/5//r/+P/5//n/+f/2//b/9v/2//X/
9f/1//X/9f/1//X/9P/y//P/9P/0//P/8v/y//L/8P/w//D/7//x//H/8f/x//L/8v/y
//L/8P/w//D/8P/y//H/8f/y//H/8P/v/+7/7v/v//H/8v/w//D/8v/y//L/8v/1//X/
9f/2//T/9P/0//b/+P/4//j/+P/6//r/+v/6//r/+v/5//j/+P/5//n/+v/6//r/+v/6
//j/+f/5//f/9v/2//b/9v/z//L/8f/x//D/7//v/+//7f/t/+3/7P/t/+z/7P/s/+n/
6f/p/+n/6//r/+v/6//r/+v/6v/q/+z/7P/s/+z/6//r/+v/6v/q/+r/6//r/+z/7P/s
/+z/6//r/+v/6//u/+7/8f/5/wYAFwAtAEkAawCMAKcAwwDjAP8ADQH3ALwAcgAyAP3/
z/+x/6H/oP+k/6z/tv/E/9H/2f/g/+X/5v/o/+v/7P/s/+z/6v/r/+v/6//s/+z/7f/u
/+7/7v/u/+7/7f/t/+3/7v/w//D/8P/w//D/8P/x//H/8P/w//H/8f/z//P/8//z//H/
8v/y//L/8v/y//P/8//z//T/9P/0//P/8//z//P/9f/2//b/9//3//f/9//3//n/+v/6
//r/+f/5//n/+f/8//z//P/8//3//f/+//7//////wAAAAAAAAIAAwADAAMAAwAEAAUA
BgAHAAcABwAJAAoACgAKAAwADAAMAA0ACwALAAwADAAOAA8AEAAQAA4ADgAPAA8ADgAO
AA4ADgAMAAsACwALAAsACwALAAsADQANAAwADAAMAAwADQANAA0ADQANAAwACgAKAAoA
CgAJAAkACQAJAAkACAAHAAYABAADAAIAAQAAAAAA///+/////v/9//3//f/9//v/+//7
//v/+v/6//r/+v/6//r/+v/6//r/+v/4//j/+P/4//j/+f/5//n/+//7//r/+v/5//n/
+f/5//v/+//7//z//P/8//z//P/9//3//v/+//7//v/+//3//P/7//v/+v/7//v/+//7
//v/+//7//v//f/8//z//P/8//z/+//6//r/+v/6//r/+v/7//v/+//6//r/+v/6//n/
+f/5//n/+f/5//n/+P/2//f/+P/4//n/+P/4//j/+P/4//j/9//5//n/+f/5//j/+P/4
//j/+P/4//j/+P/6//n/+f/6//j/9v/2//T/9v/2//b/9v/5//n/+f/6//r/+v/6//z/
/P/8//z//P8AAAAAAAAAAP7//v/9//z//v//////AAAAAAAAAAAAAAAAAQABAP///f/8
//v/+v/3//b/9f/1//T/8//z//P/8//z//P/8v/z//L/8v/y//H/8f/x//H/8f/x//H/
8f/x//H/8P/w//D/8P/w//D/8f/x//H/8P/w//D/8f/x//D/8P/w//D/8f/x//H/8f/w
//L/8//3/wAADQAhAD0AXwB+AJsAtwDXAPcADwERAewAqABgACMA7//D/63/qP+o/6z/
tP++/8n/1f/e/+X/7P/u/+3/8P/w//D/7v/v/+//7//w//D/8f/y//T/9P/0//T/8//z
//P/9P/2//b/9v/2//T/9P/1//X/9v/2//f/9//3//f/9//3//n/+v/6//r//P/8//3/
/f/7//z//P/8//v/+//7//v//P/+////AQD/////////////AAAAAAAAAwADAAMAAwAE
AAQABAAEAAUABQAGAAYABwAHAAgACAAKAAwADQANAAwACwALAAsADAANAA0ADQAPABAA
EAAQABIAEgASABMAEwATABQAFAATABMAEwASABIAEgATABMAEgASABIAEgASABEAEQAR
ABEAEQARABEAEQARABAAEAAQABAAEQARABEAEQARABAAEAAQABAAEAAQAA8ADgANAAsA
CgAJAAgACAAHAAYABQAGAAYABQAEAAEAAAD/////AQABAP///////////v/+//7//v/+
//7/AAAAAAAAAAD+//7//v/+//7///////////////7//v///////////////////wAA
AAAAAAAAAAD/////AAAAAAIAAgACAAEAAQABAAIAAgD////////////////////////+
//7//v/8//z/+//6//v//P/9//7//P/9//3//f/8//z//P/8//v/+//7//v//f/9//3/
/P/6//v//P/8//v//P/+//z//P/8//z//P/+////AAACAAIAAgACAAQAAwACAAEAAAAD
AAQABQAGAAYABgAFAAQABAAFAAUABgAGAAYABgAGAAgACQAJAAcAAwACAAEAAAABAAAA
//////z/+//7//v/+//7//v/+v/7//r/+v/6//n/+f/5//n/9//3//f/9//3//f/9v/2
//j/+P/4//j/9//3//f/9v/0//T/9f/1//b/9v/2//b/9f/1//X/9f/4//j/+//9/wQA
EQAjADsAWQB6AJcAsQDNAO8ADQEVAfoAugBwADMAAQDV/7v/sP+u/7L/vP/G/9H/3f/m
/+3/8v/0//X/9v/4//r/+P/5//n/+f/2//b/9//4//r/+v/6//r/+//7//v//P/6//r/
+v/6//z//P/9//3//v/+///////9//3//f/9////AAAAAAAA/v/+/////////wAAAAAA
AAEAAQABAAEAAwAEAAQABQADAAMAAwADAAUABgAGAAYABQAFAAUABQAIAAgACAAIAAcA
BwAIAAgACwALAAwADAAKAAwADQANAA8ADwAQABEAEgATABMAEwATABQAFAAUABgAGAAY
ABkAGQAZABoAGgAbABsAGwAaABoAGgAbABsAHAAcABwAHAAaABkAGQAZABkAGQAZABkA
GQAZABgAGAAYABgAGQAZABkAGQAZABgAFgAWABYAFgAWABUAFAATABMAEgARABAADgAN
AAwACwAMAAwACwAKAAkACAAHAAcABwAHAAUABQAHAAcABgAGAAYABgAGAAYABAAEAAQA
BAAEAAQABAAEAAIAAwADAAMABQAFAAQABAADAAMAAwADAAUABQAFAAYABAAEAAQABAAF
AAUABgAGAAQABAAEAAMAAwADAAQABAAFAAUABQAFAAUABQAFAAUAAwACAAIAAgAEAAQA
AwACAAIAAgACAAIAAgADAAMAAwACAAIAAgACAAEAAQABAAEA/////////v///wEAAwAE
AAEAAAACAAIAAgACAAQABQAGAAgACAAIAAgACgAKAAoACgAKAAoACgAKAAoACgAKAAkA
CAAGAAcABwAIAAoACgAKAAoADAANAA0ACwAHAAYABQAEAAUABAADAAMAAgABAAEAAQAB
AAEAAQAAAAEAAAAAAAAA/f/9//3//f/9//3//f/9//3//f/8//z/+v/6//r/+v/9//3/
/f/8//z//P/9//3//P/8//z//P/9//3//f/9//7/AAAFAAkAEAAdAC8ARQBfAHwAlwCt
AMkA5QD9AP0A2ACUAE4AGQDv/8v/t/+u/67/tP++/8b/1f/j/+z/8//4//z/+//8//z/
/P/8//3//f/9//7//v///wAA/v/+//7//v////////8AAAAAAAAAAAAAAAAAAAEAAQAE
AAQABQAFAAMAAwADAAMABQAGAAYABgAGAAYABwAHAAcACAAIAAgACQAJAAkACQAHAAgA
CAAJAAsACwALAAsACwAMAAwADAAPAA8ADwAPABIAEgASABIAEQARABIAEgATABMAFAAU
ABQAFgAXABcAFwAXABgAGQAaABsAGwAbAB0AHgAeAB4AHgAeAB4AHwAdAB0AHgAeAB8A
HwAfAB4AHgAeAB8AHwAeAB4AHgAeACAAHwAfAB8AHwAfAB8AHwAfAB8AHgAeACAAIAAh
ACEAIQAhACEAIAAgACAAIAAgAB4AHQAcABsAGwAaABkAGAAWABUAFAATABIAEgARABAA
EQAQAA8ADwAPAA8ADQANAA0ADQAMAAwADgAOAA4ADgAMAAwADAAMAAwADAAMAAwADAAN
AA0ADQANAA0ADAAMAA0ADQANAA0ADQANAA0ADgAOAA4ADgAOAA0ADQAOAA4ADAAMAAwA
CwALAAsADAAMAAkACQAJAAkACwALAAsACwAJAAgACAAIAAgACAAHAAYACAAIAAgACAAI
AAkACQAJAAgACAAIAAgABwAHAAcABwAJAAkACQAIAAYABwAIAAgABwAGAAYABgAIAAgA
CAAHAAcABwAHAAcACAAIAAgACAAIAAgACAAIAAYABQAFAAYABwAIAAkACgALAAsADAAM
AA4ADgAOAA4ADwAQABAAEQATABMAEwATABEAEQARABEAEQARABEAEgASABIAEwATABMA
EgARABEADgANAAwACwAKAAkACAAHAAYABgAGAAQABQAEAAQABAADAAMAAAD+//7///8A
AAAA/v8AAP//AAACAAAAAAAAAAAA/v/+//7//v8AAAAAAAAAAAIAAgACAAIAAgACAAIA
AgAAAA==
         </WaveFormData>
      </LeadData>
      <LeadData>
         <LeadByteCountTotal>10000</LeadByteCountTotal>
         <LeadTimeOffset>0</LeadTimeOffset>
         <LeadSampleCountTotal>5000</LeadSampleCountTotal>
         <LeadAmplitudeUnitsPerBit>4.88</LeadAmplitudeUnitsPerBit>
         <LeadAmplitudeUnits>��V</LeadAmplitudeUnits>
         <LeadHighLimit>2147483647</LeadHighLimit>
         <LeadLowLimit>268435456</LeadLowLimit>
         <LeadID>V6</LeadID>
         <LeadOffsetFirstSample>0</LeadOffsetFirstSample>
         <FirstSampleBaseline>0</FirstSampleBaseline>
         <LeadSampleSize>2</LeadSampleSize>
         <LeadOff>FALSE</LeadOff>
         <BaselineSway>FALSE</BaselineSway>
         <ExcessiveACNoise>FALSE</ExcessiveACNoise>
         <MuscleNoise>FALSE</MuscleNoise>
         <LeadDataCRC32>3802196163</LeadDataCRC32>
         <WaveFormData>
+v/6//r/+v/4//j/+P/4//j/+P/4//j/9v/2//b/9v/3//j/+f/6//n/+P/3//b/9P/0
//T/9P/0//T/9P/0//T/9P/0//T/9P/0//T/9P/0//T/9P/0//T/9P/0//T/9P/0//T/
9P/2//b/9v/2//b/9v/2//f/9//3//j/+P/6//r/+v/8//z//P/8//z/+v/8//z//P/+
//7//f/9////AQABAAEAAQACAAIAAgABAAEA///+//v/+v/5//j/9P/z//L/8v/z//P/
8//z//P/8//z//H/8f/x//H/8f/x//H/8P/w//D/8P/w//D/8P/w//D/8P/w//H/8v/0
//L/8v/x//H/8//z//P/8//x//H/8f/y//H/8f/0//T/9v/4//n//P8GABIAHgAuAEAA
TwBiAHkAkQClAKoAkQBoAEQALAARAPr/7P/l/+T/4//j/+j/7v/w//H/9P/1//X/9f/2
//T/8//z//L/8f/x//P/8//z//P/8//z//P/8//z//P/8//z//T/9P/0//T/9P/0//T/
9P/2//b/9f/1//X/9v/2//b/9//3//b/9v/2//f/9//3//f/9//3//f/9//3//f/9//3
//j/+P/4//j/+P/4//j/+//8//z//P/7//v/+//7//z//P/8//3//v/+//7///8BAAEA
AgACAAIAAgADAAQAAgACAAIAAwAEAAQABAAEAAQABAAEAAUABQAFAAUABQAGAAYABgAG
AAYABwAHAAYACAAIAAgACAAGAAcACAAIAAgACAAIAAgACAAIAAgACQAJAAgABwAHAAgA
CQAMAA0ADgAOAA0ADAAMAAwADAAMAAsACwAKAAoADAAMAAoACQAGAAYABQAEAAQABAAD
AAIAAQAAAAAAAQD///7//v/+//7//f/9//3//v/+////AAAAAAAAAAAAAAAAAAAAAP//
///////////+//7//v/+/wAAAAABAAEAAQABAAEAAQABAAEAAAAAAAEAAgACAAEAAQAB
AAEAAQAAAAEAAQABAAAAAAABAAEAAwADAAIAAgACAAEAAQACAAIAAgACAAIAAgACAAIA
AQABAAEAAQACAAQABAADAAMABAADAAMAAwADAAMAAQABAAMABAAEAAQABAADAAMAAwAD
AAMAAwADAAIAAgACAAIABAAFAAUABAAEAAMAAwAEAAMAAwACAAIAAgACAAIAAgACAAMA
BAAEAAIAAQAAAP//AgACAAMAAQACAAIAAgACAAIABQAFAAUABgAGAAYABgAGAAgACAAI
AAgACgAKAAwADAAMAAwADAALAAsACwANAA0ADwAPABAAEAAQABEAEQAPAA4ADQAMAAsA
CgAIAAcABgAGAAUABQAFAAMAAwADAAMAAQABAAEAAQABAAEAAQAAAAAAAAAAAAAAAAAA
AAAAAAAAAP///////wAAAAAAAP//AAABAAIAAwABAAEAAQABAAIAAwADAAIABAAEAAQA
BwAMABQAHAAkADAAQABNAFgAawB/AJMAoACXAHQATgAyAB0ACAD4/+3/6v/r/+v/8P/6
/wAAAwACAAUABQADAAIAAgAFAAUABAADAAMAAQABAAEAAQABAAEAAQABAAEAAQABAAEA
AgACAAIAAgACAAIAAgACAAIAAgABAAEAAwAEAAQABAADAAMAAgACAAQABQAFAAUABQAF
AAUABQADAAMAAwADAAUABgAGAAYABAAEAAQABAAHAAgACAAIAAkACQAJAAkACgAKAAoA
CwAKAAoACgALAAsACwAMAAwADgAOAA8AEAAQABAAEAARABIAEgASABIAEgASABIAEwAV
ABUAFQAVABQAFAAUABQAFAAVABUAFAAUABQAFAAUABQAFQAWABYAFAAUABQAFAASABIA
EgATABMAEgARABEAEQARABMAEwAXABgAGAAYABYAFgAWABYAFQAVABQAFAAUABQAEgAR
ABIAEgARABAAEAAQAA8ADgANAAwADAANAA0ADAAMAAwADAALAAsACwAJAAgACAAIAAoA
CgAKAAoACAAIAAgABwAIAAkACgALAAoACgAKAAoACgAKAAsACwAJAAkACQAJAAkACQAI
AAgACQAKAAoACQAJAAkACQAJAAwADQANAA0ACgAKAAsACwALAAsACgAKAAoACQAJAAoA
CgAKAAoACgAKAAoACgAJAAsACwALAAwACgAKAAkACQAIAAcABwAHAAcABwAFAAUABQAG
AAYABgAGAAUABQAFAAUABQAFAAUABAAEAAQABAAGAAcABwAGAAQAAwADAAQABQAFAAQA
BAAEAAQABAAEAAQABQAGAAYABQAFAAUABQACAAIAAwADAAIAAwAEAAQAAgAEAAYABgAG
AAYABgAJAAkACQAKAAgACAAIAAgACgAKAAoACgAKAAoADAAMAAoACgAKAAkACQAJAAsA
CwALAAsADAAMAAwADQANAAsACgAJAAgABwAGAAQAAwACAAQAAwADAAMAAQABAAEAAQD/
//////////////////7//v/+//7//v/+//7//v/+//z/+//7//v//v/+//7//f/7//v/
+//7//v/+//7//v//P/9//3//P/8//z//P8BAAYADAAUAB4AKAA0AEMAUABfAHEAhQCW
AJUAdABIAC4AGwACAPD/5//k/+H/4//o//D/+P/7//z//f////3//v/+///////+//3/
/f/7//v/+//7//3//f/9//3//f/9//3//f/9//z/+//6//r/+v/6//r/+P/4//f/9//5
//r/+v/6//r/+f/3//b/9//5//r/+//7//v/+//7//n/+f/5//n/+//8//z//P/6//r/
+v/6//v//P/8//z//f/9//3//f/8//z//P/9/wAAAAAAAAEA/////wAAAAAAAAAAAQAC
AAIAAgACAAMABAAEAAQABAAEAAQABAAFAAUABQAFAAUABAAEAAQABAACAAMAAwACAAIA
AgACAAIAAgADAAQABAAEAAQABAAEAAIAAgACAAMABQAEAAMAAwAFAAUABwAHAAcACAAI
AAgACAAIAAgACAAFAAUABAAEAAYABgAEAAMAAgACAAEAAAAAAAAA///+//v/+v/6//v/
+//6//r/+v/6//n/+f/5//n/+P/4//j/+P/4//j/+P/4//j/+P/3//f/9//3//f/+P/4
//j/+P/3//b/9v/1//f/9//3//f/9f/1//T/9P/z//T/9P/z//X/9f/1//X/9P/1//X/
9f/2//b/9//3//X/9f/0//T/9f/1//b/+P/4//j/+P/4//b/9v/2//X/9//3//f/+P/4
//j/9//3//b/9f/1//X/9f/1//P/8//x//L/8v/y//P/8//0//X/8//z//P/8//y//L/
8v/y//L/8//z//L/9P/z//P/9P/z//P/8v/y//L/8v/y//L/8P/x//L/8v/v/+//7//v
//D/8P/x//H/8P/x//L/8v/w//L/8P/y//L/9P/0//T/9P/1//X/9f/2//b/9v/2//b/
+P/4//j/+P/2//b/+P/4//n/+v/7//v/+f/5//v/+//7//v//P/8//7///////3/+v/5
//j/9//2//T/8//y//L/8f/x//H/8f/x//H/8f/x//H/8f/x/+//7//v/+7/7v/u/+7/
7v/u/+7/7v/u/+7/7f/t/+3/7P/s/+z/6//p/+n/6f/p/+v/6//r/+v/6v/r/+v/6v/s
/+z/7v/x//b//v8IABQAJAAyAEEAVABnAIEAlwCkAJUAbABEACgADQD2/+j/3//a/9n/
2f/c/+T/6v/t/+7/7//v/+3/7v/u/+3/7//u/+3/7f/t/+3/7f/t/+3/7f/t/+3/7P/r
/+r/6f/q/+r/6v/q/+j/6P/o/+j/6v/q/+n/6f/r/+z/7P/s/+3/7f/s/+z/7v/v/+//
7//t/+3/7f/t/+//7//v/+//7f/u/+7/7v/w//D/8P/w//H/8v/y//L/8//z//P/8//0
//T/9P/1//T/9P/0//X/9f/1//b/9v/2//b/9//4//j/+P/4//n/+P/4//j/+P/2//b/
9v/3//f/9//3//f/+P/4//j/+P/6//v/+//6//r/+v/6//r/+v/7//z//P/6//r/+v/6
//r/+v/6//v//f/8//v/+//9//3/////////AAAAAAAAAAAAAAAAAAD9//3//P/8//z/
/P/6//n/+v/6//n/+P/6//r/+f/4//X/9P/0//X/9//2//b/9v/0//P/8//z//X/9P/0
//T/8v/y//L/8v/w//D/8P/v//H/8f/x//H/8P/w//D/8P/y//L/8//z//H/8f/x//H/
8f/x//D/8P/x//L/8v/x/+//7//v/+//8v/z//P/8//w//D/8f/x//P/8//y//L/8v/x
//H/8v/w//D/8P/w//L/8v/y//H/8f/x//H/8v/y//L/8f/x//L/8f/x//H/7//v/+3/
7f/r/+z/7P/s/+7/7f/t/+3/7f/t/+3/7f/s/+z/7P/s/+7/7//v/+7/7v/t/+3/7v/v
/+//7v/u/+7/7v/u/+7/7P/t/+7/7v/t/+3/7f/t/+7/7v/u//D/8P/w//D/8f/x//H/
8v/y//L/8v/y//L/8v/y//L/9P/0//b/9v/2//b/9v/1//f/9//5//n/9//3//j/+P/2
//f/9//1//T/8//y//H/8P/u/+3/7P/u/+3/7f/t/+3/7f/t/+3/6//r/+v/6//p/+n/
6f/o/+j/6P/o/+j/6P/o/+j/6P/q/+n/6f/p/+r/6v/q/+n/6//r/+v/6//p/+n/6f/p
/+j/6f/p/+j/6P/q/+z/8f/4/wAACgAaACoAOgBJAF4AdQCNAJ8AnAB9AFQAMgAcAAUA
8P/k/93/2v/Z/9v/4P/m/+r/6//u/+//7f/p/+r/6v/p/+n/6P/n/+f/5//n/+f/5//n
/+f/5//n/+f/5//n/+f/6P/o/+j/6P/m/+b/5v/m/+j/6P/n/+f/5//o/+j/6P/p/+n/
6P/o/+j/6f/p/+n/6f/p/+n/6f/r/+v/6//r/+n/6v/q/+r/6v/q/+r/6v/r/+z/7P/s
/+3/7f/t/+3/7P/s/+z/7f/s/+z/7P/t/+3/7f/u/+7/7v/u/+//8P/w//D/8P/x//L/
8v/y//L/8v/y//L/8//1//X/9f/1//b/9v/2//b/9v/3//f/9v/2//b/9v/2//T/9f/2
//b/9v/2//b/9v/0//T/9P/1//f/9v/1//X/9//3//n/+f/6//r/+f/4//j/+P/4//j/
9//3//b/9v/2//b/9P/z//T/9P/z//L/8P/w/+//7v/t/+z/7P/t/+v/6v/q/+r/6v/p
/+n/6f/q/+r/6//s/+r/6v/q/+r/7P/s/+z/6//t/+3/7f/t/+//8P/x//L/+v8AAAcA
DQAMAAsACgAJAAcABwAGAAYABQAGAAYABQAHAAcABwAHAAYABwAHAAcABgAGAAcABwAH
AAcABgAGAAYABQAFAAYACAAIAAgACAAGAAYABgAFAAUABQAFAAYABgAGAAUABQAEAAMA
AwADAAUABQADAAMABQAGAAYABgAGAAUABQAFAAUABQAFAAUABAAEAAQABAAEAAUABQAE
AAYABQAFAAYABQAFAAQABAAEAAQABAAEAAQAAwACAAIABAAEAAQABAAHAAcABwAIAAgA
CAAIAAgACgAKAAoACgAMAAwADgAOAAwADAAMAAsACwALAA0ADQANAA0ADgAOABAAEQAR
AA8ADAALAAoACQAIAAYABQAEAAQAAwADAAMAAQABAAEAAQD///////////3//f/9//z/
/v/+//7//v/+//7//v/+//7//f/9//3//v/+//7//f/9//3//f/9/////////////v//
/////v/+//7/AAAFAAgADgAYACIALAA4AEcAVABlAHkAjQCaAJMAcABIAC4AGQACAPT/
6f/k/+X/5//s//T//P/9//7/AQABAP///v/+//3//f/8//v/+//9//3//f/9//3//f/9
//3//f/9//3//f/8//z//P/8//7//v/+//7/AAAAAP/////9//7//v/+//3//f/8//z/
/f///wAAAQD//////////wEAAQABAAEA//8AAAAAAAAAAAAAAAAAAAEAAgACAAIAAwAD
AAMAAwAEAAQABAAFAAYABgAGAAcABwAHAAgACAAIAAgACQAKAAgACAAIAAkADAAMAAwA
DAAKAAoACgALAA0ADQANAA0ADgAOAA4ADgAOAA8ADwAOAA4ADgAOAA4ADQANAA0ADAAL
AAwADQAOAA4ADgAOAA8ADwAOAA0ADQAPAA8AEQARABIAEgARABAAEgASABIAEgARABEA
EAAQAA4ADgAMAAsADAAMAAsACgAKAAoACQAIAAcABgAGAAcABQAEAAQABAAGAAUABQAF
AAUABAAEAAQABAAEAAQABAAEAAQABAADAAMAAwADAAMAAwACAAEAAAACAAIAAwADAAMA
AwADAAMAAQABAAAAAAADAAQABAADAAEAAQABAAEAAgADAAMAAwAEAAQABQAFAAMAAwAC
AAIAAwADAAQABgAEAAQABAAEAAIAAgACAAEAAgADAAQABgAEAAQAAwADAAQAAwADAAMA
BQAFAAMAAwADAAQABAAEAAIAAQABAAEAAQABAAEAAQAAAAAAAAAAAAAAAQABAAAA/v/9
//3//v///////v/+//7//v/+//7//v///wAAAAD//wIAAgACAAIAAgAFAAUABQAGAAYA
BgAGAAYABgAGAAYABgAGAAYACAAIAAoACgAKAAkABwAHAAkACQAJAAkACgAKAAwADQAN
AAsACAAHAAYABQAEAAIAAQAAAAAA///////////////////9//3//f/9//3//f/9//z/
/P/8//z//P/8//z//P/8//r/+f/5//n//P/8//z/+//7//v/+//7//3//f/9//3//P/9
//3//P/8//z/AAADAAgADAAUAB4AJgA0AEEATABbAG0AfwCSAJEAcgBGACoAFQAAAO7/
5f/g/9//4f/m/+z/9P/3//j//f8BAAEAAAAAAP/////+//3//f/9//3//f/9////////
/////f/9//3//f/+//7//v/+/wAAAAAAAAAA///+//z/+//9//7//v/+//3//f/8//z/
/P/9//3//f////////////////////////8AAAAAAAAAAAAAAAAAAP//AAAAAAAAAwAD
AAMAAwAEAAQABAAFAAQABAAEAAUABQAFAAYABgAIAAgACQAKAAgACAAIAAkACgAKAAoA
CgAMAAwADAANAA0ADQANAA0ADAAMAAwADAAMAA0ADQAMAA4ADgAOAA4ADgAPABAAEAAM
AAwADAAMAAwADAAMAA0ADQAMAAsACwANAA0ADwAPABEAEgASABIAEQAQAA8ADgANAA0A
DAAMAA4ADgAMAAsACAAIAAcABgAEAAQAAwACAAMAAgACAAMAAQAAAAAAAAACAAEAAQAB
AAEAAAAAAAAAAgACAAIAAgACAAIAAgABAAMAAwADAAMAAwACAAEAAAAAAAAAAQABAAEA
AQABAAEA//////7//v8BAAIAAgABAAEAAQABAAEAAQABAAAA//8AAAAAAQABAP/////+
//7/AAD/////AAAAAAAAAAAAAAAAAAAAAP//////////AAD+//7//f/9//7//f/9//3/
//////3//f/7//z//P/8//z/+//7//v/+f/5//n/+f/4//j/+P/4//r/+//7//r/+v/5
//n/+v/5//n/+P/4//r/+v/6//r/+P/5//r/+v/7//v/+//7//z//P/8//z//P//////
//8AAP7//v/+//7/AAAAAAAAAAAAAAAAAgACAAIAAgACAAEAAwADAAUABQAFAAUABgAG
AAQABQAFAAMAAgABAAAA//8AAP7//f/8//z/+//7//v/+v/5//j/9//1//X/9f/1//X/
9f/1//T/8v/y//L/8v/y//L/8v/y//L/8f/x//H/8v/y//L/8f/z//P/8//z//P/8//z
//P/9P/1//X/9P/0//b/9v/3//z/BAAOABwALAA6AEkAWgBvAIcAnwCoAJkAcgBKACwA
EwD6/+z/5f/g/93/3//k/+z/8v/1//T/9f/1//X/9v/2//P/9f/0//P/8//z//P/8//z
//X/9f/1//X/8//z//P/8//0//T/9P/0//L/8v/y//L/9P/0//P/8//x//L/8v/y//X/
9f/0//T/9v/3//f/9//2//X/9P/z//X/9f/1//X/9f/2//b/9v/4//j/+P/4//f/+P/4
//j/+f/5//n/+f/4//j/+P/5//j/+P/4//n/+f/5//r/+v/8//z//f/+//z//P/8//3/
/v/+//7//v/+//7//v//////////////AgACAAIAAgAAAAEAAQAAAAAAAAAAAAAAAAAB
AAIAAgACAAIAAgACAAIAAgACAAMAAwACAAEAAQADAAMABQAFAAcACAAIAAgABgAGAAYA
BgAHAAcABgAGAAQABAACAAEAAgACAAEAAAD+//7//f/8//v/+v/6//v//f/8//z//P/7
//n/+P/3//f/9v/2//b/9v/2//b/9v/4//j/+P/3//f/9//3//f/9v/2//b/9v/4//j/
+f/5//f/9//3//f/+f/5//j/+P/3//j/+P/3//n/+f/5//n/+P/5//n/+f/4//j/+f/5
//v/+//6//r//P/7//v//P/7//r/+f/4//r/+v/6//n/+f/5//n/+v/4//j/9//3//j/
9//3//f/9//3//X/9f/1//b/9v/2//b/9f/1//X/8//z//P/8//z//T/9f/2//b/9//3
//b/9P/z//P/9P/1//X/9P/0//L/8v/y//L/9P/1//b/9v/1//b/9v/2//b/9v/5//n/
+f/6//r/+v/6//r/+v/6//r/+v/8//z//v/+//7//v/+//3//////wEAAQABAAEAAgAC
AAEAAQAAAP3//f/9//3//f/7//j/9v/0//b/9f/1//X/9f/1//X/9f/z//P/8//z//H/
8f/x//D/8v/y//L/8v/0//T/9P/0//T/8//z//P/8v/y//L/8f/z//P/8//z//P/8//z
//P/8v/z//P/8v/0//L/8v/3//7/CAAUACAAMgBCAFMAZAB5AJMApQCmAIcAYABAACYA
DQD4/+z/5f/i/+P/5//s//T/+P/5//j/9//3//n/+P/4//f/9//2//X/9f/1//X/9f/1
//X/9f/1//X/9f/1//X/9f/2//b/9v/2//b/9v/2//b/9v/2//X/9f/3//j/+P/4//f/
9//2//b/9v/3//f/9//3//f/9//3//f/9//3//f/+f/6//r/+v/4//j/+P/4//v//P/8
//z/+//7//v/+//+//7//v///wAAAAAAAAEAAQABAAIAAgAAAAAAAQACAAIAAgACAAMA
BAAEAAQABAAGAAYABgAHAAcABwAHAAcABgAGAAYABgAHAAkACgAKAAgACAAIAAgACAAJ
AAoACgAIAAgACAAIAAgACAAIAAkACwAKAAkACQAJAAkACwALAAwADAALAAoACgAKAAoA
CgALAAsACgAKAAgACAAGAAUABgAGAAUABAACAAIAAQAAAAEAAAAAAAEAAQAAAAAAAAD+
//3//f/9/////v/+//7//P/8//z//P/6//r/+v/5//n/+f/5//n/+v/6//r/+v/5//j/
+P/3//n/+f/5//n/+//7//r/+v/5//r/+v/5//v/+//7//v/+//7//r/+f/4//j/+f/5
//v/+//6//r/+v/5//n/+v/6//r/+v/6//j/+P/4//f/+f/5//n/+v/6//r/+f/5//j/
9//3//f/+f/5//f/9//1//b/9v/2//b/9f/1//X/9f/1//X/9f/2//b/9v/2//X/9f/0
//L/9P/z//P/9P/1//X/9P/0//T/9P/y//L/8v/y//L/8v/1//X/9f/2//b/9v/2//b/
+P/4//j/+P/4//j/+v/6//j/+P/4//f/+f/5//v/+//9//3//v/+//z//f/9//v/+v/5
//j/9//4//b/9f/0//T/8//z//P/8f/x//H/8f/x//H/8f/x//H/8f/x//D/8P/w//D/
8P/w//D/8P/w//D/7//v/+//8P/w//D/7//v/+//7//v/+//7//v/+//8P/x//H/8P/w
//D/8P/x//b//P8KABgAKAA4AEcAWgBvAIUAnQCqAJ8AegBSADYAGwAAAO7/5//k/+P/
4//k/+j/7P/x//T/9f/1//P/9P/0//P/8//y//H/8f/x//H/8f/x//P/8//z//P/8//z
//P/8//0//T/9P/0//L/8v/y//L/9P/0//P/8//z//T/9P/0//f/9//2//b/9v/3//f/
9//3//f/9//3//X/9f/1//X/9v/4//n/+v/4//j/+P/4//n/+v/6//r/+//7//v/+//9
//7///8BAAUACAALAA8ADgANAA0ADAAOAA4ADwAQAA8ADgANAA0ADAAMAAwADAAMAAwA
DAANAA0ADQANAA0ADgAOAA4ADgAMAA0ADQAMAAwADAAMAAwACgALAAwADAAKAAoACgAK
AAoACgAKAAsADQAMAAsACwALAAsADQANAA0ADgAOAA4ADAAMAAwADAALAAsACgAKAAoA
CgAIAAcABgAGAAUABAAGAAYABQAEAAEAAAAAAAEAAQAAAAAAAAD+//3//f/9/////v/+
//7/AAAAAAAAAAD+//7//v/9/////////////v/+//7//v/+//7/////////////////
//////7//v///wAAAAD//wEAAQABAAEAAQABAAAA///+//7///////3//f/8//z//v/9
//3//v/8//z//P/8//z//P/8//v//f/9//3//v/+//7//f/9//7//f/9//3///////3/
/f/7//z//P/8//z//f////7//v/+//7//v8BAAEAAQACAAQABAAEAAQAAwACAAEAAAAB
AAIABQAGAAQABAAEAAMABQAFAAcABwAHAAcACAAIAAgACQAJAAcACAAHAAYABQAEAAIA
AQAAAP7//f/9//3//f/9//3//f/9//3//f/9//v/+//7//r/+v/6//r/+v/6//r/+v/6
//z/+//7//v//P/8//z/+//5//n/+f/5//v/+//7//v/+//7//r/+P/8//z//P/9/wAA
CAASAB4ALAA8AEsAWgBrAIMAmQCqAKcAiABgAEAAJwAQAP7/9f/u/+v/7f/w//b//P//
/wIAAwABAP//AAAAAAEAAQAAAP////////////////////////////////////8AAAAA
AAAAAAAAAAAAAAAAAgACAAEAAQABAAIAAgACAAMAAwACAAIAAgADAAMAAwADAAMAAwAD
AAUABQAFAAUABQAGAAYABgAEAAQABAAEAAYACAAJAAoACgAJAAgABwAKAAoACgALAAoA
CgAKAAsACwALAAwADAAKAAoACwAMAA0ADgAPABEAEgASABIAEgASABIAEgATABUAFQAV
ABUAFgAWABYAFgAYABkAGQAYABYAFgAWABYAFgAXABgAGAAYABgAGAAYABgAGAAYABkA
GwAaABkAGQAXABcAGQAZABkAGgAaABoAGgAaABoAGgAZABkAGAAYABoAGgAYABcAFgAW
ABUAFAAUABQAEwASABMAEgASABMAEwASABIAEgASABEAEQARABMAEgASABIAEAAQABAA
EAAQABAAEAAPAA8ADwAPAA8AEAAQABAAEAAOAA4ADwAPABEAEQARABEAEQARABAAEAAR
ABIAEgARABEAEQARABEAEgATABMAEwASABIAEwATABMAEwASABIAFAATABMAFAAUABQA
FAAUABQAFAAUABMAEwATABMAFAAWABYAFQAVABYAFQAVABUAEwATABEAEQASABQAFQAW
ABQAFAAWABYAFgAWABkAGQAZABoAGgAaABoAGgAaABoAGgAaABoAGgAcABwAHAAcABwA
GwAbABsAHQAdAB8AHwAgACAAIgAjACMAIQAeAB0AHAAbABsAGgAaABoAGgAZABkAGQAZ
ABkAGQAZABcAFwAXABcAFQAVABUAFAAWABYAFgAWABQAFAAUABQAFAATABMAEwAWABYA
FgAVABcAFwAXABcAFQAVABUAFQAWABcAFwAWABYAGAAcAB8AIgAoADIAPABGAFIAXwBu
AH8AkQCnALQAqQCCAFwARAAvABoADAADAP7///8DAAYADAAUABkAHAAdAB0AGwAaABwA
GwAbABoAGQAZABkAGQAZABkAGQAZABkAGQAbABsAGwAbABoAGgAaABoAHAAcABwAHAAe
AB4AHQAdAB0AHgAeAB4AHwAfAB4AHgAgACEAIQAhACEAIQAhACEAHwAfAB8AHwAfACAA
IAAgACIAIgAiACIAIQAiACIAIgAlACUAJQAlACYAJgAmACcAJgAmACYAJwApACkAKgAq
ACgAKAApACoAKwAsAC0ALwAvAC4ALQAsAC0ALgAvADEAMQAxADEAMQAwADAAMAAwAC4A
LwAvAC4AMAAwADAAMAAuAC8AMAAwAC8AMAAxADIAMgAyADIAMwAzADIAMQAxADMAMwA1
ADUANQA2ADYANgA0ADQANAA0ADMAMwAyADIAMgAyADAALwAuAC4ALQAsAC4ALgAtACwA
KwAqACoAKwArACoAKgAqACoAKQApACkAKgAqACsALAAqACoAKgAqACoAKgAqACkAKwAr
ACsAKwAqACoAKgAqACoAKgArACsAKwArACsAKwArACsAKgAqACkAKgAqACkAKwArACsA
KwArACsAKgApACgAKAApACkAKwArACoAKgAoACcAJwAoACgAKAAoACgAKgAqACoAKQAr
ACsAKwAsACoAKgApACkAKgApACkAKQAqACsAKgArACkAKgAqACoAKgApACkAKQArACsA
KwArACoAKgAqACoAKgArACsAKgAsACsAKwAsACwAKwApACgAKQAqACsALAAuAC8AMAAw
ADEAMQAxADEAMgAyADMAMwAyADMANAA0ADYANgA2ADYANgA2ADYANwA4ADgAOgA6ADgA
OAA4ADgANQA1ADQAMwAwADAAMQAxAC8ALgAvACwALAArACoAKgApACkAKAApACcAJwAn
ACcAJwApACkAKAAqACoAKgAqACoAKAAoACgAKAAoACgAKAAoACoAKgAqACoAKgAqACoA
KgAqAA==
         </WaveFormData>
      </LeadData>
   </Waveform>
</RestingECG>
