# Supplementary material for: Detection of Left Atrial Enlargement Using a Convolutional Neural Network-Enabled Electrocardiogram
Source: Front Cardiovasc Med. 2020 Dec 17;7:609976. doi: 10.3389/fcvm.2020.609976 (PMC7773668; doi:10.3389/fcvm.2020.609976)
Supplement: Supplementary file 2 [file Data_Sheet_2.ZIP › normal1/1802010129_8130_00000030.XML]

<?xml version="1.0" encoding="Windows-1252"?>
<!DOCTYPE RestingECG SYSTEM "restecg.dtd">
<RestingECG>
   <PatientDemographics>
      <PatientID>1802010129</PatientID>
      <PatientAge>65</PatientAge>
      <AgeUnits>Years</AgeUnits>
      <Gender>Female</Gender>
      <PatientLastName>hejinxia</PatientLastName>
   </PatientDemographics>
   <TestDemographics>
      <DataType>Resting</DataType>
      <Site>1</Site>
      <AcquisitionDevice>MAC55</AcquisitionDevice>
      <Status>Unconfirmed</Status>
      <Priority>Normal</Priority>
      <AcquisitionTime>09:27:05</AcquisitionTime>
      <AcquisitionDate>07-09-2015</AcquisitionDate>
      <CartNumber>1</CartNumber>
      <AcquisitionSoftwareVersion>009C</AcquisitionSoftwareVersion>
      <XMLSourceVersion>MAC5000 v1.0</XMLSourceVersion>
   </TestDemographics>
   <RestingECGMeasurements>
      <VentricularRate>56</VentricularRate>
      <AtrialRate>56</AtrialRate>
      <PRInterval>178</PRInterval>
      <QRSDuration>90</QRSDuration>
      <QTInterval>476</QTInterval>
      <QTCorrected>459</QTCorrected>
      <PAxis>75</PAxis>
      <RAxis>29</RAxis>
      <TAxis>33</TAxis>
      <QRSCount>9</QRSCount>
      <QOnset>218</QOnset>
      <QOffset>263</QOffset>
      <POnset>129</POnset>
      <POffset>197</POffset>
      <TOffset>456</TOffset>
      <ECGSampleBase>500</ECGSampleBase>
      <ECGSampleExponent>0</ECGSampleExponent>
   </RestingECGMeasurements>
   <Diagnosis>
      <Modality>Resting</Modality>
         <StatementCount>3</StatementCount>
         <LabelText>12SL ��ϳ���</LabelText>
      <DiagnosisStatement>
         <StmtText>����Ķ�����</StmtText>
      </DiagnosisStatement>
      <DiagnosisStatement>
         <StmtFlag>ENDSLINE</StmtFlag>
         <StmtText>��������ɲ���</StmtText>
      </DiagnosisStatement>
      <DiagnosisStatement>
         <StmtFlag>ENDSLINE</StmtFlag>
         <StmtText>�ٽ� ECG</StmtText>
      </DiagnosisStatement>
   </Diagnosis>
   <Waveform>
      <WaveformType>Rhythm</WaveformType>
      <WaveformStartTime>0</WaveformStartTime>
      <NumberofLeads>8</NumberofLeads>
      <SampleType>CONTINUOUS_SAMPLES</SampleType>
      <SampleBase>500</SampleBase>
      <SampleExponent>0</SampleExponent>
      <HighPassFilter>16</HighPassFilter>
      <LowPassFilter>150</LowPassFilter>
      <ACFilter>NONE</ACFilter>
      <LeadData>
         <LeadByteCountTotal>10000</LeadByteCountTotal>
         <LeadTimeOffset>0</LeadTimeOffset>
         <LeadSampleCountTotal>5000</LeadSampleCountTotal>
         <LeadAmplitudeUnitsPerBit>4.88</LeadAmplitudeUnitsPerBit>
         <LeadAmplitudeUnits>��V</LeadAmplitudeUnits>
         <LeadHighLimit>2147483647</LeadHighLimit>
         <LeadLowLimit>268435456</LeadLowLimit>
         <LeadID>I</LeadID>
         <LeadOffsetFirstSample>0</LeadOffsetFirstSample>
         <FirstSampleBaseline>0</FirstSampleBaseline>
         <LeadSampleSize>2</LeadSampleSize>
         <LeadOff>FALSE</LeadOff>
         <BaselineSway>FALSE</BaselineSway>
         <ExcessiveACNoise>FALSE</ExcessiveACNoise>
         <MuscleNoise>FALSE</MuscleNoise>
         <LeadDataCRC32>2573258943</LeadDataCRC32>
         <WaveFormData>
+v/6//r/+v/5//j/9//2//j/+P/4//j/+v/6//r/+v/6//r/+v/6//r/+v/6//r/+v/4
//r/+v/5//n/+f/6//z/+v/8//3//P/9//z/+//7//v/+//7////AAAAAP//////////
///9//z//P/7//r/+v/7//v//f/8//z//v/+//7//////////v/8//v//f/8//z//P/5
//f/9//3//f/9//2//P/9f/2//f/9//2//b/9P/0//b/9//3//f/9//2//X/8//z//L/
9P/2//j/+P/0//P/9f/2//n///8IABQAIwA2AEsAWABlAHEAfQCGAI4AkQCTAJMAigB/
AHEAVwA3AB4ABQDw/+r/7P/r/+z/7v/q/+b/6f/w//P/8//2//b/9P/0//T/9P/0//T/
9f/1//T/8v/y//L/8v/0//P/8//z//P/8//0//X/8//y//L/8v/z//T/9//4//j/9//3
//b/9P/0//X/9f/4//n/+v/7//f/8//x//D/8v/z//T/9f/3//n/+f/4//X/8//z//P/
9f/3//j/+v/3//b/9v/1//X/9f/2//j/9v/3//f/9v/2//f/+P/6//j/+f/5//j/+P/4
//j/9//3//f/9//4//j/+P/5//n/+f/5//n/+f/6//v//f/+//3//f/8//v//P/9////
AQABAAAA///8//z//P//////AgADAAUACAAHAAUABAAFAAUABgAGAAYABwAIAAgACAAG
AAYABgAGAAkADAANAA4ADQAMAAsACgAMAAwADAANAAwADAAMAAoACgAKAAgABwAIAAcA
BwAIAAcABQADAP//AAACAAMAAgABAAEAAAD+//3//P/8//3//f/8//z//P/+//7//v/9
//v/+v/6//v//f/9//7//v/9//r/+v/7//v/+//8//z//P/8//n/+f/7//v//P/9//3/
/P/6//z//P/8//v/+v/6//r/+v/6//n/+P/3//T/9f/2//j/+f/6//r/+f/5//n/+P/3
//b/9//4//n/+v/6//r/+v/7//r/+f/5//j/+v/6//n/+f/7//3/+//5//v/+//7//v/
+v/6//v/+//+//3//v8BAAAA/v/6//j/+f/6//v//P/8//z//v/+//3//f/9//v/+//7
//z//P/7//v/+//7//v/+//5//n//f/9//7//v/7//r/+v/8//z//P/9//////////7/
/v/8//z/+//7//v/+//6//r/+P/4//r/+P/6//v/+//8//z/+//7//v/+f/5//n/+//+
/wAAAAAAAAAA/v/8//r/+P/7//z//f/+//3//P/7//r//P/8//z//P/8//z//P/8//z/
/P/8//z//f/+////AAD9//z/+//6//z//P/8//z//f/+////AAD+//z/+v/4//n/+v/7
//z//P/8//z//P/8//z//P/8//3//v///wAA/v/8//r/+P/5//r/+//8//z//P/8//z/
+v/6//r/+v/7//z//f/+//v/+v/5//j/+//8//3//v/9//z/+//6//j/+P/4//j/9//6
//v/+//5//n/+v/6//j/+v/7//v///////////////////8BAAEAAAD+//v//P/9//7/
/v/+///////+//7//////////f/8//3//P/9////AAABAP///P/6//n/+v/8//7////8
//v/+v/5//j/9v/y//H/9f/3//j/+v/3//T/8//y//T/9f/2//j/+P/4//f/9//y//L/
9P/4//r/+P/1//X/9P/3////CAAUACEAMABBAFIAYQB1AIMAkACaAJ8AoQClAKAAkQCJ
AHkAWwA6ACEADAD8//j/9//w/+7/7v/u/+//9P/5//n//v8AAPz/+//6//n/+P/4//n/
+f/4//b/9v/2//b/9v/1//X/9f/3//f/+P/5//j/9v/1//T/9//4//v//P/6//n/+f/4
//b/9v/3//f/+f/5//n/+f/3//X/9f/2//n/+f/5//n/9//5//n/+P/3//X/9f/1//f/
+f/6//z/+//6//r/+f/4//f/9//4//r/+//7//r/+P/3//b/9v/4//n/+f/4//b/9v/2
//X/9//3//f/+P/4//j/+f/5//j/9//2//X/+P/5//v//P/7//v/+v/5//v/+//8//3/
AAAAAAAA/v/9//z//v/9//3//f/+/wAAAgABAAEAAwADAAQABAAEAAcACAAIAAgABwAG
AAUABAAFAAgACQAKAAgACAAIAAgACAAIAAgACQAKAAoACgAIAAYABgAEAAMABQAFAAYA
CAAIAAcABgADAAEAAgACAAAAAAABAAEAAAD///7//v///wEAAAAAAAAA/f/8//v/+f/6
//r/+//9//////8AAAAA/v/6//n/+f/8//3///8AAP///v/6//n/+f/5//r/+//9//z/
+v/8//v/+v/4//b/9//4//n/+v/4//j/+P/2//b/9v/3//f/+P/4//f/9//2//b/9v/2
//b/9v/2//b/9f/0//P/8//0//X/9//4//j/+P/3//f/9v/3//T/8f/2//f/+P/5//n/
+P/4//f/+f/3//f/+f/6//r/+P/4//b/9v/2//b/+P/4//r/+v/5//n/+f/3//n/+f/6
//r/+f/5//n/+f/5//n/9//3//v/+//8//z/+f/4//j/+v/5//r//P////7//f/7//r/
+v/6//n/+f/6//v/+//8//r/+v/8//r//P/9//3//v/8//v/+//7//n/9//3//v//P/6
//r/+v/6//j/+P/4//j/+f/6//v//P/6//r/+v/6//r/+v/6//r//P/8//z//P/7//r/
+f/4//r/+v/6//r/+v/6//r/+v/4//j/+P/4//r/+v/6//r/+P/4//j/+P/5//r/+//8
//r/+v/6//r/+v/6//j/+v/6//n/+f/5//j/+P/2//j/+//7//3//f/9//3//f/9////
AQACAAIA///9//3//f////7//v///////v/+/////f/9//z//P/8//z//P/9//7/////
//7//f/9//z//P/+//3/+//7//n/+f/5//j/9f/1//b/9//3//j/+P/2//b/9v/3//f/
+f/6//r/+v/7//v/+v/4//T/8v/y//D/8f/x//T/+/8BAAoAFAAlADgASwBaAGkAeQCL
AJQAmgCdAJ8AnQCUAI0AhQBrAEUAJgALAPT/7v/u/+3/7v/u/+7/8P/x//D/8//3//b/
9v/4//j/+P/4//j/9v/3//f/9v/4//j/+P/4//b/9f/1//X/9//3//j/+f/7//r/+v/6
//f/9v/3//b/9//3//j/+P/2//b/9//3//n/+f/5//n/9//1//X/9v/3//f/9//3//n/
+//7//r/9//1//X/9f/4//n/+f/6//j/+P/5//n/9v/1//X/9v/4//n/+f/4//f/9//3
//j/+P/5//n/+P/4//j/+P/3//X/9f/1//b/9//4//r/+//6//n/+P/3//j/+f/7//z/
/P/9//3//f/7//v//P/9/wAAAAAAAP7//v/+/wEAAQABAAEAAgAEAAYABQAFAAcABQAG
AAYABgAIAAoACwAMAAsACgAJAAgACgAMAAwADAAOAA4ADgAOAA0ADAALAAsADAAMAAwA
CgAKAAoACAAHAAQAAwADAAQABQAFAAUAAwADAAQABAACAAIAAwADAAIAAQAAAAAAAQD/
//7//v/+/wAAAAAAAP///f/8//z//f8BAAEAAgACAAAA/P/7//v//f/9//7//v8AAAAA
/f/9//3//f/+////AQAAAP7/AAD9//z/+v/4//r/+v/6//r/+//8//3//P/7//r/+v/5
//v//P/8//3//P/8//z//P/6//r/+v/6//v//P/9/////P/7//v/+v/7//z//P/9//v/
/f/7//n//f/9//3//f/+//7///////3/+//7//3///8AAP//AAD+//7//v/+//7//v8A
AAAAAQABAAEA///9//3//v/+//7///8AAAEA//////3//f8BAAEAAgACAP///v/+/wAA
/P/8//3///8BAAEAAAAAAAAAAAD/////AQABAAAAAAD+//7/AAD+//z//f/9//7/AAD/
//////////3//f/9//7/AAAAAAAAAAAAAAAAAAAAAP7//v/+//7/AAAAAAAAAAD+//7/
/v/+//7//v/+//7//v/+//7//v/+//7//v/+////AAABAAIAAQAAAP///v8AAAAAAAAA
AP7//v/+//7//P/8//z//P/9//7///8AAP7//v/+//7/AAAAAAAAAAAAAAAA/v8AAP7/
/f/9//3/AAAAAP7/AAD/////AQABAAIAAwAEAAUAAwAFAAYABgAHAAUABQAFAAUABAAE
AAUAAwACAAIAAwAFAAUABAAEAAYABgAGAAcABgAFAAMAAAAAAAEAAQACAAAA///9//3/
/f/9//3//P/5//n/+v/7//n/+v/6//j/+//8//7////8//z/+//6//n/+//+//7//P/8
//j/9v/1//P/9v/7/wUAEAAaACcAOABLAFoAaQB7AI8AngCoAK0ArwCtAKYAmQCLAHcA
WQA+ACEABgD6//j/9f/u//D/8v/w//P/+P/7//n/+v/6//j/+v/6//r/+v/7//3//v/+
//3//P/7//r/+//7//z//f/8//v/+//7//v/+v/6//r/+v/6//z//P/6//n/+f/4//v/
/P/+/////v/9//z/+//9//v/+//8//v/+//7//v/+//9//3//P/8//v//P/9//3//f/8
//z//P/8//3//f/8//v/+//8//r/+//7//r/+v/7//z//v/+///////+//7//v/+//3/
/f/9//3//v/8//z//f/9/////////////f/9//7//v8AAAEAAQABAAEAAQACAAMAAgAC
AAIAAAABAAIABgAHAAUABQAGAAgACAAHAAcACQAJAAoACgAKAAoACgAJAAgACgAMAA4A
EAAPABAADwAOAA4ADgAOAA4AEAAQABAAEQAQABAAEAAOABAAEAAOAA0ADAALAAsADAAK
AAkACAAFAAYACAAJAAgABQAFAAQAAgAEAAQABQAHAAYABAADAAIAAgACAAIAAQACAAIA
AwAFAAUAAwACAAAAAgAAAAEAAwABAAEAAgACAAIAAgD/////AQABAAIAAwABAAAA/v8A
AAIAAgABAAAA/v/+//7//v/+//7//v/8//7//v/////////+//z/+//+//7//v/+//7/
/v/+//7//v/+//7/////////AAAAAP///v/8//v//P////7//f///////////wAAAAAB
AAEAAQD/////AQABAAAA/f/8//3//v///wAAAAAAAAIAAgABAAEAAQD//wEAAQACAAIA
AQABAAEAAQABAAEA//////////8AAAAA///+//7/AAAAAAAAAQADAAIAAQD///7/AAAA
AP///////////v/+//7//v8AAP7/AAABAAEAAgABAP///v/9////AQADAAEAAAD+//7/
/v/+//7//v/+//7///8AAAEAAgABAAAA///+/wAAAAAAAAAA///+//3//P/9//7///8A
AP7//v/+//7//v/+//7//v8AAAAAAAAAAP///v/9//z//v/+//7//v/+//7//v/+//z/
/P/8//z//f/+////AAD///7//f/8//3//v///wAAAAAAAAAAAAD+//z//v/+////////
/wAA/v/8//7///8BAAMAAwADAAMAAwADAAMAAgACAAEA//8AAAEAAgADAAIAAgADAAMA
AAAAAAEAAQABAAAAAAACAAQABAAFAAUAAwACAAAA//////7//v/+/////f/9//3//f/9
//z/+f/3//j/+f/5//z//P/6//r/+v/7//v/+//8//z//P/7//v//P/4//j/+P/6//j/
9//5//r///8FAA4AGgAjADQASQBcAGsAeQCHAJIAmgCfAJ8AmwCUAIsAfQBjAEMAKgAP
APb/6v/s//H/8v/y//T/9P/x//T/9//5//r//P/+//z//P/8//z/+v/7//v/+v/6//r/
+v/6//z/+//7//v/+v/5//n/+f/8//z//f/+//7//v8AAAAA/f/7//r/+P/7//z//v//
//z/+//6//n//P/7//z//v/9//3//f/9//3///////7/+//5//n/+f/4//n/+f/6//3/
/v8AAAEA///9//z//P/9////AAAAAP3//f/9//7//v///////v8BAAIAAwADAAEA///9
//z//f/+/wAAAQADAAMAAwADAAIAAQABAAAAAgADAAMAAwACAAEAAQABAAIAAgACAAAA
AAAAAAMAAwAFAAUABgAIAAoACQAJAAsACgAKAAkACAAJAAoACgAKAAwADAAMAAwACwAM
AAsACgALAAwADQAOAA0ADAALAAsADgAOAA4ADAAMAAwACgAJAAYABQAFAAYACAAHAAYA
AwAAAAAA///8//3///8AAAAA/f/8//z//f////7//v/+/wAAAAAAAP///P/6//n/+f/5
//n/+v/6//z/+v/7//3//P/7//v/+v/6//r/9//3//f/9//4//n/+//6//j/+v/6//r/
+f/4//j/+P/4//j/+P/4//j/9v/2//b/9//3//n/+v/6//v/+//6//n/+P/1//T/8//y
//T/9v/4//v/+v/5//n/+P/6//r/+f/5//r//f/8//v//P/7//r/+f/7//z//v////3/
+f/3//f/+f/6//n/+v/4//j/+P/4//b/9v/4//j/+f/5//n/9//2//X/9f/0//b/9//4
//n/+f/5//f/9//5//n/+v/6//v/+v/6//z/+P/2//X/9f/2//f/9//4//n/+v/6//v/
+P/3//X/9P/0//T/9v/0//b/9//3//j/+P/3//f/9//5//X/9f/3//r//P/8//z//P/4
//b/9P/y//T/9P/0//T/9v/2//b/9v/0//T/9P/0//T/9P/0//T/9v/2//b/9v/0//T/
9P/0//f/+P/5//r/+f/4//f/9v/0//T/9P/0//X/9v/3//j/9f/0//P/8v/0//b/+P/6
//j/9v/0//L/9P/0//T/9P/3//j/+f/6//f/9v/z//T/9f/1//b/9//2//b/9P/2//X/
9f/3//f/9//3//f/9//5//v//P/8//v/+f/5//n/+f/4//j/+f/7//r/+v/7//3//f/8
//z//P/6//j/9//5//v//P/8//n/+f/4//j/+P/3//X/9f/2//f/+P/4//T/8//z//P/
8f/y//L/8P/z//T/9v/3//T/9P/z//L/7//v//L/8v/y//L/7v/s/+//8//6/wMABwAK
ABQAJQAyAEEATgBdAGsAdwB+AIIAfwB7AHcAdABvAGEASQAxABQA+f/u/+r/5v/p//D/
8v/w//D/8f/0//X/8//w/+7/9P/1//b/9//4//b/9//3//b/+P/4//j/+P/2//X/9f/1
//P/8//0//X/9v/2//f/+P/4//j/+v/6//n/9//2//T/9f/2//j/+f/4//f/9v/1//j/
9//4//r/+v/5//j/9//3//n/+f/4//r/+f/6//v/+f/5//j/+P/6//r/+//7//v/+//8
//7//v///////v/7//n/9//2//j/+f/5//j/+//8//3//f/7//n/9//2//j/+P/5//n/
+v/7//z//f/8//v/+//6//z//f/9//3//f/9//7///8AAAAAAAD+//7//v8BAAEAAQAB
AAIABAAEAAMAAwAFAAMABAAEAAQABwAIAAgACAAIAAgACAAIAAYACAAIAAgACgAKAAoA
CgAKAAoACgALAAwADAAMAAoACAAIAAYABQAEAAMAAwAEAAQAAwACAP///f/+//7//P/+
///////+//v/+v/6//v/+//6//r/+v/8//z//P/7//v/+v/6//v//f/9//7//v////z/
/P/9//v/+//8//z//P/8//n/+f/3//f/+P/5//r/+v/5//z//v/+//3//P/6//j/9v/0
//f/+P/5//j/+P/4//n/+f/5//j/9v/1//j/+P/4//j/9f/0//P/8v/0//T/9P/1//f/
9//4//j/9v/2//X/9f/1//f/9f/z//P/8//z//P/9f/2//j/+f/3//X/9f/3//j/+P/2
//b/9//4//n/+v/4//b/9v/0//f/+f/7//v/+f/5//r/+v/2//X/9P/z//b/9//2//f/
9v/1//X/9P/0//T/9f/4//T/9P/1//f/9//3//b/9v/3//j/+P/5//j/9//1//T/9v/2
//j/9v/0//X/9f/2//b/9f/1//X/+//7//v/9f/y//T/9P/0//T/9v/2//b/9v/2//b/
9v/2//T/9P/0//T/9v/2//b/9v/2//b/9v/2//b/9v/2//b/9v/2//b/9v/4//j/+P/4
//X/9P/z//L/8//0//X/9v/2//b/9v/2//T/9P/0//T/9v/2//b/9v/2//b/9v/2//j/
+P/4//j/+P/4//j/+P/3//b/9f/0//X/9P/3//j/9//3//f/+P/5//j/+//9//z//f/8
//v/+v/5//j/9//7//z//P/7//f/9//3//f/+P/4//n/+f/6//r/+//7//n/+P/4//r/
/P/8//3//f/9//z/+v/5//n/+P/4//j/9f/z//P/8//1//X/9P/x//P/9P/1//X/9v/2
//T/9P/x//H/8P/v//P/9P/1//X/9f/y//D/8v/2//T/8v/v/+//9v/7////BgASAB0A
KAA3AEgAVQBfAGcAbgBwAHEAdQB5AHYAbwBlAE0AMwAaAAEA8P/s/+7/6//o/+b/5v/q
/+v/7P/x//X/9P/0//b/9P/0//T/9P/0//X/9f/0//X/9v/3//j/9f/z//L/8f/0//X/
9//5//n/+P/4//j/9//2//f/9v/5//n/+v/6//b/9P/z//H/8//1//f/+f/3//X/9f/2
//f/9//3//f/9//5//n/+P/3//X/9f/1//b/9//3//j/+v/6//v/+//3//X/9P/0//X/
9//4//j/9f/1//X/9v/4//n/+f/4//j/+P/4//f/9//3//f/+P/5//r//P/9//z/+//6
//n/+f/5//r/+v/6//v/+//7//n/+f/6//v//f/+/////v/8//z///////3//f/+/wAA
AgABAAEAAwAFAAYABgAGAAkACgAKAAoABwAGAAUABAAFAAgACQAKAAgACAAIAAgACAAI
AAgACQAKAAoACgAIAAYABgAEAAMABAADAAMABAAEAAMAAgD/////AAAAAP7/AAABAAEA
AAD9//z//P/9//3//P/8//z//v/+//7//f/8//r/+f/5//3//f/+//7//f/6//r/+//5
//n/+v/6//z//P/5//n/+f/5//r/+//9//z/+v/8//r/+v/5//j/+P/4//j/+P/6//r/
+v/4//j/+P/5//n/+v/6//n/+f/5//j/9//2//f/+P/5//r/9//2//X/9f/3//f/+P/4
//j/+P/3//f/9f/3//X/8//3//f/9//3//j/+P/5//n/+P/1//T/9f/5//r/+f/6//f/
9v/1//T/9f/2//n/+v/5//n/+f/3//f/9//4//j/+P/5//r/+//5//n/9//3//v/+//8
//z/+f/4//j/+v/4//j/+f/7//3//f/8//z/+v/6//n/+f/7//v/+v/6//n/+P/5//b/
9P/1//X/9v/5//n/+v/7//n/+f/7//v/+P/5//r/+//8//v/+v/5//j/9v/2//b/9v/5
//r/+//8//v/+v/5//j/+v/6//r/+v/6//r/+v/6//z//P/6//z//P/7//v/+//7//r/
9//4//r/+//+/////f/9//3//f/9////AAAAAP///f/9//3//f/8//z//f/7//r/+v/7
//n/+f/4//j/+v/6//r/+//9//3//P/6//f/9//2//b/9P/z//H/8f/z//P/8//y/+3/
7f/u/+//8f/y//L/8P/u/+7/7//v//H/8v/y//L/8//x//D/7P/s/+7/8P/w//H/8f/y
//X/+/8CAAoAEwAiADUARgBRAGEAcQB8AIQAgwCBAH8AgAB/AHsAZwBJACwAEQD2/+r/
6v/t/+z/7P/s/+r/6f/q/+3/8//4//b/9P/y//L/8v/y//L/8//z//L/8//0//X/9v/z
//H/8P/v//L/8//1//f/9v/0//P/8v/y//L/9P/0//T/8//z//L/9P/0//X/9f/z//P/
8//z//P/8f/x//L/8f/x//H/8f/0//f/+P/4//T/8f/w/+//8v/z//P/9P/0//T/9f/1
//L/8f/x//L/8//1//b/9v/z//P/8//0//X/9//4//j/9f/0//P/8f/x//H/8f/y//T/
9P/1//X/8//z//P/8//z//P/9P/0//L/8//z//P/8//z//T/9f/2//b/9v/0//b/9v/5
//n/+f/5//r//P/6//n/+f/7//n/+v/6//r//P/+////AAAAAAAAAAAAAP7/AAAAAAAA
AAAAAAAAAAACAAIAAgADAAIAAgACAAAAAAAAAP7//f/8//v/+//8//z/+//6//f/9//4
//j/9v/3//n/+v/6//n/+P/4//n/+//6//r/+v/4//j/+P/3//f/9v/2//f/+//7//z/
/P/6//b/9f/1//f/9//4//j/+f/6//j/+f/2//X/9f/1//X/9P/y//T/9P/0//P/8v/0
//T/9P/0//b/9v/2//T/8//y//L/8f/0//T/8//z//T/9P/0//T/8P/w//D/8P/y//L/
8v/z//P/8//0//T/9v/2//X/9f/0//X/8v/v//H/8f/x//H/9P/0//X/9f/1//P/8//1
//j/+P/2//b/9P/0//T/9P/2//b/+P/4//n/+f/5//f/9f/1//b/9v/3//f/9//3//f/
9//1//X/9f/1//b/9v/3//b/9v/4//T/9P/1//f/+v/7//v//P/5//j/9v/1//b/9//3
//j/9//2//f/9P/1//f/+P/6//j/9//3//f/9//3//X/9f/4//r/+v/6//r/9//2//X/
9P/2//b/9v/2//f/+P/5//r/9//2//X/9P/1//b/9//4//j/+P/4//j/+P/4//j/+P/4
//j/+P/4//f/9v/1//T/9f/2//f/+P/2//b/9v/2//j/+P/4//j/+P/4//j/+P/2//b/
9v/2//f/+P/5//r/+v/6//r/+v/4//j/+P/4//r/+v/6//r/+v/6//r/+v/8//z//P/8
//n/+P/3//b/9P/0//T/9P/2//j/+v/8//r/+P/2//T/9v/4//r//P/6//j/9v/0//b/
9v/2//b/9//4//n/+v/5//j/9//2//b/9v/2//b/+P/4//j/+P/3//b/9f/0//X/9v/3
//j/9v/2//b/9v/4//j/+P/4//j/+P/4//j/+P/4//j/+P/6//r/+P/6//j/9//3//f/
+v/6//j/+v/7//v//f/9//z/+//6//n/+v/9////AAD9//v/+//7//v/+v/6//v/+//6
//r/+//7//v/+v/6//z//P/8//3//f/9//z/+v/5//n/+P/4//j/9//1//X/9//3//f/
9v/x//H/8v/z//H/8v/y//D/8v/y//P/8//x//L/8v/y//H/8//0//T/9P/2//T/9P/3
//f/8v/x//n/BgASAB0ALAA9AEwAVwBpAH0AigCSAJcAmwCdAJYAiwB/AGMAQwAsABcA
AAD0//D/7//s/+r/6P/o/+n/7v/z//X/9v/2//b/9f/0//P/8v/0//X/9f/0//P/8v/x
//D/8v/x//H/8f/y//P/9f/3//T/8v/x//D/8P/w//L/8v/0//P/8//y//L/8v/z//P/
8//z//P/8//z//H/8f/y//T/9f/2//f/9f/1//P/8P/v/+3/7f/t//D/8f/x//L/8v/y
//P/8//0//P/8//0//P/8//y//D/8P/x//L/9P/z//P/8v/w/+7/7v/u/+3/8P/x//L/
9P/x//D/8P/v/+//7//v/+//8P/x//P/9P/x//H/8P/v//H/8//2//n/9//2//X/8v/y
//L/9f/1//j/+f/7//7/+v/3//X/9f/3//j/+P/4//f/+P/4//j/+v/6//r/+v/8//7/
/v/+//z//P/8//z//f/+////AQD///7//f/6//3//v/9//3//////wAAAgD///3/+//3
//j/+v/7//r/9//3//b/9P/2//b/9//5//j/9v/1//T/9P/0//T/8//0//T/9f/3//f/
9f/0//L/9P/y//P/9f/4//n/+//8//j/9v/x/+//8P/x//P/9f/z//L/8P/y//P/9P/0
//T/8//y//H/8P/w//D/8P/u/+//8P/y//P/8//y//D/7//w//D/8P/w/+7/7v/u/+7/
7v/u/+7/7//v/+//8P/w//D/8P/v/+//7//x/+//7f/x//H/8f/x//H/8P/w/+//8f/x
//P/9//2//T/8P/u/+//8P/x//L/8//0//f/+P/1//P/8f/t/+7/7//x//L/8//z//P/
8//x//H/7//v//P/8//0//T/8f/w//D/8v/z//T/9v/5//f/9f/y//D/8f/y//L/8//z
//P/8v/y//D/8P/y//D/8P/x//H/8v/v/+3/7P/r/+//8f/x//P/+P/1//T/8//y//D/
8P/w//D/8f/y//P/9P/y//L/8v/y//L/8v/y//L/8v/y//L/8v/x//D/7//u/+//8P/x
//L/8P/w//D/8P/w//D/8P/w//D/8P/w//D/8P/w//D/8P/w//D/8P/w//D/8P/w//D/
8f/y//P/9P/z//L/8f/w//L/8v/y//L/8v/y//L/8v/w//D/8P/w/+7/7v/u/+7/8P/w
//D/8P/w//D/8P/w/+7/7v/u/+7/7v/u/+7/7v/u/+7/7v/u/+7/7v/u/+7/7v/u/+7/
7v/v//D/8f/y//D/8P/w//D/8v/y//L/8v/v/+7/7f/s/+7/7v/u/+7/7//w//H/8v/v
/+7/7f/s/+7/7v/u/+7/8P/w//D/8P/w//D/8P/w//H/8v/z//T/8v/y//L/8v/0//T/
9P/0//T/9P/0//T/8f/w/+//7v/w//D/8P/w//L/8v/y//L/8v/y//L/8v/y//L/8v/y
//D/8P/w//D/7f/s/+v/6v/p/+j/5//m/+f/6P/p/+r/6v/q/+r/6v/p/+j/5//m/+f/
6P/p/w==
         </WaveFormData>
      </LeadData>
      <LeadData>
         <LeadByteCountTotal>10000</LeadByteCountTotal>
         <LeadTimeOffset>0</LeadTimeOffset>
         <LeadSampleCountTotal>5000</LeadSampleCountTotal>
         <LeadAmplitudeUnitsPerBit>4.88</LeadAmplitudeUnitsPerBit>
         <LeadAmplitudeUnits>��V</LeadAmplitudeUnits>
         <LeadHighLimit>2147483647</LeadHighLimit>
         <LeadLowLimit>268435456</LeadLowLimit>
         <LeadID>II</LeadID>
         <LeadOffsetFirstSample>0</LeadOffsetFirstSample>
         <FirstSampleBaseline>0</FirstSampleBaseline>
         <LeadSampleSize>2</LeadSampleSize>
         <LeadOff>FALSE</LeadOff>
         <BaselineSway>FALSE</BaselineSway>
         <ExcessiveACNoise>FALSE</ExcessiveACNoise>
         <MuscleNoise>FALSE</MuscleNoise>
         <LeadDataCRC32>734809878</LeadDataCRC32>
         <WaveFormData>
9P/0//T/9P/1//b/9//4//b/9v/2//b/+f/6//v//P/8//z//P/8//3//v///wAABAAG
AAcABwADAAIAAQABAAIABAAHAAkACgAJAAgABwALAAsADAAPABQAEgARABAADgALAAkA
BgAHAAgACAAIAAYABAACAP7//f/7//r/+v/7//r/+v/6//n/9//0//T/9v/1//X/9P/y
//L/8v/w/+7/7f/t/+z/7//x//L/9P/y//L/8f/w//D/8v/y//P/8v/y//D/7//s/+z/
6//v//X/+f8AAAkADgAVAB0AJwAyAEAAVABmAHsAkgCpALsA0gDqAOoAxQCLAE8AFgDs
/9z/0v/K/8X/yP/K/9H/2P/f/+X/6P/r/+7/8//3//r/+v/4//T/8v/v/+//7v/u/+7/
7v/u/+7/6//r/+v/6//t/+3/7P/s/+//7//v/+//7v/u/+3/6//t/+7/8P/x/+7/7f/r
/+r/7P/t/+3/7f/v/+//7//v/+z/7P/s/+z/7v/u/+7/7//w/+//6//q/+r/6v/r/+z/
7//w//D/8P/w/+//7P/r/+7/7f/u/+//7f/s/+v/6P/p/+r/6//t/+//7//w//D/8P/v
/+z/6v/s/+z/7P/s/+v/7P/t/+3/6//q/+r/6v/r/+3/8P/x/+7/7f/t/+7/7//x//P/
9P/0//X/9f/1//P/8//z//P/9f/2//n//P/7//r/+f/4//r/+//9//7//P/9//7//v/+
/////////wMABQAFAAUABAAFAAUABQAJAAsADQAOAAwADAAMAAsADQAMAAkACAALAA0A
EAARAAsABwAEAAEAAgADAAQABAACAAEAAAD8//3//P/9//7//////wAAAgAAAP3/+P/2
//n/+f/5//n/+f/8//n/9//3//f/9f/1//f/+P/5//r/9//1//P/8v/1//b/+P/5//f/
9v/2//b/9P/0//T/8//z//T/9P/0//L/8v/y//L/8//3//j/+f/2//f/8//y//P/9P/1
//f/9//3//n/+f/3//b/9f/0//b/+P/5//z/+v/7//v/+f/5//n/+v/7//v//P/8//3/
/f/8//v/+v/8//r/+v/7//3//f/8//v//f/8//z//P///wEAAgACAP///P/6//j/+f/6
//z/AAD+//3/+//6//v/+//8//3//v/+//7//v/7//v/+//7//z//f/+///////+//7/
/f/6//n/+f/5//r/+//8//z/+//6//j/9//6//z//f/+//v/+//9//3/+P/5//n//P8A
AP7//v/+//7//f/8//v/+v/8//z//P/8//r/+v/6//r/+v/6//r/+v/8//z//P/8//v/
+v/5//j/+f/6//v//P/8//z//P/8//7//v/+//7//f/8//v/+v/4//j/+P/4//r/+v/6
//r/+v/6//r/+v/6//r/+v/6//r/+v/6//r/+P/4//j/+P/7//z//f/+//v/+v/5//j/
+v/6//r/+v/6//r/+v/6//j/+P/4//j/+//8//3//v8AAAAAAAAAAAAAAAAAAAIABAAF
AAUABAACAAIAAwADAAUACAAKAA0ADAALAAoACwANAA4AEQAUABQAEwASABEADQAMAAoA
CgALAAsACwALAAgABwAEAAMAAQAAAAAA//8AAAAAAAD///z/+P/3//b/9v/3//f/+P/1
//T/8f/w//L/8//z//T/8//z//T/9P/y//H/8P/w//T/9P/1//b/9f/y//D/7v/w//P/
8//z//n/BAANABQAGQAbACMAMABEAFoAbAB3AIgAoQC7ANIA7AD6AOcAswB1ADYAAADo
/+D/2P/R/87/0P/V/9r/4f/n/+r/7f/w//P/9f/6//z//P/6//T/8f/x//D/8P/x//L/
8//0//P/8//z//P/8//z//L/8v/1//X/9f/1//T/9P/z//H/8f/y//T/9f/z//P/8v/y
//D/8f/x//H/8//z//P/8//x//D/7//u/+//8P/x//P/9f/1//L/8v/w/+7/7f/s//D/
8v/z//T/8v/x/+7/7f/w/+//8P/x//H/8P/v/+z/6v/q/+r/6//s/+3/7//w//D/7//s
/+r/7f/u/+//8P/u/+7/7v/t/+3/7P/s/+z/7//x//T/9f/y/+//7f/s/+//8f/z//T/
9v/3//f/9//1//X/9f/1//T/9P/2//j/+f/4//f/9v/4//v///8CAAAAAQACAAIAAAAB
AAEAAQAEAAcACAAJAAkACQAIAAcACQALAA0ADgAPABAAEQARAA4ADAAIAAYACQALAA4A
DwAKAAcABQADAAQABQAGAAYABQAFAAUAAgAAAP7//v/+/wAA/////wAA/v/9//r/+v/9
//3//f/9//3/AAD9//v/+f/5//f/9//6//r/+v/6//n/9//1//T/9f/2//j/+f/5//j/
+P/4//f/9v/1//P/9v/4//n/+v/4//b/9P/y//H/9f/2//f/9f/3//T/9P/0//T/9P/1
//b/9//6//v/+f/4//f/9v/5//r/+v/8//r/+//7//n/9v/1//X/9f/2//j/+f/7//v/
+v/5//j/+v/4//j/+f/7//v/+v/5//v/+v/6//r/+//9//7//v/8//r/+f/4//r/+v/7
//7//v/9//v/+v/6//n/+f/5//z//P/8//z/+f/5//n/+f/6//v//P/9//z//P/9//3/
/P/7//v/+//8//3//v/+//z//P/7//v//f/+//7//v/7//v//f/9//j/9//5//z//v/+
//7//v/+//z/+v/4//b/+P/6//z//v/9//z/+//6//r/+v/6//r//P/8//z//P/7//r/
+f/4//n/+v/7//z/+//6//n/+P/6//r/+v/6//r/+v/6//r/+P/4//j/+P/6//z//v8A
AAIAAgACAAIAAAACAAQABQAHAAYABgAGAAcABwAIAAoADQAPAA8ADwANAA8ADwAQABMA
FgAUABMAFAATABEAEAAMAAwADAALAAwACwAKAAkABgAFAAMAAgABAP///f/8//3//f/8
//r/+f/4//b/9f/2//b/9v/2//b/9v/1//X/8//y//L/8f/0//T/9P/z//D/8P/y//L/
9v/4//n/+P/1//L/8P/x/+//8f/5/wQACwAUABsAIwArADIARABaAGoAfwCWAK0AwwDc
AO4A5AC5AIEASQAUAPD/4v/Y/8z/x//G/8r/0f/a/+P/6//y//X/9P/x//H/+P/6//b/
9v/2//P/8//y//L/8P/w//D/8P/w//H/8v/z//L/8f/v/+7/7//v/+//7//x//L/8v/x
/+//7v/u/+3/7v/v/+//8P/u/+//7//v//H/8f/x//H/7v/u/+7/7v/u/+7/7v/v//P/
8//w//D/7//u/+7/7v/v//D/8P/w//H/8f/v/+//7//t/+3/7f/v//D/8f/w/+//7v/t
/+3/7v/v//H/8v/x//H/7//u/+z/7P/s/+z/8P/y//T/9f/z//D/7v/s/+//8f/0//X/
9P/z//P/9P/y//P/9P/0//j/+f/5//n/+P/3//b/9f/3//j/+//+/wAAAAAAAAAA////
/wAAAAABAAMABQAGAAgACQAJAAkACQALAAsACwAMAA0ADQANAAwADQAOAA4AEQASABMA
EwASABAADAAKAAsADQAQABEADgALAAkABwAGAAUABAACAAQABQAGAAQAAwAAAP///v/+
//3//f/+//7//f/6//r/+f/5//n/+f/8/wAA/v/9//z/+//4//f/+P/4//j/+P/6//n/
+P/4//b/9v/3//f/+v/6//v//P/5//j/9//1//f/+P/4//j/+v/6//r/+v/3//n/+P/3
//n/+//4//j/+P/4//j/+f/7//v//f/9//z//P/8//z//P/8//v//P/+///////9//r/
+f/5//n/+v/8//3////+//7//v/+//z/+v/6//v/AAABAAEAAQD+//z/+//6//3///8A
AAAAAQAAAAAAAAD+//z/+//8/wAAAQABAAIA///9//z/+//+//7//v/+////////////
/f/9//3//f8AAAAAAQABAP///f/8//v//f/9//3//P/+//7//f/9//v//P/8//z//f/9
///////6//n/+f/2//j/+//8//3//v/8//z//P/8//z//P/8//z//v/+//7//v/8//z/
/P/8//z//P/8//z/+v/6//r/+v/8//z//P/8//7//v/+//7//f/8//v/+v/6//r/+v/6
//z//P/8//z//P/8//z//P/+//7//v/+//7//v/+//7/AQACAAMABAAEAAYACAAJAAcA
BgAGAAYABwAHAAgACgAKAAsACgAJAAsADwARABQAFQAYABYAFQAWABUAEwASABAAEAAQ
AA8ADQALAAkABwAHAAcABgAGAAUAAwABAAAAAAD///3/+v/8//z/+//7//n/+P/3//b/
9v/4//n/+//5//j/+P/3//b/9v/2//X/9f/2//n/+v/4//j/9//0//P/9P/2//f/9//5
//v/AgAJABAAGwAlAC0AOgBIAFgAagB5AIwApQC9ANYA7gD0ANMAmQBfACYA9v/g/9z/
2P/V/87/zP/R/9j/3f/l//D/9f/2//3/AQAAAPz//P/6//b/9f/1//T/9P/2//b/9v/2
//T/8//y//H/9P/1//X/9v/1//X/9f/1//P/9P/0//P/8v/y//P/8//y//H/7//u//L/
9f/3//n/9v/1//T/8//y//L/8v/y//L/8v/y//P/8//z//D/8P/y//L/8//0//T/9P/z
//L/9P/1//T/9f/2//P/8v/x//D/8P/w/+7/8f/y//P/9f/0//P/8//y//X/9f/z//L/
8v/y//L/8v/x//L/8//z//T/9P/1//b/9f/1//b/9f/2//X/9f/2//b/9//4//j/+P/5
//n/+f/6//v//P/9//v/+v/7//z///8AAAEAAgAEAAUABwAIAAUABQAFAAQABwAJAAoA
CwAMAA0ADAALAA4ADwAPAA8AEgATABQAFAAUABQAFAATABQAFAASABIADwAPABAADwAN
AAsACgAJAAkACQAJAAgABwAHAAcABAAFAAQABQAGAAUAAwACAAIAAgABAP7//v//////
////////AgD///3//v////7///////7//f/8//z/+//6//r//P/8//3//f/7//r/+v/6
//v//P/9//3/+v/6//n/+P/6//r/+v/6//r//f/9//3/+v/7//f/9v/4//r//P////z/
+//8//v/+v/6//r/+v/9//7//v8AAP3//f/8//n/+//9/wAAAwABAAAA/v/9/wAAAAAA
AAAAAQAAAAEAAwADAAEA/v/7//3//v8AAAIAAAABAAEAAAABAAAAAAAAAP///v/+/wAA
//////7//v//////AAABAAEAAAD///7//f/9//3//f/9//3//f/9//z//P/9//3//v//
/wEAAwAAAP///v/8//z//P/7//v//f/+//7//v/6//n/+v/5//z///8DAAAA/P/7//r/
+f/4//r//P/+/wAA/v/+//7//v/9//z/+//6//3//v///wAA/f/8//v/+v/8//z//P/8
//r/+v/6//r/+v/6//r/+v/8//z//P/8//r/+v/6//r/+//8//3//v/9//z/+//6//n/
+P/3//b/+P/6//z//v/9//z/+//6//v//P/9//7/AAACAAQABgAFAAYABgAFAAUABgAH
AAkACAAIAAkACQAOAA8AEAARABIAEQARABMAFQASABAADgARABEAEgASABAADgALAAgA
CQAIAAcABAAEAAMAAwAEAAAA/v/9//z//f/7//j/+P/2//X/9f/0//T/9P/0//L/9P/z
//P/8v/w//H/8f/y//P/9P/0//T/8//0//P/8//y//L/8P/v//r/+P/1//H/8f/1//7/
BwASAB0AIwAnADAAPABMAF4AcQCIAKMAvQDWAO4A7ADHAIsAUQAYAPL/5P/c/9T/z//I
/8T/y//W/+H/6f/w//P/9v/3//v//P/4//T/9P/0//P/8//y//L/8v/y//L/8v/v/+//
7//v/+3/7f/s/+z/7f/t/+3/7f/w//L/8//z/+//7v/u/+3/7v/v/+//8P/u/+//7//v
/+//7//v/+//7//w//H/8v/x//D/7//v//H/8f/u/+7/7f/s/+z/7P/s/+z/6//q/+3/
7//v//H/8f/t/+v/6f/s/+7/8P/w/+7/7v/u/+//7P/r/+v/6v/v//H/8f/y//H/8P/v
/+7/7//w//H/8f/v/+7/7v/u/+7/7//x//H/8f/x//L/9P/0//X/9v/2//j/+f/5//n/
9//3//f/9//2//b/+P/6////AAABAAIAAAABAAMABAAEAAUABgAGAAgACQAJAAkACAAJ
AAgABwALAA0ADgAPAA8ADwAPAA4ADwAQABEAEQATABIADwAOAAwADQAPAA8ADQALAAoA
CQAGAAUABAACAAIAAwAEAAIAAQD+//3//P/6//n/+f/6//v/+//5//r/+f/5//n/+f/5
//z/+f/3//X/9f/z//P/9P/0//T/9P/1//X/9f/2//P/8v/y//H/8v/y//P/9P/0//T/
9P/z//P/9P/0//T/9v/2//b/9v/z//X/9P/z//b/+f/3//j/9//2//X/9f/1//X/9//3
//f/+P/5//r/+f/6//r//P/+///////9//r/+f/5//n/+//8//z//f8AAAAAAAAAAP//
/P/7//v///////7//f/9//z//P/8//z//f/9//z//f/8//z//P/5//j/+P/6//3//f/8
//z//P/7//v/+//6//r/+v/6//r/+//8//3/+//5//f/9f/5//r//P/9//z/+//7//v/
+//7//v/+v/4//j/9//3//f/+P/4//j/+f/5//v/+//6//n/9//0//b/+P/4//j/+P/5
//r/+//8//n/+P/3//b/+P/4//j/+P/4//j/+P/4//j/+P/4//j/+v/6//r/+v/4//j/
+P/4//j/+P/4//j/+P/4//j/+P/2//b/9v/2//j/+P/4//j/9//2//X/9P/2//j/+v/8
//v/+v/5//j/+f/6//v//P/+//7//v/+/wAAAgAEAAUABwAGAAYABgAHAAcACAAKAAoA
CwAKAAkACQALAAsADAAOABAADQALAAwADQANAA4ACwAKAAkABwAGAAUABAADAAIAAQD/
//7//f/7//n/+P/6//v/+//6//n/+P/2//X/8v/y//L/8v/y//T/9f/3//T/8v/x/+//
8//0//X/9f/z//L/8//y//P/9P/0//L/9f/0/+7/6//t//H/+f8GABEAFgAdACcALwA2
AEQAWABsAIkAqAC/ANcA8AD8AOgArwBpAC8ABADs/+L/3P/U/83/zP/S/9f/3v/l/+n/
7v/1//b/9//7//7/+v/2//T/9P/1//X/9P/0//H/8P/v/+7/8P/x//L/8//z//P/8v/y
//H/8f/x//H/8v/0//X/9f/z//L/8v/x//H/8f/w//D/8v/z//P/8//z//P/8//z//T/
9P/0//T/8//y//H/8f/1//X/8v/y//H/8P/w//D/7//w//D/8P/y//P/8v/z//T/8f/w
/+//8//0//X/9P/0//T/9P/1//L/8f/x//D/8v/z//L/8v/w//D/8P/w//L/9P/2//f/
9f/0//T/9P/y//P/9f/1//X/9f/2//j/9f/1//X/9P/5//v//P/9//3//f/9//3//f/8
//3//v8DAAQABQAGAAUABQAGAAYACQALAA0ADgANAA0ADAALAAsADQANAA0AEAATABUA
FwAWABUAFAASABUAFgAXABcAGQAYABUAFAASABEAEQAPAA0ACwAKAAkACAAHAAYABAAE
AAUABgAEAAEA/v/9//z//P/7//v//P///////f/+//7//f/8//v//f8AAP3/+//7//v/
+f/5//j/+P/4//j/+//7//v//P/5//j/+P/3//X/9P/0//T/9//4//n/+f/4//j/9//2
//f/+P/5//r/9//5//j/9//4//v/+f/6//z//P/8//3/+v/5//r/+f/6//z//v8AAP7/
/v/9//7/AAABAAEA//8AAP////////7//v/9//3/AAAAAAAAAAAAAP7//v///wEAAQAA
AP//AQAAAAAAAAD+///////+////AAACAAQAAgAAAP//AAADAAMAAgACAAQAAwADAAMA
AQAAAP///v8AAAEAAgADAAIAAQAAAP///v/+////////////AAABAP////////7///8A
AAAAAQAAAAAA///+//3//f//////AAABAP///v/6//v//P/9//7/AAAAAAAAAAD///7/
/f/8//7/AAACAAQAAgAAAP7//P/+//7//v/+////AAABAAIAAQAAAP///v8AAAAAAAAA
AP///v/9//z//f/+////AAACAAIAAgACAAAA/v/8//r//f/+////AAAAAAAAAAAAAAEA
AgADAAQABgAIAAoADAAJAAgABwAGAAoADAANAA0ADgAOAA4ADwANAA4AEAARABUAFQAV
ABUAFQAVABYAGQAaABgAFwAWABMAEQAQAA4AEAAQAA8ADgAOAA4ADgAMAAgABQADAAIA
AwACAAIAAgD///3/+v/6//v/+//8//z//v/+//7//P/5//f/9v/0//X/9//4//r/+P/4
//f/9v/4//r/+v/7//r/+v/4//f/+v/4//f/9//7/wEADAAVAB4AIwAhACUANgBKAFwA
bAB9AJQArwDFAN4A9gD6ANcAmQBfACwABADw/+T/3P/T/9D/1P/d/+T/6//x//T/9//6
//v//f8CAAIA/P/4//z//f/9//z//P/5//j/9//2//b/9//4//n/+f/5//j/+P/5//n/
+f/5//v//P/8//v/+f/4//j/9//4//n/+f/6//f/9//2//X/9v/3//j/+f/6//r/+v/6
//f/9v/1//X/+P/5//f/+P/3//b/9v/2//f/+P/4//j/+f/5//f/9//3//X/9f/1//f/
+P/5//j/9f/0//P/8//1//f/+v/8//v/+//5//j/9//2//X/9P/4//r//P/9//r/+P/3
//b/9v/3//n/+f/6//n/+f/6//r/+//8//z/AAABAAEAAQD//////////wIAAgAEAAYA
CgAKAAoACgAJAAkACgAKAA0ADwARABIAEQARABAADwATABUAFQAVABQAFQAVABUAFgAX
ABgAGAAZABoAGwAbABsAGgAXABYAFgAXABkAGQAWABMAEQAPAA0ADQANAAwACwALAAsA
CAAGAAQABAAEAAUABQAGAAgABQADAP///v8BAAEAAQABAAMABgADAAEAAAD///z/+//9
//7///8AAAAA///+//7//P/8//3//f/9//z//P/8//r/+v/6//n/+v/8//3//v/9//z/
+//6//r//f/9//3//f////z//P/8//z//P/9//////8BAAEA/v/+//7//v/9//7//v8A
AAIAAwADAAEA///9//z/+//+/wAAAQADAAQABAAEAAQAAwAAAP////8CAAMAAwADAAIA
AAD///7/AQADAAQABAABAAAAAAAAAP///v/+/wAAAgADAAMABAACAAEAAQABAAQABAAE
AAQAAwADAAMAAwACAAEAAAD//wEAAgAEAAUAAwABAAAA//8AAAEAAgACAAQABAADAAMA
AgACAAEAAAAAAAEABAAFAAQAAQABAAAAAAABAAIAAwAEAAMAAgABAAAAAAAAAAAAAAAA
AAAAAAAAAAAAAAAAAAAAAgAEAAYACAAHAAYABQAEAAYACAAKAAsADQAMAAwADAALAAsA
DAAOABEAEwATABMAEgATABIAEgAXABoAGAAXABkAGQAYABgAEwASABEADwAQAA8ADgAN
AAgABwAFAAQAAgABAAAAAAAAAP///f/6//r/+v/5//n/+v/6//r/+v/2//b/9f/1//T/
9P/1//X/9//4//n/+f/2//T/9P/y//b/+P/5//j/9//2//b/8//x//X/+/8EAA8AGAAd
ACEAKwA6AEoAXABsAIEAmgCzAM0A5AD2AP4A5QCrAGsAMgAEAPD/6P/e/9X/1P/W/9n/
5P/r/+//8v/3//j/9f/z//j//P/+//7/+P/2//X/8//y//L/8v/y//L/8f/x//H/8f/x
//H/8P/w//H/8f/x//H/8f/y//L/8f/w//D/8f/x//P/8//y//L/8f/x//D/7//x//H/
8f/x//D/8P/w//D/8P/w//D/8f/1//X/8v/y//D/7v/t/+z/7//w//D/8P/v/+//7f/t
/+//7f/t/+3/7//w//H/8P/u/+7/7v/v/+//7//w//D/8P/v/+z/6v/s/+z/7P/s/+//
8P/x//H/7//u/+7/7v/u/+//8f/x//D/7//v//D/7v/v//D/8P/0//X/9f/1//P/8//z
//P/9v/4//z/AAD///7//f/8//r/+//9//7/AQADAAUABgAEAAUABQAFAAUABwAHAAcA
CAAJAAkACQAIAAkACgAKAAwADgAQABEADwAOAAsACgAIAAkACwALAAgABQADAAEAAQAB
AAEAAAD////////8//z/+v/6//r/+v/5//n/+v/6//n/9v/2//X/9f/1//X/9//6//f/
9f/z//P/8f/x//P/9P/1//b/9P/z//L/8v/y//L/8//z//X/9P/0//T/8//y//H/7//w
//L/8//0//H/8P/v/+7/7f/x//L/8//1//f/9P/0//P/8v/x//H/8//z//X/9f/z//L/
8f/w//H/8v/y//T/9v/3//f/9f/y//H/8f/x//P/9P/0//X/9v/2//b/9v/0//L/8v/z
//f/9//2//X/8//y//L/8v/z//X/9v/2//f/9v/2//b/8//y//L/9P/3//f/9v/2//X/
8//y//H/9f/2//f/+P/2//X/9P/z//P/8//z//P/9f/2//j/+f/3//X/9P/z//T/9f/2
//b/9P/0//P/8//x//L/8v/y//P/8//1//X/8v/x//H/8P/y//T/9P/0//T/8//y//H/
8P/w//D/8P/w//L/8v/y//L/8v/y//L/8v/z//T/9f/2//P/8v/x//D/8v/y//L/8v/0
//T/9P/0//P/8v/x//D/8v/y//L/8v/w//D/8P/w//L/8v/y//L/9P/0//T/9P/z//L/
8f/w//H/8v/z//T/8f/w/+//7v/u/+7/7v/u//H/8v/z//T/8f/w/+//7v/x//L/8//0
//H/8P/v/+7/8P/w//D/8P/y//L/8v/y//H/8P/v/+7/7//w//H/8v/w//D/8P/w/+7/
7v/u/+7/8f/y//P/9P/y//D/7v/s/+//8P/x//L/8v/y//L/8v/y//L/8v/y//D/8P/w
//D/7v/u/+7/7v/x//L/8//0//T/9P/0//T/9//4//n/+v/6//z//v////7//P/7//r/
/v///wEABAAEAAUABAADAAMABQAFAAYACQAMAAoACQAGAAMA///8//z//v8AAAEA///9
//v/+f/4//f/9f/0//b/9f/0//T/8f/v/+z/6P/q/+z/7f/v/+3/7P/r/+r/6P/o/+f/
5//o/+j/6f/p/+j/6P/o/+f/6P/o/+r/6v/r/+z/7P/q/+f/5v/q/+3/7f/r/+3/9P/9
/wQADQAZACMAMgBEAFgAaAB3AIoAnwC5ANIA5gDsAMkAiwBLABAA5v/W/9D/yP/H/8r/
zv/R/9b/2//h/+b/5//o/+v/7f/u/+7/7v/s/+b/5//n/+b/5v/o/+j/6P/o/+X/5f/l
/+X/5//n/+b/5v/n/+f/5//n/+b/5v/l/+P/5f/m/+j/6f/o/+f/5f/k/+T/5f/l/+X/
5f/l/+X/5f/i/+L/4v/i/+P/5P/l/+f/6P/n/+P/4v/i/+L/4//k/+P/5P/k/+T/5f/l
/+P/4//n/+X/5f/l/+X/5P/j/+D/4v/i/+L/4//h/+H/4v/i/+H/4f/f/97/4f/i/+P/
5P/i/+L/4v/h/+L/4v/j/+T/4v/j/+X/5f/i/+H/4f/i/+P/5f/n/+j/6P/n/+X/4//m
/+f/6P/p/+j/6P/q/+z/6//q/+n/6P/r/+3/8P/y//D/7//u/+z/7//x//L/8//3//n/
+f/5//n/+f/4//f/+f/7//3//v/8//z//P/7//3//v/9//7//f/9//7//f/7//n/+P/3
//n/+f/5//j/9f/1//X/8v/z//L/8//0//L/8f/x//L/8P/v/+z/7P/v/+//7//v/+7/
8P/s/+n/6v/r/+r/6//q/+r/6v/q/+j/5//m/+b/5//o/+r/6//q/+j/5//m/+f/6P/p
/+n/5//o/+j/6P/m/+b/5v/m/+b/6f/p/+n/6f/r/+j/6P/q/+r/6v/r/+r/6f/q/+n/
5v/m/+b/5v/o/+r/6//u/+v/6//q/+f/6f/p/+r/6//r/+z/7P/t/+3/7P/r/+r/7f/s
/+3/7//u/+3/6//p/+r/6v/r/+z/6//t/+7/7v/s/+r/6f/o/+r/6v/r/+7/7f/t/+z/
7P/u/+3/7f/t/+z/7P/s/+z/6//r/+v/6//t/+3/7f/t/+v/6v/q/+n/6//r/+z/7f/r
/+v/6//q/+j/6P/n/+f/6f/q/+r/6v/o/+f/6P/n/+z/6f/p/+7/9P/y//D/7v/s/+v/
6v/p/+j/6P/o/+j/6P/m/+b/5v/m/+f/6P/p/+r/6P/o/+j/6P/m/+b/5v/m/+n/6v/r
/+z/6f/o/+f/5v/p/+r/6//s/+n/6P/n/+b/5P/k/+T/5P/l/+b/5//o/+b/5v/m/+b/
6f/q/+v/7P/q/+j/5v/k/+T/5P/k/+T/5//o/+n/6v/n/+b/5f/k/+f/6P/p/+r/6P/o
/+j/6P/n/+b/5f/k/+b/5v/m/+b/5f/k/+P/4v/l/+b/5//o/+X/5P/j/+L/4v/i/+L/
4v/j/+T/5f/m/+X/5P/j/+L/5f/m/+f/6P/l/+T/4//i/+T/5P/k/+T/5v/o/+r/7P/q
/+r/6v/q/+v/7P/t/+7/7v/u/+7/7v/w//D/8P/w//T/9v/4//r/+f/4//f/9v/3//j/
+f/6//n/+P/3//b/9P/0//T/9P/z//L/8f/w/+7/7P/q/+j/5v/m/+b/5v/k/+L/4P/e
/+D/4P/g/+D/3f/c/9v/2v/Y/9j/2P/Y/9n/2v/b/9z/2f/Y/9f/1v/Y/9j/2P/Y/9n/
2v/b/w==
         </WaveFormData>
      </LeadData>
      <LeadData>
         <LeadByteCountTotal>10000</LeadByteCountTotal>
         <LeadTimeOffset>0</LeadTimeOffset>
         <LeadSampleCountTotal>5000</LeadSampleCountTotal>
         <LeadAmplitudeUnitsPerBit>4.88</LeadAmplitudeUnitsPerBit>
         <LeadAmplitudeUnits>��V</LeadAmplitudeUnits>
         <LeadHighLimit>2147483647</LeadHighLimit>
         <LeadLowLimit>268435456</LeadLowLimit>
         <LeadID>V1</LeadID>
         <LeadOffsetFirstSample>0</LeadOffsetFirstSample>
         <FirstSampleBaseline>0</FirstSampleBaseline>
         <LeadSampleSize>2</LeadSampleSize>
         <LeadOff>FALSE</LeadOff>
         <BaselineSway>FALSE</BaselineSway>
         <ExcessiveACNoise>FALSE</ExcessiveACNoise>
         <MuscleNoise>FALSE</MuscleNoise>
         <LeadDataCRC32>3135833767</LeadDataCRC32>
         <WaveFormData>
/v/+//7//v8AAAAAAAAAAP7//v/+//7//v/+//7//v8AAAAAAAAAAAEAAgADAAUACAAI
AAgACgAJAAkACQAKAAwADQANAAsACAAGAAQAAAAAAP7//v/+/////v/+//3//P/6//j/
9//3//j/+f/6//j/+P/4//j/+P/4//j/+P/4//j/+P/4//j/+P/4//j/+v/6//v/+//5
//r/+v/6//r/+//7//z//P/8//z//P/5//n/+f/6//z//P/8//z/+//7//v/+//7//3/
/////wIABwAOABcAIAAqADQAPABAADsAMAAeAAoA8f/U/63/gv9f/0j/Of82/zL/Lv8q
/yL/Jf82/0v/Zv+C/5f/rP++/8f/zv/X/97/5P/n/+3/8//3//v//f/+////AAABAAQA
BQAGAAYABgAHAAcACAAGAAcABwAHAAkACQAJAAkACAAIAAgACAAKAAoACgALAAsADQAN
AAwACwAKAAkACAALAAsACwALAAsADAAMAAwADAAMAAwADAAOAA4ADgAPAA0ADQANAA0A
DQANAA0ADQANAA0ADQANAAsADAAMAAwADgAOAA4ADgAMAAwADAAMAA4ADgAPAA8ADQAN
AA4ADgAPABAAEgATABEAEQARABEAEQARABIAEgAQABEAEQASABIAEgASABIAFAAVABUA
FQAVABUAFQAWABYAFgAWABYAFgAXABcAFgAUABQAFAAUABUAFQAVABUAFQAVABMAEwAU
ABQAEwATABMAEwATABMAEgASABEAEQASABIAEAAQAA8ADwAPAA4ADQANAAwADAAOAAwA
CwAJAAcABwAGAAYACAAHAAcABwADAAIAAgACAAQAAwADAAMAAQABAAEAAQAAAAAAAAAA
AAIAAgACAAEAAQABAAAAAAABAAEAAQABAAEAAQABAAIAAAAAAAAAAAACAAIAAwADAAEA
AQABAAEAAQABAAIAAwAFAAYABwAIAAYABgAGAAYABgAHAAcABwAFAAUABgAGAAcABwAH
AAgACAAIAAgACQAIAAcABgAFAAcABwAHAAcABwAHAAcABgAEAAQABAAEAAYABwAHAAYA
BAAEAAIAAgAEAAQABAAEAAQABAAEAAMAAwADAAIAAgACAAIAAQABAP//////////AQAB
AAAAAAD+//7//v/+//3//f/9//3//////////v/8//z//P/8//7//v/9//3//f/9//3/
/P/+//7///////3//P/8//z/+//7//r/+v/8//3//P/9//z//P/8//v/+//7//z//f/8
//z//P/8//z/+v/6//r/+v/8//z//P/8//r/+v/6//r//P/8//z//P/6//r/+v/6//r/
+v/6//r/+v/6//r/+v/6//r/+v/6//r/+v/6//r/+v/6//r/+v/8//z//P/8//r/+v/6
//r/+v/6//r/+v/6//r/+v/6//r/+v/6//r//P/8//z//P/6//r/+v/6//r/+v/6//r/
+v/6//r/+v/8//z//P/8//r/+v/6//r//P/8//z//P/8//z//P/8//3//v8AAAIABAAE
AAYABwAHAAcACAAIAAsACwAJAAgABgAEAAAAAAD8//z//P/7//z//P/7//v/+f/3//b/
9P/2//b/9v/2//T/9P/0//T/9P/0//T/9P/0//T/9P/0//T/9P/0//T/9P/1//X/9f/2
//b/9v/2//f/9//4//j/+P/4//j/9//3//f/+P/4//j/+P/4//f/9//3//f/9//5//v/
+//+/wMACAARABoAJAAyADwAQgBBADgAKAAWAP//4v+7/4z/Zf9C/yv/Iv8i/yL/Hv8W
/xX/Iv85/1L/cP+J/6D/tP/D/8z/0//Y/97/5f/r//H/9f/3//v//v///wAAAQAEAAUA
BgAGAAYABwAHAAgABgAHAAcABwAJAAkACQAJAAoACgAKAAoACAAIAAgACQAJAAsACwAK
AAwADAAMAAwADQANAA0ADQALAAwADAAMAA0ADgAPABAADgAOAA4ADwARABEAEQARABEA
EQARABEADwAPAA8ADwAPABAAEAAQABIAEgASABIAEgASABIAEgAUABQAFQAVABMAEwAU
ABQAFgAWABcAFwAXABcAFwAXABUAFQAWABYAGAAZABkAGgAaABoAGgAaABoAGwAbABsA
GQAZABkAGgAcABwAHAAcAB0AHwAgACAAHgAeAB4AHgAfAB8AHwAfAB8AHwAdAB0AHgAe
AB0AHQAdAB0AHQAdABoAGgAZABkAHAAcABoAGgAZABkAGQAYABUAFQAUABQAFAASABEA
DwANAA0ADAAMAAoACQAJAAkABwAGAAYABgAGAAUABQAFAAMAAwADAAMAAgACAAIAAgAC
AAIAAgABAAEAAQAAAAAA//////////8BAAEAAQACAAAAAAAAAAAAAAAAAAEAAQABAAEA
AQABAAEAAQACAAMABAAEAAQABAACAAIAAgACAAQABQAFAAUABQAFAAYABgAHAAcABwAI
AAoACgAKAAsACQAJAAkACQALAAsACwALAAsACwALAAoACAAIAAgACAAKAAsACwAKAAoA
CgAIAAgACAAIAAgACAAKAAoACgAJAAgABwAFAAQABgAGAAUABQAFAAUABQAFAAUABQAE
AAQABAAEAAQABAABAAEAAQABAAIAAwAEAAQAAwACAAEAAAAAAAAA/////wEAAQABAAAA
AAAAAAEAAQABAAAAAAAAAP/////+//7/AQABAP/////+//7//v/9//3///8AAP//AAD+
//7//v/+//7//v/+//7//v/+//7//v/+//7//v/+//7//v/+//7//v/+//7//v/8//z/
/P/8//7//v/+//7//v/+//7//v/+//7//v/+//z//P/8//z//P/8//z//P/+//7//v/+
/wAAAAAAAAAAAwAEAAQABAAIAAkACQAJAAgACAAJAAkACQAIAAYABAAAAAAA/v/+//7/
/f/8//z/+//7//r/+f/4//b/9f/0//X/9v/3//j/9v/2//b/9v/2//b/9v/2//b/9v/2
//b/9P/0//T/9f/2//f/+f/6//r/+v/7//v/+//6//n/+P/6//n/+f/5//r/+v/6//r/
+v/5//n/+f/7//n/+f/5//v/AAAFAAwAFQAeACoANAA8AEAAPQAyACIADgD5/97/s/+E
/2H/RP81/zD/LP8o/yT/IP8j/zD/Rf9i/37/lf+s/7z/x//Q/9f/3P/g/+f/6//v//P/
9//7//7///8AAAEAAgADAAQABAAEAAUABQAGAAQABQAFAAUABwAHAAcABwAKAAoACgAK
AAgACAAIAAkACQALAAsACgAKAAoACgAKAAsACwALAAsACwAMAAwADAAMAAwADAAMAAwA
DAAMAA0ADQANAA0ADQANAA0ADQANAA0ADQANAA0ADQAOAA4ADgAQABAAEAAQAA4ADgAO
AA4ADgAOAA8ADwAPAA8AEAAQABAAEAARABEAEQARABEAEQARABEAEgASABIAEwATABQA
FAAUABQAFAASABMAEwATABQAFQAWABgAFgAWABYAFgAWABcAFwAWABYAFgAWABYAFQAV
ABUAFQAXABcAFQAVABQAFAATABMAEQARABEAEQASABIAEQARABAAEAAOAA4ADgAPABAA
EAANAA0ADAAMAAwACgAJAAcABwAHAAYABgAGAAUABQAFAAUABAAEAAQAAgABAAEAAQAB
AAEAAQABAAIAAgACAAIAAAAAAAAA//8BAAEAAAAAAAAA///+//3/////////AAAAAAAA
AAAAAP7//v//////AQABAAEAAQABAAEAAgADAAQABAAEAAQABAAEAAQABAAEAAUABQAF
AAUABQAGAAYABQAFAAUABgAGAAYABgAHAAkACQAJAAkACQAJAAkACQAHAAcABwAGAAgA
CAAIAAgABgAHAAcABgAGAAYABAAEAAQABAAEAAQABAAEAAQAAwADAAMAAgACAAIAAgAB
AAEAAQABAAEAAQD//////v/+////AAABAAIA///////////////////+/wAAAAAAAAAA
/v/+//3//f/////////+//z//P/9//3//f/8//z//P/9//3//P/8//3//f/7//v//v/+
//7//f/9//3//P/7//z//P/8//z//P/8//z//P/8//z//P/8//z//P/8//z//P/8//z/
/P/8//z//P/8//z//P/8//z//P/6//r/+v/6//z//P/8//z/+v/6//r/+v/8//z//P/8
//r/+v/6//r//P/8//z//P/+//7//v/+//z//P/8//z//v/+//7//v8BAAIAAgACAAYA
BwAHAAcACAAIAAkACQAJAAgABgAEAAAAAAD+//7//v/9//z//P/6//n/9//1//f/9v/2
//b/9P/0//T/9P/0//T/9P/0//L/8v/y//L/9P/0//T/9P/2//b/9v/3//b/9f/1//T/
9f/2//j/+f/4//j/+P/4//j/9//3//f/+P/4//j/+P/4//f/9//3//v/+//9//3//f/8
////CAARABgAJAAwADoAQABDADgAKgAWAAEA6v/F/5b/bf9Q/zn/MP8s/yj/Jv8g/yH/
LP8//1j/dP+L/6D/tP/F/8z/0//c/+L/5f/r/+3/8f/1//v//v///wAAAQACAAMABAAE
AAQABQAFAAYABgAHAAcABwAHAAcABwAHAAgACAAIAAgACAAIAAgACQAHAAkACQAIAAoA
CgAKAAoACwALAAsACwANAA4ADgAOAA4ADgAOAA4ADgAOAA4ADwARABEAEQARAA8ADwAP
AA8ADwAPAA8ADwARABIAEgASABAAEAAQABAAEAAQABAAEAAOAA4ADwAPAA8ADwAQABAA
EgASABMAEwARABEAEQARABMAEwAUABQAEgATABMAFAAUABQAFAAUABQAFQAVABUAFQAV
ABUAFgAWABYAFgAWABYAFwAXABYAFAAUABQAFAAVABUAFQAVABMAEwARABEAFAAUABMA
EwARABEAEQARABIAEgARABEAEgASABAAEAANAA0ADQAMAAwADQANAA4ADAAKAAkABwAH
AAcABgAGAAgABwAHAAcAAwACAAIAAgAEAAMAAwADAAEAAQABAAEAAgACAAIAAgAAAAAA
AAD////////+//7/AQABAAEAAQAAAP///v/+////AAABAAIAAAAAAAEAAQD/////////
/wAAAQADAAUABAAEAAQABAAEAAQABAAEAAQABQAFAAUABQAFAAYABgAFAAUABQAGAAYA
BgAGAAcABwAHAAcABwAJAAkACQAJAAcABwAHAAYACAAIAAgACAAGAAcABwAGAAYABgAE
AAQABAAEAAQABAAEAAQABAADAAMAAwACAAIAAgACAAEAAQABAAEAAQABAAEAAQAAAAAA
/v/+//7//v/+////AAABAP////////7/AAAAAAAAAAAAAAAA//////3//f/9//z//v/+
///////9//z//P/8///////+//7///////3//f/+//7//v/9//3/+//+/////v/9//z/
+//6//v//P/9//7//P/8//z//P/8//z//P/8//7//v/+//7//P/8//z//P/8//z//P/8
//7//v/+//7//P/8//z//P/+//7//v/+//z//P/8//z//P/8//z//P/8//z//P/8//z/
/P/8//z//f/+////AAD///7//f/8//7//v/+//7///8AAAEAAwAEAAQABAAGAAkACQAJ
AAoACAAJAAkABwAIAAYABAAAAAAA/v/+//7/+//6//r/+f/7//r/+f/5//f/9v/1//T/
9v/2//b/9v/2//b/9v/2//T/9P/0//T/9f/2//f/+P/4//j/+f/5//n/+v/6//r/+P/5
//n/+v/6//r/+v/6//n/+f/5//r/+v/6//r/+v/7//v/+//7//v/+//5//v/AAAFAAoA
EQAcACYAMAA4AD4APQAyACQAEgD9/+T/wf+W/23/Uv9D/z7/Ov80/zD/Kv8r/zj/S/9i
/3r/kf+o/7r/w//M/9X/2v/g/+X/6f/t//P/9//5//7///8AAAEABAAFAAYABgAGAAcA
BwAIAAgACQAJAAkABwAHAAcABwAKAAoACgAKAAkACAAHAAcACAALAAwADAAKAAoACgAK
AAkACQAJAAkACgAMAA0ADgANAAwACwAKAAsADAANAA8ADQANAA0ADQANAA0ADQANAA8A
DwAPAA8ADQAOAA4ADgAOAA4ADgAOAAwADAAMAAwADAAMAA0ADQAPAA8AEAAQAA4ADgAP
AA8ADwAPAA8ADwAPAA8AEAAQAA4ADwAPABAAEgASABIAEgAQABEAEQARABMAEwATABQA
FgAWABYAFgATABMAEgAQABIAEgASABIADwAPAA8ADwARABEADwAPAA4ADgANAA0ADwAP
AA8ADwAOAA4ADQANAA4ADgAMAAwADQANAA0ADAALAAsACgAKAAoACAAHAAUABwAHAAYA
BgAIAAcABwAHAAUABAAEAAQABgAFAAUABQADAAMAAwADAAIAAgACAAIABAAEAAQAAwAF
AAUABAAEAAMAAwADAAMAAwADAAMABAAGAAYABgAGAAYABgAHAAcABwAHAAcABwAHAAcA
CAAJAAgACAAIAAgACgAKAAoACgAKAAsACwALAAkACQAKAAoACQAJAAkACgAIAAgACAAJ
AAkACQAJAAkACQAJAAkACQAJAAkACQAIAAgACAAIAAgACAAJAAkACAAIAAgABgAGAAYA
BgAGAAYACAAIAAgABwAHAAcABgAGAAYABgAFAAUABQAFAAUABQAFAAUABAAEAAQABAAE
AAQABQAFAAUABQAFAAUABQAEAAIAAgACAAIABAAEAAMAAwADAAMAAwACAAAAAAABAAEA
AwACAAIAAgADAAMAAgACAAEAAQD/////AgACAAIAAQADAAMAAgABAAAA/v/+//7//v//
/wAAAQACAAEAAAD///7///8AAAEAAgAAAAAAAAAAAP7//v/+//7///8AAAEAAgAAAAAA
AAAAAAIAAgACAAIAAAAAAAAAAAAAAAAAAAAAAAIAAgACAAIAAAAAAAAAAAAAAAAAAAAA
AAAAAAAAAAAAAAAAAAAAAAABAAIAAwAEAAUABgAGAAYACAAJAAkACQAKAAoACwALAAkA
CAAGAAQAAgACAAAAAAD///3/+//6//r/+//7//v/+//6//r/+v/4//j/+P/4//r/+v/6
//r/+v/6//r/+v/6//r/+v/6//r/+v/6//v/+//7//z//P/+//7///////7//v/+//7/
/v/9//3//f/+//7//v/+//7//f/9//3///8BAAEA//8BAAYACQAQABsAKAAwADgAQABA
ADMAIAAQAAAA6f/I/5v/cP9R/z7/N/84/zT/Mv8s/yj/M/9E/13/eP+O/6H/tP/E/83/
1v/d/+T/6v/t//H/9f/5//3/AQACAAMABAAFAAQABQAGAAYABgAHAAcACAAKAAsACwAL
AAkACQAJAAkACgAKAAoACgAKAAoACgALAAsADQANAAwADAAMAAwADAANAA0ADQANAA0A
DgAOAA4ADAAMAAwADAAOAA4ADgAPAA0ADQANAA0ACwALAAsACwAMAA0ADgAPAA4ADgAN
AAwADAAMAAwADAANAA4ADwAQAA4ADgAPAA8AEQARABIAEgAQABAAEQARAA8ADwAPAA8A
EQARABIAEgAQABEAEQASABQAFAAUABQAEgATABMAEwARABEAEQASABQAFAAUABQAEwAT
ABIAEAASABIAEgASAA8ADwAPAA8ADwAPAA0ADQAQABAADwAPAA0ADQANAA0ADAAMAAsA
CwAMAAwACgAKAAkACQAJAAgACAAJAAkACgAKAAgABwAFAAYABwAHAAgABwAFAAQAAwAD
AAIAAgACAAMAAwAEAAUAAwADAAMAAwAAAAAAAAAAAAAAAAAAAP////////7//v//////
/////wEAAQABAAIABAAEAAQABAACAAIAAwADAAMAAwADAAMAAwADAAQABQAEAAQABAAE
AAYABgAGAAYABAAFAAUABQAFAAUABgAGAAUABQAFAAYABgAGAAYABwAHAAcABwAHAAcA
BwAHAAcACQAJAAkACAAGAAYABgAGAAYABwAHAAYACAAIAAYABgAEAAQABAAEAAQABAAE
AAMABQAFAAQABAAEAAQAAwADAAEAAQABAAEAAQABAAAAAAACAAIAAgACAP//////////
AQABAAEAAAAAAAAAAAAAAP7//v/9//3//////////v/+//7///////3//P/8//z/////
//7//v///////f/9//7//v/+//3//f/7//r//f/+//z//P/8//z//v/+//7//v/+//7/
/v/+//7//v/+//7//P/8//z//P/8//z//P/8//7//v/+//7//P/8//z//P/6//r/+v/6
//v//P/9//7/+//6//n/+P/5//r/+//8//z//P/8//z//P/8//z//P/6//r/+v/6//r/
+v/6//r//f/+////AAAAAAAAAAABAAQABAAEAAYABgAFAAQABAACAAMAAwABAAAA/v/8
//j/+v/4//j/+P/3//b/9v/1//X/9P/z//P/8v/y//L/8v/y//L/8v/y//L/8v/y//L/
8v/y//L/8v/y//L/8v/y//L/8v/z//P/8//0//T/9P/0//X/9f/2//b/9v/2//b/9f/1
//X/9v/2//b/9v/2//X/9f/1//X/9f/3//n/+f/8/wEACAARABoAJAAqADAANgAvACIA
EAAAAOn/zP+l/37/W/8+/zH/MP8u/yr/Jv8e/x//MP9F/17/ev+R/6T/uP/H/87/1f/c
/+D/5//p/+3/8f/1//f/+v/7//z//f/8//3//v/+/wAAAQABAAIAAAABAAEAAQADAAMA
AwADAAIAAgACAAIAAgACAAIAAwADAAUABQAEAAYABgAGAAYABQAFAAUABQAFAAYABgAG
AAYABgAGAAYABgAGAAYABwAFAAUABQAFAAcABwAHAAcABQAFAAUABQAHAAgACAAIAAgA
CAAIAAgACAAIAAgACAAIAAgACQAJAAcABwAIAAgACgAKAAsACwALAAsACwALAAkACQAK
AAoACwANAA4AEAAOAA4ADgAOAAwADQANAA0ADwAPAA8AEAAOAA4ADgAOABAAEQARABAA
DgAOAA4ADgANAA0ADQANAA0ADQALAAsADAAMAAsACwAJAAkACQAJAAoACgAJAAkADAAM
AAoACgAJAAkACQAIAAUABQAEAAQABgAEAAMAAQABAAEAAAAAAAAA///////////+//7/
/v/8//v/+//7//v/+//7//v/+v/6//r/+v/6//r/+v/5//v/+//6//r/+f/5//n/+f/7
//v/+//8//z//P/8//z//P/8//3//f////////////3//f/+////AAAAAAAAAAD+//7/
/v/+//7/////////AQABAAIAAgD///////8AAAAAAAAAAAEAAwADAAMAAwABAAEAAQAB
AAMAAwADAAIAAgACAAIAAgAAAAEAAQAAAAIAAgAAAAAAAAAAAAAAAAAAAAAAAAD/////
///+//7/AAAAAP/////+//3//P/7//3//f/8//z//P/8//z//P/5//n/+f/5//v/+//7
//r/+v/6//r/+v/4//j/9//3//j/+f/6//r/+f/4//j/9//5//j/+P/4//n/+f/4//j/
+//7//n/+f/4//j/+P/3//n/9//2//f/9v/4//j/+P/4//f/9v/1//T/9f/2//f/+P/2
//b/9v/2//b/9v/2//b/+P/4//j/+P/6//r/+v/6//3//v/+//7/AAABAAEAAQAEAAQA
BQAFAAEAAAD+//z/+P/4//b/9v/4//f/9v/2//X/9f/0//P/8v/w/+//7v/x//L/8//0
//P/8v/x//D/8v/y//L/8v/y//L/8v/y//L/8v/y//P/9f/1//b/9v/0//T/9f/1//b/
9v/2//b/9v/1//X/9f/2//b/9v/2//b/9f/1//X/9f/3//X/9f/3//r//f8EAAsAFAAg
ACwANgA6ADkALgAcAAgA8f/U/6f/eP9P/yz/F/8c/x7/Gv8W/xD/Ef8g/zP/Tv9u/4n/
nP+w/7//yv/R/9j/3v/j/+n/7f/v//P/+f/6//v//P/9//z//f/+//7//v//////AAAC
AAMAAwADAAEAAQABAAEABAAEAAQABAAEAAQABAAFAAUABwAHAAYABgAGAAYABgAHAAcA
BwAHAAkACgAKAAoACAAIAAgACAAIAAgACAAJAAsACwALAAsACwALAAsACwALAAsACwAL
AAsADAAMAAwADAAMAAwADAAKAAoACgAKAAwADAANAA0ADQANAA4ADgAOAA4ADwAPAA8A
DwAPAA8ADwAPABAAEAASABMAEwAUABIAEgASABIAFAAVABUAFQAVABUAFQAWABYAFgAW
ABYAFgAXABcAFgAWABYAFgAWABUAFQAVABUAFwAXABUAFQAUABQAEwATABUAFQAVABUA
FgAWABUAFQAVABQAEQAQABEAEQARABAADgANAAsACgAMAAoACQAHAAUABQAEAAQAAgAB
AAEAAQABAAAAAAAAAP7//f/9//3//f/9//3//f/8//z//P/8//z//P/8//v//f/9//z/
/P/7//v/+//7//v/+//7//z//P/8//z//P/8//z//f/9//7///8AAAEA/////wAAAQAA
AAAAAAAAAAAAAAAAAAAAAgADAAMAAwABAAEAAgACAAEAAQABAAIABAAEAAQABQAFAAUA
BQAFAAUABQAFAAUABwAHAAcABgAGAAYABgAGAAYABwAHAAYABAAEAAIAAgACAAIAAgAC
AAIAAgACAAEAAQABAAAAAAAAAAAA/////////////////f/9//z//P/+//7//v/+//v/
+//7//v//f/9//3//P/8//z//P/8//r/+v/5//n/+f/5//n/+P/4//j/+f/5//n/+P/4
//j/+//7//r/+v/6//n/9v/1//j/+P/4//f/9//3//j/9//4//b/9v/2//b/+P/4//j/
+P/4//j/+P/4//j/+P/4//j/+P/4//j/+P/4//j/+P/4//b/9v/2//b/9v/2//b/9v/2
//b/9v/2//b/9v/2//b/+P/4//j/+P/2//b/9v/2//b/9v/2//b/9v/2//b/9v/2//b/
9v/2//b/9v/2//b/9P/0//T/9P/2//b/9v/2//b/9v/2//b/9P/0//T/9P/1//b/9//4
//b/9v/2//b/9v/2//b/9v/0//T/9P/0//T/9P/0//T/9P/0//T/9P/2//b/9v/2//T/
9P/0//T/9v/2//b/9v/2//b/9v/2//b/9v/2//b/9P/0//T/9P/0//T/9P/0//b/9v/2
//b/9v/2//b/9v/2//b/9v/2//j/+P/4//j/+v/6//r/+v/8//7///8AAAAAAQABAAEA
AAAAAAEAAQD+//z/+f/2//T/9P/y//L/9P/z//L/8v/v/+//7v/t/+7/7v/v//D/7//u
/+3/7P/u/+7/7v/u/+7/7v/u/+7/7v/u/+7/7v/w//D/8P/x//D/7//v/+7/7v/u/+//
7//x//L/8//0//P/8f/w/+//8v/y//L/8v/y//H/8f/x/+//8f/z//P/9f/2//n/AgAL
ABQAIgAuADgAPAA3ACgAFgACAOn/xv+X/2z/Sf8o/xP/FP8U/w7/Cv8I/w//Iv83/1D/
bv+H/57/sP+9/8T/y//U/9r/4f/l/+n/7f/x//X/9v/3//j/+f/6//v//P/8//z//f/9
//7//v///////////////////wAAAAAAAAAAAgACAAIAAwABAAMAAwACAAIAAgACAAIA
AwADAAMAAwABAAIAAgACAAQABAAEAAQABAAEAAQABQAHAAcABwAHAAUABQAFAAUAAwAD
AAMAAwAEAAYABwAIAAYABgAGAAYABgAGAAYABgAIAAgACQAJAAcABwAIAAgACAAIAAkA
CQAJAAkACQAJAAsACwAMAAwADAANAA0ADgAOAA4ADgAOABAAEQARABEAEQARABEAEgAS
ABIAEgASABIAEwATABIAEgASABIAEgASABMAFAAVABMAEwARABEAFAAUABMAEwARABEA
EQARAA4ADgANAA0ADgAOAAwADAALAAsACwAKAAcABwAGAAYABAACAAEA///9//3//P/8
//z/+//7//v/+f/4//j/+P/2//X/9f/1//X/9f/1//X/8v/y//L/8v/0//T/9P/z//P/
8//y//L/8f/x//H/8f/z//P/8//0//T/9P/0//T/9P/0//X/9f/1//X/9f/1//P/8//0
//X/9v/2//b/9v/2//b/9v/2//j/+f/5//n/9//3//j/+P/4//n/+v/8//r/+v/6//v/
+f/5//n/+f/7//v/+//7//n/+f/5//j/+f/6//v//P/6//v/+//6//j/+P/2//b/9v/2
//b/9v/2//b/9v/1//f/9//2//b/9P/0//P/8//x//H/8f/x//P/8//y//L/8f/w/+//
7v/v/+//7//v/+//7//v/+7/7v/u/+7/7v/u/+7/7f/t/+//7//v/+7/7f/s/+z/6//t
/+z/7P/s/+v/6//q/+r/7f/t/+v/6//s/+z/7P/r/+v/6//o/+n/6v/q/+r/6v/q/+r/
6v/q/+r/6v/q/+r/6v/o/+j/6P/o/+j/6P/o/+j/6v/q/+r/6v/o/+j/6P/o/+r/6v/q
/+r/6f/o/+f/5v/o/+j/6P/o/+r/6v/q/+r/6P/o/+j/6P/q/+r/6v/q/+n/6P/n/+b/
5//o/+n/6v/n/+b/5f/k/+b/5v/m/+b/5P/k/+T/5P/m/+b/5v/m/+b/5v/m/+b/5v/m
/+b/5v/k/+T/5P/k/+b/5v/m/+b/5P/k/+T/5P/m/+b/5v/m/+b/5v/m/+b/5P/k/+T/
5P/k/+T/5P/k/+L/4v/i/+L/5P/k/+T/5P/m/+b/5v/m/+T/5P/k/+T/5v/m/+b/5v/o
/+j/6P/o/+n/6v/r/+z/7f/u/+//8P/u/+7/7v/u/+v/6v/p/+j/5f/k/+P/4v/g/+D/
4P/g/9//3v/d/9z/2v/a/9r/2v/a/9r/2v/a/9r/2v/a/9r/3P/c/9z/3P/a/9r/2v/a
/9r/2v/a/9r/2//c/93/3v/c/9z/3P/c/9z/3P/c/9z/3P/c/9z/3P/c/9z/3P/c/97/
3v/e/w==
         </WaveFormData>
      </LeadData>
      <LeadData>
         <LeadByteCountTotal>10000</LeadByteCountTotal>
         <LeadTimeOffset>0</LeadTimeOffset>
         <LeadSampleCountTotal>5000</LeadSampleCountTotal>
         <LeadAmplitudeUnitsPerBit>4.88</LeadAmplitudeUnitsPerBit>
         <LeadAmplitudeUnits>��V</LeadAmplitudeUnits>
         <LeadHighLimit>2147483647</LeadHighLimit>
         <LeadLowLimit>268435456</LeadLowLimit>
         <LeadID>V2</LeadID>
         <LeadOffsetFirstSample>0</LeadOffsetFirstSample>
         <FirstSampleBaseline>0</FirstSampleBaseline>
         <LeadSampleSize>2</LeadSampleSize>
         <LeadOff>FALSE</LeadOff>
         <BaselineSway>FALSE</BaselineSway>
         <ExcessiveACNoise>FALSE</ExcessiveACNoise>
         <MuscleNoise>FALSE</MuscleNoise>
         <LeadDataCRC32>319280003</LeadDataCRC32>
         <WaveFormData>
8v/y//L/8v/0//T/9P/0//L/8v/y//L/9P/0//T/9P/2//b/9v/2//j/+P/4//j/+v/6
//r//P/7//v/+//7//3//v///////f/8//z/+f/1//X/9P/0//X/9f/0//P/8P/v/+3/
7f/u/+//8P/y//D/8P/w//D/8P/x//H/8f/w//D/8P/w/+3/7f/t/+3/7f/t/+3/7P/s
/+z/7P/r/+3/7f/u/+7/7v/u/+7/7f/r/+v/7P/s/+3/7f/t/+3/6//r/+v/6//s/+3/
8f/z//j//v8IABQAJQA4AE8AZABuAG8AawBnAFkAQwAqAAcA4f/I/7X/q/+t/6n/mP+I
/3L/Xf9H/z3/QP9P/2v/jP+m/7L/vP/G/9D/2f/f/+f/7v/y//X/+P/6//v/+//+/wAA
AQACAAIABAAFAAUABQADAAMABAAFAAcABwAHAAcABwAHAAgACAAIAAkACQAKAAsACwAL
AAoACAAJAAkACQAMAAwADAAMAAwADAALAAsADAAMAAwADQAPAA8ADwAQAA4ADwAPAA4A
DgAPABAAEAAQABAAEAAQABIAFAAUABQAFQAVABUAFgAUABUAFQAVABgAGAAZABoAGAAZ
ABkAGgAcAB0AHgAgACIAIgAiACQAIwAjACQAJQAkACUAJgAoACsAKwAsAC0ALwAvAC8A
MQAyADMANAA2ADkAOgA7ADwAPQA+AD4APgA+AD8AQQBBAEEAQwBDAEMARABEAEQARABE
AEQARABEAEQARABDAEMAQQBBAD8APgA9AD0APAA7ADgANgA1ADMAMQAwACwAKgAnACQA
IgAfABoAGAAVABIAEgAPAA0ACwAIAAYABAAEAAUABAABAAEA/v/+//7//f/7//r/+v/6
//z//P/8//z/+v/5//n/+f/5//n/+f/4//j/+f/5//n/+f/6//r/+v/8//z//P/8//r/
+//7//v/+v/6//r/+//9//7///8BAP//////////AQABAAEAAQD//wAAAAAAAAAAAAAA
AAAAAgADAAMABAADAAIAAQAAAAEAAgADAAQAAwADAAMAAwACAAIAAgADAAUABQAFAAUA
AwACAAEAAQABAAEAAQABAAEAAQABAAAAAAAAAP7//v/9//3/+//7//r/+v/6//r//P/7
//v/+//7//v/+//5//f/9//3//b/+P/4//j/+P/1//X/9f/1//f/9v/2//b/9P/0//T/
8//1//X/9f/1//X/9f/1//X/8//z//P/8//1//T/8//z//L/8v/y//L/8P/y//T/8//y
//L/8v/y//L/8P/w//D/8P/y//L/8v/y//D/8P/w//D/8v/y//L/8v/y//L/8v/y//D/
8P/w//D/8P/w//D/8P/w//D/8P/w//D/8P/w//D/8P/w//D/8P/w//D/8P/w//D/8P/w
//D/8P/w//D/8P/w//D/8P/w//D/8P/w//D/7v/u/+7/7v/u/+7/7v/u/+7/7v/u/+7/
7v/u/+7/7v/w//D/8P/w/+7/7v/u/+7/8P/w//D/8P/y//L/8v/y//T/9P/0//b/9v/2
//j/+f/3//f/9//3//n/+//8//v/+P/4//X/8//z//L/8v/x//P/8v/x//D/7f/r/+v/
6//r/+v/7P/s/+r/6v/q/+r/6//r/+v/6v/s/+z/7P/r/+n/6f/p/+n/6f/p/+j/6P/q
/+r/6f/p/+n/6v/q/+r/6P/o/+f/5//n/+j/6P/n/+n/6f/p/+n/5//n/+f/6P/r/+v/
7f/y//b//v8IABcAKgBFAFwAbABzAHEAbQBjAFMAPAAfAPv/3v/L/7v/t/+9/7j/qv+W
/4H/af9R/0z/Uf9h/37/nv+y/7z/wv/M/9X/3f/l/+r/7v/x//T/+P/5//n//P/+////
AAAAAAAAAQABAAEA/////wAAAQADAAMAAwADAAEAAQACAAIABAAFAAUABgAFAAUABQAE
AAYABwAHAAcACgAKAAoACgALAAoACAAHAAoACgAKAAsACwALAAsADAAOAA8ADwAOABAA
EQASABIAEQAQAA8ADgAOABAAEAAQABMAEwATABQAFAAVABUAFQAYABgAGQAaABgAGQAZ
ABoAHAAdAB4AIAAgACAAIAAiACMAIwAkACUAJgAnACgAKgArACsALAAtADEAMQAxADMA
MwAzADMANAA2ADgAOgA8AD8AQABAAEAAQABBAEMAQwBDAEUARQBFAEYARgBGAEYARgBG
AEYARgBIAEgARwBHAEUARQBDAEIAQwBDAEIAQQA+ADwAOwA5ADUANAAwAC4AKQAmACQA
IQAcABoAFwAUABIADwANAAsACgAIAAYABgAFAAQAAQABAP7//v/+//3/+//6//r/+v/4
//j/+P/4//j/9//3//f/9//3//f/9v/4//n/+f/5//f/+P/4//j/+P/4//j/+P/4//n/
+f/5//j/+P/4//n/+v/6//r/+//5//n/+f/5//v/+//7//v/+//8//z//P/8//z//P/8
//7//////wAA/v/+//7//v8AAAAAAAAAAAEAAQABAAEAAAAAAAAAAQABAAEAAQABAAEA
AAD////////////////////////+//7//v/8//z//f/9//v/+//6//r/+v/6//r/+f/5
//n/9//3//f/9f/3//f/9//2//j/+P/4//j/9v/1//T/8//z//L/8v/y//L/8v/y//H/
8f/x//H/8f/x//H/8f/x//H/8f/x//H/8f/w/+//7//w//D/8P/w//D/8P/w//H/8v/w
//D/8P/w/+7/7v/u/+7/8P/w//D/8P/w//D/8P/w/+7/7v/u/+7/8P/w//D/8P/u/+7/
7v/u/+7/7v/u/+7/7v/u/+7/7v/u/+7/7v/u/+7/7v/u/+7/7v/u/+7/7v/w//D/8P/w
//L/8v/y//L/8v/0//T/9P/2//f/9//3//f/9//4//n/+f/3//b/9v/1//P/8//y//D/
7//v/+7/7//u/+3/6//p/+n/6f/p/+z/7P/s/+z/6v/q/+v/6//t/+z/7P/s/+z/6//r
/+v/6v/p/+j/5//n/+j/6f/q/+n/6f/p/+r/6P/o/+j/6P/p/+n/6f/q/+j/5//n/+f/
5//n/+f/5//p/+j/5//n/+v/8P/4/wAADAAdADIASwBeAGwAcQBtAGkAXwBNADgAFwDz
/9b/w/+3/7f/sf+g/5D/fv9l/0v/O/9A/03/Z/+I/6L/sv+8/8b/zP/V/93/4//o/+z/
8//4//r/+//7//7//P/9//7//v/+//////////////8AAAEAAwADAAMAAwADAAMABAAE
AAIAAwADAAQABwAHAAcABgAEAAUABQAFAAYABgAGAAYACAAIAAcABwAIAAgACAAJAAkA
CQAJAAoACgALAAsACgAMAA0ADgAOAA4ADgAOAA4ADAAOAA4ADgARABEAEQASABAAEQAR
ABEAEgASABMAFAAWABcAFwAYABYAFwAYABoAHAAcABwAHgAdAB0AHgAfACAAIQAiACQA
JQAlACYAJwApACkAKQArACwALQAuADAAMQAyADMANAA1ADYANgA2ADYANwA5ADkAOQA7
ADsAOwA+AD4APgA+ADwAPAA8ADwAOgA6ADkAOQA7ADsAOQA4ADUANQA0ADMAMgAwAC8A
LQApACgAJAAiACEAHgAcABkAFgAUABEADgAMAAkABwAFAAQAAgAAAAAA///+//v/+//6
//r/+v/5//v/+v/6//r/+f/4//f/9v/4//f/9//3//X/9f/1//T/9v/3//f/9//1//b/
9v/2//b/9v/2//b/9v/3//f/9//4//j/+P/5//r/+v/6//v/+//7//v/+//7//v/+//7
//3//v/+//7//P/8//z//P/+//////8AAAIAAgACAAIAAAAAAAAAAAABAAEAAQABAAAA
AAAAAAEAAQABAAEAAQABAAAA//////3//f/9//3//f/9//3//P/8//z/+v/6//v/+//5
//n/+v/6//r/+v/4//f/9//3//f/9//3//X/9f/1//X/9P/0//T/9P/0//X/9f/1//X/
9P/y//H/8P/y//L/8v/x//H/8f/x//H/8f/x//H/8f/x//H/8f/x//H/8P/v/+//8v/y
//L/8v/w//D/7v/v//D/7v/u/+7/7v/w//D/8P/w//D/8P/w//D/7v/u/+7/7v/u/+7/
7v/u//D/8P/w//D/8P/w//D/8P/u/+7/7v/u/+7/7v/u/+7/7P/s/+z/7P/u/+7/7v/u
/+z/7P/s/+z/7f/u/+//8P/w//D/8P/w/+7/7v/u/+7/7//w//H/8v/y//T/9P/0//b/
9//3//f/9//3//j/+f/5//f/9v/2//X/8//z//L/8v/x//H/8P/t/+z/6//p/+r/6//s
/+3/7f/s/+v/6v/q/+r/6//r/+v/6v/q/+r/6v/p/+n/6f/r/+v/6//r/+j/6P/o/+j/
6f/p/+n/6v/o/+j/6P/o/+f/5//n/+j/6P/n/+f/5//n/+f/5//n/+v/6v/r/+3/7f/u
//L//P8GABUAKgBDAFoAbAB1AHcAcwBpAFsASgAzABEA9P/f/8//yf/F/7j/pv+U/3//
Y/9N/0j/T/9h/3z/nP+u/7j/wv/O/9X/3f/l/+j/6v/x//b/+P/5//n//P/8//3//v/+
//7//////////////wAAAQABAAEAAQABAAEAAQACAAIABAAFAAUABgAFAAUABQAEAAYA
BwAHAAcABgAGAAYABgAKAAoACQAJAAoACgAKAAsACQAJAAkACgAMAA0ADQAMAAoACwAM
AAwADAAMAAwADAAOABAAEAAQAA8ADwAPABAAEgATABMAEwATABIAEgASABMAFQAWABgA
GAAZABoAHAAaABoAGgAcAB8AHwAgACEAIAAhACIAJAAjACMAJAAlACkAKQApACsAKgAr
ACwALgAvADAAMQAyADMANAA0ADQANAA1ADcANwA3ADkAOQA5ADoAOgA6ADoAOgA6ADoA
OgA6ADoAOQA5ADsAOwA5ADgANwA3ADYANQAwAC4ALQArACgAKAAlACQAHwAcABoAFwAW
ABQAEQAOABAADQALAAkABwAEAAEAAAABAAAA/f/9//z//P/8//v/+//6//r/+v/4//j/
+P/4//b/9f/1//X/9v/3//j/+P/4//n/+f/5//n/+v/6//r/+v/6//r/+v/5//n/+P/3
//n/+v/7//3//P/8//z//f/9//3//f/9//3//f/9//3//f/+//7//v/+//7//v/+//7/
/////wAAAAAAAAAAAAACAAIAAgACAAEAAQABAAEAAAAAAAAAAQD//////////wEAAAD/
///////////////9//3//f/8//7//v/8//z/+//7//n/+f/6//r/+v/6//j/9//3//f/
9f/1//X/8//0//X/9v/2//b/9v/2//b/9f/1//X/9f/1//T/9P/0//L/8v/y//H/8//z
//P/8//x//H/8f/x//H/8f/x//H/8//y//H/8f/w//D/8P/w//D/8P/y//P/8v/w//D/
8P/w//D/8P/w//D/8P/w//D/8P/w//D/8P/w//L/8v/y//L/8f/w/+//7v/u/+7/7v/u
//D/8P/w//D/7v/u/+7/7v/w//D/8P/w/+7/7v/u/+7/7v/u/+7/7v/w//D/8P/w/+7/
7v/u/+7/8P/w//D/8P/u/+7/7v/u/+//8P/x//L/9P/0//T/9P/0//T/9P/2//n/+f/5
//n/9//4//n/+f/5//j/+P/1//P/8//y//L/8f/x//D/7//u/+3/6//r/+n/6f/p/+r/
7P/s/+z/7P/s/+3/7f/t/+r/6v/q/+r/6v/r/+z/7f/t/+3/7f/s/+v/6v/p/+f/6f/p
/+r/6v/q/+r/6v/p/+n/6f/q/+r/6f/p/+n/6f/p/+n/6f/p/+r/6//r/+3/8P/4//7/
CgAdADAASQBcAGoAbwBtAGsAYwBTAD4AHwD3/9b/wf+5/7f/rf+c/4j/cv9b/0X/N/82
/0P/Xf+A/5r/qv+2/8L/yP/P/9n/3//k/+r/7//y//j/+f/5//z/+v/7//z//P/+////
/////wEAAQACAAMAAQABAAEAAQADAAMABAAEAAMAAwACAAIABQAFAAUABAACAAMAAwAD
AAQABAAEAAQACAAIAAcABwAHAAYABQAFAAYABwAIAAoACAAJAAkACAAKAAsADAAMAA4A
DgAOAA4ADAAOAA4ADgANAA0ADQAOAA4ADwAPAA8AEAAQABEAEgASABMAEwAUABQAFQAW
ABgAGgAaABoAHAAbABsAHAAdABwAHQAeACAAIwAjACQAJQAnACcAJwApACoAKwAsAC4A
LwAwADEAMgAxADIAMgAyADQANQA3ADcANgA3ADYANQA4ADgAOAA4ADgAOAA4ADgAOAA4
ADcANwA3ADcANQA0ADMAMwAyADEALgAsACsAKQAlACQAIAAeAB0AGgAYABUAEgAQAA0A
CgAKAAcABQADAAQAAgAAAAAAAQAAAP3//f/6//r/+v/5//v/+v/6//r/+v/6//r/+v/6
//n/+f/5//n/+f/5//j/+P/5//n/+f/7//z//P/8//r/+v/6//r//P/9//3//f/8//z/
/P/9//z//P/8//3///////////////////////3//v/+//7/AAAAAAAAAAD+//////8A
AAIAAgACAAIAAgACAAIAAgABAAEAAQABAAIAAgACAAMAAQABAAEAAQADAAIAAQABAP//
/////////////////v/+//7//P/8//3//f/7//v//P/8//z//P/6//n/+f/5//n/+f/5
//f/+f/5//n/+P/2//b/9v/2//X/9f/1//X/9//2//b/9v/0//T/9P/z//P/8//z//P/
9f/1//X/9f/3//f/9//3//b/9P/y//H/9P/0//T/9P/0//b/9v/z//L/8P/w//D/8P/x
//L/8//0//P/8v/x//D/8f/y//P/9P/y//L/8v/y//D/8P/w//D/8v/y//L/8v/w//D/
8P/w//L/8v/y//L/8P/w//D/8P/w//D/8P/w//L/8v/y//L/8P/w//D/8P/w//D/8P/w
//L/8v/y//L/8v/y//L/8v/0//T/9P/0//T/9v/2//b/+P/5//n/+f/7//v//P/9//r/
9//1//T/8v/x//L/8v/v/+3/7P/q/+z/7P/s/+v/6//r/+v/6//q/+r/6v/q/+v/7P/u
/+//7f/s/+z/7P/s/+v/6//r/+v/6//r/+v/6v/q/+r/6v/r/+v/6//s/+v/6v/p/+j/
6f/p/+n/6v/q/+n/6f/p/+v/6//r/+v/7//u/+3/7f/x//j//v8GABgAKwBCAFMAYgBo
AGEAVwBRAEUALwAQAOf/wf+o/5n/m/+d/5P/hP9y/17/Tf9B/z3/Qv9V/3X/lP+q/7b/
wP/I/9L/3f/l/+n/7P/y//X/+P/8//3//f8AAP7///8AAAAAAAABAAEAAQADAAMABAAF
AAMAAwADAAMABQAFAAYABgAEAAUABQAGAAkACQAJAAgACAAJAAkACQAIAAgACAAIAAoA
CgAJAAkACgAKAAoACwALAAsACwAMAAwADQANAAwACgALAAwADAANAA4ADwAQAA8AEAAP
AA4AEQARABEAEgAUABUAFQAVABUAFAAUABQAFQAXABgAGgAYABkAGgAcABwAHAAcAB4A
HwAfACAAIQAiACMAJAAmACcAJwAoACkAKwArACsALQAuAC8AMAAyADMANAA1ADYANQA2
ADYANgA4ADkAOwA7ADkAOwA7ADsAOgA6ADoAOgA7ADwAPQA+ADwAPAA7ADsAOwA7ADkA
OAA1ADUANAAzAC4ALAArACkAJgAmACMAIgAdABoAGAAVABQAEgAPAAwADAAJAAcABQAE
AAIAAAAAAAAAAAD+/////P/8//z/+//7//r/+v/6//r/+v/6//r/+v/5//n/+f/7//v/
+//6//r/+//7//v//f/+//7//v/8//z//P/8//z//f/9//3//P/8//z//f/+//7//v//
/////////////f/9//3//f///wAAAAAAAP7//v/+//7//P/9//3//v8AAAAAAAAAAP//
/v/9//z////////////+//7//v//////////////AQAAAP/////9//3//f/9//3//f/9
//z//v/+//z//P/9//3/+//7//r/+v/6//r/+P/3//f/9//4//n/+v/5//n/+f/5//j/
+P/4//j/+P/3//f/9//3//f/9v/2//b/9v/2//b/9f/z//P/8//z//H/8f/x//H/8//z
//P/8//1//T/8//z//L/8v/y//L/8v/y//D/8//y//L/8v/y//L/9P/0//T/9P/y//L/
8v/y//L/8v/y//L/8P/w//D/8P/u/+7/7v/u//D/8P/w//D/8P/w//D/8P/u/+7/7v/u
/+//8P/x//L/8f/w/+//7v/u/+7/7v/u/+z/7P/s/+z/7f/u/+//8P/w//D/8P/w/+7/
7v/u/+7/7//w//H/8v/0//T/9P/0//b/9v/2//j/+P/3//b/9f/1//b/9//3//X/9P/0
//H/7//v/+7/7v/t/+3/7P/r/+z/6//p/+n/5//n/+f/6P/o/+j/6P/o/+j/6f/p/+n/
6v/q/+r/6v/n/+f/5//n/+f/5//n/+b/6P/o/+j/5//l/+X/5v/m/+b/5v/m/+X/5f/l
/+b/5v/l/+X/5f/l/+X/5f/l/+X/5v/n/+n/7f/w//b/AAAOAB8AMABDAFQAXABbAFMA
TQBDAC0AEgDv/8v/rP+V/4n/jf+L/3z/bv9e/0v/Pf81/zT/Q/9d/37/mv+s/7b/wP/K
/9P/3f/h/+b/6v/v//L/9P/1//X/+P/4//n/+v/6//z//f/9//3//f/9//7/////////
//////3//f/+//7/AAABAAEAAgABAAEAAQAAAAIAAwADAAMABAAEAAQABAAEAAQAAwAD
AAQABAAEAAUABwAHAAcACAAGAAcABwAGAAgACQAKAAoACAAIAAgACAAKAAwADAAMAA0A
DQANAA4ADgAPAA8ADwAQABAAEQASABAAEQARABIAEgATABQAFgAYABgAGAAaABkAGQAa
ABsAHQAfACEAJAAjACMAJAAlACcAJwAnACkAKgArACwALgAtAC4ALwAwADIANAA1ADYA
NAA1ADcANwA3ADkAOQA5ADoAOgA6ADoAOgA6ADoAOgA6ADoAOQA5ADkAOQA3ADYANQA1
ADQAMwAwAC4ALQArACUAJAAgAB4AHQAaABgAFQASABAADQAKAAoABwAFAAMAAgAAAP7/
/v/9//z/+f/5//j/+P/4//f/9//2//b/9v/2//b/9v/2//b/9f/1//X/9f/1//X/9P/2
//f/9//3//f/+P/4//j/9v/2//b/9v/3//n/+v/7//j/+P/4//n/+v/6//r/+//5//n/
+f/5//n/+f/5//n/+//8//z//P/6//r/+v/6//r/+//7//z//P/8//z//P/7//r/+f/4
//v/+//7//v/+v/6//r/+//7//v/+//7//v/+v/5//n/+//7//v/+//7//v/+//6//r/
+v/4//j/+//7//n/+f/2//b/9v/2//b/9f/1//X/9f/1//X/8//z//P/8//y//T/9P/0
//T/8f/x//H/8f/x//D/8P/w//L/8v/y//H/7//v/+//7//v/+//7//v//H/8f/x//H/
8f/w/+//7//u/+7/7v/u/+7/7v/s/+3/7v/u/+7/7v/u/+z/7P/s/+z/7f/u/+//8P/u
/+7/7v/u/+7/7v/u/+7/8P/w//D/8P/w//D/8P/w//L/9P/0//T/9v/3//f/9//3//f/
+P/5//f/9f/0//T/8f/v/+//7v/w/+//7//u/+//7v/t/+v/6v/p/+j/5//p/+r/6//s
/+r/6v/r/+v/7f/s/+z/7P/u/+3/7f/t/+v/6//r/+v/7P/s/+z/7P/p/+n/6f/q/+r/
6v/q/+r/6f/p/+n/6v/s/+v/6//r/+v/6//r/+v/6//q/+v/6//v//L/9v/+/wgAFwAu
AEcAXABmAGsAaQBhAFMAQQAoAAMA2f+4/5//kf+Z/6H/mP+M/37/b/9Z/0P/QP9N/1//
fv+a/67/vP/E/87/1//h/+f/7P/w//X//P///////v8AAP7///8AAAAAAAABAAEAAQAC
AAMABQAHAAYABQAEAAMABQAFAAYABgAGAAcABwAIAAkACQAJAAgACAAJAAkACQAKAAoA
CgAKAA4ADgANAA0ADQAMAAsACwANAA0ADQAOAA4ADwAPAA4ADgAPABAAEAAQABAAEAAQ
ABAAEgASABIAEwATABMAFAAUABUAFQAVABgAGAAZABoAGgAbABsAHAAaABsAHAAeAB4A
HgAeACAAIQAhACIAIwAmACcAKAAqACsAKwAsAC0ALQAtAC0ALwAyADMANAA2ADUANgA3
ADgAOQA6ADoAOgA8AD0APwA/AD0APwA/AD8AQgBCAEIAQgBAAEAAQABAAEIAQgBBAEEA
QwBDAEEAQAA+AD0AOwA5ADYANAAzADEAKwAqACYAJAAhAB4AHAAZABYAFAARAA4ADAAJ
AAcABQAFAAQAAwAEAAEAAAD9//3//P/8//z/+//9//z//P/8//r/+v/6//r//P/7//v/
+//7//v/+//6//j/+f/5//n/+f/6//r/+v/6//r/+v/6//z//f/9//3/+v/6//r/+//8
//z//P/9//v/+//7//v//f/9//3//f/9//7//v/+//z//P/8//z//v//////AAAAAAAA
AAAAAAAAAAAAAAAAAQABAAEAAQAAAAAAAAABAAMAAwADAAMAAwACAAEAAQD/////////
//////////7//v/+//z//P/9//3/+//7//r/+v/6//r/+P/3//f/9//5//n/+f/3//X/
9f/1//T/9v/2//b/9v/1//X/9f/1//P/8v/y//L/8v/y//L/8f/z//P/8//z//H/8f/x
//H/8v/z//T/9f/0//L/8P/v//L/8v/y//L/8v/y//L/8f/y//D/8P/w//D/8v/y//L/
8v/w//D/8P/w//L/8v/y//L/8P/w//D/8P/y//L/8v/y//D/8P/w//D/7v/u/+7/7v/v
//D/8f/y//H/8P/v/+7/8P/w//D/8P/w//D/8P/w/+7/7v/u/+7/8P/w//D/8P/u/+7/
7v/u//D/8P/w//D/7v/u/+7/7v/u/+7/7v/u/+7/7v/u/+7/7v/u/+7/7v/v//D/8f/y
//D/8P/w//D/8P/w//D/8P/u/+7/7v/u/+7/7v/u/+7/7v/u/+7/7v/w//D/8P/w//D/
8P/w//D/8P/w//D/8P/u/+7/7v/u//D/8P/w//D/7v/u/+7/7v/u/+7/7v/u//D/8P/w
//D/8P/w//D/8P/w//D/8P/w//L/8v/y//L/9P/0//T/9P/2//j/+P/4//j/+f/5//n/
+//7//z//f/8//n/9//2//X/8//z//L/8P/v/+//7v/t/+z/6//p/+r/6//s/+3/7f/s
/+v/6v/s/+z/7f/t/+3/7P/s/+z/6v/p/+n/6f/r/+v/6//r/+j/6P/o/+j/5//n/+f/
6P/q/+r/6v/q/+f/5//n/+j/6v/p/+n/6f/p/+n/6f/p/+f/6P/r/+3/7//y//b//v8K
ABsAMgBNAGIAbABvAGsAYwBXAEUALgANAO3/1v/B/7X/vf/D/7j/qv+e/4v/b/9Z/1T/
Wf9r/4z/qP+2/77/xv/Q/9v/5f/r/+7/8v/1//r//f/9//z//v/+////AAAAAAAAAQAB
AAEAAQABAAIAAwAFAAUABQAFAAMAAwAEAAQABgAHAAcACAAIAAcABgAEAAYABwAHAAcA
CAAIAAgACAAIAAgABwAHAAoACgAKAAsACQAJAAkACgAMAA0ADQAMAAwADQAOAA4ADAAM
AAwADAANABAAEQASABIAEQAQABAAEgATABMAEwAUABQAFQAWABQAFQAVABYAGAAZABoA
HAAcABwAHAAeAB8AHwAgACEAIAAhACIAJAAlACUAJgAnACkAKQApACsALAAtAC4AMAAx
ADIAMwA0ADMANAA0ADQANAA1ADcANwA4ADsAPAA9AD0APAA7ADoAPAA8ADwAPAA6ADoA
OQA5ADkAOQA3ADYANQA1ADQAMwAxADAAMAAvACsAKgAmACQAHwAcABoAFwAWABQAEQAO
AA4ACwAJAAcABAACAAAAAAD9//z/+f/5//n/+v/7//v/+v/4//f/9v/4//j/+P/4//j/
9//3//f/9//3//f/9v/2//f/9//3//f/+P/4//j/+P/4//j/+P/4//n/+f/5//j/+P/4
//n/+v/6//r/+//7//v/+//7//3//f/9//3//P/8//v/+v/7//z//f/+//7//////wAA
/v/+//7//v/+//7//v/+////////////AAAAAAAAAQABAAEAAQABAP///v/9//3//f/9
//3//f/9//3//f/8//7//v/8//z/+//7//n/+f/2//b/9v/2//j/9//3//f/9v/1//T/
8f/y//P/9P/0//T/9P/0//T/8f/x//H/8f/x//D/8P/w//L/8v/y//H/8f/x//H/8f/x
//H/8f/x//H/8f/x//H/8f/w/+//7//w//D/8P/w//D/7v/s/+3/7P/u/+7/7v/u/+7/
7v/u/+7/8P/w//D/8P/v/+7/7f/s/+z/7P/s/+z/7P/s/+z/7P/s/+z/7P/s/+7/7v/u
/+7/7P/s/+z/7P/u/+7/7v/u/+7/7v/u/+7/7P/s/+z/7P/u/+7/7v/u/+3/7P/r/+r/
6//s/+3/7v/t/+z/6//q/+z/7P/s/+z/7P/s/+z/7P/s/+z/7P/s/+7/7v/u/+7/7P/s
/+z/7P/s/+z/7P/s/+7/7v/u/+7/7P/s/+z/7P/u/+7/7v/u/+7/7v/u/+7/7P/s/+z/
7P/u/+7/7v/u/+z/7P/s/+z/7P/s/+z/7P/u/+7/7v/u/+7/7v/u/+7/8P/w//D/8P/y
//L/8v/y//T/9P/0//T/9v/2//b/9v/2//b/9v/2//b/9v/2//b/8//y//H/8P/u/+7/
7v/u/+3/7P/r/+r/6v/q/+r/6v/o/+j/6P/o/+j/6P/o/+j/6f/q/+v/7P/q/+r/6v/q
/+j/6P/o/+j/6v/q/+r/6v/p/+j/5//m/+b/5v/m/+b/5v/m/+b/5v/o/+j/6P/o/+r/
6v/q/w==
         </WaveFormData>
      </LeadData>
      <LeadData>
         <LeadByteCountTotal>10000</LeadByteCountTotal>
         <LeadTimeOffset>0</LeadTimeOffset>
         <LeadSampleCountTotal>5000</LeadSampleCountTotal>
         <LeadAmplitudeUnitsPerBit>4.88</LeadAmplitudeUnitsPerBit>
         <LeadAmplitudeUnits>��V</LeadAmplitudeUnits>
         <LeadHighLimit>2147483647</LeadHighLimit>
         <LeadLowLimit>268435456</LeadLowLimit>
         <LeadID>V3</LeadID>
         <LeadOffsetFirstSample>0</LeadOffsetFirstSample>
         <FirstSampleBaseline>0</FirstSampleBaseline>
         <LeadSampleSize>2</LeadSampleSize>
         <LeadOff>FALSE</LeadOff>
         <BaselineSway>FALSE</BaselineSway>
         <ExcessiveACNoise>FALSE</ExcessiveACNoise>
         <MuscleNoise>FALSE</MuscleNoise>
         <LeadDataCRC32>2295705076</LeadDataCRC32>
         <WaveFormData>
8P/w//D/8P/y//L/8v/y//D/8P/w//D/8P/w//D/8P/x//L/8//0//b/9v/2//b/9//4
//j/+v/4//j/+P/4//r//P/8//z//P/8//r/+v/3//f/9//2//f/9//3//b/9P/y/+7/
7f/u/+//8P/x/+//7//v/+//7//v/+//7//x//H/8P/w/+3/7P/s/+z/7P/s/+r/6v/o
/+j/6P/n/+n/6f/p/+r/6v/p/+n/6f/n/+f/5//n/+n/6f/p/+n/5//n/+f/5//p/+r/
7v/v//L/+P8AAAwAFwAoAD4AVABoAHoAiQCYAKQArACyALAAqgCrAKoApACfAIoAYQA4
AA0A1/+Z/2r/Tv9J/2D/hf+f/6z/uf/C/8r/0//a/9//5f/s/+3/7//w//D/8f/y//T/
9f/1//X/+P/4//j/+v/4//j/+P/5//v/+//7//v/+f/6//v/+//9//3//f/9///////+
//7//f/8//z/+//9//3//v/+//7//v/+//7//v/+//7///8BAAEAAQACAAAAAAABAAEA
AQABAAEAAQABAAEAAgACAAQABAAEAAUABQAFAAYABgAEAAQABQAFAAcACAAIAAkABwAH
AAgACAALAAsADAANAA8ADwAQABAADwAPABAAEAASABMAEwAWABYAFgAXABkAGgAaABoA
HAAdAB4AHwAgACEAIgAjACQAJQAnACgAKAApACsAKwAsAC4ALwAwADEAMgAyADIAMgAz
ADMAMwAzADQANQA1ADYANQA0ADMAMgA0ADQANAAyADEAMAAvAC0AKwApACYAJQAlACIA
HwAcABsAGAAUABMAEgAPAAwACwAHAAUAAwACAAEAAQD+//3/+//6//n/+f/5//n/+P/4
//r/+f/5//n/9//3//b/9v/2//b/9v/1//X/9f/1//b/9P/z//P/8//0//X/9v/3//f/
9v/1//P/9P/0//X/9f/3//j/+P/4//j/+P/4//j/+v/6//r/+v/4//j/+f/5//n/9//5
//n/+//7//z//P/6//v/+//7//3//f/9//3//f/+//7//v/8//z//P/9//7///8AAAEA
//////7//v/+//7//v/+//7//v///////P/8//v/+//9//3/+//7//n/+f/4//j/+//7
//r/+v/4//j/+P/3//P/8//z//P/9f/1//X/9f/z//P/8//y//L/8//0//X/8//z//P/
8//z//L/8v/y//L/8v/y//L/8P/w//D/8f/z//L/8v/y//L/8v/y//L/8P/w//L/8v/w
//D/8P/w//D/8P/w//D/8P/w//D/8P/w//D/8P/w//D/8P/w//D/8P/w//D/8P/w/+7/
7v/u/+7/8P/w//D/8P/u/+7/7v/u/+7/7v/u/+7/7v/u/+7/7v/w//D/8P/w/+7/7v/u
/+7/8P/w//D/8P/u/+7/7v/u/+7/7v/u/+7/7v/u/+7/7v/u/+7/7v/u/+7/7v/u/+7/
7v/u/+7/7v/u/+7/7v/u/+7/7v/u/+7/8P/w//D/8P/w//D/8P/w//H/8v/z//X/9v/2
//j/+P/2//b/9v/2//r/+v/6//r/+v/4//j/9//3//f/9v/1//f/9//2//X/8//v/+7/
7f/u/+//8P/x//D/7//u/+3/7//v/+//7//v/+7/7v/t/+r/6v/q/+r/6v/o/+j/6P/o
/+j/5//n/+n/6f/q/+r/5//n/+f/5//n/+f/5//n/+f/5//n/+f/5//n/+f/5//q/+z/
7f/w//T/+v8AAA0AHAAyAEoAYAB0AIkAmgCqALYAwgDGAMYAyQDOAMYAwQC6AJ0AcgBJ
ABsA2/+e/3j/Yf9e/3n/nf+w/7v/wv/K/9P/2v/h/+X/6v/r/+3/8P/w//H/8v/0//X/
9f/1//b/9v/2//j/9v/2//b/9//5//n/+f/5//n/+v/7//v/+f/5//n/+f/7//v/+v/6
//z//P/9//3//////wAAAAD///7//f/8//7//v/+////////////AAAAAAAAAQABAAEA
AQABAAEA/////wAAAAAAAAAAAAABAAMAAwAEAAQABAAEAAUABQAHAAgACAAJAAcABwAI
AAgACQAJAAoACwALAAsADAAMAA0ADQAOAA4AEAARABEAFAAUABQAFQAXABgAGAAYABoA
GgAaABoAGgAdAB4AHwAgACIAJQAnACgAKAApACgAKAAsAC0ALgAvADAAMAAwADAAMQAx
ADEAMQA0ADUANQA2ADQANAA0ADQANgA2ADYANAA1ADQAMwAxAC8ALQAqACkAJwAkACEA
HgAbABgAFAATABIADwAMAAsABwAFAAMAAgABAAEA/v/9//3//P/7//v/+f/5//j/+P/4
//f/9//3//f/9//2//b/9v/2//b/9f/3//f/9//4//f/9f/0//P/9f/1//X/9f/2//b/
9v/1//T/9P/1//X/8//0//T/9P/0//T/9P/0//b/9v/2//b/9v/2//f/9//3//X/9//3
//f/9//4//j/9v/3//f/9//4//n/+v/7//n/+v/6//r/+v/6//r/+//9//3//f/9//v/
+//6//r//P/8//z//P/8//z//f/9//r/+v/5//n/+v/7//r/+//5//n/+P/4//n/+f/4
//j/9v/2//b/9f/z//P/8//z//X/9f/1//X/8//z//P/8v/x//H/8f/x//P/8//z//P/
8//y//L/8v/y//L/8v/y//D/8P/w//H/8f/w//D/8P/w//D/8P/w//D/8P/w//D/8v/w
//D/8P/w/+7/7v/u/+7/8P/w//D/8P/w//D/8P/w//D/8P/w//D/8P/w//D/8P/w//D/
8P/w/+7/7v/u/+7/7v/u/+7/7v/u/+7/7v/u/+7/7v/u/+7/7v/u/+7/7v/w//D/8P/w
//L/8v/y//L/8v/z//T/9P/2//b/9v/2//b/9v/4//j/+P/4//j/9v/4//f/9//3//T/
8//z//P/8//z//P/8f/w/+//7v/t/+7/7//w//H/7//v/+//7//v/+//7//u/+7/7f/s
/+z/6//q/+n/5v/n/+j/6f/q/+n/6f/p/+n/6P/o/+f/5//p/+n/6f/p/+f/5//n/+f/
5//n/+f/5//p/+n/6P/o/+n/7v/0//z/BgATACQAOgBSAGYAegCLAJ4ArgC6AMQAyADG
AMcAwgC4AK8AlABnAEAAGQDh/6H/cv9Y/1H/Yv+F/5//rv+5/8T/yv/T/9r/3//j/+j/
6//v//D/8P/x//L/8P/x//H/8f/0//T/9P/2//T/9P/0//X/9//3//f/9//3//j/+f/5
//n/+f/5//n//f/9//z//P/6//r/+//7//v/+//8//z//P/8//z//P/8//z//P/9//3/
/f/9//7//v/+/////////////////wEAAQACAAIAAAAAAAAAAQABAAEAAgACAAIAAgAD
AAMAAQACAAIAAwAFAAUABgAGAAUABQAGAAcACQAJAAoACgAJAAkACgAKAAwADQANABAA
EAAQABEAEwASABIAEgAUABcAGAAZABoAGwAcAB0AHgAfACEAIgAiACMAJQAlACYAJgAn
ACgAKQAsACwALAAsACsAKwArACsAKgArACsALAAuAC4ALgAuACwALAAsACoAKgAqACoA
KQAlACMAIAAfAB4AHAAaABgAFwAUABAADwAMAAkABgAFAAUAAwABAAAA//////z/+//7
//r/+f/5//v/+//6//r/+P/3//f/9//3//f/9v/2//T/9P/0//P/9f/1//X/9v/0//P/
8//z//P/8//z//P/9v/2//b/9f/0//T/9f/1//X/9v/2//b/9v/2//b/9v/2//b/9v/2
//j/+P/5//n/+f/3//n/+f/5//n/+v/6//z//f/9//3//f/9//3//f/9//7//v/+//7/
/v/+/////////////////////v/+//z//P/8//z//P/8//3//f/6//r/+f/5//n/+f/3
//f/+f/5//j/+P/3//f/9v/2//j/+P/4//f/9f/1//X/9f/1//X/9f/1//X/9f/1//T/
8//z//P/8//z//P/8//z//P/8v/y//L/8v/y//L/8v/y//L/8v/z//H/8P/w//D/8v/y
//L/8v/y//D/8P/u//D/8v/y//L/8v/y//L/8v/y//L/8v/y//L/8v/y//L/8v/w//D/
8P/w//L/8v/y//L/8v/y//L/8v/w//D/8P/w//D/8P/w//D/7v/u/+7/7v/w//D/8P/w
//D/8P/w//D/8v/y//L/8v/y//L/8v/y//L/8v/y//L/8v/y//L/8v/0//X/9v/2//j/
+P/4//j/+v/6//z//P/8//z//P/6//j/9//3//f/+P/3//f/9//2//X/9P/x//P/8//z
//P/8v/x//D/7//x//H/8f/x/+//7//v/+7/7v/t/+z/7P/u/+7/7v/s/+v/6v/p/+j/
6P/p/+r/6//s/+z/6//r/+v/6//r/+v/6//r/+v/6//p/+n/6f/p/+3/7f/u/+7/7//u
//L/+P8CAA0AHAAyAEwAYgB4AI0AngCuALwAzADWANYA2QDYANAAwwCuAIUAWgA3AAkA
y/+S/27/Xf9i/33/m/+u/7n/xP/O/9X/3P/h/+X/6P/r/+//8v/y//P/9P/0//X/9f/1
//b/9v/2//j/+P/4//j/+f/5//n/+f/5//n/+v/7//v/+//7//v/+//7//v/+v/6//z/
/P/9//3/+//7//z//P/+//7//v/+/wAAAAAAAAEAAAD///7//v8AAAAAAQABAP//////
/////////wAAAAACAAIAAgADAAEAAQACAAIAAgACAAMAAwABAAIAAgADAAUABQAGAAYA
BwAHAAgACQAHAAcACAAIAAoACwANAA4ADwAPAA4AEAAQABAAEQATABQAFAAUABYAFQAW
ABcAGAAbABwAHQAeAB0AHwAgACAAIQAjACMAJAAmACcAKAApACgAKAAoACgAKwArACsA
KwAsAC0ALQAuAC4ALgAuAC4ALgAuAC4ALAArACoAKQAnACYAJQAjACMAHwAcABkAFgAX
ABQAEAAPAA8ADQALAAsACAAFAAIAAAABAAEA/v/9//3//P/7//v//f/9//z//P/7//n/
+P/3//X/9f/0//T/9//4//n/+f/3//f/9//4//j/9//3//f/9//3//f/9//2//b/9v/1
//X/9v/4//n/9//4//j/+P/4//j/+P/4//j/+P/4//j/+v/6//v/+//7//n/+//7//v/
+//8//z//P/9//3//f//////////////AAAAAAAA/v/+//7////9//3//f/9///////+
//7//P/8//z//P/8//z//f/9//z//P/7//v/+//7//n/+f/5//n/+P/4//n/+f/4//j/
9v/2//b/9f/0//X/9v/3//X/9f/1//X/9f/1//X/9P/z//P/8//z//H/8f/x//H/8//y
//L/8v/y//L/8v/y//L/8v/y//P/8//y//L/8v/y//L/8v/y//L/8v/y//T/8v/w//D/
8P/w//D/8P/w//D/8P/w//D/8P/u/+7/7v/u/+//8P/x//L/8P/w//D/8P/w//D/8P/w
//L/8v/y//L/8f/w/+//7v/w//D/8P/w/+7/7v/u/+7/8P/w//D/8P/w//D/8P/w/+7/
7v/u/+7/7//w//H/8v/w//D/8P/w//L/8v/y//L/9P/0//T/9P/z//T/9P/2//j/+P/4
//j/9v/4//j/+P/6//r/+P/4//f/9//3//b/9f/1//X/9P/z//L/7//v/+//7//v/+//
7//v/+//7//v/+//7//v/+7/7f/r/+r/6v/q/+v/7P/u/+7/7P/s/+v/6v/p/+f/6f/p
/+n/6v/q/+n/6f/p/+n/6f/p/+n/5//n/+f/5//n/+f/5//n/+n/6v/q/+v/8P/2//r/
BAATACYAOgBQAGQAdgCFAJYAqAC0ALwAwAC6ALcAtACuAKUAkABjADYACwDV/5n/Zv9I
/0H/Vv97/5f/pv+z/77/xP/N/9b/2//f/+T/6f/r//D/8P/x//L/8v/z//P/8//2//b/
9v/4//j/+P/4//n/9//3//f/9//5//r/+//7//r/+f/4//f/+v/7//v//P/6//r/+//7
//n/+f/6//r/+//8//3//v/9//z/+//7//z//f/+/wAA/v/+//////8BAAEAAQABAAEA
AQACAAIAAAAAAAAAAQABAAEAAgACAAQABAAFAAUAAwAEAAQABQAHAAcACAAIAAcABwAI
AAkACwALAAwADAANAA0ADgAOAA4ADwAPABIAFAAUABUAFwAYABgAGAAaAB0AHgAfACAA
IQAiACMAJAAjACUAJgAmACkAKwArACwALQAtAC0ALQAwADAAMAAwADEAMQAxADEAMgAz
ADMANAA0ADQANAA0ADQANAA0ADIALwAuAC0AKwAnACUAIgAhACEAHgAbABgAFwAUABAA
DwAOAAsACAAHAAcABQADAAIAAQABAP7//f/7//r/+f/5//v/+//6//r/+v/5//n/+f/5
//n/+P/4//j/+P/4//f/9f/1//X/9v/4//f/9//3//f/9//3//f/+P/4//j/9//2//b/
9//3//X/9v/2//b/9//4//n/+v/6//r/+v/6//j/+P/5//n/+//5//v/+//7//v//P/8
//z//f/9//3//f/9//3//f/9//7//v/+//7//v/+/////f/9//3//f///////v/+//z/
/P/8//z//P/8//3//f/8//z/+//7//v/+//5//n/+//7//r/+v/6//n/9//2//j/+P/4
//f/9//3//f/9//1//X/9f/1//X/9f/1//T/9f/1//X/9f/z//P/8//z//H/8P/w//D/
8v/y//L/8v/0//T/9P/1//T/8v/x//D/8v/y//L/8v/w//T/8v/u/+7/8P/w//D/8P/y
//L/8v/y//H/8P/v/+7/7//w//H/8v/x//D/7//u/+7/7v/u/+7/8P/w//D/8P/u/+7/
7v/u/+//8P/x//L/7//u/+3/7P/s/+z/7P/s/+3/7v/v//D/7v/u/+7/7v/u/+7/7v/u
//D/8P/w//D/8P/w//D/8P/x//L/8//0//L/8//0//T/9v/2//b/9v/4//j/+v/6//n/
+P/3//T/9v/1//X/9f/x/+//7v/t/+//7//v/+3/7//v/+//7//t/+3/7f/t/+3/7f/t
/+3/6//r/+v/6v/s/+v/6v/q/+r/6v/q/+j/6P/o/+j/6P/n/+f/5//n/+b/5v/l/+X/
5f/l/+X/5f/n/+f/5//n/+n/6f/p/+n/6//r/+j/6v/t//L/+P8CABAAIQA2AEwAXgBw
AHoAgwCSAJ4ApACiAJwAlACNAIgAiACBAGIAPQAWAOv/tf+D/1r/QP9D/2b/i/+h/67/
uf/C/8z/1//e/+H/5f/q/+3/7//y//L/8//0//T/9f/1//X/9v/2//b/+P/6//r/+v/7
//r/+f/4//f/+P/6//z//f/7//v/+//7///////+//7//v/+///////+//3//f/8//7/
/v/+//7//v/+//7///////////8AAAAAAAABAAEA//////////8AAAEAAwAEAAMAAgAB
AAEAAQABAAIAAgADAAQABgAHAAUABgAGAAcACQAJAAoACgALAAsADAANAAsACwAMAAwA
DgAPABEAEgASABMAEwAWABgAGAAZABsAGgAaABoAHAAfACAAIQAiACUAJgAnACgAJwAp
ACoAKgAsAC8AMAAyADMAMwAzADMANgA2ADYANgA5ADkAOQA5ADkAOQA4ADgAOgA6ADoA
OgA4ADgAOAA2ADMAMgAxAC8ALQArACgAJwAkACAAHAAYABcAFAAQAA8ADAAJAAYABQAF
AAMAAQAAAP/////8//v/+//6//n/+f/5//n/+P/4//b/9f/1//X/9//3//b/9v/2//b/
9v/1//X/9f/1//b/+P/3//f/9//3//f/9//3//b/9v/2//X/9P/0//X/9f/1//b/9v/2
//j/+P/4//j/9//2//X/9P/2//b/9//3//X/8//1//X/9f/1//b/9v/4//n/+f/5//b/
9f/0//P/9f/2//b/9v/0//T/9P/1//X/9f/1//X/9//3//b/9v/2//b/9v/2//b/9v/3
//f/+P/4//f/9//1//X/8//z//P/8//y//L/8//z//L/8v/0//T/9P/z//P/8//z//P/
8f/x//H/8f/z//P/8//y/+//7//v/+//7//v/+//7//v/+7/7v/u/+z/7P/s/+z/7v/u
/+7/7//v/+7/7v/u/+7/7v/u/+7/7P/q/+r/7P/s/+r/6v/q/+r/7P/s/+z/7P/s/+z/
7P/s/+z/7P/s/+z/6v/q/+r/6v/o/+j/6P/o/+r/6v/q/+r/6P/o/+j/6P/o/+j/6P/o
/+r/6v/q/+r/6P/o/+j/6P/o/+j/6P/o/+b/5v/m/+b/5//o/+n/6v/q/+r/6v/q/+j/
6P/o/+j/6//s/+3/7v/u/+7/7v/u//H/8v/y//T/8f/w/+//7v/w//L/8v/y//L/8v/w
//D/7//v/+//7v/r/+v/6//q/+n/6P/l/+X/5f/l/+X/5f/l/+X/5f/l/+f/5//n/+f/
5//n/+b/5v/l/+T/5P/k/+P/4v/f/97/4P/g/+D/3//f/9//3//g/+D/3//f/9//3//f
/9//3//f/9//3//f/9//3//f/9//3//g/+L/5f/o/+7/+P8EABMAJAA4AEwAXgBqAHMA
ggCMAJIAkgCOAIQAfQB0AHAAbQBcADsAGgDz/8H/j/9i/0D/M/9I/2//j/+i/6//uP/A
/8v/1P/Z/93/4v/n/+n/6v/q/+v/7P/s/+3/7f/t/+7/7v/u//D/8v/y//L/8//z//P/
8//z//L/8v/y//H/8//z//P/8//1//X/9P/0//b/9v/3//f/9//3//j/+P/2//b/9v/2
//j/+P/4//n/+f/5//n/+v/4//j/+f/5//v/+//7//v/+//7//z//P/+//7//v//////
//8AAAAAAAAAAAEAAQABAAIAAgADAAMAAwAEAAQAAwADAAQABQAHAAcACAAIAAcABwAI
AAgADQAPABAAFAASABIAEwAVABYAFgAWABgAGQAaABsAHAAdAB4AHwAgACIAJQAnACgA
KAApACgAKAAsAC0ALgAvADAAMAAwADAAMwAzADMAMwAyADMAMwA0ADYANgA2ADYANAA0
ADQAMgAzADIAMQAvACwAKQAlACMAIQAeABsAGAAWABIADQALAAoABwAEAAMAAQD///3/
/P/5//n/9v/1//f/9v/1//X/9f/1//T/9P/0//P/8//z//P/8//y//L/8v/y//L/8f/z
//P/8//0//b/9f/1//X/8//z//P/8//2//b/9v/1//L/8v/z//P/8//0//T/9P/y//L/
8v/y//L/8v/y//L/8//0//b/9//2//P/9P/z//P/8//0//T/9P/1//X/9f/0//P/8v/x
//P/9P/0//T/8v/y//L/8//z//P/8//z//P/8//y//L/9P/0//T/9P/0//T/9f/1//T/
9P/z//P/9P/1//T/9f/0//P/8f/w//P/8//y//L/8v/y//L/8f/v/+//7//v//H/8f/x
//H/7//v/+//7v/t/+3/7f/t/+//7//v/+//7f/s/+z/7P/s/+z/7P/s/+z/7P/s/+3/
7//u/+7/7v/s/+z/7P/s/+7/7P/q/+r/7P/s/+z/7P/s/+r/6v/q/+r/7P/s/+z/7P/s
/+z/7P/s/+z/7P/s/+z/7v/u/+7/7v/w//D/8P/w//D/8f/y//L/9P/0//T/9P/0//T/
9v/2//T/9P/0//L/8P/v/+//7//v/+//8P/x//L/8f/w/+3/7P/r/+r/6f/q/+v/7P/t
/+v/6//r/+v/6//r/+v/6v/s/+v/6v/q/+r/6v/q/+j/6v/q/+r/6v/n/+f/5//n/+j/
6P/n/+f/5//n/+f/5//n/+f/5//n/+f/5//n/+f/5//p/+j/6v/r/+7/8v/4/wAADwAi
ADoAUgBkAHgAiQCWAKAArACyALAAqACjAJ4AmACbAJgAeQBSADMACQDH/4r/ZP9P/1T/
df+X/6r/tf/A/8r/0f/a/+H/5f/o/+3/8//1//T/9P/0//T/9f/1//X/9v/2//b/+P/4
//j/+P/5//n/+f/5//n/+f/6//v/+//7//v/+//7//3//f/8//z/+v/6//v/+//9//3/
/v/+/wAAAAAAAAAA///+//3//f////////8AAAAAAAABAAEAAQABAAEAAQABAAEAAgAC
AAIAAgACAAMAAwADAAQABAAEAAQABQAFAAcACAAIAAkACQAJAAoACgAJAAkACgALAAsA
CwAMAAwADQANAA4ADgASABMAEwAWABQAFAAVABcAGAAYABgAGgAdAB4AHwAgAB8AIAAh
ACIAIwAlACYAJgApACsAKwAsACwALQAuAC8AMgAyADIAMgAzADMAMwAzADYANwA3ADgA
OAA4ADgAOAA2ADYANgA0ADUANAAzADEALQArACgAJwAjACAAHQAaABcAFAAQAA8ADAAJ
AAYABQAEAAMAAgACAP/////8//v/+//6//n/+f/7//v/+v/6//j/9//3//f/+f/5//j/
+P/4//j/+P/3//f/9//3//j/+P/3//f/9//1//X/9f/1//f/+P/5//n/9//2//b/9f/1
//b/9v/2//b/9v/2//b/9v/2//b/9v/0//T/9f/1//X/8//1//X/9//3//j/+P/4//n/
+f/5//n/+f/5//n/+f/6//r/+v/6//r/+v/7//3//f/9//3/+//7//r/+v/6//r/+v/6
//r/+v/7//v/+v/6//n/+f/5//n/9//3//f/9//2//b/9//3//b/9v/4//j/+P/3//P/
8//z//P/9f/1//X/9f/1//X/9f/0//H/8f/x//H/7//v/+//7//x//D/8P/w//D/8P/w
//D/8v/y//L/8//x//D/8P/w//L/8v/y//L/8v/w//D/8P/w//D/8P/w//D/8v/y//L/
8v/w//D/8P/w//D/8P/w//D/8P/w//D/8P/w//D/8P/w//D/8P/w//D/7v/u/+7/7v/v
//D/8f/y//H/8P/v/+7/8P/w//D/8P/w//D/8P/w/+7/7v/u/+7/8P/w//D/8P/u/+7/
7v/u//D/8P/w//D/7v/u/+7/7v/w//D/8P/w/+7/7v/u/+7/7v/u/+7/7v/v//D/8f/y
//D/8P/w//D/8P/w//D/8P/u/+7/7v/u//D/8P/w//D/8P/w//D/8P/y//L/8v/y//H/
8P/v/+7/8P/w//D/8P/w//D/8P/w//L/8v/y//L/8f/w/+//7v/u/+7/7v/u//D/8P/w
//D/8P/w//D/8P/y//L/8v/y//T/9P/0//T/9P/0//T/9P/2//f/+P/4//j/+P/4//j/
+f/6//3//v/8//z//P/6//r/+f/5//n/+P/3//f/9//0//P/8v/v//D/8f/y//P/8v/x
//D/7//v/+//7//v//H/8f/x//D/7//t/+v/6v/r/+z/7f/s/+r/6v/q/+r/6//r/+v/
6//s/+z/6//r/+r/6f/o/+f/6P/p/+r/6//p/+n/6f/p/+n/6f/s/+7/7//y//b/+v8E
ABEAJAA+AFQAaAB+AJEAoACsALoAxADIAMYAywDMAMYAxwC+AJsAdABTACMA3f+g/3z/
Zf9q/4v/p/+0/73/yP/Q/9n/4v/p/+n/6v/v//H/8v/y//P/9P/0//X/9f/1//T/9P/0
//b/9v/2//b/9//5//n/+f/5//f/+P/5//n/+//7//v/+//8//v/+f/4//r/+v/7//v/
+//7//z//P/8//z//P/8//z//P/8//3//f/9//3//v8AAAAAAQABAAAA///+//3//f/9
//7//v8AAAAAAAABAP////8AAAAAAAAAAAEAAQADAAQABAAFAAMAAwAEAAQABQAFAAYA
BwAHAAcACAAIAAkACQAKAAoACgALAAsADgAMAAwADQAPABAAEAAQABIAEQASABMAFAAX
ABgAGQAaABkAGwAcABwAGwAdAB0AHgAiACMAJAAlACYAJgAmACYAJwAnACcAJwAmACcA
JwAoACgAKAAoACgAKAAoACgAJgAmACYAJgAlACUAIwAgAB8AHQAaABcAFAAVABIADgAN
AA4ACwAIAAcABQADAAEAAAD//////P/7//z//P/8//3//P/7//n/+P/6//n/+f/5//n/
+f/4//j/+P/4//j/9//3//f/9//4//j/9//3//f/+f/5//n/+f/5//j/9//1//T/9P/1
//X/9//4//j/+P/2//b/9v/2//j/+P/4//j/9//2//b/9f/2//X/+P/5//f/9//4//j/
+P/5//n/+f/5//n/+f/5//n/+v/6//r//P/8//z//f/9//3//f/9//v/+//6//r/+v/6
//r/+v/6//r/+//7//z//P/7//v/+//7//n/+f/3//f/9v/2//f/9//2//b/9P/0//T/
8//y//P/9P/1//X/9f/1//X/8//z//P/8v/x//H/8f/x//H/8f/x//H/8//y//L/8v/y
//L/8v/y//L/8v/y//P/8//y//L/8v/y//L/8v/y//L/7v/s/+7/7v/w//D/8P/w//D/
8P/w//D/8P/w//D/8P/u/+7/7v/u/+7/7v/u/+7/8P/w//D/8P/w//D/8P/w//D/8P/w
//D/7//u/+3/7P/u/+7/7v/u//D/8P/w//D/7v/u/+7/7v/w//D/8P/w/+//7v/t/+z/
7f/u/+//8P/v/+7/7f/s/+z/7P/s/+z/7v/u/+7/7v/u/+7/7v/u//D/8P/w//D/7v/u
/+7/7v/u/+7/7v/u/+7/7v/u/+7/7P/s/+z/7P/u/+7/7v/u//D/8P/w//D/7//u/+3/
7P/u/+7/7v/u/+z/7P/s/+z/7P/s/+z/7P/t/+7/7//w/+7/7v/u/+7/7//w//H/8v/0
//T/9P/0//b/9v/2//b/9v/2//b/9v/2//b/9v/2//j/+P/4//j/9v/2//b/9v/0//T/
9P/0//P/8v/x//D/7v/u/+7/7v/s/+z/7P/s/+z/7P/s/+z/7v/u/+7/7v/t/+z/6//q
/+r/6v/q/+r/6v/q/+r/6v/p/+j/5//m/+b/5v/m/+b/5v/m/+b/5v/o/+j/6P/o/+r/
6v/q/w==
         </WaveFormData>
      </LeadData>
      <LeadData>
         <LeadByteCountTotal>10000</LeadByteCountTotal>
         <LeadTimeOffset>0</LeadTimeOffset>
         <LeadSampleCountTotal>5000</LeadSampleCountTotal>
         <LeadAmplitudeUnitsPerBit>4.88</LeadAmplitudeUnitsPerBit>
         <LeadAmplitudeUnits>��V</LeadAmplitudeUnits>
         <LeadHighLimit>2147483647</LeadHighLimit>
         <LeadLowLimit>268435456</LeadLowLimit>
         <LeadID>V4</LeadID>
         <LeadOffsetFirstSample>0</LeadOffsetFirstSample>
         <FirstSampleBaseline>0</FirstSampleBaseline>
         <LeadSampleSize>2</LeadSampleSize>
         <LeadOff>FALSE</LeadOff>
         <BaselineSway>FALSE</BaselineSway>
         <ExcessiveACNoise>FALSE</ExcessiveACNoise>
         <MuscleNoise>FALSE</MuscleNoise>
         <LeadDataCRC32>60606377</LeadDataCRC32>
         <WaveFormData>
9P/0//T/9P/2//b/9v/2//T/9P/0//T/9v/2//b/9v/4//j/+P/4//r/+v/6//r//P/8
//z//f/7//v/+//7//3///8AAAAAAAAAAAAAAAD///////8AAAIAAgACAAAA/v/8//n/
+P/4//j/+P/4//j/9v/2//b/+P/4//j/+P/5//j/+P/4//X/9f/0//T/8//z//L/8v/v
/+7/7v/t/+3/7v/v/+//7//v/+//7f/t/+7/7v/u//D/8P/w//D/7//u/+3/7P/u//D/
8//1//X/9//3//z/AQAFABUALABHAGYAjACzANsAAgEuAVYBgAGrAb4BuQGiAXEBJQHo
ALEAZQAPAMf/kv94/4b/pf+3/8H/yv/S/9f/3v/h/+P/5//s/+r/6f/p/+n/6v/q/+z/
7P/t/+3/7//v/+//8P/u/+7/7v/u/+7/7v/u/+7/7v/u/+7/7//v/+//7//v//H/8v/y
//L/8f/w/+//7v/w//D/8P/w//L/8v/y//L/8v/y//L/8v/y//L/8v/y//L/8//z//P/
8P/w//D/8P/w//D/8P/v//H/8v/y//L/9P/z//P/8//y//H/8P/v//H/8//0//X/9P/z
//H/8P/y//L/8//z//X/9f/1//b/9P/0//T/9P/0//X/9v/2//b/9v/2//f/9//3//j/
+P/5//r/+//7//v/+//8//3//v///wAAAAAAAAAAAgADAAQABQAGAAcACAAIAAgACgAL
AAsACwAMAAwADQAPABAAEAAQAA8ADgARABEAEQATABIAEQARABAADwAQABEAEgATABIA
EAAQAA0ACwAJAAkACAAHAAUABQAEAAIAAQAAAAAA///9//v/+//7//r/+v/5//n/+P/3
//n/+P/4//j/9v/2//X/9f/2//f/9//4//b/9v/2//b/9P/z//P/8v/z//T/9f/3//b/
9f/z//H/8v/y//L/8v/z//T/9f/2//b/9v/2//b/9v/2//b/9P/z//P/8//y//T/8//y
//L/9f/2//b/9//2//b/9f/0//X/9//4//j/+v/7//v/+//6//n/+f/4//v/+//8//z/
/P/6//r/+//9//3//f/9//v//P/8//z//P/8//z//P/8//z/+//7//j/+P/5//n/+//8
//z/+//7//z//P/7//j/+P/4//f/+f/6//r/+v/4//j/+P/4//n/+f/5//n/9//2//b/
9v/1//X/9v/2//b/9v/0//b/9v/3//f/9v/4//j/+P/4//f/9//3//b/9f/0//X/9P/2
//b/9v/2//b/9P/0//T/9P/2//b/9v/2//b/9v/2//b/9v/2//b/9v/4//j/+P/4//f/
9v/1//T/9P/0//T/9P/0//T/9P/0//T/9P/0//T/9P/0//T/9P/2//b/9v/2//T/9P/0
//T/9P/0//T/9P/0//T/9P/0//T/9P/0//T/9P/0//T/9P/0//T/9P/0//T/9P/0//T/
9P/0//T/9P/2//b/9v/2//T/9P/0//T/9v/2//b/9v/4//j/+P/4//r/+v/6//r//P/8
//3//f/8//v/+v/5//z//v///wAA/v/+//7//f//////AAAAAAIAAgAAAP///f/6//n/
+P/6//r/+v/6//b/9v/2//b/+P/4//j/9//4//j/+P/3//X/9P/0//P/8f/w//D/7//u
/+7/7f/t/+7/7//v/+//8f/x/+//7//w//D/8P/w//D/8P/w//D/7v/u/+7/7v/w//H/
8//z//X/9//6/wEACQAVACgAPwBcAH4ApQDJAPAAGgFCAWgBjwGqAasBlAFvATEB5gCx
AHkAKwDj/7b/kv+G/5v/s//D/8r/0P/X/97/4//l/+n/6v/q/+v/6//r/+z/7P/u/+7/
7//v/+//7//v//D/8P/w//D/8P/w//D/8P/w//D/8P/w//H/7//v/+//7//v//D/8P/w
//H/8v/z//T/9v/2//b/9v/z//L/8f/w//L/8v/y//L/8P/w//D/8P/y//P/8//z//T/
9P/0//T/8//y//H/7//v//D/8P/w//L/8f/x//H/8f/x//H/8f/y//P/8//z//H/8f/w
//D/8v/y//P/8//z//P/8//0//T/9P/0//T/9v/3//j/+P/4//j/+P/5//f/9//4//j/
9v/2//b/9f/2//f/+f/7//z//f/+//7//v/+/wAAAQAAAAEAAgADAAIAAgACAAQABwAH
AAcACAAKAAsADQAOAA0ADgAOAA4AEQARABEAEwATABMAFAAUABQAFAAUABQAEQAQAA4A
DgANAAsACQAJAAgABwAFAAUABgAEAAMAAgACAAEA///9///////+//7//v/9//v/+f/7
//r/+v/6//j/+P/3//f/+f/5//j/+P/6//r/+v/6//j/9//3//b/9v/2//b/9//3//f/
9v/1//T/9P/0//T/9P/0//T/9P/y//L/8v/y//T/9P/0//L/9P/1//b/9v/2//X/9P/0
//X/9v/2//f/9f/2//b/9v/2//f/9//2//T/9f/1//X/9//3//j/+P/5//n/+v/6//r/
+P/4//n/+f/5//n/+f/7//z//P/8//z//P/8//z//v/+//3//f/6//r/+//7//v//P/8
//v/+f/6//r/+f/4//j/+P/3//n/+v/6//r/+P/4//j/+P/3//f/9//3//n/+P/4//j/
9f/1//b/9v/2//b/9P/2//T/9f/1//T/9v/2//b/9v/1//X/9f/0//X/9v/1//b/9v/2
//b/9v/2//T/9P/0//T/9v/2//b/9v/4//j/+P/4//b/9v/2//b/9v/2//b/9v/2//b/
9v/2//j/+P/4//j/9//2//X/9P/0//T/9P/0//T/9P/0//T/9v/2//b/9v/4//j/+P/4
//j/+P/4//j/+v/6//r/+v/9//3//f/9//z/+//8//z//f/+////AAAAAP////////7/
/v/+//7//f/9//3//P/7//r/+f/4//v//P/7//z/+//6//n/+P/6//n/+P/4//j/9//3
//b/8//x//D/7v/x//H/8f/y//H/8f/y//P/8v/x//D/7//v/+//8P/w/+7/7v/u/+7/
7v/u/+7/7v/y//D/8P/v//H/8//z//f//v8FAA0AHwAyAEkAaACKALMA2QACASgBUAF2
AZkBogGRAXABNwHpAKoAewA5AO//t/+S/4D/iP+j/7X/wf/K/9L/1f/c/+H/5f/n/+r/
7v/v//H/8f/y//L/7//u/+7/7f/t/+3/7f/u/+7/7v/u/+7/8P/w//D/8P/w//D/8P/x
/+//7//v/+//8f/y//L/8v/y//L/8v/y//T/9P/0//T/8v/y//L/8v/y//L/8v/y//D/
8P/w//D/8P/x//H/8f/y//L/8v/y//T/9P/0//P/8f/y//L/8v/0//P/8//z//H/8f/x
//H/8P/x//H/8f/z//P/8v/y//D/8P/x//H/8//z//P/9P/0//T/9P/0//T/9f/2//b/
9P/0//T/9f/1//X/9v/2//f/+P/5//n/+//7//z//f/8//3//v/+//7//v8AAAEAAAAB
AAIAAwAGAAYABgAIAAcABwAHAAgABgAHAAkACgANAA4ADgAOAA0ADQANAA8AEQARABIA
EgAQABAAEAAQABAAEAAPABAAEQAPAA0ADQALAAkABgAFAAQAAgABAAAAAAD///3/+//8
//3//f/+///////+//3/+//6//r/+v/8//z/+//7//n/+f/4//j/+v/6//r/+v/4//f/
9//2//X/9P/z//P/9f/1//T/8//0//T/9P/0//T/9P/0//T/9P/0//T/9P/0//T/9P/y
//P/9f/3//j/9v/1//T/9P/1//b/9v/3//j/+v/7//z/+v/7//v/+v/8//3//f/9//3/
/f/+//7//////wAAAAAAAP7//v////3//f/9//3//f/+//7//v/8//z//P/8//7//v/9
//3//P/8//3//f/7//z//P/7//3//v/+//3/+v/6//r/+f/5//r/+v/6//r/+v/6//r/
+f/5//n/+f/7//r/+v/6//n/+f/6//r/+v/6//j/+v/6//v/+//6//j/+P/4//j/+//7
//v/+v/7//r/9//2//j/+P/4//j/+P/6//r/+v/6//r/+v/6//r/+v/6//r/+v/4//j/
+P/4//j/+P/4//j/+v/6//r/+v/6//r/+v/6//r/+v/6//r/+f/4//f/9v/3//j/+f/6
//j/+P/4//j/+v/6//r/+v/6//r/+v/6//j/+P/4//j/+f/6//v//P/+//7//v/+/wEA
AQABAAEAAQABAAMABAACAAIAAgACAAIAAQABAAEABAAEAAQABAAAAP///v/8//3//v//
/wAA///+//v/+v/8//z//P/8//z/+//6//r/+P/3//f/9v/4//f/9//2//T/8//y//L/
8//z//T/9f/1//X/9f/1//P/8//0//T/9v/2//b/9v/1//T/8//y//b/+P/4//n/9//1
//f/+/8AAAcADwAdADIARwBkAIgAqwDNAPQAHAFCAWYBiQGcAY8BbgE5Ae8AqgB9AEkA
BwDP/6j/jv+K/53/s//B/8r/0v/b/+D/5f/p/+v/7P/u/+//8f/x//L/8v/y//L/8//z
//H/8f/x//L/8v/y//L/8v/y//L/8v/y//T/9P/0//X/9f/1//X/9f/z//T/9P/0//T/
9P/0//T/9P/0//T/9P/1//b/9//4//b/9v/2//b/9P/0//T/9P/0//X/9f/1//L/8v/y
//L/9P/0//T/8//1//b/9v/2//X/8//y//H/8//z//P/8//z//P/8v/x//L/8//z//T/
9P/0//X/9f/z//P/8//0//T/9P/0//T/9P/1//b/9v/2//b/9v/3//n/+f/6//r/+v/6
//r/+f/7//v//P/9//z//f/+//7//P/8//7///8CAAMABAAFAAQABAAEAAYABwAHAAcA
CAAIAAkACwAMAA4AEAARABIAEQARABEAEwARABEAEgASABEAEgATABQAEgAQAA0ADAAN
AAsACQAJAAkACQAIAAkABwAEAAIAAAACAAEA///9///////+//7//f/9//z/+//5//j/
+P/4//b/9v/1//X/+P/5//n/+v/4//j/+P/4//j/9//3//b/9v/2//b/9//1//X/9P/z
//T/9P/0//T/9P/0//T/9P/0//T/9P/0//T/9P/0//L/8v/z//T/9P/2//X/9P/0//P/
9P/0//X/9//4//j/+P/6//v/+//6//r/+//7//v/+//7//z//P/6//n/+f/4//n/+P/5
//v/+f/5//n/+f/7//z//P/8//z//P/8//z/+v/6//n/+f/6//r/+//7//n/+v/6//n/
9//4//j/9//3//j/+f/5//f/+P/4//j/+P/4//j/+P/3//f/9//3//X/9P/0//T/9P/1
//f/+P/2//b/9P/2//T/9f/1//T/9v/2//b/9v/3//f/9//2//f/9v/3//j/9v/2//b/
9v/2//b/9v/2//b/9P/0//T/9P/0//T/9P/0//X/9v/3//j/9v/2//b/9v/0//T/9P/0
//X/9v/3//j/9//2//X/9P/0//T/9P/0//L/8v/y//L/8//0//X/9v/2//b/9v/2//X/
9P/z//L/9f/2//f/+P/2//b/9v/2//b/9v/2//b/9//4//n/+v/8//z//P/9//v/+//7
//v/+//9//7//v/+//7//v/+/////////wAAAAAAAAAA/v/7//r/+P/4//j/+P/4//j/
+v/4//j/+P/2//b/9v/2//P/8v/y//L/8v/z//P/9P/1//X/9P/0//L/8P/v/+3/7f/u
/+//7//x//H/8f/v//H/8v/y//L/8f/w/+//7v/w//D/8P/w/+7/7v/v/+//8//1//X/
+v8BAAkAFwAoAEEAYACCAKkA0wAAASwBVAF8AaEBtAGtAZQBYwEZAdQAnQBXAAcAv/+K
/3L/gP+b/6//u//G/87/0//a/9//4f/j/+b/5v/n/+r/6//t/+7/7P/s/+3/7f/v/+//
7//w/+7/7v/u/+7/7P/s/+z/7P/t/+7/7//x/+//7//v/+//8f/y//L/8v/w//D/8P/w
/+//7v/t/+z/7v/u/+7/7v/u/+7/7v/u/+//8P/x//L/8v/z//P/8//y//L/8v/y//D/
8P/w/+//7//w//D/8P/w/+//7//v//H/8f/x//H/8P/x//H/8f/z//P/8v/y//L/8v/z
//P/9f/1//X/9v/0//T/9P/0//L/8//0//T/9v/2//b/9//5//n/+v/6//v//P/9//3/
/////wAAAQABAAEAAQAAAAEAAgAFAAcABwAHAAcABwAKAAoACgAMAA8ADwAPABAAEAAR
ABMAFAAVABYAFgAWABkAGQAZABsAGAAXABcAFgASABIAEgASABIAEgARABIADwANAAsA
CwAIAAcABQAFAAQAAgABAAAAAAD///3/+//7//v/+v/6//3//f/8//v/+//6//r/+v/6
//r/+f/5//j/9//1//T/9P/0//T/9P/0//P/8//y//T/9P/0//X/9f/1//T/8//w//D/
8P/w//L/8v/y//L/8v/y//L/8v/y//L/8v/w//D/8f/y//L/8//z//P/9P/z//T/9P/1
//P/9P/0//T/9v/3//f/9v/2//f/9//3//n/+f/6//r/+f/5//r/+v/6//j/+P/5//n/
+f/5//n/+f/6//r/+v/4//j/+P/4//r/+v/5//n/+P/4//n/+f/3//j/+P/3//n/+v/6
//n/+P/4//j/9//0//T/8//y//P/9P/1//b/9f/1//X/9f/1//T/9P/0//H/8f/y//L/
9P/0//L/9P/2//f/9//2//X/9P/z//L/9f/1//X/9P/x//L/8//w//L/8P/w//D/8P/x
//L/8//0//L/8v/y//L/9P/0//T/9P/z//L/8f/w//D/8P/w//D/8v/y//L/8v/y//L/
8v/y//T/9P/0//T/8//y//H/8P/w//D/8P/w//H/8v/z//T/8//y//H/8P/y//L/8v/y
//D/8P/w//D/8v/y//L/8v/z//T/9f/2//b/9v/2//b/+f/5//n/+f/7//v//f/+//3/
/P/7//r/+v/5//n/+f/3//b/9f/0//X/9f/1//T/9f/2//f/+P/2//b/9P/0//T/9P/0
//T/8v/x//D/8P/y//H/8f/w/+7/7f/t/+z/7P/r/+r/6v/r/+v/7P/t/+3/7f/t/+3/
6f/p/+r/6v/s/+z/7P/s/+7/7v/u/+7/7v/s/+r/6f/r/+v/7f/z//z/BQARACEAOABV
AHYAmgDHAPUAHgFIAXQBnAG7AcYBwwGqAXEBLwH8AL8AawAVAL//eP9o/4j/qf+5/8P/
yv/Q/9f/3v/j/+X/5//o/+r/6//p/+n/6v/q/+r/6v/r/+v/6f/p/+n/6v/r/+z/7f/u
/+v/6v/p/+j/6//s/+3/7//t/+3/7f/t/+//8P/w//D/7v/u/+7/7v/u/+7/7v/u//D/
8P/w//D/7//u/+3/7P/u/+7/7v/u/+z/7f/t/+3/7P/s/+z/7P/u/+7/7v/t/+v/7P/s
/+z/7P/r/+v/6//t/+3/7f/t/+7/7//v/+//8f/x//D/8P/w//D/8f/x/+//7//v//D/
8f/y//P/9P/0//X/9v/2//b/9v/2//f/9//3//j/+P/7//z//f/9//////8AAAEAAgAD
AAQABAAGAAYACAAJAAoACwAMAA0AEAAQABAAEgAVABUAFQAWABMAEwAUABQAFwAaABwA
HgAdAB0AHQAfAB4AHQAdABwAGgAaABoAGgAYABYAEwASAA8ADQALAAsACAAHAAUABQAE
AAIAAQAAAP7//f/7//n/9//3//b/9v/3//f/9v/1//f/9v/2//b/9v/2//X/9f/1//X/
9P/0//L/8v/y//L/8//z//T/9P/y//L/8v/z//P/8//y//H/8P/w//D/8P/u/+7/7v/u
/+//8P/x//L/7//u/+3/6v/s/+3/7v/u/+z/6//q/+r/6f/q/+r/6//s/+7/7//w/+3/
7f/s/+r/7P/t/+3/7f/s/+v/6//q/+3/7f/u/+7/7//u/+//8f/v/+//7//v/+//8P/w
//D/8P/w//D/8P/w//D/7//v/+7/7v/v/+//7v/u/+3/6//s/+7/7//v/+7/7v/u/+3/
6//s/+z/7P/u/+7/7v/u/+v/6//r/+v/6//q/+r/6v/p/+n/6v/q/+j/6P/m/+j/6P/p
/+n/6P/q/+r/6v/q/+n/6f/p/+j/6f/m/+X/6P/o/+b/5v/m/+b/6P/o/+j/6P/m/+b/
5v/m/+j/6P/o/+j/5v/m/+b/5v/m/+b/5v/m/+j/6P/o/+j/5//m/+X/5P/m/+b/5v/m
/+j/6P/o/+j/5//m/+X/5P/i/+L/4v/i/+T/5P/k/+T/5f/m/+f/6P/m/+b/5v/m/+T/
5P/k/+T/5//o/+n/6v/s/+z/7P/s/+7/7v/u/+//7v/t/+z/6//t/+//8P/w//D/8P/w
//D/7//v/+//8P/u/+7/7v/s/+v/6v/o/+j/6P/o/+j/6P/m/+T/5P/k/+X/5v/n/+j/
5f/k/+T/5P/l/+X/5P/k/+D/3//d/9z/3P/c/93/3f/b/9z/3f/d/97/3//g/9//3f/e
/97/3v/c/9z/3P/c/93/3v/f/+D/3v/c/93/4f/h/+P/5//u//P/+/8HABwANwBWAHgA
nwDPAPoAJgFSAXoBnQG0AbkBsAGNAVEBGgHlAJcAPwDp/5b/YP9m/4n/o/+z/7z/wv/H
/9D/1//X/9f/3P/e/9//3f/d/97/3v/c/9z/3f/d/93/3f/d/97/4P/g/+D/4P/i/+L/
4v/i/9//3v/d/93/3v/f/+D/4f/f/+D/4P/g/+L/4v/i/+L/5P/k/+T/5P/j/+L/4f/g
/+H/4v/j/+T/4v/i/+L/4v/g/+H/4f/h/+L/4v/i/+L/4v/i/+L/4f/j/+T/5P/k/+T/
4//j/+P/5P/l/+b/5//m/+f/5//n/+X/5f/k/+T/5P/k/+X/5f/l/+X/5f/m/+j/6P/o
/+j/6f/r/+3/7v/s/+z/7P/t/+//7//w//D/8f/y//P/8//z//P/9P/1//j/+f/6//r/
+P/4//r/+//9////AQADAAQABAAEAAYACQAJAAkACgAKAAsADQAOAA8AEAAQABAAEwAT
ABMAFQAVABUAFgAWABIAEgASABIADwAOAAwADAAKAAcABAADAAIAAQD//////P/6//n/
+P/4//f/9f/z//P/8//y//L/8//z//L/8f/x//D/8P/w//L/8v/x//H/8f/x//D/8P/w
//D/8P/w//H/8f/y//L/8f/w/+//7//x//H/8P/v/+7/7v/u/+7/7v/u/+7/7v/s/+z/
7P/s/+z/7P/s/+r/7P/t/+7/7v/t/+v/6f/o/+v/7P/s/+3/6//s/+z/7P/r/+v/6v/o
/+r/6//r/+v/6f/p/+r/6v/p/+n/6v/q/+z/6v/q/+v/7f/t/+3/7f/t/+7/7v/u/+7/
7v/u/+7/8f/y//L/8//x//D/8P/v/+//8P/w/+//8f/y//L/8f/u/+7/7v/t/+//8P/w
//D/8P/w//D/8P/v/+//7//v//H/8P/w//D/7f/t/+7/7v/s/+z/6v/s/+z/7f/t/+z/
7f/u/+//8P/v/+//7//u/+//7P/r/+z/7v/u/+7/7v/u/+z/7P/s/+z/7v/u/+7/7v/u
/+7/7v/u/+7/7v/u/+7/7//w//H/8v/y//L/8v/y//T/9P/0//T/9f/1//X/9f/1//X/
9//4//b/9v/2//b/9P/z//P/8//1//b/9//4//f/9//3//b/8//y//H/8P/x//L/8f/y
//L/8v/y//L/8v/x//D/8P/w/+//7//u//D/7//v/+7/7v/t/+z/7P/p/+n/6v/r/+v/
6//r/+v/6//r/+z/7P/q/+r/6v/q/+r/6v/q/+r/7P/s/+z/6//t/+3/7//x//T/+f8D
ABMAJgA9AF4AhACrANUA/gAsAVgBfgGjAb4BwwG4AZsBWwEaAekArwBXAAEAuv+E/3r/
k/+t/7v/xv/O/9P/2P/f/+P/5f/m/+j/7f/r/+v/7P/s/+r/6v/r/+v/6//r/+v/7P/s
/+z/7P/s/+z/7P/s/+z/7P/s/+z/7f/t/+3/7f/t/+3/7v/u/+7/7P/s/+z/7P/u/+7/
7v/u//D/8P/w//D/7//u/+3/7P/u/+7/7v/u/+7/7//v/+//7v/u/+7/7v/u/+7/7v/t
/+v/7P/s/+z/7P/r/+v/6//r/+v/6//r/+7/7//v/+//8f/x//D/8P/t/+z/7P/r/+3/
7f/t/+7/7P/s/+z/7P/t/+//8f/y//D/8P/w//H/8f/x//L/8v/z//T/9f/1//P/8//0
//X/+P/5//r/+v/6//r//P/9//7///8AAAEAAgACAAIABAAFAAUABQAGAAgACQALAAwA
DQAOAA4ADgANAA0ADQAPABAAEQATABQAEAAQABAAEAARABAADgAOAAsACQAHAAcABAAD
AAEAAQABAAAAAAAAAP7//f/7//n/9//3//b/9v/5//n/+P/3//f/9v/2//b/9v/2//X/
9f/1//X/9P/0//L/8v/y//L/8v/x//H/8P/y//L/8v/z//X/9f/0//P/8f/w/+//7v/u
/+7/7v/u/+7/7v/u/+7/7v/u/+7/7P/q/+v/7P/s/+r/6f/o/+j/6v/s/+3/7//t/+7/
7v/u//D/8f/x//D/8P/x//H/8f/x//H/8v/y//X/9f/2//b/9P/y//L/8//z//P/8//z
//P/9P/0//T/9P/0//T/9P/0//T/8//z//L/8v/z//P/8//0//T/8//1//b/9v/1//L/
8v/y//H/8//0//T/9P/0//T/9P/0//H/8f/x//H/8f/w//D/8P/x//H/8v/y//L/8v/w
//L/8v/z//P/8v/y//L/8v/y//P/8//z//L/8f/y//H/8P/y//L/8v/y//L/9P/0//T/
9P/y//L/8v/y//L/8v/y//L/8v/y//L/8v/0//T/9P/0//P/8v/x//D/8P/w//D/8P/x
//L/8//0//L/8v/y//L/8v/y//L/8v/w//D/8P/w//D/8P/w//D/8f/y//P/9P/y//L/
8v/y//D/8P/w//D/8P/w//D/8P/y//L/8v/y//D/8P/w//D/8P/w//D/8P/x//L/8//0
//L/8v/y//L/8v/y//L/8v/w//D/8P/w//D/8P/w//D/8v/y//L/8v/0//T/9P/0//L/
8v/y//L/8v/y//L/8v/w//D/8P/w//L/8v/y//L/8P/w//D/8P/y//L/8v/y//T/9P/0
//T/9P/0//T/9P/0//T/9P/0//T/9P/0//T/9v/2//b/9v/3//j/+f/6//n/+f/5//n/
+//7//3//v/8//z//P/8//7//f/9//3//P/8//z//P/4//f/9v/0//b/9v/2//b/9P/0
//L/8v/0//T/9P/0//T/8//y//L/8P/v/+//7v/w/+//7//u/+7/7f/s/+z/6//r/+z/
7f/v/+//7//v/+v/6//s/+z/7P/s/+z/7P/s/+z/7P/s/+r/7P/u/+//7//x//H/8f/0
//v/BwAZAC4ARwBmAIwArwDTAPoAIgFIAW4BkwGoAZ8BiAFfARkB2gCvAHMAJQDf/67/
jv+K/6H/t//B/8j/zv/V/9z/4f/l/+f/5v/o/+n/5//n/+j/6P/q/+r/6//r/+n/6f/p
/+r/6v/q/+r/6v/r/+z/7f/u/+v/6v/p/+n/6v/r/+z/7f/s/+z/6//q/+r/6v/q/+r/
7P/s/+z/7P/q/+r/6v/q/+r/6v/q/+r/6v/q/+r/6v/s/+3/7f/t/+r/6v/q/+r/6P/o
/+j/5//p/+r/6v/q/+j/5//n/+f/6f/p/+n/6f/q/+v/6//r/+n/6f/o/+j/6P/o/+n/
6f/r/+v/6//s/+v/6v/p/+j/6P/p/+r/6v/q/+r/6v/r/+v/6//s/+z/6//s/+3/7f/t
/+3/7v/v/+7/7//w//D/7v/u//D/8f/0//X/9v/3//b/9v/2//j/+f/5//n/+v/4//n/
+//8//v//P/8//z/////////AQACAAMABQAGAAYABgAGAAYAAwACAAAAAAAAAP///v//
/wAA///9//3//P/6//n/+P/6//n/9//1//b/9//3//j/+P/3//X/8//1//T/9P/0//T/
9P/z//P/8//z//L/8v/y//L/8v/y//L/8f/x//D/8P/w//D/8f/v/+//7v/t/+z/7P/s
/+z/7v/u/+7/7v/s/+z/7P/s/+7/7v/u/+z/6v/r/+z/7P/u/+3/7P/s/+v/7P/s/+3/
6//s/+z/7P/s/+3/7f/s/+7/7//v/+//8P/x//P/9P/0//P/8//y//L/8P/w//H/8f/x
//H/8f/x//L/8v/y//L/8v/y//L/8v/y//H/8f/w//D/8f/x//H/8v/y//H/8P/w/+//
7f/v//D/8f/x//H/8v/y//L/8f/w/+//7v/v/+//7//v//H/8P/w//D/7//v//D/8P/w
//D/7v/w/+7/7//v/+7/7v/u/+7/7v/t/+3/7f/s/+v/6v/p/+r/6v/s/+z/7P/s/+7/
7v/u/+7/7v/u/+7/7v/s/+z/7P/s/+z/7P/s/+z/6v/q/+r/6v/s/+z/7P/s/+7/7v/u
/+7/6//q/+n/6P/q/+r/6v/q/+v/7P/t/+7/7f/s/+v/6v/q/+r/6v/q/+j/6P/o/+j/
6f/q/+v/7P/r/+r/6f/o/+j/6P/o/+j/6P/o/+j/6P/o/+j/6P/o/+n/6v/r/+z/6v/q
/+r/6v/q/+r/6v/q/+r/6v/q/+r/6P/o/+j/6P/q/+r/6v/q/+r/6v/q/+r/6P/o/+j/
6P/q/+r/6v/q/+j/6P/o/+j/6P/o/+j/6P/q/+r/6v/q/+j/6P/o/+j/6f/q/+v/7P/t
/+7/7//w//D/8P/w//D/8P/w//D/8P/u/+7/7v/u//H/8v/z//T/8//y//H/8P/w//D/
8P/w/+//7v/t/+z/7P/s/+z/7P/s/+z/7P/s/+v/6v/p/+j/6P/o/+j/6P/m/+b/5v/m
/+T/5P/k/+T/5v/m/+b/5v/j/+L/4f/g/+D/4P/g/+D/4v/i/+L/4v/i/+L/4v/i/+T/
5P/k/w==
         </WaveFormData>
      </LeadData>
      <LeadData>
         <LeadByteCountTotal>10000</LeadByteCountTotal>
         <LeadTimeOffset>0</LeadTimeOffset>
         <LeadSampleCountTotal>5000</LeadSampleCountTotal>
         <LeadAmplitudeUnitsPerBit>4.88</LeadAmplitudeUnitsPerBit>
         <LeadAmplitudeUnits>��V</LeadAmplitudeUnits>
         <LeadHighLimit>2147483647</LeadHighLimit>
         <LeadLowLimit>268435456</LeadLowLimit>
         <LeadID>V5</LeadID>
         <LeadOffsetFirstSample>0</LeadOffsetFirstSample>
         <FirstSampleBaseline>0</FirstSampleBaseline>
         <LeadSampleSize>2</LeadSampleSize>
         <LeadOff>FALSE</LeadOff>
         <BaselineSway>FALSE</BaselineSway>
         <ExcessiveACNoise>FALSE</ExcessiveACNoise>
         <MuscleNoise>FALSE</MuscleNoise>
         <LeadDataCRC32>1310627047</LeadDataCRC32>
         <WaveFormData>
+P/4//j/+P/2//b/9v/2//T/9P/0//T/9P/0//T/9P/1//b/9//4//r/+v/6//r/+v/6
//r/+f/7//r/+f/5//v//f/+//7//v/+//7//v8AAAAAAQADAAMAAwACAAAA/f/7//j/
9v/4//j/+P/4//j/9//2//b/9//3//j/+P/4//n/+v/6//r/+f/4//j/9v/0//T/8v/y
//L/8v/x//H/8v/y//L/8P/w//D/8P/w//D/8P/w//L/8f/x//H/8P/v/+7/7f/z//X/
9//5//j/+P/0//L/8f/y//3/EQAqAEgAbgCWAL8A7QAaAUkBeAGhAbQBrgGWAWsBLgH8
AM0AigBCAAUA0P+w/7P/wf/M/9L/2f/d/9//5P/o/+r/7v/v/+3/6//r/+v/6v/q/+z/
7P/t/+3/7//v/+//7//v/+7/7f/q/+r/6//r/+v/7f/t/+3/7f/t/+3/7f/t/+7/7//v
/+7/7P/t/+3/7f/v/+//7v/u/+//7//t/+3/7v/u/+3/7f/t/+3/7v/u/+7/7v/u/+z/
7P/t/+3/7f/t/+3/7f/t/+//8P/w//D/8P/v/+//7//u/+3/7f/s/+//8v/z//T/8P/u
/+3/7P/u/+7/7v/v//H/8P/w//D/8P/v/+3/7P/s/+3/7v/u//D/8P/w//D/8P/x//H/
8f/x//L/9P/0//T/9P/0//T/9P/2//b/9v/3//f/+f/6//v/+//8//3//f/9////AAAC
AAIAAgACAAIABAAFAAcABQAEAAMAAwAEAAcACAAIAAgACAAKAAsACQAJAAkACQALAAwA
DAAMAAoACQAHAAcABgAGAAUABQAFAAQAAwADAAAA/////////f/9//3//P/8//z//P/7
//r/+v/6//v/+//6//r/+v/8//z/+//6//n/+f/4//f/9//2//b/9P/3//f/+P/6//j/
9//1//P/8v/x//H/8f/1//b/9//4//f/9//2//b/9v/1//T/9P/0//P/8//y//T/9P/z
//P/9f/2//f/+P/3//b/9f/0//X/9//4//f/+P/6//z//f/6//n/+P/4//n/+v/8//3/
/f/9//3//f//////AAAAAP7//v/+//7//P/9//7//v/+//7//f/8//v/+v/5//j/+v/7
//z//f/9//3//P/8//z/+//7//r//P/9//3//v/9//z/+//6//z//P/8//z/+v/5//j/
+P/6//r/+v/6//r/+v/6//v/+f/5//n/+f/8//z//P/8//z//P/7//r/9//2//X/9v/2
//j/+P/4//j/+P/4//j/+P/6//r/+v/6//j/+P/4//j/+v/6//r/+v/8//z//P/8//r/
+v/6//r/+P/4//j/+P/6//r/+v/6//j/+P/4//j/9v/2//b/9v/3//j/+f/6//r/+v/6
//r/+P/4//j/+P/4//j/+P/4//j/+P/4//j/+P/4//j/+P/4//j/+P/4//j/+P/4//j/
+P/4//j/+P/6//r/+v/6//j/+P/4//j/+v/6//r/+v/8//z//P/8//7//v/+/wAAAAAA
AP/////8//v/+//9/wEAAgACAAIAAgACAAIAAgACAAMABQAFAAcABgAEAAQAAgD///3/
/P/8//z//P/8//v/+v/6//v//f/+//7//f///////v/+//3//P/8//z/+f/4//X/9P/2
//b/9f/1//b/9v/2//b/9P/0//T/9P/2//b/9v/2//X/9f/1//X/8//z//P/8//z//X/
9//4//j/+P/4//v/AAAHABUAKABEAGQAiACtANUA/gApAVQBewGYAZgBggFfASoB8ADH
AJYAUgAVAOj/xP+3/8H/zv/Y/93/4f/j/+b/6P/q/+7/8f/x//H/7//v/+7/7v/w//D/
8f/x/+//7//v/+//8P/w//D/7v/w//H/8f/x/+//7//v/+//7//v/+//7//w//H/8f/w
//P/9f/2//f/9//3//b/9v/z//H/7f/r/+3/7v/u/+//7f/t/+7/7v/v//D/8f/w//L/
8//z//P/8v/x//D/7//u/+7/7f/s/+3/7f/u/+//7//v//D/8P/u//D/8P/w/+3/7P/s
/+z/7v/u/+7/7//x//D/8P/w/+//7//u/+7/7v/v//D/8P/w//D/8P/w/+7/7//v/+//
7v/u/+//7v/w//D/8P/w//L/9P/0//T/8//z//X/9v/3//f/+P/5//j/9//4//j//P/8
//z//P/+/wAAAQADAAMAAgABAAEAAwAFAAUABAAFAAYACQALAA0ADQANAA0ADQAMAAoA
CAAGAAUAAwADAAQABAADAAMAAwACAAEAAQAAAP////////////////7//v/+//7//f/6
//r/+v/7//n/+P/4//j/+v/6//n/+P/7//3//v////7//P/7//j/9v/1//X/9v/3//f/
9v/1//T/8//z//P/9P/0//T/9P/x//H/8P/w//H/8f/x//L/8//z//T/9P/0//T/8//z
//X/9v/3//j/+P/4//j/+P/3//f/9v/z//H/8v/z//P/9f/1//X/9v/3//j/+v/7//r/
+f/4//f/9//3//j/+P/6//r/+v/6//r/+//8//z//v/+//3//P/8//z//P/8//3//f/9
//3/+//7//r/+v/6//n/+f/4//r/+//7//z/+//6//n/+P/6//r/+v/6//r/+f/4//j/
+P/4//j/+P/4//j/+P/5//f/9//3//f/+P/4//j/+P/6//r/+f/4//n/+v/3//b/+P/4
//j/+P/4//j/+P/4//j/+v/6//r/+v/6//r/+v/6//r/+v/6//r//P/8//z//P/6//r/
+v/6//z//P/8//z/+//6//n/+P/3//b/9f/0//b/9v/2//b/+P/4//j/+P/6//r/+v/6
//z//P/8//z/+v/8//z//P/8//3//f/9//z//f/+//7/AAAAAAAAAAACAAIAAgADAAMA
AwADAAIAAQACAAIAAQD+//7//v/+/wAAAAD///7//P/9//3//v8AAP////////3//P/6
//j/9//2//P/8v/z//T/9f/2//f/9//4//j/9//2//X/9P/0//T/9P/0//L/8v/x//H/
8//z//P/8//1//f/9f/z//H/8v/y//T/+v///wYAEQAfADQAUgB0AJgAvQDnABABOwFo
AY0BmAGIAWgBNwH4AMQAnwBmACYA9f/O/7b/tf/B/8z/0v/Z/93/4f/k/+j/7P/w//P/
9f/3//X/9f/0//T/8v/w/+//7f/t/+3/7f/t/+7/7v/u/+z/7f/v//D/8f/z//P/8//z
//L/8f/w/+//8P/x//H/8P/y//P/8//z//X/9f/0//T/8//z//H/8f/w//D/7//v/+//
7//w//D/8P/w//D/7v/w//H/8f/x//L/8//0//X/8//y//D/7v/w/+//7//v/+//7//w
//D/7v/w//D/8P/x//D/8P/w/+7/7v/u/+//8f/w//D/8P/x//H/8P/w/+7/7//w//D/
8P/w//D/8P/w//H/8f/x//P/9P/2//b/9P/0//T/9P/2//j/+P/4//f/9//5//r/+f/5
//r/+//8//3/AAACAAMAAgABAAAAAAACAAMABQAIAAgACAAJAAgACQAIAAYACQAKAA0A
DwAPAA8ADwAPABIAEgARABAAEAAPAA0ADQALAAoACAAHAAUABAADAAMAAAD///////8B
AAEAAQAAAAIAAgACAAEA/v/+//7////9//z//P/8//7//v/9//z//f///wAAAQD+//z/
+//4//b/9f/1//b/+f/5//j/9//3//f/+P/5//j/+P/4//j/9//3//b/9v/2//X/9P/0
//b/9//5//r/+f/4//b/9f/1//b/9//4//n/+v/7//z//P/9//3/+//5//r/+//7//3/
/f/9//7/AAAAAAEAAQABAAEAAQABAAAA//////7/AAAAAAAAAAD+////AAAAAAAAAAD/
//7//v/+//7//v///////////wAAAQABAAIAAAD//////v/8//3//f/+//7//v/+//7/
/P/8//z//P/9//3//f/+//7//v/+//7//v/+//7///8BAAEAAQABAAEAAAD///7/AAAA
AP///v/9//z/+f/4//z//v/+//7//v/+//7//v/+//7//v/+//7//v/+//7//v/9//z/
+//6//v//P/9//7//v/+//7//v8AAAAAAAAAAAAAAAAAAAAA/f/8//v/+v/7//z//f/+
//7//v/+//7/AAAAAAAAAAAAAAAAAAAAAP7//v/+//7///8AAAEAAgACAAQABAAEAAQA
BQAFAAUABQAHAAkACgAIAAgACAAIAAYABgAGAAcACQAJAAkACAAGAAYABQADAAUABgAH
AAgABwAGAAQAAgAEAAUABQAGAAQAAwADAAMAAQAAAP7//P/+//7//P/8//r/+v/6//r/
+//7//z//P/8//z//P/8//z//P/8//z//P/8//v/+//5//n/+f/5//3//f/9///////8
//z//P8AAAMACgAVACUAOABUAHIAlAC3AN0ABgEtAVYBfQGQAYYBZAE3AfoAwACdAHIA
OgAHAOL/wv+5/8H/zv/W/93/4//p/+z/8P/0//T/8//1//f/9f/1//T/9P/2//b/9//3
//f/9//3//f/+P/4//j/9v/2//f/9//3//f/9//3//f/9//3//f/9//2//f/9//2//b/
9//3//f/+f/5//j/+P/5//n/9//3//j/+P/3//f/9f/1//b/9v/2//b/9v/0//L/8//z
//P/9f/1//X/9f/4//j/9//2//X/8//y//H/8//z//T/9P/z//T/8//y//T/9P/1//b/
9v/2//b/9//2//T/8//y//P/8//y//L/8v/z//T/9P/0//T/9P/0//b/9//3//f/9v/2
//f/9v/2//b/9v/2//j/+v/6//r/+f/5//v//P/9//3//v////////8BAAIABAAEAAQA
BAAEAAYABwAJAAwADAAMAA0ACwANAA0ADAAKAAoADAANAA4ADwAQABEADwAOAAwACgAL
AAsACgALAAsADAAMAA0ACgAIAAYABQADAAMABAAFAAMAAwADAAIAAAAAAAAA///+//7/
/v////3//P/8//z///8AAAAAAAD//////v/9/////v/+//z/+//5//j/+P/5//n/+P/3
//f/9//4//n/+v/6//r/+v/3//f/9v/2//b/9f/0//T/9f/1//b/9v/4//j/9//3//X/
9v/3//j/+v/6//r/+v/7//3//v/9////AAABAAEA/v/9//z//P/7//r/+v/5//r/+//8
//3//f/9//7//v/+//7//v/+/wAAAQACAAIAAQAAAP7//P/8//z//P/8//3//f/9//3/
+//7//r/+v/7//v//P/8//r/+//7//z//v/+//7//v/+//7//v/+//z/+//6//r//P/8
//z//P/8//z//P/9//3//f/9//3//P/8//z//P/+//7//f/8//3//P/9/wAAAAD9//z/
+//6//r/+v/6//r/+v/6//r/+v/4//j/+P/4//r//P/+/wAA/f/8//v/+v/4//j/+P/4
//n/+v/7//z/+f/4//f/9v/4//j/+P/4//j/+P/4//j/+v/6//r/+v/6//r/+v/6//n/
+P/3//b/+f/6//v//P/6//r/+v/6//z//P/8//z//f/+////AAAAAAAAAAD///3//P/7
//v//f///wAAAAACAAIAAgACAAIAAgADAAUABQAFAAQAAgAAAP///f/8//z//P/8//z/
/v/9//z//P/7//v//P/8//r/+f/4//b/+P/5//r//P/8//r/+v/4//X/9P/z//H/8f/y
//L/8v/1//b/9//4//f/9v/1//T/9P/z//P/8//1//X/9f/1//H/8f/x//P/9v/2//L/
9P/3//z/BQATACoASABqAJIAvQDrABoBSQF2AZ0BsAGmAY4BZQEmAfAAwwCGAEAAAQDK
/6z/rf+9/8j/zv/V/9v/3//k/+j/5v/o/+v/6//r/+z/7f/t/+7/7v/u/+//7//x//H/
8f/x//D/8P/w/+7/6//r/+r/6f/r/+3/7//x//D/7//u/+3/7//x//L/8v/w//H/8f/x
/+7/7f/r/+r/7f/t/+v/6//u/+7/7f/t/+//7//w//D/8v/y//L/8P/v/+//7v/t/+//
7//v/+//7v/u/+3/7P/s/+v/6//r/+3/7f/u/+7/7v/w//D/8P/t/+z/7P/s/+z/7P/s
/+3/7//u/+7/7v/v/+//7v/u/+z/7f/u/+7/7v/u/+7/7v/w//H/8f/x//L/9P/3//j/
9v/2//b/9v/0//b/9v/2//j/+f/8//7//v/9//3//f//////AQACAAYABgAGAAYABgAI
AAkACwANAA4ADwARABEAEwATABIADgAMAAwACwALAAsACwALAA0ADgAOAA4ADAALAAkA
CQAHAAYABAADAAMAAgABAAEAAAD////////9//3//f/8//7//v/+//3//P/8//z//f/9
//z//P/8//r/+P/1//L/8v/z//P/8//0//T/9f/0//b/9f/1//b/9//3//b/9f/z//H/
8P/v//L/8v/y//L/8f/x//D/8P/y//H/8P/w//H/8f/y//L/8//0//T/9f/1//b/9//4
//X/9P/z//L/9P/1//X/8//1//b/9//3//n/+f/5//r/+P/4//n/+f/7//v/+//7//n/
+f/6//r/+P/4//j/+P/2//f/+P/4//r/+v/5//j/+f/6//v//P/7//v/+//7//3//f/8
//z/+v/5//n/+P/2//X/8//y//P/9P/1//b/9v/2//b/9v/2//X/9P/0//L/8v/y//L/
8//0//X/9//5//n/+f/5//n/+P/3//b/9v/2//X/9P/v//L/9f/0//b/9f/0//P/8v/0
//T/9P/0//T/9P/0//T/9P/0//T/9P/y//L/8v/y//L/8v/y//L/8v/y//L/8v/y//L/
8v/y//P/9P/1//b/8//y//H/8P/x//L/8//0//T/9P/0//T/8//y//H/8P/y//L/8v/y
//D/8P/w//D/8//0//X/9v/4//j/+P/4//f/+P/3//b/9v/3//f/9//3//n/+//8//r/
+v/6//r/+f/4//f/9//4//f/9v/0//T/9v/3//f/9//4//n/+v/4//j/9//2//X/9f/0
//T/9P/z//P/8//y//L/8f/w//L/8v/w//D/7v/u/+7/7v/r/+v/7P/s/+7/7v/u/+7/
7P/s/+z/7P/u/+7/7f/t/+//7//v/+//7//t/+n/6f/r/+r/6P/s//D/9f/+/wkAHQA6
AFwAfgCoANcABwE0AWUBkgGxAboBsAGWAWUBMAEGAc8AhAA8APH/sP+a/6v/wf/K/9D/
1f/X/93/5P/o/+j/6v/t/+3/6f/n/+f/5v/m/+f/6P/q/+v/6v/p/+j/5//p/+r/6//q
/+f/5//m/+X/6P/p/+r/6//r/+v/6//r/+r/6//r/+r/6v/r/+v/6//r/+v/6v/q/+7/
7//u/+//7f/s/+r/6f/p/+n/6v/q/+j/6P/o/+b/5v/n/+f/5//p/+n/6f/p/+j/6P/n
/+b/5v/l/+X/5f/n/+f/6P/o/+b/6P/o/+j/6v/q/+v/7P/s/+z/7P/t/+v/6P/m/+T/
5//p/+r/7P/s/+3/7v/u/+z/7P/s/+z/7v/v/+//7//v//D/8v/y//L/8v/y//L/8//2
//f/+P/3//f/+f/6//3//f/+/////////wEAAgAGAAYABgAGAAUABgAGAAcACgAMAA4A
EQAQABEAEAAOAAwADAAOAA8ADwAPAA8ADwAOAA4ADQAMAAkABwAEAAMABAAEAAMAAwD/
//7//f/9//j/9//3//f/9f/1//X/9P/0//T/9P/z//T/9P/0//X/9f/0//T/9P/2//b/
9f/0//P/8//y//H/9P/0//X/9P/z//H/8P/w//P/8//y//H/7v/t/+3/7f/t/+z/6//q
/+z/7f/t/+7/7f/r/+n/6P/p/+n/6v/q/+j/6P/n/+f/5f/m/+f/6P/p/+r/6//s/+n/
6f/o/+X/5//o/+n/6f/o/+f/5v/m/+j/6P/p/+n/6v/r/+z/7f/r/+v/7P/s/+r/6v/q
/+r/6//t/+//8P/u/+7/7f/s/+r/6v/q/+r/6f/p/+n/6f/s/+3/7f/u/+z/6//r/+r/
6v/r/+v/7P/u/+7/7v/u/+z/7P/s/+z/6//p/+f/5v/m/+b/5v/m/+j/6P/o/+n/6f/p
/+n/6f/q/+r/6v/q/+r/6v/p/+j/4//g/+X/6v/q/+f/5v/l/+T/5v/m/+b/5v/m/+b/
5v/m/+b/5v/m/+b/5P/k/+T/5P/k/+T/5P/k/+b/5v/m/+b/5f/k/+P/4v/i/+L/4v/i
/+X/5v/n/+j/5f/k/+P/4v/i/+L/4v/i/+P/5P/l/+b/5//o/+n/6v/n/+b/5f/k/+H/
4P/f/97/4P/i/+T/5v/n/+j/6f/q/+r/6v/q/+n/5//m/+X/5f/p/+v/7P/s/+7/7v/u
/+7/7P/s/+3/7//t/+3/7P/q/+z/6//p/+j/5v/m/+b/5v/l/+P/4f/g/+X/5//q/+z/
6f/p/+n/6P/n/+X/4//i/9//3P/b/9j/2f/a/9v/2//b/9z/3P/c/97/3v/e/97/3v/e
/97/3v/e/93/3f/d/93/3f/d/93/2//b/9v/2//a/9j/2v/g/+P/5P/r//v/FgA0AFYA
gACxAOEADgE7AWgBjQGkAaIBlgF3AUgBHgHxAKoAXAAVAMr/lP+R/6X/tv/C/8n/y//N
/9L/1v/W/9j/2//d/9v/2//b/9r/2v/Z/9j/2P/X/9n/2f/Z/9n/3P/c/9z/2v/a/9v/
2//b/9r/2f/Y/9f/2P/Z/9r/2//c/93/3f/c/9z/3f/d/93/3f/d/9z/3P/b/9v/2f/Z
/9v/3P/c/93/2//b/9z/3P/b/9r/2f/W/9f/2f/a/9v/2//b/9v/2//e/97/3f/c/9z/
2//b/9v/3P/d/9//4P/f/+D/3//e/93/3P/c/9z/2v/a/9r/2//b/9r/2v/a/93/3f/c
/9z/3//h/+P/5P/j/+L/4f/g/+L/4//j/+P/5v/o/+v/7P/q/+j/5v/k/+X/6P/p/+r/
6v/p/+r/6v/s/+3/7//x/+//7//x//L/9//4//n/+v/8//7///8BAAAAAAAAAAEAAQAD
AAMAAgAEAAQABgAHAAUABQAFAAUABgAGAAUABAABAP///P/7//z//P/7//v/9//2//X/
9f/0//P/8//z//L/8f/w/+7/8P/w//D/7//u/+7/7v/v//H/8P/w//D/7v/u/+3/7P/u
/+//7//v//H/8P/w/+7/7P/r/+v/7P/v/+//7v/t/+7/7f/t/+3/7P/s/+z/7P/q/+n/
5//m/+j/5//m/+b/6f/p/+r/6v/o/+j/5//n/+n/6v/r/+z/6v/q/+r/6v/p/+n/6P/l
/+T/5P/k/+P/5f/l/+X/5v/m/+b/5//n/+f/5//n/+f/6f/p/+r/6v/q/+r/6v/q/+r/
6//s/+z/7//w//D/8P/u/+7/7v/u/+//7//v/+//7//v/+7/7v/s/+v/6//q/+v/7f/u
//D/7v/u/+7/7v/u/+7/7v/u//H/8f/x//L/8f/w/+//7v/t/+z/6//r/+3/7f/t/+3/
7v/u/+7/7v/u/+7/7f/s/+3/7P/r/+z/7v/u/+7/7v/u/+z/7P/s/+z/7v/u/+7/7v/u
/+7/7v/u/+7/7v/u/+7/8P/w//D/8P/y//L/8v/y//T/9v/2//b/9f/1//T/8//x//P/
9f/2//T/9P/0//T/9v/2//b/9//7//v/+//6//v//P/8//v/9//0//H/7v/v//D/8P/w
//L/8//z//T/9P/z//P/8//y//L/8f/w//H/8v/x//L/8P/w//D/8P/s/+v/6//q/+v/
7P/t/+7/8P/w//D/8P/w//D/7//v/+3/6//p/+f/7f/t/+3/7//v//D/8P/u/+z/7f/2
////CwAeAD4AYgCKALMA3wAOATsBZgGPAaoBrAGcAYEBUgEgAfkAxAB6ADMA8v++/63/
uf/E/87/1//b/93/4P/m/+j/6P/n/+v/7f/t/+3/7P/s/+r/6v/r/+v/6//r/+v/6//u
/+7/7v/s/+r/6//r/+v/6f/p/+n/6f/r/+v/6//r/+z/7f/t/+z/6v/r/+v/6//s/+3/
7f/u/+//7//t/+3/7f/s/+r/6f/q/+v/7f/u/+z/7P/s/+r/7P/t/+3/7f/t/+3/7f/t
/+z/7P/r/+r/6v/p/+n/6f/n/+f/6P/o/+n/7P/t/+7/7//u/+7/7v/q/+j/5v/l/+b/
5v/n/+j/6f/p/+j/6P/p/+v/7f/u/+z/7P/s/+z/7P/t/+3/7f/t/+7/8P/w/+7/7v/u
/+7/8P/y//L/8v/x//H/8//0//X/9f/2//f/+P/5//z//v////7//f/8//7/AAABAAMA
BAAEAAQABQADAAUABQAEAAcACAALAA0ACwALAAsACwAOAA4ADQAMAAwACwAJAAkABwAG
AAQAAwAEAAQABAAFAAAA/////////f/7//n/9v/5//r/+//7//r/+v/6//v//f/8//z/
/P/6//r/+f/4//b/9//3//f/+f/4//j/9v/4//f/9//4//v/+//6//n/9//1//T/8//y
//L/8v/y//P/8//y//L/8v/x//D/8P/v/+//8P/w/+7/7v/t/+3/7//w//H/8v/y//L/
8v/y//T/9f/1//P/8f/y//P/8//x//H/8f/y//P/9P/2//f/9f/1//X/9f/3//f/+P/4
//j/+P/4//j/9v/3//j/+P/4//j/9//2//j/+P/4//j/+//7//v/+//7//v/+v/6//j/
9//3//b/+P/5//n/+v/4//j/+P/4//j/+P/4//j/+P/3//b/9v/2//b/9v/2//b/9v/2
//f/+f/5//n/+f/4//j/+P/4//r/+v/5//j/9f/0//X/9P/2//f/+P/5//r/+//8//3/
/v/6//j/9v/0//b/9v/2//b/+P/4//j/+P/6//r/+v/6//j/+P/4//j/+P/4//j/+P/6
//r/+v/6//r/+v/6//r/+P/4//j/+P/4//j/+P/4//j/+P/4//j/+f/6//v//P/7//r/
+f/4//b/9v/2//b/9v/2//b/9v/4//j/+P/4//b/9v/2//b/+P/4//j/+P/6//r/+v/6
//j/+P/4//j/+v/6//r/+v/5//j/9//2//j/+P/4//j/+v/6//r/+v/8//z//P/8//v/
+v/5//j/9v/2//b/9v/4//j/+P/4//r/+v/6//r/+P/4//j/+P/4//j/+P/4//n/+v/7
//z/+v/6//r/+v/8//z//P/8//r/+v/6//r//P/8//z//P/+/wAAAAAAAP7//f/7//n/
/P///wIABAADAAIAAQAAAAIAAgACAAMABQAFAAUABAABAAAA/v/7//z//P/8//z//v/+
//3//P/8//3//f/+//z/+//7//v/+P/4//f/9v/4//j/9v/2//b/9v/2//b/9f/1//b/
9v/4//j/+P/4//f/9v/1//T/9P/0//P/8//1//X/9f/1//X/9//3//X/9f/2//T/8v/y
//f/AAAPAB8ANABSAHQAlAC3AN0ABgEtAVYBewGMAYQBagFFAQwB2gC5AIoASgATAOj/
xP+9/8n/1P/Y/93/4f/j/+b/7P/u//D/8f/x//H/8P/v/+3/7P/u/+7/7//v/+3/7f/t
/+3/8P/w//D/7v/w//H/8f/x//D/7//u/+3/7v/v//D/8f/x//H/8P/u/+z/7f/t/+3/
7v/v/+//8P/v/+//7f/t/+7/7v/t/+3/7f/t/+7/7v/w//D/8P/u/+3/7f/s/+v/6f/p
/+n/6f/r/+z/7P/s/+z/6//r/+v/6//r/+z/7P/s/+7/7v/u/+v/6v/q/+r/6v/q/+r/
6//s/+z/7f/u/+z/6//p/+j/6P/p/+r/6v/s/+z/7P/s/+v/6//q/+n/6P/o/+n/6P/q
/+r/6v/q/+r/7P/s/+z/6//r/+3/7v/w//H/8//1//X/9f/3//j/9//2//X/9P/0//b/
9//5//r/+v/6//v/+//9//3//P/+/wAABAAHAAUABQAFAAUAAwACAAAA/v8BAAEAAAAB
AAEAAgACAAMAAQAAAP/////+//3//f/9//////////7//P/8//z/+//6//r/+v/7//n/
+P/4//j/+v/6//n/+P/4//n/+f/5//n/+P/4//b/+P/3//f/+P/2//X/8//x//L/8f/x
//H/9P/0//T/9P/x//H/8P/w//L/8f/w//D/7//v//D/8P/y//L/8f/x/+//8P/x//L/
8P/w//D/8P/w//H/8f/v//H/8v/z//P/9v/3//j/+v/4//j/+f/5//b/9f/0//P/9f/1
//b/9v/4//j/+P/4//j/+f/6//r/+P/4//f/9v/2//b/9v/2//n/+f/5//n/9v/1//P/
8v/z//P/9P/0//T/9f/1//b/9v/2//b/9v/0//T/9P/0//X/9f/1//b/+P/4//j/+P/2
//b/9v/3//X/9f/1//X/9v/2//b/9v/2//b/9f/0//H/8P/x//L/8v/y//L/8v/y//T/
9P/0//T/9v/2//b/9v/0//T/9P/0//L/8v/y//L/8P/w//D/8P/x//L/8//0//b/9v/2
//b/9P/y//D/7v/v//D/8f/y//P/9P/1//b/9f/0//P/8v/x//D/7//u/+7/7v/u/+7/
7//w//H/8v/x//D/7//u/+7/7v/u/+7/8P/w//D/8P/w//D/8P/w//H/8v/z//T/8//y
//H/8P/w//D/8P/w//L/8v/y//L/8P/w//D/8P/w//D/8P/w//H/8v/z//T/8f/w/+//
7v/v//D/8f/y//H/8P/v/+7/7v/u/+7/7v/v//D/8f/y//H/8P/v/+7/8f/y//P/9P/2
//b/9v/2//b/9v/2//b/9v/2//b/9v/z//L/8f/w//L/9P/2//j/9v/2//b/9v/2//b/
9v/2//X/9P/z//L/9P/0//T/9P/0//T/9P/0//H/8P/v/+7/7v/u/+7/7v/s/+z/7P/s
/+z/7P/s/+z/7v/u/+7/7v/s/+r/6P/m/+b/5v/m/+b/5//o/+n/6v/p/+j/5//m/+b/
5v/m/w==
         </WaveFormData>
      </LeadData>
      <LeadData>
         <LeadByteCountTotal>10000</LeadByteCountTotal>
         <LeadTimeOffset>0</LeadTimeOffset>
         <LeadSampleCountTotal>5000</LeadSampleCountTotal>
         <LeadAmplitudeUnitsPerBit>4.88</LeadAmplitudeUnitsPerBit>
         <LeadAmplitudeUnits>��V</LeadAmplitudeUnits>
         <LeadHighLimit>2147483647</LeadHighLimit>
         <LeadLowLimit>268435456</LeadLowLimit>
         <LeadID>V6</LeadID>
         <LeadOffsetFirstSample>0</LeadOffsetFirstSample>
         <FirstSampleBaseline>0</FirstSampleBaseline>
         <LeadSampleSize>2</LeadSampleSize>
         <LeadOff>FALSE</LeadOff>
         <BaselineSway>FALSE</BaselineSway>
         <ExcessiveACNoise>FALSE</ExcessiveACNoise>
         <MuscleNoise>FALSE</MuscleNoise>
         <LeadDataCRC32>1006739539</LeadDataCRC32>
         <WaveFormData>
8v/y//L/8v/z//T/9f/2//b/9v/2//b/+P/4//j/+P/5//r/+//8//r/+v/6//r/+v/6
//r/+v/4//j/+P/4//r/+//8//z//f/+////AQD//wAAAAAAAP7//P/8//3/+//5//n/
+v/9//7///8BAP///v/+//3/+//8//z/+v/8//v/+//7//r/+f/4//f/9//3//b/9v/2
//T/9P/z//H/8f/x//H/8//z//P/8//z//P/8//z//P/8//z//P/8//z//P/8v/y//P/
8//z//H/8P/w//L/9f/5//7/CQAYAC0ARgBhAHwAmQC4ANgA+gAYASIBGgEFAesAxwCo
AI8AaQBBAB4A+//i/93/3//k/+X/5//m/+r/7v/w/+//8P/w//H/8f/u/+7/7//v/+//
7//w//D/7f/s/+z/7P/u/+7/7v/v//D/8f/x//L/8v/x//D/7//v/+7/7v/v//H/8f/x
//H/7v/u/+7/7v/w//D/8P/w/+//7//v/+//7//u/+7/7v/w//D/8P/w//H/8f/x//H/
7v/t/+3/7f/t/+3/7f/s/+7/7//v/+//8P/v/+//8f/v/+//7//v/+//7v/u/+7/7v/u
/+7/7v/x//H/8f/x//H/8P/w//H/8f/x//D/8P/x//H/8f/y//D/8P/w/+//8f/x//L/
8//y//L/8v/y//P/8//z//P/9P/0//X/9f/2//b/9//3//n/+v/8//z//P/9//3//f/9
//7//v//////AAAAAAIAAgADAAMAAwAFAAcABwAHAAcABwAHAAcABwAIAAgABwAJAAkA
BwAGAAYABwAHAAcABwAGAAYABQACAAIAAQABAP///v/9//3//f/9//3//f///////f/8
//z//P/8//z//P/7//v/+//6//r/+v/4//j/+P/4//j/+P/4//j/+P/4//j/+P/4//b/
9v/2//T/9f/0//T/9f/3//j/+f/6//n/+P/3//X/9//3//b/9v/3//f/9//3//b/9v/2
//b/9//3//j/+v/4//j/9//3//j/+P/4//n/9//4//j/+P/6//r/+v/6//3//v/+////
/v/9//r/+f/8//z//P/8//////8AAAAA/v/9//v/+v/6//v/+//7//v//P/8//z//f/+
//3//v/9//3//f/9//r/+v/6//r/+//8//z//P/8//z//P/7//z//P/8//z/////////
///9//3//f/+//3//f/8//v/+//7//r/+v/7//z//f/+//3//P/7//n/9//8//7//v/8
//z//P/8//z//P/8//z//P/8//z//P/8//r/+v/6//r//P/8//z//P/8//z//P/8//v/
+v/5//j/+f/6//v//P/7//r/+f/4//r/+v/6//r//P/8//z//P/6//r/+v/6//z//P/8
//z//P/8//z//P/6//r/+v/6//z//P/8//z//P/8//z//P/6//r/+v/6//r/+v/6//r/
+v/6//r/+v/8//z//P/8//r/+v/6//r//P/8//z//P/8//z//P/8//3//v///wAAAAAA
AAAAAAAAAAAAAAAAAAMABAAEAAQABAAEAAUABQAFAAQAAwACAAEAAgAEAAUAAQABAAIA
AgAEAAQABQAFAAMAAgAAAP//AAAAAP7//v/9//3//f/9//v/+//7//n//P/8//3//v/6
//r/+f/5//n/+f/5//n/+f/5//n/+f/3//f/9//3//n/+f/5//n/+f/5//j/+P/5//n/
+f/3//j/+P/4//n//f8EAA8AGgArAEAAWQByAIsAqgDGAOYAAgEWARIB/wDlAMUAogCH
AGsASQAsABUA+v/p/+n/6v/r/+3/7P/s//D/9P/3//j/+P/3//X/9P/0//X/9f/3//f/
+P/4//X/9P/0//T/8v/y//L/8//1//X/9P/0//P/8//z//P/8//y//L/8//z//P/8//z
//D/8P/w//D/8v/y//L/8v/0//X/9v/3//f/9v/2//b/9P/0//T/9P/1//X/9f/1//b/
9f/1//X/9P/z//L/8P/y//P/8//z//T/8//z//X/8//z//P/8//z//L/8v/y//D/8P/w
//D/8//z//P/8//z//L/8v/z//H/8f/w//D/8f/x//H/8v/w//D/8P/v//D/8f/z//X/
9P/0//T/9P/1//X/9f/1//j/+P/5//n/9//2//b/9f/1//b/+P/4//n/+//8//3//f/+
//7//////wAAAAACAAAAAQABAAEAAgAFAAYABwAHAAcABwAHAAUABgAGAAUACAAJAAgA
CAAIAAkACQAJAAcABgAGAAUABAAEAAMAAwABAAAA/////wEAAQABAAEA//////3//P/+
//7//v/+//7//f/9//3//v/+//7//P/8//z//P/8//r/+v/6//r//P/8//z//P/8//z/
/P/6//n/+P/4//n/+v/6//r/+v/6//r/+v/5//n/+f/4//j/9//3//f/9//4//j/+P/4
//r/+f/5//r/9//2//T/8//2//b/9v/3//j/+v/7//z/+v/6//r/+v/5//r/+v/7//v/
+//5//n//P/8//z//P/7//v//P/8//v/+//6//r/+//9//7////+//7//f/8//z//P/6
//r//f/9//3//f/8//z//P/8////AAAAAAAA/v/+//7//f/8//z//P/8//3//f/9//3/
/f/9//3//v/8//3//f/9//3//f/8//z//v/+//7//v/9//z/+//5//v/+v/6//z//v/8
//z//P/8//r/+v/6//r//P/8//z//P/8//z//P/8//z//P/8//z//P/8//z//P/6//r/
+v/6//r/+v/6//r//P/8//z//P/+//7//v/+//z//P/8//z/+v/6//r/+v/7//z//f/+
/wAAAAAAAAAAAAAAAAAAAAAAAAAAAAAAAP7//v///wAAAgACAAIAAgADAAMABAAEAAYA
BgAEAAQABQAFAAMAAwABAAAA///+/wIAAwADAAQAAQABAAIAAgAAAAAA////////////
///////9//3//P/+//7//P/8//n/+f/5//n/+f/5//n/+f/5//n/+f/5//n/+f/5//n/
9//3//f/9//4//j/9f/1//f/+f/6//r//P///wMACAARAB4ALwBGAGEAfgCdALwA2gD4
ABIBGAEKAfEA0wCvAJIAfQBbADUAGAD7/+b/4f/j/+b/6f/t/+7/8P/y//T/9//4//j/
9f/1//L/8v/z//P/9f/1//b/9v/3//b/9v/2//T/9P/0//X/9f/1//T/9P/3//f/9//3
//X/9P/0//X/9//3//f/9//2//b/9v/2//T/9P/0//T/9f/1//X/9f/3//b/9v/2//T/
9P/0//T/8//z//P/8//0//P/8//z//P/8//z//L/8v/z//P/8//z//P/9P/3//b/9f/0
//P/9f/0//T/9P/y//L/8v/y//P/8//z//P/9f/0//T/9f/0//P/8f/w//P/8//z//T/
9P/0//T/8//z//P/9P/1//j/+P/4//j/9//3//f/9//4//j/+f/5//j/+P/5//n/+//8
//7//v/+////////////AAAAAAEAAwAEAAQABgAGAAcABwAHAAUABwAHAAcACwALAAsA
CwAJAAoACgAJAAsACwAJAAgABwAHAAYABQAFAAQABAADAAMABAAEAAUAAwACAAEAAQAB
AAEAAQABAAMAAwABAAAA/v/+//7//v8AAP///////wAAAAAAAP7//P/8//z//P/+//7/
/v/+//z//P/8//z//P/8//z/+v/5//j/+P/5//j/+P/4//j/+f/6//v/+//7//v/+v/6
//v/+//7//v/+v/6//r/+v/8//v/+//8//z//P/7//v/+v/6//r/+//8//7///8AAP7/
/v/+//7//f/+//7//////////f/9/wAAAAAAAAAAAQABAAIAAgD//////v/+//7/////
////AQACAAIAAgAAAAAA/v/+/////////////v/+//7//v8BAAIAAgACAAIAAgACAAEA
/v/+//7//v////////////3//f/9//7/AAABAAEAAQABAAEAAAAAAP///v/9//z///8A
AAEAAQABAAIA/v8AAAIAAAAAAAAAAAAAAAAAAAAAAP7//v/+//7/AAAAAAAAAAAAAAAA
AAAAAAIAAgACAAIAAAAAAAAAAAD+//7//v/+//7//v/+//7/AAAAAAAAAAACAAIAAgAC
AAAAAAAAAAAAAAAAAAAAAAACAAIAAgACAAAAAAAAAAAAAQACAAMABAACAAIAAgACAAIA
AgACAAIABAAEAAUABgAEAAQABAAEAAcABwAIAAgACQAKAAkACgAJAAkABwAHAAoACgAK
AAoACgAJAAcABgAFAAUABgAGAAIAAgABAAEAAwADAAMAAwAFAAMAAwACAAEAAAD9//z/
/P/9//7///////////////3//f/9//3//f/9//3//f/7//v/+//7//7//v/9//3//f/7
//z//v8AAAMABwAMABUAIAAxAEYAWwByAI8AsADQAO4ADgEaARAB9QDTAK8AjgB5AGEA
PwAiAAkA9P/p/+f/6v/t/+3/8P/0//j/+P/5//r/+v/7//n/+v/6//v/+//7//v//P/8
//n/+P/4//j/+P/4//j/+f/3//f/9v/2//n/+f/5//n/+//6//r/+//5//n/+f/5//j/
+P/4//j/9//2//X/9P/2//f/+P/5//v/+v/6//r/9//2//X/9P/2//f/+P/5//j/9//3
//f/9//3//f/9v/2//f/9//3//b/9f/1//f/9//3//f/9//2//T/8//y//T/9P/0//T/
9f/1//X/9f/1//T/9P/1//f/9//2//b/9v/1//T/9P/2//b/9v/1//f/9//4//n/+f/4
//f/9v/4//n/+v/7//v/+v/6//n/+v/6//v/+//9//7/AAAAAAAAAQABAAEABQAGAAYA
BwAFAAYABgAIAAYABwAHAAcABwAJAAkACQANAA0ADQANAA4AEAARABEAEAAPAAwACgAK
AAsACwALAAkACAAIAAcABgAGAAUABQAFAAQAAwADAAIAAQAAAP//AgADAAIAAgAAAAAA
AAAAAP7//f/9//3/AAAAAAAA/v/8//z//P/8//z//P/8//z//P/8//z//P/8//z//P/6
//v/+v/6//v/+v/6//r/+v/4//j/+P/3//j/+f/5//r/+f/5//n/+f/6//r/+v/6//r/
+f/5//r//P/8//v/+//8//z//P/9//r/+v/5//j/+v/6//r/+v/8//7///8BAAEAAQD/
/////v/+//7//v//////AAAAAP/////+//7//P/9//3//f///wAAAAAAAAAAAAD+//7/
/v/9//z/+//9//7///8AAP7//v/9//z//v/+//7//f/+//7//v/+//z/+//6//n/+v/7
//z//v/8//3//f/9//3//f/8//z//P/8//z//P/+//7//v/9//3//P/8//r/+P/6//r/
+v/6//v//P/9//7//v/+//7//v/8//z//P/8//z//P/8//z/+//6//n/+P/7//z//f/+
//7//v/+//7//f/8//v/+v/7//z//f/+//3//P/7//r/+v/6//r/+v/6//r/+v/6//r/
+v/6//r/+v/6//r/+v/8//z//P/8//3//v///wAAAAAAAAAAAAD+//7//v/+/wAAAAAA
AAAA/v///wAAAAAAAAAAAAABAAMABAAEAAQAAwAAAP////8AAP//AAACAAAAAAAAAAEA
AwACAAIAAQABAAIAAgAAAP///f/8//v//f/9//3//f/5//n/+P/4//r/+P/4//f/9//3
//f/9//1//X/9f/1//b/9//4//n/9//3//f/9//5//n/+f/4//j/9//1//X/9f/2//T/
+P/7//3/AgAJABYAKQBAAFsAeACZALoA2gD6ABYBIAEYAQMB5wDFAKQAiwBpAEEAHgD7
/+D/2f/b/+D/4//p/+7/7v/w//D/8f/y//L/8f/x//H/8v/0//X/9P/z//P/8v/z//L/
8v/y//L/8v/y//P/8f/x//D/8P/z//P/8//z//L/8P/v/+//8f/x//H/8f/v/+7/7f/s
/+3/7v/v//D/8f/x//H/8f/z//L/8v/y//L/8v/y//L/8P/v/+7/7f/v/+//8P/x//H/
8f/x//D/7v/v/+//7//s/+v/6//t/+3/7f/t/+3/7//u/+7/7v/w//D/8P/w//D/7//u
/+3/7v/u/+//8f/v/+//7v/u/+3/7f/t/+7/8f/y//P/8//y//H/8f/x//L/8v/y//L/
9P/1//b/9//2//b/9//3//r/+v/7//v/+//8//7//v8AAAEAAQABAAIAAgABAAEAAgAE
AAUACAAHAAcABgAFAAUABwAHAAcADAANAA4ADwAMAAwACwAJAAkACQAHAAYABQAFAAQA
AwADAAIAAgABAAIAAgABAAEAAQAAAP/////9//3//f/9//3//f/7//r/+f/4//f/9v/2
//X/9f/1//n/+v/7//r/+f/4//f/9v/2//b/9v/2//b/9v/2//b/+P/4//j/9v/1//T/
9P/1//T/9P/0//T/9v/2//b/9f/z//P/8v/y//P/8//z//P/8//0//X/9v/1//P/8v/y
//P/9P/0//X/+P/4//j/+f/4//j/9//2//j/+P/4//j/9//4//j/+f/7//v/+f/5//j/
+P/4//j/+//7//z//P/7//v/+v/6//j/+f/5//n/+f/6//r/+v/4//j/9v/2//n/+f/5
//n/+P/4//j/+P/3//j/+P/4//j/+P/4//f/+P/4//j/+P/5//n/+f/5//b/9f/0//T/
9f/3//j/+f/7//v/+v/6//f/9v/1//T/9P/0//T/8//z//b/+P/4//j/9//2//X/9P/1
//b/9//4//b/9v/2//b/9v/2//b/9v/2//b/9v/2//T/9P/0//T/9v/2//b/9v/1//T/
8//y//X/9v/3//j/9v/2//b/9v/2//b/9v/2//T/9P/0//T/9v/2//b/9v/2//b/9v/2
//T/9P/0//T/9v/2//b/9v/5//r/+//8//v/+v/5//j/+P/4//j/+P/6//r/+//8//r/
+P/2//T/9//5//z//v/9//z/+f/4//r/+//6//v/+v/6//r/+v/5//n/+P/4//j/+f/7
//z/+P/4//f/9//5//n/+f/5//f/9f/1//T/9P/0//L/8v/z//P/8//z//H/8f/x//H/
8f/x//H/8f/x//H/8f/x//H/8f/x//H/9P/0//H/8f/v/+3/6v/q/+7/8f/1//z/CwAg
ADMASgBnAIQApQDEAOYABgEeASQBFgEBAeMAxQCsAI8AZQA9ABIA6f/S/9X/3//k/+X/
5f/m/+r/8P/y//H/8v/w/+//7//s/+z/7f/t/+3/7f/u/+7/6//q/+r/6v/t/+7/7//x
//D/7//t/+z/7//v/+//7//t/+z/7P/t/+3/7f/t/+3/7P/s/+z/7P/s/+z/7P/s/+3/
7f/t/+3/6//q/+r/6v/r/+z/7f/u//H/8f/x//H/7v/r/+n/5//r/+3/7//w/+3/7f/s
/+v/6v/p/+n/6//r/+v/6//r/+v/6v/q/+r/6//s/+3/7v/u/+3/7P/r/+v/6v/q/+v/
7P/t/+3/7v/u/+3/7P/s/+3/7v/v/+//7v/t/+3/7f/w//D/8P/w//L/8//0//X/9f/0
//T/8//3//j/+v/7//r/+v/7//r/+P/5//n/+f/+/wAAAQADAAEAAgACAAQABgAHAAcA
BwAHAAkACQAJAAgABwAGAAUABQAGAAYABQADAAMAAQAAAAIAAwADAAMAAAD+//3/+//6
//r/+f/5//z//P/8//3//P/7//r/+f/3//f/9f/0//T/9P/0//T/9v/1//X/9f/0//T/
9P/y//D/8P/w//D/8f/y//P/9P/y//L/8v/y//L/8v/y//D/7f/s/+z/7f/v//D/8f/y
//L/8v/y//H/7v/t/+v/6v/u/+//8P/x/+7/7v/u/+7/7P/r/+v/7P/q/+r/6f/p/+r/
6v/q/+v/7P/u/+//8P/u/+z/6v/o/+r/7P/t/+//7//v/+3/7f/s/+z/7P/s/+//7//w
//D/8f/x//D/8P/u/+//7//v//H/8v/y//L/8P/w/+7/7v/x//H/8f/x/+//7v/t/+z/
7f/u/+7/7v/v//D/8f/x/+//7v/t/+z/7v/v//D/8f/v/+//7//w/+3/7f/s/+v/6//r
/+r/6v/q/+r/6v/q/+v/7P/t/+3/8f/w/+7/7v/u/+3/7P/r/+r/6//s/+3/7v/u/+7/
7v/u/+z/7P/s/+z/7v/u/+7/7v/t/+z/6//q/+r/6v/q/+r/7P/s/+z/7P/q/+r/6v/q
/+z/7P/s/+z/6v/q/+r/6v/s/+z/7P/s/+z/7P/s/+z/6v/q/+r/6v/q/+r/6v/q/+v/
7P/t/+7/7v/u/+7/7v/w//D/8P/w//H/8v/z//T/8f/w/+//7v/s/+3/7v/u//H/8v/z
//X/9P/0//P/8v/y//D/8P/x//P/8f/x//L/8P/w//D/8f/v/+7/7v/t//D/8v/z//L/
8f/v/+7/7f/u/+//8P/x/+3/7f/s/+z/7P/q/+r/6f/n/+f/5//n/+f/5//n/+f/6f/p
/+n/6f/o/+f/5v/l/+j/6f/q/+r/5P/l/+f/6f/p/+b/5P/m/+n/6f/u//f/BgAZADAA
SwBqAIkAqADIAOgAAAEQAQwB/wDrANUAvAChAHsAUwAqAP3/3P/R/9X/2P/b/93/3P/e
/+L/5v/n/+j/6v/r/+n/5v/m/+f/5//l/+X/5v/m/+X/5P/k/+T/4v/i/+L/4//l/+X/
5P/k/+P/4//j/+P/5P/k/+X/5//l/+X/5f/l/+b/5v/m/+b/5v/m/+b/5v/m/+X/5P/j
/+T/5P/l/+b/5v/m/+b/5v/n/+f/5//n/+j/5//n/+f/5v/l/+T/4v/l/+f/6P/p/+f/
5f/k/+X/5//n/+f/5//l/+T/5P/k/+X/5v/n/+j/6P/n/+b/5f/l/+T/5P/l/+P/4//i
/+L/5f/n/+n/7P/q/+r/6v/p/+f/5//o/+n/6v/q/+r/6v/r/+v/6//r/+7/7v/v/+//
8P/w//H/8f/y//T/9//4//j/+f/5//n/+//8//z//f/8//z/+//8//3///8AAAEAAwAF
AAUABQAFAAUABQAFAAQABAADAAEAAQABAP///v/+//////////3//P/8//v/+P/4//f/
9//5//j/9//3//f/9//3//f/+f/5//f/9v/0//T/9P/0//T/8//z//P/9P/0//T/8v/0
//T/9P/0//L/8v/y//L/8v/y//L/8v/0//T/9P/y//H/8P/w//H/8P/w//D/8P/w//D/
8P/v/+//7//u/+7/8P/x//L/8//x//D/7//u/+7/7f/t/+7/7v/u/+3/7f/t/+z/6//r
/+7/8P/x//L/8P/w//D/8P/w//D/7//v//H/8f/v/+//8v/y//L/8v/x//H/8v/y//P/
8//y//L/9P/1//X/9f/0//T/8//y//P/9P/z//T/9f/1//X/9f/0//T/9P/0//X/9v/2
//b/9P/0//T/8//y//L/8v/y//X/9f/1//X/8//z//P/9P/0//X/9f/1//X/9f/0//T/
9v/2//b/9v/2//b/9v/1//P/8P/w//L/9P/1//b/9//4//X/9P/z//L/8//0//X/9v/2
//b/9v/2//T/9P/0//T/9P/0//T/9P/1//b/9//4//j/+P/4//j/9v/2//b/9v/3//j/
+v/8//z//P/8//z//P/7//v/+v/8//z/+v/6//3//f/7//v//P/8//z//P/+//////8A
AP3//f/+//7//P/8//v/+//7//v/+//7//v/+f/5//j/+P/4//b/9v/z//P/8//z//T/
9f/2//f/9f/1//X/9f/0//P/8v/x//P/9f/3//n/9v/2//X/8//x//H/8P/y//T/9//5
//7/BQAQACMAPABZAHQAkQCwAM4A7AAGARYBGAEJAfcA2wDAAKsAjQBjAD4AGQD4/+f/
5//q/+3/7//u/+7/7v/w//H/8v/y//H/9f/0//T/9f/1//T/8//z//L/8//y//L/8v/y
//L/8v/z//P/8//y//L/8//z//P/8//z//L/8v/z//X/9f/1//X/8v/y//L/8v/y//L/
8v/y//H/8f/x//H/8f/w//D/8P/w//D/8P/w//H/8f/x//H/8f/x//L/8//z//P/8//y
//D/8f/x//H/8P/v/+//8f/v/+//7//v//H/8P/w//D/8P/w//D/8P/y//P/9P/1//P/
8v/y//P/8f/x//D/8P/y//P/9P/2//P/8v/x/+//7//v//D/8f/0//T/9P/0//P/8//z
//P/9P/0//X/9f/2//b/9//3//n/+v/8//z/+v/7//v/+//9//7//v///wEAAgACAAQA
BAAFAAUABQAFAAcABwAHAAkACQAJAAkACQAKAAoACQALAAsACQAIAAYABwAHAAcAAwAC
AAIAAQABAAIAAgADAAIAAAD+//3///////////8BAAEA///+//7//v/+//7//P/7//v/
+//8//z//P/6//v//P/9//7//P/8//z//P/6//r/+v/6//z//P/8//r/+f/4//j/+f/8
//z//P/8//v/+v/5//f/9//3//b/9v/3//f/9//3//T/9P/0//T/9v/1//X/9v/2//b/
9f/1//T/9P/0//X/9f/2//b/9v/2//b/9v/2//j/+v/7//3//f/9//v/+//6//r/+v/6
//v/+//8//z/+f/5//j/+P/6//v/+//7//n/+v/6//r//P/8//r/+v/9//3//f/9//r/
+v/6//r/+//8//z//P/+//7//v/9//r/+v/6//r/+//7//v/+//7//v/+//8//z//f/9
//3//f/9//z//P/6//r/+v/6//z//P/8//v/+//8//7//v/+//z//P/8//z/+v/6//r/
+v/9//7///8AAAAAAAAAAAAA///+//3//P/8//z//P/8//7//v/+//7//v/+//7//v/+
//7//v/+//3//P/7//r//f/+////AAD+//7//v/+//z//P/8//z/+v/6//r/+v/6//r/
+v/6//3//v///wAA/v/+//7//v/+//7//v/+//7//v/+//7//P/8//z//P/+//7//v/+
//7//v/+//7//v/+//7//v/8//z//P/8//z//P/8//z//P/8//z//P/+//7//v/+//z/
/P/8//z//v/+//7//v/+//7//v/+//7//v/+//7//f/8//v/+v/8//z//P/8//7//v/+
//7//P/8//z//P/+//7//v/+////AAABAAIAAAAAAAAAAAAAAAAAAAAAAAIAAgACAAIA
AwAEAAYACAAHAAYABQAEAAUABQAGAAYACAAIAAYABgAGAAUAAgABAAUABgAHAAgABgAF
AAMAAgABAAEAAgACAAIAAgABAAEAAQABAAEAAQABAP/////+//z//P/6//r/+f/5//n/
+f/6//v//P/9//z/+//6//n/+v/7//z//f/8//v/+v/5//b/+P/7//v/+//7//r/+P/6
//v/AQAIABEAIAAzAEgAXwB2AJEArgDMAOoABAESAQgB8QDTALEAlgCDAGkARwAoAA0A
9v/t/+3/7P/r/+v/7v/0//b/+P/5//r/+P/1//X/9v/2//f/9//3//f/+P/4//X/9P/0
//T/8v/y//L/8//1//X/9P/0//X/9f/1//X/9f/0//T/9f/0//P/8v/x//P/9P/1//b/
9P/0//T/9P/0//P/8v/x//L/8v/z//T/8v/y//L/8v/1//X/9f/1//L/8f/x//H/8f/x
//H/8P/y//P/8//z//D/7//v//H/7//v/+//7//x//D/8P/w/+7/7v/u/+7/8f/x//H/
8f/w/+7/7f/t/+//7//u/+7/8f/x//H/8v/x//D/7//t/+7/7//x//P/8//y//H/8P/x
//H/8f/x//L/8v/z//P/8v/y//P/8//1//b/+P/4//f/9//2//X/+P/6//v//f/7//z/
/P/+//z//f/9//3//f////////8BAAEAAQABAAIABAAFAAUABgAHAAYABgAEAAUABQAF
AAUABAAEAAMAAgACAAEAAQD///7//f/9/////////////v/9//r/+P/6//z//v8AAP//
/f/8//v//P/8//z/+v/8//z//P/8//z//P/8//z//P/8//z//P/8//z//P/6//f/9v/2
//f/+P/4//j/+P/6//r/+v/5//n/+f/4//j/+P/3//b/9f/2//b/9v/2//T/8//z//T/
9P/0//P/8//1//b/9//5//f/+P/4//j/+P/4//j/+P/3//j/+P/5//v/+//5//n/+v/6
//r/+v/5//n/+v/6//v/+//6//r/+v/7//v/+//7//z//P/8//z//P/6//r/+f/5//n/
+f/6//r/+v/6//3//v/+//7//P/8//z/+//6//r/+v/6//n/+f/5//n/9f/1//X/9v/5
//v//P/9//v/+//6//r//P/8//z//P/6//r/+v/5//n/+v/6//r/+v/4//j/+P/4//r/
+v/6//r//P/8//z//P/7//r/+f/4//j/+P/4//j/+P/4//j/+P/6//r/+v/6//r/+v/6
//r/+P/4//j/+P/6//r/+v/6//j/+P/4//j/+P/4//j/+P/5//r/+//8//v/+v/5//j/
+v/6//r/+v/5//j/9//2//b/9v/2//b/+P/4//j/+P/2//b/9v/2//f/+P/5//r/+P/4
//j/+P/4//j/+P/4//j/+P/4//j/+P/4//j/+P/4//j/+P/4//j/+P/4//j/9v/2//b/
9v/3//j/+f/6//n/+P/3//b/+P/4//j/+P/6//r/+v/6//j/+P/4//j/+v/6//r/+v/4
//j/+P/4//n/+v/7//z/+v/6//r/+v/6//r/+v/6//v//P/9//7//v/+//7//v/+//7/
/v/+//z//P/8//z/+v/6//r/+v/6//r/+v/6//r/+v/6//r//P/8//z//P/7//r/+f/4
//X/9P/z//L/8//0//X/9v/1//T/8//y//L/8v/y//L/8P/w//D/8P/y//L/8v/y//P/
9P/1/w==
         </WaveFormData>
      </LeadData>
   </Waveform>
</RestingECG>
