# Supplementary material for: Detection of Left Atrial Enlargement Using a Convolutional Neural Network-Enabled Electrocardiogram
Source: Front Cardiovasc Med. 2020 Dec 17;7:609976. doi: 10.3389/fcvm.2020.609976 (PMC7773668; doi:10.3389/fcvm.2020.609976)
Supplement: Supplementary file 2 [file Data_Sheet_2.ZIP › normal1/1802010149_8142_00000006.XML]

<?xml version="1.0" encoding="Windows-1252"?>
<!DOCTYPE RestingECG SYSTEM "restecg.dtd">
<RestingECG>
   <PatientDemographics>
      <PatientID>1802010149</PatientID>
      <PatientAge>66</PatientAge>
      <AgeUnits>Years</AgeUnits>
      <Gender>Male</Gender>
      <PatientLastName>yangjian</PatientLastName>
   </PatientDemographics>
   <TestDemographics>
      <DataType>Resting</DataType>
      <Site>1</Site>
      <AcquisitionDevice>MAC55</AcquisitionDevice>
      <Status>Unconfirmed</Status>
      <Priority>Normal</Priority>
      <AcquisitionTime>08:45:37</AcquisitionTime>
      <AcquisitionDate>07-10-2015</AcquisitionDate>
      <CartNumber>1</CartNumber>
      <AcquisitionSoftwareVersion>009C</AcquisitionSoftwareVersion>
      <XMLSourceVersion>MAC5000 v1.0</XMLSourceVersion>
   </TestDemographics>
   <RestingECGMeasurements>
      <VentricularRate>70</VentricularRate>
      <AtrialRate>70</AtrialRate>
      <PRInterval>158</PRInterval>
      <QRSDuration>84</QRSDuration>
      <QTInterval>380</QTInterval>
      <QTCorrected>410</QTCorrected>
      <PAxis>52</PAxis>
      <RAxis>62</RAxis>
      <TAxis>55</TAxis>
      <QRSCount>11</QRSCount>
      <QOnset>221</QOnset>
      <QOffset>263</QOffset>
      <POnset>142</POnset>
      <POffset>205</POffset>
      <TOffset>411</TOffset>
      <ECGSampleBase>500</ECGSampleBase>
      <ECGSampleExponent>0</ECGSampleExponent>
   </RestingECGMeasurements>
   <Diagnosis>
      <Modality>Resting</Modality>
         <StatementCount>3</StatementCount>
         <LabelText>12SL Õï¶Ï³ÂÊö</LabelText>
      <DiagnosisStatement>
         <StmtFlag>ENDSLINE</StmtFlag>
         <StmtText>ñ¼ÐÔÐÄÂÉ</StmtText>
      </DiagnosisStatement>
      <DiagnosisStatement>
         <StmtFlag>ENDSLINE</StmtFlag>
         <StmtText>µçÑ¹·ûºÏ×óÐÄÊÒ·Ê´óµÄ×îµÍ±ê×¼£¬²»³ýÍâÊÇÕý³£±äÒì</StmtText>
      </DiagnosisStatement>
      <DiagnosisStatement>
         <StmtFlag>ENDSLINE</StmtFlag>
         <StmtText>ÁÙ½ç ECG</StmtText>
      </DiagnosisStatement>
   </Diagnosis>
   <Waveform>
      <WaveformType>Rhythm</WaveformType>
      <WaveformStartTime>0</WaveformStartTime>
      <NumberofLeads>8</NumberofLeads>
      <SampleType>CONTINUOUS_SAMPLES</SampleType>
      <SampleBase>500</SampleBase>
      <SampleExponent>0</SampleExponent>
      <HighPassFilter>16</HighPassFilter>
      <LowPassFilter>150</LowPassFilter>
      <ACFilter>NONE</ACFilter>
      <LeadData>
         <LeadByteCountTotal>10000</LeadByteCountTotal>
         <LeadTimeOffset>0</LeadTimeOffset>
         <LeadSampleCountTotal>5000</LeadSampleCountTotal>
         <LeadAmplitudeUnitsPerBit>4.88</LeadAmplitudeUnitsPerBit>
         <LeadAmplitudeUnits>¦ÌV</LeadAmplitudeUnits>
         <LeadHighLimit>2147483647</LeadHighLimit>
         <LeadLowLimit>268435456</LeadLowLimit>
         <LeadID>I</LeadID>
         <LeadOffsetFirstSample>0</LeadOffsetFirstSample>
         <FirstSampleBaseline>0</FirstSampleBaseline>
         <LeadSampleSize>2</LeadSampleSize>
         <LeadOff>FALSE</LeadOff>
         <BaselineSway>FALSE</BaselineSway>
         <ExcessiveACNoise>FALSE</ExcessiveACNoise>
         <MuscleNoise>FALSE</MuscleNoise>
         <LeadDataCRC32>2839972755</LeadDataCRC32>
         <WaveFormData>
IAAgACAAIAAgACAAIAAgACAAIAAgACAAIAAgACAAIAAfAB4AHQAcABsAGgAZABgAFQAU
ABMAEgAOAAwACgAIAAcABgAFAAQAAQAAAP///v/9//z/+//6//n/+P/3//b/9P/0//T/
9P/0//T/9P/0//T/9P/0//T/8v/y//L/8v/0//T/9P/0//T/9P/0//T/9P/0//T/9P/2
//b/9v/2//T/9P/0//T/9v/2//b/9v/0//T/9P/0//b/9v/2//b/9P/0//T/9P/0//T/
9P/0//b/9v/2//b/9v/2//b/9v/2//b/9v/2//b/9v/2//b/9P/0//T/9P/2//b/9v/2
//T/9P/0//T/9P/0//T/9P/y//L/8v/y//L/8v/y//L/9P/0//T/9P/0//T/9P/0//L/
8v/y//L/8v/y//L/8v/y//L/8v/y//L/8v/y//L/8v/y//L/8v/y//L/8v/y//D/8P/w
//D/8v/y//L/8v/y//L/8v/y//L/8v/y//L/8v/y//L/8v/y//L/8v/y//L/8v/y//L/
9P/0//X/9f/z//P/8//0//T/9f/2//b/+P/5//v//P/8//3//v/+//7//v/+//7//P/8
//3//f8AAAEAAQABAAEAAgAEAAUAAwADAAMAAwAFAAQABAAEAAMAAwABAAAA/P/6//b/
9f/z//H/8P/w/+//7//u/+7/8P/x//H/8f/w//D/8P/w//D/8P/w/+//7//u/+7/7v/u
/+7/7v/u/+3/7f/v/+3/7f/t/+z/6v/q//H/9//9/wwAIgA5AEkAWABoAHcAiACXAJcA
hQBtAFkARgAyAB8AEgAHAP//+v/3//X/+f/5//b/9v/4//j/9v/2//P/8//z//P/8//z
//P/8//z//P/8//y//L/8v/z//P/8//z//P/9P/0//T/9P/0//X/9f/3//f/9//4//b/
9//3//f/9//3//j/+f/7//v/+//7//r/+//7//v//f/+//7//v/+//3//f/9//7///8B
AAIAAgADAAMABAADAAQABAAEAAYABwAIAAkACwAMAA0ADgANAA4ADgAPABIAEwAUABQA
FgAXABkAGgAbABwAHQAdAB0AHQAdAB4AIAAgACAAIQAjACMAJQAlACQAIwAiACEAIwAi
ACIAIgAgAB4AHAAbABoAGgAYABUAEwASAA8ADQALAAkACAAHAAUABAACAAAAAAD///z/
/P/7//r/+f/4//r/+f/4//j/9f/1//X/9P/2//b/9v/2//T/9P/0//T/9P/z//P/9P/y
//L/8v/y//L/8v/y//L/8v/y//P/8//1//X/9f/1//X/9f/1//X/9f/1//X/9f/1//b/
9v/1//f/9//3//j/9v/2//b/9v/2//X/9f/1//X/9f/1//X/8//z//P/8//z//P/8//z
//T/9P/0//T/9P/0//T/9P/0//T/9f/1//P/8//0//T/8//z//P/8//x//H/8f/x//P/
8//0//T/8f/x//H/8f/z//P/8//z//P/8//z//P/8f/x//H/8f/y//L/8//z//P/8//z
//P/8//z//P/8//z//P/8//z//P/8//z//P/8//z//L/8v/y//L/8v/y//L/8v/y//L/
8//z//P/8v/y//L/8v/y//L/8v/y//P/9f/1//X/9f/2//b/9//4//j/+P/5//v//P/8
//3//v/+//7//v/+/wAAAAAAAAEAAQACAAMAAwADAAMABAAGAAUABQAFAAUABQAFAAQA
BAAEAAUABQADAAEA/v/7//b/9f/z//H/8P/y//H/8f/w//D/8P/x//H/8f/w//D/8P/u
/+7/7v/u/+3/7f/s/+z/7v/u/+7/7v/u/+3/7f/t/+3/7f/t/+z/7P/u//P/+f8DABgA
MABBAFEAZAB2AIMAkgCdAJUAfQBjAE0APAAqABkACgABAPv/9v/1//f/+f/3//b/9v/6
//j/9v/0//X/9f/0//P/8v/x//P/8//z//P/8//y//L/8v/z//P/8//z//P/9P/0//T/
9P/0//X/9f/1//X/9f/2//j/+f/5//n/+f/5//r/+//5//n/+f/5//r/+//7//v//f/+
//7//v/9//3//v////////8AAAAAAgADAAMABAAFAAYABgAGAAYABwAIAAkACQAKAAsA
DAAPABAAEAARABIAEwAUABQAFgAXABkAGgAZABoAGwAbAB8AHwAfACAAIAAgACAAIQAh
ACEAIwAjACEAIQAhACEAIQAgACAAIAAfAB4AHQAdABsAGgAXABMAEwASAA8ADQAJAAcA
BgAFAAUABAACAAAA/v/9//r/+v/5//j/9//2//b/9f/0//T/8//z//P/8v/0//T/9P/0
//L/8v/y//L/8v/x//H/8v/y//L/8v/y//T/9P/0//T/9P/0//X/9f/1//X/9f/1//X/
9f/1//X/8//z//P/8//1//b/9v/1//X/9f/1//b/9v/2//b/9v/2//X/9f/1//X/9f/1
//X/9f/1//X/9f/1//X/9f/1//b/9v/2//b/9P/0//T/9P/0//T/9f/1//P/8//0//T/
8//z//P/8//z//P/8//z//P/8//0//T/8//z//P/8//1//X/9f/1//P/8//z//P/9f/1
//X/9f/0//T/9f/1//X/9f/1//X/8//z//P/8//z//P/8//z//P/8//z//P/8//z//L/
8v/y//L/8v/y//T/9P/0//T/8//z//P/8//0//T/8v/y//L/8v/0//T/9P/1//X/9f/1
//X/9v/2//f/+P/6//r/+//9//7//v///wAA/v/+//7//v8AAAAAAAABAAMABAAFAAUA
BQAFAAYACAAIAAcABgAFAAUABQAEAAQABAAFAAUAAwAAAP7//P/4//f/9f/z//L/8P/v
/+//7v/w//D/8f/x//H/8P/w//D/7v/u/+7/7v/v/+//7v/u/+7/7v/u/+7/7v/t/+v/
7f/x//H/7//s/+j/6v/x//X/+/8KACIANwBHAFoAbgB9AIwAmwCdAIsAcQBXAEIAMAAb
AAwAAwD9//b/9f/3//f/9//2//b/9v/2//T/9P/z//P/8//z//P/8//z//P/8//z//P/
8v/y//L/9f/1//X/9f/z//T/9P/0//b/9v/3//f/9f/1//X/9v/2//f/9//3//f/9//4
//n/+f/5//n/+f/6//v/+//7//v//P/8//z//////wAAAQABAAEAAgACAAIAAwADAAQA
BQAGAAYABgAGAAcACAAJAAsADAANAA4ADwAQABAAEQASABMAFAAUABYAFwAZABoAGwAc
AB0AHQAfAB8AHwAgACIAIgAiACMAIQAhACMAIwAjACMAIwAjACMAIgAiACIAIQAgAB8A
HwAdABwAGQAVABUAFAARAA8ADQALAAoACQAFAAQAAgAAAAAA///8//z/+//6//n/+P/4
//f/9v/2//X/9f/1//T/9P/0//T/9P/0//T/9P/0//T/8//z//T/9v/2//b/9v/2//b/
9v/2//b/9v/3//f/9//3//f/9//3//f/9//3//X/9f/1//X/9f/2//b/9f/1//X/9f/2
//b/9v/2//b/9v/1//X/9f/3//f/9//3//X/9f/1//X/9f/1//X/9f/2//b/9v/2//b/
9v/2//b/9P/0//X/9f/z//P/9P/0//P/8//z//P/9f/1//X/9f/z//P/9P/0//P/8//z
//P/8//z//P/8//1//X/9f/1//P/8//z//P/8v/y//P/8//z//P/8//z//P/8//z//P/
8//z//P/8//z//P/8//z//P/8//y//L/8v/y//L/8v/0//T/9P/0//P/8//z//P/8v/y
//L/8v/y//L/8v/y//L/8v/y//L/8//z//P/8//z//T/9P/1//b/9//4//r//f/+//7/
//8AAP7//v/+//7/AAAAAAAAAQADAAQABQAFAAUABQAGAAgACAAHAAYABQAFAAUABAAE
AAIAAwADAAEAAAD+//z/+P/3//X/8//y//L/8f/x//D/8P/w//H/8f/x//D/8P/w//D/
8P/w//D/7//v/+7/7v/w//D/8P/w/+7/7//t/+//7//v/+//8P/u/+7/8//5/wUAGAAu
AEEAUQBkAHgAhQCQAJcAkQB5AF0ARwA2ACQAEwAIAAEA+//2//X/9//5//n/+P/4//j/
9v/2//b/9f/1//P/8//z//P/8//z//P/8//1//T/9P/0//X/9f/1//X/9f/2//b/9v/2
//b/9//3//n/+f/5//r/+P/5//n/+f/5//n/+v/7//3//f/9//3//P/9//3//f///wAA
AAAAAP////8AAAEAAQABAAIAAgACAAMAAwAEAAUABgAGAAYACAAJAAoACwANAA4ADwAQ
ABEAEgASABMAFAAVABYAFgAYABkAGwAcABsAHAAdAB0AHwAfAB8AIAAgACAAIAAhACMA
IwAlACUAJQAlACUAJQAjACIAIgAiACEAIAAfAB8AHAAcABoAFwAVABQAEQAPAA8ADQAM
AAsABwAGAAQAAgAAAP///P/8//v/+v/5//j/+f/5//n/+v/4//f/9v/0//b/9v/2//b/
9v/2//b/9v/2//X/9f/2//b/9v/2//b/9v/2//b/9v/2//b/9//3//n/+f/5//n/+P/3
//b/9f/3//f/9//3//f/+P/4//f/9//3//f/+P/2//b/9v/2//j/9//3//f/9//3//f/
9//1//X/9f/1//X/9f/1//X/9v/2//b/9v/0//T/9P/0//T/9P/1//X/8//z//T/9P/1
//X/9f/1//P/8//z//P/8//z//T/9P/z//P/8//z//P/8//z//P/8f/x//H/8f/z//P/
8//z//T/9P/1//X/8//z//P/8//z//P/8//z//H/8f/x//H/8//z//P/8//z//P/8v/y
//L/8v/y//L/8v/y//L/8v/y//L/8v/y//L/8v/y//L/8//z//P/8//z//b/9v/3//j/
+P/4//n/+//6//r/+//8//z//P/8//z//P/8//z//f///wAAAQABAAEAAQACAAQAAwAD
AAMAAwADAAMAAgACAAAAAQABAP///P/6//j/9P/0//P/8v/y//L/8f/x//D/8v/y//P/
8//x//D/8P/w//D/8P/w//D/7//v/+7/7v/u/+7/7v/u/+7/7f/t/+3/8f/z/+//7v/u
//D/9f/5/wMAEgAqAD0ASQBYAGgAcwB+AIcAfwBtAFkARQA4ACoAFwAKAP//+f/4//X/
9//5//n/9v/2//b/9v/2//b/9f/1//P/8//z//P/8//z//P/8//z//L/8v/y//P/8//z
//P/9P/2//f/+P/2//b/9//3//f/9//3//j/9v/3//f/9//4//n/+//9//v/+//7//v/
/P/9//3//f/7//z//P/8//////8AAAEA/////wAAAAACAAMAAwAEAAUABgAGAAYACAAJ
AAoACwAJAAoACwAMAA8AEAAQABEAEgATABQAFAASABMAFQAWABkAGgAbABsAHQAdAB0A
HgAeAB4AHgAfAB8AHwAhACEAIQAhACEAIQAfAB4AHgAeAB0AHAAbABsAGAAYABYAEwAR
ABAADQALAAsACQAIAAcABQAEAAIAAAAAAP///P/8//n/+P/3//b/9v/1//T/9P/1//X/
9f/0//T/9P/0//T/9v/2//b/9v/4//f/9//4//b/9v/2//b/9f/0//P/8v/z//T/9v/3
//X/9f/1//X/9v/3//j/+f/3//f/9//3//f/+P/4//f/9f/1//X/9v/2//b/9v/2//j/
9//3//f/9f/1//X/9f/z//P/8//z//X/9f/1//X/8v/y//L/8v/z//T/9f/2//T/9P/1
//X/8//z//T/9P/z//P/8//z//T/9f/2//f/9v/1//X/9P/x//H/8f/x//P/8//z//P/
8//z//P/8//x//H/8f/x//L/8v/z//P/9f/1//X/9f/z//P/8//z//P/8//z//P/8//z
//P/8//x//H/8P/w//D/9P/0//T/9P/0//L/8v/y//P/8f/x//H/8f/0//T/9f/2//T/
9P/1//f/9v/2//f/+P/6//r/+v/6//r/+v/6//v/+//8//3//f/7//v//P/+/wEAAQAB
AAEA//////7//v/+///////9/////v/9//r/9//1//P/8v/y//H/8f/w//D/8P/x//H/
7//u/+7/7v/w//D/8P/w/+3/7f/s/+z/7P/s/+z/7P/u/+v/6//t/+3/6//r/+7/7v/s
/+v/7f/x//b//v8HABcAKAA0AEEAUABZAGEAbQBxAGUAVgBEADcAKgAdAA0AAgD7//X/
8f/x//T/9v/y//D/9P/0//H/7//x//H/8f/x//P/8//z//P/8f/w//D/8P/z//P/8//z
//H/8v/y//L/8P/w//H/8f/z//P/8//0//T/9f/1//X/9P/z//P/8//0//X/9v/3//j/
+f/5//n/+f/6//r/+v/5//n/+v/7//n/+f/6//r//P/9//3//v/9//7//v/+//7///8A
AAEAAwAEAAUABgAFAAYABgAHAAoACwAMAAwACgALAA0ADgAPABAAEQARABMAEwATABQA
FAAUABQAFQAVABUAFwAXABcAFwAXABcAFQAUABQAFAAVABQAEwATABQAFAASAA8AEQAQ
AA0ACwAJAAcABgAFAAMAAgAAAP7//v/9//r/+v/5//j/9//2//b/9f/0//T/8//z//P/
8v/w//D/8P/w//D/8P/w//D/8v/x//H/8v/y//L/8v/y//D/8P/w//D/8v/y//P/8//z
//P/8//z//X/9f/1//X/8//z//P/8//z//T/9P/z//X/9f/1//b/9v/2//b/9v/0//P/
8//z//P/8//z//P/8//z//P/8//z//P/8//z//T/9P/0//T/8v/y//L/8v/y//L/8//z
//H/8f/y//L/8f/x//H/8f/x//H/8f/x//H/8f/y//L/8f/x//H/8f/v/+//7//v/+//
7//v/+//7//v/+//7//w//D/8f/x//H/8f/x//H/8f/x//H/8f/x//H/8f/x/+//7//v
/+//8f/x//D/8P/w//D/8P/w//D/8P/w//D/8f/x//H/8f/u/+7/7v/u/+//8P/x//L/
8P/x//H/8v/w//D/8P/w//D/8P/y//L/8v/z//H/8f/x//H/8v/y//P/9P/y//L/8//1
//j/+P/5//r/+v/6//r/+v/5//j/9//3//f/+P/5//n/+f/5//r//P/9//3//f/9//7/
/////wAAAAABAAEA//8AAP7//P/4//f/9f/z//L/8P/v/+//7v/u/+7/7//v/+//7v/u
/+7/7v/u/+7/7v/t/+3/7P/s/+7/7v/u/+7/7P/r/+v/7f/t/+//7//s/+r/7P/p/+v/
8f/2//z/CQAbACgAMAA7AEgAUwBjAGcAXwBTAEoAPAArABgACwADAP7/9//z//H/8//0
//L/8v/0//T/8v/v/+//7//v/+//7//v/+//7//v/+//7v/u/+7/7//v/+//7//v//D/
8P/w//D/8P/x//H/8//z//P/9P/y//P/8//z//P/8//0//X/9f/1//X/9f/0//X/9f/1
//X/9v/2//b/9//3//j/+f/3//f/+P/4//j/+f/5//r/+f/6//r/+v/8//3//v//////
AAABAAIAAQACAAIAAwAEAAUABgAGAAQABQAHAAgACQAKAAsACwAPAA8ADwAQABAAEAAQ
ABEAEQARABMAEwATABMAEwATABEAEAAQABAAEQAQAA8ADwAOAA4ADAAJAAoACgAIAAcA
BwAFAAQAAwD///7//P/6//r/+f/2//b/9v/2//b/9v/0//P/8v/y//H/8f/x//D/8P/w
//D/8P/w//D/8P/w/+7/7f/t/+7/7v/u/+7/7v/u/+7/7v/u/+z/7P/t/+3/7f/t/+3/
7f/t/+3/7f/t/+//7//v/+//7v/u/+3/6//t/+3/7f/u/+z/7P/s/+z/7v/t/+3/7f/t
/+3/7f/t/+3/7f/t/+3/7f/t/+3/7f/q/+r/6v/q/+z/7P/s/+z/7v/u/+//7//r/+v/
7P/s/+v/6//r/+v/6//r/+v/6//r/+v/7P/s/+v/6//r/+v/6f/p/+n/6f/p/+n/6f/p
/+n/6f/p/+n/6f/q/+z/7f/s/+v/6v/p/+v/6//r/+v/7f/t/+3/7f/s/+v/6v/p/+v/
6//q/+r/6v/q/+r/6v/q/+r/6v/q/+v/6//r/+v/6P/o/+j/6P/q/+r/6v/q/+j/6f/p
/+r/6P/o/+r/7P/q/+r/6v/q/+j/6P/o/+n/6//r/+v/6//u/+7/7//w/+7/7v/v//H/
8v/y//P/9P/y//L/8v/y//T/9P/0//X/9f/2//f/9//2//X/9f/2//j/+f/6//v/+f/5
//j/+P/6//v/+//5//r/+P/2//L/8f/v/+3/7P/q/+n/6f/o/+b/5v/n/+f/6f/o/+j/
6P/o/+j/6P/o/+X/5f/k/+T/5v/m/+b/5v/m/+P/4//n/+n/5//l/+T/5P/i/+X/7f/x
//r/CgAdAC0APABMAFkAZABzAHsAcQBdAE0AQAAuABkADAADAPn/9P/x//H/8f/x//D/
8P/w//D/7v/q/+f/6f/r/+v/6//r/+v/6//r/+v/6//q/+r/6v/r/+v/6//r/+v/7P/s
/+z/7P/s/+3/7f/r/+v/6//s/+z/7f/t/+3/7//v//D/8f/v/+//7//v//D/8f/x//H/
8f/y//L/8v/z//P/9P/1//X/9f/2//b/9v/3//f/+P/5//r/+v/6//j/+f/6//v/+//8
//3//v///wAAAAABAAIAAwAEAAQABgAHAAkACgALAAwADQANAA0ADQANAA4AEAAQABAA
EQAQAA8AEAAPAA8ADwAPAA8AEQAQABAAEAARABAADwAPAA4ADgAMAAkACQAIAAUAAwAD
AAEAAAD///3//P/6//j/9v/1//L/8v/x//D/7//u//D/7//u/+7/6//r/+v/6v/s/+z/
7P/s/+z/7P/s/+z/7P/r/+v/7P/s/+z/7P/s/+z/7P/s/+z/6v/q/+v/6//r/+v/6//r
/+3/7f/t/+3/7f/t/+3/7f/t/+7/7v/t/+z/6//q/+r/7P/s/+z/7P/s/+v/6//r/+n/
6f/p/+n/6//r/+v/6//r/+v/6//r/+r/6v/q/+r/6v/q/+r/6v/o/+j/6f/p/+n/6f/q
/+r/6f/p/+n/6f/p/+n/6f/p/+f/5//o/+j/6f/p/+n/6f/p/+n/6f/p/+n/6f/p/+n/
6f/p/+n/6f/o/+j/6f/p/+f/5//n/+f/5//n/+f/5//p/+n/6f/p/+f/5//n/+f/6f/p
/+j/6P/o/+j/6P/o/+j/6P/o/+j/5//n/+f/5//m/+b/5v/m/+b/5v/m/+b/6P/p/+n/
6v/p/+j/5//m/+n/5//l/+f/5v/o/+j/6P/o/+j/6P/o/+n/6f/p/+n/6f/o/+j/6f/q
/+r/6v/r/+3/7v/u/+//8P/y//L/8v/y//D/8P/w//H/8f/y//P/8//z//P/9P/2//n/
+f/5//n/+f/5//j/+P/4//n/+f/3//b/9P/y/+7/7f/r/+n/6P/m/+X/5f/k/+b/5v/n
/+f/6f/o/+j/6P/m/+b/5v/m/+X/5f/k/+T/5P/k/+T/5P/k/+P/4//l/+n/6//n/+T/
4v/i/+P/5//r//L/BAAXACUAMgBCAFEAXgBrAHEAaQBZAEkAOAAqABsADAD///f/9P/x
/+3/7f/t/+z/7P/s/+z/7P/s/+3/6//r/+v/6//r/+n/6f/p/+n/6//q/+r/6v/r/+v/
6//r/+v/7P/s/+z/6v/q/+v/6//t/+3/7f/u/+7/7//v/+//7//v//D/8f/v/+//7//v
//D/8f/x//H/8f/y//L/8v/1//X/9v/3//f/9//4//j/9v/3//f/+P/5//r/+v/6//j/
+f/6//v//f/+////AAABAAIAAgADAAIAAwAEAAQABgAHAAkACgALAAwADQANAA0ADQAN
AA4AEAAQABAAEQAPAA8AEQARABMAEwATABMAFQAUABQAFAARABAADwAPABAAEAAOAAsA
CwAKAAcABQAEAAMAAwADAAEAAAD+//z/+v/5//b/9v/3//b/9f/0//L/8f/w//D/8f/x
//H/8P/w//D/8P/w//D/8P/w//D/7v/t/+3/7v/w//D/8P/w//D/8P/w//D/8P/w//H/
8f/x//H/8f/x/+//7//v/+//7//v/+//7//v//D/8P/v//H/8f/x//L/8P/w//D/8P/y
//H/8f/x/+//7//v/+//8f/x//H/8f/x//H/8f/x//D/8P/w//D/7v/u/+7/7v/w//D/
8f/x/+//7//w//D/7//v/+//7//x//H/8f/x/+//7//w//D/7//v/+//7//v/+//7//v
//H/8f/x//H/7//v/+//7//w//D/8f/x/+//7//v/+//7//v/+//7//v/+//7//v/+//
7//v/+//7//v/+7/7v/w//D/8P/w//D/8P/w//D/7//v/+//7//w//D/8P/w/+7/7v/u
/+7/7v/v/+//8P/u/+7/7v/u//H/8f/x//H/8v/y//L/8v/w//L/8v/w//D/8P/w//D/
8P/w//H/8f/x//H/8f/w//D/8f/y//T/9P/1//f/+P/4//n/+v/6//r/+v/6//r/+v/6
//v/+//8//3//f/9//3//v8AAAMAAwADAAMAAwADAAIAAgAEAAUABQADAAIAAAD+//r/
+f/3//X/9P/y//H/8f/w//D/8P/x//H/8//y//L/8v/w//D/8P/w/+//7//u/+7/8P/w
//D/8P/u/+//7//v/+//7//v//D/8P/y//H/8f/1//7/CgAbAC0AOABGAFUAYABpAHUA
dwBrAFkASgA6ACsAHAAPAAMA/v/7//f/9//7//r/9v/2//b/9v/2//X/8//1//X/9f/1
//X/9f/1//X/9f/0//T/9P/1//X/9f/1//X/9v/2//b/9P/0//X/9f/3//f/9//4//j/
+f/5//n/9//3//j/+f/7//v/+//7//z//f/9//3//f/+//7//v//////AAABAAEAAQAC
AAIAAgADAAMABAAFAAYABgAGAAYABwAIAAkACQAKAAsADAANAA4ADgAPAA4ADwAQABAA
EAARABMAFAAVABYAFwAXABkAGQAZABoAGAAYABgAGQAbABsAHQAdAB0AHQAdAB0AHQAc
ABwAHAAdABwAGwAbABwAHAAaABcAFwAWABMAEQARAA8ADgANAAsACgAIAAYABgAFAAIA
AgABAAAA///+/wAA///+//7//f/9//3//P/6//r/+v/6//z//P/8//z//P/7//v//P/6
//r/+v/6//r/+v/6//r/+v/6//v/+//9//3//f/9//3//f/9//3//f/9//3//f/7//z/
/P/7//v/+//7//z//P/8//z//P/8//v/+//7//v/+//7//v//f/9//3//f/9//3//f/9
//z//P/8//z//P/8//z//P/6//r/+//7//n/+f/6//r/+//7//v/+//7//v/+//7//v/
+//8//z/+//7//v/+//9//3//f/9//v/+//7//v//f/9//3//f/6//r/+//7//v/+//7
//v/+f/5//n/+f/7//v/+//7//v/+//7//v//f/9//z//P/6//r/+v/6//z//P/8//z/
+//7//v/+//7//z//f/+//z//P/8//z//P/9//3//v/8//z//P/8//3//f/9//3/+f/6
//3//P/8//z//P/8//z//P/8//3//f/9//3//f/+//7///8AAAAAAAABAAMABAAEAAUA
BgAIAAgACAAIAAgACAAIAAkACAAIAAgABwAJAAkACgAMAA8ADwAPAA8ADQANAAwADAAM
AA0ADQALAAoACAAGAAIAAQD///3//P/8//v/+//6//r/+v/7//v/+f/4//j/+P/6//r/
+v/6//v/+//6//r/+f/4//f/9v/4//n/+f/7//v/9//3//j/9v/2//v/AQAJABYAKAA5
AEcAVgBmAG8AfACFAIMAbwBbAEsAPAAsAB8AFAAJAAMAAgABAAMAAQD9//7/AAAAAAAA
AgACAP////////////////7//f/8//v//f/8//z//P/7//v/+//7//3//v/+//7/AAAA
AAEAAQD///////8AAAAAAQABAAEAAQABAAIAAwAFAAUABQAFAAUABQAEAAMAAwAEAAQA
BAAHAAcACAAJAAcABwAIAAgACgALAAsADAALAAwADAAMAAwADQAOAA8ADwAQABEAEgAR
ABIAEgATABYAFwAYABgAGAAZABsAHAAbABwAHQAdAB8AHwAfACAAIAAgACAAIQAjACMA
JQAlACMAIwAjACMAIwAiACIAIgAiACIAIgAjACAAIAAeABsAGwAaABcAFQARAA8ADgAN
AA0ADAAKAAgACAAHAAQABAADAAIAAQAAAAIAAQAAAAAA/f/9//3//P/+//7//v/+//z/
/P/8//z//P/7//v//P/8//z//P/8//r/+v/6//r//P/8//3//f/9//3//f/9//3//f/9
//3//f/9//3//f/9//7//v/9//v/+//7//z//P/8//z//P/6//n/+f/5//v/+//7//v/
+f/5//n/+f/7//v/+//7//r/+v/6//r/+v/6//r/+v/6//r/+//7//n/+f/6//r/+f/5
//n/+f/5//n/+f/5//f/9//4//j/+P/5//r/+//7//v/+//7//v/+//7//v/+f/5//n/
+f/4//j/+f/5//n/+f/5//n/+f/5//n/+f/7//v/+//7//v/+//7//v/+f/5//j/+P/6
//r/+v/6//j/+P/4//j/+f/5//n/+f/4//j/+P/4//j/+P/4//j/+P/5//n/+v/4//j/
+P/4//v/+//7//v//P/8//z//P/8//z//P/8//z//P/9//3//v///wAAAQAEAAUABQAG
AAYABgAGAAYABgAGAAYABgAIAAoACgAKAAoACgAKAAoACgAMAAwADAAMAAwADAAMAAwA
CgAKAAoACgAGAAQAAgAAAP7//P/6//j/+P/4//j/+P/4//j/+P/4//b/9v/2//b/9v/2
//b/9v/2//b/9v/2//b/9v/2//b/9v/2//b/9v/1//T/8//y//b/+v/+/wIAEgAiADIA
QgBOAA==
         </WaveFormData>
      </LeadData>
      <LeadData>
         <LeadByteCountTotal>10000</LeadByteCountTotal>
         <LeadTimeOffset>0</LeadTimeOffset>
         <LeadSampleCountTotal>5000</LeadSampleCountTotal>
         <LeadAmplitudeUnitsPerBit>4.88</LeadAmplitudeUnitsPerBit>
         <LeadAmplitudeUnits>¦ÌV</LeadAmplitudeUnits>
         <LeadHighLimit>2147483647</LeadHighLimit>
         <LeadLowLimit>268435456</LeadLowLimit>
         <LeadID>II</LeadID>
         <LeadOffsetFirstSample>0</LeadOffsetFirstSample>
         <FirstSampleBaseline>0</FirstSampleBaseline>
         <LeadSampleSize>2</LeadSampleSize>
         <LeadOff>FALSE</LeadOff>
         <BaselineSway>FALSE</BaselineSway>
         <ExcessiveACNoise>FALSE</ExcessiveACNoise>
         <MuscleNoise>FALSE</MuscleNoise>
         <LeadDataCRC32>2659160760</LeadDataCRC32>
         <WaveFormData>
OgA6ADoAOgA8ADwAPAA8AD4APgA+AD4APAA8ADwAPAA5ADgANwA2ADMAMgAxADAALQAq
ACcAJAAhAB4AGwAYABQAEgAQAA4ACgAIAAYABAABAAAA///+//v/+v/5//j/9v/2//b/
9v/0//T/9P/0//T/9P/0//T/9v/2//b/9v/2//b/9v/2//j/+P/4//j/+P/4//j/+P/6
//r/+v/6//j/+P/4//j/+v/6//r/+v/6//r/+v/6//r/+v/6//r/+P/4//j/+P/4//j/
+P/4//j/+P/4//j/9v/2//b/9v/2//b/9v/2//T/9P/0//T/8v/y//L/8v/0//T/9P/0
//L/8v/y//L/8v/y//L/8v/w//D/8P/w//D/8P/w//D/8P/w//D/8P/w//D/8P/w/+7/
7v/u/+7/7v/u/+7/7v/u/+7/7v/u/+7/7v/u/+7/7P/s/+z/7P/u/+7/7v/u/+z/7P/s
/+z/7P/s/+z/7P/s/+z/7P/s/+z/7P/s/+z/7P/s/+z/7P/u/+7/7v/u/+z/7P/s/+z/
7//v/+//7//w//H/8v/z//b/+f/7//3//f8AAAEAAgABAAEAAgADAAMAAwADAAMAAAAA
AAAAAAADAAUABQADAAEAAAAAAP///f/7//r/+P/3//f/9f/0//H/7//v/+7/7P/q/+n/
6f/r/+r/6v/p/+b/5f/l/+T/5f/l/+X/5f/k/+T/5P/k/+T/4//j/+P/4//j/+P/4v/i
/+L/4//j/+L/4f/j/+D/3f/j/+j/6//v//L/+P8GAB4AOABVAHcAmQCyAMsA6AAGARcB
EAHgAJ8AcABUAD4AMQAnABcABwD///7//v/7//n/9//1//L/8f/v/+3/6v/p/+n/6P/n
/+n/6f/o/+f/5v/m/+b/5v/n/+f/5//n/+f/5//n/+f/6f/p/+r/6v/r/+v/7P/t/+v/
6v/q/+v/6//s/+z/7f/t/+3/7f/u/+//7//v//H/8//0//T/9P/z//T/9P/0//b/9//3
//j/+v/7//z//f/+////AAABAAQABQAHAAkACAAKAAwADwAPABEAEwAVABcAGgAdAB8A
HgAgACMAJQAlACcAJwAoACsALAAuAC8ALgAvADAAMQAzADQANQA1ADMAMwAzADMANQA0
ADIAMgAwAC4ALQApACUAJAAiAB4AHAAbABcAFQASAA8ADAAKAAUAAgABAP7//f/7//n/
9//2//P/8v/y//D/7//v/+7/7f/s/+v/6//r/+v/6//r/+v/6//r/+v/6//r/+v/6//t
/+3/7f/t/+3/7f/t/+3/7f/t/+7/7v/w//D/8P/w/+7/7v/u/+7/7v/u/+7/7v/w//D/
8P/v/+//7//v/+//7//v/+//7//u/+7/7v/u/+3/7f/t/+3/7f/t/+z/7P/q/+r/6v/q
/+v/6//r/+v/6//q/+r/6v/q/+r/6v/q/+r/6v/q/+r/6f/p/+n/6f/o/+j/6P/o/+j/
6v/q/+r/6P/o/+j/5v/m/+f/5//n/+n/6v/q/+r/6f/p/+j/5//n/+f/5//n/+f/5//n
/+f/5//n/+b/5v/m/+b/5v/m/+b/5v/m/+b/5v/m/+b/5f/n/+f/5//n/+f/5//o/+j/
5v/o/+j/5v/m/+b/5v/m/+b/5//n/+f/6P/q/+z/7v/x//L/9f/3//j/+f/7//v/+v/7
//v//P/7//v/+//7//v/+v/6//r/+v/7//3//f/5//n/+P/4//f/9f/z//L/8v/x//H/
7//u/+v/6f/p/+j/5v/k/+P/5f/l/+T/5P/h/+D/3//f/+D/3//f/9//3//e/97/3v/e
/97/3f/d/93/3f/d/93/3v/e/97/3//d/9z/2//b/9j/2f/f/+b/6f/t/+7/9v8KACQA
QABfAIEAoQC6ANMA8AAMARMB9gC4AH0AXgBGADIAJwAbAAsA/f/5//r/+P/1//P/8//x
//D/7f/r/+v/6v/n/+f/5v/l/+X/5f/k/+P/5P/k/+T/5P/j/+P/4//j/+X/5f/l/+X/
5f/l/+b/5v/l/+X/5v/n/+n/6P/o/+n/6f/q/+r/6//r/+v/6//s/+3/7f/t/+//7//w
//D/8P/x//L/8v/y//T/9f/1//b/9v/3//j/+f/8//3//v///wIAAwAFAAcABgAIAAoA
DQANAA8AEQATABQAFgAYABkAHAAeACEAIwAjACUAJQAmACcAKAAqACsALAAtAC4ALwAv
ADAAMQAxAC8ALwAvAC8ALwAuACwALAApACgAKAAlACIAIAAdABgAFgAVABEADwAMAAkA
BgAEAAMAAAD///z/+f/3//X/8//0//H/8P/w/+7/7f/t/+z/7f/s/+v/6//r/+v/6//r
/+v/6//r/+v/6//r/+v/6//t/+3/7f/t/+3/7f/t/+3/7f/t/+7/7v/u/+7/7v/u/+7/
7v/u/+7/7v/u/+7/7v/w//D/8P/v/+//7//v/+//7//v/+//7//s/+z/7P/s/+v/6//r
/+v/6//r/+r/6v/q/+r/6v/q/+v/6//r/+v/6//q/+r/6v/o/+j/6P/o/+r/6v/q/+r/
6f/p/+n/6f/m/+b/5v/m/+b/6P/o/+j/6P/o/+j/5v/m/+f/5//n/+f/6P/o/+j/5//n
/+b/5f/n/+f/5//n/+n/6f/p/+n/5//n/+b/5v/m/+b/5v/m/+b/5v/m/+b/5v/m/+b/
5f/n/+f/5//n/+X/5f/m/+b/5v/m/+b/5v/m/+T/5v/m/+b/5v/m/+f/5//n/+n/6v/r
/+z/7f/u//H/8//z//X/+P/5//j/+f/5//r/+f/5//n/+f/7//r/+v/6//z//f//////
+//7//r/+v/5//f/9f/0//L/8f/x/+//7v/r/+n/6f/o/+b/5P/j/+P/4//i/+L/4f/g
/9//3//g/9//3//f/9//3v/e/97/3v/e/93/3f/d/93/3f/d/9z/3P/c/93/3f/c/9v/
2//a/9n/3f/g/+X/6f/s//D//P8UAC4ASwBrAI8ArADFAN4A/AATAQwB3ACdAHAAUgA4
ACkAIQATAP//+f/4//b/8//x/+//7f/s/+v/6f/p/+j/5f/l/+T/4//j/+P/4v/h/+L/
4v/i/+L/4//j/+P/4//j/+P/4//j/+P/4//k/+T/4//j/+T/5f/n/+b/5v/n/+f/6P/o
/+n/6f/p/+n/6v/r/+v/6//t/+v/7P/s/+z/7//w//D/8P/y//P/8//0//b/9//4//n/
/P/9//7////+////AQADAAIABAAGAAkACwANAA8AEQAQABIAFAAVABYAGAAbAB0AHwAh
ACEAIgAjACQAJgAnACgAKQAqACsAKwAsAC0ALQAtAC0ALQAtAC0ALAAqACoAKQAoACgA
JQAhACAAHgAaABYAFQARAA8ADAAJAAYABAADAAAA///8//n/9//1//P/9P/x//D/8P/u
/+3/7f/s/+3/7P/r/+v/6//r/+v/6//p/+n/6f/p/+n/6f/p/+n/6//r/+v/6//t/+3/
7f/t/+3/7f/u/+7/7v/u/+7/7v/u/+7/7v/u/+7/7v/u/+7/7v/u/+7/7f/r/+v/6//r
/+v/6//r/+v/6v/q/+r/6v/r/+v/6//r/+v/6//q/+r/6v/q/+r/6v/p/+n/6f/p/+n/
6P/o/+j/6P/o/+j/6P/o/+j/6P/o/+X/5f/l/+X/5v/m/+b/5v/k/+b/5v/m/+j/6P/o
/+b/5v/n/+f/5//l/+b/5v/m/+f/5//m/+X/5//n/+f/5//n/+f/5//n/+f/5//m/+b/
5v/m/+b/5v/m/+b/5v/m/+b/5v/m/+X/5f/l/+X/5f/l/+X/5v/m/+b/5v/m/+b/5v/l
/+X/5f/m/+b/5v/m/+b/5v/n/+f/5//p/+r/6//s/+//8P/z//X/9f/3//r/+//7//v/
+v/6//v/+//7//v//f/8//z//P/+////AQABAP3//f/8//z/+v/3//T/8v/x//H/8v/x
/+7/6//p/+n/6P/m/+T/4//k/+X/5f/m/+X/5P/j/+P/4P/f/9//3//h/+D/4P/g/+L/
4v/h/+H/4f/h/+H/4f/g/+D/4P/h/9//4P/f/93/3P/d/+P/6v/t/+3/7v/4/woAJABC
AGEAgwClAL4A0wDuAAgBFQH8AMQAjQBmAEgAMgApAB8AEQADAP3//P/8//v/+f/3//X/
9P/x//H/7f/s/+n/6f/o/+f/6f/p/+j/5//o/+j/6P/o/+n/6f/p/+n/6f/p/+n/6f/p
/+n/6v/q/+v/6//s/+3/6//q/+r/6//s/+7/7//x//P/8//z//T/9P/z//L/8//1//b/
9v/2//n/+v/6//r/+v/7//v//P/+////AAABAAIAAwAEAAUABgAHAAkACwAMAA4AEAAT
ABUAFwAZABsAGgAcAB4AHwAgACIAJQAnACcAKQApACoALQAuADAAMQAyADMANAA1ADUA
NgA3ADcANwA3ADcANwA3ADYANAA0ADEAMAAwAC0AKwAqACgAJAAgAB8AGwAZABgAFQAS
ABAADQAKAAkABgADAAEA///9//z/+f/4//j/9//3//j/+P/1//T/8//z//X/9f/1//X/
9f/1//X/9f/1//X/9f/1//f/9//3//f/9//3//f/9//5//n/+v/6//r/+v/6//r/+P/4
//j/+P/4//j/+P/4//j/+P/4//f/+f/5//n/+f/4//f/9v/1//b/9v/2//b/9f/1//X/
9f/1//X/9P/0//T/9P/0//T/8//z//P/8//z//L/8v/y//L/8v/y//L/8v/y//L/8v/x
//H/8f/x//D/8P/w//D/7v/w//D/8P/w//D/8P/u/+7/7//v/+//7//w//D/8P/x//H/
8P/v//H/8f/x//H/7//v/+//7//v/+//7v/u/+7/7v/u/+7/8P/w//D/8P/w//D/8P/v
/+3/7f/t/+3/7//v//D/8P/u/+7/7v/u/+7/8P/x//H/8f/z//T/9f/2//f/+P/7//3/
/f///wIAAwACAAMAAwAEAAUABQAFAAUABQAEAAQABAAFAAcACgALAAgABwAFAAQAAwAB
AP///v/9//3//v/9//v/9//0//P/8v/w/+7/7f/u/+//7//w/+//7v/t/+3/6v/p/+n/
6f/p/+j/6P/o/+n/6v/q/+v/6f/p/+n/6f/o/+j/6P/p/+f/6P/l/+P/4v/l/+f/7P/x
//X/+P8AAA4AKABKAG0AjQCrAMQA2wD0ABIBIQEOAdgAnwB4AFwARAA1AC0AIQARAAsA
CgAKAAcAAwD///v/+P/5//f/9f/2//P/8//y//H/8v/z//P/8//x//D/7//u//H/8f/x
//H/8v/z//T/9f/0//P/8//y//H/8f/y//P/9f/0//T/9f/3//j/+P/5//n/+f/5//r/
+v/5//j/+f/7//z//P/8////AAAAAAAAAgADAAMABAAGAAcACAAJAAgACQAKAAsADQAP
ABIAFQAVABYAFwAZABkAGwAdAB8AIgAkACYAJwAoACoALQAvAC8AMQAxADIAMwA0ADYA
NwA4ADkAOgA7ADsAPAA9AD0APgA/AEAAQQBBAEAAPgA+ADsAOgA6ADcAMwAyADAALAAo
ACcAIwAhAB4AGwAYABYAFQASABEADgAJAAcABQADAAIA///+//7//v/9//3//P/7//r/
+f/5//v/+//7//v//f/9//3//f/9//3//f/9//v/+//7//v/+f/5//n/+f/6//v//f/+
//7//v/+//7/AAAAAAAAAAD+//7//v/+/wAAAAAAAP///f/9//3//f/9//3//f/9//7/
/v/+//7//P/7//r/+f/3//f/9v/2//f/+P/5//r/+f/5//n/+f/5//j/+P/4//j/+P/4
//j/+P/4//j/+P/3//f/9//3//j/+P/4//j/9f/2//X/9P/1//b/9//2//b/9//3//f/
+P/6//v//P/7//n/9v/z//X/9f/1//X/9v/3//j/+f/5//n/+P/4//b/9v/2//b/9v/2
//b/9v/0//T/9P/z//P/+P/4//j/+P/4//j/+f/5//n/+P/4//j/+P/5//r//f///wMA
BQAIAAkACgALAAsADAALAAsACwALAAwADAANAA4ADAANAA8ADwAQABEAEQASABMAEQAP
AA4ACwAJAAgABQAEAAEA/////wAA/v/8//v/+f/5//j/+P/3//b/9f/1//L/8f/x//H/
8//y//L/8v/y//L/8f/x/+//7//v/+//7P/s/+z/7f/v/+7/7//v/+7/6//p/+b/5//r
//T/+v/+/wYAEAAlAEMAZQCGAKcAwgDWAOsACgEmAS8BDgHQAJYAdQBbAEcAOwAxACIA
FgATABMAEQAJAAYABQADAP///v/7//v/+v/5//n/+f/4//f/9v/2//b/9v/3//f/9//3
//X/9f/1//X/9P/z//P/8v/1//X/9v/3//n/+P/4//n/+P/4//f/9//5//n/+f/6//v/
+//7//3//f/+//7//v/9//7//v/+//7//////wAAAgADAAQABQAIAAkACgALAAwADQAP
ABEAEAASABQAFwAWABcAGAAZABsAHgAhACMAJAAmACkAKwAtAC8ALwAwADEAMgA0ADUA
NgA3ADgAOQA7ADwAPQA9AD8APwA/AD8AQQBAAD4APgA+AD4APwA9ADsAOgA4ADQAMgAx
AC0AKwAoACUAIgAgABsAGAAXABQAEwARAA8ADQALAAcABQAEAAAA//////7//f/8//v/
+//5//n/+f/5//n/+f/5//n/+//7//v/+//9//3//f/9//z/+//6//n/+v/7//3//v/+
//7//v/+//7//v/+//7/AAAAAAAAAAD+//7//v/9//3//f/9//3////////////+//7/
/v/+//v/+//7//v/+f/5//j/+P/4//j/+P/4//f/9//3//f/9//2//b/9v/2//b/9v/2
//T/9P/0//T/9f/1//X/9f/0//T/9P/0//L/9P/0//T/9v/2//b/9P/y//P/8//z//H/
8v/y//L/9f/1//T/8//1//X/9f/1//P/8//z//P/9f/1//T/9P/0//T/9P/0//L/8v/y
//L/8v/y//L/8f/z//P/8//z//H/8f/y//L/8v/y//L/8v/w/+//7//v//L/8v/y//P/
8//z//P/9P/y//L/8v/y//L/8v/w//H/8f/x/+//8P/x//L/8//0//f/+f/7//3/AAAB
AAUABwAIAAoADAANAA4ADwANAAwADAAMAAsACwAMAAsACgALAAsADAANAAsACQAIAAQA
AwADAAEA/v/7//n/+f/5//j/9//3//b/9f/z//L/8f/w/+//7//s/+v/6//r/+n/6P/o
/+j/6v/q/+n/6f/p/+n/6f/p/+j/6P/o/+n/5f/m/+n/5//k/+P/4f/e/+H/6f/u//T/
+v8CABgANQBVAHcAmAC3ANQA8gATASoBNgEnAe4ArACCAGMASQA5AC0AHQAQAAwACwAH
AAMA///6//n/9//z//L/7//v/+7/7f/t/+3/7P/r/+r/6v/q/+r/6f/p/+n/6f/r/+v/
6//r/+v/6//s/+z/7f/t/+7/7//v/+7/7v/v/+//8P/w//H/8//z//P/9P/z//P/8//1
//X/9v/2//b/9//4//j/+P/4//n/+f/6//z//f/+/////v///wAAAQAEAAUABwAJAAoA
DAAOABEADwARABMAFQAWABgAGgAbABwAHgAhACMAJQAnACcAKAAqACwALwAxADAAMQAy
ADMANQA2ADcANwA3ADcANwA3ADgAOAA3ADgAOQA4ADgANQA1ADQAMgAuACwAKwAnACUA
IgAfABwAGgAVABIAEQAOAAsACQAHAAUABAABAAAAAAD8//v/+//6//n/+P/3//f/9f/1
//X/9f/1//X/9f/1//X/9f/1//X/9f/1//X/9f/1//X/9f/1//X/9f/2//b/9v/2//b/
9v/0//T/9P/0//b/9v/2//b/9P/0//T/8//1//X/9f/1//P/8//z//P/9P/0//T/9P/1
//X/9f/1//X/9f/0//T/8v/y//L/8v/v/+//7//v//H/8P/w//D/8v/y//L/8v/w//D/
8P/w/+3/7f/t/+3/7v/u/+7/7v/u//D/8P/w//D/8P/w/+7/7P/t/+3/7f/t/+7/7v/u
/+3/7f/s/+v/7P/t/+7/7//t/+3/7f/t/+3/7f/s/+z/7v/u/+7/7v/u/+7/7v/u/+7/
7v/u/+3/6//r/+v/6//r/+v/7P/s/+z/7P/s/+z/6v/p/+n/6f/s/+z/7P/t/+v/6//r
/+z/6v/q/+r/7P/s/+z/7P/s/+r/6//r/+v/6//s/+3/7v/w//L/9v/5//3///8CAAMA
BAAFAAUABgAHAAcABwAHAAUABAAEAAQABAAFAAcABwAFAAUABAAEAAMAAQD///7//P/7
//v/+f/6//f/9f/1//T/8v/w/+//7f/t/+z/7P/r/+r/6f/p/+j/5//n/+f/5//m/+b/
5v/o/+j/5//n/+X/5f/l/+X/5P/k/+T/5f/n/+T/4//l/+T/3//f/+b/7f/x//T/+P8C
ABgANABTAHUAlwC4ANEA6gAIASEBKAEKAckAjgBsAFQAQQA5AC0AGQANAAwACAAFAAMA
AQD9//r/+f/3//X/9P/z//P/8v/x//H/8f/w/+//8P/w//D/8P/w/+//7v/t/+3/7f/t
/+3/7//v//D/8P/x//H/8v/z//H/8P/w//H/8//0//T/9f/1//X/9f/2//n/+f/5//v/
+f/6//r/+v/9//7//v/+//7//////wAAAgADAAQABQAHAAkACwANAA0ADQAOAA8ADgAQ
ABIAFQAXABkAGwAdAB4AIAAiACMAJAAmACkAKwAtAC8ALwAwADEAMgA0ADUAOAA5ADoA
OwA5ADoAOwA7AD0APQA9AD0APgA+AD0APgA/AD4APgA7ADcANgA0ADAAMAAvACsAKQAo
ACUAIgAgABsAGAAXABQAEQAPAA0ACwAKAAcABgAGAAQAAwADAAIAAQAAAP//////////
/////////////////f/9//3//f///////////////////////f/9//7//v8AAAAAAAAA
AAAAAAAAAAAAAgACAAIAAgABAAAA///9////////////AQABAAEAAQAAAAAAAAAAAP3/
/f/9//3///////7//v/+//7//v/+//3//f/9//3/+//6//r/+v/6//r/+v/6//r/+v/6
//r/+f/5//n/+f/6//r/+v/6//b/+P/4//j/+v/6//r/+P/4//n/+f/5//n/+v/6//r/
+f/5//j/9//5//n/+f/5//n/+f/5//n/9//3//b/9v/4//j/+P/4//j/+P/4//j/+P/4
//j/9//5//n/+f/5//n/+f/6//r/+v/6//r/+v/4//f/9//3//j/+P/4//n/+P/5//r/
/P/7//r/+f/4//r/+P/4//r/+v/6//r/+v/6//j/+f/5//n/+//8//3//v/9//7/AQAD
AAcACQAMAA0AEAARABEAEgAVABUAFQAVABUAFAAUABQAEwATABQAEwASABMAEwAUABMA
EQAPAA4ADAALAAsACQAGAAMAAQABAAAA/v/8//v/+//7//r/+v/3//b/9f/1//b/9f/1
//X/9f/0//T/9P/y//L/8f/x//H/8f/x//H/8v/y//L/8//z//L/8f/z//L/7//t//D/
9f/7//7/AgAKAB4AOgBZAHcAmQC8ANcA8gAQASkBMgEgAecApgB+AGYAVQBJAD0ALQAh
ABgAFgATABEADQALAAgABQADAAMAAgABAAEAAAD///3//f/8//v/+v/6//r/+v/7//v/
+//7//3//f/9//3//f/9//7//v//////AAABAAEAAAAAAAEAAQACAAIAAwAFAAUABQAG
AAUABQAFAAcABQAGAAYABgAIAAoACwAMAAwADQANAA4ADgAPABAAEQASABMAFAAVABYA
FwAZABsAHAAeACAAIwAjACUAJwApACgAKgAsAC0AMAAyADUANwA5ADsAOwA8AD0APgBA
AEEAQgBDAEQARQBHAEgASQBJAEkASQBJAEkASgBKAEkASgBLAEoASgBHAEUARABCAD4A
PgA9ADkANwA2ADMAMAAuACsAKAAnACQAIQAfAB0AGwAcABkAGAAYABQAEwATABIADwAO
AA0ADQANAA0ADQANAA0ADQANAA0ACwALAAsACwANAA0ADQANAA0ADQANAA0ADQANAA4A
DgAMAAwADAAMAAwADAAMAAwADAAMAAwADAAKAAoACgAJAAkACQAJAAkACQAJAAkACQAI
AAgACAAIAAcABwAHAAcACQAJAAgACAAIAAgACAAIAAcABwAHAAcABQAEAAQABAAEAAQA
BAAEAAQABAAEAAQAAwADAAMAAwAEAAQABAAEAAIABAAEAAQAAgACAAIAAAAAAAEAAQAB
AAMABAAEAAQAAwADAAIAAQABAAEAAQABAAEAAQABAAEAAwADAAIAAgACAAIAAgACAAAA
AAAAAAAAAAAAAAAA//8BAAEAAQABAP////8AAAAAAAAAAAAAAAAAAP///////wAAAAAA
AAEAAQABAAEAAgABAAAA///+/wAAAAAAAAAAAAAAAAAAAAAAAAAAAAD+//7//v/+/wAA
AQABAAEA//8AAAEAAgACAAIABAAFAAkACwAOAA8AEQATABQAFgAXABcAFwAXABcAFgAW
ABYAFQAVABYAFQAWABcAFwAYABUAEwARABAADgANAA0ACwAKAAcABQAFAAIAAAD+//3/
/f/9//z//P/7//r/+f/5//b/9f/1//X/9//2//b/9v/1//T/8v/x//P/8//z//P/8v/y
//L/8//x//L/8f/x//D/7f/r/+z/8//5//z//v8EABAAKABJAGsAiQCqAMcA4AD8ABsB
MAEuAQcBxACOAHAAWwBJAD8AMQAhABYAFAAVABMADQAJAAYAAwABAP3/+v/6//v/+//7
//v/+//6//n/9v/2//b/9v/3//f/9//3//f/9//3//f/9//3//j/+P/3//f/+P/5//v/
+v/6//v/+//8//z//f/9//3//f/+/wEAAQABAAMAAQACAAIAAgABAAIAAgACAAQABQAF
AAYABgAHAAgACQAKAAsADAANAA4ADwARABMAEgAUABYAGQAXABkAGwAdAB4AIAAiACMA
IgAkACcAKQArAC0ALQAuADEAMgA0ADUANAA1ADYANwA5ADoAOwA7AD0APQA9AD0APwA+
ADwAPAA9ADwAPAA5ADgAOAA3ADQANAAzAC8ALQAoACUAIgAgAB0AGgAZABYAEwARAA8A
DQAMAAkACAAIAAQAAwADAAIA///+//3//f/7//v/+//7//v/+//7//v//f/9//3//f/8
//v/+v/5//n/+f/5//n/+f/5//r/+v/4//j/+P/4//j/+P/4//j/9v/2//b/9v/0//T/
9P/z//X/9f/1//X/9f/1//X/9f/y//L/8v/y//P/8//z//P/8//z//L/8v/y//L/8v/y
/+//7//v/+//7//u/+7/7v/s/+z/7P/s/+z/7P/s/+z/7f/t/+3/7f/s/+z/7P/s/+r/
7P/s/+z/7P/s/+z/6v/q/+v/6//r/+r/6v/p/+j/6f/p/+j/5//p/+n/6f/p/+n/6f/p
/+n/5//n/+b/5v/m/+b/5v/m/+b/5v/m/+b/6P/o/+j/5//l/+X/5f/l/+X/5f/m/+b/
5P/k/+T/5P/m/+X/5f/l/+b/5v/m/+f/5//n/+f/6P/n/+b/5f/k/+L/4v/i/+L/4v/i
/+L/4v/i/+L/4v/i/+D/4f/h/+H/4f/i/+P/5P/l/+b/6f/r/+//8f/0//X/9P/1//X/
9v/5//n/+f/5//j/9v/1//T/9P/1//f/9//1//X/9P/0//X/8//x//D/7v/t/+3/6//p
/+X/4v/h/+D/3v/c/9v/2f/Z/9j/2P/Z/9j/1//X/9T/0//T/9P/0f/Q/9D/0P/S/9L/
0f/R/9P/0//T/9P/0P/Q/9D/0f/P/9D/z//P/8r/x//L/9D/1f/X/9r/4v/y/wwALABL
AG0AjwCqAL8A3AD8AAsB/ADGAIUAWAA+ACwAIQAVAAUA+f/z/+7/6v/n/+P/4//h/97/
3f/d/9n/1v/V/9X/1P/T/9P/0//S/9H/0P/Q/9D/0P/Q/8//zv/N/8//z//P/8//z//P
/9D/0P/P/8//0P/R/9H/0P/Q/9H/0f/S/9L/0//V/9X/1f/W/9X/1f/V/9f/1f/W/9b/
1v/Z/9r/2v/a/9r/2//b/9z/3v/f/+D/4f/g/+H/4v/j/+T/5f/n/+n/6P/q/+z/7//t
/+//8f/z//T/9v/4//n/+P/6//3//////wEAAQACAAUABgAIAAkACgALAAwADQANAA4A
DwAPAA8ADwAPAA8AEQAQAA4ADgAPAA4ADgALAAkACAAGAAIAAAD///v/+f/2//P/8P/u
/+v/6P/n/+T/4f/f/93/2//a/9f/1v/W/9T/0//T/9L/0f/Q/8//z//N/83/zf/N/83/
zf/N/83/y//L/8v/y//L/8v/y//L/8n/yf/J/8n/yf/J/8r/yv/K/8r/yv/K/8r/yv/K
/8r/yP/I/8j/yP/I/8j/yP/H/8X/xf/F/8X/x//H/8f/x//E/8T/xP/E/8P/w//D/8P/
wf/B/8D/wP/C/8L/wv/C/8H/wf/B/8H/wf/A/8D/wP++/77/vv++/77/vv++/77/vf+9
/73/vf++/77/vv++/7r/vP+8/7z/vP+8/7z/uv+8/73/vf+9/7v/vP+8/7z/u/+7/7r/
uf+5/7n/uf+5/7n/uf+5/7n/uf+5/7j/uP+4/7j/uP+4/7j/uP+4/7j/tv+2/7b/tf+3
/7f/t/+3/7f/t/+4/7j/tv+2/7b/tv+2/7X/tf+1/7b/tv+2/7f/t/+3/7f/uP+3/7b/
tf+0/7T/tP+0/7T/tv+2/7b/tv+4/7j/uf+5/7v/vf++/8D/xf/G/8f/yv/M/8v/y//K
/8r/yf/I/8b/yP/I/8j/yf/K/8r/yv/K/8r/yP/I/8j/yP/G/8T/wv/A/7//vv+9/7z/
uf+4/7f/tv+z/7L/sf+w/7D/sP+w/7D/r/+u/63/rP+q/6r/qv+q/6j/qP+o/6j/pv+m
/6b/pv+m/6b/pv+m/6b/pv+m/6b/pf+k/6P/ov+k/6b/qP+q/7L/uP++/8T/4P/6/xQA
LgBCAA==
         </WaveFormData>
      </LeadData>
      <LeadData>
         <LeadByteCountTotal>10000</LeadByteCountTotal>
         <LeadTimeOffset>0</LeadTimeOffset>
         <LeadSampleCountTotal>5000</LeadSampleCountTotal>
         <LeadAmplitudeUnitsPerBit>4.88</LeadAmplitudeUnitsPerBit>
         <LeadAmplitudeUnits>¦ÌV</LeadAmplitudeUnits>
         <LeadHighLimit>2147483647</LeadHighLimit>
         <LeadLowLimit>268435456</LeadLowLimit>
         <LeadID>V1</LeadID>
         <LeadOffsetFirstSample>0</LeadOffsetFirstSample>
         <FirstSampleBaseline>0</FirstSampleBaseline>
         <LeadSampleSize>2</LeadSampleSize>
         <LeadOff>FALSE</LeadOff>
         <BaselineSway>FALSE</BaselineSway>
         <ExcessiveACNoise>FALSE</ExcessiveACNoise>
         <MuscleNoise>FALSE</MuscleNoise>
         <LeadDataCRC32>3774289309</LeadDataCRC32>
         <WaveFormData>
9v/2//b/9v/1//T/8//y//D/8P/w//D/7v/u/+7/7v/s/+z/7P/s/+7/7v/u/+7/8P/w
//D/8P/x//L/8//0//b/9v/2//b/+P/4//j/+P/6//r/+v/6//z//P/8//z//v/+//7/
/v/+//7//v/+//7//v/+//7/AAAAAAAAAAD+//7//v/+//7//v/+//7/AAAAAAAAAAD+
//7//v/+//z//P/8//z//v/+//7//v/+//7//v/+//z//P/8//z//P/8//z//P/8//z/
/P/8//z//P/8//z//P/8//z//P/8//z//P/8//r/+v/6//r/+v/6//r/+v/6//r/+v/6
//r/+v/6//r/+v/6//r/+v/6//r/+v/6//r/+v/6//r/+v/6//r/+v/6//r/+v/6//j/
+P/4//j/+v/6//r/+v/6//r/+v/6//r/+v/6//r/+v/6//r/+v/8//z//P/8//r/+v/6
//r//P/8//z//P/8//z//P/8//z//P/8//z/+v/6//r/+v/6//r/+v/6//z//P/8//z/
/v/+//7//////wAAAAACAAIAAwAEAAYACQAKAAoACgAIAAgACQAJAAoACgAKAAgAAgD/
//3/+//4//f/9P/x/+//7f/s/+v/7P/u//H/8//x//H/8f/x/+//7//v/+//8f/y//L/
8v/0//X/9f/1//T/9f/1//X/9//2//b/9//3//f/+P/4//b/9v/2//f/+f/5//n/+v/6
//r/+//7//v//P/8//7/AwAJABEAHQAuAD0ASABIAD0AMAAdAAMA4v/F/6n/gP9N/yP/
Ef8V/yL/Mf9B/1v/eP+Q/6f/vf/O/9b/2v/h/+n/7f/0//r//v/+/wEAAQAFAAYABgAH
AAgACQAKAAoACwALAAsADAAMAA0ADQANAA0ADQANAA4ADgAOAA4ADwAPAA8ADwAPAA8A
DwAPAA8ADwAPAA8ADwAPAA8ADwAPAA8ADwAOAA4ADgAOAA4ADgAPAA8ADwAPAA0ADQAM
AAwADgAOAA4ADQALAAsACwALAAsACgAKAAoACgAKAAkACAAIAAgABgAGAAUABQAFAAQA
AQAAAP/////+//3//f/8//v/+v/6//j/+P/3//b/9P/0//P/8v/x//D/8P/v/+7/7v/t
/+3/7f/t/+z/6//r/+3/7v/u/+//8f/x//L/8//z//X/9v/3//f/9//5//n/+f/6//z/
/P/9//3//f/+//7///////////8AAAAAAQADAAMAAwADAAIAAgACAAIAAgACAAIAAgAC
AAIAAgACAAIAAgACAAIAAgACAAIAAgACAAIAAQABAAEAAQABAAEAAQABAAAAAAAAAAAA
AAAAAAAAAAAAAP///////////////////v/+//7//v/+//7//v////////////7//v/+
//7//v/9//3/+//8//z/+//9//3//f/9//3//f/+//7//P/8//z//P/+//3//f/9//z/
/P/8//z//P/8//v/+//9//3//f/9//3//f/9//7//P/8//z//P/8//z//P/8//z/+//7
//v//f/9//3//v/8//z/+//7//v/+//7//v/+//7//v/+//9//3//f/9//3//v//////
/v/+//7//v/8//z//P/8//7//v/+//7/AQABAAIAAgAGAAYABwAIAAoACwAMAAwADAAM
AAwADQANAA4ADgAOAAsABgACAP//+//4//f/9P/v/+7/7f/t//D/8f/z//b/9f/1//X/
9f/z//H/8f/x//H/8f/y//L/9P/2//f/9//3//j/+f/5//n/+f/4//j/+f/5//n/+v/6
//r/+v/6//v/+//7//v//P/8//z//f/9//3//v/+/wIACQAPABcAJQA4AEcATABIAD0A
MAAbAP3/3P+//53/cP89/x//Gf8h/y7/Pf9R/2v/hP+c/7f/y//W/9z/4P/n/+//9//+
/wIABgAGAAkACwALAAwADAANABAAEQASABIAEwATABMAFAAUABUAFQAVABUAFQAVABYA
FgAWABYAFwAXABcAFwAXABcAFwAXABcAFwAXABcAFwAXABcAFwAXABcAFwAWABYAFgAW
ABYAFgAVABUAFQAVABcAFwAWABYAFgAWABYAFQAVABUAFQAVABMAEgASABIAEgASABEA
EAAOAA4ADAAMAAsACwALAAoACwAKAAkACQAGAAUABQAEAAMAAgACAAAAAAD///7//P/8
//v/+v/5//j/+P/3//b/9v/1//X/9f/1//T/8//z//X/9v/2//f/+f/5//r/+//7//3/
/v////////8BAAEAAQACAAQABAAFAAUABQAGAAYABwAHAAcABwAIAAgACQALAAsACwAL
AAoACgAKAAoACgAKAAoACgAKAAoACgAKAAoACgAKAAoACAAIAAgACAAKAAoACQAJAAkA
CQAJAAkACQAJAAgACAAGAAYABgAGAAYABgAGAAUABQAFAAUABQAFAAUABAAEAAQABAAE
AAQABAAFAAUABQAFAAQABAAEAAQABAADAAMAAwAEAAQAAwAFAAUABQAFAAUABQAGAAYA
BAAEAAQABAAEAAMAAwADAAQABAAEAAQABAAEAAMAAwADAAMAAwADAAMAAwADAAQABAAE
AAQABAAEAAQABAAEAAQAAwADAAMAAwADAAMABAAEAAQAAwADAAMAAwADAAMAAQABAAEA
AQADAAMAAwADAAMABAAFAAUAAgACAAIAAgACAAIABAAEAAQABAAEAAQABAAEAAcABwAI
AAgADAAMAA0ADgASABMAFAAUABIAEgASABMAEwAUABQAFAAQAAwACQAHAAMAAAD///z/
+P/2//T/8//2//f/+f/8//v/+//7//v/+//5//n/+f/3//f/+P/4//r//P/9//3//f/+
/////////////v/+/////////wAAAAAAAAAAAAADAAMAAwADAAIAAgACAAMAAwADAAQA
BAAGAAsAEQAZACEAMABBAEwAUABJAD4AMQAZAPj/1/+5/5b/Zf83/yP/Jf8w/zv/S/9h
/3z/lP+t/8X/1v/e/+L/5//v//X//P8CAAYACgALAAsACwAMAAwADQAQABEAEgASABEA
EQARABIAFAAVABUAFQAVABUAFQAWABQAFAAUABUAFwAXABcAFwAVABUAFQAVABUAFQAV
ABUAFwAXABcAFwAXABcAFgAWABYAFgAWABYAFQAVABUAFQAVABUAFAAUABQAFAAUABMA
EQARABEAEQARABAAEAAQABIAEgARABAAEAAQAA4ADgANAA0ADQAMAAkACAAHAAcABgAF
AAUABAADAAIAAgAAAAAA///+//z//P/7//r/+f/2//b/9f/0//b/9f/1//X/9//2//X/
9f/1//b/9v/3//X/9f/2//f/+f/7//z//f//////AQABAAEAAgAEAAQABQAFAAUABgAI
AAkACQAJAAcACAAIAAkACQAJAAkACQAKAAoACgAKAAoACgAKAAoACAAIAAgACAAKAAoA
CgAKAAgACAAIAAgACgAKAAkACQAJAAkACQAJAAcABwAGAAYABgAGAAYABgAIAAgACAAH
AAcABwAHAAcABwAHAAYABgAGAAYABgAGAAQABQAFAAUABwAGAAYABgAGAAYABQAFAAMA
BAAEAAMABQAFAAUABQADAAMABAAEAAQABAAEAAQABgAFAAUABQAEAAQABAAEAAQABAAD
AAMAAwADAAMAAwAFAAUABQAGAAQABAAEAAQABAAEAAQABAAEAAMAAwADAAMAAwADAAQA
BAAEAAMAAwAFAAUABQAFAAMAAwADAAMABQAFAAUABQADAAQABQAFAAQABAAEAAQABgAG
AAYABgAEAAQABAAEAAQABgAGAAYABgAHAAcACAAIAAwADAANAA4AEgATABQAFAAUABQA
FAAVABMAFAAUABQAEQAMAAgABQABAP7//f/6//b/9P/y//H/9P/1//f/+v/7//v/+//7
//n/9//3//f/+f/5//r/+v/6//z//f/9//v//P/9//3//f/9//z//P/9//3//f/+/wAA
AAAAAAAAAQABAAEAAQACAAIAAgADAAMAAwAEAAQACAALABEAGQAjADIAQwBMAEwAQQA4
ACsAEQDu/8//s/+O/1v/Nf8v/zn/QP9F/1P/af+A/5b/sf/J/9b/3P/i/+n/7//1//z/
AAAEAAYABwAJAAkACgAKAAsADAANAA4ADgARABEAEQASABAAEQARABEAEQARABEAEgAU
ABQAFAAVABMAEwATABMAEwATABMAEwATABMAEwATABMAEwATABMAEQARABAAEAAQABAA
EAAQABEAEQARABEAEQARABAAEAAOAA4ADgANAA8ADwAPAA8ADwAOAA4ADgAMAAwACwAK
AAoACgAIAAgABQAFAAUABAAFAAQAAwADAAEA///+//z//f/8//z/+v/4//f/9v/0//T/
8//y//H/8v/y//H/8P/w/+//7//v//H/8P/v/+//8f/y//L/8//1//X/9v/3//f/+f/6
//v//f/9///////9//7/AAAAAAMAAwADAAQABAAFAAUABQAFAAYABgAHAAcABwAHAAcA
BgAGAAYABgAIAAgACAAIAAYABgAGAAYABgAGAAYABgAGAAYABgAGAAYABgAFAAUABQAF
AAUABQAFAAUABAAEAAIAAgACAAIABAAEAAQAAwADAAMAAwADAAMAAwACAAIAAgACAAIA
AgACAAMAAwADAAMAAgACAAIAAAAAAP////8BAAIAAgABAAEAAQABAAEAAQABAAIAAgAA
AAAAAAAAAAAA////////AgACAAIAAgACAAIAAQABAAEAAQABAAEAAQABAAEAAgAEAAQA
BAAEAAIAAgACAAIAAgABAAEAAQABAAEAAQACAAIAAgABAAEAAQABAAEAAQABAAEAAQAB
AAEAAQABAAEAAwAEAAUAAwACAAIAAgACAAIAAgACAAIAAgAFAAUABgAGAAoACgALAAwA
DAANAA4ADgAOAA4ADgAPAA8AEAAQABAADAAIAAUAAwABAP7//f/6//X/9P/z//P/9f/1
//b/+P/7//v/+//7//n/9//3//f/9//3//j/+P/6//z//f/9//3//v///////f/9//z/
/P////////8AAAAAAAAAAAAAAQABAAEAAQAAAAAAAAABAAEAAQACAAIABgALABMAGQAj
ADIAQwBQAFAAQwA0ACcACwDm/8n/s/+U/2X/P/8z/z//Sv9J/1P/Zf98/5L/q//D/9L/
2P/g/+X/7f/z//j//v8CAAYABwAJAAsADAAMAA0ADAANAA4ADgAPAA8ADwAQABAAEQAR
ABEAEQARABEAEgAQABAAEAARABEAEQARABEAEQARABEAEQARABEAEQARAA8ADwAPAA8A
EQARABAAEAAOAA4ADgAOAA8ADwAPAA8ADwAPAA4ADgAQABAAEAAPAA8ADwAPAA8ADQAM
AAwADAAOAA4ADQAMAAoACgAIAAgABQAFAAUABAADAAIAAQABAP7//f/9//z/+//6//r/
+P/4//f/9v/0//T/8//y//H/8v/y//H/8P/w/+//7//v//H/8P/v/+//7//w//D/8f/z
//P/9P/1//X/9//4//n/+f/5//v/+//7//z//v/+/////////wAAAAABAAEAAQADAAQA
BAAFAAQAAwACAAEAAgACAAIAAgACAAIAAgACAAIAAgACAAIABAAEAAQABAADAAIAAQAA
AAIAAgABAAEAAQABAAEAAQABAAEAAAAAAAAAAAAAAAAAAAAAAAAA////////////////
///+//7//v/+//7//v/+/////////////v/+//7//v/+//3//f/9//7//v/9//3//f/9
//3//f/9//7//v/+//7//v/+//7//f/9//3//v/+//7//v/8//z/+//7//v/+//7//v/
+//7//v//P/8//z//P/8//r/+v/6//r/+//7//z//f/8//v/+v/6//r/+v/5//n/+//7
//v/+//9//3//f/9//v/+v/6//r/+v/6//r/+v/6//r//f/9//7//v////7//v/+/wIA
AwAEAAQABAAEAAQABQAFAAYABgAGAAcABAACAAEA///8//v/+P/z//L/8f/x//D/7//v
//D/8//z//P/8//z//H/8f/x/+//7//w//D/7v/w//H/8f/z//T/9f/1//b/9//3//j/
9//3//f/+P/4//j/+P/4//f/9//3//f/+v/6//r/+//5//f/+P/6//r//f///wUACwAS
ABcAJgA4AEMASAA/ACsAHAAJAOv/zv+3/53/df9H/yr/J/8x/zv/Qv9Q/2X/e/+U/6z/
vv/J/9H/2f/c/+L/6P/w//P/9//6//z//f///wAAAQACAAIAAwADAAMABAACAAMAAwAD
AAUABQAFAAYABgAGAAYABwAHAAcABwAHAAcABwAHAAcABwAHAAcABwAHAAcABwAHAAcA
BwAGAAYABgAGAAYABgAHAAcABwAHAAcABwAGAAYABgAGAAYABQAHAAcABwAHAAcABgAG
AAYABgAGAAUABAAEAAQAAgACAAIAAwAEAAQAAwACAAEAAQAAAP/////+//3//P/8//r/
+P/3//b/9P/2//X/9P/z//L/8v/x//D/8P/v/+//7//v/+7/7f/t/+3/7v/u/+//7//v
//D/8f/v//H/8v/z//P/8//1//X/9//4//r/+v/5//n/+f/6//r/+//7//v/+//8//z/
/f////////////7//v/+//7/AAAAAAAAAAD+//7//v/+/wAAAAAAAAAAAgACAAIAAgAB
AAAA/v/9//3//f/9//3///////7//v/+//7//v/+//7//v/+//3//f/9//3//f//////
/v/+//7//v/+//7//v/////////9//z//P/8//z//P/7//v/+//8//z/+//9//3//f/9
//v/+//8//z//v/+//7//v/+//3//f/9//7//v/+//7//v/+//3//f/9//3//f/9//3/
/f/9//7//v/+//7//v/+//7//v/+//z/+//7//v/+//7//v//P/+//7//f/9//v/+//7
//v//f/9//3//f/9//3//f/9//v//P/9//3//P/8//z//P/8//z//P/8//r/+//7//v/
+//7//z//P/6//r/+v/6//r/+v/8//z//P/8//v/+//8//z//f/8//z//P/+////AAAA
AAIAAgACAAMAAwAEAAQABAADAAAA/v/9//n/9v/1//L/8v/y//L/8//x//H/8v/0//T/
8//y//H/8//x//H/8f/x//H/8v/y//D/8v/z//P/9f/2//f/9//3//f/9v/2//f/9//3
//j/+P/4//j/+P/7//v/+//7//r/+v/6//v/+//9//7//P/8//3/AwANABUAHAAvAEQA
SgBDADwAKQANAPT/3f+//57/d/9J/yH/Bf/4/gP/Hf87/1r/dv+P/6X/uv/K/9T/1//d
/+P/6P/s//T//P8BAAEAAwAEAAQABQAGAAcACAAIAAsACwALAAwADAANAA0ADQANAA0A
DQAOAA4ADgAOAA8ADwAPAA8ADwAPAA8ADwAPAA8ADwAPAA8ADwAPAA8ADwAPAA8ADgAO
ABAAEAAQABAAEQARABEAEQATABMAEgASABIAEgASABEAEQARABEAEQARABAAEAAQABAA
EAAPAA4AEAAQAA4ADgAPAA8ADwAOAA0ADAALAAsACgAJAAkACAAJAAgACAAGAAYABQAE
AAIAAAD///7//f/8//z/+//6//j/9//3//f/9//2//X/9f/0//T/8//z//P/8//0//X/
8//1//b/9//1//X/9//3//f/+P/6//r/+//7//v//P/8//3//f/9//3//v/+////////
//////8AAAAAAAAAAAAAAAAAAAAAAAAAAAAAAAACAAIAAgACAAAAAAAAAAAAAAAAAP//
///////////////////+//7//P/8//z//P/8//z//P/7//v/+//7//v//f/9//z//P/8
//z//P/8//r/+//7//v/+//6//r/+v/6//r/+f/5//n/+v/6//n/+f/5//n/+f/5//n/
+v/6//r/+v/6//r/+v/5//n/+f/6//r/+v/6//r/+v/5//n/+f/5//n/+f/5//n/+f/6
//j/+P/4//j/+P/4//j/+P/6//n/+f/5//f/9//3//j/+P/4//f/9//5//n/+f/5//f/
9//3//f/+f/5//n/+f/3//j/+f/5//j/+P/4//j/+P/4//j/+P/4//n/+f/5//f/9//4
//j/+P/4//j/+P/4//j/+P/4//j/+P/4//j/+f/5//r/+v/6//r/+//8//7///8AAAAA
AAAAAAAAAQD//wAAAAAAAP7/+v/3//X/9P/y//L/8P/v/+7/7f/t/+z/6//r/+z/7//v
/+//7//v/+3/7f/t/+v/6//s/+z/7P/u/+//7//v//D/8f/x//H/8f/w//D/8f/x//H/
8v/y//L/8v/y//P/8//z//P/9P/0//T/9f/z//X/9v/2//b/+/8BAAcAEQAgADEAPgBA
ADcAJgARAPn/2v+9/6H/fv9R/yn/D/8J/xb/Jf81/0v/Zv+A/5f/rf++/8j/zP/R/9n/
3//m/+z/8P/0//X/9//3//j/+P/5//z//f/+//7/////////AAAAAAEAAQABAAEAAQAB
AAIAAgACAAIAAwADAAMAAwADAAMAAwADAAMAAQABAAEAAQADAAMAAwADAAMAAwACAAIA
AgACAAIAAgABAAEAAQABAAMAAwACAAIAAAAAAAAA/////////////wEAAAAAAAAAAAAA
AP///v/+//7//P/8//v/+//7//r/+f/4//f/9//4//f/9//2//X/9P/0//L/8v/x//D/
7v/s/+v/6v/p/+j/6P/n/+b/5v/l/+X/5f/j/+L/4f/h/9//4P/g/+H/4f/h/+L/4//h
/+P/5P/l/+X/5f/n/+f/5//o/+r/6v/r/+v/6//s/+z/7f/t/+3/6//s/+z/7f/v/+//
7//v/+7/7v/u/+7/7v/u/+7/7v/w//D/8P/w/+7/7v/u/+7/7v/u/+7/7v/w//D/7//v
/+//7//v/+//7v/t/+v/6v/q/+r/6v/q/+z/7P/s/+v/6//r/+v/6//r/+v/6v/q/+r/
6v/q/+r/6P/p/+n/6f/r/+r/6v/q/+r/6v/p/+n/6f/q/+r/6f/r/+v/6//r/+v/6//s
/+z/7v/u/+7/7v/w/+//7//v/+7/7v/u/+7/8P/w/+//7//v/+//7//v/+//7//v//D/
8P/w//D/8P/u/+7/7v/u//D/7//v/+//7//v/+//8P/w//D/7//v//H/8f/x//H/8f/x
//H/8f/v/+//7//v/+3/7v/v/+//8P/w//D/8P/w//D/8P/w/+7/7//v/+//7//v//D/
8P/u/+7/7v/v/+3/7P/u//D/8P/w//D/8P/w//D/8P/w//D/8f/x//L/8v/y//L/8//0
//T/9f/2//b/+P/4//j/+f/3//j/+P/4//j/9P/x/+//7//s/+v/6P/n/+b/5f/l/+T/
4//j/+T/5//n/+f/5//n/+X/5f/l/+X/5f/m/+b/5v/o/+n/6f/p/+r/6//r/+v/6//q
/+r/6f/p/+n/6v/q/+r/6v/q/+v/6//r/+v/7P/s/+z/7f/v/+//7v/w//L/9f/5/wEA
BwAWACkAOAA4AC8AHgALAPX/3P+9/6H/gv9X/y3/Ef8H/w7/H/8v/0P/YP96/4//pf+2
/8D/xv/N/9P/2f/g/+b/6v/u/+//8f/z//T/9P/1//b/9//4//j/+f/5//n/+v/6//v/
+//7//3//f/9//7//P/8//z//f///////////////////////f/9//3//f/9//3//f/9
///////+//7//v/+//7//v////////////3//f/8//z//P/8//z/+//7//v/+//7//v/
+v/6//r//P/8//v/+v/6//r/+P/4//f/9//3//b/9v/2//b/9//2//X/9f/0//P/8v/y
//D/8P/v/+7/7P/s/+v/6v/p/+b/5v/l/+T/5P/j/+P/4//j/+L/4f/h/9//4P/g/+H/
4f/h/+L/4//j/+X/5v/n/+f/5//p/+n/5//o/+r/6v/t/+3/7f/u/+z/7f/t/+3/7//w
//D/8f/x//H/8f/x//D/8P/w//D/8P/w//D/8P/w//D/8P/w//L/8v/y//L/8v/y//L/
8v/w//D/7//v/+//7//v/+//7//v/+7/7v/u/+7/7v/u//D/8P/w/+//7//v/+//7//v
/+//7v/u//D/8P/w//D/8P/x//H/8f/x//D/8P/w//D/8P/v/+//7//w//D/7//x//H/
8f/x/+//7//w//D/8P/w//D/8P/y//H/8f/x//D/8P/w//D/8P/w/+//7//v/+//7//v
//H/8f/x//L/8P/w//D/8P/w//D/8P/w//D/7//v/+//8f/x//H/8v/y//L/8f/x//H/
8f/x//H/8f/x//H/8f/x//H/8f/x/+//8P/x//H/8P/w//D/8P/y//L/8v/y//D/8f/x
//H/8f/x//L/8v/y//L/8v/z//L/8v/x//D/8v/y//L/8v/y//L/8v/y//L/8v/y//L/
8v/y//L/8f/x//L/8v/0//T/9f/2//j/+f/6//r/+v/6//r/+//9//7//v/+//7/+v/3
//X/9f/y//H/7v/s/+z/7P/t/+r/6f/p/+r/6//r/+v/6//t/+v/6//r/+v/6//s/+z/
7P/u/+//7//v//D/8f/x/+//7//u/+7/7//v/+//8P/w//D/8P/w//H/8f/x//H/8v/y
//L/8//z//P/9P/0//b/9//7/wMACQAUACMANAA+AD0AMAAfAA0A8v/T/7f/nv97/03/
K/8Z/xj/Jf8z/0P/XP90/4n/of+2/8T/yv/P/9X/2//i/+r/7v/0//f/9//5//r/+v/7
//7///8AAAAAAQABAAEAAgACAAMAAwADAAMAAwADAAQABAAEAAQABQAFAAUABQAFAAUA
BQAFAAUABQAFAAUABQAFAAUABQAFAAUABQAEAAQABgAGAAYABgAHAAcABwAHAAcABwAG
AAYABgAGAAYABQAFAAUABQAFAAUABAAEAAQABgAGAAUABAACAAIAAAAAAP////////7/
///+//3//f/+//3//f/8//v/+v/6//j/+P/3//b/9P/0//P/8v/x//D/8P/v/+7/7P/r
/+v/6//r/+r/6f/p/+f/6P/o/+n/5//n/+j/6f/r/+3/7v/v/+3/7f/v/+//7//w//L/
8v/z//P/8//0//T/9f/1//X/9f/2//b/9//3//f/9//3//j/+P/4//j/+v/6//r/+v/6
//r/+v/6//j/+P/4//j/+P/4//j/+P/6//r/+f/5//n/+f/5//n/9//3//b/9v/2//b/
9v/2//j/+P/4//f/9//3//f/9//3//f/9v/2//b/9v/2//b/9v/3//f/9//3//b/9v/2
//b/9v/1//X/9f/2//b/9f/1//X/9f/1//X/9f/2//b/9v/2//b/9v/4//f/9//3//j/
+P/4//j/+P/4//f/9//3//f/9//3//f/9//3//j/+P/4//j/+P/4//j/+P/4//j/9//3
//f/9//3//f/+P/4//j/9//3//f/9//3//f/9//3//f/9//3//f/9//3//X/9v/3//f/
+P/4//j/+P/4//j/+P/4//b/9//3//f/+f/5//r/+v/4//j/+P/5//f/+P/4//j/+P/6
//r/+v/6//r/+v/6//j/+P/4//j/+f/5//r/+v/6//r/+//8//7///8AAAAAAgACAAIA
AwADAAQABAAEAAIA/v/7//n/+f/2//X/8v/v/+7/7f/t/+3/7f/u//D/8//z//P/8//x
/+//7//v/+//7//w//D/8v/0//X/9f/1//b/9//3//X/9f/0//T/9//3//f/+P/4//j/
+P/4//n/+f/5//n/+v/6//r/+//7//3//P/8/wAABQALABMAHQAuAD8ASgBGADcAJgAT
APf/2P+9/6P/fv9R/zH/I/8r/zj/Q/9T/2v/gv+Y/6//wf/O/9T/2v/f/+X/6//y//j/
/P/+/wEAAwADAAQABAAFAAYABwAIAAgACwALAAsADAAOAA8ADwAPAA0ADQANAA4ADgAO
AA4ADwAPAA8ADwAPAA8ADwAPAA8ADQANAA0ADQANAA0ADQANAA8ADwAOAA4ADgAOAA4A
DgAPAA8ADwAPAA0ADQAMAAwADAAMAAwACwALAAsACwALAA0ADAAMAAwACgAKAAkACAAK
AAoACAAIAAcABwAHAAYABQAEAAMAAwAEAAMAAwACAP///v/+//z//P/7//r/+P/6//n/
+P/3//T/9P/z//L/8v/x//H/8f/x//D/7//v/+3/7v/u/+//8f/x//L/8//z//X/9v/3
//f/9//5//n/+f/6//z//P/9//3//f/+//7///////////8AAAAAAQD//////////wIA
AgACAAIAAAAAAAAAAAAAAAAAAAAAAAAAAAAAAAAAAAAAAAAAAAAAAAAA////////////
//////////7//v/+//7//v/+//7//v/+//3//f/9//3//f/9//3//P/8//z//P/8//z/
/P/9//3//f/9//z//P/8//z//P/7//v/+//8//z/+//7//v/+//7//v/+//8//z//P/8
//z//P/8//v/+//7//r/+v/6//r/+v/6//n/+f/5//n/+f/5//n/+f/5//r/+v/6//r/
+v/6//r/+v/6//r/+f/5//n/+//7//v//P/6//r/+f/5//n/+f/5//n/+f/5//n/+f/5
//n/+f/5//f/+P/5//n/+P/4//j/+P/4//j/+P/4//j/+f/5//n/+f/5//r/+v/4//j/
+P/5//n/+v/6//r/+P/4//j/+P/5//r/+//8//7//f/7//v/AAABAAIAAwACAAIAAQAC
AAQABAAEAAUAAwD///v/+P/2//P/8v/x//D/7P/q/+j/5v/o/+r/7P/u/+7/7v/u/+7/
7f/s/+v/6v/s/+z/7P/s/+3/7v/v//D/8v/y//L/8v/y//L/8v/y//T/9P/0//T/9P/0
//T/9P/2//b/9v/2//j/+P/4//j/+v/6//r/+v8CAAgADgAUAB4AKAAyADwALgAiABYA
CgD4/w==
         </WaveFormData>
      </LeadData>
      <LeadData>
         <LeadByteCountTotal>10000</LeadByteCountTotal>
         <LeadTimeOffset>0</LeadTimeOffset>
         <LeadSampleCountTotal>5000</LeadSampleCountTotal>
         <LeadAmplitudeUnitsPerBit>4.88</LeadAmplitudeUnitsPerBit>
         <LeadAmplitudeUnits>¦ÌV</LeadAmplitudeUnits>
         <LeadHighLimit>2147483647</LeadHighLimit>
         <LeadLowLimit>268435456</LeadLowLimit>
         <LeadID>V2</LeadID>
         <LeadOffsetFirstSample>0</LeadOffsetFirstSample>
         <FirstSampleBaseline>0</FirstSampleBaseline>
         <LeadSampleSize>2</LeadSampleSize>
         <LeadOff>FALSE</LeadOff>
         <BaselineSway>FALSE</BaselineSway>
         <ExcessiveACNoise>FALSE</ExcessiveACNoise>
         <MuscleNoise>FALSE</MuscleNoise>
         <LeadDataCRC32>892797224</LeadDataCRC32>
         <WaveFormData>
WABYAFgAWABWAFYAVgBWAFUAVABTAFIAUABOAEwASgBGAEQAQgBAADsAOAA1ADIALgAq
ACYAIgAdABoAFwAUABAADgAMAAoABgAEAAIAAAD+//z/+v/4//f/9v/1//T/8//y//H/
8P/u/+7/7v/u/+7/7v/u/+7/8P/w//D/8P/u/+7/7v/u/+7/7v/u/+7/8P/w//D/8P/u
/+7/7v/u/+7/7v/u/+7/7v/u/+7/7v/u/+7/7v/u/+z/7P/s/+z/7P/s/+z/7P/q/+r/
6v/q/+j/6P/o/+j/6P/o/+j/6P/m/+b/5v/m/+T/5P/k/+T/4v/i/+L/4v/i/+L/4v/i
/+L/4v/i/+L/4v/i/+L/4v/i/+L/4v/i/+L/4v/i/+L/4v/i/+L/4v/i/+L/4v/i/+L/
4v/i/+L/4P/g/+D/4P/e/97/3v/e/97/3v/e/97/3v/e/97/3v/e/97/3v/e/9z/3P/c
/9z/3P/c/9z/3P/c/9z/3P/c/9z/3P/c/9z/3P/c/9z/3P/c/9z/3P/c/9z/3P/c/9z/
3P/c/9z/3P/d/93/3//g/+D/4f/i/+P/5//o/+n/6v/q/+v/7P/t/+//7//v/+7/6//o
/+X/5P/m/+T/4//i/+H/3f/c/9z/3f/d/93/3f/d/93/3P/c/9z/2v/a/9n/1//X/9b/
1v/W/9b/1P/U/9X/1f/V/9X/1//X/9f/1//V/9X/1f/V/9X/1f/V/9X/1v/W/9b/1v/U
/9T/1P/U/9b/2P/Z/9v/4v/q//P/AQAbADsAUQBcAGQAdACOAJ4AowCmAKMAowCvALAA
nQCPAIQAagBDACUAAgDZ/8f/zf/O/8r/0//b/9z/3v/m/+r/7P/r/+v/6P/o/+j/6P/o
/+j/6P/p/+v/6v/r/+z/7v/v//D/8f/y//X/9v/2//b/9//5//n/+v/8//z//f/9//7/
/v//////AAAAAAIAAwAEAAUABQAGAAcACQAKAAoADAAOAA8AEAAPABEAEgATABQAFQAW
ABcAGQAbAB4AIAAkACUAJgAoACsAKwAuADAAMAAzADUANQA4ADoAPAA+AEIAQwBGAEcA
SQBKAEsATgBQAFEAUgBTAFQAVABUAFQAVABUAFMAUgBSAFIAUABPAE4ATQBLAEoASQBG
AEUAQwA/ADwAOQA3ADMALwArACcAIgAgAB0AGgAWABIADgAKAAcABAACAP///P/7//n/
9//2//T/8v/y//H/8P/v/+//7v/t/+3/7f/t/+3/7f/t/+v/6//r/+v/6//q/+r/6//r
/+r/6v/q/+r/6v/q/+r/7P/s/+z/7P/s/+z/7P/s/+r/6v/q/+n/6//r/+r/6v/q/+r/
6v/q/+n/6f/p/+n/6P/o/+j/6P/o/+j/5//n/+f/5//l/+X/4//j/+P/4//l/+X/5P/k
/+H/4f/h/+H/4P/g/+D/4P/f/9//3//f/9//3//f/9//3//e/97/3v/e/97/3v/e/97/
3v/e/9//3//e/97/3f/d/93/3f/d/9//3//f/9//3f/c/9z/3P/c/9z/3P/c/9z/3P/c
/9z/3P/c/9z/3P/c/9z/3P/c/9z/3P/c/9z/3P/c/9z/3P/c/9z/3P/c/9z/3f/d/93/
3f/d/93/3P/c/9z/3P/c/97/3v/e/97/3v/f/9//4f/i/+L/4//k/+f/6f/q/+v/7P/u
/+//8P/x//H/8f/x/+//7P/p/+b/6P/o/+b/5f/i/+L/3//f/+D/4f/h/+H/4f/h/+H/
4P/e/97/3P/c/93/2//b/9r/2v/a/9r/2P/Y/9n/2f/Z/9n/2f/Z/9n/2f/Z/9n/2f/Z
/9n/2f/Z/9n/2v/a/9r/2v/a/9r/2v/a/9r/2v/d/+H/5v/w//3/EQAvAEkAWwBkAHAA
igCkALAAtQC0AK0AtQDDALwApwCdAIoAZgA/AB0A8v/R/83/0//S/9b/3f/h/+L/6P/u
//L/8v/x/+//7v/u/+7/7v/u/+7/7v/v//H/8P/x//L/9P/1//b/9//4//v//P/8//z/
+//9//3//v8AAAAAAQABAAIAAgADAAMABAAEAAYABwAIAAkACQAKAAsADQAOAA4ADgAQ
ABEAEgAVABcAGAAZABwAHQAeAB8AIAAhACMAJAAmACcAKAAqAC8ALwAyADQANAA3ADkA
OQA8AD4AQABCAEQARQBIAEkATQBOAE8AUgBSAFMAVABVAFYAVgBWAFYAVgBWAFUAVABU
AFQAUgBRAFAATwBNAEwASQBGAEUAQwBAADwAOAA1ADIALwAsACkAIwAgABwAGAATABAA
DQAKAAUAAgAAAP3/+v/5//f/9f/0//L/8P/w//H/8P/v/+//7v/t/+3/7f/r/+v/6//r
/+v/6//r/+v/6//q/+r/6//r/+r/6v/q/+r/6v/q/+r/6v/q/+r/6v/q/+r/6v/q/+r/
6v/q/+n/6f/p/+j/6P/o/+j/6P/o/+f/5//n/+f/5v/m/+b/5v/m/+b/5f/l/+P/4//h
/+H/4f/h/+H/4f/h/+H/4P/g/9//3//f/9//3v/e/97/3v/d/93/3f/d/93/3f/d/93/
3//e/97/3v/c/9z/3P/c/9z/3P/c/93/3f/c/9z/2//b/9v/2//b/9v/2//b/9v/2//a
/9r/2v/a/9r/2v/a/9j/2P/Y/9j/2P/Y/9j/2P/Y/9j/2P/Y/9j/2P/Y/9j/2P/Y/9j/
2P/Y/9j/2P/Y/9j/2f/Z/9n/2f/Z/9n/2f/Z/9r/2P/Y/9j/2P/Y/9j/2P/Y/9r/2//b
/93/3v/e/9//4P/j/+X/5v/n/+j/6v/r/+z/7f/t/+3/7f/q/+j/5v/k/+T/5P/i/+H/
3v/e/9v/2//c/93/3f/d/93/3f/d/9z/3P/c/9r/2v/X/9X/1f/U/9b/1v/W/9T/1P/V
/9X/1f/V/9X/1f/V/9P/0//T/9P/1f/V/9X/1f/V/9b/1v/W/9T/1P/U/9T/1v/W/9b/
1//b/+L/6P/v//3/GQA3AE0AWABiAHYAlACoAK8AtACvAK8AvQDEALEAnwCSAHgATQAp
AAIA1//D/8n/zv/Q/9f/3f/e/+L/6P/u//D/8f/v/+7/7f/s/+v/6v/s/+z/7f/v/+7/
7//w//L/9f/2//f/+P/5//r/+v/6//v//f/9//7/AAAAAAEAAQACAAIAAwADAAQABAAG
AAcACAAJAAkACgALAA0ADgAOABAAEgATABQAFQAXABgAGQAaABsAHAAdACAAIQAjACQA
KAApACoALAAtAC0AMAAyADMANwA6ADsAPgBAAEIARABGAEcASgBLAE0ATgBPAFIAVABV
AFYAVwBaAFoAWgBaAFgAWABXAFYAWABYAFYAVQBSAFEATwBOAE0ASgBJAEcAQwBAAD0A
OwA4ADUAMgAvACkAJgAiAB4AGQAWABMAEAALAAgABgADAP7//f/7//n/+P/2//T/9P/1
//T/8//z//L/8f/x//H/8f/x//H/8f/x//H/8f/x//H/8P/w//H/8f/w//D/8P/w//D/
8P/w//D/8P/w//D/8P/w//D/8P/u/+7/7v/t/+3/7f/s/+z/7v/u/+7/7v/r/+v/6//r
/+r/6v/q/+r/6v/q/+n/6f/p/+n/5//n/+X/5f/l/+X/5f/l/+T/5P/j/+P/4//j/+L/
4v/i/+L/4f/h/+H/4f/h/+H/4f/h/+P/4v/i/+L/4v/i/+L/4v/g/+D/4P/h/+H/4P/g
/9//3//f/9//3//f/9//3//f/93/3P/c/9z/3P/c/9z/3P/c/9z/3P/c/9z/3P/c/9z/
3P/c/9z/3P/c/9z/3P/c/97/3v/e/97/3P/c/9z/3P/c/93/3f/d/93/3f/d/93/3//d
/93/3f/e/9z/3P/c/9z/3v/e/97/3v/e/9//3//h/+L/4v/j/+T/5//p/+r/6//s/+7/
7//w/+//7//v/+//7P/q/+j/5v/o/+j/5v/l/+P/4v/e/93/3v/f/9//3//f/9//3//e
/97/3v/c/9z/2//Z/9n/2P/Y/9j/2P/W/9b/1//X/9f/1//X/9f/1//V/9X/1f/V/9f/
1//X/9f/1//Y/9j/2P/Y/9j/2P/Y/9j/2P/a/9v/4f/m/+7/9/8JACUARQBdAGgAcgCK
AKIArgCxAKwApQCpALUArACVAIEAbABKACUAAQDa/7v/uf/F/8j/zP/X/9v/3v/i/+b/
6v/u/+//7f/s/+r/6v/q/+r/6v/q/+v/7f/u/+//8P/y//X/9v/3//j/+f/6//r/+v/5
//v/+//8//7//v///////v/+//////8AAAAAAgADAAQABQAFAAYACQALAAwADAAMAA4A
DwAQAA8AEQASABMAFgAXABgAGQAaABsAHQAeACIAIwAkACYAKQApACwALgAwADMANQA1
ADgAOgA8AD4AQgBDAEYARwBJAEoASwBOAE4ATwBQAFEAUABQAFAAUABQAFAATwBOAEwA
TABKAEkASABHAEUARABDAEAAPwA9ADkANgAzADEALAApACYAIwAeABwAGQAWABMAEAAN
AAoABQACAAAA/f/6//n/9//1//T/8v/w//D/7f/s/+v/6//s/+v/6//r/+v/6//r/+v/
6//r/+v/6//t/+z/7P/t/+3/7P/s/+z/7P/s/+z/7P/u/+7/7v/u/+7/7v/u/+7/7v/u
/+7/7f/t/+3/7P/s/+z/7P/s/+z/6f/p/+n/6f/m/+b/5v/m/+b/5v/l/+X/5f/l/+P/
4//j/+P/4//j/+P/4//i/+L/4f/h/+H/4f/g/+D/4P/g/9//3//f/9//4f/h/+H/4f/f
/97/3v/e/+D/4P/g/+D/4P/g/+D/4f/f/97/3v/d/9//3//f/9//3f/d/93/3f/f/97/
3v/e/97/3v/e/97/3v/e/97/3v/e/97/3v/e/97/3v/e/97/3P/c/9z/3P/e/97/3v/e
/97/3v/e/97/3v/f/+H/4f/g/+D/4P/g/+D/3v/e/97/3v/e/9//3//h/+T/5P/l/+b/
5//p/+r/6//q/+z/7f/u//H/8f/x//H/7v/s/+r/6P/q/+r/6P/n/+T/5P/h/+H/4v/j
/+P/4//j/+P/4//i/+L/4v/g/+D/3//d/93/3P/c/9z/3P/a/9r/2//b/9v/3f/d/93/
3f/d/93/3f/d/93/3f/d/93/2//c/9z/3P/c/9z/3P/c/+D/3v/g/+P/6f/w//j/AwAT
ADEAUwBzAIQAiACOAJQAjgCJAIIAdwBxAHUAaABPAD0AMgAgAAMA4//C/6f/qf+7/8b/
zP/T/9f/2v/i/+j/7P/w//P/8f/w//D/8P/w//D/8v/y//P/9f/2//f/+P/6//n/+v/7
//z//f/+//7//v/9//////8AAP7//v//////AAAAAAEAAQACAAIABAAFAAYABwAHAAgA
CwANAA4ADgAOABAAEQASABMAFQAWABcAFgAXABgAGQAaABsAHQAeACAAIQAiACQAJQAl
ACgAKgAsAC8AMQAxADIANAA2ADgAOgA7AD4APwBDAEQARQBIAEgASQBKAEsASgBKAEoA
SgBIAEgARwBGAEQARABCAEEAPgA9ADsAOgA5ADYANQAzAC8ALAApACcAJAAhAB4AGwAW
ABQAEQAOAAsACAAFAAIAAQD+//z/+f/0//P/8f/v/+7/7P/q/+r/6f/o/+f/5//m/+X/
5f/l/+X/5f/l/+X/5//n/+f/5//o/+j/6f/r/+n/6P/o/+j/6P/o/+j/6P/q/+r/6v/q
/+r/6v/q/+r/7P/s/+z/6//p/+n/6P/o/+j/6P/o/+j/5//n/+f/5//k/+T/5P/k/+T/
5P/j/+P/4//j/+H/4f/f/9//3//f/+H/4f/g/+D/4f/h/+H/4f/i/+L/4v/i/9//3//f
/9//3//f/9//3//f/97/3v/e/97/3v/e/97/3v/e/97/3//e/9z/2//Z/9n/2f/Z/9n/
2//b/9v/2//Z/9j/2P/Y/9r/2v/a/9r/3P/c/9z/3P/c/9z/3P/c/9z/3P/c/9z/2v/a
/9r/2v/c/9z/3P/c/9r/3P/a/9r/2v/a/9r/2v/a/9r/3P/d/93/3//e/97/3//g/9//
4f/i/+P/4v/k/+X/5v/p/+n/6f/p/+v/6v/p/+j/5//m/+P/4f/i/+L/3//f/97/3//f
/9//3//f/9//3v/e/97/3P/c/93/2//b/9r/2v/a/9r/2P/Y/9n/2f/Z/9v/2//b/9v/
2f/Z/9n/2f/b/9v/2//b/9v/3P/c/9z/2v/a/9r/2v/a/9r/3P/b/9v/3v/k/+3/9f//
/wsAIQBCAGAAcgB0AHYAewB8AHUAaQBbAEwARQA7ABwA/v/1//H/4P/F/63/l/+S/6L/
tf+9/8b/zv/Q/9L/2v/f/+P/5v/n/+j/6f/q/+r/6v/r/+3/7v/v//D/8v/z//T/9f/2
//f/+P/4//j/+f/7//v//P/6//r/+//7//7//v///////v/+/wAAAQACAAMAAwAEAAUA
BwAIAAgACAAKAAsADAANAA8AEAARABAAEQASABMAEgATABUAFgAWABcAGAAaAB0AHQAg
ACIAIAAjACUAJQAoACoALAAuAC4ALwAyADMANQA2ADcAOgA6ADsAPAA9AEAAQABAAEAA
PgA+AD0APAA+AD4APAA7ADwAOwA5ADgANwA0ADMAMQAxAC4AKwApACgAJQAiAB8AHAAa
ABcAFAAPAAwACQAGAAMAAAD+//v/+P/3//X/8//w/+7/7P/s/+n/6P/n/+f/5v/l/+X/
5f/l/+X/5f/l/+X/5f/l/+X/5//m/+b/5//n/+b/5v/m/+b/5v/m/+b/5//o/+n/6v/q
/+r/6v/q/+v/7P/t/+3/7f/t/+z/7P/s/+z/7P/s/+v/6//r/+v/6v/q/+r/6v/q/+r/
6f/p/+n/6f/n/+f/6f/p/+n/6f/p/+n/6P/o/+X/5f/l/+X/5v/m/+b/5v/n/+f/5//n
/+f/5//n/+f/5//m/+b/5v/m/+b/5v/m/+X/5P/j/+P/4//i/+L/4f/j/+P/4//j/+L/
4f/g/9//4f/g/+D/4P/g/+D/4P/g/97/3v/e/97/3v/e/97/3v/g/+D/4P/g/+D/4P/g
/+D/4v/i/+L/4v/g/+D/4P/g/+D/4f/h/+H/3//f/9//3//f/9//3//f/97/3f/c/9v/
2//b/9z/3P/c/9z/3P/c/9z/3P/c/9z/3P/c/9z/3f/d/9//4P/g/+H/4v/j/+X/5v/n
/+r/7P/t/+7/7//v/+//7//w/+7/7P/q/+j/6P/m/+X/5//o/+b/5//n/+f/5v/l/+f/
5//n/+b/5v/m/+T/5P/l/+P/4//i/+H/4P/f/9z/3P/d/93/3f/b/9v/2//b/9v/2//b
/9v/2//b/9v/2//Z/9r/2v/a/9r/2v/a/9r/2v/a/9r/2//b/+D/6P/z//3/CQAfAD0A
UgBWAFQAUgBYAFsAUgBHAD0ALwAqACEABQDm/9r/2f/T/8r/w/+z/6f/rv++/8P/xf/O
/9T/1v/a/+L/5//r/+z/6v/q/+r/6v/o/+j/6f/r/+z/7f/u//D/8f/y//P/9P/1//b/
9v/2//n/+//7//z//v/+//////8AAAAAAQABAAQABAAGAAcABgAHAAcACAAHAAkACgAK
AAoADAANAA4ADQAPABAAEQASABMAFAAVABYAFwAZABoAHAAdAB4AIAAiACEAIwAkACQA
JwApACkALAAuADAAMgA0ADUAOAA5ADsAPAA9AEAAQgBDAEQARQBGAEYARgBGAEYARgBF
AEQARABEAEIAQQBCAEEAPwA+AD0AOgA5ADcANQAyAC8ALQArACkAJwAlACAAHgAbABgA
FQASAA8ADAALAAgABgADAAIAAQD///3/+v/4//b/9v/1//T/8//z//L/8f/x//H/7//v
/+//7//v/+//7//v/+3/7P/s/+3/6//q/+r/6v/o/+j/6P/o/+j/6P/o/+j/6P/o/+j/
6P/m/+b/5v/l/+X/5f/k/+T/5v/m/+b/5v/n/+f/5//n/+T/5P/k/+T/5v/m/+X/5f/l
/+X/4//j/+P/4//j/+P/4//j/+L/4v/h/+H/4f/h/+D/4P/g/+D/3//f/9//3//d/93/
3f/d/9//3v/e/97/3P/c/9z/3P/c/9z/3P/d/9//3v/e/93/2//b/9v/2//b/9v/2//b
/9v/2v/a/9r/3P/c/9z/3P/b/9r/2f/Y/9b/1v/W/9b/1v/W/9b/1v/Y/9j/2P/Y/9b/
1v/W/9b/2P/Y/9j/2P/Y/9n/2f/Z/9n/2f/Z/9n/2f/Z/9n/2f/Z/9n/2f/Z/9f/1//Y
/9j/2P/Z/9n/2P/Y/9j/2P/Y/9b/1v/W/9b/1v/X/9f/2f/a/9r/2//c/93/3//g/+H/
4P/i/+P/5P/l/+X/5f/l/+T/4v/g/97/3v/e/9z/2//a/9r/1//X/9j/2f/Z/9n/2f/Z
/9n/2P/a/9r/2P/Y/9X/0//T/9L/0P/Q/9D/zv/O/8//z//P/8//z//P/8//z//P/8//
z//P/8//z//P/9H/0v/S/9L/0v/S/9L/0v/S/9D/0v/V/9f/3P/k/+3/+f8LACcAQwBO
AFAAWABoAHYAewB6AHEAaQBrAGwAVwA/ADgAMAAVAPn/3v+//6n/r/++/8D/w//L/9D/
0v/W/9z/4P/h/+H/4P/i/+L/4v/i/+L/4v/j/+X/5v/n/+j/6v/p/+r/6//s/+//8P/w
//D/8f/z//P/9P/0//T/9f/1//b/9v/3//f/9v/2//j/+f/6//v/+//8//3///8AAAAA
AAACAAMABAAFAAcACAAJAAoACwAMAA0ADgAPABEAEgAUABUAFgAYABsAGwAeACAAIAAj
ACUAJQAmACgAKgAsAC4ALwAyADMANQA2ADcAOgA6ADsAPAA9AD4APgA+AD4APgA+AD0A
PAA8ADwAOgA5ADgANwA1ADQAMQAuAC0AKwArACgAJQAjACIAHwAcABkAFgAUABEADgAJ
AAYAAwAAAP///P/6//f/9v/1//P/8f/w/+7/7P/s/+v/6v/p/+n/6P/n/+f/5//l/+X/
5f/l/+f/5//n/+f/5f/k/+T/5f/j/+L/4v/i/+L/4v/i/+L/4v/i/+L/4v/i/+L/4v/i
/+L/4v/i/+H/4f/h/+D/4P/e/97/3v/e/9//3//f/9//3v/e/97/3v/e/97/3f/d/93/
3f/b/9v/2//b/9v/2//Z/9n/2P/Y/9n/2f/Z/9n/2v/a/9r/2v/X/9f/1//X/9f/1//X
/9f/2f/Y/9j/2P/Y/9j/2P/Y/9b/1v/W/9f/1//W/9b/1f/V/9X/1f/V/9X/1f/V/9X/
1//W/9b/1v/U/9T/1P/U/9T/1P/U/9T/1v/W/9b/1v/W/9b/1v/W/9b/1v/W/9b/1v/W
/9b/1v/W/9b/1v/W/9T/1f/V/9X/1//X/9f/1//V/9X/1f/V/9X/1f/V/9X/1f/V/9b/
1v/U/9X/1f/W/9b/1f/U/9T/1v/W/9b/1v/W/9b/1v/W/9b/1v/X/9f/2f/Y/9j/2f/a
/93/3//g/+H/4P/i/+P/5P/l/+X/5f/l/+b/5P/i/+D/4P/g/97/3f/e/97/2//b/9r/
2//b/9v/3f/d/93/3P/c/9z/2v/a/9f/1f/V/9T/1P/U/9T/0v/U/9X/1f/V/9P/0//T
/9P/0//T/9P/0//V/9X/1f/V/9P/1P/U/9T/1v/W/9b/1v/W/9b/1v/X/9v/4P/o//H/
+f8LACcARQBUAFQAVgBiAHAAcwBwAGUAWwBbAFoARQArACQAIgAPAPX/4P/D/6v/r/++
/8L/xf/N/9L/1P/c/+L/5v/p/+n/6P/m/+b/5v/m/+j/6P/p/+v/6//r/+v/7P/v//D/
8f/y//X/9v/2//b/9f/3//f/+P/6//r/+//7//r/+v/7//v//P/8//7////+//////8A
AAEAAwAEAAQABgAIAAkACgALAA0ADgAPAA4ADwAQABEAEgATABUAFgAWABcAGAAaABsA
GwAeACAAIgAlACcAJwAoACoALAAuADAAMQA0ADUANwA4ADkAPAA8AD0APgA/AEAAQABA
AEAAQABAAD8APgA+AD4APAA7ADoAOQA3ADYANwA0ADMAMQAxAC4AKwApACYAIwAgAB0A
GgAYABUAEgARAA4ACwAIAAUAAgAAAP3/+v/5//f/9f/2//T/8v/y//H/8P/v/+//7v/t
/+3/7f/r/+v/6//r/+v/6//r/+v/6//q/+r/6//p/+j/6P/o/+j/6P/o/+j/6P/o/+j/
6P/m/+b/5v/m/+b/5v/m/+X/5f/l/+T/5P/k/+T/5P/k/+X/5f/l/+X/5P/k/+T/5P/i
/+L/4f/h/+P/4//h/+H/4f/h/+H/4f/h/+H/4P/g/+H/4f/h/+H/3v/e/97/3v/d/93/
3f/d/93/3f/d/93/3f/c/9z/3P/e/97/3v/e/9z/3P/c/93/3f/c/9z/2//b/9v/2//b
/93/3f/d/93/3f/c/9z/3P/a/9r/2v/a/9z/3P/c/9z/3P/c/9z/3P/e/97/3v/e/9z/
3P/c/9z/3v/e/97/3v/e/97/3v/e/9z/3f/d/93/3f/d/93/3f/f/9//3//f/9//3//f
/9//3f/d/97/3v/e/9//3//g/97/3//g/+D/3v/f/9//3//c/97/4P/e/97/3v/e/97/
3v/e/97/3v/f/9//4f/g/+D/4f/i/+X/5//o/+n/6v/s/+3/7v/v/+//7//v/+//7v/t
/+z/6//q/+f/5f/m/+b/4//j/+T/5f/l/+X/5//n/+f/5v/o/+j/5v/m/+X/4//j/+L/
4P/g/+D/3v/e/9//3//f/+H/4f/h/+H/4f/h/+H/4f/h/+H/4f/h/9//4P/g/+D/4P/g
/+D/4P/i/+D/4v/j/+X/6P/w//v/AwANACUAQwBcAGQAZgBsAHgAfQB6AHEAZwBfAGAA
VwA9ACoAKgAjAAsA9P/Z/7v/s//C/8r/zf/V/9z/3v/i/+r/8P/z//P/8v/0//T/9P/0
//T/9P/1//f/9v/3//j/+v/7//z//f/+/wEAAgACAAIAAwAFAAUABgAIAAgACQAJAAoA
CgALAAsADAAMAA4ADwAOAA8ADwAQABEAEwAUABQAFAAWABcAGAAXABkAGgAbABwAHQAe
AB8AIAAhACMAJAAmACcAKAAqACsAKwAuADAAMgA1ADcANwA4ADoAPAA+AD4APwBCAEMA
RQBGAEcASgBKAEsATABNAE4ATgBOAE4ATgBOAE0ATABOAE4ATABLAEoASQBHAEYARQBC
AEEAPwA+ADwAOgA5ADgANQAyAC8ALAAqACcAJAAjACAAHQAaABcAFAASAA8ADgANAAsA
CQAKAAgABgAGAAUABAADAAMABAADAAMAAwADAAMAAwADAAEAAQABAAEAAQAAAAAAAQAB
AAAAAAAAAAAAAAAAAAAAAAAAAAAAAAAAAAAAAAAAAP7//v/+//3//f/9//z//P/8//z/
/P/8//v/+//7//v//P/8//z//P/8//z/+//7//v/+//5//n/+//7//v/+//7//v/+v/6
//n/+f/5//n/+P/4//j/+P/3//f/9//3//f/9//3//f/+f/4//j/+P/4//j/+P/4//j/
+P/4//n/+f/4//j/9//3//f/9//3//X/9f/1//X/9//2//b/9v/4//j/+P/4//b/9v/2
//b/+P/4//j/+P/4//j/+P/4//j/+P/4//j/+v/6//r/+v/4//j/+P/4//j/+f/5//n/
+f/5//n/+f/7//v/+//7//v/+//7//v/+f/5//r/+v/6//v/+//8//v/+//7//r/+v/7
//v//P/6//r/+v/6//r/+v/6//r//P/9//3///8AAAAAAQACAAMABQAGAAcACgAMAA0A
DgAPAA8ADwAPAA4ADAAKAAgACAAIAAYABQAGAAYAAwADAAQABQAFAAUAAwADAAMAAgAC
AAIAAAAAAAEA//////7//P/8//z/+v/8//3//f/9//3//f/9//3//f/9//3//f//////
////////AAAAAAAAAAAAAAAAAAACAAIABAAFAAsAEgAaACMALwBJAGkAgQCMAI4AmACg
AKIAnwCWAIsAiQCLAHwAXwBTAFYASAArAA8A8P/T/9P/4//q/+7/9//9/wAABAAMABIA
FAATABEAEAASABIAEgASABIAEgATABUAFgAXABgAGgAbABwAHQAeACEAIgAiACIAIwAl
ACUAJgAmACYAJwAnACgAKAApACkAKgAqACwALQAuAC8ALwAwADMANQA2ADYANgA4ADkA
OgA7AD0APgA/AEAAQQBCAEMARABFAEcASABKAEsATABOAFEAUQBUAFYAVgBZAFsAWwBe
AGAAYgBkAGYAZwBqAGsAawBsAG0AcABwAHEAcgBzAHIAcgByAHIAcgByAHEAcABwAHAA
bgBtAG4AbQBrAGoAawBoAGcAZQBjAGAAXQBbAFoAVwBUAFEATgBMAEkARgBDAEAAPQA6
ADcANAAyAC8ALAArACkAJwAmACQAIgAiACMAIgAhACEAIAAfAB8AHwAfAB8AHwAfAB8A
HwAfAB8AIQAgACAAIQAhACAAIAAgACAAIAAgACAAIAAgACAAIAAeAB4AHgAeABwAHAAc
ABsAGwAbABoAGgAaABoAGgAaABkAGQAZABkAGAAYABgAGAAYABgAFwAXABUAFQATABMA
FQAVABUAFQAXABcAFgAWABMAEwATABMAFAAUABQAFAATABMAEwATABMAEwATABMAEwAS
ABIAEgAUABQAFAAUABQAFAAUABUAFQAUABQAEwATABMAEwATABMAEwATABMAEwASABIA
EgASABIAEgASABIAEgASABIAEgASABIAEgASABIAEgASABIAEgASABIAEgASABIAEgAS
ABIAEgASABIAEwATABMAFQAVABUAFQATABMAEwATABUAFQAVABUAFQAVABYAFgAUABUA
FQAWABUAFQAVABQAFAAVABUAFQAYABgAGAAYABkAGgAbABwAHgAfACAAHwAhACIAIwAm
ACcAJwAoACoAKQAlACMAIAAgACAAIAAgACAAHwAeAB0AHAAeAB4AHgAeABwAHAAcABwA
GwAaABkAGAAXABYAFQAUABQAFAAUABQAFAAUABQAFAASABIAEgASABQAFAAUABQAFAAU
ABQAFAAWABYAFgAWABQAFAAUABQAFwAYABkAGgAjACwANQA+AFUAagB/AJQAogCuALoA
xgDIAA==
         </WaveFormData>
      </LeadData>
      <LeadData>
         <LeadByteCountTotal>10000</LeadByteCountTotal>
         <LeadTimeOffset>0</LeadTimeOffset>
         <LeadSampleCountTotal>5000</LeadSampleCountTotal>
         <LeadAmplitudeUnitsPerBit>4.88</LeadAmplitudeUnitsPerBit>
         <LeadAmplitudeUnits>¦ÌV</LeadAmplitudeUnits>
         <LeadHighLimit>2147483647</LeadHighLimit>
         <LeadLowLimit>268435456</LeadLowLimit>
         <LeadID>V3</LeadID>
         <LeadOffsetFirstSample>0</LeadOffsetFirstSample>
         <FirstSampleBaseline>0</FirstSampleBaseline>
         <LeadSampleSize>2</LeadSampleSize>
         <LeadOff>FALSE</LeadOff>
         <BaselineSway>FALSE</BaselineSway>
         <ExcessiveACNoise>FALSE</ExcessiveACNoise>
         <MuscleNoise>FALSE</MuscleNoise>
         <LeadDataCRC32>412419655</LeadDataCRC32>
         <WaveFormData>
agBqAGoAagBqAGoAagBqAGgAaABoAGgAZQBkAGMAYgBfAFwAWQBWAFIATgBKAEYAQQA8
ADcAMgArACYAIQAcABgAFAAQAAwACAAEAAAA/P/5//b/8//w/+7/7P/q/+j/5//m/+X/
5P/i/+L/4v/i/+D/4P/g/+D/4P/g/+D/4P/e/97/3v/e/97/3v/e/97/3//g/+H/4v/g
/+D/4P/g/+D/4P/g/+D/4v/i/+L/4v/i/+L/4v/i/+L/4v/i/+L/4P/g/+D/4P/e/97/
3v/e/97/3v/e/97/3P/c/9z/3P/a/9r/2v/a/9r/2v/a/9r/2P/Y/9j/2P/W/9b/1v/W
/9b/1v/W/9b/1v/W/9b/1v/U/9T/1P/U/9T/1P/U/9T/0v/S/9L/0v/S/9L/0v/S/9L/
0v/S/9L/0v/S/9L/0v/S/9L/0v/S/9L/0v/S/9L/0v/S/9L/0v/S/9L/0v/S/9D/0P/Q
/9D/zv/O/87/zv/O/87/zv/O/87/zv/O/87/zP/M/8z/zP/M/8z/zP/M/8z/zP/M/8v/
zf/N/83/zv/P/8//0P/R/9H/0//U/9f/1//Y/9r/3P/e/+D/4f/h/+L/4v/i/+L/3//c
/9r/2f/a/9n/2f/Y/9X/1P/S/9D/0P/P/8//z//R/9D/z//O/8z/y//K/8n/yP/H/8b/
xv/G/8b/xv/F/8X/xf/F/8X/x//G/8T/xP/F/8X/xf/F/8b/xv/G/8b/xv/G/8b/xv/E
/8T/xP/E/8b/x//H/8X/xf/K/9L/2v/u/woAJwBBAGYAlwDSAAYBNAFcAXkBmgHOAfsB
CAL+AeMBpgFQAfoApABIAAYA7P/e/9P/2v/i/9//3v/j/+b/5v/k/+D/3f/b/9n/2f/Y
/9j/2P/Y/9j/1v/W/9f/1//X/9j/2P/a/9v/2//b/9v/3f/e/9//4P/h/+L/4//k/+f/
6P/p/+r/6//s/+3/7v/t/+7/7//w//H/8v/z//T/9//5//r/+//8//7///8BAAIABAAF
AAcACQALAAwADgASABQAFgAYABsAHQAfACEAJAAnACoAKwAwADMANgA5AD4AQABEAEYA
SABKAE4AUABUAFYAWABaAF0AXgBfAGAAYABgAGAAYQBhAGEAYQBhAF8AXgBeAF0AWgBZ
AFcAVABQAE4ATABIAEIAPAA5ADUALQAoACUAIQAbABYAEgAOAAgAAwAAAPz/+P/0//L/
7//s/+n/5//m/+T/4v/g/9//4f/f/97/3f/d/93/3f/d/9z/3P/c/9z/2v/a/9r/2v/c
/9z/3P/c/9z/3P/d/93/3f/d/93/3f/f/9//3//f/9//3//f/9//3//e/97/3v/e/97/
3f/d/93/3f/d/93/3f/d/93/3f/d/93/2//b/9n/2f/Y/9f/2P/Y/9j/2P/W/9b/1v/V
/9T/0//T/9P/0//T/9P/0//S/9L/0v/R/9H/0f/R/9D/0P/Q/9D/0P/Q/9D/z//P/8//
z//P/8//z//O/87/zv/O/87/zf/N/83/zf/N/83/zf/N/83/zf/N/83/zf/N/83/zf/N
/83/zf/N/83/zf/N/83/zf/N/83/zf/N/83/zf/M/8z/zP/O/83/zf/N/87/zv/O/87/
zv/O/8z/zP/M/8z/zP/M/83/zf/N/83/zv/P/8//0P/T/9P/1f/W/9n/2f/a/9z/4P/g
/+L/4//j/+T/5P/k/+P/4P/d/9v/2//a/9n/2f/W/9T/1P/T/9L/0v/R/9H/0f/R/9D/
z//O/87/zf/M/8v/yv/J/8j/yP/I/8j/yP/H/8f/x//H/8n/yf/I/8b/xv/H/8f/x//H
/8j/yP/I/8j/yP/I/8j/yP/I/8j/yP/I/8j/x//H/8f/x//O/9b/5P/8/xYALwBRAHwA
twDwACABTgFwAYkBtgHsAQkCCAL2AckBfAEkAc4AdAAiAPb/5v/a/9n/4v/k/+H/5P/n
/+j/6P/k/+D/3//d/9v/2//a/9r/2v/a/9r/2v/a/9v/2//Z/9r/2v/c/9//3//f/9//
4f/i/+P/5P/l/+b/5//o/+n/6v/r/+z/7f/u/+//8P/x//L/8//0//f/+P/5//r/+//9
//7///8AAAIAAwAFAAYACAAJAAsADQAPABAAEgAUABYAGAAaAB8AIQAjACUAKAArAC4A
LwAyADUAOAA7AEAAQgBGAEgATABOAFIAVABWAFgAWgBcAF0AXgBfAGAAYABgAGAAYQBf
AF8AXwBfAF8AXgBeAF0AWgBZAFcAVABOAEwASgBGAEAAOgA3ADMAKwAmACMAHwAZABQA
EAAMAAgAAwAAAPz/+P/0//L/7//u/+v/6f/o/+j/5v/k/+P/5f/j/+L/4f/h/+H/4f/h
/+D/4P/g/+D/4P/g/+D/4P/g/+D/4P/g/+D/4P/h/+H/4//j/+P/4//j/+P/4//j/+P/
4//j/+P/4//i/+L/4v/k/+T/4//j/+H/4f/h/+H/3//f/9//3//f/9//3f/d/9//3//e
/93/3P/c/9z/3P/a/9r/2v/Z/9r/2f/Z/9n/1//X/9f/1//W/9b/1v/V/9f/1//X/9b/
1v/W/9b/1v/U/9T/0//T/9P/0//T/9P/1f/U/9T/1P/U/9T/0//T/9P/0//T/9P/0//T
/9P/0//T/9P/0//T/9P/0//T/9P/0//T/9P/0//T/9P/0//T/9H/0f/R/9H/zv/M/8v/
yv/K/8n/yf/J/8r/yv/K/8r/yv/K/8r/yv/K/8j/yP/I/8j/yP/J/8n/yf/J/8r/y//L
/8z/z//P/9H/0v/V/9X/1v/Y/9r/2v/c/93/2//c/9z/3P/c/9r/2P/X/9n/2P/X/9f/
0//Q/8//zf/O/87/zf/N/83/zf/M/8v/yP/I/8f/xv/F/8T/w//C/8T/xP/E/8T/w//D
/8P/w//D/8P/wv/A/8D/wf/B/8H/wf/C/8L/wv/C/8L/wv/C/8L/wv/C/8L/wv/C/8P/
w//D/8P/xv/K/9T/6P8AABsANwBcAI0AygACATABWgF3AZYBygH3AQYC+gHdAaABSAHu
AJYAPgD+/+b/2v/T/9j/3v/b/9z/3//i/+L/4P/e/9v/2f/X/9f/1v/W/9b/1v/W/9T/
1P/V/9X/1//Y/9j/2v/b/9v/2//b/93/3v/f/+D/4f/i/+P/5P/l/+b/5//o/+f/6P/p
/+r/7f/u/+//8P/x//L/8//0//X/9//4//n/+v/8//3///8AAAIAAwAFAAcACQAKAAwA
DgAQABIAFAAXABkAGwAdACIAJQAoACkALAAvADIANQA4ADoAPgBAAEQARgBKAEwATgBQ
AFIAVABVAFYAVwBYAFoAWgBaAFsAWQBZAFkAWQBZAFgAWABXAFQAUwBRAE4ASQBIAEcA
RAA+ADgANQAxACsAJgAjAB8AGQAUABAADAAGAAEA/v/6//j/9P/y/+//7v/r/+n/6P/m
/+T/4v/h/+H/3//e/93/3f/d/93/3f/e/97/3v/e/97/3v/e/97/3v/e/97/3v/e/97/
3//f/9//3//f/9//3//f/9//3//f/9//3//f/9//3v/e/97/3v/e/93/3f/d/93/3f/d
/9v/2//b/9v/2//b/9n/2f/Z/9n/2P/X/9T/1P/U/9T/1P/U/9T/0//U/9P/0//T/9H/
0f/R/9H/0v/S/9L/0f/P/8//z//O/87/zv/O/87/zv/O/83/zf/N/83/zf/N/8//zv/O
/87/zP/M/8v/y//N/83/zf/N/83/zf/N/83/zf/N/83/zf/N/83/zf/N/83/zf/N/83/
zf/N/83/zf/N/83/zf/N/83/zP/M/8z/zP/L/8v/y//M/8z/zP/M/8z/zP/M/8z/zP/M
/8z/zv/O/8z/zP/M/8z/zf/N/83/zf/O/8//z//Q/9P/0//V/9b/2f/Z/9r/3P/e/97/
4P/h/+H/4v/i/+L/4f/e/9v/2f/a/9r/2v/b/9f/1P/T/9H/0v/S/9H/0f/R/9H/0P/P
/8z/zP/L/8r/yf/I/8f/xv/I/8j/yP/I/8f/x//H/8f/x//H/8b/xP/E/8X/xf/F/8X/
xv/G/8b/xv/G/8b/xv/I/8j/yP/I/8r/yP/J/8f/x//J/87/1P/g//b/FAAxAE8AegCz
AO4AHgFKAWwBgwGoAd4B/QH6AeIBtQFoARABugBkABYA7P/e/9L/0//e/+D/3//i/+X/
5v/m/+T/4P/f/93/2//b/9r/2v/a/9r/2v/a/9r/2//b/9v/3P/c/97/3//f/9//3//h
/+L/4//k/+X/5v/n/+j/5//o/+n/6v/r/+z/7f/u//H/8v/z//T/9f/2//f/+P/5//v/
/P/9//7/AAABAAMABgAIAAkACwANAA8AEAASABQAFgAYABoAHwAhACMAJQAoACsALgAv
ADIANQA4ADsAQABCAEYASABKAEwAUABSAFQAVgBYAFoAWQBaAFsAXABcAFwAXABdAF0A
XQBdAF0AWwBaAFoAWQBYAFcAVQBSAE4ATABKAEYAQgA8ADkANQAvACoAJwAjAB0AGAAU
ABAACgAFAAIA/v/6//b/9P/x//D/7f/r/+r/6v/o/+b/5f/n/+X/5P/j/+P/4//j/+P/
5P/k/+T/5P/k/+T/5P/k/+T/5P/k/+T/5P/k/+X/5f/l/+X/5f/l/+X/5f/l/+X/4//j
/+P/4//j/+L/4v/i/+T/5P/j/+P/4f/h/+H/4f/f/9//3//f/9//3//d/93/3f/d/9z/
2//a/9r/2v/a/9r/2v/a/9n/2P/X/9f/1//X/9f/1//X/9b/1v/W/9X/1f/V/9X/1P/U
/9T/1P/U/9T/1P/T/9P/0//T/9P/0//T/9L/0v/S/9L/0v/R/9H/0f/R/9H/0f/R/9H/
0f/R/9H/0f/R/9H/0f/R/9H/0f/R/9H/0f/R/9P/0//T/9P/0//T/9P/0//T/9L/0v/S
/9L/0f/R/9H/0v/U/9T/1P/U/9L/0v/S/9L/0f/R/9H/0f/S/9P/0//U/9f/1//Z/9r/
3f/d/97/4P/g/+D/4v/j/+X/5v/m/+b/5P/i/+D/3//h/+D/3//f/9z/2v/a/9n/2P/Y
/9f/1//X/9f/1v/V/9T/1P/T/9L/0f/Q/8//zv/O/87/zv/O/8//z//P/8//zf/N/8z/
yv/M/83/zf/N/83/zv/O/87/zP/M/8z/zP/O/87/zv/O/9D/zv/P/9H/0f/V/9r/4v/u
/wYAJgBJAGkAjgC9AOoAEAEyAUwBWwF4AaYBwwG8AaYBhQFIAfYAngBGAPj/1P/S/9D/
0//c/+D/3//i/+f/6v/s/+z/6P/n/+X/4//j/+L/5P/k/+T/5P/k/+T/5f/l/+X/5v/m
/+j/6//r/+v/6//r/+z/7f/u/+//8P/x//L/8//0//X/9v/3//j/+f/6//v//P/9//7/
AQACAAMABAADAAUABgAHAAoADAANAA8AEAASABMAFQAXABkAGgAcACAAIgAkACYAKQAr
AC0ALwA0ADcAOgA7ADwAPwBCAEUASABKAE4AUABUAFYAWgBcAFwAXgBgAGIAYwBkAGUA
ZgBkAGQAZABlAGUAZQBlAGUAYQBgAGAAXwBeAF0AWwBYAFMAUgBRAE4ASQBCAD4AOQAz
AC4AKwAnACMAHgAaABYAEAALAAgABAAAAPz/+v/3//T/8f/v/+7/7v/s/+r/6f/r/+n/
6P/n/+f/5//n/+f/6P/o/+j/6P/p/+r/6//s/+z/7P/s/+z/7v/u/+//7//t/+3/7f/t
/+//7//v/+//7//v/+//7//v/+7/7v/u//D/8P/v/+//7//v/+//7//t/+3/7f/t/+3/
7f/r/+v/6//r/+r/6f/m/+b/5v/m/+b/5v/m/+X/5v/l/+X/5f/l/+X/5f/l/+L/4v/i
/+H/4f/h/+H/4P/g/+D/4P/g/+L/4v/h/+H/3//f/9//3//e/9z/2//a/9z/3P/b/9v/
2//b/9v/2//Z/9n/2f/Z/9n/2f/Z/9n/2//b/9v/2//Z/9n/2f/Z/9f/1//X/9f/1//X
/9f/1//Z/9j/2P/Y/9b/1v/W/9b/1v/W/9f/1//X/9f/2P/Z/9n/2v/Z/9n/2//c/93/
3f/e/+D/4v/i/+T/5f/l/+b/5v/m/+f/5v/l/+X/4//i/+H/4f/h/+D/4f/h/97/3v/d
/93/2//b/9r/2f/a/9r/2f/Y/9f/1v/V/9T/0v/S/9L/0v/R/9H/0f/R/9P/0//S/9D/
zv/P/8//z//P/9D/0P/Q/9L/0v/S/9L/0P/Q/9D/0P/S/9L/0f/T/9H/0//W/9r/3v/o
//L/BQAjAEQAXwB6AJ4AzAD0ABEBJgEyAT8BXgF+AXsBXgE+ARgB2gCMAD4A9v/G/73/
xP/I/8//2P/X/9T/2v/g/+L/4//j/+H/4f/g/97/3v/e/97/3v/e/9//3//f/+D/4P/i
/+P/4//j/+P/4//k/+X/5v/n/+j/6f/q/+v/7P/t/+7/7f/u/+//8P/x//L/8//0//f/
+P/5//r/+//9//7////+/wAAAQADAAQABgAHAAkACQALAAwADgAQABIAFAAWABkAGwAd
AB8AIAAjACYAJwAqAC0AMAAzADQANgA6ADwAPgBAAEQARgBIAEoATABOAE8AUABRAFIA
UgBSAFIAUwBRAFEAUQBRAFEAUABQAE8ATgBNAEsASABFAEQAQwBAAD4AOAA1ADEAKwAm
ACMAHwAbABYAEgAOAAoABQACAP7/+P/0//L/7//q/+f/5f/k/+L/4P/e/93/2//Z/9j/
1//Z/9n/2f/Z/9j/2P/Y/9j/2P/Y/9j/2P/a/9r/2v/a/9r/2v/b/9v/3f/d/93/3f/f
/9//3//f/+H/4f/h/+H/4f/g/+D/4P/i/+L/4f/h/+P/4//j/+P/4f/h/+H/4f/f/9//
3f/d/93/3f/c/9v/3P/c/9z/3P/c/9z/3P/b/9j/1//X/9f/2f/Z/9n/2f/W/9b/1v/V
/9X/1f/V/9T/1P/U/9T/1P/U/9T/0//T/9H/0f/R/9H/0//S/9L/0v/S/9L/0f/R/9H/
0f/R/9H/0//T/9P/0//T/9P/0//T/9H/0f/R/9H/0f/R/9H/0f/R/9H/0f/R/9H/0f/R
/9H/0f/Q/9D/0P/S/9H/0f/R/9L/0v/S/9L/0v/S/9L/0v/S/9L/0v/S/9D/0P/Q/9D/
0P/R/9H/0v/Q/9D/0P/Q/9D/0P/R/9H/0f/R/9H/0f/Q/9D/0f/R/9P/1P/X/9f/2P/a
/9z/3P/e/9//3//g/+D/4P/i/+D/3v/d/9z/2v/Y/9f/1//W/9f/1//U/9T/0//T/9P/
0//S/9H/0v/S/9H/0P/R/9D/z//O/83/zP/L/8r/yf/J/8n/yf/J/8n/yP/G/8b/x//H
/8f/x//I/8j/yP/I/8j/yP/I/8j/yP/I/8j/yP/K/8n/yf/J/8v/zv/U/9z/6P/6/xMA
KwA+AFMAcgCeAMgA4gD3AAwBHgE/AVwBYAFHASAB/ADMAJQAVgASANj/xv/H/8T/xv/P
/9T/0//W/9z/4P/i/+H/3f/b/9v/2v/Y/9j/2P/Y/9r/2v/b/9v/3f/e/97/4P/f/9//
3//f/+H/4v/j/+T/5f/m/+f/6P/p/+r/6//s/+3/7v/v//D/8f/y//P/9P/1//b/9//4
//f/+f/6//v//v8AAAEAAwAEAAYABwAJAAsADQAOABAAEgAUABYAGAAZABsAHQAfACIA
JQAoACkALAAvADIANQA4ADoAPgBAAEIARABIAEoATABOAFAAUgBVAFYAVwBYAFoAWgBa
AFsAWwBbAFsAWwBbAFoAWgBZAFgAVwBVAFIAUQBQAE8ATABKAEQAQQA9ADcAMgAvACsA
JQAgABwAGAAWABEADgAKAAQAAAD+//v/9v/z//H/8P/t/+r/5//l/+X/4//i/+H/3//f
/9//3//e/97/3v/e/9z/3P/c/9z/2v/a/9r/2v/a/9r/2//b/93/3f/d/93/3f/d/93/
3f/b/9v/2//b/9v/2v/a/9r/3P/c/9v/2//b/9v/2//b/9n/2f/Z/9n/2//b/9n/2f/Z
/9n/2P/X/9b/1v/W/9b/1v/W/9b/1f/U/9P/0//T/9H/0f/R/9H/0v/S/9L/0f/R/9H/
0f/Q/9D/0P/Q/9D/zv/O/83/zf/N/83/zf/N/8//zv/O/87/zP/M/8v/y//L/8v/y//L
/8v/y//L/8v/y//L/8v/y//L/8v/y//L/8n/yf/J/8n/y//L/8v/y//L/8v/y//L/83/
zP/M/8z/zP/L/8v/y//M/8z/zP/M/8z/zP/M/8z/yv/K/8r/yv/K/8r/yv/K/8r/y//L
/8z/yv/M/83/zP/K/8r/yv/K/8v/y//L/8v/zP/N/83/zv/P/8//0f/S/9P/0//U/9b/
2P/Y/9r/2//d/97/3v/e/97/3P/a/9n/2f/Y/9f/1//W/9T/1P/T/9L/0v/R/9H/0f/R
/9D/z//Q/9D/z//O/8v/yv/J/8j/yP/I/8j/yP/H/8f/x//H/8f/x//G/8T/xP/F/8X/
xf/F/8b/xv/G/8b/xv/G/8b/xv/G/8b/xv/G/8b/xf/H/8f/x//K/9L/2v/o/wIAHwA1
AFAAeQCsAN4ACAEqAUMBWgGCAa0BugGqAZMBagEiAdAAgAAqAOb/0P/S/83/zv/W/9f/
1P/Z/97/4P/g/97/3f/b/9n/2f/Y/9b/1v/W/9b/2P/Y/9n/2f/X/9j/2P/a/93/3f/d
/93/3//g/+H/4v/j/+T/5f/m/+f/6P/p/+r/6f/q/+v/7P/t/+7/7//w//P/9P/1//b/
9//5//r/+//8//7///8BAAIABAAFAAcABwAJAAoADAAQABIAFAAWABcAGQAbAB0AIAAj
ACYAJwAqAC0AMAAzADYAOAA8AD4AQABCAEYASABKAEwATgBQAFEAUgBTAFQAVABUAFQA
VQBVAFUAVQBVAFMAUgBSAFEAUABPAE0ASgBHAEYARQBCAD4AOAA1ADEALAAoACYAIwAd
ABgAFAAQAA4ACQAGAAIA/v/6//j/9f/y/+//7f/s/+z/6v/o/+f/5v/j/+H/3//f/9//
3//f/97/3v/e/97/3P/c/9z/3P/c/9z/3P/c/9r/2v/b/9v/2//b/9v/2//Z/9n/2f/Z
/9n/2f/Z/9n/2f/Y/9j/2P/Y/9j/1//X/9f/1//X/9f/1f/V/9X/1f/V/9X/0//T/9P/
0//S/9H/0P/Q/9D/0P/Q/9D/0P/P/87/zf/N/83/z//P/8//z//M/8z/zP/L/8v/y//L
/8r/yv/K/8r/yv/K/8r/yf/J/8n/yf/J/8n/yf/I/8j/yP/I/8j/x//H/8n/yf/J/8n/
x//H/8f/x//H/8f/x//H/8f/x//H/8f/x//H/8f/x//H/8f/x//H/8f/x//H/8f/x//G
/8b/xv/G/8X/xf/F/8b/xv/G/8b/xv/G/8b/xv/G/8b/xv/G/8b/xv/G/8b/xv/H/8f/
yP/G/8b/x//H/8f/xv/E/8X/xv/G/8b/xv/G/8X/xf/F/8X/xv/H/8f/yP/H/8f/yf/K
/8//z//Q/9L/0v/S/9T/1f/X/9j/2P/Y/9j/1v/U/9P/0f/Q/8//z//P/87/z//P/8z/
zP/L/8v/zf/N/8z/y//I/8j/x//G/8X/xP/D/8L/wv/C/8L/wv+//7//v/+//8H/wf/A
/77/vv+//7//v/+//8D/wP/A/8D/wP/A/8D/wP/A/8D/wP/A/8D/v/+//8H/w//G/8z/
1P/i//r/FwAvAEYAaQCYAMoA8gASAScBOgFcAYMBlAGIAXMBUgEWAcgAfgAsAOT/yP/K
/8X/xP/O/9H/0P/T/9j/2v/a/9r/1//T/9H/0f/Q/9L/0v/S/9L/0v/S/9P/0//T/9T/
1P/W/9f/1//X/9f/1//Y/9n/2v/d/97/3//g/+H/4v/j/+T/5f/m/+f/6P/p/+r/6//s
/+3/7v/v//D/8f/z//T/9f/2//j/+f/7//z//v///wEAAQADAAQABgAIAAoADAAOAA8A
EQATABUAGAAbAB4AHwAiACUAKAArACwALgAyADQANgA4ADwAPgBAAEIARABGAEcASABJ
AEoASgBKAEoASwBLAEsASwBLAEsASgBKAEkASABHAEUAQgBBAEAAPwA8ADoANAAxAC0A
KQAkACEAHQAbABYAEgAOAAwABwAEAAAA/P/4//b/8//w/+3/6//q/+j/5v/k/+P/4f/f
/97/3f/d/93/3f/d/9z/3P/c/9z/2v/a/9r/2v/a/9r/2v/a/9r/2v/b/9v/2f/Z/9n/
2f/Z/9n/2f/Z/9f/1//X/9f/1//W/9b/1v/W/9b/1f/V/9X/1f/V/9X/0//T/9P/0//T
/9P/0f/R/9H/0f/Q/8//zv/O/87/zv/O/87/zv/N/87/zf/N/83/y//L/8v/y//K/8r/
yv/J/8n/yf/J/8j/yP/I/8j/yP/I/8j/x//H/8f/x//H/8f/x//G/8b/xv/G/8b/xf/F
/8f/x//H/8f/xf/F/8X/xf/F/8X/xf/F/8X/xf/F/8X/x//H/8f/x//H/8f/x//H/8f/
x//H/8f/x//G/8b/xv/G/8X/xf/F/8b/xv/G/8b/xv/G/8b/xv/G/8b/xv/G/8T/xP/E
/8T/xP/F/8X/xv/E/8T/xf/F/8X/xv/G/8f/xv/G/8X/xf/F/8X/xv/G/8b/xv/G/8X/
xf/F/8X/xv/H/8f/yP/H/8f/yf/K/83/zf/O/9D/0v/S/9T/1f/X/9j/2P/Y/9r/2P/W
/9X/0//S/9H/0f/R/9D/0f/R/9D/0P/P/8//z//P/87/zf/M/8z/y//K/8n/yP/H/8b/
xP/E/8T/xP/D/8P/w//D/8P/w//C/8D/wv/D/8P/w//B/8L/wv/C/8L/wv/C/8L/wv/C
/8L/wv/E/8T/w//F/8X/x//I/87/1v/g//L/DwArAEAAXwCIALgA4gACARkBKAFCAWsB
igGIAXUBXgEwAeoAngBQAAIA0v/K/8n/yP/O/9X/0v/T/9r/3v/e/97/2//b/9n/2f/Y
/9j/2P/Y/9j/2P/Y/9n/2f/Z/9r/2v/c/93/3f/d/93/3//g/+H/4v/j/+T/5f/m/+f/
6P/p/+r/6//s/+3/7v/x//L/8//0//X/9v/3//j/+f/7//z//f/+/wAAAQADAAQABgAH
AAkACQALAAwADgAQABIAFAAWABkAGwAdAB8AIAAjACYAJwAoACsALgAxADQANgA6ADwA
PAA+AEIARABGAEgASgBMAE0ATgBPAFAATgBOAE4ATwBRAFEAUQBRAE8ATgBOAE0ATgBN
AEsASABHAEYARQBCAD8AOgA4ADUAMgAuACwAKQAnACIAHgAaABgAEwAQAAwACAAEAAIA
///8//n/9//2//T/8v/w/+//7f/r/+r/6f/p/+n/6f/p/+b/5v/m/+b/5v/m/+b/5v/m
/+b/5v/m/+T/5P/l/+X/5f/l/+X/5f/l/+X/5f/l/+X/5f/l/+X/4//i/+L/4v/i/+L/
4f/h/+H/4f/h/+H/3//f/9//3//f/9//3f/d/93/3f/c/9v/3P/c/9z/3P/a/9r/2v/Z
/9r/2f/Z/9n/2f/Z/9n/2f/W/9b/1v/V/9X/1f/V/9T/1v/W/9b/1v/U/9T/0//T/9X/
1f/V/9X/1f/U/9T/1P/W/9b/1f/V/9P/0//T/9P/1f/V/9X/1f/T/9P/0//T/9P/0//T
/9P/1f/V/9X/1f/V/9X/1f/V/9P/0//T/9P/1f/U/9T/1P/U/9P/0//T/9T/1P/U/9T/
1P/U/9T/1P/U/9T/1P/U/9T/1P/U/9T/1P/V/9X/1v/U/9T/1f/V/9P/1P/U/9X/0//U
/9T/1v/U/9T/1P/U/9X/1f/V/9X/1v/X/9f/2P/Z/9n/2//c/9//3//g/+L/5P/k/+b/
5//p/+r/6v/q/+j/5v/k/+P/5f/k/+P/4//i/+D/4P/f/+D/4P/f/9//3//f/97/3f/a
/9r/2f/Y/9f/1v/V/9T/1P/U/9T/1P/T/9P/0//T/9P/0//S/9D/0P/R/9H/0f/R/9L/
0v/S/9T/1P/U/9T/0v/S/9L/0v/S/9T/0//T/9P/1f/c/+T/8P8GACIAPwBZAHwAqQDU
APoAHAE0AUEBYAGOAaUBnAGGAW0BOAHqAJoASAD6/9b/1v/U/9P/3P/g/9//4v/n/+r/
6v/o/+T/4//h/9//3//e/97/3v/e/97/3v/e/9//3//h/+L/4v/k/+X/5f/l/+X/5f/m
/+f/6P/p/+r/6//s/+//8P/x//L/8f/y//P/9P/3//j/+f/6//v//P/9//7///8BAAIA
AwAEAAYABwAJAAgACgALAA0ADwARABIAFAAWABgAGgAcAB8AIQAjACUAJgApACwALQAw
ADMANgA5ADoAPABAAEIAQgBEAEgASgBMAE4AUABSAFIAUgBSAFIAVABUAFQAVQBTAFMA
UwBTAFEAUABQAE8ATgBNAEsASABFAEQAQwBAAD8AOgA4ADUAMQAsACkAJQAjAB4AGgAW
ABIADQAKAAYABAAAAP7/+//4//X/8//y//L/8P/u/+3/6//p/+j/5//n/+f/5//n/+b/
5v/m/+b/5v/m/+b/5v/k/+T/5P/k/+L/4v/j/+P/4//j/+P/4//j/+P/4//j/+H/4f/h
/+H/4f/g/+D/4P/g/+D/3//f/93/3f/d/93/2//b/9v/2//b/9v/2f/Z/9f/1//W/9X/
1v/W/9b/1v/W/9b/1v/V/9T/0//T/9P/0f/R/9H/0f/S/9L/0v/R/9H/0f/R/9D/0P/Q
/9D/0P/Q/9D/z//P/8//z//P/8//0f/Q/9D/0P/O/87/zf/N/83/zf/N/83/z//P/8//
z//N/83/zf/N/8//z//P/8//zf/N/83/zf/N/83/zf/N/83/zf/N/83/zf/M/8z/zP/O
/83/zf/N/87/zv/O/87/zv/O/87/zv/M/8z/zP/M/8z/zP/M/8z/zP/N/83/zv/M/8z/
zf/N/8v/zP/M/83/y//M/8z/zf/N/83/zf/O/8//0P/R/9L/1P/W/9j/2v/c/9z/3P/d
/97/3//g/+L/4P/e/93/3P/c/9r/2v/a/9r/1//W/9X/1P/S/9L/0v/S/9D/0P/Q/9D/
z//O/83/zP/L/8r/yf/I/8j/yP/I/8j/yP/I/8j/yP/H/8b/xf/E/8b/xv/G/8b/xv/G
/8b/xv/I/8j/yP/I/8b/xv/G/8b/yP/I/8j/yP/P/9T/2f/e//f/DgAlADwAZwCQALkA
4gD7AA==
         </WaveFormData>
      </LeadData>
      <LeadData>
         <LeadByteCountTotal>10000</LeadByteCountTotal>
         <LeadTimeOffset>0</LeadTimeOffset>
         <LeadSampleCountTotal>5000</LeadSampleCountTotal>
         <LeadAmplitudeUnitsPerBit>4.88</LeadAmplitudeUnitsPerBit>
         <LeadAmplitudeUnits>¦ÌV</LeadAmplitudeUnits>
         <LeadHighLimit>2147483647</LeadHighLimit>
         <LeadLowLimit>268435456</LeadLowLimit>
         <LeadID>V4</LeadID>
         <LeadOffsetFirstSample>0</LeadOffsetFirstSample>
         <FirstSampleBaseline>0</FirstSampleBaseline>
         <LeadSampleSize>2</LeadSampleSize>
         <LeadOff>FALSE</LeadOff>
         <BaselineSway>FALSE</BaselineSway>
         <ExcessiveACNoise>FALSE</ExcessiveACNoise>
         <MuscleNoise>FALSE</MuscleNoise>
         <LeadDataCRC32>2498291511</LeadDataCRC32>
         <WaveFormData>
cABwAHAAcAByAHIAcgByAHQAdAB0AHQAcwByAHEAcABsAGoAaABmAGIAXgBaAFYAUQBM
AEcAQgA9ADgAMwAuACkAJAAfABoAFAAQAAwACAADAAAA/f/6//j/9v/0//L/8f/w/+//
7v/t/+z/6//q/+j/6P/o/+j/6P/o/+j/6P/q/+r/6v/q/+r/6v/q/+r/7P/s/+z/7P/u
/+7/7v/u/+7/7v/u/+7/8P/w//D/8P/w//D/8P/w/+7/7v/u/+7/7v/u/+7/7v/s/+z/
7P/s/+r/6v/q/+r/6v/q/+r/6v/o/+j/6P/o/+b/5v/m/+b/5P/k/+T/5P/k/+T/5P/k
/+L/4v/i/+L/4P/g/+D/4P/i/+L/4v/i/+T/5P/k/+T/4v/i/+L/4v/g/+D/4P/g/+D/
4P/g/+D/3v/e/97/3v/e/97/3v/e/97/3v/e/97/3v/e/97/3v/c/9z/3P/c/9r/2v/a
/9r/2P/Y/9j/2P/Y/9j/2P/Y/9j/2P/Y/9j/1v/W/9b/1v/U/9T/1P/U/9L/0v/S/9P/
0//T/9P/1P/S/9L/1P/V/9X/1v/Y/9n/2f/a/93/3f/d/93/3v/f/9//3//f/9//2//a
/9r/2v/b/9v/2//Z/9n/2P/X/9b/1v/V/9X/1f/T/9P/0v/R/9D/z//O/83/zv/N/83/
y//J/8r/yv/I/8j/x//H/8b/yP/H/8f/xv/E/8T/xP/E/8L/wv/C/8L/wv/C/8L/wv/C
/8H/wf/B/8L/wv/B/7z/uP+4/7z/wP/M/9//+f8bAEoAjADSABUBVgGXAc4BAgI+AmsC
bQI6AuYBgwEgAcQAeQA6AAcA6f/Y/9H/1//Z/9X/0//T/9T/0v/Q/83/yv/H/8b/xP/D
/8L/wf/B/8H/wf/B/8D/wP/C/8P/w//E/8L/wv/C/8P/w//D/8X/xv/F/8X/xv/H/8j/
yP/I/8r/y//L/8v/zf/N/83/zf/N/8z/zv/P/9D/0P/T/9T/1f/W/9b/1v/W/9b/2P/a
/93/3f/e/+H/4//h/+T/5f/m/+j/6v/t/+//8f/1//j/+f/9/wAAAwAGAAoADQARABUA
FgAYABsAHgAjACQAJgAoACoALQAvADAAMAAxADIAMwA1ADYANgA2ADYANgA2ADYAMwAy
ADIAMgAtACsAKQAlAB8AGwAXABIADQAHAAIA/P/4//P/7f/o/+P/4P/c/9j/1v/S/87/
zP/J/8f/xP/C/8H/v/+9/7v/uv+5/7j/uP+3/7b/tv+2/7T/s/+y/7L/tP+0/7P/s/+1
/7T/tP+0/7b/tf+1/7b/tf+1/7X/tv+4/7j/uP+3/7j/uP+4/7j/uv+5/7j/uP+6/7r/
uv+5/7f/t/+3/7b/tf+1/7T/s/+1/7X/tP+z/7P/sv+y/7L/r/+v/6//r/+v/6//r/+v
/6z/rP+s/6v/q/+s/6z/q/+p/6n/qf+o/6j/qP+o/6j/pv+m/6b/pv+l/6X/pP+k/6L/
of+h/6H/n/+f/5//n/+f/5//n/+f/5//n/+g/6D/nv+d/53/nf+d/53/nf+d/5v/nP+c
/5z/mv+a/5r/mf+Z/5n/mf+Y/5f/l/+Y/5j/mP+Y/5j/mP+W/5f/l/+W/5b/lv+W/5b/
lv+V/5X/lP+S/5L/kv+S/5P/k/+T/5P/kv+S/5L/lP+X/5f/mP+a/53/n/+g/6P/pf+p
/6v/rv+v/6//r/+v/63/q/+q/6r/qP+p/6n/qf+l/6X/pP+j/6L/ov+h/6H/of+f/5//
nv+d/5z/m/+a/5n/mP+X/5f/l/+X/5j/mP+W/5b/lf+V/5T/lP+T/5P/kv+S/5L/kv+S
/5L/kv+S/5L/kv+S/5L/kv+S/5H/kf+R/5D/jv+L/4j/hv+K/47/lv+k/7n/1f/9/zQA
eAC8AP0AQAF5AaYB3gEWAi0CEQLKAWwBBwGqAFgAGQDk/7//qf+e/53/of+h/53/nf+f
/6D/nv+a/5f/lP+R/5D/jv+N/47/jf+N/43/jf+N/4z/jP+K/4v/i/+M/4z/jP+M/43/
i/+L/43/jv+N/43/jv+P/5D/kP+Q/5L/k/+T/5P/lf+W/5f/mP+Z/5z/nv+f/6D/qv+1
/77/x//M/9D/1P/Y/93/4P/j/+f/6P/q/+7/8f/y//b/+P/6//7/AAADAAUACQANABAA
EQAVABgAGwAeACIAJQApAC0ALgAwADMANgA7ADwAPgBAAEIARQBHAEgASABJAEoASwBL
AEwATABMAE4ATgBOAE4ASwBKAEoASgBGAEMAQAA7ADgANQAyAC4AKAAjAB8AGgAdAB0A
HAAcABkAGAAWABQAEgAOAAoACAAHAAUAAgAAAAEA///9//v/+//7//v//P/7//r/+v/6
//r/+f/4//j/+v/6//n/+f/7//r/+v/6//v/+//8//7/////////AAAAAAAAAAD//wAA
AAAAAAAAAgABAAAAAAD+//7//v/9//3//f/9//z/+//7//r/+f/5//n/+P/3//f/9v/2
//b/9f/1//X/9f/z//P/8//z//D/8P/w/+//7f/u/+7/7f/v/+//7//u//D/8P/w//D/
7v/u/+7/7v/t/+3/7P/s/+r/6f/p/+n/6f/p/+n/6f/p/+n/6f/p/+f/5//o/+j/5v/l
/+X/5f/n/+f/5//n/+v/7v/w//L/9P/0//T/8//0//X/9v/2//X/9f/2//b/9P/0//T/
9P/y//P/8//y//L/8v/y//L/8P/x//H/8f/x//D/7v/u/+7/7v/t/+3/7f/t/+7/7v/u
//D/8v/z//X/+P/5//v//P///wEAAwADAAQAAwADAAMAAwADAAEAAAAAAAAAAQABAAEA
/f/9//z/+//6//r/+f/5//f/9f/1//T/8f/w/+//7v/r/+r/6f/p/+n/6f/q/+r/5v/m
/+X/5f/k/+T/4//j/+L/4v/i/+L/4v/i/+L/4v/i/+L/4v/i/+D/4P/f/9//3//e/97/
2//Y/9b/1v/a/+D/6v/5/xEAMQBeAJwA4AAhAWQBpQHWAQYCQAJtAm8CPALmAYUBIgHG
AH8ASgAfAAEA8v/t/+//7f/p/+n/6f/q/+r/6P/l/+L/3//e/9z/2//c/9v/2//b/9n/
2f/Y/9j/2v/b/9v/3P/a/9r/2v/b/9v/2//d/97/3//f/+D/4f/i/+L/4v/k/+X/5f/l
/+f/6v/r/+z/7f/w//L/8//0//j//f8AAAMABQAGAAcACAAKAAwADgARABEAEgAVABcA
FwAaABsAHAAcAB4AIQAjACUAKQAsAC0AMQA0ADcAOgA6AD0AQQBFAEYASABLAE4AUQBS
AFQAVgBYAFsAXQBeAGAAYQBiAGMAYwBkAGQAZABkAGQAZABkAGIAYABfAF4AWwBZAFcA
UwBPAEsARwBCADwANwAzAC4AKQAlACAAHAAXABQAEAAMAAoACAAGAAYACAALAA0AEAAR
AA8ADQALAAoACQAIAAgABwAGAAYABgAHAAcABwAIAAoACgAJAAkACgAKAAsADAANAA0A
DgAQABMAEwATABQAFgAWABYAFQAVABYAFwAYABgAFwAWABYAFgAWABYAFQAXABcAFwAW
ABUAFQAUABMAEQARABAADwAPAA4ADgAOAAwACwAKAAkACQAJAAkACQAIAAgACAAHAAkA
CgAKAAkACwALAAsACgALAAwADQAOAA4ADgAOAA4ADAANAA0ADgAOAA0ADQANAA8ADwAP
AA8ADQANAA0ADQAPAA8AEAAQABAADwAPAA8ADQANAA0ADQALAAwADAAMAAoACgAKAAkA
CQAJAAkACAAHAAcACAAIAAgACAAIAAgACgALAAsACgAKAAoACgAKAAoACwALAAsACwAL
AAsACwAMAAwADAAMAAwACwALAAsACwAOAA4ADgAQABMAEwAUABYAFwAZABoAHQAbAB0A
HQAeAB8AHwAfAB8AHQAbABoAGgAcAB0AHQAdABkAGQAYABcAFgAWABUAFQAVABMAEwAS
ABEAEAAPAA4ADQAMAAsACwALAAsADAAMAAoACgAJAAkABgAGAAUABQADAAIAAQAAAAIA
AgACAAIAAgACAAIAAgACAAIAAQABAAEAAgAAAP3/+v/4//z/AAAGABIAJwBDAGkAngDk
ACwBbQGwAesBGgJMAoYCowKLAkIC4gF9ARoBxgCHAFYAMwAdABIAEwAXABUAFQAVABUA
FgAWABQAEQAOAAsACgAIAAcABgAFAAUABQAFAAUABAAEAAQABQAFAAYABgAGAAYABwAH
AAcACQAKAA0ADQAOAA8ADgAOAA4AEAARABEAEQATABYAFwAYABkAGgAcAB0AHgAdAB8A
HwAfAB8AIAAhACIAIgAkACYAKQAnACgAKwAtAC0AMAAxADIANgA4ADsAPQA/AEMARgBH
AEkATABPAFIAVABXAFsAXwBkAGYAaQBsAG0AbgBwAHIAcgB1AHcAeAB4AHkAegB7AH0A
fgB+AH4AfgB+AH4AfgB7AHoAegB6AHUAcwBxAG0AaQBlAGEAXABWAFEATQBIAEMAPwA6
ADYALwAsACgAJAAgABwAGAAWABUAEwAQAA4ADwANAAsACQAGAAUABAAEAAMAAgACAAIA
AwADAAMABAAEAAQAAwADAAMAAgACAAIAAgABAAEAAgABAAEAAQACAAIAAgACAAEAAAAA
AAAAAAACAAEAAAAAAAAAAAAAAP///f/9//3//P/7//v/+v/5//v/+//6//n/+//6//r/
+v/3//f/9//3//f/9//3//f/9P/0//T/8//x//L/8v/x//P/8//z//L/8v/y//L/8v/w
//D/8P/w/+7/7//v//D/8v/x//H/8f/z//P/8//z//P/8//z//P/8f/x//L/8v/w/+//
7//v//H/8f/x//H/8f/y//L/8v/y//L/8v/x/+//7//v/+7/7//v//D/8P/u/+7/7v/u
/+7/7//v/+7/8P/y//L/8v/w//D/8P/w//D/7//v/+//7//w//D/8P/y//X/9f/2//j/
+P/5//n/+//5//v/+//8//v/+//7//v//f/7//r/+v/6//v/+//7//j/9//1//P/8v/y
//H/8f/x/+//7//u/+3/7P/r/+r/6//q/+n/6f/p/+n/6v/q/+j/6P/n/+f/5v/m/+X/
5f/l/+b/5//o/+j/6P/o/+j/6v/q/+r/6v/s/+z/6//r/+v/6v/q/+n/5v/m/+j/6v/w
//7/FQAzAFkAkgDaACIBYwGmAeUBFgJMAowCtQKnAmgCEgKzAUgB4ACJAEYAHQALAAIA
BQALAAkABQAFAAUABgAIAAQA///+//v/+v/4//f/9v/1//X/9f/3//f/9v/2//b/9//3
//j/+P/4//j/+f/6//v//v8AAP////8AAAEAAAAAAAAAAgAFAAUABQAHAAYABwAIAAkA
DAAOAA8AEAARABMAEwATABUAFgAXABgAGgAcAB4AIQAjACQAJwApACsALgAvADAANAA2
ADkAOwA/AEMARgBHAEsATgBRAFQAVgBZAF0AYQBkAGYAaQBsAHAAcgB1AHgAegB9AH8A
gACCAIMAhACFAIUAhgCGAIYAiACIAIgAiACFAIQAhACEAIAAfQB6AHUAcABtAGoAZgBh
AFsAVgBQAEwARwBBADwANwA0ADAALAAoACQAIAAeABgAFQARAA4ADwANAAsACQAIAAcA
BgAGAAMAAgACAAIAAwADAAMABAAFAAYABgAHAAkACAAIAAgACgAJAAkACgAJAAkACQAK
AAoACgAKAAkACQAKAAsADAAOAA0ADAAMAAwADAAMAAsACwALAAsACgALAAsACgAJAAcA
BwAGAAUABwAGAAYABgAFAAUABQAFAAQAAwACAAEAAgACAAIAAQD//wAAAAD///3//f/9
//z//P/8//z//P/8//z//P/8//r/+//7//z/+v/5//n/+f/3//f/9//3//X/9f/1//X/
8//z//T/9P/y//H/8f/x//H/8f/x//H/8//0//T/9P/y//L/8v/x/+7/7f/s/+r/6f/p
/+r/6v/q/+r/6v/q/+r/7P/q/+r/6v/q/+v/6//r/+v/6//q/+n/6v/r/+v/7P/u/+3/
7//w//P/8v/z//L/8v/z//P/8//z//b/9f/1//b/9f/1//T/8//z//P/8v/x//D/8P/v
/+//7v/r/+r/6P/n/+b/5f/k/+H/4P/f/9//3f/d/97/3v/c/9z/2//b/9r/2v/Z/9n/
2P/Y/9j/2P/Y/9j/2P/Y/9j/2P/Y/9j/1v/W/9X/1f/X/9b/1P/T/9T/0v/Q/87/zv/U
/9n/4f/1/xAAMABgAKMA7gAzAXIBsgHmARcCVQKSAqQCgwI6AuIBfQEOAaMASwAMAO3/
4//h/+X/5//j/97/4P/i/+H/4P/b/9r/2P/X/9X/0//S/9H/z//P/87/zv/O/8//z//Q
/9D/0P/Q/9H/z//P/9H/0v/T/9P/1P/V/9b/1v/W/9j/2f/Z/9n/2//c/93/3v/f/97/
4P/h/+L/5P/n/+j/6f/r/+z/7f/u/+3/7v/v//H/8//0//f/+f/7//7///8AAAIABAAH
AAkACQANABAAEQAUABgAHAAgACAAIwAnACsALgAwADMANgA5ADoAPAA+AEEARQBIAEoA
TABNAE4ATwBRAFIAUgBSAFQAVABUAFQAVQBUAFQAVABQAE8ATgBLAEoARwBEAEAAOgA1
ADEALAAoACMAHQAYABIADgAJAAQA/v/6//b/9P/u/+v/5//k/+H/3//d/9v/2f/X/9X/
1P/V/9T/1P/U/9T/0//S/9L/0//U/9T/1f/V/9T/1P/U/9b/1f/V/9b/2f/Z/9n/2v/c
/9z/3P/b/9z/3P/c/9z/3P/b/9r/2v/c/9z/3P/b/93/3f/d/9z/3f/d/9z/2//b/9v/
2v/Z/9f/1v/W/9b/1//X/9f/1//V/9X/1f/V/9T/1P/U/9P/0//U/9T/0//T/9P/0//S
/9L/0v/S/9L/0v/S/9L/0v/Q/9H/0f/S/9D/z//P/8//0f/R/9H/0f/P/8//z//P/8//
z//Q/9D/0P/P/8//z//P/8//z//P/8//0P/Q/9D/zv/O/87/zf/N/83/zf/M/8v/y//M
/8z/zP/M/8z/zP/M/83/zf/M/8z/zP/M/8z/zP/N/83/zf/N/83/zf/N/83/zf/N/83/
y//L/8z/zP/K/8z/zP/M/8z/zP/N/83/zf/N/83/zP/L/8z/zf/N/87/0P/P/9H/0v/V
/9f/2f/Z/9r/2//b/9v/2//d/9v/2v/a/9f/1//W/9X/1P/V/9X/1f/U/9T/0//T/9P/
0f/R/9D/0f/Q/8//zv/P/87/zf/N/8n/yf/K/8r/yv/K/8n/yf/G/8b/xf/F/8T/xP/E
/8T/xP/E/8T/xP/G/8b/xv/G/8b/xv/F/8X/x//I/8j/x//G/8T/wP+8/77/wv/J/9n/
8f8QADoAdgDBAAYBQwGEAb4B+AE5AnUCmAKOAlcCCAKsAUUB3gB/AC0A/P/p/9//4f/n
/+X/3//e/+D/4v/h/97/2f/Y/9b/1f/T/9H/0P/P/8//z//O/87/0P/R/9H/0v/Q/9D/
0P/R/9H/0f/T/9T/1f/V/9b/1//Y/9j/2P/a/9v/2//b/93/3P/d/97/3//g/+L/4//k
/+X/5//n/+f/5//o/+n/6v/s/+7/8P/z//P/9P/3//n/+f/8//3//v8AAAIABQAHAAcA
CwAOAA8AEwAWABkAHAAgACMAJwArACwALgAxADQAOQA6ADwAPgBCAEUARwBIAEkASwBN
AE8AUwBUAFQAVABVAFYAVwBYAFkAWABYAFgAVgBVAFQAUQBMAEkARgBCADwANwAzAC4A
KgAlAB8AGgAUABAACwAGAAAA/P/4//b/8v/v/+v/6P/m/+P/4P/d/9r/2f/Y/9j/1//W
/9b/1v/U/9P/0v/S/9L/0v/R/9H/0f/Q/9D/0P/Q/8//z//Q/9H/0f/R/9L/0v/S/9L/
0f/Q/9D/0P/Q/9L/0f/Q/9D/0v/S/9L/0f/R/9H/0f/Q/9H/0f/Q/8//0f/R/9D/z//P
/87/zv/O/83/zf/N/83/y//L/8v/y//K/8r/yv/J/8f/yP/I/8f/xf/F/8X/xP/E/8T/
xP/E/8T/xP/E/8T/wv/D/8P/xP/C/8H/wf/B/8P/w//D/8P/wf/B/8H/wf/B/8H/wv/C
/8D/v/+//7//wf/B/8H/wf+//8D/wP/A/77/vv++/73/v/+//7//vv+//7//wP/A/8L/
wv/C/8L/xv/J/8v/zP/M/8z/zP/M/87/z//P/8//z//P/8//z//P/8//z//P/8//z//Q
/9D/0v/T/9P/1P/U/9T/1P/U/9X/1f/V/9X/2P/Y/9j/2v/Z/9n/2v/c/93/3//g/+P/
5f/n/+f/6P/p/+n/6f/p/+n/5//m/+b/5v/n/+f/5//n/+f/5v/l/+T/5P/j/+P/5f/j
/+P/4v/f/97/3f/c/9n/2P/X/9f/1f/V/9b/1v/W/9b/1f/V/9T/1P/T/9P/0v/S/9L/
0v/Q/9D/0P/Q/9L/0v/S/9L/0v/S/9H/0f/R/9D/zv/P/87/yP/G/8r/zv/U/+X/+/8X
AEQAhADOABMBVAGZAdQBCAJIAoMCmwKCAj4C4wF+ARQBswBiACEA/f/u/+n/6f/t/+v/
5f/j/+b/5v/m/+P/4P/b/9r/2P/X/9b/1f/V/9X/1f/V/9T/1P/U/9X/1f/W/9b/1v/W
/9f/2f/Z/9v/3P/d/93/3v/f/97/3v/e/+D/4f/h/+H/4//k/+X/5v/n/+j/6v/r/+z/
7f/v/+//7//v//D/8f/y//T/9v/4//v/+f/6//3///8AAAQABgAIAAgACgANAA8AEQAV
ABgAGQAcACAAJAAoACgAKwAvADMANgA4ADsAPgBBAEIARABGAEgASwBNAE4ATgBPAFAA
UQBVAFYAVgBWAFYAVgBWAFYAVQBUAFQAVABQAE8ATgBLAEgARQBCAD4AOgA1ADEALAAo
ACMAHQAYABEADgAKAAYAAgD+//r/+P/1//P/8P/u/+v/6f/n/+X/5P/j/+L/4v/h/+D/
4P/g/9//3f/b/9r/3P/c/9v/2//d/9z/3P/c/9z/2//b/9z/2//b/9v/3P/a/9r/2v/Z
/9r/2v/a/9r/3P/b/9r/2v/a/9r/2v/Z/9n/2f/Z/9j/2f/Z/9j/1//X/9f/1v/V/9X/
1P/U/9T/0f/R/9H/0f/R/9H/0f/R/9D/0P/Q/8//z//Q/9D/z//N/83/zf/M/8z/zP/M
/8z/zP/M/8z/zP/K/8v/y//M/8z/y//L/8v/y//L/8v/y//J/8n/yf/J/8n/yf/K/8r/
yv/J/8n/yf/H/8f/x//H/8f/yP/I/8j/yv/K/8r/yf/J/8n/yf/I/8n/yf/K/8r/yP/I
/8j/yP/I/8n/yf/I/8j/yP/I/8j/yP/J/8n/yf/H/8f/x//H/8f/x//H/8f/xf/F/8b/
xv/E/8X/xf/G/8b/xP/E/8b/xv/G/8b/xv/G/8f/x//H/8f/yP/I/8j/yv/L/8v/zP/O
/9H/0//U/9f/1f/X/9f/2P/b/9v/2//b/9v/2f/Y/9j/1v/X/9f/1//W/9f/1//X/9b/
1v/V/9X/1f/T/9P/0v/R/9D/z//O/83/zP/L/8v/yf/J/8r/yv/G/8b/xf/F/8b/xv/F
/8X/xP/E/8T/xP/C/8L/wv/C/8L/wv/C/8L/xP/E/8P/w//D/8L/wv/B/8D/vP+6/7z/
vv/G/9P/6/8FACwAaACwAPUAOAF5AbIB5AEiAl0CfQJuAjIC3QF8ARYBtwBkAB8A9f/k
/9v/2f/f/93/2f/Z/9z/2v/Y/9X/0v/N/8z/yv/J/8j/x//H/8f/x//H/8b/xv/G/8f/
x//I/8r/yv/K/8v/yf/J/8v/zP/P/8//0P/R/9T/1P/U/9b/1//X/9f/2f/a/9v/3P/d
/+D/4v/j/+T/5P/n/+j/6f/p/+r/6//s/+z/7v/w//P/8f/y//X/9//3//r/+//8//7/
AAADAAUABwALAA4ADwARABQAFwAaABwAHwAjACcAKgAsAC8AMgA1ADYAOAA6ADoAPQA/
AEAAQgBDAEQARQBFAEYARgBGAEgASABIAEgASQBIAEgASABGAEUARABBAD4AOwA4ADQA
MAArACcAIgAfABsAFgASAAsACAAEAAAA/P/4//T/8v/x/+//7P/q/+j/5f/i/9//3v/d
/9z/3P/Z/9j/2P/Y/9j/1//W/9b/1v/W/9X/1f/X/9b/1v/W/9b/1f/V/9b/1f/V/9X/
1v/W/9b/1v/V/9T/1P/U/9T/1v/V/9T/1P/U/9T/1P/T/9P/0//T/9L/0//T/9L/0f/P
/8//zv/N/8//zv/O/87/zf/N/83/zf/L/8v/y//L/8z/zP/M/8v/yf/K/8r/yf/J/8n/
yf/I/8j/yP/I/8j/yP/I/8j/yP/G/8f/x//I/8b/xf/F/8X/xf/F/8X/xf/F/8X/xf/F
/8P/w//E/8T/wv/B/8H/wf/B/8H/wf/B/8H/wv/C/8L/xP/E/8T/w//D/8P/w//C/8H/
wf/C/8L/wv/C/8L/wv/A/8H/wf/A/8D/wP/A/8D/wP/B/8H/wf/B/8H/wf/B/8H/wf/B
/8H/v/+//8D/wP++/7//v//A/77/vv/A/8D/wf/B/8L/wv/A/8P/xP/E/8T/xP/E/8P/
w//D/8P/wv/C/8L/xP/F/8X/xv/I/8n/y//M/8//zf/P/8//0P/T/9P/0//T/9T/0//T
/9T/0v/T/9P/0//T/9P/0v/R/9L/0v/R/9H/z//N/83/zP/L/8r/yf/I/8f/xv/F/8X/
w//D/8T/xP/C/8L/wf/B/8D/wP+//7//wP/A/8D/wP/A/8D/wP/A/8D/wP/A/8D/wP/A
/7//v//B/8D/wP/B/77/vP+6/7r/vv/C/8v/3//5/xgASgCOANUAFgFXAZQBxgH6ATkC
awJyAkgC/QGiAT4B2wCCADcAAwDq/9//3f/h/+H/3//d/97/4P/e/9v/2P/T/9L/0P/P
/9D/z//P/8//z//P/87/zv/Q/9H/0f/S/9T/1P/U/9X/1f/V/9f/2P/Z/9n/2v/b/97/
3v/e/+D/4f/h/+H/4//m/+f/6P/p/+r/7P/t/+7/7//x//H/8f/1//b/9//4//j/+v/8
//////8AAAMABQAHAAoACwAMAA4AEAATABUAFQAZABwAHQAhACQAJwAqACoALQAxADUA
OAA6AD0AQABFAEYASABKAEoATQBPAFAAUgBTAFQAVQBZAFoAWgBaAFwAXABcAFwAWwBa
AFoAWgBaAFkAWABVAFQAUQBOAEoARwBDAEAAPAA7ADcAMgAuACkAJgAiAB4AGgAWABIA
EAALAAkABgAEAAEA///9//v/+v/5//j/+P/3//b/9v/2//T/8//y//L/9P/0//P/8//z
//L/8v/y//L/8f/x//L/8//z//P/9P/0//T/9P/z//T/9P/0//T/8v/x//D/8P/w//D/
8P/v/+//7//v/+7/7f/t/+z/6//r/+v/6v/p/+n/6P/o/+j/5//n/+f/5//n/+f/5//n
/+T/5P/k/+P/5f/m/+b/5f/j/+P/4//i/+L/4v/i/+L/4v/i/+L/4v/g/+H/4f/i/+L/
4f/h/+H/3//f/9//3//f/9//3//f/93/3f/e/97/3v/d/93/3f/d/93/3f/d/93/3v/e
/97/3v/e/97/3f/d/93/3f/c/93/3f/e/97/3v/e/97/3v/c/93/3f/c/97/3v/e/97/
3P/d/93/3f/d/93/3f/d/93/3f/d/93/3f/d/97/3v/e/9//3//g/9//3v/f/97/3f/d
/97/3v/c/9z/3P/c/93/3f/d/93/3v/e/97/4P/h/+H/4v/k/+X/5//o/+v/6//t/+3/
7v/v/+//7//v/+//7f/s/+z/7P/t/+3/7f/r/+v/6v/p/+r/6v/p/+n/6//p/+n/6P/l
/+T/4//i/+H/4P/f/9//3//f/+D/4P/e/97/3f/d/9r/2v/Z/9n/2P/Y/9j/2P/a/9r/
2v/a/9r/2v/a/9r/2P/Y/9f/1//V/9j/1v/V/9L/zv/Q/9T/2v/m//3/FwA9AHQAuAD6
ADkBfAGzAeABGAJUAncCawIyAt4BfwEaAbwAbQAuAAcA9f/s/+3/7//v/+3/7f/t/+7/
7v/q/+X/5P/h/+D/3v/d/9r/2f/Z/9n/2//b/9r/2v/a/9v/2//c/9z/3P/c/93/3//f
/+H/4v/j/+P/5P/l/+j/6P/o/+r/6//r/+v/7f/w//H/8v/z//L/9P/1//b/9//5//n/
+f/9//7///8AAAAAAgAEAAcACQAKAA0ADwARABQAFQAWABgAGgAdAB8AHwAjACYAJwAp
ACwALwAyADQANwA7AD8AQABCAEUASABLAEwATgBQAFIAVQBXAFgAWABZAFoAWwBdAF4A
XgBeAF4AXgBeAF4AXQBcAFwAXABaAFkAWABVAFIATwBMAEgARAA/ADsANgA1ADEALAAo
ACMAIAAcABgAFAAQAAwACgAHAAUAAgAAAP///f/7//n/+P/3//b/9v/1//T/9P/0//L/
8f/w//D/8P/w/+//7//v/+7/7v/u/+7/7f/t/+7/7//v/+//8P/w//D/8P/v/+7/7v/u
/+7/7v/t/+z/7P/s/+z/7P/r/+v/6//r/+r/6f/p/+j/5//n/+f/5v/l/+X/5P/k/+T/
5f/l/+X/5f/j/+P/4//j/+L/4v/i/+H/4f/i/+L/4f/h/+H/4f/g/+D/4P/g/+D/4P/g
/+D/4P/i/+P/4//k/+L/4f/h/+H/4f/h/+H/4f/h/+H/4f/h/+P/4//k/+T/4v/h/+H/
4f/j/+P/4//j/+P/5P/k/+T/5P/k/+T/4//l/+X/5f/k/+T/5f/n/+j/5v/m/+b/5v/k
/+X/5f/k/+b/5v/m/+b/5P/l/+X/5f/j/+P/4//j/+X/5f/l/+X/4//j/+T/5P/k/+X/
5f/m/+X/5P/l/+T/5P/j/+P/4v/k/+X/5f/k/+b/5v/l/+X/6P/q/+z/7f/v/+//7//v
/+//8P/w//D/8P/u/+//7//u//D/8P/w//D/7//u/+3/7P/q/+r/6v/q/+n/6P/n/+b/
5P/i/+D/3v/d/9z/2//a/9r/2v/a/9r/2v/a/9r/2v/Z/9j/1//W/9b/1v/W/9b/2P/Y
/9j/2P/Y/9j/2P/Y/9b/1v/W/9b/1f/U/9P/0v/V/9b/1//Y/+z/AAAUACgAYACYANAA
CAEvAQ==
         </WaveFormData>
      </LeadData>
      <LeadData>
         <LeadByteCountTotal>10000</LeadByteCountTotal>
         <LeadTimeOffset>0</LeadTimeOffset>
         <LeadSampleCountTotal>5000</LeadSampleCountTotal>
         <LeadAmplitudeUnitsPerBit>4.88</LeadAmplitudeUnitsPerBit>
         <LeadAmplitudeUnits>¦ÌV</LeadAmplitudeUnits>
         <LeadHighLimit>2147483647</LeadHighLimit>
         <LeadLowLimit>268435456</LeadLowLimit>
         <LeadID>V5</LeadID>
         <LeadOffsetFirstSample>0</LeadOffsetFirstSample>
         <FirstSampleBaseline>0</FirstSampleBaseline>
         <LeadSampleSize>2</LeadSampleSize>
         <LeadOff>FALSE</LeadOff>
         <BaselineSway>FALSE</BaselineSway>
         <ExcessiveACNoise>FALSE</ExcessiveACNoise>
         <MuscleNoise>FALSE</MuscleNoise>
         <LeadDataCRC32>3457151245</LeadDataCRC32>
         <WaveFormData>
QABAAEAAQABDAEQARQBGAEcASABJAEoASABIAEgASABFAEQAQwBCAD4AOgA2ADIALgAq
ACYAIgAeABoAFgASAAwACAAEAAAA+//4//X/8v/v/+z/6f/m/+P/4v/h/+D/3//e/93/
3P/a/9r/2v/a/9j/2P/Y/9j/2v/a/9r/2v/a/9r/2v/a/9r/2v/a/9r/3P/c/9z/3P/e
/97/3v/e/97/3v/e/97/3v/e/97/3v/g/+D/4P/g/+D/4P/g/+D/4P/g/+D/4P/e/97/
3v/e/9z/3P/c/9z/3P/c/9z/3P/a/9r/2v/a/9j/2P/Y/9j/2P/Y/9j/2P/W/9b/1v/W
/9b/1v/W/9b/1P/U/9T/1P/U/9T/1P/U/9T/1P/U/9T/1P/U/9T/1P/U/9T/1P/U/9L/
0v/S/9L/1P/U/9T/1P/S/9L/0v/S/9L/0v/S/9L/0v/S/9L/0v/S/9L/0v/S/9D/0P/Q
/9D/0P/Q/9D/0P/Q/9D/0P/Q/87/zv/O/87/zv/O/87/zv/O/87/zv/O/8z/zP/M/8z/
zv/O/87/zv/O/87/0P/R/9L/0v/T/9X/1v/X/9j/2f/b/9v/2//c/9z/3f/d/97/3P/b
/9v/2//e/97/3v/e/9v/2//a/9r/1//W/9b/1v/X/9b/1f/U/9P/0v/R/9H/zv/N/8z/
zP/O/8z/zP/L/8r/yv/K/8r/yv/I/8j/x//H/8f/x//H/8f/x//H/8f/x//H/8f/x//F
/8X/xf/F/8T/xf/E/7//u/+9/8H/xv/K/9f/6f8DACwAYgCcANMACQE8AWkBlAHBAeIB
3AGjAUsB+gC0AHQARAAiAAMA6f/b/9n/3P/c/9n/1//X/9f/1v/V/9P/z//N/8v/y//K
/8z/y//K/8r/yv/K/8r/y//J/8n/yf/K/8r/y//L/8v/y//L/8z/zP/M/8z/zP/O/87/
zv/O/9D/0v/S/9P/1P/S/9L/0//U/9P/1P/W/9f/1v/X/9j/2P/Z/9r/3P/d/93/3//g
/+L/4v/j/+X/5//o/+r/6//s/+//8v/0//X/+f/7//3///8BAAMABgAKAAsADgARABQA
FQAZABoAHAAgACIAJQAmACgAKwAtAC0ALwAxADMAMwA0ADUANgA3ADYANgA2ADcANgA1
ADQAMQAsACsAKQAmACEAHQAZABUAEQANAAkABQD///v/9//y/+7/6v/m/+L/4f/e/9v/
2P/X/9X/0//S/9D/zv/N/83/zf/M/8v/yv/H/8f/x//H/8f/yP/I/8f/x//H/8f/x//H
/8f/x//H/8n/yf/J/8n/yf/K/8r/yv/K/8r/y//L/8v/yv/K/8r/zP/M/8z/zP/L/8v/
y//L/8v/y//L/8r/yv/K/8r/yv/J/8j/yP/I/8b/xf/F/8T/w//D/8P/w//D/8P/w//B
/8H/wv/C/8H/wf/B/8H/wf+//7//v/+//73/vf+9/73/vv++/77/vv+8/7z/vP+7/7v/
u/+7/7v/u/+7/7v/u/+7/7v/u/+7/73/u/+7/7v/uv+6/7n/uf+5/7n/uf+5/7n/uf+5
/7n/uf+5/7n/uf+5/7n/uf+5/7f/t/+3/7f/tf+1/7X/tf+1/7X/tf+1/7X/tf+1/7X/
tf+1/7X/tv+0/7T/tP+0/7T/tP+0/7T/tv+2/7b/uP+5/7r/uv+7/73/vv+//8D/wf/B
/8H/wf/C/8L/w//D/8L/wv/B/8H/wf/C/8L/wv/A/7//v/++/7z/u/+6/7r/uv+5/7j/
t/+2/7X/tP+z/7X/tP+z/7L/sP+w/67/rv+t/6z/rP+s/67/rv+s/6z/q/+r/6v/q/+p
/6n/qf+p/6n/qf+p/6n/qf+p/6n/qf+p/6j/p/+k/6H/n/+j/6f/rP+0/8H/1f/3/yYA
XACSAMsAAQEwAVcBgAGpAboBmAFLAfMAqABoADAACgDu/9P/v/+3/7v/wv/G/8f/x//J
/8v/yv/J/8f/x//H/8X/xf/E/8X/xf/F/8b/x//I/8n/y//N/83/zf/O/87/z//P/8//
0P/R/9P/1P/Y/9j/2P/a/9r/2v/a/9z/3v/e/9//4P/i/+L/4//k/+X/5v/o/+n/6P/p
/+r/6v/r/+z/7v/v/+//8f/y//T/9v/3//n/+//8//7///8AAAMABgAIAAkADQAPABEA
EwAXABsAIAAmACkALAAvADIANQA5ADoAPAA+AEAAQwBEAEYASQBLAEsASwBNAE8ATwBQ
AFEAUgBTAFIAUgBSAFMAUgBRAFAATQBIAEcARQBCAD4AOwA4ADUALwArACcAIwAeABkA
FAAOAAoABgACAP7//f/6//f/9P/z//H/7//u/+z/6v/p/+n/6f/o/+f/5v/n/+f/5//n
/+X/5v/m/+X/5f/l/+X/5f/l/+X/5f/l/+f/5//n/+f/5//o/+j/6P/q/+r/6//r/+v/
6v/q/+r/6v/q/+r/6v/r/+v/6//r/+v/6//r/+r/6P/o/+j/6P/n/+b/5v/m/+b/5f/l
/+T/5f/l/+X/5f/j/+P/4//h/+H/4v/i/+H/4f/h/+H/4f/f/9//3//f/9//3//f/9//
3v/e/97/3v/c/9z/3P/b/9v/2//b/9v/2//b/9v/2//b/9v/2//b/93/2//b/9v/3P/c
/9v/2//d/93/3f/d/9v/2//b/9v/2//b/9v/2//b/9v/2//b/9v/2//b/9v/2//b/9v/
2//d/93/3f/d/93/3f/d/93/2//b/9v/2//d/9z/3P/c/9z/3P/c/9z/3P/c/97/3v/e
/+D/4f/i/+L/4//l/+b/5//o/+n/6f/p/+n/6P/o/+n/6f/q/+r/6f/p/+v/7P/s/+z/
6v/p/+n/6P/o/+f/5v/m/+b/5f/k/+P/4v/h/+D/3//f/97/3f/c/97/3v/c/9z/2//a
/9r/2v/a/9r/2P/Y/9n/2f/Z/9n/2f/Z/9n/2f/Z/9n/2f/Z/9f/1//X/9f/1//Y/9f/
1P/R/8//z//T/9b/3P/n//X/DwA2AGoAoADXAA8BRAFrAZIBvwHgAdwBpQFNAfwAtAB2
AEgALAATAPv/7f/t/+7/7P/p/+f/6f/p/+r/5//l/+P/4f/f/9//3v/g/9//3v/e/9z/
3P/c/93/3f/d/93/3v/e/9//3//f/9//3//g/+D/4v/i/+L/5P/l/+T/4//k/+T/5P/l
/+b/5v/m/+f/6P/r/+7/8v/1//T/9f/2//b/9//4//r/+//7//3//v8AAAIAAwAFAAcA
BgAIAAkACgALAA4AEAARABQAFwAaAB0AHwAhACQAKAApACwALwAyADMANwA4ADoAPgBA
AEMARABGAEkASwBLAE0ATwBRAFEAUABRAFIAUwBUAFQAVABVAFMAUwBTAFEATgBNAEsA
SABEAEEAPgA7ADUAMQAtACkAJQAhAB0AGAAVABIADwAMAAkABgADAAAA/f/7//n/+P/2
//T/8//z//H/8P/v/+7/7//v/+//7//v//D/8P/v/+//7//v/+//8f/x//H/8f/z//P/
8//z//P/9P/0//T/9P/0//X/9f/1//T/9P/0//T/9P/0//T/8//z//P/8//x//H/8f/w
//D/8P/w//D/7//u/+7/7v/u/+3/7f/s/+v/6//r/+v/6//r/+v/6f/n/+j/6P/n/+f/
5//n/+f/5v/n/+j/6f/n/+f/5//n/+b/5v/m/+b/5v/m/+b/5f/l/+X/5f/l/+X/5f/l
/+X/4//j/+P/4//m/+X/5v/n/+n/6v/q/+v/6f/p/+n/6f/p/+n/6f/p/+v/6//r/+v/
7f/t/+3/7f/t/+3/7f/t/+v/6//r/+v/6//r/+v/6//t/+3/7f/t/+v/6//r/+v/6//r
/+v/7f/s/+z/7P/s/+z/6v/q/+r/6v/s/+z/7P/u//H/8v/y//P/8//0//X/9v/3//f/
9//3//j/+P/5//n/+P/4//f/9//5//r/+v/6//r/+f/5//j/9v/1//T/9P/y//H/8P/v
/+z/6//q/+n/6//q/+n/6P/q/+r/6P/o/+f/5v/m/+b/5v/m/+T/5P/h/+H/4f/h/+P/
4//j/+P/4//j/+P/4//j/+P/4//j/+P/5P/j/+D/3f/b/93/4//m/+z/+f8NAC0AXACS
AMwABQE9AWoBkwG8AeUB+gHcAY8BOQHsAKYAbABEACoAEQD7//P/9f/2//L/8f/z//H/
8f/y//H/7//t/+v/6f/p/+j/6v/p/+j/6P/o/+j/6P/p/+v/7f/v//L/8v/z//P/8//1
//X/9v/2//j/+P/4//r/+v/6//r//P/8//z//f/+/wAAAAABAAIABQAGAAgACQAIAAkA
CgAKAAwADgARABMAFQAXABgAGgAcAB0AHwAhACAAIgAjACQAJQAoACoAKwAuADEANAA3
ADcAOQA8AEAAQQBEAEcASgBLAE8AUABSAFQAVgBZAFoAWgBdAF8AXwBhAGMAZQBlAGYA
ZwBoAGkAagBqAGoAawBpAGkAaQBnAGIAYQBfAFwAWABVAFIATwBJAEUAQQA9ADkANQAx
ACwAKAAkACAAHAAXABQAEQAOAA0ACwAJAAgABgAEAAMAAwABAAAA///+////////////
//8AAAAA//8BAAEAAQABAAEAAQABAAEAAQABAAEAAQD//wAAAAAAAAIAAgADAAMAAwAC
AAIAAgACAAIAAgACAAEAAQABAAEAAwADAAMAAgAAAAAAAAAAAP///v/+//7/AAD/////
/v/9//3//f/9//3//f/9//v/+f/6//r/+f/5//n/+f/5//n/+f/5//n/+f/5//n/+f/4
//j/+P/4//j/+P/4//f/9//3//f/9//3//f/9//3//f/9//3//f/9//1//X/9f/2//b/
9f/1//f/9//3//f/9f/1//X/9f/1//X/9f/1//X/9f/1//X/9f/1//X/9f/z//P/8//z
//X/9f/1//X/9//5//n/9//2//b/9v/2//b/9P/0//T/9P/1//b/9//6//v//P/8//3/
//8AAAEAAgACAAEAAAD//wIAAgADAAMABgAGAAUABQAFAAYABgAGAAQAAwADAAIAAgAB
AAAAAAD+//3//P/7//r/+f/4//f/9f/0//P/8v/z//T/8//0//P/8v/y//L/8P/w/+7/
7v/t/+3/7f/t/+3/7f/t/+3/6//r/+v/6//s/+3/7v/v/+3/7P/r/+j/5f/j/+X/6f/q
//L/AQAVADUAZgCkAOAAFwFPAYQBrQHYAQUCIAIMAscBcQEkAdoAlABcADYAGQADAPv/
//8EAAIA///9//3//f/+//v/9//1//P/8f/x//D/7v/t/+z/7P/s/+z/7P/t/+//7//v
//D/7v/v/+//7//w//H/8//0//T/9P/0//b/9//2//X/9v/4//j/+f/6//z//P/9//7/
/f/+/wAAAQABAAEAAQAAAAMABAAGAAcACQALAAwADgAQABEAEwAVABYAGAAZABoAHAAg
ACMAJQAnACkAKwAtAC8AMQA0ADgANwA6AD0AQABBAEUARgBIAE0AUABUAFYAWgBdAF8A
XwBfAGEAYwBjAGIAYwBkAGUAZgBmAGYAZwBlAGUAZQBjAF8AXQBaAFYAVABRAE4ASwBG
AEEAPAA3ADUAMQAtACgAIgAeABoAFgAVABIADwAMAAcABQADAAIA/v/8//v/+//8//z/
/P/8//r/+f/4//f/+f/6//r/+f/6//v//P/9//v/+//7//v/+//7//v/+//5//r/+v/6
//z//P/9//3/AAAAAAEAAgACAAIAAgACAAAA///+//3//////////v///wAAAQACAP//
/v/+//7//v/9//3//P/9//3//f/9//v/+//7//n/+//8//z/+//5//n/+f/5//f/9//3
//f/9//3//f/9//2//b/9v/2//j/+P/4//f/9//3//f/9//2//X/9P/z//P/8//z//P/
8//x//H/8f/y//L/8f/x//H/8f/x//H/8v/z//T/9f/z//P/8//z//D/7//u/+3/7f/t
/+3/7f/v/+//7//v/+3/7v/s/+z/7P/s/+z/7P/s/+z/7v/u/+7/8P/x//L/8v/z//P/
9P/1//b/9f/1//X/9f/2//b/9//3//n/+v/6//v/+f/6//r/+v/6//n/+f/4//v/+//7
//z/+//5//f/9f/y//H/8P/v/+//7v/t/+z/6v/q/+j/6P/o/+j/6f/q/+r/6v/o/+j/
5f/l/+X/5f/l/+X/5f/l/+f/5//n/+f/5f/l/+X/5f/n/+T/4//i/+P/4f/d/9v/3P/e
/+P/5//1/wgAIABIAIUAwwD8ADUBbgGbAcQB9AEfAisCBAK2AWABFAHGAH0ARQAhAAcA
+v/4//v/+//3//P/8v/z//P/8f/t/+v/6//q/+j/5//m/+b/5P/k/+T/5f/l/+X/5f/m
/+T/5f/l/+X/5f/l/+b/5v/m/+b/5v/o/+j/6P/o/+r/6v/q/+v/7P/u/+7/7//w/+//
8P/y//P/8v/z//T/9P/1//b/+P/5//j/+f/5//r/+v/7//3////+/wAAAQACAAUACAAK
AAsADQAPABEAEwAVABcAGgAeAB8AIgAlACgAKQAtAC4AMAA0ADYAOQA6AD0AQQBEAEUA
RwBJAEsASwBKAEsATABNAFAAUABQAFEAUQBRAFEATwBOAE0ASwBIAEYAQwBAAD0AOwA3
ADMALwApACUAIQAcABYAEgAOAAoABQACAP///P/2//P/8P/u/+r/6P/n/+f/5P/i/+D/
3v/d/93/3f/d/9v/3P/c/9v/2//b/9v/2//b/9v/2//b/9v/2//b/9v/3f/e/97/3v/e
/97/3//f/9//3v/e/97/3v/e/97/3v/f/9//3//f/+H/4f/h/+D/3v/e/97/3v/f/97/
3v/e/9z/2//b/9r/2f/Z/9n/2f/Z/9n/2f/X/9f/2P/Y/9f/1f/V/9X/1f/V/9X/1f/V
/9P/0//T/9P/0v/S/9L/0v/Q/9D/0P/P/8//z//P/8//zf/N/83/zf/N/83/zf/N/83/
y//L/8v/zP/M/8v/y//L/8v/y//L/8v/y//L/8v/y//L/8v/y//L/8v/y//L/8n/yf/J
/8n/yf/J/8n/yf/J/8n/yf/J/8v/y//L/8v/yf/J/8n/yf/H/8f/x//H/8b/xv/H/8f/
x//H/8f/x//H/8r/yP/I/8j/yP/I/8j/yP/I/8b/xv/G/8j/x//I/8j/yf/L/8z/zf/O
/9H/0f/R/9H/1P/U/9X/1f/U/9T/0//T/9H/0v/S/9L/1P/T/9P/0v/S/9H/0P/Q/9D/
z//O/83/zv/N/8z/y//N/8z/y//K/8j/yP/G/8b/xf/E/8T/xP/E/8T/wv/C/8P/w//D
/8P/w//D/8P/w//D/8P/w//D/8P/w//D/8P/w//E/8X/xP/D/7//u/+3/7j/uv+//8n/
2//w/xQATACNAMUA/AA1AWoBmQHMAfoBEwIHAsoBdgEoAdoAkABTACEA/f/n/97/4P/j
/+H/2//Z/9r/2//b/9n/1f/T/9P/0v/R/8//zf/M/8z/zP/M/83/y//L/8v/zP/M/83/
zf/N/83/zf/O/87/0P/Q/9D/0v/S/9L/0v/U/9b/1v/X/9j/2v/a/9v/3P/c/9z/3f/d
/97/3//g/+D/4f/i/+T/5f/n/+n/6v/s/+r/6//t/+//8P/y//P/9P/1//j/+v/7//3/
//8BAAMABQAHAAoADgARABQAFwAaAB0AIQAiACQAKAAqAC0ALgAwADMANQA1ADkAOwA9
AD0APgA/AEAAQQBEAEQARABFAEUARQBFAEMAQwBDAEIAQAA8ADkANgAzADEALQApACUA
HwAbABcAEgAOAAoABgACAP///P/5//b/8v/v/+z/6v/m/+T/4//j/9//3v/d/9z/2f/Z
/9n/2f/Z/9r/2v/Z/9n/2f/Z/9n/2f/Z/9n/2f/Z/9n/2f/Z/9v/3P/c/9z/3P/c/93/
3f/b/9r/2v/a/9z/3P/c/9z/3f/d/93/3f/d/93/3f/c/9z/3P/c/9z/3f/c/9z/3P/c
/9v/2//a/9n/2f/Z/9n/2f/Z/9n/1//X/9j/2P/X/9f/1//X/9f/1f/V/9X/1f/V/9X/
1f/V/9T/1P/U/9T/1P/U/9T/0//T/9P/0//T/9P/0//T/9P/0//T/9P/0//T/9H/0f/R
/9T/1P/T/9P/0//T/9P/0//T/9P/0//T/9P/0//T/9P/0//T/9P/0//T/9P/0//T/9P/
0//T/9P/1f/V/9X/1f/V/9X/1f/V/9X/1f/V/9X/1f/V/9X/1f/U/9T/1f/V/9P/0//T
/9P/0//U/9b/1v/W/9b/1v/W/9b/1v/W/9b/1v/W/9b/2P/Z/9r/2v/b/93/3v/f/+D/
4//j/+P/4//k/+T/5f/l/+T/5P/j/+P/4//k/+T/5P/l/+X/5v/m/+b/5f/k/+T/5P/j
/+L/4f/e/93/3P/b/9n/2P/X/9b/1v/W/9T/1P/T/9L/0v/S/9L/0v/Q/9D/z//P/8//
z//P/8//z//P/8//z//P/8//z//P/8//z//P/87/zf/M/8n/xf/D/8f/yv/O/9f/5//7
/yIAWACUAM8ABwFAAXEBngHPAfgBBgLnAZ0BSAH6ALAAcABAABsA/f/r/+f/6v/q/+X/
4f/h/+H/4P/f/93/2//Z/9f/1//W/9b/1f/U/9T/0v/S/9L/0//T/9P/0//U/9b/1//X
/9f/1//X/9j/2P/Y/9j/2P/a/9z/3P/c/97/3v/e/9//4P/i/+L/4//k/+X/5v/o/+n/
6P/p/+r/6v/p/+r/7P/t/+3/7//w//L/8P/x//P/9f/4//r/+//8//3/AAACAAMABQAH
AAkACwAPABEAFAAYABcAGgAdACAAIwAnACgAKgAsAC4AMQAyADQANwA5ADkAOwA9AD8A
PwBAAEEAQgBDAEQARABEAEUARQBFAEUAQwBCAEEAPwA8ADwAOQA2ADMALwArACcAIwAf
ABsAFwASAA4ACgAGAAIA///8//n/9v/z//H/7//u/+r/6P/n/+f/5f/k/+P/4v/j/+P/
4//j/+H/4v/i/+H/3//f/9//3//h/+H/4f/h/+H/4f/h/+H/3//g/+D/4P/g/+D/4f/h
/+H/4P/g/+D/4P/g/+D/4P/f/9//3//f/93/3f/d/9z/2v/a/9r/2v/b/9r/2v/a/9r/
2f/Z/9j/1//X/9f/1//X/9f/1//V/9X/1v/W/9X/0//T/9P/0//R/9H/0f/R/9H/0f/R
/9H/0P/Q/9D/0P/O/87/zv/N/83/zf/N/83/zf/N/83/zf/N/83/zf/N/83/y//L/8v/
zP/M/8v/y//L/8v/y//L/8v/y//L/8v/y//L/8v/y//L/8v/y//L/8v/y//L/8v/y//L
/8v/y//L/8v/y//L/8n/yf/J/8n/y//L/8v/y//L/8v/y//L/8r/yv/L/8v/y//L/8v/
y//K/8r/yf/J/8n/x//I/8j/yv/K/8r/yv/K/8r/yv/K/8r/yv/K/8r/zP/L/8z/zP/N
/8//0P/R/9L/0//T/9P/0//W/9b/1//X/9b/1v/V/9X/1f/W/9b/1v/Y/9f/1//W/9b/
1f/U/9T/1v/V/9T/0//Q/8//zv/N/83/zP/L/8r/yv/K/8j/yP/F/8T/xP/E/8b/xv/E
/8T/w//D/8P/w//D/8P/w//D/8P/w//D/8P/xf/F/8X/xf/D/8L/wf/C/8H/v/+7/7v/
vv/C/8n/2f/t/wwAQAB+ALcA8QAqAVkBhAG1AeIB9gHhAZ8BSAH6ALIAcgBAABcA+f/l
/9v/3v/g/93/2f/Z/9v/2v/X/9X/0//P/83/zf/M/8z/y//K/8r/yv/K/8r/y//L/8v/
y//M/8z/zf/N/83/zf/N/87/zv/Q/9D/0P/S/9T/1P/U/9b/1v/W/9f/2P/W/9b/1//Y
/9v/3P/e/9//4P/h/+L/4v/j/+T/5v/n/+X/5//o/+r/7P/t/+//8f/y//T/9f/2//X/
+P/6//v///8BAAMABQAHAAkADAAQAA8AEgAVABgAHQAhACIAJAAoACoALQAuAC4AMQAz
ADMANQA3ADkAOQA8AD0APgA/AEAAQABAAEEAQwBDAEMAQQBBAEEAQAA+ADwAOQA2ADMA
LwArACcAIwAhAB0AGQAUABIADgAKAAYAAQD+//v/+P/3//X/8//y/+//7P/q/+n/6f/o
/+f/5v/j/+P/4//j/+H/4v/i/+H/4f/h/+H/4f/h/+H/4f/h/+P/4//j/+P/4//k/+T/
5P/k/+T/5f/l/+P/4v/i/+L/4v/i/+L/4v/h/+H/4f/h/+H/4f/h/+D/4v/i/+L/4v/f
/97/3v/e/97/3f/d/9z/3P/d/97/3//d/93/3f/b/9v/3P/c/9v/2f/Z/9n/2f/Z/9n/
2f/Z/9n/2f/Z/9n/2P/Y/9j/2P/Y/9j/2P/X/9X/1f/V/9X/1//X/9f/1//Z/9n/2f/Z
/9v/2f/Z/9n/2f/Y/9b/1f/V/9X/1f/V/9f/1//X/9f/2f/Z/9n/2f/X/9f/1//X/9n/
2f/Z/9n/2f/Z/9n/2f/Z/9n/2f/Z/9n/2f/Z/9n/1//X/9f/1//Z/9n/2f/Z/9b/1v/X
/9f/1//X/9f/1//X/9j/2P/Z/9f/1//Y/9j/2f/Z/9n/2v/Y/9j/2P/Y/9j/2P/Y/9j/
2P/Y/9j/2P/Y/9j/2v/Z/9r/2v/b/93/3v/f/+D/4//j/+P/4//m/+b/5//n/+b/5v/l
/+X/5f/m/+b/5v/o/+f/5//m/+f/5//n/+j/5v/l/+T/4//i/+H/4P/f/9//3v/d/9z/
3P/c/9r/2v/X/9b/1v/W/9b/1v/U/9T/1f/V/9X/1f/T/9P/0//T/9P/0//T/9P/0//T
/9P/0//T/9T/0//S/9H/z//L/8n/zP/Q/9X/4f/x/woANgBwAKsA4wAcAVMBfgGrAdoB
/AH/Ac0BegEmAd4AmgBgADUAEwD7/+3/7P/w/+//6//p/+n/6P/n/+X/4f/f/93/3f/c
/97/3f/c/9z/2v/a/9r/2//b/9v/2//c/9z/3f/d/93/3f/d/97/3v/g/+D/4P/i/+L/
4v/i/+T/5P/k/+X/5v/o/+j/6f/q/+n/6v/s/+3/7v/v//D/8P/z//T/9v/3//X/9//4
//r/+v/7//3///8AAAIAAwAEAAMABgAIAAkADQAPABEAEwAVABcAGgAeAB0AIAAjACYA
JwArACwALgAyADQANwA4ADgAOwA9AD0APQA/AEEAQQBDAEUARwBJAEoASgBKAEsATQBN
AE0ASwBJAEkASABGAEUAQwBBAD8APQA5ADUAMQAtACkAJQAgAB0AGgAXABQAEQAOAAsA
CAADAAEA///+//r/+P/3//f/9f/0//P/8v/v/+//7//v/+3/7v/u/+3/7f/t/+3/7f/t
/+3/7f/t/+3/7f/t/+3/7f/u/+7/7v/u/+7/7//v/+//7v/u/+7/7P/s/+z/7P/r/+v/
6//r/+v/6//r/+r/6v/q/+r/6v/p/+j/6P/o/+r/6f/p/+j/5f/l/+X/5f/l/+X/5f/j
/+P/5P/k/+P/4//j/+P/4//h/+H/4f/h/9//3//f/9//4P/g/+D/4P/g/+D/4P/f/9//
3//f/9//3//f/9//3//h/+H/4f/h/9//3f/d/93/3v/e/93/3f/d/93/3f/d/93/3f/d
/93/3f/d/93/3f/d/93/3f/d/93/3f/d/93/3f/d/93/3f/d/93/3f/d/93/3f/d/93/
3f/d/93/3f/d/93/3f/d/9z/3P/d/93/3f/d/93/3f/b/9z/3P/d/93/3f/e/97/3f/d
/93/3v/c/9z/3P/c/97/3v/e/97/3v/e/97/4P/h/+L/4v/j/+X/5v/n/+j/6//r/+v/
6//s/+z/7f/t/+z/7P/r/+v/7f/u/+7/7v/u/+3/7f/s/+z/6//q/+r/6v/p/+j/5//m
/+X/5P/j/+X/5P/j/+L/4P/g/97/3v/d/9z/3P/c/9z/3P/a/9r/2//b/9v/2//b/9v/
2//b/9n/2f/Z/9n/2f/Z/9n/2f/Z/9r/2f/W/9P/z//P/9P/2P/g/+3/AQAfAFAAiADA
APcAMQFiAYcBtAHfAfgB6gGpAVEBAgG6AHwATAAqAA0A+f/x//P/9P/y//P/8//z//X/
9P/x/+//7f/t/+v/6//q/+j/5//m/+b/5//o/+n/6//r/+v/6//s/+z/7f/t/+3/7f/t
/+7/7v/w//D/8P/y//T/9P/0//b/9v/2//f/+P/6//r/+//8//v//P/+////AAABAAIA
AgADAAQABgAHAAUABwAIAAoACgALAA0ADwAQABIAEwAUABUAGAAaABsAHQAfACEAIwAl
ACcAKgAuAC8AMgA1ADgAOAA7ADsAPABAAEIARQBGAEYASQBLAEsATQBPAFEAUQBSAFMA
VABVAFQAVABUAFUAVwBXAFcAVQBTAFMAUgBQAFAATQBKAEcAQwA/ADsANwA1ADEALQAo
ACQAIAAcABgAFwAUABEADgANAAsACQAIAAQAAgABAAEA///+//3//P/7//v/+//7//v/
/P/8//v/+f/5//n/+f/5//n/+f/5//n/+f/5//n/9//4//j/+P/2//b/9//3//f/9v/2
//b/9v/2//b/9v/1//X/9f/1//X/9f/1//T/8v/y//L/8v/z//L/8v/y//L/8f/x//D/
7//v/+//7//v/+//7//t/+3/7v/u/+3/7//v/+//7//t/+3/7f/t/+3/7f/t/+3/7P/s
/+z/7P/s/+z/7P/r/+v/6//r/+v/6f/p/+n/6f/p/+n/6f/p/+v/6f/p/+n/7P/s/+v/
6//r/+v/6//r/+v/6//r/+v/7f/t/+3/7f/r/+v/6//r/+3/7f/t/+3/6//r/+v/6//r
/+v/6//r/+v/6//r/+v/6//r/+v/6//p/+n/6f/p/+j/6P/p/+n/6f/p/+n/6f/n/+j/
6P/p/+n/6f/q/+r/6f/p/+n/6v/r/+z/7v/v//D/8f/z//T/9//3//f/9//5//r/+v/6
//z//P/8//v//P/7//z/+//8//z//P/8//z//P/8//z//P/7//r/+f/4//b/9v/2//b/
9f/0//P/8v/x//D/7//u/+z/7P/s/+z/6v/q/+r/6v/p/+j/5//m/+b/5v/m/+b/5v/m
/+b/5v/o/+j/6P/o/+b/5v/m/+b/4//i/+H/4P/i/+L/4v/i//L/AAAOABwATAB6AKgA
1gD2AA==
         </WaveFormData>
      </LeadData>
      <LeadData>
         <LeadByteCountTotal>10000</LeadByteCountTotal>
         <LeadTimeOffset>0</LeadTimeOffset>
         <LeadSampleCountTotal>5000</LeadSampleCountTotal>
         <LeadAmplitudeUnitsPerBit>4.88</LeadAmplitudeUnitsPerBit>
         <LeadAmplitudeUnits>¦ÌV</LeadAmplitudeUnits>
         <LeadHighLimit>2147483647</LeadHighLimit>
         <LeadLowLimit>268435456</LeadLowLimit>
         <LeadID>V6</LeadID>
         <LeadOffsetFirstSample>0</LeadOffsetFirstSample>
         <FirstSampleBaseline>0</FirstSampleBaseline>
         <LeadSampleSize>2</LeadSampleSize>
         <LeadOff>FALSE</LeadOff>
         <BaselineSway>FALSE</BaselineSway>
         <ExcessiveACNoise>FALSE</ExcessiveACNoise>
         <MuscleNoise>FALSE</MuscleNoise>
         <LeadDataCRC32>3317735567</LeadDataCRC32>
         <WaveFormData>
JgAmACYAJgAnACgAKQAqACwALAAsACwAKgAqACoAKgApACgAJwAmACIAIAAeABwAGQAW
ABMAEAAMAAoACAAGAAIAAAD+//z/+f/2//P/8P/t/+z/6//q/+n/6P/n/+b/5P/k/+T/
5P/i/+L/4v/i/+D/4P/g/+D/4P/g/+D/4P/i/+L/4v/i/+L/4v/i/+L/4v/i/+L/4v/k
/+T/5P/k/+T/5P/k/+T/5P/k/+T/5P/k/+T/5P/k/+T/5P/k/+T/5P/k/+T/5P/k/+T/
5P/k/+L/4v/i/+L/4v/i/+L/4v/i/+L/4v/i/+D/4P/g/+D/4P/g/+D/4P/g/+D/4P/g
/+D/4P/g/+D/4P/g/+D/4P/g/+D/4P/g/+D/4P/g/+D/3v/e/97/3v/e/97/3v/e/9z/
3P/c/9z/3v/e/97/3v/e/97/3v/e/97/3v/e/97/3v/e/97/3v/c/9z/3P/c/9z/3P/c
/9z/3v/e/97/3v/e/97/3v/e/9z/3P/c/9z/3P/c/9z/3P/e/97/3v/e/9z/3P/c/93/
3f/c/9z/3P/f/9//3//g/+D/4P/i/+P/4v/i/+T/5P/k/+X/5v/m/+b/5v/m/+b/6P/o
/+j/6f/r/+z/7P/s/+v/6v/p/+j/5//m/+X/5f/n/+b/5v/l/+T/5P/k/+P/4v/h/+D/
3//e/93/3P/b/9r/2v/a/9r/2v/a/9r/2P/Z/9n/2f/Z/9n/2f/Z/9n/2f/Z/9n/2f/Z
/9n/2P/Y/9j/2f/Y/9X/0v/T/9X/1v/Y/93/4//x/woAKwBNAHAAlAC2ANQA8QALASAB
HAHyALkAiQBlAEUAKwAaAAkA+f/v/+7/8P/t/+v/6P/p/+j/5//m/+P/4v/h/9//3v/d
/9//3//f/9//3f/d/93/3f/b/9v/2//b/93/3v/e/97/4P/g/+D/4f/h/+L/4v/i/+P/
4//j/+T/5P/l/+X/5f/k/+T/5f/l/+b/5//o/+j/6f/q/+z/7f/r/+3/7v/v//L/8v/y
//T/8v/z//X/9f/3//j/+f/6//3//f/+////AwAGAAYABwAKAAsADQAPABEAEgAVABYA
GQAbAB0AHgAiACIAIwAlACUAJgAnACgAKQAqACsAKwAuAC8AMAAxADEAMQAxADEAMQAx
ADEAMAAuACwALAAoACMAIAAdABoAGAAUABIADwAMAAkABwAEAAMAAAD9//r/+f/3//f/
9f/2//T/8//y//P/8v/x//D/7//u/+7/7v/t/+v/6v/p/+n/6f/o/+j/6P/o/+j/6P/o
/+j/6P/o/+j/6f/p/+n/6//r/+v/6//r/+v/6//r/+v/7P/s/+z/7P/r/+v/6//r/+v/
6//r/+v/6//r/+v/6v/q/+r/6//r/+n/6f/p/+f/5//n/+f/6f/p/+n/6f/n/+f/5//n
/+j/6P/o/+j/6P/n/+f/5//m/+b/5v/m/+b/5v/m/+b/5v/m/+f/5//l/+X/5P/j/+P/
4//j/+P/4//j/+P/4//l/+X/5f/k/+T/5P/k/+X/4//j/+P/4//j/+P/4//j/+P/4//j
/+P/4//j/+L/4v/i/+L/4v/i/+L/4v/i/+L/4v/i/+P/4//i/+L/4v/i/+P/4//j/+P/
4f/g/+L/4v/g/+D/4P/g/+P/4//i/+L/4v/j/+P/4//k/+T/5P/m/+f/6P/o/+r/6v/q
/+v/7P/u/+7/7v/u/+7/7v/u/+7/7f/v//D/8P/u/+7/7v/u/+z/6//q/+n/6//r/+r/
6v/p/+j/6P/o/+f/5v/l/+T/5f/k/+P/4v/h/+D/4P/g/97/3v/e/97/3v/d/93/3f/d
/93/3f/d/9v/2//b/9v/3f/d/93/3P/c/9r/2//a/9f/1v/X/9n/2v/c/+H/6f/9/xoA
OwBdAIIApgDGAOAA/QAXASIBCgHUAJ8AdQBRADUAIQASAAEA8f/t/+7/7v/r/+n/6v/r
/+r/6f/m/+X/5P/j/+H/4P/f/+H/4f/h/+H/3//f/9//3//f/9//3//f/9//4P/g/+D/
4v/i/+L/4//h/+L/4v/i/+P/4//j/+T/5P/l/+X/5f/m/+b/5//n/+b/5//o/+j/6P/o
/+n/6f/p/+v/7P/t/+7/7v/u//D/8P/x//P/8//z//T/9f/2//n/+f/6//v//f8AAAAA
AQAEAAUABwAJAAsADAAPABAAEwAVABcAGAAaABoAGwAdAB8AIAAhACIAIwAkACUAJQAm
ACcAKAApACkAKQApACkAJwAnACcAJgAkACIAIgAeABsAGAAVABIAEAAMAAoABwACAP//
/f/6//f/9P/x/+7/6//p/+n/5//m/+T/4//i/+H/4P/f/97/3f/c/9z/3P/c/9v/2//b
/93/3f/c/9z/2v/a/9r/2v/c/9z/3P/c/9z/3f/d/93/3f/d/93/3f/b/9v/2//b/9v/
3P/c/9z/3v/d/93/3f/d/93/3f/d/9v/2//b/9v/2v/a/9r/2//b/9n/2f/Z/97/4f/k
/+f/6f/p/+n/6f/r/+v/6//r/+r/6v/q/+r/6v/p/+n/6f/q/+r/6v/q/+j/6P/o/+j/
6P/o/+n/6f/n/+f/5v/l/+X/5f/l/+X/5//n/+f/5//l/+X/5f/k/+b/5v/m/+f/5f/l
/+X/5f/l/+X/5f/l/+X/5f/l/+X/5f/l/+T/5P/k/+T/5P/k/+T/5P/k/+T/4v/i/+P/
4//k/+T/5P/k/+P/4//j/+P/4//k/+T/5f/l/+b/5v/m/+b/5v/p/+n/6P/o/+j/6f/p
/+n/7P/s/+z/7v/v//D/8P/y//L/8v/z//T/8v/y//L/8v/y//L/8v/y//P/9f/2//b/
9v/2//b/9v/0//P/8v/x//H/8f/w//D/7f/s/+z/7P/r/+r/6f/o/+n/6P/n/+b/5f/k
/+T/5P/k/+T/5P/k/+L/4f/h/+H/4f/h/+H/4f/h/+H/4f/h/+H/4f/h/+D/4v/g/9//
3v/b/9r/2//b/97/4P/j/+f/9f8OAC0ATQBwAJYAuADUAO8ACwEiAR4B+AC9AI0AZwBD
ACsAHAANAP3/8//0//T/8//v/+7/7f/u/+3/7P/p/+j/6f/n/+b/5f/l/+X/5f/l/+X/
5f/l/+X/5f/l/+X/5f/l/+b/5v/m/+j/6P/o/+n/5//o/+j/6P/p/+n/6f/q/+r/6//r
/+v/7P/s/+3/7f/s/+3/7v/u//D/8P/x//H/7//x//L/8//0//T/9P/2//b/9//5//n/
+f/6//v//P/9//3//v///wEABAAEAAUACAAJAAsADQARABIAFQAWABcAGQAbABwAHgAe
AB8AIQAlACYAJwAoACcAKAApACkAKgArACwALQAtAC0ALQAtAC0ALQAtACwALQAuADEA
MAAwAC4ALAAqACYAIgAgAB0AGgAXABUAEgAPAAwACQAGAAUAAwADAAEA/v/8//v/+v/5
//j/9//2//X/9P/0//T/9P/z//P/8//1//X/9P/0//T/9P/0//T/9P/0//T/9P/y//P/
8//z//P/8//z//P/8//z//P/8//z//T/9P/0//b/9f/1//X/8//z//P/8//z//P/8//z
//T/9P/0//X/9f/z//P/8//z//P/8//z//H/8f/x//H/8f/x//H/8f/y//L/8v/y//L/
8f/x//H/8v/y//L/8v/w//D/8P/w//D/8P/x//H/8//z//L/8f/z//P/8//z//H/8f/x
//H/8f/x//H/8P/y//L/8v/z//P/8//z//P/8f/x//H/8f/z//P/8//z//P/8//y//L/
8v/y//L/8v/y//L/8v/y//D/8P/x//H/8v/y//L/8v/x//H/8f/x//H/8v/y//P/8//z
//H/8f/y//L/8v/y//L/8//z//L/8v/0//X/9f/1//b/9v/2//j/+f/6//r//P/8//z/
/f/+//7//v/+//7//v/+//7//v///wEAAgACAAIAAgACAAIAAgABAAAA///9//3//P/8
//v/+v/6//r/+f/4//f/9v/2//b/9v/2//X/9P/0//T/8v/y//L/8v/y//H/8f/x//H/
8f/x//H/8f/x//H/8f/z//P/8//y//L/8v/v/+7/7f/s/+3/8f/w//L/9////xEALABP
AHMAmAC+AN4A+gATAS8BPAEmAfIAuwCRAG8ATwA7ACwAGwALAAcACAAGAAMAAwAEAAEA
AAD//wAA///+//3/+//6//n/+//7//v/+//5//n/+f/5//n/+f/5//n/+//8//z//P/8
//z//P/9////AAAAAAAAAQABAAEAAgABAAEAAAD//wAAAAABAAEABAAFAAYABgAIAAgA
CQAJAAcACQAKAAsADAAMAAwADgAOAA8AEQARABMAFAAVABYAFwAXABgAGQAdACAAIAAh
ACYAJwApACsALQAuADEAMgA1ADcAOQA6ADwAPAA9AD8AQQBCAEMARABDAEQARQBFAEYA
RwBIAEkASwBLAEsASwBLAEsASwBKAEcARgBHAEQAQQA+ADsAOAA0ADAALgArACgAJQAj
ACAAGwAYABUAEgANAAsACwAJAAgABgAFAAQAAwACAAEAAAABAAAAAAAAAAIAAQABAAEA
//////7//v8AAAAAAAAAAAAAAAAAAAAAAAABAAEAAQABAAEAAQABAAEAAQABAAEAAQAC
AAIAAgACAAEAAQABAAEAAQABAAEAAQABAAEAAQAAAAAAAAABAP///f/9//3//f/9//3/
/f/9//3//f/9//3//f/9//3//P/8//z//P/6//n/+f/5//j/+P/4//j/+v/6//r/+v/6
//r/+//7//v/+//6//n/+f/5//n/+f/5//n/+f/5//n/+f/5//j/+P/4//j/+f/3//f/
9//3//n/+f/5//n/+f/5//n/+f/5//n/+P/4//r/+v/6//r/+v/6//r/+v/6//r/+//7
//r/+v/6//r/+//7//n/+//6//r/+v/6//r/+//7//r/+v/6//v/+//7//7//v/+/wAA
//8AAAAAAgAAAAAAAQACAAQABAAEAAQABAAEAAQABAAHAAkACgAKAAoACgAKAAoACAAH
AAYABQAFAAUABAAEAAEAAAAAAAAA///+//3//P/9//z/+//6//v/+v/6//r/+v/6//r/
+v/4//f/9//3//T/8//y//H/8P/v/+7/7f/r/+v/6//q/+r/6v/p/+j/5f/k/+X/5//m
/+r/7//3/wcAJABLAHEAlAC4ANgA9AANASUBLgEeAe4AuwCRAG0ASQAvABwACQD5//H/
9P/2//P/7//w//H/8v/x/+7/6//q/+v/6f/o/+f/5f/l/+X/5f/l/+X/5f/l/+X/5f/l
/+X/5v/o/+n/6v/q/+r/6v/r/+v/7P/s/+z/6//r/+v/7P/u/+//7//v//L/8v/z//P/
8//z//P/8v/y//L/8//z//P/9f/2//f/+P/4//j/+v/7//3/AAABAAIABAAGAAgABwAH
AAgACQALAA4ADgAPABQAFQAXABkAGQAaAB0AHgAfACEAIwAkACcAKAAqAC0AMQAyADMA
NAA1ADYANwA3ADoAOwA8AD0AOwA7ADsAOwA5ADkAOQA4ADcANgA3ADQAMAAuACwAKgAm
ACIAIAAdABoAFwAVABIAEQAOAAsACAAHAAUABQADAAAA/v/9//z/+f/4//f/9v/3//b/
9v/2//j/9//3//f/+f/5//j/+P/5//r/+//8//z//P/8//z/+v/7//v/+//7//v/+//7
//3//f/9//3//v8AAAEAAgAAAP////////3//f/9//3//////////////wAAAQADAAEA
/////////////////////////////////////////v/+//7//v/9//v/+v/5//r/+v/6
//r/+v/6//r/+v/6//r/+//7//v/+//6//n//P/9//7////9//v/+f/3//f/9//3//b/
9v/2//b/9//5//n/+f/5//f/9//3//f/+P/5//r/+//5//n/+P/4//j/+P/4//j/+v/6
//r/+v/6//r/+//7//j/+v/4//j/+P/4//f/9//2//b/9//5//r/+//8//z//P/+//3/
/v/+/wAAAAAAAAEAAgACAAIAAgACAAAAAAAAAAAAAQADAAQABAAEAAQABAAEAAYABQAE
AAMAAwADAAIAAgAAAP7//f/8//z//P/8//z/+P/2//T/8v/y//L/8//0//b/9v/2//b/
8v/x//H/8f/x//H/8f/x/+//7//v/+//7//v/+//7v/w//D/7f/s/+v/6v/n/+X/5v/o
/+n/6f/t//T/AQAZADoAWgB6AJwAvwDZAPIADgEkASUBDQHfAK8AiQBmAEUALQAbAAoA
/v/7//3//v/5//b/9f/0//P/8v/x/+//7v/t/+v/6//r/+v/6f/p/+n/6f/n/+f/5//n
/+f/6P/o/+j/6v/q/+r/6//p/+r/6v/q/+n/6f/p/+r/7P/t/+3/7f/u/+7/7//v/+7/
7//w//D/8P/w//H/8f/x//P/9P/1//X/9P/z//T/9P/1//f/9//5//r/+//8//3//f/+
////AQAEAAQABQAIAAkACwANAA8AEAATABQAFwAZABsAHAAeAB4AHwAhACMAJAAlACYA
KQAqACsAKwAsAC0ALgAvADEAMQAxADEAMQAxADEAMAAuAC4AMAAuACwAKgAoACYAJgAi
ACAAHQAYABUAEwAQAA0ACgAHAAQA///9//3/+//4//b/9f/0//H/8P/v/+7/6//q/+r/
6v/q/+n/6f/p/+n/6f/o/+j/6P/o/+j/6P/m/+b/5v/m/+j/6f/p/+n/6f/p/+n/6f/p
/+n/6f/p/+n/6v/q/+r/6v/p/+n/6f/r/+v/6//r/+v/6//r/+v/6P/o/+j/6f/p/+f/
5//n/+f/5//n/+f/5//n/+f/5//n/+f/5//n/+j/6P/o/+j/6P/n/+f/5//m/+b/5v/m
/+b/5v/m/+b/5P/k/+X/5f/l/+X/5P/j/+P/4//j/+P/4f/h/+H/4f/h/+H/4f/g/+D/
4P/g/+H/4f/h/+H/4f/f/9//3//f/9//3//f/9//4f/h/+D/4P/g/+D/4P/g/97/3v/e
/97/4P/g/+H/4f/g/+D/4P/g/9//3//f/9//3//g/+D/4f/f/9//3//f/9//3//f/9//
3//g/+D/4P/e/97/3v/e/97/3v/h/+H/4P/g/+D/4f/h/+H/4P/g/+D/4v/h/+L/4v/k
/+X/5v/o/+r/6v/q/+r/6v/q/+r/6v/q/+r/6//r/+r/7P/s/+z/7P/u/+3/7P/r/+3/
7f/s/+z/6//q/+r/6v/r/+r/6f/o/+f/5v/l/+T/4v/g/9//3v/e/97/3v/e/9z/2//b
/9v/2//b/9v/2//b/9v/2//b/9v/2//b/9r/3P/a/9v/3P/b/9b/1f/R/9D/0P/R/9f/
3//o//v/GwA+AF4AfgCgAL8A3QD6ABIBHgEVAe0AuQCNAGUARAAtABkABQD2//D/7//x
/+7/6//q/+n/6P/n/+b/5f/j/+L/4f/f/9//3//f/93/3f/d/93/3//f/9//3//f/+D/
4P/g/97/3v/e/9//3//g/+D/4P/h/+H/4f/i/+D/4f/h/+H/4v/i/+P/4//i/+P/5P/k
/+T/5P/l/+X/5f/n/+j/6f/q/+r/6v/s/+r/6//t/+3/6//s/+3/7v/w//H/8//1//f/
+v/6//v//P/9////AQACAAIABAAEAAcACQALAAwADgAOAA8AEQATABQAFQAWABkAGgAb
ABsAGgAbABwAHQAfAB8AHwAfACAAIQAiACIAIAAgACIAIAAeABwAGgAYABgAFAASAA8A
DAAJAAcABAABAP7/+//4//X/8//z//H/7v/s/+v/6v/p/+j/5//m/+X/5P/k/+T/4//h
/+D/3//h/+H/4P/g/+D/4P/g/+D/3v/e/97/3v/e/9//3//f/9//3//f/9//3//f/9//
3//f/+D/4P/g/+D/3//f/9//3//f/9//3//f/9//3//f/97/3v/e/9//3//d/93/3f/d
/93/3f/d/93/3f/d/93/2//b/9v/2//a/9r/2v/a/9z/2//b/9v/2v/a/9r/2v/a/9r/
2v/a/9j/2P/Z/9n/2f/Z/9j/1//Z/9n/2f/Z/9n/2f/Z/9n/1//X/9f/1v/Y/9j/2P/Z
/9f/1//X/9f/1f/V/9X/1f/T/9P/0//T/9X/1f/U/9T/1v/W/9b/1v/V/9T/0//S/9D/
0P/R/9H/0f/S/9P/1P/V/9X/1f/V/9P/1P/U/9X/1P/T/9L/0f/T/9P/0//T/9L/0v/R
/9D/0P/R/9P/0v/Q/9D/0P/Q/9H/0f/Q/9D/0v/T/9P/0//U/9T/1P/W/9X/1v/W/9j/
2f/a/9z/3v/c/9z/3P/c/9r/2v/a/9r/2//d/97/3v/g/+D/4P/g/+D/3//e/93/2//b
/9r/2v/b/9r/2v/a/9n/2P/X/9b/1f/U/9P/0v/R/9D/0P/Q/87/zv/O/87/zv/N/83/
zf/N/83/zf/N/83/zf/N/83/zf/N/83/zP/K/8r/y//K/8v/xv/D/8X/yP/K/8v/0f/d
//L/EQAzAFQAdgCaALYA0QDxAAgBDgH2AMcAlQBtAEsAKwAWAAcA9f/p/+T/5P/j/+H/
3v/d/9z/2f/a/9n/2P/X/9X/1P/T/9P/0//T/9P/0f/R/9H/0f/R/9H/0f/R/9P/1P/U
/9T/0v/S/9L/0//T/9T/1P/U/9f/1//X/9j/2P/Z/9n/2f/a/9r/2//b/9z/3f/e/97/
3P/c/93/3f/f/+H/4v/j/+T/5P/k/+b/5v/n/+n/6f/r/+z/7f/u/+//7//w//H/9f/4
//j/+f/8//3///8BAAEAAgAFAAYABwAJAAsADAAQABAAEQATABUAFgAXABgAFwAYABkA
GQAcAB0AHgAfAB8AHwAfAB8AIQAhACEAIAAfAB4AHwAcABwAGgAYABYAFAAQAA4ACwAI
AAUAAwAAAP3/+v/3//T/8//x//H/7//s/+r/6f/o/+X/5P/j/+L/4f/g/+D/4P/i/+H/
4f/h/+H/4f/g/+D/3v/e/97/3v/e/97/3v/e/97/3//f/9//3//f/9//3//f/9//3//f
/9//4P/g/+D/3v/d/93/3f/d/93/3f/d/93/3f/d/93/3P/c/9z/3f/d/9v/2//b/9n/
2f/Z/9n/2f/Z/9n/2f/Z/9n/2f/Z/9r/2v/a/9r/2P/X/9f/1//W/9b/1v/W/9j/2P/Y
/9j/1v/W/9f/1//X/9f/1v/V/9X/1f/V/9X/1f/V/9X/1f/V/9X/1f/U/9T/1P/U/9X/
0//T/9P/0//V/9X/1f/V/9X/1f/V/9X/0//T/9L/0v/U/9T/1P/U/9b/1v/W/9b/1P/U
/9X/1f/U/9T/1P/U/9X/1f/V/9X/0//U/9T/1f/U/9P/0v/R/9P/0//T/9P/0f/S/9L/
0v/S/9P/0//T/9P/0v/Q/9L/0v/S/9L/0v/S/9P/0//S/9L/0v/T/9P/0//U/9T/1P/W
/9f/2P/Y/9r/2v/a/9v/3P/a/9r/2v/a/9r/2v/a/9r/2//d/97/3v/g/+D/4P/g/+D/
3//e/93/3f/d/9z/3P/b/9r/2v/a/9v/2v/Z/9j/1f/U/9P/0v/R/9D/0P/Q/87/zv/O
/87/zv/N/83/zf/N/83/zf/N/8//z//P/8//zf/N/83/zP/K/8z/y//K/8v/yP/F/8X/
yP/I/8n/zf/X/+r/BwArAEwAcgCUALIAzQDrAAQBDgH+AM8AmQBxAE8AMQAaAAkA9//n
/+L/5P/j/+H/3v/d/9z/2//a/9n/1v/V/9P/0v/R/8//z//P/8//0f/R/9H/0f/R/9H/
0f/R/8//0P/Q/9D/0P/Q/9D/0f/T/9T/1P/U/9X/1f/V/9b/1v/X/9f/1//W/9b/1//X
/9j/2f/a/9r/2P/Y/9n/2f/Z/9v/3P/d/97/3v/e/+D/4P/h/+P/4//j/+T/5f/m/+f/
5//o/+n/7f/w//D/8f/y//P/9f/3//n/+v/9//7///8BAAMABAAGAAYABwAJAAkACgAL
AAwADQAOAA8ADwASABMAFAAVABcAFwAXABcAGQAZABkAGAAYABgAGgAYABUAEgAPAAwA
DAAIAAYAAwACAP///f/6//f/9P/x/+7/6//p/+n/5//l/+L/4P/e/93/3P/b/9r/2v/a
/9v/3P/a/9n/2f/Z/9n/2f/Y/9j/2P/Y/9j/2P/Y/9j/2P/Y/9j/2f/Z/9n/2f/Z/9n/
2f/X/9f/1//X/9f/2P/Y/9j/2P/X/9f/1//X/9f/1//X/9n/2f/Z/9n/2P/Y/9j/2f/X
/9X/1f/V/9X/1f/V/9X/1f/V/9X/1f/V/9X/1f/V/9T/1P/U/9T/0v/R/9H/0f/S/9L/
0v/S/9T/1P/U/9T/0v/S/9P/0//T/9P/0v/R/9H/0f/R/9H/0f/R/9H/0f/T/9P/0//S
/9L/0v/S/9P/0v/R/9D/z//R/9H/0f/R/9P/0//T/9P/1f/V/9T/1P/T/9L/0f/Q/9L/
0v/S/9L/1P/U/9X/1f/U/9T/1P/U/9P/0//T/9P/0f/S/9L/0//T/9P/0//T/9H/0f/R
/9H/0f/S/9L/0v/S/9P/0//T/9P/1P/U/9T/1P/U/9X/1f/W/9b/1P/U/9T/1P/U/9X/
1f/U/9T/0v/T/9P/0//W/9b/1v/Y/9n/2v/a/9z/3P/c/93/3v/e/97/3v/e/97/3v/e
/97/3f/f/+D/4P/h/+L/4//k/+T/4//i/+H/4f/h/+D/4P/h/+D/4P/g/+H/4P/f/97/
3f/c/9v/2v/X/9b/1v/W/9T/1P/U/9T/1P/T/9P/0//T/9P/0//T/9P/0//T/9P/0//T
/9P/0v/S/9L/0f/Q/8//zv/L/8v/zP/O/8//0//Z/+b///8fAEIAZACIAKoAxQDfAPwA
EAEOAe0AtQCFAGMAQQAoABcABwD1/+r/6v/r/+f/5P/j/+T/4f/g/9//3v/d/9v/2v/Z
/9n/2f/Z/9n/1//X/9f/1//Z/9n/2f/Z/9f/2P/Y/9j/2P/Y/9j/2f/b/9z/3P/c/9v/
2//b/9z/3P/d/93/3f/g/+D/4f/h/+L/4//k/+T/5P/k/+X/5f/j/+X/5v/n/+j/6P/o
/+r/6v/r/+3/7f/t/+7/7//w//H/8f/y//P/9f/4//j/+f/8//3///8BAAEAAgAFAAYA
BwAJAAsADAAOAA4ADwARABMAFAAVABYAFQAWABcAFwAZABsAHQAfACEAIQAhACEAIQAh
ACEAIAAgACAAIgAgACAAHgAcABoAGAAUABIADwAOAAsACQAGAAUAAgD///z/9//1//X/
8//w/+7/7f/s/+v/6v/p/+j/5f/k/+T/5P/k/+P/4//j/+P/4//i/+L/4v/i/+L/4v/k
/+T/5P/k/+L/4//j/+P/4//j/+P/4//j/+P/4//j/+P/5P/k/+T/5P/j/+P/4//j/+P/
4//j/+H/4f/h/+H/4P/g/+D/4f/j/+H/4f/h/+P/4//j/+P/4f/h/+H/4f/h/+H/4f/h
/+D/4P/g/+D/4P/f/9//3//e/97/3v/e/97/3v/e/97/3P/c/93/3f/f/9//3v/d/93/
3f/d/93/3f/d/93/3f/d/93/3f/c/97/3v/e/9//3f/d/93/3f/d/93/3f/d/93/3f/d
/93/3f/d/9z/3P/c/9z/3P/c/9z/3P/c/9z/3P/c/93/3f/c/9z/3P/c/9v/2//b/9v/
3f/e/97/3//f/9//3//f/97/3f/c/9v/2//c/9z/3P/c/93/3f/d/93/3v/e/97/3P/a
/9v/3P/c/9z/3P/c/93/3f/c/9z/3P/d/93/3f/e/97/3v/g/+H/4v/i/+T/5P/k/+X/
5v/m/+b/5v/m/+b/5v/m/+b/5//p/+r/6v/q/+r/6v/q/+z/6//q/+n/6f/p/+j/6P/n
/+b/5v/m/+X/5P/j/+L/4P/e/9z/2v/b/9r/2v/a/9r/2v/a/9r/2v/Z/9n/2f/Z/9n/
2f/Z/9n/2f/Z/9n/1//X/9f/1v/W/9b/1//W/9P/zv/N/83/0P/S/9f/3//x/w4ALwBR
AHQAmAC4ANAA6wAHARYBCgHcAKMAeQBVADcAIQASAAEA8//t/+z/7P/p/+f/5v/l/+b/
5f/i/+H/4P/h/9//3v/d/9//3//f/9//4P/h/+L/4//m/+f/6P/p/+v/7v/w//L/9P/0
//T/9f/2//j/+f/6//3//f/9//7/AAABAAEAAQADAAQABgAHAAsADwATABYAGAAYABkA
GQAcACEAJQApACgAKAAoACoALAAtAC8ALwAxADIAMwA0ADcANwA4ADkAOQA8ADwAPQBA
AEEAQwBFAEUARgBJAEoATABNAE4ATgBQAFAAUQBTAFcAWABZAFoAWwBcAF0AXQBeAF8A
YABhAGEAYQBhAGEAYwBjAGMAYgBgAGAAYgBgAFwAWgBYAFYAVABQAE4ASwBKAEcARQBC
AD8APAA5ADYANQAzADMAMQAuACwAKwAqACkAKAAnACYAJQAkACQAJAAiACEAIQAhACEA
IQAgACAAIAAgACAAIAAiACIAIgAiACAAIQAhACEAIQAhACEAIQAhACEAIQAhACEAIgAi
ACIAIgAhACEAIQAhACEAIQAhAB8AHwAfAB8AHgAeAB4AHwAfAB0AHQAdAB0AHQAdAB0A
HQAdAB0AHQAdAB0AHQAdABwAHAAcABwAHAAbABsAGwAcABwAHAAcABwAHAAcABwAHAAc
AB0AHQAbABsAGgAZABkAGQAZABkAGQAZABkAGQAbABsAGwAaABoAGgAaABsAGwAbABsA
GwAbABsAGwAbABsAGwAbABsAHQAdABwAHAAaABoAGgAaABwAHAAcABwAGgAaABsAGwAa
ABoAGgAaABsAGwAbABsAGQAaABoAGwAbABsAGwAbABkAGQAZABkAGwAcABwAHAAaABsA
GwAbABkAGgAaABoAGgAaABsAGwAcABwAHAAdAB8AHwAfAB8AIAAhACEAIQAkACQAJAAk
ACYAJgAnACcAJwAnACYAJQAmACgAKAAoACgAKAAoACgAKAAmACYAJgAmACQAJAAkACQA
IgAiACIAIgAhACAAHwAeAB0AHAAbABoAGgAaABoAGgAYABgAGAAYABgAGAAYABgAGAAY
ABgAGAAYABgAGAAYABgAGAAYABgAFwAWABUAFAASABIAEgASABgAHgAkACoASABkAIAA
nACzAA==
         </WaveFormData>
      </LeadData>
   </Waveform>
</RestingECG>
