# Supplementary material for: Detection of Left Atrial Enlargement Using a Convolutional Neural Network-Enabled Electrocardiogram
Source: Front Cardiovasc Med. 2020 Dec 17;7:609976. doi: 10.3389/fcvm.2020.609976 (PMC7773668; doi:10.3389/fcvm.2020.609976)
Supplement: Supplementary file 2 [file Data_Sheet_2.ZIP › normal1/1802010151_8427_00000027.XML]

<?xml version="1.0" encoding="Windows-1252"?>
<!DOCTYPE RestingECG SYSTEM "restecg.dtd">
<RestingECG>
   <PatientDemographics>
      <PatientID>1802010151</PatientID>
      <PatientAge>81</PatientAge>
      <AgeUnits>Years</AgeUnits>
      <Gender>Female</Gender>
      <PatientLastName>zhuzongshu</PatientLastName>
   </PatientDemographics>
   <TestDemographics>
      <DataType>Resting</DataType>
      <Site>1</Site>
      <AcquisitionDevice>MAC55</AcquisitionDevice>
      <Status>Unconfirmed</Status>
      <Priority>Normal</Priority>
      <AcquisitionTime>10:04:40</AcquisitionTime>
      <AcquisitionDate>07-17-2015</AcquisitionDate>
      <CartNumber>1</CartNumber>
      <AcquisitionSoftwareVersion>009C</AcquisitionSoftwareVersion>
      <XMLSourceVersion>MAC5000 v1.0</XMLSourceVersion>
   </TestDemographics>
   <RestingECGMeasurements>
      <VentricularRate>69</VentricularRate>
      <AtrialRate>69</AtrialRate>
      <PRInterval>166</PRInterval>
      <QRSDuration>108</QRSDuration>
      <QTInterval>432</QTInterval>
      <QTCorrected>462</QTCorrected>
      <PAxis>61</PAxis>
      <RAxis>61</RAxis>
      <TAxis>54</TAxis>
      <QRSCount>11</QRSCount>
      <QOnset>210</QOnset>
      <QOffset>264</QOffset>
      <POnset>127</POnset>
      <POffset>187</POffset>
      <TOffset>426</TOffset>
      <ECGSampleBase>500</ECGSampleBase>
      <ECGSampleExponent>0</ECGSampleExponent>
   </RestingECGMeasurements>
   <Diagnosis>
      <Modality>Resting</Modality>
         <StatementCount>2</StatementCount>
         <LabelText>12SL ��ϳ���</LabelText>
      <DiagnosisStatement>
         <StmtFlag>ENDSLINE</StmtFlag>
         <StmtText>�������</StmtText>
      </DiagnosisStatement>
      <DiagnosisStatement>
         <StmtFlag>ENDSLINE</StmtFlag>
         <StmtText>���� ECG</StmtText>
      </DiagnosisStatement>
   </Diagnosis>
   <Waveform>
      <WaveformType>Rhythm</WaveformType>
      <WaveformStartTime>0</WaveformStartTime>
      <NumberofLeads>8</NumberofLeads>
      <SampleType>CONTINUOUS_SAMPLES</SampleType>
      <SampleBase>500</SampleBase>
      <SampleExponent>0</SampleExponent>
      <HighPassFilter>16</HighPassFilter>
      <LowPassFilter>150</LowPassFilter>
      <ACFilter>NONE</ACFilter>
      <LeadData>
         <LeadByteCountTotal>10000</LeadByteCountTotal>
         <LeadTimeOffset>0</LeadTimeOffset>
         <LeadSampleCountTotal>5000</LeadSampleCountTotal>
         <LeadAmplitudeUnitsPerBit>4.88</LeadAmplitudeUnitsPerBit>
         <LeadAmplitudeUnits>��V</LeadAmplitudeUnits>
         <LeadHighLimit>2147483647</LeadHighLimit>
         <LeadLowLimit>268435456</LeadLowLimit>
         <LeadID>I</LeadID>
         <LeadOffsetFirstSample>0</LeadOffsetFirstSample>
         <FirstSampleBaseline>0</FirstSampleBaseline>
         <LeadSampleSize>2</LeadSampleSize>
         <LeadOff>FALSE</LeadOff>
         <BaselineSway>FALSE</BaselineSway>
         <ExcessiveACNoise>FALSE</ExcessiveACNoise>
         <MuscleNoise>FALSE</MuscleNoise>
         <LeadDataCRC32>133333891</LeadDataCRC32>
         <WaveFormData>
+v/6//r/+v/4//j/+P/4//j/+P/4//j/+P/4//j/+P/4//j/+P/4//r/+v/6//r/+P/4
//j/+P/4//j/+P/4//j/+P/4//j/9v/2//b/9v/4//j/+P/4//j/+P/4//j/+P/4//j/
+P/2//b/9v/2//b/9v/2//b/9v/2//b/9v/2//b/9v/2//b/9v/2//b/9v/2//b/9v/2
//b/9v/2//b/9v/2//b/9v/2//b/9v/2//b/9v/2//j/+P/4//j/9v/2//b/9v/4//j/
+P/4//j/+P/4//f/9f/3//f/9//7//v/+//7//z//f/+////AgADAAQAAwAAAAAAAAAA
AAAAAgACAAMAAwADAAMABAAEAAQAAQABAAIA///9//v/9//2//b/9f/z//P/8//y//L/
8v/y//L/8v/y//L/8v/w//L/8v/x//P/8//z//T/8v/y//L/8f/z//P/8P/y//b/9P/x
//T/9v/2//j//f8AAAcAEwAaACQANwBKAGAAewCKAI4AjgCCAGoAUQA6ACEACwD9//b/
7f/i/9z/2P/c/+P/5v/r//P/9f/y/+//8//1//X/8//y//L/8//z//P/8f/z//P/8//x
//P/8//z//P/8f/x//L/8v/y//L/8//0//L/8v/y//L/9P/0//T/9P/0//T/9P/0//T/
9f/1//X/8//0//T/9P/0//T/9P/0//b/9v/3//f/9//3//f/9//2//b/9f/1//f/+P/4
//j/9v/3//f/+P/6//r/+//7//v/+//8//z//P/8//7///////7//v//////AQABAAEA
AgACAAIAAwAFAAYACAAIAAgACQAKAAoACAAKAAoACgAMAA0ADQANAAwADAAMAAwADwAP
ABAAEQARABEAEQARABEAEQARABEAEgASABIAEgASABEAEAAQAA8ADwANAA0ADQAMAAsA
CwALAAoACAAHAAgABwAGAAYABQAEAAMAAwAFAAQAAwADAAEA///+//7//P/8//z/+//9
//3//f/9//3//f/9//3/+f/5//r/+v/5//n/+P/3//n/+v/6//n/+f/5//n/+f/5//n/
+f/5//n/+f/5//n/+f/5//n/+f/5//n/+f/5//n/+f/5//n/+P/4//n/+f/5//v/+//7
//n/+f/5//n/+f/5//n/+f/5//n/+f/5//n/+f/5//n/+//7//v/+//5//n/+f/5//n/
+//7//v/+f/5//j/+P/2//j/+P/4//f/9//3//j/+P/4//j/+P/3//f/+f/3//f/9//3
//f/9//3//f/9//5//n/+f/5//b/9v/3//f/+f/5//j/+P/2//b/9v/2//b/9v/2//b/
+P/4//j/+P/2//f/9//2//j/+P/4//n/9//3//b/9v/2//b/9v/2//f/9//3//f/9f/1
//b/9v/0//T/9P/0//b/9//3//f/9f/1//T/9v/2//b/9v/4//j/+P/3//X/9//3//f/
+f/5//n/+f/+////AAABAAUABQAFAAMAAAAAAAAAAAAAAAIAAgADAAUABQAFAAYABAAE
AAEAAQAAAP3/+//5//n/+P/4//f/9//3//f/9v/2//b/9v/2//b/9v/2//b/9P/2//b/
9f/1//X/9f/2//b/9v/2//X/8//3//j/9v/2//j/+f/6//j/+v/+/wMABAALABUAHgAo
ADcATgBkAHUAggCGAIAAbgBYAEMALAAVAAEA8//s/+f/2v/U/9j/3P/d/+T/6//v//P/
9P/x//H/8//1//X/9P/0//X/9f/1//f/9//3//f/8//0//X/9v/3//f/9//4//j/9v/2
//f/+P/4//j/+P/4//b/9v/2//b/+P/4//j/+P/4//n/+f/5//f/+P/4//j/+P/4//j/
+P/4//j/+f/5//n/+f/5//n/+v/6//n/+f/7//z//P/8//z//f/9//7//v/+////////
////AAAAAP7//v8AAAEAAQAAAAAAAQADAAUABQAFAAgACAAIAAkACAAIAAkACAAKAAsA
DAAMAAwADgAOAA4AEAARABEAEQASABIAEgASABEAEQASABMAEwATABMAEwATABMAEwAT
ABQAFAAUABQAEgARABAAEAATABMAEQARABEAEAAPAA8ADwAOAAwACwAIAAcABgAGAAUA
BAADAAMAAwACAAEAAQABAP///v/+//7//v/+//3//f/9//3//f/7//v/+//7//r/+//9
//7//v/9//v/+f/7//z//P/7//v/+//7//v/+//7//v/+//9//3//f/9//v/+//7//v/
+//7//v/+//7//v/+//7//z//P/9//3/+//9//3//f/7//v/+//7//3//f/9//3/+//7
//v/+//9//3//f/9//v/+//7//v//f/9//3//f/6//v/+v/5//r/+//7//z/+P/6//r/
+v/5//n/+f/6//z//P/8//z/+f/5//v/+f/7//v/+//7//n/+f/5//n/+f/5//n/+f/4
//j/+f/5//f/9//2//b/+P/4//j/+P/4//j/+P/4//j/+P/4//j/+P/5//n/+P/4//j/
+P/5//n/+f/4//j/+P/4//j/+P/5//n/9//3//j/+v/6//r/+v/6//r/+v/5//f/+f/5
//n/+//7//v/+//+////AAABAAMAAwADAAEAAAAAAAAAAAACAAQABAAFAAMAAwADAAQA
BAAEAAEAAQAAAP3/+//5//n/+P/4//f/9//3//f/9v/2//b/9v/2//b/9v/2//b/8v/0
//T/8//1//X/9f/2//T/9P/0//P/8//1//j/+P/2//b/+f/6//j/+P/8////AAAFABEA
GgAiAC0APABQAGEAbgB2AHgAbgBaAEsAOgAhAAkA+//0/+n/3v/W/9b/3P/h/+L/6f/v
//H/8P/v//H/9f/1//X/9P/2//P/8//1//X/9f/3//X/9f/1//X/9f/1//X/9f/2//b/
9v/2//f/+P/2//b/9v/2//j/+P/4//j/+P/4//j/+P/4//n/+f/5//f/+P/4//j/+v/6
//r/+v/4//j/+f/5//n/+f/5//n/+v/6//n/+f/5//r/+v/6//r/+//7//z//P/8//3/
/f/9//3//v/+//z//P/+////AQAAAAAAAQABAAMAAwADAAIAAgACAAMABQAGAAgACAAI
AAkACgAKAAoADAAMAAwADAANAA0ADQAOAA4ADgAOAA8ADwAQABEADwAPAA8ADwAPAA8A
DwAPABAAEAAQABAAEgARABAAEAAPAA8ADQANAA8ADgANAA0ADQAMAAoACQAIAAcABgAG
AAUABAADAAMAAwACAAEAAQD///3//P/8//7//v/+//3//f/9//3//f/7//v/+//7//v/
+//8//z/+//7//r/+f/7//z//P/7//v/+//7//v/+//7//v/+//9//3//f/9//v/+//7
//v/+//7//v/+//9//3//f/9//z//P/9//3/+f/7//v/+//9//3//f/9//3//f/9//3/
/f/9//3//f/7//v/+//7//v/+//7//v/+//7//v/+//5//v/+//7//v/+//6//r/+v/8
//z//P/7//v/+//8//r/+v/6//r/+//7//3/+//5//n/+f/5//n/+f/5//n/+f/5//n/
+f/4//j/+f/5//v/+//6//r/+v/6//r/+v/4//j/+P/4//r/+v/6//r/+P/5//n/+P/4
//j/+P/5//n/+f/4//j/+P/4//j/+P/5//n/+f/5//n/+f/8//r/+v/6//r/+v/6//r/
+f/3//n/+f/5//3//f/9//3/AAABAAIAAwAFAAUABQADAAIAAgACAAIAAgAEAAQABQAF
AAUABQAGAAYABgADAAMABAABAP///f/5//j/+P/3//n/+f/5//j/9v/2//b/9v/2//b/
9v/2//T/9v/2//X/9f/1//X/9v/2//b/9v/1//X/8//y//j/+P/2//X/+P/4//j/+v//
/wQACwAVAB4AKgA7AEwAYABxAHwAggCCAHQAXgBJADYAIwATAAcAAAD3/+z/5P/k/+r/
8f/0//f/+//5//b/8//1//f/9//1//L/9P/3//f/9f/3//P/7//z//f/9f/1//X/9f/1
//X/9v/2//T/9P/1//b/9P/0//T/9P/0//T/9P/0//b/9v/2//b/9v/3//f/9//1//b/
9v/2//j/+P/4//j/9v/2//f/9//5//n/+f/5//j/+P/3//f/+f/6//r/+v/6//v/+//8
//z//P/9//3//f/9//7//v/8//z//v///////v/+//////8BAAEAAQACAAIAAgADAAMA
BAAGAAYABgAHAAgACAAKAAwADAAMAAoACwALAAsADAAMAAwADAANAA0ADgAPAA8ADwAP
AA8AEQARABEAEQAQABAAEAAQABAADwAOAA4AEQARAA8ADwAPAA4ADQANAAsACgAIAAcA
CAAHAAYABgADAAIAAQABAAMAAgABAAEA///9//z//P/+//7//v/9//3//f/9//3//f/9
//3//f/7//v//P/8///////+//3//P/8//v/+f/5//n/+f/5//v/+//7//v/+//7//v/
+//5//n/+f/5//v/+//7//v/+f/5//n/+f/4//j/+f/5//n/+//7//v/+f/5//n/+f/7
//v/+//7//n/+f/5//n/+//7//v/+//7//v/+//7//v/+//7//v/9//5//n/+f/5//n/
+P/4//j/+v/6//r/9//3//f/+P/4//j/+P/4//f/9//5//f/9//3//f/9//1//X/9f/1
//f/9//3//f/+P/4//n/+f/3//f/9v/2//b/9v/2//b/9v/2//b/9v/4//j/+P/4//b/
9//3//b/9v/2//b/9//5//n/+P/4//f/9v/1//T/9f/1//X/9f/3//f/9v/2//b/9v/2
//b/9v/2//b/9f/1//f/9//3//v/+//7//v//P/9//7///8BAAEAAQD///7//v/+//7/
AAACAAIAAwAFAAUABQAGAAQABAABAAEAAAD9//v/+f/3//b/9v/1//P/8//z//L/8v/y
//L/8v/0//T/9P/0//L/9P/0//P/8//z//P/9P/y//L/8v/x//H/8//2//T/8v/0//f/
9P/y//T/+P/7/wAACQATABwAJgA1AEwAZAB3AIQAjgCIAHgAZgBRADwAJwAXAAsAAAD5
//L/5P/e/+b/6//w//f/9//z//T/8//z//X/9f/z//L/8v/z//P/8f/z//P/8//x//H/
8f/x//H/8f/x//H/8v/y//L/8v/z//T/9P/0//T/9P/y//L/8v/y//T/9P/0//T/8v/z
//P/8//1//b/9v/2//T/9P/0//T/9v/2//f/9//1//X/9f/1//b/9v/1//X/9//4//j/
+P/4//n/+f/6//r/+v/7//v/+//7//z//P/8//z//v///////v/+//////8BAAEAAQAC
AAIAAgADAAMABAAGAAYABAAFAAYABgAGAAgACAAIAAoACwALAAsACgAKAAoACgANAA0A
DgAPAA0ADQANAA0ADQANAA0ADQAQABAAEAAQAA4ADQAMAAwADwAPAA0ADQAPAA4ADQAN
AAsACgAIAAcACAAHAAYABgADAAIAAQABAAEAAAD/////AQD///7//v/8//z//P/7//3/
/f/9//3/+//7//v/+//5//n/+v/6//3//f/8//v/+f/6//r/+f/7//v/+//7//n/+f/5
//n/+//7//v/+//5//n/+f/5//n/+f/5//n/+f/5//n/+f/4//j/+f/5//f/+f/5//n/
+f/5//n/+f/3//f/9//3//n/+f/5//n/+f/5//n/+f/5//n/+f/5//n/+f/5//n/+f/7
//v/+//5//n/+P/4//b/+P/4//j/+f/5//n/+v/6//r/+v/6//f/9//5//f/+f/5//n/
+f/5//n/+f/5//n/+f/5//n/+P/4//n/+f/3//f/9v/2//j/+P/4//j/+P/4//j/+P/6
//r/+v/6//n/+f/4//b/9v/2//b/9//5//n/+P/4//f/9v/1//T/9//3//f/9//1//X/
9v/2//j/+P/4//j/+P/4//j/+P/4//j/+P/3//f/+f/5//n/+//7//v/+//+////AAAB
AAMAAwADAAEAAAAAAAAAAAAAAAIAAgADAAUABQAFAAYABQAEAAAA//8AAP3/+//5//f/
9v/2//X/8//z//P/8v/0//T/9P/0//L/8v/y//L/8v/0//T/8//x//H/8f/y//L/8v/y
//H/7//x//L/8v/y//T/9f/0//b/9v/4//v/AAAHABMAHgAmADUATgBoAHsAhgCOAI4A
fgBmAE0AOAAjABEAAwD4//H/6v/g/9z/4v/r/+7/8f/1//X/8v/z//P/8f/z//X/8P/w
//P/9f/v/+3/8f/z//H/8f/x//H/8f/x//H/8f/y//L/8P/w//H/8v/w//D/8P/w//L/
8v/y//L/8P/w//D/8P/y//P/8//z//H/8v/y//L/8//0//X/9v/0//T/9f/1//f/9//3
//f/9v/2//X/9f/1//b/9v/2//b/9//3//j/+P/4//n/+f/5//n/+v/6//r/+v/8//3/
///+//7////9/////////wIAAgACAAMAAQACAAQABAAEAAUABgAGAAgACgAKAAoACgAL
AAsACwAMAAwADAAMAA0ADQAOAA8ADwAPAA8ADwARABEAEQARABAAEAAQABAAEgARABAA
EAARABEADwAPAA8ADgANAA0ADwAOAAwACwAIAAcABgAGAAUABAADAAMAAQAAAP////8B
AP///v/+//7//v/+//3/+//7//v/+//9//3//f/9//v/+//8//z/+//7//r/+f/7//z/
/P/7//n/+f/5//n/+//7//v/+//7//v/+//7//n/+f/5//n/+f/5//n/+f/5//n/+f/5
//j/+P/5//n/+f/7//v/+//6//n/+P/3//n/+f/5//n/+//7//v/+//5//n/+f/5//n/
+f/5//n/9//3//f/9//3//n/+f/5//n/+f/4//j/9v/4//j/+P/3//f/9//4//r/+v/6
//r/9//3//n/9//3//f/9//3//f/9//3//f/9//3//f/9//2//b/9//3//f/9//2//b/
9v/2//b/9v/2//b/9v/2//b/9v/2//b/9v/3//f/9v/2//b/9v/3//f/9//2//b/9v/2
//b/9v/3//f/9//3//f/9//4//j/9v/y//X/9v/3//j/+v/6//r/+f/5//v/+//7//3/
/f/9//3/AAABAAIAAwADAAMAAwABAAIAAgACAAIAAgAEAAQABQAFAAUABQAGAAYABgAD
AAMAAAD9//v/+f/3//b/9v/1//X/9f/1//T/9v/2//b/9v/0//T/9P/0//L/9P/0//P/
8//z//P/9P/0//T/9P/z//H/9f/2//b/+P/4//f/9v/4//r//P/9/wIACwAVACIAMAA/
AFYAcACDAI4AlACOAH4AZgBLADIAHQANAAEA9v/r/+T/3v/c/+L/5//s//P/+f/5//T/
8//z//X/9//1//T/9P/z//X/9f/1//X/9f/1//H/8v/z//T/9f/z//P/9P/0//L/8v/z
//T/9P/0//T/9P/2//b/9v/2//b/9v/2//b/9P/1//X/9f/1//b/9v/2//j/+P/4//j/
+P/4//n/+f/5//n/+f/5//r/+v/5//n/+//8//z//P/6//v/+//8//7//v///////f/9
//7//v/+//7/AAABAAEAAAAAAAEAAwAFAAUABQAEAAQABAAFAAcACAAKAAoACgALAAwA
DAAMAA4ADgAOAA4ADwAPAA8AEgASABIAEgARABEAEgATABMAEwATABMAFQAVABUAFQAW
ABYAFgAWABYAFQAUABQAFQAVABMAEwATABIAEQARAA8ADgAMAAsADAALAAoACgAIAAYA
BAADAAUABAADAAMAAwABAAAAAAD+//7//v/9/////////////f/9//3//f/9//3//v/+
//7//f/7//n/+v/8//3//f/7//v/+//7//3//f/9//3//f/9//3//f/7//v/+//7//3/
/f/9//3/+//7//v/+//8//z//f/9//v//f/9//3/+//7//v/+//9//3//f/9//3//f/9
//3//f/9//3//f/9//3//f/9//z/+//6//n/+P/7//z//f/7//v/+v/6//j/+v/6//r/
+f/5//n/+v/6//r/+v/6//n/+f/7//n/+//7//v/+//5//n/+f/5//v/+//7//v/+P/4
//n/+f/7//v/+v/6//r/+v/6//r/+v/6//r/+v/6//r/+v/6//j/+f/5//j/+v/6//r/
+//7//v/+v/6//j/+P/4//j/+f/7//r/+v/6//r/+v/8//z//P/7//v//f/9//3/////
//////8CAAMABAAFAAcABwAHAAUABAAEAAQABAAGAAgACAAJAAcABwAHAAgACAAIAAUA
BQAEAAEA///9//v/+v/6//n/+f/5//n/+P/4//j/+P/4//j/+P/4//j/+P/6//r/+f/3
//f/9//4//j/+P/4//f/9//3//r/+P/2//j/+//6//j/+P/6//3/AAAHABEAHAAoADMA
RABWAGsAggCKAIQAfABsAFUAPgAlAAsA+f/w/+n/4P/W/9T/2P/f/+L/5f/t//P/9P/z
//P/9f/3//f/9v/2//n/9//1//X/9//3//X/9//5//n/+f/5//f/9//4//j/+P/4//n/
+v/4//j/+P/4//j/+P/4//j/+P/4//j/+P/4//n/+f/5//n/+v/6//r/+v/6//r/+v/6
//r/+//7//v/+//7//v//P/8//v/+//7//z//P/8//z//f/9//7//v/+////////////
AAAAAAIAAgAEAAUAAwACAAIAAwADAAUABQAFAAgACAAIAAkACQAKAAwADAAKAAsADAAM
AA4AEAAQABAAEgATABMAEwASABIAEgASABEAEQASABMAEwATABMAEwAVABUAFQAVABgA
GAAYABgAFgAVABQAFAAVABUAEwATABEAEAAPAA8AEQAQAA4ADQALAAkABwAGAAcABgAF
AAUABQAEAAMAAwAFAAMAAgACAAAAAAAAAP///f/9//3//f////////////3//f/+//7/
//////7//f/9//7//v/9//v/+//7//v//f/9//3//f/7//v/+//7//v/+//7//v/+//7
//v/+//9//3//f/9//z//P/9//3/+//9//3//f/9//3//f/9//3//f/9//3/+//7//v/
+//9//3//f/9//v/+//7//v//f/9//3//f/5//v/+//7//3//f/8//z/+P/6//r/+v/7
//v/+//8//r/+v/6//r/+f/5//v/+f/5//n/+f/5//v/+//7//v/+//7//v/+//6//r/
+//7//v/+//6//r/+v/6//r/+v/6//r/+v/6//r/+v/6//r/+v/7//v/+v/4//j/+P/5
//n/+f/4//j/+P/4//j/+P/7//j/+P/4//j/+P/6//r/+v/5//f/+f/5//n//f/9//3/
/f8AAAEAAgADAAQAAwACAP//AAAAAAAAAAAAAAIAAgADAAMAAwADAAQAAgACAP////8A
AP3/+//5//n/+P/4//f/9f/1//X/9P/2//b/9v/2//b/9v/2//b/9P/2//b/9f/1//X/
9f/2//b/9v/2//X/9f/1//T/9v/4//r/+f/4//b/+P/+////AAAHABMAHAAkADEAQgBW
AGcAdAB2AHIAZgBUAEUAMgAZAAEA9f/s/+P/2v/S/9T/2P/f/+T/6f/t/+//8P/x//H/
8//1//X/9P/0//X/9//5//f/8//3//f/9f/1//X/9f/1//b/9//5//r/9v/2//f/+P/2
//b/9v/2//b/9v/2//b/9v/2//b/9v/4//n/+f/5//j/+P/3//b/+P/4//j/+P/6//r/
+//7//r/+f/4//f/+v/6//n/+f/7//z//P/8//z//f/9//7//P/8//3//f/9//3//v/+
/wAAAAACAAMAAQAAAAAAAQABAAMAAwADAAYABgAGAAcABQAGAAgACAAIAAkACgAKAAoA
DAAMAAwADAANAA0ADQAOAA4ADgAOAA8ADwAQABEADwAPAA8ADwARABEAEQARABEAEAAP
AA4AEAAPAA4ADgANAA0ACwALAA0ADAALAAsACwAKAAgABwAEAAMAAgACAAMAAgABAAEA
///+//3//f/9//v/+v/6//z//P/8//v/+f/5//n/+f/5//n/+f/5//f/9//4//j/+//7
//r/+f/7//z//P/7//n/+f/5//n/+f/5//n/+f/5//n/+f/5//v/+//7//v/+//7//v/
+//5//n/+f/5//j/+P/5//n/+f/7//v/+//5//n/+f/5//v/+//7//v/+//7//v/+//5
//n/+f/5//n/+f/5//n/+f/5//n/+f/5//v/+//7//n/+f/4//j/+P/6//r/+v/4//f/
9v/2//j/+P/4//j/9//3//n/9//1//X/9f/1//b/9//4//n/+P/3//b/9f/1//b/+P/5
//f/9//2//b/+P/4//j/+P/2//b/9v/2//b/9v/2//b/9v/3//f/9v/2//b/9v/3//f/
9//2//b/9v/4//j/9v/2//b/9v/2//b/9v/1//X/9//3//f/+f/5//n/+f/8//3//v//
/wEAAQABAP///v/+//7//v/+/wAAAAABAAEAAQABAAIAAgACAP/////+//v/+f/3//X/
9P/0//P/9f/1//X/9P/y//L/8v/y//L/8v/y//L/8P/y//L/8f/x//H/8f/y//L/8v/y
//H/8f/x//L/8v/w//T/9//4//b/8v/0//v//v8BAAsAEgAeAC8AQgBUAGUAdAB6AHgA
bgBeAE0AOgAlAA8AAwD8//H/6P/g/97/4v/n/+r/7f/z//X/8v/v//H/8//z//P/8v/w
/+//8f/x//H/8f/x//H/9f/y//H/8P/v//H/8f/y//L/8P/w//H/8v/w//D/8P/w//L/
8v/y//L/8v/y//L/8v/y//P/8//z//X/9v/2//b/9P/0//T/9P/2//b/9//3//T/8//y
//H/8//0//T/9f/1//b/9v/2//T/9f/1//b/+P/4//n/+f/3//f/+P/4//j/+P/6//v/
+//6//r/+//9//////////7//v/+////AQACAAQABAACAAMABAAEAAYACAAIAAgABgAH
AAcABwAIAAgACAAIAAkACQAKAAsACwALAAsACwAJAAkACQAJAAwADAAMAAwADgANAAwA
DAALAAsACQAJAAkACAAHAAcABQAEAAIAAQACAAEAAAAAAAEAAAD//////f/8//v/+//9
//v/+v/6//r/+v/6//n/9//3//f/9//3//f/9//3//b/9//5//r/+P/3//X/8//1//b/
9v/1//f/9//3//f/9f/1//X/9f/1//X/9f/1//X/9f/1//X/9f/1//X/9f/1//X/9f/1
//T/9P/1//X/9f/3//f/9//2//X/9P/z//T/9f/2//f/9f/1//X/9f/3//f/9//3//X/
9f/1//X/9f/1//X/9f/z//X/9f/1//X/9f/0//T/8v/0//T/9P/z//P/8//0//T/9P/0
//T/8//z//X/8//1//X/9f/1//X/9f/1//X/8//z//P/8//0//T/9f/1//P/8//y//L/
8v/y//L/8v/0//T/9P/0//L/8v/y//L/9P/1//X/9P/w//D/9P/1//T/9P/0//T/9P/0
//T/9P/z//P/9f/1//X/9//3//f/9//4//n/+v/7//////////3//v/+//7//v/8//7/
/v///////////wAAAAAAAP3//f/+//v/+f/3//T/8v/x/+//8f/x//H/8P/u/+7/7v/u
/+7/7v/u/+7/7v/w//D/7//v/+//7//w/+7/7v/u/+3/8f/v/+z/7v/y//L/8f/w//L/
8v/0//X//P8DAAsAEgAeAC8ARABcAG8AeACAAIAAdgBkAE0ANgAjABEAAwD8//P/6v/i
/97/4P/n/+z/7//z//P/7v/t/+//8f/x/+//7v/u/+3/7//x//H/7//t/+3/7//t/+3/
7f/t/+3/7f/u/+7/7P/s/+3/7v/u/+7/7v/u/+7/7v/u/+7/7v/u/+7/7v/u/+//7//v
/+//8P/w//D/8P/w//D/8P/u/+7/7//v/+//7//v/+//8v/y//H/8f/x//L/8v/y//L/
8//z//T/8v/y//P/8//1//X/9v/2//T/9P/2//f/+f/4//j/+f/5//v/+//7//z//P/8
//3/+//8//7//v/8//3//v/+/wAAAgACAAIABAAFAAUABQAEAAQABAAEAAUABQAGAAcA
BQAFAAUABQAHAAcABwAHAAYABgAGAAYACAAHAAYABgAHAAcABQAFAAUABAADAAMAAwAC
AAAA///+//3//P/8//v/+v/5//n/+f/4//f/9//3//X/9P/0//T/9P/0//P/8//z//P/
8//z//P/8//z//H/8f/y//L/8//z//L/8f/z//T/9P/z//H/8f/x//H/8//z//P/8//x
//H/8f/x//P/8//z//P/8//z//P/8//x//H/8f/x//L/8v/z//P/7//x//H/8f/x//H/
8f/x//H/8f/x//H/8f/x//H/8f/z//P/8//z//H/8f/x//H/8f/x//H/8f/x//P/8//z
//H/8f/w//D/7v/w//D/8P/x//H/8f/y//D/8P/w//D/7//v//H/7//v/+//7//v/+//
7//v/+//8f/x//H/8f/u/+7/7//v//H/8f/w//D/7v/u/+7/7v/w//D/8P/w//D/8P/w
//D/8v/z//P/8v/y//L/8v/z//X/9//4//r/+P/4//j/+P/5//n/+f/5//v/+//8//z/
/P/8//z//P/5//n/+P/3//T/8//y//L/8P/v/+3/7v/t/+z/6//q/+n/6f/p/+n/6//q
/+n/7P/q/+r/6v/q/+r/6v/q/+r/6v/q/+r/6v/q/+r/6v/q/+z/7P/s/+z/7//w//H/
8v/7/wIACQAQACMANABFAFYAYABoAHAAeABlAFQAQwAyACEAEgADAPT/7P/m/+D/2v/f
/+L/5f/o/+r/6v/q/+r/6P/o/+j/6P/o/+j/6P/o/+b/5v/m/+b/6P/o/+j/6P/o/+j/
6P/o/w==
         </WaveFormData>
      </LeadData>
      <LeadData>
         <LeadByteCountTotal>10000</LeadByteCountTotal>
         <LeadTimeOffset>0</LeadTimeOffset>
         <LeadSampleCountTotal>5000</LeadSampleCountTotal>
         <LeadAmplitudeUnitsPerBit>4.88</LeadAmplitudeUnitsPerBit>
         <LeadAmplitudeUnits>��V</LeadAmplitudeUnits>
         <LeadHighLimit>2147483647</LeadHighLimit>
         <LeadLowLimit>268435456</LeadLowLimit>
         <LeadID>II</LeadID>
         <LeadOffsetFirstSample>0</LeadOffsetFirstSample>
         <FirstSampleBaseline>0</FirstSampleBaseline>
         <LeadSampleSize>2</LeadSampleSize>
         <LeadOff>FALSE</LeadOff>
         <BaselineSway>FALSE</BaselineSway>
         <ExcessiveACNoise>FALSE</ExcessiveACNoise>
         <MuscleNoise>FALSE</MuscleNoise>
         <LeadDataCRC32>4009119589</LeadDataCRC32>
         <WaveFormData>
/P/8//z//P/8//z//P/8//z//P/8//z/+v/6//r/+v/8//z//P/8//r/+v/6//r/+v/6
//r/+v/8//z//P/8//r/+v/6//r/+f/4//f/9v/4//j/+P/4//r/+v/6//r//P/8//z/
/P/7//r/+f/4//r/+v/6//r/+f/4//f/9v/4//j/+P/4//j/+P/4//j/+P/4//j/+P/6
//r/+v/6//j/+P/4//j/9v/2//b/9v/4//j/+P/4//n/+v/7//z//v/+//7//v///wAA
AQACAAUABwAHAAcACAAIAAYABAAEAAUABwAIAAkACgANAA8ADwAOAA0ADQALAA0ADgAO
AA0ACgAGAAQAAAD///3//f/6//n/+f/5//z/+//5//f/8v/y//H/8P/w/+//7f/t/+7/
7v/u/+7/7f/s/+v/6P/o/+n/6f/p/+v/6//r/+v/6//r/+v/6//s/+j/5v/p/+3/7P/o
/+r/7f/u/+//7//y//r/AgAIABYAJgAzAEIAVwBoAH4AlACfAJ8AnACcAJkAjAB7AG0A
WwBDADMAHwAJAPv/9v/0//b/+//////////7//n/9v/2//X/9f/3//X/8//0//T/8//1
//P/8v/v/+7/8P/w//H/8f/v/+//8P/w/+3/7f/t/+7/8P/w//D/8P/w//D/8P/w/+7/
7v/u/+//7//v//D/8P/y//P/8//z//P/8//0//T/8P/y//L/8v/y//P/8//z//L/8v/y
//L/9P/1//X/9v/2//b/9//3//f/9//4//j/+v/6//v//f/7//v//P/8//3//v//////
/v////////8CAAIABAAEAAYABwAIAAgABwAIAAgACAAKAAsACwALAAsACwALAAwACgAL
AAsACwALAAsACgAKAAkACQAKAAwADAAMAAoADQANAA0ADAAMAA8ADwAPAA8ADwANAA0A
DgAOAA0ADQALAAkACQAJAAgABQAEAAIAAgAEAAMAAgABAAAAAAAAAP///f/8//v/+v/6
//r/+v/5//r/+//8//3/+//7//r/+v/6//v/+//5//f/+f/5//n/+f/5//j/+P/5//n/
+f/5//n/+f/5//f/9//3//j/+P/5//n/+f/4//b/9//4//j/+P/4//j/9//4//n//P/9
//v/9//2//b/+P/4//j/9//3//f/9//3//f/+P/4//f/+P/5//n/+f/4//f/9v/1//f/
+P/4//j/+f/5//n/+f/1//X/9//1//P/8//0//T/9v/2//b/9v/1//X/9v/2//b/9f/1
//X/9f/1//X/9f/0//T/9P/0//T/9P/0//T/9v/2//b/9v/1//X/9P/0//L/8v/z//P/
8//z//P/8//y//L/8v/y//X/9f/1//X/9P/0//P/8v/y//L/8v/0//T/9P/0//X/9P/0
//P/8//x//L/8//1//j/+v/4//j/9v/2//b/9//4//n/+v/+/wEAAgADAAMAAgD///z/
/P/9////AAADAAQABwAJAAkACAAHAAcACQALAAwADAAMAAgAAwAAAP3/+//4//f/+f/5
//r/+//7//n/9v/z//D/8P/v/+7/7v/t/+v/6//s/+z/7P/s/+r/6v/q/+j/6P/p/+n/
6f/r/+v/6//r/+n/6f/p/+n/5v/o/+j/6f/p/+r/7P/s/+v/7P/v//P/9v/8/wQADgAc
ACwAPQBMAF0AcACIAJoAoQChAKQApgCfAI4AeQBrAF0ARwAvAB0ABwD1/+z/7P/y//f/
+//7//v/+f/1//T/9P/1//P/8//v//H/8v/y//H/7//x//L/8f/y//H/8P/w/+//7f/t
/+7/7v/t/+3/7f/u/+7/7v/u/+7/7v/u/+7/7v/u/+7/7v/v/+3/7f/u/+7/8P/x//H/
8f/v/+//8P/w/+7/8P/w//D/8v/z//P/8//2//b/9v/2//X/9f/0//T/9P/0//X/9f/3
//f/+P/4//j/+P/5//v/+f/5//r/+v/9//7//////wAAAQABAAEAAAAAAAIAAgAEAAUA
BgAGAAcACAAIAAgABgAHAAcABwAIAAkACgAMAAwADQANAA0ACwALAAoACgALAAsADAAO
AAwADAAKAA0ADwAPAA4ADgAPAA8ADwAPAA8ADQANAA4ADgANAA0ACwAHAAcABwAGAAUA
BAACAAIABAADAAIAAQAAAAAAAAD//////v/9//z/+v/6//r/+f/7//v/+//7//n/+f/4
//j/+P/5//n/9//1//f/9//3//j/+f/5//r/+f/5//n/+f/5//n/+f/3//n/+f/6//r/
9//3//f/9v/3//n/+//8//r/+v/6//n/+f/5//v/+//6//f/9//4//r/+v/6//n/+f/5
//n/+f/5//r/+v/5//n/+f/4//f/+P/5//r/+//4//j/9//2//f/9//3//f/8//z//X/
8//z//P/9P/0//X/9v/3//j/9f/1//b/9v/2//X/9f/1//P/8//z//P/9P/0//T/9P/0
//T/9P/0//T/9P/0//T/8//z//L/8v/z//T/9v/3//b/9f/0//P/8v/y//L/8v/1//X/
9f/1//T/9P/z//L/8v/y//L/9P/2//j/+P/7//z/+v/6//r/+v/8////AAABAAIAAgAA
AP7//f/9//7//v8BAAIABQAHAAcABgAFAAUABQAHAAgACAAHAAQAAAD+//z/+//5//n/
+f/5//r/+//5//f/9P/x/+7/7v/t/+z/7v/t/+v/6//p/+j/5//m/+f/6P/p/+j/5v/n
/+f/5//n/+f/5//n/+f/5//n/+f/5v/o/+z/5//h/+D/5v/o/+f/6P/p/+3/8P/2/wAA
CgAYACYAMwBCAFMAZAB8AJQAoQCjAKgAqgCdAI4AfwBxAF8ARwAzAB8ACQD5/+z/5v/q
//H/9f/1//X/+f/5//T/8v/1//H/7//x/+//7v/u/+3/7f/u/+7/7P/s/+7/7v/v/+//
6//r/+z/7P/r/+v/6//s/+7/7v/u/+7/7v/u/+7/7v/s/+z/7P/t/+3/7f/u/+7/7v/v
/+//7//t/+3/7v/u/+z/7v/u/+7/8P/x//H/8f/w//D/8P/w//L/8//z//T/9P/0//X/
9f/1//X/9v/2//b/9v/3//n/+//7//z//P/8//z//P/7//7/////////AgACAAQABAAE
AAUABgAGAAcACAAIAAgABgAHAAcABwAHAAcABwAIAAoACwALAAsACQAJAAgACAAFAAUA
BgAIAAoACgAIAAsACQAJAAgACAAJAAkACQAJAAsACQAJAAoACgAJAAkABwADAAMAAwAC
AAIAAgABAAIAAQD///3/+//8//z//P/7//n/+P/3//b/9//4//n/+f/3//f/9//3//X/
9f/0//T/9P/1//X/8//1//f/9//3//f/9//2//b/+f/5//n/+f/3//f/9//1//n/+f/6
//r/9//3//f/9v/3//n/+//8//r/+v/6//n/+f/5//v/+//6//f/9//4//j/+P/4//f/
+f/5//n/+f/3//j/+P/3//f/9//2//X/9f/1//X/9f/1//b/9v/2//X/9f/1//X/9f/1
//f/9f/1//X/9v/2//T/9P/0//T/9f/1//b/9v/0//P/8//z//P/8//z//P/8v/y//L/
8v/y//L/8v/y//T/9P/0//T/9f/1//T/9P/x//D/8P/v//D/8f/y//P/8P/w//D/8P/x
//H/8f/x//H/8v/y//L/9P/0//T/9v/2//b/9v/3//f/+v/6//v//P/9//7/AQADAAMA
AwAEAAQAAgAAAAAAAQADAAQABQAGAAkACwAJAAgABwAHAAkACwAMAAwACAAEAP///P/8
//v/+f/5//v/+//8//3/+//5//b/8//v/+7/7P/q/+z/6//p/+n/6P/o/+j/6P/o/+j/
6P/m/+b/5//n/+f/5//n/+f/5//n/+f/5//n/+b/4v/i/+X/6//o/+b/6P/p/+b/6f/v
//T/+P8CABAAIAAsADkASgBZAGwAhgCaAJ0AmQCaAJwAkwCEAHUAYwBRAD0AKQATAAMA
+f/0//b//P8BAPv/9f/3//f/9f/y//L/8//1//X/8//z//D/6P/p/+3/7P/s/+r/6v/s
/+z/7f/t/+n/6f/q/+r/6v/r/+z/7v/u/+7/7v/u/+z/7P/s/+z/7P/s/+z/7f/t/+3/
7v/u/+7/7//v/+//7//v//D/8P/s/+7/7v/u/+7/7//v/+//8v/y//L/8v/y//P/8//0
//T/9P/1//X/9f/1//b/9v/2//b/9//5//r/+//9//7//P/8//z/+//+/////////wAA
AAACAAIAAgADAAQABAAHAAgACAAIAAgACQAJAAkABwAHAAcACAAKAAsACwALAAsACwAK
AAoACQAJAAoADAAKAAoACAALAA0ADQAMAAwADQANAA0ADQANAAsACwAMAAoACQAJAAcA
BwAHAAcABgAFAAQAAgACAAIAAQAAAP///v/+//7//f/9//z/+//6//j/+P/4//f/9//3
//f/9//5//n/+P/4//j/+f/5//f/9f/3//f/9//5//n/+P/4//f/9//3//f/9//3//f/
9f/5//n/+v/6//n/+f/5//j/+v/7//z//P/6//r/+v/5//n/+f/7//v/+P/1//X/9v/6
//r/+v/5//f/9//3//f/9//4//j/9//3//f/9v/1//X/9f/1//X/9f/2//b/9v/1//X/
9f/1//X/9f/3//X/8//z//T/9P/0//T/9P/0//T/9f/3//j/9//1//T/8//z//P/8//z
//P/9P/1//b/9f/0//P/8v/y//L/8v/y//P/8//y//L/8v/y//P/8//z//P/8//z//L/
8v/y//L/8//z//P/8//z//T/9P/0//L/8v/y//T/9P/0//T/9f/3//j/+P/2//f/+P/5
//r//P///wAAAQACAAIAAAD+//z//f///wAAAQACAAUABwAJAAgABwAHAAUABwAIAAgA
CAAEAP///P/4//f/9f/1//f/9//4//n/9//1//L/7//t/+7/7v/u/+3/6//o/+f/5v/m
/+b/5v/o/+j/6P/m/+T/5f/l/+X/5f/l/+X/5f/l/+X/5f/l/+b/5v/m/+X/4f/i/+b/
5P/j/+r/7//v/+7/8v/+/woAGAAkADMARABTAGYAgACUAJkAlQCYAJgAkQCGAHcAZQBT
AEEAKQATAAMA+f/y//b/+P/5//v/+f/1//P/8f/y//L/8//z/+//7f/v//D/7v/p/+n/
6v/q/+j/6P/q/+r/6//r/+j/5//n/+b/5//n/+f/6P/q/+r/6v/q/+j/6P/o/+j/6P/o
/+j/6f/p/+n/6v/q/+r/6//r/+v/6//r/+z/7P/q/+z/7P/s/+z/7f/t/+3/8P/w//D/
8P/u/+//7//w//D/8P/x//H/7//v//D/8P/y//L/8//1//X/9f/2//b/9//4//n/+f/8
//3//f/9//z//P/+//7//v///wAAAAD//wAAAAAAAAIAAwADAAMAAwADAAMABAAEAAUA
BQAFAAcABwAGAAYABAADAAMABAAFAAYABQAJAAcABwAGAAYABwAHAAcABwAHAAUABQAG
AAYABQAFAAMAAwADAAMAAgABAAAA/v/+//7//f/8//v/+P/4//j/9//5//j/9//2//j/
+P/4//f/9f/1//X/9f/1//X/9P/0//b/9//3//X/9P/1//T/8//1//X/9P/0//X/9f/1
//X/9f/1//X/8//1//X/9v/2//X/9f/1//T/9P/1//b/9v/0//T/9P/z//P/8//1//X/
9v/z//P/9P/0//T/9P/z//X/9f/1//X/8//0//T/8//1//X/9P/z//P/8//z//P/8f/y
//L/8v/y//P/9P/1//H/8f/z//H/8//z//T/9P/0//T/9P/0//L/8f/x//D/8v/x//H/
8f/z//P/8//z//D/8P/w//D/8v/y//L/8v/y//L/8v/y//H/8f/w//D/8P/w//H/8f/x
//H/8f/x//L/8v/y//L/8f/x//H/8f/z//T/9P/0//P/8v/x//L/8v/y//L/8//x//L/
8v/z//X/9v/3//j/+f/6//v//P///wEAAQABAAIAAgAAAP7//v///wEAAgABAAIABQAH
AAgACAAIAAkACQALAAwADAAHAAIA/P/4//f/9//2//f/9f/1//b/9//5//f/9P/x/+7/
7v/t/+z/6v/p/+f/5//m/+b/5v/m/+j/6P/o/+b/5v/n/+f/5//l/+X/5f/l/+f/5//n
/+f/5v/m/+b/5f/l/+j/6P/o/+v/6v/r/+v/8P/2/wAACgASACAAMwBEAFMAZgCAAJYA
mQCTAJIAlgCPAIAAcwBlAFUAQwAvABUA///5//b/9v/8///////9//f/8f/z//b/9P/z
//f/9f/t/+3/8v/w/+v/6//s/+z/6v/q/+r/6v/r/+v/6//r/+z/7P/r/+v/6//s/+r/
6v/q/+r/7P/s/+z/7P/s/+z/7P/t/+3/7f/u/+7/7P/t/+3/7f/t/+3/7v/u/+//8v/z
//T/8//z//L/8f/y//L/8v/y//D/8f/x//L/9P/0//X/9f/1//X/9v/2//b/9v/3//n/
+//7//z//P/9//7///////7/////////AAAAAAIAAgACAAMABAAEAAcACAAIAAgACAAJ
AAkACQAJAAkACQAKAAoACwALAAsACwALAAoACgALAAsADAAOAA4ADgAMAA8ADwAPAA4A
DgAPAA8ADwAPAA8ADQANAA4AEAAPAA8ADQAJAAkACQAIAAcABgAEAAQAAgABAAAA///+
//7//v/9/////v/9//z//v/+//7//f/9//3//f/9//3//f/8//z/+v/7//v/+f/5//v/
+//7//v/+//6//r//f/9//3//f/////////9//z/+//7//r/+//7//v/+v/8//3//v/+
//7//v/+//3//////wEAAQD+//v/+//8//z//P/8//v/+//7//v/+//7//z//P/7//3/
/f/8//v/+//7//v/+//5//r/+v/6//n/+f/5//n/+f/5//v/+f/5//n/+v/6//z//P/8
//z/+v/5//n/+P/6//n/+f/5//n/+f/5//n/9v/2//b/9v/4//j/+P/4//j/+P/4//j/
+f/5//j/+P/2//b/9//3//f/9//3//f/9v/2//b/9v/3//f/9//3//f/+P/4//j/+P/4
//j/+v/6//r/+v/7//n/+v/6//v//f/6//7/AAACAAQABwAJAAkACQAJAAgABQACAAMA
BQAIAAoACwAMAA8AEQAPAA4ADQANAAsADQAOAA4ADAAIAAMAAAD+//3/+//7//v/+//8
//3//f/7//j/9f/z//T/9P/0//P/8f/u/+3/7f/u/+//8P/v/+7/7f/q/+r/6//r/+v/
7f/t/+3/7f/t/+3/7f/t/+r/7P/s/+v/7f/w/+z/6P/t//T/8f/t//T//v8EABAAHgAs
ADsATABhAHYAigCaAKEAmwCaAJwAkwCEAHcAZwBTAEEALQAXAAcA/f/8//7/AgAFAAMA
AQD9//3/+//4//b/9//3//f/9f/z//T/9v/1//P/9v/2//T/9P/z//L/8v/x/+//7//w
//D/8P/x//L/9P/z//L/8f/w//L/8v/y//L/8v/y//L/8//z//P/9P/0//T/9f/1//X/
9f/1//b/9v/2//j/+P/4//j/+f/5//n/+P/4//j/+P/4//n/+f/6//r/+v/7//v//f/9
//7//v/+//7///8BAP////8AAAAAAQACAAMAAwAEAAUABQAFAAYABgAIAAgACgALAAwA
DAANAA4ADgAOAA4ADwAPAA8ADwAPAA8AEAAOAA8ADwAPABAAEQARABIADwAPABAAEgAS
ABIAEAATABMAEwASABIAFQAVABUAFQAVABMAEwAUABIAEQARAA8ADwAPAA8ADgALAAoA
CAAIAAoACQAIAAcABgAGAAYABQADAAIAAQAAAAIAAgACAAEAAQABAAEAAQABAAEAAAAA
AP/////+//v//f////////8BAAEAAAAAAP///////////////////f/9//3//v/+////
//////7//P/9//7//v/+//7//v/9//3//f///////v/7//v//P/8//z//P/7//z//f/+
/////f/+//7//f/9//3//P/7//r/+f/4//f/+v/8//3//v/8//v/+v/5//n/+f/7//n/
9//3//j/+P/3//b/9f/0//b/9//5//r/+f/3//b/9f/3//f/9//3//f/+P/5//r/+f/4
//f/9v/2//b/9v/2//f/9//2//b/9v/2//f/9//3//f/9//3//T/9P/0//T/8//z//P/
8//1//b/9v/2//j/+P/4//r/+v/8//z//f/+////AAD//wEAAQABAAMABAADAAIAAAAB
AAMABAAFAAYACQALAA0ADAALAAsACwANAA4ADgAMAAgAAwAAAP7//f/7//v/+//7//z/
/f/9//v/+P/1//L/8v/x//D/7v/t/+v/6//q/+r/6v/q/+r/6v/q/+j/6v/r/+v/6//r
/+v/6//r/+n/6f/p/+n/5v/o/+r/5//l/+T/5v/o/+f/5v/p/+v/8P/4/wQADAAQACAA
MQA8AEsAZgB4AIYAmQClAKYApACjAJgAhQB3AGcAUQBBAC8AGQAHAPz/9v/y//X/+//9
//3/+f/3//b/9v/5//n/+f/1//H/8v/y//P/8//0//T/8v/y//L/8v/z//P/8v/z//X/
9v/z//P/8//0//b/9v/2//b/+P/4//j/+P/2//b/9v/3//n/+f/6//r/+P/5//n/+f/6
//v//f/+//z//v/+//7//f/9//z/+//8//z//P/8//7//////wAAAgACAAMAAwACAAEA
AQAAAAAAAAABAAMAAQABAAIAAgADAAQABQAFAAQABQAFAAUABAAEAAYABgAGAAcACAAI
AAgACAAHAAYACAAJAAkACQALAAsACwAMAAsACwAKAAkACQAJAAgACAAHAAcACAAKAAwA
DAAKAA0ADQANAAwADAALAAsACwALAA0ACwALAAwADAALAAsACQAFAAUABQAEAAMAAgAA
AAAA/v/9//z/+//8//z//P/7//v/+v/5//j/9v/2//b/9f/3//f/9//3//f/9//2//b/
9P/1//X/8//1//f/9//3//b/9f/z//L/9P/1//b/9//1//X/9f/z//P/8//0//T/9f/1
//X/9P/0//X/9v/2//T/9P/0//P/8//z//X/9f/2//P/8//0//b/9v/2//X/9P/z//L/
8f/z//T/9P/z//P/8//y//H/7//v/+//7//v//D/8P/w/+//7//v/+//7P/r/+z/6f/q
/+v/7f/u/+7/7v/u/+7/6//r/+z/7P/u/+3/7f/t/+3/7f/t/+3/6f/o/+f/5v/n/+j/
6f/q/+r/6v/q/+r/6f/p/+j/6P/q/+r/6//r/+n/6f/p/+n/6v/q/+r/6v/p/+n/6f/p
/+n/6v/q/+r/6v/q/+r/7P/w//D/8P/w//D/8P/z//X/9f/1//T/9P/y//D/8v/z//X/
9v/3//j/+//9//v/+v/5//n/+////wIABAABAPz/9v/y//H/8f/w//H/9P/1//f/+f/2
//P/7//r/+v/7P/s/+z/6f/n/+T/4//j/+T/5f/m/+b/5v/m/+T/5P/l/+X/5f/n/+f/
5//n/+f/5//n/+f/6P/o/+T/4//n/+b/5P/m/+X/5v/p/+3/8P/6/wYAEAAYACgANwBI
AFsAcgCEAJYAoQCjAKQApgCfAI4AeQBnAFUARQAzABsABQD1/+7/6v/s//H/9//5//f/
8f/z//L/8P/v//H/8f/x/+//8P/w/+//6//s/+z/6v/q/+v/7P/u/+//6//r/+z/7P/r
/+v/6//s/+z/7P/s/+z/7P/s/+z/7P/u/+7/7v/v/+3/7f/u/+7/7v/v/+//7//x//H/
8v/y/+7/8P/w//D/8P/x//H/8f/z//T/9f/2//b/9//3//j/9v/2//f/9//1//X/9v/2
//f/+P/6//3/+//7//z//P///wAAAQABAAAAAQABAAEAAwAEAAcACAAIAAkACgAKAAoA
CgAJAAgACgALAAsACwAJAAkACQAKAAoACwALAAsACQAJAAgACAAJAAkACgAMAAwADAAK
AA0ADQANAAwADAAMAAsACgAJAAkABwAHAAgACQAJAAoACQAFAAUABQAEAAMAAgAAAAAA
AAD///7//f/8//z//P/7//v/+v/5//j/+P/4//j/9//3//f/9//3//X/9f/0//T/9v/3
//f/9f/1//f/9//3//X/9f/0//T/9//3//f/9//3//f/9//1//f/9//4//j/+f/5//n/
+P/4//n/+v/6//r/+v/6//n/+f/5//v/+//6//f/9//4//r/+v/6//n/+//7//v/+//5
//r/+v/5//r/+//7//v/+v/5//j/9//3//j/+P/4//n/+f/5//n/+f/5//v/+f/2//X/
9f/0//X/9v/3//j/9//3//j/+P/2//X/9f/1//b/9//4//n/9f/0//P/8v/0//T/9P/0
//b/9v/2//b/9f/1//T/9P/y//L/8//z//X/9f/1//X/9v/2//b/9v/1//X/9f/1//X/
9v/2//b/+v/+/wAA///+//3//P8AAAMABAAFAAUABAABAP7//v///wEAAgAFAAYACQAL
AAsACgAJAAkACQALAAwADAAIAAQA///8//z/+//5//n/+//7//z//f/9//v/+P/1/+//
7v/s/+r/6//r/+r/6//o/+j/6P/o/+b/5v/m/+T/5f/n/+j/6f/n/+f/5//n/+n/6f/p
/+n/5v/i/+b/5//l/+b/6P/q/+f/5v/r/+//8P/0//7/CAAYACwANwBEAFcAbAB+AJAA
nQCfAJ4AngCbAI4AfQBtAFkASQA1AB8ACwD///b/7v/y//v/+f/3//n/+f/1//L/9P/z
//H/8f/v/+3/8P/y/+//8f/v/+7/6//q/+r/6v/r/+v/6v/r/+3/7v/s/+v/6v/q/+z/
7P/s/+z/6v/q/+r/6v/s/+z/7P/t/+//7//w//D/7v/v/+//7//t/+3/7v/u/+z/7v/u
/+7/8P/x//H/8f/w//D/8P/w//D/8f/x//L/8v/y//P/8//1//X/9v/2//b/9v/3//n/
+f/5//r/+v/7//z//f/9//z//f/9//3/AAAAAAIAAgAEAAUABgAGAAcACAAIAAgABwAH
AAYABQAHAAcABwAIAAgACQAJAAkABwAHAAYABgAHAAcACAAKAAoACgAIAAsACQAJAAgA
CAAJAAkACQAJAAsACQAJAAoACQAHAAYAAwADAAMAAwACAAEAAAD+//7//v/9//z/+//8
//z//P/7//v/+v/5//j/+P/4//j/9//1//X/9f/1//b/9//3//j/9//3//b/8//1//f/
9//3//f/9//2//b/9//3//f/9//3//f/9//1//n/+f/6//r/9//3//f/9v/2//f/+P/4
//j/+P/4//f/9//3//n/+f/5//f/+P/6//z//P/8//v/+v/5//j/9//5//r/+v/5//f/
9//2//X/9//3//f/9//3//j/+P/4//f/9//3//f/9f/1//f/9f/1//X/9v/2//T/9P/0
//T/9f/1//b/9v/0//P/8//z//P/8//z//P/8v/y//L/8v/0//T/9P/0//T/9P/0//T/
8//z//L/8v/y//L/8//z//H/8f/x//H/8f/y//P/9P/z//X/9f/5//7//v/+//7//v8A
AAMABAAFAAUABAABAP7//P/9////AAADAAQABwAJAAkACAAHAAcACQALAAwADAAIAAQA
///8//j/9//1//X/9v/3//n/+//6//f/8//v/+7/7v/t/+z/7P/r/+n/6f/o/+j/6P/o
/+r/6v/q/+j/5v/n/+f/5//n/+f/5//n/+f/5//n/+f/6P/o/+T/5//p/+j/6P/o/+f/
6v/r/+v/8v/8/wIACAAYACgANQBGAFUAZAB8AJIAmwCZAJoAnACXAIYAeQBrAFkARwA1
ACEADQD///r/+P/6//v/+//5//f/8//z//L/8v/1//X/9f/z/+//7v/u/+//8f/x//D/
7f/s/+z/7P/t/+3/6//r/+z/7P/t/+3/7f/u/+3/7P/r/+r/7P/s/+z/7P/s/+z/7P/t
/+v/6//s/+z/7P/t/+3/7f/t/+3/7v/u/+7/8P/w//D/7//v/+7/7f/u/+7/7v/u//D/
8f/x//L/8v/y//P/8//0//X/9//4//f/9v/2//f/+f/5//r/+v/5//r/+//7//7/////
///////+/////v8AAAEAAgACAAMABAAEAAQABAAFAAUABQAFAAUABQAGAAgACQAJAAkA
CAAHAAUABAAFAAUABgAIAAYABgAEAAcABwAHAAYABgAFAAUABQAFAAcABQAFAAYABgAF
AAUAAwADAAMAAwACAP///v/8//z//P/7//r/+f/4//j/+P/3//f/9v/1//T/9P/0//T/
8//0//X/9v/3//f/9//2//b/9v/3//f/9f/0//X/9P/z//X/9f/0//T/9f/1//X/9f/1
//X/9f/z//f/9//4//j/9//3//f/9v/0//X/9v/2//b/9v/2//X/8//z//X/9f/1//P/
9P/2//b/9v/2//X/9f/1//X/9f/3//j/+P/3//X/9f/0//P/8//z//P/8//1//b/9v/2
//X/9f/1//X/8//z//X/8//1//X/9v/2//X/9P/z//L/8f/x//L/8v/y//H/8f/x//L/
8//0//X/8v/y//L/8v/y//L/8v/y//P/9P/1//b/+P/5//n/+v/9//7/AAABAAIAAwAE
AAUAAQAAAP///v8AAAEAAgADAAQABgAHAAgABgAGAAYACAAGAAYABgAHAAIAAAD9//v/
+P/4//j/+f/5//r/9//2//P/8v/x//H/7//t/+v/6v/o/+f/5//m/+b/5v/m/+T/5P/m
/+T/4v/j/+T/5f/m/+T/5P/k/+T/4v/i/+L/4v/i/+L/4v/i/+T/5P/k/+T/5//o/+n/
6v/x//j///8GABUAIgAvADwATgBgAHIAhACIAIoAjACOAIMAegBxAGgAVABCADAAHgAS
AAgA/v/0//X/9v/3//j/9v/0//L/8P/u/+7/7v/u/+3/7P/r/+r/6v/q/+r/6v/o/+j/
6P/o/w==
         </WaveFormData>
      </LeadData>
      <LeadData>
         <LeadByteCountTotal>10000</LeadByteCountTotal>
         <LeadTimeOffset>0</LeadTimeOffset>
         <LeadSampleCountTotal>5000</LeadSampleCountTotal>
         <LeadAmplitudeUnitsPerBit>4.88</LeadAmplitudeUnitsPerBit>
         <LeadAmplitudeUnits>��V</LeadAmplitudeUnits>
         <LeadHighLimit>2147483647</LeadHighLimit>
         <LeadLowLimit>268435456</LeadLowLimit>
         <LeadID>V1</LeadID>
         <LeadOffsetFirstSample>0</LeadOffsetFirstSample>
         <FirstSampleBaseline>0</FirstSampleBaseline>
         <LeadSampleSize>2</LeadSampleSize>
         <LeadOff>FALSE</LeadOff>
         <BaselineSway>FALSE</BaselineSway>
         <ExcessiveACNoise>FALSE</ExcessiveACNoise>
         <MuscleNoise>FALSE</MuscleNoise>
         <LeadDataCRC32>2770983642</LeadDataCRC32>
         <WaveFormData>
/P/8//z//P/8//z//P/8//z//P/8//z//P/8//z//P/8//z//P/8//z//P/8//z//P/8
//z//P/6//r/+v/6//r/+v/6//r//P/8//z//P/8//z//P/8//z//P/8//z//P/8//z/
/P/8//z//P/8//r/+v/6//r//P/8//z//P/6//r/+v/6//z//P/8//z/+v/6//r/+v/6
//r/+v/6//r/+v/6//r/+v/6//r/+v/6//r/+v/6//z//P/8//z//f/+////AAABAAIA
AwAEAAgACgAMAAwADwAPAA8ADQAMAAsACAAGAAUAAgD+//7//P/7//n/9//1//L/8P/u
/+r/6v/q/+v/6f/p/+v/7P/u/+7/7v/w//L/8//0//T/9P/0//T/9P/0//T/9P/0//L/
8f/x//H/8//z//P/9P/0//T/9P/0//X/9f/1//X/9P/0//T/9f/1//X/9f/1//j/+P/5
//3/BgANABUAIgAzAEkAVwBVAEUAMgAgAAcA7P/R/7n/n/+C/2L/Pv8V//D+zP6t/pj+
j/6T/qL+tf7L/uH+/P4e/0X/aP+G/6H/tf/F/9T/4//w//b//f8DAAYACAANAA4ADgAP
ABIAEwAVABYAFQAUABUAFQAXABkAGQAZABkAGgAaABsAGwAcAB0AHQAdAB4AHwAfACAA
IAAgACAAIAAgACAAIQAhACEAIwAjACQAJAAlACYAJgAmACYAJwAoACkAKQApACoALAAu
AC4ALgAuAC4AMAAwADIAMwA0ADQANAA0ADYANwA4ADkAOgA7ADwAPAA9AD4APwA/AEAA
QQBCAEMAQwBDAEQARABFAEUARQBGAEYAQwBDAEMAQwBDAEMAQQBBAEAAPwA+AD4APQA8
ADsAOgA5ADgANwA1ADIAMQAwAC4ALgAsACwAKQAoACgAJgAkACMAIQAfAB8AHgAdABsA
GgAWABUAEwARABIAEAAQAA8ADgANAAwACwAKAAkACAAHAAcABwAFAAQABAAEAAQABAAE
AAQAAgACAAIAAgACAAIAAgACAAIAAgACAAIAAwADAAIAAgACAAIAAgACAAIAAgACAAIA
AgACAAIAAgACAAIAAwADAAMAAgACAAIAAwADAAMAAwADAAMAAwACAAIAAgAAAAAAAAAA
AAIAAgACAAIAAgACAAIAAgAAAAAA//////////////////////////////7//v/+//3/
/f/9//3//f/9//3//f/9//3//f/9//z//P/8//z//P/8//z//P/9//3//f/9//v/+//7
//v/+//6//r/+v/6//r/+v/6//r/+v/6//r/+v/6//r/+v/6//r/+v/6//v/+//7//v/
+f/5//n/+f/5//n/+f/5//n/+f/5//n/+f/4//j/+P/4//j/+f/5//j/+f/5//j/9v/4
//n/+v/6//r/+f/6//r/+//7//r//f8AAAIAAgACAAIAAgAGAAgACgAKAA0ADQANAAsA
CgAJAAYABAD///z/+P/4//b/9f/z//H/8f/u/+z/6v/o/+j/6P/p/+n/6f/r/+z/7P/s
/+z/7v/w//H/8v/y//L/8v/y//L/8v/y//L/8v/y//H/8f/x//H/8f/x//L/8v/y//L/
8v/x//H/8f/x//H/8v/z//X/8//z//X/9//2//b/9//9/wQACQATAB4ALQBBAE8ASwA7
ACoAGgAFAOj/y/+3/6H/iP9q/0b/If/+/t7+v/6s/qX+q/64/sf+2f7v/gj/Kv9N/2z/
iv+f/7P/xf/W/+P/7v/2//v/AQAEAAQABwAIAAoACQAMAA0ADwAQABIAEgAUABUAEwAV
ABUAFQAVABYAFgAXABcAGAAZABkAFwAYABkAGQAaABoAGgAaABwAHAAcAB0AGwAbAB0A
HQAgACAAIQAiACIAIgAiACMAIgAjACMAIwAiACQAJgAmACgAKAAoACoAKAAqACsALAAs
ACwALAAuAC8AMAAxADIAMwA0ADQANQA0ADUANQA2ADcAOAA5ADkAOQA6ADoAOwA5ADkA
OgA6ADkAOQA5ADkAOQA5ADcANwA0ADMAMgAyAC8ALgAtACwAKwAqACkAJwAmACUAJAAi
ACAAHgAeABsAHAAcABoAGAAXABUAEwATABIAEQAPAA4ADgANAAsACQAKAAgACAAHAAYA
BQAEAAMAAgABAAAA//8BAAEA///+//7//v/+//7//P/8//r/+v/8//z//P/8//z//P/8
//z/+v/6//v/+//8//z//P/8//z//P/8//z//P/8//z//P/8//z//P/8//3//f/9//z/
/P/8//3//f/9//3//f/9//3//P/8//z//P/8//z//P/8//z//P/8//z//P/8//z//P/8
//v/+//5//n/+f/5//v/+//7//v/+//6//r/+v/5//n/+f/5//n/+f/5//n/9//3//f/
9//4//j/+P/4//b/9v/2//b/9//3//f/9//3//f/9//3//f/9v/2//b/9v/2//b/9v/2
//b/9v/2//b/9v/2//b/9v/2//b/9v/1//X/9f/1//X/9f/1//X/9f/1//X/9f/1//X/
9f/1//X/9P/0//T/9v/2//f/9//3//n/+v/6//z//f/+////AAACAAQABgAGAAcABwAH
AAUABgAFAAIAAAD7//j/9P/0//L/8f/v/+3/7//s/+r/6P/k/+T/5P/l/+X/5f/n/+j/
6v/q/+r/7P/s/+3/7v/u/+7/7v/u/+7/7v/u/+7/7v/w/+//7//v/+3/7f/t/+7/7v/u
/+7/7v/v/+//7//v/+7/7v/u/+//7f/v/+//8f/y//L/8//1//z/BQANABYAJwA7AEkA
SQA9ACoAGAABAOT/xf+v/5v/gv9o/0r/J/8G/+b+yf6w/qf+q/60/sP+1f7r/gT/IP9B
/2L/gP+Z/63/vf/M/9v/5v/u//X/+/8AAAIABQAGAAgACQAIAAkACwAMAAwADAAOAA8A
DwARABEAEQATABQAFAAVABMAFAAVABUAEwAUABUAFQAXABgAGQAaABoAGgAaABsAGwAb
AB0AHQAcABwAHQAeACAAIAAgACEAIgAjACMAIwAjACQAJQAkACYAJgAmACgAKAAqACsA
LAAsACwALAAuAC0ALgAvADAAMQAyADIAMwA0ADUANQA2ADcAOAA5ADkAOQA6ADoAOwA5
ADkAOgA6ADkAOQA5ADkAOQA5ADcANwA2ADUANAA0ADEAMAAvAC4ALQAsACsAKQAmACUA
JAAiACIAIAAgAB0AHAAcABoAGAAZABcAFQAVABIAEQAPAA4ADgANAAsACQAKAAgACAAH
AAYABQAEAAMAAgABAAAA/////////f/8//7//v/+//7//v/+//z//P/8//z//P/8//z/
/P/8//z//P/8//3//f/8//z//P/8//z//P/8//z//P/8//z//P/8//z//P/8//3//f/9
//z//P/8//3//f/7//v/+//7//3//P/8//z//P/8//z//P/8//z//P/8//z//P/8//z/
/P/8//v/+//7//v/+//7//v/+//7//v/+//6//r/+v/5//n/+f/5//n/+f/5//n/+f/5
//n/+f/4//j/+P/4//j/+P/4//j/9//3//f/9//3//f/9//3//n/+P/4//j/9v/2//b/
9v/2//b/9v/2//b/9v/2//b/9v/2//b/9v/3//f/9//3//f/9//3//f/9//3//f/9//3
//f/9//3//X/9P/0//T/9P/0//X/9f/3//n/+v/6//r//P/+/wAAAAAAAAAABAAGAAgA
CAAJAAkACQAHAAQAAwAAAP7/+//4//T/9P/0//P/8f/v/+//7P/q/+j/5P/k/+T/5f/l
/+X/5//o/+r/6v/q/+z/7P/t/+7/7v/u/+7/7v/u/+7/7v/u/+7/7v/t/+3/7f/v/+//
7//w/+7/7v/u/+7/7//v/+//7//w//D/8P/x//H/8f/x//P/9P/0//X//f8GAA8AGQAq
AD8ATwBRAD8AKwAYAAAA4//E/6n/kf9x/1T/NP8O/+f+wv6g/on+fP57/of+oP65/tH+
6/4K/zL/V/90/5D/p/+7/8n/2P/j/+z/9P/7////AgAEAAcACgAMAA0ADgAPABEAEgAS
ABIAFAAVABUAFwAXABcAFQAWABYAFwAXABgAGQAZABsAHAAdAB0AHgAeAB4AHgAeAB4A
HgAfAB8AHwAhACEAIgAiACMAJAAkACQAJAAlACYAJwAnACcAKAAqACwALAAsACwALAAu
AC4AMAAxADIANAA0ADQANgA3ADgAOQA6ADkAOgA6ADsAPQA/AEAAQgBDAEQARQBFAEUA
RgBGAEcASQBJAEoASgBJAEkASQBJAEkASQBHAEcARgBFAEQARABDAEIAQQBAAD8APgA9
ADsAOgA5ADgANgAyADAAMAAtACwALAAqACgAJQAjACEAIQAeAB0AGwAaABgAFwAVABMA
EAAOAA4ADQAKAAkACAAHAAYABQAEAAMAAwADAAEAAAAAAAAAAAAAAAAAAAD+//7//v/+
//7//v/8//z//P/8//7//v///////v/+//7//v/8//z//P/8//7//v/+//7//v/+//7/
/v/9//3//f/8//7//v////////////////////7//v/+//7//v/+//7//v/+//7//v8A
AAAAAAAAAP7//v/9//3//f/9//3//f/9//3//f/9//3//P/8//z/+//7//v/+//7//v/
+//7//v/+//7//v/+v/6//r/+v/6//r/+v/6//n/+f/5//n/+//7//v/+//5//j/+P/4
//j/+P/4//j/+v/6//r/+v/6//r/+v/6//r/+v/6//r/+f/5//n/+f/5//n/+f/5//n/
+f/5//n/+f/5//n/+f/5//j/+P/4//j/+P/5//n/+f/7//z//P/+/wAAAQACAAQABAAE
AAQACAAKAAwADAANAA0ADQALAAoACQAGAAQAAQD+//r/+v/4//f/9f/z//P/8P/u/+z/
6P/o/+j/6f/p/+n/6//s/+z/7P/s/+7/8P/x//L/8v/y//L/8v/y//L/8v/y//L/8v/x
//H/8f/x//H/8f/y//T/9P/0//T/8//z//P/8//y//L/8v/z//P/8//1//f/9v/4//v/
AQAIABEAGwAqAEEAUwBXAE0AOQAmABAA9f/U/7n/n/9//17/Pv8W/+3+xv6k/ov+fP55
/oX+nP61/s3+5f4I/yz/U/92/5D/p/+7/8v/2P/l//D/+P///wMABgAIAAsADAAOAA8A
EAARABMAFAAUABQAFgAXABcAGQAZABkAGwAcABwAHQAbABwAHQAdAB0AHgAfAB8AIAAg
ACAAIAAhACIAIwAlACMAIwAlACUAJgAmACcAKAAoACgAKAApACoAKwArACsALAAuADAA
MAAwADAAMAAyADIANAA1ADYAOAA4ADgAOgA7ADwAPQA+AD8AQABAAEEAQgBDAEMARABH
AEgASQBJAEkASgBKAEsATQBNAE4ATgBNAE0ATQBNAE0ATQBLAEsASgBJAEgASABHAEYA
RQBEAEMAQgBBAD8APgA9ADwAOgA6ADgAOAA1ADMAMgAvACwALQArACkAKQAkACMAIQAg
ABwAGwAZABcAFgAUABQAEwARAA8ADQALAAoACQAIAAcABwAHAAUABAAEAAQABAAEAAIA
AgAAAAAAAgACAAIAAgACAAIAAgACAAAAAAABAAEAAAAAAAAAAAACAAIAAgACAAIAAgAC
AAIAAgACAAIAAgADAAMAAwACAAQABAAFAAUAAwADAAMAAwAFAAQABAAEAAQABAAEAAQA
BAAEAAQABAAEAAQABAAEAAQABAADAAMAAwADAAMAAwADAAMAAwADAAMAAgACAAIAAQAB
AAEAAQABAAEAAQABAP//////////AAAAAAAAAAD+//7//v/+////////////////////
//////7//v/+//7//v/+//7//v/+//7//v/+//7//v/+//7//v/+//7//f/9//3//f/9
//3//f/9//3//f/9//3//f/9//3//f////7//v/+//z//P/9//3//f///wAAAAD+/wAA
AQACAAMABAAGAAYABwAIAAkACgAMAA4AEAAQABMAEwATABEADgANAAoACAAFAAIA/v/+
//z/+//5//f/9f/y//D/7v/s/+z/7P/t/+3/7f/v//D/8P/w//D/8v/0//X/9v/2//b/
9v/2//b/9v/2//b/9v/0//P/8//z//P/8//z//T/9P/0//T/9P/1//X/9f/1//b/9v/2
//f/+f/5//n/+f/6//r//f8BAAoAEwAdACwAQQBVAFsAUQA/ACoAFAD3/9r/wf+l/4P/
Yv9E/x7/9f7O/qz+j/6A/n3+h/6e/rn+0f7p/gr/MP9X/3j/lP+r/7//zf/c/+n/8v/6
/wEABwAKAAwADQAOABIAFQAUABUAFwAYABgAGAAaABsAHQAfAB8AHwAdAB4AHgAfAB8A
IAAhACEAIQAiACMAIwAkACQAJAAkACQAJAAkACUAJQAlACcAJwAoACgAKQAqACoAKgAq
ACsALAAtAC0ALQAuADAAMgAyADQANAA0ADYANAA2ADcAOAA6ADoAOgA8AD0APgA/AEAA
QQBCAEIAQwBGAEcARwBIAEsATABNAE0ATQBOAE4ATwBPAE8AUABQAFEAUQBRAFEAUQBR
AE8ATwBQAE8ATgBOAE0ATABLAEoARwBGAEUAQwBEAEMAQgBAADwAOgA6ADcANgA2ADQA
MgAvAC0AKwArACgAJwAlACQAIAAfAB0AGwAaABgAGAAXABUAEwARAA8ADAALAAoACQAL
AAsACQAIAAYABgAGAAYABgAGAAQABAAEAAQABAAEAAQABAAEAAQABAAEAAUABQAGAAYA
BgAGAAQABAAEAAQABAAEAAQABAAGAAYABgAGAAUABQAFAAQABAAEAAUABQAFAAUABQAF
AAUABAAEAAQABAAEAAQABAAEAAQABAAEAAQABAAEAAQABAAEAAMAAwADAAMAAwADAAMA
AwADAAMAAQAAAAAAAAABAAEAAQABAAEAAQABAAEAAQABAAEAAQAAAAAAAAAAAAAAAAAA
AAAA///////////9//3//f/9/////v/+//7//v/+//7//v/+//7//v/+//z//P/8//z/
/v/+//7//v/9//3//f/9//3//f/9//3//f/9//3//f/9//3//f/9//3//P/8//z//P/8
//3//f/9////AAAAAAAAAgADAAQABQAEAAUABgAHAAgACwAOABEAEgARABEAEQAPAA4A
DQAKAAgABQACAP7//v/8//v/+f/3//X/8v/w/+7/7P/s/+z/7f/t/+3/7//w//D/8P/w
//L/9P/1//b/9v/0//T/9P/0//b/9v/2//b/9v/1//X/9f/1//X/9f/2//b/9v/2//b/
9//3//f/9//2//b/9v/3//X/9f/5//n/+v/6//3/AwAMABMAHQAuAEMAUwBZAFEAPwAq
ABQA+f/c/8H/qf+L/2r/Rv8i//v+1v6y/pn+iv6F/o3+pP69/tP+6/4M/zL/Vf94/5b/
q/+9/83/3P/n//L//P8BAAUACAAMAA0AEAASABMAFAAVABcAGAAYABgAGgAbABkAGwAb
ABsAGwAcABwAHQAfACAAIQAhACEAIgAjACMAIgAiACIAIgAkACQAJAAlACUAJQAnACcA
KAAoACkAKgAqACoAKgArACwALQAtAC0ALAAuADAAMAAyADIAMgA0ADQANgA3ADgANgA2
ADYAOAA7ADwAPQA+AD8AQABAAEEAQgBDAEMARABFAEYARwBHAEkASgBKAEsASQBJAEoA
SgBJAEkASQBJAEkASQBHAEcASABHAEYARgBFAEQAQwBCAEEAQAA/AD0APAA7ADoAOAA2
ADQANAAxADAAMAAuACwAKQAnACUAJQAiACEAHwAeABwAGwAZABcAFAASABIAEQAQAA8A
DgANAAwACwAKAAkACQAJAAcABgAGAAYABgAGAAYABgAEAAQABAAEAAQABAAEAAQABAAE
AAIAAgADAAMAAgACAAIAAgACAAIAAgACAAQABAAEAAQABAAEAAQABAADAAMAAwACAAQA
BAAFAAUABQAFAAUABQAFAAQABAAEAAQABAAEAAQABAAEAAQABAACAAIAAgACAAIAAgAB
AAEAAQABAAEAAQADAAMAAwADAAEAAAAAAAAAAQABAAEAAQD//////////wEAAQABAAEA
AAAAAAAAAAAAAAAAAAAAAP/////////////////////9//z//P/8//7//v/+//7//v/+
//7//v/8//z//P/8//z//P/8//z/+//7//v/+//7//v/+//7//v/+//7//v/+//7//v/
+//9//z//P/8//7//v////////8DAAQABAAEAAQABAAHAAoADQAOABEAEQARAA8ADgAN
AAoACAAFAAIA/v/+//z/+//5//f/9//0//L/8P/s/+z/7P/t/+z/6//s/+z/7P/s/+z/
7v/y//P/9P/0//T/9P/0//T/9P/0//T/9P/0//P/8//z//P/8//z//T/9P/0//T/9P/1
//X/9f/1//T/9P/0//X/9f/1//X/9//2//j/+f/7//7/BwANABYAJQA3AEkAUwBLADoA
KAAVAPz/3//F/7H/nP+C/2D/Of8W//b+1f64/qn+qf6w/rv+y/7d/vT+EP8x/1b/eP+T
/6f/u//K/9n/5v/w//f//f8CAAQABwAGAAgACQAMAA0ADwAQABAAEAASABMAEQATABMA
EwAVABYAFgAXABYAFgAWABUAFQAWABcAFwAYABgAGAAYABgAGAAYABkAGQAZABsAGwAa
ABoAGwAcABwAHAAcAB0AHgAfAB8AHwAgACIAJAAkACIAIgAiACQAJAAmACcAKAAqACoA
KgAsAC0ALgAvADAALwAwADAAMQA0ADUANQA2ADcAOAA5ADkAOQA6ADoAOwA5ADkAOgA6
ADkAOQA5ADkAOQA5ADcANwA2ADUANAA0ADMAMgAxADAALwAuAC0AKwAsACsAKgAoACgA
JgAmACMAIAAgAB4AHAAdABsAGQAZABYAFQATABIAEgARAA8ADQAOAAwADAALAAoACQAI
AAcACAAHAAYABQAFAAUAAwACAAAAAAAAAAAAAgACAAAAAAAAAAAAAAAAAAAAAAAAAAAA
AAAAAAEAAQAAAAAAAAAAAAAAAAAAAAAA/v/+//7//v8AAAAAAAAAAP////////7//v/+
/////////////////wEAAAAAAAAAAAAAAAAAAAD+//7//v/+//7//v/+//7//v/+//3/
/f/9//3//f/9//3//f/9//3////+//7//v/9//3//f/9//3//f/9//3//f/9//3//f/8
//z//P/8//z//P/8//z/+f/5//n/+f/7//v/+//7//n/+P/4//j/+v/6//r/+v/6//r/
+v/6//j/+P/4//j/+P/4//j/+P/5//n/+f/5//f/9//3//f/9//3//f/9//3//f/9//3
//j/+P/5//r/+v/6//v/+//9//7/AQACAAMABAAGAAgACgAKAAsACwALAAkACAAHAAQA
AgD///z/+P/4//b/9f/z//H/8f/u/+z/6v/m/+b/5v/n/+f/5//p/+r/6v/q/+r/7P/u
/+//8P/w/+7/7v/u/+7/7v/u/+7/7v/u/+3/7f/t/+//7//v//D/7v/u/+7/7v/v/+//
7//v/+7/7v/u/+//7//v//H/8f/y//L/8//3//7/BQANABgAKQA7AEsARwA3ACQAFAD9
/97/wf+t/5n/gv9o/0T/If8C/+L+x/6y/qv+r/66/sn+2/7v/gj/Jv9H/2j/hv+d/7H/
wf/Q/93/6P/u//X/+f/+/wAAAwAEAAQABwAIAAkACwAMAAwADAAOAA8ADQAPAA8ADwAP
ABAAEAARABEAEgATABMAEQASABMAEwAWABYAFgAWABYAFgAWABcAFwAXABkAGQAYABgA
GQAaABwAHAAcAB0AHgAfAB8AHwAfACAAIQAgACIAIgAiACQAIgAkACUAJgAoACgAKAAq
ACkAKgArACwAKwAsACwALQAuAC8ALwAwADEAMgAzADMAMwA0ADQANQAzADMANAA0ADMA
MwAzADMAMwAzADEAMQAuAC0ALAAsACsAKgApACgAJwAmACUAIwAiACEAIAAeABwAGgAa
ABcAGAAYABYAFAAVABMAEQARABAADwANAAwACgAJAAcABQAGAAQABAADAAIAAQAAAP//
AAD///7//f/9//3/+//6//r/+v/6//r/+v/6//j/+P/6//r/+v/6//r/+v/6//r/+v/6
//v/+//4//j/+P/4//r/+v/6//r/+v/6//r/+v/4//j/+P/4//n/+f/5//j/+P/4//n/
+f/5//n/+f/5//f/9v/2//b/+P/4//j/+P/4//j/+P/4//j/+P/4//j/+P/4//f/9//3
//f/9//3//X/9f/1//X/9//2//b/9v/3//f/9//3//X/9f/1//X/9f/1//X/9f/0//T/
9P/0//T/9P/0//T/8f/x//H/8f/z//P/8//z//P/8v/y//L/8v/y//L/8v/0//T/9P/0
//L/8v/y//L/8v/y//L/8v/z//P/8//z//H/8f/x//H/8f/x//H/8f/z//P/8//z//X/
9P/0//T/+P/2//j/+f/6//v//P8AAAIABAAEAAUABQAFAAMAAgABAP7//P/3//T/8P/w
/+7/7f/r/+n/6v/o/+f/5v/g/+D/4P/h/+H/4f/j/+T/5v/m/+b/6P/p/+n/6f/o/+n/
6v/r/+z/6v/q/+r/6v/q/+n/6f/p/+n/6f/p/+r/6v/q/+r/6v/r/+v/6//r/+z/7P/s
/+3/7f/v/+3/7//w//L/8f/3//7/BQARACAAMQBDAEsAQwAvABwACADv/9D/s/+b/3//
YP9E/yL//f7Y/rj+m/6I/oX+i/6a/rH+x/7f/vz+Hv9D/2b/hP+Z/6//v//O/9v/5v/u
//X/+f/+/wIAAQACAAYACQAJAAkACgAKAAwADAAOAA8ADwARABEAEQARABIAEgATABMA
FAAVABUAFQAWABcAFwAYABgAGAAYABgAGAAYABkAGQAZABsAGwAcABwAHQAeAB4AHgAe
AB8AIgAjACMAIwAiACQAJgAmACYAJgAmACgAKAAqACsALAAuAC4ALgAwADEAMgAzADQA
NQA2ADYANwA6ADsAOwA8AD0APgA/AD8APwBAAEAAQQBBAEEAQgBCAEEAQQBBAEEAQQBB
AD8APwA+AD0APAA8AD0APAA7ADoANwA2ADUAMwAyADEAMAAuACwAKgAqACcAJgAmACQA
IgAhAB8AHQAdABwAGwAZABgAFQATABAADQAOAAwADAALAAgABwAGAAUAAgABAAAA//8B
AAEA///+//z//P/8//z//P/8//r/+v/8//z//P/8//z//P/8//z/+v/6//v/+//6//r/
+v/6//z//P/8//z//P/8//z//P/8//z//P/8//3//f/9//z//P/8//3//f/9//3//f/9
//3//P/8//z//P/8//z//P/8//z//P/8//z//P/8//z//P/8//v/+//7//v/+//7//v/
+//7//v/+//6//r/+v/5//n/+f/5//n/+f/5//n/+//7//v/+//6//r/+v/6//j/+P/4
//j/+f/5//n/+f/3//f/9//3//n/+P/4//j/+P/4//j/+P/4//j/+P/4//b/9v/2//b/
+P/4//j/+P/3//f/9//3//f/9//3//f/+f/5//n/+f/7//v//f///wAAAgACAAIAAgAG
AAgACgAKAAsACwALAAkACAAHAAQAAgD///z/+P/4//b/9f/z//H/8f/u/+z/6v/m/+b/
5v/n/+f/5//p/+r/6v/q/+r/7P/u/+//8P/w//D/8P/w//D/8P/w//D/8P/w/+//7//v
/+3/7f/t/+7/8P/w//D/8P/v/+//7//v//D/8P/w//H/8f/x//H/8f/0//T/9f/7/wQA
DwAXACYAOwBPAFMASQA1ACQADgDz/9T/tf+b/33/Xv9A/xr/8f7M/qr+j/6A/nv+g/6Y
/rP+yf7h/gD/Jv9N/27/iv+h/7f/yf/W/+P/7P/0//n///8EAAYACQAKAAwADQAOAA8A
EQASABIAEgAUABUAFQAXABcAFwAXABgAGAAZABsAHAAdAB0AGwAcAB0AHQAcABwAHAAc
AB0AHgAfACEAIQAhACMAIwAiACIAIwAkACQAJAAkACUAJgAnACcAJwAoACoALAAsAC4A
LgAuADAALgAwADEAMgA0ADQANAA2ADcAOAA5ADoAOwA8ADwAPQBAAEEAQQBCAEMARABF
AEUARwBIAEgASQBHAEcASABIAEkASQBJAEkASQBJAEcARwBGAEUARABEAEMAQgBBAEAA
PwA+AD0AOwA6ADkAOAA2ADYANAA0ADEALgAuACwAKgApACcAJQAlACAAHwAdABwAGgAZ
ABcAFQASABAAEAAPAAwACwAKAAkACAAHAAYABQAFAAUAAwACAAIAAgACAAIAAgACAAAA
AAAAAAAAAAAAAP7//v/+//7//v/+//////8AAAAAAAAAAAAAAAAAAAAA/v/+//7//v8A
AAAAAAAAAP////////7/AAAAAAEAAQD//////////wEAAAAAAAAAAgACAAIAAgACAAIA
AgACAAAAAAAAAAAAAAAAAP/////////////////////////////+//7//v/9//3//f/9
//3//f/9//3//f/9//3//f/8//z//P/8//z//P/8//z/+//7//v/+//7//v/+//7//v/
+v/6//r/+v/6//r/+v/8//z//P/8//7//v/+//7/AQACAAMABAAGAAcACAAJAAwADQAO
AA8ADQANAA0ADQAJAAcABQADAAEA/v/8//r/+P/2//X/8//x//H/8P/u/+v/7P/s/+z/
6//s/+z/7v/u/+//7//u/+3/7v/w//H/8v/y//H/8f/y//H/8P/w//D/8P/v/+//8f/y
//H/8v/y//L/8v/y//T/9P/0//T/9P/0//T/9P/2//b/9v/2//r//P/+/wAADAAWACAA
KgAxADgAPwBGADEAHgALAPj/2/++/6H/hP9g/z7/HP/6/tz+wP6k/oj+kv6c/qb+sP7P
/uz+Cf8m/0T/Yv+A/57/sP/A/9D/4P/o//D/+P8AAAQABgAIAAoADQAOAA8AEAATABQA
FQAWAA==
         </WaveFormData>
      </LeadData>
      <LeadData>
         <LeadByteCountTotal>10000</LeadByteCountTotal>
         <LeadTimeOffset>0</LeadTimeOffset>
         <LeadSampleCountTotal>5000</LeadSampleCountTotal>
         <LeadAmplitudeUnitsPerBit>4.88</LeadAmplitudeUnitsPerBit>
         <LeadAmplitudeUnits>��V</LeadAmplitudeUnits>
         <LeadHighLimit>2147483647</LeadHighLimit>
         <LeadLowLimit>268435456</LeadLowLimit>
         <LeadID>V2</LeadID>
         <LeadOffsetFirstSample>0</LeadOffsetFirstSample>
         <FirstSampleBaseline>0</FirstSampleBaseline>
         <LeadSampleSize>2</LeadSampleSize>
         <LeadOff>FALSE</LeadOff>
         <BaselineSway>FALSE</BaselineSway>
         <ExcessiveACNoise>FALSE</ExcessiveACNoise>
         <MuscleNoise>FALSE</MuscleNoise>
         <LeadDataCRC32>3768862233</LeadDataCRC32>
         <WaveFormData>
9v/2//b/9v/2//b/9v/2//b/9v/2//b/9P/0//T/9P/y//L/8v/y//L/8v/y//L/8v/y
//L/8v/w//D/8P/w//L/8v/y//L/8v/y//L/8v/w//D/8P/w//D/8P/w//D/8P/w//D/
8P/w//D/8P/w/+7/7v/u/+7/8P/w//D/8P/u/+7/7v/u//D/8P/w//D/8P/w//D/8P/w
//D/8P/w//D/8P/w//D/8P/w//D/8P/w//D/8P/w//D/8P/w//D/8f/y//P/9P/2//b/
9v/2//j/+//9/////////////f/9//z/+//6//n/+P/3//f/+P/3//f/9P/w/+//7P/q
/+n/6P/n/+f/5f/n/+j/6P/q/+r/6v/s/+7/7v/u/+7/7P/r/+r/6v/q/+n/6f/p/+n/
6f/o/+j/5//n/+f/5//n/+f/6P/o/+j/6P/o/+j/6P/o/+n/6f/p/+v/6//s//D/9P/2
//3/CAAVACMAMgBIAGQAfAB/AHIAZwBnAG8AdQBxAGAAOQD8/7X/aP8T/8H+ef5D/h/+
Df4R/ir+TP5w/pP+uv7p/hj/Q/9p/4P/mv+t/8H/0P/d/+n/8v/3//r//P8AAAMABAAF
AAkACwANAA0ADAANAA8AEAAUABQAFQAWABcAFwAXABgAGQAaABoAGwAaABsAHAAdACAA
IAAhACEAIQAjACQAJAAiACMAJAAlACgAKQAqACoAKgAsAC0ALgAuAC8ALwAwADIANQA3
ADkAOQA6ADoAOwA9AD8AQQBDAEEAQwBEAEUASQBMAE4ATwBRAFEAUwBWAFgAWABZAFwA
XgBfAGAAYQBhAGIAZABkAGQAZQBmAGYAZgBmAGYAZgBkAGQAYwBiAF8AXgBdAFwAXQBc
AFsAWABXAFUAVABSAFAATgBNAEsASQBHAEYAQgBBAEAAPgA8ADoAOAA2ADQAMwAxAC8A
KwApACYAIwAhAB8AHAAbABcAFQASABEADwANAAsACQAHAAYABQADAAEAAwACAAIAAQD/
//7//f/9//3//f/9//3//f/9//3//f/9//3//f/9/////////////v/+//7//v/+//7/
/v/+//7/////////AAAAAAAAAAAAAAAAAAAAAAIAAgADAAMAAQABAAEAAQABAAEAAQAB
AAEAAQABAAEAAAAAAAAAAAD+//7//v/+//3//f/9//3//f/8//z//P/8//z/+v/6//n/
+f/3//f/9//2//b/9v/2//b/9v/1//X/9f/0//T/9P/0//T/9P/1//X/9f/0//L/8v/y
//L/8v/x//H/8f/x//H/8f/x//H/8f/x//H/8P/w//H/8f/x//H/8P/w//D/8P/w//D/
7v/u/+7/7v/u/+7/7v/u//D/8P/w//D/8P/v/+7/7f/v/+7/7v/u/+z/7P/u/+7/7P/u
/+7/7v/t/+3/7v/u/+7/8P/x//H/8f/z//T/9P/0//T/9P/3//n/+v/7//3//f/9//v/
+//6//n/+P/3//b/9f/1//L/8f/x/+7/7v/t/+r/6P/l/+T/4//j/+X/5//o/+j/6P/o
/+j/6v/s/+z/7P/s/+r/6f/o/+j/5v/l/+X/5f/l/+X/5P/k/+X/5f/l/+X/5f/l/+b/
5v/m/+b/5v/m/+b/5v/n/+f/5//n/+n/6v/u/+7/8v/7/wYAEwAhADAARgBgAHYAcwBi
AFcAVwBbAFcASQAyAAcAzv+L/0T/9f6n/mf+Of4d/hP+Hf44/lr+ev6b/sL+8/4e/0n/
af+D/5j/rf/B/9L/3//p//D/9f/6//z//v8BAAQAAwAFAAcACQAJAAwADQAPABAAEAAQ
ABEAEgATABMAEwAUABUAFgAWABcAFgAXABgAGQAaABoAGwAbABsAHQAeAB4AHgAfACAA
IQAkACUAJgAmACQAJgAnACgAKgArACsALAAtAC8AMAAxADIANAA1ADcANwA5ADsAPQA9
AD8AQABBAEMARgBIAEkASQBJAEsATgBQAFAAUQBUAFYAVwBYAFkAWQBaAFwAXABcAF0A
XgBeAFwAXABcAFwAWwBcAFwAXABaAFgAVgBUAFMAUgBRAE4ATQBLAEoASABGAEQAQwBB
AD8APQA8ADgAOQA4ADYANAAyADAALgAsACsAKQAnACMAIQAeABsAGQAZABYAFQARAA8A
DAALAAkABwAFAAMAAQACAAEA///9//3//P/8//v/+//6//n/+f/5//n/+f/5//n/+f/5
//n/+f/5//n/+f/5//n/+f/5//j/+P/4//j/+v/6//r/+v/6//v/+//7//z//P/8//z/
/P/8//z//P/8//z//f/9//3//f/9//3/+//7//v/+//7//v/+//7//z//P/8//z/+v/6
//r/+v/5//n/+f/5//n/+P/4//j/+P/4//b/9v/3//f/9f/1//X/9P/0//T/9P/0//T/
8//z//P/8v/y//L/8v/y//L/8f/x//H/8P/w//D/8P/w//D/7//v/+//7//v/+//7//v
/+//7//v/+7/7v/v/+//7//v/+7/7v/u/+7/7v/u/+7/7v/u/+7/7P/s/+z/7P/s/+z/
7P/s/+3/7f/t/+3/7v/u/+//8P/w//D/8P/w//L/8//0//X/9v/3//n/+v/7//v/+//7
//n/+f/4//f/9v/1//T/8//z//L/8f/x/+7/7P/r/+j/5v/l/+T/4//j/+P/5f/m/+b/
6P/o/+j/6v/q/+r/6v/q/+j/5//m/+b/5v/l/+X/5f/n/+f/5v/m/+X/5f/l/+X/4//j
/+T/5P/m/+b/5v/m/+T/5P/l/+X/4//l/+f/6v/u//D/8v/5/wQAEQAdACoAPgBYAG4A
bwBcAEsAQwBBADsALQAcAP3/zP+T/1b/D//D/n/+S/4p/hn+Hf4y/lL+dP6V/rr+5f4S
/z3/Yf97/5L/p/+5/8r/2f/j/+z/8f/4//z//v/9/wAABQAGAAcACAAHAAoACwANAA4A
DgAOAA8AEAATABMAEwAUABMAFAAUABUAFAAVABYAFwAaABoAGwAbABsAHQAeAB4AHgAf
ACAAIQAiACMAJAAkACQAJgAnACgAKgArACsALAArAC0ALgAvADAAMgAzADUANQA3ADkA
OwA9AD8AQABBAEEARABGAEcASQBJAEsATgBOAE4ATwBSAFQAVQBWAFcAWQBaAFwAXABc
AF0AXgBeAFwAXABcAFwAXABcAFsAWgBXAFYAVQBUAFEAUABPAEwASwBJAEgARgBCAEAA
PwA9AD0AOwA6ADYAMwAyADAALgAuACwAKgAoACcAJQAjAB8AHwAcABkAFwAVABIAEQAN
AA0ACgAJAAcABQADAAEA///+//3/+//5//n/+P/4//f/+f/4//f/9//1//X/9f/1//X/
9f/1//X/9//3//f/9//3//f/9//3//j/+P/4//j/+P/4//j/+P/6//v/+//7//z//P/8
//z//P/8//z//P/6//r/+//7//v/+//7//v/+//7//v/+//9//3//f/9//z//P/8//z/
+v/6//r/+v/5//n/+f/5//n/+P/4//j/+P/4//b/9v/3//f/9f/1//X/9P/0//T/9P/0
//T/8//z//P/8v/y//T/9P/0//T/8f/x//H/8P/w//D/8P/w//L/8f/x//H/7//v/+//
7//v/+//7//v/+7/7v/v/+//7//v/+7/7v/w//D/8P/w/+7/7v/u/+7/7v/u/+7/7v/u
/+7/7v/u/+3/7f/t/+3/7//u/+7/7v/u/+7/8P/w//D/8v/y//T/9P/0//T/9//5//r/
+//7//v/+//5//f/9v/1//T/9f/0//P/8//y//H/8f/u/+z/6//o/+b/4//i/+H/4f/j
/+X/5v/m/+j/6P/o/+r/6v/q/+r/6v/q/+n/6P/o/+b/5f/l/+X/5f/l/+T/5P/l/+X/
5f/l/+P/4//k/+T/5v/m/+b/5v/m/+b/5//n/+f/5//p/+r/7v/w//T//f8KABkAKQA6
AFAAaABuAGEAUgBPAFMAVwBXAEsAMgADAMj/hf84/+X+l/5Z/i/+Ff4N/h3+PP5k/oj+
r/7a/gn/Nv9Z/3X/j/+k/7X/xf/U/9//5//w//f/+v/6//z//f8CAAMABQAHAAkACQAK
AAsADQAOABAAEAARABIAEQARABEAEgATABQAFAAVABgAGQAaABsAGgAaABsAGwAdAB8A
IAAgACAAIQAiACMAJAAlACYAJgAmACgAKQAqACwALQAtAC4ALwAxADIAMwA0ADYANwA5
ADkAOwA9AD8APwBBAEIAQwBDAEYASABJAE0ATQBPAFIAVABUAFUAWABaAFsAXABdAF8A
YABiAGIAYgBjAGQAZABkAGQAZABkAGIAYgBhAGAAYQBgAF8AXgBbAFoAWQBWAFcAVQBU
AFIAUABOAE0ASwBJAEcARgBCAEEAQAA+ADwAOAA2ADQAMgAvAC0AKwAnACUAIgAfAB0A
GQAWABUAEQAPAAwACwAJAAcABQADAAEAAAD///3/+//7//r/+v/5//n/+P/3//f/9//3
//f/9//3//f/9//3//f/9//3//f/9//3//f/9//2//b/9v/2//j/+P/4//j/+P/5//n/
+f/6//r/+v/6//r/+v/6//r/+v/6//v/+//7//v/+//7//n/+f/5//n/+//7//v/+//6
//r/+v/6//j/+P/4//j/+f/5//n/+f/5//j/+P/4//j/+P/2//b/9//3//X/9f/1//T/
9P/0//T/9P/0//P/8//z//L/8v/y//L/8v/y//H/8f/x//D/8v/y//L/8v/w/+//7//v
/+//7//v/+//7//v/+//7//u/+7/7//v/+//7//u/+7/7v/u/+7/7v/u/+7/7v/u/+7/
7v/u/+7/7v/u/+7/7v/v/+//7//v/+//7v/u/+7/7v/u//D/8P/y//T/9P/2//b/9v/2
//b/+f/7//z//f/9//3//f/7//v/+v/5//j/9//2//X/9f/0//P/8//w/+7/7f/q/+j/
5//m/+X/5f/l/+f/6P/o/+j/6P/o/+r/7P/s/+z/7P/q/+n/6P/o/+j/5//n/+f/5//n
/+b/5v/l/+X/5f/l/+X/5f/m/+b/5v/m/+b/5v/m/+b/5//n/+f/5//r/+z/7v/y//j/
//8KABcAJQA4AFAAaAB0AG0AYgBfAGMAaQBtAGMATAAfAOL/nf9M//X+o/5j/jP+F/4L
/hf+NP5a/n7+o/7S/gH/MP9X/3P/i/+g/7X/xf/U/93/5//u//X/+P/6//z///8CAAMA
BQAHAAkACQAKAAsADQAOABIAEgATABQAFQAVABUAFgAXABgAGAAZABgAGQAaABsAHAAc
AB0AHQAfACEAIgAiACIAIwAkACUAJgAnACgAKAAoACoAKwAsAC4ALwAvADAAMQAzADQA
NQA4ADoAOwA9ADsAPQA/AEEAQwBFAEYARwBHAEoATABNAFEAUQBTAFYAWABYAFkAXABe
AF8AYABhAGMAZABmAGYAaABpAGoAagBoAGgAaABoAGgAaABnAGYAZQBkAGMAYgBhAGAA
XwBcAFsAWQBYAFYAVABSAFEATwBPAE0ATABIAEUARABCAEAAPAA6ADgANgAzADEALwAr
ACkAJgAjACEAHQAaABkAFQARAA4ADQALAAsACQAHAAUAAgABAP///f/9//z//P/7//v/
+v/5//n/+f/5//n/+f/5//n/+f/5//n/+f/5//n/+f/5//n/+f/6//r/+v/6//z//P/8
//z/+v/7//v/+//8//z//P/8//z//P/8//z//P/8//3//f////////////3//f/9//3/
/f/9//3//f/8//z//P/8//z//P/8//z/+//7//v/+//7//r/+v/6//r/+v/4//j/+f/5
//f/9//5//j/+P/4//b/9v/2//X/9//3//b/9v/0//T/9P/0//X/9f/1//T/9P/0//T/
9P/y//H/8f/x//H/8f/x//H/8f/x//H/8f/y//L/8//z//P/8//y//L/8v/y//L/8v/y
//L/8v/y//D/8P/w//D/8P/w//D/8P/x//H/8f/x//H/8P/w//D/8P/w//L/8v/y//T/
9P/0//P/8//0//b/+P/4//j/+P/7//3//v////////////3//f/8//v/+v/5//j/9//3
//b/9f/1//L/8P/v/+z/6v/p/+j/5//n/+f/6f/q/+r/6P/o/+j/6v/s/+z/7P/s/+z/
6//q/+r/6P/n/+f/5//n/+f/5v/m/+X/5f/l/+X/5f/l/+b/5v/o/+j/6P/o/+b/5v/n
/+f/6f/p/+n/6v/u//D/9P/9/wgAFQAjADYAUABqAHgAcwBkAF0AXwBlAGcAYQBKABsA
3P+X/0b/7f6d/lv+Kf4L/v/9Cf4o/lL+eP6d/sr+/f4s/1H/cf+J/57/sf/D/9D/2//l
/+7/9f/4//r//P///wIABQAFAAcACQAJAAoACwANAA4AEAAQABEAEgATABMAEwAUABcA
GAAYABkAGAAZABoAGwAeAB4AHwAfAB8AIQAiACIAIgAjACQAJQAmACcAKAAoACgAKgAr
ACwALgAvAC8AMAAxADMANAA1ADgAOgA7AD0AOwA9AD8AQQBDAEUARgBHAEcASgBMAE0A
UQBRAFMAVgBaAFoAWwBeAGAAYQBiAGMAZQBmAGgAaABoAGkAagBqAGwAbABsAGwAbABs
AGsAagBpAGgAZwBmAGUAZABjAGAAYQBfAF4AXABaAFgAVwBVAFMAUQBQAEwASQBIAEYA
RABCAEAAPgA8ADgANQAyAC0AKwAoACUAIwAhAB4AHQAZABUAEgARAA8ACwAJAAcABQAE
AAMAAQD//////v/+//3/+//6//n/+f/5//n/+f/5//n/+f/5//n/+f/5//n/+f/7//v/
+//7//v/+v/5//j/+v/6//r/+v/8//3//f/9//z//P/8//z//P/8//z//P/8//z//f/9
//3//f/9//3//f/9//3//f/9//3//f/9//z//P/8//z//P/8//z//P/7//v/+//7//v/
+v/6//r/+v/6//j/+P/5//n/9//3//f/9v/2//b/9v/2//b/9f/z//P/8v/y//T/9P/0
//T/8//z//P/8v/y//L/8v/y//L/8f/x//H/8f/x//H/8f/x//H/8f/x//D/8P/x//H/
7//v/+7/7v/u/+7/7v/u/+7/7v/u/+7/7v/u/+7/7v/w//D/8P/w/+//7//v/+//7//u
/+7/7v/u/+7/8P/w//D/8v/y//L/8//0//b/9v/2//b/+f/7//z//f/9//3//f/7//n/
+P/3//b/9//2//X/9f/y//H/8f/u/+z/6//o/+b/5f/k/+P/4//j/+X/5v/m/+b/5v/m
/+j/6v/q/+r/6v/o/+f/5v/m/+b/5f/l/+X/4//j/+L/4v/j/+P/4//j/+P/4//k/+T/
5P/k/+T/5P/k/+T/5f/l/+X/5f/n/+r/7P/u//L//f8IABUAIwA4AFAAagB4AHMAZgBf
AGEAaQBpAF8ARAATAND/hf80/9/+k/5R/iP+Bf77/Qn+Kv5Q/nT+mf7G/vn+Jv9P/2//
h/+c/6//wf/Q/93/5//u//X/+P/6//7///8EAAUABQAHAAkACQAMAA0ADwAQABAAEAAR
ABIAEwATABMAFAAXABgAGAAZAB0AHwAhACMAJAAkACUAJQAnACkAKgAqACgAKQAqACsA
LgAvADAAMAAuADAAMQAyADQANQA1ADYANwA5ADoAOwA+AEAAQQBDAEMARQBHAEkASQBL
AEwATQBPAFIAVABVAFkAWQBbAF4AXgBeAF8AYgBkAGUAZgBnAGkAagBsAGwAbABtAG4A
bgBuAG4AbgBuAGwAbABrAGoAawBqAGkAaABlAGQAYwBgAGEAXwBeAFwAXABaAFkAVwBV
AFMAUgBOAE0ATABKAEgARABCAEAAPgA7ADkANwAzAC8ALAApACcAJQAiACEAHQAbABgA
FwAVABEADwANAAsACgAJAAcABQADAAIAAgABAAMAAgABAAEA////////////////////
//////////////////////8AAAAAAAAAAAAAAAAAAAAAAAABAAEAAQACAAIAAgACAAIA
AgACAAIAAgACAAMAAwADAAMAAwADAAEAAQABAAEAAwADAAMAAwACAAIAAgACAAIAAgAC
AAIAAQABAAEAAQADAAIAAgACAAAAAAD+//7///////3//f/9//z//P/8//z//P/8//v/
/f/9//z//P/6//r/+v/6//n/+f/5//j/+P/4//j/+P/2//X/9f/1//b/9//4//n/9//3
//f/9//2//b/9//3//f/9//2//b/9v/2//b/9v/2//b/9v/2//b/9v/2//b/9v/2//b/
9v/3//f/9//3//n/+P/4//j/+P/6//z//P/8//z//P/+/wEAAwAFAAUABQAFAAMAAwAC
AAEAAAD///7//f/9//z/+//7//j/9v/1//L/8P/t/+z/6//r/+n/6//s/+z/7P/s/+z/
7v/y//L/8v/y//D/7//u/+7/7P/r/+v/6//t/+3/7P/s/+v/6//r/+v/6//r/+z/7P/s
/+z/7P/s/+r/6v/r/+v/7f/t/+3/7v/y//T/+P/9/wYAEQAdACoAPgBWAHAAgQB4AGUA
XQBfAGEAWQBGACkA+v+9/3b/Kf/Z/o/+Vf4r/hX+Ff4m/kL+Yv6B/qb+0f4A/zH/V/93
/5D/pf+5/8r/1//j/+7/9f/6//7/AAABAAQABwAJAAsADQANAA4ADwARABIAEgASABMA
FAAVABUAFQAWABUAFgAWABcAGAAZABoAGwAcABwAHQAdABsAHQAeAB4AHgAfACAAIQAi
ACMAJAAkACQAJgAnACgAKgArACsALAAtAC8AMAAxADIANAA1ADcANwA5ADsAPQA9AD8A
QABBAEMARgBIAEkASwBLAE0AUABSAFIAUwBWAFYAVwBYAFkAXQBeAGAAYABeAF8AYABg
AGIAYgBiAGIAYABgAF8AXgBdAFwAWwBaAFkAWABXAFQAUwBRAFAATgBOAEwASwBJAEcA
RQBEAEAAQQBAAD4APAA4ADYANAAyADEALwAtACkAKQAmACMAIQAfABwAGwAXABcAFAAT
ABEADwANAAsACQAIAAcABQADAAMAAgACAAEAAQAAAP//////////////////////////
/////////////////////wAAAAAAAAAAAAAAAAAAAAAAAAEAAQABAAIAAgACAAIAAgAC
AAIAAgACAAIAAwADAAMAAwADAAMAAwADAAMAAwADAAMAAwADAAIAAgACAAIAAgACAAIA
AgABAAEAAQABAAEAAAAAAAAAAAAAAP7//v///////f/9/////v/+//7//P/8//z/+//7
//v/+v/6//r/+v/6//r/+//7//v/+v/4//j/+P/4//b/9f/1//X/9//3//f/9//3//f/
9//3//b/9v/3//f/9//3//b/9v/2//b/9v/2//b/9v/2//b/9v/2//b/9v/0//T/9P/0
//b/9//4//n/+f/4//j/+P/6//z//v/+//7//v8BAAMABAAFAAMAAwADAAEAAQAAAP//
/v////7//f/9//r/+f/5//b/9P/z//D/7v/t/+z/6//r/+n/6//s/+z/7P/s/+z/7v/w
//D/8P/w/+z/6//q/+r/6v/p/+n/6f/r/+v/6v/q/+n/6f/p/+n/6f/p/+r/6v/q/+r/
6v/q/+r/6v/r/+v/6//r/+3/8P/y//T/+P///woAFwAjADIASABiAHYAcQBcAE0ARwBF
AD0ALQAYAPP/wP+F/0T/+f6t/m/+Q/4l/hv+Jf48/lz+fP6d/sb+8/4i/0n/bf+H/5z/
sf/D/9L/3//p//D/9//8//7/AAADAAQABQAJAAsADQANAA4ADwARABIAEgASABMAFAAV
ABUAFQAWABkAGgAaABsAGwAbABsAGwAeAB4AHwAfAB0AHwAgACAAIAAhACIAIwAkACUA
JgAmACYAKAApACoALAAtAC0ALgAtAC8AMAAxADIANAA1ADcAOQA7AD0APwA/AEEAQgBD
AEUASABKAEsASwBLAE0AUABSAFIAUwBWAFgAWQBaAFsAWwBcAF4AXgBeAF8AYABgAGAA
YABgAGAAXgBeAF0AXABZAFgAVwBWAFMAUgBRAE4ATQBLAEoASABGAEQAQwBBAD8APQA8
ADgANwA2ADQAMgAyADAALgAsACsAKQAnACMAIQAeABsAGQAXABQAEwAPAA8ADAALAAkA
CQAHAAUAAwACAAEA///9//3//P/8//v/+//6//n/+f/5//n/+f/5//n/+f/5//n/9//3
//f/9//5//n/+f/5//r/+v/6//r/+v/6//r/+v/4//n/+f/5//z//P/8//z//P/8//z/
/P/8//z//f/9//v/+//7//v//f/9//3//f/9//3//f/9//r/+v/6//r/+v/6//r/+v/7
//v/+//7//n/+P/4//j/+v/6//j/+P/3//f/9f/1//X/9P/0//T/9v/2//b/9f/1//X/
9P/0//L/8v/y//L/8f/x//H/8P/w//D/8P/w//D/7//v/+//7//v/+//7//x//H/8f/x
/+7/7v/v/+//7//v/+7/7v/u/+7/7v/u/+7/7v/u/+7/7P/s/+z/7P/u/+7/7v/u/+//
7//v/+//8f/w//D/8f/y//P/9P/1//f/+P/5//n/+f/5//f/9//2//X/9P/z//L/8f/x
//D/7//v/+z/7P/r/+j/5v/l/+T/4//j/+X/5//o/+j/5v/m/+b/6P/o/+j/6P/o/+j/
5//m/+b/5v/l/+X/5f/l/+X/5P/k/+P/4//j/+P/4//j/+T/5P/k/+T/5P/k/+T/5P/l
/+X/5f/n/+f/6P/s/+7/8v/5/wQADwAfADIARgBcAGwAZQBSAEcARwBLAEkAPwAsAAUA
zv+R/07//f6v/m3+Pf4b/g/+F/4u/lD+dP6b/sT+8/4g/0n/af+B/5j/rf+9/8z/2f/j
/+r/7//2//j/+v/7//7/AwAEAAUABgAFAAcACQAMAA4ADwAOAA4ADgARABEAEQASABMA
FAAUABUAFgAXABgAGQAaABoAGwAbABkAGwAcABwAHgAfACAAIQAiACMAJAAkACIAJAAl
ACYAKgArACsALAAtAC8AMAAxADIANAA1ADcANwA5ADsAPQA9AD8AQABBAEMARgBIAEkA
SwBLAE0AUABSAFIAUwBWAFgAWQBaAFsAXQBeAGAAYABgAGEAYgBiAGIAYgBiAGIAYgBi
AGEAYABdAFwAWwBaAFkAWABXAFQAUwBRAFAATgBMAEoASQBHAEUAQwBCAD4AOwA6ADgA
NgA0ADIAMAAuACsAKQAnACMAIQAeABsAGQAZABYAFQARAA0ACgAJAAcABQADAAEA///+
//3/+//5//n/+P/4//f/9//2//X/9f/1//X/9f/1//X/9f/1//X/9f/1//X/9f/z//P/
8//z//b/9v/2//b/9v/2//b/9v/2//f/9//3//j/+P/4//j/+P/4//j/+P/4//j/+f/5
//n/+f/5//n/+f/5//n/+f/5//n/+f/5//j/+P/4//j/+P/4//j/+P/5//n/+f/5//n/
+P/4//j/+P/4//b/9v/3//f/9f/1//P/8v/y//L/8v/y//L/8f/x//H/8P/w//D/8P/w
//D/8f/x//H/8P/w//D/8P/w//D/7//v/+//7//v/+//7//v/+//7//v/+z/7P/t/+3/
7f/t/+z/7P/s/+z/7P/s/+z/7P/s/+z/7v/u/+7/7v/w//D/8P/y//L/9P/0//T/9P/2
//n/+//9//z/+//6//f/+f/4//f/9v/z//L/8f/x//L/8f/x/+7/6v/p/+b/5P/j/+L/
4f/h/+P/5f/m/+b/5P/k/+T/5v/q/+r/6v/q/+j/5//m/+b/5v/l/+X/5f/l/+X/5P/k
/+H/4f/h/+H/4//j/+T/5P/k/+T/5P/k/+T/5P/l/+X/5f/l/+f/6v/s/+7/8v/7/wYA
FQAjADQASgBiAG4AZwBaAFUAVwBdAF8AVQA+ABUA3P+Z/0z/9/6n/mP+Nf4V/gn+Ef4u
/lL+eP6b/sj++f4o/0//bf+H/5z/sf/B/87/2f/j/+z/8f/2//r//P/9//7/AwADAAUA
BwAHAAgACQALAAwADgAOAA8AEAARABEAEQASABUAFgAWABcAFgAXABgAGQAaABoAGwAb
AB0AHwAgACAAIAAhACIAIwAiACMAJAAkACYAKAApACoALAAtAC0ALgAvADEAMgAzADQA
NgA3ADkAOQA7AD0APwA/AEEAQgBDAEUASABKAEsATQBNAE8AUgBUAFQAVQBYAFoAWwBc
AF0AYQBiAGQAZABkAGUAZgBmAGYAZgBmAGYAZABkAGMAYgBhAGAAXwBeAF0AXABbAFgA
VQBTAFIAUABQAE4ATQBLAEkARwBGAEIAPwA+ADwAOgA4ADYANAAyAC8ALQArACcAJQAi
AB8AHQAZABYAFQARAA8ADAALAAkABwAFAAMAAQAAAP///f/7//v/+v/6//n/+//6//n/
+f/3//f/9//3//f/9//3//f/9//3//f/9//5//n/+f/5//j/+P/4//j/9v/2//b/9v/4
//n/+f/5//r/+v/6//r/+v/6//r/+v/6//r/+//7//v/+//7//v//f/9//3//f/9//3/
/f/9//z//P/8//z/+v/6//r/+v/7//v/+//7//v/+v/6//r/+P/4//b/9v/3//f/9f/1
//X/9P/0//T/9P/0//T/8//z//P/8v/y//T/9P/0//T/8//z//P/8v/y//L/8v/y//D/
7//v/+//8f/x//H/8f/x//H/8f/x//L/8v/z//P/9P/1//X/9v/3//j/+f/6//v//P/9
//7//P/8//z//P/7//r/+f/4//j/9//2//X/9P/y//H/8P/u/+z/7P/q/+f/6P/n/+b/
5//n/+j/6P/q/+z/7f/t/+v/6//q/+n/6v/q/+n/5//m/+b/5f/k/+X/5f/k/+P/5v/l
/+b/5v/k/+T/5P/k/+b/5v/m/+b/5v/m/+b/5v/n/+j/6f/q//D/9P/4//z/CgAYACYA
NABBAE4AWwBoAGQAYgBgAF4ASQA2ACMAEADJ/4T/P//6/sL+iv5S/hr+Jv4y/j7+Sv51
/p7+x/7w/hT/OP9c/4D/lP+m/7j/yv/U/97/6P/y//X/+P/7//7/AAACAAQABgAJAAoA
CwAMAA==
         </WaveFormData>
      </LeadData>
      <LeadData>
         <LeadByteCountTotal>10000</LeadByteCountTotal>
         <LeadTimeOffset>0</LeadTimeOffset>
         <LeadSampleCountTotal>5000</LeadSampleCountTotal>
         <LeadAmplitudeUnitsPerBit>4.88</LeadAmplitudeUnitsPerBit>
         <LeadAmplitudeUnits>��V</LeadAmplitudeUnits>
         <LeadHighLimit>2147483647</LeadHighLimit>
         <LeadLowLimit>268435456</LeadLowLimit>
         <LeadID>V3</LeadID>
         <LeadOffsetFirstSample>0</LeadOffsetFirstSample>
         <FirstSampleBaseline>0</FirstSampleBaseline>
         <LeadSampleSize>2</LeadSampleSize>
         <LeadOff>FALSE</LeadOff>
         <BaselineSway>FALSE</BaselineSway>
         <ExcessiveACNoise>FALSE</ExcessiveACNoise>
         <MuscleNoise>FALSE</MuscleNoise>
         <LeadDataCRC32>1737220205</LeadDataCRC32>
         <WaveFormData>
9v/2//b/9v/2//b/9v/2//T/9P/0//T/8v/y//L/8v/y//L/8v/y//L/8v/y//L/8v/y
//L/8v/w//D/8P/w//D/8P/w//D/8v/y//L/8v/w//D/8P/w//D/8P/w//D/8P/w//D/
8P/w//D/8P/w/+7/7v/u/+7/8P/w//D/8P/w//D/8P/w//D/8P/w//D/8P/w//D/8P/u
/+7/7v/u/+7/7v/u/+7/7v/u/+7/7v/u/+7/7v/u//D/8P/w//D/8v/y//L/8v/z//T/
9f/2//j/+v/9//7//v/+//7//P/8//z//P/8//v/+//8//z//P/6//n/9v/1//X/9P/x
/+//7v/u/+3/6v/q/+v/6//r/+v/6//t//D/8P/w/+7/7P/q/+r/6f/p/+j/5//n/+X/
5f/j/+P/5f/l/+X/5f/l/+X/5f/l/+X/5f/l/+X/5f/m/+b/5v/m/+b/5v/m/+n/7f/v
//X//P8HABMAIwA5AFkAfQCZALIAzADuABsBRAFdAWUBTAEOAboAWwD2/5X/Q/8G/9r+
u/6v/rb+xf7V/uH++P4Y/z7/X/99/5L/ov+x/8D/zP/X/9//5f/q/+z/7f/w//L/8f/w
//L/9P/2//j/+P/4//f/9//6//v//P/8//z//f/9//7//v8AAAAAAAAAAAEAAwAEAAQA
BAAEAAUABAAEAAQABQAFAAUABgAHAAkACQALAAsACwALAA0ADgAOAA4ADwAQABMAFAAV
ABYAFgAVABUAFgAZABkAGgAbABoAGwAcAB0AIAAiACMAJAAlACYAJwAoACcAKAApACsA
LAAsAC0ALgAuAC4ALwAvAC0ALQAtAC0ALQAtAC0ALAAsACsAKgApACUAJQAkACMAJAAh
ACEAIAAfAB4AHQAbABoAGQAZABgAFwAWABYAFgAWABYAFgAWABYAFgAWABYAGAAYABcA
FgAVABQAEwASABIAEQAQAA8ADAAMAAsACQAJAAkABgAGAAMAAgAAAP7/AAAAAP/////9
//z/+v/6//v/+//7//v//f/9//3//f/6//r/+v/6//z//P/8//z//P/9//3//P/8//3/
/f/9//3//v/+//7//v/+//////////////////3//f/+//7//v/+//7//v/+//7//v/9
//3//v/+//3//f/9//3//f/9//z//P/8//z/+//7//v/+v/6//r/+v/6//r/+f/5//j/
+P/3//f/9//3//b/9v/2//b/9v/1//T/9P/0//T/8v/y//H/8f/z//P/8//y//L/8v/x
//H/8f/x//H/8f/x//H/8f/w/+7/7//v/+7/7v/u/+7/7v/w//D/8P/w//D/8P/w//D/
7//u/+3/7P/u/+7/7v/u/+7/7v/u/+7/7v/u/+7/7v/u/+7/7v/v/+3/7f/u/+7/7P/u
/+7/7v/u/+7/7v/u/+7/7v/v/+//8f/z//T/9P/0//T/9P/2//j/+//8//7//v/+//z/
+v/6//r/+v/5//n/+v/6//r/+P/3//T/8//z//L/7//t/+z/7P/r/+r/6v/r/+v/6//r
/+v/7f/w//D/8P/u/+r/6P/o/+f/5//m/+X/5f/l/+X/4//j/+X/5f/l/+X/4//j/+P/
4//l/+X/5f/l/+X/5v/m/+b/5v/m/+j/6P/p/+v/7//3/wAACwAZACkAPwBjAIkApQC+
ANoA/gAnAUgBVwFVATQB8gCeAEMA3v93/yX/6P7A/qX+n/6s/r3+yf7X/vD+FP82/1n/
d/+M/57/r//A/8z/1//f/+X/6v/u/+//8P/y//P/9P/1//b/9//4//n/+v/6//v//P/9
//7//v/+//////8AAAAAAgACAAIAAgADAAUABgAGAAYABgAHAAYABgAGAAcACQAJAAoA
CwALAAsADQANAAsACwANAA4AEAAQABEAEgATABQAFQAWABcAFwAYABoAGwAbABwAHQAe
AB8AIAAhACIAJAAlACYAJwAoACkAKgArACwALQAvADAAMAAxADIAMgAyADMAMwAxADEA
MQAxAC8ALwAvAC4AMAAvAC4ALQAqACkAJwAlACYAIwAjACIAIQAgAB8AHQAcABsAGwAa
ABcAFgAWABYAGAAYABgAGAAYABgAGAAYABgAGAAXABYAFwAWABUAFAASABEAEAAPAA4A
DgANAAsABwAHAAQABAADAAIAAAD+//7//v/9//3//f/8//r/+v/7//v/+//7//v/+//7
//v/+v/6//r/+v/8//z//P/8//z//f/9//z/+v/7//v/+//9//7//v/+//z//P/9//3/
///////////9//3//v/+//7//v/+//7//v/+//7//f///wAAAAD///3//f/9//3//f/8
//z//P/8//v/+//7//j/+P/4//j/+v/6//n/+f/2//b/9f/1//X/9f/0//T/9P/0//T/
8//y//L/8v/y//L/8v/x//H/8f/x//H/8P/w//D/7//v//H/8f/x//H/7//v/+//7v/u
/+//7//u/+7/7v/u/+7/7v/u/+7/7v/u/+7/7v/u/+z/7P/s/+z/7P/s/+z/7P/s/+z/
7P/s/+z/7P/s/+z/7v/u/+7/7//v//H/8P/u/+7/8f/y//P/9P/3//j/+v/6//r/+v/6
//j/+P/4//j/+P/1//X/9v/2//j/9v/1//L/8//z//L/7//t/+z/7P/r/+r/6v/r/+v/
6//r/+v/7f/u/+7/7v/s/+r/6P/o/+f/5//m/+X/5f/l/+X/4//j/+P/4//j/+P/4f/h
/+H/4f/j/+P/4//j/+H/4v/i/+L/4v/k/+T/5P/n/+v/7//1//z/CQAXACUAOwBbAH8A
nQC0AMgA5gAJASoBOwFBATIBAAG2AGUABgCf/0H/+P7E/qH+kf6W/qX+t/7H/t7+AP8k
/0v/a/+E/5j/p/+2/8T/0f/b/+P/6P/u//H/8v/y//P/9v/1//b/9//4//n/+v/6//v/
/P/9//7//v8AAAEAAQACAAAAAgACAAIAAgADAAUABgAIAAgACAAJAAgACAAIAAkACwAL
AAwADQANAA0ADwAPAA8ADwARABIAEgASABMAFAATABQAFQAWABkAGQAaABwAHQAdAB4A
HwAgACEAIgAjACQAJgAnACgAKwAsAC0ALgAvADAAMQAzADQANAA1ADYANgA2ADcANwA3
ADcANwA3ADMAMwAzADIAMgAxADAALwArACsAKgApACYAIwAjACIAHwAeAB0AGwAaABkA
GQAYABUAFAAUABQAFAAUABQAFAAUABQAFAAUABQAFAATABIAEwASABEAEAAQAA8ADgAN
AAoACgAJAAcABQAFAAIAAgABAAAA/v/8//z//P/7//v//f/8//r/+v/5//n/+f/5//n/
+f/5//n/+v/6//r/+v/6//r/+v/6//r/+//7//r/+v/7//v/+//9//7//v/+//7//v//
///////////////9//3//v/+//7//v/+//7/AAAAAAAA/////wAAAAD/////////////
///+//7//v/+//3//f/9//r/+v/6//r/+v/6//n/+f/4//j/9//3//n/+f/4//j/+P/4
//j/9//2//b/9v/2//T/9P/z//P/8//z//P/8v/y//L/8f/x//P/8//z//P/8f/x//H/
8P/w//H/8f/w//L/8v/y//L/8P/w//D/8P/y//L/8v/y//D/8P/w//D/8P/w//D/8P/u
/+7/7v/u//D/8P/w//D/8P/w//D/8f/x//H/8v/y//T/9P/2//b/9v/2//b/+P/6//3/
/v/8//z//P/6//r/+v/6//r/+f/5//r/+v/8//r/+f/2//P/8//y/+//7f/s/+z/6//q
/+r/6//r/+3/7f/t/+//8P/w//D/7v/s/+r/6v/p/+n/6P/n/+f/5f/l/+P/4//j/+P/
4//j/+X/5f/l/+X/5f/l/+X/5f/n/+j/6P/o/+j/5v/m/+j/6//v//P/+f8EABEAHwAx
AE0AbwCPAKUAvgDcAAABJwFGAVUBUQEuAeoAmAA3ANL/b/8j/+z+wv6n/qP+sP7D/tP+
5/4G/y7/Uv9t/4X/mv+q/7f/xP/Q/9n/4f/n/+z/7v/v//D/8v/1//b/9f/2//f/+P/5
//r/+v/7//z//f/+//7//v//////AAAAAAIAAgACAAQABQAHAAgABgAGAAYABwAIAAgA
CAAJAAsACwAMAA0ACwALAA0ADQAPAA8AEQASABIAEgATABQAFQAWABcAGAAXABcAGAAa
AB0AHQAeAB8AIAAhACIAIwAkACYAJwAoACcAKAApACoAKwAsAC0ALwAwADAAMQAyADIA
MgAzADMANQA1ADUANQAzADMAMwAyADAALwAuAC0ALQAtACwAKwAoACUAJQAkACUAJAAj
ACEAIAAfAB8AHgAdABwAHAAcABwAHAAcABwAHAAcABwAHAAcABwAGwAaABkAGAAXABYA
FAATABIAEQAOAA4ADQALAAcABwAEAAQABQAEAAIAAAAAAAAA/////////v/8//z/+//7
//v/+//7//v/+//7//z//P/8//z//P/8//z//P/6//v/+//6//v//f/+/////f/+//7/
/v/+//7//////////////////////wAAAAD+//7//v/+//7//v/+//3///8AAAAA////
/////////////v/+//7//v/9//3//f/8//z//P/8//z//P/7//v/+v/6//n/+f/5//n/
+P/4//j/+P/4//f/+P/4//j/+P/2//b/9f/1//X/9f/1//T/9v/2//X/9f/z//P/8//z
//P/8//z//L/8v/z//P/8v/0//T/9P/0//L/8v/y//L/8v/y//L/8v/y//L/8v/y//L/
8v/y//L/8v/y//L/8v/y//L/8v/y//D/8P/w//H/8f/x//L/8v/0//b/9v/4//r/+v/6
//r//f/+/wAAAAD+//7//v/8//7//v/+//7/+//7//z//P/+//z/+//4//X/9f/0//H/
7//u/+7/7f/u/+7/7//v/+//7//v//H/8v/y//L/8P/u/+z/7P/r/+v/6v/p/+n/5//n
/+X/5f/n/+f/5//n/+f/5//n/+f/5//n/+f/5//l/+b/5v/m/+b/6P/q/+z/7f/v//X/
+f8AAAsAGQArAEUAZwCHAKEAugDaAP4AJQFGAVsBWwE6AfwAqABHAOD/f/8z//z+0v61
/q3+tv7H/tf+6/4I/y7/VP9x/4n/mv+q/7n/xv/Q/9n/4f/n/+z/7v/v//D/8v/1//T/
9f/2//f/+P/5//r/+v/7//z//f/+//7/AAABAAEAAgAAAAIAAgACAAQABQAHAAgABgAG
AAYABwAIAAgACAAJAAkACQAKAAsADQANAA8ADwANAA0ADwAQABAAEAARABIAEwAUABUA
FgAXABcAGAAaABsAGwAcAB0AIAAhACIAIwAiACQAJQAmACcAKAApACoAKQAqACsALQAu
AC4ALwAwADIAMgAzADMAMwAzADMAMwAxADEAMQAwADAALwAuAC0AKwArACoAKQAoACUA
JQAkACMAIgAhAB8AHgAdAB0AHAAcABwAHQAeABwAHAAcABwAHAAcABwAHAAaABoAGQAY
ABkAGAAXABYAFgAVABQAEwAOAA4ADQALAAsACwAIAAgABQAEAAIAAAAAAAAA////////
/v/8//z//f/9//3//f/9//3//f/9//z//P/8//z//P/8//z//P/8//3//f/8//7/////
/////f/+//7//v/+//7//////////////////////wAAAAAAAAAAAAAAAAAAAAAAAP//
//8AAAAA/////////////////v/+//7//v/9//3//f/8//z//P/8//z//P/7//v/+v/6
//n/+f/5//n/+P/4//j/+P/4//f/+P/4//j/+P/2//b/9f/1//X/9f/1//T/9v/2//X/
9f/z//P/8//z//P/8//z//L/8v/z//P/8v/y//L/8v/y//L/8v/y//L/8v/y//L/8v/y
//L/8v/y//L/8v/y//L/8v/y//L/8v/y//L/8v/y//D/8P/w//H/8f/x//L/8v/y//T/
9P/0//X/9P/1//j/+v/6//r/+v/9//7/AAAAAAAAAAAAAP7//P/8//z//P/9//3//v/+
//z/+v/5//b/9//3//b/8//x//D/8P/v/+z/7P/t/+3/6//r/+v/7f/w//D/8P/u/+z/
6v/q/+n/6f/o/+f/5//n/+f/5f/l/+X/5f/l/+X/5f/l/+X/5f/l/+X/5f/l/+X/5v/m
/+b/6P/o/+j/6v/r/+3/8f/3/wAACwAXACkAQQBhAIEAnwC2ANAA9AAfAUQBWQFZATgB
9gCgAD8A2P95/y3/9P7K/q/+qf6y/sf+2f7p/gb/LP9Q/2//h/+a/6r/t//C/87/1//f
/+X/6v/s/+//7v/w//P/9P/z//T/9f/2//f/+P/4//n/+v/7//z//P/8//3//f/+//7/
AAAAAAAAAAABAAMABAAEAAQABAAFAAYABgAGAAcABwAHAAgACQALAAsADQANAAsACwAN
AA4ADgAOAA8AEAARABIAEwAUABUAFQAWABgAGQAZABoAGwAcAB0AHgAfAB4AIAAhACIA
IwAkACUAJgApACoAKwAtAC4ALgAvADAAMAAwADEAMQAxADEAMQAxAC8ALwAvAC4AMAAv
AC4ALQArACsAKgApACoAJwAnACYAJQAkACMAIQAhACEAIgAiAB8AHgAeAB4AHgAeAB4A
HgAeAB4AHgAeAB4AHgAdABwAGwAaABkAGAAWABUAFAATABAAEAAPAA0ACQAJAAYABgAH
AAYABAACAAAAAAD////////+//z//P/9//3//f/9//v/+//7//v//P/8//z//P/8//z/
/P/8//r/+//7//r/+v/7//v/+//9//7//v/+//z//P/9//3//f/9//3//f/9//3//v/+
//7//v/+//7//v/+//7//f/7//z//P/7//v/+//7//v//f/8//z//P/8//v/+//7//r/
+v/6//r/+P/4//f/9//4//j/9//3//f/9//2//b/9v/2//b/9f/0//T/9P/0//T/9P/z
//P/8//z//P/8v/y//L/8f/x//P/8//z//P/8f/x//H/8P/w//H/8f/w//D/8P/w//D/
8P/w//D/8P/w//D/8P/w//D/8P/w//D/8P/w//D/8P/w//D/8P/w//D/8P/w//D/8P/w
//D/8f/x//H/8v/y//L/9P/0//T/9f/2//j/+P/4//j/+//8//7//v/+//7//v/8//z/
/P/8//z/+//7//z//P/8//r/+f/2//X/9f/0//H/7f/s/+z/6//s/+z/7f/t/+3/7f/t
/+//8P/w//D/7v/s/+r/6v/p/+n/6P/n/+f/5f/l/+P/4//l/+X/5f/l/+X/5f/l/+X/
5f/l/+X/5f/l/+b/5v/m/+T/5P/m/+r/6//r/+//9/8AAAsAGQArAEMAZQCHAKMAugDW
APoAJQFIAVkBVQEuAeQAhgAnAMb/a/8j/+7+xv6t/qn+uP7L/tn+6f4G/yz/Tv9t/4f/
nP+q/7f/xP/O/9n/4f/n/+r/7v/v//D/8v/z//T/9f/2//f/+P/5//r/+v/7//r/+//8
//z//v//////AAAAAAIAAgACAAIAAwAFAAYABgAGAAYABwAIAAgACAAJAAkACQAKAAsA
CwALAA0ADQALAAsADQAOAA4ADgAPABAAEQASABMAFAAXABcAGAAaABsAGwAcAB0AHAAd
AB4AHwAgACIAIwAkACcAKAApACoAKQAqACsALQAuAC4ALwAwADAAMAAxADEAMQAxADEA
MQAvAC8ALwAuAC4ALQAsACsAKwArACoAKQAoACUAJQAkACUAJAAjACEAIgAhACEAIAAh
ACAAIAAgACAAIAAgACAAHgAeAB4AHgAeAB4AHQAcABkAGAAXABYAFgAVABQAEwAQABAA
DwANAAsACwAIAAgABwAGAAQAAgACAAIAAQABAAEAAAD+//7//f/9//3//f/9//3//f/9
//7//v/+//7//P/8//z//P/+///////+//7//////////f/+//7//v8AAAAAAQABAAEA
AQABAAEAAQABAAIAAgAAAAAAAAAAAAAAAAAAAP//AQACAAIAAQD//////////////v/+
//7//v/9//3//f/+//7//v/+//z//P/7//v/+v/6//n/+f/7//v/+v/6//r/+v/6//n/
+P/4//j/+P/4//j/9//3//f/9//3//b/9v/2//X/9f/z//P/8//z//X/9f/1//T/9P/1
//X/9P/0//T/9P/0//L/8v/y//L/8v/y//L/8v/y//L/8v/y//T/9P/0//T/8v/y//L/
8v/0//T/9P/0//T/9P/0//X/9f/3//j/+v/6//r/+v/8//7/AQACAAAAAAAAAP7//v/+
//7//v//////AAAAAAAA/v/9//r/9//3//b/8//x//D/8P/v/+7/7v/v/+//7//v/+//
8f/0//T/9P/y//D/7v/u/+3/6//q/+n/6f/p/+n/5//n/+n/6f/p/+n/5//n/+f/5//n
/+f/5//n/+X/5v/m/+b/6v/o/+j/6v/t/+//8f/3//z/BQARAB8ALwBLAHEAlwCwAMgA
5gANATIBTwFXAUoBIAHYAH0AHAC1/1f/Dv/Y/rX+pf6m/rP+wf7N/t7+/P4g/0f/af+E
/5b/p/+2/8T/0f/b/+P/6v/u//H/8v/y//P/9v/3//j/+f/6//v//P/8//3//P/9//7/
/v8AAAEAAQACAAEAAgABAAAAAAABAAMABAAEAAQABAAFAAQABAAEAAUABwAHAAgACQAJ
AAkACwALAAsACwANAA4ADAAMAA0ADgARABIAEwAUABMAEwAUABYAFwAXABgAGQAcAB0A
HgAfACAAIgAjACQAJQAmACcAKAApACoAKwAtACwALAAtAC4AMAAwADEAMQAxADEAMQAx
ADEAMQAxADAALgAtACwAKwApACkAKAAnACgAJQAlACQAIwAiACEAHwAgAB8AHwAeABsA
GgAaABoAHAAcABwAHAAaABoAGgAaABwAHAAbABoAGwAaABkAGAAWABUAFAATABIAEgAR
AA8ADQANAAoACgAHAAYABAACAAIAAgABAAEAAQAAAP7//v////////////3//f/9//3/
/v/+//7//v/+//7//v/+/wAAAQABAAAA/v////////8BAAIAAgACAAAAAAABAAEAAQAB
AAEAAQABAAEAAgACAAIAAgACAAIABAAEAAQAAwADAAQABAADAAEAAQABAAEAAQAAAAAA
AAAAAP////////7//v/+//7//v/+//3//f/8//z/+//7//3//f/8//z/+v/6//r/+f/4
//j/+P/4//r/+v/5//n/+f/5//n/+P/2//b/9f/1//X/9f/1//X/9f/1//X/9P/0//X/
9f/0//T/9P/0//T/9P/0//T/9P/0//T/9P/0//T/9P/0//T/8v/y//L/8v/w//D/8P/w
//H/8v/z//T/9P/0//T/9f/3//j/+v/6//r/+v/9//7/AAAAAAAAAAAAAP7//v/+//7/
/v/9//3//v/+//7//P/7//j/9f/1//T/8f/v/+7/7v/t/+7/7v/v/+//7f/t/+3/7//w
//D/8P/u/+r/6P/o/+f/5//m/+X/5f/l/+X/4//j/+X/5f/l/+X/4//j/+P/4//j/+P/
4//j/+P/5P/k/+T/5P/k/+T/6P/p/+3/8//5/wAADQAbACkAPwBjAIkApQC4AM4A7gAT
ATABPQE9ASIB6gCeAEcA5P97/yH/4P60/pX+i/6W/qf+tf7F/uD+Bv8s/1H/cf+I/5r/
q/+6/8j/0//d/+P/6P/s/+3/7v/w//H/8v/1//b/9//4//n/+v/6//v//P/9//7//v/+
//////8AAAAAAgACAAIAAAABAAMABAAEAAQABAAFAAYABgAGAAcABwAHAAgACQAJAAkA
CwALAA0ADQAPABAAEAAQABEAEgARABIAEwAUABUAFQAWABgAGwAbABwAHQAgACEAIgAj
ACQAJgAnACgAJwAoACkAKgArACwALQAvADIAMgAzADQAMgAyADMAMwAzADMAMwAzADEA
MQAxADAAMAAvAC4ALQApACkAKAAnACQAIQAhACAAHQAcABsAGQAYABcAFwAWABUAFAAU
ABQAFAAUABQAFAAUABQAFAAUABQAFAATABIAEQAQAA8ADgAOAA0ADAALAAgACAAHAAUA
AwADAAAAAAD///7//P/6//r/+v/5//n/+f/4//b/9v/3//f/9//3//f/9//3//f/9v/2
//b/9v/4//j/+P/4//j/+f/5//j/+P/5//n/+f/5//r/+v/6//r/+v/7//v/+//7//v/
+//9//3//v/+//z//P/8//z//P/8//z/+//7//z//P/7//v/+//7//v/+//6//r/+v/6
//n/+f/5//j/+P/4//j/+v/6//n/+f/2//b/9f/1//X/9f/0//T/9P/0//T/8//y//L/
8v/y//D/8P/v/+//7//v/+//7v/w//D/7//v/+//7//v/+//7//v/+//7v/u/+//7//u
/+z/7P/s/+z/7P/s/+z/7P/s/+z/7P/s/+z/7P/s/+z/6v/q/+r/6v/s/+z/7P/s/+7/
7v/u/+7/8P/w//D/8f/y//P/9P/1//b/+P/4//j/+P/4//b/9v/2//b/9v/1//X/9v/2
//b/9P/z//D/8f/x//D/7f/r/+r/6v/p/+j/6P/p/+n/6f/p/+n/6//q/+r/6v/o/+j/
5v/m/+X/5f/k/+P/4//j/+P/4f/h/9//3//f/9//4f/h/+H/4f/h/+H/4f/h/+H/4v/i
/+L/4v/i/+L/4v/n/+n/7f/z//z/BwAVACcAPQBdAIEAmQCsAMgA6gARATABQwFHATAB
+gCsAFMA7v+L/zX/9P7E/qX+mf6e/q/+v/7R/uz+Ev84/13/ef+M/57/rf+8/8j/0//b
/+H/5v/q/+3/7P/u/+//9P/0//T/9P/0//f/+P/4//n/+v/7//z//P/8//3//f/+//7/
AAAAAAAAAAABAAMABAAEAAQABAAFAAYABgAGAAcABwAHAAgACQAJAAkACwALAAsACwAN
AA4AEAAQABEAEgARABIAEwAUABcAFwAYABoAGwAbABwAHQAcAB0AHgAfACIAJAAlACYA
JwAoACkAKgArACwALQAvADAAMAAxADIANAA0ADUANQAzADMAMwAzADMAMwAzADIAMgAx
ADAALwArACsAKgApACgAJQAlACQAIQAgAB8AHQAcABsAGwAaABkAGAAYABgAGAAYABgA
GAAYABgAGAAYABYAFgAVABQAEwASABEAEAAQAA8ADgANAAwADAALAAkABQAFAAIAAgAB
AAAA/v/8//z//P/7//v/+//6//j/+P/5//n/+f/5//n/+f/5//n/+P/4//j/+P/4//j/
+P/4//j/+f/5//j/+v/7//v/+//5//r/+v/6//r/+v/7//v//f/9//3//f/9//3//v/+
//z//P/8//z//v/+//7//f/9//7//v/9//v/+//7//v//f/8//z//P/8//v/+//7//r/
+v/6//r/+v/6//n/+f/4//j/9//3//f/9//2//b/9v/2//b/9f/2//b/9v/2//b/9v/1
//X/9f/1//X/9P/y//L/8f/x//P/8//z//P/8f/x//H/8P/w//H/8f/w//D/8P/w//D/
8P/w//D/8P/w//D/8P/w/+7/7v/u/+7/8P/w//D/8P/y//L/8v/0//b/9v/2//b/9v/4
//r//f/+//z//P/8//r//P/8//z//P/5//n/+v/6//r/+P/3//T/8//z//L/7//t/+z/
7P/r/+r/6v/r/+v/6//r/+v/7f/w//D/8P/u/+r/6P/o/+f/5//m/+X/5f/l/+X/4//j
/+P/4//j/+P/4//j/+P/4//j/+P/4//j/+P/5P/k/+T/5P/m/+b/5v/p/+3/8f/3/wAA
CwAZACkAQQBfAH8AmQCwAMwA8AAZATwBTQFNATQB+gCqAE0A5v+D/zP/+v7O/q/+pf6s
/r/+z/7f/vz+Iv9I/2n/f/+U/6b/tf/C/8z/1f/d/+P/6P/s/+//8P/u//H/8v/z//T/
9f/2//f/+P/4//n/+v/7//z//P/8//3//f/+/wAAAgACAAIAAAABAAMABAAEAAQABAAF
AAYABgAGAAcACQAJAAoACwAJAAkACwALAAsACwANAA4AEAAQABEAEgATABQAFQAWABcA
FwAYABoAGQAZABoAGwAcAB0AHgAfACAAIgAjACQAJQAmACcAKAArACwALQAvAC4ALgAv
ADAAMgAyADMAMwAzADMAMwAzADEAMQAxADAAMAAvAC4ALQArACsAKgApACgAJQAlACQA
IQAgAB8AHQAeAB0AHQAcABsAGgAaABoAGAAYABgAGAAYABgAGAAYABgAGAAXABYAFQAU
ABMAEgAQAA8ADgANAAwADAALAAkABwAHAAQABAADAAIAAAD+/wAAAAD////////+//z/
/P/7//v/+//7//v/+//7//v/+v/6//r/+v/8//z//P/8//z//f/9//z/+v/7//v/+//7
//z//P/8//z//P/9//3//f/9//3//f/9//3//v/+//7//v/+//7/AAAAAAAA/////wAA
AAD///3//f/9//3//f/8//z//P/+//3//f/9//z//P/8//z/+v/6//n/+f/6//r/+f/5
//n/+f/4//j/9v/2//b/9f/2//b/9v/2//b/9v/1//X/9f/1//X/9P/0//T/8//z//P/
8//z//P/8//z//P/8v/y//P/8//y//T/9P/0//T/9v/2//b/9v/5//r/+//8//3//v//
/wAA/v/+//7//v/8//z//P/8//z//P/8//z/+f/4//f/9//0//P/8//y//D/8P/u/+z/
6//s/+3/7v/w//D/8f/x/+//7//v/+//7f/s/+v/5//n/+f/5//n/+b/5f/k/+P/5v/m
/+X/5v/k/+T/5P/k/+b/5v/m/+b/5v/m/+b/5v/o/+j/6P/o/+3/8P/z//b/AwAQAB0A
KgBGAGAAegCUALUA1ADzABIBFgEaAR4BIgHSAIQANgDo/6T/YP8c/9j+0v7M/sb+wP7a
/vL+Cv8i/z7/Wv92/5L/oP+u/7z/yv/T/9r/4f/o/+r/7P/u//D/8//0//X/9v/3//j/
+f/6/w==
         </WaveFormData>
      </LeadData>
      <LeadData>
         <LeadByteCountTotal>10000</LeadByteCountTotal>
         <LeadTimeOffset>0</LeadTimeOffset>
         <LeadSampleCountTotal>5000</LeadSampleCountTotal>
         <LeadAmplitudeUnitsPerBit>4.88</LeadAmplitudeUnitsPerBit>
         <LeadAmplitudeUnits>��V</LeadAmplitudeUnits>
         <LeadHighLimit>2147483647</LeadHighLimit>
         <LeadLowLimit>268435456</LeadLowLimit>
         <LeadID>V4</LeadID>
         <LeadOffsetFirstSample>0</LeadOffsetFirstSample>
         <FirstSampleBaseline>0</FirstSampleBaseline>
         <LeadSampleSize>2</LeadSampleSize>
         <LeadOff>FALSE</LeadOff>
         <BaselineSway>FALSE</BaselineSway>
         <ExcessiveACNoise>FALSE</ExcessiveACNoise>
         <MuscleNoise>FALSE</MuscleNoise>
         <LeadDataCRC32>2386870600</LeadDataCRC32>
         <WaveFormData>
+v/6//r/+v/6//r/+v/6//r/+v/6//r/+P/4//j/+P/2//b/9v/2//j/+P/4//j/9v/2
//b/9v/2//b/9v/2//b/9v/2//b/9v/2//b/9v/2//b/9v/2//b/9v/2//b/9v/2//b/
9v/2//b/9v/2//b/9v/2//b/9v/2//b/9v/2//b/9v/2//b/9v/2//b/9P/0//T/9P/0
//T/9P/0//T/9P/0//T/9v/2//b/9v/2//b/9v/2//b/9v/2//b/+P/4//j/+P/6//r/
+v/6//z///8AAAEAAQABAAEAAQD///7//v/+/wAAAQABAAIAAgACAAAA///9//3//f/7
//r/+P/3//f/9P/0//T/9f/1//X/9f/2//n/+f/4//b/8//x//H/8P/v/+//7v/t/+r/
6v/p/+n/6f/p/+n/6f/r/+v/6//r/+v/6//r/+v/6//r/+v/6//r/+v/6f/q/+3/7//v
//L/9v/9/wYAFAAlAEMAYgCBAJ8AwwDqABsBSgFvAYIBeQFOAQ0BwQB0ACYA4/+y/43/
cP9g/1n/V/9V/1X/Wf9o/37/k/+n/7T/vf/G/87/1P/b/+L/5//p/+n/6f/r/+z/6//q
/+v/7P/u/+//7//u/+3/7f/t/+7/7v/u/+//7//v/+//7//v//D/8P/y//P/8//z//L/
8v/y//L/8v/y//L/9P/0//T/9P/0//T/9f/1//b/+P/4//j/+f/3//f/+P/4//z//P/8
//3//P/8//v//P/+//7///////7//v////////8BAAMAAwAGAAYABgAIAAgACAAIAAoA
CAAIAAkACQAJAAoACgALAAkACQAJAAkACQAJAAkACQAIAAgABwAFAAUABAAEAAMABQAE
AAQABAABAAAAAAAAAP7//v/+//7//v/+//7///8BAAIAAwAEAAUABgAHAAcABwAIAAgA
CQAJAAkACQAJAAkACQAIAAcABQAFAAQABAADAAIAAQAAAP///v/9//z//P/7//v/+//7
//n/+f/5//r/+v/5//n/+f/5//n/+f/5//n/+f/5//n/+P/4//n/+f/5//n/+f/5//n/
+f/6//r/+v/7//v/+//7//v/+//7//v/+v/6//r/+//7//v/+//7//v/+//7//v/+//7
//v/+//7//v/+//5//v/+//6//r/+v/6//j/+P/4//j/+f/5//n/+f/4//j/+P/4//j/
+P/3//f/9//1//X/9v/2//b/9v/2//P/8//z//P/8v/y//L/8v/0//T/9P/0//L/8v/x
//H/8f/x//H/8f/w//D/8P/w//D/8P/w/+//8f/x//H/8f/z//P/8//z//L/8f/w/+//
7//v/+//7//x//H/8f/x/+//7//v/+//7//v//D/8P/u/+7/7v/u/+//7//w//D/7v/u
//D/8P/u/+7/7//w//D/8v/y//L/8v/y//T/9P/0//T/9P/2//n/+v/7//v/+//7//v/
+//6//r/+v/6//v/+//8//z//P/6//n/+f/5//n/9//2//T/8//z//D/8P/w//H/8//z
//P/9P/1//X/9P/y/+3/6//r/+r/6f/p/+j/5//m/+b/5f/l/+f/5//n/+f/5f/l/+X/
5f/l/+X/5f/l/+X/5f/l/+X/5//n/+f/6P/p/+v/7f/w//b///8MABgALQBNAHIAkwC1
ANsACgE9AWwBjQGaAYcBVgERAcEAagASAMn/lv9z/1j/SP9H/0f/Q/9B/0f/Wv9w/4f/
m/+o/7H/vv/I/9D/1//e/+H/4//n/+n/5//o/+n/7P/q/+r/6//r/+z/7P/s/+3/7//w
//D/8P/w/+//7v/t/+//7//w//D/8P/x//H/8f/y//L/8v/y//D/8P/w//L/8v/y//L/
8v/0//X/9f/2//b/9v/2//f/9//3//j/+P/6//r/+v/7//v//P/8//7//P/8//3//f8A
AAAAAQABAAEAAwAFAAUABgAGAAYACAAIAAgACAAKAAoACgALAAsACwAMAAwADQALAAsA
CwALAAcABwAHAAcABwAIAAgABwAFAAQABAADAAMAAgACAAIAAQAAAAAAAAAAAAAAAAAA
AAAAAAAAAAEAAQACAAMABAAFAAYABwAHAAcACAAIAAkACgALAAwADQALAAsACgAJAAcA
BwAGAAYABQAEAAMAAgABAAAA///+//7//f/9//3/+//5//n/+f/8//z/+//7//n/+f/5
//n/+f/5//n/+f/7//r/+v/7//n/+f/5//n/+f/5//n/+v/8//z//f/9//v/+//7//v/
+//7//r/+v/6//v/+//7//v/+//7//v/+//7//v/+//9//3//f/9//3/+//9//3/+v/6
//r/+v/6//r/+v/6//n/+f/5//n/+v/6//r/+v/4//j/9//3//X/8//z//T/9v/2//b/
9v/1//X/9f/1//T/9P/0//T/9P/0//T/9P/0//T/8//z//P/8//z//P/8P/w//D/8P/y
//L/8v/x//H/8f/x//H/8f/x//H/8f/x//H/8f/x//H/8f/x//H/8f/x//H/8f/x//H/
8f/x/+//7//w//D/8P/w//D/8P/x//P/8v/w//L/8//0//X/9v/3//n/+f/5//n/+f/5
//n/+//6//r/+v/6//v/+//8//z//P/6//n/+f/5//n/9//2//T/8//z//L/8v/y//P/
8//z//P/9P/1//X/9P/y/+//7f/t/+z/6//r/+r/6f/o/+j/5//n/+f/5//n/+f/5f/l
/+X/5f/n/+f/5//n/+X/5f/l/+X/5f/l/+X/5v/p/+v/7f/y//b///8KABYAKQBHAGwA
kQCzANcAAgEzAWYBjQGkAaUBgAFBAfkApABEAOv/qv97/1j/QP83/zf/N/83/zv/Sv9i
/3v/kf+k/6//uP/C/8z/1f/c/+H/5f/n/+n/6f/q/+v/7P/s/+z/7f/t/+7/7v/u/+//
7//w//D/8P/z//P/8//z//P/8//0//T/8v/z//P/8//2//b/9v/2//T/9P/0//b/+P/4
//j/+P/4//n/+f/6//r/+v/6//v/+//7//z//P/8//z//P/9////AAAAAAIAAgACAAMA
AwAEAAQABQAFAAcACQALAAsACgAKAAoADAAOAA4ADgAQABAAEAARABEADwAQABAAEQAR
ABEAEQARAA0ADQANAA0ADAAMAAsACQAHAAYABgAFAAUABAAEAAQAAwACAAIAAgAAAAAA
AAAAAAAAAAAAAAEA//8AAAEAAgAFAAYABwAHAAcACAAIAAkACQAJAAkACQALAAsACgAJ
AAkACQAIAAgABQAEAAMAAgABAAAA///+//7//f/9//3////9//3//f/+//7//f/9//v/
+//7//v//f/9//3//f/9//z//P/9//3//f/9//3//f/9//3//v/+//7/////////////
//////////7//v/+/////////wEAAQABAAEAAQABAAEAAQABAAEAAQABAAEA//8BAAEA
AAAAAAAAAAAAAAAAAAAAAP3//f/9//3//v/+//7//v/8//z/+//7//3/+//7//z//P/8
//z//P/7//v/+//7//r/+v/6//r/+P/4//j/+P/4//j/9//3//n/+f/5//n/9v/2//b/
9v/2//b/9v/1//X/9f/1//X/9f/1//X/9f/3//f/9//3//X/9f/1//X/9f/1//X/9f/1
//X/9f/1//X/9f/2//b/9v/2//b/9v/1//X/9v/2//j/+v/6//z//P/8//z///8BAAEA
AQABAAEAAQABAP///v/+//7/AAABAAEAAgACAAIAAAD///////////3/+v/4//f/9//2
//b/9v/3//X/9f/1//b/+f/5//j/9v/z//H/8f/w/+3/7f/s/+v/6v/q/+n/6f/r/+v/
6//r/+v/6//r/+v/6//r/+v/6//r/+v/6//r/+v/6//r/+z/7//v//H/9v/8/wUAEAAe
ADUAVwB4AJcAtwDdAAoBOQFkAYEBkAF/AU4BCwG/AGwAGgDZ/6j/gf9m/1b/Uf9R/0//
Uf9d/3b/jP+d/6v/uP/B/8r/0P/Y/9//4v/n/+n/6//r/+v/7P/v//D/7v/u/+//7//w
//D/8P/x//P/9P/0//T/8//z//P/8//z//P/9P/0//b/9//3//f/9v/2//b/9v/2//b/
9v/4//j/+P/4//j/+P/5//n/+v/8//z//P/9//3//f/+//7//v/+//7//////wAAAAAC
AAIAAgADAAMABAAEAAUABQAFAAcACQAJAAgACAAIAAoADAAMAAwADgAQABAAEQARAA8A
EAAQABEAEQARABEAEQAPAA8ADwAPAA4ADgANAAsACwAKAAoACQAJAAgACAAIAAcABgAG
AAYABgAGAAYABgAGAAYABgAHAAkACgALAAwADQAOAA8ADwANAA4ADgAPAA8ADwAPAA8A
DQANAAwACwALAAsACgAKAAcABgAFAAQABQAEAAMAAgACAAEAAQABAAEA/////////v/+
//3//f/9//3//f/9/////////////f/8//z//f/7//v/+//7//z//f/+/wAA/v/+////
///////////////////+//7//v////////////////////////////////////////8B
AP//AQABAP7//v/+//7//v/+//7//v/9//3//f/9//z//P/8//z//P/8//v/+//7//n/
+f/6//r/+v/6//r/+f/5//n/+f/4//j/+P/4//b/9v/2//b/+P/4//f/9//3//f/9//3
//b/9v/2//b/9v/2//b/9f/1//X/9f/1//X/9f/1//X/9f/1//X/9f/z//P/8//z//X/
9f/1//X/8//z//P/8//z//P/9P/0//T/9P/0//T/9f/1//b/9v/4//j/+P/6//z//P/8
//z///8BAAEAAQD//////////////v/+//7//v//////AAAAAAAA/v/9//3//f/9//v/
+P/2//X/9f/0//T/9P/1//X/9f/1//b/9//3//b/9P/x/+//7//u/+3/7f/s/+v/6v/q
/+n/6f/p/+n/6f/p/+v/6//r/+v/6f/p/+n/6f/p/+n/6f/p/+n/6f/r/+z/7f/t//H/
9P/2////CgAYAC0ASwBqAIsAqQDNAPgAJwFQAXEBgAFzAUgBBwG9AGwAHgDf/7L/jf9u
/17/V/9X/1P/Vf9h/3b/jP+f/63/uP+//8j/zv/W/93/4v/l/+f/6f/r/+v/6v/t/+7/
7P/s/+3/7f/u/+7/7v/v/+//8P/w//D/8f/x//H/8f/x//H/8v/y//L/8//z//P/9P/0
//T/9P/2//b/9v/4//b/9v/2//b/+P/5//n/+v/6//r/+v/7//v/+//8//z//v/+//7/
///9//7//v8AAAAAAAABAAEABAAEAAUABQADAAUABwAHAAgACAAIAAoACgAKAAoADAAM
AAwADQANAA0ADgAOAA8ADwAPAA8ADwANAA0ADQANAAwADAALAAkACwAKAAoACQAJAAgA
CAAIAAcABgAGAAYABgAGAAYABgAIAAgACAAJAAcACAAJAAoACwAMAA0ADQANAA4ADgAP
AA0ADQANAA0ADQANAAwACwAJAAkACAAIAAcABgAFAAQAAwACAAEAAAAAAP//////////
/f/9//3//v/+//3//f/9//3//f/9//3//f/9//3//f/8//z//f/9//3//f/9//3//f/9
//7//v/+///////////////////////+//7//v//////////////////////////////
//////////////3///////7//v/+//7//v/+//7//v/9//3//f/9//z//P/8//z//P/8
//v/+//7//n/+f/6//j/+P/4//j/+f/5//n/+f/4//j/+P/4//j/+P/4//j/+P/4//f/
9//3//f/9//3//b/9v/2//b/9v/2//b/9f/1//X/9f/1//X/9f/1//X/9f/1//X/9f/z
//P/8//z//X/9f/1//X/9f/1//X/9f/z//P/9P/0//L/8v/y//L/9f/1//b/9v/0//T/
9v/2//b/9v/5//r//P/8//z//P/9///////////////////////+//7//v8AAAEAAQAC
AAAAAAD+//3/+//7//v/+f/4//b/9f/1//L/8v/y//P/8//z//P/9P/1//X/9P/y//H/
7//v/+7/7f/t/+z/6//q/+r/6f/p/+n/6f/p/+n/6f/p/+n/6f/p/+n/6f/p/+n/6f/p
/+n/6f/p/+n/6v/r/+3/7//w//b//f8IABYAKwBFAGYAhQCjAMUA7gAdAUoBbQF8AW0B
PgH7ALEAYAAUANf/qP+D/2r/Wv9V/1X/Vf9V/1//dv+M/53/q/+4/7//yP/O/9b/2f/g
/+P/5//p/+f/5//o/+n/7P/s/+z/7f/t/+z/7P/s/+3/7//w//D/8P/v/+//7//v//H/
8f/y//L/8v/z//P/8//y//L/8v/y//L/8v/y//T/9P/0//T/9P/2//f/9//4//j/+P/4
//n/+f/5//r/+v/6//r/+v/7//3//v/+/wAAAAAAAAEAAQACAAIAAwADAAEAAwAFAAUA
BgAGAAYACAAKAAoACgAMAAwADAANAA0ADQAOAA4ADwAPAA8ADwAPAA0ADQANAA0ADAAM
AAsACQAKAAoACwALAAsACgAKAAoACQAIAAgACAAKAAoACgAKAAgACAAIAAkACwAMAA0A
DgANAA4ADwAPAA8AEAAQABEAEQARABEAEQAPAA8ADgANAA0ADQAMAAwACQAIAAcABgAH
AAYABQAEAAIAAQABAAEAAQD////////+//7//f/9//3//f/9//3//f/9//3//f////7/
/v////3//f/9//3//f/9//3//v/+//7///////////////////////7//v/+////////
///////////////////////9//3//f/9/////f///////v/+//7//v/+//7//v/+//v/
+//7//v//P/8//z//P/8//z/+//7//v/+f/5//r/+v/6//r/+v/5//n/+f/5//j/+P/4
//j/+P/4//j/+P/4//j/9//3//f/9//3//f/9v/2//b/9v/2//b/9v/1//X/9f/1//X/
9f/1//X/9f/1//X/9f/1//X/9f/1//X/9f/1//X/9f/1//X/9f/1//P/8//0//T/9P/0
//T/9P/1//X/9v/2//j/+P/6//r/+v/6//z//P/8//z///8BAAEAAQABAAEAAQABAAEA
AAAAAAAAAAABAAEAAgACAAIAAAD///////////3/+P/2//X/9f/0//T/9P/1//X/9f/1
//b/9//3//b/9P/x/+//7//u/+//7//u/+3/7P/s/+v/6//r/+v/6//r/+v/6//r/+v/
6f/p/+n/6f/p/+n/6f/p/+v/6//r/+z/7f/t/+//9P/6/wEADAAaAC8ASQBqAIsAqQDL
APYAJQFQAW0BeAFlAS4B5QCbAFAACADN/6L/gf9m/1r/V/9Z/1X/Vf9h/3b/iv+d/63/
uP/B/8r/0P/Y/9//5P/n/+f/6f/r/+v/7P/t/+7/7v/u/+//7//u/+7/7v/v/+//8P/w
//D/8f/x//H/8f/x//H/8v/y//L/8//z//P/9P/0//T/9P/0//T/9P/2//b/9v/2//b/
9v/3//f/+P/4//j/+P/5//f/9//4//j/+v/6//r/+//9//7//v8AAAAAAAABAAEAAAAA
AAEAAQADAAUABwAHAAgACAAIAAoACgAKAAoADAAKAAoACwALAAsADAAMAA0ADQANAA0A
DQANAA0ADQANAAwADAALAAkACwAKAAoACQAJAAgACAAIAAcABgAGAAYABgAGAAYABgAI
AAgACAAJAAkACgALAAwADQAOAA8ADwANAA4ADgAPAA8ADwAPAA8ADwAPAA4ADQALAAsA
CgAKAAcABgAFAAQABQAEAAMAAgAAAP///////wEA/////////v/+//3//f/7//v/+//7
//v/+//7//v//f/8//z//f/9//3//f/9//3//f/9//7//P/8//3//f/9//3//f/9////
///+//7//v///////////////////////////////f/9//3//f/9//v//f/9//z//P/8
//z//v/+//7//v/7//v/+//7//r/+v/6//r/+v/6//n/+f/5//f/9//4//j/+P/4//j/
9//3//f/9//4//j/+P/4//j/+P/4//j/9v/2//X/9f/1//X/9f/1//b/9v/2//b/9v/2
//b/9f/1//X/9f/1//P/8//z//P/9f/1//X/9f/1//X/9f/1//P/8//z//P/8//z//P/
8//z//P/9P/0//T/9P/0//T/9//3//j/+v/6//r/+v/9/////////wEAAQABAAEA///+
//7//v8AAAEAAQACAAAAAAD+//3//f/9//3/+//6//j/9//3//T/9P/0//X/8//z//P/
9P/2//f/9//2//P/8f/x//D/7f/t/+z/6//s/+z/6//r/+v/6//r/+v/6//r/+v/6//p
/+n/6f/p/+n/6f/p/+n/6//r/+v/7P/r/+3/7//y//b/+/8EAA4AHwA3AFgAfQCfAMEA
6gAZAUwBdwGSAZMBdgE9AfMAoABGAPX/uP+L/2r/Vv9P/0v/Sf9F/0X/UP9m/3v/k/+m
/7P/vP/E/8z/0//a/9//5f/p/+v/6//q/+v/7P/s/+z/7f/t/+7/7v/u/+//7//w//D/
8P/v/+//7//v/+3/7f/u/+7/7v/v/+//7//y//L/8v/y//D/8P/w//L/8v/y//L/8v/0
//X/9f/2//T/9P/0//X/9f/1//b/9v/4//j/+P/5//f/+P/4//r/+v/6//v/+//8//z/
/f/9////AQADAAMABAAEAAQABgAIAAgACAAKAAgACAAJAAkACwAMAAwADQANAA0ADQAN
AAsACwALAAsADAAMAAsACQAHAAYABgAFAAcABgAGAAYABQAEAAQABAAEAAQABAAEAAQA
BAAEAAUABQAGAAcACAAJAAoACwALAA0ADgAOAA8ADwAPAA8ADwAPAA8ADgANAAwADQAN
AA4ADAAKAAgABgAFAAQAAwACAAIAAQABAAEAAQD///////8AAAAA//////3//f/9//3/
//////////////7//v///wEAAQABAAEA////////AAAAAAAAAQABAAEAAQABAAEA////
//7//v8AAAEAAQABAAMAAwADAAMAAwADAAMAAwADAAMAAwADAAEA//8BAAEAAAAAAAAA
AAACAAIAAgACAAAA///+//3//v/+//7//v/+//7//f/9/////f/9//7//P/8//z//P/7
//v/+//7//z//P/8//z/+v/6//r/+v/4//j/9//3//f/9//3//f/+P/4//j/+P/4//j/
+P/3//j/+f/6//v/+v/5//j/9//3//f/9//3//X/9f/1//X/9f/1//X/9f/1//X/9f/1
//f/9//4//j/+P/4//j/+P/5//z//v/+//7//v///wEAAQABAAMAAwADAAMAAQAAAAAA
AAAAAAEAAQACAAIAAgAAAP///f/9//3/+//6//j/9//3//b/9v/2//f/9f/1//X/9v/3
//f/9v/0/+//7f/t/+z/7f/t/+z/6//q/+r/6f/p/+j/5//m/+X/5//n/+f/5//p/+n/
6f/p/+f/5//n/+f/6//p/+f/6v/t/+//8f/0//j/AQAOABwAMQBTAHgAmwC9AOMAEgFF
AXYBmQGsAZ0BbgEtAeEAiAAkAM//lP9r/0z/Ov83/zf/M/8x/zf/TP9m/3//lf+k/6//
vP/G/87/1f/c/+H/5//n/+X/5//q/+n/6v/s/+z/7f/t/+7/7v/u/+//7//w//D/8P/x
//H/8f/x//H/8f/y//L/8v/z//P/8//0//T/9P/0//T/9P/0//b/9v/2//b/9v/2//f/
9//4//j/+P/4//n/+//7//z//P/8//z//P/9//3//v/+/wAAAAAAAAEAAQACAAIAAwAD
AAUABwAJAAkACAAIAAgACgAKAAoACgAMAA4ADgAPAA8ADQAOAA4ADwANAA0ADQANAA0A
DQANAA0ADAAMAAsACQAHAAYABgAFAAUABAAEAAQAAwACAAIAAgAAAAAAAAAAAAAAAAAA
AAEAAQACAAMABAAHAAgACQAJAAkACgAKAAsACwALAAsACwALAAsACgAJAAcABwAGAAYA
BQAEAAMAAgABAAAA///+//7//f/9//3//f/7//v/+//8//z/+//7//3//f/9//3//f/9
//3//f/9//z//P/9//3//f/9//3//f/9//3//v/8//z//f/9//////////////////7/
/v8AAAEAAQABAAEAAQABAAEAAQABAAEAAQABAAEAAQABAP///f//////AAAAAAAAAAAA
AAAAAAAAAP3//f/9//3//v/+//7//v/+//7//f/9//3/+//7//z/+v/6//r/+v/7//v/
+//7//j/+P/4//j/+P/4//j/+P/4//j/9//3//f/9//3//f/+P/4//j/+P/4//j/+P/3
//X/9f/1//X/9//3//f/9//1//X/9f/1//X/9f/1//X/9f/1//X/9f/1//X/9f/1//X/
9f/2//b/+P/4//j/+f/6//v//P/9////////////////////AQAAAAAAAAD+//////8A
AAAAAAD+//3//f/9//3/+//6//j/9//3//b/9v/2//f/9//3//f/+P/3//f/9v/0//P/
8f/x//D/7//v/+7/7f/s/+z/6//r/+n/6f/p/+n/6//r/+v/6//r/+v/6//r/+v/6//r
/+v/6//t/+v/7P/v//H/7//0//r///8MABwAMQBNAHAAjwCvANMA/gAvAVwBgQGWAZEB
agErAeMAjgA4AOv/tP+H/2j/VP9L/0n/R/9H/0//Yv98/5P/o/+w/7v/xP/M/9L/2//g
/+X/6f/t/+3/6//s/+3/7v/u/+7/7//v//L/8v/y//P/8f/y//L/8v/z//P/8//z//P/
8//0//T/9P/1//X/9f/2//b/9v/2//j/+P/4//r/+P/4//j/+P/6//v/+//8//r/+v/6
//v//f/9//7//v/+//7//v//////AAAAAAIABAAEAAUABQAGAAYABwAHAAcACQALAAsA
DAAMAAwADgAOAA4ADgAQABAAEAARABEAEQASABIAEwATABMAEwATABEAEQARABEAEAAQ
AA8ADQANAAwADAALAAsACgAKAAoABwAGAAYABgAEAAQABAAEAAQABAAEAAUABQAGAAcA
CAAJAAoACwALAA0ADgAOAA8ADQANAA0ADQANAA0ADAALAAsACwAKAAoACQAIAAcABgAF
AAQAAwACAAAA////////AQD///////8AAAAA///////////////////////////9//z/
/P/9////////////////////AAAAAAAAAQABAAEAAQABAAEAAQABAAAAAAAAAAEAAQAB
AAEAAQABAAEAAQABAAEAAQABAAEAAQABAAEA//8BAAEAAAAAAAAAAAAAAAAAAAAAAP//
/////////v/+//7//v/+//7//f/9/////f/9//7//P/8//z//P/7//v/+//7//r/+v/6
//r/+v/6//r/+v/4//j/9//3//n/+f/5//n/+P/4//j/+P/2//b/9v/1//X/9f/1//X/
9//3//f/9//1//X/9f/1//X/9f/1//X/9//3//f/9//5//n/+f/5//r//P/8//z//P//
/wEAAQABAAEAAQABAAEAAQAAAAAAAAAAAAEAAQACAAIAAgAAAP///f/9//3/+//4//b/
9f/1//b/9v/2//f/9f/1//X/9v/5//n/+P/2//P/8f/x//D/7f/t/+z/6//s/+z/6//r
/+v/6//r/+v/6//r/+v/6//r/+v/6//r/+v/6//r/+v/6//t/+v/7P/t/+//8f/0//r/
AwAOABoALwBLAGoAhwClAMsA9AAjAVABbwGAAXsBUgETAckAfAAqAOf/tP+N/3D/Xv9X
/1X/U/9T/13/cv+K/5v/qf+2/8H/yv/Q/9j/3f/i/+X/5//r/+3/7f/s/+3/7v/u/+7/
7//v//D/8P/w//H/8f/y//L/8v/z//P/8//z//X/9f/2//b/9P/1//X/9f/2//b/9v/2
//b/9v/2//j/+P/4//j/+P/4//n/+f/6//r/+v/6//v/+//7//z//P/+//7//v//////
AAAAAAIAAgACAAMAAwAEAAQABQAFAAUABwAJAAkACgAKAAoADAAOAA4ADgAQAA4ADgAP
AA8AEQASABIAEwARABEAEQARAA8ADwAPAA8ADgAOAA0ACwANAAwADAALAAkACAAIAAgA
BwAGAAYABgAGAAYABgAGAAYABgAGAAcABwAIAAkACgALAAwADQANAA0ADgAOAA8ADwAP
AA8ADwANAA0ADAALAAsACwAKAAoACQAIAAcABgAFAAQAAwACAAIAAQABAAEAAQD/////
///+//7//f/9/////////////f/9//3//f/+//7///8BAP//////////////////AAAA
AAAAAQABAAEAAQABAAEAAQABAAAAAAAAAAEAAQABAAEAAQABAAEAAwADAAMAAwADAAMA
AwADAAMAAQADAAMAAgACAAIAAgACAAIAAgACAAMAAwADAAMAAAAAAAAAAAAAAAAA////
/wEA/////wAA/v/+//7//v/9//3//f/9//7//v/+//7//v/+//7//v/8//z/+//7//v/
+//7//v/+v/6//r/+v/6//r/+v/5//r/+//8//3///////////8AAAEAAgADAAUABQAF
AAUABQAFAAUABQAFAAUABQAFAAUABQAGAAYABAAEAAQABAAEAAMAAwACAAAA/v/+//z/
+v/6//v//P/8//7//v/+//3//P/7//r/9//2//b/9f/y//L/8v/x//H/8P/v/+3/8f/w
/+//8P/u/+7/7v/u//D/8P/w//D/8P/w//D/8P/w//D/8P/w//T/9v/4//r/AwAMABUA
HgA4AFIAbACGAKsA0AD1ABoBLAE+AVABYgEoAe4AtAB6AEAACADQ/5j/if96/2v/XP9j
/2r/cf94/4j/mP+o/7j/wv/K/9L/2v/f/+T/6f/u/+//8P/x//L/9P/0//T/9P/1//b/
9//4/w==
         </WaveFormData>
      </LeadData>
      <LeadData>
         <LeadByteCountTotal>10000</LeadByteCountTotal>
         <LeadTimeOffset>0</LeadTimeOffset>
         <LeadSampleCountTotal>5000</LeadSampleCountTotal>
         <LeadAmplitudeUnitsPerBit>4.88</LeadAmplitudeUnitsPerBit>
         <LeadAmplitudeUnits>��V</LeadAmplitudeUnits>
         <LeadHighLimit>2147483647</LeadHighLimit>
         <LeadLowLimit>268435456</LeadLowLimit>
         <LeadID>V5</LeadID>
         <LeadOffsetFirstSample>0</LeadOffsetFirstSample>
         <FirstSampleBaseline>0</FirstSampleBaseline>
         <LeadSampleSize>2</LeadSampleSize>
         <LeadOff>FALSE</LeadOff>
         <BaselineSway>FALSE</BaselineSway>
         <ExcessiveACNoise>FALSE</ExcessiveACNoise>
         <MuscleNoise>FALSE</MuscleNoise>
         <LeadDataCRC32>2044668575</LeadDataCRC32>
         <WaveFormData>
9v/2//b/9v/2//b/9v/2//b/9v/2//b/9v/2//b/9v/2//b/9v/2//b/9v/2//b/9P/0
//T/9P/0//T/9P/0//T/9P/0//T/9v/2//b/9v/0//T/9P/0//T/9P/0//T/9P/0//T/
9P/0//T/9P/0//T/9P/0//T/9P/0//T/9P/0//T/9P/0//T/9P/0//T/9P/0//T/9P/0
//T/9P/0//T/9P/0//T/9P/0//T/9P/0//T/9P/0//T/9P/0//T/9v/2//b/9v/4//j/
+P/4//r/+//8//3//f/9//3//f/9//3//f/9//3//v8AAAEAAQABAAAA/v/8//3//f/9
//3/+//7//n/9//4//j/+P/4//f/9//5//v/+//5//f/9f/z//H/8f/x//D/7//u/+7/
7f/s/+z/7P/s/+z/7P/s/+z/7P/s/+z/7P/s/+z/7P/s/+z/7P/s/+z/7P/s/+7/7//w
//H/9P/2//3/CAAVACoAQwBcAHYAlQC3AN8ACwEtAUIBQgEoAfoAxwCTAF8AMwASAPX/
3//O/8L/uP+y/6v/q/+y/7v/xv/Q/9X/2v/d/+H/4//n/+n/7P/u/+3/7f/v/+//7f/t
/+//8P/w//D/7//u/+3/7P/u/+7/7v/u/+7/7v/u/+7/7v/u/+7/7v/u/+7/7//v//D/
8P/w//D/8P/w//D/8P/y//L/8v/y//L/8//z//P/8v/y//L/8v/y//P/8//z//b/9v/3
//f/9f/1//b/9v/4//j/+P/5//n/+f/5//r/+v/8//3//f/9//3//v/+/wEAAQABAAIA
AAAAAAEAAgACAAIABAAEAAQABAAEAAQABgAGAAcABwAFAAUABQAFAAIAAgACAAIABAAE
AAQABAACAAIAAgACAAIAAgACAAIAAgADAAMABAAGAAYABwAHAAkACQAJAAoADAANAA0A
DQALAAsACwAKAAsACwAKAAkABgAGAAUABAAFAAUAAwACAAAA///+//7//v/9//3//f/9
//v/+//7//v/+//7//r//P/8//z//P/6//r/+v/6//r/+v/6//r/+v/5//n/+v/8//v/
+//8//z//P/8//z//P/8//z//P/8//z//P/8//z//P/8//3/+//7//v/+//7//v/+//7
//v/+//7//v/+//6//r/+v/6//r/+v/6//r/+v/6//r/+v/5//n/+f/5//n/+f/5//n/
+P/4//j/9v/2//b/9v/4//j/+P/4//b/9v/2//b/9v/2//b/9v/2//b/9v/1//X/9f/1
//X/9f/0//T/9P/0//T/9P/0//T/9P/0//T/9P/0//T/9P/0//T/9P/z//P/8//z//T/
8v/y//L/8f/z//P/8//z//P/8//z//P/8f/y//L/8v/y//L/8v/z//P/8//0//T/8v/y
//P/9P/z//L/8v/x//H/8//z//P/9P/0//b/9v/2//b/9v/4//n/+v/7//v/+//7//v/
+f/5//n/+f/5//r//P/9///////+//z/+v/7//v/+//7//n/+f/3//f/+P/4//j/+P/3
//f/+f/5//n/9//1//P/8f/v/+//7f/s/+v/6v/q/+n/6P/o/+r/6v/q/+r/6v/q/+r/
6v/q/+r/6v/q/+r/6v/q/+r/6v/q/+r/7P/s/+v/7v/v//L/+P8BAAoAGQAyAE8AagCG
AKkA0QD9ACkBSQFaAVQBNAEEAc8AlQBbACkABgDp/9P/wv+4/7L/pv+d/53/pP+v/7r/
xv/L/9D/1//b/9//4//n/+j/6v/t/+3/6//r/+v/6//p/+r/6v/q/+z/7P/s/+z/7P/s
/+z/7P/q/+r/6v/q/+r/6v/q/+r/7P/s/+3/7f/u/+7/7v/u/+z/7P/s/+z/7P/s/+z/
7P/u/+//7//v//D/8P/w//D/8P/x//H/8f/y//L/8//z//X/9f/2//b/9v/2//b/9//5
//n/+f/6//j/+v/7//v/+//7//z//P////////8AAAAAAAABAAIAAgACAAQABAAGAAYA
BgAGAAQABAAFAAUABwAHAAcABwAGAAYABgAGAAYABgAGAAYABgAGAAYABgAIAAgACAAI
AAYABwAHAAgACgAKAAsACwALAAsACwAMAAoACwALAAsADAANAA4ADgALAAsACgAJAAYA
BgAFAAQAAwADAAEAAAAAAP///v/+//7//f/9//3/+//5//n/+f/5//n/+f/4//r/+v/6
//r/+P/4//j/+P/6//r/+v/6//j/9//3//j/+v/5//n/+v/6//r/+v/6//r/+v/6//r/
+v/6//r/+v/4//j/+P/5//v/+//7//v//f/9//3//f/9//3//f/9//3//P/8//z/+v/6
//r/+v/4//j/+P/4//r/+f/5//n/+f/5//n/+f/3//b/9v/2//b/9v/2//b/+P/4//j/
+P/0//T/9P/0//T/9P/0//T/9P/0//T/8//1//X/9f/1//X/9P/0//T/8v/y//L/8v/y
//L/8v/y//D/8P/w//D/8P/w//D/7//x//H/8f/y//L/8v/y//H/8f/x//H/8f/x//H/
8f/x/+//8P/w//D/8v/y//L/8//z//P/8v/w//L/8//0//X/9v/3//f/9//3//n/+f/5
//n/+f/5//n/+f/3//j/+v/7//3//f/8//r/+v/7//v/+//7//n/+f/3//X/9v/2//b/
9v/1//X/9//5//n/9//1//H/7//t/+3/7f/s/+v/6v/s/+v/6v/q/+r/6v/q/+r/6f/o
/+f/5v/o/+j/6P/o/+b/5v/m/+b/5v/o/+j/6P/q/+v/7P/v//L/9v/9/wYAFQAqAEcA
YgCAAKEAxQDvAB0BQQFcAWYBUgEqAfkAwQCDAEkAGgD3/9v/xP+0/6r/pP+b/5f/nP+n
/7T/wP/J/9D/0//X/93/4f/j/+b/6P/p/+n/6f/p/+v/6//p/+r/6v/q/+r/6v/q/+r/
7P/s/+z/7P/u/+7/7v/u/+z/7P/s/+z/6v/q/+v/6//u/+7/7v/u/+7/7v/u/+7/8P/w
//D/8P/w//H/8f/x//L/8v/y//L/8v/z//P/8//y//L/8//z//X/9f/2//b/+P/4//j/
+f/5//n/+f/6//r//P/9//3//f/9//7//v8BAAEAAQACAAQABAAFAAYABAAEAAYABgAG
AAYABgAGAAYABgAHAAcABwAHAAcABwAEAAQABAAEAAQABAAEAAQABAAEAAQABAAEAAQA
BAAEAAQABQAFAAYABgAGAAcABwAHAAcABwAIAAgACQAJAAkACwALAAsACgAJAAkACAAH
AAYABgAFAAQAAwADAAEAAAD+//3//P/8//z/+//7//v//f/7//v/+//7//v/+//6//j/
+P/4//j/+P/4//j/+P/4//j/+P/4//r/+f/5//r/+v/5//n/+v/8//z//P/8//r/+v/6
//r/+v/6//r/+v/6//r/+v/7//v/+//7//v//f/9//3//f/9//3//f/9//3//P/8//z/
/P/8//z//P/6//r/+v/6//r/+f/5//n/+f/5//n/+f/7//r/+v/6//j/+P/4//j/+v/6
//r/+v/4//j/+P/4//j/+P/4//j/9v/2//b/9f/1//X/9f/1//f/9v/2//b/9P/0//T/
9P/0//T/9P/0//b/9v/2//b/9P/0//T/8//z//P/8//0//T/9P/0//P/8//z//P/8//z
//P/8//z//P/9P/0//T/9P/0//T/9f/1//X/9v/2//b/9v/4//j/+P/4//j/+//7//v/
+//7//v/+//7//v/+//7//v/+//8//7//////////v/8//z//f/9//3/+//5//n/9//3
//j/+P/4//j/9//3//n/+f/5//f/9f/z//H/7//v/+//7v/t/+z/7P/r/+r/6v/q/+r/
6v/q/+r/6v/q/+r/6v/q/+r/6v/s/+z/7P/s/+z/6v/q/+z/7v/t/+7/7//y//j/AQAM
AB0ANgBPAGYAggCjAMkA8QAVATMBRgFCASQB+gDLAJcAYwA3ABYA+f/h/9D/xP+8/7T/
rf+v/7r/w//K/9D/1//a/9v/3//j/+X/5//q/+r/6//r/+v/6//r/+v/6//s/+z/7P/q
/+r/6v/q/+z/7P/s/+z/7P/s/+z/7P/s/+z/7P/s/+z/7P/t/+3/7P/s/+z/7P/u/+7/
7v/u/+7/7v/u/+7/7v/v/+//7//w//D/8P/w//D/8f/x//H/8v/y//P/8//z//P/9P/0
//b/9v/2//f/9//3//f/+P/4//r/+//7//n/+f/6//r//f/9//3//v/+//7///8AAAAA
AAACAAIAAgACAAIAAgACAAIAAwADAAEAAQABAAEAAQACAAMABAACAAIAAgACAAIAAgAC
AAIABAAEAAQABAACAAMAAwAEAAYABgAHAAcABwAHAAcACAAIAAkACQAJAAkACQAJAAgA
BwAHAAYABQAEAAQAAwACAAEAAQD///7//P/7//r/+v/6//n/+f/5//v/+f/5//n/9//3
//f/9v/4//j/+P/4//j/+P/4//j/+P/4//j/+P/2//X/9f/2//j/9//3//j/+P/4//j/
+P/2//b/9v/2//b/9v/2//b/9v/2//b/9//3//f/9//3//f/9//3//f/9//3//f/9//5
//j/+P/4//b/9v/2//b/9v/2//b/9v/4//f/9//3//f/9//3//f/9//2//b/9v/2//b/
9v/2//b/9v/2//b/9P/0//T/9P/0//T/9P/0//T/9P/0//P/8//z//P/8//z//L/8v/y
//L/8v/y//L/8v/y//L/8v/y//L/8v/y//L/8v/y//H/8//z//P/9P/y//L/8v/x//P/
8//z//P/8//z//P/8//x//L/8v/y//L/8v/y//P/8//z//T/9P/0//b/9//4//r/+v/6
//r//f/9//3//f/7//v/+//7//v/+//7//v/+//8//7//////////v/8//z//f/9//3/
+//5//n/9//3//j/+P/4//j/9//3//n/+//7//n/9//z//H/7//v/+//7v/t/+z/7v/t
/+z/7P/q/+r/6v/q/+z/7P/s/+z/7P/s/+z/7P/s/+z/7P/s/+z/7P/s/+z/7v/v//D/
8f/y//b///8IABkAMABJAGQAfgCbAL8A5wANASkBPgE+ASQB+ADHAJUAYQA5ABoA/f/j
/9L/xv++/7b/r/+z/77/yf/Q/9T/2f/c/9//4//n/+n/6//s/+7/7//v/+//7//v/+//
7f/u/+7/7v/u/+7/7v/u/+7/7v/u/+7/7v/u/+7/7v/u/+7/7v/u/+7/7v/v/+//8P/w
//D/8P/w//D/8P/w//D/8P/w//D/8P/x//H/8f/y//L/8v/y//L/8//z//P/9P/0//X/
9f/1//X/9v/2//j/+P/4//n/+f/5//n/+v/6//z//f/9//3//f/+//7/AQABAAEAAgAC
AAIAAwAEAAQABAAGAAYABgAGAAYABgAGAAYABwAHAAUABQAFAAUABAAEAAQABAAEAAQA
BAAEAAQABAAEAAQABAAEAAQABAAGAAcABwAIAAYABgAHAAcACwALAAsADAAKAAsACwAL
AA0ADQANAAwACwALAAoACQAIAAgABwAGAAcABwAFAAQAAwABAP///v/+//3//f/9//3/
+//7//v//f/9//3//P/8//z//P/8//z//P/8//z//P/8//z//P/8//v/+//8//z/+//7
//z//P/8//z//P/8//z//P/8//z//P/8//z/+v/6//r/+//9//3//f/9//v/+//7//v/
+//7//v/+//7//r/+v/6//r/+v/6//r/+v/6//r/+v/6//n/+f/5//n/+f/5//n/+f/4
//j/+P/4//j/+P/4//b/9v/2//b/9f/2//f/+P/2//b/9v/2//j/+P/4//f/9f/1//X/
9f/1//T/9P/0//b/9v/2//b/9P/0//T/9P/0//T/9P/0//T/9P/0//P/8//z//P/9P/y
//L/8v/x//P/8//z//P/8//z//P/8//x//L/8v/y//L/8v/y//P/8//z//T/9P/0//T/
9f/2//b/9v/3//j/+v/6//r/+v/7//v/+//7//v/+//7//v/+//7//v/+//7//z//v//
///////+//z//P/9//3//f/7//n/+f/3//X/9v/2//b/9v/1//X/9//5//n/9//1//P/
8f/v/+//7//u/+3/7P/s/+v/6v/q/+r/6v/q/+r/6v/q/+r/6v/q/+r/6v/q/+r/6v/q
/+r/7P/q/+r/6v/s/+3/7P/t//D/9v/9/wgAFwAsAEUAYAB4AJUAuQDjAAkBKQE8AToB
HAHuALsAhwBVAC0ADADv/9n/yP++/7j/sP+r/6//uv/F/8z/0v/X/9r/3f/f/+P/4//n
/+j/6v/r/+v/6//r/+3/7//u/+7/7f/s/+z/7P/s/+z/7v/u/+7/7v/u/+7/7v/u/+7/
7v/u/+7/7v/u/+//7//u/+7/7v/u/+7/7v/u/+7/7v/u/+7/7v/u/+//7//v//D/8P/w
//D/8P/x//H/8f/y//L/8//z//X/9f/2//b/9v/2//b/9//3//f/9//4//j/+v/7//v/
+//7//z//P////////8AAAIAAgADAAQAAgACAAQABAAEAAQABAAEAAQABAAFAAUABQAF
AAUABQAGAAYABgAGAAQABAAEAAQABgAGAAYABgAIAAgACAAIAAYABwAHAAgACgAKAAsA
CwANAA0ADQAOAAwADQANAA0ACwALAAsACgALAAsACgAJAAgACAAHAAYABQAFAAMAAgAC
AAEAAAAAAP7//f/9//3//f/7//v/+//7//v/+//6//r/+v/6//r/+v/6//r/+v/8//z/
/P/8//r/+f/5//r/+v/5//n/+v/6//r/+v/6//r/+v/6//r/+v/6//r/+v/4//j/+P/5
//n/+f/5//n/+f/5//n/+f/5//n/+f/5//n/+P/4//j/+P/4//j/+P/4//j/+P/4//j/
9//3//f/9//3//f/9//5//j/+P/4//j/+P/4//j/9v/2//b/9v/2//b/9v/2//b/9v/2
//b/9P/0//T/8//z//P/8//z//X/9P/0//T/9P/0//T/9P/0//T/9P/0//L/8v/y//L/
8v/y//L/8f/z//P/8//0//L/8v/y//H/8//z//P/8//z//P/8//z//L/8v/x//D/8P/w
//D/8f/x//H/8v/y//L/8v/z//T/9v/0//b/9v/2//b/+P/5//r/+//7//v/+//7//v/
+//7//v/+//8//7//////////v/8//z//f/9//3/+f/3//f/9f/1//b/9v/2//j/9//3
//n/+f/5//f/9f/x/+//7f/t/+//7v/t/+z/7P/r/+r/6v/q/+r/6v/q/+r/6v/q/+r/
6v/q/+r/6v/q/+r/6v/q/+r/6v/s/+z/7P/t/+7/8f/0//j/AQAMABsAMABJAGQAfgCb
AMEA6wARAS0BPgE2ARIB3gCrAHsASwAlAAYA6//V/8b/vv+6/7D/qf+t/7j/wf/M/9T/
2f/c/9//4f/j/+f/6//q/+z/7f/t/+3/7f/v/+3/7f/u/+7/7v/u/+7/7v/u/+7/7v/u
/+7/7v/u/+7/7v/u/+7/7v/u/+7/7v/v/+//8P/w//D/8P/w//D/8P/w//L/8v/y//L/
8v/z//P/8//y//L/8v/y//D/8f/x//H/9P/0//X/9f/1//X/9v/2//j/+P/4//n/+f/5
//n/+v/6//z//f/9//3//f/+//7/AQABAAEAAgACAAIAAwAEAAQABAAGAAYABAAEAAQA
BAAEAAQABQAFAAUABQAFAAUABgAGAAYABgAGAAYABgAGAAgACAAIAAgACAAIAAgACAAI
AAkACQAKAAoACgALAAsADQANAA0ADgAOAA8ADwAPAA0ADQANAAwADQANAAwACwAIAAgA
BwAGAAcABwAFAAQABAADAAIAAgAAAP///////////f/9//3//f/9//3//P/8//z//P/8
//z//P/8//z//P/8//z//P/+//3//f/+//7//f/9//7//P/8//z//P/8//z//P/8//7/
/v/+//7//v/+//7////9//3//f/9/////////////f/9//3//f////7//v/+//z//P/8
//z//v/+//7//v/+//3//f/9//v/+//7//v/+//6//r/+v/8//z//P/8//z//P/8//z/
+v/6//r/+v/6//r/+v/6//r/+v/6//n/+f/5//n/+f/5//j/+P/4//j/+P/4//j/+P/4
//j/+P/4//j/+P/4//j/+P/4//f/9//3//f/+P/4//j/+P/3//f/9//3//f/9//3//f/
9//3//j/+P/4//b/9v/2//f/+f/7//z//P/8//z//P/+////AAABAAEAAQABAAEAAQAB
AAEAAQABAAIABAAFAAMAAwACAAAAAAABAAEAAQABAP/////9//v//P/8//z//P/7//v/
/f///////f/7//n/9//1//X/9f/0//P/8v/0//P/8v/y//D/8P/w//D/8P/w//D/8P/w
//D/8P/w//D/8P/w//D/8v/y//L/8v/y//P/9P/1//j/+v///wYAEwAmAEEAXgB6AJcA
uwDlABMBOQFWAV4BTgEoAfMAvQCDAEsAIAD//+f/1P/G/7z/sv+p/6P/pv+v/7z/yP/R
/9b/2f/f/+P/5//p/+z/8P/x//H/8f/x//H/8//x//L/8v/y//L/8v/y//L/8v/y//L/
8v/w//D/8P/w//D/8P/w//D/7v/u/+//7//w//D/8P/w//D/8P/w//D/8P/w//D/8P/y
//P/8//z//T/9P/0//T/9P/1//X/9f/2//b/9//3//X/9f/2//b/+P/4//j/+f/5//n/
+f/6//r//P/9//3//////wAAAAADAAMAAwAEAAQABAAFAAYABgAGAAgACAAKAAoACgAK
AAwADAANAA0ADQANAA0ADQAKAAoACgAKAAwADAAMAAwACgAKAAoACgAMAAwADAAMAAwA
DQANAA4ADgAOAA8ADwARABEAEQASABQAFQAVABUAEwATABMAEgARABEAEAAPAA8AEAAQ
ABAADgANAAoACAAIAAcABgAGAAQAAwADAAMAAwABAAEAAQABAAEAAQAAAAAAAAAAAAAA
AAAAAAAAAAACAAIAAgACAAIAAQABAAIAAAD/////AAACAAIAAgACAAIAAgACAAIAAAAA
AAAAAAACAAIAAgADAAMAAwADAAMABQAFAAUABQADAAMAAwADAAMAAgACAAIAAgACAAIA
AgACAAIAAgACAAIAAQABAAEAAQABAAEAAQABAAAAAAAAAAAAAAAAAAAAAAAAAAAAAAD+
//7//v/+//7//v/+//7//v/+//7//f/9//3//f/9//v/+v/6//r//P/8//z//P/8//z/
/P/8//z//P/8//z/+v/6//r/+f/5//n/+f/6//r/+v/6//n/+f/5//n/+f/5//n/+f/5
//n/+v/6//r/+v/6//r/+//9//7/AAAAAAAAAAABAAEAAQABAAMAAwADAAMAAQABAAEA
AQABAAIABAAFAAUABQAEAAIAAAABAAEAAQABAP/////9//3//v/+//7//P/7//v//f/9
//3/+//5//X/8//x//H/8f/w/+//7v/w/+//7v/u/+z/7P/s/+z/7P/s/+z/7P/s/+z/
7P/s/+z/7P/s/+z/7v/u/+z/7v/w//H/8v/z//T/+v8DAA4AHQA2AFUAcACMAK0A1wAF
AS8BUwFoAWgBTgEiAe8AtQBzADkADgDt/9H/vv+0/6z/ov+X/5f/nv+r/7j/xP/L/9D/
1//b/9//5f/n/+r/7P/t/+v/6//t/+3/7f/t/+7/7v/u/+7/7v/u/+7/7v/u/+7/7v/s
/+z/7P/s/+z/7P/s/+z/7v/u/+//7//w//D/8P/w//D/8P/w//D/7v/u/+7/7v/w//H/
8f/x//D/8P/w//D/8v/z//P/8//y//L/8//z//X/9f/2//b/9v/2//b/9//5//n/+f/6
//z//v///////f/9//7//v8BAAEAAQACAAQABAAFAAYABAAEAAYABgAGAAYABgAGAAgA
CAAJAAkABwAHAAcABwAEAAQABAAEAAQABAAEAAQABAAEAAQABAAEAAQABAAEAAQABQAF
AAYACAAIAAkACQALAAsACwAMAAoACwALAAsACwALAAsACgAJAAkACAAHAAgACAAHAAYA
AwADAAEAAAAAAP///v/+//7//f/9//3//f/7//v/+//7//v/+//6//z//P/8//z//P/8
//z//P/8//z//P/8//z/+//7//z//P/7//v//P/8//z//P/8//z//P/8//z//P/8//z/
/P/+//7//v////////////////////////////////////3//P/8//z//f/+////AAD+
//7//v/+//z/+//7//v//f/9//3//f/9//z//P/8//z//P/8//z/+v/6//r/+v/4//j/
+P/4//j/+P/4//j/9v/2//b/9f/3//f/9//3//f/9v/2//b/9v/2//b/9v/4//j/+P/4
//b/9v/2//b/9v/2//b/9f/1//X/9f/2//b/9v/2//X/9f/1//X/9f/1//X/9f/1//X/
9v/2//b/+v/4//j/+v/6//r/+v/9//3//f/9//3//f/9//3//f/9//3//f/7//z//v//
///////+//z//P/9//3//f/9//v/+//5//n/+v/6//r/+v/5//n/+//5//n/9//1//X/
8//x//H/8f/w/+//7v/u/+3/7P/s/+z/7P/s/+z/7P/s/+z/7P/q/+r/6v/q/+r/6v/q
/+r/7P/s/+z/7P/u/+//7v/x//L/9v///woAGQAuAEkAYgB8AJkAvwDpABEBMwFMAVAB
PAEUAeUAsQB5AEkAIgADAOf/1P/E/7r/sv+p/6n/sP+7/8b/zv/R/9b/2//f/+H/5f/n
/+r/7P/t/+3/7f/t/+3/7f/r/+z/7P/s/+7/7v/u/+7/7P/s/+z/7P/u/+7/7v/u/+7/
7v/u/+7/7v/u/+//7//u/+7/7v/u/+7/7v/u/+7/7v/u/+7/7v/w//H/8f/x//D/8P/w
//D/8v/z//P/8//0//T/9f/1//X/9f/2//b/+P/4//j/+f/5//n/+f/6//r//P/9//3/
/////wAAAAABAAEAAQACAAIAAgADAAQABgAGAAgACAAIAAgACAAIAAYABgAHAAcABwAH
AAcABwAGAAYABgAGAAQABAAEAAQABAAEAAQABAAEAAQABAAEAAQABQAFAAYABgAGAAcA
BwAJAAkACQAKAAoACwALAAsACQAJAAkACAAJAAkACAAHAAYABgAFAAQAAwADAAEAAAAA
AP///v/+//z/+//7//v/+//5//n/+f/5//n/+f/4//r/+v/6//r/+P/4//j/+P/4//j/
+P/4//r/+f/5//r/+v/5//n/+v/6//r/+v/6//r/+v/6//r/+v/6//r/+v/6//r/+v/7
//n/+f/5//n/+//7//v/+//7//v/+//7//n/+P/4//j/+v/6//r/+v/6//r/+v/6//r/
+f/5//n/+f/5//n/+f/5//j/+P/4//j/+P/4//j/9v/2//b/9v/0//T/9P/0//T/9P/0
//T/9P/0//T/8//z//P/8//z//X/9P/0//T/8v/y//L/8v/y//L/8v/y//L/8v/y//L/
8v/y//L/8f/x//H/8f/y//D/8P/w/+//8f/x//H/8f/z//P/8//1//b/9v/2//b/9v/5
//n/+f/5//n/+f/5//n/+//7//v/+//5//r//P/9//3//f/8//r/+P/5//n/+f/3//X/
9f/z//X/9v/2//b/9P/z//P/9f/3//f/9f/z//H/7//t/+3/6//q/+n/6P/q/+n/6P/o
/+b/5v/m/+b/6P/o/+j/6P/o/+j/6P/o/+b/5v/m/+b/6P/o/+j/6P/q/+n/6v/r/+7/
9P/9/wYAEwAoAD8AWAByAJEAtQDfAAcBJQE4ATwBJgH8AM0AmQBlADsAGAD7/+P/0P/E
/7z/sv+r/6v/tP/B/8j/zP/R/9j/2//d/93/4f/j/+b/5v/p/+n/6f/n/+f/6f/n/+j/
6P/o/+j/6P/o/+j/6P/o/+j/6P/o/+j/6P/o/+r/6v/q/+r/6P/o/+n/6f/q/+r/6v/q
/+z/7P/s/+z/7P/s/+z/7P/q/+v/6//r/+z/7P/s/+z/7v/v/+//7//w//D/8f/x//H/
8f/y//L/8v/y//L/8//1//X/9f/2//T/9v/3//f/9//3//j/+P/7//v/+//8//z//P/9
//7/AAAAAAIAAgAAAAAAAAAAAAAAAAABAAEAAQABAAEAAQACAAIAAgACAAAAAAAAAAAA
AAAAAAAAAAAAAAAAAAAAAAAAAQABAAIAAgACAAMAAwAFAAUABQAGAAYABwAHAAcABwAH
AAcABgAFAAUABAADAAIAAgABAAAA//////3//P/+//3//P/8//z/+//7//v/+//5//n/
+f/3//f/9//2//b/9v/2//b/9v/2//b/9v/4//j/+P/4//j/9//3//j/+P/3//f/+P/4
//j/+P/4//j/+P/4//j/+P/4//j/+P/4//j/+P/5//n/+f/5//n/+f/5//n/+f/5//n/
+f/5//n/+P/4//j/+v/6//r/+v/6//r/+v/6//r/+f/5//n/9//3//f/9//5//j/+P/4
//b/9v/2//b/9P/0//T/9P/0//T/9P/0//b/9v/2//b/9v/2//b/9f/1//X/9f/1//X/
9P/0//T/8v/y//L/8v/0//T/9P/0//b/9v/2//b/+P/4//j/9//4//n/+v/8//z//P/8
//v//f/9//3//f/9//3//f/9//3//v/+//7//P/8//z//f/7//v//P/8//n/+P/4//j/
9v/2//f/9//3//n/+f/5//f/9v/2//X/8v/x/+//7v/u/+3/7P/r/+v/6//q/+r/6v/q
/+r/7P/q/+r/6v/q/+r/6v/q/+r/6v/q/+r/6v/q/+r/6v/q/+v/7P/t/+7/9v/8/wIA
CAAcADAARABYAHoAmgC6ANoA7gACARYBKgEFAeAAuwCWAHAASgAkAP7/7P/c/8z/vP+7
/7r/uf+4/7//xv/N/9T/1//a/93/4P/k/+b/6P/q/+z/7P/s/+z/7P/s/+z/7P/u/+7/
7v/u/w==
         </WaveFormData>
      </LeadData>
      <LeadData>
         <LeadByteCountTotal>10000</LeadByteCountTotal>
         <LeadTimeOffset>0</LeadTimeOffset>
         <LeadSampleCountTotal>5000</LeadSampleCountTotal>
         <LeadAmplitudeUnitsPerBit>4.88</LeadAmplitudeUnitsPerBit>
         <LeadAmplitudeUnits>��V</LeadAmplitudeUnits>
         <LeadHighLimit>2147483647</LeadHighLimit>
         <LeadLowLimit>268435456</LeadLowLimit>
         <LeadID>V6</LeadID>
         <LeadOffsetFirstSample>0</LeadOffsetFirstSample>
         <FirstSampleBaseline>0</FirstSampleBaseline>
         <LeadSampleSize>2</LeadSampleSize>
         <LeadOff>FALSE</LeadOff>
         <BaselineSway>FALSE</BaselineSway>
         <ExcessiveACNoise>FALSE</ExcessiveACNoise>
         <MuscleNoise>FALSE</MuscleNoise>
         <LeadDataCRC32>55250948</LeadDataCRC32>
         <WaveFormData>
+v/6//r/+v/6//r/+v/6//r/+v/6//r/+v/6//r/+v/6//r/+v/6//r/+v/6//r/+v/6
//r/+v/4//j/+P/4//r/+v/6//r/+v/6//r/+v/6//r/+v/6//r/+v/6//r/+v/6//r/
+v/4//j/+P/4//r/+v/6//r/+v/6//r/+v/6//r/+v/6//r/+v/6//r/+v/6//r/+v/4
//j/+P/4//r/+v/6//r/+P/4//j/+P/4//j/+P/4//r/+v/6//r/+v/6//r/+v/7//z/
/f/+////AAAAAAAA/v/+//7//v8AAAAAAAAAAAAAAQADAAQABQAFAAUABAACAAIAAwAD
AAIAAgAAAAAA/////wAAAAD+//7////////////+//v/+//5//j/9//1//T/8//y//L/
8f/x//L/9P/0//T/9P/z//P/8//z//H/8f/x//H/8v/y//L/8v/z//P/8f/x//P/9f/0
//L/9P/2//j//f8EABEAHwAsADwATgBiAHkAlQCqALgAwgC8AKkAlwCHAHQAYQBVAEgA
OgAuACIAFAAKAAEA/P/6//r//P/8//z//P/7//r/9//2//b/9//3//T/8//1//X/8//x
//P/8//z//P/8v/w/+//7v/w//D/8P/w//H/8f/x//H/7//v/+//7//v/+//8P/w//L/
8v/y//L/8v/y//L/8v/y//L/8v/z//P/9P/0//T/9P/0//P/8//0//T/9P/0//T/9P/1
//X/8//z//P/8//0//T/9f/2//b/9v/2//b/+P/5//n/+v/6//r/+//8//v/+//7//v/
/P/8//3//v/+//7/AAAAAAAAAQABAAEAAQABAAMAAwADAAQABAAEAAIAAgACAAIABAAF
AAUABQAFAAUABQAGAAQABAAEAAQABAAEAAUABQAGAAYABgAGAAcABwAHAAcACQAJAAkA
CQAHAAcABgAGAAcABwAGAAUABAADAAMAAgABAAEAAAD///3//P/7//v//f/8//z//P/8
//z/+v/6//r/+v/6//r/+P/4//j/+P/4//j/+P/4//j/+P/4//j/9//3//f/9//3//f/
9//3//j/+P/4//j/+P/3//f/9//5//n/+f/5//n/+f/5//n/+P/4//j/+P/3//f/9v/2
//b/9//3//b/9//3//f/9//3//f/9//3//f/9//3//f/9//3//f/9//5//n/+f/4//b/
9v/2//b/9f/0//T/8//0//T/9P/0//X/9f/1//X/8//z//P/8//0//T/9P/0//L/8v/y
//P/9f/0//P/8//y//L/8v/y//L/8v/y//H/8f/x//H/8f/y//L/8f/x//H/8f/x//H/
8f/x//H/8f/x//H/8f/x//H/8f/x//H/8v/y//L/8v/w//D/8P/x//H/8f/x//H/8f/y
//L/8//y//H/8P/v//D/8f/x//H/8//z//T/9P/0//T/9P/3//j/+P/4//j/+P/4//j/
+P/4//j/+P/4//n/+//8//3//f/9//z//P/8//3//f/8//z/+v/6//v/+//8//z/+v/6
//v/+//7//v/+v/3//f/9f/0//P/8v/w/+7/7P/s/+v/6//s/+z/7P/s/+z/6//r/+v/
6//r/+v/6//r/+z/7P/s/+z/7f/t/+3/7f/t/+//7v/u/+7/8P/2//n/AAALABsALAA+
AFQAbACHAKEAtgDEAMYAvACtAJ0AiQB0AF8ATwBEADQAJAAYAA4AAAD1/+7/7v/w//D/
8v/y//L/8//y//H/8v/y//H/8f/w/+//7//t/+v/6//p/+n/6f/p/+r/6v/r/+z/7v/u
/+7/7v/t/+3/7f/t/+3/7f/t/+3/7f/t/+7/7v/u/+7/7v/u/+z/7P/s/+z/7P/s/+z/
7f/u//D/8f/y//D/8P/v/+//8P/w//D/8P/w//D/8f/x//P/8//z//P/8v/y//P/9P/0
//T/9P/0//b/9//3//j/+P/4//n/+v/5//n/+f/5//z//P/9//7//v/+/wAAAAAAAAEA
AQABAP////8BAAEAAgAEAAUABgAGAAYABgAGAAQABQAFAAUABQAFAAUABgAIAAgACAAI
AAgACAAJAAkACAAIAAgACAAJAAkACQAJAAkACQAJAAkACwALAAoACgAHAAcABgAFAAQA
AwADAAIA//////7//f////7//f/9//3//P/8//z/+v/6//j/+P/4//j/+P/4//j/+P/4
//j/+P/4//j/+P/2//b/9v/2//X/9f/1//X/9f/1//X/9f/4//j/+P/4//j/9//3//f/
9f/1//X/9f/z//P/8//z//X/9v/3//j/+f/5//j/+P/4//n/+f/4//f/9//3//f/9f/1
//X/9f/1//X/9f/1//X/9f/1//X/9f/1//X/9P/0//T/9P/0//T/9P/1//X/9P/0//T/
9P/z//P/8//z//H/8f/x//H/8P/w//D/8P/y//L/8v/z//P/8v/x//H/8v/y//L/8v/y
//L/8v/x/+//7//v/+//8P/w/+//7//x//H/8f/x//H/8f/x//H/7//v/+//7//v/+//
7//v//D/8P/w//D/8v/y//L/8//z//P/8f/x//D/8f/y//P/9P/1//b/9v/2//b/9v/2
//b/9v/2//b/9v/2//f/+f/6//v/+//7//r/+v/6//v/+//8//z/+v/6//n/+f/6//r/
+P/4//n/+f/5//n/+P/1//P/8f/w/+//7f/s/+v/6v/s/+v/6//s/+r/6v/q/+r/6f/p
/+n/6f/p/+n/6f/p/+r/6v/q/+r/6f/r/+v/6//r/+v/6v/q/+r/7P/y//X//P8HABcA
JAA2AEoAYAB5AJMAqgC+AMoAyAC3AKkAmQCEAG0AWwBMADwALAAcAA4ABAD5//D/7P/s
/+7/8P/y//L/8f/u/+//8P/w/+//7f/u/+//7f/t/+3/7f/r/+v/6//r/+v/6v/q/+r/
7P/s/+z/7P/t/+3/7f/t/+v/6//r/+v/6f/p/+r/6v/s/+z/7P/s/+z/7P/s/+z/7v/u
/+7/7//v//D/8P/w//D/8P/v/+//8v/y//L/8v/x//D/8P/v//H/8f/x//H/8v/y//P/
9P/0//T/9P/0//b/9//3//j/+P/4//n/+v/7//v/+//7//z//P/9//7//v/+/wAAAAAA
AAEAAQABAAEAAQADAAMAAwAEAAQABAAGAAYABgAGAAQABQAFAAUABQAFAAUABgAGAAYA
BgAGAAYABgAHAAcACAAIAAgACAAHAAcABwAHAAcABwAHAAcACQAJAAgACAAHAAcABgAF
AAQAAwADAAIAAQABAAAA//////7//f/9//3//P/8//z//P/8//r/+v/6//r/+v/6//r/
+v/6//r/+v/6//r/+v/4//j/+P/4//n/+f/5//n/+f/5//n/+f/6//r/+v/6//r/+f/5
//n/+f/5//n/+f/5//n/+f/5//r/+v/6//r/+//7//r/+v/6//v/+//6//v/+//7//v/
+//7//v/+//5//n/+f/5//n/+f/5//n/+f/5//n/+P/4//j/+P/4//j/+P/5//n/+v/6
//r/+v/5//n/+f/5//n/+f/5//n/+P/4//j/+P/2//b/9v/3//n/+P/3//f/9v/2//b/
9v/2//b/9v/1//f/9//3//f/9v/2//X/9f/3//f/9//3//f/9//3//f/9//3//f/9//1
//X/9f/1//b/9v/2//b/9v/2//b/9//3//f/9//3//n/+v/6//r/+v/6//r/+//8//z/
/P/8//z//P/8//r/+v/6//r//P/9////AAABAAEAAQAAAAAAAAABAAEAAAAAAP7//v/7
//v//P/8//z//P/9//3//f/9//z/+f/3//X/9P/z//P/8v/x//D/8P/v/+//8P/w//D/
8P/w/+//7//v/+//7//v/+//7//w//D/8P/w//H/8f/v/+//8f/v//D/8P/y//T/+P/9
/wQAEwAhAC4APgBSAGoAfwCXAKoAugDAALgAqQCbAI0AfABrAF0ATgA+ADAAJAAWAAwA
AwD+//7//v/8//r/+v/6//f/9v/3//T/9P/1//X/8v/x//H/8f/x//H/8f/x//H/8f/v
/+7/7v/u//D/8P/w//D/7//v/+//7//v/+//7//v/+//7//w//D/8P/w//D/8P/y//L/
8v/y//L/8v/y//P/8f/y//L/8v/y//L/8f/x//L/8v/y//L/8v/y//P/8//z//P/8//z
//T/9P/1//b/9v/2//b/9v/4//n/+f/6//j/+P/5//r/+//7//v/+//+//7///8AAP7/
/v8AAAAAAAABAAEAAQABAAEAAwADAAEAAgACAAIABAAEAAQABAAEAAUABQAFAAUABQAF
AAYABgAGAAYABgAGAAYABwAHAAgACAAIAAgABwAHAAcABwAHAAcABwAHAAkACQAIAAgA
BQAFAAQAAwAEAAMAAwACAAEAAQAAAP/////+//3//f/9//z//P/8//r/+v/4//j/+v/6
//r/+v/6//r/+v/6//r/+v/6//r/+v/6//r/+v/3//f/9//3//j/+f/6//v/+v/6//r/
+v/6//n/+f/5//n/+f/5//n/+f/5//n/+f/6//r/+v/6//v/+//6//r/+v/7//v/+v/7
//v/+//7//n/+f/5//n/+f/5//n/+f/5//n/+f/5//n/+f/5//j/+v/6//r/+v/4//j/
+f/5//j/+P/4//j/9//3//f/9//3//f/9//3//b/9v/2//b/9v/2//b/9//3//b/9f/1
//b/9v/2//b/9v/2//b/9f/1//X/9f/1//b/9v/1//X/9f/1//X/9f/1//X/9f/1//f/
9//3//f/9f/1//X/9f/0//T/9P/0//T/9P/0//X/9f/1//X/9f/3//j/+v/6//r/+v/6
//r/+//8//z//P/6//r/+v/6//z//P/8//z//P/9////AAD////////+//7//v//////
/v/+//z//P/9//3//v/+//z//P/9//3//f/9//z/+f/3//X/9P/z//P/8v/x//D/8P/v
/+//8P/w//D/8P/w//H/8f/x//H/7//v/+//7//u/+7/7v/u/+//7//v/+//7//v//L/
8P/w//L/9v/7/wQADwAdACoAOgBOAGQAfQCRAKQAtAC8ALYApwCXAIkAeABpAFsATAA+
ADAAIgAWAAoAAQD+/wAAAAD+//z/+v/4//f/9v/1//b/9P/z//P/8v/z//H/8f/x//H/
7//v/+//7//v/+7/7v/u//D/8P/w//D/8f/x//H/8f/x//H/8f/x/+//7//w//D/8P/w
//D/8P/y//L/8v/y//L/8v/y//P/8//0//T/9P/0//T/8//z//L/8v/y//L/9P/0//X/
9f/1//X/9f/1//b/9v/3//j/+P/4//j/+P/4//n/+f/6//j/+P/5//r/+//7//v/+//8
//z//f/+//7//v8AAAAAAAABAAEAAQABAAEAAwADAAMABAAEAAQABAAEAAQABAAEAAUA
BQAFAAUABQAFAAYABgAGAAYABgAIAAgACQAJAAgACAAIAAgACwALAAsACwAJAAkACQAJ
AAkACQAIAAgABwAHAAYABQAEAAMAAwACAAMAAwACAAEAAQAAAP////////7//v/+//7/
/v/8//z//P/8//z//P/8//z//P/8//z//P/8//z/+v/6//r/+v/7//v/+//7//v/+//7
//v//P/8//z//P/8//v/+//7//v/+//7//v/+//7//v/+//8//z//P/8//v/+//6//r/
+v/7//v/+v/7//v/+//7//v/+//7//v/+//7//v/+//7//v/+//7//v/+//7//r/+v/6
//r/+v/4//j/+f/5//j/+P/4//j/+f/5//n/+f/3//f/9//3//j/+P/4//j/+P/4//j/
+f/5//j/9//3//j/+P/4//j/9v/2//b/9f/3//f/9//3//b/9v/1//X/9//3//f/9//3
//f/9//3//f/9//3//f/9//3//f/9//2//b/9v/2//b/9v/2//f/9//3//f/9//3//j/
+P/5//f/9//5//r//P/8//z//P/9//7//v/+//z//P/8//z//P/8//z//P/+////AQAC
AAEAAQABAAAAAAAAAAEAAQAAAAAA/v/+//3//f/+//7//P/8//3//f/9//3//P/5//f/
9f/0//P/8//y//H/8P/y//H/8f/y//D/8P/w//D/7//v/+//7//x//H/8f/x//D/8P/w
//D/8f/v/+//7//v/+//8P/y//L/9P/2//v/BAAPAB0ALAA6AEwAZAB9AJMAqAC4AL4A
uACnAJUAhQB0AGUAVQBIADoALAAgABYADAADAP7/AAAAAAAA/P/8//z/+f/4//f/9P/0
//X/9f/0//P/8//x//H/8//x//H/8f/x//H/8P/w//D/8v/y//L/8v/x//H/8f/x//H/
8f/x//H/8f/x//L/8v/y//L/8v/y//L/8v/y//L/8v/y//L/8//z//T/9P/0//T/9P/z
//P/9P/0//T/9P/0//T/9f/1//X/9f/1//X/9v/2//f/+P/4//j/+P/4//j/+f/5//r/
+v/6//v//P/9//3//f/9//7//v///wAAAAAAAAIAAgACAAMAAwADAAMAAwAFAAUAAwAE
AAQABAAGAAYABgAGAAYABwAHAAcABwAHAAcACAAIAAgACAAIAAgACAAJAAkACgAKAAoA
CgALAAsACwALAAsACwALAAsACwALAAoACgAJAAkACAAHAAgABwAHAAYABQAFAAQAAwAD
AAIAAQABAAEAAAAAAAAAAAAAAP7//v/+//7//v/+//z//P/8//z//P/8//z//P/+//7/
/v/+//v/+//7//v/+//7//v/+//8//z//P/8//z/+//7//v//f/9//3//f/9//3//f/9
//z//P/8//z//f/9//z//P/8//3//f/8//v/+//7//v/+//7//v/+//7//v/+//7//v/
+//7//v/+f/5//n/+P/6//r/+v/6//j/+P/5//n/+v/6//r/+v/5//n/+f/5//n/+f/5
//n/+P/4//j/+P/4//j/+P/5//n/+P/3//f/+P/4//j/+P/4//j/+P/3//f/9//3//f/
+P/4//f/9//3//f/9//3//f/9//3//f/9//3//f/9//3//f/9//3//b/9v/2//b/9v/2
//b/9//3//f/9//3//f/+P/4//n/+f/6//z//P/8//z//f/+//7//v/+//7//v/+//z/
/P/8//z//v///wEAAgABAAEAAQAAAAIAAgADAAMAAAAAAP7//v/9//3//v/+//7//v//
/////f/9//z/+f/3//X/9P/z//X/9P/z//L/8v/x//H/8v/y//L/8v/y//H/8f/x//H/
7//v/+//7//w//D/8P/w/+//7//x//H/8f/x//L/8v/0//T/+P///wYAEQAfAC4APgBS
AGgAgQCXAKoAuAC+ALIAnQCNAIEAcABfAFMARAA0ACYAHAAUAAgA///8//z//P/8//7/
/P/6//n/+P/3//b/9v/1//P/9P/z//P/8f/x//H/7//v/+//7//x//D/8P/w//D/8P/w
//D/8f/x//H/8f/x//H/8f/x//H/8f/y//L/8v/y//L/8v/y//L/8v/y//L/8v/y//P/
8//0//T/9P/0//T/8//z//L/8v/y//L/8v/y//P/8//1//X/9f/1//b/9v/3//j/+P/4
//j/+P/4//n/+f/6//r/+v/7//z//f/9//3//f/8//z//f/+//7//v8AAAAAAAABAAEA
AQABAAEAAwADAAMABAAEAAQABgAGAAYABgAEAAUABQAFAAUABQAFAAYABgAGAAYABgAG
AAYABwAHAAgACAAIAAgACwALAAsACwAJAAkACQAJAAkACQAIAAgABwAHAAYABQAEAAMA
AwACAAEAAQAAAP/////+//3//f/9//z//P/8//7//v/8//z//P/8//z//P/8//z//P/8
//r/+v/6//r/+v/6//r/+v/5//n/+f/5//n/+f/5//n/+P/4//j/+P/5//n/+v/7//v/
+//7//v/+//7//v/+//6//r/+v/6//v/+//6//r/+v/7//v/+v/5//n/+f/5//n/+f/5
//n/+f/5//n/+f/7//v/+//7//n/+f/5//j/9v/2//b/9v/2//b/9//3//j/+P/4//j/
9//3//f/9//5//n/+f/5//j/+P/4//j/9v/2//b/9//3//b/9f/1//b/9v/2//b/9v/2
//b/9f/3//f/9//3//b/9v/1//X/9f/1//X/9f/1//X/9f/1//X/9f/1//X/9f/1//X/
9f/2//b/9v/2//b/9v/2//f/9//5//r/+v/6//r/+v/9//7//v/+//z//P/8//z//P/8
//z//P/+////AQACAAEAAQABAAAAAAAAAAEAAQACAAIAAAAAAP3//f/+//7//v/+////
///9//3//P/5//n/9//2//X/8//y//H/8P/w/+//7//w//D/8P/w//D/8f/x//H/8f/v
/+//7//v/+7/7v/u/+7/8f/v/+//7//v//H/8v/y//L/8v/0//f//P8FABUAJgA2AEgA
YAB5AJMAqgC+AMgAyAC7AKcAlwCEAG8AXQBOAEIANgAmABgADAD///b/8P/y//T/9v/2
//b/9f/0//P/8v/y//H/8//y//H/8f/v/+//7//v/+//7//v/+3/7P/s/+z/7v/u/+7/
7v/t/+3/7f/t/+3/7f/t/+3/6//r/+z/7P/s/+z/7P/s/+7/7v/u/+7/7P/s/+z/7f/r
/+z/7P/s/+3/7v/u/+//8P/w//D/8P/u/+7/7//v/+3/7f/t/+3/8P/w//H/8v/y//L/
8v/y//L/8//z//T/9v/2//f/+P/5//n/+f/5//r/+v/7//z//P/8//7//v8AAAEAAQAB
AAMAAwAFAAUABQAGAAYABgAEAAQABAAEAAYABwAHAAcABwAHAAcACAAIAAgACAAIAAgA
CAAJAAkACgAKAAoACgALAAsACwALAAsACwALAAsACwALAAoACgAJAAkACAAHAAgABwAH
AAYAAwADAAIAAQD///7//f/9//3//P/8//z//v/+//z//P/6//r/+v/6//r/+v/6//r/
+v/6//r/+v/8//z//P/8//v/+//7//v/+f/5//n/+f/8//z//P/8//r/+f/5//n/+f/5
//n/+f/5//n/+f/5//z//P/8//z//f/9//z//P/6//v/+//6//n/+f/5//n/+//7//v/
+//5//n/+f/5//v/+//7//v/+//7//v/+v/6//r/+v/6//r/+v/7//v/+v/6//r/+v/5
//n/+f/5//n/+f/5//n/+P/4//j/+P/4//j/+P/5//f/9v/1//X/+P/4//j/+P/2//b/
9v/1//f/9//3//f/9v/2//X/9f/1//X/9f/1//X/9f/1//X/9f/1//X/9f/1//X/9f/1
//j/+P/4//j/+P/4//j/+f/3//j/+v/6//r/+v/9//7//v/+//7//v/+//7//P/8//z/
/P/8//3///8AAP////////7/AAAAAAEAAQACAAIAAAAAAP3//f/+//7//P/8//3//f/9
//3//P/5//b/8//x/+//8f/w/+//7v/u/+3/7f/u/+z/7P/s/+z/7f/t/+3/7f/r/+v/
6//r/+z/7P/s/+z/7f/r/+v/6//v/+//7v/u/+7/8P/0//n/AAALABsALAA8AE4AZgCD
AJ0AsgDCAMwAxgC3AKkAlwCAAGkAVwBIADYAJgAYAAwA/v/x/+z/6v/q/+z/8P/w//D/
8f/y//H/8P/w/+//7//u/+3/7f/r/+v/6f/r/+v/6//r/+v/6v/q/+r/6v/q/+r/6v/r
/+v/6//r/+n/6f/p/+n/6f/p/+r/6v/s/+z/7P/s/+z/7P/s/+z/6//q/+n/6f/r/+z/
7P/s/+7/7v/t/+3/7v/u/+7/7v/t/+z/7P/r/+3/7f/t/+3/7v/u/+//8P/w//D/8P/w
//L/8//z//T/9P/0//X/9v/3//f/9//3//j/+P/5//r/+v/6//z//P/8//3//f/9//3/
/f////////8AAAAAAAAAAAAAAAAAAP7/////////AQABAAEAAgACAAIAAgACAAIAAgAD
AAMABAAEAAQABAAFAAUABQAFAAUABQAFAAUABAADAAEAAAD//////v/9//7//f/9//z/
+//7//r/+f/3//b/9f/1//f/9v/2//b/9v/2//T/9P/0//T/9P/0//T/9P/0//T/8v/y
//L/8v/0//T/9P/0//X/9f/1//X/8//z//P/8//0//T/9P/0//T/8//z//P/8//z//P/
8//1//X/9f/1//T/9P/0//T/9//3//b/9v/0//X/9f/0//P/8//z//P/9f/1//X/9f/1
//X/9f/1//T/8//y//H/8//z//P/8v/y//L/8v/y//L/8v/z//P/8v/y//L/8v/x//H/
8f/x//H/8f/x//H/8P/w//D/8P/w//D/8P/x//H/8P/v/+//8P/w//D/8P/w//D/8P/v
/+//7//v/+//8P/w/+//7//v/+//7//v/+3/7f/t/+3/7//v/+//7//v/+//7//v//D/
8P/w//D/8P/w//D/8v/y//L/8v/z//T/9P/0//b/9v/2//b/9v/2//b/9v/0//X/9//4
//n/+f/5//j/+P/4//n/+f/4//j/9v/2//f/9//4//j/9v/2//f/9//3//f/9v/z//H/
7//u/+3/7f/s/+v/6v/s/+v/6//s/+r/6v/q/+r/5//n/+f/5//n/+f/5//n/+j/6P/o
/+j/6f/p/+n/6f/r/+v/6v/q/+z/7P/w//f//v8JABUAJAAyAEQAXABzAIsAoACyAL4A
ugCtAJ8AkQB+AG0AXQBOAD4AMAAiABQACAD9//b/9P/2//j/9v/0//L/8f/w/+//8P/u
/+3/7//u/+3/7f/r/+v/7f/s/+v/6v/p/+v/6v/q/+r/6v/q/+r/6v/r/+v/6//r/+v/
6//r/+v/6//r/+z/7P/s/+z/7P/s/+z/7P/s/+z/7P/s/+z/7f/t/+7/7v/u/+7/7v/t
/+3/7v/u/+7/7v/u/+7/7//v/+//7//v/+//8P/w//H/8v/y//L/8v/y//L/8//z//T/
9v/2//f/+P/5//n/+f/5//r/+v/7//z//P/8//7//v/+//////////3//f//////AQAC
AAIAAgACAAIAAgACAAAAAQABAAEAAQABAAEAAgACAAIAAgACAAIAAgADAAMABAAEAAQA
BAAFAAUABQAFAAUABQAFAAUAAwADAAIAAgADAAMAAgABAAAA//////7//f/9//z/+//7
//r/+f/5//f/9v/2//b/+P/4//b/9v/2//b/9v/2//b/9v/2//b/9v/2//b/9v/2//b/
9v/2//X/9f/1//X/9//3//f/9//2//b/9v/2//b/9f/1//X/9f/1//X/9f/3//f/9//3
//b/9v/2//b/9//3//b/9v/2//f/9//2//X/9f/1//X/9//3//f/9//3//f/9//3//f/
9//3//f/9f/1//X/9P/2//b/9v/2//T/9P/1//X/9P/0//T/9P/z//P/8//z//P/8//z
//P/8v/y//L/8v/y//L/8v/z//X/9P/z//P/8v/y//L/8v/0//T/9P/z//H/8f/x//H/
8v/y//H/8f/x//H/8f/x//H/8f/x//H/8f/x//H/8f/z//P/8//z//T/9P/0//T/9P/3
//j/+P/4//b/9v/2//b/+P/4//j/+P/4//n/+//8//3//f/9//z/+v/6//v/+//6//r/
+P/4//n/+f/6//r/9v/2//f/9//5//n/+P/1//H/7//u/+3/7f/s/+v/6v/s/+v/6//s
/+r/6v/q/+r/6f/p/+n/6f/p/+n/6f/p/+j/6P/o/+j/6f/p/+n/6f/p/+v/6v/q/+z/
7v/w//X//P8HABMAIgAwAEQAWgBzAIsAngCuALgAtAClAJcAhwB2AGcAVwBKADwALgAg
ABQABgD9//j/+P/6//r/9v/0//T/9f/y//H/7v/u/+3/7f/u/+3/7f/r/+v/6//p/+n/
6f/p/+n/6P/o/+j/6P/o/+j/6P/p/+n/6f/p/+v/6//r/+v/6f/p/+r/6v/q/+r/6v/q
/+r/6v/q/+r/6v/q/+r/6//p/+r/6v/q/+r/6v/p/+n/7P/s/+z/7P/s/+z/7f/t/+3/
7f/t/+3/7P/s/+3/7v/u/+7/7v/u//D/8f/x//L/8v/y//P/9P/1//X/9f/1//b/9v/3
//j/+P/4//r/+v/6//v/+//7//v/+//9//3//f/+//7//v/8//z//P/8//z//f/9//3/
/f/9//3//v/+//7//v/+/wAAAAABAAEAAAAAAAAAAAABAAEAAQABAAEAAQABAAEA////
//7//v/9//3//P/7//z/+//7//r/+f/5//j/9//3//b/9f/1//X/9P/0//T/9P/0//L/
8v/y//L/8v/y//L/8v/y//L/8v/y//L/8v/y//L/8v/y//P/8//z//P/8f/x//H/8f/y
//L/8v/y//L/8f/x//H/8//z//P/8//x//H/8f/x//L/8v/y//L/8//z//L/8v/y//P/
8//y//H/8f/x//H/8//z//P/8//z//P/8//z//P/8//z//P/8f/x//H/8P/y//L/8v/y
//D/8P/x//H/8P/w//D/8P/v/+//7//v//H/8f/x//H/8P/w//D/8P/w//D/8P/x/+//
7v/t/+3/7v/u/+7/7v/u/+7/7v/t/+//7//v/+//8v/y//H/8f/z//P/8//z//X/9f/1
//X/9f/1//X/9f/1//X/9f/1//j/+P/4//j/+P/4//j/+f/5//n/+f/5//j/+P/3//f/
9f/1//X/9f/0//X/9f/1//L/8f/w/+//7v/u/+3/7P/r/+v/6v/p/+n/6f/o/+f/6f/n
/+b/6P/m/+b/5v/m/+j/6P/o/+j/5v/m/+b/5v/m/+b/5v/m/+j/6P/o/+j/7P/u//D/
8v///woAFQAgADMARgBZAGwAfACMAJwArAChAJYAiwCAAHEAYgBTAEQANgAqAB4AEgAL
AAQA/f/2//X/9P/z//L/7//u/+3/7P/q/+r/6v/q/+j/6P/o/+j/6P/o/+j/6P/o/+j/
6P/o/w==
         </WaveFormData>
      </LeadData>
   </Waveform>
</RestingECG>
