# Supplementary material for: Detection of Left Atrial Enlargement Using a Convolutional Neural Network-Enabled Electrocardiogram
Source: Front Cardiovasc Med. 2020 Dec 17;7:609976. doi: 10.3389/fcvm.2020.609976 (PMC7773668; doi:10.3389/fcvm.2020.609976)
Supplement: Supplementary file 2 [file Data_Sheet_2.ZIP › normal1/1802010153_8160_0000000Q.XML]

<?xml version="1.0" encoding="Windows-1252"?>
<!DOCTYPE RestingECG SYSTEM "restecg.dtd">
<RestingECG>
   <PatientDemographics>
      <PatientID>1802010153</PatientID>
      <PatientAge>67</PatientAge>
      <AgeUnits>Years</AgeUnits>
      <Gender>Female</Gender>
      <PatientLastName>xuximei</PatientLastName>
   </PatientDemographics>
   <TestDemographics>
      <DataType>Resting</DataType>
      <Site>1</Site>
      <AcquisitionDevice>MAC55</AcquisitionDevice>
      <Status>Unconfirmed</Status>
      <Priority>Normal</Priority>
      <AcquisitionTime>09:46:52</AcquisitionTime>
      <AcquisitionDate>07-10-2015</AcquisitionDate>
      <CartNumber>1</CartNumber>
      <AcquisitionSoftwareVersion>009C</AcquisitionSoftwareVersion>
      <XMLSourceVersion>MAC5000 v1.0</XMLSourceVersion>
   </TestDemographics>
   <RestingECGMeasurements>
      <VentricularRate>75</VentricularRate>
      <AtrialRate>75</AtrialRate>
      <PRInterval>170</PRInterval>
      <QRSDuration>88</QRSDuration>
      <QTInterval>402</QTInterval>
      <QTCorrected>448</QTCorrected>
      <PAxis>57</PAxis>
      <RAxis>69</RAxis>
      <TAxis>40</TAxis>
      <QRSCount>13</QRSCount>
      <QOnset>218</QOnset>
      <QOffset>262</QOffset>
      <POnset>133</POnset>
      <POffset>175</POffset>
      <TOffset>419</TOffset>
      <ECGSampleBase>500</ECGSampleBase>
      <ECGSampleExponent>0</ECGSampleExponent>
   </RestingECGMeasurements>
   <Diagnosis>
      <Modality>Resting</Modality>
         <StatementCount>2</StatementCount>
         <LabelText>12SL ��ϳ���</LabelText>
      <DiagnosisStatement>
         <StmtFlag>ENDSLINE</StmtFlag>
         <StmtText>�������</StmtText>
      </DiagnosisStatement>
      <DiagnosisStatement>
         <StmtFlag>ENDSLINE</StmtFlag>
         <StmtText>���� ECG</StmtText>
      </DiagnosisStatement>
   </Diagnosis>
   <Waveform>
      <WaveformType>Rhythm</WaveformType>
      <WaveformStartTime>0</WaveformStartTime>
      <NumberofLeads>8</NumberofLeads>
      <SampleType>CONTINUOUS_SAMPLES</SampleType>
      <SampleBase>500</SampleBase>
      <SampleExponent>0</SampleExponent>
      <HighPassFilter>16</HighPassFilter>
      <LowPassFilter>150</LowPassFilter>
      <ACFilter>NONE</ACFilter>
      <LeadData>
         <LeadByteCountTotal>10000</LeadByteCountTotal>
         <LeadTimeOffset>0</LeadTimeOffset>
         <LeadSampleCountTotal>5000</LeadSampleCountTotal>
         <LeadAmplitudeUnitsPerBit>4.88</LeadAmplitudeUnitsPerBit>
         <LeadAmplitudeUnits>��V</LeadAmplitudeUnits>
         <LeadHighLimit>2147483647</LeadHighLimit>
         <LeadLowLimit>268435456</LeadLowLimit>
         <LeadID>I</LeadID>
         <LeadOffsetFirstSample>0</LeadOffsetFirstSample>
         <FirstSampleBaseline>0</FirstSampleBaseline>
         <LeadSampleSize>2</LeadSampleSize>
         <LeadOff>FALSE</LeadOff>
         <BaselineSway>FALSE</BaselineSway>
         <ExcessiveACNoise>FALSE</ExcessiveACNoise>
         <MuscleNoise>FALSE</MuscleNoise>
         <LeadDataCRC32>1707206250</LeadDataCRC32>
         <WaveFormData>
+v/6//r/+v/4//j/+P/4//j/+P/4//j/+P/4//j/+P/6//r/+v/6//j/+P/4//j/+P/4
//j/+P/4//j/+P/4//r/+v/6//r/+v/6//r/+v/4//j/+P/4//j/+P/4//j/+P/4//j/
+P/4//j/+P/4//n/+v/8//7//P/8//z//P/8//z//P/9//7///8AAAEAAgAEAAUABgAI
AAgACQALAAsACgAJAAgABwAHAAQAAgD+//z/+v/5//f/9//3//f/+P/4//j/+P/4//j/
9//3//r/+v/4//j/+f/5//n/+f/2//b/9//3//P/8//0//T/9v/0//T/9v/2//b/9P/0
//X/9f/2//f/9f/1//X/9f/1//T/9v/4//j/9v/z//P/9f/4//7/CAAYACcANgBEAE4A
VQBdAGEAVwBNAEEAKgAPAAAA8//o/93/2P/a/9v/3f/i/+f/6f/r/+7/8P/w//D/8f/1
//f/9//4//b/+f/3//f/9//4//j/+P/4//n/+f/6//j/+P/4//j/+P/4//j/+P/6//v/
+//7//v/+//8//z//P/8//z//P/7//v//P/8//v/+//7//v/+//8//z//P//////////
//7//v/+//7/AAAAAAEAAQADAAMABAAEAAQABQAFAAUABgAIAAgACAAIAAkACQAKAAsA
DQANAA4ADwAQABEAEgAWABYAGQAZABgAGAAaABsAHAAeAB4AIAAgACAAIQAhACEAIgAi
ACMAIQAiACIAIgAkACQAJAAkACIAIQAhACEAIwAjACEAIAAgACAAHgAcABkAGAAXABUA
FQATABMAEAAOAAwACwAJAAgABgAGAAQABgAEAAMAAwAAAP///v/9//z//P/8//z/+//7
//z//P/5//n/+P/4//n/+f/3//f/9//3//j/+P/4//j/9//3//X/9P/0//T/9//3//f/
9//2//X/9P/z//T/9f/2//f/9//3//f/+P/2//b/9v/1//f/+P/4//r/+P/3//f/9//5
//r/+v/6//j/+P/4//j/+v/6//r/+v/6//n/+f/6//j/+P/4//j/+P/5//n/+f/6//r/
+v/6//j/+P/4//j/+v/6//r/+v/3//f/+P/4//j/+P/3//f/+v/6//j/+P/5//r/+v/6
//j/+P/4//f/+f/5//n/+f/4//j/9//3//f/9//3//f/9//3//f/+f/3//n/+v/6//r/
+v/6//n/+v/6//r/+v/6//r/+v/4//n/+v/7//3///8BAAQABQAGAAYABgAFAAcABwAG
AAUABAADAAMAAAD+//r/+P/2//X/9f/1//f/9//4//j/9//2//X/9P/1//X/9v/2//T/
9P/1//X/9f/1//T/9P/1//X/8//z//T/9P/0//L/8v/0//T/9P/0//T/9f/1//T/9f/1
//X/8//1//f/+P/2//L/9P/0//P/8//1//T/+v8EABIAIwA0AEIAUABbAGEAYQBbAFEA
QwAuABUAAAD1/+r/4f/a/9b/1//b/+L/5f/n/+f/6v/s/+z/7v/z//X/9//3//T/8v/1
//P/8//1//b/9v/2//T/9f/1//b/+P/4//j/+P/2//b/9v/2//j/+f/5//n/9//3//j/
+P/5//r/+//8//v/+//8//z/+//7//v/+//7//z//P/8////////////AAAAAAAAAAD+
//7//////wMAAwAEAAQABAAFAAUABQAIAAoACgAKAAsACwAKAAoADQAPAA8AEAAPABAA
EQASABYAFgAZABkAGAAYABoAGwAcAB4AHgAgACIAIgAjACMAIwAkACQAJQAlACYAJgAm
ACUAJAAjACIAJAAjACMAIwAjACMAIQAgACAAIAAeABwAHQAcABsAGQAVABMAEwAQABAA
DgANAAsACgAIAAgABgAGAAQAAwADAAIAAQAAAP///v/+//7//v/9//3//v/+//z/+//5
//j/+//7//n/+f/5//n/+v/6//r/+v/5//n/9//2//b/9v/1//X/9f/1//b/9//4//n/
+P/3//b/9f/1//X/9f/2//j/+P/4//f/9//4//j/+v/4//f/9//3//f/+P/4//j/+v/6
//r/+v/6//r/+v/6//n/9//2//b/+P/4//j/+P/6//v/+//7//j/+P/4//j/+P/4//j/
+P/2//b/9v/2//X/9f/2//b/+P/4//f/9//4//j/9v/2//f/+P/4//j/+P/4//j/9//3
//f/9//3//b/9v/1//X/9v/3//j/+f/x//X/+f/8//r/+v/6//r/+f/6//r/+v/8//z/
/P/8//r/+//8//3/AAABAAIABAAHAAgACAAIAAgACQAIAAYABwAGAAUABQAAAP7/+v/4
//b/9f/1//X/9f/1//b/9v/2//b/9v/2//X/9f/2//b/9P/0//X/9f/1//X/9P/0//X/
9f/z//P/8v/y//L/8P/x//T/9f/2//L/8v/z//P/9P/1//X/9f/3//f/9f/0//T/9P/2
//j/9f/1//f/+v8AAAoAFgAjADIAQABOAFkAWwBVAEsAQwA5ACQACQD2/+3/5v/Z/9L/
0v/V/9n/4P/l/+f/6f/s/+r/6v/s/+//7//v//P/9P/y//X/8//z//X/9v/2//b/9P/1
//X/9v/4//j/+P/4//j/+P/4//j/9v/3//f/9//5//n/+v/6//j/+P/4//j/+//7//z/
/P/7//v/+//7//n/+v/6//r/+//7//v/+//8//z//P/8//7//v///////////wAAAAAA
AAEAAQABAAQABgAGAAYABgAHAAcACAALAA0ADQAOAA0ADgAPABAAEAAQABMAEwASABIA
FAAVABgAGgAaABwAHAAcAB0AHQAfACAAIAAhAB8AIAAgACAAHgAeAB4AHgAeAB0AHQAd
AB8AHwAdABwAGwAaABcAFAAVABQAEwARAA0ACwALAAgACgAIAAcABQACAAAAAAD+//7/
/P/7//v/+v/5//j/9//2//b/9v/2//X/9f/2//b/9f/1//T/9P/z//P/8f/x/+//7//w
//D/8v/y//H/8f/x//D/8P/w/+//7//v/+//8P/x//L/8//x//H/8f/x//H/8f/x//L/
9P/0//T/8//x//L/8v/0//b/9f/1//X/8//0//T/9P/2//b/9v/2//b/9v/2//b/9v/1
//X/9v/0//T/9P/0//b/9//3//f/9P/0//T/9P/2//b/9v/2//T/9P/0//T/8f/x//L/
8v/z//T/9P/1//T/9P/y//L/9f/2//b/9v/0//T/9P/z//P/8//z//P/9P/0//P/8//1
//X/9f/1//f/9v/0//T/9P/0//f/+P/4//j/9v/2//b/9v/4//n/+v/7//r/+//8//7/
//8AAAAAAAABAAMAAwACAP///v/9//3//P/6//b/9P/0//P/8//z//P/8//0//T/9P/0
//T/9P/z//P/9P/0//L/8v/z//P/8//z//L/8v/z//P/8f/x//L/8v/y//D/7v/w//D/
8P/w//D/8f/x//D/8f/x//H/8//1//P/9P/0//L/8v/0//P/9f/1//j/AAAMABoAKQA2
AEIATABRAFEASwA/ADMAJQAQAPv/7P/h/9j/0f/O/9L/1//b/97/3//h/+X/6P/o/+j/
6v/t//P/9f/x/+7/8P/z//H/8f/z//T/9P/0//T/9f/1//b/9P/0//T/9P/0//T/9P/0
//T/9f/1//X/9f/1//b/9v/2//b/9v/2//X/9f/2//b/9f/1//X/9f/3//j/+P/4//f/
9//3//f/+v/6//r/+v/6//r/+//7//3//f/+//7/AAABAAEAAQACAAQABAAEAAQABQAF
AAYABQAHAAcACAAJAAoACwAMAA4ADgARABEAEgASABQAFQAWABgAGAAaABwAHAAdAB0A
GwAcABwAHQAdAB4AHgAeAB4AHgAeAB4AHgAdAB0AHQAdAB0AGwAaABgAGAAWABQAFQAU
ABMAEQANAAsACwAIAAgABgAFAAMAAgAAAAAA/v/8//r/+f/5//j/9//2//X/9v/2//b/
9v/x//H/8v/y//P/8//y//L/8f/x/+//7//v/+//8P/w//D/8P/v/+//8f/w//D/8P/v
/+//7//v//H/8f/x//H/7//v/+//7//x//H/8f/y//L/8v/y//H/8f/y//L/9P/0//P/
8//z//H/8v/y//L/9P/0//T/9P/y//L/8v/y//X/9f/2//j/9//2//X/9P/y//P/8//z
//T/9P/0//T/9P/0//T/9P/0//T/9P/0//P/8//0//T/9v/2//X/9f/2//b/9P/0//P/
9P/0//T/9P/0//T/8//1//X/9f/1//b/9v/1//X/8//z//P/8//z//P/8//1//P/8//2
//j/+P/4//j/9//4//j/+P/4//j/+P/4//j/+f/6//v//v///wAAAgABAAIAAgACAAMA
BQAFAAQAAwACAAEAAQAAAP7/+v/4//b/9f/1//X/9f/1//b/9v/2//b/9v/2//P/8//0
//T/8v/y//P/8//z//P/8v/y//T/9f/0//X/9v/2//b/9P/z//T/8//y//D/8P/x//H/
8//1//b/9//z//P/8//y//L/9v/4//T/8f/z//H/9P/+/woAGAApADoASABSAFsAXwBb
AFEARwA5ACAACQD8/+//5P/b/9j/2P/Z/93/4v/j/+X/6f/s/+z/7v/u/+//8f/z//P/
8v/y//X/8//z//X/9v/2//b/9P/1//X/9v/2//b/9v/2//b/9v/2//b/9v/3//f/9//5
//n/+v/6//r/+v/6//r/+f/5//r/+v/5//n/+f/5//n/+v/6//r/+f/5//n/+f/8//z/
/P/8//z//P/9//3//////wAAAAAAAAEAAQABAAIABAAEAAQABgAHAAcACAAJAAsACwAM
AA0ADgAPABAAEAAQABMAEwATABQAFwAZABgAGgAaABwAHAAcAB0AHQAdAB4AHgAfAB8A
IAAgACAAIAAgACAAIAAgAB8AHwAfAB8AHwAdABwAGgAaABgAFgAVABQAEwARABAADwAQ
AA4ADAAKAAkABwAEAAIAAgAAAAAA/v/9//3//P/7//r/+f/2//b/9v/2//X/9f/2//b/
9f/1//T/9P/1//X/8//z//H/8f/y//L/8v/y//H/8f/z//L/8v/y//P/8//z//P/8//z
//P/8//x//H/8f/x//H/8f/x//L/8v/y//L/8f/v//D/8P/y//L/8f/x//H/8v/0//X/
9v/0//T/9P/0//b/9v/2//b/9P/z//P/9P/2//b/9v/2//T/9f/1//X/9P/0//T/9P/2
//b/9v/2//T/9P/0//T/8//z//T/9P/y//L/8f/x//L/8v/w//D/8//0//T/9P/0//T/
9P/z//P/8//z//P/9P/0//P/8//x//H/8f/x//P/8//z//X/9f/3//f/9v/2//b/9v/2
//X/9v/2//b/9v/2//b/9v/4//n/+v/7//r/+//8//7///8AAAAAAAABAAMAAwACAAEA
AAD//////P/6//b/9P/y//H/8f/x/+//7//w//D/8v/y//L/8v/v/+//8P/w//D/8P/x
//H/8//z//L/8v/x//H/7//v//L/8v/y//D/7v/w//D/8P/w//D/8f/x//D/8f/x//H/
8f/v/+//8P/y//L/8v/y//H/7//x//T//v8MABoAKQA6AEoAVgBdAF8AWwBRAEUAMwAY
AAEA9P/p/97/1f/U/9b/2f/b/+D/4//l/+X/5v/o/+r/7P/x//P/8//v//D/8v/1//P/
8//1//b/9v/2//X/9f/0//T/9P/0//T/9P/0//T/9P/0//b/9//3//f/9//3//j/+P/2
//b/9v/2//f/9//4//j/+f/5//n/+f/5//r/+v/6//v/+//7//v//P/8//z//P/8//z/
/f/9//////8AAAAA//////7//f///wIAAwAEAAgACQAJAAoACQALAAsADAANAA4ADwAQ
ABQAFAAXABcAFAAUABYAFwAaABwAHAAeAB0AHAAcABsAHgAgACEAIwAiACIAIQAgACAA
IAAgACAAIAAfAB8AHwAdAB0AGwAaABoAGgAYABYAFwAWABUAEwARAA8ADwAMAAoACAAH
AAUABAACAAIAAAD+//z/+//7//r/+f/4//f/9v/2//b/9v/z//P/9P/0//b/9//3//j/
+P/3//T/8//z//P/9P/0//T/9P/z//P/8//y//L/8v/z//P/8//z//P/8//z//P/8//z
//P/8//z//P/8//0//L/8v/y//H/8//0//T/9v/2//X/9f/1//P/9P/0//T/9v/2//b/
9v/2//b/9v/2//b/9f/1//b/9v/2//b/9v/0//X/9f/1//b/9v/2//b/9P/0//T/9P/2
//b/9v/2//P/8//0//T/9f/2//b/9//2//b/9P/0//f/+P/4//j/9//2//X/8//2//f/
+P/5//n/+P/2//X/9v/3//j/+f/3//P/9f/4//j/+P/4//j/+//8//z//P/6//r/+v/6
//r/+//8//3/AAABAAIABAAFAAYABgAGAAUABwAHAAYABwAGAAUABQABAP7/+f/2//b/
9f/1//X/9f/1//b/9v/2//b/9v/2//f/9//4//j/9v/2//f/9//1//X/9P/0//X/9f/z
//P/9v/2//b/9P/y//T/9P/0//L/8v/z//P/9P/1//X/9f/1//f/+f/4//T/8v/2//j/
+f/5//f/+P8CAA4AGAAnADgASABUAFsAWwBVAEsAQwA3AB4ABQD2/+v/3v/V/9D/1P/Z
/9//4v/j/+P/5//q/+z/7v/w//P/9f/1//X/9v/2//n/9//3//f/+P/4//j/+v/7//v/
/P/8//z//P/8//r/+v/6//r/+P/5//n/+f/7//v//P/8//z//P/8//z//f/9//7//v/9
//3//f/9//3//v/+//7///////////8CAAIAAgACAAIAAgADAAMAAwADAAQABAAGAAcA
BwAHAAoADAAMAAwADQANAAwADAANAA8ADwAQABIAFAAWABgAGQAYABoAGQAZABoAHQAf
AB8AIAAfACAAIgAiACMAIwAjACQAJAAlACMAJAAkACQAJAAkACQAJAAkACMAIwAjACMA
IwAhACAAIAAgAB4AHAAbABoAGQAXABcAFQAVABIAEgAQAA8ADQAIAAYABgAEAAYABAAD
AAMAAgABAAAA///+//7//v/+//n/+f/6//r/+f/5//j/+P/5//n/9//3//f/9//4//j/
+f/6//r/+//4//b/9f/0//f/9//3//f/9//3//f/9//3//f/9//3//n/+f/5//r/+P/4
//j/9//5//r/+v/8//z/+//7//v/+f/6//r/+v/4//j/+P/4//j/+P/4//j/+P/3//f/
+P/6//r/+v/6//j/+f/5//n/+P/4//j/+P/4//j/+P/4//j/+P/4//j/+f/5//r/+v/4
//j/9//3//r/+v/4//j/+P/4//f/9v/4//j/+P/3//f/9//3//f/9v/2//X/9f/3//v/
+f/2//j/+P/4//j/+f/6//r/+v/8//z//P/8//r/+//8//3//P/9//7/AAADAAQABAAE
AAcACQAJAAgABgAEAAIAAQD+//z/+P/2//b/9f/1//X/8//z//T/9P/2//b/9v/2//P/
8//0//T/9f/2//j/+f/2//X/8//y//X/9f/z//P/9P/0//T/8v/y//T/9P/0//L/8v/z
//P/9P/1//X/9f/1//P/8//0//T/9P/2//b/9f/1//X/+v8EAA4AGgApADYAQABKAFMA
UwBHADsAMwAjAA4A/f/w/+X/3P/R/87/0v/Z/93/4P/j/+P/5//q/+7/7v/u//H/8//z
//H/8v/z//f/9v/3//b/9v/1//T/9v/3//f/+P/4//j/+P/4//j/+P/4//j/+P/5//n/
+f/3//f/+P/4//r/+v/6//r/+f/5//r/+v/5//n/+f/5//n/+v/6//r/+//7//v/+//8
//z//P/8//7//v///////////wAAAAACAAMAAwADAAIABAAEAAQABgAHAAcACAAJAAsA
CwAMAAsADAANAA4AEgASABUAFQAUABQAFgAXABgAGgAaABwAHAAcAB0AHQAdAB4AHgAf
AB8AIAAgACAAHgAeAB4AHgAeAB0AHQAdAB8AHwAdABwAGgAaABgAFgAVABQAEwARAA0A
CwALAAgACgAIAAcABQAEAAIAAgAAAP7//P/7//v/+v/5//j/9//0//T/9P/0//P/8//0
//T/9f/1//T/9P/z//P/8f/x//P/8//0//T/9P/0//P/8//1//T/9P/0//P/8//z//P/
8//z//P/8//1//X/9f/1//X/9f/1//b/9P/0//T/8//1//b/9v/4//b/9f/1//X/9//4
//j/+P/2//b/9v/2//j/+P/4//j/+P/3//f/+P/4//j/+P/4//b/9//3//f/9v/2//b/
9v/4//j/+P/4//b/9v/2//b/9f/1//b/9v/2//b/9f/1//b/9v/0//T/9f/2//b/9v/4
//j/+P/3//X/9f/1//X/+P/4//f/9//3//f/9//3//f/9//3//j/+P/4//j/+P/7//z/
/P/8//z//P/8//z/+v/7//z//f8AAAEAAgAEAAMABAAEAAQABQAHAAcABgAHAAYABQAF
AAIAAAD8//r/9v/1//X/9f/1//X/9v/2//b/9v/2//b/9f/1//b/9v/0//T/9f/1//X/
9f/0//T/9f/1//P/8//y//L/8v/w//P/9v/3//j/9P/0//X/9f/0//X/9f/1//n/+f/1
//L/8v/2//b/+P/5//n/9//4/wAADAAcACsAOgBIAFIAWwBjAF8AUwBHADkAHgAFAPr/
8f/m/93/2v/c/9//4f/k/+f/6f/p/+7/8P/y//T/9f/1//X/9//2//b/+f/3//f/+f/6
//r/+v/6//v/+//8//r/+v/6//r//P/8//z//P/6//v/+//7//v/+//8//z//P/8//z/
/P/7//v//P/8//v/+//7//v/+//8//z//P/+////AAABAAAAAAAAAAAAAAAAAAEAAQAD
AAMABAAEAAYABwAHAAcABgAIAAgACAAMAA0ADQAOAA8AEQARABIAEQASABMAFAAYABgA
GwAbABwAHAAeAB8AHgAgACAAIgAiACIAIwAjACMAJAAkACUAJQAmACYAJgAkACQAJAAk
ACUAJQAmACcAJQAlACMAIgAiACIAIAAeAB0AHAAbABkAFwAVABUAEgASABAADwANAAwA
CgAKAAgABgAEAAMAAwACAAEAAAD///7//v/+//7/+//7//z//P/7//v/+v/6//n/+f/3
//f/+f/5//r/+v/4//j/9//3//n/+P/4//j/+f/5//n/+f/3//f/9//3//n/+f/5//n/
+f/5//n/+v/6//r/+v/5//n/+v/6//z//P/7//v/+//7//z//P/8//r/+v/6//r//P/8
//z//P/+//3//f/+//3//P/7//r//P/9//3//f/8//z//P/8//z//P/8//z//P/8//z/
/P/7//v//P/8//r/+v/5//n/+v/6//j/+P/5//r/+v/6//z//P/8//v/+//7//v/+//6
//r/+f/5//f/9//3//f/+P/5//r//f/9//z//P/8//z//P/9//7//v/+//7//v/+//7/
/v///wAAAQACAAMABAAGAAkACgAKAAoACgALAAoACAAHAAYABQAFAAIAAAD8//r/+P/3
//f/9//3//f/+P/4//r/+v/6//r/+f/5//r/+v/2//b/9//3//n/+f/4//j/+f/5//f/
9//4//j/+P/2//b/+P/4//j/+P/4//n/+f/4//n/+f/5//f/+//5//b/9v/2//j/+v/3
//f/9//4/wIAEAAgADEAQgBSAFoAYQBlAGUAWwBPADsAHgAJAAAA8//g/9f/2P/c/9//
4//m/+v/8f/x//D/8P/y//T/9f/3//f/9//4//j/+//5//n/9//4//j/+P/4//n/+f/6
//z//P/8//z//P/8//z//P/7//v/+v/5//r/+//9//7//P/8//z//P/+////AQACAP//
//////////8AAAAAAAABAAEAAQABAAAAAAAAAAAAAgACAAMAAwAFAAUABgAGAAYABwAH
AAcACAAKAAoACgAKAAsACwAMAA4AEQASABQAEwAUABUAFgAYABgAGwAbABoAGgAcAB0A
HgAgACAAIgAkACQAJQAlACQAJAAjACMAJQAmACYAJgAmACYAJgAmACYAJQAlACUAJQAl
ACMAIgAkACQAIgAgAB8AHgAdABsAGAAVABQAEAASABAADwANAAoACAAIAAYABgAEAAMA
AwACAAEAAAD///z//P/8//z/+//7//z//P/7//v/+v/6//v/+//5//n/+//7//z//P/6
//r/+f/5//v/+v/6//r/+f/5//n/+f/5//n/+f/5//v/+//7//v/+//7//v//P/8//z/
/P/7//r/+v/5//r/+//7//z//f/9//7//v/+//z//P/8//z//P/8//z//P/+//3//f/+
//7//v/+//7//v/////////9//z/+//6//v//P/9//7//P/8//z//P/9//3//v/+//z/
/P/7//v//v/+//z//P/9//7//v/+//z//P/8//v/+f/5//n/+f/8//z/+//7//v/+//7
//v//f/+//7//v/+//7///8AAAAAAAAAAAAAAAAAAAAAAQACAAMABAAFAAYACAALAAwA
DAAMAAsADQANAAwADQAMAAsACwAIAAYAAgAAAP3/+//6//n/+v/7//3//v/9//z/+//6
//v/+//8//z/+v/6//v/+//7//v/+v/6//n/+f/3//f/+P/4//j/9v/2//j/+P/4//b/
9v/3//f/+v/7//v/+//7//n/+f/6//r/+v/6//r/+//7//n/+v8AAAwAGgAnADYARgBU
AF0AZwBnAF0AUwBJADIAFQACAPP/6P/f/9j/1v/b/93/3v/j/+v/7//s/+z/8P/y//P/
9f/5//n/+v/6//3/+//7//r/+v/5//j/+P/5//n/+v/8//z//P/8//z//P/8//z//v//
///////9//3//v/+//7//v/+//7//f/9//7//v//////////////AAAAAAAAAQABAAEA
AQAEAAQABAAEAAQABAAFAAUABwAHAAgACAAGAAcABwAHAAYACAAIAAgACgALAAsADAAP
ABEAEQASABMAFAAVABYAGAAYABsAGwAaABoAHAAdAB4AIAAgACIAJAAkACUAJQAkACQA
IwAjACUAJgAmACYAJgAmACYAJgAmACUAJQAlACMAIwAhACAAIgAiACAAHgAdABwAGwAZ
ABcAFQAVABIAEgAQAA8ADQAIAAYABgAEAAYABAADAAMAAgABAAAA///+//7//v/+//r/
+f/5//j/+P/5//n/+v/5//n/9//3//n/+f/6//r/+v/6//n/+f/3//b/9v/2//f/9//3
//f/+f/5//n/+f/3//f/9//3//f/9//3//j/+P/4//j/9//5//r/+v/8//z/+//7//v/
+//8//z//P/+//7//v/+//z//P/8//z//v/9//3//v/+//7//v/+//7//////////P/8
//z//P/+//7//v/+/wAAAAAAAAAA/////wAAAAD+//7//f/9/wAAAAD+//7//f/+//7/
/v/+//7//v/9//3//f/9//3//v/+////AAAAAAAAAAAAAAEAAgACAAIAAAAAAAAAAAAC
AAMABAAFAAgACQAKAAwACwAMAAwADAANAA8ADwAOAA8ADgANAA0ACAAGAAIAAAD+//3/
/f/9//3//f/+//7/AAAAAAAAAAD9//3//v/+//z//P/9//3//f/9//z//P/9//3/+//7
//7//v/+//z/+v/8//z//P/8//z//f/9//z//f/9//3//f////v/+v/+//7/AAACAAMA
AwABAP7/AgAOACAALwA8AEoAUgBbAGEAXQBNAEMAOQAmAA0A/v/x/+b/3//c/9r/3//j
/+j/6//t/+//8v/0//T/9v/5//v//f///wQAAAABAP3/+//8//7///8AAAIAAwADAAQA
AgACAAIAAgACAAIAAgACAAQABQAFAAUAAwADAAQABAACAAIAAgACAAUABQAGAAYABwAH
AAcABwAJAAoACgAKAAoACQAIAAcACgAKAAoACgAKAAoACwALAA0ADQAOAA4ADgAPAA8A
DwAOABAAEAAQABAAEQARABIAFQAXABcAGAAZABoAGwAcAB4AHgAhACEAIgAiACQAJQAm
ACgAKAAqACgAKAApACkAKQAqACoAKwArACwALAAsACwALAAsACwALAArACsAKwApACkA
JwAmACcAKAAnACYAJQAkACMAIQAdABsAGwAYABgAFgAVABMAEgAQABAADgAMAAoACQAJ
AAgABwAGAAUABAAEAAQABAADAAMABAAEAAMAAwACAAIAAQABAP//////////AAAAAAIA
AgABAAEA///+//7//v8BAAEAAQABAAMAAwADAAMAAwADAAMAAwABAAEAAQACAAIAAgAC
AAEAAwAEAAQABgAGAAUABQAFAAcACAAIAAgABgAGAAYABgAEAAQABAAEAAYABQAFAAYA
BAAEAAQABAAGAAcABwAHAAQABAAEAAQABgAGAAYABgAGAAYABgAGAAUABQAGAAYABAAE
AAMAAwAGAAYABAAEAAUABgAGAAYABAAEAAQAAwAFAAUABQAFAAgACAAHAAcABQAIAAYA
BgAGAAYACQAKAAoACgAKAAoACgAKAAgACQAKAAsADAANAA4AEAARABIAEgASABUAFwAX
ABYAFQAUABMAEwASABAADAAKAAgABwAHAAcABwAHAAgACAAGAAYABgAGAAUABQAGAAYA
BAAEAAUABQAFAAUABAAEAAcABwAFAAUABgAGAAYABAAEAAYABgAGAAQABAAFAAUABAAF
AAUABQAHAAcABwAIAAgADAAMAAgABQAHAAkACAAKABYAIgAvAEAAUABgAGsAbwBvAGsA
YQBTAD4AJQAQAAUA/P/x/+j/6v/t/+//8v/1//n/+//6//z/AgAGAAcACQAJAAkACgAI
AAsACQAJAAsADAAMAAwACgALAAsADAAKAAoACgAKAAsADAANAA4ADgAPAA8ADwALAA0A
DgAMAA==
         </WaveFormData>
      </LeadData>
      <LeadData>
         <LeadByteCountTotal>10000</LeadByteCountTotal>
         <LeadTimeOffset>0</LeadTimeOffset>
         <LeadSampleCountTotal>5000</LeadSampleCountTotal>
         <LeadAmplitudeUnitsPerBit>4.88</LeadAmplitudeUnitsPerBit>
         <LeadAmplitudeUnits>��V</LeadAmplitudeUnits>
         <LeadHighLimit>2147483647</LeadHighLimit>
         <LeadLowLimit>268435456</LeadLowLimit>
         <LeadID>II</LeadID>
         <LeadOffsetFirstSample>0</LeadOffsetFirstSample>
         <FirstSampleBaseline>0</FirstSampleBaseline>
         <LeadSampleSize>2</LeadSampleSize>
         <LeadOff>FALSE</LeadOff>
         <BaselineSway>FALSE</BaselineSway>
         <ExcessiveACNoise>FALSE</ExcessiveACNoise>
         <MuscleNoise>FALSE</MuscleNoise>
         <LeadDataCRC32>3848351577</LeadDataCRC32>
         <WaveFormData>
BgAGAAYABgAEAAQABAAEAAQABAAEAAQABAAEAAQABAAEAAQABAAEAAQABAAEAAQABAAE
AAQABAACAAIAAgACAAQABAAEAAQABgAGAAYABgAEAAQABAAEAAIAAgACAAIABAAEAAQA
BAAFAAYABwAIAAsADAAPABIAEAAOAA4ADwAPABEAFAAWABgAGAAaABwAIAAgACAAHwAc
ABwAGwAZABgAFgARABAADgALAAgACAAIAAUABAADAAEAAAAAAP////////////////3/
/P/8//3//f/9//v/+//8//z//P/7//v//P/8//v/+v/5//f/+P/5//r//P/6//n/+f/6
//r/+v/7//v/+f/5//r/+v/5//j/+f/6//n/9P/w/+7/7v/z//z/BwASACMAPABYAHYA
jwCiALQAxgDVAMoAnwBpAEAAJQAVAAsAAQD//wIABQAFAAgACgAMAAwACwAFAAAA/v/+
//3//f/9//z/+v/5//j/9v/2//b/9f/3//f/9//3//f/9//3//j/+P/4//j/9//3//f/
9//3//j/+f/5//n/+f/5//n/+f/7//v/+//7//v/+//7//v/+f/6//r/+v/6//v/+//7
//z//P/8//3/+//8//z//f8BAAEAAAAAAP//AAABAAIAAgAEAAUABgAIAAgACAAKAAkA
CQAKAAsADQAOAA8AEAAUABUAFwAYABcAFwAYABoAHQAfACAAIQAiACMAJAAlACgAKAAo
ACgAKgAqACsALAAsACwAKwAqACoAKgArACsAKwAqACgAKAAoACYAJQAlACYAJQAjACEA
HwAdABsAGQAXABcAFAATAA8ADQALAAoACQAHAAUABAACAAEAAAD+//3//f/8//v/+P/4
//n/+f/2//X/9f/0//X/9f/1//L/8v/y//L/8v/w//D/8f/x//H/8f/x//D/8f/y//P/
8//x//H/8//z//X/9f/1//X/9f/1//T/9P/0//T/9f/1//f/9v/2//b/9P/0//T/9P/0
//T/9P/1//b/9f/z//L/8//0//X/9v/0//L/8v/y//H/8v/y//H/8//z//T/9P/0//P/
8//y//L/8v/y//H/8//z//P/8//w//D/8P/w//H/8f/w//D/8f/x//H/8P/w//D/8P/w
//D/8P/w//D/7//v//D/8f/x//H/7v/u/+3/7f/w//H/7//v//D/8f/w//P/9P/2//b/
9v/2//j/+v/6//j/+v/7//v//f/+/wAAAgACAAUACAALAAwADAALAAoACgAJAAcABgAE
AP3//P/4//X/8v/y//L/7//u/+3/7f/s/+7/7f/t/+3/6//r/+v/6f/q/+r/6//r/+v/
6f/p/+r/6v/q/+n/6f/q/+r/6v/q/+r/6f/p/+n/6//s/+z/6//t/+7/7v/u/+7/7f/s
/+v/7P/u/+3/7v/t/+r/5//m/+T/4v/k/+X/7v/7/wgAFwAsAEgAZgCBAJQApAC4AMUA
vACVAGMANgAbAAsAAwD5//H/8v/3//v//v8AAAAAAAD///3/+v/6//b/9//1/+//8f/w
//D/8P/w//D/8P/v//H/8f/x//H/8f/x//H/8v/w//D/8P/v//H/8f/x//H/8f/x//D/
7//x//H/8f/x//P/8//z//P/9f/1//X/9f/z//T/9P/0//b/9//3//f/+P/4//j/+f/3
//j/+P/5//3//f/8//z/+//8//3//v/+/wAAAQACAAAAAAAAAAIAAgADAAUABwAJAAoA
CwAMAAwADQAPABAAEwATABQAFgAXABkAGgAbABwAHQAeAB8AIgAiACIAIgAkACQAJQAm
ACcAJgAkACIAIgAiACMAIwAlACQAIgAiACQAIgAhACEAIAAfAB0AGwAZABcAFQATAA8A
DwAMAAsACQAHAAUABAABAP///f/8//7//f/8//r/9//3//b/9f/0//T/9f/1//L/8f/x
//D/8P/x//L/8P/y//L/8v/y//L/8v/z//P/8f/x//H/8P/w//D/8P/v//H/8f/z//P/
8f/x//H/8f/x//H/8P/w//L/8v/z//P/8f/w//D/8P/y//L/8v/y//L/8v/y//P/9f/1
//T/9P/0//T/9P/0//L/8P/w//D/8//0//T/8//z//P/9P/0//T/8//z//L/8v/y//L/
8f/z//P/8//z//D/8P/w//D/8//z//L/8v/z//P/8//y//D/8P/w//D/8P/w//D/8P/x
//H/8v/z//P/8//w//D/8f/x//T/9f/v//P/+P/4//r/+v/6//r//P/+//7//P/+////
//8BAAQABgAIAAgACgAMAA4ADgAQAA8ADgAOAA0ACwAKAAgAAQAAAPz/+f/2//b/9v/z
//L/8f/x//D/7v/t/+3/7f/t/+3/7f/r/+r/6v/r/+v/7f/r/+v/7P/s/+z/6//r/+z/
7P/s/+z/6v/p/+n/6f/q/+z/7f/t/+z/7P/r/+r/7f/t/+3/7f/w/+7/7f/s/+v/6v/p
/+j/5P/k/+b/6f/y/wEACgAZADAATgBsAIcAmACmALgAywDKAKcAbwBEACsAFQADAPn/
9f/2//n//f/+/wIABAAGAAMAAQD+//r/+v/3//X/9f/z//L/8v/y//L/8v/y//H/8f/x
//H/8f/v/+//7//w//L/8v/y//H/8f/x//H/8f/0//X/9f/1//P/8//z//P/9f/1//X/
9f/z//P/8//z//H/8v/y//L/9P/1//X/9f/2//b/9v/3//f/+P/4//n/+v/5//f/9v/5
//r/+//8//z//v///wAAAAAAAAAAAgACAAMABQAHAAkACgALAAwADAANAA8AEAARABEA
EgAUABUAFwAYABkAGgAbABwAHQAgACAAIAAgACAAIAAhACIAIgAiACEAIAAgACAAIQAh
ACEAIAAeAB4AIAAeAB0AHQAcABsAGQAXABMAEQAPAA0ADQANAAoACQAHAAUAAwACAAEA
///9//z/+v/5//j/9v/1//X/9P/z//D/8P/x//H/8f/x//L/8v/z//P/8//w//L/8v/y
//L/8v/y//P/8//z//P/8//y//D/8P/w/+//8f/x//P/8//z//P/8//z//H/8f/w//D/
9P/0//X/9f/1//T/9P/0//b/9v/2//b/9P/0//T/9f/3//f/9v/2//j/+P/4//j/+P/2
//b/9v/1//b/9v/1//X/9f/2//b/9v/1//X/9P/0//T/9P/z//P/8//z//P/8P/w//D/
8P/x//H/8P/w//P/8//z//L/8v/y//L/8v/y//L/8v/y//H/8f/y//P/8f/x/+7/7v/x
//H/9P/1//f/9P/2//b/9v/2//r//v8AAAAA/v//////AQAGAAgACgAKAAoADAAOAA4A
DAALAAoACgALAAkACAAGAAAA/v/5//X/9f/2//f/9f/y//H/8f/w/+7/7f/t/+3/7//v
/+//7f/u/+7/7//v/+3/6//r/+z/7P/s/+v/6//s/+z/7P/s/+z/6//r/+v/6//s/+z/
6//t/+7/7v/u/+3/7f/t/+3/8P/y/+//8P/v/+z/6f/m/+L/4P/i/+v/9v8BAA4AJQBA
AF4AfACTAKQAuADMANMAvgCNAFsAPAAnABEA///3//f/+v/7//v//v8AAAQABgAFAAEA
/v/8//r/+f/3//X/9f/0//T/9P/0//T/9P/z//P/8//z//P/8//z//P/9P/y//L/8v/x
//L/8//0//X/9P/1//X/9f/3//f/9//3//X/9f/1//X/9f/1//X/9f/3//j/+P/4//b/
9//3//f/+P/4//j/+f/5//r/+v/7///////+//7/AQACAAMABAADAAQABAAEAAQABAAE
AAYACAAJAAsADQALAAwADQAOABEAEwAWABgAFwAXABgAGgAbAB0AHgAfACIAIwAkACUA
KAAoACgAKAAsACwALQAuAC4ALgAtACwALAAsAC0ALQAvAC4ALAAsACsAKAAmACUAJgAl
ACMAIQAdABsAGQAXABUAFQASABEADwANAAsACgAHAAUAAwACAAAA///+//z//f/9//z/
+//4//j/+f/5//f/9//4//j/9f/1//X/8v/2//b/9v/2//b/9v/3//f/+f/5//n/+P/4
//j/+P/3//n/+f/7//v/+f/5//n/+f/7//v/+v/6//r/+v/7//v/+f/4//j/+P/6//r/
+v/6//r/+v/6//v//P/7//n/+P/4//j/+P/4//v/+v/7//z//P/8//v/+f/5//n/+v/6
//r/+f/5//j/+v/6//r/+f/5//n/+f/5//j/+P/4//j/+f/5//j/+P/5//n/+f/4//j/
+P/4//j/+P/4//j/+P/3//f/+P/5//n/+f/2//b/9//3//r/+//6//n/+f/5//j/+f8A
AAEAAgADAAQABgAIAAgABgAEAAUABQAHAAwADgAQABAAEgAUABYAFgAUABMAEgASABMA
EQAQAA4ACQAIAAQAAQD+//7//v/7//r/+f/5//j/9v/1//X/9f/3//f/9//1//T/9P/1
//X/8//x//H/8v/0//T/8//z//T/9P/0//T/9P/z//P/8//x//L/8v/x//L/9P/1//b/
9f/1//X/9f/y//D/8f/y//H/8v/x/+z/6v/q/+j/7f/6/wcAFAAlAEAAYAB6AI8ApAC2
AMgA0wC+AI8AWwA2AB8AEwAHAP3/+//+/wEAAwAEAAYACAAIAAcABQAAAPz//v/9//n/
9//1//T/9P/0//X/9v/3//f/9f/1//X/9f/3//f/9//4//j/+P/4//f/9//3//f/9//6
//v/+//7//n/+f/5//n/9//3//f/9//5//n/+f/5//j/+P/3//b/9v/3//f/9//6//r/
+v/7//v//P/8//3///////7//v/9//7///8AAAAAAgADAAQABgAGAAYACAAIAAkACwAN
AA0ADgAPABAAEAARABMAFAAWABcAGQAcABsAHQAeAB8AIAAhACIAIwAmACYAJgAmACYA
JgAnACgAKgAqACkAKAAoACgAKQApACkAKAAmACYAJgAkACMAIwAgAB8AHQAbABoAGQAY
ABcAEwATABAADwALAAkABwAGAAMAAQD///7//v/9//z/+v/5//n/+P/3//T/9P/1//X/
8v/x//H/8P/w//H/8v/w//D/8P/w//D/7v/u/+//7//v/+//7//u/+7/7v/u/+3/7//v
//H/8f/v/+//7//v/+//7//u/+7/7v/u/+//7//v/+7/7v/u/+7/7v/u/+7/8P/w//D/
8f/x//H/8P/w//D/8P/w//D/8v/w//D/8P/v//D/8P/v/+//7//w//D/7v/t/+3/7P/u
/+7/7v/t/+3/7f/t/+3/7v/u/+7/7v/t/+3/7P/s/+3/7f/t/+z/7v/u/+7/7v/u/+7/
7v/u/+v/6//s/+3/7//v/+z/7P/r/+v/7v/v/+7/7f/t/+3/7v/x//L/8v/0//T/9P/0
//j/+v/6//j/+P/5//n/+//+/wAAAgACAAQABgAIAAgABgAFAAQABAADAAEAAAD+//n/
+P/0//H/7v/u/+7/6//q/+n/6f/o/+b/5f/l/+X/5//n/+f/5f/i/+L/4//j/+P/4f/h
/+L/5P/k/+P/4//i/+L/4v/i/+T/4//j/+P/4f/i/+L/4f/h/+L/4v/i/+X/5f/l/+X/
6P/m/+P/4v/j/+D/3//e/9z/2P/a/+P/8P/5/wYAGQA4AFYAcgCFAJYAqAC6ALsAmABj
ADUAFgAFAPv/8f/r/+v/8P/x//H/8v/0//T/8v/x//H/8P/u/+z/6f/n/+f/5//m/+b/
5v/m/+b/5v/l/+P/4//j/+P/5f/l/+X/5v/k/+T/5P/j/+X/5f/l/+X/5P/l/+X/5f/j
/+P/4//j/+T/5f/m/+f/5//n/+f/5//l/+b/5v/m/+j/6f/p/+n/7P/s/+z/7f/r/+z/
7P/t//H/8f/w//D/7//w//H/8v/0//b/9//4//r/+v/6//z//f/9//7//////wAAAQAC
AAYABwAJAAoACwALAAwADgAPABEAEgATABIAEwAUABUAFwAYABkAGgAaABoAGwAcABwA
HAAbABoAHAAcAB0AHQAbABoAGAAYABgAFgAVABUAFAATABEADwANAAsACQAHAAUABQAC
AAEAAQD///3//P/3//X/8//y//D/7//u/+z/7f/t/+z/6//m/+b/5//n/+j/6f/r/+z/
6v/p/+j/5P/o/+j/6P/o/+j/6P/p/+n/6f/p/+n/6P/o/+j/6P/n/+f/5//p/+n/6f/p
/+n/6f/p/+n/6P/o/+j/6P/p/+n/6f/o/+j/6P/q/+r/6v/q/+r/6v/q/+v/7P/r/+n/
6P/q/+r/6v/q/+j/5v/m/+b/5//o/+j/5//l/+X/5v/m/+j/5//n/+b/5f/k/+P/4f/i
/+P/5P/l/+P/4v/h/+D/4//j/+L/4v/i/+H/4P/e/+H/4v/j/+T/4//i/+H/4P/h/+H/
4v/j/+P/4//g/+D/4f/h/+T/5f/h/+H/4v/k/+f/6P/p/+r/7P/u/+7/7P/u/+//7//x
//L/9P/2//b/+f/8////AAAAAP///v/+//z/+f/3//T/8f/w/+z/6f/k/+T/5P/h/+L/
4f/h/+D/4P/f/9//3//e/93/3P/Z/9r/2v/b/9v/2//Z/9n/2v/a/9r/2f/Z/9j/2P/Y
/9j/2v/Z/9n/2f/Z/9r/2v/Z/9f/2P/Y/9j/2f/Z/9n/2f/a/9z/3//c/9f/1P/T/9L/
1P/Q/87/0//g/+n/8v8FACIAQgBeAHMAhACWAKwAuQCqAH0ASwAmAA8A9//n/9//3//g
/+X/5//k/+T/6P/q/+n/6f/o/+b/5P/j/9//3f/b/9r/2v/a/9z/3P/c/9v/2//b/9v/
2//Z/9n/2f/a/9r/2v/a/9n/2f/Z/9n/2f/a/9v/2//b/9n/2f/Z/9n/2//b/9v/2//b
/9v/2//b/9v/3P/c/9z/3P/d/93/3f/e/97/3v/f/93/3v/e/9//4f/h/+D/4P/j/+T/
5f/m/+b/6P/p/+r/6f/o/+f/6P/s/+3/7//x//P/9P/1//b/9//3//j/+P/7//v//P/+
//3///8AAAEABAAFAAYABwAIAAgACAAIAAgACAAJAAoADAAMAAsACgAKAAoACwALAAsA
CgAIAAgACgAIAAcABwAIAAcABQADAAEA///9//v/+f/5//b/9f/x/+//7f/s/+r/6f/o
/+j/6P/n/+b/5P/j/+P/4v/h/97/3v/f/9//3f/d/97/3v/b/9v/2//Y/9v/3P/d/97/
3v/e/9//3//d/93/3f/c/97/3v/e/93/2//b/93/3f/d/93/3f/d/9//3//e/97/3//e
/97/3f/e/97/3//g/+D/4P/g/+D/4v/i/+L/4//k/+P/4f/g/+L/4v/i/+L/4v/g/+D/
4P/f/+D/4P/f/+H/4f/i/+L/4P/f/9//3v/c/9z/3P/b/93/3f/d/93/3f/e/9//4P/h
/+H/4P/g/9//3//f/97/4P/g/+D/4P/e/97/3v/e/9//3//g/+H/3//f/9z/3P/h/+X/
5P/i/+P/5P/l/+b/6//u/+//7v/u/+//7//x//b/+P/6//r//P/+/wAAAAAAAP///v/+
//3/+//6//j/8f/w/+z/6f/o/+j/6P/l/+b/5f/l/+T/4v/h/+H/4f/h/+H/4f/f/9z/
3P/d/93/4P/f/+D/4v/h/+D/3v/d/97/3v/e/97/3//f/+D/4f/f/+D/4P/f/9//4P/g
/+D/4//j/+P/4//k/+L/4f/i/+H/4P/d/9r/1v/U/9b/3//s//f/BAAXADIAVABwAIcA
mgCuAMAAxwCyAIMAVQAyABsABQDx/+n/6f/s/+//8f/y//T/9v/6//v/+f/0//D/8P/t
/+n/5//o/+j/6f/q/+j/6P/o/+f/5//n/+f/5//n/+f/5//o/+j/6P/o/+f/5//n/+f/
5//o/+n/6f/p/+n/6f/p/+n/5//n/+f/5//p/+n/6f/p/+v/7P/s/+z/7v/v/+//7//u
/+7/7v/v//H/8v/y//P/9//3//b/9v/3//j/+f/6//j/+v/7//z//v/+//7/AAAAAAEA
AwAFAAUABgAHAAgADAANAA8AEAARABEAEgAUABcAGQAaABsAHAAdAB4AHwAeAB4AHgAe
ACIAIgAjACQAJgAmACUAJAAmACYAJwAnACcAJgAkACQAJgAkACMAIwAhAB8AHAAZABkA
FwAVABMADwAPAAwACwALAAkABwAGAAUAAwABAAAA/v/9//z/+v/7//v/+v/5//b/9v/3
//f/9//3//j/+P/1//X/9f/y//b/9v/2//b/9v/2//f/9//5//n/+f/4//r/+v/6//n/
9//3//n/+f/5//n/+f/5//v/+//6//r/+v/6//v/+//8//z//f/+//z//P/8//z//P/8
//z//f///////v/+//7//v/+//7//v/8//z//P/9//7//v/9//3//f/+//7//P/7//v/
+v/6//r/+v/5//r/+//8//3//v/+//7//v/9//3//P/8//v/+//7//r//P/8//z//P/+
//7//v/+//z/+//7//v//f/9//r/+v/7//v//v////3///8AAAAAAQACAAMABAAHAAoA
CwAKAAoACwALAA0AEgAUABYAFgAWABgAGgAaABwAGwAaABoAFwAVABQAEgAPAA4ACgAH
AAQABAAEAAEA/v/9//3//P/+//3//f/9//3//f/9//v/+v/6//v/+//7//n/+f/6//r/
+v/5//n//P/8//z//P/6//n/+f/5//r//P/9//3/+//8//z//P/9//3//f/9//7/AAD/
//r/+f/8//v/+P/2//b/+P///wYADwAeADMATgBqAIYAnwC2AMYA1gDdAMYAkwBfAEAA
KwAbABEACwAJAAwADwAPABAAFAAUABQAEQARABAADgAKAAkABwADAAQABAAFAAYABgAG
AAYABQAFAAUABQAFAAQAAwACAAIABAAEAAQAAwADAAMAAwADAAQABQAFAAUAAwADAAMA
AwAFAAUABQAFAAMAAwADAAMAAwAEAAQABAAFAAcACAAJAAkACAAHAAcABQAGAAYABwAK
AAsACwAMAA0ADgAPABAADgAQABEAEgAUABQAFAAWABgAGQAbAB0AHQAeAB8AIAAgACEA
IwAkACcAJwAoACoAKwAtAC4ALwAwADEAMgAzADQANAA0ADQANgA2ADcAOAA6ADoAOQA4
ADgAOAA5ADkAOQA4ADYANgA0ADIAMQAxADAALwAtACsAKgApACgAJwAjACMAIAAfAB0A
GwAZABgAFQATABEAEAAQAA8ADgAMAAsACwAKAAkACAAIAAkACQAHAAcACAAIAAUABQAF
AAIABgAGAAYABgAFAAQABAADAAMAAwADAAIAAwAEAAUABQADAAMABQAFAAUABQAFAAUA
BQAFAAQABAAEAAQABQAFAAcABgAGAAYABgAGAAYABgAIAAgACAAJAAkACQAIAAgACAAI
AAgACAAKAAgACAAIAAgACAAHAAUABwAHAAgACAAIAAcABwAGAAYABgAGAAUABQAFAAUA
BQAGAAYABgAGAAUABQAEAAQAAwADAAMAAgAEAAQABAAEAAQABAAEAAQAAwADAAQABQAF
AAUAAgACAAIAAQADAAMAAwADAAQABQAGAAYABwAIAAkACgAOABAAEAAOAA4ADwAPABEA
FgAYABoAGgAaABwAHgAeACAAHwAeAB4AHAAZABcAFAARABAADAAJAAYABgAGAAMAAgAB
AAEAAAACAAEAAQABAAEAAQABAP///v/+///////9//v/+//8//7//v/9//3//P/8//z/
/P/6//n/+f/5//v//P/8//v/+f/6//r/+v/7//v/+//7//z//v/9//r/9//2//X/8v/w
//L/9P/5/wQAEQAeAC8ASgBqAIQAlwCqAL4AzgDTALQAewBNADAAHQANAAEA//8DAAYA
BwAJAAwAEAAQAA4ACQAJAAgABgACAAEA/////////v/+//7//v/+//7//f/9//3//f/9
//v/+//7//z//P/8//z/+//7//v/+//7//z//f/9//3//f/9//3//f/+////AAABAP//
////////AQACAAIAAgACAAMAAwADAAQABAAEAAUABwAIAAgACQAJAAkACAAIAAkACgAL
AAwADAAOAA8AEAAQABAAEAASABYAFwAZABsAGQAaABsAHAAgACEAIwAkACMAIwAkACYA
KQArACwALQAuAC8AMAAxADIAMgAyADIANgA2ADcAOAA4ADgANwA2ADYANgA3ADcANwA2
ADQANAA2ADQAMwAzADAALwAtACsAKQAnACUAIwAjACMAIAAfABwAGQAWABQAEwARAA8A
DgAOAA0ADAAKAAkACQAIAAcABgAGAAcABwAFAAUABgAGAAUABQAFAAIABgAGAAYABgAG
AAYABwAHAAcABwAHAAYABgAGAAYABQAFAAUABwAHAAcABwAHAAcABwAHAAYABgAIAAgA
CQAJAAcABgAGAAYACAAIAAgACAAGAAYABgAHAAkACQAIAAgABgAGAAYABgAHAAYABwAI
AAcACAAIAAcACQAJAAoACgAJAAcABgAEAAUABgAHAAcACQAJAAkACQAKAAoACgAKAAoA
CQAHAAYACQAJAAkACAAGAAYABgAGAAYABgAGAAYABQAFAAYABwAHAAcABAAEAAMAAwAG
AAcACQAIAAsADAANAA4AEgAUABQAEgASABMAEwAVABYAGAAaABoAHAAeACAAIAAhACEA
IQAiACAAHQAbABgAEQAQAAwACQAIAAgACAAFAAIAAQABAAAAAgABAAEAAQAAAP///v/7
//z//P/9//3//f/7//v//P/6//r/+f/5//r/+v/6//r/+v/5//n/+f/5//r/+v/5//n/
+v/6//r/+f/5//n/+f/4//r/+//6//n/+v/1//L/8v/y//D/9f/+/wkAFAAjADoAWAB0
AIsAoACyAMQA0QDKAJ8AawBGACkAFwALAP//+/8AAAEAAQAGAAwADAAKAAsACwAIAAIA
AAABAP//+//7//r/+v/6//r/+v/6//n/+f/5//n/+f/5//n/+f/6//j/+P/4//f/9//3
//f/9//2//f/9//3//f/9//3//f/+f/5//n/+f/5//n/+f/5//f/+P/4//j/+v/7//v/
+//8//z//P/9//3//v/+//////////7//v8BAAIAAwAEAAEAAgACAAIABAAEAAQABgAG
AAcACQALAAsADAANAA4ADgAPABEAEgATABMAFAAWABkAGwAcAB0AIAAhACIAIwAjACIA
IQAgACQAJAAlACYAJgAmACUAJAAkACQAJQAlACMAIgAgACAAIQAgACAAIQAgAB8AHQAb
ABcAFQATABEAEQARAA4ADQAKAAcABAACAAAA///+//7//P/7//r/+P/5//n/+P/3//L/
8v/z//P/8f/x//L/8v/x//H/8f/u//D/8P/w//D/8v/y//P/8//y//H/8P/u/+//8P/x
//H/7//v//H/8f/v/+//7//v//H/8f/w//D/8P/w//H/8f/x//D/8P/w//D/8P/w//D/
8v/y//L/8//1//X/9P/0//P/8v/x//D/8f/w//H/8v/z//T/9P/z//P/8//0//T/8v/x
//H/8P/w//D/8P/v//H/8f/x//H/8v/y//L/8v/y//H/7//u/+//7//v/+7/8P/w//D/
8P/u/+7/7v/u/+3/7f/u/+//7//v/+7/8P/z//T/9f/2//r//P/8//r/+P/5//n/+//+
/wAAAgACAAUACAALAAwADAALAAoACgAJAAcABgAEAP///v/6//f/8v/y//L/7//u/+3/
7f/s/+r/6f/p/+n/6//r/+v/6f/m/+b/5//n/+f/5f/l/+b/5v/m/+X/5f/o/+j/6P/o
/+j/5//n/+f/5f/m/+b/5f/n/+j/6P/o/+f/5//n/+f/6v/q/+f/6P/n/+b/5f/i/+D/
3v/c/+H/6v/3/wQAFwAuAEgAZAB/AJYAqAC4AMcAxgCfAGkAQgAnABMAAQD1/+3/7v/x
//X/+P/6//z//P/9//3/+P/2//b/9f/z//P/8v/w/+//7v/u/+7/7v/t/+//7//v/+//
7f/t/+3/7v/u/+7/7v/t/+3/7f/t/+3/7v/v/+//7//t/+3/7f/t/+//7//v/+//7//v
/+//7//x//L/8v/y//D/8f/x//H/8v/y//L/8//1//b/9v/3//j/9//1//T/9//4//n/
+v/5//r/+v/6//z//P/8//7/AAABAAMABQAHAAgACQAKAAsACwAMAAwADgAPABEAFAAT
ABUAFgAXABgAGQAaABsAHAAcABwAHAAcABwAHQAeACAAIAAfAB4AHwAgACIAIwAiACAA
HQAcAB0AHAAcAB0AHgAdABsAGQAVABMAEQAPAA0ADQAKAAkACQAHAAUABAD///3/+//6
//z/+//6//j/9f/1//T/8//x//L/9P/1//P/8//0//T/9f/1//X/8v/y//L/8v/y//L/
8v/z//P/8v/x//D/7v/w//L/9P/1//P/8//1//X/9f/1//X/9f/z//P/8v/y//T/9P/1
//X/9//2//b/9v/2//b/9v/2//j/+P/4//n/+f/5//j/+P/2//b/9v/2//f/9v/3//j/
+P/4//f/9f/1//X/9v/2//T/8//z//L/9f/2//f/9//1//X/9f/1//T/9P/0//T/8//z
//L/8v/1//X/9f/0//T/9P/0//T/9P/0//T/9P/x//H/8v/z//X/9f/y//L/9//6//v/
/P/9//7/AAACAAIAAAACAAMAAwAFAAYACAAKAAoADAAOABAAEAAQAA8ADgAOAA4ADQAN
AAwABwAGAAIA///7//r/+f/1//b/9f/1//T/8v/x//H/8f/x//H/8f/v/+7/7v/v/+//
7//t/+3/7v/u/+7/7f/t/+7/7v/u/+7/7v/t/+3/7f/v//D/8P/v/+//8P/w//D/7//v
/+//7//w//D/7//u//H/8P/t/+r/6P/m/+b/5f/s//f/BAARACYARABmAIMAlACmALwA
ywDIAKkAdwBMACsAFQAHAP3/+//6//v/+//8//7/AAACAAMAAQD+//z/+v/3//X/9f/z
//L/8v/y//L/8v/y//H/8f/x//H/8f/v/+//7//w//L/8v/y//H/8//z//P/8//0//P/
8//v/w==
         </WaveFormData>
      </LeadData>
      <LeadData>
         <LeadByteCountTotal>10000</LeadByteCountTotal>
         <LeadTimeOffset>0</LeadTimeOffset>
         <LeadSampleCountTotal>5000</LeadSampleCountTotal>
         <LeadAmplitudeUnitsPerBit>4.88</LeadAmplitudeUnitsPerBit>
         <LeadAmplitudeUnits>��V</LeadAmplitudeUnits>
         <LeadHighLimit>2147483647</LeadHighLimit>
         <LeadLowLimit>268435456</LeadLowLimit>
         <LeadID>V1</LeadID>
         <LeadOffsetFirstSample>0</LeadOffsetFirstSample>
         <FirstSampleBaseline>0</FirstSampleBaseline>
         <LeadSampleSize>2</LeadSampleSize>
         <LeadOff>FALSE</LeadOff>
         <BaselineSway>FALSE</BaselineSway>
         <ExcessiveACNoise>FALSE</ExcessiveACNoise>
         <MuscleNoise>FALSE</MuscleNoise>
         <LeadDataCRC32>2148140294</LeadDataCRC32>
         <WaveFormData>
+P/4//j/+P/4//j/+P/4//b/9v/2//b/9v/2//b/9v/2//b/9v/2//b/9v/2//b/9v/2
//b/9v/4//j/+P/4//b/9v/2//b/9v/2//b/9v/4//j/+P/4//b/9v/2//b/9v/2//b/
9v/5//r/+//8//7//v///wAAAAAAAAAAAgAEAAQABAAEAAMAAwAEAAQABAACAP7/+v/3
//T/9P/z//L/8v/y//L/8v/z//X/9f/0//T/9P/0//b/9v/2//X/9P/0//X/9f/1//P/
8//0//T/9P/z//P/9f/1//b/9v/2//b/9v/2//P/8//0//T/9f/1//b/9v/0//T/9P/0
//b/9v/3//f/9//3//f/9v/0//T/+P/6////CgAYACMALQAzADYANAA2ADcAKAAPAPv/
6f/U/77/rf+a/4v/kf+e/6H/mv+W/5r/qf+2/77/xf/L/87/0v/a/+P/6P/t//D/8v/1
//b/+f/8//v//P/8//z//P/9//3//f/9//3//f/+/wAAAAAAAAAAAQABAAAAAAABAAEA
AQABAAEAAQABAAIAAgACAAIAAgACAAIAAgACAAQABAAEAAMAAQACAAIAAQADAAMAAwAD
AAUABQAFAAUAAwADAAMAAwAFAAUABQAFAAMAAwADAAMAAwADAAMAAwAEAAQABAAEAAQA
AwADAAMAAQABAAAAAAABAAIAAwAEAAIAAAAAAAAAAgAAAAAAAAAAAAAAAQABAP///v/+
//7//v/+//3//f/9//3//f/8//z/+//6//r//P/8//z//P/6//r/+v/6//r/+//7//v/
/v/+//7//v/8//z//f/9//z//P/7//v/+//7//r/+v/8//z//P/9//z//P/9//3//P/8
//z//f/7//v//P/8//7//f/8//z//f/9//z//P/+////AAAAAP7//v///wAAAgABAAEA
AQD///7//f/8//7//v/+//7//v/+//3//f/9//3//f/9/////v/+//7//f/9//3//f/7
//z//v/+//3//f/9//z/+//8//7/AAD+//7//v/9//v//P/8//v//f/9//3//f/+//7/
/v/+//7//f/9//3//f/9//7/AQD+//z/+//8//7//f/9//7//v/9//z//P/+//7//v/+
//z//P/8//r/+v/6//r/+f/7//v/+//7//n/+v/6//r/+//7//v/+//7//7//P/9//7/
//8AAAIABAAFAAYABAAGAAgACAAIAAgABwAHAAYABgAGAAQAAAD8//n/9v/4//f/9v/2
//b/9v/2//f/9//3//j/+P/4//j/+P/4//n/+f/5//r/+f/5//n/9//3//j/+P/4//X/
9f/1//X/9v/2//b/9v/2//b/9f/1//b/9v/1//X/+P/4//j/+P/4//j/+P/4//f/9//3
//f/+f/6//r/+v/6//r///8IABQAIQArADMAOAA4ADoAOQAuABcAAwDz/97/yP+3/6L/
j/+V/6b/qf+g/5j/nP+n/7T/vv/H/8v/zv/U/9z/4f/q/+//8v/0//f/+v/7//z/+//8
//z//P/+/////////////////wAAAAAAAAAAAAD//////v/+/wEAAQABAAEAAQABAAEA
AgACAAIAAgACAAIAAgACAAIAAgACAAIAAQD//wAAAAD//wEAAQABAAEAAQABAAEAAQD/
/////////wEAAQABAAEAAwADAAMAAwADAAMAAwADAAIAAgACAAIAAgABAAEAAQADAAMA
AgACAAAAAAAAAAAAAgAAAAAAAAAAAP7//v/+//z//P/9//3////+//7//v/8//z/+//7
//3//f/9//z//P/7//r/+v/8//z//P/8//v/+v/5//j/+v/7//v/+//6//r/+v/6//r/
+v/7//v//f/+//7////+//3/+//6//z//P/8//3//v/+//////8AAAAAAAABAP7//f/9
//z//f/9//3//v///////v/+//7///8AAAAA/v/+////AAACAAEAAQABAAAAAAAAAAAA
AgACAAIAAgACAAIAAQABAAEAAQABAAEAAQAAAAAAAAABAAEAAQABAAAAAAABAAAA////
/////v/+//7///8AAP7//v/+//3///8AAAAA///9//3//f/9//7//v/+//7//v/9//3/
/f/+//3//f////3//P/8//7//v/9//3//v/+//3//P/8//z//P/8//z//v/+//7//P/8
//z//P/7//v/+//7//v/+f/6//r/+v/5////AQAAAAIAAgACAAIAAQACAAIAAgAEAAYA
CAAIAAgACAAHAAcACAAIAAgABgACAP7/+//4//r/+f/4//j/9//2//X/9f/5//n/+v/6
//r/+v/6//r/+P/3//b/9v/5//n/+f/3//n/+v/6//r/+P/3//b/9f/4//j/+P/4//r/
+v/5//n/+P/4//f/9//4//j/+P/4//b/9v/2//b/+f/5//n/+f/7//j/+P/4//j/+v/7
/wIAEAAfACcALQAwAC4AKgArACYAFQABAPP/4v/S/8X/sv+l/6n/tP+7/7r/sv+u/7X/
wP/I/83/0f/S/9j/4P/l/+j/7f/y//T/9//4//n/+v/7//z//P/8//3//f/8//v//v//
/wAAAgAAAAAAAAAAAP/////+//7///////////8BAAEAAQACAAEAAAD///7///8AAAEA
AgACAAIAAgABAP//AAAAAP//AQABAAEAAQD/////////////////////AQABAAEAAQAB
AAEAAQABAP//////////AAAAAAAAAAD///3//P/7//3//f/8//z//P/8//z//P/8//r/
+v/6//r/+P/4//j/9//2//b/9f/3//b/9v/2//b/9v/1//X/9//3//f/9v/2//X/9P/0
//P/8v/x//D/8f/y//P/9P/0//X/9f/1//b/9v/2//b/9P/0//X/9f/2//j/+f/7//3/
/f/8//z/+v/6//r/+//8//z//f/9//7//v/+/////f/9//7//v/+//3//P/8//v/+//6
//r//P/9//7//v/8//z//f/+/wAA/////////v/+//7//v/+//7//v/+//7//v/9//3/
/f/9//3//f/7//r/+v/6//v/+//7//v/+//8//7//v/9//3//f/8//r/+v/7//z//P/8
//z/+//7//z//P/7//v/+//7//v//P/8//z//P/8//v/+//7//r/+f/5//v/+//6//r/
/P/8//v/+//8//z/+//6//r/+v/6//r/+v/6//r/+v/4//r/+v/6//n/+f/5//n/+f/7
//z//P/8/////P/8//z//P/8////AAAAAAAAAgAEAAYABgAEAAQAAwADAAYABgAGAAQA
/v/6//f/9P/y//H/8P/w//L/8v/y//P/9//3//j/+P/6//r/+v/6//n/9//1//T/9f/1
//X/8//z//T/9P/0//X/9f/1//X/9P/0//T/9P/0//T/8//z//L/8v/x//H/9P/0//T/
9P/0//T/9P/0//P/8//z//P/9//2//b/9v/4//r///8IABQAHQAlACsALAAqACwAKQAY
AAMA8//j/9L/xP+1/6D/mf+f/6r/s/+w/6r/qv+1/8D/xP/F/8f/zP/U/9z/4//o/+3/
7v/y//X/9v/1//b/9//4//j/+P/8//3//f/9//z/+//6//r//P/8//z//P/9//3//P/8
//3//f/9//3//f/9//3//v/8//z//P/8//r/+v/6//r//P/8//z/+//7//z//P/7//3/
/f/9//3//f/9//3//f/9//3//f/9//3//f/9//3//f/9//3//f/9//3//f/9//r/+v/6
//r/+//7//z//f/8//v/+f/4//r/+v/6//r/+v/4//j/+P/4//b/9v/2//b/9v/3//f/
9//2//b/9v/2//b/9f/1//P/8//z//L/8v/x//D/8P/y//L/8v/y//D/8P/w//D/8v/z
//P/8//0//T/9P/0//b/9v/3//f/9//4//j/+f/5//n/+P/4//j/+P/4//n/+v/6//v/
+//4//j/+P/5//v/+//8//z//P/7//r/+v/7//v/+v/6//r/+//8//z/+v/6//v//P/6
//n/+f/5//z//P/8//z//P/8//z//P/8//z/+//7//3//f/9//3/+//6//r/+v/7//v/
+//7//n/+v/8//z/+f/5//n/+P/4//j/+f/6//r/+v/6//n/+f/6//r/+f/3//f/9//3
//r/+v/6//r/+v/5//n/+f/6//n/+f/7//n/+P/4//r/+P/3//f/+P/6//n/+P/4//j/
+P/4//j/+v/6//r/+P/4//j/+P/3//f/9//3//f/9//4//j/+P/3//f/9//3//n/+P/6
//r/+v/6//r//P/+////AAD+/wAAAgACAAQABAADAAMABgAGAAYABAD///r/9v/y//T/
8//y//L/8v/y//L/8//1//X/9v/2//b/9v/2//b/+P/3//b/9v/1//X/9f/z//H/8v/y
//L/8f/x//H/8f/0//T/9P/0//T/9P/z//P/9P/0//P/8//0//T/9P/0//b/9v/2//b/
9f/1//X/9f/z//D/8v/0//b/+v///woAGAAjACsAMwA0ADIANAAzACIACwD3/+P/zP+6
/6v/mP+N/5f/pv+n/57/mP+c/6n/tv++/8P/yf/O/9b/3v/j/+r/8f/y//T/9//6//v/
+P/3//j/+P/4//z//f/9//3/+//7//v//P/+//7//v/+///////+//7/AQABAAEAAQD/
//////8AAAIAAgACAAIAAAAAAAAAAAACAAIAAgABAAEAAgACAAEAAQABAAEAAQABAAEA
AQABAAEAAQABAAEAAwADAAMAAwACAAEAAAD//wEAAQABAAEAAgACAAIAAgAAAP//////
/wEAAQAAAAAA/v/+//7//v8AAP7//v/+//z/+v/6//r//P/8//3//f/9//z//P/8//r/
+v/5//n/+f/5//n/+P/6//n/+P/4//j/+P/4//j/+P/4//j/+P/2//f/9//3//r/+v/6
//r/+P/4//n/+f/3//j/+P/5//v/+//6//r/+P/4//j/+f/6//r/+//7//r/+v/6//v/
+f/5//r/+v/8//v/+v/6//3//f/8//z//P/9//7//v/6//r/+//8//7//f/9//3//P/8
//z//P/8//z//P/8//z//P/7//v//f/9//3//f/7//r/+v/6//r/+//8//3//P/8//3/
/P/9//3//f/8//r/+v/7//z//P/8//z/+//7//z//P/7//v/+//7//v//P/8//z//P/6
//n/+f/5//r/+f/5//v/+//6//r//P/8//v/+//8//v/+f/3//b/+P/4//j/+P/6//r/
+v/4//r/+v/6//n/+f/5//n/+f/5//r/+v/6//n/+f/5//n/+f/6//v//P/+//7//v/+
/wEAAgACAAIABAAGAAgACAAGAAYABQAFAAUABAADAAAA/v/6//f/9P/2//X/9P/0//b/
9v/2//f/9//3//j/+P/4//j/+P/4//r/+f/4//j/+//7//v/+f/3//j/+P/4//X/9f/1
//X/9v/2//b/9v/3//j/+P/5//j/+P/3//f/+v/6//r/+v/6//r/+v/6//n/+f/5//n/
+f/4//j/+v/8//7/BQASACIALQA1ADkAOgA4ADgAMQAeAAkA9//l/9D/wP+t/5j/k/+j
/6z/p/+g/6L/qP+1/8D/yP/N/9H/1P/c/+b/7f/w//H/9P/6//3//v/9//7///8AAAAA
AAACAAMAAwADAAMAAwADAAQABAAEAAQABAADAAMAAgACAAUABQAFAAUABQAFAAUABgAE
AAQABAAEAAYABgAGAAYACAAIAAgABwAFAAYABgAFAAcABwAHAAcABwAHAAcABwAHAAcA
BwAHAAkACQAJAAkACAAHAAYABQAFAAUABQAFAAQABAAEAAQABgAFAAUABQAFAAUABAAE
AAQABAAEAAQAAgAAAAAAAAABAAAAAQACAAEAAAAAAP//AAAAAAEAAgACAAIAAQABAAEA
AQABAAAAAAD///7//v8AAAAAAAAAAP7//v/+//7/AAABAAEAAQABAAAA///+/wAAAAAB
AAEAAQACAAIAAwABAAEAAAAAAAIAAgACAAMABAAEAAUABQADAAIAAQABAAIAAwAFAAYA
BAADAAIAAgAFAAUABAAEAAQABQAGAAYABAAEAAUABgAGAAUABQAFAAYABgAGAAYABgAG
AAYABgAGAAYABQAFAAUABQAFAAUABQAEAAQABAAFAAUABQAFAAMABAAGAAYAAwADAAMA
AgABAAIABAAGAAQABAAEAAMABAAGAAcABwAGAAUABAADAAYABgAGAAYABgAFAAUABQAG
AAUABQAHAAYABAADAAQABgAFAAUABgAGAAUABAAEAAYABgAGAAYABgAGAAYABAAGAAYA
BgAFAAUABQAFAAUABQAGAAYABgAHAAcACQAIAAoACgAKAAoACwAMAAwADAAOABAAEgAS
ABIAEgARABEAFAAUABQAEgAQAAwACQAGAAQAAQD+//z//f/+////AQADAAMABAAEAAYA
BgAGAAYABAADAAIAAgAFAAUABQADAAEAAgACAAIAAQABAAEAAQAEAAQABAAEAAIAAgAB
AAEABAAEAAMAAwAEAAQABAAEAAIAAgACAAIAAwADAAMAAwAFAAQABgAIAAgACAAJABIA
IAApADMAOQA8ADgANgA5ADIAHwAJAPf/6P/a/8//uv+v/7P/wP/J/8j/wP+8/8f/0v/a
/9//3//g/+T/7v/z//b/+/8AAAAAAQAEAAcABgAHAAgACAAIAAoACwALAAsACwALAAsA
DAAMAAwADAAMAAsACwAKAAoADQANAA0ADQANAA0ADQAOAAwADAAMAAwADQAOAA8AEAAN
AAwACwAJAAoADAANAA0ACwALAAsACwALAAsACwALAA0ADQANAA0ACwALAAsACwAJAAkA
CQAJAAsACwALAAsACAAIAAgACAAKAAkACQAJAAkACQAIAAgABgAGAAYABgAGAAQABAAE
AAYABAAEAAQAAgACAAMAAwADAAIAAgACAAIAAgABAAEAAwADAAMAAgABAP///f/8//7/
/v/+//7//P/8//z//P/9////AAABAAIAAgACAAIAAgACAAMAAwAFAAYABgAHAAUABQAE
AAQABgAGAAYABwAKAAoACwALAAgACAAIAAkACQAJAAoACgAKAAkACAAIAAkACQAIAAgA
CAAJAAoACgAKAAoACwAMAAoACQAJAAkACgAKAAoACgAIAAgACAAIAAsADAAMAA0ADAAL
AAoACQAJAAgACAAIAAcABwAHAAcABwAIAAoACgALAAsACwAKAAgACAAJAAoACgAKAAoA
CQAHAAgACAAHAAkACQAJAAkACgAKAAoACgAIAAcABwAHAAYABQAFAAcACQAIAAgACgAK
AAkACQAKAAoACQAIAAgABgAGAAYABgAIAAgACAAGAAoACgAKAAkABwAHAAcABwAJAAoA
CgAKAAwADAAMAAwADwAQABAAEAAOABAAEgASABAAEAAPAA8AEQASABMAEgAMAAgABQAC
AAIAAQAAAAAA/v/+//7///8CAAMABQAGAAYABgAGAAYABgAFAAQABAADAAMAAwABAAEA
AgACAAIAAwADAAMAAwAEAAQABAAEAAMAAgAAAP//AgACAAEAAQACAAIAAgACAAIAAgAC
AAIAAwADAAMAAwAFAAIAAAAAAAIABAAJABQAIgAtADUAOwA6ADgANgAxACIADwD///H/
4P/S/7//rP+j/63/vP/D/8D/uv+6/8P/zP/S/9f/2f/c/+L/6v/v//T/+f/8//r//f8C
AP///v8AAAIAAwAEAAYABwAHAAcABwAHAAcACAAIAAgACAAIAAcABwAGAAYABwAHAAcA
BwAHAAcABwAIAAgACAAIAAgACAAIAAgACAAGAAYABgAFAAcACAAIAAcACQAJAAkACQAI
AAcABgAFAAcABwAHAAcABwAHAAcABwAFAAUABQAFAAUABQAFAAUABAAEAAQABAAEAAMA
AwADAAMAAwACAAIAAQAAAP///v////7///8AAAAA/v/+//7//P/8//3//f/9//z//P/8
//z//P/7//v/+f/5//n/+P/4//f/9v/2//j/+P/4//j/+v/6//r/+v/4//n/+f/5//j/
+P/4//j/+f/6//z//f/7//z//P/9//3//f/8//z//v/+//7///8AAAAAAQABAP7//v/+
/////////wAAAAACAAEAAAAAAAEAAQAAAAAA/v///wAAAAD+//7///8AAAIAAQABAAEA
AAAAAAAAAAACAAIAAgACAAAAAAD///////////////////7//v/+//3//f/9//3//f/+
/wAAAAD////////+//z//P/9//7//v/+//7//f/9//7//v/9//3//f/9//3//P/8//z/
/P/+//3//f/9//7//f/9/////f/8//z//v/8//v/+//8//7//f/8//z/+v/6//r/+v/8
//z//P/6//z//P/8//v/+//7//v/+//5//r/+v/6//v//f/7//z//f/+////AAABAAIA
AgACAAIABAAGAAYACAAIAAcABwAHAAYABQACAAAA/P/5//b/9v/1//T/9P/0//T/9P/1
//n/+f/6//r/+P/4//j/+P/4//f/9v/2//n/+f/5//f/9f/2//b/9v/3//f/9//3//b/
9v/2//b/+P/4//f/9//2//b/9f/1//b/9v/2//b/9v/2//b/9v/3//f/9//3//f/9v/2
//b/9v/6/wEADAAaACUALwAzADIAMgA2ADEAHgAFAPX/4//M/7z/qf+S/4v/lf+i/6P/
mv+W/57/q/+4/8D/w//H/8z/1v/e/+P/6P/t//L/8v/1//j/9//0//b/+P/5//r/+v/7
//v/+//9//3//f/+//7//v/+//7///////7//v///////////wEAAQABAAIAAAAAAAAA
AAAAAAAAAAAAAAAAAAAAAP//AQACAAIAAQABAAEAAQABAP////////////////////8B
AAEAAQABAAEAAQABAAEAAwADAAMAAwABAAAA///+//7//f/9//3///////7//v/+//7/
/v/+//7//P/8//z//P/6//r/+v/6//r/+//7//n/+P/4//j/+v/6//n/+f/5//n/+f/4
//j/9//2//b/+P/4//j/+P/2//b/9v/2//b/9//3//f/9v/2//b/9v/2//b/9//3//f/
+P/4//n/+f/5//j/+P/4//j/+P/5//j/+P/5//n/+P/4//j/+f/3//f/+P/4//r/+f/4
//j/+//7//r/+v/5//n/+f/4//f/+P/6//z/+v/5//n/+f/6//r/+v/6//z//P/8//z/
+v/6//n/+f/7//v/+//7//n/+P/4//j/+f/5//n/+f/3//j/+v/6//f/9//3//b/9v/2
//f/+P/4//j/+P/3//X/9v/2//X/9//3//f/9//2//b/9v/2//j/9//3//f/9v/1//X/
9//3//b/9v/4//j/9//3//j/+P/3//b/9v/0//T/9P/0//X/9v/3//b/+P/4//j/9//2
//X/9P/z//X/9v/2//b/9f/1//X/9f/5//j/+v/6//r/+v/9//7//v/+//7/AAACAAIA
AgACAAEAAQACAAIAAgAAAP7/+v/3//T/8//x/+//7v/w//D/8P/x//X/9f/2//b/9f/0
//P/8v/0//P/8v/y//P/8//z//H/8f/y//L/8v/x//H/8f/x//L/8v/y//L/8v/y//H/
8f/y//L/8f/x//L/8v/y//L/8v/y//L/8v/x//H/8f/x//X/9v/0//T/9v/4////CAAW
ACEAKwAxADAAMgA0AC0AGgADAPH/3//M/7j/pf+S/43/m/+i/5//lv+S/57/r/+6/77/
wf/F/87/1v/c/9//6P/t/+7/8P/1//b/9//2//f/+P/4//j/+v/7//v/+//7//v/+//8
//z//P/8//z//f/9//z//P/9//3//f/9//3//f/9//7//v/+//7//v/+//7//v/+//7/
/v/+//3//f/+//7//f/9//3//f/9///////////////////////+//3//P/7//3//f/9
//3/+//7//v/+//6//r/+v/6//z/+//7//v/+f/5//j/+P/6//r/+v/6//r/+P/4//j/
+P/2//b/9v/0//T/9f/1//f/9v/2//b/9P/0//P/8//1//X/9f/0//T/8//y//L/8v/y
//L/8v/y//L/8v/y//L/8//z//P/8v/y//L/8v/y//L/8//z//L/8v/x//H/8//z//L/
8v/0//T/9P/1//T/9P/1//X/9P/0//T/9f/1//X/9v/2//b/9f/0//T/9f/1//T/9P/y
//P/9P/0//T/9P/1//b/9v/1//X/9f/1//T/8//y//T/9P/0//T/9P/0//P/8//z//P/
8//z//X/9P/0//T/8//z//P/8//y//L/8//y//P/8//z//L/8P/w//H/8v/w//D/8P/v
//H/8v/y//H/8f/x//H/8f/x//D/7//u//D/7//v/+//8P/v/+//8f/v/+7/7v/w/+//
7f/s/+z/7f/t/+3/7v/u/+7/7v/u/+7/7v/u/+z/8P/w//D/7//v/+//7//v/+3/7v/u
/+7/8f/y//T/9P/0//T/9f/2//b/9v/2//j/+v/6//r/+v/5//n//P/8//z/+v/2//L/
7//s/+r/6f/o/+j/6P/o/+j/6f/t/+3/7v/u/+7/7v/u/+7/7v/t/+z/7P/t/+3/7f/r
/+v/7P/s/+z/6//r/+v/6//q/+r/6v/q/+z/7P/r/+v/7v/u/+3/7f/t/+z/6//q/+z/
7P/s/+z/6//r/+v/6//r/+7/7v/u/+7/8P/z//r/BgATAB0AJQAqACYAJAAlACAADQD5
/+n/2v/K/7n/pv+V/5f/pP+v/6r/oP+c/6P/tP++/8H/xf/K/87/0P/X/+D/5//o/+r/
7f/u/+3/7v/x//L/8v/y//P/8//y//H/8//z//P/9P/0//T/9P/0//f/9//2//b/9f/1
//X/9f/1//X/9f/2//b/9v/2//b/9P/0//T/9P/0//T/9P/z//P/9P/0//P/9f/1//X/
9f/1//X/9f/1//P/8//z//P/8f/x//H/8f/y//P/9P/1//P/8//z//P/8v/y//L/8v/y
//H/8f/x/+//7//u/+7/8P/w//D/8P/u/+z/7P/s/+z/6v/q/+r/7P/s/+3/7f/r/+r/
6v/q/+j/6P/n/+f/5//n/+f/5v/o/+f/5v/m/+b/5v/m/+b/5v/m/+b/5v/k/+X/5f/l
/+b/5v/m/+b/6f/q/+z/7f/q/+r/6f/p/+v/6//q/+r/6v/q/+r/6//s/+z/7f/t/+v/
6v/p/+n/6//r/+z/7P/u/+3/7P/s/+//7//u/+7/8P/x//L/8v/v/+7/7v/u//D/7//v
/+//7//u/+3/7P/q/+r/6v/q/+v/7P/s/+3/7f/t/+3/7f/t/+z/7P/s/+3/7f/t/+3/
6//s/+7/7v/r/+v/6//q/+j/6P/p/+r/7P/s/+z/6//p/+r/6v/p/+n/6f/p/+n/6P/o
/+j/6P/o/+f/5//n/+j/5//n/+n/6//q/+r/7P/r/+n/6P/o/+r/6f/o/+j/6v/q/+r/
6v/n/+b/5f/i/+X/5v/n/+f/6f/n/+f/6v/q/+r/6v/q/+z/7v/v//D/8P/y//T/9P/0
//T/8//z//T/9P/0//L/8P/s/+n/5v/l/+P/4f/g/+L/4v/i/+P/4//j/+T/5P/m/+b/
5v/m/+T/4//i/+L/4//j/+P/4f/j/+T/5P/k/+H/4f/h/+H/4v/i/+L/4v/i/+L/4f/h
/+T/5P/j/+P/5P/k/+T/5P/i/+L/4v/i/+P/4//j/+P/4f/g/+L/5P/k/+j/6//u//r/
BwAPABUAGAAYABYAFQAOAPn/5f/X/8j/uv+p/5b/if+L/5b/of+i/57/nP+h/6r/sP+z
/7X/uP+8/8T/yf/Q/9X/2P/Y/93/4P/h/+L/4//k/+T/5P/l/+X/5P/j/+X/5f/l/+b/
5P/k/+T/5P/j/+P/4v/i/+X/5f/l/+X/5f/l/+X/5v/k/+T/5P/k/+L/4v/i/+L/5P/k
/+T/4//j/+T/5P/j/+P/4//j/+P/4//j/+P/4//j/+P/4//j/+H/4f/h/+H/4f/h/+H/
4f/f/9//3//f/97/3v/e/97/3v/d/93/3f/f/9//3v/e/93/3P/b/9r/2v/Y/9j/2P/a
/9j/2P/Y/9j/2P/Z/9n/1//W/9b/1v/W/9b/1f/V/9L/0f/Q/87/0f/R/9H/0v/Q/9D/
0P/Q/9D/0P/Q/9D/0v/T/9P/0//S/9L/0v/S/9T/1P/V/9X/1f/W/9b/1//V/9X/1P/U
/9X/1v/X/9n/1//W/9b/1f/W/9b/1v/X/9f/1//Y/9j/2v/Z/9j/2P/Y/9f/1f/U/9b/
1//Y/9j/1P/U/9X/1v/Y/9f/1//X/9f/1v/V/9T/1v/W/9b/1v/U/9T/0//T/9P/0//T
/9P/0//S/9L/0v/R/9H/0f/R/8//0P/S/9L/0//T/9P/0v/O/87/z//Q/87/zv/O/83/
z//Q/9D/z//N/83/zf/N/8z/zP/M/8z/zf/N/87/z//N/8v/yv/L/83/zP/M/87/zP/L
/8v/zP/O/83/zP/M/8z/zP/M/8z/zv/O/87/zP/N/8z/y//J/8v/y//L/8v/zf/O/8z/
zP/M/8z/z//Q/9D/0P/S/9T/1v/W/9T/1P/T/9P/0v/S/9L/0P/M/8j/xf/C/8T/w//C
/8L/wP/A/8D/wf/B/8H/wv/C/8P/xP/F/8b/xP/D/8L/wv/B/8H/wf+//7//wP/A/8D/
v/+//7//v/++/77/vv++/8D/wP+//7//vv++/73/vf++/77/vv++/77/vv++/77/vf+9
/73/vf+//8D/vv++/77/wP/B/8r/1v/j/+3/8//2//b/+P/7//L/4f/N/7n/pP+Q/4H/
bv9Z/1X/ZP9x/3D/aP9i/2v/ev+C/4f/jf+Q/5T/nP+j/6j/rf+y/7T/tf+4/7n/vP+7
/7z/vP+8/7z/vf+9/73/v/+//7//wP++/77/vv++/7//v/++/77/v/+//7//v//B/7//
vf+8/w==
         </WaveFormData>
      </LeadData>
      <LeadData>
         <LeadByteCountTotal>10000</LeadByteCountTotal>
         <LeadTimeOffset>0</LeadTimeOffset>
         <LeadSampleCountTotal>5000</LeadSampleCountTotal>
         <LeadAmplitudeUnitsPerBit>4.88</LeadAmplitudeUnitsPerBit>
         <LeadAmplitudeUnits>��V</LeadAmplitudeUnits>
         <LeadHighLimit>2147483647</LeadHighLimit>
         <LeadLowLimit>268435456</LeadLowLimit>
         <LeadID>V2</LeadID>
         <LeadOffsetFirstSample>0</LeadOffsetFirstSample>
         <FirstSampleBaseline>0</FirstSampleBaseline>
         <LeadSampleSize>2</LeadSampleSize>
         <LeadOff>FALSE</LeadOff>
         <BaselineSway>FALSE</BaselineSway>
         <ExcessiveACNoise>FALSE</ExcessiveACNoise>
         <MuscleNoise>FALSE</MuscleNoise>
         <LeadDataCRC32>1953614122</LeadDataCRC32>
         <WaveFormData>
+P/4//j/+P/2//b/9v/2//T/9P/0//T/9P/0//T/9P/0//T/9P/0//T/9P/0//T/9P/0
//T/9P/0//T/9P/0//T/9P/0//T/9v/2//b/9v/0//T/9P/0//T/9P/0//T/9P/0//T/
9P/1//b/9//4//r/+v/7//z//P/8//3//v////////8BAAIAAwADAAUABgAGAAQAAgAC
AAIAAgABAP3//P/6//n/+P/4//f/9v/2//b/9f/0//P/8//y//H/8P/w//D/8P/w/+//
7//v/+//7//t/+3/7//w//D/8P/w//D/8P/v/+3/7f/t/+3/7//w//D/8P/w//D/8P/x
//H/8f/x//H/8//z//T/9P/y//L/9//7/wQAEwAnAD0ATgBaAGMAbgCGAJYAhABcADsA
HQD3/9X/tf+T/3P/VP8+/yv/G/8O/w7/J/9M/2n/fv+N/5z/rP+8/8j/0//b/+T/6//y
//T/+P/6//v//f//////AQACAAMABAAFAAUABgAGAAgACAAKAAoACgALAAwADAALAAwA
DAAMAAwADAANAA0ADQANAA0ADgARABEAEQARABIAEgASABIAEwAVABUAFQAXABgAGAAZ
ABsAHAAcAB0AHwAfACAAIAAkACUAJQAmACkAKwAsAC0ALgAxADEAMwA3ADcAOQA8ADwA
PwBBAEIARgBIAEkASgBMAE8AUQBTAFcAVwBZAFsAWwBcAF4AXgBgAGIAYgBhAGEAYQBj
AGMAZQBkAGQAZABkAGMAYwBiAGEAYABfAF4AXgBcAFsAWQBUAFIAUABOAEkARgBDAEAA
PQA6ADYAMAAsACoAJwAkAB8AGwAYABUAFAARAA8ADgANAAwACgAJAAkACAAHAAYABQAE
AAQABAAEAAQAAwADAAMAAQABAAEAAgADAAMAAwADAAMAAwADAAMAAwAEAAQABQAFAAYA
BgAFAAQAAwACAAQABAAEAAQABQAFAAUABQAFAAUABQAFAAUABQAFAAUABQAFAAUABQAF
AAQABAAEAAIAAgACAAEAAwADAAMAAwACAAIAAgACAAAAAQABAAAAAQABAAEAAQAAAAAA
AAAAAP//////////AAAAAAAAAAD+//7//v/+//7//v/9//3//f/9//3//f/9//3//f/8
//z//P/8//z//P/8//z//P/8//z//f/9//v/+v/6//r/+//7//v//f/9//3//v/+//7/
/v/+/wAAAgADAAQAAwAEAAUABQAFAAcACAAJAAkACwAMAAwACgAIAAYABgAGAAUAAwAC
AAAA///+//7//f/8//z//P/7//r/+f/5//b/9f/0//T/9P/0//T/8//1//X/9f/1//P/
8//z//T/9P/0//T/9P/y//H/8f/x//P/8//z//T/8v/y//L/8v/0//X/9f/1//X/9f/1
//X/+P/4//j/+P/5//3/BgATACUAPQBMAFoAZQBwAIQAmACOAGwASwAtAAkA5f/F/6P/
gf9k/07/O/8p/xb/EP8j/0j/af9+/43/nP+q/7r/yP/T/9//5v/r//D/9v/4//r/+//9
//////8BAAIAAwAEAAUABQAGAAYABgAGAAgACAAIAAkACgAKAAsADAAMAAwADAAMAA0A
DQAPAA8ADwAQABEAEQARABEAEgASABIAEgATABUAFQAVABcAGAAYABkAGwAcABwAHQAf
AB8AIAAgACQAJQAlACYAJwApACoAKwAuADEAMQAzADUANQA3ADoAOgA9AD8AQABEAEYA
RwBIAEoATQBPAFEAVQBVAFcAWQBZAFoAXABcAF4AYABgAF8AYQBhAGMAYwBjAGIAYgBi
AGQAYwBjAGIAYQBgAF8AXgBcAFoAWQBXAFIAUABOAEwARQBCAD8APAA4ADYAMwAuACoA
KAAlACIAHgAbABkAFwASAA8ADQAMAA0ADAAKAAkABwAGAAUABAAFAAQABAAEAAMAAgAA
AP//AQD////////+/////////////////////////wAAAAABAAEAAgACAAAAAAAAAAAA
AAAAAAAAAAABAAEAAQABAAEAAQABAAEA//////////////////////3//P/8//z//v/+
//7//f/9//3//f/9//r/+v/6//r/+v/7//v/+v/5//n/+f/5//j/+P/4//j/9//3//f/
9//2//b/9v/2//b/9v/2//b/9v/2//X/9f/1//X/9f/1//X/9f/1//T/9P/0//T/9P/0
//T/9P/0//L/8v/z//P/8//y//L/8v/v//H/9f/0//b/9v/2//b/9//4//j/+P/5//r/
+//7//v//f/+//////8BAAIAAgAAAP7//P/8//z/+//5//j/9f/z//H/8P/x//D/8P/w
/+//7v/t/+3/7P/r/+r/6v/q/+r/6v/p/+n/6f/p/+n/5//n/+f/6P/o/+j/6P/o/+j/
5//n/+f/5f/l/+X/5v/m/+b/5v/m/+T/5f/l/+X/5v/n/+j/6f/o/+b/6P/q/+v/7//0
////FQAvAEAATgBbAGQAcgCCAIAAYAA7ABkA8//P/63/h/9l/07/Nv8h/w///v74/gn/
MP9V/2r/e/+I/5j/pv+0/7//yf/Q/9f/3v/k/+b/6P/r/+3/7//v/+//8P/x//L/8//z
//T/9P/0//T/9v/2//T/9f/2//b/9f/2//b/9v/4//j/+f/5//n/+f/5//r/+//7//v/
+//+//7//v/+////AQABAAEAAQACAAIAAwADAAQABAAFAAcABwAIAAgACgALAAsADAAN
AA8AEAARABIAFQAVABcAGQAZABsAHgAfACEAIgAiACQAJgAnACgAKgAtAC8AMQAzADMA
NQA3ADcAOAA6ADoAOgA8ADwAOwA7ADsAPQA9AD0APAA8ADwAPAA7ADsAOgA5ADgANwA2
ADIAMAAvAC0ALAAqACgAJgAjACAAHQAaABYAFAARAAwACQAIAAYABAACAP///f/7//r/
9//1//T/8//y//D/7//x//D/7//u/+3/7P/s/+z/6v/q/+n/6f/r/+n/6f/p/+j/6f/p
/+n/6f/p/+n/6f/p/+n/6v/q/+v/6//s/+z/7P/s/+z/7P/q/+r/6v/q/+v/6//r/+v/
7f/t/+3/7f/r/+v/6//r/+v/6//r/+v/7f/s/+z/7P/q/+r/6v/p/+n/6f/p/+n/6P/o
/+j/6P/o/+n/6f/o/+f/5//n/+f/6P/o/+j/6P/l/+X/5f/l/+T/5P/k/+T/5v/m/+b/
5v/m/+b/5f/l/+P/4//j/+P/4//j/+P/4v/i/+L/4v/i/+L/4v/i/+L/5P/k/+X/5f/n
/+b/5v/m/+n/6P/o/+j/6P/o/+n/6v/q/+r/7f/u/+//7//t/+//8P/x//H/8//0//T/
8v/w/+7/7v/u/+3/6//q/+j/5//m/+b/5//m/+b/5v/l/+T/4//j/+L/4f/g/+D/4P/g
/+D/3//f/9//3//f/93/3f/d/97/3v/e/97/3v/e/93/3f/d/93/3f/d/97/3v/e/97/
3v/g/+H/4f/h/9//3//f/9//4v/i/+L/5P/n/+v/9P8FAB0ANQBEAE4AVwBkAHYAgABq
AEIAIQD//9f/s/+P/2n/S/80/yD/Ef8D//j++v4X/0L/X/9w/3//jP+a/6r/uP/D/8v/
0v/Z/+D/5P/m/+j/5//p/+v/6//v//D/8f/y//H/8f/y//L/9P/0//b/9v/0//X/9v/2
//f/+P/4//j/+P/4//n/+f/5//n/+f/6//v/+//7//v//P/8//z//P///wEAAQABAAEA
AgACAAMABQAGAAYABwAJAAkACgAKAAwADQANAA4AEQATABQAFQAUABcAFwAZABsAGwAd
ACAAIgAlACcAKAAoACoAKwAsADAAMwA1ADcAOQA5ADsAPQA9AD4AQABAAEIARABEAEMA
RQBFAEcARwBFAEQARABEAEQAQwBDAEIAQQBAAD8APgA+ADwAOwA5ADQAMgAwAC4AKwAo
ACUAIgAeABwAGQAUABMAEgAQAA4ACgAHAAUAAwACAP///f/8//3//P/6//n/+f/4//f/
9v/1//T/9P/0//T/9P/z//P/9f/z//P/8//0//X/9f/1//P/8//z//P/9f/1//b/9v/1
//X/9v/2//b/9v/2//b/+P/4//j/+P/5//n/+f/5//n/+f/5//n/+f/5//n/+f/5//n/
+f/5//n/+P/4//j/+P/4//j/9//5//n/+f/5//b/9v/2//b/9v/3//f/9v/1//X/9f/1
//b/9v/2//b/8//z//P/8//y//L/8v/y//L/8v/y//L/9P/0//P/8//z//P/8//z//P/
8//z//L/8v/y//L/8v/y//L/8v/y//L/8v/z//P/8//y//L/8v/y//H/8P/x//P/8//0
//T/9P/0//T/9//4//j/+P/5//r/+//7//v//f/+////AQADAAQABAAAAP7//P/8//7/
/f/7//r/+P/3//b/9v/1//T/9P/0//P/8v/x//H/8v/x//D/8P/w//D/8P/v/+3/7f/t
/+3/6//r/+v/7P/s/+z/7P/s/+z/6//r/+v/7f/t/+3/7v/s/+z/7P/s/+7/7//v/+//
7//v/+//7//u/+7/8P/y//P/+f8CABEAKQBBAE4AWABhAHAAiACQAHgAUgAzABEA6//L
/6n/h/9n/0z/Nv8l/xX/Bv8M/yv/UP9p/3z/i/+a/6r/uv/G/9H/2//i/+f/7P/y//b/
9v/2//f/+P/3//v//P/9//7//////wAAAAACAAIABAAEAAIAAwAEAAQABQAGAAYABgAI
AAgACQAJAAkACQAJAAoACwALAAsACwANAA4ADwAQAA8AEQARABEAFQAWABYAFwAXABgA
GAAZAB0AHQAeAB4AIgAjACMAJAAjACUAJgAnACoALQAtAC8AMwAzADUAOAA5ADsAPAA8
AEAAQgBDAEQARgBJAEsATQBRAFEAUwBVAFUAVgBYAFgAWgBcAFwAWwBcAF0AYABhAF8A
XgBeAF4AXgBdAF0AXABdAFwAWwBaAFYAVABTAFEATgBMAEoASABDAEAAPQA6ADcANAAw
ACoAJgAkACEAHgAaABcAFQATABIADwANAAwACgAIAAUAAwAFAAQAAwACAAEAAAAAAAAA
/v/+//3//f/+//3//v////7/////////////////////////AAAAAP////8AAAAAAgAC
AAIAAgAAAAAAAAAAAAEAAQABAAEAAwADAAMAAwACAAEAAAD//wEAAQABAAEAAQAAAAAA
AAAAAAAAAAD/////////////AAAAAAAAAAD+///////+//3//f/9//3//v/+//7//v/9
//3//f/9//r/+v/6//r/+v/6//r/+v/8//z/+//7//n/+f/5//n/+f/5//n/+P/4//j/
+P/4//r/+v/6//r/+P/4//n/+f/5//j/+P/4//f/9//3//n/+f/7//n/+v/8//z//P/8
////AAAAAAAAAQACAAMAAwADAAUABgAHAAcACQAKAAoABgAEAAIAAgACAAEA///+//7/
/f/8//z/+f/4//j/+P/5//j/9//3//b/9f/0//T/9P/0//T/8//z//P/8//z//H/8f/x
//L/8v/y//L/8v/y//H/8f/x//H/8f/x//L/8v/y//L/8v/y//P/8//z//X/9f/1//X/
9v/2//b/+P/7////CgAfADcASQBWAGAAawB+AJQAlAB0AFIANQARAO3/zf+v/4v/a/9S
/z7/K/8b/xD/HP89/2L/ef+K/5f/pv+0/8L/0P/Z/+H/6P/v//T/+P/6//z//f///wEA
AQABAAIAAwAEAAUABQAGAAYACAAIAAoACgAIAAkACgAKAAsADAAMAAwADAAMAA0ADQAN
AA0ADQAOABEAEQARABEAFAAUABQAFAATABUAFQAVABkAGgAaABsAHQAeAB4AHwAfAB8A
IAAgACMAJQAmACgAJwApACoAKwAuADEAMQAzADUANQA3ADoAPAA/AEEAQgBEAEYARwBI
AEoATQBPAFEAVQBVAFcAWQBZAFoAXABcAFwAXgBeAF0AXwBfAGEAYQBjAGIAYgBiAGAA
XwBfAF4AXQBcAFsAWgBaAFgAVwBVAFAATgBMAEoARQBCAD8APAA3ADQAMAAqACUAJAAi
ACAAHAAZABcAFQASAA8ADQAMAAkACAAGAAUABwAGAAUABAADAAIAAgACAAIAAgABAAEA
///9//3//f8AAAEAAQABAAEAAQABAAEAAQABAAIAAgABAAEAAgACAAIAAgACAAIAAgAC
AAIAAgABAAEAAQABAAEAAQABAAEA/////////////////////wEAAAAAAAAA/v/+//7/
/f/9//3//f/9//z//P/8//z//v///////v/7//v/+//7//r/+v/6//r/9//3//f/9//3
//j/+f/6//j/+P/4//j/+P/4//f/9//3//f/9//3//f/9//3//b/9P/0//T/9P/2//b/
9v/2//T/9P/1//X/9f/0//T/9P/1//X/9//4//j/+P/4//j/+f/6//r/+v/9//7/////
//3///8AAAEAAwAFAAYABgAEAAIAAAAAAP///f/6//j/9v/1//T/9P/x//D/8P/w/+//
7v/t/+3/7P/r/+r/6v/q/+r/6v/p/+n/6f/p/+n/5//n/+f/6P/o/+j/6P/o/+b/5f/l
/+X/5f/l/+X/5v/m/+b/5v/m/+b/5//n/+f/5f/l/+X/5f/m/+b/6P/q/+v/7//0/wEA
GwAxAEAATgBZAGIAdgCGAHwAWAAxAA8A6//J/6f/ff9d/0T/Lv8d/w3//P72/hH/PP9d
/3D/f/+K/5b/qP+2/7//yf/U/9n/3v/i/+b/6P/p/+v/7f/t/+3/7v/v//D/8f/x//L/
8v/0//T/9v/2//T/9f/2//b/9//4//j/+P/4//j/+f/5//r/+f/4//j/+//7//v/+//8
//z//P/8//v//f/9//3///8AAAAAAQABAAIAAgADAAUABQAGAAYACAAJAAkACgALAA0A
DgAPABAAEwATABUAFgAVABYAGAAaAB0AHwAgACIAJAAlACYAJgApACsALQAtAC0ALwAx
ADEAMgA0ADQANgA4ADgANwA3ADcAOQA5ADcANgA2ADYANgA1ADUANAAxADAALwAuAC4A
LAArACkAJgAkACIAIAAdABoAFwAUABIAEAANAAgABAACAP///P/5//f/9v/1//T/8f/v
/+7/7f/s/+r/6f/r/+r/6f/o/+X/5P/k/+T/5P/k/+P/4//l/+P/4//j/+T/5f/l/+X/
4//j/+P/4//l/+X/5v/m/+P/4//k/+T/5v/m/+b/5v/m/+b/5v/m/+X/5f/l/+X/5f/l
/+X/5f/l/+X/5f/l/+X/5f/l/+X/4//i/+L/4v/k/+T/5P/j/+P/4//j/+P/4v/i/+L/
4v/g/+H/4f/g/9//3//f/9//4P/g/+D/4P/f/9//3//f/9z/3P/c/9z/3P/c/9z/3P/c
/9z/2//b/93/3f/d/93/2//b/9v/2v/a/9r/2v/a/9r/2v/a/9r/2v/a/9v/2//b/9z/
3P/c/97/3v/e/97/4f/i/+L/4v/h/+L/4//j/+H/4//k/+X/5//p/+r/6v/m/+T/4v/i
/+L/4f/f/97/3P/b/9r/2v/b/9r/2v/a/9n/2P/X/9f/1v/V/9T/1P/U/9T/1P/T/9P/
0//T/9P/0f/R/9H/0v/S/9L/0v/S/9L/0f/R/9H/0f/R/9H/0v/S/9L/0v/S/9L/0//T
/9P/0//T/9P/0//U/9T/1P/W/9n/3//m//f/EQAlADQAQABJAFYAaABuAFoANAAPAOv/
w/+h/3f/Tf8x/yD/Ev8F//X+6v7s/gf/MP9P/2L/cf98/4j/mP+m/7H/u//E/8f/zP/S
/9T/1P/W/9n/3P/d/9//4P/h/+L/4//j/+T/5P/k/+T/5v/m/+b/5//o/+j/5//o/+j/
6P/q/+r/6//r/+3/7f/t/+7/7//v/+//7//w//D/8P/w//H/8//z//P/9f/2//b/9//3
//j/+P/5//3//f/+//7/AAABAAEAAgABAAMABAAFAAgACwALAA0ADwAPABEAFAAUABcA
GQAaAB4AIAAhACIAIwAlACYAJwArACsALQAvAC8AMAAyADIAMgA0ADQAMwA1ADUANwA3
ADcANgA2ADYANAAzADMAMgAxADAALwAuACwAKgApACcAJgAkACIAIAAdABoAFwAUABAA
DgALAAYABQAEAAIAAAD8//n/9//1//T/8f/v/+7/7//u/+z/6//r/+r/6f/o/+f/5v/m
/+b/5v/m/+X/5f/n/+X/5f/l/+b/5//n/+f/5//n/+f/5//n/+f/6P/o/+f/5//o/+j/
6v/q/+r/6v/s/+z/7P/s/+v/6//r/+v/7f/t/+3/7f/t/+3/7f/t/+3/7f/t/+3/7f/s
/+z/7P/s/+z/7P/r/+n/6f/p/+n/6f/q/+v/7P/q/+v/6//q/+n/6f/p/+n/6P/o/+j/
6P/n/+f/5//n/+j/6P/o/+j/5v/m/+b/5v/m/+b/5f/l/+X/5f/l/+X/5f/l/+X/5P/m
/+b/5v/m/+b/5v/m/+b/5P/k/+X/5f/l/+T/5P/k/+f/5//n/+j/6v/q/+r/6v/t/+7/
7v/u/+3/7v/v/+//8f/z//T/9f/z//X/9v/2//T/8v/w//D/8v/x/+//7v/s/+v/6v/q
/+n/6P/o/+j/5//m/+X/5f/k/+P/4v/i/+L/4v/i/+H/3//f/9//3//f/9//3//g/97/
3v/e/97/4P/f/9//3//f/9//3//g/+D/4P/g/+D/4P/h/+H/4f/j/+P/4//j/+T/5P/k
/+T/5//t//b/CQAhADcARABOAFUAZgB8AIIAZAA+ACEA///X/7f/l/9x/0//Nv8g/xH/
A//2/gD/If9G/1//cP9//47/oP+s/7r/w//N/9b/2//g/+b/6P/m/+n/6//t/+3/7//w
//H/8v/z//P/9P/0//T/9P/2//b/+P/5//r/+v/5//r/+v/6//z//P/9//3//f/9//3/
/v8BAAEAAQABAAIAAgACAAIAAwAFAAUABQAJAAoACgALAAsADAAMAA0AEQARABIAEgAW
ABcAFwAYABkAGwAcAB0AIAAjACMAJQAlACUAJwAqACwALwAxADIANgA4ADkAOgA+AEEA
QwBFAEcARwBJAEsATQBOAFAAUABQAFIAUgBRAFEAUQBTAFMAVQBUAFQAVABUAFMAUwBS
AFEAUABPAE4ATgBMAEsASQBEAEIAQAA+ADkANgAzADAALAAqACcAIgAeABwAGQAWABAA
DQALAAkABwAFAAQABAABAAAA/v/9//3//P/7//r/+f/4//j/+P/4//j/9//3//n/9//3
//f/9v/3//f/9//3//f/9//3//f/9//4//j/+f/5//r/+v/4//j/+P/4//r/+v/6//r/
+f/5//n/+f/7//v/+//7//n/+f/5//n/+f/5//n/+f/5//j/+P/4//j/+P/4//f/9//3
//f/9//2//b/9v/2//T/9f/1//T/9f/1//X/9f/0//T/9P/0//P/8//z//P/8v/y//L/
8v/y//L/8v/y//L/8v/x//H/8f/x//H/8f/x//H/8f/w//D/8P/w//D/8P/w//D/8P/w
//D/8f/x//H/8P/w//D/7//v/+//8f/z//L/9P/0//T/9P/3//j/+P/4//f/+P/5//n/
+//9//7//////wEAAgACAAAA/v/8//z/+v/5//f/9v/0//P/8v/y//P/8v/y//L/8f/w
/+//7//u/+3/7P/s/+r/6v/q/+n/6//r/+v/6//p/+n/6f/q/+r/6v/q/+r/6v/p/+n/
6f/p/+n/6f/q/+r/6v/q/+r/6v/r/+v/6//r/+v/6//r/+7/7P/s/+7/8//5/wIAEwAr
AD8ATABYAGEAcgCKAIoAbgBMAC8ADQDn/8f/pf+D/2f/TP82/yf/E/8G/xD/M/9Y/2//
fv+N/57/rv+6/8b/0f/Z/+D/5//s//D/8v/y//P/9f/3//f/+f/6//v//P/9//3//v/+
//7//v8AAAAAAAABAAIAAgADAAQABAAEAAYABgAHAAcABwAHAAcACAAJAAkACQAJAAoA
CgAKAAoADQAPAA8ADwAPABAAEAARABMAFAAUABUAGAAZABsAHAAcAB0AHQAeAB8AIQAi
ACMAJgApACkAKwAtAC0ALwAyADQANwA5ADoAPAA+AD8AQABEAEcASQBLAE0ATQBPAFEA
UQBSAFQAVABWAFgAWABXAFkAWQBbAFsAWQBYAFgAWABYAFcAVwBWAFUAVABTAFIAUABO
AE0ASwBIAEYARABCAD0AOgA3ADQAMQAuACoAJAAgAB4AGwAYABIADwANAAsACgAHAAUA
BAAFAAQAAgABAAEAAAD///7/+//6//r/+v/6//r/+f/5//n/9//3//f/+P/5//n/+f/5
//n/+f/5//n/+f/6//r/+f/5//r/+v/6//r/+v/6//r/+v/6//r/+f/5//n/+f/7//v/
+//7//n/+f/5//n/+f/5//n/+f/5//j/+P/4//r/+v/6//n/9//3//f/9//4//j/+P/4
//b/9//3//b/9//3//f/9//0//T/9P/0//P/8//z//P/8v/y//L/8v/y//L/8v/y//L/
8v/x//H/8f/x//H/8f/x//H/8f/w//D/8P/w//D/8v/y//L/8v/w//D/8f/x//H/8P/w
//D/8f/y//T/9P/0//T/9f/2//b/9v/3//j/+f/5//v//f/+//////8BAAIAAgACAAAA
/v/+//z/+//5//j/9v/1//T/9P/z//L/8v/y//H/8P/v/+//7v/t/+z/7P/s/+z/7P/r
/+n/6f/p/+n/5//n/+f/6P/o/+j/6P/o/+r/6f/p/+n/6f/p/+n/6v/q/+r/6v/q/+j/
6f/p/+n/6f/p/+n/6f/q/+z/7P/s/+3/8f/4/wMAGQAxAEQAUABbAGQAdgCMAIgAZgBD
ACMA///d/73/mf91/1j/QP8t/xv/Bv/+/hH/Ov9d/3D/gf+Q/57/qv+4/8X/0f/a/9//
5v/q/+z/7P/v//H/8//z//P/9P/1//b/9//3//j/+P/6//r//P/8//z//f/+//7//v/+
//3//P/+//7//////////////wAAAQABAAEAAQACAAIAAgACAAMABQAFAAUABQAGAAYA
BwAJAAoACgALAA0ADQAOAA4ADgAPAA8AEAATABUAFgAXABYAGQAZABsAHwAfACEAJAAk
ACcAKQAqACwALgAvADAAMgA1ADcAOQA5ADkAOwA9AD0APgBAAEAAQgBEAEQAQwBDAEMA
RQBFAEUARABEAEQARABDAEMAQgA/AD4APQA8ADwAOgA5ADcAMgAwAC4ALAAnACQAIQAe
ABwAGgAXABIADwAOAAwACgAEAAEA///9//z/+f/3//b/9f/0//L/8f/x//D/7//u/+v/
6v/q/+r/6v/q/+n/6f/r/+n/6f/p/+r/6//r/+v/7f/t/+3/7f/s/+v/6//q/+v/6//s
/+z/7P/s/+z/7P/s/+z/7P/s/+v/6//r/+v/7f/t/+3/7f/t/+3/7f/t/+v/6//r/+v/
7f/s/+z/7P/q/+r/6v/p/+n/6f/p/+n/6v/q/+r/6v/o/+n/6f/o/+f/5//n/+f/5v/m
/+b/5v/l/+X/5f/l/+T/5P/k/+T/5v/m/+b/5v/k/+T/4//j/+P/4//j/+P/5f/l/+X/
5P/i/+L/4v/i/+T/5P/k/+T/4v/i/+P/4v/j/+T/5f/m/+n/6v/q/+r/6//s/+3/7f/r
/+3/7v/v//H/8//0//T/8P/u/+z/7P/s/+v/6f/o/+j/5//m/+b/4//i/+L/4v/j/+L/
4f/h/9//3f/b/9r/3P/c/9z/2//Z/9n/2f/Z/9n/2f/Z/9r/2P/Y/9j/2P/a/9n/2f/Z
/9n/2f/Z/9r/2P/Y/9j/2P/Y/9n/2f/Z/9v/2//b/9v/2v/Y/9j/3P/f/+P/6P/z/wkA
IwA0AEAATQBWAGYAeAByAE4AJQAFAOH/uf+T/2n/R/8w/x7/D/8B//T+7v79/ib/S/9i
/2//ev+I/5b/pP+x/7v/wv/J/9D/1v/a/9z/3f/f/+H/4f/h/+L/4//k/+f/5//o/+j/
5v/m/+j/6P/o/+n/6v/q/+v/7P/s/+z/7P/s/+3/7f/t/+3/7f/u//H/8f/x//H/8P/w
//D/8P/x//P/8//z//X/9v/2//f/+f/6//r/+//9//3//v/+//7//////wAAAQADAAQA
BQAGAAkACQALAA0ADQAPABIAEgAVABcAGAAcAB4AHwAgACAAIwAlACcAKQApACsALQAt
AC4AMAAwADAAMgAyADEAMwAzADUANQAzADIAMgAyADAALwAvAC4ALwAuAC0ALAAqACgA
JwAlACQAIgAgAB4AGwAYABUAEgAQAA4ACwAGAAMAAgAAAP7//P/5//f/9f/y/+//7f/s
/+3/7P/q/+n/5//m/+X/5P/l/+T/5P/k/+b/5v/l/+X/5//l/+X/5f/l/+X/5P/j/+X/
5f/l/+X/5f/l/+b/5v/l/+X/5v/m/+b/5v/m/+b/5v/m/+b/5v/n/+f/5//n/+f/5//n
/+f/5//n/+f/5//n/+f/5//n/+f/5v/m/+b/5v/m/+b/5f/l/+X/5f/l/+T/5P/k/+T/
4v/j/+P/4v/h/+H/4f/h/+D/4P/g/+D/4f/h/+H/4f/e/97/3v/e/97/3v/e/97/3v/e
/93/3f/f/9//3//f/9//3//f/97/3v/e/97/3v/e/97/3v/e/97/3v/f/9//4f/g/+D/
4P/g/+D/4//k/+T/5P/l/+b/5//n/+X/5//o/+n/6P/p/+n/6P/n/+b/5f/m/+j/5//l
/+T/4v/h/+D/4P/d/9z/3P/c/93/3P/b/9v/2v/Z/9j/2P/Y/9j/2P/X/9f/1//X/9f/
1f/V/9X/1v/U/9T/1P/U/9T/0//T/9P/1f/V/9X/1v/W/9b/1v/W/9b/1//X/9f/1f/V
/9X/1f/Y/9j/2P/a/93/3//k/+//AwAbADAAOgBDAE4AYAB2AHQAVgAzABMA6//F/6X/
gf9b/z7/Jv8T/wH/9P7o/vf+Hv9D/1r/af94/4b/lv+m/7H/u//C/8n/0P/U/9j/3P/d
/9//4f/h/+H/4v/j/+T/5//n/+j/6P/o/+j/6v/q/+r/6//s/+z/7f/u/+7/7v/w/+7/
7f/t/w==
         </WaveFormData>
      </LeadData>
      <LeadData>
         <LeadByteCountTotal>10000</LeadByteCountTotal>
         <LeadTimeOffset>0</LeadTimeOffset>
         <LeadSampleCountTotal>5000</LeadSampleCountTotal>
         <LeadAmplitudeUnitsPerBit>4.88</LeadAmplitudeUnitsPerBit>
         <LeadAmplitudeUnits>��V</LeadAmplitudeUnits>
         <LeadHighLimit>2147483647</LeadHighLimit>
         <LeadLowLimit>268435456</LeadLowLimit>
         <LeadID>V3</LeadID>
         <LeadOffsetFirstSample>0</LeadOffsetFirstSample>
         <FirstSampleBaseline>0</FirstSampleBaseline>
         <LeadSampleSize>2</LeadSampleSize>
         <LeadOff>FALSE</LeadOff>
         <BaselineSway>FALSE</BaselineSway>
         <ExcessiveACNoise>FALSE</ExcessiveACNoise>
         <MuscleNoise>FALSE</MuscleNoise>
         <LeadDataCRC32>3241096020</LeadDataCRC32>
         <WaveFormData>
6v/q/+r/6v/s/+z/7P/s/+r/6v/q/+r/6v/q/+r/6v/o/+j/6P/o/+j/6P/o/+j/6P/o
/+j/6P/o/+j/6P/o/+j/6P/o/+j/6P/o/+j/6P/m/+b/5v/m/+b/5v/m/+b/6P/o/+j/
6P/q/+r/6v/q/+v/7P/u/+//7//v/+//8P/w//D/8f/y//P/9f/2//n/+//7//v/+f/5
//n/+P/3//X/9P/x/+//7//u/+v/6v/q/+r/6f/o/+f/5v/l/+T/5P/k/+T/5P/m/+T/
5P/k/+T/5P/j/+P/4//j/+P/4//j/+P/4//j/+H/4P/g/+D/4v/j/+P/4//j/+P/4//j
/+P/5P/k/+T/4//j/+T/5P/k/+T/5//q/+3/8f/5/wMACwATAB0ANQBYAHwAiwCRAJoA
owCiAKEAoQCZAH8ASAAIANP/pP9x/0v/Q/9Y/3P/h/+X/6T/sf+8/8b/y//T/9n/3v/i
/+T/5//q/+v/6//r/+v/6//s/+7/7v/u/+7/8P/w//L/8v/z//T/9P/0//X/9f/1//X/
9v/2//b/9v/3//j/+f/5//n/+f/7//z//P/8//3//f/+//7/AAAAAAAAAAAAAAEAAgAD
AAUABwAHAAgABwAIAAoADAAPAA8AEQARABQAFgAXABkAGgAdAB8AIQAiACMAJgAoACwA
LwAxADMANgA4ADwAPgBAAEMARQBHAEsATABOAFIAVQBXAFkAWwBcAF0AYABgAGEAYgBj
AGMAZQBlAGUAZQBlAGUAZQBlAGUAYwBiAGEAYgBfAF4AXABaAFYAUwBQAEwASABEAEEA
OwA3ADMALwAqACYAIwAfABkAFQASAA8ADAAKAAgABgAEAAIAAQD//////v/9//z/+v/5
//n/+f/3//f/9//3//j/+P/3//f/9f/1//X/9f/1//X/9f/1//X/9P/0//X/9f/1//X/
9f/z//P/8//z//X/9f/1//X/9f/1//X/9v/0//T/9P/0//b/9v/2//b/9v/2//b/9v/4
//j/+P/4//f/9v/1//T/9v/2//b/9v/1//X/9f/1//T/9P/z//P/8//z//P/8//z//P/
8v/y//L/8v/y//H/8//z//P/8//x//D/8P/w//L/8v/y//L/8v/y//L/8v/w//D/8P/v
//H/8f/x//D/7v/u/+7/7v/u/+7/7v/u/+7/7v/u/+//7//v/+//8f/v/+//8P/y//L/
8v/y//X/9f/1//X/9f/2//j/+P/5//r/+//9//7/AQABAAEAAQD////////+//3/+//6
//f/9f/1//T/8f/w//D/8P/v/+7/7f/s/+v/6v/q/+r/6P/o/+j/5v/o/+j/6P/o/+f/
5//n/+f/5//n/+f/5//n/+f/5//m/+b/5v/m/+f/5//n/+f/5//p/+n/6f/q/+j/6P/n
/+f/6v/q/+r/6v/r/+z/7//z//v/BQANABUAIQA1AFYAegCPAJkAogCrAKwAqwCrAKUA
kQBgACIA6/+4/4P/V/9H/1r/d/+J/5f/pv+x/7z/xv/P/9f/3f/g/+T/6P/r/+r/6v/r
/+z/7f/t/+7/8P/w//D/8P/y//L/8v/y//P/9P/0//T/9f/1//X/9f/2//b/9v/2//f/
+P/7//v/+//7//v//P/8//z//f/9//7//v8AAAAAAAAAAAIAAwAEAAUABQAHAAcACAAH
AAgACgAMAA8ADwARABEAEgAUABUAFwAaAB0AHwAhACIAIwAmACgAKgAtAC8AMQA0ADYA
OgA8AD4AQQBDAEUASwBMAE4AUgBTAFUAVwBZAFwAXQBgAGAAYQBiAGMAYwBlAGUAZQBl
AGUAZQBlAGUAZwBlAGQAYwBiAF8AXgBcAFgAVABRAE4ASgBGAEIAPwA7ADcAMwAvACoA
JgAjAB8AGwAXABQAEQAMAAoACAAGAAQAAgABAP///f/8//v/+v/6//n/+f/5//X/9f/1
//X/9v/2//X/9f/1//X/9f/1//P/8//z//P/8//y//L/8//1//X/9f/1//X/9f/1//X/
9f/1//X/9f/1//X/9f/2//T/9P/0//T/9P/0//T/9P/0//T/9P/0//T/9P/0//T/9P/0
//T/9P/0//T/9P/0//P/8//z//P/9P/0//P/8//z//P/8//z//H/8f/w//D/8P/w//D/
7//v/+//7//v/+//7v/u/+7/7v/u/+7/7v/u/+7/7v/u/+7/7v/u/+3/7f/t/+3/7P/u
/+7/7v/u/+z/7P/s/+z/7P/s/+z/7f/r/+v/7//w//D/8P/w//D/8f/x//H/8f/x//L/
9P/0//X/9v/3//n//P////////////3//f/9//z/+//5//j/8//x//H/8P/t/+z/7P/s
/+v/6v/p/+j/5//m/+b/5v/m/+b/5v/k/+T/5P/k/+T/4//j/+P/4//j/+P/4//j/+P/
4//j/+L/4v/i/+L/4//j/+P/4//j/+H/4f/h/+L/5P/k/+P/4//k/+L/5P/k/+f/6P/r
/+3/+f8FAA8AFwAlADkAVAB2AI8AlwCaAJsAlgCPAIcAeQBhADYA+v/D/5D/X/81/yn/
RP9l/3n/if+Y/6X/sv+8/8X/y//R/9b/3P/g/+P/5P/m/+f/6P/p/+f/6P/q/+r/7P/s
/+7/7v/s/+z/7f/u/+7/7v/v/+//7//v//D/8P/w//D/8f/y//X/9f/1//X/9//4//j/
+P/5//n/+v/6//z//P/8//z//P/9//7//////wEAAQACAAMABAAGAAgACQAJAAsACwAO
ABAAEQATABQAFwAZABsAHAAdACAAIgAiACUAJwApACwALgAyADQANgA5ADsAPQBBAEIA
RABIAEcASQBLAE0ATgBPAFIAUgBTAFQAVQBVAFUAVQBVAFUAVQBVAFUAVQBVAFMAUgBR
AE4ASwBKAEgASABEAEEAPgA6ADYAMgAvACsAJwAjAB8AHAAYABUAEQAPAAsACAAFAAIA
AAD+//z/+v/4//f/9f/1//T/8//y/+7/7f/t/+3/6f/p/+n/6f/m/+b/5f/l/+b/5//o
/+n/6//r/+v/6//r/+r/6v/r/+v/6//r/+v/6//r/+v/6//r/+v/6//r/+v/6//r/+z/
7P/s/+z/7P/s/+z/7P/s/+z/7P/s/+z/7P/s/+z/7P/q/+r/6v/q/+r/6v/q/+r/6f/p
/+n/6f/q/+r/6f/p/+n/6f/p/+n/6f/p/+j/6P/m/+b/5v/l/+X/5f/l/+X/5//m/+b/
5v/k/+T/5P/k/+T/5P/k/+T/5P/k/+T/4//j/+P/4//i/+T/5P/k/+T/5P/k/+T/5P/k
/+T/5P/l/+f/5v/m/+b/5v/m/+n/6f/p/+n/6f/q/+z/7P/t/+7/7//x//L/9f/1//X/
8//x//H/8f/w/+//7f/s/+n/5//n/+b/5P/k/+X/5v/j/+L/4f/g/9//3v/e/97/3P/c
/9z/2v/c/9z/3P/c/9n/2f/Z/9n/2//b/9v/2//b/9v/2//a/9j/2P/Y/9n/2f/Z/9n/
2f/b/9v/2//c/9r/2v/Z/9n/3P/c/9z/3v/h/+L/5f/t//n/AwALABUAJQA9AF4AfACH
AIsAjgCNAIQAfwBzAF8APwAKANL/o/92/0f/Jf8r/0z/af95/4f/lv+j/67/uP/B/8f/
y//Q/9b/2P/b/9z/3P/d/97/3//h/+L/5P/k/+L/4v/k/+T/5P/k/+X/5v/m/+b/5//n
/+n/6f/q/+r/6v/q/+v/7P/r/+v/6//r/+v/7P/s/+z/7//v//D/8P/y//L/8v/y//L/
8//0//X/9//5//n/+v/7//z//v8AAP////8BAAEABAAGAAcACQAIAAsADQAPABAAEQAU
ABYAGgAdAB8AIQAiACQAKAAqAC4AMQAzADUANwA4ADoAPgA/AEEAQwBFAEYARwBKAEoA
SwBMAE0ATQBNAE0ATQBNAEsASwBLAEsASwBJAEgARwBGAEMAQgBAADwAOAA1ADIAMAAs
ACgAJQAhAB0AGQAVABIADgALAAcABQABAP7/+//4//b/9P/y//D/7v/t/+v/6f/o/+f/
5v/m/+X/5f/l/+P/4//j/+P/4v/i/+H/4f/h/+H/4f/h/+H/4f/h/+H/4//i/+L/4//h
/+H/4f/h/+P/4//j/+P/4//j/+P/4//j/+P/4//k/+T/5P/k/+T/5P/k/+T/5P/k/+T/
5P/k/+T/5P/k/+T/5P/k/+T/5P/k/+T/5P/k/+P/4//j/+P/4v/i/+H/4f/h/+H/4f/h
/+P/4//i/+L/4v/i/+L/4f/h/+H/4f/h/9//3v/e/97/4P/g/+D/4P/g/+D/4P/g/+D/
4P/g/9//3f/d/93/3P/c/9z/3P/c/9z/3P/c/9z/3P/c/9z/3f/b/9v/2//d/93/3//e
/+D/4P/g/+D/4//j/+P/4//h/+L/5P/k/+f/6P/p/+v/6v/t/+3/7f/v/+3/7f/t/+z/
6//p/+j/5//l/+X/5P/f/97/3v/e/9//3v/d/9z/2//a/9r/2v/Y/9j/2P/W/9b/1v/W
/9b/1f/V/9X/1f/V/9X/1f/V/9X/1f/V/9T/1v/W/9b/1//V/9X/1f/V/9f/1//X/9j/
2P/Y/9f/1//W/9b/1v/Y/9n/3P/f/+X/7//5////BwAXADEAVAB0AIEAiQCSAJcAlgCV
AJEAhQBlACoA7P+7/4r/V/81/zn/Uv9r/33/i/+Y/6X/rv+4/8H/x//N/9D/1P/Y/9n/
2v/b/9v/2//b/93/3v/g/+D/4P/g/+L/4v/i/+L/4//k/+L/4v/j/+P/5f/l/+b/5v/o
/+j/6f/q/+n/6f/p/+n/6f/q/+r/6v/t/+3/7v/u//D/8P/w//D/8v/z//T/9f/1//f/
9//4//n/+v/8//7//////wEAAQACAAQABQAHAAgACwANAA8AEQATABcAGgAaAB0AHwAh
ACQAJgAqACwALgAxADMANQA7ADwAPgBCAEMARQBHAEkASgBLAE4ATgBRAFIAUwBTAFMA
UwBTAFMAUwBTAFMAUwBVAFMAUgBRAE4ASwBKAEgASABEAEEAPgA4ADQAMAAtACkAJQAh
AB0AGQAUABAACwAJAAUAAgD///r/+P/2//T/8v/w/+//7f/r/+r/6f/o/+j/5//n/+f/
5f/l/+X/5f/k/+T/4//j/+P/4//j/+P/4//j/+P/4//j/+L/4v/j/+P/4//j/+P/4//j
/+P/4//j/+P/4//j/+X/5f/l/+b/5v/m/+b/5v/k/+T/5P/k/+b/5v/m/+b/5v/m/+b/
5v/m/+b/5v/m/+b/5v/m/+b/5f/l/+X/5f/k/+T/4//j/+P/4//j/+P/4//j/+L/4v/k
/+T/5P/j/+H/4f/h/+H/4f/g/+D/4P/i/+L/4v/i/+D/4P/g/+D/4P/g/+D/3//f/9//
3//e/+D/4P/g/+D/4P/g/+D/4P/g/+D/4P/h/9//3//f/+H/4f/h/+H/4P/h/+L/4//k
/+f/5//n/+f/5//o/+r/6v/r/+z/7f/v//D/8//z//P/8f/v/+//7//u/+3/6//q/+n/
5//n/+b/4//i/+L/4v/h/+D/3//e/93/3P/c/9z/3v/e/97/3P/a/9r/2v/a/9n/2f/Z
/9n/2//b/9v/2//b/9v/2//a/9r/2v/a/9v/2//b/9v/2//b/9v/2//c/9z/3P/b/9v/
3v/c/97/4P/h/+L/5f/t//f/AQAHABEAJQBBAGQAfgCLAJMAngChAKAAoQCfAI0AZQAm
AOz/uf+G/1X/Pf9L/2j/ff+L/5n/pv+v/7r/wv/L/8//0//a/97/3v/f/+L/4v/j/+T/
5f/j/+T/5v/m/+b/5v/o/+j/6v/q/+v/7P/s/+z/7f/t/+//7//w//D/7v/u/+//8P/x
//H/8f/x//P/9P/0//T/9//3//j/+P/4//j/+P/4//z//f/+//////8BAAEAAgABAAIA
BAAGAAkACQALAAsADAAOAA8AEQASABUAFwAZABoAGwAeACAAJAAnACkAKwAuADAANAA2
ADgAOwA9AD8ARQBGAEgATABNAE8AUQBTAFIAUwBWAFYAWQBaAFsAWwBdAF0AXQBdAF0A
XQBdAF0AWwBZAFgAVwBYAFUAVABSAFAATABJAEYAQgA+ADoANwAxAC0AKQAlACAAHAAZ
ABUAEwAPAAwACQAEAAIAAAD+//z/+v/5//f/9//2//X/9P/y//H/8f/x//H/8f/x//H/
7v/u/+3/7f/v/+//7//v/+//7//v/+//7//u/+7/7//t/+3/7f/t/+//7//v/+//7//v
/+//7//v/+//7//w/+7/7v/u/+7/8P/w//D/8P/w//D/8P/w//D/8P/w//D/8P/w//D/
8P/w//D/8P/w/+//7//v/+//7//w//D/8f/w/+//7v/t/+//7//u/+7/7P/s/+z/6//t
/+3/7f/t/+3/7P/s/+z/7v/u/+7/7v/s/+z/7P/s/+7/7v/u/+3/6//r/+v/6v/s/+z/
7P/s/+r/6v/q/+r/6v/q/+r/6//r/+v/7f/u/+7/7v/u/+7/8f/x//H/8f/z//T/9v/2
//X/9v/3//n//P////////////3//f/9//r/+f/3//b/8//x//H/8P/t/+z/7P/s/+v/
6v/p/+j/6f/o/+j/6P/m/+b/5v/k/+b/5v/m/+b/4//j/+P/4//l/+X/5f/l/+P/4//j
/+L/5P/k/+T/5f/j/+P/4//j/+X/5f/l/+b/5P/k/+P/4//m/+j/6P/q/+v/7P/r//P/
//8JABEAGwArAEEAYgCCAJUAmQCcAJ0AlgCRAIsAewBdACwA7v+7/4z/W/81/zP/Uv9x
/4X/k/+e/6v/uP/A/8f/0f/Z/9z/4P/k/+f/6P/o/+n/6v/r/+v/7P/u/+7/8P/w//L/
8v/y//L/8//0//T/9P/1//X/9//3//j/+P/2//b/9//4//f/9//3//f/+//8//z//P/9
//3//v/+/wAAAAAAAAAAAgADAAQABQAFAAcABwAIAAkACgAMAA4ADwAPABEAEQARABIA
EgATABQAFwAZABsAGgAbAB4AIAAkACcAKQArACwALgAyADQANAA3ADkAOwBBAEIARABI
AEcASQBLAE0ATgBPAFIAUgBTAFQAVQBVAFUAVQBVAFUAVQBVAFUAVQBTAFEAUABPAE4A
SwBKAEgARgBCAD8APAA6ADYAMgAvACsAJwAjAB8AGgAWABMADwAMAAkABwAFAAIAAAD+
//z/+v/4//f/9f/1//T/8//y//D/7//v/+//7f/t/+3/7f/s/+z/6//r/+3/7f/t/+3/
6//r/+v/6//t/+z/7P/t/+3/7f/t/+3/7//v/+//7//t/+3/7f/t/+3/7f/t/+7/7v/u
/+7/7v/w//D/8P/w/+7/7v/u/+7/7v/u/+7/7v/w//D/8P/w/+7/7v/u/+7/7f/t/+3/
7f/s/+z/6//r/+v/6//r/+v/7f/t/+z/7P/q/+r/6v/p/+n/6f/p/+n/6f/o/+j/6P/o
/+j/6P/o/+j/6P/o/+j/6P/o/+j/5//n/+f/5//m/+b/5v/m/+b/5P/k/+T/5P/m/+b/
6P/o/+j/6P/o/+j/6//r/+v/6//r/+z/7v/u/+//8P/x//P/8v/1//X/9f/1//P/8//z
//T/8//x//D/6//p/+n/6P/m/+b/5//o/+X/5P/j/+L/3//e/97/3v/g/+D/4P/e/97/
3v/e/97/3f/d/93/3f/b/9v/2//b/9v/2//b/9r/3P/c/9z/3f/d/93/3f/d/9v/2//b
/9z/3v/e/93/3f/e/97/3v/g/+P/5v/p/+//+/8JABEAGQApAEMAZAB+AIsAjQCOAIkA
gAB3AGkAUQAvAAAAzv+j/3b/Rf8l/yn/Sv9p/3v/if+W/6P/sP+6/8P/y//P/9L/2P/c
/93/3v/g/+H/4v/j/+P/5P/m/+b/5v/m/+j/6P/o/+j/6f/q/+r/6v/r/+v/6//r/+z/
7P/u/+7/7//w//H/8f/x//H/8f/y//L/8v/1//X/9v/2//b/9v/2//b/+P/5//r/+//7
//3//f/+////AAACAAQABQAFAAcABwAIAAoACwANAA4AEQATABUAGAAZABwAHgAeACEA
IwAlACYAKAAsAC4AMAAzADUANwA7ADwAPgBCAEMARQBHAEkASABJAEwATABNAE4ATwBP
AE8ATwBPAE8ATQBNAE0ATQBNAEsASgBJAEgARQBEAEIAQAA8ADkANgA0ADAALAApACcA
IwAfABsAGgAWABMADwALAAcABAABAP7//P/6//j/+P/2//X/8//z//L/8f/w/+7/7f/t
/+3/7f/t/+3/7f/q/+r/6f/p/+v/6//r/+v/6f/p/+n/6f/r/+r/6v/r/+v/6//r/+v/
6//r/+v/6//t/+3/7f/t/+v/6//r/+z/7P/s/+z/7P/u/+7/7v/u/+7/7v/u/+7/7v/u
/+7/7v/u/+7/7v/u/+z/7P/s/+z/6//r/+v/6//s/+z/6//r/+v/6//r/+v/6f/p/+j/
6P/o/+j/6P/n/+f/5//n/+f/5//m/+b/5v/m/+b/5v/m/+j/6P/o/+j/5v/m/+b/5f/l
/+X/5f/k/+T/5P/k/+T/5v/m/+b/5v/k/+T/5P/l/+X/5//n/+b/6P/o/+j/6P/r/+v/
6//r/+n/6v/s/+z/7//w//H/8//y//X/9f/1//f/9f/1//X/9P/z//H/8P/v/+3/7f/s
/+f/5v/m/+b/5f/k/+P/4v/h/+D/4P/g/+D/4P/g/97/3v/e/97/3v/d/93/3f/d/93/
3f/d/93/3f/d/93/3P/c/9z/3P/d/93/3f/d/93/3f/d/93/3v/e/97/3f/d/97/3v/g
/+D/3//i/+f/7f/3/wEACQARAB8AOQBeAHoAhQCNAJYAmwCaAJcAkwCFAGEAJADm/7X/
hv9V/zn/Qf9a/3H/g/+R/57/qf+0/77/x//N/9P/1v/a/9z/3f/c/+D/4f/i/+P/4//k
/+b/5v/m/+b/6P/o/+j/6P/p/+r/6v/q/+v/6//r/+v/7P/s/+z/7P/t/+7/7//v/+//
7//x//L/8v/y//P/8//0//T/9v/2//b/9v/4//n/+v/7//v//f/9//7///8AAAIABAAF
AAUABwAHAAgACgALAA0AEAATABUAFwAWABcAGgAcACAAIwAlACcAKAAqAC4AMAA0ADcA
OQA7AD8AQABCAEYARwBJAEsATQBQAFEAVABUAFMAVABVAFUAVgBXAFgAWQBZAFkAWQBZ
AFcAVQBUAFMAVABRAFAATgBKAEYAQwBAADwAOAA0ADEALQApACUAIQAdABgAFAAPAA0A
CQAGAAMA/v/8//r/+P/2//T/8//x//H/8P/v/+7/7P/r/+v/6//p/+n/6f/p/+r/6v/p
/+n/5//n/+f/5//n/+f/5//n/+f/5v/m/+f/5//n/+f/5//n/+f/5//n/+f/5//n/+f/
5//n/+f/6P/q/+r/6v/q/+j/6P/o/+j/6P/o/+j/6P/o/+j/6P/o/+j/6P/o/+j/6P/o
/+j/6P/n/+f/5//n/+b/5v/l/+X/5f/l/+X/5f/l/+X/5P/k/+b/5v/m/+X/4//j/+P/
4//j/+L/4v/i/+T/5P/k/+T/4v/i/+L/4v/i/+L/4v/h/+H/4f/h/+D/4v/i/+L/4v/i
/+L/4v/i/+D/4P/g/+H/4f/h/+H/4//j/+T/5v/m/+b/5v/n/+f/5//n/+f/6P/q/+r/
7f/u/+//8f/w//P/8//z//P/8f/x//H/8P/v/+3/7P/p/+f/5//m/+X/5P/k/+T/4f/g
/9//3v/d/9z/3P/c/9z/3P/c/9r/3P/c/9z/3P/b/9v/2//b/9n/2f/Z/9n/2f/Z/9n/
2P/Y/9j/2P/Z/9n/2f/Z/9n/2//b/9v/3P/a/9r/2f/Z/9z/3P/c/9z/3f/g/+P/5//x
//v/AQANAB8AOwBgAHoAhQCRAJwAnwCcAJ0AmwCNAGcAKADs/7v/iv9V/zn/Rf9k/3f/
hf+T/6L/rf+2/77/xf/L/9H/1v/Y/9z/3f/e/97/3//g/+H/4f/i/+T/5P/i/+L/5P/k
/+T/5P/l/+b/6P/o/+n/6f/p/+n/6v/q/+r/6v/r/+z/6//r/+v/6//t/+7/7v/u//H/
8f/y//L/9P/0//T/9P/0//X/9v/3//n/+//7//z//f/+/wAAAgABAAEAAwADAAQABgAH
AAkACgANAA8AEQASABMAFgAYABwAHwAhACMAJgAoACwALgAwADMANQA3ADsAPAA+AEIA
QwBFAEcASQBMAE0AUABQAFEAUgBTAFMAUwBTAFMAUwBTAFMAUwBTAFMAUQBQAE8ATgBL
AEoASABGAEIAPwA8ADYAMgAuACsAJwAjAB8AGwAWABIADwALAAcAAwAAAP3/+v/4//b/
9P/y//D/7//t/+3/7P/r/+r/6P/n/+f/5//n/+f/5//n/+T/5P/j/+P/4//j/+P/4//j
/+P/4//j/+P/4v/i/+P/4//j/+P/4//j/+P/4//j/+P/4//j/+P/4//j/+P/5P/k/+T/
5P/k/+L/4v/i/+L/4v/i/+L/4v/i/+L/4v/i/+T/5P/k/+T/4v/i/+L/4v/h/+H/4f/h
/+L/4v/h/+H/4f/h/+H/4f/f/9//3v/e/97/3v/e/93/3f/d/93/3f/d/9z/3P/c/9r/
2v/a/9r/3P/c/9z/3P/c/9z/3P/b/9v/2//b/9r/3P/c/9z/3P/c/9z/3P/c/9r/2v/a
/9v/2//c/97/3v/e/97/3//f/9//3//f/+D/4v/i/+X/5v/n/+n/6v/t/+3/7f/t/+v/
6//r/+r/6f/n/+b/4//h/+H/4P/d/9z/3P/c/9v/2v/Z/9j/1//W/9b/1v/W/9b/1v/U
/9L/0v/S/9L/0f/R/9H/0f/T/9P/0//T/9P/0//T/9L/0v/S/9L/0//T/9P/0//T/9P/
0//T/9T/0v/S/9H/0f/S/9T/1P/U/9X/1v/Z/9v/4//x//n/AQANACMAQgBmAH0AhQCM
AJMAkACNAIsAgwBrADoA+v/B/5D/W/8t/yP/PP9d/2//ff+M/5n/ov+u/7f/v//F/8r/
zP/Q/9H/0v/U/9X/1v/X/9X/1v/Y/9j/2P/Y/9r/2v/c/9z/3f/e/97/3v/f/9//3f/d
/97/3v/g/+D/4f/i/+H/4f/h/+H/4//k/+T/5P/l/+X/5v/m/+j/6P/o/+j/6P/p/+r/
6//t/+//7//w//H/8v/0//b/9f/1//f/9//6//z//f////7/AQADAAUABgAHAAoADAAO
ABEAEwAVABgAGgAeACAAIgAlACcAKQArACwALgAyADMANQA3ADkAPAA9AEAAQAA/AEAA
QQBBAEEAQQBBAEEAQQBBAEEAQQBBAD8APgA9AD4AOwA6ADgANAAwAC0AKgAmACIAHgAb
ABcAEwAPAAsACgAGAAMA///5//X/8v/v/+7/7P/q/+j/5P/i/+H/3//f/97/3f/c/9j/
1//X/9f/1//X/9f/1//W/9b/1f/V/9X/1f/V/9X/1//X/9f/1//W/9T/0//T/9X/1f/V
/9X/1//X/9f/1//V/9X/1f/V/9X/1f/V/9b/1v/W/9b/1v/W/9b/1v/W/9b/1v/W/9b/
1v/W/9b/1v/U/9T/1P/U/9T/1P/U/9T/0//T/9P/0//S/9L/0f/R/9H/0f/R/9H/0f/R
/9D/0P/Q/9D/0P/P/8//z//P/8//0f/Q/9D/0P/O/87/zv/O/87/zv/O/87/zv/O/87/
zf/N/83/zf/M/8z/zP/M/8z/zv/M/8z/zP/N/87/z//Q/9H/0f/R/9H/0f/S/9T/1P/V
/9b/1//Z/9r/3f/d/93/3f/b/9v/2//c/9v/2f/Y/9X/0//T/9L/zf/M/8z/zP/L/8r/
yf/I/8X/xP/E/8T/xP/E/8T/wv/C/8L/wv/C/8H/wf/B/8H/wf/B/8H/wf/B/8H/wf/A
/8L/wv/C/8P/wf/B/8H/wf/B/8H/wf/C/8L/wv/B/8H/xP/C/8L/xP/H/8j/y//P/9n/
5//v//X/AwAZADYAWABtAHEAcABxAGoAXwBVAEMAKQD+/8b/lf9q/z3/Ef8F/x7/Q/9X
/2P/cP9//4r/lP+d/6X/rf+y/7j/vP+//8D/wv/D/8T/xf/D/8T/xv/G/8j/yP/K/8r/
yP/I/8n/yv/I/8j/yf/J/8v/y//M/8z/zP/M/83/zv/P/8//z//P/9H/0v/S/9L/0f/R
/9L/0v/U/9T/1P/U/9b/1//Y/9n/1//Z/9n/2v/d/97/4P/i/+H/4f/j/+P/5v/o/+n/
6//q/+3/7//x//L/8//2//j/+P/7//3///8CAAQACAAKAAoADQAPABEAFwAYABoAHgAd
AB8AIQAjACQAJQAoACgAJwAoACkAKQApACkAKQApACcAJwAnACcAJwAlACQAIwAgAB0A
HAAaABoAFgATABAADgAKAAYAAwD///v/9//z//D/7P/p/+X/4//f/9z/2f/U/9L/0P/O
/87/zP/L/8n/yP/G/8T/wv/C/8H/wf/B/7//v/+//7//wP/A/7//v/+9/73/vf+9/73/
vf+9/73/vf+8/7z/vf+9/73/vf+9/73/vf+9/73/v/+//7//v/+9/73/vf++/77/vv++
/77/vv++/77/vv++/77/vv++/7z/vP+8/7z/vv++/77/vv+8/7z/vP+8/7v/u/+7/7v/
uv+6/7n/uf+5/7n/uf+5/7f/t/+2/7b/tv+2/7b/tf+1/7X/tf+1/7X/tP+0/7T/sv+y
/7L/sv+y/7L/sv+y/7D/sP+w/6//sf+x/7H/sP+w/7D/sP+w/7L/sv+y/7L/sv+y/7T/
tP+0/7T/tf+1/7X/tf+1/7b/uP+4/7j/uP+4/7n/uP+7/7v/u/+7/7n/uf+5/7n/uf+4
/7j/tf+z/7P/sv+t/6z/rP+s/6v/qv+p/6j/p/+m/6b/pv+k/6T/pP+i/6T/pP+k/6T/
of+h/6H/of+h/6H/of+h/6H/of+h/6D/oP+g/6D/of+f/5//n/+f/5//n/+f/6D/oP+g
/5//n/+g/6D/oP+i/6P/pP+l/6n/r/+5/8X/y//T/+f/BgAoAD8ASwBUAFsAWABTAFEA
SQA1AAoAzv+T/2L/Mf8F/+/+AP8f/zX/Rf9S/13/av90/33/hf+L/47/kv+W/5n/nP+d
/53/nf+d/53/nv+g/6D/oP+g/6L/ov+i/6L/o/+k/6L/ov+j/6P/pf+l/6b/pv+m/6b/
pf+k/w==
         </WaveFormData>
      </LeadData>
      <LeadData>
         <LeadByteCountTotal>10000</LeadByteCountTotal>
         <LeadTimeOffset>0</LeadTimeOffset>
         <LeadSampleCountTotal>5000</LeadSampleCountTotal>
         <LeadAmplitudeUnitsPerBit>4.88</LeadAmplitudeUnitsPerBit>
         <LeadAmplitudeUnits>��V</LeadAmplitudeUnits>
         <LeadHighLimit>2147483647</LeadHighLimit>
         <LeadLowLimit>268435456</LeadLowLimit>
         <LeadID>V4</LeadID>
         <LeadOffsetFirstSample>0</LeadOffsetFirstSample>
         <FirstSampleBaseline>0</FirstSampleBaseline>
         <LeadSampleSize>2</LeadSampleSize>
         <LeadOff>FALSE</LeadOff>
         <BaselineSway>FALSE</BaselineSway>
         <ExcessiveACNoise>FALSE</ExcessiveACNoise>
         <MuscleNoise>FALSE</MuscleNoise>
         <LeadDataCRC32>1425350577</LeadDataCRC32>
         <WaveFormData>
7v/u/+7/7v/u/+7/7v/u/+z/7P/s/+z/7P/s/+z/7P/s/+z/7P/s/+r/6v/q/+r/6v/q
/+r/6v/q/+r/6v/q/+r/6v/q/+r/7P/s/+z/7P/q/+r/6v/q/+r/6v/q/+r/6v/q/+r/
6v/s/+z/7P/s/+7/7v/w//D/8P/w//D/8P/z//P/9f/2//j/+P/4//z//v/+//7//f/9
//3//P/7//n/9//1//P/8//y/+//7v/u/+7/7P/r/+r/6f/p/+j/5//n/+j/6P/n/+f/
5v/m/+b/5v/l/+X/5f/l/+X/5f/l/+X/5f/l/+T/5P/k/+T/5v/m/+b/5v/m/+b/5v/m
/+X/5f/m/+b/5//n/+f/5//m/+j/6P/q/+n/6f/o/+r/6//w//3/FgA3AFwAfACaALoA
1wDuAP4AEAEZAQcByQB7ADsAAADH/5n/g/+J/5r/qf+0/73/xv/P/9X/2v/c/+H/5f/n
/+f/6f/s/+v/6//r/+v/6v/s/+z/7P/s/+z/7f/t/+//7//w//D/8P/x//H/8f/x//L/
8v/y//P/8//z//T/9f/1//X/9v/2//j/+P/4//b/9v/3//f/+//7//v/+//6//z//P/8
//7///8AAAEAAQACAAMABQAIAAgACQAKAAoADAANABAADwASABMAFAAWABkAGgAcAB4A
IQAjACYAKAArAC0ALwAyADYAOQA6AD0AQABDAEQARgBJAEsATQBRAFIAVABUAFMAVABW
AFcAWQBZAFoAWgBaAFoAWgBZAFoAWgBaAFkAWABWAFUAUwBRAE4ATABJAEUAQgA/ADoA
NgA0ADAALAAoACYAIgAfABgAFwAUABAADgALAAkACAAGAAQAAwACAAAA///+//3//f/6
//n/+f/4//j/+P/4//v/+//4//j/+P/4//f/9v/2//b/9v/3//f/9//3//j/+P/4//j/
+P/3//b/9f/0//b/9v/2//X/9f/1//X/9v/2//b/9v/2//f/9//3//f/+f/5//n/+f/3
//f/9//3//f/9//3//f/9//4//j/9//3//f/9//3//b/9v/2//b/9v/1//X/9f/2//b/
9f/0//b/9f/1//b/9v/2//b/9v/0//T/9P/z//P/8//z//P/9P/0//T/9P/y//L/8v/y
//T/9P/0//T/8v/y//L/8v/y//H/8P/w/+//7//w//D/8//z//L/8v/x//L/9P/0//T/
9P/0//j/+P/4//j/+P/4//n/+f/7//z//v/+//7/AgAEAAQAAgABAAEAAQACAAEA///9
//v/+f/5//j/8//y//L/8v/y//H/8P/v/+//7v/t/+3/7P/s/+v/6//s/+z/7P/s/+v/
6//r/+v/6//r/+v/6//r/+v/6v/q/+r/6v/q/+r/6P/o/+j/6P/q/+r/6//r/+r/6v/p
/+n/7f/t/+z/7P/s/+z/7f/r/+z/7P/v//L///8YADcAWAB6AJoAugDXAOwA/AAOARkB
CwHTAIUAQwAKAM//n/+H/4n/nP+r/7b/v//I/8//1f/c/+D/4//l/+f/6f/r/+j/6//r
/+v/6//s/+7/7v/u/+7/7v/v/+//7//v//D/8P/w//H/8f/x//H/8v/y//L/8f/x//H/
8v/1//X/9f/2//T/9v/2//b/9v/2//f/9//3//f/9//3//j/+v/6//r//P/9//7////9
//7///8BAAQABAAFAAYABgAIAAkADAANABAAEQASABIAFQAWABgAGgAdAB8AIgAkACcA
KQArACwAMAAzADQANwA6AD0APgBAAEMARQBHAEkASgBMAEwATwBQAFIAUwBTAFMAVABU
AFYAVgBWAFUAVgBWAFYAVQBUAFIAUQBPAE0ASgBIAEUAQQA+ADsANgAyADAALAAoACIA
IAAcABkAFgAVABIADgAKAAcABQAEAAIAAAD///7//f/7//n/9//2//T/9P/1//L/8v/y
//L/9f/1//L/8v/y//L/8f/w//D/8P/w//H/7//v/+//8P/w//D/8P/w//D/8P/w//D/
8P/w//D/7//x//H/8f/y//D/8P/w//D/8f/x//H/8f/x//H/8f/x//H/8f/x//H/8f/x
//H/8f/x//L/8v/x//H/8f/x//H/8P/w//D/8P/w/+//7//v//D/8P/v/+7/7v/t/+3/
7v/u/+7/7v/u/+z/7P/s/+v/7f/t/+3/7f/q/+r/6v/q/+r/6v/q/+r/6v/q/+r/6v/s
/+z/7P/s/+z/6//q/+r/6//r/+z/7P/p/+n/7P/u/+z/7P/s/+z/7v/u/+7/7v/w//D/
8f/x//H/8v/0//T/9P/4//r/+v/6//n/+f/5//r/+f/3//X/8f/v/+//7v/r/+r/6v/q
/+j/5//m/+X/5f/k/+P/4//k/+T/4//j/+L/4v/i/+L/3//f/9//3//f/9//3//f/9//
3//e/97/3v/e/97/3v/g/+D/4P/g/97/3v/f/9//4v/i/+H/4f/f/9//4P/g/+L/4v/f
/93/4P/k/+X/6v/5/xIALQBQAHYAlgC0AM8A4gDwAP4ABwH3AMUAewA3APr/u/+D/2X/
bf+E/5X/oP+r/7b/wf/F/8z/0P/T/9X/2f/b/9v/3v/f/9//3//f/97/4P/g/+D/4v/i
/+P/4//h/+H/4v/i/+L/4//j/+P/4//k/+T/5P/l/+X/5f/m/+f/5//n/+j/6v/s/+z/
7P/s/+z/7f/t/+//7//v/+//8P/y//L/8v/z//P/8//z//P/9P/1//f/+v/6//v//P/+
/wAAAQAEAAMABgAHAAgACAALAAwADgAQABMAFQAYABoAHQAfACEAIgAmACkAKgAtADAA
MwA0ADYAOQA7AD0APwBAAEIAQgBDAEQARgBHAEUARQBGAEYARwBIAEkASQBIAEgASABH
AEQAQgBBAD8APQA6ADgANQAxAC4AKwAmACIAIAAcABgAFAASAA4ACwAIAAcABAAAAPz/
+f/3//b/9P/y//H/8P/u/+3/7P/r/+v/6P/n/+f/5P/k/+T/5P/l/+X/4v/i/+T/5P/j
/+L/5P/k/+T/5f/j/+P/4//k/+L/4v/i/+L/5P/k/+T/5P/k/+T/5P/j/+P/4//j/+T/
5P/k/+T/5P/l/+X/5f/l/+X/5f/l/+X/5f/l/+X/5f/l/+X/5f/l/+P/5P/k/+P/4//j
/+P/4//i/+L/4v/i/+T/4//j/+P/4v/i/+H/4P/i/+H/4f/i/+D/4P/g/+D/4P/g/+D/
3//f/9//3//f/97/3v/e/97/3v/e/97/3v/e/97/3v/e/97/3v/e/97/3v/d/9z/3P/f
/9//4P/g/+H/4P/g/+D/4P/g/+T/5P/k/+T/5P/k/+X/5f/n/+j/6v/q/+r/7v/w//D/
8P/v/+//7//u/+3/6//p/+f/5f/l/+T/4//i/+L/4v/e/93/3P/b/9v/2v/Z/9n/2v/a
/9n/2f/Y/9j/2P/Y/9f/1//X/9f/1//X/9f/1//Z/9n/2P/Y/9b/1v/W/9b/1v/W/9b/
1v/Y/9j/2f/Z/9j/2P/X/9f/2//b/9r/2v/a/9r/2f/b/9z/3v/h/+r/+/8WADkAXgCA
AKAAvADTAOQA9AACAQMB5QClAF0AIQDk/6X/cf9j/3P/iv+X/6L/rf+0/73/w//K/87/
0f/T/9f/2f/Z/9j/2//b/9v/2//c/97/3v/e/9z/3P/d/93/3//f/+D/4P/g/+H/4f/h
/+H/4v/i/+L/5f/l/+X/5v/l/+X/5f/m/+T/5v/m/+b/5v/m/+f/5//r/+v/6//r/+r/
7P/s/+z/7v/v//D/8f/z//T/9f/3//j/+P/5//r/+v/8//3/AAD//wIAAwAEAAYACQAK
AAwADgARABMAFgAWABkAGwAdACAAJAAnACgAKwAuADEAMgA0ADcAOQA7AD0APgBAAEAA
QQBCAEQARQBFAEUARgBGAEQARABEAEMARABEAEQAQwBCAEAAPwA9ADkANgA0ADEALQAq
ACcAIgAeABwAGAAUABIAEAAMAAkABAADAAAA/P/6//f/9f/0//L/8P/v/+7/7P/r/+r/
6f/o/+b/5v/n/+b/5v/m/+b/5f/l/+L/4v/k/+T/4//i/+L/4v/i/+P/5f/l/+X/5v/k
/+T/5P/k/+T/5P/k/+T/5v/m/+b/5f/l/+X/5f/m/+b/5v/m/+b/5//n/+f/5//n/+f/
5//n/+f/5//n/+f/5//n/+f/5//n/+j/6P/n/+f/5//n/+f/5v/m/+b/5v/m/+X/5f/l
/+b/5v/l/+T/5P/j/+P/5P/k/+T/5P/k/+T/5P/k/+P/4//j/+P/4//i/+L/4v/i/+L/
4v/i/+L/4v/i/+L/4v/g/+D/4P/g/+L/4f/g/+D/4f/h/+L/4v/h/+H/4P/g/+H/4v/i
/+T/5P/k/+T/6P/o/+j/6P/o/+j/6f/p/+v/7P/u/+7/7v/y//T/9P/y//H/8f/x//L/
8f/v/+3/7f/r/+v/6v/l/+T/5P/k/+T/4//i/+H/4f/g/9//3//e/97/3f/d/9z/3P/c
/9z/2//b/9v/2//d/93/3f/d/93/3f/c/9z/3P/c/9z/3P/c/9z/3P/c/97/3v/f/9//
3v/e/93/3f/d/93/3v/e/97/4P/f/93/3v/g/+P/6v/7/xYANwBaAHwAnAC6ANUA6gD8
AAoBDQHvAKkAXwAhAOb/r/+F/3f/g/+S/6H/qv+1/77/xf/L/9D/1P/X/9n/3f/d/9//
4P/f/9//3//f/97/4P/g/+D/4v/i/+P/4//j/+P/5P/k/+L/4//j/+P/5f/m/+b/5v/n
/+f/5//o/+n/6f/p/+r/6P/q/+r/6v/s/+z/7f/t/+//7//v/+//8P/y//L/8v/y//P/
9P/1//X/9v/3//n/+v/6//v//P/8//7///8CAAMABgAHAAgACQANAA8AEgASABUAFwAa
ABwAHwAhACMAJAAoACsALAAvADIANQA2ADoAPQA/AEEAQQBCAEQARABHAEgASgBLAEsA
SwBMAEwATgBOAE4ATQBMAEwATABLAEgARgBFAEMAQwBAAD4AOwA5ADYAMwAuACgAJgAi
AB4AGgAYABQAEQAOAA0ACgAGAAIA///9//z/+P/2//X/9P/y//H/8P/v/+//7P/r/+v/
6v/q/+r/6v/t/+3/6v/q/+z/7P/r/+r/6v/q/+r/6//p/+n/6f/q/+j/6P/o/+j/6P/o
/+j/6P/o/+j/6P/n/+n/6f/p/+r/6v/q/+r/6v/r/+v/6//r/+v/6//r/+v/7f/t/+3/
7f/t/+3/7f/t/+v/7P/s/+v/7f/t/+3/7f/s/+z/7P/s/+z/6//r/+v/6v/q/+n/6P/q
/+n/6f/q/+j/6P/o/+j/6v/q/+r/6f/p/+n/6f/p/+b/5v/m/+b/6P/o/+j/6P/m/+b/
5v/m/+b/5v/m/+b/6P/n/+b/5v/n/+f/6P/o/+f/5//m/+b/5//o/+f/6P/q/+r/6v/q
/+7/7v/u/+7/8P/w//H/8f/x//L/9P/0//T/+P/6//r/+P/3//f/9//2//X/8//x/+//
7f/t/+z/6f/o/+j/6P/o/+f/5v/l/+X/5P/j/+P/5P/k/+P/4//i/+L/4v/i/+H/4f/h
/+H/4//j/+P/4//h/+H/4P/g/+D/4P/g/+D/4P/g/+D/4P/i/+L/4//j/+T/5P/j/+P/
5f/j/+T/5P/k/+L/4//j/+T/6P/r//T/CQAkAEUAaACKAKgAxgDfAPAAAgEQAQkB2wCR
AEkADwDW/6P/g/+B/5H/ov+t/7b/v//G/83/0//Y/9r/3f/h/+P/4f/j/+T/5f/l/+X/
5f/k/+b/5v/m/+b/5v/n/+f/6f/p/+r/6v/q/+v/6//r/+v/7P/s/+z/7f/t/+3/7v/t
/+3/7f/u//D/8v/y//L/8v/y//P/8//1//X/9f/1//b/+P/4//j/+P/5//r/+//7//z/
/f///wIAAgADAAQABAAGAAcACgAJAAwADQAOAA4AEQASABQAGAAbAB0AIAAiACUAJwAp
ACoALgAxADIANQA4ADsAPAA+AEEAQwBFAEUARgBIAEgASwBMAE4ATwBPAE8AUABQAFAA
UABQAE8ATgBOAE4ATQBOAEwASwBJAEcARABCAD8AOwA4ADUAMAAsACoAJgAiAB4AHAAY
ABUAEAAPAAwACAAEAAEA///+//z/+v/5//j/+P/3//b/9f/1//L/8f/x//L/8v/y//L/
8v/x/+3/7P/w//D/7//u/+7/7v/u/+//7f/t/+3/7v/s/+z/7P/s/+7/7v/u/+7/7v/u
/+7/7f/t/+3/7f/u/+7/7v/u/+7/7//v/+//7//v/+//7//v/+//7//v/+//7//v/+//
7//v//D/8P/v/+//7//v/+//8P/w//D/8P/u/+3/7f/t/+z/7P/r/+r/6v/p/+n/6v/s
/+z/7P/s/+z/7P/s/+v/7f/t/+3/7f/s/+z/7P/s/+z/7P/s/+z/6v/q/+r/6v/q/+r/
6v/q/+r/6f/o/+j/6f/p/+r/6v/r/+v/7v/u/+7/7v/u/+7/8P/w//D/8P/y//L/8//z
//P/9P/2//b/+P/8//7//v/+//3//f/9//r/+f/3//X/8//x//H/8P/r/+r/6v/q/+r/
6f/o/+f/5//m/+X/5f/m/+b/5f/l/+T/5P/k/+T/4//j/+P/4//j/+P/4//j/+H/4f/g
/+D/4P/g/+D/4P/i/+L/4v/i/+T/5P/l/+X/5f/k/+L/4f/j/+P/5P/m/+b/5P/j/+P/
5v/o/+n/8v8BABoAOwBgAIQAogC+ANUA5gD4AAYBCwHzALUAawArAPD/s/9//23/e/+S
/6H/qv+z/7r/w//L/9D/1v/b/93/4f/h/+H/4v/l/+X/5f/l/+T/5v/m/+b/6P/o/+n/
6f/p/+n/6v/q/+r/6//r/+v/6//s/+z/7P/t/+3/7f/u/+3/7f/t/+7/8P/y//L/8v/y
//L/8//z//P/8//z//P/9P/2//b/9v/4//n/+v/7//v//P/9////AAAAAAEAAgACAAQA
BQAIAAkADAANAA4AEAATABQAFgAYABsAHQAgACIAJQAnACkAKgAuADEAMgA3ADoAPQA+
AD4AQQBDAEUASQBKAEwATABLAEwATgBPAE8ATwBQAFAAUABQAFAATwBMAEwATABLAEoA
SABHAEUARQBCAEAAPQA5ADYAMwAuACoAKAAkACAAGgAYABQAEQAOAA0ACgAGAAQAAQD/
//7//P/6//n/+P/4//f/9v/1//H/7v/t/+3/7v/u/+7/7v/v/+//7P/s/+7/7v/t/+z/
7P/s/+z/7f/t/+3/7f/u/+7/7v/u/+7/7v/u/+7/7v/u/+7/7v/t/+3/7f/t/+7/7v/u
/+7/7v/x//H/8f/x/+//7//v/+//8f/x//H/8f/x//H/8f/x/+//8P/w/+//7//v/+//
7//u/+7/7v/u/+7/7f/t/+3/8P/w/+//7v/u/+3/7f/u/+z/7P/s/+z/7P/s/+z/6//r
/+v/6//r/+r/6v/q/+r/6v/q/+r/6v/q/+r/6v/q/+r/6v/q/+r/6v/p/+j/6P/p/+n/
6v/q/+z/7P/s/+z/7v/u/+7/7v/u/+7/7//v//H/8v/0//T/9P/4//r/+v/6//n/+f/5
//r/+f/3//X/8f/v/+//7v/r/+r/6v/q/+j/5//m/+X/5f/k/+P/4//k/+T/4//j/+T/
5P/k/+T/4f/h/+H/4f/h/+H/4f/h/+H/4f/g/+D/4v/i/+L/4v/i/+L/4v/i/+D/4P/h
/+H/5P/k/+P/4//l/+P/4v/k/+b/5v/j/+X/5v/o/+v/8v8HACQARwBqAIwArADIAN8A
8AD8AAgBBwHpAKsAaQAtAO7/rf93/2X/d/+Q/5//qv+1/7z/xf/L/9L/2P/b/9v/3//h
/+H/4v/l/+X/5f/l/+T/5v/m/+b/5v/m/+f/5//p/+n/6v/q/+r/6//r/+v/6//s/+z/
7P/t/+3/7f/u/+//7//v//D/8P/y//L/8v/0//T/9f/1//f/9//3//f/+P/6//r/+v/6
//v//P/9//3//v///wEAAgACAAMABAAEAAYABwAKAAsADgAPABAAEgAVABYAGAAaAB0A
HwAiACQAJwApACsALAAwADMANAA3ADoAPQA+AD4AQQBDAEUASQBKAEwATABLAEwATgBP
AE8ATwBQAFAAUABQAFAATwBOAE4ATgBNAEwASgBJAEcARQBCAEAAPQA5ADYAMwAuACoA
KAAkACAAHAAaABYAEwAOAA0ACgAGAAQAAQD///7//P/6//n/+P/4//f/9v/1//X/8v/x
//H/8v/y//L/8v/x//H/7v/u//D/8P/v/+7/7v/u/+7/7//v/+//7//w//D/8P/w//D/
8P/w//D/8P/y//L/8v/x//H/8f/x//L/8P/w//D/8P/z//P/8//z//P/8//z//P/8//z
//P/8//z//P/8//z//H/8v/y//H/8//z//P/8//y//L/8v/y//L/8f/x//H/8v/y//H/
8P/w/+//7//w//D/8P/w//D/8P/w//D/7//v/+//7//v//D/8P/w//D/7v/u/+7/7v/u
/+7/7v/u/+7/7v/u/+7/8P/v/+7/7v/t/+3/7v/u/+3/7//u//D/8v/y//L/8v/0//T/
9P/0//T/9P/1//X/9//4//r/+v/4//z//v/+/wAA/////////v/9//v/+f/3//X/9f/0
//H/8P/w//D/7v/t/+z/6//r/+r/6f/p/+r/6v/p/+n/6P/o/+j/6P/n/+f/5//n/+f/
5//n/+f/5//n/+b/5v/k/+T/5P/k/+b/5v/m/+b/5v/m/+f/5//o/+j/5//n/+f/5//o
/+j/6P/m/+X/5//q/+r/7f/0/wUAIgBDAGYAhgCmAMYA3wD0AAQBFAEVAfEApwBdACEA
6v+x/4v/gf+L/5z/qf+2/73/xv/N/9P/2P/c/9//4f/j/+P/5f/k/+f/5//n/+f/6P/q
/+r/6v/q/+r/6//r/+v/6//s/+z/7P/t/+3/7f/t/+7/7v/u/+//7//v//D/8f/x//H/
8v/y//T/9P/0//T/9P/1//X/9//3//f/9//4//r/+v/6//z//f/+//////8AAAEAAwAE
AAQABQAGAAYACAAJAAwADQAQABEAEgAQABMAFAAWABoAHQAfACIAJAAnACkAKwAuADIA
NQA2ADkAPAA/AEAAQgBFAEcASQBLAEwATgBOAE8AUABSAFMAVQBVAFYAVgBWAFYAVgBV
AFQAVABUAFMAUgBQAE8ATQBLAEgARgBDAEEAPgA7ADYAMgAwACwAKAAiACAAHAAZABQA
EwAQAAwACgAHAAUABAAAAP7//f/8//z/+//6//n/+f/2//X/9f/0//T/9P/0//X/9f/y
//L/8v/y//H/8P/w//D/8P/x//H/8f/x//L/8v/y//L/8v/y//L/8v/y//L/8v/y//H/
8f/x//H/8v/0//T/9P/0//P/8//z//P/8//z//P/8//z//P/8//z//P/8//z//P/8//0
//T/8//z//P/8//z//L/8v/y//L/8v/x//H/8f/y//L/8f/w//L/8f/x//L/8P/w//D/
8P/w//D/8P/v/+//7//v/+//7v/u/+7/7v/u/+7/7v/u/+7/7v/u/+7/7v/u/+7/7v/w
/+//7v/u/+3/7f/u/+7/7//v/+7/7v/x//D/8v/y//L/8v/2//b/9v/2//T/9P/1//X/
9//4//r/+v/6//7/AAAAAAIAAQABAAEA/v/9//v/+f/3//X/9f/0//H/8P/w//D/7v/t
/+z/6//t/+z/6//r/+r/6v/p/+n/6P/o/+j/6P/n/+f/5//n/+f/5//n/+f/5//n/+b/
5v/m/+b/5v/m/+b/5v/m/+b/6P/o/+n/6f/o/+j/5//n/+n/6f/o/+j/6v/q/+f/5f/m
/+j/6//2/wkAJgBJAGoAigCqAMoA4QDyAAQBFAEPAecAmwBTABkA4v+r/4n/hf+V/6b/
r/+4/8P/zP/R/9X/2v/c/9//4//l/+f/5//m/+f/5//n/+f/6P/q/+r/6v/q/+r/6//r
/+v/6//s/+z/7P/t/+3/7f/t/+7/7v/u/+//7//v//D/8f/x//H/8v/y//T/9P/0//T/
9P/1//X/9//3//f/9//2//j/+P/4//r/+//8//3//f/+////AQAAAAAAAQACAAQABgAH
AAoACQAMAA0ADgAQABMAFAAWABgAGwAdACAAIAAjACUAJwAqAC4AMQAyADUAOAA7ADwA
PgBBAEMARQBHAEgASgBKAEsATABOAE8ATQBNAE4ATgBQAFAAUABPAE4ATgBOAE0ATABK
AEkARwBFAEIAQAA9ADkANgAzAC4AKgAoACQAIAAeABwAGAAVAA4ADQAKAAYABAABAP//
/v/+//z/+//6//j/9//2//X/9f/y//H/8f/y//L/8v/y//H/8f/u/+7/7v/u/+3/7P/u
/+7/7v/v/+3/7f/t/+7/7v/u/+7/7v/s/+z/7P/s/+7/7v/u/+3/7f/t/+3/7v/u/+7/
7v/u/+//7//v/+//7//v/+//7//v/+//7//v/+//7//v/+//7//w//D/7//v/+//7//v
/+7/7v/u/+7/7v/t/+3/7f/s/+z/6//q/+z/6//r/+z/6v/q/+r/6v/q/+r/6v/p/+n/
6f/p/+n/6v/q/+r/6v/o/+j/6P/o/+j/6P/o/+j/6P/o/+j/6P/q/+n/6P/o/+f/5//o
/+j/6f/q/+r/6v/q/+r/7P/s/+z/7P/u/+7/7//v//H/8v/0//T/9P/4//r/+v/6//n/
+f/5//r/+f/3//X/8f/v/+//7v/p/+j/6P/o/+j/5//m/+X/5f/k/+P/4//i/+L/4f/h
/+D/4P/g/+D/3f/d/93/3f/f/9//3//f/9//3//e/97/3v/e/97/3v/e/97/3v/e/97/
3v/f/9//3v/e/93/3f/f/+H/4P/e/+D/4P/f/93/3v/i/+P/6P/3/wwAKwBOAHIAkACu
AMkA3gDuAP4ABQH1ALsAbQApAPD/s/+D/23/df+K/5n/pP+x/7r/v//F/8z/0P/V/9f/
2f/b/93/3P/d/93/3f/d/9z/3v/e/97/3v/e/9//3//h/+H/4v/i/+L/4//j/+P/4f/i
/+L/4v/l/+X/5f/m/+X/5f/l/+b/5v/o/+j/6P/m/+b/5//n/+n/6f/p/+n/6v/s/+z/
7P/u/+//8P/x//H/8v/z//X/9P/0//X/9v/3//r//P8AAAAAAgACAAIABAAHAAgACgAK
AA0ADwASABQAFwAZABsAHgAiACUAJgAnACoALQAuADAAMwA1ADcAOQA6ADwAPAA9AD4A
QABBAD8APwBAAEAAQABAAEAAPwBAAEAAQAA/AD4APAA7ADkANQAyADAALQArACgAJQAg
ABoAGAAUABAADQAMAAkABwAAAP///P/4//j/9f/z//L/7v/s/+v/6v/q/+n/6P/n/+X/
4v/h/+H/4P/g/+D/4P/h/+H/3v/e/97/3v/d/9z/3v/e/97/3//e/93/3P/c/97/3v/e
/97/3v/e/97/3v/e/97/3v/d/93/3f/d/97/4P/g/+D/4P/f/9//3//f/9//3//f/9//
4f/h/+H/4f/f/9//3//f/93/3v/e/93/3f/d/93/3f/c/9z/3P/c/9z/2//b/9v/2v/a
/9n/2P/Z/9n/2v/c/9r/2v/a/9r/3P/c/9z/2//Z/9n/2f/Z/9j/2P/Y/9j/2P/Y/9j/
2P/W/9b/1v/W/9j/2P/Y/9j/2P/X/9j/2P/a/9r/2v/a/9z/3P/c/9z/3v/e/9//3//f
/+D/4v/i/+T/6P/q/+r/6P/n/+f/5//m/+X/4//h/+H/3//f/97/2f/Y/9j/2P/W/9X/
1P/T/9H/0P/P/8//0v/S/9H/0f/O/87/zv/O/83/zf/N/83/z//P/8//z//N/83/zP/M
/87/zv/O/87/zP/M/8z/zP/M/8z/zf/N/87/zv/N/83/z//P/87/0P/S/9L/z//N/9D/
0v/T/9b/5f8AAB8ARABqAIgAogC/ANIA4ADsAPEA4wCxAGsAKwDw/7H/c/9R/1f/cv+B
/4z/lf+g/6f/r/+2/7z/v//B/8X/yf/J/8z/y//L/8v/y//K/8z/zP/M/87/zv/P/8//
z//P/9D/0P/Q/9H/0f/R/9H/0v/S/9L/0//T/9P/1P/V/9X/1f/W/9b/2P/Y/9j/1v/W
/9f/1//b/9v/2//b/9z/3v/e/97/3v/f/+D/4f/j/+T/5f/n/+b/5v/n/+j/6v/s/+3/
8P/v//L/8//0//b/+f/6//z//P///wEABAAGAAkACwANAA4AEgAVABYAGwAeACEAIgAi
ACUAJwApACsALAAuAC4ALwAwADIAMwAzADMANAA0ADIAMgAyADEAMAAwADAALwAsACoA
KQAnACcAJAAiAB8AGwAYABUAEAAOAAwACAAEAAAA/v/6//f/8v/x/+7/6v/m/+P/4f/g
/+D/3v/d/9z/2v/Z/9j/1//X/9T/0//T/9L/0v/S/9L/1f/V/9L/0v/T/9L/0P/O/9D/
0P/Q/9H/z//P/8//0P/Q/9D/0P/Q/9D/0P/Q/9D/0v/S/9L/0f/R/9H/0f/S/9L/0v/S
/9L/0//T/9P/0//T/9P/0//T/9P/0//T/9P/0//T/9P/0//T/9T/1P/T/9P/0//T/9P/
0P/Q/9D/0P/Q/8//z//P/87/zv/N/8z/zf/N/87/0P/O/87/zv/O/87/zv/O/83/zf/N
/83/zf/M/8z/zP/M/8r/yv/K/8r/zP/M/8z/zP/M/8z/zP/M/87/zf/M/8z/z//Q/87/
zv/O/87/0P/Q/9D/0P/S/9L/0//T/9P/1P/W/9b/1f/Y/9n/2P/a/9n/2f/Z/9r/2f/X
/9X/0//R/9H/0P/N/8z/zP/M/8r/yf/I/8f/x//G/8X/xf/E/8T/w//D/8T/xP/E/8T/
wf/B/8H/wf/B/8H/wf/B/8H/wf/A/8D/wv/C/8L/wv/A/8D/wP/A/8D/wP/B/8H/wv/C
/8H/wf/B/8H/wv/C/8T/xP/B/8H/wP/C/8X/xv/R/+b/BQAmAEgAagCMAKkAvgDQAOIA
7QDlALkAbwAnAOz/r/95/1n/V/9o/3n/hv+P/5b/n/+n/67/sP+z/7X/uf+7/73/wP/A
/7//vv+9/77/wP/A/8D/wP/A/8H/wf/B/8H/wv/C/8L/w//D/8P/xf/G/8b/xv/H/8f/
xf/E/w==
         </WaveFormData>
      </LeadData>
      <LeadData>
         <LeadByteCountTotal>10000</LeadByteCountTotal>
         <LeadTimeOffset>0</LeadTimeOffset>
         <LeadSampleCountTotal>5000</LeadSampleCountTotal>
         <LeadAmplitudeUnitsPerBit>4.88</LeadAmplitudeUnitsPerBit>
         <LeadAmplitudeUnits>��V</LeadAmplitudeUnits>
         <LeadHighLimit>2147483647</LeadHighLimit>
         <LeadLowLimit>268435456</LeadLowLimit>
         <LeadID>V5</LeadID>
         <LeadOffsetFirstSample>0</LeadOffsetFirstSample>
         <FirstSampleBaseline>0</FirstSampleBaseline>
         <LeadSampleSize>2</LeadSampleSize>
         <LeadOff>FALSE</LeadOff>
         <BaselineSway>FALSE</BaselineSway>
         <ExcessiveACNoise>FALSE</ExcessiveACNoise>
         <MuscleNoise>FALSE</MuscleNoise>
         <LeadDataCRC32>1255697114</LeadDataCRC32>
         <WaveFormData>
zv/O/87/zv/O/87/zv/O/8z/zP/M/8z/zv/O/87/zv/M/8z/zP/M/87/zv/O/87/zv/O
/87/zv/Q/9D/0P/Q/9D/0P/Q/9D/0P/Q/9D/0P/Q/9D/0P/Q/9D/0P/Q/9D/0P/Q/9D/
0P/Q/9D/0P/Q/9H/0v/U/9X/0//T/9L/0v/U/9X/1v/Z/9n/2v/b/9z/3f/d/93/3f/e
/97/3//g/9z/2//Z/9j/1//U/9P/0v/S/9H/0P/P/9D/z//O/87/zv/O/87/z//P/87/
zf/N/83/zf/M/8z/zP/M/8z/zP/O/83/zf/N/8z/y//K/8n/yv/L/8z/zf/N/83/zf/N
/8z/zP/M/8z/zv/O/87/zv/O/83/z//Q/83/yf/F/8L/wv/F/87/3//0/w0ALgBQAHEA
jwCpAL0AzQDYAM0AngBlADQADADq/87/u/+z/7b/vf/B/8X/yv/O/8//0P/R/9L/0//U
/9T/1P/U/9L/0v/S/9H/0//U/9T/1P/U/9T/1f/V/9f/1//X/9f/1//Y/9j/2P/Y/9j/
2P/Y/9v/2//b/9z/2v/a/9v/2//b/9z/3P/c/9z/3P/d/93/4P/g/9//3//h/+L/4v/j
/+P/5f/l/+X/5//n/+f/6P/q/+z/7v/v/+3/7f/u/+//7v/y//P/9P/3//f/+P/7//3/
/v///wAAAwAGAAgACAALAA4AEAASABQAFQAWABkAHAAdAB8AIQAiACMAJAAlACUAJQAm
ACUAJwApACoAKwAtACwALAAsACsALAAsACwALQAsACwAKwAmACQAJAAjAB8AHgAcABgA
FQAUABAADAAKAAkABwAEAP///f/6//f/9v/0//L/8f/u/+z/6//p/+r/6f/p/+j/5//m
/+b/5v/m/+b/5f/l/+X/5f/l/+b/5P/k/+T/5P/k/+T/5P/k/+b/5v/m/+b/5P/k/+T/
5P/i/+L/4v/i/+T/5P/k/+T/4v/i/+L/4v/i/+L/4v/i/+T/5P/k/+X/5f/l/+X/5f/l
/+X/5f/l/+b/5v/l/+X/5f/l/+X/5f/l/+X/5f/l/+X/5f/k/+T/4//j/+P/4//j/+T/
5f/l/+T/4//i/+H/4//i/+L/4v/g/+D/4f/h/+H/4f/h/9//4f/h/+H/4f/h/+H/4f/h
/+H/4f/h/+D/4P/g/+D/4P/g/+D/4P/g/97/3v/e/97/3v/f/9//4f/h/+H/4v/k/+T/
5P/k/+X/5f/l/+X/5v/m/+f/5//n/+n/6//s/+v/7P/v/+//8f/x//H/8P/w//D/7v/t
/+v/6v/p/+b/5//m/+b/5f/k/+P/4v/h/+D/4P/g/+D/4P/h/+H/4P/f/9//3//f/9z/
3P/c/9z/3P/c/9z/2//b/9v/2//b/9n/2f/Z/9n/2//b/9v/2//b/9v/3P/c/9z/3P/c
/9z/3v/e/+D/3f/b/9r/2f/X/9P/0P/O/9H/2v/r/wAAFwA0AFYAdwCXAK8AwQDTAOAA
1wCsAHEAPgAWAPT/2P/F/73/wP/F/8v/zf/S/9b/1//Y/9v/2v/Z/9z/3v/e/9z/2v/a
/9r/2f/b/9z/3P/c/9v/2v/a/9n/2//b/9v/2//b/9z/3P/c/9r/2v/a/9r/2//b/9v/
3P/e/97/3//f/9//4P/g/+D/3v/e/9//3//i/+L/4f/h/+P/5P/k/+X/5f/n/+f/5//n
/+f/5//o/+r/7P/u/+//7f/t/+7/7//0//r//f8AAAMABQAIAA0ADQAOAA8AEAAVABgA
GgAaABsAHgAgACIAJgAnACgAKwAuAC8AMQAzADQANQA2ADcAOQA7AD4APwBAAEEAQQBB
AEEAQABAAEAAQQBCAEIAQgBCAEAAPwA9ADoAOAA4ADcAMwAyADAALAAnACYAIgAeABoA
GQAXABQAEQAPAAwACQAKAAgABgAFAAQAAgABAP///P/7//v/+v/6//r/+//8//r/+v/5
//n/+P/3//b/9v/0//T/9P/0//T/9P/0//T/9P/0//T/9P/2//b/9v/2//T/9P/0//T/
9P/0//T/9P/2//b/9v/2//T/9P/0//T/8v/y//L/8//x//H/8f/x//P/8//z//P/8v/y
//H/8f/z//P/8//z//H/8f/x//H/8//z//L/8v/x//H/8f/x//D/8P/w/+//7//v/+//
7//v/+7/7v/u/+z/7P/t/+3/6//r/+v/6f/n/+f/5//n/+f/5//n/+f/5//n/+f/5v/o
/+j/6P/o/+b/5v/m/+b/5v/m/+b/5v/m/+f/6f/q/+r/6v/q/+r/7f/t/+3/7f/r/+r/
6v/p/+v/7f/v//D/8f/y//X/9f/1//X/9f/0//L/8v/w/+//7f/s/+v/6P/p/+j/6P/n
/+T/4//i/+H/4P/g/+D/4P/e/9//3//e/93/3f/d/93/3P/c/9z/3P/a/9r/2v/Z/9n/
2f/Z/9n/2f/Z/9n/2f/X/9f/1//X/9f/1//Y/9j/2v/a/9r/2v/Y/9j/2P/X/9f/1v/T
/9H/zf/M/8r/y//a//H/BgAhAEIAaACJAKUAvQDPAOEA7gDnAL4AgwBOACIA+P/U/73/
t/+8/8P/yf/P/9b/2P/b/97/3f/c/9v/3v/g/+D/4P/g/+D/4P/f/9//4P/g/+D/4v/i
/+P/4//j/+P/4//j/+H/4v/i/+L/4v/i/+L/4v/l/+X/5f/m/+b/5v/n/+f/6v/s/+3/
7v/x//L/9P/1//f/+P/4//n/+f/6//r/+//6//v/+v/5//v/+//7//z//v8AAAIAAwAD
AAMABAAFAAQACAAJAAoADQANAA4AEQASABIAEgASABcAGgAcABwAHgAgACEAIgAiACMA
JAAnACoAKwAtAC8AMAAxADIAMwA0ADUANwA3ADYANwA3ADcAOAA4ADkAOgA5ADoAOgA6
ADgANgA1ADMAMgAwADAALwAsACoAJwAiAB8AHgAaABYAFAATABEADgALAAkABgADAP//
/P/5//f/9v/0//P/8f/y//H/8f/w/+7/7P/r/+r/6P/o/+f/5//o/+f/5v/m/+b/5v/m
/+b/5v/m/+b/5v/k/+T/5P/k/+T/5P/k/+T/5P/k/+T/5P/m/+b/5v/m/+b/5v/m/+b/
5v/m/+b/5v/k/+T/5P/l/+X/5f/l/+X/5f/l/+X/5f/o/+j/5//n/+X/5f/l/+X/5f/l
/+X/5f/j/+P/4v/i/+X/5f/l/+X/4v/i/+L/4f/h/+H/4f/h/+H/4P/g/+D/4P/g/+H/
4f/h/+H/4f/f/9//3//f/9//3//f/9//3//f/9//3//e/97/3v/e/97/3v/e/97/3v/e
/97/3v/e/+D/4P/i/+L/4v/i/+P/4//j/+P/4v/i/+P/4//j/+X/5//o/+v/7P/v/+//
7f/t/+3/7P/s/+z/6v/p/+X/5P/j/+D/4f/g/+D/3//e/93/3P/b/9r/2v/a/9r/2v/b
/9v/2v/Z/9n/2f/Z/9j/2P/Y/9j/2v/a/9r/2f/X/9f/1//X/9f/1//X/9f/1//X/9f/
1//X/9f/2P/Y/9r/2v/a/9r/2v/a/9j/1//X/9b/1f/T/83/zP/K/8//4P/1/wwAKQBK
AG4AjwCrAL8A0QDfAOYA0QCeAGcAOAAOAOb/xP+x/7P/uv/B/8f/yf/O/9L/0//U/9X/
1v/Z/9r/2v/a/9r/2v/a/9r/2f/Z/9r/2v/a/9r/2v/b/9v/2//b/9v/2//b/9z/3P/c
/97/3v/e/97/3//f/9//4P/e/97/3//f/9//4P/g/+D/4P/g/+H/4f/i/+L/4f/h/+P/
5P/k/+X/5f/n/+f/5//p/+n/6f/q/+j/6v/s/+3/7//v//D/8f/x//T/9P/0//X/9f/2
//n//f/+////AAABAAQABgAGAAkADAAOABAAEgATABQAFwAYABkAGwAdAB4AHwAgACEA
JAAlACcAJwAmACcAJwAnACcAJgAmACYAKQAqACoAKgAoACYAJQAjACAAHgAeAB0AHQAc
ABoAFgARABAADAAIAAgABwAFAAIA///9//r/9//0//L/8P/v//D/7v/t/+v/6v/p/+n/
6P/n/+b/5v/m/+T/5P/j/+P/5P/j/+L/4v/k/+T/5P/k/+L/4v/i/+L/5P/k/+T/5P/i
/+L/4v/i/+T/5P/k/+T/5v/m/+b/5v/k/+T/5P/k/+T/5P/k/+T/5v/m/+b/5//l/+X/
5f/l/+f/5//n/+f/6P/o/+f/5//n/+f/5//n/+f/5//n/+f/6f/p/+j/6P/n/+f/5//n
/+b/5v/m/+X/5//n/+f/5//l/+T/5P/k/+b/5v/n/+f/5f/l/+X/4//l/+X/5f/l/+X/
5f/l/+X/5//n/+f/5v/l/+T/4//i/+P/5P/l/+b/5P/k/+T/5P/i/+P/4//l/+X/5f/m
/+j/6P/o/+j/6//r/+v/6//q/+r/6//r/+v/7f/v//D/8f/y//X/9f/1//X/9f/0//b/
9v/0//P/8f/w/+//7P/p/+j/6P/n/+j/5//m/+X/5P/k/+T/5P/k/+X/5f/k/+P/4//j
/+P/4v/i/+L/4v/k/+T/5P/j/+H/4f/h/+H/4f/h/+H/4f/j/+P/4//j/+X/5f/m/+b/
5P/k/+T/5P/k/+L/5P/l/+X/5P/h/9//2//Y/9b/2//q//3/EgAtAEwAbgCPAKkAwQDV
AOUA7ADXAKIAawA8ABgA9v/a/8v/x//M/9P/1//b/+D/4v/j/+b/5f/m/+f/6P/q/+r/
6P/m/+b/5v/l/+X/5v/m/+b/6P/o/+n/6f/p/+n/6f/p/+n/6v/q/+r/7P/s/+z/7P/r
/+v/6//s/+z/7P/t/+3/7f/u/+7/7v/u/+7/7//v//D/8P/v/+//7//w//D/8f/x//P/
8//z//X/9f/1//b/9v/4//r/+//7//v//P/9//z/AAABAAIABQAFAAYACQAJAAoACwAM
AA8AEgAUABQAFQAYABoAHAAeAB8AIAAjACYAJwApACsAKgArACwALQAvADEANAA1ADQA
NQA1ADUANgA2ADcAOAA3ADgAOAA4ADYANAAzADEALwAuAC8ALwAsACoAJwAiACEAIAAc
ABgAGAAXABUAEgANAAsACAAFAAIAAAD+//3//P/6//n/9//2//X/9f/0//P/8v/y//L/
8P/w/+//7//w/+//7v/u/+7/7v/u/+7/7v/u/+7/7v/u/+7/7v/u/+7/7v/u/+7/7P/s
/+z/7P/u/+7/7v/u/+z/7P/s/+z/7v/u/+7/7v/s/+z/7P/t/+//7//v/+//7//v/+//
7//w//D/7//v//H/8f/x//H/8P/v/+7/7f/v/+//7v/u/+3/7f/t/+3/7P/s/+z/6//r
/+v/6//r/+v/6v/q/+r/6v/q/+v/6//p/+n/6f/n/+n/6f/p/+n/6f/p/+n/6f/n/+f/
5//m/+j/6P/o/+j/6P/o/+j/6P/o/+j/6P/o/+b/5//n/+n/6f/p/+n/6P/q/+r/6v/q
/+3/7f/t/+3/7P/s/+3/7f/t/+//8f/y//H/8v/1//X/9f/1//X/9P/0//T/8v/x/+//
7v/t/+r/6f/o/+j/5//m/+X/5P/j/+L/4v/i/+L/4v/j/+P/4v/j/+P/4//j/+L/4v/i
/+L/4v/i/+L/4f/f/9//3//f/9//3//f/9//3//f/9//3//d/93/3v/e/+D/4P/g/+D/
4P/g/+D/4f/f/9z/1//V/9P/0P/S/9n/6P/9/xQALwBOAHAAjwCnALsAzQDdANwAuwCC
AE0AJAACAOT/zP/D/8P/yv/N/9H/1f/W/9j/2//e/93/3v/h/+D/4P/e/97/3v/e/97/
3f/d/97/3v/e/+D/4P/h/+H/3//f/9//3//f/+D/4P/g/+L/4v/i/+L/4//j/+P/5P/i
/+L/4//j/+P/5P/k/+T/5v/m/+f/5//o/+j/5//n/+f/6P/o/+n/6f/r/+v/6//t/+3/
7f/u/+7/8P/y//P/8f/x//L/8//y//b/9//4//n/+f/6//3/AQACAAMABAAHAAoADAAM
AA4AEAARABIAFgAXABgAGwAcAB0AHwAhACAAIQAiACMAJQAnACoAKwArACsAKgApACoA
KgArACwAKwAsACwALAAsACoAKQAnACcAJgAnACcAJAAiAB8AGgAXABYAEgAOAAoACQAH
AAQAAgABAP///f/6//j/9v/1//T/8v/x/+//8P/v/+//7v/t/+z/7P/s/+z/7P/r/+v/
6P/n/+b/5v/o/+j/6P/o/+b/5v/m/+b/5v/m/+b/5v/o/+j/6P/o/+b/5v/m/+b/5v/m
/+b/5v/m/+b/5v/m/+b/5v/m/+b/6P/o/+j/6f/p/+n/6f/p/+n/6f/p/+n/6v/q/+n/
6f/p/+n/6f/p/+n/6f/p/+n/6//r/+r/6v/p/+n/6f/p/+r/6v/q/+n/5//n/+f/5//p
/+j/6P/o/+j/6P/p/+n/6f/p/+n/5//n/+f/5//n/+n/6f/p/+n/5//n/+f/5v/m/+b/
5v/m/+b/5v/m/+b/5v/m/+b/5v/k/+X/5//q/+r/6v/q/+r/6f/p/+n/6f/q/+r/6//r
/+v/7f/v//D/8f/y//X/9f/3//f/9//2//T/9P/y//H/7//u/+3/6v/o/+b/5f/j/+T/
4//i/+H/4v/i/+L/4v/g/+H/4f/g/+H/4f/h/+H/3v/e/97/3v/e/97/3v/d/9//3//f
/9//3f/d/93/3f/f/9//3//f/+L/4//l/+b/5P/k/+T/5P/m/+b/5v/l/+X/4v/h/9//
3f/a/9b/2//o//v/EAArAE4AcACRAK0AwQDTAOUA7gDhALIAdwBEABwA9P/U/8H/v//E
/8v/zf/P/9T/2P/Z/9r/3f/g/+H/4v/i/+L/4v/g/+D/4P/f/9//4P/g/+D/4v/i/+P/
4//j/+P/4//j/+H/4v/i/+L/5P/k/+T/5P/j/+P/4//k/+T/5P/l/+X/4//k/+T/5P/m
/+b/5//n/+f/5v/k/+P/5P/m/+f/6f/r/+3/7f/t/+v/6//r/+z/6v/s/+7/7//x//H/
8v/z//L/9v/3//j/+//7//z///8BAAIAAwAEAAcACgAMAAwADgAQABEAEgAVABcAGQAd
ABwAHQAfACEAJAAlACYAJwAoACkAKwArACoAKwArACsAKwAqACoAKgArACwALAAsACwA
KgApACcAJgAkACQAIwAgAB4AGwAWABUAFAAQAAwACQAHAAQAAAD9//v/+P/1//b/9P/y
//H/7v/s/+v/6f/q/+n/6f/o/+b/5P/j/+L/4v/i/+H/4f/i/+H/4P/g/97/3v/e/97/
3v/e/97/3v/e/97/3v/e/+D/4P/g/+D/4P/g/+D/4P/f/97/3f/c/97/3v/e/97/3P/c
/9z/3P/e/97/3v/f/93/3f/d/93/3//f/9//3//g/+D/3//f/9//3//f/9//3f/d/93/
3f/b/9v/2v/a/9v/2//b/9v/2//c/93/3f/d/93/3f/d/9v/2v/a/9r/2v/a/9v/2//b
/9v/2//Z/9v/2//b/9v/2f/Z/9n/2f/b/9v/2//a/9j/2P/Y/9j/2P/Y/9j/2P/a/9z/
2v/a/9z/3P/c/9z/3//f/9//3//c/9z/3f/d/9//4f/j/+T/5f/m/+n/6f/p/+n/6f/o
/+j/6P/m/+X/4//i/+H/3v/d/9z/3P/b/9r/2f/Y/9f/1//Y/9n/2v/Y/9n/2f/Y/9X/
1f/V/9X/1v/W/9b/1v/W/9b/1v/V/9P/0//T/9P/1P/V/9b/1//V/9X/1f/V/9X/1f/W
/9b/2P/Y/9j/2P/Y/9j/1v/X/9f/1v/T/9H/z//M/8r/0f/g//X/DAApAFAAdACTAK8A
xQDVAOUA6gDTAJ4AaQA6AA4A5v/E/7P/s/+6/8P/x//L/9D/1P/X/9j/2//a/9n/2v/c
/9z/2v/b/9z/3f/d/93/3v/e/97/3v/e/9//3//f/9//3//f/9//4P/g/+D/4v/i/+L/
4v/j/+P/4//k/+b/5v/n/+f/5f/m/+b/5v/o/+j/6f/p/+z/7P/r/+v/6//s/+z/7f/t
/+//7//v//D/8f/y//T/9P/2//j/+f/5//n/+v/7//r//v///wAAAwADAAQABwAJAAoA
CwAMAA0AEAASABIAFQAYABoAHAAgACEAIgAlACYAJwApACsALAAtAC4ALwAwADEAMwAz
ADQANQA1ADUANwA2ADYANgA5ADoAOgA6ADgANgA1ADMAMgAwADAALwArACoAKAAkACEA
IAAcABgAFgAVABMAEAALAAkABgADAAMAAgABAAEA/v/8//v/+f/6//n/+f/4//f/9v/2
//b/9v/2//X/9f/0//P/8v/y//T/9P/0//T/8v/y//L/8v/0//T/9P/0//T/9P/0//T/
9v/2//b/9v/2//b/9v/2//T/9P/0//T/9v/2//b/9v/4//j/+P/5//f/9//3//f/9//3
//f/9//4//j/9//3//n/+f/5//n/+//7//v/+//7//v/+v/6//n/+f/5//n/+v/6//r/
+f/5//n/+f/5//n/+P/4//j/+P/4//n/+f/5//n/+f/3//n/+f/5//n/+f/5//n/+f/5
//n/+f/4//j/+P/4//j/+P/4//j/+P/4//j/+P/4//j/+f/5//r/+v/6//r/+v/9//3/
/f/9//7//v///////f///wEAAgADAAQABwAHAAkACQAJAAgACAAIAAYABQADAAIAAQD+
/////v/+//3/+v/5//j/9//2//b/9v/2//j/+f/5//j/9f/1//X/9f/2//b/9v/2//b/
9v/2//X/8//z//P/8//z//P/8//z//X/9f/1//X/9f/1//b/9v/2//b/9v/2//b/9P/0
//P/8f/w/+//7f/p/+b/5v/r//b/CQAgADsAXgCAAJ8AuwDRAOMA9QD6AOEAqABvAEQA
IAD+/+b/1//T/9j/3f/h/+f/6v/u/+//8P/v//D/7//w//D/8v/w//L/8v/y//H/7//w
//D/8P/y//L/8//z//P/8//z//P/8//0//T/9P/0//T/9P/0//X/9f/1//b/9v/2//f/
9//3//j/+P/4//b/9v/3//f/+v/6//n/+f/7//z//P/9//7////+//3//f/9//3//v/+
/wAAAgADAAUABQAGAAcABgAKAAsADAALAAsADAAPABEAEgATABQAFwAaABwAHAAfACIA
JAAmACgAKQAqAC0ALgAvADEAMwA2ADcAOAA5ADoAOwA9AD0APgA/AD8APwBBAEAAQABA
AEEAQgBCAEIAQAA+AD0AOwA4ADYANgA1ADMAMgAwACwAKwAqACYAIgAeAB0AGwAYABUA
EwAQAA0ADAAKAAgABwAGAAQAAwABAAIAAQABAAAA///+//7//v/8//z/+//7//r/+f/4
//j/+P/4//j/+P/4//j/+P/4//j/+P/4//j/+v/6//r/+v/4//j/+P/4//j/+P/4//j/
+v/6//r/+v/4//j/+P/4//r/+v/6//v/+f/5//n/+f/5//n/+f/5//r/+v/5//n/+f/5
//n/+f/5//n/+f/5//n/+f/4//j/+f/5//n/+f/4//j/+P/3//n/+f/5//n/9//2//b/
9v/2//b/9//3//f/9//3//X/9f/1//X/9f/3//f/9//3//X/9f/1//T/9v/2//b/9v/2
//b/9v/2//T/9P/0//T/9P/1//X/9//5//j/+v/6//r/+v/7//v/+//7//j/+P/5//n/
+v/9/wAAAgADAAQABwAHAAUABQAFAAQABAAEAAIAAQD///7//f/6//v/+v/6//n/9v/1
//T/8//0//T/9P/0//P/8//y//D/8P/x//L/8//y//L/8v/y//D/8P/w/+//7//v/+//
7//x//H/8f/x//H/8f/x//H/8f/x//L/8v/y//L/8v/y//L/8v/w//H/8f/w/+3/6f/l
/+T/5v/r//r/CwAgADsAXAB+AJ8AuQDPAOEA8QD0ANUAmgBlAD4AGgD4/+D/1f/V/9z/
4f/l/+n/7P/s/+3/7v/v//L/8//y//L/8v/y//L/8v/y//H/8//0//T/9P/0//T/9f/1
//P/8//z//P/8//0//T/9P/0//T/9P/0//X/9f/1//b/9v/2//f/9//3//j/+P/4//j/
+P/5//n/+v/6//n/+f/5//r/+v/7//v//f/9//3//f/9//3//v/8//7/AAABAAMAAwAE
AAUABAAIAAkACgAJAAkACgANABEAEgATABQAFgAYABkAGAAbAB4AIAAiACQAJQAmACkA
LAAtAC8AMQAyADMANAA1ADQANQA3ADcAOAA5ADkAOQA6ADoAOwA8ADwAPAA7ADoAOgA4
ADcANQAyADAAMAAvAC8ALgAsACgAJQAkACAAHAAaABkAFwAUAA8ADQAKAAcACAAGAAQA
AwAAAP7//f/7//z/+//7//r/+f/4//j/+P/4//j/9//3//T/8//y//L/8//0//X/9v/0
//T/9P/0//T/9P/0//T/9P/0//T/9P/0//T/9P/0//T/9P/0//T/9P/0//T/9P/0//T/
9P/0//T/9P/0//X/9//3//f/9//1//X/9f/1//b/9v/1//X/9f/1//X/9f/1//X/9f/1
//f/9//2//b/9v/1//T/8//y//L/8v/x//P/8//z//P/8f/w//D/8P/w//D/8f/x/+//
7//v/+3/8P/x//L/8//y//H/8P/v/+//7//v/+7/7v/u/+7/7v/w//D/8P/w//D/8P/w
//D/7v/u//D/8P/w//D/8f/x//H/8f/y//L/8//z//X/9//5//r/+//8////////////
///+//7//v/8//v/9//2//X/8v/z//L/8v/x//D/7//u/+3/6v/q/+r/6v/o/+n/6f/o
/+f/5//n/+f/5v/m/+b/5v/o/+j/6P/n/+f/5//n/+f/5//n/+f/5//l/+X/5f/l/+X/
5f/m/+b/5v/m/+b/5v/k/+T/5v/l/+X/5P/h/93/2//Y/9b/2f/i//P/BgAhAEAAYACB
AJ8AtwDLANsA6ADdALAAdQBEABoA9P/W/8X/v//C/8n/z//T/9b/2P/b/97/4f/i/+P/
5P/k/+L/4v/k/+T/5P/j/+P/5P/k/+T/4//i/+L/4f/j/+P/4//j/+P/5P/k/+T/4v/i
/+L/4v/j/+P/4//k/+L/4v/j/+P/4f/i/+L/4v/i/+L/4//j/+b/5v/l/+X/5f/m/+b/
5//p/+v/6//r/+v/6//r/+z/6v/s/+7/7//v/+//8P/x//H/9P/0//T/9v/3//n//f/9
//7///8AAAEABAAGAAYACQAMAA4AEAAQABEAEgAVABYAFwAZABsAHgAfACAAIQAhACEA
IgAhACIAIwAjACMAJQAkACQAJAAlACYAJgAmACQAIgAhAB8AHgAcABwAGwAXABYAFAAQ
AA0ADAAIAAQAAgABAP///P/3//X/8v/v//D/7v/s/+v/6P/m/+X/4//g/9//3//e/93/
3P/c/9z/3v/e/93/3f/a/9n/2P/Y/9j/2P/Y/9j/2v/a/9r/2v/Y/9j/2P/Y/9j/2P/Y
/9j/2P/Y/9j/2P/W/9b/1v/W/9j/2P/Y/9j/1v/W/9b/1v/U/9T/1P/V/9b/1//Y/9n/
2f/Z/9n/2f/Y/9j/1//X/9X/1f/V/9X/1//X/9f/1//W/9X/0//S/9P/0//T/9P/1P/U
/9T/0//V/9X/1f/V/9P/0v/S/9L/0v/S/9P/0//T/9P/0//R/9H/0f/R/9H/0//T/9P/
0//S/9H/0P/O/9D/0P/Q/9D/0P/O/87/zv/P/9D/0f/S/9X/1f/V/9X/1v/W/9f/1//V
/9f/2f/a/9v/3P/f/9//3//f/9//3v/e/97/3P/b/9n/2P/X/9T/0f/Q/9D/z//O/83/
zP/L/8r/yv/K/8r/yv/L/8v/yv/H/8f/x//H/8j/yP/I/8j/yP/I/8j/x//H/8f/x//H
/8f/x//H/8f/x//H/8f/x//F/8X/xv/G/8b/xv/G/8b/xv/G/8b/x//J/8b/w/+//73/
uv+4/7f/xP/Z/+7/BwAqAE4AbQCNAKkAuwDJANYAzQCkAGkANgAKAOL/vP+j/5v/ov+p
/6v/r/+0/7j/u/++/7//wP+//8L/xP/E/8T/w//C/8H/v//B/8L/wv/C/8L/wv/D/8P/
w//D/8P/w//B/8L/wv/C/8D/wP/A/8D/w//D/8P/xP/E/8T/xf/F/8X/xv/G/8b/xf/E
/8T/w//F/8b/xv/H/8f/yP/I/8n/yv/L/8r/yf/K/8v/zP/O/8z/zv/Q/9H/0//T/9T/
1f/W/9r/2//c/9v/2//c/9//3//g/+H/4v/n/+r/7P/s/+3/8P/y//T/+P/5//r//f/+
////AQADAAQABQAGAAcACgALAA0ADQAMAA0ADQANAA0ADAAMAAwADAAMAAsACgAKAAgA
BwAFAAQAAgACAAEA/f/8//r/9v/z//L/7v/q/+b/5f/j/+D/3f/b/9j/1f/S/9D/zv/N
/87/zP/L/8n/xv/F/8X/xP/F/8T/xP/E/8T/xP/D/8P/xP/D/8L/wv/A/8D/wP/A/8L/
wv/C/8L/wv/C/8L/wv/A/8D/wP/A/8L/wv/C/8L/wP/A/8D/wP/C/8L/wv/C/8L/wv/C
/8L/wv/C/8L/w//D/8P/w//D/8H/wf/B/8H/xP/E/8P/w//B/8H/wf/B/7//v/+//7//
wf/B/8D/wP/B/8H/wf/B/8D/wP/A/7//v/+//7//v/+//77/vv++/8D/wP/B/8H/wP+/
/77/u/+9/73/vf+9/7v/u/+7/7v/vf+9/73/vP+6/7r/uv+6/7z/vP+8/7z/vP+8/77/
vv++/77/wf/B/8H/wf++/77/v/+//73/v//B/8L/w//E/8f/x//F/8X/xf/E/8X/xv/F
/8X/w//C/8H/vv+7/7r/uv+5/7j/t/+2/7X/tP+0/7T/tP+0/7X/tf+0/7H/sf+x/7H/
sP+w/7D/sP+w/7D/sP+v/6//r/+v/6//r/+v/6//r/+t/63/rf+t/6//r/+w/7D/rv+u
/67/rv+u/67/sP+v/6//rv+t/6n/pf+i/6D/of+m/7f/zP/j//7/IABFAGUAfQCRAKMA
sgCvAIwAVQAgAPb/0v+y/5n/jf+O/5P/l/+Z/5z/oP+l/6b/p/+q/6v/rP+q/6r/qv+o
/6j/qP+n/6n/qv+q/6r/qP+o/6n/qf+p/6n/qf+p/6n/qv+q/6r/qv+q/6r/qv+r/6v/
q/+o/w==
         </WaveFormData>
      </LeadData>
      <LeadData>
         <LeadByteCountTotal>10000</LeadByteCountTotal>
         <LeadTimeOffset>0</LeadTimeOffset>
         <LeadSampleCountTotal>5000</LeadSampleCountTotal>
         <LeadAmplitudeUnitsPerBit>4.88</LeadAmplitudeUnitsPerBit>
         <LeadAmplitudeUnits>��V</LeadAmplitudeUnits>
         <LeadHighLimit>2147483647</LeadHighLimit>
         <LeadLowLimit>268435456</LeadLowLimit>
         <LeadID>V6</LeadID>
         <LeadOffsetFirstSample>0</LeadOffsetFirstSample>
         <FirstSampleBaseline>0</FirstSampleBaseline>
         <LeadSampleSize>2</LeadSampleSize>
         <LeadOff>FALSE</LeadOff>
         <BaselineSway>FALSE</BaselineSway>
         <ExcessiveACNoise>FALSE</ExcessiveACNoise>
         <MuscleNoise>FALSE</MuscleNoise>
         <LeadDataCRC32>3066554343</LeadDataCRC32>
         <WaveFormData>
5P/k/+T/5P/k/+T/5P/k/+L/4v/i/+L/4v/i/+L/4v/k/+T/5P/k/+T/5P/k/+T/5P/k
/+T/5P/k/+T/5P/k/+L/4v/i/+L/4v/i/+L/4v/k/+T/5P/k/+T/5P/k/+T/4v/i/+L/
4v/k/+T/5P/k/+X/5v/n/+n/5//m/+b/5v/n/+f/6v/r/+v/7P/s/+3/8f/x//H/8f/x
//H/8f/x//D/7//t/+z/6v/o/+f/5//n/+X/5P/j/+L/4v/h/+H/4f/h/+H/4f/j/+L/
4v/i/+L/4v/h/+H/4f/h/+H/4f/h/+D/4P/g/97/3v/e/9//4f/g/+D/4P/g/+D/3//f
/+D/4P/g/+D/4v/h/+H/4f/j/+P/4//i/9//3P/X/9T/1P/U/9v/6P/3/wcAIAA8AFYA
bQCAAJEAnwCoAKAAfwBVADIAGQADAPP/5//g/+D/4//l/+T/6P/n/+j/6P/m/+b/5P/k
/+T/4//k/+b/5v/m/+b/5v/m/+b/5v/k/+T/5P/k/+b/5v/n/+f/5//n/+f/5//n/+b/
5v/m/+b/5//n/+f/5//n/+f/5//p/+n/6f/q/+r/6v/q/+r/6v/q/+v/6//r/+3/7v/u
/+z/7P/s/+z/7v/v/+//8f/w//D/8P/x//L/8v/y//P/9P/2//f/9//5//r/+//9////
AAACAAMAAgADAAQABgAIAAoACwALAA0ADgAPABEAFQAWABcAGQAYABkAGQAZABoAGwAc
ABwAHwAfACAAIQAfACAAIAAgACIAIgAiACEAIwAjACIAIQAgAB8AHQAbABwAGQAXABUA
EwARAA8ADgANAAsACQAGAAQAAgD///3//P/7//v/+v/5//j/9v/0//T/9P/0//P/8f/w
//D/8P/v/+//7//v//H/8f/v/+//7f/t/+3/7f/u/+7/7v/u/+7/7v/u/+7/7v/u/+3/
7f/s/+3/7f/t/+3/7v/w//H/8P/v/+7/7v/u/+3/7f/t/+//7v/u/+//8f/x//H/8f/v
/+//8P/w//D/7//v/+//7//v/+//7//v/+//7//u/+7/7//v/+//7f/t/+3/7f/v/+//
7v/u/+z/7P/s/+z/7v/t/+3/7f/v//D/8P/w/+//7//v/+//7//v/+7/7v/s/+3/7f/t
/+3/7f/t/+3/7P/s/+v/6v/s/+z/7f/t/+v/6//r/+z/7f/t/+7/7v/u/+7/7v/u/+7/
7v/u//D/8f/x//D/8P/w//H/8f/z//P/9P/0//b/9//5//n/+f/5//n/+f/7//v/+v/5
//n/+P/2//T/8f/x//H/7//u/+3/7P/s/+v/6//r/+v/6//r/+v/6v/o/+j/6P/o/+n/
6f/p/+n/6f/p/+n/6P/q/+r/6v/q/+n/6f/o/+b/5//o/+n/6v/p/+n/6v/q/+r/6v/q
/+n/7f/t/+3/7f/r/+j/5//k/+H/3v/c/97/5//y////DwAmAEAAXAB1AIgAlQCjALAA
qgCJAF8APAAhAA0A///x/+j/6P/p/+v/7P/w//H/7v/w//D/8P/w//D/8P/x/+7/7P/s
/+z/7P/s/+z/7P/s/+z/7P/s/+z/7P/s/+3/7f/t/+3/7f/t/+3/7P/s/+z/7P/t/+3/
7f/v/+//7//v/+3/7f/t/+7/8P/w//D/8P/w//D/8f/x/+//8f/y//L/8P/w//D/8P/w
//H/8f/z//b/9v/2//f/9v/2//b/9//4//r/+//7//z//P/8//3///8AAAIAAwAGAAcA
CAAKAAwADgAPAA8ADwAQABEAEwAVABYAFwAZABoAGwAbABsAHgAfACAAIAAhACEAIgAj
ACEAIgAiACIAJAAkACQAIwAjACMAIgAhACEAIQAgAB8AHAAZABcAFQAVABMAEQAQAA8A
DQALAAgABgAEAAEA///+//3//f/8//v/+v/4//b/9P/0//T/8//y//L/8//0//H/8f/x
//H/8f/x/+//7//w//H/8v/z//L/8v/y//L/8P/w//D/8P/w//D/7//v//D/8f/x//H/
8P/w//H/8f/z//P/8//0//L/8f/x//H/8//y//L/8//x//H/8f/x//P/8//0//T/8v/x
//H/8f/z//P/8//z//L/8f/w/+7/8P/x//H/8f/x//H/8f/x//H/8f/w//D/8v/y//L/
8v/y//H/8f/x/+//8P/w//D/7//v/+//7//v/+//7v/u/+7/7//v/+//7f/t/+3/7f/t
/+7/7v/u/+z/7P/t/+3/7f/t/+3/7v/t/+3/8P/u//D/8P/w//D/8v/z//P/8v/w//D/
8f/x//T/9f/3//j/+P/5//v/+//9//3//f/9//v/+//6//n/9//2//T/8v/x//H/8f/v
/+7/7f/s/+z/6//r/+v/6//p/+n/6f/o/+j/6P/o/+j/6f/p/+n/6f/n/+f/5//m/+f/
6P/p/+r/6P/p/+n/6P/o/+j/6P/o/+f/5//o/+j/6P/o/+j/5//n/+f/5//n/+f/5v/j
/+D/2//Y/9b/2P/h//D/+/8LACQAQgBeAHUAiACVAKcAsgCsAI0AYwA+ACEABwDx/+H/
2v/c/9//4f/k/+b/5//o/+r/6P/m/+b/6P/q/+n/6v/o/+j/6P/o/+b/5v/m/+b/6P/o
/+j/6P/o/+j/6f/p/+n/6f/p/+n/6f/o/+j/6P/o/+n/6f/p/+n/6f/p/+n/6//r/+v/
7P/s/+z/7P/s/+7/7v/v/+//7f/v//D/8P/w//D/8P/w//D/8f/x//P/9f/2//f/+f/5
//j/9//3//j/+v/7//v//v/+//7//////wAAAgADAAUABwAJAAwADQAOAA4ADQAPABAA
EQATABUAFgAXABkAGgAbABsAGwAdAB8AIQAiACIAIQAhACEAIwAkACQAJAAkACQAJAAj
ACMAIwAiACEAHwAfAB4AHQAcABkAFwAVABMAEQAPAA4ADQALAAkABgAEAAIA///9//z/
+//7//r/+f/4//b/9P/0//T/9P/z//H/8P/w//D/7//v/+//7//v/+//7f/t/+3/7f/t
/+3/7v/u/+7/7v/u/+7/7v/u/+7/7v/t/+3/7v/v/+//7//u/+7/7//v/+//7//v//D/
8P/v/+//7//v/+7/7v/v/+//7//v/+//7//v//D/8P/w/+//7//v/+//7//v/+//7//v
/+//7v/u/+//7//v/+//7//v/+//7//v/+7/7v/u/+7/7v/u/+7/7f/t/+3/7f/u/+7/
7v/t/+3/7f/t/+3/7f/s/+z/7P/t/+3/7f/t/+3/7f/t/+r/6v/p/+j/6v/q/+v/6//r
/+v/6//s/+//7v/u/+7/7v/u/+7/7//v/+7/8P/w//H/8f/y//P/9f/2//b/9//5//n/
+f/5//n/+f/5//n/+P/3//T/8v/v/+z/7P/t/+7/7f/s/+v/6v/q/+n/6f/p/+n/6f/p
/+n/6P/o/+j/6P/o/+f/5//n/+f/5f/l/+X/5P/m/+b/5v/m/+b/5//n/+b/5v/m/+b/
5v/n/+f/6P/o/+b/5v/m/+X/5f/n/+X/5f/n/+b/4//g/93/2v/W/9r/5//2/wUAGQA0
AFAAagB/AJAAnQCrALIApAB/AFUAMgAZAAEA6//f/97/4P/j/+X/5P/m/+n/6v/q/+r/
7P/s/+r/7P/r/+j/6P/o/+j/6P/o/+j/6P/o/+j/6P/o/+j/6P/o/+n/6f/p/+n/6f/p
/+v/6v/q/+r/6P/p/+n/6f/r/+v/6//r/+v/6//r/+z/6v/q/+r/6v/s/+z/7f/t/+v/
7f/u/+7/8P/w//D/8P/u/+//7//x//L/8v/y//P/9v/2//b/9//2//j/+f/5//z//P/8
//3/AQACAAQABQAEAAUABgAIAAoADAANAA0ADwAQABEAEwATABQAFQAXABoAGwAbABsA
HgAfACAAIAAfAB8AIAAhACEAIgAiACIAJAAkACQAIwAjACMAIgAhAB8AHwAeAB0AHAAZ
ABcAFQATABEADwAOAA8ADQALAAgABgAEAAEA///+//3//f/8//v/+v/4//b/9v/2//b/
9f/z//L/8v/y//H/8f/x//H/8f/x/+//7//v/+//7//v//D/8P/w//D/8P/w//D/8P/w
//D/7//v//D/8f/x//H/8P/w//H/8f/x//H/8f/y//L/8f/x//H/8//y//L/8//z//P/
8//z//P/8//0//T/9P/z//P/8//1//X/9f/1//X/9f/1//T/9P/1//X/9f/0//P/8v/x
//L/8//z//T/9P/0//T/9P/0//P/8//z//P/9P/0//T/9f/1//X/9f/1//X/9P/0//T/
9f/1//X/8//z//P/8//0//T/8//y//T/9P/1//X/9f/1//X/9v/2//X/9f/0//T/9P/0
//T/9P/0//T/9f/3//j/+P/2//b/9//3//r/+//9//7/AAABAAMAAwADAAMAAwADAAMA
AwACAAEAAQAAAP7//P/7//v/+//5//r/+f/4//j/9//3//f/9//3//f/9//2//T/9P/0
//T/8//z//P/8//1//X/9f/0//T/9P/0//T/9P/1//X/9P/2//b/9v/2//X/9f/2//b/
9v/2//b/9f/1//P/9f/1//X/9P/z//D/6//m/+T/6v/1/wIADwAhADoAVgBwAIcAmgCp
ALcAvgCuAIcAXwBAACkAFQAFAPn/9P/0//f/+f/6//z//f/8//7//v/8//r/+v/8//3/
+v/4//j/+P/4//r/+v/6//r/+v/6//r/+v/6//r/+//7//v/+//7//v//f/8//z//P/8
//3//f/9////////////////////AAAAAAAAAAAAAAAAAAABAAEA//8BAAIAAgAEAAQA
BAAEAAQABQAFAAcACAAIAAgACQAIAAgACAAJAAoADAANAA0ADwAQABEAEwATABQAFgAX
ABoAGwAcAB4AHgAgACEAIQAjACQAJQAnACkAKgArAC0ALgAvAC8ALwAxADMANQA2ADUA
NQA2ADcANwA4ADgAOAA4ADgAOAA3ADcANwA2ADUAMwAzADIAMQAuACsAKQAnACYAJQAk
ACQAIQAfAB0AGgAaABgAFQATABIAEQARABAADwAOAAwACgAIAAgACAAHAAcABgAGAAYA
BQAFAAUABQAFAAUAAwADAAMAAwADAAMAAgACAAIAAgAEAAQABAAEAAQABAADAAMAAgAD
AAMAAwACAAIAAwADAAEAAQABAAIAAwADAAQABQAEAAIAAQABAAMAAwADAAMAAwADAAQA
BAAEAAMAAwADAAMAAwADAAMAAQABAAEAAAABAAMABAAFAAQAAwACAAEAAwADAAIAAgAC
AAIAAgACAAAA//////////8AAAAAAAABAAEAAQABAP/////+//7//P/9//3//f//////
//////7//v/9//z//v/+///////9//3//f/+//3//f/+//7//v/+//7//P/+//7//v/+
/wAAAQABAAAAAAAAAAEAAQACAAMABQAGAAYABwAJAAkABwAHAAcABwAHAAcABgAFAAUA
BAACAAAA/f/9//3/+//8//v/+v/6//f/9//3//f/+f/5//n/+P/4//j/+P/4//X/9f/1
//X/8//z//P/8v/0//T/9P/0//L/8//z//L/8v/y//L/8v/x//H/8v/y//T/9P/0//P/
8//z//P/8//v/+7/7f/q/+f/5v/o/+z/9f8CABEAJQA+AFYAcACFAJYApQCzALQAmgBv
AEkAMAAbAAcA9//v/+z/7v/v//H/8v/0//P/9P/0//T/9P/2//T/8v/x//D/8P/w//D/
8P/y//L/8v/y//D/8P/w//D/8P/w//H/8f/v/+//7//v/+//7v/u/+7/7v/v/+//7//v
/+//7//v//H/8f/x//L/9P/0//T/9P/z//L/8v/x//H/8//0//T/9v/2//b/9v/2//f/
9//5//j/+P/4//n/+f/4//f/9//4//r/+//7//7//v/+////AQACAAQABQAGAAcACAAK
AAwADgAPAA8ADwAQABEAEwAVABYAFwAZABgAGQAZABkAHAAdAB4AHgAfAB8AIAAhACEA
IgAiACIAIgAiACIAIQAhACEAIAAfAB8AHwAeAB0AHAAZABcAFQATABEADwAOAAsACQAH
AAQAAwACAAAA///9//v/+v/4//f/9v/0//L/8v/y//L/8f/x//D/8P/w//H/8f/x//H/
8P/v/+z/6//t/+3/7f/t/+z/7P/s/+z/7P/s/+z/7P/s/+z/6//r/+r/6//r/+v/7P/s
/+3/7f/r/+v/6//s/+r/6f/p/+n/6v/q/+v/7f/r/+v/6//r/+v/6//s/+z/7P/r/+v/
6//r/+v/6//r/+v/6//r/+r/7P/t/+3/7f/r/+v/6//r/+v/6//q/+r/6P/o/+j/6P/q
/+n/6f/p/+f/6P/o/+j/6f/p/+n/6f/p/+n/6P/o/+j/6f/p/+n/6P/n/+b/5f/m/+b/
5f/k/+T/5P/l/+X/5f/l/+X/5v/j/+X/6P/q/+j/6P/o/+j/6P/p/+n/6P/p/+r/7P/t
//L/9f/5//z//v///wEAAQABAAEAAQABAP/////+//3/+f/4//b/9P/z//P/8//x//L/
8f/w//D/7f/t/+3/7f/r/+v/6//q/+v/7P/t/+7/7P/r/+r/6f/r/+v/6//q/+j/6P/o
/+j/5v/n/+f/5v/n/+j/6f/q/+f/5//o/+j/5v/m/+b/5f/p/+n/6f/p/+f/5v/l/+L/
3//a/9j/3P/l//T/AQATACwASgBkAHkAigCZAKkAsgCoAIUAWQA4AB0ABQDx/+P/3v/g
/+H/4//k/+j/6f/o/+j/6v/s/+r/6v/s/+v/6P/m/+b/5v/m/+j/6P/o/+j/6P/o/+j/
6P/o/+j/6f/p/+f/5//n/+f/6f/o/+j/6P/m/+f/5//n/+n/6f/p/+n/6f/p/+n/6v/s
/+z/7P/s/+r/6v/r/+v/6//t/+7/7v/u/+7/7v/u/+z/7f/t/+//8v/y//L/8//0//T/
9P/1//b/+P/5//n//P/8//z//f/9//7/AAABAAQABQAGAAgACQAKAAoACQANAA4ADwAR
ABEAEgATABUAGAAZABkAGQAaABsAHAAcABsAGwAcAB0AHQAeAB4AHgAeAB4AHgAdAB0A
HQAcABsAGwAbABoAGQAWABMAEQAPAA0ACwAJAAgABwAFAAMAAAAAAP7/+//5//b/9f/1
//T/8//y//D/7v/w//D/8P/v/+v/6v/q/+r/6f/p/+n/6f/p/+n/5//n/+n/6f/p/+n/
6P/o/+j/6P/m/+b/5v/m/+f/6P/o/+n/6P/p/+n/6f/o/+j/6f/p/+n/6f/p/+r/6v/p
/+n/6f/p/+j/6P/p/+n/6f/p/+n/6f/p/+r/6v/q/+n/6f/p/+n/6f/p/+n/6f/p/+n/
6P/o/+n/6f/p/+n/6f/p/+n/6f/p/+j/6P/o/+j/6P/o/+b/5f/l/+X/5f/m/+b/5v/l
/+X/5f/l/+f/5//m/+b/5v/n/+f/5//n/+f/5//n/+T/5P/j/+L/5P/k/+X/5f/l/+X/
5f/m/+b/5v/m/+b/5v/n/+f/5v/k/+T/5f/l/+j/6f/r/+z/7v/v//H/8f/v/+//7//v
/+//7//u/+3/6//q/+j/5v/l/+X/5f/j/+L/4f/g/+D/3//f/9//3//d/93/3f/c/97/
3v/e/97/3//f/9//3//d/93/3f/c/9r/2v/a/9r/2//d/97/3v/c/9z/3P/c/9v/2//c
/9z/3P/c/9z/2//Z/9n/2f/Z/9v/2P/V/9L/z//M/8z/0P/b/+r/+f8NACgARgBgAHUA
hgCTAJ8ApgCUAG8ARwAoAA0A9f/f/9H/zP/Q/9P/1f/W/9j/2//c/9r/2v/a/9j/2P/a
/9v/2v/a/9r/2v/a/9r/2v/a/9r/2v/a/9r/2v/a/9r/2//b/9v/2//b/9v/2f/Y/9j/
2P/Z/9v/3P/d/9//3//f/9//3f/d/93/3v/e/97/3v/e/+D/4P/h/+H/4P/h/+H/4P/i
/+L/4v/i/+T/5f/l/+f/5v/m/+b/5//m/+b/5v/n/+j/6v/r/+v/7v/u/+7/7//v//D/
8v/z//T/9f/2//j/+P/6//v/+////wAAAQADAAMABAAFAAcACgALAAsACwAMAA0ADgAO
AA0ADQAOAA8ADwAQABAAEAAQABAAEAAPAA0ADQAMAAsADQANAAwACwAJAAUAAgD/////
/f/7//r/9//1//P/8P/v/+7/7P/r/+j/5//n/+b/5f/k/+L/4P/i/+L/4v/h/93/3P/c
/9z/3f/d/93/3f/b/9v/2f/Z/9v/2//b/9v/2v/a/9r/2v/a/9r/2v/a/9r/2v/Z/9n/
2v/b/9v/2//Y/9j/2f/Z/9n/2f/Z/9r/3P/b/9v/2//b/9r/2v/b/9v/2//b/9v/2//b
/9z/3P/e/93/3f/d/9v/2//b/9v/2//b/9v/2v/a/9v/2//b/9v/2//b/9v/2//b/9r/
2v/a/9r/2v/a/9r/2f/Z/9n/2f/a/9r/2v/b/9v/2//b/9n/2f/Y/9j/2P/Z/9n/2f/Z
/9n/2f/Z/9r/2v/Z/9j/2P/Y/9n/2f/X/9f/1//Y/9v/2f/a/9r/2v/a/9r/2v/b/93/
3v/e/9z/3P/d/93/3v/f/+H/4v/i/+P/5f/l/+f/5//n/+f/5f/l/+T/4//j/+L/4P/e
/9//3//f/93/2v/Z/9j/2P/X/9f/1//X/9f/1//X/9b/1P/U/9T/1P/U/9X/1v/X/9X/
1f/V/9T/1v/W/9b/1v/U/9X/1f/U/9T/1P/U/9T/0//T/9T/1P/W/9b/1v/V/9X/0//V
/9f/1f/S/9H/zv/L/8j/xv/K/9P/3v/t/wEAGgA2AFIAZwB4AIcAlQCaAIgAXwA3ABoA
BQDx/+H/1f/Q/9D/0f/T/9b/2P/Z/9j/2P/W/9b/1v/W/9b/1f/W/9T/1P/U/9T/1P/U
/9T/1P/W/9b/1v/W/9T/1P/V/9X/1//X/9f/1//X/9b/1v/W/9b/1//X/9f/2f/Z/9n/
2f/Z/9n/2f/a/9j/2P/Y/9j/2P/Y/9n/2f/b/93/3v/e/9z/3P/c/9z/3v/f/9//4f/i
/+L/4v/j/+T/5P/k/+X/5v/o/+n/6f/q/+r/6v/r/+v/7P/u/+//8v/z//T/9v/4//r/
+//7//3//v///wEAAwAEAAUABwAIAAkACQAJAAgACQAKAAoADQANAA4ADwAPABAAEAAQ
ABAAEAAQAA8ADwAPAA4ADQANAA0ADAALAAoABwAFAAMAAwABAP///v/8//n/9v/y//D/
7v/r/+n/6v/p/+n/6P/n/+b/5P/i/+T/5P/k/+P/4f/g/+D/4P/d/93/3f/d/9//3//d
/93/3//f/9//3//f/97/3f/c/9z/3P/c/9z/3v/e/93/3f/c/93/3f/d/9z/3P/d/93/
3f/d/93/3v/g/9//3//f/9//3v/e/9//3f/d/93/3f/f/9//4P/g/+D/3//f/9//3//f
/9//3//f/9//3//e/97/3//f/9//3f/d/93/3f/d/93/3P/c/97/3v/e/97/3v/d/93/
3f/d/97/3v/e/93/3f/d/93/3f/d/9z/3P/c/93/3f/d/93/3f/d/93/3v/e/93/3P/e
/97/3//f/93/3f/d/97/3f/d/97/3v/g/97/3v/e/97/3v/g/+H/4f/g/+L/4v/j/+P/
5v/n/+n/6v/o/+n/6//r/+v/6//r/+v/6//r/+r/6f/n/+b/5P/i/+H/4f/h/9//3v/d
/9z/3P/b/9v/2//b/93/3f/d/9z/3P/c/9z/3P/Z/9n/2f/Z/9v/2//b/9r/2v/a/9r/
2v/a/9v/2//a/9r/2v/a/9r/2f/Z/9r/2v/Y/9j/2P/X/9n/2f/Z/9v/2//a/9f/1P/R
/87/zv/S/9v/6P/1/wkAJABCAFwAbwCAAI8AnQCgAIgAXwA3ABwABwDx/+P/2//a/9r/
2//d/97/4P/f/97/4P/g/+D/4P/g/+D/3//e/9z/3P/c/9z/3v/e/97/3v/e/97/3v/e
/97/3v/f/9//3//f/9//3//h/+D/4P/g/+D/4f/h/+H/4f/h/+H/4f/j/+P/4//k/+L/
4v/i/+L/4v/i/+P/4//j/+X/5v/m/+b/5v/m/+b/5P/l/+X/5//o/+j/6P/p/+z/7P/s
/+3/7P/u/+//7//w//D/8P/x//X/9v/4//n/+v/7//z//v/+/wAAAQABAAUABgAHAAkA
CQAKAAsADQAQABEAEQARABAAEQASABIAFQAVABYAFwAXABgAGAAYABYAFgAWABUAFwAX
ABYAFQATABMAEgARABIADwANAAsACQAHAAUABAABAP///f/6//r/+P/1//P/8v/x//H/
8P/v/+7/7P/q/+r/6v/q/+n/5//m/+b/5v/n/+f/5//n/+X/5f/j/+P/5f/l/+X/5f/k
/+T/5P/k/+T/5P/k/+T/4v/i/+H/4f/i/+P/4//j/+T/5P/l/+X/4//j/+P/5P/k/+P/
4//j/+X/5P/k/+X/4//j/+P/4//j/+P/5P/k/+b/5f/l/+X/5f/l/+X/5f/l/+X/5f/k
/+T/5f/l/+X/4//j/+P/4//j/+P/4v/i/+D/4P/g/+D/4P/f/9//3//h/+L/4v/i/+H/
4f/h/+H/4f/h/+D/4P/e/9//3//f/+H/4f/h/+H/4v/i/+H/4P/g/+D/4f/h/9//3//f
/+D/4f/i/+L/4v/i/+L/5P/l/+X/5P/i/+L/4//j/+b/5//p/+r/6v/r/+3/7f/t/+3/
7f/t/+3/7f/s/+v/6//q/+j/5v/l/+X/5f/j/+L/4f/g/+D/3f/d/93/3f/d/93/3f/c
/9z/3P/c/9z/2//b/9v/2//d/93/3f/c/9z/3P/c/9z/2v/b/9v/2v/a/9r/2v/a/9v/
2//c/9z/3P/c/9z/2//b/9v/3f/b/9v/2v/Z/9T/0f/O/87/zv/X/+L/7/8BABoAMgBM
AGUAeACHAJMAngCYAHcASwAqAA8A+f/n/9n/1P/U/9X/1//a/9z/3f/e/+D/4P/g/+D/
4P/g/93/3P/c/9z/3P/c/9r/2v/a/9r/2v/a/9r/2v/c/9z/3f/d/93/3f/d/93/2//a
/9r/2v/a/9v/2//b/9v/2//b/9v/2//b/9v/3P/c/9z/3P/c/9z/3P/d/93/3//h/+L/
4v/i/+L/4v/i/+D/4f/h/+P/4v/i/+L/4//m/+b/5v/n/+j/6v/r/+v/7P/s/+z/7f/t
/+7/8P/x//T/9f/2//j/+v/8//3//f/9//7///8BAAMABAAFAAcACgALAAsACwAKAAsA
DAAMAA0ADQAOAA8ADwAQABAAEAAOAA4ADgANAA0ADQAMAAsACQAJAAgABwAIAAUAAwAB
AP///f/7//r/+f/3//X/8v/u/+z/6f/n/+f/5//o/+j/5v/k/+H/3v/c/9z/3P/b/9v/
2v/a/9r/2f/Z/9n/2f/Z/9n/1//X/9f/1//X/9f/2P/Y/9j/2P/Y/9j/2P/Y/9b/1v/V
/9X/1v/X/9f/1//W/9b/1//X/9f/1//X/9j/1v/V/9X/1f/X/9b/1v/X/9n/2f/Z/9n/
2f/Z/9r/2v/Y/9f/1//X/9X/1f/V/9X/1f/V/9X/1P/U/9X/1f/V/9X/1f/V/9X/1f/V
/9T/1P/U/9T/1P/U/9L/0f/R/9H/0//U/9T/1P/R/9H/0f/R/9H/0f/Q/9D/0v/T/9P/
0//R/9H/0f/R/9D/0P/P/87/zv/O/8//zv/Q/9D/0P/Q/9L/0//T/9L/0v/S/9P/0//W
/9f/2f/a/9r/2//d/93/3f/d/93/3f/d/93/3P/b/9f/1v/U/9L/z//P/8//zf/M/8v/
yv/K/8n/yf/J/8n/y//L/8v/yv/J/8j/x//G/8f/x//H/8f/x//H/8f/xv/G/8b/xv/G
/8b/x//H/8b/xP/E/8T/xP/F/8X/xv/G/8T/xP/E/8P/w//D/8X/xf/H/8b/w/++/7v/
uP+2/7b/v//M/9n/6f8EACAAOgBVAGwAewCFAJAAjABrAEEAHAABAOn/0//B/7j/uv+9
/73/vP/A/8H/wv/C/8T/xP/E/8L/xP/D/8L/wP/A/8D/wP/C/8L/wv/C/8L/wv/C/8L/
wP/A/8H/wf+//7//v/+//8H/wP/A/8D/wv/D/8P/w//E/8P/wv/B/8H/wf/B/8L/wP/A
/8D/wP/C/8L/w//D/8H/w//E/8T/xP/E/8T/xP/G/8f/x//J/8j/yP/I/8n/yv/K/8r/
y//M/87/z//P/9D/0P/Q/9H/0f/S/9T/1f/Y/9n/2v/c/93/3v/e/93/4f/i/+P/5f/l
/+b/5//p/+r/6//r/+v/7P/t/+7/7v/t/+3/7v/v/+//8P/w//D/8v/y//L/8f/v/+//
7v/t/+v/6//q/+n/6P/l/+P/4f/d/9v/2f/Y/9X/0//R/87/zv/M/8n/x//E/8P/w//C
/8P/wv/A/77/vf+8/7v/uf+5/7j/uP+4/7f/t/+3/7f/t/+3/7X/tf+z/7P/s/+z/7T/
tP+0/7T/sv+y/7L/sv+y/7L/sf+x/7L/s/+z/7P/sv+y/7P/s/+z/7P/s/+0/7T/s/+z
/7P/sf+w/7D/sf+x/7H/sf+x/7H/sf+y/7L/sv+x/7H/sf+v/6//r/+v/7H/sf+x/7D/
rv+v/6//r/+v/6//r/+v/63/rf+s/6z/rP+s/6z/rP+s/6v/q/+r/6v/rP+s/6z/qf+p
/6n/qf+p/6n/qP+o/6j/qf+p/6n/qf+p/6n/qf+m/6b/pf+k/6X/pv+o/6n/p/+q/6r/
qv+q/6r/qv+r/6v/qv+o/6j/qf+p/6r/q/+t/67/rv+v/7H/sf+x/7H/sf+x/7H/sf+w
/6//rf+s/6r/qP+n/6f/p/+l/6T/o/+i/6L/of+h/6H/of+f/5//n/+e/5z/nP+c/5z/
nP+d/57/n/+d/53/nf+c/5z/nP+c/5z/m/+b/5r/mP+Y/5j/mP+Y/5n/mf+a/5r/mP+Y
/5j/l/+Z/5n/mf+X/5f/mP+X/5T/j/+K/4j/hv+N/5r/p/+3/8r/5P8CABsALgA/AE0A
WABYAD0AFQDy/9f/wf+t/5v/kP+M/43/j/+S/5T/lf+Y/5r/mP+W/5b/lv+U/5P/lP+S
/5L/kv+S/5L/kv+S/5L/kP+Q/5D/kP+S/5L/k/+T/5H/kf+R/5H/kf+Q/5D/kP+Q/4//
j/+N/w==
         </WaveFormData>
      </LeadData>
   </Waveform>
</RestingECG>
