# Supplementary material for: Detection of Left Atrial Enlargement Using a Convolutional Neural Network-Enabled Electrocardiogram
Source: Front Cardiovasc Med. 2020 Dec 17;7:609976. doi: 10.3389/fcvm.2020.609976 (PMC7773668; doi:10.3389/fcvm.2020.609976)
Supplement: Supplementary file 2 [file Data_Sheet_2.ZIP › normal1/1802010154_8162_0000000T.XML]

<?xml version="1.0" encoding="Windows-1252"?>
<!DOCTYPE RestingECG SYSTEM "restecg.dtd">
<RestingECG>
   <PatientDemographics>
      <PatientID>1802010154</PatientID>
      <PatientAge>68</PatientAge>
      <AgeUnits>Years</AgeUnits>
      <Gender>Male</Gender>
      <PatientLastName>likangtian</PatientLastName>
   </PatientDemographics>
   <TestDemographics>
      <DataType>Resting</DataType>
      <Site>1</Site>
      <AcquisitionDevice>MAC55</AcquisitionDevice>
      <Status>Unconfirmed</Status>
      <Priority>Normal</Priority>
      <AcquisitionTime>09:53:58</AcquisitionTime>
      <AcquisitionDate>07-10-2015</AcquisitionDate>
      <CartNumber>1</CartNumber>
      <AcquisitionSoftwareVersion>009C</AcquisitionSoftwareVersion>
      <XMLSourceVersion>MAC5000 v1.0</XMLSourceVersion>
   </TestDemographics>
   <RestingECGMeasurements>
      <VentricularRate>85</VentricularRate>
      <AtrialRate>85</AtrialRate>
      <PRInterval>136</PRInterval>
      <QRSDuration>94</QRSDuration>
      <QTInterval>374</QTInterval>
      <QTCorrected>445</QTCorrected>
      <PAxis>22</PAxis>
      <RAxis>80</RAxis>
      <TAxis>22</TAxis>
      <QRSCount>14</QRSCount>
      <QOnset>214</QOnset>
      <QOffset>261</QOffset>
      <POnset>146</POnset>
      <POffset>199</POffset>
      <TOffset>401</TOffset>
      <ECGSampleBase>500</ECGSampleBase>
      <ECGSampleExponent>0</ECGSampleExponent>
   </RestingECGMeasurements>
   <Diagnosis>
      <Modality>Resting</Modality>
         <StatementCount>2</StatementCount>
         <LabelText>12SL ��ϳ���</LabelText>
      <DiagnosisStatement>
         <StmtFlag>ENDSLINE</StmtFlag>
         <StmtText>�������</StmtText>
      </DiagnosisStatement>
      <DiagnosisStatement>
         <StmtFlag>ENDSLINE</StmtFlag>
         <StmtText>���� ECG</StmtText>
      </DiagnosisStatement>
   </Diagnosis>
   <Waveform>
      <WaveformType>Rhythm</WaveformType>
      <WaveformStartTime>0</WaveformStartTime>
      <NumberofLeads>8</NumberofLeads>
      <SampleType>CONTINUOUS_SAMPLES</SampleType>
      <SampleBase>500</SampleBase>
      <SampleExponent>0</SampleExponent>
      <HighPassFilter>16</HighPassFilter>
      <LowPassFilter>150</LowPassFilter>
      <ACFilter>NONE</ACFilter>
      <LeadData>
         <LeadByteCountTotal>10000</LeadByteCountTotal>
         <LeadTimeOffset>0</LeadTimeOffset>
         <LeadSampleCountTotal>5000</LeadSampleCountTotal>
         <LeadAmplitudeUnitsPerBit>4.88</LeadAmplitudeUnitsPerBit>
         <LeadAmplitudeUnits>��V</LeadAmplitudeUnits>
         <LeadHighLimit>2147483647</LeadHighLimit>
         <LeadLowLimit>268435456</LeadLowLimit>
         <LeadID>I</LeadID>
         <LeadOffsetFirstSample>0</LeadOffsetFirstSample>
         <FirstSampleBaseline>0</FirstSampleBaseline>
         <LeadSampleSize>2</LeadSampleSize>
         <LeadOff>FALSE</LeadOff>
         <BaselineSway>FALSE</BaselineSway>
         <ExcessiveACNoise>FALSE</ExcessiveACNoise>
         <MuscleNoise>FALSE</MuscleNoise>
         <LeadDataCRC32>516675100</LeadDataCRC32>
         <WaveFormData>
9v/2//b/9v/3//j/+f/6//j/+P/4//j/+v/6//r/+v/7//z//f/+//7//v/+//7//v/+
//7//v/+//7//v/+/wAAAAAAAAAAAgACAAIAAgAAAAAAAAAAAAAAAAAAAAAAAwAEAAUA
BgAGAAYABgAGAAgACAAIAAgACgAMAA4AEAANAAwACwAKAAwADgAQABIAFAAUABQAFAAV
ABYAFwAYABgAGAAYABgAGAAYABgAGAAZABoAGwAcABkAGAAXABYAFAAUABQAFAASABIA
EgASABEAEAAPAA4ADQAMAAsACgAIAAgACAAIAAgACAAIAAgABwAGAAUABAAEAAQABAAE
AAMAAgABAAAAAAAAAAAAAAAAAAAAAAAAAP///v/9//z//v/+//7//v/+//7//v/+/wAA
AAAAAAAA/v/+//7//v/8//z//P/8//7//v/+//7///8AAAEAAgABAAAA///+//7//v/+
//7///8AAAEAAgABAAAA///+/wAAAAAAAAAAAgACAAIAAgABAAAA///+//7//v/+//7/
/v/+//7//v///wAAAQACAAIAAgACAAIAAAAAAAAAAAD+//7//v/+//z//P/8//z//v/+
//7//v8AAAAAAAABAP///////wAA/v/+//7//v8CAAUABwAJAAgACAAIAAgACQALAA4A
EQARABIAEwASABQAEgASABIAEgARABEAEgAPAAwACwAKAAsADAALAAoACwALAAwADQAM
AAoACAAFAAMA//////7//f/7//r/+v/9//3//f/9//z/+v/5//f/+f/5//n/+f/+//7/
+P/4//r/+v/6/wIACgARABwALAA+AEwAWABgAGMAZABiAFcAPQASAOb/y/+9/7n/sv+p
/6f/rf+v/63/sf+8/8f/z//Z/+f/7P/r/+7/7f/v//X/+f/2//n//f/5//v/+//7//z/
/P////////8AAP7//v/+//7//v8AAP7//v/+//7//v/+/wAAAQABAAIAAgACAAIAAgAC
AAIAAgAAAAUABQAFAAYABgAGAAYABgAEAAQABQAFAAcABwAIAAgACAAIAAgACQALAAwA
DQAQAA8ADgAPAA4AEAASABQAFAAWABgAGQAYABgAGgAbABsAGwAbABoAGQAaABwAHQAf
AB8AHwAfAB4AHgAeAB0AHQAaABoAFwAXABgAGAAWABYAFgAUABQAFAAUABMAEgARABAA
EAAOAA0ADQAMAAkADAAMAAoABwAHAAgACAAJAAkACQAJAAgABgAEAAUABQAEAAQABAAD
AAMABQAFAAQAAwAAAAAAAQABAAMAAwADAAMABQADAAEAAQACAAIAAQABAAEAAwADAAIA
AQABAAIABAAAAAIAAgACAAAAAAAAAAAAAwADAAIAAgAEAAQABAAEAAUABAADAAEAAgAD
AAQABgAFAAUABAABAAMABAAGAAMABQAFAAcABwAFAAUABAAEAAMAAwABAAEAAwAEAAUA
BwAHAAYABgAGAAUABAADAAIAAgAGAAIABQAGAAcACAAFAAQAAwACAAMAAwADAAMABAAE
AAQABAAGAAcACQAKAAkACgAKAAoACgAKAAsADQAPABIAFAAWABYAFgAUABQAEwASABAA
DwATABQAEwAUABQAFAAUABIADgAOAA0ADQANAA0ADAALAAkABwADAAMABAADAAEAAAAA
AAEAAQABAP/////+//7//v///wAAAQD3//r//P8AAAIABAACAAAAAgAIAA0AGAAsADwA
RABOAFgAYQBkAGIAWQBFACQA+v/X/8X/vf+2/6//rf+t/63/sf+z/7b/w//R/9n/4//u
/+//7v/x//X/9f/1//r/+//5//f/+f/2//X/9f/0//f/9//3//j/9//2//X/9P/0//b/
9P/0//b/9v/2//b/9f/1//T/9P/1//b/9//4//r/+v/6//j/+v/5//j/+P/4//j/+P/4
//j/+P/5//n/+f/5//r/+v/8//z//P/9//7//v/+/wAAAgACAAQABAACAAQABgAGAAkA
CgAKAAgACgAMAA0ADQAOAA8ADwAPAA8AEAAQABEADwAPAA8ADgAQABAADwAPAAwADAAJ
AAkADAAMAAoACgAIAAYABgAGAAQAAwACAAEAAgACAAAA//////7/+//+/wAA/v/7//v/
+P/4//n/+f/5//n/+P/2//b/9//3//b/9v/2//X/9f/5//n/+P/3//P/8v/y//H/8v/z
//T/9f/z//H/7//v//P/9P/0//X/9f/3//f/9v/z//P/9P/2//L/9P/0//T/9P/0//T/
9P/3//f/9v/2//b/9v/2//b/9v/2//b/9f/2//f/+P/6//j/+f/5//f/9//4//r/9//1
//X/9//3//f/9//2//b/+P/5//j/+f/6//r/+v/7//r/+P/3//b/+P/4//j/+P/3//b/
9f/0//b/9//3//b/+v/4//r/+v/6//r/+P/2//T/8v/1//X/9f/1//j/+P/4//j/+v/7
//3//v/9//7//v/+/wAAAAABAAMAAwAGAAgACgAIAAgABgAGAAcACAAIAAkACQAIAAUA
BAAGAAYABgAEAAAAAAD//////f/9//z/+//5//f/8//z//T/8//x//D/8P/x//H/8f/x
//H/8P/w/+//7//v/+//7//w//D/8P/w/+7/7v/w//T//P8LABYAIAAsADgASABWAFsA
WgBYAE0ANQASAOj/xf+1/7H/pv+f/6H/qf+p/6X/qf+0/7//w//J/9P/2v/b/+D/5f/n
/+v/7f/s/+3/7//t/+//8f/x//L/8v/z//P/8//0//T/9P/0//T/9f/2//P/8v/0//T/
9P/0//b/9//3//j/9v/2//b/9v/3//j/+f/4//n/+f/5//r/+v/6//r/+v/4//j/+f/5
//3//f/+//7//v/+//7///8AAAAAAAACAAMABAAHAAgABwAIAAkACAALAAwADAAKAAoA
DAANAA0ADAANAA0ADQAPABAAEAARABEAEQARABAAEgASABEAEQAQABAADQANAAwADAAK
AAoACAAGAAYABgAIAAcABgAFAAQABAACAAEA///+//v//v8BAAAA/v////v/+v/6//n/
+//7//r/+P/4//n/+f/4//r/+v/5//n/+f/5//j/9//4//j/+f/5//f/9//3//f/+P/3
//b/9//4//j/9//3//f/+f/5//j/+f/5//r//P/2//j/+P/4//b/9v/2//b/9//3//b/
9v/4//j/+P/4//j/+P/4//f/9//3//f/+P/3//f/9v/z//T/9v/5//f/+f/5//v/+//5
//n/+P/4//f/9//1//X/+P/4//j/+f/7//r/+v/6//j/+P/4//j/9v/2//b/9v/2//f/
9//2//j/+f/5//n/+P/2//j/+v/6//j/+P/4//j/+P/4//j/+P/5//n/+f/5//j/+P/4
//j/+f/7//7/AAABAAIAAgACAP///v/+////AgAGAAkADAALAAoABwAGAAcACAAIAAkA
CgAKAAgACAAKAAoACgAIAAUABAACAAEAAwADAAIAAQD///3/+f/5//j/9//1//T/8v/z
//P/8//x//H/8P/w//H/8f/x//H/8//0//b/+P/0//L/8v/y//b/BAANABYAJgA4AEYA
UABaAF8AXgBaAFEAOwASAOb/xf+z/63/qP+j/6P/qf+n/6H/qf+2/7//xf/R/9n/3v/h
/+L/4//p/+3/7//w//P/8//x//H/8//z//T/9P/z//P/8//0//T/9P/0//T/9v/4//b/
9v/4//j/+P/4//j/+f/5//r/+f/4//f/9v/3//j/+f/4//n/+f/5//r/+//8//3//v/9
//z//P/7//3//f/+//7///8AAAEAAwACAAIAAgAEAAIAAgAEAAQABgAIAAoACgALAAwA
DAAKAA0AEAASABMAEwATABIAEQAPABAAEAARABMAEwATABIAEgASABEAEQAQABAADQAN
AA0ADAAJAAgACQAIAAkACgAIAAcABgAFAAYABgAEAAMAAQAAAP3/AAACAAAA/f/9//r/
+v/7//v//f/9//z/+v/6//v/+//6//z//P/7//v/+//7//r/+f/2//b/9//3//j/+f/6
//v/+f/3//X/9f/3//b/9P/z//b/+f/6//r/9//3//j/+v/2//j/+P/4//r/+v/6//r/
+//7//r/+v/5//j/9//2//b/9v/2//X/+P/5//r//P/8//3//f/7//n/+v/8//n/+//7
//3//f/9//3//P/8//3//f/7//v/+v/6//r/+//9//z//P/8//z//P/8//z//P/8//z/
/P/8//3//f/8//r/+//7//v/AAACAP7/+P/2//n/+v/7//z/+v/6//r/+v/7//v/+//7
//7//v/+//7//P/9////AAADAAQABAAEAAYABgAHAAkACQAMAA4AEAAOAA4ADAAMAAwA
DAALAAsADAAMAAoACgAKAAoACgAIAAYABgAFAAUABwAHAAYABQACAP//+v/5//n/+f/4
//j/+v/7//v/+//4//f/9f/0//P/8//z//P/+f/2//j//P/8//j/9v/2//j//P8DAA4A
GAAmADgARgBOAFcAXgBcAFcATwA4AAwA4f/D/7P/sP+v/6f/o/+l/6H/n/+o/7f/w//H
/8//2P/d/+D/6f/t/+//8f/0//H/8f/1//f/9f/1//b/9v/1//X/9f/2//n/+v/7//z/
/f/+//v/+v/4//j/+P/4//n/+//8//7//f/8//v/+v/6//r/+v/4//3//f/9//7/AAAA
AAAAAAD+//7//////wEAAQACAAIABAAEAAQABQAEAAQABAAGAAQABAAGAAYABgAIAAoA
CgAMAA4ADwAOABEAFAAWABcAFwAXABYAFQAUABQAEwATABMAEwATABIAFAAUABMAEwAS
ABIADwAPABIAEgAQABAADgAMAAwADAAMAAsACgAJAAYABgAEAAMABgAGAAQACAAHAAQA
AAD///7//v///////f/9//z/+v/7//3//v/+//z//P/7//v///////7//f/7//r/+v/5
//n/+f/5//n/+//5//f/9//6//r/+f/5//v//f/9//z/+f/5//r//P/4//r/+v/6//z/
/P/8//z//f/9//z//P/7//r/+f/4//r/+v/6//n/+//7//v//P/7//v/+v/3//j/+v/9
//v/+f/5//v/+//9//3//P/8//3//f/7//v//P/8//z//f/9//z//P/8//r/+v/6//r/
/P/8//z//P/6//v/+//6//j/+f/5//n//v/+//7//P/8//z//P/8//r/+v/6//r//f/9
//3//f/9//z/+//6//v//f8AAAIAAQACAAIAAgACAAIAAwAFAAUACAAKAAwADQAOAA0A
DgAMAAwACwALAAwADAAKAAoACgAKAAoACAAIAAgABwAHAAUABQAEAAMAAQD///v/+//4
//f/9f/0//X/9//4//n/+f/5//j/+P/2//X/9P/z//X/+v/6//j/9v/2//T/9v/6/wIA
CQAQABwALAA6AEIATABXAFwAWABPAEMAKAD+/9f/w/+7/7T/p/+h/6H/p/+t/6//rv+3
/8f/0f/X/97/4//m/+v/7//x//H/8v/z//f/+//1//P/8//0//T/9v/3//j/+v/8//z/
/P/8//3//v/7//r//P/8//z//P/8//3//f/+//z//P/8//z///8AAAEAAAACAAEAAAAA
AAAAAAAAAAAA/v/+//////8DAAMABAAEAAIAAgACAAMABgAGAAYACAAGAAYACAAIAAgA
CgAMAAwADwAQABAADgAQABIAEwATABIAEwATABMAFgAYABkAGwAYABcAFgAUABYAFgAV
ABUAEgASAA8ADwASABIAEAAQAA8ADAALAAoACwALAAsACwAIAAgABgAFAAUABAABAAQA
BgAEAAEAAQAAAAAAAQABAAEAAQAAAP7//f/9//z/+v/7//z//P/9//3//f/8//v//f/+
/wAAAQD+//3//P/7//r/9//0//P/+P/4//f/9//5//v/+//6//n/+f/6//z/9v/4//j/
+P/6//r/+v/6//v/+//6//r/+v/6//r/+v/+//7//v/9//z/+//6//r/+//9//7//f/6
//r/+//3//r/+//+/////v/9//v/+v/9//3/+//7//7//v/+/////f/8//z//P/+//7/
/v/+//3//P/7//r//P/9//3//P/8//3//f/9//7//P/8/wAAAgAAAP7//P/6//z//P/8
//z/+//7//v/+//8//z//P/8//7///8BAAIABQAGAAYABgAEAAQABQAHAAcACgAMAA4A
DgAOAAwADAAMAAwACwALAAwADAAKAAoACgAKAAoACAAEAAQAAwADAAUABQAEAAMAAQD/
//v/+//4//f/9f/0//T/9f/1//X/9v/3//f/+P/2//X/9P/z//n/9P/0//b/9v/2//T/
9v/8//7/BQAUACYANgBEAFAAWgBdAF4AXABTAEEAHgDw/8v/uf+z/6z/p/+n/6n/qf+n
/6n/sv+9/8v/2f/h/+L/5f/q/+f/5//x//X/8v/x//X/8//v//L/8//1//b/+f/5//n/
+v/3//b/9f/0//j/+v/4//j/+P/4//j/+P/5//v//P/+//z//P/8//z//P/8//z/+v/9
//3//f/+//7//v/+//7//P/8//3//f//////AAAAAAEAAgADAAUABgAGAAYACAAGAAYA
CAAIAAgACgAMAAwADAAMAAsACAAMAA4ADwAPABIAEwATABMAEQASABIAEwARABEAEQAQ
ABIAEgARABEAEAAQAA0ADQAOAA4ADAAMAAwACgAKAAoACAAHAAYABQAGAAYABAADAAMA
AgD//wIAAgAAAP3//f/+//7////////////+//z//v///////v/7//r/+P/3//r/+//7
//v/+P/4//n/+f/8//3//v////7/+//4//f/+P/4//f/9//5//v/+//6//n/+f/6//z/
+v/8//z//P/8//z//P/8//v/+//6//r/+v/6//r/+v/6//r/+v/5//v/+//7//z//P/9
//3/+//5//r//P/5//n/+f/7//v/+//7//r/+v/7//v/+f/5//z//P/8//3/+//6//r/
+v/6//r/+v/6//r/+v/6//r/+v/7//v/+v/6//v/+//7//j/+P8AAP7//P/6//j/+P/4
//j/+P/7//v/+//7//7//v/+//7//f/9//7//v///wAAAAAAAAIAAgADAAUABwAKAAwA
DgAOAA4ADAAMAAoACgAJAAkACwAMAAsADAALAAoACQAGAAQABAADAAMAAwADAAIAAQAB
AP//+//7//r/+f/3//b/9v/3//f/9//3//f/9v/2//f/9//3//f/9//4//T/8v/0//b/
+P/4//j/+v///xAAJgA0AD4ASgBUAFcAVgBWAFEAQQAiAPj/z/+5/7f/sv+n/6P/q/+t
/6n/pf+u/73/y//R/9P/2P/f/+L/5//r//H/8//y//P/8//1//f/9//3//j/+P/5//n/
+f/6//r/+v/6//r/+v/8//r/+v/6//r/+v/6//r/+//7//z//P/8//z//P/+//7//v/8
/////////wAA///+//3//P/9//7/AAABAAEAAQACAAIABAAEAAQABQAEAAQABAAGAAcA
CAALAAwACgAMAA4ADgANAA4ADgAMAA4AEAARABEAEgATABMAEwATABQAFAAVABUAFQAV
ABQAFAAUABMAEwAUABQAEQARABAAEAAOAA4AEAAOAA4ADgAMAAsACgAJAAYABgAEAAMA
BQAEAAEABAAEAAIA//////7//v////////////7//P/+///////+//3//P/6//n//P/9
//3//f/6//r/+//7//v/+//7//v//P/7//r/+//9//z/+v/5//n/+//7//r/+//7//z/
/v/6//z//P/8//r/+v/6//r//f/9//z//P/8//z//P/8//z//P/8//v/+//7//v//P/+
///////9//3//v8AAP3//////wEAAQAAAP///f/8///////9//3/AAAAAAAAAQAAAP7/
/f/8//7//v/+//7//P/8//z//P/8//3//f/8//7/////////+P/8//7//v/+//7//P/8
//z//P/9//3//f/9//7//v/+//7//P/9////AAADAAQABAAEAAMAAgACAAMACAAMAA8A
EgAPAA4ACwAKAAsADAAMAA0ADAAMAAoACgAMAAwADAAKAAgACAAHAAcACQAJAAgABwAE
AAEA/P/7//r/+f/3//b/+P/5//n/+f/5//n/+P/4//n/+f/5//n/9f/4//j/+P/4//b/
9v/4//r//v8DABAAHgAkADIARgBUAFUAWABeAF0ATwAyAAwA4f/F/73/vP+z/6n/q/+z
/6//p/+s/7n/x//X/93/3v/l/+r/7//x/+//8//0//P/8//1//P/9v/3//n/+v/6//n/
+P/4//j/+P/4//j/+v/8//r/+v/6//r/+v/6//r/+//7//z//v/+//7//v/8//z//P/6
/////////wAAAAAAAAAAAAD+//7//////wEAAQACAAIAAwAEAAUABwAHAAYABQAGAAgA
CAAKAAoACgAMAA4ADgAPABAAEAAOAA4AEAARABEAEgATABMAEwAWABgAGQAbABoAGQAY
ABYAFAAUABMAEwASABIADwAPABIAEgAQABAAEgAQABAAEAAPAA0ACwAJAAoACgAIAAcA
BQAEAAEABAAEAAIA////////AAACAAMAAgABAP///P/8//3//f/8//z//P/7//v/+//7
//r/+f/7//z//v////3//f/9//3/+//5//f/9//6//r/+f/5//n/+//7//r/+P/3//f/
+P/2//r//P/+//z//P/8//z/+//7//r/+v/8//z//P/8//z//P/8//v/+//7//v//P/+
///////9//v//P/+//v/+//7//3//f/9//3//P/8///////9//3//P/8//z//f////7/
/v/+//7//v/+//7/AAAAAAAAAAD+///////+//j/+/8EAAIAAAD+//z//v/+//7//v//
/////////wAAAAAAAAAA/v///wEAAgADAAQABAAEAAUABgAIAAsADQAQABIAFAATABIA
DwAOABAAEAAPAA8AEAAQAA4ADgAQABAAEAAOAAwADAALAAsACwALAAoACQAGAAMA/v/9
//7//f/7//r/+P/5//n/+f/6//v/+//8//v/+//7//v/+//6//r/+v/6//z//P/+/wAA
CAATABwAKgA4AEYAVABcAF8AZABkAFcAPQAWAO7/zf+9/7v/tP+r/6v/rf+r/63/sf+2
/8P/0//d/93/5P/r/+r/6//x//X/8//6//3/9//1//n/+f/5//r/+v/7//v/+//8//v/
+v/5//j/+//+//3//v/8//z//P/8//7//////wAA/v/+//7//v/+//7//v/8/wEAAQAB
AAIAAgACAAIAAgAAAAAAAQABAAQABQAHAAgABgAGAAYABwAIAAgACAAKAAoACgAMAAwA
DgAQABIAEgARABIAEgAQABQAFgAXABcAGAAZABkAGQAXABgAGAAZABcAFwAXABYAFgAW
ABUAFQAWABYAEwATABQAFAASABIAEAAOAA4ADgANAAsACQAHAAcACAAHAAcABQAEAAEA
BAAHAAYABAAFAAQABAAFAAUAAwADAAIAAAAAAAEAAQAAAP7//v/9//3/AQABAAAA///+
//7///////7//f/8//v//P/7//r/+/8AAAAA//////z//f/8//r//P/9////AgD9//7/
/f/8//z//P/8//z/+//7//r/+v/9//7///8AAAIAAgACAAEAAAD///7//v/+///////9
//7/AAADAAEAAAD//wAA/////////v/+///////9//3//v/+//7///8BAAAAAAAAAAAA
AAAAAAAAAAAAAAAAAAAAAAMAAwD+//3//P/7//r/+v/6//r/+v/9//3//f/9//7//v/+
//7//P/9////AAADAAQABAAEAAQABAAFAAcACQAMAA4AEAASABIAEAAQAA0ADAAKAAkA
CwAMAAsADAAKAAoACgAIAAgACAAHAAcACQAJAAgABwAFAAMA//////3/+//4//b/+f/7
//z//f/8//v/+f/4//X/9f/1//X/9//2//j/+P/4//r/+v/4//r//v8HABAAHAAqADgA
RgBQAFUAWgBaAFEAQQAkAPr/1//B/7f/tP+t/6f/q/+v/6v/qf+s/7H/vf/N/9v/4P/j
/+b/6//t/+3/8//0/+//7f/1//v/+f/5//r/+v/5//n/+f/6//r/+v/6//r//P/+//z/
/P/8//z//P/8//7//////wAA/v/+//7//v///wAAAQAAAAIAAQAAAAAAAgACAAIAAgAE
AAQABQAFAAcABwAIAAgABwAGAAUABQAGAAYABgAIAAoACgAMAAwADAAOABAAEAASABQA
FQAUABMAFAAUABMAFgAXABcAFwAZABoAGgAbABkAGQAZABgAGgAaABkAGQAYABgAFQAV
ABUAFAARABAAEQAQABEAEgARAA8ADQALAAoACgAIAAcACQAIAAUACAAIAAYAAwADAAIA
AgADAAMAAQABAAAA/v/+///////+////AAAAAAEAAAD///3/+//8//z//f/9////////
////AAD///7///8BAAAA/v/9//z//f/8//r/+//7//z//v/7//7///8AAP///v/9//z/
/f/9//z//P/+//7//v/+/wAAAAAAAP///f/9//3//v8AAAEAAQD///3//v8AAP3/////
/wEAAQAAAP///f/8//7////+////AAAAAAAAAQD///7//v/+/wAAAAAAAAAA/v/+//7/
/v8AAAAAAgACAAIAAgABAAAA///+/wEAAQABAAEAAQAAAP///v/+////AQACAAEAAgAC
AAIABAAEAAUABwAGAAgACQAKAAsADAALAAwADgAOAA0ADQAMAAwACgAKAAwADAAMAAoA
CgAKAAkACQAHAAcABgAFAAUAAwD//////f/7//j/9v/4//n/+f/5//v/+//6//r/9//3
//f/9//5//z//v/8//b/9v/4//r//P/8//3/DgAeACQALgA+AEwAUQBUAFoAWQBLADYA
GADv/8v/vf+8/7n/s/+1/7f/s/+x/7T/uf/H/9H/1//g/+n/6v/r/+//8f/v//L/9//1
//X/+f/7//v//P/8//z/+//6//r//P/8//z//P/8//7//P/8//z//P/8//z//v//////
AAD///7//f/8//7//v/+//z/////////AAD+//7//v/+/wEAAgAEAAUABgAFAAUABAAE
AAQABAAFAAYABgAGAAgABwAGAAcABgAHAAoADQAOAA8AEAAQAA4AEgAUABUAFQAUABUA
FQAVABUAFgAWABcAGQAZABkAGAAXABYAFAATABMAFAASABMAFAAUABIAEgAQAA4ADgAO
ABAADwAOAA0ADQAOAA0ADQAMAAoABgAIAAgABgADAAMAAgACAAMAAwABAAEAAAD+/wAA
AQABAAAAAAAAAP////8DAAMAAgABAP///v/+//3///////////////3/+//7//7//v/9
//3/+//9//3//P/7//v//P/+//r//P/8//z//v/+//7//v/+//3/+//6//z//P/8//z/
//8AAAEAAQABAAEAAQACAAEAAQAAAP3//v8AAAMAAQAAAP//AAD////////+//7/////
//3//f8AAAAAAAABAP///v/+//7//v/+//7//v/+//r/AAAEAAIAAgACAAIAAgABAAAA
///+/wIAAwAEAAUABQAEAAMAAgAAAAEAAwAEAAQABAADAAIAAgACAAMABQAHAAoADAAO
ABAAEAAOAA4ADgAOAA0ADQANAAwACQAIAAoADAAOAA4ADAAMAAsACwAKAAkABwAFAAQA
AwAAAAEAAgABAP///v/9//3//P/7//3//f/8//z/+f/5//n/+f/5//r/+v/6//7//v/8
//j/+v8CAAUACAAQACIAMAA4ADwASQBUAFgAVwBTAEYAKAABAN3/y//G/8H/uf+3/7v/
uf+3/7r/vf/F/9P/2//g/+n/8P/v/+//8//1//j//f/5//n//f/8//v/+//6//3//f/9
//7//P/8//z//P8AAAIAAAAAAAIAAgACAAIAAAABAAEAAgAAAAAAAAAAAAIAAgACAAAA
AgABAAAAAAABAAIAAwAEAAQABAAFAAUACQAJAAoACgAJAAgABwAHAAoACgAKAAwADgAO
ABAAEAAOABAAEgASABMAFAAUABIAFAAWABcAFwAYABkAGQAZABkAGgAaABsAGwAbABsA
GgAcABwAGwAbABgAGAAVABUAGAAYABYAFgAWABQAFAAUABQAEwASABEAEQASABEAEQAQ
AA4ACgAMAAsACAAEAAMABQAGAAgACQALAAsACgAIAAUABQAEAAIABAAEAAMAAwADAAMA
AgABAAAAAAABAAEAAwADAAMAAwADAAEA/////wUABgAGAAcABAAFAAQAAgD/////AAAC
AP7/AAAAAAAA/v/+//7//v8CAAMAAwAEAAIAAgACAAIAAwACAAEA//8BAAEAAQACAAIA
AwADAAEAAQACAAQAAQABAAEAAwADAAMAAwACAAIABQAFAAMAAwACAAIAAgADAAMAAgAC
AAIAAgACAAIAAgAEAAQABAAEAAMAAwACAAAAAgADAAUABgADAAIAAQAAAAIAAgACAAIA
AwADAAMAAwAEAAQABAAEAAIAAwAFAAYABwAIAAgACAAKAAoACwANAA0AEAASABQAFAAU
ABIAEgAUABQAEwATABYAFgAUABQAEwASABEADgAPABAAEAARAA4ADQALAAkACQAJAAcA
CQAGAAMA///8//7///////////////7//v/+////AAABAPv//P8AAAAA/v/+//z//v/+
/wIACwAUABoAJgA2AEQAUABZAGIAaABnAF0ASgAmAP3/4f/N/8T/xf+9/7P/tf+5/7f/
vP/F/83/1f/d/+b/7f/0//X/8//v//X//P/7//v//f/9//////8AAAAA////////AAAC
AAIAAgACAAIABAACAAIAAgACAAIAAgACAAMAAwAEAAYABgAGAAYABAAEAAQAAgAHAAcA
BwAEAA==
         </WaveFormData>
      </LeadData>
      <LeadData>
         <LeadByteCountTotal>10000</LeadByteCountTotal>
         <LeadTimeOffset>0</LeadTimeOffset>
         <LeadSampleCountTotal>5000</LeadSampleCountTotal>
         <LeadAmplitudeUnitsPerBit>4.88</LeadAmplitudeUnitsPerBit>
         <LeadAmplitudeUnits>��V</LeadAmplitudeUnits>
         <LeadHighLimit>2147483647</LeadHighLimit>
         <LeadLowLimit>268435456</LeadLowLimit>
         <LeadID>II</LeadID>
         <LeadOffsetFirstSample>0</LeadOffsetFirstSample>
         <FirstSampleBaseline>0</FirstSampleBaseline>
         <LeadSampleSize>2</LeadSampleSize>
         <LeadOff>FALSE</LeadOff>
         <BaselineSway>FALSE</BaselineSway>
         <ExcessiveACNoise>FALSE</ExcessiveACNoise>
         <MuscleNoise>FALSE</MuscleNoise>
         <LeadDataCRC32>1808829906</LeadDataCRC32>
         <WaveFormData>
8P/w//D/8P/w//D/8P/w//D/8P/w//D/8P/w//D/8P/w//D/8P/w//L/8v/y//L/8v/y
//L/8v/0//T/9P/0//L/8v/y//L/9P/0//T/9P/2//b/9v/2//b/9v/2//b/+P/4//j/
+P/2//b/9v/2//j/+P/4//j/+f/6//v//P/6//r/+v/6//z//P/8//z//f/+////AAAC
AAIAAgACAAIAAgACAAIAAwAEAAUABgAGAAYABgAGAAgACAAIAAgABgAGAAYABgAGAAYA
BgAGAAYABgAGAAYABAAEAAQABAAGAAYABgAGAAQABAAEAAQAAgACAAIAAgAAAAAAAAAA
AAAAAAAAAAAA/v/+//7//v/8//z//P/8//r/+v/6//r/+//8//3//v/8//z//P/8//z/
/P/8//z//P/8//z//P/8//z//P/8//z//P/8//z//v/+//7//v/8//z//P/8//z//P/8
//z//v/+//7//v/8//z//P/8//z//P/8//z//v/+//7//v/+//7//v/+//z//P/8//z/
/P/8//z//P/8//z//P/8//z//P/8//z//v/+//7//v/8//z//P/8//r/+v/6//r/+P/4
//j/+P/5//r//P/+//z//P/8//7///8AAAIAAgAEAAYABgAHAAwADQANAA0ACwAMAAwA
DQAMAAwADAAMAA0ADQANAA0ACwALAAkACAAFAAMAAQD9//z/+v/3//b/+f/5//r/+//3
//f/+P/6//n/+P/1//L/8//z//P/8//1//X/9f/1//T/8//0//H/8v/y//L/8//1//X/
9P/2//f/9//6/wQADAAMAAsADwAVABkAHQAjACQAIgAkACIAGwAVABkAGQAOAAgADQAN
AP7/+f/6//v//v8EAP7/7v/s/+//7P/o/+r/7f/s//D/8f/v/+7/8P/w/+//8P/x//L/
8//x//H/8f/y//D/8P/w//D/8f/x//H/8P/u/+//7//v//H/8f/y//L/8v/y//L/8f/x
//L/8v/y//P/9P/1//f/9f/1//X/9f/1//b/9v/2//f/9//3//j/+P/3//f/+P/6//r/
+v/7//v/+v/5//n/+//7//z//P/9//7//v//////AQABAAIAAAABAAEAAgAAAAIABAAC
AAMABAAHAAgABQAFAAUABQAFAAUABQAFAAcABwAHAAcABAAEAAQABAAHAAcABgAGAAYA
BgAGAAYABAACAAIAAwADAAMAAQABAAMAAwADAAEAAQABAAEAAQD+//7//v/+////////
/////f/9//3//f/5//n/+f/5//z//P/8//v//f/9//z//P/8//z/+//7//v/+//7//v/
+//7//v//P/+//7//v/+//z/+//7//r//P/8//z//P/8//v/+//7//z//P/8//z//P/8
//z//P/8//3//f/7//n/+v/6//r//P/8//z//P/8//z/+v/6//n/+f/4//j/+//7//v/
+//9//3//f/9//r/+f/5//j/+//7//b/9//4//n/+v/4//j/+P/5//r/+v/6//r//P/9
//7/AAACAAIABAAEAAMABgAHAAcABQAFAAYABgAHAAgACAAIAAoACwALAAsACwALAAsA
CQAKAAkABwAFAP///P/6//f/9P/0//P/8//0//P/9P/2//b/9v/2//T/9P/z//P/8//x
//H/8f/x//H/8f/x//P/8//y//L/8v/v/+//8f/y//T/8//3//z//v8EAAwADQANAA8A
EwAdACUAKgAmACIAJAAjAB0AHQAfABoAFAARAA8ABgD///j/9//8/wQABAD6//L/8f/u
/+r/6v/v//D/7v/x//P/8v/y//T/8//y//H/8P/v//D/8f/y//T/8v/y//L/8v/z//P/
8//y//L/8//z//P/8f/x//L/8v/z//T/9f/1//P/9P/0//T/9v/2//b/9//3//f/9//3
//f/+P/4//j/+P/3//b/9v/4//f/9//4//r/+v/6//v//P/8//z//f/7//v//P/8////
AAAAAAEA//8BAAEAAgAEAAUABQAGAAQABgAIAAYABAAEAAYABgAHAAcABwAHAAUABQAF
AAUABwAHAAcABwAEAAQABAAEAAcABwAGAAYABgAGAAYABgAGAAQABAAFAAUABQADAAMA
AwADAAMAAQABAAEAAQABAAAAAAAAAAAA//////////8BAAEAAQABAP///////////v/+
//7//f/9//3//P/8////AAAAAAEAAQABAAEAAQABAAEAAQACAAAAAAAAAAAA/////wAA
AAAAAAAAAAAAAAAA////////AgACAAIAAgAAAAAAAAAAAP7///////3/AAACAAMABAAD
AAIAAQAAAAIAAgAAAAAAAQABAAAAAAABAAEAAQABAAEAAQABAAEA/////wAAAAD/////
//8AAAAAAAAAAP//AQAAAAIAAgACAAIAAAD+//z/+//9//7///8AAAQABQAGAAgACAAI
AAoACgAKAAwADAALAA0ADQAOAA4ADwAQABAAEAAQABEAEQARAA8ADwAPAA0ADAALAAkA
BwADAAAA/v/7//r/+v/5//n/9//1//X/9v/4//j/+P/2//X/9f/2//f/9f/1//X/9f/1
//X/9f/3//X/9P/0//T/9//3//f/9v/2//f/+/8CAAYADgAWABcAEQATABkAIwArACoA
JAAiACQAIQAZABsAHQASAAgACwAPAAoAAwD+//3/BAAMAAQA8v/u//H/7P/q/+7/8f/y
//T/8//v//L/9v/0//P/9f/1//X/9f/1//X/9f/2//b/9v/2//b/9//3//f/9v/0//X/
9f/1//f/9//4//j/+P/4//j/9//5//r/+v/6//j/+P/4//n/+f/5//n/+f/7//z//P/8
//v/+//7//z//P/7//v//P/+//7//v///wAAAAAAAAEA/////wAAAAABAAIAAgADAAMA
BQAFAAYABgAHAAcACAAGAAgACgAIAAgACAAKAAoACwALAAsACwALAAsACwALAAsACwAL
AAsACgAKAAoACgALAAsACgAKAAwADAAMAAwACgAIAAgACQALAAsACQAJAAgABwAGAAMA
BAAFAAYABwAEAAQABAAEAAMAAwADAAMAAQABAAEAAQABAAEAAQABAAQABAAEAAMAAwAD
AAIAAgACAAIAAQABAAMAAwADAAMAAwADAAMABAACAAIAAgACAAEAAQACAAIAAgACAAIA
AgAEAAMAAwADAAIAAgACAAIAAgACAAIAAgAAAAEAAQD/////AAAAAAAAAgACAAIAAgAC
AAIAAAAAAP/////+//7///////////8BAAEAAQABAP////8AAAAA/f/9//3//v/+//7/
/v/9//3//f/9//3//f/9//3//f/+//z//P/8//z//v/+//7////+//7//v/+/wAAAQAC
AAQABgAGAAgACAALAA4ADwAPAAwACwALAAoADQAOAA4ADgAQABEAEQARAA8ADwAPAA0A
DAALAAkABwAFAAIAAAD9//r/+v/5//n/+f/3//f/+P/6//r/+v/4//j/9//3//f/9f/1
//X/9f/z//P/8//1//T/9P/1//b/9f/3//v/+v/2//X/+/8AAAYAEAAWABMAEwAZAB0A
IQApACwAJgAkACYAIQAbABsAGwAQAAoADQAPAAgAAQD+//v/AAAIAAQA9v/u/+//7v/u
/+7/7//y//T/8//z//b/9v/0//P/9f/1//X/9f/z//P/8//0//T/9P/0//T/9f/1//X/
9P/2//f/9//3//f/9//4//j/9v/2//b/9f/3//j/+P/4//j/+P/4//n/9//3//f/9//3
//j/+P/4//n/+f/5//r//P/7//v//P/8//z//P/9//3//P/7//v//P/9////AAABAAIA
AgADAAEAAwADAAQABgAHAAcACAAGAAgACgAIAAgACAAKAAoACQAJAAkACQAJAAkACQAJ
AAsACwALAAsACgAKAAoACgAJAAkACAAIAAgACAAIAAgACgAIAAgACQAJAAkABwAHAAcA
BwAHAAUAAwADAAMAAwACAAIAAgACAAEAAQABAAEAAwADAAMAAwABAAEAAQABAAIAAgAC
AAEAAQABAAAAAAAAAAAA/////wAAAQACAAMAAQABAAEAAgAAAAAAAAAAAAIAAwAFAAYA
BAAEAAQABAADAAEAAAD//wAAAAAAAAAAAgACAAIAAgACAAMAAwABAAMABAAEAAQABgAG
AAYABgAFAAQAAQAAAAMAAwACAAIAAQABAAEAAQABAAEAAQABAP////8AAAAAAQABAAEA
AgACAAIAAgABAAAA///+//3/AQADAP/////+//7//v/+//7//P/8//z//f/+//7//v/+
/wIAAwAEAAYABgAGAAgACAAJAAwADQANAA0ADQAOAA4ADwAQABAAEAAQABEAEQARAA8A
DwAPAA0ADAALAAkABwADAAAA/v/7//j/+P/3//f/+f/3//f/+P/4//j/+P/2//T/8//z
//P/9f/1//X/9f/1//X/9f/3//P/8v/y//L/9f/1//X/9v/4//f/9//6/wAABAAKAA8A
DwAPABUAHQAlACgAKgAoACgAJwAjAB0AHwAcABAACwARAA4ABQD+//f/9P/6/wQA/v/y
/+//7v/q/+r/7//w//L/8f/v//D/8v/0//P/8f/x//H/8f/x//H/8f/y//T/9P/0//T/
9f/1//X/9P/x//H/8P/v//L/8//1//b/9P/0//T/8//1//b/9v/2//T/9P/0//X/9//3
//f/9//1//b/9v/2//f/9//3//j/+P/3//f/+P/4//j/+P/5//j/+P/4//n/+//7//z/
/P/7//z//P/9//7/AQACAAQAAwADAAIAAgAEAAYACAAGAAQABAAGAAYABQAFAAUABQAH
AAcABwAHAAUABQAFAAUABgAGAAYABgAJAAkACAAIAAYABgAGAAYABgAEAAQABQAFAAUA
AwADAAQABQAGAAUAAgABAAAA//8AAAAAAAAAAP/////////////////////9//3//f/9
//z//P/8//v//P/9//3//v/+//7//f/9//3//f/9//3/+//7//v//P/+//7//v/+////
//8AAAAA/v/+//7//v/+//3//f/9//7//v/+//7/AAAAAAAAAAD+///////9//3//v/+
//7//v/+//7//v/+//7//P/8//3//f/8//z////////////9//3//f/9//n/+f/6//r/
+//7//v//P/8//z//P/7//n/+f/5//n/+//9//3//P/8//z//P/8//r/+v/6//v//v/+
//7//v/+////AAACAAQABAAGAAYABQAIAAkACQALAAsADAAMAAsADAAMAAwADQAPABAA
EQARABEAEQAPAAwACwAJAAcAAQD+//z/+f/4//j/9//3//n/9//3//j/+v/6//r/+P/2
//X/9f/1//X/9f/1//X/8//z//P/9f/1//T/9P/0//P/9f/1//T/9P/x//P//P8EAAoA
DgATABMAFQAZAB0AJQAqACgAJgAmACcAIQAdAB8AHAAWABEADwAKAAEA/P////7/AAAE
AP7/9v/v/+7/8P/u/+//8v/w/+//8//0//L/8v/z//X/9f/1//X/8//z//P/9P/0//T/
9P/0//X/9f/1//T/9v/3//f/9//1//X/9v/2//T/9P/0//P/9f/2//b/9v/4//j/+P/5
//j/9//2//X/9//4//j/+P/5//n/+f/6//j/9//3//j/+v/6//r/+//8//z//P/9//v/
+//8//z//f/+//7//////wEAAQACAAIAAwADAAQABgAIAAoACAAGAAYACAAIAAkACQAJ
AAkACAAHAAYABQAHAAcABwAHAAQABAAEAAQABQAFAAQABAAEAAQABAAEAAQAAgACAAMA
BQAFAAMAAwADAAMAAwABAAMAAwADAAMAAAAAAAAAAAD//////////////////////v//
/wAAAQD///7//f/7//v/+//6//r//P/8//v/+//9//3//f/9//3//f/9//7//P/8//z/
/P/9//3//v/+//7//v/+//7//v/9//3//f/+//7//v/+//z//P/8//z//v///////f/7
//z//P/8//7//v/+//7//P/8//r/+v/9//3//P/8//3//f/9//3//f/9//3//f/9//3/
/v/+//v/+//7//z//v/+//7//f/9//3//f/9//3//f///////v/9//z/+//6//z//P/8
//3//P/8//z//P8AAAEAAgAEAAQABAAGAAYACQAMAA0ADQALAAsADAAMAA0ADgAOAA4A
DAANAA0ADQAPAA8ADwANAAwACwAJAAcAAwAAAP7/+//4//j/9//3//f/9f/1//b/+v/8
//7//v/6//f/9f/z//P/8//z//P/9f/1//X/9//z//L/8v/y//f/8//z//T/9P/1//f/
/v8IAAoADAARABMAFwAbACMAJQAmACQAJAAmAB8AFwAXABkAEAAIAAcACQAGAAMA/v/3
//r/BAAAAPT/7v/t/+r/7P/u/+//7v/w//P/8f/w//T/8v/t/+7/7//w//H/8//z//P/
9P/z//L/8f/w//P/8//z//L/8v/z//P/8//z//P/9P/0//b/9v/2//X/9f/2//b/9v/2
//b/9v/3//f/9//3//f/9//4//j/+P/7//v/+//8//7//f/9//7//P/8//z//f/8//z/
/P/9//////8AAAAA//8AAAAAAQABAAMAAwAEAAYABwAHAAgACAAKAAwACgAIAAgACgAK
AAkACQAJAAkACQAJAAkACQALAAsACwALAAgACAAIAAgACwALAAoACgAIAAgACAAIAAoA
CAAIAAkABwAHAAUABQAFAAUABQADAAMAAwADAAMABAAEAAQABAAAAP///v/9//7///8A
AAEA///////////+//7//v/9//3//f/8//z/AAAAAP///////////////////////wAA
/v/+//7//v/+////AQACAAAAAAAAAAAA/v/9//3//f/+//7//v/+//7//v/+//7/AAAB
AAEA/////wAAAAAAAP///v/9//z//f/+//3//v///////v/+/////////////v/9//z/
+//5//n/+v/6//v/+//7//z/+v/6//r/+f/7//v/+//7//v/9//8//r/+v/6//r/+P/4
//j/+f/7//z//f/+/wIAAwAEAAYAAwACAAMAAgADAAYABwAHAAkACQAKAAoACQAKAAoA
CgAMAA0ADQANAAsACwALAAkACgAJAAcABQD+//r/9//z//T/9P/z//P/9f/z//P/9P/0
//T/9P/y//L/8f/x//H/8//z//P/8//x//H/8f/z//P/8v/y//L/8f/x/+//7v/w//P/
9f/8/wIABgAMABEAEQARABcAHwApACoAJAAiACgAJQAdAB0AHQAUAAwADQALAAQA///6
//P/9P/8/wAA+P/w/+3/6v/o/+j/6f/s/+7/7//x//D/8P/w//H/7//v/+//7//w//H/
8v/0//P/8v/x//D/8v/z//T/9P/y//P/8//z//P/8//0//T/8v/y//L/8f/z//T/9P/0
//T/9P/0//X/9f/1//X/9f/1//b/9v/2//f/9//3//j/+P/3//f/+P/2//b/9v/3//n/
+v/7//3//f/9//7//v///wAAAAABAAAAAQAAAAAAAgADAAMABAAEAAYACAAGAAYABgAI
AAgABwAHAAcABwAHAAcABwAHAAcABwAHAAcABgAGAAYABgAJAAkACAAIAAYABgAGAAYA
BAACAAIAAwAFAAUAAwADAAEAAQABAP//AQABAAEAAQAAAAAAAAAAAP3//f/9//3//v//
/wAAAQD///////////7//v/+//3///////7//v/+//7//f/9////////////////////
AAACAAIAAgACAP////8AAAAAAAAAAAAAAAAAAP////////7//v/+//7///8AAAEAAgAC
AAMAAwABAAEAAgACAAIAAAAAAAAAAAAAAAAA/v/+///////+//7/AQABAAEAAQD/////
//////////8AAAAA/v/9//z//P/+//7//v/9////////////9//8//7//v/+//7//v/+
//7///8AAAAAAAAAAAAAAQACAAQABAAEAAYABgAHAAoACwALAAsACwAMAAwADwAQABAA
EAAPAA8ADgANAA8ADwAPAA0ADAALAAkABwAFAAIAAAD9//v/+v/4//f/+f/3//f/+P/4
//j/+P/2//T/8//z//P/9f/1//X/9f/z//P/8//1//T/9P/1//b/8//1//X/9P/0//P/
9f/6/wAABgAKAA8AEQAPABMAHwAnACgAJgAkACgAKQAdABUAGQAWAAwACQANAAoABQAC
APv/9v/+/wQA/P/2//H/7P/o/+z/7//w/+7/8f/x/+7/7v/w//H/8f/x//H/8f/x//H/
8f/y//T/9P/0//T/8//z//P/8v/y//P/8//z//P/8//0//T/9P/0//T/8//z//T/9P/0
//b/9v/2//f/9//3//f/9//1//b/9v/2//f/9//3//j/+v/5//n/+v/6//r/+v/7//z/
/P/8//3//f/9//7//v/9//7//v//////AQABAAIABAAFAAUABgAGAAgACgAIAAYABgAI
AAgACQAJAAkACQAJAAkACQAJAAkACQAJAAkACgAKAAoACgAIAAcABQAEAAYABgAGAAYA
BgAEAAQABQAHAAcABQAFAAUABQAFAAMAAQABAAEAAQAAAAAAAAAAAAEAAQABAAEAAAD/
//7//f/8//3//v////7//v/+//3//f/9//z//P/+//7//f/9/////////////f/9//3/
/v8AAAAAAAAAAP////8AAAAAAAAAAAAAAAAAAP///////wAAAAAAAAAA/v/+//7//v8A
AAEAAQD///3//v/+//7//v/+//7//v///wAA//8AAAAA///9//z/////////////////
//////3//f/+//7//f/9//3//v/+//7//v/9//3///8AAP///v/9//z//v/+//7////+
//7//v/+/wEAAwAFAAgABgAGAAgACAAHAAoACwALAAsACwAMAAwADwAQABAAEAAOAA8A
DwAPAA8ADwAPAA0ADAALAAkABwAFAAIAAAD9//r/+v/5//n/+//5//n/+v/8//z//P/6
//j/9//3//f/9f/1//X/9f/3//f/9//5//f/9v/2//b/9//3//f/9P/2//f/+f8AAAgA
EAAUABMAEwATABkAHwAnACgAJgAmACYAHwAVABcAGwASAAoADQAPAAwAAwD8//3/AgAI
AAAA9v/2//H/6v/u//D/8f/0//L/8f/z//b/9P/y//P/8//z//P/8//z//P/8//0//T/
9P/0//T/9//3//f/9v/2//f/9//3//f/9//4//j/9v/2//b/9f/3//j/+P/4//j/+P/4
//n/+//7//v/+//5//r/+v/6//v/+//7//z//P/7//v//P/+//7//v///wAAAAAAAAEA
AQABAAIAAgABAAIAAgADAAUABwAHAAgABgAHAAcACAAKAAwADgAMAAoACgAMAAwACQAJ
AAkACQALAAsACwALAA0ADQANAA0ADAAMAAwADAAKAAkABwAGAAcACAAJAAoACAAGAAYA
BwAJAAkABwAHAAcABwAHAAUABwAHAAcABwAFAAQAAwACAAEAAQABAAEAAQABAAEAAQAB
AAEAAQABAAAAAAAAAP////////7//v8AAAAA/////wEAAQABAAEAAwADAAMABAADAAIA
AQAAAP////8AAAAA/v/+//7//v8AAP///////wIAAgACAAIAAgACAAIAAgABAAEAAAD9
//7/AAABAAIAAgACAAIAAgAAAAAA/v/+//3//f/8//z////////////9//3//f/9//v/
+//8//z//P/9//7/AAD8//7//P/8//z//P/8//z/+v/6//r/+//8//z//P/8//7///8A
AAIAAgACAAQABAAFAAgACQAJAAcABwAIAAgACwAMAAwADAAOAA8ADwAPAA8ADwAPAA0A
DAALAAkABwABAP7//P/5//b/9v/1//X/9v/1//b/+P/6//r/+v/4//T/8//z//P/9f/1
//X/9f/z//P/8//1//P/8v/y//L/9f/1//X/8v/w//X/9//6/wAABgAMABEADwAPABUA
HQAnACgAKAAmACYAJQAdABkAHwAcABAACwANAAgAAQD+//v//P8CAAIA+P/y//H/7P/q
/+r/7f/u/+r/6//v/+7/7P/y//X/8//z//P/8//x//H/8f/y//H/8P/v/+7/8P/x//L/
8v/0//X/9f/1//X/9f/2//b/9P/0//T/8//z//T/9P/0//T/9P/0//X/9f/1//X/9f/3
//j/+P/4//f/9//3//j/+P/3//f/+P/4//j/+P/5//r/+v/6//v/+//7//z//P/9//7/
/v//////AQABAAIABAAFAAUABgAEAAYACAAGAAgACAAKAAoABwAHAAcABwAJAAkACQAJ
AAcABwAHAAcABAAEAAQABAAFAAUABAAEAAQABAAEAAQABgAEAAQABQADAAMAAQABAAMA
AwADAAEAAQABAAEAAQAAAAAAAAAAAP///////////f/9//3//f/8//3//v///////v/9
//v//P/9//3//v8CAAIAAQABAP7//f/8//v//f/9//3//v///wAAAQACAAAA//////7/
/v/+//7//v/+//3//f/9/wAAAAAAAAAAAAAAAAAAAAD+///////9//3//v/+//7/AAAA
AAAAAAAAAAAA/v/+//3//f/8//z//f/9//3//f////////////3//f/+//7//f/9//3/
/v/+/wAA/v/+//7//v/9//z/+//7//7//v/+//7/AAABAAIABAACAAIABAAEAAUACAAJ
AAkACwALAAwADAANAA4ADgAOAA4ADwAPAA8AEgATABQAEwARAA8ADAAJAAUAAgAAAP3/
/P/8//v/+//7//n/+f/6//z//P/8//r/9v/1//X/9f/1//X/9f/1//X/9f/1//f/8//y
//L/8v/1//f/9//2//L/8//3//z/AgAGAAwAEwATAA8AFQAfACUAKgAoACgAKgAtACsA
JwAlAB4AFAATABUAEAAJAAIA+//4//7/AgD+//b/8//y//L/7v/t//L/8P/r/+3/8P/y
//T/9f/z//P/8//z//H/8f/x//L/9P/0//T/9P/1//X/9f/0//T/9f/1//X/9f/1//b/
9v/4//j/+P/3//b/9v/1//T/9v/2//b/9//1//X/9f/1//b/+P/5//r/+f/5//n/+v/4
//f/9//4//n/+v/7//3//v/+//7/////////AAAAAP//AAAAAAEAAwAFAAUABgAIAAkA
CQAKAAgACgAMAAoADAAMAA4ADgAMAAsACgAJAAoACwAMAA0ADQANAA0ADQAKAAoACgAK
AA0ADQAMAAwACgAKAAoACgAMAAoACgALAAkACQAHAAcABQAFAAUAAwAFAAUABQAFAAQA
BAAEAAQABQAFAAUABQAHAAcABwAHAAMAAwADAAMABgAGAAYABQAEAAMAAQAAAAIAAgAB
AAEAAwADAAMAAwADAAMAAwAEAAIAAgACAAIAAwADAAQABAACAAIAAgACAAIAAQABAAEA
AwAEAAUABgAEAAQABAAEAAQABQAFAAMAAwAEAAQABAAEAAQABAAEAAYABgAEAAQAAwAD
AAIAAgABAAEAAQABAAEAAQABAAEA/////wAAAAD/////AwAEAAQAAgACAAIAAgACAAIA
AgADAAQABAAEAAQABgAHAAgACgAIAAgACgAKAAsADgAPAA8AEAARABMAFAATABQAFAAU
ABIAEwATABMAEwATABMAEQASABEADwANAAoACAAHAAUAAgACAAEAAQAAAP3//P/8//7/
/v/+//z/+//7//z//f/7//v/+//7//v/+//7//3/+//6//r/+v/3//n/9//4//z//f/5
//j//v8GAA4AFQAXABcAGwAhACUALgA2ADQAMAAxADEAKwAlACIAHAATABMAFAARAAwA
BQACAAYACAAGAP7/9f/0//T/8v/x//T/9v/z//X/+v/6//j/+//5//n/+f/5//n/+f/5
//r/+P/4//j/+P/7//v/+//6//r/+//7//v/+//7//z//P/8//z//P/7//v//P/8//z/
/P/8//z//f/9//3//f/9//3//v/+//7/AQABAAEAAgACAAEAAQACAAEAAAD/////AgAC
AAIAAwADAAMABAAEAAUABgAGAAcABwAJAAkACgAKAAsACwAMAAwADgAQAA4ADgAOABAA
EAARABEAEQARAA8ADwAPAA8ADwAPAA8ADwAQABAAEAAQAA8ADwAOAA4AEAAQABAAEAAO
AAwADAANAAsACwAJAAkACwALAAsACQALAAsACwALAAgACAAIAAgABwAHAAcABwAHAAcA
BwAHAAUABQAFAAUABAAEAAQAAwADAAMAAgACAAYABgAFAAUAAwADAAMAAwABAAEAAQAC
AAQABAAEAAQAAwADAAQABAAGAAYABgAGAAQAAwADAAMABAAEAAQABAAEAAQABAAEAAQA
BQAFAAMAAQACAAIAAgACAAIAAgACAAQABAACAAIAAQABAAAAAAADAAMAAwADAAEAAQAB
AAEA/////wAAAAD///////8AAAAAAAAAAP///f8BAAEAAAD+//7//v/+/wAAAAAAAAEA
AgACAAIAAgAEAAUABgAIAAYABgAIAAgACQAMAA0ADQAPAA8AEAAQAA8AEAAQABAAEAAR
ABEAEQARABEAEQAPABAADwANAAsACQAGAAQAAQD+//7//f/9//v/+f/5//r//v/+//7/
/P/4//f/9//3//f/9//3//f/+f/5//n/+//7//r/+v/6//X/+f/5//j/+v/7//n/+v8C
AAoAEgAVABUAEwAXAB8AIwAoAC4ALgAsAC0AKQAdABkAGgASAAcADQASAAsABgAFAAAA
AgAKAAQA9v/x//T/8P/u//H/8P/u//H/9//2//T/9v/5//j/9//2//X/9f/1//X/9v/4
//j/+P/4//n/+f/5//j/+P/5//n/+f/7//v//P/8//r/+v/6//n/+f/6//r/+v/4//z/
/P/7/w==
         </WaveFormData>
      </LeadData>
      <LeadData>
         <LeadByteCountTotal>10000</LeadByteCountTotal>
         <LeadTimeOffset>0</LeadTimeOffset>
         <LeadSampleCountTotal>5000</LeadSampleCountTotal>
         <LeadAmplitudeUnitsPerBit>4.88</LeadAmplitudeUnitsPerBit>
         <LeadAmplitudeUnits>��V</LeadAmplitudeUnits>
         <LeadHighLimit>2147483647</LeadHighLimit>
         <LeadLowLimit>268435456</LeadLowLimit>
         <LeadID>V1</LeadID>
         <LeadOffsetFirstSample>0</LeadOffsetFirstSample>
         <FirstSampleBaseline>0</FirstSampleBaseline>
         <LeadSampleSize>2</LeadSampleSize>
         <LeadOff>FALSE</LeadOff>
         <BaselineSway>FALSE</BaselineSway>
         <ExcessiveACNoise>FALSE</ExcessiveACNoise>
         <MuscleNoise>FALSE</MuscleNoise>
         <LeadDataCRC32>43527489</LeadDataCRC32>
         <WaveFormData>
BgAGAAYABgAGAAYABgAGAAgACAAIAAgACgAKAAoACgAKAAoACgAKAAwADAAMAAwADAAM
AAwADAAOAA4ADgAOAAwADAAMAAwACgAKAAoACgAMAAwADAAMAAoACgAKAAoACgAKAAoA
CgAKAAoACgAKAAgACAAIAAgABgAGAAYABgAGAAYABgAGAAQABAAEAAQAAwACAAEAAAD+
//7//v/+//z//P/8//z//v/+//7//v/9//z/+//6//z//P/8//z//v/+//7//v/+//7/
/v/+/wAAAAAAAAAAAAAAAAAAAAABAAIAAwAEAAQABAAEAAQABgAGAAYABgAGAAYABgAG
AAgACAAIAAgACAAIAAgACAAIAAgACAAIAAgACAAIAAgACgAKAAoACgAKAAoACgAKAAoA
CgAKAAoACgAKAAoACgAKAAoACgAKAAoACgAKAAoACAAIAAgACAAKAAoACgAKAAgACAAI
AAgACgAKAAoACgAIAAgACAAIAAgACAAIAAgACAAIAAgACAAKAAoACgAKAAoACgAKAAoA
CAAIAAgACAAIAAgACAAIAAgACAAIAAgACAAIAAgACAAIAAgACAAIAAgACAAIAAgACAAI
AAgACAAIAAgACAAIAAkACQAJAAkACgAKAAoACgAKAAoADAAMAA8AEAARABIAEAAQAA4A
DgAMAAwACQAHAAUABQAEAAQAAQD///7//f////7//f/9//3//v/+////AQABAAMAAwAB
AAEAAwADAAUABgAHAAcABwAIAAgACAAIAAcABwAHAAcABwAIAAgABgAGAAYABgAIAAoA
CwANABIAEAAMAAgAAQD7//X/7//n/9//1v/P/8j/xP/I/8r/z//W/9v/1//J/7j/sf+t
/6X/of+r/7n/xf/U/93/4f/m/+z/7//0//r///8EAAUACAAMAAsACwAKAAoADAAMAAwA
DQALAAsACwAMAA4ADwAPAA8ADwAPAA8ADwAPAA8ADwAPABAAEAAQABAAEAAQABAAEAAQ
ABAADwAOAA4ADgAOAA4ADgANAA0ADQANAA0ADQANAA0ADAAMAAwADAAMAAsACwAJAAoA
CgAJAAkACQAIAAgACAAGAAYABgAEAAMAAwADAAIAAQAAAP/////////////+//7//v/+
//7//v///////P/8//z//P/+//7//v////////////////8AAAAAAAD//wAAAAABAAQA
BAAFAAUABQAFAAUABgAHAAgACAAIAAgACAAIAAgACQAJAAkACQAIAAkACQAJAAsACwAK
AAoACAAIAAgACAAKAAoACgAKAAsACwALAAsACAAIAAgACAAKAAoACgALAAsACwALAAsA
CQAJAAkACQALAAsACgAKAAoACgAKAAoACgAKAAoACgAKAAoACgALAAsACwALAAsACgAK
AAoACgAKAAoACgAKAAoACgAJAAkACQAKAAoACQAHAAcABwAGAAYABgAGAAYACAAIAAgA
CAAIAAgACAAIAAYABgAGAAYACAAIAAYABgAGAAYABgAGAAYABgAGAAYABwAHAAcABwAI
AAgACAAIAAgACAAKAAoACwAMAA0ADAAMAAwACgAKAAgACAAFAAUAAwADAAIAAAD///3/
/P/7//v/+v/5//n/+f/6//r/+//7//v//f////////8BAAEAAwAEAAUAAwADAAQABAAC
AAIAAQABAAMAAwADAAQABAAEAAQABAAEAAQABAAFAAcACgAMAAwABgD///n/8f/r/+P/
2//S/8v/xv/A/77/wv/J/9L/2//d/9X/yv+9/7X/r/+p/6v/s/+//87/2f/d/+D/5P/n
/+r/8P/3//z///8CAAQAAwAFAAgACAAGAAYABgAHAAkACQAJAAoACAAJAAkACQAJAAkA
CQAJAAsACwALAAsADAAMAAwADAAMAAwADAAMAAoACgAJAAgACgAKAAoACgAKAAkACQAJ
AAcABwAHAAcABwAGAAYABgAGAAYABQAFAAcACAAIAAcABwAHAAYABgAGAAQABAAEAAIA
AQABAAEAAAD///7//f/9//3//f/9//z//P/8//z/+P/4//n/+f/6//r/+v/6//j/+P/4
//n/+//7//v/+//5//r/+v/6//3//v/+////AAAAAAEAAQADAAMAAwAEAAMABAAEAAQA
BgAGAAYABgAHAAcABwAHAAYABwAHAAcACQAJAAgACAAIAAgACAAIAAgACAAIAAgACQAJ
AAkACQAIAAgACAAIAAgACAAIAAkACQAJAAkACQALAAsACwALAAsACwAKAAoACgAKAAoA
CgAKAAoACgAKAAoACgAKAAsACwALAAsACwAIAAgACAAIAAgACAAIAAgACQAKAAoACwAK
AAoACQAHAAkACQAJAAgACAAIAAgACAAIAAgACAAIAAgACAAIAAgACAAIAAgACAAIAAgA
CAAIAAgACAAIAAgACAAIAAoACgAKAAoACAAIAAgACAAKAAsACwALAAsADAAMAAwADAAM
AAwADgAMAA0ADgAPABIAEgASABAAEAAOAA4ACwAJAAcABwAGAAQAAwABAAAAAQABAAAA
////////AAAAAAEAAQABAAMAAwADAAMABQAFAAcACAAJAAsACwAMAAwACgAKAAkACQAJ
AAkACQAKAAoACgAKAAoADAAMAAwADQARABIAFgAUAAwABQABAPv/8f/p/+P/3P/V/8z/
xv/G/8r/z//W/9n/1//L/7r/rf+p/6X/o/+p/7f/xf/U/9v/4f/m/+z/8f/4//7/AQAE
AAkACgAKAAsADwAOAA4ADgAOAA4ADwAPAA8ADwAQAA4ADwAPAA8AEQARABEAEQARABEA
EQARABAAEAAQABAAEgASABIAEgASABIAEQAQAA4ADgAOAA4AEAAPAA8ADwAPAA8ADwAP
AA8ADgAOAA4ADgAOAA0ADQANAA4ADgANAAsACwAKAAoACgAIAAgACAAIAAcABwAHAAgA
BwAGAAUABQAFAAUABQACAAIAAgACAAAAAAABAAEAAAAAAAAAAAAAAAAAAAABAAEAAQAB
AAEAAwAEAAQABAADAAQABAAFAAYABgAHAAcABQAFAAUABgAHAAgACAAIAAgACAAIAAgA
CQAJAAkACQAIAAkACQAJAAkACQAIAAgACAAIAAgACAAIAAgACAAIAAsACwALAAsACgAK
AAoACgAKAAoACgALAAsACwALAAsACwALAAsACwALAAsACgAKAAoACgAKAAoACgAKAAoA
CgAKAAoACgALAAkACQAJAAkACgAKAAoACgAKAAoACgAKAAoACgAJAAkACQAKAAoACQAJ
AAkACQAIAAgACAAIAAgACAAIAAgACAAIAAgACAAIAAgACAAIAAgACAAIAAgACAAIAAgA
CAAIAAgACAAIAAgACAAIAAgABgAIAAYABgAGAAYACAAIAAgACAAGAAcABwAHAAkACgAK
AAoACgAKAAoADAAMAA0ADgAPABAAEAAQAA4ADgAMAAwACQAHAAUABQAEAAIAAQD///7/
/f/9//z/+//9//3//v/+/////////wEA////////AQABAAMABAAFAAcABwAIAAgABgAG
AAUABQAFAAUABQAGAAYABgAGAAYABgAGAAgACQALAAwADgAMAAgAAQD5//H/6//j/9n/
0v/N/8b/wv/E/8j/y//S/9f/1f/L/7r/r/+r/6P/of+p/7X/wf/O/9v/3//i/+b/6//y
//j/+/8AAAMABgAGAAcACQAKAAgACAAIAAgACQAJAAkACQAKAAoACwALAAsACwALAAsA
CwALAAsACwALAAwADAAMAAwACgAKAAoACgAKAAoACQAIAAoACgAKAAoACAAHAAcABwAH
AAcABwAHAAcABgAGAAYACAAIAAcABwAHAAgACAAHAAUABQAEAAQABAACAAIAAgACAAEA
AQABAAAA///+//3//f/9//3//f/8//z//P/8//r/+v/7//v/+v/6//r/+v/6//r/+v/7
//v/+//7//v/+//8//z//P/7//z//P/9//7//v//////////////AAABAAIAAgACAAQA
BAAEAAQAAwADAAMAAwACAAMAAwADAAMAAwACAAIABAAEAAQABAACAAIAAgACAAMAAwAD
AAMABAAEAAQABAAEAAQABAAFAAUABQAFAAUAAwADAAMAAwADAAMAAgACAAQABAAEAAQA
BAAEAAQABAAEAAQABAAFAAUABQAFAAUABAAEAAQABAAEAAQABAAEAAQABAADAAMAAwAE
AAQAAwADAAMAAwACAAQABAAEAAQABAAEAAQABAACAAIAAgACAAIAAgACAAIAAgACAAIA
AgAEAAQABAAEAAQABAAEAAQABAAEAAIABAAIAAYABgAGAAYABgAGAAYABgAGAAcABwAH
AAcACAAIAAgACAAIAAgACgAJAAkACQAJAAwADAAMAAoADAAKAAoABwAFAAMAAwACAAIA
AQD///7//f/9//z/+//5//n/+v/6//3//f/9/////f/9//3///8BAAMABAAFAAMAAwAE
AAQABAAEAAMAAwAFAAUABQAGAAYABgAGAAYABgAIAAgABwAJAAwADgAQAAwABQD9//f/
8f/r/+P/2v/T/8z/xv/G/8r/y//O/9n/3//Z/87/v/+3/7P/r/+p/6//u//G/9P/3//k
/+j/6//u//T/9//8/wEABAAGAAcACQAIAAgACAAIAAgACQALAAsACwAMAAoACwALAAsA
CwALAAsACwAJAAkACQAJAAoACgAKAAoACgAKAAoACgAKAAoACQAIAAgACAAIAAgACgAJ
AAkACQAHAAcABwAHAAkACAAIAAgACAAIAAcABwAFAAYABgAFAAUABQAEAAQABgAEAAQA
BAAAAP////////7//f/8//v/+//7//v/+//6//r/+v/6//j/+P/5//n/+P/4//j/+P/4
//j/+P/5//n/+f/5//n/+//8//z//P/9//7//v///wAAAAABAAEA////////AAADAAQA
BAAEAAQABAAEAAQAAwADAAMAAwAEAAUABQAFAAUABQAEAAQABAAEAAQABAAGAAYABgAG
AAcABwAHAAcABgAGAAYABgAEAAQABAAFAAUABQAFAAUABwAHAAcABwAFAAUABAAEAAYA
BgAGAAYABgAGAAYABgAGAAYABgAHAAUABQAFAAUABAAEAAQABAAEAAQABAAEAAQABAAD
AAMAAQACAAIAAQADAAMAAwACAAIAAgACAAIAAgACAAIAAgACAAIAAgACAAIAAgACAAIA
AgACAAIAAgACAAIAAgACAAIAAgACAAIAAAACAAIAAgACAAIAAgACAAIAAgACAAIAAgAD
AAMAAwABAAIAAgACAAIAAgACAAQABAAFAAYABwAIAAgACAAGAAQAAgACAP/////9//3/
/P/6//n/9//2//X/9f/0//P/9f/1//b/9v/1//X/9f/3//f/9//3//n/+//9//7/////
////AAAAAP7//v/9//3/+//7//v//P/+//7//v/+//7//P/+////AQACAAQABAACAPn/
8f/r/+f/4f/X/8z/w/++/7j/tv+6/7//xv/P/9P/zf/C/7X/q/+p/6P/of+p/7X/wP/N
/9X/2v/c/+P/6P/s//H/9v/5//r//v////3//P/+/wAAAAAAAAEAAAD///7//v/+////
/////wEAAQABAAEAAQABAAEAAQACAAIAAgACAAIAAgACAAIAAgACAAEAAAACAAIAAgAC
AAAA////////AQABAAEAAQABAAAAAAAAAAAAAAD///////8AAAAA/////////v/+//7/
/P/8//z/+v/5//n/+f/6//n/+P/3//X/9f/1//X/9P/0//T/9P/0//T/9f/1//b/9v/2
//b/9P/0//T/9f/3//f/9//3//f/+P/4//j/9//4//j/+f/8//z//f/9//3//f/9//7/
//8AAAAAAAAAAAAAAAAAAAMAAwADAAMAAgADAAMAAwAFAAUABAAEAAQABAAEAAQABAAE
AAQABAAFAAUABQAFAAYABgAGAAYABAAEAAQABQAFAAUABQAFAAcABwAHAAcABQAFAAQA
BAAGAAYABgAGAAYABgAGAAYABgAGAAYABwAFAAUABQAFAAQABAAEAAQABgAGAAYABgAG
AAYABQAFAAUABgAGAAUAAwADAAMAAgAEAAQABAAEAAQABAAEAAQABAAEAAQABAAEAAQA
BAAEAAQABAAEAAQABgAGAAYABgAEAAQABAAEAAYABgAGAAYABAAEAAQABAAEAAYABgAG
AAYABgAHAAcABwAHAAgACAAIAAgACAAIAAoACgALAAwADQAOAA4ADgAMAAwACgAKAAcA
BQADAAMAAgACAAEA///+//3//f/8//v/+//7//z//P/9//3//f///////////wEAAQAD
AAQABQAFAAUABgAGAAYABgAFAAUABwAHAAcACAAGAAYABgAGAAgACAAIAAkACwAOAA4A
DgAMAAMA+//1/+//5//f/9b/z//I/8L/xP/G/8n/0P/V/9X/yf+4/6v/pf+h/6H/pf+v
/73/zP/X/93/4v/k/+v/8v/6////AgAFAAgACAAJAAkACgAKAAoACgAKAAsACwALAAsA
DAAKAAsACwALAA0ADQANAA0ADwAPAA8ADwAOAA4ADgAOAA4ADgAOAA4ADgAOAA0ADAAM
AAwADAAMAAwACwALAAsACwALAAsACwANAAwADAAMAAwADAALAAsACQAKAAoACQAJAAkA
CAAIAAoACAAIAAgACAAHAAcABwAEAAMAAgABAAEAAQABAAEA/v/+//7//v/8//z//f/9
//7//v/+//7//v/+//7/////////////////AAAAAAAA//8AAAAAAQACAAIAAwADAAUA
BQAFAAYABQAGAAYABgAHAAgACQAKAAoACQAIAAcACAAJAAkACQAJAAkACAAIAAgACAAI
AAgACAAIAAgACAAJAAkACQAJAAoACgAKAAoACgAKAAoACwAJAAkACQAJAAsACwALAAsA
DQANAAwADAAMAAwADAAMAAwADAAMAAwADAAMAAwADQANAA0ADQANAAwADAAMAAwADAAM
AAwADAAMAAwACwALAAkACgAKAAkACwALAAsACgAKAAoACgAKAAwADAAMAAwADAAMAAwA
DAAMAAwADAAMAAwADAAMAAwADAAMAAwADAAMAAwADAAMAAwACgAKAAwADAAMAAwACgAK
AAoACgAMAA0ADQANAA0ADgAOAA4AEAAQABAAEgAQABEAEgATABQAFAAUABIAEgAQABAA
DQALAAkACQAIAAgABwAFAAQABQAFAAQAAwACAAEAAQAAAAEAAQABAAMABQAFAAUABwAH
AAkACgALAAkACQAKAAoADAAMAAsACwALAAsACwAMAAwADAAMAAwADAAMAAwADQARABQA
FAAUAA4ACQABAPn/8//t/+X/3P/V/9D/yP/G/8r/0f/Y/9//4f/b/8z/wf+7/7f/r/+v
/7n/x//U/9//5f/q/+7/8f/2//r///8EAAcACgAMAA0ADQAMAA4ADAAMAAwADQANAA0A
DQAOAA0ADQAMAAsADQANAA0ADQANAA0ADQANAA4ADgAOAA4ADAAMAAwADAAOAA4ADQAM
AAoACgAKAAoADAALAAsACwAJAAkACQAJAAsACgAKAAoACAAIAAcABwAFAAYABgAFAAUA
BQAEAAQABAACAAIAAgACAAEAAQABAP7//f/8//v/+//7//v/+//6//r/+v/6//j/+P/5
//n/+P/4//j/+P/4//j/+P/5//n/+f/5//n/+f/6//r/+v/7//z//P/9//7//v//////
////////AAABAAIAAgACAAQABAAEAAQAAwADAAMAAwACAAMAAwADAAUABQAEAAQABAAE
AAQABAAEAAQABAAEAAUABQAFAAUABgAGAAYABgAEAAQABAAFAAUABQAFAAUABQAFAAUA
BQAFAAUABAAEAAQABAAEAAQABAAEAAQABAAEAAQABAAFAAUABQAFAAUABgAGAAYABgAE
AAQABAAEAAQABAADAAMAAwAEAAQAAwAFAAUABQAEAAQABAAEAAQABAAEAAQABAAEAAQA
BAAEAAQABAAEAAQAAgACAAIAAgAEAAQABAAEAAYABgAGAAYABAAEAAQABAAEAAQABgAG
AAYABgAGAAcABwAHAAUABgAGAAYACAAIAAgACgAIAAkACgALAA4ADgAOAAwADgAMAAwA
CQAHAAUABQAEAAIAAQD///7///////7//f/9//3//v/+/////////wEAAQABAAEAAwAD
AAUABgAHAAcABwAIAAgACAAIAAcABwAHAAcABwAIAAgACAAIAAgACgAIAAgACQALAA4A
EAAQAA4ACQABAPn/8//t/+X/3v/X/9D/yP/E/8b/yf/M/9P/1//R/8T/tf+r/6X/of+h
/6n/t//E/9P/2//i/+j/6//w//b//f8AAAMABgAIAAkACQAKAAwACgAKAAoACwANAA0A
DQAOAA4ADwAPAA8ADwAPAA8ADwAPAA8ADwAPABIAEgASABIAEAAQABAAEAAQABAADwAO
ABAAEAAQABAAEAAPAA8ADwAPAA8ADwAPAA8ADgAOAA4ADgAOAA0ADQANAA4ADgANAA0A
DQAMAAwADAAKAAoACgAKAAkACQAJAAgABwAGAAUABQAFAAUABQACAAIAAgACAAAAAAAB
AAEAAgACAAIAAgACAAIAAgADAAMAAwADAAMAAwAEAAQABAADAAQABAAFAAYABgAHAAcA
BwAHAAcACAAJAAoACgAKAAoACgAKAAoACwALAAsACwAKAAsACwALAA0ADQAMAAwACgAK
AAoACgAKAAoACgAKAA0ADQANAA0ADAAMAAwADAAMAAwADAANAA0ADQANAA0ADwAPAA8A
DwANAA0ADAAMAA4ADgAOAA4ADgAOAA4ADgAOAA4ADgAPAA0ADQANAA0ADgAOAA4ADgAO
AA4ADgAOAA4ADgANAA0ADQAOAA4ADQAPAA8ADwAOAA0ADAALAAoADAAMAAwADAAMAAwA
DAAMAAoACgAKAAoACgAKAAoACgAMAAwADAAMAA4ADgAMAA4ADgAOAA4ADAAMAAwADAAM
AA0ADQANAA0ADgAOAA4ADgAOAA4AEAAQABEAEgATABYAFgAWABQAEgAQABAADQANAAsA
CwAKAAgABwAFAAQAAwADAAIAAQADAAMABAAEAAMAAwADAAUABQAFAAUABwAJAAsADAAN
AA0ADQAOAA4ADAAMAAsACwANAA0ADQAOAAwADAAMAAwADgAQABAAEQATABYAFgAUABAA
CwABAPv/9f/t/+P/3P/X/9D/yv/M/9D/0//Y/93/3f/T/8D/tf+x/6v/p/+t/7v/x//W
/9//5f/q//D/8//4/wAABQAIAAsADgAQABEAEQASABIAEAAQABAAEQARABEAEQASABIA
EwATABMAEwATABMAEwAVABUAFQAVABQAFAAUABQAFAAUABQAFAAUABQAEwASABIAEgAS
ABIAFAATABMAEwARABEAEQARABEAEAAQABAAEQASABIAEwASABIAEQAPAA8ADwAOAA4A
DgAMAAwADAAMAAsACwALAAoACQAIAAcABQAFAAUABQAGAAYABgAGAAIAAgADAAMAAgAC
AAIAAgACAAIAAgADAAMAAwADAAMABQAGAAYABgAHAAgACAAJAAgACAAJAAkACwALAAsA
DAALAAwADAAMAAwADAAMAAwADwAPAA8ADwAOAA8ADwAPABEAEQAQABAAEAAQABAAEAAO
AA4ADgAOAA8ADwAPAA8ADwAQABEAEgAQABAAEAARABMAEwATABMAEwATABMAEwARABEA
EAAQABIAEgASABIAEgASABIAEgASABIAEgATABEAEQARABEAEAAQABAAEAASABIAEgAS
ABIAEgARABEADwAQABAADwARABEAEQAQABAAEAAQABAAEAAQABAAEAAQABAAEAAQAA4A
DgAOAA4AEAAQABAAEAAOAAwADAAOABAAEAAQABAAEgASABIAEgAQABEAEQARABEAEgAS
ABIAEgASABIAFAASABMAFAAVABYAFgAWABQAFgAUABQAEQANAAsACwAKAAsACwAKAAoA
BwAHAAYABQAFAAUABgAGAAUABQAFAAcABwAHAAcACQAJAAsADAANAA0ADQAOAA4ADAAM
AAsACwANAA0ADQAOAA4ADgAOAA4AEAAOAA4ADQAPABQAFgAWABQADQADAP3/9//z/+n/
3v/X/9D/yv/I/8r/0f/Y/+H/4//f/9L/w/+5/7f/sf+v/7f/xf/S/93/5f/q/+7/8f/2
//z/AQAGAAcACAAOAA0ACwAOAA4ADAAMAAwADQANAA0ADQAOAAwADQANAA0ADwAPAA8A
DwAPAA8ADwAPAA4ADgAOAA4ADgAOAA4ADgAOAA4ADQAMAA4ADgAOAA4ADgANAA0ADQAL
AAsACwALAAsACgAKAAoADAAMAAsACwAJAAoACgAJAAcABwAGAAYACAAGAAYABgAEAAMA
AwADAAIAAQAAAP///f/9//3//f/8//z//P/8//r/+v/7//v/+P/4//j/+P/4//j/+P/5
//v/+//7//v/+//8//z//P///wAAAAABAAAAAAABAAEAAwADAAMABAAEAAQAAwACAAQA
BAAEAAQAAwADAAMAAwAEAAUABQAFAAUABQAEAAQAAgACAAIAAgAEAAQABAAEAAMAAwAD
AAMAAgACAAIAAgACAAIAAgADAAEAAQABAAEAAwADAAMAAwADAAMAAgACAAAAAAAAAAAA
AAAAAAAAAAAAAAAAAAABAP///////////v/+//7//v/8//z//P/8//7//v/9//3//f/+
//7//f/7//v/+//6//r/+v/6//r/+v/6//r/+v/6//r/+v/6//r/+v/6//r/+v/6//r/
+v/4//j/+v/6//r/+v/6//r/+v/6//j/+f/5//n/+f/6//r/+v/6//r/+v/8//z//f/+
/////v/+//7//P/9//z//f/7//f/9f/1//T/9P/z//H/8P/x//H/8P/v/+3/7f/u/+7/
7f/t/+3/7//v/+//7//x//P/9f/2//f/9//3//j/+P/2//b/9f/1//b/9//4//r/+P/4
//j/+P/4//b/9v/3//n//P8AAAAA/v/5//H/6f/h/93/1//O/8P/vv+2/7D/sv+3/7r/
wf/F/8P/uv+t/6H/m/+Z/5X/mf+l/7T/wf/L/9D/1P/Z/9z/4P/n/+7/8f/0//b/9//3
//j/+P/2//b/9v/3//n/+f/5//r/+P/5//n/+f/5//n/+f/5//n/+f/5//n/+P/4//j/
+P/6//r/+v/6//r/+v/5//j/+P/4//j/+P/4//f/9//3//f/9//3//f/9//2//b/9v/2
//b/9f/1//X/9v/2//X/9f/1//T/9P/0//L/8v/y//D/7//v/+//7v/t/+z/6//r/+v/
6//r/+j/6P/o/+j/5P/k/+X/5f/m/+b/5v/m/+b/5v/m/+f/5f/l/+X/5f/l/+b/5v/m
/+f/6P/o/+n/6P/o/+n/6f/q/+v/7P/u/+3/7v/u/+7/7v/u/+7/7v/x//H/8f/x//D/
8f/x//H/7//v/+7/7v/w//D/8P/w//D/8P/w//D/8f/x//H/8f/u/+7/7v/u//D/8P/w
//H/8f/x//H/8f/x//H/8f/x//H/8f/w//D/8P/w//D/8P/w//D/8P/w/+7/7v/u/+//
7//v/+//7//u/+7/7v/u//D/8P/w//D/7v/u/+3/7f/t/+7/7v/t/+3/7f/t/+z/7v/u
/+7/7v/u/+7/7v/u/+7/7v/u/+7/7P/s/+z/7P/u/+7/7P/s/+7/7P/s/+z/7P/s/+z/
7P/s/+z/7f/t/+3/7f/u/+7/7v/s/+z/7P/u/+7/7//w//H/9P/0//T/8v/0//L/8v/v
/+//7f/t/+z/6//p/+b/5P/l/+X/5P/j/+P/4//k/+T/5f/l/+X/5//l/+X/5f/n/+f/
6f/q/+v/7f/t/+7/7v/s/+z/6//r/+v/6//r/+z/7v/u/+7/7v/u/+z/7v/v//H/8v/0
//T/9P/v/+v/5f/f/9f/0f/I/7//tv+y/6z/qP+p/6z/sf+3/7X/rv+f/4//h/+D/3//
gf+N/5r/qf+3/8D/xP/L/9D/1v/d/+L/5//o/+r/7f/v//D/8P/w//D/8P/x//H/8f/x
//L/8v/z//P/8//z//P/8//z//P/8//z//P/8v/y//L/8v/0//T/9P/0//T/9P/z//L/
8v/y//L/8v/0//P/8//z//P/8//z//P/8f/w//D/8P/x//L/8v/z//L/8v/x/+//7//v
/+7/7v/w/+7/7v/u/+z/6//r/+v/6v/p/+j/5//n/+f/5//n/+b/5v/m/+b/5P/k/+X/
5f/i/+L/4v/i/+T/5P/k/+X/5f/l/+X/5f/l/+b/5v/m/+X/5v/m/+f/6v/q/+v/6//r
/+v/6//s/+3/7v/u/+7/8P/w//D/8P/v/+//7//v//D/8f/x//H/8f/x//D/8P/w//D/
8P/w//L/8v/y//L/8f/x//H/8f/y//L/8v/y//L/8v/y//P/8//z//P/8//x//H/8f/x
//P/8//y//L/9P/0//T/9P/0//T/9P/0//T/9P/0//X/8//z//P/8//0//T/9P/0//T/
9P/0//T/9P/0//P/8//z//T/9P/z//P/8//z//L/8v/y//L/8v/y//L/8v/y//D/8P/w
//D/8v/y//L/8v/y//L/8v/y//L/8v/y//L/8v/0//L/8v/y//L/8v/y//L/8v/y//L/
8v/z//P/8//z//T/9P/0//T/9P/0//b/9P/1//b/9//4//j/+P/2//f/9v/3//X/8//x
//H/8P/u/+3/6//q/+v/6//q/+n/6f/p/+r/6v/r/+v/6//t/+3/7f/t/+//7f/v//D/
8f/x//H/8v/y//T/9P/z//P/8//z//P/9P/0//T/9P/0//T/9P/0//P/9//6//r//P/6
//f/8f/p/+P/3f/X/87/xf++/7b/sP+w/7H/tP+3/7v/uf+u/5v/jf+H/4P/g/+H/5P/
oP+v/73/xP/K/9P/2P/e/+X/6v/r//D/9P/1//X/9v/4//b/9v/2//f/9//3//f/+P/4
//n/+f/5//n/+f/5//n/+f/5//n/+f/8//z//P/8//r/+v/6//r//P/8//v/+v/6//z/
+v/6/w==
         </WaveFormData>
      </LeadData>
      <LeadData>
         <LeadByteCountTotal>10000</LeadByteCountTotal>
         <LeadTimeOffset>0</LeadTimeOffset>
         <LeadSampleCountTotal>5000</LeadSampleCountTotal>
         <LeadAmplitudeUnitsPerBit>4.88</LeadAmplitudeUnitsPerBit>
         <LeadAmplitudeUnits>��V</LeadAmplitudeUnits>
         <LeadHighLimit>2147483647</LeadHighLimit>
         <LeadLowLimit>268435456</LeadLowLimit>
         <LeadID>V2</LeadID>
         <LeadOffsetFirstSample>0</LeadOffsetFirstSample>
         <FirstSampleBaseline>0</FirstSampleBaseline>
         <LeadSampleSize>2</LeadSampleSize>
         <LeadOff>FALSE</LeadOff>
         <BaselineSway>FALSE</BaselineSway>
         <ExcessiveACNoise>FALSE</ExcessiveACNoise>
         <MuscleNoise>FALSE</MuscleNoise>
         <LeadDataCRC32>1644556157</LeadDataCRC32>
         <WaveFormData>
/P/8//z//P/+/wAAAgAEAAUABgAHAAgACgAKAAoACgALAAwADQAOABAAEAAQABAAEgAS
ABIAEgAUABQAFAAUABQAFAAUABQAFAAUABQAFAAVABYAFwAYABoAGgAaABoAHAAcABwA
HAAeAB4AHgAeAB8AIAAhACIAIwAkACUAJgAnACgAKQAqACwALAAsACwALQAuAC8AMAAy
ADIAMgAyADAAMAAwADAAMAAwADAAMAAtACwAKwAqACgAKAAoACgAJwAmACUAJAAjACIA
IQAgAB4AHgAeAB4AHQAcABsAGgAaABoAGgAaABkAGAAXABYAFAAUABQAFAASABIAEgAS
ABAAEAAQABAAEAAQABAAEAAPAA4ADQAMAA4ADgAOAA4ADgAOAA4ADgAOAA4ADgAOAA4A
DgAOAA4ADgAOAA4ADgAQABAAEAAQABAAEAAQABAAEgASABIAEgASABIAEgASABQAFAAU
ABQAFAAUABQAFAAUABQAFAAUABIAEgASABIAEgASABIAEgASABIAEgASABAAEAAQABAA
EAAQABAAEAAOAA4ADgAOAA4ADgAOAA4ADgAOAA4ADgAMAAwADAAMAAwADAAMAAwADAAM
AAwADAAMAAwADAAMAAwADAAMAA0ADQANAA4ADgAOABEAEgAUABUAFgAXABoAGgAcAB0A
HwAhACMAIwAhAB4AHAAZABYAEwASABIAEgAQAA0ACwAKAAwADAAKAAcABQAEAAQAAwAD
AAMAAwADAAEAAQABAAEAAgABAAEAAQD///////////////////////////////8BAAQA
BgANABUAFQATABAACwAKABAAFgAUAAkA+v/p/9L/wP+z/53/ef9M/xj/5P65/pX+gv59
/n3+h/6h/sL+7f4h/07/bP+H/6D/sf/B/87/3P/l/+3/9f/6//z//f///wEAAwADAAQA
BQAGAAcACAAJAAwADAAMAAwADQAOAA4ADgAOAA8AEAAQABAAEQARABEAEgASABIAEwAR
ABIAEwAUABYAFgAWABYAGQAZABkAGgAZABkAGQAZABoAGgAbAB0AHgAeAB8AHwAgACIA
IgAjACQAJQAmACcAKAApACoAKwAqACoAKwAtACsAKwArACsALQAtAC0ALQAtACwAKwAr
ACkAKQApACcAJAAjACMAIgAiACEAIAAfAB4AHQAdABwAGwAaABkAGQAYABcAFwAWABcA
FwAWABYAFQATABEAEAASABAAEAAQAA8ADwANAAwADAAMAAwADAALAAsACwALAAsACwAL
AAoACAAIAAgACAAIAAgACAAIAAgACAAIAAgABgAHAAcABwAHAAcACAAIAAgACAAJAAkA
CQAKAAoACgAMAAwADAAMAAwADQANAA0ADQANAA0ADQALAAwADAAMAAwADAAMAAwADAAM
AAwADQANAAwADAAMAAoACgAJAAkACQAJAAgACAAJAAkACAAIAAgABwAHAAcABwAHAAcA
BwAJAAkACQAIAAcABwAHAAcACQAIAAYABgAGAAYABgAGAAYABgAGAAYABgAGAAYABQAF
AAUABgAIAAgACwAMAAwADQAOAA8AEgASABQAFQAXABkAGwAbABsAGgAYABUAEgAPAA4A
DgAMAAwACQAHAAYABgAGAAQAAQD///7//v/9//3//f/9/////////////f/8//v/+//7
//v/+//7//v/+//7//v/+//7//v/+//9//3//P/+/wUACwARABEADAAFAAIAAgAGAAoA
AwD2/+f/1P/A/6//of+L/2b/PP8O/+X+w/6m/pf+l/6Z/qP+vP7f/g3/Ov9e/3v/kv+l
/7f/xv/S/9//5//x//b/+P/7//3/////////AAABAAQABQAGAAcACAAIAAgACAAJAAoA
CgAKAAwADQAOAA4ADgAPAA8ADwAQABAAEAARAA8AEAARABIAFAAUABQAFAAVABUAFQAW
ABcAFwAXABcAGAAYABkAGwAaABoAGwAbAB4AIAAgACEAIgAjACQAJQAkACUAJgAnACgA
KAApACsAKwArACsAKwArACsAKwArACkAKAAnACcAJQAlACUAIwAkACMAIwAiAB4AHQAc
ABsAGgAZABkAGAAZABgAFwAXABgAFwAXABYAEwATABIAEgAUABMAEgASABAADgAOAA4A
DwAPAA0ADAAMAAwADAAMAAsACwALAAsACwALAAsACgAKAAoACgAKAAoACgAKAAoACAAI
AAgACAAIAAkACQAJAAkACQAKAAoACgAKAAsACwALAAwADAAMAAwADAAMAAwACgALAAsA
CwANAA0ADQANAA0ADgAOAA4ADgAOAA4ADgAMAAwADAANAA0ADAAMAAwADgAOAA0ADQAL
AAsACgAKAAsACwAKAAoACgAJAAkACQAHAAcABwAHAAkACQAJAAgABwAHAAcABwAJAAgA
CAAIAAgACAAIAAgACAAIAAgACAAIAAgABgAGAAYABgAIAAgACAAIAAkACQAJAAoACgAK
AA0ADgAQABEAEgATABYAFgAYABkAHQAfACEAIQAdABwAGgAXABIADwAOAA4ADgAOAAsA
CQAKAAoACgAIAAUAAwACAAIAAQABAAEAAQABAAEAAQABAAEAAAD/////////////////
////////////////////AQD//wAABAAJABEAFQATAA4ADQAMAA4AEgAOAAkA/v/v/9b/
wP+x/5//ff9M/xb/5P63/o/+ev53/nn+g/6Z/r7+6f4d/0j/av+H/6D/sf/B/9D/2v/l
/+//9f/4//z//////wEAAwADAAQABQAGAAcACAAJAAoACgAKAAoACwAMAAwADAAMAA0A
DgAOABAAEQARABEAEgASABIAEwATABQAFQAWABQAFAAUABQAFwAXABcAGAAbABsAGwAb
ABwAHAAdAB8AHgAeAB8AHwAiACQAJAAlACQAJQAmACcAKgArACwALQAsACwALQAvADEA
MQAxADEAMwAzADMAMwAxADAALwAvAC0ALQAtACsAKgApACkAKAAmACUAJAAjACQAIwAj
ACIAIQAgAB8AHwAcABsAGwAaABkAGQAYABgAFwAVABMAEgAUABIAEgASABEAEQAPAA4A
DgAOAA4ADgANAA0ADQANAAsACwALAAoACgAKAAoACgAIAAgACAAIAAkACgALAAwACwAL
AAoACQAJAAkACgAKAAwADAANAA0ADQAOAA4ADgAOAA4ADgAOAA4ADwAPAA8ADwAPAA8A
DwAPABAAEAAQAA4ADgAOAA4AEAAQABAAEQARABAAEAAQAA4ADgANAA0ADwAPAA4ADgAN
AA0ADAAMAA4ADQANAA0ACwALAAsACwALAAsACwAKAAsACwALAAsACwAKAAoACgAKAAoA
CgAKAAgACQAJAAkACwALAAoACAAKAAgACAAIAAgACAAIAAgACAAIAAgACAAIAAsACwAL
AAwADAAMAA8AEAASABMAFAAVABgAGAAaABsAHQAfACEAIQAfAB4AHAAZABQAEQAQABAA
EAAQAA0ACwAKAAoACgAIAAUAAwACAAIAAQABAAEAAQABAAEAAQABAAMAAgABAAEAAQAB
AAEAAQD//////////////////////////wIABgAJABEAFQAVABAADQAKAA4AEgASAAcA
/P/t/9j/xv+3/6P/gf9S/xr/6P69/pf+gP59/n/+hf6d/r7+6f4d/0z/bv+H/57/sf/B
/9D/3P/l/+//9//6//7///8BAAMABQAFAAYABwAIAAkACgALAAwADAAMAAwADQAOAA4A
DgAQABEAEgASABAAEQARABEAEgASABIAEwATABQAFQAWABYAFgAWABYAFwAXABcAGAAZ
ABkAGQAZABoAGgAbAB0AHgAeAB8AHwAiACQAJAAlACQAJQAmACcAKAApACoAKwAsACwA
LQAvAC0ALQAtAC0ALwAvAC8ALwAvAC4ALQAtACsAKwArACkAKAAnACcAJgAkACMAIgAh
ACAAHwAfAB4AHQAcABsAGwAaABkAGQAYABcAFwAWABYAFgAVABQAFAAUABIAEgASABEA
EQAPAA4ADgAOAA4ADgALAAsACwALAAkACQAJAAgACgAKAAoACgAIAAgACAAIAAgACAAI
AAgACgALAAsACwALAAsADAAMAAwADAANAA0ACwAMAAwADAAMAAwADAAMAA4ADwAPAA8A
DQANAA0ADQAPABAAEAAQABAAEAAQABAAEAAQABAAEQAPAA4ADgAOAA4ADgANAA0ADwAP
AA4ADgAPAA8ADgAOAA4ADQANAA0ACwALAAsACwALAAsACwAKAAkACQAJAAkACQAIAAgA
CAAKAAoACgAKAAoACwALAAsACwAJAAgACgAMAAsACgAJAAgACAAIAAgACAAKAAoACgAK
AAkACQAJAAoADAAMAA8AEAAQABEAEgATABgAGAAaABsAHQAfACEAIQAhACAAHgAbABYA
EwASABIAEAAQAA0ACwAKAAoACgAIAAUAAwACAAIAAQABAAEAAQABAAEAAQABAAEAAAD/
//////////////////////////////////////8BAAAAAgAHAA0AEwAXABQADQAIAAYA
CgAOAAsAAgD1/+T/0v/D/7P/n/+A/1j/Jv/1/sv+qP6T/o/+j/6V/qj+x/7x/iD/Tv9x
/4r/of+z/8L/0P/b/+f/7//2//r//f//////AQABAAIAAwAGAAcACAAJAAoACgAKAAoA
CwAMAAwADAAKAAsADAAMAAwADQANAA0ADgAOAA4ADwAPABAAEQASABIAEgASABIAEwAT
ABMAFAAXABcAFwAXABgAGAAZABsAGgAaABsAGwAaABwAHAAdAB4AHwAgACEAIgAjACQA
JQAkACQAJQAnACkAKQApACkAKQApACkAKQArACoAKQApACUAJQAlACMAIgAhACEAIAAg
AB8AHgAdABoAGQAZABgAGQAYABcAFwAWABUAFQAUABUAFQAUABQAEwARAA8ADgAQAA4A
DgAOAA8ADwANAAwACgAKAAoACgALAAsACwALAAkACQAJAAgACAAIAAgACAAIAAgACAAI
AAgACAAIAAgACAAJAAkACQAJAAkACgAKAAgACAAJAAkACQAKAAoACgAMAAwADAAMAAoA
CwALAAsADQANAA0ADQALAAwADAAMAA4ADgAOAA4ADAAMAAwADQANAAwADAAMAAoACgAJ
AAkACwALAAoACgALAAsACgAKAAoACQAJAAkACQAJAAkACQAHAAcABwAGAAcABwAHAAcA
BwAGAAYABgAGAAYABgAGAAQABQAFAAUAAwAFAAQABgAEAAQABAAEAAYABgAGAAYABgAG
AAYABgAHAAcABwAIAAYABgAJAAoADAANAA4ADwAUABQAFgAXABcAGQAbABsAFwAWABQA
EQAQAA0ADAAMAAwADAAJAAcACAAIAAgABgABAP///v/+///////////////////////9
//z/+//7//v/+//7//v/+f/5//n/+f/7//v/+//7//v/+f/6//z/AQAHAAsADwAMAAUA
/v/8/wYACgABAPT/5f/U/77/rf+h/43/av9A/xL/6f7F/qb+k/6T/pX+nf6y/tX+/f4s
/1b/d/+Q/6X/t//E/9D/2//j/+v/9P/4//f/9//7//////8AAAEAAAABAAIAAwAEAAQA
BAAEAAUABgAGAAYABgAHAAgACAAIAAkACQAJAAoACgAKAAsACwAMAA0ADgAQABAAEAAQ
AA8ADwAPABAAEwATABMAEwASABIAEwAVABYAFgAXABcAGAAaABoAGwAcAB0AHgAfACAA
IQAiACMAIgAiACMAJQAnACcAJwAnACcAJwAnACcAJQAkACMAIwAjACMAIwAhACIAIQAh
ACAAHAAbABoAGQAaABkAGQAYABUAFAATABMAFAATABMAEgATABMAEgASABAADwAOAA4A
EAAOAA4ADgANAA0ACwAKAAwADAAMAAwACQAJAAkACQAJAAkACQAIAAYABgAGAAYACAAI
AAgACAAGAAYABgAGAAgACQAJAAkABwAHAAgACAAKAAoACwALAAsADAAMAAwADAAMAAwA
DAAMAA0ADQANAA0ADQANAA0ADQAOAA4ADgAOAA4ADgAOAAwADAAMAA0ADQAMAAwADAAO
AA4ADQANAA0ADQAMAAwADQANAAwADAAMAAsACwALAAkACQAJAAkACwALAAsACgAJAAkA
CQAJAAsACgAKAAoACgAKAAoACgAIAAkACQAJAAkACQAKAAoACAAIAAgACAAIAAoACgAK
AAoACgAKAAoACgALAAsACwAMAA4ADgARABIAEgATABQAFQAaABoAHAAdAB8AIQAjACMA
HwAeABwAGQAWABMAEgASABIAEgAPAA0ADgAOAA4ADAAJAAcABgAGAAMAAwADAAMAAwAD
AAMAAwAFAAQAAwADAAMAAwADAAMABQAFAAUABQADAAMAAwADAAUAAwAEAAgADQATABcA
FwAWAA8ADAAQABYAFAALAAIA8f/a/8b/uf+l/4P/Vv8i/+7+vf6V/n7+d/55/oP+mf64
/uX+Gf9I/2z/hf+c/7H/w//S/97/5//x//n//v8AAAMABQAFAAcABwAIAAkACgALAAwA
DQAOAA4ADgAOAA8AEAAQABAAEgATABQAFAASABMAEwATABYAFgAWABcAFQAWABcAGAAY
ABgAGAAYABkAGQAZABoAGwAbABsAGwAeAB4AHwAhACIAIgAjACMAJAAmACYAJwAoACkA
KgArAC4ALwAwADEANAA0ADUANwA1ADUANQA1ADUANQA1ADUANQA0ADMAMwAxADEAMQAv
AC4ALQAtACwAKgApACgAJwAmACUAJQAkACMAIgAhACEAHgAdAB0AHAAbABsAGgAaABoA
GQAYABgAGAAWABYAFgAVABUAEwASABAAEAAQABAADwAPAA8ADwANAA0ADQAMAA4ADgAO
AA4ADAAMAAwADAAKAAoACgAKAAwADQANAA0ADQANAA4ADgAOAA4ADwAPAA8AEAAQABAA
EAAQABAAEAAQABEAEQARABEAEQARABEAEQASABIAEgASABIAEgASABIAEgASABMAEwAS
ABIAEgAUABQAEwATABEAEQAQABAAEQARABAAEAASABEAEQARAA8ADwAPAA8ADwAPAA8A
DgANAA0ADQANAA8ADgAOAA4ADgAOAA4ADgAOAA8ADwAPAA8ADQAMAAwADAAMAAwADAAM
AAwADAAOAA4ADgAOAA8ADwAPABAAEAAQABMAFAAWABcAGAAZABwAHAAeAB8AIQAjACUA
JQAjACIAIAAdABoAFwAWABYAFgAWABMAEQAOAA4ADgAMAAkABwAGAAYABwAHAAcABwAH
AAcABwAHAAcABgAFAAUABQAFAAUABQAFAAUABQAFAAUABQAFAAUABQAFAAYACAANABUA
GQAZABQADwAMAAwAEgAUAA0AAADz/+D/yv+5/63/l/90/0b/Fv/r/sf+qv6f/p/+n/6p
/sL+5f4T/0L/aP+F/5z/r/+//8z/2v/l/+//9//+/wIAAwAFAAUABwAHAAgACQAKAAsA
DAANAAwADAAMAAwADwAQABAAEAAQABEAEgASABIAEwATABMAEgASABIAEwATABQAFQAW
ABYAFgAWABYAFwAXABcAGAAbABsAGwAbABwAHAAdAB8AHgAeAB8AHwAeACAAIAAhACIA
IwAkACUAJgAnACgAKQAqACoAKwAtACsAKwArACsALQAtAC0ALQArACoAKQApACkAKQAp
ACcAJgAlACUAJAAgAB8AHgAdAB4AHQAdABwAGwAaABkAGQAaABkAGQAYABUAFQAUABQA
FAATABIAEgASABAAEAAQAA8ADwANAAwACgAKAAoACgALAAsACwALAAsACwALAAoACAAI
AAgACAAKAAoACgAKAAgACAAIAAgACAAJAAkACQAJAAkACgAKAAoACgALAAsACwAMAAwA
DAAMAAwADAAMAAwADQANAA0ADQANAA0ADQANAA4ADgAOAAwADAAMAAwADAAMAAwADQAN
AAwADAAMAAwADAALAAsACwALAAoACgALAAsACgAKAAoACQAJAAkACQAJAAkACQALAAsA
CwAKAAkACQAJAAkABwAGAAYABgAIAAgACAAIAAgACQAJAAkABwAGAAgACAAIAAgACAAI
AAgACAAIAAgACAAIAAcABwAHAAgACgAKAA0ADgAOAA8AEAARABQAFAAWABcAGwAdAB8A
HwAdABwAGgAXABQAEQAQABAAEAAQAA0ACwAKAAoACgAIAAUAAwACAAIAAQABAAEAAQAD
AAMAAwADAAEAAAD/////////////////////////////////////AQD//wAAAgAFAAsA
EQAVABIADwAKAAgADAAQAAsAAgD3/+L/yv+5/6v/lf9w/z7/Cv/Z/q3+jP59/nv+f/6L
/qT+yf73/ir/Vv95/5L/pf+3/8b/1P/d/+f/8f/4//z//f///wEABQAFAAYABwAGAAcA
CAAJAAwADAAMAAwACwAMAAwADAAOAA8AEAAQABIAEwATABMAEgASABIAEwATABQAFQAW
ABYAFgAWABYAFwAXABcAGAAbABsAGwAbABwAHAAdAB8AHgAeAB8AHwAgACIAIgAjACYA
JwAoACkAKgArACwALQAuAC4ALwAxADMAMwAzADMAMQAxADEAMQAxADAALwAvAC0ALQAt
ACsAKgApACkAKAAoACcAJgAlACIAIQAhACAAHwAeAB0AHQAcABsAGwAaABkAGQAYABgA
GAAXABYAFgAUABIAEgASABEAEQAPAA4ADgAOAA4ADgALAAsACwALAAsACwALAAoACAAI
AAgACAAIAAgACAAIAAgACAAIAAgACgALAAsACwAJAAkACgAKAAoACgALAAsACwAMAAwA
DAAMAAwADAAMAA4ADwAPAA8ADwAPAA8ADwANAA4ADgAOAA4ADgAOAA4ADgAOAA4ADwAR
ABAAEAAQAA4ADgANAA0ADwAPAA4ADgAPAA8ADgAOAAwACwALAAsACwALAAsACwALAAsA
CwAKAAkACQAJAAkACQAIAAgACAAKAAoACgAKAAwACwAKAAoACgAKAAoACgAKAAoACgAK
AAoACgAKAAsACwALAAwADgAOABEAEgASABMAFAAVABoAGgAcAB0AHwAhACMAIwAhACAA
HgAbABYAEwASABIAEAAQAA0ACwAMAAwADAAKAAUAAwACAAIAAwADAAMAAwADAAMAAwAD
AAMAAgABAAEA/////////////////////wEAAQABAAEAAQADAAQABgANABMAFwAVABIA
DQAMAA4AFAAQAAcA/v/t/9b/wv+1/6H/f/9Q/xz/7P69/pf+gP59/n/+hf6b/rz+5/4b
/0j/av+H/57/sf/B/9D/3P/n/+//9f/8//7///8DAAMABQAFAAYABwAIAAkACgALAA4A
DgAOAA4ADQAOAA4ADgAQABEAEgASABIAEwATABMAEgASABIAEwATABQAFQAWABYAFgAW
ABYAGQAZABkAGgAZABkAGQAZABoAGgAbAB0AIAAgACEAIQAiACQAJAAlACYAJwAoACkA
KgArACwALQAuAC4ALwAxADEAMQAxADEAMQAxADEAMQAxADAALwAvAC0ALQAtACsAKgAp
ACkAKAAkACMAIgAhACIAIQAhACAAHwAeAB0AHQAcABsAGwAaABcAFwAWABYAFgAVABQA
FAAUABIAEgASAA8ADwANAAwADAAMAAwADAALAAsACwALAAsACwALAAoACgAKAAoACgAK
AAoACgAKAAoACgAKAAoACgALAAsACwALAAsADAAMAAwADAANAA0ADQAOAA4ADgAOAA4A
DgAOAA4ADwAPAA8AEQARABEAEQAPABAAEAAQABAAEAAQABAAEgASABIAEwARABAAEAAQ
ABAAEAAPAA8ADwAPAA4ADgAPAA8ADgAOAA4ADQANAA0ADQANAA0ADQANAA0ADQAMAAsA
CwALAAsADQAMAAwADAAKAAgACAAKAAwADAAMAAwADAAMAAwADAAKAAoACgAKAAsACwAL
AAwADgAOABEAEgASABMAFAAVABgAGAAaABsAHQAfACEAIQAfAB4AHAAZABkAFwAXABgA
FwAWABIADwAOAA4ADgAMAAcABQAEAAQAAwADAAMAAwAFAAUABQAFAAUABAADAAMAAwAD
AAMAAwADAAMAAwADAAMAAwADAAMAAwADAAIABAAJABEAFwAZABYADwAIAAgADgAUAA0A
AADz/+D/yv+5/6v/lf90/0r/HP/x/sv+qv6Z/pn+mf6h/rr+3f4J/zb/Xv99/5T/qf+7
/8z/2v/l/+3/8//8//7///8DAAUABQAFAAYABwAKAAsADAANAAwADAAMAAwADQAOAA4A
DgAQABEAEgASABAAEQARABEAEgASABIAEwATABQAFQAWABgAGAAYABgAFwAXABcAGAAZ
ABkAGQAZABgAGAAZABsAHQAeACAAIQAgACIAIgAjACIAIwAkACUAJgAnACgAKQAoACgA
KQArAC0ALQAtAC0ALQAtAC0ALQAtACwAKwArACkAKQApACcAJAAjACMAIgAhACEAIQAh
ACAAHwAfAB4AGwAaABkAGQAaABkAGQAYABcAFwAWABYAFgAVABQAFAASABAAEAAQABEA
EQAPAA4ADgAOAA4ADgANAA0ADQANAAsACwALAAoACgAKAAoACgAKAAoACgAKAAoACgAK
AAoACgALAAsACwALAAsADAAMAAwADAANAA0ADQAOAA4ADgAOAA4ADgAOAAwADQANAA0A
DwAPAA8ADwANAA4ADgAOAA4ADgAOAA4ADgAOAA4ADwANAAwADAAMAA4ADgANAA0ADQAN
AAwADAALAAsACgAKAAwACwALAAsACwALAAsACwAJAAkACQAIAAkACQAJAAkACQAIAAgA
CAAIAAgACAAIAAgACAAIAAgACAAIAAgACAAIAAgACQAJAAkACgAIAAgACwAMAAwADQAO
AA8AEQAQABEAEQAVABcAGQAZABkAGAAWABMAEgAPAA4ADgAQABAADQALAAgACAAIAAYA
BQADAAIAAgABAAEAAQABAAEAAQABAAEAAQAAAP///////////////wEAAQABAAEAAQAB
AAEAAQABAP///v8AAAMACwARABUAEgANAAYABAAGAA4ADwAEAPX/4v/M/7n/q/+b/4D/
WP8m//v+2/68/qf+p/6t/rH+xP7h/gf/MP9a/3v/kv+n/7f/xP/S/9//6f/x//j//P/9
/wEAAwADAAMABAAFAAYABwAIAAkACgAKAAoACgALAAwADAAMAAwADQAOAA4ADgAPAA8A
DwAQABAAEAARAA8AEAARABIAFAAUABQAFAATABMAEwAUABcAFwAXABcAFgAWABcAGQAa
ABoAGwAbABwAHgAeAB8AIgAjACQAJQAmACcAKAApACoAKgArAC0ALQAtAC0ALQAtAC0A
LQAtAC0ALAArACsAKQApACkAJwAmACUAJQAkACIAIQAgAB8AHgAdAB0AHAAZABgAFwAX
ABgAFwAXABYAEwATABIAEgASABEAEAAQABIAEAAQABAADwAPAA0ADAAMAAwADAAMAAsA
CwALAAsACQAJAAkACAAIAAgACAAIAAgACAAIAAgACgAKAAoACgAJAAkACAAHAAkACQAK
AAoACgAKAAsACwALAAwADAAMAAwADAAMAAwADAANAA0ADQANAA0ADQANAAwADAALAAoA
DAAMAAwADAAMAAwADAANAAsACgAKAAoACgAKAAkACQALAAsACgAKAAsACwAKAAoACgAJ
AAkACQAJAAkACQAJAAkACQAJAAgACQAJAAkACQAJAAgACAAIAAgABgAGAAYABgAGAAYA
BgAGAAYABgAGAAYACQAJAAkACgAJAAgACgAKAAwADQAOAA8AEAAQABIAEwATABUAFwAX
ABgAGAAXABUAEAANAAwADAAOAA4ACwAJAAgACAAIAAYABAADAAMABAABAAEAAQABAP//
////////AQAAAP/////9//3//f/9//3//f/9//3///////////////3/AAAAAAMABwAL
AA8ADgALAAYABAAEAAoACwACAPX/5v/S/73/q/+b/4D/XP8o//X+zf6o/o3+h/6L/pH+
oP69/uH+EP9A/2X/gv+b/63/vv/M/9n/4//p//D/+P/9//3///8BAAEAAgADAAQABQAG
AAcACAAIAAgACAAJAAoACgAKAAoACwAMAAwADAANAA0ADQAOAA4ADgAPAA8AEAARABIA
EgASABIAEgAVABUAFQAWABcAFwAXABcAFgAWABcAGQAcABwAHQAdABwAHgAeAB8AIAAh
ACIAIwAmACcAKAApACoAKgArAC0ALQAtAC0ALQAvAC8ALwAvADEAMAAvAC8ALQAtAC0A
KwAoACcAJwAmACYAJQAkACMAIAAfAB8AHgAdABwAGwAbABoAGQAZABgAFwAXABYAFgAW
ABUAFAAUABQAEgASABIAEQARAA8ADgAMAAwADAAMAAsACwALAAsACQAJAAkACAAIAAgA
CAAIAAgACAAIAAgACAAIAAgACAAKAAsACwALAAkACQAKAAoACgAKAAsACwALAAwADAAM
AAwADAAMAAwADAANAA0ADQANAA0ADQANAA0ADgAOAA4ADgAOAA4ADgAOAA4ADgAPABEA
EAAQABAAEAAQAA8ADwAPAA8ADgAOAA0ADQAMAAwADgANAA0ADQANAA0ADQANAAsACwAL
AAoACwALAAsACwALAAoACgAKAAwADAAMAAwADAANAA0ADAAMAAwADAAMAAwADAAMAAwA
DAAMAAwADAANAA0ADQAOAA4ADgARABIAEgATABQAFQAWABYAGAAZAB0AHwAhACEAIAAg
AB8AHQAaABcAFgAWABYAFgATABEAEgASABIAEAAPAA0ADAAMAAsACwALAAsACQAJAAkA
CQAJAAgABwAHAAcABwAHAAcABwAHAAcABwAHAAcABwAHAAcACQAIAAgACwATABcAGwAc
ABkAFAASABQAGgAZABAABQD2/97/yf+5/6X/hv9Y/yD/6f65/pL+ff55/n3+h/6e/r3+
5/4a/0r/bf+M/6X/uf/I/9j/4//t//X//v8EAAcACQANAA0ADQAOAA8AEAARABIAEwAW
ABYAFgAWABcAGAAYABgAGAAZABoAGgAbAB0AHgAfAB4AHgAeAB8AHwAgACEAIgAgACIA
IgAiAA==
         </WaveFormData>
      </LeadData>
      <LeadData>
         <LeadByteCountTotal>10000</LeadByteCountTotal>
         <LeadTimeOffset>0</LeadTimeOffset>
         <LeadSampleCountTotal>5000</LeadSampleCountTotal>
         <LeadAmplitudeUnitsPerBit>4.88</LeadAmplitudeUnitsPerBit>
         <LeadAmplitudeUnits>��V</LeadAmplitudeUnits>
         <LeadHighLimit>2147483647</LeadHighLimit>
         <LeadLowLimit>268435456</LeadLowLimit>
         <LeadID>V3</LeadID>
         <LeadOffsetFirstSample>0</LeadOffsetFirstSample>
         <FirstSampleBaseline>0</FirstSampleBaseline>
         <LeadSampleSize>2</LeadSampleSize>
         <LeadOff>FALSE</LeadOff>
         <BaselineSway>FALSE</BaselineSway>
         <ExcessiveACNoise>FALSE</ExcessiveACNoise>
         <MuscleNoise>FALSE</MuscleNoise>
         <LeadDataCRC32>3918588731</LeadDataCRC32>
         <WaveFormData>
9P/0//T/9P/2//j/+v/8////AAABAAIABAAEAAQABAAFAAYABwAIAAoACgAKAAoACgAK
AAoACgALAAwADQAOAA4ADgAOAA4ADgAOAA4ADgAPABAAEQASABQAFAAUABQAFgAWABYA
FgAYABgAGAAYABkAGgAbABwAHgAeAB4AHgAfACAAIQAiACQAJAAkACQAJQAmACcAKAAo
ACgAKAAoACYAJgAmACYAJgAmACYAJgAjACIAIQAgAB4AHgAeAB4AHQAcABsAGgAYABgA
GAAYABoAGgAaABoAGAAYABgAGAAaABoAGgAaABgAGAAYABgAGAAYABgAGAAWABYAFgAW
ABYAFgAWABYAFAAUABQAFAATABIAEQAQABAAEAAQABAAEAAQABAAEAAQABAAEAAQABAA
EAAQABAAEgASABIAEgASABIAEgASABQAFAAUABQAFAAUABQAFAAWABYAFgAWABgAGAAY
ABgAGAAYABgAGAAYABgAGAAYABcAFgAVABQAFAAUABQAFAAWABYAFgAWABQAFAAUABQA
EgASABIAEgAQABAAEAAQABAAEAAQABAAEAAQABAAEAAOAA4ADgAOAA4ADgAOAA4ADgAO
AA4ADgAOAA4ADgAPAA0ADQANAA4ADwAQABEAEQARABMAFQAXABsAGwAcAB8AIAAhACIA
JAAlACcAJwAnACYAJAAiACAAHAAZABkAGQAaABYAEgAQAA4ADQALAAcABgAGAAYABAAE
AAQABAAEAAIAAgACAAIAAgABAAEAAQABAAEAAQABAP////////////////////8BAAMA
BQAMABUAGQAcACAAIwAmACwANQA5ADcAMQAkAA4A+v/p/87/ov9u/zj///7K/p/+if6F
/oT+jP6i/sH+6v4c/0P/Xv95/5P/p/+1/8P/0f/d/+X/7P/0//f/+P/5//r/+//9//7/
//8AAAEAAgADAAQABAAFAAcABwAHAAcABwAIAAgACQAKAAoACgAKAAsACgAKAAoACwAN
AA0ADgAOAA8ADwAQABAAEAAQABAAEgASABMAEwAUABQAFAAVABYAFgAXABcAFwAXABkA
GgAbABwAHQAdAB4AHwAgACEAIQAhACIAIgAjACEAIQAhACEAIwAjACMAIwAhACAAIAAe
AB8AHgAeAB0AGgAZABgAFwAYABcAFgAWABMAEgASABIAEQARABEAEQATABMAEwATABMA
FAAUABQAFAATABMAEwATABMAEwATABEAEAAQABAADwAOAA4ADgAQABAADwAPAA4ADQAN
AA0ACgAKAAoACgAKAAoACgAJAAsACwAMAAwACgAKAAoACgAMAAwADQANAAsADAAMAAwA
DAANAA0ADQAQABAAEAAQAA4ADgAPAA8ADwAPAA8AEAAQABAAEAAQABAAEAAQABAAEAAQ
ABAAEAAQABAAEAAQABAADgAOAA4ADgAOAA4ADgAMAAwACwALAAsACwAKAAoACgAKAAkA
CQALAAsACgAKAAcABwAHAAgACAAHAAYABgAGAAYABgAGAAYABgAGAAcABwAHAAcACAAJ
AAoACwALAAsADQAPABEAEwATABQAFQAWABcAGAAaAB0AHwAfACEAIAAeABwAGgAYABUA
FQATABIADgAKAAgACAAHAAUAAQD+//7//v/8//z//P/8//7//v/+//7//P/6//n/+f/5
//n/+f/5//n/+f/5//n/+f/5//n/+f/5//n/+f/7/wIACQARABYAFgAXABoAHAAjACkA
KwAnABwADAD2/9//zP+u/4L/UP8f/+r+v/6d/ov+iP6M/pb+r/7S/gD/Kf9K/2X/f/+V
/6f/uf/H/9H/3f/m/+z/7//y//X/+P/3//n/+v/7//7///8AAAEAAAAAAAEAAwADAAMA
AwADAAQABAAFAAYACAAIAAgACQAKAAoACgALAAkACQAKAAoADQANAA4ADgAOAA4ADgAQ
AA4ADwAPABAAEAAQABEAEgASABMAEwATABUAFwAYABkAGgAbABsAHAAdAB4AHwAfAB8A
IAAgACEAHwAfAB8AHwAfAB8AHwAfAB8AHgAeABwAGwAaABoAGQAaABkAGAAXABQAEwAS
ABIAEQAQABAAEAAPAA8ADwAPABEAEQARABEAEQASABIAEgASABEAEQARABEAEQARABEA
EQAQABAAEAARABAAEAAQAA4ADgANAA0ADgANAA0ADQAMAAwADAAMAA4ADgAOAA0ACwAL
AAwADAAMAAwADAAMAAwADAANAA0ADQAOAA4ADgAOAA8ADwAPABIAEgASABIAEAAQABEA
EQARABEAEQASABIAEgASABIAEgASABIAEgAQABAAEAAQABAAEAAQABAAEQAQABEAEgAQ
ABAAEAAQABAAEAAPAA8ADQANAAwADAAMAAwACwALAA0ADQAMAAwACQAJAAkACgAMAAsA
CwAKAAoACgAKAAoACgAKAAwADAAMAAwACwAKAAkACAALAAsACwALAAwADQAOAA8ADwAP
ABEAEwATABUAFQAWABsAHAAdAB4AIAAjACUAJQAlACQAIgAgABwAGgAXABcAFwAWABIA
DgAMAAwACwAJAAUAAgACAAIAAAAAAAAAAAAAAAAAAAAAAAAA/v/9//3//f/9//3//f/9
//3//f/9//3//f/9//3/////////AQAIAA8AGQAeACAAIwAmACoAMQAzADcANwAsABQA
/P/p/9D/pv9s/zT/+/7A/pP+ff57/nz+hP6Y/rf+5P4U/z3/WP91/5H/pf+1/8X/0f/b
/+X/7P/w//X/+P/5//r/+//9//7///8AAAEAAgADAAQABAAFAAcABwAHAAcABwAGAAYA
BwAIAAgACAAIAAkADAAMAAwADQANAA0ADgAOAA8ADwAQABAAEgASABIAFAAUABUAFQAW
ABYAFgAXABgAGQAZABgAFwAZABsAHAAdAB4AHwAfACAAIQAiACMAIwAlACYAJgAnACkA
KQApACkAKQApACkAKQAoACYAJQAiACMAIgAiACEAIAAfAB4AHQAcABsAGgAaABsAGgAa
ABoAGQAZABkAGQAXABcAFwAXABcAGAAYABgAFgAVABUAFQAVABUAFQAVABUAFAAUABQA
FQAUABQAFAASABIAEQARABAADwAPAA8ADgAOAA4ADgAMAAwADAALAA0ADQAOAA4ADgAO
AA4ADgAMAAwADQANAA8AEAAQABAAEAARABEAEQASABIAEgASABIAEgATABMAEwATABMA
FAAUABQAFAAUABQAFAAUABQAFgAWABYAFgAUABQAFAAUABQAEgASABIAEgASABIAEgAS
ABIAEQARABEAEQAQABAAEAAQAA8ADwAPAA8ADgAOAA0ADQANAA4ADgANAA0ADAAMAAwA
DAAMAAwADAAMAAwADAALAAsACwAKAAoACgAKAAoACgAKAAoACgAJAAkACQAJAAwADQAO
AA8ADwAPABEAEwAXABkAGQAaABsAHAAdAB4AIAAjACUAJQAlACQAIgAgAB4AHAAZABkA
GQAYABQAEAAOAA4ADQALAAcABAAEAAQAAAAAAAAAAAACAAIAAgACAAIAAAD/////////
/////////////////////////////////wEAAwAIAA8AFwAcACAAIwAmACgAMQA1ADcA
MwAqABQA/v/t/9T/qP9y/zr/A//M/p/+h/6D/oT+jP6e/r3+5v4W/0H/Xv93/4//pf+3
/8X/0f/b/+X/7v/y//X/+P/5//r/+//9//7///8AAAEAAgADAAQABAAFAAcABwAHAAcA
BwAIAAgACQAKAAoACgAKAAsADAAMAAwADQANAA0ADgAOAA8ADwAQABAAEAAQABAAEgAS
ABMAEwAUABQAFAAVABYAGAAZABkAGQAZABsAHAAdAB4AHwAfACAAHwAgACEAIQAjACQA
JAAlACMAIwAjACMAJQAlACUAJQAlACQAJAAiACMAIgAiACEAHgAdABwAGwAaABkAGAAY
ABcAFgAWABYAFQAVABUAFQAVABUAFQAVABUAFgAWABYAFgAVABUAFQAVABUAFQAVABUA
FAAUABQAEQAQABAAEAAQABAADwAPAA4ADQANAA0ADgAOAA4ADgAMAAwADAALAAsACwAM
AAwADgAOAA4ADgAMAAwADQANAA0ADgAOAA4ADgAPAA8ADwAQABAAEAAQABIAEgATABMA
EQARABEAEgAUABQAFAAUABQAFAAUABQAFAAUABQAFAASABIAEgASABQAEgASABIAEgAS
ABIAEgASABIAEQARABEAEQAQABAAEAAQAA8ADwANAA0ADAAMAAsACwALAAwADAALAAsA
CgAMAAwADAAMAAwADAAMAAwADAALAAkACwAMAAoACgAKAAoACgAKAAoACgALAAsACwAL
AAoACwAMAA0ADQANAA8AEQATABUAFQAWABsAHAAdAB4AHgAhACMAIwAlACQAIgAgACAA
HgAbABsAGQAYABQAEAAOAA4ADQALAAUAAgACAAIAAAAAAAAAAAACAAIAAgACAAAA/v/9
//3//f/9//3//f//////////////////////////////AQAEAAsAEQAaABwAHQAcAB4A
JQArAC8AMQAuACIADgD7/+j/zv+k/3L/P/8I/9P+qf6R/or+iv6Q/qH+vP7k/hX/PP9b
/3f/j/+j/7P/w//P/9v/5P/s//H/9v/3//j/+f/7//z//f/+////AAABAAIAAgADAAUA
BQAFAAUABQAEAAQABQAGAAYABgAGAAcACAAIAAgACQAJAAkACgAKAAkACQAKAAoADAAM
AAwADgAOAA8ADwAQABAAEAARABIAEgATABMAEwATABUAFgAXABgAGQAZABoAGwAcAB0A
HQAdAB4AHgAfAB8AHwAfAB8AHwAfAB8AHwAhACAAIAAeABsAGgAaABkAGAAXABYAFQAW
ABUAFAAUABEAEAAQABAADwAPAA8ADwARABEAEQARABEAEgASABIAEAAPAA8ADwARABEA
EQARABMAEgASABIADwAOAA4ADgAQABAADwAPAA0ACwAKAAkACgAKAAoACgAKAAoACgAJ
AAkACQAKAAoADAAMAAwADAAMAAwADQANAAsADAAMAAwADgAPAA8ADwAQABAAEAAQABAA
EAARABEADwAPAA8AEAAQABAAEAAQABAAEAAQABAAEAAQABAAEAAQABAAEAAQABAADgAO
AA4ADgAOAA4ADgAOAA4ADQANAAsACwAKAAoADAAMAAsACwALAAsACgAKAAcABwAHAAgA
CgAJAAkACAAIAAgACAAIAAYABgAGAAYABAAHAAcABgAGAAYABgAGAAYABgAGAAYABwAH
AAcABwAGAAcACAAJAAkACQALAA0ADwARABEAEgAVABYAFwAYABoAHQAfAB8AHwAeABwA
GgAaABgAFQAVABMAEgAOAAoACgAKAAkABwABAP7//v/+//7//v/+//7//v/+//7//v/+
//z/+//7//v/+//7//v/+f/5//n/+f/7//v/+//7//v/+f/5//3/AgAJAA8AFgAYABcA
GAAcACUAKwAtACkAIAAQAPj/4//S/7T/iP9U/yH/8P6//pv+if6G/ob+kP6l/sT+8P4d
/0T/Yf97/5P/p/+3/8X/0f/b/+T/7P/z//L/8f/2//f/+f/6//v//P/9//7///8AAAAA
AQADAAMAAwADAAMAAgACAAMABAAGAAYABgAHAAgACAAIAAkACQAJAAoACgALAAsADAAM
AAoACgAKAAwADgAPAA8AEAAQABAAEQASABIAEwATABMAEwAVABYAFwAaABsAGwAcABsA
HAAdAB0AHQAeAB4AHwAhACEAIQAhACEAIQAhACEAHwAeAB4AHAAdABwAHAAbABoAGQAY
ABcAFgAVABQAFAATABIAEgASABEAEQARABEAEQARABEAEQATABQAFAAUABIAEQARABEA
EwATABMAEwATABIAEgASABMAEgASABIAEgASABEAEQAQAA8ADwAPAAwADAAMAAwADgAO
AA4ADQALAAsADAAMAA4ADgAOAA4ADgAOAA8ADwAPABAAEAAQABIAEwATABMAEgASABIA
EgASABIAEwATABMAEwATABQAFAAUABQAFAAUABQAFAAUABQAFAAUABQAFAAUABQAFAAU
ABIAEgASABIAEgASABIAEAAQAA8ADwAPAA8ADgAOAA4ADgANAA0ADwAPAA4ADgANAA0A
DQAOAA4ADQANAAwADAAMAAwADAAMAAwADAAMAAwACwANAA0ACgAKAAoACgAKAAoACgAK
AAoACwALAAsACwAMAA0ADgAPABEAEQATABUAFQAXABcAGAAdAB4AHwAgACIAJQAnACcA
JwAmACQAIgAgAB4AGwAbABkAGAAUABAAEAAQAA8ADQAHAAQABAAEAAIAAgACAAIAAgAC
AAIAAgAEAAIAAQABAAEAAQABAAEAAQABAAEAAQD//////////wEA/////wMACAAPABcA
HgAiACUAJAAqADMANwA5ADcALAAYAAIA7//Y/67/dv8+/wP/xv6V/n3+ef56/oL+lv6x
/tr+DP85/1j/cf+L/6H/tf/F/9H/2//l/+7/9P/3//r/+//8//3///8AAAEAAgADAAQA
BQAEAAQABQAHAAkACQAJAAkADAAMAA0ADgAMAAwADAANAA4ADgAOAA8ADwAPABAAEAAR
ABEAEgASABIAEgASABQAFAAVABUAFgAYABgAGQAaABwAHQAdAB0AHQAfACAAIQAiACMA
IwAkACUAJgAnACcAKQAqACoAKwArACsAKwArACsAKwArACsAKwAqACoAKAAnACYAJgAl
ACQAIwAiACEAIAAfAB4AHgAdABwAHAAcABsAGwAbABsAGwAbABsAGwAbABwAHAAcABwA
GwAbABsAGQAZABkAGQAZABgAGAAYABcAFgAWABYAFgAWABUAFQAUABMAEwATABIAEgAS
ABIAEgASABIAEQAPAA8AEAAQABAAEAAQABAAEgASABMAEwATABQAFAAUABQAFQAVABUA
FgAWABYAFgAWABYAFwAXABUAFQAVABYAGAAYABgAGAAYABgAGAAYABgAGAAYABgAGAAY
ABgAGAAYABYAFgAWABQAFAAUABQAFAAUABMAEwAVABUAFAAUABIAEgARABEAEwATABIA
EgAPAA8ADwAQABIAEQARABAAEAAQABAAEAAQABAAEAAQABAADQAOAA4ADgAOAA4ADgAO
AA4ADgAPAA8ADwAPABAAEQASABMAEwATABUAFwAZABsAGwAcAB8AIAAhACIAIgAlACcA
JwAnACYAJAAiACIAIAAdAB0AHQAcABgAFAARABAADgALAAkABgAGAAYABgAGAAYABgAE
AAQABAAEAAQAAgABAAEAAQABAAEAAQABAAEAAQABAAMAAwADAAMAAwABAAEABQAKABEA
GQAgACIAIwAkACYALQAzADcANQAuABwABADv/97/vv+Q/17/Kf/0/sP+of6T/pD+kv6c
/rP+1P4C/y//Uv9t/4X/m/+t/73/y//X/+P/7P/0//f/+v/7//z//f///wAAAQACAAMA
BAAFAAQABAAFAAcACQAJAAkACQAIAAgACQAKAAwADAAMAA0ADQAMAAsACwALAAsADAAM
AA0ADQAOAA4AEAAQABAAEgASABMAEwAUABQAFAAVABYAFgAXABcAFwAVABcAGAAZABoA
GwAbABwAHQAeAB8AHwAhACIAIgAjACEAIQAhACEAIQAhACEAIQAhACAAIAAeAB8AHgAe
AB0AHAAbABoAGQAWABUAFAAUABMAEgASABIAEQARABEAEQATABMAEwATABEAEgASABIA
FAATABMAEwATABMAEwATABMAEgASABIAEQAQABAAEAAQABAADwAPAA4ADQANAA0ADgAO
AA4ADgAOAA4ADgANAA0ADQAOAA4ADgAOAA4ADgAMAAwADQANAA0ADgAOAA4AEAARABEA
EQASABIAEgASABIAEgATABMAEwATABMAFAASABIAEgASABAAEAAQABAAEgASABIAEgAQ
ABAAEAAQABIAEAAQABAAEAAQABAAEAAQABAADwAPAA0ADQAMAAwADgAOAA0ADQANAA0A
DAAMAAsACwALAAwACgAJAAkACAAKAAoACgAKAAoACgAKAAoACAAKAAgACAAIAAgACgAK
AAoACgALAAsACwALAAoACwAMAA0ADQANAA8AEQATABUAFQAWABkAGgAbABwAHgAhACMA
IwAjACIAIAAeAB4AHAAZABkAGQAYABQAEAAOAA4ADQALAAcABAAEAAQAAgACAAIAAgAE
AAQABAAEAAIAAAD/////////////////////////////////////////////AQAEAAsA
EwAaAB4AHwAgACIAKwAxADMANQA0ACQACgD1/+T/xv+U/1z/I//o/q/+if55/nj+ev6E
/pv+vP7q/h3/RP9j/33/lf+p/7v/x//T/93/6P/u//P/9v/3//r/+//9//7///8AAAEA
AgADAAQABAAFAAcABwAHAAcABwAIAAgACQAKAAwADAAMAA0ADAAMAAwADQANAA0ADgAO
AA8ADwAQABAAEAAQABAAEgAUABUAFQAWABYAFgAXABgAGAAZABkAGQAbAB0AHgAfACAA
IQAhACIAIQAiACMAIwAlACYAJgAnACkAKQApACkAKQApACkAKQAnACYAJgAkACUAJAAk
ACMAIgAhACAAHwAeAB0AHAAcABsAGgAaABoAGQAZABkAGQAXABcAFwAXABcAGAAYABgA
GAAXABcAFwAXABcAFwAXABUAFAAUABQAFQAUABQAFAASABIAEQARABIAEQARABEADgAO
AA4ADgAMAAwADAALAAwADQAPABAADgAOAA4ADgAOAA4ADwAPAA8AEAAQABAAEAARABEA
EQAQABAAEAAQABIAEgATABMAEwATABMAFAAUABQAFAAUABIAEgASABIAEgASABIAEgAS
ABIAEgASABIAEAAQABAAEAAQABAAEAASABIAEQARAA8ADwAOAA4AEAAQAA8ADwANAA0A
DAAMAAsACwALAAwADAALAAsACgAMAAwADAAMAAwADAAKAAoACgAKAAoACgAKAAoACgAJ
AAkACQAJAAwADQAOAA8ADwAPABEAEwAVABcAFwAYABsAHAAdAB4AHgAhACMAIwAlACQA
IgAgAB4AHAAZABkAFwAWABIADgAOAA4ADQALAAUAAgACAAIAAgACAAIAAgACAAIAAgAC
AAIAAAD//////f/9//3//f/9//3//f/9//3//f/9//3//f//////AQAIABEAFQAaAB4A
IQAkACgAMQA1ADUAMwAoABIA/P/p/9L/pv9u/zb/Af/I/pn+gf59/n7+hP6Y/rX+3v4Q
/zn/WP91/4//of+z/8P/z//b/+P/7P/y//X/9v/5//r/+//9//7///8AAAEAAgADAAQA
BAAFAAcABQAFAAUABQAIAAgACQAKAAoACgAKAAsACgAKAAoACwALAAsADAAMAA0ADQAO
AA4AEAAQABAAEgASABMAEwAUABIAEgATABQAGAAZABkAGQAXABkAGgAbAB4AHwAfACAA
IQAiACMAIwAhACIAIgAjACMAIwAjACMAIwAjACMAIwAlACQAJAAiAB8AHgAeAB0AHAAb
ABoAGQAYABcAFgAWABcAFgAWABYAFQAVABUAFQAVABUAFQAVABMAFAAUABQAFAATABMA
EwAVABUAFQAVABQAEgARABAAEQAQABAAEAAQABAADwAPABAADwAPAA8ADgAOAA4ADgAM
AAwADAALAAsACwAMAAwADgAOAA4ADgAOAA4ADwAPAA8AEAAQABAAEAARABEAEQAQABAA
EAAQABIAEgATABMAEwATABMAFAAUABQAFAAUABQAFAAUABQAFAAUABQAFAAUABQAFAAU
ABQAEgASABIAEAAQABAAEAASABIAEQARAA8ADwAOAA4AEAAQAA8ADwAPAA8ADgAOAA0A
DQANAA4ADgANAA0ADAAKAAgACAAKAAwADAAMAAwADAAMAAwADAALAAsACwALAAoACwAM
AA0ADwAPABEAEwAVABcAFwAYABkAGgAbABwAHgAhACMAIwAjACIAIAAeAB8AHgAcAB0A
GwAaABYAEgAOAA4ADQALAAUAAgACAAIAAAAAAAAAAAACAAIAAgACAAIAAAD/////////
///////////////////////////////9//////8EAA0AFwAcAB4AHwAgACIAKwAzADUA
MwAqABoABADv/9z/vv+U/2L/Mf/8/sn+of6R/oz+jP6U/qn+yv74/iP/SP9l/3//lf+p
/7v/y//X/9//6P/w//P/9P/3//r/+f/7//z//f8AAAEAAgADAAIAAgADAAUABQAFAAUA
BQAIAAgACQAKAAgACAAIAAkACAAIAAgACQALAAsADAAMAA8ADwAQABAADgAOAA4AEAAO
AA8ADwAQABAAEAARABIAFgAXABcAFwAVABcAGAAZABoAGwAbABwAHQAeAB8AHwAdAB4A
HgAfACEAIQAhACEAIQAhACEAIQAhACAAIAAeAB0AHAAcABsAGAAXABYAFQAWABUAFAAU
ABMAEgASABIAEQARABEAEQARABEAEQARABEAEgASABIAFAATABMAEwARABEAEQARABMA
EgASABIAEQAQABAAEAAQABAADwAPAA4ADQANAA0ADAAMAAwADAAMAAwADAALAAsACwAM
AAwACgAKAAoACgAMAAwADQANAA8AEAAQABAADgAPAA8ADwASABIAEgASABAAEAARABEA
EQARABEAEgASABIAEgASABIAEgASABIAEgASABIAEgAQABAAEAAQABIAEAAQABAADgAO
AA4ADgAOAA4ADQANAA8ADwAOAA4ADgAOAA0ADQALAAsACgAKAAsACwALAAwADAALAAsA
CgAKAAoACgAKAAoACgAIAAgACAAIAAkACQAJAAkACgALAAwADQALAAsADQAPAA8AEQAR
ABIAEwAUABUAFgAYABsAHQAdAB4AHgAdABwAHAAaABcAFwAXABYAEgAOAAwADAALAAkA
BQACAAIAAgAAAAAAAAAAAAAAAAAAAAAAAAD+//3//f/9//3//f/9//3//f/9//3//f/9
//3//f/9//v/+//9/wAABwARABgAGgAbAB4AIAAlAC8ANwA3AC4AHgAGAO3/2P/A/5r/
ZP8r//T+wf6X/oH+fv6C/or+m/64/uD+D/84/1n/c/+L/5//sf/B/9H/3f/k/+z/8f/0
//n/+v/5//v//P/9/wAAAQACAAMAAgACAAMABQAFAAUABQAFAAgACAAJAAoACAAIAAgA
CQAKAAoACgALAAsACwAMAAwADQANAA4ADgAOAA4ADgAQABAAEQARABIAEgASABMAFAAW
ABcAFwAXABcAGQAaABsAHgAfAB8AIAAhACIAIwAjACUAJgAmACcAKQApACkAKQAnACcA
JwAnACkAKAAoACYAIwAiACIAIQAeAB0AHAAbABoAGQAYABgAFwAWABYAFgATABMAEwAT
ABEAEQARABEAEQASABIAEgAUABMAEwATABEAEQARABEAEQAQABAAEAARABAAEAAQABAA
EAAPAA8ADgANAA0ADQAMAAwADAAMAAwADAAMAAsADQANAA4ADgAMAAwADAAMAA4ADgAP
AA8ADwAQABAAEAAQABEAEQARABAAEAAQABAAEgASABMAEwARABEAEQASABAAEAAQABAA
EgASABIAEgAUABQAFAAUABIAEgASABIAEgAQABAAEAASABIAEgASABIAEgARABEADwAP
AA4ADgAOAA4ADQANAA8ADwAOAA4ADQANAA0ADgAOAA0ADQAMAAwACgAKAAoACgAKAAoA
CgAKAAsACwALAAsADAANAA4ADwANAA0ADwARABEAEwATABQAFwAYABkAGgAcAB8AIQAh
ACIAIgAhACAAHAAaABcAFwAZABgAFAAQABAAEAAPAA0ACwAIAAgACAAEAAQABAAEAAQA
BAAEAAQABAACAAEAAQD/////////////////////AAABAAIAAwABAP//AQABAAQACQAN
ABQAGgAdACAAJAApAC8ANwA5ADYALAAYAP3/5v/O/6r/dP83//z+wf6P/nH+bP5w/nb+
hf6g/sb+9f4m/03/af+F/53/sf/B/8//2f/i/+r/8//4//n//P/9////AAABAAIAAwAE
AAUABgAGAAcACQAJAAkACQAJAAoACgALAAwADgAOAA4ADwAOAA4ADgAPABEAEQASABIA
EQARABIAEgAUABQAFAAWABYAFwAXABgAGAAYABkAGgAeAB8AHwAfAB0AHwAgACEAIgAj
ACMAJAAnACgAKQApACsALAAsAC0ALwAvAC8ALwAvAC8ALwAvAC8ALgAuACwAKQAoACgA
JwAoACcAJgAlACQAIwAiACIAHwAeAB4AHgAdAB0AHQAdABsAGwAbABsAGwAcABwAHAAc
ABsAGwAbABsAGwAbABsAGwAaABoAGgAbABoAGgAaABgAGAAXABcAFgAVABUAFQAWABYA
FgAWABYAFgAWABUAFQAVABYAFgAWABYAFgAWABQAFAAVABUAFQAWABYAFgAWABcAFwAX
ABoAGgAaABoAGgAaABsAGwAbABsAGwAcABwAHAAcABwAHAAcABwAHAAcABwAHAAcABwA
HAAcABwAHgAcABwAHAAaABoAGgAaABoAGgAZABkAGQAZABgAGAAYABgAFwAXABcAFwAW
ABYAFwAXABcAGAAYABcAFwAWABYAFgAWABYAFgAYABYAFgAUABQAFAAUABQAFAAUABQA
FQAVABUAFQAWABcAGAAZABkAGQAbAB0AHQAfAB8AIAAjACQAJQAmACgAKwAtAC0ALgAu
AC0ALAAqACgAJQAlACcAJgAiAB4AHAAcABsAGQAXABQAFAAUABAAEAAQABAAEAAQABAA
EAAQAA4ADQANAA0ADQANAA0ADwAPAA8ADwANAA0ADQANAA0ADwANAA0AEgAXAB0AJAAs
AC8AMgA0ADkAQQBHAEkASAA8ACYADwD6/+L/uv+A/z//AP/B/o/+d/52/nr+hP6X/rT+
3P4P/zz/X/99/5n/r//B/8//3f/n//L//P8DAAYACQAKAAkACwAMAA0AEAARABIAEwAU
ABQAFQAXABcAFwAXABcAGAAYABkAGgAbABwAHQAfAB4AHgAeAB8AHwAfACAAIAAfACEA
IgAgAA==
         </WaveFormData>
      </LeadData>
      <LeadData>
         <LeadByteCountTotal>10000</LeadByteCountTotal>
         <LeadTimeOffset>0</LeadTimeOffset>
         <LeadSampleCountTotal>5000</LeadSampleCountTotal>
         <LeadAmplitudeUnitsPerBit>4.88</LeadAmplitudeUnitsPerBit>
         <LeadAmplitudeUnits>��V</LeadAmplitudeUnits>
         <LeadHighLimit>2147483647</LeadHighLimit>
         <LeadLowLimit>268435456</LeadLowLimit>
         <LeadID>V4</LeadID>
         <LeadOffsetFirstSample>0</LeadOffsetFirstSample>
         <FirstSampleBaseline>0</FirstSampleBaseline>
         <LeadSampleSize>2</LeadSampleSize>
         <LeadOff>FALSE</LeadOff>
         <BaselineSway>FALSE</BaselineSway>
         <ExcessiveACNoise>FALSE</ExcessiveACNoise>
         <MuscleNoise>FALSE</MuscleNoise>
         <LeadDataCRC32>54187843</LeadDataCRC32>
         <WaveFormData>
7v/u/+7/7v/w//L/9P/2//f/+P/5//r//P/8//z//P/+//7//v/+/wAAAAAAAAAAAAAA
AAAAAAABAAIAAwAEAAIAAgACAAIAAgACAAIAAgADAAQABQAGAAgACAAIAAgACAAIAAgA
CAAKAAoACgAKAAoACgAKAAoACwAMAA0ADgAQABAAEAAQABIAEgASABIAEgASABIAEgAQ
ABAAEAAQAA4ADgAOAA4ADAAMAAwADAALAAoACQAIAAYABgAGAAYABAAEAAQABAAEAAQA
BAAEAAUABgAHAAgACgAKAAoACgANAA4ADwAQABAAEAAQABAAEgASABIAEgASABIAEgAS
ABIAEgASABIAEgASABIAEgAQABAAEAAQAA4ADgAOAA4ADgAOAA4ADgAOAA4ADgAOAAwA
DAAMAAwADgAOAA4ADgAOAA4ADgAOABAAEAAQABAAEAAQABAAEAARABIAEwAUABQAFAAU
ABQAFAAUABQAFAAUABQAFAAUABIAEgASABIAEgASABIAEgASABIAEgASABIAEgASABIA
EAAQABAAEAAOAA4ADgAOAA4ADgAOAA4ADgAOAA4ADgAMAAwADAAMAAwADAAMAAwACgAK
AAoACgAMAAsACwAMAAwADAAMAA0ADgAPABAAEAAQABIAEwAUABUAFgAXABkAGAAZABoA
HAAfACAAIQAhACEAIAAfAB4AGwAZABgAGAAXABQAEAANAAwADAAIAAUABAADAAMAAgAB
AAEAAgACAAAAAAD///7//f/8//z//P/8//z//P/7//v//P/8//z//P/8//z//P/8//7/
//8GAA4AFgAfACwAOABDAE8AXABmAHEAdQBtAF0ASgA6ABsA5f+o/3b/Q/8Q//H+5v7k
/uD+5/73/gr/Kf9P/2b/d/+L/5//r/+4/8b/0f/a/+P/6f/w//H/8v/0//X/9v/3//j/
+f/6//v/+//8//7/////////////////////////AAAAAAIAAgADAAQAAwADAAMAAwAD
AAQABAAFAAcABwAHAAcABgAGAAYABwAHAAcACAAIAAgACAAIAAoACgAKAAoACgALAA0A
DQANAA0ADgAPAA8ADwAPABAAEAAQABAAEAARAA8ADgAOAA4ADgAOAA0ADQALAAsACwAK
AAsACwAKAAkABQAEAAQAAwAEAAQAAgACAAAAAAAAAP//AQABAAIAAwAFAAYABwAIAAsA
DAANAA4ADQAOAA4AEAASABIAEwATABEAEQARABEAEQARABIAEgASABEAEQARABEAEQAR
ABEADwAOAA4ADQANAA0ADAAMAA0ADQANAA0ADQANAA4ADgALAAsACwALAAwADAAMAA0A
DQANAA0ADgAQABAAEQARAA8ADwAPABAAEQARABAAEAAQABEAEQARABQAFAATABMAEwAT
ABMAEwASABIAEwATABEAEAAQAA8ADwAPAA8ADwAPAA4ADgAOAAwADAALAAsADAAMAAwA
DAAMAAwADAAKAAoACgAKAAoADAALAAgACAAIAAgACAAIAAgABwAHAAgACAAIAAgACQAK
AAsADAAMAAwADgAPABAAEQASABMAFQAWABcAGAAaAB0AHgAfAB8AHwAeAB0AHAAbABkA
GAAWABUAEgAOAAsACgAKAAYAAwAAAP/////+//3//f/+//z//P/8//v/+v/5//j/+P/2
//b/9v/2//f/9//4//j/+P/4//j/+P/4//j/9v/5//7/BAAOABkAIAAsADkARQBQAF4A
awB1AHUAZwBUAEAAKQABAMb/jP9b/yj/Af/q/t7+2v7d/uf++P4T/zf/VP9p/3v/jf+d
/6z/uv/H/9D/2f/j/+j/6f/s/+7/8f/w//H/8v/z//b/9//3//j/+P/5//n/+f/5//n/
+f/5//v/+//8//z//P/8//3//v//////////////AAAAAAEAAQABAAEAAQAAAAAAAAAB
AAMAAwAEAAQAAgACAAIABAAEAAQABAAEAAUABwAHAAcACQAKAAsACwAJAAkACgAKAAoA
CgAKAAsACwAKAAoACgAIAAgABwAHAAUABQAFAAQAAQABAAAA//////7//v/9//z//P/6
//r/+v/6//r/+f/5//n/+v/7////AAABAAIAAwAEAAUABgAHAAgACAAKAAoACgALAAsA
DQANAA0ADQANAA0ADgAOAAwACwALAAsACwALAAsACwALAAoACgAJAAsACwAKAAoACQAJ
AAkACQAJAAkACgAKAAsACwALAAsADAAMAAwADQANAA0ADQAOAA4ADgAPAA8ADQANAA0A
DgAPAA8ADgAOAA4ADwAPAA8AEAAQAA8ADwAPAA8ADwAPAA4ADgAPAA8AEQAQABAADwAN
AA0ADQANAA0ADAAMAAwADAAMAAsACwAKAAoACgAKAAoACgAKAAgABgAGAAYABgAIAAcA
BwAHAAcABwAHAAYABgAGAAgACAAIAAgABgAGAAUABQAIAAgACAAIAAkACgALAAwADAAM
AA4ADwAQABEAEgATABUAFgAXABgAGgAdAB4AHwAfAB8AHgAdABwAGwAZABgAFgAVABIA
DgANAAwADAAIAAUAAgABAAEAAAD/////AAD+//7//v/9//7//f/8//z/+v/6//r/+v/5
//n/+v/6//r/+v/6//r//P/8//z//f8EAAoAFAAfACgANABBAE8AWABkAHMAfQB5AGkA
VABAACUA8f+u/3T/P/8I/+P+2P7Y/tr+3/7r/gD/If9F/2D/cf+H/5v/q/+4/8b/z//Y
/+H/6f/s/+//8P/y//P/9P/1//b/9//4//n/+f/6//r/+//7//v//f/9//3//f/9//3/
/v/+//7//v///wAAAQABAAEAAQABAAIAAgADAAEAAQABAAEABAAEAAQABQAHAAcACAAI
AAYABgAGAAgACAAIAAgACAAJAAsACwALAA0ADgAPAA8ADwAPABAAEAAQABAAEAARABEA
EAAQABAAEAAQAA8ADwANAA0ADQAMAAsACwAKAAkABwAGAAYABQAEAAQAAgACAAQABAAE
AAMAAwADAAQABQAHAAgACQAKAAsADAANAA4ADQAOAA4AEAAQABAAEQARABEAEQARABEA
DwAPABAAEAAQAA8ADwAPAAsACwALAAsACwAKAAoACQALAAsACgAKAAsACwALAAsACQAJ
AAoACgALAAsACwALAAwADAAMAA0ADQANAA0ADgAOAA4ADwAPAA8ADwAPABAAEQARABAA
EAASABMAEwATABIAEgARABEAEQARABEAEQAQABAAEQARABEAEAAQAA8ADwAPAA8ADwAN
AAwADAAMAA4ADgANAA0ADAAMAAwADAAMAAwADAAKAAwADAAMAAwACgAJAAkACQAJAAkA
CQAIAAgACAAIAAgACAAKAAgACAAIAAYABgAGAAYACAAIAAcABwAIAAgACAAIAAkACgAL
AAwADAAMAA4ADwARABMAFQAXABcAGAAZABoAGgAdAB4AHwAfAB8AHgAdABwAGwAZABgA
GAAXABQAEAANAAwADAAIAAUAAgABAAEAAAD/////AAD+//7//v/9//7//f/8//z//P/8
//z//P/9//3//v/+//z//P/8//z//P/8//7///8CAAgAFAAfACoANgBBAEsAWABmAHEA
eQB1AGcAVABAACMA7/+w/3j/Rf8U/+/+4v7g/uD+5f7x/gb/I/9H/2T/d/+J/5v/q/+6
/8b/0f/c/+P/6f/u/+//8v/0//P/9P/1//b/9//4//n/+f/6//r/+//7//v/+//7//v/
+//9//3//v/+//7//v///wAAAQABAAEAAQABAAIAAgADAAMAAwADAAMAAgACAAIAAwAF
AAUABgAGAAYABgAGAAgACAAIAAgACAAJAAsACwALAAkACgALAAsADQANAA4ADgAOAA4A
DgAPAA0ADAAMAAwADgAOAA0ADQALAAsACwAKAAkACQAIAAcABQAEAAQAAwACAAIAAAAA
AAIAAgACAAEAAQABAAIAAwADAAQABQAGAAcACAAJAAoACwAMAAwADgAOAA4ADwAPAA8A
DwAPAA8ADQANAA4ADgAOAA0ADQANAAsACwALAAsACwAKAAoACQAJAAkACAAIAAkACQAJ
AAkACQAJAAoACgAJAAkACQAJAAoACgAKAAsACwALAAsADAAKAAoACwALAAwADQAOABAA
DwAPAA4ADgAQABEAEQARABIAEgARABEAEQARABEAEQAOAA4ADwAPAA8ADgAOAA0ADwAP
AA8ADwAPAA4ADgAOAA4ADgANAA0ADAAMAAwADAAMAAwADAAKAAoACgAKAAoACgAJAAkA
CQAJAAkACQAIAAgACAAIAAgACgAIAAYACAAKAAgACAAIAAgACAAIAAcABwAIAAgACAAI
AAkACgALAAwADAAMAA4ADwAQABEAEgATABcAGAAZABoAGgAdAB4AHwAhACEAIAAfAB4A
HQAbABoAGgAZABYAEgANAAwADAAIAAUAAgABAAEAAAD/////AAACAAIAAgABAP7//f/8
//z//P/8//z//P/9//3//v/+//7//v/+//7//v/+//7///8CAAgAEAAZACIALAA3AEMA
TgBaAGcAdQB9AHUAZABUAD8AIQDs/7D/ff9K/xX/9v7o/uT+4f7n/vT+Bf8j/0j/Yf91
/4v/nf+s/7r/xf/Q/9v/5f/q/+//8v/0//X/9v/3//j/+f/6//v/+//8//7/////////
AQABAAEAAQD/////AAAAAP7//v///wAAAwADAAMAAwADAAQABAAFAAUABQAFAAUABgAG
AAYABwAHAAcACAAIAAoACgAKAAwACgAKAAoACgALAA0ADQANAA0ADgAPAA8AEQARABIA
EgAQABAAEAARABEAEAAQABAAEAAQAA8ADwAPAA8ADwAOAAsACwAKAAkABQAEAAQAAwAE
AAQAAgACAAAAAAAAAP//AAABAAMABQAFAAYABwAIAAkACgALAAwACwAMAAwADgAQABAA
EQARABIAEwAUABUAEwATABQAFAAUABMAEwATAA8ADwAPAA8AEQAQABAADwAPAA8ADgAO
AA8ADwAPAA8ADwAPABAAEAANAA0ADQANABAAEAAQABEAEQARABEAEgASABIAEwATABMA
EwATABQAEwATABIAEgAUABUAFQAVABYAFgAVABUAEwATABMAEwASABIAEwATABMAEgAS
ABEAEwATABMAEwATABIAEgASABAAEAAPAA8ADgAOAA4ADgAOAA4ADgAMAAwADAAMAAwA
DAALAAsACwALAAsACwAKAAoACgAKAAoACAAKAAoACgAIAAgACAAIAAgACAAHAAcACAAI
AAgACAAHAAgACQAKAAoACgAMAA0AEAARABIAEwAVABYAFwAYABgAGwAcAB0AHwAfAB4A
HQAcABsAGQAYABYAFQASAA4ADQAMAAwACAADAAAA//////7//f/9//7//v/+//7//f/8
//v/+v/6//r/+v/6//r/+f/5//r/+v/6//r/+v/6//r/+v/4//n//v8CAAoAFwAiACoA
NQBBAFIAYABrAHUAdwBvAFoASAAzAA8A1P+U/1//Lv8B/+b+3P7a/tn+4/7y/gf/J/9K
/2P/d/+L/53/rv+6/8X/0P/X/9//6P/t/+z/7P/v//L/8//0//X/9P/1//X/9v/2//f/
9//3//n/+f/5//n/+f/5//r/+v/6//r/+//8//3//f/9//3//f/+//7///8BAAEAAQAB
AAAAAAAAAAEAAwADAAQABAAEAAQABAAGAAYABgAGAAYABQAHAAcABwAHAAgACQAJAAkA
CQAKAAoACgAKAAoACwALAAoACgAKAAoACgAJAAkABQAFAAUABAADAAMAAgABAAEAAAAA
AP///P/8//r/+v/6//r/+v/5//n/+f/6//v//f/+////AAADAAQABQAGAAUABgAGAAgA
CgAKAAsACwANAA0ADQANAA8ADwAQABAADgANAA0ADQANAA0ADQANAAsACgAKAAkACwAL
AAoACgAJAAkACQAJAAkACQAKAAoACQAJAAkACQAKAAoACgALAAwADQAOABAADgAOAA8A
DwAPAA8ADwAQABEAEQAQABAAEAARABEAEQAQABAADwAPAA8ADwAPAA8ADgAOAA8ADwAR
ABAAEAAPAA8ADwAPAA8ADQAMAAwADAAOAA4ADQANAAoACgAKAAoADAAMAAwACgAKAAoA
CgAKAAoACQAJAAkACQAJAAkACAAKAAoACgAKAAoACgAKAAoACAAIAAgACAAIAAgACAAH
AAcACAAIAAgACAAJAAoACwAMAA4ADgAQABEAEgATABQAFQAZABoAGwAcABwAHwAgACEA
IQAhACAAHwAeAB0AGwAaABgAFwAUABAADwAOAA4ACgAHAAQAAwADAAAA/////wAAAAAA
AAAA//8AAP///v/+//z//P/8//z//f/9//7//v/8//z//P/8//7//P/8////AgAIABIA
HwAsADYAQQBNAFwAaAB3AIEAfQBvAF4ATAAxAP//vP+A/0n/EP/l/tj+1v7W/t3+6/78
/hn/P/9e/2//g/+X/6n/uP/E/8//2P/h/+n/7v/x//T/9P/1//b/9//4//n/+v/7//v/
/P/8//3//f/9////////////AQABAAIAAgAAAAAAAQACAAMAAwADAAMAAwAEAAQABQAF
AAUABQAFAAYABgAGAAcABwAHAAgACAAKAAoACgAMAAwADAAMAAwADQAPAA8ADwAPABAA
EQARABMAEwAUABQAFAAUABQAFQAVABQAFAAUABIAEgARABEAEQARABEAEAANAA0ADAAL
AAsACgAKAAkACAAIAAYABgAIAAgACAAHAAcABwAIAAkACQAKAAsADAANAA4ADwAQABEA
EgASABQAFAAUABUAFQAVABUAFQAVABMAEwAUABQAFAATABMAEwARABEAEQARABEAEAAQ
AA8AEQARABAAEAAQAA8ADgANAA0ADQAOAA4ADwAPAA8ADwAQABAAEAARABMAEwATABQA
EgASABMAEwATABMAEwAUABUAFQAUABQAFAAVABUAFQAYABgAFwAXABcAFwAXABcAFgAW
ABcAFwAXABYAFgAVABUAFQAVABUAFQAUABQAFAAUABQAEwATABIAEgASABIAEAAQABAA
DgAOAA4ADgAOABAADwAPAA8ADwAPAA8ADgAOAA4ADgAOAA4ADAAMAA4ADgAOAA4ADgAO
AA0ADQAQABAAEAAQABEAEgATABQAEgASABQAFQAYABkAGgAbABsAHAAdAB4AIAAjACQA
JQAlACUAJAAjACIAIQAfAB4AHgAdABoAFgARABAAEAAMAAsACAAHAAcACAAHAAcACAAG
AAYABgAFAAQAAwACAAIAAgACAAIAAgABAAEAAgACAAIAAgACAAIAAgACAAIABQAIABAA
GAAjACwAOABFAE8AWgBoAHcAgwCFAHkAZgBSAD0AFwDa/5z/af80/wf/8P7o/ub+5/7v
/v7+F/85/1r/cf+B/5X/pf+0/8L/zf/Y/+H/6//w//P/9v/4//n/+P/5//r/+//8//3/
/f/+//z//f/9//3/AQABAAEAAQABAAEAAgACAAIAAgADAAQAAwADAAMAAwADAAQABAAF
AAUABQAFAAUABgAGAAYABwAHAAcACAAIAAoACgAKAAwACgAKAAoACgAJAAsACwALAA0A
DgAPAA8ADwAPABAAEAAQABAAEAARAA8ADgAOAA4ADgAOAA0ADQAJAAkACQAIAAcABwAG
AAUAAwACAAIAAQAAAAAA/v/+//z//P/8//v/+//7//z//f///wAAAQACAAMABAAFAAYA
BwAIAAgACgAMAAwADQANAA8ADwAPAA8ADQANAA4ADgAOAA0ADQANAAsACwALAAsACwAK
AAoACQALAAsACgAKAAkACQAJAAkACQAJAAoACgAJAAkACQAJAAoACgAKAAsADQANAA0A
DgAMAAwADQANAA0ADQANAA4ADwAPAA4ADgAMAA0ADQANAAwADAALAAsADQANAA0ADQAM
AAwADQANAA8ADgAOAA0ADQANAA0ADQALAAoACgAKAAoACgAJAAkACgAKAAoACgAKAAoA
CgAIAAgACAAIAAgABwAFAAQAAwAFAAUABQAEAAYABgAGAAYAAgAEAAQABAAEAAQABAAE
AAMAAwAGAAYABgAGAAUABgAHAAgACAAIAAoACwAOAA8AEAARABMAFAAVABYAGAAbABwA
HQAdAB0AHAAbABgAFwAVABQAFgAVABIADgANAAwADAAIAAMAAAD//////v/9//3//v8A
AAAAAAD///7//f/8//z/+v/6//r/+v/7//v//P/8//z//P/8//z//P/6//r/+//+/wQA
DAAXACIALAA3AEMAUABcAGsAewCBAHcAZgBUAEEAIQDk/6D/Z/8u//f+2v7U/tL+0/7d
/ur+Af8j/0j/Y/95/43/nf+s/7r/x//Q/9v/4//q/+3/7v/w//P/9P/1//b/9//4//n/
+f/6//r/+//7//v/+//7//v/+//9//3//v/+/wAAAAABAAIAAQABAAEAAQABAAIAAgAD
AAMAAwADAAMABAAEAAQABQAFAAUABgAGAAYABgAGAAgACAAIAAgACAAJAAsACwALAAsA
DAANAA0ADQANAA4ADgAQABAAEAARABEAEAAQABAAEAAQAA8ADwANAA0ADQAMAAkACQAI
AAcABgAGAAcABwAGAAYABAAEAAIAAgACAAEAAQABAAIAAwADAAQABQAGAAcACAAJAAoA
CwAMAAwADgAOAA4ADwAPAA8ADwAPAA8ADQANAA4ADgAOAA0ADQANAA0ADQANAA0ACwAK
AAoACQAJAAkACAAIAAkACQAJAAkABwAHAAgACAAJAAkACQAJAAgACAAIAAkACQAJAAkA
CgAKAAoACwALAAsACwALAAwADQANAAwADAAOAA8ADwAPAA4ADgANAA0ADQANAA0ADQAO
AA4ADwAPAA0ADAAMAAsACwALAAsACwALAAoACgAKAAgACAAHAAcACAAIAAgACAAIAAgA
CAAGAAYABgAGAAYABgAFAAUABQAHAAcABwAGAAgABgAEAAQABAAEAAQABAAEAAMAAwAE
AAQABAAEAAcACAAJAAoACAAIAAoACwAOAA8AEAARABMAFAAVABYAFgAZABoAGwAbABsA
GgAZABgAFwAVABQAEgARAA4ACgAHAAYABgACAP///P/7//v//P/7//v//P/8//z//P/7
//r/+f/4//j/+P/4//j/+P/3//f/+P/4//b/9v/2//b/+P/4//j/+f/+/wYAEAAbACYA
NAA9AEcAVABiAG8AdQBzAGMAUAA8ACEA7f+q/3L/Qf8K/+X+2P7Y/tj+3f7n/vr+Gf8/
/1r/bf+D/5f/pf+y/8D/y//U/93/5f/q/+3/7v/w//H/8P/x//L/8//0//X/9f/2//b/
9//3//f/+f/5//n/+f/5//n/+v/6//r/+v/7//z/+//7//v/+//7//z//P/9//3//f/9
//3/AAAAAAAAAQABAAEAAgACAAAAAAAAAAIAAwAEAAUABgAGAAcABgAFAAcACAAJAAkA
CQAJAAoACgAKAAoACgALAAsACgAKAAoACAAIAAcABwAHAAcABwAGAAMAAwACAAEAAQAA
AAAA///8//z/+v/6//z//P/8//v//f/9//7//////wAAAQACAAMABAAFAAYABQAGAAYA
CAAKAAoACwALAAkACQAJAAkACwALAAwADAAKAAkACQAJAAkACQAJAAkACQAIAAgABwAH
AAcABgAGAAcABwAHAAcABwAHAAgACAAJAAkACQAJAAoACgAKAAsACwALAAsADAAKAAoA
CwALAAsACwALAAwADwAPAA4ADgAMAA0ADQANAA4ADgANAA0ADwAPAA8ADwAOAA4ADwAP
AA8ADgAOAA0ACwALAAsACwAMAAwADQAOAA0ADAAKAAkACgAKAAoACgAKAAoACgAIAAYA
BgAGAAYABwAHAAgACQAFAAMABQAGAAYABgAGAAYABgAGAAUABQAGAAYABgAGAAUABgAH
AAgACgAKAAwADQAOAA8AEAARABMAFAAVABYAGAAbABwAHQAcABsAGQAXABkAGQAYABgA
GgAZABYAEgANAAwADAAIAAQAAAD+//3//P/7//v//P/+//7//v/9//z/+//6//r/+v/6
//r/+v/7//v//P/8//r/+v/6//r/+v/6//r/+f/8/wQADgAZACQALgA5AEMAUgBgAG0A
eQB5AG8AXABKADUAEQDa/57/af84/wf/6v7g/tz+2/7j/vL+Cf8r/0z/Yf91/4n/m/+s
/7r/x//S/9n/4//q/+3/7v/w//H/8v/z//T/9f/4//n/+f/6//j/+f/5//n/+//7//v/
+//9//3//v/+//7//v///wAAAAD///7//f///wAAAAABAAMAAwADAAMAAgACAAIAAwAD
AAMABAAEAAQABAAEAAYACAAIAAgACAAHAAkACQAJAAsADAANAA0ADQANAA4ADgAMAAwA
DAANAA8ADgAOAA4ADAAMAAsACwALAAsACwAKAAcABwAGAAUAAwACAAIAAQAAAAAA/v/+
//7//v/+//3//f/9//7///8DAAQABQAGAAcACAAJAAoADQAOAA4AEAAQABAAEQARABMA
EwATABMAEgARABEAEAASABEAEQARABEAEQARABEAEQAQABAADwAPAA8ADgAOAA8ADwAP
AA8ADgANAA0ADAANAA0ADQANAA4ADgAOAA8ADwAPAA8AEAASABIAEwATABEAEQARABIA
EwATABIAEgAUABUAFQAVABQAFAATABMAEwATABMAEwASABIAEwATABMAEgASABEAEQAR
ABEAEQAPAA4ADgAOABAAEAAPAA8AEAAQABAAEAAPAA4ADQAKAAwADAAMAAwADAALAAsA
CwALAAwADAAMAAwADAAKAAoACQAJAAgACAAIAAgACwAMAA0ADgAOAA4AEAARABAAEQAS
ABMAEwAUABUAFgAYABsAHAAdAB4AHwAfAB8AIAAfAB0AHAAcABsAGAAUABMAEgASAA4A
CQAGAAUABQAEAAMAAwAEAAIAAgACAAEAAAD///7//v/+//7//v/+//7///8BAAIAAAAA
AAAAAAAAAP7//v///wIACAASAB0AJgAyAD8ASwBaAGwAgQCTAJkAlQCCAGwAWQA7AAYA
vP91/zj/Af/a/s7+zv7P/tX+5P75/hn/PP9b/3H/g/+X/6j/tv/H/9T/3//l/+z/8f/0
//j/+f/4//n/+v/7//z//f/9//7//v///////////////////wAAAQADAAQABAAEAAUA
BgAHAAcABwAHAAcACAAIAAkACwALAAsACwALAAoACQAJAAkACQAKAAoACgAKAAoADAAO
AA4ADgAOAA0ADwAPAA8AEQASABMAEwATABMAFAAUABYAFgAWABcAFwAWABYAFgAWABYA
FQAVABEAEQARABAADgANAAsACQAHAAYABgAFAAQABAACAAIAAgACAAIAAQD/////AAAB
AAEAAgADAAQABwAIAAkACgANAA4ADgAQABAAEAARABEAEQARABEAEQARABEAEgASABQA
EwATABMADwAPAA8ADwARABAAEAAPABEAEQAQABAAEQARABEAEQAPAA8AEAAQABEAEQAR
ABEAEAAQABAAEQARABEAEQASABAAEAARABEAEQARABEAEgARABEAEAAQAA4ADwAPAA8A
EQASABIAEwATABMAEwATABAAEAARABEADwAOAA4ADQAPAA8ADwAPABEAEAAQABAADgAO
AA0ADQAOAA4ADgAOAA4ADgAOAAwADgAOAA4ADgAMAA0ACwALAAoACgAKAAoACgAKAAoA
CQAJAAgACAAIAAgACQAKAAsADAAMAAwADgAPABAAEQASABMAFQAWABcAGAAYABsAHAAd
AB8AHwAeAB0AHAAbABkAGAAaABkAFgASABEAEAAQAAwACQAGAAUABQADAAEAAAAAAAAA
AAAAAP///v/9//z//P/8//z//P/8//v/+//8//z//v/+//7//v/8//r//P/7//7/AAAE
AA0AGAAiADMAQwBSAGIAcwCFAJMAlwCKAHQAXwBFABgA0P+D/0D/A//S/r7+vv7B/sX+
0v7l/v/+Iv9H/1//df+L/6D/rv+7/8j/0//b/+L/6//w//D/8f/y//P/9P/1//b/9//3
//j/+v/7//v/+//7//v/+//7//v/+//8//z//P/8//3//v//////////////AAAAAAEA
AQABAAEAAQAEAAQABAAFAAUABQAGAAYABAAEAAQABgAIAAgACAAIAAgACQAIAAcABwAI
AAkACQAKAAsADQAOAA4ADgAOAA8ADwAOAA4ADgAOAA4ADQANAAsACwALAAoABwAHAAYA
BQAFAAQABAADAAIAAgAAAAAA///+//3/+//9//3//v//////AAABAAIAAwAEAAUABgAH
AAgACAAKAAwADAANAA0ADQANAA0ADQANAA0ADgAOAA4ADQANAA0ACwALAAsACwALAAoA
CgAJAAsACwAKAAoACQAJAAkACQAJAAkACgAKAAkACQAJAAkACgAKAAoACwALAAsACwAM
AAwADAANAA0ADQANAA0ADgAPAA8ADgAOAA4ADwAPAA8AEAAQAA8ADwAPAA8ADwAPAA4A
DgAPAA8ADwAOAA4ADQANAA0ADQANAA0ADAAMAAwADAAMAAsACwAKAAoACgAKAAoACgAK
AAgACgAKAAoACgAIAAcABwAHAAkACQAJAAgACAAKAAgACAAGAAYABgAGAAgACAAHAAcA
CAAIAAgACAAHAAgACQAKAAoACgAMAA0ADgAPABAAEQARABIAEwAUABgAGwAcAB0AHwAf
AB4AHQAcABsAGQAYABoAGQAWABIADwAOAA4ACgAHAAQAAwADAAIAAQABAAIAAAAAAAAA
///+//3//P/8//r/+v/6//r/+//7//z//P/8//z//P/8//z//P/8//v//v8EAAgAEQAc
ACoANwBDAFAAXgBtAHsAhwCHAHoAaABVAD0ADADE/33/QP8D/9T+xv7K/s3+0f7e/vH+
Df80/1P/af9//5X/qP+0/8H/zP/V/9//6P/t//D/9P/1//T/9f/2//f/+P/5//n/+v/8
//3//f/9//3//f/9//3//f/9//7//v8AAAAAAQACAAEAAQABAAEAAwAEAAQABQADAAMA
AwAFAA==
         </WaveFormData>
      </LeadData>
      <LeadData>
         <LeadByteCountTotal>10000</LeadByteCountTotal>
         <LeadTimeOffset>0</LeadTimeOffset>
         <LeadSampleCountTotal>5000</LeadSampleCountTotal>
         <LeadAmplitudeUnitsPerBit>4.88</LeadAmplitudeUnitsPerBit>
         <LeadAmplitudeUnits>��V</LeadAmplitudeUnits>
         <LeadHighLimit>2147483647</LeadHighLimit>
         <LeadLowLimit>268435456</LeadLowLimit>
         <LeadID>V5</LeadID>
         <LeadOffsetFirstSample>0</LeadOffsetFirstSample>
         <FirstSampleBaseline>0</FirstSampleBaseline>
         <LeadSampleSize>2</LeadSampleSize>
         <LeadOff>FALSE</LeadOff>
         <BaselineSway>FALSE</BaselineSway>
         <ExcessiveACNoise>FALSE</ExcessiveACNoise>
         <MuscleNoise>FALSE</MuscleNoise>
         <LeadDataCRC32>4182079990</LeadDataCRC32>
         <WaveFormData>
7v/u/+7/7v/x//L/8//0//X/9v/3//j/+v/6//r/+v/8//z//P/8//7//v/+//7//P/8
//z//P/9//7///8AAP7//v/+//7//v/+//7//v8AAAAAAAAAAAIAAgACAAIAAgACAAIA
AgACAAIAAgACAAIAAgACAAIABAAEAAQABAAFAAYABwAIAAgACAAIAAgACgAKAAoACgAI
AAgACAAIAAYABgAGAAYABgAGAAYABgADAAIAAQAAAP7//v/+//7//P/8//z//P/6//r/
+v/6//3//v///wAAAgACAAIAAgAFAAYABwAIAAoACgAKAAoADAAMAAwADAAMAAwADAAM
AAwADAAMAAwADAAMAAwADAALAAoACQAIAAgACAAIAAgACAAIAAgACAAIAAgACAAIAAYA
BgAGAAYABgAGAAYABgAIAAgACAAIAAoACgAKAAoACgAKAAoACgAMAAwADAAMAA4ADgAO
AA4ADgAOAA4ADgAOAA4ADgAOAA4ADgAOAA4ADgAOAA4ADgAOAA4ADgAOAA4ADgAOAA4A
DAAMAAwADAAKAAoACgAKAAoACgAKAAoACgAKAAoACgAIAAgACAAIAAgACAAIAAgABgAG
AAYABgAIAAgACAAIAAkACQAKAAoACwAMAAwADAAOAA8ADwARABIAEgATABQAEwAUABQA
FQAbABwAHAAdABsAGwAbABsAGgAYABgAGQAZABYAEwAQAA8ADQALAAgABQAEAAQAAwAC
AAIAAgACAAAA///+//3//P/6//r/+v/8//z//P/8//z//f/9//3//f/9//3//f/+//7/
//8BAAYADgAaAC8ASABhAHoAkACrAMQA1wDaANEAwACjAG8AGQC6/3f/Qf8V/wL/CP8J
/wn/Ev8f/y3/R/9p/4D/jf+b/6z/uP/A/8n/0//c/+P/6P/t/+//7//w//D/8f/y//L/
8//0//X/9v/3//n/+f/6//r/+//7//v/+//6//r/+v/6//3//f/9//3/+//7//v//P/8
//z//P/8//3//f/9//7//v/+//7//v/+//7//////wEAAQABAAEAAgADAAMAAwADAAQA
BAAFAAMABAAEAAQABAAEAAUABQAFAAUABgAGAAUABAACAAEAAwACAAIAAgAAAAAAAAD/
//3//v///////P/7//r/+v/5//f/9//2//P/8//0//T/9v/2//b/9//5//r/+v/8////
AAABAAIAAgADAAMABQADAAMABQAFAAUABQAGAAYABgAGAAYABwAHAAYABgAGAAgABgAG
AAUAAwADAAMAAwABAAEA////////////////AQABAAEAAQD///////////3//f/+//7/
AAABAAEAAQACAAMABQAGAAQABAAEAAUAAwADAAQABQAFAAUABQAFAAcACAAIAAgACgAK
AAoACgAIAAgACAAIAAgACAAHAAcACAAIAAgACAAHAAYABAADAAMAAwACAAIABAAEAAQA
BAAFAAUABQAFAAIAAgACAAIABAACAAAAAAAAAAAAAAAAAAAAAAAAAP7//////wAAAgAD
AAQABAAEAAYABwAHAAkACgAKAAsADAANAA4ADgAPABMAFAAUABcAFwAXABcAFQAUABIA
EgATABMAEAANAAoACQAHAAUAAgD///7//v/9//z//P/8//z//P/7//r/+f/4//b/9v/2
//b/9v/2//b/9v/3//f/9//3//f/9//3//b/9v/3//n//P8EABIAIwA4AFMAbgCIAKcA
yADnAPgA9QDmAM0ApQBbAPL/k/9R/x///v76/vn++f4A/w3/Gf8v/1H/bP99/43/nv+q
/7b/wf/L/9T/2//k/+n/6//t//D/8v/x//L/8v/z//b/9//4//n/+f/5//r/+v/7//v/
+//7//z//P/8//z//f/9//3//f////////8AAP7//v/+//7/////////AAAAAAAAAAAA
AAAAAAABAAEAAQABAAEAAQAAAAEAAQABAAMABAAEAAUABQAGAAYABgAEAAQABQAFAAUA
BQAGAAYABAAEAAMAAwADAAIAAgACAAIAAgACAAEA/P/8//z/+//8//v/+v/6//f/9f/1
//T/9f/1//b/9v/2//b/9v/3//v//P/8//7///8AAAEAAgAEAAUABQAHAAUABQAHAAcA
CQAJAAoACgAKAAoACgALAAkACAAIAAgACgAIAAgABwAHAAcABwAHAAcABwAFAAUABQAF
AAUABQADAAMAAwADAAUABQAFAAUABQAFAAYABgAGAAcABwAHAAcABwAIAAgACAAIAAgA
CQAJAAkACgALAAsACwALAAsACwAMAAwADAAKAAoACgAKAAoACgAKAAoACwAMAAwADQAN
AAwACwAKAAwADAALAAsACQAJAAgACAAIAAgACAAIAAkACQAJAAkABgAGAAYABgAIAAgA
CAAIAAYABgAGAAUABwAGAAgACAAIAAgABwAGAAUABAAGAAcABwAIAAgACQAKAAoACgAM
AA0ADQANAA4ADgAPABAAEQASABIAFQAZABoAGgAbABsAGwAbABkAGAAWABYAFwAXABQA
EQAQAA8ADQALAAgABQAEAAQAAwACAAIAAgAAAAAA///+/////v/8//z//P/8//z//P/8
//z//f/9//v/+//7//v//f/8//z//f///wQADAAaACsAQgBfAHgAjgCnAMgA4wDsAOMA
0gC3AIcANQDM/33/Rf8R//r+/P4B/wP/DP8V/yX/Qf9j/3j/h/+X/6r/tv/A/8v/0//a
/+P/6P/r/+3/8f/w//L/8//0//T/9f/2//f/+P/5//n/+f/6//r/+//7//v/+//8//z/
/P/8//v/+//7//v//f/9//3//v/+//7//v/+//3//f/9//7/AAAAAAAAAAACAAIAAwAD
AAEAAQABAAEAAgADAAMAAwADAAQABAAFAAUABgAGAAYABgAGAAcABwAHAAcACAAIAAgA
CAAHAAcACQAIAAgACAAGAAYABgAFAAIAAgACAAEAAAD///7//v////3//f/8//v/+//8
//z//P/8//z//f///wAAAAACAAMABAAFAAYABgAHAAcACQAJAAkACwALAAsACwAMAAwA
DAAMAAwADQALAAoACgAKAAoACAAIAAcABQAFAAUABQAFAAUAAwADAAUABQAFAAUABQAF
AAUABQAFAAUABQAFAAUABQAGAAYABgAHAAcABwAHAAcACAAIAAoACgAKAAsACwALAAwA
DQANAA0ADQANAAsADAAMAAwADAAMAAwADAAMAAwADAAMAAwADAALAAsADAAMAAwADAAM
AAwACwALAAkACQAIAAgACAAIAAgACAAHAAcABwAHAAgACAAIAAgACAAIAAgACAAIAAgA
CAAHAAcABwAHAAYABgAIAAYABgAGAAQABAAEAAQABAAEAAQABAAEAAUABQAGAAgACQAK
AAoACAAKAAsACwAPABAAEAARABAAEQASABIAFQAZABoAGgAbABsAGwAbABkAGAAWABYA
FwAXABQAEQAOAA0ACwAJAAgABQAEAAQAAQAAAAAAAAD+//7//f/8//z//P/7//z//P/8
//z//P/8//z//f/9//3//f/9//3/+//6//z//f/9/wAACgAaAC0ARgBfAHQAjACpAMYA
2wDmAN0AygCvAH0AKwDI/3//R/8X/wT/BP8H/wf/EP8b/yn/Qf9j/3z/i/+X/6b/tP/A
/8n/0//c/+P/6v/t/+//8f/y//L/8//0//T/9f/0//X/9v/3//f/9//4//j/+f/5//n/
+f/6//r/+v/6//v/+//7//v/+//7//v//P/8//z//P/8/////////wAA/v/+//7//v/+
//7//////wEAAQABAAEAAAABAAEAAQADAAQABAAFAAMABAAEAAQABgAGAAcABwAFAAUA
BgAGAAYABgAFAAUABQAEAAQABAAEAAQABAADAAIAAgACAAEA/v/9//z//P/7//n/+f/4
//f/9//4//j/+P/4//j/+f/7//z//P/+////AAABAAIABAAFAAUABwAHAAcACQAJAAkA
CQAKAAoACgAKAAoACwAJAAgACAAIAAgABgAGAAUABwAHAAcABwAHAAcABQAFAAUABQAF
AAUABQAFAAUABQADAAMAAwADAAUABQAGAAYABAAFAAUABQAFAAUABgAGAAgACAAIAAkA
BwAHAAgACQALAAsACwALAAsADAAMAAwACgAKAAoACgAMAAwADAAMAAoACgAJAAkADAAM
AAwADAAKAAoACQAJAAoACwALAAwACgAKAAoACgAJAAkACQAJAAgACAAIAAgABgAGAAYA
BgAIAAgACAAHAAUABQAFAAQABgAEAAQABAAGAAUABAADAAIABAAEAAQABAAEAAUABQAG
AAYABwAIAAgACAAKAAsACwAPABAAEAARABIAEwAUABQAFQAZABoAGgAZABkAGQAZABkA
GAAWABYAGQAZABYAEwAOAA0ACwAJAAYAAwACAAIA///+//7//v8AAAAA///+//v/+v/4
//j/+P/4//j/+P/6//r/+//7//3//f/9//3////+//7//////wIABgAQAB8AMABHAGAA
eACTALAA0QDqAO0A5gDVALcAfQAiAL//d/89/w7//v7//v/+AP8J/xH/Hf85/1z/c/+F
/5b/pv+y/7v/xf/O/9f/4P/n/+v/7f/w//D/8f/y//L/8//0//X/9v/3//f/9//4//j/
+//7//v/+//7//r/+f/4//n/+f/5//n/+//7//v//P/8//z//P/8//z/+//6//r//P/8
//z//P/8//z//f/9////////////AAABAAEAAQD//wAAAAABAAEAAgACAAIABAAEAAUA
BQADAAMABAAEAAQABAADAAMAAwACAAIAAgACAAIAAgABAPz//P/8//v/+P/3//b/9v/3
//X/9f/0//H/8f/y//L/9P/0//T/9f/3//j/+P/6//v//P/9//7///////7///8BAAEA
AwADAAQABQAHAAgACAAIAAgACQAJAAgACAAIAAYABAAEAAMAAQABAAEAAQADAAMAAQAB
AP//////////AQABAAEAAQD//////////wEAAQACAAIAAgADAAMAAwAFAAUABgAGAAYA
BgAGAAcABQAFAAYABwAJAAkACQAJAAkACgAKAAoACAAIAAgACAAIAAgACAAIAAgACAAH
AAcACAAIAAgACAAIAAgABwAHAAUABQAEAAQABgAGAAYABgAFAAUABQAFAAQABAAEAAQA
BAAEAAQABAAEAAQABAADAAMAAwADAAIAAAACAAIAAgACAAIAAgACAAIAAgACAAIAAgAD
AAMABAAEAAUABgAGAAQABgAHAAcACQAKAAoACwAOAA8AEAAQABEAFQAWABYAGQAZABkA
GQAXABYAFAAUABUAFQASAA8ADgANAAsACQAGAAMAAgACAAEAAAAAAAAAAAAAAP///v/9
//z/+v/6//r/+v/6//r/+v/6//v/+//7//v/+//7//v/+v/4//n/+//+/wQAEAAhADYA
TwBsAIoAqQDIAOcA/gD/APIA3QC7AHkAEACl/13/J/8C//b++f77/gD/Cf8X/yf/R/9m
/3v/i/+c/6r/uP/D/8v/1P/b/+L/6f/t/+3/7v/w//P/9P/0//X/9P/1//b/9//3//f/
+P/4//n/+f/5//n/+v/6//r/+v/7//v/+//7//n/+f/5//r//P/8//z//P////////8A
AP7//v/+//7/AAAAAAEAAQABAAEAAQABAAAAAQABAAEAAQACAAIAAwADAAQABAAEAAQA
BAAFAAUAAwADAAQABAAEAAQAAwADAAMAAgACAAIAAAAAAAAA///+//7//v/9//z/+//6
//r/9//1//X/9P/1//X/9v/2//T/9P/0//X/9f/2//b/+P/7//z//f/+/wAAAQABAAMA
BQAFAAcABwAJAAkACgAKAAoACgAKAAsACwAKAAoACgAKAAgACAAHAAUABQAFAAUABwAH
AAUABQADAAMAAwADAAUABQAFAAUABQAFAAUABQADAAMABAAEAAYABwAHAAcABwAHAAgA
CAAIAAgACAAJAAkACQAKAAsACQAJAAkACQAJAAoACgAKAAoACgAKAAoADAAMAAwADAAM
AAwACwALAAwADAAMAAwACgAKAAkACQAJAAkACAAIAAgACAAIAAgACQAJAAkACQAIAAgA
CAAIAAgACAAIAAgABgAGAAYABQAHAAcABwAGAAYABgAIAAgABgAGAAYABgAGAAYABgAG
AAYABgAHAAcACAAGAAcACAAIAAgACgALAAsADwAQABAAEQAUABUAFgAWABcAGwAcABwA
HQAdAB0AHQAdABwAGgAaABkAGQAWABMAEAAPAA0ACwAIAAUABAAEAAMAAgACAAIAAgAC
AAEAAAD///7//P/8//7//v/+//7//v/+///////9//3//f/9//3//P/8//3///8CAAoA
GAArAEIAWwB2AJAAqwDMAOcA9ADtAOAAyQCbAEsA4P+J/03/F//6/vr+//4B/wj/E/8f
/zn/W/92/4X/k/+i/7L/wP/J/9H/2v/j/+r/7//x//H/9P/y//X/9v/2//f/+P/5//r/
+//7//v//P/8//3//f/9//3/AAAAAAAAAAD//////////////////wAA/v/+//7//v//
//////8AAAAAAAAAAAAAAAAAAAEAAQADAAMAAwADAAQABQAFAAUABQAGAAYABwAHAAgA
CAAIAAoACgALAAsACwALAAwADAAKAAoACQAJAAkACAAIAAgACAAIAAgABwAEAAQABAAD
AAAA///+//7////9//3//P/9//3//v/+//7//v/+////AAAAAP//AAABAAIAAwAEAAYA
BwAHAAkACQAJAAsACwANAA0ADgAOAAwADAAMAA0ADwAOAA4ADgAMAAoACgAJAAkACQAJ
AAkACQAJAAcABwAHAAcABwAHAAUABQAFAAUABwAHAAcABwAFAAUABgAGAAcACQAKAAsA
CQAJAAoACgAIAAgACAAJAAkACQAKAAsACwALAAsACwANAA4ADgAOAA4ADgAOAA4AEAAQ
ABAAEAAOAA4ADQANAA4ADgAOAA4ADAAMAAsACwALAAsACgAKAAgACAAIAAgABwAHAAcA
BwAGAAYABgAGAAcACAAJAAoACgAKAAoACQAJAAkACQAIAAgABgAIAAYABgAGAAYABgAG
AAYABgAGAAcABwAIAAoACwAMAAwACgAMAA0ADQARABIAEgATABQAFQAWABYAFwAbABwA
HAAbABsAGwAbABsAGgAYABgAGQAZABYAEwAOAA0ACwAJAAYAAwACAAIAAgACAAMABAAC
AAIAAQAAAP///v/8//z//P/8//z//P/8//z//f/9//3//f/9//3//f/8//z//f///wIA
CgAYACkAQABbAHQAjACrAMwA6wAAAf8A8gDbALUAbQACAJ//W/8l/wL/+v79/v3+Av8L
/xn/Lf9P/27/f/+P/57/rP+4/8H/y//U/9//5v/r/+3/7//y//L/8//0//T/9f/2//f/
+P/5//f/9//4//j/+//7//v/+//8//z//P/8//3//f/9//3/+//7//v//P/+//7//v/+
/////////wAAAAAAAAAAAAAAAAAAAQABAAEAAQABAAEAAAABAAEAAQABAAIAAgADAAUA
BgAGAAYABgAGAAcABwAHAAcACAAIAAYABgAFAAUABQAEAAQABAACAAIAAgABAAAAAAAA
AP///P/7//r/+v/5//f/9//2//X/9f/2//b/9P/0//T/9f/5//r/+v/8//3//v///wAA
AgADAAMABQAHAAcACQAJAAkACQAKAAoACAAIAAgACQAJAAgACAAIAAoACAAIAAcABwAH
AAcABwAHAAcABQAFAAUABQAFAAUABQAFAAUABQAFAAUABQAFAAUABQAGAAYACAAJAAkA
CQAJAAkACgAKAAoACgAKAAsACQAJAAoACwALAAsACwALAAkACgAKAAoADAAMAAwADAAM
AAwADAAMAAwADAALAAsADAAMAAwADAAMAAwACwALAAsACwAKAAoACgAKAAoACgALAAsA
CwALAAoACgAKAAoACQAIAAcABgAIAAgACAAHAAcABwAHAAYABgAGAAYABgAGAAYABgAG
AAYABgAGAAcABwAIAAYABwAIAAgACgAMAA0ADQAPABAAEAARABIAEwAUABQAFQAZABoA
GgAbABsAGwAbABsAGgAYABgAGQAZABYAEwAQAA8ADQALAAgABQAEAAQAAwACAAIAAgAE
AAQAAwACAAEAAAD+//7//v/+//7//v/8//z//f/9/////////////f/8//z//f///wAA
BgAQACEANABLAGQAgACbALgA2QDyAPcA7gDbAL8AhwAmALv/b/8z/wT/8v75/vv+/v4J
/xX/Jf9D/2b/ff+P/6D/rv+6/8X/z//W/93/5v/r/+3/7//w//L/8//0//T/9f/2//f/
+P/5//v/+//8//z/+//7//v/+//8//z//P/8/////////////f/9//3//v8AAAAAAAAA
AAEAAQABAAIAAAAAAAAAAAACAAIAAwADAAMAAwADAAMAAgADAAMAAwAFAAYABgAHAAcA
CAAIAAgACAAIAAkACQAJAAkACgAKAAoACgAJAAkABwAGAAYABgAGAAYABgAFAAIAAgAC
AAEAAgABAAAAAAD///3//f/8//v/+//8//z/+v/6//r/+//7//z//P/+/wEAAgADAAQA
BgAHAAcACQAJAAkACwALAAkACQAKAAoACgAKAAoACwALAAoACgAKAAwACgAKAAkABwAH
AAcABwAHAAcABQAFAAUABQAFAAUABQAFAAUABQAFAAUABQAFAAUABQAGAAYABgAHAAcA
BwAFAAUABgAGAAgACAAIAAkACQAJAAoACwALAAsACwALAAsADAAMAAwACgAKAAoACgAM
AAwADAAMAAoACgAJAAkACgAKAAoACgAKAAoACQAJAAcABwAGAAYACAAIAAgACAAJAAkA
CQAJAAYABgAGAAYABgAGAAYABgAIAAgACAAHAAcABwAGAAQABAAEAAQABgAGAAYABgAE
AAUABQAGAAgACQAKAAoACgAMAA0ADQAPABAAEAARABIAEwAUABQAFQAZABoAGgAbABsA
GwAbABkAGAAWABYAFwAXABQAEQAOAA0ACwAJAAYAAwACAAIAAQAAAAAAAAACAAIAAQAA
AP///v/8//z//P/8//z//P/8//z//f/9//v/+//7//v//f/+//z/+////wQACgAYAC0A
RgBfAHYAkACpAMgA3wDqAOMA0AC1AIcAMwDK/33/Rf8V//z+/v4B/wX/DP8V/yP/Pf9f
/3j/hf+Z/6j/sv++/8n/0//a/+H/6P/t/+3/7//y//L/8f/y//L/8//2//f/+P/5//f/
9//4//j/+f/5//n/+f/8//z//P/8//v/+//7//v/+//7//v//P/8//z//P/8//3//f/9
//7//v/+//7//v/+//7/////////////////AgADAAMAAwADAAQABAAFAAUABgAGAAYA
BAAEAAUABQAHAAcACAAIAAYABgAFAAUAAwACAAIAAgABAAIAAwADAP7//v/+//3/+v/5
//j/+P/5//f/9//2//b/9//5//r/+v/6//r/+//7//z//P/+////AAABAAIAAgADAAMA
BQAFAAUABwAHAAcABwAIAAgACAAIAAgACQAHAAYABgAGAAgABgAGAAUABwAHAAcABwAF
AAUAAwADAAMAAwADAAMAAwADAAMAAwADAAMAAwADAAUABQAGAAYABgAHAAcABwAGAAUA
BQAEAAYABgAGAAcACQAJAAoACwALAAsACwALAAsADAAMAAwADAAMAAwADAAMAAwADAAM
AAoACgAJAAkACQAIAAcABgAHAAgACAAJAAkACQAIAAgACgAKAAoACgAHAAcABwAHAAYA
BgAGAAYACAAIAAgACAAGAAQABAAEAAYABgAGAAYABAAEAAQABAAEAAUABQAGAAYABwAI
AAgABgAIAAkACQALAAwADAANABAAEQASABIAEQAVABYAFgAVABUAFQAVABgAGAAXABgA
GQAZABYAEwAQAA8ADQALAAYAAwACAAIA///+//7//v8AAAAA///+//3//P/6//r//P/8
//z//P/6//r/+//7//v/+//7//v/+f/4//j/9//5//7/BgAQACMAOABPAGwAiAClAMQA
4QD2APcA6ADVALEAcQAOAKn/Y/8t/wT/+P77/vn+/P4F/xH/Jf9F/2T/d/+H/5b/pP+y
/7//y//U/9n/4v/p/+n/6f/s/+7/7f/u/+7/7//y//P/9P/1//P/8//0//T/9//3//f/
9//6//r/+v/6//n/+f/5//n/9//3//f/+P/4//j/+P/4//v/+//7//z/+v/6//r/+v/6
//r/+//7//v/+//7//v//v/////////9//7//v///wEAAgACAAIAAgACAAMAAwABAAEA
AgACAAIAAgABAAEAAQAAAAAAAAAAAAAAAAD///v/+v/5//f/9P/z//L/8v/x/+//7//u
/+3/7f/u/+7/7v/u/+7/7//y//T/9f/4//f/+P/5//r//v//////AQABAAEAAwADAAUA
BQAGAAYABAAEAAQABQAFAAQABAAEAAQAAgACAAEAAwADAAMAAwABAAEA////////////
/////f/9//3//f////////////////8AAAAA/v////////8BAAEAAgACAAAAAAAAAAEA
AQABAAIAAwAFAAUABQAFAAUABgAGAAYABAAEAAQABAAEAAQABAAEAAQABAADAAMABAAE
AAQABAACAAIAAQABAAIAAwADAAQABgAGAAYABgADAAMAAwADAAIAAgACAAIAAgACAAIA
AgAAAAAAAgACAAIAAgABAAAA///+//z//f/9//7/AAABAAIAAgAEAAYABwAHAAgACAAH
AAcACAAJAAoACgANABEAEgASABUAFQAVABUAFwAWABQAFAATABMAEAANAAwACwAJAAcA
AgD///7//v/9//z//P/8//z//P/7//r/+P/2//P/8v/0//T/9P/0//X/9v/4//n/9//3
//f/9//3//b/9v/1//f/+P8AAAoAFwAsAEcAZACCAKUA0AD5ABoBKQEkARMB+wDHAGgA
5/91/yn/7v7U/tf+2/7g/uv++f4L/yn/TP9n/3n/iv+a/6b/sf+//8z/0//a/+P/5f/n
/+z/7P/r/+z/7P/t/+7/7//w//H/8f/x//L/8v/z//P/8//z//X/9v/3//j/9//3//f/
9//5//n/+f/6//j/+P/4//j/+//7//v//P/7//r/+f/4//j/+P/5//n/+f/5//n/+f/7
//3//v//////AAAAAAEA//8AAAAAAAAAAAAAAQABAAMAAwAEAAQABAAEAAMAAwADAAIA
AgACAP7//v/+//3/+v/6//r/+f/4//f/9v/2//X/8//z//L/8f/x//L/8v/w//D/8P/x
//P/9P/0//b/+f/6//v//P/+//////8BAAEAAQADAAMAAQABAAIAAgAEAAQABAAFAAUA
BAAEAAQABAACAAIAAQADAAMAAwADAAMAAwABAAEAAQABAAEAAQABAAEAAQABAAMAAwAD
AAMAAwADAAQABAACAAMAAwADAAEAAQACAAIAAgACAAIAAwABAAEAAgADAAEAAQABAAEA
AgAEAAUABgAGAAYABgAGAAYABgAGAAYABAAEAAMAAwAGAAYABgAGAAgACAAHAAcABwAH
AAYABgAIAAgACAAIAAcABwAHAAcABgAGAAYABgAIAAYABgAGAAYABAAEAAQABAAEAAQA
BAAEAAIAAwADAAQABgAHAAgACAAGAAgACQAJAA0ADgAOAA8AEAARABIAEgARABUAFgAW
ABgAGQAaABsAGwAaABgAGAAZABkAFgATABEAEQAQAA8ADAAJAAgACAAGAAQAAwACAAIA
AgABAAAAAQAAAP7//v/+//7//v/+//z//P/9//3///////////////z//v///////v/+
/wQAEQAiAD0AXAB8AJsAwADpABABKQEuASMBDQHlAJgAHwCj/03/Dv/k/t/+5/7q/u/+
/f4L/yH/RP9j/3n/jP+e/67/uf/F/9D/1//e/+X/7f/x//L/9P/1//b/9v/3//b/9//4
//n/+//7//z//P/9//3//f/9//7//v/+//7///////////////////8AAAAAAAAAAAAA
AQABAAEAAgACAAIAAgACAAQABAAFAAUAAwADAAMAAwAGAAcABwAHAAUABgAGAAcABQAG
AAYABgAHAAgACgALAAsACwAMAAwACgAKAAkACQAJAAgACAAIAAYABgAGAAUABAAEAAQA
AwACAAEAAAAAAAEA//////7/+//7//z//P/8//z//P/9//3//v/+/wAAAwAEAAUABgAI
AAkACQALAA0ADQAPAA8ADwAPABAAEAAOAA4ADgAPAA8ADgAOAA4AEAAOAA4ADQANAA0A
DQANAA0ADQALAAsACwALAAsACwALAAsACwALAAsACwALAAsACwALAAwADAAKAAsACwAL
AA0ADQAOAA4ADgAOAA4ADwANAA0ADgAPAA8ADwAPAA8ADwAQABAAEAAQABAAEAAQABAA
EAAQABAAEAAQAA8ADwAQABAAEAAQABAAEAAPAA8ADwAPAA4ADgAOAA4ADgAOAA0ADQAN
AA0ADgAOAA4ADgAOAA4ADgAOABAAEAAQAA8ADwARAA8ADgAOAA4ADgAOAA4ADgAOAA4A
DgAPAA8AEAAOAA8AEAAQABAAEgATABMAFQAWABYAFwAYABkAGgAaABsAHwAgACAAIwAj
ACMAIwAhACAAHgAeACEAIQAeABsAGgAZABcAFQAUABEAEAAQAA0ADAAMAAwADAAMAAsA
CgAJAAgABgAGAAYABgAGAAYABgAGAAcABwAHAAcABwAHAAcACAAGAAUABwAKAAwAEgAf
ADIASQBiAHwAmQC2ANkA9gAHAQYB+wDlAL0AcgADAJv/Vf8c//j+9/7//gL/Cf8V/yP/
Of9c/3f/if+a/67/vP/F/8//2P/f/+j/8f/1//f/+v/8//v//P/8//3/AAABAAIAAwAF
AAUABgAGAAUABQAFAAUABgAGAAYABgAJAAkACQAJAAcABwAHAAgACAAIAAgACAAJAAkA
CQAKAA==
         </WaveFormData>
      </LeadData>
      <LeadData>
         <LeadByteCountTotal>10000</LeadByteCountTotal>
         <LeadTimeOffset>0</LeadTimeOffset>
         <LeadSampleCountTotal>5000</LeadSampleCountTotal>
         <LeadAmplitudeUnitsPerBit>4.88</LeadAmplitudeUnitsPerBit>
         <LeadAmplitudeUnits>��V</LeadAmplitudeUnits>
         <LeadHighLimit>2147483647</LeadHighLimit>
         <LeadLowLimit>268435456</LeadLowLimit>
         <LeadID>V6</LeadID>
         <LeadOffsetFirstSample>0</LeadOffsetFirstSample>
         <FirstSampleBaseline>0</FirstSampleBaseline>
         <LeadSampleSize>2</LeadSampleSize>
         <LeadOff>FALSE</LeadOff>
         <BaselineSway>FALSE</BaselineSway>
         <ExcessiveACNoise>FALSE</ExcessiveACNoise>
         <MuscleNoise>FALSE</MuscleNoise>
         <LeadDataCRC32>2658598032</LeadDataCRC32>
         <WaveFormData>
8P/w//D/8P/y//L/8v/y//T/9P/0//T/9P/0//T/9P/2//b/9v/2//b/9v/2//b/9v/2
//b/9v/4//j/+P/4//j/+P/4//j/9v/2//b/9v/3//j/+f/6//z//P/8//z//P/8//z/
/P/8//z//P/8//7//v/+//7/AAAAAAAAAAACAAIAAgACAAQABAAEAAQABQAGAAcACAAK
AAoACgAKAAwADAAMAAwADgAOAA4ADgANAAwACwAKAAwADAAMAAwACgAKAAoACgAIAAgA
CAAIAAgACAAIAAgABgAGAAYABgAIAAgACAAIAAYABgAGAAYABgAGAAYABgAFAAQAAwAC
AAIAAgACAAIAAAAAAAAAAAD+//7//v/+//7//v/+//7//v/+//7//v/+//7//v/+//z/
/P/8//z//P/8//z//P/+//7//v/+//7//v/+//7//v/+//7//v8AAAAAAAAAAAAAAAAA
AAAAAgACAAIAAgACAAIAAgACAAAAAAAAAAAAAAAAAAAAAAACAAIAAgACAAIAAgACAAIA
AgACAAIAAgAAAAAAAAAAAAAAAAAAAAAAAAAAAAAAAAAAAAAAAAAAAP7//v/+//7//v/+
//7//v/+//7//v/+/wAAAAAAAAAAAAABAAIAAgACAAMABAAFAAYABwAHAAcABwAHAAkA
CgALAA4ADgAPAA8ADwAPAA8ADwAOAA4ADgAOAA4ACgAJAAgABwAEAAMAAwABAAEAAQD+
//7//v/+//r/+f/4//f/9v/2//b/9v/2//b/9v/1//f/+P/4//j/9v/2//b/9v/3//n/
9//3//f/+P8AAA8AHwAyAEEATABdAHEAhwCUAJgAkgCGAGsAOwAIAOf/zP+z/6r/rf+r
/6X/pP+l/6X/sf/D/8r/y//R/9f/2v/c/9//5f/p/+z/7v/x//D/7//w//D/8v/y//P/
8//z//T/9f/2//b/9v/2//b/9v/2//f/9//3//f/9//4//b/9v/2//b/+P/4//j/+P/2
//b/9//3//n/+v/6//r/+//7//v/+//9//3//f/9//v//P/8//3/AAAAAAAAAAAAAAEA
AgADAAEAAQACAAMAAQADAAQABAAEAAQABgAHAAcABwAIAAkACgALAAsADAAKAAoACgAL
AA0ADAAMAAwADAAMAAwACwALAAsACwAKAAgACAAIAAYABQAFAAUABAAEAAQAAwADAAQA
BAAEAAQABgAEAAQABAAEAAQAAwADAAEAAAAAAAAA//////7//v8AAAAAAAD//////v/+
//7//v/9//3//P/6//r/+v/5//n/+f/5//j/+P/5//n/+f/5//j/+P/4//j/+P/4//j/
+P/5//n/+f/7//v/+//7//n/+f/5//n/+f/5//n/+f/4//j/+P/4//r/+//7//v//f/9
//3//f/9//3//f/+//z//P/8//z/+//7//z//P/8//z/+//7//n/+f/5//n/+f/5//n/
+f/7//v/+//7//n/+f/5//n/+//7//r/+P/4//j/+P/4//j/+P/4//j/+P/4//j/+P/6
//v//P/8//z//f/+//3//v//////AQABAAEAAwAEAAUACAAIAAkACQAJAAkACQAJAAgA
CAAIAAgACAAEAAMAAgABAP7//f/7//n/+f/5//j/+P/4//j/9v/1//T/8//y//L/8v/w
//D/8P/w/+//7//w//D/8P/w//D/8P/w//H/7//v/+//7f/u//b/AQAPACIANQBCAFUA
bwCLAKAArACqAJ4AiQBlACoA8//S/7X/ov+f/53/l/+Y/5f/lf+d/6//vP+//8X/yf/O
/9L/1//d/+H/5P/o/+v/7P/t/+7/8P/u/+7/7//v/+//8P/x//L/8v/y//L/8v/y//L/
8//z//X/9f/1//b/9v/2//b/9v/2//b/9v/2//b/9v/3//f/+f/6//r/+v/5//n/+f/5
//n/+f/5//n/+f/6//r/+//8//z//P/8//7///8AAAEAAQABAAIAAwABAAMABAAEAAQA
BAAGAAcABwAHAAgACQAKAAsACwAMAAwADAAMAA0ACwAKAAoACgAMAAwADAALAAkACQAJ
AAgACAAIAAgABgAFAAUABQAEAAYABgAFAAUABgAGAAYABgAGAAQABAAEAAQABAADAAMA
AwACAAIAAgADAAMAAgACAAAAAAAAAP//AQAAAAAAAAAAAP/////+//7//v/+//3/+//7
//v/+v/6//v/+//7//3//P/8//z//P/8//z//P/8//3//f/9//3//f/9//3//f/9//3/
/f/9//3//f/9//7//v/+//7//v///////////////////////////wAAAgACAAIAAgD/
////AAAAAAAAAAD/////////////////////////////////////////////////////
/////////v/+//7/AAD+/wAAAAAAAAAA///+//3//P/+//7//v/+/wAAAgADAAQABAAE
AAUABgAFAAYABwAHAAkACQAJAAsACgALAA4ADgAPAA8ADwAPAA0ADQAMAAwADgAOAA4A
CgAJAAgABwAEAAMAAQD////////+//7//v/8//r/+f/4//n/+P/4//j/+P/4//j/+P/3
//f/+P/4//j/+P/4//j/+v/5//f/9//3//f/+v8CAA0AHQAwAD8ASgBbAHMAiwCcAKAA
mgCOAHcATwAYAO//0v+3/6j/rf+v/6n/pv+l/6f/sf/D/8r/y//P/9f/2v/c/+H/5f/n
/+z/7v/v//D/8//0//T/9P/0//X/9f/1//b/9//4//j/+P/4//j/+P/4//n/+f/3//f/
9//4//j/+P/4//j/+v/6//r/+v/6//r/+//7//n/+v/6//r/+//7//v/+//9//3//f/9
//v//P/8//3//v/+//7//v8AAAEAAgADAAEAAQACAAMAAwAFAAYABgAGAAYACAAJAAkA
CQAKAAsADAANAA0ADgAOAA4ADgAPAA8ADgAOAA4ADAAMAAwACwALAAsACwAKAAwADAAM
AAoACwALAAsACgAKAAoACQAJAAoACgAKAAoACAAGAAYABgAGAAYABQAFAAcABgAGAAYA
BQAFAAQABAACAAIAAgABAAEAAAAAAAAAAAD//////v/+//7//v/9//7///8AAAAA/v//
//////////7//v/+/wAAAAAAAAAAAAABAAEAAQD//////////wEAAQABAAEAAQABAAEA
AQACAAIAAgACAAAAAQABAAEAAQABAAEAAQABAAEAAQACAAIAAgACAAIAAQABAAIAAgAC
AAIAAQABAAEAAQABAAEAAQABAAEAAQABAAEAAQABAAMAAwADAAMAAQABAAEAAQABAAAA
AAAAAAAAAAAAAAAAAAACAAAAAAAAAP7//v/+//7/AAAAAAAAAAAAAAAAAAAAAAAAAgAD
AAQAAgACAAMABAAHAAgACQAJAAkACQAJAAsADAANABAAEAAPAA8ADwAPAA8ADwAOAA4A
EAAQABAADAAJAAgABwAEAAUAAwABAAEA///+//7//v8AAP7//f/8//v/+v/6//r/+v/6
//r/+v/5//n/+v/6//r/+v/6//r/+v/7//v/+f/1//X/+v8EABEAIQAyAD8ATgBdAHMA
iwCaAKAAmgCMAHUASQAUAO3/0v+5/67/sf+v/6n/qP+n/6f/sf/B/8z/zf/R/9X/2P/e
/+P/5//p/+7/8P/x//L/9f/2//T/9v/2//f/9//1//b/9//4//j/+P/4//j/+P/4//n/
+f/5//n/+f/6//j/+P/4//j/+P/4//j/+P/6//r/+//7//v//P/8//z/+//7//v/+//9
//3//f/9//3//v/+/////v/+//7//v8AAAEAAgADAAEAAQACAAMAAQADAAQABAAGAAYA
CAAJAAcABwAIAAkADAANAA0ADgAOAA4ADgAPABEAEAAQABAADwAOAA0ACwALAAsACwAK
AAwADAAMAAoACQAJAAkACAAIAAgABwAHAAgACAAIAAgACAAGAAYABgAGAAYABQAFAAUA
BAAEAAQAAwADAAIAAgAAAAAAAAD//////v/+//7/AAD//////v/+//7//v/9//3//f/9
//z//P/9//3//f/9//z//P/8//z//P/8//z//P/9//3//f/9//3//f/9////////////
//////////8AAAAAAAAAAAAAAQABAAEAAQABAAEAAQABAAEAAQACAAAAAAAAAAAAAQAB
AAIAAgACAAIAAQABAAEAAQABAAEAAQABAAEAAQABAAEAAQABAAEAAQABAAEAAQABAAEA
AQABAAAAAAAAAAAAAAAAAAAAAAD+//7/AAACAAEAAAD///7//v/+//7//v/+//7//v/+
/wAAAgADAAQABAAEAAUABgAFAAYABwAHAAkACQAJAAsADAANABAAEAARABEAEQARAA8A
DwAOAA4AEAAQABAADAAJAAgABwAEAAMAAQD////////+//7//v/+//z/+//6//f/9v/2
//b/9P/0//T/9P/0//X/9//4//j/+P/4//j/+P/5//n/+f/5//f/+P/8/wcAEQAgADMA
QgBRAGMAfwCYAKYArACoAJcAewBKABEA6P/J/6z/pf+n/6P/nv+f/5v/mf+l/7j/wf/H
/8v/0P/U/9v/3//h/+b/6v/r/+7/8f/y//L/8v/y//P/8//z//T/9f/2//b/9v/2//b/
+P/4//n/+f/3//f/9//4//b/9v/2//b/+P/4//j/+P/4//j/+f/5//f/+P/4//j/+f/5
//n/+f/7//v/+//7//v//P/8//3//P/8//z//P/6//v//P/9//////8AAAEAAwAFAAYA
BgAGAAYACAAJAAcABwAIAAkACgALAAsADAANAA4ADwARAA8ADgAOAA4ADAAMAAwACwAN
AA0ADQAMAAwADAAMAAoACQAJAAkACAAIAAgABwAHAAgACAAIAAgABwAEAAMAAgAEAAQA
AwADAAUABAAEAAQAAQABAAAAAAACAAIAAgABAAAA/v/9//z//P/7//v/+v/8//z//P/7
//v/+//7//r/+P/5//n/+f/5//j/+P/4//r/+v/6//r/+v/7//v/+//7//v/+//7//v/
+//7//v/+//7//v/+//8//z//P/8//7//////////f/9//3//f/9//3//f/+//7//v/+
//7//f/9//7//v/+//7//f/9//3//f/9//3//f/9//3//f/7//v/+//7//v/+//7//v/
/f/9//3//f/9//z//P/8//r/+v/6//r/+v/6//z//P/8//z//P/8//z//P/8//z//P/8
//z//P/6//z//f/+//z//P/9//7///8AAAEAAQADAAMAAwAFAAYABwAKAAoADQANAA0A
DQALAAsACgAKAAoACgAKAAYABQAEAAMAAAD///3/+//7//v/+v/6//r//P/6//n/+P/1
//T/9P/0//T/9P/0//T/8//z//T/9P/0//T/9P/0//T/8//x//H/8f/v//D/9v8BAA8A
IAA1AEgAWQBvAIcAogCuAK4ApgCXAHUAPAD//9j/vf+o/6H/of+d/5z/nf+b/53/qf+6
/8P/yf/N/9L/1v/b/9//4f/k/+b/6//u/+3/7P/u//D/8P/x//H/7//w//H/8v/y//L/
8v/y//L/8v/z//P/8//z//P/9P/0//T/9P/0//T/9P/0//T/9P/0//X/9f/1//b/9v/2
//f/9//3//f/+f/5//n/+f/5//r/+v/7//r/+v/6//r/+v/7//z//f/9//3//v//////
AQACAAIAAgACAAQABQAFAAUABgAHAAgACQAJAAoACgAKAAoACwANAAwADAAMAAwADAAM
AAsACQAJAAkACAAIAAgACAAGAAUABQAFAAQABgAGAAUABQAGAAYABgAGAAQAAgACAAIA
BAAEAAMAAwADAAIAAgACAAMAAwACAAIAAAAAAAAA//////7//v/+//7//f/9//z//v/+
//7//f/7//v/+//6//r/+//7//v/+//6//r/+v/8//z//P/8//z//f/9//3/+//7//v/
+//9//3//f/9//3//f/9//3//v/+//7//v/+//////////3//f/9//3/////////AAD+
//7//v/+//////8AAAAAAAAAAP////////////////3//f/9//3/////////////////
///////////////////+//7//v/+//7//v/+//7//v/+//7//P/8//z//P/8//7//v/+
//7//v/+//7//v/+/wAAAQACAAIAAgADAAQAAwAEAAUABQAGAAcACAALAAwADQAQABAA
DwAPAA8ADwAPAA8ADgAOAA4ADgAOAAoACQAIAAcABAABAP///f/9//3//P/8//z//P/6
//n/+P/5//j/+P/4//j/+P/4//j/+f/5//r/+v/4//j/+P/4//j/9//3//f/9f/1//b/
AAANABsALAA9AEoAWwBzAIsAmgCiAKAAlgCDAFsAIgD1/9j/u/+q/6v/q/+n/6j/p/+j
/6v/vf/I/8n/zf/R/9j/3P/h/+X/5//q/+7/8f/y//P/9P/y//T/9P/1//X/9f/2//f/
+P/2//b/9v/2//j/+P/5//n/+f/5//n/+v/4//j/+P/4//r/+v/6//r/+v/6//v/+//5
//r/+v/6//v/+//7//v//f/9//3//f/9//7//v///wAAAAAAAAAAAAABAAIAAwADAAMA
BAAFAAMABQAGAAYACAAIAAoACwAJAAkACgALAAwADQANAA4ADgAOAA4ADwAPAA4ADgAO
AA4ADgAOAA0ADQANAA0ADAAMAAwADAAKAAsACwALAAoACgAKAAkACQAIAAgACAAIAAgA
BgAGAAYABgAGAAUABQAHAAYABgAGAAUABQAEAAQABAAEAAQAAwADAAIAAgACAAIAAQAB
AAAAAAAAAAAA///////////+//7////////////+//7//v/+//7//v/+/wAAAQABAAEA
//////////////////////3//f/9//3/AAAAAAAAAAD+////////////////////AQAB
AAEAAgAEAAQABAAEAAEAAQACAAIAAgACAAEAAQABAAEAAQABAAEAAQABAAEA////////
///////////////////////////+//7//v8AAAAAAAAAAAAA/v/+//7//v/+//7//P/8
//z//P/8//z//P/8//3/AAACAAQABAAEAAUABgAHAAgACQAJAAkACQAJAAsACgALAA4A
DgAPAA8ADwAPAA8ADwAOAA4AEAAQABAADAAKAAgABgACAAMAAQD////////+//7//v/+
//z/+//6//n/+P/4//j/+v/6//r/+v/3//f/+P/4//j/+P/4//j/+P/3//f/9//3//X/
+P/+/wkAGQAsADsASABZAHEAjwCoALQAtACqAJcAcwA4AP//2v+7/6j/pf+l/5//nP+d
/5n/n/+x/77/w//H/83/0P/W/9v/3//j/+j/7P/v//D/8f/y//L/8P/w//H/8f/z//T/
9f/2//T/9P/0//T/9P/0//X/9f/1//X/9f/2//j/+P/4//j/9v/2//b/9v/2//b/9//3
//n/+v/6//r/+//7//v/+//7//v/+//7//v//P/8//3//P/8//z//P/8//3//v///wEA
AQACAAMAAwAFAAYABgAGAAYACAAJAAkACQAKAAsACgALAAsADAAMAAwADAANAA0ADAAM
AAwADAAMAAwACwALAAsACwAKAAoACgAKAAgABwAHAAcABgAIAAgABwAHAAcABgAFAAQA
BAACAAIAAgAEAAQAAwADAAEAAAAAAAAA//////7//v/+//7//v/9//3//P/8//z//P/7
//v/+v/8//z//P/7//v/+//7//r/+v/7//v/+//5//j/+P/4//j/+P/4//j/+v/7//v/
+//7//v/+//7//n/+f/5//n/+//7//v/+//6//r/+v/6//r/+//7//v/+//7//v/+//9
//3//f/+//7//v/+//7//f/9//7//v/+//7//f/9//3//f/9//3//f/9//3//f/9//3/
/f/9//3//f/9//3/+//7//v/+//9//z//P/8//z//P/8//z/+v/6//r/+v/6//r//P/8
//z//P/8//z//P/8//r//P/9//7/AAAAAAEAAgADAAQABQAFAAUABQAFAAcACAAJAAwA
DAANAA0ADQANAAsACwAKAAoADAAMAAwACAAHAAYABQACAP///f/7//v//f/8//z//P/+
//z/+//6//f/9v/2//b/9v/2//b/9v/1//X/9v/2//b/9v/2//b/9v/3//X/9f/1//P/
9P/6/wUAEQAgADEAQABPAGMAewCUAKIApACgAJMAeQBGAA0A5v/L/7D/pf+p/6f/ov+j
/6H/o/+v/8D/yf/N/9H/1P/Y/93/4f/l/+j/7P/v//D/7//w//L/8v/y//P/8//z//T/
9f/2//b/9v/2//b/9v/2//f/9//3//f/9//4//j/+P/4//j/+P/4//j/+P/4//j/+f/5
//n/+v/6//r/+//7//v/+//7//v/+//7//n/+v/6//v//P/8//z//P/8//3//v///wEA
AQACAAMAAQADAAQABAAEAAQABgAHAAkACQAKAAsADAANAA0ADgAMAAwADAANAA0ADAAM
AAwADgAOAA4ADQANAA0ADQAMAAoACgAKAAgACQAJAAkACAAGAAYABQAFAAgACAAIAAgA
CAAGAAYABgAGAAYABQAFAAMAAgACAAIAAwADAAIAAgAAAAAAAAD//wAAAAABAAIAAAD/
/////v/+//7//v/9//3//f/9//z//P/9//3//f/9//z//P/8//z//P/8//z//P/9//3/
/f/7//v/+//7//3//f/9//3//f/9//3//f/8//z//P/8//z//f/9//3//f/9//3//f//
//////8AAP7//v/+//7//f/9//7//v8AAAAA//////3//f/9//3//f/9//3//f/9//3/
/f/9//3//f/9//3//f/9//3//f/9//z//P/8//7//v/8//7//v/+//7//P/8//z//P/8
//z//P/8//z//v///wAAAgACAAMABAADAAQABQAFAAcABwAHAAkACgALAA4ADgANAA0A
DQANAA8ADwAOAA4ADAAMAAwACAAHAAYABQACAAEA///9//3////+//7//v/+//z/+//6
//n/+P/4//j/+P/4//j/+P/3//f/+P/4//b/9v/2//b/9v/3//f/9f/1//X/9v/+/w0A
HQAuAD0ATABbAHEAiQCaAKAAmgCOAHkATQAUAOn/0P+1/6j/q/+r/6f/pv+j/6P/rf+/
/8b/yf/P/9X/1v/a/+H/5f/n/+z/7v/x//D/8f/y//L/8P/w//H/8f/z//T/9f/2//T/
9P/0//T/9P/0//X/9f/3//f/9//4//b/9v/2//b/9v/2//b/9v/4//j/+f/5//n/+v/6
//r/+//7//v/+//5//n/+f/5//n/+v/6//v//v/+//7//v/8//3//v///wEAAQACAAMA
AwAFAAYABgAGAAYACAAJAAkACQAKAAsACgALAAsADAAMAAwADAANAAsACgAKAAoACgAK
AAoACQAJAAkACQAIAAoACgAKAAgACQAJAAkACAAIAAgABwAHAAYABgAGAAYABgAEAAQA
BAAEAAQAAwADAAEAAAAAAAAAAQABAAAAAAAAAAAAAAD//wEAAAAAAAAAAAD//////v8A
AAAAAAD///////////7//P/9//3//f/9//z//P/8//z//P/8//z//P/9//3//f/7//v/
+//7//3//f/9//3//f/9//3//f/+//7//v/+//7///////////////////////////8A
AAAAAAAAAAAA/f/9//7//v/+//7//f/9//3//f/9//3//f/9//3//f////////////3/
/f/9//3////////////7//r/+v/6//z//P/8//z//P/8//z//P/8//z//P/8//r//P/9
//7/AAAAAAEAAgABAAIAAwADAAUABQAFAAcACAAJAAwADAALAAsACwALAAwADQANAA4A
DgAOAA4ACgAJAAgABwAEAAEA///9//3/+//6//r/+v/8//r/+f/4//f/9v/2//b/9v/2
//b/9v/3//f/+P/4//b/9v/2//b/9v/1//X/8//x//P/9P/6/wcAEwAkADUARgBXAG0A
hwCgAKoAqgCkAJMAcQA6AAEA3v/B/6r/o/+j/5v/mP+Z/5X/m/+r/7j/vf/D/8n/zv/U
/9v/3//l/+b/6P/t/+7/7//w//D/7v/u/+//7//v//D/8f/y//L/8v/y//L/9P/0//X/
9f/1//X/9f/2//T/9P/0//T/9P/0//T/9P/0//T/9f/1//f/+P/4//j/+f/5//n/+f/3
//f/9//3//f/+P/4//n//P/8//z//P/8//3//v////////8AAAEAAwAFAAYABgAEAAQA
BgAHAAcABwAIAAkADAANAA0ADgAOAA4ADgAPAA8ADgAOAA4ADAAMAAwACwALAAsACwAK
AAoACgAKAAgABwAHAAcABgAIAAgABwAHAAYABgAGAAYACAAGAAYABgAFAAQAAgABAAMA
AgACAAIAAAD///3//P/9//7//////////v/+//7//P/7//v/+v/6//r/+v/5//n/+f/5
//j/+P/5//n/+f/5//j/+P/4//j/+P/4//j/+P/5//n/+f/5//n/+f/5//n/+f/5//n/
+f/5//n/+f/6//r/+v/6//r/+//7//v//f/9//3//f/7//v/+//8//7//v/+//7/+//7
//z//P/8//z/+//7//3//f/9//3//f/9//3//f/7//v/+//7//v/+//7//v/+//7//v/
+//5//r/+v/6//r/+v/4//j/+P/4//j/+P/4//j/+v/8//3//v/+//7///8AAP//AAAB
AAEAAQABAAEAAwAEAAUACAAIAAkACQAJAAkACgALAAsADAAOAA4ADgAKAAcABgAFAAIA
AQD///3//f/9//z//P/8//z/+v/5//j/9f/0//T/9P/0//T/9P/0//X/9f/2//b/9v/2
//b/9v/0//P/8//z//H/7//y//j///8LABwALwA+AFMAbQCJAKYAvADEAMAAtQCfAHIA
LwDy/8n/qP+X/5f/k/+Q/5P/k/+V/6H/sv+9/8H/x//M/9L/1//f/+X/6P/q/+3/7v/v
//D/8P/w//D/8f/x//P/9P/1//b/9v/2//b/9v/0//T/9f/1//f/9//3//j/9v/2//b/
9v/4//j/+P/4//r/+v/7//v/+//8//z//P/7//v/+//7//n/+f/5//n/+f/6//r/+//+
//7//v/+////AQADAAUAAwADAAQABQADAAUABgAGAAgACAAKAAsADQANAA4ADwAQABEA
EQASABAAEAAQABEAEwASABIAEgAUABQAFAATABEAEQARABAAEAAQABAADgANAA0ADQAM
AAoACgAJAAkACAAIAAgACAAKAAgACAAIAAYABgAFAAUAAwACAAIAAgADAAMAAgACAAIA
AgACAAEA///+//7//v/+//3//f/8//z//P/8//v//f/9//3//P/6//v/+//7//3//P/8
//z/+v/6//r/+v/8//3//f/9//v/+//7//v/+f/5//n/+f/5//n/+f/5//r/+v/6//r/
/P/9//3//f/9//3//f/9//3//f/9//7//P/8//z//P/9//3//v/+//7//v/9//3/////
//////////////////////////////////////8BAAEAAQABAAAA/v/+//7//v/+//7/
/v/+//z//P/8//z/+v/8//3//v/+//7///8AAAEAAgADAAMABQAFAAUABwAGAAcACgAK
AA0ADQANAA0ACwALAAoACgAMAAwADAAIAAkACAAHAAQAAwABAP/////9//z//P/8//z/
+v/5//j/9//2//b/9v/0//T/9P/0//P/8//0//T/9v/2//b/9v/2//X/9f/3//f/9f/w
//D/9/8DABQAKQA6AEcAWwB3AJQArAC8AL4AtQCjAIIASQAKAN//vv+n/6P/o/+e/53/
nf+b/5//rv+7/8P/x//M/9L/1//b/9//4v/k/+f/7P/v/+7/7v/u/+7/7//v/+//8P/x
//L/8v/y//L/8v/y//L/8//z//P/8//z//T/9P/0//T/9P/0//T/9P/0//T/9P/1//X/
9f/2//b/9v/3//f/9//3//f/9//3//f/9//4//j/+f/6//r/+v/6//j/+f/6//v/+//7
//z//f/9////AAAAAAIAAgAEAAUABQAFAAYABwAIAAkACQAKAAoACgAKAAsADQAMAAwA
DAAMAAwADAALAA0ADQANAAwACgAKAAoACAAHAAcABwAGAAYABgAFAAUABgAGAAYABgAG
AAQABAAEAAQABAADAAMAAwACAAIAAgABAAEAAAAAAAAAAAAAAP/////+//7//v/+//3/
/f/8//z//P/8//v/+//7//v/+v/6//v/+//7//v/+v/6//r/+v/6//r/+v/4//n/+f/5
//n/+f/5//n/+//7//v/+//7//v/+//7//r/+v/6//r/+v/7//v/+//7//v/+//7//v/
+//7//z//P/8//z//P/7//v//P/8//z//P/7//v/+//7//v/+//9//3//f/9//v/+//7
//v/+//7//v/+//7//v/+//7//3//P/8//z//P/+//7//P/8//z//P/8//7//v/+//7/
/v/+//7//v/8//7///8AAAAAAAABAAIAAQACAAMAAwAFAAUABQAHAAgACQAMAAwADQAN
AA0ADQANAA0ADAAMAA4ADgAOAAoACwAKAAkABgAFAAMAAQABAAEAAAAAAAAAAgAAAP//
/v/7//r/+v/6//j/+P/4//j/+f/5//r/+v/4//j/+P/4//j/+f/5//f/+f/5//b/+P//
/wsAGgArADoASQBZAG8AiACaAKQApgCdAI0AaAAxAPz/3f/A/63/rf+x/6z/q/+r/6n/
rf+8/8n/y//P/9b/2v/d/+H/5f/m/+r/8f/y//H/9P/2//T/9P/1//X/8//0//X/9v/3
//j/+f/6//j/+P/5//n/+f/5//n/+v/8//z//P/8//r/+v/6//r/+v/6//v/+//5//z/
/P/8/w==
         </WaveFormData>
      </LeadData>
   </Waveform>
</RestingECG>
