# Supplementary material for: Detection of Left Atrial Enlargement Using a Convolutional Neural Network-Enabled Electrocardiogram
Source: Front Cardiovasc Med. 2020 Dec 17;7:609976. doi: 10.3389/fcvm.2020.609976 (PMC7773668; doi:10.3389/fcvm.2020.609976)
Supplement: Supplementary file 2 [file Data_Sheet_2.ZIP › normal1/1802010155_8157_0000000M.XML]

<?xml version="1.0" encoding="Windows-1252"?>
<!DOCTYPE RestingECG SYSTEM "restecg.dtd">
<RestingECG>
   <PatientDemographics>
      <PatientID>1802010155</PatientID>
      <PatientAge>71</PatientAge>
      <AgeUnits>Years</AgeUnits>
      <Gender>Male</Gender>
      <PatientLastName>liuqinglong</PatientLastName>
   </PatientDemographics>
   <TestDemographics>
      <DataType>Resting</DataType>
      <Site>1</Site>
      <AcquisitionDevice>MAC55</AcquisitionDevice>
      <Status>Unconfirmed</Status>
      <Priority>Normal</Priority>
      <AcquisitionTime>09:34:25</AcquisitionTime>
      <AcquisitionDate>07-10-2015</AcquisitionDate>
      <CartNumber>1</CartNumber>
      <AcquisitionSoftwareVersion>009C</AcquisitionSoftwareVersion>
      <XMLSourceVersion>MAC5000 v1.0</XMLSourceVersion>
   </TestDemographics>
   <RestingECGMeasurements>
      <VentricularRate>75</VentricularRate>
      <AtrialRate>75</AtrialRate>
      <PRInterval>162</PRInterval>
      <QRSDuration>82</QRSDuration>
      <QTInterval>384</QTInterval>
      <QTCorrected>428</QTCorrected>
      <PAxis>53</PAxis>
      <RAxis>6</RAxis>
      <TAxis>52</TAxis>
      <QRSCount>12</QRSCount>
      <QOnset>214</QOnset>
      <QOffset>255</QOffset>
      <POnset>133</POnset>
      <POffset>182</POffset>
      <TOffset>406</TOffset>
      <ECGSampleBase>500</ECGSampleBase>
      <ECGSampleExponent>0</ECGSampleExponent>
   </RestingECGMeasurements>
   <Diagnosis>
      <Modality>Resting</Modality>
         <StatementCount>2</StatementCount>
         <LabelText>12SL ��ϳ���</LabelText>
      <DiagnosisStatement>
         <StmtFlag>ENDSLINE</StmtFlag>
         <StmtText>�������</StmtText>
      </DiagnosisStatement>
      <DiagnosisStatement>
         <StmtFlag>ENDSLINE</StmtFlag>
         <StmtText>���� ECG</StmtText>
      </DiagnosisStatement>
   </Diagnosis>
   <Waveform>
      <WaveformType>Rhythm</WaveformType>
      <WaveformStartTime>0</WaveformStartTime>
      <NumberofLeads>8</NumberofLeads>
      <SampleType>CONTINUOUS_SAMPLES</SampleType>
      <SampleBase>500</SampleBase>
      <SampleExponent>0</SampleExponent>
      <HighPassFilter>16</HighPassFilter>
      <LowPassFilter>150</LowPassFilter>
      <ACFilter>NONE</ACFilter>
      <LeadData>
         <LeadByteCountTotal>10000</LeadByteCountTotal>
         <LeadTimeOffset>0</LeadTimeOffset>
         <LeadSampleCountTotal>5000</LeadSampleCountTotal>
         <LeadAmplitudeUnitsPerBit>4.88</LeadAmplitudeUnitsPerBit>
         <LeadAmplitudeUnits>��V</LeadAmplitudeUnits>
         <LeadHighLimit>2147483647</LeadHighLimit>
         <LeadLowLimit>268435456</LeadLowLimit>
         <LeadID>I</LeadID>
         <LeadOffsetFirstSample>0</LeadOffsetFirstSample>
         <FirstSampleBaseline>0</FirstSampleBaseline>
         <LeadSampleSize>2</LeadSampleSize>
         <LeadOff>FALSE</LeadOff>
         <BaselineSway>FALSE</BaselineSway>
         <ExcessiveACNoise>FALSE</ExcessiveACNoise>
         <MuscleNoise>FALSE</MuscleNoise>
         <LeadDataCRC32>371389007</LeadDataCRC32>
         <WaveFormData>
+P/4//j/+P/5//r/+//8//7//v/+//7///8AAAEAAgAEAAQABAAEAAQABAAEAAQABQAG
AAcACAAIAAgACAAIAAkACgALAAwADgAQABIAFAASABIAEgASABQAFAAUABQAFQAWABcA
GAAYABgAGAAYABgAGAAYABgAGwAcAB0AHgAdABwAGwAaABoAGgAaABoAGQAYABcAFgAU
ABIAEAAOAAwACgAIAAYACAAIAAgACAAFAAQAAwACAAQABAAEAAQAAgACAAIAAgD///7/
/f/8//z//P/8//z//f/+////AAD///7//f/8//7//v/+//7//P/8//z//P/+//7//v/+
//7//v/+//7//P/8//z//P/6//r/+v/6//z//P/8//z//v/+//7//v/9//z/+//6//v/
/P/9//7//v/+//7//v/9//z/+//6//j/+P/4//j/+v/6//r/+v/8//z//P/8//v/+v/5
//j/+f/6//v//P/7//r/+f/4//j/+P/4//j/9f/0//P/8v/2//j/+v/8//z//P/8//z/
+v/4//b/9P/2//b/9v/2//n/+v/7//z/+P/2//T/8v/1//b/9//4//X/9P/z//L/8//0
//X/9v/5//r/+//8//n/+P/3//b/9f/0//P/8v/1//b/9//4//b/9v/2//b/9f/0//P/
8v/0//b/+P/6//z//v//////+v/5//j/9//7//z/+//8//v/+//9//3//v8AAAEAAwAC
AAMAAQADAAQAAwAEAAcABwAEAAQAAAD+//v/+//6//n/9v/1//T/9f/1//X/9f/y//L/
9P/y/+7/8P/w/+7/8P/w//D/8P/w//H/8//0//H/7f/v//L/8v/x//D/7//w//L/8//x
/+3/7P/0//L/6f/n/+3/8v/7/wEABgAPABkAIAAqADsAQwA3ADEAOgA0ABAA7f/d/9z/
4v/h/97/3f/b/9r/2P/Q/9b/5//s/+j/7P/y/+3/6//t//H/8f/z//T/9P/2//b/9f/1
//X/9f/0//P/8//y/+7/7v/w//D/8P/w//D/8f/y//P/8//z//H/8v/0//T/8v/y//P/
8//0//f/+f/6//n/+P/3//b/9v/2//f/9//1//b/+v/4//r/+v/6//v/+//9//7//v/7
//f/+f/5//3//v///wQAAgACAAIABAAEAAQABgAGAAYABgAKAAoACgAMAAwACwALAA4A
DwAQABAAEQARABMAEwATABMAFgAWABQAFAAVABcAFQAVABYAGAAYABgAGAAYABgAFQAU
ABQAEgAUABQAEgASABIAEwAPAA4ADQALAAgACAAEAAMAAQABAAAA/f/+//7//v/8//3/
//8AAAEA///+//z/+v/6//z//v/+//n/+f/5//n/+//9//3//f/9//3//v/+//z/+//6
//n/+f/5//f/+v/7//v/+//8//3//P/7//n/+v/7//z//f////3//f8AAAEA/f/7//j/
+//8//7///////3//f/9//r/+v/8//7/+//9//3//P/+//7//v/8/wAAAAD+//3//f/+
/wMABAABAAIAAgD8//7//f/5//n/9//3//f/+P/7//v//P/9/wAAAAAAAP7//f/9//z/
+f/6//z//f/+//3//f/9//z/+P/4//n/+v/7//z//f/+//3//f/+//7//P/8//3//f/6
//n/+f/4//n/+v/9//v//f/9//3//f/8//z//P/+//z//P/8//3/+f/3//X/8//1//r/
/P/8//r/+//+//7/+f/+//7//v/+//7///8CAAQABQABAAEAAQABAAMAAgD///7/AQAD
AAcACQAGAAYABQAFAAYACQAJAA0ADQALAAsADQAOAAwADQAKAAYAAwADAAIA///8//v/
+v/8//3//v////3//P/9//r/9v/4//j/9v/3//j/+f/6//f/9//4//j/+f/1//f/+v/5
//n/+f/5//v//P/8//n/+f/4//r/+P/3//f/+f/8////BwAQAB8AKwAyADoARQBHAEkA
SwBCADAAGAD5/+f/6P/q/+f/6P/n/93/2v/g/+b/7P/x//j/+P/0//L/9f///wEAAQAB
AP///v/8//z/+v/6//v//P/9//v/+//8//z/+v/6//z//P///wAAAQADAAEA///8//n/
/P/+/wEAAgD+//7/////////AQACAAIABAAEAAQABAAEAAQABQAFAAQABAAHAAQAAgAC
AAIAAwAFAAcACAAIAAkABwALAA0ADQAMAAsADgAQABAAEAASABAAEAASABIAFAAUABgA
GAAXABgAFwAVABYAGgAcAB4AHgAfAB8AIQAfAB8AHwAiACQAIgAiACMAIQAfAB8AIAAj
ACQAJQAmACYAJgAjACIAIAAeACAAIAAcABoAGAAXABYAFgAWABUAFAAUABAADwAPAA8A
DgALAAwADAAMAAoACAAJAAkACQAIAAgABwAGAAIABAAGAAYAAgADAAQABQADAAUABQAF
AAIAAQABAAAAAQABAAEAAQAFAAcABwAMAAsACQAHAAYABgAGAAYABQADAAMAAwADAAEA
/////wIABwAFAAUABAACAAIAAwADAAMAAQABAAEAAwAEAAcACgAFAAcABwAGAAQABAAE
AAIAAgACAAAA/////wAABQAGAAYACAAJAAQAAgABAP3//f/+////AAACAAQAAwADAAMA
BAAEAAQAAgACAAMAAwABAP//AAAAAAAAAQADAAUABgABAAAAAAAAAP7//v/+//7/AAAB
AAMABAADAAIAAgABAAEAAQACAAIABAAEAAYAAwACAAEAAAD//wAAAAAAAAIAAgACAAIA
AwADAAMAAwADAAEABAAEAAIA/P/7/wIABgAEAAYABgAGAAYABAAGAAcABwAFAAUABQAF
AAgACAAGAAYABgAHAAoACwANAA4ADgAPABIAFQAVABkAFQARAA8ADwASABAAEQAOAAoA
BwAHAAYABwAEAAMAAgD///////////7//v8AAP7//f8AAAEAAAD+//7//v/+//r/+f/5
//j/+f/1//f/+v/+////AAABAP//AAAAAP3//f/+//7//v/5//f///8MAA0AEQAeAC0A
OwBCAEgATQBPAE0ASQA4ABgA/P/z//f/+P/y/+P/3P/p//H/6v/o//D/8v/v//L/9P/4
/wAA+//3/wEABwABAPv//f/+/wEAAgAAAP///v/9//v/+//8//z/+f/6//3//v////7/
/f/9///////+//3//f/+/wAAAAD+//7//////wAAAwAFAAYABAAEAAQABAADAAIAAgAB
AAIABAAJAAgABgAGAAYABwAJAAsADAAMAAoABwAKAAsADQAOAA8AFAARABAADwAQABIA
FAAYABoAFwAWABkAGAAZABwAHQAdABwAHgAeAB4AIAAhACEAIwAhACEAIQAkACQAIgAi
ACMAJQAjACMAJAAmACYAJgAmACYAJgAjACIAHgAcAB4AHgAbABoAGQAZABgAGAAYABcA
FAASAAwACQAKAAsACwAJAAYABgAGAAQABgAHAAcABwAEAAQAAwACAAAAAgAEAAQAAQAB
AAEAAQABAAMAAwADAAMAAwAEAAQABAADAAIAAQD//////f8AAAEAAQABAAIAAgAAAP7/
+//9//3//f/9/wAA//8AAAQABgADAAIAAAACAAIAAwADAAMAAQABAAEAAAAAAAIABAD+
/////v/8//3//v////7/AgACAAAA///+//7/AgACAAAAAgADAP7///////z//f/7//v/
+//8//z/+//7//v//f/+/////v/8//3//f/7//v//P/8//z/+//7//v/+v/5//r//P/+
//3//P/7//r/+//7//z//P/8//z//f/9//v/+//8//z/+f/4//n/9f/5//n/+f/5//b/
9v/2//j//P/+/wAAAwD5//n/+//5//j/+v/8//7/AAD+/wAAAQABAAAAAQACAAMAAwAC
AP///v8AAAMACAALAAoACgAJAAkACAALAAsADwARAA8ADwARAA8ADAAMAAgABgADAAMA
AgAAAPz/+v/4//j/+f/6//v/+P/4//r/+P/5//z//f/8//n/9v/z//D/9P/3//v//v/6
//X/9v/4//b/9f/0//P/9f/4//r/+f/x//D/9v/2//f/+f/5//7/BwARAB4AJwAxADwA
PgA/AEkAUwBNADYAFgDy/+P/7f/4/+7/3//e/9//2//a/+D/4P/k/+//9v/6//j/+P/9
//3/9f/z//f/+f/6//r//P/8//r/+f/4//f/+v/7//3//v/5//j/+f/4//r/+v/6//v/
/f/9//z/+//7//z//v/+//r/+v/7//v/+//9//7//v/+//7//v/+//7//v////////8A
AAQAAgABAAAA/////wEABQAIAAoACAAFAAgACQAIAAgACAAMAA0ADgAPABIAEQAQABEA
EAASABIAFgAWABYAGAAYABcAFgAYABgAGAAZABsAHAAfAB8AHwAfACIAIgAgACAAIQAj
ACEAIQAiACMAIgAhACAAIAAgAB0AHAAbABoAHQAeABoAGAAWABUAFQAUABMAEQAPAA4A
CQAHAAkACwAMAAsACgAKAAoACAAFAAUABAADAAQABAADAAIAAgAEAAYABgABAAEAAQAB
AAAAAQAAAP//AAABAAMABAAFAAUABQAFAAQAAwAAAAIABAADAAIAAgAFAAYABwAHAAYA
BQAEAAMAAQD/////AgAHAAUABQAEAAcACAAKAAsACQAFAAMAAQABAAIABQAIAAMABQAF
AAQABAAEAAQAAgAEAAQAAgABAP7//v8CAAIABQAIAAoABgAIAAcAAwADAAMAAwADAAQA
BgAFAAUABQAFAAQAAwAAAAEAAwAEAAMAAwAEAAQABAACAAMABAAEAAAAAAABAAIAAgAC
AAIAAgD/////AAAAAAEAAgAEAAUAAwADAAQABAACAAAAAgAEAAYACAAHAAgACAAHAAUA
BQAFAAUACwAMAAsADAAKAAsADgAPAA4ADgANAA0AEAATABMAFwAZABcAFwAZABgAFAAT
AA4ADAAJAAkACAAJAAYABQAEAAIAAQAAAP///v/+/wAA/v/6//z//P/6//z//P/8//z/
+//7//z//P/7//f/+f/8//z/+//6//n//P/+/////f/7//r/+v/2//f/+//9//z/AwAP
ABwAJQAzAD4AQgBJAE8ATQBLAEgANgAWAPf/6//y//b/8f/o/9//3//g/+D/5v/w//f/
9P/w//T/+v/9//v/+//9//v/+//+//7/AAAAAAEAAQABAAEA/////wAAAAD6//r//P/8
/wAAAAAAAAEAAQABAAAA//8AAAIABQAGAAEA/v/8//n//P///wEAAgAFAAYABwAIAAcA
BgAGAAUAAwAEAAgABgAEAAQABAAFAAYACQALAAwACwAHAAkACQALAAwADQASABEAEAAP
ABAAEAAQABIAEgATABQAGQAaABkAGgAZABcAGQAeACEAJAAjACMAIgAjACAAHwAeACAA
IQAgACEAIwAhAB8AHwAgACQAJAAkACQAIwAiAB4AHAAcABoAHAAcABsAGgAZABkAFgAU
ABIADwAQABAADAALAAgABwAFAAEABAAGAAgACAAGAAUAAwABAAAAAAD///7//v8AAAIA
AgD7//v/+//7//z///8AAAEA/f/9//7//v8AAAEAAgADAAEA///7//z//f/9//3//v8B
AAIAAwADAAEA///9//v//f/7//v//v////3//f/8//3//v8AAAEA///7//n/9//5//r/
/f8AAAAAAwAEAAQAAQAAAP///P/+//7//P/7//n/+v///wAA/f/+//7/+P/6//v/+f/7
//v/+//7//z/+//5//j/9//6//r/+v/4//v//f/+//3//P/8//v/+v/6//v//P/8//b/
9v/3//j/+P/4//j/+P/4//n/+//8//b/+P/6//r/+v/6//r//P/+///////8//v/+v/5
//7//v/8//z//f///wMABQACAAIAAQABAAQABwAHAAsACQAHAAcACQALAAgACAAEAAAA
/f/9//z//f/6//n/+P/1//X/9f/1//L/8v/0//L/8P/y//L/8P/w//D/8P/w//D/8f/z
//T/8f/t/+//8v/1//X/9f/1//P/9P/0//H/8f/0/+7/7v/x/+//8//6//v///8QACEA
IwAiACoAOQA/AEEAPQAsABIA+P/l/+P/5P/e/9//3P/T/9P/2P/e/+L/4v/l/+z/7v/u
/+z/7f/t/+v/7f/v/+3/8P/w//L/8v/y//P/9P/1//X/9f/2//b/8P/w//L/8v/0//T/
9P/1//P/8//y//H/7//w//L/8v/x//L/9P/1//L/8//z//L/8//0//X/9v/0//T/9f/1
//b/+P/9//z//v/+//7////8//3//f/8//3/+////wEAAAAAAAAABAACAAIAAgAEAAUA
BgAJAAoACQAIAAsACgAIAAoACgAJAAwAEAASABQAEwATABIAEwASABEAEAASABQAFAAW
ABkAGwAZABkAGgAbABoAGQAYABoAGgAXABYAEgAQABIAEgARABAADwAPAAkABgADAP//
AgAEAAIAAwAAAP///f/5//v//P/9//z//P/9//3//f/8//z/+//6//f/+P/5//j/9P/1
//b/9//3//n/+f/5//X/9f/2//b/+f/5//n/+f/7//v/+f/8//n/9//1//T/9P/0//T/
8//2//f/+P/5//j/9f/0//b/9//1//X/9P/3//j/+v/7//n/9//3//f/9v/2//j/+v/3
//n/+f/4//j/+P/4//b/+v/6//j/9//x//D/8//y//D/8v/z/+7/8v/z//H/8//0//X/
9v/4//b/8//x/+//8//0//X/9P/0//X/9f/z//H/8v/y//L/7//v/+//7v/s/+7/8f/0
//L/8v/y//L/8//z//T/9P/u//D/8//1//j/9v/0//L/8P/z//b/+P/5//X/9f/1//X/
9f/0//H/8P/x//P/9//5//z//v///wEA/v////3///8AAP//AAADAAMAAAAAAPz/9v/z
//P/8v/z//D/7//u/+//7//v/+//7f/s/+3/6v/r/+7/7//u/+7/7v/u/+7/6v/p/+n/
6P/p/+X/5//q/+z/7f/u/+//7f/s/+r/5f/x/+7/5v/m//H/9f/t/+j/7f/v//r/CQAP
ABIAGAAbACUANQA5ADgALgAaAAEA6f/e/9r/2f/U/8//0f/S/9D/zP/S/9//6P/i/97/
5P/t/+v/6//z//n/8//w/+7/7v/s/+r/6f/o/+f/6v/r/+3/7v/r/+z/7//w//H/8P/v
/+//8f/x//D/7//u/+7/7//u/+3/7v/w//H/7//x//L/8v/x//D/7//u//D/8v/1//f/
9v/2//n/9v/0//T/9P/1//X/9//4//j/+P/1//j/+f/3//b/9f/4//z//v8AAAQAAgAC
AAQABAAEAAQACAAIAAYACAAIAAcABQAIAAkACgANAA8AEAATABEAEQARABQAEgAQABAA
EQASABEAEgAUABUAFAATABIAFAAUABEAEAAPAA4AEQASAA8ADgANAA0ACQAIAAcABQAF
AAYAAwADAAMAAwACAP///P/8//z/+v/4//n/+f/5//r/+v/5//j/9//6//3//v/5//n/
+f/5//j/+f/4//f/9v/3//n/+v/5//n/+f/5//j/9//0//b/9//3//f/+P/4//j/+P/3
//j/+f/6//v/+f/3//f/+v/7//n/+f/4//r/+v/7//v//f/7//v/+//6//r//P/+//z/
//8AAAAA/f/8//v/+P/8//z/+v/5//T/9P/4//j/+f/8//7/+v/7//v/+P/5//b/9f/0
//T/9//5//z///////7//f/6//n/+f/4//X/+P/6//v//P/7//v/+//6//b/9v/3//j/
+v/6//r/+v/4//f/9//2//f/+P/6//v/+f/5//r/+v/8//z//v/7//P/8f/5/wAAAAAA
AAAAAAD8//z/+//5//v//f///wEAAwACAP///v/+////AgADAAEAAgACAAMABQAJAAoA
DwAOAAsACgALAAgABAADAP7//v/9////AAD///z/+//6//v/+//7//v/+f/4//n/9v/2
//j/+P/2//b/9v/2//b/9P/z//P/8v/0//H/9P/4//b/9f/0//P/8//0//T/8f/1//b/
+P/6//f/7//1/wQAAwABAAYADwAbACoANgA5AD0AQQBDAEIANgAcAPv/6f/m/+b/5//m
/+H/2f/Y/9z/3P/k/+3/7v/u//D/9P/z//H/8//5//v//f/7//r/+//6//v/+//7//v/
+P/3//f/9v/2//j//P/+/////v/9//3///////7//f/8//z//f/8//r/+v/7//v/+f/7
//z//P///wAAAQACAAAAAAABAAEAAQACAAYABAAEAAQABAAFAAMABQAGAAYACAAFAAgA
CQAIAAgACAAMAAwADAAMAA4ADwAQABMAFAASABIAFgAWABgAGgAaABkAFwAaABsAHAAe
AB8AHwAhAB8AHwAfACIAIgAgACAAIQAgAB0AHAAcAB8AIAAhACIAJwAoACYAJgAhAB4A
HwAeABsAGgAZABkAFQAUABMAEQATABQAEQARABAADwANAAkACQAKAAsACgAJAAkACAAH
AAcACAAIAAgABQAGAAcABgADAAMAAwADAAUABwAHAAcABAADAAMAAgAEAAUABgAHAAcA
BwAFAAgABwAFAAMAAgAGAAYABgAFAAQAAwACAAEAAwABAAEABAAJAAcABwAGAAUABAAE
AAMABQAFAAcACQAFAAQABQAGAAUABwAHAAYABgAGAAYABAAIAAgABgAFAAAAAAAEAAQA
BQAIAAoABgAGAAUAAQABAAIAAwAEAAYACAAHAAcABwAGAAQAAgD+////AQACAAEA//8A
AAAAAAABAAMABQAGAAAAAAABAAIABQAGAAcACAAEAAMAAwACAAQABAAFAAUAAgABAAEA
AAAAAAAAAgD//wIAAwAEAAUAAAACAAgACAAAAAIAAgACAAIABQAIAAoACwAHAAcABwAH
AAoACgAIAAgABQAFAAcABwALAA4AEAATABMAFQAUABcAFQATABMAFQAWABQAFQASAA4A
CwALAAoABwACAP///P/7//v/+//7//3//v8BAAAAAAACAAIAAAAAAAAAAAAAAPz/+//7
//r//P/5//z/AAD///////////7//v/9//n/AQD+//z/AAADAAMAAQAIABEAFQAYACEA
KwA0AD4ASwBTAFMATwBEACwACAD1//X/9v/w/+v/7P/r/+v/7P/o/+z/9v/5//j//v/+
//z/+////wEAAQD//wMAAwACAAMAAgD//////////wAAAQADAAQA///+/////v8CAAIA
AgADAAQABQAFAAUABAAEAAUABAAEAAQABQAFAAEAAQAAAP7/BAAIAAwAEAALAAgABgAD
AAQABgALAAoACwAMAA0ADwAPABEAEgASAA8ACwANAA0ADwAQABEAFgAYABgAGAAaABkA
GAAZABgAFgAWABoAGgAYABoAGgAZABsAIAAjACYAJQAlACQAJQAmACcAKAAsACoAJgAk
ACMAJQAjACMAJAAnACgAKQAqACsAKgAmACQAIQAeAB8AHgAeAB4AHgAfAB0AHAAbABkA
FgAWABIAEQARABEAEAANAAwADAAMAAoACQAJAAgABwAHAAgACAAIAAgACgAMAAwABgAF
AAQAAwABAAMAAwADAAMAAwAEAAQABwAHAAcABwAHAAcABQAIAAgABwAGAAYABwAGAAUA
AwADAAMAAwADAAEA/////wIABwAHAAkACgAIAAYABQADAAYABQAGAAcABQAEAAUABgAF
AAcABwAGAAQABAAEAAIABgAGAAQAAwABAAIABwAIAAYACAAJAAQABgAFAAEAAQD/////
//8AAAMAAwAEAAUABQAEAAMAAAD+///////9////AAAAAAAAAQADAAUABgAAAAAAAQAC
AAAAAAAAAAAA/////wAAAAD+//7///////7///8BAAIAAgACAAQAAQAAAP///v/9////
AAABAAQAAQAAAP////8FAAQABAAEAAQABAACAAQABQAFAAQABQAGAAcABwAGAAMAAgAF
AAcACwANAA0ADgAOAA8ADgARABEAFQAWABUAFgAZABkAFgAWABIADAAJAAkACAAJAAYA
BQAEAP///f/7//n//P/+/wIAAgD9//7//f/6//v//P/9//7//P/7//v/+v/5//X/9//6
//z//f/+/////f/+//7/+//5//j//P8AAP//+f/1//z/BwANABYAHQAlAC4AOABJAFEA
TwBPAEwAOgAgAAcA7f/m//D/8f/k/+f/7//i/9b/4v/w//H/9P/8//j/8v/1//3////7
//n///8AAAAAAgACAP///////////f/9//7//v/7//z///8AAAAAAAAAAAEAAwADAAIA
AQAAAAAAAQAAAP7//v//////AAADAAUABgADAAIAAQAAAAQABgAJAAsACAAIAAsACAAK
AAoACgALAAkACwAMAAwADAAJAAwADQAQABAAEAAUABEAEAAPABAAEwAUABcAGAAWABYA
GgAaABsAHgAfAB8AHwAiACMAJAAiACMAIwAlACcAJwAnACoAKQAmACUAJQAoACcAKAAq
ACsAKgApACgAKAAoACUAJAAlACQAJwAoACUAJAAjACMAHwAeAB0AGwAcABwAGAAXABUA
FQAUABEADgAOAA4ADAAMAA0ADQANAA4ADgANAAwACAAKAAwADAAIAAkACgALAAoACwAK
AAkACAAJAAsADAANAA0ADQANAAwACwAIAAoACgAJAAgACAALAAwADQANAA0ADQANAA0A
DQALAAsADgARAA8ADwAOAA4ADgAPAA8ADQALAAsACwAKAAoADAAOAA0ADwAPAA4ADAAM
AAwACgAMAAwACgAJAAQABAAIAAgACgAOABEADgAMAAsABwAHAAoADQAQABQAEAANAAsA
CQAIAAgACAAGAAcACQAKAAkABwAIAAgACAAKAAsADAAMAAYABgAHAAgACQAKAAsADAAK
AAkACQAIAAsADAAOAA8ADAALAAsACgAIAAgACgAHAAkACQAJAAkABgAGAAYACAAJAAoA
CwANAAsACQAHAAUACQASABAADAAMAAoACgAKAAoACwAOABAAEQAMAAsACgAJAA4AEAAQ
ABIADwAPABEAEQATABQAFAAVABkAHQAeACMAIgAfAB4AHwAfABwAHAAYABMADwAOAAwA
DQAMAA0ADgAKAAkACAAHAAgACAAKAAgABQAGAAUAAgAAAAAAAAAAAAMABwAMABAACwAD
AAEAAAACAAMABAAFAAQABAADAP//BQAOAA4ACgAJAAUABQAIAAsAGQAmACsAMQA+AEgA
TwBVAFkAWQBUAEIAIAABAPn//P/4//P/8v/v/+3/6v/k/+r/9v/9/wAABAAMAA4ABwAF
AAkABQABAAkACQAIAAkACAAHAAcABwAHAAoACwANAA4ACQAIAAkACAALAAwADQAPAA8A
DwAOAA0ACwAMAA4ADgAMAAwADQANAA8AEQASABIAEQAQAA8ADgAPABAAEgATABUAFgAa
ABgAFQAUABMAEwARABMAFAAUABcAFwAdACEAIQAgAB8AIgAgACAAIAAiACAAIAAiACIA
IwAkACkAKgAqACwALAArACoALAAsACwALgAvAC8AMQAwAC8ALgAwADMAMgAzADUAMwAx
ADEAMgA0ADQANAA0ADYANgAzADIAMAAuADAAMAAvAC4ALQAtACoAKAAmACMAIgAiAB4A
HQAdAB0AHAAZABgAGAAYABYAFgAXABcAFwAUABQAEwASAA4ADgAOAAwACgANABAAEwAS
ABMAEgARAA4ADQANAAwADwARABMAFQATABEADQAOABEAEQARABIAEgASABIAEQAPAA8A
DwAPABAADwAQABQAFgATABIAEAAQABAAEQARABEADwAPAA8ADAAMAA4AEAANAA8ADwAO
ABAAEAAQAA4AEAAQAA4ADQAIAAgADAAMAA8AEgAUABAAEAAPAAsACwANAA0ADQAOAA0A
CwAKAAkADAAMAAwACgAIAAkACQAHAAkACgAKAAoADAANAA4ADgAKAAoACwAMAAoACgAK
AAoACQAJAAoACgAIAAgACQAJAAcABwAIAAgABgAGAAgABQAIAAkACgALAAcABgAFAAYA
CQAKAAsADQAMAAsACgAJAAcACgAKAAgACAAJAAwADAANAAoACAAIAAgACAAKAAwADQAN
AAsACwALAAsADwAQAA8AEAAOAA0ADgANABEAFAAWABkAGQAbABoAHQAfAB0AHQAfAB4A
GgAZABQAEAANAA0ADAAJAAYABQAEAAQABQAGAAcACAAIAAoACAAEAAQAAgD+/wAAAgAE
AAYABAADAAMAAgAAAPv//P/+/wIAAwAEAAUABQAGAAYAAwAFAAIAAAAAAPv/AQANABAA
EQAXACIALwBBAEYARgBPAFMATQBNAEgAKgACAPX/9f/2//j/9f/s/+n/7f/o/+T/7P/2
//v/+v/6/wIABgABAAUACwAJAAEAAQAFAAYACQAKAAgABwAGAAUABwAHAAgACAAGAAYA
CAAIAAgACAAIAAkABwAHAAYABQAHAAgACgAKAAkACgAMAA0ACgALAAsACgAIAAgACAAI
AAkACgAMAA0ADgAQABUAFAASABIAEgATABMAFQAWABYAFgATABYAFwAXABYAFQAYABkA
GgAbAB4AGwAaABsAGgAbABwAIQAiACIAJAAkACMAJAAoACoALAApACkAKAApACkAKQAp
ACwALwAuAC8AMQAuACsAKgAqAC4ALgAuAC4AMwA0ADIAMgAvACwALQAsACgAJgAkACMA
IgAiACIAIQAeAB4AGgAZABoAGwAbABkAFQAUABMAEAASABMAEwATABIAEgARABAADgAQ
ABIAEgALAAsACwALAA0ADwAPAA8AEAARABMAFAASABEAEAAPAA8ADwANABAADgANAAwA
DAARABIAEwATABIAEQAQAA8AEgARABIAFgAXABMAEQAOAA8AEAASABMAEQAPAA8ADwAM
AAwADgAQAA4AEQASABIAEQAQAA8ADAAPABAADwAPAA4ADgASABIAEQAUABYAEgAQABMA
DwALAA==
         </WaveFormData>
      </LeadData>
      <LeadData>
         <LeadByteCountTotal>10000</LeadByteCountTotal>
         <LeadTimeOffset>0</LeadTimeOffset>
         <LeadSampleCountTotal>5000</LeadSampleCountTotal>
         <LeadAmplitudeUnitsPerBit>4.88</LeadAmplitudeUnitsPerBit>
         <LeadAmplitudeUnits>��V</LeadAmplitudeUnits>
         <LeadHighLimit>2147483647</LeadHighLimit>
         <LeadLowLimit>268435456</LeadLowLimit>
         <LeadID>II</LeadID>
         <LeadOffsetFirstSample>0</LeadOffsetFirstSample>
         <FirstSampleBaseline>0</FirstSampleBaseline>
         <LeadSampleSize>2</LeadSampleSize>
         <LeadOff>FALSE</LeadOff>
         <BaselineSway>FALSE</BaselineSway>
         <ExcessiveACNoise>FALSE</ExcessiveACNoise>
         <MuscleNoise>FALSE</MuscleNoise>
         <LeadDataCRC32>3838356295</LeadDataCRC32>
         <WaveFormData>
7v/u/+7/7v/t/+z/6//q/+3/7v/v//D/8v/0//b/+P/6//r/+v/6//3//v///wAAAgAC
AAIAAgACAAIAAgACAAUACAALAA4AEAAQABAAEAASABIAEgASABYAGAAaABwAHAAcABwA
HAAfACAAIQAiACQAJAAkACQAJgAoACoALAApACYAIwAgACIAIgAiACIAIgAiACIAIgAe
ABwAGgAYABUAEgAPAAwACgAKAAoACgAKAAoACgAKAAoACgAKAAoACAAGAAQAAgAAAP7/
/P/6//v//P/9//7/AAAAAAAAAAD9//z/+//6//3//v///wAA/v/+//7//v/8//z//P/8
//7//v/+//7//P/8//z//P/8//z//P/8//v/+v/5//j/+//8//3//v/8//z//P/8//3/
/v///wAA///+//3//P/7//r/+f/4//r/+v/6//r/+f/4//f/9v/2//b/9v/2//T/9P/0
//T/9v/4//r//P/4//b/9P/y//L/8v/y//L/8v/y//L/8v/1//b/9//4//f/9v/1//T/
8v/w/+7/7P/t/+7/7//w//H/8v/z//T/8//y//H/8P/w//D/8P/w//D/8P/w//D/7//u
/+3/7P/v//D/8f/y//H/8P/v/+7/7v/u/+7/7v/w//D/8P/w/+//7v/t/+z/7v/w//L/
9P/1//b/9//4//v//v8AAAEA/f/7//r/+v/9////AAACAAAAAAAAAAcACwAQAA0ADAAN
AA4ADQALAAoABgAEAAQAAgACAAAA/f/1//L/8v/y//D/7v/u/+7/7v/r/+v/6//n/+b/
5f/k/+T/5P/j/+P/5P/l/+b/5//l/+T/5P/j/+T/4v/j/+f/5v/m/+X/5f/k/+T/5P/j
/+X/5P/o/+X/4v/i/+T/6v/u//D/8P/w/+7/8v/9/wMAAAD9/xAANgBKADAA/f/g/97/
3f/b/9b/0P/M/87/1f/a/+L/7P/v/+//8v/1//f/8//x//D/8P/v/+z/6//r/+r/7P/t
/+3/7f/q/+n/6v/m/+b/5P/o/+j/6f/p/+r/6v/q/+r/5v/k/+j/6v/s/+3/6f/p/+z/
6v/r/+//8P/x/+//7//u/+3/7v/x//L/8//w/+//8f/w//P/9P/1//j/+f/6//z//P/6
//r//P/9//7///8CAAUACAAHAAYABgAKAAsADAANABEAEgAVABYAFgAWABkAGQAaABsA
GwAdAB0AHQAeACAAIgAkACcAKQApACgAJwAmACcAKAApACoALAAsACwALgAsACsAKgAp
ACkAKQAqACsAKAAoACcAJQAjACEAHQAbABgAFQASABEAEwAQABAADAANAAwADAAMAAsA
CwALAAoACQAKAAkABQAHAAcABwAIAAUABgAFAAMABAAHAAgABgAHAAcACQAJAAUAAwAD
AAEAAwAEAAUABgAIAAgACAAIAAUABwAGAAIAAgACAAIAAwAEAAMABAAFAAYABgAFAAMA
BQAFAAQABAAHAAYABwALAAoABQADAAIABAAEAAUABQABAAAAAAABAAIABgADAAEAAgAD
AAQABgAHAAUAAgD+////AAAAAP///f/9//7///8BAP7//v8AAAAAAAAAAP//////////
/f/8//3//P/4//r/+v/9//3/+f/5//n/+f/5//r//P/9//7//v/+/////P/7//z/+//4
//j/+v/8//7//f/7//n/+f/6//z//v/8//z//P/9//3//f/9//v//f/5//b/9P/5//3/
/v/8//j/+//8//7/AAAGAAgACAAIAAgACgAMAA0ADQAMAAsACwAMAAoACwALAAwADAAM
AAwAEwAVABgAEwAQABMAFgAXABcAEwAOAAsACgAMAAwACgAHAAMAAAAAAAAA+//4//f/
9v/1//P/9P/1//T/9P/0//T/8P/w/+//7//w//H/8v/z//L/8v/z//P/8v/u/+3/7//y
//L/8f/x//D/8P/w/+//7//u//T/9f/2//L/7v/2//7//P/8/wIABgAGAAsADwAQABsA
MgBEAEQAJgD3/97/4P/f/9v/2P/W/9b/3P/n//L/9P/0//v/AQAEAAMACQALAAEA+v/6
//n/9v/1//X/9P/0//X/9f/1//X/9f/3//T/9v/0//j/+P/4//n/+//8//r/+P/y/+7/
8//2//n/+//5//n//P/6//j/+//7//v//f///wAAAQD+/////v/9//3//f8AAAAAAgAC
AAIABAAFAAYACAAIAAkACgANAA8ADQALAAsACwAQABEAEgAUABUAFQAVABUAGgAcACAA
IgAgACAAIwAjACYAJwAnACkAKQApACoALAAvADAAMgAzADQANAA0ADQAMwAyADEAMAAy
ADQANgA6ADkANwA1ADMALwAtACwAKwAsACwAKwApACcAJQAhAB8AHQAbABkAGQAbABgA
GAAUABQAFAAVABYAEwARAA8ADAAOABAAEAANAAoACQAIAAgACgAMAAwACwAJAAsACwAI
AAUABQAHAAcABgAFAAYABQAIAAoADAAOAA0ADAALAAoACAALAAsACAAKAAoACgALAAsA
CQAJAAkACAAIAAcABQAHAAkACgAMAAoACAAIAAsADwALAAoACgAHAAYABgAFAAQABAAF
AAcABAAGAAEA/f///wEAAwAGAAYABQADAAAAAAAAAP///f/+////AQADAAEA/v/+/wAA
/v/+//7//f/////////9//z//f/8//j/+//8/wAAAQD8//v/+v/5//n/+v/8//3//P/6
//j/9//5//n/+//7//r/+v/8//7//P/7//n/9//1//b/+P/6//j/+P/4//n/+v/5//j/
9f/6//n/+f/6//v//f/8//j/9v/1//j//v8EAAYABgAGAAYABgAIAAkACQAHAAUABAAE
AAYABwAHAAgACgAKAAoAEQASABQADgAKAA0AEAARABEADAAGAAIAAAABAAIAAQD///n/
9v/2//b/9P/y//L/8v/w/+3/7f/t/+7/7v/u/+7/7v/u/+3/7f/s/+v/6v/p/+b/5v/n
/+f/5//k/+T/5//r/+z/7P/t/+7/7v/u/+3/4//k/+r/7f/q/+j/7P/w//D/7v/u//L/
+v/6//3/BwASACMAOAA6ABwA8v/f/+D/4v/d/8//yv/S/9r/3P/h/+r/7P/s//X/+f/4
//f/8f/v//P/9v/y/+n/6f/p/+r/6v/s/+3/7f/t/+z/6//s/+j/5v/k/+j/6P/q/+v/
7f/u/+7/7v/q/+j/6v/q/+r/6f/p/+n/7P/q/+z/8f/z//X/9P/z//H/7//w//P/9P/1
//T/8//1//T/9v/2//b/+P/3//j/+v/6//j/+P/6//v//f///wMABwAHAAUAAwACAAoA
DQAQABMAEwASABMAEgATABQAGAAZABgAGQAZABsAHAAdAB8AIgAlACYAKAApACcAJgAl
ACQAJwAoACkAKgApACgAJwAoACgAJwAmACUAIAAfAB8AHwAcABwAGwAZABkAFwATABEA
DQALAAkACQALAAgACAAEAAMAAgACAAIAAQABAAEAAAD+//7//P/3//j/+f/6//z/+v/8
//z/+//6//v/+v/2//j/+f/8//3/+//7//3//f/6//r/+v/6//z//P/8//z/+//9//z/
+P/4//j/+P/5//r/+f/6//v///8AAAAA//8AAAEAAQACAP///P/7//3////7//r/+v/6
//r/+//7//f/9v/2//f/+f/8//j/9f/1//X/9f/2//n/+f/4//b/9P/0//P/8f/w//H/
8//1//T/8P/v//D/8f/y//P/8//x//H/8f/v//H/8//z//D/8P/w//P/8//x//H/8f/x
//L/8v/z//P/8v/w/+7/7f/v/+//8f/x/+7/7v/w//L/8P/v/+3/6//t/+7/8P/y/+//
7v/t/+3/8f/z//X/9f/v/+3/9P/6//7//P/8//z//P/+/wAAAQABAAMAAwAEAAYAAgAB
AP///v8BAAQABwARABIAFAAOAAoACQAKAAkABwAFAAIAAQACAAIAAgAAAP3/+f/2//b/
9v/z//D/7//u/+z/6f/p/+n/6v/q/+r/6v/p/+r/6v/r/+n/5//l/+P/5v/o/+v/7f/s
/+j/5//p/+n/6P/m/+X/5//o/+n/6f/p/+r/6P/n/+7/8v/w//D/8v/0//L/8P/2//z/
+f/3/wIAHQA2ADgAHADw/93/4v/k/9//2f/S/8j/xv/U/9//5v/o/+z/9/8BAP7/9//7
//3/8f/o/+z/8f/w/+//7//u/+z/7f/t/+3/7//v//H/7v/s/+r/7v/u/+v/6//s/+z/
7v/u/+r/6P/u//D/8v/z/+//7//y//D/7v/x//H/8f/0//X/9f/1//P/9f/1//X/9//3
//r/+v/5//j/9//4//z//v8BAAIAAAAAAAIAAwAFAAUABwAJAA0ADQANAA4AEAAPAA4A
DQAPABAAEwAUABcAGAAcAB0AHQAdABwAHQAhACMAJgAqACkAKAAoACcAKAAoACgAKAAo
ACgAKAAoACoAKgAqACwAKgApACgAJwAkACMAIwAjACIAIgAhAB8AHQAbABcAFQATABEA
DwAPABMAEAAQAAwACQAIAAgACAAGAAUABAACAAUACAAJAAcABgAFAAQABAAEAAYABgAF
AAMABQAFAAIAAQABAAMAAwAEAAUACAAJAAUABAADAAIABQAGAAcACAAIAAsACwAIAAYA
BgAGAAcABQADAAMAAwAGAAgACQAJAAkACQAIAAgABgAEAAQABwAKAAcABwAIAAcABgAG
AAUAAwACAAIAAwADAAYAAgD//////////wAABQAFAAQAAgAAAAAA///9//7///8BAAMA
AwAAAAAAAgAAAAAAAAD//wEAAQABAP////8BAAEA/v/8//z///////v/+//7//v/+P/4
//n/+f/6//r/+v/7//3//f///////P/8//7/AAAAAPz/AQAEAAcACgAIAAoACwALAAoA
CQAJAAoACwANAA4AEAAPAA4ADQATABIAFAAOAAoADwASABMAEwAQAAwACgAKAAkACAAF
AAEA/f/8//7/AAD9//r/+f/4//b/8//z//P/8v/y//L/8v/y//L/8f/x/+//7//v/+//
7v/u/+//7//v/+z/7P/v/+//7v/s/+v/7f/u/+//7//t/+7/7v/t/+7/9P/6//j/9v/2
//b/+P/8//7/AwAJAAQACwAmAD4APgAcAPX/5v/m/+f/4//Y/9D/1v/e/+P/7P/w//D/
9f/7//7////////////8//T/8f/y//H/8f/w//H/8//0//X/9P/z//T/8P/u/+z/8P/w
//H/8f/y//L/9P/0//D/7v/y//T/9v/3//L/8f/z//D/8f/1//b/9//2//f/9//3//X/
9//3//f/9f/1//j/+P/2//b/9v/4//v//P/+//7//v/+/wAAAQADAAMABQAHAAkACQAJ
AAoADQANAA0ADQAQABIAFgAYABUAFAAWABUAGAAbAB0AIQAfAB8AIAAiACAAIAAhACEA
JAAkACQAJAAmACYAJgAmACQAJAAkACYAJAAjACIAIQAeAB0AHQAdABwAHAAbABkAFgAT
AA4ACwALAAkABwAHAAkABgAGAAIABAAEAAUABgACAP///P/4//r//P/8//n/+f/5//n/
+v/4//j/9v/z//T/9//4//b/9f/1//f/9//1//X/9//3//T/9P/0//T/9v/4//r//P/6
//3//f/6//f/9v/1//X/9//1//X/9f/3//j/+P/3//n/+f/4//j/9f/y//H/8//3//P/
8v/y//P/9P/2//f/8//y//L/8//z//b/8v/v//H/8f/x//L/9P/z//H/7v/w//D/7//t
/+z/7f/v//H/7v/q/+n/6v/r/+z/7f/t/+//7//v/+3/7f/v/+//7P/s/+z/7//v/+z/
6//q/+n/6P/o/+n/6f/q/+r/6v/r/+n/7f/w//P/9P/1//b/+P/8////AQD8//n/9//2
//f/+f/6//z//f/+////BwAHAAgAAQD8////AgADAAMA/v/6//j/+P/6//r/+P/1/+//
7P/s/+z/6v/o/+j/6P/o/+X/5f/l/+P/4v/h/+D/3v/e/93/3f/d/93/3f/d/93/3v/g
/+H/4P/c/9v/3f/e/97/3f/d/97/3v/e/93/3f/g/9r/2//k/+j/5v/o/+T/5P/m/+T/
3v/i/+v/6//q////IgAwAB4A+v/h/9r/2P/Z/9P/xv/C/8j/0P/b/+D/4P/m//H/8//y
//f/9//v/+v/7P/q/+n/5v/l/+X/5P/j/+P/4v/h/+L/4//m/+T/4v/g/+T/5P/j/+P/
5P/k/+f/6P/l/+T/5v/m/+b/5f/l/+X/6P/m/+X/5//m/+X/6P/r/+3/7//v//H/8f/x
/+//7//y//L/9P/0//T/9v/1//b/+P/4//j/+P/6//v//f/9////AQAEAAMAAgACAAcA
CQALAA0ADQAOABEAEgAQABAAEwATABYAFwAXABkAGgAbAB0AIAAgACAAIQAhACMAJAAl
ACYAKAAoACgAKAAoACgAKAAqACsAKwArACsAJwAlACQAIwAhACAAHgAbABkAFwATABEA
EgATABQAFwAXABIAEAAKAAwADAANAA4ACgAJAAgABgAIAAoACgAHAAQAAwACAAIABAAG
AAYABQAEAAUABAAAAAAAAQAEAAUABAADAAQAAwAFAAYABwAIAAcABgAFAAQABAAHAAcA
BAAEAAQABAAFAAMAAQABAAEABQAGAAYABQAHAAcABgAGAAYABAAEAAcABwADAAIAAgAD
AAQABgAHAAQAAgABAAEAAwAGAAIA///9//3//f/+///////+//z///8AAAAA////////
AAABAAEA/v/+/wAAAAAAAAAA///+//3//P/5//z///8AAP7//P/8///////+////AAAB
APz/+v/5//f/+v/6//r/+//9//v//f8DAAYABgAGAAYABgAJAAwADgAPAA8ADwAQABIA
EAAPAA0ADAAPABAAEQAZABsAHgAZABYAFwAYABcAFQAUABIAEgAUABMAEgAPAAsAAgD+
//3//P/8//z//v8AAP3/+f/4//f/9f/0//P/8v/z//T/9P/1//T/8//y//H/7//u/+7/
7f/w/+7/7//z//P/8v/w/+//7f/s/+v/6f/x//L/8P/t//T/+v/2//b/+P/y//T//v8A
APz/9f/z//7/DQAYADAASgBKACkA/v/m/+P/4//k/97/2v/c/9//3v/o//L/9//7//z/
/f///wEAAQAEAAQA9//0//P/8//y//D/8f/x//H/8//z//X/8v/y//D/9P/0//L/8f/x
//D/9P/2//T/9P/0//T/9P/z//L/8//3//b/+P/7//v/+//7//v/+v/5//v//f/9//3/
+//7//7//v/+//7//v8AAAMABAAGAAYABAAEAAYABwAFAAUABwAJAA4ADwAQABIAFAAT
ABIAEQAUABYAGgAcAB0AHgAiACMAJAAlACUAJwAlACUAJgAoACsALAAuAC8AMAAwADAA
MAAwADAAMAAwADMANAA1ADgANQAzADEALwAtAC0ALgAvAC4ALgAtACsAKQAnACMAIQAi
ACEAIAAhACEAHgAeABoAGAAWABUAFAASABEAEAAOAAwADgAOAAsADAANAA4AEAAPABAA
DwANAAwADQAMAAgACAAJAAwADQAMAAsADAALAAoACgAKAAoACgAKAAoACgANABEAEgAQ
AA8ADgANAA0ADAAJAAgABwAKAAwADQANAAsACwAKAAoADAAKAAoADQANAAkACAAIAAsA
DAAOAA8ADAAKAAkACQAGAAgAAwD//wIAAwAEAAYACwALAAoACAAGAAYABQADAP////8A
AAEABAACAAMABgAHAAgACQAJAAcABQADAP////8BAAEA/v/+//7/AQABAP//////////
AAAAAAEAAQABAAAA//////3//f///////P/8//7/AAABAAEAAAD///v/AAAEAAQABgAI
AAoADAAJAAoACgAJAAoACwANABAADgAPAA8AEAAOAA4ADgAVABoAHgAaABgAHAAeAB4A
HQAXABIADwAOAAwACgAGAAEA/f/8//7/AAAAAP7//v/+/////f/+////+//4//X/8v/x
//L/8v/z//H/8f/x//H/7//u/+7/7f/v/+7/8P/1//b/9v/1//X/8//y//H/7//v//L/
8v/x//b/+P/4//z//P/4//b/9v/6/wAABQAFAAgADwAkAD4ARAAuAAkA7P/i/+f/6f/i
/9j/0v/W/9//6P/y//T/9f/9/wAAAwABAPv//f8CAP7/+//5//f/9v/0//X/9//4//n/
9//1//X/8P/y//D/9P/0//T/9f/3//j//P/8//j/9v/4//j/+P/3//X/9f/4//b/9f/3
//b/9f/5//v//P/9//z//f/8//v//P/9/wEAAgACAAIAAgAEAAQABAAFAAQABgAGAAgA
CQAGAAUABgAHAA4ADwAQABIAFQAVABUAFQAVABYAGQAaABsAHAAgACEAIAAhACEAIwAm
ACcAKQAsACwALAAtAC0ALgAuAC4ALgAsACwALAAsAC0ALgAvADIAMgAxADAALwAsACsA
KwArACkAKAAmACMAIwAhAB0AGwAaABkAGAAZABkAFgAWABIAEQAQABAAEAAMAAsACgAI
AAkADAANAAsACQAHAAUABAAEAAYABgAFAAcACQAJAAYAAwADAAUABQAHAAcACQAJAAoA
CgAKAAoACQAIAAcABgAHAAsADAAKAAkACAAHAAcACgAJAAoACwAMAAwACwAJAAcABwAG
AAYABwAGAAcACwAMAAcABQAEAAYABgAHAAcABQAEAAQABQAHAAoABgADAAEAAQABAAIA
BQAFAAQAAgAEAAQAAwABAP////8AAAEAAQD+//7/AAD///7//f/7//3//f/9//v/+//9
//3/+v/8//z///////r/+f/4//f/+f/8/wAAAwABAP7/+//5//r/+//+/////P/6//r/
+v/8//v/+f/3//n/+v/8//7//v8AAAAA//8AAAIAAgACAAIABgAKAA0ADwAMAAsACwAM
AAwADQANAA4ACgAIAAYACwAOABIADgAMAA4AEAAQAA8ACgAGAAQABAAGAAgACAAHAP//
/P/8//z/+f/2//X/9P/y/+//7//v//H/8v/z//T/8P/w/+//7//u/+3/7P/r/+v/7P/u
/+//8f/u/+7/8f/v/+7/7P/r/+j/6P/o/+f/7//s/+r/7//4//z//P/6//j/9v/0//D/
7v/0/wMADQAOABcALABAADYAEADv/+j/5v/f/93/2v/Y/9r/3v/h/+z/9P/0//f//f/+
//v/+/8BAP//+P/w/+//8P/v/+//7v/u/+//7//v/+3/7f/v/+z/7f/s//H/8v/v/+//
8P/w//T/9P/w/+7/7//w//H/8f/x//H/9P/y/+//8f/w/+//9P/3//n/+//3//f/9f/z
//b/9//7//z//v/+//7/AAAAAAAAAQAAAAAAAAACAAMABAAFAAgACwAMAAsACgAKAA8A
DwAPAA8AEQASABUAFgAWABYAGQAZABwAHQAdAB8AIAAhACMAJgAlACYAKAApACgAJgAk
ACIAJAAmACgAKgAqACoAKgAsACoAKQAoACcAIgAhACEAIQAgACAAHwAdAB0AGwAXABUA
FAATABIAEwARAAwACgAEAAYABgAHAAgABQADAAEA/v///wIAAwABAAAA///+//7/+//8
//v/+f/6//3//v/8//3//f//////AQABAAMAAwABAAAA///+//7//v/+//7/AAADAAMA
AAD+//7//v////3/+//7//v//f/+//7//f/9//3//P/8/////v///wMAAwD9//r/+P/5
//r//P/9//v/+v/6//v//f8AAPz/+f/5//n/+f/6//z/+//5//b/+P/4//f/9f/x//H/
8v/z//X/9P/2//r/+f/4//f/9f/0//P/8v/v//D/8//0//L/8P/w//P/8//z//X/9//5
//b/9P/z//H/8f/w/+//7//x//H/8//z//H/8P/x//L/9P/z//H/7//u/+7/7//w//H/
8v/z//X/8//x/+//6//z//j/+//8//3//v/+/wAAAQABAAIAAQABAAIAAQABAAAAAAAC
AAIAAgAJAAkADAAHAAQACAAKAAoACQAGAAIAAAAAAAAAAAD+//v/9v/0//X/9v/y//D/
8P/w/+v/5//m/+X/5v/o/+r/7P/n/+b/5P/j/+T/5f/m/+f/5v/m/+f/5//l/+L/4v/l
/+f/6P/o/+n/6v/q/+r/6f/j/+T/5v/p/+j/7P/w/+7/6v/o/+7/7v/m/+r/8//5/wAA
AwAQACYAMAAmAAUA4v/U/9n/2//S/9D/1v/U/83/2v/s/+r/5//x//L/7//x//P/7//s
/+7/7f/q/+n/6f/o/+b/5//n/+f/5//n/+n/5v/n/+b/6//s/+r/6f/p/+j/7P/s/+j/
5v/n/+j/6f/p/+f/5//q/+j/6v/t/+3/7f/s/+3/7f/t/+//8f/x//H/8f/x//T/9P/y
//L/8v/0//b/+P/7//z/+f/4//n/+f/7//v//f///wEAAQABAAIABwAHAAcABwAHAAgA
CwAMABAAEgAXABkAGQAZABgAGQAXABcAGAAaABwAHgAhACMAIQAgAB8AHgAgACAAIAAg
ACAAIAAgACIAIgAhACAAHwAdAB0AHgAfAB4AHgAdABsAGwAZABUAEwARAA8ADQANAA8A
DAAMAAgABwAGAAYABgADAAEA///8//3/AAABAP///P/7//r/+v/4//r/+v/5//r//f/+
//z/+//7//3//f//////AQABAP7//v/+//7//v/+//7//v/+/wEAAQD+////AAABAAMA
AgD///7//f8CAAQABQAFAAIAAQD///7/AAD+//7/AQACAP3/+//6//z//v8BAAMAAAD+
//3//f/7//7/+v/3//f/9//3//j//f/9//z/+v/4//j/9//1//f/+f/8/////P/4//f/
+P/4//j/+P/3//n/+f/5//f/9f/3//f/9P/y//L/9f/1//T/9f/2//f/9P/0//X/9f/3
//b/9f/1//f/9//5//n/+P/4//r//P/6//f/8//v//H/8v/0//b/9P/0//T/9f/5//n/
+f/3//n/9f/y//D/9v/7//n/+P/8////AAABAAIABAAGAAcABwAEAAMAAwAEAAYABwAH
AAgABQAEAAMACQANABAACwAIAAsADgAPAA8ACgAGAAQABAAGAAYABAABAPr/9v/1//T/
9f/0//X/9v/z/+//7v/t/+3/7v/v//D/7P/s/+v/6//s/+3/7v/v//D/8P/x//H/7//q
/+j/6f/s/+z/6//r/+r/6v/q/+n/6//y//b/8//y//D/7v/w//L/9P/2//D/8P/2//n/
/f8AAAcAHgA2ADgAHADz/+L/5P/j/9v/1v/S/9L/1v/b/+T/7v/y//P/+f/+////////
//n/7v/u//P/8P/v/+//7v/u/+//7//v//H/8f/z//D/8P/u//L/8v/z//P/9P/0//T/
9P/w/+7/8//0//X/9f/z//P/9v/0//L/9f/1//X/9v/3//f/9//4//v//P/9//3//f8A
AAAA/f/8//v//P/9//7/AAAAAAMABAAHAAkACQAJAAsADQARABEAEQASABUAFQAVABUA
FQAWABkAGgAZABoAHgAfAB4AHwAfACEAIQAhACIAJAAnACgAKgArACoAKgAqACoAKAAo
ACgAKAApACoAKwAuAC4ALQAsACsAKAAnACcAJwAoACgAJwAlACIAHwAaABcAFgAVABQA
FQAXABQAFAAQAAwACgAJAAgACAAJAAoACgAIAAoACgAHAAQAAQD+//z//v8CAAQABQAF
AAcABwAEAAEAAQADAAMABQAFAAcABwADAAIAAQAAAAMABAAFAAYABAAHAAcABAACAAIA
AgADAAMAAQABAAEABAAGAAcABwAGAAUAAwACAAIAAAAAAAMABQABAAAAAAACAAIAAwAD
AAAA/v/9//3/AAAEAAEA///+//3//P/8/wAAAQABAAAAAAAAAP///f/5//n/+v/7//v/
+P/4//r/+v/6//r/+f/3//f/9//1//f/+f/5//b/+P/4//v/+//3//f/9//3//j/+P/5
//n/+f/4//f/9//0//P/9P/z//L/8v/0//b/9v/1//P/8f/y//T/9//6//b/9P/y//H/
9P/1//b/9f/4//X/8//y//X/9//2//L/8f/1//f/+v/6//z//v/+//7//v///wIABAAF
AAIAAQABAAIAAgADAAMABAAGAAYABgANABEAFAAPAAwADAAMAAoABwAHAAQAAwAEAAQA
BAACAP//+P/0//P/8v/x//D/8f/y//D/7f/t/+3/7P/s/+z/7P/o/+j/5//n/+n/6f/p
/+n/6P/o/+n/6f/p/+b/5v/p/+z/7P/r/+v/6v/q/+r/6f/r/+b/5P/n/+r/7P/y//T/
8P/s/+j/6v/y//T/9f/5//z/BQAgADgALgAGAOf/4v/g/9//3f/W/9L/1v/Y/93/4v/q
//L/9//5/wAAAQD5//f////4/+r/6//t/+3/7v/u/+7/7//v/+//7//v//H/7v/u/+z/
8P/w/+7/7f/t/+z/8P/w/+z/6v/t/+7/7//v/+//7//y//D/7v/x//H/8f/w//H/8f/x
//H/8//z//P/9P/1//n/+v/6//r/+v/8//7/AAADAAQAAgACAAQABQACAAEAAgADAAgA
CQAKAAwADQALAAkABwALAAwADwAQABIAFAAZABsAHAAdAB0AHwAdAB0AHgAgACEAIgAk
ACUAJwAoACkAKgAoACgAKAAoACYAJgAmACgAKwArACsAKwAoACcAJwAnACQAJAAjACEA
IQAfABsAGQAZABcAFQAVABgAFgAXABQAEAAOAA0ADAALAAsACwAKAAkACgAJAAUABgAF
AAQABAAEAAYABgAFAAcACQAJAAYACAAJAAwADQALAAkACQAHAAYABgAGAAYABgAGAAYA
BgAHAAsADAAKAAoACgAKAAsADAALAAwADQANAAwACgAHAAkACwAMAA4ACwAIAAcACQAL
AAcABgAGAAgACAAJAAkABQAEAAQABQAHAAoABgADAAUABQAFAAYACQAJAAgABgAIAAgA
AwADAA==
         </WaveFormData>
      </LeadData>
      <LeadData>
         <LeadByteCountTotal>10000</LeadByteCountTotal>
         <LeadTimeOffset>0</LeadTimeOffset>
         <LeadSampleCountTotal>5000</LeadSampleCountTotal>
         <LeadAmplitudeUnitsPerBit>4.88</LeadAmplitudeUnitsPerBit>
         <LeadAmplitudeUnits>��V</LeadAmplitudeUnits>
         <LeadHighLimit>2147483647</LeadHighLimit>
         <LeadLowLimit>268435456</LeadLowLimit>
         <LeadID>V1</LeadID>
         <LeadOffsetFirstSample>0</LeadOffsetFirstSample>
         <FirstSampleBaseline>0</FirstSampleBaseline>
         <LeadSampleSize>2</LeadSampleSize>
         <LeadOff>FALSE</LeadOff>
         <BaselineSway>FALSE</BaselineSway>
         <ExcessiveACNoise>FALSE</ExcessiveACNoise>
         <MuscleNoise>FALSE</MuscleNoise>
         <LeadDataCRC32>2177652439</LeadDataCRC32>
         <WaveFormData>
CgAKAAoACgAIAAgACAAIAAoACgAKAAoACAAIAAgACAAJAAoACwAMAAwADAAMAAwACgAK
AAoACgALAAwADQAOABAAEAAQABAAEAAQABAAEAAOAA4ADgAOAA4ADgAOAA4ADAAMAAwA
DAAMAAwADAAMAAoACgAKAAoACAAIAAgACAAIAAgACAAIAAcABgAFAAQAAgACAAIAAgAC
AAIAAgACAAAAAAAAAAAAAAAAAAAAAAAAAAAAAAAAAP7//v/+//7//v/+//7//v/8//z/
/P/8//7//v/+//7//v/+//7//v/8//z//P/8//z//P/8//z//v/+//7//v/8//z//P/8
//z//P/8//z//v/+//7//v8AAAAAAAAAAP///v/9//z//P/8//z//P/8//z//P/8//z/
/P/8//z//P/8//z//P/8//z//P/8//z//P/8//z//P/8//z//P/6//r/+v/6//j/+P/4
//j/+P/4//j/+P/4//j/+P/4//r/+v/6//r//P/8//z//P/6//r/+v/6//j/+P/4//j/
+P/4//j/+P/6//r/+v/6//n/+P/3//b/+P/4//j/+P/2//b/9v/2//j/+P/4//j/+P/4
//j/+P/4//j/+P/4//b/9v/2//b/+P/4//j/+P/2//b/9v/2//b/9v/2//b/+P/4//j/
+P/6//r/+v/6//n/+v/7//v/+//7//v/+//9//3//f/8//r/+P/1//X/9//2//P/8f/x
//H/7//u/+7/7f/r/+v/6v/p/+r/7P/t/+7/7//w//L/8v/y//L/8v/y//L/8//z//P/
8//z//b/9v/2//b/9P/2//b/9v/2//b/9v/2//X/9f/2//b/9v/2//b/9//1//X/9f/1
//f/+//6//f/+v/8//r/+f/3//X/9//5//v/AgALAA0ACQADAPD/1v++/7D/qv+f/47/
gf+E/47/mf+a/5z/qP+1/7//xP/H/8j/y//Q/9n/4f/k/+j/7v/z//f/+P/4//r//P/8
//z//P/9//7//v/+/wEAAgADAAMAAQADAAMAAwAFAAUABQAFAAMABQAFAAUABwAGAAYA
BwAFAAUABQAFAAUABQAFAAYABQAFAAUABQAFAAUABQAFAAMAAwADAAMABgAGAAYABgAH
AAgACAAIAAgACAAJAAkACAAJAAkACQALAAsACwALAAoACgALAAsACQAJAAoACwAOAA4A
DgAOAA0ADAALAAoADAAMAAwADAALAAoACQAHAAcABwAHAAYACAAHAAcABwAFAAQAAgAC
AAQAAwACAAIABAACAAEAAAABAAEAAQABAAEAAAAAAP///v/+//7//v/+//3//f/8//z/
/P/8//z//P/7//r/+v/8//z//P/7//v/+//7//v/+v/6//j/+v/8//z//P/8//v/+//6
//n/+//7//v/+v/8//z/+v/6//z//P/8//z/+v/6//r/+v/8//z//P/8//3//f/8//z/
/f/9//v/+//8//z/+//7//n/+v/6//r//P/6//r/+//5//j/+P/4//r/+v/4//j/+f/6
//r/+v/6//r/+v/6//j/+P/3//X/9//4//j/+f/3//f/9//3//f/9//4//j/+v/5//n/
+f/3//n/+f/4//b/9v/2//b/+P/4//n/+f/2//b/9f/1//j/+P/4//f/9//3//j/+P/4
//j/+P/5//f/9v/2//f/9f/z//X/9f/2//b/9v/2//b/9v/2//b/9P/0//T/9P/1//b/
9//2//T/9P/y//L/9f/4//r/+v/6//r/+f/6//v/+//9//3//f/9//3//f/9//z/+v/4
//X/9f/1//T/8f/v//H/8f/v/+7/7P/r/+n/6f/p/+n/6//u/+7/7v/u/+7/8P/w//D/
8P/y//L/8v/z//P/8//z//P/8v/y//L/8v/z//b/9//4//b/9v/2//b/9f/1//b/9v/2
//b/9v/3//f/9//3//f/9f/1//j/+//+//7/+v/3//f/9//5//3/AwAMABMAFwARAAEA
6P/M/67/nP+U/4f/ev91/3r/gv+J/5L/mv+o/7X/u/+8/73/xP/L/9L/3f/j/+T/6v/y
//X/9f/2//b/+P/8//z//P/8//v//P/8//z///8AAAEAAQABAAMAAwADAAEAAQABAAEA
AwAFAAUABQAHAAYABgAHAAUABQAFAAUABQAFAAUABgAHAAcABwAHAAcABwAHAAcABwAH
AAcABwAIAAgACAAIAAkACgAKAAoACgAKAAsACwAMAA0ADQANAA8ADwAPAA8AEgASABMA
EwATABMAFAAVABQAFAAUABQAFgAWABYAFgAWABYAFgAWABgAGAAYABcAFQAVABUAFAAU
ABMAEwATABUAFAASABIAEgARABAAEAAQAA4ADQAMAAsACwALAAsACQAIAAgABwAGAAYA
BgAGAAQAAwADAAIABAAEAAQABAAEAAMAAgACAAIAAgACAAEAAQABAAEAAQACAAIAAAAC
AAIAAgACAAIAAAABAAEAAQADAAMAAwACAAIAAgAAAAAABAAEAAQABAACAAIAAgACAAQA
BAAEAAQABAADAAEAAAACAAMAAgADAAIAAgABAAEAAQACAAIAAgAEAAIAAgADAAMAAgAC
AAIAAgACAAAAAAABAAIAAgACAAAAAAAAAAAAAgACAAEA//8BAAIAAgADAAIAAQAAAP//
AQABAAIAAgACAAEAAQABAP//AQABAAAAAAAAAAAAAAACAAIAAwADAAAAAAD/////AgAC
AAIAAQABAAEAAgACAAIAAgACAAMAAwACAAIAAwABAP//AQABAAIAAgACAAIAAAAAAAAA
AAACAAIAAgACAAIAAgACAAAAAAACAAQABAAEAAQABAAEAAQABwAIAAkACQAIAAcABgAF
AAcABwAHAAYABAACAP////8BAAAA/f/7//v/+//5//j/9v/1//P/8//0//X/+P/8//r/
+v/6//r//v/+//7//v/8//z//P/9//3//f/9//3/AAAAAAAAAAD+/wAAAAAAAAIAAgAC
AAIAAQABAAIAAgACAAIAAgADAAMAAwADAAMAAQABAAQABwAIAAYAAgADAAUABwAHAA0A
FQAeACMAIwAXAPv/2P+6/6r/nv+O/3//fP+D/47/lv+Z/57/rP+8/8P/xf/G/8v/2P/h
/+T/5//t//b/+v8AAAMABAAEAAMABAAIAAgACAAIAAkACgAKAAoACgAKAAoACQAKAA0A
DgAPAA0ADQANAA0ADQAPAA8ADwAQABAAEQATABEAEQARABEADwAPAA8AEAARABEAEQAR
ABMAEwATABMAEwATABMAEwAUABQAFAAUABUAFgAWABYAGAAYABkAGQAYABkAGQAZABwA
HQAeAB8AIAAgACEAIQAfAB8AIAAhACIAIgAiACIAJAAkACQAJAAmACYAJgAmACQAJAAk
ACMAIQAhACEAIAAeAB0AHQAdAB4AHgAdAB4AHgAdABwAHAAcABoAGQAYABUAFQAVABUA
EwASABIAEQAQABAAEAAQAA4ADQANAAwADAAMAAwADAAOAA0ADAAMAAwADAAMAAsACwAL
AAsACwAKAAoACAAKAAwADAAMAAwACgALAAsACwALAAsACwAKAAwADAAKAAoACgAKAAoA
CgAKAAoACgAKAAoACgAKAAoACQAJAAgACAAJAAkABwAHAAgACAAHAAcABwAIAAgACAAI
AAYABgAHAAkACAAIAAgACgAKAAgACAAHAAgACAAIAAYABgAGAAYABwAIAAgABwAIAAgA
BwAHAAUABQAFAAUABwAHAAgACAAIAAcABwAHAAMABQAFAAQABgAGAAYABgAEAAQABQAF
AAQABAADAAMABQAGAAcABwAGAAUABQAEAAQABAAEAAUAAwACAAIAAwAFAAMABQAFAAIA
AgACAAIABAAEAAQABAAEAAIABAAGAAgACAAIAAgACAAHAAgACQAJAAkACQAJAAkABwAH
AAcABgAIAAYAAwADAAMAAgD///3//f/9//v/+v/6//n/9//3//n/+f/7//7//P/8//z/
/P8AAAAAAAAAAP7//v/+//////////////8AAAAAAAAAAAAAAgACAAIAAAAAAAAAAAAB
AAEAAgACAAIAAgACAAMAAQABAAEAAQABAAMABAAHAAoADAAIAAMAAQABAAUACwAXAB4A
IQAjABkAAQDi/8j/tP+m/5T/hf+A/4P/jP+S/5X/nv+s/7b/wf/H/8r/zf/W/9v/4v/r
/+//9P/4//r//f///wAAAAACAAYABgAGAAYABgAGAAUABAAFAAYABwAHAAUABwAHAAcA
CQAJAAkACQAJAAsACwALAA0ADAAMAA0ACwALAAsACwANAA0ADQAOAA0ADQANAA0ADQAN
AA0ADQAPAA8ADwAPABAAEAAQABAAEQASABIAEgASABIAEwATABQAFQAVABUAFQAVABUA
FQAYABgAGQAZABsAGwAcAB0AHAAcABwAHAAcABwAHAAcAB4AHgAeAB4AHgAeAB4AHQAd
AB0AHQAcABwAGwAbABsAGwAaABgAGAAWABUAFAAUABYAFAATABIADwAPAA8ADwAPAA4A
DgANAAoACgAKAAoADAALAAsACgAKAAoACgAKAAoACQAIAAgACgAKAAoACQAJAAkACQAJ
AAgACAAGAAgACAAIAAgACAAIAAkACQAJAAcABwAHAAYACAAIAAYABgAIAAgACAAIAAYA
BgAGAAYABgAGAAYABgAHAAcABgAGAAkACQAHAAcABgAGAAUABQAGAAgACQAKAAkABgAF
AAUABwAGAAYABgAEAAQAAgACAAQABgAHAAgABgAGAAYABgAGAAYABQADAAMABAAEAAUA
AwADAAMAAwAFAAUABgAGAAYABQAFAAUAAwAFAAUABAACAAIAAgACAAQABAAFAAUABAAE
AAMAAwAGAAYABgAFAAMAAwAEAAQABAAEAAQABQAFAAYABgAGAAYABgAJAAoACwALAA0A
DQANAA0ADQANAA0ADAAKAAgABQAFAAUABAABAP////////3//P/8//v/+f/5//v/+//9
/wAAAAAAAAAAAAAAAAAAAAAAAAIAAgACAAMAAQABAAEAAQACAAIAAgACAAIABAAEAAQA
BgAGAAYABgAFAAUABgAGAAYABgAGAAcABwAHAAcABwAHAAcACAALAAwADgAOAAsABwAH
AAkADwARABgAIwArACUAFQD8/9r/vv+w/6L/kf+G/4P/jP+W/53/oP+o/7j/xf/J/8j/
zf/U/9//6P/t//H/+P/8/wAABQAHAAgACAAKAAwADAAMAAwACwAMAAwADAAPABAAEQAR
ABEAEwATABMAEwATABMAEwATABUAFQAVABUAFAAUABUAFQAVABUAFQAXABcAFwAYABcA
FwAXABcAGQAZABkAGQAbABsAGwAbABwAHAAcABwAHQAeAB4AHgAgACAAIQAhACQAJQAl
ACUAJQAlACUAJQAoACgAKQApACcAJwAoACkAKwAsAC0ALgAuAC4ALgAuADAAMAAwADAA
MAAwADAALwAxADEAMQAwAC4ALQAtAC0AKwAqACgAKAAmACUAJAAkACYAJAAjACIAIQAh
ACEAIQAdABwAHAAbABgAGAAYABgAGAAXABcAFgAUABQAFAAUABQAEwASABIAFAAUABQA
EwARABEAEQARABIAEgAQABIAEAAQABAAEAAQABEAEQARABEAEQARABAAEAAQAA4ADgAS
ABIAEgASABEAEAAPAA4ADgAOAA4ADgAPAA8ADgAOAA8ADwANAA0ADgAOAA0ADQANAA4A
DgAOAA4ADAAMAA0ADQAMAAwADAAMAAwACgAKAAsADAAMAAwACwAKAAkACAAKAAoACQAH
AAgACAAHAAcACQAJAAkACQAHAAcACAAIAAgABwAHAAcABQAHAAcABgAIAAgACAAIAAYA
BgAHAAcABgAGAAUABQAGAAYABgAFAAcABwAGAAgACAAIAAgACQAKAAsACwAJAAkACQAJ
AAcABwAHAAYACAAGAAMAAwADAAIA///9//7////+//7//f/7//j/9//5//n/+//+//z/
/P/8//z//v/+//7//v/8//z//P/9/////////////v/+//7//v/+/wAAAAAAAAIAAgAC
AAIAAQABAAIAAgAAAAAAAAABAAEAAQABAAEAAwADAAAAAQAGAAYAAgABAAEAAQAFAA0A
EwAaACMAIwAXAAMA6v/O/7r/sP+i/4v/gv+F/4z/lP+b/6D/qv+2/8H/x//M/9H/1v/b
/97/4//n//D/+v/+////AAAAAP//AAAAAAAAAAAAAAMABAAEAAQABAAEAAQAAwAFAAcA
BwAHAAcABwAHAAcABwAJAAkACQALAAoACgALAAkACQAJAAkACwALAAsADAALAAsACwAL
AAkACQAJAAkACQAJAAkACQAKAAoACgAKAAkACgAKAAoADAAMAA0ADQAMAA0ADQANAA8A
DwAPAA8ADgAOAA8ADwARABEAEgATABMAEgARABAAEAAQABAAEAAOAA4ADgAOAA0ADAAL
AAkACwALAAsACgAKAAkACQAJAAkACAAGAAYABAADAAIAAgADAAIAAgACAAMAAwADAAMA
AQAAAAAA///+//7//v/+//7//f/9//z//P/8//z//P/8//v/+v/6//z//P/8//v/+//7
//v/+//6//r/+P/6//j/+P/4//j/+v/7//v/+//7//v/+//6//r/+v/4//j/+P/4//j/
+P/4//j/+P/4//b/9v/2//b/+f/5//j/+P/3//f/9f/1//f/+P/4//n/9//4//j/+P/2
//T/9P/1//f/9v/2//b/9v/2//T/9P/z//T/9P/0//T/9P/0//T/9P/0//P/8f/x//L/
8v/z//H/8f/x//H/8f/x//L/8v/y//H/8f/x//D/8//0//T/8//y//H/8P/v/+7/7v/t
/+3/7v/u/+//8P/w//D/7//v/+//8P/w//D/8v/y//L/8v/z//T/9f/1//P/8//z//P/
8//z//P/8v/0//L/7//v/+//7v/r/+n/6P/n/+T/4v/k/+P/4f/h/9//3//h/+T/5v/m
/+b/5v/o/+j/6P/o/+j/6P/o/+n/6f/p/+n/6f/q/+r/6v/q/+j/6v/q/+r/6//s/+3/
7v/t/+3/7v/u/+z/7P/s/+3/7P/r/+r/6f/t/+//7v/r/+7/9P/0//H/7//r/+v/7f/v
//D/9////wMA///0/+L/xP+s/6T/of+S/4H/ev+A/4n/jv+S/5z/pf+t/7b/u/++/8H/
xP/H/83/1P/c/+D/4//m/+j/6f/s/+7/7v/u/+7/8f/y//L/8v/x//L/8//z//P/9f/1
//X/9//3//f/9//1//f/9//3//f/9v/2//f/9//3//f/9//3//f/9//4//f/9//3//f/
+f/5//n/+f/3//f/9//3//j/+P/4//j/+f/6//r/+v/6//r/+//7//v/+//6//n/+//7
//v/+//6//r/+//7//3//f/+/////v/+//7//v/+//7//v/+//z//P/8//z/+v/6//r/
+f/5//n/+f/4//b/9f/1//X/9//2//T/9P/1//X/9f/2//b/9P/z//L/8//z//P/8//y
//L/8//z//L/8v/y//L/8v/x//H/8P/u/+7/7v/u//D/7//u/+7/8P/w//D/7//v/+//
7//v//D/8P/u//D/8P/w//D/8P/w//H/8f/x//P/8//z//L/8f/w/+3/7P/w//D/8P/w
//L/8v/y//L/8f/w/+//7v/x//H/8P/w//H/8f/v/+//8P/w/+//7//v//D/8P/w//D/
7v/u/+//8f/w//D/8P/w//D/7v/u/+3/7v/u/+7/8P/w//D/8P/w//D/7//t/+7/7v/t
/+3/7//v/+//7//v/+//8P/w/+7/7f/t/+3/6//t/+3/7P/u/+7/7v/u/+7/7v/v/+//
7v/u/+3/7f/u/+7/7v/t/+3/7f/u/+7/7P/s/+z/7f/v/+7/7v/v/+//7f/v//D/8P/w
//D/8P/z//T/9f/1//X/9f/1//X/8//z//P/8v/0//L/7//v/+//7v/r/+n/6f/p/+f/
5v/m/+X/4//j/+H/4f/j/+b/6P/o/+j/6P/q/+r/6v/q/+r/6v/q/+v/6//r/+v/6//s
/+z/7P/s/+7/8P/w//D/7v/u/+7/7v/v/+//8P/w//D/8P/w//H/8//z//P/8//v/+//
8P/x//T/+v/6//X/8f/z//X/9f/3/wAABwAPABMACwD2/9z/uv+k/5z/j/96/3P/eP+A
/4f/jP+U/57/qf+1/7j/uf++/8P/zP/V/9v/4P/m/+r/7f/v//D/8P/y//b/9v/2//b/
+f/6//r/+v/5//r/+//7//v//f/9//3////////////9/////////////v/+////AAAB
AAIAAwABAAEAAQACAAUABQAFAAUAAwADAAMAAwAFAAUABQAFAAYABgAGAAYABwAIAAgA
CAAGAAYABwAHAAoACwALAAsADwAPAA8ADwAOAA4ADwAPABEAEQASABMAEwASABEAEAAR
ABIAEwAUABIAEgASABIAEgASABIAEQATABMAEwASABAADwAPAA8ADwAOAAwADAAOAA0A
DAAMAAwACgAJAAgACQAJAAkACQAHAAYABgAFAAYABgAGAAYABAADAAMAAgACAAIAAgAC
AAQAAwACAAIAAgACAAIAAQABAAEAAQABAAEAAgABAAQAAgACAAIAAgAAAAEAAQABAAEA
AQABAAAAAAAAAP7//v8BAAIAAwAEAAIAAgACAAIAAgACAAIAAgACAAEA///+/wEAAQD/
////AAAAAP///////wAAAAAAAAAA/v/+////AQAAAAAAAAAAAAAA/v/+////AAAAAAAA
/v/+//7//v///wAAAAD//wAAAAD/////////////////////AAAAAAAA/////////f//
/////v8AAAAAAAAAAP///v/+//3//f/+//7///8AAAAAAAD///////8AAAAA/v/+//7/
//////7//v///////f//////AgAAAP7//P8AAAAAAAAAAAAAAwAEAAUABQAFAAUABQAF
AAMAAwADAAIABAACAP////////7/+//5//n/+f/3//b/+P/3//X/9f/z//P/9f/4//j/
+P/4//j/+v/6//r/+v/6//r/+v/7//3//f/9//3//P/8//z//P/8//7//v/+/wAAAAAA
AAAA/f/9//7//v8AAAAAAAABAP////////////8BAAAAAwAGAAYABgADAAMAAQAFAAkA
CwAQABsAJQAfAAsA8P/O/7L/pP+W/4P/ev9//4b/jv+X/57/pv+y/7v/v//C/8f/zv/Z
/+L/5//r//D/+P/8////AQACAAIABAAEAAQABAAEAAUABgAGAAYABwAIAAkACQAJAAsA
CwALAA0ADQANAA0ACwANAA0ADQAPAA4ADgAPAA8ADwAPAA8AEQARABEAEgASABEAEAAP
ABAAEQASABMAFQAVABUAFQAWABYAFgAWABcAGAAYABgAGgAaABsAGwAcAB0AHQAdAB8A
HwAfAB8AIAAgACEAIQAjACMAJAAlACQAJAAkACQAJQAmACcAKAAmACYAJgAmACYAJgAm
ACUAJQAlACUAJAAkACMAIwAjACMAIgAgACAAHgAdABwAHAAcABoAGQAYABUAFQAVABUA
FQAUABQAEwARABAADwAOABAADwAPAA4ADgAOAA4ADgAOAA0ADAAMAAwADAAMAAsACwAL
AAsACwALAAwACwAOAAwADAAMAAwADAANAA0ADQAPAA8ADwAOAA4ADgAMAAwADAAMAAwA
DAAMAAwADAAMAAwADAAMAAwADQANAAwADAANAA0ACwALAAwADAALAAsACwAMAAwADAAM
AAoACgALAA0ADAAMAAwADAAMAAoACgANAA4ADgAOAA0ADAALAAoACgAKAAkABwAHAAgA
CAAJAAsACwALAAsACQAJAAoACgAKAAkACQAJAAkACwALAAoACgAKAAoACgAKAAoACwAL
AAoACgAJAAkACAAIAAgABwAIAAkACwAMAAsACgAJAAkACQAIAAgACQAJAAcACQAJAAoA
CgAKAAoACgAKAAoACgAIAAoADAAMAAwADAANAA4ADwAPAA8ADwAPAA8AEQARABEAEAAQ
AA4ACwALAAsACgAHAAUABQAFAAMAAgAAAP///f/9//3//f///wIABAAEAAQABAAEAAQA
BAAEAAQABAAEAAUABwAHAAcABwAGAAYABgAGAAgACgAKAAoACgAKAAoACgAJAAkACgAK
AAoACgAKAAsACQAJAAkACQALAA0ACgAJAAwADgAQAA8ADQALAAkADQARABYAHwAnACsA
IwAOAPD/0P+8/7L/pf+S/4v/jv+Y/6H/qv+u/7j/x//N/8z/z//U/9v/5P/t//H/9P/6
/wAABQAJAAoACgAMAA4ADgAOAA4ADwAQABAAEAAPABAAEQARABMAFQAVABUAEwATABMA
EwAVABcAFwAXABUAFAAUABUAFwAXABcAFwAVABUAFQAWABkAGQAZABkAGgAbABwAHQAb
ABsAGwAbAB4AHgAeAB4AHwAgACAAIAAgACAAIQAhACIAIwAjACMAIwAjACMAIwAmACYA
JwAnACcAJwAoACkAKgAqACoAKgAqACoAKgAqACwALAAsACwALAAsACwAKwApACkAKQAo
ACYAJQAlACUAJwAmACQAJAAiACEAIAAgACIAIAAfAB4AHQAdAB0AHQAaABgAFwAVABYA
FgAWABYAFAATABMAEgASABIAEgASABQAEwASABIAEgASABIAEQARABEAEQARABIAEgAQ
ABIAEgASABIAEgAQABEAEQARABEAEQARABAAEgASABAAEAASABIAEgASABAAEAAQABAA
EgASABIAEgARABEAEAAQABEAEQAPAA8AEgASABEAEQAQABAADwAOABAADgAOAA8ADwAO
AA4ADgAQABAADgAOAA4ADgANAAwADAAMAAwADAAMAAwACwAJAAsADAAMAA0ADQANAA0A
DQALAAsADAAMAA4ADQANAA0ACQALAAsACgAMAAwADAAMAAoACgALAAsADAAMAAsACwAK
AAoACgAJAAkACQAKAAoADAAMAAwADQAMAAoACQAJAAkABwAJAAkACAAIAAgACAAKAAoA
CgAKAAgACAAIAAgACAAKAAoACgAMAAwADAAMAAwACwAMAA0ADQAPAA8ADwAPAA0ADQAN
AAwADgAMAAkACQALAAoABwAFAAMAAwABAAAAAQABAAAAAQAAAP//AAACAAAAAAAAAAAA
BAAEAAQABAAEAAQABAAFAAUABQAFAAUABQAEAAMAAgADAAYABwAIAAYABgAGAAYABQAF
AAYABgAGAAYABgAHAAcABwAHAAcACQAJAAoACwAMAAoACgAJAAcABQAFAAkADwAWAB8A
JQAjABsACgDu/9L/wP+w/5v/jv+N/5L/nP+n/6j/rv+6/8X/zf/M/8//1v/d/+T/6//z
//b/+v8AAAUABQAGAAYACAAKAAoACgAKAAsADAAMAAwACwAMAA0ADQALAA0ADQANAA0A
DQANAA0ADgARABIAEwARABAAEAARABEAEQARABEAEwATABMAFAAVABUAFQAVABMAEwAT
ABMAFQAVABUAFQAUABQAFAAUABcAGAAYABgAGAAYABkAGQAaABsAGwAbABsAGwAbABsA
HgAeAB8AHwAfAB8AIAAhACIAIgAiACIAIgAiACIAIgAiACIAIgAiACQAJAAkACMAIgAh
ACAAHgAgAB8AHwAfAB8AHgAcABwAHAAbABoAGgAaABgAFwAWABQAEwASABEAEQAQABAA
DwAQABAAEAAQAA8ADQAMAAoACgAKAAoACgAKAAkACAAIAAgACAAIAAcABwAHAAcABwAI
AAgABgAIAAYABgAGAAYABgAHAAcABwAJAAkACQAIAAgACAAGAAYABwAGAAUABAAGAAYA
BgAGAAUABAADAAIABgAHAAcACAAIAAcABAADAAIAAgABAAEAAwAEAAQABAAEAAIAAgAD
AAEAAAAAAAAAAgACAAAAAAAAAAAA///+/wAAAAAAAAAAAgACAAEA///+//7//f/9////
/////////f/9//7//v/+//3//f/9//v//f/9//z//P/8//z//P/+//7///////z//P/7
//v/+v/6//r/+f/7//v//P/8//r/+v/6//v/+v/4//f/9//5//f/+f/5//j/+P/4//j/
+P/4//j/+P/4//j/+P/4//j/+P/4//b/+P/4//b/9v/3//b/+P/4//j/+P/7//z//f/9
//v/+//7//v/+//7//v/+v/6//j/9f/1//X/9P/x/+//8f/x/+//7v/u/+3/6//r/+n/
6f/r/+7/7P/s/+z/7P/u/+7/7v/u/+7/7v/u/+//7f/t/+3/7f/w//D/8P/w/+//8P/v
/+7/7//w//H/8v/v/+//8P/w/+7/7v/u/+//7//v/+//7//x/+//8P/1//r/+P/0//H/
8f/x//X/9//7/wIADQATAA8AAQDo/8z/tv+m/5T/f/90/3P/dv+A/4n/iv+S/57/qf+z
/7j/vf/C/8f/zP/R/9n/4v/k/+T/6f/r/+z/7P/u//D/8P/w//D/8f/y//L/8v/x//L/
8//z//H/8//z//P/9f/1//X/9f/1//f/9//3//f/9v/2//f/9f/1//X/9f/1//X/9f/2
//f/9//3//f/9v/1//T/8//0//X/9v/3//b/9v/2//b/9f/2//b/9v/2//b/9//3//j/
+f/5//n/+//7//v/+//6//r/+//7//n/+f/6//v//P/8//z//P/6//r/+v/6//r/+v/6
//r/+P/4//j/9//1//X/9f/0//b/9f/1//X/8//y//D/8P/y//H/8P/w//L/8P/v/+7/
7//v/+//7//t/+z/7P/r/+j/6P/o/+j/6P/n/+f/5v/o/+j/6P/o/+j/5//m/+b/5//m
/+X/4//l/+X/5f/l/+T/5P/i/+T/5P/k/+T/5P/k/+X/5f/l/+P/4//j/+L/4v/i/+D/
4P/i/+L/4v/i/+D/4P/g/+D/4P/g/+D/4P/f/9//3v/e/9//3//d/93/3v/e/93/3f/b
/9z/3P/c/97/3P/c/93/2//a/9r/2v/c/9z/2v/a/9r/2v/Z/9j/2P/Y/9j/2P/a/9r/
2f/X/w==
         </WaveFormData>
      </LeadData>
      <LeadData>
         <LeadByteCountTotal>10000</LeadByteCountTotal>
         <LeadTimeOffset>0</LeadTimeOffset>
         <LeadSampleCountTotal>5000</LeadSampleCountTotal>
         <LeadAmplitudeUnitsPerBit>4.88</LeadAmplitudeUnitsPerBit>
         <LeadAmplitudeUnits>��V</LeadAmplitudeUnits>
         <LeadHighLimit>2147483647</LeadHighLimit>
         <LeadLowLimit>268435456</LeadLowLimit>
         <LeadID>V2</LeadID>
         <LeadOffsetFirstSample>0</LeadOffsetFirstSample>
         <FirstSampleBaseline>0</FirstSampleBaseline>
         <LeadSampleSize>2</LeadSampleSize>
         <LeadOff>FALSE</LeadOff>
         <BaselineSway>FALSE</BaselineSway>
         <ExcessiveACNoise>FALSE</ExcessiveACNoise>
         <MuscleNoise>FALSE</MuscleNoise>
         <LeadDataCRC32>4075996059</LeadDataCRC32>
         <WaveFormData>
EgASABIAEgAUABQAFAAUABcAGAAZABoAGwAcAB0AHgAgACIAJAAmACkAKgArACwALQAu
AC8AMAAyADQANgA4ADwAPgBAAEIARQBGAEcASABJAEoASwBMAE4ATgBOAE4ATgBOAE4A
TgBOAE4ATgBOAE0ATABLAEoASgBKAEoASgBJAEgARwBGAEQAQgBAAD4AOwA4ADUAMgAu
ACwAKgAoACUAIgAfABwAGgAYABYAFAARABAADwAOAAoACAAGAAQAAgACAAIAAgABAAAA
///+//z//P/8//z//v/+//7//v/+//7//v/+//7//v/+//7/AAAAAAAAAAD///7//f/8
//3//v///wAAAAAAAAAAAAACAAIAAgACAAEAAAD///7/AAAAAAAAAAAAAAAAAAAAAAAA
AAAAAAAAAAAAAAAAAAD+//7//v/+//z//P/8//z/+v/6//r/+v/4//j/+P/4//b/9v/2
//b/9v/2//b/9v/0//T/9P/0//T/9P/0//T/9v/2//b/9v/0//T/9P/0//L/8v/y//L/
8P/w//D/8P/y//L/8v/y//H/8P/v/+7/8P/w//D/8P/v/+7/7f/s/+3/7v/v//D/7v/u
/+7/7v/w//D/8P/w/+//7v/t/+z/7v/u/+7/7v/u/+7/7v/u/+z/7P/s/+z/7v/u/+7/
7v/v//D/8f/y//L/8//0//T/8v/0//T/9P/0//T/9P/0//H/8P/w//L/8//z//L/8v/0
//b/9v/2//X/8v/v/+//7f/t/+7/7v/s/+v/7P/s/+v/6//q/+r/6P/m/+b/5v/o/+f/
5//n/+f/5//m/+b/5v/n/+f/5//n/+f/5//m/+T/5P/k/+T/5P/k/+T/5P/k/+P/4//k
/+b/6P/o/+X/6f/p/+3/9v8EABcANwBeAIAAmQCsALgAuQClAH0AOwDi/33/Hf/b/sL+
yP7X/uv+/f4N/xv/Mf9J/2L/fv+U/6D/qf+0/8D/yf/Q/9X/2v/g/+X/5v/o/+n/6//t
/+3/7v/t/+//7//v//L/9P/1//b/9//3//j/+P/5//v//P/9//3//v/+//3//f//////
///9//////8AAAEAAgACAAIABAAFAAYABwAIAAkACgALAAoADAAMAA0AEgAUABQAFQAW
ABgAGgAaAB0AHwAiACQAJAAmACcAKQAsAC4AMAAyADIANgA5ADsAOgA8ADwAPwBCAEQA
RQBIAEkASABHAEYARwBIAEoASwBIAEcARwBGAEYARQBFAEQARgBFAEQARABBAEAAPwA9
ADsAOgA5ADgANAAvACwAKgAnACQAIQAgAB4AGwAYABUAEgAQAA8ADgAMAAoABwAFAAEA
AQABAAAA/v/9//z/+v/8//3//f/7//n/+v/6//n/+f/4//j/9v/6//r/+v/6//j/+P/4
//f/+f/5//n/+f/7//v/+//7//r/+v/6//r/+v/6//r/+f/7//z//P/8//3//f/9//3/
/f/9//3//f/9//7//v/9//3//P/6//z//f/9//z/+//7//v/+//6//r/+f/5//n/+f/6
//v/+//5//n/+f/5//j/9//2//b/+P/4//j/+P/0//T/9f/1//T/9P/0//T/9v/1//T/
9P/y//L/8v/x//D/8P/w//D/8v/y//L/8v/v/+7/7v/u//H/8f/x//H/7//u/+7/7v/u
/+//7//v/+7/7v/u/+7/7P/s/+z/7f/v/+//7v/u/+3/7f/t/+3/6//r/+v/7P/u/+7/
7v/t/+v/7P/s/+z/7v/w//L/8v/y//L/8v/z//T/9P/0//b/9v/2//b/9v/2//b/8//y
//L/9P/1//X/9P/0//b/+P/4//j/9f/y/+//7//x//H/8v/y//H/7//v/+7/7f/t/+z/
7P/s/+r/6v/q/+r/6f/p/+n/6f/p/+j/6P/q/+v/6//r/+n/6f/p/+j/6P/o/+j/6P/o
/+j/6P/o/+r/6f/p/+r/5v/m/+j/6//v//H/8//+/xAAKQBPAHgAmACtAMIAzgDHAKkA
ewAzAMz/Xf///s/+xP7Q/tv+6f79/hP/J/89/1n/cv+G/5T/ov+v/7r/xv/P/9L/2f/i
/+T/5f/m/+j/6f/r/+3/7f/u/+//8f/x//H/9f/2//b/9v/7//v//P/8//v/+//6//n/
/P/+//////8BAAMAAwADAAMABQAFAAYABQAGAAYABgAKAAsADAANAAwADQAOAA8AEAAS
ABIAEwAWABgAGAAZABoAHAAeAB4AIQAjACYAKAAqACwALQAvADAAMgA0ADYANwA8AEAA
QwBEAEYARgBJAEkASgBKAEwAUABQAFAAUABSAFIAUwBTAFMAUwBUAFQAVABTAFMAUgBS
AFEAUABQAE8ATgBNAEsASABGAEQAQgBAADsAOAA2ADEALgArACoAJgAjACAAHQAcABoA
GQAYABQAEgAPAA0ADQANAA0ADAAKAAkACAAGAAQABQAFAAMAAQACAAIAAQADAAIAAgAA
AAIAAgACAAIAAAAAAAAA//8AAAEAAgADAAEAAQABAAEAAgACAAIAAgACAAIAAgABAAMA
BAAEAAQAAwADAAMAAwADAAMAAwADAAMABAAEAAMABQAEAAIABAAFAAUABAADAAMAAwAD
AAIAAgABAAEAAQABAAIAAwADAAEAAQABAAEAAAD///7//v8AAAAAAAAAAPz//P/9//3/
/P/8//z//P/+//3//P/8//z//P/8//v/+v/6//r/+v/6//r/+v/6//n/+P/4//j/9//3
//f/9//5//j/+P/4//b/9//3//f/+P/4//j/+P/2//b/9v/3//f/9//2//b/9f/1//X/
9f/1//X/9f/2//T/9P/0//P/8//0//b/+P/4//j/+P/4//j/+v/7//z//P/4//r/+v/6
//r/+v/6//r/+f/4//j/+v/9//3//P/8//7/AAAAAAAA/f/6//f/9//5//n/+v/6//X/
8//z//L/8//z//L/8v/y//D/8P/w/+7/7f/t/+3/7//v/+7/7v/u/+//7//v/+//7//v
/+7/7v/u/+7/7v/u/+7/7v/u/+7/7f/t/+7/7v/u//D/8//3//v/AQAUADAAVQB7AJ4A
ugDPAOAA3gDHAJsATwDp/3b/Ef/V/sX+zv7e/u3+//4P/yH/Of9Z/3P/iP+W/6b/tv/D
/8j/zv/X/+D/5f/q/+7/8P/w//H/8f/z//X/9f/2//f/+f/5//n/+f/6//r/+v//////
AAAAAAAAAQABAAEAAAACAAMAAwAGAAkACgALAAkACwALAAwACwAMAAwADAAQABEAEgAT
ABQAFQAWABcAFgAYABgAGQAcAB4AHgAfACAAIgAkACQAJwApACwALgAuADAAMQAzADcA
OgA9AEAAQABEAEcASQBIAEoASgBNAE8AUABQAFIAVgBWAFYAVgBYAFgAWQBZAFcAVwBY
AFgAVABTAFMAUgBQAE8ATgBOAE0ATABLAEkARgBEAEIAQAA+ADkANgA0AC8ALAApACgA
JAAhAB4AGwAYABYAFQAUABIAEAANAAsACQAJAAkACAAGAAUABAACAAIAAwADAAEAAQAC
AAIAAQD///7//v/8/wAAAAAAAAAA/v/+//7//f/9//3//f/9//3//f/9//3//P/8//z/
/P/8//z//P/7//v//P/8//z//f/9//3//f/9//3//f/9//v//P/8//v/+//6//j/+v/7
//v/+v/5//v/+//7//r//P/7//v/+//6//r/+v/5//f/9//3//f/9//3//f/+P/2//b/
9v/2//L/8v/z//P/8//0//X/9v/2//X/9P/0//L/8v/y//H/8v/y//L/8v/w//D/8P/w
//H/8P/w//D/8//z//P/8//y//D/7//u/+7/7//v/+//7v/u/+7/7v/u/+7/7v/v/+3/
7f/s/+z/7f/t/+3/7f/t/+v/7f/w//L/8v/y//L/8v/y//P/9P/0//L/9P/0//T/8v/y
//L/8v/z//L/8v/0//X/9f/0//T/9P/2//b/9v/3//T/8f/x//H/8f/y//L/7f/r/+v/
6v/r/+v/6v/q/+r/6P/o/+j/6P/n/+f/5//n/+f/5v/m/+b/5//n/+f/5f/l/+X/5P/m
/+b/5v/m/+b/5v/m/+b/5P/j/+P/5P/k/+b/5v/p/+//9f/7/wYAHAA9AGcAkgCyAMcA
1gDWAMEAlQBNAO3/fP8V/9H+vf7G/tT+4f7x/gP/F/8v/0f/Y/9+/5D/nv+s/7X/vv/I
/9H/1v/Z/97/4v/j/+T/5v/n/+n/6//r/+z/6//t/+3/7f/x//L/8v/y//X/9f/2//b/
+P/5//n/+f/6//z//f/9////AQABAAEA//8BAAEAAgAFAAYABgAGAAcABwAHAAcACAAJ
AAoACwAOABAAEAARABQAFgAWABcAGgAcAB4AHgAfACEAJAAmACgAKgArAC0AMAAyADQA
NgA2ADoAPQA/AEAAQgBCAEUARwBIAEgASgBMAEwATABMAE4ATgBPAE8ATQBNAE4ATgBO
AE0ATQBMAE4ATQBMAEwASgBIAEYAQwBAAD4APAA6ADYAMQAuACwAKQAmACMAIgAgAB0A
GgAXABQAEgARABAADgAMAAkABwAFAAUABQAEAAIAAQAAAP7/AAABAAEA///9//7//v/9
//3//P/8//r//P/8//z//P/+//7//v/9//v/+//7//v//f/9//3//f/+//7//v/+//z/
/P/8//v/+//8//z//P/9//3//f/9/////////////f/+//7//f/+//7//f8AAAAA///9
//v//f/9//3//P/6//n/+f/5//v//P/9//3/+f/5//n/+f/4//f/9v/2//j/+P/4//j/
9P/0//X/9f/2//b/9v/2//b/9f/0//T/9P/0//T/8//w//D/8P/w//L/8v/y//L/7//u
/+7/7v/x//H/8f/x//H/8P/w//D/8P/x//H/8f/w//D/8v/y//L/8v/0//X/9v/2//b/
+P/4//j/9//2//X/9P/z//L/8v/0//f/9//2//b/+P/6//r/+v/7//j/9f/1//P/8//0
//T/8//x//H/8P/t/+3/7P/s/+z/6v/q/+r/6v/p/+n/6f/n/+f/5v/m/+j/6f/p/+n/
6//r/+v/6v/o/+j/6P/o/+r/6v/q/+r/6f/n/+b/5v/o/+j/6v/r/+3/8f/3/wAADgAn
AE0AdgCWAK8AygDYAM8AtQCHADkAzv9b//v+x/7A/sr+2f7r/vv+Df8j/z3/W/92/4j/
lv+k/7P/vv/G/8//1v/b/97/5v/n/+j/6v/r/+//8f/x//L/8v/z//L/8f/0//b/9//4
//n/+f/6//r//P/9//3//f/8//7///////3/////////AQADAAMABAAHAAgACAAIAAgA
CQAKAAsADAANAA4ADwASABQAFAAVABoAHAAcAB0AHwAgACEAIAAiACUAKQAsAC4AMAAx
ADMANgA4ADoAPAA+AEIARQBHAEYASABIAEsATgBQAFEAVABUAFQAVABUAFUAVgBYAFkA
VwBXAFgAWABXAFcAWABYAFYAVQBUAFQAUQBQAE8ATQBJAEYAQwBAAD4AOQA2ADQAMwAw
AC0ALAAnACMAHwAbABoAGAAXABYAFAASAA8ADQAJAAkACQAIAAgABwAGAAQAAgADAAMA
AQD//wAAAAD//wEAAAAAAP7//v/+//7//v8AAAAAAAD///3//f/9//3//f/9//3//f8A
AAAAAAAAAP7//v/+//3///8AAAAAAAD///////////////////////8AAAAA//8BAAAA
/v8AAAEAAQAAAP///////////v8AAP//////////AAABAAEA/f/9//3//f/9//3//f/+
//z//P/8//z//P/8//3//f/8//z//P/8//z/+//6//r/+v/6//r/+f/6//r/+v/6//r/
+v/6//r/+f/4//j/+P/5//n/+f/5//n/+P/4//n/+v/7//z//P/9//7//v/8//7//v/+
//z//P/8//z//f/8//z//v/9//3//P/8////AgADAAQAAQD+//v/+//7//v//P/8//f/
9f/1//T/9f/1//T/9P/y//D/8P/w//D/7//v/+//7//v/+7/7v/u/+//7//v//H/8f/x
//D/8P/w//D/8P/u/+7/7v/u/+7/7f/t/+7/7v/w/+z/7//1//n//f8IABwAOQBjAI4A
rADBANQA2gDFAJ8AYwAFAJj/Nf/n/sH+yP7c/un++f4P/yP/Nf9N/2f/hP+a/6r/tP+/
/8b/zP/T/9z/5f/s/+7/7//w//L/8//0//X/9P/0//b/+f/6//v//P/8//v/+v/9//3/
/v/+/wAAAQABAAEAAgAEAAUABQAHAAkACQAJAAcACQAJAAoADQAOAA4ADgAOAA8AEAAR
ABAAEQASABMAFAAWABYAFwAaABwAHAAdACAAIgAkACQAJQAnACoALAAuADAAMQAzADgA
OgA8AD4APQBAAEIAQwBGAEgASABLAEsATABMAE4AUABQAFAAUABQAFAAUQBRAFAATwBP
AE4ATgBNAE0ATABOAE0ATABMAEkASABHAEUAQQA+ADsAOAA2ADEALgAsACkAJgAjACIA
HgAbABgAFQASABAADwAOAAwACgAHAAUAAwADAAMAAgACAAEAAAD+//z//f/9//v/+//8
//z/+//7//r/+v/4//r/+v/6//r//P/8//z/+//9//3//f/9//v/+//7//v//P/8//z/
/P/8//z//P/7//v//P/8//z/+//7//v/+//5//n/+f/5//r//P/9//3/+//6//j/+v/6
//n/9//1//f/9//3//b/9v/1//X/9f/z//T/9f/1//P/8//z//P/8v/x//D/8P/y//L/
8v/y/+//7v/u/+3/7v/u/+7/7v/u/+3/7P/s/+z/7P/s/+v/6v/q/+r/6v/p/+j/5//m
/+f/5v/m/+b/6f/p/+n/6f/p/+j/6P/o/+j/6v/q/+r/6v/s/+3/7v/u/+r/7P/s/+z/
7P/s/+z/7P/t/+z/7P/u/+3/7f/s/+z/6//s/+v/6v/q/+j/5v/n/+X/5f/m/+b/5P/j
/+T/5P/j/+P/4v/i/+D/3v/e/97/3v/d/93/3f/d/93/3P/c/9z/3f/d/93/3f/d/93/
3P/c/9z/3P/c/97/3v/e/97/3f/b/9r/2v/a/9z/3P/Z/93/4f/j/+b/7v/7/xMANgBc
AHkAjgCgAKsApwCNAF8AFACz/1H/+/7E/rj+w/7V/uX+9/4L/x//L/9G/2L/fP+Q/53/
pv+u/7X/vv/H/9D/1P/Z/9r/3P/d/9//4f/h/+L/5f/n/+f/5//p/+r/6v/q/+v/6//s
/+z/7v/v/+//7//w//L/8//z//H/8//z//P/9f/3//f/+P/5//r/+v/6//r/+//8//3/
AAABAAIAAwACAAQABAAFAAoADAAMAA0AEAASABQAFAAVABcAGgAcAB0AHgAeAB8AJAAm
ACgAKgAqAC4AMQAzADIANAA0ADcAOwA8ADwAPgA+AD4APgA+AD4APgA/AD8APQA9AD4A
PgA9AD0APgA+ADwAOwA6ADoAOwA6ADkANwA2ADQAMgAwAC4AKQAmACQAIwAgAB0AHAAa
ABcAFAARAAwACgAJAAgABgAEAAEA///9//3//f/8//z/+//6//j/9v/3//f/9f/1//b/
9v/1//f/9v/2//T/9P/0//T/9P/2//b/9v/1//f/9//3//f/9f/1//X/9f/4//j/+P/4
//r/+v/6//n/9//4//j/+P/7//v/+//7//v/+//7//v/+f/6//r/+f/7//r/+P/6//v/
+//6//n/+//7//v/+v/4//f/9//3//f/+P/5//n/9//3//f/9//2//X/9P/0//T/9P/0
//T/9P/0//X/9f/0//T/9P/0//L/8f/w//D/8P/w//D/7//w//D/8P/w//D/8P/w//D/
7//u/+7/7v/t/+3/7f/t/+7/7v/v//D/7//v/+7/7f/u/+7/7v/u/+7/7v/w//D/8v/y
//L/8v/0//X/9v/2//T/9v/2//b/9P/0//T/9P/z//L/8v/0//f/9//2//b/9v/4//j/
+P/3//T/8f/x/+//7//w//D/7//t/+3/7P/r/+v/6v/q/+z/6v/q/+r/6v/p/+n/6f/p
/+n/6P/o/+r/6//r/+v/6f/p/+n/6P/o/+j/6P/o/+j/6P/o/+j/6f/p/+r/7P/q/+r/
6v/r/+v/8//3//r/BAAbADkAYACEAJ8AsgDEAMsAuQCRAFMA+P+L/yn/4f7E/sr+2f7p
/vf+C/8d/zH/Sf9m/4D/kv+i/63/uP/E/83/1v/d/+L/5P/n/+j/6v/r/+//8f/x//L/
9f/3//f/9//3//j/+P/4//3//f/+//7/AAABAAEAAQABAAIAAgABAAEAAwADAAMABAAH
AAgACgAJAAoACgAKAA4ADwAQABEAEAARABIAEwAWABgAGAAZABoAHAAcAB0AIAAiACQA
JAAlACcAKgAsAC4AMAAxADMANgA4ADoAPAA8AEAAQwBFAEYASABIAEsASwBMAEwATgBS
AFIAUgBSAFIAUgBTAFMAUwBTAFQAVABSAFEAUQBQAFAATwBOAE4ATwBOAE0ASwBKAEgA
RgBEAEAAOwA4ADYANQAyAC8ALgAsACkAJgAjACAAHgAdABwAGQAWABIADwANAA0ADQAM
AAsACwALAAoACQAJAAgABQAHAAgACAAHAAcABgAGAAQABAAEAAQABAACAAIAAgABAAMA
AwADAAMAAwADAAMAAwAGAAYABgAGAAQABAAEAAMAAwAEAAQABAADAAMAAwADAAUABQAF
AAUAAwAEAAQAAwADAAIAAAACAAMAAwACAAEAAwADAAMAAgACAAEAAQABAP//AAABAAEA
/f/9//3//f/+//3//P/8//z//P/8//z/+v/6//v/+//6//r/+v/6//r/+f/4//j/+P/4
//j/9//3//j/+f/6//f/9v/1//T/9P/0//X/9v/3//f/9//3//X/9P/0//T/9P/1//X/
9f/0//T/9P/0//T/9P/0//X/+f/3//L/8v/2//b/9v/2//b/9//5//v//P/4//r/+v/6
//j/+P/4//j/+f/4//j/+v/7//v/+v/6//7/AAAAAAAA///8//n/+f/3//f/+P/4//X/
8//z//L/7//v/+7/7v/w/+7/7v/u//D/7//v/+//7f/t/+z/7P/q/+v/6//r/+3/7f/t
/+z/6v/q/+r/6v/s/+z/7P/s/+z/6//r/+z/6v/s/+z/7f/v//P/+f8EABQALwBXAIAA
mgCvAMoA2gDRALEAfwAxAMT/Uf/1/sX+wv7Q/t3+7/4D/xn/K/9D/1//eP+M/5r/qv+3
/8D/yv/T/9j/3//m/+j/6//s/+7/7//v//H/8f/y//P/9f/1//X/9//4//j/+P/7//v/
/P/8//z//f/9//3//f/+//7//f///wEAAQABAAEAAwADAAQABwAIAAgACAAIAAkACgAL
AA4ADwAQABEAFAAWABYAFwAYABoAGgAbAB4AIAAiACIAJQAnACoALAAsAC4ALwAxADYA
OAA6ADwAOgA+AEEAQwBEAEYARgBJAEsATABMAE4AUABQAFAAUABQAFAAUQBRAFEAUQBS
AFIAUABPAE8ATgBOAE0ATABMAEkASABHAEUAQgBAAD4APAA4ADMAMAAuACkAJgAjACIA
HgAbABgAFQAQAA4ADQAMAAwACgAHAAUAAwADAAMAAgACAAEAAAD+//7///////3//P/8
//v/+f/6//r/+//6//r/+v/6//r//P/8//z/+//9//3//f/9//3//f/9//3//P/8//z/
/P/8//z//P/7//3//v/+//7//f/9//3//f/9//3//f/9//3//v/+//3////+//z//v/9
//3//P/7//v/+//7//r/+v/5//n/+f/7//z//f/9//n/+f/5//n/+P/3//b/9v/2//b/
9v/2//b/9v/3//f/9v/2//b/9v/0//P/8v/y//P/9P/1//X/8v/y//L/8v/y//L/8v/y
//H/8P/w//D/8f/x//H/8f/z//L/8v/y//D/8f/x//H/8P/w//D/8P/w//D/8P/x//H/
8f/w//D/8f/x//H/8f/t//D/8v/y//L/8v/y//P/9P/0//P/9v/3//j/+P/4//j/+P/3
//b/9v/4//f/9//2//b/+v/8//z//P/5//b/8//z//X/9f/2//b/9f/z//P/8v/w/+//
7f/s/+r/6P/o/+j/6v/p/+n/6f/p/+n/6P/o/+r/6//r/+v/6//r/+v/6v/o/+j/6P/o
/+r/6v/q/+r/6P/n/+f/6P/q/+r/6P/n/+n/7f/z//r/CAAbADcAXACEAJ8AtADIAM0A
uwCVAFcA/v+T/y3/5f7I/s7+2/7n/vn+Df8h/zX/U/9u/4L/lP+i/63/uv/G/83/0v/Z
/+D/5P/p/+r/7P/t/+//8f/x//L/9f/3//f/9//3//j/+P/4//3//f/+//7//f/9//z/
+//8//7/////////AQABAAEAAwAFAAUABgAGAAYABQAEAAkACwANAA8AEgATABQAFQAU
ABYAFgAXABwAHgAeAB8AIAAiACQAJAAnACkALAAuADAAMgAzADUANgA4ADoAPAA8AEAA
QwBFAEYASABIAEsATwBQAFAAUgBTAFIAUQBQAFEAUgBUAFUAVQBVAFYAVgBUAFMAUwBS
AFAATwBOAE4ATgBOAE4ATQBIAEYARABCAEIAPQA6ADgAMwAwAC0ALAAmACMAIAAdABsA
GgAaABoAFwAUABAADQANAA0ADQAMAAoACQAIAAYABgAHAAcABQADAAQABAADAAQABAAF
AAQABgAGAAYABgAGAAYABgAFAAcABwAHAAcABwAHAAcABwAIAAgACAAIAAgACAAIAAcA
CAAKAAsADAALAAsACwALAA0ADQANAA0ADQAOAA4ADQANAAwACgAMAAsACwAKAAkACwAL
AAsACgAKAAkACQAJAAgACAAIAAcABQAFAAUABQAGAAUABAAEAAQABAAEAAQABAAEAAUA
BQACAAIAAgACAAQAAwACAAIAAAAAAAAA//8AAAAAAAAAAAIAAgACAAIAAQAAAAAAAAAB
AAEAAQABAAEAAAAAAAAAAgADAAMAAwAAAAAAAAAAAAAAAAAAAAEA//////7//v8BAAEA
AQABAP///////wAAAAAAAAAAAwAEAAQABAAEAAQABAAFAAYABgAEAAYABgAGAAYABgAG
AAYABQAEAAQABgAJAAkACAAIAAoADAAMAAwADQAKAAcABwAFAAUABgAGAAEA//////7/
//////7//v/+//z//P/8//z/+//7//v/+v/5//f/9v/3//n/+v/7//v/+//7//r/+P/4
//j/+P/6//r/+v/6//j/9//3//j//P/8//z//f/9////BQAMABgALwBRAHYAmgC1AMgA
1gDRALkAjwBJAOT/e/8f/+X+2P7m/vP+A/8V/yX/N/9N/2n/hv+a/6r/uv/H/9D/2v/j
/+j/7f/y//j/+//8//7///8BAAMAAwAEAAMABQAFAAUACQAKAAoACgAMAAsACwAKAAoA
CwALAAsADgAQABEAEQAQABEAEAAPAA8AEQARABIAFQAWABYAFgAaABsAHAAdABwAHQAe
AB8AIQAkACUAJwAoACoAKgArAC4AMAAyADIANQA3ADoAPAA+AEAAQQBDAEQARgBIAEoA
SgBOAFEAUwBUAFYAVgBZAFsAXABcAF4AXgBeAF4AXgBgAGAAYQBhAGEAYQBiAGIAXgBd
AF0AXABdAF0AXQBeAF0AXABbAFkAVgBUAFIAUABQAEsASABGAEIAPgA6ADgANgAzADAA
LQAqACgAJwAmACMAIAAcABkAGQAZABkAGAAWABUAFAASABAAEQARAA8ADwAQABAADwAP
AA4ADgAMAA4ADgAOAA4ADgAOAA4ADQAPAA8ADwAPAA8ADwAPAA8ADgAOAA4ADgAOAA4A
DgANAAsADAAMAAwADwAPAA8ADwAOAA0ADAALAAoACgAJAAcACgAKAAkADAAMAAsACQAH
AAUABQAFAAQABgAFAAUABQAEAAQABAADAAMAAwADAAMABAADAAIAAgD///7//f/8//v/
/P/+/////P/8//z//P/8//v/+v/6//r/+v/6//n/+P/4//j/+P/4//j/+P/4//f/9v/2
//b/9f/1//X/9f/1//T/9P/0//P/8//y//H/8v/y//L/8v/y//L/8v/z//H/8f/w//D/
8//z//P/8//x//H/8f/y//L/8v/y//H/7//w//D/8P/w//D/8f/y//P/9P/2//f/+P/4
//X/9v/1//T/9v/2//b/9v/3//b/9v/4//f/9//2//b/+v/8//z//P/7//j/9f/1//X/
9f/2//b/8v/v/+7/7P/r/+v/6v/q/+z/6v/q/+r/6P/n/+f/5//n/+f/5v/m/+T/5f/l
/+X/5//n/+f/5v/k/+T/5P/k/+T/5P/k/+T/5P/j/+P/5P/o/+b/5v/p/+3/8f/1/wAA
EAAtAFMAfACcALEAxgDQAMUAowBlAAsAoP89/+/+xf7G/tj+5f7z/gf/Gf8p/z3/V/9y
/4z/oP+s/7f/wP/G/8//2v/d/97/4v/l/+b/6P/p/+v/7f/t/+7/7//x//H/8f/z//T/
9P/0//X/9f/2//b/+P/5//n/+f/6//z//f/9//v//f/9//3//f//////AAABAAIAAgAC
AAYABwAIAAkACAAJAAoACwAOABAAEAARABIAFAAUABUAGAAaABwAHAAdAB8AIgAkACYA
KAApACsALgAwADIANAAzADYAOAA5ADgAOgA6AD0AQQBCAEIARABFAEQAQwBCAEQARABF
AEUAQwBDAEQARABCAEEAQQBAAEEAQQBBAEIAQQBAAD8APQA6ADgANgA0ADQALwAsACoA
KQAmACMAIgAcABkAFgATAA8ADAAKAAgABgAEAAEA///////////+//z/+//6//j/9v/3
//f/9f/1//b/9v/1//X/9P/0//L/9P/0//T/9P/2//b/9v/1//X/9f/1//X/9f/1//X/
9f/2//b/9v/2//b/9v/2//X/9//4//j/+P/4//f/9v/1//P/8//z//P/8//0//T/8//x
//D/7v/w//H/8f/w/+//7//v/+//7v/u/+3/7f/t/+z/7P/s/+v/6f/p/+n/6f/q/+v/
6v/o/w==
         </WaveFormData>
      </LeadData>
      <LeadData>
         <LeadByteCountTotal>10000</LeadByteCountTotal>
         <LeadTimeOffset>0</LeadTimeOffset>
         <LeadSampleCountTotal>5000</LeadSampleCountTotal>
         <LeadAmplitudeUnitsPerBit>4.88</LeadAmplitudeUnitsPerBit>
         <LeadAmplitudeUnits>��V</LeadAmplitudeUnits>
         <LeadHighLimit>2147483647</LeadHighLimit>
         <LeadLowLimit>268435456</LeadLowLimit>
         <LeadID>V3</LeadID>
         <LeadOffsetFirstSample>0</LeadOffsetFirstSample>
         <FirstSampleBaseline>0</FirstSampleBaseline>
         <LeadSampleSize>2</LeadSampleSize>
         <LeadOff>FALSE</LeadOff>
         <BaselineSway>FALSE</BaselineSway>
         <ExcessiveACNoise>FALSE</ExcessiveACNoise>
         <MuscleNoise>FALSE</MuscleNoise>
         <LeadDataCRC32>2325652547</LeadDataCRC32>
         <WaveFormData>
CAAIAAgACAAKAAoACgAKAAsADAANAA4ADwAQABEAEgAUABYAGAAaAB0AHgAfACAAIQAi
ACMAJAAnACgAKQAqAC0AMAAzADYAOAA6ADwAPgA/AEAAQQBCAEQARABEAEQARgBGAEYA
RgBGAEYARgBGAEQARABEAEQARgBGAEYARgBEAEQARABEAEMAQgBBAEAAPAA6ADgANgA0
ADIAMAAuACkAJgAjACAAHQAcABsAGgAZABgAFwAWABEADgALAAgABgAGAAYABgAFAAQA
AwACAAAAAAAAAAAAAgACAAIAAgACAAIAAgACAAAAAAAAAAAAAgACAAIAAgABAAAA///+
////AAABAAIABAAEAAQABAAEAAQABAAEAAIAAgACAAIAAgACAAIAAgACAAIAAgACAAIA
AgACAAIAAgACAAIAAgAAAAAAAAAAAAAAAAAAAAAA///+//3//P/6//r/+v/6//j/+P/4
//j/+P/4//j/+P/2//b/9v/2//b/9v/2//b/+P/4//j/+P/2//b/9v/2//T/9P/0//T/
8v/y//L/8v/0//T/9P/0//P/8v/x//D/8P/w//D/8P/u/+7/7v/u/+7/7v/u/+7/7v/u
/+7/7v/w//D/8P/w/+//7v/t/+z/7P/s/+z/7P/u/+7/7v/u/+3/7P/r/+r/7P/s/+z/
7P/v//D/8f/y//L/9P/1//X/9//1//f/9//2//b/9v/2//X/8//y//T/9//3//f/9//6
//z//P/8//n/9v/z//P/8f/w//D/7//v/+3/7P/s/+v/6v/p/+n/5//l/+X/5f/l/+P/
4//j/+X/5P/j/+P/4f/i/+L/4v/k/+T/5P/k/+D/4P/g/+H/4f/g/+D/4P/g/+D/4P/g
/+D/5P/j/+H/5P/m/+n/9v8FABoAOQBiAIwAsgDTAOgA7wDmAMsAkAAvALL/Qv/8/uL+
4v7v/vz+B/8T/yH/Mv9H/2D/ef+O/53/qP+0/7//yP/L/8//1f/X/9z/3P/e/9//4v/j
/+P/5P/k/+T/5P/l/+b/6f/r/+z/6//s/+z/7P/v/+//8P/w/+7/8P/x//H/8//0//T/
9P/y//T/9P/2//f/+P/4//j/+//7//z//P/+//7///8AAP//AAAAAAIABwAJAAkACgAM
AA4AEQARABIAEwAXABgAGAAZABkAHAAgACMAJAAmACkALAAvADEALwAwADQANgA4ADoA
PQA+AD8APgA9AD0APwBAAEIAQwBCAEIAQQBAAD4APgA/AD8APgA+AD4APQA9AD0AOwA6
ADoAOgA5ADgAMwAwAC4ALQAsACkAJwAlACMAHwAeABoAFwAWABQAEwAQAA4ADQALAAcA
BgAGAAUABAADAAEAAQD////////+//3//f/8//z/+v/6//n/+P/6//r/+v/7//r/+f/4
//f/+v/6//n/+f/7//v/+//7//v//P/8//v/+f/5//n/+f/8//z//P/8//7//v/9//3/
/P/9//3//f/9//3//f/9//v/+//7//v//P/6//v//P/6//r/+v/5//v/+v/5//n/+f/6
//r/+v/5//n/+f/4//j/9v/1//X/9//2//X/9f/z//L/8v/y//L/8//z//L/9P/z//H/
8f/x//D/7//t/+7/7v/u/+7/7v/u/+7/7//t/+v/6v/q/+7/7v/u/+7/7v/t/+3/7f/r
/+z/7P/s/+r/6f/o/+j/6P/o/+j/6P/r/+v/6v/q/+r/6v/q/+r/6P/o/+n/6f/q/+r/
6v/q/+j/6P/o/+j/6v/s/+7/7v/u/+7/8P/y//P/8//z//H/8//z//T/9P/0//T/8v/x
//H/9P/1//X/9f/1//b/+P/4//j/9v/y/+7/7f/u/+7/7//v/+3/6//q/+r/6f/o/+f/
5//n/+X/5f/l/+f/5f/l/+X/4//i/+H/4f/i/+T/5f/m/+T/5P/k/+T/5P/k/+T/5f/j
/+L/4v/i/+T/5P/k/+T/4v/i/+P/5f/o/+r/7//6/w0AJgBJAHAAmAC6ANcA6gDpANYA
tQB0AAUAiP8s//7+8v72/v3+Bv8T/yP/M/9G/1v/cv+D/5T/o/+u/7j/w//M/8//0//Z
/9v/3P/c/97/3//i/+P/4//k/+T/5P/k/+X/5//p/+r/6v/t/+7/7v/u/+3/7f/u/+7/
8P/y//P/8//z//T/9P/0//T/9v/2//j/9//4//j/+P/9//3//v/+//7//v///wAAAQAC
AAIABAAFAAcABwAIAAoADAAPAA8AEAARABUAFgAaABsAGwAeAB4AIQAiACQAJgAqAC4A
MQAxADIANgA4ADcAOAA6ADoAPgA+AD4APwBAAEAAQQBBAEMARABEAEQARABEAEUARQBC
AEIAQgBBAEMAQwBBAEAAPAA8ADsAOgA5ADYANAAzADAALQArACkAJwAjACIAHgAdABwA
GgAZABYAFAATABEADwAOAA4ADQAKAAkABwAHAAUABQAFAAQAAwADAAIAAgACAAIAAQAA
AAAAAAAAAAEAAAD///7//f8AAAAA//////////////////8AAAAA///9//3//f/9/wAA
AAAAAAAAAAAAAP////8AAAEAAQABAP////////////////////8AAP7///8AAAAAAAAA
AP///f/8//v/+//7//z//P/8//v/+//7//r/+//6//r/+//9//z/+//7//v/+v/6//r/
+v/7//v/+v/6//n/9//3//j/+P/4//f/9v/2//b/9v/2//b/9v/3//f/9f/0//T/9f/0
//P/8v/y//H/8f/x//H/8v/y//L/8v/x//D/8P/u/+7/7v/u/+//7//u/+7/7P/s/+z/
7P/u/+7/7//v/+7/7v/u/+7/7v/u//D/8v/0//T/9P/0//T/9v/4//n/+f/4//X/9v/1
//b/9v/2//b/9v/1//X/+P/7//v/+//7//z//v/+//7//P/4//T/8//0//T/9f/1//H/
7//u/+7/7f/s/+v/6//r/+n/6f/p/+n/5//n/+f/6f/o/+f/5//l/+b/5v/m/+b/5v/m
/+b/5v/m/+b/5//n/+b/5v/m/+b/5v/m/+b/5P/k/+f/6f/u//T/+/8MACcARgBpAI4A
sgDMAOEA5gDbALoAewAWAKH/QP8K//z+AP8I/xH/HP8n/zP/Rf9c/3X/iP+Z/6j/tf/A
/8T/yf/O/9f/2//f/+P/5v/m/+j/6f/q/+v/6//s/+3/7v/v//H/7//x//L/8v/1//b/
9v/2//f/9//4//j/+P/6//v/+//+/wAAAQACAAAAAgACAAQABAAEAAMAAgAFAAUABgAG
AAgACAAJAAoACQAKAAoADAAPABEAEQASABIAFAAXABcAGgAbAB8AIAAgACEAIQAkACcA
KwAtADAAMAAyADQANQA1ADYAOgA8AD0APgBAAEAARABEAEQARQBGAEYARwBHAEcASABI
AEgARwBGAEYARQBEAEQARABDAEUARQBDAEIAPgA+AD0APAA7ADgANgA1ADAALQArACkA
KQAlACQAIAAdABwAGgAZABgAFgAVABMAEQAQABAADwAOAA0ACwALAAkACQAJAAgACQAJ
AAgACAAHAAYABAACAAQABAAEAAUABQAFAAUABQAEAAQAAwADAAUABQAFAAUABQAGAAYA
BQAFAAUABQAFAAQABAAEAAQABgAGAAUABQAEAAUABQAFAAUABQAFAAUABQAFAAUABQAF
AAIAAgACAAQABAAEAAMABQAEAAMAAwABAAIAAgACAAEAAQABAAAAAgAAAP////8BAAAA
//////3//P/8//z//v///////v/+//3/+//7//r/+v/6//n/+v/6//r/+v/6//r/+v/7
//v/+f/4//j//P/8//z//P/7//n/+P/3//X/9v/2//b/+P/3//b/9v/4//j/+P/4//f/
9//2//b/9v/2//b/9v/2//T/9//5//z//P/8//z//P/6//z//f/9/////f///////P/8
//z//P/+//3//f8AAAEAAQABAAEAAAACAAIAAgABAP7/+//7//3//P/8//v/9//1//T/
9P/x//D/7//v//H/7//v/+//7//t/+3/7f/t/+z/6//r/+v/7P/s/+z/6v/q/+r/6v/q
/+r/6v/r/+n/6P/o/+j/6P/o/+j/6P/o/+r/6//t//L/+v8BAAwAHwA8AGEAigCwAMoA
3QDkANkAvACBACIAr/9O/xT/AP8C/wz/Ef8a/yX/N/9H/1r/cf+K/5v/qv+5/8L/yP/R
/9b/2//d/+H/4//k/+T/5v/n/+z/7f/t/+7/7P/s/+z/7f/t/+//8P/w//H/8v/y//L/
9f/1//b/9v/4//r/+//7//v//P/8//z/+v/8//z//v8BAAIAAgACAAQAAwADAAIABAAE
AAUABgAHAAgACAAKAA0ADwAPABAAEgAUABcAFwAWABcAGwAcACAAIQAhACQAJAAnACgA
KgAtADAAMwA1ADUANgA6ADwAPQA+AEAAQABCAEIAQgBDAEQARABFAEUARQBGAEYARgBG
AEYARwBHAEgASABIAEcARQBFAEMAQgA+AD4APQA8ADkANgA0ADMAMAAtACsAKQApACUA
JAAgAB0AHAAaABkAGAAWABUAEwARABAAEAAPAAwACwAJAAkACwALAAsACgAJAAkACAAI
AAYABgAFAAQABAAEAAQABQAFAAUABQAFAAQABAADAAMABQAFAAUABQAFAAYABgAFAAUA
BQAFAAUABgAGAAYABgAGAAYABQAFAAgACQAJAAkABwAHAAcABwAJAAkACQAJAAcABAAE
AAQABAAEAAQAAwADAAIAAQABAAMABAAEAAQAAQABAAEAAAAAAP7//f/9/////v/9//3/
/f/8//z//P/8//3//f/8//7//f/7//v/+v/6//r/+f/2//b/9v/2//j/+P/4//n/+f/3
//b/9v/6//r/+v/6//n/9//2//X/9//4//j/+P/4//j/+v/6//r/+v/8//7/////////
/f///////P/8//z//P/8//v/+//+/wEAAQABAAEAAgAEAAQABAADAAAA/f/9//3//P/8
//v/+//5//j/+P/3//b/9f/1//X/8//z//P/8f/v/+//7//x//D/7//v/+3/7v/u/+7/
8P/w//D/8P/s/+z/7P/t/+//7v/u/+7/7P/s/+z/7P/s/+7/7//v//L/9P/7/wQAEQAm
AEcAagCKAKoAxwDcANkAxgCpAGwABwCW/zz/EP8G/wz/Ff8e/yf/M/9D/1b/b/+G/5f/
pv+1/8D/yv/R/9b/3f/f/+P/6f/q/+r/7P/t//D/8f/x//L/8P/w//D/8f/z//X/9v/2
//X/9v/2//b/9//3//j/+P/6//z//f/9//v//P/8//z//v8AAAAAAgADAAQABAAEAAcA
BwAIAAgACgAKAAsADAAPABAAEAASABUAFwAXABgAGAAaAB0AHQAfACEAJgAoACoAKwAr
AC4ALgAxADIANAA2ADoAPgBBAD8AQABEAEYASQBKAEwATABOAE4ATgBPAFAAUABRAFEA
UQBSAFIAUgBUAFQAVQBVAFQAVABUAFMAUwBTAFEAUABNAEwASgBIAEcARABCAEEAQAA9
ADsAOQA2ADEALwAqACkAKAAmACUAIwAiACIAIQAdABwAHAAbABgAFwAVABUAEwATABMA
EgARABEAEAAQABIAEgARABAAEAAQABAAEQARABEAEQARABEAEAAOAA0ADwAPAA8ADwAR
ABIAEgARAA8ADwAPAA8AEAAQABAAEAAQABAADwAPAA8ADwAOAA0ADwAPAA8ADwANAA0A
DQANAA0ACgAKAAoACgAKAAoACQALAAoACQAJAAkACgAKAAoABwAHAAcABgAHAAYABgAH
AAcABgAFAAUABQAEAAQABAAEAAUABQAEAAQAAwABAAEAAgACAAIAAQAAAAAAAAAAAAAA
AAAAAAEAAQD///7//v/+//7//v/+/wAA//8AAAIAAgACAAIAAgAEAAUABQAFAAMABQAF
AAYABgAGAAYABAADAAMABgAHAAcABwAHAAoADAAMAAwACQAGAAMAAwADAAIAAgABAP//
/f/8//z/+//6//n/+f/3//X/9f/1//X/8//z//P/8//y//H/8f/v//D/8P/w//H/8v/z
//T/8v/y//L/8//z//L/8v/y//D/8P/w//D/8P/w/+3/7//2//r/AQAMAB8AOgBfAIgA
rgDMAOMA7gDhAMgAmQBAAMv/Zv8e//r+/P4O/xf/HP8p/zn/R/9a/3H/iv+d/67/vf/G
/8r/0f/W/93/5f/p/+3/7f/s/+3/7f/v/+//7v/u//H/8v/z//X/8v/z//P/8v/1//b/
9v/2//n/+f/6//r/+v/8//3//f///wAAAAAAAP7/AAAAAAIAAwAEAAQABAAHAAcACAAI
AAgACAAJAAoACwAMAAwADgARABMAEwAUABgAGgAdAB0AHgAfACMAJAAmACcAJwAqAC4A
MQAyADQAMwA2ADkAOwA7ADwAQABCAEEAQgBEAEQARgBGAEYARwBIAEgASQBJAEcASABI
AEgASgBKAEsASwBKAEoASgBJAEkASQBHAEYAQgBCAEEAQAA7ADgANgA1ADIALwAtACsA
KAAjACEAHAAZABgAFgAVABIAEAAPAA0ACQAIAAgABwAIAAcABQAFAAMAAwADAAIAAwAD
AAIAAgAAAAAA///+//7//v/+//////////////8AAAAA//////////////////8AAAAA
//////////////7//v/+//7/AAAAAP/////9//3//P/7//v/+//7//v/+f/5//n/+f/3
//T/9P/0//b/9v/2//X/8//y//H/8f/x//L/8v/y//H/8f/x//D/8P/u/+3/7f/v/+7/
7f/t/+z/6v/p/+j/6v/r/+v/6v/q/+n/5//n/+r/6v/q/+n/5v/m/+b/5v/l/+T/4//j
/+X/4//i/+L/5P/k/+T/5P/k/+P/4//j/+T/5f/m/+f/6P/o/+r/6//r/+n/5//p/+n/
6P/o/+j/6P/q/+n/6f/s/+v/6//r/+v/6v/s/+z/7P/t/+r/5//n/+X/5P/k/+P/4//h
/+D/4P/f/97/3f/d/9v/2f/Z/9n/1//V/9X/1f/X/9b/1f/V/9X/1v/W/9b/1P/U/9T/
1P/U/9T/1P/V/9X/1P/U/9T/0//S/9H/0P/S/9T/0//R/9T/2P/Z/+D/6f/4/w8ANABc
AIQApQDEANcA3ADLAKYAXwDw/3j/GP/g/tD+1/7m/u/++f4L/xz/Kf8+/1f/cv+H/5j/
oP+n/67/t/+//8X/x//L/8z/z//R/9P/0//S/9L/1f/W/9f/2f/X/9n/2v/a/9v/3P/c
/9z/3//f/+D/4P/e/+D/4f/h/+H/4v/i/+L/4v/k/+T/5v/n/+j/6P/o/+v/6//s/+z/
8P/w//H/8v/x//L/8v/0//f/+f/5//r//P/+/wEAAQAEAAUACQAKAAoACwALAA4AEgAV
ABYAGAAZABwAHwAhACEAIgAmACgAKQAqACwALAAuAC4ALgAvADAAMAAxADEAMQAyADIA
MgAyADIAMwAzADAAMAAwAC8AMAAxADAAMAAuAC4ALQAsACkAJgAkACMAIAAdABsAGQAZ
ABUAFAAQAAwACgAHAAUABAACAAEA///9//z//P/7//j/9//1//X/9f/1//X/9P/z//P/
8v/y//L/8v/x//D/8v/y//L/8//x//H/8f/x//P/9P/0//X/9P/z//L/8f/z//T/9P/z
//X/9f/1//X/9f/0//P/8v/z//T/9P/1//b/9//3//f/9f/1//X/9f/1//X/9f/1//f/
9P/0//T/9v/2//b/9f/0//L/8P/v/+//8P/w//D/7//v/+//7v/w/+7/7f/t/+3/7P/r
/+v/7f/s/+z/7P/q/+v/6//q/+z/6//p/+n/6f/o/+f/5f/l/+b/5//o/+b/5v/m/+f/
5//l/+T/5P/m/+b/5v/m/+b/5f/l/+X/5P/k/+P/4v/j/+P/4//k/+T/5P/m/+j/6P/o
/+j/6P/q/+z/7f/t/+3/6//t/+3/7P/s/+z/7P/q/+n/6f/s/+//7//v/+//8v/0//T/
9P/x/+7/6//r/+v/6v/q/+n/5//l/+T/5P/j/+L/4f/h/+H/3//f/9//4f/f/9//3//d
/9z/2//b/93/3v/e/97/3P/c/9z/3P/a/9r/2v/b/9v/2v/a/9r/2//c/93/3v/a/9r/
2//b/97/5P/p/+z/9/8OAC0AUAB2AJoAtwDQANsA0gC5AIgAKwC0/0r/Bv/o/uj+9f7+
/gf/Ef8h/zL/Rf9e/3X/hv+X/6T/sP+5/8L/x//N/9H/1f/W/9b/2P/Z/97/3//f/+D/
4P/g/+D/4f/h/+P/5P/k/+f/6P/o/+j/6f/p/+r/6v/o/+r/6//r/+v/7P/s/+z/7v/w
//D/8v/x//L/8v/y//X/9f/2//b/+P/4//n/+v/9//7//v8AAAEAAwADAAQACAAKAA0A
DQAMAA0AEQASABYAFwAXABoAHAAfACAAIgAhACQAJwApACkAKgAuADAAMQAyADQANAA2
ADYANgA3ADgAOAA5ADkAOQA6ADoAOgA6ADoAOwA7ADoAOgA6ADkAPAA9ADwAPAA8ADwA
OwA6ADcANAAyADEAMAAtACsAKQApACUAJAAgAB0AHAAaABkAFgAUABMAEQAPAA4ADgAN
AA4ADQALAAsACgAJAAgABgAHAAcABgAGAAgACAAHAAYABQAEAAMAAwABAAEAAQABAAQA
BAADAAMAAwADAAMAAwAEAAYABwAHAAUABQAFAAUABAAEAAQABAAEAAQAAwADAAQABQAF
AAUABQAFAAUABQAFAAUABQAFAAUAAgACAAIABAAEAAQAAwADAAIAAQABAAEAAgACAAIA
/////////v8AAP7//f/9/////v/9//3//f/8//z//P/6//v/+//6//r/+f/3//f/+P/4
//j/9//4//j/+P/4//f/9v/1//X/9//1//T/9P/2//b/9v/2//T/8//z//P/8//0//T/
9P/2//X/9P/0//T/9P/0//T/+f/3//L/8v/2//b/9v/2//b/9//6//z//f/7//n/+//7
//r/+v/6//r/+v/5//n//P/9//3//f/9/wAAAgACAAIA///8//n/+f/5//j/+P/3//X/
8//y//L/8f/w/+//7//t/+v/6//r/+z/6//s/+3/7f/s/+v/6//p/+r/6v/q/+z/7P/s
/+z/6P/o/+j/6f/q/+r/6//s/+r/6v/q/+r/6v/s/+v/7f/w//T/+f8EABMALABNAHIA
kgCwAM8A5ADhAMwAqQBmAPf/hP8s/wT//v4G/w3/Fv8j/zP/Q/9U/2v/gP+V/6T/s//A
/8j/z//W/9v/4f/l/+f/6v/q/+z/7f/v/+//7v/u/+7/7v/u/+//8f/z//T/9P/1//b/
9v/2//f/9//4//j/9v/4//n/+f/7//z//P/8//r//P/8//7/AQACAAIAAgADAAMABAAE
AAgACAAJAAoADAAOAA8AEgAUABUAFAAUABgAGgAdAB0AHgAfACMAJAAmACcAJwAqACwA
LwAwADIAMwA2ADkAOwA7ADwAQABCAEEAQgBEAEQASABIAEgASQBKAEoASwBLAEsATABM
AEwASgBKAEsASwBKAEoASgBJAEkASQBHAEYARABEAEMAQgA9ADoAOAA3ADIALwAtACsA
KwAnACYAIgAdABwAGgAZABgAFgAVABMAEQAQABAADwAOAA0ACwALAAsACwALAAoACQAJ
AAgACAAKAAoACQAIAAYABgAGAAcACQAJAAkACQAKAAoACQAJAAkACQAJAAkABwAIAAgA
BwAJAAkACQAJAAoACgAKAAoACgAKAAkACQAIAAkACQAJAAkACQAJAAkACwALAAsACwAL
AAgACAAIAAYABgAGAAUABQAEAAMAAwAEAAYABwAIAAYABQAEAAIAAgAAAP////8BAAAA
/////////v/+//7//P/9//3//P/8//v/+f/5//z//P/8//v/+v/6//r/+v/8//z//P/9
//v/+f/4//j/+P/4//j/+P/5//n/+v/7//n/+v/6//r/+P/3//b/9v/3//j/+f/6//n/
+f/4//j/9v/2//b/9v/0//j/+v/6//r/+v/8//7//////////f///////v/+//7//v/+
//3//f8AAAEAAQABAAEABAAGAAYABgADAAAA/f/9/////v/+//3//f/7//r/+v/3//b/
9f/1//P/8f/x//H/8//x//H/8f/v/+7/7f/t/+//8P/w//D/8P/w//D/8P/u/+7/7v/v
//H/8P/w//D/7v/u/+7/7v/w//L/7//t/+7/9P/5/wAADQAeADUAVAB2AJgAswDIANMA
ygCxAIIAMQDI/2j/Kv8Q/xL/Gf8g/yf/Nf9D/1D/Z/9+/4//ov+x/7z/xv/P/9b/2f/d
/+P/5//q/+r/7P/t//D/8f/x//L/9P/0//T/9f/1//f/+P/4//n/+v/6//r/+v/5//n/
+P/4//r/+//7//n/+v/6//r/+//+////AgACAAIAAQAAAAQABQAHAAgADAAMAA0ADgAP
ABAAEAASABUAFwAXABgAGAAaAB0AHQAgACEAJQAmACgAKQApACwALQAvAC8AMAAzADYA
OQA7ADkAOgA+AEAAQQBCAEQARABEAEQARABFAEgASABJAEkASQBKAEoASgBIAEgASQBJ
AEgASABIAEcASABJAEgASABEAEQAQwBCAEEAPgA8ADsAOAA1ADMAMQAuACkAJwAiACAA
IAAfAB8AGgAYABcAFQAVABQAFAATABAADwANAA0ADQANAA0ADAALAAsACgAKAAwADAAL
AAoACgAKAAoACwALAAsACwALAAwADAALAAsACwALAAsACwALAAwADAALAAsACwALAAsA
DgAOAA4ADgAOAA4ADQANAAwADQANAA0ADwAPAA8ADwAOAA0ADAALAAsACAAIAAgACgAK
AAoACQAJAAgABwAHAAYABgAFAAQAAwADAAMAAgAEAAIAAQABAAEAAAD////////+//7/
/v/8//3//f/8//7//f/7//v/+v/6//r/+f/6//r/+v/6//r/+v/6//v/+//5//j/+P/4
//j/+P/4//j/9//3//f/+f/6//r/+v/4//f/9v/2//j/+P/4//j/9//3//b/9v/4//j/
+P/4//b/9v/3//f/9v/4//b/+v/8//z//P/8//z//P/+//////////3///////7//v/+
//7//v/9//3/AAADAAMAAwADAAQABgAGAAYABwAEAAEAAQAAAP7//f/7//n/9//2//b/
9//2//X/9f/z//H/8f/x//H/7//v/+//7f/s/+v/6//s/+7/7//w/+7/7v/u/+7/6v/q
/+r/6//t/+z/7P/s/+z/7P/s/+z/7v/u/+//7f/u//D/9f/+/wsAHgA5AFgAegCaALMA
wADBALQAmQBiAAcAoP9M/xj/Dv8U/x3/JP8v/zn/Rf9U/2v/gv+V/6b/tf/C/8r/0f/W
/9v/3//j/+f/6v/q/+z/7f/u/+//7//w//D/8P/w//H/8f/z//T/9P/0//T/8//y//H/
8f/y//L/9P/2//f/9//1//b/9v/2//b/+P/4//r/+//8//z//P8BAAEAAgACAAIAAgAD
AAQABgAIAAkADAAOAA8ADgAOABEAFAAYABkAGQAZABwAHAAgACEAIQAkACQAJwAoACoA
KQAsAC8AMQAxADIANgA4ADkAOgA8ADwAPAA8ADwAPQA+AD4APwA/AD8AQABAAEAAPgA+
AD8APwBAAEAAQAA/AEEAQQA/AD4APAA8ADsAOgA3ADQAMgAxAC4AKwApACcAJQAhACAA
HAAbABoAGAAXABIAEAAPAA0ADQAMAAwACwAIAAcABQAFAAMAAwADAAIAAgADAAMABAAE
AAQAAwACAAQABAAEAAUAAwADAAMAAwAGAAYABQAFAAUABQAFAAUAAwAEAAQAAwAEAAUA
BgAHAAcABgAFAAQABwAIAAgACQAHAAcABgAFAAMAAwADAAMABQAFAAUABQADAAAAAAAA
AAAAAAAAAP//AQAAAP/////9//7//v/+//3//f/9//z//v/8//v/+//5//j/9//3//n/
+P/4//j/9v/3//f/9v/2//X/8//z//b/9v/2//X/8v/y//L/8v/0//T/9P/1//X/8//y
//L/8v/y//L/8v/y//H/8f/x//D/8P/v/+7/7v/t/+z/7P/u/+7/7v/u/+7/7f/r/+r/
7P/s/+z/7P/s/+z/7f/t/+z/7P/s/+z/6v/q/+r/6v/q/+r/6//s/+3/7v/u//D/8f/x
/+//7f/v/+//7v/u/+7/7v/w/+//7//y//H/8f/x//H/9P/2//b/9v/0//D/7P/r/+3/
7P/s/+v/5//l/+T/5P/j/+L/4f/h/+H/3//f/9//3v/b/9r/2f/b/9r/2f/Z/9f/2P/Y
/9j/2P/Y/9j/2P/W/9b/1v/X/9X/1P/U/9T/1P/U/9T/1P/a/9b/1//b/97/5P/p//L/
AwAcADsAXgB+AJwAswC+ALkApAB5ACoAwf9i/x7/+v72/gT/C/8Q/x3/Kf8x/0D/Vf9s
/4H/lv+l/7L/uP+7/8L/y//N/8v/z//S/9L/1P/V/9b/1//X/9j/2v/a/9r/2//Z/9v/
3P/c/93/3v/e/97/3//f/+D/4P/g/+L/4//j/+P/5P/k/+T/5P/m/+b/6P/p/+r/6v/q
/+//7//w//D/8f/w//D/8P/y//T/9f/4//n/+//7//z//v8AAAMAAwACAAMABwAIAAwA
DQANABAAFAAXABgAGgAaABwAHgAfAB0AHgAiACQAJQAmACgAKAAoACgAKAApACoAKgAr
ACsAKwAsACwALAAsACwALQAtAC0ALgAvAC8ALQAtACsAKgAoACgAJwAmACUAIgAgAB8A
HAAZABcAFQARAA0ADAAIAAMAAgAAAP//+v/4//f/9f/0//T/9f/1//L/8f/v/+//7f/t
/+3/7P/t/+3/7P/s/+z/7P/r/+r/6v/q/+r/6//r/+v/6//r/+z/7P/r/+v/6f/p/+n/
6f/r/+z/7P/r/+n/6f/p/+n/6//s/+3/7v/t/+z/6v/p/+n/6f/o/+f/6f/p/+n/6f/n
/+f/5//n/+n/5v/m/+b/5P/k/+T/4//l/+T/4//j/+D/4P/f/97/3//f/9//3v/g/+D/
3//d/w==
         </WaveFormData>
      </LeadData>
      <LeadData>
         <LeadByteCountTotal>10000</LeadByteCountTotal>
         <LeadTimeOffset>0</LeadTimeOffset>
         <LeadSampleCountTotal>5000</LeadSampleCountTotal>
         <LeadAmplitudeUnitsPerBit>4.88</LeadAmplitudeUnitsPerBit>
         <LeadAmplitudeUnits>��V</LeadAmplitudeUnits>
         <LeadHighLimit>2147483647</LeadHighLimit>
         <LeadLowLimit>268435456</LeadLowLimit>
         <LeadID>V4</LeadID>
         <LeadOffsetFirstSample>0</LeadOffsetFirstSample>
         <FirstSampleBaseline>0</FirstSampleBaseline>
         <LeadSampleSize>2</LeadSampleSize>
         <LeadOff>FALSE</LeadOff>
         <BaselineSway>FALSE</BaselineSway>
         <ExcessiveACNoise>FALSE</ExcessiveACNoise>
         <MuscleNoise>FALSE</MuscleNoise>
         <LeadDataCRC32>1512063566</LeadDataCRC32>
         <WaveFormData>
AAAAAAAAAAABAAIAAwAEAAYABgAGAAYABwAIAAkACgAMAA4AEAASABMAFAAVABYAGQAa
ABsAHAAeAB4AHgAeACMAJgApACwALgAwADIANAA2ADYANgA2ADcAOAA5ADoAPAA8ADwA
PAA9AD4APwBAAD4APgA+AD4APwBAAEEAQgBBAEAAPwA+AD4APgA+AD4APAA6ADgANgAz
ADIAMQAwACsAKAAlACIAHwAeAB0AHAAaABoAGgAaABYAFAASABAADgAOAA4ADgALAAoA
CQAIAAgACAAIAAgACgAKAAoACgAIAAgACAAIAAgACAAIAAgACAAIAAgACAAGAAYABgAG
AAgACAAIAAgACgAKAAoACgAMAAwADAAMAAsACgAJAAgACgAKAAoACgAKAAoACgAKAAoA
CgAKAAoACgAKAAoACgAKAAoACgAKAAgACAAIAAgABwAGAAUABAAEAAQABAAEAAMAAgAB
AAAAAAAAAAAAAAD+//7//v/+//z//P/8//z//v/+//7//v/+//7//v/+//3//P/7//r/
+P/4//j/+P/5//r/+//8//v/+v/5//j/+P/4//j/+P/4//j/+P/4//j/+P/4//j/9v/2
//b/9v/3//j/+f/6//j/+P/4//j/9v/2//b/9v/4//j/+P/4//f/9v/1//T/9v/2//b/
9v/4//r//P/+//3///8AAAAA///////////9//3//f/9//v/+//7//3/AgACAAEAAQAF
AAcABQAFAAMAAAD+//7//v/+//3//P/8//r/+P/4//j/+P/2//X/8v/x//D/8P/u/+3/
7f/t/+7/7v/u/+//7v/u/+7/7v/v/+//7//u/+3/7P/r/+v/6//q/+r/6v/s/+z/7P/s
/+7/8v/w/+3/7f/w//X/AwAPAB0ANgBWAHgAmQC4AMgAzQDIALkAlQBJANz/ev9C/zH/
L/83/z7/RP9M/1f/Yv9y/4P/l/+o/7f/wv/M/9X/3v/k/+f/7P/u//D/8f/z//b/+f/7
//3///8AAAIAAgACAAMAAwAEAAYABQAHAAcABwAJAAoACgAKAAgACgAKAAoACQAJAAkA
CgAKAAwADAAOABAAEAAQABIAEgATABIAEQARABEAEwAUABYAFgAWABgAGQAaABsAHAAf
ACAAIQAiACMAJAAlACgAKAApACkAKgAuADAAMQAyADQANwA7AD4APQA+AEEAQQBFAEcA
SQBKAEsASgBKAEsATABNAE8AUQBQAE8ATgBOAE4ATgBOAE4ATgBOAE4ATgBMAEwATABK
AEwATABMAEsARwBFAEQAQgBCAD8APgA8ADgANgAzADEALwAtACsAKgAoACYAJQAjACAA
HwAeAB4AHQAdABoAGQAZABkAGAAYABUAFQAVABUAEwATABMAEgAUABQAFAAUABEAEQAR
ABEAEwATABMAEgAUABQAFAAVABUAFQAVABUAFAASABEAEAARABIAFAAVABUAFQAUABQA
FQAVABQAFAAUABQAFAAUABIAEgASABIAEwASABIAEwARABEAEQARABEAEQAOAA0ADwAQ
ABAAEAAPAA4ADgAOAA4ADgAMAAsADQANAAsACwAKAAoACQAJAAoACgAKAAoACgAIAAgA
CAAGAAYABgAEAAQABQAFAAUABAAEAAQABAACAAAAAAABAAQABAAEAAMAAwADAAMAAwAD
AAMAAwADAAIAAAD/////////////AAAAAAAAAAAAAAAAAAABAAEAAAD//////v8BAAEA
AQAAAP7//////wAAAQAEAAYABgAGAAYABwAJAAoACgAJAAkACQAJAAsACwALAAsACQAJ
AAkACwAOAA4ADQANAA8AEQAPAA8ADQAKAAgACAAIAAgABwAGAAQAAgAAAAAA/v/+//z/
+//8//v/+v/6//r/+f/5//n/+f/4//f/9//6//r/+v/6//f/9//3//b/9P/0//T/9f/3
//b/9v/2//b/9v/2//b/9P/0//T/9f/3//r///8JABkALQBGAGIAggCfALYAxADDALYA
pQB7ACcAuv9s/0z/Q/9F/0f/Sv9S/17/Z/92/4j/mf+n/7T/wf/M/9T/3//m/+b/5//s
/+7/7//v//D/8v/1//X/9f/1//T/9v/2//b/9//3//j/+v/5//v/+//7//v//P/8//z/
/v8AAAAAAAABAAEAAQACAAIABAAEAAYABAAEAAQABgAJAAsACwALAAkACQALAAwADgAO
AA4AEAAPABAAEQASABUAFgAXABgAGQAaABsAHgAiACMAIwAkACYAKAApACoALAAvADMA
NgA3ADgAOwA7AD0APQA9ADwAPwBAAEIARQBFAEUARgBHAEkASQBJAEoASgBKAEoASgBK
AEoASgBKAEoASgBKAEgARwBGAEUAQwBDAEEAQAA+ADoANwA2ADQAMgAwAC0AKwArACkA
JwAmACQAIgAhAB8AHgAdABwAHAAbABsAGAAXABUAFQAUABQAEwATABMAEwATABMAEwAS
ABIAEgASABIADwAPAA8ADwATABMAEwASABAAEAAQABEAEwATABMAEwASABAADwAOABAA
EAARABEADwAPAA4ADgARABEAEAAQABAAEAAQABAAEgASABIAEgATABIAEgATABEAEQAR
ABEADwAPAAwACwANAA4ADgAOAA0ADAAMAAwADAAMAAoACQAKAAsACgALAAoACgAJAAkA
CAAIAAgACAAIAAYABgAGAAYABgAGAAQABAAFAAUABQAEAAQABAAEAAQAAgACAAMAAgAC
AAIAAQADAAMAAwADAAMAAwADAAMAAQAAAAAAAQD///////8AAAAAAAAAAAAA/v/+////
////////AAAAAP////////7//v8BAAEAAgAEAAQABAAEAAQABQAHAAgACAAFAAUABQAF
AAcABwAHAAcABQAFAAUABwAMAAwACwALAA0ADwANAA0ACQAGAAQABAAGAAYABQAEAAAA
/v/8//z//P/8//r/+f/4//f/9v/2//b/9f/1//X/9//2//X/9f/2//b/9v/2//X/9f/1
//T/9P/0//T/9f/1//T/9P/0//T/9P/0//T/9P/y//b/9//9/wIACQAVACkAQQBYAHIA
jgCjALIAuACvAJ4AdwArAMv/fP9W/0z/Tf9T/1X/WP9e/2b/c/+G/5j/qf+3/8b/0f/Y
/9r/3//k/+r/6//u//D/8f/x//L/9P/3//f/9//3//b/+P/4//j/+P/3//f/+P/7//3/
/f/9//v//P/8//z//P/+//7//v8AAAEAAgAEAAIABAAEAAYABAAEAAQABgAHAAkACQAJ
AAkACQALAAwADAAMAAwADgAPABAAEQASABMAFAAVABYAGQAaABsAHgAeAB8AHwAgACYA
KAApACoAKwAtADAAMgAxADIANQA1ADoAOwA8ADwAQABAAEEAQwBBAEEAQgBDAEMAQwBD
AEQAQwBCAEEAQABCAEIAQgBCAEIAQgBCAEAAPwA+AD0AOwA5ADcANgA0ADIALwAuACwA
KgAoACUAIwAhAB8AHQAcABwAGgAZABcAFgAVABQAFAATABMAEAAPAA8ADwAOAA4ADwAP
AA8ADwAOAA0ADAAKAAwADAAMAAwACwALAAsACwAMAAsACgAIAAkACgALAA0ACwALAAsA
CwANAAwADAAMAAoACgALAAsACwALAAoACgALAAsACgAKAAoACgAKAAoACgAKAAoACgAH
AAYABgAHAAkACQAJAAkACQAJAAYABQAHAAgACAAIAAUABAAEAAQABQAGAAUABQAFAAUA
AwADAAIAAgABAAEABAAEAAQABAAEAAIAAgACAAIAAgACAAAAAAABAAEAAQAAAAAAAAAA
AAAA/v/+////AgACAAIAAQAAAP///v/9//v/+//7//v/+//6//r/+//7//v/+//8//r/
+v/6//r//P/8//3//f/7//n//P/+/wAAAAAAAAAAAAABAAMABAAEAAMAAwADAAMAAQAB
AAEAAQADAAMAAwAFAAgACAAHAAcABwAJAAcABwAHAAQAAgACAAIAAgABAAAA/P/6//j/
+P/4//j/9v/1//b/9f/0//T/9P/z//P/8//x//D/7//v//L/8v/y//L/7//v/+//7v/w
//D/8P/x/+//7v/u/+7/7v/u/+7/7v/u//D/8P/x//f//v8FAA0AGwAxAEoAaACGAJsA
pgCqAKEAkgBxACsAz/98/1D/Rv9H/0v/Tf9Q/1b/Yv9v/3z/jv+h/7H/wP/L/9L/2P/d
/+L/5P/l/+b/6P/p/+n/6v/s/+//7//v/+//7v/w//D/8P/y//H/8f/y//P/9f/1//X/
9f/2//b/9v/4//r/+v/6//3//f/9//7//f/+//3//v8AAAAAAAACAAIAAwACAAEAAwAD
AAUABgAGAAYABgAIAAkACgALAAwADwAQABEAEgARABIAEwAWABgAGQAZABoAHgAgACEA
IgAlACcAKgAsACsALAAvAC8AMgAzADQANAA2ADYANwA5ADsAOwA8AD0AOwA7ADsAPAA8
ADwAPAA8AD4APgA+AD4APQA8ADsAOAA3ADYANQAzADMAMQAwAC4AKgAnACYAJAAiACAA
HQAbABsAGQAXABYAFgAUABMAEQAOAA0ADAAMAAsACwAIAAcACQAJAAgACAAJAAkACQAJ
AAgABwAGAAQABgAGAAYABgAHAAcABwAHAAYABQAEAAIABAAEAAQABQAFAAUABQAFAAUA
BAAEAAQAAgACAAMAAwAFAAUABAAEAAcABwAGAAYABAAEAAQABAAFAAYABwAIAAYABAAD
AAMAAwADAAMAAwABAAEA/v/9//7/AAABAAIA///+//7//v/8//z/+v/5//r/+//6//v/
+v/6//n/+f/6//r/+v/6//r/+P/4//j/+P/4//j/9v/0//X/9f/1//b/9v/2//b/9P/y
//L/8//2//b/9v/1//P/8//z//P/8//z//P/8//z//T/9v/2//b/9v/3//n/+v/6//v/
+//7//v/+f/5//n/+f/5//n/+f/7//z//P/7//v///8BAP////////z/+v/6//r/+v/5
//j/9v/0//L/8v/w//D/7v/t/+z/6//q/+r/6v/p/+n/6f/n/+b/5f/l/+b/5v/m/+b/
5//n/+f/5v/m/+b/5v/n/+f/5v/m/+b/5P/k/+T/5P/k/+b/5v/n/+n/7P/x//n/AwAT
ACoAQgBYAHEAigCYAJMAiAB5AFMACQCs/2T/Qv8//0H/Rf9K/0z/Uv9d/2z/fv+R/5//
rv+5/8L/yv/P/9L/2P/Z/9r/3v/f/9//4P/i/+X/5f/l/+X/4//k/+P/4v/l/+X/5v/o
/+j/6f/o/+f/5//o/+j/6P/q/+z/7P/s/+v/6//r/+z/7P/u/+7/8P/x//L/8//2//f/
+f/5//n/+f/5//v//P/+//7//v8AAAEAAgADAAQABgAGAAYABgAIAAoADAAQABIAEwAT
ABQAFgAYABkAGgAdAB8AIgAkACMAJAAnACcALAAtAC4ALgAwADAAMQAzADEAMQAyADMA
NQA1ADUANgA4ADgAOAA4ADYANgA2ADYANgA2ADYANAAyADAALgArACsAKQAoACYAJgAj
ACIAIAAdABoAFgATABMAEQAPAA4ADQAMAAwACwAIAAcABgAGAAUABQACAAEAAQABAAAA
AAD9//3//f/9//////////7//P/8//z//P/9//3//f/9//7//f/8//r//P/8//z//f/9
//3//f/9//v/+v/6//r//P/8//3//f/9//3//P/8//z/+//5//j/+v/6//r/+v/6//r/
+v/6//n/+P/4//n/9//3//f/9//5//n/9v/1//X/9v/2//b/8//y//L/8v/z//T/8//z
//X/9f/z//P/8v/y//H/8f/y//L/8v/y//L/8P/w//D/8P/w//D/7v/w//H/8f/x//D/
8P/w//D/8P/u/+7/7//u/+7/7v/t/+//7//w//L/8v/y//L/8//1//b/9v/1//X/9f/1
//f/9//3//f/9f/1//X/9//4//j/9//3//v//f/7//v/+f/2//T/9P/2//b/9f/0//D/
7v/s/+z/7P/s/+r/6f/o/+f/5v/m/+b/5f/l/+X/5f/k/+P/4//i/+L/4v/i/+L/4//k
/+T/5P/k/+T/5f/l/+T/5P/k/+L/4v/i/+L/4v/i/+D/4f/n/+z/8f/7/wsAHwA4AFQA
cgCLAJ4AogCXAIoAcwA1ANn/gv9I/zL/Nf9B/0P/Qv9I/1T/Xf9s/4D/k/+j/7T/v//G
/8r/z//S/9b/3f/i/+T/5P/j/+P/5P/k/+P/4v/h/+P/5v/n/+j/5//l/+T/5P/n/+n/
6f/p/+v/7P/s/+z/7P/u/+7/7v/v/+//7//w/+7/8P/w//L/9P/0//T/9v/3//n/+f/5
//n/+f/7//z//P/8//z//v8BAAIAAwAEAAkACgALAAwACwAMAA0AEAAUABUAFQAWABwA
HgAfACAAHwAhACQAJgApACoALQAtAC4ALwAwADAAMgAyADMANQA3ADcAOAA5ADgANwA2
ADYANwA4ADkAOgA5ADgANwA2ADkAOgA7ADoAOAA2ADQAMQAtACsAKgAoACgAJQAkACIA
HgAcABkAFwAVABMAEQAQABAADgANAAsACAAHAAYABgAHAAcABAADAAMAAwACAAIAAQAB
AAEAAQD////////+/wAAAAAAAAAAAQABAAEAAQADAAMAAwACAAAAAAAAAAEAAwADAAMA
AwAFAAQABAAEAAIAAgADAAMAAwADAAIAAgABAAEAAAAAAAEAAgADAAQABAAEAAQABAAB
AAAAAAABAAEAAQABAAEA//////z/+//8//7///8AAP7//P/7//r//P/8//r/+f/7//v/
+f/5//b/9v/1//X/+P/4//j/+P/6//j/+P/4//j/+P/4//b/9v/3//f/9//1//T/8//y
//L/8P/w//H/9P/0//T/8//1//P/8//z//T/9//4//n/+v/7//3//v/+//v/+//7//v/
+//7//v/+//8//3//v8BAAIAAgABAAEAAQADAAEAAQAAAP7//f/+//3//P/6//j/9//2
//X/9v/2//b/9P/z//H/7//t/+z/7P/r/+v/6//t/+z/6//r/+z/7P/s/+z/6f/p/+n/
6P/q/+r/6v/r/+n/6P/o/+j/6P/o/+j/6P/o/+j/6P/n/+f/7P/v//P///8NACAAOgBa
AHcAlgCwAL8AwgC7AKUAcwAaALL/Xv8z/yn/L/84/zz/QP9L/1j/YP9v/4P/mv+t/7r/
wv/H/87/1P/b/+D/4v/l/+X/5v/o/+f/5//n/+f/6f/s/+3/7v/s/+v/6//s/+3/7//v
/+//7//w//D/8P/y//T/9P/0//X/9f/1//b/9v/4//j/+v/8//z//P/+//3/////////
AAABAAQABgAHAAYABQAGAAcACAAJAAoADQAOAA8AEAASABQAFgAaABkAGQAYABgAHQAg
ACIAJAAlACcAKgAsAC0ALgAxADEANAA1ADYANgA2ADYANwA5ADkAOQA6ADsAPQA9AD0A
PgA+AD4APgA+AD4APgA+AD4APgA+AD4APAA8ADwAPAA7ADkANwA2ADQAMAAtACwAKgAo
ACYAIwAhAB0AGwAZABgAFgAUABMAEQAQAA8ADgAOAA8ADwAMAAsACwALAAoACgAIAAcA
BgAFAAUABQAFAAQABAAEAAQABAAFAAUABQAFAAcABwAHAAYABAAEAAQABQAFAAUABQAF
AAcABgAGAAYABAAEAAUABQAFAAUABAAEAAcABwAGAAYABgAGAAYABgAEAAQABAAEAAMA
AgACAAMABQAFAAUABQAEAAMA///9////AAAAAAAAAQAAAAAAAAD+//7//P/7//v/+//5
//n/+f/6//r/+//6//r/+v/6//r/+P/4//j/9v/2//b/9P/2//f/9//3//b/9v/2//b/
9P/y//L/8//0//T/9P/z//X/9f/1//X/9P/z//L/8f/y//L/8//1//P/8//1//b/+P/4
//j/+P/5//v//P/8//3//f/9//3//P/7//r/+f/5//n/+f/7/wAAAAD/////AQADAAEA
AQD///z/+v/6//r/+v/5//j/9v/0//L/8v/w//D/7v/t/+7/7f/s/+z/7P/r/+v/6//r
/+r/6f/p/+r/6v/q/+r/5//n/+f/5v/m/+b/5v/n/+f/5v/m/+b/5//o/+n/6v/o/+j/
6P/n/+n/8P/z//f/AQATACoARABgAH0AlACoALMAqgCdAH8AOwDa/4D/SP81/zf/Pf9C
/0L/Sv9V/17/bv+B/5X/pP+z/8D/yP/P/9b/2v/f/+L/5P/j/+P/5P/m/+n/6f/p/+n/
6v/s/+z/7P/s/+v/6//s/+3/7//v/+//8f/y//L/8v/w//L/8v/y//P/8//z//T/9v/4
//j/+v/4//j/+P/6//n/+//7//v//f/9////AAACAAIAAgAEAAUABgAHAAgACwAMAA0A
DgAPABAAEQAUABgAGQAZABoAHAAeAB8AIAAhACMAJgAoACsALAAvAC8AMQAxADEAMAA0
ADQANQA3ADcANwA4ADkAOQA5ADkAOgA4ADgAOAA4ADgAOAA4ADgAOgA6ADoAOAA3ADYA
NQAzADEALwAuACwAKgAnACYAJAAiACAAHQAbABkAFwAVABQAEgAQAA8ADQAMAAsACgAK
AAkACQAGAAUAAwADAAIAAgADAAMAAwADAAMAAwADAAIAAAAAAAAAAAD//////////wEA
AQABAAAA/v/+//7///8AAAEAAgADAAMAAgACAAIAAAAAAAEAAQD//////v/+/wEAAQAA
AAAAAgACAAIAAgAAAAAAAAAAAAEAAAAAAAEA//////////8BAAEA/v/9//3//v/+//7/
+//6//r/+v/8//z/+v/5//v/+//5//n/+P/4//f/9//4//j/+P/4//j/9v/2//b/9v/2
//b/9P/0//X/9f/1//P/8v/x//D/8f/w//H/8//0//T/9P/z//H/8f/x//H/8f/x//H/
8f/z//L/8v/z//H/8f/x//L/9v/2//L/8v/0//T/9P/0//T/9v/5//v//P/5//n/+f/5
//n/+f/5//n/+f/5//n/+/8AAAAA/////wEAAwABAAEA/f/6//j/+P/6//r/+f/4//b/
9P/y//L/8P/w/+7/7f/u/+3/7P/s/+7/7f/t/+3/6//q/+n/6f/q/+r/6v/q/+v/6//r
/+r/6P/o/+j/6f/r/+r/6v/q/+r/6v/q/+r/6v/q/+r/6//t//D/9/8BAA0AHQA2AFAA
ZgB/AJgAqAClAJYAgwBZAAUApP9c/0D/Pf9D/0X/SP9Q/1r/Zf9y/4L/lf+l/7L/wf/K
/9D/1//c/97/4//m/+b/5//n/+j/6v/r/+v/6//r/+r/7P/s/+z/7v/t/+3/7v/v//H/
8f/x//H/8v/y//L/8f/y//H/8P/z//P/8//0//T/9v/2//j/+P/4//j/+v/6//v/+v/5
//z//f8AAAIABgAGAAYACAAHAAgACQAKAA0ADgAPABAAEwAUABUAGAAaABsAGwAcACAA
IgAjACQAJQAnACoALAAtAC4AMQAxADIAMwA0ADQAOAA4ADkAOwA5ADkAOgA7ADsAOwA7
ADwAOgA6ADoAOgA6ADoAOgA6ADoAOgA6ADgANwA2ADUAMwAvAC0ALAAqACgAJQAkACIA
IgAgAB0AGwAXABUAEwASABIAEAAPAA0ADAALAAoACgAJAAkABgAFAAUABQAEAAQAAwAD
AAMAAwADAAMAAwACAAIAAgACAAIAAgADAAQABQAHAAcABwAGAAYABgAGAAcABQAFAAUA
BQAHAAYABgAGAAgACAAJAAkABwAHAAYABgAHAAcABgAGAAYABgAGAAYABgAGAAYABgAF
AAQABAAFAAUABQAFAAUABQAFAAIAAQACAAQABQAGAAMAAgACAAIAAAAAAP7//f//////
/f/9//7//v/9//3//P/8//z//P/6//j/+P/4//n/+v/7//r/+P/5//n/+f/6//r/+v/6
//r/+P/4//n/+P/4//j/9//4//n/+v/7//r/+f/4//f/9//2//b/9//5//n/+f/6//j/
+P/4//j/9v/2//f/9//1//j/+f/6//v//P/7//3//v/+//7///8AAAEAAQABAAEAAQAB
AAEAAQADAAQABAADAAMABgAJAAgACQAHAAQAAgACAAIAAgABAAAA///+//3//v/7//r/
9//1//b/9f/0//T/9v/1//X/9f/z//L/8f/x//T/9P/0//T/8//z//P/8v/y//L/8v/z
//P/8v/y//L/8v/y//L/8v/0//T/8v/x//P/9v/7/wMADQAZACoAPgBWAHEAhgCWAJ0A
lgCJAG8ANwDi/5T/ZP9T/1P/V/9Y/1r/Yv9r/3T/hv+Z/6f/tv/D/8z/1P/d/+L/5P/n
/+z/7v/x//H/8v/0//X/9f/1//X/9v/4//j/+P/4//f/9//4//v//f/9//3/+v/6//n/
+P/4//r/+v/6//v/+//7//z//v8AAAAAAgABAAAA//8AAAIABQAGAAcACQAJAAsADAAM
AAwADAAOABEAEgATABQAFwAYABkAGgAbABwAHQAgACIAIwAjACQAJgAoACkAKgArAC0A
MAAyADMANAA3ADcAOgA7ADwAPAA8ADwAPQA/AEEAQQBCAEMAQwBDAEMARABCAEIAQgBC
AEAAQABAAEAAQQBCAEMAQgBBAEAAPwA9AD0AOwA6ADgANgAzADIAMAAtACoAJgAjACIA
IQAgACAAHAAaABkAFwAYABcAFgAWABUAFQASABEAEQARABAAEAAPAA8ADwAPAA8ADwAP
AA4AEAAQABAAEAAPAA8ADwAPAA8ADwAPAA4ADgAOAA4ADwAPAA8ADwAPABEAEAAQABAA
EAAQABEAEQARABEAEAAQABEAEQAQABAAEAAQABAAEAAOAA4ADgAOAA0ADAAMAA0ACwAL
AAsACwALAAsACAAHAAcACAAIAAgABwAGAAYABgAGAAYABAADAAUABQADAAMAAgACAAEA
AQAAAAAAAAAAAAIAAAAAAAAA/v/+//7//P/8//3//f/9//z//P/8//z//v/8//z//f/8
//z//P/7//v/+//7//v//f/9//3//f/7//r/+v/7//n/+f/5//r/+P/4//j/+P/5//r/
/P/9//v/+//8//z/+//9//3//v8CAAIAAgACAAIAAQADAAQABAAFAAUABQAFAAUABQAF
AAUABQAFAAUABwAMAAwACwALAAsADQALAAsACgAIAAcACAAFAAQAAgAAAP7//P/6//r/
/P/8//r/+f/4//f/9v/2//b/9f/1//X/8//y//H/8f/z//T/9f/2//P/8//z//L/8P/w
//D/8f/z//L/8v/y//D/8P/w//D/9P/0//T/8//z//b/+/8DAAsAGwAuAEIAWgB1AIgA
kACRAIgAewBZABcAwv98/1j/Uf9X/1n/Wv9g/2b/a/94/4r/nf+t/7r/x//S/9j/3f/k
/+b/5//s/+7/7//v//D/8v/z//P/8//z//P/9P/z//L/9P/z//P/9P/0//X/9P/z//H/
8v/y//L/9P/2//b/9v/2//X/9P/0//b/+P/4//r/+v/6//r//P///wEAAQABAP////8B
AAIABgAGAAYACAAHAAgACQAKAA0ADgAPABAAEQASABMAFgAaABsAGwAcAB4AIAAhACIA
IQAjACYAKAApACoALQAtADAAMQAyADIAMgAyADMANQA1ADUANgA3ADcANwA3ADgANgA2
ADYANgA3ADgAOQA6ADgAOAA4ADYANwA2ADUAMwAxAC8ALgAsACgAJQAkACIAIgAgAB0A
GwAZABcAFQAUABAADgANAAsACgAJAAgACAAHAAcABAADAAMAAwACAAIAAwADAAMAAwAB
AAEAAQAAAAIAAgACAAIAAQABAAEAAQADAAMAAwACAAIAAgACAAMAAgABAAAA//8AAAAA
AQACAAAAAAABAAEAAgADAAMABAAEAAMAAQAAAP7//v/+//7/AAAAAAAAAAD///7//v//
//7//f/8//v//f/9//r/+f/3//j/+P/4//j/+P/5//r/+v/6//j/9//1//X/8//z//X/
9v/2//f/9//2//X/9P/0//L/8v/y//T/9P/0//L/8P/x//H/8f/y//L/8v/y//D/7v/u
/+//8P/w//D/7//v/+//7//v/+3/7f/t/+3/7//u/+7/7//v/+//7//w/+7/7v/u/+7/
7v/u/+//7//t/+3/7v/u/+//7//v/+7/7P/t/+3/7v/v/+7/8f/y//P/9P/1//f/+P/4
//b/9f/0//P/9f/1//X/9f/3//f/9//5//r/+v/5//n//P////7////8//j/9f/0//b/
9v/1//T/8v/w/+7/7v/s/+z/6v/p/+r/6f/o/+j/5v/l/+X/5f/l/+T/4//j/+P/4v/h
/+D/4P/h/+L/4v/i/+L/4v/j/+H/4P/g/+D/4P/g/+D/4P/k/+L/4v/l/+v/7v/z//v/
BwAZAC4ARgBeAHMAhgCMAIkAfgBnADEA3/+Q/1z/RP9D/03/T/9O/1L/Wv9h/2r/fP+P
/6P/tP+//8r/zv/P/9b/3v/d/9r/3P/d/93/3v/g/+P/4//j/+P/4v/k/+T/5P/m/+X/
5f/m/+X/5//n/+f/5//o/+j/6P/o/+r/6v/q/+n/6f/p/+r/6v/s/+z/7v/u/+7/7v/w
//H/8//z//P/8//z//X/9v/4//j/+P/6//z//v8AAAIAAwAEAAUABgAFAAYABwAKAA4A
DwAPABAAFAAWABcAGAAXABkAHAAeAB0AHgAhACEAJgAnACgAKAAoACgAKQArACsAKwAs
AC0ALQAtAC0ALgAuAC4ALgAuAC8AMAAxADIAMAAwADAALgAvAC4ALQArACsAKQAoACYA
IgAfAB4AHAAaABgAFQATAA8ADQALAAoACAAGAAUAAwAEAAMAAgACAP/////8//v/+//7
//r/+v/5//n/+f/5//n/+f/5//j/+P/4//j/+P/5//n/+f/5//v/+//7//r/+v/6//r/
+//7//v/+//7//v/+v/6//r//P/8//3//f/7//v/+v/6//v/+//6//r/+v/6//r/+v/6
//r/+v/6//v/+v/6//v/+f/5//n/+f/5//n/9v/1//T/9P/z//L/8v/y//P/9P/0//T/
9P/z/w==
         </WaveFormData>
      </LeadData>
      <LeadData>
         <LeadByteCountTotal>10000</LeadByteCountTotal>
         <LeadTimeOffset>0</LeadTimeOffset>
         <LeadSampleCountTotal>5000</LeadSampleCountTotal>
         <LeadAmplitudeUnitsPerBit>4.88</LeadAmplitudeUnitsPerBit>
         <LeadAmplitudeUnits>��V</LeadAmplitudeUnits>
         <LeadHighLimit>2147483647</LeadHighLimit>
         <LeadLowLimit>268435456</LeadLowLimit>
         <LeadID>V5</LeadID>
         <LeadOffsetFirstSample>0</LeadOffsetFirstSample>
         <FirstSampleBaseline>0</FirstSampleBaseline>
         <LeadSampleSize>2</LeadSampleSize>
         <LeadOff>FALSE</LeadOff>
         <BaselineSway>FALSE</BaselineSway>
         <ExcessiveACNoise>FALSE</ExcessiveACNoise>
         <MuscleNoise>FALSE</MuscleNoise>
         <LeadDataCRC32>915078225</LeadDataCRC32>
         <WaveFormData>
/P/8//z//P/+//7//v/+/wAAAAAAAAAAAQACAAMABAAFAAYABwAIAAsADAANAA4ADwAQ
ABEAEgAUABQAFAAUABkAHAAfACIAJAAmACgAKgAqACoAKgAqACsALAAtAC4AMAAwADAA
MAAxADIAMwA0ADQANAA0ADQANQA2ADcAOAA2ADYANgA2ADQANAA0ADQAMQAwAC8ALgAq
ACgAJgAkACAAHgAcABoAFwAWABUAFAASABIAEgASABAADgAMAAoACAAIAAgACAAHAAYA
BQAEAAIAAgACAAIAAwAEAAUABgAGAAYABgAGAAQABAAEAAQABAAEAAQABAADAAIAAQAA
AAEAAgADAAQABgAGAAYABgAGAAYABgAGAAUABAADAAIABAAEAAQABAACAAIAAgACAAQA
BAAEAAQAAgACAAIAAgAEAAQABAAEAAIAAgACAAIAAAAAAAAAAAD+//7//v/+//3//P/7
//r//P/8//z//P/+//7//v/+//3//P/7//r/+//8//3//v/9//z/+//6//n/+P/3//b/
9P/0//T/9P/1//b/9//4//f/9v/1//T/9P/0//T/9P/0//T/9P/0//T/9P/0//T/8v/y
//L/8v/z//T/9f/2//T/9P/0//T/9P/0//T/9P/0//T/9P/0//P/8v/x//D/8f/y//P/
9P/3//j/+f/6//r//P/8//z/+//7//v/+//5//n/+f/5//f/9//3//n//v/+//7//v8C
AAQABAADAAAA/v/7//v//v/+//3//P/8//r/+P/4//f/9v/1//T/8v/x/+//7v/t/+3/
7f/t/+7/7f/u/+//7//u/+3/7P/s/+z/7P/s/+z/7P/s/+z/7P/s/+3/7f/r/+v/6//r
/+//8//x/+3/7f/u/+//+f8EABAAIgA5AFMAbACDAJMAmQCYAJEAgABPAPv/p/9+/3j/
dv93/3v/ff9//4P/jf+X/6P/s//D/8r/0P/Y/+D/5f/m/+n/6v/s/+r/6v/q/+z/7v/v
/+//7v/u/+//7//v//H/8v/y//L/8f/y//L/8v/0//X/9f/1//P/9P/0//X/9f/1//X/
9f/2//f/+P/5//v/+//7//z/+v/9//3//f/9//3//f8AAP7//////wEABAAFAAYABwAK
AAsADAAMAA0ADwARABIAEgASABIAEgAVABcAGAAYABsAHgAhACQAJAAmACcAKQAtAC4A
LwAwAC4ALQAtADAAMwAzADQANAAyADMANQA1ADMANAA0ADQANgA3ADcANgA2ADYANQA1
ADYANQAzADMAMAAsACwAKwAqACcAJgAjACQAIgAfAB0AGQAZABYAFQAUABIAEAAQAAwA
DAAMAAsACwAKAAgABwAIAAgACAAGAAQABAAEAAQABAAEAAIAAgAFAAUABgAGAAUAAwAC
AAEAAwADAAEAAQACAAMABAAFAAQABgAEAAQAAwACAAAA//8AAAEAAgADAAQABAAEAAQA
BgAGAAUABQADAAMABAAEAAQAAwADAAQABAADAAMAAwABAAAA/////wIAAgAAAAAAAAAA
AAAAAAAAAP////////3//f/8//v/+//8//3//f/8//z//P/8//7//v/+//7//v/9//z/
/P/7//r/+f/3//f/9//3//f/9//3//f/9//0//P/8//0//f/9//3//b/+P/4//j/+P/2
//b/9v/3//X/8//z//T/8v/y//P/8//1//X/9f/1//X/9f/2//b/8//y//L/8f/0//T/
9P/z//P/9P/0//X/9f/2//j/+P/4//j/+v/8//z//P/7//v/+//7//3//f/9//3/+//7
//v//f8AAAAAAAAAAAIABAAEAAMAAgAAAP3//f8AAAAA///+//r/+P/2//b/9f/0//P/
8v/z//P/8v/y//H/8f/x//H/7//t/+3/7f/w//D/8P/w//D/8P/w//D/7v/u/+7/7v/u
/+7/7//v//H/8f/x//H/7//v/+//7//x//L/9f/7/wgAFgAqAD8AVwBuAIEAjQCNAIgA
gwBsAC8A2f+Z/4L/gv+C/3//ff+B/4n/kf+b/6X/sf+9/8f/0P/W/9z/5P/p/+j/6f/q
/+z/6v/q/+r/7P/u/+//7//u/+7/7//v/+//8f/y//L/8v/1//b/9v/2//X/9f/0//P/
9f/2//b/9//5//n/+f/5//j/+f/6//v/+//7//v//P/+/wEAAQABAP///////wIAAgAD
AAMABQAEAAUABgAHAAgACQAKAAoACwANAA8AEAARABIAEwAUABUAFwAYABgAGwAeACEA
JAAkACYAJwApACoAKgAqACoAKwArACwAMAAxADEAMgAyADIAMwA1ADUANQA2ADYANgA2
ADcANwA2ADYANgA1ADUAMgAxAC8ALwAuACoAKgApACYAIwAiAB8AIAAeABsAGQAXABcA
FAATABAADgAMAAwADAAMAAwACwALAAoACAAHAAQABAAEAAIAAgACAAIAAgAEAAQAAgAC
AAMAAwAEAAQAAgABAAEAAQAFAAUAAwADAAEAAQABAAEAAgAEAAIAAgAAAAAA/////wAA
AQACAAMAAwACAAEAAAACAAIAAQABAAEAAQACAAIAAwADAAQABgAGAAUABQAFAAUABAAD
AAMAAgACAAAAAAAAAAAAAAAAAAAA//////////////7//f/+//7//v/9//z//P/8//z/
/P/8//z//P/8//v/+v/6//j/+P/4//f/9//3//f/9//5//n/+f/5//j/9//3//j/+P/3
//b/9P/2//b/9v/2//b/9v/2//f/9//1//X/9v/0//T/9f/1//X/9f/1//X/8//z//T/
9P/0//T/9f/1//b/9v/2//X/8//0//b/9//6//j/+P/4//j/+v/8//z//P/5//n/+f/5
//v/+//7//v/+f/5//n/+//+//7//v/+/wIABAAEAAMAAAD+//v/+//8//z/+//6//j/
9v/0//T/8//y//H/8P/v/+//7v/u/+3/7f/t/+3/7//t/+3/7f/s/+z/7P/s/+z/7P/s
/+z/6v/q/+r/6v/s/+z/7f/t/+v/6//r/+v/6//p/+v/6//v//T/9/8BABQAJAA2AEkA
XQBuAH0AgQB/AHgAYwAsAN//n/+D/4D/gv+C/4H/g/+D/4n/k/+h/6//u//D/83/1v/c
/9z/3v/j/+b/5//q/+z/6v/q/+r/7P/u/+//7//u/+7/7//v/+//7f/u/+7/7v/v//D/
8P/w/+7/7//v/+//8f/y//L/8//2//f/+P/5//j/+f/6//v/+f/5//n/+v/8////////
/////////wIAAgADAAMABQAGAAcACAAJAAoACwAMAAwADQAPABEAEgATABQAFQAWABsA
HQAeAB4AHgAgACIAJAAiACQAJQAnACsALAAtAC4AMAAvAC8AMgAzADMANAA0ADQANQA3
ADcANAA0ADMAMgAyADMAMwAyADMANAA0ADUAMwAxAC4ALQAuACoAKgApACQAIQAgAB0A
HAAaABcAFQAVABUAEgARABAADgAMAAwACgAKAAoACQAJAAgABgAFAAQABAAEAAIABAAE
AAQABAACAAIAAAAAAAEAAQACAAIAAAD//////////////f/9//7///8AAAEAAQACAP//
/v///wAAAAABAP//////////AAAAAAAAAAACAAIAAQABAP////8AAAAAAAD/////AAAA
AP///////wEAAAD/////AAAAAP7//v/+//7//v/+//7//f/9//3//f/9//z/+//8//z/
/P/7//j/+P/4//j/+f/6//v//P/6//n/+P/4//r/+v/6//n/+f/5//n/+f/5//n/+f/5
//j/9//3//j/+//7//v/+v/5//j/9//2//b/9v/2//f/9//1//X/9v/2//b/9//3//f/
9//3//f/9//3//j/+P/6//j/+f/7//z//P/8//z//P/8//7//v/+//3//f/9//3//f/9
//3//f////////8BAAQABAAEAAQABAAGAAYABQAGAAQAAQABAAAAAAD///7//P/6//j/
+P/5//j/9//2//X/9f/0//T/8//z//P/8//z//H/8f/x//L/8v/y//L/8P/w//D/8P/v
//D/8f/y//H/8P/w/+//7//v/+//7//v//H/8f/x//f//P///wUAEgAiADYASwBlAHQA
fwCDAH8AegBnADgA6/+l/4f/gv+E/4T/hf+D/4X/jf+Z/6H/rf+9/8n/0//c/+D/5P/o
/+v/7P/t/+7/8P/w//D/8P/y//L/8//z//L/8v/z//P/8//z//T/9P/0//X/9v/2//b/
+P/5//n/+f/5//r/+v/7//3//f/9//3//f/9//3//f////////8AAP7/AQABAAEAAQAB
AAEABAAEAAUABQAHAAgACQAKAAsADAANAA4ADgANAA8AEQASABUAFgAXABgAGQAbABwA
HAAeACAAIgAkACYAKAApACsAKwAsAC0ALgAwAC8ALwAyADMAMwA0ADQAMgAzADUANQA1
ADYANgA2ADYANwA3ADYANQA0ADIAMQAwAC8ALQAtACwAKAAoACcAIgAfAB4AGwAaABgA
FQATABMAEwAQAA8AEAAOAAwADAAKAAoACgAJAAcABgAEAAMAAwAEAAUABAAEAAQABAAE
AAIAAgAAAAAAAQABAAIAAgAEAAMAAwADAAQAAwAAAP//AQABAAEAAQACAAQAAgACAAIA
AgABAAEAAQABAAEAAQACAAIAAgACAAQABAADAAMAAQABAAIAAgAEAAMAAwAEAAMAAQAA
AP//AQAAAP/////+//7//P/8//7//v/+//7//v/9//3//f/7//v/+v/5//r/+v/6//n/
+P/4//j/+P/4//j/+P/4//j/9//2//b/+P/4//j/9//2//X/9P/z//X/9f/1//X/9P/z
//P/9P/1//X/9f/0//P/8v/x//D/8v/y//L/8//z//T/9P/0//T/9P/1//j/+f/6//n/
+f/5//n/9//3//f/9//3//f/9//5//z//P/8//z//v8AAAAA//8AAP7/+//7//r/+v/5
//j/+P/2//T/9P/x//D/7//u/+v/6//q/+r/6f/p/+n/6f/p/+f/5//n/+j/6P/o/+j/
6P/o/+j/6P/o/+j/6P/o/+j/6P/p/+n/5//n/+f/5//n/+f/6f/p/+n/7P/x//f//P8K
ABoALQA/AFIAZQBzAG8AagBlAFAAGQDN/5H/fP98/3z/ff9//33/ff+F/5P/o/+v/7n/
w//M/9L/2v/e/+H/5P/l/+T/6P/o/+j/6P/q/+r/6//r/+r/6P/p/+n/6f/r/+z/7P/s
/+v/7P/s/+z/7P/t/+3/7f/t/+7/7v/v/+3/7f/t/+3/7v/v//D/8f/y//P/9P/2//T/
9//3//f/9//3//f/+v/6//v/+//9//z//f/+/////v///wAAAAAEAAcACgAMAAsADAAN
AA4AEAARABEAEAATABYAGQAcABoAHAAdAB8AIQAiACMAJAAmACUAJQAoACkAKQAqACoA
KgArAC0ALQAvADAAMAAwAC4ALwAvAC4ALAAsACsAKwApACcAJAAjACQAIAAgAB8AHgAb
ABoAFwAVABIADgALAAsACwAIAAcABwAGAAUABgADAAIAAQD//wEAAAD+//3//P/8//z/
+v/6//r/+v/6//z//P/6//r/+//7//z//P/+//3//f/9//7//f/6//n/+f/5//n/+f/8
//7//P/8//r/+v/5//n/+//7//v/+//8//z//P/8//z//P/7//v/+//7//z//P/8//v/
+//8//r/+f/5//n/+//6//n/+f/6//r/+P/4//j/+P/4//j/9v/1//X/9f/2//f/9//3
//b/9v/2//X/8v/y//L/8v/0//T/9P/0//b/9f/0//T/9P/0//T/8//1//X/9f/1//X/
9f/1//X/8v/x//H/8v/1//X/9f/0//T/8v/0//X/9v/3//j/9v/4//j/+P/5//n/+f/5
//r/+//8//3/+//7//v//f////7//f/8/wAAAgACAAEAAAD+//v/+//9//7//v/+//v/
+P/1//T/8//y//H/8P/t/+3/7P/s/+v/6//r/+v/6//p/+n/6f/q/+r/6v/q/+v/7P/t
/+7/7P/s/+z/7P/s/+z/7f/t/+z/6//q/+n/6//r/+f/6f/v//D/9f/9/wgAFgAqAEEA
VwBqAHkAfwB3AHIAaQBAAPv/s/+F/3j/fv+E/4H/ff+B/4n/kf+b/6f/t//F/9H/2v/e
/97/3v/h/+T/6f/u/+7/7v/u/+7/8P/v/+//7v/s/+3/7//w//H/8P/w/+//7v/x//L/
8v/y//L/8//z//P/9f/2//b/9//5//n/+f/5//j/+f/6//v//f/9//3//v/8////////
//3//f/9/wAAAgADAAMABQAGAAcACAAJAAwADQAOAA4ADwARABMAFAAXABgAGQAaAB0A
HwAgACAAIAAiACQAJgAoACoAKwAtAC4ALgAuAC4AMQAxADIANgA3ADcAOAA4ADYANwA5
ADkAOwA8ADwAPAA6ADsAOwA6ADwAPAA7ADsAOQA3ADQAMwAwACwALAArACkAJwAnACUA
IwAgABwAGQAZABkAFgAVABQAEgAQABAADAAMAAwACwALAAoACAAHAAgACAAIAAYABgAG
AAYABgAFAAQAAQAAAAEAAQACAAIAAgABAAEAAQAFAAUAAwADAAEAAQABAAEAAgAEAAIA
AgAEAAQAAwADAAEAAQABAAEAAgACAAIAAgABAAAA/v/9//7///8BAAIAAAD/////AAAA
AP///////wEAAAD//////v/+//z//P/+//7//v/+//7//f/9//3/+//7//r/+f/6//r/
+v/5//f/9v/1//T/9f/2//f/+P/2//X/9P/0//T/9P/0//P/8//z//P/8//y//H/8P/v
//D/7//v//D/8//z//P/8v/y//L/8v/w//L/8//0//X/9v/4//r/+v/6//j/9//2//X/
9//3//f/9//4//n/+v/9//7//v/+//7///8AAP///f/9//z/+v/7//v/+v/4//b/9v/0
//L/8v/z//L/8f/w/+7/7f/r/+r/5//n/+f/5//p/+f/5//n/+j/6P/o/+j/5v/m/+b/
5v/m/+b/5v/m/+T/5P/l/+X/4//j/+P/4//l/+X/5f/j/+P/5v/p/+3/9P/8/woAHwA1
AEwAYQB1AIMAigCJAIAAYwAjANH/jP9w/2z/cf9z/3P/cf93/3//hf+P/5//r/++/8j/
zv/Q/9P/2P/d/+D/4v/k/+T/5P/m/+T/5f/l/+T/5f/n/+j/6f/n/+j/6P/o/+f/6P/o
/+j/5v/n/+f/5//n/+j/6P/p/+v/6//r/+v/7P/t/+7/7//x//H/8f/y//D/8//z//P/
9f/1//X/+P/2//f/9//5//r/+//8//3/AAABAAIAAgADAAUABwAIAAgACAAIAAgADgAR
ABMAFAAUABYAGAAaABoAHAAdAB8AIwAkACUAJgAkACMAIwAmACkAKQAqACoAKAApACsA
KwAsAC4ALwAwAC4ALwAvAC4AMAAwAC8ALwAuAC0AKwArACoAJgAmACUAIgAfAB4AGwAa
ABgAFQATABEAEQAOAA0ADAAKAAgACAAEAAQABAADAAMAAgAAAP//AAAAAAAA/v/8//z/
/P/8//z//P/6//r//f/9//7//v/+//3//f/9/wEAAQD//////v/9//z/+//+/wAA/v/+
/wAAAAD//////v/9//z/+//+//7//v/+/wAAAAD//////////wAAAAAAAP////8AAP7/
/f/9//3////+//3//f/9//z/+f/4//n/+v/7//z//P/7//v/+//7//v/+v/5//j/+P/4
//f/+P/4//j/+P/4//j/+P/4//j/9//2//b/9v/2//b/9f/1//X/9f/1//X/9f/1//X/
9P/z//P/9P/z//P/8//y//T/9P/0//T/8v/y//L/8//z//H/8f/y//L/8v/z//T/9v/2
//b/9v/4//r/+v/6//v/+//7//v/+v/5//j/9//3//f/9//5//7//v/+//7/AAACAAIA
AQACAAAA/f/9//7//v/9//z/+P/2//T/9P/z//L/8f/w//H/8f/w//D/7f/t/+3/7f/t
/+v/6//r/+7/7v/u/+7/7f/s/+v/6v/q/+r/6v/q/+r/6v/r/+v/7P/t/+7/7//t/+3/
7f/t/+//8P/z//f//P8KAB4ALwBDAFoAbQB9AIcAhAB/AHIARQD5/6//hP96/3z/f/9/
/33/gf+H/4//mf+n/7X/v//K/9T/2v/e/+P/6P/r/+z/7P/s/+z/7P/u//D/8f/x//D/
8P/x//H/8f/x//L/8v/y//P/9P/0//T/9P/1//X/9f/z//T/9P/1//X/9f/1//X/+P/5
//r/+//7//v/+//8//z/////////////////AgAEAAUABQAHAAYABwAIAAkADAANAA4A
DgANAA8AEQASABMAFAAVABYAGwAdAB4AHgAeACAAIgAkACQAJgAnACkAKQAqACsALAAt
AC0ALgAyADEAMQAyADIANAA1ADcANwA1ADYANgA2ADQANQA1ADQANgA2ADUANQA0ADMA
MQAxAC4AKgAqACkAKAAlACQAIQAeABwAGQAXABcAFwAUABMAEAAOAAwADAAKAAoACgAJ
AAkACAAGAAUABAAEAAQAAgACAAIAAgACAAQABAACAAIAAQABAAIAAgACAAEAAQABAAEA
AQD///////////////8BAAQAAwAEAAIAAgABAAEAAQABAAEAAQAAAAAAAAAAAAIAAgAB
AAEAAQABAAIAAgAAAP////8AAAAA////////AQAAAP////8AAAAA/v/+//7//v/+//7/
/P/7//v/+//7//v/+v/5//r/+v/6//n/+P/4//j/+P/4//j/+P/4//b/9f/0//T/9v/2
//b/9f/3//f/9//3//T/8//y//H/8f/x//L/9P/1//X/9f/0//L/8v/y//L/8v/y//L/
8//1//P/8//0//L/8v/z//P/9//1//H/8f/0//T/9P/0//T/9//6//v//P/5//n/+f/5
//f/9//3//f/+f/5//n/+//+//7//v/+/wAAAgACAAEAAAD+//v/+//8//z/+//6//b/
9P/y//L/8f/w/+//7v/t/+3/7P/s/+3/7f/t/+3/7f/r/+v/6//q/+r/6v/q/+z/7P/s
/+z/6P/o/+j/6P/p/+r/7P/t/+v/6//r/+v/6//r/+v/6//t/+7/8//7/wQAEAAiADcA
SQBaAHEAfwB9AHQAbwBWABkAyf+P/3r/fP+A/3//f/+B/4f/jf+X/6P/sf+9/8f/0v/Y
/9z/4P/l/+b/6f/q/+r/6v/q/+r/7P/s/+3/7f/s/+r/6//r/+v/7f/u/+7/7v/v//D/
8P/w//D/8f/x//H/7//w//D/8f/x//H/8f/x//L/8//0//X/9//3//f/+P/3//n/+P/3
//j/+f/6//7/AAABAAEAAwACAAMABAAFAAgACQAKAAoADQAPABEAEgATABQAFQAWABkA
GwAcABwAHgAgACIAJAAkACYAJwApACkAKgArACwALQAtAC4AMgAxADEAMgAyADIAMwA1
ADUAMwA0ADQANAA0ADUANQA0ADQANAAzADMAMgAxAC8ALwAsACgAKAAnACYAIwAiAB8A
HgAcABkAFwATABMAEAAPABAADgAMAAwACgAKAAoACQAJAAgABgAFAAYABgAGAAQAAgAC
AAIAAgAEAAQAAgACAAEAAQACAAIABAADAAMAAwAHAAcABQAFAAUABQAFAAUABAAGAAQA
BAAGAAYABQAFAAcABwAHAAcABgAGAAYABgAGAAYABQAFAAUABQAGAAYABgAFAAUABgAE
AAMAAwADAAUABAADAAMAAgACAAAAAAABAAIAAwAEAAIAAQABAAEA//////7//f/8//z/
/P/7//z//P/8//z//P/8//z//P/8//v/+v/6//z//P/8//v/+f/5//n/+f/7//v/+//7
//r/+f/5//r/+f/5//n/+P/6//r/+v/6//j/+P/4//n/+f/3//f/+P/4//j/+f/5//n/
+f/5//n/9//3//j/+P/2//b/+f/6//v//P/6//z//P/8//z//f/+////////////////
//////8BAAQABAAEAAQABgAIAAgABwAGAAQAAQABAAIAAgABAAAA///+//3//v/8//r/
+P/2//P/8//y//L/8v/z//T/9f/z//H/8f/x//T/9P/0//T/9P/0//T/9P/y//L/8v/y
//L/8v/z//P/8//z//P/8//1//X/8//x//P/9P/5////BgAQAB4ALwBBAFQAZQBxAHkA
dgBvAGIAOwD5/7X/kP+I/4r/if+H/4X/i/+R/5v/p/+1/7//y//W/9r/4P/m/+n/7P/t
/+7/8P/y//L/8v/0//T/9f/1//T/9v/3//f/9//1//b/9v/2//n/+v/6//r/+f/5//j/
9//5//r/+v/7//n/+f/5//n//P/9//7////+//3//P/8//3/AQACAAMABQAFAAUACAAG
AAcABwAJAAoACwAMAA0ADgAPABAAEAARABMAFQAWABUAFgAXABgAGwAdAB4AHgAgACIA
JAAmACQAJgAnACkAKwAsAC0ALgAuAC0ALQAwADEAMQAyADIANAA1ADcANwA2ADYANQA0
ADIAMwAzADIAMwA0ADQANQAyADEALwAvADAALAAsACsAKAAlACQAIQAeABwAGQAXABYA
FwAVABUAEgAQAA4ADgAMAAwADAALAAsACgAIAAcACAAIAAgABgAEAAQABAAEAAYABgAE
AAQABQAFAAYABgAGAAUABQAFAAcABwAFAAUABwAHAAcABwAGAAgABgAGAAYABgAFAAUA
BwAHAAcABwAIAAgACAAIAAgACAAHAAcABwAHAAgACAAHAAUABAAEAAYABQAFAAUABQAE
AAMAAwAGAAYABAAEAAMAAgABAAAAAAD//////////////v/9//7//v/+//3//v/+//7/
/v/8//z//P/8//7//f/8//z/+v/6//r/+f/3//f/9//3//n/+f/5//n/+v/5//n/+v/5
//n/+f/4//j/+P/4//j/+v/6//r/+//5//f/9//4//b/9v/3//f/9f/1//X/9f/3//f/
+P/4//b/9v/3//f/+P/4//b/+f/8//z//P/8//z//P/+//7//v/9//3//f/9//v/+//7
//v//f/9//3///8EAAQABAAEAAQABgAGAAUABgAEAAEAAQABAAAA/v/8//r/+P/2//b/
9//2//X/9P/z//P/8v/y//H/8f/x//H/7//t/+3/7f/w//D/8P/w//D/8P/w//D/7P/s
/+z/7P/u/+7/7//v/+3/7f/t/+3/8f/x//H/8f/v/+7/8f/5/wAADAAcAC0AQQBWAGUA
awBtAGgAZQBSAB0A1f+Z/4D/gP+C/4P/hf+F/4f/jf+X/6P/sf+9/8n/0v/a/97/4v/n
/+r/6f/s/+7/7v/u/+7/8P/w//H/8f/w/+7/7//v/+//7//w//D/8P/x//L/8v/y//D/
8f/x//H/8//0//T/9f/z//P/8//z//T/9f/2//f/+f/5//n/+v/8//////////3//f/9
/wAAAgADAAMABQAEAAUABgAHAAgACQAKAAoACQALAA0ADgARABIAEwAUABUAFwAYABgA
GAAaABwAHgAgACIAIwAlACcAKAApACoAKAAnACcAKgArACsALAAsACwALQAvAC8ALQAu
AC4ALgAwADEAMQAwADAAMAAvAC8ALgAtACsAKwAqACYAJgAlACAAHQAcABkAGgAYABUA
EwARABEADgANAAoACAAGAAYABAAEAAQAAwADAAIAAAD//wAAAAAAAP7/AAAAAAAAAAD+
//7//P/8//3//f/+//7//v/9//3//f///////f/9//3//f/9//3//P/+//z//P/+//7/
/f/9//v/+//7//v//f/+////AAD///7//P/7//n/+f/6//r/+//7//z//v/9//v/+v/5
//n/+P/3//f/+v/6//j/+P/4//j/+P/4//r/+f/5//n/9//3//b/9f/y//L/8v/x//H/
8v/z//T/8v/y//L/8v/y//H/8P/w//L/8v/y//H/7//v/+//7//x//H/8f/x/+7/7f/t
/+7/7//v/+//7v/w//D/8P/w/+//7v/t/+3/7f/r/+v/7P/u/+7/7//v/+7/7f/s/+v/
6//r/+z/7P/s/+z/7f/t/+7/7v/u/+3/7f/u/+7/7//t/+7/7//w//H/8v/y//T/9P/0
//P/8//z//P/9f/1//X/9f/1//X/9f/3//j/+P/4//j/+//+///////9//r/9v/1//j/
+P/3//b/8v/w/+7/7v/v/+7/7f/s/+v/6//q/+r/5//n/+f/5//n/+X/5f/l/+T/5P/k
/+T/5v/m/+b/5v/m/+b/5v/m/+T/5P/l/+X/4//j/+P/4//p/+X/5f/n/+v/7v/x//f/
AAAOACAAMQBDAFQAYQBpAGcAYgBXADQA8f+t/4X/ev98/4D/gf99/4H/g/+H/4//nf+t
/7v/x//Q/9b/2v/c/9//5P/j/97/4v/i/+L/4v/k/+b/5//n/+b/5v/n/+f/5//n/+j/
6P/o/+n/6v/q/+r/6v/r/+v/6//r/+z/7P/t/+v/6//r/+v/6v/r/+z/7f/v/+//7//w
//D/8//z//P/8//z//P/9v/4//n/+f/7//z//f/+////AAABAAIAAgABAAMABQAGAAkA
CgALAAwADwARABIAEgATABQAFQAWABYAGAAZABsAHwAgACEAIgAiACEAIQAkACUAJQAm
ACYAJgAnACkAKQArACwALAAsAC4ALwAvAC4ALAAsACsAKwAqACkAJwAnACYAIgAiACEA
HgAbABoAFwAUABIADwANAAkACQAGAAUABgAEAAIAAgACAAIAAgABAAEAAAD+//3//P/8
//z/+v/4//j/+P/4//r/+v/4//j/9//3//j/+P/6//n/+f/5//v/+//5//n/+f/5//n/
+f/6//z/+v/6//j/+P/3//f/+P/5//r/+//6//r/+v/6//r/+v/5//n/+f/5//r/+v/6
//n/+f/6//r/+f/5//n/9//2//X/9f/2//b/9P/0//P/8v/x//D/8v/x//H/8f/z//X/
9v/z/w==
         </WaveFormData>
      </LeadData>
      <LeadData>
         <LeadByteCountTotal>10000</LeadByteCountTotal>
         <LeadTimeOffset>0</LeadTimeOffset>
         <LeadSampleCountTotal>5000</LeadSampleCountTotal>
         <LeadAmplitudeUnitsPerBit>4.88</LeadAmplitudeUnitsPerBit>
         <LeadAmplitudeUnits>��V</LeadAmplitudeUnits>
         <LeadHighLimit>2147483647</LeadHighLimit>
         <LeadLowLimit>268435456</LeadLowLimit>
         <LeadID>V6</LeadID>
         <LeadOffsetFirstSample>0</LeadOffsetFirstSample>
         <FirstSampleBaseline>0</FirstSampleBaseline>
         <LeadSampleSize>2</LeadSampleSize>
         <LeadOff>FALSE</LeadOff>
         <BaselineSway>FALSE</BaselineSway>
         <ExcessiveACNoise>FALSE</ExcessiveACNoise>
         <MuscleNoise>FALSE</MuscleNoise>
         <LeadDataCRC32>5488813</LeadDataCRC32>
         <WaveFormData>
BAAEAAQABAAGAAYABgAGAAgACAAIAAgACgAKAAoACgALAAwADQAOAA8AEAARABIAFAAU
ABQAFAAXABgAGQAaAB4AIAAiACQAJQAmACcAKAApACoAKwAsAC4ALgAuAC4AMAAwADAA
MAAyADIAMgAyADQANAA0ADQANQA2ADcAOAA2ADYANgA2ADQANAA0ADQAMQAwAC8ALgAs
ACoAKAAmACQAIgAgAB4AHQAcABsAGgAZABgAFwAWABMAEgARABAAEAAQABAAEAAPAA4A
DQAMAAsACgAJAAgACwAMAA0ADgAMAAwADAAMAA4ADgAOAA4ADAAMAAwADAAKAAoACgAK
AAsADAANAA4AEAAQABAAEAAQABAAEAAQAA8ADgANAAwADgAOAA4ADgAMAAwADAAMAAwA
DAAMAAwADAAMAAwADAANAA4ADwAQAA4ADgAOAA4ADQAMAAsACgAKAAoACgAKAAkACAAH
AAYACAAIAAgACAAKAAoACgAKAAkACAAHAAYACAAKAAwADgANAAwACwAKAAwADAAMAAwA
DAAMAAwADAAOAA4ADgAOAAwADAAMAAwACgAKAAoACgAKAAoACgAKAAwADAAMAAwACwAK
AAkACAALAAwADQAOAA0ADAALAAoADAAMAAwADAAMAAwADAAMAAsACgAJAAgACQAKAAsA
DAAPABAAEQASABQAFAAWABYAFAAUABQAFAASABIAEgASABIAEgASABQAGQAZABkAGQAc
AB4AHgAeAB0AGgAXABYAGwAYABcAFgAVABMAEwASABMAEwARABEADQALAAoACQAHAAYA
BgAHAAoACQAKAAsACwAKAAkACAAHAAcACAAIAAcABwAHAAcACQAJAAkACgAIAAgACAAI
AAkADQALAAcABwAHAAYADgAWABwAJwA0AEAATwBeAGYAaQBrAG4AcABfADEA9v/Z/9r/
2v/Y/9f/1v/U/9T/2P/d/+b/7//4//3/AAAEAAoADgAMAAwADAAMAAoACAAKAAoACwAL
AAsACwAJAAkACQAIAAkACwAMAA0ACwALAAwADAAOAA8AEAAQAA8ADwAQAA8ADwAPAA8A
DwAQABEAEgAUABQAFAAVABYAFAAWABYAFgAUABQAFQAWABcAFwAXABgAGwAcAB0AHgAg
ACAAIAAfACEAIQAkACUAJAAkACQAJgAnACkAKwArAC8AMAAzADQANAA1ADYAOAA6ADwA
PwBBAD4APQA8ADwAPwBAAEIAQwBBAEEAQQBBAEAAQABBAEEAQwBDAEQARABEAEQARABC
AEIAQQBCAEIAQAA8ADoAOAA3ADUANAAzADMAMQAwAC0AKQAoACcAJwAjACIAIQAgAB4A
HQAdAB0AHAAcABoAGQAbABsAGwAaABgAGQAZABkAGQAZABgAGAAaABoAGgAZABYAFAAT
ABIAFAAWABYAEwAUABYAFwAYABoAGwAbABoAFwAUABIADgAQABEAEQAQABAAEgASABIA
EgASABIAEgAPAA8ADwAPAA4ADgAOAA8AEAAQABAADwANAA0ADgAOAAwACgAJAAkACwAL
AAsADAAMAAwACgAKAAgACAAGAAUABQAGAAYABgAGAAUABQAFAAgACAAHAAcABwAHAAYA
BgAGAAYABgAEAAIAAwADAAMAAwADAAMAAwABAAAAAAAAAAIAAwADAAMAAwADAAQABQAF
AAUABQAGAAUAAwACAAEAAAAAAAAAAAADAAMAAgABAAEAAgADAAQAAQABAAAA//8CAAIA
AQABAAIAAgACAAIABQAGAAYABgAGAAYACAAIAAoACgAKAAoACgAKAAwADAAMAAwACgAK
AAoADAAPAA8ADwAPABAAEgASABIAEAAOAAwADAARAA4ADQAMAAcABQAFAAQAAwADAAEA
AQAAAP////////7//v///wEA/v/7//r/+f/7//z//f/+//3//f/+//7/+//7//v/+//7
//v/+//8//z//P/8//z/+//5//v/+//7//v//v8CAAgAEAAbACgANAA/AEoAUgBTAFMA
XABcAD8ABwDa/8//0P/O/8j/xf/E/8b/yv/Q/9f/3v/l/+r/8f/0//T/+v/8//r/+v/8
//z/+v/4//r/+v/9//3//f/9//3//f/9//z//P/9//3//f//////AAAAAP7//f/8//r/
/P/9//////8BAAEAAQABAAEAAQABAAIAAgACAAMABAAGAAgACAAIAAYABgAHAAgACQAJ
AAkACgAKAAoACgAKAAsADAANAA0ADwAPABIAEwAWABYAFgAYABgAGQAaABkAHAAeACIA
JAAkACUAJgAoACgAKAApACkAKwArACsALAAuAC4ALwAvADEAMQAxADEAMgAyADMAMwAz
ADMANAA0ADIAMgAyADAALwAtAC0ALAArACgAJwAmACMAIQAgAB8AHQAbABoAFwAXABYA
FQAVABEAEAAPAA4ADgANAA0ADQAMAAwACgAJAAkACQAJAAgABgAHAAcABwAHAAcABgAG
AAYABgAGAAUABQAEAAQABAAFAAgACQAHAAUABgAGAAYABgAHAAcABgAHAAYABgAEAAYA
BwAHAAYABQAGAAUABAADAAQABQAGAAcABwAHAAcACAAIAAgACQAIAAgACAAHAAcABwAI
AAgABgAEAAMAAwADAAMAAwAEAAQABAACAAIAAgACAAAA//8AAAIAAwAEAAAA////////
AAAAAP///////////v/+//7//v/+//z//P/9//3//f////////////3//P/8//z/+v/7
//v/+//6//v//f////7//f/8//z//P/7//v/+//6//r/+v/6//3//f/8//v/+v/6//r/
+v/6//v/+//7//z//P/7//v/+v/8//7//v8AAP7//v/+//7/AAAAAAIAAgABAAAA///+
/wAAAAAAAAAAAAAAAAAAAgAHAAcABwAHAAgACgAKAAoACAAGAAQABAAFAAIAAQAAAP//
/f/9//z/+//7//n/+f/2//X/9f/1//X/9P/0//X/9f/z//P/8//0//T/9P/0//P/8//0
//T/8//z//P/8//1//X/9f/2//T/9P/0//T/8f/v//H/8//z//f/+P/+/wgAEgAZACQA
MAA5AEIARgBJAEsASAAyAAUA2f/G/8f/yP/G/8L/v/++/7z/wv/M/9X/3P/h/+b/6//u
/+7/7v/w//L/8v/0//T/8v/w//L/8v/1//X/9f/1//P/8//z//L/8P/x//H/8f/z//P/
9P/0//P/8//z//L/8P/x//P/8//0//X/9v/3//n/+f/5//r/+f/4//j/+P/4//r/+v/6
//z//P/9//7//f/9//3//v8AAAAAAAAAAAMABAAFAAUABQAFAAgACQAIAAgACAAKAAwA
DwASABMAFAAUABYAFgAUABUAFgAYABsAHAAeAB8AIQAhACEAIgAkACQAJQAlACMAIwAj
ACMAIgAiACMAIwAhACEAIgAiACMAJAAlACQAIwAhACEAIAAdABoAGQAYABUAEwASABEA
DwANAAwACQAHAAYABQAFAAMAAgABAAAA/v/9//3//f/+//7//P/7//n/+f/5//j/+P/5
//n/+f/5//n/+P/4//r/+v/6//n/+f/4//j/+P/2//j/+P/1//f/+P/4//j/+f/5//j/
9v/2//b/9//2//j/+f/5//j/9v/4//j/+P/4//j/+P/4//f/9//3//f/9v/2//b/9//2
//b/9v/1//X/9f/2//b/9v/0//P/8//1//X/9f/2//T/9P/y//L/9P/0//L/8f/z//T/
9P/0//D/7//v/+//8v/y//H/8f/x//H/8P/w//D/8P/w/+7/7v/v/+//7//v/+//7//v
/+//7v/u/+7/8P/x//H/8f/u/+3/7f/t/+3/7f/t/+7/7v/t/+3/7f/u/+7/7v/u/+//
7//u/+3/7f/u/+//8P/w/+//8f/x//T/9P/0//T/9P/0//T/9v/2//T/9P/0//T/9P/0
//T/9P/2//b/9v/4//v/+//7//v/+//8//v/+v/7//r/+f/6//3/+v/5//j/8//x//H/
8P/x//H/7//v/+7/7f/t/+3/7f/s/+z/7f/r/+n/6f/p/+r/6v/q/+r/6f/p/+r/6v/r
/+v/6//r/+n/6f/p/+r/6P/o/+j/6P/p/+v/6//r/+3/8f/y//T/+v8EAA0AHAAqADMA
OAA6ADsAPwBCADAAAwDR/7z/vf++/7r/uP+1/7D/tv++/8D/yf/U/93/5P/n/+j/6v/u
/+7/7v/s/+z/7v/u/+z/7v/u//H/8f/x//H/8f/x//H/8P/u/+//7//v//H/8f/y//L/
8//z//P/8v/0//X/9//3//f/9//3//f/9//3//f/+P/4//j/+f/6//j/+v/6//r//P/8
//3//v////////8AAAIAAgACAAIABQAGAAcABwAHAAcACgALAA4ADgAOABAADwARABMA
EwAVABYAGQAaABoAGwAcAB4AHQAeACAAIQAjACMAIwAkACYAJgAnACcAJwAnACcAJwAq
ACoAKwArACkAKQAqACoAKAAoACgAJgAjACEAIQAgAB8AHAAbABoAFwAVABQAEwAPAA0A
DAAJAAkACAAHAAcABwAGAAUABAACAAEAAQABAP7//v/8//v//P/9//7//v/8//3//f/9
//z/+//5//j/+v/6//r/+f/6//r/+//8//v//P/7//f/+f/6//r/+v/6//v/+//6//v/
+v/6//j/+P/5//n/+P/4//r/+v/6//r/+v/6//r/+f/5//n/+f/8//z//P/9//v/+v/5
//f/9v/3//n/+v/5//b/9P/z//X/9f/1//b/9P/0//L/8v/y//L/8P/v//H/8v/y//L/
8P/v/+//7//w//D/7//v/+//7//u/+7/8P/w//D/7v/s/+3/7f/t/+3/7f/t/+3/6//q
/+r/6v/s/+3/7f/t/+n/6f/q/+v/7f/t/+3/7v/u/+z/7v/u/+7/7v/w//D/8v/y//L/
8v/y//L/8P/w//D/8P/u/+7/7v/w//P/8//z//P/9P/2//b/9v/4//b/9P/0//f/9P/z
//L/8f/v/+//7v/s/+v/6P/n/+b/5f/l/+X/4//i/+L/4//j/+H/4f/h/+D/4P/g/+D/
4f/h/+L/4v/h/+H/4f/h/+H/4f/h/+L/4P/g/+D/4P/h/+H/4f/h/+H/4//m/+j/7P/y
//v/BAAOABcAJAAsACsAKwAyADIAGQDp/77/r/+y/7T/sP+v/6r/pv+q/7T/vf/G/83/
0v/V/9r/3P/e/+D/4v/i/+D/4v/i/+D/4v/i/+P/4//j/+P/4v/h/+D/3v/f/+H/4v/j
/+H/4f/i/+L/4//j/+P/4v/i/+P/5f/l/+P/4//j/+P/5f/l/+X/5v/o/+j/6f/q/+j/
6v/q/+r/6v/q/+v/7P/t/+3/7f/u/+7/7v/u/+7/7//w//H/8f/0//X/+f/7//r/+v/6
//z/+//9//////8BAAIABQAGAAYABwAIAAoACwAMAA4ADwAPAA8ADwAQABAAEAARABEA
EwATABMAEwAVABYAGAAZABgAFwAXABYAFAAUABQAEgAPAA0ADQAMAAsACAAHAAYABQAD
AAIAAQD+//v/+f/1//X/9P/z//P/8v/y//L/8v/u/+3/7f/t/+z/7P/q/+n/6//r/+v/
6v/o/+n/6f/p/+v/6//q/+r/6v/q/+r/6f/r/+r/6v/q/+n/6v/p/+X/5//o/+j/6P/q
/+v/6//q/+n/6P/o/+b/5//p/+r/6v/o/+r/6v/q/+j/6P/o/+j/6f/p/+n/6f/q/+r/
6v/r/+n/6P/n/+X/5f/l/+b/5v/o/+b/5f/l/+X/5f/l/+b/5P/k/+L/4v/j/+T/4//j
/+P/5P/k/+T/4v/h/+H/4f/i/+L/4f/h/+P/4//i/+L/4v/i/+L/4P/i/+P/4//j/+H/
4f/h/+H/4f/g/+D/4P/g/+H/4f/h/+H/3//i/+P/5P/l/+b/5P/k/+b/5v/o/+j/6P/o
/+r/6v/q/+r/6P/o/+j/6v/s/+v/6v/p/+3/8P/x//L/8v/w/+7/7v/y//D/8P/w/+z/
6f/o/+b/5f/l/+P/4//i/+H/4f/h/+H/4P/g/+H/4P/d/9z/2//c/9z/3P/c/97/3//h
/+L/4//j/+P/4//j/+P/4//k/+P/4v/h/+D/4f/h/93/3//l/+X/5v/u//T/+v8HABQA
IAApADIANgAxADUAPAAyAAsA2/+8/7X/vP+8/7b/sf+w/7T/uP+8/8X/0P/Z/+D/5f/m
/+T/5P/k/+b/6v/s/+7/7v/s/+7/7v/s/+v/6v/p/+z/7f/u/+7/7P/t/+3/7f/v/+//
8P/w/+//7//v/+7/7//x//T/9f/1//X/9f/1//X/9f/1//b/+P/4//n/+v/6//z//P/8
//v/+v/6//r//f/9//3//v8AAAAAAAAAAAUABgAHAAcACQAJAAwADQAOAA4ADgAQABEA
EwAVABUAFwAYABsAHAAcAB0AHgAgAB8AIAAiACMAJAAlACYAKAAsACwALQAtAC8ALwAv
AC8AMgAyADMAMwAyADEAMQAwADEAMgAzADIAMAAtACwAKgApACYAJQAkACMAIQAgAB8A
HAAZABcAEwAUABQAFAAVABUAFAATABIADgANAA0ADQAKAAoACAAHAAkACQAJAAgACgAL
AAsACwAJAAkACAAIAAgACAAIAAcACQAIAAgACAAJAAwADQALAAkACgAKAAoACgALAAsA
CgAMAAwADQAMAAoACwALAAoACgAMAAwADAAIAAgACAAIAAoACwAMAA0ACwAKAAkACQAK
AAoACgAJAAkACQAKAAoACgAIAAcABwAIAAkACgAMAAoACgAIAAgACAAIAAYABQAGAAgA
CQAKAAYABQAFAAUACAAIAAcABwAFAAUABAAEAAYABgAGAAQABgAHAAcABwAEAAMAAgAB
AAMAAgACAAIAAwAFAAYABwAHAAUABgAFAAYACAAIAAgACAAKAAoADAAMAAoACgAKAAoA
DAAMAAwADAANAA4ADwASABUAFQAVABUAFQAWABUAFAAWABQAEgASABMAEAAPAA4ADAAL
AAwADAALAAsACQAJAAgABwAHAAcAAwACAAIAAwAEAAMABAAFAAUABAADAAIAAwADAAQA
BAADAAMAAwADAAIAAQAAAAAA/v/+//7//v/////////9////BQAGAAoADgASABkAJAAu
ADcARABSAFkAXwBkAGgAYQBFABQA4//Q/9L/1P/T/87/yP/K/87/0f/Y/+P/7v/5//z/
/P/6//r//P8AAAYABgAIAAYACAAIAAYABQAEAAMABAAFAAYABgAGAAcABwAHAAYABQAF
AAQAAwADAAMAAgAEAAUABwAHAAcABwAHAAcACQAJAAkACgAMAAwADQAOAAwADgAOAA4A
EAAQABEAEgARABEAEQASABQAFAAUABQAFwAYABkAGQAZABkAHAAdABwAHAAcAB4AIAAj
ACYAJwAnACgAKwAsACwALQAuADAAMwA0ADYANwA1ADUANQA2ADYANgA3ADcANwA3ADcA
NwA5ADoAPAA9ADsAOwA8ADwAPAA8ADwAOgA5ADcANwA2ADUAMgAxADAALQArACoAKQAn
ACUAJAAhAB0AHAAbABsAGwAaABkAGAAUABMAEwATABIAEgAQAA8AEQARABEAEAAOAA8A
DwAPAA0ADQAMAAwADQAOAA8ADwAPAA4ADgAOAA4AEAAQAA0ACgAKAAkACAAMAA0ADQAM
AAwADAANAAwACwALAAoACAAIAAoACgAKAAkACgALAAwACwALAAsACwAMAAwADAANAA0A
DAALAAkABwAHAAgACAAIAAYABQAFAAcABwAHAAgACAAIAAYABgAGAAYABAADAAMABAAE
AAQABAADAAMAAwAEAAQAAwADAAUABQAEAAQAAgACAAIAAAACAAMAAwADAAEAAQABAAEA
///+//7//v/+//////////7///8BAAMAAQABAAEAAgACAAEAAQABAAAA/v8CAAIAAgAC
AAIAAgAEAAQABgAGAAgACAAIAAgABgAGAAYABgAEAAQABAAGAAsACwALAAsADAAOAA4A
DgAQAA4ADAAMAA8ADAALAAoABQADAAMAAgABAAEA//////7//f/9//3/+f/4//j/+f/7
//n/+f/5//z//P/8//z/+v/5//n/+P/3//f/9//3//f/9//3//j/+f/6//v//P/7//v/
+//5//n//f/+/wAAAgAKABUAHgAqADcAQgBMAFMAUQBUAFgASQAfAO7/z//M/87/zv/L
/8b/xP/I/8z/z//Y/+H/6P/t//L/9v/4//r//v/+//7//v/8//r//P/8////////////
/f/9//3//P/+/////////wEAAQACAAIAAwADAAMAAgABAAEAAgABAAEAAQABAAEAAgAD
AAQABgAEAAQABQAGAAQABgAGAAYABgAGAAcACAAKAAsADAAOAA4ADgAOAA4AEwAUABUA
FQATABMAFgAXABoAGgAaABwAGwAdAB8AHwAhACIAJQAmACgAKQAqACwALAAsAC0ALQAu
AC8AMAAyADMAMgAyADEAMwAzADMAMwA0ADQANQA1ADMAMwA0ADQANAA0ADQAMgAzADEA
MQAwAC0AKgApACgAJwAlACQAIwAfAB0AHAAZABkAGAAXABcAEwASABEAEAAOAA0ADQAN
AAwADAAKAAkACQAJAAkACAAIAAkACQAJAAsACwAKAAoACAAIAAgABwAHAAYABgAGAAYA
CAAIAAUABQAGAAYABgAKAAsACwAKAAkACAAIAAYABgAHAAcABgAEAAYABgAGAAUABgAH
AAgABwAHAAcABwAHAAYABQAFAAYABgAGAAUABQAFAAYABgAGAAQAAwADAAMAAwADAAQA
BAAEAAIAAgAEAAQAAgABAAEAAgACAAIAAAD///////8AAAAA//////3//f/8//z//v/+
//7//P/+//////////7//f/8//v//f/8//z//P/8//3//f/9//n/+f/6//v/+//7//v/
/P/+//3//f/9//z//P/8//z////9//r/+//8//z//P/8//z//f/+/wEAAgACAAIAAgAC
AAAAAAAAAAAAAgACAAIABAAHAAcABwAHAAYACAAIAAgACgAIAAYABgAJAAYABQAEAP//
/f/9//z/+//7//n/+f/4//f/9//3//b/9v/3//n/9//1//X/9f/0//T/9P/0//P/8//0
//T/8v/x//D/7//y//P/9P/2//T/9P/0//T/8//z//P/9f/1//X/+P/8/wIABgAPABwA
JAAtADoARABFAEMASgBIACsA9//O/8H/xP/G/8T/wf++/8D/wv/I/8//1v/f/+T/6//s
/+7/8v/0//T/9P/2//T/9P/y//T/9P/z//P/8//z//H/8f/x//D/8f/z//T/9f/3//f/
+P/4//f/9//3//b/9P/1//f/9//5//n/+f/5//f/9//3//j/+v/6//v//P/5//r/+f/4
//n/+v/8//7/AQABAAEAAgADAAIAAQAAAAMABAAFAAUABwAHAAoACwAKAAoACgAMAA0A
DwARABEAEQASABUAFgAYABkAGgAcABsAHAAeAB8AIQAhACEAIgAiACIAIwAjACUAJQAl
ACUAJAAkACUAJQAjACMAJAAkACQAJAAkACIAIQAfAB8AHgAdABoAGQAYABUAEwASABEA
EQAPAA4ACwAIAAYABAADAAMAAgABAAAAAAD////////+//7//P/7//v/+//7//r/+P/5
//n/+f/7//v/+v/6//r/+v/6//n/+//6//r/+v/6//z//P/5//v//P/8//z//f/9//z/
+v/7//r/+v/4//r/+//7//r/+v/8//z//P/8//z//P/8//v/+//7//v/+v/6//r/+//6
//r/+v/5//f/9//4//j/+P/2//X/9f/4//n/+v/8//v/+v/3//b/9v/2//T/8//z//T/
9P/0//T/8//z//P/9v/2//X/9f/z//P/8v/y//T/9P/0//L/8P/x//H/8f/z//P/8//z
//P/8v/y//L/8P/x//H/8f/x//H/8v/z//H/8f/x//L/8P/v/+//7//y//L/8v/y//P/
8//y//H/8f/y//P/9P/u//D/8f/y//P/9P/0//T/9v/2//j/+P/4//j/+P/4//j/+P/4
//j/+P/6//3//f/9//3//v8AAAAAAAD+//z/+v/6/////P/7//r/+f/3//f/9v/0//P/
8P/v/+7/7f/t/+3/7P/s/+3/7//u/+v/6v/p/+z/7P/s/+z/6//r/+z/7P/r/+v/6//r
/+3/7f/t/+7/7P/s/+z/7P/v/+//6//p/+v/7f/w//T/+P/+/wMADAAWACEAKAAwADcA
NwA4ADoALwALANz/w//A/8D/vv+3/7T/tv+4/7z/xf/O/9P/3P/j/+T/5P/q/+7/7v/s
/+7/7v/w/+7/8P/w/+//7//v/+//8f/x//H/8P/w//H/8f/x//P/8//0//T/8//z//P/
8v/y//P/9f/1//P/8//z//P/9f/1//X/9v/0//T/9f/2//j/+v/6//r//P/8//3//v/9
//3//f/+/wIAAgACAAIAAwAEAAUABQAFAAUACAAJAAwADAAMAA4ADQAPABEAEQARABIA
FQAWABYAFwAYABoAGwAcAB4AHwAfAB8AHwAgACQAJAAlACUAJwAnACcAJwAnACYAJgAl
ACUAJQAmACYAKAAoACgAJgAlACMAIwAiACMAIAAfAB4AGwAZABgAFwAUABEADwALAAoA
CgAKAAsABwAGAAUABAAEAAMAAwADAAIAAgAAAP///////////v/8//3//f/9//3//f/8
//z//v/+//7//f/9//z//P/8//z//v/+//v/+//8//z//P/8//3//f/8//3//P/8//r/
+//9//7//v/8//7//v/+//7//v/+//7///////////////7//f/9//z//P/8//v/+//7
//z//P/+//z/+//7//n/+f/5//r/+P/4//b/9v/4//j/9v/1//X/9v/2//b/9v/1//X/
9f/0//T/8//z//X/9f/0//T/8v/y//L/8P/w//H/8f/x//P/8//z//P/8//y//L/8v/y
//P/8//z//H/8f/y//P/8//z//P/9P/z//H/8P/v//D/8P/w//D/8P/v/+3/6//s/+7/
8P/y//H/8f/w/+//8P/y//H/8//0//b/9v/2//b/9P/0//b/9v/2//b/9v/2//T/9P/0
//T/9P/0//T/9v/7//v/+//7//z//v/+//7/AAD+//z//P/+//r/+P/2//P/8f/x//D/
8f/x/+//7//u/+3/7f/t/+v/6v/q/+v/6f/n/+f/5//p/+r/6//s/+n/6f/q/+r/5//n
/+f/5//p/+n/6f/q/+j/6P/o/+j/6f/r/+v/6f/n/+f/6v/u//T/+P8BAAgAFAAhACoA
LgAvAC8ANgA2AB8A8f/E/7X/uP+6/7b/s/+y/7D/sv+4/8H/yv/R/9j/3//k/+T/5v/q
/+r/6v/q/+z/7P/q/+z/7P/t/+3/7f/t/+v/6//r/+r/7P/t/+3/7f/r/+v/7P/s/+3/
7f/t/+z/7v/v//H/8f/v/+//7//v/+//7//v//D/8P/w//H/8v/0//b/9v/2//X/9P/0
//T/9v/3//j/+v/6//r/+v/6//3//v///////////wIAAwAGAAYABgAIAAcACQALAAsA
CwAMAA8AEAASABMAFAAWABcAGAAaABsAGgAZABgAGAAaABoAGwAbAB0AHQAdAB0AHAAc
AB0AHQAfAB8AIAAgACAAIAAgAB4AHwAdAB0AHAAbABgAFwAWABIADwANAAsACwAJAAgA
BQAFAAQAAwADAP///v/9//z/+v/5//n/+f/4//j/9v/1//X/9f/1//T/9v/3//f/9//1
//X/9P/0//T/9P/0//P/9f/0//T/9P/0//b/9v/z//P/9P/0//T/8//z//L/8P/y//L/
8//y//D/8f/x//D/8f/0//X/9v/z//L/8f/w/+//7//v/+//8v/y//L/8//z//L/8f/v
/+//7//w//D/8v/w/+//7//t/+3/7f/u//D/8P/u/+7/7v/u/+z/6//q/+r/6f/o/+n/
6f/q/+v/6v/q/+n/6f/n/+f/5v/m/+f/6P/p/+j/5v/n/+f/5//p/+n/6f/p/+f/5v/m
/+b/5P/l/+X/5f/l/+X/5v/n/+b/5f/k/+T/4v/h/+H/4f/k/+T/5P/k/+P/4//i/+H/
4//k/+X/5v/k/+X/5f/l/+T/5P/j/+P/5P/k/+T/5P/l/+T/5f/m/+f/6P/o/+j/6v/q
/+j/6P/o/+j/6f/q/+v/7P/q/+r/6v/s/+3/7f/t/+3/8f/0//X/9v/1//L/7//u//H/
7v/t/+z/6f/n/+f/5v/l/+X/4//j/+L/4f/h/+H/3f/c/9z/3f/f/93/3f/d/9z/3P/c
/9z/3f/d/97/3v/f/9//3//f/97/3f/c/9z/3P/c/9z/3P/f/9v/2//f/+H/4//k/+j/
7P/0//3/BgAOABcAHgAiACMAJwAsACAA/f/N/7L/r/+y/7T/sv+r/6r/rP+s/7D/t//C
/83/1v/b/97/3v/e/+D/5P/g/9z/3v/g/97/4P/g/+H/4f/h/+H/4f/h/+H/4P/i/+P/
4//j/+H/4f/i/+L/5f/l/+X/5P/k/+X/5//n/+X/5f/l/+X/5f/l/+X/5v/m/+b/5//o
/+b/6P/o/+j/6v/q/+v/7P/v/+//7//w//T/9P/0//T/9//4//n/+f/4//f/+f/5//v/
/P/9/wAAAQADAAUABQAGAAYACAAIAAgACQAKAAwADgAQABMAFQATABMAEwAUABQAFAAV
ABUAFQAVABUAFQAXABgAGgAbABwAHQAfACAAHwAeAB0AGgAbABkAGQAYABcAFAATABIA
EQAPAA4ADQAJAAcABgADAAAA/v/8//v/+//6//n/+P/3//f/+P/5//r/+v/4//f/9f/1
//X/9P/y//P/8//z//P/8//y//L/9P/0//T/8//0//T/9f/2//j/+v/6//f/+f/6//r/
+v/6//v/+//6//f/9v/2//T/9v/5//v//P/8//7//v/+//7//v/+//7//f/9//3//f/9
//z/+//7//z//P/8//v/+//7//z//P/6//j/9//3//X/9f/1//b/+P/4//b/9v/4//r/
/P/5/w==
         </WaveFormData>
      </LeadData>
   </Waveform>
</RestingECG>
