# Supplementary material for: Detection of Left Atrial Enlargement Using a Convolutional Neural Network-Enabled Electrocardiogram
Source: Front Cardiovasc Med. 2020 Dec 17;7:609976. doi: 10.3389/fcvm.2020.609976 (PMC7773668; doi:10.3389/fcvm.2020.609976)
Supplement: Supplementary file 2 [file Data_Sheet_2.ZIP › normal1/1802010157_8156_0000000K.XML]

<?xml version="1.0" encoding="Windows-1252"?>
<!DOCTYPE RestingECG SYSTEM "restecg.dtd">
<RestingECG>
   <PatientDemographics>
      <PatientID>1802010157</PatientID>
      <PatientAge>75</PatientAge>
      <AgeUnits>Years</AgeUnits>
      <Gender>Female</Gender>
      <PatientLastName>zhuangwanna</PatientLastName>
   </PatientDemographics>
   <TestDemographics>
      <DataType>Resting</DataType>
      <Site>1</Site>
      <AcquisitionDevice>MAC55</AcquisitionDevice>
      <Status>Unconfirmed</Status>
      <Priority>Normal</Priority>
      <AcquisitionTime>09:30:39</AcquisitionTime>
      <AcquisitionDate>07-10-2015</AcquisitionDate>
      <CartNumber>1</CartNumber>
      <AcquisitionSoftwareVersion>009C</AcquisitionSoftwareVersion>
      <XMLSourceVersion>MAC5000 v1.0</XMLSourceVersion>
   </TestDemographics>
   <RestingECGMeasurements>
      <VentricularRate>64</VentricularRate>
      <AtrialRate>64</AtrialRate>
      <PRInterval>152</PRInterval>
      <QRSDuration>80</QRSDuration>
      <QTInterval>394</QTInterval>
      <QTCorrected>406</QTCorrected>
      <PAxis>69</PAxis>
      <RAxis>72</RAxis>
      <TAxis>103</TAxis>
      <QRSCount>11</QRSCount>
      <QOnset>228</QOnset>
      <QOffset>268</QOffset>
      <POnset>152</POnset>
      <POffset>206</POffset>
      <TOffset>425</TOffset>
      <ECGSampleBase>500</ECGSampleBase>
      <ECGSampleExponent>0</ECGSampleExponent>
   </RestingECGMeasurements>
   <Diagnosis>
      <Modality>Resting</Modality>
         <StatementCount>3</StatementCount>
         <LabelText>12SL ��ϳ���</LabelText>
      <DiagnosisStatement>
         <StmtFlag>ENDSLINE</StmtFlag>
         <StmtText>�������</StmtText>
      </DiagnosisStatement>
      <DiagnosisStatement>
         <StmtFlag>ENDSLINE</StmtFlag>
         <StmtText>�������� T ���쳣</StmtText>
      </DiagnosisStatement>
      <DiagnosisStatement>
         <StmtFlag>ENDSLINE</StmtFlag>
         <StmtText>�쳣 ECG</StmtText>
      </DiagnosisStatement>
   </Diagnosis>
   <Waveform>
      <WaveformType>Rhythm</WaveformType>
      <WaveformStartTime>0</WaveformStartTime>
      <NumberofLeads>8</NumberofLeads>
      <SampleType>CONTINUOUS_SAMPLES</SampleType>
      <SampleBase>500</SampleBase>
      <SampleExponent>0</SampleExponent>
      <HighPassFilter>16</HighPassFilter>
      <LowPassFilter>150</LowPassFilter>
      <ACFilter>NONE</ACFilter>
      <LeadData>
         <LeadByteCountTotal>10000</LeadByteCountTotal>
         <LeadTimeOffset>0</LeadTimeOffset>
         <LeadSampleCountTotal>5000</LeadSampleCountTotal>
         <LeadAmplitudeUnitsPerBit>4.88</LeadAmplitudeUnitsPerBit>
         <LeadAmplitudeUnits>��V</LeadAmplitudeUnits>
         <LeadHighLimit>2147483647</LeadHighLimit>
         <LeadLowLimit>268435456</LeadLowLimit>
         <LeadID>I</LeadID>
         <LeadOffsetFirstSample>0</LeadOffsetFirstSample>
         <FirstSampleBaseline>0</FirstSampleBaseline>
         <LeadSampleSize>2</LeadSampleSize>
         <LeadOff>FALSE</LeadOff>
         <BaselineSway>FALSE</BaselineSway>
         <ExcessiveACNoise>FALSE</ExcessiveACNoise>
         <MuscleNoise>FALSE</MuscleNoise>
         <LeadDataCRC32>2043855805</LeadDataCRC32>
         <WaveFormData>
CAALAA4AEQARABIAEgASAA8ADQANAAwACwALAAwADgAQAA8ADwAPAAwACgAKAAcABQAD
AAEAAQD//////v/8//3//v/+////AQABAAEAAQAAAP7//f/8//z//P/8//z//f/+////
///9//3//f/+//z//v/9////BAAHAAkADgAUABwAKQAxADwARgBPAFYAWwBSADgAHgAQ
AAQA9v/x//P/+P/+/wEAAQAEAAQAAQD8//v/AAD///3/+v/3//f/+//7//r/+P/3//n/
+f/3//f/+P/5//n/+P/4//f/9//4//f/9//1//X/9//4//j/+f/4//f/9v/1//X/9f/1
//X/9//3//f/9//3//j/+P/4//j/+P/3//f/+P/4//j/+P/3//f/9v/2//n/+f/5//n/
9v/2//f/9//4//j/+P/4//j/+P/4//n/9//3//f/9v/2//b/9v/3//n/9//3//n/+//6
//r/+//5//n/9//5//n/+P/4//n/+//6//r/+v/4//j/9//3//n/+f/4//j/9//2//X/
9P/3//j/9//4//b/9v/1//X/9f/z//P/8//1//b/9v/2//f/9//3//f/9f/1//X/9//5
//n/+f/6//n/+v/7//z//P/8//3//////////////wEAAQABAAEA////////AAACAAIA
AwADAAAAAAAAAAAAAAAAAAAAAAAAAAAAAAAAAP7//v/+////AAABAAIAAQAAAAAA///+
////AQACAAMAAAD/////AAABAAIAAgACAAEAAQADAAMAAAAAAAAAAAAAAAAAAAAAAAIA
AwADAAMAAwADAAIAAgACAAIAAgACAAIAAgACAAIAAQAAAP//AAACAAEAAAAAAAMAAwAC
AAIAAgABAAAA//8AAAEAAgADAP////8AAAAAAAAAAAAAAAACAAIAAgACAAAAAAAAAP//
AQACAAIAAQD//wAAAAD///v//f/+//7/AAAAAAAAAAAAAAAAAAAAAAIAAgACAAAA/v8A
AAAA//8AAAAAAQACAAAAAAAAAAAA/v/9//3//f/+////AAABAAAA///9//z/////////
//////////8BAAEA/////////f/9//3//f/+////AgAAAPz//v/8//z//P/8//3///8A
AAEA/v/9//z/+//8//3//v////////8AAAAA/v/+//z//P/8//z/+//7//3//f/+//7/
//8BAAEAAgACAAQABwAKAA0ADQAOAA4ADQALAAgABwAGAAUABQAGAAkACgAKAAsACgAG
AAMAAgABAP///f/7//3//v///////v/+//7//f/7//v/+//7//3//f/8//z/+v/6//r/
+v/6//r/+v/6//n/+f/5//n/+v/6//j/+f/9/wAAAQAHAA4AGAAeACMAKQAyAD4ASQBS
AFEAQgAqABQAAgD2//D/6f/r//L/+P/5//3/AAAAAP3//P/7//r/9//1//T/9//7//v/
+v/4//X/8//0//X/9P/1//b/9//3//b/9v/1//X/9v/3//f/9f/1//b/9v/1//X/9//3
//f/9//1//X/9f/1//P/8//z//P/9f/2//b/9v/0//T/8//z//b/9v/2//b/9f/1//T/
9P/1//X/9f/1//X/9v/4//n/9v/2//b/9v/2//b/9v/3//f/9//3//b/9P/0//T/9f/2
//X/9v/5//j/9v/1//X/9//3//X/9//3//b/9v/3//X/9P/0//T/9v/2//X/9f/1//X/
9P/0//T/9P/0//T/9P/0//L/8v/w//D/7//v//D/7//w//H/7//w//D/8P/v/+//7//v
//H/8f/x//P/8//z//P/9P/1//b/9//4//j/+P/5//v/+f/5//n/+f/7//v/+//7//v/
+//7//z//P/8//3//f/8//z//P/8//z//P/8//z/+v/6//r/+v/7//z//f//////////
//3/+//8//z//P/8//3//f/9//7//f/9//7///8AAAAAAAD+//3//v/9//7//v/+//7/
/v/+//7//v/+///////////////+//7//v/+//7//v/+//7//v/+/wAAAAAAAAIAAQD/
//3//P///////v/+///////////////////////9//3//v/+/wAAAAAAAAAA///+//3/
/P///wAAAQABAP7//v/9//v//f/+//7//f/7//3//v/+/wAAAAAAAAAA///+//3//P/+
//7//v/8//r//P/8//v//P/8//3//v/+//7//v/+//z/+//7//v//f/9//3//f/9//3/
/P/8////////////////////AQD///3//f/9//7///8AAAEAAAD//wAA/P/+/wAAAAAA
AP7//v/+//7/AAAAAAAAAAD+//7//v/+//7///////////////////8BAAEAAQABAP//
//8AAAAAAAAAAP7//v/+//7//f/9//3//f/+//7/AQADAAMABAACAAQABwAKAA0ADQAO
AA4ADAALAAkACQAKAAkACQAKAAwADAALAAsADQAKAAgACAAFAAMAAQD///3//v//////
/v/+//7//f////////////3//f/8//z//P/8//z//P/9//7///8AAP7//f/8//v//P/6
//z//////wAAAwAFAAoAEAAUABsAJwAyADwARwBSAFsAWABEACoAGAAMAAAA8//v//j/
/P/9/////v8AAAMAAgD9//z//f/7//j/9//5//f/+P/4//f/9//5//n/9//3//f/9//2
//T/9P/z//P/9P/1//X/8//z//b/9v/1//X/9f/1//X/9f/1//X/9f/1//X/9f/1//X/
9f/2//b/9v/0//T/8//z//X/9v/3//j/+f/5//j/+P/4//f/9v/1//X/9v/4//n/9v/2
//b/9v/2//b/9v/3//f/9//3//b/9v/2//b/9//1//P/8//1//b/9v/3//n/9//3//X/
9//3//b/9v/3//f/9v/2//b/9v/2//X/9f/1//X/9P/0//T/9P/0//T/9P/0//L/8v/w
//D/7//v//H/7//v/+//7v/u/+3/7P/v/+//7//v/+//7//v//H/8f/x//H/8v/z//T/
9f/2//j/+P/5//v/+f/5//n/+f/9//3//f/9//3//f/9//7//v/+//////8AAAAAAAAA
AP7//v/+//7///8AAAEAAgABAAAA/////wEAAQABAP///f/+//7//v/+//////////7/
/f/9//7///8AAAAAAAD+//3//v/9//3//v///wAAAAAAAAAAAAAAAAEAAQABAP/////+
//7//v/+//7//v/+//7//v/+/wAAAAAAAAIAAgABAAAAAAABAAEAAAAAAP//////////
////////////////AAAAAAAAAAAAAAAAAAAAAAAAAAD///7//f/7//3//v/+//3//f/+
//7//f/8////AQACAAAAAAAAAAAAAAAAAAAAAAD+//7//v/8//3/AAABAAEA/v/+////
AAAAAAAAAAAAAAIAAQABAAEA///////////9//3//P/8////////////////////AQAD
AAEAAQABAP///////////////wEA/v/+/wAAAgD+//7//v/+//7//v/+//7//v8AAAAA
AAAAAAAAAAAAAAAA/f/8//v/+v/8//7/AAACAAAAAQABAAEA////////////////////
//3//f/+//7///8AAP//AAD///7//P/7//3//f/+//7///8BAAEAAgACAAQABwAKAA0A
DQAOAA4AEAAPAA0ADQAMAAsACwAMAA4ADgANAA0ACwAIAAYABgADAAEA///9//v//P/9
//3//P/8//z/+//8//3//v/////////+//7//P/8//z//P/8//z//P/8//v/+//7//v/
/P/8//7//f/7//7/BQAJAAwADgAYACEAKQAyAEAASwBWAF0AWABEACwAGAAKAAAA9//1
//r//v8BAAMABAAEAAMAAAD///r/9//7//z/9f/z//f/+P/4//f/9//3//f/9f/1//b/
9//3//b/9P/z//P/9P/4//n/+P/5//n/+P/2//X/9v/3//j/+f/4//f/9v/1//X/9f/1
//X/9f/2//b/9v/0//T/8//z//b/9v/2//b/9f/1//T/9P/2//f/+P/5//j/+P/5//n/
9v/2//b/9v/2//b/9v/3//X/9f/1//T/9v/2//b/9//3//X/9f/3//b/9P/z//P/9P/1
//T/9//3//b/9v/3//X/9P/0//T/9P/0//P/8//z//P/8v/y//L/8v/y//L/8v/y//D/
8P/w//D/7//v//H/7//v/+//7v/u/+3/7P/u/+//8P/x/+//7//v//H/8//z//P/9P/1
//b/9//4//j/+P/5//v/+//7//v/+//9//3//f/9//3//f/9//7/AAAAAAEAAQD+//7/
/v/+/wAAAAAAAAAAAAAAAAAAAAD+//7//v///wEAAQABAP///v/+//3//P/+////////
/wAA/////wAAAAAAAP///v/+////AgADAAEAAAD///7//v/+//7//v8AAAEAAQABAP//
///+//7/AAAAAAAAAAAAAAAAAAAAAP///v/9//7/AAD///7//v8BAAEAAAAAAAMAAwAD
AAMAAQABAAEAAQABAAEAAgACAAEAAAD///7/AAAAAAAAAAACAAIAAgABAP//AAAAAP//
//8AAAAA///9////AAAAAAAAAAAAAAAAAAAAAAAAAAACAAIAAgAAAP7/AAAAAP//AAAA
AAEAAgAAAAAAAAAAAAIAAQABAAEAAAD///7//f8AAAEAAQACAAIAAQAAAP//AQABAAEA
AwABAP///////////////////f/9/////P/+//z/AAAGAAMAAgABAAAA/v/+//7//v/+
//7//////wEAAQABAAEA//////////8BAAEAAQACAAAAAAAAAP7//v/+//7//f/9//3/
/f/+////AQAEAAUABgAGAAgACwAMAA8ADwAQABIAEgARAA8ADwAOAA0ADQAMAA4ADgAN
AA0ADQAKAAgACAAFAAMAAQD9//3//v///wEAAAAAAAAA/f/9//3//f/////////+//z/
/P/8//z//v/+//7//v/+//3//f/9//v//v8AAAAA/////wAAAwAJAA4AFAAcACcAMwA8
AEYATwBYAFsAVAA+ACQAEgAIAP7/8f/x//z//v/9/wEABAAEAAUABAD///r/+//7//r/
9//3//v/+v/6//n/+f/5//n/9//3//j/+f/5//j/9v/1//X/9v/5//n/9//3//j/+P/3
//f/9f/1//X/9f/3//f/9//3//f/9//3//f/9//4//j/+P/4//j/9//3//b/9v/2//b/
+f/5//j/+P/5//n/+f/5//b/9v/3//f/+P/4//j/+P/4//j/+P/5//n/+f/5//j/+v/6
//r/+//7//n/+f/7//n/+P/4//n/+f/5//f/+f/5//j/+P/5//f/9v/2//b/+P/4//f/
9//1//X/9P/0//b/9v/2//b/+P/4//b/9v/2//b/9f/1//X/8//z//P/8//0//T/9P/1
//X/9f/1//P/8//z//X/9//3//f/+P/5//r/+//8//r/+v/7//3///////////8AAP//
/v/9//7///8AAAIAAAAAAAEAAQAAAAAAAAAAAP7//v/+//7///8AAAEAAgAAAAAAAAAB
AP////////3//v8AAAEAAgAAAAEAAQABAAAA/////wAA//8AAAAAAAABAAEAAwADAAAA
AAAAAAAAAAAAAAAAAAAAAAEAAQABAP/////+//7///8AAAEAAgACAAIAAgACAAEAAAD/
/wAAAAD///7//v8BAAEAAAAAAP//////////AQABAAEAAQD9//3//v/+//7//v/+//7/
AAAAAAAAAAAAAAAAAAD/////AAAAAP////8AAAAA///9////AAAAAP7//v/+//7//v/+
//7//v/+//7//v/8//z//v/+//3//P/8//3//v/+//7//v/+/wAA////////////////
/////////v/+//3//f/9//3/+//7//v//f////3//f/9//v/+//7//v//f/9/////P/6
//r//P8AAP///v/9//z//v/+//7//v/9//3//f/9//3//f/9//3/+//7//v/+//9//7/
/v/+//7//P/8//z/+//5//j/9//5//r/+v/7//7///8BAAIAAgAFAAgACwALAAwADAAM
AAkABwAHAAYABQAFAAYACAAGAAUABQAFAAMAAgADAAEA///9//v/+//6//v/+//6//z/
/P/7//v/+//7//v/+//7//r/+v/6//z//P/8//z/+//6//n/9//5//n/+f/6//j/+P/7
//3//v///wMACgASABgAIQApADIAOABBAEoAUwBSAEIAKAAQAAIA+P/t/+v/8P/y//f/
+//8//z////+//v/+P/3//f/+P/3//f/9//2//b/9f/1//f/9//1//X/9P/1//X/9P/2
//X/9f/2//X/9f/z//P/9P/0//P/8//z//P/8//z//T/9f/2//f/9v/1//T/8//z//T/
9P/0//b/9v/1//X/9P/0//T/9P/2//f/9//4//j/9//2//X/9P/0//X/9f/2//b/9v/2
//b/9v/2//f/9f/1//X/9P/2//b/9v/3//X/8//z//X/9f/0//T/9f/3//f/9f/3//n/
+P/4//n/9//2//b/9v/2//b/9f/1//X/9f/0//T/9P/0//T/9P/0//T/8v/y//L/8v/x
//H/7//t/+3/7f/u//D/8f/y//P/8//z//P/8f/x//H/8//x//H/8f/y//P/9P/1//b/
9v/2//f/+f/5//n/+f/5//3//f/9//3/+v/5//j/+P/7//z//v////7//v/+//7//P/8
//z//P/+//7//v/+//z//P/8//3//f/9//3/+//9//7//v/+//7//////////f/7//r/
+v/9//7//v/+//v/+//9//3//v/+//7//v/8//z//P/8//7//////////f/9//z//P/+
//7//v/+//7//v/+//7//v/+//7/AAACAAEAAAAAAP/////+//7//f/9//3//f/+////
AAABAP////8AAAAA/v/+//7//v/+//7//v/+//7//v/+//3//f/+//7//f///wAAAAD/
//v//f/+//7//v/+//7//v/8//z//P/8//7//v/+//z//P/+//7//f/8//z//f/+//7/
/v/+//7//P/7//v/+//8//3//v////3//f/8//z////////////+//3//P/9//7//f/+
/////f/9//3//f/7//v//f/6//7//v/+//7//v/+//z//f/9//3////////////9//3/
/f/9//3//f/+//7//v/+//z//P/8//z/+//7//v/+//8//z/+//9//3//v8AAAIABQAI
AA0ADQAOAA4ADQALAAgABwAHAAcACAAKAAoACgAJAAkACQAGAAQABAABAP///f/7//3/
/v///////v/+//7//f/7//v/+//7//v/+//6//r/+v/6//r/+v/6//r/+v/6//n/+f/5
//n/AAD8//b/+/8BAAIABQALABAAEgAWACEALQA6AEIASQBUAFcATAA0AB4ADgD+//D/
6//t//L/+v8BAAEAAAACAP///v/9//z/+//5//j/9//3//n/+f/4//b/9f/1//X/8//z
//T/9f/1//T/9v/1//X/9v/1//X/8//z//b/9v/1//X/9P/z//L/8f/0//X/9v/3//X/
9f/1//X/9f/2//b/9v/2//b/9f/1//b/9v/2//b/9f/1//T/9P/3//f/9//3//T/9P/1
//X/9P/0//T/9P/2//b/9v/3//X/9f/1//T/9f/2//f/+f/3//X/9f/3//b/9P/z//P/
9P/1//T/9//5//j/+P/5//f/9v/2//b/9v/2//X/9f/2//f/9//4//f/9v/1//T/9P/0
//L/8v/0//T/8//z//P/8f/x//H/7//w//D/8P/v/+//7//v//H/8f/x//P/8//z//P/
9P/1//b/9//4//r/+v/7//3/+//7//v/+//+////AAABAP///////wAAAAAAAAEAAQAA
AAAAAAAAAP7//v/+//7/AAAAAAAAAAAAAAAAAAABAP////////3///8AAAAAAAD+////
/////wAA/////wAA//8AAAAAAAD/////AQABAAIAAgACAAIAAAAAAAAAAAD+////////
/wEAAQAAAAAAAAAAAAAAAAACAAIAAgACAAAAAAAAAAIABAADAAIAAgABAAEAAAAAAAEA
AQABAAEAAQABAAEAAQABAAEAAgACAAAAAAAAAAAAAAAAAAAAAAAAAAAAAAD/////AAAA
AP////8AAAAA///+/wEAAwAEAAEAAAD///7/AQACAAMABAACAAIAAgAAAAAAAgACAAEA
AAAAAAEAAgACAAIAAgACAAAA////////AQABAAEAAQABAAEAAAAAAP//////////AQAB
AAEAAwADAAEAAQABAAEAAQABAAEA/////wEA/v/+//7/BAAEAAMAAgABAAAAAAAAAAAA
AAD+//7//v/+/wEAAQABAAEAAQABAAEAAQD//////////wEAAgACAAIAAgAAAAAAAAAA
AP////////3//v/+////AwADAAQABAAGAAkADAAPABEAEgASABIAEQAPAA8ADgANAA0A
DgAQAA4ADQANAA0ACgAIAAgABQADAAEA/////wIAAwADAAIAAAAAAP//////////////
/////v/+//7/AAAAAAAAAAD///7//f/7//3//f/9//7/AAACAAEAAwAGAAcABwAOABgA
HgApADMAPABGAFEAWABVAEoAOAAiABIABgD4//H/9f/+/wAAAwABAAIAAgABAAAA/f/8
//3//f/6//n/+f/5//r/+v/5//n/+f/5//f/9//4//n/+f/4//j/9//3//j/9//3//X/
9f/4//j/9//3//f/9//3//f/9//3//f/9//3//f/9//3//f/+P/4//j/+P/4//f/9//4
//j/+P/4//f/9//2//b/9//3//f/9//2//b/9//3//j/+P/4//j/9v/2//b/9//5//n/
+f/4//b/9v/2//f/9//1//X/9//4//j/+f/7//r/+f/2//f/+f/4//j/+f/3//b/9v/2
//j/+P/3//f/9//3//b/9v/0//T/9P/0//T/9P/y//L/8P/w/+//7//x/+//7//v//H/
8v/y//L/8f/x//H/8f/x//H/8f/z//X/9f/1//b/9//4//n/+v/8//z//f////3//f/9
//3/AQABAAEAAQADAAMAAwAEAAEAAAAAAP////8AAAEAAgACAAIAAgACAAIAAgACAAIA
AAAAAAAAAQABAAEAAQD/////AAAAAAAAAAABAAEAAQACAAEAAQACAAEAAgACAAIA////
/wEAAQAAAAAAAAAAAAAAAAAAAAAAAAABAAEAAQADAAMAAgACAAAAAAAAAAAAAgACAAIA
AgACAAIAAgAEAAIAAQAAAAAAAQABAAAAAAABAAEAAQABAAEAAQABAAEA/////wAAAAAC
AAIAAgACAAAAAAAAAAAAAgACAAIAAQABAAIAAgABAAEAAgACAAEA//8BAAIAAgABAAAA
///+////AAABAAIAAQAAAP///P/9/wAAAQABAAAAAAABAAIAAQAAAP///v8AAP//////
//////////////////7//v///////////////////wEAAAD9//z/+//8//3//v//////
//8BAP7//v8AAAAAAAAAAAAAAAAAAP7//v/+//7/AQABAAEAAQAAAP///v/9////////
//////8AAAAAAAD+//z//P/8//7//f/9//3//f/+//7///8BAAEAAgACAAUACQANABEA
EAAQAA8ADgANAAsACwAKAAsACwAMAA4ADQALAAoACQAIAAYABgADAAEA///9//3//v//
/////v/+//7//f/9//3//f/9//3/+//6//r/+v/6//r/+v/6//z//P/8//v/+f/5//n/
+v/+//7//////wAAAQD//wgAFgAaACMALQA2AEAASwBWAFsAWABCACgAFgAKAPz/8f/z
//r//v/9////AgD+//v//v/9//z/+//5//j/9f/1//f/+v/6//n/+f/4//f/9P/z//b/
9//3//b/+P/3//f/+P/4//f/9P/z//T/9P/z//P/9P/1//b/9//1//X/9f/1//X/9f/1
//X/9f/2//b/9v/2//b/9f/1//b/9v/2//b/+f/5//j/+P/5//n/+f/5//b/9v/3//f/
9P/0//T/9P/1//b/9//5//f/9//3//b/9v/2//b/9//5//f/9//5//f/9v/2//f/9//3
//X/9//2//T/8//z//b/9v/3//j/9v/2//X/9f/z//P/8v/y//P/9P/1//b/9P/0//L/
8v/y//L/8f/x//P/8f/x//H/7//w//D/8P/x//H/8f/x/+//7//v//H/8v/z//T/9v/1
//b/9//4//j/+P/5//v//f/9//3//f/+//3//P/7//3//f/9//7//v/+///////8//z/
/P/8//7//v/+//7//P/8//z//P/+//7//v////////////3///8AAAAAAAD+////////
//7//f/9//7//f/+//7//v/9//3//////wAAAAAAAAAA/v/+//7//v8AAAEAAQABAAAA
///9//z//f/+////AAD+//7//v/+/wAAAAAAAAIABAADAAIAAgAAAP///f/8//7///8A
AAEA////////////////AAAAAAAAAAAAAAAAAAAAAAAAAAD///7//f/7//z//v//////
AQACAAIAAQD+///////+/wAAAAAAAAAA/v/+//7//v/+//7//v/8//7/AAAAAP//+//6
//r/+v/9//7///8AAAAA/////////f/9//3//f///////v/+//3//f/9//3//f/9//3/
//////3//f/9//3//f/9//3/AQD9//v/AAD+//3//P/7//r/+//9//7////9//3//f/9
/////////////f/9//7//v/+//7//P/8//v/+v/4//f/+P/5//v//P///wEAAQACAAEA
AgAEAAYACwALAAwADAAMAAsACQAJAAgABwAHAAgACgAKAAkACQAJAAYABAAEAAEA///9
//v/+//8//3//f/6//r/+v/5//v/+//7//v/+//7//r/+v/6//r/+v/6//r/+v/6//r/
+f/5//n/+f/8//7//P/5//v//v8DAAcACgAMABYAHwAlAC4APABHAEoASwBMAEAAKgAW
AAYA+P/v/+3/8P/y//X/+f/6//r///8CAP//+v/3//f/9v/1//X/9f/2//b/9f/1//X/
9f/z//P/9P/1//X/9P/y//H/8f/y//X/9f/z//P/8v/y//H/8f/z//P/8//z//P/8//z
//P/9f/1//X/9f/z//T/9P/0//T/9P/z//P/8v/y//L/8v/1//X/9P/0//P/8//z//P/
8v/y//P/8//z//T/9f/2//X/9P/z//P/9P/1//b/9v/0//T/9P/1//X/8//z//X/9f/0
//T/9f/1//X/8//1//X/9P/0//X/9f/0//T/9P/y//L/8f/x//P/8//y//L/8P/w//D/
8P/w//D/7v/u//D/8P/v/+//8f/v/+//7//t/+7/7v/u/+7/7f/s/+v/7P/t/+7/8f/v
/+//7//w//H/8v/z//T/9P/0//X/9//3//f/9//3//v/+//7//v/+f/5//n/+v/4//j/
+f/5//j/+P/4//j/+f/6//v//P/6//r/+v/6//z//P/8//3//P/7//r/9//5//r/+v/6
//j/+f/5//n/+v/5//n/+v/6//r/+f/4//f/9//5//n/+f/6//v//P/6//r/+v/6//j/
+f/5//n/+//7//r/+v/8//z//P/8//r/+v/6//r/+v/6//r//P/8//v/+v/6//v/+//6
//r/+//7//v/+//9//3//f/9//n/+f/6//r/+v/6//r/+v/4//j/+P/4//r/+v/6//n/
+f/6//r/+f/5//r/+v/5//n/+//8//z/+v/6//r/+v/6//r/+v/6//z//P/8//r/+v/8
//z/+//5//j/+P/4//r/+v/6//r/+P/3//f/9//5//n/+f/5//n/+f/4//j/+//7//v/
+//6//n/+P/5//v/+f/5//n/+f/5//n/+f/5//n/+//4//r//P/8//z/+//6//n/+P/4
//j/+P/4//j/+P/4//j/+v/6//r/+v/6//n/+P/3//n/+f/5//n/+//7//v/+//7//z/
/P/8//v/+P/3//b/9//3//j/+f/5//r/+v/7//z/+//7//r//P///wIABQAHAAgACAAI
AAcABQAFAAQAAwADAAQABgAEAAMAAwADAAAA/v/+//v//P/7//r/+//7//v/+v/4//r/
+v/5//n/9//3//f/9//3//b/9v/2//b/9v/2//b/9P/0//T/8//1//X/9f/2//j/9v/3
//n//P8BAAMACAAOABYAIQArADIAOgBFAFAAVQBIAC4AFAACAPr/9P/r/+v/8P/0//f/
+f/4//j/+f/6//n/9P/x//P/8v/x/+//8f/0//T/8//z//P/8//x//H/8P/x//H/8P/y
//H/8f/y//P/8//x//H/8P/w/+//7//v/+//7//v//D/8f/y//P/8P/v/+7/7f/u//D/
8f/y//L/8v/x//H/8P/w//D/8P/x//H/8P/w//H/8f/x//H/8P/w//H/8f/y//L/8v/y
//D/8P/w//H/8f/x//H/8P/w//D/8P/x/+//7f/t/+//8f/w//D/8f/x//H/7//x//H/
8P/w//H/7//u/+7/7v/w//D/7//v/+//7//u/+7/7//w//H/8v/x//D/7f/s/+r/6v/p
/+n/6//p/+n/6f/p/+r/6v/q/+n/6f/p/+n/6f/p/+n/6//t/+3/7f/u/+3/7v/v//D/
8P/w//H/8//1//X/9f/1//X/9f/1//X/9f/1//X/9v/2//b/9//3//b/9v/2//b/9v/2
//b/9v/4//j/+P/4//j/+P/4//n/9//3//f/9f/1//b/9v/2//f/+f/6//v/+v/5//n/
+v/1/w==
         </WaveFormData>
      </LeadData>
      <LeadData>
         <LeadByteCountTotal>10000</LeadByteCountTotal>
         <LeadTimeOffset>0</LeadTimeOffset>
         <LeadSampleCountTotal>5000</LeadSampleCountTotal>
         <LeadAmplitudeUnitsPerBit>4.88</LeadAmplitudeUnitsPerBit>
         <LeadAmplitudeUnits>��V</LeadAmplitudeUnits>
         <LeadHighLimit>2147483647</LeadHighLimit>
         <LeadLowLimit>268435456</LeadLowLimit>
         <LeadID>II</LeadID>
         <LeadOffsetFirstSample>0</LeadOffsetFirstSample>
         <FirstSampleBaseline>0</FirstSampleBaseline>
         <LeadSampleSize>2</LeadSampleSize>
         <LeadOff>FALSE</LeadOff>
         <BaselineSway>FALSE</BaselineSway>
         <ExcessiveACNoise>FALSE</ExcessiveACNoise>
         <MuscleNoise>FALSE</MuscleNoise>
         <LeadDataCRC32>4120083269</LeadDataCRC32>
         <WaveFormData>
DQAPABIAFAASABAADQANAA0ACwAKAAoABQABAAEAAwABAPz/+f/5//v/+f/4//b/9//1
//T/9P/x//D/7f/r/+v/6f/p/+r/6//s/+7/7//u/+z/6//q/+n/6f/q/+r/7//v/+3/
7f/u/+//8f/y/+z/5f/j/+L/4P/e/+D/5P/q//X/BAARAB4AMgBIAF8AggCqALwAugCr
AIcAVwA5ACcAHQATAA0ACwALAAsABAD7//b/+P/6//n/9//y//T/+v/0//H/8P/v//D/
7//v/+//8f/x//D/8P/s/+z/7P/u/+7/7f/s/+z/7P/t/+3/7P/s/+3/7f/t/+z/7P/r
/+v/7f/t/+z/7P/s/+z/7f/t/+3/7f/t/+z/7v/u/+z/7v/u/+3/6v/r/+3/7v/w//P/
8f/v/+3/6//t/+7/7v/u//D/8P/w//D/8f/w/+//7v/y//D/8P/x//H/8f/x//X/9f/z
//P/9v/4//f/9//3//j/+P/4//n/+//8//7//v///wIAAAAAAAIAAwADAAQABAADAAIA
AwAGAAcACQAKAAgACAAIAAoADAAMAAwADAAKAAsADQAQAA8ADwAPABEAEAAQAA8ADwAS
ABMAFAAUABMAEgASABEAEQAQABAAEAAOAAoACgAKAAgABwAFAAQAAwACAAIABAACAAEA
AQD///z//P/9//3/+//6//r/+v/5//n/+P/4//n/+v/7//7//P/7//v/+f/5//n/+f/5
//z//v/+//3///////////8AAAAA///9//////8BAAEAAAAAAAAAAgAAAP7//v///wEA
AAAAAAEAAwADAAMAAwADAAMAAgABAP////////7/+v/6//z//f/+//3//f/+////////
/////f/8//z//f////3//P/8//v/+//9//3//P/7//v/+//7//v/+//6//j/+P/4//j/
+v/7//v/+v/6//r/+P/3//b/9v/1//P/9P/2//n/+v/4//j/+P/4//b/9v/5//n/+//7
//v/+v/4//r/+//7//n/9//1//P/9f/z//P/8//1//f/9//3//b/9f/z//L/8v/y//P/
9v/4//b/9v/2//f/9//3//f/9P/z//P/8v/z//b/9//3//f/9P/0//T/9P/0//X/9//4
//n/9//2//b/9v/3//j/+f/6//n/+P/5//n//v8EAAQABAACAAQABAAFAAkACwAOAA8A
DgANAAwACwAPAA8AEQAUABQAFAASAA8ADwAPAA0ADAAKAAcAAwADAAYABQABAP///f/9
//v/+v/6//n/9//2//T/9P/0//L/8v/x//D/8f/x//D/7//v//D/8f/x//L/8P/v/+//
8P/u//H/8f/v//H/8f/x//L/8P/q/+f/6f/q/+b/4P/i/+j/9P8BAAoAEwAiADoAVABv
AIwArADEAMQArwCNAGEAOQApACUAGQAPAA0AEQANAAgAAwD+//r/+v/9//n//P/8//j/
9//1//X/9f/0//P/8//z//X/9f/0//T/9P/0//T/9v/1//P/8f/w//L/8//z//L/9P/1
//X/9f/1//T/8v/x//H/8f/w//D/8P/w//H/8f/z//P/8//y//L/8v/w//L/8//z//H/
8//1//T/9P/1//P/8//z//P/8//0//T/9P/0//T/9P/0//j/+P/4//j/+P/2//b/9//5
//n/+f/9//v/+f/5//z//P/7//v/+/8AAAAAAAABAAEAAgAEAAQABQAIAAYABgAKAAsA
CwAMAAsACwALAA0ADwAPABAAEAAQABAAEAASABIAEgASABIAFAAVABcAGgAVABUAFQAX
ABYAFgAVABUAFwAXABcAFgAUABQAFQAVABQAEgARABAADwAMAA0ADgAPAA8ADgAOAAwA
CgAJAAoABgAFAAUAAwABAAIABAAFAAMAAgACAAIAAwADAAIAAgADAAQABQAIAAYABQAF
AAMAAwADAAMAAwACAAQABAADAAUABQAFAAUABwAIAAgABwAFAAUABwAHAAYABgAGAAgA
CQAIAAkACwAJAAgACAAJAAkACQAJAAkACgAJAAcABQAGAAcACAAIAAcACAALAA0ADAAJ
AAcABgAFAAUABQAFAAcABgAGAAcACQAHAAYABgADAAMABQAFAAYABQAFAAUABAADAAIA
AAACAAQABgAIAAQAAwABAP7/AAACAAIAAwACAAIAAQD//wAAAgAFAAYAAgACAAIAAgD+
//7/AQABAAEAAQABAAAA+v/8//3//f/+////AAABAAEA/////////f//////////////
/v/+//3//P/8//7/AgAAAAAAAAD+//3//P/7//z//f///wAA/f/+//3/+////wMAAQAA
AP///v/9//z//v/+//7//v/8//z//P/8//7////////////+//7//v/+//7//v/+//3/
/P/9//3/AQAIAAkACgAKAAwADAANAA4ADwARABEAEwATABMAEwATABMAFQAYABoAGgAY
ABUAFQAVABMAEgAUABEADQANAA0ACwAGAAMABQAFAAMAAgD+//3/+//6//r/+v/6//j/
9//1//P/8//0//T/9P/1//X/9f/0//T/8v/x//H/8v/z//f/+P/3//b/9f/0//T/8v/u
/+//8f/w/+z/6P/m/+T/7P/5/wYAEQAgADQASABfAHwAmgC2AMQAvwCnAHsASwAxAC8A
JwAZABMAEQARAA4ACQD+//z/AAABAP3//P/8//r/9//1//X/9f/2//X/9f/1//T/8//x
//D/7//w//H/9P/y//H/8P/w//H/8//0//T/9P/1//X/9f/z//L/8P/v//D/8f/x//L/
8P/w//H/8f/v/+//7//u//H/8v/x//T/8//z//H/8//y//D/7//v//H/8f/x//H/8//0
//T/9P/y//L/8v/y//T/9P/0//T/9v/0//T/9f/z//P/8//3//j/9//4//z/+//5//j/
9//4//j/+P/5//r//P///wAA//8CAAAAAAAAAAEAAQACAAQABQAGAAkACQAJAAoACgAK
AAoACgAMAA4ADgAOAA4ADAANAA8AEgANAA0ADQAPABAAEAAPAA8ADwAPAA8ADgAQABAA
EQARAA8ADgAOAA4ADgAKAAoACgAJAAcABAACAAMAAgACAAQAAgABAAEA///9//7/AAAB
AP///v/+//7///////7//v/7//r/+f/6//v/+//8//v/+v/5//j/9//6//z//P/7//3/
/f/9//3//v/+//3/+//6//n/+v/5//r//P/+/wIAAAD+//7////9//z//P/9//3//f/9
//3//v/9//v/+f/8//3//v/+//z//P/+/////f/7//r/+v/5//n/+f/5//v/+v/6//v/
/f/7//r/+v/3//f/+f/5//n/+f/6//v/+v/5//j/9v/0//T/9P/0//T/9f/1//T/9P/0
//L/8f/0//b/9//3//T/9P/1//T/8P/w//D/8P/w//D/8//z//P/8//z//L/7//y//T/
9f/z//P/8//z//P/8f/x//H/7//x//H/8f/x//H/8P/w//H/8P/w//L/8v/w//D/8P/z
//P/8//z//D/7//v/+7/7P/u/+7/7f/x//P/8//w//D/8P/w//D/7//u/+3/7P/v//D/
8f/y//D/8P/w//D/7f/s/+v/6v/s/+7/8P/y/+//7//u/+3/7v/u/+//8P/w//D/8P/w
/+7/7v/w//H/9P/6//r/+v/6//z//P/9/wIAAwAFAAUABQAFAAUABQAHAAcACQAMAAwA
DAAKAAcACQAJAAcABgAGAAMA/////wMAAQD8//n/+P/3//T/8v/w/+//7f/s/+3/7v/v
/+7/7P/p/+b/5f/n/+j/6f/r/+v/6//q/+r/6P/n/+f/6P/q/+3/7f/r/+n/6f/p/+r/
6v/o/+P/3//c/9z/4P/i/+D/5v/1//7/BQAWACwAPgBVAHYAlgCyALwArwCNAF8APQAt
ACUAGQAPAA8ADwANAAYA/f/2//L/7v/z//n/+P/0/+7/7P/r/+z/7f/q/+n/6f/p/+v/
6//q/+r/6P/o/+j/6v/r/+v/6//s/+r/6//r/+r/6//t/+7/7//u/+z/6f/n/+n/6f/o
/+j/6P/o/+n/6f/p/+n/6f/o/+r/6v/o/+r/6f/p/+f/6f/p/+j/6P/p/+n/6f/p/+n/
6v/s/+3/7v/u/+7/7v/u/+//7v/t/+z/7v/s/+z/7f/u/+//8P/1//T/8f/w//L/8P/v
/+//7//z//T/9f/3//X/9v/4//j/+//+//z//P/8//3//f/+/wEAAQABAAMABQAFAAYA
BgAGAAYABgAIAAgACAAIAAgABwAHAAgACgAIAAkACgANAAwADAALAAsADAANAA4ADgAM
AAwADQANAAsACgAKAAoACQAGAAcACAAGAAUAAwACAAEAAAAAAAIAAAD//////f/4//j/
+f/5//r/+v/7//z//P/7//n/+P/2//b/9v/4//r/+f/5//f/9f/1//X/9f/4//r/+v/5
//v/+//7//v/+//8//z/+//9//3///////z//P/8//7/AAD+//7////9//z//P/9//3/
/f/9//3//f/9//z/+//7//v/+//6//j/+P/6//v/+f/3//b/9v/4//n/+v/7//3//P/8
//3//P/5//f/9v/2//f/+v/7//f/9f/0//P/9P/1//b/9v/4//j/+P/4//b/9//3//b/
9f/0//H/7//w//L/8//z//H/8v/0//T/8v/y//L/8v/w//D/8//z//P/8//z//L/8P/y
//P/8//z//P/8//z//H/7//v/+//7f/v/+//7//y//P/8//0//H/8P/w//L/9P/y//L/
8v/x//H/8f/x//D/7//v/+7/7v/w//D/7//t/+//8//y//L/8v/y//L/8P/w//D/8P/u
/+7/7//v//H/8f/w//D/8v/y//L/8v/w//D/8P/y//P/9v/8//z/+v/6//z//P/9/wAA
AQADAAMAAwADAAMABQAHAAcACQAOABAAEAAOAAkACQAJAAcABwAIAAYAAwACAAMAAAD6
//X/9f/1//P/8//y//L/8f/u/+7/7v/u/+7/7f/r/+n/5//o/+j/6P/q/+v/7P/s/+v/
6v/o/+f/6f/q/+7/7//r/+v/6//r/+r/6v/u/+n/5f/i/97/2v/c/97/5v/1/wQACQAY
AC4AQgBZAHYAmgC0ALYAqwCPAGcAPwArACMAEwAJAA0ADwANAAoAAwD4//T/+P/3//P/
8P/y//b/8//x//H/8f/u/+3/7f/t/+3/7f/s/+z/6P/o/+j/6v/r/+v/6//s/+r/6//r
/+r/6v/r/+v/6//q/+r/6f/p/+v/6//q/+r/6P/o/+n/6f/s/+3/7v/u/+v/6v/n/+j/
6v/r/+r/7f/s/+r/6f/p/+v/6//r/+v/6//s/+z/7P/u/+7/7v/u//D/8P/w//D/8v/w
//D/8f/v/+//7//z//P/8f/x//T/9v/1//X/9f/2//b/9v/3//f/+P/6//r//f8AAP7/
/v///////v/+/wAAAQACAAUABwAHAAgACAAIAAgACAAKAAgACAAIAAgACgALAA0AEAAN
AA0ADQAPABAAEAAPAA8ADwAPAA8ADgAQABAAEQARABAADgANAAwADAAIAAgACAAGAAUA
AwACAAMAAgACAAQA///9//z/+f/4//j/+f/5//n/+P/4//j/+//7//r/+v/4//j/+P/6
//j/9//3//X/9v/3//j/+f/6//z//P/7//n/+f/5//n/+f/6//r/+f/8//3/AAABAPz/
+v/4//j/+//6//v//f/9//z//P/9//v/+//7//v///////7//f/////////+//n/+P/5
//n/+v/5//n/+v/9//3//f/9//v/+v/6//v/+f/3//b/9v/1//X/9//3//j/9//3//f/
9//3//f/9v/0//T/9P/0//b/9//3//b/9P/0//L/8f/x//L/8v/x//P/9P/2//b/8v/y
//L/8v/y//L/9f/1//P/8//z//L/7P/u/+//7//x//H/8f/x//P/8f/x//H/8f/z//P/
8//1//X/9P/0//L/8P/v//D/8P/u/+7/7v/x//H/8f/x//D/7//v/+7/7//y//P/8//r
/+v/7//y//L/8v/y//L/8P/w//D/8P/x//H/8f/x//D/8P/w//D/8v/y//L/8v/0//b/
9//6//7//v/+//7////+//7/AAABAAMAAwADAAQABQAGAAkACwANABAAEgASABAADQAN
AAwACQAHAAYABQABAAEAAwD///r/9//3//n/9//2//T/8//x//D/8P/y//L/8P/v/+3/
6//r/+z/6//q/+r/6f/r/+r/6v/q/+n/6f/q/+r/6//r/+n/6f/r/+v/7P/s/+r/5//l
/+L/4v/c/9b/2P/k//H/AAALABYAJAA0AEsAbACQAK4AvAC1AKEAeQBNADMAJQAXAA8A
DQALAAsABAD9//b/8P/u//f//f/4//T/8v/v/+3/7f/t/+7/7f/t/+3/7f/t/+z/7P/q
/+r/6v/s/+r/6f/o/+j/6P/p/+n/6P/o/+n/6f/p/+z/7P/r/+v/6//r/+r/6v/p/+j/
6P/n/+n/6f/p/+j/6v/q/+j/6v/p/+n/5//p/+v/6v/q/+v/6f/p/+n/6f/r/+z/7P/s
/+r/6v/q/+r/7P/s/+z/7P/u/+z/7P/t/+3/7f/t//H/8f/v/+//8v/z//P/9P/1//b/
9v/2//f/9f/2//j/+P/5//z/+v/6//7//////wAAAQABAAEAAwADAAMABAAEAAQABAAE
AAYABAAEAAQABAAHAAkADAAQAAwACwAKAAsADgAOAA0ADQALAAsACwAKAAwADAANAA0A
CwAKAAoACgAGAAIAAgACAAMAAwACAAIA///8//r/+v/6//v//f/9//n/+P/4//f/+v/6
//v//P/8//v/+f/4//b/9v/2//j/9v/1//X/8//0//X/9v/3//b/+P/4//f/9//3//f/
9//5//r/+v/5//f/9//5//n/+//8//3/AAD9//r/+f/5//v/+v/6//v//f/9//3//f/9
//3//P/7//v/+//7//r/+f/6//3////9//v/+v/6//v/+//7//v/+f/4//j/+f/7//n/
+P/4//n/+f/7//v/9//1//T/8//1//X/9f/0//X/9v/3//j/9//3//b/9P/1//b/9f/1
//P/9P/0//P/8//0//b/9v/z//L/8f/w/+//8P/0//X/8//z//P/8v/w//L/8//z//P/
8//z//P/8v/v/+7/7f/w//P/9P/1//P/8//y//L/8//y//L/9P/1//L/8f/w//P/8//z
//P/8v/x//H/8P/v//D/7//t/+3/8v/y//L/8v/y//H/8f/w/+//8v/y//P/9P/z//L/
8f/w//D/8P/y//P/9v/8//z//P/9/wAAAQADAAQABQAHAAcABgAFAAQAAwAFAAUABwAK
AA8AEAAPAA0ADAALAAgABgAGAAMA/////wMAAQD8//n/9//3//X/9P/w/+//7f/s/+//
8P/x//D/7f/r/+n/6f/p/+j/5//n/+j/6f/p/+r/6P/n/+f/6P/o/+v/6//p/+n/6f/p
/+r/7P/o/+H/4f/g/+D/4P/i/+L/5v/z//7/CwAcADQASgBhAH4AngC4AL4AsQCLAFsA
NwAlABsAFwATAA8ACQAHAAIA+//4//b/9P/1//f/9v/2//b/8P/t/+z/6//q/+n/6f/p
/+v/6//q/+r/6P/o/+j/6v/o/+f/5v/m/+f/6f/q/+r/6f/p/+j/5//r/+z/7P/t/+z/
6//p/+j/6v/q/+v/6//r/+v/6//q/+j/6P/m/+j/6f/p/+f/6f/r/+r/6v/r/+v/6//r
/+v/6v/q/+n/6P/p/+r/6//s/+z/7P/s/+z/8P/u/+7/7//v/+//7//z//L/7//u//D/
8f/x//L/8//2//b/9v/3//X/9v/4//j/+f/8//r/+v/+//////8AAP///////wEABQAF
AAYABgAGAAYABgAIAAoACgAKAAoACAAJAAsADgAJAAkACQALAA4ADgANAA0ADwAPAA8A
DgAMAAwADQANAA0ADAAMAAwACgAGAAYABgAHAAcABgAGAAQAAgABAAIAAAD//////f/8
//z//f/9//v/+v/6//r//f/9//z//P/6//r/+v/8//z/+//7//n/+v/7//z//f/9//7/
/f/7//3//f/9//3//f/+//7//f/9//3///////7//v/+/wAAAAD+//7///////7//v//
/wAAAQACAAMAAwADAAIAAQADAAMAAwACAP7//v8AAAEAAgABAAEAAgAAAP///v/9//7/
/v///wEA///9//z//P/9//3///////z/+//7//v//f/9//3//P/6//r/+v/6//r/+//7
//r//P/8//r/+f/7//z//P/7//r/+v/7//r/+f/6//v//P/6//r//f/9//z/+//6//j/
9v/4//n/+f/7//v/+//7//v/+f/5//n/+f/7//v/+//5//n/+P/4//j/+P/5//z//f/6
//n/+P/3//f/9//3//n/+f/6//r/+P/6//r/+f/1//P/+f/6//j/+P/4//j/+P/4//j/
+P/2//b/9v/2//j/+f/6//v/+v/6//r/+v/4//j/+P/4//n//P/+/wIABgAGAAYABgAI
AAgACQAMAAsADQANAA0ACwALAAsADQAPABEAFAAWABcAFgAUABUAFAARAA8ADgANAAkA
CQALAAcAAgD/////AAD//////v/7//n/+P/4//r/+v/4//f/8//x//H/8v/y//L/8//z
//P/8v/y//L/8v/z//X/9v/1//P/7//t//D/8f/z//T/8v/v/+//7v/q/+j/6P/s//T/
AwAUAB8ALgBAAFYAbwCMALAAzADEAKkAhQBZADsAMQAnAB0AGQAZABcAEQAKAAUAAgAA
AP7/+////wIA/v/8//n/9//3//f/9v/1//X/9f/3//f/9v/2//T/9P/0//b/9P/z//L/
8v/0//X/9f/0//T/9f/1//X/9v/2//X/9f/1//X/9P/0//T/9P/1//X/9f/1//X/9P/y
//L/8P/y//P/8//x//P/8//y//L/8//1//X/9f/1//X/9v/2//b/9f/0//P/8v/1//b/
9//4//j/9v/2//f/9f/1//X/+f/7//v//f8CAAEA///+//3//v/+//7///8BAAIABAAE
AAUACAAGAAYACAAJAAkACgALAAsACwANAA4ADQANAAwADgAOAA4AEAAQABAAEAAQABAA
EQATABYAFgAXABgAGwAZABgAFgAVABMAEwATABIAEwAUABYAFwAXABYAFgAWABMADgAN
AAwADgANAAsACgALAAoACgAMAAcABQAEAAEAAQACAAQABQADAAIAAgACAAEAAQAAAAAA
AAAAAAAAAgAAAP/////9//3//f/9//3///8CAAMAAwADAAMAAwADAAMABAAEAAMAAwAD
AAUABQAEAAQABAAGAAYABAAEAAUABQAEAAQABQAFAAUABQAFAAUABQAEAAMAAQABAAEA
AAABAAIABQAHAAYAAwABAAAAAQABAAEAAQABAAAAAAABAAMAAQAAAAAA/f/9////////
////AAABAP////////7//P/8//z//P/9////AAAAAP3//P/5//f/+f/6//r/+f/3//j/
+v/6//n/+v/7//z/+P/4//v/+//9//3//f/8//j/+v/7//v/+f/5//n/+f/5//f/9//3
//n/+//7//v/+//7//r/+v/3//b/9v/4//z/+v/6//r/+v/5//j/9//3//f/+P/4//j/
+v/6//n/9//5//f/+P/4//j/+P/4//j/+P/4//j/+f/5//n/+f/6//r/+v/6//j/+P/4
//j/+P/6//v//v8CAAIAAgACAAUABgAIAAwADQAPAA8ADwAOAA0ADAANAA8AEwAYABwA
GQAWABIAEQASABEAEQASAA4ACQAIAAkABwACAP////////3//P/6//r/+f/5//r/+f/4
//X/8//y//H/8v/0//T/9P/1//X/8//y//L/8v/x//H/8v/y//X/9f/z//P/8//z//T/
9P/4//P/7f/s/+j/4v/g/+j/8v/7/woAFwAeADAASABfAHoAmgC4AMQAuwChAHUASwA7
ADMAIwAVABUAGQAVABAACwACAP7//v8BAP///P/8//z/+f/3//f/9//2//X/9f/1//f/
9//2//b/9P/0//T/9v/2//X/9P/0//T/9f/1//T/9P/1//X/9f/0//T/8//z//X/9f/0
//T/9v/2//f/9//1//X/9f/0//L/8v/w//L/9P/1//T/9//3//b/9v/3//b/9f/0//P/
8//0//T/9P/2//b/9v/2//j/+P/4//j/+v/4//j/+f/5//n/+f/9//z/+f/4//r/+//7
//z//f/+//7//v///wAAAgAFAAYABgAIAAUABAAIAAkACQAKAA0ADQANAA8AEQARABIA
EgARABAADwAQABIAEgASABIAEgATABUAGAAXABcAFwAZABkAGAAWABUAGAAZABoAGgAX
ABYAFgAVABUAFAAUABQAEwAQABEAEgARAA8ADAAKAAkACAAIAAoACAAHAAcABQACAAIA
AwADAAMAAgACAAIAAQABAAAAAAAAAAAAAAACAAIAAQABAP/////////////+/wAAAAD/
////////////AwAEAAQAAwACAAEAAgABAAIAAgACAAQABgAEAAQABQADAAIAAgADAAIA
AQAAAP//AgADAAMAAwADAAMAAwACAAAAAAACAAMAAwABAAAAAAAAAP///v/9//7//v//
/wEA///9//z//P/7//v//f/9//z/+//7//v//P/9//7//v/8//r/+P/2//f/+f/6//r/
+v/6//j/9//3//j/+P/3//f/+P/6//r/+P/4//j/+P/1//T/9v/1//f/9//3//b/8P/y
//P/8//0//X/9v/3//f/9f/1//X/8v/z//L/8f/0//X/9f/2//P/8v/y//T/9v/0//T/
9P/z//P/8//z//T/8//z//L/9P/u//L/9//2//T/8v/w/+7/8f/z//T/9f/z//L/8v/y
//L/8v/y//L/8P/w//L/8//4//7//v/+//3//v/9//3/AgADAAUABQAGAAcACAAJAAgA
BwAIAAoADQAOAA0ACwALAAsACQAIAAgABQABAAEAAwABAPz/+f/5//n/9//2//P/8f/u
/+z/7//w//H/8P/s/+n/5v/l/+f/6P/p/+v/6f/p/+j/6P/q/+n/6f/q/+r/7f/t/+v/
6v/p/+j/6P/s/+z/6f/l/+D/3P/e/+D/3v/g/+///v8DAA4AJAA+AFEAaACIALAAxAC7
AJsAcQBHAC8AIQATAAkABQADAAMABgADAPb/8P/u/+//7//w//T/9P/v/+3/7f/t/+r/
6f/p/+n/6//r/+r/6v/n/+b/5f/m/+n/6f/p/+r/6f/p/+j/5v/m/+f/5//n/+r/6v/p
/+n/6f/p/+j/6P/o/+j/6f/p/+j/5//m/+T/5v/m/+T/5v/p/+n/5//p/+f/5v/m/+f/
5f/l/+X/5f/m/+j/6f/q/+f/5v/l/+T/5//o/+n/6v/s/+r/6v/r/+v/6//r/+//7f/r
/+v/7v/w/+//7//v//L/8v/y//P/8f/y//T/9P/3//r/+P/4//r/+//7//z/+//7//v/
/f/9//3//v/+////AAABAAQABAAEAAQABAACAAMABQAIAAMAAwADAAUABAAEAAMAAwAF
AAUABQAEAAQABAAFAAUAAwACAAIAAgABAP7///8AAP7//f/7//r/+P/2//X/9v/1//X/
9v/1//D/8P/x//H/8//y//L/8v/y//H/7//u//D/8P/w//L/8P/v/+//7f/u/+//8P/x
//H/8v/x/+//7f/t/+3/7f/x//L/8v/x//P/8//1//X/9P/0//T/9v/2//T/9P/1//X/
9P/0//X/9v/3//j/+f/6//n/9//1//f/9//3//b/9P/0//b/9//1//P/8v/y//D/7//u
/+3/7//w//L/9f/1//P/8v/y/+//7//x//H/8v/x//H/8f/v/+//7//u//D/8P/w//D/
7//v/+7/7P/u/+7/7P/r/+3/7v/u/+3/6//s/+7/7v/s/+z/7P/s/+r/6v/t/+3/7f/t
/+3/7P/m/+j/6f/p/+r/6//s/+3/7P/p/+j/5//p/+v/6//r/+3/7f/s/+z/6//q/+r/
7P/s/+r/6v/q/+r/6f/o/+f/5//n/+j/6P/q/+z/7P/r/+v/7f/r/+r/6P/o/+j/6P/q
/+r/6v/q/+j/6P/o/+j/6v/q/+r/6v/o/+f/5v/l/+X/5v/n/+j/6v/q/+r/6v/o/+r/
6//u//T/9P/0//T/+P/4//n//P/9//////////7//f/8//3//f///wIABAAFAAQAAgAD
AAMAAQAAAAAA+//3//f/+f/3//L/7//v/+3/6//q/+j/6v/p/+n/6v/p/+j/5f/j/+H/
3//f/+D/3v/e/9//3//g/+D/4f/i/+H/4f/i/+L/4//j/+H/4f/h/+H/4v/i/+L/2f/V
/9b/2P/a/9j/2v/i//H//P8HABYAKABAAFkAeACYAK4ArgCdAH8AUwAtAB8AGQANAP//
+//7//n/9v/1//D/6P/k/+f/5//o/+j/5v/k/+P/5P/l/+T/4//j/+P/4v/h/9//3v/d
/97/3//i/+L/4f/g/+D/4P/h/+H/4P/f/9//3v/d/9//4P/g/+H/3v/d/9v/2v/b/9z/
3v/f/9//3//f/97/3v/e/9z/3v/d/93/2//d/9v/2v/a/9v/3P/d/97/3//d/97/3v/e
/97/3v/e/97/4P/g/+D/4P/h/97/3f/d/9//3//f/+P/5f/j/+P/5v/k/+P/4//j/+T/
5P/k/+X/4//k/+b/5v/q/+7/7f/u/+//7//u/+7/8P/x//L/9f/0//P/8//y//T/9P/0
//b/+P/4//j/+P/1//X/9v/4//f/9//3//n/+v/6//n/+f/7//v/+//6//n/+P/4//f/
9f/0//T/9P/z//D/8f/y//T/8//x//D/7v/s/+v/7P/q/+n/6f/n/+b/5v/n/+f/5v/k
/+P/4v/j/+P/4v/i/+T/5P/k/+b/5f/j/+L/3//h/+H/4f/h/+P/5v/n/+f/5f/j/+H/
3//h/w==
         </WaveFormData>
      </LeadData>
      <LeadData>
         <LeadByteCountTotal>10000</LeadByteCountTotal>
         <LeadTimeOffset>0</LeadTimeOffset>
         <LeadSampleCountTotal>5000</LeadSampleCountTotal>
         <LeadAmplitudeUnitsPerBit>4.88</LeadAmplitudeUnitsPerBit>
         <LeadAmplitudeUnits>��V</LeadAmplitudeUnits>
         <LeadHighLimit>2147483647</LeadHighLimit>
         <LeadLowLimit>268435456</LeadLowLimit>
         <LeadID>V1</LeadID>
         <LeadOffsetFirstSample>0</LeadOffsetFirstSample>
         <FirstSampleBaseline>0</FirstSampleBaseline>
         <LeadSampleSize>2</LeadSampleSize>
         <LeadOff>FALSE</LeadOff>
         <BaselineSway>FALSE</BaselineSway>
         <ExcessiveACNoise>FALSE</ExcessiveACNoise>
         <MuscleNoise>FALSE</MuscleNoise>
         <LeadDataCRC32>3931076871</LeadDataCRC32>
         <WaveFormData>
AAD+//3/+//6//j/9v/2//f/9//3//f/9v/2//X/9f/0//H/8P/w//D/8f/z//T/9f/1
//X/9v/2//X/9f/0//T/9P/0//T/9P/0//X/9f/z//P/8//0//f/9//3//f/+f/5//n/
+f/5//j/9v/1//X/9f/3//v//f8DAA0AHAAuAEYAUQBMAEEANwAlAAUA0/+n/4r/cv9d
/1T/Vv9c/2b/cv9+/4v/nP+t/73/yP/P/9n/4//s//P/9f/3//z/AQABAAIAAwAEAAUA
BQAFAAYABwAIAAgACAAIAAoACgAKAAoACgAKAAsADQANAA0ADQALAAsACwAMAAoACgAL
AAsADQANAA0ADQANAA0ADwAPAA4ADgAOAA8ADQANAA0ADQANAAwADAANAA8ADwAPABAA
EAAQABAAEAAPAA8ADwAQABAAEAAQABAAEAAQABIAEgATABMAEwATABMAEwAUABYAFgAW
ABYAFwAXABgAGAAZABcAGAAYABkAGwAcABwAHAAcAB0AHQAdABwAHQAdAB0AGwAcABwA
HAAaABoAGgAaABsAHAAbABwAGgAaABkAGQAZABgAFwAXABYAFQAUABMAFAAUABMAEwAQ
AA8ADgAOAA0ADAAKAAkACwAKAAkACAAGAAYABQAEAAUABAADAAIAAAD//////////wAA
AQACAAEAAAAAAAAA/////wAAAAD//////////////////wAAAAAAAP/////+//7//v/+
/wAAAAAAAAAAAAAAAAAAAQABAAAAAAAAAAEAAQAAAAAA/v///////v8AAAAAAAAAAAAA
AQABAAEAAgACAAIAAgAAAAAAAAAAAAAAAAAAAAAAAAAAAAAA//8BAAEAAQABAP//////
///////+//7//v/+//7//v/+/wAA/////////f/9//3//f////7//v/+//7///////7/
/P/8//z/+//7//v/+//8//z//P/8//z//v/9//3//f/9//3//f/+//z//P/7//v/+//7
//v/+//8//z//P/7//v/+//7//v/+//6//r/+v/8//z//f/9//v/+v/6//r/+//7//v/
+//9//z//P/8//z//P/8//z/+v/6//r/+v/8//z//P/8//r//P/6//r/+v/6//r/+v/6
//r/+f/5//n/+P/6//v/+//7//v//P/8//7///8CAAQABgAIAAoADAANAA4ADgAOAA0A
CQAIAAUAAgD///7//P/7//v/+v/4//b/9P/1//X/9f/1//T/9P/z//X/9P/x//D/7v/u
/+//8f/0//X/9f/1//j/+P/3//f/9f/0//P/8v/y//L/8v/z//X/9f/1//X/9v/3//f/
9//3//f/9//3//X/9v/2//X/9f/1//X/9f/5//v/AQANABwAMgBKAFEARgA7ADEAHwD7
/83/o/+G/27/W/9W/1j/XP9i/2z/eP+F/5j/q/+7/8j/z//X/9//6P/t//H/9//+////
AAAAAAAAAAADAAMAAwAEAAUABgAGAAYABAAGAAYABgAHAAgACQALAAkACQAJAAkACQAJ
AAkACgAKAAoACwALAAsACwALAAsACwALAA0ADQAKAAoACgALAA0ADQANAA0ADQAMAAwA
DQANAA0ADQAOAA4ADgAOAA4ADQANAA0ADgAQABAAEAAQABAAEAASABIAEwATABMAEwAR
ABEAEgAUABQAFAAUABUAFwAYABgAGQAXABgAGAAZABkAGgAaABoAGgAbABsAGwAaABsA
GwAbABsAHAAcABwAGgAaABoAGgAcABwAGgAaABgAGAAXABcAFwAWABUAFQAUABMAEgAR
ABAAEAAPAA8ADgANAAwADAANAAwACgAJAAkACAAHAAYABAAEAAMAAgABAAAA///+/wAA
/////////v/+//7//v/9//z//P/8//3//f/+//7//f/9//3//f/7//v/+//8//z//P/7
//v//P/8//z//P/+//7//v/+//7//v/+////AQAAAAAAAAD//////v/+//7///////7/
AAAAAAAAAAD+//////////7//v/+//7//v/+//7//v/+//7//v/+//7//v/+//3/+//7
//v/+//9//3//f/9//v/+v/6//r/+v/6//r/+v/8//v/+//7//n/+f/5//n/+f/4//j/
+P/6//v/+//6//r/+v/6//n/+f/5//n/+v/4//j/+P/4//r/+f/5//n/+f/5//n/+v/6
//r/+f/5//n/+f/5//n/+v/6//r/+f/5//n/+f/5//n/+P/4//j/+P/4//n/+f/5//j/
+P/4//n/+f/5//n/+f/4//j/+P/6//r/+v/6//j/+P/4//j/+P/4//j/+P/4//j/9//4
//j/+P/4//j/9v/2//b/9v/4//j/+P/4//j/+P/4//j/9//3//f/9v/2//f/9//3//f/
+P/4//r/+//+/wAAAgAEAAYACAAJAAoACgAKAAkABwAGAAMAAAD9//z/+v/5//f/9v/0
//L/8v/z//P/8//1//T/9P/z//P/8v/v/+7/7P/s/+3/7//w//H/8f/x//L/8v/x//H/
8P/w//D/8P/w//D/8P/x//H/8f/x//H/8v/z//P/8//1//X/9f/1//P/9P/0//P/9//1
//X/9f/3//n///8JABYAKgBAAE8ATABBADMAIQD9/83/n/9+/2L/S/9A/z7/SP9Y/2T/
bv99/5D/o/+z/8L/y//R/9n/4v/r/+//8//6//3///8AAAEAAgADAAMAAwAEAAMABAAE
AAQABgAIAAgACAAIAAgACAAJAAkACQAJAAkACQAJAAkACgAKAAoACwALAAkACQAJAAkA
CwALAA0ADQAMAAwADAANAA0ADQANAA0ADQAMAAwADQAPAA8ADwAQABAAEAAQABAADwAP
AA8AEAASABIAEgASABAAEAASABIAEwATABMAEwATABMAFAAWABgAGAAYABkAFwAYABgA
GQAbABwAHAAdAB8AIAAgACAAIAAhACEAIQAiACMAIwAjACMAJAAkACQAJgAmACYAJgAm
ACYAJAAkACQAJAAjACMAJQAkACMAIwAkACMAIgAhAB4AHgAdAB0AGgAZABgAGAAVABQA
EgARABEAEAAPAA4ACgAKAAkACAAHAAYABQAEAAIAAQABAAEAAAAAAAAAAAD///7//v/+
//v/+//8//z//f/9//3//f/9//3//f/+//7//v/9//3//v/+//7//v/+//7//v/+//7/
/v/+///////+//7//v8BAAEAAAAAAAAAAQABAAAAAAAAAAAAAAAAAAEAAQABAAAAAAAA
AAAAAAAAAAAAAAD+//7//v/+/wAAAAAAAP///////////////////////////v/+//7/
/P/8//z//P/+//3//f/9//3//f/9//3//f/8//z//P/8//3//f/8//z//P/8//v/+f/5
//n/+v/8//z//P/8//z/+//7//v//f/9//3//v/8//z/+//7//n/+f/5//n/+v/6//r/
+f/5//n/+f/5//v/+v/6//r/+v/6//v/+//5//j/+P/4//v/+//7//v/+//6//r/+v/6
//r/+v/6//z//P/8//z/+v/6//r/+v/6//r/+//6//r/+v/6//r/+v/6//r/+v/6//r/
+v/6//r/+v/6//r/+P/4//j/+P/6//r/+v/6//z//P/8//z/+//7//v/+v/6//v/+//7
//n/+v/6//z///8CAAQABgAGAAgACgALAA4ADgAOAA0ACwAKAAcABAD///7//P/7//v/
+v/4//b/9v/3//f/9//3//b/9v/1//X/9P/x//D/8P/w//H/8//y//P/8//z//T/9P/z
//P/8v/y//L/8v/0//T/9P/1//X/9f/1//X/9P/1//X/9f/1//X/9f/1//f/+P/4//f/
9f/3//f/+f/7////AwALABoALgBEAE8ATABDADUAIwD//8v/m/98/2L/S/9C/0b/Uv9i
/2z/dv+F/5j/q/+7/8b/z//X/93/5v/v//P/9f/4////AQACAAMABAADAAMAAwAEAAcA
CAAIAAgACAAKAAoACgAKAAoACgALAAsACwALAAsACwALAAsADAAMAAwADQANAA0ADQAN
AA0ADQANAA8ADwAOAA4ADgAPAA0ADQANAA0ADQAMAAwADQAOAA8AEAASABAAEAAQABAA
EQARABEAEgASABIAEgASABIAEgAUABQAFQAVABUAFQAVABUAFgAYABgAGAAYABkAGwAc
ABwAHQAbABwAHAAdAB0AHgAeAB4AIAAhACEAIQAiACMAIwAjACMAJAAkACQAJAAkACQA
JAAmACYAJAAkACIAIgAhACEAIwAiACEAIQAiACEAIAAfABwAHAAbABsAGgAZABgAGAAX
ABYAFAATABEAEAAPAA4ACgAKAAkACAAFAAQAAwACAAQAAwADAAMAAgACAAIAAgD///7/
/v/+//////8AAAAA//////////////////8AAP7//v/9//3//v/+//7//v8AAAAAAAAA
AP7//v/+///////+//7//v8BAAEAAAAAAAAAAQABAAAAAAAAAAAAAAAAAAEAAQABAAAA
AAAAAAAAAAAAAAAAAAAAAAAAAAAAAP7//v/+//3//////////////////////////v/+
//7//v/+//7//v/+//3//f/9//v/+//7//v/+//6//r/+v/8//3//f/8//r/+v/6//n/
+v/7//z//v/8//z//P/8//z/+//7//v/+//7//v//P/6//r/+f/5//v/+//7//v/+v/6
//r/+f/5//n/+f/5//v/+v/6//r/+P/4//n/+f/7//r/+v/6//v/+//7//v/+//6//r/
+v/6//r/+v/6//r/+v/6//r/+v/6//r/+v/6//j/+//8//v/+v/5//j/+P/4//j/+P/6
//r/+v/6//z/+//7//v/+f/4//j/9//5//n/+v/6//z//f8AAAIABAAGAAgACgALAAwA
DAAMAAsACQAIAAUAAgD///7//P/7//n/+P/2//b/9v/3//f/9v/1//P/8v/x//H/8P/t
/+7/7v/u/+//8f/y//P/8//z//T/9P/z//P/8v/y//L/8v/y//L/8v/z//P/8//z//X/
9v/3//f/9v/1//T/8//1//X/9v/2//X/9f/1//X/9f/3//n//f8JABgALABCAE8ATABB
ADUAIwABAM//o/+G/2r/V/9Q/1L/WP9g/2r/ev+H/5j/rf+7/8T/zf/V/9//5v/t//X/
9//4//v///8AAAEAAgADAAMAAwAEAAUABgAGAAYABgAIAAgACAAIAAgACAAJAAcABwAH
AAcACQAJAAkACgAKAAoACwALAAkACQAJAAkACwALAA0ADQAMAAwADAANAA0ADQANAA0A
DQAMAAwADQANAA0ADQAOAAwADAAMAAwADQANAA0ADgAOAA4ADgAOAA4ADgAQABAAEwAT
ABMAEwARABEAEgAUABQAFAAUABUAFwAYABgAGQAZABoAGgAbABkAGgAaABoAHAAdAB0A
HQAcAB0AHQAdAB8AIAAgACAAIAAgACAAIAAeAB4AHAAcABwAHAAbABsAHQAcABsAGwAY
ABcAFgAVABQAFAATABMAFAATABIAEgAPAA4ADAALAA0ADAALAAoACAAIAAcABgAFAAQA
AwACAAIAAQABAAEA/v/+//7//v/9//z//P/8//v/+//8//z/+//7//v/+//9//3//f/+
//7//v/9//3//v/+//7//v/+//7//v/+//7//v/+///////+//7//v///////v/+//7/
//////7//v/+//7//v/+//////////7//v/+//7//v/+//7//v/+//7//v/+/wAAAAAA
AP///f/9//3//f/9//3//f/9//3//P/8//z//v/+//7//v/8//v/+//7//v/+//7//v/
+//6//r/+v/6//v/+//6//z//P/8//v/+//7//v//P/6//r/+v/6//r/+f/5//n/+f/5
//n/+v/6//r/+f/5//n/+f/5//n/+v/6//r/+f/5//n/+f/5//n/+P/4//j/+P/4//n/
+f/5//j/+P/4//v/+//7//v/+f/4//j/+P/6//r/+v/6//j/+P/4//j/+v/6//r/+v/4
//r/+//6//j/+P/4//j/+v/6//r/+v/6//r/+v/5//v/+//6//r/+f/5//n/+f/6//r/
/P/9/wAAAgAEAAYACAAKAAsADAAMAAwACwAJAAoABwAEAAEAAAD+//3/+//6//j/9v/2
//X/9f/1//X/9P/0//P/8//y/+//7v/u/+7/7//x//L/8//z//P/9P/0//P/8//y//L/
8v/y//L/9P/0//X/9f/z//P/8//0//f/9//3//f/9f/1//X/9f/2//b/9f/1//X/9f/1
//f/+f/9/wUAFAAmADoASwBOAEUAOQAtABUA6/+7/5r/gP9n/1j/Vv9a/17/aP9y/3//
jv+h/7P/wP/L/9P/2//k/+v/7//z//j/+////wAAAQACAAMAAwADAAQABQAGAAYABgAI
AAoACgAKAAgACAAIAAkACQAJAAkACQALAAsACwAMAAwADAANAA0ACwALAAsACwALAAsA
DQANAAwADAAMAA0ADQANAA0ADQAPAA4ADgAPAA0ADQANAA4AEAAQABAAEAAPAA8ADwAQ
ABAAEAAQABAAEAAQABIAEgATABMAEwATABMAEwAUABYAFgAWABYAFwAZABoAGgAbABkA
GgAaABsAGwAcABwAHAAcAB0AHQAdABwAHQAdAB0AHQAeAB4AHgAeAB4AHgAeAB4AHgAc
ABwAHAAcABsAGwAbABoAGQAZABgAFwAWABUAFAAUABMAEwAQAA8ADgAOAA8ADgAMAAsA
CQAIAAcABgAFAAYABgAGAAcABgAFAAQABAADAAMAAwACAAIAAgACAAMAAgACAAIA////
/wAAAAD9//3//f/9/////////wAAAAAAAP////8CAAIAAgACAAIAAgACAAIAAAAAAAAA
AQADAAIAAgACAAUABQAEAAQABAAFAAUABAACAAIAAgACAAIAAwADAAMAAgACAAIAAgAC
AAIAAgACAAIAAgACAAIAAgACAAIAAQABAAEAAQABAP/////////////+//7//v///wAA
AQACAAEA///+//3///////////////7//v/+//7///////7//P/8//z/+//9//3//f/+
//z//P/8//z//v/9//3//f/9//3//f/+//7//v/9//3//f/9//3//f/8//z//P/7//3/
/f/9//3//f/8//z//P/8//z//f/9//3//P/8//z//f/9//3//f/9//z//P/8//z//P/8
//z/+v/6//r/+v/7//z//f/+//7//v/8//z//P/8//z//P/8//z//f/9//3//P/6//v/
+//7//v//P/8//7/AQAEAAYACAAIAAoADAANAAwADAAMAAsACwAKAAcABAADAAIAAAD/
//v/+v/4//b/9v/3//f/9//5//j/+P/3//X/9P/x//D/8P/w//H/8//0//X/9f/1//b/
9v/1//X/9P/0//T/9P/2//b/9v/3//b/9f/0//P/9f/3//j/+f/5//n/+f/5//f/+P/4
//f/+f/5//n/+f/7//3/BQAPABwAMgBKAFMATgBFADcAHwD5/8f/mf9+/2T/T/9I/0z/
VP9i/2z/eP+H/5z/r/+9/8j/0//Z/9//6v/x//H/9f/8/wEAAwAEAAUABgAHAAcABwAI
AAkACgAKAAoACgAMAAwADAAMAAwADAANAA0ADQANAA0ACwALAAsADAAOAA4ADwAPAA8A
DwAPAA8ADwAPABEAEQAOAA4ADgAPAA8ADwAPAA8AEAAQABEAEwARABEAEQASABAAEAAQ
ABAAEwATABMAFAAWABYAFgAWABQAFAAWABYAFwAXABcAFwAXABcAGAAaABoAGgAaABsA
GwAcABwAHQAdAB4AHgAfAB8AIAAgACAAIAAhACEAIQAkACUAJQAlACMAJAAkACQAJgAm
ACYAJgAmACYAJAAkACQAJAAjACMAIwAiACEAIQAgAB8AHgAdABoAGgAZABkAGgAZABgA
GAAXABYAFAATABEAEAAPAA4ADAAMAAsACgALAAoACQAIAAcABQAEAAMABAAEAAQABAAB
AAAAAAAAAP////8AAAAA//////////////////8AAAAAAAD/////AAAAAAAAAAAAAAAA
AAAAAAIAAgACAAMAAQAAAAAAAAADAAMAAgACAAIAAwADAAIABAAEAAQABAACAAMAAwAD
AAIAAgACAAIAAAAAAAAAAAAAAAAAAAAAAAAAAAAAAP//AQABAAEAAQABAAEAAQABAAEA
AAAAAAAAAAAAAAAAAAAAAP///////////////////f/8//z//P/+///////+//z//P/8
//v//f/9//3//v/8//z//P/8//7//f/9//3/+//7//v//P/8//z/+//7//3//f/9//3/
/v/+//7//f/7//v/+//7//3//P/8//z/+v/6//v/+//7//r/+v/6//v/+//7//v//f/8
//z//P/6//r/+v/6//r/+v/6//r/+v/6//r/+v/6//z////+//z//P/8//z/+v/6//r/
+v/8//z//P/8//r/+v/6//n/+//7//r/+v/7//v/+//7//r/+v/8//3/AQAEAAcACgAK
AAwADQAOAAwADAALAAkACAAFAAIA///+//z/+//5//r/+P/2//b/9//3//f/9//0//T/
8//z//L/7//u/+7/7v/v//H/8v/z//P/8//0//b/9f/1//T/8v/y//L/8v/y//L/8//z
//X/9f/1//b/9f/1//X/9f/1//X/9f/1//b/9v/1//X/9//3//f/+f///wUAEQAkADwA
TABPAEgAOwApABEA4/+v/43/dv9c/0v/Rv9M/1j/Zv9w/3z/jf+i/7X/wf/K/9P/2//j
/+z/8f/z//f/+v/9//3//v///wAAAwADAAMABAAFAAYABgAGAAYACAAIAAgABgAGAAYA
BwAJAAkACQAJAAkACQAJAAoACgAKAAsACwALAAsACwALAAsACwANAA0ACgAKAAoACwAN
AA0ADQANAAsACgAKAAsADQANAA0ADgAOAA4ADgAOAA8ADwAPABAAEAAQABAAEAAQABAA
EgASABMAEwATABMAEwATABQAFgAWABYAFgAXABcAGAAYABkAGwAcABwAHQAbABwAHAAc
AB4AHwAfAB8AIAAhACEAIQAhACIAIgAiACIAIgAiACIAIgAiACAAIAAiACIAIQAhACMA
IgAhACEAHwAdABsAGQAaABoAGQAZABgAFwAWABYAFAASAA8ADQANAAwACwAKAAgACAAH
AAYABQAEAAMAAgACAAEAAQABAP7//v/+//7////+//7//v/7//v//P/8//3//f/9//3/
+//7//v//P/8//z/+//7//z//P/8//z//P/8//z//P/6//r/+v/7//z//P/9//7//f/9
//z//P/8//3//f/8//7//v/+//7//P/9//3//f/+//7//v/+//7//v/+//7//v/+//7/
/v/8//z//P/7//v/+//7//v/+//7//v/+//9//z//P/8//z//P/8//z//P/7//v/+//7
//v/+//7//v/+v/6//r/+v/7//v/+v/6//r/+v/5//n/+f/5//r/+v/6//r/+v/4//f/
9//3//n/+f/5//r/+v/6//n/+f/5//n/+f/5//r/+v/6//n/+f/5//n/+f/7//r/+v/6
//j/+P/5//n/+f/4//j/+P/5//n/+f/5//n/+P/4//j/9v/2//b/9v/4//j/+P/4//j/
+P/4//j/+P/4//n/+v/4//j/+P/4//b/9v/2//b/+P/4//j/9//3//f/9v/2//n/+f/5
//n/+v/6//z//f8AAAIABAAGAAYACAAJAAoADAAMAAsACQAGAAMAAAD9//z/+v/5//f/
9v/0//L/8v/z//P/8//z//T/9P/z//P/8v/v/+7/7v/u/+//8f/y//P/8//z//T/9P/z
//P/8v/w//D/8P/w//L/8v/z//P/8f/x//H/8v/z//P/8//z//P/8//z//P/9P/0//P/
8//1//X/9f/1//f/+/8FABIAJgA8AEsATABFADsAKQALANv/qf+I/27/Wf9O/0z/VP9e
/2r/cv+B/5T/p/+3/8L/y//T/9v/5P/p/+//8//4//v///8AAAEAAgACAAEAAAAAAAMA
BAAEAAQABAAGAAYABgAGAAYABgAHAAUABQAFAAUABwAHAAcACAAIAAgACQAJAAkACQAJ
AAkACQAJAAsACwAKAAoACgALAAsACwALAAsACwAKAAoACwALAAsACwAMAAwADAAMAAwA
CwALAAsADAAOAA4ADgAOAAwADAAOAA4AEQARABEAEQARABEAEgAUABQAFAAUABUAFQAW
ABYAFwAVABYAFgAXABgAGgAbABwAGgAbABsAGwAcAB0AHQAdAB0AHgAeAB4AHAAcABwA
HAAeAB4AHAAcABwAHAAbABsAGQAYABcAFwAYABcAFgAVABQAFAATABMAEgARABAAEAAP
AA4ADAALAAsACgAJAAgABgAGAAUABAADAAIAAQAAAAAA/////////v/+//7//v/9//z/
/P/8//v/+//8//z/+//7//v/+//7//v/+//8//z//P/7//v//P/8//z//P/8//z//P/8
//7//v/+///////+//7//v///////v/+//7///////7//v/+//7//v/+//////////z/
/P/8//z//v/+//7//v/8//z//P/8//7//v/+//3//f/9//3//f/7//v/+//7//v/+v/6
//r//P/8//z//P/6//n/+f/5//n/+f/5//n/+f/4//j/+P/6//v/+//6//r/+v/6//n/
9//3//f/+P/4//j/+P/4//r/+f/5//n/+f/5//n/+v/6//r/+f/5//n/+f/5//n/+P/4
//j/9//5//n/+f/5//n/+P/4//j/+P/4//n/+f/3//b/9v/2//n/+f/5//n/+f/4//j/
+P/2//b/9v/2//j/+P/4//j/+P/2//b/+P/6//n/+P/3//b/+P/4//j/+P/3//f/9//2
//j/+f/5//n/9//4//j/+v/7//7/AAACAAQABgAIAAkADAAMAAwACwAJAAgABQACAP3/
/P/6//n/+f/4//b/9P/y//P/8//z//X/9P/0//P/8f/w/+3/7P/s/+z/7f/v//L/8//z
//P/9v/2//X/9f/z//L/8f/w//L/8v/y//P/8//z//P/8//y//P/8//z//P/8//z//P/
9f/2//b/9f/z//X/9f/1//f/+f/9/wUAEgAkADoASwBOAEUAOwAtABEA4/+z/5b/fP9l
/1b/VP9Y/17/aP9y/3//jv+f/7P/wv/L/9P/2//i/+v/8f/1//j/+//9//7///8AAAEA
AQABAAIAAwAEAAQABAAEAAYABgAGAAgACAAIAAkACQAJAAkACQALAAsACwAMAAoACgAL
AAsACQAJAAkACQALAAsADQANAAwADAAMAA0ADQANAA0ADQALAAoACgALAAsACwALAAwA
DgAOAA4ADgAPAA8ADwAQABAAEAAQABAAEgASABQAFAATABMAEwATABMAEwAUABYAFgAW
ABYAFwAXABgAGAAZABcAGAAYABkAGwAcABwAHAAaABsAGwAbABwAHQAdAB0AHwAgACAA
IAAgACAAIAAgAB8AHgAbABoAHAAcABsAGwAbABoAGQAZABgAFwAWABUAFAAUABMAEwAS
ABEAEAAQAA8ADgAMAAsADQAMAAsACgAGAAYABQAEAAUABAADAAIABAADAAMAAwAAAAAA
AAAAAAEAAAAAAAAA/f/9//7//v///////////////////wAA/v/+//3//f8AAAAAAAAA
AP7//v/+//7/AAAAAAAAAQABAAAAAAAAAP/////+//7/AAABAAEAAAAAAAAAAAAAAAAA
AQABAAEAAAAAAAAAAAAAAAAAAAAAAP7//v/+//7/AAAAAAAA/////////////wEAAQAB
AAEA///+//7//v/8//z//P/8//7//f/9//3//f/9//3//f/7//r/+v/6//z//f/9//z/
+v/6//r/+f/5//n/+f/6//z//P/8//z/+v/5//n/+f/7//v/+//8//r/+v/5//n/+//7
//v/+//6//r/+v/5//v/+//7//v/+f/4//j/+P/4//j/+f/5//v/+v/6//r/+f/5//n/
+f/5//j/+P/4//r/+v/6//r/+P/4//j/+P/6//r/+v/6//j/+v/7//z/+v/6//r/+v/4
//j/+P/4//j/+P/4//j/+P/4//j/+P/4//j/+P/3//n/+f/4//j/+f/5//n/+f/4//j/
+v/7//7/AAACAAQACAAKAAsADAAMAAwACwAJAAYAAwAAAP3//v/8//v/+f/4//b/9P/0
//X/9f/1//X/9P/0//P/8//0//H/8P/w/+7/7//x//L/9f/1//X/9v/0//P/8//y//T/
9P/0//T/9P/0//X/9f/1//X/9f/2//X/9f/1//X/8//z//P/8//2//b/9f/1//f/9f/1
//n//f8BAAsAGgA0AEwAUwBKAD0ALwAZAPX/xf+Z/3z/Yv9P/0z/UP9Y/2D/av92/4f/
mv+r/7v/xv/R/9n/3//o/+//8//3//7/AQABAAIAAwAEAAUABQAFAAYABwAIAAgACAAG
AAgACAAIAAgACAAIAAkACwALAAsACwALAAsACwAMAAwADAANAA0ACwALAAsACwANAA0A
DwAPAA4ADgAOAA8ADQANAA0ADQAPAA4ADgAPAA8ADwAPABAADgAOAA4ADgARABEAEQAS
ABAAEAAQABAAEgASABQAFAAVABUAFQAVABUAFQAWABgAGAAYABgAGQAZABoAGgAbABsA
HAAcAB0AHQAeAB4AHgAeAB8AHwAfAB4AHwAfAB8AHwAgACAAIAAiACIAIgAiACAAIAAe
AB4AHgAeAB0AHQAfAB4AHQAdABoAGQAYABcAGAAYABcAFwAWABUAFAAUABMAEgAQAA8A
DQAMAAsACgAIAAgABwAGAAUABAADAAIAAgABAAEAAQACAAIAAgACAP///v/+//7//f/9
//7//v///////////////////wAAAAAAAP////8AAAAAAAAAAAAAAAAAAAAAAgACAAIA
AwADAA==
         </WaveFormData>
      </LeadData>
      <LeadData>
         <LeadByteCountTotal>10000</LeadByteCountTotal>
         <LeadTimeOffset>0</LeadTimeOffset>
         <LeadSampleCountTotal>5000</LeadSampleCountTotal>
         <LeadAmplitudeUnitsPerBit>4.88</LeadAmplitudeUnitsPerBit>
         <LeadAmplitudeUnits>��V</LeadAmplitudeUnits>
         <LeadHighLimit>2147483647</LeadHighLimit>
         <LeadLowLimit>268435456</LeadLowLimit>
         <LeadID>V2</LeadID>
         <LeadOffsetFirstSample>0</LeadOffsetFirstSample>
         <FirstSampleBaseline>0</FirstSampleBaseline>
         <LeadSampleSize>2</LeadSampleSize>
         <LeadOff>FALSE</LeadOff>
         <BaselineSway>FALSE</BaselineSway>
         <ExcessiveACNoise>FALSE</ExcessiveACNoise>
         <MuscleNoise>FALSE</MuscleNoise>
         <LeadDataCRC32>2112183227</LeadDataCRC32>
         <WaveFormData>
+//7//v/+//7//v/+//7//n/+f/5//r/+P/4//j/+P/2//T/8v/w//L/8f/x//L/8P/w
//D/8P/w//D/8P/t/+3/7f/u/+7/7v/u/+7/7v/u/+7/7v/u/+//7//v/+//8P/w//D/
8P/u/+//7//v//H/9P/4/wMADwAgADoAXwCPAMEA4wDnAOIA3wDjAOMAvABvABAAsP9d
/yf/EP8E/wL/FP8y/1D/bv+L/6f/uP++/8f/1P/b/+L/5//q//H/9P/1//b/9//4//j/
+f/6//v//P/9//3//f/+////////////AAAAAAAAAwADAAMAAwADAAMAAwAEAAQABAAE
AAQABAAEAAQABAAFAAUABgAGAAgACAAIAAgABwAHAAgACAAJAAkACQAJAAkACgAMAAwA
DgAOAA4ADwAPAA8AEAARABEAEgASABIAEwATABUAFgAXABgAGQAZABkAGQAbAB0AHgAf
ACEAIQAjACMAJAAlACYAJwApACoAKgAqAC0ALQAtAC0ALgAuAC0ALQAtACwALAAsACoA
KgAnACYAJAAiACMAIQAeABwAGgAYABYAFAAQAA4ACwAKAAkABwAGAAIAAQD+//7//f/9
//z/+//6//r/+v/6//r//P/8//z//f/9//3//f/9//3//f/9//7//v/9//z//P/+//7/
/v/+//z/+//7//v/+//8//3////9//3//f/9//3//f/+//7/AAABAAEAAQAAAAAAAQAD
AAUABQAFAAUABAAEAAQABgAGAAYABgAHAAgACAAIAAgACQAJAAoACgAIAAgACAAIAAoA
CwALAAsACwAKAAoACgAKAAoACgAKAAoACgAJAAkABwAHAAcABwAGAAYABgAGAAYABQAF
AAQABAAEAAIAAgACAAIAAgACAAIAAAAAAAAAAAAAAP////8BAAAAAAD/////AAAAAAAA
/f/9//z//P/8//z//P/8//z//P/8//v//f/7//v//P/8//z//P/9//3//P/8//z/+v/6
//r/+P/4//n/+f/5//v/+//7//v/+f/5//n/+f/5//n/+f/5//f/9//2//X/9//4//j/
+P/4//j/+P/4//j/+P/4//f/9//3//f/9//6//r/+f/4//b/+P/4//j/+P/4//j/+P/4
//j/9v/2//b/9v/4//j/+P/4//n/+f/5//v/+//8//7////+////AAAAAAAAAAABAAEA
AQABAP///P/6//v/+//7//3//f/9//3/+//5//n/+f/8//z//P/8//7//P/6//j/9P/0
//P/8//0//T/9P/0//T/9P/0//T/8f/v/+//8P/u/+7/7v/u//D/8P/w//D/8P/x//H/
8f/z//T/9P/0//L/8v/z//P/8//3//j//v8HABMAJgBCAGcAlwDLAOMA4QDYANUA1wDR
AKYATQDq/5T/Tf8h/w7/AP/2/gr/LP9K/2r/jf+p/7z/xP/L/9T/2//g/+X/7P/1//b/
9v/2//b/9v/3//n/+//9//z//f/9//3//v////////8BAAIAAgACAAEAAQABAAEAAQAB
AAEAAgACAAIAAgACAAQABAAEAAQABQAFAAYABgAGAAYABgAGAAUABQAGAAYABwAHAAcA
BwAHAAgACgAKAAoACgAKAAsACwALAAwADQAPABAAEAAQAA8ADwARABIAFQAWABcAFwAX
ABcAGQAbABoAGwAdAB0AIQAhACIAIwAiACMAJQAmACYAJgApACkAKQApACoAKgArACsA
KwAqACoAKgAoACgAJgAkACEAHgAfAB0AGgAYABQAEgAQAA4ACgAIAAUABAABAP///v/6
//n/9v/2//X/9f/0//P/8v/y//L/8v/y//P/9P/1//f/9//3//f/9//3//f/9//4//r/
+f/4//j/+P/4//j/+P/4//f/9//3//j/+P/4//n/9//3//f/9//5//n/+v/6//r/+//7
//v/+v/6//v//f///////////wAAAAAAAAIAAgACAAIAAwAEAAQABAAEAAMAAwAEAAQA
BAAEAAQABAAEAAUABQAFAAcABgAGAAYABAAEAAQABAAEAAQAAwADAAMAAwADAAMAAAAA
AAAAAAACAAEAAQAAAAAAAAD+//7//v/+//7//v/+//z//P/8//z//P/7//v/+//6//r/
+f/5//r/+v/6//n/+f/4//j/9v/2//b/9v/2//b/9v/1//f/9f/1//b/9v/2//b/9//3
//b/9v/2//b/9v/2//T/9P/1//X/9f/1//X/9f/1//P/8//z//P/9f/1//X/9f/1//X/
9P/z//P/9P/0//T/8v/y//L/8v/0//T/9P/z//P/8//z//P/9P/0//P/8v/y//P/8//0
//L/8v/y//L/8v/y//L/8v/y//L/8v/y//D/8P/w//D/8v/y//L/8v/y//L/8v/y//P/
8//z//X/9f/2//j/+f/6//v//P/8//z//P/9//3//f/9//v/+P/4//n/+f/5//n/+f/5
//n/+f/3//f/9//4//j/+P/4//j/9v/0//L/8P/w/+//7//w//D/8P/w/+7/7v/u/+7/
7f/r/+v/7P/s/+z/7P/s/+z/7P/s/+z/6v/r/+v/6//t/+7/7v/u/+7/7v/v/+//7//x
//T/9v/7/wcAGAAwAFEAfQCxANcA4wDcANkA2wDfAMwAjwAwAND/e/83/xL/BP/8/gT/
HP8+/2D/f/+b/7D/vP/D/8b/0f/a/9//5P/r//D/8f/y//P/9P/0//X/9v/3//r/+//7
//v//P/9//3//f/9//7//v/+//3//f/9//3/////////AAACAAIAAgACAAAAAAAAAAAA
AwADAAQABAACAAIAAgACAAUABQAGAAYABwAHAAcABwAHAAgACgAKAAoACgAKAAsACwAL
AAwADQAPABAAEAAQABEAEQATABQAFQAWABcAFwAXABcAGQAbABwAHQAfAB8AIQAhACIA
IwAkACUAJwAoACgAKAArACsALQAtAC4ALgAvAC8ALwAuAC4ALgAsACwALQAsACoAKAAn
ACUAIgAgAB4AHAAaABgAFgAUABEAEAANAAsACgAGAAUAAgACAAEAAAD+//z/+v/6//r/
+v/6//r/+v/6//v/+f/5//n/+f/7//v/+//8//r/+f/4//j/+v/6//r/+v/6//n/+f/5
//j/+P/4//n/+f/5//n/+f/5//n/+v/6//r/+//7//v/+v/6//v//f////////////7/
/v/+/wAAAAAAAAAAAQACAAIAAgACAAMAAwAEAAQABAAEAAQABAAEAAUABQAFAAUABAAE
AAQABAAEAAQABAAEAAQAAwADAAMAAwADAAMAAgACAAIAAgAEAAMAAwACAAIAAgAAAAAA
/v/+//7//v8AAP7//v/+//7//v/9//3//f/8//z/+//5//r/+v/6//v/+//6//r/+P/4
//j/+P/6//r/+v/5//n/9//3//j/+P/4//j/+f/5//j/+P/4//j/+P/4//b/9v/3//f/
9//3//f/9//3//f/9//3//f/9//3//f/9//1//X/9P/z//X/9v/2//b/9P/0//T/9P/0
//T/9P/z//T/9f/2//f/9v/2//X/9P/0//X/9f/0//T/9P/0//T/9P/0//T/9P/0//T/
9P/0//T/9P/0//T/9P/0//T/9P/0//T/9P/0//T/9P/0//T/9P/0//T/9P/0//T/9P/0
//X/9f/1//f/9//4//r/+//6//v//P/8//3//v8AAAEAAQABAP///P/6//v/+//7//v/
+//7//v//f/7//v/+//8//z//P/8//r/+P/2//T/8v/y//H/8f/0//T/9P/0//L/8v/y
//L/7//t/+3/7v/w//D/8P/w//D/8P/w//D/7v/v/+//7//v//D/8P/w//D/8P/x//H/
8f/1//j//P8DAA8AHgA2AFcAhQC5ANsA5QDgAN0A5QDlAMgAhQAoAMj/cf8x/xb/DP8K
/xL/LP9O/27/i/+l/7b/wP/H/8z/1//e/+P/5v/p//L/9f/2//f/+P/4//n/+v/7//z/
/f/9//3//v///////////wAAAAAAAAEAAQABAAEAAQABAAEAAgAEAAQABAAEAAQABAAE
AAQABQAFAAYABgAGAAYABgAGAAcABwAIAAgABwAHAAcABwAIAAoADQAOAA4ADgAOAA8A
DwAPABAAEQARABIAEgASABMAEwAVABYAFwAYABkAGQAZABkAGwAdABwAHQAfAB8AIwAj
ACQAJQAmACcAKQAqACoAKgAtAC0ALQAtAC4ALgAvAC8ALwAuAC4ALgAsACwAKwAqACgA
JgAlACMAIAAeAB4AHAAaABgAFAASAA8ADgAMAAsACwAIAAUAAgACAAEAAQAAAP///v/8
//z//P/8//z//P/8//3//f/9//3//f/7//v/+//8//7//f/8//z//P/8//z//P/6//n/
+f/5//r/+v/6//v/+//7//v/+//7//v//P/8//z//f/9//3//f/8//z//f//////////
//7//v/+/wAAAAAAAAAAAQAEAAQABAAEAAMAAwAEAAQABAAEAAQABAAEAAUABQAFAAUA
BAAEAAQABgAGAAYABgAEAAQAAwADAAEAAQABAAEAAgACAAIAAgACAAEAAQAAAAIAAgAA
AAAA/v/+//7//v8AAP7//v/+//z//P/7//v/+//6//r/+f/5//r/+v/6//n/+f/4//j/
+v/6//r/+v/4//j/+P/3//n/9//3//j/9v/2//b/9//3//b/9v/2//b/9v/2//T/9P/1
//X/9f/1//X/9f/1//X/9f/1//X/9f/1//X/9f/1//X/9P/z//P/9P/0//T/9P/0//T/
9P/0//T/9P/z//P/8//z//P/9P/0//P/8v/y//H/8//2//T/9P/0//T/8v/y//L/8v/y
//L/8v/y//T/9P/0//T/8v/y//L/8v/y//P/8//z//f/9//4//r/+//8//3//v/8//z/
/P/9//3//f/9//v/+v/6//v/+//5//n/+f/5//v/+//5//n/9//4//j/+P/2//b/9P/y
//H/8P/x//H/7//w//D/8P/w//D/8P/w//D/7f/r/+v/7P/s/+z/7P/s/+z/7P/s/+7/
7v/v/+//7f/t/+7/7v/u/+7/7v/v/+//8f/x//T/+P///wsAHAA0AFcAhwC7AOEA6QDi
AN8A5wDlAMIAeQAcALz/Y/8r/xT/Bv8C/xT/Mv9Q/2z/i/+l/7b/wP/H/87/1f/e/+X/
6P/r//D/8//0//X/9v/2//f/+P/5//r/+//7//v//P/9//3//f/9//7//v/+////////
////////////AAACAAIAAgACAAIAAgACAAIAAwADAAQABAAEAAQABAAEAAcABwAIAAgA
BwAHAAcABwAHAAgACgAKAAoACgAKAAsADQANAA4ADwAPABAAEAAQABEAEQATABQAFQAW
ABcAFwAXABcAGQAbABwAHQAfAB8AIQAhACIAIwAkACUAJwAoACgAKAArACsAKwArACwA
LAAtAC0ALQAsACwALAAqACoAKQAoACYAJAAhAB8AHAAaABoAGAAWABQAEgAQAA0ADAAJ
AAcABgACAAEA/v/+//3//f/8//v/+v/6//r/+v/6//z//P/8//3//f/9//3//f/7//v/
+//8//z/+//6//r/+v/6//r/+v/4//f/9//3//j/+P/4//n/+f/5//n/+f/5//n/+v/6
//r/+//7//v//v/+////AQD//////////wAAAAAAAAIAAgACAAIAAwAEAAQABAAEAAUA
BQAGAAYABgAGAAYABgAGAAcABwAHAAcABgAGAAYABgAGAAYABgAEAAQAAwADAAUABQAF
AAUAAgACAAIAAgACAAEAAQAAAAAAAAD+//7/AAAAAAAAAAD+//z//P/8//z//P/7//v/
/f/8//z/+//5//r/+v/6//n/+f/4//j/+P/4//j/+P/4//j/+P/3//n/9//3//j/+P/4
//j/+f/5//j/+P/4//j/+P/4//b/9v/3//f/9//3//f/9//3//X/9f/1//X/9//3//f/
9//3//f/9v/1//f/+P/4//j/9v/2//b/9v/2//b/9v/1//X/9f/1//X/9P/0//P/8v/2
//f/9f/2//T/9P/0//T/9v/2//b/9v/0//T/9P/0//b/9v/2//b/9P/0//T/9f/1//X/
9//3//j/+v/7//z///8AAAAAAAD+/////////wEA///8//z/+//7//v/+//7//v/+//7
//v/+//7//z//P/8//z//P/4//b/9P/y//T/8//z//T/8v/y//L/8v/y//L/8v/v/+//
7//w//D/8P/w//D/8P/w//D/8P/w//H/8f/x//H/8v/y//L/8v/y//P/8//z//P/9P/4
////BwAWAC4ATQB3AKkA1QDnAOQA3QDdAOEA0ACZAEAA4P+H/0P/Hv8M/wD/Av8a/zr/
WP93/5f/sP/A/8f/0P/Z/+D/4//o/+3/8v/3//j/+f/6//r/+//8//3//v////////8C
AAMAAwADAAEAAgACAAIAAwADAAMAAwADAAMAAwAEAAYABgAGAAYABgAGAAYABgAHAAcA
CAAIAAgACAAIAAgACQAJAAoACgANAA0ADQANAAwADAANAAwADgAOAA4ADwAPAA8AEAAR
ABMAFAAUABQAFQAVABcAGAAZABoAGwAbABkAGQAbAB0AHgAfACEAIQAlACUAJgAnACYA
JwApACoALAAsAC8ALwAvAC8AMAAwAC8ALwAvAC4ALgAuACwALAArACoAKAAmACUAIwAg
AB4AGgAYABYAFAASABAADQAMAAkABwAGAAIAAwAAAAAA///+//z/+v/4//n/+v/7//z/
/P/8//z//f///////////////////wAAAAD///7//v8AAAAAAAAAAAAA/////////v/+
//7////9//3//f/9//////8AAAAAAAABAAEAAQACAAIAAwAFAAUABQAFAAUABgAGAAYA
CAAIAAgACAAJAAoACgAKAAoACwALAAwADAAMAAwADAAMAAwADQANAA0ADQAMAAwADAAK
AAoACgAKAAoACgAJAAkACQAJAAkACQAIAAgACAAIAAYABQAFAAQABgAGAAQABAAGAAYA
BgAGAAQAAgACAAIAAAAAAP////8BAAAAAAD///3//v/+//7//f/9//z//P/+//7//v/+
//z//P/8//v//f/7//v//P/6//r/+v/7//v/+v/6//r/+v/6//r/+P/4//n/+f/5//n/
+f/5//n/+f/5//n/+f/5//n/+f/5//n/+f/4//f/9//4//j/+P/4//j/+P/4//j/+P/4
//f/9//3//f/9//4//j/9//2//r/+P/4//j/+P/4//b/9v/2//b/+P/4//j/+P/4//j/
+P/4//n/+f/5//v/+//8//7///8AAAEAAgACAAAAAAABAAEAAQABAP///P/8//3//f/9
//3//f/9//3//f/7//v/+//+//7//v/+//z/+v/4//b/9P/0//P/8//0//T/9P/0//T/
9P/0//T/8f/v/+//8P/w//D/8P/w/+7/7v/u/+7/7//x//L/8//x//L/8v/y//L/8v/z
//P/9f/1//j//v8FABMAJgBAAGMAkwDHAOUA6QDkAN0A3wDfALoAawAKAKz/Xf8n/wz/
AP/6/gr/KP9M/2z/jf+p/7j/wv/J/9D/2//i/+X/6P/v//b/9//4//n/+v/6//v//P/9
//7/////////AgADAAMAAwADAAQABAAEAAMAAwADAAMAAwADAAMABAAGAAYABgAGAAYA
BgAGAAYABwAHAAgACAAIAAgACAAIAAkACQAKAAoACwALAAsACwALAAwADgAOAA4ADgAO
AA8AEQARABIAEwAVABYAFgAWABUAFQAXABgAGQAaABsAGwAbABsAHQAfAB4AHwAhACEA
JQAlACYAJwAmACcAKQAqACoAKgAtAC0ALQAtAC4ALgAxADEAMQAwADAAMAAuAC4ALQAs
ACoAKAAnACUAIgAgAB4AHAAaABgAFgAUABEAEAALAAkACAAEAAEA/v/+//3//f/8//v/
+v/6//r/+v/6//z//P/8//3/+//7//v/+//9//3//f/+//7//f/8//z//v/+//7//v/8
//v/+//7//r/+v/6//v/+//7//v/+//7//v//P/8//z//f/9//3//P/8//3/////////
/////wIAAgACAAQAAgACAAIAAwAGAAYABgAGAAcABwAIAAgACAAIAAgACAAGAAcABwAH
AAkACAAIAAgACAAIAAgACAAGAAYABQAFAAUABQAFAAUABgAGAAYABgAEAAMAAwACAAQA
BAACAAIAAgACAAIAAgACAAAAAAAAAAAAAAD//////f/8//z/+//7//z//P/8//v/+//6
//r/+v/6//r/+v/6//r/+v/5//n/9//3//j/+P/4//j/+f/5//j/+P/4//j/+P/4//b/
9v/3//f/9//3//f/9//3//f/9//3//f/9f/1//X/9f/1//X/9P/z//P/9P/0//T/9v/2
//b/9v/2//b/9v/1//X/9f/1//X/9P/0//P/8v/y//X/+f/2//T/9P/0//T/9P/0//T/
9P/0//T/9P/0//L/8v/y//L/9P/0//T/9P/y//L/8v/z//P/8//1//X/+P/6//v//P/7
//z//P/8//z//f/9//3//f/7//j/+P/5//n/+f/5//v/+//7//v/+f/5//n/+v/4//j/
+P/4//b/9P/y//D/8P/v/+//8P/w//D/8P/w//L/8v/y/+//6//r/+z/7P/q/+r/6v/q
/+z/7P/s/+z/7f/t/+3/7f/u/+7/7v/u//D/8f/x//H/9f/4//z/BQATACgARABtAKMA
0QDjAOMA3ADfAOMA1wCkAFEA9P+Y/0n/H/8M/wb/CP8c/zz/XP98/5f/rf+6/8L/yf/Q
/9v/4P/j/+j/7f/y//P/9P/1//b/9v/3//j/+f/6//v/+//7//z//f/9//3//f/+//7/
/v///////////////////wAAAgACAAIAAgACAAIAAgACAAMAAwAEAAQABAAEAAQABAAF
AAUABgAGAAUABQAFAAUABwAIAAoACgAKAAoACgALAA0ADQAOAA8ADwAQABAAEAARABEA
EwAUABUAFgAXABcAGQAZABsAHQAeAB8AIQAhACEAIQAiACMAJgAnACkAKgAoACgAKwAr
AC0ALQAuAC4ALwAvAC8ALgAuAC4ALAAsACkAKAAmACQAJQAjACAAHgAeABwAGgAYABYA
FAARABAACwAJAAgABAADAAAAAAD//////v/9//z/+v/6//r/+v/6//r/+v/7//v/+//7
//v/+f/5//n/+v/6//n/+P/4//b/9v/2//b/+P/3//f/9//2//b/9v/3//n/+f/5//n/
9//3//j/+P/4//n/+f/5//r/+v/7//3//f/9//3//f/8//z//P/+/wAAAAAAAAEAAAAA
AAAAAAABAAEAAgACAAIAAgACAAIAAgADAAMAAwAFAAQABAAEAAIAAgACAAIABAAEAAMA
AwABAAEAAQABAAAAAAAAAAAAAAD//////v/+//7//P/8//7//v/+//7//P/6//r/+v/8
//z/+//7//n/+P/4//f/9//4//j/+P/3//f/9v/2//b/9v/2//b/9v/2//b/9f/z//H/
8f/y//T/9P/0//X/9f/0//T/9P/0//T/9P/y//T/9f/1//X/8//z//P/8//1//X/9f/1
//T/8//y//H/8//z//L/8f/x//L/8v/y//L/8v/y//L/8P/w//D/7//x//H/8f/x//L/
8v/x//D/8v/x//H/9P/y//L/8v/y//D/8P/w//D/8v/y//L/8v/w//D/8P/w//D/8P/w
//H/8//z//X/9f/2//j/+f/6//n/+v/6//r//P/9//3//f/9//v/+P/4//n/+f/5//n/
+f/5//n/+f/3//f/9//4//j/+P/4//j/9v/0//L/8P/w/+//7//w//D/8P/w//D/8P/w
//D/7f/p/+n/6v/q/+r/6v/q/+r/7P/s/+z/7P/t/+3/7f/t/+7/7v/u/+7/7P/t/+3/
7f/x//T/9v/9/wcAFgAsAEsAeQCtANUA5wDmAOMA5QDpANAAjwA0ANb/e/83/xb/CP8E
/w7/Jv9E/2T/gf+d/7D/vP/D/8r/0//a/+H/5v/p//D/8//0//X/9v/2//f/+P/5//j/
+f/5//n//P/9//3//f/9//7//v/+//3//f/9//3/////////AAAAAAAAAAAAAAIAAgAC
AAIAAQABAAIAAgAEAAQABAAEAAUABQAGAAYABwAHAAcABwAHAAgACgAKAAoACgAKAAsA
CwALAAwADQAOABAAEQASABEAEQATABQAEwAUABUAFQAXABcAGQAbABwAHQAfAB8AIQAh
ACIAIwAiACMAJQAmACcAKAAsAC0ALQAtAC4ALgAtAC0ALQAsAC4ALgAsACwAKQAoACYA
JAAjACEAHgAcABwAGgAYABYAFAASAA8ADgALAAkACAAEAAMAAAAAAP///f/8//v/+v/6
//r/+v/6//r/+v/6//v/+//7//v/+//7//v/+//8//z/+//6//r/+v/6//r/+v/6//n/
+f/5//j/+P/4//n/9//3//f/9//5//n/+v/6//r/+//7//v//P/8//3////9//3//f/9
/wAAAAAAAAIAAgACAAIAAwAEAAQABAAEAAUABQAGAAYABgAGAAYABgAGAAcABwAHAAcA
BgAGAAYABgAGAAYABgAEAAQAAwADAAUABQAFAAUABAAEAAQABAACAAEAAQAAAAIAAgAA
AAAAAAAAAAAAAAAAAP7//v/+//7//v/9//3/+//6//r/+f/7//z//P/8//v/+//6//r/
+v/6//r/+v/4//j/+P/3//n/9//3//j/+P/4//j/+f/3//b/9v/2//b/9v/2//T/9P/1
//X/9f/3//f/9//3//f/9//3//f/9//3//f/9//1//X/9P/z//X/9v/2//b/9v/2//b/
9v/2//b/9v/1//X/9f/1//X/9v/0//X/+P/4//b/9v/2//b/9v/2//b/9v/2//b/9v/2
//b/9v/2//b/9//3//f/+f/5//r//P/9//z//f/+//7/AAAAAAEAAQABAAEA///8//r/
+//7//v//f/9//3//f/9//v/+//7//z//P/8//z//P/6//j/9v/2//b/9f/1//T/9P/0
//T/9P/0//T/9P/x/+//7//w//L/8v/y//L/8P/w//D/8P/w//H/8f/x//H/8v/y//L/
8v/y//P/8//z//X/9v/8/wMADQAcADIAUQB9ALEA2wDrAOQA4QDhAOEAzACPADoA2v+B
/z//HP8M/wL/Bv8e/z7/XP97/5v/tP/A/8n/0P/Z/+D/6f/u//P/9v/5//r/+//8//z/
/f/+////AAABAAEAAQACAAMAAwADAAUABgAGAAYABQAFAAUABQAHAAcABwAIAAgACAAI
AAgACAAIAAgACAAJAAkACgAKAAwADAAMAAwADQANAA4ADgANAA0ADQANAA0ADgAQABAA
EgASABIAEwATABMAFAAVABcAGAAYABgAGQAZABsAHAAbABwAHQAdAB8AHwAhACMAJAAl
ACcAJwAnACcAKAApACoAKwAtAC4AMAAwADMAMwAxADEAMgAyADUANQA1ADQANAA0ADIA
MgAxADAALgAsACsAKQAmACQAIgAgAB4AHAAaABgAFQAUAA8ADQAMAAgACQAGAAYABQAE
AAIAAAD+/wAAAAAAAAAAAgACAAIAAwABAAEAAQABAAMAAwADAAQABAADAAIAAgACAAIA
AgACAAIAAQABAAEAAgACAAIAAwADAAMAAwADAAMAAwAEAAQABAAFAAUABQAGAAYABwAJ
AAkACQAJAAkACgAKAAoADAAMAAwADAANAA4ADgAOAA4ADwAPABAAEAAQABAAEAAQABAA
EQARABEAEQAQABAAEAAQABAAEAAQABAAEAAPAA8ADwAPAA8ADwAOAA4ADgAOAA4ADQAN
AAwADAAMAAoACgAIAAgACAAIAAgABgAGAAYACAAIAAcABwAHAAYABgAFAAUABgAGAAYA
AwADAAIAAgACAAIAAgACAAQABAAEAAMAAQD/////AAACAAIAAgADAAEAAAAAAAAAAAAA
AAAA/v8AAAEAAQABAP///////////f/9//3//f/////////////////+//3///8AAAAA
AAD+//7//v/+/wAAAAAAAP////////////8AAAAA///+//7//////wAA/v/+//7//v/+
//7//v/+//z//P/8//z//v/+//7//v/+//7//v/+//z//P/8//z//v/+//7////9//3/
/////wAAAgADAAQABwAIAAgACAAIAAkACQAJAAcABQACAAIAAwADAAMAAwADAAMAAwAD
AAMAAwADAAQAAgACAAIAAgACAAAA/v/8//z/+//7//z//P/8//z//P/8//z//P/5//f/
9//4//j/+P/4//j/+P/6//r/+v/6//n/+f/5//n/+v/6//r/+v/6//v/+//7////AAAE
AA8AHQAwAEoAbwCjANUA7QDtAOYA4wDpAOcAvABlAAQAqv9d/y3/Gv8M/wb/GP82/1j/
eP+X/7H/xP/O/9X/3P/l/+z/8f/2//v/AgAEAAQABAAEAAQABQAGAAcACAAJAAkACQAK
AAsACwALAAsADAAMAAwADQANAA0ADQANAA0ADQAOAA4ADgAOAA4AEAAQABAAEAARABEA
EgASABIAEgASABIAEwATABQAFAAVABUAFQAVABUAFgAYABgAFgAWABYAFwAbABsAHAAd
AB0AHgAeAB4AHwAfACEAIgAjACQAJQAlACUAJQAnACkAKgArAC0ALQAtAC0ALgAvADIA
MwA1ADYANgA2ADkAOQA5ADkAOgA6ADsAOwA7ADoAOgA6ADgAOAA3ADYANAAyAC8ALQAq
ACgAKAAmACQAIgAgAB4AGwAaABUAEwASAA4ACwAIAAgABwAHAAYABQAEAAYABgAGAAYA
BgAGAAYABwAHAAcABwAHAAkACQAJAAoACgAJAAgACAAIAAgACAAIAAoACQAJAAkACAAI
AAgACQAJAAkACQAJAAsACwAMAAwACgALAAsACwAMAAwADQAPAA8ADwAPAA8AEgASABIA
FAASAA==
         </WaveFormData>
      </LeadData>
      <LeadData>
         <LeadByteCountTotal>10000</LeadByteCountTotal>
         <LeadTimeOffset>0</LeadTimeOffset>
         <LeadSampleCountTotal>5000</LeadSampleCountTotal>
         <LeadAmplitudeUnitsPerBit>4.88</LeadAmplitudeUnitsPerBit>
         <LeadAmplitudeUnits>��V</LeadAmplitudeUnits>
         <LeadHighLimit>2147483647</LeadHighLimit>
         <LeadLowLimit>268435456</LeadLowLimit>
         <LeadID>V3</LeadID>
         <LeadOffsetFirstSample>0</LeadOffsetFirstSample>
         <FirstSampleBaseline>0</FirstSampleBaseline>
         <LeadSampleSize>2</LeadSampleSize>
         <LeadOff>FALSE</LeadOff>
         <BaselineSway>FALSE</BaselineSway>
         <ExcessiveACNoise>FALSE</ExcessiveACNoise>
         <MuscleNoise>FALSE</MuscleNoise>
         <LeadDataCRC32>3893229916</LeadDataCRC32>
         <WaveFormData>
AAABAAIAAwADAAMAAwACAP///v/+/////f/8//z//P/9//r/+P/4//n/+P/4//j/9f/1
//T/9P/0//T/8v/x//D/8P/w/+//8f/x//L/8v/x//H/8f/x//D/8P/w//D/8//z//P/
8//x//L/8v/y//P/9f/3//3/BQARACUAQQBmAJMAuQDYAPYAFAE3AVsBaAFNARMBtwBL
AOv/pP9w/1j/YP9z/4b/mf+s/7//yf/L/83/1f/d/+H/5f/n/+r/7f/t/+3/7v/u//D/
8P/w//D/8v/y//L/8v/y//L/8//z//P/8//0//T/9P/0//T/9P/0//T/9P/0//X/9f/1
//X/9//3//f/9//3//j/+P/4//j/+P/4//j/9//2//f/9v/2//X/9f/1//f/+P/4//n/
+f/5//j/+P/5//n/+f/6//z//P/9//3/+//8//z//f/9/////////wEAAQABAAMAAgAC
AAMAAwAEAAQABAAGAAYABgAHAAcACAAIAAgACAAIAAkACQAJAAkACQAIAAcABgAGAAUA
BAABAAAA///9//v/+v/5//f/9f/0//L/8P/u/+z/6v/q/+n/5//m/+T/5f/l/+X/5f/l
/+X/5f/n/+j/6f/r/+7/7v/v//D/8v/x//P/9P/2//f/9//4//n/+f/5//n/+f/7//v/
+//7//v/+v/6//r/+v/6//r/+v/6//v/+//7//r/+v/7//v//f/+//7//v/8//z//v/+
/wAAAQABAAEAAgACAAIAAgABAAIAAgADAAQABAAEAAQAAwAEAAQAAwAFAAYABgAGAAYA
BgAHAAcABwAHAAcABwAHAAcABwAHAAYABgAGAAYABAAEAAMAAwADAAMAAwACAAQABAAE
AAQAAwADAAIAAgACAAIAAgABAAEAAAAAAAAA//////////////7//v/+//7//v/+//7/
/f/9//3//P/8//z//P/8//z/+//7//v/+//6//r/+//5//n/+f/5//v/+v/5//n/+f/6
//r/+f/5//n/+v/6//n/+f/5//n/9//2//b/9v/4//j/+P/4//j/+P/4//j/+P/3//f/
9//3//f/+P/4//j/+P/4//j/9//3//f/9//5//n/+f/5//f/+P/4//j/+P/4//j/+f/5
//n/9//3//f/9//4//j/+f/5//n/+f/5//v/+v/8//3//v/+////AAAAAAAAAAAAAAEA
AQABAAEAAAD+//7///8AAAIAAwAEAAUAAgABAAAAAAABAAEAAAAAAAIAAQD+//z/+v/5
//j/+P/2//X/9f/0//b/9v/2//T/8f/w//D/8P/x//H/8f/y//L/8f/x//H/8f/y//L/
8v/0//X/9f/1//P/8//0//T/9v/3//n/+/8BAAsAGwAvAEsAdAClAMkA5AACASIBRQFn
AW4BRwEBAaUAPQDh/5z/Xv86/0T/X/90/4v/pP+5/8X/x//L/9H/2f/d/+H/5//s/+3/
7f/t/+7/7v/w//D/8P/w//L/8v/y//L/8P/w//H/8f/z//P/9P/0//L/8v/y//L/9P/0
//T/9P/z//P/8//z//X/9f/1//X/9f/2//b/9v/0//T/9P/0//T/9P/2//b/9v/1//X/
9f/1//b/9v/3//n/+f/4//j/9//3//f/+P/6//r/+//7//n/+v/6//v/+//9//3//f//
//////8BAAAAAAABAAEAAgACAAIABAAEAAQABQAFAAYABgAGAAYABgAHAAcABwAHAAcA
BgAFAAQABAADAAIA///+//3/+//5//j/9//1//H/8P/u/+z/6P/m/+T/5P/h/9//3v/c
/9v/2//b/9v/3f/d/93/3//g/+H/4//m/+j/6f/q/+z/6//t/+7/8P/z//P/9P/1//f/
9//3//f/9f/1//X/9f/3//b/9v/2//b/9v/2//b/9P/1//X/9f/2//b/9//3//f/+P/4
//j/+P/4//r/+v/6//v/+//7//7//v/+//7///8AAAAAAQAAAAAAAAAAAAEAAgACAAEA
AQACAAIAAgACAAIAAwADAAMAAwADAAMAAQABAAEAAQACAAIAAgACAAAAAAD/////////
/////v8AAAAAAAAAAP3//f/8//z//P/8//z/+//9//z//P/8//v/+//7//v/+f/4//j/
+P/6//r/+v/6//n/+f/5//j/+P/4//j/+P/4//f/9//3//f/9v/2//f/9//3//f/9//3
//b/9f/1//X/9v/2//X/9//3//j/+P/3//f/9//3//X/9P/0//T/9P/0//T/9P/0//T/
9P/0//T/8//z//P/8//z//T/9P/0//T/9P/0//P/8//z//P/8//z//P/8//z//P/8//0
//T/9P/0//T/8v/y//L/8v/0//T/9P/0//P/8//y//H/8f/x//H/8f/y//L/8//z//P/
8//z//X/9P/2//f/+P/6//v//P/8//z//P/8//3//f/9//3//P/+//7///8AAP//////
/////v/9//z//P///////v/+//7//f/6//j/9v/1//T/9P/2//X/9f/0//T/9P/0//L/
8f/w//D/8P/t/+3/7f/u/+7/7f/t/+3/7f/u/+7/7v/u/+//7//v//H/8f/y//L/9P/z
//X/9f/5/wEADQAdADUAVgCBAKkAygDmAAQBKQFNAWoBYwE1Ae0AiwAfAMj/iP9c/1L/
Y/98/5H/pP+1/8P/y//L/83/0//Z/93/4f/m/+n/6//r/+z/7P/s/+z/7P/s/+7/7v/u
/+7/8P/w//H/8f/x//H/8v/y//D/8P/w//D/8P/w//D/8P/z//P/8//z//H/8f/x//H/
8//0//T/9P/y//L/8v/y//T/9P/2//b/9v/1//X/9f/1//b/9v/3//f/9//2//b/9//3
//f/+P/6//r/+//7//n/+v/6//v/+f/7//v/+//7//v/+//9/wAAAAABAAEAAAAAAAAA
AgAEAAQABQAFAAgACAAIAAgABgAHAAcABwAHAAcABgAFAAQABAADAAIAAwACAAEA///7
//r/+f/3//f/9v/0//L/8P/u/+z/7P/p/+f/5v/k/+P/4//j/+P/4f/h/+H/4//i/+P/
5f/o/+n/6//t//D/7//x//L/9P/3//f/+P/5//f/9//3//f/+f/5//n/+f/5//j/+P/4
//j/+P/4//j/+P/5//n/+f/4//j/+f/5//n/+v/6//r/+v/6//z//P/8//3//f/9//7/
/v/+//7//f/+//7///8AAAAAAAAAAAEAAgACAAEAAQACAAIAAgAEAAQABQAFAAMAAwAD
AAMABQAFAAUABQACAAIAAgACAAQABAADAAMAAwADAAMAAgACAAIAAgACAAEAAQAAAAAA
AAAAAAAA//8BAAAAAAAAAP3//f/9//3////+//7//v/8//z//P/8//3//f/9//z/+v/6
//r/+v/8//v/+//7//v/+v/6//v/+//7//v/+//7//r/+f/5//n/+v/6//n/9//3//j/
+P/5//n/+f/5//n/+P/4//j/+P/4//j/+P/2//b/9v/2//j/9//3//f/9//3//j/+P/4
//j/+P/4//n/+f/5//n/9//3//f/9//3//f/9//2//b/9v/2//b/+P/4//j/+P/4//j/
+P/4//b/9v/2//b/9v/2//b/9v/2//b/9v/2//j/+f/5//n/9//3//f/9//2//b/9//3
//f/9//3//n//P/+////AAD+////AAAAAAIAAgACAAMAAwADAAMAAgACAAIAAwAEAAMA
AwADAAMABAADAAIAAgADAAMAAgACAAIAAQD+//z/+v/5//j/+P/6//n/+f/4//b/9v/2
//T/8//y//L/8v/z//P/8//0//T/8//z//P/8//0//T/9P/y//P/8//z//X/9f/2//b/
9v/3//n/+////wUAEQAfADkAXACFAK0AygDmAAYBKwFPAWABUwEjAdUAbQAHAL7/iv9s
/2r/e/+O/6P/tP/D/83/z//R/9X/2//j/+X/5f/o/+3/8f/x//L/8v/w//D/8P/w//L/
8v/y//L/9P/0//X/9f/1//X/9v/2//T/9P/0//T/9v/2//b/9v/3//f/9//3//f/9//3
//f/9f/2//b/9v/4//j/+P/4//b/9v/4//j/+P/3//f/9//4//r/+//9//z/+//5//j/
+f/5//n/+v/6//r/+//7//v//P/8//3//f////////////////8BAAAAAAABAAEABAAE
AAQABgAGAAYABwAHAAgACAAIAAgACgALAAsACwAJAAkACAAHAAYABgAFAAQAAwACAAEA
//////7//f/7//n/+P/2//T/8v/w/+7/7v/s/+v/6//q/+f/5//n/+f/5//n/+f/6f/q
/+v/7f/w//D/8f/y//T/9f/3//j/+v/6//n/+f/5//v/+//7//v/+//7//v/+//7//r/
+v/6//r/+v/6//r/+v/7//v/+//8//z//f/9//v//P/8//z/+v/6//z//P/+////////
//7//v/+//7//f/+//7///8CAAIAAgACAAEAAgACAAEAAQACAAIAAgAEAAQABQAFAAMA
AwADAAMABQAFAAUABQAEAAQABAAEAAIAAgABAAEAAwADAAMAAgACAAIAAgACAAEAAQAA
AAAAAAAAAAAA//8BAAAAAAAAAP3//f/9//3//f/8//z//P/8//z//P/8//v/+//7//r/
/P/8//z//P/6//n/+f/5//v/+v/6//v/+//7//v/+//5//j/9//3//f/+P/4//f/9//3
//j/+P/3//f/9//3//f/9v/2//b/9v/2//b/9v/4//j/+P/4//j/9//3//f/9//3//j/
+P/2//b/9v/2//f/9//3//f/9//3//f/9//1//X/9//6//n/+P/3//b/9P/0//T/9P/0
//T/9f/1//f/9//3//f/9f/0//T/9f/1//X/9f/1//f/+P/6//v//P/8//3//v/+//7/
/v/+/wEAAQABAAEAAAAAAAAAAQACAAMAAwADAAMAAgABAAAA/v///////v/+//7//f/6
//r/+v/5//j/9v/2//X/9f/2//b/9v/2//L/8f/w//D/8v/x//H/8f/y//L/8f/x//H/
8f/y//L/8v/y//P/8//z//P/8//0//L/9P/1//f/9//7/wMADQAfADkAXgCHALEA0ADq
AAoBLQFPAV4BSwEVAb0AUQDx/67/fP9i/2j/ff+O/5//tP/D/8v/z//R/9X/2f/h/+f/
5//q/+3/7//v//D/8P/w//D/8P/w//D/8P/w//D/8v/y//P/8//z//P/9P/0//T/9P/0
//T/9P/0//T/9P/3//f/9//3//X/9f/1//X/9f/2//b/9v/2//b/9v/2//b/9v/4//j/
+P/3//f/9//3//j/+P/5//f/9//2//b/+f/5//n/+v/6//r/+//7//v//P/8//3//f//
//////////////8BAAIAAgADAAMABAAEAAQABgAGAAYABwAHAAYABgAGAAYABgAHAAcA
BwAJAAkACAAHAAYABgAFAAQABQAEAAMAAQD9//z/+//5//f/9v/0//L/8v/w/+7/7v/r
/+n/6P/m/+X/5f/l/+X/5v/n/+j/6//q/+v/7f/w//D/8f/y//T/9f/3//j/+v/6//n/
+f/5//n/+f/5//n/+f/5//n/+f/3//b/9v/2//j/+P/4//j/9v/3//f/9//4//j/+f/5
//n/+v/6//r//P/8//7//v/8//3//f/9//7//v/+//7///8AAAAAAQACAAIAAgACAAMA
BAAEAAMAAwAEAAQABAAEAAQABQAFAAMAAwADAAMABQAFAAUABQACAAIAAgACAAQABAAD
AAMAAQABAAEAAAAAAAAAAAAAAP/////+//7//v/+//7//f/9//z//P/8//v/+//7//v/
/f/8//z//P/6//r/+v/6//v/+//7//r/+v/6//r/+v/6//n/+f/5//f/9v/2//f/+f/5
//n/+f/5//j/9//3//f/+P/4//f/9//3//j/+P/3//f/9//3//f/9v/2//b/9v/2//b/
9v/2//b/9v/2//b/9f/1//X/9f/1//b/9v/2//b/9v/2//X/9f/1//X/9f/1//X/9f/3
//f/9//2//b/9v/2//b/9v/2//b/9v/1//X/9f/1//f/9//3//b/9P/1//X/9f/1//X/
9//4//r/+//8//z///8AAAAAAAAAAAAAAQABAAEAAQAAAAAAAAABAAIAAwADAAMAAwAC
AAEAAAAAAAEAAQAAAAAAAAD///z/+v/6//n/+P/4//j/9//3//b/9v/2//b/9P/z//D/
8P/w/+//8f/x//L/8v/x//H/8f/x//L/8v/y//L/8//z//P/8//1//b/9v/2//f/9f/5
//3/AwANAB0ANQBWAH8AqwDOAOoACgErAU8BagFnATsB8QCLACEAzv+M/1j/Sv9b/3L/
hf+a/7H/w//L/8//0//Z/9//4f/l/+r/7f/v/+//8P/w//L/8v/y//L/9P/0//T/9P/2
//b/9//3//X/9f/2//b/9v/2//b/9v/2//b/9v/2//f/9//3//f/9//3//f/9//3//j/
+P/4//b/9v/2//b/+P/4//r/+v/6//n/+f/5//f/+P/4//n/+//7//r/+v/7//v/+//8
//z//P/9//3//f/+//7//////wEAAQABAAEAAQABAAMABAAEAAUABQAGAAYABgAIAAgA
CAAJAAkADAAMAAwADAAKAAsACwALAAkACQAIAAcABwAIAAgACAAFAAQAAwABAP///v/9
//v/9//2//T/8v/w/+7/7P/s/+n/5//m/+T/4//j/+P/4//h/+H/4f/j/+b/5//p/+z/
7P/t/+7/8P/x//P/9P/2//f/9//4//n/+f/5//n/+f/7//v/+//7//3//P/8//z/+v/6
//r/+v/4//n/+f/5//n/+v/8//3//f/+//7//v/+//7/AAAAAAAAAQABAAEAAgACAAIA
AgADAAQABAAFAAYABgAGAAYABwAIAAgABwAHAAgACAAIAAgACAAJAAkACQAJAAkACQAJ
AAkACQAJAAgACAAIAAgACAAIAAcABwAHAAcABwAGAAQABAAEAAQABQAFAAQABAAEAAQA
BAADAAEAAAAAAAAA//////////////7//v/+//7//v/+//7//f/9//3//P/8//z//P/8
//7//f/9//3//f/8//z//f/7//v/+//7//v/+v/5//n/+//8//z/+//5//n/+v/6//n/
+f/5//n/+//6//r/+v/6//r/+v/6//j/+P/4//j/+P/3//f/9//3//f/+P/4//j/+P/4
//j/9//3//f/9//5//n/+f/5//n/+P/4//j/+P/4//b/9//3//f/9//3//f/9//2//b/
9//3//f/9//3//n//P/+////AAAAAAEAAgACAAAAAAAAAAEAAQABAAEAAAAAAAAAAQAC
AAMAAwADAAMAAgABAAAAAAADAAMAAgACAAIAAQD+//z/+v/5//j/+P/4//f/9//2//b/
9v/2//T/8//y//L/8v/z//P/8//0//L/8f/x//H/8//0//T/9P/y//P/8//z//P/8//0
//T/+P/3//f/+////wkAFwArAEUAbACZAL8A3gD+AB4BPwFlAXQBWQEdAccAXQD5/67/
bv9M/1D/Z/+A/5f/rP+9/8f/zf/N/9P/2//h/+P/5f/q/+//7//v//D/8P/y//L/8v/y
//T/9P/0//T/9P/0//X/9f/1//X/9v/2//b/9v/2//b/9P/0//T/9P/3//f/9//3//f/
9//3//f/9//4//j/+P/2//b/9v/2//b/9v/4//j/+v/5//n/+f/5//r/+v/7//v/+//6
//r/+//7//v//P/+//7///////3//v/+//////8BAAEAAQABAAEAAQADAAIAAgADAAMA
BgAGAAYACAAIAAgACQAJAAoACgAKAAoACAAJAAkACQALAAsACgAJAAgACAAHAAYAAwAC
AAEA///9//z/+//5//f/9v/0//L/8v/w/+7/7v/p/+f/5v/k/+P/4//j/+P/4//j/+P/
5f/m/+f/6f/s/+z/7f/u//D/8f/z//T/9v/5//n/+v/7//n/+f/5//n/+//7//v/+//7
//r/+v/6//j/+P/4//j/+v/7//v/+//6//r/+//7//v//P/8//z//P/8//7//v/+////
/////wIAAgACAAIAAQACAAIAAwAEAAQABAAEAAMABAAEAAMABQAGAAYABgAEAAQABQAF
AAcABwAHAAcABQAFAAUABQAEAAQABAAEAAQABAADAAMABQAFAAUABAACAAIAAgACAAMA
AwACAAIAAgACAAIAAQD///7//v/+/////////////f/8//z//P/8//z//P/8//v/+//7
//r/+v/6//r/+v/6//n/+f/5//n/+P/4//n/+f/5//n/+f/5//j/9//3//n/+v/6//n/
+f/5//r/+v/5//n/+f/5//f/9v/2//b/+P/4//j/+P/2//b/9v/2//b/9f/1//X/9//3
//j/+P/2//b/9v/2//X/9f/1//X/9f/1//X/9f/z//f/+f/4//b/9v/2//b/9v/2//b/
9v/2//b/9v/2//X/9f/1//X/9f/1//X/9P/0//X/9f/1//X/9f/3//j//P/9//7//v/9
//7//v/+//7//v////////////7//v/+////AAABAAMAAwADAAIAAQAAAAAAAQD///7/
/v/+//3/+v/4//j/9f/0//T/9P/1//X/9P/0//T/9P/y//H/8P/w//D/7//v/+//8P/w
//H/8f/x//H/8P/w//D/8P/x//H/8f/x//P/9P/0//T/9//3//n//f8HABcAKwBJAHIA
mwC9ANoA9gAWATsBWQFcATsB+wCdADEA2/+c/3D/YP9s/4H/lP+n/7r/xf/L/8//z//V
/93/4f/j/+f/6v/r/+3/7f/u/+7/7v/u/+7/7v/w//D/8P/w//D/8P/x//H/7//v//D/
8P/w//D/8P/w//L/8v/y//L/8//z//P/8//z//P/8//z//P/9P/0//T/8v/y//L/8v/0
//T/9v/2//b/9f/1//X/9f/2//b/9//3//f/9v/2//f/9//3//j/+P/4//n/+f/5//r/
+v/7//n/+//7//v//f/9//3///8AAAAAAQABAAIAAgACAAQABgAGAAcABwAHAAYABQAE
AAYABwAHAAcABwAHAAYABQAEAAQAAwACAAEAAAD///3/+//6//n/9//1//T/8v/w//D/
7v/s/+z/6f/n/+b/5P/j/+P/4//j/+X/5f/l/+f/5//n/+j/6v/s/+3/7v/w/+//8f/y
//T/9f/1//b/9//3//f/9//3//X/9f/1//X/9//2//b/9v/2//b/9v/2//b/9//3//f/
9v/2//f/9//3//j/+P/4//j/+P/6//r/+P/5//n/+f/6//r/+v/6//v//P/8//3//v/+
//7//v/9//7//v/9//3//v/+//7//v/+//////8BAAEAAQABAP//////////AAAAAAAA
AAD+//7//f/9//3//f/9//z//P/8//z//P/9//3//P/8//z//P/8//v/+//6//r/+v/5
//n/+f/5//n/+P/4//j/+P/4//j/+P/3//f/9//2//b/9v/2//b/9v/1//X/9f/1//T/
9P/1//X/9f/1//X/9f/0//P/8//z//T/9P/z//P/8//0//T/8f/x//H/8f/z//L/8v/y
//L/8v/y//L/8v/y//L/8v/0//P/8//z//H/8f/y//L/8P/w//D/8P/x//H/8f/x//H/
8f/x//H/8//x//H/8v/w//D/8P/w//D/8P/w//D/8f/x//H/8f/v/+//7//u//D/8f/x
//H/8//z//X/9v/2//f/+P/4//n/+v/6//r//P/8//3//f/7//v/+v/6//z//f/+////
/////////v/7//r/+v/7//3//P/8//z/+f/2//T/9P/z//L/8v/y//P/8//y//L/8P/w
/+7/7f/s/+z/7P/r/+v/6//s/+z/6//r/+v/6//u/+7/7v/u/+3/7f/t/+3/7f/u/+7/
7v/v//H/8//1//3/BwAVACsATgB3AJ8AwgDiAAABIwFHAVwBUQEhAdUAbwAHALr/hP9k
/2L/c/+E/5f/qP+5/8X/y//L/8//1f/Z/93/4f/k/+n/6//r/+z/7P/q/+r/6v/q/+z/
7P/s/+z/7v/u/+//7//v/+//8P/w/+7/7v/u/+7/7v/u/+7/7v/x//H/8f/x//H/8f/x
//H/7//w//D/8P/w//D/8P/w//D/8P/y//L/8v/x//H/8f/x//L/8v/z//P/8//y//L/
8//z//P/9P/2//b/9//3//X/9v/2//f/9//5//n/+f/5//n/+f/7//z//P/9//3//v/+
//7/AAAAAAAAAQABAAQABAAEAAQABAAFAAUABQADAAMAAgABAAIAAgABAAAA/f/8//v/
+f/5//j/9//1//P/8v/w/+7/7P/q/+j/6P/n/+X/5P/i/+H/4f/h/+H/4f/h/+H/4//k
/+X/5//q/+r/6//s/+7/7f/v//D/8v/x//H/8v/z//X/9f/1//X/9f/1//X/9f/z//L/
8v/y//L/8v/y//L/8P/x//H/8f/y//L/8//z//P/9P/0//T/9v/2//j/+P/2//f/9//3
//j/+P/4//j/+f/6//r/+//8//z//P/8//3//v/+//3//f/+//7//v/+//7///////3/
/f/9//3////////////8//z//P/8//7//v/9//3//f/9//3//P/6//r/+v/6//v/+//6
//r/+v/6//r/+f/5//j/+P/4//f/9//3//f/9f/0//T/9P/0//T/9P/0//P/8//z//L/
9P/0//T/9P/0//P/8//z//X/9P/0//X/8//z//P/8//z//L/8f/x//H/8v/y//H/7//v
//D/8P/x//H/8f/x//H/8P/w//D/8P/w//D/8P/u/+7/7v/u//D/7//v/+//7//v//D/
8P/u/+7/7v/u/+//7//v/+//7//v/+//7//w/+7/7v/u/+7/7v/v/+//7//v/+//7//v
/+7/7v/v/+//8f/x//H/8//y//T/9f/2//b/9//4//j/+P/4//j/+f/5//n/+f/4//j/
+P/5//r/+//7//v/+//6//n/+P/4//n/+f/4//j/+P/3//T/8v/y//H/8P/w//D/7//v
/+7/7v/u/+7/7P/r/+r/6v/q/+n/6f/p/+r/6v/p/+n/6f/p/+r/6v/q/+j/6f/p/+n/
6//r/+z/7P/s/+v/7f/x//X/+/8HABcALwBQAHsApQDGAOQABAEjAUcBYAFZAS0B4wB9
ABUAxP+C/1T/Rv9X/2z/gf+W/6v/u//D/8X/yf/P/9X/2//f/+T/5f/n/+f/6P/o/+j/
6P/o/+j/6v/q/+r/6v/s/+z/7f/t/+v/6//s/+z/7P/s/+z/7P/s/+z/7P/s/+3/7f/t
/+3/7f/t/+3/7f/t/+7/7v/u//D/8P/w//D/7v/u//D/8P/w/+//7//v/+//8P/w//H/
8f/x//D/8P/x//H/8f/y//L/8v/z//P/8//0//T/9f/1//f/9//3//f/9//3//n/+v/6
//v/+//8//z//P/+//7//v//////AgACAAIAAgAAAAEAAQABAAEAAQAAAP//AAAAAP//
/v/9//z/+//5//X/9P/z//H/7//u/+z/6v/m/+T/4v/i/9//3f/c/9r/2f/Z/9n/2f/X
/9f/1//Z/9r/2//d/+D/4v/j/+T/5v/l/+f/6P/q/+3/7f/u/+//8f/x//H/8f/v/+//
7//v/+//7v/u/+7/7v/u/+7/7v/u/+//7//v//D/8P/x//H/7//w//D/8P/y//L/9P/0
//T/9f/1//X/9v/2//b/9v/3//j/+P/5//j/+P/4//j/+//8//z/+//7//z//P/8//z/
/P/9//3//f/9//3//f/9//3//f/9//r/+v/6//r//P/8//v/+//5//n/+f/4//r/+v/6
//r/+f/5//j/+P/2//b/9v/1//X/9P/0//T/8//z//P/8//z//L/8v/y//L/8v/y//L/
8f/x//H/8P/w//D/8P/w//D/7//v/+//7f/s/+z/7f/v/+//7//v/+//7v/t/+3/6//s
/+z/6//r/+v/7P/s/+v/6//r/+v/6//q/+r/6v/q/+r/6v/q/+r/6v/q/+r/7P/r/+v/
6//p/+n/6v/q/+z/7P/s/+z/6f/p/+n/6f/p/+n/6f/p/+n/6f/r/+z/6v/q/+r/6v/o
/+j/6P/o/+j/6P/o/+j/6P/o/+j/6P/n/+f/5//n/+f/5//n/+b/6P/p/+n/6f/n/+f/
6f/q/+z/7f/u/+7/8f/y//L/8v/y//L/8//z//L/8f/v/+7/8P/x//L/8//z//P/8//y
//H/8P/w//H/8f/w//D/8P/x/+7/7P/s/+n/6P/o/+j/5//n/+b/5v/m/+b/5P/j/+L/
4v/i/+H/4f/h/+L/4v/h/+H/4f/h/+L/4v/i/+L/4f/h/+H/4f/j/+T/5P/k/+X/5f/p
/+//+f8HABsANwBgAI0AswDOAOwADgEzAVkBZAE/Af0ApQA5ANv/lP9a/zb/QP9Z/27/
g/+Y/6v/t/+7/73/wf/H/83/0f/V/9r/3f/d/93/3v/e/97/3v/e/97/4P/g/+D/4P/g
/+D/4f/h/+H/4f/i/+L/4v/i/+L/4v/g/+D/4P/g/+P/4//j/+P/4//j/+P/4//h/+L/
4v/i/+L/4v/i/+L/4v/i/+T/5P/k/+P/4//j/+P/5P/k/+X/4//j/+L/4v/l/+X/5f/m
/+T/5P/l/+X/5f/m/+b/5//n/+n/6f/p/+n/6f/p/+v/7P/s/+3/7f/u/+7/7v/w//D/
8P/x//H/8v/y//L/8v/y//P/8//z//H/8f/w/+//8P/w/+//7v/r/+r/6f/n/+P/4v/h
/9//3//e/9z/2v/Y/9b/1P/U/8//zf/M/8r/x//H/8f/x//H/8f/x//J/8z/zf/P/9L/
0v/T/9T/1v/V/9f/2P/a/9v/2//c/93/3//f/9//3//f/9//3//f/9//3v/e/97/3v/e
/97/3v/e/9//3//f/+D/4P/h/+H/3//g/+D/4P/g/+D/4v/i/+L/4//j/+P/5v/m/+b/
5v/l/w==
         </WaveFormData>
      </LeadData>
      <LeadData>
         <LeadByteCountTotal>10000</LeadByteCountTotal>
         <LeadTimeOffset>0</LeadTimeOffset>
         <LeadSampleCountTotal>5000</LeadSampleCountTotal>
         <LeadAmplitudeUnitsPerBit>4.88</LeadAmplitudeUnitsPerBit>
         <LeadAmplitudeUnits>��V</LeadAmplitudeUnits>
         <LeadHighLimit>2147483647</LeadHighLimit>
         <LeadLowLimit>268435456</LeadLowLimit>
         <LeadID>V4</LeadID>
         <LeadOffsetFirstSample>0</LeadOffsetFirstSample>
         <FirstSampleBaseline>0</FirstSampleBaseline>
         <LeadSampleSize>2</LeadSampleSize>
         <LeadOff>FALSE</LeadOff>
         <BaselineSway>FALSE</BaselineSway>
         <ExcessiveACNoise>FALSE</ExcessiveACNoise>
         <MuscleNoise>FALSE</MuscleNoise>
         <LeadDataCRC32>4275568484</LeadDataCRC32>
         <WaveFormData>
BAAEAAYABgAHAAcABgAFAAIAAgACAAIAAgACAAAAAAAAAP7//P/7//z/+//7//v/+f/3
//b/9v/2//b/9f/0//P/8//0//T/9P/0//T/9P/0//T/9P/0//L/8v/z//P/9f/1//T/
9P/z//P/8//z//P/8//z//X/+v8AAAsAGwAzAFQAdQCSALQA1QD5AB8BPQFAASMB5QCR
ADwA8v++/6v/r/+4/77/x//R/9v/3v/c/9z/4P/l/+n/7P/s/+z/7v/v/+//7//v/+//
7//v/+//7//w//D/7v/w//D/8f/x/+//7//v/+//8P/w//D/8P/w//D/8P/w//D/8f/x
//H/8f/w//D/8f/z//P/8//z//P/8//z//P/8f/x//L/8v/x//H/8f/x//H/8f/x//L/
8v/y//L/8v/y//L/8v/z//P/9P/0//T/8//z//P/9P/2//f/9//3//X/9f/2//b/+v/4
//j/+f/6//v/+//8//r/+v/7//v/+//7//z//P/8//z//f/9//3//f/8//z//v/+//7/
/P/5//n/+P/4//f/9//1//T/9P/z//H/8P/v/+//7v/u/+//7v/u/+3/7f/t/+3/7v/u
/+//7//x//P/9P/1//f/+f/7//z//f/9//3//P/9/////////wAA/v/+//7//v8AAP//
//////3//f/8//z//f/9//7//v/+//7//f/9//3//f/+//7/AAAAAAAAAAD+//7///8A
AAAAAAAAAAAAAAAAAAAAAAABAAIAAgACAAMAAwADAAMAAQACAAIAAgACAAIAAgADAAUA
BQAFAAUABQAFAAYABgAGAAYABgAGAAYABQAFAAUAAwADAAMAAwADAAMAAgABAAEAAgAC
AAEAAQABAAAAAAAAAAAAAAAAAAAA//////7//v/+//7//v8AAP////////3//f/9//3/
/v/+//3//f/7//v/+//7//v/+//7//r//P/7//v/+//5//n/+v/6//z//P/7//v/+//7
//v/+v/6//r/+//7//v/+//7//v/+f/4//j/+P/6//r/+v/5//f/+P/4//j/+f/5//n/
+v/4//j/9//3//n/+v/6//r/+P/4//f/9//5//n/+f/4//b/+P/4//j/+P/4//j/+P/4
//j/+P/4//j/+P/4//j/+P/4//j/+P/5//v//P/9//7///8AAAAAAAAAAAEAAQACAAIA
AwADAAMAAgACAAQABAAGAAgACQAJAAgABQAEAAQABAACAAIAAgAAAAIAAgAAAP7//f/8
//v/+//7//v/+f/4//r/+v/6//n/9v/z//P/9P/0//T/9P/0//T/9P/0//T/9P/0//T/
9f/3//f/9//2//b/9//3//f/9//3//X/9//7/wAABgATACUAQQBkAIUApADGAOsAEQE5
AVUBUAEpAeUAiwAyAOj/sP+T/5n/qP+w/7v/yf/T/9r/2v/Y/9z/4f/j/+b/7P/w//D/
8P/v/+7/7f/v/+//7//v/+//8P/w/+7/7v/u/+//7//x//H/8f/x//D/8P/w//D/8P/w
//D/8P/w//H/8f/x//H/8P/w//H/7//v/+//7//v/+//7//v//H/8f/y//L/8f/x//H/
8f/x//H/8f/y//L/8v/y//L/8v/y//L/8//z//T/9P/0//H/8f/x//L/8v/z//P/8//1
//X/9v/2//j/9v/2//f/+P/5//n/+v/4//j/+f/5//n/+f/6//r/+v/6//v/+//7//v/
+v/6//r/+v/6//j/9f/1//T/9P/1//X/8//y//D/7//t/+z/6//r/+r/6v/n/+b/5v/l
/+X/5f/l/+b/6P/p/+n/6//t/+7/7//x//P/9f/2//f/9v/3//f/+f/7//v/+//8//z/
/P/8//z//P/7//v/+//7//v/+v/6//v/+//8//z/+v/6//n/+f/5//n/+v/6//r/+v/6
//r/+v/6//v//P/+//7//v/+//7//v/+//7///8AAAAAAAD/////////////AAAAAAAA
AgACAAIAAwABAAEAAQABAAMAAwAEAAQAAgACAAIAAgACAAEAAQABAAEAAQABAAEAAQAB
AAAA//8BAAIAAgABAP/////+//7//v/+//7//v/+//3//f/8//z//P/8//z//P/7//v/
+//9//3//f/9//r/+v/5//n/+f/5//n/+f/5//n/+f/4//r/+f/5//n/9//3//j/+P/6
//r/+f/5//n/+f/5//j/+P/4//n/+f/5//n/+f/5//n/+P/4//j/+P/4//j/9//3//j/
+P/4//f/9//3//j/+P/4//f/9//3//j/+P/4//j/+P/3//f/9//3//f/9v/0//T/9v/2
//b/9v/2//b/9v/2//b/9v/2//b/9v/2//b/9v/2//b/9v/2//b/9v/2//b/9v/2//b/
9v/3//n/+P/5//r/+//+//7//v/+//////8AAAAAAQABAAEAAAAAAAIAAgAEAAQABQAF
AAQAAwACAAIAAgAEAAQABAACAAIAAgAAAP7//f/8//v/+//7//v/+f/4//j/+P/4//f/
9v/z//P/9P/0//T/9P/0//T/9P/0//T/9P/0//T/9f/1//X/9f/0//T/9f/1//X/9f/1
//X/8//z//j//v8HABMAKQBGAGUAhACiAMcA6QAPATMBRAE1AQ0BxwBwAB4A2v+z/6n/
sv+8/8X/z//X/+D/4P/c/9r/3//j/+b/6P/s/+7/7//v/+//7//t/+3/7f/t/+3/7v/u
/+z/7v/u/+//7//v/+//7//v/+7/7v/u/+7/7v/u/+7/7v/w//H/8f/x/+//7v/u/+//
8f/x//H/8f/v/+//7//v//H/8f/y//L/8//z//P/8//x//H/8f/y//L/8v/y//L/8P/w
//D/8f/z//T/9P/0//P/8//z//T/9P/1//X/9f/z//P/9P/0//j/9v/2//f/+P/5//n/
+v/6//r/+//7//3//f/+//7//P/8//3//f/9//3//P/8//z//P/8//r/+//7//r/+v/5
//n/9//2//b/9f/z//L/8f/x//D/8P/v/+7/7v/t/+3/7f/t/+7/7v/v/+//8f/x//L/
8//1//f/+f/6//v//P/9//3///8BAAEAAQACAAAAAAAAAAAAAgABAAEAAQD//////v/+
//3//f/+//7/AAAAAP//////////AAAAAAAAAAAAAAAAAAAAAAEAAgAAAAAAAAAAAAIA
AgACAAIAAwAEAAQABAADAAMAAwADAAMABAAEAAQABAAEAAQABQAFAAUABQAFAAUABQAG
AAYABgAGAAYABgAGAAUABQAFAAUABQAFAAUABwAHAAYABQAFAAYABgAFAAMAAwACAAIA
AgACAAIAAgAEAAMAAwACAAIAAgACAAIAAgABAAEAAQABAAEAAQABAAAAAAD/////////
//////8BAAEAAQAAAAAA/////////////wAAAAD+//7//f/9//3//f/9//z//P/8//3/
/f/9//3//f/9//3//P/8//z//P/8//z/+//7//z//P/8//v/+//7//z//P/8//v/+//7
//z//P/8//7//v/9//3/+//7//v/+v/8//z//P/6//r/+v/6//r//P/8//z//P/8//z/
/P/8//r/+v/6//r/+v/6//r/+v/8//z//P/8//z//P/8//z//P/8//z//P/8//z//P/8
//r/+v/7//3//v///wAAAQACAAIAAgACAAUABQAGAAYABQAFAAUABAAEAAYABgAIAAgA
CQAJAAgACQAIAAgACAAIAAgACAAGAAQABAACAAAA///+//3//f/9//3/+//6//r/+v/6
//n/+P/1//X/9v/2//b/9v/2//j/+P/4//j/+P/4//j/+f/3//f/9//2//j/+f/5//n/
9//5//n/+f/7//z/AgAJABcALQBKAGkAiACkAMUA6wAPAS0BOgEpAfkArQBYABAA3P/B
/73/wv/K/9P/2//j/+b/5P/i/+L/5f/r/+z/7P/s//D/8//z//P/8//z//P/8//z//P/
9P/0//L/9P/0//X/9f/z//P/8//z//L/8v/y//L/8v/y//L/8v/y//P/8//z//P/8v/y
//P/8//z//P/8//1//X/9f/1//P/8//0//T/8//z//P/8//1//X/9f/2//T/9P/0//T/
9v/2//b/9//1//b/9v/2//X/9f/1//b/9v/3//f/9//3//f/+P/4//r/+P/4//n/+v/7
//v//P/8//z//f/9//3//f/+//7//v/+/////////////v/+//7//v/+//z/+//7//r/
+v/7//v/+f/4//j/9//1//T/8//z//L/8v/z//L/8v/x//H/8f/x//L/9P/1//X/9//3
//j/+f/7//v//f/+/////v//////AQD///////8AAAIAAgACAAIAAAD/////////////
/v/+//////8AAAAAAAAAAP//////////AAAAAAAAAAAAAAAA/v/+////AAAAAAAAAAAA
AAAAAAAAAAAA//8AAAAAAAADAAMAAwADAAMABAAEAAQAAgACAAIAAwADAAMAAwADAAMA
AwAEAAQABAAEAAQABAAEAAMAAwADAAMAAwADAAMAAwADAAIAAQABAAIAAgABAAMAAwAC
AAIAAAAAAAAAAAACAAEAAQAAAP7//v/+//7//v/9//3//f////////////z//P/7//v/
/f/9//3//f/9//3//f/8//z/+//7//v/+//7//z//P/8//z/+//7//v/+//7//r/+v/6
//v/+//7//v/+//7//v/+v/6//r/+P/4//j/9//5//r/+v/6//n/+f/5//r/+v/6//n/
+f/3//j/+P/4//j/+P/3//f/+f/5//n/+P/4//b/+v/8//v/+v/5//j/9v/2//b/9v/4
//j/+P/4//r/+v/6//r/+P/4//j/+P/4//j/+P/5//v//P/9//7///8AAAAAAAAAAAEA
AQACAAIAAwADAAMABAAEAAYABgAGAAYABwAHAAgABwAGAAYABAAEAAQABAACAAIAAgAA
AAAA///+//3/+//7//v/+f/4//j/+P/4//f/9v/z//P/9P/0//T/9P/0//T/9P/0//b/
9v/2//b/9f/1//X/9f/2//b/9//3//X/9f/1//f/9f/1//j//v8HABcALwBMAG0AigCm
AMcA6wARAS0BNAEdAeUAlQBEAAAAzv+3/7n/wv/G/83/2f/j/+T/4v/g/+D/4//p/+z/
7v/s/+7/8f/x//H/8f/x//H/8f/x//H/8v/y//D/8P/w//H/8f/x//H/8f/x//D/8P/w
//D/8P/w//D/8P/y//P/8//z//P/8v/y//P/8//z//P/8//x//H/8f/x//P/8//0//T/
8//z//P/8//z//P/8//0//L/8v/y//L/9P/0//T/9f/z//T/9P/0//X/9f/1//b/9v/3
//f/9//1//X/9v/2//r/+P/4//n/+v/7//v//P/8//z//f/9//3//f/+//7//v/+////
/////////v/+//7//v/+//z//f/9//z//P/5//n/9//2//j/9//1//T/9f/1//T/9P/z
//L/8v/x//H/8f/x//L/8//1//b/+f/5//r/+//9//v//f/+/////v//////AQABAAEA
AQACAAAAAAAAAAAAAAD////////9//3//P/8//v/+//8//z//P/8//v/+//9//3//v/+
//7//v/+//7//v/+////AAAAAAAAAAAAAP7//v/+//7/AQACAAIAAgABAAEAAQABAAMA
BAAEAAQAAgACAAIAAwADAAMAAwADAAMAAwAEAAQABgAGAAYABgAEAAMAAwADAAUABQAF
AAUAAwADAAIAAQABAAIAAgABAAEAAQAAAAAAAAAAAAAAAAAAAP/////+//7//v/+//7/
AAD////////9//3//f/9//7//v/9//3//f/9//3//f/9//3//f/8//z/+//7//v/+//7
//z//P/8//z/+//7//v/+//7//r/+v/6//v/+//5//n/+f/5//n/+P/4//j/+P/4//j/
9//3//j/+P/4//n/+f/5//r/+P/4//f/9//3//j/+P/4//j/+P/3//f/9//3//f/9v/4
//r/+P/4//b/9v/2//b/+P/4//j/+P/4//j/+P/4//j/+P/4//j/9v/2//b/9v/2//f/
+f/6//v//P/9//7//v/+//7//////wAAAAABAAMAAwACAAIAAgACAAQABAAHAAcABgAF
AAQABAAEAAQABAAEAAIAAgACAAAA/v/9//z/+//7//v/+//5//j/+P/4//j/9//2//P/
8//0//T/9P/0//T/9P/y//L/8v/y//T/9P/1//X/9f/1//T/9P/3//f/9//3//X/8//1
//X/+P/+/wcAFQArAEYAZwCIAKgAywDvABUBOQFMAUEBEwHFAGwAHADY/6v/n/+o/7T/
u//D/9H/2v/e/97/3v/h/+X/5v/q/+z/7v/v/+//7//v/+//7//v/+//7//w//D/7v/w
//D/8f/x//H/8f/x//H/8P/w//D/8P/u/+7/7v/u//D/8f/x//H/8//y//L/8//z//P/
8//z//H/8f/x//H/8f/x//L/8v/z//P/8//z//P/8//z//T/9P/0//T/9P/y//L/8v/z
//P/9P/0//T/8//z//P/9P/2//f/9//3//X/9f/2//b/+P/2//b/9//4//n/+f/6//z/
/P/9//3//f/9//7//v/8//z//f/9//v/+//6//r//P/8//z/+v/5//n/+P/4//f/9//1
//T/8v/x/+//7v/t/+3/7P/s/+3/7P/s/+v/6//r/+v/7P/s/+3/7f/v//H/8v/z//X/
8//1//b/9//6//v/+//9//3//f/9//7//P/8//z//P/+//3//f/9//3//f/8//z/+//7
//z//P/8//z/+//7//3//f/+//7//v/+//7//v/+//7///8AAP7//v/+//7/AAAAAAAA
AAABAAIAAgACAAUABQAFAAUABQAGAAYABgAGAAYABgAHAAUABQAFAAUABwAHAAgACAAG
AAYABgAGAAYABQAFAAUABwAHAAcABwAFAAUABAADAAMABAAEAAMAAwADAAIAAgAEAAQA
BAAEAAIAAQABAAAAAAAAAAAAAAAAAP///////////////////v/+//3//f/9//3//f/9
//3//f/9//z//P/7//v/+//9//3//v/+//z//P/7//v//f/9//3//P/6//r/+//7//v/
+//7//v//f/8//z//P/6//r/+v/5//n/+v/6//r/+//7//v//P/6//r/+f/5//n/+v/6
//r/+P/4//f/9//4//n/+v/6//z/+v/4//j/+P/4//j/+P/4//j/+v/6//r/+v/6//r/
+v/6//j/+P/5//v//P/9//7///8AAAAAAAAAAAEAAQACAAIAAwADAAMAAgACAAQABAAG
AAYABwAHAAYABQAEAAQABAAGAAYABgAEAAQABAACAAAA/f/8//v/+//7//v/+f/4//j/
+P/4//f/9v/z//P/9P/0//T/9P/0//T/9P/0//T/9v/2//b/9//1//X/9f/0//T/9f/1
//X/9//3//f/9//5//7/BgAPAB8AOQBYAHcAmAC8AN0AAQEpAUcBSgEvAfcAowBMAPz/
wv+l/6X/sv++/8f/0f/b/+D/3v/c/97/4//l/+j/6v/u//D/8f/x//H/8f/x//H/8f/x
//H/8v/y//D/8P/w//H/8f/z//P/8//z//L/8v/y//L/8P/w//D/8P/y//P/8//z//P/
8v/y//P/8//z//P/8//z//P/8//z//P/8//0//T/8//z//P/8//x//H/8f/y//L/8v/y
//L/9P/0//T/9f/1//b/9v/2//X/9f/1//b/9v/3//f/9//3//f/+P/4//r/+P/4//n/
+v/7//v//P/8//z//f/9//v/+//8//z//P/8//3//f/9//3//P/8//z//P/8//r/+//7
//r/+v/3//f/9f/0//T/8//x//D/7//v/+7/7v/t/+z/7P/r/+v/6//r/+z/7P/t/+3/
7//x//L/8//1//X/9//4//n/+v/7//v//f////////8AAAAAAAAAAAAAAgABAAEAAQD/
/////v/+//3//f/+//7//v/+//3//f/9//3//v/+//7//v/+//7//v/+////AAAAAAAA
AAAAAAIAAgACAAIAAQACAAIAAgAFAAUABQAFAAMABAAEAAQABgAGAAYABwAFAAUABQAF
AAUABQAGAAYABgAGAAYABgAGAAUABQAFAAUABQAFAAUABwAHAAYABQADAAQABAADAAMA
AwACAAIABAAEAAQABAACAAEAAQAAAAIAAgACAAIAAAD///////////////////7//v/9
//3//f/9//3//f/9//3//f/8//z/+//7//v/+//7//z//P/8//z/+//7//3//f/9//z/
+v/6//v/+//7//v/+//7//v/+v/6//r/+v/6//r/+f/5//r/+v/6//f/9//3//j/+v/6
//n/+f/5//r/+v/6//r/+v/5//n/+f/5//n/+P/2//r//P/8//r/+v/6//r/+P/4//j/
+P/4//j/+P/4//j/+P/4//j/+P/4//j/+P/4//j/+P/4//b/9//5//r//f/+////AAAA
AAAAAAABAP//AAAAAAEAAwADAAIAAgAEAAQABgAGAAcABwAGAAUABAAEAAQABAAEAAQA
AgACAAAA/v/8//v/+v/5//n/+f/5//f/9v/2//b/9v/1//T/8f/x//L/8v/y//L/8v/y
//T/9P/0//T/9P/0//X/9f/1//X/9P/0//X/9f/1//X/9//1//X/9//8/wQADQAhAD0A
XAB3AJYAtgDXAPsAHQEzATABDwHRAHsALADs/8L/tf+5/8D/yP/T/9v/3//g/+D/3v/g
/+X/6f/q/+z/7v/u/+3/7f/t/+3/7f/t/+3/7f/t/+7/7v/s/+7/7v/v/+//7//v/+//
7//u/+7/7v/u//D/8P/w//D/7v/v/+//7//v/+7/7v/v/+//7//v/+//7//v/+//7//v
/+//8P/w/+//7//v/+//8f/x//H/8v/w//D/8P/w//D/8P/w//H/8f/y//L/8v/x//H/
8f/y//L/8//z//P/9f/1//b/9v/4//b/9v/3//b/9//3//j/+v/6//v/+//5//n/+v/6
//z//P/9//3/+//7//r/+v/6//r/+v/4//f/9//2//b/9//3//X/9P/0//P/8f/w//H/
8f/w//D/7f/s/+z/6//t/+3/7f/u/+7/7//v//H/8f/y//P/9f/3//n/+v/7//r/+//7
//3//f/9//3//v/+//7//v/+//z/+//7//v//f/9//z//P/5//n/+v/6//z//P/7//v/
+f/5//r/+v/6//r/+v/6//z//P/9//7//P/8//z//P/8//z//P/8//3//v/+//7/////
///////9//7//v/+//7//v/+//////////////8BAAEAAgACAAAAAAAAAAAAAgABAAEA
AQD////////////////+//3//f/+//7//f///////v/+//7//v/+//7//P/7//v/+v/8
//z//P/8//r/+f/5//n/+f/5//n/+f/4//j/9//3//f/9//3//f/9//3//f/9v/2//X/
9f/1//f/9//4//j/9v/2//X/9f/1//X/9f/0//b/9v/3//f/9f/1//X/9f/3//b/9v/2
//T/9P/0//P/8//0//T/9P/1//X/9f/2//T/9P/z//P/8f/y//L/8v/0//T/8//z//P/
8//z//L/9P/0//T/9P/0//T/9P/0//L/8v/y//L/9P/0//T/9P/y//L/8v/y//T/9P/0
//T/9P/1//f/+P/3//j/+f/6//r/+v/6//v//f/+//7//////////v/+/wAAAAACAAIA
AwADAAIAAQD+//7//v/+/wAAAAD+//7//P/6//j/9//2//X/9f/1//f/9f/0//T/9P/0
//P/8v/t/+3/7v/u/+7/7v/u/+7/7v/u/+7/7v/w//D/8f/x/+//7//u/+7/7//v/+//
7//x//H/8f/x//T/+P///wsAIwA+AF8AfgCeAL0A4QADASMBMAEfAfMAqwBWAAoA1P+3
/7X/uv++/8X/z//X/9z/3P/a/9z/3//h/+T/6P/o/+z/7f/t/+3/7f/s/+v/6v/p/+n/
6v/q/+j/7P/s/+3/7f/t/+3/7f/t/+z/7P/s/+z/7P/s/+z/7P/s/+3/7f/t/+3/7P/s
/+3/6//r/+v/6//r/+v/6//r/+3/7f/u/+7/7f/t/+3/7f/t/+3/7f/u/+z/7P/s/+z/
7P/s/+z/7f/v//D/8P/w/+3/7f/t/+7/8P/x//H/8f/x//H/8v/y//T/8v/y//P/9P/1
//X/9v/0//T/9f/1//f/9//4//j/+P/4//n/+f/3//f/9v/2//j/+P/4//b/9f/1//T/
9P/z//P/8f/w//L/8f/v/+7/7f/t/+z/7P/t/+z/7P/r/+n/6f/p/+r/6v/r/+v/7f/v
//D/8f/z//P/9f/2//f/9v/3//f/+f/3//f/9//4//r/+v/6//r/+P/3//f/9//3//f/
9v/2//X/9f/2//b/9v/2//X/9f/3//f/+P/4//j/+P/4//j/9v/2//f/+P/2//b/9v/2
//j/+P/4//j/+f/6//r/+v/5//n/+f/5//v//P/8//z//P/8//z//f/9//3//f/9//v/
+//8//z//P/8//z//P/6//n/+f/5//r/+//8//3//f/9//z/+//5//r/+v/5//v/+//6
//r/+v/6//r/+v/6//n/+f/4//b/9v/2//b/9v/1//X/9f/1//X/9f/1//T/9P/z//P/
8//z//P/8//x//H/8f/w//L/8f/x//H/7//v//D/8P/u/+7/7f/t/+3/7f/t/+z/7P/s
/+3/7f/v/+//7//v/+3/7P/s/+z/7P/s/+z/6//r/+z/7P/s/+v/6//r/+z/7P/s/+v/
6//r/+z/7P/s/+z/7P/r/+v/6//p/+n/7P/s/+r/6v/q/+r/7P/s/+z/7P/q/+r/6v/q
/+r/6v/q/+r/7P/s/+3/7//u/+//8P/x//L/8v/y//L/8//z//T/9P/3//f/9//2//T/
9v/2//j/+v/7//v/+v/5//j/+P/4//j/+P/4//b/9P/0//L/8P/x//D/7//v/+//7//t
/+z/7P/s/+z/6//o/+X/5f/m/+b/5v/m/+b/5v/m/+b/5v/m/+b/5v/n/+f/5//n/+b/
6P/p/+n/6f/n/+f/5//p/+v/7v/y//v/CQAfADwAXQB8AJwAvwDlAAcBKQE8ATEBAwG3
AGAADgDK/6H/l/+e/6j/r/+7/8f/0P/S/9D/0P/R/9f/3P/e/+D/4P/j/+P/4//j/+P/
4//j/+P/4//k/+T/4v/k/+T/5f/l/+P/4//j/+P/5P/k/+T/5P/k/+T/5P/k/+L/4//j
/+P/5f/k/+T/5f/l/+X/5f/l/+X/5f/l/+X/5f/l/+b/5v/j/+P/4//j/+P/4//j/+T/
5v/m/+b/5v/m/+b/5v/n/+X/5v/m/+b/5//n/+f/6P/o/+n/6f/p/+n/6f/q/+r/7P/q
/+r/6//q/+v/6//s/+7/7v/v/+//7//v//D/8P/u/+7/7//v/+//7//u/+7/8P/w//D/
7v/t/+3/7P/s/+n/6f/n/+b/5v/l/+P/4v/f/9//3v/e/9//3v/e/93/3f/d/93/3v/c
/93/3f/f/9//4P/h/+P/5f/n/+j/6f/o/+n/6f/r/+3/7f/t/+7/8P/w//D/8P/u/+3/
7f/t/+3/7f/s/+z/7f/t/+7/7v/u/+7/7f/t/+3/7f/u/+7/7P/s/+z/7P/u/+7/7//w
//D/8P/w//D/8v/y//L/8v/y//L/8f/w//H/8f/x//H/8//0//T/9P/0//T/9P/1//X/
9f/1//X/9f/1//b/9v/2//b/9v/2//b/9f/1//X/9f/1//X/9f/1//X/9P/z//P/9P/0
//P/8//z//L/8v/y//L/8v/y//D/7//v/+7/7v/u/+7/7v/u/+3/7f/t/+3/7f/t/+3/
7v/u/+3/7f/r/+v/6//r/+v/6//r/+r/6v/p/+n/6f/r/+v/7P/s/+r/6v/p/+n/6f/p
/+n/6P/o/+j/6f/p/+f/5//n/+f/5//m/+b/5v/o/+j/6P/n/+f/6P/o/+j/5//n/+f/
6P/m/+b/5f/l/+f/6P/o/+j/5v/m/+X/5f/n/+f/5//m/+b/5v/m/+j/5//m/+X/5P/k
/+T/5P/k/+L/4v/i/+L/5P/k/+T/5P/i/+L/4v/i/+L/4v/i/+L/5P/k/+T/5P/i/+P/
5f/m/+f/6P/p/+r/7P/s/+z/7f/t/+7/7v/v/+3/7f/s/+z/8P/w//L/8v/x//H/8P/v
/+7/7v/u/+7/7v/u/+z/7P/s/+r/6P/n/+b/5f/l/+X/5f/j/+L/4v/i/+L/4f/g/9//
3//g/+D/3v/e/97/3v/e/97/3v/e/97/3v/f/9//3//f/97/3v/f/9//3//f/9//3f/d
/+H/5v/u//f/CQAnAEgAZQCEAKYAyQDxABsBNwE0AREB0QB9ACYA3P+k/4n/jf+Y/6L/
rf+3/8H/xv/G/8T/xv/J/83/0v/U/9b/2P/X/9f/1//X/9f/1//X/9f/1//Y/9j/1v/W
/9b/1//X/9f/1//X/9f/2P/Y/9j/2P/W/9b/1v/W/9b/1//X/9f/1//W/9b/1//X/9f/
1//X/9f/1//X/9f/1//X/9j/2P/X/9f/1//X/9f/1//X/9j/1v/W/9b/1v/Y/9j/2P/Z
/9f/2P/Y/9j/1//X/9f/2P/Y/9n/2f/Z/9f/1//Y/9j/3P/a/9r/2//a/9v/2//c/9z/
3P/d/93/3f/d/97/3v/e/97/3//f/93/3f/c/9z/3P/c/9z/2v/b/9v/2v/a/9f/1//V
/9T/1P/T/9H/0P/R/9H/0P/Q/83/zP/M/8v/yf/J/8n/yv/K/8v/y//N/8//0P/R/9P/
0//V/9b/1//Y/9n/2f/b/9v/2//b/9z/3P/c/9z/3P/c/9v/2//b/9v/2//a/9r/2f/Z
/9r/2v/a/9r/2f/Z/9v/2//c/9z/2v/a/9r/2v/a/9r/2//c/9z/3P/c/9z/3v/e/97/
3v/d/w==
         </WaveFormData>
      </LeadData>
      <LeadData>
         <LeadByteCountTotal>10000</LeadByteCountTotal>
         <LeadTimeOffset>0</LeadTimeOffset>
         <LeadSampleCountTotal>5000</LeadSampleCountTotal>
         <LeadAmplitudeUnitsPerBit>4.88</LeadAmplitudeUnitsPerBit>
         <LeadAmplitudeUnits>��V</LeadAmplitudeUnits>
         <LeadHighLimit>2147483647</LeadHighLimit>
         <LeadLowLimit>268435456</LeadLowLimit>
         <LeadID>V5</LeadID>
         <LeadOffsetFirstSample>0</LeadOffsetFirstSample>
         <FirstSampleBaseline>0</FirstSampleBaseline>
         <LeadSampleSize>2</LeadSampleSize>
         <LeadOff>FALSE</LeadOff>
         <BaselineSway>FALSE</BaselineSway>
         <ExcessiveACNoise>FALSE</ExcessiveACNoise>
         <MuscleNoise>FALSE</MuscleNoise>
         <LeadDataCRC32>181895536</LeadDataCRC32>
         <WaveFormData>
CAAKAAwADAAMAAwADQANAAkACQAJAAkABwAHAAcABwAGAAMAAwACAAEAAAD//////v/9
//z//P/7//v/+v/5//j/+P/4//j/+P/4//j/+P/4//j/+P/4//j/+P/4//j/+P/4//j/
+P/2//b/9v/2//X/9P/z//X/9v/4//3/BwAWACwAQQBYAHIAjQCnAMcA5ADwAOcAxACW
AF0AIwD7/+v/6v/q/+r/6//u//L/8P/s/+v/7f/v//D/8//z//P/9P/y//L/8v/y//L/
8f/x//H/8f/x//H/8f/z//P/8//z//H/8f/x//D/8v/y//L/8v/w//D/8P/w//D/8P/w
//D/8P/w//D/8P/w//D/8P/x//H/8P/w//D/8P/w//H/8f/w//D/8P/w//L/8v/y//P/
8//z//P/8//x//H/8f/x//L/8v/y//L/8f/x//H/8f/0//T/9f/1//P/8//z//P/9P/0
//T/9P/3//f/9//4//j/+f/6//r/+P/4//n/+f/5//n/+f/5//n/+v/6//r//P/8//3/
/f/7//v/+//6//r/+v/5//n/+//7//v/+//7//r/+v/6//r/+//7//r/+P/5//r/+//7
//z//P/+//3//v///wAAAwADAAMABAACAAIAAgACAAQAAwADAAMAAQAAAAAAAAABAAEA
AQABAP///f/9//3//P/8//3//f/9//z//P/8//v/+//7//v//P/9//7////+//3//P/8
//7//v/+/////f/7//3//f///////v/+/wAAAAAAAAAA/v//////////////////////
////////////////AAACAAIAAgACAAIAAQAAAAAAAAABAAEAAQD////////+//7/////
/////f/9//z/+//9//3//f/9//v/+//6//r/+f/5//n/+f/6//r/+v/6//r/+//7//r/
/P/7//r/+v/6//n/+P/3//f/9v/2//b/+P/3//f/+P/2//b/9v/4//j/+P/3//f/9f/1
//X/9f/3//b/9v/2//b/9v/2//b/9v/2//b/9v/2//X/9f/2//X/9P/z//L/9P/z//P/
8//z//P/9P/0//b/9f/1//X/9f/0//T/9f/1//X/9f/1//D/8v/y//L/8v/y//T/9P/0
//T/8//z//L/8v/y//L/8v/y//T/9P/0//X/9f/2//f/9//3//j/+f/5//v/+//8//z/
+//7//v//P/6//r//P/+////AAABAAMAAQD////////9//v/+//7//3//P/5//n/9v/1
//T/8//1//T/8//y//T/8//z//L/7//u/+7/7v/u/+7/7v/u/+z/7P/s/+z/7P/s/+z/
7P/u/+7/7v/u/+7/7v/u/+7/7v/t/+z/6//r/+7/8P/3/wEAFAAsAEMAWAB0AI8AqwDL
AOQA6ADVALIAgABJABEA5//T/9T/2P/W/9n/3v/k/+b/4v/f/9//4//k/+X/6f/t/+r/
6f/o/+f/5v/o/+f/5//n/+f/5//n/+f/5//n/+f/5//p/+n/6f/o/+j/6P/o/+j/5v/m
/+b/5v/m/+b/5v/m/+b/5v/m/+b/5v/m/+b/5//n/+b/5v/m/+b/5v/n/+f/5v/m/+b/
5v/m/+b/5v/n/+f/5//n/+f/5//n/+f/5//o/+j/6P/o/+f/5//n/+f/6P/o/+n/6f/p
/+n/6f/p/+r/6v/q/+r/7f/t/+3/7v/s/+3/7v/u/+7/7v/v/+//7//v/+//7//v//D/
8P/w//D/8P/x//H/7//v/+//7v/w//D/7//v/+3/7f/t/+3/6//q/+r/6v/q/+v/6//q
/+r/6//s/+3/7//w//D/8v/z//T/9f/2//f/9//3//j/+P/4//j/+P/6//n/+f/5//v/
+v/6//r/9//3//f/9//3//X/9f/1//T/9P/1//X/9f/0//T/9P/1//X/9f/1//f/9//3
//f/9f/1//X/9v/4//j/+P/5//n/9//5//n/+f/5//j/+P/6//r/+v/6//r/+//7//v/
+//7//v/+//7//v/+//7//3//f/9//7//f/8//v/+v/7//v/+//8//r/+//7//v/+//7
//v/+v/6//v/+//7//n/+f/4//f/9//3//f/9//3//f/9v/2//f/9//3//f/9v/2//b/
9v/2//f/9//2//b/9f/0//T/9f/1//X/9f/1//T/9P/0//T/8//z//T/9P/0//T/9v/0
//T/8//z//P/8//z//P/9f/0//T/9P/0//T/9P/0//L/8v/y//L/9P/z//P/9P/y//L/
8v/y//T/8//z//P/8f/x//L/8v/0//P/8//z//P/8v/y//P/8f/x//H/8f/w//D/7//y
//L/8v/y//L/8P/w//D/8P/y//L/8v/y//D/8P/w//D/8f/x//D/8P/y//L/8v/y//L/
8v/y//P/8//0//X/9f/3//j/+f/5//n/+f/6//r/+//7//v//P/8//z//v8AAAIAAgAC
AAMAAQD///////8BAP///////////v/7//v/+P/3//b/9f/1//T/8//y//L/8f/x//D/
8f/w//D/8P/u/+7/7v/u/+7/7v/u/+7/7v/u/+7/7v/w//D/8P/w//D/8P/w//D/8P/v
//D/7f/t/+7/8P/1//v/CAAaAC0ARABcAHcAkwCxAM4A4gDjANAArAB3AD0ACQDt/+T/
5P/m/+f/6P/q/+7/7v/n/+P/5f/o/+f/6//t/+7/7P/s/+z/7P/s/+v/6//r/+v/6//r
/+v/6//r/+v/6//r/+v/6//q/+r/6v/q/+r/6v/q/+r/6v/s/+z/7P/s/+z/7P/s/+z/
7P/s/+z/7f/t/+z/7P/s/+z/7P/t/+3/7v/u/+7/7v/u/+7/7v/v/+3/7f/t/+3/7f/t
/+3/7f/w//D/8P/w/+//7//v/+//8P/w//H/8f/v/+//7//v//L/8v/y//L/8//z//P/
9P/0//X/9v/2//b/9v/3//f/9//3//f/9//5//r/+v/6//j/+P/5//n/+f/5//n/+P/6
//r/+f/5//n/+f/5//n/+f/4//j/+P/4//n/+f/4//r/+//8//3//f/+//7/AAD//wAA
AQACAAUABQAFAAYABgAGAAYABgAIAAcABwAHAAUABAAEAAQABQAFAAUABQAFAAMAAwAD
AAIAAgADAAMABQAEAAQABAADAAMAAwADAAMAAwADAAMAAwADAAMABAAEAAQABAAFAAUA
AwAFAAUABwAHAAYABgAGAAYABgAGAAYABwAHAAcABwAHAAcABwAJAAkACQAJAAcABwAH
AAgACgAKAAoACgAKAAkACAAIAAgACQAJAAkACQAJAAkACAAKAAsACwALAAoACQAHAAUA
BwAHAAcABwAHAAcABgAGAAUABQAFAAUABgAGAAYABgAEAAUABQAEAAYABQAEAAQAAwAD
AAMAAwAFAAQABAAEAAQAAwADAAQABAAEAAQABgAEAAQAAwADAAMAAwADAAMAAQAAAAAA
AAACAAIAAgACAAIAAgACAAIABAADAAMABAACAAIAAgACAAQAAwADAAMAAQABAAIAAgAE
AAMAAwADAAUABAAEAAUAAwADAAMAAwACAAIAAwACAAIAAgACAAIAAgACAAIAAgACAAIA
AgACAAIAAgACAAIAAAAAAAAAAAACAAIAAgACAAIAAgACAAIAAQABAAAAAAACAAIAAgAC
AAIAAgACAAMABQAGAAcABwAHAAgACQAJAAsACwAMAAwACwALAAsADAAMAAwADgAQABAA
EAAQABEAEQAPAA8ADwARAA8ADwAPAA8ADgALAAsACAAHAAYABQAHAAYABQAEAAIAAQAB
AAAA///+//7//v/+//7//v/+//7//v/+//7//v/+//7//v/+//7//v/+//7//v/+//7/
/v////7//f/9//z//v8BAAkAFgAqAEEAVgBsAIcAowC/ANwA7gDtANYArAB3AEEAFwAB
APr/+P/4//n//P/+//z/+P/1//P/9f/4//n/+f/3//r//P/8//z//P/6//n/+f/5//n/
+f/5//n/+//7//v/+//7//v/+//6//j/+P/4//j/+v/6//r/+v/4//j/+P/4//j/+P/4
//j/+P/4//j/+f/7//r/+v/6//r/+v/7//v/+P/4//j/+P/5//r/+//9//v/+//7//v/
+//7//v/+//6//r/+v/6//v/+//7//v//P/8//3//f/7//v/+//7//z//P/8//z/////
////AAAAAAEAAgACAAAAAAABAAEAAwADAAMAAwADAAQABAAEAAIAAgADAAMAAwADAAMA
AgAEAAQAAwADAAMAAwADAAMAAwACAAIAAgAEAAUABQAEAAIAAwAEAAUABwAIAAgACgAJ
AAoACwAMAA0ADQANAA4AEAAQABAAEAAOAA0ADQANAA0ADAAMAAwACwALAAsACwAJAAcA
BwAHAAgACAAJAAkACQAIAAgACAAJAAkACQAJAAkACQAJAAkABwAHAAcACAAKAAoACgAL
AAkABwAJAAkACQAJAAgACAAMAAwADAAMAAoACwALAAsACwALAAsACwALAAsACwALAAsA
CwALAAwADAAMAAwADAAMAAsACgAKAAgACQAJAAkACwALAAsACgAIAAkACQAJAAsACwAK
AAkACQAJAAkACQAJAAkACAAIAAcABwAHAAcABgAGAAYABgAGAAcABwAGAAYABQAEAAQA
BQAFAAUABQAFAAQABAAEAAQAAwADAAQABAAEAAQABgAEAAQAAwADAAMAAwADAAMAAwAC
AAIAAgACAAIAAgACAAIAAgACAAIAAgABAAEAAgACAAIAAgACAAIAAQABAAEAAwADAAQA
BAACAAEAAQABAAEAAAAAAAEAAwADAAMAAwACAAAAAwAEAAIAAgACAAIAAgACAAIAAgAC
AAIAAgACAAIAAwADAAIAAgACAAIAAgACAAIAAgACAAMABQAGAAcABwAHAAgACQAJAAkA
CQAKAAwADQANAA0ADgAOAA4AEAAQABAAEAAQABEAEQAPAA8ADQANAAsACwALAAsACgAH
AAgACAAIAAgABQAFAAQAAwACAAIAAQABAAAA///+//7//v/+//7//v/+//7//v/+//7/
/v/+//7//v/+//7//v/+//7//v/+//7//v/9//7//f/7//z//v8DAAsAGgAsAEMAWgBw
AIsApwDDAOAA7gDrAM4AoABrADcADQD5//j/+P/2//X/+v/+//z/+P/1//P/9f/4//v/
+f/5//r/+v/6//r/+v/6//n/+f/5//n/+f/5//n/+f/5//n/+f/5//n/+f/4//j/+P/4
//j/+P/4//j/+P/4//j/+P/4//j/+P/4//j/+P/4//j/+f/3//b/9v/2//j/+P/5//n/
+P/4//j/+P/4//j/+P/5//f/9//3//f/+f/5//n/+f/4//j/+P/4//f/9//3//f/+P/4
//n/+f/5//n/+f/5//r/+v/6//r/+//7//v//P/8//3//v/+//7//v//////////////
//8BAAIAAgACAAAAAAABAAEAAwADAAMAAgAAAAAA////////////////AAAAAAEAAgAA
AAEAAQAAAAAAAQACAAMABQAGAAYACAAJAAoACwAMAA0ADQANAA4ADAAMAAwADAAMAAsA
CwALAAkACAAIAAgABQAFAAUABQAFAAMAAwADAAIAAgADAAMAAwACAAIAAgADAAMAAwAD
AAMAAwADAAMABQAFAAUABgAEAAQABAAFAAMAAQADAAMABAAFAAUABgAGAAYABgAGAAYA
BwAHAAcABQAFAAUABQAHAAcABwAHAAUABQAFAAYACAAIAAgACAAIAAcABgAGAAgACQAJ
AAkACAAHAAYABAACAAMAAwADAAUABQAEAAMAAwADAAMAAwACAAEA///+//7///8AAAEA
AgACAAIAAgAAAAEAAQAAAAAA///+//7///////////8BAAAAAAAAAP7//f/9//7//P/8
//z//v/+//7//f/9//v/+//7//v//f/8//z//P/8//z//P/8//r/+v/6//r//P/7//v/
/P/6//r/+v/6//r/+f/5//n/+f/5//r/+v/6//n/+f/5//n/+P/4//n/9//3//f/9//4
//j/9//4//b/9v/2//b/+P/4//j/+P/4//j/+P/5//n/+P/4//j/9v/2//b/9v/2//b/
9//5//r/+//7//v//P/9//3//f///wAAAAABAAEAAQACAAIAAAACAAQABAAEAAQABQAF
AAMAAwADAAMAAwADAAMAAwAAAP3//f/8//v/+v/5//n/+P/3//b/9v/1//X/9P/z//D/
8P/w//D/8P/w//D/8P/y//L/8v/y//L/8v/y//L/8v/y//L/8v/0//T/9P/0//H/7v/t
/+//8P/y//X//f8IABwAMQBKAGIAfQCZALcA1ADsAO8A1gCqAHUAPQAHAOX/3v/g/+L/
4f/i/+b/6v/q/+f/5f/n/+j/6f/r/+3/7v/u/+7/7v/u/+7/7f/t/+3/7f/t/+3/7f/t
/+3/7f/t/+v/6//r/+r/7P/s/+z/7P/q/+r/6v/q/+z/7P/s/+z/7P/s/+z/7P/s/+z/
7P/t/+3/7P/s/+z/6v/q/+v/6//s/+z/7P/s/+r/6v/q/+v/7f/t/+3/7f/r/+v/6//r
/+7/7v/u/+7/6//r/+v/6//u/+7/7//v/+//7//v/+//7v/u/+7/7v/x//H/8f/y//L/
8//0//T/9P/0//X/9f/z//P/8//z//P/9P/0//T/9v/2//f/9//1//X/9f/0//b/9v/1
//X/9P/z//L/8f/z//L/8v/y//L/8//z//L/8v/z//T/9f/1//b/9v/4//n/+v/7//z/
+//7//v//P/+//7//v/+//7//f/9//3//f/8//z//P/9//3//f/9//3/+//7//v/+v/6
//v/+//5//j/+P/4//v/+//7//v/+//7//v/+//5//n/+f/6//r/+v/6//v/+f/3//n/
+f/6//v/+//8//7//v/+//7//P/9//3//f//////////////////////////////AAD+
//7//v/+/wAA///+//7//P/9//3//f/9//3//f/8//z//f/9//3//f/9//z/+//9//3/
/f/9//v/+//6//r/+f/5//n/+f/6//r/+v/6//j/+f/5//j/+P/3//b/9v/3//f/9//3
//f/9v/2//b/9v/1//X/9v/2//b/9v/4//b/9v/1//X/9f/1//X/9f/z//L/8v/y//T/
9P/0//T/9P/0//T/9P/0//P/8//0//L/8v/y//L/9P/z//P/8//z//P/9P/0//L/8f/x
//H/8f/w//D/8f/z//P/8//z//T/8v/y//L/8v/y//L/8v/y//L/8//z//L/8v/y//L/
8v/y//L/8v/y//P/9f/2//f/9//3//j/+f/5//n/+f/6//r/+//7//v//P/8//z//v8A
AAAAAAAAAAEA///9//3//f////3//f/9//3//P/5//n/+P/3//b/9f/1//T/8//y//L/
8f/x//D/7f/s/+z/7P/u/+7/7v/u/+z/7P/s/+z/7v/u/+7/7v/u/+7/7v/u/+7/7v/u
/+7/8P/v/+z/7f/r/+z/8P/1//3/DAAiADkAUgBsAIcAoQC/ANoA5gDdAMIAlABdACEA
9f/h/97/4P/g/+P/5v/q/+r/5v/j/+H/4//m/+X/5//p/+r/6v/q/+r/6v/q/+n/6f/p
/+n/6f/p/+n/6f/p/+n/6f/p/+n/6f/o/+j/6P/o/+j/6P/o/+j/6P/q/+r/6v/q/+r/
6v/q/+r/6v/q/+r/6//p/+j/6P/o/+r/6v/r/+v/6v/q/+r/6v/q/+r/6v/r/+n/6f/p
/+n/6v/r/+z/7f/s/+z/7P/s/+v/6//r/+v/7P/s/+3/7f/t/+3/7f/t/+7/7v/u/+7/
8f/x//H/8v/y//P/9P/0//L/8v/z//P/8f/x//H/8f/y//T/9f/2//T/9P/1//X/9f/1
//X/9P/0//T/8//z//P/8//z//P/9f/0//T/9P/y//P/8//y//L/8//0//X/9f/2//b/
+P/5//r/+//8/////////wAAAAAAAAAAAAACAAEAAQABAAEAAAAAAAAAAQABAAEAAQD/
//3//f/9//z//P/9//3//f/8//z//P/9//3//f/9//3//f/9//3//f/9//3//v/+//7/
/v///wEA//8BAAEAAQABAAAAAAAAAAAAAAAAAAAAAQABAAEAAwADAAMAAwABAAEAAQAB
AAMAAwADAAQAAgACAAIAAgAEAAMAAgACAAAAAQABAAEAAwADAAMAAgAAAAEAAQABAAEA
AQAAAP//AQABAAEAAQD//////v/+/////////////v/+//7//v/+///////+//7//f/8
//z//f/9//3//f/9//z//P/8//z/+//7//z/+v/6//r//P/8//z/+//7//v/+//7//v/
+//6//r/+v/6//r/+v/6//j/+P/4//j/+P/3//f/+P/4//j/+P/4//r/+f/5//n/+f/5
//r/+v/6//n/+f/5//n/+P/4//n/+f/5//n/+f/4//r//f/8//r/+v/6//r/+v/6//r/
+v/4//j/+P/4//j/+P/4//n/+f/4//j/+P/6//r/+v/6//j/+P/5//v//f///wAAAQAA
AAEAAQABAAEAAgACAAMAAwADAAQABAAEAAYACAAIAAgACAAJAAkABwAHAAcABwAFAAUA
BQAFAAIA//////7////+//3//f/6//n/+P/4//n/+f/4//f/9P/0//T/9P/0//T/9P/0
//b/9v/2//b/9v/2//b/9v/2//b/9v/2//b/9v/2//b/9//2//P/8//2//j//f8HABoA
MABFAFwAdACNAKsAxwDgAOgA2wC6AIgAUQAdAPv/8f/w/+7/7v/x//T/9P/0//D/6//t
/+//8v/x//P/8//0//L/8v/y//L/8v/x//H/8f/x//H/8f/x//H/8f/x//H/8f/x//H/
8P/w//D/8P/w//D/8P/w//D/8P/w//D/8P/w//D/8P/w//D/8P/w//H/8f/w//D/8P/w
//D/8f/x//D/8P/w//D/8P/w//D/8f/x//H/8f/x//H/8f/x//H/8v/y//L/8v/z//P/
8//z//L/8v/z//P/8//z//P/8//2//b/9v/2//X/9f/1//b/9v/3//j/+P/4//j/+f/5
//v/+//7//v/+f/6//r/+v/6//r/+//7//v/+//7//r/+v/6//n/+f/7//v/+//7//v/
+v/6//r/+P/5//n/+P/6//v//P/9//3//v/+/wAAAQACAAMABAAFAAUABQAGAAYABgAG
AAYABgAFAAUABQAFAAQABAAEAAEAAQABAAEAAwABAAEAAQD+//7//////wEAAAAAAAAA
/////////////////////wEAAQABAAIAAAAAAAAAAQABAP//AQABAAEAAQAAAAAAAgAC
AAIAAgACAAMAAwADAAMAAwADAAMAAwADAAMAAwADAAMAAwAEAAIAAgACAAIAAwADAAMA
BAACAAMAAwADAAMAAwADAAIAAAABAAEAAQADAAMAAgABAAMAAwADAAMAAQABAAAAAAAB
AAEAAQABAP7//v/+//7//v///////v/+//3//P/8//3//f/9//3////+//7//v/8//v/
+//8//z//P/8//7//P/8//v/+//7//v/+//7//3//P/8//z/+v/6//r/+v/6//r/+v/6
//r/+f/5//r/+P/4//j/+P/5//n/+v/7//n/+f/6//r/+v/5//n/+f/5//j/+P/5//n/
+f/5//n/+v/6//v/+v/6//r/+v/6//j/+P/4//j/+v/6//r/+//5//j/+P/4//r/+v/6
//r//P/8//3////+/////////wAAAQABAAEAAQACAAIAAwADAAMABAAEAAQABgAIAAgA
CAAIAAkACQAFAAUABQAFAAQABQAGAAcABAABAAEAAAD///7//f/9//7//f/8//z/+//7
//r/+f/2//b/9v/2//b/9v/2//b/9v/2//b/9v/2//b/9v/2//b/9v/2//b/9v/2//b/
9v/3//b/9f/z//T/9v/3////DAAeADUATABmAH8AmwC3ANIA5ADjANAAqgBzADsADwD5
//L/8P/u/+//8v/y//T/8v/v/+3/7f/w//H/8//z//T/9v/2//b/9v/1//P/8v/x//H/
8f/x//H/8//z//P/8//z//P/8//y//D/8P/w//D/8v/y//L/8v/y//L/8v/y//L/8v/y
//L/8P/w//D/8f/x//D/8P/w//L/8v/z//P/8v/y//L/8v/w//D/8P/x//H/8f/x//H/
8f/x//H/8f/0//T/9P/0//P/8//z//P/9P/0//X/9f/1//X/9f/1//b/9v/2//b/9//3
//f/+P/2//f/+P/4//n/+v/8//3/+//7//v/+//5//r/+v/6//z//P/9//3/+//7//v/
+v/8//z/+//7//v/+//7//v/+//6//r/+v/6//v/+//6//r/+//8//3//f/+//7/AAAB
AAIAAwAEAAMAAwADAAQABAAEAAQABAAEAAMAAwADAAMAAgACAAIAAQABAAEAAQABAP//
//////z//P/9//3////+//7//v/9//3//f/9////////////////////AAD+//7//v//
/////f//////AQABAAAAAAACAAIAAgACAAIAAwADAAMAAQABAAEAAQABAAEAAQABAAEA
AQABAAIAAgACAAIAAgACAAEAAAAAAAIAAwADAAMAAwADAAMAAgAAAAEAAQABAAEAAQAA
AP//AQABAAEAAQD//////v/+//3//f/9//3//P/8//z//P/8//3//f/8//7//f/8//z/
+//7//v/+//7//r/+v/6//z/+//7//z/+v/6//r//P/6//r/+f/5//n/+f/5//n/+f/4
//j/+P/6//r/+v/6//j/+P/4//j/+v/5//n/+v/4//j/+P/4//r/+f/5//n/9//3//j/
+P/2//X/9f/1//f/9v/2//f/9//3//X/9//4//b/9v/2//b/+P/4//j/+P/4//f/9f/0
//T/9P/0//T/9f/2//f/+f/5//r/+//7//n/+v/7//v//f/9//7//v////////8AAP//
/v///wAAAQACAAMABQADAAEAAQABAAEA///////////+//v/+//8//v/+v/5//n/+P/3
//b/9v/1//X/9P/y//D/7//u//D/8P/w//D/8P/w//D/8P/w//D/8P/w/+7/7v/u/+7/
7//w//H/8v/y/+//7v/v/+//8P/y//X//f8KABwAMQBIAGIAfwCbALcA0gDmAOsA1ACq
AHcAPQAHAOf/3v/e/97/3f/i/+r/7P/s/+f/4//j/+j/6//r/+v/7P/u/+7/7v/u/+7/
7f/t/+3/6//r/+v/6//r/+v/6//r/+v/6//r/+r/6v/q/+r/6v/q/+r/6v/q/+z/7P/s
/+z/6v/q/+r/6v/s/+z/7P/t/+3/7P/s/+z/6v/q/+v/6//q/+r/6v/q/+j/6P/o/+n/
6//r/+v/6//t/+3/7f/t/+z/7P/s/+z/7f/t/+3/7f/s/+z/7f/t/+3/7f/t/+3/7v/u
/+7/7v/v/+//7//w//D/8f/y//L/9P/0//X/9f/z//P/8//z//P/9P/0//T/9P/0//X/
9f/1//X/9f/0//T/9P/z//P/8//z//P/8//x//D/8P/w//D/8f/x//D/8v/z//T/9f/z
//T/9P/2//f/+P/5//r/+//7//v//P/6//r/+v/6//z/+//7//v//f/8//z//P/6//n/
+P/3//n/9//3//f/9v/2//f/9//3//b/9v/2//f/9//3//f/9f/1//X/9f/2//f/+P/6
//r/+v/6//v/+//5//v/+//7//v/+v/6//r/+v/6//r//P/9//3//f/9//3//f/9//3/
/f/9//3//f/9//3//v/+//7//v/+/wAA///+//7//v/////////9//3//f/8//7/////
//////////7//f/7//v/+//7//v/+//6//r/+f/5//n/+f/4//j/+P/4//j/+f/5//j/
+P/3//b/9v/1//X/9f/1//f/9v/2//b/9P/z//P/9P/2//b/9v/4//b/9v/1//X/9f/1
//X/9f/1//T/9P/0//T/9P/0//T/8v/y//L/8v/0//P/8//0//T/9P/0//T/9P/z//P/
8//x//H/8v/y//T/8//z//P/8//y//L/8//z//P/8//z//L/8v/z//T/8v/y//L/8v/y
//L/8v/y//L/8v/y//L/8P/w//D/8P/w//D/8P/x//H/8P/w//D/8v/y//L/8v/w//D/
8f/z//T/9f/1//X/+P/5//n/+f/3//j/+P/5//n/+f/6//r//P/+/wAAAAD+//7/////
//3//f/9//3/+//7//v/+//6//f/9//2//X/9P/z//P/8v/x//D/8P/v/+//7v/t/+z/
7P/s/+z/7P/s/+z/7P/s/+z/7P/s/+z/7P/s/+z/7P/s/+z/7P/s/+z/7P/s/+v/6P/p
/+n/7P/u//P//f8OACQAOwBSAGwAhwClAMcA4ADmANcAtgCGAE8AGQDt/9n/2v/c/9z/
3f/g/+T/5v/i/9//3//h/+T/5f/n/+f/6P/o/+j/6P/o/+b/5f/l/+X/5//n/+f/5//l
/+X/5f/l/+X/5f/l/+T/5v/m/+b/5v/k/+T/5P/k/+T/5P/k/+T/5P/k/+T/5P/m/+b/
5v/n/+f/5v/m/+b/5P/k/+X/5f/k/+T/5P/k/+T/5P/k/+X/5f/l/+X/5f/l/+X/5f/l
/+T/5P/k/+T/5f/l/+X/5f/m/+b/5//n/+f/5//n/+f/6v/q/+r/6v/p/+n/6f/q/+r/
6//s/+z/6v/q/+v/6//t/+3/7f/t/+3/7v/u/+7/7v/u/+//7//v/+//7//u/+z/7P/r
/+v/6//r/+v/6//t/+z/7P/s/+r/6//r/+r/6v/r/+z/7f/t/+7/7v/w//H/8v/z//T/
9f/1//X/9v/2//b/9v/2//b/9f/1//X/9//2//b/9v/1//X/9f/1//X/8//z//P/8v/y
//P/8//1//T/9P/0//P/8//z//P/8//z//P/8//z//P/8//0//T/9P/0//X/9//1//f/
9//3/w==
         </WaveFormData>
      </LeadData>
      <LeadData>
         <LeadByteCountTotal>10000</LeadByteCountTotal>
         <LeadTimeOffset>0</LeadTimeOffset>
         <LeadSampleCountTotal>5000</LeadSampleCountTotal>
         <LeadAmplitudeUnitsPerBit>4.88</LeadAmplitudeUnitsPerBit>
         <LeadAmplitudeUnits>��V</LeadAmplitudeUnits>
         <LeadHighLimit>2147483647</LeadHighLimit>
         <LeadLowLimit>268435456</LeadLowLimit>
         <LeadID>V6</LeadID>
         <LeadOffsetFirstSample>0</LeadOffsetFirstSample>
         <FirstSampleBaseline>0</FirstSampleBaseline>
         <LeadSampleSize>2</LeadSampleSize>
         <LeadOff>FALSE</LeadOff>
         <BaselineSway>FALSE</BaselineSway>
         <ExcessiveACNoise>FALSE</ExcessiveACNoise>
         <MuscleNoise>FALSE</MuscleNoise>
         <LeadDataCRC32>3099141552</LeadDataCRC32>
         <WaveFormData>
BAAGAAcABwAIAAgACQAJAAYABAADAAMAAQAAAAAAAAABAAAA///+//3//P/8//z/+P/3
//b/9f/3//f/9f/0//T/9P/0//T/9P/0//T/9P/0//T/9P/z//P/8//z//T/9P/0//T/
8//x//H/8f/x//D/7//u/+//7//v//H/9v/+/woAGAAlADgATABfAHgAkwCoAK0AoACI
AGQAPAAeABAADAAFAAAA/P/8//z/+v/1//L/8f/z//T/9f/z//H/8//x//H/8f/w//H/
8P/w//H/8f/x/+//7//w//D/8P/w//D/8P/w/+//8f/x//H/8f/v/+//8P/w/+//7//v
/+//7//v/+//7//x//L/8v/y//D/7//v/+//7//w//D/7//v/+//7//v//D/8P/v/+//
8P/w//D/8P/w//D/8P/w//L/8v/y//L/7//v//D/8P/y//P/8//z//H/8f/x//L/8v/y
//L/8v/1//X/9v/2//b/9//3//f/+P/4//j/+P/4//n/+f/5//r/+v/6//r/+v/7//3/
/f/8//z//P/8//z//P/8//z//P/9//3//f////////8AAP//AAAAAAAAAAAAAAIAAgAC
AAQABQAFAAUABQAFAAUABQAGAAYABgAGAAYABAAEAAQABAADAAMAAgD///7//P/+//7/
//8AAAAAAAAAAP///P/8//3//f/8//z//P/8//r/+v/7//v//v///wAAAQAAAP///v/+
/wAAAAAAAAAA///9//z/+//9//7///8AAAAAAAAAAAAA/f/9//3//v8AAP//////////
/////wAA/v/9//3//v///wAAAQADAAEAAAAAAAAAAAAAAAAAAAD9//3//f/9////////
/////v/+//3//P/+//7//v/+//z/+//7//v//f/8//z//P/+//7//v/+//7//v/+//7/
/P/8//v/+//5//n/+f/6//r/+f/5//n/+//5//n/+v/4//j/+P/5//v/+v/5//n/9//3
//b/9v/3//r/+//8//r/+v/6//r/+P/4//f/9//5//n/+f/5//f/9//3//f/9//3//f/
9//5//n/+f/5//v/+//7//v/+v/6//r/+v/6//r/+v/6//b/+P/6//r/+v/6//r/+v/6
//r/+P/4//j/9//5//n/+f/5//r/+v/6//v//f/9//7//v/8//3//f/9//////8BAAEA
AQACAAIAAgAAAAIABAAFAAYACAAJAAsACgAIAAUAAwAFAAUABAAEAAQAAwACAAEA/v/9
//z//P/+//z/+//6//n/+f/5//f/9v/2//b/9v/0//T/9P/0//T/9P/0//T/8//z//P/
8//2//b/9v/2//X/9f/1//X/9f/0//P/8P/x//H/8f/1//r/BAAUACIALwBCAFgAbQCC
AJkAqAClAJYAfABaADYAGAAIAAYAAwD+//r//P/8//r/9//y//H/8//y//P/9f/3//X/
9P/z//L/8P/x//D/8P/x//H/8f/v/+//8P/w//D/8P/y//L/8v/x//H/8f/x//H/8f/x
//L/8v/v/+//7//v/+//7//v/+//7//w//D/8P/w/+//7//v/+//8P/w/+//7//v/+//
7//w//D/7//v//L/8v/y//L/8P/w//D/8P/y//L/8v/y/+//7//w//D/8P/x//H/8f/x
//H/8f/y//L/8v/y//L/9f/1//b/9v/0//X/9f/1//b/9v/2//b/9v/3//f/9//4//j/
+P/4//j/+f/7//v/+P/4//j/+P/6//r/+v/6//j/+f/5//n/+f/5//n/+v/6//r/+f/4
//r/+v/8//z//P/+////////////////////AAAAAAAAAAAAAP7//v/+//7//f/9////
/f/9//z//f/8//z//P/8//z//P/7//r/+v/7//v/+f/4//f/9v/4//j/+f/5//n/+f/5
//n/9//3//f/+P/6//r/+v/6//r/+f/5//n/+v/6//r/+v/6//r/+v/6//v/+//7//z/
/P/7//v/+//7//v/+//8//z/+//7//z/+v/6//r/+//9//z//P/8//z//P/8//z/+//7
//v/+//7//v/+//7//r/+v/5//j/+v/6//r/+v/6//n/+f/5//n/+P/4//j/9v/2//b/
9v/4//j/+P/4//b/9v/1//X/9f/1//X/9v/2//X/9f/1//X/8//z//T/9v/2//b/9//3
//b/9f/1//X/9f/0//T/9P/2//b/9v/2//b/9v/2//b/9v/1//X/9f/1//X/9f/z//P/
8//z//P/8//z//P/9f/1//X/9f/1//X/9f/1//T/9P/0//T/8v/y//L/8v/y//L/8v/0
//T/9P/0//T/9P/0//T/9P/0//T/9P/0//L/8v/y//L/8v/y//L/8f/z//P/8//z//T/
9P/0//X/9f/1//b/9v/3//n/+v/7//n/+f/7//v/+//8//z//P/+/wAAAgADAAEAAgAC
AAMAAwACAAAA//8BAAEAAAAAAAAA///+//3//P/7//r/+v/4//b/9f/0//X/9f/1//P/
8v/y//L/8v/y//L/8v/y//D/8P/w//D/7//v/+//7//y//L/8v/y//H/8f/x//H/8//y
//H/7v/r/+3/7//v//L/+P8CAA4AHQAuAEIAVQBsAIUAmgCnAKQAlAB2AFAALAAUAA4A
CQAEAAIAAAD+//7/+//y/+//8f/w//H/8//1//H/8f/x//H/8P/v/+7/7v/v/+//7//t
/+3/7v/u/+7/7v/u/+7/7v/t/+3/7f/t/+3/7f/t/+7/7v/v/+//7//v/+3/7f/t/+3/
7f/u/+7/7v/u/+3/7f/t/+3/7v/u/+3/7//v/+//7//w//D/7//v/+7/7v/u/+7/7v/u
/+7/7v/w//D/8P/w/+//7//w//D/7v/v/+//7//v/+//7//w//L/8v/y//L/8f/x//L/
8v/0//X/9f/1//b/9v/2//b/9P/1//X/9f/4//j/+P/4//b/9//5//n/+P/4//j/+P/4
//j/+P/4//j/+f/5//n/+f/5//n/+v/9//7//v/+//z//P/+//7//v8AAAEAAQABAAEA
AQABAAMABAAEAAQABAAEAAIAAgAEAAQAAwADAAEA//////7//v/+////AAAAAAAAAAD/
//z//P/9//3//v/+//7//v/8//z//f/9//3//f/9//3//f/9//3//v/+//7//v/+/wAA
////////AAAAAAAAAAAAAAAAAAAAAP///////wAAAAD///////8BAAEAAQACAAAA////
/wAAAgACAAIAAwABAAAAAAAAAAAAAAAAAAAAAQABAAEAAQABAAEAAQABAAAAAAD///7/
/v/+//7//v8AAP///////////v/+//7//v/+//7//v/8//z//P/8//7//v/9//3/+//7
//v//P/+//3//f/9//3/+//7//z//P/8//z//f/9//z/+//7//3//f/8//z/+v/8//z/
/P/8//z//P/8//z//P/7//v/+//7//v/+//5//n/+f/5//v/+//7//v/+//7//v/+//7
//v/+//7//z//P/8//z//P/8//z//P/6//r//P/8//r/+v/6//r/+v/6//r/+v/6//r/
+v/6//r/+v/6//r/+v/6//r/+v/6//r/+v/6//r/+v/6//r/+v/6//r/+f/5//n/+f/5
//r/+v/6//v//f/9//7//v/+/////////wEAAQADAAMAAQACAAIAAgACAAQABgAHAAcA
CAAIAAkACwAKAAgABwAJAAkACAAIAAYABQAEAAMAAgABAAAAAAAAAP7//f/8//v/+//7
//n/+P/4//j/+P/4//j/+P/4//j/+P/4//j/9//3//f/9//2//b/9v/2//f/9//3//f/
9f/2//f/9v/1//P/8//z//b//v8IABYAJQA0AEYAXQB0AIsAogCtAKgAkgB0AFAAMAAe
ABgAEQAMAAgABgAEAAIA/f/4//X/9f/4//f/9f/1//f/9//3//f/9v/1//T/9P/1//X/
9f/z//P/9P/0//T/9P/0//T/9P/z//P/8//z//P/8//z//T/9P/z//P/8//z//P/8//z
//P/8//0//T/9P/0//P/8//z//P/9P/0//P/8f/x//H/8f/z//T/9P/1//T/9P/0//T/
9v/2//b/9v/2//b/9v/2//P/8//0//T/9P/1//X/9f/1//X/9f/2//T/9P/0//T/9//3
//j/+P/4//n/+f/5//j/+P/4//j/+f/7//z//f/8//z//P/8//z//f///////v/+//7/
/v8AAAAAAAAAAAAAAQABAAEA////////AAADAAQABAAEAAIAAgAEAAQABgAIAAkACQAJ
AAkACQAJAAkACgAKAAoACgAKAAgACAAGAAYABQAFAAcABQAFAAQAAwACAAIAAgAAAAAA
AAD//wAAAAABAAEAAAAAAAAAAAAAAAAAAQABAAEAAQABAAEAAQABAAEAAgACAAIAAgAC
AAIAAQABAAEAAAAAAAAAAAAEAAQABAAEAAMAAwADAAQAAgABAAEAAQADAAMAAwAEAAIA
AQABAAIAAgACAAIAAwADAAIAAgACAAAAAAAAAAAAAQABAAEAAQABAAEAAQABAAIAAgAB
AAAAAAAAAAAAAAACAAEAAQABAP///v/+//7//v/+//7//v8AAAAAAAAAAP7//v/9//3/
////////AAD+//3//f/9/////f/9//7//v/+//7///////7//f/9//v/+//6//r/+v/8
//z//P/8//z//P/8//7//v/9//3/+//7//v/+//9//3//f/9//v/+//7//v//f/9//3/
/f/7//v/+//7//z//P/8//z//P/8//z//P/8//r//P/+//z//P/8//z/+v/6//r/+v/8
//z//P/8//z//P/8//z/+//7//v/+//7//z//P/8//3//////wAAAAAAAAEAAQABAAEA
AQADAAUABQAGAAYABgAGAAgACgALAAsADAAMAA0ADQAMAAoABwAHAAcABgAGAAYABQAE
AAUABAADAAIAAAAAAP7//f/8//v/+//7//n/+P/4//j/+P/4//j/+P/4//j/+P/4//r/
+f/5//n/+f/6//r/+v/6//n/+f/5//n/+f/4//f/9v/z//P/8//1//r/AAAKABgAKQA6
AE4AYwB6AJEAqACvAKQAjgBuAEoALAAaABQAEQAKAAYACAAGAAIA/f/6//f/9//6//v/
+f/3//f/+f/5//n/+P/3//b/9v/3//f/9//1//X/9v/2//b/9v/0//T/9P/z//X/9f/1
//X/9f/1//b/9v/3//f/9//3//X/9f/1//X/9f/2//b/9v/0//P/8//z//X/9v/2//X/
9f/1//X/9f/2//b/9f/1//T/9P/0//T/9P/0//T/9P/0//T/9P/0//X/9f/2//b/9v/3
//f/9//3//f/9//4//r/+v/6//r/+f/5//r/+v/6//v/+//7//z//P/8//z//P/9//3/
/f/+//7//v/+//7///8BAAEAAAAAAAAAAAD+//7//v/+/wAAAQABAAEAAgADAAQABgAG
AAYABQAEAAQABAAGAAYACAAKAAsACwALAAsACwALAAkACgAKAAoADAAMAAoACgAIAAgA
BwAHAAcABQAFAAQAAwACAAIAAgAAAAAAAAD///7//v//////AAAAAAAAAAAAAAAAAQAB
AP//////////AQABAAEAAgACAAIAAgACAAAA////////AgACAAIAAgACAAIAAgACAAEA
AQABAAIAAgABAAEAAQABAAEAAQACAAIAAQABAAIAAgACAAIAAwADAAIAAgACAAQABAAE
AAQAAgABAAAA//8BAAEAAQABAAIAAgABAAAAAAAAAAAAAAD///3//P/7//3//P/8//z/
/f/+////AAD+//7//v/+//7//v/9//3/////////AAD+//3//f/9//3/+//7//z//P/8
//z//f/9//z/+//7//v/+//6//r/+v/8//z//P/8//z//P/8//z//P/7//v/+//7//v/
+//7//v/+//7//v/+//7//v/+//7//v/+//7//v/+//7//r/+v/6//r/+v/6//r/+v/8
//z/+v/6//j/+P/4//j/+f/6//v//P/8//z//P/8//7//v/9//3//P/7//r/+v/4//j/
+f/7//z//v///wAAAQABAAEAAQABAAMAAwADAAQABAAEAAQABgAIAAkACQAKAAoACwAL
AAoACAAHAAcABwAGAAYABgADAAIAAQAAAAEAAAAAAAAA/v/9//z/+//7//v/+f/4//b/
9v/2//b/9v/2//b/9v/4//j/+P/3//n/+f/5//r/+P/4//j/9//5//n/+f/5//b/8//y
//P/8//z//P/9v/+/wgAFgAlADgASgBfAHQAjQCkALEArgCWAHgAVAAsABQADgALAAYA
AgAAAAAAAAD9//j/9f/z//T/9f/3//f/9//3//f/9//2//X/9P/0//X/9f/1//P/8//0
//T/9P/0//L/8v/y//H/8f/x//H/8f/x//H/8v/y//P/8//z//P/8//z//P/8//z//T/
9P/0//T/8//z//P/8//0//T/8//1//X/9f/1//T/9P/z//P/9v/2//b/9v/0//T/9P/0
//T/9P/0//T/8//z//T/9P/2//f/9//3//X/9f/1//b/9v/2//b/9v/3//f/+P/4//j/
+f/5//n/+v/6//r/+v/4//n/+f/5//r/+v/6//r//P/9///////+//7//v/+//7//v/+
//7//P/9//3//f/9//3//f/+////AAAAAAAAAAAAAAIAAgACAAQABQAFAAMAAwADAAMA
AwAEAAQABAAEAAQAAgACAAQABAADAAMAAQD//////v/+//7///8AAAAAAAAAAP///v/+
///////8//z//P/8//z//P/9//3//f/9//3//f/9//3//f/+//7//v/+//7//v/9//3/
/f/+//7//v/+/wAAAAAAAAAA////////AAAAAP///////////////wAAAAD/////AAD+
//7//v///////v/+//7//v/+//7//v////////////3//f/9//3//v/+//3//P/+//7/
/v/+//z/+//7//v/+//6//r/+v/6//r/+v/6//r/+v/6//r/+P/4//f/9//5//n/+f/6
//j/9//3//f/+f/3//f/+P/4//j/+P/5//f/9v/1//X/9//3//b/9v/0//b/9v/2//b/
9v/2//b/9v/2//X/9f/1//X/9f/1//X/9f/1//X/9f/1//X/9f/1//X/9f/1//X/9f/1
//X/8v/y//L/8v/0//T/9P/0//b/9P/0//T/9P/0//T/9P/0//T/9P/0//T/8//z//P/
8//z//L/8v/y//P/9//3//j/+P/4//n/+f/5//f/9//5//n/+//8//z//P/8//7/AAAB
AP//AAAAAAEAAQAAAP7//f///////v/+//7//f/8//v/+P/3//b/9v/2//T/8//y//H/
8f/x/+//7v/u/+7/7v/w//D/8P/w/+7/7v/u/+7/7//v/+//7//u/+7/7v/u/+3/7f/t
/+3/7//s/+n/6v/p/+n/6//r//D/+P8EABIAIwA4AEoAWwB0AI0AnACjAJoAggBiADoA
GgAKAAYAAwD+//z//P/8//j/9f/w/+//7//w/+//7//x//H/7//v/+//7v/v/+7/7v/v
/+//7//t/+3/7v/u/+7/7v/u/+7/7v/t/+v/6//r/+v/6//r/+z/7P/t/+3/7f/t/+3/
7f/t/+3/7f/u/+7/7v/u/+3/7f/t/+v/7P/s/+v/7f/t/+3/7f/u/+7/7f/t/+z/7P/s
/+z/7v/u/+7/7v/w//D/8P/w/+3/7f/u/+7/7v/v/+//7//v/+//7//w//D/8P/w//D/
8f/x//L/8v/y//P/8//z//T/9P/0//T/8v/z//P/8//2//b/9v/2//b/9//5//n/+P/4
//j/+P/4//j/+P/4//j/+f/5//n/+f/5//n/+v/6//r/+f/4//r/+v/8//z//P/+////
////////////////AAAAAAAAAgACAAAAAAACAAIAAQABAAEA//////7////+//7//v/8
//z//P/7//r/+v/7//v//P/8//z//P/6//r/+//7//v/+//7//v/+//7//v//P/8//z/
/P/8//7//f/9//3//P/8//z//P/+//7//v/+/////////wAAAAD///////////////8A
AAAA/////wAA/v/+//7///////7//v/+//7//v/+//7//////////////////////wAA
AAD///7/AAAAAAAAAAD+//3//f/9//3//P/8//z//P/8//z//P/8//z//P/8//z//P/7
//v/+//7//v//P/8//v/+//7//n/9//3//j/+v/6//r/+//7//r/+f/5//v/+//6//r/
+P/6//r/+v/6//r/+v/6//j/+P/3//f/+f/5//n/+f/3//f/9//3//f/9//3//f/+f/5
//n/+f/5//n/+f/5//j/+P/4//j/9v/2//b/9v/2//j//P/6//j/+P/4//j/+P/4//j/
+P/4//j/+P/4//j/+P/4//j/+P/4//f/9//3//f/9//4//j/+P/5//v//f/+//7//v//
//////////3/////////AgACAAIAAgAEAAYABwAHAAYABgAHAAcACAAGAAUABQADAAIA
AgACAAEAAAD///7//f/8//z//P/6//n/+P/3//n/+f/3//b/9P/0//T/9P/0//T/9P/0
//b/9v/2//X/9f/1//X/9v/0//T/9P/z//X/9f/1//X/9v/z//D/8f/x//H/8f/4/wIA
DgAcACsAPABQAGcAfgCVAKYAqwCcAIIAXgA4AB4AFAAQAAkABgAEAAIAAAD+//n/9P/z
//X/9v/1//X/9f/1//P/8//z//L/8f/w//D/8f/x//H/7//v//D/8P/w//D/8P/w//D/
7//x//H/8f/x/+//7//w//D/8f/x//H/8f/x//H/8f/x//H/8v/y//L/8P/v/+//7//x
//L/8v/x/+//7//v/+//8v/y//H/8f/w//D/8P/w//D/8P/w//D/8P/w//D/8P/x//H/
8v/y//L/8//z//P/8//z//P/9P/2//b/9v/2//X/9f/2//b/9v/3//f/9//2//b/9v/2
//j/+f/5//n/+v/6//r/+v/4//n/+//7//r/+v/6//r//P/8//z//P/8//3//f/9////
/////wAAAAAAAP///v8AAAAAAgACAAIABAAFAAUABQAFAAUABQAFAAYABgAGAAYABgAE
AAQABgAGAAUABQAFAAMAAwACAP///v/+//7/AAAAAAAA///8//z//f/9//3//v///wAA
///+//7//f/9//3//f/9//3//f/9//7//v/+//7//v/+//3//f/9/wAAAAAAAAAAAAAA
AAAAAAD///////8AAAAA////////////////AAACAAEAAQACAAAAAAAAAAEAAQAAAAAA
AAD+//7//v/+//3//f/9//3//f/9//3//f/+//7//f/8//7//v/+//7//v/9//3//f//
//7//v/+//3//P/7//r//P/8//z//P/6//r/+f/5//v/+//7//z//P/7//v/+//5//f/
9//4//r/+v/6//v/+f/4//f/9//4//n/+f/6//r//P/8//z/+//6//n/+P/6//r/+f/5
//n/+f/5//n/+f/5//n/+f/7//v/+//7//n/+f/5//n/9//3//f/9//4//j/+P/4//j/
+P/4//j/+P/4//j/+P/4//j/+P/4//b/9v/2//b/+P/4//j/+P/4//j/9//3//f/9//3
//j/+P/4//n/+//7//z//P/8//v/+//7//v/+//9//3//f/+//7//v/+/wAAAgADAAMA
BAAEAAUABQAEAAIAAQABAAMAAgACAAIA///+//3//P/5//j/+P/4//j/9//2//X/9f/1
//P/8v/w//D/8P/w//D/8P/w//D/8v/y//L/8f/x//H/8f/y//L/8v/y//H/7//v/+//
7//w/+//7v/t/+v/6//r/+7/9v8AAA4AHQAuAEIAVQBqAIMAmACjAKAAkAByAEoAKgAY
ABAACwACAAAA/v/8//z/+f/0/+//7//u/+//8f/x//H/8f/x//H/8P/t/+z/7P/t/+3/
7f/r/+v/7v/u/+7/7v/u/+7/7v/t/+v/6//r/+v/6//r/+z/7P/t/+3/7f/t/+3/7f/t
/+3/6//s/+z/7P/s/+v/6//r/+3/7v/u/+3/6//r/+v/6//s/+z/6//r/+z/7P/s/+z/
7P/s/+z/7P/u/+7/7v/u/+v/6//s/+z/7P/t/+3/7f/v/+//7//w/+7/7v/u/+7/7//v
//D/8P/w//H/8f/x//T/9P/0//T/9P/1//X/9f/0//T/9P/0//b/9//5//n/9v/2//b/
9v/2//b/9v/2//j/+f/5//n/+f/5//n/+v/7//z//P/8//z//P/+//7//v8AAAEAAQAB
AAEAAQABAAEAAgACAAIAAgACAAAAAAAAAAAA/////////f/9//z/+//6//r/+v/4//j/
+P/3//T/9P/1//X/9v/2//b/9v/2//b/9//3//f/9//3//f/9//3//f/+P/2//b/9v/2
//j/9//3//f/+P/4//j/+P/6//r/+v/6//n/+f/5//r/+v/5//n/+f/5//n/+f/6//j/
9//3//j/+P/4//j/+f/5//j/+P/4//r/+v/6//r/9//3//f/9//3//f/9//3//r/+v/5
//j/+P/4//j/+P/2//X/9f/1//X/9P/0//T/9P/0//T/9P/0//T/9P/0//T/9P/z//P/
8//z//P/9P/0//P/8//z//T/8//0//b/9f/0//P/8//z//L/8f/x//H/8f/w//D/8P/y
//L/8v/y//L/8v/y//L/8v/x//H/8//z//P/8//x//H/8f/x//P/8//z//P/8f/x//H/
8f/v/+//7//v//D/8P/w//D/8v/w//D/8v/y//D/8P/w//D/8v/y//L/8v/w//D/8P/v
/+//7//v/+//8f/y//P/9f/1//X/9v/2//T/9f/1//X/9//3//n/+f/3//j/+P/4//j/
+v/8//3///8AAAAAAQABAAAA/v/9//3//f/8//z/+v/5//j/9//4//f/9v/2//b/9P/z
//L/8f/x//H/7//s/+z/7P/s/+7/7v/u/+7/7P/s/+z/7P/t/+3/7f/t/+3/7P/r/+r/
7P/t/+7/7//v/+z/6//s/+v/6f/p/+v/7v/2/wAADAAbACwAQgBXAGoAgQCYAKUApACQ
AHIATgAmAAwABAD///r/8v/0//b/+P/1//D/7f/r/+z/6//r/+v/7f/v/+//7//u/+v/
6v/q/+v/6//r/+n/6f/q/+r/6v/q/+j/6P/o/+f/5//n/+f/5//o/+n/6//s/+n/6f/p
/+n/6f/p/+n/6f/p/+r/6v/q/+z/6//r/+v/6f/q/+r/6f/p/+n/6f/p/+j/6P/n/+f/
6v/q/+r/6v/q/+r/6v/q/+r/6v/q/+r/6//r/+z/7P/q/+v/6//r/+3/7f/t/+7/7v/u
/+7/7v/u/+3/7f/s/+z/7f/t/+3/7//w//H/8v/w//H/8f/x//L/8v/y//L/8v/z//X/
9f/0//T/9P/0//b/9v/2//b/9P/1//X/9f/1//X/9f/2//b/9v/1//T/9v/2//j/+P/4
//r/+//7//v/+//7//v/+//8//z//P/6//r/+P/4//r/+v/5//n/+//5//n/+P/1//T/
9P/0//b/9v/2//X/9P/0//X/9f/y//L/8v/y//T/9P/1//X/8//z//P/8//1//X/9f/2
//b/9v/2//b/9v/1//X/9f/0//T/9P/0//T/9P/0//T/9P/1//b/+P/4//f/9//3//X/
9f/1//b/+P/3//f/+P/2//b/9v/3//f/9v/2//b/9v/2//b/9v/3//f/9//3//f/9//3
//f/+P/4//f/9v/0//T/9P/0//L/8f/x//H/8//y//L/8v/y//L/8v/y//L/8v/y//L/
8v/y//H/8f/v/+//7//w//L/8f/x//H/8f/v/+//8P/y//L/8v/z//H/8P/v/+//7//v
/+7/7v/s/+7/7v/u//D/8P/w//D/7v/u/+3/7f/v/+//7//v/+//7//v/+//7//v/+//
7//u/+3/7P/r/+z/7f/u/+//7P/s/+z/7P/u/+7/7v/u/+z/7P/s/+7/7P/s/+z/7P/s
/+z/7P/s/+z/7P/s/+z/7P/s/+z/7P/s/+z/7P/s/+r/6v/p/+n/6v/r/+z/7v/s/+z/
7f/v/+//8P/w//D/8f/x//H/8f/x//P/8//z//L/8v/y//L/9v/4//n/+f/4//j/+f/5
//r/+P/3//f/9f/0//T/9P/1//T/8//y/+//7v/u/+7/7P/r/+r/6f/p/+n/5//m/+b/
5v/m/+b/5v/m/+b/5v/m/+b/5v/l/+X/5f/l/+b/5P/k/+T/4//l/+X/5f/l/+T/4//i
/+H/4f/h/+H/5v/w/wAADgAdADAARABXAHIAiQCWAJkAjAByAFIALgAMAPz/+v/3//L/
7v/u/+7/7P/n/+T/4f/f/+L/4//j/+P/4//h/+H/4f/g/+H/4P/g/+H/4f/h/9//3//e
/97/3v/e/97/3v/e/93/3//f/9//3//e/93/3f/c/93/3f/d/93/3f/d/93/3f/b/9z/
3P/c/97/3f/d/93/2//c/9z/2//b/9v/2//b/9z/3P/b/9v/2v/a/9r/2v/c/9z/3P/c
/9z/3P/c/9z/2f/Z/9r/2v/a/9v/2//b/9v/2//b/9z/3v/e/97/3v/e/93/3f/c/97/
3//f/9//3v/e/97/3v/g/+H/4f/h/+D/4P/g/+D/4P/h/+P/4//i/+L/4v/i/+L/4v/i
/+L/4v/j/+P/4//j/+P/4//k/+T/5P/j/+L/5P/k/+b/5v/m/+j/6f/p/+n/6f/p/+n/
6f/q/+r/6v/q/+r/6P/o/+j/6P/n/+f/5//l/+X/5P/j/+L/4v/i/+L/4v/i/+H/4v/i
/+P/4//g/+D/4P/g/+L/4v/j/+P/4f/h/+H/4f/h/+H/4f/i/+L/4v/i/+L/5P/j/+P/
4//i/w==
         </WaveFormData>
      </LeadData>
   </Waveform>
</RestingECG>
