# Supplementary material for: Detection of Left Atrial Enlargement Using a Convolutional Neural Network-Enabled Electrocardiogram
Source: Front Cardiovasc Med. 2020 Dec 17;7:609976. doi: 10.3389/fcvm.2020.609976 (PMC7773668; doi:10.3389/fcvm.2020.609976)
Supplement: Supplementary file 2 [file Data_Sheet_2.ZIP › normal1/1802010158_8171_00000012.XML]

<?xml version="1.0" encoding="Windows-1252"?>
<!DOCTYPE RestingECG SYSTEM "restecg.dtd">
<RestingECG>
   <PatientDemographics>
      <PatientID>1802010158</PatientID>
      <PatientAge>77</PatientAge>
      <AgeUnits>Years</AgeUnits>
      <Gender>Male</Gender>
      <PatientLastName>luoyunlv</PatientLastName>
   </PatientDemographics>
   <TestDemographics>
      <DataType>Resting</DataType>
      <Site>1</Site>
      <AcquisitionDevice>MAC55</AcquisitionDevice>
      <Status>Unconfirmed</Status>
      <Priority>Normal</Priority>
      <AcquisitionTime>10:21:32</AcquisitionTime>
      <AcquisitionDate>07-10-2015</AcquisitionDate>
      <CartNumber>1</CartNumber>
      <AcquisitionSoftwareVersion>009C</AcquisitionSoftwareVersion>
      <XMLSourceVersion>MAC5000 v1.0</XMLSourceVersion>
   </TestDemographics>
   <RestingECGMeasurements>
      <VentricularRate>69</VentricularRate>
      <AtrialRate>69</AtrialRate>
      <PRInterval>164</PRInterval>
      <QRSDuration>90</QRSDuration>
      <QTInterval>378</QTInterval>
      <QTCorrected>405</QTCorrected>
      <PAxis>53</PAxis>
      <RAxis>-12</RAxis>
      <TAxis>34</TAxis>
      <QRSCount>12</QRSCount>
      <QOnset>226</QOnset>
      <QOffset>271</QOffset>
      <POnset>144</POnset>
      <POffset>196</POffset>
      <TOffset>415</TOffset>
      <ECGSampleBase>500</ECGSampleBase>
      <ECGSampleExponent>0</ECGSampleExponent>
   </RestingECGMeasurements>
   <Diagnosis>
      <Modality>Resting</Modality>
         <StatementCount>3</StatementCount>
         <LabelText>12SL Õï¶Ï³ÂÊö</LabelText>
      <DiagnosisStatement>
         <StmtFlag>ENDSLINE</StmtFlag>
         <StmtText>ÐÄ·¿Æð²«Æ÷</StmtText>
      </DiagnosisStatement>
      <DiagnosisStatement>
         <StmtFlag>ENDSLINE</StmtFlag>
         <StmtText>µçÑ¹·ûºÏ×óÐÄÊÒÖÐ¶È·Ê´óµÄ±ê×¼£¬²»³ýÍâÊÇÕý³£±äÒì</StmtText>
      </DiagnosisStatement>
      <DiagnosisStatement>
         <StmtFlag>ENDSLINE</StmtFlag>
         <StmtText>ÁÙ½ç ECG</StmtText>
      </DiagnosisStatement>
   </Diagnosis>
   <Waveform>
      <WaveformType>Rhythm</WaveformType>
      <WaveformStartTime>0</WaveformStartTime>
      <NumberofLeads>8</NumberofLeads>
      <SampleType>CONTINUOUS_SAMPLES</SampleType>
      <SampleBase>500</SampleBase>
      <SampleExponent>0</SampleExponent>
      <HighPassFilter>16</HighPassFilter>
      <LowPassFilter>150</LowPassFilter>
      <ACFilter>NONE</ACFilter>
      <LeadData>
         <LeadByteCountTotal>10000</LeadByteCountTotal>
         <LeadTimeOffset>0</LeadTimeOffset>
         <LeadSampleCountTotal>5000</LeadSampleCountTotal>
         <LeadAmplitudeUnitsPerBit>4.88</LeadAmplitudeUnitsPerBit>
         <LeadAmplitudeUnits>¦ÌV</LeadAmplitudeUnits>
         <LeadHighLimit>2147483647</LeadHighLimit>
         <LeadLowLimit>268435456</LeadLowLimit>
         <LeadID>I</LeadID>
         <LeadOffsetFirstSample>0</LeadOffsetFirstSample>
         <FirstSampleBaseline>0</FirstSampleBaseline>
         <LeadSampleSize>2</LeadSampleSize>
         <LeadOff>FALSE</LeadOff>
         <BaselineSway>FALSE</BaselineSway>
         <ExcessiveACNoise>FALSE</ExcessiveACNoise>
         <MuscleNoise>FALSE</MuscleNoise>
         <LeadDataCRC32>564688311</LeadDataCRC32>
         <WaveFormData>
HAAbABsAGwAcABwAHAAcAB0AHAAbABwAHAAcABwAGwAZABoAGQAaAB8AIQAZABcAHAAc
ABkAGgAaABkAGQAZABkAGgAbABkAGAAYABcAGAAaABwAHAAbABkAGAAVABMAFAAXABoA
GgAaABoAGwAbABoAGgAaABkAGAAZABkAGAAYABoAHQAfAB8AHwAgACEAIQAfAB8AIAAf
AB8AHgAdAB8AHwAdABsAHAAeABsAGQAYABcAFgAXABgAGgAaABcAGAAYABcAFwAYABYA
FQAWABgAFwAVABUAFQATABMAFAASABAAEAAQABAAEAAQAA8ADQAJAAYABwAIAAcABgAK
ABQAHwAxAEcAXgBxAH4AjACZAKEAoACSAH4AagBTADkAIgATAAsACAAIAAkACwANAA4A
DAALAAsACwALAAwADAAKAAoACgALAAsADAANAA4ADQAMAAsACwAMAAsACgALAA8AEAAM
AAcACgAPAA4ACwAKAAkACgAOAA4ADQANAA4ADAALAA0ADQAMAA4ADQAMAA4ADgAMAA0A
DwANAA0ADwAPABAAEAAQAA8ADgAPAA8ADwAQABEAEAAQABEAEwATABIAEgASABMAEwAS
ABMAFAAUABUAFwAXABUAFQAWABYAGAAaABoAGQAZABsAHAAdAB0AHgAgACIAIQAfACAA
IAAgACAAIAAhACEAIQAgACEAIgAhAB8AHgAgAB8AHQAdAB4AHwAfABwAGgAZABoAGgAY
ABUAEwATABQAFAASABEADwAMAAwAEAAPAAsACQAKAAsACwALAAkACQAIAAgABwAHAAgA
CAAJAAkACAAIAAkACAAHAAgABwAGAAgACgAHAAUACAAJAAgABwAIAAgACAAIAAgACQAI
AAgACAAJAAoACAAGAAYABwAIAAgACAAJAAkACAAHAAkACgAJAAcACQALAAoACQAIAAgA
CQAJAAgACAAJAAkACQAKAAoACQAJAAkACAAJAAoACAAHAAgACAAHAAkACgAHAAQABQAH
AAkACgAKAAkACgAJAAcACQALAAkABgAGAAYABwAHAAUABgAIAAcABAAFAAcABQADAAYA
BgAEAAQABgAEAAQABgAHAAUABAADAAQABgAGAAQABgAIAAYABAAHAAgABgAGAAYABgAG
AAcABwAGAAgACwALAAUABQAIAAYABwAJAAgABgAGAAcABwAHAAcABgAGAAgACwALAAkA
BwAGAAUABwAGAAUABAAFAAgACQAHAAkADQAMAAsADgAPAA0ACwALAAsADAAKAAkADAAQ
ABEADwAQABEAEQATABUAFAATABMAEAAOABAAEgARAA4ADwAQABAADwANAAkACQAMAAwA
CgAJAAkACgALAAsACgAKAAoACQAJAAgABwAHAAkACQAIAAcABgAGAAYABwAGAAUABQAG
AAQAAgABAP///P/9//3//P/8/wEADQAdAC4AQwBfAHYAhACSAKEApgCgAJMAfgBmAE4A
MwAbAA0ACAAFAAQABgAGAAUABwAHAAUABAAFAAcACAAJAAgABgAHAAgACAAIAAkACAAG
AAYABwAHAAYACAAIAAgACQAIAAcABgAGAAcACgAKAAgABwAIAAgABwAJAAwACwAJAAcA
BgAGAAcABwAGAAcACAAKAAkACgAKAAgABwAIAAgACAAIAAgACAALAAoABwAHAAgACAAL
AAoACgAKAAsACgAJAAoACwAKAAoADQAPAA4ADgAPAA8ADwAQABAAEAAPABEAEwAUABMA
EwAVABcAFwAYABoAGQAZABkAGgAcAB0AGwAaABsAGgAZABsAHAAaABgAGgAbABsAGwAa
ABcAFwAYABYAFQAUABMAEQARABAADwANAA0ADQALAAoACAAHAAcABgAEAAMAAwADAAEA
AAABAAAA/v/////////+/wAAAQAAAP3/+//8//3////9//v/+v/5//v/+//6//v//f/7
//n/+//6//j/+f/6//n/+f/6//r/+P/4//f/9//6//v/+P/2//f/9//3//f/9//2//X/
9f/1//f/+P/2//L/9v/7//n/9//3//j/+P/3//X/9//5//j/9//4//j/9//4//f/9f/1
//f/+P/3//f/9//3//f/9//1//P/9f/3//f/9//4//b/9P/2//f/9f/0//X/9f/1//f/
9v/0//X/9v/0//T/9v/3//b/9P/y//H/8v/0//T/8//z//L/8//z//H/8v/1//T/8v/z
//L/8P/x//L/8P/w//D/7//w//H/8f/y//P/8//y//L/8f/y//X/8//t/+z/8P/x/+7/
7//x//D/7//v//D/8P/w//D/8f/y//H/8f/w/+//7v/v//D/8P/v/+//7//u/+3/7//u
/+3/7f/x//P/8//x//D/8P/y//L/8P/x//T/9v/1//b/+P/3//f/+f/6//n/+f/4//b/
9f/1//X/9v/2//P/8//y//D/7//v/+//7//v/+7/7f/v//L/8f/w//H/8P/u//H/8v/w
/+//8v/z//D/7v/v/+//7//v/+//7//v/+7/7//v/+z/6v/o/+b/5f/l/+T/5f/p//L/
AAATACwARgBdAG8AgQCPAJcAkwCDAGkATwA1ABsAAwDy/+v/6v/p/+n/6//s/+v/7P/u
/+//7v/u/+//7//t/+3/7v/w//H/8f/w/+//7//w//D/7//v/+//8f/y//D/8P/x//L/
8P/v/+//8P/x//D/8P/x//L/8v/y//L/8f/w//L/8//z//L/8v/y//L/8v/1//X/9P/z
//L/8v/0//T/8//z//b/+P/3//b/9v/0//P/9P/1//X/9v/3//b/9v/4//r/+v/4//j/
+v/7//r/+v/7//z//P/8//z///8CAAMAAwAEAAQAAwACAAMABAAGAAYABwAHAAkABwAG
AAgACAAFAAYACgAJAAYABwAJAAcACAAKAAoACAAIAAgABgAEAAQAAwACAAEA///+//z/
/P/8//z/+f/3//b/+P/6//j/9f/0//P/8//z//L/8f/y//H/8P/x//L/8f/x//D/7//w
//D/7v/v//P/8v/w/+//8f/x//D/7//w//H/8P/t/+3/8P/w/+7/7v/v/+7/7f/t/+7/
7//v//H/8f/w/+//8P/v//D/8v/x//D/8f/x//D/8f/v/+3/7//w/+//8P/x/+//7v/v
//D/8P/w//H/8f/v//D/8f/y//H/8P/w//H/8P/v//L/9f/1//P/8P/y//X/9f/z//P/
9f/2//P/8P/v//D/7//x//L/8f/w//L/8//y//H/8P/u/+//8f/z//X/8//y//H/8v/y
//D/8f/y//L/8f/x//L/8f/x//P/9P/1//T/8f/w//L/8v/x//H/8v/z//P/8//y//P/
8//z//H/8f/w//D/9f/6//f/8v/0//T/8v/y//P/8//x//H/8v/y//H/8//2//f/9v/0
//X/9v/0//L/8f/x//L/8v/y//H/8v/z//L/8v/1//T/8v/z//f/9//2//X/8v/x//P/
9f/2//j/+v/7//z//f/+//3//P/7//n/+v/7//v/+//8//v/+v/4//f/9v/3//j/9//0
//L/8v/0//T/9f/1//X/9f/0//X/9v/1//b/9v/z//L/9P/0//H/8v/1//P/8f/w//H/
9P/2//P/8//2//X/8f/s/+v/6f/o/+j/6//x//v/CwAfADgAUgBlAHQAhACOAI4AhwB4
AF8ARgArABAA+//y/+3/5//l/+r/7//x//P/8v/v/+//8P/x//P/8//x/+7/8f/0//P/
8f/x//L/9P/2//X/9P/1//X/9P/0//T/8//z//P/8//z//X/9P/x//L/9P/0//T/9f/z
//P/9v/0//L/8//2//X/9P/1//X/9f/2//f/9v/z//T/9v/5//n/9v/1//X/9v/3//j/
+P/4//n/+f/5//r/+v/6//r/+//7//j/+v/9//3/+v/7//3//v8AAAAA//8AAAIAAgAB
AAEABAAGAAgACAAIAAcACQAKAAoACQAJAAoACwAMAAwACgALAAsACQAKAAwACgAIAAsA
CwAKAAsACgAIAAgABwAGAAUABAACAAIAAgABAAAA//////7/+//7//v/+f/5//r/+f/3
//b/9v/2//f/9//1//T/9f/1//X/9f/2//X/9P/z//P/9P/0//L/8v/z//L/8//z//P/
9P/0//P/8f/y//T/9P/1//L/7//z//j/9f/w//D/8//2//b/8//y//f/9v/x//H/9P/0
//T/9v/1//T/9P/0//X/9v/0//L/8//1//b/9P/0//X/9f/1//n/+P/0//T/9f/1//X/
9//3//f/9//2//X/9//5//n/9//1//X/9//2//X/9P/1//T/8v/0//j/+P/z//X/+P/3
//b/+P/3//P/8//3//j/9f/z//T/9v/1//T/9f/0//P/9P/0//X/9f/1//T/9f/3//X/
9f/4//f/8//y//P/8//1//f/9f/y//T/9f/0//P/9P/2//b/9P/z//T/9P/z//T/8//0
//X/9v/4//n/9//1//X/9f/1//b/9P/y//T/9//4//f/9f/0//X/9v/1//T/9f/0//P/
8//z//L/8f/x//L/8v/0//X/8//z//j/+v/3//f/9v/1//X/9//1//L/9f/4//j/9//6
//z//P/8//3//f/8//v/+f/4//v//f/6//f/+P/6//r/+v/3//T/8//z//X/+P/4//X/
9P/0//X/9f/0//P/8//z//P/9f/1//L/8P/w//D/7//w//H/8P/v//H/8v/x//L/8v/v
/+3/7f/r/+j/5//q/+j/5//r//T/AAAPACQAPQBSAFsAZAB0AHkAdABsAF4ASwAzABgA
AADy/+v/5//n/+z/7f/s/+3/7v/t/+z/7v/w/+//7//w/+//7v/v//D/7//v//D/8f/y
//L/8f/y//P/8v/v/+//8f/0//X/9f/0//H/8v/0//T/8v/y//L/8v/z//T/9P/z//P/
9P/0//T/8//0//f/9//1//L/8v/2//n/9//0//X/+P/2//T/9v/3//b/9//6//v/+f/6
//v/+v/6//z//v/8//r/+f/7//3//f/+/wEAAQAAAAIAAwADAAQABgAFAAQABgAHAAgA
CgAKAAoACwAMAAsADAAOABAAEAAQABAADwAPAA8ADwAQABAAEAAQABAADwANAA0AEAAQ
AA0ACwAKAAkACQAKAAcABwAIAAYAAwACAAIAAgACAAAA/v/9//7///8AAP7/+//7//7/
///9//z/+//8//v/+f/3//b/9//4//r/+//6//j/+P/6//v/+P/2//n/+f/3//n/+v/6
//n/+f/4//f/9//3//n/+f/3//j/+//7//n/+P/4//f/9//5//n/9//3//f/9v/3//f/
9//3//j/9//2//j/+v/4//f/9//3//j/+f/5//n/+v/5//f/9//4//j/9//3//f/+P/4
//f/9//4//n/+P/2//X/9v/4//r/+P/3//n/+f/2//b/9//5//r/+P/1//X/9//4//j/
+P/5//f/9v/4//n/9//2//f/9f/1//f/9f/0//b/+P/3//b/9v/2//f/+P/2//X/9v/2
//T/8//0//X/9P/0//P/8//z//L/8v/0//P/8//z//P/8//2//b/9P/y//H/8f/z//n/
/f/2//P/9f/1//T/9f/0//P/9P/1//X/9f/1//L/8v/1//f/8v/v//H/8v/z//L/8P/u
//D/8f/v/+//8v/z//L/8//2//f/9v/1//T/9P/1//T/8//3//r/+f/5//z//P/7//3/
///+//3//P/8//z/+//4//j/+//7//r/+f/4//b/9v/3//f/9v/1//T/8//0//b/9v/1
//T/8//0//b/9P/x//P/9P/z//X/9v/0//L/8v/y//L/8v/z//T/9f/x/+7/7//v/+v/
6v/s/+v/6f/u//b///8MACAAOABPAGAAawB5AIYAhwB/AG8AWwBDACkAEAD7//D/7v/u
/+7/8P/y//H/7//w//H/8f/x//H/7v/s/+//8f/v/+//8f/w//D/8f/x//H/8v/y//H/
8v/z//L/8v/x/+//7//x//P/9P/0//L/8P/x//L/8v/w//D/8f/y//P/8//x//H/8v/y
//H/8f/y//L/8v/y//L/8f/x//P/9f/1//P/8//1//T/8v/y//b/9//2//b/9v/2//b/
9//3//f/+f/5//f/9//3//r//P/9//z//P/8//z//f/+/wAAAQAAAP//AAADAAYABgAH
AAcABwAIAAkACQAIAAgACgAIAAcACAAKAAoACgAJAAkACQAIAAcABwAFAAMABQAHAAYA
AwACAAIAAQAAAAAA///9//z//P/8//v/+v/4//r/+v/3//X/9v/1//T/9P/2//X/8//z
//T/9f/1//T/8//0//X/9P/z//L/8//z//T/9P/z//L/8v/w//D/8f/x//H/8//z//H/
8f/0//P/8v/0//P/8f/y//L/8f/z//X/9P/y//L/8//x//L/8//x//L/9P/0//L/9P/1
//T/9P/0//P/8//0//P/9P/1//P/8v/0//f/+P/4//j/9v/1//b/9//1//b/+P/3//f/
+v/4//L/9P/4//b/9v/4//f/9//4//b/9P/0//T/9P/3//j/9v/1//X/9//3//f/9v/3
//f/9v/0//T/9f/1//X/9v/3//X/9P/0//X/9P/x//D/9P/3//f/9f/0//b/9v/1//X/
9v/1//T/9f/3//f/9v/4//b/8f/x//X/+P/2//P/9P/2//X/8//0//X/9P/2//b/9//7
//r/8v/y//f/9v/0//b/+P/3//b/9v/1//T/9f/0//P/9v/4//f/9//2//b/9f/0//T/
9v/2//T/8v/z//b/9//3//X/9f/5//r/9//3//j/9//1//b/+P/5//v//v/+//7///8A
AAAAAAAAAP///f/+/////v/9//7//P/7//v/+v/3//b/9//4//n/+f/3//X/9v/2//X/
9//4//f/9//4//n/+P/3//b/9v/2//X/9f/1//X/9f/1//b/8//w//D/8//z/+//7v/u
/+z/6v/p/+z/8v/7/wkAHQA1AFAAZwB3AIIAjgCUAI8AfQBmAE4ANAAbAAYA+P/x//D/
8P/w//D/8//z//H/8v/x/+//8v/0//L/8f/y//L/8//z//P/9P/2//X/8v/z//T/8//z
//X/9v/0//b/9//3//j/+P/2//T/9v/2//L/8//2//b/9//2//T/9v/4//j/9f/0//f/
9//2//b/9v/3//j/+v/4//f/+P/6//v/+v/5//r//f/8//v//P/9//v/+v/6//r/+//+
//7//f/+//7//P///wEA///+/wEAAgACAAQABQAEAAMABAAGAAYABwAHAAcACgALAAoA
CgAMAAwACgAMAA8AEAAPAA4ADQAPABIAEQAPAA8ADwAOAA0ADQANAAwACgAKAAwADQAL
AAkACAAJAAcABAAEAAQAAQABAAAA/v/9//7//P/6//v//P/7//r/+//6//r/+//7//r/
+f/4//f/+P/5//j/+P/4//j/+P/5//f/9//3//f/9v/4//j/+P/4//n/9//1//b/9//4
//j/9//2//f/9v/0//X/+P/4//f/9//0//L/9P/5//n/9//3//f/9v/1//X/9f/4//j/
9//3//j/+P/4//n/+f/2//f/+f/7//r/+f/5//r/+v/5//r/+//7//n/+P/5//r/+//7
//v/+v/5//r/+//5//f/9//4//n/+f/5//r//f/9//r/+v/6//n/9//3//j/+P/5//r/
+f/4//j/+P/5//j/+P/7//v/+P/3//n/+P/3//j/+f/6//r/+f/4//f/9v/3//n/+v/3
//b/9v/3//f/9//4//n/+P/2//b/+f/6//n/9//2//f/9v/0//X/9//4//f/9//4//v/
/f/2//T/+P/4//f/9//2//X/9v/3//j/9//2//b/+P/5//n/+P/4//f/9//4//f/9f/z
//b/+P/3//f/+P/4//j/+v/7//n/+f/7//z/+//7//v/+f/5//z///8BAAEAAQABAAIA
AQD//wAAAgACAAAA/v/9//7////+//3//P/7//r/+f/4//j/9//2//f/+P/5//n/+f/6
//r/+f/5//n/+P/3//j/+f/4//f/9//3//f/9//4//f/9f/1//j/9v/w//H/9P/z/+7/
6//r/+v/6v/r//P/AQARACQAPQBYAG4AfACMAJoAngCTAH8AZwBNADAAFwADAPb/8f/x
/+//7//x//L/8v/y//H/8v/z//T/8v/x//D/8P/y//T/9P/y//L/9P/z//P/9P/y//H/
9P/1//L/8v/1//f/9v/0//L/8P/w//T/9//2//T/9P/0//b/9v/0//T/9v/2//f/9//2
//X/9//4//f/9v/3//f/9//3//b/9v/3//b/9P/3//n/+P/3//n/+f/6//n/9v/1//r/
/v/8//r//P/7//r//P/8//v//f8BAAIAAQABAAEAAAADAAYABAAEAAYABgAHAAoACgAH
AAgACgALAAwADAALAA4AEQAPAAwADQAOAA8AEAAQAA4ADQANAA4AEAAQAAwACwANAA0A
CgAJAAoACQAHAAUABAACAAIAAQAAAAAAAgD///z//v////z//P/7//n/+P/6//z/+f/3
//j/+P/4//n/+P/3//j/9v/2//j/+P/1//X/9f/2//b/9v/1//T/9v/3//b/9//4//f/
9v/1//b/9f/0//b/9//3//b/9v/4//f/9v/1//b/9//3//f/+P/3//X/9f/2//b/9f/2
//j/9//2//b/+P/4//b/9v/4//j/+P/5//r/+P/2//j/+f/4//j/9//2//f/+P/3//f/
+P/4//f/9//3//b/9//5//j/+P/5//n/9//1//X/+P/6//n/9//3//f/+P/5//n/9//1
//b/+P/5//j/+P/4//f/9v/2//b/+P/7//n/+P/5//r/+P/4//n/+P/3//j/+P/5//n/
+P/3//b/9v/1//f/+f/5//j/+P/4//f/+P/3//X/9//6//n/+P/5//f/9v/5//v/+f/4
//r//P/8//z/+f/2//j//v/+//n/+v/6//n//P/+//r/+P/5//n/+v/7//v//P/+//3/
/P/+//7/+//6//n/+f/7//r/+v/5//r/+f/6//z//f/7//z//f/+///////9//v/+//+
/////v8AAAMABAAEAAQABQAFAAQABAADAAMAAwADAAIAAgAAAAAAAAD///3//v/9//z/
+//9//3//P/8//r/+P/5//r/+v/7//z/+//6//n/9//4//r/+v/2//X/9v/2//f/9v/1
//b/9f/0//T/9f/0//L/8P/t/+3/7f/u//T//f8KAB0ANwBUAG8AfwCMAJkAoQCbAIsA
cwBZAD0AIAAHAPn/9P/y/+//8f/0//T/9v/5//j/9v/2//b/9f/0//X/9P/z//T/+P/5
//n/+P/3//X/9f/3//j/+f/3//b/+f/7//r/+P/3//b/9//6//n/+P/5//n/9//4//r/
+P/1//b/+P/5//r/+v/3//f/+P/4//j/+v/7//r/+P/4//n/+//8//3/+//7//z//P/9
//7//f/8//3//f/9//7//v/+/wAAAAD/////AQABAAAAAgAFAAQAAwAFAAYABgAGAAcA
CAAJAAkACAAKAA0ADAAKAAwADwAPAA4ADgAOABAAEQARABAAEQARAA8ADQAOAA4ADgAO
AA8AEAAQAA0ADQAOAA4ADQAMAAoABgAGAAYABQAGAAcAAwD//wIABAD///3////+//3/
/f/+//3/+//6//n/9//4//z//f/7//r/+//7//v/+f/4//n/+P/3//n/+v/4//j/+f/3
//f/+f/4//j/+P/5//j/9//3//j/9v/1//n/+v/3//T/9f/3//f/9v/3//f/9v/2//n/
+f/1//b/+v/4//T/9v/5//j/9//4//n/+f/4//f/+P/5//j/9//4//r/+v/5//j/+P/6
//z/+//4//j/+f/4//j/+f/5//n/+v/4//b/9//4//f/+f/7//n/+P/5//n/+f/4//f/
+P/4//f/9//6//r/+P/4//n/+P/3//n/+//6//n/9//2//f/+f/5//f/+P/4//b/9//5
//f/9v/5//n/9//3//n/+P/5//v/+f/3//j/+f/4//j/+P/3//b/9v/0//P/9v/4//f/
9v/0//T/9v/4//X/8//3//n/9//1//f/9//3//f/+P/6//f/9P/0//b/9//4//f/9//6
//r/+P/4//n/+f/5//n/+f/6//n/9v/2//j/+P/2//b/9//3//T/8//0//j/+//4//j/
+//8//n/+f/5//n/+f/5//j//P////3/+v/+/wIABAAFAAIA//8BAAAA/f///wEA/v/7
//3//f/8//z/+f/1//b/+f/6//n/+f/6//n/9v/2//j/+v/7//n/9//4//n/+v/6//j/
9v/3//j/9v/2//j/+P/3//j/+P/2//X/9v/2//P/8f/w/+3/6//t//H/9v8AABEAJgBC
AF0AbgB9AI0AlgCXAJAAfQBlAEsALwATAPz/8P/w//L/8v/x//P/9f/1//b/9//2//X/
9v/3//X/9P/1//T/9P/2//j/+P/2//f/+P/3//n/+v/3//j/+f/4//f/+v/8//r/+f/5
//n/+P/5//n/9//1//n/+//6//j/+P/7//r/+P/5//v/+v/6//v/+v/6//z//P/6//v/
/P/6//r//f/8//v/+//7//z//v////7//P/9/////v/+/wAA///+/wEAAwABAP7///8D
AAUABQACAAMABgAHAAYABgAHAAoADQAOAA0ADQANAA0ADAAMAA0ADwAQABIAEwATABMA
EwATABMAEQAPAA4AEAASABMAEAANAA8AEAAPAA4ADAAKAAoADAAMAAkABgAGAAYABAAF
AAUAAwD///7//v8AAAIAAAD9/////v/6//n/+v/7//z/+//7//z//P/7//z//v/7//j/
9//6//v/+f/5//v//P/8//v/+//7//v//P/7//r/+f/4//n/+v/5//j/+v/7//v//P/9
//z/+//8//v/+v/7//r/+P/6//v/+v/6//z//P/6//r/+v/4//j/+P/6//7//v/8//r/
+//7//3//v/9//z//P/+/////f/6//r//f////7/+//7//3//f/8//7//P/5//r/+//6
//r//P/9//3//f/8//7//v/8//v//P/9//z/+//7//z/+//8//7//P/6//r//P/8//v/
+v/7//z/+//7//v/+v/7//r/+v/8//v/+f/7//z//P/6//r/+v/7//z///////z//P//
/wAA/f/6//v//f/9//3//f/7//v//f/8//v//f/+//3//v8AAP3/+v/8/////v/+/wAA
AAD+//3//f/+/wEAAwAAAP//AAD///3//f/+///////+//z/+//8//3///8CAAEA//8A
AAEAAAD+//3//v///////P/6//z///8BAAEAAQABAAMAAwAAAAIACAAIAAIAAQAEAAYA
BwAIAAYABwAJAAgABwAKAAsACwAKAAgABwAIAAkACAAFAAYABwAGAAUABQADAAIAAwAD
AAMAAgABAP///v8AAAEAAgAEAAEA//8CAAMAAgAAAP//AQADAAIAAAAAAAEAAAD///7/
/v///wAAAAD+//v/+f/4//f/+P/9/wQADAAaAC4ARgBdAG0AdwCBAIwAkACHAHYAYgBK
ADIAGgAIAP3/+f/4//r/+//9////AQABAP//AAD///7///8CAAIAAQABAAEAAQABAAAA
AQACAAIAAQAAAAAAAQACAAEAAQABAAAAAQADAAIAAAABAAIAAwAEAAMAAQABAAEAAAAC
AAUABAADAAMAAwAFAAUAAwAEAAUABQADAAMABAAEAAIAAgAEAAQAAwAEAAYABwAHAAQA
AwAGAAcABQAGAAoACQAIAAoACwAJAAgACAAHAAcACgANAA8AEAAQAA0ADgATABUAEgAT
ABQAFQAYABcAFgAWABYAFwAZABgAGgAcABoAGAAZABsAHQAeAB4AGwAaABwAHAAdAB4A
GwAZABsAGwAZABgAGAAZABcAFQAUABMAFAAWABUAEgASABQAEgAOAA4ADwAMAAwAEAAO
AAoACwAPAA4ADAAMAAoACQAMAA0ADQAOAA4ADwAPAAsACQALAAwADQANAAwACwANABAA
DwALAAkADAANAA0ADgAOAA0ADAALAAwADQAMAAoACwALAAsACwAMAA0ADQAOAA4ADAAK
AAoACgAIAAoADQAMAA0ADwAPAA0ACgAJAAwADwAPAAsACwAPABAADwAPAA4ADgAQAA8A
DAANAA8ADwAQABAADgAOAA8ADQALAAwADwAQAA8ADQANAA4ADgAOAAwACwANAA8ADgAO
AA8ADgAOAA8ADAAMAA8ADgAMAA8AEgAQAA8ADwANAAwADgARAA8ADgAQABEAEAANAA0A
DgALAAoADQAPAA4ACwAKAAoACwANAA8ADgAOAA0ADQAMAA0ADwANAAwADQAPABAAEAAP
AA4ADQANAA0ADAALAAsADQANAAwADgAPAA8AEgARAAwACwAMAA0ADQAOAA0ADAALAAsA
CwALAAsADgAPABEAEAAMAAoADQAQAA8ADAAMAA4ADQAMAAsACwAKAAwADgANAA0ADgAP
AA8AEAANAAwADQAOAA0ADwATABQAFAASABAAEQAUABYAFAAUABMAEwAUABMAEAARABMA
EwATABEADgAOAA4ADAALAAsADAANAA8ADgAOAA0ACgAKAAwADgAPAA4ACgAKAA0ADwAN
AAsACwAMAA4ADgALAAsACwALAAwACwAKAAgABgADAAIAAwAGAAsAEgAdAC0AQgBYAGwA
eQCDAIwAjwCLAIEAcgBfAEcALgAbAA4ABgAEAAUABQAFAAcADAALAAgACwANAAsACQAK
AAsACgAJAAsACwALAAwACwAJAAkACwAMAAwACwAKAAsADQAOAA4ADQAMAA4AEAAOAA0A
DgANAAsADAANAA0ADQANAAwAEAASABAADQANAA4ADgAMAA0AEQATABEADwAOAA8AEAAQ
ABAAEQATABUAFAASABIAEwATABMAEwASABEAEgAUABUAEwATABUAFQAUABUAFgAYABkA
FwAWAA==
         </WaveFormData>
      </LeadData>
      <LeadData>
         <LeadByteCountTotal>10000</LeadByteCountTotal>
         <LeadTimeOffset>0</LeadTimeOffset>
         <LeadSampleCountTotal>5000</LeadSampleCountTotal>
         <LeadAmplitudeUnitsPerBit>4.88</LeadAmplitudeUnitsPerBit>
         <LeadAmplitudeUnits>¦ÌV</LeadAmplitudeUnits>
         <LeadHighLimit>2147483647</LeadHighLimit>
         <LeadLowLimit>268435456</LeadLowLimit>
         <LeadID>II</LeadID>
         <LeadOffsetFirstSample>0</LeadOffsetFirstSample>
         <FirstSampleBaseline>0</FirstSampleBaseline>
         <LeadSampleSize>2</LeadSampleSize>
         <LeadOff>FALSE</LeadOff>
         <BaselineSway>FALSE</BaselineSway>
         <ExcessiveACNoise>FALSE</ExcessiveACNoise>
         <MuscleNoise>FALSE</MuscleNoise>
         <LeadDataCRC32>842463880</LeadDataCRC32>
         <WaveFormData>
/v///wIAAQD/////AAD///7//f/+/wAAAQAAAP////8AAAAA/f/9/wUABAD6//r/AAD/
//7//////////P/6//v//v/+//7//v/8//3///8BAAMABQAFAAYACAAIAAQAAQADAAYA
BgADAAIAAwADAAEAAQABAP////8BAAIAAgAEAAcABgADAP///P/7//3//P/5//n/+//9
//3//P/8//3//////////v/+//7//f/7//j/+P/6//3//v/7//X/9v/6//j/9P/3//r/
+v/6//r/+v/5//j/9//4//n/+v/5//j/+f/5//n/+v/8//r/+v///wYADQAPAA0ADAAQ
ABYAHwAqADgATQBjAHQAfQB9AGUANQD8/8//vP/A/8n/zv/V/97/5f/r//L/9//4//v/
/v/9//7/AAD+//v/+//7//v/+v/6//v/+//6//v/+v/5//r/+v/5//n/+//7//n/+v/6
//b/9//7//v/+P/3//n/+v/8//z/+v/7//3//f/+/wAA/f/7//7//f/3//n//f/8//v/
+//6//r//f/+/////////////v/+//7//v///wEAAwAEAAIAAQABAAIAAQABAAQABAAE
AAUABwAIAAkACwAKAAsADAAMAA0ADwAQABEAEgAUABMAEwAVABcAFwAZABoAGwAbABsA
GgAcAB0AHQAcAB0AHAAaABoAGwAbABkAGQAaABkAFwAXABYAFgAVABIAEAAOAA8AEAAM
AAkACAAIAAkABwADAAMABAAAAPz///8CAP7//P/8//7//v/8//r/+v/7//n/+f/6//z/
/P/7//j/9//5//r/+P/2//f/+P/3//b/9f/1//b/9//2//X/9f/2//f/9//1//b/9//3
//j/+f/6//n/+P/1//X/9v/3//n/+//7//r/+P/3//j/+v/7//j/+f/7//v/+//6//j/
+v/8//r/+v/8//v//P/+//3/+//8//z/+//9/////P/6//3//v/8//v//P/7//j/+f/8
//3//P/8//z//P/7//v/+//9//z/+P/2//n/+v/4//b/9v/3//f/+P/5//n/+P/3//j/
+P/5//v/+P/y//X/+f/2//T/9v/1//P/9f/3//b/9//5//f/9v/4//n/9//2//T/8v/y
//X/9v/1//n////3/+n/7f/0//P/9P/4//j/8//y//P/9P/z//P/8//z//X/9v/2//f/
+P/2//X/+P/7//r/+f/5//n/+P/1//X/9f/0//X/9v/2//X/9P/z//T/9//4//b/9f/2
//X/8//y//D/7P/r/+3/7f/v/+//6//p/+7/8f/w//H/8v/w//D/8P/u/+v/7P/v/+//
7//v/+z/6f/q/+z/6//q/+z/7P/r/+z/7f/s/+z/7v/v/+3/7f/u/+3/7v/v/+7/7f/u
//H/9P/3//v/AAADAAMABAAHAAcACQAWACMALgBCAFgAaABzAHIAUgAaAOj/wv+u/7P/
v//F/8r/1P/c/+L/6f/v/+//8P/0//X/8//z//L/9P/3//X/8v/y//P/8v/x//D/7//v
//D/8v/y//D/7//w//D/8P/x//D/7f/t/+//8P/x//H/8P/w/+//7f/v//L/8f/w//H/
8f/y//L/8f/x//D/8P/z//T/8//0//P/8P/w//D/8v/1//T/8//1//X/8//z//T/9//6
//b/8//3//v/+P/2//n/+v/6//v//f/9//v//P///wEAAQABAAIAAwAEAAYACAAIAAcA
CQANAA8ADwAQABAAEAASABAADgASABQAEAAQABQAFAATABIAFAAVABMAEgATABQAEwAR
AA8ADgALAAkACgAJAAgABgAFAAQAAAD9//7/AAD///z//P/8//j/9f/3//b/9P/0//X/
9P/1//X/9P/0//b/9f/y//H/8//0//H/7//y//T/8v/v/+3/7f/t/+7/7v/u/+//8P/w
/+//7//v/+//7v/v//D/8v/w/+7/7//v/+7/7v/y//T/8//y//H/8f/z//P/7//v//H/
8v/x//P/8//y//L/9P/2//b/9P/z//P/9P/0//L/8//1//X/9f/3//f/9v/2//X/8//z
//T/9P/1//T/8//3//v/+f/y/+//8v/0//T/9P/z//L/8f/x//L/8//y//L/8f/x//T/
9P/w//D/8v/w//H/8//z//P/8f/v/+//8f/x//H/8v/v/+z/7//w//D/8P/x//H/8P/w
//H/8f/w/+7/7f/t/+7/7//w//D/8f/x//D/8f/x//D/8f/0//f/7//l/+r/8f/x//D/
8P/x//L/8f/w/+//7//w/+//7//y//L/8f/z//P/8//2//j/+P/1//X/9v/3//X/8v/w
//H/8v/y//L/8//z//H/7v/y//f/9//1//b/9P/v/+7/7//t/+z/6//o/+X/5//r/+v/
6v/q/+z/7//x//H/8P/u/+7/7//s/+r/7P/u/+r/5//p/+z/6v/q/+7/7f/n/+j/7P/s
/+v/7f/v/+//7f/t/+7/7v/v//D/7//w//H/8P/v//H/9v/6////AAACAAUABAADAAcA
EgAcACgAOQBPAGEAbABtAFIAIgDy/8n/sf+0/8H/xv/J/9L/3P/j/+r/8P/w/+//8//1
//X/9P/0//P/8//z//P/8//0//L/8v/y//L/8//z//H/8f/y//H/8v/y/+//7//y//H/
8P/x//H/7//y//X/8//y//L/8//z//T/9P/z//T/9//2//P/9P/2//L/8f/0//X/9f/1
//b/9v/0//P/8//0//f/+f/7//v/+P/0//b/9//3//r//P/7//n/+f/6//z//P/8//3/
/v/+/wAAAQABAAIAAwAFAAgACQAHAAcACwANAAwADQANAAwACwAOABEAEAAOAA8AEQAT
ABUAFgAVABQAEwATABUAFgAUABQAFQAUABQAEwAOAAsADAALAAkACAAIAAcABQAEAAQA
AgAAAAEAAAD//wAA/v/7//n/9//2//f/9//2//X/9v/4//T/8P/z//T/8v/z//X/9P/0
//P/8P/x//b/9v/y//H/8//0//P/8f/w//D/7v/u//D/8v/x//D/8f/z//P/8v/z//b/
9P/w//H/9P/y//P/9f/0//P/9P/1//b/+P/0//H/8//1//X/9v/2//X/9v/4//n/9v/1
//b/9f/1//b/9//1//X/9f/2//b/9P/z//X/9v/1//b/+P/5//n/9//1//f/+f/4//j/
+v/6//b/8//0//P/8v/0//X/9f/2//b/8v/y//X/9f/y//P/9f/2//X/9P/z//D/8f/y
//H/8v/z//H/8f/1//b/8f/v//H/8v/z//P/8//z//P/8f/y//P/8v/z//T/8//z//X/
9P/z//P/8//x//L/9//6//H/6//w//X/8v/x//P/9P/0//T/9P/w/+3/8P/1//f/9//z
//H/9P/4//r/+v/6//n/+f/4//f/9//3//X/9f/2//b/9f/2//X/9P/0//P/8v/1//v/
+v/3//j/+P/z/+//7//v/+7/7f/s/+r/7P/u/+//8f/x//H/8v/y//H/8f/x//D/7//v
/+7/7P/p/+v/7v/v//D/7v/r/+z/7v/u/+//8P/w/+//8f/y/+//7v/u/+3/7v/v/+3/
7//y//H/8f/2//j/+f/9/wIAAwACAAQABgAHAAwAFAAeAC8ARQBaAGsAdABqAEcAFgDl
/8L/uv/D/83/0//d/+T/6f/q/+z/8v/1//T/9f/1//X/9v/3//f/9//2//P/8v/1//X/
9P/1//P/8//2//b/9f/1//f/9//2//b/9v/0//L/8f/0//f/9P/z//X/9f/1//T/9P/z
//X/9v/0//P/9P/1//X/9v/5//r/9v/z//X/9v/0//X/+f/7//v/+v/6//j/9//4//r/
+f/4//r/+//7//3///8BAAIAAgACAAAA//////3//f///wEABAAHAAgABwAGAAgACgAM
AA0AEAAPAA4AEQATABMAEwAUABcAFwAVABYAGAAZABcAFgAWABcAFgAYABgAFQATABUA
FgAWABUAEAARABQAEQAPAA8ADQAMAA0ACwAIAAYABQAHAAgABQADAAEAAAD+//3//f/+
//z/+P/4//r/+f/4//n/+f/4//n/+f/6//n/9f/0//b/+P/3//b/9P/1//f/9v/1//b/
9v/3//r/+P/4//n/9f/z//b/9v/1//j/+//5//j/+v/6//n/+P/4//n/+f/4//j/+f/6
//z//P/7//r/+v/6//r/+//7//z//v8AAAAA+//8/wAAAAD9//7////+//7//v/9//7/
AQABAAAA/v/8//z//f/+/wAA///9//z//P/6//r//f/9//r/+f/8//7//f/6//v//P/6
//n/+v/6//n/+f/7//7//v/7//r/+v/4//f/+f/8//3/+v/2//T/9f/2//j/+f/6//n/
+f/6//v/+v/5//f/9//5//v/+f/3//f/+f/4//f/+P/4//b/9v/3//n/+f/4//j/9v/1
//f/+v/+//7/8//w//b/+P/3//f/9f/z//b/9v/0//b/+P/5//r/+f/4//f/9//4//r/
+//7//z//P/9//3//f/9//z/+//6//z/+//4//b/+P/1//P/9f/4//n//f8AAP//+//5
//j/+P/0//L/8f/v/+7/8P/x//T/9v/1//P/9f/2//b/9f/z//H/7//u//D/8//x/+//
7//v/+7/7//w/+//7//v/+//8P/y//L/7//v//H/8//z//P/8//x//L/9P/0//P/9P/1
//X/+P/7//3/AQAFAAYABAAGAAkAEAAcACsAPwBYAG0AegB+AGcAOQAEANr/wv/E/8//
1v/d/+j/8P/z//T/9v/3//b/9//4//n/+//6//n/+f/5//f/9//5//n/9v/z//T/9//2
//P/8//1//j/9f/x//L/9v/2//f/9//1//X/+P/6//n/9//3//j/9v/1//b/9v/3//f/
9v/1//b/9v/3//n/+f/4//f/9//4//j/+P/4//j/+P/4//j/+f/4//n//P/9//z//P/+
/wAA/////wAA///+/wAA/////wIAAwACAAMABQAGAAcABwAHAAgACgALAAwADAAOAA8A
DwARABMAFAAUABQAFAAVABYAFQAVABgAGAAYABkAGwAbABcAFQAVABQAEwATABUAFgAX
ABQAEgAPAA4ADQANAAsACgALAAkABAAEAAQAAwACAAEAAAAAAAAAAAAAAP7/+v/6//v/
+//8//v/+v/6//r/+v/3//T/9P/1//f/+f/3//T/9P/3//b/9P/0//b/9//0//T/9//2
//X/9v/2//b/9f/z//X/9v/1//T/9//7//r/9v/1//j/+f/4//j/+P/5//n/+P/5//n/
+P/5//v//P/9/////v/8//z//P/8//3////+//z//f/+/////v/7//v//f/+//7//v/+
//7//f/9//3//f/8//v/+v/9/wAA///+/wAAAQD+//r/+P/7//7//P/1//X/+f/7//r/
+P/4//n/+v/8//z/+f/3//n/+P/3//j/+P/4//r/+//4//j/+P/1//T/9//4//f/9v/2
//X/9f/4//n/+f/5//f/9f/2//b/9v/2//b/9f/2//f/9//4//j/9f/0//b/9v/2//3/
+//v/+7/9P/0//T/9//2//T/9P/3//f/9f/y//H/8//4//n/+P/0//P/+P/7//v/+v/5
//r/+//5//n//P/5//T/9f/3//b/9v/2//T/9f/3//j/+f/9/////P/3//P/8v/y//L/
8f/w//H/8f/t/+3/8P/y//H/8//1//X/9f/y/+//7//x//D/7//v/+7/7v/v/+//7v/u
/+//7v/v//H/7//t//H/9P/y//L/8f/u/+7/8v/0//D/7v/x//L/8v/y//H/9f/6//3/
AgAGAAYABwAKAA0AEQAaACkAPQBTAGYAdAB8AHMATQATAN7/wP+4/77/x//O/9b/4P/o
/+v/7//1//b/9//8//7/+v/5//r/+P/2//j/+v/4//b/9v/2//j/9//1//T/9P/0//T/
8//0//T/9P/0//T/8//y//P/9//4//b/9P/1//f/9v/1//b/9P/y//P/9//3//b/9v/3
//b/9f/3//j/+P/5//j/9v/2//j/+v/7//n/+f/8//7//P/7//r/+v/7//3//P/9////
AAABAAIAAgABAP//AQADAAUABwAKAAkABgAHAAsADAAMAA8AEQARABAADwAQABMAFgAX
ABYAFwAZABkAGQAZABkAHAAaABcAGQAbABoAGgAaABkAGAAZABcAFgAVABMAFAAWABQA
DwAPAA8ADAAJAAkACgAKAAcABAAEAAUAAwAAAP////////7//f/9//3//v/+//z/+//6
//r//P/6//f/9//5//v/+v/5//n/+v/5//r//P/6//j/9//2//f/9//2//f/+v/6//f/
9//3//j/+P/4//n/+f/3//X/9v/7//z/+v/7//7/+v/1//j//P/4//f//P/8//r/+v/7
//r//P/+/////P/7//v//P/8//z//P/8//3//v/+//7//f/+//7//f/+/wEAAQD8//z/
/v/9//z//P/7//r/+//9//3//P/7//v/+//7//v/+//7//r/+f/5//r/+//7//v/+v/5
//r/+v/5//v/+//3//X/9//3//f/+v/7//f/9f/1//b/+f/6//j/9v/3//j/+P/5//n/
9//4//n/9//4//r/+//5//f/+P/5//r/+//7//n/9//2//b/9v/3//j/+P/4//r//f8A
APX/7P/x//b/9//3//j/+P/4//j/+P/2//X/9//2//X/+P/7//v/+f/5//v//f/+//3/
//8AAP7/+v/6//v//f/8//r/+P/6//z/+v/2//X/+P/6//z//v/9//z/+f/1//P/9P/1
//L/8P/x//P/9P/0//X/9//4//f/9//4//b/9P/0//P/8P/w//T/9v/x/+7/8f/y//H/
8//y//H/8//0//L/8P/x//L/8//z//T/9f/1//X/9v/4//j/9//0//T/9//5//r/AAAI
AAsACQAJAAwADwATABwAJgA0AEkAYQBzAHoAcQBSACIA7v/H/7f/vf/H/8//1f/a/+P/
6//w//b/+v/6//r/+//7//v/+//5//n/+f/5//r/+//4//b/+P/4//j/9v/0//T/9P/2
//j/+P/4//f/+P/4//f/+P/4//j/+f/5//j/+P/4//n/+v/5//n/+v/5//j/+P/5//n/
+P/5//r/+v/6//v//v/9//n/+P/6//z/+//7//z//v////v/+v/9//7//P/8//3//v8A
AAEAAQADAAQAAgADAAYABAAEAAYABgAHAAsADQAMAAwADwASABIAEAAQABEAFQAVABIA
FAAXABYAFwAaABsAGQAZABgAFwAaABwAHAAbABwAHQAaABsAGgAXABYAGAAXABQAEgAR
ABAAEQARAA0ACgALAAsACAAGAAUAAwADAAMAAAD+/wAA///9////AAD+//z//P/6//v/
/P/6//j/+v/6//n/+v/5//r//P/8//r/9//1//b/+P/3//f/+f/7//z/+//3//X/9//4
//j/9//3//f/9//4//r/+//5//j/+v/4//b/+P/8//3//P/9//3/+v/6//z//P/8//v/
+v/7//3//v/9//3//f/7//r//P/+//z/+//9/////v/7//v//P/7//z//P/7//v//P/9
//3//P/8//v/+v/7//r/+P/4//v/+//5//r//f/7//n/+v/6//n/+P/4//j/+P/4//r/
/P/6//b/9v/3//f/+v////v/8v/y//b/9v/1//f/9//2//f/+P/3//b/9//4//j/+f/3
//X/+P/4//b/9v/3//j/+f/4//f/9//6//f/9f/1//f/9v/0//X/9f/1//b/9//3//3/
/P/u/+z/9v/3//T/9//3//X/8//z//T/9f/1//X/9v/4//n/+P/5//n/+f/7//v//P/8
//z//P/+//3/+v/2//X/9//4//X/9f/3//f/9//5//r/+v/6//v/+//6//b/8//x//H/
7//u/+//8f/w/+//7//x//P/8//z//T/8//y//L/8//z//P/8f/w/+//8P/y//L/8v/x
//H/8f/w//H/8f/x/+//7//w//H/8v/y//L/8//z//T/9P/z//L/8P/v//L/+P/8/wEA
BQAIAAYAAwAFAAgADAAUACAAMABFAFkAZwByAGsASQATAOP/xv+6/7//yv/Q/9T/3P/n
/+3/7//0//b/9v/3//j/9//4//n/+P/3//X/9f/2//b/9v/3//f/9f/z//P/9f/1//f/
9//1//T/9P/1//f/9v/0//X/9v/0//T/9v/3//f/9v/0//b/+P/3//b/9v/4//j/9//2
//f/+f/4//b/9//4//j/+P/4//f/+f/6//X/9P/3//j/+P/5//r/+//6//r/+v/9////
/v///wAAAQABAAAAAAAAAP//AQAGAAkABwAEAAUABgAIAAoACwALAA0ADgAOAA8AEAAR
ABMAFAASABMAFQAVABcAGwAZABQAFgAYABgAFgAUABMAEwAUABQAFAAUABIAEQAOAAwA
DwAPAA0ACwAKAAkABgAEAAUABAABAAIAAgD///3/AAAAAPz/+v/8//r/9//5//r/+P/4
//n/+P/4//b/9v/3//n/9//1//X/9v/0//X/9f/z//T/9f/0//P/9f/0//T/9v/3//T/
9P/2//f/9f/z//X/9v/2//b/9//5//n/9v/0//X/9f/1//j/+//4//X/9f/5//v/+v/4
//j/+v/6//n/+f/4//f/+P/6//j/9v/4//r/+v/4//f/+f/6//v/+v/3//j/+f/4//j/
+v/7//n/+v/6//f/+P/7//n/+P/4//j/9//4//j/9//5//n/9v/3//r/+P/0//T/9f/0
//X/+P/1//P/9P/0//P/9f/2//L/8v/3//f/9P/1//b/9P/y//L/8v/y//T/9P/z//P/
9P/z//X/9f/z//P/9f/0//H/8f/y//P/9P/1//X/8v/v//D/8//z//L/8f/z//T/9P/0
//L/8f/z//T/8v/x//X/+//y/+n/7v/z//L/8v/x//D/9P/0//D/7f/v//H/8v/0//T/
9P/2//b/9v/3//v//P/5//f/+P/2//b/+P/4//X/8v/z//P/9P/0//T/8f/v//L/9v/5
//j/9//2//T/8P/v//D/7//s/+r/6v/r/+3/8P/y//H/8f/x//H/8f/x/+7/7v/t/+z/
7f/u/+v/6f/q/+r/6f/q/+z/7P/s/+3/7f/t/+7/7v/u/+//7//t/+7/8P/x//H/8f/v
/+7/7//u/+//8f/1//j//P8AAAEAAgACAAEABAAOABkAJwA7AFEAYgBtAG0AVgAnAPb/
zv+3/7z/yf/M/87/2f/m/+n/6//y//P/8v/1//f/9f/0//X/9f/1//T/8f/w//P/9f/1
//T/8//y//H/8P/w//H/8v/y//P/8//z//P/8v/y//P/8//y//H/8v/z//P/8v/z//T/
8//x//L/9P/0//b/9v/1//X/9v/y/+//8f/0//T/8v/z//T/9P/z//T/9f/2//X/9f/1
//b/9v/2//j/+v/6//j/+v/7//v/+v/6//z//f/9//7/AgAEAAEA//8CAAMABAAFAAYA
BgAHAAgACQAJAAoADAAMAAwADwASABMAEgAQABEAEgASABEAEgATABIAEQARABEAEQAS
ABIAEgASABEADgANAA4ADgAMAAgABgAHAAYAAwADAAMAAQABAAEA///8//z/+//5//j/
+f/6//n/9v/2//b/9v/2//X/9P/1//X/9f/2//b/9P/z//H/8P/y//b/9//z/+//7//x
//P/8v/w//D/8f/x//L/8v/y//L/8f/w//L/9P/z//L/8//1//T/8//z//T/8//z//T/
9P/z//T/9v/0//L/9P/0//T/9v/2//b/9v/3//b/9f/3//b/9P/0//f/+P/3//b/9f/1
//n/+v/5//b/9v/2//b/9v/2//f/+P/3//b/9//4//X/9P/2//b/9f/0//P/9P/1//X/
9P/1//j/+P/1//H/7//y//T/8v/x//H/9P/2//P/8f/y//T/9P/0//P/8//z//P/8v/x
/+//7//z//X/8//y//T/9f/4//j/9P/z//X/9P/y//P/9P/0//T/8//x//D/8P/y//L/
8f/y//P/8v/x//D/8P/y//P/8f/x//L/8v/x//P/+P/1/+r/6//z//T/9P/y//D/8//1
//P/8v/y//P/9f/0//L/8v/x//P/9f/1//f/+f/7//v/9//1//f/9v/x//L/+P/1//H/
8v/1//X/9P/z//L/9v/6//z//P/6//X/8f/x//T/9f/z/+//7P/s/+3/7//w//H/8f/x
//L/8//x//D/7//u/+3/7v/v/+//7//x//L/7v/q/+v/7//w/+//7//v/+//8v/0//D/
7f/v//L/8v/y//P/8v/z//L/8P/w//L/9P/1//j//f/+////AwAFAAMAAwAKABQAHQAv
AEcAWwBpAHMAaQBGABMA5P/F/73/xf/O/9P/2v/k/+3/8P/w//T/9//4//r/+v/5//j/
9//2//X/9v/2//X/9f/2//b/9v/1//X/9f/0//T/9P/z//L/9f/3//b/9f/2//X/9v/3
//f/9v/1//T/9P/0//X/9//3//f/+P/5//j/9//3//f/9f/2//X/9P/2//n/+P/3//n/
+v/3//b/+P/4//f/+P/4//f/+v/8//z/+//7//3//f/8//3//f/+/wEAAgD///7/AAAB
AAEAAQADAAUACAALAAwADAAMAA4AEAARABIAEwAVABMAEgATABQAFQAYABoAGgAYABQA
EwAUABYAFgAWABYAGAAaABoAFgAVABYAFgAUABMAEAAOAA4AEAARABAADQAMAAoABwAH
AAYAAwACAAAA/f/+/wEA/v/7//z//f/8//7//v/8//7//f/7//v//P/7//j/9//3//b/
9v/4//r/+v/8//3/+P/0//f/+f/5//r/+//7//r/+f/4//n/+f/2//b/+v/6//r//f//
//3//f/+//z/+//8//z/+v/5//z////+//3//v////z//P////7//P/+/wEAAQAAAP7/
/f//////AAABAAIAAgABAAAA/v/+/wEABAABAP3/+//9////AAABAAEAAAAAAAEA///9
//v/+//5//v/AgABAP7/AAABAP7//P/8//v//P/8//v/+//8//7//v/7//r//f/9//z/
+//8//v/+v/6//r/+//6//j/+f/8//v/+v/5//n//P/8//n/+f/7//r/+v/7//3//v/9
//v/+v/6//v//P/9//z/+f/5//v//P/5//f/+v/7//r/+f/7//v/+v/5//v/+v/5//r/
/P/9//3//P/9/wMABAD3//P/+v/8//3//f/7//j/9v/5//r/9//2//n/+//8//v/+P/7
//7//v///wEAAgAEAAYAAQD9///////9//z/+//7//z//P/7//v//P/8//v//v8CAAMA
AgD///v/+f/5//f/9P/1//X/8//1//f/9//3//n/+f/6//v//P/9//n/9P/z//P/8//0
//P/8P/w//L/8v/y//L/9P/1//T/8//0//X/9f/2//f/9//3//f/9f/0//b/9v/0//X/
9v/4//n/+f/5//3/AwAFAAUACAALAAwADwAYACQAOQBRAGcAeACCAHkAVAAgAO//z//F
/83/1v/d/+X/7//2//n/+v/6//r/+//8//r/+v/8//v/+//7//v/+//7//n/9//1//X/
9v/4//j/+P/4//f/9//5//v/+//4//X/+f/8//n/9v/1//b/9f/1//b/9//5//j/9//4
//j/9//5//v/+v/5//n/+P/3//j/+v/7//r/+//6//f/+f/+//3/+v/6//v/+v/7//v/
+//8//7//P/7//3////+////AAAAAAEAAgACAAMABwAJAAkACQAMAAoACAAKAAwADAAM
AA4AEgATABEAEgAVABUAFQAXABgAGgAcABwAGAAUABUAGQAaABkAGAAYABcAGQAbABgA
FAAUABUAEwARABAAEAAPAA4ADgAMAAsACwALAAgABgAFAAMAAgAAAP//AAAAAP7//P/7
//r//P/9//v/+f/4//b/9v/5//j/9v/5//v//P/7//j/9v/2//X/9P/1//T/8//0//f/
9v/1//X/9f/1//X/9//3//f/9v/2//b/9//3//X/9P/0//b/9v/0//T/9v/4//n/+f/4
//b/9//5//j/+P/5//r//P/9//v/+f/5//z//f/8//r/+//+/////f/6//v/AAABAP//
/f/8//v/+//+/////P/7//z//f/9//7//P/5//n/+//7//r//P/8//r/+v/8//3//f/9
//z/+f/5//r/+f/5//r/+//7//v/+v/4//j/+f/7//r/+v/6//r/+v/7//z/+P/0//b/
9v/0//X/9//2//T/9P/4//r/9//2//b/9f/2//n/+P/3//b/9f/0//P/8//1//f/9//2
//T/8//x//P/9v/0//L/9P/3//j/+P/3//j/+//z/+z/8//5//f/9f/1//b/9f/x/+//
8P/x//L/8//2//r//P/3//L/9f/7//n/9v/6//7//v/7//r/+f/5//n/9//1//b/9//3
//f/9v/z//T/+v/9//z/+//6//r/9v/y//H/8v/w/+//7v/t/+3/8P/y//L/8//0//X/
9f/4//f/8f/v/+//7P/o/+n/6v/r/+z/7f/v/+//7f/v//D/7//v//D/7//t/+3/7v/w
/+//7v/x//P/8v/v/+7/8P/x/+//7f/x//j/+//9////AQACAAUACgATAB0ALABEAGAA
dgCEAIQAagA2AP7/1P/E/8n/0//X/93/5//t/+7/7//y//P/9v/3//X/9f/1//P/8v/0
//X/9f/2//X/8v/y//P/8P/t/+7/7f/s/+z/7f/t/+7/7v/x//P/8v/v/+7/8P/u/+v/
7P/s/+r/7P/v//D/7//s/+v/7f/v/+//7//x/+//7P/s/+//8P/x//H/8f/v/+7/7v/u
/+//7//v//H/8//y//L/9f/2//T/8v/y//H/8f/0//X/8//0//j/+f/3//j/+f/6//r/
+//6/w==
         </WaveFormData>
      </LeadData>
      <LeadData>
         <LeadByteCountTotal>10000</LeadByteCountTotal>
         <LeadTimeOffset>0</LeadTimeOffset>
         <LeadSampleCountTotal>5000</LeadSampleCountTotal>
         <LeadAmplitudeUnitsPerBit>4.88</LeadAmplitudeUnitsPerBit>
         <LeadAmplitudeUnits>¦ÌV</LeadAmplitudeUnits>
         <LeadHighLimit>2147483647</LeadHighLimit>
         <LeadLowLimit>268435456</LeadLowLimit>
         <LeadID>V1</LeadID>
         <LeadOffsetFirstSample>0</LeadOffsetFirstSample>
         <FirstSampleBaseline>0</FirstSampleBaseline>
         <LeadSampleSize>2</LeadSampleSize>
         <LeadOff>FALSE</LeadOff>
         <BaselineSway>FALSE</BaselineSway>
         <ExcessiveACNoise>FALSE</ExcessiveACNoise>
         <MuscleNoise>FALSE</MuscleNoise>
         <LeadDataCRC32>4203476268</LeadDataCRC32>
         <WaveFormData>
8//0//P/8v/z//T/9P/z//P/9P/0//T/9P/0//P/8//z//L/8//v/93/5f8IAAYA8v/z
//f/8//y//P/8v/y//L/8P/u/+7/7f/s/+v/6v/p/+f/5//o/+j/6f/p/+v/7P/r/+v/
7P/s/+v/6f/o/+f/5//m/+f/5//m/+b/5f/l/+X/5P/k/+X/5v/m/+j/6v/s/+3/7P/t
/+7/7//v/+//7//x//L/8//1//b/9v/2//f/9//3//f/9//3//n/+v/6//r/+//6//v/
/P/8//v//P/8//v/+//8//v/+//8//z//P/9//3//f/8//z//P/6//j/9//5//z/+//2
//L/7//t/+n/2f/B/6v/mP+J/4z/pP/C/9//9/8FAAwAEAANAAMA/P/4//X/9P/z/+//
7f/u/+//8P/z//b/9v/2//b/9//3//f/+P/5//v//P/7//r/+//8//v/+v/7//z/+//8
//3//P/7//z//f/8//r//P/9//z//P/8//z//P/7//v/+//8//v//P/9//z/+//7//z/
+//7//z//P/7//v/+//6//n/+v/7//r/+f/6//v/+v/5//j/9//4//j/9//3//f/9//3
//b/9f/1//X/9P/z//T/8//z//L/8f/w/+//7f/t/+7/7P/q/+n/6//q/+n/6f/p/+j/
5//n/+f/5v/m/+b/5v/n/+X/5f/m/+b/5f/l/+X/5f/m/+b/5//n/+n/6f/q/+v/6//s
/+7/8P/x//D/8f/x//H/8v/0//X/9f/2//b/9v/2//f/9//3//j/+f/4//f/+P/4//j/
9v/3//n/+v/6//r/+v/5//n/+f/5//r/+//7//r/+f/6//r/+v/6//r/+v/6//v/+v/5
//r/+v/5//n/+v/5//n/+v/7//r/+v/5//j/+f/6//r/+v/6//n/+f/4//n/+P/3//b/
9//4//f/9//3//f/9//3//f/9//3//b/9v/2//b/9//4//b/9v/4//j/9//3//j/9//3
//j/+f/4//j/+P/5//n/+f/4//f/+P/5//j/+P/5//r/+v/6//r/+f/5//n/+v/6//r/
+v/6//n/+f/8//v/+f/5//r/+v/6//v/+v/5//r/+v/6//j/+P/4//j/+P/4//r/+v/6
//r/+f/5//P/4v/s/w0ACgD4//n/+//4//j/+f/4//f/9v/2//T/8v/y//H/7//t/+z/
6//s/+3/7v/v//D/8P/v/+//8P/x//D/7f/r/+v/6//r/+z/7f/s/+v/6v/p/+j/6v/q
/+r/6v/q/+v/7v/w//D/8f/x//D/8//1//T/9P/1//X/9v/4//n/+v/6//v//P/8//7/
/v/9//3//v/+//3//v/+//7//////wAAAQABAAEAAQABAAIAAgAEAAQABAAEAAQABQAE
AAQAAwACAAEAAAD//wEAAgD///z/+P/z//D/7P/b/8L/rv+d/5D/l/+x/9D/7v8FAA8A
FAAXABIACQADAP7/+//5//X/8//y//L/8v/1//j/+v/7//z//P/8//3//v///wAAAQAC
AAEAAQACAAIAAgACAAEAAgACAAMABAAEAAMAAwADAAIAAQACAAMAAwACAAEAAQACAAIA
AQABAAIAAgABAAEAAgADAAMAAgADAAIAAgABAAEAAQAAAAAAAAAAAAAA///+////AAAA
AAAAAAAAAP7///8AAP///f/9//3/+//7//z/+//6//r/+v/4//j/+P/5//j/9v/2//b/
9f/z//L/8v/x//D/8P/v/+//7v/u/+7/7v/t/+z/7f/t/+z/7P/s/+v/6//r/+v/7P/s
/+z/7f/v/+//7//w//L/8v/y//P/9f/2//b/9//5//n/+f/5//v//P/8//z//f/9//3/
/v//////AAAAAP////8AAAAAAQABAAEAAQAAAAAAAAABAAIAAgADAAIAAgACAAIAAgAC
AAIAAgACAAIAAgADAAIAAQABAAMAAwACAAMAAwACAAIAAwADAAMAAgADAAMABAAEAAQA
AwADAAMAAwACAAEAAgADAAMAAgACAAIAAwACAAIAAgACAAIAAgABAAEAAgADAAIAAgAC
AAMABAAEAAMAAgACAAEAAQADAAUABAADAAMAAwADAAMABAAEAAQABAAEAAQABAAEAAQA
BAAEAAQABQAEAAQABAADAAMABAAFAAUABQAFAAUABAAFAAYABQAFAAYABQAFAAQABQAF
AAQABAAGAAYABQAGAAcABgAFAAQABQAGAAYABgAFAAUABAD8/+3//f8cABMAAwAGAAcA
BAAFAAQAAgACAAIAAQD////////8//n/+P/4//j/+P/4//j/+P/6//v/+v/5//r//P/7
//n/+P/3//b/9v/3//f/9//2//X/9P/1//X/9v/3//X/9f/2//j/+//+/////v///wAA
AQABAAEAAQACAAMABAAFAAcACAAIAAcABwAHAAgACAAJAAkACQAJAAkACgALAAwACwAL
AAsACwALAA0ADQAMAA0ADQANAA4ADgAOAA0ADgAPAA8ADgANAAwADAAMAA0ADQAKAAUA
AAD8//f/6P/S/7r/qP+a/53/tf/U//H/DAAaAB8AJAAiABkAEQAMAAkABQACAP///v//
/wAAAQADAAQABQAGAAYABwAIAAkACQAJAAkACwALAAsACwALAAwACwALAAwACwALAAsA
CwAMAAwADAALAA0ADQAMAAwADAALAAsACwALAAsACwAKAAsADAAMAAwACwAKAAsACwAL
AAsACwALAAoACQAJAAkACAAIAAgACAAIAAgACAAIAAcABgAGAAcACAAHAAUABQAFAAQA
AwACAAIAAgACAAIAAQD///7//v////7//P/7//r/+v/6//r/+f/4//f/9//3//f/9v/1
//T/9P/0//X/9f/1//T/8//z//T/9P/0//P/9P/1//b/9//3//j/+P/4//n/+v/7//v/
/P/+/////v/+////AQACAAMABAAFAAUABQAEAAQABAADAAQABwAGAAUABgAFAAUABgAG
AAUABgAIAAcABwAGAAYABgAGAAYABgAHAAcABwAHAAcABwAHAAcABgAGAAUABQAFAAQA
BAAFAAUABQAEAAQABAAEAAQAAwADAAIAAgADAAUABAACAAIAAgADAAMAAgADAAMAAgAC
AAIAAgABAAEAAQACAAIAAgABAAEAAgACAAAAAAABAAAAAAABAAAAAQACAAIAAAD//wAA
AAD//wEAAwACAAEAAgABAAEAAQABAAEAAwADAAMAAwADAAMAAgABAAEAAgADAAIAAgAC
AAMAAgACAAIAAQABAAIAAwACAAIAAgADAAEAAQACAAMAAwACAAIAAgABAAIAAgADAAQA
BAAEAAQABQAEAAMA+P/o//7/GwAOAAEABAAEAAEAAgACAAEA///+//7//f/8//r/+P/4
//j/9f/z//P/8//0//b/9//3//f/9//3//f/9//2//b/9f/0//P/8//1//X/8//y//L/
8v/z//L/8v/y//L/8//1//b/+P/6//v/+//7//r/+v/9//7///8AAAEAAgACAAQABQAE
AAMABQAFAAQABAAFAAUABgAHAAcABwAGAAYABgAHAAkACQAIAAkACgAKAAsACwALAAwA
DQAMAAsADAALAAkACQAKAAkACAALAAwACQAFAAEA/P/4/+//3P/E/6//nv+W/6D/u//a
//X/DAAaACAAIQAfABgADwAIAAYABgADAP7//P///////v8AAAIAAwADAAQABQAEAAUA
BQAGAAcACAAKAAoACQAIAAgACAAJAAkACgAJAAkACQAJAAgACAAIAAgACQAJAAkACQAJ
AAgACAAIAAgABwAHAAcABwAGAAcACAAIAAcABgAGAAUABgAHAAUABAAFAAcABgAGAAUA
BAADAAQABAADAAEAAQACAAIAAgACAAMAAgABAP//AAAAAP7//f/8//z//P/8//v/+f/5
//n/+P/3//f/9v/2//b/9f/0//P/8//z//T/8v/w//H/9P/z//L/8v/y//L/8v/z//P/
9P/1//T/8//1//X/9f/3//f/9//4//j/+f/7//z//P/7//v//P/+/wAAAQACAAIAAgAC
AAMABQAEAAQABAAEAAQABQAEAAQABQAFAAUABwAHAAYABwAHAAgACAAIAAkACAAHAAcA
BwAHAAcABwAGAAYABwAHAAYABwAIAAgACAAIAAgACAAHAAcACAAHAAYABQAFAAUABQAG
AAUABQAFAAUABQAFAAUABQAFAAQAAwACAAMABAAEAAMAAwADAAMAAwADAAIAAwAEAAQA
AgABAAEAAgADAAQAAwACAAMAAwADAAIAAwADAAIAAwACAAIAAwADAAMABQAFAAMABAAG
AAQAAwADAAQAAwADAAQABAAEAAQABQAFAAUABQADAAIAAwAFAAYABgAGAAcABgAGAAYA
BgAFAAUABQAFAAcABwAGAAQABgAHAAYABQAGAAYABgAGAAYABQAGAAYABQAGAAYABgAG
AAYABQD3//H/DQAaAAoAAwAHAAYABQAGAAQAAwADAAEA/v/+//3/+//6//z/+//4//j/
+v/6//n/+v/8//z//P/7//z/+//5//n/+f/5//n/+P/4//j/+P/4//f/9f/1//b/9//3
//b/9v/3//n/+//8//3//v/+//7//f/8//7/AQACAAIAAwAEAAUABgAGAAcABwAIAAcA
BwAJAAkACAAJAAkACQAJAAoACwAKAAoADAANAAwADAALAAoACwANAA4ADgAPAA8ADgAO
AA0ADAAMAAwACwALAA0ADQAJAAUAAQD9//n/7P/V/77/qv+b/5z/sf/M/+b//v8PABgA
HQAeABoAEwANAAgABgAEAAIA//8BAAIA//8BAAUABQAFAAYABwAHAAgACgAKAAoACQAK
AAsADQAMAAsACwAMAAwACwAKAAoACgALAAsACgAKAAoACQAJAAoACgAKAAoACwAKAAkA
CgALAAsACwAKAAkACAAIAAcACAAJAAoACQAJAAoACQAIAAgABwAIAAgABgAFAAYABgAF
AAQABAAEAAMAAwAEAAMAAgACAAEAAAAAAAAA//8AAP///v/+//3//f/8//r/+v/6//r/
+f/4//f/9v/2//X/9f/z//P/8//z//L/8f/x//H/8f/w//H/8v/y//D/8P/w//H/8v/y
//H/8v/z//P/8//z//X/9f/1//j/+v/6//r/+//7//v//P/9//3//f/9//7//v/+////
/////wAA/////wAAAAABAAMAAwACAAEAAQACAAIAAQAAAAEAAgADAAIAAgADAAIAAgAC
AAIAAQACAAMAAwADAAIAAQD/////AAAAAAEAAQABAAIAAQD/////AQD/////AAAAAP//
/v/////////+//7//v/+//7//v/+//3//f/+//7//f/8//3//f/9//7//v/9//z//P/9
//7//v/+//7//v/+//3//v/9//z//P/9//z/+//9///////////////+/////v/9//7/
///+//7////+//7/AAAAAP///v8AAAAAAAABAAEAAAAAAAAAAQABAAAAAAABAP//AAAB
AAEAAQABAAEAAgACAAAAAAABAAIAAgACAAMAAwADAAIAAQABAAMABAADAAIAAgD9/+z/
8f8VABUAAwACAAQA//8AAAIAAQD//wAA///9//v/+f/4//f/9f/1//X/9f/1//X/9v/4
//n/+f/4//f/9//3//f/9v/0//P/8//z//T/8//y//L/8//y//H/8f/y//P/8//z//X/
9//5//n/+f/5//v/+//9/wAA/////wAAAAABAAQABQADAAQABQAFAAUABgAFAAQABQAG
AAYABwAHAAcACAAJAAgACAAIAAgACQAKAAoACAAJAAsADgANAAsACwAMAA0ADQALAAkA
CAAHAAgACQAHAAMA/v/7//r/8f/c/8X/r/+c/5T/ov/A/9//+P8LABUAHAAdABgADwAK
AAUAAwACAP7/+//8//3//v8BAAMAAwADAAMABAAFAAYABwAIAAoACgAKAAsACwAKAAoA
CwALAAsACwALAAsACwAKAAsADAAMAAsACwALAAsACwALAAsACwAMAAsACgAKAAsACwAL
AAsACgAJAAkACQAKAAsACgAKAAkACQAJAAkACAAJAAkACQAJAAkACQAIAAcABgAGAAYA
BgAGAAYABQAFAAQABAAEAAQAAwABAAEAAgACAP///v/+//7//f/8//v/+v/7//r/+f/4
//f/9//3//X/9f/0//T/8v/y//P/8//z//L/8v/y//L/8v/x//L/8//z//P/8//y//P/
9v/2//X/9//4//n/+f/6//v//P/9//7///8AAAAAAAABAAIAAgACAAIAAwADAAQABQAF
AAMABAAFAAUABAAEAAQAAwAFAAYABQAEAAUABgAHAAYABgAFAAQABAADAAQABAADAAQA
BQAFAAQABQAGAAQABAAEAAQABAAEAAQABAAEAAMAAwAFAAUAAwAEAAYABQADAAIAAwAD
AAMAAwADAAMAAwACAAIAAQABAAEAAgABAAEAAQAAAAAAAQACAAAAAQABAAAA//8BAAIA
AQABAAIAAgAAAAAAAAAAAAEAAQACAAIAAQABAAIAAQABAAIAAwACAAEAAwAFAAMAAgAC
AAEAAQADAAMAAQADAAQABAAEAAQABAAEAAYABgAFAAQABAAEAAUABQAEAAQABAAEAAQA
BAAEAAMABAAEAAQABAAFAAUABQAFAAUABAAEAAQAAwAEAAUABQAFAAUABAAEAAQA+v/s
/wMAGwAOAAIABgAFAAIAAwACAAEAAgADAAEA/v/+//3/+v/5//j/+P/3//j/+P/4//n/
+f/5//r/+v/6//r/+f/4//j/+P/2//X/9v/3//b/9P/0//P/8//0//T/8//z//T/9f/2
//n/+v/6//v/+//8//3//v/+////AQABAAMAAwAEAAQABQAFAAUABgAHAAcABgAHAAYA
BgAIAAkABwAIAAkACgALAAsACwALAAwADAAMAA0ADQAMAAwADQAOAA4ADAAMAAwACwAI
AAgACQALAAkABQD///r/+P/y/+D/yf+1/6P/mf+h/7v/2f/2/wwAFwAdAB4AGQASAAwA
BwAEAAIA/v/7//v//P/8//7/AgAEAAQABAAFAAYABQAHAAkACQAIAAkACgAKAAsACwAK
AAkACgAKAAkACQAJAAkACQAJAAoACwAKAAkACQAKAAsACgAKAAoACgAKAAsACwAKAAoA
CQAIAAkACgAJAAgABwAHAAgACQAJAAgABwAGAAYABQAFAAYABwAFAAUABgAFAAUABQAF
AAQAAwADAAIAAgACAAIAAgACAAAA//////7//v/+//z/+//7//v/+//6//n/+P/4//j/
9//2//X/9f/z//P/8v/y//P/8//z//L/8v/x//H/8f/x//H/8f/y//L/8f/x//L/8//z
//P/9P/1//b/9//3//j/+f/6//z//P/9//3//v////7//v/+/wAAAQACAAEAAQACAAMA
AwADAAMAAwADAAQABAADAAMAAwACAAIABQAFAAQAAwAEAAQAAwADAAIAAwAFAAYABAAE
AAQABAADAAMAAwADAAMAAQABAAQABQAEAAMAAgACAAIAAgABAAIAAwADAAIAAQABAAEA
AQAAAAAAAAABAAAAAAD//wAAAAAAAAEAAQABAP///v8AAAEAAQAAAAAAAAAAAAAAAAD/
////AAAAAAAAAQAAAP//AQD///7/AAAAAP//AAABAAAAAQABAAAAAQABAAEAAAD///7/
/v///wAAAQAAAP///////wAAAQABAAEAAAAAAAEAAgABAAIAAQABAAIAAQD//wEAAgAC
AAEAAQACAAMAAgACAAEAAQABAAEAAgAAAAAAAgADAAEAAQACAAEAAAABAAEAAgD9/+3/
7v8PABcAAwD//wIA/////wAA///9//7//f/8//r/+P/4//T/8v/z//P/8v/z//T/9P/1
//X/9f/0//T/9P/2//b/8//x//L/8//y//H/8f/w//D/8P/w//D/8P/v/+//8f/x//L/
9P/3//j/+P/5//r/+f/5//r/+//8////////////AAABAAEAAAABAAMABAADAAMABAAE
AAUABQAFAAUABQAGAAgACAAIAAcACAAJAAgACAAJAAkACQAKAAoACgAKAAoACgAIAAYA
BQAGAAgACgAHAAIA/f/6//b/7f/a/8P/rv+c/5T/n/+6/9j/9P8LABcAGwAcABkAEQAK
AAUAAwAAAPv/+f/6//v/+v/8////AAABAAMABAADAAIABAAFAAYABgAHAAgABwAGAAUA
BwAIAAcABwAIAAgACAAIAAgACAAJAAgABwAGAAYABwAHAAcABwAHAAgACAAGAAYABwAI
AAcABgAHAAcABgAEAAUABwAHAAYABQAGAAcABwAGAAUABAAEAAMABAAEAAMAAwADAAIA
AgACAAIAAQABAAEAAQAAAAAA///+//3//f/+//3//f/8//r/+v/6//n/+P/3//f/9v/2
//T/8//z//P/8v/y//D/7//w//H/8P/v/+//8P/x//D/7//w//D/7//v/+//8P/w//L/
8//z//P/9P/0//X/9f/3//j/+P/5//n/+f/7//v/+v/7//7//v/+/////////wAAAAD/
/wAAAAAAAAEAAQABAAAAAAABAAEAAQACAAIAAQABAAIAAQACAAIAAgABAAEAAQACAAIA
AgADAAMAAwACAAIAAgACAAIAAgACAAIAAwACAAEAAQACAAEAAAABAAEAAAABAAIAAgAC
AAEAAAABAAEAAAAAAAEAAQAAAAEAAQAAAP//AAABAAEAAAAAAAAAAAABAAEAAAABAAEA
AAABAAIAAQABAAAAAQABAAEAAQABAAEAAgACAAEAAQACAAEAAQACAAEAAQACAAMAAgAC
AAMAAgACAAMAAwACAAIAAgABAAEAAgADAAMAAwACAAIAAwAEAAQABAADAAIAAQACAAIA
AgABAAIAAwACAAMAAwADAAMAAwACAAIAAwACAAIAAgACAAMAAwACAAMABAADAAIAAwAD
AAIAAgACAAIAAwACAPf/6v8BABgACwABAAMAAgAAAAEAAAD//wAAAQD9//v/+v/5//f/
9v/2//X/9P/0//X/9f/3//n/+f/5//n/+P/4//j/+P/2//T/9P/0//T/8//z//L/8f/x
//L/8//y//L/8//y//P/9P/4//r/+//6//r/+//8//z//f/+/wAAAQABAAIAAwAEAAUA
BQAFAAUABwAIAAYABQAHAAkACQAJAAkACQAJAAkACwAMAAsACwAMAAwACwALAA0ADQAN
AA4ADwAPAA8ADgANAA0ADAAKAAwADwAOAAoABQD///z/9v/k/8z/t/+l/5f/mv+y/9D/
7f8IABgAHwAkACIAGgASAA4ACgAHAAQAAQAAAAIAAQAAAAIABAAFAAYABwAHAAcACQAK
AAoACwAMAAwADAAMAAwACwALAAwADQAMAAwADgAOAA0ADQANAA0ADgAOAA0ADQAOAA4A
DgAOAA0ADQANAAwADAAOAA0ADQAOAA8ADgANAA0ADgANAAsADAAMAAwACwALAAsACwAM
AAsACwAKAAoACgAJAAoACgAJAAkACQAJAAcABwAHAAYABQAGAAgABgAEAAQABAADAAIA
AgACAAEAAQAAAP7//f/9//3//P/7//v/+//8//r/+P/5//r/+f/5//r/+f/5//n/+f/6
//n/+P/4//j/+f/6//v/+//7//3//v/+////AAAAAAAAAQACAAIAAwAFAAYABwAHAAcA
BwAHAAcACAAJAAkACAAIAAsACwAKAAoACgAKAAoACwAMAAwADAAMAAsACgAKAAwADAAM
AAsACwAMAAwACwALAAsACwALAAsACwAMAAsACQAKAAwADAAMAAwADAAMAAwADAAMAAwA
DAAMAAsACgALAA0ADAALAAsACgAKAAoACgAJAAkACgAJAAkACQAJAAkACQAJAAkACQAI
AAkACgAJAAkACgAKAAoACgAJAAkACQAKAAoACQAIAAkACQAKAAsACgAKAAwADAAKAAsA
CwALAAoACgAKAA0ADgANAAwADAALAAoACwAMAAwACwAMAAwACwALAAsADAANAAwACwAL
AAwADQALAAsADAAMAAsACwAKAAkACgALAAsACwANAA0ADQANAA4ADQAMAAwADQANAA4A
DgANAA0ADQAMAAwADQAMAAsADAAMAAwADAAMAAcA+P///xsAGwAMAAsADAAKAAsADQAL
AAoACgAIAAYABQAEAAQABAACAAAA///+////AQACAAIABAADAAIABAAGAAQAAAAAAAEA
/v/9////AAAAAP///v/8//z//f/+//7//f/9//3///8BAAQABQAGAAYABgAHAAcACAAJ
AAoACgALAAwADgAPABAADgAOABAAEQAQABAAEQAQABAAEQARABIAFAATABMAEgASABMA
FAAUABQAFAAVABYAGAAYABcAFgAWABYAFgAWABYAFQAVABUAFgAXABUAEQAMAAcAAgD4
/+T/zf+6/6n/of+s/8f/5f///xYAIwApACwAKQAhABkAFQARAA4ACwAIAAcACQAJAAkA
DAANAA4ADgAOAA4ADwAQABEAEQASABMAEwASABMAEwAUABQAEwATABQAFAATABMAEwAT
ABMAEwATABMAEwATABMAEgASABIAEgARABEAEQARABMAFQATABMAEwASABEAEgASABEA
EAASABEADwAQABIAEQAPAA8ADwAPAA8ADQAMAA0ADAAKAAsADAALAAkACQAJAAkACQAI
AAcACAAIAAcABQAFAAUABAAEAAQAAgAAAAAAAAD///7//v/+//7//f/8//v/+v/6//z/
/f/8//r/+f/5//n/+f/4//j/+v/6//n/+f/5//r/+v/7//z//P/9//z//f/+/wAAAAAB
AAIABAAEAAUABwAFAAQABQAFAAUABQAHAAgACAAJAAgABwAIAAsACwAKAAgACQAKAAkA
CgALAAoACgAJAAgACQAMAAsACAAIAAgACAAKAAoACgALAAsACQAJAAkACQAJAAkACAAI
AAgABwAHAAkACQAHAAYACAAJAAkACAAHAAcABgAGAAcABwAGAAYABgAGAAUABAAFAAYA
BQAEAAUABQAEAAMAAwADAAYABwAGAAMAAgADAAYABwAFAAQAAwADAAQABAAEAAUABAAF
AAUABQAHAAcABAADAAUABQAEAAQAAwADAAUABgAFAAQABQAFAAUABQAFAAYABQADAAQA
BgAGAAUABQAGAAYABgAGAAYABgAFAAQABAAGAAcABQAEAAUABQADAAQABQAEAAMABAAD
AAMABAAFAAUAAwACAAMABAAFAAMAAgADAAQABAAEAAQAAwACAAQABAADAAIAAwACAAIA
AwADAAIAAgAAAPH/8P8NABUABAABAAMAAQAAAAIAAgABAP///v/9//v/+P/3//j/+f/3
//X/9f/1//X/9f/2//f/9//3//f/+P/4//f/9f/1//X/8//z//T/8//z//P/8v/x//D/
8P/x//L/8v/z//T/9f/1//f/+f/4//j/+f/6//r/+v/7//z//f/+/wAAAAD//wAAAQAC
AAIAAQABAAIAAwAEAAMAAwAEAAQAAwAEAAQABQAGAAUABAAFAAUABgAIAAkACQAIAAgA
BwAHAAkACgAKAAkABwAIAAoACgAHAAQA///7//j/6//V/73/qv+Z/5L/oP+8/9f/7/8E
ABIAFwAZABYADwAHAAEA///+//3/+v/7//z//P/8//3//v///wAAAQACAAIAAwAEAAUA
BQAEAAUABgAHAAYABgAGAAYABQAEAAYACAAIAAkACQAIAAgACAAGAAYABgAFAAUABgAG
AAYABgAGAAUABQAGAAUABQAGAAYABQAEAAQAAwADAAQABAADAAIAAgADAAMAAgABAAEA
AgABAAAAAQABAAAA//8AAAAAAAD///7/AAD///3/+//7//z//P/6//r/+v/4//j/+P/4
//f/9v/1//T/8//z//P/8v/x//D/7v/u/+//8P/x//D/8P/v/+3/7f/u/+7/7f/s/+z/
7v/w/+//7//v/+//8P/v/+//8P/x//L/8v/y//L/8//1//f/+P/4//j/+P/5//n/+f/5
//r//P/9//3/+//8//3//f/9//3//f/9//z/+//8//3//P/7//3//P/6//z//v/9//z/
/f/9//z/+//7//v/+v/7//v/+//7//v//P/8//z//P/8//z//P/8//z//P/7//n/+f/6
//v/+//7//r/+//6//r/+v/5//f/+P/6//n/9//4//n/+f/4//j/+f/5//j/+P/4//f/
9//3//f/9//3//j/+f/5//j/+P/4//j/+f/6//n/+f/6//n/9//4//n/+f/6//r/+P/1
//f/+f/4//j/+v/6//n/+f/5//n/+f/6//r/+f/4//j/+f/4//n/+//7//r/+v/7//v/
+//7//v//P/8//v/+//7//r/+//8//z/+//7//r/+v/6//r/+//9//3/+//7//z//P/7
//v/+//7//z/+//7//v/+//7//v/+v/7//L/5//8/xEAAwD5//3//f/5//n/+v/6//v/
+v/3//X/9P/z//L/8P/u/+//7v/t/+//8f/w//H/8//z//P/8v/y//L/8P/v/+//7v/u
/+7/7//v/+//7f/s/+3/7v/t/+z/7f/t/+3/7v/w//L/9P/1//X/9P/2//f/9v/2//j/
+v/7//v//P/8//z//v///////v/+//7/////////AAADAAMAAQAAAAEAAgACAAMABAAF
AAUABQAEAAQABAAGAAYABgAFAAYABwAGAAQAAwADAAQABQADAP//+//4//b/8P/f/8f/
sP+d/4//lP+r/8j/4v/4/wYADgATABIADAAGAAIA/P/7//v/+P/3//n/+v/6//z//f/9
//7//v/+//7/AgADAAIAAwAEAAUABgAHAAYABQAGAAYABgAFAAQABAAFAAYABQAFAAYA
BwAHAAYABgAGAAYABwAGAAcABwAHAAYABgAGAAYABgAGAAUABAAEAAQABAAFAAYABQAF
AAUAAwACAAMAAwADAAMAAgACAAMAAwACAAMAAwACAAMAAwABAAEAAQAAAAAAAAD///7/
/v/8/w==
         </WaveFormData>
      </LeadData>
      <LeadData>
         <LeadByteCountTotal>10000</LeadByteCountTotal>
         <LeadTimeOffset>0</LeadTimeOffset>
         <LeadSampleCountTotal>5000</LeadSampleCountTotal>
         <LeadAmplitudeUnitsPerBit>4.88</LeadAmplitudeUnitsPerBit>
         <LeadAmplitudeUnits>¦ÌV</LeadAmplitudeUnits>
         <LeadHighLimit>2147483647</LeadHighLimit>
         <LeadLowLimit>268435456</LeadLowLimit>
         <LeadID>V2</LeadID>
         <LeadOffsetFirstSample>0</LeadOffsetFirstSample>
         <FirstSampleBaseline>0</FirstSampleBaseline>
         <LeadSampleSize>2</LeadSampleSize>
         <LeadOff>FALSE</LeadOff>
         <BaselineSway>FALSE</BaselineSway>
         <ExcessiveACNoise>FALSE</ExcessiveACNoise>
         <MuscleNoise>FALSE</MuscleNoise>
         <LeadDataCRC32>634269517</LeadDataCRC32>
         <WaveFormData>
6v/q/+n/6f/q/+r/6f/p/+n/6f/p/+n/6v/q/+n/6f/p/+n/6P/n/+H/5P/w/+7/6P/p
/+r/6f/o/+n/6f/q/+v/6v/p/+j/6P/p/+n/5//k/+L/4f/g/9//3//f/+H/4f/g/+H/
4v/i/+L/4f/g/9//3//f/9//3v/c/9r/2f/Z/9r/2v/c/97/3v/e/9//4P/i/+P/4//i
/+P/5f/l/+T/5f/m/+f/6P/p/+n/6P/n/+j/5//o/+j/6P/p/+v/6//q/+r/7P/t/+3/
7v/u/+7/7f/s/+3/7f/t/+3/7f/t/+7/7v/t/+3/7P/r/+r/6P/k/9//3P/e/+P/4f/f
/+b/+P8YAD4ASQAtAAEA3//I/8D/y//a/+H/5f/g/87/uf+q/6n/tP/B/87/3f/l/+T/
4P/g/+H/5P/o/+v/7P/s/+z/7f/u/+//8P/x//P/9f/0//T/9P/1//X/9P/1//f/9//3
//j/9//1//b/9//2//X/9//5//n/+f/6//r/+v/6//r/+//7//v//P/9//z/+//7//z/
/f/9//3//f/9//7//v/+//7///8AAAAAAQACAAMAAwADAAIAAgADAAQABAAGAAYABwAH
AAgACQAKAAoACwAMAA0ADQAOAA8AEAARABIAEgATABQAFAATABQAFgAWABUAFgAXABYA
FgAWABYAFQAUABMAEwATABIAEQASABAADgANAA0ACwAJAAkACAAGAAUAAwACAAIAAAD/
/wAAAAD+//v/+//7//r/+f/5//n/+f/5//j/+P/3//f/9//3//b/9f/0//X/9f/0//P/
8//z//P/9P/0//T/9P/1//P/8v/y//T/9f/0//P/8//0//T/8//z//T/9P/0//T/9P/0
//T/9P/0//T/9f/0//T/9f/1//T/8//z//P/9P/1//X/9P/0//T/9P/0//X/9P/0//T/
9f/1//T/9P/0//X/9f/1//T/8//z//P/8//0//T/9P/0//P/8v/z//T/9P/0//P/8//0
//T/9P/y//P/9P/0//T/9P/z//L/8//0//P/8//z//T/9f/1//T/8//0//T/8//0//X/
9P/0//P/8//1//X/8//0//T/8//0//X/9f/0//T/9f/1//P/8f/y//L/8f/w//L/8//z
//P/8v/y//D/6P/t//v/+v/y//P/9P/z//P/8v/y//P/8//y//L/8v/y//L/8f/v/+v/
6f/p/+j/5//m/+f/6P/o/+f/6P/q/+r/6P/n/+j/6P/o/+j/6f/n/+T/4v/g/+D/4v/j
/+P/5P/l/+X/5//r/+z/6v/p/+r/7f/u/+3/7f/u/+7/7//x//L/8f/w//D/8f/y//P/
8//z//P/8//z//L/8//0//T/9f/2//X/9f/1//b/9//3//f/9//4//j/+P/4//j/+P/3
//b/9f/z/+//6v/o/+r/7P/o/+j/8v8EACcAUABYADsAEwDy/9z/2f/o//P/+P/7//P/
3f/F/7f/t//A/8z/2v/n/+3/6//o/+n/6//u//L/9f/2//b/9v/3//j/+f/6//v//f/9
//7//v/+////AAD///7//v/+////AQACAAEAAAAAAAAAAAABAAIAAwACAAIAAwAEAAMA
AgADAAQABAADAAQABQAFAAYABgAHAAcABwAHAAcABwAHAAgACQAJAAkACQAIAAkACwAM
AAwADQAOAA0ADwARABAAEAASABEAEQASABQAFAAVABYAFgAXABgAGQAbABsAHAAdAB4A
HgAdAB0AHgAeAB4AHgAeAB0AHQAdAB0AHgAeAB0AHQAcABsAGwAaABgAFwAWABQAFAAT
ABEAEAAQAA8ADQAMAAwACwAJAAkACQAHAAUABQAGAAUAAwADAAIAAgACAAIAAQACAAIA
AQD//wAAAQAAAP//AAAAAAAAAAD//wAAAAD///////8AAAAAAAAAAAAAAAAAAP////8A
AAAA//8AAAAAAQD//wEA//8AAAMAAwACAAMABAADAAMAAwACAAMAAwACAAIAAwADAAMA
AgADAAQABAADAAIAAwAEAAQAAwAEAAMAAwAEAAQABAAEAAQAAwADAAMAAwAEAAQAAwAD
AAMABAAEAAIAAQACAAIAAQADAAUABAADAAQABAADAAMABAADAAMAAwADAAQABAADAAMA
AwAEAAQABAAEAAMAAQACAAMAAwADAAMAAwADAAMAAwADAAMAAwADAAMAAwADAAMAAwAD
AAIAAgADAAMAAwADAAMAAwABAAEAAQADAAMAAgACAAEAAAD+//n/AAALAAcAAQADAAMA
AQACAAIAAAAAAAIAAgABAAIAAwACAAEAAAD9//v/+v/5//j/9v/3//n/+P/3//j/+v/6
//j/9//3//f/9//3//f/9f/z//H/7//w//L/8//z//P/8//0//b/+P/6//v/+v/6//v/
/P/8//v//P/9//7//////wAA///+////AAD/////AQABAAEAAQACAAEAAQADAAQAAwAE
AAQABAAFAAUABQAFAAYABgAGAAYABwAGAAUABgAGAAUAAwD///r/9//5//v/+v/5//7/
DQArAFMAZgBTAC0ACgDz/+3/+P8EAAYACAABAPD/2v/I/8T/zP/W/+D/7v/5//r/9//4
//r//P///wEAAgACAAIAAwAFAAcACAAHAAgACgALAAsACwAMAAwADAAMAA0ADQAMAAsA
DAANAA0ADQAOAA4ADgAPAA4ADgAOAA4ADgAOAA4ADwAQABAADwARABEAEgARABEAEgAS
ABIAEgATABMAEwATABQAEwATABMAFQAVABQAFQAXABYAFQAXABkAGwAbABsAHAAcABwA
HgAeAB8AIAAhACIAIgAiACIAIwAmACcAJwAnACcAKQApACkAKgAqACkAKgArACoAKQAp
ACkAKAAoACkAKAAnACYAJQAlACQAJAAjACEAIAAfAB4AHQAcABoAGQAYABcAFgAVABQA
EwATABIADwAOAA4AEAAQAA8ADgAOAA4ADQAMAAsACgAKAAwADAAMAAsACwAKAAoACgAK
AAkACgALAAsACwALAAoACQAKAAoACQAKAAsACgAKAAsACwAKAAoACgAKAAoACgALAAoA
CgALAAwACwAMAAwADAAMAAsADAAMAAsACgAMAA0ADAALAAoACgAMAAwACwALAAsACgAL
AAsACwALAAwADAALAAsACwALAAoACgAKAAoACgALAAoACgALAAoACgALAAsACwALAAsA
CgAJAAsADAAMAAwACwAKAAsACwALAAoACwAMAAsACwALAAsACgALAAsACwALAAsACgAK
AAkACQAKAAkACAAIAAgACAAJAAkACQAJAAgABwAHAAgACAAHAAcACAAHAAYABwAIAAgA
CAAHAAgACAAIAAcAAwD9/wYAEQAMAAcACAAIAAYABwAHAAYABQAGAAcACAAHAAYABQAG
AAYAAwAAAP3//P/8//z/+//7//z//P/9/////v/8//z/+//7//v/+//8//v/+f/2//X/
9v/4//f/9//3//f/+f/7//v//P/+//z//P/9//3//f/+/wAAAAACAAMAAgABAAMAAwAC
AAEABAAEAAQABAAEAAUABgAHAAcABgAGAAYABgAGAAcACAAIAAcABwAIAAkACAAJAAoA
CwAKAAkACgAIAAUABAABAP3//P/+/wAA//8AAAYAGAA5AFgAWwA9ABQA9f/i/+X/9v8B
AAIAAAD5/+n/1f/J/8z/1f/d/+f/9f///////P/8//3//v8BAAQABQAEAAUABgAHAAcA
BgAIAAoACwANAA4ADQAMAA0ADgAOAA4ADgANAA0ADgANAA0ADQANAA0ADgAPAA4AEAAQ
ABAAEAAQAA8ADwAQABAADwAPABAAEAARABEAEQARABAAEAASABIAEQARABIAEgASABMA
EwAUABQAFgAWABUAFQAWABgAGAAYABgAGQAaABoAGgAbABsAHAAcAB0AHgAfACEAIQAh
ACIAIgAkACQAIwAjACUAJQAlACQAJAAnACcAJAAkACYAJgAlACQAIwAiACEAIQAgACAA
HwAfAB0AHAAcABoAGAAXABYAFAASABEADwAQAA8ADQALAAsACgAKAAoACgAJAAoACgAI
AAcABwAIAAcABgAFAAUABAAFAAQAAwADAAQABAADAAMAAwAEAAMAAgADAAMAAgACAAIA
AgADAAMAAgABAAIAAwADAAIAAwAFAAQAAgADAAQAAwADAAQABQAEAAQAAwABAAIAAgAC
AAIAAQABAAIAAwACAAIAAwADAAMAAgABAAEAAgACAAAAAAABAAEAAAABAAEAAgADAAIA
AAD/////AAAAAAEAAQABAAAAAQABAAAAAAABAAAA/////wAAAAAAAAIAAgAAAAAAAQAC
AAEAAAAAAAAA/////wAAAAAAAAAAAAAAAAAAAAD///7//v8AAAIAAQAAAAAAAQAAAP//
/////////////wAAAQD///7/////////AAAAAAAAAAD////////+////////////////
////AAD7//f/AgAIAAEA/v////////////7///////7//f/9//3/+//8//3/+//3//b/
9//2//T/8//0//X/9f/1//X/9P/z//P/8//z//T/8//z//P/8//x/+//7v/u/+//7//x
//H/8f/y//X/9//2//b/9//4//j/+P/3//j/+//8//v//P/9//z//P/8//3//v////3/
/P/+/////v/9///////+/wAAAQAAAAAAAQACAAIAAgACAAEAAQACAAIAAwADAAMAAgAB
AAAA///+//v/9//2//n/+f/2//r/BgAfAEEAUwA/ABMA7P/U/8z/1//n/+3/7f/r/+L/
0v/E/8P/zP/U/93/6f/2//v/+P/3//f/9v/4//v//f/+//7//v/+////AQACAAMABAAF
AAYABwAHAAYABgAHAAYABQAGAAcABgAGAAgABwAHAAcABwAGAAgACQAIAAgACQAIAAgA
CAAJAAkACQAIAAgACAAHAAcACAAJAAsACwALAAoACQAJAAoACwALAAsACwALAA0ADQAN
AA0ADQAOAA4ADwAQAA8ADwARABEAEQATABQAEwAVABYAFgAWABgAGAAYABkAGgAaABwA
HQAdABwAGwAdAB4AHQAdAB0AHgAfAB4AHAAbABsAGwAaABsAGwAbABkAGQAYABYAFQAU
ABMAEAAQAA8ADQAMAAsACQAIAAcABwAFAAUABQADAAIAAQABAAAAAAD///3//P/9//3/
/f/9//3//P/7//z//P/8//3//v/9//v/+//8//z/+//6//r/+//8//v/+v/7//z/+//7
//z/+//6//r/+//8//3//P/6//r/+//7//v//P/8//z/+//7//z//P/6//v//P/8//z/
/P/8//z/+//7//v/+//7//v/+//7//v/+//8//z/+//6//r/+v/6//z/+v/5//n/+f/5
//r/+f/5//r/+//5//r/+//6//j/+f/6//n/+P/5//r/+v/7//v/+v/6//v/+//6//r/
+//7//v/+//6//v/+//8//v/+v/6//v/+//7//r/+v/7//v/+v/6//n/+v/6//r/+f/6
//v/+//6//n/+f/6//r/+f/5//n/+f/6//r/+v/7//r/+f/6//r/+v/6//r/+v/5//P/
9f8BAAEA+//6//r/+f/6//r/+P/5//r/+f/5//n/+P/4//j/9//1//X/8//x//D/8P/w
//H/8f/w//D/8f/y//H/8f/x//H/8P/v//D/7//t/+v/6//q/+r/6//s/+3/7P/t/+//
8P/y//L/8f/x//T/9P/0//b/9f/1//b/+P/4//n/+f/3//f/+f/5//n/+v/5//n/+v/7
//v//P/8//v/+//8//z//P/9//3//f/9//3//f/9////AQAAAP///////////v/5//T/
8f/w//L/8v/w//P//v8XAD0AWQBSACoA///g/8//0v/j/+3/7v/t/+X/0v+//7f/vv/L
/9f/5P/x//f/9f/x//L/9f/4//r//P/7//r//P/9//7/AAABAAIAAwAEAAQABQAFAAQA
BQAGAAYABgAGAAYABgAFAAYACAAIAAYABgAHAAgABwAIAAcACAAJAAkACAAIAAkACgAJ
AAkACQAJAAkACQAKAAsACwAKAAsADAAMAAwADAANAA0ADAANAA4ADgANAA4AEAAQABAA
EQASABMAEwATABMAFAAWABcAFgAWABcAGQAaABoAGgAcAB0AHgAeAB4AHwAgACAAIAAg
AB8AIAAhACEAIQAgACAAHwAeACAAIAAfAB4AHQAbABsAGwAZABgAGAAXABYAFAASABAA
EAAPAAwACwALAAoACQAJAAgABwAHAAYABQAEAAUABQAEAAQABAADAAMAAgABAAIAAgAB
AAAAAQACAAEAAAD///////8AAAAAAAABAAAAAAAAAAAAAAD///////////7//v/+////
////////AAABAAAAAAAAAAAAAQABAAEAAQABAAAAAQACAAEAAQACAAMAAgAAAAAAAQAC
AAEAAQABAAIAAgACAAEAAAABAAAAAAAAAAEAAAD/////AQABAAAAAAABAP////8AAAEA
AQAAAP////8AAAAAAAD//wAAAAAAAAAA////////////////////////AAABAAAA////
//7//f/+//7//f///wAAAAD//////v///wAAAAD+//3//v//////AAD///7//v//////
///+//z//P/9//3//f/9//3//f/9//3//f/8//z//f/9//3//f/9//3//f/8//v/9//z
//v/BAD///v//f/9//z//P/7//v//P/9//3//P/9//3//P/7//j/9v/2//T/8v/w//H/
8f/y//P/8//0//X/9P/z//L/8//y//H/8f/y//D/7f/r/+z/7P/t/+3/7f/v/+7/7v/x
//P/9P/z//T/9f/2//f/9//3//n/+f/6//v//P/7//n/+v/7//v/+//8//z//P/9//z/
/P/9//7//v/+////AQABAAAAAAAAAAAAAQACAAIAAgABAAEAAQACAAMAAQAAAP7/+v/1
//L/9f/2//T/9P/9/xEANQBZAF4AQgAaAPr/5f/j//H//P8AAAEA+P/k/87/wf/D/83/
1//k//P/+f/3//T/9f/1//j//P///wAAAAABAAEAAgAEAAcACAAIAAgACQAKAAsACwAJ
AAoACwALAAoACgALAAsACgAKAAsACwAMAAwADAANAA4ADQANAA0ADgAOAA8ADwAPAA8A
DgAPAA8AEAAPAA8ADgAOAA8AEwATABMAEgARABIAEgASABQAFAAUABUAFQAUABUAFwAY
ABgAGAAXABcAGAAaABsAHAAdAB0AHwAfACAAIQAhACEAIQAiACQAJQAmACYAJgAnACkA
KAAoACgAJwAmACYAJgAlACUAJgAmACYAJAAjACMAIgAhACAAHwAfAB4AGwAaABkAGQAX
ABYAFQAUABQAEwARABAAEAAPAA4ADgANAA0ACwAKAAkACAAHAAcACAAJAAgABwAHAAcA
BgAGAAcABwAGAAcABgAFAAUABQAFAAQABQAGAAUABAAFAAUABAAEAAQABAAFAAYABgAG
AAUABQAFAAUABQAGAAUABAAEAAYABwAHAAcABwAHAAcABgAGAAgACAAIAAcACAAIAAcA
BwAHAAYABgAHAAcABgAGAAYABgAHAAYABgAGAAYABgAGAAYABgAGAAYABQAFAAUABQAE
AAQABQAFAAUABQAFAAQABQAFAAUABQAGAAYABgAGAAYABgAGAAYABgAGAAUABQAEAAQA
AwAEAAUABQAEAAMAAwAEAAQABgAGAAQAAwAEAAQABAAFAAQAAwADAAMAAwADAAMABAAD
AAIAAwADAAMAAwADAAMAAwACAAIAAgACAAMAAwADAAIAAwADAAIAAQACAAMAAgABAPz/
/P8IAAoABAACAAQAAgABAAIAAgACAAQABAADAAIAAwADAAIAAAD+//z/+v/6//n/9//2
//f/+P/4//f/9//5//r/+P/2//f/+P/3//j/9v/z//H/8v/y//L/8//z//P/9P/1//b/
+P/6//r/+v/7//z//P/7//3//v///wAAAQAAAAEAAAAAAAAAAAAAAAIAAwACAAIAAwAD
AAMAAwAEAAQAAwAEAAYABwAGAAUABgAHAAYABQAGAAcABgAHAAgACAAIAAcABQABAP3/
+f/5//v//v/8//z/BgAbAD0AXwBlAEgAIAACAO//7//+/wYABgAFAPz/5//Q/8X/yf/S
/9z/6P/2//z/+//8//3//v8AAAMABQAGAAcABwAHAAgACgALAAwADQAPABAAEAAPAA8A
EAARABAAEAARABIAEgASABIAEgASABMAEwASABEAEgATABMAEwATABQAFQAVABQAFAAV
ABYAFQAWABcAFgAVABYAGAAZABcAFgAXABkAGQAZABoAGQAZABsAGwAbABwAHAAdAB4A
HwAfAB8AIAAhACIAIgAiACMAJAAkACQAJwAoACkAKAApACoAKwArACwALAAtAC0ALwAw
AC8ALwAxADEALwAvAC4ALgAtAC8ALgAtACwALQAsACoAKQAoACcAJgAkACMAIgAiACEA
IAAeABsAGQAYABgAFwAYABcAFAASABIAEgASABEAEAAPAA8AEAAQABAADwAPAA8ADgAO
AA4ADgAOAA4ADgANAA0ADAANAA0ADgAOAA0ADAAMAAwADQANAA0ADQANAA0ADQANAA0A
DQAMAA0ADQAOAA8ADwAQABAADwAQABAADwAQAA8ADwAQABAADgAOAA4ADgAOAA4AEAAQ
AA8ADgAOAA4ADgAOAA4ADQANAA4ADwAOAA0ADQAPAA8ADwAOAA4ADgAPAA4ADgAPAA8A
DgAOAA8ADgAOAA0ADQANAA0ADgAOAA0ADgANAA0ADQAOAA0ADQANAAwADAANAA4ADQAM
AAwADAANAA0ADAAMAAwADAALAAwADAANAA0ADAALAAsACwAMAAwACwAKAAsACgAKAAoA
CgAKAAkACQAJAAoACgAJAAkACgAJAAgACQAJAAgACQAJAAgABwAHAAcABwAGAAYABgAG
AAYABQAFAAYABgAFAAIA/v8FAAwACQAEAAUABQAEAAQAAwADAAUABQADAAMABAAEAAQA
AgABAP7/+v/5//j/9//3//j/+P/4//j/+P/3//b/9f/1//X/9f/0//T/8//x/+//7v/u
/+//8P/w/+//8P/w//D/8f/0//b/9f/1//X/9f/0//X/9v/3//n/+f/5//r/+f/5//n/
+v/5//r//P/8//r/+v/7//z//P/8//z//f/9//3//f/+//3//f/9//z//P/8//3//f/8
//3//v/+//3/+v/4//b/8f/t//D/8//y//H/9v8EACIASQBaAEYAHgD7/+T/3f/p//T/
9v/2/+//3v/J/7n/t/+//8n/0//h/+3/7//t/+7/7v/u//H/9P/2//X/9f/2//f/+f/7
//z//f/+//7//f///////v/+///////+//3//v//////////////AQAEAAcACAAJAAoA
CwALAAsADAAMAAsACgALAAwADAAPAA8ADgANAA8AEAAPAA4ADgAQABAADwAOAA8AEQAR
ABAAEAARABEAEQASABMAEwATABMAFAAVABUAFgAXABgAGAAaABwAGwAbABwAHQAeAB8A
IQAiACIAIwAjACQAJQAmACYAJgAmACYAJwAnACUAJAAlACUAJAAkACQAIgAiACEAIAAg
AB8AHQAbABkAGAAXABUAEwASABIAEQAPAA4ADAALAAoACwAJAAcABwAHAAcABwAHAAUA
AwADAAMAAwACAAIAAAAAAAIAAgAAAAAAAAAAAAAA//////////////7//f/+///////9
//7//v///////f/8//z//P/9//3//f/+/////v/9//7//v/9//3//v/+//7//v/+//7/
//////z/+//9//3//P/8//3//P/8//z/+//7//z//P/9//z//P/8//3//P/8//z/+//7
//z//P/7//z//f/8//v/+v/6//r/+f/6//v/+f/4//n/+//7//r/+v/7//v/+v/6//v/
+//7//n/+f/7//z/+//7//v/+//6//r/+v/7//v/+v/5//v/+v/5//n/+//7//r/+v/6
//r/+f/4//j/+v/7//n/+P/4//f/9//4//j/+P/5//j/+P/4//j/+P/3//f/9//4//n/
+f/4//j/+P/3//f/9v/2//f/9//3//b/9//4//X/8P/y//z//P/4//b/9v/3//j/+P/3
//j/+P/4//j/9//2//j/+P/2//P/8P/v/+//7v/t/+z/7v/t/+z/7f/v/+//7f/t/+3/
7P/r/+z/7P/s/+r/6P/m/+X/5//o/+n/6P/o/+n/6v/r/+3/7v/u/+3/7f/v//D/8f/w
//H/8v/0//T/9P/1//X/9P/0//b/9v/2//b/9//3//b/9v/3//j/+f/5//n/+P/4//r/
+v/5//n/+v/6//v//f/9//z/+//7//r/+f/5//j/8//w/+//8f/z//L/8v/5/wsALABM
AE8AMgAJAOr/2P/a/+r/9f/1//L/6v/a/8X/uf+9/8j/z//Y/+b/8P/w/+7/7//x//H/
8//1//b/9//3//f/+P/5//r/+//8//7///////7//////wAA/v/+//////8AAP///v//
/wAAAAAAAAEAAQABAAEAAgACAAIAAgABAAIAAgADAAQABAAEAAQABAADAAMABAAEAAMA
AwAEAAQABAAFAAYABgAFAAcABwAGAAgACAAHAAgACQAKAAoACgALAAsACwANAA0ADQAN
AA8ADwAPABAAEQASABIAEgAUABUAFQAVABcAFgAWABYAFgAXABgAGAAZABgAFwAXABgA
GAAYABYAFQAVABQAEwATABMAEgARABAADgAMAAwACgAIAAgACAAGAAQAAwACAAEAAQAA
AP//AAD+//3//f/8//r/+v/6//r/+f/5//j/+f/6//n/9//3//f/+P/3//f/+P/3//b/
9v/3//f/9f/0//T/9v/4//f/9f/1//X/9f/2//X/9f/3//b/9P/z//T/9f/1//X/9f/1
//X/9f/2//f/9f/0//X/9v/2//b/9//2//X/9f/1//b/9v/1//X/9f/0//T/9P/0//X/
9f/1//X/9f/0//T/8//z//X/9f/z//L/8v/0//b/9f/1//T/9P/0//T/9P/0//T/8//0
//T/9P/2//X/8v/y//T/8//y//L/8v/y//T/9P/0//P/8//0//X/8//y//P/8//x//L/
9P/z//P/8//y//P/9P/z//P/9P/z//H/8P/y//P/8v/x//L/8f/w//H/8v/x/+//7//w
//H/8f/y//L/8P/w//D/8P/x//D/8P/w//D/8f/x//D/8P/y//L/8f/v/+7/7v/v/+7/
7//v/+3/7f/t/+j/5//y//T/7//u/+7/7v/v//D/8P/v/+7/7v/v/+//7v/u/+7/7f/r
/+f/5v/l/+T/4//i/+P/4//j/+P/5P/l/+X/5P/k/+T/4//i/+L/4v/g/9//3v/d/97/
3v/f/+D/4P/g/+H/4//k/+T/5P/j/+P/5f/m/+b/5//n/+n/6f/q/+v/6//q/+v/7P/r
/+z/7f/r/+v/6//s/+z/7f/t/+3/7f/t/+3/7f/u/+7/7f/u/+//7//x//H/8f/w/+//
7//w/+//7//u/+n/5P/l/+j/6f/n/+r/8/8GACYAPQA2ABAA5v/H/7j/vP/O/9j/2f/Z
/9X/x/+1/67/tP+9/8T/0P/f/+f/5//l/+X/5f/m/+f/6f/r/+v/6//s/+3/7v/x//L/
8v/y//P/9P/1//X/9P/1//X/9f/0//X/9v/2//j/+P/2//f/+P/3//X/9v/3//f/+P/5
//n/+f/4//j/9//3//j/+P/4//n/+P/3//j/+f/5//n/+f/5//r/+v/6//v//P/6//r/
/P/9//3//f/+//3//f/+////AAABAAEAAQACAAIAAgADAAQABQAFAAYACAAIAAkACgAK
AAoACwAKAAoACwANAA0ADgAOAA0ADQANAAwADgAPAA4ADgAOAA0ADAAMAAwACQAIAAkA
CQAHAAUABQAEAAIAAQD///7//P/6//n/+f/4//b/9f/1//X/9f/0//L/8f/x//H/8P/v
/+3/7v/v/+7/7P/s/+z/7f/t/+3/7P/r/+v/6//r/+v/6//r/+v/6v/p/+r/7P/s/+v/
6//r/+r/6f/q/+n/6P/p/+r/6f/p/+n/6f/p/+n/6v/q/+r/6v/r/+v/6//r/+v/6v/p
/+r/6v/q/+r/6//q/+n/6v/q/+n/6f/q/+n/6f/q/+n/6P/p/+r/6v/q/+n/6P/p/+r/
6P/n/+j/6P/o/+j/6P/p/+j/6P/o/+j/6f/r/+r/6v/q/+r/6P/n/+j/6P/o/+n/6P/n
/+j/6P/o/+j/6P/p/+n/6P/o/+r/6v/q/+r/6v/o/+f/5v/l/+f/6P/o/+j/6P/o/+j/
5//o/+n/6f/o/+j/6P/n/+b/6P/o/+j/6P/n/+b/5v/m/+b/5//o/+f/5v/n/+j/5//n
/+f/5v/n/+f/5//m/+f/5v/m/+X/5v/m/+P/3v/m/+7/6f/l/+b/5v/m/+b/5v/m/+b/
5v/m/+X/5P/k/+X/4//g/+D/4P/f/97/3f/b/9v/3f/c/9z/3P/c/93/3P/d/93/2//a
/9z/3P/b/9n/1v/V/9b/2P/Y/9j/2P/Z/9n/2//c/93/3f/c/93/3v/f/+D/4P/g/+H/
5P/l/+P/4//j/+L/4//l/+X/5P/l/+X/5f/l/+X/5f/n/+f/5//m/+b/5v/m/+j/6f/p
/+n/6f/q/+j/6P/p/+n/6P/o/+j/6P/m/+L/3f/b/93/3//e/93/4v/x/w8ALgA0ABUA
5v/C/6z/p/+2/8b/y//N/83/w/+y/6b/p/+y/7z/xv/U/+H/4//f/93/3f/d/9//4v/j
/+P/4//j/+X/5//o/+n/6v/q/+z/7f/u/+3/7f/t/+z/7f/t/+z/7P/s/+3/7v/t/+3/
7v/u/+3/7f/u/+7/7v/v//D/8f/w/+//7//u/+7/7v/u/+3/7v/u/+7/7v/v//D/8P/w
//D/8P/w//D/7//w//H/8f/w//L/8v/x//L/9P/1//X/9v/3//b/9//4//j/+P/4//n/
+v/6/w==
         </WaveFormData>
      </LeadData>
      <LeadData>
         <LeadByteCountTotal>10000</LeadByteCountTotal>
         <LeadTimeOffset>0</LeadTimeOffset>
         <LeadSampleCountTotal>5000</LeadSampleCountTotal>
         <LeadAmplitudeUnitsPerBit>4.88</LeadAmplitudeUnitsPerBit>
         <LeadAmplitudeUnits>¦ÌV</LeadAmplitudeUnits>
         <LeadHighLimit>2147483647</LeadHighLimit>
         <LeadLowLimit>268435456</LeadLowLimit>
         <LeadID>V3</LeadID>
         <LeadOffsetFirstSample>0</LeadOffsetFirstSample>
         <FirstSampleBaseline>0</FirstSampleBaseline>
         <LeadSampleSize>2</LeadSampleSize>
         <LeadOff>FALSE</LeadOff>
         <BaselineSway>FALSE</BaselineSway>
         <ExcessiveACNoise>FALSE</ExcessiveACNoise>
         <MuscleNoise>FALSE</MuscleNoise>
         <LeadDataCRC32>1591950376</LeadDataCRC32>
         <WaveFormData>
4v/h/+D/4P/h/+H/4P/g/+H/4f/g/+D/4P/g/9//3//f/97/3//g/97/3v/f/9//3//g
/+H/3//e/97/3//g/+D/3//e/97/3v/e/9//3v/d/9v/2v/Z/9r/2v/a/9r/2v/a/9r/
2v/a/9r/2f/Z/9f/1//X/9j/1//V/9T/0//U/9T/1f/V/9X/1f/U/9X/1//Y/9j/2P/Z
/9r/3P/d/93/3f/f/+D/4P/g/+D/3v/d/93/3//f/97/3v/e/+D/4P/f/9//4f/i/+L/
4v/j/+L/4v/i/+L/4f/h/+L/4v/j/+P/4v/i/+P/4//h/+H/4P/d/9r/2f/e/+X/6f/x
/wYAKABfAKMAywC3AH8AVABDADkAMgAjAAYA5P/B/5b/Zv9C/z7/U/9q/3//lv+o/7T/
vP/E/8v/0f/V/9n/2v/a/9v/3f/d/9//4v/k/+X/5//n/+f/6P/o/+f/5v/n/+n/6v/q
/+v/6v/q/+v/7P/r/+v/7P/u/+7/7v/u/+//7//v/+7/7//w//H/8v/0//P/8v/y//P/
9P/0//X/9v/2//f/9//3//j/+v/7//v/+//8//7///8AAP//AAACAAMABQAGAAcACAAK
AAsADQAPABEAEwAVABcAGQAbAB0AHgAfACEAIwAkACYAJwAoACoALAAtAC4AMAAxAC8A
LwAvAC8ALgAuACwAKwArACoAKQAoACYAIwAhACAAHgAcABkAFwAVABIADwANAAsABwAF
AAQAAgD+//v/+//6//f/9f/0//P/8v/y//H/7//u/+7/7v/t/+v/6v/q/+r/6f/p/+j/
5//o/+n/6v/p/+j/6P/p/+j/5//n/+j/6f/o/+f/5//o/+j/5//n/+j/6P/o/+j/6P/o
/+f/5//n/+j/6f/o/+j/6f/q/+n/6v/q/+n/6v/r/+z/6//r/+z/7f/s/+z/7f/s/+z/
7P/s/+z/7P/s/+z/7f/s/+z/7P/s/+v/6//s/+z/7P/t/+3/7P/t/+7/7f/t/+z/6//s
/+3/7f/s/+z/7P/s/+z/7P/r/+r/6//s/+v/6v/r/+z/6//r/+z/6//r/+v/6//r/+r/
6v/q/+n/6f/r/+r/6f/p/+r/6f/p/+v/6//q/+r/6v/q/+n/6P/n/+f/5v/n/+f/6P/p
/+j/5//o/+j/5f/m/+n/6f/o/+j/6P/n/+f/6P/n/+f/5v/l/+b/5//n/+f/5//k/+D/
3//g/+D/4P/h/+L/4f/g/9//3//g/+D/3v/e/97/3f/d/97/3v/b/9r/2f/Y/9f/2P/Z
/9n/2v/a/9n/2//e/97/3P/b/93/4f/h/+D/4P/i/+P/5P/l/+X/5P/j/+P/5P/l/+b/
5v/l/+X/5v/l/+X/5f/m/+b/5//n/+f/5//o/+j/6P/o/+n/6v/q/+v/6//s/+v/7P/s
/+n/6P/n/+X/4v/i/+f/7f/w//r/EQA1AHEAtwDcAMgAkwBrAFoAUwBOADgAFQDw/8r/
m/9p/0b/Q/9Y/2//hv+c/67/uv/D/8z/0//Y/93/4P/h/+H/4v/k/+X/5//p/+r/7P/t
/+7/7v/u/+//8P/v/+//7//w//D/8f/y//L/8v/y//L/8f/y//P/9P/0//T/9f/1//b/
9v/3//f/9v/3//j/+v/6//v/+//7//z//P/9//3//f/+//////8AAAAAAQABAAIABAAG
AAcACAAJAAgACgANAA0ADgARABIAEgAUABYAGAAaABwAHQAeACEAIwAlACcAKQAqACwA
LgAuADAAMQAxADIAMwA0ADQANAA0ADUANQA1ADQAMwAyADIAMAAuACwAKQAnACcAJgAj
ACEAHwAeABsAGAAWABQAEQAPAA0ACwAJAAYABQAEAAIAAQD+//3//f/7//r/+f/4//j/
9//2//X/9v/1//P/8//0//T/8//z//P/8//z//L/8//z//P/8//z//P/8//z//L/8//z
//H/8f/y//L/8v/y//L/8v/z//T/9f/1//X/9v/1//X/9P/0//b/9v/1//b/+P/4//b/
9v/3//j/+f/4//f/+f/6//n/+P/5//r/+v/5//r/+v/7//r/+f/5//n/+f/6//n/+f/5
//n/+//7//n/+f/4//j/+P/5//r/+v/5//j/+P/5//n/+P/3//j/+f/4//f/9//4//j/
+P/4//j/9//3//f/9v/2//f/9//3//f/9//2//b/9v/3//f/9v/3//b/9v/2//b/9v/1
//X/9f/2//f/9v/2//f/9v/1//T/9f/1//b/9f/0//T/9P/0//T/9P/2//b/9f/1//b/
9v/2//X/9P/0//X/9f/1//X/9//2//X/9P/y//D/8P/w//D/8P/w//D/7//u/+7/8P/v
/+z/6//r/+v/6//r/+v/6f/n/+b/5v/n/+n/6f/p/+n/5//m/+n/7P/t/+3/7f/t/+7/
7//v/+//8f/z//P/8//z//P/8v/y//L/8v/y//P/9P/z//P/9P/0//T/9P/1//b/9v/1
//b/9v/3//j/+P/3//j/+f/5//n/+f/5//j/+f/5//n/+P/0//L/8v/2//r///8HABkA
OABsALAA4wDhALQAiABzAGwAZgBPAC0ABgDd/7L/g/9a/0//Yf93/4z/of+1/8T/zv/Y
/+H/5//r/+z/7v/v//D/8v/0//b/9//4//n/+//9//3//f///////v/+/wAAAAD///3/
/v///wAAAQABAAEAAwADAAIAAwADAAMABAAFAAUABQAGAAYABgAIAAkACAAIAAoACgAK
AAoACwAMAAwADAANAA0ADQAOAA4AEAARABEAEgAUABQAEwAVABgAGQAaABsAHAAeAB8A
IQAiACMAJgAoACkAKgArACwALgAyADUANQA2ADgAOgA7ADsAPgBAAD8AQABAAEAAQABA
AD8APwA/AD8APgA8ADsAOQA4ADcANgA0ADIALwAtACsAKgAnACMAIQAfABwAGgAZABcA
FQATABEADgAMAAsACwAKAAgABgAFAAQAAwACAAEAAAD/////AQD///7//f/8//z//P/8
//v//P/9//z//P/7//r/+f/6//r/+f/5//r/+v/6//r/+v/6//r/+v/6//r/+v/6//n/
+f/6//r/+v/7//v/+//7//v//P/8//v//P/9//7//v/9//z//f/+//7//v/+//7//f/+
//7////////////+//7//v/+//7//v/+//z//P/9//3//f/+//3//f/9//7//f/8//z/
/P/8//3//v/9//3//f/8//z//P/8//v/+//8//v//P/8//v/+v/6//r/+v/7//r/+v/6
//r/+f/5//j/+P/4//j/+P/4//j/+P/4//f/9//3//j/+P/3//j/+P/3//b/9//2//X/
9P/1//T/9P/z//P/8//x//L/9f/1//P/9P/0//P/8v/y//L/8f/w//L/9P/0//P/8//y
//L/8f/v/+z/7P/u/+7/7v/t/+3/7f/s/+z/7P/r/+r/6v/p/+n/6f/q/+r/6P/m/+b/
6P/p/+j/5//m/+b/5//n/+f/6f/q/+n/6f/r/+z/7P/u/+//8P/x//L/8v/x//L/8f/w
/+//8f/y//H/8P/w//L/8//0//T/9f/0//P/8//0//X/9f/1//T/9f/2//f/9v/2//f/
+P/4//f/9//3//X/9P/0//L/8//4//3/AQAMACAAQwB8ALsA1wC/AIoAYQBQAEoARAAw
ABAA7P/G/57/cf9U/1b/av99/5D/pf+3/8P/zf/W/97/4//n/+r/7P/s/+7/8P/y//L/
8v/0//b/9v/4//r/+v/5//r/+//7//z//P/5//j/+f/6//r/+v/7//v//P/7//v//P/8
//z//f/+//3//v////7//v/+////AAACAAIAAQACAAIAAwAEAAUABQAFAAYABwAHAAgA
CAAJAAoADAANAAwADAAOABEAEgASABMAFQAYABkAGgAcAB4AHwAgACIAJAAmACkAKgAs
AC4ALwAxADMAMwA0ADcAOAA5ADoAOwA8ADwAOgA6ADwAPQA7ADoAOQA4ADYANQA0ADMA
MgAwAC0ALQArACgAJQAkACIAHgAbABkAFgAVABMAEQAPAA0ACwAKAAkABwAGAAYABAAC
AAAAAQABAAAA/v/+//3//P/8//v/+v/6//v/+v/5//r/+v/6//r/+f/5//n/+P/3//f/
+P/4//j/9//2//b/+P/4//f/+f/7//r/+f/5//r/+v/7//z//P/8//3//P/7//v//P/9
//3//f/9//7////////////////////+//7///////////8AAP///v///wAAAAAAAAEA
///+//7//////wAAAQABAAAAAAD/////AAAAAP///v///////////wAAAAD///7///8A
AP///v///////f/9//7//v/+/////////////v/8//z//P/+//////////7//P/5//j/
+P/5//j/+P/5//n/+P/4//j/+f/5//f/9//4//j/9//3//j/9//2//b/9//3//b/9//3
//j/+f/2//P/9v/6//j/9//4//j/+P/3//b/9//3//b/9f/2//b/9P/1//b/9f/x//H/
8v/z//L/8//z//P/8//y//H/7v/u/+3/7v/v/+//7v/v/+7/7f/t/+v/6v/r/+z/7P/s
/+z/6//r/+7/8P/w//D/7//x//L/8//x//P/9v/2//b/9v/2//X/8//0//b/9v/2//b/
9f/2//f/9v/3//j/+P/3//n/+//6//n/+//8//v/+//8//v/+//7//v//P/9//3//P/7
//r/+f/5//j/9v/4////BAAKABoANQBiAKIA0QDJAJIAWQA9ADIALQAiAAoA6v/M/63/
hv9i/1z/bP9+/5H/pv+5/8f/0v/a/+H/5//r/+//8v/z//P/8//0//b/+f/7//z//P/+
/wAAAQAAAAAAAgADAAEAAAABAAIAAQACAAMAAgACAAMAAwAEAAUABQAFAAYABwAGAAYA
BgAHAAgACQAIAAkACgAJAAgACgAMAA4ADgAOAA4ADQAOAA8AEAARABEAEQASABMAEwAU
ABUAFgAWABcAGgAbABoAHAAeACAAIAAiACUAJwApACoALAAuADEAMgAzADUANwA5ADsA
PQA+AD0APgBBAEMAQwBDAEMARABFAEQARABCAEIAQgBAAD8AQAA/AD0AOwA5ADgANgA0
ADEALgAsACkAKAAlACMAHwAcABsAGgAXABUAEwARAA8ADQAMAAsACgAIAAYABAAEAAUA
BAADAAIAAAAAAAAA//8AAAEAAAD///7//v/+//7//v/9//z//f/+//3//P/9//3//P/8
//z//P/8//v//P/9//7//P/7//v//f/9//z//f/+//7//f/+////////////AAAAAAAA
AQABAAEAAQABAAEAAQACAAIAAgACAAIAAgACAAMAAgACAAIAAgADAAQAAwACAAIAAQAC
AAMAAgABAP//+v/3//j/+f/3//X/9f/2//b/9f/2//b/9v/3//f/9v/3//f/9v/1//b/
9v/1//b/9v/1//X/9v/3//b/9f/1//X/9P/0//T/9P/0//L/8v/z//P/8//z//L/8v/z
//T/9P/z//P/8//z//P/8//z//P/8//z//T/9P/0//T/8v/y//P/9P/z//P/8//z//L/
8P/y//P/8//z//P/8v/z//P/8f/x//L/8//y//L/8v/y//L/8P/v/+//7v/t/+7/7v/v
//D/7//t/+z/7f/u/+7/7P/r/+v/6v/q/+r/6f/o/+j/5//n/+j/6f/p/+n/6f/o/+n/
6//t/+v/6v/s/+3/7v/w//H/8P/x//P/8//0//X/8//x//H/8v/z//P/8//z//L/8v/z
//T/9P/1//T/8//0//X/9f/2//b/9v/3//j/9//3//n/+v/5//n/+v/5//n/+f/2//L/
8f/z//j//f8BAA4AKQBUAJQAzgDcALMAegBbAE4ARgA/ACgABADg/7z/kv9l/1L/X/91
/4r/oP+1/8T/zv/W/93/5f/q/+3/7//v/+7/8P/y//T/9v/4//r//P/8//3//v/+//7/
/////////v///wAAAAD//wEAAwADAAIAAgACAAMAAwADAAMABAAGAAUABQAGAAgACAAH
AAcABwAIAAgACAAKAAsACwALAAwADQAOAA4ADwAQABEAEQASABIAEwASABIAEwAUABQA
FQAXABkAGgAcAB0AHgAfACEAIgAjACUAKQAqACsALAAvADEAMwA0ADQANwA5ADoAOwA7
ADsAPAA9AD0APgA+AD4APgA8ADwAOwA6ADoAOQA3ADYANQAyADEAMAAuACsAKAAnACUA
JAAgABwAGgAZABYAFAASABAADwANAAsACgAIAAcABQAEAAMAAgAAAAAA///+//7//v/9
//v/+//8//v/+v/5//n/+f/5//r/+f/5//n/+f/5//r/+f/4//j/+P/3//f/9//3//f/
+P/3//f/+P/5//n/+P/3//f/9//4//r/+v/5//n/+v/7//r/+v/7//3//f/8//z//P/9
//z//P/8//z//P/8//z/+//7//v/+//8//v/+v/6//r/+//7//r/+v/6//n/+f/6//r/
+f/5//n/+P/4//j/9//3//j/+f/5//j/9v/2//f/9//2//b/9v/2//X/9v/3//f/9v/1
//T/9P/1//T/9P/1//b/9f/1//X/9P/0//T/9P/z//L/8v/z//T/8//z//L/8v/y//P/
8v/x//H/8f/y//H/8f/y//L/8f/x//L/8v/x//D/8f/y//L/8v/y//L/8f/w//H/7//u
/+7/7//w//D/8P/w//D/7//v/+//8P/w//D/8P/w//D/7//u/+z/6//r/+r/6v/q/+r/
6//p/+n/6P/p/+r/6f/n/+f/5//n/+b/5//n/+X/4//i/+P/5P/k/+T/4//j/+P/4v/k
/+b/5v/m/+b/5//p/+v/6//s/+3/7//v/+//7//t/+z/7P/t/+3/7f/u/+3/7f/u/+3/
7f/u/+//7v/u//D/8f/x//H/8f/y//L/8//z//P/9P/z//L/8v/z//T/8//y//L/8P/t
/+v/8P/2//r/BAAbAEIAfgDAAOIAzACYAHEAYgBbAFIAOgAWAPH/y/+f/23/S/9N/2P/
eP+P/6f/uP/D/83/1v/b/+D/5f/p/+n/6f/q/+z/7f/x//T/9P/0//X/9//4//j/+P/3
//j/+P/5//r/+f/5//n/+f/5//r/+v/6//r/+//7//z//P/9//3//f/+////AAAAAAAA
AAABAAIAAgACAAIAAgABAAMABgAGAAUABAAFAAYABwAHAAgACgALAAsACwAMAA0ADwAQ
ABAAEQARABIAFAAWABgAGQAaABwAHQAgACIAJAAmACYAJwApACsALQAvADAAMQA0ADYA
NgA2ADcANwA1ADUANgA1ADYANQA1ADQAMgAwAC4ALQAsACkAJwAnACYAIwAfAB0AGwAY
ABYAFAARAA8ADAAKAAgABgAEAAMAAQD///3//P/6//j/9//2//X/9f/1//T/8v/y//H/
8P/w//H/8f/w//D/7//v/+//7v/t/+3/7v/u/+3/7P/t/+z/6//r/+z/6//s/+7/7v/t
/+z/7f/t/+z/7P/s/+z/6v/q/+z/7f/t/+z/7P/s/+3/7P/s/+3/7v/u/+7/7//v/+//
7//u/+7/7v/v/+7/7v/u/+//7//w//H/8P/v/+//7//u/+//7//u/+7/7f/u/+7/7f/t
/+3/7f/t/+3/7v/t/+z/7f/t/+3/7f/t/+3/7f/u/+3/7f/s/+z/7P/r/+r/6//r/+n/
6f/q/+v/7P/r/+r/6f/q/+v/7P/s/+r/6f/q/+v/6//q/+n/6f/o/+j/6P/p/+n/6f/o
/+j/6P/o/+n/6f/o/+f/5//n/+f/6P/o/+f/5//n/+b/5//n/+f/5v/n/+f/5//n/+f/
5v/n/+j/5//n/+n/6P/m/+b/5v/l/+b/5//n/+b/5//o/+f/5f/j/+L/4f/i/+L/4f/h
/+H/4P/f/9//3v/f/+H/3//d/97/3//e/97/3f/b/9n/2f/a/9r/2v/a/9r/2v/a/9r/
3P/e/93/3f/e/+D/3//f/+H/4v/k/+X/5v/l/+b/5f/k/+T/5P/k/+X/5f/k/+T/5f/l
/+X/5f/m/+b/5v/o/+n/6f/p/+n/6v/q/+r/6//r/+v/6//r/+v/6//r/+v/6v/o/+X/
4//l/+v/8f/0////FwA9AHcAuADYAMUAkwBtAF4AWABNADEACwDl/7z/jv9e/0D/RP9a
/2//hP+a/6v/uP/D/83/0//Y/93/3//g/+L/4//j/+X/6P/p/+r/6//t/+7/7v/u/+7/
8P/x//D/8P/x//H/8f/w//H/8f/y//L/8//y//L/8v/z//T/9P/0//X/9v/2//X/9v/3
//f/9//4//n/+f/4//j/+//8//z/+//8//3//v///////////wAAAgACAAMABQAFAAYA
BwAJAAkACwANAA8AEAAQABIAEwAVABYAGAAaABwAHQAfACEAIwAlACcAKAAqACsALAAt
AC0ALQAvADAALwAvADAALwAuAC4ALQArACoAKwAqACgAJgAlACMAIQAfABwAGQAYABYA
EwARAA4ACwAJAAcABgAEAAIA///8//v/+v/5//f/9f/z//L/8v/y//H/8P/v/+//7v/t
/+z/7P/s/+v/6//r/+r/6P/o/+n/6v/q/+r/6P/o/+j/6P/o/+n/6P/o/+j/6P/o/+j/
6f/p/+j/6P/p/+r/6P/p/+n/6v/q/+r/6v/r/+r/6//s/+z/7P/s/+v/6//r/+z/7f/t
/+7/7v/u/+7/7//t/+3/7f/u/+//7v/t/+3/7f/u/+//7v/t/+3/7v/u/+7/7v/u/+7/
7v/u/+7/7v/u/+3/7f/t/+z/7P/s/+z/7P/s/+v/6//s/+v/6//r/+r/6v/s/+3/6//q
/+r/6v/q/+v/6v/q/+n/6f/o/+n/6v/q/+r/6v/n/+f/6P/p/+n/6f/p/+j/6P/o/+j/
5//n/+f/5//o/+j/5//m/+j/6P/n/+f/5//m/+f/5//n/+f/5//o/+j/5//n/+b/5v/m
/+X/5f/l/+X/5f/m/+b/5f/k/+X/5v/m/+b/5v/l/+X/5f/k/+b/5v/l/+T/5f/m/+b/
5v/l/+L/4P/g/+D/4P/i/+P/4f/h/+H/3//e/9//3//d/93/3v/e/93/3P/c/9r/2P/Z
/9v/2//a/9r/2//a/9n/2v/d/97/3v/e/97/3v/f/+D/4f/j/+T/5P/l/+X/5f/k/+T/
5f/l/+b/5//n/+X/5P/l/+f/6P/n/+f/6P/o/+j/6f/q/+r/6v/r/+v/6//r/+z/7P/s
/+3/7f/s/+z/6//o/+f/5f/m/+r/8P/z//z/EAAuAGIApQDTANEApAB2AGAAWABRADwA
GADx/8n/nf9u/0j/QP9T/2j/ff+S/6b/tP/A/8v/0//Y/9z/3//h/+L/4//k/+b/6P/q
/+z/7f/v//D/8P/w//H/8f/x//L/8v/y//P/9P/0//T/9f/2//b/9v/2//b/9v/2//f/
+P/5//n/+f/6//r/+v/7//v/+v/9/////v/9//7/AAD///////8AAAEAAQABAAIAAwAE
AAUABQAGAAcABwAIAAoACwALAA0ADwARABMAFAAUABUAFwAaAB0AHQAfACEAIgAjACYA
KAAqAC0ALgAvADAAMQAyADIAMwA0ADMANAA2ADUANAAzADMAMgAyADEALwAuAC4ALQAr
ACkAJwAlACMAIAAeABsAGQAWABQAEgAPAAwACgAIAAYABAACAP///v/+//3/+//6//j/
9v/1//T/8//y//L/8P/w//L/8v/v/+//8P/v/+7/7v/u/+3/7v/u/+z/6//s/+7/7f/r
/+v/6//t/+z/6//r/+v/6//r/+z/7P/s/+z/7P/r/+z/7f/s/+3/7v/v/+//7//w//H/
8f/x//H/8P/w//H/8P/w//D/8P/x//H/8f/x//L/8v/y//L/8v/z//P/9P/z//P/8v/y
//P/8//y//P/9P/0//P/8v/y//H/8f/y//L/8P/v//D/8P/w//D/8P/w//H/8f/w//D/
8f/w/+//7//x//L/8f/x//D/7//v/+//8P/w//D/7v/v//D/7//t/+z/7v/v/+3/7P/s
/+3/7v/t/+z/7f/u/+3/7P/s/+v/7P/s/+v/6//r/+z/7P/s/+3/7v/t/+v/6//s/+3/
7P/r/+v/6//q/+r/6v/r/+v/6//r/+r/6//s/+z/6v/p/+n/6v/r/+r/6f/q/+v/7P/r
/+v/6//s/+z/6v/q/+v/7P/q/+f/5v/l/+b/5v/m/+b/5v/l/+P/5P/m/+X/4//i/+P/
4v/i/+L/4//i/+H/3//e/9//3//g/9//3v/d/97/3//g/+H/4v/i/+L/4//k/+X/5//m
/+b/6P/q/+r/6v/q/+j/5//o/+r/6v/q/+r/6v/q/+r/6f/q/+z/7P/r/+z/6//r/+z/
7f/t/+z/7f/u/+//8P/w/+//7//w/+//7f/t/+3/6//r/+3/8f/3//3/BwAbAEAAeQC2
ANQAvACJAGAATwBJAEEAKQAGAOD/uv+S/2T/Rv9N/2L/c/+G/5z/rv+6/8X/z//X/9v/
3v/h/+T/5f/l/+b/6P/p/+z/7v/u//D/8v/z//L/8v/y//L/8v/y//P/9P/0//T/8//0
//T/9P/1//b/9v/2//b/9v/2//f/9//4//n/+v/6//v/+//8//z//P/7//v//P/+//3/
/f////////8AAAIAAQABAAIAAwAEAAUABQAEAAUABwAHAAgACgALAAsADQAPABEAEgAT
ABUAFgAYABgAGwAdACAAIAAjACUAJgAoACoAKwArACwALgAvADAAMgAyADEAMQAxADIA
MgAxADAALgAuAC0AKwArACoAKAAlACMAIgAgAB0AGQAWABQAEwARAA0ACwAJAAgABgAE
AAMAAgD+//z//P/6//f/9v/0//L/8f/w//D/8P/w/+7/7f/t/+3/7f/s/+z/7P/s/+r/
6v/r/+v/6f/n/+f/6f/q/+n/5v/m/+f/5//n/+f/5v/o/+j/5v/l/+X/5v/n/+f/5//m
/+f/5//o/+j/6P/n/+j/6f/q/+v/7P/r/+r/6f/q/+z/6//s/+z/7P/r/+v/6//r/+3/
7f/t/+z/7P/r/+v/6//q/+z/7P/q/+n/6f/r/+3/7f/s/+z/6//q/+r/6v/q/+r/6f/q
/+n/6f/q/+n/5//o/+r/6P/n/+f/6P/o/+j/6P/p/+r/6v/r/+v/6v/o/+n/5//n/+j/
6P/p/+n/6P/n/+j/6P/n/+j/6P/n/+X/5v/n/+f/5v/m/+b/5f/k/+X/5v/k/+T/5f/l
/+T/5f/m/+X/4//j/+P/5P/k/+P/4v/j/+P/4v/i/+L/4//k/+T/4//i/+L/4//i/+H/
4f/i/+H/3//g/+H/3//f/+H/4P/h/+H/4P/h/+L/4f/g/9//4P/g/+D/3//e/+D/4P/d
/9v/2v/Z/9n/2v/a/9r/2f/Y/9f/2P/Z/9j/1//Y/9f/1v/W/9b/1f/T/9P/0//S/9P/
0//T/9P/0//T/9P/0v/T/9T/1P/T/9T/1v/X/9j/2f/a/9r/2v/b/9v/2v/a/9r/2f/a
/9v/3P/b/9r/2//c/9v/2//c/9v/2//c/9z/3f/d/93/3P/e/93/3v/f/9//4P/g/97/
3f/e/97/3//f/9z/2v/d/+T/6f/u//v/EQA3AHAAqAC1AIkATAAlABUADwAHAPP/1f+3
/5n/dP9M/zn/Qv9V/2f/ev+R/6H/rf+3/7//xf/L/83/z//R/9L/0//U/9b/2f/b/9z/
3P/e/9//3//g/+H/4P/g/+D/4f/h/+L/4//k/+X/5P/j/+X/5f/j/+L/4v/j/+T/5v/m
/+X/5v/n/+f/5//n/+j/6f/p/+n/6P/o/+n/6f/p/+r/6//r/+v/6//s/+7/7v/t/+7/
8P/x//H/8v/0//T/9P/2//n/+f/6//v//f/+////AAACAAUABgAHAAoADQAOAA8AEQAT
ABQAFgAWABcAGQAbABwAHQAeAB4AHgAeACAAIgAiACEAIAAfAB8AHgAdABsAGAAWABcA
FQASABAADwANAAkABgADAAAA/f/7//j/9v/0//H/7//t/+v/6v/o/+b/5P/j/+H/4P/f
/93/3P/d/9v/2f/Y/9j/1//Y/9j/1v/W/9b/1v/V/9b/1P/U/9T/0//R/9P/1f/V/9T/
1P/U/9H/0f/R/9D/z//R/9L/0f/Q/9H/0v/P/9D/0f/S/9H/0f/S/9L/0v/S/9P/0v/R
/9L/0v/S/9P/1P/U/9P/1P/T/9L/0v/S/9P/0//T/9L/0v/T/9T/1f/V/9P/0v/U/9P/
0f/S/9P/0//T/9P/0//T/9P/0v/S/9H/0//U/9T/0v/T/9P/0f/R/9H/0f/R/9H/0P/Q
/9H/0f/R/8//0P/R/9H/z//N/9D/0f/R/9D/z//O/87/zP/L/83/z//P/87/zf/N/8z/
zP/N/87/zf/N/83/zP/L/8v/y//N/83/zP/L/8r/y//L/8v/zP/L/8r/yv/K/8v/y//K
/8r/yf/J/8n/yf/J/8r/yf/J/8j/yf/J/8n/x//I/8n/yf/I/8j/yf/J/8f/x//I/8n/
yP/H/8b/xv/H/8b/xf/D/8P/w//B/8H/wv/A/8D/wf/B/8D/vv++/7//vf+9/73/vP+7
/7v/vP+7/7n/uP+4/7n/uv+6/7n/t/+3/7j/uf+6/7z/vP+6/7v/vf+//8D/wf/C/8L/
w//E/8L/wf/B/8D/wP/C/8L/wv/C/8L/wf/B/8L/wv/D/8P/wv/C/8L/w//D/8T/xv/F
/8X/xf/F/8X/xf/F/8b/xP/E/8T/xP/D/8D/vv+//8P/yP/M/9X/6P8IAD4AfwCdAH4A
PAALAPT/6f/k/9n/wP+i/4b/Zv8//yD/IP82/0r/Xf9z/4b/k/+c/6P/qf+u/7P/tv+4
/7n/uf+5/7v/v//B/8L/w//E/8X/x//H/8b/x//H/8f/x//H/8f/x//I/8n/yf/I/8j/
yf/K/8r/yv/K/8n/yf/K/8v/zf/N/83/zf/M/8z/zf/M/8z/zf/O/83/zv/P/8//0P/Q
/9D/0f/S/9L/0v/T/9T/1P/V/9f/1v/W/9j/2v/b/9z/3v/f/+D/4f/i/+T/5f/m/+f/
6v/r/w==
         </WaveFormData>
      </LeadData>
      <LeadData>
         <LeadByteCountTotal>10000</LeadByteCountTotal>
         <LeadTimeOffset>0</LeadTimeOffset>
         <LeadSampleCountTotal>5000</LeadSampleCountTotal>
         <LeadAmplitudeUnitsPerBit>4.88</LeadAmplitudeUnitsPerBit>
         <LeadAmplitudeUnits>¦ÌV</LeadAmplitudeUnits>
         <LeadHighLimit>2147483647</LeadHighLimit>
         <LeadLowLimit>268435456</LeadLowLimit>
         <LeadID>V4</LeadID>
         <LeadOffsetFirstSample>0</LeadOffsetFirstSample>
         <FirstSampleBaseline>0</FirstSampleBaseline>
         <LeadSampleSize>2</LeadSampleSize>
         <LeadOff>FALSE</LeadOff>
         <BaselineSway>FALSE</BaselineSway>
         <ExcessiveACNoise>FALSE</ExcessiveACNoise>
         <MuscleNoise>FALSE</MuscleNoise>
         <LeadDataCRC32>4056201650</LeadDataCRC32>
         <WaveFormData>
7v/u/+3/7P/s/+z/7P/s/+z/6//r/+v/7P/s/+z/6//r/+r/6v/s/+7/7P/n/+j/6v/s
/+z/6//p/+n/6v/r/+r/6f/p/+n/6f/q/+r/6v/q/+n/6f/p/+n/6v/q/+r/6f/p/+n/
6P/n/+f/5//n/+f/5//m/+X/5f/k/+T/5P/l/+X/5P/k/+T/5P/i/+H/4v/i/+L/4v/i
/+T/5f/m/+b/6P/p/+r/6f/p/+j/5v/l/+X/5v/l/+T/5P/k/+b/5//l/+X/5v/m/+b/
5//o/+f/5v/m/+f/5v/l/+b/5v/n/+f/5v/m/+f/5v/l/+b/5//m/+b/6f/v//f//v8L
ACQASgB7AL0A+wAfASoBPQFZAWcBUwEVAb4AbgAwAPD/qP9s/1n/aP99/47/oP+w/7z/
xv/O/9P/1//a/9r/2v/a/9v/3P/c/93/4P/h/+P/5P/k/+P/4//k/+T/4v/j/+X/5f/l
/+X/5f/l/+X/5v/m/+X/5v/o/+j/5//o/+n/6f/n/+f/6P/p/+n/6v/r/+v/6v/q/+z/
7f/t/+7/7v/v//D/8f/w//D/8v/z//P/9P/1//b/9v/2//f/9//5//v/+//8//z//f//
/wAAAQACAAUABgAIAAoADAAOABAAEQARABQAFgAXABkAGwAcAB4AIQAiACMAJAAkACMA
JQAmACUAJAAjACIAIgAhACAAHgAdABwAGQAYABYAFAARABAADwANAAoACQAHAAUAAgAA
AP///v/7//n/+f/3//X/8//y//L/8v/x//D/7//u/+7/7f/t/+z/6//q/+r/6f/o/+f/
5//n/+n/6f/o/+j/6f/o/+f/5v/m/+f/6f/o/+b/5v/m/+b/5v/m/+f/5//m/+f/5//m
/+f/5v/n/+f/6P/n/+j/6f/p/+n/6f/o/+n/6v/r/+z/6//r/+3/7f/t/+3/7v/u/+7/
7v/v/+7/7v/u/+7/7//v/+//7//v/+//7//w//D/8P/w//D/8P/w//H/8f/w/+//7//v
//D/8P/w/+//7//u/+7/7f/s/+v/7P/t/+z/7P/t/+3/7f/s/+z/7P/s/+z/7f/t/+z/
7P/r/+v/6//s/+z/6f/q/+v/6v/q/+z/7P/r/+v/6//r/+v/6v/p/+n/6f/o/+n/6v/r
/+v/6v/p/+n/6//p/+T/5v/p/+j/6P/p/+n/5//n/+j/5//m/+b/6P/p/+n/6f/n/+P/
4v/k/+X/5f/m/+b/5v/k/+P/4//k/+P/4//j/+P/4v/i/+H/4f/f/97/3v/e/97/3v/e
/9//3v/d/9z/3//h/9//3P/d/9//4//k/+T/5P/l/+b/5v/n/+f/5v/k/+T/5f/m/+b/
5f/k/+T/5f/k/+T/5f/l/+X/5f/m/+b/5f/m/+f/5//n/+f/6P/o/+f/6P/o/+j/6P/o
/+f/5//o/+j/6f/t//L/+P///w8AKQBPAIUAygAFAScBMwFHAWIBbgFSAQsBsABjACcA
5/+h/2r/Wf9q/4D/kv+k/7P/v//I/8//1P/Y/9v/3f/d/97/3v/e/9//4v/j/+T/5P/l
/+f/5//n/+j/6f/p/+n/6f/p/+n/6//s/+z/7P/r/+r/6//s/+3/7f/t/+3/7v/v//D/
7//v//H/8f/x//L/8//0//T/9P/1//b/9v/3//f/+P/4//j/+v/7//v/+//7//z//v//
/wAAAQACAAIABAAGAAcABwAJAAoACgAMAA4ADwAQABIAEwAVABcAGQAaABsAHQAfACEA
IgAkACYAJwAoACkAKgArACoAKwAsAC0ALQAsACwAKwArACoAKAAmACQAIgAfAB8AHgAc
ABoAGAAXABcAFAASABEADwAMAAsACwAJAAcABwAHAAQAAgAAAAAAAAD///3//P/8//z/
/P/6//r/+v/5//f/+P/5//j/+P/4//j/9//3//b/9v/1//b/9f/1//X/9P/0//T/9P/0
//T/9P/0//X/9f/1//X/9f/2//f/9//3//f/9//3//f/9//3//j/+P/3//j/+//7//r/
+f/7//v//P/7//v//P/+//3//P/9//7//v///wAA////////////////AAABAAEAAAAA
AAAAAQABAAAA//////////8AAAEAAQAAAAAAAAAAAAAA///////////+//7//v////7/
/v/+//7//v/+//3/+//7//v/+//8//z//P/7//v//P/8//z//P/7//z/+//7//v/+//6
//n/+v/7//v/+//7//v/+v/5//j/+f/7//v/+v/6//r/+v/7//7/+//2//j/+//7//v/
/P/8//v/+f/5//r/+//7//v//P/9//z/+v/6//r/+//7//z//P/8//z/+v/5//n/+v/6
//n/+f/4//j/+P/4//j/9//2//X/9v/4//j/+P/3//b/9P/z//T/9f/2//X/9f/3//f/
+f/5//n/+v/7//z//P/8//v/+v/4//n/+f/4//j/+f/5//j/+P/5//n/+P/5//v/+//6
//r/+v/7//z/+//7//z//f/9//3//f/9//z//f/9//7///8AAAEABQAJAA8AFgAiADgA
WACIAMcABwExAUQBVAFsAXoBZAEgAckAfQBAAAUAx/+O/3b/gf+W/6b/tf/F/9H/3P/l
/+z/8f/z//T/9f/2//X/9f/4//r/+//7//z//v/+//////8AAAEAAQABAAIAAgABAAEA
AgACAAMAAwADAAQABQAEAAMABAAEAAQABQAFAAYABgAHAAgACQAJAAoACgAKAAoACgAK
AAsADAAMAA0ADQAOAA4ADgAPABAAEQASABMAFAAUABQAFAAWABgAGQAZABoAGwAcAB0A
HgAfACEAIwAkACYAJgAnACgAKgAsAC4ALwAwADEANAA2ADcAOAA5ADkAOQA6ADoAOwA6
ADkAOAA3ADgANwA2ADQAMwAyADIAMAAuAC0ALAAqACgAJwAlACMAIgAgAB0AGwAZABgA
FwAWABUAEwARABEAEQARAA8ADQAMAAwACgAJAAgACAAIAAgACQAIAAYABgAGAAYABgAF
AAQABQAFAAQAAwAEAAQAAgACAAEAAQACAAMAAgABAAIAAgACAAIAAwADAAMAAwACAAEA
AgADAAMAAwAEAAYABgAFAAUABQAGAAYABQAGAAcABwAHAAYABgAIAAkACQAIAAkACQAJ
AAoACgALAAwACgAKAAoACgAKAAsACgAJAAkACQAJAAkACgAKAAgABwAIAAkACQAIAAgA
CAAIAAkACQAJAAgABwAGAAYABwAGAAUABQAGAAcABwAHAAYABQAFAAUABgAGAAUABQAF
AAQAAwADAAMAAwACAAIAAgACAAIAAQABAAEAAAABAAMAAwACAAIAAgABAAEAAQABAAAA
AAAAAAEAAQAAAAAAAQACAP7//f8AAAEAAAAAAAAA///+//3//P/8//3///8AAP//////
/////v/8//v//P/9//3//f/9//z/+v/6//r/+f/6//r/+f/5//j/+f/4//f/9//3//f/
+P/6//j/9f/z//P/8//y//L/9P/1//X/9f/3//j/+P/5//z//f/9//7//f/7//z/+//5
//r/+//7//n/9//4//r/+//8//z/+//6//v//P/9//7//v/+//7//f/+/////v/+////
AAD///7//v////////8AAAIABgAMABEAGQAoAEIAZwCdANwAEgEvATsBSgFcAV0BNwHw
AKQAZAArAO//r/+B/3n/iv+a/6f/tv/F/9D/2f/i/+n/7f/v//D/8f/x//H/8//0//X/
9f/1//b/+P/5//r/+//6//v//P/8//3//v/8//z//v/+//7//v/9//7////+//3//v/+
//7/////////AQABAAAAAQADAAQABAAEAAQABAAEAAUABQAGAAcABwAHAAcACAAJAAkA
CgALAAsADAAMAAwADAAPABIAEwASABMAFgAZABkAGAAaABwAHAAdAB4AIQAjACQAJQAm
ACkAKgAtAC8ALgAuADEAMwA1ADUANAA1ADYANQA0ADYANwA1ADMAMQAxADAALwAtACwA
KwApACYAJQAjACEAIAAfAB0AHAAaABcAFQAVABIAEAAPAA4ADAALAAwADAALAAoACQAH
AAUABQAFAAQAAwADAAIAAQABAAEA///////////+//3//v/+//3//P/8//z/+//6//v/
/P/7//n/+f/6//v//P/7//v//v////3//P/8//3//v/+//3//v///wAAAAD+//7///8A
AP///////wEAAwADAAMAAwAEAAUABAADAAQABAADAAMABQAFAAQABAAGAAYABQAGAAcA
BgAEAAUABQAGAAcABwAGAAYABgAEAAMABAAFAAQAAgADAAMAAgACAAQABAABAAEABAAE
AAIAAQABAAAA/////////////wAAAAD///3//v/9//v/+v/8//7//v/9//3//P/8//v/
/P/8//z/+//7//v/+//5//n/+f/6//r/+v/7//v/+v/6//v/+v/5//n/+v/6//n/+f/6
//v//P/8//r/9//4//n/+f/6//v/+v/5//n/+f/5//f/9//3//j/9//3//n/+f/2//X/
+P/4//f/+P/5//n/+P/3//b/9P/z//T/9f/2//b/9f/0//T/9P/z//L/8f/y//P/8v/y
//H/8P/w//H/8v/x//D/8f/z//T/9P/1//f/+f/5//j/+f/4//b/9P/1//T/9P/1//X/
8v/z//X/9f/1//f/9v/3//j/+P/3//j/+f/7//r/+v/6//n/+P/5//r/+//7//r/+v/6
//n/+v/8//3//v8CAAsAFAAfADQAVQCDAMEAAQEnATABNQFIAVQBRQEPAcEAeQA+AAUA
xf+K/3P/ff+N/53/rP+7/8j/0//c/+L/5//q/+z/7v/v/+7/7v/v//H/8//0//T/9f/2
//n/+f/3//f/+f/7//n/+P/6//v/+v/6//v/+//7//v//P/9//7//f/9//7/////////
AAAAAAEAAQABAAIAAgAAAP//AAACAAQABQAFAAUABAAEAAUABgAGAAYABwAIAAkACQAL
AAsACwAMAA0ADgAQABAAEQASABIAEgAUABgAGQAcAB4AHwAiACQAJgAmACcAKQArAC0A
LgAvADAAMQAzADQANAA1ADYANgA2ADYANQAzADMANAAyADEAMQAwAC4AKwApACkAKAAn
ACQAIQAgAB0AGwAZABcAFQATABIAEQAPAA0ACwAJAAgABwAGAAYABQADAAIAAQABAAEA
AAAAAP///f/8//3//f/9//3//f/8//v/+//8//v/+v/5//n/+f/5//j/+P/5//n/+P/5
//n/+P/3//f/+P/5//n/+P/2//f/9//4//n/+f/5//r/+v/7//v//P/8//3//v/+//7/
//////////////////8AAAAAAAABAAIAAgADAAMAAgACAAIAAgADAAQAAwADAAMAAwAD
AAQAAwACAAQABAADAAMABAACAAAAAQACAAEAAAABAAIAAAAAAAAAAAAAAAAA///+//7/
///+///////+//7///////7//f/+//7//v/9//3//v////z/+//7//v/+//8//v/+v/7
//z//P/8//v/+//8//v/+v/7//v/+//7//v//P/8//r/+f/5//r/+//7//r/+v/7//z/
+v/2//j/+//6//r/+//7//v/+P/3//n/+f/4//j/+f/5//n/+P/5//n/+P/3//j/+f/5
//n/+P/3//b/9v/2//b/9f/1//X/9P/0//T/8//y//P/9P/0//T/9P/z//P/8//x//H/
8//z//H/8P/y//T/9f/2//f/+P/4//n/+P/4//n/9//0//T/9v/2//b/9v/1//T/9f/2
//b/9//3//b/9v/3//f/+P/4//j/+P/5//n/+P/4//r//P/8//v/+v/5//v//P/7//v/
/f8BAAcADgAYACkARgBvAKoA6wAfATQBPQFTAWgBZgE+AfAAmABUABwA2/+Z/3T/d/+L
/5v/rP+8/8r/1f/d/+T/6v/u/+//7//v/+7/7v/v//H/8//0//X/9v/2//f/+f/5//j/
+f/6//r/+v/6//r/+v/6//v//f/9//z//P/9//3//f/+//7///////////8AAAAAAAAB
AAEAAQABAAEAAgADAAQABAADAAQABgAGAAYABwAIAAkACAAIAAkACgAKAAoACwAMAAwA
DQAOABAAEQATABMAFAAXABgAGAAZABsAHgAfACAAIgAkACYAJwAoACkAKwAtAC8AMAAw
ADAAMQAzADMAMwA0ADQANAAyADEAMQAwAC4ALQAsACoAKgAoACcAJgAkACEAHgAcABsA
GgAXABUAEwASABAADwAOAA0ADAAKAAgABwAHAAYABQAEAAQAAwABAAIAAQD//wAAAQAA
AP7//f/+//3//P/8//v/+v/6//v/+//7//v/+//6//r/+v/5//j/+P/4//j/9//4//n/
+f/4//j/+f/6//n/+f/5//j/+P/6//r/+//7//r/+//8//z/+//9/////v/9//7//v//
/wAAAAD//wAAAQABAAAAAAAAAAAAAAABAAEAAQAAAAAAAgACAAEAAQABAAAAAAABAAIA
AgABAAAAAQABAAAAAAD/////AAAAAP///v///wAA///+//7//v/+//7//v////7//f/8
//z//P/8//z//P/9//3//f/9//z//P/7//z//P/7//v/+//7//3//P/7//v/+v/6//r/
+v/5//n/+v/6//n/+f/5//n/+f/5//n/+f/4//j/+f/6//n/+f/5//j/+P/4//n/+v/7
//f/8v/1//j/+P/5//j/9//2//f/+P/4//j/9//4//n/+f/3//b/9v/3//b/9v/2//f/
9//3//b/9f/1//b/9v/0//T/9P/0//P/8//z//H/8P/x//L/8f/x//D/7//v/+7/7f/u
/+7/7v/t/+7/7//x//P/8//0//b/+P/3//f/9v/0//P/8//z//P/8//0//P/8v/z//P/
8v/z//T/9P/z//T/9f/1//X/9P/1//b/9//3//f/9//3//b/9v/3//j/+P/3//n/+v/8
//7/AwAJABEAIAA7AGIAlwDXABIBMgFAAVMBbAF1AVUBCgGwAGYALQDv/6v/dv9r/3v/
kP+h/7P/w//O/9f/3v/k/+f/6v/s/+3/7P/s/+7/7//x//P/8//z//P/9P/0//X/9f/0
//T/9f/2//b/9f/2//f/9//3//f/9//3//f/9//4//n/+v/6//r/+v/7//v/+//7//z/
+//8//3//f/9//3//f/8//7/AAAAAAAA/////wAAAQABAAQABQAFAAUABQAFAAcACQAK
AAsACwAKAAsADQAPABAAEAASABQAFQAWABgAGgAcABwAHQAfACEAIwAlACcAJwApACsA
LAAsAC0ALQAtAC0ALQAtAC0ALAArACsAKQAoACcAJgAlACMAIgAhAB4AHQAbABgAFwAW
ABUAEgAQAA4ADQAMAAoACQAJAAcABgAFAAQAAwABAAAA///+//7//v/+//3//P/9//z/
+//6//v/+v/5//n/+f/4//f/9//2//b/9//4//f/9v/2//X/9f/1//b/9v/3//j/9//2
//b/9//3//f/9//3//f/9v/2//j/+f/4//j/+f/5//n/+f/5//r/+//7//v//P/8//z/
/P/7//z//f/8//v//P/9//3//f/+//7//v/9//3//v/+//7//f/+//3//f/9//3//f/7
//z//f/9//3//f/8//z//P/8//z/+//8//z/+//7//v/+//7//r/+v/5//j/+P/4//f/
9//4//n/+f/4//b/9v/3//j/+f/5//j/9//3//f/+P/4//f/9//3//f/9//2//b/9//3
//b/9v/3//j/9//2//f/9//2//b/9//2//b/9//2//X/9v/2//X/9f/2//b/9f/2//n/
+P/y//H/9f/2//b/9f/1//T/9P/0//T/9P/1//X/9f/2//b/9f/0//T/9P/0//X/9P/0
//X/9P/y//H/8v/z//T/8v/w//H/8v/y//H/7//t/+3/7v/w//D/7v/t/+3/7f/s/+v/
7P/t/+3/7f/u//D/8f/x//P/9P/1//f/9//1//T/8v/y//H/8P/w//L/8//x//H/8v/y
//L/8//z//L/8v/z//T/9f/1//X/9f/2//b/9v/2//b/9//3//f/9//3//j/+P/4//j/
+v/+/wMACgASACEAPABiAJYA1wAPATABPwFRAWcBaAE+AfAAmwBWAB0A4v+j/3f/b/+B
/5P/o/+0/8H/y//W/97/4//m/+n/6//s/+z/7f/t/+7/7//w//H/8v/0//X/9f/0//T/
9v/2//X/9v/3//f/+P/4//f/9//4//j/9//4//j/+P/5//n/+f/5//n/+//7//r/+v/8
//z/+//8//3//P/8//z//v8AAP///v///wEAAgADAAIAAgACAAMABQAGAAYABgAGAAcA
CQAKAAoACwANAA4ADwAPABIAFAAUABUAFwAZABoAGwAcAB0AHwAhACMAIwAkACYAJwAp
ACkAKgAsACwALAArACsAKwAqACoAKAAnACcAJwAmACMAIQAgAB4AHQAbABkAFwAWABUA
EwARAA8ADQALAAoACQAIAAcABQAEAAMABAADAAIAAAD//////v/9//3//P/8//z/+//6
//r/+v/5//n/+f/4//f/9//3//f/9//3//f/9v/1//b/9f/2//b/9v/1//X/9v/2//f/
9//2//b/9//4//j/9//4//j/+P/5//n/+f/6//r/+v/7//z/+//7//z//P/8//3//v/+
//7//v////////8AAAAAAAABAAIAAgABAAEAAQADAAMAAwACAAIAAgACAAIAAgADAAMA
AwACAAIAAgACAAEAAAAAAAAAAQABAAEAAQAAAP////////////////7//f///////v/+
//3//P/9//3//v/+//7//v/9//3//v/+/////v/8//v//P/9//3//P/9//z/+//8//3/
/P/7//v/+//8//3//P/7//z//P/8//v/+//6//r/+v/6//r/+v/7//r/+v/5//n/+f/6
//r/+f/4//n/+f/5//r//P/3//T/+P/6//j/+f/5//j/9//3//j/+P/4//f/+P/5//n/
+f/5//f/9v/3//b/9//6//r/+P/3//b/9f/1//X/9f/0//T/9P/0//P/8//z//H/8f/y
//P/8v/x//D/7//u/+3/7f/v//D/7//w//H/8f/y//P/9P/1//f/9//3//f/9v/0//T/
9P/0//X/9f/1//T/9P/1//b/9v/1//T/9P/0//X/9v/3//f/9//3//f/+P/4//f/9//3
//n/+f/5//n/+f/4//r/+//+/wQACgAQABwANABVAIQAwQD+ACcBOQFHAVwBZwFMAQcB
sQBpADAA9/+6/4X/cf9+/5H/oP+u/73/yv/U/93/4//n/+r/6//s/+z/7P/s/+v/5//l
/+j/6//r/+v/7P/t/+7/7v/u/+//8P/v/+//8f/x//H/8//0//P/8//0//T/9P/1//T/
9f/0//T/9f/1//X/9P/0//P/8//1//b/9f/0//b/9//3//b/9//5//n/+f/5//r/+v/7
//z//P/+//7//v///wEAAgACAAMABAAEAAUABgAGAAcACQALAA4ADgAPABEAEQATABUA
FgAZABoAHAAdAB8AIAAhACIAIwAiACMAJAAlACUAIwAjACIAIwAhACAAIAAfAB4AHQAb
ABoAGQAXABQAEgARAA8ADQAMAAwACgAIAAcABQAEAAMAAgAAAP////////7//f/8//v/
+v/5//j/+P/3//b/9P/1//b/9v/1//X/9f/1//T/8//y//P/8//y//H/8P/x//T/8//x
//H/8v/y//L/8f/y//L/8v/x//H/8P/y//L/8f/x//L/8v/y//P/8//0//X/9f/2//b/
9v/2//X/9f/2//f/9//4//j/9//3//j/+P/5//r/+v/6//r/+v/6//v/+//7//v/+//7
//z//P/8//z//f/8//z/+//6//n/+f/6//v/+f/3//n/+v/5//n/+P/4//n/+f/3//f/
+P/3//X/9v/3//j/+P/3//b/9v/2//b/9v/1//X/9f/1//X/9P/z//P/9f/1//T/8//z
//T/9P/z//L/8//z//L/8v/x//H/8//z//L/8P/w//D/8f/y//L/8v/x//H/8f/x//L/
8v/w//D/8P/w//D/8P/w//D/8f/w//D/8P/x//H/8//w/+r/7P/w/+//7v/v//D/8P/w
//D/7//v/+//7v/u/+//8f/w/+3/7P/s/+7/7v/v/+//7//t/+z/7f/u/+3/6//q/+v/
6v/p/+r/6v/q/+r/6f/p/+r/6//q/+j/5//m/+b/5v/n/+f/5//o/+f/6P/p/+r/6//s
/+3/7v/v/+//7//u/+3/7P/s/+3/7f/t/+3/7P/s/+v/6//s/+7/7v/s/+3/7f/u/+7/
7v/t/+7/7v/v//H/8f/x//D/7//w//D/8P/w//H/8v/2//r///8FAA8AHgA3AF0AkQDQ
AAcBJgEyAUABUQFQASgB3gCQAE8AFgDc/57/cP9r/37/jf+Y/6j/uP/D/83/1f/c/9//
4P/h/+P/4//j/+T/5f/m/+j/6v/p/+r/7P/t/+z/7P/u/+7/7f/t/+7/7//v/+//7//v
/+//8P/w//H/8f/x//H/8f/x//L/8v/z//T/9P/1//f/9//3//f/9v/2//b/+P/5//j/
+P/5//r/+v/6//v//P/8//z//f/+//7//v///wEAAgACAAMABAAEAAUABgAHAAkACQAL
AAwADQAOAA8AEQAUABUAFQAYABkAGgAbAB8AIQAiACIAIwAkACYAJwAmACUAJQAlACUA
JgAmACQAIgAhACAAHgAdABwAGgAZABcAFgAVABMAEAAPAA4ADAAKAAgABgAEAAMAAgAA
AAAAAAD+//z//f/7//j/9//2//X/9f/0//P/9P/0//P/8v/y//P/8//y//L/8v/x/+7/
7v/v/+//7v/s/+z/7v/v/+3/6//s/+v/7P/t/+3/7P/t/+7/7P/r/+v/7f/t/+3/7f/u
/+7/7v/u/+//7//v//D/8v/z//T/9P/y//H/8v/y//P/8//0//X/9P/0//T/8//z//X/
9f/1//b/9v/1//X/9v/1//b/9v/1//b/9//3//j/+f/4//f/9//2//X/9f/2//X/9P/2
//b/9f/1//X/8//0//X/8//y//P/8v/y//L/8f/x//H/8P/x//P/8v/v/+//7//v//D/
8f/x//H/7//u/+7/7v/u/+//7//u/+3/7P/t/+z/7P/s/+3/7P/r/+z/7P/q/+r/6//s
/+v/7P/s/+v/6//p/+j/6//s/+r/6v/r/+v/6f/o/+j/6f/p/+n/6v/q/+n/6f/p/+j/
6P/p/+j/6P/q/+3/6//l/+T/5//o/+b/5//n/+j/5//m/+b/5//n/+j/5//l/+b/5v/m
/+b/5f/k/+X/5v/l/+b/5v/l/+T/4//j/+P/4//k/+T/4v/i/+L/4v/i/+H/4P/h/+L/
4P/f/+D/4P/f/97/3f/e/9//3f/d/9//4P/g/+H/4//k/+T/5P/k/+X/5P/i/+L/4v/i
/+P/4//h/+H/4f/h/+H/4//j/+H/4P/h/+L/4//j/+L/4v/k/+X/5f/m/+j/5//l/+P/
4//k/+X/5v/o/+j/6v/v//b//v8IABkANgBdAJUA1QAFARcBGwEnATgBNAEKAcEAdwA7
AAQAx/+F/2D/YP9v/37/j/+f/63/uP/C/8n/0P/U/9X/1f/V/9b/1//Z/9n/2v/c/93/
3f/f/+H/4f/h/+H/4f/h/+H/4f/i/+H/4f/j/+X/5P/j/+T/5f/k/+P/4//k/+X/5v/l
/+T/5f/n/+f/5f/m/+f/6P/o/+j/5//o/+n/6v/q/+v/6//r/+z/7P/r/+z/7f/t/+7/
7//w//L/8//z//L/8//1//f/9v/3//n/+//7//r/+////wEAAgADAAYACAAKAAsADAAN
AA4AEQAUABMAFAAWABcAGAAZABoAGgAaABoAHAAcABoAGQAZABkAFwAWABUAEgASABIA
EAAMAAsADAAKAAUAAgAAAP7//P/7//n/9//2//T/8//y//D/7//t/+z/6//q/+n/5//l
/+T/5P/k/+L/4f/h/9//4P/h/+D/3f/e/97/3P/b/93/3f/c/9z/2v/Z/9z/3v/c/9v/
2v/a/9n/2f/Y/9b/1v/Z/9r/2P/W/9j/1//W/9j/2v/Z/9j/2P/Z/9r/2f/Z/9r/2//a
/9n/2v/a/9z/3v/e/97/3v/d/93/3//e/97/3//f/9//4P/g/+D/4v/j/+H/4P/i/+H/
3v/f/+H/4f/h/+D/4P/g/+D/4P/f/+D/4v/j/+H/3//h/+H/4P/f/9//3//e/93/3P/c
/93/3v/c/9v/2//c/9z/2v/Z/9v/2//b/9r/2f/Z/9j/1v/W/9n/2//a/9n/2P/X/9b/
1//Y/9j/2P/Y/9f/1f/U/9X/1//X/9f/1v/V/9P/1f/W/9X/1v/W/9b/1f/U/9T/0//T
/9T/1P/T/9T/1f/W/9X/0//R/9L/0//T/9X/1//R/83/z//S/9L/0v/S/9L/0f/T/9T/
0//R/9H/0f/Q/8//zv/P/9D/z//O/9D/0f/R/9D/0P/P/8//zv/M/83/zf/N/83/zP/L
/8r/zP/M/8r/yv/K/8v/zP/L/8j/yP/H/8f/xv/H/8j/x//G/8f/yv/L/8z/zf/P/9D/
0f/Q/87/yv/K/8n/yv/M/83/zP/M/8z/y//K/8r/yv/L/8z/y//L/8z/y//L/8z/zv/O
/83/zv/O/83/zP/M/87/zf/M/83/zv/P/8//0P/R/9f/3//o//f/EAA0AGgAqwDmAAAB
AgELASEBKQETAdYAhgBAAAcAyv+E/07/P/9N/2H/cf+A/5D/nP+l/67/tP+3/7r/vP+9
/73/vP+8/73/wf/D/8P/w//E/8X/x//H/8f/yP/I/8f/x//I/8f/yP/J/8r/yv/J/8r/
y//L/8v/y//L/8v/y//L/8z/zv/O/83/zf/M/83/zP/M/8z/zv/O/83/zf/O/9D/0f/R
/9H/0v/S/9H/0f/S/9P/1f/X/9f/1v/V/9j/2f/Z/9v/3P/d/97/3//g/+H/4v/j/+T/
5//o/w==
         </WaveFormData>
      </LeadData>
      <LeadData>
         <LeadByteCountTotal>10000</LeadByteCountTotal>
         <LeadTimeOffset>0</LeadTimeOffset>
         <LeadSampleCountTotal>5000</LeadSampleCountTotal>
         <LeadAmplitudeUnitsPerBit>4.88</LeadAmplitudeUnitsPerBit>
         <LeadAmplitudeUnits>¦ÌV</LeadAmplitudeUnits>
         <LeadHighLimit>2147483647</LeadHighLimit>
         <LeadLowLimit>268435456</LeadLowLimit>
         <LeadID>V5</LeadID>
         <LeadOffsetFirstSample>0</LeadOffsetFirstSample>
         <FirstSampleBaseline>0</FirstSampleBaseline>
         <LeadSampleSize>2</LeadSampleSize>
         <LeadOff>FALSE</LeadOff>
         <BaselineSway>FALSE</BaselineSway>
         <ExcessiveACNoise>FALSE</ExcessiveACNoise>
         <MuscleNoise>FALSE</MuscleNoise>
         <LeadDataCRC32>3897185279</LeadDataCRC32>
         <WaveFormData>
6f/o/+f/5//n/+b/5v/m/+f/5//m/+b/5//n/+b/5f/l/+X/5f/n/+n/5v/g/+D/5P/m
/+b/5P/j/+T/5f/m/+X/5f/k/+P/5P/l/+T/5P/l/+b/5f/l/+X/5P/k/+X/5f/l/+X/
5f/l/+X/5f/l/+X/5f/l/+X/5f/k/+P/4//l/+b/5f/l/+b/5v/l/+T/5P/k/+T/5P/k
/+b/6P/o/+f/6f/q/+r/6f/p/+f/5f/j/+P/5P/k/+T/4//j/+X/5v/l/+X/5f/l/+b/
5v/m/+X/5f/l/+T/5f/m/+b/5v/m/+f/5v/m/+f/5v/m/+b/5v/k/+P/5f/o/+3/9/8J
ACkAVwCVAOQAPgGOAc8BDQJGAlcCKAKzARoBoABOAAAAt/+J/4P/lv+p/7X/v//I/87/
0//X/9n/2v/d/97/3f/c/9z/3f/d/97/3v/f/+D/4f/g/+D/4f/i/+H/4f/i/+X/5f/l
/+T/4//j/+T/5P/k/+P/5f/m/+f/5//o/+j/5//n/+f/6P/p/+n/6v/q/+r/6f/q/+z/
7f/s/+z/7f/t/+7/7v/u/+//8P/x//H/8f/y//T/9f/0//T/9f/3//n/+v/7//v//P/+
////AAACAAQABgAIAAkACgALAA4AEAARABMAFgAXABkAGwAcAB0AIQAkACQAJgAoACgA
KQAqACkAKQAoACYAJgAmACUAJAAjACIAIAAfAB0AGwAZABcAFQATABEADgAMAAoABwAF
AAMAAgAAAP7//P/7//n/9//2//X/9f/1//T/8v/x//H/8P/v/+//7v/u/+3/7f/s/+r/
6v/q/+v/6//r/+r/6v/q/+n/6f/o/+n/6v/p/+j/6P/o/+f/5v/m/+b/5f/l/+X/5f/l
/+T/5P/k/+X/5v/l/+X/5//n/+b/5v/n/+f/5//o/+j/5//n/+j/6f/p/+r/6v/q/+v/
7P/s/+z/7P/s/+3/7v/u/+3/7f/u/+7/7v/v/+//7//w/+//7v/v//D/8P/w/+//7v/v
//D/8P/v/+//7//v/+//7//v/+7/7v/w/+7/7f/v//D/7//u/+7/7f/t/+3/7f/t/+z/
7P/s/+v/6//t/+z/6//r/+v/6v/r/+3/7f/r/+v/7P/r/+v/6v/p/+n/6f/p/+n/6v/q
/+r/6f/p/+n/7P/r/+X/5v/p/+n/6f/q/+n/6P/o/+j/5//n/+f/6f/p/+n/6f/p/+b/
5v/n/+j/6f/p/+n/6P/n/+b/5//n/+b/5v/n/+f/5//n/+f/5//l/+X/5f/m/+b/5v/m
/+f/5v/l/+X/5//l/+T/4//j/+T/6P/p/+n/6v/q/+r/6v/q/+r/6f/n/+b/5//o/+f/
5//l/+X/5v/m/+b/5v/l/+b/5//o/+f/5//o/+j/6f/p/+n/6f/p/+n/6f/p/+n/6P/o
/+f/6P/o/+f/5//q/+//9P/+/xIANQBlAKcA/ABaAa0B8QEzAmgCcAIxAqcBBgGPAEEA
9f+v/4X/gP+V/6v/t//B/8r/0P/U/9j/2//d/97/3//f/9//3//g/+D/4f/j/+P/4//j
/+P/5P/k/+T/5f/l/+X/5f/l/+f/6P/o/+f/6P/o/+f/6P/q/+n/6f/p/+r/6v/q/+r/
6v/q/+v/7P/s/+z/7f/u/+//7v/u/+7/7//v/+//8P/x//H/8v/z//L/8v/y//T/9f/1
//f/+f/5//n/+//+//7///8AAAEAAgAEAAYACAAIAAkACwANAA8AEQAUABUAFwAZABwA
HQAfACAAIQAiACUAJgAmACcAKAApACsAKwAqACoAKQAoACcAJgAlACIAIQAfAB0AHAAb
ABkAFwAXABUAEgAQAA4ACwAJAAgABwAFAAMAAgABAP///f/8//v/+//5//j/9v/2//f/
9v/1//T/9P/z//P/8v/z//P/8v/x//D/8P/v/+7/7//w//D/8P/w//D/7//v/+//7//v
/+7/7v/u/+3/7v/v/+//7v/u/+//8P/v/+//8P/w/+7/7f/u/+//7//u/+//8P/x//D/
7//w//H/8v/x//H/8v/0//T/8//0//X/9f/2//b/9v/2//f/9//3//b/9//4//j/9//3
//f/+f/4//f/9//3//b/9f/3//j/+P/3//f/9//3//b/9f/2//b/9v/2//b/9v/1//T/
9f/1//X/9f/1//X/9P/0//T/9f/0//T/9P/0//T/9P/1//X/9f/1//T/9P/0//T/9P/z
//P/8//z//T/9P/z//T/8//x//H/8v/z//L/8v/z//L/8v/0//n/9P/t/+//8//z//P/
8//0//P/8v/x//L/8v/y//P/9P/0//P/8//z//P/8//z//P/8//z//L/8f/x//H/8v/y
//H/8f/y//L/8v/y//L/8f/x//D/8v/0//T/9P/0//L/8P/v//H/8f/x//H/8v/y//P/
8//z//T/9f/2//b/9v/1//T/8v/x//H/8f/w//D/8f/x//D/7//w//D/8P/x//L/8f/x
//L/8v/y//L/8v/z//P/8//z//P/8//x//H/8v/y//L/8v/y//P/9v/5//3/BgAYADcA
ZgCkAPQAUgGrAfUBNwJuAn4CRwK9ARkBnQBNAAMAwP+T/4n/nP+z/7//x//R/9j/3f/h
/+X/6P/o/+j/6P/o/+j/6f/r/+z/7f/s/+z/7f/u/+//7//v//D/8P/v//D/8P/v/+//
8f/y//P/8//z//P/8//z//P/8//0//T/9P/1//X/9v/3//f/+P/4//n/+v/5//n/+v/5
//n/+v/6//v/+//7//v/+//8//3//v8AAAAAAQACAAEAAQADAAYABwAHAAgACgALAAwA
DgAPABAAEgAUABUAFwAYABkAGwAdACAAIQAiACQAJwApACsALAAuAC8AMAAxADEAMAAw
AC8ALwAvADAALwAtACsAKwAqACgAJgAkACMAIgAgACAAHQAbABkAFwAUABIAEAAPAA0A
CwAKAAkABwAEAAQABAAEAAMAAQD///7//f/8//v/+v/5//n/+v/5//j/+P/3//b/9v/2
//X/9f/2//b/9v/1//P/8//y//H/8v/z//P/8v/x//H/8f/y//L/8v/y//L/8v/w/+//
8P/y//L/8f/y//P/9P/z//P/8//0//T/8//1//X/9f/0//T/9P/0//X/9v/2//f/+P/4
//n/+f/6//r/+f/4//f/9//3//j/+f/5//n/+v/5//n/+f/6//j/+P/5//n/+f/4//j/
+P/4//n/+v/5//n/+P/4//j/+P/3//b/9v/2//b/9v/3//b/9v/2//b/9v/2//T/9P/1
//T/9P/1//T/8//z//P/8//0//L/8v/x//D/8f/y//P/8v/y//L/8f/w//D/8v/y//L/
8f/w//H/8P/w//H/8//1//H/7f/w//H/8P/w//H/8P/v/+7/6//r/+3/7//v/+//7//w
//D/8P/u/+3/7f/v//D/7//v/+7/7v/v/+//7v/u/+7/7v/u/+7/7//w/+7/7f/t/+7/
8P/x//D/7//u/+3/7P/s/+v/6//s/+z/7f/u/+//7//w//L/8//0//T/8v/v/+//7v/r
/+v/7P/s/+r/6f/o/+n/6//t/+7/7v/t/+z/7P/u/+//7//u/+3/7v/w//D/7//v/+//
7//t/+z/7f/u/+3/7f/s/+v/7f/w//b/AgAZAD4AdAC6ABABbAG+AQUCRAJsAmACCAJy
AeIAgAA1AOf/pv+F/4b/nP+v/7r/wv/L/9D/0//X/9z/3//f/+D/4v/i/+H/4v/j/+L/
4v/j/+T/5P/l/+T/5P/l/+X/5v/n/+n/6f/n/+f/5//n/+f/5//n/+f/6f/q/+r/6v/p
/+f/5//m/+f/6f/q/+r/7P/u/+7/7//v/+//7v/v/+//7v/v//D/8P/x//H/8//z//T/
9P/1//b/9v/3//X/9f/3//n/+v/7//z///8CAAMABAAGAAcABwAHAAgACwAOABAAEgAU
ABUAFwAbAB0AHQAeACAAIwAkACQAIwAjACMAIgAkACYAJwAnACQAIgAhACAAHwAdABwA
GwAZABYAFAASABAADwAOAAsACQAHAAUAAwACAAAA/f/8//r/+P/4//j/9//1//b/9f/y
//H/8P/v/+7/7P/r/+r/6v/r/+v/6f/p/+n/6P/n/+b/5v/m/+b/5f/l/+T/4//i/+L/
4v/f/97/3v/e/+D/4f/h/+D/4f/h/+D/3//h/+L/4v/k/+X/5v/o/+v/6//r/+v/7P/t
/+3/7f/v//L/9v/4//j/+f/5//r/+f/4//j/+f/6//v//f///wEAAQADAAMAAgADAAQA
AwABAAEAAQACAAMABAADAAMAAwABAAAAAQACAP///f/9//7//f/8//7//v/7//r//P/9
//v/+//6//n/9//2//b/9//3//f/+P/3//b/8//x//D/8f/z//X/9f/0//P/8v/x//D/
8f/x//D/8P/w/+//7v/s/+v/7P/s/+z/7P/t/+z/6v/p/+n/6P/n/+b/5//o/+b/5v/n
/+j/6f/q/+n/5v/l/+f/6f/q/+v/7P/r/+v/6//r/+n/5//m/+f/5//n/+n/6f/n/+j/
6v/q/+j/6P/q/+r/6f/p/+n/6P/n/+f/6P/q/+n/5//m/+b/5v/m/+X/5f/m/+b/5v/m
/+f/5P/k/+X/5v/k/+L/4v/k/+b/6P/o/+r/6//q/+j/6P/o/+b/5f/k/+T/5P/k/+P/
4f/h/+L/4//j/+P/4//j/+X/5v/l/+T/5f/n/+b/5f/k/+T/4//k/+X/5f/k/+P/4//i
/+L/4v/j/+L/4f/k/+n/8/8FACUAUgCNANsANwGKAc0BDAJFAlsCNALEAS8BtgBhAA4A
vv+K/37/jf+h/7D/uf/A/8b/y//P/9P/1v/Y/9j/2P/Z/9n/2P/X/9n/2v/Z/9n/2f/c
/97/3//d/93/3//h/+D/3v/f/+D/3v/e/9//3//f/+D/4P/h/+L/4v/h/+H/4v/j/+T/
5P/m/+f/5v/m/+b/5f/k/+T/5f/m/+j/6P/p/+n/6f/q/+z/7f/u/+3/7f/u/+//7//w
//H/8f/y//P/9v/3//f/9v/4//j/+P/7//7/AAACAAUABgAIAAsADAANAA8AEAARABQA
FwAYABkAGwAdAB8AIAAhACEAIQAiACEAHwAeAB4AHgAdAB4AHwAeABwAGgAYABYAFgAV
ABEADwANAAsACQAHAAUAAgAAAAAA///8//n/+P/3//X/9P/y//H/8P/v/+7/7v/u/+7/
7v/u/+3/6v/p/+j/5//n/+j/6f/o/+f/5v/m/+b/5v/l/+T/4//j/+L/4v/j/+P/4//j
/+T/4//j/+L/4//k/+P/4v/h/+H/4f/j/+P/4//j/+T/4//j/+T/5P/k/+b/5//n/+f/
5//n/+f/5//n/+j/6v/r/+v/7P/t/+7/7f/t/+3/7P/s/+3/7f/u/+//7v/u/+//7//v
//D/7//v//H/8f/v//D/8f/w/+7/7v/v/+7/7v/v//D/7//v/+//7//v/+//7v/s/+v/
7P/t/+3/7v/u/+3/7f/t/+z/7P/t/+3/7P/r/+v/6//s/+v/6f/p/+n/6f/p/+n/6f/p
/+r/6f/p/+j/5//o/+n/6f/p/+n/6f/p/+n/6f/o/+j/5v/l/+f/6P/o/+j/6P/p/+z/
6f/k/+X/6P/o/+f/6P/o/+j/5//m/+f/5//n/+b/5//o/+f/5//o/+n/6f/o/+f/6P/p
/+n/6f/p/+f/5//n/+f/5//o/+n/6P/n/+f/5//n/+f/5//o/+r/6f/p/+n/6P/n/+j/
6f/n/+b/5f/n/+j/6v/s/+z/7P/t/+3/7P/s/+z/6v/n/+f/6P/p/+n/6P/n/+X/5f/m
/+f/6P/o/+j/6P/p/+j/6P/p/+n/6P/p/+r/6f/o/+r/7P/s/+v/6v/q/+v/6//p/+j/
6P/s//D/9f8CABwAQQB1ALoADwFnAbAB7QEnAkwCPgLrAV0BzQBtACUA2v+e/4f/kv+m
/7b/v//I/8//1f/Z/9z/4P/i/+H/4v/i/+H/4P/i/+L/4//k/+T/5P/l/+b/6P/o/+f/
5//o/+j/6P/p/+n/6f/p/+r/7P/s/+v/6//r/+v/6//s/+3/7//w/+//7v/u//D/8f/x
//H/8P/x//L/8v/z//X/9P/z//X/9//3//f/+P/5//n/+f/5//n/+v/7//v/+//8//3/
/f/+/wAAAQABAAIABAAGAAcABwAIAAoADAAOAA4ADwASABYAFwAYABkAGwAdAB8AIQAi
ACMAJQAmACgAKAAoACgAKAAnACcAJgAlACQAJAAiACAAHwAfAB0AHAAbABgAFgAVABMA
EQAPAAwADAAKAAcABgAFAAMAAQAAAP///v/9//z/+//6//r/+f/3//b/9v/0//T/9f/z
//L/8v/z//L/8P/w//D/8P/w//D/7//v/+7/7v/v/+7/7f/t/+3/7f/t/+3/7P/s/+z/
7P/s/+z/7f/t/+3/6//r/+z/7P/s/+3/7P/s/+z/7f/u/+3/7v/w//D/7//v/+//8P/x
//H/8f/x//L/8//z//P/8v/y//L/8v/z//X/9f/0//X/9v/2//b/9v/2//T/9P/1//X/
9f/1//T/8//0//T/9P/z//T/9f/1//T/8v/z//P/8//y//P/8//y//L/8//z//L/8f/y
//H/8P/x//H/8P/x//P/8//y//D/7//v//D/7//u/+7/7v/v//H/8P/v/+//7//v/+//
7//u/+7/7v/u/+3/7f/u/+3/7f/t/+7/7f/r/+r/6//s/+v/6//s/+z/6//r/+v/7f/v
/+r/5f/o/+v/6//r/+z/6//r/+r/6v/q/+v/6v/q/+v/6//q/+n/6v/q/+r/6v/q/+r/
6//r/+r/6f/o/+r/6//q/+n/6v/p/+n/6v/q/+j/6P/o/+n/6//r/+n/6P/o/+j/6P/o
/+j/6P/o/+j/6f/r/+v/6//r/+3/7f/t/+3/7P/p/+j/6P/p/+n/6f/p/+n/6P/o/+j/
6P/o/+n/6f/o/+n/6v/q/+n/6v/q/+v/6//r/+v/6//r/+v/6//s/+3/7P/r/+3/7f/s
/+//8//3/wIAGQA9AG4ArwAEAV8BsQH1ATUCZwJsAiYClgH2AIQAOQDu/6r/hf+G/5r/
rf+6/8T/zP/S/9j/3P/d/9//4P/i/+L/4f/f/+D/4P/i/+T/5P/k/+T/5f/m/+f/5//m
/+f/6P/o/+j/6P/o/+j/6P/o/+j/6P/q/+n/6f/q/+v/6//s/+z/7P/t/+7/7v/u/+7/
7//v//D/8P/w//D/7//v//H/8v/z//P/8f/x//P/8//0//X/9v/2//f/+P/3//n/+//7
//z//P/9//7///8AAAIABAAFAAUABwAJAAsADQAOABAAEQATABUAFwAZABoAHQAgACMA
IwAkACUAJQAkACQAJAAlACUAJAAjACQAIgAhACAAHgAdABsAGQAZABgAFQATABEAEAAO
AA0ACwAJAAgABgAEAAMAAgAAAP///v/9//z/+v/5//f/9//1//X/9v/1//T/8//0//T/
8v/x//H/8P/w//D/8P/v/+//7//u/+3/7v/v/+3/7f/t/+z/6v/q/+v/6//q/+v/7P/r
/+v/7P/s/+z/6//q/+r/6f/q/+z/7P/s/+v/6//q/+r/6v/q/+v/7P/s/+z/7P/t/+3/
7f/t/+7/7//v/+//7//v//D/8P/x//H/8P/w//D/8f/y//L/8f/x//H/8P/w//H/8f/w
//H/8v/y//H/8v/y//H/8f/x//H/8f/x//H/8v/y//H/8P/w//D/7//w//D/7//v/+7/
7P/t/+7/7//u/+3/7P/t/+7/7//u/+3/7P/t/+3/7f/t/+3/7P/s/+3/7P/s/+3/7f/s
/+z/6//s/+3/7P/r/+v/6//r/+v/7P/s/+z/7f/t/+z/7P/s/+v/6//t/+3/7f/t//H/
8f/q/+f/6//s/+v/6//s/+z/7P/s/+z/7P/r/+z/7f/v/+//7f/t/+3/7f/t/+7/7f/u
/+7/7f/r/+r/6v/r/+3/7f/s/+z/7f/t/+z/7P/r/+v/7P/u/+7/7v/t/+3/7P/s/+z/
7P/s/+z/6//t/+//7v/u/+//8P/x//L/8v/x//D/7//t/+3/7P/s/+7/7f/s/+z/7f/t
/+3/7v/u/+3/7f/t/+7/7//v/+//7//v/+//7//w/+//7//w//D/8P/w//D/8f/x/+//
7//z//f//v8KACEARwB8AMEAFgFyAcUBCwJMAncCbAISAnYB3AB2AC0A5P+m/4b/i/+j
/7b/wP/J/9D/1f/c/+H/4//l/+f/5v/m/+f/6P/o/+n/6v/q/+r/7P/u/+7/7v/t/+z/
7f/t/+3/7f/u/+7/7//v/+//7//w//D/8f/w//D/8f/y//P/8//z//T/9P/0//T/9f/3
//b/9v/3//f/9//3//f/+P/6//n/+P/5//r/+//7//v//P/8//3//v//////AAAAAAEA
AwAEAAQABQAHAAkACgAKAAsADgAQABAAEgAVABcAFwAZABsAHAAfACAAIgAjACUAJgAo
ACkAKgAsACwALAAsACwALAAsACsAKgApACgAKAAoACYAIwAiACEAHwAdABsAGQAYABcA
FQATABEAEAAOAA0ACwAKAAgABwAFAAQABAADAAEAAAD///7//v/9//3//P/7//v/+v/5
//n/+P/3//f/9//1//T/8//0//T/9P/1//T/8//y//L/8v/y//H/8f/x//L/8v/y//P/
8//y//L/8v/y//L/8v/y//L/8//z//P/8//0//T/8//0//T/8//z//T/9P/0//X/9v/2
//f/9//3//j/+f/5//j/+P/5//r/+//6//r/+v/7//z/+//7//v//P/8//v/+//9//3/
/f/9//z//P/8//z/+//7//r/+//6//r/+//7//r/+v/6//r/+v/6//n/+P/5//r/+f/4
//j/+P/5//n/+f/5//j/9//3//j/+P/3//f/9//2//b/9v/2//b/9v/1//X/9P/1//X/
9P/0//T/9P/1//X/9f/0//X/9v/1//T/9f/0//P/9P/0//T/9P/1//T/9P/0//P/8//z
//P/8//z//T/8//z//b/+P/y/+3/8f/z//H/8f/y//L/8f/x//L/8v/x//H/8v/z//P/
8//z//P/8v/y//L/8//1//b/9P/0//P/8v/y//P/8//z//P/8//y//L/8f/x//H/8f/z
//T/8//x//H/8f/w/+7/7v/w//H/8P/w//H/8v/y//P/8//0//X/9f/2//X/8//y//L/
8v/y//L/8//y//H/8f/w//D/8P/w//D/8P/w//D/8P/x//H/8f/y//L/8v/x//H/8f/x
//L/8v/z//P/8f/x//P/8v/z//j//f8GABsAPABrAKkA+gBXAa4B+AE6Am8CeQI5AqwB
CQGSAEQA/P+7/5D/iP+c/7P/v//H/9H/1v/b/+D/4//l/+X/5v/m/+f/5//o/+f/6P/q
/+v/7P/t/+3/7f/t/+7/7f/t/+3/7v/u/+//7//v/+//8P/x//L/8v/y//L/8v/z//P/
9P/0//X/9v/1//b/9//3//f/+P/5//r/+f/5//r/+//6//r/+//8//3//P/8//3//f/+
//7///8AAAEAAQACAAQABQAFAAYABwAJAAoACwAMAA0ADwARABQAFAAVABcAGAAaABwA
HgAgACMAJAAmACgAKgArAC0ALgAuAC4AMAAxADAALwAwADAAMAAuAC0ALAArACoAKAAn
ACYAJAAjACAAHgAcABsAGQAXABYAFQASABEAEAAPAA0ADAALAAkACQAJAAcABgAFAAMA
AgABAAAA///+//3/+//8//3//P/7//r/+f/5//n/+f/5//n/+f/4//b/9v/3//n/+P/2
//b/9v/3//f/9//2//b/9v/2//b/9v/3//f/9f/1//b/9v/2//b/9//4//n/+f/5//r/
+//5//j/+f/7//r/+v/7//v/+v/7//z//P/8//3//v///////////wEAAQAAAP//AAAA
AAAAAQABAAEAAwACAAIAAQAAAP7//v8AAAAA///+////AAAAAP////8AAAAA///+//7/
///+//z//P///wAA/////////v/+//7//v/+//3//P/7//z//P/8//z//v/+//z//P/9
//3//f/7//v//P/8//v/+v/7//z//P/7//r/+//6//n/+f/6//v//P/7//r/+//7//z/
/P/6//r/+v/6//r/+v/6//r/+//7//r/+v/6//r//f/6//L/8//3//b/9f/3//j/+P/5
//n/+f/4//j/+P/4//j/+P/4//b/9f/2//j/+f/5//n/+f/3//b/9v/3//f/9v/3//n/
+P/2//j/+f/4//j/+P/3//j/+f/5//j/9//1//X/9f/1//T/9P/1//T/9f/2//f/+P/5
//n/+f/6//n/+P/4//j/9v/2//b/9v/2//b/9f/0//T/9P/1//f/9v/2//b/9v/2//f/
9//1//X/9f/2//j/+f/5//j/+P/4//f/9v/3//f/+P/5//z/AAAGABQALABRAIgAzwAn
AYMB1wEdAloCgAJzAhgCgAHrAIcAPQDx/7D/kP+V/63/v//I/9D/2f/g/+X/6f/r/+3/
7v/u/+//7//v/+//7//w//H/8v/x//P/9f/1//T/9f/1//b/9v/2//b/9//4//b/9f/1
//X/9v/2//f/9//3//j/+P/4//n/+v/7//3//f/9//7//////wAAAAD//wAAAQABAAAA
AAABAAEAAgADAAQAAwACAAMABAAFAAUABgAIAAoACgAKAAsADAAMAA0ADgARABIAEgAU
ABYAFgAXABkAGwAeACAAIQAjACUAJgAoACsALwAwADEAMgA0ADUANgA3ADcANQA3ADgA
OAA3ADQAMwAyAC8ALQAtACwAKwArACkAJwAnACUAIwAhACEAHgAcABoAGAAVABQAFAAT
ABEAEAAOAA4ADQAKAAgACAAHAAQAAwADAAIAAQABAAIAAAAAAAAAAQAAAP/////9//v/
+//8//3/+//4//j/+v/6//n/+P/2//L/7v/t/+z/6f/p/+n/5//k/+T/5f/k/+T/5P/k
/+P/4//j/+T/5P/k/+X/5v/m/+j/6P/m/+X/5v/n/+j/6f/p/+n/6f/p/+n/6f/p/+r/
6v/r/+v/6//r/+n/6f/q/+z/6//q/+r/6//s/+7/7v/t/+3/7f/r/+r/6v/q/+n/6f/q
/+r/6f/p/+f/5f/l/+X/5P/l/+b/5f/l/+b/5v/l/+T/4//j/+T/4//h/+H/4v/h/+H/
4v/h/+H/4f/h/+H/4P/g/+H/4f/f/9//3v/d/93/3P/b/9z/3f/c/9z/3f/c/9z/3f/e
/97/3f/d/9z/2//a/9j/2P/Y/9b/1f/V/9T/0v/R/9H/0f/S/9L/0f/Q/9D/0P/Q/87/
zf/P/8//zv/Q/9P/0f/J/8f/y//L/8v/zf/O/87/zv/N/83/zf/O/83/y//J/8v/zf/M
/8v/zP/L/8n/yv/K/8v/zP/L/8r/yf/K/8z/zP/N/83/zP/L/8v/yv/K/8v/y//K/8r/
yP/I/8j/yP/I/8n/yf/H/8b/xf/F/8f/yP/I/8r/zP/N/83/zP/L/8v/yv/J/8n/yf/K
/8n/yP/H/8X/xv/H/8j/yf/J/8f/x//H/8b/x//H/8b/xf/I/8j/yf/K/8v/yv/J/8b/
xf/G/8f/yf/K/8n/yf/M/9H/2P/n/wIAKgBgAKgAAgFaAaYB5QEhAkYCNwLcAUoBwQBi
ABIAwP99/2L/a/9+/43/mP+h/6n/rv+y/7b/uv+9/73/vf++/73/vP+9/77/v//B/8D/
wP/B/8L/wf/C/8P/w//C/8H/wf/D/8L/wv/E/8X/xv/G/8f/xv/G/8b/x//H/8j/yf/I
/8f/x//J/8r/yv/L/8v/y//K/8r/yP/I/8n/yv/L/83/zf/N/87/zv/M/87/0P/R/9H/
0v/T/9T/1v/X/9j/1//Y/9n/2f/a/9v/3P/b/9v/3f/i/+X/5//p/+z/7//v/+7/7//x
//P/9v/4//n/+v/7//3/////////AAABAAIAAwADAAMAAgACAAIAAQABAP///P/6//r/
+f/3//X/9f/y/+7/6v/n/+X/5P/j/+L/4f/f/9v/2v/Z/9f/1v/V/9T/0v/R/8//zf/M
/8r/yP/I/8f/x//H/8T/xf/H/8j/xf/D/8P/xP/E/8T/w//C/8L/wP++/7//wf/B/8D/
wP+//77/v/+//7z/u/+9/77/u/+6/7r/u/+7/73/v/+//73/vf+//7//vv++/77/vv+9
/77/vf+9/7//wv/D/8T/w//C/8H/wv/C/8L/xP/F/8T/xf/G/8f/yP/J/8f/xv/J/8j/
xP/E/8f/x//H/8j/yP/J/8r/yv/I/8n/zP/O/8z/y//L/8z/yv/K/8r/yv/K/8n/yv/L
/83/zv/Q/9H/0f/S/9L/0P/R/9X/2f/a/9v/2v/Z/9j/1//Y/9z/3//g/9//3//e/97/
3//g/+D/4P/g/+D/3//d/97/4P/h/+L/4v/h/97/3//g/+H/4f/i/+H/4P/h/+L/4f/h
/+H/4P/f/9//4f/i/+L/4P/f/97/3//g/+H/4v/c/9f/2v/d/9//4f/i/+H/4f/i/+D/
3//d/9v/2//b/9v/2v/a/93/3//f/+H/4f/g/9//3v/d/93/3P/b/9z/3f/e/97/3f/c
/9z/3v/e/9z/3P/d/9//4f/f/97/3v/d/9z/2v/a/9r/3P/c/93/3v/f/+D/4f/i/+P/
4//i/9//3f/b/9v/3P/e/9//4P/f/93/3P/c/9z/3P/d/97/3v/d/93/3f/b/93/4P/g
/9//3v/e/93/3P/c/93/3P/d/97/3//e/9z/2v/a/93/5P/w/wYAJwBYAJsA7wBKAZkB
2AEXAkoCWQIoArABHQGrAFcAAACx/4P/fv+R/6X/sP+3/7//xf/K/87/0f/S/9P/0//T
/9T/0//S/9P/1v/Y/9j/1//W/9f/2v/b/9r/2//b/9r/2v/a/9r/2v/b/93/3v/e/93/
3v/f/9//3//f/9//3//g/+L/4//j/+P/4//i/+L/4//k/+T/5f/l/+P/4v/j/+X/5v/o
/+r/6v/p/+r/6f/p/+v/6//s/+7/7//w//H/8//z//T/9f/1//b/+P/6//r//f///wAA
AgADAA==
         </WaveFormData>
      </LeadData>
      <LeadData>
         <LeadByteCountTotal>10000</LeadByteCountTotal>
         <LeadTimeOffset>0</LeadTimeOffset>
         <LeadSampleCountTotal>5000</LeadSampleCountTotal>
         <LeadAmplitudeUnitsPerBit>4.88</LeadAmplitudeUnitsPerBit>
         <LeadAmplitudeUnits>¦ÌV</LeadAmplitudeUnits>
         <LeadHighLimit>2147483647</LeadHighLimit>
         <LeadLowLimit>268435456</LeadLowLimit>
         <LeadID>V6</LeadID>
         <LeadOffsetFirstSample>0</LeadOffsetFirstSample>
         <FirstSampleBaseline>0</FirstSampleBaseline>
         <LeadSampleSize>2</LeadSampleSize>
         <LeadOff>FALSE</LeadOff>
         <BaselineSway>FALSE</BaselineSway>
         <ExcessiveACNoise>FALSE</ExcessiveACNoise>
         <MuscleNoise>FALSE</MuscleNoise>
         <LeadDataCRC32>2765954343</LeadDataCRC32>
         <WaveFormData>
3P/c/9v/2//c/9z/2//b/9z/3P/c/9z/3P/c/9z/2//b/9v/2//c/9//3f/X/9f/2//c
/9z/2//a/9r/2//c/9z/2//b/9z/2//c/9z/2//b/9z/3f/e/93/3f/d/97/3f/d/97/
3//e/97/3//g/+D/3//f/+D/4P/f/9//3//h/+H/4f/h/+L/4v/h/+D/4P/g/+H/4f/i
/+P/5P/l/+T/5P/k/+X/5P/j/+H/3v/d/93/3f/d/93/3f/e/9//3v/d/93/3v/e/93/
3v/f/93/3f/e/97/3f/e/9//3v/d/93/3f/d/93/3P/c/93/3v/d/9z/3f/f/+H/5v/y
/wUAJABJAHoAtQDwACEBTgFuAW4BSAH5AJUARAAXAPT/0P+//8H/xv/M/9D/1P/W/9f/
2P/Z/9n/2P/a/9v/2//Z/9n/2v/Z/9j/2v/b/9z/3f/c/9z/3f/e/9z/3P/d/9//3//e
/9//3//f/9//3//f/9//4P/h/+L/4f/h/+H/4P/g/+D/4f/i/+L/4//l/+X/5P/k/+X/
5v/m/+X/5f/l/+b/5v/m/+b/6P/p/+n/6f/q/+v/6//r/+v/7P/u/+//7//w//H/8v/z
//T/8//z//X/9v/4//r/+//8//7/AAABAAIABAAGAAcACAAJAAwADwARABEAEgAUABQA
FQAWABcAFwAXABYAFgAXABYAFgAVABUAEwASABIADwANAA0ADAAKAAgABgAEAAIAAAD9
//z/+//4//b/9v/0//L/8f/w/+7/7v/t/+z/6v/q/+v/6//p/+n/6f/q/+j/5//m/+b/
5f/k/+X/5v/m/+T/5f/l/+X/5P/k/+X/5v/l/+T/5P/k/+P/4//j/+P/4//j/+L/4v/i
/+L/4v/i/+L/4//h/+L/5P/k/+P/4//i/+L/4v/j/+T/5P/j/+T/5f/k/+T/5f/l/+b/
5v/m/+f/5//n/+b/5v/m/+b/5//n/+X/5v/m/+f/5//o/+f/5//n/+j/6P/n/+b/5v/m
/+f/6P/n/+b/5v/n/+f/5v/m/+X/5f/n/+b/5f/m/+f/5v/m/+f/5f/l/+X/5v/m/+b/
5v/l/+T/5P/m/+X/5P/k/+X/5P/l/+X/5f/j/+P/4//j/+P/4//j/+T/4//j/+T/5f/l
/+T/4//j/+T/5//k/97/4P/k/+T/5P/k/+P/4v/j/+P/4v/i/+L/4//k/+X/5f/j/+H/
4v/j/+T/5P/k/+T/5P/j/+P/4v/j/+T/5f/l/+X/5f/l/+X/5P/j/+P/5P/l/+X/5f/l
/+X/5f/m/+b/5v/m/+T/5P/j/+X/5//o/+f/6P/o/+f/5//o/+f/5v/j/+L/4//j/+P/
4//i/+H/4v/h/+H/4v/h/+H/4v/j/+P/4//j/+P/5P/k/+T/5f/m/+T/4//k/+T/4//j
/+P/5P/l/+X/5v/o/+n/6v/v//3/EgAwAFgAjQDMAAcBOQFkAX0BdQFDAecAewAtAAYA
5f/H/7z/v//H/9D/1f/X/9r/3f/d/93/3v/e/9//4P/g/9//3//g/+D/4f/i/+L/4v/i
/+L/4v/i/+L/4//j/+P/4//j/+T/5f/l/+T/5f/l/+X/5f/m/+b/5f/l/+b/5v/m/+b/
5//n/+j/6f/p/+r/6//s/+z/6//r/+3/7f/s/+z/7P/t/+3/7v/u/+7/7v/u//D/8f/y
//P/9P/1//X/9v/3//j/+P/5//n/+f/6//3////+////AQADAAQABQAHAAkACgANAA4A
DwARABIAEwAUABYAFwAXABgAGgAbABwAHQAdABwAHAAcABwAHAAcABsAGgAZABgAGAAW
ABUAFAATABEADwAOAA0ACQAHAAcABgADAAEAAAD///3/+//5//n/+f/4//X/9P/0//T/
8//y//H/8v/x/+//7//w//D/8P/v/+//7//u/+7/7//w//D/7//u/+7/7v/v/+//7//v
/+7/7v/u/+3/7f/u/+7/7P/s/+7/7v/t/+7/7v/u/+//8P/v/+//8P/u/+//8f/x/+//
7//w//H/8f/w//D/8P/x//H/8f/x//L/8v/x//H/8v/z//P/8v/y//L/8//0//T/8//z
//P/9P/0//P/8//0//P/8v/0//X/9P/z//T/9f/0//T/9P/0//T/9P/y//L/8v/y//L/
8f/x//L/8v/y//H/8f/y//L/8f/x//H/8f/x//L/8v/y//L/8v/x//H/8f/x//H/8f/w
//D/8P/x//L/8f/x//H/8P/v/+7/7//w//D/8P/w//H/8P/x//X/8f/r/+z/8P/x//H/
8f/y//H/8P/v//D/8P/x//H/8v/y//H/8P/w//D/8P/w//H/8f/y//P/8v/x//H/8v/y
//L/8f/y//P/8//x//H/8v/y//L/8v/1//b/9v/1//T/8//y//L/8v/z//P/8v/z//T/
9f/0//T/9f/1//X/9f/0//L/8P/w//D/8P/v/+//8P/w//D/8P/w//D/7//w//H/8P/w
//D/8f/w//H/8v/z//L/8f/x//H/8P/v/+//8P/x//H/8f/y//P/9P/1//b//P8JABwA
OABeAJIAzwANAUIBcAGOAYsBWQH7AIwAOgAQAPH/1f/I/8n/0v/b/+D/4//l/+f/6f/q
/+z/7f/t/+3/7P/s/+3/7f/u/+//7//v//D/8P/x//D/8P/w//D/8P/x//L/8v/y//L/
8f/y//P/8//z//P/9P/0//T/9P/1//T/9P/1//X/9v/2//b/9v/3//j/+P/4//j/+f/5
//n/+v/6//v/+//7//v/+//8//z//f/+////AAABAAAA//8BAAIAAwAEAAUABQAGAAcA
BwAIAAkACwANAA8AEAARABEAEwAWABcAFwAYABoAHAAfACEAIgAjACQAJgAnACcAJgAn
ACcAJwAnACcAJwAmACUAJQAlACUAJAAkACMAIgAhACAAHgAcABoAGQAXABUAEwARAA4A
DAAMAAoACAAGAAUABQAFAAUAAwACAAAA/v/8//r/+v/6//z//f/7//v//P/7//n/+f/4
//f/+f/6//n/+f/4//f/9v/2//X/9v/2//f/9v/1//X/9f/1//X/9v/2//b/9f/z//P/
9f/2//X/9f/1//b/9v/2//X/9v/3//b/9v/3//j/+P/3//b/9v/2//b/9//4//n/+f/5
//n/+f/6//r/+v/5//n/+f/6//r/+v/6//v/+//7//n/+f/6//r/+v/6//n/+f/4//j/
+P/3//f/+P/4//j/+P/3//f/9//3//f/9//3//b/9//4//f/9//3//f/9//3//b/9f/1
//T/9P/2//f/9f/0//X/9v/3//b/9f/1//T/8//z//X/9f/0//b/9v/1//T/9f/1//T/
8//y//P/9P/0//T/9v/4//T/8P/y//T/8//z//T/8//y//L/8f/x//P/9f/1//X/9P/z
//X/9//1//P/8//1//b/9v/1//X/9f/1//X/9f/1//X/9f/1//X/9v/2//X/9f/0//T/
9//5//n/+f/5//n/+P/3//b/9v/2//b/9//3//f/9v/3//j/+f/5//n/+P/3//b/9f/z
//L/8//z//H/7//v//D/8f/y//P/9P/z//L/8v/z//T/9P/z//P/9P/1//X/9P/0//X/
9v/1//P/8//0//P/8v/z//P/8//0//f///8NACUASAB2ALEA8QAvAWQBkAGjAY4BSgHh
AHkAOAASAO//1P/M/9D/1//f/+T/5P/m/+n/6v/r/+7/7v/t/+7/7v/u//D/8v/y//D/
7v/v/+//7//w//D/7//u//D/8v/z//X/9f/z//L/8v/y//L/8//0//T/9f/2//X/9f/z
//L/8v/x//L/9P/0//T/9v/4//n/+f/6//v/+v/5//j/9//4//j/+P/6//v//P/8//3/
/P/9//3//v////7//v8AAAEAAQABAAIABQAIAAoACgAMAAwADAALAAwADQAPABIAEwAV
ABYAGAAbAB0AHQAdACAAIgAjACMAJAAkACQAIgAjACUAJwAoACgAJwAmACUAJAAkACMA
IwAjACIAIAAeAB0AHAAZABcAFQATABEADwAPAA0ACgAHAAUABAADAAIAAgACAAMAAQD+
//3//f/8//n/+P/3//j/+P/6//n/+P/3//f/9v/0//T/9P/0//P/8//0//L/8v/x//D/
7//u/+3/7f/u//D/8f/x/+//8P/y//H/8P/y//P/8v/y//H/8P/x//L/8f/v/+//7//v
//D/8P/u//D/8//0//P/8v/y//H/7//t/+3/7v/u/+//8f/z//T/8//y//L/8f/w//D/
7//u/+//8P/x//P/9P/0//P/8//z//L/8//z//D/7v/v/+//7//v/+//7//t/+z/7v/v
/+//7v/t/+3/6//o/+j/6P/p/+z/7v/s/+r/5//m/+b/6P/q/+v/6//q/+j/5//n/+b/
5v/n/+j/5//p/+j/5v/l/+b/5v/m/+X/5v/l/+b/5//n/+b/5f/l/+X/5f/l/+T/4//k
/+b/5//o/+j/4//g/+L/4//k/+b/5v/l/+T/5f/m/+X/4//h/+L/4//i/+P/4//i/+L/
4//j/+H/4f/j/+T/5f/m/+f/5f/l/+b/5//n/+b/5f/k/+T/5P/j/+P/5P/m/+X/5f/m
/+b/5v/o/+n/5//k/+H/3//j/+f/6f/p/+r/6v/p/+j/5//l/+P/4v/i/+H/4v/j/+L/
3//f/9//3//f/9//4P/g/+L/4//i/+H/4f/j/+P/4//j/+H/4P/g/+H/4f/g/9//3//e
/93/3f/d/97/3v/d/97/5P/y/wcAJABMAH8AvgD+ADQBZwGOAZcBdQEpAcIAbAA2AAgA
3f/F/8T/yf/P/9X/2P/X/9f/2f/a/9r/2//b/9r/3P/d/9z/2//b/9z/3P/c/9z/3P/d
/+D/3//d/97/4P/i/+D/3v/e/97/3//f/+D/3//g/+D/4P/g/+L/4v/i/+H/4f/h/+L/
4//j/+P/4//k/+X/5P/j/+L/4//k/+X/5//n/+b/5//o/+n/6v/q/+n/6f/q/+v/6//s
/+3/7f/t/+7/8P/x/+7/7v/w//H/8v/1//f/9//5//v//f8AAAEAAgACAAMABQAGAAcA
CQAKAAsADQAQABEAFAAUABQAFQAVABUAFAAUABUAFAATABMAFQAUABMAEwATABIAEwAQ
AA0ACwAKAAkABwAFAAMA///+//3//P/5//f/9v/z//H/8P/w/+//7f/t/+3/7P/s/+3/
7f/t/+z/6v/n/+f/5//n/+j/5//n/+f/5v/m/+b/5//m/+X/5P/k/+P/4//j/+P/5P/l
/+b/5v/k/+T/5P/k/+P/4//i/+L/4//k/+T/5P/k/+T/5P/m/+f/5v/k/+X/5//n/+X/
5f/m/+b/5v/l/+b/5//p/+n/6v/s/+3/6//r/+z/6//q/+r/6v/r/+v/6v/q/+v/6//q
/+v/6//r/+3/7f/r/+z/7P/r/+r/6v/q/+r/6v/q/+r/6//r/+v/6//s/+z/6//p/+n/
6v/q/+r/6v/q/+r/6v/q/+n/6f/p/+r/6f/o/+n/6v/q/+n/6P/o/+j/6P/p/+j/6P/p
/+n/6f/q/+j/5//o/+n/6f/p/+n/6v/p/+j/6f/q/+n/5//o/+r/6v/p/+n/6v/r/+3/
6v/l/+X/6P/p/+n/6//q/+r/6f/p/+n/6v/p/+j/6f/q/+r/6v/r/+z/6//q/+r/6v/r
/+3/7f/s/+v/6v/r/+v/6//s/+3/7P/r/+z/7P/s/+3/7f/u//D/8P/w/+//7f/t/+7/
7//u/+3/7P/u//D/7//w//L/8f/w//D/8P/w/+//7f/r/+r/6//q/+r/6v/p/+j/6P/q
/+v/7P/s/+3/7f/s/+v/6v/r/+r/6//t/+z/6v/q/+z/7v/t/+3/7f/s/+3/7f/t/+z/
7f/u/+//8v/8/wsAIgBDAG4ApADjABoBSAFuAYABbQEzAdQAdAA3ABIA7v/T/83/0v/Z
/9//4v/j/+X/5//n/+j/6v/q/+r/6//q/+n/6f/o/+j/6v/q/+r/6v/r/+v/7P/s/+v/
7P/t/+z/7P/t/+3/7f/t/+7/7//w/+//7v/v//D/8P/v/+//8P/x//L/8P/x//L/8v/y
//P/8v/y//P/8//0//X/9P/0//X/9v/2//X/9v/3//f/9//4//j/+v/6//r/+v/6//r/
+//9//7//v/+////AAACAAMAAwADAAUACAAJAAkACgANAA4ADwAQABEAEgAVABcAGAAY
ABkAGwAcAB0AHgAeAB8AHwAeAB4AHwAgACAAHwAeAB0AHQAcABoAGgAaABcAFQAVABUA
FAATABAADgANAAsACAAGAAUABAACAAAA///9//3/+//7//r/+f/4//j/9//1//b/9v/0
//T/9f/0//P/8v/y//P/8//y//L/8v/y//L/8v/y//L/8f/w//D/8P/w//D/8P/v/+//
8P/w//D/8P/x//H/8P/x//H/8f/x//H/8P/x//D/8P/y//L/8P/y//P/8v/x//L/8v/z
//P/8v/z//T/9P/0//T/9P/0//T/9P/0//X/9f/1//b/9v/2//b/9v/1//T/9f/3//f/
9v/2//X/9P/0//T/9P/z//T/9P/0//P/8v/y//P/8//z//T/8//y//L/8//0//P/8v/y
//L/8f/y//H/8f/z//P/8//z//L/8f/y//L/8f/v//D/8P/x//H/8f/w//D/8f/x//H/
8f/v/+//8P/w/+//8P/w//H/8P/w//D/8P/w/+//8f/y//H/8P/w//D/8P/v/+//8f/0
/+//6//u//D/7//w//D/8P/v/+//8P/w//D/8P/x//H/8f/w//D/8P/y//L/8f/x//L/
8f/x//H/7//u//D/8f/x//H/8f/x//H/8f/y//H/8f/y//P/9f/1//T/8//z//P/8//y
//H/8f/y//L/8v/z//T/9P/0//b/9v/1//b/9f/y/+7/7//w//D/8P/w/+//7v/v/+7/
7v/v//D/7//u//D/8f/x//H/8f/x//H/8f/x//H/8f/w//D/8P/w//H/8f/w//L/8//z
//T/9f/3//7/DAAiAEIAagCeAN0AFwFIAXABiwGBAUoB6QB/ADYAEADv/9L/yf/O/9f/
3f/i/+T/5v/p/+v/7P/s/+z/7f/t/+3/7P/s/+z/7P/t/+//7//v/+//7//v//D/8P/v
//D/8P/w//D/8f/x//H/8P/w//H/8v/y//H/8f/y//P/8v/z//P/8v/z//X/9P/z//P/
9P/0//X/9f/1//X/9f/1//b/9//4//j/9v/3//n/+f/4//n/+v/6//v/+//7//z//v//
//7//v/+////AAADAAMABQAGAAYABgAIAAoADAAMAAwADQAPABEAEwAVABYAFQAXABkA
GgAbAB0AHQAdAB4AHwAgACAAHwAeAB8AHwAeAB4AHQAdABwAGwAdABwAGQAYABcAFgAU
ABIAEAAOAAwACgAJAAcABQAEAAMAAgAAAP///v/8//r/+v/5//j/+P/4//f/9v/2//b/
9P/z//P/8//z//P/8//y//H/8f/w//D/8f/x//D/8P/w/+//7v/u/+//8P/w//D/8P/v
/+//7//v/+//7//w/+//7//v//D/8f/w//D/8P/w//D/7//w//D/8P/x//D/8P/x//H/
8f/x//H/8f/y//L/8f/x//H/8v/z//P/8//y//L/8v/z//P/8v/y//P/8v/x//L/8v/x
//L/8v/y//L/8v/x//H/8f/x//D/8P/w/+//7//w//D/8P/w//D/8P/w//D/8P/w//D/
7//w//H/8f/w/+//7v/u/+7/7//w/+7/7v/v/+//7//v/+7/7v/u/+7/7v/t/+3/7v/u
/+3/7f/u/+7/7v/t/+3/7f/t/+3/7P/r/+z/7f/t/+z/7P/s/+z/7P/t/+3/7P/t//H/
8P/o/+f/7P/t/+z/7f/t/+3/7f/t/+v/7P/s/+v/7P/v/+7/7P/t/+7/7f/u/+//7v/t
/+7/7v/u/+z/7P/u//D/7//u//D/8P/w//D/7//t/+7/7//x//H/8P/w//D/8P/v//D/
8P/v/+7/7//w//H/8f/x//L/8//z//P/8v/x//D/7v/u/+7/7v/u/+7/7f/s/+z/6//r
/+z/7f/t/+3/7P/s/+3/7v/t/+3/7v/u/+7/7v/u/+7/7f/t/+3/7f/t/+3/7v/u/+7/
7//w//L/9P/8/woAIgBEAHAApQDkACABUgF6AY0BeQE3Ac8AZQAjAAEA4f/I/8P/yv/S
/9n/3v/h/+H/5f/o/+n/6f/q/+r/6v/q/+r/6v/q/+v/6//s/+z/7P/t/+3/7f/t/+3/
7f/u/+3/7f/u/+7/7//v/+//7v/u/+//8P/v/+//8f/y//H/8f/y//P/8//z//P/9P/0
//T/9P/0//T/9P/1//X/9v/3//b/9f/2//f/9v/3//j/9//4//n/+f/6//r/+v/5//v/
/f/+//7//v8AAAEAAgADAAQABQAGAAcACAAKAAwADAANABAAEQASABUAFgAXABgAGgAb
ABsAHAAeAB8AHwAfACAAIAAgACAAIAAfACAAIQAhAB8AHgAdABwAGwAaABkAFwAWABUA
EwARAA8ADAALAAsACQAHAAYABgADAAIAAgABAP///v/8//z/+//5//j/9//2//f/9v/1
//X/9f/0//T/8//y//L/8f/x//L/8v/z//L/8f/x//H/8f/x//L/8f/x//L/8//y//L/
8//y//L/8v/y//L/8v/x//H/8v/x//H/8f/x//H/8f/y//L/8v/z//T/9P/z//P/9P/1
//X/9P/1//X/9v/2//b/9f/1//b/9//2//X/9P/3//j/9v/2//f/9//3//f/9//3//X/
9f/1//X/9f/0//T/8v/x//H/8v/y//L/8v/y//H/8f/x//H/8f/x//D/7//w//H/8P/w
/+//7//w//H/8f/w/+//7v/t/+3/7v/u/+7/7v/u/+7/7v/v/+//7v/t/+3/7f/t/+3/
7f/t/+3/7f/u/+7/7f/s/+3/7//u/+z/7f/s/+v/6//s/+v/6//t/+3/7P/s/+v/6//q
/+r/6v/q/+v/6//r/+z/7v/p/+X/6f/q/+j/6f/q/+n/6f/p/+r/6v/p/+n/6v/q/+r/
6v/r/+v/6f/p/+n/6v/r/+z/6//q/+r/6v/q/+v/6//r/+v/6//r/+v/6//s/+v/7P/t
/+7/7v/s/+v/7f/t/+r/6f/q/+v/6v/p/+v/6//r/+v/7P/t/+3/7P/r/+r/6f/p/+j/
5//n/+j/6f/n/+b/5f/l/+f/5//m/+b/5v/n/+f/6P/o/+j/6f/o/+j/6P/o/+f/5//m
/+b/5//o/+j/5//n/+n/6f/q/+v/7P/y////EwAwAFgAjADKAAkBQAFtAYkBggFNAe0A
fgAtAAUA5//K/73/wP/K/9L/1//a/9z/3v/g/+H/4v/j/+P/4v/i/+P/4//i/+L/4//k
/+X/5f/m/+b/5f/l/+b/5v/m/+b/5v/m/+f/5//m/+b/5//o/+j/6P/p/+j/6f/q/+r/
6v/q/+r/6//q/+n/6//s/+r/6v/s/+3/7P/s/+7/7//u/+3/7v/v//D/7//w//D/8P/x
//H/8f/x//L/8//0//X/9f/2//f/+P/5//r/+//8//z//P///wEAAQACAAQABAAFAAgA
CgALAAwADgAPABEAEgATABUAFgAWABYAGAAZABgAGAAZABkAGQAZABgAGAAZABgAFwAX
ABYAFQAUABMAEQARAA8ADQAMAAwACwAIAAcABQACAAEA///9//z/+//6//n/+f/4//b/
9P/z//P/8v/x//D/7//v/+//7//u/+3/7f/t/+z/7P/s/+z/7P/s/+v/6v/r/+z/7P/q
/+v/7P/u/+3/7P/s/+v/6//s/+3/7f/t/+3/7P/q/+v/6//r/+v/6//s/+z/7P/t/+7/
7//v/+7/7v/w//D/7//v/+//7//v//D/8P/w//D/8f/y//H/8f/x//L/8v/x//D/8P/x
//L/8//y//L/8//0//T/9P/y//H/8f/y//L/8P/w//H/8v/x//H/8f/x//H/8f/x//H/
8f/w/+7/7v/v//H/8f/w//D/7//v/+7/7//v/+//7v/t/+7/7//u/+7/7//w/+//7//v
//D/8P/u/+3/7v/u/+3/7P/s/+3/7f/t/+3/7P/r/+v/6//s/+3/7v/u/+3/7v/v//D/
7//u/+7/7v/t/+3/7P/r/+3/7f/t/+3/7f/s/+3/8P/t/+b/5//q/+n/6v/s/+z/7P/t
/+3/7f/t/+3/7f/u/+//7v/t/+z/7P/s/+7/7//v/+//8P/u/+3/7f/t/+7/7f/u//D/
7//v/+//7//v//D/8P/w//D/8v/y//L/8P/w/+//7//u/+z/7P/u/+//8P/w//H/8v/y
//L/8//z//H/8P/u/+7/7f/t/+z/7P/r/+v/6//r/+r/6v/q/+v/6//r/+z/7P/r/+z/
7P/r/+r/6//r/+3/7v/u/+3/7P/s/+z/6//r/+z/7P/t/+7/7v/x//z/CwAiAEcAdQCv
APIAMAFlAYwBnAGHAUMB2ABuAC0ACQDn/8n/wf/I/9L/2f/b/97/4P/j/+X/5v/o/+n/
6v/p/+j/6P/n/+b/5f/m/+f/6P/o/+j/6v/q/+r/6v/s/+z/6//r/+z/7f/t/+3/7f/r
/+r/6//s/+z/6//r/+v/6v/q/+r/7P/t/+7/7//u/+//8f/y//L/8v/x//H/8v/y//H/
8f/z//P/8v/y//P/8//y//P/8//0//X/9f/2//n/+f/4//n/+v/7//z//f/+/wAAAAAB
AAIAAgADAAQABgAIAAkACQALAA0ADgAPABEAFAAVABYAGAAZABoAGgAaABoAGwAdAB4A
HwAeABwAGwAaABkAGQAZABkAGAAYABcAFgAVABMAEgAQAA8ADQALAAgABQADAAIAAgAB
AP///v/8//v/+//4//X/9f/0//L/8f/w/+7/7v/u/+//7v/s/+z/7f/s/+z/7f/t/+v/
6//r/+v/6f/o/+n/6//s/+v/6f/p/+j/5//o/+n/6P/o/+n/6P/n/+X/5f/m/+b/5//o
/+f/5f/m/+f/5//n/+f/5//o/+r/6f/o/+j/6f/q/+v/6//r/+v/6//r/+v/6v/p/+r/
6f/p/+r/7P/r/+r/6f/p/+r/6v/p/+n/6v/r/+7/7f/r/+r/6v/p/+n/6f/o/+n/6P/o
/+n/6f/o/+f/5P/j/+X/5P/k/+b/5//o/+n/6P/n/+f/5v/l/+X/5P/i/+L/5P/l/+T/
5P/j/+P/4//k/+T/5P/j/+P/4//j/+L/4//j/+L/4f/f/+D/4P/g/+L/4f/f/97/3//h
/+L/4//j/+L/4P/d/9v/3f/f/9//3//g/9//3v/d/9z/3P/d/97/3//f/9//3//f/93/
2//c/9z/3f/f/+L/4f/Z/9f/2v/b/9v/3f/f/+D/4P/e/9z/3P/d/93/3P/b/9z/3f/c
/9v/2//b/9v/2v/a/9v/2//a/9r/2v/b/93/3P/d/93/2//a/9v/2//b/93/3v/d/93/
3P/c/9z/2//c/9z/2//b/9r/2v/a/9v/2v/a/9z/3v/e/9z/2//a/9n/2f/Z/9n/2f/Y
/9j/1//V/9X/0//T/9T/1f/W/9X/1f/V/9X/1P/U/9P/0//U/9X/1f/U/9T/1f/U/9H/
0P/R/9L/1P/V/9X/0//S/9P/1//j//b/EAA1AGcAowDlACEBVQF+AZIBfgE+AdgAdQA0
AAcA2/+7/7L/tv+8/8L/xv/H/8j/yv/K/8r/zP/O/87/z//Q/8//zv/N/8z/zf/O/87/
zv/P/8//zv/O/87/y//J/8n/y//N/8//zv/O/9D/0P/P/9D/0v/R/9H/0v/S/9L/0//R
/9D/z//Q/9H/0v/T/9P/0//T/9P/0v/Q/8//0f/T/9P/0//U/9T/1P/U/9b/1v/W/9b/
1//X/9j/2f/a/9v/2//c/93/3f/d/97/3v/c/9z/3f/g/+L/5v/p/+r/6//s/+z/7f/u
/+//8v/0//X/9f/3//j/+f/5//n/+v/8//3//v/+//7//f/9//7//v/+//7/+//4//j/
+v/5//n/+P/1//L/7v/s/+r/6P/m/+X/4//h/97/3f/c/9z/2v/Z/9f/1P/R/87/zf/N
/8v/yv/L/8z/zf/K/8f/x//I/8j/xv/F/8X/xv/F/8X/xv/F/8T/w//C/8P/xP/D/8L/
wf/C/8L/wf/A/77/vv/A/8D/vv+9/77/vv+9/73/v/+//73/vv/B/8H/v/+//7//vv++
/7//v/+//8D/wv/D/8X/xP/D/8P/xP/E/8P/xf/F/8P/w//F/8b/x//G/8X/xP/G/8b/
w//D/8X/xv/F/8X/xf/F/8b/xf/E/8X/yP/I/8b/xP/F/8X/w//C/8P/wv/B/7//v//B
/8L/w//D/8H/v/+//77/vP+8/7//w//C/8L/wv/C/8D/vf+9/7//wP+//77/vv++/77/
vf+9/7z/vf+9/7z/uv+5/7n/uv+8/7z/u/+6/7n/uf+5/7r/vP+8/7r/uf+7/7z/uv+6
/7r/t/+3/7j/uf+4/7n/t/+1/7X/t/+3/7j/uf+0/7D/sv+1/7b/t/+5/7f/t/+4/7j/
tv+0/7X/tP+0/7T/s/+z/7X/uP+5/7n/uv+5/7j/tf+z/7P/s/+x/7L/tP+0/7X/tv+1
/7T/tf+1/7T/tv+3/7j/u/+7/7n/uP+4/7b/s/+z/7T/tP+1/7b/t/+4/7n/uf+5/7f/
t/+3/7T/sv+w/67/r/+x/7P/tP+0/7L/r/+v/6//rv+v/7H/sP+w/6//r/+u/7D/s/+x
/7D/r/+v/67/rv+u/67/rf+s/63/r/+v/63/q/+p/6n/q/+z/8P/2f/5/yYAXwCeANsA
EQE9AV4BYQE9Ae4AiwA8AAcA1/+t/5n/l/+c/6P/pf+l/6T/pf+m/6f/qP+o/6n/p/+n
/6f/pv+k/6T/pv+o/6n/qf+o/6j/qf+q/6j/qP+o/6j/pv+m/6b/pv+o/6j/qf+n/6f/
qP+q/6r/qf+p/6r/qv+q/6r/rP+s/6v/q/+q/6j/qv+q/6r/qv+r/6r/qf+p/6r/qv+s
/63/rf+t/6z/rP+t/63/rP+t/6//sf+x/7P/sv+x/7H/sv+z/7T/tP+2/7j/uf+6/7v/
u/+8/w==
         </WaveFormData>
      </LeadData>
   </Waveform>
</RestingECG>
