# Supplementary material for: Detection of Left Atrial Enlargement Using a Convolutional Neural Network-Enabled Electrocardiogram
Source: Front Cardiovasc Med. 2020 Dec 17;7:609976. doi: 10.3389/fcvm.2020.609976 (PMC7773668; doi:10.3389/fcvm.2020.609976)
Supplement: Supplementary file 2 [file Data_Sheet_2.ZIP › normal1/1802010171_8149_0000000D.XML]

<?xml version="1.0" encoding="Windows-1252"?>
<!DOCTYPE RestingECG SYSTEM "restecg.dtd">
<RestingECG>
   <PatientDemographics>
      <PatientID>1802010171</PatientID>
      <PatientAge>78</PatientAge>
      <AgeUnits>Years</AgeUnits>
      <Gender>Female</Gender>
      <PatientLastName>guoxueyun</PatientLastName>
   </PatientDemographics>
   <TestDemographics>
      <DataType>Resting</DataType>
      <Site>1</Site>
      <AcquisitionDevice>MAC55</AcquisitionDevice>
      <Status>Unconfirmed</Status>
      <Priority>Normal</Priority>
      <AcquisitionTime>09:06:44</AcquisitionTime>
      <AcquisitionDate>07-10-2015</AcquisitionDate>
      <CartNumber>1</CartNumber>
      <AcquisitionSoftwareVersion>009C</AcquisitionSoftwareVersion>
      <XMLSourceVersion>MAC5000 v1.0</XMLSourceVersion>
   </TestDemographics>
   <RestingECGMeasurements>
      <VentricularRate>72</VentricularRate>
      <AtrialRate>72</AtrialRate>
      <PRInterval>152</PRInterval>
      <QRSDuration>68</QRSDuration>
      <QTInterval>420</QTInterval>
      <QTCorrected>459</QTCorrected>
      <PAxis>71</PAxis>
      <RAxis>74</RAxis>
      <TAxis>41</TAxis>
      <QRSCount>12</QRSCount>
      <QOnset>220</QOnset>
      <QOffset>254</QOffset>
      <POnset>144</POnset>
      <POffset>195</POffset>
      <TOffset>430</TOffset>
      <ECGSampleBase>500</ECGSampleBase>
      <ECGSampleExponent>0</ECGSampleExponent>
   </RestingECGMeasurements>
   <Diagnosis>
      <Modality>Resting</Modality>
         <StatementCount>2</StatementCount>
         <LabelText>12SL ��ϳ���</LabelText>
      <DiagnosisStatement>
         <StmtFlag>ENDSLINE</StmtFlag>
         <StmtText>�������</StmtText>
      </DiagnosisStatement>
      <DiagnosisStatement>
         <StmtFlag>ENDSLINE</StmtFlag>
         <StmtText>���� ECG</StmtText>
      </DiagnosisStatement>
   </Diagnosis>
   <Waveform>
      <WaveformType>Rhythm</WaveformType>
      <WaveformStartTime>0</WaveformStartTime>
      <NumberofLeads>8</NumberofLeads>
      <SampleType>CONTINUOUS_SAMPLES</SampleType>
      <SampleBase>500</SampleBase>
      <SampleExponent>0</SampleExponent>
      <HighPassFilter>16</HighPassFilter>
      <LowPassFilter>150</LowPassFilter>
      <ACFilter>NONE</ACFilter>
      <LeadData>
         <LeadByteCountTotal>10000</LeadByteCountTotal>
         <LeadTimeOffset>0</LeadTimeOffset>
         <LeadSampleCountTotal>5000</LeadSampleCountTotal>
         <LeadAmplitudeUnitsPerBit>4.88</LeadAmplitudeUnitsPerBit>
         <LeadAmplitudeUnits>��V</LeadAmplitudeUnits>
         <LeadHighLimit>2147483647</LeadHighLimit>
         <LeadLowLimit>268435456</LeadLowLimit>
         <LeadID>I</LeadID>
         <LeadOffsetFirstSample>0</LeadOffsetFirstSample>
         <FirstSampleBaseline>0</FirstSampleBaseline>
         <LeadSampleSize>2</LeadSampleSize>
         <LeadOff>FALSE</LeadOff>
         <BaselineSway>FALSE</BaselineSway>
         <ExcessiveACNoise>FALSE</ExcessiveACNoise>
         <MuscleNoise>TRUE</MuscleNoise>
         <LeadDataCRC32>3757686902</LeadDataCRC32>
         <WaveFormData>
JgAmACYAJgAoACgAKAAoACgAKAAoACgAJwAmACUAJAAkACQAJAAkACYAJgAmACYAJgAm
ACYAJgAlACQAIwAiACIAIgAiACIAIQAgAB8AHgAdABwAGwAaABoAGgAaABoAFgAUABIA
EAARABIAEwAUABMAEgARABAADgAMAAoACAAGAAYABgAGAAUABAADAAIAAAAAAAAAAAD/
//7//f/8//v/+v/5//j/+f/6//v//P/7//r/+f/4//b/9v/2//b/9P/0//T/9P/y//D/
7v/s/+//8P/x//L/8P/u/+z/6v/s/+z/7P/s/+z/7P/s/+z/6P/m/+T/4v/j/+T/5f/m
/+b/5v/m/+b/5f/k/+P/4v/k/+T/5P/k/+L/4v/i/+L/4P/g/+D/4P/i/+L/4v/i/+D/
4P/g/+D/4P/g/+D/4P/g/+D/4P/g/9//3v/d/93/2//b/9v/3f/i/+P/4v/i/+L/5f/l
/+X/4//i/+L/4f/j/+P/5P/l/+T/5P/k/+D/4//l/+f/6P/s/+7/8v/0//P/8f/w/+//
7v/u/+//7f/n/+T/3//c/9v/3P/c/93/4f/j/+T/5P/m/+b/5//n/9//3v/f/97/3//h
/+X/5//n/+b/4//i/+f/5//l/+X/7v/q/+X/5//r/+v/6v/t//P/9f/z/+//8f/y//7/
DwAaACMAJAAhACQAIwAcABgADADy/9r/zv/H/8n/1P/e/+n/7f/r/+z/9//3//X/8//w
/+7/8v/z//P/9P/4//n/+P/4//f/+P/0//P/8//2//j/+v/8//z//P/6//f/+P/3//X/
+P/5//r/+v/6//z//P/5//z/AAAAAP7//f/8//n//f////////8AAP//AQABAP3//f/9
//7/AAACAAAA///////////+//7///8EAAUAAwABAAEAAQABAAUABgAFAPz/AQAGAAcA
BgAGAAYACQALAAYABgAEAAcACgAIAAgACQALAAoACAALAA4ADQALAAoADwAPAAsACQAM
AA8ADwAQABIADwARABEAEAAPAAsADQAOAA4ADAAMAAsADAAOAA8ADQALAAgABgAHAAcA
DAAOAAsACgAKAAoACAAIAAkABQAAAAAABAAEAAEA//8BAAIABAACAAIAAAABAAEAAgAB
AP///P/6//n/+v/4////+//5//n/+f/7//7//v/7//3//f/9//v//f/7//n/+P/4//n/
+//3//X/+P/6///////5//r//P/5//j/+f/7//z//v////7/+f/5//n/+f/5//v//P/8
//r/+v/6//3//f/6//n/+P/4//z//f/7//z//v///wAABAAEAP///f/3//n/+//9////
/P/9//z/+/8BAAIAAwADAAMABAAGAAkABwAEAAIAAAABAAIAAgAAAAMABQAGAAUAAgAB
AP///v8BAAQABgAHAAQABgADAP//BAAGAAcACAAFAAUAAwADAAQABgAEAAQABQAGAAcA
BwAGAAUAAwACAAMAAwAEAAYABAAEAAIABAAIAAYABQAFAAEA+/8CAAUAAgAEAAYACAAK
AAkACAAJAAgABwAHAAYABQAHAAkACwALAAcABgAEAAcACAAJAAsADAAPAA8ADwAPAA0A
DQANAAwADgAMAA4AEQAQAA4ADgAOABQAFgAWABUAFgAXABYAFgAUAA8ACQAGAAcACAAI
AAoACQAJAAoACwAKAAgABwAGAAcABwACAAIABQAGAAYABwAHAAcACAAIAAQABAAHAAcA
BQAFAAQABAANAAcAAQAJABIAEQAPABEAEQARAA8ADAAOABcAIAAnAC4AOQBAAD0ANgAw
ACoAIAAOAPT/3//f/+j/8P///wsACQAEAAEAAQAGAAkACwAOAA4ADQALAAoADwAPAA0A
DAAMAA4ACwALAAcACgAMAA4ADwAQABEAEAAPABAADwANAA0ADQANAAwADQAQABEADwAS
ABYAFgAUABUAFAARABUAEwATABMAFAATABcAGQAXABIAEQARABIAFwAWABYAFwAXABcA
FgAWABgAHAAcABkAFgAVABQAEwAZABwAHQAWABYAGgAaABgAGAAYABsAHQAbABwAGwAf
ACAAHAAaABkAHAAeAB8AJQAlACMAIAAeACIAIwAgAB8AIAAjACMAJAAkACEAIwAjACUA
JQAiACUAJQAkACEAIAAeAB4AHwAfACEAIQAgACAAHwAdACAAIAAdABwAHAAcAB0AHgAg
AB0AGAAYABwAHAAZABcAGQAaABgAFgAWABQAEwATABQAEwATABIAEgATABMAEAAWABEA
DgANAAwADQAPABAADgARABEAEQAPABEAEwARABAAEAAUABcAFAATAA8ADgAQAA0ACgAM
AA8ADQAMAA0ADwAQABEAEwATAA8ADwAPAA8ADwAQABIAEwASAA8ADgAQAA8ADwAPAA8A
EAASABMAEQASABMAEwATABYAGgAXABcAEwARABEAEQARABMAFQAVABUAFwAWABUAEwAT
ABQAFgAZABkAGAAYABgAGAAYABcAFAAXABkAGgAZABcAFwAWABYAFgAYABkAGQAaAB4A
HQAbABoAGgAZABgAFgAXABYAFwAZABoAFwAWABcAGAAZABkAGQAZABgAGAAWABUAFQAW
ABgAGAAWABgAHAAaABkAGQAbAA8AEAAZABwAGgAaABoAGgAWABQAFAASABYAGQAbAB0A
GgAbABwAGwAbABoAGAAbAB4AHwAhACIAIQAhACEAIQAgAB8AHgAcAB8AHAAdAB8AIgAi
ACQAJgAoACoAKgApACcAJwAlACQAJgAlACMAJAAfAB4AHAAcAB0AHQAeAB8AHQAaABgA
FgAYABkAFQAWABsAHAAcAB0AHAAbABsAGgAaABoAHQAdABsAGwAaABoAHwAhACMAIwAg
ABsAHQAnACMAHQAnADAAMAArADIAQQBMAE0ATgBbAGQAXgBYAFYASgA0ABsABwACAAoA
FQAZABsAIgAnACcAJwAnACYAJgAlACUAJAAkACkAKQAnACYAJAAmACMAIwAiACYAKQAs
ACwALAAsACoAKAAqACoAKQApACkAKQAoACoALAAsACkALAAwADAALgAvAC4AKwAvAC0A
KwApACgAKwAxADUANQAxAC8ALgAuADAALgAtAC0AMAAxADEAMgAyADYANgAzADIAMQAw
AC8ANQA4ADkAMgA0ADgAOAA2ADYANgA5ADsANgA2ADQANwA8ADoAOgA7ADoAOAA1ADcA
OwA7ADoAOgA+AD8APAA7AD4AQQBBAEIAQgA/AEEAQQA/AD8APAA/AEEAQgBBAEIAPgA+
AD8APwBBAEEAQABAAD8APQBAAEAAPQA8ADwAPAA7ADwAPgA7ADQANAA4ADgANAAzADYA
OAA4ADYANgA0ADQAMwAzADEAMQAwADAAMQAvACwAMgAtACkAKQApACsAMAAyADEANQA0
ADMAMAAxADIAMQAxADIANAA3ADQAMwAxADAAMgAvAC0AMAA0ADMAMQAxADIAMgA0ADUA
NAAvAC4ALQAsACsALgAwADEAMAAyADIANQA1ADIAMQAwADAAMQAxAC4ALgAxADEAMQA0
ADoANwA3ADMAMwAzADMAMwAyADMAMgAxADQANAA0ADMAMQAwADAAMQAwADAAMQAyADUA
NgA2ADQANQA1ADQAMQAvAC8ALgAuAC0ALgAuAC0ALgAyADEALwAtACwAKgAoACcAJwAl
ACUAKAAqACgAKAAnACYAJQAjACEAIQAgACAAIAAfAB8AIAAeAB4AHAAeAB8AHAAaABkA
GAAXABUAEwATABUAFgAVABQAEwASABAAEAASABIAEAAPAA0ACwAJAAsADQANAAkACAAG
AAkABwAHAAgACAAHAAcABwAHAAUABQAFAAQABgACAAIAAwACAAAAAAAAAAMABAADAAEA
AwADAAEAAAD///v/9v/0//H/8P/u/+7/6//r/+z/7f/q/+j/5//m/+X/5f/g/+D/4v/i
/+H/4f/i/+H/4f/g/9v/2v/c/9v/2f/Z/9j/2P/V/9n/2f/V/9D/0f/b/+X/5//h/9v/
3v/g/+P/7P/1//7/CwAWAB0AFgAOAAoABgD+/+b/y/+7/7T/tv/B/8v/0f/U/9P/1//Y
/9n/2f/a/9r/2f/X/9b/2P/X/9T/0v/V/9j/1v/X/9T/1v/X/9j/2P/Y/9j/1v/Y/9r/
2v/Z/9n/2f/Z/9j/1v/Y/9j/1f/W/9r/2v/Y/9n/2P/V/9n/2//b/9v/3P/Z/9v/2//X
/9j/2f/b/97/3f/a/9j/1//a/9v/2//c/9r/3v/e/9v/2//b/9v/2//d/97/3f/U/9f/
3P/d/9z/2v/a/93/3//d/97/3f/h/+H/3v/d/93/3f/c/9r/3f/i/+P/4//k/+b/5f/g
/93/4v/l/+X/5v/l/+H/4v/h/+L/4//h/+X/5v/m/+T/5P/l/+b/6P/p/+X/4//g/97/
3//d/+D/4P/d/9z/3P/c/93/3v/g/93/2P/Y/9z/3P/V/9P/1f/W/9b/1P/U/9L/0v/T
/9X/1f/R/87/zP/L/8//zv/W/9P/0P/P/87/z//Q/9D/zf/P/9H/0f/P/9H/zv/L/8n/
yP/M/9H/0P/R/87/zv/R/8//zP/O/9H/z//Q/9H/0//U/9b/1//W/9H/z//P/8//z//S
/9T/1f/U/9D/zv/P/83/0f/T/9X/2P/X/9f/1P/U/9P/0//T/9b/1v/R/8//yf/N/8//
0f/T/9b/2f/a/9v/2//a/9n/1//X/9b/1v/X/9X/1P/U/9T/1v/W/9X/0v/V/9f/2P/X
/9j/2f/Z/9r/2f/a/9r/2f/Y/9r/1//T/9P/1P/U/9T/0//V/9X/1//Y/9r/2P/Y/9r/
2v/a/9n/1//X/9b/1v/U/9P/0//U/9X/1v/V/9j/2P/W/9X/1f/Y/9n/2f/Z/9v/1v/Y
/9j/2P/Y/9j/2P/a/9r/2P/Z/9n/2f/b/93/3//f/9z/2v/X/9n/3P/d/9//4P/f/9//
3//f/9//3//f/97/3v/a/9r/2//e/97/4P/i/+b/6P/o/+f/6v/r/+r/6v/o/+P/3f/a
/9n/2P/W/9b/1v/X/9n/2//Z/9b/1P/S/9b/1//T/9T/1v/W/9X/1f/X/9f/2P/Y/9b/
1v/Z/9n/1//X/9b/1v/T/9n/2f/V/9T/1//b/9v/2//f/+H/4P/k//H/+v8DAAoADwAY
ACMAIgAWAAwABgD4/9z/wf+5/7z/xv/R/9X/0//Y/9//4//h/9//3P/a/97/3//f/+D/
4v/h/97/3P/e/+D/3f/d/93/4P/i/+T/4v/i/+L/4P/i/+T/5P/j/+L/4f/g/97/3//i
/+P/4f/i/+b/5v/k/+H/4P/d/+H/4v/j/+T/5v/k/+f/6P/l/+X/5f/m/+j/6P/m/+X/
5f/n/+f/5v/m/+b/6v/q/+f/6f/p/+n/6f/w//L/8v/q/+r/7v/u/+z/7P/s/+//8f/u
/+7/7P/v//T/8v/y//P/9v/2//X/+f/7//n/9v/0//r/+//4//f/+f/7//r/+v/8//n/
+//7//v/+//4//v/+v/6//j/+P/5//r//P/9//v/+//6//r/+//5//z//P/3//b/9v/2
//X/9v/4//X/8v/y//b/9v/z//H/8//0//L/8P/w/+7/7P/r/+v/6f/r/+z/7v/x/+//
6v/u/+f/5v/n/+j/6//r/+r/5v/n/+n/6f/n/+n/6v/p/+n/6v/s/+//7P/r/+n/6P/q
/+f/5P/m/+n/5//m/+f/6f/q/+v/7f/t/+n/6P/n/+b/5f/m/+j/6f/o/+b/5v/p/+n/
5//n/+f/6P/q/+v/6f/q/+r/6f/o/+r/7P/p/+n/5f/o/+n/6v/r/+v/7f/t/+3/7f/s
/+v/6f/o/+j/6f/r/+z/7P/t/+7/7v/u/+3/6v/s/+3/7f/r/+v/6//q/+r/6v/s/+3/
7f/t//D/7v/r/+//8P/w//D/7f/t/+v/6//w//L/8P/w/+7/7v/u/+3/6//r/+r/6v/s
/+v/6//s/+r/6v/o/+j/7P/q/+r/6v/q/+n/6P/p/+j/6f/r/+z/7f/r/+3/7//v//D/
8P/v//P/8f/v/+7/7P/v/+//7//v//H/8//1//b/9P/u/+z/6//t/+7/8f/0//r//P/8
//v/+//7//n/+P/2//P/7//u/+r/6P/l/+T/5f/l/+b/5//p/+j/6P/o/+n/6f/k/+T/
6P/o/+f/5//n/+f/6P/o/+T/5P/n/+f/6P/p/+n/6v/j/+X/5f/v//j/+f/z//H/9//3
/+3/7P/4/wUADgATABYAIQAqAB0ADAAMAAgA8v/U/8T/xf/N/9b/2v/b/+P/6//w//H/
6//r/+v/6v/q/+7/7//v//D/8v/x/+7/7P/s/+7/6//r/+v/8P/0//j/9f/0//P/8P/y
//T/9P/z//L/8f/w/+7/7//y//P/8f/y//b/9v/0//b/9v/0//n/9v/1//T/9P/3//v/
/f/7//j/9//3//j/+v/4//f/9//3//f/9v/2//j//P/8//n//P/9//7///8BAAIAAQD4
//z/AAAAAP7//P/8////AQAAAAAA/v8BAAcABgAHAAkABwAEAAAAAQAIAAkACQAKAAsA
CwAHAAUABgAJAAkACgAMAAkACwALAAoACQAFAAcADAAOAA4AEAAMAAoACQAHAAgACQAJ
AAoABwAFAAgACAAGAAYABwAIAAgACAAJAAUAAQACAAcACAABAP//AQACAAUABAAFAAQA
AQD///7/+//8//z//f///////P8CAP3/+//7//v//f///wAA/v8BAAEAAQD//wEAAAD9
//v/+v/6//3/+v/5//r/+v/9//v/+P/6//3/+//7//v//P/8//3///////v//P/9//7/
///9//7//v/8//3//v8CAAMA///9//v/+v/8//3/+//8//7///8AAAQACAAFAAUAAQAD
AAMAAwADAAEAAwADAAMABgAGAAYABQAFAAQABAAFAAMAAgACAAIABAAGAAcABgAGAAcA
BwAFAAcABwAGAAYABAAEAAMAAQADAAYABAABAAYACAAJAAoABgAFAAIAAQAGAAgABgAG
AAcACAAJAAkACwAHAAYACAAIAAgACAAHAAYABwAGAAcACQAKAAsACwANAA8ADwALAAgA
BAAFAAcACQAMAA4ADgANAAwACwANAA8AEQASABAADAAMAA0ADQAMAA0ADgATABYAFwAX
ABkAGQAXABYAFQARAAwACgAHAAYABAAEAAUABQAGAAcABwAGAAYABgAGAAUA///+/wIA
BAAFAAcABQADAAIAAAD//wAABAAFAAMAAwACAAIABwAHAP////8KABUAEwAJAAUABwAL
AA4AFAAdAB4AIQAoAC8AOAA9ADQAKgAkABoACADw/+H/3//q//b/9f/z//n//v8JABEA
DgANAAsACgAIAAcABQAEAAkACQAHAAYACAAKAAcABwAFAAgACgAMAA4ADgAOAAwACgAK
AAgABQAIAAkACgAKAAgACgAKAAcADAAQABAADgAOAA4ADAARAA8ADQALAAoACwAPABEA
DwANAA0ADgAQABEADgAMAAsADgAPAA8AEAAPABIAEQANABEAEwAVABcAGAAWABIABgAM
ABIAFAAUABYAFgAZABsAFwAWABMAFQAYABYAFgAXABcAFgAUABcAHQAdABwAHAAdAB0A
GQAXABsAHwAgACIAHwAbABwAGwAbABsAGAAbAB4AHgAcABwAGwAcAB4AHwAdAB0AHAAc
ABoAFwAZABgAGAAYABkAGgAYABgAGQAVABMAFAAZABoAEgAPABAAEAAOAAwADAAKAAsA
CwAMAAsADQAMAAwADQAPAAwAEgANAA0ADQANAA8ADwAOAAoACwANAA0ACwANAAoABwAF
AAQACQANAAsACwAKAAoADQALAAoADAAPAA0ACgAJAAkACAAIAAkACAADAAUABwAJAAsA
CgAKAAkABgAIAAoADwARABAADwAOAA4ADQANAAoACgAJAAkACQAMABAADQANAAkABwAH
AAcABwAJAA0ADwARABEAEAAPAA0ADAAMAA0ADwAOAA4ADwAQABIAEgARAA4ADwAPAA4A
CwAJAAkACAAIAAsADgAQABEADgAQAA0ACQANABAAEgAUAA4ADQAKAAkADQAQAA8AEAAP
AA4ADQALAA0ADQAMAAwABgANAA4ADQAMAAsACgAMAAwADgAOAA4ADwAPAA8ADAANAA4A
DQAOAA4ADQARAA4ADQANAAwADQANAA0ADQASABUAGAAaABYAEAAOAA0ADwAQABMAFgAa
ABwAHAAbABkAGQAXABYAFwAVABIAEgAPAA4ADAAMAAsACwAMAA0ACwAKAAoACgALAAsA
BgAGAAgACAAHAAcABgAFAAUABAAEAAYACwANAAgABwAFAAQADQAHAA0ACwAKAA0ACwAP
ABkAFwAPABIAGgAdACgAMwAyADEAPABJAFQAUABEAD4APgAwABUA///2//T/9f/9/wMA
BgALABEAEwATABIAEgAPAA0ACgAIAA8AEQARABIAEQASAA4ADQANABAAEgAUABIAEgAS
ABAAEgAUABQAEwATABMAEwASABAAEgASAA8AEgAWABYAFAARABAADQARABMAEwATABQA
GAAdACAAHwAZABUAEgAQABMAEgASABMAFQAVABQAFAAVABoAGwAZABcAFwAXABcAHQAg
ACEAGgAZABwAGwAYABYAFgAZABsAGwAcABsAHwAhAB4AHQAdAB0AHAAaAB0AIQAhACAA
IAAjACMAHwAdAB8AIQAgACAAIwAhACQAJQAlACUAIgAlACQAJAAiACIAHwAeAB4AHQAe
AB8AHwAgACAAHwAjACQAHwAeAB4AHgAbABoAGgAVABMAFAAZABoAFQATABUAFgAVABIA
EQAOAA8ADwAQAA8AEAAQABEAEwAOAAgACwADAAMAAwADAAUABwAIAAYACQAHAAcABQAH
AAYAAwABAAAAAgAFAAIAAQD+//7/AQD///7/AAADAAEA/f/9//7//v///wEAAQD9//3/
/f/9//3//f/+//7//P/+//7/AQABAAAA///+//7//P/7//f/9v/5//v//f8CAAUAAQAA
APv//f/9//3//f/6//v/+v/5//r/+v/6//n/+v/6//v//f/8//z//f/+//z/+v/3//L/
+P/7//3//f/7//v/+v/6//j/+v/7//v/+v/8//n/9f/5//z//v8AAP/////9//3/+//6
//X/8v/1//j/+//9//z/+//5//j/+P/3//f/+P/2//r//v8AAAIABAABAP7//f/6//n/
+f/4//f/+v/9/wAAAQD///7//P////z/+//7//r///8BAAMABQAFAAUABQAEAAIA/v/+
////AQACAAUACAAKAAoACAAFAAkACwALAAwADAAJAAUABAAAAP7/+//6//b/9f/1//X/
+P/4//n/+v/9//3/+P/4//f/9v/0//P/9v/3//n/+v/2//T/9f/z//L/8//z//T//f/3
//f/+//4//n/BQAJAP//9//5//z/CAATABwAIwAqAC8APABFAEAANAAsACQADgD0/+H/
0//S/9z/6//5/wMA/v/5//v//f/9//z//P/5//f/9P/y//n/+//7//z/+f/6//b/9f/0
//j/+//+//r/+P/2//L/9P/4//r/+//4//f/9v/0//L/9P/0//H/+P/+/wAAAAD8//j/
8v/z//X/9f/1//b/9f/5//v/+f/4//f/9//4//z/+v/5//n/+v/5//f/9v/4//z//P/5
//f/9//3//f/+v/6//j/7v/0//r//P/8//j/9v/3//f/9//6//v/AQABAP7//f/9//v/
+v/4//v//v/9//v/+v/+/////P/7//3////+//7//P/3//f/9f/4//v/+/8BAAQABAAC
AAIA///+//7//f/7//v/+v/6//n/9//6//r/+f/6//z//v/8//r/+f/z/+//8P/1//b/
8f/v//H/8v/z//L/8//y//D/7//v/+3/6//o/+b/5f/o/+b/7f/p/+f/5//n/+n/6f/o
/+T/5f/q/+3/7v/z//D/7f/r/+r/6//t/+n/5//o/+j/6//p/+T/5v/p/+f/5f/l/+b/
5v/r/+3/7f/p/+v/6//r/+v/6//s/+z/6v/p/+j/6v/p/+v/6//r/+z/6//r/+j/6P/s
/+3/7v/y//P/7//u/+n/6//r/+v/6//p/+v/6//r//H/8v/z//P/8P/u/+3/7f/v//D/
8v/0//D/7v/r/+b/6v/t/+//7//w//H/8f/y/+//7v/s/+n/6//w//D/7//v//D/8P/w
/+v/6//p/+n/7v/w/+7/7v/u/+7/7v/t/+7/7//v//D/7v/r//D/8v/y//L/8v/v/+7/
7//u/+7/7//v/+//7f/v//H/8f/w//D/7//z//H/8f/y//L/9P/1//b/9//3//f/9//2
//n/9v/3//n/9//2//f/+P///wIAAwADAAAA///8//r/+//5//b/9v/z//L/8P/w/+z/
6//r/+v/7f/u//D/8v/x//H/7P/s/+v/6v/o/+f/7P/t/+//8P/s/+z/7//v/+3/7f/s
/+z/8f/r//H/+f/2//H/8f/1/+3/6f/1//7//P8BAAwAEwAYACUANgA/ADgALgAqACAA
BgDq/93/1f/S/9j/5f/p/+v/8v/3//P/8//z//L/8v/1//X/9P/0//X/9f/z//L/8v/0
//H/8f/t//D/8v/0//X/9v/3//b/+P/6//r/+f/5//n/+f/4//b/+P/4//X/9v/6//r/
+P/1//T/8f/1//b/9//4//r/+////wEA///8//v/+//8//7//P/7//v/+//7//r/+v/8
/wAAAAD9//z/+//6//n///8CAAMA/P/8/wAAAAD+//z//P///wEAAAAAAP7/AQAHAAYA
BwAJAAcABgAEAAcACgAJAAcABgAKAAsACAAHAA0AEQASABQAEgANAA0ACwAMAA0ACwAP
AA8ADgALAAoACAAIAAkACQAMAA0ADQAOAAsABwAIAAYABQAEAAQABAAHAAgACgAHAAIA
AgAGAAYAAQD//wEAAgABAP7//f/6//r/+//9//3//v/+////AQD///r//v/3//f/9//3
//n/+v/6//f/+f/4//f/9P/1//j/9//3//j/+P/7//j/9//0//T/9//1//L/9P/3//X/
9f/1//b/9v/7//3//f/5//b/9f/0//P/9P/2//f/9v/2//b/+f/5//n/+f/5//r/+f/5
//b/9v/7//3///8EAAUA///8//X/9//3//f/9//3//n/+f/5//z//P/8//v/9//2//b/
9//7//z//v8AAP3//P/6//b/+//9//7//f/6//n/9//2//j//P///wEAAAACAP//+//7
//z//P/8//n/+f/3//f/+v/8//r/+v/8//z//P/7/wUA///6//7//v/+//7//v/+//7/
AAAAAP3//f/8//v//P///wIAAwADAAIAAAADAAEAAQACAAIAAAD///7//f///wEAAwAE
AAQAAAAAAAEABAAGAAoADgARABIAEQAPAAwACwAIAAYAAwD///r/+P/3//j/+P/6//r/
+//9///////+//7//v/9//v/9P/y//b/9v/1//X/+P/5//v//P/4//j/+//7//n/+f/4
//j/+//1//f///8EAAMAAQADAAcAAwD9//7/BgAXACQALQAyADUANAArACYAHgAOAPj/
4v/U/8//z//Y/+j/8//7////AAD9//v/+//7//r/+v///wEAAgAEAAMA///5//T/+P/8
//v//f/7//7/AAACAAEAAAD///z/+v/8//z/+//9////AQACAP//AAD///v///8EAAUA
BAACAAAA/P///wEAAQABAAIAAAABAAAA+//7//3/AAAEAAgABgAFAAUABAADAAEAAAAB
AAYABwAFAAQAAwACAAEABgAIAAgAAAADAAgACQAIAAoACgANAA8ACgAKAAgACwAMAAoA
CgALAAsACgAIAAsADQANAAwADAAPAA8ACwAJAAoADQANAA4AEAANAA8ADwAOAA0ACQAL
AA8AEAAPABAACwAKAAoACQAMAA0ADQAOAAoABwAJAAgACAAIAAkACgAKAAoACwAHAAIA
AgAGAAYAAwABAAMABAAEAAIAAgAAAAAA//////3//v/+////AQD+//r////5//j/+f/6
//3//v/+//v//f/6//n/9v/3//n/+f/6//z//v8BAP7//f/+//7/AQD///n/+v/8//n/
+f/5//r/+v8AAAMABAABAP///////////P/8//v/+P/7//z/AAABAAMAAwADAAQAAwAB
APz/+v/8//3//v8CAAkABwAIAAUABAADAAIAAQABAAMAAwADAAYABgAGAAUAAAD+//3/
/f///wAAAgAEAAQABAADAAAAAAABAAEA//8CAAMAAwAEAAEAAgACAAEAAgAGAAUAAwAC
AAIAAQAAAP7////+////CAAGAAIAAAD+//z/AAACAAYACAAIAAkACQAJAAUABQAFAAMA
AQAAAP7/AQADAAMABAAEAAUABQAFAAUACAAJAAoACgAKAAYABgAHAAYABgAIAAoADgAQ
ABAADwAPAA8ADQAMAAwACQAFAAQAAQAAAP7//v/7//v//P/9//v/+v/6//r//v////v/
/P/7//r/+P/3//v//f8AAAIA/v/+/wEAAQD9//3//P/8/wUA+//1//n/AgALAA8ABwAB
AAMABwAGAAoAFwAiACcAJgAnACwALQAiABwAIAAcAAQA4v/T/9f/4P/m/+3/9f/7/wAA
BQANAAkABwAEAAIAAgABAP///v8DAAUABQAGAAMABAAAAP//AAAEAAcACgAKAAoACgAI
AAYABgAEAAEAAwADAAMAAgADAAYABwAFAAoADgAOAAwACQAGAAEAAwAEAAUABgAIAAkA
DQAPAA0ACAAHAAcACAAMAAoACQAJAA4ADwAPABAADQAOAAsABQAJAAsADQAPABIAEgAQ
AAYACQAOAA8ADgAOAA4AEQATABAAEAAOABEAFQAUABUAFwAUABIADwARABgAGQAZABoA
GgAZABQAEQAWABkAGQAaABsAGQAcAB0AGgAZABUAFwAbABwAGwAcABoAGgAbABsAGAAX
ABUAFAAUABMAFwAYABIAEAAPAA4AEQAUABgAFwARABAAEwASAAsACQALAAwADgAMAAwA
CgACAA==
         </WaveFormData>
      </LeadData>
      <LeadData>
         <LeadByteCountTotal>10000</LeadByteCountTotal>
         <LeadTimeOffset>0</LeadTimeOffset>
         <LeadSampleCountTotal>5000</LeadSampleCountTotal>
         <LeadAmplitudeUnitsPerBit>4.88</LeadAmplitudeUnitsPerBit>
         <LeadAmplitudeUnits>��V</LeadAmplitudeUnits>
         <LeadHighLimit>2147483647</LeadHighLimit>
         <LeadLowLimit>268435456</LeadLowLimit>
         <LeadID>II</LeadID>
         <LeadOffsetFirstSample>0</LeadOffsetFirstSample>
         <FirstSampleBaseline>0</FirstSampleBaseline>
         <LeadSampleSize>2</LeadSampleSize>
         <LeadOff>FALSE</LeadOff>
         <BaselineSway>FALSE</BaselineSway>
         <ExcessiveACNoise>FALSE</ExcessiveACNoise>
         <MuscleNoise>TRUE</MuscleNoise>
         <LeadDataCRC32>1039602066</LeadDataCRC32>
         <WaveFormData>
KgAqACoAKgAqACoAKgAqACkAKAAnACYAJwAoACkAKgApACgAJwAmACYAJgAmACYAKQAq
ACsALAAoACYAJAAiACYAKAAqACwAKgAoACYAJAAlACYAJwAoACgAKAAoACgAJwAmACUA
JAAnACgAKQAqACgAKAAoACgAJgAmACYAJgAmACYAJgAmACMAIgAhACAAHgAeAB4AHgAd
ABwAGwAaABkAGAAXABYAGAAYABgAGAAVABIADwAMAA0ADgAPABAADgAOAA4ADgAMAAoA
CAAGAAAA+v/0/+7/5//i/93/2P/W/9b/1v/W/9b/1v/W/9b/0v/Q/87/zP/M/8z/zP/M
/8z/zP/M/8z/yv/K/8r/yv/K/8r/yv/K/8j/yP/I/8j/yf/K/8v/zP/K/8r/yv/K/8r/
yv/K/8r/yP/I/8j/yP/I/8j/yf/J/8f/x//G/8b/yf/J/8v/z//V/9b/1//Y/9b/2v/a
/9r/2f/b/9z/3v/e/97/3f/d/+H/3//e/9v/3v/f/+D/4//j/+b/6P/o/+L/3v/b/9f/
1//Z/9v/3f/c/9n/1//U/9P/0v/R/9D/zv/O/8v/y//M/8v/y//L/87/0P/R/9H/z//Q
/9D/0P/S/9H/z//P/9D/0v/S/9L/0f/L/83/1f/Y/9j/0v/O/9T/3//m/+v/9f///xIA
KAA3AEkAWgBmAHMAeABmADsADgDy/+T/2//b/9v/1//X/93/4v/g/+L/6v/o/+b/4v/e
/9r/3f/e/9//3v/g/+D/3//f/+H/4P/f/9//3//g/+D/4f/k/+L/3//f/+D/4P/g/97/
4f/j/+T/5P/j/+P/4v/h/+L/4//k/+X/4f/h/+H/5P/m/+f/5v/n/+X/5//n/+f/5f/l
/+X/5//n/+b/5P/k/+b/5v/o/+j/6f/p/+n/6v/s/+z/7v/u/+7/7f/s/+v/7f/v//D/
8f/x//L/8//y//P/9f/2//f/+P/6//v/+//+//////8BAAEAAQABAAEAAgADAAQABAAI
AAgACAAIAAgACAAJAAkABAAGAAYABwAKAAoACgAKAAcABAACAAEAAgACAAMABQADAAMA
AwACAAQAAwADAAMAAgABAAEAAAD9//z//f/8//z/+//7//n/9f/1//P/8P/x//H/8v/z
//H/8f/x/+7/7v/u//H/8f/v/+z/6//t/+v/6v/q/+r/7P/s/+v/6//r/+v/6//s/+v/
7P/s/+r/6//t/+//8v/v/+//7f/q/+z/7v/v/+//8P/u/+7/7v/w//H/8f/x//L/9P/1
//f/9P/y//D/8f/x//D/8f/0//f/9//3//j/+f/5//f/9//5//n/+f/3//n/+v/6//r/
+f/5//v/+v/7//v/+//6//n/+v/9//7/+v/7//7/+//6//n/+P/z//f/+f/7//3//f/9
//v/+v/6//3//f/9//z/+//4//f/9//5//n/+f/5//X/9P/0//r//f/7//z//P/8//r/
+v/7//3//v/9//z//P/9//7//f/8//v/+//5//n/+f/6//r/9v/7/////v/+//7//v/+
//3//f/9//3//P/8//////8BAAUACAAIAAoACgAKAA4ADAAMAA0ADwASABQAFAAUABEA
EQAVABMAFAARABEAEQAQABEAEgAUABcAGAAVABIADQAJAAcABwAHAAcACQAHAAcABgAF
AAQAAQD+//v/+v/4//n/+f/5//b/9f/0//T/9f/1//b/+P/4//j/+P/3//P/8//0//b/
9//4//j/+f/1//P/8v/2//r/+v/6////CgARABMAGwAqADgATQBlAHwAjgCfAKoApgCH
AFIAKAASAP3/8//3//v/9//7//7//P/+/wIA/v////7//f/8//7//v/+//z//v/+//3/
/f/7//r/+f/5//v//P/8//3/AAD+//v/+//8//z//P/6//z//f/9//z//P/9//3//f/9
//3//f/9//3//f/9/wAA//////3//f/9/////////////////wEAAgACAAEAAgADAAIA
AwACAAMAAwADAAQAAgACAAQABAAHAAcABwAHAAgACQAJAAkADAAOABAAEAAOAA8ADwAP
ABAAEgATABMAFQAXABgAGwAcABsAGgAZABsAHQAfACAAHwAeAB0AHAAdAB4AIAAhACAA
IgAiACMAIwAiACEAIAAgAB4AHQAdAB0AHAAcAB0AHgAfACAAIAAfAB0AHAAbABoAGQAZ
ABgAFgAWABgAGAAWABUAFQATABMAEwARAA4ADgANAA0ADQAMAA0ADgAMAAoACgANAA0A
CQAGAAUABwAIAAgACQAKAAgACAAHAAcABwAHAAcACAAJAAoACgAIAAYABQAEAAQABwAJ
AAkACAAGAAgACQAJAAkACAAJAAoACgALAAsACwALAAwADAANAA0ADAALAA0ADQAMAA0A
EAAQAA8ADgAOABEAEQAPAA8AEQARABEADwARABIAEgASABAAEQAUABQAEQARABEAEAAQ
ABIAFgAYABIAEwAWABMAEwATABMADwASABMAFAAVABQAEwAQAA4AEAATABMAEwATABMA
EQARABMAFQAVABUAFAAPAA0ADAAPABEADgAOABAAEAAOAA4ADgAPAA8ADQAMAAwADQAO
AA4ADgAOAA8ADwAPAA8AEAAUAAoACQATABIAEQAQAA8ADgAPAA8ADwAPAA8AEAAUABUA
FQAXABgAFgAXABgAGQAeACAAIAAhACMAJQAoACkAKgAnACUAJwAjACUAIwAkACUAIwAl
ACcAKgAtAC4AKwAoACUAIQAfAB8AHwAfACEAHwAfAB4AHQAcABoAGAAWABYAEQAPAAwA
CQAMAA0ADgAQABAADwAPABAAEAAQABAADwANAA0ADgAQABAAEAAPAA8AEQATABQAEgAU
ABQAEgARABAAGQApADcAQABIAFkAbQCCAJIAnwCyALwAuQCmAHwATAAxACMAGwAdACEA
HwAcAB4AIgAmACIAIgAgAB4AHAAeAB4AHgAcABwAHAAbABsAGwAaABkAGQAZABoAGgAb
ACAAHgAbABsAHgAeAB4AHAAbABsAGgAYABkAGwAcAB0AHQAdAB0AHQAbABsAGwAeAB8A
HwAdAB0AHgAhACIAIwAhAB8AHQAdAB4AHgAdAB4AIAAgACIAIgAiACMAJAAmACUAJAAl
ACQAKgArACwALQArACsAKgApACoALAAuAC4ALwAxADIAMwAyADQANQA1ADUANQA0ADUA
OAA5ADoAOwA8AD0APgA+AEIAQgBCAEIAQABAAEEAQQA/AEIAQwBFAEUARABDAEIARABC
AEEAQQBCAEIAQwBFAEMAQwBDAEIAQAA/AD8APwA+AD0APQA8ADgAOAA6ADoAOAA3ADcA
NQA1ADUAMwAwADAALwAvAC8ALwAvAC8ALAAoACgAKwArACoAKAAoACsAKwAqACoAKgAs
ACwAKwArACsAKwArACwALAAsACsAKAAnACcAJwAoACgAKQAoACYAKAAqACsAKwAtACwA
LQAuACoAKQAnACUAKAAqACsALQAuAC4ALgAxAC4ALAAsAC4AMAAvAC4ALgAxADEALwAv
ADQANQA2ADUAMwAyADAALgAuAC8AMgAyADMAMwAzADIALwAuAC8ALgAuADEANgA1ADMA
MwAzAC8ALwAvAC8ALwAtAC0AKwAqACgAKwArACsALQAtACsAKwAnACcAJQAjACMAHwAe
AB4AIwAlACIAIgAhACAAHQAcABwAHQAdABsAGgAaABsAHAAaABoAGgAbABYAEwAQAA4A
EAAQAA8ADwANAA4AEAANAAwACwAKAAkACQAJAAkABwAGAAgABwAGAAcABwAEAAcACAAJ
AA4ADQAMAAwADQAOABAAEAAQAA0ACwANAAkABgADAAMAAwACAAMABAAGAAYABgACAP7/
+f/1//P/8//z//P/9f/z//H/7v/r/+j/6P/m/+T/5P/g/9//3f/b/9j/1//W/9b/1v/V
/9X/1v/V/9T/0//R/87/zf/N/87/zP/M/8v/y//J/83/zP/I/8j/yv/M/9P/2v/b/93/
7f/6/wAACwAdADQASABVAF4AXgBbAEgAHgD0/9v/0f/P/9H/0f/P/87/0P/Q/9D/1P/W
/9T/0v/Q/8//zv/N/8r/yv/K/8n/yf/J/8j/x//H/8f/yP/I/8n/yv/I/8X/xf/H/8j/
yf/I/8r/y//L/8r/yf/J/8j/x//J/8n/yf/J/8X/xf/F/8j/yf/J/8f/x//H/8n/yf/J
/8r/y//M/8//zf/M/8r/yv/K/8r/zP/M/8v/y//L/8z/zP/M/87/zv/Q/8//zv/N/9D/
0f/R/9H/0P/S/9T/1P/U/9X/1f/V/9j/2v/b/9v/2f/Z/9j/2f/e/9//4P/h/9//3//f
/97/4P/g/+D/4P/i/+L/4//j/97/4P/g/+H/5P/k/+T/5P/k/+L/4f/h/+D/3v/d/93/
3//f/9//3v/b/9n/2P/X/9n/2f/a/9r/1f/U/9X/1P/Q/8//z//N/87/z//O/8z/y//L
/8z/zf/I/8f/xv/C/8L/xP/J/8v/x//E/8P/xf/H/8b/xv/G/8T/xP/D/8P/v/+//7//
wP/C/8T/xf/E/8X/xf/F/8b/xf/H/8f/xv/E/8b/x//H/8f/xv/H/8j/x//H/8b/xf/G
/8j/yf/L/8r/yP/G/8f/yP/I/8r/zv/O/83/zP/M/9D/0f/Q/9H/0P/N/8r/xf/J/8z/
zv/Q/9D/0f/U/9T/0f/R/9H/0P/M/8z/zv/O/8v/zf/R/8//0f/R/9H/zf/P/8//z//P
/9H/0f/P/87/zv/R/9H/0f/O/83/yv/J/8n/y//L/8v/zv/L/8v/zP/N/8//zP/M/83/
zv/N/87/zv/P/8//zf/J/8j/yP/I/8r/yv/K/8v/y//L/8v/zP/O/87/zf/N/8v/zP/K
/8r/yv/K/8v/y//L/8v/zP/M/8//z//P/9P/1v/W/9X/1P/T/9b/2f/a/9z/3//f/+D/
3//e/9//3//j/+H/3//b/9r/2f/X/9n/2//e/+P/5P/h/97/2//X/9X/1f/U/9P/1P/R
/9L/0P/O/8z/zP/K/8j/yP/F/8X/xP/D/8H/wf/B/8L/xP/D/8P/xP/E/8T/xP/D/8H/
wf/C/8T/xv/G/8X/xf/F/8f/wv/A/8D/xv/K/8n/yv/V/+H/5f/u/wAADQAdADAAQABP
AGAAYABPAC4AAADe/8//zf/P/8//zf/P/8z/yv/Q/9b/1v/T/9D/zf/K/8z/zP/M/8r/
zP/M/8v/y//L/8r/yf/J/8n/yv/K/8v/zv/M/8n/yf/L/8z/zf/M/8z/y//J/8b/x//J
/8r/y//N/83/zf/N/8r/yf/I/8r/zP/N/8z/zf/N/8//z//P/83/zf/N/8//zf/M/8r/
yv/N/87/0f/S/9D/z//O/87/0P/Q/9L/0v/X/9f/1//X/9b/1//X/9f/1v/Y/9r/2v/a
/9v/2//b/97/4P/h/+H/4v/j/+P/5f/n/+f/5//n/+r/6//s/+z/7f/s/+v/6v/s/+z/
7f/t/+r/7P/s/+3/7v/u/+7/7v/x//D/8P/x//H/8P/w//H/8P/v/+7/7P/s/+v/6//r
/+r/6f/p/+j/5v/m/+j/6P/m/+X/5f/j/+P/4//h/97/3v/d/93/3f/d/93/3f/a/9j/
2P/b/9v/2v/Y/9j/2//a/9j/1//W/9j/2P/X/9f/1v/X/9j/2v/d/97/3v/c/9j/1//W
/9b/1//Z/9n/2P/b/97/4P/h/97/3P/c/9z/2v/b/9v/2//Z/9r/2v/b/9z/3P/c/9//
3//e/9//4v/j/+H/3//e/+D/4f/g/+H/4//j/+P/4f/h/+L/4v/i/+H/4f/j/+L/4f/h
/+H/4P/f/+D/4//k/+H/4//n/+X/4v/h/+D/2//f/+H/4//l/+X/5f/j/+L/4P/h/9//
3f/f/9//3f/d/9//4f/h/+H/4//f/97/3v/h/+P/4P/g/+H/4v/h/+L/4f/h/+D/3f/c
/9z/3f/e/+D/4P/c/93/4v/g/+D/4P/g/+P/4//j/+P/4f/g/+L/4f/l/+n/7P/s/+7/
7v/u//L/8P/w//H/8//0//b/9v/2//P/8//3//X/9P/x//H/8f/y//X/+P/8//v/+v/1
//D/8P/t/+z/7f/r/+v/7f/r/+j/5v/k/+L/4P/e/9z/3P/Z/9n/2P/X/9r/2//c/97/
3f/b/9r/2v/Y/9j/2P/X/9X/1f/W/9j/2//c/9z/3f/b/93/4P/i/+L/4P/g/+X/7v/5
//3/AwAQACIAOQBRAGAAcACFAIgAbgBBABYA+v/k/9f/2f/f/93/2f/d/+L/5P/i/+b/
4v/i/+D/3v/c/93/3v/f/97/3v/e/93/3f/b/9r/2f/Z/97/4P/h/+P/4v/e/9n/1//a
/9z/3v/e/97/3//f/97/3v/f/9//3//f/9//3//f/+D/4f/i/+b/5v/l/+L/4f/f/+H/
4f/h/+P/5f/n/+v/6f/m/+L/4P/k/+T/5v/m/+f/6f/r/+7/7f/s/+3/7P/u/+3/7P/r
/+3/7//w//H/8f/y//P/8v/0//f/+f/7//z//v///////v//////AQAEAAUABgAHAAYA
BwAIAAgADAAMAAwADAALAAoACgAJAAcACgALAA0ADgAOAA4ADgANAAoACAAHAAsADAAO
ABEADgANAAwACgALAAsADAANAAoACQAJAAgABAAEAAYABgAGAAUABQADAP/////9//r/
9f/z//L/8f/u/+3/7P/o/+b/5v/p/+n/6P/m/+b/6f/p/+j/6P/o/+n/6v/q/+v/5v/l
/+T/5P/l/+b/5v/k/+X/5f/l/+b/5//p/+n/6P/m/+j/6f/p/+b/5P/k/+T/5f/n/+j/
6f/r/+z/7P/t/+z/7P/s/+//6//o/+f/6P/u/+//8P/y//H/8f/v/+//8v/z//T/8//y
//L/8f/w//D/8f/0//T/9f/1//X/9P/y//L/9P/0//H/8//3//X/9f/1//X/8f/z//P/
8//z//T/9f/0//T/8v/z//H/7//y//P/8v/z//H/8//z//P/9f/x//D/8P/1//f/9P/0
//b/9v/0//T/8v/z//T/8v/y//L/8v/1//X/9f/1//X/9v/6//v/+////wIAAgABAAAA
//8CAAUABgAIAAsACwAMAAsACgAMAA0AEgARABIADwAPAA8ADAANAA4AEAAVABYAEwAQ
AAsABwAFAAUABAADAAQAAQD+//z/+v/4//j/9v/0//T/7//v/+7/7f/t/+3/7f/u/+//
7//w//L/8f/w/+//7f/t/+3/7v/w/+7/7v/t/+3/6//t/+7/8P/0//r/9v/x//T///8H
ABcAKAA2AD8AUwBsAIAAjwCeAJ4AhQBWACgACgD5//H/8//3//P/7f/y//b/9v/8/wQA
AQD8//f/8v/x//D/7//s/+7/8P/x//P/8f/w/+//7//z//T/9P/1//j/9v/z//P/8//y
//H/7v/y//P/8//y//D/8f/x//H/8//z//P/8//z//P/8//2//b/9f/y//H/8v/1//b/
9//1//X/9f/3//f/9v/0//T/9P/0//b/9v/1//X/9f/2//f/+P/7//z//v/9//z/+///
/wEAAgADAAIABAAGAAYAAwADAAIAAQADAAYACAAJAAoACwALAA0ADwAPAA8ADwAQABEA
EgASABYAFgAWABYAFAAUABUAFQAQABIAEgATABYAFgAWABYAGAAWABUAFQATABIAEgAT
ABMAEwATABIAFAATABMAEwASABEAEQAQAA4ADgAQABAADgANAA0ACwAHAAcABQACAAIA
AQABAAEAAAABAAIAAAD//wAABAAFAAIAAAAAAAMAAQAAAAAAAAAAAAAA//////3//f/9
//7//f/+//7//P/+////AAACAAIAAwACAAAA//8AAAAA//////7///8AAP7/////////
//8AAAAAAQADAAQABQAJAAQAAgACAAQABwAHAAcACAAIAAcABAADAAcABwAHAAUABQAG
AAYABgAIAAkADAAMAAkACQAJAAgABgAGAAgACAADAAUACQAHAAkACQAJAAUABAADAAIA
AQADAAMAAQAAAAEABQAGAAcABgAFAAIAAQADAAUABQAFAAUAAQAAAAAABQAHAAQABAAD
AAIA///+////AQACAAEAAAACAAAA///+//3//P///wEAAwAFAAEAAAACAAEAAgAFAAcA
BgAIAAoADAASAA8ADgAOAA8AEAASABIAEgASABMAGAAXABMADwAOAA0AEAATABYAGgAb
ABoAFQAQABAADQAMAA0ADAALAAwACQAIAAYABAACAAIAAAD+//7/+//7//r/+f/3//f/
9//4//b/9f/1//b/9P/0//T/8//z//X/+P/8//n/9v/y/+//+f/7//7//P/6//r/9P/1
//7///8DABMAIAAqADsATQBUAGQAgQCSAJgAnwCSAGoAOgAZAAcA/f/9/wEA///+/wQA
CAACAPz////+//3//P/+//7//v/8//z//P/7//v/+//6//n/+f/9//7//v///wAA/v/7
//v//P/8//z/+v/+///////+//7//////////f/9//3//f/7//v/+//+///////9//3/
/f/////////8//v/+v/7//7//v/9//7//v/+/wAAAAABAAEAAQACAAAAAAACAAIABwAH
AAcABwAIAAkACQAJAAcACAAJAAgACgALAAsACwAMAA4ADwAPABAAEQARABMAFgAXABgA
GQAZABkAGQAYABoAGgAaABoAGAAYABkAGQAYABoAGgAbABwAHAAcABwAGgAYABcAFwAY
ABgAGQAbABkAGQAZABgAGAAXABcAFwAVABMAEgAQABAAEAASABIAEAAPAA8ADQAKAAkA
BgACAAMAAwAEAAUAAwADAAMAAAD9//z//v/9//7//P/8/////f/8//z//P/6//r/+f/5
//n/+f/5//r/+f/4//b/8v/0//X/9v/4//f/+f/5//j/9f/2//b/9f/1//T/9f/2//P/
8//y//H/8v/0//X/9//2//b/9v/5//b/9P/0//b/+P/3//b/9v/5//n/9//3//n/+f/5
//f/+f/6//r/+v/5//n/+//6//r/+//8//z/+P/2//b/9P/y//X/+v/5//f/9//3//P/
9v/3//j/+f/5//n/9//2//P/9f/0//P/8//z//H/8f/y//X/9v/3//n/9f/0//T/9f/1
//D/7v/v//D/7//w//D/8f/x/+//8P/w//H/8v/0//T/9v/2//b/9v/2//X/9P/z//D/
8P/z//P/9//7//7//v/8//z//P8AAAIAAgADAAUABAAGAAYABgAHAAcACwAJAAoABwAH
AAcABAAFAAYACAAIAAgABAAAAP7/+//6//v//v///wIAAQD+//z/+v/4//T/8P/s/+r/
6v/r/+v/6//p/+n/6f/q/+r/6f/p/+r/7P/s/+z/6//o/+f/5//o/+r/6v/p/+n/7//t
/+r/7P/u/+z/7v/v//L/+f8FABEAHAAmADcATQBeAGYAcwCEAIQAbQBEABoAAAD1/+3/
5//p/+3/7//y//r//P/4//j/+v/4//b/9P/y//D/7v/q/+3/7v/u/+//7f/s/+v/6//r
/+z/7P/t/+//7P/o/+f/6//s/+3/7P/s/+3/7f/s/+v/6//q/+n/7P/t/+7/7//t/+3/
7f/w/+//7f/p/+f/6f/t/+//8f/u/+3/7P/t/+3/7P/q/+r/7P/s/+7/7v/v/+//7//w
//D/8P/y//L/9P/z//L/8f/0//X/9f/1//b/+P/6//r/+//9//7////9//7//v/9/wAA
AQABAAMABAADAAIAAQADAAUABwAIAAcABgAFAAQABQAGAAgACQAIAAoACgALAAsACgAJ
AAgACQAIAAgACQAGAAQAAwADAAUABQAFAAQABgAFAAUABQACAP///f/6//v//P///wAA
/f/7//r/9//3//f/9f/y//H/8f/y//P/7//v/+//7P/s/+z/7//v/+3/6v/p/+v/7f/s
/+z/7P/t/+7/7v/v/+3/7f/t/+7/7f/u/+7/7P/r/+v/6//s/+v/7f/t/+z/7P/u/+//
7//v/+7/7//w//L/8//z//P/8P/w/+//7//y//L/8v/1//T/8v/y//T/9f/1//X/9v/1
//X/8//z//X/9f/1//P/8f/y//L/8v/0//X/+P/4//j/+f/6//r/+P/4//r/+v/1//f/
+//5//f/9//3//P/9v/3//j/+f/3//f/9f/0//L/9f/1//X/9//3//X/9f/z//X/9f/1
//f/8//y//L/9P/1//H/8P/y//L/8P/w//H/8//0//P/9v/2//T/8//y//H/8P/z//P/
8//z//T/9P/3//f/+P/7//3//P/9//7///8EAAIAAgADAAUACAAKAAoACgAIAAcACgAH
AAgABQAFAAUAAgADAAQABgAMAA4ADAAKAAQA///8//v//P/9/wAA///8//r/+P/2//L/
8P/u/+7/7P/t/+3/7f/t/+3/7f/u/+v/6f/o/+j/6P/o/+j/5//n/+n/7P/w/+3/7P/q
/+n/6//r//D/7v/s//D/9P/z//L/9////wsAFAAeAC0AQQBUAGYAcwB+AIIAdQBSACQA
BgD5//H/8f/x/+//7//0//b/+P/8//z/+v/4//b/9P/0//T/9P/y//T/9P/z//P/8f/w
/+//7//v//D/8P/x//b/9P/x//H/8P/w//D/7v/y//P/8//y//D/8f/x//H/8//z//P/
8//v/+//7//y//P/8//x//H/8//1//X/9f/1//X/9f/3//X/9P/y//L/9v/2//j/+P/2
//X/9P/0//f/+P/7//z//f/9//3//f/9//3//P/7//7/AAACAAIABAAFAAUABQAIAAoA
CwALAAsACwAKAAsACwALAAsACwANAA8AEQASABQAFAAUABQAEgASABMAEwASABQAFAAV
ABUAFAATABIAFAASABEAEQARABAAEAARABEAEQARABAADwANAAwACwAMAAsACwAKAAcA
BgAHAAYAAgD///3/+f/4//n/+P/2//f/9//4//n/+f/5//n/9v/y//L/9f/1//P/8P/v
//H/8f/w//D/8P/w//D/7//v/+7/7//w//L/9f/2//b/9P/y//H/8P/w//P/9f/1//T/
8//0//T/8//z//L/8//0//b/9//3//f/9v/2//X/9f/4//j/+P/7//r/+P/4//r//P/7
//r/+v/8//3//P/9//7//f/8//n/+//8//z//P/7//v//f/8//3//f/9//z/+//8////
AAD9////AwABAP7//f/8//f/+v/7//z//f/7//v/+f/4//r//f/9//3//f/9//v/+//6
//v/+v/5//z/+f/5//r/+f/5//T/8v/0//b/9v/4//j/+f/7//z/+v/6//r/+v/7//v/
+//7//r/+v/9//3/AQAFAAgACAAIAAgACAAMAAwADAANAA8AEAASABIAEgARABEAFQAT
ABEADQAMAAsADgARABQAGAAYABgAFAAQAAoABQACAAEAAgADAAYABQAGAAQAAgAAAP3/
+v/3//b/9f/1//T/8//z//P/8//0//T/8//z//T/9v/2//b/9f/z//P/9P/2//j/+P/3
//f/9//z//D/9v/6//b/9v///woAEwAZACMALgBCAFsAcQB+AJAAoQCeAIAAUQAmAAoA
+P/x/+//7//v//P/+f/8//7/AAD+//r//P/8//z//P/+//7//v/8//j/9v/z//H/8//0
//X/9//3//j/+P/5//7//P/5//n/+v/6//r/+P/6//v/+//6//j/+f/5//n/+//7//v/
+//3//f/9//6//v/+//5//n/+//9//3//f////////8BAP7//P/5//j//P/8//7//v//
//////8AAAIAAgAEAAQABQAFAAUABQAEAAUABQAFAAcACgANAA4ADgAPAA8ADwAQABIA
EwATABIAEwATABUAFwAXABcAFwAWABcAGAAYABwAHAAcABwAHgAeAB8AHwAaABwAHAAd
ACAAIAAgACAAHQAaABgAFwAaABoAGwAdABsAGwAbABoAGgAZABkAGQAWABUAFQAUABIA
EgAUABQAEgARABEADwANAA0ACwAIAAgABwAHAAcABgAHAAgABgAGAAYACQAJAAYABAAE
AAcABQAEAAQABAAEAAQAAwADAAMAAwADAAQABgAIAAkACAAHAAcABwAIAAYABwAGAAQA
BgAIAAkACQAJAAgACQAKAAwADQANAA0ADAAMAAsACwAOAA4ADgARABEAEAARABQAFAAR
AA4ADAAQABEAEAARABUAFQAVABMAEgASABEAEAASABMAFgAWABMAEwATABIAEQASABUA
FgARABMAFwAVABMAEwATAA8AEQARABEAEQARABEADwAOABAAEwATABMAFQAVABMAEwAQ
ABEAEAAPABAADQANAA4AEwAUABEAEAAPAA4AEAARABIAEwARABAAEgARABUAGQAcABwA
HAAcABwAIAAeAB4AHwAhACQAJgAmACYAJwAnACsAKQAmACMAIwAjACUAJwApACwALQAs
ACcAIgAfABsAGQAZABoAGwAeAB0AGQAWABMAEAANAAoABwAGAAQABQAFAAUABwAHAAcA
CAAHAAUABAAEAAcACAAJAAkABgAFAAUABgAGAAYABQAFAA8ABwAAAAQACAAMAAwACQAM
ABkAKQAxADoATgBjAHcAjgCeAK0AuACyAJEAXAAwABYABQD9/wUACwAJAAkADAAOAA4A
EAAWABQAEAAMAAgABgAGAAYABAAHAAgACAAJAAgABgAEAAMABgAIAAkACwAMAAoABwAH
AAUABAADAAAABAAFAAUABAAFAAcACAAJAAkACQAJAAkABQAFAAUACAAHAAcABQAFAAMA
BQAFAAUABQAFAAUABwAJAAgABgAGAAYABgAIAAgABwAHAAcACAAJAAoADQAOABAADwAO
AA0AEAARABEAEQAUABYAGAAYABcAFwAWABUAFwAaABwAHQAcAB0AHQAfACIAIwAkACUA
JQAlACUAJAAnACgAKQAqACgAKAApACkAKAAqACoAKwAqACoAKgAqACsAKgAqACsAKAAm
ACUAJQAnACcAJwAmACUAIwAiACEAIwAjACQAJAAhACAAIQAgABwAGwAbABkAGQAZABcA
FAAQAA==
         </WaveFormData>
      </LeadData>
      <LeadData>
         <LeadByteCountTotal>10000</LeadByteCountTotal>
         <LeadTimeOffset>0</LeadTimeOffset>
         <LeadSampleCountTotal>5000</LeadSampleCountTotal>
         <LeadAmplitudeUnitsPerBit>4.88</LeadAmplitudeUnitsPerBit>
         <LeadAmplitudeUnits>��V</LeadAmplitudeUnits>
         <LeadHighLimit>2147483647</LeadHighLimit>
         <LeadLowLimit>268435456</LeadLowLimit>
         <LeadID>V1</LeadID>
         <LeadOffsetFirstSample>0</LeadOffsetFirstSample>
         <FirstSampleBaseline>0</FirstSampleBaseline>
         <LeadSampleSize>2</LeadSampleSize>
         <LeadOff>FALSE</LeadOff>
         <BaselineSway>FALSE</BaselineSway>
         <ExcessiveACNoise>FALSE</ExcessiveACNoise>
         <MuscleNoise>TRUE</MuscleNoise>
         <LeadDataCRC32>508299312</LeadDataCRC32>
         <WaveFormData>
AgACAAIAAgADAAQABQAGAAMAAgABAAAAAQACAAMABAADAAIAAQAAAP7//v/+//7///8A
AAEAAgAAAAAAAAAAAAMABAAFAAYAAwACAAEAAAABAAIAAwAEAAQABAAEAAQAAgACAAIA
AgAFAAYABwAIAAgACAAIAAgACQAKAAsADAAKAAoACgAKAAgABgAEAAIABAAEAAQABAAC
AAIAAgACAAEAAAD///7//v/+//7//v/9//z/+//6//v//P/9//7//f/8//v/+v/4//j/
+P/4//v//P/9//7/AAAAAAAAAAABAAIAAwAEAAEAAAD///7/AAAAAAAAAAAAAAAAAAAA
AP7//v/+//7//v/+//7//v/9//z/+//6//r/+v/6//r/+v/6//r/+v/4//j/+P/4//n/
+v/7//z/+//6//n/+P/2//b/+P/5//v/+v/4//j/9//3//n/+//9//3/////////AAAB
AAEABAAFAAUABgAGAAQAAwABAP3//P/6//j/+P/1//X/9P/w//D/7f/s/+7/7v/t/+3/
7//v/+//8P/y//T/8//y//X/9v/3//f/9v/1//L/8f/w//D/8P/w//P/9f/2//f/9P/1
//X/9P/2//b/9f/z//P/8//0//T/9P/y//b/+v/6//z/+v/4//f/+v8DAA8AFQAWABoA
GAAOAAMA8v/X/7z/rv+s/6P/k/+M/5T/o/+0/7//xP/Q/9r/4f/r//P/9//5//r/+f/5
//j/+f/6//3//v/9//3//f/9/wAAAAABAAEAAgACAAEAAQABAAAAAAD//wEAAgACAAEA
AQABAAIAAwADAAMAAwAFAAMAAQABAAIAAgADAAQABAAGAAgACgAMAAsACQAIAAoACgAJ
AAgABwAIAAkACgAKAAkACAAJAAkACwAMAAwADQALAAsADQANAA4ADgAPAA8ADwAQABEA
EwAQABAADwAQABEAEgATABMAEgASABEAEQASABMAFAAVABcAFwAVABUAEgAQAA8ADQAO
AA8ADwAPAA4ADgANAA0ADQANAA0ADQAPAAwACwALAAkACAAHAAYABwAIAAgACAAFAAQA
AwADAAQABgAHAAcACAAIAAgABgAGAAcABwAHAAgACQAIAAkABwAFAAIAAAADAAQAAwAE
AAQABAAEAAMAAgABAAAAAQAEAAIAAwAEAAIAAQABAAIAAgADAAMAAgACAAIAAgACAAIA
AgACAAMABQAEAAQABQADAAMAAwADAAQABAADAAMAAwADAAMAAwAEAAQABAAEAAcABwAF
AAUABQAEAAMAAgAEAAUABwAIAAYABQAFAAYABQAEAAMAAgAFAAUABQAGAAYABgAHAAcA
BwAHAAcABwAFAAUABQAGAAYABgAGAAYABwAHAAcABwAEAAQABAADAAMABQAFAAMABgAH
AAgACQAGAAUABQAEAAUABgAHAAgABgAGAAYABgAFAAUABAAEAAcACAAJAAoACQAGAAUA
BQAGAAYABgAEAAYABwAIAAgABgAGAAcABwAHAAcABwAHAAQAAgAGAAsADAAKAAoACgAK
AAsACwAKAAgACAAIAAkACQALAA0ADwAPABEAEQARABIAFQAVABYAFwAUABQAEwAQABIA
EQARABIADwAOAA0ACQAIAAYABAAEAAMAAgACAAIA//////////8BAAIABQAIAAgACAAI
AAgABwAFAAQAAwACAAMABQAGAAUABAADAAMAAwADAAEAAwAGAAYABgAGAAMAAQADAAMA
BgAGAAYABgACAAYACAAGAAYABgAHAAwAFQAdAB8AIgAoACoAKAAjABYA+//a/8D/tP+p
/5v/jv+O/5f/qv+9/8b/0v/e/+P/6f/3/wEABQAHAAcACAAIAAYABgAIAAgACQAJAAkA
CQAIAAgACQAJAAoACgAJAAkACwAMAA4ADwAOAA4ADQALAA0ADQAOAA8ADQANAA0ADwAN
AAsACwAMAA0ADwARABIAEQAQAA8ADgAQAA8ADwASABMAEwATABMAEQARABEAEAASABIA
FAAVABQAFAATABMAFgAXABoAGwAZABgAGAAXABYAFgAWABcAGAAaABsAHgAdABwAGwAZ
ABoAHAAdAB8AHgAdABwAGwAdAB0AGwAbABwAHAAdAB0AGgAZABcAFQAXABgAGAAZABcA
FwAXABcAFQASABEAEQAUABQAFAAUABAAEAAPAA4ADwAQABEAEwAQABAADwANAA4ADgAO
AAwADgAPAA8ADwANAA0ACwALAA0ADQAMAAwADAAMAAoACgALAAwADQANAA0ADQANAA8A
DgAKAAkACAAJAAkACgAMAAsACwAKAAgACAAIAAgACAAKAAoACgALAAkACAAIAAkACgAL
AAwADQANAAwACgAJAAkACQAJAAkACwAMAA0ADgAOAA0ACgAJAAwADAAMAAwACwALAAwA
DAALAAkACAAIAAoACgAKAAoACQAHAAUABAAGAAgACwANAAwACwAKAAkACQAJAAkACgAK
AAoACgAKAAYABQAEAAMABQAGAAcABwAFAAcABwAFAAUABQAFAAUABQAFAAYABgAFAAQA
AwACAAQABgAIAAoACQAHAAQAAgADAAQABQAGAAYABAAEAAUABAAEAAQAAgAEAAUABgAG
AAYABgAHAAcABQAFAAUABQAIAAYABAAHAAYABQAEAAMAAgAFAAcACAAIAAUABAAEAAMA
BwAJAAsACwALAAsACwAMAAsACwAMAA0ADwASABQAFAASAA8ADQAMAAwADAAMAAkACAAG
AAQABAD///7//v/+//3//f/9//3//P/8//7/AAABAAIAAwAEAAQAAwADAAMAAQABAAIA
AgADAAQABQAHAAQAAwAAAAEABAAEAAQABAAFAAMABQAFAAYABgAGAAYACAAKAAgACAAG
AAYABQAEAAcADwAbACQAJgAoACoAJwAaAAcA6v/K/6z/of+Z/4r/fP95/4j/nf+w/8L/
zv/b/+X/8f/9/wMABQAFAAYABgAHAAgACwAMAAsACwALAAsACgAKAAsACwAOAA4ADQAN
AAwADAANAA0ADgAQABEAEQAQAA8ADwAPABAAEQASABUAFQATABMAFAATABMAEwASABUA
FgAXABgAFwAVABQAFgAXABcAFwAXABkAGQAZABgAFgAWABgAGQAbABwAHAAdABwAGwAc
ABsAHgAeAB8AHwAgACAAIAAhAB8AIAAgACIAIwAkACUAJQAiACIAIQAhACMAIwAjACMA
JAAlACQAJQAjACIAIgAhACMAIwAiACEAIAAgAB8AHwAhACEAIQAhACAAHAAaABkAGgAa
ABoAGgAZABoAGgAaABgAGAAYABkAFwAYABgAFwAUABQAFAASABQAFQAVABUAFwAXABUA
FQATABMAEgASABIAEgAQABAAEgASABIAEQAPAA8ADwARABMAEAAQABAADgANAA0ADgAQ
ABEAEQAQAA4ADgAOAA4ADAAMAAwADQAPAA4ADgAPAA0ADQANAA0ADgAOAA0ADQAOAA8A
EAARABEAEAAPAA4AEQARAA8ADwAOAA4ADgAOAA8ADwAQABAAEAAPAA8AEAAOAA4ADgAO
ABEAEQARABIAEAAOAA0ACwANAA0ADQANAA0ADQANAA4ADQAMAAsACgAMAA0ADgAPAAsA
CgAJAAcABwAJAAkABwALAAsACwALAAcABwAIAAgACgAKAAoACgAHAAYABQAEAAUABQAE
AAQABAAEAAQABAACAAAAAAABAAMABAAFAAQAAwADAAMAAgACAAIAAwADAAAA///+//3/
/v/+//7////9////AgAAAP7//P/6//z//f/9//z/+//8//7////9//3//f/7/wAAAQAC
AAQABAADAAMAAwADAAQABAACAAMAAQAAAAAA/P/6//j/8//0//L/8P/w/+v/6v/q/+r/
6P/n/+b/5f/n/+j/6//u/+3/7P/r/+r/6//r/+z/7f/p/+n/6v/q/+j/6P/o/+n/6v/r
/+r/7f/r/+r/6f/o/+n/5//p/+n/6f/o/+f/5v/m/+j/6v/q/+r/7P/r/+r/7//z//3/
CAAKAAgACAAFAPr/5//I/6T/iP9//3//cP9i/2H/cv+H/5r/qP+2/8P/yf/T/9//5//o
/+f/5//m/+b/5v/o/+j/6//r/+v/6//q/+r/6//r/+3/7v/u/+//7f/s/+z/6//r/+z/
7P/r/+z/7f/v//H/7//v/+//8f/x/+//7//w/+7/7//w//D/8v/y//L/8v/0//P/8//2
//T/8//y//H/9P/1//b/9v/1//T/9f/1//b/9v/1//X/9//3//n/+f/5//j/+P/3//n/
+v/7//3//P/8//v//P/8//z//P/7//7/AAABAAMA///9//v/+f/7//3//f////3//P/8
//v/+f/5//j/9//3//j/+P/5//j/9//2//X/9v/0//T/9f/1//T/8//y//L/8v/x//D/
8P/w//D/8f/v/+7/7P/p/+r/7P/u/+7/7//v/+7/7f/t/+3/6//r/+z/7f/t/+7/7f/s
/+n/6P/q/+r/6v/p/+n/6f/p/+v/6//o/+j/6P/q/+n/6f/q/+n/6f/o/+b/6P/o/+j/
6P/m/+b/5v/n/+j/6P/p/+v/6f/p/+n/6f/o/+j/5//n/+f/5//n/+f/5v/m/+b/5v/o
/+n/6P/p/+r/6v/q/+r/6f/p/+r/6v/q/+n/6f/q/+r/6v/q/+r/6f/n/+X/5P/n/+j/
6v/r/+r/6f/o/+f/5v/n/+j/6v/p/+j/5//m/+X/5f/l/+X/5v/m/+b/5f/j/+X/5f/j
/+b/5//o/+n/5f/l/+b/5v/l/+T/4//i/+P/5P/l/+b/5f/l/+T/5P/m/+b/5v/m/+T/
4v/i/+P/5P/k/+T/4v/k/+X/5v/m/+X/5P/k/+P/5f/l/+X/5f/k/+T/5P/l/+H/5P/m
/+b/5v/m/+f/5//m/+T/5P/k/+X/5f/n/+n/6//r/+v/6//r/+z/7v/v//H/8//w//D/
7//s/+7/7f/t/+7/7f/s/+v/5//j/+D/3f/c/9v/2v/a/9r/2f/Z/9n/2f/X/9j/2//e
/9//4P/h/+L/4f/f/97/3f/e/9//4f/i/9//3v/d/93/3v/f/97/4f/g/+D/4P/g/97/
2//c/9v/3//g/+H/4v/k/+T/4P/g/+L/5P/n/+r/7f/1//3//v/+/wAA/v/3/+7/3f/C
/6T/jP+B/3n/av9e/2n/gP+V/6D/rP+8/8P/x//T/93/4f/j/+P/5P/k/+P/4v/j/+L/
5v/n/+j/6f/o/+j/6f/p/+f/5v/k/+P/5f/m/+j/6f/p/+r/6v/p/+n/6f/q/+v/6f/p
/+n/6//r/+n/6f/q/+v/7f/v//D/7//u/+3/7P/u/+3/7f/w//H/8f/x//H/8P/v/+7/
7P/v//D/8//1//P/8v/w/+//8v/z//b/9//4//j/+f/5//b/9v/2//f/+f/6//r//P/6
//r/+v/5//n/+v/6//v/+f/5//n/+f/7//v/+f/5//n/+v/8//3/+//7//r/+f/2//b/
9f/1//P/8//z//P/9f/y//H/8f/z//T/9f/2//P/8v/w/+7/8P/w//D/8f/v//D/8P/v
/+z/7P/s/+r/7//x//L/8//y//H/7v/t/+//7//u/+7/8P/w/+7/7v/t/+z/6//p/+z/
7f/u//H/7v/q/+n/6P/q/+n/6f/q/+r/6//r/+r/6v/q/+r/6v/r/+z/7f/v/+//7v/u
/+//7f/t/+3/7f/w//D/7//v/+z/6//q/+n/7P/u//D/8v/y//H/7v/t//D/8P/w//D/
7//v//D/8P/u/+3/7f/u/+//8P/x//L/8f/v/+3/7P/t/+7/8P/x/+//7//v/+//6//r
/+v/7P/u/+7/7v/u/+3/7f/t/+3/7P/s/+z/6//t/+//7//t/+z/6//q/+n/6P/p/+v/
7P/q/+r/6v/q/+v/7P/t/+7/7//v/+7/7v/t/+z/6//q/+3/7P/t/+//7//u/+3/6v/s
/+3/7v/u/+7/8P/v/+3/7v/w//D/8P/w//D/8f/x//D/7v/u/+//7//0//f/+v/7//z/
+//6//r/+f/5//r/+//+/wAAAQAAAPz/+f/3//b/+P/4//j/9f/z//D/7f/s/+n/6P/o
/+j/6P/p/+r/6//q/+r/7P/u/+7/7v/u/+7/8P/v/+//7//r/+v/7P/s/+//8P/x//P/
8P/v/+z/7f/w//D/8P/w/+//7f/v/+//8P/w//D/8P/0//T/9P/0//L/8v/1//r/AwAP
ABUAFAAUABQADAADAPD/1f+8/7D/rP+h/4//hv+K/5X/qP+1/77/zP/Y/9//5//t/+//
8f/z//P/9P/0//b/9v/4//j/+f/5//n/+f/6//r/+//7//z//P/7//v/+v/6//v/+//8
//7///////7//f/9//3/////////AQD///3//f/+/wAAAQACAAIABAAEAAQABAABAP//
/v8AAAQABQAGAAcABQAFAAUABAACAAIABAAFAAcACAAIAAkACAAHAAgABwAKAAoACwAL
AAwADAAMAA0ACwAMAAwADgAQABAAEAAPAA0ADgAOAA8AEQARABEAEQARABEADwAPAAwA
DAANAA0ADgAPAA8ADwAMAAwACwALAA0ADQANAA0ADQAKAAkACQAIAAgACAAIAAgACAAH
AAYABgAGAAYABwAIAAoACwALAAgACAAIAAYABgAHAAcABwAJAAkABwAHAAUABQAEAAQA
CAAKAAoADAAKAAoACgAJAAgABwAGAAcACQAIAAoADAALAAkACAAIAAsADQAOAA4ACwAK
AAkACAAJAAoACwANAAsACgAKAAsACwALAAsACwAMAAwACwALAA0ADQANAA0ADgAOAA4A
DgAPAA8ADQANAAwADAAMAAwACwALAAwADAANAA0ADgAQAA8ADgANAAwADgANAAwADAAK
AAoACwALAA0ADQANAA0ACQAJAAkACgAKAAoACgAKAAwADQAOAA8ACwAKAAkABwAIAAsA
DAALAA0ADQANAA0ACQAJAAoACgAMAAwADAAMAAkACAAHAAYACAAJAAkACgAKAAoACgAK
AAgABgAGAAcACAAMAAwACwAKAAkACAAIAAkACQAIAAcACAAKAAsACwANAA8ADwATABMA
EwAUABMAEwAUABUAEwAUABQAEgARAA8ADgAOAA8ADgANAAkACQAIAAcACAADAAIAAgAC
AP///////////f/+/wEABAAEAAQABAAEAAUABQAGAAcABAADAAMAAgAEAAQABAAFAAQA
AwAAAAEAAgACAAIAAgADAAMABwAJAAgABgAEAAIA/v8CAAgACgAKAAoACwAIAAsAEQAZ
ACIAKgAwACoAIQAUAP3/2v+8/67/p/+b/4z/hv+P/6D/s/+8/8b/0v/h/+//9/8BAAUA
BQADAAIAAAABAAIABQAGAAcABwAHAAcABwAGAAYABQAJAAoACgALAAsACgAKAAkACQAK
AAoACQALAAsADAANAAwACwAKAAsADAALAAwADgANAA0ADQAMAA4ADgAOAA4AEAAPAA8A
EgAQAA8ADgANAA4ADwAQABAAEAAQABIAEwASABIAEQARABMAEwAVABUAFAAUABUAFQAV
ABYAFwAZABcAGAAYABoAGAAYABgAFwAZABoAGgAbABkAGQAZABkAGgAbABoAGwAYABgA
GQAZABsAGwAaABkAGAAYABcAFwAUABMAEgARABMAEgATABUAEwASABEAEAAOAA4ADQAM
AA0ADgAPABEADgAOAA0ACwANAA4ADwAOAA4ADQALAAkADAANAAwADQALAAsACgAKAAgA
CAAGAAYACAAIAAgABwAHAAcABwAJAAsACAAIAAgABgAFAAUABgAEAAUABQAEAAUABgAH
AAgABwAGAAUABQAIAAgACQALAAgABwAGAAUABgAGAAUABQAIAAkACgALAAoACAAGAAQA
BwAHAAUABQAHAAgACQAKAAgABwAHAAYABwAHAAgACgAHAAYABQAEAAYABQAEAAQABAAE
AAUABQADAAMAAwADAAIAAwAEAAYABQAEAAMAAgADAAMAAwADAAIAAgACAAEAAAABAAAA
/f8BAAEAAQABAP3//f/+//7/AAAAAAAAAAAAAAAAAAAAAAAA///9//z//v8AAAIABAAC
AP7//P/7//3//v////7/AgABAAAA/f/8//v/+v/9////AAAAAPz//P/9//3//f///wEA
AQAEAAUABgAIAAgABwAHAAcACAAKAAsACgAJAAcABgAGAAMAAgABAP3//f/8//v//P/2
//T/8//y//P/8//z//P/8f/y//X/+P/6//r/+v/6//z/+//7//v/9//3//j/+P/4//j/
+P/5//j/9//0//X/9v/2//b/9v/3//f/+//9//z/+v/4//b/+v8AAAAA/v/8//r/9//6
//3//f8FABQAGgAaAB4AHQAOAP//6v/I/6b/lf+P/4D/bP9j/2z/g/+Y/6j/uv/N/9n/
5f/t//H/9f/1//b/9v/4//r//v8AAAAA///+//3//v/+//////8BAAIAAgADAAEAAAAA
AP//AQACAAIAAQABAAEAAgADAAMAAwADAAUABQADAAMABAAGAAcACAAIAAoACgAKAAoA
CQAHAAYACAAHAAcABwAHAAgACQAKAAoACAAIAAoACwAMAAwACwALAAkACQALAAsADAAM
AA0ADQANAA4ADwARABAAEAAPABAAEgASABIAEQARABIAEgATABMAEwATABMAFAAVABQA
FQATABIAEgARABMAEwASABEADgAOAA0ADQALAAsACwALAA4ADAAMAA0ACwAKAAkACAAH
AAgACAAIAAcABgAFAAUABQAGAAYABQAEAAQABAACAAIAAwADAAMABQAFAAMAAwACAAEA
///+/wAAAAD+//7/AAAAAAAA///8//v/+v/7//7//P/9//7//P/7//v//P/7//v/+v/4
//n/+v/7//z/+//6//n/+f/7//r/+v/7//n/+f/5//n/+v/6//n/+f/7//v/+//7//v/
+v/5//j/+v/7//r/+//6//r/+v/6//n/+f/6//r//P/7//v//P/5//j/9//2//f/9//3
//j/9v/2//f/9//3//f/9//3//b/9//4//r/+P/2//T/8v/z//X/9//5//j/+P/4//f/
9//5//n/9//3//f/9//3//T/8//z//L/8//0//X/9v/0//T/9P/0//f/9//2//b/9v/2
//b/9v/0//L/8v/z//b/9v/2//T/8v/z//T/9P/2//b/9v/2//b/9v/1//X/9P/y//H/
8v/0//X/+f/7//3//f/9//3//f/+/wAAAQADAAUAAwACAAAA/P/8//v/+//8//z//P/8
//n/9P/w/+z/6v/r/+z/7v/w/+7/7f/s/+v/7f/u//H/9P/0//T/9P/0//L/8f/x//H/
8P/x//P/9P/y//L/8v/z//P/8//x//P/9v/2//b/9v/z//H/8//z//b/9v/2//b/+v/4
//b/9v/2//b/9//6////CQATABYAFgAUABIACwD8/+H/wP+m/5b/jf+B/3L/cP99/5L/
pf+0/8L/zv/V/9//7f/1//X/+f/5//r/+v/5//j/+f/4//v/+//7//v//P/8//3//f/8
//z/+//7//3//v8AAAEA//8AAAAA///9//3//v///////////wEAAQD/////AAABAAMA
BQAGAAUABAADAAIAAwADAAQACAAIAAcABgAFAAUABQAFAAQABgAGAAgACQAIAAgABwAH
AAcABwAJAAkADAAMAA0ADQALAAoACQAJAAwADgAPABIAEQAQAA8ADQAPABAAEAARABEA
EQARABEAEAAPAAwACwANAA4AEAARAA4ADQALAAkACQAKAAoACwAJAAkACQAJAAcABAAD
AAMABwAIAAkACgAHAAYABAACAAIAAgACAAMAAwAEAAQAAwABAAAA///8/wEAAwAEAAUA
AwADAAEAAQABAAEAAAAAAAAAAAD+//7/AAAAAAAA///9//3//f///////P/8//z/////
/wAAAgAAAP///f/6//r/+v/6//r/+//8//3////+//z/+//7//z//f/+////AAAAAP//
///+//3//P/7//3//v///wAAAAD///z/+//+//7//v/+//////8AAAAA/v/9//3//v/+
//7//v/+//7//f/8//z/+v/6//v/+//9//3//f/9//n/+f/5//r/+//8//3//v/8//v/
+v/5//n/+v/7//v/+f/7//v/+f/4//f/9v/1//X/9//6//z/+//6//n/+P/4//j/+P/4
//v/+//6//r/+f/4//f/9v/5//j/+f/7//r/+v/6//j/+v/7//j/+P/4//j/+P/4//n/
+f/4//f/+P/6//v/+//9//////8BAAEAAQACAAMAAwAEAAUAAwAEAAQAAgAEAAMAAwAE
AAAA/v/8//f/9f/y/+//7v/t/+7/8P/y/+7/7f/s/+v/7P/u//L/9v/2//b/9v/2//j/
9//3//f/9//3//j/+P/3//b/9f/1//f/9//1//f/9//2//X/9P/2//X/+P/5//r/+v/6
//r/9P/2//b/9v/2//z/AQACAAUACQALABAAFAAUABQAEQAIAPn/2P+2/6D/m/+R/4T/
fv+F/5b/p/+0/8D/yv/V/9//5//x//f/+//7//z//P/6//r//P/8//3//f/9//3//v/+
//////8AAAAA/////wIAAgADAAMAAAAAAP///f///wEABAAHAAUABQAFAAcABQADAAMA
BAAEAAUABgAGAAQABAAEAAQABgAFAAUACAAHAAcABwAHAAkACQAJAAgACQAKAA0ADwAN
AAwACgAJAAoACwAOAA8ADwAOAA4ADQAOAA4ADgAPAA0ADgAOABAAEAAQABAADwARABIA
EgATABEAEQARABEADwAPAA0ADQAPABAAEgATABEADwAMAAkACgAMAA0ADwAOAA0ADAAL
AAsACAAHAAcACgAKAAoACgAHAAYABAACAAUABgAHAAkACQAKAAoACQAKAAoACgAIAAcA
BwAGAAUABQAFAAMAAwAGAAcABwAIAAgACAAGAAYABgAGAAYABQAHAAcABwAJAAcAAgAA
AP7/AQABAAIABAAFAAcACAAIAAcABgAFAAQABgAGAAYABwAGAAQAAwADAAUABwAJAAsA
CQAIAAYABQAFAAUABQAFAAgACAAIAAgACAAHAAQAAwAHAAgACQAKAAcABwAIAAgABgAF
AAUABgAHAAgACQAKAAkABwAFAAQABwAIAAoACwAJAAkACQAJAAUABQAFAAYACQAKAAsA
DAAIAAcABgAFAAUABgAHAAcABwAJAAkABwAHAAcABwAHAAYABwAJAAoACAAIAAgACAAK
AAoACgAKAA0ADQAMAAwACQAIAAcABgAHAAYABwAJAAgACAAKAAwADAAMAAwADAALAAsA
CgAIAAgACgANAA8ADwARABMAEwAVABUAFQAWABcAFwAYABkAGwAcABwAGgAXABUAFAAU
ABEAEAAPAAsACAAGAAQABAACAAIAAwAEAAEAAQABAAEAAgAEAAgADAAOAA4ADgAOAA0A
CwAKAAkABwAHAAgACAAIAAgACAAJAAoACwAKAA0ADgAOAA4ADgAKAAcACAAHAAkACgAL
AAwADAAKAAoADAAMAAwADwAYACMAKwAvADIAMgAuACgAHQAIAO3/1P/K/8b/uf+n/6D/
qP+7/8r/1//i/+7/9v/7/wUACwAJAAkADgAPABEAEgAQABAAEgASABIAEQAQAA8AEQAS
ABQAFQAVABQAEgARABUAFgAYABkAFwAYABgAFwAVABUAFgAXABcAFwAXABkAFwAVABUA
FgAXABkAGwAcABsAGgAZABgAGgAZABkAHAAdAB0AHQAdABwAGwAaABgAGgAaABwAHQAg
ACAAHwAfAB8AHwAhACEAJAAkACUAJQAiACIAIgAjACEAIgAiACQAJgAmACYAJQAlACYA
JgAnACcAJwAnACcAJQAlACMAIwAkACQAJQAlACUAJQAkACMAIAAgAB8AHwAhACEAIQAh
ACEAHgAdAB0AHgAeAB4AHgAeAB4AHQAcAB4AHgAeAB8AHgAeAB0AGwAcABwAHAAaAB0A
HwAgACEAIAAfABwAGwAdAB0AHAAcAB4AHgAcABwAGgAaABoAGQAaABsAHAAfAB4AGgAZ
ABgAGgAZABkAGgAcAB0AHQAcABoAGgAaABoAHQAeAB8AIQAgAB4AHQAdABsAGwAbABsA
HQAeAB4AHwAcABsAGgAZAB0AHgAfACAAIAAfABwAGwAeAB4AHgAeAB8AHwAgACAAHgAd
AB0AHgAhACIAIwAkACMAIQAfAB4AGwAaABoAGQAbAB0AHwAhABwAGwAaABoAHQAeAB8A
IAAdAB0AHQAdABwAHAAcABsAGwAdAB0AGwAcABsAGgAZABkAGwAeACAAHgAeAB4AHgAc
ABwAHAAcAB0AHQAcABwAHAAcABwAHAAcABwAIAAhACEAIAAbABoAGgAZAB0AIQAlACcA
JwAnACcAKAApACkAKgArACsALAAsACoAKAAlACMAIgAjACIAIQAdABwAGgAYABgAFQAU
ABQAFAAVABUAFQAVABcAGAAbAB4AGwAaABkAGAAWABUAFQAVABQAFQAXABgAGgAaABoA
GwAZABkAFwAZABwAHAAcABwAGgAXABgAFwAYABgAGAAYACIAHgAcAB4AHAAYABcAGgAl
ADMAPQBAAEAAQgA8ADMAJgANAO7/2P/Q/8f/sf+c/5r/p/+8/83/2P/o//r/AwALABMA
FwAZABkAGQAaABoAHAAcAB4AHgAfAB8AHwAfACAAIAAhACEAIAAgAB8AHwAiACIAIwAj
ACMAJAAkACMAIwAjACQAJQAlACUAJQAnACcAJQAlACYAJgAnACgAKAAoACgAKAAoACYA
JQAlACgAKQApACkAKQArACsAKwAqACoAKgAsAC0AMAAwAC8ALwAuAC0ALgAtADAAMAAx
ADEAMgAyADIAMwAxADIAMgA0ADYANgA2ADUAMwA0ADQANQA1ADUANQA1ADUANQAzADMA
MgAyADMAMwA1ADUANAAzADAAMAAvAC8ALwAvAC8ALwAvACwAKwArACsAKgApACgAJwAo
ACgAKAAoACgAKAApACkAKgAqACkAKgAqACoAKAAoACkAKQApACsAKwApACkAJwAnACYA
JgAoAA==
         </WaveFormData>
      </LeadData>
      <LeadData>
         <LeadByteCountTotal>10000</LeadByteCountTotal>
         <LeadTimeOffset>0</LeadTimeOffset>
         <LeadSampleCountTotal>5000</LeadSampleCountTotal>
         <LeadAmplitudeUnitsPerBit>4.88</LeadAmplitudeUnitsPerBit>
         <LeadAmplitudeUnits>��V</LeadAmplitudeUnits>
         <LeadHighLimit>2147483647</LeadHighLimit>
         <LeadLowLimit>268435456</LeadLowLimit>
         <LeadID>V2</LeadID>
         <LeadOffsetFirstSample>0</LeadOffsetFirstSample>
         <FirstSampleBaseline>0</FirstSampleBaseline>
         <LeadSampleSize>2</LeadSampleSize>
         <LeadOff>FALSE</LeadOff>
         <BaselineSway>FALSE</BaselineSway>
         <ExcessiveACNoise>FALSE</ExcessiveACNoise>
         <MuscleNoise>TRUE</MuscleNoise>
         <LeadDataCRC32>803183761</LeadDataCRC32>
         <WaveFormData>
9v/2//b/9v/3//j/+f/6//f/9v/1//T/9P/0//T/9P/0//T/9P/0//P/8v/x//D/8f/y
//P/9P/x//D/7//u/+//8P/x//L/8v/y//L/8v/y//L/8v/y//T/9P/0//T/8v/y//L/
8v/y//L/8v/y//T/9P/0//T/9v/2//b/9v/3//j/+f/6//f/9v/1//T/9P/0//T/9P/2
//b/9v/2//P/8v/x//D/8f/y//P/9P/z//L/8f/w/+7/7v/u/+7/8P/w//D/8P/t/+z/
6//q/+7/8P/y//T/8v/y//L/8v/z//T/9f/2//T/9P/0//T/8v/y//L/8v/y//L/8v/y
//L/8v/y//L/8f/w/+//7v/w//D/8P/w/+//7v/t/+z/7f/u/+//8P/v/+7/7f/s/+7/
7v/u/+7/7v/u/+7/7v/s/+z/7f/t//D/8P/t/+3/7v/u//H/8v/0//T/9//3//j/+//8
//3/+//+////AAD+//z//P/6//f/9//4//j/9v/z/+//7v/x//X/9v/3//b/9f/x/+//
7v/u/+3/7v/w//D/7//u/+3/7P/r/+v/6f/o/+f/5v/k/+T/5//n/+z/6//s/+z/6v/o
/+f/5v/n/+f/6P/p/+v/7P/t/+7/7P/q/+z/7f/x//f///8JABgAJwA4AEkATABNAFAA
TQAtAPr/uP99/03/JP8N//r+2f69/rj+z/7//jj/Zf+N/6v/xP/f//L//v8DAAMABQAF
AAQABgAIAAkACwAOAA4ADgAOAA4AEAAQABAAFQAVABUAFQAVABUAFAAUABgAGgAaABsA
HwAfAB8AHwAeAB0AHgAfACIAIgAiACQAIgAjACQAJQAnACgAKgAsAC4ALgAxADIALwAu
AC4ALwAwADEANAA1ADQANQA2ADYAOwA8AD0APgBAAEAAQgBCAEIARABGAEkASgBLAE0A
UABQAFAAUABRAFMAVgBWAFYAWQBaAFwAXQBdAF4AXQBeAGAAXgBeAF8AXgBbAFoAWABZ
AFkAWABXAFYAVQBTAFAATgBNAEoASABIAEgARwBHAEQAQQA9ADwAPgA8ADsAPAA5ADgA
NwA0ADQAMwAyADAAMAAwADEAMgAwAC0AKgAoACoAKwAqACkAJgAjACAAHgAgACAAHgAc
AB0AHQAdAB4AGgAZABgAFgAYABcAFgAWABUAFQAVABQAEgATABMAEwAVABUAFAAUABQA
FAAUABUAFgAXABgAGQAbABsAGwAbABsAGgAZABgAGgAcAB0AHwAdAB0AHQAdACAAIAAg
ACAAHgAeAB4AHgAeAB8AHwAgACMAIwAkACYAIwAiACEAIAAiACIAIQAhACMAJAAlACYA
JQAkACMAIgAjACIAIgAiACIAIgAiACEAIgAiACUAIwAjACIAIQAgAB4AHgAfAB8AIgAj
ACQAJAAgAB8AHgAdAB0AHgAfACAAHgAeAB8AHwAdABwAHAAdAB4AHwAfACAAHwAcABsA
GgAcAB0AHgAeAB4AHwAfAB8AHQAcABwAGwAdAB0AHQAeAB4AHAAdABwAHAAdAB4AHwAg
ACAAHwAfAB4AGQAZABoAGgAeACAAJQAmACgAJwAmACcAKAApACoALgAtAC4ALgAsACoA
KAAnACcAKgAqACgAJQAfAB4AHgAhACMAIwAjACMAHgAdABsAGgAYABgAGgAaABoAGgAa
ABoAFwAVABEADgAPABAAEAASABMAEQARAA0ADQAMAAwADAAQABIAEwATABAADwAPAA4A
EQASABMAFAAQABEAEwATABUAIQA0AEUAWgBrAHQAcQByAG0AVwAsAOz/pf9z/0z/K/8W
///+2/7E/sf+6f4k/1//j/+3/9L/5/8AABQAGQAcAB8AIAAgACIAJAAlACcAJgAmACYA
JgAoACoAKgAqACsAKwArACsALgAvAC8AMAAxADIAMQAxADMAMwAzADMANQA1ADcAOQA4
ADYANAA0ADcAOQA7AD0APAA8AD0APgA9ADwAPgA+AEAAQABBAEMAQQBBAEMAQwBFAEcA
SQBKAEwATABMAEwAUABQAFIAUgBSAFQAVgBZAFYAVQBVAFYAWgBcAF4AYQBiAGQAYwBi
AGQAZABlAGUAZgBoAGgAagBpAGYAZQBlAGYAZQBmAGYAZABjAGEAXwBdAFsAWABUAFQA
VQBUAFQAUQBOAEoARwBJAEcARABEAEEAPgA8ADwAOQA4ADcANAA2ADUANAAyAC4ALAAr
ACoAKwApACcAJgAjACMAIQAfAB0AGwAZABgAGgAaABgAFgAVABMAEQAQAA8ADwAPAA4A
CwAJAAcABgAFAAUABQAEAAYABwAHAAcABQAFAAQABAAEAAQABAAFAAUABQAFAAUABwAH
AAcABwAIAAgACAAIAAYABgAFAAUACAAJAAoACwALAAoACQAIAAcABgAFAAQABwAJAAoA
DAAIAAUAAwACAAUABgAHAAgACAAIAAcABwAGAAYABgAGAAcACAAJAAoABgAEAAMAAgAD
AAQABQAFAAMAAgAEAAEAAQAAAP///v///wAAAgADAAAA///+//z//P/9//7////9//z/
+//6//r/+v/7//v/+f/4//j/+f/7//v/+v/6//r/+P/4//j/+f/5//n/+P/3//f/9v/1
//X/9v/4//n/+P/3//b/9v/4//j/9//8//r/+P/2//T/8v/0//X/9//4//f/9//4//j/
+P/4//v/+v////////8BAP///////wIABAAGAAcABgAEAAIAAQABAAIAAgAAAP3/+//6
//r//f/7//v/+//7//r/+f/3//b/8v/y//T/9P/z//L/8f/w//D/8f/w//D/7v/s/+n/
6P/r/+v/7f/r/+v/6v/q/+r/6//s/+z/6//t/+3/7v/u/+z/7P/s/+z/7P/v/+//8f/1
//3/AgAJABYAJQA8AE0ATABJAEcAMgAAALX/bf86/xP/9v7f/sX+qP6Z/qX+xv75/jX/
af+S/7P/0v/s//n/+//9//3//P8AAAIAAwAFAAYABgAGAAYABAAGAAYABgALAAsACwAL
AAsACwAKAAoADgAQABAAEQATABMAEwATABMAEwAVABcAGgAaABoAHAAbABsAGwAbAB0A
HgAgACIAJAAkACcAKAAlACQAJAAlACYAJwAqACsAKwArACsAKgAuADAAMgA0ADQANAA2
ADYANgA4ADoAPQA/AD8AQABCAEEAQgBDAEUASQBMAEwATABMAEwATQBNAEwATgBOAFAA
UwBSAFMAVQBTAFEAUQBQAFEAUQBQAE8ATgBNAEsASABFAEUAQwBCAEEAQAA+AD0AOwA5
ADYANgA3ADQAMgAyADIAMgAyADAALgArACgAJAAjACIAIgAiAB8AHQAbABoAFwAXABUA
EwATABEADwAOAAsACgAHAAQABQAFAAUABgAAAP///v/8//z/+//6//r/+//7//v/+v/4
//n/+f/5//n/+f/4//j/9v/2//b/9//1//X/9f/1//X/9f/1//X/9P/0//T/9P/4//r/
+//9//r/+f/4//f/+v/6//r/+v/8//z//P/8//r/+//7//z//P/7//v//P/6//r/+v/6
//v//P/8//3//P/8//z//P/8//z//P/8//z//P/9//7//f/8//v/+f/6//r//f/7//n/
+P/3//b/9f/0//T/8//0//X/9v/2//T/8//y//H/8v/y//L/8v/u/+7/7//v/+z/6v/p
/+n/7P/t/+3/7v/t/+r/6f/o/+v/6//r/+r/6v/r/+v/6//p/+j/6P/n/+b/5f/k/+T/
4v/i/+P/5P/i/+L/5v/l/+T/4//i/+L/4f/h/+D/4P/h/+P/5P/j/+L/5P/i/+f/5//n
/+n/6//r/+v/7v/u/+7/7f/q/+v/6v/q/+v/6v/q/+j/5f/g/97/3f/f/+H/4f/h/+H/
2//Z/9b/1P/V/9b/2f/a/9f/1v/V/9T/0f/R/8//zv/P/87/zP/M/83/y//L/8f/yP/I
/8n/yv/L/8z/zP/L/8r/yf/J/8j/yf/K/8v/zP/I/8f/yf/J/83/0//e/+3//P8JABgA
JQAiABsAGQAIANj/k/9N/xT/6f7K/rX+nf5+/nP+hf6w/uf+If9R/3b/k/+s/8L/0//U
/9f/2P/Y/9f/2P/Y/9n/2//c/93/3v/c/97/3v/e/+H/4f/h/+H/5f/l/+T/5P/l/+b/
5f/l/+j/6f/q/+v/7f/t/+//8f/v/+7/7f/u/+//8f/z//X/9f/0//T/9P/3//j//P/+
//3//P/8//3//f/9//////8CAAMABAAEAAUABAADAAIABQAGAAkACgAIAAoADAAPABEA
EQASABQAFwAYABkAGwAaABwAGwAaABwAHgAhACMAIAAgAB4AHgAhACAAIQAjACMAIQAh
ACAAHgAdABsAGQAZABkAGAAWABMAEwARABAADwAOAAwACwANAAsACAAIAAUAAgAAAAAA
AQAAAP///P/5//f/9f/y//P/8v/y//L/7//t/+v/6v/m/+X/4v/f/9//3//f/+D/3//e
/9v/2P/X/9X/0//S/9D/0f/S/9L/0f/P/83/zP/O/8//0P/Q/8//z//O/83/y//L/8r/
yv/K/8r/yv/L/8v/y//L/8v/zf/N/83/zf/M/8z/zP/M/8v/zP/M/83/zf/N/83/zf/O
/87/zv/O/87/zv/O/87/zv/P/8//0P/Q/8//z//Q/9P/1P/V/9b/0v/Q/83/y//P/9D/
0f/S/9H/0P/P/87/z//O/87/zv/Q/9D/0P/P/83/zP/O/8v/zP/M/8z/zP/J/8j/yP/H
/8n/yf/J/8j/yP/J/8r/y//I/8b/xP/C/8P/xP/G/8f/x//G/8b/x//G/8X/w//C/8P/
wv/D/8T/xP/D/8L/wP/C/8P/w//D/8L/wv/D/8P/wf/B/8H/wv/C/8L/w//E/77/wP/C
/8L/wv/C/8P/w//E/8T/v/+//8D/wP/E/8b/y//M/8z/y//K/8v/zP/N/87/0v/R/9L/
0v/Q/9L/0P/P/8//0v/S/9D/zf/G/8T/w//F/8b/x//I/8n/xv/F/8P/wv+//77/v/++
/8D/wP/A/8D/vf+9/7v/uv+5/7j/tv+2/7n/uf+7/7n/t/+2/7b/tv+5/7r/uv+5/7f/
t/+4/7j/uf+6/7v/vP/A/7//v/+//8H/x//U/+H/8P8DABgAHQAYABUACwDu/7r/df87
/w7/4/7E/rH+kf5w/m3+i/68/vP+Lf9d/3z/lf+y/8L/xf/K/83/zv/O/87/0P/R/9P/
1v/W/9b/1v/X/9r/2//c/9z/2//a/9n/2//b/9r/2v/d/+D/4f/j/+P/4//j/+P/4//j
/+X/5//o/+j/6P/q/+r/6//s/+3/7v/u/+//8P/w//D/8//0//X/9v/4//v/+f/5//v/
+//+////AAAAAAMABAAFAAYACAAIAAoACgAMAA4AEAATABEAEQASABQAFwAYABkAGwAd
ACAAIAAgAB4AHgAfAB8AIgAkACQAJgAmACQAJAAlACcAJQAlACQAJQAlACQAIwAgAB8A
HQAaABsAGwAZABgAFQAUABIAEQATABEADgAOAA4ADAALAAwACAAGAAQAAAABAAEAAQAA
AP7//P/7//r/+//5//f/9v/3//f/9f/z/+//7f/r/+r/6v/q/+j/5v/m/+X/5P/k/+H/
4f/h/+D/4f/h/+H/4v/e/93/3P/a/9v/3f/e/9//3f/d/9z/3P/e/97/3v/f/+L/4//k
/+X/4//h/9//3f/h/+L/4//k/+P/5P/k/+X/5v/n/+j/6f/o/+j/6P/o/+f/5v/l/+T/
5f/n/+j/6v/o/+f/5//o/+n/6v/r/+z/7P/s/+v/6//q/+r/6v/q/+v/7P/t/+7/7f/s
/+z/7P/q/+r/6v/p/+n/6v/u/+3/6v/o/+b/5P/n/+j/6v/r/+n/6f/p/+j/5//n/+f/
5//o/+j/6P/o/+b/5v/n/+f/6f/o/+j/6f/p/+n/6P/o/+r/6P/o/+j/6f/p/+n/6P/o
/+n/6f/p/+z/7P/t/+v/7v/r/+r/6f/o/+r/6//t/+7/7f/t/+7/7v/x//L/9v/2//n/
+f/5//v/+f/5//n//P8AAAIAAwACAAAA/v/9//3//f/8//n/9f/z//T/9v/7//r/+f/4
//f/9f/1//T/9P/w//D/8v/y//D/7v/s/+r/6//t/+3/7v/s/+r/5//m/+r/6//u/+3/
6//q/+r/6v/r/+z/7P/r/+7/7//x//L/8f/w/+//7v/w//P/9f/7/wEADQAgAC8AQABT
AFYAUQBSAEsALQD4/7T/ef9L/yj/E/8A/9/+v/60/sX+8f4u/2H/i/+x/87/5f/2/wAA
BQAFAAcABwAGAAoADAANAA8AEgASABIAEgASABQAFAAUABgAGQAaABsAGwAbABoAGgAe
ACAAIAAhACUAJQAlACUAIwAjACUAJwAmACYAJgAoACgAKQAqACsALQAuADAAMgAxADAA
MgAyADMANAA2ADkAOwA7AD0APQA9AD0APQA8AEIARABGAEgASgBKAEwATABKAEwATgBR
AFIAUwBVAFgAVwBYAFkAWwBeAGIAYwBkAGQAZABlAGUAZABmAGYAaABpAGgAaQBrAGkA
ZQBjAGAAYQBjAGQAZQBhAF8AXABYAFkAWQBXAFYAVQBUAFIAUQBOAEsARwBGAEcARgBG
AEgARwBGAEUAQgBCAEEAQAA+AD4APAA7ADoANwA1ADMAMgAyADMAMgAxAC8ALQArACoA
LAAsACoAKAAqACkAKAAoACMAIwAjACIAIwAjACMAJAAjACMAIwAiACIAIwAjACMAJQAl
ACQAJAAkACQAJAAlACUAJQAlACUAJgAnACgAKQApACgAJwAmACgAKgArAC0AKwArACsA
KwAuAC4ALgAuACwALAAsACwAKgArACsALAAvAC8AMAAyAC8ALgAtACwALgAuAC0ALQAs
ACwALAAsAC4ALgAuAC4ALQAsACwALAAqACoAKgApACkAKgAuAC0AKgAoACYAJAAmACYA
JwAnACgAKQAqACoAJgAlACQAIwAjACQAJQAmACMAIgAiACEAIQAgACAAIQAiACMAIwAk
ACMAIAAfAB4AHQAhACIAIAAgACAAIAAgAB8AHwAeAB4AHwAhACIAIgAiACUAJAAlACUA
JQAnACgAKQAqAC4ALQAsACoAJgAnACYAJgAnACgAKAAmACMAHwAeAB4AIQAjACMAIwAj
AB0AGwAYABYAFgAWABgAGAAXABYAFQAUABMAEwARABAADwAOAAwADAAOAA0ADgALAA0A
DAAMAAwADAAMAAsACQALAAsADAAMAAwADAAMAAwACAALAA8AEQAVACEAMAA7AEgAWQBo
AGkAbABtAF0AMgDy/6n/cf9G/yH/Cv/z/tf+vv69/tv+DP9F/3f/of/E/+H/+v8MABcA
GAAZABgAFgAYABoAGwAdAB8AIAAhACIAIQAiACEAIAAlACUAJQAlACcAJwAmACYAJwAo
ACcAJwArACsAKwArACoAKQAqACsALgAuAC4AMAAwADEAMgAzADIAMgAzADQANgA2ADkA
OgA5ADgAOAA5ADsAOwA9AD0AQABBAEIAQgBCAEIAQgBCAEUARgBJAEoASABKAEwATwBP
AE8AUABSAFUAVgBXAFkAVwBYAFYAVABWAFgAWwBdAFwAXgBeAGAAXwBcAFsAWwBdAFsA
WwBaAFcAVwBWAFUAVgBVAFMAUABMAEsASABGAEcARgBEAEMAQgA/ADsAOgA3ADQAMgAy
ADIAMgAyADAALQArACkAJgAlACQAJAAkACMAIQAfAB4AHAAbABgAFQAVABMAEQAQAA0A
DAAJAAYABgAFAAQABAACAAMABAAEAAIAAQAAAAAA/////////v/9//3//P/7//3//f/8
//z/+v/6//r/+//5//n/+f/5//n/+f/5//n/+v/6//r/+v/9//7//v////7//f/8//v/
+v/6//r/+v/8//7/AAACAP/////+//7/AAD/////AAD+//7//v/+//z//P/7//v//v/+
//7//v/9//z/+//6//v/+v/6//r/+v/6//r/+f/3//b/+P/1//j/+P/4//j/9v/0//P/
8f/z//P/8//y//P/8//z//P/8f/w/+//7v/u//D/8//1//H/7v/s/+v/7P/t/+3/7v/u
/+z/7P/s/+v/6//r/+r/7P/x//D/7f/s/+v/6v/p/+n/6v/q/+n/6f/q/+r/7P/s/+//
7v/y//P/9P/3//X/9f/1//j/9//4//j/9v/3//b/9v/3//b/9v/0//H/7v/u/+//8//w
/+//7v/t/+z/6//p/+j/5v/m/+j/6P/l/+T/4//i/+L/4//i/+L/4f/g/97/3v/e/93/
3v/b/93/3P/c/9z/2//c/9z/2//e/9//4f/i/9//3v/d/9z/3v/j/+P/4f/l/+n/7P/5
/wgADwAeADMAOgA1ADUAKgD+/7v/df84/wv/7P7V/rv+nv6H/of+ov7R/gn/Rf94/53/
uv/S/+H/5f/p/+v/7P/w//L/8//1//j/+P/4//j/9v/4//j/+P/8//3//v/////////+
//7///8AAP////8CAAMABAAFAAMAAwAFAAcACgAKAAoADAAKAAsADAANAA4ADgAPABAA
EAAQABMAFAASABIAEwAVABgAGQAcAB0AHAAdAB4AHgAgACAAIAAgACQAJAAmACYAJAAm
ACgAKwAuAC8AMQA0ADQANAA0ADUANAA2ADUANAA2ADgAOwA9AD0APgA9AD4AQQBAAEEA
QwBBAD8APwA+AD0APQA8ADsAPAA7ADkANgA0ADMAMAAuAC8AMAAwADEALgArACcAJgAn
ACQAIgAiACEAIAAfABwAGgAZABgAFgASABAADwAOAAsACQAHAAYAAwADAAEA//////3/
+//6//f/9v/z//D/8v/x//D/8P/r/+v/6//q/+r/6f/o/+j/5//n/+f/5v/l/+X/5P/j
/+X/5f/k/+T/4//i/+H/4f/h/+H/4f/h/+P/4//j/+P/4f/g/9//3v/g/+L/4//l/+T/
4//i/+H/5P/k/+T/5P/l/+b/5//o/+X/5f/k/+T/5//n/+j/6v/p/+j/5//m/+b/5v/l
/+X/5//o/+n/6v/p/+j/5//m/+b/5v/n/+j/5f/k/+P/4f/i/+L/5f/j/+X/5P/j/+L/
4v/i/+P/4//j/+P/4//i/+D/3//e/93/3P/c/9z/3P/b/9z/3v/f/93/3P/c/93/3//f
/97/3v/c/9r/2v/a/9v/2//b/9r/3P/d/93/3f/c/9j/2P/Y/9j/2P/a/9v/3f/e/9r/
2f/Z/9j/3f/e/+L/4v/l/+X/5f/n/+n/6f/p/+z/6//s/+z/6v/o/+b/5f/l/+n/6v/p
/+f/4P/e/93/3//g/+H/4v/j/+D/3//d/9z/2v/a/9z/3P/d/9z/2//a/9j/1//U/9L/
0//S/9D/0P/V/9X/1//V/9T/0v/R/9D/0v/U/9X/1f/U/9P/0//S/9P/1P/V/9b/2v/b
/9v/2//f/+X/8P///wwAIQA0ADcALAAlABcA8P+y/2f/L/8K/+n+zP6z/pX+hP6J/qv+
4P4f/1X/ff+a/7X/0v/e/+H/4v/l/+b/5v/m/+j/6f/r/+r/6v/q/+r/6//u/+//8P/x
//H/8f/x//X/9f/0//T/9v/4//j/+f/6//n/+P/3//j/+f/8/////v/+//7/AAACAAMA
BAAFAAYABgAHAAgACAAIAAsADAAMAAwADQAPAA0ADQAPAA8ADgAPABAAEAAUABYAGAAa
ABkAGAAZABgAGwAeACEAJQAkACMAIwAkACcAKAApACsALQAwADAAMAAvAC4ALgAtAC8A
MgAzADYANAAyADIAMwAzADEAMQAwAC0ALQAsACsALAArACkAJgAnACcAJQAkACAAHgAb
ABkAHAAbABkAGgAXABQAEgASABEAEAAPAAwADgANAAwACgAGAAQAAwACAAEA///9//z/
/f/9//v/+f/2//P/8P/u//D/8P/u/+z/7P/r/+r/6v/l/+X/5f/k/+T/4//i/+L/4//j
/+P/4v/g/+H/4f/h/+H/4f/g/+D/4P/g/+D/4f/h/+H/4f/h/+H/4f/h/+H/4//k/+X/
5v/k/+T/4//j/+X/5f/l/+X/5v/m/+b/5v/k/+T/5P/k/+X/5//o/+r/6P/n/+f/6P/m
/+b/5v/m/+f/6P/o/+n/5//m/+X/5P/m/+b/5v/m/+f/5v/m/+b/5v/m/+b/5f/j/+L/
5P/h/+H/4P/f/97/4P/g/+H/4f/e/93/3P/a/9z/3f/e/9//3P/c/9z/3P/Y/9j/2f/Z
/9z/3P/d/9//3P/b/9n/2P/Z/9j/2f/a/9v/2//b/9r/2v/Z/9b/2P/Y/9j/2P/Z/9n/
2v/a/9f/1//Y/9j/2//c/+D/4P/h/+H/4f/j/+X/5f/l/+j/5//o/+j/5v/o/+b/5f/l
/+j/6P/m/+P/3v/c/9v/3f/e/9//4P/h/9z/2//Z/9j/1v/W/9j/2P/Z/9j/1//W/9T/
0//Q/87/zv/O/83/zv/P/8//0f/P/8//zv/O/87/z//Q/9D/z//R/9H/0v/S/9L/0v/S
/9L/0v/V/9X/0f/R/9//7v/7/wgAFwAoADEAKgAlACEADADc/5n/V/8o/wH/4v7D/qP+
jP6J/p/+yv4D/z3/bf+O/6f/vv/S/93/4v/l/+b/5v/n/+j/6P/p/+r/6v/q/+r/6//u
/+//8P/y//H/8P/v//P/8//y//L/8v/0//T/9f/3//f/9//3//r/+//+/wEA///+//3/
/v8AAAEAAgADAAQABAAFAAYABgAGAAkACgAMAAwADQAPAA4ADQAOAA0AEQATABUAFgAW
ABYAFgAWABkAGgAdAB4AHgAgACIAJQAkACMAIwAkACUAJgAnACkALQAwADAAMAAwADAA
MQAxADIANAA0ADYANQAyADEAMQAzADMANQA2ADQAMwAxAC8AMAAvAC0AKgArACsAKQAo
ACYAJAAhAB8AIAAfAB0AHgAfABwAGgAaABsAGgAZABYAGQAZABkAGAAVABIAEAAOAAsA
CQAHAAYABgAHAAYABQAFAAMAAQAAAAAAAAD+//z/+v/5//j/+P/4//n/+v/6//f/9f/z
//L/8//z//P/8v/1//f/+P/5//j/9//1//T/9f/2//f/+f/4//f/9v/1//X/9f/1//X/
+P/4//j/+P/5//r/+v/7//3//f/9//3//P/8//z//P/+//7//v/+/wAAAQABAAIAAQD/
//7//v///wAAAQACAAQABAADAAMAAQAAAP///v8AAAIABAAGAAQAAgABAAAAAQACAAMA
AwACAAIABQADAAEAAAD///7/AQACAAQABQADAAMAAwACAAIAAwAEAAUAAgACAAIAAgAA
AAAAAQABAAMABAAGAAkABwAFAAIAAAACAAAAAAAAAAMAAwABAAIAAgACAAIAAgAFAAUA
BgAGAAQABQAHAAgADQAOABIAEgASABEAEAARABMAEwATABYAGQAcAB4AHgAcABgAFQAT
ABQAFAASAA8ADAAMAA0AEQAPAA8ADwAPAAwACwAJAAgABgAGAAgACAAIAAgACAAIAAYA
BQACAAAAAQAAAP7//v8CAAMABgAFAAUABAAEAAQABwAIAAgABwAGAAUABQAEAAQABAAE
AAQACgALAAsAEQAdACcANABJAGIAcwB2AHUAcgBhAD8ABgDA/43/Y/9A/y3/GP/z/s/+
yv7n/h3/WP+J/7H/0f/s/wMAFAAWABUAGwAfACEAIgAkACYAJwApACcAJgAlACQAJwAq
ACsALAAvAC8ALwAvADMAMwAyADIANAA2ADYANwA2ADUANAAzADQANQA4ADsAPAA8ADwA
PgA+AD8AQABBAEQARABFAEYARQBEAEYARgBHAEgASgBNAEoASQBKAEkATQBPAFEAUgBX
AFgAWQBaAFoAWgBcAFwAXQBgAGMAZwBpAGkAagBsAGwAbABsAG0AcQB0AHQAdAB0AHQA
dQB1AHYAeAB4AHoAeAB2AHYAdwB1AHMAcwByAHMAcwByAHEAbQBrAGgAZABkAGUAZABk
AGUAZABiAGEAYABdAFkAWABaAFgAVwBYAFUAVABTAFAAUgBRAFAATgBMAEoASQBIAEoA
SQBIAEgARQBFAEMAQQA/AD0AOwA6ADoAOgA4ADYAOAA3ADYANgA1ADUANQA0ADQAMwAy
ADIALwAvAC8ALgAvADEAMgAzADMAMwAyADIANAA0ADQANQA3ADcANwA3ADYANQA0ADMA
NwA4ADkAOgA5ADoAOgA7ADsAOwA7ADsAPgA+AD4APgA8ADwAPAA8AD4APwA/AEAAPwA9
ADwAPAA9AD4APwBAAEAAQAA/AD8APwA+AD0APAA9AD4APwBAAD8APgA+AD4APgA+AD4A
PQA8ADwAPwA9ADoAOAA2ADQANQA2ADgAOQA5ADkAOQA4ADcANwA3ADcANwA4ADkAOgA3
ADYANgA1ADcANgA2ADcANwA4ADUANAAzADIANQA1ADYANgAxADEAMgAyADcAOAA8ADwA
PwA/AD8AQQA/AD8APwBCAEMARABEAEIAQgBAAD8APwA9ADwAOQA1ADQANAA1ADkAOAA3
ADYANQAyADEALwAuAC0ALgAxADIALgAsACoAKAAnACcAJQAkACMAIgAgACAAJQAlACcA
JQAlACQAJAAkACUAJgAmACUAJQAlACYAJgAlACQAIwAiACgAJwAnAC0AMQA5AEYAVQBm
AH0AjACJAIYAhQBpADYA8v+x/4H/Wv89/yz/Df/n/tT+3f4B/zj/cf+l/9H/7v8HAB4A
LAAxADMANQA1ADQAOAA6ADsAPQA+AD4APgA+AD4AQABAAEAARQBFAEUARQBFAEUARABE
AEYASABIAEkASwBLAEsASwBLAEsATQBPAFAAUABQAFIAUQBRAFEAUQBUAFQAVQBWAFUA
VABWAFYAVgBWAFcAWQBbAF0AYQBjAGEAYQBhAGAAZABmAGgAagBrAGoAawBqAGwAbgBw
AHMAdQB1AHYAeAB3AHgAeQB7AHsAfgB+AH4AfgB+AH8AfwB+AIAAgACCAIQAggCCAIMA
ggB/AH4AfAB9AH0AfAB7AHkAdwB0AHAAbwBvAG0AbABpAGgAZgBlAGIAXwBbAFoAXABa
AFkAWgBZAFgAVwBUAFMAUQBPAEwASwBKAEoASgBIAEUAQgBAAEEAQQA/AD0AOwA5ADcA
NgAwAA==
         </WaveFormData>
      </LeadData>
      <LeadData>
         <LeadByteCountTotal>10000</LeadByteCountTotal>
         <LeadTimeOffset>0</LeadTimeOffset>
         <LeadSampleCountTotal>5000</LeadSampleCountTotal>
         <LeadAmplitudeUnitsPerBit>4.88</LeadAmplitudeUnitsPerBit>
         <LeadAmplitudeUnits>��V</LeadAmplitudeUnits>
         <LeadHighLimit>2147483647</LeadHighLimit>
         <LeadLowLimit>268435456</LeadLowLimit>
         <LeadID>V3</LeadID>
         <LeadOffsetFirstSample>0</LeadOffsetFirstSample>
         <FirstSampleBaseline>0</FirstSampleBaseline>
         <LeadSampleSize>2</LeadSampleSize>
         <LeadOff>FALSE</LeadOff>
         <BaselineSway>FALSE</BaselineSway>
         <ExcessiveACNoise>FALSE</ExcessiveACNoise>
         <MuscleNoise>TRUE</MuscleNoise>
         <LeadDataCRC32>92987662</LeadDataCRC32>
         <WaveFormData>
9P/0//T/9P/0//T/9P/0//P/8v/x//D/8f/y//P/9P/x//D/7//u/+7/7v/u/+7/8P/w
//D/8P/u/+7/7v/u//H/8v/z//T/8f/w/+//7v/x//L/8//0//b/9v/2//b/9v/2//b/
9v/5//r/+//8//r/+v/6//r//f/+////AAAAAAAAAAAAAP///v/9//z//v/+//7//v/9
//z/+//6//j/+P/4//j/+v/6//r/+v/3//b/9f/0//b/9v/2//b/9f/0//P/8v/w//D/
8P/w//P/9P/1//b/+P/4//j/+P/6//r/+v/6//n/+P/3//b/9//4//n/+v/5//j/9//2
//T/9P/0//T/9P/0//T/9P/x//D/7//u/+//8P/x//L/8v/y//L/8v/x//D/7//u/+//
8P/x//L/7//u/+3/7P/v//D/8f/z//P/8//y//L/7//u//H/8f/1//f/+f/6//j/+v/7
//v//v8AAAEAAQD///7//f/7//v/+//6//j/+v/3//b/9//5//z//P/9//3/+//4//b/
9v/1//b/9f/3//b/9P/x//H/8f/v//D/7v/q/+j/5//o/+r/6//s/+3/7v/t/+7/7f/r
/+r/6P/r/+v/7P/t/+3/7v/u//D/8P/v//H/9v/2//f//P8EAA8AHQAvAEYAVQBiAHUA
fwB5AGIARwA4ACsAEgDq/73/hf9R/y3/JP9A/27/lf+y/8n/3P/t//n//v///wAAAQAB
AAEAAgADAAQABQAFAAQABAAHAAgACAAJAAkACwALAAsACwAMAAwADAAMAAwADQAOAA8A
EAAQABEAEwAVABMAEwAVABcAFwAXABcAFwAYABgAFwAaABsAHQAeABwAHAAdAB4AHgAe
ACAAIAAiACEAIAAgAB4AIAAiACUAKAApACsALAArACoAKwAsAC8AMQAyADIANAA0ADQA
NgA1ADcANwA3ADoAPAA9AD4APgA+AD4AQABEAEUARQBFAEUARQBFAEUARABDAEUAQgBE
AEQARABCAEEAQAA/AD8APQA8ADsAOgA8ADoANwA3ADUAMQAyADEANAA0ADQANQAyAC8A
LQArACsALAAtACwALAAsACoAKgApACgAJwAlACcAKAAoACcAIQAeAB0AHAAeAB8AHwAg
AB8AHgAdABwAGgAYABcAFgAYABgAGAAZABcAFgAWABUAFgAWABYAFgAWABUAFAAUABUA
FQAWABcAGAAYABkAGgAYABcAFwAYABsAGwAbABwAHAAdAB0AHQAbABsAHAAcAB8AIAAh
ACMAIgAhACAAHwAhACIAIwAlACcAJQAlACYAIwAiACEAIQAkACUAJgAnACkAKQAqACoA
KAApACkAKQApACcAJwAnACcAJwAoACgAKAApACoAKwApACgAJgAkACUAJwAoACkAKgAq
ACoAKgAlACQAJQAkACUAJwAoACkAKAAmACUAJgAoACcAJwAnACcAJwAmACYAJQAjACIA
IQAjACYAKAAoACYAJwAnACgAJgAmACYAJQAlACUAJQAmACUAJQAmACoAKgAqACoAKgAq
ACcAJwAmACUAJQAmACcAKAAqACsALAAtADAAMAAwADIAMwAzADQANgA2ADUANAAyADQA
MwA3ADkAOAA2ADQALwAtAC0ALwAyADQANQA1ADMALgAsACsAKQArACkALAAsACkAJwAm
ACUAIAAgAB8AHAAcAB0AHgAgAB0AHAAbABoAGQAaABwAHQAcABwAHAAbABsAGwAbABwA
HgAgACAAHwAXABoAHgAhACQALgA7AEcAVwBqAHUAggCRAKMApwCcAIEAagBhAFAAMAAD
ANH/mf9p/0r/TP9u/5v/wP/b//D/AQAVACQAJwAmACcAJwAnACUAJQAlACUAJwAmACYA
KQApACgAKAAnACcAJwAnACcALAAsACwALAArACsAKwArAC4ALgAvADEALwAtAC0ALwAt
AC0ALQAtADAAMgAzADMAMgAxADEAMAAyADIAMwA0ADMAMgAzADIAMwAzADMANAA2ADgA
OgA9ADoAOQA5ADgAOwA8AD8AQgBAAEEAQQBAAEAAQABAAEIARABHAEgASQBIAEgARwBG
AEkASgBLAE4ATQBNAEwASwBNAE0ATQBNAE0ATQBQAE4ASwBKAEkARgBGAEYARgBHAEQA
QgBAAD4AQAA+ADsAOwA6ADcAOQA5ADYANAAyADEAMwAxADAALwAtACwAKwAoACkAKAAl
ACQAJgAmACYAJQAiACAAHQAZABkAGAAZABoAGgAZABcAFgAVABQAEwASAA8ADgAOAA4A
CgAIAAYABQAFAAYACAAJAAYABgAGAAYABgAFAAQABAADAAMABAAFAAMAAgACAAIABQAF
AAYACAAHAAUAAwACAAIAAwADAAMABgAHAAkACgAHAAYABQAFAAMAAwADAAMABgAGAAYA
BwAIAAUABAAEAAUABgAHAAkACAAHAAYABQAHAAcACAAIAAYABwAHAAcABwAFAAUABQAH
AAcACAAIAAQAAwACAAEAAQACAAIAAgAAAAEAAQABAP7//v/+//7//v/+/wAAAAD+//3/
+//5//z//P/9/wAA/v/7//n/9//6//v/+//8//r/+f/5//n/9//4//j/9v/4//n/+f/6
//j/+P/4//f/9//3//f/+P/7//f/9v/4//T/8v/y//L/8v/1//f/+P/5//f/9v/1//T/
+P/5//r/+//8//z//P/+//7//f/9//7/AgADAAQABAACAP//AQABAAMAAgABAP3/+f/5
//v//v8AAAEAAQD///3//P/8//v/+P/1//f/9v/2//X/9f/1//T/9P/z//D/7v/t/+z/
7P/s/+z/7P/s/+n/6P/o/+f/6//s/+3/7f/r/+v/6//s/+r/7P/s/+v/7//w//D/7//y
//b/+/8BAAsAHAAzAEgAUwBhAHEAeABpAEoANQAyACYACwDh/6f/bf9E/yz/KP9F/3L/
mf+0/8v/3//u//P/9v/3//f/9//4//n/+v/7//r/+P/3//n/+v/6//v/+//7//v/+//7
//z//P/8//z//v///wAAAQD///7//v///wAA//8AAAMAAwADAAMAAwAFAAYABgAFAAgA
CQALAAwACwAKAAoACgAKAAoADAAMAA4ADQAMAAwACgAMAA4AEQASABMAFQAWABUAFAAV
ABYAGQAbABwAHAAaABoAGgAcAB4AIQAiACMAJAAmACcAKAAnACYAJQAmACoAKwArACsA
KwArACsAKwArACsALgAsAC4ALgAuACwAKQAoACcAJwApACgAJwAmACUAIgAeAB0AHgAb
AB0AHQAfAB4AHQAdABsAGQAYABcAGAAYABgAFgATABIADwAOAA4ADgAOAA0ADQAMAAoA
BwACAAAAAAAAAP/////+//7//f/8//v/+v/3//b/9v/2//f/9v/1//X/8//y//L/8f/x
//L/8//0//L/8f/w//D/7//v//D/8f/x//D/8P/w/+//7f/s/+z/7v/v//D/8v/0//X/
9f/1//T/8//z//L/9P/0//T/9f/z//P/8//z//b/9v/2//f/9//1//X/9v/2//b/9v/3
//n/+f/5//n/+P/3//f/9v/3//n/+v/7//n/9//3//f/9f/1//b/9v/2//f/+P/5//X/
9P/y//D/8f/z//T/9f/0//T/9P/0//D/8P/y//L/8//z//L/8f/u/+z/6//s/+z/6//r
/+v/6//r/+r/6v/o/+f/5//n/+j/6v/r/+r/6f/p/+j/6P/o/+j/6P/n/+T/4//i/+L/
4//j/+T/5P/m/+T/5v/j/+L/4f/g/+D/4f/h/+H/4v/i/+L/4v/i/+H/4P/f/+L/5P/m
/+r/6P/n/+f/6P/r/+v/6//q/+n/5//q/+v/6f/o/+f/4//j/+P/5f/o/+f/5//m/+P/
3v/c/9v/2f/a/9n/3f/e/9r/1//V/9P/0f/S/9L/0P/O/83/zP/M/8r/yv/K/8r/yv/K
/8v/y//K/8r/yv/J/8v/y//L/8z/y//M/8v/yf/J/8z/zv/N/87/0v/X/+H/6//4/wsA
IAAtADcARwBOAD8AIAAJAPr/5v/J/6P/b/83/xD//v4G/yn/Vv95/5T/q/+7/8r/0//T
/9P/0v/R/9H/0f/R/9H/0v/S/9P/1//V/9T/1P/T/9T/1f/W/9f/1//W/9X/1P/U/9X/
1v/X/9j/2P/Z/9v/2//Z/9n/2//d/93/3f/d/93/3v/e/93/3f/d/97/3v/f/+D/4v/k
/+P/4v/j/+L/5f/l/+X/5v/l/+b/5//p/+f/5//o/+j/6f/q/+3/8P/u/+//7//u//D/
8v/0//j/+P/5//j/9//5//r/+v/6//v//P/9/wAA/v/9//v/+f/7//3///8BAAAA//8B
AP7//P/8//z/+v/6//r/+v/7//j/9v/0//L/9f/0//L/8//x/+3/7v/t/+3/7P/r/+v/
7f/r/+r/6f/l/+T/4//g/+H/4v/h/+L/3//e/93/2//d/9z/2v/X/9f/1v/X/9j/1//V
/9L/0P/P/87/zf/M/8v/yv/K/8r/yf/I/8f/x//H/8j/yv/L/8n/yP/H/8b/yP/H/8b/
xv/G/8X/xf/F/8b/xv/H/8j/yP/H/8f/yP/I/8f/xv/G/8j/yf/J/8n/yP/H/8f/xv/I
/8j/yP/J/8n/yf/J/8n/yv/K/8r/y//N/8v/y//M/87/zv/O/8//zP/L/8r/yf/M/83/
z//Q/8//z//O/83/zv/N/87/z//O/83/zf/M/83/zf/N/83/zP/M/8v/yv/J/8n/yP/H
/8f/yP/J/8r/xv/G/8j/yP/F/8X/xP/D/8T/xP/F/8j/xv/F/8X/xf/F/8X/xP/E/8L/
wf/B/8H/w//E/8T/wv/A/8H/wf/C/8D/wP/A/7//wP/B/8L/xP/C/8H/wf/A/77/wv/E
/8T/xP/E/8P/w//C/8H/wP/A/8D/wP/G/8f/yP/J/8j/yP/I/8r/zf/N/87/0P/O/83/
zP/K/8z/y//P/9H/0f/Q/8//y//G/8X/xv/I/8v/zf/O/83/yP/G/8X/w//D/8H/xP/E
/8P/wf/A/7//vP+8/7v/uP+4/7n/uv+8/7n/uP+3/7b/tf+2/7j/uf+6/7r/uv+5/7f/
t/+3/7j/uf+8/73/vf+//7z/vP+7/8D/xv/P/9v/5//4/wsAFgAhAC8AOwA4ACcACgD7
//D/0v+n/33/Sf8V//j+9v4M/zH/Wv99/5D/o/+3/8b/x//K/8v/y//L/8r/yf/I/8f/
yv/K/8v/z//O/87/z//P/87/zf/M/8v/zv/O/87/zv/P/8//z//P/9H/0v/U/9f/1f/T
/9P/1f/V/9X/1f/V/9j/2v/b/9v/2v/Z/9n/2P/Z/9r/3P/e/+D/4P/i/+L/4v/h/+D/
4P/h/+T/5//r/+j/5//n/+b/6f/q/+3/8P/v//H/8v/y//L/8v/y//T/+P/7//z//f/8
//z/+//6//v//P/9/wAAAAABAAEAAQADAAMAAwADAAQABQAJAAgABQAEAAMAAAACAAIA
AgADAAEAAAD///7//v/8//n/+f/5//f/+v/7//r/+P/2//X/9f/z//L/8f/y//L/8v/w
/+//7v/r/+r/6//s/+3/7f/r/+r/6P/l/+X/5P/l/+b/5P/j/+H/4P/f/97/3f/c/9z/
3P/d/97/2//a/9n/2f/Y/9j/2f/Z/9j/2P/Y/9j/2P/X/9b/1v/Y/9n/2//d/9//3v/e
/97/3f/b/9r/2v/c/93/3v/g/9//3//e/93/4P/h/+P/5P/j/+L/4f/h/+H/4f/h/+H/
5P/k/+T/5f/l/+P/4//k/+f/6P/p/+v/6v/p/+j/5//p/+n/6v/q/+r/6//r/+v/6//p
/+n/6f/r/+v/7P/s/+v/6//r/+v/6P/o/+f/5v/o/+n/6f/p/+j/6P/o/+j/6P/o/+r/
6v/n/+f/5v/l/+b/5v/n/+r/7P/r/+v/6//r/+v/6v/q/+v/6//s/+3/6v/q/+n/5v/n
/+n/6v/s//D/7v/s/+n/6v/s/+z/7P/s/+3/7//w//H/7v/u/+7/7v/1//f/+f/7//v/
+v/5//r/+//7//z//v8CAAMABAAEAAAA/f//////AQAAAP//+//6//v//v8CAAAAAQAB
AP///v/8//v/+f/4//X/9//2//b/9f/1//X/9P/0//P/8P/t/+3/7f/u/+//8P/x//L/
7//u/+7/7f/x//L/8//z//P/8//z//T/8v/0//T/8//5//j/+P/7/wAACgAbACkAOQBO
AF8AaAB1AH8AewBmAEkAOgAzAB4A9v/H/43/Vf8t/x7/Nv9o/5X/tP/P/+T/8//7/wIA
BQAGAAcABwAHAAgACQAKAAsACQAIAAgACwAOAA4ADwAPABEAEQARABEAFAAUABQAFAAW
ABcAGAAZABoAGgAbAB0AHQAbABsAHQAcABsAGgAZABwAHgAfAB8AIAAhACMAJAAjACIA
IgAiACUAJgApACoAKgApACgAKAAoACoALAAvADAAMQAzADQAMwAyADMANAA2ADkAOwA8
ADwAPAA8AD4APgBBAEIAQwBGAEgASQBKAEgASABIAEoATgBPAE8ATwBRAFEAUQBRAFAA
TwBRAE4ATwBQAFEAUABMAEoASABHAEoASgBKAEoASABGAEMAQwBAAD0APwA/AEAAQABA
AEEAPwA9ADwAOwA9AD4APwA+ADsAOgA3ADYANgA2ADYANQA1ADQAMgAvAC0ALAAtAC4A
MQAxADAAMAAtACwAKwAqACsAKgAqACoAKwAqACkAKQAnACYAJgAlACcAKAApACoAKQAn
ACUAJAAmACcAKQArAC0ALAAsACwALAArACsALAAtAC0ALQAuACwALQAtAC0ALwAvADAA
MAAyADIAMgAzADIAMQAwAC8AMQAyADMANQA3ADUANQA2ADQANAA0ADUANwA3ADcANwA2
ADUANQA0ADUANwA4ADkANwA1ADUANQA1ADUANgA2ADcANwA3ADcAMwAyADAALgAxADMA
NAA1ADQANAA0ADQAMAAwADIAMgAzADMAMgAxADAALgAtAC4AMAAvAC8ALwAtAC0ALAAs
ACwAKwArACsAKwAuAC4AKwAqACkAKAAqACsAKwArACoAKgAqACoALAAtAC4ALwAyADIA
MgA0ADMAMwA0ADYANQA1ADUANAA1ADMANgA3ADUANAAzAC8ALwAvADEANAAyADMAMwAx
AC4ALAArACkAKAAlACcAJgAnACUAJAAjACIAIgAhAB4AGgAZABgAGAAaABoAGgAaABgA
GAAZABkAGQAYABcAFQAYABkAGgAcABoAGgAYABUAFQAYABwAHQAgACgAMwA7AEUAWABr
AHwAjQCfAKUAlgB7AGAAUwBKADIACQDX/5//a/9I/z7/Vv+D/6z/zf/o//3/DwAcACEA
HgAdABsAGQAbABsAGwAbAB0AHAAcAB8AHwAeAB4AHQAgACEAIgAjACQAIgAgAB4AHgAf
ACAAIQAgACAAIQAjACEAHwAfACEAIwAjACMAIwAjACQAJAAjACUAJQAmACYAKAAoACkA
KgApACgAKQAoACkAKQApACoAKQAqACsALQAtAC0ALgAuAC4ALgAwADIAMQAzADQANAA2
ADYANgA4ADkAOwA7ADsAOgA6ADkAOAA5ADoAOwA+AD4APwA/AD8APwA/AD8APwA9AD0A
QAA+AD4APgA+ADwAOwA6ADkAOQA2ADQAMgAwADMAMgAwADEALQApACoAKQAnACYAJQAl
ACcAJQAkACMAIQAgAB8AHAAeAB4AHAAcABkAGAAXABUAFwAWABQAEQAOAAwADAAMAAoA
CQAHAAYABQAEAAMAAgD///7//v/+//7//v/+/////f/8//z/+//4//j/+P/4//n/+f/5
//r/+P/3//f/9//5//j/+P/4//f/9f/0//T/9//3//f/+P/6//v/+//7//n/9//2//T/
9f/2//f/+f/7//v/+//7//v/+v/5//n//f/7//v//P/5//j/9//3//j/+f/6//v/+f/5
//r/+v/5//n/+P/3//j/9//4//n/+P/3//f/9v/3//f/9//3//j/+P/3//b/8//z//L/
8f/x//L/8//0//H/8P/x//D/7//v/+7/7f/v/+7/7v/w/+//7f/s/+v/7P/t/+3/7v/t
/+v/6v/p/+v/7P/s/+r/7v/t/+z/6f/o/+f/5v/n/+n/6v/r/+n/6P/n/+b/7P/t/+7/
7//y//L/8v/0//L/8f/x//L/9P/1//b/9v/1//P/9v/3//f/9v/1//H/7//v//H/9P/z
//P/8v/v/+7/7v/v/+//7P/p/+v/6v/p/+f/5v/l/+P/5P/k/+L/4P/f/97/3v/e/97/
3v/e/9v/2v/a/9n/3P/c/9z/2//c/93/3v/g/93/3v/d/9v/3//k/+T/4f/g/+L/4//t
//n/BAAVACwAOwBHAFcAYgBZAEIAKwAeABQAAQDh/6v/bf88/xr/EP8h/0r/d/+c/7f/
y//a/9//4f/j/+T/5f/o/+n/6v/r/+n/6P/o/+v/6v/q/+v/6//u/+//8P/x//L/8P/u
/+z/7v/v//D/8f/w//D/8f/z//X/8//z//X/8//z//P/8//1//b/9v/1//b/9//5//r/
+f/4//j/+P/6//r//P/8//3//f/9//7//P/+/wAAAwADAAMABAAEAAIAAgAEAAYABwAJ
AAoACgALAAwADQAQABAAEQAQAA8AEQASABIAEgAUABQAFAAWABgAGQAZABkAGgAbABwA
HQAcABsAHQAaABwAHAAcABoAGAAWABQAEwAVABQAEwASABMAEgAQABEADwALAAwACwAM
AAwADAANAAoABwAFAAMAAwAEAAUABAABAAAA/f/8//v/+v/5//f/+P/4//f/9f/w/+7/
7v/u/+3/7f/s/+z/6f/o/+f/5v/k/+L/4f/g/+L/4v/i/+P/3//e/97/3f/e/97/3v/e
/97/3f/c/9z/3P/b/9v/2//c/9z/3f/e/9z/2//b/9z/2//b/9v/3P/c/93/3f/d/9z/
2//b/9r/3f/e/9//4f/g/9//3v/d/9z/3P/c/93/4P/f/+D/4v/h/+D/3//f/+D/4f/i
/+P/4f/h/+L/4v/i/+P/4//j/+T/4//k/+X/4f/f/97/3P/d/9//4f/j/+D/4P/f/97/
4P/h/+H/4f/g/+D/4P/g/93/3P/d/9z/3P/d/93/3f/b/9r/2v/c/9z/2//b/9v/2//b
/9r/2v/Y/9f/1//X/9j/2v/b/9r/2P/Z/9n/2v/a/9j/2v/a/9r/2v/Z/9n/2P/X/9j/
2P/Y/9j/3v/f/+D/4f/i/+L/4v/k/+b/5//p/+z/6//p/+f/5P/k/+P/5//p/+v/6v/p
/+X/4P/f/+D/4v/l/+f/6P/n/+L/4P/f/93/3//d/+D/4P/f/93/3P/b/9b/1v/V/9L/
0v/T/9T/1v/U/9T/1P/U/9L/0v/T/9P/1P/U/9T/0//R/9H/0f/S/9P/1v/X/9f/1//Y
/9b/1//c/+L/6//3/wMAFAAnADIAOQBFAFEATAAzABYACQD+/97/sf9//0v/I/8O/w7/
LP9Z/4L/m/+u/8H/1f/e/+H/4v/j/+P/4//g/9//3v/d/97/3v/f/+P/5P/k/+X/5f/j
/+P/4//j/+j/6P/o/+j/5f/l/+X/5f/o/+j/6f/r/+n/5//n/+n/6f/p/+n/6f/t//D/
8v/z//D/7//v/+7/7//w//L/9P/0//T/9v/2//b/9f/0//T/9P/2//j/+//5//n/+v/6
//z//P/+/wAAAQADAAQABAACAAIAAgAEAAcACwANAA8ADgAOAA0ADAAOAA4ADgAQABIA
EwATABMAEQARABEAEQATABMAFgAUABIAEAAOAAoACwAMAA0ADwAOAAwACgAIAAcABAAA
AP//AgABAAUABwADAAAA/f/7//7//f/9//3//P/8//z/+v/3//b/8//y//X/9v/3//f/
9P/y/+//6//p/+j/6f/q/+n/6f/o/+j/5f/k/+P/4v/j/+L/4v/i/+D/3v/c/9v/3f/e
/+D/4f/d/9z/2//a/9r/2f/Y/9j/2v/b/93/3//c/9r/2f/Y/9v/2//c/97/3//f/9//
4P/f/9//3v/d/+D/4f/j/+T/4v/g/97/3f/e/9//4P/h/+L/4v/i/+P/4//h/+H/4v/i
/+L/4v/j/+P/4//j/+P/4//j/+T/5P/k/+X/5f/l/+P/4f/h/+H/4v/j/+X/5v/i/+H/
4P/f/9//4P/g/+D/3v/f/9//3//d/9z/2//a/9v/3P/f/+D/3P/b/9n/1//Y/9j/2f/c
/9z/2//b/9v/2v/Z/9f/1v/Z/9n/2v/b/9r/2v/Z/9b/2v/b/9r/2v/a/9r/2v/Z/9n/
2P/X/9j/2P/Y/9j/2v/b/9z/3f/g/+D/4P/i/+P/4//k/+b/5v/l/+T/4v/k/+P/5//p
/+j/5v/k/9//3f/d/9//4v/j/+X/5v/l/+H/3v/c/9n/2v/Z/93/3v/c/9n/1//V/9L/
0v/R/87/zv/P/9D/0v/P/87/zf/M/83/zv/Q/9H/0f/Q/8//zf/O/8//0P/S/9D/0v/S
/9H/zf/Q/9D/zf/Q/97/6//z//v/CAAVACQALwA7AE0AUABBACQACQD6/+b/vf+J/1f/
L/8S/wr/GP8//2r/i/+g/7X/yf/W/93/3v/f/9//3//e/93/3P/b/97/3v/f/+P/4v/i
/+P/4//h/+H/4f/h/+b/5v/m/+b/4//j/+P/4//l/+b/6P/r/+v/6f/p/+v/6//r/+v/
6//s/+7/7//v/+3/7f/u/+7/7//w//L/9P/0//T/9v/2//b/9f/0//T/9f/4//v////9
//v/+v/4//z//v8CAAYABQAFAAQAAgAEAAQABAAGAAYACQAKAAsACwAMAAwADAAPABAA
EQAUABUAFQAUABMAEQARABEAEQAUABUAGQAYABYAFAASAA4ADwAQABEAEwAQAA4ADAAK
AAoACAAFAAUABgAFAAkACwAIAAYABAADAAUABQAGAAcABgAGAAYABAADAAIA///+//z/
/P/8//v//f/8//r/9//2//b/+P/6//n/9//0//L/8f/w/+//7v/w//D/8f/y/+//7P/p
/+f/5//o/+r/6//r/+z/7f/u/+7/7f/s/+z/7//v//D/8f/v/+z/6v/o/+r/6//t//D/
8P/v/+7/7v/w//H/8f/x//L/8//1//b/8//y//H/8f/z//X/9//5//j/+P/4//n/+f/3
//f/+P/5//r/+//9//v/+//7//v//f/9//7//v8AAAEAAQABAP///f/9//3//v///wEA
AgAAAP///v/9//3//v/+//7//P/9//3//f/9//7///8AAAAAAAACAAIAAAD///3/+//8
//z//f8AAAEAAQACAAMAAgABAP///v8AAP////////3//P/+/wAAAQACAAMABAADAAMA
AgABAAEAAgADAAQACQALAA0ADwAPAA4ADQAOABAAEQATABYAGQAZABkAGAAWABMAFQAV
ABcAFgAVABEAEQARABMAFgAWABcAFwAVABEADgAMAAkACwAJAAwADAANAAsACgAJAAUA
BAACAP7//v///wAAAgAEAAQABAAEAAUABgAIAAkACgAKAAoACQAGAAUABAAEAAYACAAI
AAcACQAIAAgADwAaACQALwBBAFcAagB5AIQAkQCVAI0AdgBdAFIARwAoAPj/x/+L/1P/
L/8y/1j/jP+z/9D/5//6/wsAFQAYABkAHQAfACAAIQAgAB8AHgAdAB0AHAAcAB8AIgAi
ACMAIwAjACMAIwAjACkAKgArACwAKgApACgAJwAoACgAKQArACwAKwAsAC8ALQAtAC0A
LQAyADQANQA1ADQAMwAzADIAMgAyADMANAA1ADYAOQA6ADkANwA1ADQAOAA8AEAARQBC
AEEAQQBAAEIAQgBEAEYASQBLAEwATABOAE4ATgBQAFAAUwBUAFUAVQBWAFYAVgBXAFgA
WQBcAGAAYQBhAGEAYABfAF4AXQBeAF8AYwBiAF8AXgBdAFoAWQBYAFcAVwBZAFgAVwBW
AFgAVgBTAFMAUgBPAFEAUQBPAE4ATQBNAE8ATQBMAEsATABMAEwASgBHAEYAQwBCAEUA
RgBHAEcARABCAD8AOwA7ADoAOwA8ADsAOwA6ADoANwA2ADUANAA2ADYANwA4ADYANAAy
ADEAMAAwADEAMQAxADIAMwA0ADIAMQAwADAANAA1ADcAOQA4ADYANQA0ADQAMwAzADQA
NgA3ADgAOgA5ADkAOAA3ADgAOQA7ADwAPAA8ADwAPQA9AD0APQA9AD4APgA+AD8AQAA9
ADwAPABAAEIARABHAEQAQwBCAEEAPwA/AEAAQABBAEMARABFAEMAQQBBAEEAQgBDAEUA
RgBEAEMAQgBBAD4APgA9ADwAPgA/AD8APwA8ADwAPAA8ADsAPAA/AEAAPQA9ADwAOwA9
ADwAPAA+AD4APQA9AD0AOwA8ADoAOgA6ADoAOgA7ADsAOwA5ADgANwA2ADwAPwBCAEUA
RQBEAEMARABDAEMARABGAEkASQBJAEgARQBDAEYARwBHAEYARQBBAD0APQA/AEIAQgBD
AEMAQQA+ADwAOwA5ADkANwA6ADoANwA1ADQAMwAvAC4ALAAoACgAKQAqACwALgAuAC4A
LgAqACoAKwArAC4ALgAuAC0ALAArACoAKgAqACwALAArADMALgAsAC0AMgA6AEUAUwBj
AHoAjwCaAKUAswCzAKAAhwB2AHEAYgBCABUA1/+Z/2v/UP9U/3r/rf/W//P/CAAbACkA
MAAzADIAMwAzADMANAA1ADYANwA1ADQANAA3ADoAOgA7ADsAOgA5ADgANwA6ADoAOgA6
ADsAOwA7ADsAPAA8AD0APwBBAD8APwBBAD8APwA/AD8AQQBCAEIAQQBDAEMARABEAEEA
QABAAEAAQQBCAEUARgBHAEcARwBIAEcASABJAEsATQBNAE4ATgBMAEwATgBQAFEAUwBU
AFQAVABUAFQAVgBWAFkAWgBbAFsAXABcAFwAWgBaAFoAXABgAGEAYQBhAF8AXwBfAF8A
XwBfAGIAYABgAGAAYABeAFwAWgBYAFcAWQBYAFcAVgBTAFAATABLAEoARwBJAEkASwBK
AEkASQBHAEUARABDAEQARABEAEIAPwA+ADsAOgA4ADgAOAA3ADcANgA0ADEALAAqACoA
KgArAA==
         </WaveFormData>
      </LeadData>
      <LeadData>
         <LeadByteCountTotal>10000</LeadByteCountTotal>
         <LeadTimeOffset>0</LeadTimeOffset>
         <LeadSampleCountTotal>5000</LeadSampleCountTotal>
         <LeadAmplitudeUnitsPerBit>4.88</LeadAmplitudeUnitsPerBit>
         <LeadAmplitudeUnits>��V</LeadAmplitudeUnits>
         <LeadHighLimit>2147483647</LeadHighLimit>
         <LeadLowLimit>268435456</LeadLowLimit>
         <LeadID>V4</LeadID>
         <LeadOffsetFirstSample>0</LeadOffsetFirstSample>
         <FirstSampleBaseline>0</FirstSampleBaseline>
         <LeadSampleSize>2</LeadSampleSize>
         <LeadOff>FALSE</LeadOff>
         <BaselineSway>FALSE</BaselineSway>
         <ExcessiveACNoise>FALSE</ExcessiveACNoise>
         <MuscleNoise>TRUE</MuscleNoise>
         <LeadDataCRC32>2881884408</LeadDataCRC32>
         <WaveFormData>
/P/8//z//P/7//r/+f/4//j/+P/4//j/+P/4//j/+P/3//b/9f/0//X/9v/3//j/9//2
//X/9P/2//b/9v/2//f/+P/5//r/9//2//X/9P/4//r//P/+//z//P/8//z///8AAAEA
AgAFAAYABwAIAAUABAADAAIABgAIAAoADAALAAoACQAIAAgACAAIAAgACAAIAAgACAAF
AAQAAwACAAQABAAEAAQAAgACAAIAAgABAAAA///+//7//v/+//7/+//6//n/+P/5//r/
+//8//7//v/+//7/AQACAAMABAAEAAQABAAEAAEAAAD///7/AQACAAMABAACAAAA/v/8
//7//v/+//7//v/+//7//v/7//r/+f/4//v//P/9//7//f/8//v/+v/4//j/+P/4//r/
+v/6//r/+P/2//T/8v/2//j/+v/8//v/+f/3//b/9v/2//j/+v/9//7/AAABAAEAAQAB
AAIAAwAFAAgACQAHAAQAAgAAAAAAAAAAAAAAAgABAAAAAQAFAAUABQAEAAUABgADAAEA
AAD///////8AAAAA/v/8//3//P/5//j/8//y//H/8P/w//L/9P/2//b/9v/1//X/8//0
//T/9P/1//X/9f/1//P/9f/2//b/+//7//3//f/7//n/+v8AAAkAFAAmADkASwBdAHQA
igCXAJwAnwCmAKwAnABwADEA8v+7/5P/gf+M/6r/xf/X/+X/8f/5/wAAAgADAAUABAAD
AAMABgAFAAUABAACAAMABQAFAAgACAAGAAgABwAGAAUABAAHAAgACQAJAAoACgAKAAgA
BgAJAAsACwANAAsADwAQAA4ACwALABAADgAPAA8ADwAPABAAEQASABAAEQASABIAEwAS
ABMAFgATABIAEgASABUAFgAWABYAGAAaABsAHQAbABwAHgAeAB8AIAAjACIAIAAeACEA
JAAjACMAJAAlACYAKQAoACkAKQArACsAKwAuADEAMgA1ADIAMgAzADIAMAA0ADQAMQA0
ADUANgA2ADEANAAzADEAMgAyADMAMwAxAC8ALAAuAC8ALgAtACwALwAvAC8ALwAtACwA
KwApACgAKgAuAC4AKgAmACYAJwAoACgAKAAnACcAJwAmACQAIgAgAB0AGwAfACEAIgAj
ACAAHgAdABsAHAAcABwAGwAbABoAGwAcABoAGQAZABgAGAAZABoAGwAZABcAFQATABcA
GAAaABsAHAAcAB0AHgAcABsAGgAZAB0AHgAfAB4AHQAcAB0AHAAeAB8AHwAfACAAIQAi
ACQAIQAhACAAIAAiACQAJgAoACgAJwAkACUAJQAkACMAIwAmACcAKAApACkAKgArACsA
KwArACwALAAqACkAKAAoACkAKgArACwALgAuAC4ALQAsACsAKQAnACgAKgAtAC8ALgAt
ACsAKgAnACcAKAAoACsAKgArACwAKgApACkAKQAqACsAKwAsACsAKgAoACcAKQApACgA
KAArACwALAAtACwALAAsACsALQAtACwALAApACgAKAAnACkALQAvADMAMgAvAC4ALQAs
ACwALAAsACsALAAsAC4ALgAvADAAMQAwADIAMwA2ADcANgA2ADUANQA5ADkAOQA4ADkA
OgA7ADwAOQA4ADYAMwAyADMAOQA7ADoAOgA6ADoANgAzADIAMQAzADMANAA0ADEALgAs
ACoAKAAoACcAKAAnACYAIwAiACIAIgAiACIAIwAjACMAJAAiACIAIQAhACMAIwAjACUA
JAAkACMAIwAbAB8AJQApACoAMAA3ADwARgBVAGEAdQCQAKoAwQDSANMA1gDcANoAwACN
AEwADQDZ/7X/qP+4/9X/6//7/wcAEwAiAC4ALQAqACgAJgAlACcAJQAkACIAJAAlACcA
JwAlACQAIQAiACMAJAAlACYAJwAmACUAIwAjACQAJQAkACQAJwApACkAJQAhACMAIgAj
ACEAIgAoACUAJQAkACMAJAAkACQAJAAkACUAJgAmACQAIAAeAB4AIQAiACQAJgAnACgA
KAAoACYAJgAlACUAJwAqAC4AMAAsACoAKgAmACkAKAAsADAAMAAvAC8ALwAtAC8ALQAt
AC8AMwA1ADcANAAzADAALwAyADQANwA4ADUAOAA3ADMAMwAzADMAMgAyADYANgA1ADIA
MAAvAC0ALgAtACsALgAtACwAKwAqACgAJwAmACUAJwAoACkAKQAkACIAIgAeAB4AHAAe
ACEAHwAeAB0AGwAcABsAGQAWABgAGAAXABcAFAATABEADwAQABAAEQARAA0ADAALAAkA
BgAEAAQABAAEAAUABwAIAAQAAwACAAEABAAFAAYABwAEAAIAAQD//wEAAAAAAAAAAgAD
AAQABQAEAAIAAAD8//3//v8BAAIAAgADAAMAAwABAAEAAQACAAAAAQABAAIAAAAAAAAA
AAADAAMAAQADAAIAAgACAAMAAwADAAMAAwAFAAYABwAHAAQAAwADAAIAAgADAAQABgAE
AAQABAAEAAMAAgABAP//AAABAAEAAQD+//7//////wEAAQAAAAAA/v/9//3//P/8//r/
+v/6//r/+//9////+//5//b/9P/4//r/+//9//r/+f/3//b/9v/2//X/9f/1//b/9//3
//b/9f/z//L/9P/2//n/+//7//X/8f/z//T/9P/0//T/9P/2//b/9v/1//L/8v/0//T/
+P/6//z//P/8//v//P/7//3//v/+////AQABAAEAAAD///7//f/8//7/AAABAAEA/f/7
//7//f8BAAIAAwAEAAAA/f/8//v/+P/3//f/9v/2//b/9//4//P/8v/w//D/7v/u/+z/
7P/s/+z/7P/s/+j/5//m/+b/6v/s/+3/7//s/+v/6v/r/+7/7v/t/+3/7//v/+3/6f/s
//L/9f/4/wAADQAfADEAQABUAGsAggCRAJQAnACoAKoAkwBiAB0A2f+r/47/hP+P/6v/
wf/P/9v/5v/u//P/9P/0//T/9f/1//P/8v/w/+7/7//x//H/9P/0//L/9P/z//L/8f/w
//T/9P/0//P/9P/0//T/8v/x//P/9P/z//P/8f/1//b/9f/x//D/9P/2//f/9//3//j/
+P/4//j/9//3//f/9v/3//b/9//6//f/9v/2//b/+P/6//v//P/+//7//f/9//3//v8A
AAAAAQACAAUABAABAP7/AAACAAQABQAHAAkACwANAAsACwAJAAsACwALAA4ADwAOAA8A
DgAOAA8ADgAQABQAFAARABMAEwATABIADwASABEADwASABIAEwATABAADQAJAAoADAAM
AAwADAAOAA0ADAALAAkACgALAAsACQAKAA0ADAAJAAQAAwADAAYABgAGAAUABAADAAEA
/v/9//z/+v/5//v/+//6//n/+P/2//X/8//0//T/9P/z//L/8P/w//D/7f/t/+7/7v/w
//H/8v/z//D/7//u/+3/8P/w//H/8f/v/+7/7v/u/+7/7f/s/+v/7//w//H/8P/u/+7/
8P/w//D/8f/x//H/8f/x//H/8v/w//H/8f/y//P/9P/1//b/9P/z//D/8f/0//T/9P/1
//X/9f/1//X/8//0//X/9f/4//n/+//8//j/9//2//b/+P/4//j/+P/4//j/+P/3//b/
9f/z//H/8f/y//T/9f/0//P/8f/w//D/8f/z//T/8v/w//D/8P/u/+3/7f/t/+//7//u
/+7/7f/s/+r/6f/q/+v/6//s/+r/6v/p/+n/6P/o/+j/5//o/+n/6f/q/+b/5P/j/+H/
5P/l/+b/5//n/+X/5P/j/+L/4f/g/+H/4v/j/+P/4P/g/+L/4v/h/+L/4//i/+b/5//q
/+v/6P/o/+f/5//s/+3/7v/u/+z/6v/o/+b/5//o/+j/5//l/+X/6v/r/+n/6P/n/+b/
5P/h/+D/3//d/93/3v/e/9z/2v/Z/9j/1//W/9T/1P/R/9D/zf/M/83/zv/P/9D/zf/N
/83/zv/O/87/zf/N/83/zf/N/8//zf/M/8r/yf/N/8//0f/R/87/zv/P/9b/3v/p//v/
EQAkADIARwBaAGUAZABmAGwAaABRACQA4/+j/3X/XP9a/23/i/+h/7P/wf/I/87/0//R
/9D/z//P/9D/z//P/87/zP/N/8//z//O/87/zP/O/8//0P/R/9L/0v/Q/87/y//M/87/
0P/Q/8//0f/S/9H/0v/P/9L/0v/S/8//z//U/9H/0f/Q/8//0f/S/9P/1P/T/9P/0//S
/9P/0v/T/9b/1v/W/9f/2P/X/9b/1P/S/9X/1v/W/9f/1//Y/9r/2v/c/9z/3v/c/93/
3P/g/+T/4//h/+D/3//i/+X/5P/l/+T/5//o/+n/5//n/+X/5f/o/+r/7f/u/+z/7v/s
/+f/6v/r/+z/7P/p/+z/6//p/+f/5v/m/+X/5v/l/+P/5v/m/+T/4v/g/+P/4//j/+P/
4v/i/+L/4f/c/9z/3v/c/9z/2v/c/9//3P/a/9j/1f/W/9f/1//W/9T/1P/T/9P/0f/R
/9D/z//P/87/zv/N/8r/yv/K/8n/yf/I/8n/yv/H/8f/yP/I/8f/x//H/8f/yf/J/8n/
yf/I/8b/xf/D/8X/xv/I/8r/yv/J/8j/x//I/8j/yP/G/8j/yP/K/8r/x//H/8b/xf/H
/8n/y//O/8z/y//J/8j/yf/K/8v/zP/P/8//zf/P/87/zv/O/8//zf/N/83/zf/P/9D/
0f/R/9H/0f/S/9L/0//T/9P/1P/R/9D/z//O/9H/0v/T/9P/0v/R/8//zf/M/8z/zf/N
/8//z//O/87/zP/L/8v/yv/L/8r/y//M/8r/yf/J/8n/y//L/8r/yv/K/8r/yf/J/8j/
x//F/8T/xv/I/8n/y//J/8j/x//F/8f/x//G/8b/yP/I/8n/yf/J/8f/xf/D/8X/yv/I
/8j/yP/I/8f/xv/F/8P/w//E/8f/yP/J/8r/y//K/83/zf/P/8//0f/S/9L/0//T/9H/
z//M/9D/0v/U/9b/0//S/9D/zf/L/8v/0P/R/9T/1P/U/9T/z//L/8n/x//I/8n/y//M
/8j/xv/F/8T/wv/C/8H/wv/C/8L/wP/A/73/vP+7/7r/u/+9/7//wv+//77/vP+7/73/
vf+9/7//wf/C/8L/w//B/7//v//B/8b/zP/T/9j/3v/p//n/BwAYADAARwBWAF0AXABg
AGIAUAApAPb/uf+F/2f/WP9g/3P/h/+b/6f/tf/G/9D/0f/P/87/zf/N/8z/yf/H/8T/
yP/L/8//0f/P/87/y//M/8z/zP/M/8z/zP/M/8z/y//M/8z/zP/K/8v/z//S/9P/z//L
/83/zP/P/83/zv/U/9L/0//T/9P/0f/Q/8//zv/R/9P/1f/W/9T/0v/S/9T/1v/W/9f/
2P/b/9z/3P/c/9v/2v/Y/9f/2//e/+L/5P/j/+L/4//g/+P/4v/m/+r/6v/p/+n/6f/o
/+n/5v/l/+n/7f/v//H/8P/v/+z/6//u//D/8//0//T/+P/4//X/8//z//P/8v/z//j/
+f/5//b/9P/z//H/8v/x/+//8v/y//L/8v/y//H/7//t/+v/7P/u//D/8f/t/+z/7f/q
/+v/6P/p/+v/7P/s/+z/6//q/+n/5//k/+f/6P/o/+n/5v/l/+P/4f/h/+D/4P/f/+D/
4P/g/9//3P/a/9r/2v/a/9v/3f/e/9z/2//a/9n/2v/b/9z/3f/e/97/3//f/+H/4P/g
/+D/4f/h/+H/4f/g/+D/4P/e/+D/4P/i/+L/5P/l/+X/5f/k/+P/4v/i/+P/5f/m/+j/
5v/m/+b/5v/p/+n/5//p/+z/7P/s/+3/7P/r/+r/6f/s/+7/8P/x/+//7f/s/+r/7P/t
/+7/8P/w//D/8P/w/+7/7v/u/+3/7//v/+7/7f/q/+r/6//r/+z/7f/t/+7/7f/t/+7/
7v/t/+r/6f/o/+r/6//t/+//7f/t/+z/7P/v//D/8P/x//H/8f/w//D/7f/s/+r/6f/s
/+7/8P/x//H/7//s/+r/7v/v//D/8f/y//L/8v/y//H/8v/y//T/9P/5//z///8AAP3/
+//7//n/+//+/wAAAwAFAAUABQAEAAIAAgACAAIABAAEAAMAAQD/////BAAFAAgACAAI
AAgAAgD///7//f/7//v//P/8//3//P/8//z/9//2//T/9P/2//b/9P/0//T/9P/0//T/
8//z//P/9P/3//j/+P/5//j/9//2//f/+v/6//n/+f/7//n/+f/7//z/BAATAB4ALAA7
AE0AWwBwAIYAmQCgAKMAqgC2AKgAfAA7APj/v/+T/33/hv+o/8X/1//p//X/+f/+/wQA
BwAIAAgACAAJAAkABwAGAAQABAAFAAcABwAKAAoACAAKAAgACAAIAAgADQAOAA8ADwAP
ABAAEQAQABAAEwAVABUAEgAPABIAEgARAA0ADAAQABEAEwAUABUAFAAUABQAFAASABMA
FAAUABgAGAAaAB4AGwAaABoAGgAcAB4AHwAgACAAIAAfAB8AHwAgACIAIgAlACYAKQAo
ACcAJAAmACgALAAtAC8AMQAxADMAMQAxADEAMwAzADMANQA3ADcAOQA5ADoAPAA8ADwA
QABAAD0APQA9AD0APAA4ADwAPAA7AD4APgA/AD8AOwA5ADYAOAA4ADgAOAA4ADoAOQA4
ADcANwA4ADkAOQA3ADgAOwA6ADYAMgAyADMANgA2ADYANQAyADEALwAsAC4ALgAtAC0A
MAAxADEAMQAwAC4ALQArAC0ALgAvAC8ALAAqACoAKgApACkAKgAqACoAKwAsAC0AKwAp
ACcAJQAqACwALwAxAC8ALgAuAC4ALwAvAC8ALwAwADAAMAAuACwALAAuAC4AMQAzADQA
NQA0ADMAMgAyADIAMwAzADQANgA2ADYANgA1ADUAMwA1ADcAOAA5ADsAOQA5ADkAOQA5
ADoAOwA7AD0APQA+AD4APAA7ADoAOgA8ADwAPAA8ADwAPAA8ADsAOgA5ADcANQA3ADgA
OgA7ADkAOQA4ADgANwA3ADgAOAA4ADYANgA2ADQAMwAzADMANAA1ADUANgA1ADQAMgAx
ADQANQA1ADYANAA0ADIAMQAwAC8ALgAxADIAMwAzAC8ALgAvAC4AMQA0ADcAOAA5ADkA
OwA7ADoAOgA5ADkAPQA9AD0APAA7ADoAOQA4ADkAOgA6ADkANQA1ADoAOwA6ADoAOgA6
ADcANQA1ADUAMQAvAC4ALAAtACwALAAsACkAKAAmACYAJAAiAB4AHAAfACAAIQAiACAA
HwAeAB4AIAAgAB8AHwAfAB8AHwAhAB8AHgAcABsAHQAfACEAIQAgACQAKwAwADoASwBd
AHEAiACgALEAugC/AMQAzADUAMYAlwBYABUA2f+t/5r/pP/B/93/8f8DABEAGAAeAB8A
HAAaABgAFwAaABkAGQAYABcAFwAYABcAGgAaABgAGgAcABwAHAAcABwAGgAYABUAFwAY
ABkAGAAVABcAGAAXABgAFQAYABgAFgATABMAGAAVABUAFAATABUAFgAXABgAFwAXABcA
FgAXABYAFwAaABgAGAAZABoAGAAYABcAFgAXABgAGAAZABgAGAAZABgAGwAcAB8AHgAe
ABwAHwAiACIAIQAhACEAIQAjACEAIQAfACEAIQAhACIAIwAiACMAIwAkACYAJgAkACgA
KAAlACgAKQAqACoAJAAmACQAIQAjACIAIgAhACIAIQAfACIAIAAeABwAGgAcABsAGgAZ
ABgAGAAYABcAFgAWABgAFgAWABIAEgATABEAEAAPAA0ADwAPAA4ADAAKAAgABQADAAUA
BQAEAAMAAgAAAP///f/8//z//P/7//v/+v/7//z/+P/3//f/9v/3//f/9//3//f/9//3
//f/9f/0//T/8//2//b/9//4//f/9f/z//H/8//0//X/9P/2//b/+P/4//T/8//x/+//
8v/z//T/9v/0//X/9f/2//b/9v/2//b/9//3//X/9//1//T/8//z//b/9//4//n/+P/4
//j/9//3//f/+P/4//f/9//3//j/9//2//X/9P/1//b/9//3//b/9f/z//H/8v/y//P/
8//z//P/8v/y//D/7//v/+7/8f/w//H/8v/u/+3/7f/t/+//7//u/+7/7v/u/+3/7f/s
/+v/6f/o/+v/7P/s/+3/6//o/+j/6P/o/+j/6P/p/+r/6//r/+f/5v/n/+b/6f/s/+//
8P/v/+//8f/x/+//8P/w//H/9P/1//b/9v/1//T/8//y//X/9v/2//X/8v/x//X/9f/0
//T/9P/0//P/8f/x//H/7//t/+z/6v/r/+r/6v/q/+X/5P/i/+L/4v/i/+D/4P/g/+D/
4P/g/9z/2//a/9r/2//c/9z/3f/f/9//3//h/+H/4P/e/93/4//p/+X/3//e/97/3//m
//D/+f8HABkAKgA6AFEAZgBzAHwAhACQAJQAiQBoACUA3f+j/4D/bv91/4//q/+//83/
2P/e/9//4//k/+X/5//p/+f/5v/k/+H/4f/i/+H/5f/m/+X/6P/m/+b/5v/m/+b/5v/m
/+X/5f/m/+f/5v/l/+f/6P/n/+f/5f/p/+r/5//j/+L/5v/o/+n/6f/p/+r/6v/q/+r/
5//n/+f/5v/p/+j/6f/s/+r/6v/r/+z/7f/u/+7/7v/w//D/7//v/+3/7v/w//D/8f/y
//X/9P/0//L/9f/4//j/9//3//f/+f/7//n/+f/4//v//P/9/wAAAQAAAAEA//8AAAIA
AgACAAYABgADAAQABQAGAAYAAgAEAAIA//8AAAAAAQABAAEA///8//7//v/+//7//v//
//////////v/+v/5//f/9v/4//z//P/5//T/8//z//L/8v/y//H/8//z//L/8P/t/+z/
6v/p/+r/6//r/+v/6f/m/+T/4f/i/+L/4v/h/+H/4P/h/+L/3v/d/93/3P/e/9//4P/h
/+D/3//e/93/3P/c/93/3f/f/97/3v/e/97/3f/c/9v/3v/e/97/3P/a/9r/3P/c/9z/
3f/d/93/3v/f/+D/4v/f/9//3v/e/+D/4P/g/+D/3//f/93/3//g/+D/4P/h/+P/4//j
/+P/4v/i/+L/4f/k/+X/5//o/+X/5f/l/+b/4//i/+H/4P/j/+T/5f/l/+P/4//i/+H/
4v/k/+f/6f/m/+X/4//i/+H/4f/i/+L/5P/i/+L/4v/g/9//3//f/+D/4f/h/+L/4f/g
/97/3f/f/9//3v/e/9//4P/g/+H/3v/e/97/3f/j/+L/4f/g/9//3v/c/9z/3P/b/93/
3v/h/+L/4f/i/+P/4v/k/+X/6P/p/+v/7P/s/+3/7f/r/+n/5v/o/+r/7P/u/+z/7P/r
/+n/5f/l/+r/6//u/+7/7v/u/+j/5f/k/+P/5v/n/+n/6v/l/+L/4P/e/93/3P/a/9r/
3P/c/9r/2v/Y/9j/2P/Y/9j/2f/a/9z/2f/Y/9b/1f/X/9f/1//Z/9z/3P/b/9v/2f/Z
/9n/2//g/+b/6f/w//b/AwATACMAMgBIAGEAcgB1AHAAcgB0AGAAMwD2/7v/kf93/27/
ev+V/6v/t//D/9H/3v/o/+n/5//m/+X/5f/i/9//3f/a/93/3//i/+P/4//i/9//4P/i
/+L/4v/i/+b/5v/m/+X/4//i/+H/3v/f/+P/5v/n/+P/3//h/+D/4f/f/+D/5v/o/+n/
6f/p/+X/5P/j/+L/5f/n/+n/6v/p/+b/5f/m/+j/6P/p/+r/6//s/+z/7P/q/+r/6f/p
/+z/7v/x//L/8P/w//L/8P/y//D/8//2//n/+f/6//v/+v/7//j/9//6//3//v////3/
/f/7//v//f/+/wAAAAAAAAQABAABAP7//f/8//r/+v8AAAIAAwAAAP7//f/7//v/+f/2
//j//P/8//z//P/5//f/9f/z//X/+P/7//3/+P/2//b/8v/z//D/8f/z//T/9P/0//P/
8f/v/+z/6P/p/+r/6v/r/+r/6f/n/+X/5v/m/+f/5//k/+T/5P/j/+H/3v/d/9z/3//h
/+T/5v/h/9//3f/b/9z/3f/e/9//4P/g/+H/4f/e/9z/2//a/93/3//h/+P/4//i/+H/
3v/g/+D/4v/i/+T/5f/l/+X/4//h/9//3v/g/+P/5f/o/+f/5v/l/+T/5//n/+X/5//m
/+b/5v/n/+f/5//n/+f/6f/q/+v/6//q/+n/6f/o/+n/6f/p/+r/7P/s/+z/7P/q/+j/
5v/j/+X/5//o/+n/5//m/+b/5f/j/+P/4v/i/+L/4//l/+b/4//g/9//3v/f/+H/5P/n
/+b/5f/j/+L/4P/g/9//3//g/+H/4f/i/+H/4P/e/93/5f/m/+T/4f/g/9//3v/g/+D/
4P/f/9//4P/j/+T/5P/k/+T/4v/m/+f/6v/r/+r/6v/p/+n/6f/p/+n/6P/r/+z/7f/u
/+v/6v/o/+X/5P/l/+v/7f/u/+7/7v/u/+j/5f/k/+P/5P/l/+f/6P/j/+D/3v/c/9z/
3P/b/9z/2//a/9f/1v/W/9b/1v/W/9b/1//Y/9r/1//W/9T/0//X/9n/2//f/97/3P/Z
/9f/0//X/9v/1//a/+T/6//u//L//f8JABkALABCAFkAbABxAGwAaABqAGAAPQAGAM3/
n/+B/2z/bv+F/53/sf/B/8//3P/k/+n/5//m/+X/5f/l/+P/4v/g/+H/4//m/+f/5f/k
/+H/4v/j/+T/5f/m/+f/5v/l/+P/5P/k/+T/4v/j/+f/6v/r/+j/5f/o/+j/6v/n/+f/
7P/r/+v/6v/p/+r/6v/q/+r/6//t/+//8P/v/+z/6//s/+7/7v/v//D/8f/y//L/8v/y
//L/8f/x//X/+P/8//7/+//4//f/8v/0//T/+f/+//7//f/9//3///8BAP////8BAAUA
BwAJAAgABwAEAAMABAAGAAkACgAIAAwADAAJAAcABwAHAAYABwAMAA0ADQAJAAYABAAB
AAIAAQD//wIABAAEAAQABAACAAEAAAD//wEABAAHAAkABQAEAAUAAgADAAAAAQADAAAA
/v/8//n/+v/7//v/+v/9//7//v////z/+f/1//H/8//0//b/9//2//b/9v/1//L/8P/w
//D/8f/x//L/8v/x//H/8f/x//T/9f/2//f/9//2//b/9f/y//D/7//u//H/8//1//f/
9f/0//P/8P/z//T/9//4//j/+f/5//n/9//3//f/+P/7//3//v8AAP3//P/7//r//P/9
//z////+//7//v///wEAAQABAAEAAwAEAAUABQADAAMABAAEAAQABQAGAAgABgAGAAYA
BgAGAAYABgAFAAYABwAHAAcABQAEAAQAAwAGAAcABwAIAAcABwAIAAgACAAGAAYABgAH
AAcACAAJAAkACQAIAAgACgAKAAkACQAIAAcABQAEAAIAAgAHAAwADAAMAAwADAAJAAgA
BwAFAAcACAALAAwAEAASABQAFAAVABUAFwAXABgAGgAbAB0AHgAdABwAGgAcABwAHAAc
ABoAGgAZABcAGAAZAB8AIQAgACAAIAAgABkAFQATABEAFAAVABcAGAAWABQAEwASAA0A
DAAKAAoADAAMAAoACgAKAAoACgAKAA0ADwARABQAEgASABEAEQAQAA8ADgAPABAAEAAP
AA8ADQALAA0AEwAeACYALQA4AEgAWQBrAH0AkgCoALsAwgDDAMwAzgCwAHgANwD4/8H/
mf+T/6j/yv/h/+////8LABcAIAAiACMAJAAkACQAJQAkACEAHwAcAB4AHwAhACEAIAAg
AB4AIAAhACIAIwAkACcAKAApACkAJwAmACUAIgAkACcAKQApACgAJQAoACgAKgAnACcA
LAAuAC8ALwAvACsAKgApACgAKgAtADAAMgAwAC4ALgAwAC8ALgAuAC4AMQA0ADYAOAA3
ADYANAAzADYAOAA7ADwAPAA8AD4APAA/AD4AQgBGAEUARQBGAEcARgBHAEQAQwBHAEsA
TQBPAE8ATwBNAE0ATwBQAFIAUgBUAFgAWABVAFIAUQBQAE4ATQBSAFMAUwBRAFAAUABP
AE8ATwBOAFIAUwBSAFEAUABQAE8ATgBNAE4AUABSAFMATwBOAE8ATABKAEYARgBHAEsA
TABNAE0ASwBJAEYAQgBFAEYARgBHAEQAQwBBAD8AQQBAAEAAPwBBAEIAQwBDAEAAPAA6
ADgAOgA7AD0APgA7ADsAOwA7ADsAOwA7ADsAPQA+AEAAQQBAAD4APQA8AD4APwBAAEEA
RABEAEQAQgBAAEAAQgBCAEQARQBFAEUAQwBDAEMARABHAEkASgBMAEkASABHAEYASQBJ
AEcASQBMAE4AUABTAFEATwBNAEsATQBOAE8ATwBPAE8AUABQAE8ATwBPAFAAUQBSAFMA
VABSAFAATgBLAE4ATwBPAE8ATQBMAEwASwBNAE0ATABMAEwATQBPAFAATQBKAEkASABJ
AEsATgBRAFAATwBNAEwASgBMAE4ATgBOAE4ATQBMAEsASQBGAEYASABIAEwAUABUAFYA
VQBTAFMAUQBUAFYAVwBZAFoAWQBYAFYAWABYAFgAWABYAFgAVwBVAFAATwBTAFMAVQBW
AFcAWABSAE8ATgBNAE8ATwBQAFAATQBKAEgARgBBAD4AOgA4ADsAPgA/AEIAQABAAEAA
QAA9AD0APQA+AD8AQABAAEEAPwA9ADsAOwA/AEAAQABBAEcAPwA7AD0AQABEAE0AWABm
AHcAiQCZAKwAwgDZAOQA6wD0AAABAAHgAKcAXAAXAOX/xf++/9T/8/8NAB0AKQAxADoA
PgBDAEUARABDAEMAQQA/AD4APAA+AD8AQQBBAEIAQgBAAEIAQAA+ADwAOgA/AEAAQQBB
AD4APgA+ADwAPgBBAEMAQwBEAEEARABEAEEAPQA8AEAAQgBDAEMAQwBBAEAAPwA+ADwA
PQA+AD4AQQBAAEEARABCAEIAQwBEAEMARABEAEQARgBGAEUARQBFAEYASABIAEoASgBM
AEoASABGAEkATABPAE8AUABRAFAAUQBOAE0ATABPAFAAUQBUAFUAVABVAFIAUgBTAFIA
UwBYAFkAVwBVAFUAVQBUAFAAVABUAFMAVABUAFUAVQBQAE0ASQBKAEwATABMAEwASgBJ
AEgARwBJAEoASwBLAEgASABKAEgARgBCAEIAQwBCAEIAQgBBAD8APQA6ADYANgA2ADUA
NQA5AA==
         </WaveFormData>
      </LeadData>
      <LeadData>
         <LeadByteCountTotal>10000</LeadByteCountTotal>
         <LeadTimeOffset>0</LeadTimeOffset>
         <LeadSampleCountTotal>5000</LeadSampleCountTotal>
         <LeadAmplitudeUnitsPerBit>4.88</LeadAmplitudeUnitsPerBit>
         <LeadAmplitudeUnits>��V</LeadAmplitudeUnits>
         <LeadHighLimit>2147483647</LeadHighLimit>
         <LeadLowLimit>268435456</LeadLowLimit>
         <LeadID>V5</LeadID>
         <LeadOffsetFirstSample>0</LeadOffsetFirstSample>
         <FirstSampleBaseline>0</FirstSampleBaseline>
         <LeadSampleSize>2</LeadSampleSize>
         <LeadOff>FALSE</LeadOff>
         <BaselineSway>FALSE</BaselineSway>
         <ExcessiveACNoise>FALSE</ExcessiveACNoise>
         <MuscleNoise>TRUE</MuscleNoise>
         <LeadDataCRC32>1648083728</LeadDataCRC32>
         <WaveFormData>
AAAAAAAAAAD///7//f/8//z//P/8//z//P/8//z//P/7//r/+f/4//r/+v/6//r/+P/4
//j/+P/6//r/+v/6//v//P/9//7/+//6//n/+P/6//z//v8AAAAAAAAAAAAAAgAEAAYA
CAAKAAoACgAKAAkACAAHAAYACgAMAA4AEAAOAAwACgAIAAgACAAIAAgACAAIAAgACAAG
AAYABgAGAAYABgAGAAYABAAEAAQABAADAAIAAQAAAAAAAAAAAAAA/f/8//v/+v/7//z/
/f/+/wAAAAAAAAAAAgAEAAYACAAIAAgACAAIAAUABAADAAIAAwAEAAUABgAEAAIAAAD+
////AAABAAIAAAAAAAAAAAD9//z/+//6//z//v8AAAIA///+//3//P/8//z//P/8//z/
/P/8//z/+v/4//b/9P/2//j/+v/8//r/+P/4//n/+f/4//n/+v/+/wAAAQACAAEAAQAC
AAMABAAFAAgACQAHAAUAAgAAAAAAAAD///7/AAAAAP//AgAGAAoACgAKAAwADAAJAAYA
BAADAAMAAwACAAIA/v/9//3//P/6//r/+P/3//X/9P/0//X/9f/2//b/9v/2//b/9f/0
//T/8//1//X/8//z//b/+P/4//f/+//9///////7//f/9//4////CQAUACIAMwBHAGAA
ewCVAKkAvQDSAOIA3wC8AIMASQAXAOz/z//M/9r/5//v//b/+v///wEAAQACAAQABAAC
AAEAAgABAAIAAgACAAIAAgACAAQABAADAAMAAwACAAEAAAACAAMABAAEAAIAAgACAAAA
AgADAAMAAwAGAAQABwAIAAQAAwADAAUAAwAEAAQABAAFAAYABgAGAAYACAAIAAgACQAI
AAkACwAJAAcABgAFAAgACAAIAAgACgAMAA4AEAAOAA8ADwAQABEAEgATABQAFAASABQA
FwAWABcAFwAYABoAGgAaABgAFwAYABkAGQAcAB8AIgAlACQAIwAkACMAIQAlACYAJgAp
ACkAKQAoACkAKQAnACUAJgAnACgAKQAqACgAJgAmACYAJwAnACcAKwApACgAJwAkACQA
JAAjACQAJQAmACYAJAAiACIAIgAgACEAIQAgACEAIgAhAB8AHAAaABgAFgAaABsAHAAb
ABoAGAAXABYAFgAWABYAFgAVABQAFQAVABQAFAATABIAEwAUABUAFgATABEADwANAA8A
EgAVABcAFwAWABYAFgAVABQAEwASABYAFwAWABcAFAAUABMAEwAUABUAFwAYABoAGgAa
ABoAGgAZABgAGAAaABwAHwAhACAAHwAeAB0AHQAcABwAGwAdAB4AHgAfAB8AIQAhACEA
IwAkACQAJAAiACEAIQAgACMAIwAjACMAJAAlACYAJwAjACIAIQAfACIAIwAkACUAIwAj
ACMAIwAfAB8AIAAgACIAIwAkACQAIgAhACEAIQAjACMAIgAiACAAIAAgACAAIgAiACAA
IAAiACMAIwAkACMAIgAiACEAIgAjACMAJAAhACAAHwAfACEAJAAoACsAKgAnACYAJQAk
ACMAIgAhAB4AIQAjACUAJgAnACgAKAAoACkAKgAsAC0ALQAtACwAKwAtAC0ALQAtAC8A
MAAzADQAMAAuACwAKgAqACwAMAA0ADIAMgAyADIAMQAuACwAKwArACsALAAsACYAJQAk
ACIAIQAgAB8AHwAeAB4AHQAdABoAGgAaABoAGgAaABoAGgAZABkAGQAZABgAGQAbAB4A
HQAbABoAGQAVABkAHQAfACEAJAAnACkAMAA4AEMAVQBuAIsAqwDHANsA7AAAAQkB/ADR
AJcAXwAuAAcA7v/u//n/AQAIAA4AFwAfACcAJgAkACIAHgAbABkAFwAXABYAGQAaABsA
HAAZABgAFgAVABcAGAAZABoAGgAZABgAFgAYABgAGAAWABoAGwAbABsAGAAUABUAFAAT
ABMAFAAXABQAFAATABIAFAAUABMAEgASABQAFAAUABEADgANAA0AEAARABMAFQAVABQA
EwASABQAFAAUABQAFgAZABsAHgAaABgAFgAUABUAFAAXABsAGwAbABoAGgAaABoAGgAY
ABwAHgAgACEAIAAfAB4AHQAgACEAJAAlACIAJQAlACQAJgAlACQAIgAlACcAJwAnACQA
IwAiACEAIwAiACEAIgAhACEAIAAfACEAHwAeAB0AHwAgACEAIQAdABsAGQAWABYAFgAY
ABoAFwAXABYAFAAUABQAEgAPAA4ADgAOAA4ADAALAAoABwAKAAoACwAMAAoACAAGAAQA
BAACAAIAAQABAAIAAgACAP///v/9//z//v///wAAAQD+//7//v/9//3//P/8//z//v8A
AAIABAABAP//+//5//v//P/8//3//f/9//7//v/+//7//v/+//3//f/9//7//P/8//3/
/f////////////7//v//////AAAAAP////8BAAMAAwADAAAAAAD///7//v///wEAAgAB
AAEAAQABAP//////////AAAAAAAA///+//3//P/7//z//f/+////+//7//z//P/5//n/
+f/4//j/+f/7//3/+f/3//T/8v/0//b/+P/6//n/+P/1//T/9//3//b/9v/2//b/9//3
//b/9f/z//L/9P/2//j/+//5//T/8P/z//L/9P/0//T/9P/2//b/9v/0//P/8//z//L/
9f/4//r//P/7//r/+v/5//r/+//7//v//v///wAAAQD9//z//f/8//3//v///wAA/P/8
//7/AAABAAIAAwAEAAMAAAD+//3//P/7//v/+v/5//n/+f/4//P/8v/x//H/7v/u/+3/
7f/s/+z/7P/s/+v/6v/p/+j/6//t/+//8f/s/+v/6//s/+7/7f/t/+3/7//v/+3/6//r
//D/8f/z//r/BAARAB0AKgA/AFkAdwCPAKQAvADXAOQA2wCzAHUAOAALAOr/1P/T/9//
5v/o/+3/8//3//j/+P/4//b/9f/1//P/8//y//H/8P/v/+7/7//w//D/8f/v/+7/7f/s
/+7/7//w//D/8P/w//D/7v/v/+//7v/t//D/7v/x//L/7//t/+z/7f/v//D/8P/w//D/
8P/v/+7/7P/u/+7/7v/v/+7/7//x//D/7//v/+//8v/y//L/8v/y//L/8v/y//L/8//z
//T/9//4//n/+v/3//T/9f/3//r/+//7//z//f/+/////v///wAAAQABAAIAAwAEAAUA
AwADAAUABQAFAAkACgAKAAoACQAIAAYACAAJAAgABwAKAAsADAANAAoACAAGAAYACAAJ
AAkACQANAAsACgAJAAkACgALAAsACQAJAAkACAAEAAIAAgACAAMABQAGAAYABAAEAAIA
///8//z//P/8//3//f/9//v/+v/4//f/9v/4//j/+P/4//b/9P/0//P/8v/y//H/8P/z
//T/9f/2//L/8f/w/+//8P/y//T/9f/0//L/8f/w/+7/7v/u/+7/8v/z//L/8//y//L/
8f/x//L/8//1//b/9v/2//b/9v/0//P/8v/y//X/9v/4//n/9v/1//T/8//2//b/9//3
//j/+P/3//f/9f/3//f/9//6//z//f/+//r/+f/5//j/+//7//v/+//7//v/+//7//n/
+P/3//X/+P/5//r/+//4//f/9v/1//T/9f/3//j/9f/1//X/9P/x//H/8v/z//X/9f/0
//T/8//y//H/8P/w//D/7v/u/+//7//u/+7/7f/s/+z/6//u/+//7//w/+z/6v/o/+f/
6P/q/+v/7f/t/+v/6v/n/+b/5f/k/+f/6P/p/+j/5v/n/+j/6P/n/+j/6P/o/+v/7P/u
/+//7v/t/+v/6f/u/+//8P/x/+7/7P/s/+r/6v/q/+r/6v/o/+r/7v/y/+//7v/t/+z/
6v/o/+f/5//l/+X/5v/m/+D/3//e/9z/2//a/9n/2f/X/9b/1P/T/9P/1P/V/9b/1f/U
/9P/0v/T/9P/0//T/9H/0f/S/9T/0f/P/87/zf/R/9X/1f/T/9H/0P/R/9X/3P/k//H/
AQAUACUAOwBXAG0AfgCQAKMArACfAHsAPwACANX/tv+o/63/vf/I/87/1f/X/9n/2v/Z
/9j/1f/T/9L/0f/S/9L/0P/Q/9D/0P/Q/9D/z//P/9L/0v/S/9L/0P/P/87/zP/O/9D/
0v/S/9L/0f/P/83/0P/O/9H/0v/Q/8//z//R/87/zv/N/8z/z//Q/9D/0P/P/9D/z//O
/9D/zv/O/8//0f/R/9L/0//S/9D/zv/M/8//0P/R/9L/0v/T/9P/1P/U/9T/1P/U/9X/
1P/X/9v/2f/Z/9j/2P/b/9z/3f/c/9z/3v/g/+H/3//f/9//3//i/+P/5v/n/+X/5//m
/+T/5//n/+f/5v/m/+f/5v/l/+X/5f/l/+X/5f/k/+P/5P/k/+P/4f/f/+P/4//k/+X/
5P/k/+T/4//f/9//3//e/97/3v/g/+L/4P/f/93/2v/d/97/3f/b/9j/2P/Y/9j/1//X
/9f/1f/T/9L/0v/S/9H/0P/P/87/zf/M/83/zf/N/87/zv/O/87/zv/O/87/z//P/8//
z//M/8z/zP/L/87/zv/P/9D/z//O/83/zP/N/83/y//L/8v/zP/M/83/zP/L/8v/yv/M
/87/0P/S/9D/z//O/87/0P/Q/9H/0f/R/9H/0f/R/9T/1P/V/9X/1P/U/9P/0//T/9X/
1f/V/9X/1v/W/9b/1//X/9j/2P/Y/9f/1v/V/9j/2f/a/9v/2f/Y/9f/1f/V/9X/1f/V
/9X/1f/V/9X/0f/R/9L/0v/T/9P/0//S/8//z//Q/9H/0//T/9L/0v/Q/9D/0P/Q/87/
zv/M/8z/0P/R/9H/0v/Q/87/zf/L/87/z//P/9D/0P/Q/9D/0f/O/87/zf/N/8//1P/T
/9L/0f/Q/83/zP/L/8j/y//N/8//0P/P/9D/0P/Q/9H/0v/U/9X/2P/Z/9n/2f/Z/9f/
1f/T/9T/1v/a/9z/2f/Y/9f/1v/S/9T/2P/c/97/3v/e/97/2v/W/9P/0f/U/9X/1//Y
/9P/0f/P/8z/yv/K/8r/y//K/8r/yf/J/8f/xv/F/8T/xf/G/8f/yP/G/8X/xP/D/8T/
xf/H/8r/zP/L/8v/y//H/8f/x//J/83/0v/X/9v/3v/k/+//+/8MACUAQQBbAG8AfgCS
AKEAmgB/AE8AFwDo/8f/sv+q/6//tf+8/8D/x//T/9v/3P/b/9r/1//V/9L/z//O/8z/
0P/S/9T/1v/T/9L/0P/P/87/zv/O/87/z//P/8//zv/O/87/zv/M/9H/0//U/9X/0v/O
/8//zv/P/8//0P/T/9H/0v/S/9L/z//O/8z/yv/M/9D/0v/U/9T/0v/S/9P/1f/V/9b/
1//Y/9j/2P/Y/9X/1P/T/9L/1f/Z/9z/4P/f/97/3f/c/93/3P/f/+P/4v/j/+P/5P/i
/+L/4v/g/+X/6P/r/+3/6//p/+f/5f/o/+n/7P/t/+3/8f/y//L/8P/v/+7/7P/w//P/
9P/1//L/8f/w/+//8P/w//D/8v/y//P/8//z//L/7//t/+v/7f/w//P/9f/w/+//7v/s
/+3/7P/t/+7/7v/v/+//7v/s/+z/6v/n/+j/6v/s/+7/7P/p/+b/4f/j/+L/4v/i/+T/
5P/k/+T/4v/g/+D/3//h/+L/4v/i/9//3v/d/9z/3v/f/+D/4f/h/+L/4//j/+X/5P/k
/+T/5v/m/+b/5v/m/+X/4v/h/+H/4v/i/+P/5P/l/+f/6P/n/+b/5f/k/+f/5//n/+j/
5v/m/+f/5//p/+n/6f/p/+v/7P/u/+//7f/s/+r/6f/s/+//8P/x/+7/7v/t/+z/7v/v
//H/8v/z//P/8//z//H/8f/x//H/8v/y//L/8f/u/+3/7P/r/+7/7//w//H/7//v//D/
8P/s/+v/6v/o/+r/6//t/+//7//v/+7/7v/v//D/8f/y//T/9P/y//L/7//t/+r/6P/s
/+7/8f/z//H/7//u/+r/7v/v//D/8f/y//D/8P/w/+7/7//x//P/9P/3//r//P/+//z/
+v/5//f/+//9//7///8DAAMAAwADAAEAAAABAAAAAQAAAP///v/8//7/AgAGAAcACAAJ
AAoABgACAP///f/9//3//v/+//3//f/9//z/9v/0//L/8f/x//L/8v/z//L/8v/y//L/
8v/y//L/8v/2//f/+P/5//b/9f/1//b/+P/3//f/9//3//X/8//z//X//P8FAA0AFgAi
ADEAQQBYAHMAjQClALkAzgDmAOcAxgCLAEsAFQDo/8v/yP/Y/+X/6//2//z//f/9/wEA
AgAFAAYABQAFAAMAAQABAAAA/v/+//7//v8AAAAA//////7//v/+//7/AwAFAAcACAAG
AAYABgAEAAYABwAHAAcABwAEAAYABgACAAEAAQADAAQABgAHAAgACAAIAAcABgAEAAYA
BgAGAAkACAAJAAsACQAJAAoACwANAA4ADwAQAA8ADgANAAwACwANAA4AEAASABQAFgAY
ABUAEgATABUAGQAbABwAHgAeAB4AHgAcAB0AHgAfAB8AIQAjACUAJwApACkAKwArACkA
LQAuAC4ALAArACoAKAApACsAKwArAC0ALwAxADMAMAAuACwALAAuAC8ALwAvADEALwAu
AC0AKwAsAC0ALQAuAC8AMAAwAC0AKgApACgAKAApACkAKAAmACYAJAAhACEAIgAjACQA
JgAnACgAJwAmACQAIwAiACUAJgAnACgAJQAiACEAHwAdAB4AHgAeACEAIgAjACQAIAAf
AB4AHQAfACIAJQAnACUAJAAkACQAJAAkACQAJAAlACUAIwAjACEAIgAiACMAJAAlACcA
KAAmACYAJgAmACcAJwAnACgAKgAqACsAKwApACkAKQApACsALAAuAC8ALgAuAC0ALQAt
AC8ALwAvADEAMgAyADIALgAtAC0ALAAuAC8AMAAxADEAMQAxADEALwAuAC0AKwAsAC0A
LgAvAC8ALwAvAC8ALwAvADAAMAAuAC0ALAAqACkAKQAqACsALQAtACwALAArACoAKQAo
ACsALAArACwAKQArACoAJwAmACUAJAAnACgAKQAoACUAJQAlACQAKAAqACsALAAsACwA
LQAtACwALQAtAC0AMQAxADEAMQAvAC4ALwAuAC8ALgAtACwAKgAsADAANAAyADIAMgAy
ADAALgAtAC0AKwApACgAJgAjACMAIwAiAB8AHgAdAB0AGQAYABYAFQAXABgAGQAaABcA
FgAVABQAFQAVABUAFQAVABUAFgAYABcAFQAUABMAEwATABUAFwAVABgAGwAfACQALgA9
AE8AZAB9AJcAqQC9ANQA7AD/APwA2QChAGUALgADAOb/4P/r//f/AAAKABMAFwAZABoA
GAAWABIADwAQAA8AEAAQAA8ADgANAAwADgAOAA0ADQAOAA4ADgAOAAwACwAKAAgACQAK
AAsACgAJAAkACAAHAAkABgAIAAgABgAFAAUABwAGAAYABQAEAAcACAAIAAgABQAGAAUA
BAAGAAQABAAFAAUABQAGAAcABwAGAAUABAAFAAYABwAIAAcABwAGAAYABwAIAAkACgAM
AAoADAAPAA8ADwAOAA4AEAAQABAADgAOAA4ADgANAA4ADwAQABEAEwATABUAFQAUABcA
FwAWABkAGQAZABgAGQAZABcAFQAVABUAFQAVABUAFAATABQAEwATABIAEQAUABMAEwAT
ABEAEgATABMADwAPAA8ADgAOAAwADAAMAAkACQAIAAYABwAIAAcABQADAAIAAQAAAP//
//////3/+//6//r/+v/4//j/+P/4//n/+P/5//n/9//2//T/8v/0//T/9P/0//X/9f/1
//X/8v/y//L/8f/y//L/8//0//H/8P/v/+7/8P/x//D/8f/z//T/9P/1//P/8f/w/+7/
8f/y//P/9P/z//P/8//0//T/9P/1//X/9f/1//X/9f/z//L/8v/x//X/9v/2//f/9v/3
//b/9f/1//b/9v/2//f/9//4//j/9v/1//T/8//0//X/9v/3//T/9P/0//P/8//z//P/
8//z//P/8//z/+//7//w//D/8v/z//T/9P/w/+//7//v//H/8f/w//D/8P/w//D/8P/u
/+7/7P/s/+7/7//v//D/7v/s/+z/6v/q/+r/6v/t/+7/7//u/+z/6//q/+j/6//u//D/
8v/w//D/8f/x//D/8f/x//H/9P/1//b/9//0//T/9v/2//b/9v/2//b/8//0//f/+v/4
//j/+P/4//j/9v/1//X/8v/x//H/8P/v/+//7//u/+r/6P/m/+X/5P/k/+P/4//i/+L/
4v/i/+H/4P/f/97/4P/h/+L/4//h/+H/4v/k/+P/4f/g/9//5f/p/+f/4f/f/97/3//j
/+z/8v/7/wkAGgApAD8AWQBxAIgAogC7AMoAzQC1AH0AOgAHAOD/xv+//8n/1v/g/+X/
6//r/+j/6//s/+v/6//q/+n/6v/q/+b/5P/i/+D/4//k/+T/5f/m/+b/5v/m/+X/5f/l
/+T/5f/m/+f/5v/l/+X/5P/j/+b/5P/n/+j/4//h/+D/4f/j/+T/5P/k/+b/5v/l/+T/
4v/i/+D/3v/g/+D/4v/l/+T/4//j/+P/5v/m/+b/5v/m/+b/5v/m/+T/5f/l/+b/6f/q
/+v/7P/q/+j/6v/t/+z/7f/t/+7/7//w//H/8P/v//D/8f/x//T/9f/2//f/9//3//n/
+f/3//v//P/8//3//f/9//z//f/9//v/+f/6//v//P/9//7//P/6//r/+v/7//v/+//+
//3//f/9//v/+v/5//f/9//5//v//P/5//b/9f/0//L/8//z//L/8//0//P/8f/v/+7/
7f/s/+//7//v/+3/6v/o/+f/5v/m/+b/5v/m/+f/5v/n/+f/5f/k/+L/4P/h/+L/4//k
/+H/4f/h/+H/4f/i/+P/4//l/+T/5P/k/+P/4v/h/+D/4//j/+H/4f/g/+D/3//f/9//
3//g/+D/4f/i/+P/5P/k/+P/4v/i/+T/5P/l/+X/4//j/+P/4//k/+T/5f/l/+b/5v/l
/+X/5P/l/+T/4//l/+j/6v/s/+n/6f/q/+r/6v/p/+j/5//o/+n/6v/r/+n/6P/n/+X/
5//p/+v/7f/s/+v/6v/p/+f/5//o/+j/6f/p/+n/6P/m/+X/5f/l/+b/5//n/+j/5//m
/+X/5P/m/+b/5P/k/+b/5//n/+j/5f/k/+T/4//p/+j/5//m/+X/5P/j/+L/4f/e/+D/
4//m/+j/5//o/+j/6P/p/+r/7P/t//D/8f/x//H/8P/v/+7/7f/t/+7/8f/y//H/8P/v
/+7/7P/u//L/9v/4//j/+P/4//T/8P/t/+v/7v/v//H/8v/t/+v/6f/m/+X/5P/j/+P/
4v/i/+H/4f/f/97/3f/c/97/4P/i/+T/4v/h/+D/3//f/9//4P/i/+T/4//j/+P/3//h
/+H/4f/l/+r/6//t//L/+v8HABUAJgA9AFsAeQCLAJgAqAC1AKwAiQBRABsA9P/V/8D/
wP/J/9P/1v/a/+H/6//x//L/8f/w/+3/6//o/+X/5P/i/+P/5P/l/+b/5f/k/+L/4f/k
/+T/5P/k/+f/5//n/+b/5f/k/+P/4P/j/+X/5v/n/+T/4P/h/+D/4f/h/+L/5f/n/+j/
6P/o/+b/5P/h/97/4P/k/+b/6P/l/+L/4f/h/+P/4//k/+X/5v/m/+b/5v/k/+T/5P/k
/+f/6f/q/+z/6v/q/+r/6v/s/+r/7P/v//L/8//z//T/8//y//H/7v/x//T/9//5//j/
9//2//X/9//3//n/+f/5//3//v/+//3/+//5//b//P///wAAAQD+//3//P/7//z/+v/4
//j//P/9//3//f/8//n/9//1//j/+v/8//3/+P/3//b/9P/z//L/8//0//b/9//3//b/
8//y/+//6//t/+7/7//w/+7/7f/s/+n/6v/q/+v/7P/r/+r/6f/o/+T/4v/i/+H/5f/o
/+r/7P/p/+b/4//g/+L/4//k/+X/5//o/+n/6f/n/+T/4v/g/+L/5P/m/+j/6P/n/+T/
4//l/+b/5v/n/+n/6f/q/+r/6P/m/+T/4v/l/+f/6f/s/+v/6v/q/+n/6//r/+v/6//s
/+z/7f/t/+z/7P/r/+v/7P/v//D/8f/u/+7/7f/s/+3/7f/u/+7/8P/x//L/8//x/+//
7f/r/+z/7v/w//H/7v/t/+z/6//r/+v/6//r/+r/6//t/+7/6//p/+f/5P/l/+f/6v/t
/+z/6//p/+j/6v/q/+r/6v/s/+z/6v/q/+j/5//l/+T/6v/u/+r/6f/o/+f/5v/o/+j/
6P/m/+j/6f/q/+r/6v/q/+n/6P/q/+z/7//x//H/8f/w/+//7//v/+//7//v//D/8//0
//L/8P/u/+z/6//u//P/+P/2//b/9v/2//H/7v/s/+v/7P/t/+//8P/p/+f/5f/i/+H/
4v/j/+X/4v/i/+H/4f/e/97/3v/e/9//4P/h/+L/4f/f/93/2//d/9//4v/m/+P/4f/g
/9//2//f/+H/3//f/+j/7f/t//D/+P///w0AIgA3AFEAbQB/AIwAlgCjAKYAkQBhACsA
AgDj/8b/uv/B/8n/0P/a/+P/6//x//T/8//y/+//7f/p/+f/5//m/+f/6P/p/+r/5//m
/+T/4//n/+j/6f/q/+r/6f/o/+b/5v/m/+b/5P/n/+n/6v/r/+n/5v/o/+j/5//n/+j/
6//q/+r/6f/o/+r/6v/p/+j/6v/s/+z/7P/r/+j/5//n/+j/6f/r/+3/7v/u/+7/7v/s
/+z/7P/s//D/8//1//j/9P/y//D/7v/w//D/9P/5//f/9//2//b/+f/6//v/+v/+/wAA
AgADAAEA///9//v//v///wIAAwADAAcACAAIAAYABQAEAAIABgAJAAoACwAHAAUAAwAB
AAIAAgACAAQABAAFAAUABQAGAAMAAQD//wIABgAKAA0ACQAJAAkACAAIAAYABgAGAAQA
AwABAP7/AQACAAEA//8BAAIAAwAEAAAA/f/6//X/+P/4//n/+v/6//r/+v/6//b/9P/0
//P/9f/2//b/9v/2//b/9v/2//j/+f/6//v/+v/6//r/+f/2//T/8//y//T/9v/4//r/
+P/3//T/8//2//j/+f/7//n/+f/6//r/+P/4//j/+P/7//3///8CAP///v/+//3/////
///////+//7//////wIAAgABAAEAAwAFAAUABQAFAAYABgAGAAYABwAJAAoACgAJAAgA
BwAJAAkACQAJAAgACAAIAAcABgAFAAQAAwAGAAcACAAJAAcABwAIAAgABwAHAAcABgAG
AAcACQALAAsACwAKAAoACgAKAAoACgAHAAYAAwACAAEAAQAGAAwADAAMAAwADAAKAAgA
BgACAAUABwAJAAoADgAQABEAEgAUABQAFQAVABYAFwAXABcAFwAXABcAFwAYABgAGgAa
ABgAFgAUABIAEgAWABwAIgAgACAAIAAgABsAFgASAA8AEQATABYAGAATABEADwAMAAkA
CAAHAAcACAAIAAcABwAIAAgACAAIAAwADgAQABIAEgARABAADwAKAAkACQAKAAwACwAL
AAsABwAHAAkADwAXABwAHwAlAC4APABLAF8AdgCTALMAywDfAPQABAHzAMAAgQBHABUA
7v/b/+L/8v/7/wEACAAQABcAHwAfAB4AIAAgAB4AHQAYABUAFAASABMAFAAVABYAGAAY
ABcAFwAaABoAGgAaABwAHQAeAB4AGwAaABkAFgAYABkAGQAZABsAGAAaABoAGgAZABkA
GwAcAB4AHwAgAB4AHAAZABYAGgAeACAAIgAgAB4AHgAfAB4AHQAdAB0AIAAiACQAJgAj
ACIAIQAgACMAJQAmACgAKAAoACgAKAArACoALQAxAC8ALwAuAC4ALgAuAC4ALAAwADQA
OAA7ADoAOQA4ADcAOAA5ADwAPQA9AEEAQgBCAEAAPwA+ADwAQABDAEQARQBCAEEAQAA/
AEEAQAA/AEAARABFAEUARQBGAEMAQQA/AEAAQgBEAEUAQgBBAEAAPgA8ADoAOgA6AD0A
PwBAAEAAPQA8ADkANQA3ADgAOQA6ADoAOQA4ADUAMwAyADIAMgAzADQANQA2ADMAMAAv
AC0ALgAwADEAMgAvAC4ALQAsACwALQAuAC8AMAAyADQANQAyADAALwAuADAAMAAwADAA
MgAzADIAMwAxADIAMgAzADUANQA2ADYAMwAyADEAMAA0ADcAOgA+ADwAOgA5ADcAOQA5
ADkAOQA8AD4AQQBDAEIAQAA9ADsAPQA/AD8APwA/AEAAQABAAD8APwBAAEAAQgBDAEQA
RQBDAEEAPwA9AD0APgA/AD8APwA/AD8APwA/AD8APwA/AD8APwBAAEAAPgA9ADwAOgA7
AD0AQABDAEAAPwA9ADwAOgA8AD4APgA+AD4APAA8ADwAOgA4ADkAOgA6AD8AQgBEAEYA
QwBCAEIAQQBFAEcASABJAEkASQBJAEkASABIAEoASgBLAEoASQBIAEMARABHAEoATABM
AEwATABHAEQAQgBBAEMAQwBEAEQAPgA9ADwAOgA0ADIAMAAvADIANAA1ADcANQA0ADMA
MgAwADAAMAAwADQANQA2ADcAMwAxADAAMAAzADMANAA1ADkAMwAtAC0ALwAyADkAQQBI
AFQAZQBzAIYAnwC5ANMA7QAGARwBJwEWAecApQBnADoAFQACAAYAFQAhACYALAAvADMA
NQA4ADgAOAA2ADUAMgAvAC4ALAAtAC4ALwAwADAAMAAvAC8ALgAsACoAKAAsAC0ALgAu
ACwALAAsACoALgAvAC8ALwAxAC4AMAAwAC0AKwAqACsALQAuAC4ALgAtACwAKgAoACcA
KAAnACYAKAAoACoALQArACsALAAtAC4ALgAuAC4ALAAsACwALAArAC0ALgAwADIAMgAy
ADIAMQAuAC8AMQAzADUANgA4ADcANgA1ADIANAA2ADgAOQA7ADsAOwA7ADoAOQA6ADkA
OwA/AEAAQABAAD8APgA8AD0APwA/AD8AQABBAEIAQwBBAD4AOwA6AD4APwA/AD8AQAA9
ADsAOQA5ADoAOwA7ADsAOwA7ADoANgA0ADQANAA0ADUANQA0ADIAMAAsACcAJwAoACkA
KgAtAA==
         </WaveFormData>
      </LeadData>
      <LeadData>
         <LeadByteCountTotal>10000</LeadByteCountTotal>
         <LeadTimeOffset>0</LeadTimeOffset>
         <LeadSampleCountTotal>5000</LeadSampleCountTotal>
         <LeadAmplitudeUnitsPerBit>4.88</LeadAmplitudeUnitsPerBit>
         <LeadAmplitudeUnits>��V</LeadAmplitudeUnits>
         <LeadHighLimit>2147483647</LeadHighLimit>
         <LeadLowLimit>268435456</LeadLowLimit>
         <LeadID>V6</LeadID>
         <LeadOffsetFirstSample>0</LeadOffsetFirstSample>
         <FirstSampleBaseline>0</FirstSampleBaseline>
         <LeadSampleSize>2</LeadSampleSize>
         <LeadOff>FALSE</LeadOff>
         <BaselineSway>FALSE</BaselineSway>
         <ExcessiveACNoise>FALSE</ExcessiveACNoise>
         <MuscleNoise>TRUE</MuscleNoise>
         <LeadDataCRC32>2265346011</LeadDataCRC32>
         <WaveFormData>
CgAKAAoACgAIAAgACAAIAAgACAAIAAgACgAKAAoACgAHAAYABQAEAAUABgAHAAgABwAG
AAUABAAGAAYABgAGAAcACAAJAAoABwAGAAUABAAGAAgACgAMAAoACgAKAAoADAAOABAA
EgAUABQAFAAUABIAEgASABIAFAAWABgAGgAWABQAEgAQABAAEAAQABAAEgASABIAEgAR
ABAADwAOAA4ADgAOAA4ADAAMAAwADAALAAoACQAIAAoACgAKAAoACAAGAAQAAgADAAQA
BQAGAAgACAAIAAgACgAMAA4AEAAQABAAEAAQAA0ADAALAAoACwAMAA0ADgAMAAoACAAG
AAgACAAIAAgABgAGAAYABgADAAIAAQAAAAIABAAGAAgABQAEAAMAAgACAAIAAgACAAQA
BAAEAAQAAgAAAP7//P/+/wAAAgADAAEAAQABAAEAAQAAAAEAAQAEAAUABgAHAAcABwAG
AAUACAAKAAwADgAKAAgABQADAAYABgAGAAYABwAGAAcACQAKAAwADAANAAwADQANAAsA
BwAGAAYABgAFAAUAAQD//////v/+//7/+//6//n/9v/5//n/+v/7//n/+f/4//j/+P/4
//f/9f/2//f/9//4//b/9//4//j//P/+///////9//n/9//3//v/AAALABUAIAAuAD8A
VQBtAIUAmgCyAMcAzgC7AJIAZQBDACMACQABAAAAAQABAAEAAQABAAAA//8BAAIAAgAB
AAEA/////wAAAQAAAP3//P/8////AAD+/////v/9//z//f////7//v/+//z//P/9//3/
/f/9//3//f/+//////8AAP///f/8//v/+//7//z/+//6//z//f////3//f/9////AQAA
AAAAAgD///z/+//4//z//f/9//3/AAABAAIAAwABAAEAAAABAAIAAwAEAAYABAAEAAQA
BAAFAAUABwAJAAcABwAJAAkACQAJAAkACgANAA8AEAASABAAEgATABMAEQAVABcAFQAX
ABcAFwAXABQAFAATABQAFgAXABcAFwAZABgAGAAYABYAFwAYABgAGAAYABgAGAAWABYA
FAASABQAFAAVABUAEAAQABAAEQASABIADwAPABAAEQAQAA8ACwAJAAgABgAJAAkACAAI
AAUABQAGAAYABgAGAAYABAAEAAQABAACAAAAAAABAAEAAgABAAIAAwAAAP///f/8//3/
AQAEAAUABQAEAAQABAABAP///v///wEAAgABAAEA//8AAAEAAQABAAQABgACAAAAAQAD
AAQAAgACAAEAAgAFAAYABQAGAAQABAADAAMAAgADAAUABQAFAAUABQAFAAYABwAIAAsA
DQANAAoACQAIAAcABgAFAAcACAAMAA4ADAAKAAsADAALAAkACAAHAAsACwALAAsACgAJ
AAkACQAGAAYACQAJAAoACQAKAAoACQAIAAcABwAJAAkACAAHAAcABwAFAAUACAAIAAcA
BwAKAAoACQAJAAYABgAHAAgACQAKAAsACwAJAAcABQADAAYACgANAA8ADgALAAoACQAI
AAoACQAJAAkACQAJAAoACgALAAsADAALAAwADQAPABEADwAPAA8AEAARABIAEgASABQA
FQAXABgAFgAUABIADgARABMAFgAaABoAGwAYABcAGAAVABMAEgAUABQAFQAVABAADQAL
AAgACAAIAAcACAAGAAQABAADAAEAAQABAAEAAgACAAMABAACAAEAAQABAAEAAgADAAUA
BQAEAAMAAgD9////BQAFAAUABwAHAAgADQARABYAJAA3AE8AawCHAJ4AsgDHANQA0QC2
AI0AZwBFACcAEQAKAAcABQADAAMABQAKABEADwAMAAoABwAFAAIAAQABAAEABAADAAQA
BgAGAAQA///9//7///8AAAMAAgAAAP///v/+//7//////wAAAQACAAMAAAD///3//P/9
//3//v////3//f/+//3//P/8//v/+//9//3//f////3/+v/4//j/+//6//v/+v/8//3/
/f/9//v/+//7//v///8BAAIABQADAAEA///+/wAAAAAAAAAAAQABAAMABQABAAEAAwAD
AAYABwAIAAoACgAJAAcABgAJAAwADgAPAAwADwAQAA0ADQANAA0ADQAOABAAEQAUABIA
EQAPAA0ADgAOAA8AEAAOAA8AEAAQAA4ADgAOAA4ADgAQABAAEAAMAAoACQAHAAcACAAJ
AAsACwAKAAYABQAFAAUAAwABAAAAAQADAAQAAwABAP7//P/9//3//v/+//3//P/7//j/
+P/4//j/9v/4//j/+f/5//b/8//y//H/8//1//b/+P/2//f/9//1//X/9P/0//T/9//3
//j/+//6//j/9P/x//L/9P/2//f/9v/4//n/9P/0//X/9//4//f/+P/4//r/+f/4//X/
9P/1//b/9v/3//f/9//4//f/9//3//f/9//4//n/+v/9//3/+//2//P/9v/3//j/+f/3
//j//P/+//v/+P/4//j/+v/5//n/+f/6//n/+P/3//f/9//4//n/9//2//j/9//1//P/
8//y//T/9v/4//v/+v/3//P/7//z//X/9f/3//X/9P/y//H/9P/0//P/8//0//T/9f/2
//P/8v/x/+//8f/z//X/9//4//L/7//x//L/8v/y//L/8v/z//P/9P/1//T/8//z//L/
9f/3//r/+//6//n/+f/5//v/+//7//z///8AAAAAAAD8//v/+//6//z//v8AAAAA/f/9
//7/AAACAAUABAAFAAQAAQD///7//P/8//3//f/8//v/+//6//f/9v/0//T/9P/y//L/
8f/x//H/8f/x/+//7v/u/+7/8P/x//P/9f/x//D/7//v//L/8v/y//L/9f/z//P/7f/v
//P/9f/0//n/AQAIABAAGwApAD0AVQBuAIYAnwC6AMkAyACxAIcAWQA7ACMADgAHAAkA
BQABAP///v////3//v/+//3//f/6//n/+f/5//b/8//y//L/9f/2//T/9f/y//H/8P/x
//L/8v/z//T/9P/0//X/9f/0//P/8v/x//T/9f/1//b/9f/z//L/8f/y//P/9f/1//T/
9P/z//P/8f/x//H/8//1//T/9P/2//X/8v/x/+7/8f/z//T/9f/3//f/9//3//f/9//2
//f/+P/5//r//P/5//j/9//2//j/+f/8/////////wEAAQABAAEAAQACAAQABQAFAAYA
BAAGAAcABwAHAAsADQALAAsACwALAAsACQAKAAoADAAOAA8ADwAPAA4ADAALAAoADAAN
AA4ADgAOAA4ADgAOAAwADgAOAA4ADwAOAA4ADQAIAAgACAAJAAwADAAJAAkACQAJAAcA
BQABAAEAAgACAAUABQAEAAQAAAD//////v8AAAAAAAD+//7//v/+//z/+//6//r/+f/7
//v//f////z/+//5//j/+v/9///////7//r/+v/6//r/+f/5//v//f/+//3//f/8//z/
/P/7//v//v8AAPz/+v/7//3//v/8//z/+//8////AAD//wAA///+//z/+//9////AgAD
AAEAAQABAAEA////////AQAEAAUAAwADAAIAAQAAAP////8AAAQABgAEAAIAAwAEAAMA
AQAAAP//AwADAAMAAwAAAP///////wAAAAADAAMAAQD//////v/8//z//P/9///////+
//3/+//7//n/+f/8//z/+//7//r/+v/5//n/9v/2//f/+P/5//r/+//7//f/9f/z//H/
8//0//b/9//3//f/9P/z//L/8f/w//P/8//0//X/8//z//T/9P/z//P/9P/z//T/9f/3
//n/9v/1//T/9P/4//r/+//8//n/9//2//T/9v/2//b/9P/2//f/+f/8//z//f/6//n/
+v/3//X/9P/y//L/8//z/+//7f/s/+r/6f/o/+b/5v/l/+L/4f/f/+D/4f/i/+P/4f/g
/+D/4P/g/9//3//f/97/3v/e/9//3f/c/9v/2v/d/+H/4//h/9//3f/b/97/4f/n//D/
/v8LABkAKwBDAFgAagCBAJYAoQCiAIsAYQAzABMA+f/q/+n/6//r/+3/7f/s/+n/6f/l
/+T/4v/h/9//3//g/+H/3//d/93/3v/e/97/2//b/9z/3f/e/+H/3//c/9r/2P/Y/9r/
3f/f/9z/2//a/9n/2v/b/9v/3P/c/9v/2//b/9n/2f/a/9n/2f/a/9r/2//a/9n/2P/Z
/9n/2P/Y/9r/2//a/9v/2v/Z/9n/2P/X/9j/2f/a/9v/2v/b/9v/3f/d/93/3f/e/+D/
4P/g/+D/4P/f/+D/4f/i/+P/5v/n/+f/5//n/+j/6P/n/+X/5P/m/+r/7f/v/+v/7f/t
/+n/6//t/+//8f/w//D/7//w//H/8f/w/+//8f/w//D/8P/u/+3/7P/q/+z/7v/w//L/
8f/y//H/8P/t/+z/7P/r/+v/7P/t/+//7f/s/+j/5//o/+n/6P/n/+P/4//k/+T/4//j
/+L/4v/f/9//4P/g/9//3v/d/9r/2//c/93/3P/a/9r/2//b/93/2//b/9v/3f/d/9z/
3P/Z/9v/3P/b/9v/3P/e/+D/3//d/9z/3f/e/97/3P/b/93/3v/f/9//3f/e/97/2P/Y
/9v/3//i/+D/4P/f/+D/4P/g/97/3v/f/+D/4P/h/+D/4f/j/+P/4//j/+P/4//j/+P/
4//l/+f/5//k/+P/5P/l/+b/5//k/+T/5//o/+j/5v/n/+j/5//l/+T/4//l/+X/5f/l
/+X/5f/m/+f/5f/k/+b/5f/k/+P/5P/k/+P/4v/h/+H/4//j/+L/4f/i/+P/4v/j/+P/
4v/g/9//4//k/+T/5f/h/+D/4P/g/+L/4v/i/+H/4//j/+P/4//j/+L/4v/h/+H/5v/k
/+T/5P/k/+H/3//e/93/3v/f/+H/4v/j/+P/5P/j/+X/5f/m/+f/6f/p/+n/6v/o/+j/
5//m/+n/6//u//D/7//u/+3/6v/o/+n/6//u//H/8//x//H/7//r/+j/5v/p/+r/7P/t
/+f/5f/k/+L/4f/g/97/3v/g/97/3v/d/9z/2//a/9n/2//c/97/4P/d/9v/2v/Z/9n/
2v/b/93/4P/g/+D/4P/d/9v/2//f/+H/5f/n/+j/6f/t//T//P8JAB0ANQBPAGQAeACN
AKAAoQCQAHEASQAnAA8A/f/y/+3/6f/l/+P/5f/s//H/8f/v/+7/7P/r/+X/4//i/+H/
4//j/+X/6P/o/+b/4f/f/9//3//f/+H/4//i/+L/4v/g/+D/4f/h/+L/4//k/+X/4//h
/97/3P/f/9//4P/h/+D/4f/j/+P/3//e/9z/2//e/9//4P/j/+H/4P/g/+L/5P/i/+L/
4P/k/+X/5f/l/+L/4f/g/9//4//l/+b/6f/o/+f/5v/m/+j/6P/o/+j/6//r/+3/7//s
/+v/7P/r/+3/7//x//T/8//x/+7/7P/t//D/8v/z//X/+f/7//n/+P/3//b/9f/4//r/
+//+//z/+//5//f/+P/4//n/+v/8//3//v/+//n/+P/3//b/+f/8//3//v/8//r/+f/3
//X/9v/3//n/+P/4//X/9f/z//P/8f/v//D/8f/z//T/8f/v/+z/6v/q/+v/7f/u/+7/
7v/u/+z/6v/q/+r/6P/q/+r/6//r/+r/5//m/+X/5v/n/+f/6P/m/+n/6//r/+v/6v/q
/+r/6//r/+z/7//t/+z/6f/n/+n/6v/r/+v/6//u//D/7P/p/+n/6v/q/+3/7v/u//D/
7//u/+v/6v/r/+z/7P/t//D/8f/z//P/8P/v/+7/7f/u/+//8P/z//L/8f/t/+v/7f/v
//H/8//x//L/9v/4//P/8P/w//D/8v/x//H/8f/y//H/8P/v/+//7//w//H/7v/u//H/
8f/t/+v/6//q/+3/7v/v//H/8v/x/+//7f/u/+//7v/v//L/8v/x//H/7//u/+z/6//s
/+7/8f/0//L/8P/u/+v/7v/v//D/8f/y//D/7//v/+//8f/x//L/8v/1//f/+v/7//n/
9//2//X/9v/3//j/+v/9//7//v/+//v/+//8//z//P/8//z/+v/6//v//f8AAAMABQAD
AAMAAgD///3//P/7//r/+v/5//j/9//3//b/9P/y/+//7v/u/+z/7P/r/+3/7f/t/+3/
7P/s/+3/7v/v/+//8P/x/+3/7P/r/+v/7f/u/+//8P/v/+v/6//r/+3/7//3//z/AwAJ
ABIAHgAvAEUAXQB3AI4ApAC7AMgAtQCKAF0ANwAXAPv/8//4//f/9//5//n/9f/0//f/
9//3//j/+P/5//b/9f/1//X/8//x//H/8v/0//T/8f/x/+//7//v//H/9P/0//X/9v/y
//L/8//z//X/9f/1//X/9f/1//T/9P/y//H/8f/x//T/9f/3//f/9P/0//P/8//x//H/
8f/z//X/9P/0//b/9v/0//T/8v/1//f/+P/5//j/9//2//X/9P/1//X/9//5//v//f8A
AP7//P/6//j//P/9/wAAAwABAAEAAwADAAMAAwADAAQACAAJAAkACgAKAAwADQANAAsA
DwARAA8ADQANAA0ADQANAA4ADgAQABQAFQAVABUAEwASABIAEgASABMAFAAUABIAEgAS
ABIAEQASABEAEAASABIAEwATAA8ADgANAA0ADgAOAAsACwALAAsACQAHAAUABQAGAAYA
CgALAAsADAAIAAcABwAGAAcACAAJAAgABgAGAAYABAACAAIAAwADAAUABQAHAAkABwAF
AAIAAAABAAUACAAJAAUABAAEAAQABgAFAAUABwAIAAgABgAFAAQABAAEAAMABAAIAAsA
CAAHAAcACAAIAAcACAAIAAoADAAMAAoACgAKAAoACQAJAAsADQAQABEADwAPAA8ADwAN
AA0ADQAPABMAEwAQAA8ADgANAAwACwANAA4AEgAUABMAEAAQABAADgANAA0ADQARABEA
EQARAA4ADQANAA0ADgAOABEAEQAPAA0ADQAMAAoACgAKAAsADwAPAA4ADQALAAsACQAJ
AAsADAAMAA0ADAAMAAoACAAIAAgACAALAAsADAANAAwACwALAAoADgAPABEAEQAPAA8A
EAARAA8ADwAPABAAEgAUABUAFgAUABMAEwASABQAFAAUABIAFAAVABcAGgAaABsAGAAX
ABcAFQAUABQAEgAQAA8ADQAKAAkACQAIAAkACAAGAAYAAwAAAP///f///wEAAwAFAAEA
AAAAAAAAAAD//////////wAAAQADAAEAAAD///7//////wMAAwABAAEAAQACAAUADQAW
ACQANwBJAFsAbwCEAJwAtQDMANMAwACXAG0ARwAnAA0AAgABAAEAAQAFAAcABgAJAAkA
BgAEAAEA///8//3///8BAP7/+//6//r//P/8//n/+f/7//v/+//9//r/+P/3//b/9//4
//r/+//6//n/+P/3//f/9//2//b/9v/1//X/9f/1//X/9v/1//T/9v/3//n/9v/1//T/
9f/1//T/9P/2//j/9v/2//T/9f/1//T/8//2//f/+P/5//j/9//1//X/+P/5//r//P/8
//z//P/8//z/+//8//3//f/9///////9//3//f/+/wAAAQABAAIABAAGAAcABwAGAAkA
CgAHAAoACwAMAA0ADAAMAAsADAALAAsACgAJAAoACgALAAwACQAJAAkACAAJAAoACwAM
AAsADAALAAoACwAKAAoACQAGAAYABgAHAAUABAAAAP//AgADAAIAAQD8//v/+//6//v/
+//6//r/9//3//j/+P/2//b/9v/0//X/9v/3//b/8//y//L/8f/y//H/8v/z//X/9f/0
//T/8f/z//T/8//0//T/9f/2//T/8f/v/+//8f/y//H/8f/z//T/9f/1//H/8v/y/+z/
7P/v//P/9v/2//b/9f/2//b/9v/0//T/9v/2//X/9f/z//P/9P/z//b/9//4//n/9v/1
//T/9f/4//n/9//3//n/+f/5//n/9//2//j/+P/4//b/9//4//b/9f/1//X/9v/1//T/
8//z//P/9P/1//P/8v/0//P/9P/z//T/9P/z//L/8f/x//X/9f/0//P/9f/1//P/8//z
//L/8P/v//H/8v/y//P/8v/w//D/7v/u/+7/7v/x//H/8v/z/+//7f/s/+r/7v/x//X/
9//1//X/9v/3//X/9f/1//b/+P/6//v//P/6//n/+f/4//n/+v/7//r/+P/5//v//v/+
/////P/7//3/+//6//r/+f/4//j/9//0//P/8//y/+//7v/s/+z/7P/q/+r/6f/r/+v/
6//r/+f/5v/m/+b/6f/p/+r/6//o/+j/6P/p/+n/6P/n/+b/7f/x/+//6f/l/+X/4//m
/+3/8//6/wIADwAZACkAPwBUAGwAiwCkALcAwAC1AI0AWwA1ABsABgD9//3//f/9//3/
+v/1//H/8f/y//L/8//x//H/8v/z//H/7f/r/+r/7v/u/+v/6//t/+3/7f/v/+7/7P/r
/+r/6f/q/+z/7f/s/+v/6v/p/+r/6//r/+z/6//p/+j/5//o/+n/6//r/+v/7P/s/+3/
6//p/+f/5//o/+j/6f/s/+r/6P/o/+b/6P/p/+n/6f/p/+n/6f/p/+n/6f/o/+n/7P/t
/+7/8P/u/+7/7v/u/+3/7f/v//H/8P/x//T/9f/z//P/8//0//j/+f/5//r/+P/6//v/
+//5//3////9/wAAAQACAAMAAQAAAP7//v8AAAEAAQABAAEAAAAAAAAA/v///wAAAAAB
AAIAAwAEAAAAAAD+//z//f/+/wAAAQD9//z/+//7//r/+v/3//f/+v/7//r/+f/0//P/
8//y//X/9f/0//T/8v/x//H/8P/w//D/8P/u/+//8P/x//D/7f/s/+z/6//s/+v/7P/t
/+3/7f/s/+z/6//t/+7/7f/s/+z/7f/u/+3/6//q/+v/7v/u/+z/6//p/+r/6//r/+r/
7P/t/+j/5//p/+z/7v/u/+7/7f/u//D/8P/u/+7/7v/u/+3/7f/s/+3/7//v/+//7//v
/+//7f/t/+3/7//0//X/8//z//P/8//z//P/8f/w//L/8v/y//D/8f/y//D/7//v/+//
9P/1//b/9//0//P/8//z//D/8P/z//P/8v/x//L/8v/v/+7/7f/t//L/8//z//P/8v/x
/+7/7f/w//D/7//v//L/8v/x//H/7//u/+7/7v/0//T/8//y//H/8P/u/+3/7f/t/+7/
7//x//L/8f/x//L/8f/0//X/9//5//v/+//7//z/+//6//j/9v/4//n/+//8//r/+v/6
//j/+v/7//3/AAADAAUAAwADAP//+//4//b/+P/6//3////6//f/9f/y//P/8v/w//D/
8P/u/+7/7f/s/+v/6v/p/+r/7P/v//L/7//t/+z/6//s/+z/7P/t//D/8P/w//D/7f/r
/+v/7//z//X/9f/0//f/+/8EABAAHQAtAEcAYwB6AIoAmwCuAK0AmABxAEkALQAXAAUA
/P/9//v/9//z//X//P///////f/8//r/+f/z//H/8P/v//D/7//w//L/8//y/+7/7f/u
/+//8P/z//X/9P/0//T/7//u/+7/7f/u/+//8P/x/+7/7f/r/+r/7f/t/+7/7//w//H/
8//z/+3/7P/q/+n/6//t/+//8//w/+7/7f/u//D/7v/u/+z/7v/v/+//7//t/+3/7f/t
/+//8f/y//X/8//z//P/9P/0//T/9P/0//b/9//6//3/+P/3//j/9//5//v//f8AAAAA
///9//z//v8AAAEAAQABAAUABwAFAAQAAwACAAEAAwAGAAgADAAKAAkABwAFAAUABAAE
AAQABQAHAAkACgAFAAQAAwACAAUACAAJAAoABgAEAAMAAQAAAAAAAAABAAMABAACAAMA
AAD///z/+f/4//n/+//8//z/+//5//j/+f/5//r/+v/4//j/+P/2//X/9P/z//D/9P/2
//n/+//3//P/8f/v//L/8//z//T/9P/3//n/+f/2//T/8//y//X/9f/2//n/+f/4//X/
8//1//b/9//3//f/+v/8//j/9P/z//P/8v/2//j/+f/8//v/+v/3//b/+f/6//r/+//6
//v//f/9//v/+//7//v//P/9//7/AQAAAP//+//5//z//f/+//////8AAAQABgAAAPz/
+//6//z//f///wEAAAD///7//f/8//v/+//7//v//P8AAAEA/P/5//j/9v/4//r//P//
//7//f/7//n/+v/7//r/+//+//7//f/9//3//P/6//n//v8AAP7//f/8//v/+v/8//v/
+//7//3//f/+//7//f/9//7//f///wEABAAHAAYABQAEAAQAAwAEAAQABAAEAAUABwAI
AAUABAADAAAAAQADAAYACgALAA0ACwALAAgABQADAAIAAwAEAAYABwAAAP3/+//4//n/
+v/6//z/+v/4//j/9//1//X/9f/1//X/9v/4//r/+P/1//P/8f/0//b/+P/7//n/+P/3
//b/8f/1//f/9f/1//v/AQD+//3/AQAGABIAIQAxAEkAYwB4AIgAlwCmALEApgCFAF0A
QQArABUABgABAP///f///wMACAALAA0ACgAIAAUAAwD+//3//f/9//7//f/+/wAAAAD+
//n/9//5//v//f8BAAAA/v/9//z/+P/4//n/+f/8//3//v////7//f/7//r//f/9//7/
///+//3//f/7//r/+v/5//n/+v/7//z////+//z/+//8//3//P/9//z//P/9//3//f/7
//v/+//7////AQACAAUAAwABAP///v8BAAIAAwAEAAQAAwAEAAUABQAFAAcABwAJAAsA
DQAQAA8ADQAKAAgACgAMAA0ADQANABEAEwARAA8ADwAPAA8AEgAUABUAGAAXABUAEgAP
ABIAEgATABQAEgATABQAFAAQABAAEAAQABMAFgAXABgAFQAUABQAEwARABIAEwAVABIA
EAALAAkADAANAAwACwAMAA0ADwAQAA4ACwAHAAQABAAFAAcACAAGAAYABgAEAAMAAgAB
AP7/AQACAAQABQAFAAMAAwADAAQABQAFAAYAAwAFAAYABQABAAAAAAAAAAMAAwAEAAcA
BAACAP7/+////wIABQAHAAYACAAJAAQAAwADAAQABAAGAAgACQAMAAwACgAGAAQABQAG
AAYABwAHAAcACAAHAAkACQAJAAkACwALAAsADQANAA0ACgAJAAwADQAOAA8ADgAOABEA
EgARAA4ADgAOAAwACwALAAsACgAJAAgABwAIAAkACwANAAoACgANAA0ADQALAAsACgAL
AAwADQAPABAADwANAAsADAANAAwADQANAAwACgAJAAYABgALABIAEQAQAA8ADgALAAkA
CAAHAAkACQAKAAoADQAPABIAEwAVABUAFgAXABcAFwAXABgAFwAYABgAGAAYABkAGwAc
ABkAGAAXABQAFQAXABoAHgAfACEAHwAfABsAFwAUABIAEwAUABYAFwARAA8ADgAMAAsA
CgAIAAgACgAIAAgABwAFAAUABQAFAAgACgANABAADQALAAoACQAHAAYABQAFAAcACAAJ
AAoABwAFAAUACQARABMAEwAYAB0AIwAuAD4AUQBnAIUAoQC2AM4A4wDeALsAjgBnAEMA
IwARAA0AEAAPAA0ADQAPABMAGAAZABkAGAAYABcAFwAPAA0ADAALAA4ADQAOABAAEQAQ
AAwACwANAA0ADQAPABIAEgATABQADwAOAA4ADQAPAA8ADwAPAA0ADQAMAAwADgANAA0A
DQAQABEAEwATAA0ADAAKAAkADQAPABEAFQASABAADwAQAA4ADAAMAAoADwARABIAEwAS
ABEAEAAPABAAEQARABMAFQAVABUAFgAXABgAGQAaABoAGQAaABsAFwAXABkAGQAcAB8A
IgAmACQAIwAhACAAIgAkACUAJQAnACsALQArACgAJwAmACUAJwAqACwAMAAuAC0AKwAp
ACoAKgArACwALgAvADAAMAAsACwALAAsACwALgAuAC4ALAAqACkAJwAmACYAJgAnACoA
KgAnACcAJQAjAB8AGwAbAB0AIAAiACIAIQAfAB4AGwAbABwAHAAeAB4AHgAcABsAGgAZ
ABYAFwAYABoAGwAZABcAFwAXABUAFQAUABQAFQAZABwAHQAYABYAFQAUABUAFQAWABkA
HAAcABoAGQAXABgAGQAZABcAGgAcABgAFQAVABYAFgAaABwAHQAgAB8AHgAbABoAHAAc
ABsAGwAgACMAJwApACYAIwAgAB0AHgAfACAAIwAjACMAIAAfACEAIQAhACEAIwAkACgA
KgAmACIAIQAgACEAIQAiACMAJAAjACIAIQAiACEAIQAhACIAIgAlACUAIgAfAB4AHAAf
ACAAIQAjACQAIwAhAB8AHwAgACEAIgAjACQAIwAhACAAHwAdAB0AHgAeACMAJQAoACkA
JgAlACUAJQAnACkAKwAuAC4ALgAtACwALQAtAC4ALgAwADAAMAAuAC0ALQAuADAAMQAz
ADEAMQAuACsAKQAoACoAKgArACsAJwAlACQAIgAeABwAGQAYABwAHAAeAB8AHAAbABoA
GQAaABoAGwAcAB0AHQAeAB8AGwAaABkAGQAbABwAHQAeACEAHQAXABcAFwAbAB8AIgAn
ADEAPABGAFEAZQB9AJcAsgDOAOcA9ADvANAAnwB1AFcAOwApACQAJwAnACUAJQAjACIA
IwAlACQAJAAjACMAHAAbABsAGwAdABsAGwAcAB4AHgAbABsAGAAXABYAFwAaABoAGwAc
ABkAGAAYABcAGAAZABoAGwAdAB0AHAAcABsAGQAYABcAGgAbAB0AHQAYABgAFwAXABUA
FQAVABcAGAAYABkAHAAcABoAGgAYABoAGwAbABsAGQAZABkAGQAaABsAGwAdAB8AHwAf
ACAAHgAeAB4AHgAhACEAIwAlACEAIQAjACMAJAAlACYAKAArACsAKgAqACkAKgAqACkA
KwAvADEALwAvAC8ALwAvAC8AMAAwADIANQA1ADQAMwAyADAALwAuAC8AMQAzADQAMAAw
ADAAMAAwADIAMgAyADEAMAAwAC8AKgAqACoAKwAuAC4AKwArACgAJwAkACEAIQAhACIA
IgAjAA==
         </WaveFormData>
      </LeadData>
   </Waveform>
</RestingECG>
