# Supplementary material for: Detection of Left Atrial Enlargement Using a Convolutional Neural Network-Enabled Electrocardiogram
Source: Front Cardiovasc Med. 2020 Dec 17;7:609976. doi: 10.3389/fcvm.2020.609976 (PMC7773668; doi:10.3389/fcvm.2020.609976)
Supplement: Supplementary file 2 [file Data_Sheet_2.ZIP › normal1/1802010172_8169_00000010.XML]

<?xml version="1.0" encoding="Windows-1252"?>
<!DOCTYPE RestingECG SYSTEM "restecg.dtd">
<RestingECG>
   <PatientDemographics>
      <PatientID>1802010172</PatientID>
      <PatientAge>67</PatientAge>
      <AgeUnits>Years</AgeUnits>
      <Gender>Female</Gender>
      <PatientLastName>diaoguofeng</PatientLastName>
   </PatientDemographics>
   <TestDemographics>
      <DataType>Resting</DataType>
      <Site>1</Site>
      <AcquisitionDevice>MAC55</AcquisitionDevice>
      <Status>Unconfirmed</Status>
      <Priority>Normal</Priority>
      <AcquisitionTime>10:15:49</AcquisitionTime>
      <AcquisitionDate>07-10-2015</AcquisitionDate>
      <CartNumber>1</CartNumber>
      <AcquisitionSoftwareVersion>009C</AcquisitionSoftwareVersion>
      <XMLSourceVersion>MAC5000 v1.0</XMLSourceVersion>
   </TestDemographics>
   <RestingECGMeasurements>
      <VentricularRate>61</VentricularRate>
      <AtrialRate>61</AtrialRate>
      <PRInterval>146</PRInterval>
      <QRSDuration>70</QRSDuration>
      <QTInterval>382</QTInterval>
      <QTCorrected>384</QTCorrected>
      <PAxis>48</PAxis>
      <RAxis>-6</RAxis>
      <TAxis>29</TAxis>
      <QRSCount>10</QRSCount>
      <QOnset>231</QOnset>
      <QOffset>266</QOffset>
      <POnset>158</POnset>
      <POffset>211</POffset>
      <TOffset>422</TOffset>
      <ECGSampleBase>500</ECGSampleBase>
      <ECGSampleExponent>0</ECGSampleExponent>
   </RestingECGMeasurements>
   <Diagnosis>
      <Modality>Resting</Modality>
         <StatementCount>3</StatementCount>
         <LabelText>12SL ��ϳ���</LabelText>
      <DiagnosisStatement>
         <StmtFlag>ENDSLINE</StmtFlag>
         <StmtText>�������</StmtText>
      </DiagnosisStatement>
      <DiagnosisStatement>
         <StmtFlag>ENDSLINE</StmtFlag>
         <StmtText>�������� T ���쳣</StmtText>
      </DiagnosisStatement>
      <DiagnosisStatement>
         <StmtFlag>ENDSLINE</StmtFlag>
         <StmtText>�쳣 ECG</StmtText>
      </DiagnosisStatement>
   </Diagnosis>
   <Waveform>
      <WaveformType>Rhythm</WaveformType>
      <WaveformStartTime>0</WaveformStartTime>
      <NumberofLeads>8</NumberofLeads>
      <SampleType>CONTINUOUS_SAMPLES</SampleType>
      <SampleBase>500</SampleBase>
      <SampleExponent>0</SampleExponent>
      <HighPassFilter>16</HighPassFilter>
      <LowPassFilter>150</LowPassFilter>
      <ACFilter>NONE</ACFilter>
      <LeadData>
         <LeadByteCountTotal>10000</LeadByteCountTotal>
         <LeadTimeOffset>0</LeadTimeOffset>
         <LeadSampleCountTotal>5000</LeadSampleCountTotal>
         <LeadAmplitudeUnitsPerBit>4.88</LeadAmplitudeUnitsPerBit>
         <LeadAmplitudeUnits>��V</LeadAmplitudeUnits>
         <LeadHighLimit>2147483647</LeadHighLimit>
         <LeadLowLimit>268435456</LeadLowLimit>
         <LeadID>I</LeadID>
         <LeadOffsetFirstSample>0</LeadOffsetFirstSample>
         <FirstSampleBaseline>0</FirstSampleBaseline>
         <LeadSampleSize>2</LeadSampleSize>
         <LeadOff>FALSE</LeadOff>
         <BaselineSway>FALSE</BaselineSway>
         <ExcessiveACNoise>FALSE</ExcessiveACNoise>
         <MuscleNoise>FALSE</MuscleNoise>
         <LeadDataCRC32>366211934</LeadDataCRC32>
         <WaveFormData>
+v/5//n/+P/0//T/9P/1//f/9//2//X/9P/0//X/9f/1//X/9f/2//b/9f/1//X/9f/1
//X/8P/r/+n/7f/x//b/AAAQACIAOgBYAHYAkgCxAMsAzgDIAL8AtACjAI0AeQBdAEUA
PwA6ACsAIwAdABMADAAGAP7//v/7//3/+//5//n/9f/1//X/9P/0//T/8//w//L/8//2
//f/9P/0//T/8v/y//P/8//z//P/8//0//X/9P/z//P/8v/0//X/9v/3//f/9v/1//T/
9v/0//T/9v/0//T/9v/0//X/9v/3//f/9//3//j/+f/3//j/+v/4//j/+P/4//f/9f/2
//f/9//5//r/+v/7//n/+//7//v//P/9//z///////7//f/9//v//P/9//7//v/9//3/
/f/8//3//f/7//n/+//7//v//P/9//7/AAAAAAAAAAD//////P/8//z//v////v/+f/6
//z//v8AAP7//f/8//v/+v/6//r/+v/6//v/+//7//3//f/9//3/AAAAAAAA/////wIA
AgACAAIAAQAAAP//AgACAAIAAgACAAMABAAEAAQABAAEAAQABQAFAAIAAgADAAQABAAE
AAIAAgACAAEAAwADAAMAAwACAAIAAQABAAIAAgACAAIABAAEAAQABAACAAMABAAEAAYA
BQAEAAQABAAEAAQABQAFAAQABAAFAAgACAAHAAQABAAFAAUAAwAFAAUAAwADAAQABAAD
AAMABQAFAAYABgAFAAQAAwADAAYABQAFAAYABAAEAAUABQAFAAUABQAFAAcABwAIAAgA
BgAFAAUABQADAAMAAwAEAAYABgAGAAUAAwADAAMAAwAEAAUABwAIAAgABwAGAAMABQAG
AAcACgAIAAcABwAJAAcABwAIAAgACAAFAAgACAAHAAcABgADAAQABAAGAAYACAAFAAUA
BgAIAAgABgAGAAgACgAKAAkABwAIAAgACAAHAAcACAAIAAUABAAEAAYABgAGAAcABwAJ
AAkACAAIAAoABAAEAAgACAAIAAgACAAGAAcABwAGAAYABwAHAAcACQAIAAgACAAGAAYA
BgAHAAgACQAJAAoACgALAAwADAAMAAsACgAJAAsADAANAA4ADQANAA4ADQAQABEAEgAU
ABIAFAAWABYAFgAWABcAGAAWABYAFgAWABcAFwAXABcAFwAXABcAFwAVABIADgAOAAkA
CQAIAAcACAAIAAcACAAGAAcABwAHAAgABwAGAAYABwAHAAcABwAFAAYABgAFAAYABwAI
AAkABQAGAAEA+//5//3/CAAOABgAKgBAAFgAdgCUAK8AywDYANgA0wDMAL8AqwCZAIMA
aQBTAE4ASQA9ADUALQAkABwAFgAQAAsADAALAAoACwAJAAkACQAIAAgACAAHAAQABQAF
AAcABwAGAAYABgAEAAYABwAHAAcABwAHAAgACQAIAAcABwAGAAUABQAFAAUABgAGAAYA
BgAIAAYABgAIAAoACgAMAAoACAAIAAgABwAJAAkACgALAAkACgAMAAoADAAMAAwACwAJ
AAoACwALAAoACgAJAAkACwANAA0ADQALAAsACQALAA0ADAALAAsACwAMAA0ADgAQAA8A
DwAPAA4ADwAPAA0ADQAPAA8ADwANAA0ADQAOAAwADAAMAAsADgAMAA0ADgAOAA8ACwAJ
AAkACgALAAwADQANAA0ADQAKAAoACgAKAAoACwALAAsACwALAAsACwAOAA4ADgANAA0A
EAAQABAADwAPAA8ADwASABIAEgASABIAEwAUABQAEgASABIAEgAVABUAEgASABEAEgAS
ABIAEAAQABAADwAPAA8ADwAPABIAEgARABEAEAAQABAAEAAOAA4ADgAOABAAEQASABIA
EgARABAAEAAOAA4ADgAPAA8ADgAOAA8AEAAQAA8ADAAMAA0ADQALAA8ADwANAA0ADgAO
AA0ADQANAA0ADgAOAA4ADgAOAA8ADwANAAwADAAKAAoACwALAA0ADQANAA0ACwALAAwA
DAAMAAsACwALAAkACQAJAAoADAAMAAwACwALAAsACwALAAsACwAMAAwACwALAAsACQAK
AAoACgAMAAoACQAJAAsACQAJAAoACgAKAAcACgAKAAkACQAIAAUABQAGAAkACgAIAAUA
BQAGAAgACAAGAAYABgAIAAgABwAHAAgACAAIAAUABQAGAAYABgAGAAcACgAHAAYABgAF
AAcABwAGAAYABgAGAAgACAAGAAYABgAGAAUABgAEAAQABAAEAAYABgAGAAYABAAEAAQA
BAAFAAUABAAEAAUABQAFAAUABAAEAAQABAACAAIAAwADAAUABAAEAAQABQAGAAYABwAG
AAUABAAEAAYABgAGAAYABQAHAAcABwAHAAcACAAIAAwADgAOAA4ADgAPABAAEAAOAA4A
DgAPABEAEQARABAADgAMAAoACQAGAAIAAgD//////v/9//3//P/6//r/+v/6//n/+P/2
//j/+P/5//v/+v/5//j/9//4//j/9//3//X/+f/5//X/9P/z/+//7f/t//T/AAAOAB4A
NABQAG4AigCrAMcA1ADSAMsAyAC7AKEAiQB5AGEATQBEADsAMQApABkAEAAKAAQA/v/7
//n/9//1//X/9f/1//X/9P/0//T/8//w/+//7//x//H/8P/w//D/7v/w//H/8f/x//D/
7//v/+//7f/t/+7/7v/t/+3/7f/t/+7/7v/u/+7/7v/s/+z/7v/s/+z/7v/s/+7/7v/u
/+3/6//r/+z/7f/r/+z/7v/s/+7/7v/u/+3/7//w//H/8f/w/+7/6//p/+r/7f/u/+//
7v/t/+r/6//r/+r/6f/p/+n/6v/r/+z/7v/t/+3/7f/s/+3/7f/r/+r/6//q/+n/6//r
/+v/7P/q/+r/6v/p/+r/6P/p/+r/7P/t/+n/5//m/+b/5v/m/+f/5//n/+f/5v/m/+b/
5v/k/+X/5f/l/+X/5f/l/+X/6v/q/+r/6f/n/+r/6v/q/+3/7f/t/+3/7v/u/+7/7v/u
/+//8P/w//D/8P/w//D/8f/x/+7/7v/v//D/8P/w//D/8P/w/+//7f/t/+3/7f/s/+z/
6//r/+r/6v/q/+r/7P/s/+z/7P/q/+v/7P/s/+z/6//q/+r/6P/o/+j/6f/n/+b/5v/n
/+n/6v/q/+j/6v/r/+v/6f/p/+n/5//n/+r/6v/p/+n/5//n/+j/6P/n/+b/5f/l/+f/
5f/k/+T/5v/m/+f/5//l/+X/5f/l/+X/5f/m/+b/6P/n/+f/5//l/+X/5f/m/+j/6P/o
/+f/5v/l/+T/4//l/+X/5v/m/+f/5//n/+X/5P/k/+T/5v/o/+f/5//p/+b/5f/l/+T/
5v/j/+b/5v/m/+f/5//l/+T/5P/m/+b/6P/l/+X/5v/m/+b/5P/k/+T/5v/m/+X/5f/m
/+b/5v/l/+X/5v/m/+X/5P/k/+b/5P/k/+X/5f/l/+X/5P/k/+L/4v/k/+T/5P/k/+T/
5P/l/+b/5P/k/+T/5P/k/+T/5P/k/+b/5v/m/+b/5P/k/+T/5P/k/+T/5P/k/+L/4v/i
/+L/4v/i/+L/4v/i/+L/4v/i/+T/5P/k/+T/4v/i/+P/4//h/+D/4P/f/+H/4f/g/+D/
4v/i/+L/4v/j/+P/4//i/+D/4P/h/+L/4v/j/+P/4//h/+L/4v/i/+P/5P/m/+n/5//n
/+f/5//q/+r/7P/u/+3/7P/r/+v/7P/s/+z/7P/t/+//8P/x//D/7v/s/+r/6f/p/+b/
4v/i/9//3//e/93/3f/c/9r/2v/a/9v/2//Z/9j/1//W/9j/2f/Z/9n/2v/b/93/3v/a
/9n/2P/X/9f/0f/Q/8//zf/N/9X/3v/s//z/EgAuAEwAbACMAK8AwwDAALgAswCkAI0A
dwBlAE0AOwAzACwAHwANAP//8//s/+j/5P/e/93/3f/b/9n/2f/X/9f/1//W/9b/1v/V
/9L/0//T/9X/1f/U/9T/1P/S/9T/1f/V/9X/1P/T/9P/0//R/9H/0v/S/9P/0//T/9P/
1P/U/9T/1P/W/9T/1P/W/9X/1P/V/9L/1P/U/9T/0//U/9X/1//Z/9f/2P/a/9j/1v/W
/9b/1f/X/9j/2f/Z/9r/2v/Z/9n/2f/b/9v/2//Z/9n/1//Z/9v/2v/Z/9n/2f/a/9v/
3P/c/9v/2//b/9r/2//b/9n/2//d/93/3f/c/9v/2v/a/9z/3P/c/9v/3f/a/9r/2v/b
/93/2v/Z/9r/2v/a/9r/2f/Z/9n/2f/Y/9j/2P/Y/9j/2f/Z/9n/2//b/9v/2//c/9z/
3P/b/9z/4P/h/+L/4//j/+P/4//i/+L/4v/i/+L/4//k/+T/5v/m/+b/5v/n/+f/5P/k
/+X/5v/m/+b/5f/k/+P/4f/i/+P/5P/l/+b/5v/l/+X/5P/k/+T/5P/i/+L/4v/i/+D/
4f/i/+L/5P/j/+L/4v/k/+T/5P/l/+P/4v/i/+P/5P/k/+P/4P/i/+P/4//h/+X/5f/j
/+P/4v/i/+H/4f/h/+H/4v/i/+L/4v/i/+P/4//h/+D/4P/i/+L/4//j/+H/4f/h/+H/
4f/h/+L/4v/k/+P/4//j/+P/4//j/+T/4//i/+H/3//i/+P/5P/l/+L/4f/h/+D/4f/h
/+H/3//g/+D/4P/i/+L/4f/h/+P/4f/h/+L/4v/g/93/4P/g/+D/4f/h/9//4P/g/+L/
4v/i/9//3//g/+L/4v/g/+D/3v/g/+D/3//f/+D/4P/g/+H/4f/i/+L/3//e/97/4P/c
/9z/3f/d/9//3//e/97/4P/g/+L/4v/e/97/3v/e/+H/5v/k/+T/5P/k/+H/4P/f/97/
3v/e/97/3v/f/+D/4f/i/+H/4P/f/97/4P/g/+D/4P/g/+D/4P/g/+L/4v/i/+L/4v/i
/+L/4v/h/+D/3//e/97/3v/e/97/4f/i/+T/5f/i/+L/4//j/+L/4f/f/97/3v/e/97/
3v/h/+H/4f/g/97/3v/f/+D/4v/j/+P/4//j/+T/5P/k/+T/5P/l/+f/5f/l/+X/5f/o
/+j/6v/s/+z/7P/s/+3/8P/w//D/8P/v/+//7v/t/+v/6v/p/+j/6P/p/+f/5P/k/+H/
4f/g/+H/4f/g/97/3P/c/93/3f/d/9z/2//a/9z/3f/d/93/3f/d/97/3v/b/9v/2//b
/9v/2//a/9f/1f/T/9X/2P/k//L/AgAeADoAVgByAJEApwCwAKwApwCkAJEAdQBjAEsA
LQAjACIAFwANAAcA9//u/+7/7P/k/+H/4//h/9//3//d/93/3f/c/97/3v/d/9r/2//b
/93/3f/c/9z/3P/a/9n/2f/Y/9f/1//X/9j/2f/b/9v/3P/c/9z/3f/e/9//3//e/93/
3P/e/9z/3P/e/9z/3P/e/9z/3P/c/9z/2//d/93/3v/f/9//4P/i/+D/3v/e/97/3f/d
/97/3//f/+D/4P/f/9//3//h/+H/4f/h/+H/3//h/+P/4v/h/+H/3//g/+H/4v/k/+P/
4//j/+T/5f/l/+P/4f/j/+P/4//h/+H/4f/i/+L/4v/i/+H/5P/i/+P/5P/l/+f/5P/j
/+D/4P/g/+D/3//f/9//3//f/+D/4f/i/+D/4f/h/+H/4f/h/+H/4f/k/+T/5P/j/+P/
5v/m/+b/6f/p/+n/6f/o/+j/6P/o/+b/5//o/+j/6P/o/+j/6P/r/+v/6P/o/+n/6v/q
/+r/6P/o/+j/5//n/+f/5//n/+j/6P/n/+f/6P/o/+j/6P/q/+r/6v/q/+n/6f/p/+j/
5v/l/+T/5P/l/+b/5//p/+f/5v/m/+f/6f/q/+r/6P/o/+n/6f/n/+n/6f/n/+f/6f/q
/+r/6//q/+n/6f/o/+r/6v/q/+v/6//p/+j/6P/o/+j/6f/p/+n/6f/p/+n/6f/p/+r/
6v/s/+v/6//r/+n/6f/p/+r/6P/o/+j/5//q/+v/7P/t/+z/6//r/+r/6f/p/+n/5//o
/+j/6P/q/+r/6f/p/+v/6f/p/+r/6v/s/+n/7P/s/+n/6f/o/+X/5P/k/+b/5v/p/+f/
6P/q/+z/7P/q/+r/6v/s/+z/6//p/+r/6v/q/+n/6f/q/+r/6f/o/+j/6v/q/+r/6//r
/+v/6//q/+r/6P/o/+r/6v/q/+r/6v/q/+//6v/o/+j/6P/o/+j/6P/o/+j/6v/q/+r/
6v/q/+r/6v/q/+z/7P/s/+z/6v/q/+r/6v/s/+z/7P/s/+z/6//p/+j/6v/r/+z/7f/q
/+r/6v/q/+j/6P/p/+n/6//q/+r/6v/t/+7/7v/v/+//7//v//D/8P/w//D/8P/v//H/
8f/x//P/8//0//T/+P/6//r/+v/4//n/+v/6//n/+P/3//f/+f/5//n/+P/3//b/9f/1
//L/7v/u/+v/7f/s/+v/6//s/+r/6v/q/+n/6f/p/+j/6P/o/+n/6//o/+f/5v/l/+j/
6P/n/+f/6f/p/+f/5//m/9//2f/b/+H/6v/2/wYAGgA2AFIAbgCQAK0AvQC8ALgAswCm
AJEAewBlAEsAOQAxACoAHwAXAA0ABQD+//b/8P/w//H/8P/t/+r/6f/p/+n/6f/o/+b/
5v/l/+L/4//j/+X/5f/m/+b/5v/k/+T/5f/l/+X/4//j/+T/5f/l/+X/5v/m/+X/5f/l
/+X/5P/k/+T/5P/l/+T/5f/o/+b/5v/o/+b/5//o/+n/6f/n/+f/6P/p/+j/6P/p/+b/
6P/o/+j/5//p/+r/6//r/+r/6v/p/+n/6f/r/+v/6//t/+3/6//t/+3/7P/r/+v/6f/q
/+v/7P/u/+3/7f/t/+z/7f/t/+v/6//t/+3/7f/v/+//7//w/+//7v/t/+v/7P/q/+v/
7P/u/+//6//p/+j/6P/o/+j/6f/p/+n/6f/q/+r/6v/q/+r/6//r/+v/6f/p/+n/6f/u
/+7/7v/t/+v/7v/u/+7/7//v/+//7//w//D/8P/w//D/8f/y//L/9P/0//T/9P/1//X/
8v/y//H/8v/y//L/9P/0//T/8//x//H/8f/x//L/8v/x//H/8P/w//D/8P/y//L/8v/y
//L/8//0//T/8v/x//D/8P/y//L/8v/z//L/8P/v/+//8v/y//H/7v/w//H/8f/v//H/
8f/v/+//8f/y//L/8//y//H/8f/w//H/8v/z//X/9P/x/+//7v/x//L/9P/1//T/8//y
//H/8f/x//L/8v/w/+//7//v/+//7//v//D/8f/y//P/8//z//P/8//z//L/8f/x//D/
8f/x//H/7//w//D/8P/y//D/7//v//H/8f/x//L/8v/w/+3/8P/w//L/8//z//H/8P/w
//L/8v/y/+//7//w//T/9P/y//L/9P/2//b/9f/y//L/8f/w/+//7//w//D/8f/w//D/
8v/y//L/8//z//H/8f/w//D/7v/u//D/8P/v//D/8f/y//H/8P/w//D/8P/w//L/8v/y
//L/8v/y//L/8v/w//D/8P/w//D/8P/w//D/8P/w//D/8P/y//L/8v/y//L/8v/y//L/
8v/y//L/8v/x//D/7//u/+//8P/x//L/8v/y//L/8v/w//D/8P/w//D/8f/x//D/8v/z
//P/8//z//L/8v/y//L/8v/y//P/8//z//L/8v/y//P/9P/0//X/9f/1//X/9v/2//b/
9v/4//n/+//7//v/+//7//z/+v/8//7//v/+//7///8AAAAAAAAAAAAAAwADAAMAAwAC
AAEAAAD//wAA/v/7//z/9//1//L/7//x//D/7v/u/+7/7//v/+//8P/v/+7/7v/t/+3/
7f/t/+3/7v/u/+3/6//r/+v/6//t/+7/6//l/9//4//s//b/AgAUACwASgBmAIIApQDD
AM4AzADJAMYAtQCbAIsAdwBdAEkAQAA1AC0AJwAZAAoAAgD8//j/9f/3//X/8//z/+//
7//v/+7/7v/u/+3/6v/r/+v/7f/t/+r/6v/q/+j/5v/n/+f/5//r/+3/8P/z//H/7//u
/+z/7f/t/+3/7f/s/+z/7P/s/+z/6v/q/+z/7f/u//H/8P/t/+z/6//p/+v/6//s/+3/
7//w//L/8P/u/+7/7v/t/+3/7v/v/+//8P/w/+//7//v//H/8f/x//H/8f/v//H/8f/w
/+//7//t/+7/7//w//L/8f/x//H/8v/z//P/8f/z//X/9f/1//P/8f/v/+7/8P/w//D/
7//x/+7/7v/u/+//8f/u/+3/7v/u/+7/7v/v/+//7//v/+7/7v/u/+7/7P/t/+3/7f/t
/+3/7f/t//D/8P/w/+//8P/0//X/9v/1//X/9f/1//b/9v/2//b/+P/5//r/+v/4//j/
+P/4//n/+f/2//b/+f/6//r/+v/6//r/+v/5//n/+f/5//n/+P/4//f/9//4//j/+P/4
//j/+P/4//j/+P/5//r/+v/8//v/+v/6//n/+P/3//f/+f/4//j/+f/8//z/+//4//r/
+//7//n/+f/5//f/9//4//j/9//3//f/9//4//j/9v/2//b/9//5//f/9v/2//T/9P/1
//X/9//3//f/9//4//n/+//8//v/+f/4//f/9//3//f/+P/4//j/+P/3//f/9//3//f/
9//3//j/+P/7//v/+//5//b/9v/2//j/+P/3//f/+f/3//f/+P/4//j/9f/4//j/+P/5
//n/9//2//b/+P/4//j/9f/1//b/+P/4//b/9v/2//j/+P/3//f/+P/4//j/+f/5//r/
+v/3//b/9v/4//b/9v/3//f/9//3//b/9v/4//j/+v/6//b/9v/2//b/9//2//b/9v/2
//b/+P/4//j/+P/6//r/+v/6//n/+P/3//b/9v/2//b/9v/2//b/9v/2//T/9P/0//T/
9f/2//f/+P/2//b/9v/2//b/9v/2//b/+P/4//j/+P/2//b/9v/3//n/+P/4//n/9//3
//f/9v/2//b/9v/2//b/9//3//f/9v/2//b/9//4//j/+f/5//n/+f/6//r/+v/6//r/
+//9//3//f/9////AAAAAAIAAwACAAEAAAADAAQABAAEAAYABgAHAAcABwAHAAYABQAC
AAEAAQD+//j/+P/1//X/9v/1//X/9P/y//L/8v/z//X/9f/0//P/8P/w//H/8f/v/+//
7//w//L/8f/x//H/8//z//P/7v/n/+X/6f/r/+7/+v8MACIAOgBYAHYAlgC7ANUA3ADY
ANUAygCzAJsAiQB3AF0ASQBEAD0AMQAjABUADAAGAP7/+P/1//b/9f/0//X/8f/x//H/
8P/y//L/8f/u/+3/7f/v/+//7v/u/+7/7P/u/+//7//v/+z/6//r/+v/7f/t/+7/7v/t
/+3/7f/t//D/8P/w//D/7v/s/+z/7v/u/+7/8P/u//D/8P/w/+//7//v//D/8f/v//D/
8v/w//L/8v/y//H/8f/y//P/8//z//L/8P/v//D/8//0//X/9f/1//P/9f/z//L/8f/x
//L/9P/2//j/9//1//T/8//3//n/+v/5//n/+//7//v/+f/5//n/+v/6//r/+v/5//v/
+P/4//j/+//9//r/+f/4//j/+P/4//f/9//3//f/9v/2//b/9v/2//f/9//3//f/9//3
//f/+v/6//r/+f/7//7//v/+/wAAAQACAAMAAwACAAEAAAAAAAEAAgACAAIAAgACAAIA
BQAFAAIAAgADAAQABAAEAAUABgAHAAcABQADAAEA//8BAAIAAgADAAIAAgACAAIAAAAA
AAAAAAAAAAEAAgACAAQAAwACAAIAAgACAAIAAwADAAIAAgADAAIAAgABAP7/AQADAAQA
AwAEAAMAAAD//wAAAAD//////////wAAAAACAAIAAgADAAMAAQAAAAAAAAAAAAEAAQAD
AAMAAwADAAEAAQACAAIAAgABAAEAAQABAAEAAQACAAQABAAEAAMAAwADAAMAAwABAAEA
AgACAAMAAwADAAEAAAAAAAAAAgACAAEAAQADAAEAAQACAAIAAgD//wIAAgACAAMAAwAB
AP7//v8AAAAAAQD//wAAAgAEAAQAAgACAAAAAgACAAEAAwAEAAQABAABAAEAAgACAAMA
AgACAAQAAAAAAAEAAQADAAMAAgACAAIAAgAEAAQAAAAAAAAAAAAFAAQAAgACAAIAAgAC
AAIAAgACAAQABAAEAAQABAAEAAQABAACAAIAAgACAAIAAgACAAIAAgACAAMAAwAEAAQA
BQAFAAMAAwACAAIAAgACAAIAAgAFAAUABQAEAAQABAAFAAYABAAFAAUABQAFAAYABgAG
AAYABgAHAAkACQAJAAkACQAKAAoADAAOAA4ADgAOAA8AEgASABIAEgAQABEAEQARABMA
EgARABAADwAPAAwACAAIAAUABQAEAAMAAwACAAAAAAAAAAEAAQADAAIAAQAAAAAAAQAB
AAEAAAD//////v/9//3//f/9////AwACAPv/8//1//v/AAAIABIAIAA0AFAAbACKAKkA
xQDUANIAywDEALMAnQCJAHUAXQBLAEIAOQAxACsAJQAaAAwACAAKAAsACQAHAAUABQAB
AAEAAQAAAP7//v/9//r/+//7//3//f/+//7//v/8//7//////////////wAAAQD/////
AAAAAP3//f/9//3//v/+//7//v////7///8CAAEAAAABAP7///8AAAEAAQABAAEAAgAD
AAIAAgADAAAAAgACAAIAAQADAAQABQAFAAYABgAFAAUAAwAFAAUABQAHAAcABQAHAAcA
BgAFAAUAAwAEAAUABgAIAAcABwAHAAYABwAHAAUABwAJAAkACQAJAAkACQAKAAgACAAI
AAcABgACAAEAAAAGAAkABwAHAAYABgAGAAYABQAFAAUABQAGAAYABgAGAAYABwAHAAcA
BgAFAAQAAwAGAAYABgAFAAcACgAKAAoACQAJAAkACQAMAAwADAAMAAwADQAOAA4ADAAM
AAwADAALAAsACAAIAAsADAAMAAwACgAKAAoACQALAAsACwALAAoACgAJAAkACQAKAAsA
DAAKAAoACgAKAAsADQAPABAADQALAAkACAAKAAoACgALAAsACgAKAAsADAAMAAsACAAK
AAsACwAJAAkACQAHAAcACwAMAAwADQAMAAsACwAKAAwADAAMAA0ADQALAAoACgALAAwA
DgAPAA0ADQANAA0ACgAJAAkACAAJAAkACgALAAsACwALAAwADAAMAAwACwAJAAkACQAJ
AAoACwANAA4ADAALAAoABwAIAAgACAAKAAoACQAJAAsACQAJAAoACgAMAAkADAAMAAoA
CwALAAkACgAKAAwADAAMAAkACQAKAAoACgAIAAgACQAMAA0ADQALAAwADAAMAAkACQAK
AAoACQAIAAgACgAIAAgACQAJAAcABwAGAAYABwAIAAsADAAIAAgACAAIAAUACgAMAAwA
DAAMAAoACgAKAAoACAAIAAgACAAKAAoACgAKAAwADAAMAAwACgAKAAoACgAKAAoACgAK
AAgACAAIAAgACAAIAAgACAAJAAkACAAIAAkACQAJAAkACQAKAAsADAAKAAoACwALAAkA
CAAIAAgACwAMAAwADQANAA0ADQAOABAAEAAQABAAEAARABAADwANAA0ADgAOABAAEgAS
ABIAFAAVABYAFgAWABYAFgAXABkAGQAZABgAFwAWABUAFQAQAAwADAAJAAsACgAJAAkA
BgAEAAQABAAHAAcABwAGAAMAAgACAAMABAAFAAYABwAIAAgABwAHAAcABQADAAUAAgD/
//v/+f///wgAEgAgADQATgBqAIgAqADFANkA3ADYANUAzgC7AKMAjwB1AFsAUQBMAEMA
OwAzACcAHgAYABQAEgARABAADQAKAAkABwAHAAcABgAHAAgACAAGAAQAAwAEAAMAAAAA
AAAA/v///wEAAgADAAEAAQACAAMABQAFAAYABgAFAAUABQAFAAQABAAEAAQABgAEAAQA
BgAEAAQABgAEAAQABAAEAAMABQAFAAYABwAFAAYACAAGAAYABgAGAAUABQAGAAcABwAK
AAoACQAJAAcACQAJAAkABwAHAAUABwAIAAgACAAJAAcACAAJAAoACgAJAAkACQAKAAsA
CwAJAAcACQAJAAkACwALAAsADAAMAAwADAALAAsACAAIAAgACwANAAoACQAGAAYABgAG
AAcABwAHAAcACAAIAAgACAAKAAsACwALAAsACwALAAsADQAMAAsACQALAA4ADgAOAA8A
DwAPAA8AEAAQABAAEAAQABEAEgASABQAFAAUABQAFQAVABIAEgATABQAFAAUABYAFgAW
ABUAFAATABIAEQASABIAEQARABIAEgASABIAFAAUABQAFAAUABUAFgAWABUAEwARABAA
EgASABIAEwAVABQAFAAVABQAFAATABAAEgATABMAEQATABMAEQARABIAEgARABEAEwAT
ABQAFAASABIAEgATABUAEwASABIAEgASABMAEwATABMAEwATABMAEwAUABQAFAATABMA
EwATABMAEwAUABYAFgAWABUAEwATABMAEwAVABUAFgAWABcAFwAXABUAEgASABIAFAAW
ABUAFQAXABMAEwAUABQAFgATABYAFgAWABcAFwAVABIAEgAUABQAFQATABQAFgAWABYA
FAAUABYAGAAYABcAFgAWABUAFAAVABUAFgAWABcAFgAWABgAFgAWABcAFwAXABcAFgAW
ABYAFgAYABgAFgAWABYAFgAZABYAGAAYABgAGAAWABYAFgAWABcAGAAZABoAGAAYABgA
GAAaABoAGgAaABkAGAAXABYAFwAYABkAGgAYABgAGAAYABkAGgAbABwAGwAaABkAGAAa
ABoAGgAaABoAGgAaABoAGgAaABoAGgAaABoAGgAaABoAGgAaABoAGgAaABoAGgAbABwA
HQAeABwAHAAcABwAHAAcABwAHAAeAB4AHgAeACAAIAAgACAAIAAgACAAIAAhACIAIwAk
ACQAJAAkACQAJQAmACcAKAAqACoAKgAqACwALAAsACwALgAuAC4ALgAtACwAKwAqACgA
JgAkACIAIQAgAB8AHgAcABwAHAAcABoAGgAaABoAGgAaABoAGgAaABoAGgAaABoAGgAa
ABoAGgAaABoAGgAXABYAFQAUAB0AJAArADIASQBgAHcAjgCqAMQA3gD4APMA7gDpAOQA
1wDMAA==
         </WaveFormData>
      </LeadData>
      <LeadData>
         <LeadByteCountTotal>10000</LeadByteCountTotal>
         <LeadTimeOffset>0</LeadTimeOffset>
         <LeadSampleCountTotal>5000</LeadSampleCountTotal>
         <LeadAmplitudeUnitsPerBit>4.88</LeadAmplitudeUnitsPerBit>
         <LeadAmplitudeUnits>��V</LeadAmplitudeUnits>
         <LeadHighLimit>2147483647</LeadHighLimit>
         <LeadLowLimit>268435456</LeadLowLimit>
         <LeadID>II</LeadID>
         <LeadOffsetFirstSample>0</LeadOffsetFirstSample>
         <FirstSampleBaseline>0</FirstSampleBaseline>
         <LeadSampleSize>2</LeadSampleSize>
         <LeadOff>FALSE</LeadOff>
         <BaselineSway>FALSE</BaselineSway>
         <ExcessiveACNoise>FALSE</ExcessiveACNoise>
         <MuscleNoise>FALSE</MuscleNoise>
         <LeadDataCRC32>1332523281</LeadDataCRC32>
         <WaveFormData>
8f/w/+//7v/v/+7/7v/t/+//7//v/+7/7v/u/+7/7//t/+3/7f/t//D/8P/w//D/8P/w
//P/+P8BAAwAFwAiACsANQA+AEYAUwBjAHIAfgCGAH8AXAAlAPv/4//U/8v/xv/R/97/
7v/+/wUAAQD+//z/+P/z//H/8f/w/+//7//v/+7/7f/t/+7/7v/u/+7/7v/u/+7/7v/v
/+//7//u/+7/7v/v/+//7//v/+//7//w//D/7//u/+7/7v/x//H/8v/y//D/8f/x//H/
8f/x//L/8v/x//H/8v/y//H/8f/x//H/8v/z//P/8//0//T/9P/0//P/8//z//P/8//z
//P/8//0//b/9P/y//T/9//4//j/+v/6//r/+v/4//n/+f/5//n/+f/5//n/+v/6//r/
+//9//z//P/8//r/+//7//z/+//7//v/+//8//z//P/8//r/+f/5//n//P/8//v/+v/4
//j/+P/2//b/9//3//b/9v/2//b/9v/0//T/9P/0//b/9v/3//f/+f/5//r/+//7//v/
/f/9//7/AAD+//7//v8AAAAAAQABAAIAAgACAAAAAAAAAAAAAgACAAEAAAAAAAAAAAAB
AP/////+//7/AAAAAP///////////////wAAAAD/////AQABAAEAAgACAAIAAgADAAMA
AwACAAIAAwADAAEAAQACAAMABAAEAAYABwAHAAYABgAGAAYABwAFAAUABQAFAAcABwAH
AAYABgAHAAgACAAEAAQABQAFAAcABgAGAAYABwAHAAcABwAFAAYABgAGAAYABgAGAAUA
BQAFAAUABQAHAAcABwAIAAYABgAGAAYABAAEAAIAAgADAAUABgAGAAYABgAGAAYABgAF
AAUABQAGAAYABgAGAAQABAAEAAQABQAFAAYABwAHAAcABwAGAAUABQAFAAYABgAGAAYA
BQAHAAkACQAJAAcABwAHAAcABwAGAAYABgAIAAYABgAHAAYABgAGAAYABwAHAAcABwAH
AAcABwAHAAsABwAFAAQABgAGAAYABgAIAAgACAAGAAYABwAHAAcACAAIAAgACAAIAAcA
BwAIAAoACgAKAAoACwALAAwADgAQABIAEwAVABgAGQAaABoAGAAYABgAGAAYABoAGgAa
ABwAHQAdABsAGgAaABoAGgAaABkAGQAaAB4AHgAeABwAFwAVABUAFAASABAAEAAOAA8A
DgANAAwACwAKAAkACAAIAAcABwAHAAUABAAEAAQABgAHAAcABwAHAAcACAAIAAoACgAK
AAoACwAQABkAJAAtADYAQwBRAFwAZABvAH0AkgCiAKwAqwCUAGMALwAPAPr/7f/m/+n/
9v8AAAwAGwAdABoAGgAYABEADQALAAoACwALAAsACgALAAsADAAMAAoACgAKAAoACgAK
AAsACwANAAwADAAMAA0ADQANAA0ACwALAAwADAAMAAwADQAOAA4ADQANAAwADgAPAA8A
DwAPAA8AEAAQABAAEQATABQAEQARABEAEQAQABEAEQARABIAEgASABIAFQAVABUAFQAV
ABUAFQAVABYAGAAWABQAFAAXABgAGAAYABgAGAAYABgAGQAZABkAGwAbABsAGwAcABwA
HAAdAB0AHAAcABwAHAAdAB0AHgAdAB0AHQAdAB4AHgAeAB4AIAAfAB8AHwAeAB4AHQAc
AB4AHgAeABwAHAAdAB0AHAAaABoAGgAaABoAGgAaABoAHAAcAB0AHQAfAB8AIAAhACEA
IQAjACMAJgAoACYAJgAmACgAKAApACkAKgAqACoAKAAoACgAKAAqACoAKQAoACgAKAAo
ACkAKQApACgAKAAoACgAJwAnACkAKQApACkAKAAoACcAJwApACkAKQAqACoAKgAqACsA
LQAtACwALAAvAC8ALQAtAC4ALwAwADAALgAvAC8ALgAuAC4ALgAvADEAMQAxADEAMQAx
ADEAMAAwADEAMgAyADIAMgAzADMAMwAyADIAMgAxADEAMQAxAC8AMAAwADAAMAAwADAA
LwAxADEAMQAxAC8ALwAvADAAMAAwADAAMAAyADIAMAAwADIAMwAzADIAMgAyADIAMgAw
AC8ALwAvADAAMAAwADAAMgAyADIAMgAxADEAMgAzADEAMQAxADAAMQAxADEAMgAwADAA
MAAvADEAMwAzADMAMwAzADMAMwAzADIAMgAyADQAMgAyADMANAA0ADQANAA0ADMAMgAx
ADEAMQAxADEAMQAxADEAMQAyADIAMgAyADEAMAAwADAAMAAwADIAMgAyADIAMAAwADAA
MAAyADIAMAAwAC8ALwAvADAAMAAwADAAMAAvAC8AMAAwAC4ALgAuAC8ALwAwADIANAA0
ADUANwA4ADsAPAA8ADwAOgA6ADoAOgA8ADwAPAA+AEEAQQA/AD4APAA8ADwAPAA5ADkA
OgA8ADwAPAA6ADUAMwAzADIAMAAuAC4ALAArACgAJwAmACUAJAAjACIAIgAhACEAIQAh
ACIAIgAiACIAIQAhACEAIQAfACAAIAAgAB4AHgAeACEAKAAxADoARQBMAFcAZQByAHoA
gwCTAKQAsgC8AL0AqAB1AEEAIwAOAP3/+P/9/wgAEgAaACUAKQAoACIAIAAdABkAGQAY
ABcAFwAXABYAFwAXABgAGAAXABYAFQAUABIAEgATABMAFQAUABQAFAAUABMAEgARABEA
EQASABIAEAAQABEAEgASABEAEQAQABAAEQARABEAEQARABIAEgAPAA8AEAAQABEAEQAR
ABEAEQARABAADwAMAAwADAAMAA0ADQANAA0ADwAPAA8ADwAPABAADQAKAAoADQAOAA4A
DAAMAAwADAAMAA0ADQANAAsACwALAAsACgAKAAoACwALAAoACgAKAAgACQAJAAoACQAJ
AAkACQAIAAgACAAIAAYABQAFAAUABAAEAAMAAgACAAIAAgAAAAAAAQABAAAA/v/+//7/
/v/8//z//P/8//r/+v/7//v//f/9//7////9//3//////wIABAACAAIAAAACAAIAAwAB
AAIAAgACAAIAAgACAAIAAgACAAEAAAD+//7//v////3//f/8//z/+v/6//n/+f/7//v/
+//7//v/+v/4//f/+f/5//n/+v/5//j/9//3//f/9//2//b/9f/1//P/8//0//X/9v/2
//b/9//3//b/9P/0//T/9f/z//P/8//z//P/8//z//L/8P/x//L/8v/w//D/8f/x//H/
8P/w//D/7f/t/+3/7f/r/+z/7P/s/+z/7P/s/+v/6//r/+v/6//r/+v/6//s/+r/6v/q
/+r/6v/q/+j/6P/o/+n/6f/o/+j/6P/o/+j/6P/n/+f/5//n/+b/5f/k/+T/5P/k/+T/
5f/l/+b/5//l/+X/5f/k/+X/5f/l/+b/5P/k/+T/4//h/+P/4//j/+H/4f/h/+H/4f/g
/+D/4P/i/+D/4P/h/+D/4P/g/+D/4P/f/97/3f/d/93/3f/d/93/3f/d/93/3v/e/97/
3v/f/97/3v/e/97/3v/c/9z/3P/c/9z/3P/c/9z/2v/a/9r/2v/a/9r/2v/a/9r/2v/a
/9r/2v/a/9r/2v/Y/9j/2P/Y/9r/2v/a/9r/2P/Y/9j/2P/W/9b/1//X/9f/2P/Y/9j/
2P/Y/9f/1//Y/9j/2P/Y/9j/2f/Z/9r/3P/e/+D/4f/h/+L/4//k/+T/5P/k/+T/5P/k
/+b/5v/m/+j/6f/p/+f/5v/m/+b/5P/k/+P/4//i/+T/5P/k/+L/3f/b/9v/2v/Y/9b/
1v/W/9X/1P/T/9D/z//O/83/zP/M/8v/y//L/8v/yv/K/8z/zP/N/83/zf/N/83/zv/M
/8z/zP/M/87/0//c/+f/8v/5/wAADwAbACQALAA7AE0AXABmAGoAWwAuAPv/2f/D/7L/
p/+q/7n/yP/U/+D/4//f/9r/2v/S/83/zf/N/8z/y//L/8v/yv/H/8f/yP/I/8j/yP/I
/8j/yP/I/8n/yf/J/8j/yP/I/8v/y//L/8v/yf/J/8r/yv/I/8j/yf/K/8r/yf/J/8j/
yv/L/8v/y//L/8v/zP/M/8v/y//M/8z/zf/N/83/zf/N/83/zP/L/8v/zP/N/87/zf/N
/83/zf/N/83/zf/N/87/0P/O/8z/zP/P/9D/0P/O/87/zv/O/9D/0f/R/9H/z//P/8//
z//Q/9D/0P/R/9P/0v/S/9L/0P/R/9H/0v/R/9H/0f/R/9L/0v/S/9L/0v/R/9H/0f/Q
/9D/z//O/87/zv/O/8z/yv/L/8v/yv/M/8z/zP/M/8z/zP/M/8z/zP/M/83/zf/N/83/
zv/P/8//z//R/9H/0v/U/9L/0v/S/9T/1P/V/9P/1P/U/9T/1v/W/9b/1v/U/9T/0//S
/9T/1P/U/9X/1P/T/9H/0P/S/9L/0f/R/9H/0f/R/9H/1P/U/9P/0//R/9H/0f/S/9L/
0v/S/9P/0//T/9L/0v/V/9X/0//T/9L/0//U/9T/0v/T/9P/0v/S/9L/0v/T/9P/0//T
/9P/0//T/9P/0v/Q/9H/0v/S/9L/0v/T/9P/0f/Q/9D/0P/R/9H/0f/R/9H/0v/S/9L/
0f/Q/8//zf/O/8//0P/R/8//z//P/9D/z//O/83/zP/O/87/zP/M/8z/zf/N/8z/zv/O
/87/zv/O/83/zf/N/8z/zP/M/8z/zP/M/8z/zP/L/8v/zP/N/8v/y//L/8r/yv/L/8z/
zv/M/8z/zP/L/8n/y//L/8v/y//L/8v/y//L/8r/yv/K/8z/yv/K/8v/zP/M/8z/zP/L
/8v/y//L/8r/yf/I/8f/yP/J/8r/y//M/8z/zP/M/8n/yv/K/8r/yv/K/8r/yv/K/8r/
yP/I/8j/yP/K/8r/yv/K/8z/zP/M/8z/yv/K/8r/yv/I/8j/yP/I/8j/yP/I/8j/yv/K
/8r/yv/K/8r/yv/K/8z/zP/M/8z/yv/K/8r/yv/K/8r/y//L/8n/yv/K/8r/yv/K/8n/
yf/K/8r/yv/K/8r/y//L/8z/0P/S/9T/1f/V/9b/1//Y/9j/2P/Y/9j/2P/Y/9r/2v/Y
/9r/2//b/9v/2v/a/9r/2v/a/9n/2f/a/9z/3P/c/9r/1f/T/9P/0v/Q/87/zv/M/8v/
yv/J/8j/x//G/8X/xP/E/8P/w//B/8H/wP/A/8L/wv/D/8P/w//D/8P/xP/E/8T/xP/E
/8b/x//M/9f/4v/p//D//f8JABIAGgAlADMARABQAFoAVwA4AAMA1f+7/6z/of+c/6P/
sP/A/9L/3f/Z/9b/0v/Q/83/x//F/8b/x//H/8f/xv/D/8P/xP/E/8T/xP/E/8T/xP/E
/8X/xf/F/8T/xP/E/8P/w//D/8P/w//D/8T/xP/E/8T/xf/G/8b/xf/F/8T/xP/F/8X/
xf/F/8X/xv/G/8X/xf/G/8b/xf/F/8X/xf/G/8f/x//H/8b/xv/G/8b/x//H/8f/x//H
/8f/x//H/8r/zP/K/8j/xv/J/8r/yv/K/8r/yv/K/8z/zf/N/83/y//L/8v/y//M/8z/
zP/N/87/zv/P/9D/zv/P/8//0P/P/8//z//P/87/zv/O/87/0P/P/8//z//O/87/zf/M
/8z/zP/M/8r/yv/L/8v/yv/K/8r/yv/K/8r/yv/K/8r/yv/K/8v/y//L/8v/zP/N/8//
z//R/9H/1P/W/9T/1P/U/9b/1v/X/9X/1v/W/9b/1v/W/9b/1v/Y/9j/1//W/9b/1v/W
/9f/1//X/9b/1v/W/9b/1f/V/9f/1//X/9f/2P/Y/9f/1//Z/9n/2f/a/9r/2v/a/9v/
2f/Z/9j/2P/b/9v/2f/Z/9j/2f/a/9r/3P/d/93/3P/c/9z/3P/d/9v/2//b/9v/3P/d
/97/3v/e/9//4P/g/97/3v/f/9//3f/c/9z/3P/d/93/3f/d/93/3v/e/97/4P/g/+D/
3//d/93/3f/d/9v/2//b/9z/3v/e/97/3v/g/+D/3v/e/97/3//f/97/3v/e/97/3v/g
/9//3//f/97/3v/e/97/3P/c/9z/3P/c/93/3//h/9//3//f/97/3f/d/93/3v/e/97/
3v/d/9//4f/h/+H/4f/h/+H/4f/h/+D/4P/g/+D/3v/e/9//4P/g/+D/4P/f/9//3//f
/9//3//f/9//4f/h/+H/4f/i/+L/4v/i/+P/4v/g/+D/4P/g/+D/4P/g/+D/4v/i/+L/
4v/i/+L/4v/i/+L/4v/i/+L/5P/k/+T/5P/k/+T/5P/k/+T/5P/i/+L/4//j/+P/5P/k
/+T/5P/k/+P/4//k/+T/5P/k/+T/5f/n/+j/6v/s/+7/7//x//L/8//0//T/9P/2//b/
9v/2//j/+P/4//r/+//7//n/+P/2//b/9v/2//f/9//4//r//P/8//r/9f/x//H/8P/u
/+z/7P/q/+n/6P/n/+b/5f/m/+X/5P/k/+P/4//j/+P/5P/k/+T/5P/j/+P/4//j/+P/
5P/k/+T/5P/k/+j/7f/0/wEACgAPABgAJQA1AD4ARgBXAGkAeACEAIgAeQBMABUA8f/b
/8z/xf/E/8//2v/m//T/+f/3//T/9P/u/+n/5//p/+r/6f/p/+n/6P/n/+f/6P/o/+b/
5v/m/+b/5P/k/+X/5f/m/+b/5//o/+n/6f/p/+n/6f/p/+r/6v/q/+r/6//s/+z/6//r
/+r/7P/t/+3/7f/r/+v/7P/s/+3/7f/u/+7/7//v/+//7//u/+//7//v//D/8P/w//D/
8P/v/+7/7f/v/+//7//v//L/9P/y//D/7v/x//L/8v/y//L/8v/y//L/8//z//P/8//z
//P/8//0//T/9P/1//f/9v/2//b/9v/3//f/+P/5//n/+f/5//b/9v/2//b/9v/1//X/
9f/2//b/9f/0//T/9P/0//L/8v/z//P/8v/y//L/8v/y//T/9P/0//T/8v/y//P/8//1
//X/9v/3//n/+f/7//v/+v/8//r/+v/6//z//P/9//3//v/+//7//v/+//7//v/+//7/
/f/8//7//v/+/////f/9//z//P/6//r/+f/5//v/+//7//v/+v/6//n/+f/6//v//P/+
//z//P/8//3/+//7//r/+v/+/////v////////////7//v///////v/+//7//v//////
/////////////////v/+////AAAAAAAAAAABAAEAAQAAAAAAAAABAAEAAQABAP//AAAA
AAAAAAAAAAAA/////////////////////wAAAAAAAAAAAAAAAAAA/v/+//7///////7/
/v/+//7//v8AAP///////wAAAAAAAAAA/v/+//7//v//////AAABAP////////7/////
////AAAAAAAAAAD///3/////////AQABAAEAAQABAAAAAAAAAAIAAAAAAAEAAAAAAAAA
AAABAAEAAQABAAEAAQABAAEAAQABAAEAAQAAAAAAAAAAAP//AAAAAAAAAAAAAAIAAgAC
AAIAAgACAAIAAgAAAAAAAAAAAAIAAgACAAIAAgACAAIAAgAEAAQABAAEAAQABAAEAAQA
AgACAAIAAgACAAIAAgACAAQABAAEAAQABAAEAAQABAAEAAQABAAEAAQABAAEAAIAAgAD
AAMAAwAEAAQABAAEAAQAAwADAAQABAAEAAQABAADAAMABAAGAAoADAANAA8AEgATABQA
FAASABIAEgASABIAFAAUABQAFgAXABcAFQAWABYAFgAWABQAEwATABQAFgAWABYAFAAR
AA8ADwAOAAwACgAKAAgABwAGAAUABAADAAIAAQAAAAAA/////////f/8//z//P/8//3/
/f/9//3//f/+//7//P/8//z//P///wgAEQAcACMALAA5AEcAUgBYAGEAcQCEAJQAoACh
AIwAXQApAAkA8v/l/97/4f/s//j/AgANABEADgAMAAoABQABAP///v/////////+//3/
/f/+//7//v/+//7//v/+//7///////3//P/8//z/////////////////AAAAAAAAAAAB
AAIAAgABAAEAAAAAAAEAAQABAAEAAQACAAIAAwADAAQABAADAAMAAwADAAIAAwADAAMA
BAAEAAQABAAFAAUABQAFAAcABwAHAAcABgAIAAYABAAGAAkACgAKAAgACAAIAAgACAAJ
AAkACQAJAAkACQAJAAoACgAKAAsADQAMAAwADAAKAAsACwAMAA0ADQANAA0ADAAMAAwA
DAAMAAsACwALAAoACgAJAAgACgAKAAoACAAIAAkACQAIAAYABgAGAAYABgAGAAYABgAG
AAYABwAHAAcABwAIAAkACwALAA0ADQAOABAADgAOAA4AEAAQABEAEQASABIAEgASABIA
EgASABIAEgARABAAEAAQABAAEQARABEAEAAQABAAEAAPAA8ADwAPAA8ADwAQABAADwAP
ABEAEQARABIAEgASABIAEwATABMAEgASABMAEwARABEAEgATABQAFAASABMAEwASABIA
EgASABMAEwATABMAEwATABMAEwASABAAEQASABIAEAAQABEAEQARABAAEAAQAA8ADwAP
AA8ADwAQABAAEAASABIAEgARABEAEQARABEADwAPAA8AEAAQABAAEAAQAA4ADgAMAAwA
DgAPAA8ADgAOAA4ADgAOAA4ADQANAA0ADgAOAA4ADgAOAA4ADgAOAA0ADQAOAA8ADwAP
AA8ADgANAA0ADQAOAA4ADgAOAA0ADQAPAA8ADwANAA0ADQANAA0ADAAMAAwADgAMAAwA
DQAOAA4ADgAOAA8ADwAPAA8ADQANAA0ADQANAA0ADQANAAwADAAMAAwACwAKAAsADAAN
AA4ADAAMAAwADAAMAAwADAAMAA4ADgAOAA4ADAAMAAwADAAOAA4ADgAOAAwADAAMAAwA
DgAOAA4ADgAMAAwADAAMAAwADAAMAAwADgAOAA4ADgAOAA4ADgAOAA4ADAAMAA0ADQAN
AA4ADgAOAA4ADgANAAsADAAMAAwADgAOAA8ADwAQABIAFAAWABUAFwAYABkAGgAaABoA
GgAaABoAGgAcAB4AHgAgACEAIQAfAB4AHgAcABwAHAAbAB0AHgAgACAAIAAeABkAFwAV
ABQAEgAQABAADgANAAwACwAKAAkACAAHAAYABgAFAAUABQAFAAQABAAEAAQABQAFAAUA
BQAFAAYABgAGAAYACAAGAAsAEgAbACQALQA2AD8ASQBWAGAAawB5AIgAlgCgAJkAegBL
AB8ABQDy/+X/4v/r//r/BgAQABsAGQAWABQAEAAJAAMABQAEAAUABQAFAAQAAQABAAIA
AgACAAIAAgACAAAAAAABAAEAAwACAAIAAgADAAMAAwADAAEAAQACAAIAAgACAAMABAAE
AAMAAwACAAQABQAFAAUAAwADAAQABAADAAMABAAEAAUABQAFAAUABAAFAAUABQAEAAQA
BAAEAAUABQAFAAUABQAFAAUABQAFAAYAAwAAAAIABQAGAAYABAAEAAQABAAEAAUABQAF
AAgACQAKAAsACgAKAAoACwANAAwADAAMAAwADQANAA4ADQANAA0ADQAOAA4ADgAOAAwA
CwALAAsACgAKAAkACAAKAAoACgAIAAgACQAJAAgABgAGAAYABgAGAAYABgAGAAQABAAF
AAUABwAHAAgACQAJAAkACwALAAwADgAMAAwADAAOAA4ADwANAA4ADgAOAA4ADgAOAA4A
EAAQAA8ADgAOAA4ADgAPAA0ADQAMAAwADgAOAA0ADQANAA0ADQANAAwADAALAAsADQAN
AA0ADgANAAwACwALAAsACwAKAAoADQANAAsACwAMAA0ADgAOAAwADQANAAwADgAOAA4A
DwANAA0ADQANAA0ADQANAAwACgALAAwADAAKAAoACwALAAsACgAKAAoACwALAAsACwAL
AAwADAAMAAsACgAJAAcACQAJAAkACQAIAAcABgAGAAcACAAJAAoACAAIAAYABgAGAAcA
BwAGAAgACAAIAAgACgAJAAkACQAJAAgABwAGAAYABgAGAAYABQAFAAYABwAHAAcABwAG
AAMAAwADAAQABgAGAAYABQAFAAcABwAHAAYABQAEAAMABAAEAAUABgAGAAQABAAFAAQA
BAAEAAQABAADAAIAAQADAAMAAwADAAUABQAFAAUAAgACAAIAAgADAAQABgAGAAYABgAE
AAQABAAEAAYABgAGAAYABgAGAAYABgAEAAQABAAEAAQABAAEAAQABAAEAAQABAACAAIA
AwADAAMABAAEAAQABgAGAAUABQAEAAQABAAEAAQABQAFAAYACAAKAAwADQAPABAAEQAS
ABIAEgASABIAEgASABQAFAAWABgAGQAZABcAFgAWABYAFAAUABMAEwAUABYAFgAWABYA
EQAPAA8ADgAMAAoACgAIAAcABgAFAAQAAwACAAEAAAAAAP///////////v/+//7//v//
////////////AAD+//7//v/+/wAAAwAIABEAGgAhACwANQBBAEoAUgBbAGcAeACKAJYA
lwCEAFcAIQD9/+j/2//Y/93/6P/0/wIAEQATAA4ADgAMAAMA/////wAAAQABAAEAAAD9
//3//v/+//z//P/8//z//v/+//////////7//v/+/////////////////wAAAAAAAAAA
AQACAAAA//////7//v////////8BAAEAAgACAAEAAQACAAIAAwADAAMAAwACAAMAAwAD
AAIAAgACAAIAAQABAAEAAQADAAMAAwADAAIABAACAAAAAgAFAAYABgAEAAQABAAEAAYA
BwAHAAcABwAHAAcABwAKAAoACgALAAsACgAKAAoACAAJAAkACgALAAsACwALAAoACgAK
AAoACgAJAAkACQAKAAoACQAIAAoACgAKAAgABwAHAAYABAAGAAYABgAGAAQABAAEAAQA
BgAGAAcABwAHAAcACAAJAAcABwAJAAkADAAOAAwADAAMAA4ADgAPAA8AEAAQABAADgAO
AA4ADgAOAA4ADQAMAAwADAAMAA0ADQANAAwADAAMAAwACwALAAsACwALAAsADgAOAA0A
DQALAAsACwAMAA0ADgAPABEAEQARABAAEAARABEADwAPABAAEQASABIAEAARABEAEAAS
ABIAEgATABMAEwATABMAFQAVABUAFAASABMAFAAUABIAEgATABMAFQAUABQAFAATABMA
EwATABMAFAAUABQAEgASABIAEQATABMAEwATABEAEQARABIAEAAQABAAEAAQABAADgAO
ABAAEQARABAAEAAQABAAEAAQAA8ADwAPABAAEAAQABAAEAAQABAAEAAPAA8AEAARAA8A
DwAPAA4ADwAPAA8AEAAQABAAEAAPABEAEwATABMAEgARABAADwAQABAAEQASABIAEAAQ
ABEAEAAQABAAEAARABEAEQARABEAEQARABEADwAPAA8ADwAQABAAEAAQAA8AEgASABIA
EgASABAAEAAQABAAEAAQABAAEAAQABAAEAAQABIAEgASABIAEAAQABAAEAAQABAAEAAQ
ABIAEgASABIAEAAQABAAEAAQABAADgAOAA8ADwAPABAAEAAQABAAEAARABEAEgASABIA
EgASABMAFQAWABgAGgAcAB0AHwAgACEAIgAiACIAIgAiACIAIgAkACQAJAAmACUAJQAj
ACIAIgAiACIAIgAhACEAIgAkACQAJAAiAB0AGwAbABoAGAAWABYAFAATABIAEQAQAA8A
EAAPAA4ADgALAAsACwALAAwADAAMAAwADQANAA0ADQALAAwADAAMAAwADAAOABMAGgAn
ADAANwBAAE8AXQBoAHAAfQCNAJ4ArAC0AKsAhgBPACUACwD6//H/7v/3/wQADgAYAB8A
HwAcABoAGAATAA8ADwAQAA0ADQANAAwACwALAAwADAAMAAwADAAMAA4ADgAPAA8ADQAM
AAwADAANAA0ADQANAA0ADQAOAA4ADgAOAA8AEAAQAA8ADwAOAA4ADwAPAA8ADwAPABAA
EAAPAA8AEAAQAA8ADwAPAA8AEAARABEAEQAQABAAEAAQAA8ADwAPAA8AEQARABEAEQAS
ABQAEgAQABAAEwAUABQAEgASABIAEgASABMAEwATABUAFQAVABUAFAAUABQAFQAVABQA
FAAUABQAFQAVABYAFwAXABcAFwAWABYAFgAWABYAFQAVABUAFgAWABUAFAAUABQAFAAS
ABIAEwATABIAEgASABIAEgASABIAEgASABIAEgATABMAEwATABQAFQAVABUAFwAXABgA
GgAYABgAGAAaABoAGwAbABwAHAAcABwAHAAcABwAHAAcABsAGgAaABoAGgAbAB0AHQAc
ABwAGgAaABkAGQAZABkAGQAZABoAGgAZABkAGQAZABkAGgAaABoAGgAbABsAGwAaABoA
GwAbABkAGQAaABsAHAAcABwAHQAdABwAHAAcABwAHQAdAB0AHQAdAB0AHQAdABwAHAAd
AB4AHgAcABwAHQAdAB0AHAAcABwAGwAbABsAGwAbABwAHAAcABwAHAAcABsAGwAbABsA
GwAbABsAGwAcABwAHAAcABwAHAAcABoAGgAaABsAGwAaABoAGgAaABoAGgAZABkAGQAa
ABoAGgAaABoAGgAaABoAGQAZABoAGwAbABsAGwAaABkAGQAZABoAGgAaABoAGQAZABsA
GwAbABsAGwAbABsAGwAaABoAGgAaABgAGAAZABoAGgAaABoAGwAbABsAGwAbABsAGwAb
ABsAGwAbABsAGgAaABoAGgAbABwAGgAaABoAGgAaABoAGgAaABoAGgAaABoAGgAaABoA
GgAcABwAHAAcABoAGgAaABoAGgAaABoAGgAcABwAHAAcABwAHAAcABwAHAAcABwAHAAc
ABwAHAAcABwAHAAcABwAHAAcABwAHAAcABwAHAAcABoAGgAaABoAHAAcABwAHAAcABwA
HAAcABwAHAAcABwAHgAeAB4AHgAgACAAIAAgACMAJAAlACYAJwAoACkAKgAsACwALAAs
ACwALAAsACwALAAsACwALAAsACwALAAsACwALAAsACwALAAsACwALAAqACgAJgAkACEA
IAAfAB4AHQAcABsAGgAZABgAFwAWABgAGAAYABgAGAAYABgAGAAYABgAGAAYABYAFgAW
ABYAGQAaABsAHAAmAC4ANgA+AEoAVABeAGgAdACAAIwAmACZAJoAmwCcAHoAWAA2ABQA
CwAEAA==
         </WaveFormData>
      </LeadData>
      <LeadData>
         <LeadByteCountTotal>10000</LeadByteCountTotal>
         <LeadTimeOffset>0</LeadTimeOffset>
         <LeadSampleCountTotal>5000</LeadSampleCountTotal>
         <LeadAmplitudeUnitsPerBit>4.88</LeadAmplitudeUnitsPerBit>
         <LeadAmplitudeUnits>��V</LeadAmplitudeUnits>
         <LeadHighLimit>2147483647</LeadHighLimit>
         <LeadLowLimit>268435456</LeadLowLimit>
         <LeadID>V1</LeadID>
         <LeadOffsetFirstSample>0</LeadOffsetFirstSample>
         <FirstSampleBaseline>0</FirstSampleBaseline>
         <LeadSampleSize>2</LeadSampleSize>
         <LeadOff>FALSE</LeadOff>
         <BaselineSway>FALSE</BaselineSway>
         <ExcessiveACNoise>FALSE</ExcessiveACNoise>
         <MuscleNoise>FALSE</MuscleNoise>
         <LeadDataCRC32>661495488</LeadDataCRC32>
         <WaveFormData>
+f/5//n/+f/5//n/+f/5//f/9//3//f/+P/4//j/+P/4//j/+P/3//X/9f/1//X/+f/5
//f/+f///woAFAAWABYAGQAaABwAHAAXAAQA4P+n/27/Sv89/zr/Nv83/zX/MP8w/zv/
Uv91/47/oP+1/87/3v/p//L/9v/6//n/+v/6//3/AQABAAEAAQAAAAEAAwADAAQABQAF
AAUABgAFAAYABQAFAAYABwAHAAcACAAJAAkABwAIAAgACAAIAAoACgAKAAsACwAKAAoA
CgAKAAoACwALAAsACwALAAsACwAMAAwADAAMAA0ADQALAAsADQANAA8ADwAPABAAEAAQ
ABAAEAASABIAEgATABIAEwATABIAEgASABQAFAAWABYAFgAWABUAFgAZABkAFwAYABgA
GQAZABoAGgAcABoAGgAaABsAGwAbABwAHAAbABoAGAAXABgAGAAYABgAGgAZABkAGAAV
ABUAFAAUABMAEwARABAAEAAQABAADwANAA0ADAALAAwACwAKAAoACQAIAAYABQAGAAUA
AwAAAAIAAAD///3//f/8//v/+v/5//j/9v/2//f/9v/1//T/9v/2//b/9v/0//T/9v/2
//f/9f/1//X/8//0//X/9f/3//f/9//4//r/+f/5//n/9//4//v/+//6//f/9//3//n/
+f/6//r/+v/7//z//P/6//r/+//7//n/+f/4//f/+f/5//n/+v/4//j/+f/6//r/+//7
//v/+P/4//j/+P/4//f/9//3//f/9//3//f/+f/5//j/9//1//X/9f/1//f/9//1//X/
9f/1//T/9P/2//b/9v/2//T/9P/0//P/8//z//P/8//y//L/8v/y//D/8P/x//H/7//x
//H/8f/w//D/7//v//H/8f/x//H/8P/v/+//7//v//D/8P/w//L/8v/y//L/8f/w/+//
7f/s/+z/7f/t/+3/7f/s/+v/7f/u/+//7//v/+3/7f/u/+7/7f/t/+3/7f/t/+3/7f/t
/+3/7f/u/+7/7f/r/+r/7P/s/+z/7P/t/+3/7f/t/+v/6//r/+v/6//s/+z/6//r/+z/
7P/s/+r/6v/q/+r/6//r/+v/6//t/+7/7//v/+//8P/w//D/7v/u/+3/7f/t/+v/6v/o
/+f/5f/i/+L/4v/h/97/3f/d/93/3v/f/+P/4//j/+P/4P/g/+D/4f/h/+P/4//l/+b/
5v/n/+f/5f/l/+X/5f/n/+f/5//n/+f/5//o/+j/5v/m/+b/5v/m/+X/5f/l/+f/5//n
/+f/5f/j/+f/8P/8/wIABAAHAAoACgAMAAsAAADg/6n/aP84/yf/JP8i/yP/J/8k/xz/
H/80/1f/dP+I/5v/sP/E/9P/3P/i/+b/5f/m/+b/6f/t/+3/7f/t//D/8f/z//P/8v/z
//P/8//z//P/9f/1//b/9v/2//X/8//0//X/9f/1//b/9v/2//b/+P/4//j/+f/5//j/
+P/4//j/+P/5//n/+f/5//n/+//7//z//P/8//r/+f/3//n/+f/7//v/+//7//v//P/8
//z//P/8//7//v/+/////v///////v8AAAAAAgACAAIAAgACAAIAAQACAAUABQAFAAYA
BgAHAAUABgAGAAgACQAKAAsADQAMAAsACwAKAAoACgAJAAkACAAIAAgACAAKAAkACQAI
AAcABwAGAAYABQAFAAMAAgACAAIAAgABAP/////+//3//P/7//r/+v/7//r/+P/3//T/
8//x/+7/7v/s/+v/6f/p/+j/5//m/+f/5v/k/+T/4f/g/9//3v/e/97/3v/e/97/3v/g
/+D/3//d/93/3f/d/97/3//f/+H/4f/h/+L/4P/f/9//3//d/97/4f/h/+L/3//f/9//
4f/h/+L/4v/i/+P/5P/k/+P/4v/i/+H/4//j/+L/4f/j/+P/4//k/+L/4v/j/+T/4v/j
/+P/4//g/+D/4P/g/+L/4f/h/+H/4f/h/+H/4f/h/+H/4P/f/93/3f/d/93/3//f/93/
3f/f/9//3v/e/9z/3P/c/9z/2v/a/9r/2f/b/9v/2//b/9z/3P/c/9z/2v/a/9v/2//Y
/9n/2P/X/9j/2P/X/9f/1//X/9f/1//Y/9f/1//X/9f/2P/Y/9j/1v/W/9b/1v/W/9b/
1v/V/9b/1v/X/9f/1f/V/9T/0//V/9b/1//X/9n/1//X/9j/1v/V/9X/1f/V/9X/1f/V
/9X/1f/V/9b/1v/V/9X/1v/W/9b/1f/U/9T/1P/W/9b/1v/W/9b/1v/W/9b/1v/W/9b/
1f/X/9f/1//X/9f/1//X/9f/1v/W/9X/1f/Y/9j/2P/Y/9b/1v/W/9f/2f/Z/9n/2//e
/9//3//f/+D/4P/g/+D/4P/f/9//3//b/9r/2P/X/9f/1P/U/9T/0//Q/8//z//P/9D/
0f/T/9P/0//T/9L/1P/U/9X/1f/Z/9n/2//c/9r/2//b/9v/3f/d/93/3f/b/9v/2//b
/93/3v/e/97/3v/e/97/3v/f/9//3//f/9//3f/d/9//3//h/+r/9v/+/wIABQAIAAoA
DAAJAPj/0P+T/07/Hv8P/w7/Cv8L/xH/EP8K/xX/MP9R/3D/iP+b/7D/xv/T/9r/4P/m
/+f/6P/o/+v/7//v/+//7//w//H/8//z//b/9//3//f/+f/5//v/+//8//z//P/7//3/
/v////////8AAAAAAAD+/wAAAAAAAAEAAQAAAAAAAgACAAIAAwADAAMAAwADAAQABQAH
AAgACAAIAAkACQAJAAkACwALAA0ADQANAA4ADgAOAA4ADgAQABAAEAARABIAEwATABIA
FAAUABYAFgAYABgAGAAYABkAGgAdAB0AHQAeAB4AHwAfACAAIAAiACQAJAAkACUAJQAl
ACYAJgAoACgAJwAnACgAKAAoACgAKAAnACcAJgAlACUAJAAkACQAJQAkACQAJAAkACQA
IwAlACUAJAAjACIAIQAgACAAHQAcABoAGQAYABcAFQASABIAEAAPAA0ADQAMAAsACgAJ
AAgABgAGAAcABgAFAAQABAAEAAQABAAEAAQABgAGAAcABQAFAAUAAwAEAAUABQAHAAcA
BwAIAAoACQAJAAkACQAKAA0ADQAOAAsACwALAA0ADQAOAA4ADgAPABAAEAAQABAAEQAR
ABMAEwASABEAEwATABMAFAAUABQAFQAWABUAFQAUABMAEgASABIAEgATABMAFAAVABMA
EwATABMAFQAVABQAEwAVABUAFQAVABUAFQATABMAFQAVABQAFAAUABQAFAAUABIAEgAS
ABEAEwATABMAEwASABIAEgASABIAEgATABMAEQATABMAEwAQABAADwAPABAAEQASABMA
EgARABEAEQARABIAEgASABQAFAAUABQAFAAUABQAEwAUABQAFQAVABMAEwASABEAEQAS
ABMAEwAVABMAEwAUABYAFQAVABUAEwATABMAEwATABMAEwAUABQAEwATABQAFAAUABMA
EgAUABQAFAAUABQAFAAWABYAFgAWABYAFgAWABYAFgAWABYAFgAWABYAFgAWABYAFgAW
ABYAFgAWABYAFgAYABgAGAAYABgAGAAYABgAGgAZABkAGQAZABkAGQAZABcAFwAYABgA
GQAZABoAGgAaABoAGgAaABoAGwAbABsAGwAdAB4AHwAhACEAIgAiACIAIgAiACEAIQAh
AB8AHgAaABkAFwAUABYAFgAVABIAEQARABEAEgATABUAFQAVABUAFAAUABQAFwAXABkA
GQAZABoAGgAbABsAGwAbABsAGwAbABsAGwAdAB0AHQAeAB4AHgAeAB4AHgAeAB0AHQAd
AB0AHQAdAB0AHwAhACcANgA+AEAARABHAEgASgBIADsAHADi/5n/Xv9E/0P/Qv9A/0f/
Rf8+/0T/X/+A/6H/vP/Q/+f//v8OABUAGgAeACIAIwAkACQAJwApACkAKQApACsALQAw
ADEAMQAxADAALwAxADEAMwAzADMANAA1ADUAMwA0ADUANQA3ADgAOAA4ADYAOAA4ADgA
OQA5ADgAOAA4ADgAOAA5ADsAOwA7ADsAOwA7ADwAPAA8ADwAPQA9AD0APQA/AD8AQQBB
AEEAQgBCAEIAQgBCAEQARABEAEUASABJAEkASABGAEYASABIAEoASgBKAEoASQBKAE0A
TQBNAE4ATgBPAE8AUABQAFIAUgBSAFIAUwBTAFMAVABUAFQAVABTAFMAVABUAFQAVABU
AFMAUwBSAFEAUQBQAFAATwBPAE0ATABOAE4ATgBNAEsASwBKAEkASABHAEYARgBDAEIA
QAA/AD4APQA7ADgANgA0ADMAMQAzADIAMQAwAC0ALAAqACoAKwAqACkAKAAmACYAJgAm
ACYAJgAoACgAKQAnACcAJwAnACgAKQApACcAJwAnACgAKAAnACcAJwAlACYAKQApACkA
JwAoACkAKwArACwALAAqACsALAAsACwALAAtAC0AKwArACoAKQArACsAKwAsACwALAAt
AC4ALAAtAC0ALQAsACwALAAsACwAKwArACsAKwArACsAKwApACkAKAAnACkAKQApACkA
JwAnACUAJQAnACcAJgAmACYAJgAmACYAJgAmACYAJQAjACMAIwAjACQAJAAkACQAIgAi
ACMAIwAfACEAIQAhACIAIgAhACEAIQAhACEAIQAgAB8AHwAfAB0AHgAeAB4AHgAeAB4A
HgAeAB4AHgAdABwAHAAdAB0AHQAdABwAGwAbABwAHQAdAB0AGwAbABwAHAAbABsAGwAd
AB0AHQAdABsAGwAbABwAHAAbABsAHAAeAB4AHQAcABwAHAAaABoAGgAaABwAHAAcABwA
GgAaABoAGgAaABoAGgAaABwAHAAcABwAGgAaABoAGgAaABoAGgAaABoAGgAaABoAGgAa
ABoAGgAaABoAGgAaABoAGgAaABoAGAAXABcAFwAZABkAGQAZABkAGQAaABoAGQAZABoA
GgAaABoAGgAaABgAGQAZABkAGwAdAB4AHwAfAB8AIAAgAB8AHgAdABsAHQAdABsAGgAa
ABkAFwAUABQAFAATABAADQANAA0ADgAPABEAEQARABEAEAAQABAAEQARABMAEwAVABYA
FgAXABUAFQAVABUAFQAVABUAFQAVABUAFQAWABgAGAAYABgAGAAYABcAFwAVABUAFQAV
ABUAFQAXABsAJAAuADYAOAA5ADgAOAA6ADcAKgAKANf/mv9y/2P/YP9a/1f/V/9Q/07/
V/9u/43/qv+8/9H/6P/+/wsAEgAWABoAGQAaABoAHQAfAB8AHwAfAB4AHwAhACEAJAAl
ACUAJQAmACUAJgAlACUAJgAnACcAJwAoACkAKQAnACgAKAAoACYAKAAoACgAKQApACgA
KAAqACoAKgArACsAKwArACsAKwArACwALAAuAC4ALwAvAC0ALQAvAC8ALwAvAC8AMAAu
AC4ALgAuADAAMAAwADEAMgAzADMAMgAwADAAMgAyADMANAA1ADYANQA2ADkAOQA3ADgA
OAA5ADkAOgA6ADwAOgA6ADoAOwA7ADsAPAA8ADwAPAA7ADsAPAA8ADwAPAA6ADkAOQA4
ADkAOQA4ADgANwA3ADUANAA0ADQANAAzADIAMQAvAC0ALgAtACwALAArACoAKAAnACgA
JwAlACIAIgAgAB8AHQAdABwAGwAaABoAGgAZABoAGQAYABcAFgAWABYAFgAWABIAEgAU
ABQAFAATABQAFQAVABYAFwAXABUAFQAVABYAFgAVABUAFQAVABYAGQAZABoAFwAXABcA
GQAZABoAGgAZABkAGQAYABgAGAAZABkAGQAZABgAFwAZABkAGQAaABkAGAAYABgAGAAZ
ABkAGQAYABgAGAAYABYAFQAVABUAFQAVABUAFQAXABcAFgAVABcAFwAXABcAFQAVABMA
EwATABMAEgASABIAEgASABIAEgASABIAEQARABEAEQARABAAEAAQABAAEAAQABEAEQAN
AA8ADwAPABAAEAAPAA8ADQANAA0ADQAOAA0ADQANAA0ADgAOAA4ADgAOAA4ADgAMAAwA
DAALAAoACgALAAsADQANAAwACwAJAAoACwALAA0ACwALAAwADgANAA0ADQALAAsACwAL
AAsACwALAAwADAALAAsADAAMAAwACwAKAAoADAAKAAoACgAKAAoACgAKAAoACgAKAAoA
CgAKAAoACgAKAAgACAAIAAgACQAKAAsADAALAAoACQAHAAkACQAJAAkABwAHAAcABwAI
AAgABwAHAAgACAAIAAgACgAKAAoACwAJAAkACQALAAwADQANAA0ADgAOAA4ADgAOAA0A
DQANAAkACAAGAAUAAwAAAAAAAAABAP7//f/9////AAABAAMAAwADAAMAAgAAAAAAAQAB
AAUABQAHAAgABgAHAAcABwAFAAUABQAFAAcABwAHAAcABwAIAAgACAAGAAYABgAGAAcA
BwAHAAcABQAFAAcABwAJABMAHAAiACQAKgArACwAMAAuACMABgDS/5H/Wv9C/0P/QP8+
/0P/Q/88/z7/U/90/5P/qP+6/8//5P/0//3/AgAGAAoACwAMAAwADwAPAA8ADwAPABAA
EQATABMAFAAVABUAFQAXABcAGQAZABgAGAAYABcAGQAaABsAGwAaABoAGQAYABgAGgAa
ABoAGwAbABoAGgAcABwAHAAdAB0AHQAdAB0AHQAdAB4AHgAgACAAIQAhACEAIQAjACMA
IQAhACEAIgAkACQAJAAkACYAJgAmACcAJgAnACcAJgAoACgAKgAqACwALAAsACwAKwAs
AC8ALwAvADAAMAAxADEAMgAyADQANAA0ADQANQA1ADUANgA2ADYANgA1ADUANAA0ADQA
NAA2ADUANQA0ADEAMQAwADAAMQAxAC8ALgAsACwALAArAC0ALQAsACsAKAAnACYAJgAj
ACIAIAAfACAAHwAdABoAHAAaABkAFwAVABQAEwASABEAEAAOAA4ADQAMAAsACgAMAAwA
DAAMAAgACAAKAAoACQAHAAcABwAJAAoACwALAAkACQAJAAoADAALAAsACwALAAwADwAP
AA4ACwALAAsACwALAAwADAAMAA0ADgAOABAAEAARABEADwAPAA4ADQAPAA8ADwAQABAA
EAARABIAEAARABEAEQAQABAAEAAQAA4ADQANAA0ADQANAA0ADQANAA0ADAALAA0ADQAN
AA0ADQANAAsACwALAAsACgAKAAgACAAIAAgACgAKAAoACQAJAAkACQAJAAgACAAIAAgA
CAAIAAkACQAFAAcABwAHAAgACAAHAAcABQAFAAUABQAGAAUABQAFAAMABAAEAAQABAAE
AAQABAAGAAYABgAFAAIAAgADAAMAAwADAAIAAQABAAIAAwADAAUAAwADAAQABAADAAMA
AwABAAEAAQABAAMAAwADAAQAAgABAAEAAgAEAAQAAwACAAAAAgACAAIAAgACAAIAAgAC
AAIAAAAAAAAAAAAAAAAAAAAAAAIAAgACAAIAAAAAAAAAAAAAAAAAAAAAAAAAAAAAAAAA
/v/+//7//v8AAAAAAAAAAAAAAAAAAAAAAAAAAAAAAAD+//7//v/+////////////////
///////9//7//v/9////AAAAAAAA/v/+//7//v///////////wEAAgADAAMABAAGAAcA
CAAHAAYABAADAAQAAwADAAIA///9//r/+v/6//n/9v/1//P/8//0//X/9//3//f/9//2
//b/9v/3//X/9//3//n//P/8//3//f/9//3//f/9//v/+//7//v/+//7//z//P/+//7/
/v/+//z/+//7//v//f/9//3//f/9//3///8IABQAHgAiACMAJAAmACYAIwAWAPL/tf9s
/zr/J/8o/yT/Jf8t/yr/Iv8p/0T/af+I/57/sf/I/97/6//y//r//v/9//7//v8BAAUA
BQAFAAUABgAHAAkACQAKAAsACwALAAsACwANAA0ADQAOAA8ADwANAA4ADwAPABEAEgAS
ABIAEgAUABQAFAATABMAEgASABIAEgASABMAEwATABMAEwAVABUAFgAWABgAGAAZABkA
GAAXABgAFwAZABkAGQAaABoAGgAaABoAHAAcABwAHQAeAB8AHwAeAB4AHgAgACAAIgAi
ACIAIgAhACIAJQAlACUAJgAmACcAJwAoACgAKgAqACoAKgArACsAKwAsACwALAAsACsA
KwAsACwALAAsACwAKwArACoAKwArACoAKgApACkAJwAmACYAJgAmACUAJQAlACQAIwAi
ACEAIAAgAB8AHgAcABsAGAAXABUAEgAUABIAEQAPAA4ADAAKAAgABQAEAAIAAgADAAIA
AQAAAAAAAAAAAAAA/P/8//7//v////3//f/9//v//P/9//3//f/9//3//v/+//3//f/9
//3//v8BAAEAAgD/////////////AAAAAAAAAQACAAIAAAAAAAEAAQADAAMAAgABAAMA
AwADAAQABAAEAAUABgAEAAUABQAFAAIAAgACAAIABAADAAMAAwADAAMAAwADAAUABQAE
AAMAAQABAAEAAQABAAEA///////////+//7/AAAAAAAAAAAAAAAAAAD///3//f/9//3/
/P/8//z//P/8//z//f/9//n/+//7//v//P/8//v/+//7//v/+//7//z/+//7//v/+f/6
//r/+v/8//z//P/8//r/+v/6//n/+v/6//v/+//7//v/+v/5//f/+P/5//n/+f/3//f/
+P/6//n/+f/5//v/+//7//v/+f/5//n/+v/6//n/+f/6//r/+v/5//j/+v/6//r/+v/6
//r/+P/4//j/+P/4//j/+P/4//j/+P/4//j/+P/4//j/+P/4//j/+P/4//r/+v/6//r/
+P/4//j/+P/4//j/+P/4//b/9v/2//b/+P/4//j/+P/4//j/9//3//f/9//3//f/9//3
//f/+P/4//f/9//4//j/+P/4//j/+P/4//n/+f/7//v//f/+/////////wAAAAAAAAAA
AAD9//3//f/7//r/+P/3//X/9P/0//T/8//u/+3/7f/t/+7/7//x//H/8f/x//D/8P/u
/+//7//x//L/9f/3//j/9//3//f/9//3//f/9//3//f/9//3//f/+P/4//j/+P/4//j/
+P/3//n/+f/5//n/9//3//f/+f///wgAEgAaAB4AHwAgACIAJAAdAAgA3v+d/1b/LP8h
/x7/HP8f/yP/HP8a/yv/Sv9t/4j/nv+z/8r/3P/p//D/9v/6//v//P/8////AQABAAEA
AQACAAMABQAFAAYABwAHAAcACQAJAAsACwAKAAoACgAJAAcACAAJAAkACwAMAAwADAAO
ABAAEAAQAA8ADwAOAA4ADgAOAA4ADwAPAA8ADwAPAA8ADwAQABAAEgASABMAEwATABMA
FQAVABUAFQAVABYAGAAYABgAGAAYABgAGAAZABoAGwAbABoAGgAaABwAHAAcABwAHAAc
AB8AIAAjACMAIwAkACQAJQAjACQAJAAmACYAJgAmACcAKAApACsALAAsACwAKwArACwA
LAAsACwAKgApACkAKAApACkAKAAoACcAJwAlACQAJAAkACQAIwAjACMAIgAhACAAHwAe
AB4AHQAcABoAGQAYABcAFQASABAADgANAAsACwAKAAkACAAHAAYABAAEAAEAAAD///7/
/v/+//7//v/8//z//v/+//v/+f/5//n/+//8//3//f/9//3//f/+//7//f/9//3//f/+
/wEAAQD+//v/+//7//3//f/+//7//v///wAAAAAAAAAAAQABAP/////+//3/////////
AAAAAAAAAQACAAIAAwADAAMAAgACAAIAAgAAAP//////////////////AQABAAAA////
//////////3//f/7//v//f/9//z//P/8//z//P/8//z//P/8//v/+//7//v/+//6//r/
+v/6//j/+P/5//n/9//5//n/+f/4//j/9//3//n/+f/5//n/+P/3//f/9//1//b/9v/2
//b/9v/2//b/9v/2//b/9f/y//L/8//z//X/9f/0//P/8//0//X/9f/3//X/9f/2//b/
9f/1//X/9f/1//X/9f/z//P/8//0//T/8//z//T/9P/0//P/8v/y//T/9P/0//T/9P/y
//L/8v/y//D/8P/w//D/8v/y//L/8v/y//L/8v/y//L/8v/y//L/9P/z//P/8//y//H/
8P/v//H/8f/y//L/7//v//D/8P/u/+7/7v/u//D/8f/x//H/8f/z//T/9f/1//X/9v/2
//b/9v/2//X/9f/1//P/8v/w/+//7f/q/+r/6v/p/+b/5f/l/+X/5v/l/+f/5//n/+n/
6P/o/+j/5//n/+n/6f/r/+z/7P/t/+3/7f/t/+3/7f/t/+3/7f/t/+3/7f/u/+z/7P/s
/+z/7v/u/+3/7f/t/+3/7f/t/+3/7f/t//P//P8EAAwADgANAAwADgAMAAsABgDw/8P/
iP9W/z3/OP82/zX/Nf8w/yr/Lf8+/1v/fP+S/6X/uP/K/9v/5P/q/+7/7//w//D/8//1
//X/9f/1//b/9//5//n/+v/7//v/+//7//v//f/9//z//P/8//v//f/+//////8BAAIA
AgACAAAAAgACAAIAAgABAP///v///wAAAQADAAEAAQABAAEAAwADAAQABAAEAAQABQAF
AAUABQAHAAcABQAFAAUABgAGAAYABgAGAAoACgAKAAsACgALAAsACgAMAAwADgAOABAA
EAAQABAAEAAQABIAEQAPABAAEAARABEAEgASABQAFAAUABQAFQATABMAFAAUABUAFgAW
ABcAGAAYABgAGAAWABUAFQAUABMAEwASABIADwAPAA0ADAANAA4ADwAPAA4ADQALAAkA
CgAJAAgACAAJAAgABgAFAAIAAQD///z//v/8//v/+f/7//r/+f/4//f/9v/0//T/8//y
//H/8P/y//L/8v/y//D/8P/y//L/8f/v/+//7//t/+7/7//v//H/8f/x//L/8v/x//H/
8f/x//L/9f/1//T/8f/x//H/8//z//T/9P/0//X/9v/2//T/9P/1//X/9f/1//T/8//1
//X/9f/2//b/9v/3//j/9//3//b/9f/0//T/9P/0//b/9f/1//X/9f/1//X/9f/z//P/
8v/x//L/8//0//X/9f/1//P/8//z//P/8v/y//D/8P/w//D/8v/y//L/8f/x//H/8f/x
//D/8P/w//D/8P/w//H/8f/x//P/8//z//D/8P/v/+//7//v/+//7//u/+3/7f/t/+3/
7v/u/+7/7v/u/+7/7v/u/+7/7v/t/+3/7v/w//H/8P/v/+3/6//t/+7/7//v/+//7f/t
/+7/7v/t/+3/7f/t/+3/7f/t/+//7//v//D/7v/t/+3/7v/u/+7/7f/s/+7/7v/s/+z/
7P/s/+z/7P/s/+z/7v/u/+7/7v/u/+7/7v/u/+7/7v/u/+7/7P/s/+z/7P/s/+z/7P/s
/+7/7v/u/+7/7v/u/+7/7f/r/+v/6//r/+3/7f/t/+3/7v/u/+3/7f/u/+7/7v/u/+7/
7v/u/+//7//v/+//8f/w//H/8f/x//L/8v/y//L/8v/x//H/8f/x//D/7v/t/+n/5v/m
/+b/5//k/+P/4//j/+T/5f/n/+f/5//n/+b/5v/m/+f/5//r/+v/7f/u/+z/7f/t/+3/
7//v/+//7//t/+3/7f/t/+3/7v/u/+7/7v/u/+7/7v/t/+3/7f/t/+3/7f/t/+3/8f/3
/wAACAAMAA4AEwAWABgAGAAPAPT/wv+B/0L/JP8h/yL/Iv8n/yn/Iv8k/zn/VP9x/4r/
nv+x/8b/2P/l/+r/7v/y//H/8v/y//X/9//3//f/9//4//n/+//7//z//f/9//3/////
/wEAAQAAAAAAAAD//wEAAgADAAMAAQACAAIAAgACAAQABAAEAAMAAwACAAIABAAEAAQA
BQAFAAUABQAFAAcABwAIAAgACAAIAAkACQAJAAkACwALAAsACwALAAwADAAMAAwADAAO
AA4ADgAPABAAEQARABAAEgASABQAFAAUABQAFAAUABUAFgAZABkAGQAaABoAGwAZABoA
GgAcAB4AHgAeAB8AHwAfACAAIAAiACIAIQAhACIAIgAiACIAIAAfAB8AHgAeAB8AHwAg
AB8AHwAdABwAGgAaABoAGQAZABkAGAAXABYAFQAUABQAEwASABAADwAOAA0ACwAIAAYA
BAADAAEA///+//3//P/7//r/+P/4//n/+P/3//b/9P/0//T/9P/y//L/9P/0//P/8f/x
//H/8//0//X/9f/z//P/8//0//b/9f/1//X/8//0//f/9//2//P/8//z//X/9f/2//b/
9P/1//b/9v/2//b/9//3//n/+f/4//f/9//3//f/+P/2//b/9//4//j/+f/5//n/+P/4
//j/+P/4//f/9//3//f/9//3//f/9//3//b/9f/3//f/9//3//f/9//1//X/9f/1//T/
9P/0//T/9P/0//L/8v/y//H/8f/x//H/8f/w//D/8P/w//D/8P/x//H/7//x//H/8f/w
//D/7//v/+//7//v/+//7v/t/+3/7f/t/+7/7v/u/+7/7v/u/+7/7v/u/+7/7f/s/+z/
7f/t/+3/7f/s/+v/6//s/+3/7f/r/+n/6f/q/+r/6f/p/+n/6//r/+v/6//r/+v/6//s
/+z/6//r/+z/6v/q/+n/6P/q/+z/6//q/+n/6P/q/+r/6v/q/+j/6P/o/+j/6P/o/+j/
6P/o/+j/6P/o/+r/6v/q/+r/6P/o/+j/6P/o/+j/6P/o/+j/6P/o/+j/6P/o/+j/6P/o
/+j/6P/o/+j/6P/o/+j/5v/m/+b/5v/m/+b/5v/m/+b/5v/m/+b/6P/o/+j/6P/o/+j/
6P/o/+f/5v/l/+T/5v/m/+b/5v/o/+j/6P/o/+n/6v/r/+z/7P/s/+z/7P/s/+z/7P/s
/+r/6P/m/+T/4//i/+H/4P/f/97/3f/c/9z/3P/c/9z/3P/c/9z/3P/e/97/3v/e/9//
4P/h/+L/5P/k/+T/5P/i/+L/4v/i/+L/4v/i/+L/4v/i/+L/4v/i/+L/4v/i/+D/4P/g
/+D/4P/g/+D/4P/n/+z/8f/2//v/AAAFAAoAAgD8//b/8P+//5D/Yf8y/yb/HP8S/wj/
B/8G/w==
         </WaveFormData>
      </LeadData>
      <LeadData>
         <LeadByteCountTotal>10000</LeadByteCountTotal>
         <LeadTimeOffset>0</LeadTimeOffset>
         <LeadSampleCountTotal>5000</LeadSampleCountTotal>
         <LeadAmplitudeUnitsPerBit>4.88</LeadAmplitudeUnitsPerBit>
         <LeadAmplitudeUnits>��V</LeadAmplitudeUnits>
         <LeadHighLimit>2147483647</LeadHighLimit>
         <LeadLowLimit>268435456</LeadLowLimit>
         <LeadID>V2</LeadID>
         <LeadOffsetFirstSample>0</LeadOffsetFirstSample>
         <FirstSampleBaseline>0</FirstSampleBaseline>
         <LeadSampleSize>2</LeadSampleSize>
         <LeadOff>FALSE</LeadOff>
         <BaselineSway>FALSE</BaselineSway>
         <ExcessiveACNoise>FALSE</ExcessiveACNoise>
         <MuscleNoise>FALSE</MuscleNoise>
         <LeadDataCRC32>2898070544</LeadDataCRC32>
         <WaveFormData>
7P/r/+r/6f/o/+j/5//n/+b/5f/l/+T/5v/l/+T/5P/l/+X/5f/l/+P/4//j/+P/5f/j
/+P/5f/o//L/AAATACMAMwBHAGEAggCfAKwAngB5AFAALwAcAAQA3v+v/33/RP8I/+3+
D/9I/23/gv+c/7f/yP/Y/+H/5//q/+j/6P/o/+n/7f/u/+7/7f/r/+z/7v/v/+//7//w
//H/8P/w//L/8//z//P/9P/0//X/9f/5//n/+f/4//f/9//5//n/+v/7//r/+v/6//r/
+//8//z//P/8//3//v////////8BAAIAAgACAAIAAgABAAMABAAFAAcABwAHAAkACgAK
AAsADAANAA4ADwAQAA8AEAARABIAEgATABUAFQAZABoAGwAcAB0AHgAfACAAIgAjACQA
JQAkACUAJgAnACgAKQAqACsAKwArACsALAArACoAKAAnACcAJwAnACYAJAAjACIAIQAg
AB8AHgAbABkAGQAYABQAEwASABIAEAAPAA4ADQALAAsACgAKAAkACgAJAAcABgAIAAcA
BgAFAAYABQADAAIAAQD///7//v/9//z/+f/5//j/9//2//X/9//3//f/9f/0//P/8//z
//T/8v/y//L/8//z//P/9P/0//T/9P/0//X/9f/1//X/9f/2//f/+P/4//j/+P/4//r/
+//7//v/+//9//7//v////////8AAP//////////////////AAAAAAAAAAAAAP//AAAA
AAAA/f/9//3//f/9//z//P/7//v/+//7//r/+v/6//n/9//1//b/9v/2//X/9f/1//P/
8//z//P/8//0//P/8//z//H/8P/v/+//7f/s/+z/6//t/+3/7f/s/+z/7P/s/+z/6v/q
/+n/6f/p/+n/6f/n/+f/5//n/+f/6f/p/+n/6P/m/+b/5v/m/+b/5v/m/+b/5f/l/+X/
5P/i/+L/4v/i/+L/4//k/+X/5P/k/+b/5v/l/+P/4v/h/+P/4//j/+P/4//j/+P/4//h
/+H/4f/h/+P/4//i/+D/4P/g/+D/4P/h/+H/4f/h/+D/4P/g/+D/4P/g/+D/4P/e/9//
3//e/97/3v/f/9//3//g/+D/4f/i/+L/5P/k/+T/5f/l/+T/5P/l/+X/5f/k/+X/5f/l
/+X/4//j/+P/4//i/+D/3v/e/97/3v/g/+T/5f/l/+P/3//f/97/3f/c/9z/3f/d/93/
3P/c/9v/2P/X/9b/1v/T/9P/0//T/9T/1P/U/9P/1P/U/9X/1f/T/9P/0//T/9P/0//T
/9P/0f/P/9D/2P/k//X/CQAdAC8AQwBgAIMAmACUAHUASgAlAA4A/v/k/8H/k/9Y/xj/
6/7z/ib/V/9w/4T/nf+y/8T/zf/V/9j/1v/W/9b/1//b/9z/3P/b/9v/3P/e/9//3//f
/+D/4f/g/+D/4v/j/+P/4//k/+T/4//j/+f/5//m/+b/5v/n/+n/6f/q/+v/6v/q/+r/
6v/r/+z/7P/s/+z/7f/u/+//7//v//H/8v/x//D/7//u//H/8//0//X/9f/1//X/9//2
//b/9//4//v//P/9//7//f/+////AAACAAMABQAFAAUABgAHAAgACQAKAAsADAAMAA0A
DgAPABAAEQASABMAFAAVABYAFwAXABcAFwAYABgAGAAXABcAFQAVABUAFAASABEAEAAP
AA4ADQAMAAkABwAHAAYAAgD///7//v/8//v/+v/5//f/9//2//b/9f/0//P/8f/w/+7/
7f/s/+v/6v/p/+f/5v/l/+P/4v/i/+H/4P/d/93/2v/Z/9j/1//V/9X/1f/T/9P/0//U
/9X/1P/S/9L/0v/R/9H/0f/S/9T/1P/U/9T/1P/T/9L/0f/T/9T/1f/W/9T/1P/U/9T/
1v/X/9f/1//X/9n/2v/a/9v/2//b/9z/2//b/9v/2//d/93/3f/e/97/3v/e/97/3v/e
/93/3P/b/9v/2//b/9v/2v/a/9n/2//b/9v/2v/Y/9j/1//V/9X/1v/W/9b/1f/V/9X/
0//R/9H/0f/R/9D/z//P/8//z//O/83/zf/N/8z/zP/L/83/zf/N/8z/yv/K/8r/yv/K
/8r/yf/J/8n/yf/J/8f/x//H/8f/x//H/8f/x//G/8b/xv/G/8b/xv/G/8b/xv/F/8X/
xf/E/8b/xv/G/8b/w//D/8P/w//E/8T/xv/G/8T/w//D/8P/w//D/8P/w//D/8P/w//D
/8P/w//D/8P/w//D/8L/wv/C/8L/wv/D/8H/wv/C/8L/wv/C/8L/wv/C/8L/xP/E/8T/
w//F/8X/xf/E/8L/wv/C/8L/wv/C/8L/wv/F/8X/xP/E/8L/w//D/8P/xf/G/8j/yv/I
/8r/yv/K/8v/y//K/8r/y//L/8v/zP/N/83/zf/N/8v/y//L/8v/yv/I/8b/xv/G/8b/
yP/K/8v/y//J/8f/yf/I/8f/xv/G/8f/x//H/8b/xv/F/8T/xf/E/8T/w//B/8H/wf/C
/8L/wv/B/8D/wv/D/8P/w//F/8X/xf/F/8P/w//D/8P/wf/C/8r/2P/r//3/EQAlAD0A
YACBAJQAiABlADwAGQACAPL/2P+x/4H/RP8G/+H+7f4g/1H/bP+A/5n/sP++/8f/zf/Q
/9D/0P/Q/9H/1f/W/9b/1f/V/9b/2P/Z/9v/2//c/93/3P/c/97/3//f/9//4P/g/+D/
4f/m/+f/6P/o/+j/6f/n/+f/6P/p/+z/7P/s/+z/7//w//D/8P/w//H/8v/z//P/8//1
//b/+P/4//j/+P/5//v//P/9/////////wEAAgACAAMABAAFAAYABwAIAAkACgALAAwA
DgAPABEAEQATABQAFQAWABkAGgAbABwAHAAdAB4AHwAiACMAJAAlACYAJwAoACkAKQAp
ACkAKgAsACwAKwArACkAKQApACgAKAAnACYAJQAmACUAJAAhACEAIQAgABwAGwAaABoA
GAAZABgAFwAVABUAFAAUABMAFAATABEAEAAOAA0ADAALAAoACQAHAAYABwAFAAQABAAD
AAIA/////wAA///+//3//f/9//3/+//8//v/+//7//z/+v/6//r/+//7//v//P/+//7/
/v/+//////////////8AAAEAAgACAAIAAgACAAMABQAGAAcABwAJAAoACgALAAsACwAM
AA0ADQANAA0ADwAPAA8AEAAQABAAEAAQAA8AEAAQABAADwAPAA8ADwAQABAAEQARAA8A
DwAPAA4AEAAQAA8ADQANAA4ADgAOAA0ADQANAAsACwALAAsACwAMAAsACwALAAsACgAJ
AAkACgAKAAsACwAJAAkACQAIAAgACAAIAAgACAAIAAcABwAHAAcABwAFAAcABwAHAAcA
BwAHAAcABgAIAAgACAAIAAgACAAIAAgABwAHAAcABgAIAAgACAAIAAUABQAFAAUABgAG
AAgACAAIAAcABwAHAAgACQAKAAsACQAJAAkACQAJAAkACQAJAAsACwAKAAoACgAKAAoA
CwALAAoACgAKAAoACgAMAAwADAAMAAwADAAMAAwADAAMAAwADAAMAAwADAAMAAwADAAM
AAwADAAMAAwADAAMAAwADAAMAA4ADgAOAA4ADgANAA0ADQANAAwADAAMAA4ADgAOAA4A
DgAOAA8ADwAOAA4ADgAPABEAEQASABIAEwAUABQAFgAYABgAGQAZABYAFgAXABcAGQAa
ABsAGwAZABkAFwAXABkAGQAYABYAFgAWABYAFgAXABgAGAAXABUAEwATABIAEwASABIA
EwATABMAEgASAA8ADgANAAwADgANAA0ADQANAA4ADgAOAA0ADAAMAA0ADQANAA0ADQAP
AA8ADwAPAAsACwALABIAIgA0AEUAVwBrAIMAowDGAN8A3gDAAJUAbABRAD4AJAD+/83/
j/9Q/yT/Jf9V/4r/qf++/9j/8f8AAAgADQATABQAFAAUABQAFQAZABoAGgAZABsAHAAe
AB8AHQAdAB4AHwAgACAAIgAjACMAIwAkACQAJQAlACkAKQAqACoAKgArACsAKwAsAC0A
LgAuAC4ALgAvADAAMAAwADAAMQAyADMANQA1ADcAOAA2ADYANgA2ADkAOwA8AD0APQA9
AD0APwBAAEAAQQBCAEMARABFAEYARwBIAEkASgBKAEsATQBNAE8AUABRAFIAUwBUAFUA
VgBYAFkAWgBbAFwAXQBeAF8AXgBfAGAAYQBhAGEAYQBiAGIAYgBhAGEAYQBhAGEAYABe
AF0AXABbAFkAVwBVAFEAUQBRAFAATABLAEoASgBIAEkASABHAEUARQBEAEQAQwBCAEEA
PwA+AD4APQA8ADsAPAA7ADkAOAA3ADUANAA0ADMAMgAvAC8ALgAtACwAKwArACsAKwAp
ACoAKQApACkAKgAoACgAKAApACkAKQAqACgAKAAoACgAKwArACsAKwArACwALQAuAC4A
LgAuAC4AMAAxADEAMQAxADMANAA0ADMAMwAzADQANQA1ADUANQA1ADUANQA2ADYANgA2
ADYANgA2ADUANAA1ADUANQA1ADMAMgAyADEAMQAxADEAMAAwADAALwAtAC8AMAAwADAA
LgAtACwAKQArACsAKwArACoAKQApACkAKQAoACcAJwAnACYAJgAlACcAJwAnACYAJAAk
ACQAJAAkACQAIwAjACMAIwAjACEAIQAhACEAIQAjACMAIwAiACAAIAAgACAAIAAgACAA
IAAfAB8AHwAeABwAHAAcABwAHQAdAB0AHQAeAB4AIAAgAB4AHQAdAB0AGwAbABsAGwAd
AB0AHQAdABsAGwAbABsAHQAdABwAHAAcABwAHAAdABsAGgAaABoAGgAaABwAHAAcABwA
GgAaABoAGgAYABgAGAAYABkAGgAbABwAGgAaABoAGgAaABoAGgAaABgAGAAYABgAGgAa
ABoAGgAYABgAGAAYABoAGgAaABoAGAAXABcAFwAZABgAGAAYABgAGAAYABgAGAAYABkA
GQAYABgAGAAZABkAGQAaABoAGQAaABoAHAAcABwAHQAdABwAHAAdAB0AHQAeAB8AHwAh
ACEAHwAfAB8AHwAeABwAGAAYABgAGAAaABwAHQAdABsAGQAZABgAFwAWABYAFwAVABUA
FAAUABMAEgARABAADgANAA0ADQAPABAAEAAQAA8ADgAOAA8AEQARABEAEQAPAA8ADwAP
ABEADwANABAAGAAmADkATwBfAG0AhQCmAMcA1ADMAKsAgABbAEYAMgAQAOf/s/94/zz/
G/8z/2z/lf+q/8L/3//2/wQADQARABQAFAAUABQAFQAXABgAGAAXABcAGAAaABsAGwAb
ABwAHQAcABwAHgAfACEAIQAiACIAIQAhACUAJQAkACQAJAAlACMAIwAkACUAKAAoACgA
KAApACoAKgAqACoAKwAsAC0ALQAtAC8AMAAwADAAMAAwAC8AMQAyADMAMwAzADMANQA2
ADYANwA4ADkAOgA7ADwAPQA+AD8AQAA+AD8AQQBBAEMARABFAEYARwBIAEkASgBMAE0A
TgBPAFAAUQBSAFMAUgBTAFQAVQBVAFUAVQBWAFQAVABTAFMAUwBTAFMAUgBOAE0ATABL
AEoASQBIAEUAQwBDAEIAPgA9ADwAPAA6ADcANgA1ADMANQA0ADQAMwAwAC8ALQAsAC4A
LQAsACsALAArACkAKAAnACUAJAAkACMAIgAfAB8AIAAfAB4AHQAdAB0AHQAbABgAFwAX
ABcAGAAWABYAFgAXABcAFwAYABYAFgAWABYAFwAXABcAFwAZABoAGwAcABwAHAAcABwA
HQAfACAAIQAfACEAIgAiACMAIwAjACQAIwAjACMAIwAlACUAJQAmACQAJAAkACQAIwAk
ACQAJAAjACMAIwAjACMAIgAiACEAIQAhACEAIAAgACAAHwAdAB0AHgAeAB4AHQAdAB0A
GwAZABkAGQAZABgAFwAXABcAFwAWABUAFQAXABYAFgAVABMAEwATABIAEgASABIAEgAS
ABIAEQARABEAEQARAA8ADQANAA0ADQANAA0ADQAMAA4ADgAOAA4ADgAOAA4ADgALAAsA
CwAKAAoACgAKAAoACwALAAsACwAIAAgACgAKAAwACwALAAsACQAJAAkACQAHAAcABwAH
AAcABwAHAAcACQAJAAgACAAIAAgACAAJAAUACAAGAAYABgAGAAYABgAGAAYACAAIAAgA
CAAIAAgACAAIAAYABgAGAAYACAAIAAgACAAGAAYABgAFAAcABwAHAAYABAAEAAQABAAE
AAQABAAEAAUABQAEAAQABgAHAAcABwAIAAgACQAKAAgACgAKAAoACQAJAAgACAALAAsA
CwAMAAsACwALAAsACQAJAAkACQAIAAYABAAEAAYABgAIAAoACwALAAkABwAFAAQAAwAC
AAIAAwADAAMAAgACAAEAAAD9//z//P/7//3//f/9//7//v/+//3//P/8//3//f/9//3/
/f/9//3/+//5//v/+f/5/wAADgAeAC8AQwBTAGcAhwCqAMEAwACiAHcAUAA1ACgAEgDu
/7//if9K/xr/Gf9H/3r/l/+s/8T/2//s//b/+////wIAAgACAAIAAwADAAQABAADAAUA
BgAIAAkACQAJAAoACwAKAAoADAANAAsACwAMAAwADAANABIAEwATABIAEQARABEAEQAS
ABMAFgAWABYAFgAXABgAGAAYABgAGQAaABsAGgAZABoAGgAcABwAHAAcAB8AIQAiACMA
IgAhACAAIQAkACQAJQAmACcAKAApACoAKwAsAC0ALgAuAC8AMQAxADEAMgAzADQANwA4
ADkAOgA8AD0APgA/AEAAQQBCAEMARABFAEYARwBHAEcARwBIAEgASABHAEcARQBFAEUA
RABEAEMAQgBBAD4APQA8ADkAOQA5ADgANAAxADAAMAAuAC8ALgAtACsAKQAoACgAJwAk
ACMAIQAgACAAHwAeAB0AHAAbABkAGAAXABUAFAAUABEAEAANAA0ADAALAAoACQAJAAkA
CQAHAAYABQAFAAUABAACAAIAAgADAAMAAwAEAAIAAgACAAIAAwADAAMAAwADAAQABQAG
AAYABgAGAAYABgAHAAcABwAJAAsADAAMAA0ADQANAA4ADwAPAA8ADwAPAA8ADwAQABAA
EAAQABAAEQASABIAEgAPAA8ADwAPAA8ADgAOAA0ADwAPAA8ADgAMAAwACwAJAAsADAAM
AAwACgAJAAgABQAFAAUABQAFAAYABQAFAAUAAwACAAEAAQADAAIAAgABAP////////7/
/v/+//7//v/+//7//f/9//////////3/+//7//v/+//9//3//f/8//v/+v/5//j/+P/4
//j/+P/5//n/+f/4//b/9v/2//b/9//3//f/9//2//b/+P/4//b/9f/1//X/9f/1//X/
9f/1//X/9f/1//X/9f/1//X/8//z//L/8v/0//T/9P/1//P/9P/0//T/9P/0//T/9P/0
//T/9P/0//T/9P/y//L/8v/y//T/9P/0//T/8v/y//L/8v/y//L/8v/y//L/8v/y//L/
8P/w//D/8P/y//L/8v/y//L/8v/y//L/8v/y//L/8v/y//L/8v/y//H/8f/x//H/8v/y
//L/8v/w//D/8P/w//D/8f/x//D/8P/w//H/8f/x//L/8v/z//T/9P/2//b/+P/5//n/
+P/2//f/9//3//r/+//7//v/+f/3//f/9//5//j/9v/0//L/8v/y//T/+P/5//n/9//z
//P/8v/x/+7/7v/v/+//8f/w//D/7//u/+3/7P/s/+v/6//r/+v/7P/s/+z/6//q/+r/
6//r/+v/6//r/+v/6//r/+v/6//p/+n/6P/w/wAAEwAlADcASwBhAIIApQC8ALQAkQBk
AD8AKgAaAAAA2/+p/2z/LP8B/w3/QP9z/47/ov+7/9D/3v/n/+3/8P/u/+7/7v/v//L/
9P/1//X/9f/2//j/+f/5//n/+v/7//r/+v/8//3//////wAAAAD9//3/AQABAAIAAgAC
AAMABQAFAAYABwAIAAgACAAIAAcACAAIAAgACAAJAAoACwANAA0ADwAQABAAEAAQABAA
DwARABIAEwATABMAEwAVABYAFgAXABgAGQAaABsAHAAbABwAHQAeACAAIQAjACMAJQAm
ACcAKAApACoAKwAsACwALQAuAC8AMgAzADQANQA0ADUANgA3ADkAOQA5ADoAOgA6ADkA
OQA5ADkAOQA4ADgANwA2ADUAMgAxADAALQAtAC0ALAAoACcAJgAmACQAIwAiACEAHwAd
ABwAHAAbABoAGQAXABYAFAATABIAEQAQAA8ADQAMAAsACQAIAAgABwAGAAMAAwACAAEA
AAD///////////3/+v/5//n/+f/6//j/+P/4//n/+f/5//r/+P/4//j/+P/5//n/+f/5
//v//P/9//7//P/8//z//P/8//3//f/9//3///8AAAAAAQABAAEAAgADAAMAAwADAAMA
AwADAAQABgAGAAYABgAFAAYABgAGAAUABQAFAAUABQAEAAQAAwADAAMAAwACAAQABAAD
AAEA//8AAAAAAAD////////9/////////////P/7//v/+//7//r/+f/5//n/+P/4//f/
9//3//f/9v/2//b/9v/2//b/9v/1//X/9f/1//X/8//z//P/8//z//P/8//z//L/9P/0
//T/9P/y//L/8v/y//H/8f/x//D/8v/y//L/8v/v/+//7//v/+7/7v/w//D/7v/t/+3/
7f/v/+//7//v//H/8f/x//H/7//v/+//7//v/+//7v/u//D/8P/w//H/7f/u//D/8P/w
//D/7//u/+3/7P/u/+7/7v/u/+7/7v/u/+7/7v/u/+7/7v/u/+7/7v/u//D/8P/w//D/
7//u/+3/7P/u/+7/7v/u/+z/7P/s/+z/7P/s/+z/7P/u/+7/7f/t/+v/6//q/+r/7P/s
/+z/7P/s/+z/7P/t/+3/7P/s/+z/7f/t/+3/7v/u/+//8P/w//D/8P/w//H/8//y//L/
8//z//P/9P/1//X/9f/1//P/9f/1//X/9P/w/+7/7v/u/+7/8P/y//P/8f/v/+3/7f/s
/+v/6v/q/+3/7f/t/+z/6v/p/+j/5//m/+b/5f/l/+P/4//k/+T/5v/l/+T/5P/l/+X/
5f/l/+f/5//n/+f/5//l/+P/5f/m//D/AAATACcAOQBPAGsAkACxAL4ArgCFAFgANQAe
AAgA6P+7/4X/Rv8M//X+Ff9M/3X/jP+k/73/0P/c/+X/6f/s/+7/7v/u/+//7//w//D/
7//x//L/9P/1//X/9f/2//f/+P/4//r/+//7//v//P/8//v/+////////v/+//7///8A
AAEAAwAFAAQABAAEAAQABwAIAAgACAAHAAcABwAHAAkACQALAAwADgAOAA4ADgANAA8A
EAARABEAEQARABMAFAAUABUAFgAXABgAGQAaABsAHAAdAB4AHgAfACEAIQAhACIAIwAk
ACYAKAAqACwALgAvADAAMQAyADMANAA1ADYANwA4ADkAOQA5ADkAOgA8ADwAOwA7ADsA
OwA7ADoAOAA3ADYANQAyADEAMAAtAC0ALQAsACgAJwAmACYAJAAjACIAIQAfAB8AHgAe
AB0AGgAZABcAFgAWABUAFAATABIAEQAPAA4ADQALAAoACgAHAAYAAwADAAIAAQAAAP//
/f/9//3/+//8//v/+//7//j/9v/2//b/+f/5//n/+v/4//j/+P/4//n/+f/5//n/+//8
//3//v/8//z//P/8//z//f/9//3//f///wAAAAABAAEAAQACAAMAAwADAAMAAwADAAMA
BAAEAAQABAAEAAcACAAIAAgABQAFAAUABQAFAAQABAADAAMAAwADAAIAAgACAAEA///9
//7//v/+//////////3/+//7//v/+//6//n/+f/5//v/+v/5//n/9//2//b/9f/1//X/
9f/0//T/9P/0//T/9P/0//P/8//x//H/8f/v//H/8f/x//H/7//v/+//7v/w//D/8P/w
/+7/7v/u/+7/7f/t/+3/7P/s/+z/7P/s/+3/7f/t/+3/6v/q/+z/7P/s/+v/6//r/+v/
6//r/+v/7f/t/+3/7f/r/+v/6//r/+v/6//q/+r/6v/q/+r/6//p/+j/6v/q/+r/6v/o
/+j/6P/o/+j/6P/o/+j/6v/q/+r/6v/q/+r/6v/q/+j/6P/o/+j/6v/p/+n/6f/n/+b/
5v/m/+j/6P/o/+j/6P/o/+n/6f/m/+b/5v/n/+f/5//o/+j/6f/q/+r/7P/u/+7/7//v
/+7/7v/v/+//7//w//H/8f/v/+//7f/t/+3/7f/s/+r/6P/o/+j/6P/q/+z/7f/t/+v/
6f/p/+j/5//m/+b/5//l/+X/5P/k/+T/5P/k/+T/4v/h/+H/4f/h/+L/4v/i/+H/4P/g
/+H/4f/h/+H/4f/f/9//3//f/+H/3f/d/+D/6P/0/wUAFwAnADkATQBoAIsApACmAI0A
YgA5ABwACgDw/8n/m/9m/yj/9f71/ij/W/94/47/pf+8/9D/3f/j/+b/5v/m/+b/5//r
/+z/7P/r/+v/7P/u/+//7//v//D/8f/w//D/8v/z//P/8//0//T/8//z//f/9//4//j/
+P/5//n/+f/6//v/+//6//n/+P/7//z//P/8//7///8AAAEAAQABAAMABAACAAIAAgAC
AAUABwAIAAkABwAHAAcACQAKAAoACwAMAA0ADgAPABAAEQASABMAFAAUABUAFwAXABkA
GgAbABwAHQAeAB8AIAAgACEAIgAjACYAJwAoACkAKgArACwALQAtAC0ALQAuADAAMAAv
AC8AMQAxADEAMAAsACsAKgApACoAKQAoACUAIQAhACAAHAAdABwAHAAaABgAFgAUABEA
EwASABIAEQAQAA8ADQAMAAoACQAIAAcACAAHAAUABAADAAEAAAAAAP///v/7//v/+P/3
//b/9f/3//f/9//1//T/8//z//P/8v/w//D/8P/v/+//7//w//D/8P/w//D/8f/x//H/
8f/x//L/8//0//T/9P/0//T/9v/3//f/9//5//v//P/8//v/+//7//z/+//7//v/+//8
//3//v8AAAAAAAAAAAAAAAAAAP///v///////////////v/+//3//////////v/8//z/
+//5//v//P/8//z/+//7//v/+f/5//n/+f/5//j/9//3//f/+f/4//f/9//1//T/9P/z
//P/8//z//L/8v/y//L/8v/0//T/8//z//H/8f/x/+//7//v/+//7//v/+//7//u/+7/
7v/u/+7/7v/u/+7/7v/t/+3/7f/s/+3/7v/v//D/7v/t/+z/6//q/+r/7P/s/+7/7f/t
/+3/6//r/+v/6//t/+3/7f/t/+v/6//r/+v/6//r/+r/6v/s/+z/7P/t/+v/7P/s/+z/
7P/s/+r/6v/q/+r/7P/s/+z/7P/s/+z/7P/s/+z/7P/s/+z/6v/q/+r/6v/q/+r/6v/q
/+z/7P/s/+z/7P/s/+z/6//r/+v/6//q/+r/6v/q/+r/6v/q/+r/6v/t/+3/7P/s/+r/
6//r/+v/7P/s/+3/7v/u//D/8P/w/+//7//u/+7/8f/x//H/8v/z//P/8//z//H/8f/x
//H/8v/w/+7/7v/s/+z/7v/w//P/8//x/+//7//u/+3/7P/s/+3/7f/t/+r/6v/p/+j/
6f/o/+j/5//l/+X/5f/m/+j/6P/n/+b/5v/n/+f/5//l/+X/5f/l/+f/5//l/+P/5f/q
//T/BAAVACcAOwBRAG0AkACpAK4AmABvAEYAJwAaAAgA6v+//4n/Sv8W/wn/Kf9e/4H/
lv+s/8P/1v/i/+n/6//s/+7/7v/u/+//8f/y//L/8f/z//T/9v/3//n/+f/6//v/+v/6
//z//f/9//3//v/+//////8DAAMAAwACAAEAAQADAAMABAAFAAYABgAGAAYABwAIAAgA
CAAIAAkACgALAAsACwANAA4ADgAOAA4ADgAPABEAEgATABEAEQARABMAFgAWABcAGAAZ
ABoAGwAcAB0AHgAfACAAIgAjACUAJQAmACYAJgAmACgAKgAsAC4ALgAvADAAMQAyADMA
NAA1ADgAOQA6ADsAOwA7ADsAPAA+AD4APQA9AD0APQA9ADwAOgA5ADgANwA4ADcANgAz
ADMAMwAyAC4ALQAsACwAKgApACgAJwAlACUAJAAkACMAIAAfAB0AHAAaABkAGAAXABYA
FQATABIADwANAAwADAALAAoABwAHAAYABQAEAAMAAQABAAEA//8AAP////////7//P/8
//z//f/9//3//v/8//z//P/8/////////////f/+////AAD+//7//v/+////AQACAAMA
AwAFAAYABgAFAAUABQAGAAkACQAJAAkACQAJAAkACgAKAAoACgAKAAsADAAMAAwADQAN
AA0ADQANAAwADAALAAkACQAJAAgACgAKAAkABwAHAAgACAAIAAcABwAHAAUABQAFAAUA
BQAGAAUABQAFAAMAAgABAAEA///+//7//f/////////+//7//v/+//7//v/+//3//f/7
//v/+//5//n/+f/5//n/+//7//v/+v/6//r/+v/6//j/+P/4//j/+f/5//n/+P/4//j/
+P/4//n/+f/5//n/+P/4//r/+v/4//f/9//3//f/9//3//f/9//3//f/9//5//n/+f/5
//n/+f/4//j/+P/4//j/+f/3//r/+P/4//j/+P/6//r/+v/6//j/+P/4//j/+P/4//j/
+P/4//j/+P/4//r/+v/6//r/+f/4//f/9v/3//j/+f/6//j/+P/4//j/+P/4//j/+P/4
//j/+P/4//r/+v/6//r/+P/4//j/+P/6//r/+v/6//r/+v/6//r/+v/6//r/+v/6//r/
+v/6//r/+v/6//r//P/8//z//P/8//z//P/8////AAABAAIAAAAAAAAAAAABAAIAAwAE
AAQABAAEAAQAAgACAAIAAgAAAAAAAAAAAAAAAAAAAAAAAAAAAAAAAAD+//7//v/+//z/
/P/8//z/+v/6//r/+v/5//j/9//2//j/+P/4//j/9v/2//b/9v/4//j/+P/4//b/9v/2
//b/9P/0//T/9P/7/wAABQAKAB8AMgBFAFgAcACIAKAAuACiAIwAdgBgAEAAIgAEAOb/
w/+i/w==
         </WaveFormData>
      </LeadData>
      <LeadData>
         <LeadByteCountTotal>10000</LeadByteCountTotal>
         <LeadTimeOffset>0</LeadTimeOffset>
         <LeadSampleCountTotal>5000</LeadSampleCountTotal>
         <LeadAmplitudeUnitsPerBit>4.88</LeadAmplitudeUnitsPerBit>
         <LeadAmplitudeUnits>��V</LeadAmplitudeUnits>
         <LeadHighLimit>2147483647</LeadHighLimit>
         <LeadLowLimit>268435456</LeadLowLimit>
         <LeadID>V3</LeadID>
         <LeadOffsetFirstSample>0</LeadOffsetFirstSample>
         <FirstSampleBaseline>0</FirstSampleBaseline>
         <LeadSampleSize>2</LeadSampleSize>
         <LeadOff>FALSE</LeadOff>
         <BaselineSway>FALSE</BaselineSway>
         <ExcessiveACNoise>FALSE</ExcessiveACNoise>
         <MuscleNoise>FALSE</MuscleNoise>
         <LeadDataCRC32>3706913686</LeadDataCRC32>
         <WaveFormData>
6P/n/+f/5v/j/+P/4v/g/+D/4P/g/+H/4//i/+L/4v/j/+P/4//j/+H/4f/h/+H/4//h
/+H/5f/o//H//v8QACQAPQBcAIcAtwDnAA0BFwEGAekAxQCgAHoATQATANH/hv9A/yP/
Pv9y/5H/nP+w/8T/0f/c/+L/5f/l/+T/4v/i/+P/5P/k/+P/4//j/+P/5P/l/+X/5f/m
/+b/5f/l/+b/5v/m/+b/5//n/+f/5//o/+j/6P/p/+n/6v/q/+v/6//s/+z/7P/r/+v/
6//r/+3/7f/v//D/8P/w/+7/8P/x//H/8f/x//L/8v/w//H/8v/y//L/8//1//j/+P/4
//j/+f/5//n/+f/7//v/+//8//3//P/9//7//v8AAAEAAgACAAMABAAFAAcABwAHAAkA
CQAHAAgACQALAAoACgAKAAoACgAKAAoACgAIAAcABgADAAMAAwADAAIAAQD+//3/+//3
//f/9f/0//H/7//u/+z/6v/p/+j/5//k/+L/4v/h/+H/4v/i/+P/4//j/+L/4v/k/+X/
5v/m/+j/6P/o/+j/6P/o/+n/6f/n/+f/5v/m/+T/5P/k/+T/4//j/+P/4f/e/97/3//f
/93/3f/e/9//3//f/9//4P/g/+D/4P/g/+L/4f/h/+H/4//j/+T/5f/l/+X/5P/k/+f/
5//n/+f/5//o/+r/6v/s/+3/7f/t/+v/7P/s/+z/7P/s/+z/7P/s/+3/7f/t/+v/7P/s
/+z/6v/q/+r/6v/r/+v/6v/q/+n/6f/q/+r/6v/p/+j/5//m/+b/5f/i/+L/4f/h/+H/
4P/g/+D/4P/h/+H/4f/g/97/3v/c/9z/2v/a/9r/2v/c/9v/2v/a/9z/3P/c/9z/2//a
/9j/1v/W/9b/1v/W/9b/1v/W/9b/1v/W/9X/1P/U/9T/1f/W/9b/1f/V/9b/1P/T/9P/
0//S/9L/0v/R/9H/0f/R/9L/1P/T/9P/0//R/9D/0P/Q/9L/0v/S/9L/0f/R/9H/0f/Q
/9D/0P/R/9P/0v/S/9D/zv/O/87/zv/Q/9D/0P/Q/8//z//P/8//z//P/8//z//P/8//
z//P/83/zv/O/87/zP/N/83/zv/R/9L/0//U/9T/0//T/9T/1v/W/9b/1v/W/9b/1v/X
/9X/1f/V/9X/1f/V/9P/0v/T/9L/0v/V/9b/1//X/9X/0f/Q/8//zv/N/8z/zP/M/8v/
yv/K/8n/x//G/8X/xf/E/8L/wv/C/8L/w//D/8L/wv/C/8P/w//D/8P/w//D/8P/w//D
/8P/wf/B/8T/y//W/+b//P8XADQAVQCFALsA5wD/APoA4wDDAJ4AfgBZACkA6f+c/07/
F/8W/0L/bf+A/47/oP+x/7z/xP/H/8f/xv/E/8T/xf/G/8b/xf/F/8f/x//I/8n/x//H
/8j/yP/H/8f/yP/I/8r/yv/L/8v/y//L/8z/zP/M/83/zf/O/87/z//P/9D/0P/Q/8//
z//P/8//0f/R/9H/0v/S/9L/0v/U/9X/1f/V/9X/1v/W/9b/1//Y/9j/1//X/9j/2v/a
/9r/2v/b/9//3//f/+H/3//f/+D/4f/i/+P/5P/k/+T/5f/m/+b/5//o/+n/6//r/+v/
7f/t/+v/7P/t/+//8P/w//D/8P/w//D/8P/w/+//7//v/+3/6//r/+v/6v/p/+b/5f/j
/+H/4f/f/97/2//Z/9j/1v/U/9P/0v/R/9D/zv/O/83/zP/M/8v/y//M/83/zf/O/8z/
zf/O/87/zv/O/87/zv/O/87/z//P/83/zf/M/8z/yv/K/8r/yv/J/8n/yf/H/8j/yP/J
/8n/xv/F/8X/xf/F/8X/xf/G/8b/xv/G/8b/xv/F/8X/xf/H/8f/yP/J/8n/yf/I/8j/
y//L/8v/y//L/8z/zv/O/87/z//P/8//0f/S/9L/0v/S/9L/0v/S/9L/0//T/9P/0f/S
/9L/0v/S/9L/0v/S/9P/0//S/9L/0f/R/9L/0v/Q/8//zv/N/8//0P/Q/87/zv/N/83/
zf/O/87/zv/O/8v/y//L/8r/yP/I/8b/xv/I/8j/yP/I/8j/x//G/8b/xv/G/8b/xv/G
/8b/xf/E/8T/xP/E/8T/xP/E/8T/xP/E/8T/w//C/8L/wv/D/8T/xP/D/8P/xP/C/8H/
wf/B/8L/wv/C/8H/wf/B/8H/wv/C/8H/wf/B/8P/wv/C/8L/wv/C/8L/wv/D/8P/w//D
/8L/wv/C/8P/w//C/8L/wv/C/8P/w//C/8H/wP/B/8L/w//E/8L/wv/C/8L/xP/E/8T/
xP/E/8T/xP/D/8P/w//D/8P/w//D/8P/w//F/8X/xf/F/8b/xv/G/8b/yf/J/8r/y//M
/83/zv/O/83/zf/O/87/0P/Q/9D/0v/S/9L/0//T/9P/0//T/9P/0//R/9D/z//Q/9D/
0//U/9X/1f/T/9H/0v/R/9D/z//O/87/zv/N/8z/zP/L/8v/yv/J/8n/yP/G/8b/xv/G
/8f/x//G/8b/yP/J/8n/yf/J/8n/yf/J/8v/yf/J/8v/zf/O/9X/4P/w/wYAIQA+AGMA
lQDNAPcABwH+AOcAxQCeAHoAUwAfAOH/mv9S/yf/LP9W/4H/lP+i/7L/wf/M/9L/1f/X
/9b/1P/U/9X/1v/W/9X/1f/X/9f/2P/Z/9n/2f/a/9r/2//b/9z/3P/e/97/3//f/9//
3//g/+D/4v/j/+P/5P/i/+P/4//k/+b/5v/l/+X/5//n/+n/6f/p/+r/6v/q/+n/7P/u
/+//8f/x//L/8v/y//P/9P/0//X/9f/2//j/9v/2//b/9//7//v/+//9//3//f/+////
AAABAAIAAgAEAAUABgAGAAkACgALAA0ACwALAA0ADQAPABAAEQATABQAFAAUABQAEgAS
ABIAEgATABMAEwARAA8ADwAPAA4ADwAMAAsACQAJAAkABwAGAAUAAwACAAAA/v/9//z/
+//7//r/+//7//r/+v/5//n/+//7//r/+v/6//v//P/8//z//P/8//z//v/+////////
/////v/+/wAAAAAAAAAA/////////f/+//7///////7//f/9//3//f/9//3//v/+//7/
/v/+/wAA////////AQABAAIAAwADAAMAAgACAAYABwAIAAkACQAKAAwADAAMAA0ADQAN
AA8AEAAQABAAEgASABIAEgASABMAEwATABEAEgASABIAEgASABIAEgASABMAEwAUABMA
EwAUABQAEgARABAADwARABIAEgAQABIAEQARABEAEAAQABAAEAAPAA8ADwAOAA4ADgAM
AAwADgAOAA4ADgAOAA0ADAAMAAwADAAMAAwADgAOAA0ADAAMAAwADAAMAA4ADgAOAA4A
DgAOAA0ADAAMAAwADQAOAA4ADQANAA4AEAAPAA8ADwAQABAAEAAPAA0ADQANAA4ADgAN
AA0ADQAPAA4ADgAOABAAEAAQABAADwAPAA8ADwAOAA4ADgAPABAAEAARABIAEAARABEA
EAARABIAEgASABIAEgASABIAEgASABIAEgASABIAEgASABIAEgASABIAEgASABQAFAAU
ABQAFAAUABQAFAAUABQAFAAUABYAFgAWABYAFgAWABYAFgAWABUAFQAVABcAFwAXABcA
FwAXABcAFwAVABUAFgAWABgAGAAZABkAGgAbABwAHQAfACAAIAAhACIAIgAiACIAIgAk
ACQAJAAlACUAJQAlACUAJQAlACMAJAAjACIAIgAjACQAJQAlACMAIQAgAB8AIAAfAB4A
HgAeAB0AHAAcABkAGQAYABcAGQAYABYAFgAYABgAGQAZABgAGAAYABkAGQAZABkAGQAZ
ABkAGQAZABsAGwAdACQAMQBAAFIAagCHAKgA1QALATkBUQFNATYBEwHlALwAlgBlACsA
5/+k/3j/d/+a/8j/3//q//z/DgAXABoAHgAfACEAIgAgACAAIQAiACIAIQAhACMAIwAk
ACUAIwAjACQAJAAnACcAKAAoACgAKAApACkAKQApACoAKgAsAC0ALQAuACwALQAtAC4A
MAAwAC8ALwAvAC8AMQAxADEAMgAyADIAMQA0ADYANwA4ADcANwA2ADgAOQA6ADoAOQA5
ADoAPAA8ADwAPAA9AD8APwA/AEEAQQBBAEIAQwBEAEUARgBGAEYARwBIAEgASQBKAEsA
TQBNAE0ATwBPAE8AUABRAFMAUwBSAFEAUABQAFAAUABQAE0ATQBNAEsASwBLAEsASgBH
AEQAQwBBAD8APwA9ADwAOwA5ADgANgA0ADMAMgAxADAALgAuAC0ALgAuAC0ALQAvAC8A
LgAuADAAMQAyADIANAA0ADQANAA0ADQANQA1ADUANQA0ADQANAA0ADQANAAzADMAMwAx
ADIAMgAzADMAMQAxADIAMwAxADEAMQAyADIAMgAyADIANAAzADMAMwAzADMANAA1ADcA
NwA2ADYANwA3ADcANwA3ADgAOgA6ADsAOwA6ADkAOwA8ADwAPAA8ADwAPAA8ADwAPQA9
AD0AOwA8ADwAPAA8ADwAPAA8ADsAOwA6ADoAOQA5ADoAOgA4ADcANgA1ADcAOAA4ADYA
NAAzADMAMwAyADIAMgAyADMAMwAzADIAMgAyADAAMAAuAC4ALgAuADAALwAuAC4ALAAs
ACwALAAsACwAKwAqACoAKgAqACoAKAAoACgAKAApACoAKgAqACgAKAApACoAKAAnACcA
KAAoACcAJwAnACYAJgAmACUAJQAlACUAJgAoACcAJwAnACUAJAAkACQAJAAkACQAJAAl
ACUAJQAlACQAJAAkACUAJQAkACQAJAAkACUAJQAkACUAIgAiACIAIgAiACQAJAAkACQA
IgAiACIAIgAiACIAIgAiACQAJAAkACQAIwAiACEAIAAgACAAIAAgACAAIAAgACAAIgAi
ACIAIgAgACAAIAAgACIAIgAiACIAIQAgAB8AHgAgAB8AHwAfAB8AHwAfAB8AHwAfAB8A
HwAfAB8AIAAgACAAIAAhACEAIAAhACIAIwAmACYAJQAlACQAJAAkACQAJAAmACYAJgAp
ACkAKQApACkAKQApACcAJQAjACEAIAAlACYAJwAnACcAJQAkACMAIgAhACAAIAAeAB0A
HAAcABkAGQAYABcAFwAWABQAFAAUABQAFQAVABQAFAAUABUAFwAXABcAFwAVABUAFQAV
ABcAFwAXABwAIwAuAEAAWABvAIgArwDhABMBOQFJAT4BIwEBAdoAtgCNAFcAFwDK/4L/
Wf9q/57/w//Q/+D/9v8HABIAGAAZABsAGAAWABYAFwAaABoAGQAZABcAFwAYABkAGwAb
ABwAHAAbABsAHAAcAB4AHgAfAB8AHwAfACAAIAAeAB8AHwAgAB4AHwAfACAAIgAiACEA
IQAjACMAJQAlACcAKAAoACgAJgAoACkAKQApACkAKgAqACgAKQAqACoAKwArACwALgAu
AC4ALgAvADEAMQAxADMANQA1ADYANwA3ADcANwA2ADgAOQA6ADoAOwA8AD0APwA/AD8A
QQBBAD8AQABBAEMAQgBCAEIAQgBCAEIAQgBCAEEAQQBBAD8APQA9AD0APAA5ADYANQAz
ADEAMQAvAC4AKwApACgAJgAiACEAIAAfAB4AHAAcABsAHAAcABsAGwAbABsAGgAaABwA
HQAeAB4AHgAeAB4AHgAeAB4AHwAfAB8AHwAeAB4AHgAeAB4AHgAdAB0AHQAbABgAGAAZ
ABkAFwAXABgAGQAZABkAGQAaABkAGAAXABYAGAAXABcAFwAZABkAGgAbABwAHQAdAB4A
IQAhACEAIQAfACAAIgAiACQAJQAlACUAJQAmACYAJgAmACYAJgAmACQAJQAlACUAJQAm
ACYAJgAmACYAJgAmACMAIwAiACIAIQAhACIAIgAiACEAIAAfAB8AIAAgAB4AHgAdAB0A
HQAaABoAGgAaABkAGQAZABgAGgAaABgAGAAWABYAFgAWABYAFQAUABQAEgASABIAEgAU
ABQAEwASABIAEgASABIAEAAQABAAEAAQABAADwAOAA4ADgAPABAADgANAA0ADgAOAA0A
DQANAAwADAAMAAsACwALAAsADAAOAA0ADQANAA8ADgAOAA4ADAAMAAwADAALAAsACwAL
AAoACgAKAAsADQAMAAwADAAKAAsACwAKAAkACgAKAAoACgAKAAoACgAKAAoACgAKAAoA
CgAKAAoACgAKAAgACAAIAAgACQAKAAsADAAKAAoACgAKAAoACgAKAAkABwAHAAcABwAH
AAcABwAHAAcABwAHAAcACAAIAAgACAALAAsADAANAAwADQAOAA4ADQANAA4ADgAQABAA
EAASABIAEgATABMAEQARABEAEQAPAA0ADAALAAsADAAQABIAEQARAA8ADQAKAAkACAAH
AAgACAAIAAcABgAGAAUABQACAAEAAQAAAAAAAAAAAAAAAQABAAAAAAAAAAEAAQABAAEA
AQABAAEA//8BAAMAAQABAAoAFQAiADYAUABtAI4AvwDzACMBPQE5ASYBBwHhAMAAngBt
AC8A5/+a/2D/U/96/6j/wf/O/97/7v/5/wAABAAFAAcABgAEAAQABQAEAAQAAwADAAUA
BQAGAAcABwAHAAgACAAHAAcACAAIAAgACAAJAAkACwALAAwADAAKAAsACwAMAAwADQAN
AA4AEAAQAA8ADwAPAA8AEQARABMAFAAUABQAEgAUABUAFQAVABUAFgAWABgAGQAaABoA
GQAZABoAHAAcABwAHAAdAB8AHwAfACEAIQAhACIAIwAkACUAJgAmACQAJQAmACYAKQAq
ACsALQAtAC0ALwAvAC8AMAAxADMANAA0ADQANAA0ADQANAA0ADMAMwAzADEALwAvAC8A
LgAtACoAKQAnACUAJQAjACIAHwAdABwAGgAYABcAFgAVABQAEgASABEADgAOAA0ADQAP
AA8ADgAOAA4ADwAQABAAEAAQABAAEAAOAA4ADwAPAA8ADwAOAA4ADgAOAA4ADgANAA0A
DQALAAoACgALAAsACAAHAAcABwAHAAcABwAIAAgACAAIAAgACAAHAAcABwAJAAkACgAL
AAsACwAKAAoACwALAAsACwANAA4AEAAQABAAEQARABEAEwAUABQAFAAUABQAFAAUABQA
FQAVABUAFQAWABYAFgAWABYAFgAWABMAEwASABIAEwATABQAFAASABEAEAAPABEAEgAS
ABAADgANAA0ADQAMAAwADAAMAAsACwALAAoACgAKAAgACAAKAAoACgAKAAgABwAGAAYA
CAAIAAgACAAGAAYABQAEAAQABAAEAAQAAgACAAIAAgAEAAQAAwACAAAAAAABAAIAAgAB
AAEAAgACAAEAAQABAAAAAAAAAP//////////AAACAAEAAQABAAEAAAAAAAAAAAAAAAAA
AAD///////////7//v/+///////+//7//v/+///////+//3//v/+//7//v/+//7//v/+
//7//v/+//7//v/8//z//P/8//7//v/+//7//P/8//z//P/8//z//P/8//z//P/8//z/
+v/6//r/+v/8//z//P/8//z//P/8//z//P/8//z//P/8//z//P/8//z//P/8//z/+//7
//v/+//7//v/+//7//3//f/9//3/+//8//z//P/8//3//f/+////AAABAAIABAADAAMA
BAACAAIAAgACAAQABAAEAAUABQAFAAUABQAFAAUAAwACAAEAAAAAAAMABgAHAAcABQAB
AAAA///+//3//P/8//z//f/8//z/+//5//j/9//3//b/9P/0//T/8v/z//P/8v/y//L/
8//z//X/9f/1//X/8//z//P/8//1//X/9v/9/woAGgAuAEsAaACJALcA7wAdATEBKgER
AfEAyACgAHsASwANAMb/fP9P/1L/fP+n/7r/xP/Y/+f/8P/0//f/+f/2//T/9P/1//j/
+P/3//f/9//3//j/+f/5//n/+v/6//n/+f/6//r//P/8//3//f/7//v//P/8//z//f/9
//7//v//////AAACAAIAAQABAAEAAQADAAMAAwAEAAQABAADAAYACAAJAAkACQAKAAoA
CAAJAAoACgAJAAkACgAMAAwADAAMAA0ADwAPAA8AEQAPAA8AEAARABIAEwAUABQAFgAX
ABgAGAAXABgAGQAbABsAGwAdAB0AHQAeAB8AIQAhACAAHwAeAB8AIAAhACIAHwAfAB8A
HQAbABsAGwAaABsAGAAXABUAEwATABEAEAAPAA0ADAAKAAgABwAGAAUABAACAAIAAQD+
//7//f/9//3//f/8//z//P/9//7//v8AAAAAAAAAAAAAAAABAAEAAQABAAAAAAACAAIA
AgACAAEAAQABAP///v/+///////8//v/+//7//3//f/9//7//v/+//7//v/8//v/+//7
//3//f/+//////////7//v//////////////AAACAAIABAAFAAUABQADAAQABAAEAAYA
BgAGAAYACAAJAAkACQAJAAoACgAKAAgACAAIAAgABwAHAAYABgAFAAUABgAGAAgABwAG
AAUAAwAEAAQAAgAEAAMAAwADAAIAAgACAAIAAQABAAEAAAAAAAAA/v/+//7//v/+//7/
/v/9//z//P/6//r/+v/6//z//P/7//r/+v/6//r/+v/6//r/+v/6//r/+v/5//j/+P/4
//n/+v/6//n/+f/6//r/+f/5//n/+P/4//j/9//3//f/9//4//j/9//3//f/9//2//b/
9v/2//b/9v/2//f/9//3//f/9v/2//b/9//3//b/9v/2//b/9//3//b/9f/2//j/+P/4
//j/9v/2//b/9v/2//b/9v/2//b/9v/2//b/9v/2//b/9v/2//b/9v/2//b/9v/2//b/
9v/2//b/9v/2//b/9v/2//T/9P/0//T/9P/0//T/9P/2//b/9v/2//T/9P/z//P/9f/1
//X/9f/1//X/9f/1//X/9f/1//b/+P/4//j/+f/5//r/+//8//v//P/8//v//f/+//7/
/v/+//7/AAAAAAAAAQABAAEAAQABAAEAAQD///7//f/8//z///8AAAEAAQD///3//P/5
//j/9//2//f/+P/4//j/9v/1//X/9P/x//H/8P/u//D/8P/w//H/8f/w//D/8P/x//H/
8f/x//H/8f/x//H/8//x//H/9f/4////DAAeADYATwBuAJUAxwD7AB8BKwEaAfsA0QCk
AHwAUwAdAN3/mP9e/0X/Wv+K/6n/uP/I/9r/5f/u//L/9f/3//b/9P/0//X/9P/0//P/
8//1//X/9v/3//f/9//4//j/+f/5//r/+v/6//r/+//7//v/+//8//z//P/9//3//v/+
//////8AAAAAAAD/////AQABAAMAAwABAAIAAgACAAIABAAFAAUABwAHAAgACAAIAAkA
CgAKAAcABwAIAAoADAAMAAwADQANAA0ADQAPAA8ADwAQABEAEgATABQAFAAUABUAFgAW
ABkAGgAbAB0AGwAbAB0AHQAdAB4AHwAhACAAIAAgACAAIgAiACIAIgAhACEAIQAfAB0A
HQAdABwAGwAYABcAFQATABMAEQAQAA8ADQAMAAoABgAFAAQAAwACAAAAAAD///7//v/9
//3//f/9//z//P/8//3//v/+//7//v/+//7/AAAAAAEAAQABAAEAAAAAAAAAAAAAAAAA
/////////f/8//z//f/9//r/+f/5//n/+f/5//n/+v/6//r/+v/6//r/+f/5//n/+//7
//z//f/7//v/+v/6//3//f/9//3//f/+/wAAAAAAAAEAAQABAAEAAgACAAIAAgACAAIA
AgACAAMAAwADAAUABgAGAAYABgAGAAYABgAFAAUABAAEAAEAAQACAAIABAADAAIAAQD/
/wAAAAD+/wAA/////////P/8//z//P/5//n/+f/4//n/+v/5//r/+f/4//f/9v/2//X/
9P/0//T/9P/0//T/8v/y//H/8P/y//L/8v/y//D/8P/w//D/8P/w/+//7v/u/+7/7//w
//D/7//v//D/7v/t/+3/7f/s/+z/7P/r/+v/6//r/+z/7P/r/+v/6//t/+z/7P/s/+z/
7P/s/+z/7f/t/+3/7f/q/+r/6v/r/+n/6P/o/+j/6P/p/+n/6P/p/+r/6v/q/+r/6v/o
/+j/6P/o/+b/5v/m/+b/6P/o/+j/6P/o/+j/6P/o/+b/5v/m/+b/6P/o/+j/6P/m/+X/
5f/l/+X/5f/l/+X/5//n/+f/5//m/+X/5f/k/+b/5v/n/+f/5v/n/+j/6f/s/+z/6//r
/+z/7P/s/+z/6v/s/+z/7P/t/+3/7f/t/+3/7f/t/+v/6v/p/+j/6P/r/+z/7f/t/+v/
6f/o/+f/5v/l/+T/5P/i/+H/4P/g/+H/4f/g/9//3f/c/9r/2v/a/9r/2//b/9j/2P/Y
/9n/2//b/9v/2//b/9v/2//b/9v/2f/b/97/5f/w//7/EgApAEgAaQCVAMkA+QATAQ4B
+QDXALIAkABrADkA+/+y/2T/J/8e/0z/ff+Q/57/sv/D/9L/3P/f/9//3v/c/9z/3f/g
/+D/3//f/9//3//g/+H/4f/h/+L/4v/h/+H/4v/i/+L/4v/j/+P/5f/l/+b/5v/k/+X/
5f/m/+b/5//n/+j/6P/o/+f/5//p/+n/6//r/+v/7P/s/+z/7P/u/+//7//v/+//8P/w
//D/8f/y//L/8f/x//L/9P/0//T/9P/1//f/9//3//n/+f/5//r/+//8//3//v/+////
AQADAAQAAwAEAAUABwAHAAcACQAJAAkACgALAA0ADgAOAA4ADgAQABAAEAAQAA8ADwAP
AA0ADwAPAA8ADgAMAAgABgADAAMAAwABAAAA/f/7//r/+P/2//X/9P/z/+7/7P/s/+v/
7P/s/+v/6//p/+n/6P/o/+b/5//o/+j/6v/q/+r/6v/q/+r/6//r/+v/6//q/+r/6f/o
/+f/5v/n/+f/5//l/+L/4v/j/+P/4v/h/+H/4f/f/9//3//g/+D/4P/g/+D/4v/h/+H/
4f/h/+H/4v/j/+P/4//i/+L/5P/l/+b/5//n/+j/6v/q/+r/6//r/+v/6//s/+z/7P/u
/+7/7v/u/+7/7//v/+//7f/u/+7/7v/u/+7/7v/u/+3/7f/s/+z/7f/t/+7/7v/s/+v/
6v/p/+v/7P/s/+r/6v/p/+n/6f/m/+b/5v/m/+X/5f/l/+T/5P/k/+L/4v/i/+L/4v/i
/+L/4f/g/+D/4P/g/+D/4P/g/+D/3//e/97/3v/e/97/3P/c/9z/3P/c/9z/2//a/9r/
2v/b/9z/2v/Z/9n/2v/a/9n/2f/Z/9n/2v/b/9v/2v/Z/9j/2P/a/9n/2f/Z/9n/2P/Y
/9j/2P/Y/9j/2P/Z/9n/2f/Z/9j/2P/Y/9n/2f/Y/9j/2P/a/9v/2//a/9n/2v/Y/9j/
2P/Y/9b/1v/W/9b/1//Y/9n/2v/Y/9j/2P/Y/9j/2P/Y/9j/1v/W/9b/1v/W/9b/1v/W
/9j/2P/Y/9j/2P/Y/9j/2P/Y/9j/2P/X/9f/1//X/9f/1//X/9f/1//X/9f/1//X/9b/
1v/W/9b/2f/Z/9r/2//a/9v/3P/c/93/3f/e/97/3v/e/97/4P/g/+D/4f/h/+H/4f/h
/+H/4f/f/97/3f/c/9z/3//g/+H/4f/f/93/3P/b/9r/2f/Y/9j/2P/X/9T/1P/T/9P/
1P/T/9P/0v/O/87/zv/O/9H/0f/Q/9D/0P/R/9H/0f/P/8//z//P/9H/0f/R/8//0f/Y
/+H/7P/+/xgANwBYAIMAtwDrAAsBDwEAAeUAvwCeAHwAUQAXANH/gv9A/yn/Qv9w/43/
nP+s/7z/yf/Q/9T/1f/V/9b/1P/U/9X/1v/W/9X/1f/V/9X/1v/X/9f/1//Y/9j/1//X
/9j/2P/Y/9j/2f/Z/9v/2//c/9z/3P/d/93/3v/c/93/3f/e/+L/4v/h/+H/4//j/+X/
5f/j/+T/5P/k/+T/5v/n/+f/6P/n/+f/5v/o/+n/6v/q/+n/6f/q/+z/7P/s/+z/7f/v
/+//7//x//P/8//0//X/9v/3//j/+P/4//n/+v/6//v//P/9/////////wEAAQD//wAA
AQADAAQABAAEAAQABAAEAAQABAAFAAUABQADAAMAAwADAAIAAQD+//3/+//7//v/+f/4
//X/8//y//D/7v/t/+z/6//q/+j/6P/n/+b/5v/l/+X/5f/l/+T/5P/i/+P/5P/k/+T/
5P/k/+T/4v/i/+P/4//j/+P/4v/i/+L/4v/i/+L/4f/h/+H/3//e/97/3//f/9z/2//b
/9v/3f/d/93/3v/c/9z/3P/c/9z/2//b/9v/2//b/9z/3f/d/93/3P/c/9//3//f/9//
3//g/+L/4v/i/+P/4//j/+P/5P/k/+T/5v/m/+b/5v/m/+f/5//n/+f/6P/o/+j/6P/o
/+j/6P/p/+n/6P/o/+f/5//o/+j/5v/l/+T/4//j/+T/5P/i/+T/4//j/+P/4v/i/+L/
4v/h/+H/4f/g/97/3v/c/9z/3P/c/9z/3P/c/9v/2v/a/9r/2v/a/9r/2v/a/9n/2P/Y
/9j/2P/Y/9j/2P/Y/9j/2P/Y/9f/1v/W/9b/1//Y/9b/1f/V/9b/1v/V/9X/1f/U/9T/
1P/T/9P/0//T/9T/1P/T/9P/0//T/9L/0v/S/9L/0v/S/9L/0//T/9P/0//S/9L/0v/T
/9P/0v/S/9L/0v/T/9P/0v/R/9T/0v/S/9L/0v/S/9L/0v/S/9D/0P/Q/9D/0P/Q/9D/
0P/Q/9D/0P/Q/9L/0v/S/9L/0f/Q/8//zv/Q/9D/0P/Q/87/zv/O/87/zv/O/87/zv/O
/87/zv/O/87/zv/O/87/zv/O/87/zv/O/87/zv/O/8z/zP/M/8z/zv/O/87/zv/O/87/
zv/O/87/zv/O/87/zv/O/87/zv/Q/9D/0P/Q/9H/0v/T/9T/1P/U/9T/1P/U/9T/1P/U
/9b/1v/W/9b/1v/W/9b/1v/U/9T/1P/U/9T/1P/U/9T/1P/U/9T/1P/R/9D/z//O/8z/
zP/M/8z/yv/K/8r/yv/H/8b/xf/E/8T/xP/E/8T/xP/E/8T/xP/E/8T/xP/E/8T/xP/E
/8T/xP/E/8T/xP/L/9D/1f/a//H/CAAfADYAYACIALAA2ADSAMwAxgDAAJUAagA/ABQA
6//E/w==
         </WaveFormData>
      </LeadData>
      <LeadData>
         <LeadByteCountTotal>10000</LeadByteCountTotal>
         <LeadTimeOffset>0</LeadTimeOffset>
         <LeadSampleCountTotal>5000</LeadSampleCountTotal>
         <LeadAmplitudeUnitsPerBit>4.88</LeadAmplitudeUnitsPerBit>
         <LeadAmplitudeUnits>��V</LeadAmplitudeUnits>
         <LeadHighLimit>2147483647</LeadHighLimit>
         <LeadLowLimit>268435456</LeadLowLimit>
         <LeadID>V4</LeadID>
         <LeadOffsetFirstSample>0</LeadOffsetFirstSample>
         <FirstSampleBaseline>0</FirstSampleBaseline>
         <LeadSampleSize>2</LeadSampleSize>
         <LeadOff>FALSE</LeadOff>
         <BaselineSway>FALSE</BaselineSway>
         <ExcessiveACNoise>FALSE</ExcessiveACNoise>
         <MuscleNoise>FALSE</MuscleNoise>
         <LeadDataCRC32>2984274097</LeadDataCRC32>
         <WaveFormData>
8P/v/+7/7f/s/+v/6v/q/+j/6P/o/+j/6P/o/+j/6P/o/+n/6f/p/+n/6f/p/+n/6//o
/+n/7f/x//b///8PACMAOwBZAIAAsADlABABKgErARUB4gCnAHkATAAbAOr/uP+P/37/
kv+y/8L/xv/N/9X/2v/e/+L/5P/i/+H/3//f/+D/4P/g/9//3//d/93/3v/f/93/3f/c
/9z/3f/d/93/3v/e/97/3v/e/97/3v/e/97/3v/e/97/3//f/9//3//f/9//4P/h/+H/
4f/g/9//3v/e/9//3//f/+D/4P/h/+L/4v/j/+P/4//h/+H/4f/g/+D/4P/g/+D/4//j
/+P/5P/i/+P/4//k/+T/5P/k/+X/4//j/+T/5P/m/+b/5v/n/+f/5//o/+n/6f/p/+n/
6v/p/+n/6f/p/+f/5//n/+f/5f/k/+T/5P/g/+D/3//e/9//3v/e/93/3P/b/9r/2P/W
/9T/0v/P/9D/z//O/8z/yf/I/8f/xv/G/8X/xf/F/8f/x//H/8j/yP/I/8r/yv/M/8z/
zv/O/9L/0//U/9X/1P/V/9b/1//W/9b/1v/W/9T/1P/U/9X/1f/V/9X/1f/V/9X/1P/U
/9L/0v/S/9L/0v/S/9L/0v/U/9P/0//T/9X/1f/V/9X/1P/U/9T/1P/U/9X/1f/V/9j/
2P/Y/9j/2f/a/9r/2v/b/9v/2//b/9v/2v/Z/9j/2f/Z/9n/2v/c/9z/3P/c/9z/3P/c
/9z/2v/a/9r/2v/a/9r/2v/Z/9n/2f/Z/9n/2f/Z/9j/2P/W/9b/1v/V/9b/1f/V/9X/
1P/T/9P/0v/S/9L/0v/R/9L/0f/R/9H/0f/Q/8//z//Q/9D/z//P/9D/0P/R/9L/0f/Q
/87/zf/N/83/zf/N/83/zf/N/83/zf/N/83/zf/N/83/zf/N/83/zv/O/87/zP/M/8v/
yv/K/8r/yv/K/8n/yf/J/8r/zf/N/83/zf/K/8n/yf/J/8v/y//L/8v/yv/K/8r/yv/K
/8r/yv/K/8r/yv/I/8j/yP/I/8j/yP/J/8n/yf/I/8j/yP/I/8j/yv/K/8r/yv/I/8j/
yP/I/8j/yP/I/8j/x//H/8j/yv/M/8z/zv/O/87/zv/P/8//z//Q/9D/0P/Q/9D/0f/T
/9P/0//T/9P/0f/R/8//z//R/9H/0f/R/9b/1//X/9X/0f/P/8//zv/L/8v/yv/J/8n/
yP/I/8f/xf/D/8H/v/+//8D/wf/C/8D/wP/A/8D/wP/A/8D/wf/B/8H/wf/B/8H/wf/B
/8L/w//D/8f/zP/T/+H/9f8PACsATAB6ALEA5AAIARUBDwHsALEAfQBUACkA9P+8/4n/
aP9o/4T/nv+m/6v/s/+6/77/wv/C/8L/v/+9/73/vv/A/8D/v/+//73/vf++/7//v/+/
/77/vv+//7//v//A/8D/wP/A/8D/wP/A/8D/wP/C/8L/wv/D/8P/w//D/8P/w//E/8X/
xf/E/8T/xP/E/8b/x//H/8f/xv/G/8f/yP/G/8f/x//H/8j/yf/K/8r/yv/K/8r/yv/J
/8n/yf/K/8z/zf/N/87/zv/O/87/z//P/8//0P/Q/9D/0P/Q/9H/0f/R/9L/0//R/9H/
0f/S/9X/1f/V/9X/1f/V/9X/1f/T/9L/0v/S/9L/0v/R/9D/z//O/87/zf/M/8v/yv/I
/8f/xv/F/8P/wv/B/8D/vv+7/7r/uf+4/7b/tf+1/7X/t/+3/7f/uP+5/7r/vf++/77/
vv/A/8D/wv/D/8T/xf/G/8f/yP/J/8j/yP/I/8j/yP/I/8j/yf/H/8f/x//H/8n/yf/I
/8j/yP/I/8j/yP/H/8b/xf/E/8X/xf/G/8f/xf/F/8X/xf/I/8j/yP/I/8j/yf/J/8n/
yv/K/8r/yv/L/8z/zP/M/8v/y//L/8v/zv/O/87/zv/N/83/zf/O/9D/0P/Q/9D/zv/O
/87/zv/O/87/zv/O/87/zv/O/83/zf/N/83/zf/N/83/zP/M/8z/zP/M/8v/zP/L/8v/
y//L/8v/zP/M/8z/zP/M/8v/yv/J/8n/yf/L/8r/yf/J/8r/yv/J/8n/y//K/8r/yv/I
/8j/x//H/8n/yf/J/8n/x//H/8f/x//H/8f/x//H/8n/yf/J/8n/x//I/8j/yP/I/8j/
x//G/8j/yP/I/8j/yf/J/8n/yv/J/8n/yf/J/8r/yf/J/8n/yf/J/8n/yf/I/8j/yP/I
/8r/yv/K/8r/yv/K/8r/yv/K/8r/yv/K/8r/yv/K/8r/yv/K/8z/zP/M/8z/zP/M/8z/
y//N/83/zP/M/8z/zP/M/8z/zv/O/87/zv/O/87/zv/O/87/zv/O/8//0f/S/9T/1P/U
/9b/1v/W/9b/1//X/9f/2v/a/9r/2v/a/9v/3f/d/93/3f/d/93/3f/b/9v/2//d/93/
3f/g/+H/4f/f/93/3P/d/93/3f/b/9r/2f/Z/9j/2P/X/9b/1//W/9X/1P/U/9T/1P/U
/9T/1P/U/9T/1P/U/9X/1f/V/9X/1f/V/9n/1//Y/9n/2//f/+T/6//5/w8AJwBDAGQA
kgDJAPgAFgEhARkB8gC1AH8AWAArAPr/yv+h/4r/jP+k/7z/xv/L/9H/2P/c/97/4P/g
/9//3f/d/97/3v/e/93/3f/d/93/3v/f/+H/4f/g/+D/4f/h/+H/4v/i/+L/4v/i/+T/
5P/k/+T/5v/m/+b/5//n/+f/5//n/+n/6v/r/+v/7P/s/+z/7P/s/+3/7f/t/+7/7v/v
//D/8P/x//H/8f/y//P/9P/0//T/9P/0//T/9f/1//X/9v/4//n/+f/6//r/+v/6//v/
+//7//z//P/+//7//v///wEAAQACAAMAAQABAAEAAgAFAAUABQAFAAcABwAHAAcABQAE
AAQABAAEAAQAAwACAAEAAAAAAP//AAD///7//P/9//z/+//5//j/9//2//T/9f/0//P/
8v/y//H/8f/x//H/8f/x//L/8//0//f/+P/6//r//P/8/wAAAQACAAMABAAFAAYABwAI
AAgACAAIAAoACgAKAAsACwALAAsACwANAA0ADAAMAAwADAAMAAwADgAOAA4ADgAQAA8A
DwAPAA8ADwAPAA8AEAAQABAAEAAQABEAEQARABMAFAAVABYAFwAYABgAGAAZABkAGQAZ
ABoAGgAaABoAGwAbABsAHAAeAB4AHgAeAB4AHgAeAB4AHAAcABwAHAAeAB4AHgAdAB0A
HQAdAB0AHQAdABwAHAAeAB4AHgAdAB0AHQAeAB8AHQAdAB4AHgAgACAAIAAfAB4AHQAd
AB0AHgAeAB4AHwAeAB4AHQAdAB8AHgAeAB4AIAAgAB8AHwAdAB0AHQAdAB8AHwAfAB8A
IQAhACEAIQAhACEAIQAhACEAIgAiACIAIgAiACEAIAAiACIAIgAiACEAIQAhACIAIQAh
ACEAIQAiACEAIQAhACIAIwAkACUAJAAkACQAJAAkACQAJAAkACYAJgAmACYAJAAkACQA
JAAmACYAJgAmACYAJgAoACgAKAAoACgAKAAoACgAKAAoACgAKAAqACoAKgAqACgAKAAo
ACgAKAAoACgAKAAqACoAKgAqACwALAAsACwALAArACsAKwAsACwALAAsACwALAAsACwA
LAAsACwALAAsACwALAAsAC4ALwAvADAAMgAyADIANAA2ADYANgA3ADcANwA4ADgAOAA4
ADgAOQA7ADsAOwA7AD0APQA9ADsAOwA7ADsAOwA5ADwAPQA9ADsAOQA3ADcAOAA3ADcA
NgA1ADUANAA0ADMAMgAxADAALwAuAC4ALgAwADAAMAAwADAAMAAwADAAMQAxADEAMQAz
ADMAMwAzADQANwA5AD8ASABTAGMAewCVALEA2gAOAT8BXgFsAWUBRQEIAc0ApQB6AE0A
HgD4/+P/4v/4/xQAIAAiACkAMQA0ADIANAA2ADQANQAzADMANAA0ADQAMwAzADUANQA2
ADcANQA1ADQANAA1ADUANQA2ADYANgA2ADYAOAA4ADgAOAA6ADoAOgA7ADsAOwA7ADsA
OwA8AD0APQA+AD4APgA+AD4APwA/AD8AQABAAEEAQgBAAEEAQQBBAEAAQQBCAEIARABE
AEQARABFAEUARQBGAEQARQBFAEYASABIAEgASQBHAEcASABIAEoASgBKAEsASwBLAEwA
TQBNAE0ATQBOAE0ATQBNAE0ASwBLAEsASwBLAEoASgBKAEgASABHAEYARQBEAEQAQwBC
AEEAQAA+ADsAOgA5ADcANgA1ADQAMgAzADIAMQAwADAALwAvAC8AMQAxADEAMgA0ADQA
NgA2ADYANgA4ADgAOgA7ADwAPQBAAEEAQgBDAEQARABEAEQARABEAEQARQBDAEMAQwBD
AEMAQwBCAEIAQgBCAEIAQgBCAEIAQgBCAEAAPwA/AD8AQQBBAEEAQQBCAEIAQgBCAEIA
QwBDAEMAQgBCAEIAQgBDAEQARABEAEMAQwBDAEMARABEAEQARABFAEUARQBGAEQARABE
AEQARABEAEQARABCAEIAQgBCAEIAQgBCAEEAQQBBAEEAQQA/AD8APgA+AEAAQABAAD8A
PAA7ADsAOwA7ADsAPAA8ADwAPAA8ADsAOgA5ADkAOQA5ADgANwA3ADoAOgA5ADkANwA2
ADYANgA2ADYANQA1ADUANQA1ADUANAAzADIAMQAzADMAMwAzADMAMwAzADMAMQAyADIA
MgAyADIAMQAwAC4ALgAuAC4ALwAvAC8AMAAvAC8ALwAvAC4ALQAtAC0ALQAtAC0ALQAu
AC4ALgAuAC4ALgAuAC4ALAAsACwALAAqACoAKgAqACoAKgAqACoAKgAqACoAKgAqACoA
KAAoACgAKAAoACgAKAAoACkAKgArACwAKQAoACcAJgAmACYAJgAmACYAJgAmACYAKAAo
ACgAKAAmACYAJgAmACgAKAAoACgAJwAlACQAIwAiACIAIgAiACIAIgAiACIAIgAiACIA
IgAgACAAIAAgACIAIwAjACQAJQAkACMAJAAmACYAJgAnACUAJQAmACYAJgAmACYAJwAn
ACcAJwAnACkAKQApACcAJQAlACUAJQAlACgAKQApACkAJwAlACUAIgAhACEAIAAdAB0A
HAAcABkAGAAXABYAFQAUABQAFAAUABQAFAAUABQAFAAUABQAFQAVABUAFQATABMAEwAT
ABQAFQAXABkAHgAnADUATQBjAH0AoADQAAUBNAFSAVkBSwEcAd8ArQCCAFUAJADw/8P/
qv+2/9b/7P/w//X/AQAIAAwADgAOABAADQALAAsADAAMAAwACwALAAoACQAJAAkACwAL
AAoACgALAAsACwAMAAwADAAMAAwADgAOAA4ADgANAAwACwALAAsACwALAAsACwAMAA0A
DQAOAA4ADgAOAA4ADwAPAA8ADgAOAA8AEAAQABEAEQARABEAEQARABAAEAAQABAAEAAT
ABMAEwAUABIAEwATABQAFAAUABQAFQATABMAFAAUABYAFgAWABcAFwAXABgAGQAXABcA
FwAYABcAFwAXABcAFQAVABUAFQAXABYAFgAWABIAEgARABAADwAOAA4ADQAKAAkACAAG
AAUABAADAAEAAAD///7//P/5//j/9//2//b/9f/1//X/9//3//f/+P/2//b/+P/4//z/
/P/+//7/AAABAAIAAwACAAMABAAFAAYABgAGAAYACAAIAAgACQAHAAcABwAHAAUABQAE
AAQABgAGAAYABgAGAAYABgAGAAQAAwADAAMABQAFAAUABQAGAAYABgAGAAgACQAJAAkA
DAAMAAwADAALAAwADAAMAA8ADwAPAA8AEAAQABAAEAARABEAEQASABAAEAAQABAAEAAQ
ABAAEAAQABAAEAAQAA4ADgAOAA0ADwAPAA8ADwAPAA8ADgAOAAwADAAMAAsADAALAAsA
CwAJAAkACgAKAAoACgAKAAkACgAJAAkACQAJAAgABwAHAAgACAAHAAcABwAGAAYABgAI
AAgABwAHAAcABwAHAAcABQAFAAUABQAFAAUABQAFAAUABQAFAAUABQAGAAYABgAEAAQA
AwACAAQABAAEAAQAAwADAAMABAADAAMAAwADAAQAAwADAAMAAwADAAMAAwACAAIAAgAC
AAIAAgACAAIAAgACAAIAAgACAAIAAgACAAIAAgACAAIAAgACAAIAAgACAAIABAAEAAQA
BAAEAAQABAAEAAIAAgACAAIABAAEAAQABAAEAAQABAADAAMAAwACAAIAAAAAAAAAAAAA
AAAAAAAAAAIAAgACAAIAAgACAAIAAwADAAQABgAGAAYACAAIAAgACAAJAAkACQAKAAoA
CgAKAAoACwANAA0ADQANAA0ADQANAAsACwALAA0ADQANABAADwAPAA0ACwAHAAcABgAF
AAcABgAFAAUABAAEAAMAAgD///7//f/8//7//v/+//7//P/8//z//P/+//7/////////
/////////f///wIAAQABAAcAEAAZACsARQBjAIMAsADmABsBQgFSAU8BMQH2AL8AlwBq
ADUAAADO/6v/pv+8/9j/5P/o/+//9//6//z//P/+//7//f/7//v//P/8//z/+//7//v/
+//8//3//f/9//z//P/9//3//f/+//7//v/+//7/AAAAAAAAAAAAAAAAAAABAAEAAQAB
AAEAAQACAAMAAwAEAAQABAAEAAQABQAFAAUABAAEAAUABgAGAAcABwAHAAgACQAKAAoA
CgAKAAoACgALAAsACwAMAAwADQANAA4ADgAOAA4ADwAPAA8AEAAQABAAEAAQABEAEQAR
ABIAEwATABMAEwAUABcAFwAXABcAFwAXABcAFwAVABQAFAAUABQAFAATABIADwAOAA4A
DQAMAAsACgAIAAcABgAFAAMABAADAAIAAAD///7//f/8//z/+//7//v/+f/5//n/+v/6
//r//P/8/wAAAAACAAIABAAFAAYABwAGAAcACAAJAAoACgAKAAoACgAKAAoACwANAA0A
DQANAAsACwAKAAoACAAIAAgACAAKAAoACgAKAAoACQAJAAkACQAJAAkACQAKAAoACgAK
AAoACwALAAsADAAMAAwADAANAA4ADgAOAA8ADwAPAA8AEAAQABAAEAARABEAEQASABIA
EgASABIAEgASABIAEgAUABQAFAAUABIAEgASABEAEwATABMAEwARABEAEAAQABAAEAAQ
AA8AEAAPAA8ADwAPAA8AEAAQAA4ADgAOAA0ADgANAA0ADQAPAA4ADQANAAwADAALAAsA
DQAMAAwADAAMAAwACwALAAsACwALAAsACQAJAAkACQALAAsACwALAAkACQAJAAkACQAK
AAoACgAKAAoACQAIAAgACAAIAAgACQAJAAkACgALAAsACwALAAwACwALAAsACQAJAAkA
CQAIAAgACAAIAAoACgAKAAoACAAIAAgACAAIAAgACAAIAAgACAAIAAgACAAIAAgACAAI
AAgACAAIAAgACAAIAAgACAAIAAoACgAKAAoACAAIAAgACAAIAAgACAAIAAgACAAIAAgA
CAAIAAgACAAKAAoACgAKAAgACAAIAAgACAAIAAgACAAIAAgACAAIAAcABwAHAAYACAAI
AAgACAAIAAgACAAIAAgACAAIAAgACAAIAAgACAAJAAkACgAMAAoACgAMAAwADgAOAA8A
DwANAA4ADgAOABAAEAARABMAEwATABMAEwATABMAEQARAA8ADwAPAA8AEgATABMAEQAR
AA8ADwAOAAsACwAKAAkACwAKAAoACQAGAAUABAADAAIAAgACAAIAAgACAAIAAgACAAIA
AgADAAMAAwADAAMAAQABAAEAAgADAAUACQAOABcAIwA3AE8AawCKALQA6wAcAT4BSQFB
AR4B4wCpAIIAVwAmAPT/yf+w/7L/yv/k/+z/7f/1//z//v8AAAAAAAD///3//f/+/wAA
AAD//////f/9//7///8BAAEAAAAAAP///////wAAAgACAAIAAgADAAIAAQAAAAIAAgAC
AAMAAwADAAMAAwAFAAYABwAHAAYABgAGAAYABgAHAAcABwAIAAgACQAKAAgACQAJAAkA
CAAJAAoACgAKAAoACgAKAAsACwALAAwACgALAAsADAAMAAwADAANAA0ADQAOAA4AEAAQ
ABAAEQAPAA8AEAARABEAEQARABIAEwATABMAEwATABMAEwATABMAEgASABIAEAAQAA8A
DgALAAoACgAJAAoACQAIAAYABQAEAAMAAQAAAP///v/8//v/+v/5//j/+P/3//f/9//1
//X/9f/2//b/9v/4//j/+v/6//z//P/+////AAABAAIAAwAEAAUABgAGAAYABgAHAAgA
CQALAAsACwALAAsACQAJAAgACAAKAAoACgAKAAoACgAKAAoACgAJAAkACQAJAAkACQAJ
AAwADAAMAAwACgALAAsACwAKAAoACgAKAAsADAAMAAwADQANAA0ADQAOAA4ADgAOAA0A
DQANAA4ADwAQABEAEgASABIAEgASABAAEAAQABAAEAAQABAADwAPAA8ADwAPABEAEQAQ
ABAADgAOAA4ADQAOAA0ADQANAA8ADwAQABAADgAOAA4ADQAMAAsACwALAA0ADAALAAsA
DAAMAAsACwALAAoACgAKAAwADAALAAsACwALAAsACwALAAsACwALAAsACwALAAsACwAL
AAsACwALAAwADAAMAAwADAALAAoADAAMAAwADAALAAsACwAMAAsACwALAAsADAALAAsA
CwALAAsACwALAAwADAAMAAwADAAMAAwADAAMAAwADAAMAAwADAAMAAwADAAMAAwADAAM
AAwACgAKAAoACgAKAAoACgAKAAwADAAMAAwADAAMAAwADAAMAAwADAAMAAwADAAMAAwA
CgAKAAoACgAMAAwADAAMAAoACgAKAAoADAAMAAwADAAMAAwACwALAAsACgAKAAoADAAM
AAwADAAMAAwADAAMAAwADAAMAAwADAAMAA0ADQAQABIAEgASABIAEgASABIAEwATABMA
FAAUABQAFAAUABcAGQAZABkAGQAZABkAGQAXABcAFwAXABcAFwAaABsAGQAXABUAEwAT
ABIAEQARABAADwAPAA4ADgANAAwACwAKAAkACAAIAAgACAAIAAgACAAIAAgACAAIAAkA
CQAJAAkACQAJAAkACQAIAAsADwATABgAIQAxAEcAXQB5AJwAzAD/ACgBQAFDAS8BAAG/
AI0AZgA5AAoA3v+9/7L/wP/a/+z/8v/5/wEABAAEAAYACAAIAAcABQAFAAYABAAEAAMA
AwADAAMABAAFAAUABQAEAAQABwAHAAcACAAGAAYABgAGAAYABgAGAAYACAAIAAgACQAJ
AAkACQAJAAkACgALAAsACgAKAAoACgAKAAsACwALAAoACgALAAwADAANAA0ADQANAA0A
DQAMAAwADAAMAAwADQANAA0ADgAOAA8ADwAQABAAEAAQABEAEQARABIAEgAQABAAEAAR
ABMAEwAUABUAFQAVABUAFgAVABUAFQAVABUAFQAVABUAFQAUABQAFAAUABQAEwASAA8A
DgAOAA0ADAALAAoACAAHAAYABQADAAIAAQAAAP7//f/8//v/+v/6//n/+f/5//f/9//3
//j/+P/4//r/+v/6//r//P/8//7///8AAAEAAgADAAQABQAIAAgACAAIAAgACAAIAAkA
BwAHAAcABwAHAAcABgAGAAQABAAEAAQABgAGAAYABgAGAAUABQAFAAUABQAFAAUABgAG
AAYABgAEAAUABQAFAAYABgAGAAYABQAGAAYABgAHAAcABwAHAAoACgAKAAoACQAJAAkA
CgAIAAgACAAIAAoACgAKAAoACgAKAAoACgAIAAgACAAHAAUABQAFAAUABwAHAAYABgAE
AAQABAADAAQAAwADAAMAAQABAAIAAgACAAIAAgABAAIAAQABAAEAAQAAAP////8AAAAA
//////3//P/8//z//P/8//v/+//7//v/+//7//n/+f/5//n/9//3//f/9//3//f/9//3
//f/+P/4//j/9v/2//X/9P/0//T/9P/0//P/8//z//T/9f/1//X/9f/0//P/8//z//P/
8//z//P/9P/0//T/9P/y//L/8v/y//D/8P/w//D/8P/w//D/8P/u//D/8P/w//D/8P/u
/+7/7v/u/+3/7P/r/+r/7f/u/+//8P/u/+7/7v/u/+z/7P/s/+z/7P/r/+v/6//q/+r/
6v/q/+j/6P/o/+j/6P/o/+j/6P/o/+j/6P/o/+j/6f/p/+r/7P/s/+z/7v/u/+7/7v/v
/+3/7f/u/+7/7v/u/+7/7//v/+//7//v/+//7//v/+3/6//r/+v/6//r/+7/7//v/+//
7f/r/+v/6P/n/+f/5v/j/+P/4v/i/+P/4v/h/+D/3f/c/9z/3P/c/9z/3P/c/9r/2v/a
/9r/2//b/9v/2//Z/9n/2f/Z/9r/2f/b/9//5P/p//f/CwAjAD8AYgCMAMMA9gAeASsB
IwEAAcUAjwBmADkABADQ/53/eP90/5D/rv+2/7n/wf/M/9T/2P/Y/9j/1//V/9X/1v/W
/9b/1f/V/9P/0//U/9X/1//X/9b/1v/W/9X/1P/U/9T/1P/U/9T/1v/W/9b/1v/W/9b/
1v/X/9f/1//X/9f/1f/W/9f/1//a/9r/2v/a/9r/2//b/9v/2v/a/9v/3P/c/93/3f/d
/9z/3f/e/97/3v/e/97/3v/d/93/3f/e/+D/4f/h/+L/4P/g/+D/4f/h/+H/4v/i/+P/
5P/l/+f/5f/l/+b/5//l/+X/5f/m/+f/5//n/+f/6f/p/+n/6f/p/+j/6P/o/+b/5v/l
/+T/5P/k/+X/5f/i/+H/4P/e/93/3P/b/9n/1v/V/9T/0v/T/9L/0f/Q/8//zf/M/8v/
y//L/8v/zP/M/8z/zv/O/87/zv/Q/9D/0v/T/9T/1f/W/9f/2P/Z/9z/3P/c/9z/2//a
/9n/2f/b/9v/2//b/9v/2//a/9r/2P/Y/9j/2P/Y/9j/2P/Y/9n/2f/a/9v/2//b/9v/
2//a/9r/2v/a/9r/2//b/9v/3v/e/97/3v/f/+D/4P/g/+H/4f/h/+H/4v/i/+L/4v/j
/+P/4//k/+T/5P/k/+T/5P/k/+T/5P/m/+b/5v/m/+b/5v/m/+X/5f/l/+X/5f/j/+P/
4v/i/+T/5P/k/+P/5P/j/+P/4//h/+H/4v/i/+L/4v/i/+H/4v/h/+H/4f/h/+D/3//f
/+D/4P/f/9//4f/g/+D/4P/g/+D/3//f/9//3//f/9//3f/d/93/3f/f/9//3//f/93/
3f/d/93/3f/e/97/3v/g/+D/3//e/+D/4P/g/+D/3f/d/93/3v/d/93/3f/d/97/3f/d
/93/3f/d/93/3f/e/97/3v/e/97/3v/e/97/3v/e/97/3v/g/+D/4P/g/+D/4P/e/97/
3v/e/97/3v/e/97/4P/g/+D/4P/g/+D/4P/g/+D/4P/g/+D/4P/g/+D/4P/g/+D/4P/g
/+L/4v/i/+L/4v/i/+L/4f/h/+H/4P/g/+D/4P/g/+D/4P/g/+D/4P/i/+L/4v/i/+L/
4v/i/+P/4f/i/+T/5P/k/+b/5v/m/+j/6f/p/+n/6v/q/+r/6v/q/+v/7f/t/+3/7f/t
/+3/7//t/+3/7f/r/+v/6//u//H/8f/v/+3/6//r/+r/6f/p/+j/5//n/+T/5P/j/+L/
4//i/+H/4P/g/+D/4P/g/+L/4v/i/+L/4v/i/+P/4//h/+H/4f/h/+P/4//i/+P/5f/r
//D/+f8LACMAPwBhAIoAvgD1ACABNgE7ASUB8AC3AIsAYAAvAPj/xP+d/5D/nv+6/8r/
zv/T/9v/4P/i/+T/4v/i/+H/3//f/+D/4v/i/+H/4f/f/9//4P/h/+P/4//i/+L/4//j
/+P/5P/k/+T/5P/k/+b/5v/m/+b/5P/k/+T/5f/n/+f/5//n/+n/6v/r/+v/7P/s/+z/
7P/s/+3/7f/t/+z/7P/t/+7/7v/v/+//7//v/+//7//u/+7/7v/u/+7/8f/x//H/8v/y
//P/8//0//b/9v/2//f/9//3//j/+P/4//j/+P/5//v/+//8//3//f/9//3//v/9//3/
/f/9//3//f/9//3//f/8//z//P/7//z//P/8//v/+v/6//n/9v/1//T/8v/z//L/8f/v
/+7/7f/s/+r/6//q/+n/6P/o/+f/5//n/+X/5f/l/+b/5v/m/+j/6P/o/+j/6v/q/+z/
7f/u/+//8P/x//L/8//2//b/9v/2//b/9v/2//f/9//3//f/9//3//f/9v/2//b/9v/2
//b/+P/4//j/+P/4//f/9//3//f/9//3//f/9v/2//b/9v/0//X/9f/1//j/+P/4//j/
9//4//j/+P/7//v/+//7//z//P/8//z//f/9//3//v/8//z//P/8//7//v/+//7/AAAA
AAAAAAAAAAAAAAD///////////////////7//v/+//7//v/9//7//f/9//3/+//7//z/
/P/+//7//v/9//z/+//7//v/+//6//n/+f/6//r/+f/5//v/+v/6//r/+v/6//n/+f/5
//n/+f/5//n/+f/5//n/+f/5//n/+f/5//n/+f/5//n/+v/6//r/+v/6//n/+P/6//r/
+v/6//n/+f/5//r/+v/5//j/9//4//f/9//3//f/9//3//f/+v/6//r/+v/4//j/+P/4
//j/+P/4//j/+P/4//j/+P/4//r/+P/4//j/+P/6//r/+v/6//j/+P/4//j/+P/4//j/
+P/6//r/+v/6//r/+v/6//r/+v/6//r/+v/6//r/+v/6//j/+P/4//j/+v/6//r/+v/6
//r/+v/6//r/+v/6//r/+v/6//r/+v/6//r/+v/6//j/+P/4//j/+v/6//r/+v/6//r/
+v/6//r/+v/6//r//P/8//z//P/+//7//v/+////AAABAAIAAgACAAIAAgAEAAQABAAE
AAQABAAEAAQABAAEAAQABAAEAAQABAAEAAYABgAGAAYABgAGAAYABgAFAAQAAwACAAAA
AAAAAAAA///+//3//P/7//r/+f/4//j/+P/4//j/9v/2//b/9v/2//b/9v/2//b/9v/2
//b/9//4//n/+v///wQACQAOACQAOABMAGAAiACwANgAAAECAQQBBgEIAdcAqAB5AEoA
LQAQAA==
         </WaveFormData>
      </LeadData>
      <LeadData>
         <LeadByteCountTotal>10000</LeadByteCountTotal>
         <LeadTimeOffset>0</LeadTimeOffset>
         <LeadSampleCountTotal>5000</LeadSampleCountTotal>
         <LeadAmplitudeUnitsPerBit>4.88</LeadAmplitudeUnitsPerBit>
         <LeadAmplitudeUnits>��V</LeadAmplitudeUnits>
         <LeadHighLimit>2147483647</LeadHighLimit>
         <LeadLowLimit>268435456</LeadLowLimit>
         <LeadID>V5</LeadID>
         <LeadOffsetFirstSample>0</LeadOffsetFirstSample>
         <FirstSampleBaseline>0</FirstSampleBaseline>
         <LeadSampleSize>2</LeadSampleSize>
         <LeadOff>FALSE</LeadOff>
         <BaselineSway>FALSE</BaselineSway>
         <ExcessiveACNoise>FALSE</ExcessiveACNoise>
         <MuscleNoise>FALSE</MuscleNoise>
         <LeadDataCRC32>260740165</LeadDataCRC32>
         <WaveFormData>
+v/5//n/+P/3//f/9//2//T/9P/0//T/9f/1//X/9f/1//X/9f/1//P/9P/0//T/9P/0
//X/+P/6//z/BAASACEAMwBIAGUAiwCzANkA9gACAfoA1AChAHkAVQAwAA4A7//Y/8//
2f/s//P/7//v//H/8P/x//H/7v/v/+z/6//q/+r/6v/q/+n/6P/o/+j/6f/p/+j/6P/o
/+j/5v/n/+f/5//n/+f/5v/m/+f/6P/o/+j/5v/m/+b/5v/p/+r/6v/q/+j/6P/o/+j/
5v/m/+b/5//n/+f/5//n/+f/5//n/+j/6P/p/+n/6f/o/+j/5//l/+f/5//n/+f/6P/o
/+f/5//o/+j/6f/q/+r/6v/q/+r/6v/q/+r/6v/q/+r/6v/q/+j/6f/q/+r/6v/q/+r/
6v/o/+j/6P/p/+r/6v/p/+n/5//n/+b/5v/m/+T/5P/j/+D/3//f/9//3v/e/93/3P/b
/9v/2v/Z/9j/1//W/9X/1f/V/9X/0//R/9H/0v/S/9T/1P/U/9T/1f/V/9b/1v/W/9j/
2f/a/93/3v/f/+D/4P/h/+L/4v/h/+H/4f/h/+H/4f/h/+H/4f/i/+L/4f/f/9//3//e
/97/3f/d/97/3v/e/97/3v/f/9//4P/i/+D/4P/g/+D/3//f/9//3//f/9//3//f/+H/
4f/h/+H/4f/i/+L/4v/i/+P/4//j/+H/4f/h/+H/4f/h/+H/4f/j/+P/4//j/+L/4v/i
/+L/4P/g/+D/4P/i/+L/4v/h/+D/4P/i/+L/4v/h/+D/4P/g/9//3//f/9//3//f/9//
3//f/9//3//d/93/3f/d/9z/3P/b/9v/2f/Z/9n/2v/c/9v/2//b/9z/3P/c/9z/2v/a
/9r/2f/Z/9r/2v/Z/9f/2P/Y/9j/2P/Y/9j/2P/Y/9f/1//Y/9r/2v/a/9r/2f/Y/9f/
1v/W/9b/1v/W/9b/1v/W/9b/2P/X/9f/1//X/9f/1//X/9f/1//X/9j/1//X/9b/1v/V
/9X/1v/X/9f/1v/W/9b/1v/W/9b/1v/W/9X/1f/V/9b/1v/W/9b/1v/W/9b/1v/W/9b/
1v/W/9T/1f/V/9X/1P/U/9T/1v/Y/9n/2f/Z/9z/3P/d/93/3f/d/93/3f/b/9z/3P/e
/97/3//f/9//3//f/97/3v/e/97/3v/e/+H/4f/h/+H/3f/c/9v/2v/Z/9f/1//W/9P/
0v/S/9H/0f/Q/8//z//R/9D/0P/Q/87/zv/N/83/zf/N/83/zf/P/8//z//Q/9D/0P/Q
/9D/0f/Q/9T/2P/a/+T/9f8JAB4AOQBZAIEArQDOAOIA6gDUAKMAdQBVADIACgDp/8z/
uf+5/8b/0f/V/9P/0//S/9P/0//S/9H/z//N/8v/yv/M/8z/y//K/8r/yv/L/8v/yv/K
/8r/yv/K/8v/y//L/8v/y//K/8r/yf/K/8r/yv/M/8z/zP/M/83/zv/O/87/zv/O/87/
zv/M/8z/zP/N/8//z//P/8//z//P/8//0P/O/8//z//P/8//0P/Q/8//z//P/8//z//Q
/9D/z//P/9L/0v/T/9T/0v/S/9L/0v/S/9L/0v/S/9L/0v/S/9L/0v/T/9T/1P/S/9L/
0v/S/9T/1P/U/9X/1P/U/9P/0//T/9P/0v/S/9T/0v/S/9H/zv/N/83/zf/M/8z/y//K
/8n/yf/I/8f/yP/H/8b/xf/D/8P/w//B/8H/wf/C/8L/wv/C/8L/wv/F/8X/xv/G/8b/
yP/J/8r/y//M/83/zv/O/8//0P/Q/9H/0f/R/9H/0f/R/9H/0f/R/9L/0v/R/9H/0f/R
/9D/0P/P/8//0P/O/87/zv/O/9D/z//P/9D/0P/Q/9D/0P/P/8//z//P/8//z//P/8//
0f/R/9H/0f/P/9D/0P/Q/9D/0f/R/9H/0//T/9P/0//T/9P/0//T/9P/0//T/9P/1P/U
/9T/1P/S/9L/0v/S/9L/0v/S/9H/0P/Q/9L/0v/S/9H/0P/Q/9L/0f/R/9H/0f/R/9H/
0f/R/9H/0f/R/9H/0f/R/9H/zv/O/83/zf/N/83/zf/O/9D/z//P/8//zv/O/87/zv/O
/87/zv/N/83/zv/O/83/y//M/8z/zP/M/8z/zP/M/87/zf/N/87/zv/O/87/zv/M/8z/
zP/M/8z/zP/M/8z/zP/M/8z/zP/O/83/zf/N/83/zf/N/83/zf/N/83/zv/N/83/zP/M
/83/zf/O/8//z//O/87/zv/O/87/zv/P/87/zv/O/87/zv/O/87/zv/O/87/0P/Q/9D/
0P/P/8//z//O/9D/0P/Q/9D/0P/Q/9D/0P/Q/9D/0P/Q/8//z//P/9D/0v/S/9T/1P/V
/9X/1f/W/9j/2f/Z/9n/2//b/9v/2//a/9r/3P/c/93/3f/d/93/3f/c/9z/3P/e/97/
3v/h/9//3//f/93/3v/d/9z/2//b/9v/2v/Z/9f/1v/U/9P/1P/T/9P/0//S/9L/0v/S
/9L/0f/R/9H/0//T/9P/0//T/9P/1P/U/9b/1P/U/9f/2v/c/+D/5P/u////EwAmAD8A
YQCLALEAzgDgAOYAzgCbAG0ATQAqAAYA6f/Q/8P/xf/Q/93/4f/f/9//3v/d/9v/2v/Z
/9r/2f/Y/9j/2P/Y/9f/1v/W/9b/1//X/9j/2P/Y/9j/2P/Z/9n/2f/b/9v/2v/a/9n/
2v/a/9r/3P/c/9z/3P/d/97/3v/e/+D/4P/g/+D/4v/i/+L/4//h/+H/4f/h/+H/4f/h
/+L/5P/l/+X/5f/l/+b/5v/l/+X/5f/l/+X/6P/o/+f/5//o/+j/6f/q/+r/6v/q/+r/
7P/s/+z/7P/s/+z/7P/s/+7/7//w//D/7v/u/+7/7v/w//D/8P/x//L/8v/x//H/8f/x
//D/8P/y//D/8P/v/+7/7f/t/+3/7v/u/+3/7P/t/+3/7P/r/+r/6f/o/+f/5//n/+f/
5f/m/+f/6f/q/+j/6P/o/+j/6//r/+z/7P/w//L/8//0//X/9v/3//j/+v/7//z//P/9
//3//f/9//////////////8AAAAA//8BAAEAAQAAAAIAAQABAAIAAgACAAIAAgAEAAMA
AwAEAAQABAAEAAQABQAFAAUABQAFAAUABQAFAAYABwAIAAkACQAKAAoACgAKAAsACwAL
AAsACwALAAsADQANAA0ADQAPAA8ADwAPAA4ADgAOAA4ADAAMAAwADAAOAA4ADgANAAwA
DAAOAA4ADgANAAwADAAOAA0ADQANAA8ADwAPAA8ADwAPAA8ADwAPAA8ADwAPABAAEAAP
AA8ADwAPAA8AEAAQAA8ADwAPAA4ADgAOAA4AEAAQABAADwAPABAAEAAPABEAEgASABIA
EgASABIAEgASABEAEQASABIAEgASABIAFAAUABQAFAAUABQAFAAUABQAFAAUABQAFAAT
ABMAEwAVABUAFQAVABUAFQAVABYAFQAVABQAFAAVABUAFgAXABkAGAAYABgAFgAWABYA
FwAYABgAGAAYABgAGAAaABoAGgAaABoAGgAaABoAGgAaABoAGgAaABoAGgAaABoAGgAa
ABoAGgAaABoAGgAcABwAHAAcABwAHAAcABwAHgAeAB0AHQAdABwAHAAcAB4AHgAeAB4A
HgAeAB4AHgAeAB4AHwAfAB8AIAAgACAAIgAiACMAIwAlACYAJgAnACcAJwAnACcAKQAp
ACoAKgAsACwALQAtAC0ALQAtACwALAAsACwALAAsAC8ALwAvAC8ALQAsACsAKgApACcA
JwAoACcAJgAmACUAJQAkACMAIQAhACAAIAAiACIAIgAhACMAIwAjACMAIQAhACEAIQAk
ACQAJAAkACQAJwAqAC4ANAA+AEoAXQBxAIYAowDLAPEADQEgASgBFAHmALMAkQBxAFAA
MgAdABAAEQAdACoALwAtAC8ALwAsACcAJwAmACcAJgAlACQAJAAmACYAJQAkACYAJgAn
ACcAJgAmACYAJgAmACcAJwAnACcAJwAmACYAJwAoACgAKAAqACoAKgAqACsALAAsACwA
LAAsACwALAAqACoAKgArAC0ALQAtAC0ALQAtAC0ALgAuAC8ALwAvAC8AMAAwAC8ALwAv
AC8ALwAwADAALwAvADAAMAAxADIANAA0ADQANAA0ADQANAA0ADQANAA0ADQANAA1ADYA
NgA2ADYANgA2ADYANgA2ADcANgA2ADUANQA1ADUANAA0ADQAMgAyADEAMAAvAC8ALwAu
AC4ALQAsACsAKwAqACkAKAAnACYAJQAlACUAJQAjACMAIwAkACQAJgAmACYAJgApACkA
KgAqACoALAAtAC4AMQAyADMANAA2ADcAOAA4ADkAOQA5ADkAOQA5ADkAOQA3ADgAOAA3
ADkAOQA5ADgAOgA5ADkAOgA6ADoAOgA6ADoAOQA5ADoAOAA4ADgAOAA7ADsAOwA7ADsA
OwA7ADsAOwA7ADsAOwA7ADwAPAA8ADoAOwA7ADsAOwA7ADsAOwA7ADsAOwA7AD0APQA9
AD0APAA8ADwAPAA8ADwAPAA8ADoAOgA6ADkAOgA6ADwAPAA6ADkAOAA4ADkAOQA6ADsA
OgA5ADgANwA3ADcANwA3ADkAOQA5ADkAOAA4ADcANwA3ADcANwA4ADgANwA3ADcANgA2
ADYANgA2ADYANgA1ADUANgA2ADUANAA0ADMAMgA0ADQANAA0ADQAMwAzADQAMgAyADIA
MgAyADIAMgAyADAAMAAwADAAMgAyADIAMgA0ADMAMwAzADEAMQAxADEALwAvAC8AMAAx
ADEAMAAwAC8ALwAwADEALwAuAC4ALgAuAC4ALgAvAC4ALgAuAC4ALgAuADAAMAAwADAA
LwAuAC0ALAAsACwALAAsAC0ALgAvADAALQAsACsAKgAqACoAKgAqACgAKAAoACgAKQAq
ACsALAAqACoAKgAqACwALAAsACwAKgAqACkAKQAnACYAJgAmACgAKAAoACgAJgAmACYA
JgAmACYAJwAnACcAKAAoACgAKgAqACsAKwArACwALAAtACsAKwArACsAKwArACwALAAu
AC4ALwAvAC8ALwAvAC4ALAAsACwALAAuADEAMQAxADEALwAuAC0AKgApACcAJwAkACMA
IgAiACEAIQAgAB8AHwAfAB4AHgAcABwAHAAbABsAGwAbABsAGwAbABsAGwAaABoAGgAa
ABwAHQAeACAAJAAoADQARwBXAGgAgwCnANEA9wAWASgBKAEGAdEApwCDAF4APAAfAAYA
9////xIAHQAbABkAGQAaABsAGQAWABcAFgAVABQAFAAVABQAEgAQAA4ADgAPAA8ADwAQ
ABEAEgAQABEAEQARABEAEQAQABAAEwAUABQAFAATABIAEQAQABEAEgASABIAEgASABIA
EgASABIAEgATABUAFQAVABUAEwATABMAFAASABMAEwATABEAEgASABEAEwATABMAEwAU
ABQAEwATABYAFgAXABgAFgAWABYAFgAUABQAFAAUABYAFgAWABYAFgAXABgAGAAYABgA
GAAYABYAFgAWABcAFgAWABUAFQAVABUAFAAUABQAEgASABEAEAAPAA8ADwANAAwACgAI
AAgACQAJAAkACAAHAAYABQAEAAMAAgD///////8AAAAAAgACAAIAAgABAAEAAgACAAQA
BgAHAAgACQAKAAsADAAMAA0ADgAOAA8ADwAPAA8AEQARABEAEQAPABAAEAAPAA8ADwAP
AA4AEAAPAA8AEAAQABAAEAAQAA4ADQANAA4ADgAOAA4ADgAPAA8ADwAPAA8ADwAPAA8A
EQARABEAEQAPABAAEAAQABIAEwATABMAEwATABMAEwATABMAEwATABEAEQARABEAEgAS
ABIAEgASABIAEgASABIAEgASABEAEAAQABIAEgAUABMAEgASABIAEQARABEADwAPAA8A
DwANAA0ADQANAA0ADQANAA0ADgAOAA0ADQALAAsACwAMAAwACwALAAsACgAKAAoACgAK
AAoACgAJAAsADAAMAAsACQAKAAoACgAKAAoACgAKAAoACQAJAAoACgAKAAoACgAIAAgA
CAAIAAgACAAIAAgACAAIAAgACAAIAAcABwAHAAcABwAHAAcABwAHAAcACAAJAAkACAAI
AAcABwAIAAkACQAIAAgACAAGAAYABgAHAAgACgAIAAgACAAIAAgACAAIAAgABgAGAAYA
BgAIAAgACAAIAAYABgAGAAYABwAIAAkACgAIAAgACAAIAAUABQAFAAQABAAEAAQABAAE
AAQABAAEAAQABAAEAAQABQAFAAUABgAIAAgACgAKAAsACwALAAwADAANAA0ADQANAA0A
DQANAAwADAAOAA4ADwAPAA8ADwAPAA4ADgAOABAAEAAQABMAEQARABEADwAOAA0ADAAL
AAkACQAIAAcACAAIAAcABwAEAAMAAwADAAIAAgACAAIAAAD//////////////////wEA
AQACAAIAAAAAAAQAAwAEAAgADgAUACQANwBNAGYAiQCxANsA/QAUAR4BDAHeAK0AiwBn
AEIAIAADAPD/6//3/wQACQAJAAcABQAEAAMAAQACAAEAAAD///7//v/+//7//f/8//z/
/P/9//3//v/+//7//v/+///////////////+//7///8AAAAAAAAAAAAAAAAAAP//AAAA
AAAAAgACAAIAAgAAAAAAAAABAAMAAwADAAMAAQABAAEAAgAEAAUABQAFAAUABgAGAAUA
BQAFAAUABQAGAAYABQAFAAYABgAHAAgACAAIAAgACAAIAAgACAAIAAgACAAIAAgACAAJ
AAoACgAKAAoACgAKAAoACgAKAAsADAAMAAsACwALAAsACgAKAAoACAAIAAcABgAFAAUA
BQAEAAQAAwACAAEAAQAAAP///v/9//z/+//7//v/+//5//n/+f/6//r/+v/6//r/+v/7
//v//P/8//7/AAABAAIAAwAEAAUABgAGAAcACAAIAAkACQAJAAkACQAJAAkACQAJAAoA
CgAJAAkACQAJAAgABgAFAAUABgAGAAYABgAGAAgABwAHAAgACAAIAAgACAAJAAkACQAJ
AAkACQAJAAkACQAJAAkACQAJAAoACgAKAAoACwALAAsACwALAAsACwALAAsACwALAAsA
CwALAAsADAAMAAwADAAMAAwADAAMAAoACgAKAAkACgAKAAwADAAMAAsACgAKAAoACQAJ
AAkACQAJAAkACQAJAAkACQAJAAkACQAJAAkACAAIAAcABwAHAAcABwAIAAgABwAHAAcA
BgAGAAYABgAGAAYABgAFAAUABgAGAAUAAwAEAAQABAAGAAYABgAGAAQAAwADAAQABgAG
AAYABgAGAAYABgAGAAQABAAEAAQABAAEAAQABAAGAAUABQAFAAUABQAFAAUABQAFAAUA
BgAGAAUAAwACAAMAAwAEAAUAAwACAAIAAgACAAIAAgADAAQABAAEAAQABAAEAAQABAAE
AAQABAAEAAQABAAEAAQABAAEAAQABAAEAAQAAgACAAIAAgACAAIAAgACAAIAAgACAAIA
AAAAAAAAAAACAAIAAgACAAAAAAAAAAAAAgACAAIAAgAAAAAAAAAAAAIAAQABAAEAAgAC
AAIAAgACAAIAAgACAAIAAgACAAIAAgADAAMAAwACAAIAAgAEAAQABQAFAAUABgAGAAcA
BwAHAAcABwAHAAcACAAIAAoACgALAAsACwALAAsACgAKAAoACgAKAAoADQANAA0ADQAL
AAoACQAIAAUAAwADAAIAAwACAAIAAQD///7//f/9//3//P/8//z//P/8//v/+//9//3/
/f/9//3//f/9//7//v/+//7//v/9/wAABAAGAAwAFgAlADcASgBjAIMAqwDVAPQACAEM
AfgAxQCVAHMAUgAwABEA9v/p/+n/9v8FAAcAAwADAAIAAQD///7//f/6//n/+P/4//r/
+v/5//j/+P/4//n/+f/4//j/+P/4//b/9//3//f/+P/5//n/+v/4//j/9//2//f/+P/5
//r/+//8//z//P/8//z//P/8//z//P/8//3/+//7//v/+//9//3//f/+//z//f/9//3/
+//8//z/+//9//3//f/9//7//v/9//3//v/+////AAD+//7//v/+/wAAAAAAAAAAAgAC
AAIAAgAAAAEAAgACAAIAAgACAAIAAgACAAIAAwACAAIAAQABAAEAAQAAAAAAAAD+//7/
/f/8//v/+//7//r/+v/5//j/+f/5//j/9//2//X/9P/z//P/8//z//H/8f/x//L/8v/w
//D/8P/w//P/8//0//T/9P/2//f/+P/3//j/+f/6//z//f/+//7///////////8AAAEA
AgADAAMABAAEAAMAAwADAAMAAgACAAEAAQACAAIAAgACAAIAAgABAAEAAgACAAIAAgAC
AAUABQAFAAUAAwADAAMAAwADAAMAAwADAAMABAAEAAQABAAFAAUABQADAAMAAwADAAMA
AwADAAMABQAFAAUABQAGAAYABgAGAAQABAAEAAQABAAEAAQAAwACAAIABAAEAAYABQAE
AAQABAADAAMAAwADAAMAAwADAAMAAwADAAMAAwADAAMAAwACAAIAAQABAAEAAQABAAIA
AgABAAEAAQAAAAAAAAAAAAIAAgACAAEAAQACAAIAAQABAAIAAgACAAIAAgACAAIAAgAB
AAEAAgACAAIAAgACAAIAAgACAAIAAgACAAIAAgACAAIAAgACAAIAAQABAAEAAQABAAEA
AQABAAEAAQACAAMAAwACAAIAAQABAAIAAwADAAIAAgACAAIAAgACAAMAAgAAAAIAAgAC
AAIAAAAAAAAAAAAAAAAAAAAAAAIAAgACAAIABAAEAAQABAACAAIAAgACAAIAAgACAAIA
AgACAAIAAgACAAIAAgACAAAAAAAAAAAAAgACAAIAAgACAAIAAgABAAEAAQAAAAAAAAAA
AAAAAAAAAAAAAAAAAAAAAAAAAAEAAQABAAIAAgAEAAYABgAHAAUABQAGAAYABwAHAAcA
BwAHAAcABwAIAAoADAAMAA0ADQANAA0ADQAKAAoACgAKAAoACgANAA0ADQANAAsACgAJ
AAgABwAFAAcABgAFAAQABAADAAMAAgD////////+//7//v/+//7//f/9//3//f/9//3/
/f/9//3//v/+//7/AAD+////BAAIAAwAEgAeAC8APwBUAG8AkwC5ANsA9gAEAf4A2gCl
AHsAWwA6ABgA/f/q/+X/7f/8/wUABQAFAAcABAABAP//AAD///7//f/8//z//P/8//v/
+v/6//r/+//7//r/+v/6//r/+v/7//v/+//7//v/+v/6//v//P/8//z//P/8//z//P//
/wAAAAAAAP7//v/+//7//v/+//7//////////////////////wAAAAABAAEAAQD//wAA
AAD/////////////AgACAAEAAQACAAIAAwAEAAIAAgACAAIAAgACAAIAAgAEAAQABAAE
AAQABQAGAAYABgAGAAYABgAGAAYABgAHAAYABgAFAAUABwAHAAYABgAGAAQABAADAAIA
AQABAAEA/v/+//3//P/7//v/+v/5//j/9//2//X/9f/1//X/8//z//P/9P/0//T/9P/0
//T/9f/1//b/9v/2//j/+f/6//v//P/9//7/AAABAAIAAgAFAAUABQAFAAUABQAFAAUA
BQAGAAYABQAFAAUABQAEAAQAAwADAAQABgAGAAYABgAEAAMAAwAEAAQABAAEAAQAAwAD
AAMAAwADAAMAAwADAAMAAwADAAMAAwAEAAQABAAEAAUABQAFAAUABQAFAAUABQAFAAUA
BQADAAMAAwADAAYABgAGAAYABgAGAAYABgAGAAYABgAFAAIAAgAEAAQABAADAAIAAgAC
AAEAAQABAAMAAwADAAMAAQABAAEAAQD//////////wAAAAD/////////////AAD+//3/
/f/9//z//P/8//z//P/8//z/+//7//z//P/7//v//P/8//z/+v/6//r/+v/6//n/+f/6
//r/+v/6//r/+P/4//j/+P/2//b/9v/2//j/+P/4//j/+P/3//f/9//1//X/9f/1//X/
9f/1//b/9//3//b/9v/z//P/9P/1//X/9P/0//T/9P/0//T/9f/0//T/9v/2//b/9v/1
//T/8//y//H/8P/v/+7/8f/y//P/9P/y//L/8v/y//D/8P/w//D/8P/w/+//7//v/+7/
7v/u/+7/7v/u/+7/7v/u/+7/7v/s/+z/7f/t/+3/7v/u/+7/8P/w//H/8f/x//L/8v/z
//P/8//z//P/8f/x//L/8v/y//L/8//z//P/8//z//L/8v/y//L/8v/0//f/9//3//X/
8//y//H/7v/t/+v/6//q/+n/6P/o/+f/5//m/+X/4//j/+L/4v/i/+L/4v/h/+H/4f/h
/+H/4f/h/+H/4f/g/+D/4P/g/+D/3//g/+T/6P/q//L/AwAXACwARwBnAJEAuwDeAPQA
+gDiALMAgwBfADwAFgD1/9j/wf+9/87/3//f/93/3f/e/+H/4f/e/93/3v/d/9z/3P/c
/9z/2//a/9j/2P/Z/9n/2P/Y/9j/2P/W/9f/1//X/9n/2f/Y/9j/2f/a/9r/2v/a/9r/
2v/a/9n/2v/a/9r/3P/c/9z/3P/c/9z/3P/d/93/3f/d/93/3f/d/93/3v/c/93/3f/d
/93/3v/e/93/3f/d/93/3f/e/97/3f/d/97/3v/f/+D/3v/e/97/3v/g/+D/4P/g/+H/
4v/j/+T/4v/j/+T/5P/i/+L/4v/i/+L/4v/i/+P/5P/k/+P/4//j/+P/4v/i/+L/4P/g
/9//3//f/+D/4f/e/97/3f/c/9n/2f/Y/9f/1v/V/9T/0//T/9P/0//R/9D/z//P/87/
zv/O/87/zv/R/9H/0v/S/9L/1P/V/9b/1//Y/9n/2v/c/93/3v/e/+H/4f/h/+H/4P/f
/97/3f/f/+D/4P/f/9//3//f/97/3v/d/93/3v/c/9z/3P/c/97/3f/d/97/4P/g/+D/
4P/g/9//3v/d/9v/2//b/9v/3P/d/97/3//h/+L/4v/i/+D/4f/h/+H/4f/h/+H/4f/j
/+P/4//j/+P/4//j/+P/4v/i/+L/4v/k/+T/5P/k/+T/5P/k/+P/4v/i/+T/5P/k/+P/
4v/i/+T/4//j/+P/4//j/+P/4//h/+H/4f/h/+H/4f/h/+H/4v/i/+H/4f/f/9//3//g
/+D/3//f/9//3//g/+H/4v/i/+L/4v/h/9//4P/g/9//3f/e/97/3v/e/97/3v/e/+D/
3//f/+D/3v/e/97/3v/e/97/3v/e/+D/4P/g/+D/3v/e/97/3v/e/93/3f/d/9//3//f
/9//3//f/9//4P/f/9//3v/e/93/3f/e/9//3//e/97/3v/g/+D/4P/h/+D/4P/e/97/
3v/e/97/3v/e/97/4P/g/+D/4P/g/+D/4P/g/97/3v/e/97/3v/e/97/3v/g/+D/4P/g
/+L/4v/i/+L/4v/i/+L/4v/h/+H/4f/g/+D/4P/g/+D/4v/i/+L/4v/i/+L/4v/i/+H/
4f/h/+L/4v/i/+T/5P/l/+X/5f/m/+b/5//n/+f/5//n/+f/5//o/+j/6v/q/+v/6//r
/+v/6//q/+r/6v/s/+z/7P/v//H/8f/x/+//7P/r/+r/6f/n/+f/5v/l/+L/4v/h/+H/
4v/h/+H/4f/e/97/3v/e/9//3//g/+H/3//f/9//3//h/+H/4v/i/+D/4v/i/+P/5v/o
/+z/8v8AABMAKQBAAF8AhwCxANUA8AAAAfgA0ACdAHcAVwAyAA4A7//a/9H/1//k/+v/
6//p/+f/5v/l/+P/4v/h/+D/3//e/97/4P/g/9//3v/e/97/3//f/+D/4P/g/+D/4P/h
/+H/4f/h/+H/4P/g/9//4P/g/+D/4P/g/+D/4P/j/+T/5P/k/+b/5v/m/+b/5v/m/+b/
5//l/+X/5f/l/+X/5f/l/+b/5v/n/+f/5//n/+j/6P/n/+f/5//n/+f/6v/q/+n/6f/q
/+r/6//s/+z/7P/s/+z/7v/u/+7/7v/u/+7/7v/u/+7/7//w//D/8P/w//D/8P/u/+7/
7v/v//D/8P/v/+//7//v/+7/7v/w/+7/7v/t/+7/7f/t/+3/7P/s/+v/6v/p/+n/6P/n
/+b/5f/k/+P/5f/l/+X/4//h/+H/4v/i/+L/4v/i/+L/4//j/+T/5P/k/+b/5//o/+v/
7P/t/+7/7v/v//D/8P/z//P/8//z//P/8//z//P/9f/2//b/9f/1//X/9f/0//T/8//z
//T/9P/0//T/9P/0//P/8//0//T/9P/0//T/9f/1//X/9f/z//P/8//z//X/9f/1//X/
9f/2//b/9v/2//f/9//3//f/9//3//f/9//3//f/9//3//f/9//3//r/+v/6//r/+P/4
//j/+P/6//r/+v/5//j/+P/6//r/+v/5//j/+P/4//f/9//3//f/9//3//f/9//3//f/
9//3//f/9//3//b/9v/1//X/9f/1//X/9v/2//X/9f/1//b/9v/2//b/9v/2//b/9f/1
//b/9v/1//X/9v/2//b/9v/2//b/9v/2//X/9f/2//T/9P/0//T/9P/0//T/9P/2//b/
9v/2//T/9P/0//T/9v/1//X/9f/z//P/8//z//X/9f/1//b/9//3//b/9v/z//P/9P/1
//X/9P/0//T/9P/0//T/9f/2//b/9P/0//T/9P/2//b/9v/2//T/9P/0//T/9P/0//T/
9P/0//T/9P/0//b/9v/2//b/9v/2//b/9v/2//b/9v/2//b/9v/2//b/9v/2//b/9v/2
//b/9v/2//b/9v/2//b/9P/0//T/9P/0//T/9P/0//T/9P/0//T/9v/2//b/9v/2//b/
9v/2//T/9P/0//T/9v/2//b/9v/4//j/+P/4//n/+v/7//z//P/8//z//P/8//z//P/8
//3//v///wAAAAAAAAAAAAAAAAAAAAAAAAIAAgACAAIAAgACAAIAAgABAAAA///+//3/
/P/7//r/+P/4//j/+P/3//b/9f/0//T/9P/0//T/8v/y//L/8v/y//L/8v/y//L/8v/y
//L/9P/0//T/9P/4//z/AAAEABUAJAAzAEIAYQCAAJ8AvgDHAM4A1QDcALcAkgBtAEgA
MwAgAA==
         </WaveFormData>
      </LeadData>
      <LeadData>
         <LeadByteCountTotal>10000</LeadByteCountTotal>
         <LeadTimeOffset>0</LeadTimeOffset>
         <LeadSampleCountTotal>5000</LeadSampleCountTotal>
         <LeadAmplitudeUnitsPerBit>4.88</LeadAmplitudeUnitsPerBit>
         <LeadAmplitudeUnits>��V</LeadAmplitudeUnits>
         <LeadHighLimit>2147483647</LeadHighLimit>
         <LeadLowLimit>268435456</LeadLowLimit>
         <LeadID>V6</LeadID>
         <LeadOffsetFirstSample>0</LeadOffsetFirstSample>
         <FirstSampleBaseline>0</FirstSampleBaseline>
         <LeadSampleSize>2</LeadSampleSize>
         <LeadOff>FALSE</LeadOff>
         <BaselineSway>FALSE</BaselineSway>
         <ExcessiveACNoise>FALSE</ExcessiveACNoise>
         <MuscleNoise>FALSE</MuscleNoise>
         <LeadDataCRC32>221150528</LeadDataCRC32>
         <WaveFormData>
+f/5//j/9//1//X/9f/0//P/8//z//P/9f/1//T/9P/1//X/9f/1//P/8//z//P/9f/z
//X/9//4//n//f8GABAAHgAsAEAAWgB3AJIAqwC8AL4ApgCDAGgAUAA3ACMAFAAKAAUA
CQATABMADgAJAAIA/f/4//b/9P/z/+//7v/t/+3/7//v/+7/7f/t/+3/7f/s/+r/6v/q
/+r/6v/q/+r/6v/q/+r/6//r/+v/6//r/+z/6v/q/+r/6v/q/+v/6//s/+r/6v/q/+n/
6f/p/+r/6v/q/+r/6v/q/+r/6v/q/+r/6f/p/+n/6f/p/+n/6f/p/+n/6f/p/+n/6f/p
/+n/6f/q/+r/6v/q/+z/7P/s/+z/6v/r/+v/6//q/+r/6v/q/+r/6v/q/+v/6//r/+v/
6//r/+v/6//s/+z/7P/s/+z/6v/p/+n/6f/p/+n/6f/m/+b/5v/m/+X/5f/l/+X/5P/i
/+L/4P/g/+H/4f/h/+H/4P/g/+D/4P/d/93/3f/e/9//3//g/+H/4P/g/+D/4v/i/+L/
5P/l/+j/6f/p/+r/6//r/+3/7f/t/+z/6//q/+r/6v/q/+r/6v/q/+r/6v/q/+r/6v/p
/+j/6P/o/+f/5//n/+j/6P/p/+r/6v/r/+v/6v/p/+j/6P/o/+j/6P/o/+j/6P/o/+n/
6f/p/+n/6f/q/+r/6v/o/+n/6f/p/+n/6f/p/+n/5//n/+f/5//p/+n/6f/p/+n/6f/o
/+j/6P/o/+n/6f/p/+j/5//m/+b/5//o/+j/6P/o/+f/5//n/+f/5v/m/+b/5v/n/+f/
5//n/+f/5//n/+b/5v/m/+T/5P/k/+T/5P/k/+T/5P/k/+X/5f/l/+X/5f/l/+X/4v/i
/+L/4v/k/+T/5P/k/+T/5P/k/+T/4v/i/+L/4f/h/+L/4v/i/+L/4v/i/+L/4v/i/+L/
4v/h/+H/4f/h/+L/4v/i/+L/4v/i/+P/4//j/+H/4f/i/+L/4v/i/+L/4v/j/+P/4v/f
/9//3//f/+H/4v/g/97/4P/g/+D/4P/g/+D/3//f/9//3//f/9//3//f/9//3v/g/+H/
4f/h/9//3//f/+D/3v/e/97/3//h/+H/4v/i/+P/4//j/+P/5v/m/+b/5v/k/+T/5f/l
/+f/5//n/+f/5v/m/+T/5P/n/+f/6P/o/+r/6//r/+r/5v/l/+T/4//g/9//3v/d/9z/
2//b/9v/2v/Z/9n/2f/b/9r/2f/Z/9f/1//X/9f/1v/W/9f/1//X/9f/1//X/9f/1//X
/9f/2f/Z/9z/3//f/+T/8P/8/wgAGAAuAEsAaACDAJoApgCcAH8AXgBIAC8AGQAGAPr/
7//t//H/9f/0/+//6v/j/97/2v/Y/9f/1f/U/9P/0//R/9H/0P/P/9H/0f/R/9D/zv/O
/87/zv/O/87/zv/O/8z/zP/N/83/zf/N/83/zv/O/87/zv/O/87/z//P/9D/0P/Q/9D/
z//N/83/zv/O/87/zv/O/87/0P/Q/9D/0P/P/8//z//P/8//z//P/8//0f/R/9H/0f/P
/8//z//P/9D/0P/Q/9D/0P/Q/9D/0P/Q/9H/0f/R/9D/0P/Q/9D/0P/Q/9D/0f/P/8//
z//P/9H/0f/R/9L/0v/S/9L/0v/Q/8//z//P/8//z//P/8z/zP/M/8z/y//L/8v/y//K
/8r/yv/I/8j/x//H/8f/x//G/8b/xv/G/8P/w//D/8T/xv/F/8X/xf/I/8j/yP/K/8r/
yv/M/83/zv/P/8//0P/P/8//0f/R/9L/0v/S/9L/0v/S/9L/0v/S/9L/0v/S/9T/1P/U
/9P/0v/S/9L/0f/P/8//0P/Q/9L/0v/R/9H/0P/Q/9D/0P/Q/9D/0P/Q/9D/0P/Q/9D/
0f/R/9H/0f/R/9L/0v/S/9D/0f/R/9H/0f/R/9H/0f/R/9H/0f/R/9H/0f/R/9H/0//T
/9L/0v/S/9L/0//T/9P/0v/R/9D/0P/R/9L/0v/Q/9D/z//P/9H/0f/Q/9D/0P/Q/9H/
0f/R/9H/0f/R/9P/0v/S/9L/0P/Q/9D/0P/Q/9D/0P/Q/9D/0f/R/9H/z//P/8//z//Q
/9D/0P/Q/9D/0P/Q/9D/0P/Q/9D/0P/Q/9D/0P/P/9H/0v/S/9L/0P/Q/9D/0P/Q/9D/
0P/Q/9H/0f/R/9H/0P/Q/9D/0P/Q/9D/0f/R/9H/z//P/9D/0P/Q/9D/0P/Q/9H/0f/Q
/9H/0f/R/9H/0f/S/9L/0v/T/9P/0v/S/9T/0v/S/9L/0v/S/9L/0v/S/9L/1P/U/9T/
1P/W/9X/1f/V/9f/1//X/9f/1//X/9b/1v/X/9f/1//X/9f/1//Y/9j/2v/a/9v/2//b
/9z/3P/d/9//3//f/+D/4P/g/+D/4P/g/+H/4f/j/+H/4f/h/+L/5P/i/+L/4//l/+b/
5v/o/+f/5//m/+T/5f/k/+P/4v/h/+D/3//e/9v/2//b/9r/2v/b/9z/3f/c/9v/2//b
/9n/2f/Z/9j/2v/b/9v/2//b/9v/2//b/9v/2f/d/9//4f/i/+X/5//u//r/BgAUACQA
OgBXAHYAiwCgAKwAogB/AF4ASAAxAB0ADgACAP3/+////wMAAgD9//b/8f/s/+j/5v/l
/+P/4v/h/+H/4f/h/+D/3//h/+H/4f/g/+L/4v/i/+L/4P/g/+D/4P/g/+D/4f/h/+H/
4f/h/+L/5P/k/+T/5P/i/+P/4//k/+b/5v/m/+X/5//n/+j/6P/o/+j/6P/o/+j/6P/o
/+j/6//r/+v/6//r/+v/6//r/+v/6//r/+v/7f/t/+3/7f/u/+7/7v/u/+7/7v/u/+7/
8P/x//H/8f/y//L/8v/y//L/8v/y//P/8f/x//H/8f/y//P/9P/2//T/9P/0//T/9P/z
//P/8//1//X/9f/y//T/9P/0//P/9f/1//X/9P/0//T/8v/y//H/8f/x//H/8P/w//D/
8P/x//H/8f/y//L/8f/x//H/8//0//X/+P/6//r//P/9//7//////wAAAQABAAMAAwAE
AAQABAAEAAQABAAEAAQABgAGAAYABgAIAAgACAAHAAgACAAIAAcABwAHAAgACAAKAAoA
CQAJAAoACgAKAAoACgAKAAoACgAMAAwADAAMAA0ADQANAA0ADQAOAA4ADgAMAA0ADQAN
AA8ADwAPAA8ADwAPAA8ADwARABEAEQARABEAEQAQABAAEAAQABEAEQATABIAEQAQABAA
EQASABIAEgASABEAEQATABMAEgASABIAEgATABMAEwATABMAEwAVABQAFAAUABQAFAAU
ABQAFAAUABQAFAASABMAEwATABUAFQAVABUAFgAWABYAFgAWABYAFgAWABgAGAAYABgA
GAAYABgAFwAXABgAGAAYABgAGAAYABgAGgAaABoAGgAZABkAGQAZABoAGgAaABoAGAAY
ABkAGQAZABcAFwAYABkAGgAbABwAGgAbABsAGgAbABsAGwAbABkAGgAaABoAGwAbABoA
GgAcABwAHAAcABwAHAAeAB4AHgAeABwAHAAcABwAHgAeAB4AHgAeAB4AHgAeAB4AHgAe
AB4AHgAeAB4AHgAgACAAIAAgACAAIAAgACAAIgAiACIAIQAhACEAIQAhACEAIQAhACEA
IAAgACEAIQAhACEAIQAhACIAIgAiACIAJQAlACUAJgAmACcAJwAnACcAKAAoACgAKgAq
ACoAKwArAC0ALQAtAC0ALgAuACwALAAtAC0ALgAuADAAMQAxADAALgAtACwAKwAqACkA
KAAnACYAJQAlACUAJAAjACMAIwAjACIAIQAjACMAIwAjACUAJAAkACUAIwAjACMAIwAl
ACUAJQAlACUAKQApACwAMQA1AEAATABYAGYAegCWALEAyADdAOgA4ADAAJ0AhgByAF0A
SwBCAD4APQBBAEcARwBEAD8AOAAxACoAKAAoACcAJwAmACUAJQAlACUAJAAjACMAIwAj
ACIAJAAkACQAJAAkACQAJAAkACIAIgAjACMAIwAjACMAJAAmACYAJgAmACYAJwAnACgA
JgAmACYAJQAlACUAJgAmACYAJgAmACYAKAAoACgAKAApACkAKQApACkAKQApACkAKQAp
ACkAKQAnACcAJwAnACoAKgAqACoAKgAqACoAKgAqACsAKwArACoAKgAqACoAKgAqACoA
KwArACsAKwArACsAKwArACwAKgAqACoAKgAsACsAKwArACkAKQApACYAKAAoACgAJwAn
ACcAJwAmACQAJAAiACIAIQAhACEAIQAiACIAIgAiACEAIQAhACIAIgAhACEAIQAkACQA
JAAmACYAJgAoACkAKgArACsALAAtAC0ALwAvADAAMAAwADAAMAAwADAAMAAuAC4ALgAu
AC4ALgAuAC0ALwAwADEAMQAxADEAMgAyADEAMAAuAC0ALAAsACwALAAuAC4ALgAuADAA
MAAwADAALwAvAC8ALwAtAC4ALgAuACwALQAtAC0ALQAtAC0ALQAtAC0ALQAtAC0ALQAt
AC0ALwAvAC4ALgAsACwALQAtAC0ALAArACoAKgArACwALAAqACoAKQApACsAKwAqACoA
KAAoACkAKQApACkAKQApACsAKgAqACoAKgAqACoAKgApACgAJwAmACYAJwAnACcAJwAn
ACcAJwAoACgAKAAoACYAJgAmACYAJgAmACYAJgAmACYAJgAlACMAJAAkACQAJAAkACQA
JAAkACQAJAAkACMAIwAjACMAJAAkACQAJAAmACYAJwAnACUAIwAjACQAIgAiACIAIgAi
ACMAIwAiACMAIwAjACMAIQAiACIAIgAhACEAIAAgACAAIgAiACIAIgAiACQAJAAkACQA
IwAiACEAIAAgACAAIAAgACEAIgAjACQAIwAiACEAIAAgACAAIAAgAB4AHgAeAB4AIAAg
ACAAIAAgACAAIAAgACIAIgAiACIAIQAgAB8AHQAdAB0AHQAdAB0AHQAdAB0AHAAcAB0A
HQAdAB0AHQAdAB4AHgAeAB4AHwAfAB8AIAAgACEAIQAhACEAIgAiACIAIgAiACIAIwAl
ACcAJwAnACcAKAAoACYAJAAlACUAJgAmACgAKQApACgAJgAlACQAIwAiACEAIAAfAB4A
HQAdABsAGgAZABkAGwAbABoAGQAXABcAFwAXABcAFgAWABcAGQAZABkAGQAXABcAFwAX
ABkAFwAZABwAHQAhACoANgBAAEwAXAB0AJEArgDHAN4A5ADSAK0AkAB6AGEATQA+ADIA
LQAvADUANwA0AC0AKgAlAB4AHAAYABcAFwAWABUAFQAVABUAFAATABEAEQARABAAEgAS
ABIAEgAQABAAEAAQABAAEAARABEAEAARABIAFAATABIAEQAQABAAEQARABIAEgASABIA
EQARABEAEgASABQAFAAUABQAFAAUABQAFAATABMAEwATABEAEQARABEAEwATABMAEwAT
ABMAEwATABQAFAAUABQAFgAWABYAFgAVABUAFAATABQAFAAUABQAFgAWABYAFwAVABUA
FQAVABMAEwATABQAFAAUABQAFAAUABMAEwATABEAEQARAA4AEAAQABAADwANAA0ADQAM
AA4ADgAMAAwACwALAAsACwAIAAgACAAIAAcABwAHAAgACgAJAAkACQAKAAoACgAMAAwA
DAAOAA8AEAARABEAEgARABEAEwATABQAFAAUABQAFgAWABYAFgAWABYAFgAWABQAFAAU
ABMAFAAUABQAEwATABMAFAAUABQAFAATABMAFAAUABQAFAAWABYAFgAWABYAFgAWABYA
FwAXABcAFwAVABYAFgAWABYAFwAXABcAFQAVABUAFQAVABUAFQAVABUAFQAVABUAFQAV
ABQAFAAUABQAFQAVABUAFAATABIAFAAVABYAFgAUABQAEwATABUAFQAUABQAEgASABMA
EwATABMAEwATABMAEgASABIAFAAUABQAFAASABIAEgASABAAEQARABEAEQARABEAEQAQ
ABAAEAAQABAAEAAQABAAEAAQABAAEAAQABAAEAAPAA8AEAAQABAAEgASABIAEgAQABAA
EAAQAA8ADwAPAA8AEAAQABAAEAAQABAAEQARABMAEQARABIAEgASABIAEgASABMAEwAS
ABEAEQARABEAEQASABIAEgARABEAEAAQABAAEgASABIAEgASABAAEAAQABAAEAAQABAA
EAAQABAAEAAQABAAEAAQABAAEgASABIAEgAQABAAEAAQABAADwAPAA8ADwAPAA8ADwAR
ABEAEAAQAA8ADwAPAA8ADwAPABAAEAAQABAAEQARABEAEgASABMAEwATABMAFAAUABQA
FAAUABQAFQAVABcAFwAXABcAGAAYABYAFgAXABcAGAAYABoAGQAZABgAFgAVABQAEwAS
ABEAEAAPAA4ADwAPAA8ADgALAAsACwALAAoACQAJAAkACQAJAAkACAAGAAcABwAHAAkA
CQAJAAkACQAJAAsACwALABAAEwAVAB4ALAA8AEwAYgB+AJ0AuADNANwA1gC4AJUAfgBm
AFEAPQAwACgAIwAlACsAKwAmAB8AGAATABAADAAKAAkACQAIAAcABwAFAAUABAADAAUA
BQAFAAQABAAEAAQABAAEAAQABAAEAAIAAgADAAMAAwADAAMABAAEAAQABAAEAAQABQAF
AAYABAAEAAQAAwAFAAUABgAGAAYABgAGAAYABgAGAAYABgAHAAcABwAHAAcABwAHAAcA
BwAHAAcABwAHAAcABwAHAAgACAAIAAgACAAIAAgACAAIAAkACQAJAAgACAAIAAgACAAI
AAgACQAJAAkACQAJAAkACQAJAAoADAAMAAwADAAKAAkACQAJAAkACQAJAAYABgAGAAYA
BQAFAAUABQAEAAQABAACAAIAAQABAAEAAQAAAAAAAAAAAP///////wAAAAD///////8A
AAAAAAACAAYABgAIAAkACAAJAAkACgALAAsADQANAA4ADgAOAA4ADgAOAA4ADgAOAA4A
DgAOAA4ADgAOAA0ADAAMAAwACwALAAsADAAMAAwADAALAAsADAAMAAwADAAMAAwADAAM
AAwADAAMAAwACwALAAsACwANAA4ADgAOAAwADQANAA0ADQANAA0ADQANAA0ADQANAA0A
DQANAA0ADQANAAwADAAMAAwADQANAA0ADAALAAoADAANAA4ADgAMAAwACwALAAsACwAK
AAoACgAKAAsACwALAAsACwALAAsACgAKAAoACgAKAAoACgAKAAoACgAKAAgACQAJAAkA
CQAJAAkACQAKAAoACgAKAAoACgAKAAoACAAIAAgACAAKAAoACgAJAAcACAAIAAgACAAI
AAgACAAIAAgACAAIAAcABwAHAAcACAAIAAgACAAIAAgACQAJAAkABwAHAAgACAAIAAgA
CAAGAAcABwAGAAcABwAHAAcABQAGAAYABgAHAAcABgAGAAYABgAIAAgACAAIAAYABgAG
AAYABgAGAAYABgAGAAYABgAGAAYABgAGAAYABAAEAAQABAAGAAYABgAGAAQABAAEAAQA
BAAEAAQABAAGAAYABgAGAAQABAAEAAQABAAEAAQABAACAAIAAgACAAQABAADAAMAAwAD
AAMAAwADAAMAAwACAAIAAwADAAMAAwADAAMABAAEAAQABAAFAAUABQAGAAYACQAJAAkA
CQAIAAgACAAIAAoACgALAAsACwALAAsACwAMAAwACgAKAAsACwAMAAwADgAPAA8ADgAM
AAsACgAJAAYABQAEAAMABAADAAMAAwACAAEAAQABAAEAAAD////////////////+//7/
/////////////////////////////wEABAAHAAkADgAaACgANABEAFgAcwCSAK0AwADM
AMQAoQCAAGYAUQA7ACoAIAAZABcAHQAhAB4AGQAWABEACgAEAAIAAQD///7//f/9//3/
/f/8//v/+//7//v/+v/6//r/+v/6//r/+v/6//r/+v/6//v/+//3//f/9//4//r/+v/6
//r/+v/7//v//P/8//z//P/7//v/+//8//z//P/8//z//P/8//z//P/8//3//f/9//3/
+//7//v/+//9//3//f/9//3//f/9//3//P/8//z//P/8//z//P/8//z//f/9//3//v/+
//7//v/+//7//v////3//f/9//3//f/9//3//v/8//z//P/8//7//f/9//3/+//7//v/
+P/4//j/+P/3//n/+f/5//j/+v/6//j/+P/1//X/9f/1//T/9P/0//T/8//z//P/9P/0
//P/8//z//T/9P/0//b/9v/2//j/+f/6//v/+//8//3//f//////AAAAAAAAAAACAAIA
AgACAAIAAgACAAIAAgACAAIAAQAAAAAAAAD//wEAAQACAAIAAgACAAEAAQAAAAAAAAAA
AAIAAgACAAIAAAAAAAAAAAABAAEAAQABAP//AAAAAAAAAAABAAEAAQD//////////wEA
AQABAAEAAQABAAEAAQADAAMAAgACAAAAAAABAAEAAQAAAP///v8AAAEAAgACAAIAAgAB
AAEAAQABAAAAAAD+//7/////////////////AQAAAAAAAAAAAAAAAAAAAAAAAAAAAAAA
AAABAAEAAQABAAEAAQABAAAAAAAAAAAAAgACAAIAAgACAAIAAgACAAIAAgACAAEAAQAC
AAIAAgACAAIAAgACAAIAAgACAAIAAQABAAEAAQACAAIAAgACAAAAAAABAAEAAwABAAEA
AgACAAIAAgACAAIAAwADAAIAAQABAAEAAQABAAIAAgACAAMAAwACAAIAAAAAAAIAAgAC
AAIAAAAAAAAAAAAAAAAAAAAAAAIAAgACAAIAAgACAAIAAgACAAIAAgACAAIAAgACAAIA
AAAAAAAAAAACAAIAAgACAAAAAAAAAAAAAAAAAAAAAAAAAAAAAAAAAP//////////AQAB
AAEAAQABAAAAAAABAAEAAQABAAEAAQACAAIAAgAEAAUABQAFAAQABAAFAAUABQAFAAYA
BgAGAAYABgAGAAkACQALAAsACwALAAwADAAIAAgACQAJAAoACgAMAA0ADQAMAAoACQAI
AAcABgAFAAYABQAEAAMAAQABAAAA///////////+//3//f/9//3//f/9//z//P/7//v/
+//7//3//f/9//3//f/9//3/AwAGAAcACQAQABwAKgA2AEgAYAB9AJYArQC+AMAArACH
AGgAVAA9ACkAHAAUABEAFQAbAB8AHAAZABQACwAEAAIAAAD///3//P/7//v/+//7//r/
+f/5//n/+f/4//b/9v/2//b/+P/4//j/+P/2//b/9//3//X/9f/1//b/+P/4//j/+P/4
//n/+f/6//j/+P/4//f/9//3//j/+P/6//r/+v/6//r/+v/6//r/+//7//v/+//5//n/
+f/5//n/+f/5//n/+//7//v/+//8//z//P/8//r/+v/6//r/+v/7//v/+//6//r/+v/6
//z//P/8//3//f/9//3//f/9//3//f/+//7//v/+//7//v/9//3//f/9//3//f/6//r/
+v/6//n/9//3//f/9v/2//b/9P/0//P/8//z//P/8v/y//L/8v/x//H/8f/y//L/8f/x
//H/9P/0//T/9v/2//b/+P/5//j/+f/5//r//f/9//////8AAAAAAAAAAAAAAAAAAAAA
AAAAAAAAAAAAAAAAAAD//wAAAAAAAP///////wAAAAD+//7//f/9//7//v/+//7//v/+
//7//v/+//7//v/+/////////////f/+//7//v/8//3//f/9/////////////f/9//3/
/f/7//v/+//7//z//f/9//7/AAAAAAEAAQD///7//f/8//r/+//8//z//v/+//3//f/9
//3//P/8//r/+v/7//v/+f/5//n/+f/5//j/+P/4//r/+v/6//r/+v/6//r/+v/4//n/
+f/5//f/9//3//f/+P/4//j/+P/2//b/9v/2//j/+P/4//j/9v/2//b/9f/1//b/9v/2
//j/+P/4//j/9v/2//b/9v/1//X/9f/1//b/9v/2//b/9v/2//f/9//1//P/8//0//b/
9v/2//b/9v/3//f/9v/z//P/8//z//P/9P/0//T/8//z//L/8v/0//b/9v/2//b/9v/1
//T/8//y//L/8v/y//L/8//0//X/9v/0//T/9P/0//L/8v/y//L/8v/y//L/8f/x//H/
8f/x//H/8f/x//H/7v/u/+//7//v/+//7//v//D/8P/w//D/8//z//P/9P/y//P/8//z
//P/9P/0//T/8v/y//L/8//x//P/8//z//X/9v/2//T/9P/1//X/9v/2//j/+f/5//j/
9v/1//T/8f/w/+//7v/t/+z/6//r/+v/6v/p/+n/5//n/+b/5f/l/+X/5f/l/+X/5P/k
/+X/5f/l/+X/5f/l/+X/5f/l/+X/4//l/+j/6f/r//D//P8IABYAKAA8AFkAeACTAKgA
tACsAI0AbABUADsAJQAUAAgA+//5////BQACAP3/9v/v/+z/6v/o/+f/5f/k/+P/4//h
/+H/4P/f/9//3//f/97/3v/e/97/3v/e/97/3v/e/97/3v/f/9//3//f/9//4P/g/+D/
4P/g/97/3//f/+D/4P/g/+D/3//d/93/3v/e/97/3v/e/97/4P/g/+D/4P/h/+H/4f/h
/9//3//f/9//3//f/9//3//f/9//3//f/+D/4P/g/+D/3v/e/97/3v/g/+H/4f/h/+L/
4v/i/+L/4v/i/+L/4//h/+H/4f/h/+H/4f/h/+L/4v/i/+L/4v/g/9//3//f/9//3//f
/9z/3f/e/9//3//d/93/3f/c/9z/3P/a/9r/2f/Z/9n/2f/Y/9j/2P/Y/9X/1f/V/9b/
1v/V/9X/1f/Y/9j/2P/a/9r/2v/c/93/3v/f/9//4P/f/9//4f/h/+T/5P/k/+T/4v/i
/+L/4v/k/+T/5P/k/+L/4v/i/+H/4v/i/+L/4f/h/+H/4v/i/+T/5P/j/+P/4v/i/+L/
4v/g/+D/4P/g/+D/4P/g/+D/4P/h/+L/4//j/+T/5P/k/+L/4//j/+P/4//j/+P/4//l
/+X/5f/l/+P/4//j/+P/4//j/+L/4v/i/+L/4//j/+P/4v/h/+D/4v/j/+T/5P/i/+L/
4f/h/+H/4f/g/+D/4P/g/+H/4f/h/+H/4f/h/+H/4P/g/+D/4P/g/+D/4P/g/+D/4P/g
/+D/4f/h/+H/4f/h/+H/4f/g/+D/4P/g/97/3v/e/97/3v/e/97/3v/e/97/3v/d/93/
3v/e/97/3P/c/9z/3P/e/97/3v/e/9//3//f/9//3P/c/9z/3P/c/9z/3f/d/9//3f/d
/97/3P/c/9z/3P/a/9v/2//a/9r/2//c/93/2//c/9z/3P/d/93/3P/c/9z/3P/c/9z/
3P/c/9r/2v/a/9r/3P/c/9z/3P/c/9z/3P/c/9z/3P/c/9z/2v/a/9r/2v/a/9r/2v/a
/9v/3P/d/97/3P/c/9z/3P/c/9v/2//b/9v/2//b/9v/2//b/9r/2v/b/9v/2//b/9n/
2f/a/9r/3P/c/93/3f/d/97/3v/f/9//3//f/+D/3v/e/97/3v/g/+H/4f/j/+H/4f/h
/+L/5P/i/+L/4//h/+L/4v/k/+f/5//m/+T/4//i/+H/4P/f/97/3f/c/9n/2f/Z/9j/
1//X/9f/1//W/9X/1f/V/9f/1//X/9b/1v/X/9f/1//V/9X/1f/V/9X/1f/V/9f/2f/c
/93/4f/q//j/BgAWACoARABhAH4AlQCoAKoAkgBtAFQAPAAlABMABAD8//X/9f/5//v/
9v/v/+j/4//e/9r/2v/X/9X/1P/T/9P/0f/R/9D/z//R/9H/0f/Q/9L/0v/S/9L/0v/S
/9L/0v/S/9L/0//T/9H/0f/R/9L/0P/Q/9D/0P/S/9P/0//U/9T/1P/U/9P/0//T/9T/
1P/U/9T/1P/U/9L/0v/S/9L/0//T/9P/0//T/9P/0//T/9X/1f/V/9X/1f/V/9X/1f/U
/9T/1P/U/9b/1v/W/9b/1v/X/9f/1//W/9b/1v/W/9j/2P/Y/9n/1//X/9f/1//X/9f/
1//Y/9b/1v/W/9b/1v/V/9X/1f/X/9f/1//U/9b/1v/W/9X/0//T/9P/0v/U/9T/0v/S
/9H/0f/R/9H/0P/Q/9D/0P/N/83/zf/O/9D/z//P/8//0P/Q/9D/0v/S/9L/1P/V/9T/
1f/V/9b/1//X/9n/2f/c/9z/3P/c/97/3v/e/97/3P/c/9z/3P/c/9z/3P/b/9z/3P/c
/9v/2//b/9z/3P/c/9z/2//b/9z/3P/c/9z/3P/c/9z/3P/a/9r/2v/a/9v/2//b/9v/
2f/a/9r/2v/a/9v/2//b/9v/2//b/9v/2//b/9v/2//b/9v/2//b/9v/2//a/9r/2v/a
/9v/2//d/9z/2//a/9r/2//c/9z/2v/a/9n/2f/b/9v/2v/a/9j/2P/Z/9n/2f/Z/9n/
2f/Z/9j/2P/Y/9j/2P/Y/9j/1v/W/9b/1v/Y/9n/2f/Z/9f/1//X/9f/1v/W/9b/1v/W
/9b/1v/W/9j/2P/Y/9j/1v/W/9b/1f/V/9b/1v/W/9b/1v/W/9b/1v/W/9b/1v/V/9X/
1f/V/9T/1P/U/9T/1P/U/9X/1f/V/9P/0//U/9T/1P/U/9T/1P/V/9X/1P/T/9P/0//T
/9X/1v/W/9b/1f/V/9T/1P/W/9b/1P/U/9T/1P/U/9T/1P/U/9L/0v/S/9L/1P/U/9T/
1P/U/9T/1P/U/9T/1P/U/9T/0v/S/9L/0v/U/9T/1P/U/9L/0v/S/9L/1P/U/9T/1P/S
/9L/0v/S/9L/0v/S/9L/0v/S/9L/0v/S/9L/0v/S/9D/0P/Q/9D/0P/Q/9D/0P/Q/9D/
0P/Q/9D/0P/Q/9D/0v/S/9L/0v/S/9L/0v/S/9T/1P/U/9T/1P/U/9T/1P/W/9b/1v/W
/9b/1v/W/9b/2P/Y/9j/2P/Y/9j/2P/Y/9j/2P/Y/9j/2P/Y/9j/2P/X/9b/1f/U/9P/
0v/R/9D/z//O/83/zP/K/8r/yv/K/8j/yP/I/8j/yP/I/8j/yP/I/8j/yP/I/8j/yP/I
/8j/yP/I/8j/yP/L/87/0f/U/97/6P/y//z/EwAoAD0AUgBeAGgAcgB8AGIASgAyABoA
DQACAA==
         </WaveFormData>
      </LeadData>
   </Waveform>
</RestingECG>
