# Supplementary material for: Detection of Left Atrial Enlargement Using a Convolutional Neural Network-Enabled Electrocardiogram
Source: Front Cardiovasc Med. 2020 Dec 17;7:609976. doi: 10.3389/fcvm.2020.609976 (PMC7773668; doi:10.3389/fcvm.2020.609976)
Supplement: Supplementary file 2 [file Data_Sheet_2.ZIP › normal1/1802010177_8412_0000001P.XML]

<?xml version="1.0" encoding="Windows-1252"?>
<!DOCTYPE RestingECG SYSTEM "restecg.dtd">
<RestingECG>
   <PatientDemographics>
      <PatientID>1802010177</PatientID>
      <PatientAge>75</PatientAge>
      <AgeUnits>Years</AgeUnits>
      <Gender>Male</Gender>
      <PatientLastName>wuxianzhang</PatientLastName>
   </PatientDemographics>
   <TestDemographics>
      <DataType>Resting</DataType>
      <Site>1</Site>
      <AcquisitionDevice>MAC55</AcquisitionDevice>
      <Status>Unconfirmed</Status>
      <Priority>Normal</Priority>
      <AcquisitionTime>09:12:04</AcquisitionTime>
      <AcquisitionDate>07-17-2015</AcquisitionDate>
      <CartNumber>1</CartNumber>
      <AcquisitionSoftwareVersion>009C</AcquisitionSoftwareVersion>
      <XMLSourceVersion>MAC5000 v1.0</XMLSourceVersion>
   </TestDemographics>
   <RestingECGMeasurements>
      <VentricularRate>77</VentricularRate>
      <AtrialRate>77</AtrialRate>
      <PRInterval>152</PRInterval>
      <QRSDuration>94</QRSDuration>
      <QTInterval>404</QTInterval>
      <QTCorrected>457</QTCorrected>
      <PAxis>87</PAxis>
      <RAxis>68</RAxis>
      <TAxis>67</TAxis>
      <QRSCount>12</QRSCount>
      <QOnset>220</QOnset>
      <QOffset>267</QOffset>
      <POnset>-1</POnset>
      <POffset>-1</POffset>
      <TOffset>422</TOffset>
      <ECGSampleBase>500</ECGSampleBase>
      <ECGSampleExponent>0</ECGSampleExponent>
   </RestingECGMeasurements>
   <Diagnosis>
      <Modality>Resting</Modality>
         <StatementCount>3</StatementCount>
         <LabelText>12SL ��ϳ���</LabelText>
      <DiagnosisStatement>
         <StmtFlag>ENDSLINE</StmtFlag>
         <StmtText>�������</StmtText>
      </DiagnosisStatement>
      <DiagnosisStatement>
         <StmtFlag>ENDSLINE</StmtFlag>
         <StmtText>�����ҷʴ�ĵ�ѹ��׼</StmtText>
      </DiagnosisStatement>
      <DiagnosisStatement>
         <StmtFlag>ENDSLINE</StmtFlag>
         <StmtText>�쳣 ECG</StmtText>
      </DiagnosisStatement>
   </Diagnosis>
   <Waveform>
      <WaveformType>Rhythm</WaveformType>
      <WaveformStartTime>0</WaveformStartTime>
      <NumberofLeads>8</NumberofLeads>
      <SampleType>CONTINUOUS_SAMPLES</SampleType>
      <SampleBase>500</SampleBase>
      <SampleExponent>0</SampleExponent>
      <HighPassFilter>16</HighPassFilter>
      <LowPassFilter>150</LowPassFilter>
      <ACFilter>NONE</ACFilter>
      <LeadData>
         <LeadByteCountTotal>10000</LeadByteCountTotal>
         <LeadTimeOffset>0</LeadTimeOffset>
         <LeadSampleCountTotal>5000</LeadSampleCountTotal>
         <LeadAmplitudeUnitsPerBit>4.88</LeadAmplitudeUnitsPerBit>
         <LeadAmplitudeUnits>��V</LeadAmplitudeUnits>
         <LeadHighLimit>2147483647</LeadHighLimit>
         <LeadLowLimit>268435456</LeadLowLimit>
         <LeadID>I</LeadID>
         <LeadOffsetFirstSample>0</LeadOffsetFirstSample>
         <FirstSampleBaseline>0</FirstSampleBaseline>
         <LeadSampleSize>2</LeadSampleSize>
         <LeadOff>FALSE</LeadOff>
         <BaselineSway>FALSE</BaselineSway>
         <ExcessiveACNoise>FALSE</ExcessiveACNoise>
         <MuscleNoise>TRUE</MuscleNoise>
         <LeadDataCRC32>2569104116</LeadDataCRC32>
         <WaveFormData>
DgAOAA4ADgAEAPz/9P/s//P/+P/9/wIA/f/6//f/9P/5//z///8CAAMABAAFAAYABwAI
AAkACgAPABIAFQAYABUAFAATABIAEAAOAAwACgAGAAQAAgAAAAQACAAMABAADgAMAAoA
CAAFAAQAAwACAAUABgAHAAgABgAEAAIAAAAAAAAAAAAAAAIAAgACAAIAAAAAAAAAAAD9
//z/+//6//v//P/9//7//P/8//z//P///wIABQAIAAQAAAD8//j/9P/w/+z/6P/s//D/
9P/4//3/AAADAAYAAgD+//r/9v/4//r//P/+//j/9P/w/+z/7v/u/+7/7v/v//D/8f/y
//X/9v/3//j/9//2//X/9P/2//j/+v/8//j/9v/0//L/9v/4//r//P/6//r/+v/6//z/
/P/8//z/+//6//n/+P/9/wAAAwAGAAMAAAD9//r//P/8//z//P/7//r/+f/4//v//P/9
//7/+//6//n/+P/5//r/+//8//7//v/+//7/AAAAAAAA///9//v/+//7////AAAAAAEA
AQAAAPv/+v/9//3//f8AAP//+v/3//v/+v/7//r/+//4//X/8v/x//P/9v/2//X/9P/3
//r/+v/4//r//P8DAAEA///9//z//P/3//T/8f/5//3/+f/0//n//P/8//r/+P/6//v/
+//4//n/+v/3//X/+f/+/wAA+//3//f/9//4//n/+v/7/wAA/v/9//7/AAABAAcADAAK
AAMAAgAGAA8ADQAFAA8ALQA7AD4ARwBNAEoARQBDAEMASAA+ABwA+v/y//H/6f/e/9r/
4//q/+//8f/q/+T/6v/u/+z/7P/v//H/7//0//r/+P/2//j/+v/9////AAAAAP3/BAAI
AAcABAADAAYAAgAAAP///f/////////7//n/9f/1//f/+v/8//7////7//f/9f/4//j/
9v/7//7///////3//v8DAAIAAwAFAAkACQALAAgABwAHAAgAAQD6//f/9//9////AAD/
/wEAAQABAP///f///////P8BAAEAAQAAAAIABgAIAAgABwAIAAkACgAHAAQAAQD9/wAA
AQACAAQABAACAAIACQAOAA8ADgANAAoABwAJAAgACAAIAAgACgAOAA4ADQAMAA4ADAAL
AAoACAAJAAkABQAEAAMAAwACAAQABwAGAAUABgAIAAkACgAFAAMAAQD+//v/+f/3//X/
+P/5//r/+f/5//n/9v/2//r//f8EAAMAAQABAAIAAgD6//j/+P/0//n/+P/3//r/9P/w
/+z/6//u/+//9f/7//b/8//w/+3/8v/0//j/+v/3//f/9v/2//L/9v/4//r/+f/3//X/
9P/6//3//f/9//r/+P/4//T/9v/6//z/+f/6//v/+//7//3//f/9//7//v/7//v//P/9
//3//f/9//7//P/8////AQACAAMABgAEAAEA///9//n/8//x/+//8f/y//T/9v/4//r/
/v8AAPz//f/8//f/9f/4//j/+P/1//r/+v/7/wkABwAKAAYA/P/6//r/+v/6//z/+//7
//n/+//7//7//v//////AAAAAPr/+P/5//f/+f/+//3/+P/4//3/AAAFAPv/9f/t/+X/
6v/x//j/AAD///3/+P/3//n/+P/2//r//f8FAAcACQAFAAQAAQD5//n/9//9/wEA/v/4
//v//v/7//j/9//4//3///8BAAUABQABAPn/+f/6//r/9//1//X/9//3//f/+f/7/wQA
BgAPAPz/7P/x//X/8P/2//3//v8EAA0ADwAZAC8AQwBLAE4AVQBZAFAAQwBJAFMAUABE
ACwAEgACAPf/5f/a/9z/2//c/93/3f/k/+j/5v/o/+7/8v/x//H/+/8CAAQACgAMAAYA
AgD///v/+v/4//P/+P8GAA0AEgAZABEABAD5/+//9P/5//z////9//3/+//9//v//P/8
//z/AgABAAAAAQD///7/+//////////+//v//P8BAAAAAQAAAAEA/v/9//7//f/9//7/
AAD+/wAABQAKAAsACwAJAAMA///7//X/9f/5//v/+v8DAAUABwAIAAcACgALAAoABgAE
AAIAAAAEAAYACAAJAAwADwASABYAFAAQAA4AEwARAAsAAwD7/wAAAQAHAAoACgAMAA4A
EgAQAA4ACwAIAAkACAAIAAgABwAHAAYAAQAEAAUABwAIAAsADQALAAkAAgD+//n/9P/0
//f/+v/8//r/+f/4//f/+v/9/wAAAQD///3/+P/2//v//f8DAAEA///9//z/+v/6//z/
AAAAAP//+v/1//T/+f/8////BQD9//f/9v/1//X/9f/1//X/9f/0//X/9P/0//X/9f/2
//T/+P/6//z//P/7//r/+v/6//v/+f/3//b/9v/4//b/+P/8//7/+//+/////////wEA
AQABAAIA/v/5//f/9v/4//f/9v/1//b/9v/4//3/AQACAAMABgADAAEAAAD///v/9f/z
//H/9v/4//v//v8AAAAAAgACAAIABQAGAAMAAQACAAAA/v/5//z/BAAAAPv/+P/1//L/
9v/3//n/+f/7//3/AgAEAAMAAwAEAAQAAwAEAAgACQADAAIA+//w/+7/8f/y//X/+P/7
//z//f///wEAAwAGAAcABwAEAAUA/P/y/+f/4v/l/+3/7//x//b//P8AAP//+//3//v/
/f/6//b/+/8AAPz/+P/2//b/+f/5//n/+//9//v/9f/3//3//v/8//v//f//////////
////BgAGAAEA9P/w//X/+f/6//r/+/8AAAgACwARACMAOwBLAEcAQABLAFMASgA5AC0A
MQA4ACoACgDw/+T/5f/j/9r/1P/R/9D/4//5//z/9v/0//T/9P/0//n////5/+z/7P/2
//r//P/+/wEAAwABAAAA/P8CAAoACwAKAAsADAAGAAIA///5//f/8//v//T/9//4//3/
/v8AAAEAAgABAP3/+f/3//f/9v/z//f//P///wEAAQD//wMAAQABAAQABwAGAAcAAwAB
AAAAAAAAAP7/AAAFAAcABwAGAAMABgAJAAwADQAFAAEA+//y//r/+//8//z/+v/+/wAA
AAABAAIAAwAEAAkACgALAAsADQANAA0ADgALAAgABwANABMAEwARAA8ADAAJAAsACgAJ
AAoACwAOABAAEAAPAA4ADAAIAAUAAgABAAEAAAD7/wIABQAJAAwACgAJAAQA//8BAAQA
BgAIAAIA///8//j/+v/7//z//f/9//3//f/7///////8//z//P/7//7/+f/6//v//f/+
//z//v8CAAIAAAD8//j/+P/1//T/8//1//j/+f///wUAAwABAP///f/7//j/9//0//T/
9f/1//b/9P/4//r//P/6//n/+P/4//r/+//5//f/8//y//P/8P/z//r///////7//f/7
//n/+v/7//z//v/9//n/+P/4//r/+f/4//f/9P/y//L/9f/5//z///8EAAYABQAFAAUA
BQABAAEAAQD///7//v/+//z//P/+//7/+P/5//j/8//3//z//v8AAAUACAD+//7//v/+
//7/AAD//////f/7//v//v/+/wAAAwAHAAoAAQD+//7/+//4//j/8v/o/+f/6//t//H/
8v/1//b/9//1//f/+f/8//z/+//3//f/+P/2//P/9v/2//3//v///wIABAAEAP/////9
/wMABwD///b/9v/2//b/9P/0//b/+f/7//3/AQABAP//+f/7//z/+v/1//H/9//9/wEA
BQACAAEABwAGAPf/+P/y/+f/7//y/+z/9/8CAAIAAwANABkAIQApADMAPgBDAEUAQgBH
AEkARwBEADwAJgAIAPT/5f/d/9r/3P/h/+L/4f/t//T/7v/q/+7/9P/4//f/8//5//7/
+v/8/wIABAAGAAkACwAGAAAA9//4//v/+//5//n/AAD+//7//////wEAAQABAP///f/5
//n/9//2//T/8v/5//v//f8BAAAA/v/6//3///8BAAIAAQAAAAMAAAD//wEAAwABAAEA
/v/9//3//v8AAP7/AAAFAAYABQADAP//AQADAAUABQAGAAsADgAOAA4ACwAIAAQA//8A
AP///P/+/wIABgAKABIAFgAaAB0AEAAFAPr/8P/1//j//f8JAA8AEQARABEADwALAAwA
CgAHAAYABQAGAAwADgAPABAAEgAQAA8ADgAMAA0ADQAJAAoACQAJAAgABwAHAAMA//8G
AAwAEQAWAA8ACwAHAAIA+//3//P/7//w//H/8v/x//X/9//2//j/+//7////+//5//f/
9v/0//T/9v/6//r/+//4//X/9v/2//b/9v/5//f/9f/4//v//P/9//7////+//z//P/6
//z//f/9//7/9v/4//j/+P/2//P/8P/u//L/9f/1//X/8P/u/+7/6v/s//L/9v/1//T/
8//x/+//8P/x//L/9P/3//X/9v/4//3//f/9//3/+v/4//j/+//9//7///8CAP///f/8
//v/+v/1//T/8//4//r//f8AAP7//v8AAAAA+//7//n/8//2//z///8CAOf/5P/p/+7/
8//4//r/+//9//3/+//7//7//v/7//v//P/8//b/9v/5//n/+//+//v/9P/x//P/8//1
//f/+f/5//n/9v/1//T/9P/1//X/8v/z//f/9v/0//j/+v8BAAIAAwABAAAA/f/1//T/
8f/2//n/+P/0//n//v8AAAAAAgAGAAEA+//1//H/9v/1//D/8//5//r/+P/3//f/9//1
//P/9f/1//z//P8DAPz/+v/9////BAAIAAcABAD+////CQAVACEANQBBAEQASQBNAE4A
TQBPAFUASgAuACAAEgD6/+//5//W/9b/4//k/9v/2f/k/+z/7v/0//j/9P/x//P/9f/6
//z//P/4//X/9v/4//n/+//6//b//P8AAP///P/7/wAA/P/6//n//P///wAAAQD+//3/
+v/7//z//v///wAAAQD///3//f8BAAQABQANAAsACQAGAAEA//8BAP3/+//7//3/+//7
//3///8CAAYAAgD8//r/+//6//n/9//z//f/+////wEAAAADAAQAAgAKAAsADAAMAAgA
CAAGAAIA///+//3//P///wAAAQABAAQABQAGAAgACgAIAAgADwATABMAEQAPAA0ACQAK
AAgACQAKAAsADgAVABgAGgAcABcAEAAKAAQABwAJAAoABwAOABEAFQAYABAACwACAPn/
9v/0//H/7v/v//P/9//6//z//f/+/////////////f8AAAEA//8AAP3/+//9//f/+v/7
//3//v/8//7/AgACAAEA/P/3//b/9//4//n//f/9//v//v8BAP3/+//5//f/+P/4//r/
+v/6//v/+//8//T/9v/2//b/9f/z//H/8P/4////AwAHAAEA/v/9//j/+v/+/wAA/f/8
//v/+f/3//n/+f/5//r//////wIABgAEAAEA/v/7//v/+v/7////+//4//X/9P/2//f/
+f/7//z/+f/6//v//P/8//3//v/9//z//f/8//f/+f/5//X/9//8//7/AAD6//7//f/9
//3//f/6//j/+v/7//3/AgD6//7//f/8//v/+v///wEABAAFAAEA/f/8//j/+f/5//r/
+v/4//r///8BAP7/AAD8//T/8f/1//f/+//5//v/+//7//n/+f/5//r///8BAAAAAwAE
AAIA//8CAP//AwABAP//BQAKAA0ACwD///X/8//v/+z/5v/p/+z/8P/w//L/9v/3//f/
9//5//7//f/4//v//P/8//n/9//7//3//f/9//r/+f////7//f/6//7/BQAFAAIAAAD/
/wAABAADAAEADQAfACkAMwA+AEcATQBWAF0AWwBZAFYAUgBKAC4ACAD3//P/6v/e/9n/
5v/z/+v/0P/G/9r/8P/y/+j/4f/l/+3/8P/2//z/+P/2//j/+//9//v/+v/2//z/AQAB
AP////8DAP7/+//5//n/+//7//v/+f/5//f/+f///wQACAAMAAkAAwD9//n/9v/0//D/
8//4//v//f/9//z////8//v/9//3//P/8f/0//f/+/8AAAMAAgAFAAsACQAFAAAA+f/+
/wEABAAFAP/////9//j//////////v/+/wIABAAEAAcACgANABAACAAAAPj/7//z//f/
+/8AAAMAAgADAAsADAALAAgABQAGAAUACQAKAAYABgAGAAgACwAMAAwADAAMAAoACQAI
AAsADQAOAAsACgAJAAkACAAIAAkABgADAAMABAAEAAQABAAHAAoADAACAPn/8P/n/+z/
7//y//P/+f/7//r//P/5//f/+f/z//P/8//0//T/9f/4//3//v8AAPz/+P/4//z//v8A
AAUAAAD9////AQD8//n/9v/z//j/+v/+/wAA/f/7//j/9v/0//j/+v/8//7///8AAAIA
AwAFAAQAAwD2/+7/6P/e/+X/7v/1//f/+f/5//j/9//0//H/7v/s/+//7//y//b/+f/5
//n/+f/5//j/+f/9//z//P/8//7//P/7//v/+//8//n/+v/7////AAACAAQAAQAAAAEA
AAD8//3//P/3//n//P/8//z//P8CAAMABQAFAAMA/v/6//r/7//z/wQABAAEAAQABAD9
//f/8v/r/+3/7//0//b/9//3//j/+P/0//T/9//3//v/AAD///r/9//5//n/+//5//v/
+//7//z///8CAAYABgAFAAEAAQD8//T/6//o/+n/7//v/+//9P/4//r/9//5//n/AQAH
AAAA+P/5//r/+v/4//j/+v/7//v/+//9/wEA///5//v//v/+//v/+f/6//v/+v/5//v/
+/8CAAIA+//8/wQACwAZACIAFgABAO7/8v8HAAsAAQARACsANwBAAEUAQQBKAFcAUwBD
ADQAIgAGAPD/4P/T/8//2P/k/+3/7P/j/9f/3P/s//T/7v/w//b/9//1//f/+v/6//j/
8v/y//T/9//5//v//P/6/wIACQAJAAcABwAIAAIA/v/7//v//f/9//3//f/9//v//f/+
/wAAAQACAP//+f/z/+//8//0//P/+f/9////AAD///z//f/4//X/+P/7//r/+//8//3/
//8CAAMAAgAFAAsACgAJAAcAAwAAAP3/+v/1//b/+//+//7/AwADAAMAAgAEAAgACgAK
AAQAAAD8//j/+//8//3//f8BAAUACQAOAAoABgAEAAkADQANAAsACQALAAkADAAMAA0A
DgAPABIAFAAUABMAEgAMAAYAAQD8////AQACAP//AwAFAAgACgAKAAsACAAFAAQABAAD
AAIA/f/7//n/9v/3//n/+//9//7///8AAP////////z//P/6//f/+P/x//L/8//1//b/
+f/+/wUACAAGAAAA+v/4//X/8v/v/+//7v/r/+3/7//1//n//f8BAPz/+P/2//L/7//v
/+7/7v/s//L/9v/6//z/+//6//r//v8BAAEAAQD+//z//P/4//T/9v/2//H/9v/5//v/
/f8AAAEAAgAEAAcABQAGAAgAAAD3/+7/5f/n/+j/6//x//X/+P/7/wAA/v/9//3//f//
//v/+//7//z//P/9//7//P/8//7//v/7//3//f/5//n//P/8//z/+/8CAAQABwABAPX/
6P/s//T/+P/6//z//v/+//3//f/7/wIABwAPABQADwALAAgABAD6//T/8f/r/+z/8P/u
/+j/5//r/+3/8f/0//f/+P/5//b/9//4//r/+v/5//X/9f/2//T/8f/0//j///8AAAEA
AQACAAEA+//4//X/+v/9//v/9v/6//7/+//4//f/+P/7//v/+//9/wIAAQD8////BwAM
AA4AEQAGAPv/7v/h/+X/5//w//L/9f/y/+7/8//3//j/+P///wYACAAHAAkAEQAbACcA
NQBAAEUAQQA+AEMARwBBAD4AMgAWAAAA+P/r/93/2v/i/+X/4v/h/+v/9P/y/+r/6v/u
//T//f8FAP//AgAKAPb/3v/g/+L/5f/n/+z/8P/x//z///////3//f/+//j/9P/x//T/
9//4//n//P/9//z///8BAAIAAgACAAMAAQD/////AQAAAP3/AQD+//3/+//3//v/AwAF
AAkACQALAAkACQD///f/8P/q/+//8v/5/wMACQANABAAEQAKAAUAAAD5//f/+f/5//b/
/f/9//3//P/+/wIABAAEAP///v/9//z/AAACAAQABQADAAMAAwAEAAYABgAIABEAEwAR
AA0ACQALAAkADAAMAAkACAAHAAgADAAMAAsACgAJAAYABAACAAYACQALAAkACwALAAwA
DAAMAA0ACgAHAAIAAAD9//r/+v/7//z//P///wMABwALAAYAAwAAAPv/+P/z/+v/5v/q
/+3/9P/z//b/9//5//r/8//y//P/8P/0//L/8P/y//T/9P/0//f/9f/z//b/+f/6//v/
/P/9//7//v8AAAAA+//5//b/9P/t//D/8f/y//X/9f/1//b//v8FAAkADQABAPj/8f/m
/+T/6P/q/+f/7v/x//P/9f/3//f/9//4//f/8//y//L/9P/z//L/8f/y//L/9P/5//r/
+v/6//z//////wAAAQABAP3//f/9/wAAAAABAAIABQAGAAkACgACAP//+v/x//L/9v/3
//j/+f8CAAYACwAHAP//9v/2//L/9P/2//j/+v/8//v/+//5//b/9f/3//b/9f/1//b/
9v/4//z/AwAHAAQABAD+//T/7P/t/+z/7f/u//H/8v/z//T/9//6//7/+v/3//H/7//y
//D/7f/w//P/+//9/////v/+//z/9f/2//X//P8BAP7/+P/7//7/+//4//f/+P/3//f/
9//5//3/+//1//f//P/8//n/9//7////AQADAAMAAwAKAAoABwAMAAIA6//V/9j/8v8H
AAIA9P///xsAKQArACEAIQAwADMAMwBCAFEAUQBHAEAAPAAsAA4A+P/v/+X/2P/Y/+H/
5P/j/+f/5P/k/+z/8P/s/+r/6//t//H/9P/4//z/AAD9//7/AAABAAEAAAD8/wIACQAJ
AAcABwAGAP7/+P/z//T/9//4//n/+v/7//r//f/5//b/8v/u//n//f8BAAcA///2/+v/
5//w//n/AQAHAAQABQAAAP3/+v/7//j/9//4//n/+//+//z/+v/8/wEAAwADAAIA////
///////9//n/+//7//j/+//7//v/+v/9/wIABQAGAAYABgAGAAYABQAEAAMAAQD/////
//8AAP7//P/8/wMABQAFAAMAAQAFAAUACgAMAA4AEAASABYAEwAOAAgAAgAFAAYACAAK
AAYABQADAP3//////wAAAAABAAEA/f/5//r//P/9//7//P/9//7//v/9//3//f/9//v/
+//7//n//f/9//r/+v///wEABwAFAP7/9//x/+r/6P/q/+7/7v/1//j/+/8CAAQABgAI
AA0A/v/x/+n/4f/n/+v/7//z//b/+P/8//7/+v/5//f/9v/y//b/+P/6//n/9//1//T/
9v/3//X/8//x//L/9f/0//H/9P/1//H/+v8BAAcADQAHAAEA+//2//b/8//z//T/+v/9
/wAAAwACAAAAAAADAP//+v/1//L/8//z//T/9f/4//f/+v/9//v/+P/2//T/9f/2//n/
+v/5//v/+//3//f/+v/6//r/+f8AAAIABQAKAAsACQAIAAEA/f/6//r/5v/i/+j/8v/0
//b/+P/6//z//f///////P/5//n/9v/z//P/9P/0//P/9v/8////AgAGAAQA/v/1//P/
7//t//H/9f/3//n/+P/5//r//P///////P/9//z/+P/z//T/9v/9//7///8AAAIAAgD9
//7//f8EAAkA///2//b/9v/0//D/7v/u//P/9f/3//v//v/9//j/+//8//r/9f/x//X/
+f/7//3//////wYABgAFAPr/8v/z//X/+v8AAPv//P8GAAUAAQAHABUAIQAtADoARwBN
AEwASQBJAEcAQgA8ACoADgD+//f/6//g/9z/2f/a/+H/6//s/+r/8P/8/wAA+P/n/+H/
4f/e/+b/8v/4//j/+v/9////AgACAP//BgAJAAcAAwABAAUAAgABAAEA+//5//X/8f/1
//f/9//7//z//v///wAAAwABAP////8DAAYABwAPAAgAAQD5/+//7//z//H/8f/4////
AgAHAAIA///9//z/AAAAAAQACwAPABEAEgARAAkAAwD9//X/8f/x/+//6v/z//f/+//+
/wEABgAJAAoABwAGAAUABAAGAAYABgAFAAYABwAIAAoABAD+//r//f8GAAkACgALAA0A
CwAOAA4ADwAQABEAFAASABAADQAKAA0ADAAMAAwACwALAAoABQAGAAUABQAEAAEAAQD9
//n/+v/8//3//v/8//3//v/+//z/+//6//n/9//3//f/9f/6//v/+f/6//n/+f/9//n/
+f/5//r/+v/5//z/AQACAAAA/P/4//j//v8CAAYADQABAPX/7v/n/+j/6f/q/+v/8//4
////BAABAP///P/6//T/9v/2//b/9//3//f/+P/5//v/+v/5//b/9v/4//b/9P/4//r/
9//8//3//f/9//v/+//7//z/+//3//b/9v/7//v/+//7//v/+v/7/////f/8//v//P/5
//f/9v/1//f/9f/3//n/+//8//7/AAD9//r/+f/2//f//f8BAAEA/f/+//z/+v/2//r/
+f/5/wAAAwADAAQA/f/3//L/8P/4//D/7v/3//7///8AAAEAAgAAAP3/+//3//j/+f/9
//7//v///wEAAgD7//j/+P/1//X/+P/1/+7/7f/z//f//f/8//3//P/7//r/+//8//7/
+//5//T/8//z//D/7P/u/+//9f/1//X//P8CAAYABQD///n/+//7//P/7P/u//D/8v/y
//T/+P///wUACwATAAsAAQDz/+3/7v/u/+v/6f/u//P/9v/5//f/9f/6//j////w/+T/
7//7/wIAAgD//wAA/v8FABEAFQAbACkAMwA2ADsAOQA8AEcASQA/ADoALgAOAPD/6v/n
/93/2P/e/+X/6P/n/+H/5P/s/+r/3v/e/+b/7//5//X/7v/2/wIAAgAEAAYACQALAAMA
/P/y//L/9v/1//L/8f/6//r//P////3//////////P/7//j/+f/2//b/9f/0//n/+f/5
//v/AAACAAIACQAFAAEA/P/1//f/+//5//n/+f/7//n/+f/6//n/+f/6//f/9P/1//n/
//8BAAIAAQABAAEAAQD/////AQABAP7////9//v/+P/9/wQACQAMAAcABAABAP7//v/8
//r/9//8////AgAGAAcABgAHAA8ADwANAAkABQADAAEABAAEAAIAAgACAAQABwAIAAgA
CAAJAAgACAAIAAYABQADAP3/AAABAAMABAADAAMA///7//r/+v/5//j/9v/3//j/+P/3
//f/9//3//X/9f/1//P/9f/1//L/8v/0//X/+v/3//X/9f/2//b/+P/8/wIABAAAAPj/
8P/s/+//8P/x//X/8P/t/+//8f/v/+//7//v//H/8v/1//b/8//z//L/8v/u//L/9P/2
//P/8f/v/+7/8v/1//X/9f/y//L/9P/y//D/8v/y/+3/8v/1//f/+f/1//P/8f/w//L/
8f/z//b//P/9//7////6//b/9P/1//b/9v/2//j//P///wMABwABAPn/9f/x//H/8P/w
//D/8P/w//L/8v/0//v/AAABAPv/+P/y/+z/6v/w//H/8//5//v/+v/6//j/9//3//r/
+P/6//v//P/9//7/+//5//j/9f/z//P/9v/2//f/9//4//j/9v/4//3///8BAAYABQAA
APT/7//o/+P/5f/n/+f/5//s//H/9v/8//r/+f/1//X/8f/q/+L/4P/l/+3/7//x//j/
/v8CAAEA+P/x//L/8f/x/+7/9P/6//r/+P/4//r/9//z/+//7f/z//P/7//z//X/9P/w
/+3/8v/3//r//f/3//P/9v/y/+//5v/i/+n/9//4//j/BQAQAA4ADQARABcAGQAdACsA
MgAvADUARABNAEkAQQAyABwAAgDs/+L/2//Z/9r/2P/P/9D/2//l/+T/5v/w//b/8P/o
/+n/8//1/+7/7v/u/+r/6f/q/+z/7f/w//D/7f/0//j/9//0//P/9//y/+//7f/x//f/
+////wMABwAJAA8ABQD+//b/7v/z//P/8//1//P/8v/v//P/8v/z//P/8f/0//n/+P/5
//n/+//5//n/9//1//T/9P/2//T/9v/7//r/+f/3//P/9v/5//z//f/9///////8//r/
9f/w/+r/7P/y//b/+P/6//7/AgAGAAgACAAIAAcAAAD7//b/8v/1//T/9f/9/wQABwAI
AAkACwAJAAwADAAGAAIA/v/8/wEAAgACAAIABAAEAAUABgAHAAkACgAHAAUAAwACAAAA
/P/7//b/8f/0//b/9//4//P/8//z//L/9//7////AwD+//n/9P/t/+v/5//g/9z/4//n
/+//7//x//H/8v/y//L/9P/4//j/9f/w/+v/6v/s/+z/7P/v/+7/6//t/+//7v/t/+z/
6//u//D/9P/2//n/+//8//7/8//y/+//7P/q/+f/5P/i/+v/8//4//3/9v/y//D/6v/p
/+z/7f/p/+f/5f/i/9//5v/r//D/9v/z/+3/6v/o/+z/7f/u/+//8f/w//H/9f/0//T/
9P/2//X/8//y//H/8f/t/+3/7f/x//L/9P/2//P/8v/z//L/9P/5//z/+//0//L/7f/o
/+b/7P/t/+//9P/3//f/+P/y/+3/6f/o/+z/6v/q/+v/7P/t/+7/7//y//P/8//u/+r/
6v/p/+f/6f/r/+7/8v/t/+z/7P/s/+r/6v/s/+z/6v/q/+z/7//s/+r/5//m/+v/7P/t
/+//8v/3//b/9v/z//D/7f/s//7/+v/p/+L/4//k/+X/5v/n/+j/6f/q/+//8v/1//j/
9f/y/+//7P/r/+r/6f/o/+r/6v/q/+r/6f/o/+f/5v/o/+r/7P/u/+v/6v/p/+j/6P/o
/+j/6P/s/+7/8P/y//n/AAAHAA4AGQAkAC8AOgA8AD4AQABCADgAMAAoACAADgD+/+7/
3v/a/w==
         </WaveFormData>
      </LeadData>
      <LeadData>
         <LeadByteCountTotal>10000</LeadByteCountTotal>
         <LeadTimeOffset>0</LeadTimeOffset>
         <LeadSampleCountTotal>5000</LeadSampleCountTotal>
         <LeadAmplitudeUnitsPerBit>4.88</LeadAmplitudeUnitsPerBit>
         <LeadAmplitudeUnits>��V</LeadAmplitudeUnits>
         <LeadHighLimit>2147483647</LeadHighLimit>
         <LeadLowLimit>268435456</LeadLowLimit>
         <LeadID>II</LeadID>
         <LeadOffsetFirstSample>0</LeadOffsetFirstSample>
         <FirstSampleBaseline>0</FirstSampleBaseline>
         <LeadSampleSize>2</LeadSampleSize>
         <LeadOff>FALSE</LeadOff>
         <BaselineSway>FALSE</BaselineSway>
         <ExcessiveACNoise>FALSE</ExcessiveACNoise>
         <MuscleNoise>TRUE</MuscleNoise>
         <LeadDataCRC32>3009506232</LeadDataCRC32>
         <WaveFormData>
9v/2//b/9v/3//j/+f/6//v//P/9//7//P/8//z//P/+/wAAAgAEAAIAAgACAAIABAAG
AAgACgAMAAwADAAMAA4AEAASABQAFQAWABcAGAAaABoAGgAaABoAGgAaABoAHAAcABwA
HAAbABoAGQAYABYAFgAWABYAEwAQAA0ACgAKAAoACgAKAAkACAAHAAYAAwACAAEAAAD+
//7//v/+//7//v/+//7//f/8//v/+v/7//z//f/+//z//P/8//z/+f/4//f/9v/2//b/
9v/2//b/9v/2//b/9P/0//T/9P/2//b/9v/2//b/9v/2//b/+P/4//j/+P/3//b/9f/0
//T/9P/0//T/8v/y//L/8v/z//T/9f/2//T/9P/0//T/9f/2//f/+P/4//j/+P/4//r/
+v/6//r/+f/4//f/9v/5//r/+//8//z//P/8//z//P/8//z//P/+//7//v/+//z//P/8
//z//P/8//z//P/9//7///8AAP///v/9//z//P/8//r/+v/4//f/9//5//z//f/+/wAA
AAACAAMAAwAFAAYACAAOAA4ADgAPABAADwAOAA8ADgALAAwACQAGAAcABQAFAAUAAgAC
AAMABQAGAAcACAAJAAgACAAIAAkADQAOAAwACwAJAAgABwAFAAQAAQD+//z/+P/1//L/
8P/y//L/8v/x/+//7v/u/+3/7//v/+//7//v/+3/7f/u//T/7v/s//D/7//t/+z/7v/u
//H/9f/7/wYAEgAiADEAOgBAAEgAVQBiAHQAhwCVAJMAiQB+AGkAQgAXAPf/5P/V/87/
0f/Z/9r/3P/a/93/5P/n/+T/5v/p/+n/5v/j/+P/5f/p/+v/6v/p/+j/6//r/+v/6//s
/+z/7P/s/+v/6//p/+z/7//w//D/8f/v/+//8P/w//D/8P/w//H/8f/x//H/8f/x//H/
8f/x//T/9P/y//L/8//z//T/9P/x//H/8v/y//X/9v/3//j/9f/0//P/8v/0//X/9//4
//j/+P/6//r/9//3//j/+P/6//v/+//7//v//f/+//7///8BAAIAAwADAAQABQAHAAkA
CgAMAA0ADQANAA0ADgAUABYAGAAbABoAGwAbABwAGwAbABkAGwAZABgAGAAYABgAGAAY
ABYAFAAUABMAEgARABAADgANAA0ADgAOAAsACgALAAgAAwACAAEAAgACAAAA/v/9//3/
/f/7//r/+v/5//n/+f/3//f/9//3//f/9f/1//T/9P/0//P/8//z//j/9v/2//b/+P/2
//b/9//1//X/9v/2//X/9f/1//X/9P/0//P/8//0//X/9v/3//f/9v/1//P/9P/0//T/
9f/0//T/8v/y//b/9v/2//T/9v/3//f/9//2//f/9//1//X/9f/1//X/9f/2//j/+f/7
//z//P/8//3//f/8//z/+//7//r/+f/6//v//v/9//v//P////////8AAAEAAgD///3/
+//4//n/+//+/////P/7//v/+//+//3//v8BAAIA/v8AAP//+P/5//r/+//8//j/+P/4
//f/+P/7//z//f///wAAAwAGAAYABwAHAAYACAAMAAwADAANAA4ADgAOAA0ADAALAAwA
DgAOAA8ADwALAAkABgAEAAUABwAHAAcACAAJAAoADAALAA0ADgAOAAkABwAHAAYABwAF
AAQAAQD9//r/9//z//P/8v/z//T/8v/x//H/8P/y//H/8f/x/+//7//v/+3/7f/u/+7/
7v/u/+r/6//t/+z/7v/w//H/9/8BAAwAGgAmACsANABEAEwASwBcAHQAhQCPAI0AgwB2
AGcARgAdAP3/6P/b/9b/2f/b/9r/2v/a/9v/4P/l/+j/6v/r/+f/5v/p/+n/6f/t//D/
8P/w//D/8P/v/+7/7f/u/+7/7v/u/+//7//t//D/8P/w/+//7//v/+//8P/w//L/8v/y
//P/8//z//P/8//1//X/9f/1//X/9P/x//D/9P/1//f/+P/1//X/9v/2//T/9P/0//T/
9f/2//f/+P/3//f/+P/4//r/+v/8//z//f/9//7//v/+/////////wEAAwAEAAQAAwAF
AAYABwAJAAoACwANAA0ADgAQABEAFAAVABYAGAAaABoAGgAbABwAHwAhACQAIQAfABsA
GwAaABgAFwAWABgAGAAYABYAFgAWABUAFAATABIAEAAPAA4ADgANAAkACQALAAkABQAB
AP/////+/wAAAAABAAMAAwABAAAAAAD9//3//f/7//3//f/9//3//f/9//z//P/6//n/
+f/5//v/+P/3//b/9//2//f/+f/5//n/+v/6//v/+//7//v//P/8//v/+//6//n/+P/3
//n/+v/7//v/+v/6//r/+//6//r/+P/4//v//P/9//z/+//7//r/+f/8//3//f/7////
AQADAAUAAwACAAIAAQACAAIAAQAAAAMAAwACAAIAAAABAAEAAQACAAMABgAFAAMABAAH
AAcABAAEAAQABAABAAEAAQAAAAIAAwAFAAUABgAFAAUABQAFAAEAAQAGAAQABAAEAAQA
AAAAAAAA//8BAAMAAwADAAUABgAJAAwADAANAA0ADAAKAA4ADgAOAA4ADgANAAwAEQAS
ABMAFgATABAADgALAAsACwAKAAoADQAPAA8ADwAPAA8ADwAQABEAEwAUABQADwANAA0A
DAAMAAsACwAJAAMAAAD9//n/9//2//f/+P/4//f/9//2//X/8//y//H/8//z//P/8f/v
//D/8P/w/+7/8v/3//n/9v/2//D/7//3/wUAEAAeACwANwA+AEgAUABbAGwAfgCNAJUA
jwCFAH4AbwBMACEAAwDw/+H/2v/Z/93/4v/o/+b/4//g/+X/7P/w//H/8f/s/+f/4//j
/+f/7P/s/+z/7P/v/+//7//v//H/8v/z//T/8v/x/+7/8P/v/+7/7P/r/+v/6//s/+z/
8P/w//D/8f/x//H/8f/x//P/8//z//P/9f/0//H/8P/z//P/9P/0//X/9f/2//b/9f/0
//P/8v/0//T/9P/0//X/9f/2//b/+P/4//r/+v/4//f/9//2//j/+f/5//n/9//5//r/
+v/9////AAABAAIAAgACAAMAAgACAAMAAwAIAAsADgASABMAEgARABEAEQATABQAFgAZ
ABkAFwAZABkAGAAYABgAGAAYABgAFgAUABQAEwASABEAEAAOAA0ACgAKAAkABQAIAAsA
CgAHAAUAAwADAAIAAQD+//z/+//9//v/+v/6//n/+f/5//f/9P/z//L/8f/y//P/8//0
//T/8//z//P/+P/2//b/9v/0//L/8v/z//X/9f/2//b/8v/x//D/7//w//D/7//v//L/
8//0//X/9P/0//T/8//x//D/7//v/+7/7v/s/+z/7P/s/+z/6v/u/+//7//v//L/8//z
//H/8f/x//H/8f/y//L/8//z//P/9P/0//T/9v/3//f/+P/2//f/9//3//b/9f/2//P/
9f/2//n/+f/3//b/9f/0//T/9f/2//b/9P/1//f/9//2//X/9f/1//n/+//2//b/9v/2
//b/9P/0//T/8//z//X/9f/1//P/9P/3//r//v///////v/+/wIAAgACAAEAAgACAAIA
BgAGAAYACAAGAAQAAwABAAEAAQAAAAAAAwAFAAUABQADAAMAAwAEAAUABwAIAAgABQAD
AAMAAgADAAEAAAD9//j/9v/0//H/7v/s/+z/7P/q/+n/6f/o/+j/5//n/+f/6f/p/+n/
5//n/+j/6P/o/+j/6P/l/+H/4v/k/+b/5//t//X/AAAOAB4AKQAuADgAQABJAFYAZgB5
AIsAjQCHAIAAcQBSACsAAQDi/9H/yv/F/8X/yv/Q/9b/1f/W/9v/4P/i/+X/4//e/93/
3f/d/9//4v/i/+L/4v/m/+f/6P/p/+b/5P/i/+D/4P/h/+D/5P/j/+L/4P/f/9//3//g
/+D/5P/k/+T/5f/n/+f/5//n/+b/5f/k/+P/6P/o/+b/5v/n/+f/6P/o/+f/5//o/+j/
6P/o/+j/6P/q/+r/6v/q/+v/6//s/+z/7P/s/+7/7v/u/+//8f/y//D/8f/x//H/8f/z
//T/9P/2//n/+//9//z//P/8//3//f/+/wAAAQACAAMABAAGAAoACgAKAAsACQALAAwA
DgANAA0ACwANABAAEAARABIAEAAQABAADgAOAA4ADQAMAAwADAALAAsACAAIAAcAAwAD
AAUAAwD//////f/9//z//P/6//n/+f/3//X/9P/0//T/9f/2//X/9P/z//L/8f/x//H/
8P/w//L/8f/x//H/8v/w//D/8P/y//D/8P/x//D/7//v/+7/7//v/+//7//u/+7/7f/t
/+3/7f/t/+3/8P/w//D/7//s/+z/7P/t/+z/7P/q/+r/7v/u/+7/7P/u/+//7//v//L/
8//z//H/8v/x//D/7//w//D/8f/x//X/9v/2//b/9v/1//P/8v/1//f/+P/5//n/+f/7
//n/+f/6//3//f/8//z//P/8//n/+f/5//j/9//3//j/9//2//X/9f/1//f/9v/4//j/
+P/4//j/+P/4//f/9//5//n/+f/5//r//f8AAAAAAQABAAAAAAAEAAQABAAFAAYABgAG
AAgACAAIAAoACQAIAAgABwAFAAUABAAEAAQABQAEAAMABQAFAAUABgAHAAkACgAKAAgA
BwAIAAgABQABAP7/+f/5//j/9//1//H/7v/t/+z/7v/t/+3/7P/s/+v/6//r/+3/7f/t
/+v/6f/q/+r/6v/q/+j/5//p//D/8v/w//H/9f/1//7/DgAeACsANAA8AEIASQBaAHAA
gQCNAJMAjQCAAHEAVgAlAPv/5v/X/8z/y//V/9j/1P/U/9f/2v/d/+L/5v/n/+f/4v/f
/+H/4//j/+b/5v/m/+b/6f/p/+n/6f/o/+j/6P/o/+f/5//l/+j/6//s/+z/7f/r/+v/
7P/s/+z/7P/s/+3/7f/t/+3/7f/t/+3/7f/t/+7/7v/s/+z/8P/x//P/9P/w/+//7//u
//D/8P/w//D/8P/w//D/8P/x//H/8v/y//T/9P/2//b/9v/3//n/+v/8//3//f/9//z/
/f/9//z//P/9//3//f8BAAIAAwAFAAcACAAKAAsADAANAA4AEAASABIAEgATABEAEwAU
ABYAFwAXABUAFwAVABQAFAAUABcAGAAZABgAFwAWABQAEgAPAA4ADAALAA0ADgAOAAsA
BwAHAAMA/f/8//v//P/8//7//P/7//v//f/7//r/+v/7//v/+//5//f/9//3//f/+f/5
//j/+P/2//X/9f/1//j/9v/2//b/9v/0//T/9f/3//f/+P/4//b/9f/0//P/8//0//T/
9f/z//P/8//z//T/9P/0//P/8P/w//D/8f/1//b/9f/2//j/+P/4//b/+P/5//n/+f/4
//f/9f/x//X/9f/1//X/9f/2//j/+f/7//z//P/8//z/+//5//j/+v/7//v/+//7//v/
/f/7//n/+v/9//3//P/8//z//P/+////AAAAAP////8AAP///f/7//r/+f/3//X/9f/3
//v//P/9//3///8AAAEAAgD9//r/+P/4//j/+P/4//j/+P/3//f/+f/5//n/+P/4//r/
/P8AAAEAAQAAAAEABgAHAAgABwAIAAgACAAIAAgACAAKAAgABgAFAAMABQAFAAQABAAF
AAcABwAHAAcABwAHAAgABwAJAAoACgAKAAkACgAKAAcABQAEAAEAAAD+//z/+f/z//D/
7//u//D/8f/z//T/8//x//D/7//v/+//7//t/+z/7P/r/+r/6P/o/+n/8f/2//L/8v/z
//X/9//+/woAGAAnAC4ANgBAAEUAUABkAHcAiQCNAIUAfgBzAFQAJQD//+7/4f/U/8//
0//S/9D/1P/Z/+D/4//i/+T/5//j/+D/4//j/+X/5//q/+r/6v/q/+r/6f/o/+f/6f/q
/+v/7P/q/+n/5v/o/+r/6v/p/+n/6f/p/+r/6v/u/+7/7v/v/+3/7f/t/+3/6//r/+v/
6//v//D/7//w/+//7//w//D/8f/x//L/8v/x//D/7//u/+//8P/x//L/8//z//T/9P/1
//T/9f/0//b/9//5//r/+f/5//j/9//1//f/+P/4//r//f///wEAAwAEAAUABwAJAAoA
DAANAA0ADQANAA4ADgAOAA4ADwARABMAFAAWABQAEwAQABEAEwASABIAEgASABIAEgAQ
ABMAFAAUABQAEQAOAAoABwAIAAgABwADAAMABQADAP///f/7//v/+v/6//j/9//3//X/
8//y//L/8v/z//T/8//0//X/9v/3//f/9//2//b/9f/z//L/8f/x/+7/7f/s/+7/7v/w
//P/8f/x//L/8v/w/+//7v/t/+z/7P/r/+v/7P/t/+7/7//y//L/8v/x/+7/7v/u/+//
8//0//P/9P/0//T/9P/y//L/8f/v/+3/7//x//L/8f/z//P/8//z//L/8v/z//P/9f/2
//b/9v/3//f/9v/2//j/+f/5//n/+f/5//v/+f/3//j/+//7//z//P/8//z//f/9//3/
/P/8//3///////z/+//7//v/+//5//n/+//6//r/+v/5//b/8P/w//L/8//0//X/9v/3
//j/+f/5//b/9//2//X/9//4//v//v///////v/8/wAABgAIAAoACwAMAAwADAAMAAoA
CAAIAAgABgAFAAMABQAFAAQABAADAAUABQAFAAcABwAHAAgABwAJAAoACgAJAAcABwAG
AAUAAwACAP//+//4//X/8f/v/+7/7//w//H/8f/y//L/7//t/+z/6//t/+3/7f/r/+n/
6v/q/+r/7v/u/+v/6f/s/+7/8v/7////AwAOACIALAAxADgAQgBKAFkAcgCOAJ0AnQCR
AIEAdABdADQABwDn/9r/0f/K/9H/2//g/9z/2v/d/97/3//k/+j/5//n/+b/4//j/+P/
5//o/+j/6P/o/+v/6//r/+v/6f/o/+f/5v/o/+n/6P/s/+r/6v/p/+n/6f/p/+r/6v/q
/+r/6v/r/+3/7f/t/+3/7f/t/+3/7f/t/+z/6f/o/+v/7f/w//L/8f/x//L/8v/0//T/
9P/0//P/8v/x//D/8//z//T/9P/0//T/9v/2//T/8//z//L/9P/1//X/9f/2//n/+//8
//3///8AAAEAAQACAAMABQADAAQABgAHAAkACwANABAAEAAQABAAEQATABUAFgAYABkA
GQAXABkAGAAWABUAFAAWABYAFgAUABUAFgAWABYAFAASAA8ADQAOAA4ADQAJAAgACQAG
AAEA///9//3//P/9//z//P/9//z/+f/3//b/+f/7//3//f/7//n/9//1//X/9f/0//T/
9P/z//P/8//2//T/9P/0//T/8v/y//P/8//z//T/9P/x//H/8f/x//L/8v/x//H/8f/x
//H/8f/w//D/8P/v/+7/7v/u/+//8v/y//D/8P/w//D/8P/u//H/8//0//X/9f/1//T/
8f/2//f/+P/5//n/+v/8//3/+//6//j/9v/2//X/8//y//X/9//4//n/+v/7//7//f/7
//z///////v/+v/5//j/+P/5//r/+v/8//3///////z/+//7//v//P/7//z////8//z/
/P/5//r/+P/4//j/+P/4//j/+P/3//r//f/+/////v/+/wAAAgAEAAUABQAEAAQACAAI
AAgACQAKAAoACgAOAA4ADgAQAA4ADAALAAkACwALAAoACgALAA0ADQANAAsACwALAAwA
DwARABIAEgAPAA0ADQAMAAoABwAFAAEA///+//3/+//3//T/8//y//D/7//v/+7/8f/x
//L/8//x//H/8f/v//H/8v/y//L/8v/w/+v/6//s/+r/7P/1//3/BQASAB4AKgA3AEQA
TABUAF8AbAB+AJEAmQCVAIkAggBxAE4AJQD//+b/2f/S/9H/1//c/+D/4P/d/9z/4f/k
/+r/7//v/+7/6f/l/+f/7f/v/+7/7f/s/+v/6//r/+v/6//q/+n/6P/o/+n/6P/s/+r/
6v/p/+n/6//r/+z/7P/u/+7/7v/v/+//7//v/+//7//v/+//7//w//D/7v/u//L/8//1
//b/9P/z//P/8v/z//T/9f/2//b/9v/2//b/9f/1//b/9v/4//j/+v/6//v/+//8//z/
/P/9//3//f/7//3//v/+//3///8AAAEABgAIAAoADQAMAAwADQANAA8AEQATABYAFgAW
ABYAFwAXABkAGgAcABsAGwAZABsAHQAcABwAHAAcABwAHAAaABoAGgAZABgAGQAYABYA
FQAWABYAFQARAA8AEQAPAAsADAALAAwADAAJAAYABAADAAIA///9//z//f/9//3/+//7
//v/+//7//3//f/8//z//P/7//v/+//+//z//P/8//r/+P/4//n/+//7//z//P/5//n/
+f/5//j/+P/3//f/9f/1//X/9f/2//b/9v/1//X/9v/3//n/+v/6//j/+P/4//j/+P/2
//b/9//3//f/+f/7//z/+//8//v/+v/5//j/+P/5//n/+//8//z//P///wEAAgAEAAMA
AwACAAEAAQABAAMAAQADAAQABwAHAAYABgAGAAYAAwADAAMAAgACAAMABQAFAAYABQAF
AAUABQADAAMABQACAAQAAAD//wQABAAEAAQABAAAAAAAAAD///3/////////AAACAAYA
CgAKAAsACwAKAAgADAAMAAwADwAQABAAEAATABQAFQAYABcAFgAWABUAEQAPAAwACgAN
AA8ADwAPAA8ADwAPABAAEAARABEAEAAQAA8AEAAQAA8ADQAMAAkABQACAP//+//6//j/
+P/4//j/9//3//b/9P/z//P/8//1//X/9f/z//X/9v/2//b/9P/0//P/8f/0//T/9P/5
//////8IABoALAA5AEIATABWAF8AbAB8AJEAowCjAJUAiAB9AFwAKwAHAOz/1f/O/9X/
3f/g/+D/3P/f/+b/5//o/+z/7f/r/+j/5f/l/+n/7//w//D/8P/w//H/8f/x//H/8P/w
//D/8P/x//H/7//y//L/8v/x//H/8f/x//L/8v/y//L/8v/z//T/9f/2//f/9f/1//X/
9f/2//b/9P/0//P/8//0//T/9P/1//f/+P/2//b/9v/2//b/9v/2//b/+f/5//r/+v/7
//r/+//6//v/+//8//z/+v/7//v/+//8////AQACAAEAAwAEAAUABwAIAAkACwAJAAoA
DAANABAAEQASABQAFgAWABYAFwAXABkAGgAcAB8AHwAdAB8AHQAcABwAHAAbABoAGQAW
ABcAGAAYABgAFgAUABEADwAQABAADwALAAoACwAIAAMABAADAAQABAACAAAA////////
/f/8//z/+//7//v/+f/3//f/9//3//f/9//2//b/9//3//j/+f/7//j/9//2//b/9P/0
//X/9f/1//b/9v/3//f/9//3//b/9v/1//X/9P/z//L/8f/y//L/8v/x//L/8v/y//P/
8v/y//D/8P/2//j/+v/6//j/9//1//P/9//5//r/+f/5//n/+f/5//b/9v/3//f/+//8
//z//P/9//3//P/8//r/+//7//v//f/9/////f/7//z///////z//P/8//z//v///wAA
AAD/////AAD///z/+//7//v//f/7//v//f/+//7//v/9//z//P/8//z/+//7////AgAB
AAAA///+//z//P/8//v/+//9//3//f/9//7/AQAEAAQABQAFAAQAAwAGAAUABAAIAAoA
CwAMABAAEAAQABIADgAMAAsACQAJAAkACAAIAAcACQAJAAkABwAHAAcACAAJAAsADAAM
AAkABwAHAAYABgAFAAUAAwD+//z/+v/3//b/9P/0//T/9v/1//X/9P/z//H/8P/v//H/
8f/x/+//7//w//D/8P/w//L/8f/x//T/9P/0//X/9//9/wYAEgAkADMAPgBGAEwAVQBk
AHYAiQCbAJkAiQB8AHUAWAAnAP//7P/d/9L/0f/Z/9z/2v/W/9f/3P/h/+b/7v/t/+X/
4v/j/+f/7f/t/+7/7v/u/+7/7f/t/+3/7f/u/+7/7v/u/+7/7//u//L/8P/w/+//7//w
//H/8//0//P/8v/x//H/8//z//P/8//y//H/8P/v//X/9v/1//b/9v/1//X/9P/1//X/
9v/2//X/9P/z//L/9f/2//f/+P/4//f/9//2//r/+v/8//z//f/9//7//v/9//3//P/7
//v//f/+//7/AAADAAUABwAGAAYABgAHAAgACgANAA8ADgAPABAAEgAVABYAFwAZABcA
GQAaABwAHQAdABsAHQAdABwAHAAcABsAGgAZABYAFgAWABUAFAAUABQAEwATABAAEAAP
AAsACwANAAsABwAIAAcACAAIAAQAAAD9//v//P/7//v//P/7//v/+//5//n/+f/5//n/
9//3//b/9v/2//X/9f/1//b/9P/0//T/9f/0//X/9//3//f/+P/4//X/9f/1//X/8v/y
//H/8f/0//X/9v/3//r/+v/6//n/+v/6//r/+//6//j/9P/y//T/9P/0//L/9v/3//f/
9//6//v/+//5//v/+//7//v/+P/4//n/+f/6//r/+f/4//r/+//7//z//f///wAAAQD9
//v/+//3//j/+v/+/////P/8//z//P/7//v/+//6//z//f///////P/7//v/+//9//v/
+//9//z//P/8//v//P/8//z//P////v/9//3//z//P/8//z//P/5//j/9//1//X/9//3
//f/+f/6//3/AAACAAMAAwACAAAABAAEAAQABwAIAAgACAAKAAoACgAMAAcABAACAP//
AgADAAMABAAFAAcABwAHAAUABQAFAAYACQALAAwADAAHAAUABQAEAAMAAQAAAP3//P/6
//j/9f/w/+7/7v/u//D/7//v/+7/7v/t/+3/7f/r/+v/6//p/+n/6v/q/+r/8P/y/+3/
6//u/+r/5v/r//X//f8GABIAHgArADgARgBMAFkAbAB+AJEAnwCdAJUAiABvAE4AKwAH
AOb/1f/Q/83/0f/W/9r/2v/Z/9r/3f/e/97/5f/p/+b/4//j/+H/4f/m/+b/5v/m/+X/
5f/l/+X/5//o/+n/6v/q/+v/6v/u/+z/6v/n/+X/5//n/+j/6P/q/+r/6v/r/+r/6f/o
/+f/6v/r/+z/7f/y//L/8P/w/+//7f/s/+r/6f/p/+r/6v/s/+z/7P/s/+z/7P/s/+z/
7v/v//H/8v/z//L/8//y//H/8f/y//L/8v/z//P/8//0//f/+f/6//n/+f/4//f/+//+
/wEABQAEAAQABQAFAAQABQAGAAgACgAKAAoACwAMAA8AEQAUABUAFQATABUAFQAUABQA
FAASABIAEgAQABEAEgASABIADwAOAAwACwAIAAgABwADAAYACQAIAAUABQADAAMAAgD/
//z/+v/5//f/9f/0//T/9f/1//X/8//z//P/8//z//X/9f/0//T/8f/v/+7/7f/x//D/
8f/y//D/7v/u/+//8v/z//X/9v/z//P/8//z//D/8P/v/+//7//v/+//7//u/+7/7v/t
/+3/7v/v//H/8v/y//D/8P/w//D/8P/u//L/8//z//P/9P/1//X/8//1//X/9f/1//T/
9P/1//X/+f/6//r/+v/6//n/9//2//b/9//3//f/9//3//n/9//5//r//f/9//7//v/+
//7//f/9//3//P/+////AQABAP7//f/9//3//f/7//v//f8AAAAAAAD///3//P/7//r/
+f/6//v//P/9//7/+v/6//r/+f/7//3//f/9//3//v8BAAQABgAHAAcABgAEAAgACAAI
AAsADAAMAAwADgAOAA4AEAAMAAoACQAHAAkACQAIAAgABwAJAAkACQAKAAsADAAOABEA
EwAUABQADwANAA0ADAALAAkACAAFAAIAAAD+//v/+P/2//b/9v/1//P/8v/w//H/8f/y
//P/8f/x//H/7//v//D/8P/w/+7/7v/x//P/9P/0//L/8//7/wUAFAAiADIAQwBUAFoA
XABjAHYAjAChAKcAmwCNAIYAcwBMAB0A+//q/93/0v/P/9P/3v/g/9r/2f/g/+X/6P/s
/+3/6//q/+n/5//n/+v/7P/s/+z/7P/t/+3/7f/t/+3/7P/r/+r/6//r/+n/7P/u//D/
8f/z//D/7//v/+7/8v/y//L/8//1//X/9f/1//P/8//z//P/9P/0//L/8v/1//X/9v/2
//X/9f/2//b/9P/0//T/9P/0//T/9P/0//X/9f/2//b/+f/6//3//v/8//v/+//6//z/
/f/9//3/+//9//7//v8BAAMABAAFAAcACAAJAAsACwAMAA4ADwAQABEAEgAUABYAFgAW
ABcAFwAZABoAHAAdAB0AGwAdAB4AHgAfACAAHwAeAB0AGgAbABwAHAAcABkAGAAWABUA
EwASABAACwAMAA8ADgALAAYAAwACAAAAAQAAAAAAAQD///3//P/8//v/+//7//n/+f/5
//n/+f/3//f/9v/2//j/9//3//f//P/6//r/+v/6//j/+P/5//n/+f/6//r/9v/1//T/
8//z//T/9P/1//b/9//4//n/+P/4//j/9//y//D/7v/t/+//8P/v//D/8v/y//L/8P/z
//X/9v/3//b/9f/z/+//9f/3//n/+//4//j/+f/5//z//v///wAA/v/9//v/+v/6//v/
+//7//v/+//9//v/+//8//////8AAAAAAAAAAP////////7//v///wEAAQADAAMABAAF
AAIA///+/////v/+//7//f/6//r/+v/6//r/+//8//3//P/9//z/+//5//n/+v/6//v/
/P///wIABAAEAAYABwAJAAgACAAHAAYABwAIAAgACQALAA4AEAAOAAwACgAJAAYABQAC
AAEABgAHAAkACgAKAAoACgAJAAgACgAOAAwACwAKAAkACAAGAAYABgAGAAUABAADAAIA
/f/6//f/9P/z//L/8f/w/+7/7v/u/+7/7P/s/+z/7P/u/+7/7v/u/+7/7v/u/+7/7v/u
/+7/7v/x//T/9//6/wgAFAAgACwAOQBEAE8AWgBpAHYAgwCQAIkAggB7AHQAVAA0ABQA
9P/r/w==
         </WaveFormData>
      </LeadData>
      <LeadData>
         <LeadByteCountTotal>10000</LeadByteCountTotal>
         <LeadTimeOffset>0</LeadTimeOffset>
         <LeadSampleCountTotal>5000</LeadSampleCountTotal>
         <LeadAmplitudeUnitsPerBit>4.88</LeadAmplitudeUnitsPerBit>
         <LeadAmplitudeUnits>��V</LeadAmplitudeUnits>
         <LeadHighLimit>2147483647</LeadHighLimit>
         <LeadLowLimit>268435456</LeadLowLimit>
         <LeadID>V1</LeadID>
         <LeadOffsetFirstSample>0</LeadOffsetFirstSample>
         <FirstSampleBaseline>0</FirstSampleBaseline>
         <LeadSampleSize>2</LeadSampleSize>
         <LeadOff>FALSE</LeadOff>
         <BaselineSway>FALSE</BaselineSway>
         <ExcessiveACNoise>FALSE</ExcessiveACNoise>
         <MuscleNoise>TRUE</MuscleNoise>
         <LeadDataCRC32>3134849864</LeadDataCRC32>
         <WaveFormData>
BAAEAAQABAAIAAoADAAOAAwACgAIAAYACAAIAAgACAAFAAQAAwACAAEAAAD///7//f/8
//v/+v/2//T/8v/w//D/8P/w//D/8v/y//L/8v/x//D/7//u/+v/6v/p/+j/6f/q/+v/
7P/t/+7/7//w//L/8v/y//L/9P/0//T/9P/2//b/9v/2//f/+P/5//r/+v/6//r/+v/8
//z//P/8//r/+v/6//r/+P/4//j/+P/4//j/+P/4//n/+v/7//z//v/+//7//v/9//z/
+//6//n/+P/3//b/+f/6//v//P/6//r/+v/6//3//v///wAAAAAAAAAAAAD+//7//v/+
//z//P/8//z//P/8//z//P/8//z//P/8//7//v/+//7//P/8//z//P/6//r/+v/6//r/
+v/6//r/+P/4//j/+P/2//b/9v/2//j/+P/4//j/9v/2//b/9v/4//j/+P/4//b/9v/2
//b/+P/4//j/+P/6//r/+v/6//j/+P/4//j/+P/4//j/+P/2//f/+P/4//j/+f/5//r/
/P/9/wEAAQACAAIAAwAFAAUABQAFAAUAAgACAAIAAgACAAEAAAD+//3/+v/3//X/8//u
/+3/7P/q/+X/4v/g/9//4P/h/+P/6P/r/+z/7P/p/+j/6v/s/+r/6v/q/+z/7v/v//D/
8f/0//X/9//4//f/9//2//X/+P/4//f/9//1//X/9f/1//j/+P/2//X/9v/0//L/8P/z
//j/+P/3//X/8//1//f/9f/x/+z/5v/h/93/zf+4/6r/nv+P/5H/n/+j/5f/jP+F/4f/
jv+U/5j/ov+z/8P/0P/Y/97/4//n/+3/8v/1//b/+P/7//v/+//7//v//P/9/wAA/v/+
//7//f/9//v//P/+////AAABAAIAAwAEAAQABAAEAAIAAgACAAIABAAEAAYABgAFAAQA
BAADAAMABAAEAAQAAgADAAMAAwAAAP/////+////AQADAAUABQAFAAUABQABAAEAAgAC
AAIAAgAEAAUAAwADAAMAAgABAAAAAAAAAAAA/v/+//7//v/9//z//P/+//7//v/+//7/
/P/7//v/9//2//b/9f/0//T/9P/1//P/8v/w//D/7v/t/+3/7f/t/+v/6//r/+3/7f/t
/+7/8P/w//D/8f/z//P/9P/1//X/9f/1//b/9//3//f/9//4//j/+P/5//v/+//9//3/
+//7//v/+v/6//r/+v/6//j/+P/3//f/+P/7//v/+//9//3//f/8//r/+v/6//r//v8A
AAIABQADAAEA///9//7///8BAAIA/v/9//3//f/9//3//v/+//7//v/+//3//f/9//3/
/v/+//v/+//9/wAAAQABAAEA/v/9//3//f/+//7///////3//v/+//7/AAD///7//P/9
////AAABAAEAAQAAAP///P/7//r/+f/8//7//v/9//3//v///wAA//8AAAAA///+//z/
+f/4//n/+//8//3//f/9//3//v////7//f/+//v/+//9//z//P/+//7//v/+//3//P/7
//v//P/8//z//f///wAAAgADAAcABwAHAAYABAAFAAcABwAFAAUABAAEAAgACgAMAA0A
CwAIAAQAAAD8//n/9//y//H/8P/v/+n/5v/k/+L/4v/l/+f/6v/t/+v/6v/o/+j/6//u
/+7/7v/u//D/8v/z//L/8//1//X/+P/4//j/+f/3//f/+P/4//j/+f/6//v/+f/5//j/
+P/2//n//v/8//r//P/7//z//v/9//v/+f/5//X/9f/5//T/7P/r/+v/2f+8/6j/nv+V
/5H/nf+h/5n/jv+J/4v/lv+g/6T/qv+z/7//zv/W/9z/4//p/+v/7v/z//b/9P/3//3/
//8BAAMAAgADAAYABAACAAAA/f/7////AgAGAAkACAAHAAYABQAGAAYABgAGAAYABgAG
AAYABgAGAAgACAAJAAgACAAHAAYABgAFAAQABAAFAAUABQAEAAUABwAIAAUABQAFAAUA
BQAFAAUABQABAAEAAgACAAUABgAJAAsACgAJAAgABgADAAIAAgACAAQAAgACAAIABAAD
AAIAAgAAAAAAAAAAAP3/+v/4//f/+P/4//n/+f/3//j/+f/7//v/+v/4//j/9f/z//L/
8f/v/+3/7f/t//H/8f/x//L/9v/2//b/9//2//X/9f/1//T/9f/2//j/+//9////AQD/
//7//f/9/wAAAQAEAAUABAADAAIAAAACAAIAAgACAAAAAAD/////AgAFAAUABQACAAEA
AAD+/wAAAAAAAAAA/v/+//7///8CAAMABAAFAAUABQAGAAYABgAFAAUABQADAAMABAAE
AAQABAAEAAMAAwADAAMABAAGAAMAAwAFAAYABwAHAAcACAAHAAcABwAGAAYABwAHAAcA
CAAIAAgACgAJAAgABgAHAAkACgALAAsACwAKAAkABgAFAAQAAwAEAAYABgAFAAcACAAJ
AAoACAAIAAcABQAHAAYABAAEAAYABwAHAAcACQAJAAkACgAKAAgABAAGAAkACgALAAwA
CgAKAAoACwAKAAoACgALAAsADAAOAA8AEgARABAADgARABMAFgAXABYAFQATABIAEgAS
ABIAEQAPAAwACAAEAAMAAQAAAPz///8CAAUAAwD+//z/+v/6//f/9//4//n/+//6//j/
+P/7//7//v/+////AgAFAAcABgAHAAkACQAMAAwADAANAAsACwAMAAwACwALAAsACwAL
AAsACgAKAAoAEQASABAAEAAQAA8AEAASABEACwAHAAUAAQD//////v/0/+v/5f/b/87/
vv+u/6v/uf/J/83/xf+8/7X/sf+0/77/wv/C/8v/2//k//D/+v/9//v///8GAA0AEgAW
ABcAGAAXABYAFQAUABUAGAAWABgAGAAXABcAFQAWABgAGQAbAB0AHwAhACEAIAAfAB4A
HAAcABwAHAAeAB4AIAAgACEAIAAgAB8AHgAeAB0AHAAcAB0AHQAdABwAHQAfACAAHgAd
ABwAGwAdAB0AHQAdABsAGwAcABwAGwAaABsAGwAcAB0AHgAeAB8AHgAeAB4AHgAcABwA
HAAbABkAFwAWABMAEgARABAADgAMAAsACwAKAAoACwALAAgACAAIAAkACQAIAAYABgAG
AAUABQAFAAUAAwADAAMABgAHAAgACgAMAAwADAANAAoACQAJAAkACgALAAwADgARABEA
EQARABIAFAAWABkAGQAXABcAFQAWABcAGAAYABgAGAAYABgAGgAaABkAGQAZABsAGgAZ
ABgAFwAWABQAFQAWABcAGAAYABgAGAAZABgAFwAWABUAFgAXABkAGgAbABsAHAAdAB0A
HQAeAB4AHAAcABwAGwAZABkAGQAaABsAGQAaAB0AIAAhACEAIQAdABsAGgAZABkAGgAc
AB0AGgAaABkAGAAZABkAGQAYABgAGQAZABkAGQAZABgAFwAVABUAFQAVABMAFAATABEA
EgASABIAEgATABQAFAATABUAFAASABIAFAAVABUAFQAUABMAEgASABIAEgASABIAEgAS
ABIAEAAQABAAEQASABIAEgATABEAEAAQAA8AFgAXABgAGAAbAB0AIAAhACAAHwAdABwA
GgAaABoAGQAaABgAFQASAA8ADQAMAAgABgAGAAYAAQD+//z/+v/6//j/+f/7//3//P/6
//f/9v/6//7///8AAAAAAgAEAAUABAAFAAcABwAIAAgACAAJAAsACwAMAAwACgAJAAgA
BwAFAAUABAAEAAwACwAKAAwACAAMABEADgAKAAsACQADAP///f/7//n/+P/y/+3/4//T
/8b/uv+u/6P/p/+1/8H/v/+4/6//p/+i/6b/sP+2/7//0f/g/+b/7P/z//f/+//8////
BgAGAAcABwAHAAcABwAMAA8AFAAUABEAEAAOAA0ACwAMAA4ADwAPAA8ADwAPABAAEAAQ
ABAAEQASABMAFAARABAAEQAQABEAEAAQAA8ADQAOAA4ADgAOAA8ADwAPAA0ADQAOAA4A
DQANAA0ADQANAA0ADQANAAsACwAMAAwACgAKAAwADQAMAAsACgAIAAgACAAJAAoACgAI
AAgACAAHAAUAAwACAAAA/v/8//r//v8AAAMABwABAP7//P/5//T/9P/0//X/9f/0//L/
8v/0//P/8//z//H/7//v/+//8P/v/+7/7v/y//L/8v/z//X/9f/2//f/9//3//f/+P/4
//f/9v/1//b/+P/6//3/AQABAAMAAwADAAMAAwACAAQABAAEAAQAAgACAAEAAQADAAUA
BAADAAQAAwACAAAAAgACAAIAAgAEAAQABAAFAAQAAwACAAEAAQABAAIAAgADAAMABAAF
AAQAAwADAAIAAwAEAAUABQAHAAcABwAIAAYAAwADAAUACgALAAsACwAJAAcABgAFAAUA
BgAIAAkACAAIAAcABgAEAAMAAgAAAAIAAwADAAMAAwADAAIAAQABAAEAAQABAAAAAgAC
AAEAAQACAAMABAACAAIAAQD//////v/8//z//v/////////9//3//f/+/wgACAAFAAQA
AwACAAEAAAD/////AAAAAAAAAQADAAQABgAHAAsACwALAAoACAAJAAsACwAMAA0ADQAO
AAwADAAMAAsADAAKAAcABAABAP///v/6//j/9v/0/+3/6//q/+n/6v/r/+3/8P/z//P/
8v/w//D/8P/y//H/8P/w//L/9P/1//j/+////wEAAQAAAP/////9//3//v/+//7///8A
AAEAAAD///3//P/+//3/+v/8/wAAAAD//wAAAAABAAEA/f/7//n/+f/3//T/8P/t/+n/
2//I/7T/rP+l/5//o/+t/6f/nv+Z/5P/lP+e/6j/rv+3/8P/0P/a/+D/5//t//P/9v/5
//z//v8BAAUABQAFAAUABgAHAAoACAAKAAoACQAJAAcACAAKAAsACwALAAsACwAOAA4A
DgAOAAwADAAMAAwADAAMAA4ADgALAAoACgAJAAsADAAMAAwADgAPAA8ADwAMAAsACwAK
AAsACwALAAsADQANAA0ADQANAA0ADgAOAAsACgALAAsADQANAA0ADAAJAAgACAAIAAoA
CAAIAAgACAAHAAYABgAGAAYABgAGAAIAAAD//////f/8//z/+//4//j/+P/5//v/+v/4
//j/9v/1//X/9f/w/+3/7P/r//D/8//2//r/+v/4//b/9f/y//H/8f/x//b/+f/8/wAA
AQABAAEAAQD+//7//v///wAA//8AAP//AQABAAEAAAAAAAAAAAAAAAIAAgABAAEAAQAD
AAIAAQAAAP///v/8//3//v///wAAAgACAAIAAwACAAEAAAD///////8AAAAAAAD/////
////////AAAAAAIAAgACAAEAAQABAAEAAgACAP////8BAAMAAwACAAEAAgABAAEAAQAA
AAAAAQABAAAAAAD///7//v/9//z/+v/8////AQADAAIAAQD///3/AAABAAIAAwABAAIA
AQD//wAAAAAAAAAAAQACAAIAAQADAAIAAAAAAAAAAQABAAEA/v/9//z//P/9//z/+//8
/wAAAQACAAQAAgACAAMAAwABAAAA/v/+//7//v/9//z/+//7////AAABAAMAAAAAAAEA
AQAFAAUABQAEAAcACQAMAA0ACwALAAoACgAKAAoACgAJAAgABgADAAAA+//5//j/9P/y
//L/8v/t/+z/6v/o/+j/5v/l/+X/5f/r/+7/8P/0//b/+P/3//b/9f/2//f/9//2//f/
+f/5//z//P/8//3//////wAAAAD+//3//P/7//v/+//6//r/+v/5//z//v/+/wAAAQAC
AAAA/f/7//n/9//5//n/+f/4//T/8f/r/9v/xP+w/6b/nf+T/5f/n/+f/5b/j/+P/5b/
nP+e/6T/uf/N/9T/1P/a/+X/7f/x//b/+//8//7/AwAFAAUABQAFAAUABQAHAAQABwAI
AAgACQAGAAYABwAHAAkACQAJAAkACgAKAAoACgAIAAgACAAIAAkACgANAA4ADQAMAAwA
CwALAAwADAAMAAoACwALAAsACgALAA0ADgAMAAsACgAJAAcABwAHAAcACAAJAAsADAAK
AAgACAAHAAkACwANAA4ACwAKAAoACgAIAAYABgAGAAUAAwABAAAABAAGAAgACgAHAAQA
AgABAP///v/+//3//P/8//z//f/8//r/9//2//j/9//3//f/9//1//X/9f/1//X/9f/2
//j/+P/4//n/+f/5//r/+//8//3//v8AAP///////////f/8//v/+/8BAAMABwAJAAgA
BwAGAAQAAgACAAIAAgAEAAYABwAJAAsADQAMAAsACQAHAAUAAgACAAIAAgACAAQABAAE
AAUABQAFAAUABQAHAAcACAAIAAQAAwADAAMABQAFAAYABgAIAAgACAAHAAYABQAEAAQA
BQADAAQABwANAA8AEAARAA4ACwAJAAcABgAGAAcABwAIAAoACwAMAA4ADQAMAAoACgAL
AAsACwALAAsACgAJAAsACwALAAsACgAMAAwACwAKAAoACgAKAAgACAAHAAUACAAIAAcA
CAAKAAsACwALAAoACQAIAAgACgAIAAYABgAHAAcABwAIAAwADAALAAgACAAIAAgACAAL
AAwADQAPAA8ADgANAA0ADwAQABIAEwAWABUAFAASABQAFQAXABcAFwAXABYAFgAUABQA
FAATAA8ADAAIAAQAAgABAAEA/v8AAAAAAAD7//v/+v/5//r/+f/5//r/+//5//j/9v/2
//r//v///wAAAAACAAQABQAGAAcACQAJAAgACAAIAAkACwALAAwADAAMAA0ADgAPAAwA
CwAJAAgADgAPAAwACAAEAAIABwASABgAEwAJAAkACwAFAP///f/0/+7/7//j/83/vv+2
/6z/r/+//8v/yf/D/7z/r/+l/6r/tv/A/8z/2f/j/+r/8v/6//v///8HAAwADQAOABIA
FQAVABUAFQAVABQAFQAYABYAGAAYABcAFwAXABgAGgAbABsAGwAbABsAGgAaABoAGgAY
ABgAGAAYABoAHAAgACIAIQAgACAAHwAdABwAGgAYABoAHQAfACEAHgAdAB0AHAAbABsA
GwAbABkAGQAZABkAFwAXABgAGAAZABoAHQAfAB4AHQAcABoAFwAWABYAFgAXABYAFwAY
ABoAGQAYABgAFgAWABYAFgATABAADgANAAsACgAKAAkABAAEAAQABQAGAAYABQAGAAQA
AwADAAMA///9//3//f8BAAMABQAIAAkACAAHAAcABgAFAAUABQAJAAsADQAQABEAEQAR
ABEAEgASABIAEwAUABMAFAATABUAFQAVABQAFgAWABYAFgAXABgAGAAZABkAGwAaABkA
FwAVABMAEAASABQAFgAYABoAGgAaABsAGwAbABsAGwAYABcAFwAWABYAFwAZABsAHQAd
AB4AHgAeAB4AHgAdABsAGwAbABwAGgAXABcAGQAcAB0AHQAdAB0AHQAeAB8AGwAaABoA
GQAXABgAGAAYABgAFwAWABQAGAAbAB0AHwAbABkAFgATABMAEwATABMAEgAUABQAEwAU
ABQAFAAUABQAFAATABEAEwASABAAEAASABMAEwATABEAEQARABIAEAAOAAwADAARABUA
GQAYABQAEwASABEAEAAPAA4ADQANAAwADAAMAA0ADwAQABIAEwAZABsAHQAeAB0AHQAe
AB0AGgAZABcAFgAWABYAFgAVABQAEgAPAAwACwAJAAgABAAEAAQABAD///v/+P/1//T/
9v/3//n/+//9//z/+v/6//r//P/7//r/+//+/wEAAwACAAMABQAFAAUABAADAAMAAQAB
AAIAAgAGAAkADAAPAAwACwAJAAgACAAJAAgABgAEAAIAAwAGAAgABwAFAAEA/f/9//v/
9f/w/+r/5//f/8//vv+0/6b/of+r/7v/wf+7/7L/qf+f/57/qv+0/7r/w//P/9z/5P/s
//H/8f/z//z////8/wQAEQASABEAEAAPAA0ADQAPAAwACgAKAAkACQAJAAoADAANAA0A
DQANAA0ADgAOAA4ADgAOAA4ADgAOAAwADAAOAA4ACwAKAAoACQAKAAwADQAOAAsACwAK
AAkABwAHAAgACAAKAA0AEAATAA8ADQALAAkABAADAAMAAgAFAAYACQALAAsACwALAAoA
CQAIAAgACAAGAAQABAAEAAQAAwACAAIAAgACAAIAAgD+//z/+//7//n/+P/4//f/8//y
//H/8f/v/+7/7P/s/+z/6//r/+v/6v/p/+r/6//v/+//7//w//H/8P/v/+//7//v//D/
8f/y//P/9P/2//j/+f/6//v//P/8//z//f/7//n/+f/3//j/+f/6//r//P/+/wAAAgD/
//7//P/7//v//f/8//v//f/9//3//P/+//7//v/+//7//v/+////AAD///7//f/7//v/
/P/8//z/+//7//v//f/9//7//v/+//7//v/9/////////wAA/f/5//j/+f///wEAAgAD
AAIAAQABAAEA/v/+///////8//z/+//6//v/+//7//r/+v/7//v/+//9//3//P/7//n/
+f/5//n/9//4//f/9f/1//b/9//4//f/+P/4//f/9//2//T/9P/2//n/+//9//v/+//7
//z/+//4//X/9P/1//n/+//6//7//f/8//v/+v/4//j/+P/5//r/+v/6//v/+//8//7/
//8CAAEAAAD+/wAAAQADAAMABQAHAAgACgAIAAgACAAHAAQAAgD///z/+f/3//b/8v/x
//D/7//p/+T/4v/g/+D/4v/j/+X/5//p/+j/5v/m/+n/7P/s/+z/6v/s/+7/7//y//P/
9f/1//j/+P/4//n/+P/3//f/9v/1//X/9f/1//X/9f/0//T/9P/z//b//v8GAAYA+//0
//b//f/5/+//7f/v//X/9//y//D/7//j/9H/vv+y/6b/mf+T/53/pf+f/5L/if+H/5D/
nP+k/6j/s//B/8z/1P/c/+X/6f/r//D/8f/0//j//f///////////wAAAQAEAAIAAQAA
AP7//f/+/wAAAwAFAAUABQAFAAUABQAEAAMAAgAEAAYACAAKAAcABgAHAAYACQAKAAwA
DQAKAAgABQACAAMABQAGAAcABwAHAAgACAAHAAcABwAHAAcABwAHAAcABwAHAAgACAAH
AAYABwAHAAcABwAHAAYAAwACAAIAAgAEAAIAAgACAAIAAQAAAAAAAAAAAAAAAAAAAP7/
/f/9//3//P/8//v/9v/2//b/9//2//T/8f/w/+7/7f/t/+3/7f/t/+//8f/v/+3/6//q
/+//8P/x//P/8//z//T/9f/2//f/+P/6//r/+f/4//f/9//4//n/+//7//v//f/9//3/
/f/9//z/+v/6//r/+v/6//r/+f/5//3/AQACAAMAAgABAAAA/v/7//r/+f/4//b/9v/2
//f//P///wIABQADAAEAAAD+//z/+//7//v/+//7//z//P/8//z//P/7//v/+//7//z/
/v/7//v//f8AAAEAAQABAP7//f/9//3/+//6//r/+f/8//7///8AAP7//f/8//r/+v/7
//v/+//7//v/+v/5//z//f/+//////8AAP///f/6//r/+v/6//3//v/+//3//f/8//r/
+v/6//v/+//7//n/+f/5//r/+v/4//b/9v/3//f/9//4//n/+v/8//3/AwACAAIAAAD/
//7//f/8//v/+v/5//n//P/8//z//f///wAAAgADAAQAAwACAAAA/////wAA//8CAAUA
BwAKAAkACAAHAAUABAACAP///P/3//X/9P/w//L/8v/y/+3/6P/m/+T/5P/k/+X/5//p
/+j/5v/j/+L/6P/s/+3/7v/u//D/8v/z//T/9f/3//f/+P/4//j/+f/7//v//P/8//r/
+f/4//f/9//3//b/9v/2//v//v/+/wAA/v/9//z//P/7//v/+f/3//f/9//1//L/7P/p
/+X/1//C/7L/pv+b/5f/of+l/5v/kP+L/4v/lv+i/6b/qP+v/73/xv/M/9b/4//t//H/
9v/7//7/AAD//////////////v///wIAAAACAAIAAQABAAEAAgAEAAUABgAHAAgACQAJ
AAgABwAGAAYABgAGAAYABgAGAAgACAAEAAIAAQD//wQACAALAA4ADQANAAwACwAGAAUA
BQAEAAUABQAFAAUABAADAAIAAQD/////AAAAAAIABAAIAAsADQANAA0ADAAKAAgABwAG
AAQAAgACAAIABAADAAIAAgAAAAAAAAAAAP///v/+/////v/+///////5//j/9//3//X/
9P/y//L/8v/x//H/8f/y//H/8v/z//T/8//y//L/9P/0//T/9f/2//f/+f/7//r/+//8
//7//f/9//3//f/+//7//v///wAA//8AAP//AQABAAEAAAAAAAAAAAAAAAIAAgABAAEA
AgAFAAUABQACAAEAAAD+/wAAAAAAAAAA///+//3//f8CAAUACAALAAoACQAJAAgABAAB
AP///f8AAAEAAwAEAAUABgAHAAcABgAFAAQABAAGAAMAAwAFAAcABwAGAAUABQAFAAYA
BwAHAAgACgALAAoACgAJAAgACwALAAsACgAJAAkACAAHAAcABwAGAAUABgAHAAgACQAI
AAoACgAJAAgACAAIAAgACAAIAAcABQAHAAgACAAKAAkACQAIAAcABwAHAAcACAAKAAgA
BgAGAAgABwAGAAYACAAKAA0ADwALAAwACgAIAAgABgAGAAYABgAHAAgACQALAAoACgAK
AAsACQAKAAwADQASABMAFAAUABQAFQAXABcAFgAVABMAEgATABQAFQAVABMAEAAMAAgA
BgAFAAUAAgAAAAAAAAD7//n/+P/3//j/9f/1//b/9//4//j/9//4//3/AAAAAAAA/v8A
AAIAAwABAAEAAgABAAYACAAKAA0ACwALAAwADAALAAsACwALAAkACQAIAAgABgANABIA
EAAQAA4ACwAKAA4ADwAJAP///f/9//v/+f/4//b/9f/r/9n/yP+8/7D/qf+x/8H/yf/F
/7z/sf+p/6j/rv+6/8T/y//X/+T/8P/2//v///8DAAgADwAOAAwADQAPAA8ADwAPABEA
EwAXABYAGAAYABcAFwAVABQAFAATABYAFwAYABkAHAAcABwAHAAcABwAHAAcABkAGAAZ
ABgAGAAYABkAGQAcAB4AHwAgAB8AHwAeAB0AGQAZABoAGgAZABkAGQAZABsAGwAbABsA
FwAXABgAGAAYABgAGgAbABgAFwAWABQAFgAWABcAGAAXABQAEwASABUAFQAVABYAFAAU
ABQAFAARAA4ADAALAAgABgAFAAMAAQACAAMABQADAAIAAAAAAAIAAQABAAEA///9//3/
/f////////8AAAAAAAAAAAEAAwADAAQABQAGAAcACAAKAAwADQAOAA8ADwAQABEAEwAS
ABEAEgARABMAEwATABIAFAAUABQAFAASABIAEQARABIAFQAVABUAEwARAA8ADAAQABIA
FAAWABQAFAAUABUAFwAXABcAFwAWABUAFQAUABIAEQARABEAEwATABQAFAAUABQAFAAT
ABUAFQAVABYAGAAVABUAFwAYABcAFQATABQAEwATABMAEAAQABEAEQATABQAFAAUABMA
EQAPAAwADAANAA0ADQANAA0ADAALAAsACwALAAsACgAKAAgABQAIAAoADAAOAAwADAAL
AAkACQAIAAYABgAFAAUABAADAAUABwAJAAwACgAIAAYABgAIAAcABgAGAAYABgAHAAcA
BQAEAAQABAAEAAQABgAGAAYABwAGAAYABgAHAAcACAAKAAsADgANAAwACgAJAAkACgAJ
AA0ADwAQABIAEAAQABAADwAMAAgAAwD+//z/+//7//j/+v/6//r/9f/y//D/7v/u/+v/
6//s/+3/8P/w/+//8P/y//T/8//y//L/9P/2//f/+f/7//7////9//z/+//7//3//f/+
//7/+v/5//j/9//6//v/+//8//r//f8AAP7//P/8//v/9v/2//f/9//z/+//8//3/+//
5P/g/93/0//D/7T/qP+g/53/pf+z/7X/rf+k/5n/k/+W/57/pv+q/7P/w//O/9T/3P/l
/+v/7f/w//X/+P/6//3////////////+////AgAAAAAAAAD/////AQACAAQABQAEAAMA
AgABAP7//P/6//j//P8AAAQACAAFAAQABQAEAAUABAAEAAMAAwAEAAQABAACAAMAAwAD
AAEAAQACAAIAAQABAAEAAQD///////////////8AAAAAAAAAAAIAAwAAAP///v/8//3/
/v8AAAIAAQD+//3//P/7//n/9//2//b/9v/2//b/9//2//b/9//0//L/8f/v/+v/6v/p
/+n/5//m/+T/5P/n/+f/6P/p/+f/5f/l/+X/5v/l/+T/5P/m/+b/5v/n/+n/6f/q/+v/
7P/t/+7/8P/v/+//7//v//D/8P/w//H/8P/v//D/7//y//P/9P/0//b/+P/6//z/+v/4
//X/8//z//X/9P/z//P/8//z//L/9f/2//f/+P/2//b/9v/3//n/+f/5//n/+P/3//f/
9v/0//P/8//z//P/8//0//T/9//4//n/+f/4//f/9v/2//X/8f/w//H/9P/1//X/9f/3
//f/+P/5//b/9v/3//f/9f/2//b/9v/4//f/9v/0//b/9//3//f/9v/1//P/8f/x//H/
8f/x//D/8v/y//H/8v/y//L/8v/y//L/8f/v//D/8P/v//D/7//v/+7/7f/x//P/9f/4
//f/9P/x//D/8P/v/+7/7v/v//D/8v/z//P/8v/y//L/8P/w//L/8P/u/+//8P/x//X/
9v/2//f/+f/5//n/+//7//v//f/6//z//P/8//z//P/8//z//f/9//r/+P/3//H/7//s
/+r/5v/j/+P/4//g/9//3v/d/9T/1v/g/+L/4f/g/9//3v/f/+D/4f/i/+L/4v/i/+L/
5P/m/+j/6v/r/+z/7f/u/+z/7P/s/+z/7v/u/+7/7v/s/+z/7P/s/+7/7v/u/+7/8P/w
//D/8P/w//D/8P/w/+7/7P/q/+j/5P/i/+D/3v/T/8r/wf+4/67/pP+a/5D/jP+K/4j/
hv+D/w==
         </WaveFormData>
      </LeadData>
      <LeadData>
         <LeadByteCountTotal>10000</LeadByteCountTotal>
         <LeadTimeOffset>0</LeadTimeOffset>
         <LeadSampleCountTotal>5000</LeadSampleCountTotal>
         <LeadAmplitudeUnitsPerBit>4.88</LeadAmplitudeUnitsPerBit>
         <LeadAmplitudeUnits>��V</LeadAmplitudeUnits>
         <LeadHighLimit>2147483647</LeadHighLimit>
         <LeadLowLimit>268435456</LeadLowLimit>
         <LeadID>V2</LeadID>
         <LeadOffsetFirstSample>0</LeadOffsetFirstSample>
         <FirstSampleBaseline>0</FirstSampleBaseline>
         <LeadSampleSize>2</LeadSampleSize>
         <LeadOff>FALSE</LeadOff>
         <BaselineSway>FALSE</BaselineSway>
         <ExcessiveACNoise>FALSE</ExcessiveACNoise>
         <MuscleNoise>TRUE</MuscleNoise>
         <LeadDataCRC32>2630244822</LeadDataCRC32>
         <WaveFormData>
JgAmACYAJgAqAC4AMgA2ADQANAA0ADQANgA4ADoAPAA+AEAAQgBEAEcASABJAEoATABO
AFAAUgBSAFIAUgBSAFQAVgBYAFoAWwBcAF0AXgBcAFwAXABcAFoAWABWAFQAUQBQAE8A
TgBMAEoASABGAEIAPgA6ADYAMgAuACoAJgAhAB4AGwAYABUAEgAPAAwACgAIAAYABAAC
AAAA/v/8//r/+v/6//r/9//2//X/9P/y//L/8v/y//L/8v/y//L/8//0//X/9v/z//L/
8f/w/+z/6v/o/+b/5//o/+n/6v/p/+j/5//m/+n/6v/r/+z/7v/u/+7/7v/u/+7/7v/u
/+z/7P/s/+z/7f/u/+//8P/w//D/8P/w//P/9P/1//b/+P/4//j/+P/4//j/+P/4//n/
+v/7//z//P/8//z//P/6//r/+v/6//3//v///wAAAAAAAAAAAAACAAIAAgACAAAAAAAA
AAAAAAAAAAAAAAAAAAAAAAAAAP///v/9//z/+v/6//r/+//5//n/+f/5//v/+//7//v/
/P/8//3///8BAAQABgAIAAcACAAJAAkABgACAAAA///9//r/9P/x/+//6v/o/+f/4//g
/9//3v/e/9z/3P/c/9//3//f/+H/5//q/+3/7v/t/+z/7f/t/+v/6P/o/+j/6P/n/+f/
6P/s/+//8P/y//H/7//t/+z/8P/w//D/8P/v/+//7//v//L/8P/w//H/7//t/+v/6v/z
/wIAEAAgACgAOABVAFoAMQD7/8n/k/9U/xL/y/6E/kX+C/7R/br90/0B/jT+XP6F/rz+
7P4Q/y7/Sv9n/4H/lf+l/7P/wP/L/9b/4v/r//H/+v8BAAUABgAFAAIABgAJAAkACQAK
AAoACgAKAA0ADgASABQAEgATABMAFgAXABgAGQAaABoAGQAYABcAGQAZABsAHgAcABsA
GwAcABwAGwAbAB0AGwAdAB0AHQAcABsAGwAaABwAHgAhACMAJwAoACkAKQAoACkAKQAr
ACwALAAtADAAMAAxADMANQA1ADcAOgA9AD8APwA/AEIARgBIAEoATgBTAFYAWQBdAF8A
YABkAGYAaABpAGsAawBsAGwAbgBuAG4AbgBsAGwAaABnAGYAZABgAF4AWwBaAFcAVQBS
AEwARwBFAEUAQAA7ADgANAAwACkAJgAjAB8AGAAXABIADgAOAAoABwAFAAQABAADAAEA
///8//n/9//3//f/9f/1//D/7v/u/+//7//u/+3/6//s/+n/6v/q/+z/6//q/+j/6//s
/+3/7v/s/+n/5v/i/+X/5//o/+f/5f/l/+b/5v/m/+f/5//n/+n/6f/p/+n/7P/s/+z/
7f/t/+3/7v/w//P/9v/3//f/+f/5//n/+f/6//z//v//////AAAAAAMABAAEAAEAAQAE
AAYABAAEAAcABwAHAAYAAwAEAAMAAQAEAAUABQAGAAYABgAJAAkACQAIAAgABwADAAEA
///6//z//P/9///////9//3//f/+//z//P/9//r/+v/5//f/+P/4//j/+P/4//f/9//2
//X/9v/3//j/+f/3//f/+f/6//3/AQACAAQAAwACAAIAAgABAAEA///8//7////+//z/
9v/z/+//6v/o/+f/5P/i/+H/4P/f/9z/3P/c/93/3f/g/+P/5//q/+n/6P/n/+b/6v/r
/+v/6P/m/+b/5v/l/+X/5v/p/+v/6//s/+z/6//q/+r/7P/s/+7/7v/t/+3/7f/t/+z/
7P/o/+v/8f/v//H/9P/1//z/DgAeACYANgBRAFIALQD7/8n/kf9Q/w7/v/5o/iP+7f23
/Z79tf3r/Sb+UP55/rD+5P4M/yr/RP9d/3X/jf+h/6//vP/H/9D/1P/f/+v/8v/5/wIA
BgAIAAgADAAPAA8ADwAMAAoACAAGAA0AEAAWABoAFwAXABYAGAAYABgAGAAYABkAGQAZ
ABkAFwAXABkAHAAbABsAHAAeABwAGwAbAB0AGwAdAB0AHQAeAB8AIQAiACIAIgAjACMA
JQAmACcAJwAnACcAJgAnACwALgAxADYANgA3ADkAOwA4ADkAOwA9AEAAQQBCAEYASgBO
AFIAWABYAFoAXABfAGAAYABjAGQAZwBpAGwAbQBtAG4AcQByAHQAdAByAHIAbABpAGYA
YgBgAF4AWwBaAFkAVwBUAE4ASwBJAEkARAA+ADoANQAwACsAKAAlACEAIAAhAB4AHAAZ
ABQAEAANAAsADAAMAAsABwAEAAEA///+/////v////r/+P/4//n/+v/6//r/+f/4//P/
8v/w//L/8f/w/+7/7P/s/+z/7P/w//H/8v/y//D/8f/x/+//8P/x//P/9P/0//X/9f/1
//f/9//3//f/+P/4//j/+f/9//3//v8AAAEABAAFAAUABwAHAAcABwAHAAgACQAJAA0A
DgAOABEAEAAQAA0ADQARABQAEwAUABMAEwATABIAEQASABEADwARABEAEAAQABAAEAAT
ABMAEgAQAA8ADQALAAsACwAIAAkACAAIAAkACgAJAAoACwAJAAgABQAGAAkACgALAAwA
CQAJAAgABwAFAAUABQAFAAcABwAJAAoACgANAA0ADgAPABAAEgAUABQAEwAQAAwACwAL
AAkABgD9//n/9P/u/+7/7f/q/+j/7f/w//P/9P/z//L/8v/x/+//8f/0//b/+v/6//r/
+v/6//v/+//4//r/+v/6//n/+f/6//3//////wAAAAD///z//P/+//7//v/+//3//f/9
//3//P/8//r/AQAHAAMAAQAIAA0AFAAiAC4AMgBAAFsAYgBDABMA6f+7/4T/Rv8J/9L+
m/5f/iX+DP4b/j3+ZP6I/q3+2v4M/zb/VP9o/3//lf+p/7v/y//W/93/5P/u//v/BQAO
ABUAFwAYABcAFAAWABkAGQAZABwAHAAcABwAHQAcAB4AHgAhACMAJAAoACUAJAAjACIA
IwAjACMAIwAjACMAJQAoACkAKQAqACwAKwApACgAKQAnACkAKQApACkAKQAqACoAKgAq
ACsAKwAvADAAMQAxADAAMQAxADMANAA0ADUAOAA6ADsAPQA/AEEAQwBGAEkASgBJAEgA
SgBMAE4AUABUAFUAVgBXAFkAWQBaAF4AYABiAGMAZQBlAGYAZgBoAGgAagBqAGgAaABm
AGUAZABiAGIAYABdAFwAXgBdAFsAVgBVAFMAUwBOAEcARABAADwAOAA2ADQAMQAtAC0A
KQAmACcAJAAiACEAHAAcABsAGQAZABgAFwAXABUAFQATABMAEAAOAA4ADwAOAA4ADgAN
AAwABwAGAAQABgAHAAgACAAJAAoACwAMAAoACQAIAAYABgAHAAcABQAFAAcACgAMAAoA
CwALAAsADAALAAoACQAJAAgABwAHAAkACQAKAAwADQAQABEAEQAPAA8ADwAPABAAEgAU
ABUAFgAWABUAFwAaABoAFwAXABgAGgAYABgAGgAbABwAHAAbABwAGwAZABcAFwAWABYA
FgAWABkAGQAZABgAGAAXABkAGQAZABYAFgAWABcAGQAXABUAFQAVABMAEgASABQAFAAU
ABQAEwATABIAEQARABEAEQARAA4ADQAOAA4AEQAVABYAGAAaABwAHwAiACAAHwAcABgA
FQAVABMAEAAMAAkABQAAAPz/+//4//b/9P/0//T/8v/w//D/8f/x//H/8//2//j/+v/6
//r/+v/+///////8//7//v/+//3//P/8//7///8BAAIAAgABAAIAAgAEAAQAAwACAAAA
///9//3//P/8/wQABQADAAMAAQAGAA0AEgAaACgAMgA2AEcAWgBLACMA9f/P/6D/ZP8j
/+b+s/5//kP+FP4P/in+UP56/p/+xP7w/h7/RP9g/3n/k/+n/7X/xf/S/93/5v/s//X/
AQAGAAsADgAQABAADgAUABkAGwAdAB0AHAAbABoAGQAYABoAGgAZABkAGAAaAB0AHgAf
ACAAJAAlACYAJwAjACEAIQAiACEAIQAiACQAJAAjACMAJQAjACUAJQAlACMAIwAkACQA
JgAmACcAJwApACoAKwArACoAKwArAC0ALgAuAC8AMgAvAC8AMAAxADMANQA4ADsAPgA/
AEAARABEAEYASABMAEwATABMAE0AVABYAF8AZABkAGMAYwBhAGAAYABiAGIAZABkAGIA
YgBhAGEAYQBgAFwAWgBXAFYAVABTAFEATABLAEkASQBEAEAAPgA7ADgAMgAwAC4AKwAk
ACEAGgAUABcAFAASABEADwAQABAADwAMAAoACAAHAAUABQADAAMA/v/8//z//f/8//z/
/P/7//z/+f/6//r/+v/5//j/9v/4//j/+P/4//j/9//2//T/8//z//L/7//w//H/8//0
//H/8f/w/+//8f/x//H/8f/1//b/9//5//f/9f/0//T/+f/8//3//f/8//v/+v/5//z/
/v8AAAEAAAAAAP//AQACAAIA/////wIABAACAAIABQAFAAUABAAEAAYABgAFAAcABwAG
AAYACQAKAA4ADwANAAoACAAFAAcABwAHAAQABAAEAAUABwAGAAMAAgABAAkACgAIAAYA
BAACAAEAAQAAAP//AQABAAEAAQABAAEAAwAEAAgACwALAAwACwAKAAoACgANAA0ACwAI
AAUABQADAAAA/P/5//X/8P/w/+//7P/q/+f/5v/l/+L/5P/k/+X/5f/m/+n/7f/w//L/
8v/y//L/8f/x//D/7P/s/+z/7P/r/+z/7v/y//X/9//4//j/9//0//L/8v/w//P/9P/0
//X/8//z//L/8v/0//P/8f/z//f/9v/3//7/DAAeACoAMgBHAFYAPwAPAN3/r/96/zz/
9f6q/mX+M/79/c79z/33/Sb+Vv5//qz+4P4M/zD/Sv9h/3n/j/+h/6//vP/L/9r/4v/p
//P//v8BAAcACgALAAoADgARABEAEQAUABQAFAAUABUAFAAWABYAGAAZABkAHAAaABoA
GgAaABsAGwAbABsAGwAbAB0AIAAdABsAGgAaABsAGwAcAB8AIQAjACMAIwAjACMAJAAk
ACIAIgAjACMAJgAoACoAKwAuAC8ALwAxAC8ALgAuADAAMQAzADYAOQA4ADkAOwA9AEEA
QQBBAEQASABKAEwAUABUAFYAWABbAF0AXgBiAGQAZgBnAGkAaQBoAGgAagBqAGsAbABr
AGwAaABnAGYAZABgAFwAVwBUAFYAVwBXAFQATgBLAEoARAA8ADgAMwAuAC0ALAArACkA
IgAhABwAGAAXABIADgALAAgACAAHAAUABAACAAAA///7//v/+f/5//f/9v/3//n/9//2
//X/8//z/+//7//u/+//7//v/+7/7P/s/+z/7P/s/+v/6v/o/+j/6f/p/+f/5//n/+j/
6P/o/+n/6f/p/+v/6//r/+v/7v/u/+7/7//v/+//8P/y//P/9v/3//f/+P/5//r/+//9
//7//////wAAAAD//wEAAAAAAP3//f8EAAgACAAKAAgABwAGAAQABgAKAAwADQAMAAsA
CQAIAAcABgAIAAcABwAGAAYABQAGAAcACAAGAAUABAAEAAUAAgD///7//f////z/+//7
//v//P/+////AAAAAP////////r/+P/4//j/+P/2//f/9//3//n/+f/5//n/+f/5//v/
/P/+/wEAAQACAAMABAAGAAgABwAHAAUAAgD//////f/6//X/8//w/+z/6P/n/+T/4v/h
/+D/3//c/93/3v/g/+H/3v/f/+H/4v/o/+z/8P/0//T/9f/1//L/8f/w/+//7f/q/+r/
7P/t/+//8P/w/+//8P/w//L/8v/v/+7/7P/r/+z/7f/t/+7/7v/t/+v/7f/z//T/9//8
/wgAFgAkADAARwBYAEMAEwDf/6//dv8w/+H+jv5F/gv+1f2q/an91f0Q/kL+af6c/tT+
AP8c/zr/Xf9//5P/nf+l/7T/xf/S/97/6f/x//r/AQAIAAoACgAIAAoADQANAA0ADwAQ
ABEAEgASABIAFQAWABYAFwAXABoAGgAaABoAGgAaABkAGAAXABoAGwAeACIAHgAdAB0A
HgAfAB8AIAAjACEAIwAjACMAJQAlACYAJgAmACYAJwAnACgAKAAoACcAKQArACwALwAv
AC4ALgAwADIANQA5AD0AOwA9AEAAQwBFAEUARQBIAEkASgBLAE4AVABaAGAAZwBmAGYA
aQBqAGwAbQBvAG8AbgBuAHAAcABuAG4AbABsAGoAaQBoAGYAZABiAF8AXgBdAFsAWABS
AE0ASwBLAEYAQwBAADwAOAAyADAALgArACYAJQAgABwAGgAUAA8ACwANABAAEgATABAA
DAAIAAUAAwADAAEAAQAAAAAAAgAFAAUABAADAAEA/v/5//j/9v/2//X/9P/y//L/8v/y
//L/8//z//P/8v/0//X/9f/z//H/8f/y//L/9P/1//X/9f/4//n/+v/7//v/+v/5//n/
/f/9//7/AAAFAAoADQAPAA0ACwAJAAcACAAKAAwADQARABIAEgAVABQAFAARABEAFAAW
ABQAFAAVABUAFQAUABQAFgAWABUAFQAVABQAFAATABIAFAATABEAEAAQAA8AEQARABEA
DgAPAA4ADgAPAA8ADQANAA0ACwAIAAcABwAIAAgACQAJAAwADAALAAgABgAGAAYABgAJ
AAsADAANAAwACwAKAAkACwALAA0ADgANAA8ADgAOAA8AEAASABQAFwAXABUAEgAPAA0A
CQAEAPz/+f/1//D/8f/x/+//7v/v//D/8f/w//H/8v/0//X/9P/1//f/+P/4//j/+P/4
//z//f/9//r/+P/4//j/9//5//r//f////3//v/+//3//P/8//7//v///wAAAAABAAAA
///9//z/AAD///3//f/7//7/BwAaACwAMAA4AFYAcQBkADkABwDX/6n/cP8s/+X+rP55
/j/+Ef4M/if+S/52/p7+vf7k/hL/PP9e/3z/kf+h/7P/xf/R/9r/5f/0//z///8FAA4A
FQAZABoAGQAWABoAHQAdAB0AHgAeAB4AHgAeAB4AIQAiACAAIQAhACQAJAAkACQAJAAk
ACMAIgAhACMAJQApAC4ALAArACsALAAqACcAJQAlACcAKwAtAC8ALQAtAC4ALgAuAC4A
LwAvAC4ALgAuAC0AMAAxADEAMwA2ADYANwA6ADgAOQA7AD0AOwA9AEAAQwBFAEUARQBI
AEoATABOAFIAVABWAFgAWwBcAFwAXwBgAGIAYwBlAGUAZgBmAGgAaABmAGYAZABkAGAA
XwBeAFwAWgBYAFUAVABVAFUAVABQAE4ATQBOAEoARABAADsANgAzADIAMQAvACsAKwAn
ACQAJgAiAB8AHQAaABoAGQAXABYAFAASABEAEAARABAAEQAQAA4ADgAPAA4ADgAOAA0A
DAAHAAYABAAHAAcABwAGAAcACAAJAAoACwALAAsACgAIAAcABQABAAMABQAIAAoACgAL
AAsACwAMAAsACgAJAAgACAAIAAkACgAJAAkACgAMAA4ADgANAA8AEQATABUAEwASABEA
DwATABQAFAAXABYAFgATABMAGAAcABwAHgAcABsAGgAYABgAGgAaABkAGQAZABgAGAAY
ABgAGwAbABkAGAAYABcAFQAVABUAEgAUABQAFQAXABUAEwATABMAEQAOAA0ADQASABQA
GQAVABAADgAOAA4ADgANAA0ADAALAAoACQAIAAcACAAJAAwADgASABcAGQAcABsAGgAa
ABoAGQAZABcAFAASABEADgAKAAYAAwD///r/+P/3//T/8v/w//D/8P/u/+z/7P/t/+3/
7//x//T/9v/6//r/+v/6//n/+f/4//T/9//4//n/+f/3//j/+//9//v/+v/4//X/9P/0
//b/9v/7//7/AAADAAMAAwACAAIAAgABAAEA///9//7/AwAOABoAJgAuADgATwBYADsA
CQDf/7f/hv9I/wf/zP6Z/mH+J/4I/hP+M/5c/oT+p/7M/vj+KP9Q/2j/ff+R/6P/t//J
/9L/1//g/+7/9f/5/wQAFQAXABgAFwAUABUAFwAWABUAFAAUABQAFAAWABYAGQAaABgA
GQAZABwAGgAaABoAGgAbABsAGwAbABsAGwAdACAAHAAbABsAHAAeAB0AHQAfAB4AHwAe
AB0AGwAbABwAHAAfACIAJgApACcAJgAlACMAIQAhACAAIQAlACYAKAAsAC0ALwAyADUA
NAA1ADcAOQA6ADkAOAA6ADwAPgBAAEQARgBIAEoATQBPAFAAVABWAFYAVwBZAFkAVgBW
AFgAWABaAFoAWABYAFcAVwBXAFYAVABSAE8ATgBOAE0ASwBGAEEAPwA/ADoANwA0ADAA
LAAmACQAIgAfAB0AHQAZABYAFgASAA8ADQAGAAQAAQD9//z/+v/4//f/+f/7//v//f/4
//b/9v/3//f/9v/1//P/9P/x//L/8v/0//P/8v/w//D/8P/w//D/8P/v/+7/7P/q/+v/
6//p/+n/6f/q/+r/6P/p/+n/6f/t/+3/7f/t/+z/7P/s/+3/7f/r/+r/6v/v//L/8//z
//b/9//4//n/+P/4//j/9//4//j/9//5//r/+v/3//f//P/+//z//P/+////AAAAAP//
AAD///3//f/9//z//P/9//7/AgADAAIAAAD///3//f/9//3/+v/9//7/AAADAAMAAQAB
AAEA/v/6//j/9//2//r/+//9/wAA///+//3//P/7//v/+v/5//n/+f/5//n/+v/7//7/
AAAAAAEA///+/wAAAAABAAIABgAHAAYABAADAAMAAQD+//j/9f/x/+z/6v/p/+b/5P/j
/+L/4f/e/97/3v/f/9//3//h/+T/5v/o/+j/6P/o/+j/6f/p/+b/5v/m/+b/5f/n/+j/
6//t/+//8P/w/+//7f/s/+3/7P/q/+r/6f/p/+n/6f/o/+j/6v/l/+f/8//9//7/+//8
/woAGgAkACoAQQBOADcABwDV/6X/bP8k/9X+jP5T/h/+5f2+/cf98/0o/lT+ef6s/ub+
Ev8w/0r/Y/97/4//n/+v/77/yf/U/9z/4//t//b//f8CAAQABAACAAcACwAMAA0ACwAK
AAkACAANAA4AEgAUABIAEwATABYAFQAUABMAEgAVABcAGQAbABkAFwAXABgAGwAdACAA
JAAgABsAFwAVABgAGwAcAB0AIAAhACMAJAAiACIAIwAjACMAJAAlACUAJgAnACcAKQAq
ACoAKwAuADAAMQAzADUAMwA1ADgAOwA9AD0APQBAAEQARgBIAEwAUABSAFQAVwBbAFwA
YABiAGUAZwBqAGsAaABoAGoAagBpAGgAZQBkAGAAXwBeAFwAXgBeAF0AXgBZAFUAUABI
AEYARQBGAEIAPQA6ADYAMgAsACoAKAAlAB8AHQAXABIAFAAQAA0ACwAGAAYABQADAAIA
AAD+//3/+f/5//f/9//0//L/8v/z//b/9v/2//X/+P/1//b/9v/y/+//7P/o/+f/5v/l
/+T/6P/r/+7/8P/t/+3/7P/p/+b/5f/l/+T/5f/n/+j/6f/r/+v/6//r/+z/7P/s/+3/
8f/x//L/9P/3//r/+//7//n/+f/5//n/9//4//n/+f///wIABAAJAAcABgACAAEABAAG
AAQABAAFAAUABQAEAAcACgALAAsADQANAAwADAAKAAgACQAHAAcABgAGAAUABwAHAAcA
BAABAAAAAAABAP///f/9//3/+//4//f/9//4//j/+f/5//z//P/7//v/AQADAAQAAgAA
AP7//P/6//n/+f/4//f/+v/7//z//f/7//v//f/+//7/AQABAAIA///+//7//v8CAAUA
BgAGAAQAAwAAAPz/+P/1//H/7P/p/+f/4//g/+H/4v/j/+L/4P/g/+H/4f/h/+P/5v/o
/+n/6P/n/+b/6//t/+7/7P/u/+7/7v/t/+z/7P/u/+//7//w//D/7//w//D/8v/y//H/
8P/u/+3/7f/t/+z/7P/q/+//9f/3//f/9P/z//z/DAAeACoANgBPAFoAPQAHANP/n/9i
/xz/z/5+/jn+//3H/aj9uf3n/Rz+Sv5z/qr+5P4Q/zD/Rv9b/3X/if+Z/6n/uP/F/9T/
4v/x//v//v8BAAYACAAIAAYACgANAA0ADQAPABAAEQASABIAEgAVABYAFwAZABoAHgAc
ABwAHAAcABwAGwAaABkAGwAbAB0AIAAbABkAGAAYAB0AHwAiACcAJgAnACYAJQAkACMA
IwAiACIAIgAjACMAIwAkACUAJQAmACcAJwApACwALgAxADYAOAA7AD8AQwA/AD8AQABB
AEMAQwBDAEYASQBMAE8AVABWAFgAWgBdAGEAYgBmAGgAbQBvAHIAcwBxAHAAcQBwAG0A
bABpAGgAZgBlAGQAYgBiAGAAXQBcAFsAWQBWAFAATwBNAE0ASABEAEIAPwA8ADYAMgAu
ACkAJQAlACEAHgAcABgAFQATAA4ADgANAAsACgAIAAYABQADAAMAAQABAP///v///wEA
///+//3/+//9//n/+f/4//r/+f/4//b/9P/y//D/7v/0//f/+v/8//v/+//6//f/9P/z
//P/8v/0//f/+f/7////////////AAAAAAAAAQADAAMABAAGAAYACAAIAAcACgALAAwA
DQAPABAAEQARABIAEgARABMAFwAYABYAFwAZABoAFwAWABcAFwAXABYAGAAaABoAGQAX
ABcAFgAWABYAFgAZABkAGAAWABUAEwAWABcAGAAWABMAEgASABMAEQAPAA8ADwARAA4A
DQANAAoACgALAAsADwAQABAAEQATABEADgAMAAwADAAMAAwADAAMAA0ADQANAAsACwAL
AAsACwALAA0ADgASABUAFQAWABgAGAAZABoAGAAXABQAEAAQABEAEAAOAAYAAwD///r/
+f/5//f/9v/0//T/9P/y//P/9P/2//f/9f/1//b/9v/7//z//f/+/wIAAwADAAAA/f/8
//v/+f/3//j/+//9/wEABAAGAAcABgAGAAgACAAFAAQAAgABAAIAAwADAAQAAgAHAAsA
DQANAAwADQAUACQAMgA2AD4AVwBmAFEAIwDz/8v/nP9a/xP/1P6f/mf+Lf4M/hX+Nf5a
/oD+pf7Q/vz+KP9M/2r/hf+d/7H/w//R/9r/5f/w//r/BQAJAAwAEwAWABgAGAAWABsA
HwAgACEAJQAmACcAKAAmACQAJQAkACQAJQAlACgAKgAqACoAKgAtAC0ALQAtACwAKwAs
AC4ALAArACsALAAtAC0ALgAxAC8AMQAxADEAMQAxADIAMgAyADIAMwAzADUANgA3ADcA
NgA3ADcAOQA4ADgAOQA8ADsAOwA8AD0AQABDAEcASwBKAEkASABKAEwATgBQAFQAVwBa
AF0AYQBiAGIAZQBmAGUAZQBmAGUAZgBmAGgAaABqAGoAaABoAGgAZwBmAGQAYgBgAF0A
XABcAFsAWQBUAFMAUQBRAEwASABGAEMAQAA+ADwAOgA3ADUANQAxAC4AMAAsACkAJwAi
ACIAIQAfAB4AHAAaABkAGQAZABcAFwAUABIAEgATABIAEgASABEAEAALAAoACAAMAA0A
DgAOAA4ADgAOAA4AEQARABEAEAANAA0ADAAJAAcABwAIAAgABgAHAAcABwAJAAkACQAJ
AAoACgAKAAsADQANAA4AEAARABIAEQAPABEAEQARABEAEQASABMAEwATABQAFAAXABgA
GAAVABUAFgAYABYAFgAYABkAGgAaABgAGgAaABkAFwAVABIAEAATABYAHAAfAB4AHAAb
ABkAGQAZABkAFgAUABIAEQARABQAEwAUABUAFQASABEAEQAOAA4ADwAPAA4ADgANAA0A
CwAIAAgACAAIAAgACAAJAAkACQAKAAsADAANAAwACwAMAAwADAAPAA8AEAANAAwADAAM
ABAAEwAUABQAEwATABEADgAFAP//+P/w/+//7//t/+z/7v/u/+7/7P/s/+z/7f/t/+z/
7f/v//D/8//0//X/9v/2//f/9//0//L/8v/y//H/8//2//v////8//z/+//5//r/+v/8
//z/+//6//j/9//6//v/+//8//j//f8BAP///f8AAAEABAASACQALAA4AE0AWgBBAAsA
1/+r/3b/Mv/x/rb+gf5L/hX++P0J/iv+Uv56/p/+yv76/ib/Rv9c/3P/jf+h/63/vf/M
/9n/4v/q//X//f8EAAsAEAASABIAEAARABMAEgARABIAEgASABIAFQAWABoAHAAbABsA
GgAcABkAFgATABAAFgAZABwAHwAdAB0AHwAiACAAHwAfACAAIAAfAB8AIQAfACEAIQAh
ACEAIQAiACIAIgAiACMAIwAjACQAJQAlACYAJwAnACkAKgAqACsALgAtAC0ALgAvADEA
NQA6AD8APwA9ADsAPAA8AD4AQABEAEYASABKAE0AUQBUAFoAXgBfAF8AYABfAFsAWgBb
AFoAWgBaAFgAWABYAFkAWgBaAFgAVgBTAFIAUABPAE0ASABFAEMAQwA+ADsAOAA0ADAA
LgAsACoAJwAgAB8AGgAWABQAEAANAAsABwAGAAQAAQABAAAA////////AQABAAMA/f/6
//n/+f/5//j/9//1//X/8f/x//D/9P/1//b/9v/0//T/9P/0//X/9f/1//T/8f/x//D/
7f/r/+v/7P/s/+r/6//r/+v/7v/v//D/8f/w//D/8P/x//H/7//u/+7/8//2//f/9//5
//n/+f/5//r//P/+//////8AAAAAAwAGAAYAAwADAAYACAAGAAYABQAFAAUABAAEAAYA
BgAFAAYABwAHAAgACAAIAAsACwAJAAgACAAHAAkACQAJAAYABAACAAEAAQAEAAUACAAL
AAoABgAEAAMAAAAAAAEAAQACAAIAAQABAAEAAQACAAIA/////////f/9//7//v///wMA
BAAEAAQACAAIAAcABwAKAAoACgAHAAkACQAJAAkACgAGAAMAAQD8//z/+//2/+3/6f/r
/+v/5P/h/+P/5P/m/+j/6v/q/+T/5//x//T/8//y//H/8P/x//L/8//0//L/8P/u/+z/
7f/u/+//8P/z//T/9f/2//T/9P/0//T/9P/0//T/9P/0//T/9P/0//X/9v/3//j/+f/6
//v//P8GAA4AFgAeACoANAA+AEgAIAD6/9T/rv9p/yb/4/6g/mv+OP4F/tL97f0I/iP+
Pv5f/g==
         </WaveFormData>
      </LeadData>
      <LeadData>
         <LeadByteCountTotal>10000</LeadByteCountTotal>
         <LeadTimeOffset>0</LeadTimeOffset>
         <LeadSampleCountTotal>5000</LeadSampleCountTotal>
         <LeadAmplitudeUnitsPerBit>4.88</LeadAmplitudeUnitsPerBit>
         <LeadAmplitudeUnits>��V</LeadAmplitudeUnits>
         <LeadHighLimit>2147483647</LeadHighLimit>
         <LeadLowLimit>268435456</LeadLowLimit>
         <LeadID>V3</LeadID>
         <LeadOffsetFirstSample>0</LeadOffsetFirstSample>
         <FirstSampleBaseline>0</FirstSampleBaseline>
         <LeadSampleSize>2</LeadSampleSize>
         <LeadOff>FALSE</LeadOff>
         <BaselineSway>FALSE</BaselineSway>
         <ExcessiveACNoise>FALSE</ExcessiveACNoise>
         <MuscleNoise>TRUE</MuscleNoise>
         <LeadDataCRC32>1332314606</LeadDataCRC32>
         <WaveFormData>
LgAuAC4ALgA0ADgAPABAAEIAQgBCAEIARgBIAEoATABPAFIAVQBYAFwAXgBgAGIAZgBo
AGoAbABuAG4AbgBuAHEAcgBzAHQAdgB2AHYAdgB0AHQAdAB0AG8AbABpAGYAZABiAGAA
XgBaAFYAUgBOAEgARABAADwANwAyAC0AKAAjACAAHQAaABUAEgAPAAwACAAGAAQAAgAA
AP7//P/6//j/+P/4//j/9v/0//L/8P/u/+7/7v/u//D/8P/w//D/8f/y//P/9P/y//D/
7v/s/+r/6P/m/+T/5v/m/+b/5v/l/+T/4//i/+X/5v/n/+j/6v/q/+r/6v/q/+r/6v/q
/+r/6v/q/+r/6//s/+3/7v/w//D/8P/w//L/9P/2//j/+f/6//v//P/9//7///8AAAEA
AgADAAQABAAEAAQABAAEAAQABAAEAAcACAAJAAoADAAMAAwADAAOAA4ADgAOAAsACgAJ
AAgACAAIAAgACAAIAAgACAAIAAcABgAFAAQAAwACAAEAAAD+//7//////////v/+//7/
/v8AAAEABAAGAAcACAAJAAkACQAIAAcABQAEAAMAAgADAAAA/v/8//r/9f/z//L/7v/q
/+n/6P/o/+j/6P/p/+v/6v/q/+3/8P/0//j/+v/3//b/9v/3//L/7//u/+3/7P/r/+v/
7P/u//D/8f/0//T/8//v/+7/8f/x//H/8f/v/+7/7v/u//H/8P/u//L/8//w/+z/6//2
/woAIQA2AEMAVQB0AHYASwAPANP/lP9Y/yD/7/7A/o7+Uv4W/vf9/f0b/j7+U/5v/p7+
zP7z/hf/NP9T/3P/i/+d/6v/t//E/9D/3f/n/+//+P///wIABAAFAAUABgAKAAoACgAK
AAoACgALAAwADgAPABAAEwAUABQAFAAVABYAGAAbABoAGQAYABcAGgAaABsAHQAbABsA
GwAbABsAGwAbABwAHAAfAB8AHwAcABwAHAAbAB8AIQAiACQAKQArACwALQAtAC0ALgAy
ADEAMwAzADYAOQA5AD0APwBAAEIARQBIAEoATABNAE8AVABXAFsAXgBjAGoAbABwAHAA
dAB3AHkAewB+AH4AfgB/AIAAgQCDAIIAgAB9AHoAeAB3AHUAcQBuAGsAaABlAGEAXgBb
AFYAUgBPAEkAQwBBADsANwAyACwAKAAkACEAGQAYABQAEAAQAAwACAAHAAYAAwADAAEA
/P/7//n/+P/2//b/9v/0/+//7v/u/+7/7P/q/+n/5//o/+j/6f/q/+n/6f/o/+X/5//p
/+r/7P/q/+n/5//k/+X/5v/n/+f/5f/m/+b/5v/o/+j/6v/q/+z/7f/t/+3/8P/w//D/
8f/x//H/8//1//r//P/+/////v//////AQADAAQABwAJAAkACgAKAAoACgAJAAkACwAO
AA4ADQANABAAEAAQABAADQANAAwACQAMAA4ADwAQAA4AEgATABMAEAAQABAADgAKAAgA
BgACAAQAAgADAAcABwAFAAQABAAFAAMABAAEAAEA//////z//P/8//z//P/8//v/+v/5
//j/+f/5//n/+P/5//r/+//+////AgADAAMAAQABAAIAAwABAAEAAQAAAAEAAgADAAIA
/v/8//j/8//v/+7/7f/q/+j/6P/o/+j/6P/p/+n/6P/p/+3/7//y//P/8v/x//D/8f/z
//D/7f/u/+3/7P/r/+n/6v/r/+z/7v/w//H/8f/s/+z/7f/t/+//7//v/+7/7v/u/+3/
7P/q/+7/8//0//T/9//6/wQAGwAyAEEAUwBsAGwARwAVANn/mP9e/yj/8f64/n7+RP4O
/u/99f0X/kD+Vf5r/pr+zP71/hf/NP9P/2n/hf+Z/6n/s//A/8r/0//f/+n/8P/5/wAA
BAAHAAkACAAMAAwADAAIAAYABAADAAkADgASABYAFAAUABMAEgAUABQAFQAXABcAFwAX
ABcAGAAYABkAGwAdAB0AHQAdABwAGwAaABoAGgAdAB0AHQAeACAAIgAjACIAIwAjACQA
JgAnACcAJwAnACcAKAAsAC8AMwA1ADoAOwA7AD8AQQBBAEIARABGAEkATABOAFEAVwBb
AGAAZABnAGwAbABuAG0AcAByAHMAdgB6AHsAfAB9AH4AfwCBAIMAggCAAH4AeAB1AHEA
awBoAGUAYgBfAF0AWgBXAFIATwBNAEgAQwA9ADcAMwAuACcAJAAhAB8AGwAcABoAGAAU
AA4ACAAFAAUAAwAEAAMA///9//r/+P/4//j/+P/2//L/8P/v/+7/7v/u/+//7//t/+r/
6P/m/+T/5f/l/+P/4//j/+L/4v/l/+f/6P/o/+j/6P/o/+f/6P/q/+v/7P/s/+z/7v/u
//D/8f/x//H/8P/w//D/8f/0//X/+P/7//z//v8AAAEAAgADAAMABQAEAAQABgAHAAsA
DAAMAAwADwAPABAAEwAVABQAEgARABAAEAAQABAADwAPAA4ACwANAA4ADgAOAAwAEAAR
ABEADwAOAA0ACgAGAAYABgAEAAQAAgADAAcACQAHAAYABgAGAAEA/f8AAAMABAAFAAYA
AwACAAEAAAAAAP///v/8//7//v/+/wAAAAACAAIAAQADAAUACAALAAoACQAIAAYABAAC
AAAA/P/4//b/8v/t/+3/7P/r/+j/6//u//H/9P/z//P/8v/w/+7/8f/y//T/9v/2//b/
9v/1//f/9P/x//H/8f/x//H/7//w//H/8v/0//b/9//3//L/8v/z//P/8f/x//H/8P/w
//D/7//u//D/9v/5//j/9v/9/wYAEgAnAD4ASQBbAHYAdgBLABEA1/+c/2L/LP/9/tr+
rv5u/jL+E/4V/iv+Rv5f/n/+qv7a/gf/Kf9C/13/ef+P/6X/t//D/8r/1P/h/+3/+f8C
AAkACwAMAAwACwAKAA4ADgAOABAAEAAQABEAEAASABMAFAAXABoAHAAeAB0AHAAcAB0A
HAAbABoAGQAcABwAHQAfACAAIQAiACMAIQAhACEAIgAgACMAIwAjACEAIgAjACMAJAAl
ACUAJgAqACsAKwArAC8ALwAwADQANAA1ADQANgA7ADsAPwBBAEQARgBJAEwATgBQAFEA
UwBUAFcAWwBeAF8AZABkAGYAZgBqAG0AbwBzAHYAdgB2AHgAeAB4AHkAewB6AHgAdgBz
AHEAbgBpAGcAZQBjAGEAYQBeAFsAVgBVAFMATgBJAEQAPQA4ADIALQAqACcAJQAhACAA
HAAYABcAFAARABEADAAJAAkABwAGAAUAAwACAP///v/9//r/+f/4//j/+P/1//T/9P/z
//T/8v/x//D/8f/z//T/8//1//X/9P/0//L/8f/v/+z/7P/s/+z/6//s/+7/7//w//D/
8P/y//L/8f/x//D/7//u/+7/7v/v//D/8f/0//f/+v/8//7////9//3//P/9/wEAAgAF
AAcACAAIAAcABgAIAAkACwAPABEAEAAOAA0AEQASABMAFAASABMAEwARAA8AEAAQABAA
EAAUABUAFQAUABQAFAASABEAEgATABIAEgAQABEAFQAUABEADwAOAAwACwAMAAwADAAM
AAwACwAKAAkACAAJAAkACQAIAAYABAACAAIABQAKAA0ADwASABMAFQAXABQAEwASABAA
DwAOAA0ACgAIAAYAAgD9//3//P/7//j/9//2//X/9P/y//P/8//y//L/9f/2//j/+P/4
//j/+P/8/////f/7//r/+f/4//f/9v/2//b/9v/2//j/+f/5//f/+P/6//v/+v/5//j/
9v/2//b/9f/0//z//P/7//z//P///wgAEgAjADoASwBXAGwAegBhACcA6f+w/3z/Qv8H
/97+uv6G/kb+E/4F/hX+Mv5R/nH+lv7A/uv+F/84/1X/d/+R/6f/t//D/9D/3P/j/+3/
+f8CAAcACgAMAA0ADQAQABYAGAAaABgAGAAYABkAFwAYABgAGAAXABgAGAAYABsAHAAe
ACEAJAAlACYAJwAkACIAIQAhACMAIwAjACMAIwAjACMAJAAkACcAJwAnACcAKAApACkA
KgArACsALAAuAC8ALwAvADEAMQAyADYANQA3ADcAOgA7ADkAOwA7AD0AQABEAEgATQBQ
AFIAVQBWAFkAXQBgAGAAZABjAGQAagByAHkAfwB+AIAAfwB+AHwAfAB8AH0AfwB+AHwA
egB5AHkAeAB1AHIAbwBsAGkAZQBiAF8AWgBXAFUAUABLAEoARQBCAD4AOAA0ADAALQAj
ACAAGgAUABQAEgAQABEADwANAA4ADQAIAAcABQAEAAAAAAAAAP7/+//6//r/+v/5//j/
+P/3//j/9v/1//T/9P/1//X/8//1//X/9P/0//H/8f/w/+7/7P/s/+z/6//r/+z/7P/s
/+n/6P/p/+j/7P/t/+3/7f/w//D/8P/x//D/7//w//H/9P/2//j/+f/5//n/+P/5//v/
/P///wEAAgACAAEAAAADAAMABAAHAAoACgAJAAkACgAKAAoACgAMAA0ADQALAA0ADgAO
AA4ADQASABQAFQARABAADwAMAAsADAANAAwADQAKAAoADQALAAkACAAIAA4ADgALAAoA
CQAIAAcABgAFAAQABQAFAAUABAAEAAQABAAGAAkADAANAA0ADAALAAsACwANAA0ADQAM
AAkACAAHAAQABAACAP7/+f/5//j/9//0//P/8v/x//D/7v/v/+//7v/x//X/9//6//z/
/P/8//z/+//7//b/8f/w/+//7v/t/+//8v/1//j/9v/4//n/+f/z//L/8v/x//T/9f/2
//b/9v/2//X/9P/0//T/8//2//j/+f/6/wYAGwAyAEUAUQBoAHQAVwAhAOf/rP9y/zj/
A//Q/qD+cP46/gn++/0P/jL+T/5p/o7+wP7t/hX/NP9N/2n/gf+V/6f/t//G/9T/3f/l
//H/+v8BAAgACgALAAsADgASABIAEgASABIAEgATABIAFAAVABYAFwAYABgAGAAaABoA
GwAdABsAGwAbABsAHAAcAB0AHwAeAB0AHAAbABwAHQAeACAAIQAlACYAJwAlACYAJwAn
ACYAJwAnACgALQAvADAAMQA1ADUANgA6ADgAOQA4ADoAPQA9AEEAQwBCAEQARwBKAE0A
UABSAFUAWgBdAGEAZABoAG4AbwByAHIAdgB5AHsAfQCAAIAAgACAAIAAgACBAIIAggCB
AIAAfAB7AHkAdQBvAGsAZwBjAGQAZABkAGIAXQBZAFIASwBEAD0AOAAyADAAMAAwADEA
KAAmACEAHAAZABQADwANAAoABwAHAAUABAADAAEAAAD8//z//P/6//n/+P/4//j/9f/0
//T/8//w/+7/7f/s/+z/7f/t/+v/6//r/+r/6v/o/+n/6f/o/+b/5v/m/+X/5v/o/+n/
6v/o/+j/6v/q/+7/7//v/+//8v/y//L/8//z//P/9f/3//j/+v/8//3/AAABAAEAAwAE
AAQABgAHAAcACAAIAAgACAAHAAcACQANAA4ADgAPAA4ADgAOAA4AEAATABUAFQASABIA
EQAQAA0AEAAQAA8ADgAOAA4ADAANAA4ADwAOAA0ACgAKAA0ACwAHAAQAAgAEAAEAAQAA
AAAAAQACAAQABQAFAAMAAwACAP7//v/+//7//v/7//r/+f/4//r/+//8//z//P/8//z/
/v/9/wAAAQABAAQABQAHAAkACAAHAAYABAADAAIAAQD+//7//P/4//P/8f/w/+//7P/r
/+r/6f/o/+v/7f/u/+7/7P/t/+z/7P/y//b/+v/+//3////8//n/9v/1//T/8//w//D/
8P/w//L/9P/1//X/9P/0//X/9f/0//P/8v/w//L/8v/x//D/8v/y/+//8v/2//n//P8G
ABcALAA/AE0AYgByAFsAKwDx/7b/ev88///+yP6U/l7+Jv77/e39Bf4u/k3+Yf6I/r7+
5/4H/yb/Tf9z/4n/lf+j/7P/wv/O/9v/5//v//b/AQAGAAgACQAJAAoADgAOAA4ADwAQ
ABEAEwASABQAFQAWABYAFgAVABQAFQAWABgAGwAaABkAGAAXABkAGgAcAB8AHwAfAB8A
HwAhACEAIQAiACIAJQAlACUAJwAoACkAKQAoACkAKQAqACoAKwArACsAMAAxADMAOAA3
ADcANQA2ADwAPQBCAEUARgBIAEsATgBOAFAAUQBTAFUAVwBaAFwAZQBuAHIAeAB3AHoA
fAB9AH8AggCCAIIAggCCAIIAgwCCAIAAfQB6AHgAdwB1AHEAbgBrAGgAZQBhAF4AWwBW
AFUAUwBOAEkAQwA9ADkANAAvACwAKQAnACEAIAAcABgAEwAOAAkABwAHAAcACgALAAcA
BQACAAAA/f/8//v/+P/3//j/+v/8//n/+P/4//f/8//w/+7/7P/q/+v/6//p/+n/6f/o
/+j/6v/r/+v/6v/p/+r/6//r/+r/6v/p/+j/6f/q/+3/7v/y//P/8//z//L/8v/y//P/
9P/1//j/+/8AAAQACAALAAgABwAFAAUACAAIAAoACwAOABAAEQASABEAEQASABUAFQAU
ABIAEQAUABQAFAAUABIAEwATABEAEQASABIAEgAPABIAEgARAA8ADgANAAoACQAKAAsA
CgALAAgACAALAAoABwAFAAQABgADAAMAAgADAAMAAwAEAAMAAwABAP7//v/+//7//v8B
AAIAAwAEAAQAAwACAAAAAgACAAIABAAEAAYABgAFAAcABwAIAAkACQAJAAkACAAEAAIA
AAD8//n/9v/x/+v/6//s/+3/7P/t/+7/7//w//H/8//0//T/8v/1//b/+P/3//b/9f/0
//j/+//5//f/8//x/+//7f/v//D/8f/y//D/8v/z//P/8v/y//P/8//1//X/9f/0//L/
8v/x//D/9v/2//P/8P/u//H//v8aADcARgBRAG8AiAB0ADsA+/+9/4b/UP8W/+X+vv6Q
/lL+IP4P/h3+N/5Y/nP+j/60/uD+Df81/1b/c/+J/5v/r/+//8n/1P/g/+n/8f/5/wIA
CQAMAA4ADwAPABAAFAAUABQAFAAUABQAFQAUABYAFwAYABkAGgAaABoAGgAaABsAHQAa
ABkAGAAXABwAHgAhACUAIwAjACMAIwAhAB8AHQAcACAAJQAnACkAJwAoACkAKQAoACkA
KQAqACsAKwAqACkAKwArACwAMAAyADUANgA6ADwAOwA+AD8APgBAAEMARgBKAEwATQBP
AFMAVwBcAGAAYgBoAGkAbABrAG4AcABxAHUAeAB4AHgAeAB4AHgAeQB3AHYAdAByAG8A
bQBqAGUAYABdAFoAVwBZAFgAVwBUAFEATwBKAEUAQAA5ADQALgAqACgAJgAlAB8AHgAa
ABYAFAAQAAwACwAIAAUABQADAAAA///9//z//P/8//z/+v/5//j/+P/4//f/9v/2//X/
8v/w/+//7v/w//H/8f/v//D/8f/x//L/8v/z//P/8v/t/+z/6//p/+r/7P/t/+7/7P/s
/+7/7v/u/+//7//v/+7/7v/u/+//7//v//H/8//2//j/+v/7//3///8AAAMAAQAAAAEA
AQAEAAYABwAIAAgABwAHAAkAEAASABMAFQAVABQAEwASABIAEwATABEAEwAUABQAFAAQ
ABQAFQAVABIAEgASABAADgAOAA4ADAAMAAoACwAPAA8ADQAMAAwACwAHAAYABAAFAAsA
DwAMAAoABwAGAAUABAACAAIAAgACAAAA///+//z//f/+////AgAFAAoADQAPAA4ADQAN
AA0ACwALAAsACgAHAAYABQACAAIAAAD8//f/9f/0//P/8P/u/+7/7v/u/+z/7f/t/+z/
7v/x//L/9P/4//j/+P/4//j/+f/1//H/8//z//P/8//y//L/8v/y//H/8v/y//H/7f/s
/+z/6//w//X/+v/+//3//P/6//j/+P/4//f/9v/2//f/AAAQACUAOgBHAFkAcAByAEcA
BwDJ/5T/Xv8k//H+zP6i/mb+Jv4D/gP+G/46/lf+d/6c/sb+9f4h/0L/Xf95/5H/p/+5
/8X/zP/W/+X/7f/x/wAAEQAUABQAEwARABEAFAATABIAEgASABIAEwAUABYAFwAYABcA
GAAYABgAFwAWABYAFwAZABkAGQAZABoAGgAbAB0AGwAbABsAGwAdAB0AHQAeAB0AHwAe
AB0AHQAeAB8AHwAkACcAKQAsACwAKwApACcAJwAlACQAJgApAC0ALwA0ADkAOQA9AD8A
PgBAAEMARgBGAEgASQBLAE4AUQBVAFgAXABiAGMAZgBmAGoAbQBvAHEAdAB0AHQAdAB0
AHQAdQB1AHQAcgBwAHAAbwBtAGkAaABlAGIAXwBeAFwAWgBWAFAATQBHAEEAPwA5ADUA
MAArACgAJQAjACAAIAAdABoAFgASAA4ADQAIAAMAAQD9//r/+f/3//b/9v/4//r/+v/3
//b/9v/2//T/8v/x/+//8f/w//D/8P/w//H/8f/v/+3/7f/s/+z/6//r/+r/6P/m/+b/
5v/l/+P/5P/k/+T/5P/k/+b/5v/m/+f/5//n/+b/5v/m/+f/5v/l/+b/5//s/+7/8P/x
//X/9//4//v/+//6//v/+//8//z/+//6//3//f/+/wEABgAGAAUABQAIAAgACAAIAAYA
BwAHAAUABQAGAAYABgAGAAoACwALAAgACAAIAAYAAgACAAIAAAACAAIABQALAAsACQAI
AAgABgABAP///P/9/wEAAwACAAYAAwACAAEAAAD///7//f/8//3//f/9//z//v/+//7/
AAD+/wAAAAD///////8AAAEAAwAFAAcACAAHAAYABQACAP7//P/4//P/8//y//H/7v/s
/+z/7P/s/+r/6//r/+r/7P/v//D/8v/y//L/8v/y//H/8//w/+3/7P/r/+r/6f/r/+z/
7f/u//D/8v/z//P/7//u/+7/7f/r/+v/6//q/+z/7P/r/+r/6v/m/+n/9P/+/wEA/v8G
ABkANABBAEkAXgBmAEkAFQDV/5z/YP8e/+P+tP6M/lj+HP7z/e39Cf4w/kv+Yf6O/sT+
8f4V/zL/T/9t/4P/l/+p/7f/xP/O/9n/4f/r//T//f8CAAQABQAFAAgADAAMAAwACwAK
AAkACQANABAAEgAUABUAFgAWABYAFAAUABUAFwAaABsAHAAdABwAGgAZABkAHAAfACIA
JQAiAB8AHAAaABwAHwAfAB8AIgAkACYAJwAoACkAKQAqACsAKwAqACkALQAtAC4AMgAx
ADMAMwA2ADsAOwA/AEEAQABCAEUASABKAEwATQBPAFQAVwBbAF4AZABqAGsAbgBwAHQA
dwB5AH0AgACAAIAAggCCAIIAgwCCAIAAfQB6AHYAdQBzAG8AbgBtAGwAawBlAGAAWwBU
AFIAUQBNAEkARQA/ADsANgAxAC4AKwApACAAHgAZABQAEwAQAA0ADQAJAAUABAABAAAA
///9//z/+P/4//j/9v/y//D/7//u/+//8P/y//P/8//y//L/8v/v/+3/6v/l/+P/4//i
/+L/5f/p/+z/7v/q/+r/6v/p/+j/6P/n/+b/6P/o/+r/6v/q/+v/6//r/+3/7v/v//H/
8//z//X/9//8//7/AAABAAAAAQABAAMAAQAAAAEAAQAHAAoADAAOAA4ADQANAA8AEQAQ
AA4ADQAMAAwADAAMAA8AEQASABEAEwAUABQAFAAQABIAEQAPABAAEAAQAA4ADAAMAAwA
CgAJAAYABgAJAAgABQADAAIAAAD9//3//P/7//v/+//8//7////+////BAAGAAYABgAE
AAIAAAD+//v/+v/5//j/+v/7//z//P/9//7///8CAAIABAAEAAMAAQD///7//f8CAAUA
CAAKAAYABAACAP7//P/6//b/8f/t/+z/6//o/+v/7P/t/+7/7f/t/+z/6v/q/+3/7v/w
/+//7v/t/+z/8P/z//H/7//v/+//7//v/+3/7v/v//D/8P/y//P/8//w//D/8f/x/+//
7//v/+7/7v/u/+3/7P/q/+7/8//2//b/9f/6/wYAGQAwAEMAUQBoAHAATQAVANX/mP9c
/yD/5/62/oD+Rv4M/un96f0H/i7+S/5j/pD+yP71/hf/Mv9L/2f/ff+P/6H/sf/E/9D/
3f/p//X/+v///wQABgAHAAcABgAKAAoACgANAA4ADwARABAAEgATABQAFgAYABkAGgAY
ABgAGQAbABoAGQAYABcAGgAaABsAHQAbABkAFwAVABkAHQAhACYAJAAnACcAJwAkACQA
JAAjACIAIwAjACQAJgAnACcAJwAnACcAKAAsADEANQA3ADwAQgBDAEgASwBKAEoASwBM
AEwATgBPAFEAVwBbAGAAZABnAGwAbABuAHIAdgB5AHsAfgCCAIMAhACBAIAAfwB/AH0A
fAB6AHgAdABzAHEAbQBtAGsAaQBnAGQAYABcAFYAUwBRAEwARwBEAD8APAA4ADIALgAq
ACcAIQAgABwAGAAWABIADgANAAgABQAFAAMAAgABAP///v/6//r/+v/4//X/9P/0//T/
8f/w//D/7//u/+z/6//q/+r/6//r/+n/5v/l/+P/4v/n/+v/7v/w/+z/7P/s/+v/6P/o
/+f/5v/o/+r/7v/w//T/9f/1//X/+P/4//j/+f/5//n/+//9////AAABAAEAAwAFAAYA
CQAMAAwADgAPABAAEAAPAA4AEgATABUAGQAaABgAFQATABQAFAAUABQAFgAXABcAFQAT
ABQAFAAUABEAFAAUABMAEAAQABAADgAPABAAEQAQAA0ACgAKAA0ACwAJAAgACAAKAAcA
BwAGAAQAAwACAAIABQAHAAcACQAIAAgABAACAAIAAAAAAAAAAAACAAIAAgACAAIAAQAA
AP7//v/+//7/AAAEAAgACgALAA0ADQAOAA8ADAALAAoACAAJAAgABwAEAAAA/v/6//X/
9P/0//T/8v/y//L/8v/y//L/8//z//L/7//x//H/8v/3//j/+f/6//z////9//v/9//1
//P/8f/u/+7/7v/u//H/9v/6//3/+P/4//n/+f/3//f/9//2//b/9v/1//T/9P/6////
AAD+////AgAOACUAPgBJAFcAcgB8AFkAHQDb/6b/cv80//n+0v6s/nb+Nv4N/gv+If48
/ln+df6a/sb+8/4h/0T/Yf97/5P/qf+7/8f/0v/c/+f/8//7/wAABwAKAAwADQANABAA
FAAUABQAFwAYABkAGwAaABoAGQAYABsAHAAcABwAHQAeACAAIwAhACEAIQAhACEAIAAg
ACEAIwAjACMAIwAkACUAJgAoACYAKQApACkAKQAqACsAKwAqACsAKwAsAC4ALwAvAC8A
MQAxADIANgA1ADcANwA6ADwAOwA+AD8AQQBEAEgATABLAEwATABNAFIAVQBZAFwAYgBo
AGkAbABsAHAAcwB1AHQAdgB1AHQAdQB2AHcAeQB7AHoAeAB2AHQAcwBxAG0AagBnAGQA
YQBhAF4AWwBWAFUAUwBOAEkARQA/ADsANgAzADAALQArACYAJgAjACAAHgAaABYAFQAR
AA0ADAAJAAYABQADAAIAAgACAAIAAAD7//r/+v/6//v/+v/6//n/9//0//L/8P/y//X/
9//3//b/9f/z//L/9P/1//X/9P/w//D/8P/v/+7/7v/t/+z/7P/s/+7/7v/v/+//7v/t
/+//8P/x//P/8//z//X/9//5//r/+//7//z//f/9////AAAAAAIAAwAGAAgACQAKAAsA
CwAMAA8AEQAQAA4ADQAPABAAEQASABIAEwATABEADgAOAA0ADAAOABQAFwAZABYAFgAW
ABQAFAAUABQAEgAQAAwACwANAA8ADwAQABIAEQANAAwACgAJAAkACQAKAAoACQAGAAUA
BAAAAAAAAAAAAAAAAgACAAIAAgAFAAUABQAEAAQABAAEAAYABgAIAAgABwAEAAMAAwAD
AAYACQAMAA4ADwAOAA0ACgAGAAIA/P/1//X/9P/z//D/8v/y//L/8v/y//P/8//y/+//
8f/x//L/9//4//n/+v/6//v/9//z//D/7//u/+3/8f/0//f/+v/3//j/+P/3//b/9v/3
//f/9P/z//L/8P/0//b/9//4//T/+P/9//r/+P/7/wAADAAjADgARwBZAHAAdABPAA0A
x/+Q/1j/GP/l/sD+mP5e/iL+//0D/hv+OP5V/nX+nv7O/vv+H/88/1f/df+N/5//sf/D
/9D/2P/h/+3/9//+/wcADAAOAA8ADwAPABIAEQAQABIAEgASABMAFgAYABkAGgAaABoA
GQAYABQAEgARABEAFgAZABwAHwAeAB4AHwAhAB8AHwAfAB8AIQAhACEAIgAgACMAIwAj
ACMAJAAlACUAJgAnACcAKAAoACkAKQApAC0ALQAuADIAMwA1ADUAOAA4ADcAOgA7AD4A
QgBHAEwATQBOAE4ATwBRAFMAVgBYAFwAYgBjAGYAagBwAHUAeQB6AHwAewB6AHkAeAB3
AHcAdwB2AHQAcgB0AHUAdQBzAG4AawBoAGUAYQBeAFsAVgBTAFEATABHAEUAPwA7ADYA
MwAwAC0AKwAjACIAHgAaABYAEgAOAA0ABwADAAIA/////////v/+////AAABAAAA+v/4
//f/9v/1//T/9P/z//T/8v/x//D/8//1//b/9f/z//P/8v/y//L/8//z//L/7//u/+3/
6//p/+r/6v/q/+f/5v/n/+b/6f/r/+z/7f/u/+7/7v/v/+z/6//s/+3/8v/0//b/9//6
//v/+//9////AAADAAUABQAGAAYABgAJAAkACgANABAAEAAPAA8ADgAOAA4ADgAQABEA
EQAPABEAEgASABIAEAAUABUAFQASABIAEgAQABAAEAAQAA4ACwAIAAgACwAPAA8AEAAS
ABEADQAMAAoABgAFAAQABAAHAAcABQAFAAYABAAEAAQAAwACAAIAAQAAAP////8BAAUA
BQAFAAcACQAJAAkACQAJAAkACQAJAAsACwALAAkACwAJAAcABQADAAAAAgACAPz/9//0
//H/8P/v/+7/7v/x//L/8//0/+7/8P/6//7//f/8//v/+v/6//r/+v/6//j/9v/0//L/
8v/y//L/8v/1//b/9//4//f/9v/1//T/9v/2//b/9v/0//T/9P/0//X/9v/3//j/+//8
//3//v8MABgAJAAwADwASABUAGAAMwAGANn/rP9x/zb/+/7A/pL+ZP42/gj+F/4k/jH+
Pv5W/g==
         </WaveFormData>
      </LeadData>
      <LeadData>
         <LeadByteCountTotal>10000</LeadByteCountTotal>
         <LeadTimeOffset>0</LeadTimeOffset>
         <LeadSampleCountTotal>5000</LeadSampleCountTotal>
         <LeadAmplitudeUnitsPerBit>4.88</LeadAmplitudeUnitsPerBit>
         <LeadAmplitudeUnits>��V</LeadAmplitudeUnits>
         <LeadHighLimit>2147483647</LeadHighLimit>
         <LeadLowLimit>268435456</LeadLowLimit>
         <LeadID>V4</LeadID>
         <LeadOffsetFirstSample>0</LeadOffsetFirstSample>
         <FirstSampleBaseline>0</FirstSampleBaseline>
         <LeadSampleSize>2</LeadSampleSize>
         <LeadOff>FALSE</LeadOff>
         <BaselineSway>FALSE</BaselineSway>
         <ExcessiveACNoise>FALSE</ExcessiveACNoise>
         <MuscleNoise>TRUE</MuscleNoise>
         <LeadDataCRC32>2501187043</LeadDataCRC32>
         <WaveFormData>
CgAKAAoACgAQABQAGAAcABwAHAAcABwAHgAgACIAJAAmACgAKgAsAC4AMAAyADQAOAA6
ADwAPgBAAEAAQABAAEIARABGAEgASQBKAEsATABOAE4ATgBOAEsASABFAEIAQQBAAD8A
PgA7ADgANQAyAC0AKgAnACQAIAAcABgAFAARAA4ACwAIAAUAAgD///z/+P/2//T/8v/v
/+7/7f/s/+v/6v/p/+j/5//m/+X/5P/i/+L/4v/i/+T/5P/k/+T/5v/m/+b/5v/k/+L/
4P/e/9v/2v/Z/9j/2P/Y/9j/2P/X/9b/1f/U/9f/2P/Z/9r/3P/c/9z/3P/a/9r/2v/a
/9r/2v/a/9r/2//c/93/3v/e/97/3v/e/+D/4v/k/+b/6P/o/+j/6P/q/+r/6v/q/+v/
7P/t/+7/8P/w//D/8P/y//L/8v/y//P/9P/1//b/9v/2//b/9v/3//j/+f/6//f/9v/1
//T/9P/0//T/9P/0//T/9P/0//H/8P/v/+7/7P/s/+z/6//p/+n/6f/p/+n/6f/p/+n/
5//p/+v/7P/t//D/8f/y//D/8f/x//H/7//u/+3/7f/u/+z/6//p/+f/4//i/+L/3P/b
/9r/2f/b/9v/2v/a/97/3P/c/97/5f/n/+j/6v/n/+X/5P/j/+L/4P/e/9z/2v/Y/9f/
1//b/9z/3f/e/93/2//Z/9j/2f/Z/9r/2//a/9n/2f/a/9r/1//X/9v/2//a/9b/1v/f
//H/AAAOABwAOQBrAJoAtADKAOIA7wD3AP8ACQH+AMwAegAoANb/if9S/yL/5/7M/t3+
9/4R/y3/QP9W/27/g/+P/5r/ov+r/7b/wP/F/83/1P/a/9z/3f/d/93/3v/g/+H/4f/h
/+H/4f/h/+H/4v/l/+f/6P/p/+r/7P/u/+7/7v/v/+7/7f/s/+z/7v/u//D/8f/v/+//
7//u/+7/7//v/+//8P/w//L/7//t/+z/7P/r/+7/8P/y//X/+f/6//v//P/8//z/+//9
//7//v8AAAMAAwAEAAQACQAKAAsACwALAA0ADQANABIAFQAWABcAGgAdACQAJwArACsA
LwAxADIANAA2ADkAOgA7ADwAPgBAAEIAQQBBAEEAPQA7ADsAOAA1ADQAMwAxAC8ALgAt
ACkAJgAkACAAHAAcABkAFQARAAsACgAJAAcAAgD///r/9P/0//L/8v/x/+//7v/t/+3/
6v/n/+X/5f/k/+T/5P/k/+H/3P/b/9r/1//X/9j/2P/X/9j/2f/a/9j/2f/a/9r/2//c
/93/3v/d/9z/2v/X/9f/2f/c/97/2v/Z/9n/2f/a/9v/2//d/93/3f/d/93/3v/e/9//
4P/e/97/3//i/+T/5f/m/+b/6P/o/+j/6v/r/+v/7P/t/+z/7f/t/+3/7P/t/+3/7//v
//D/8P/w//L/8//0//T/8f/w/+7/7f/u//D/8//0//b/9//3//b/9v/2//b/9v/0//H/
7//s/+z/6f/t//L/8f/v/+7/7P/v/+3/7f/u/+r/6P/p/+j/5v/o/+j/6P/o/+b/5f/l
/+X/5f/l/+X/5f/m/+f/6P/r/+3/7v/u//D/7//u/+3/7f/r/+v/6//q/+3/7//w//D/
7f/r/+f/4//g/+D/3f/d/9v/2//d/93/3P/c/97/3P/d/+D/5f/n/+b/5v/l/+P/4//j
/+L/4P/g/97/3P/a/9f/1//Z/9r/3f/e/97/3f/c/9z/3P/b/93/3f/c/9v/2f/a/9r/
2f/X/9n/3//g/+D/4v/j/+v//v8OABoANQBfAIYApgDGANwA6QD1AAMBDwEAAcwAfgAy
AOT/nf9q/0D/Af/a/uP+//4Z/zP/Rv9W/2r/f/+P/5j/ov+r/7L/uP/B/8n/zv/W/9z/
3//h/+P/4v/k/+X/5f/h/9//3f/b/+D/5P/q/+//7f/r/+n/6P/q/+r/6v/r/+v/6//r
/+z/7P/s/+7/7//x//H/8f/w/+//7//u/+3/7f/u//H/7//v//D/8v/z//L/8v/y//P/
9P/0//T/9P/y//L/8f/z//b/+P/8/wEA//8AAAAABQAEAAUABQAFAAoACwAMABIAGAAa
ABwAIAAfACQAJQAnACcAKQApACgALgAwADMANAA2ADgAOwA+AD8APwBAAEEAPAA5ADgA
NAAyADAALgArACwALAAsACkAKgAoACQAIAAeABsAFwATAA0ADAALAAkACQAJAAcABAAA
APz/+v/3//b/+P/6//3/+f/1//L/8f/w//D/8P/w/+3/6P/n/+b/6P/p/+v/7P/n/+b/
5f/k/+L/4//k/+T/4v/i/+L/4v/l/+j/6v/r/+v/6//s/+z/6//r/+z/7f/t/+3/7P/t
/+//7//v/+//7v/u/+//8P/x//L/9P/4//v/+//7//r//P/8//z//v/9//3//v///wAA
AQABAAEABAAFAAUABwAFAAYABgAGAAQABQAGAAYABAAEAAMAAwADAAQABgAGAAkACwAM
AAwACQAIAAcABgAFAAMAAgAAAP7/+////wQABgAFAAUABAACAP3/+v/+/wEAAgADAAQA
AwABAAAA///+//3//P/7//3//f/9////AAAAAP//AAACAAQABgAJAAYABQAEAAIA////
//7//P/5//f/8//v/+//8P/u/+//8//1//n/+//6//r//P/6//n/+v/9//3//f/+//7/
/f/7//v/+v/4//f/9v/1//T/8f/x//P/9P/1//b/9v/1//T/9P/0//P/8//z//L/8f/w
//D/7//t//H/+f/9//r/+P/+/wcAEwAkADIAQABdAIkAsADIAOAA9gD9APsA+QD5AOwA
uABmAA4AuP9x/zr/CP/f/tr+8f4T/zX/T/9c/27/hP+X/6v/uP/C/8X/zv/Y/+P/7//4
//7///////7//f/8//7///////////////////8AAAMABQAIAAkACgAMAAoACgAKAAsA
CgAJAAgACAAIAAgACgALAA4ADwAQABAADgAPAA8ADwAPABAAEwARABIAEgATABMAFAAU
ABQAFQAYABgAGAAYABoAHAAdACEAHwAeAB8AIQAjACYAKAAvADAAMQAxADEANwA3ADcA
PAA9AD4APwBCAEIASABKAE0ATQBRAFMAVABYAFoAXQBeAF8AYABiAGQAZgBlAGUAZQBi
AF8AXgBaAFsAWgBZAFcAVQBUAFMATwBQAE4ASgBGAEIAPQA3ADEALQAsACsAKQAlACMA
HwAaABoAGAAYABcAEQAQAA8ADwAOAAsACQAJAAcABgAFAAQAAwAAAAEAAgAAAP/////+
//3//P/7//r/+//9////AAD+//7//v/+//3//P/6//f/9//3//j/+P/3//f/+P/5//v/
/f/+/wEA///9//v/+f/2//b/9//4//n/+v/8/wAAAgADAAQABAADAAIAAQACAAYABwAJ
AAsADAANAA0ADQAQABEAEQATABMAFAAUABQAFwAZABsAHAAaABoAGQAZABcAGAAaABoA
GgAbABsAGgAaABoAGgAaABoAGQAZABgAGAAVABkAHgAcABkAFwAUABAADwAQABAAEAAQ
ABAADwANAAwACwALAAsACwALAAcABQADAAMACAAKAAsADgARABIAEwAVABQAEwASABAA
DQANAAwACgALAAkABQABAAIAAgD//////P/7//z/+//4//j/+v/4//j/+v/+/////f/+
//7//f8AAAEAAQAAAP7//P/6//j/9P/z//T/9P/3//j/+P/3//f/+P/5//n/9//1//L/
7//v//D/8P/v//f/9f/z//b/9v/6/wMADQAaACwAOgBPAHEAngDCANoA7gD9AP8A+wDx
AOoAyACCACoAzv95/zr/Bv/b/sr+1/7v/hH/M/9M/2L/fP+T/6X/tP++/8f/0P/U/9v/
5//u//L/9P/1//X/9f/6//7/AQADAAIAAQAAAP///v/+/wAAAQAAAP///v/+/wEAAgAD
AAUABgAHAAgACgAJAAgACQAJAAcABwAHAAYACAAJAAkACQAJAAoADQALAAwADAANAA0A
DgAOAA4ADwASABIAEgASABEAEgASABUAFAAUABYAGQAYABgAFwAbAB0AHwAgACEAKAAp
ACoAMAAzADQANQA4ADYAOgA6ADsAQQBJAE8AVABWAFYAVwBWAFYAVgBXAFgAWABXAFcA
VwBWAFUAVgBUAFIAUABOAEsARwBGAEUAQQA+ADwAOAA0ADQAMQAtACkAIgAgAB4AGwAV
ABEACwAEAAYABAAEAAMAAgACAAIAAwABAP3/+v/5//b/9v/2//b/9P/w//D/8P/v/+//
8P/w/+//7v/t/+z/7P/t/+7/7v/s/+z/7P/s/+r/6v/p/+f/5f/l/+b/5v/m/+X/5f/l
/+P/4//i/+P/5f/l/+X/5f/l/+b/6P/q/+f/5v/m/+j/7v/v//D/8P/u/+7/7v/w//T/
9f/3//n/+f/5//j/9//2//f/9//5//v//P/8//z//v///wAAAAACAAIAAQABAAMABAAG
AAYABwAJAAoACgAGAAYABgAGAAYABQAFAAQAAgD//wMACAAGAAMAAQD+/wYABgAEAAIA
AAD+//v/+f/4//f/+f/5//n/+f/5//n/+f/7//3//v/+/wAA/f/8//v/+//8//3//v/+
//v/+//6//j/+P/3//T/8f/y//L/7//v/+z/6//s/+v/6v/q/+z/6v/r/+7/8//1//X/
9v/2//X/8v/x/+//7P/q/+j/5v/k/+X/5//r/+7/7v/u/+3/6//p/+j/5//l/+j/6f/p
/+n/5//o/+j/5//n/+f/5//q/+z/7P/t//f/CAAYACgAOwBfAIgAqADCANoA6wD1APkA
/wD6ANoAnABSAAIAq/9m/zT/Af/a/tv+9f4V/zX/TP9a/27/g/+V/6D/rP+3/8L/yv/P
/9n/4P/m/+v/7f/u/+//8P/y//P/8//z//P/8//z//H/8v/1//f/9//3//f/+P/6//r/
+v/7//n/+f/5//r/+v/6//z//f/8//v/+v/4//r/+//7//v//v8AAAQAAwACAAIAAwAD
AAIAAgACAAMACAAIAAgACAAKAAwADQARABAADgAOAA8AEQASABIAFwAWABcAFwAXABwA
HQAeACQAKAAqACwAMAAuADQANgA5ADkAPQA/AEAAQgBEAEcASABKAEoASwBMAE0ATQBO
AE8ASwBJAEkARgBDAEAAPQA5ADoAPAA+AD0AOwA4ADMALgAqACUAHwAZABgAGgAcAB0A
GAAVABAACgAHAAQAAwABAPv/+v/5//n/+P/1//P/8//x//D/7//u/+3/6v/r/+z/6f/p
/+r/6v/n/+b/5f/k/+T/5f/m/+b/5P/k/+T/5P/k/+T/4//h/+H/4f/i/+L/4f/h/+L/
4//i/+P/4//l/+f/5//n/+f/6P/o/+n/6v/p/+j/6P/q/+3/7f/t/+z/7f/u/+//8v/x
//H/8v/z//L/8//z//P/8//z//L/8//2//j/+f/6//j/+f/6//r//f/+//7////+//7/
///+//3//f/8//r/+f/6//v//P/9//3//v/+//v/9//6//7/+v/3//X/8v/0//H/8P/w
//H/8v/0//b/9v/2//T/8v/y/+7/7v/u/+7/7v/t/+v/6v/p/+z/7f/u/+//7f/t/+3/
7//x//L/8v/0//b/9v/2//f/9//3//f/9v/z//P/8v/w//H/7//r/+f/5P/k/+H/4f/g
/9//4P/f/+H/4v/l/+T/4f/i/+X/5f/p/+7/8v/1//P/8//y//D/7P/q/+j/5v/i/+H/
4v/i/+X/5v/m/+X/5v/m/+b/5f/j/+P/4v/h/+H/4v/i/+H/4//h/+H/5P/o/+j/6//1
/wAADgAcAC0ATwB6AJ4AugDUAOcA8QD3AP0A/gDiAKQAVgAMAL3/fP9U/x//5v7f/vv+
Ff8p/0D/Xv94/4n/k/+c/6b/sf+6/8T/zf/V/9r/4v/o/+n/6f/p/+j/6v/r/+v/7f/t
/+3/7f/t/+7/8f/z//H/8f/x//L/9P/0//T/9f/0//P/8v/y//P/9P/3//n/+f/5//n/
+P/6//v/+//7//z//P/+//v/+//8//7////+//7//v///wEAAAD///7/AAACAAMABwAF
AAQABQAHAAgACgALABEAEgATABMAEwAVABUAFQAaABsAHAAdACAAJQAuADMAOQA5ADsA
OwA6AD4AQABDAEQARABEAEUARgBGAEUARQBFAEUAQwBDAEAAPwA+AD0AOwA3ADYANQAx
ADMAMgAvACwAKQAlACAAGwAZABgAFwAVABMAEQANAAgABAAAAP7/+//7//7/AQAFAAIA
/f/5//f/9P/0//T/9P/0//L/9P/2//L/8f/x//D/6//q/+n/6P/n/+f/5//m/+T/5P/k
/+T/5//o/+j/5//m/+f/6f/q/+b/5f/l/+X/6P/p/+n/6//s/+3/7v/v/+3/7P/s/+z/
7v/u/+//8v/5//v//f/+//v/+v/5//r/+f/5//r/+//9////AAABAAEAAQAAAAEA//8A
AAAAAAACAAMABAAEAAIAAgABAAEAAQACAAQABAACAAMAAwACAP7//v/+//7/AAD/////
/v/8//n//f8CAP///f/8//r/+//5//n/+v/6//r/+//8//z/+v/6//b/9v/2//b/9v/5
//n/+v/7//n/+f/5//n/+f/5//n/+//8//z/+//8//3//v///wEAAwADAAMAAgD///3/
+v/2//P/8f/t/+n/6//s/+r/6//s/+3/8P/x//H/8v/1//T/8v/0//j/+f/2//b/9f/z
//b/9//3//b/8//w/+3/6v/r/+v/7f/u/+//8P/w/+//7P/s/+z/6//s/+3/7f/t/+v/
7P/s/+v/8f/x/+3/6v/o/+r/+f8RACYAMgBEAG0AnwDAANQA5ADwAPcA+wD1AOkAygCM
ADoA5P+U/1H/Hv/0/tn+2v7r/gv/L/9P/2b/ev+M/53/r/+6/8D/x//U/97/4//p//D/
+P/7//v/+v/5//r//P/9//3////////////+//7/AAABAAMAAwADAAQABAAEAAQABQAC
AAEAAAAAAAMABgALAA8ADQANAA0ADAAKAAkABwAFAAkADAARABEAEAAQABEAEQAQABAA
EAARABMAEgARABAADwAQABAAEwAWABgAHAAhAB8AIAAgACUAJgAnACcAJwAsAC0ALgA0
ADoAPAA+AEIAQABGAEgASwBMAE8AUABQAFYAWABbAFwAXgBeAF8AYABfAF0AXABbAFcA
VQBVAFIATgBMAEoARwBHAEgASQBHAEYARABAADwANwAzAC4AKQAnACYAJQAjAB8AHQAZ
ABQAEQAOAA0ACwAJAAgABwAHAAQAAQD//////v/+//7//v/+//r/+v/6//n/+f/6//r/
9f/0//P/8v/0//X/9v/2//X/9v/3//j/+f/6//r/+f/0//P/8//y//L/8f/x//H/8v/z
//P/9f/1//X/9f/1//L/8v/z//T/8v/y//P/9v/4//n/+v/6//3//v///wIAAgABAAEA
AQADAAUABgAHAAgACQAJAAsADgASABUAGAAXABcAFwAWABYAFgAVABUAFQAWABgAGAAX
ABcAFgAUABMAFAAVABYAFAATABMAEgARAA0AEAAUABMAEQAQAA4ADQAJAAcABgAGAAoA
DwAMAAgABQAEAAMAAgABAP///v/9//z/+//6//n/+//7//v//f8BAAQABgAKAAcABgAF
AAUABwAHAAcABgAEAAMAAQD+/////f/5//X/9v/2//P/8//y//H/8v/x/+//7v/v/+z/
7v/w//T/9f/3//j/+P/3//b/9f/z//D/8f/w/+//7v/s/+v/7P/s/+v/6v/o/+X/4//i
/+H/3//m/+v/7//z//H/8v/y//H/8f/x//H/8P/w//L/+f8JABoAKAA6AFMAfQCoAMQA
2ADoAPEA8QDrAOUA1ACkAFYA+v+i/1X/HP/q/sf+wv7T/vH+F/85/1D/Zv98/4//of+u
/7b/vf/E/87/1f/X/+b/9v/3//f/9v/1//P/9P/0//P/8//z//P/8//z//T/9//5//f/
9//3//j/9v/2//b/9//5//n/+f/6//j/+P/6//v/+f/5//n/+P/5//v//P/9//z//P/+
//v/+v/6//v/+////wIABQAJAAgABgAEAAIA///+//z//f8CAAQACAANAA4AEAARABcA
FgAXABcAFwAbABsAGwAgACIAJAAmACoAKwAyADUAOQA6AD0APgA+AEIARABHAEgASABI
AEkASgBKAEkASQBJAEkARwBHAEQAQwBCAEEAPwA9ADwAOwA3ADMAMAArACYAJAAhAB0A
GQAUABIAEAANAAwACwAIAAQAAQD+//3/+//1//L/7//t/+z/6f/n/+f/6f/q/+v/7P/o
/+T/5P/k/+H/4f/i/+L/4v/i/+L/4v/i/+P/5P/k/+D/4P/g/+D/3v/e/93/2//Z/9n/
2v/a/9b/1f/V/9X/1v/X/9f/2f/X/9f/1//X/9b/1v/X/9j/1v/U/9P/1P/b/93/3//g
/+P/5P/l/+j/5//n/+j/6f/p/+n/6P/n/+n/6//s/+//8f/y//L/8v/0//X/9v/2//T/
9P/z//P/8f/y//T/9P/2//f/9//2//b/9v/2//b/9f/z//L/8P/x/+//9P/6//n/9//2
//T/8f/t/+v/6v/q/+7/8f/w//L/8f/w/+//7v/t/+v/6v/p/+n/6f/p/+n/6//r/+v/
7f/t/+z/6v/q/+r/6v/q/+v/7f/v//H/8v/z//P/8v/w/+3/6//n/+P/5P/k/+H/4f/f
/9//4f/h/97/3v/g/97/4P/i/+b/5//l/+b/5v/l/+X/5f/k/+L/4P/e/9z/2v/Z/9n/
2//c/9//4P/g/9//3f/c/9v/2f/X/9f/1v/V/9f/2P/Y/9f/1//V/9n/5P/s/+7/6//v
//7/EAAcACsATwB6AKAAvgDUAOcA7wDtAO0A7ADOAIgAOADo/5f/Vv8o/+3+xv7R/vP+
Ef8t/0L/VP9q/3//j/+a/6b/r/+2/77/w//N/9T/3P/g/+H/4f/h/+L/5P/l/+X/5P/j
/+L/4f/j/+b/6//v/+3/7f/t/+7/7P/s/+z/7f/v//H/8//2//L/8P/w/+//8v/1//j/
+v/3//X/8v/v//P/9P/3//X/9//4//r/+//8//z//P/9/////v/9//z///8AAAAAAwAE
AAQABgAJAAkACgAKAA8AEAARABEAEQAVABUAFQAaAB0AHgAfACIAIwAqAC0AMQAzADcA
OQA6AD4AQABDAEQARABEAEUARgBEAEMAQwBDAD8APQA9ADoAPAA8ADwAOwA1ADIALwAp
ACoAKgAoACYAIgAfABsAFwATABIAEQAPAAoABwACAPz//f/6//n/9//z//L/8f/x/+7/
6//p/+n/5//m/+X/5P/g/9z/3P/c/9//4f/k/+b/5P/k/+T/5P/f/93/2//Y/9X/1P/T
/9L/2P/c/9//4f/e/93/3f/c/9r/2f/Z/9n/2v/b/9v/3f/d/93/3f/d/97/3v/f/+D/
4P/g/+H/5P/o/+n/6v/q/+j/6P/o/+r/6P/n/+f/5//q/+3/7//x//H/8f/w//H/7//w
//D/8P/u/+//8P/w//P/9P/0//X/9f/2//j/+P/2//X/8//w//D/8v/0//b/9P/z//P/
8v/v/+v/7v/y/+//7f/s/+r/6P/l/+T/5P/k/+T/5f/m/+f/6P/n/+b/7v/w/+7/7v/s
/+r/6P/m/+P/4f/g/9//4v/j/+T/5f/n/+f/5//p/+r/6v/p/+r/6P/m/+T/4//m/+n/
7P/u/+v/6//q/+j/5//l/+H/3f/a/9r/1//X/9n/2f/b/9v/2v/a/9z/2v/a/9z/4P/h
/97/3v/d/9v/3v/f/9//3v/d/9z/2//a/9j/1//Y/9j/2f/a/9r/2f/Y/9j/2P/X/9X/
1f/U/9P/0//U/9T/0//T/9f/2//e/97/3v/f/+v/+v8IABYAKwBRAHwAmgCwAMIA0QDZ
AN8A5QDiALwAcAAiANr/kf9W/yz/8/7I/tP+8/4T/y3/Pv9M/2D/cf9//4z/nP+r/7T/
vP/H/8//1P/Y/9z/3f/d/93/3P/e/9//3//g/+H/4v/j/+H/4v/l/+f/6P/p/+r/7P/r
/+r/6f/p/+n/6f/p/+r/6v/q/+z/7f/r/+n/5//k/+n/7f/w//P/9P/0//b/8//x//D/
8P/v/+7/7v/u/+//8P/w//D/8P/x//L/8v/1//j/+v/+/wMABgAIAAkADwAOAA0ACwAJ
AAsACwALABAAFQAYABsAIAAfACQAJQAnACsALwAxADIAOAA6AD0APgA9ADwAPAA8ADoA
OQA5ADkAOAA3ADgANgA3ADYANQAzAC8ALgAtACkAKgAoACQAIAAfAB0AGgAXABEAEAAP
AA0ACwAJAAUAAAD///z/+//5//P/8v/x//H/8P/t/+v/6//o/+j/6P/o/+f/5P/l/+b/
4//j/+T/5P/f/97/3f/c/9r/2//c/9z/2P/Y/9j/2P/c/+D/4//l/+H/4f/i/+L/3v/d
/93/3f/h/+P/5P/n/+n/6f/p/+n/6v/q/+v/7P/s/+z/7f/w//D/7//u/+z/7//w//H/
9P/3//f/+P/5//j/+f/5//n//f///wAAAwABAAAA/v/8//z//f/+//7///8AAAAAAQD+
//7////+//7///////7//P/8//z//P/9//3//v/+//n/9f/4//z/+//5//j/9v/5//f/
9//4//P/8v/y//L/9P/2//b/9v/2//T/8v/w//D/8P/w//D/8P/y//H/8f/x/+//7//v
/+//7f/t/+3/7//0//b/9//6//r/+v/6//v/+P/3//b/9P/0//X/9f/0//H/7//r/+f/
5//o/+b/5//l/+X/5//n/+j/6P/q/+j/5f/m/+n/6f/s/+7/7//v//H/8f/w/+7/6//o
/+X/4v/f/93/3f/c/+D/5P/n/+n/6P/o/+j/5//n/+f/5v/l/+T/5P/j/+H/4f/n/+3/
7v/u/+z/7//9/xAAIAAsAD8AZwCUALIAxgDWAOUA6QDdANMAxgCgAFQA/P+o/1//KP/4
/s3+wP7R/u3+D/8z/07/Yv92/4v/nf+q/7T/u//E/8z/1//f/+T/6v/t/+3/7P/r/+3/
8P/y//P/9v/3//j/+f/2//b/+P/5//n/+f/5//r/+//8//3///////////8AAP///v//
/////////////v8AAAMABQAHAAgACAAKAAcABwAIAAoACwAMAAwADAANABIAEgASABIA
FQAWABYAGQAaABoAHAAfAB8AIAAgACUAKQArACwALQAxADEAMQA2ADwAPgBAAEQARQBM
AE8AUwBUAFcAWABYAFoAXABfAGAAYgBiAGMAZABlAGUAZgBnAGUAYwBjAGAAXgBcAFoA
VwBVAFQAUwBPAE4ATABIAEQAQgA/ADsANwAzADIAMQAvAC4ALQAqACYAJgAkACQAIwAc
ABoAGAAXABgAFQATABMAEgASABIAEgAOAAoACgAKAAsACwAMAAwACAAGAAQAAgAGAAkA
DAAOAAwADAAMAAwADwAQABAADwAMAAsACwAKAAYABQAFAAUABQAFAAQABQADAAMAAwAD
AAMABAAGAAgACAAIAAkADAAPAA8ADwAOABEAEgATABYAFQAVABYAFwAaAB0AHwAhACAA
IQAhACMAIwAkACQAJAAmACcAKAAoACoAKgApACkAJwAmACYAJAAnACkAKgAqACoAKgAq
ACoAKAAnACcAJgAgABsAHQAgACEAIQAiACIAIQAdABsAGgAWABYAFwAYABgAGAAWABQA
EgAQABAAEAAQABAAEgARABEAEQATABMAEwATABMAEwATABUAFgAWABUAFgAUABIAEAAP
ABMAFwAbAB4AGwAbABoAGAATAA0ABQD9//z//P/5//n/+//7//3//f/6//r//P/6//n/
+v/9//3///8CAAQABQAEAAMAAQD+//r/+P/2//T/9//5//3/AAD+//7//f/7//r/+v/6
//n/9//3//b/9f/3//r//P/9//n///8DAAAA/v8CAAcAEQAgADAAQgBdAIcAtADUAOQA
8gD9AP0A8QDrANwArABgAAoAsv9p/y7//P7Z/tT+6/4J/y3/Sf9c/3D/hv+b/6n/tv/I
/9P/2P/g/+n/8f/4//7/AgADAAMAAwACAAQABQAFAAUABQAFAAUABwAIAAsADQAMAAsA
CgAKAAYABAACAAEABQAJAA0AEgARABAAEQARABEAEQARABAAEAARABEAEQARABIAFQAT
ABQAFAAVABUAFgAWABYAFwAZABgAFwAWABgAGgAbAB8AHgAeACAAIwAhACIAIgAnACoA
LQAvADEAMwAzADMAOAA5ADoAOwA+AD4ARABGAEkATQBTAFcAWgBdAF4AYABgAF8AXgBe
AF4AXgBdAF0AXQBdAF0AXwBeAFwAWgBYAFUAUQBQAE8ASwBIAEYAQgA+ADwAOQA1ADEA
LwAuAC0AKwAlACMAHwAaABcAFAATABEADAAKAAgABwAHAAUABAAFAAUABgAHAAgAAwD+
//3//P/5//n/+v/6//j/+P/4//j/+f/7//3//v/6//r/+v/6//n/+v/6//n/9f/1//b/
9v/y//H/8f/x//H/8f/w//H/8v/z//T/9f/y//L/8//0//H/8P/w//L/+P/5//r/+v/9
//7///8CAAUABQAGAAcABgAHAAcABwAKAAsACwANAA8AEAAQABAADgAPABAAEAASABIA
EQARABMAFAAWABYAFAAVABUAFAAUABQAFAAUABQAEwATABIADgAJAAsADgAQABEAEwAU
ABMADwANAAwACQAIAAgACAAKAAoACAAGAAYACAAIAAgABQAFAAUAAgACAAIABAAEAAUA
BwAJAAsACwAJAAkACQAKAAoACgAKAAwADAALAAsADAALAAoACAAHAAUABQAEAAEA/f/6
//f/9v/1//X/9v/4//r//P/+//b/+P8FAAgABwAGAAUABAAEAAQABAAEAAAA/v/8//r/
+f/4//f/9v/5//r/+//8//n/+P/3//b/+P/4//j/+P/2//b/9v/2//f/+P/5//r//f/+
////AAALABQAHQAmAD8AWABxAIoAogC6ANIA6gDtAO4A7wDwALYAfgBGAA4A0v+W/1r/
Hv8U/w==
         </WaveFormData>
      </LeadData>
      <LeadData>
         <LeadByteCountTotal>10000</LeadByteCountTotal>
         <LeadTimeOffset>0</LeadTimeOffset>
         <LeadSampleCountTotal>5000</LeadSampleCountTotal>
         <LeadAmplitudeUnitsPerBit>4.88</LeadAmplitudeUnitsPerBit>
         <LeadAmplitudeUnits>��V</LeadAmplitudeUnits>
         <LeadHighLimit>2147483647</LeadHighLimit>
         <LeadLowLimit>268435456</LeadLowLimit>
         <LeadID>V5</LeadID>
         <LeadOffsetFirstSample>0</LeadOffsetFirstSample>
         <FirstSampleBaseline>0</FirstSampleBaseline>
         <LeadSampleSize>2</LeadSampleSize>
         <LeadOff>FALSE</LeadOff>
         <BaselineSway>FALSE</BaselineSway>
         <ExcessiveACNoise>FALSE</ExcessiveACNoise>
         <MuscleNoise>TRUE</MuscleNoise>
         <LeadDataCRC32>3272561167</LeadDataCRC32>
         <WaveFormData>
9P/0//T/9P/4//z/AAAEAAIAAgACAAIABAAGAAgACgANAA4ADwAQABIAFAAWABgAHAAe
ACAAIgAjACQAJQAmACsALgAxADQANgA4ADoAPAA+AEAAQgBEAEIAQAA+ADwAPAA8ADwA
PAA7ADoAOQA4ADYANAAyADAALAAqACgAJgAiACAAHgAcABkAGAAXABYAEwASABEAEAAP
AA4ADQAMAAwADAAMAAwACgAKAAoACgAKAAoACgAKAAsADAANAA4ADwAQABEAEgAPAA4A
DQAMAAkACAAHAAYABwAIAAkACgAIAAgACAAIAAsADAANAA4ADgAOAA4ADgAMAAwADAAM
AAoACgAKAAoACwAMAA0ADgAOAA4ADgAOABAAEgAUABYAGAAYABgAGAAZABoAGwAcAB0A
HgAfACAAIgAiACIAIgAiACIAIgAiACUAJgAnACgAKgAqACoAKgArACwALQAuACwALAAs
ACwALgAuAC4ALgAuAC4ALgAuAC0ALAArACoAKgAqACgAKAAmACcAKQAqACgAKAAqACoA
KAApACoAKgAsACwALgAwADAAMAAyADIAMQAwAC8ALQAsACwAKwApACgAJgAnACgAJAAi
ACEAIQAjACMAIwAkACQAJAAkACgAKwAtAC8AMgAtACwAKwAqACkAJgAlACMAIQAdABwA
HAAgACAAIAAiACIAIQAdABwAHgAgACAAHgAeAB8AIAAgACEAIQAhACUAJAAiAB4AHgAl
AC0AMwA3AEoAcwC0APwARwGXAegBMAJyArkC+AIJA9UCdAIIAoIB6wBwAAAAnf90/3r/
hP+Q/6L/rf+5/8j/1v/e/+P/5//t//T/+v///wUACQAMAA4ADgANAA0ADAAMAA8ADwAN
AA0ADQAOAA4ADgAPAA8AEQARABUAGQAaABkAGAAXABQAEwATABQAFQAVABUAEgASABMA
EwARAA8AEAAVABUAEwASABAADwANAAwACgAIAAoADAANAA8AEQASABEAEQAPAA8AEAAS
ABAAEwAWABcAFQAVABYAGQAZABkAGQAZABoAGgAbABoAGAAZAB4AIQAkACUAKAAqACoA
KwAvADMAMgA1ADYANwA6AD0APwBAAEEAQgBCAEIAQAA+AD0AOwA5ADgAOAA3ADYAOAA3
ADYAMgAxADAALQAqACkAJwAlACEAIAAfAB0AGQAXABMADQAMAAwADAANAAwACQAJAAoA
BwAFAAMA/f/8//3/AAABAP3/+f/3//b/+P/3//X/9P/3//j/+v/5//b/+P/9//z//P/9
////AQD///3/+//4//r/+v///wEA///+//7//f////7//v8AAAAAAAD///z/+//8//7/
AAD+//7//v8AAAEAAgACAAMAAQABAAEAAgACAAMABQAFAAQABQAEAAIAAAABAAIAAwAF
AAUABQAHAAgACQAJAAcABgAHAAYABAAHAAgACgALAAsADQAOAA4ADgAOAA8ADwANAAsA
CQAHAAgACAAJAAwADgAOAA4ADgAPAA8ADwAQAA4ADQANAAwADAAOAA4ADgAOAAoACgAK
AAsADAAMAAsACgAOAA4ADgAPABIAEgASABAAEAAQABIAEgASABAADgAMAA4ADwAQABIA
DwANAAkABgAEAAQAAwACAAEAAQACAAEAAQACAAIAAgAFAAoADQAPAA0ADgALAAoADAAM
AAsACAAHAAUAAwD///z//P/+//7/AAACAAMAAwACAAIAAgAEAAQAAgACAAMAAgACAAEA
AQD//wMACAAKAAgACgAJAAsAEwAXACgATQCGAMYAEQFrAboB/gFEAo8C0ALjAq0CUALq
AWwB2wBkAP7/lf9e/2D/bP92/4b/kf+Z/6T/sv++/8P/yf/P/9L/1v/b/+H/5f/q/+7/
8P/x//P/8v/y//X/9f/x/+//7f/s//H/9P/4//v/+f/3//n/+//8//v/+v/5//r/+f/5
//r/+f/5//n/9v/5//v//P/7//n/+P/7//n/+f/4//b/9f/3//j/+P/4//b/9v/1//X/
9v/2//T/8//y//H/8f/y//P/9//7//3/+v/5//n/+//5//n/+f/5//v//P/+//7/AAAB
AAYACQAIAAcACAAIAAUABQAIAAsADAAPABAAEQAVABkAHAAeAB8AIAAgACAAHgAaABcA
EwASABAADwANAA0AEAAQABAADgANAAwACQAFAAMAAAD9//n/+P/3//X/9P/1//T/8f/r
/+j/5f/j/+L/4f/j/+b/4v/f/9z/1f/T/9P/1f/V/9D/y//I/8b/yP/J/8n/yv/H/8b/
xv/D/8H/xP/K/8r/x//F/8T/w//G/8f/yP/I/8b/xP/H/8f/xP/E/8X/xf/E/8L/wf/C
/8L/wv/B/77/vv++/7//wP/A/8D/wP/C/8L/wv/B/8H/wf/B/8H/wv/A/7//v/+9/77/
v/++/7z/vP+9/77/v//A/7//vv+//77/v/+//73/vP+9/7z/uv+4/7j/uf+5/73/wf/E
/8b/w//C/8L/wf+//7//v/+//7//vv++/8D/wv/C/8L/wv/A/73/uP++/8H/wv/D/8T/
wP/A/8D/wf/A/8D/v/++/8L/wv/C/8P/wv/C/8L/wP/C/8T/yP/K/8n/yP/H/8b/w//B
/7//vv+9/7v/t/+0/7b/tv+1/7T/uP+7/7//wf+//8D/wP/A/77/wP/A/7//wP/C/8D/
wP++/77/vf+6/7n/t/+1/7H/sP+w/7L/sv+y/7T/tf+1/7D/sP+w/7L/sv+w/7D/sf+v
/67/rP+r/6//s/+2/7b/tP+4/7//xf/L/9H/5P8PAEoAjgDdAC8BfgHEAQQCRwJ+AoUC
SwLsAXgB5ABPANb/YP8J//j+CP8Y/yr/Ov9B/0n/Uv9e/2z/d/99/33/gv+K/5P/nf+j
/6j/p/+m/6T/o/+j/6L/pP+j/6H/of+h/6L/ov+i/6P/o/+n/6f/q/+v/7D/r/+u/63/
q/+p/6j/qP+r/6v/q/+o/6v/rf+u/63/qv+q/67/rf+t/6z/qv+p/6r/qv+p/6j/qv+q
/6n/qf+s/6z/qv+p/6r/q/+t/7D/rv+v/7D/r/+x/7P/tv+7/7n/uf+5/7n/vP++/8H/
wv/A/7//wv/D/8T/xf/I/8r/zP/N/9H/1f/W/9n/2v/b/93/4f/k/+b/6f/q/+r/6v/o
/+b/5f/j/+P/4v/i/+H/4v/k/+P/4v/i/+H/4P/d/9b/0//P/8v/xv/G/8b/xf/C/8H/
vv+5/7n/uP+3/7f/tP+x/7H/sv+w/6//rv+p/6f/p/+p/6n/qP+l/6T/pP+i/6H/n/+e
/5//nv+e/5v/nf+g/6b/pv+i/6H/of+h/57/nf+c/5r/mv+Y/5v/m/+a/5r/m/+b/57/
nv+f/6L/oP+e/5v/lv+S/5L/k/+U/5X/lv+X/5r/nf+e/57/n/+c/5v/mv+a/53/n/+i
/6P/o/+l/6X/pP+k/6X/pv+n/6n/qf+p/6v/r/+x/7L/sf+z/7X/tf+0/7L/sv+z/7P/
s/+1/7b/tv+2/7b/t/+3/7n/uf+5/7n/uv+6/7v/vv+8/7z/vP+8/7r/uf+6/7z/vP+8
/7z/vP+8/7z/vf+9/77/vv++/73/uv+3/7X/u/++/8H/wv/G/8j/zP/O/83/zP/L/8r/
yv/J/8j/yP/K/8n/xv/E/8b/xv/F/8T/wv/D/8X/xf/F/8b/xv/G/8b/yv/M/83/zv/Q
/87/zv/R/9L/0v/Q/9H/z//N/8n/x//G/8f/xv/I/8r/y//L/8v/zP/N/9D/z//M/8v/
y//M/8z/y//L/9f/1//W/9j/2P/c/+P/6f/t//X/BAAhAFIAlADjADkBigHUARgCVQKM
AqkCjQI+AtoBUgGxACoAtP9J/xz/Iv8u/0D/Vv9j/2//gP+O/5r/of+n/6//tv+4/7v/
w//H/8r/yv/K/8n/yf/N/9D/1v/Z/9b/1f/U/9T/1f/W/9j/2f/Z/9f/2f/b/9//3//f
/9//4P/h/+P/5v/k/+P/4v/e/+D/4f/h/9//3v/e/+L/4f/g/+D/3//f/+D/4P/f/97/
4P/g/9//3//i/+L/4P/f/9//3//g/+L/4f/j/+X/5f/k/+P/4//l/+j/6f/q/+v/8P/y
//X/9v/2//f//P////z/+//8//z/AwAJABIAGwAZABsAGwAbABwAHwAhACIAJQAmACYA
JgAnACYAJgAlACMAIgAiACEAIAAiACEAIAAcABsAGgAXABMAEwASABEADQAMAAsACQAE
AAEA/P/1//b/9v/2//f/9v/1//f/+v/5//f/9f/v/+//7//x//H/8P/t/+z/7P/t/+3/
7P/s/+3/7P/s/+n/6f/s//L/8v/w/+//7//v//D/7//u/+z/7f/s//D/8f/y//L/8//z
//L/8P/v//D/8//0//T/8v/z//T/9v/4//f/9v/1//b/+P/6//v//f/7//v/+//8//7/
AQAFAAcACAAJAAgABgAGAAcACAAJAAsACwALAA0AEAARABEADwATABUAFQAUABUAFgAY
ABkAGgAdAB8AIAAfAB4AHgAdAB8AHwAfAB8AIAAgACEAJAAiACIAIgAiACoAKgAnACYA
JQAkACIAIgAiACMAJQAmACYAJgAmACYAJgAnACsALAAtACwAKgAqACwALAAuAC4ALgAu
AC4ALQAsACwALAArACgAJgAmACYAJQAkACMAIwAkACMAIQAiACIAIgAlACoALQAvADAA
MgAwADAALgAsACkAJAAjACEAHwAbABwAHgAiACQAIgAkACUAJQAhACAAHwAgACMAIgAj
ACUAJAAkACMAIwAlACUAJgAoACwAKgApAC0AMwA5AEYAYwCUANQAHQFvAcQBDgJWApkC
2gIBA+sCogJIAtABNQGmADIAw/9+/3b/gv+Q/6b/t/+7/8T/0v/e/+X/6//z//r/AAAB
AAkADwAUABUAFgAWABcAGAAYABsAGwAbABsAGwAcABwAHAAdAB0AHwAdAB8AIQAiACEA
IAAfACAAHwAfACAAIQAhACEAHgAcAB0AHQAbABsAHAAhACEAIwAkACQAJQAkACQAIwAi
ACIAIgAhACEAJQAmACUAJQAmACcAKQAsACgAKQAqACkAKQApACoALQArACsAKwArAC8A
MAAyADIANAA1ADoAPQA9AD0APwBAAD4APwBDAEcARgBJAEoASwBMAE8AUQBSAFUAVgBW
AFYAVgBUAFMAUQBNAEoASABFAEoATgBPAFAASwBJAEcAQwA8ADkANQAxADMANgA5ADsA
NQAzAC8AKQAkACIAIAAfABoAFwAXABgAFgAVABQADwALAAsADQANAA4ACwAKAAoACgAJ
AAcABgAFAAQABAABAAEABAAKAAoABgAFAAUABQAGAAUABAACAAEAAAAEAAUABgAGAAcA
BwAFAAQABAAGAAgACAAHAAQAAwAEAAYACAAHAAYABQAGAAUABgAGAAcACQAJAAkACgAJ
AAkACgAJAAgACQAIAAYABAAFAAYABwANAA0ADQAPAA8ADwAOAAsAEAATABQAFAASABIA
EwATABEAEwAUABQAFgAWABcAFwAaABsAHAAdABsAGgAaABwAGgAYABYAFAAWABUAFAAU
ABcAGQAaABwAGgAbABsAGQAZABYAFgAWABYAFgASABIAEgATABYAGAAZABoAGwAaABkA
GQAcABwAHAAaABsAHAAfACAAIAAgACAAIAAeAB0AHAAcAB0AGwAXABQAEgASABEAEAAO
AA8AEQARABQAFgAXABgAFgAYABgAFwAcACIAJAAoACcAJgAkACAAHQAbABkAFQARABAA
EQAQABIAFAAVABUAFAAUABQAFgATAA4ACwAJAAkACAAGAAUABwAFAAQACAAKAAoACwAP
ABEAEwAcADUAYgCgAOkAPQGSAd4BIgJlAqYC1wLNAoICIgKyASUBmgAsAMH/bP9a/2b/
bP90/4X/mf+s/7b/uP+9/8X/zf/S/9j/3//j/+f/7P/t/+7/7v/v/+//7v/w/+//8f/x
//H/8v/w//D/8f/x//P/8f/z//X/9f/1//X/9f/z//H/8P/w//L/8//0//L/9P/1//X/
8//y//L/9v/1//X/9P/y//H/8//0//T/9P/y//L/8f/x//L/8v/w/+//8v/z//X/+P/0
//X/9v/1//b/9//5//3/+//7//v/+//8//z//f/8//n/+f/9////AwAHAA0AEgAQAA8A
EQATABMAFQAVABUAFAAXABkAGgAZABoAGgAaABgAFgAVABMAEQAQABAADwAOABAADwAO
AA0ADQANAAsABwAFAAIA///8//z//P/7//j/9//0/+//6f/m/+P/4f/j/+P/5v/q/+j/
5f/i/9v/1//X/9n/2f/Z/9f/1//Y/9b/1f/T/9L/z//O/87/y//I/8r/z//O/8r/yf/J
/8n/y//L/8v/yv/L/8r/zv/P/8v/yv/K/8n/y//K/8r/zP/O/87/zf/K/8b/xv/H/8j/
yP/I/8j/yv/O/9D/0f/T/8//zf/L/8r/yP/J/8v/y//L/83/zf/M/8n/yf/J/8n/zP/L
/8r/y//L/8v/yv/H/8f/yf/J/8j/xv/G/8f/x//H/8n/yv/K/8j/yP/J/8n/yf/J/8n/
yf/J/8j/yP/K/8j/yP/I/8j/yv/J/8j/yP/I/8n/yf/K/8r/yf/J/8b/xv/G/8b/xv/G
/8j/yv/N/8z/zP/L/8r/yv/K/8r/y//K/8r/yv/I/8n/yv/N/87/0f/S/9P/1P/S/8//
zP/K/8f/xf/B/77/v//A/8D/wP/B/8P/xv/H/8j/yv/L/8z/yf/M/83/zf/L/8z/yf/I
/8r/zP/N/8z/yP/F/8L/vf+8/7z/vv++/7z/vv+//7//uv+6/7r/vP++/7z/vP+9/73/
vP+6/7n/wf/D/77/uv+4/7j/v//P/9v/5f/+/zUAfADEABEBXQGkAeoBMgJvAowCcwIt
As4BTgG0ACkAtP9K/xP/DP8Q/yD/OP9M/1f/Y/9s/3j/gv+L/43/k/+e/6T/p/+r/6//
tv+2/7b/tf+1/7b/tv+5/7n/uf+5/7n/uv+3/7b/tv+1/7b/tf+4/7v/u/+7/7v/u/+5
/7f/tv+2/7r/vf/A/8D/wP/B/8H/v/+7/7r/vf+7/73/vv++/7//vv++/73/vP+8/7z/
u/+7/7z/vP+6/7n/uf+5/7r/vP++/8H/xP/F/8X/xf/G/8n/x//H/8f/x//L/8z/zv/O
/8//0f/X/9v/2v/b/97/4P/f/9//4v/l/+f/6//t/+//8P/z//X/9v/1//b/9v/2//T/
8v/x/+//7P/q/+n/5//r/+7/7v/u/+7/7f/s/+n/4v/f/9v/1//U/9T/1P/T/9D/z//M
/8f/xP/C/8D/v/++/7v/u/+8/7r/uf+4/7P/s/+z/7X/tf+0/7H/sP+w/7L/sf+v/67/
q/+q/6r/p/+n/6r/sP+w/7D/r/+v/6//r/+v/6//rv+r/6j/qv+p/6b/pv+n/6f/qf+o
/6j/qv+o/6j/p/+k/6L/ov+j/6T/of+g/5//oP+i/6T/pf+n/6r/q/+s/67/rf+t/67/
rf+x/7P/s/+y/7D/sf+y/7P/u/+9/7//w//D/8P/wv+//7//wf/B/8D/wP/A/8H/wf/B
/8P/xP/E/8T/xP/F/8X/w//D/8P/w//E/8T/xf/I/8j/yP/I/8j/xv/F/8T/xP/I/8v/
0f/Q/87/zf/M/8v/yv/K/8r/yv/L/8r/yv/J/8j/zP/M/8z/zf/T/9b/2f/a/9r/2v/c
/9z/3v/e/97/3v/c/9v/2v/a/9z/2//Y/9b/2P/Y/9f/1v/U/9X/1//X/9f/2P/Y/9j/
2v/e/+D/4f/j/+b/5f/m/+T/5P/j/+D/4v/h/+D/3f/a/9r/3P/c/9v/3P/c/9v/2P/Y
/9j/2v/h/+T/6f/v//D/8P/v/+//7//x//L/8P/w//D/9f///wUADQAkAEsAhADOAB8B
cQG+AQQCSAKFArYCvwKLAjQCxAEyAZsAHACk/03/PP9G/1D/av+A/43/mf+m/7L/wP/J
/9H/0//Y/97/4f/j//H/AAD+//7//f/9//v/+v/8//v/+//7//v//P///wAAAgADAAMA
AQADAAUABAADAAIAAQABAAEAAgAEAAUABQAFAAIAAgADAAMAAQADAAQACQAJAAkACAAG
AAUABAAEAAMAAgAGAAoADQARAA8ADgALAAkABwAFAAQABAAIAA0AEgAVABcAFwAYABsA
GQAZABkAGQAbABwAHgAeAB8AIQAnACsALAAtADAAMgA0ADUAOQA9AD4AQQBCAEMARABH
AEkASgBNAE4ATgBOAE8ATgBOAE0ATABMAE0ATQBNAFAAUABQAE0ASwBJAEUAQgBBAD8A
PQA4ADgAOAA3ADUANQAzAC8ALgAsACoAKQAjAB8AHgAeABwAGwAaABUAFgAZAB4AIQAd
ABkAFwAWABYAFQATABIAEwAUABYAFQAUABYAGwAaABYAFQAVABUAFAATABIAEAAOAAwA
DwAPAA0ADAAMAAsADQAMAAwADgAQABAADwAMAAwADAANAA4ACwAKAAkACgANABAAEgAV
ABcAFwAXABgAFgAXABkAGQAaABsAGgAYABoAGwAcAB0AHwAfAB8AIQAiACMAIwAhACEA
IwAjACIAIgAiACMAIwAjACUAJgAmACUAJAAkACMAIgAhACAAHwAiACIAIwAmACUAJAAj
ACIAIAAdABoAGAAaAB8AIQAeACIAHwAeAB0AHAAYABgAGAAZABoAGgAZABgAGgAaABoA
GwAbABoAGQAWABgAGAAaABoAHwAgACEAIgAiACEAIAAgAB8AHQAZABYAFgAWABUAFAAS
ABMAFQAVABQAFAATABIAEgAWABgAGQAYABoAGAAYABgAGAAXABQAEwARAA8ACwAKAAoA
DAAMAA4AEAARABEACwAKAAkACgAIAAYABgAHAAoACgAJAAkACQAHAAwAFgAgACAAGQAX
AB0AJQAuAEcAeAC8AA0BZQG2AQICSAKFAsIC6QLRAoICHgKkAQsBggAOAJv/Wv9a/2r/
dv+I/5P/m/+o/7T/vP/H/8//0//W/9r/3//j/+v/8P/y//L/8f/x//D/8P/z//P/8f/x
//H/8v/0//b/+f/7//3/+//9///////9//v/+f/7//v//P/+//v/+f/3//L/9f/5//z/
/f/4//b/+P/1//b/9v/1//X/9f/2//b/9v/2//b/9f/1//T/9P/y//H/8//z//T/9v/1
//f/+f/5//f/9//4//v/+f/5//n/+f/7//z//v/+//7///8EAAcACgALAA4AEAAQABEA
FQAZABoAHQAeAB8AIAAjACUAJgAmACYAJQAkACIAIAAfAB0AHQAeACAAIQAgACAAHQAa
ABoAGwAcABsAFgAVABMAEQAOAA4ADgANAAkABwADAP3/+//6//n/+f/2//P/8//0//L/
8f/w/+v/6f/p/+v/6//o/+X/5P/k/+f/6f/q/+z/7v/u/+//7f/o/+j/6//o/+X/4//i
/+H/5f/p/+3/8P/u/+z/7//v/+z/7P/t/+3/7//u/+7/8P/u/+7/7f/q/+v/7P/u//D/
8P/w//D/8v/z//T/9P/1//T/8//y//L/7//v//D/7//z//X/9f/0//L/8//0//X/9//1
//P/8//y//P/8//x//b/+f/6//r/+v/6//v/+//4//n/+f/4//r/+v/7//v/+//7//v/
+//7//r/+v/8//v/+v/5//j/9v/1//T/9P/0//X/9f/2//f/+f/6//n/AwAFAAUAAgAA
AP7//P/6//b/9v/2//f/+v/8//3//v8AAAAAAAABAAAAAAAAAP7/+//6//v/+v8AAAIA
BAAGAAUAAwABAAAAAQD///v/+P/2//b/9f/0//b/9//5//n/+f/6//r/+v/4//z//v//
////AAD9//z///8AAAAA/v////3/+//3//T/9P/2//b/9P/2//f/9//2//b/9v/4//f/
9P/z//P/9P/0//P/8//1//n//v/+//7//v/9/wEABwAJABYAMwBoAKoA9QBFAZQB2gEg
AmMCpALLAq0CWAL2AYQB9wByAAIAlf9S/1L/ZP9w/4D/if+P/5r/pP+s/7X/wf/N/9T/
2P/f/+X/6f/q/+r/6v/p/+n/6P/o/+v/6//t/+3/7f/u/+7/7v/v/+//8v/x//T/9//2
//X/9P/z//L/8f/x//L/8f/x//H/7v/t/+3/7P/p/+z/8P/4//v/+f/4//b/9f/y//L/
8f/w//D/8P/v/+//7v/u/+z/6//r/+v/7P/u//H/9f/5//v//P/9////AwABAP///f/7
//r/+v/7//r/+//9/wMABwAFAAUABwAIAAYABwALAA8AEgAVABYAFwAUABUAFQAUABMA
FAAUABQAFAASABEADwAPAA4ADgANAAwADgANAAwACAAHAAYAAwD//////v/9//n/+P/3
//X/9P/z//D/6//p/+j/5//n/+P/3//e/97/3P/b/9r/1f/T/9P/1f/V/9T/0f/Q/9D/
0P/P/83/zP/K/8j/x//D/8H/xP/K/8r/xf/D/8L/wf/E/8f/yv/M/8r/yP/L/8v/yP/G
/8X/w//E/8T/xf/I/8r/yv/J/8b/xv/G/8f/yP/G/8b/xv/I/8f/xv/E/8P/xf/F/8X/
xv/G/8f/yf/J/8j/yf/I/8b/x//J/8v/zf/O/8v/yP/H/8f/x//G/8P/x//J/8n/yP/H
/8b/xv/F/8X/x//I/8j/x//G/8b/xf/I/8n/yv/L/8j/xv/F/8b/xP/E/8T/xP/F/8X/
xf/G/8T/w//B/8D/wv/F/8f/x//F/8P/wf+//77/wP/A/8D/wP/B/8L/w//F/8T/xP/D
/8L/wv/C/8L/w//G/8j/yv/K/8r/yv/M/8z/zP/K/8j/xv/I/8f/xv/G/8P/wf+9/7r/
u/+8/7z/vP+8/73/v/+//8H/wv/C/8L/vv/A/8D/v//B/8T/w//E/8X/xv/G/8T/wP+9
/7r/tf+y/7D/sP+u/7L/tv+5/7v/tv+2/7b/uP+4/7b/tv+3/7b/tv+1/7X/tf+7/8D/
wP++/77/vf/F/8//1//k/wMANgB8AMsAGwFoAbIB+AEzAmICdwJPAvwBkgEIAXEA9P+A
/x///v4E/w7/Iv88/03/V/9g/2z/ev+D/4f/jf+U/5r/of+l/6f/rP+q/6r/qf+p/6v/
rP+w/7H/sf+x/7H/sv+v/67/rv+t/67/rf+w/7P/t/+3/7f/t/+4/7f/t/+4/7j/t/+2
/7L/tP+1/7X/s/+0/7b/vP+9/7v/uv+4/7f/t/+4/7j/uP+4/7j/t/+3/7r/uv+4/7f/
t/+3/7j/uv+4/7v/vv+//77/vf+9/7//wP/B/8L/w//D/8T/xv/G/8j/yf/O/9H/1P/V
/9j/2v/Y/9n/3f/h/+L/5f/m/+f/6v/t/+//8P/z//T/9P/0//L/8P/v/+3/6//q/+r/
6f/o/+r/6f/o/+b/5f/k/+H/3P/b/9n/1//T/9L/0f/P/83/zf/L/8f/xf/E/8P/w/+9
/7n/uP+4/7b/tf+0/6//r/+v/7H/sf+t/6n/p/+m/6n/qf+o/6j/pv+k/6P/n/+g/6T/
q/+s/6n/p/+m/6X/p/+n/6f/pv+i/6D/o/+j/6H/oP+g/5//nf+c/5z/nv+c/5z/m/+Y
/5n/mv+c/57/nP+c/5z/nv+d/57/nv+f/6L/o/+k/6b/pP+l/6f/p/+s/6//sP+w/7L/
s/+0/7X/t/+3/7f/uf+7/73/vv+9/73/v/+//77/vP+8/73/vf+//8P/xv/I/8n/yv/M
/83/y//L/8v/y//J/8j/yP/K/8z/zv/Q/9L/0f/P/83/zP/O/8//z//Q/9D/0f/R/8//
0f/O/9D/0P/Q/9D/0f/S/9P/1f/V/9b/1v/W/9r/2v/a/9v/3P/c/9z/2v/a/9r/3P/c
/+H/5P/n/+r/7P/r/+r/6v/o/+X/4P/c/93/3v/e/97/4f/j/+b/5//n/+j/6P/o/+b/
6v/s/+3/8P/0//T/9v/2//b/9f/y//H/7//t/+n/7f/w//X/+P/3//j/+P/3//X/9v/3
//r/+f/2//X/9f/4//r/+//9//3/AwAIAAYABAAGAAkACwAPABkAMABXAI4A3AAvAX0B
xAEOAlACiQK6AsMCjwI8AtABQAGrAC4AuP9j/1T/Xv9u/4T/lv+f/6n/tv/C/8z/1//j
/+v/7v/y//n///8DAAgACgAKAAkACQAKAAoADQANAAsACwALAAwADQAOABAAEQARAA8A
EQATABAADQAKAAcACgANABEAFgAVABUAFQASABQAFQAVABMAEQASABcAFwAWABYAFQAV
ABYAFgAVABQAEwASABAADwAPAA4ACwAJAAoACwANABAADwARABMAEwAQAA8ADwARABUA
FwAZABsAHAAcAB0AHAAaABsAIAAjACQAJQAoACoALgAxADcAPQA9AD8APwA/AD8AQQBC
AEIAQwBEAEQARABIAEgASQBJAEkASABIAEcARwBIAEYARABCAEEAQAA9ADoAOQA3ADUA
MgAyADIAMQAsACsAKAAjACAAHgAcABsAFwATABIAEgAVABUAFQARABEAEwAXABkAFQAR
AA8ADgAOAA0ACwAKAAsACgAKAAcABwAKABAAEAANAAsACgAJAAoACQAIAAYAAgAAAAMA
AwABAAAAAAD///3//P/8//7/AAACAAMAAgAAAAAAAQACAAAA/v/8//z//v8AAAEAAwAG
AAcACAAKAAwADQAPAA8AEAARABAADgAQABEAEgATABUAFQAVABcAFQAVABQAEQATABUA
FQAUABUAFgAYABkAGAAZABkAGAAWABYAFwAXABcAFwAXABcAFgAUABMAFAAXABoAHQAg
AB0AGwAZABgAFQAVABQAFAAVABcAGAAXABcAFwAXABcAFgAVABQAEwATABMAFAAWABcA
GAAZABoAGAAXABcAFwAXABcAGAAYABYAFgAWABYAGAAYABYAFgATABIAEgARAAwACwAJ
AAgABgAHAAcACAAKAAwADgARAAkADQAZABwAGwAaABkAGAAWABYAFgAWABIAEAAOAAwA
CwAKAAkACAAJAAoACwAMAAsACgAJAAgACgAKAAoACgAKAAoACgAKAAsADAANAA4AEAAQ
ABAAEAAUABgAHAAgAEQAZgCIAKoA9AA+AYgB0gEKAkACdgKsAmsCKgLpAagBMgG8AEYA
0P+0/w==
         </WaveFormData>
      </LeadData>
      <LeadData>
         <LeadByteCountTotal>10000</LeadByteCountTotal>
         <LeadTimeOffset>0</LeadTimeOffset>
         <LeadSampleCountTotal>5000</LeadSampleCountTotal>
         <LeadAmplitudeUnitsPerBit>4.88</LeadAmplitudeUnitsPerBit>
         <LeadAmplitudeUnits>��V</LeadAmplitudeUnits>
         <LeadHighLimit>2147483647</LeadHighLimit>
         <LeadLowLimit>268435456</LeadLowLimit>
         <LeadID>V6</LeadID>
         <LeadOffsetFirstSample>0</LeadOffsetFirstSample>
         <FirstSampleBaseline>0</FirstSampleBaseline>
         <LeadSampleSize>2</LeadSampleSize>
         <LeadOff>FALSE</LeadOff>
         <BaselineSway>FALSE</BaselineSway>
         <ExcessiveACNoise>FALSE</ExcessiveACNoise>
         <MuscleNoise>TRUE</MuscleNoise>
         <LeadDataCRC32>1492383502</LeadDataCRC32>
         <WaveFormData>
EgASABIAEgAXABoAHQAgAB4AHAAaABgAGwAcAB0AHgAfACAAIQAiACQAJAAkACQAJwAo
ACkAKgAqACoAKgAqAC0AMAAzADYAOAA6ADwAPgBAAEIARABGAEMAQgBBAEAAQgBCAEIA
QgBAAEAAQABAAD4APAA6ADgANAAyADAALgAsACoAKAAmACMAIgAhACAAHQAcABsAGgAY
ABgAGAAYABcAFgAVABQAEwASABEAEAAOAA4ADgAOABAAEAAQABAAEQASABMAFAAQAA4A
DAAKAAkACAAHAAYABgAGAAYABgAEAAQABAAEAAcACAAJAAoACAAIAAgACAAGAAYABgAG
AAUABAADAAIABAAEAAQABAAEAAQABAAEAAUABgAHAAgACAAIAAgACAAIAAgACAAIAAoA
CgAKAAoACgAKAAoACgAIAAgACAAIAAsADAANAA4ADgAOAA4ADgAPABAAEQASABAAEAAQ
ABAAEAAQABAAEAAQABAAEAAQAA8ADgANAAwACgAKAAoACAAIAAgACAAIAAgACAAIAAcA
BwAJAAkACQALAA0ADwARABIAEQARABAADQAMAAsACgAKAAkABwAGAAYAAwADAAUAAwAA
AP7//v//////AAADAAUABQAFAAYACgAMAA0ADQAMAAsACgAJAAcABAABAP///P/4//b/
9v/5//r/+//8//n/+P/3//T/+f/5//j/+P/4//f/9//3//n/9//4//n/+P/1//P/8f/3
//v/+v/8/w4ANQBqAKYA4AAaAVIBgQGvAeUBFwIsAhMC6AG6AWsB/wCbAEMA6P+p/5P/
kf+a/6T/qv+0/77/xv/M/8z/0P/U/9f/3P/f/+H/5f/p/+v/6f/n/+X/4//n/+v/6//q
/+n/6P/n/+f/5//n/+f/6v/r/+7/7//v/+//7v/s/+7/7v/t/+v/7P/t/+7/7//q/+r/
7f/t/+z/7P/r/+r/6P/p/+n/5v/k/+L/5P/p/+v/6//r/+v/7f/u/+//8P/w/+7/7v/y
//P/8//z//X/9P/0//X/9f/0//T/9f/2//T/9P/0//b/9//4//n/+//+//z///8IAAkA
CQAKAA0ADgAPABEAEwAVABgAGgAcAB8AIAAhACEAHwAgACAAIAAhACAAIAAgACAAIAAf
AB8AHwAeABwAGwAdABgAFQAUABIAEgASAA8ADAAGAAIA//8CAAMABAACAAEA//////7/
+//6//n/9//3//f/9//1//P/8P/v/+//7f/u//D/8P/x//H/8v/z//H/8P/w//D/8//1
//f/+f/2//X/8//w//P/8//z//T/8f/w//D/8P/y//H/8f/x/+7/7v/t/+3/7//u/+7/
7v/s/+n/6f/r/+3/7v/v//L/8P/t/+3/7f/r/+z/7P/u/+z/7P/s/+z/7f/t/+3/7f/v
/+//7//v/+//8f/x/+//7P/u/+//7v/v//D/8f/0//X/9f/1//f/9//3//j/+f/3//T/
8f/v//D/8f/0//X/9f/1//X/9f/4//n/+f/4//b/9P/1//X/9P/2//b/9v/2//b/9P/0
//T/8v/y//T/9P/1//X/9v/5//v/+//7//v/+f/5//v/+//7//r/+f/4//r//P/+////
+//6//j/9f/0//X/9P/y//D/8v/z//P/8v/1//X/9f/4//r//f8AAP7//f/8//v/+//7
//r/+P/2//X/8v/u/+v/6v/r/+r/6//s/+3/7v/u/+z/7//v/+z/7P/s/+v/6//r/+v/
6//o/+v/8P/x/+//8f/t/+v/8P/y/wAAJQBUAIYAxAAEAToBZQGVAdEBBwIaAgUC2gGu
AWsBAwGjAE8A9v+v/5H/i/+U/6D/qP+q/7D/uv/A/8L/xv/K/8v/zP/N/9P/1f/Z/9//
3//f/9//3//j/+f/5//i/9//3P/Z/97/4f/k/+f/5v/l/+b/5f/l/+X/5P/i/+P/5P/k
/+P/4//j/+P/4//h/+L/5v/n/+P/4v/g/97/4P/h/+H/3v/e/9z/3v/j/+D/3//e/93/
3P/c/9z/3P/Z/9b/1f/Y/93/3f/d/9//3//e/97/3f/d/9z/3P/c/97/3v/e/+D/4f/i
/+P/5f/h/9z/3P/i/+H/3//e/9//4P/h/+P/5f/m/+r/7f/w//H/8v/z//P/7//u/+z/
6v/n/+b/5v/m/+b/5v/l/+X/5f/k/+L/4f/f/9j/0//Q/8v/yv/J/8X/x//E/8P/w/++
/7v/uP+y/7T/s/+0/7T/sf+u/6v/p/+l/6X/pf+j/5//nP+b/5v/nf+e/6D/oP+e/5v/
mf+X/5T/lP+V/5b/lf+V/5X/lf+Y/5n/mf+Y/5j/l/+W/5b/lv+W/5f/mP+X/5X/lP+T
/5L/kv+R/5H/kf+Q/5D/kP+R/4//kP+T/5L/kv+S/5T/lP+R/5H/kf+Q/5D/j/+Q/47/
jv+O/47/kP+R/5L/k/+V/5X/lf+V/5X/l/+X/5X/kv+U/5X/lP+U/5T/lP+W/5r/m/+c
/5//nf+d/57/n/+d/5z/m/+b/53/nf+f/5//of+h/6H/of+f/53/mv+e/6H/ov+j/6T/
ov+g/6D/oP+g/6D/ov+i/6P/o/+k/6f/pf+l/6X/pf+o/6n/rP+t/6z/rP+s/6z/qv+q
/6r/qf+n/6b/pP+h/6P/pf+l/6T/qP+u/7P/t/+4/7v/u/+7/7r/uv+7/7z/v/+//7//
v/+//7//vv+8/7z/u/+4/7T/sv+y/7T/tP+3/7j/uf+6/7r/uP+7/7v/uv+6/7r/uf+7
/7v/u/+7/8D/xf/I/8f/xf/H/8v/zf/Q/9T/6v8TAEQAfAC6APwANAFlAZkB0wEHAhQC
8wHEAYYBHQGrAE0A8f+a/3H/af9x/37/hv+M/5L/lv+c/6b/rv+y/7L/s/+6/8H/x//L
/9H/0f/P/83/y//J/83/0f/R/9P/0//T/9P/0//T/9P/0//X/9n/3f/f/9//3//e/9z/
3v/e/93/2//e/9//4P/h/+H/4v/m/+f/5P/k/+P/4v/j/+X/5v/k/+X/5P/n/+3/7P/r
/+r/6f/r/+z/7f/u/+//7v/v//T/9f/z//H/8f/1//j//P////7//v///wAAAwAEAAUA
CAAHAAgACQALAA0ACgAMABQAFgAXABkAHQAhACMAJgApACwAMAAzADYAOQA6ADsAOwA7
ADwAPAA8ADwAPAA9AD4APwBAAEAAQQBCAEIAQQBBAD4AOAA0ADIAMAAwADAALQAtACgA
JQAjACUAJQAlACIAIwAhACEAIAAhACAAHwAdAB0AHQAdABsAGwAaABsAHQAcABwAHQAc
ABoAGQAZABkAGQAaABwAHgAfAB8AHwAfAB0AHQAcABoAHAAbABoAGgAaABoAGwAcAB4A
HQAdAB0AGQAYABYAFQASABAADwAOAA8ADQAOABEAEwAUABUAGAAUABEAEQARABIAFAAV
ABgAFgAWABYAFgAWABcAGAAZABsAGwAbABsAHQAhACMAIwAiACQAJQAkACMAIgAhACIA
IwAjACMAJQAlACUAJgAnACkAKAAnACcAKQApACsAKwApACkAKQApACcAIwAiACIAIgAi
ACIAIgAgACAAIAAeAB4AIAAgABwAGQAXABcAGwAdAB8AIQAkACUAKAApACkAKAAnACYA
JAAkACQAIwAjACIAIAAdAB8AIQAhACAAHgAgACEAIQAgACMAIwAjACUAJgAoACoAKQAp
ACkAKQAsAC0ALQAsACoAKQAmACIAHgAeACAAIAAeAB4AHgAeACEAIAAkACUAIwAiACEA
HwAdAB0AHQAdACYAJQAkACcAJQAnACsAKwAqAC4APABbAIYAvAD8AD4BeAGtAd8BDwI/
AlgCSwIkAvIBnQEnAb8AawAQANH/t/+3/8T/0P/W/+D/7P/2//7/AgAEAAoADQAOABEA
FQAZABkAHQAbABkAFwAaACEAKAArACgAJwAmACUAJAAjACIAIQAfAB8AIQAhACUAJQAk
ACIAKAAqACsAKwAoACcAJgAlACQAJAAnACcAJQAmACYAJgAmACcAJwAkACMAIgAlACsA
KQApACkAKQAqACoAKgAqACkAKAApAC4ALgAtACwALQAsACwALQAtADAAMAAxADIAMwA0
ADUAOAA4ADgAOAA5ADgANAA1ADwAQQBFAEoAUQBQAE8ATwBPAE0AUABSAFQAVwBYAFkA
WQBZAFoAWgBaAFcAVgBWAFYAVgBWAFUAVQBTAFIAUABPAFAATABKAEoARABEAEQAQQA+
ADgANAAxADIAMwA0ADIANAAzADQANAAxADAALwAtAC0ALQAtACsAKgAoACgAKQAnACgA
KgAqACgAJwAnACcAJAAkACUAJgAlACUAJQAlACMAIwAiACAAIgAhACAAIAAhACAAIAAg
AB0AGwAaABkAGQAaABoAGwAbABoAGgAaABYAEwATABUAGQAaABsAHgAbABcAFgAVABYA
GAAZABwAGAAYABgAGAAXABcAFwAXABkAGQAZABkAGwAdAB0AGwAbAB4AIAAgACAAIAAg
ACIAJQAlACUAJwAmACUAJQAlACUAJAAjACMAIwAjACUAJQAjACMAIwAjACkAKgAoACYA
JAAiACEAHgAdABwAHAAcAB4AHgAcABsAGwAdAB8AHwAfAB8AHAAbABwAGwAeAB4AHgAe
AB0AHAAbABkAGAAYABcAFQAUABUAFAASABAAEgATABMAEgAVABUAFQAWABgAGwAeAB0A
HQAdAB0AGwAZABYAEgAQAA8ADAAIAAkACgANAA4ADAAMAAwADAAJAAYACAAHAAkACgAL
AAsACgAJAAgABwAIAAcABgAJAAsACwAJAAsADAAMABYANQBgAJQAzgAKAUgBewGtAeEB
FQI2Ai0CCgLmAaUBOQHNAHMAGgDN/6X/mf+i/7L/vP/A/8T/zP/S/9b/2v/e/+P/5v/n
/+v/7//x//b/9f/0//P/8//3//v/+//6//n/+P/3//f/9//3//f/+f/5//v/+//7//v/
+v/4//n/+v/6//n/+f/5//n/+f/0//T/9//3//f/+P/4//j/+//9//7//P/5//b/9//7
//j/9//2//X/9//4//n/+v/7//r/+/8AAP///f/7//v//v/+///////+//7///8AAAEA
AgADAAYACQAKAAsADQAPAAwADgAWABUAFQAWABkAHAAdAB8AIQAhACQAJgAoACoALAAu
AC8ALwAwADAAMAAtACoAKAAmACsALgAwADMAMAAuACsAKQAnACAAGwAYABgAHAAgACEA
HwAaABcAFQATABEADwAKAAkABwAHAAYABQAEAAMAAQD////////9/////v///wEAAAAA
AAEAAAD9//v/+v/5//f/+P/6//z/+//7//v/+//6//v/+//6//z/+//6//r/+//6//r/
+v/6//n/+f/5//r/+v/5//n/9//2//b/9v/0//H/8f/z//T/9P/0//b/9v/z//P/8//y
//L/8f/y//D/8P/w//D/7f/t/+3/7f/w//H/8v/z//H/8//z//H/8v/2//n/+v/5//j/
9//4//f/9//3//n/+//7//z//f8AAAAAAAABAP////8BAAEA/v/9//z/+//9//3//P/6
//7/AAADAAUAAwAEAAQAAgACAAAA/v/+//7//v/9//r/+f/4//v//P///wAA/v/9//3/
/////////////wEAAQADAAMAAgACAAIAAgAAAAAAAAD//////v/8//n/+P/5//j/9v/0
//b/9//3//n//f/+/////P/8//3//v8DAAcACwAPAA4ADQALAAgABQADAP//+v/3//b/
9//2//f/+P/5//r/+v/4//v/+//4//j/+P/3//n/+f/5//n//P/9//r//f8BAAEAAQAD
AAIAAAAGAB8ASAB8ALYA9gA0AWcBlwHHAfkBIgIlAgAC1AGhAUkB3QCHADIA3/+v/5//
nv+g/6r/wP/Q/9T/0P/Q/9b/2v/d/+D/5f/n/+n/7//z//H/7//t/+z/7//y//H/8//z
//P/8//x//H/8f/x//H/8f/z//P/9f/1//T/8v/0//T/8//x//L/8//0//X/8//0//j/
+f/4//j/9//2//T/9f/1//L/8//y//X/+//5//f/9f/z//L/8v/y//L/8v/y//T/+v/5
//f/9f/1//j/+P/5//n/+P/4//n/+v/5//j/9//4//b/9v/2//f/+//8/wIADgALAAkA
CAAJAAgACQALAA0ADQAQABIAFAATABQAFQAVABQAFAATABIAEAAOAA0ADAALAAoACAAH
AAkACAAGAAUABAD+//r/+P/y//L/8v/v/+//6v/n/+X/4P/d/9r/1P/X/9f/2f/a/9j/
1v/U/9H/0P/P/87/y//L/8r/y//N/8v/yv/K/8j/xv/D/8H/v/+8/7z/vf++/7v/u/+7
/7v/uv+7/7v/uv+7/7v/u/+8/7j/tv+1/7T/tf+1/7b/t/+2/7b/tf+1/7T/sv+x/7D/
sP+t/63/r/+y/7T/tv+6/7X/r/+s/6n/p/+o/6j/qv+q/6r/qv+q/6j/p/+m/6X/pf+l
/6X/pf+n/6n/qf+n/6b/qP+p/6j/pv+m/6b/qP+p/6n/qf+r/6n/qf+q/6v/rv+u/67/
r/+v/6//sf+x/7H/sf+x/7H/r/+v/67/rP+u/67/r/+v/6//rv+u/6z/qv+q/6r/qv+s
/6z/rv+w/67/rP+s/6r/qv+p/6n/q/+p/6n/qf+p/6n/qf+r/6v/rf+u/6//sP+u/6z/
qv+n/6X/pP+i/5//n/+h/6H/oP+h/6T/pv+n/6n/rf+u/6//rf+u/7D/sv+y/7H/sP+v
/7D/sf+x/7D/rP+r/6j/pP+k/6T/pv+m/6j/qP+o/6j/qP+m/6n/qf+p/6r/q/+r/6n/
qf+p/6n/sv+1/7D/q/+n/6n/r/+5/8L/yv/k/xUAUACKAMYAAAEwAWcBowHZAfMB6AHF
AZgBTAHZAG0AFwDB/3r/V/9N/1f/av92/4D/hP+G/4z/lP+a/57/ov+p/67/sf+x/7f/
vf/B/7//vf+7/73/wf/F/8X/xf/F/8X/xf/F/8X/xf/F/8P/w//F/8X/yP/J/8n/yP/I
/8j/x//F/8r/zf/Q/9P/0v/S/9X/1f/R/9D/zv/M/9D/0//V/9T/1P/S/9T/2f/Y/9f/
1v/V/9j/2P/Y/9j/1//W/9f/3P/h/+H/4f/j/+T/5P/l/+X/6P/o/+n/6v/r/+z/7f/w
//T/9v/4//v//P/6//3/BgAGAAUABQAHAAsADQAQABMAFQAYABoAHAAfACAAIQAhACAA
IAAfAB4AHQAcABwAHAAeACAAIQAjACUAJAAiACEAHgAYABQAEgAQABAAEAANAA4ACgAI
AAcABQAFAAUAAgABAP/////+/////v/9//v//f/9//3/+//7//r/+//9//z//P/9//z/
+f/3//b/9f/1//b/+P/6//r/+//8//3//v///////v/7//n/9//2//b/9v/3//j/+P/3
//f/9//0//T/8//z//H/8P/w//D/7P/p/+n/6//v//D/8f/0//T/8//1//f/9P/0//P/
9P/z//T/9f/2//X/9f/1//X/+v/9/wAAAwAAAAEAAAD9//v//v8AAAAAAAAAAAAAAgAB
AAEAAQADAAUABQAGAAcABQAEAAMAAwADAAMABQAFAAUABQAFAAUAAgABAP///P/+/wIA
BwAFAAIAAQAAAP///v/8//r/+v/6//j/+P/6//r/+v/5//n/+////wEAAwAFAAQAAwAE
AAMAAgACAAIAAgACAAIAAgABAAAAAAD///3///8BAAEAAAD+/wAAAQABAAAAAwADAAMA
BAAGAAkADAAPAA8ADwAPAA0ADQAMAAoACgAJAAYAAgD+//7/AAAAAP7//v/+//7//f/6
//z/+////wQACQANAAsACwALAAsACgAJAAgABwAHAAUABwALAAwAEgAoAE0AfAC0APYA
MgFmAZUBywH/ASkCMAIXAu4BsgFNAd0AgQAnANT/p/+Z/53/rP+6/8D/yP/M/9T/3P/k
/+j/6v/r/+7/7//t//n/CQAJAAcABQADAAAAAwAGAAUABAADAAIAAQACAAMABAAFAAMA
AwAFAAUABQAFAAQAAgADAAQABAADAAUABQAFAAUABAAEAAcABwAHAAgACAAIAAYABwAH
AAQAAgAAAAIABwALAA0ADwARABAADgAMAAoABwAEAAMABgALAA0ADwATABQAFAAVABUA
FgAWABcAGAAYABgAGAAaAB0AHgAfACEAJAAiACUALgAuAC8AMQA1ADQANQA3ADkAOQA8
AD4AQABBAEIAQwBDAEQARgBHAEgARwBGAEYARgBHAEgASABJAEYARABBAD8APwA6ADcA
NgAwADAAMAAtAC8ALAArACsAKgApACgAJAAfABsAGQAWABUAFAATABEAFQAXABkAGQAX
ABQAEwATABAAEAARABAAEQARABIAEwARABAAEAAQABEAEQARABEAEQARABAADgAOAA0A
DAAMAAsACgAKAAoADAALAAsACwAIAAgABwAHAAUABAAEAAQAAAD9//3///8CAAQABgAK
AAoABwAHAAcABQAGAAYACAAEAAQABAAEAAUABQAFAAUABwAHAAcABwAHAAkACQAHAAYA
CAAJAAgABgAGAAYACAALAAsACwANAAsACwAMAA0ACwAKAAkACQAMAA0AEAARABEAEQAR
ABEADwANAAoABgAIAAwADwANABAADwAOAA0ADAALAAgABwAGAAYABgAIAAgABgAFAAUA
BwAGAAUABAADAAMAAwAFAAUACQAKAAsADAAKAAoACgAJAAcABgAEAAEA//8BAAEAAAD+
/wAAAQABAAEAAwACAAEAAwAEAAYACAAHAAcABwAHAAcABwAGAAQAAAD///z/+P/4//j/
+v/6//z//P/8//z/+f/2//j/9//0//T/9P/z//X/9f/1//X/8P/v//L//f8HAAcA/f/5
//r//P8GAB8ASgCAAMIABAE8AW8BnwHNAf0BHgIVAu4BwgGBARsBtQBjAAYAuf+X/5P/
nv+q/7D/tv++/8L/xv/O/9T/1v/X/9z/3f/f/+P/5//q/+n/6P/n/+f/6//v/+//7P/r
/+r/6f/r/+3/7//x//H/8f/z//P/9P/z//H/7v/y//T/9f/1//H/7//t/+v/6//u//T/
9//0//L/7//s/+7/7//v/+z/7P/s//D/9//2//X/9P/z//L/8v/y//L/8//y//P/+P/6
//n/+P/5//z//P/9//3//P/8//3//v/+//7//v8AAP//AAABAAMABQAEAAgAEgATABMA
FAAXABgAGQAbAB0AHQAgACIAJAAjACQAJQAlACUAJgAmACYAJwAoACoALAAqACgAJQAj
ACcAKAAoACkAJwAiAB8AHgAcABwAHAAZABcAEgAPAA0ADwAPAA8ADAALAAkACQAIAAUA
BAADAAEA/////////f/8//r/+v/7//7/AAADAAQABAADAAMAAwD8//r/+f/4//b/9f/0
//P/+f/9/wAAAgABAP///f/8//n/+P/4//j/+P/3//f/9//2//b/9f/1//b/9v/3//j/
+f/3//j/+//7//z//f8AAPz/+f/5//n/9v/2//X/9v/3//j/+f/6//n/+f/5//n/+P/3
//b/9f/1//f/9//1//j//P///wAA/v/+//7/AAD+//3//P/9/wAAAQADAAUABQAEAAMA
AwADAAMABQAFAAUABQAFAAUABAADAAEA/v///wAAAgADAAQABgAHAAYADgARAA8ADgAM
AAoACAAGAAQAAgACAAIABAAEAAYABgAIAAcABwAJAAgABwAGAAUAAQD//////f8DAAYA
CQAMAAsACgAJAAcABQAEAAIA///9///////+////AgAEAAUABQAHAAYABQAFAAYACAAK
AAkACQAJAAkACgALAAsACgAIAAcABAAAAP3//P/9//z//P/8//z//P/8//r//f/9//r/
+v/6//n/+//7//v/+//8/wEABAADAAUABQADAAMABAAEAAwAKQBWAIwAyAAEATwBaQGZ
Ac0B/wEgAhUC7AHCAYsBLQHDAG0AFgDL/6f/o/+q/7T/tv+6/8D/xv/K/9D/2P/i/+X/
5v/r//H/8f/x//P/8f/v/+3/7f/x//X/9f/1//X/9f/1//P/8//z//P/9v/3//r/+//8
//v/+f/2//j/+P/3//X/9//3//f/9//y//D/8f/v//L/9v/5//z/+//7//r/9v/z//D/
8f/1//L/8f/w/+//7//u/+3/7P/p/+b/5f/o/+7/7//w//P/9v/2//f/9//2//T/8//y
//D/7v/s/+z/7//w//H/8//y/+7/7//2//X/9f/2//n//P/9////AQD//wAAAAAAAAAA
AAAAAP////8AAAAAAAABAAAAAAAAAP///v/8//v/+f/4//b/9f/2//L/8P/w/+v/6v/p
/+X/5P/g/97/3f/c/9v/2v/W/9L/z//O/8z/y//K/8n/x//G/8X/xP/B/8L/wP/A/8H/
vv++/7//vv+9/7v/uv+5/7b/tv+3/7j/tf+1/7X/tf+4/7v/vf++/7z/u/+6/7r/t/+0
/7L/sP+z/7P/tP+1/7X/tv+2/7f/tf+0/7T/tP+y/6//r/+x/7D/sP+w/7L/sv+v/6//
r/+x/7L/sv+0/7H/sP+v/67/sP+x/7L/s/+y/7H/sP+v/7H/s/+z/7H/sv+2/7n/uv+5
/7j/t/+4/7v/u/+7/73/vP+7/7v/u/+//8D/wf/D/8L/wf/C/8H/v/+//7//v//A/8H/
wf/A/7//vv++/73/wf/E/8b/xv/E/8P/wf/A/77/wP/A/8D/wP/C/8D/wP/A/77/vv/A
/8D/wP+//7//wf/E/8X/xv/H/8j/yf/M/83/y//K/8n/yP/I/8j/yP/H/8X/xP/C/7//
wf/D/8P/wv/C/8T/xf/F/8b/yf/J/8n/yP/I/8n/yv/M/83/zv/P/9L/0//T/9L/zf/L
/8f/wv++/7z/vP+6/73/wP/D/8b/xP/C/8X/xf/C/8L/wv/B/8P/w//D/8P/wP/H/8r/
yf/H/8X/xf/J/87/0v/g//3/KgBiAKAA4AAUAUkBgQG1Ad8B9AHjAboBhgErAbcAWQAD
AKr/c/9d/13/av96/4T/jv+S/5j/oP+m/6j/qv+t/7L/t/+5/7n/u/+//73/u/+5/7z/
wf/G/8f/yf/J/8n/yf/H/8X/w//B/8P/w//F/8X/yP/J/8n/yP/J/8r/yv/J/8j/x//G
/8X/xP/E/8f/x//K/8z/zf/O/83/zf/M/8j/x//G/8n/z//O/83/zP/L/87/zv/O/87/
zv/M/8z/0P/S/9H/0P/R/9D/0P/R/9H/0//U/9b/2P/X/9b/1f/W/9n/3P/f/+P/5f/k
/+j/8v/x//H/8v/1//b/9//5//v//P8AAAMABgAJAAoACwALAAsADAAMAAwACwAKAAoA
CgAKAAoACQAJAAsACgAIAAcABwACAP///v/6//r/+v/3//f/9P/z//P/8//z//P/8P/s
/+n/6P/m/+X/5P/j/+H/4//j/+P/4f/f/9z/2//b/93/3v/g/+D/3f/b/9r/2f/Y/9r/
3f/g/93/3f/d/93/4P/h/+H/4P/e/93/3P/c/9r/2P/X/9b/1v/V/9X/1f/S/9L/0f/R
/9P/0v/S/9L/0v/P/8//0f/S/9L/0v/U/9X/0//U/9X/0//U/9T/1v/X/9j/2f/a/9n/
2f/Z/9n/2//b/9v/2//c/9//4P/f/93/4P/i/+L/3//e/93/3v/i/+X/6P/t/+//7//w
//H/7//u/+3/7f/s/+v/7P/r/+3/7//x//P/8f/x//D/7v/u/+7/7//v/+//8P/w/+7/
8P/u/+7/7v/u/+7/7//u/+//8P/y//L/9P/0//b/9f/1//f/9//3//f/9//2//X/9v/1
//n//P///wIAAAAAAAAA///8//r/9//z//X/9//3//b/+f/8//7//////wEAAAD///3/
/v8AAAIABQAHAAkACwAKAAkABwAEAAAA///8//j/+v/8/wAAAgABAAAA///+//7//P//
/////f/8//v/+f/7//3///8BAAAABQAKAAcABQAFAAMAAQAAAAoAIABHAHQAsAD0ACoB
WAGLAb8B7QEXAiACBwLiAa4BTQHdAIMAKwDa/6v/m/+h/7L/vP/A/8b/zP/Q/9b/3P/m
/+z/7f/u//P/9//7////AwABAP///f/9/wEABQAFAAMAAwADAAMABQAFAAUABQAFAAUA
BwAHAAYAAwD///r/AAAEAAcACQAHAAcABwAHAAYABgAJAAkABwAIAAgACAAIAAkACQAG
AAUABAAHAA0ADAALAAoACQAIAAgACAAIAAcABgAHAAwADgANAAwADQANAAwADAALAA4A
EAATABYAFQAUABMAFAATABQAFQAXABgAFgAZACIAJQAnACoALwAwADEAMwA1ADIANAA1
ADYANwA4ADkAOQA7AD4AQABCAEIAQgBDAEQAQwBCAEAAPwA9ADwAOgA5ADoANgA0ADQA
MAAwADAALQAtACgAJQAjACIAIQAgABwAGgAXABYAFAAVABYAFwAXABkAGQAZABcAFAAS
ABIAEwASABIAEwASABAADwAPAA8ADwAQABIAFAARABEAEQARABAAEQARABAADgANAAwA
DAAJAAgACAAIAAYABQAFAAUABQAGAAYABwAGAAQAAwACAP7/+//7//3/AQACAAMABgAF
AAMABAAFAAcACAAIAAoABgAGAAYABgAGAAcACAAJAA0ADQANAA0ADAANAAwACQAJAAwA
DgAOAA4ADgAOABAADwAPAA8AEQARABEAEgATABMAEgARABEAEAAPABAADwASABUAGAAb
ABgAFwAVABIADwAOAA4ADQAPABAAEAAOABAADwAPAA4ADAAMAA0ADQALAAoACgALAA8A
DwAPAA4ADQANAA4AEQASABEAEAAPAA0ADQANAA4AEAAQAA8ADgANAAsACwALAAkABgAE
AAQABAAEAAQABgAIAAoADAAOAAQACAAUABgAFwAWABUAFAASABIAEgASAA8ADAAJAAYA
BQAEAAMAAgAEAAQABAAEAAMAAgABAAAAAgACAAIAAgAAAAAAAAAAAAMABAAFAAYABgAG
AAYABgAJAAoACwAMACsASABlAIIAuADuACQBWgGDAawB1QH+AeEBxAGnAYoBNQHgAIsA
NgAUAA==
         </WaveFormData>
      </LeadData>
   </Waveform>
</RestingECG>
