# Supplementary material for: Detection of Left Atrial Enlargement Using a Convolutional Neural Network-Enabled Electrocardiogram
Source: Front Cardiovasc Med. 2020 Dec 17;7:609976. doi: 10.3389/fcvm.2020.609976 (PMC7773668; doi:10.3389/fcvm.2020.609976)
Supplement: Supplementary file 2 [file Data_Sheet_2.ZIP › normal1/1802010178_8158_0000000N.XML]

<?xml version="1.0" encoding="Windows-1252"?>
<!DOCTYPE RestingECG SYSTEM "restecg.dtd">
<RestingECG>
   <PatientDemographics>
      <PatientID>1802010178</PatientID>
      <PatientAge>69</PatientAge>
      <AgeUnits>Years</AgeUnits>
      <Gender>Male</Gender>
      <PatientLastName>liangbinghong</PatientLastName>
   </PatientDemographics>
   <TestDemographics>
      <DataType>Resting</DataType>
      <Site>1</Site>
      <AcquisitionDevice>MAC55</AcquisitionDevice>
      <Status>Unconfirmed</Status>
      <Priority>Normal</Priority>
      <AcquisitionTime>09:36:51</AcquisitionTime>
      <AcquisitionDate>07-10-2015</AcquisitionDate>
      <CartNumber>1</CartNumber>
      <AcquisitionSoftwareVersion>009C</AcquisitionSoftwareVersion>
      <XMLSourceVersion>MAC5000 v1.0</XMLSourceVersion>
   </TestDemographics>
   <RestingECGMeasurements>
      <VentricularRate>62</VentricularRate>
      <AtrialRate>62</AtrialRate>
      <PRInterval>168</PRInterval>
      <QRSDuration>86</QRSDuration>
      <QTInterval>398</QTInterval>
      <QTCorrected>403</QTCorrected>
      <PAxis>39</PAxis>
      <RAxis>76</RAxis>
      <TAxis>47</TAxis>
      <QRSCount>10</QRSCount>
      <QOnset>226</QOnset>
      <QOffset>269</QOffset>
      <POnset>142</POnset>
      <POffset>199</POffset>
      <TOffset>425</TOffset>
      <ECGSampleBase>500</ECGSampleBase>
      <ECGSampleExponent>0</ECGSampleExponent>
   </RestingECGMeasurements>
   <Diagnosis>
      <Modality>Resting</Modality>
         <StatementCount>2</StatementCount>
         <LabelText>12SL ��ϳ���</LabelText>
      <DiagnosisStatement>
         <StmtFlag>ENDSLINE</StmtFlag>
         <StmtText>�������</StmtText>
      </DiagnosisStatement>
      <DiagnosisStatement>
         <StmtFlag>ENDSLINE</StmtFlag>
         <StmtText>���� ECG</StmtText>
      </DiagnosisStatement>
   </Diagnosis>
   <Waveform>
      <WaveformType>Rhythm</WaveformType>
      <WaveformStartTime>0</WaveformStartTime>
      <NumberofLeads>8</NumberofLeads>
      <SampleType>CONTINUOUS_SAMPLES</SampleType>
      <SampleBase>500</SampleBase>
      <SampleExponent>0</SampleExponent>
      <HighPassFilter>16</HighPassFilter>
      <LowPassFilter>150</LowPassFilter>
      <ACFilter>NONE</ACFilter>
      <LeadData>
         <LeadByteCountTotal>10000</LeadByteCountTotal>
         <LeadTimeOffset>0</LeadTimeOffset>
         <LeadSampleCountTotal>5000</LeadSampleCountTotal>
         <LeadAmplitudeUnitsPerBit>4.88</LeadAmplitudeUnitsPerBit>
         <LeadAmplitudeUnits>��V</LeadAmplitudeUnits>
         <LeadHighLimit>2147483647</LeadHighLimit>
         <LeadLowLimit>268435456</LeadLowLimit>
         <LeadID>I</LeadID>
         <LeadOffsetFirstSample>0</LeadOffsetFirstSample>
         <FirstSampleBaseline>0</FirstSampleBaseline>
         <LeadSampleSize>2</LeadSampleSize>
         <LeadOff>FALSE</LeadOff>
         <BaselineSway>FALSE</BaselineSway>
         <ExcessiveACNoise>FALSE</ExcessiveACNoise>
         <MuscleNoise>FALSE</MuscleNoise>
         <LeadDataCRC32>2978719983</LeadDataCRC32>
         <WaveFormData>
/P/8//z//P/6//r/+v/6//z//P/8//z/+//6//n/+P/6//r/+v/6//r/+v/6//r/+v/6
//r/+v/4//j/+P/4//j/+P/4//j/+P/4//j/+P/4//j/+P/4//j/+P/4//j/+P/4//j/
+P/6//r/+v/6//n/+P/3//b/+P/4//j/+P/4//j/+P/4//j/+P/4//j/+v/6//r/+v/4
//j/+P/4//j/+P/4//j/+v/6//r/+v/5//j/9//2//j/+f/5//n/+P/4//n/+f/5//n/
+//7//v//f///wAAAAAAAAAAAAAEAAQABQAIAAgACgAMAAwADwARAA4ADQANAAwACwAG
AAUABQAFAAQABAAEAAQAAgABAAEAAQD//////v/9//z/+f/5//j/9//0//P/8//y//L/
8//1//b/9v/1//X/9f/z//P/8//y//H/8f/x//L/9P/0//T/9P/y//H/8P/v//P/8//y
/+//7f/t/+r/5f/h/+b/7//7/wMADgAgADgASgBbAG0AdgBuAFgAQQAvABwA/v/c/7//
qf+n/7T/vf/B/8f/0f/b/97/4f/o/+7/7v/v//H/8v/0//j/9v/2//b/9v/3//f/9//3
//f/+P/4//n/+f/5//r/+v/6//z//P/8//z//P/7//r/+//9//z//P/8//3//f/9//7/
/v/+//7//v//////////////AAABAAEAAQACAAIAAgACAAIAAgADAAQABAAEAAQABQAG
AAcABwAIAAgACAAIAAgACQAJAAkACgAKAAoADAANAA4ADwAPAA8ADwAQABIAEQASABMA
FAAWABYAFgAXABcAGgAbABsAGwAbAB0AHgAhACMAIQAhACEAIAAfAB4AIAAgACAAIAAi
ACEAIAAgACAAIAAeAB0AHAAbABkAFwAWABQAEgAQAA4ADAAKAAkACQAHAAUABAAEAAMA
AQABAAEAAAD///7//f/8//z//P/6//r/+v/6//v/+v/6//r/+v/6//n/+f/5//n/+f/5
//r/+v/5//n/+f/5//n/+f/5//n/+f/5//n/+P/4//j/+f/5//n/+f/5//n/+f/5//j/
+P/5//n/+f/4//j/+P/4//j/9//3//f/+P/4//j/+P/4//j/+P/5//n/+f/5//f/9//3
//f/9//4//j/+P/6//j/+P/6//r/+f/5//r/+v/5//j/9//5//n/+f/6//r/+v/6//n/
9//3//f/9//5//n/+f/5//f/9//3//f/+P/4//n/+f/5//j/+P/4//j/+P/4//j/9v/2
//f/9//2//f/+f/6//n/+P/3//X/9//3//f/9//3//f/9//3//j/+P/4//f/9f/2//b/
9v/3//f/9//3//f/+P/4//j/9v/2//b/9//3//b/9v/2//j/+f/5//f/9P/0//X/9f/1
//X/9v/2//j/9//3//f/9f/1//b/9v/2//b/9v/2//f/9v/4//j/+P/4//j/9v/2//b/
9v/4//j/+P/4//j/+P/4//j/9//2//X/9P/2//b/9v/2//b/9v/3//f/9//2//b/9//5
//n/+f/7//n/+f/7//3//v/+//7//v8AAAIAAgADAAYACAAKAAwADAAPABEADgALAAsA
CgAJAAIAAQABAAEAAAAAAAAAAAAAAP////////3//f/8//v/+P/1//X/9P/z//L/8f/x
//D/7//v//D/8v/y//H/8f/w/+//7v/t/+7/7f/t/+3/7v/u/+7/7v/u/+3/7f/t/+3/
7f/t/+z/6//r/+f/4v/d/93/4v/p//X/AQAMAB4AOABOAF8AcQB4AGwAWABHADMAGAD0
/9T/t/+h/6H/sP+7/73/wf/N/9f/4P/l/+j/6v/s/+//8f/0//b/+P/4//j/+P/4//n/
+f/5//n/+f/6//r/+//7//3//v/+//7/AAAAAAAAAAAAAP///v///wEAAAAAAAAAAQAB
AAEAAgAEAAQABAAEAAUABQAFAAUAAwAEAAUABQAFAAYABgAGAAgACAAIAAkACAAIAAgA
CAAJAAoACwALAA4ADgAOAA4ADAANAA0ADQAQABAAEAASABEAEgATABMAFQAVABYAGAAZ
ABoAGwAcABoAGgAaABsAHQAgACEAIQAhACEAIwAkACUAJwAlACUAJgAmACYAJgAoACgA
KAAoACgAJwAmACYAJgAmACQAIwAkACMAIQAfABwAGgAYABYAFAASABAADwAOAA0ADAAM
AAsACQAGAAUABQAEAAMAAgACAAIAAwAEAAMAAgABAAAAAQAAAAAAAAAAAAAA/////wEA
AQABAAEAAAAAAP////8BAAEAAQABAP//////////AAAAAAEAAgACAAEAAAD/////////
/////v/+//////8BAAAAAAAAAP7//v/9//3///8AAAAAAAD+//7//v/+/wEAAQABAAEA
/////////////wAAAAAAAP7//P/8//7//f/9//7/AAAAAP///v/9/////////wAAAAAA
AAAA///9//3//f/9//7///8AAAEA///////////+//7//////////v/+//7/AAAAAAAA
AAD+//7///////3//f/+//7//v/+//7//f/9//3//f/9//3//f/9//3//v/+//7//f/9
//7//v/+//3//f/9//3//f/+//7//v/8//z//P/9//3//P/8//z//P/9//3/+//6//r/
+//7//3//f/+//7//v/9//3//f/8//v/+//6//z//P/8//z//f/8//z//P/8//z//P/8
//z//P/8//z//P/8//z//P/8//z//P/8//z//P/8//z//P/8//z//v/+//7//v/7//r/
+v/5//r/+v/7//3/+//7//v//f//////AQADAAQABAAEAAQAAgAEAAQABQAJAAwADwAS
ABEAEwAUABAADwAPAA4ADQAGAAUABQAFAAYABgAGAAYAAgABAAEAAQABAAEAAAD///z/
+f/5//j/9//2//X/9f/0//P/8//0//b/9v/1//X/8//z//P/8//0//P/8//z//L/8v/y
//L/9P/z//P/8//x//H/8f/w/+3/8f/t/+j/5f/j/+b/8f/7/wMADgAiADgATABfAG8A
cgBkAE4AOQAlABAA9P/S/7H/n/+h/6z/sf+1/73/w//L/9b/3f/e/+D/5v/t//H/8P/w
//L/9P/0//T/9P/1//f/9//3//f/9v/2//f/9//5//r/+v/6//r/+v/6//r/+//7//v/
/f/9//z//P/8//v/+//7//z//v/+//7//v8BAAEAAQABAAAAAAAAAP//AQACAAIAAgAC
AAIAAgADAAQABAAEAAQABQAGAAcABwAIAAgACAAIAAgACQAJAAkADAAMAAwADgANAA4A
DwAPAA0ADQAOABAAEQASABMAFAAWABYAFgAXABkAHAAdAB0AGwAbAB0AHgAdAB8AHQAd
ACAAIAAgACAAIAAgACAAIAAiACEAIAAgAB8AHgAbABkAGAAXABUAEwASABAADgAMAA4A
DAAKAAkABwAFAAMAAgAAAP///f/9/////v/9//z/+//6//r/+v/4//j/+P/4//n/+P/4
//j/9//2//T/8//0//X/9v/3//b/9v/1//X/8//z//P/8//1//X/9f/1//X/9P/0//T/
8//z//P/8//z//P/8//z//T/9P/1//X/9f/0//T/9P/0//T/8//z//P/9P/0//T/9P/0
//T/9P/3//f/9//3//b/9f/0//P/8//0//T/9P/2//T/9P/2//T/8//z//T/9//3//f/
9//1//X/9f/2//T/9P/0//P/8//z//P/8//1//X/9f/1//T/8//y//H/8P/w//H/8f/z
//L/8v/y//L/8v/y//L/8P/w//H/8f/x//H/8v/y//L/8v/y//H/7//v/+//7//x//H/
8f/x//D/8P/w/+//7//w//D/8P/t/+3/7f/t/+//8P/w//D/7v/u/+7/7//t/+z/7P/s
/+7/7//v/+3/7v/u/+//7//t/+3/7v/u/+7/7f/t/+3/7//v//D/8P/v/+7/7f/s/+v/
8P/y//D/8P/w//D/7//u/+3/7P/s/+z/7P/s/+z/7P/t/+3/7//u/+7/7//t/+3/7f/v
/+3/7f/v//H/8//0//X/9v/0//b/9v/3//j/+v/8//7//v8BAAMAAAABAAEAAAD///r/
+f/5//n/+P/4//j/+P/2//X/9f/1//X/9f/0//P/8P/t/+3/7P/t/+z/6//r/+j/5//n
/+j/6P/o/+f/5//p/+n/6f/p/+j/5//n/+f/5v/m/+b/5v/m/+X/5f/l/+f/5//n/+b/
5f/j/+H/3v/b/9n/3P/h/+v/9f8AAA4AIgA6AEkAVQBYAE4APgArAB0ADADy/9L/tf+b
/5f/oP+n/6//tf+3/7//yv/R/9T/2v/e/9//4//k/+b/6P/q/+r/6v/q/+v/6f/p/+n/
6f/q/+r/6//r/+3/7v/u/+7/7P/s/+z/7P/v/+//7//x/+//7v/u/+7/8f/x//H/8v/y
//L/8v/y//P/8//z//P/8//0//X/9f/3//j/+P/4//b/9v/2//f/+P/4//j/+P/5//r/
+//7//z//P/8//z//P/9//3//f/+//7//v8AAAEAAgADAAMAAQABAAIABAAGAAgACgAM
AAsACgAJAAkACwAOAA8ADwAPAA8AEQASABMAFQATABMAFgAWABYAFgAWABYAFgAWABgA
FwAWABYAFgAWABQAEwASABEADwANAA4ADAAKAAgACgAIAAYABQABAP///f/8//7//f/7
//v/+//6//n/+P/5//j/+P/4//j/+P/4//j/9//2//b/9v/4//j/9//3//f/9//3//f/
+P/4//f/9//1//X/9f/1//f/9//3//f/9f/0//T/9P/1//X/9f/1//X/9f/1//X/9v/2
//f/9//5//j/+P/4//j/+P/3//f/9//4//j/+P/2//b/9v/2//f/9//3//f/+f/5//n/
+f/5//r/+v/6//z/+v/6//z/+v/5//n/+v/7//v/+//7//n/+f/5//r//P/8//z/+//5
//n/+f/5//n/+f/5//n/+f/5//n/+f/6//r/+//7//v/+v/6//r/+v/6//r/+v/4//j/
+f/5//f/9//4//j/+v/6//r/+f/5//n/+f/5//f/9//3//f/+P/4//j/9//1//b/9v/2
//X/9f/1//X/9f/2//b/9v/2//b/9v/3//f/9v/2//b/9P/1//X/8//1//b/+P/5//b/
9f/1//T/9v/1//X/9f/3//f/+P/4//j/+P/4//j/+//8//r/+v/6//r/+v/7//z//f/+
//z//P/8//z/+v/6//r/+v/8//z//P/8//z//f/9//3//v/+///////9//3//////wEA
AwAFAAYABgAGAAYABgAIAAgACQAMAA4AEAASABIAFQAXABQAEwAVABQAEwAOAA8ADwAP
AA4ADgAOAA4ADAAJAAkACQAHAAkACAAHAAYAAQABAAAA//8AAP/////+//3//f/+//7/
/v/9//3//f/9//3//f/8//3//f/9//7//P/8//z//P/7//v/+//7//v/+//6//n/+f/3
//L/7f/r//D/+f8BAAsAGAAqAEAAVABlAHUAfgB2AGAASQA5ACQACADo/8n/s/+z/8D/
y//N/8//1//f/+j/7f/w//L/9v/3//f/+v/8//7/AAD///7//f/9//3//f/9//3/AAAA
AAEAAQD//wAAAAAAAAIAAgACAAIAAwADAAMABQAFAAQABAAEAAUABQAFAAYABAAEAAQA
BAAHAAcABwAHAAcACAAJAAkABwAIAAgACAAKAAoACgALAAoACgAKAAoADQAOAA8ADwAP
AA4ADQAMAA4ADwAPAA8AEAAQABAAEgAVABYAFwAXABcAFwAYABoAGQAaABsAHAAcABwA
HAAdABsAHgAfAB8AIAAhACQAJgAnACkAJwAnACcAJgAlACQAKAAoACgAKAAoACcAJgAm
ACYAJgAkACMAJAAjACEAHwAeABwAGgAYABgAFgAUABMAEwARAA8ADgANAAsACAAHAAcA
BgAFAAQAAwACAAIAAgACAAIAAgACAAMAAgACAAIAAgACAAEAAQABAAEAAQABAAIAAgAB
AAEAAQABAAEAAQD//////////////v/+//7/AQABAAEAAQABAAEAAQABAAAAAAABAAEA
AQAAAAAAAAAAAAAA////////AAAAAAAAAAAAAAAAAAD//////////wEAAQABAAEAAQAC
AAIAAgABAP7//f/+//7//f/9//7/AQABAAEAAQD///////8AAAAAAAAAAP//////////
/////////////////////////v/+//////////7//v/+//7//v/+//7/AAAAAAEAAQD+
//3//f/8//7//v/+//3///////////////////////7//v/+//3///8AAAAAAAABAAEA
AQABAP//AAAAAAAAAAAAAAAAAQABAAAAAAAAAAAAAQABAP//AAAAAAEAAQD/////AAAA
AAAA/////////////wAAAAAAAAAAAAAAAAEAAAACAAAAAAAAAAAAAAAAAAAAAAAAAAAA
AAAAAAAAAAAAAAAAAAAAAAAAAAAAAAAAAAAAAAAAAAAAAAAAAAABAAEAAQAAAAAAAQAB
AAMAAwAFAAUAAwAFAAcACAAKAAoACgAKAAwADAANABAAFAAWABgAGAAZABsAGAAXABYA
FAASAAwADQANAA0ADAAMAAwADAAKAAkACQAJAAcABwAGAAUABAD//////v/9//z/+//7
//r/+//7//z//P/7//n/+P/3//n/+f/5//j/9f/1//X/9v/2//b/9v/2//f/9//3//f/
9//3//b/8//z/+//6v/n/+X/7P/3/wMADQAaADAASABcAG0AfQB8AGwAVgBDADMAFgDw
/87/sf+n/6//vP/B/8P/y//X/9//5v/r/+z/7v/y//X/9//4//r/+v/6//r/+v/6//v/
+//7//v/+//8//z//f/9//3//v/+//7/AAAAAAAAAAD///////8BAAEAAAAAAAAAAQAB
AAEAAgACAAIAAgACAAMAAwADAAMAAwAEAAUABQAFAAYABgAGAAYABgAGAAcACAAIAAgA
CAALAAwADQANABAAEAAQABAADQANAAwACwAOAA4ADgAQABEAEgATABMAEwATABQAFgAZ
ABoAGwAcABwAHAAcAB0AHQAgACEAIQAhACEAIwAkACMAJQAjACMAJgAmACYAJgAoACgA
KAAoACYAJQAkACQAJAAkACIAIQAiACEAHwAdABoAGAAWABQAFAASABAADwANAAsACQAI
AAgABwAFAAUABQAEAAMAAgABAAAAAAAAAAAAAAAAAAAA/f/8//z//P/+//7//f/9//3/
/f/9//3//v/+//3//f/9//3//f/9//3//f/9//3//f/8//z//P/9//3//f/9////////
/////v/+///////+//z/+//6//z//P/7//v/+//8//z//P/6//r/+v/6//3//f/9//3/
/f/9//3//f/7//z//P/8//z/+v/6//z//P/7//v//P/7//v/+//7//3//f/9//7//v/+
//7//f/8//v/+v/5//v/+//7//v/+//7//v/+//6//r/+//7//v/+v/6//r/+v/6//r/
+v/6//r/+//7//n/+f/6//r/+v/6//r/+f/5//n/+f/5//v/+//7//v//P/8//z/+//6
//r/+f/4//n/+f/5//n/+f/6//r/+v/4//j/+P/5//v/+v/6//r/+P/5//n/9//4//j/
+f/5//n/+f/6//r/+v/5//n/+f/5//n/+v/6//j/+P/4//j/9//4//j/+P/4//j/+P/4
//j/+P/4//j/+P/4//j/+P/4//j/+P/4//j/+P/4//r/+v/6//r/+P/4//n/+f/3//b/
9v/3//n/+f/5//v//f/9////AQAAAAAAAAAAAP7/AAAAAAEABgAIAAoADAAOABEAEwAQ
AA0ADQAMAAsABgAFAAUABQAEAAQABAAEAAQAAwADAAMA//////7//f/8//n/+f/4//n/
+P/3//f/9P/z//P/9P/2//b/9f/1//X/9f/1//X/8v/x//H/8f/y//L/8v/y//L/8f/x
//H/8//z//P/8v/v/+3/7f/q/+X/4//m/+n/8////woAGAAqAEIAVQBnAHAAbABYAD8A
LQAaAAAA4v/D/6n/o/+s/6//r/+3/7//x//S/9n/3v/i/+j/6//v//L/9P/0//b/9P/0
//T/9f/1//X/9f/1//j/+P/5//n/9//4//j/+P/6//r/+v/6//n/+f/5//v//f/8//z/
/P/7//v/+//8//z//P/8//z//f/9//3//f/9//7/////////AAAAAAAAAAAAAAAAAQAC
AAIAAgACAAMABAAFAAUABAAEAAQABAAHAAkACgALAAkACAAHAAgABwAIAAkACQAKAAsA
DQAQAA8AEAARABIAEgASABIAEwATABYAFwAXABcAFwAZABoAGQAbABkAGQAcABwAHAAc
AB4AHgAeAB4AHgAdABwAHAAcABwAGgAZABgAFwAVABMAFAASABAADgAMAAoACAAHAAUA
AwABAAAAAAD///3//f/9//z/+//6//n/+P/4//j/9v/2//b/9v/2//b/9//4//X/9P/y
//H/8v/z//T/9f/2//b/9f/1//X/9f/1//X/8//z//P/8//z//L/8v/y//P/8//z//P/
9f/1//X/9f/0//T/9f/1//X/9P/0//T/8v/y//H/8f/z//T/9P/0//T/9P/0//T/9f/1
//X/9f/3//f/9//3//X/9v/2//b/9v/0//T/9v/2//X/9f/2//X/9f/1//X/9f/1//X/
9v/4//j/+P/3//f/9//3//f/9v/1//T/8//1//X/9f/1//T/9P/1//X/9f/0//T/9P/y
//L/8v/y//L/8v/z//P/8f/x//L/8v/y//L/8v/x//H/8f/x//H/8//z//P/8//0//T/
9P/z//L/8v/x//D/8f/x//H/8f/v//D/8P/w//D/8P/w//H/8f/w//D/8P/w//H/8f/v
//D/8P/x//H/7//v//D/8P/y//H/8f/x//H/8f/y//L/8v/y//L/8v/t/+7/8P/w//D/
8P/w/+7/7v/u/+7/8P/w//D/8P/u/+//7//v//D/8P/x//H/8f/x//P/8//x//P/9f/2
//b/9v/2//b/9v/2//f/+v/9/wAAAwAEAAYABwADAAEAAwACAAEA/P/9//3//f/8//z/
/P/8//r/+f/5//n/9//3//b/9f/0//H/8f/w/+//8P/v/+//7v/s/+v/6//q/+z/6//r
/+v/7f/t/+3/7P/r/+v/6//s/+r/6v/q/+r/6f/p/+n/6f/r/+v/7P/r/+f/5f/i/93/
3f/k/+v/8f/5/wIAEgAoADwASwBbAGIAWgBEAC8AIwAUAPr/2v+5/6P/o/+u/7X/t/+7
/8P/yf/S/9f/2v/e/+L/5f/p/+z/7P/s/+z/7P/s/+z/7f/u/+//8P/x/+//7v/u/+3/
7//w//D/8P/w//D/8P/w//H/8f/x//P/8//y//L/8v/z//P/8//0//T/9P/0//T/9f/1
//X/9f/1//b/9//3//X/9v/2//b/+P/4//j/+f/6//r/+v/6//v//P/9//3//P/8//z/
/P/8//3//f/9/wAAAAAAAAIAAwAEAAUABQAHAAcACAAKAAoACgAKAAoACwAMAA0ADwAN
ABAAEQARAA8ADwARABIAFQAXABUAFQAWABYAFgAWABYAFgAWABYAGAAXABYAFgAWABYA
FAATABAADwANAAsADAAKAAgABgAGAAQAAgABAP3/+//5//j/+P/3//X/9f/1//T/8//y
//P/8v/y//L/8P/w//D/8P/v/+7/7v/u//D/8P/v/+//7//v/+//7//u/+7/7f/t/+3/
7f/t/+3/7v/v//D/8f/u/+z/6//q/+3/7f/t/+3/7f/t/+3/7f/s/+z/7f/t/+//7v/u
/+7/7v/u/+3/7f/t/+7/7v/u/+z/7P/s/+z/7//v/+//7//v/+//7//v/+//8P/w//D/
8v/w//D/8v/u/+3/7f/u/+//7//v/+//8f/x//H/8v/w//D/8P/v//H/8f/x//H/7//v
/+//7//v/+//7//v//D/8P/x//H/7//u/+7/7v/w//D/8P/w/+7/7v/v/+//7f/t/+7/
7v/w//D/8P/v/+//7//v/+//7//v/+//7//w//D/8P/v/+3/7v/u/+7/7f/t/+3/7f/t
/+7/7v/u//D/8P/w//H/8f/w//D/8P/w//H/8f/v/+7/7v/v/+//7//v//D/8P/w/+//
7//v/+3/7f/u/+7/8P/w//D/8P/x//D/8P/w//D/8P/w//L/8v/y//L/8P/w//D/8P/u
/+7/7v/u//D/8P/w//D/8v/y//P/8//x//D/8P/x//H/8f/x//P/8//z//X/9//4//j/
+P/4//b/+P/4//n//v8AAAIABAAEAAcACQAGAAcABwAGAAUAAgABAAEAAQD+//7//v/+
//r/+f/5//n/+f/5//j/9//2//P/8//y//P/8v/x//H/7v/t/+3/7v/u/+7/7f/t/+3/
7f/t/+3/7P/r/+v/6//s/+z/7P/s/+z/6//r/+v/6//r/+v/6v/r/+f/5f/i/+H/4f/k
/+f/7f/5/wYAGAAsADwASwBdAGgAYgBOADsAKQAUAPj/3P+//6f/o/+u/7f/vf/D/8f/
0f/a/93/4P/i/+j/7f/t/+r/6P/s//D/7v/u/+7/7//v/+//7//v//D/8P/x//H/8f/y
//L/8v/y//L/8v/y//P/8//z//X/9f/0//T/9P/1//X/9f/2//T/9P/0//T/9//3//f/
9//3//j/+f/5//v//P/8//z/+f/4//f/9//5//r/+//8//v//P/9//3//v/+//7//v/+
/////////wAAAAAAAAIABQAGAAcABwAFAAUABgAIAAsADAANAA4ADAAMAAwADQANABAA
EQARABEAEQATABQAFQAXABUAFQAYABgAGAAYABoAGgAaABoAGgAZABgAGAAYABgAFgAV
ABYAFQATABEAEAAOAAwACgAMAAoACAAHAAQAAQD+//z//P/7//n/+f/7//r/+f/4//X/
9P/0//T/9P/0//T/9P/1//T/9P/0//T/9P/z//P/9f/1//X/9f/1//T/8v/x//P/8//z
//P/8f/x//H/8f/z//L/8v/y//P/8//z//P/8f/x//H/8f/w//D/8f/x//H/8P/w//D/
8v/y//H/8f/x//L/8v/y//D/8P/w//D/8//z//P/8//x//H/8f/x//P/9P/0//T/8//w
/+//8P/v/+//8P/y//P/8//z//P/8//z//P/9P/0//T/9P/z//P/8//z//P/8//z//P/
8//z//P/8//z//T/9P/1//X/9P/y//H/8P/w//D/8P/w//L/8v/z//P/8f/x//L/8v/y
//L/8v/x//P/8//z//P/8f/x//H/8f/y//L/8v/x//H/8v/y//L/8f/x//H/8f/v//D/
8P/w//D/8P/w//H/8f/w//D/8P/w//H/8f/v/+7/7v/v/+//8f/x//L/8v/w/+//7//v
/+//7//w//D/8P/w//D/8P/t/+7/7v/u/+7/7v/u//D/8P/w//D/7//u/+3/7P/t/+7/
7//w/+7/7v/u/+7/8P/w//D/8P/v/+7/7f/s/+z/7f/t/+3/7v/u/+//7//v/+//8f/x
//H/8//1//b/9v/2//b/9v/4//j/+f/8//z//v8AAAAABQAHAAQAAwADAAIAAQD8//v/
+//7//r/+P/4//j/9v/1//X/9f/z//P/8v/x//D/7//v/+7/7f/q/+n/6f/o/+X/5f/m
/+b/6P/n/+f/5//l/+X/5f/k/+X/5f/l/+b/5P/k/+T/5P/l/+X/5f/l/+P/4f/i/+P/
3//b/9j/1f/V/9r/4f/t//n/BAAYAC4AQgBVAGcAbgBiAEgALwAdAAYA6P/I/6n/mf+h
/6z/sf+z/7n/w//N/9T/1//a/+D/4P/f/9//4v/m/+b/5v/k/+T/5P/l/+f/5//n/+f/
5v/m/+f/5//n/+j/6P/o/+j/6P/o/+j/6f/p/+n/6//r/+r/6v/q/+v/6//r/+z/7P/s
/+z/7P/t/+3/7f/t/+3/7v/v/+//7//w//D/8P/u/+7/7v/v//H/8v/z//T/8v/y//L/
8f/0//T/9P/0//T/9f/1//X/9v/2//b/+P/5//r/+//7//v/+//8//7///8AAAEAAgAC
AAIAAgADAAMABgAHAAcABwAHAAkACgALAA0ACwALAAwADAAMAAwADQAMAAsACgALAAsA
CwAMAAwADAAKAAkACgAJAAcABQAEAAIAAAD+//z/+v/4//f/9f/z//H/8P/w/+//7f/t
/+v/6v/p/+j/5//m/+b/5v/m/+b/5v/m/+X/5P/k/+T/5P/k/+P/4//j/+P/4//j/+T/
5P/j/+P/5f/l/+X/5f/k/+P/4v/h/+P/4v/i/+L/4//j/+P/4//j/+P/4//j/+D/4P/h
/+H/4//i/+L/4v/k/+T/4//j/+H/4v/i/+L/4P/g/+D/4P/h/+H/4f/h/+H/4f/h/+H/
3//g/+D/4P/i/+D/4P/i/+D/3//f/+D/4f/h/+H/4f/f/9//3//g/+D/4P/g/9//3//f
/9//3//f/9//3//f/+H/4f/h/+H/3v/e/9//3//f/97/3v/e/9z/3P/c/9z/3P/c/93/
3f/d/93/3v/e/9z/3P/c/9v/3f/d/93/3f/c/9v/2v/Z/9z/3P/c/9v/2f/a/9r/2v/b
/9v/2//b/9v/3P/c/9z/2//a/9n/2f/b/9r/2v/a/9j/2f/Z/9f/2P/Y/9n/2f/X/9f/
2P/Y/9j/1//X/9f/2f/Z/9r/2v/Y/9j/2P/Y/9X/1v/W/9j/2P/Y/9j/1v/W/9b/1v/U
/9T/1P/U/9b/1v/W/9b/1P/U/9T/1P/U/9T/1P/U/9T/1P/U/9T/1P/U/9T/1P/V/9b/
1//Y/9f/1v/V/9T/1f/W/9f/2P/a/9r/2v/a/9v/3P/d/97/4P/i/+T/5v/n/+j/6f/q
/+f/5v/l/+T/4f/g/9//3v/c/9z/3P/c/9z/3P/c/9z/2P/W/9T/0v/Q/9D/0P/Q/9L/
0v/S/w==
         </WaveFormData>
      </LeadData>
      <LeadData>
         <LeadByteCountTotal>10000</LeadByteCountTotal>
         <LeadTimeOffset>0</LeadTimeOffset>
         <LeadSampleCountTotal>5000</LeadSampleCountTotal>
         <LeadAmplitudeUnitsPerBit>4.88</LeadAmplitudeUnitsPerBit>
         <LeadAmplitudeUnits>��V</LeadAmplitudeUnits>
         <LeadHighLimit>2147483647</LeadHighLimit>
         <LeadLowLimit>268435456</LeadLowLimit>
         <LeadID>II</LeadID>
         <LeadOffsetFirstSample>0</LeadOffsetFirstSample>
         <FirstSampleBaseline>0</FirstSampleBaseline>
         <LeadSampleSize>2</LeadSampleSize>
         <LeadOff>FALSE</LeadOff>
         <BaselineSway>FALSE</BaselineSway>
         <ExcessiveACNoise>FALSE</ExcessiveACNoise>
         <MuscleNoise>FALSE</MuscleNoise>
         <LeadDataCRC32>4118396647</LeadDataCRC32>
         <WaveFormData>
9v/2//b/9v/2//b/9v/2//b/9v/2//b/9v/2//b/9v/2//b/9v/2//T/9P/0//T/9P/0
//T/9P/0//T/9P/0//T/9P/0//T/9P/0//T/9P/y//L/8v/y//T/9P/0//T/9P/0//T/
9P/y//L/8v/y//L/8v/y//L/8v/y//L/8v/y//L/8v/y//T/9P/0//T/8v/y//L/8v/y
//L/8v/y//L/8v/y//L/8v/y//L/8v/y//L/8v/y//X/9f/1//f/9v/2//f/9//3//n/
+//8//z///8DAAYABwAHAAYABgAEAAQABQAHAAgACAAIAAcABQAFAAMAAAACAAIAAQAB
AAEAAgACAAIA/v/9//3//P/5//f/9f/1//b/9f/0//P/8v/y//L/8P/w/+//7f/t/+z/
7P/s/+z/7P/t/+3/7f/r/+v/6//r/+v/6//q/+r/6v/q/+r/6//r/+v/6//r/+z/7v/u
/+z/6v/q/+r/6P/o/+z/8P/z//b/+P8CABIAJgBAAF8AfwCXAK8AvQC9ALgAtACfAHgA
VgBBAC4AGwARAA8ACwAFAAQAAgADAAMAAwAGAAQAAgD//wAA/f/8//z/+//7//j/+P/4
//j/9//3//f/9v/2//f/9//2//j/+P/4//j/9v/2//b/9//5//n/+f/5//r/+v/6//r/
+v/7//v/+//5//r/+v/6//3//f/+/////////wAAAAAAAAAAAQACAAMAAwADAAMAAwAG
AAYABwAIAAgACAAIAAoACwAMAA0ADQAOAA8AEAARABIAEwAUABUAFgAYABoAHAAdAB4A
HwAiACMAJAAlACQAJwApACoALAAtAC4AMAAyADMAMwA0ADMANAA1ADYANwA3ADcANwA3
ADcAOAA4ADcANgA2ADQAMQAuACwAKgAnACQAIQAfABwAGQAXABQAFAARAA0ADAAKAAgA
BgAEAAMAAgAAAAAAAAD///7//f/8//v/+//7//v/+//7//r/+f/5//n/+f/5//n/+f/5
//n/+f/5//n/+f/5//n/+P/6//r/+v/6//r/+v/6//r/+v/6//r/+v/4//n/+f/4//r/
+v/6//r/+v/6//r/+v/6//r/+v/6//r/+v/7//v/+//7//r/+v/7//v/+//7//r/+v/7
//j/+v/6//r/+f/7//v/+//7//n/+f/5//n/+f/5//n/+f/5//n/+v/6//n/+f/4//j/
+v/6//r/+v/5//n/+f/5//n/+f/5//n/+f/3//n/+f/5//j/+P/4//j/+P/4//j/+P/4
//j/9//3//f/9//3//f/9//3//f/9v/2//b/9v/2//b/9v/3//f/9v/2//f/9f/2//b/
9P/0//X/9f/0//b/9v/2//T/9P/1//X/9f/1//X/9v/2//b/9v/2//b/8//z//P/8//1
//X/9f/1//X/9f/1//X/8//z//P/8//0//T/9P/z//L/8v/0//T/9P/0//T/8v/y//L/
8v/0//T/9P/0//T/9P/0//T/9P/0//T/9P/0//T/9P/0//T/9f/1//X/9f/2//b/9//5
//n/+//9//7//v8BAAUACAAJAAkACAAGAAQABAAFAAcACAAIAAgABwAHAAcABQACAAIA
AgABAAEAAQACAAIAAAD+//3//f/8//n/9//1//X/9P/z//L/8f/w//D/8P/u/+7/7f/r
/+v/6v/q/+r/7P/s/+3/7f/r/+n/6f/p/+v/6//r/+r/7P/s/+z/7P/s/+v/6v/p/+n/
6v/q/+r/6v/q/+j/5P/k/+b/6P/s//H/8v/2/wAAEAAkAD4AXwB7AJEAqQC5ALkAsgCu
AJsAdgBUAD8ALAAZAA8ADQAJAAcABgAGAAUAAwAFAAYABgAEAAMAAgABAAAAAAD/////
/v/+//7//v/9//3//f/8//z//f/9//z//v/+//7//v/+//7//v//////////////AAAA
AAAAAAACAAMAAwADAAMABAAEAAQAAwADAAQABQAHAAcACAAIAAgACAAJAAoACwALAAsA
CwALAA4ADgAPABAAEAAQABAAEgATABQAFQAVABYAFwAYABcAGAAZABoAGwAcAB4AIAAi
ACMAJAAlACYAJwAoACkAKgAtAC8AMAAwADEAMgA0ADYANwA3ADgAOQA6ADsAPAA7ADsA
OwA7ADsAOwA8ADwAOwA6ADoAOAA3ADQAMgAwAC0AKgAnACUAIAAdABsAGAAXABUAEgAS
AA4ADAAKAAgABwAGAAQABAAEAAMAAgABAAIAAQABAAEA/////////v/9//3//f/9//3/
/f/9//3//f/9//3//f/9//3//f/8//z//P/8//z//v/+//7//v/+//7//v/+//7/////
//7//P/8//z//P/8//z//P/8//3//v///wAA/v/+///////9//3//P/8//3//f/9//3/
/f/+/wAA/v/+//7//v/9//v/+//7//v//f/9//3//f/9//3//f/9//3//f/+//7/+//7
//r/+v/8//z//P/8//v/+//7//v/+//7//v/+//7//n/+//7//v/+v/6//r/+v/6//r/
+v/6//r/+v/5//f/9//3//f/+f/5//n/+f/2//b/9v/2//j/+P/4//n/+f/4//j/+f/3
//j/+P/2//b/9//3//b/+P/4//j/9v/0//X/9f/1//X/9f/2//b/9v/2//b/9v/1//X/
9f/1//X/9f/1//X/9f/1//X/9f/1//X/9f/1//b/9v/2//X/9P/0//T/9P/0//T/9P/0
//T/9P/0//T/9P/0//T/9v/2//b/9v/2//b/9v/2//T/9P/0//T/9P/0//T/9P/2//f/
9//3//n/+v/6//v/+v/5//r/+//+//7/AQAFAAYABwAHAAYABgAEAAQABQAJAAoACgAK
AAcABwAHAAUABAAEAAQAAwACAAEAAQAAAAAA/v/9//3//P/5//f/9f/z//L/8f/w/+//
7v/u/+7/7P/s/+v/6f/r/+r/6v/q/+j/6P/p/+n/6//p/+n/6f/p/+n/6f/o/+b/5v/m
/+b/6f/p/+n/6f/n/+j/6P/o/+j/6v/m/+L/4v/k/+b/6P/r/+z/8P/8/wgAGgA0AFUA
cwCPAKkAtwC1ALAApgCRAHgAZgBXADwAHwARAA8ACwABAPz//P/7//n/+//+/wAA/v/9
//z/+//4//j/9//3//b/9v/2//b/9f/1//X/9P/0//X/9f/0//T/9P/0//T/9v/2//b/
9//1//X/9f/1//b/9v/2//b/9P/1//X/9f/3//j/+P/4//n/+f/6//v/+//7//z//P/6
//r/+//8/////////////f8AAAAAAQACAAIAAgACAAYABwAIAAkACwAMAA0ADgAOAA4A
DgAOABEAEgAUABYAGAAZABoAGwAcAB0AHgAfAB4AIQAjACQAJAAlACYAKAAsAC0ALQAu
AC8AMAAxADIAMQAxADEAMQAzADMANAA0ADEAMAAwAC4ALQAqACgAJgAjACAAHQAbABYA
EwARAA4ADAAJAAUABAAEAAIAAAD+/////v/8//z//P/7//r/+f/3//X/9P/z//X/9f/1
//T/8f/x//H/8f/x//H/8f/x//P/8//z//P/8//z//P/8v/y//L/8v/y//L/8v/y//L/
9P/0//T/9P/z//P/8v/w//L/8v/y//L/8v/y//L/8v/y//L/8v/y//L/8v/z//P/9f/1
//T/9P/1//X/9f/1//P/9P/2//T/9P/0//T/8//z//P/8//z//P/8//z//P/9P/1//b/
9//2//X/9f/0//P/8//y//L/8v/y//L/8v/z//P/8//z//H/8f/x//H/8f/v//H/8f/x
//D/8P/w//D/8P/w//D/7v/u/+7/7f/v/+//7//v/+//7//v/+//7P/s/+z/7P/s/+z/
7P/t/+3/7P/s/+3/7//w//D/7v/u/+//7//u/+7/7v/u/+z/6v/r/+v/6//r/+v/7P/s
/+z/7P/s/+z/6//r/+v/6//t/+3/7f/t/+3/7f/t/+3/7P/r/+r/6f/s/+z/7P/r/+j/
7P/s/+r/6v/q/+r/6P/o/+j/6P/o/+j/6P/o/+j/6f/p/+n/7f/u/+7/7//v/+//8f/z
//P/8v/0//f/+//9//7//v/+//z//P/9////AAAAAAAA/////////f/8//z//P/7//n/
+f/6//r//P/6//n/+f/4//X/8//x/+//7v/t/+z/7f/s/+z/7P/p/+j/5v/j/+X/5P/k
/+T/4v/i/+P/4//l/+P/4//j/+P/4//j/+L/4v/i/+L/4v/j/+P/4//j/+P/5P/k/+T/
5v/k/+D/3v/a/9r/3P/e/+H/5P/q//L/AAASACoASwBvAI8AqQC/AMMAugCuAJ0AggBm
AFkARgArABkADwAHAAEA+v/4//f/9//3//b/+P/6//v/+v/3//T/9P/z//P/8v/y//L/
8v/v/+//7//u//D/8f/x//D/7v/u/+7/7v/u/+7/7v/v/+3/7f/t/+3/7//w//H/8v/y
//P/8//z//P/9P/0//T/9f/1//b/9//3//f/+P/4//j/+P/5//r/+f/5//n/+f/5//z/
/P/9/wAAAAAAAAAAAAABAAIAAwADAAQABQAGAAkACgALAAwACwAMAA4AEAAUABUAFgAX
ABYAFwAYABkAHAAfACEAIgAiACMAJAAmACgAKQApACoAKwAsAC0ALgAvAC8ALwAvAC8A
LwAwADAALwAuAC4ALAArACgAJgAkACEAHgAbABkAFgATABEADgAMAAkABQAEAAIAAAD+
//z/+//6//j/+P/2//X/9P/z//T/8//z//P/8f/x//H/8P/x//H/8f/x/+//7//v/+//
7//v/+//7//v/+//7//u//D/8P/w//D/7v/u/+7/7v/u/+7/7v/u//D/8f/x//D/7v/u
/+7/7v/w//D/8P/w//D/8P/w//D/8P/w//H/8f/x//H/8P/w/+//7//v/+//8f/y//T/
8v/y//L/8v/x//P/8//z//P/8f/x//H/8f/x//H/8f/x/+//7//w//D/8f/x//D/8P/w
//D/8P/w/+//7//v/+//7//v/+//7//x/+//8f/x//H/8P/w//D/8P/w//D/8P/u/+7/
7v/t/+//7//v/+//7//v/+//7//u/+7/7v/u/+7/7v/u/+//7//u/+7/7//t/+7/7v/s
/+z/7f/t/+z/7v/u/+7/7P/s/+3/7f/t/+v/6//s/+z/7P/s/+z/7P/s/+3/7v/v/+3/
7f/t/+3/7f/t/+3/7f/t/+3/7f/t/+z/7P/s/+v/7v/u/+z/7P/s/+z/7P/t/+7/7//w
/+//7v/t/+z/7P/s/+z/7P/s/+z/7P/s/+3/7f/t/+//8P/w//H/8f/x//P/9f/2//b/
+f/9/wAAAwADAAIAAgD+//7///8BAAQABAAEAAMAAQABAP///P/+//7//f/9//3//v/+
//7//P/7//v/+v/1//P/8f/x//L/8f/w/+//7P/s/+z/6v/q/+n/5//n/+j/6P/o/+j/
5v/n/+f/5//n/+f/5//n/+f/5//m/+b/6P/o/+j/6f/n/+f/5//n/+j/6P/m/+b/5v/m
/+T/4v/i/+b/7P/t//D/+P8AAAwAIgA+AF8AfQCZAK8AuwC5ALQArgCZAHIAUgA9ACoA
FQALAAsABwD///7//v/9//3////+//z//P/7//r/+f/0//T/8//z//L/8v/y//L/8f/x
//H/8P/y//P/8//y//L/8v/y//L/8v/y//L/8//z//P/8//z//T/9P/0//T/9P/1//X/
9f/1//b/9v/2//f/9//4//n/+f/5//r/+v/6//r/+//8//////////////8CAAIAAwAC
AAIAAgACAAQABQAGAAcABwAIAAkACgALAAwADQAOABEAEgAUABYAFgAXABgAGQAaABsA
HAAdABwAHwAhACIAJAAlACYAKAAsAC0ALQAuAC0ALgAvADAAMwAzADMAMwAxADEAMgAy
ADEAMAAwAC4ALwAsACoAKAAjACAAHQAbABgAFQATABAADgALAAcABgAEAAIAAAD+//3/
/P/6//r/+P/3//b/9f/2//X/9f/1//X/9f/1//T/8f/x//H/8f/z//P/8//z//P/8//z
//P/8//z//P/8v/y//L/8v/y//L/8v/y//L/8v/y//L/8v/y//P/8//y//T/9P/0//T/
8v/y//L/8v/y//L/8v/y//T/9P/1//X/9f/1//T/9P/1//X/9f/1//X/9v/4//b/9v/2
//b/9f/1//X/9f/1//P/8//z//P/9f/1//X/9f/z//P/9P/0//P/8//y//L/8v/y//L/
8v/z//P/8//z//P/8//z//P/8//x//P/8//x//D/8P/w//L/8v/y//L/8v/y//L/8f/v
/+//7//v/+//7//v/+//8P/w//D/8P/w//D/8P/x//H/8P/w//H/8f/y//L/8P/w//H/
8f/w//L/8v/y//D/8P/x//H/8f/v/+//8P/w//D/8P/w//D/7//v/+//7//v/+//7//v
//H/8f/x//H/7//v/+//7//w//D/8P/v//L/8P/w/+7/7v/u/+7/8P/w//D/8P/u/+7/
7v/u//D/8P/w//D/7v/u/+7/7v/w//D/8P/w//D/8P/w//D/8f/x//H/8//0//T/9f/1
//X/9//5//r/+v/9/wEABAADAAMAAgACAAIAAgADAAUABgAGAAYABQADAAMAAQD+//7/
/v/9//3///8AAAAAAAD+//3//f/8//f/9f/z//P/8v/x//D/7//u/+7/7v/s/+7/7f/r
/+v/6v/q/+r/6v/s/+3/7f/t/+v/6//r/+v/6f/p/+j/6P/o/+j/6P/p/+n/6f/p/+n/
6v/q/+r/6v/q/+j/5P/k/+b/6v/w//H/9P/6/wYAFgAwAE4AawCFAJ0AsQC5ALUAsACm
AIkAYABGADUAIAAPAAsACQADAP///v/+//3//////wAAAAD+//3//P/5//j/+P/3//f/
9P/0//T/9P/1//X/9f/0//L/8//z//L/9P/0//T/9P/2//b/9v/3//f/9//3//f/9//2
//X/9P/2//f/9//3//f/+P/4//j/9//3//j/+f/7//v//P/8//r/+v/7//z//f/9//3/
/f///wIAAgADAAYABgAGAAYABgAHAAgACQAHAAgACQAKAAsADAANAA4AEQASABQAFgAY
ABkAGgAbABwAHQAeAB8AIAAjACUAJgAmACcAKAAqACoAKwArACwALQAuAC8AMAAzADMA
MwAzADIAMQAxADAALwAuAC4ALAArACgAJgAkAB8AHAAZABcAFgATABEADgAOAAsABwAG
AAQAAgAAAP7/+//6//j/+P/4//f/9v/1//b/9f/1//X/9P/z//L/8P/x//H/8f/x//H/
8f/x//H/8//z//P/8//x//H/8f/w//L/8v/y//L/8P/w//D/8P/u/+7/7v/u/+//8f/y
//L/8v/y//L/8v/w//D/8P/w//D/8P/w//D/8P/w//H/8f/x//H/8P/w//H/8f/x//H/
8f/y//T/8v/w//D/8P/v//H/8f/x//H/7//v/+//7//x//H/8f/x//H/8f/y//L/8f/x
//D/8P/w//D/8P/w//H/8f/x//H/7//v/+//7//t/+v/7f/t/+3/7P/s/+z/7v/u/+7/
7v/w//D/8P/v/+3/7f/t/+3/6//r/+v/6//r/+z/7f/u/+7/7v/u/+//7f/s/+z/7f/t
/+7/7v/s/+7/7//v/+7/7v/u/+7/7P/s/+3/7f/t/+3/7f/u/+7/7v/u/+7/7v/r/+v/
6//r/+3/7f/t/+3/7f/t/+3/7f/t/+3/7f/t/+7/7v/u/+3/6v/q/+r/6v/q/+r/6v/s
/+z/7P/s/+r/6v/q/+r/7P/s/+z/7P/s/+z/7P/s/+z/7P/s/+z/7P/t/+3/7f/u/+7/
7f/t/+//7//x//P/8v/y//X/+f/9////AAAAAP///P/7//v//v8AAAEAAgADAAMAAwAB
APz//P/8//v/+f/5//r/+v/8//r/+f/5//j/9f/z//H/8f/w/+//7v/t/+z/7P/s/+r/
6v/p/+f/5f/k/+T/5P/m/+b/5//n/+f/5f/l/+X/5f/l/+X/5P/k/+T/5P/k/+X/5f/l
/+X/5f/m/+b/5v/k/+T/5v/i/97/3v/e/+D/4f/k/+j/8P/6/wwAJABBAGMAhQCdALEA
uwC0AKwAnwCGAGwAWQBGAC0AFwANAAkAAwD8//j/9//3//X/9v/4//z//f/6//f/9P/0
//P/8//y//L/8v/y//H/8f/x//D/7v/v/+//7v/u/+7/7v/u//D/8P/w//H/7//v/+//
7//y//L/8v/y//L/8//z//P/8//0//T/9P/1//X/9v/3//X/9f/2//b/+P/4//n/+v/7
//v/+//7//n//P/8//3//v/+//7//v8AAAEAAgADAAMABAAFAAYABwAIAAkACgANAA4A
EAASABMAEwATABMAFgAXABgAGQAYABsAHQAeAB8AIQAjACYAJgAnACcAKAApACoAKwAs
AC8ALwAvAC8ALwAvADAAMAAxADAAMAAuACsAKAAmACQAIQAeABsAGQAWABMAEQAOAAwA
CQAFAAQAAgAAAP7//P/5//j/9v/2//b/9f/0//P/8v/x//H/8f/w/+//7v/s/+3/7f/t
/+3/7f/t/+3/7f/t/+3/7f/t/+3/7f/t/+z/6v/q/+r/6v/s/+z/7P/s/+z/7P/s/+z/
7v/v/+//7v/s/+z/7P/s/+z/7P/s/+z/6v/q/+r/6v/r/+z/7v/v/+3/7f/s/+z/7//v
/+//7//v//D/8v/w//D/8P/w/+//7//v/+//7//v/+//7//v/+//7//v/+//7//v//D/
8P/v/+//7v/u/+7/7v/u/+7/7f/t/+3/7f/t/+3/7f/t/+v/6f/r/+v/7f/s/+z/7P/q
/+r/6v/q/+r/6v/q/+n/6//r/+v/6//p/+n/6f/p/+j/6P/o/+j/6P/o/+j/6f/p/+j/
6P/p/+n/6v/q/+j/6P/p/+n/6P/o/+j/6P/m/+b/5//n/+f/5//n/+j/6P/m/+b/5v/m
/+f/5//n/+f/5//n/+f/5//n/+f/5//n/+f/5//n/+f/5v/m/+b/5f/m/+b/5v/o/+j/
6P/o/+b/5v/m/+b/5v/m/+b/5v/n/+f/5//p/+j/6P/p/+n/6v/t//D/8v/x//P/9v/4
//v/+//6//r/+P/4//n/+//8//z//P/7//v/+//5//b/9v/2//X/9f/1//b/9v/2//b/
9f/1//T/8f/v/+3/7f/q/+n/6P/n/+b/5v/m/+T/4v/h/9//3//g/+D/4P/g/97/3//f
/9//3v/f/+D/4f/f/9//3v/e/9z/3P/c/93/3//f/9//3//i/+L/4v/g/9z/2v/Y/9b/
2P/c/97/3//i/+j/8v8AABQALgBPAHEAkwCpALkAvQC0AKwAmwB6AGAATwA6ACEADQAH
AAUA/f/0//L/8f/v//H/8v/0//b/9f/y/+//7v/u/+3/7f/q/+r/6v/q/+n/6f/p/+j/
6f/r/+z/7P/r/+r/6f/o/+j/6P/o/+n/6//r/+v/6//s/+z/7P/s/+z/7f/t/+3/7f/u
/+7/7v/t/+3/7v/v/+//7//w//D/8v/y//P/9P/z//P/8//z//P/9v/2//f/+P/4//j/
+P/4//n/+v/7//3//v///wAAAQACAAMABAAHAAgACgAMAA0ADQANAA0AEAARABIAEwAV
ABkAHAAeABwAHQAeACAAIgAjACMAJAAlACYAJwAoACkAKQApACkAKQApACoAKgApACgA
KAAmACUAIgAgAB4AGwAYABUAEwAPAAsACAAEAAIA///7//r/+v/4//b/9P/z//L/8P/w
/+7/7f/s/+v/7P/r/+v/6//q/+n/6P/m/+f/5//n/+f/5//n/+f/5//l/+X/5f/l/+X/
5f/l/+T/5v/m/+b/5v/k/+T/5P/k/+T/5P/k/+T/5v/n/+f/5v/m/+b/5v/m/+b/5v/m
/+b/5v/m/+b/5v/m/+b/5//n/+f/5//m/+b/5//n/+f/5//l/+b/6P/m/+j/6P/o/+f/
6f/p/+n/6f/p/+n/6f/p/+n/6f/p/+n/5//n/+j/6P/n/+f/5v/m/+j/6P/o/+j/5f/l
/+X/5f/n/+f/5//n/+f/5f/n/+f/5//m/+b/5v/m/+b/5v/m/+b/5v/m/+X/5//n/+f/
5//l/+X/5f/l/+T/5P/k/+T/5P/k/+T/5f/l/+T/5P/l/+X/5v/m/+T/5P/l/+X/5P/k
/+T/5P/i/+L/4//j/+P/5f/l/+b/5v/m/+b/5v/m/+X/5f/l/+X/4//j/+P/4//j/+P/
4//j/+X/5f/l/+X/6P/o/+j/5//o/+b/5P/m/+b/5v/m/+b/5v/m/+b/5v/m/+b/5v/k
/+T/5P/k/+T/5P/k/+T/5P/l/+X/5f/p/+r/6v/r/+v/6//t/+//8P/w//P/9//6//v/
+//6//r/+P/4//n/+//8//z//P/7//v/+//5//j/+P/4//f/9//3//j/+P/4//b/9f/1
//L/7//t/+v/6//q/+n/6P/n/+b/5v/m/+b/5v/l/+P/4//i/+L/4v/i/+L/4//j/+H/
3//f/9//4f/h/+H/4P/g/+D/4P/g/9//3//f/9//3//g/+D/4P/g/+D/3v/c/9z/3v/k
/+b/5//o/+7/+v8GABYAMABTAHUAkQCrALsAuwCyAKwAmwB2AFQAPwAoABMACQAHAAEA
+f/2//b/9f/z//X/9v/2//b/8//0//H/7v/u/+3/7f/s/+z/7P/s/+v/6//r/+r/6v/r
/+v/6v/q/+r/6v/q/+z/7P/s/+3/7f/t/+3/7f/s/+z/7P/s/+z/7f/t/+3/7f/u/+7/
7v/v/+//8P/x//P/8//0//T/8//y//L/8v/1//X/9f/1//X/+P/4//n/+v/6//r/+v/8
//3//v//////AAABAAIAAwAEAAUABgAFAAYACAAKAAwADQAOAA8AEQATABUAFwAXABkA
GgAaABwAHQAeACAAIgAjACMAJAAnACgAKQAqACsAKwArACsAKQApACoAKgArACoAKgAo
ACcAJAAiACAAHQAaABcAFQAUABEADwAMAAgABQABAAAA/v/8//r/+P/3//b/9P/0//D/
7//u/+3/7v/t/+3/7f/r/+v/6//q/+n/6f/p/+n/6//r/+v/6//p/+n/6f/p/+f/5//n
/+b/6P/o/+j/6P/o/+j/6P/o/+j/6P/o/+j/6P/p/+n/6P/o/+j/6P/o/+j/6P/o/+j/
6P/o/+j/6P/o/+j/6f/p/+n/6f/o/+j/6f/p/+n/6f/n/+j/6v/o/+j/6P/o/+f/6f/p
/+n/6f/n/+f/5//n/+f/5//n/+f/5//n/+j/6P/n/+f/5v/m/+b/5v/m/+b/5f/l/+X/
5f/l/+X/5f/l/+X/4//l/+X/5f/k/+T/5P/i/+L/4v/i/+L/4v/i/+H/4//j/+P/4//h
/+H/4f/h/+L/4v/i/+L/4P/g/+D/4f/h/+D/4P/h/+H/4v/i/+D/4P/h/+H/4P/g/+D/
4P/e/+D/4f/h/+H/4P/f/9//3v/e/97/3v/e/93/3f/d/93/3f/d/93/3f/d/93/3f/d
/93/3f/d/93/3P/c/9z/2//a/9r/3P/c/9z/3P/c/9z/3P/c/9z/3P/c/9z/3P/c/9z/
3P/c/9z/3P/c/9z/3P/c/9z/3P/b/9r/2f/Y/9v/2//b/93/3v/e/9//3//d/9//4f/i
/+T/5//r/+7/7//v/+7/7v/s/+z/7f/v//D/8P/w/+//7//v/+3/6v/q/+r/6f/p/+f/
6P/o/+j/5v/l/+X/5P/h/9//3f/d/9z/2//a/9n/2P/Y/9j/1v/U/9P/0f/R/9D/0P/Q
/9D/0v/T/9P/0//R/9H/0f/R/8//z//O/87/0P/Q/9D/0f/R/9H/0f/R/87/yv/O/9L/
zv/M/8z/zP/M/9D/0v/X/9r/3v/o//j/DAAqAEsAaQCBAJUAnwCdAJgAkAB1AE4AMgAf
AAoA9f/v/+3/6f/l/+T/4v/j/+f/5f/g/97/4P/f/97/3f/a/9r/2f/Z/9r/2v/a/9r/
2f/Z/9n/2P/W/9f/1//W/9b/1v/W/9b/1v/W/9b/1//V/9X/1f/V/9j/2P/Y/9j/2P/Z
/9n/2f/Z/9r/2v/a/9n/2f/a/9v/2//b/9z/3P/c/9z/3f/e/+H/4f/h/+H/3//i/+L/
4//m/+b/5v/m/+f/5//n/+f/6f/q/+v/7P/t/+7/7//w//H/8v/0//b/9v/3//j/+f/8
//3//v////7/AQADAAQABAAFAAYACAAKAAsACwAMAA0ADgAPABAADwAPAA8ADwAPAA8A
EAAQABEAEAAQAA4ADQAKAAgABgABAP7/+//5//b/8//x/+7/7P/p/+X/5P/k/+L/4P/e
/9v/2v/Y/9j/2P/X/9b/1f/S/9H/0f/R/8//z//P/87/z//P/8//z//P/8//z//P/8//
z//P/8//zf/N/83/zP/M/8z/zP/M/87/zv/O/87/zP/M/8z/zP/M/83/zf/M/8z/zP/M
/8z/zP/M/8z/zP/M/8z/zP/M/8r/yv/L/8v/y//L/8r/yv/L/8v/y//L/8v/zP/O/8z/
yv/K/8r/yf/J/8n/yf/J/8n/yf/J/8n/yf/J/8n/yf/J/8n/yv/K/8n/yf/I/8j/yP/I
/8j/yP/H/8f/x//H/8f/x//H/8f/xf/D/8X/xf/H/8b/xv/G/8b/xv/G/8b/xP/E/8T/
w//D/8P/w//D/8H/wf/B/8H/wv/C/8L/wv/A/8D/wP/B/8H/wP/A/8H/wf/C/8L/wP/A
/8H/wf/A/8D/wP/A/77/vv+//7//v/+9/73/vv++/7z/vP+8/7z/vf+9/73/vf+//7//
v/+//77/vf+8/7v/vf+9/73/vf+9/7z/u/+5/7z/vP+8/7r/uv+6/7r/uv+6/7r/uv+6
/7r/uv+6/7j/uP+4/7j/tv+2/7b/tv+3/7j/uf+6/7n/uP+3/7b/uP+4/7j/uP+5/7r/
u/+8/77/vv++/77/wf/C/8P/xP/H/8j/yf/K/8j/yP/I/8j/yf/K/8v/zP/J/8j/x//G
/8T/xP/E/8T/xP/E/8T/xP/D/8L/wf/A/73/vP+7/7r/uP+2/7T/sv+w/7D/sP+w/7L/
sv+y/w==
         </WaveFormData>
      </LeadData>
      <LeadData>
         <LeadByteCountTotal>10000</LeadByteCountTotal>
         <LeadTimeOffset>0</LeadTimeOffset>
         <LeadSampleCountTotal>5000</LeadSampleCountTotal>
         <LeadAmplitudeUnitsPerBit>4.88</LeadAmplitudeUnitsPerBit>
         <LeadAmplitudeUnits>��V</LeadAmplitudeUnits>
         <LeadHighLimit>2147483647</LeadHighLimit>
         <LeadLowLimit>268435456</LeadLowLimit>
         <LeadID>V1</LeadID>
         <LeadOffsetFirstSample>0</LeadOffsetFirstSample>
         <FirstSampleBaseline>0</FirstSampleBaseline>
         <LeadSampleSize>2</LeadSampleSize>
         <LeadOff>FALSE</LeadOff>
         <BaselineSway>FALSE</BaselineSway>
         <ExcessiveACNoise>FALSE</ExcessiveACNoise>
         <MuscleNoise>FALSE</MuscleNoise>
         <LeadDataCRC32>2106405500</LeadDataCRC32>
         <WaveFormData>
/P/8//z//P/8//z//P/8//r/+v/6//r//P/8//z//P/8//z//P/8//z//P/8//z//P/8
//z//P/8//z//P/8//z//P/8//z//v/+//7//v/8//z//P/8//7//v/+//7//v/+//7/
/v/+//7//v/+//7//v/+//7//v/+//7//v/+//7//v/+//7//v/+//7//v/+//7//v8A
AAAAAAAAAAAAAAAAAAAA/v/+//7//v8AAAAAAAAAAP//AAAAAAAAAgACAAMAAwADAAMA
AgACAAIABAAFAAYABgAFAAMAAQAAAAAAAAD///v/+P/1//T/9f/0//T/9P/3//j/+f/6
//v/+//7//v/+//7//3//f/8//z//v/+/wAAAAAAAAAAAAABAAIAAgAAAAAAAAAAAAMA
AwACAAIAAgACAAMAAwABAAIAAgACAAIAAgACAAMAAwADAAMAAwAGAAYABgAGAAQABgAG
AAgACwAUACMAMAAzADMAMQAxADkARABLAEkAPQAmAA8A+v/o/97/3P/V/8j/v//B/8P/
uv+s/6H/nP+c/6L/qv+0/8L/zv/Z/+P/7//5/wEABwALAA0ADgAPAA8ADwAPAA8ADwAR
ABEAEQARABIAEwAUABQAFAAUABIAEgATABMAFQAVABUAFQAVABUAFQAVABUAFQAVABUA
FQAVABUAFQAVABUAFQAVABUAFQAVABUAFQAWABYAFQATABMAEwATABMAEwATABQAFAAU
ABQAFAASABIAEgASABIAEwATABMAFAAUABQAFAAWABYAFgAWABQAFAAUABQAEgASABIA
EgARABEAEQAPAA8ADwAOAA0ADgAOAA4ADAAMAAwACwAKAAkACAAIAAcABAAEAAQABAAE
AAIAAQAAAP///v/+//3/+//8//z//P/7//v/+//7//v/+//7//v//P/8//z//P/8//z/
/P/9//v/+//6//r//P/8//z//P/8//v/+//8//r/+v/7//v/+//7//v/+v/6//n/+f/5
//n/+v/6//n/+f/5//n/+f/5//n/+f/5//n/+f/6//r/+P/4//n/+f/5//j/+P/4//r/
+v/6//r/+P/4//n/+f/5//n/+f/6//r/+f/5//n/+f/5//j/+P/6//v/+//6//j/+P/4
//j/+v/6//n/+f/3//f/+P/4//j/+P/4//f/+f/5//n/+P/4//j/+P/4//b/9//3//f/
9//3//f/9//3//f/9v/2//b/9v/3//f/9//2//b/9v/1//X/9v/2//b/9v/2//b/9v/2
//X/9f/0//T/9P/0//T/9P/0//T/9P/0//T/9P/0//T/9P/0//T/9P/0//T/9P/0//T/
9P/0//T/9P/z//P/8//z//T/8v/y//L/8v/0//T/9P/0//L/8v/y//L/9P/0//T/9P/0
//T/9P/0//T/8//z//P/9P/0//T/9P/0//T/9P/0//T/8v/y//L/8v/y//L/8v/y//L/
8v/y//L/8v/y//L/8v/y//L/9P/0//T/9P/y//L/8v/y//L/8//0//T/9P/0//T/9f/1
//X/9f/0//T/9P/2//f/9v/2//X/8//z//L/8v/y/+//7f/q/+f/6P/n/+b/5v/m/+n/
6v/r/+z/7f/t/+3/6//r/+v/7f/t/+z/7P/u/+7/7v/u/+7/8P/w//H/8v/y//L/8v/y
//L/8//z//L/8v/y//L/8//z//P/9P/0//T/9P/0//T/9f/1//X/9f/z//T/9P/0//b/
9v/2//j/+v/9/wYAEwAeACUAJQAjACEAKQAyADkANQApABYA///s/9j/0P/Q/83/wv+9
/8H/wf+4/6j/nf+W/5b/nP+m/67/uv/G/9H/2//n/+//9//9/wMABQAGAAcABwAHAAcA
BwAHAAkACQALAAsADAANAA4ADgAOAA4ADAAMAA0ADQAPAA8ADwAPAA8ADwAPAA8ADwAP
AA8ADwAPAA8ADwAPAA8ADwAPAA8ADwAPAA8ADwAPABAAEAAPAA0ADQANAA0ADQANAA0A
DgAOAA4ADgAOAA4ADgAOAA4ADgAPAA8ADwAOAA4ADgAOABAAEAAQABAAEAAQABAAEAAO
AA4ADgAOAA8ADwAPAA0ADQANAAwACwAMAAwADAAKAAoACgAJAAgACQAIAAgABwAGAAYA
BgAGAAYABAADAAIAAQAAAAAA/////wAAAAAAAP//////////AQABAAEAAQACAAIAAgAC
AAIAAgACAAMAAwADAAIAAgACAAIAAgACAAQAAwADAAQAAgACAAMAAwADAAMAAwACAAQA
AwADAAMAAQACAAIAAQADAAMAAwADAAUABQAFAAUABQAFAAYABgAFAAQABAADAAUABAAE
AAQABgAGAAYABgAGAAYABwAHAAUABQAFAAYABgAFAAUABQAHAAcABgAGAAYABwAHAAYA
BgAGAAYABgAGAAYABQAFAAUABQAGAAYABAAEAAQAAwAFAAUABQAEAAQABAAEAAQAAgAD
AAMAAwADAAMAAwADAAMAAwACAAIAAAAAAAEAAQADAAIAAgACAAMAAwAEAAQAAgACAAIA
AgAEAAQAAwADAAIAAgACAAIABAAEAAQABAACAAIAAgACAAIAAgACAAIAAgACAAIAAgAC
AAIAAgACAAIAAgACAAEAAwADAAMABAAEAAQABAAEAAIAAgACAAIAAAAAAAAAAAAAAAAA
AAAAAAAAAAAAAAAAAgABAAEAAQACAAIAAgACAAAAAAAAAAAAAgACAAIAAgACAAIAAgAA
AAAAAAAAAP7//v/+//7/AAAAAAAAAAAAAAAAAAAAAAAAAAAAAAAAAAAAAAAAAAD+////
AAAAAAIAAgACAAMAAwADAAMAAgACAAIABAAFAAQABAADAAEAAQAAAAAAAAD///3/+v/3
//b/9f/0//T/9v/5//r/+//8//3//f/9//3//f/9///////+//7/AAAAAAAAAAAAAP7/
/v///wAAAgACAAIAAgAAAAEAAQAAAAIAAgACAAMAAwADAAQABAAEAAQABAAEAAUABQAF
AAUAAwAEAAQABAAGAAYABgAIAAoADQAWACMALgA1ADMAMQAxADMAOAA9ADkALwAcAAUA
8P/g/9r/2v/b/9b/0//d/+v/6P/Y/83/yP/A/7r/uv/A/8j/0v/d/+X/7//5////BQAJ
AA0ADgAPAA8ADwAPAA0ADQAPAA8ADwAPABAAEQASABIAEgASABAAEAARABEAEQARABEA
EQARABEAEQARABEAEQARABEAEQARABEAEQAPAA8ADwAPABEAEQARABEAEQASABIAEQAP
AA8ADwAPABEAEQARABIAEgASABIAEgAQABAAEAAQAA4ADwAPAA8ADgAOAA4ADgAQABAA
EAAQAA4ADgAOAA4ADgAOAA4ADgANAA0ADQALAA0ADQAMAAsADAAMAAwACgAJAAgABgAE
AAMAAgACAAEAAgACAAIAAgAAAP7//f/8//z//P/9//3//f/+//7//v///////////wEA
AQABAAEAAgACAAIAAgACAAIAAgADAAMAAwACAAIAAgACAAIAAgAEAAMAAwAEAAIAAgAD
AAMAAwADAAMAAgACAAEAAQABAP//AAAAAP//AAABAAIAAwADAAMAAwADAAEAAQACAAIA
AAAAAAEAAQADAAIAAgACAAQABAAEAAQAAgACAAMAAwADAAMAAwAEAAIAAQABAAEAAQAB
AAAAAAAAAAEAAQAAAAIAAgACAAIAAAAAAP//////////AAAAAAAAAAAAAP//AQABAAEA
AAAAAAAAAAAAAP7//////////////////////////v/+//7//v/////////+//7//v//
////AAAAAAAAAAAAAAAAAAAAAP/////+//7//v/+/wAAAAAAAAAA/v/+//7//v8AAAAA
AAAAAP7//v/+//7//v/+//7//v8AAAAAAAD//////////wAAAAAAAAAAAAD+//7//v/+
//7//v/+//7/AAAAAAAAAAAAAAAAAAAAAAAA/////////v/+//7//v8AAAAAAAAAAAAA
AAAAAAAAAAAAAAAAAgACAAIAAgAAAAAAAAAAAAAAAQACAAIAAAAAAAAAAQABAAEAAQAA
AAIAAgAEAAUABgAGAAUAAwABAAAAAAAAAP///f/6//f/9P/z//L/8v/0//f/+P/5//r/
+//7//v/+//7//v//f/9//z//P/+//7//v/+//7//v/+////AAAAAAAAAAAAAAAAAQAB
AAAAAAAAAAAAAQABAAEAAgACAAIAAgACAAIAAQABAAEAAQABAAIAAgACAAIAAgACAAQA
BgAJABAAHQAqADEAMwAvAC0AMQA4AD0APQA1ACQACwD2/+T/1v/U/9f/0v/L/83/2f/c
/87/vf+0/7D/rP+u/7T/vP/G/9H/2f/l/+//9//9/wEABQAKAAsACwALAAsADQANAA8A
DwANAA0ADgAPAA4ADgAOAA4ADgAOAA8ADwAPAA8ADwAPAA8ADwAPAA8ADwAPAA8ADwAP
AA8ADwAPAA0ADQANAA0ADwAPAA8ADwANAA4ADgANAA4ADwAQABEAEAAPAA4ADgAOAA4A
DgAOAA4ADgAOAA4ADgAPAA8ADwAOAA4ADgAOABAAEAAQABAAEAAQABAAEAAOAA4ADgAO
AA8ADwAPAA0ADQANAAwACwAKAAoACgAIAAgACAAHAAYABQAEAAQAAwACAAIAAgACAAIA
AAD///7//f/8//z/+//7//z//P/8//v/+//7//v/+//7//v/+//+//7//v/+//7//v/+
//////////7//v/8//z//P/8//z/+//7//z/+v/6//v/+//7//v/+//6//r/+f/5//n/
+f/6//r/+f/5//n/+f/5//n/+f/5//n/+f/5//r/+v/4//j/+f/5//n/+P/4//j/+v/6
//r/+v/4//j/+f/5//n/+f/5//r/+P/3//f/9//5//n/+P/4//j/+f/5//j/+P/4//j/
+P/4//j/9//3//n/+f/6//r/+P/4//j/9//3//f/9//2//j/+P/4//j/9v/3//f/9//3
//f/9//3//f/9//2//b/9v/2//f/9//3//b/9v/2//f/9//4//j/9v/2//b/9v/4//j/
9//3//b/9v/2//b/9v/2//b/9v/2//b/9v/2//b/9v/2//b/9v/2//b/9v/2//b/9v/2
//j/+P/4//f/9//3//f/+P/2//b/9v/2//b/9v/2//b/9v/2//b/9v/2//b/9v/2//j/
+P/4//j/+P/3//f/9//4//j/+P/4//b/9v/2//b/9v/2//b/9v/2//b/9v/2//b/9v/2
//b/9v/2//b/9v/2//b/9v/2//b/9v/2//X/9v/2//b/9v/2//f/9//5//n/+P/4//b/
+P/5//r//P/7//n/9//0//T/9P/z/+//7P/p/+j/6P/o/+n/6v/s/+z/7P/s/+3/7f/t
/+3/7f/t/+//7//u/+7/8P/w//D/8P/w//D/8P/x//L/8v/y//L/8v/y//P/8//y//L/
8v/y//P/8//z//T/9P/0//T/9P/0//X/9f/1//X/9f/0//T/9P/0//b/9v/4//j//f8G
ABUAIAAlACMAIQAjACkANAA9ADsALQAYAAEA6v/W/8z/yv/D/7T/q/+t/7H/qP+Y/4//
iv+I/47/mv+m/7D/vP/H/9P/3//n/+//9f/7//3/AAD//////////wEAAQADAAMAAwAD
AAQABQAEAAQABAAEAAYABgAHAAcABwAHAAcABwAFAAUABQAFAAcABwAHAAcABwAHAAcA
BwAHAAcABwAHAAcABwAHAAcABwAIAAgABwAHAAcABwAHAAcABwAHAAgABgAGAAYABgAI
AAgACAAIAAgACQAJAAkACAAIAAgACAAIAAgACAAIAAgACAAIAAgACAAIAAgACAAJAAkA
CQAHAAcABwAGAAUABgAGAAYABAACAAIAAQAAAAEAAAAAAP///v/+//7//v/8//r/+f/4
//f/9v/2//X/9f/2//b/9v/z//P/8//z//P/8//z//P/8v/y//L/8v/0//T/9P/1//X/
9f/0//T/9P/0//T/9P/0//P/8//0//T/9P/1//X/8//z//P/8v/z//P/9P/1//P/9P/0
//P/8//z//P/8//1//X/9f/1//X/9f/2//b/9P/0//X/9f/3//b/9v/2//b/9v/2//b/
9v/2//f/9//1//X/9f/2//b/9f/1//X/9//3//b/9v/2//f/9//2//b/9v/2//b/9v/2
//X/9f/1//X/9v/2//b/9v/2//X/9f/1//X/9P/0//T/9P/0//T/9f/1//X/9f/1//X/
9f/1//X/9P/0//T/9P/1//X/9f/0//T/9P/z//P/9P/0//T/9P/0//T/9P/0//P/8//0
//T/9P/0//T/9P/0//T/9P/0//T/9P/0//T/9P/0//T/9P/0//T/9P/0//T/9P/0//T/
9P/z//P/8//z//T/9P/0//T/9P/2//b/9v/2//b/9v/2//b/9P/0//T/9P/0//T/9P/0
//b/9f/1//X/9P/0//T/9P/2//b/9v/2//b/9v/2//T/9P/0//T/9v/2//b/9v/0//T/
9P/0//b/9v/2//b/9v/2//b/9v/2//b/9v/2//T/9P/0//T/9//4//j/+P/2//b/9//3
//f/9//2//b/+P/6//v//P/8//v/+f/3//b/9v/2//X/8f/u/+v/6v/r/+r/6v/q/+3/
7v/v//D/7//v/+//7//v/+//8f/x//D/8P/y//L/9P/0//T/9P/y//P/9P/0//b/9v/2
//b/9f/1//T/9P/2//b/9//3//f/+P/4//j/+v/6//r/+//7//v/+//7//r/+v/6//r/
/P/8//7/AAAFABAAHwAmACcAJwAnACkALwA6AD8AOQAnABIA/f/o/9r/1P/S/8f/vP+9
/8H/vf+w/6L/l/+S/5b/nv+m/7L/vv/I/9P/3//p//H/+f/9/wEAAwAGAAcABwAHAAcA
CQAJAAsACwALAAsADAANAA4ADgAOAA4ADgAOAA8ADwANAA0ADQANAA0ADQANAA0ADQAN
AA0ADQANAA0ADQANAA0ADQANAA0ADQANAA0ADQANAA4ADgANAAsACwALAAsACwALAAsA
DAAMAAwADAAMAAwADAAMAAwADAANAA0ADQAMAAwADAAMAAwADAAMAAwADAAMAAwADAAK
AAoACgAKAAkACQAJAAcACQAJAAgABwAGAAYABgAEAAYABgAFAAQAAwACAAIAAQD+//7/
/v/+//7//P/7//r/+//6//r/+f/3//j/+P/4//n/+f/5//n/+f/5//n/+f/6//r/+v/6
//r/+v/6//v/+//7//r/+v/6//r/+v/6//z/+//7//z/+v/6//v/+//7//v/+//6//r/
+f/5//n/+f/6//r/+f/5//n/+f/5//n/+f/5//n/+f/5//r/+v/4//j/+f/5//n/+P/4
//j/+P/4//j/+P/6//r/+//7//n/+f/5//r/+v/5//n/+f/5//n/+P/4//b/9//3//b/
9v/2//b/9v/4//j/9//3//f/9//4//j/+P/4//j/9//3//f/9//2//b/9v/2//b/9P/1
//X/9f/1//X/9f/1//X/9f/0//T/9P/0//X/9f/3//b/9v/2//P/8//0//T/8v/y//L/
8v/0//T/8//z//T/9P/0//T/9P/0//T/9P/0//T/9P/0//L/8v/y//L/8v/y//L/8v/y
//L/8v/y//L/8v/y//H/8//z//P/9P/y//L/8v/y//D/8P/w//D/8v/y//L/8v/y//L/
8v/y//L/8v/y//L/8P/v/+//7//u/+7/7v/u//D/8P/w//D/8v/y//L/8P/w//D/8P/w
//D/8P/w/+7/7v/u/+7/7v/u/+7/7v/w//D/8P/w/+7/7v/u/+7/7v/v//D/8P/y//L/
8v/z//P/8//z//L/8f/w//H/8f/z//T/9P/z//H/8P/w//D/7f/r/+j/5f/k/+P/4v/i
/+D/4//k/+X/5//p/+r/6//p/+n/6f/r/+3/7P/s/+7/7P/s/+z/7P/s/+z/7f/u//D/
8P/w//D/7v/v/+//7v/u/+7/7v/v//H/8f/y//L/8v/y//L/8v/z//P/8//z//P/9P/0
//T/8v/y//L/9P/y//f//v8LABgAIQAjACEAHwAhACYAKwAtACcAGAABAOr/2P/M/8r/
y//I/8H/wf/N/9T/yv+5/7D/rP+m/6T/qv+w/7r/xf/P/9f/4f/p/+//9//7//7//f/9
//3//f/9//3//////wEAAQACAAMAAgACAAIAAgACAAIAAwADAAEAAQABAAEAAwADAAMA
AwADAAMAAwADAAMAAwADAAMAAQABAAEAAQADAAMAAwADAAMABAAEAAMAAQABAAEAAQAB
AAEAAQACAAQABAAEAAQAAgACAAIAAgAAAAEAAQABAAIAAgACAAIAAgACAAIAAgAAAAAA
AAAAAAAAAAAAAAAA/////////f///////v/9//r/+v/6//j/+v/6//n/+P/3//b/9v/1
//T/9P/0//T/8v/w/+//7v/v/+7/7v/t/+3/7v/u/+7/7//v/+//7//x//H/8f/x//D/
8P/w//D/8P/w//D/8f/z//P/8v/y//L/8v/y//L/8v/x//H/8v/y//L/8//z//P/8//z
//L/8v/x//H/8f/z//T/9P/z//H/8f/x//H/8f/x//H/8f/x//H/8v/y//L/8v/z//P/
9f/0//T/9P/0//T/9P/0//T/9P/1//X/9f/1//X/9v/0//P/8//z//P/8//y//L/8v/z
//P/8v/y//L/8v/y//L/8v/x//H/8//z//T/9P/y//L/8v/x//H/8f/x//D/8P/w//D/
8P/w//H/8f/x//H/8f/x//H/8//z//L/8v/y//L/8//z//H/8P/w//D/7//v//D/8P/y
//L/8v/y//L/8v/x//H/8v/y//L/8v/y//L/8v/y//L/8v/y//L/8v/y//L/8v/y//L/
8v/y//L/8v/y//L/9P/0//T/8//x//H/8f/y//T/9P/0//T/9P/0//T/9P/0//T/9P/0
//T/9P/0//T/9P/0//T/9P/y//H/8f/x//L/8v/y//L/9P/0//T/9P/2//T/9P/y//L/
8v/y//T/9P/0//T/9P/0//T/9P/1//b/9v/2//b/9v/3//f/9f/1//T/9P/0//b/9//4
//r/+f/3//X/8v/y//L/8f/x/+7/6//q/+n/6P/o/+j/6f/q/+v/7P/t/+3/7f/t/+3/
7f/v/+//7v/u//D/8P/y//L/8v/y//D/8f/y//L/8v/y//L/8v/z//P/8v/y//L/8v/z
//P/8//0//T/9P/y//L/8v/z//X/9f/1//X/9v/2//b/9v/0//b/9v/6////BgATAB4A
JQAlACUAIwApADQAOQA5AC0AGAD9/+b/1P/I/8b/xf+8/7P/s/+9/77/rv+f/5z/mv+Y
/5r/pP+w/7z/xf/P/9v/5f/t//X/+////wIAAwADAAMAAwAFAAUABwAHAAcABwAIAAkA
CgAKAAoACgAIAAgACQAJAAkACQAJAAkACQAJAAkACQAHAAcABwAHAAkACQAJAAkACQAJ
AAkACQALAAsACwALAAsADAAMAAsACQAJAAkACQALAAsACwAMAAwADAAMAAwADgAOAA4A
DgAMAA0ADQANAA4ADgAOAA4ADgAOAA4ADgAMAAwADAAMAA0ADgAPABAADQANAA0ACwAN
AA0ADAALAAoACgAKAAgACAAIAAcABgAFAAQABAADAAIAAgACAAIAAgAAAP///v/9//z/
/P/7//v//P/8//z//f/9//3//f/9//3//f/9//7//v/+//7//v/+//7//////////v/+
//z//P/8//z//P/7//v//P/8//z//f/9//3//f/9//z//P/7//v/+//9//7//v/9//3/
/f/9//3//f/9//3//f//////AAAAAP///v/+//3//f/8//z//P/+//7//v/+//z//P/9
//3//f/9//3//v/+//3//f/9//3//f/8//z//v///////v/8//z//P/8//7//v/9//3/
/f/9//7//v/8//z//P/7//3//f/9//z//P/8//z//P/6//v/+//7//v/+//7//v//f/9
//z//P/8//z//f/9//v/+v/6//r/+//7//z//P/8//z//P/8//r/+v/5//n//P/8//z/
/P/6//r/+v/6//r/+v/6//r/+v/6//r/+v/6//r/+v/6//z//P/8//z/+v/6//r/+f/7
//v/+//8//z//P/8//z//P/8//z//P/8//z//P/8//z//P/8//z//P/8//z//P/8//v/
+//7//z//P/8//z//P/8//z//P/+//z//P/+//7//v/+//z//P/8//z//P/8//z//P/+
//7//v/+//7//v/+//7//f/9//3//P/+//7//v///wEAAQABAAAA///+//////8CAAIA
AQD///3//P/8//z/+//5//b/8//0//P/8v/y//H/8//z//P/9v/3//f/9//3//f/9//5
//n/+P/4//r//P/8//z//P/8//z//f/+//7//v/+//7//P/9//3//P/+//7//v//////
//8AAAAAAAAAAAAAAAABAAEAAQABAAEAAgACAAIAAAAAAAAAAgAEAAkAEgAfACwAMQAx
ADEAMQA3AEIASwBLAD0AJgANAPj/5P/W/9L/z//A/7X/uf+9/7j/qP+f/5r/mP+a/6L/
rv+6/8j/0//f/+v/9////wUACwANAA4AEQARABEAEQARABEAEwATABUAFQAWABcAGAAY
ABgAGAAYABgAGQAZABkAGQAZABkAGQAZABkAGQAZABkAGQAZABkAGQAZABkAGQAZABkA
GQAZABkAGQAZABkAGgAaABkAGwAbABsAGwAbABsAGwAcABoAGgAaABoAHAAcABwAHAAa
ABsAGwAbABwAHAAcABwAHAAcABwAHAAcABwAHAAcABoAGgAaABoAGwAbABsAGQAZABkA
GAAXABgAGAAYABYAFgAWABUAFAARABAAEAAPABAAEAAQABAADgAMAAsACgAJAAgACAAH
AAUABgAGAAYABQAFAAUABQADAAMAAwADAAQABAAEAAQAAgACAAIAAwADAAMAAgACAAIA
AgACAAIAAAD/////AAAAAAAAAQABAAEAAQABAAAAAAD//////////wAAAAD/////////
////AQABAAEAAQABAAEAAgACAAAAAAABAAEAAwACAAIAAgACAAIAAgACAAAAAAABAAEA
AQABAAEAAgAEAAMAAwADAAMAAwACAAIAAgADAAMAAgACAAIAAgACAAIAAgABAAEAAQAB
AAIAAgACAAIAAgABAAEAAQABAAAAAAAAAAAAAAAAAAEAAQABAAAA///+//3///////7/
/v/8//z//f/9//3//P/8//z//f/9//7//v/+//7//v/+//z//P/7//v//P/8//z//P/8
//z//P/8//r/+v/6//r/+v/6//r/+v/6//r/+v/6//n/+P/3//b/+P/4//j/9//3//f/
9//4//j/+P/4//j/+P/4//j/+P/4//j/+P/4//j/+P/4//j/+P/4//j/+P/4//f/9//3
//j/+P/4//j/+P/4//j/+P/6//j/+P/6//r/+v/6//j/+P/4//j/+v/6//r/+v/6//r/
+v/6//r/+v/6//r/+v/6//r/+v/6//r/+v/6//n/+v/6//r//P/8//3//f/9//3//P/8
//z//v///wAAAAD///3/+//6//r/+v/5//f/9P/x//D/7//u/+7/7v/v//D/8f/y//X/
9f/1//X/8//z//X/9f/0//T/9v/2//b/9v/2//b/9v/3//j/+P/6//r/+v/6//n/+f/4
//j/+P/4//n/+f/5//r/+v/6//r/+v/6//v/+f/5//n/+f/6//r/+v/6//z//P/8//7/
AwAMAB0AKgArACsAKQArADMAQABFAEEAMQAYAAEA6v/Y/9L/0v/J/7j/s/+5/7f/qv+c
/5P/jv+O/5j/ov+u/7r/xv/R/93/6f/x//f//f8DAAUABgAHAAcABwAHAAcABwAJAAkA
CQAJAAoACwAMAAwADAAMAAwADAANAA0ADQANAA0ADQANAA0ADQANAA0ADQANAA0ADQAN
AA0ADQANAA0ADQANAA0ADQANAA0ADQAOAA4ADQAPAA8ADwAPAA8ADwAPABAAEAAQABAA
EAAQABAAEAAQAA4ADwAPAA8AEAAQABAAEAAQABAAEAAQABIAEgASABIAEAAQABAAEAAP
AA8ADwANAA8ADwAOAA0ADgAOAA4ADAAMAAwACwAKAAkACAAIAAcABgAGAAYABgAEAAIA
AQAAAP3//P/8//v//f/+//7//v/9//3//f/9//3//f/9//3/AAAAAAAAAAABAAIAAwAF
AAUABQAEAAQABgAGAAYABgAHAAcACAAKAAoACgALAAsACwALAAsACgAMAAsACwALAAsA
DAAMAAsACwALAAsACwANAA0ADQANAAsACwAMAAwADAAMAA0ADQAPAA4ADgAOAA4ADgAO
AA4ADgAOAA8ADwAPAA8ADwAQABAADwAPAA8ADwAPAA4ADgAOAA8ADwAOAA4ADgAOAA4A
EAAQAA8ADwAPAA8AEAAQABAAEAAQAA8ADQANAA0ADAAOAA4ADgAOAA4ADwAPAA8ADwAP
AA8ADwANAA0ADAAMAA4ADgAPAA8ADwAOAA4ADgANAA0ADgAOAAwADAAMAAwADgAOAA0A
DQAOAA4ADgAOAA4ADgAOAA4ADgAOAA4ADgAOAA4ADgAOAAwADAAMAAwADgAOAA4ADgAO
AA4ADgANAA0ADQANAA4ADgAOAA4ADgAOAA4ADgAOAA4ADgAOAA4ADAAMAAwADAAMAAwA
DAAMAA4ADQANAA0ADgAOAA4ADgAMAAwADAAMAA4ADgAOAAwADAAMAAwADAAMAAwADAAM
AAwADAAMAA4ADgAOAA4ADAAMAAwADAAKAAoACgAKAAwADAAMAAwADAAMAAwADAAMAAwA
DAAMAA0ADgAPABAAEAAQABAAEAAQABAAEAAQAA8ADgANAAwACQAIAAcABgADAAIAAQAA
AAIAAgACAAIAAwAEAAUABgAGAAYABgAGAAYABgAGAAYACAAIAAgACAAKAAoACgAKAAoA
CgAKAA==
         </WaveFormData>
      </LeadData>
      <LeadData>
         <LeadByteCountTotal>10000</LeadByteCountTotal>
         <LeadTimeOffset>0</LeadTimeOffset>
         <LeadSampleCountTotal>5000</LeadSampleCountTotal>
         <LeadAmplitudeUnitsPerBit>4.88</LeadAmplitudeUnitsPerBit>
         <LeadAmplitudeUnits>��V</LeadAmplitudeUnits>
         <LeadHighLimit>2147483647</LeadHighLimit>
         <LeadLowLimit>268435456</LeadLowLimit>
         <LeadID>V2</LeadID>
         <LeadOffsetFirstSample>0</LeadOffsetFirstSample>
         <FirstSampleBaseline>0</FirstSampleBaseline>
         <LeadSampleSize>2</LeadSampleSize>
         <LeadOff>FALSE</LeadOff>
         <BaselineSway>FALSE</BaselineSway>
         <ExcessiveACNoise>FALSE</ExcessiveACNoise>
         <MuscleNoise>FALSE</MuscleNoise>
         <LeadDataCRC32>1304252895</LeadDataCRC32>
         <WaveFormData>
8v/y//L/8v/w//D/8P/w//D/8P/w//D/8P/w//D/8P/w//D/8P/w/+7/7v/u/+7/7v/u
/+7/7v/u/+7/7v/u/+7/7v/u/+7/7v/u/+7/7v/u/+7/7v/u/+7/7v/u/+7/7v/u/+7/
7v/u/+7/7v/u/+7/7v/u/+7/7v/u/+7/7v/u/+7/7v/u/+7/7v/u/+7/8P/w//D/8P/u
/+7/7v/u/+7/7v/u/+7/7v/u/+7/7v/u/+7/7v/u//D/8P/w//D/8f/x//L/8v/y//P/
8//z//b/+P/7//v/+//7//n/+P/6//z///8BAAMAAwADAAMABAAEAAMAAAD9//3//P/5
//n/+P/2//b/9v/2//b/9//3//f/9v/2//b/9v/0//P/9P/z//P/8//w/+3/7f/t/+3/
7f/t/+3/7f/t/+3/7f/v/+//7//v/+//7//v/+//7//w//D/8P/y//L/8v/y//L/8v/y
//T/+P8AAA4AGwAkAC0APQBSAHQAogDWAAIBBwHxAN0AvAB9ADkADADh/5n/O//f/pX+
Zf5u/qD+xP7e/v/+Kf9Q/3L/i/+e/7X/yP/X/+X/8f/5/wAAAwAGAAcACAAKAAoADAAO
ABAAEgATABQAFQAYABkAGgAbABwAHQAeAB4AHwAgACAAIAAgACIAIwAjACQAJQAmACYA
JwAnACgAKAAqACsAKwAtAC0ALQAvADAAMQAyADMANAA0ADUANgA3ADgAOQA6ADoAOgA8
AD0APgBBAEIAQwBFAEYASABJAEsATABOAE8AUQBTAFUAVgBYAFoAWgBdAF8AYQBiAGQA
ZgBoAGoAbABsAG0AbwByAHIAcwB0AHUAdgB2AHYAdwB3AHcAeAB4AHcAdQB1AHUAcwBx
AHAAbQBsAGkAZQBjAGAAWgBVAFEATQBHAEIAPgA7ADYAMgAuACsAKAAkACEAHgAdABoA
FwAVABIADwANAAwADAAMAAoACQAIAAcABwAHAAUABQAFAAUAAwADAAMAAwADAAIAAgAC
AAEAAQABAAEAAQABAAEAAQABAAEAAAAAAAIAAgADAAMAAgACAAMAAwABAAEAAQABAAMA
AwADAAMAAwADAAMABAAEAAQABAAEAAQABAAEAAQABAAEAAQABAAFAAUABAAEAAQABAAE
AAQABAAEAAQABAAEAAQABAAEAAQABAAEAAQABAAEAAQABAADAAMAAwADAAMAAwADAAIA
AgACAAIAAgABAAEAAQABAAEAAQABAAAAAAAAAAAAAAAAAAAA//////3//f/9//3//f/9
//z//P/8//z//P/8//7//v/9//3/+//7//v/+//7//v/+//7//v/+//6//r/+//7//v/
+v/6//r/+v/6//r/+v/6//r/+v/6//r/+v/6//r/+v/6//j/+P/4//j/+P/4//j/+P/4
//j/+P/4//j/+P/4//j/+P/4//j/+P/3//f/9//4//j/+P/4//j/+P/4//j/9v/2//b/
9v/2//b/9v/2//b/9v/2//b/9v/2//b/9v/2//b/9v/2//b/9v/2//b/9v/3//f/+P/4
//r/+//7//v//P/+/wEA/////////f/9//7/AQAFAAUABwAHAAcABwAIAAgABwACAAEA
AQAAAPv/+f/4//b/+P/4//j/+P/5//n/+f/4//b/9v/2//T/8//y//H/8f/x//D/7f/t
/+3/7f/t/+3/6//r/+v/6//t/+3/7f/t/+3/7f/t/+3/6//r/+z/7P/s/+z/7P/s/+7/
7v/u/+7/8P/y//r/BgARABwAKQA3AEwAbgCeANIA/AADAe8A3QC8AHsAOwAUAOf/m/87
/9/+kf5h/nL+oP7C/tr++/4l/0z/bP+D/5r/r//E/9P/4f/r//P/+P/7//7///8AAAIA
AgAEAAYACAAKAAsADAANAA4ADwAQABEAEAARABIAEgAVABYAFgAWABYAGAAZABkAGAAZ
ABoAGgAbABsAHAAcAB4AHwAfACEAIQAhACMAJAAlACYAJwAoACgAKQAqACsAKgArACwA
LAAuADAAMQAyADEAMgAzADUAOAA6ADsAPQA+AEAAQQBDAEUARwBIAEoASgBKAE0ATwBR
AFIAVABWAFYAWABaAFoAXQBfAGIAYgBjAGQAZQBmAGQAZABlAGUAZwBoAGgAZwBlAGUA
ZQBjAGEAYABdAFwAWQBVAFMAUABMAEcAQwA/AD0AOAA0ADEALAAoACQAIQAeABoAFwAU
ABEADgALAAkACAAFAAMAAgAAAAAA/v/9//z/+//7//v/+f/5//n/+f/5//n/+f/5//f/
9v/2//b/9f/1//X/9f/1//X/9f/1//X/9f/0//T/9P/0//X/9f/y//L/8//z//X/9f/1
//X/9f/1//X/9f/1//X/9f/2//T/9P/0//T/9P/0//T/9P/0//T/9P/0//X/9f/0//T/
8v/y//L/8v/y//L/8v/y//L/8v/y//L/8v/y//L/8v/w//D/8P/w/+//7//v/+//7//v
/+//7v/u/+7/7v/u/+//7//v/+//7f/t/+3/7P/s/+z/7P/s/+z/7P/r/+v/6//r/+v/
6//r/+v/6v/q/+r/6v/q/+r/6v/q/+n/6f/n/+f/5//n/+n/6f/p/+n/6f/p/+j/6P/p
/+n/6f/o/+j/6P/o/+j/6P/o/+j/6P/m/+b/5v/m/+j/6P/o/+j/5v/m/+b/5v/m/+b/
5v/m/+b/5v/m/+b/5P/k/+T/5P/m/+b/5v/m/+X/5f/l/+b/5v/m/+b/5v/m/+b/5v/m
/+b/5v/m/+b/5v/m/+b/5v/m/+b/5v/m/+b/5v/m/+b/5v/m/+b/5P/k/+T/5P/l/+b/
5//o/+j/6f/p/+r/6P/q/+v/6//t/+7/8P/z//P/8//z//H/8P/w//L/9f/3//n/+f/5
//n/+v/6//n/9v/1//X/9P/x/+//7v/s/+z/7P/s/+z/7f/t/+3/7P/s/+z/7P/q/+f/
5v/l/+X/5//m/+P/4//j/+P/4//j/+P/4//j/+P/4//j/+P/4//l/+X/5f/l/+X/5f/m
/+b/5v/m/+b/5v/m/+b/5v/m/+j/7P/4/wYAEwAcACUAMwBIAGYAjAC8AOgA+QDnAMkA
ogBjACMA+P/P/4n/Mf/j/qn+h/6S/rT+zP7g/vf+Ef8y/1b/c/+K/5//tv/J/9f/3//l
/+7/8f/0//X/9v/4//r//P/+/wAAAAABAAIAAwAGAAcACAAJAAgACQAKAAoADQAOAA4A
DgAMAA4ADwAPABAAEQASABIAEQARABIAEgASABMAEwAVABcAFwAZABoAGQAaABsAHAAc
AB0AHgAfACAAIQAiACIAJgAoACkAKgAtAC4ALwAxADMANgA4ADsAPgBAAEEAQwBFAEcA
SABKAEwATABPAFEAVQBWAFgAWgBcAF4AYABgAGMAZQBoAGgAZwBoAGkAagBqAGoAawBr
AGkAagBqAGkAaQBpAGkAZwBlAGQAYQBgAF0AWQBXAFQAUgBNAEkARQBCAD4AOwA5ADUA
MgAvAC0AKgAmACMAIAAfABwAGQAXABYAEwARABAAEAAQAA4ADQAMAAsACwALAAkACQAJ
AAkABwAHAAcABwAHAAYABgAGAAUABQAFAAUABwAHAAcABwAFAAUABAAEAAYABgAHAAcA
BgAGAAcABwAHAAcABwAHAAkACQAJAAkACQAJAAkACgAKAAoACgAKAAoACgAKAAoACgAK
AAoACgAJAAkACAAIAAoACgAKAAoACgAKAAoACgAKAAoACgAKAAoACgAKAAoACgAKAAoA
CgAJAAkACQAJAAkACQAJAAgABgAGAAYABgAFAAUABQAFAAcABwAHAAYABAAEAAQABAAE
AAQAAwADAAMAAwADAAMAAwADAAIAAgACAAIAAgACAAAAAAD/////////////////////
///////////+//7//f/9//3//P/+//7//v/+//7//v/+//7//v/+//7//v/8//z//P/8
//z//P/8//z//P/8//z//P/6//r/+v/6//r/+v/6//r/+P/4//j/+P/4//n/+v/8//j/
+v/4//r/+v/6//r/+v/6//r/+v/5//j/9//2//j/+P/4//j/+P/5//n/+v/4//r/+//7
//n/+v/8/////////////f/6//r//P///wEAAwADAAMAAwAEAAQAAwACAAEAAQAAAPv/
+f/4//b/+P/4//j/+P/3//f/9//2//j/+P/4//b/8//y//H/8f/x//D/7f/t/+3/7f/t
/+3/7f/t/+3/7f/t/+3/7f/t/+3/7f/t/+3/7f/t/+7/7v/u/+7/7v/u/+7/7v/u/+7/
8P/0//z/CgAXACAAKQA1AEYAYgCKALYA5AD9APMA1QCwAHcAMQD+/9v/pf9T/wH/v/6R
/or+qv7I/t7++f4T/zD/VP9z/4j/nf+y/8f/1//j/+v/8v/5//r/+//8//7/AAACAAQA
BgAGAAcACAAJAAoACwAMAA0ADgAPABAAEAARABIAEgASABAAEgATABMAFAAVABYAFgAX
ABcAGAAYABgAGQAZABsAGwAbAB0AHgAdAB4AHwAgACIAIwAkACUAJAAlACYAJgAmACgA
KQAqACsALAAtAC8AMAAyADMANQA0ADYANwA5ADsAPQA+AEAAQABAAEMARQBHAEgASgBM
AE4AUABSAFIAUwBVAFgAWABXAFgAWQBaAFoAWgBbAFsAWQBaAFoAWQBZAFkAWQBXAFUA
VABRAFAATwBLAEkARgBEAD8AOwA3ADEALAAoACUAIAAcABgAFQATABAADgAMAAcABAAB
AP///v/7//n/+P/2//b/9P/z//L/8f/x//H/7f/t/+3/7f/t/+3/7f/t/+v/6v/q/+r/
6f/p/+n/6f/p/+n/6f/p/+n/6f/o/+j/6P/o/+n/6f/o/+j/6f/p/+n/6f/p/+n/6//r
/+v/6//p/+n/6f/q/+r/6v/q/+r/6v/q/+r/6v/s/+z/7P/s/+v/6//q/+r/7P/s/+z/
7P/s/+z/7P/s/+z/7P/s/+z/6v/q/+r/6v/q/+r/6v/q/+v/6//r/+v/6//r/+v/6v/q
/+r/6v/q/+n/6f/p/+n/5//n/+f/5v/m/+b/5v/m/+b/5v/l/+X/5f/l/+X/5f/j/+P/
4v/i/+L/4v/i/+L/4v/i/+H/4f/h/+H/4f/h/+P/4//j/+P/4//j/+L/4v/h/+H/4f/g
/+L/4v/i/+L/4v/i/+L/4v/i/+L/4v/i/+L/4v/i/+L/4v/i/+L/4v/i/+L/4v/i/+L/
4v/i/+L/4v/i/+L/4v/g/+D/4P/g/+H/4f/h/+L/4v/i/+D/4P/g/+D/4P/g/+D/4P/g
/+D/4P/g/+D/4P/g/+D/4P/g/+D/4P/g/+D/4P/g/+D/3//f/+D/4P/k/+X/5f/l/+T/
5v/p/+n/6f/p/+f/5v/m/+j/6//t//H/8f/x//H/8v/y//H/7v/r/+v/6v/n/+X/5P/i
/+L/4v/i/+L/4//j/+P/4v/i/+L/4v/g/9//3v/d/93/3f/c/9n/2f/Z/9f/1//X/9f/
2f/Z/9n/2f/Z/9n/2f/Z/9n/2f/Z/9n/2f/a/9r/2v/a/9r/2v/a/9r/2v/a/9z/4P/o
//b/AQAKABUAIwA6AFwAigC+AOgA7QDXAMMAogBjACEA9v/L/4H/If/H/n3+Uf5g/o7+
sP7K/u3+Ff88/1r/c/+G/5v/rv+//83/1//f/+b/6f/q/+v/7P/u//D/8v/0//b/+P/5
//r/+//8//3//v///wAAAQACAAIAAwAEAAQABAAEAAYABwAHAAgACQAKAAoACwALAAwA
DAAOAA8ADwARABEAEQATABQAEwAUABUAFgAWABcAGAAZABoAGwAcABwAIAAiACMAJAAl
ACYAJwApACgAKgArAC0ALgAwADEAMwA1ADcAOAA6ADwAPAA/AEEARQBGAEgASgBMAE4A
UABQAE8AUQBUAFQAVwBYAFkAWgBaAFoAWwBbAFsAXABcAFsAWQBZAFkAVwBXAFYAUwBS
AE8ASwBJAEYAQgA9ADkANQAvACoAJgAjACAAHAAYABUAEAAMAAkABgADAAAA/f/7//r/
9//1//T/8v/y//D/7//s/+v/6//r/+v/6//r/+v/5//n/+f/5//p/+j/6P/o/+f/5//n
/+f/5//n/+f/5//n/+f/5v/m/+b/5v/n/+f/5v/m/+f/5//p/+n/6f/p/+n/6f/p/+n/
5//n/+f/6P/o/+j/6P/o/+r/6v/q/+r/6v/q/+r/6v/r/+v/6v/q/+r/6v/q/+r/6v/q
/+r/6v/q/+r/6v/q/+r/6v/q/+r/6v/q/+r/6v/r/+v/6//r/+v/6//r/+r/6P/o/+j/
6P/p/+n/6f/p/+v/6//r/+r/7P/s/+z/7P/t/+7/7v/v//H/8f/x//H/8f/x//D/8P/w
//D/8P/w//D/8P/v/+//8f/x//H/8f/v/+//7//v//H/8f/w//D/8f/x//H/8P/w//D/
8P/w//D/8P/w//D/8P/w//D/8P/w//D/8P/w//D/8P/w//D/8f/y//P/9P/0//T/9P/0
//b/9v/2//b/9v/2//b/9v/2//f/+P/6//j/+P/6//j/+P/4//j/+v/6//r/+v/4//j/
+P/4//r/+v/6//r/+v/6//r/+v/6//r/+v/6//r/+v/6//r//P/8//z//P/9//3//v/+
/wAAAQABAAEAAAACAAUABQAFAAUAAwACAAQABgAJAAsADQANAA0ADQAOAA4ADQAKAAcA
BwAGAAMAAQAAAP7//v/+//7//v/////////+//7//P/8//r/+f/4//f/9//3//b/8//z
//P/8//z//P/8//1//X/9f/1//P/8//z//P/8//z//P/8//z//T/9P/0//T/9P/0//T/
9P/0//b/+P/+/woAFgAhACoANQBJAGQAigC8AO4ACgEDAe0A2wCuAGkAMwAQANf/f/8f
/8f+f/5r/pD+uv7W/vD+F/8//2D/fv+X/6r/v//Q/9//6//1//3/AgADAAQABQAGAAgA
CgAMAA4AEAASABMAFAAVABYAFwAYABkAHAAdAB4AHgAfACAAIAAgACAAIgAjACMAJAAl
ACYAJgAnACcAKAAoACgAKQApACsAKwArAC0ALgAxADIAMwA0ADQANQA2ADcAOAA5ADoA
OgA8AD4APwBAAEEAQgBDAEUARgBIAEkASwBMAE4ATwBRAFMAVQBWAFgAWgBaAF0AXwBj
AGQAZgBoAGoAbABuAG4AbwBxAHQAdAB3AHgAeQB6AHoAegB7AHsAewB8AHwAewB5AHkA
eQB3AHcAdgBzAHIAbwBrAGkAZgBiAF0AWQBVAE8ASgBGAEMAPgA6ADYAMwAuACoAJwAk
ACEAHgAbABkAGAAVABMAEgAQABAADgANAAwACwALAAsACQAJAAkACQAHAAcABwAHAAUA
BAAEAAQABQAFAAUABQAFAAUABQAFAAUABQAEAAQABAAEAAUABQAEAAQABQAFAAMAAwAD
AAMAAwADAAMAAwAFAAUABQAGAAQABAAEAAQABAAEAAQABAAEAAQABAAEAAMAAwACAAIA
AgACAAIAAgACAAIAAgACAAIAAgACAAIAAgACAAIAAgAAAAAAAAAAAP//////////AQAB
AAEAAAAAAAAAAAAAAP3//f/9//3//f/9//3//P/+//7//v/+//z//P/7//v/+//7//v/
+//5//n/+P/4//j/+P/4//j/+P/4//f/9//3//f/9//3//f/9//3//f/9//3//b/9v/3
//f/9//2//b/9v/2//b/9P/0//T/9P/0//T/9P/0//T/9P/0//T/9P/0//T/9P/0//T/
9P/0//T/9P/0//T/8v/y//L/8v/y//L/8v/y//H/8f/x//L/8v/y//T/8v/y//L/8v/y
//L/8v/y//L/8v/y//L/8v/y//L/8v/y//L/8v/y//L/8v/y//L/8v/y//L/8v/y//P/
8//0//T/9v/3//f/9f/2//j/+//9//3//f/7//j/+P/6//3///8BAAEAAQACAAQABQAF
AAAA//////7//f/7//r/+P/2//b/9v/2//f/9//3//b/9v/2//b/9P/z//L/8f/x//H/
8P/t/+3/6//r/+v/6//t/+3/7f/t/+//7//v/+//7//v/+//7//v/+//8P/w/+7/7v/u
/+7/7v/u/+7/7v/u//D/+P8GABUAIAApADUARABgAIQAsADeAP8A/QDhAMAAjQBJABIA
6/+1/2H/Df/J/pn+jP6m/sb+3P71/g3/Kv9Q/3H/iP+d/7D/xf/X/+H/6//0//n/+v/7
//z//v/+/wAAAgAEAAgACQAKAAsADAANAA4ADwAOAA8AEAAQABMAFAAUABQAEgAUABUA
FQAWABcAGAAYABcAFwAYABgAGgAbABsAHQAdAB0AHwAgAB8AIAAhACIAIgAjACQAJQAm
ACcAKAAoACoALAAtAC4ALgAuAC4ALwAwADIAMwA1ADYAOAA5ADsAPAA9AD0APgBCAEIA
RQBHAEcASABKAEwATABOAFAAUABRAFMAVgBWAFUAVgBXAFgAWABYAFkAWQBXAFgAWABX
AFUAVQBVAFMAUQBQAE0ATABLAEcARQBCAEAAOwA3ADMAMQAsACgAJQAiAB4AGgAXABQA
EAANAAoACQAGAAMAAQAAAP3/+//6//j/+P/2//X/9P/z//P/8//x//H/8f/x/+//7//v
/+//7//u/+7/7v/t/+3/7f/t/+v/6//r/+v/6//r/+r/6v/q/+r/6//r/+r/6v/r/+v/
6//r/+v/6//r/+v/6//r/+v/6//r/+z/7P/s/+z/7P/u/+7/7v/u/+7/7v/u/+7/7//v
/+7/7v/u/+7/7v/u/+7/7v/u/+7/7v/u/+7/7v/u/+7/7v/u/+7/7v/u/+7/6//r/+v/
6//t/+3/7f/s/+z/7P/s/+z/7f/t/+3/7f/r/+v/6//q/+r/6v/q/+r/6v/q/+n/6f/p
/+n/6f/p/+n/6f/o/+j/6P/o/+j/6P/o/+j/5//n/+f/5//n/+f/5//n/+f/5//n/+f/
5v/m/+f/5//n/+b/5v/m/+b/5v/m/+b/5v/m/+b/5v/m/+b/5v/m/+b/5v/m/+b/5v/m
/+b/5v/m/+b/5v/m/+b/5v/o/+j/6P/o/+j/6P/o/+j/5//n/+f/6P/q/+j/6P/o/+j/
6P/o/+j/6P/o/+j/6v/q/+r/6v/q/+r/6v/q/+3/7f/u/+7/7//v/+7/7f/u//D/8//z
//X/9f/z//L/8f/y//T/9f/4//n/+v/7//7//v/9//r/+f/5//j/9f/1//T/8v/y//L/
8v/y//P/9f/1//T/9P/0//T/8v/x//D/7//v/+//7v/r/+v/6//r/+v/6//r/+3/7f/t
/+3/7f/t/+3/7f/t/+3/7f/t/+//8P/w//D/8P/w//D/8P/u/+7/7v/w//b//v8KABUA
IAArADkATABqAJQAwgDuAAEB8QDVALIAdwAzAAYA3/+f/0n/9/61/of+jP6w/tD+6v4F
/yH/Qv9m/4H/lP+n/7z/z//d/+f/8f/6//3/AAABAAIABAAGAAgACgAMAAwADQAOAA8A
EgATABQAFQAUABUAFgAWABcAGAAYABgAGAAaABsAGwAcAB0AHgAeAB8AHwAgACAAIAAh
ACEAIwAjACMAJQAmACcAKAApACoAKgArACwALQAuAC8AMAAwADAAMgAzADQANQA2ADcA
OQA6ADwAPQA/AD4AQABBAEMARQBHAEgASgBMAEwATwBRAFMAVABWAFgAWgBcAF4AXgBf
AGEAZABkAGUAZgBnAGgAaABoAGkAaQBpAGoAagBpAGkAaQBpAGcAZQBkAGEAYABdAFkA
VwBUAFIATQBJAEUAQwA+ADoANwA0ADAALAApACYAIgAfABwAGQAWABMAEQASAA8ADQAM
AAoACgAIAAcABgAFAAUABQADAAMAAwADAAEAAQABAAEAAQAAAAAAAAABAAEAAQABAP//
//////////////7//v8AAAAAAQABAAAAAAABAAEA//////////8BAAEAAQABAAEAAQAB
AAIAAgACAAIAAgACAAIAAgACAAAAAAAAAAAAAwADAAIAAgACAAIAAgACAAIAAgACAAIA
AAAAAAAAAAACAAIAAgACAAIAAgACAAIAAQABAAEAAQABAAEAAQAAAAAAAAAAAAAA////
///////////////+//7//v/+//7//v/+//3//f/9//3//f/9//v/+//6//r//P/8//z/
/P/6//r/+f/5//v/+//7//v/+f/5//n/+f/5//n/+P/4//v/+//7//r//P/8//z//P/8
//z//P/8//7//v/+//7//v/+//7//v/8//z//P/8//7//v/+//7//P/8//z//P/+//7/
/v/+//z//P/8//z//f/9//3//v/8//z//P/8//z//P/8//z//P/8//z/+v/6//r/+v/8
//z//P/8//z//P/8//z//P/8//z//P/8//3//f/+//7/AAABAAEA//8AAAIABQAHAAcA
BwAFAAMAAgADAAUACQALAAsACwAMAA4ADwAPAAoACQAJAAgABQADAAIAAAD+//7//v/+
/wEAAQABAAAAAAAAAAAA/v////7//f/9//3//P/5//n/+P/3//b/9f/3//f/9//3//X/
9f/1//X/9f/1//X/9f/1//X/9v/2//b/9v/2//b/9v/2//b/9v/4//z/BAAQAB0AJgAz
AEEAVgB4AKIA1gAAAQsB9QDfAMIAhQBBABIA5/+h/0X/6/6l/nf+fv6s/tD+6v4J/yv/
Uv90/43/oP+z/8b/2f/l//H/+/8AAAMABgAHAAgACgAMAA4AEAASABIAEwAUABUAGAAZ
ABoAGwAcAB0AHgAeAB8AIAAgACAAIAAiACMAIwAkACUAJgAmACkAKQAqACoAKgArACsA
LQAtAC0ALwAwAC8AMAAxADIANAA1ADYANwA4ADkAOgA6ADoAPAA9AD4AQQBCAEMARQBE
AEYARwBJAEoATABNAE8AUQBTAFQAVgBYAFgAWwBdAF8AYABiAGQAaABqAGwAbABtAG8A
cgByAHMAdAB1AHYAeAB4AHkAeQB3AHgAeAB3AHcAdwB3AHUAdQB0AHEAcABvAGsAaQBm
AGIAXQBZAFUAUQBMAEgARQA+ADoANgAzADAALAApACYAIwAgAB0AGwAYABUAEwASABAA
EAAOAA0ACgAJAAkACQAHAAcABwAHAAcABwAHAAcABQAEAAQABAAFAAUABQAFAAMAAwAD
AAMAAwADAAIAAgACAAIAAwADAAIAAgADAAMAAwADAAMAAwADAAMAAwADAAMAAwADAAQA
BAAEAAQABAAEAAQABAAEAAQABAAEAAQAAwADAAIAAgAEAAQABAAEAAIAAgACAAIABAAE
AAQABAACAAIAAgACAAIAAgACAAIAAQABAAEAAQABAAEAAQAAAP7//v/+//7//f/9//3/
/f/9//3//f/8//z//P/8//z//P/8//v/+//7//v/+//7//v/+//6//r/+v/6//r/+v/6
//r/+f/5//v/+//7//v/+f/5//n/+f/5//n/+P/4//n/+f/5//j/+P/4//j/+P/2//b/
9v/2//b/9v/2//b/+P/4//j/+P/4//j/+P/4//b/9v/2//b/9v/2//b/9v/2//b/9v/2
//b/9v/2//b/9//3//f/+P/4//b/+P/2//b/9v/2//b/9v/2//b/9v/2//b/9v/2//b/
9v/2//b/9v/2//b/9v/2//b/9v/0//T/9P/0//T/9P/0//T/9//3//j/+P/4//n/+f/5
//r//P////////////3//P/8//7/AQADAAcABwAHAAcACAAIAAcABAABAAEAAAD9//v/
+v/4//j/+P/4//j/+f/3//f/9v/2//b/9v/0//P/9P/z//P/8//w/+3/7f/t/+3/7f/t
/+3/7f/t/+3/7f/t/+3/7f/t/+3/7f/t/+3/7f/u/+7/7v/u/+7/7v/u/+7/7v/w//L/
9v/+/wwAFwAiAC0APQBWAHwArgDgAAIB/QDpANsAtABxADsAGADr/5f/Mf/X/o3+cf6U
/sT+3v76/h//R/9q/4b/m/+w/8X/2P/n//H/+/8DAAgACQAMAA0ADgAQABIAFAAWABgA
GAAZABoAGwAcAB0AHgAfACAAIQAiACIAJQAmACYAJgAkACYAJwAnACgAKQAqACoALQAt
AC4ALgAuAC8ALwAxADEAMQAzADQAMwA0ADUANgA4ADkAOgA7ADwAPQA+AD4AQwBGAEgA
SgBNAE4ATwBRAFIAVABVAFcAWABaAFsAXQBfAGEAYgBkAGYAZgBpAGsAbQBuAHAAcgB0
AHYAeAB4AHsAfQCAAIAAgQCCAIMAhACEAIQAhQCFAIUAhgCGAIUAhQCFAIUAgwCDAIIA
fwB+AH0AeQB3AHQAcABrAGcAYwBfAFoAVgBTAE4ASgBGAEMAPgA6ADcANAAxAC4AKwAp
ACgAJQAjACIAIAAgAB4AHQAcABsAGwAbABkAGQAZABkAFwAXABcAFwAXABYAFgAWABUA
FQAVABUAFQAVABUAFQAVABUAFAAUABYAFgAXABcAFgAWABcAFwAXABcAFwAXABcAFwAX
ABcAFwAXABcAGAAYABgAGAAYABgAGAAYABgAGAAYABgAGAAZABkAGAAYABoAGgAaABoA
GgAaABoAGgAYABgAGAAYABoAGgAaABoAGAAYABgAGAAXABcAFwAXABkAGQAZABgAGAAY
ABgAGAAXABcAFwAXABcAFwAXABYAFgAWABYAFgAWABYAFQAVABUAFQAVABUAFQAVABQA
FAAWABYAFgAWABQAFAATABMAEwATABMAEwAVABUAFQAVABMAEwASABIAEwATABMAEgAU
ABQAFAAUABQAFAAUABQAFAAUABQAFAAUABQAFAAUABIAEgASABIAEgASABIAEgASABIA
EgASABQAFAAUABQAFAAUABQAFAATABMAEwAUABYAFAAUABIAEgASABIAEgASABIAEgAS
ABIAEgASABQAFAAUABQAFAAUABQAFAAUABQAFAAUABQAFAAUABQAFAAUABQAFAAUABQA
FAAUABcAGAAZABoAGwAcAB0AHgAeAB4AHgAeACAAIAAgACAAIgAkACYAKAAoACgAKAAo
ACUAJAAjACIAHwAeAB0AHAAcABwAHAAcABwAHAAcABwAGgAaABoAGgAZABgAFwAWABYA
FgAWAA==
         </WaveFormData>
      </LeadData>
      <LeadData>
         <LeadByteCountTotal>10000</LeadByteCountTotal>
         <LeadTimeOffset>0</LeadTimeOffset>
         <LeadSampleCountTotal>5000</LeadSampleCountTotal>
         <LeadAmplitudeUnitsPerBit>4.88</LeadAmplitudeUnitsPerBit>
         <LeadAmplitudeUnits>��V</LeadAmplitudeUnits>
         <LeadHighLimit>2147483647</LeadHighLimit>
         <LeadLowLimit>268435456</LeadLowLimit>
         <LeadID>V3</LeadID>
         <LeadOffsetFirstSample>0</LeadOffsetFirstSample>
         <FirstSampleBaseline>0</FirstSampleBaseline>
         <LeadSampleSize>2</LeadSampleSize>
         <LeadOff>FALSE</LeadOff>
         <BaselineSway>FALSE</BaselineSway>
         <ExcessiveACNoise>FALSE</ExcessiveACNoise>
         <MuscleNoise>FALSE</MuscleNoise>
         <LeadDataCRC32>2844503840</LeadDataCRC32>
         <WaveFormData>
6v/q/+r/6v/o/+j/6P/o/+b/5v/m/+b/5v/m/+b/5v/m/+b/5v/m/+T/5P/k/+T/5P/k
/+T/5P/k/+T/5P/k/+L/4v/i/+L/4v/i/+L/4v/i/+L/4v/i/+L/4v/i/+L/4v/i/+L/
4v/g/+D/4P/g/+L/4v/i/+L/4P/g/+D/4P/i/+L/4v/i/+L/4v/i/+L/4P/g/+D/4P/g
/+D/4P/g/+D/4P/g/+D/4P/g/+D/4P/g/+D/4P/g/+D/4P/g/+H/4f/i/+L/4v/i/+T/
5P/k/+b/5//q/+r/6v/q/+n/6f/r/+3/8P/z//P/8//z//P/9P/0//L/8P/u/+7/7f/q
/+j/6P/n/+b/5v/m/+b/5v/m/+b/5v/m/+f/5v/l/+P/4P/g/9//3//e/9v/2f/Z/9n/
2f/a/9r/2v/a/9r/2v/a/9r/2v/Z/9n/2f/Z/9n/2f/a/9r/2//d/93/3P/c/9z/3f/d
/9z/3v/h/+j/7v/0//7/DAAhAEAAaACZAMsA6wD8ABMBHgENAfIA6wDXAJUAHQCH/+3+
i/6P/sX+5P73/hL/NP9S/23/gv+U/6b/tv/F/9L/2v/g/+X/6P/r/+v/6//t/+3/7v/v
//L/9f/2//f/+P/5//r/+//8//v//P/+////AAAAAAEAAwACAAMAAwADAAMABAAFAAYA
BgAIAAkACQAMAAwADAAOAA4ADwAQABEAEgATABUAFgAVABYAGAAZABoAGwAcAB4AHgAf
ACAAIQAiACMAJAAmACgAKgAqACwALwAwADIANAA1ADcAOQA7AD0APwBBAEMARQBHAEkA
TABOAFAAVABVAFcAWgBcAF4AYABiAGMAZQBlAGUAZgBnAGgAaQBqAGoAawBrAGsAawBr
AGsAaABmAGMAYQBeAFsAVQBQAEwARwBAADsANwAyACsAJgAhABwAFwATAA4ACgAJAAUA
AwAAAPv/+f/3//f/8//y//H/8P/u/+3/7f/t/+v/6v/q/+v/6//q/+r/6P/m/+b/5v/m
/+b/5v/m/+b/5//n/+b/5v/o/+f/5v/m/+b/5v/n/+j/5v/m/+b/5v/m/+b/5v/m/+j/
6P/o/+j/5v/m/+b/5//l/+X/5f/l/+X/5P/k/+T/5P/k/+X/5f/l/+X/5f/k/+T/5P/k
/+T/5P/k/+T/5P/k/+T/4//i/+T/5P/j/+L/5P/j/+L/4v/i/+L/4v/h/+P/4//j/+P/
4f/h/+H/4f/i/+H/3//f/+D/4f/i/+P/4f/g/+D/4P/f/9//3//e/97/3v/e/97/3v/d
/93/3f/d/93/3P/c/97/3v/d/93/3f/d/9z/3P/c/9z/3P/c/9z/2//b/9v/2//b/9v/
2//b/9v/2//a/9z/3P/c/9z/3P/c/9z/3P/b/9v/2//b/9r/2v/a/9r/2v/a/9r/2v/a
/9r/2v/a/9z/3P/b/9r/2v/a/9r/2v/a/9r/2v/a/9r/2v/a/9j/2P/Y/9j/2P/Y/9j/
2P/Y/9j/2P/Y/9j/2P/Y/9j/2P/Y/9j/2P/Y/9j/2P/Y/9j/2P/Y/9j/2f/Z/9r/2v/a
/9r/3P/c/9z/3v/f/+L/4v/i/+L/4f/j/+P/5f/o/+v/7f/t/+3/7f/u/+7/7P/o/+b/
5v/l/+L/4P/g/9//3v/e/97/3v/e/97/3v/e/97/3f/c/9v/2f/Y/9j/1//X/9b/0//R
/9H/0f/R/9L/0v/S/9L/0v/S/9L/0v/S/9H/0f/R/9H/0//T/9T/1P/V/9X/1f/U/9T/
1P/V/9X/2P/Y/9v/4v/o//D/+v8IABsAOgBiAJUAxQDjAPoAEwEeAQkB9ADvANkAkQAb
AIf/7/6X/qX+1f7u/gH/Hv8+/1r/cf+G/5r/rP++/8v/1v/g/+b/6f/s/+//7//v//H/
8//0//X/+P/7//z//f/+////AAABAAIAAQACAAQABQAIAAgACQALAAoACwALAAsADQAO
AA8AEAAOABAAEQARABQAFAAUABYAFgAXABgAGQAYABkAGwAcAB8AIAAiACMAIgAjACQA
JgAoACkAKgArACwALQAuADAANAA2ADYAOAA7ADwAPgBAAEMARQBHAEkASwBNAE8AUQBT
AFUAVwBaAFwAXgBiAGMAZQBoAGoAbABwAHIAcwB1AHcAdwB4AHkAegB7AHwAfAB/AH8A
fwB/AH8AfwB8AHoAeAB3AHUAcwBvAGoAZgBhAFwAVwBTAE4ASQBEAD8AOgA3ADMALgAq
ACkAJQAjACAAHwAdABsAGwAXABYAFQAUABQAEwATABMAEQAQABAAEQARABAAEAAOAA4A
DgAOAA4AEAAQABAAEAARABEAEAAQABIAEQAQABAAEgASABMAFAATABIAEQAQABIAEgAS
ABIAEgASABIAEgAUABQAFAAVABMAEwATABMAFQAUABQAFAAUABQAFQAVABUAFQAVABQA
EgASABIAEgASABIAEgASABQAFAATABIAFAAUABMAEgASABEAEAAQABAAEAAQAA8AEQAR
ABEAEQARABEAEQARABIAEQAPAA8ADgAPABAAEQAPAA4ADgAOAA0ADQANAAwADAAMAAwA
DAAMAAsACwALAAsACwAKAAoACgAKAAkACQAHAAcABgAGAAYABgAGAAYABgAFAAUABQAF
AAUABQAFAAUABQAFAAQABAAEAAQABAAEAAQABAAEAAMAAwADAAMAAAAAAAAAAAAAAAAA
AAAAAAIAAgACAAIAAAAAAP///v/9//7///8AAAAAAAAAAAAAAAAAAAAAAAAAAAAAAAAA
AAAAAAAAAAAAAAAAAAAAAAAAAAAAAAAAAAAAAAAAAAAAAAAAAAAA/v/+//7//v8AAAAA
AAAAAAEAAQACAAIABAAEAAYABgAGAAgACQAMAAwADAAMAAsACwALAA0AEAATABUAFQAV
ABUAFgAWABQAEAAOAA4ADQAKAAgACAAHAAYABgAGAAYABgAGAAYABgAGAAUABAADAP//
/v/+//3////+//v/+f/5//n/+f/6//z//P/8//z/+v/6//r/+v/7//v/+//7//v/+//8
//z/+//7//v/+v/6//r/+//7//z//v8HAAwAFAAcACgANABHAGQAiAC5AOsADQEgATEB
NgEjAQoB/wDlAJkAIQCb/x3/0/7d/gH/FP8j/zj/TP9m/4P/mv+u/8L/1v/p//j//v8E
AAkADAAOAA8AEAATABMAFAAVABgAFwAYABkAGgAcAB4AIAAiACIAIgAjACMAJAAkACUA
JwAmACcAJwAnACcAKAApACoAKAAqACsAKwAqACoAKgAsADAAMQAyADMANQA3ADoAPAA/
AEAAQgBDAEIAQwBEAEYASABJAEoASwBOAE8AUABSAFIAVABUAFYAWwBcAF4AYABfAGEA
YwBlAGkAawBtAG8AcQBzAHUAeAB6AHwAgACBAIMAhgCIAIoAigCMAI0AjwCPAI8AkACR
AJEAkQCRAJAAkQCRAJEAkQCPAI8AjACKAIkAhwCEAIEAfQB4AHQAbwBqAGUAYQBcAFcA
UgBNAEgARQBBADwAOAA1ADEALwAsACkAJwAlACUAIgAgAB4AHAAaABkAGQAZABcAFgAW
ABcAFQAUABQAEgAUABQAFAAUABIAEgASABIAEQARABAAEAAQAA8ADgAOAA0ADAAMAAwA
DAAMAAwADAAMAAwADAAMAAwADAAMAAwADAAMAAwADQANAA0ADQANAAsACgAKAAoACgAK
AAsACwALAAsACwAKAAoACgAKAAoACAAIAAgACAAFAAQAAgAAAP7//v/9//z//P/7//r/
+v/4//j/+P/3//X/9f/1//X/9P/z//L/8f/w/+//7f/t/+3/7f/t/+3/7P/q/+n/6P/m
/+X/5P/i/+L/4v/i/+L/4v/h/+H/4f/f/9//3v/e/9z/3P/b/9v/2//b/9r/2v/c/9z/
3P/c/9r/2f/Z/9n/1//X/9f/1//Z/9n/2f/Y/9j/2P/Y/9j/1v/W/9b/1v/V/9X/1f/V
/9T/1P/U/9T/0v/S/9L/0v/S/9L/0v/S/8//zP/I/8T/vf+6/7f/tP+y/7L/sv+y/7D/
sP+u/67/rv+u/67/rP+s/6z/rP+q/6r/qv+q/6r/qv+q/6r/q/+r/6z/rP+s/6z/rv+u
/6z/rv+v/7L/sv+y/7L/sf+x/7H/s/+2/7f/uf+5/7n/u/+8/7z/uv+6/7j/uP+3/7T/
sv+y/7H/sP+w/7D/sP+u/67/rv+u/7D/r/+u/63/q/+q/6r/qf+p/6j/pf+j/6X/pf+l
/6b/pP+k/6T/pP+m/6b/pv+m/6b/p/+o/6n/qf+p/6r/qv+r/6v/q/+q/6z/rP+t/63/
rP+u/7P/uv/C/8j/0P/c/+3/CgAwAF0AkQC7ANIA4QDsAN8AwACtAJ0AZwD9/3n/7f59
/mv+k/6y/sP+3P7y/gr/Jf8+/1L/ZP94/4v/mv+m/6z/s/+4/7f/t/+3/7n/vf++/7//
wv/B/8L/w//E/8f/yP/J/8r/yf/K/8z/zf/O/87/z//R/9X/1//Y/9n/3f/g/+P/5v/o
/+r/6//r/+//8P/x//T/+P/5//r/+//9////AgAEAAYACAALAA0AEAARABIAFAAYABkA
GgAbABwAHQAeACAAIgAkACQAJgAnACgAKgAsAC4AMQA0ADcANwA5ADsAPQBBAEMARQBI
AEwATgBSAFMAVQBYAFoAXABeAGAAYQBjAGUAZQBmAGcAaABpAGoAagBtAG0AbQBtAG0A
bQBqAGgAZwBlAGIAXwBbAFYAUgBNAEcAQQA8ADYAMQAsACcAIgAfABsAFgASAA0ACQAH
AAQAAQD///3//f/5//j/9//2//T/8//z//P/8f/w//D/8f/v/+7/7v/s/+z/7P/s/+z/
7P/s/+z/7P/t/+3/7P/s/+z/6//q/+r/6P/o/+n/6v/q/+r/6v/q/+r/6v/q/+r/7P/s
/+z/7P/q/+r/6v/r/+v/6//r/+v/6//q/+r/6v/s/+z/7f/t/+3/7f/t/+z/7P/s/+z/
7P/s/+z/7P/s/+7/7v/t/+z/7P/s/+v/6v/r/+v/6//s/+r/6v/q/+n/6f/p/+n/6f/p
/+n/6f/p/+j/5//l/+X/5v/n/+j/6f/n/+b/5v/m/+X/5f/l/+T/5P/k/+T/5P/k/+P/
4//j/+P/4//i/+L/4v/i/+H/4f/h/+H/4P/g/+L/4v/i/+L/4P/f/9//3//f/9//3//f
/9//3//f/97/3v/e/97/3v/e/97/3v/e/9//3//f/9//3v/e/97/3v/e/97/3v/e/97/
3v/e/97/4P/g/9//3v/c/9z/3P/c/9z/3P/c/9z/3P/c/9z/3P/c/9z/3P/c/9z/3P/c
/9r/2v/a/9r/2v/a/9r/2v/a/9r/2v/a/9r/2v/a/9v/2f/a/9r/2v/c/97/3v/e/+D/
4f/k/+T/5P/k/+P/4//h/+P/5v/p/+3/7f/t/+3/7v/u/+z/6v/m/+b/5f/i/+D/4P/f
/97/3v/e/97/3v/e/97/3v/e/9v/2v/Z/9f/1v/W/9X/1f/U/9H/z//P/8//z//Q/9D/
0P/Q/9D/0P/O/87/zv/N/8//z//P/8//zf/O/87/z//P/8//zv/O/9D/zf/N/9D/0v/X
/9r/4P/o//L/AAAVADQAXACNAMEA3wDyAAkBFgEDAewA5QDNAIcADQB3/9/+g/6N/sH+
3P7v/g7/Lv9K/2H/eP+K/5z/rP+7/8b/zv/U/9n/3P/d/93/3f/f/+H/4v/j/+b/5//o
/+n/6v/r/+z/7f/u//H/8v/0//X/9P/0//X/9//7//3//v///wEABAAHAAoADAAOAA8A
DwAQABAAEAASABQAFQAWABcAGAAZABsAHAAdAB4AIAAhACMAJQAnACoALAAtAC4ALwAy
ADMANAA2ADgAOgA6ADwAPwBAAEIARABFAEcASQBLAE0ATwBRAFMAVwBZAFsAXgBgAGIA
ZgBnAGcAagBsAG4AcAByAHMAdQB3AHcAeAB5AHoAewB8AHwAfQB9AH0AfQB9AH0AegB4
AHcAdQByAG8AawBmAGIAXQBWAFEATQBIAEEAPAA3ADIALQApACQAIAAdABkAFwAUAA8A
DQALAAsABwAGAAUABAACAAEAAQABAP3//P/8//3//f/8//z/+v/8//z//P/8//r/+v/6
//r/+f/5//j/+P/6//n/+P/4//j/+P/5//r/+v/6//r/+v/6//r/+v/6//z//P/8//z/
+v/6//r/+//7//v/+//7//v/+v/6//r//P/8//3//f/7//v/+//6//r/+v/6//r/+v/6
//r/+v/8//z/+//6//z//P/7//r//P/7//r/+v/6//r/+v/5//n/+f/5//n/+f/5//n/
+f/4//f/9f/1//T/9f/2//f/9f/0//T/9P/z//P/8//y//L/8v/y//L/8v/x//H/8f/x
//H/8P/w//L/8v/x//H/8f/x//D/8P/w//D/8P/w/+7/7f/t/+3/7f/t/+3/7f/t/+3/
7f/s/+z/7P/s/+z/7P/s/+z/7P/r/+v/6//r/+z/7P/s/+z/6v/q/+r/6v/q/+r/6v/q
/+r/6v/p/+j/5//o/+n/6v/s/+z/7P/s/+z/6v/s/+r/6v/q/+r/6v/q/+r/6v/o/+j/
6P/o/+j/6P/o/+j/6P/o/+j/6P/o/+j/6P/o/+j/6P/o/+j/6P/o/+j/6f/r/+z/7P/s
/+z/7v/u/+7/8P/x//T/9P/0//T/8//z//X/9//6//3//f/9//3//f8AAAAA/v/8//j/
+P/3//T/8v/y//H/8P/w//D/8P/w/+7/7v/u/+7/7f/s/+v/6f/o/+j/5//n/+j/5f/j
/+P/4f/h/+L/4v/i/+L/4v/i/+L/4v/i/+H/4f/h/+H/4f/h/+L/4v/j/+P/4//i/+L/
4v/j/+P/5P/o/+//9P/6/wIADgAeADcAWgCGALkA4wD5AA4BJwEmAQ0BAgH7ANEAcwDt
/1H/yf6d/sX+7f7+/hf/Nv9S/2r/g/+W/6j/uv/K/9f/4P/o/+7/8f/y//P/8//z//X/
+f/6//v//v///wAAAQACAAMABAAFAAYABwAIAAoACwAKAAoACwANAAwADQANAA0ADwAQ
ABEAEgAQABIAEwATABYAFgAWABgAGAAZABoAGwAeAB8AIQAiACEAIgAkACUAJgAnACgA
KgAuAC8AMAAxADAAMQAyADQANgA4ADgAOgA9AD4AQABCAEUARwBJAEsASwBNAE8AUQBV
AFcAWQBcAFwAXgBiAGMAZQBoAGoAbABuAHAAcQBzAHcAdwB4AHkAeAB5AHoAegB7AHsA
ewB7AH0AfQB6AHgAdQBzAHAAbQBrAGYAYgBdAFYAUQBNAEgAQwA+ADkANAAvACsAJgAi
ACEAHQAbABgAEwARAA8ADwALAAoACQAIAAYABQAFAAUAAwACAAIAAwADAAIAAgAAAAAA
AAAAAAAAAAAAAAAAAAABAAEAAAAAAAAA///+//7/AAAAAAEAAgAEAAQABAAEAAIAAgAC
AAIAAgACAAIAAgAEAAQABAAFAAMAAwADAAMABQAEAAQABAAEAAQABQAFAAMAAwADAAIA
BAAEAAQABAAEAAQABAAEAAMAAgAAAP7//v/+//3//P/8//v/+v/6//r/+v/6//n/+f/5
//n/+f/5//n/+f/5//j/9//1//X/+P/5//r/+//7//r/+v/6//n/+f/5//j/+v/6//r/
+v/6//n/+f/5//n/+f/4//j/+v/6//n/+f/5//n/+P/4//j/+P/4//j/+P/3//f/9//3
//f/9//3//n/+f/5//j/+P/4//j/+P/4//j/+P/4//f/9//3//f/+P/4//j/+P/4//j/
+P/4//j/+P/4//j/+v/6//n/+P/2//b/9v/2//b/9v/2//b/+P/4//r/+P/4//j/+P/6
//r/+v/6//j/+P/4//j/+P/4//j/+P/4//j/+P/4//r/+v/6//r/+P/4//j/+P/5//n/
+v/6//z//P/+//7//P/+////AgACAAIAAgABAAEAAQADAAYACQALAAsACwANAA4ADgAM
AAoACAAIAAcABAACAAIAAQAAAAAAAAAAAAIAAgACAAIAAQD///3/+//7//r/+v/5//v/
+v/3//X/9f/1//X/9v/2//b/9v/2//f/+P/5//r/+f/5//n/+f/7//v//P/8//3//f/9
//z//v/+///////8//7/AwAKABIAGgAiAC4APwBYAHoApwDVAAEBFgEjASwBJQEIAfUA
5QCxAEkAx/8//83+q/7N/uz++/4S/yj/Pv9b/3b/iP+a/67/w//S/9z/5P/r//D/7//v
/+//8f/z//T/9f/4//v//P/9//7//f/+////AAABAAIABAAFAAQABAAFAAcABgAHAAcA
BwAIAAoADAAOAAwADgAPAA8AEgASABIAFAAVABUAFQAVABYAFwAZABoAGwAcAB4AHwAg
ACEAIgAkACQAJQAmACcAKAApACoALAAuADAAMAAyADUANgA4ADoAOQA7AD0APwBDAEUA
RwBJAEsATQBPAFIAVABWAFoAWwBdAGAAYgBkAGYAaABpAGsAbQBtAG4AbwBuAG8AcABw
AHMAcwBzAHMAcwBzAHAAbgBtAGsAaABlAGEAXABYAFMAUABLAEcAQgA9ADgAMwAuACkA
JQAgABwAGQAVABMAEAALAAkABwAHAAMAAgABAAAA/v/9//3//f/7//r/+v/7//n/+P/4
//b/9v/2//b/9v/0//T/9P/0//P/8//y//L/8v/x//D/8P/w//D/8f/y//D/8P/w//D/
7v/u/+7/7v/w//D/8P/w//D/8P/w//H/7//v/+//7//v/+7/7v/u/+7/7v/v/+//7f/t
/+3/7P/u/+7/7v/u/+7/7v/u/+7/8P/w/+//7v/w//D/7//u//D/7//u/+7/7P/s/+z/
6//t/+3/7f/t/+v/6//r/+v/6//r/+r/6//r/+v/6//r/+v/6v/q/+r/5//n/+f/5v/m
/+b/5v/m/+b/5f/l/+X/5f/l/+T/5P/k/+T/4//j/+H/4f/g/+D/4v/i/+L/4v/i/+H/
4f/h/+H/4f/h/+H/3//f/9//3v/e/97/3v/e/97/3v/e/97/3//f/9//3//c/9z/3P/c
/9z/3P/c/9z/3v/e/97/3v/e/97/3f/c/9r/2v/a/9r/3P/c/9z/3P/e/97/3P/a/9r/
2v/a/9r/2v/a/9r/2v/a/9r/2v/a/9r/2v/b/9v/3P/c/9z/2v/c/9z/3P/e/9//4v/i
/+T/5P/j/+P/4P/h/+P/5f/p/+n/6f/p/+z/7P/q/+j/6P/o/+f/5P/i/+L/4f/g/97/
3v/e/97/4P/g/+D/4P/f/97/3f/b/9r/2v/Z/9n/1v/T/9H/0f/T/9P/1P/U/9T/1P/U
/9T/1P/U/9T/0//T/9P/0//T/9P/1P/U/9X/0//T/9L/0v/S/9X/1f/W/9r/3//k/+j/
8P/6/wYAGQA4AGAAkQDFAOsA/gAPARoBCQHuAOMAzwCPAB8Alf8B/5n+l/7F/uD+8f4M
/yT/PP9X/3D/gP+S/6b/t//E/8z/1P/b/9z/3//f/9//4f/l/+b/5//q/+n/6v/r/+z/
7f/u/+//8P/v//D/8v/z//T/9P/1//f/9//3//b/9f/3//j/+f/6//r//P/9//3//v/+
//7/AAAAAAEAAgADAAQABQAHAAgACAAIAAkACQAKAAsADAAOAA4ADwAQABEAFAAVABYA
GAAYABoAGgAcAB8AIAAiACQAJQAnACkAKwAtAC8AMQAzADUANwA5ADwAPgBAAEQARQBJ
AEwATgBQAFQAVgBXAFkAXQBdAF4AXwBgAGEAYgBiAGMAYwBjAGMAYwBjAGAAXgBbAFkA
VgBTAFEATABIAEMAPAA3ADMALgApACQAHwAaABcAEwAOAAoABQABAP///P/3//X/8//z
/+//7v/t/+z/6v/p/+n/6f/n/+b/5v/n/+X/5P/k/+L/5P/k/+T/5P/i/+L/4v/i/+P/
4//i/+L/4v/h/+D/4P/g/+D/4f/i/+D/4P/g/+D/4P/g/+D/4P/g/+D/4P/g/97/3v/e
/9//4f/h/+H/4f/j/+L/4v/i/+D/4P/h/+H/4//j/+P/4v/i/+L/4v/i/+L/4v/i/+L/
4v/i/+H/4P/h/+L/4v/i/+P/4//j/+T/5v/m/+b/5f/n/+f/5//n/+X/5f/l/+X/5v/l
/+P/4//i/+P/5P/l/+P/4v/i/+L/4f/h/+H/4P/g/+D/4P/g/97/3f/d/93/3//f/97/
3v/e/97/3f/d/93/3f/c/9z/3P/c/9z/3P/c/9v/2//b/9v/2//b/9v/2f/Z/9n/2P/a
/9r/2v/a/9r/2v/a/9r/2f/Z/9n/2f/Y/9j/2P/Y/9j/2P/Y/9j/2P/Y/9j/2P/a/9r/
2f/Y/9b/1v/W/9b/2P/Y/9j/2P/Y/9j/1v/Y/9j/2P/Y/9j/2P/Y/9j/1v/W/9b/1v/W
/9b/1v/W/9j/2P/Y/9j/1v/W/9b/1v/Y/9n/2//c/9z/3P/e/97/3P/e/9//4v/k/+T/
5P/j/+L/4f/i/+T/6f/r/+v/6//r/+z/7P/q/+j/5v/m/+X/4v/g/+D/3//e/97/3v/e
/+D/4P/g/+D/3v/d/9z/2//Z/9j/2P/X/9f/1v/T/9H/z//P/8//0P/Q/9D/0P/Q/87/
zv/O/87/z//P/8//z//P/8//0P/Q/8//z//P/87/zv/O/8//z//Q/9L/1//c/+L/6P/0
/wAAFQA0AFoAjQC/AN8A8gAHARgBCQHwAOcA0QCPABsAh//v/of+if69/tr+7f4K/yb/
Qv9d/3L/hP+U/6T/tf/C/8r/0v/X/9j/2//b/9v/3f/f/+D/4f/k/+P/5P/l/+b/6f/q
/+v/7P/s/+z/7f/t/+7/7v/v//H/8f/x//D/7//x//L/8//0//L/9P/1//X/9v/2//b/
+P/4//n/+v/7//r/+//9//7/AQACAAQABQAEAAUABgAIAAgACQAKAAsADAANAA4AEAAS
ABQAFAAWABkAGgAcAB4AHwAhACMAJQAnACkAKwAtAC8AMQAzADYAOAA6AD4APwBBAEQA
RgBIAEoATABNAE8AUwBTAFQAVQBUAFUAVgBWAFcAVwBXAFcAWQBZAFYAVABTAFEATgBL
AEkARABAADsANQAvACoAJAAdABgAEwAOAAsABwACAP7/+v/1//L/7v/p/+f/5f/l/+L/
4P/e/9z/2v/Z/9n/2f/X/9b/1v/X/9b/1P/T/9D/0v/S/9L/0v/S/9L/0v/S/9H/0f/Q
/9D/0v/R/9D/0P/Q/9D/0f/S/9H/0P/P/87/zv/O/87/zv/O/87/zv/O/87/zv/O/8//
z//P/8//z//P/87/zv/O/87/zv/P/8//z//P/8//zv/M/8z/zP/M/8z/zP/M/8z/zv/O
/83/zP/M/8z/y//K/8z/y//K/8r/yv/K/8r/yf/L/8v/y//L/8r/yf/I/8f/x//H/8b/
x//K/8v/zP/N/8v/yv/K/8r/y//L/8v/yv/I/8j/yP/I/8j/x//H/8f/x//H/8b/xv/G
/8b/xf/F/8X/xf/E/8T/xP/E/8T/xP/G/8X/xf/F/8P/w//D/8P/wf/B/8H/wP/A/8D/
wP/A/8D/wP/A/8D/v/+//7//v/++/77/vv++/77/vv++/77/vv++/77/vv/A/8D/v/++
/77/vv++/77/vv++/77/vv++/77/vv+8/7z/vP+8/7z/vP+8/7z/vP+8/7z/vP+8/7z/
vP+8/7r/uv+6/7r/uv+6/7r/uv+6/7r/uv+6/7r/uv+6/7v/u/+8/7z/vP+8/77/vv++
/8D/wf/E/8T/wv/C/8H/wf/B/8P/xv/J/83/zf/N/83/zv/O/8z/yv/G/8b/xf/C/77/
vv+9/7z/vP+8/7z/vP+6/7r/uv+6/7n/uP+3/7X/tP+0/7P/s/+y/6//rf+t/63/rf+u
/67/rv+u/67/rv+u/67/rv+t/6v/q/+r/6v/q/+s/6z/rf+r/6v/qv+q/6r/q/+r/6z/
rv+x/7b/vv/I/9L/3v/1/xQAQABzAJ8AuQDOAOkA7gDbAM4AxwCnAE0Ax/8p/5n+X/6D
/rH+xP7Z/vj+FP8u/0X/Vv9o/3z/iv+V/57/pv+s/7H/sP+x/7H/sf+z/7X/tv+3/7r/
uf+6/7v/vP+//8D/wf/C/8H/wv/E/8X/xP/E/8X/x//G/8f/x//H/8f/yP/J/8r/yP/K
/8v/y//K/8r/yv/M/8z/zf/O/8//0P/R/9P/1P/X/9j/2v/b/9r/2//c/97/4P/h/+L/
4//i/+P/5P/m/+j/6v/q/+z/7f/u//D/8v/z//X/9//5//n/+//9////AAABAAIABAAG
AAgADAANAA0AEAASABQAFgAYABkAGwAdAB0AHgAfACAAIQAiACIAJAAlACYAJwApACkA
JgAkACMAIQAeABsAFwASAA4ACQAEAP//+//2/+//6v/l/+D/2//X/9L/zv/M/8n/yP/G
/8z/0f/W/93/3//g/+H/4v/j/+P/5P/l/+X/5P/k/+X/5//m/+b/5P/l/+b/5//o/+j/
6P/o/+j/6//r/+r/6v/q/+n/6P/o/+n/6v/s/+7/7v/u/+7/7v/u/+7/7v/u//D/8P/w
//D/8P/w//D/8f/x//H/8f/x//H/8P/w//D/8P/w//H/8f/x//H/8f/w//D/8P/w//D/
8P/w//D/8P/w//D/7//u/+//8P/w//D/8P/v/+7/7v/u/+7/7v/t/+3/7f/t/+3/7P/r
/+r/6f/o/+f/5f/l/+b/5//o/+n/6f/o/+j/6P/n/+f/5//m/+b/5v/m/+b/6P/n/+f/
5//n/+f/5v/m/+T/5P/j/+P/5f/l/+T/5P/m/+b/5v/m/+b/5f/l/+X/5f/l/+X/5f/l
/+X/5f/k/+T/5P/k/+T/5P/k/+T/5P/j/+P/4//j/+L/4v/i/+L/4v/i/+L/4v/i/+L/
4v/i/+L/4v/h/+D/4P/g/+D/4P/g/+D/4P/g/+L/5P/i/+L/4v/i/+L/4f/g/9//3v/e
/97/3v/e/+D/4P/g/+D/3v/e/97/3v/e/97/3v/e/97/3v/e/97/3v/e/97/3v/e/97/
3v/e/+D/4P/g/+D/4f/i/+P/5P/k/+T/5P/k/+b/5v/m/+b/6P/q/+z/7v/s/+z/7P/s
/+r/6P/m/+T/4//i/+H/4P/e/97/3v/e/9z/3P/c/9z/2//a/9n/2P/X/9b/1f/U/9L/
0v/S/w==
         </WaveFormData>
      </LeadData>
      <LeadData>
         <LeadByteCountTotal>10000</LeadByteCountTotal>
         <LeadTimeOffset>0</LeadTimeOffset>
         <LeadSampleCountTotal>5000</LeadSampleCountTotal>
         <LeadAmplitudeUnitsPerBit>4.88</LeadAmplitudeUnitsPerBit>
         <LeadAmplitudeUnits>��V</LeadAmplitudeUnits>
         <LeadHighLimit>2147483647</LeadHighLimit>
         <LeadLowLimit>268435456</LeadLowLimit>
         <LeadID>V4</LeadID>
         <LeadOffsetFirstSample>0</LeadOffsetFirstSample>
         <FirstSampleBaseline>0</FirstSampleBaseline>
         <LeadSampleSize>2</LeadSampleSize>
         <LeadOff>FALSE</LeadOff>
         <BaselineSway>FALSE</BaselineSway>
         <ExcessiveACNoise>FALSE</ExcessiveACNoise>
         <MuscleNoise>FALSE</MuscleNoise>
         <LeadDataCRC32>4240109553</LeadDataCRC32>
         <WaveFormData>
+P/4//j/+P/2//b/9v/2//T/9P/0//T/8v/y//L/8v/y//L/8v/y//L/8v/y//L/8v/y
//L/8v/y//L/8v/y//D/8P/w//D/8P/w//D/8P/w//D/8P/w//D/8P/w//D/8P/w//D/
8P/u/+7/7v/u//D/8P/w//D/7v/u/+7/7v/u/+7/7v/u//D/8P/w//D/8P/w//D/8P/u
/+7/7v/u/+z/7P/s/+z/7P/s/+z/7P/s/+z/7P/s/+3/7f/t/+3/7v/v/+//7//w//L/
8v/y//D/8v/1//f/9v/0//H/8P/w//L/9P/3//f/+P/4//j/9//3//X/9P/z//P/8v/v
/+7/7f/t/+z/7P/s/+3/7f/q/+n/6f/p/+n/6f/o/+f/4v/i/+L/4f/g/93/3P/c/97/
3v/e/97/3v/e/97/3v/e/93/3f/d/9v/2//b/9z/3P/c/93/3f/f/9//3//e/97/3v/e
/97/3v/e/+D/4P/k/+z/+P8JAB8APwBpAJoAwgDnABMBNwFGAU0BWwFWASMBtQATAGT/
+P78/ij/Of9E/1r/bv+C/5P/of+u/7z/yf/U/93/5P/n/+v/7f/t/+3/7P/s/+3/7v/u
//D/8P/y//P/9P/z//T/9f/1//f/+P/4//j/+v/6//v//P/8//z//P/+//3//f/+//7/
/////wEAAgACAAIAAgAEAAUABQAGAAcACAAJAAoACwAKAAoACwAMAAwADQAOAA8ADwAQ
ABIAEwAUABYAFwAYABoAGwAcAB8AHwAhACQAJAAmACgAKQArAC0ALgAwADIANgA4ADwA
PQBBAEQARgBIAEoATQBPAFEAVABWAFgAWgBcAF0AXwBgAGEAYgBjAGQAZQBmAGYAZwBl
AGUAZABjAGIAXwBdAFkAVQBQAEsARQA+ADgANQAvACoAJAAgABkAFAAQAAwACAAFAAIA
///8//r/9//0//H/8f/w/+//7//v/+3/6//q/+v/6//r/+v/7P/s/+v/6//p/+r/6v/q
/+z/7P/s/+z/7P/s/+z/6//t/+3/7f/t/+3/7f/t/+3/7f/t/+3/7f/t/+3/7f/t/+//
7//v/+7/7P/t/+7/7v/v/+7/7v/u/+7/7v/v//D/7v/u/+7/7v/v/+//7v/u/+7/7//v
/+7/7v/v//D/8P/v/+//7//w//D/8P/w//H/8f/v/+//7//t/+3/7v/u/+3/7f/t/+7/
7v/u/+7/7v/w//D/7//v//D/7//u/+3/7f/u/+//7//v/+//7v/v/+3/7v/v/+//7v/u
/+7/7v/t/+3/7f/s/+3/7f/t/+7/7//v/+//7//u/+7/7v/u/+7/7f/t/+3/7v/u/+7/
7//u/+3/7P/r/+3/7P/s/+z/7P/r/+v/6//r/+v/6//r/+v/6v/q/+r/7P/r/+r/6v/o
/+j/6f/q/+r/6v/r/+v/6//r/+r/6v/r/+z/7P/r/+v/6//s/+r/6v/q/+r/6v/q/+r/
6v/q/+r/6v/q/+r/6v/q/+r/7P/s/+z/7P/q/+r/6v/q/+z/7f/t/+3/7f/u/+//7//v
//D/8v/y//L/8v/0//f/+f/5//j/9v/4//j/+v/8////AQACAAIAAgADAAMAAQD+//v/
+//6//n/+P/3//f/9v/2//b/9//3//b/9f/1//X/8//z//L/8f/u/+7/7v/t/+z/6f/o
/+j/6P/o/+j/6P/o/+j/6P/o/+j/5//n/+f/5//n/+f/6P/o/+j/6f/p/+n/6f/p/+j/
6P/o/+j/6P/o/+j/6P/q//D/+P8CABMAKwBJAHUAoADIAO8AGwE9AUgBUQFfAVgBHQGv
ABEAbP8U/x7/Qv9P/1r/cP+C/5L/of+v/7z/yv/Z/+L/6//y//X/9//5//j/+f/5//r/
+//8//z//v/+/wAAAQACAAEAAgADAAMAAwAEAAQABAAGAAYABwAIAAgACAAIAAoACwAL
AAwADAALAAsADQAOABAAEAAQABIAEwATABQAFQAWABcAGAAZABwAHAAdAB4AHgAfACAA
IQAjACQAJgAnACYAKAApACoALAAtAC4AMQAxADMANgA2ADYAOAA5ADsAPwBAAEIARABG
AEgATABNAFAAUgBTAFQAWABbAF0AXwBiAGQAZgBoAGoAawBtAG4AbwBwAHEAcgBzAHQA
dAB1AHUAdQB0AHMAcgBvAG0AaQBkAGAAXABXAFAASgBHAEEAOwA2ADMALQApACYAIwAg
AB0AGgAXABQAFAARAA4ACwAMAAoACAAHAAkABwAFAAQAAwADAAMAAwACAAIAAQABAP//
AAAAAAAA/v/+//7//v/+//7//v/9//3//f/9//3////////////9//3//f/9//3//f/9
//3//f/9//3//P/8//3//v/+//3//P/8//z//v/+////AAAAAAAAAAAAAAEAAQAAAAAA
AAABAAEAAAAAAAEAAgACAP///////wAA/v/+//7///////3//f/9//v/+//8//z/+//7
//v//P/6//r/+v/6//r/+v/5//n/+P/3//b/9f/x//D/7//t/+7/7f/r/+v/6//s/+3/
7f/s/+z/7P/s/+v/6//r/+r/7P/r/+r/6v/r/+v/6//r/+z/7P/s/+z/7P/r/+v/6//u
/+7/7v/v/+//7//v/+//7f/s/+z/7P/u/+3/7f/t/+3/7f/t/+3/6//q/+r/6v/q/+n/
6P/o/+j/6P/p/+r/6f/o/+j/5//n/+f/5v/m/+X/5v/m/+X/5f/j/+T/4//i/+H/4P/e
/97/3v/e/9z/3P/c/9z/2//a/9n/2P/X/9b/1f/U/9P/0v/R/9D/zv/O/87/zv/P/9H/
0v/T/9X/1v/X/9f/1//Y/9r/2v/c/9z/3v/h/+L/4f/f/9z/3P/c/97/4P/h/+P/5P/k
/+T/5f/l/+P/4v/f/9//3v/b/9r/2f/Z/9b/1v/W/9f/1//W/9X/1f/T/9H/0f/Q/8//
zP/M/8z/y//K/8f/xv/G/8b/xv/G/8b/xv/G/8b/xv/G/8X/xf/F/8X/xf/F/8T/xP/E
/8X/xf/F/8X/xf/G/8b/xv/G/8T/xv/I/8j/yv/Q/9j/5P/1/wkAKQBVAIQArgDVAP8A
IQEyATsBSQE+Af0AhQDp/1D/AP8M/yr/Mf88/0r/Vv9k/3n/h/+U/6T/t//G/9H/1P/X
/9v/3f/c/93/3f/e/93/3v/e/+D/3v/g/+H/4v/l/+b/5//n/+f/6P/o/+j/6v/q/+v/
7P/u/+7/7v/w/+//7//w//D/8f/x//P/9P/0//T/9P/2//n/+f/6//v/+v/7//z//f/+
//7///8AAAAAAQACAAMABAAGAAkACwALAAwADAAMAAwADQAOABEAEwAVABgAGAAYABoA
GwAdACAAIgAlACgAKwAuADMANQA5ADwAPgBAAEIARQBHAEkASgBMAE4AUABSAFMAVQBW
AFcAWABZAFoAWQBaAFoAWwBbAFsAWgBZAFYAUwBRAE0ASABEAEAAOwA2ADAALQAnACEA
HAAZABMADAAIAAQAAAD9//r/9//0//L/7//s/+n/5v/k/+L/4f/h/9//3f/c/9v/2//b
/9v/3P/c/9v/2//Z/9r/2v/a/9j/2P/Y/9j/2P/Y/9j/1//V/9X/1f/V/9L/0f/Q/8//
z//P/8//z//Q/9H/0v/T/9P/0//T/9L/0v/T/9T/1P/V/9T/1P/U/9T/1P/V/9b/1P/U
/9T/1P/X/9f/1v/W/9b/1//X/9b/1v/X/9j/2P/X/9f/1//Y/9j/2P/Y/9n/2f/X/9f/
1//X/9f/2P/Y/9X/1f/V/9b/1P/U/9T/1P/U/9T/0//T/9P/0//T/9P/0v/S/9L/0f/Q
/8//zf/N/8//0P/R/9H/zv/O/87/zv/N/83/zf/M/8z/y//K/8r/y//L/8v/y//M/8z/
zP/M/8z/y//L/8v/yv/K/8r/y//N/83/zf/N/83/zP/M/8z/zP/L/8v/y//L/8v/y//L
/8v/yv/K/8r/yv/J/8j/yP/K/8r/y//M/8r/yv/L/8v/yf/J/8j/yP/J/8r/yv/J/8n/
yf/K/8r/yv/K/8r/yv/K/8r/yv/K/8r/yv/K/8r/y//L/8v/yf/K/8v/y//L/8z/zv/O
/8z/zP/O/9H/1f/V/9T/0v/Q/9D/0v/U/9X/1//Y/9j/2f/b/9z/2//a/9f/1//W/9H/
0P/P/8//0P/Q/9D/0f/P/87/zf/N/8//zf/N/8z/y//I/8j/yP/F/8T/wf/A/8L/wv/C
/8L/wv/C/8L/wv/C/8L/wf/B/8H/wf/B/8H/wv/C/8L/w//D/8P/w//D/8T/xP/E/8T/
xP/E/8T/xv/G/8j/zv/Y/+f//f8dAEUAdgCmANEA/QAnATwBQwFRAVQBKwHDACkAeP/y
/uD+CP8Z/yL/Nv9G/1L/Y/9z/4D/kP+h/7D/u//E/8n/zf/P/9D/0f/R/9L/0f/S/9L/
1P/W/9j/2f/a/9v/3P/d/93/3f/e/97/3v/e/97/3//g/+D/4P/g/+L/4//j/+T/5P/l
/+X/5//o/+j/6P/o/+r/6f/p/+r/6//s/+3/7v/v//L/8v/z//T/9v/3//j/+f/7//z/
/v///wAAAgADAAQABgAHAAgACwATABkAIAAkACkALgAyADcAPAA+AEEARABHAEoATwBR
AFYAWgBdAGAAZABnAGkAawBsAG4AcAByAHQAdQB3AHgAeQB6AHsAfAB/AIAAgACBAIEA
gQCAAH8AfAB5AHcAcwBwAGwAaABjAF0AVgBSAEsARAA+ADoAMwAwACwAKAAkAB8AHAAZ
ABYAEgAPAAwACQAIAAYABAADAAMAAQD///7//f/9//3//f/8//z/+//7//n/+v/6//r/
+P/4//j/+P/4//j/+P/3//f/9//3//f/9v/1//T/8//1//X/9f/1//X/9f/1//X/9f/1
//X/9P/0//X/9v/2//f/9v/2//b/9P/0//X/9v/4//j/+P/4//f/9//2//b/9v/3//f/
9v/2//f/+P/4//f/9//3//j/9v/2//b/9//5//f/9//3//b/9f/1//T/8//z//P/9P/0
//T/9P/0//T/9P/z//P/9P/z//L/8f/y//L/8v/x//L/8f/v/+//7//w//H/8f/u/+7/
7v/u/+3/7f/t/+z/7P/r/+r/6v/r/+v/6//r/+7/7v/u/+7/7P/r/+v/6//q/+r/6v/r
/+v/6//r/+v/6f/o/+j/6P/q/+n/6f/p/+n/6f/p/+n/6f/o/+j/6P/o/+f/5v/m/+b/
5v/n/+j/6P/o/+n/6f/n/+f/5v/m/+X/5v/m/+X/5f/l/+b/5P/k/+T/5P/k/+T/5P/k
/+L/4v/i/+L/4P/g/+D/4P/g/+D/4P/g/+H/4f/h/+H/4P/h/+H/4f/i/+T/5P/k/+T/
5v/p/+v/7f/s/+r/6v/o/+r/7P/v//H/8v/y//L/8//z//H/8P/t/+3/7P/p/+j/5//n
/+b/5P/k/+X/5f/m/+X/5f/l/+H/4f/g/9//3P/c/9z/2//a/9f/1v/W/9b/1v/W/9b/
1v/W/9b/1v/W/9X/1f/V/9X/1f/V/9b/1P/U/9X/1f/V/9X/1f/U/9T/1P/S/9T/1P/U
/9T/1P/a/+L/7P/9/xUANQBhAJIAugDhAA8BMwFCAUsBWQFSARsBpwABAFT/8P76/iT/
M/8+/1T/aP94/4n/l/+m/7T/v//K/9H/2P/d/+H/4//j/+P/4v/i/+X/5v/m/+j/6P/q
/+v/7P/r/+z/7f/t/+//8P/w//D/8P/w//H/8v/y//L/8v/0//X/9f/2//b/9//3//n/
+v/6//r/+v/8//3//f/+////AAABAAIAAwACAAIAAwAEAAYABwAIAAkACQAKAAwADQAO
ABAAEQASABQAFQAWABkAGQAbAB4AHgAiACQAJQAnACsALAAuADAAMgA0ADgAOQA9AEAA
QgBEAEYASQBLAE0AUABSAFQAVgBYAFkAWwBcAF0AXgBfAGAAYQBiAGIAYwBjAGMAYgBh
AGIAXwBdAFkAVABQAEwARwBAADoANwAxACwAJgAiABsAFgASAA4ACgAGAAQAAgAAAPz/
+f/2//P/8v/w/+7/7f/t/+v/6f/o/+f/5//n/+f/5v/m/+X/5f/n/+j/6P/o/+b/5v/m
/+b/5v/m/+b/5f/l/+X/5f/l/+X/5f/l/+X/5f/l/+X/5f/l/+X/5f/l/+X/5f/l/+T/
5P/l/+b/5v/l/+T/5P/k/+b/5v/n/+j/5v/m/+b/5v/n/+f/5v/m/+T/5f/l/+T/5P/l
/+b/5v/l/+X/5f/m/+T/5P/k/+X/5f/j/+P/4//i/+H/4f/g/9//3//f/+D/3v/e/97/
3v/e/97/3f/d/9z/2//a/9n/2v/a/9r/2f/Z/9n/2P/Z/9f/2P/Z/9n/2v/a/9r/2v/Z
/9n/2f/Y/9b/1f/U/9T/1f/V/9X/1f/U/9T/1P/U/9T/0//T/9P/0v/S/9L/0//R/9H/
0f/R/9H/0P/Q/9D/0P/P/8//z//R/9H/0f/R/9H/0P/Q/9D/0f/R/9H/0v/Q/9D/0f/S
/9D/0P/R/9H/0f/R/9D/0P/R/9L/0v/R/9P/0//U/9L/0v/S/9L/1P/U/9T/1P/S/9L/
0v/S/9D/0P/Q/9D/0v/S/9L/0v/S/9L/0v/S/9L/0v/S/9L/0//T/9P/0//U/9X/1f/V
/9b/2P/Y/9j/2v/c/9//4f/h/+D/3v/e/+D/4v/k/+f/6//s/+z/7P/t/+3/6//q/+f/
5//m/+P/4P/f/9//3v/g/+D/4f/h/+D/3//f/9//3//f/97/3f/a/9r/2v/Z/9r/1//W
/9b/1v/W/9b/1v/W/9b/1v/W/9b/1f/V/9X/1f/V/9X/1v/W/9b/1//X/9f/1//X/9b/
1v/W/9j/2P/Y/9r/2v/c/+T/7P/6/w8AKQBLAHsApgDKAPMAHwE5AUABTQFXATwB6wBn
AL3/LP8A/yL/PP9D/1T/av94/4j/mf+n/7L/wP/N/9b/3f/k/+f/6f/p/+j/6f/p/+r/
7f/u/+7/8P/w//L/8//0//X/9v/3//f/+f/6//r/+v/8//z//f/+//7//v/+/wAAAQAB
AAIAAgAAAP//AAAAAP3/+v/3//b/9v/1//X/9f/2//f/+P/5//r/+v/7//z//P/9//7/
/////wAAAgADAAQABgAHAAgACgALAAwADwARABMAFgAWABoAHAAdAB8AIQAiACQAJgAq
ACwAMAAxADcAOgA8AD4AQgBFAEcASQBMAE4AUABSAFQAVQBXAFgAWwBcAF0AXgBhAGIA
YgBjAGMAYwBiAGEAXgBbAFkAVQBUAFAATABHAEIAPAA5ADMALAAmACIAGwAUABAADAAI
AAEA/v/7//j/9v/z//D/7f/s/+r/6P/n/+f/5f/j/+L/4f/h/+H/4f/g/+D/3//f/9//
4P/g/+D/4v/i/+L/4v/g/+D/4P/f/93/3f/d/93/3//f/9//3//g/+H/4v/j/+H/4f/h
/+H/4f/h/+H/4P/i/+P/5P/k/+P/4v/i/+L/4P/g/+H/4v/i/+L/4v/i/+P/4//i/+L/
5P/l/+X/5P/k/+X/5v/m/+X/5f/l/+b/5v/m/+b/5//n/+X/5f/l/+X/5f/m/+b/5//n
/+f/6P/m/+b/5v/m/+j/6P/n/+f/6P/n/+b/5f/l/+b/5//n/+j/5//l/+X/5//o/+n/
6f/q/+r/6v/q/+n/6f/p/+j/6v/p/+j/6P/p/+n/6f/p/+j/6P/o/+j/6P/n/+f/5//o
/+j/6P/p/+n/6f/p/+n/6//q/+r/6v/q/+n/6f/p/+n/6f/p/+n/6f/o/+j/6P/q/+n/
6P/o/+b/5v/n/+j/5//m/+b/5f/j/+P/4v/i/+P/5P/k/+P/9/8BAAgACgAMAA4AEAAV
ABgAGwAeACEAIgAjACQAJwAoACkAKgAqACoAKgAqACwALAAsACwALAAtAC0ALQAtAC4A
LwAvAC8AMAAyADIAMgAyADQANwA6ADsAOwA6ADgAOAA6ADwAPQA/AEAAQABAAEEAQQA/
AD4AOwA7ADoANQA0ADMAMwAwADAAMAAxADMAMgAxADEALwAtAC0ALAApACYAJgAmACcA
JgAjACIAIQAgAB8AHgAeAB4AHgAeACAAIAAfAB8AIQAhACEAIQAiACIAIgAjACMAIwAj
ACMAIgAiACIAIgAcABwAHgAeAB4AIgAoADIAPwBTAG0AkwDAAOwAFQE9AWMBfAGFAZEB
lgFzAREBgQDa/1b/NP9U/2n/bv9+/4z/mP+p/7n/xv/U/+P/8v///wgADQARABMAEwAT
ABIAEgARABIAEgAUABIAFAAVABYAFgAWABYAFQATABQAFAAUABQAFAAVABYAFQAUABMA
FAAVABUAFgAWABMAEwAVABYAFgAWABYAGAAYABcAFwAXABYAFwAYABkAGgAaABsAHAAd
AB0AHQAdAB8AIAAiACMAIgAiACEAIAAiACMAJAAnACcAKQAsACwALgAwADEAMwA2ADgA
OwA+AEAAQgBGAEcASgBMAE0ATgBQAFMAVQBXAFoAXABeAGAAYgBjAGUAZgBnAGgAaQBq
AGsAbABsAG0AbgBvAG8AbwBwAG0AawBnAGMAXgBZAFMATABGAEMAPQA4ADIALgAnACIA
HgAaABYAEQAOAAsACAAFAAEA/f/5//b/9P/y//H/8f/v/+3/7P/r/+v/6//r/+j/6P/n
/+f/5v/m/+X/5P/i/+L/4v/i/+D/4P/g/9//3//f/9//3//g/+H/4v/j/+X/5f/l/+X/
4//j/+P/4//k/+X/5v/m/+T/5f/m/+b/4//i/+L/4v/i/+L/4//k/+L/4v/i/+L/4f/h
/+D/4P/i/+P/4//i/+L/4//k/+T/4//j/+P/5P/k/+T/5P/l/+P/4f/h/+H/3//f/+D/
4P/g/+H/4v/k/+L/4v/i/+L/5P/k/+P/4//k/+P/4v/h/+L/4v/i/+H/4v/h/9//3//e
/97/3v/d/9z/3P/c/9z/2f/Z/9n/2P/Y/9f/1v/W/9f/1//X/9f/2v/a/9r/2v/Z/9f/
1v/V/9b/1v/W/9f/1f/V/9X/1f/V/9T/1P/U/9T/0//T/9P/0//T/9P/0//T/9L/0v/S
/9L/0f/Q/9D/0P/Q/9H/0v/R/9D/0P/P/8//z//O/87/z//Q/9D/z//T/9H/0v/Q/9D/
0P/Q/9L/0v/S/9L/1P/U/9T/1P/V/9X/1f/V/9b/1//X/9f/2P/a/9r/2v/Y/9r/3f/f
/+H/4P/e/97/3v/g/+L/5f/l/+b/5v/m/+n/6f/n/+b/5f/l/+T/4f/i/+H/4f/g/97/
3v/f/9//3v/d/93/3f/b/9v/2v/Z/9j/2P/Y/9f/1P/R/9D/0P/S/9L/0v/S/9L/0v/S
/9L/0P/P/8//z//P/8//z//Q/9D/0P/R/9H/z//P/8//zv/Q/9L/1P/U/9b/1v/U/9T/
2v/g/+r/+f8TADUAYQCSAMAA6QATATsBTgFXAWcBZgEzAccAJwBy//r++P4i/y//Ov9Q
/17/bP99/43/mv+m/7X/xP/P/9T/2f/d/9//3v/f/9//4P/h/+L/4v/k/+T/5v/n/+j/
5//o/+n/6f/p/+r/6v/q/+z/7P/t/+7/7P/s/+z/7v/x//H/8v/y//H/8f/z//T/9P/0
//T/9v/3//f/+P/5//z//f/+////AAAAAAEAAgAEAAUABgAHAAcACAAKAAsADgAQABEA
EgASABMAFAAXABsAHQAgACAAIgAkACUAJwArACwALgAwADIANAA4ADkAPQBAAEIARABI
AEsATQBPAFIAVABWAFgAWABZAFsAXABdAF4AXwBgAGMAZABkAGUAZQBlAGQAYwBgAF0A
WwBXAFQAUABMAEcAQgA8ADkAMwAsACYAIgAbABgAFAAQAAwABwAEAAEA/v/8//n/9v/z
//L/8P/u/+3/7f/r/+n/6P/n/+f/5//n/+b/5v/l/+X/5f/m/+b/5v/m/+b/5v/m/+b/
5v/m/+X/4//j/+P/4//l/+X/5f/l/+X/5f/l/+X/5f/l/+X/5f/l/+X/5f/k/+L/4//k
/+T/5f/k/+T/5P/m/+b/5//o/+f/5v/l/+T/5//n/+b/5v/k/+X/5f/k/+T/5f/m/+b/
5f/l/+X/5v/m/+b/5v/n/+f/5f/l/+X/5//n/+j/6P/l/+X/5f/m/+b/5v/m/+b/5v/m
/+X/5f/m/+X/5P/j/+T/5P/k/+P/4//j/+L/4//j/+T/5f/l/+L/4v/i/+L/4//j/+P/
4v/i/+H/4P/g/+P/4//j/+P/4v/i/+L/4v/i/+H/4f/h/+D/4P/g/+H/3//f/9//3//h
/+D/4P/g/+L/4f/h/+H/3//f/9//3//h/+D/4P/g/+D/3//e/97/3v/e/9//4P/g/+D/
4f/h/9//3//e/97/3//g/+D/3//f/9//3v/c/9z/3P/c/9z/3P/c/9z/2v/a/9r/2v/a
/9r/2v/a/9z/3P/c/9z/2v/b/9v/2//d/97/3//f/93/3v/g/+D/4P/g/+L/5f/n/+f/
5v/k/+T/5P/m/+j/6//t/+7/7v/u/+//7//t/+z/6f/p/+j/5//m/+X/5f/i/+L/4v/j
/+X/5P/j/+P/4//h/+H/4P/f/9z/3P/c/9v/2v/X/9b/1P/U/9T/1P/W/9b/1v/W/9T/
1P/T/9P/1f/V/9X/1f/U/9T/1P/V/9X/1f/V/9X/1v/W/9b/1v/W/9b/1v/Y/9j/3P/m
//L/AwAZADkAZQCUAL4A4wARATsBTAFVAWUBYAEtAb8AHwBu//r++v4m/zf/Qv9W/2j/
eP+L/5n/pP+w/73/yv/T/9r/4f/j/+P/5P/l/+X/5v/n/+j/6P/q/+r/7P/t/+7/8f/y
//P/8//z//T/9P/0//b/9v/3//j/+v/6//r//P/9//3//v/+//7///8CAAQAAgACAAIA
BAAHAAcACAAJAAoACwAMAA0ADwAQABIAFAAWABcAGAAZABsAHAAeAB8AIAAiACMAJAAo
ACkAKgAtAC4ALwAxADAAMgA0ADUANwA5ADoAPAA+AEAAQgBGAEcATQBQAFIAVABUAFcA
WQBbAF4AYABiAGQAZABlAGcAaABnAGgAaQBqAGkAagBqAGsAaQBpAGgAZwBmAGMAYQBd
AFoAVgBSAE0ARwBAADwANQAuACgAJAAdABgAFAAQAAwABQACAP///P/4//X/8v/v/+z/
6v/o/+f/5//l/+P/4v/h/+H/4f/h/97/3v/d/93/2//c/9z/3P/a/9r/2v/a/9r/2v/a
/9n/2//b/9v/2//b/9v/2//b/9r/2f/Y/9f/1//X/9f/1//X/9f/1//W/9T/1f/W/9b/
1//W/9b/1v/W/9b/1//Y/9b/1v/W/9b/1//X/9b/1v/W/9f/1//W/9T/1f/W/9b/1//X
/9f/2P/W/9b/1v/X/9f/1f/V/9X/0//T/9T/1P/T/9P/0//U/9L/0v/S/9L/0v/S/9H/
0f/R/9H/0f/R/9D/0P/Q/8//z//P/87/z//N/87/z//P/87/zv/O/87/zf/N/83/zP/N
/83/zf/O/83/zf/N/83/zv/O/87/zv/O/83/zf/N/8z/zP/M/83/zf/N/83/zf/N/8z/
zP/M/87/zf/N/83/zf/N/83/zf/P/87/zv/O/87/zf/M/8z/zP/M/83/zv/O/87/z//P
/83/zf/M/8z/zf/O/87/zf/N/83/zP/M/8z/zP/M/87/zv/O/87/zv/O/87/zv/O/87/
zv/O/87/zv/O/87/zv/O/87/zv/O/87/zv/O/8//z//P/8//0P/R/9H/0f/S/9T/1P/U
/9T/1v/Z/9v/2//a/9j/2P/a/9z/3v/h/+P/5P/k/+T/5f/l/+P/4v/f/9//3v/b/9r/
2f/Z/9j/2P/Y/9n/2f/Y/9f/1//X/9f/1//W/9X/1P/U/9T/0//Q/83/zP/M/8z/zP/M
/8z/zP/M/8z/zP/M/8v/y//L/8v/y//L/8z/zv/O/8//z//P/8//z//O/87/zv/O/87/
zv/Q/9D/0v/a/+L/7v///xkAOwBnAJIAuADhAA8BLQE4AUUBUQFAAfUAcwDJ/zD/+P4W
/zb/Pf9M/2D/cP+A/4//m/+o/7b/w//M/9H/2P/d/9//3//e/9//3//g/+H/4v/i/+T/
4v/k/+X/5v/n/+j/6f/p/+v/7P/s/+z/7v/u/+//8P/w//D/8P/y//P/8//0//T/9f/1
//f/+P/2//b/9v/4//n/+f/6//v//P/9//7///8CAAIAAwAEAAYABwAIAAkACgAMAA8A
EQASABQAFQAWABoAGwAcAB8AHwAhACQAJAAoACoAKwAtADEAMgA0ADYAOAA6AD4APwBB
AEQARgBIAEoATQBPAFEAVABWAFgAWgBcAF0AXwBgAGEAYgBjAGQAZQBmAGYAZwBoAGkA
aQBpAGgAZQBjAF8AXABYAFQATwBKAEQAQQA7ADYAMAAsACUAIAAcABgAFAAPAAwACQAG
AAIA///8//n/+P/2//T/8//z//H/7//u/+3/7f/t/+3/7v/u/+3/7f/v//D/8P/w/+7/
7v/u/+7/7v/u/+7/7f/t/+3/7f/t/+//7//v/+//7//v/+//7//t/+3/7f/t/+v/6//r
/+r/6P/p/+r/6v/p/+j/6P/o/+b/5v/n/+j/6P/o/+j/6P/p/+n/6P/o/+j/6f/p/+j/
5v/n/+j/6P/n/+f/5//o/+j/6P/o/+n/6f/n/+f/5//n/+f/6P/o/+f/5//n/+j/5v/m
/+b/5v/m/+b/5f/l/+X/5f/l/+X/5v/m/+b/5f/m/+X/4//j/+H/4v/j/+P/4v/i/+L/
4v/j/+P/4//i/+L/4f/g/+D/4f/h/+H/4f/i/+L/4v/i/+L/4f/h/+H/4v/i/+L/4//h
/+H/4f/h/+H/4P/g/+D/4v/h/+H/4f/j/+P/4//j/+H/4P/g/+D/4v/h/+D/4P/i/+L/
4//k/+L/4v/j/+P/4f/h/+D/4P/f/+D/4P/f/+P/4//i/+D/4P/g/+D/4P/g/+D/4P/e
/97/3v/e/97/3v/e/97/4P/g/+D/4P/g/+D/4P/g/+D/4P/g/+D/3v/e/97/3v/g/+D/
4P/g/+H/4v/j/+T/5f/m/+f/6P/q/+r/6v/q/+r/6v/q/+r/7v/w//L/9P/0//T/9P/0
//L/8P/u/+z/6//q/+n/6P/m/+b/5v/m/+b/5v/m/+b/5f/k/+P/4v/g/+D/4P/g/97/
3v/e/w==
         </WaveFormData>
      </LeadData>
      <LeadData>
         <LeadByteCountTotal>10000</LeadByteCountTotal>
         <LeadTimeOffset>0</LeadTimeOffset>
         <LeadSampleCountTotal>5000</LeadSampleCountTotal>
         <LeadAmplitudeUnitsPerBit>4.88</LeadAmplitudeUnitsPerBit>
         <LeadAmplitudeUnits>��V</LeadAmplitudeUnits>
         <LeadHighLimit>2147483647</LeadHighLimit>
         <LeadLowLimit>268435456</LeadLowLimit>
         <LeadID>V5</LeadID>
         <LeadOffsetFirstSample>0</LeadOffsetFirstSample>
         <FirstSampleBaseline>0</FirstSampleBaseline>
         <LeadSampleSize>2</LeadSampleSize>
         <LeadOff>FALSE</LeadOff>
         <BaselineSway>FALSE</BaselineSway>
         <ExcessiveACNoise>FALSE</ExcessiveACNoise>
         <MuscleNoise>FALSE</MuscleNoise>
         <LeadDataCRC32>2311591242</LeadDataCRC32>
         <WaveFormData>
AgACAAIAAgABAAAA///+//z//P/8//z//P/8//z//P/8//z//P/8//r/+v/6//r/+v/6
//r/+v/4//j/+P/4//j/+P/4//j/+P/4//j/+P/4//j/+P/4//b/9v/2//b/9v/2//b/
9v/0//T/9P/0//b/9v/2//b/9P/0//T/9P/2//b/9v/2//b/9v/2//b/9v/2//b/9v/2
//b/9v/2//b/9v/2//b/9P/0//T/9P/2//b/9v/2//b/9v/2//f/9v/2//b/9v/2//j/
+P/4//r//P/9//7///////3//f/9////AAADAAYABwAHAAcACAAIAAcABgADAAIAAQD/
///////+//7//P/8//z//P/8//v/+v/6//z/+v/5//j/9P/z//L/8v/w/+7/7v/t/+3/
7f/t/+3/7f/t/+z/7P/s/+z/6//r/+v/7P/s/+z/7P/s/+z/7P/v/+//7//u/+7/7f/t
/+v/6f/l/+H/2v/a/+D/6v/4/wkAIwBIAHUAowDRAAgBNwFVAWUBcQFsAUMB6QBfAMb/
af9s/4v/kP+U/6H/rf+4/8P/zP/S/9r/4v/o/+//8f/0//X/9//1//X/9f/1//P/9f/1
//b/9//3//j/+f/5//r/+v/6//v/+//8//3/+//7//3//f/9//3//f/9//3//v8AAAAA
/////wAAAQABAAEAAQABAAUABQAHAAcABQAGAAcABwAHAAkACwAMAAsADAAMAA0ADgAP
ABAAEAARABIAEwAUABYAGAAZABoAGwAdAB4AIQAjACQAJQAmACcAKQArAC0ALwAxADMA
NQA4ADwAPwBAAEAAQgBGAEcASgBMAE4AUABQAFIAVABUAFcAWABZAFoAWgBcAF0AXQBb
AFwAXABaAFkAVgBUAFIASwBIAEMAPwA5ADMALgAoACUAIAAbABcAEwAPAAoABwADAAAA
/f/6//f/9P/y//H/7//t/+v/6f/p/+j/6P/n/+b/5f/l/+X/5//n/+b/5f/l/+X/5f/l
/+b/5f/l/+X/5f/k/+P/4f/h/+H/4f/h/9//3//f/9//3//f/9//3//e/97/3v/e/97/
3v/e/97/3v/e/97/3v/c/9z/3P/b/9n/2f/a/9r/2v/a/9r/2v/a/9r/2v/a/9r/2f/Z
/9n/3P/c/9z/2//b/9z/3P/c/9z/3P/b/9v/2//b/9v/2//b/9v/2//b/9v/2//b/9r/
2v/a/9v/2//Z/9j/2P/Y/9j/2P/Y/9j/2P/X/9f/1//X/9f/1v/W/9b/1v/W/9b/1v/V
/9X/1f/V/9X/1f/V/9T/1P/U/9T/1P/U/9T/1P/S/9L/0v/S/9L/0v/S/9H/0//T/9P/
0//R/9H/0f/R/9L/0v/T/9P/0f/R/9H/0f/Q/9D/0P/Q/9H/0f/R/9H/0P/Q/8//z//P
/8//z//P/83/zf/N/83/z//P/8//z//N/83/zf/N/83/zf/O/8z/zP/M/8z/zP/M/8z/
zP/M/8z/zP/M/8r/yv/K/8r/zP/M/8z/zP/M/8z/zP/M/8z/zP/M/8z/zf/O/87/zv/U
/9j/3v/i/+X/6v/v//P/9v/3//f/9f/1//X/9//4//v//v////////8AAAAA///8//v/
+v/5//f/9f/1//T/9P/0//T/9P/0//T/8//y//D/8P/u/+3/7P/q/+n/6P/o/+b/5P/k
/+X/5f/l/+X/5f/l/+X/5P/k/+T/5P/j/+H/4f/i/+L/5P/k/+T/5P/i/+P/4//j/+T/
5P/l/+X/4//h/93/1//S/9L/2P/i//L/BwAfAEIAbwCdAM0AAgEvAUkBWwFpAWABMwHX
AE8AvP9x/3z/k/+W/5r/p/+x/7r/xf/M/9T/3v/m/+z/8f/1//b/9//3//f/9//3//f/
9//5//n/+v/5//n/+v/7//v//P/8//z/+//7//z//f//////AQABAAEAAQABAAEA//8A
AAIAAgADAAMABAAFAAUABQAFAAUABwAHAAkACQAJAAoACwALAAkACwANAA4ADQAOAA4A
DwASABMAFAAUABUAFgAXABgAGgAcAB0AHgAfACEAIgAlACUAJgAnACgAKwAtAC8AMQAz
ADUANwA5ADsAPgBAAEAARABGAEoASwBMAE4AUABSAFIAVABWAFYAWABaAFwAXgBeAGAA
YQBhAF8AYABgAF4AXQBaAFgAVgBTAFAASwBHAEEAOwA2ADAALAAoACQAIQAfABsAFgAT
AA8ADAAJAAYAAwAAAP7//f/5//f/9f/z//X/9P/0//P/8P/v/+//7//v/+//7v/t/+3/
7f/t/+3/7P/r/+v/6//u/+7/7v/t/+3/7f/t/+3/7//v/+//7//t/+3/7f/t/+z/7P/s
/+z/7v/u/+7/7v/s/+z/7P/s/+z/7P/s/+v/6//r/+z/7P/s/+z/7P/s/+z/7P/s/+z/
7P/r/+v/6//q/+r/6v/p/+n/6v/q/+r/6v/q/+n/6f/p/+n/6f/p/+f/5//n/+f/6f/p
/+n/6P/q/+r/6//r/+n/6P/o/+j/6P/o/+j/6P/o/+f/5//n/+n/6f/o/+j/6P/o/+j/
6P/o/+f/5//n/+f/5//n/+f/5v/m/+b/5v/m/+b/5v/m/+b/5v/m/+b/5P/k/+T/4//l
/+X/5f/l/+X/5f/l/+X/5P/k/+X/5f/j/+P/4//j/+D/4P/g/+D/4P/f/97/3f/e/97/
3f/d/9//3//f/9//3f/d/93/3f/d/93/3f/d/93/3f/d/93/3f/d/9z/3P/c/9z/3P/c
/9z/3P/c/97/3v/e/97/3v/e/97/3v/e/97/3v/e/9z/3P/c/9z/2//a/9n/2P/Y/9j/
2P/Y/9n/2v/a/9r/2v/a/9z/3P/c/97/4P/h/+H/4f/g/93/3f/d/9//4P/j/+b/5//n
/+f/6P/o/+f/5f/j/+H/3//d/9v/2//a/9z/3P/c/9z/3v/e/93/3P/c/9z/2v/Z/9j/
1v/V/9T/1P/S/9D/0P/N/83/zf/N/83/zf/N/8z/zP/M/8z/y//J/8n/yv/K/8j/yP/I
/8j/yP/J/8n/yf/G/8b/x//H/8P/wf+9/7f/sv+y/7b/wv/Q/+H/+/8iAFMAgwC1AOwA
GwE3AUsBVwFMARcBsQAhAI7/R/9Y/2//cP90/33/g/+M/5n/pP+s/7b/wv/K/9P/1//Y
/9n/2//b/9v/2//b/9v/3f/d/97/4P/h/+P/5f/m/+j/6f/q/+3/7f/u/+//8f/x//P/
8//1//X/9f/1//P/9P/2//b/9v/1//X/9f/0//P/8v/x//P/8//1//X/9f/2//f/9//1
//f/+f/6//n/+v/6//v//v///wAAAAABAAIAAwAEAAYACAAJAAoADQAPABAAEwAVABYA
FwAYABsAHQAfACEAIwAlACcAKQAuADIANQA2ADoAPABAAEEAQgBEAEYASABKAEwATgBO
AE8AUABRAFIAUgBUAFUAVQBVAFYAVgBUAFUAUgBQAE4ASQBGAEEAPQA3ADEALAAmACEA
HAAXABMADwALAAYAAwD///z/+f/2//X/8v/w/+//7f/r/+n/5//p/+j/6P/n/+b/5f/l
/+X/5//n/+b/5f/m/+f/6P/p/+n/6f/q/+v/6v/q/+r/6f/r/+v/6//r/+r/6f/o/+f/
6f/p/+n/6f/r/+z/7f/u//D/8P/w//D/8v/y//L/8v/0//T/9P/z//P/8//0//T/9v/2
//b/9v/4//j/+P/4//r/+f/5//n/+v/6//r/+f/5//r/+v/6//z//P/7//v//f/9//3/
/f////////////////////7//P/8//3//f/9//z//P/8//7//v/+//7//P/7//v/+//5
//n/+P/4//n/+v/7//z//v/9//3//f/7//v/+//7//r/+v/6//r//P/8//z//P/8//z/
/P/8//z//P/8//v/+//7//v/+//8//3//v////z//P/9//3/+//7//v/+//6//r/+v/6
//v/+//7//v/+v/6//n/+f/7//v/+//7//3//f/9//3/+//7//v/+//9//3//f/9//n/
+f/6//r/+v/6//r/+v/6//r/+v/8//z//P/8//z//P/8//z//f/+//7//v/+//7/AAAA
AP7/AAACAAMABgAHAAcABQADAAMABQAGAAkADAANAA0ADwAQABAADwAQAA8ADgANAAkA
BwAHAAYABgAGAAYABgAGAAYABQAEAAQABAACAAEAAAD+//3//P/8//r/+P/4//n/+f/5
//n/9//3//f/9v/4//j/+P/3//X/9f/2//b/9v/2//b/9v/2//f/9//3//j/+P/5//n/
9//1//P/7f/m/+T/5v/s//r/DQAnAEoAdwCpAN0AFAFLAW8BfwGPAZABbQEXAZEA7v95
/2z/j/+W/5j/pf+t/7T/v//K/9L/2v/m/+7/9//9/wIAAwAFAAMAAwADAAMABQAHAAcA
CAAHAAcACAAJAAkACgAKAAoADQANAA4ADwAPAA8AEQARABEAEQARABEAEwAUABYAFgAW
ABUAFQAVABcAFwAXABcAFwAXABkAGQAZABoAGwAbAB0AHwAhACIAIQAiACIAIwAmACcA
KAAoACkAKgArACwALAAuAC8AMAAzADUANgA5ADsAPAA9AD4AQQBDAEUARwBJAEsATQBP
AFQAWABbAFwAXgBgAGQAZQBmAGgAagBsAHAAcgB0AHQAdwB4AHkAegB6AHwAfQB9AHsA
fAB8AHoAeQB2AHQAcgBtAGoAZQBhAFkAUwBOAEgAQQA8ADcAMwAxAC0AKAAlAB8AHAAZ
ABYAEQAOAAwACwALAAkABwAFAAMAAgACAAEAAAD///////8BAAEAAAD///3//f/9//3/
/P/7//v/+//8//z//P/7//v/+//7//v/+f/5//n/+f/5//n/+f/5//r/+v/6//r//P/8
//z//P/6//r/+v/6//z//P/8//v/+//7//z//P/+//7//v/+//7//v/+//7//v/9//3/
/f/+//7//v/9////AAAAAAAA/v/+//3//f/9//3//f/9//3//f/9//3//f/9//3//P/+
//7//////////v/+//7//P/8//z//P/8//v/+//7//3//f/8//z//P/8//z//P/8//v/
+//7//n/+f/5//n/+P/4//j/+P/2//b/9v/2//j/+P/4//j/+P/4//j/9//3//f/9//3
//f/9//3//f/9v/2//f/9//3//f/9//3//j/+P/4//j/9//3//f/9//4//j/9//3//f/
9//3//f/9//3//f/9//1//X/9f/1//X/9f/1//X/9f/z//L/8v/y//L/8v/y//L/8v/y
//L/8v/y//L/8v/y//L/8v/y//L/8v/y//L/8v/y//P/8v/y//L/8v/0//b/9v/2//j/
+v/7//z//f/9//v/+//7//3//v8BAAQABQAFAAUABgAGAAUABAABAAAA///9//v/+//6
//r/+v/6//r/+v/6//n/+P/4//j/9v/1//T/8v/x//D/8P/u/+z/7P/r/+v/6//r/+v/
6//r/+r/6v/o/+j/5//n/+n/6v/q/+r/6P/o/+j/6P/p/+n/6f/o/+r/6f/p/+n/5//j
/93/1v/Y/97/6P/2/wkAIwBIAHcApQDXAAwBOwFXAWcBdQFuAUEB5QBbAML/bf90/5H/
lP+Y/6X/sf+6/8X/zv/W/97/5P/s//H/9f/4//n/+f/3//f/9//3//f/+f/5//r/+f/5
//r/+//7//z//P/8//3//f/+/////f/9//////8BAAEAAQABAAEAAgAEAAQAAwADAAQA
BQAHAAcABwAHAAkACQALAAsACwAMAA0ADQALAA0ADwAQABEAEgASABMAFAAVABYAFgAZ
ABoAGwAcAB4AIAAhACIAIQAjACQAJwApACoAKwAsAC8AMQAzADUANwA5ADsAPQBAAEQA
RwBIAEoATABQAFEAUgBUAFYAWABaAFwAXgBeAGEAYgBjAGQAZABmAGcAZwBnAGgAaABm
AGcAZABiAGAAWwBYAFMATwBLAEUAQAA6ADcAMgAtACkAIwAfABoAFwAVABIADwAMAAkA
BgAEAAMAAQD///3/+//7//r/+v/5//j/9//3//f/9//3//b/9f/1//X/9f/1//b/9f/1
//X/9v/2//b/9f/z//P/8//z//P/8//z//P/8//z//P/8//y//L/8v/y//L/8v/y//L/
8v/y//L/8v/y//L/8v/x//H/8f/y//L/8v/y//L/8v/y//L/8v/y//D/7//v/+//8P/w
//D/7//x//L/8v/y//L/8v/x//H/8f/x//H/8f/v/+//7//v//H/8f/x//D/8P/w//H/
8f/v/+7/7v/u/+z/7P/s/+z/7v/t/+3/7f/t/+3/7P/s/+7/7v/u/+7/7v/t/+3/7f/t
/+3/7f/t/+r/6v/q/+r/6v/q/+r/6v/q/+r/6v/q/+r/6v/q/+n/6f/p/+n/6f/p/+n/
6f/p/+j/6P/p/+n/6f/p/+n/6f/q/+r/6v/q/+n/6f/p/+n/6P/o/+f/5//n/+f/5//n
/+X/5f/l/+X/5f/l/+X/5f/n/+f/5//n/+f/5f/m/+T/5P/k/+T/5P/k/+T/5P/i/+L/
4v/i/+L/4v/i/+L/5P/k/+T/5P/i/+L/4v/i/+L/4v/i/+L/5P/k/+T/5f/m/+b/5v/m
/+b/6P/o/+j/6v/s/+3/7v/t/+3/6//r/+3/7//w//P/9P/1//X/9f/4//j/9//2//P/
8v/x/+//7f/t/+z/7P/s/+z/7P/s/+z/6//q/+r/6v/o/+f/5v/k/+P/4v/i/+D/3v/e
/93/3f/d/93/3f/f/9//3v/e/9z/3P/b/9v/3f/e/97/3v/e/97/3v/e/93/3f/d/9z/
3v/d/93/2//Z/9f/z//M/87/2P/i//L/BwAlAFAAewCnANsAEAE1AUkBWQFhAUoBCwGb
AAcAiP9j/3z/i/+K/5T/of+n/7D/u//E/8r/0v/Y/97/4//n/+j/6f/p/+f/5//n/+f/
5//p/+n/6v/r/+v/7P/t/+3/7v/u/+7/7//v//D/8f/x//H/8//z//P/8//z//P/8//0
//b/9v/3//f/+P/5//n/+f/5//n/+f/5//v/+//8//7/AAABAAMABQAHAAgABwAIAAgA
CQAMAA0ADgAOABEAEgATABQAFgAYABkAGgAbAB0AHgAhACMAJAAlACYAKQArAC0ALwAx
ADMANQA3ADgAPAA/AEAARABGAEoASwBOAFAAUgBUAFYAWABaAFoAXQBeAF8AYABgAGIA
YwBjAGMAZABkAGIAXwBcAFoAWABVAFIATQBJAEUAPwA6ADQAMQAsACcAIwAfABsAFgAT
AA8ADAAJAAYABQACAAAA///7//n/9//1//X/9P/0//P/9P/z//P/8//1//X/9P/z//P/
8//z//P/9P/z//P/8//y//L/8v/x//H/8f/x//H/8f/x//H/8f/z//P/8//z//L/8v/y
//L/8v/y//L/8v/y//L/8v/y//D/8P/w/+//7//v//D/8P/w//D/8P/w//D/8P/w//D/
8v/x//H/8f/y//L/8v/x/+//8P/w//D/8v/y//H/8f/x//H/8f/x//H/8f/x//H/8f/x
//H/8P/w//D/8f/x//H/8P/w//D/7v/u/+7/7v/u/+3/7f/t/+3/7f/s/+z/7v/u/+7/
7v/w/+//7//v/+//7//v/+//7v/u/+7/7v/u/+7/7v/u/+7/7v/u/+7/8P/w//D/7//x
//H/8f/x//H/8f/x//H/8P/w//H/8f/x//H/8f/x//D/8P/w//D/7//v/+//7//w//D/
7//v/+3/7f/t/+3/7f/t/+3/7f/r/+v/6//r/+v/6//r/+v/6//r/+z/7P/s/+z/7P/u
/+7/7v/u/+z/7P/s/+z/7P/s/+z/7P/q/+r/6v/q/+r/6v/q/+r/6v/q/+r/6v/r/+z/
7P/s/+7/7v/w//D/7v/w//L/8//2//f/9//1//P/8//1//b/9//6//v/+//8//7/////
//z/+//6//n/9f/z//P/8v/y//L/8v/y//X/9v/2//b/9v/2//T/8//y//D/7//u//D/
7v/s/+z/6v/p/+j/5//n/+f/5//m/+j/6P/o/+f/6f/p/+r/6v/q/+r/6v/q/+j/6f/p
/+n/6P/o/+n/6f/l/+P/4f/b/9T/0v/W/+D/7P///xcAOABjAJMAxQD6AC8BVQFrAX0B
ggFhAREBlQD6/33/Yv9//4z/jP+V/53/pP+x/7z/xP/M/9b/4v/r//H/9v/5//n/+P/3
//b/9f/1//f/9//4//n/+f/6//v/+//8//z//P/9//3//v////////8BAAEAAQABAAEA
AQABAAIABAAEAAUABQAGAAcACAAJAAoACwAMAAsADAALAA0ADgAPAA8ADwARABMAFAAT
ABQAFAAVABYAFwAYABgAGQAaABsAHAAcAB4AHwAgACEAIwAkACcAKQAqACsALAAvADEA
MwA1ADgAOwA+AEEARABIAEsATABOAFAAVABVAFoAXABeAGAAYABiAGQAZABlAGYAZwBo
AGgAagBrAGsAawBsAGwAagBrAGgAZgBkAF0AWgBVAFEASwBFAEAAOgA1ADAAKwAnACMA
HwAaABcAEwAQAA0ACgAFAAIAAAD///v/+f/3//X/8//y//L/8f/w/+//7//v/+//7//u
/+3/7f/t/+3/7f/u/+3/7f/t/+z/7P/s/+v/6f/p/+n/6f/p/+n/6f/p/+f/5//n/+f/
6P/o/+j/6P/o/+j/6P/o/+j/6P/o/+j/6P/o/+j/5//p/+n/6v/q/+j/6P/o/+j/6P/o
/+j/6P/q/+n/6f/p/+r/6v/q/+n/6f/q/+r/6v/q/+r/6f/p/+n/6f/p/+n/6f/p/+n/
6f/p/+n/6f/o/+r/6v/r/+v/7f/s/+z/7P/s/+z/7P/s/+r/6f/p/+n/6//r/+r/6v/q
/+r/6v/q/+r/6f/p/+n/5//n/+f/5//o/+j/6P/o/+j/6P/o/+j/6v/q/+r/6v/o/+j/
6P/n/+n/6f/p/+n/6f/p/+n/6f/o/+j/6f/p/+n/6f/p/+n/6v/q/+r/6v/p/+n/6f/p
/+j/6P/n/+f/5//n/+f/5//n/+f/5//n/+f/5//n/+f/5//n/+f/5//r/+v/6P/o/+j/
6P/o/+j/6P/o/+j/6v/q/+r/6v/q/+r/6v/r/+r/6v/q/+r/7P/u/+7/7v/u//D/8f/y
//X/9f/z//P/8f/z//T/9//6//v/+//7//7//v/9//z/+//6//n/9//3//f/9v/2//b/
9v/2//b/9v/1//T/9P/0//L/8f/w/+7/7f/s/+z/6v/o/+j/5//p/+n/6f/p/+n/6f/o
/+j/6P/o/+f/5//l/+b/5v/m/+b/5v/m/+b/5f/l/+X/5P/k/+X/5//l/+P/4f/Z/9T/
1P/Y/+D/7v8BAB0ARABxAKMA1QAMAT0BXQFvAX0BegFRAfsAdQDU/2v/av+J/47/kP+b
/6X/rP+3/8D/yP/O/9j/4v/p/+v/7v/x/+//7//v/+//7//x//P/8//0//X/9f/2//f/
+f/6//r/+v/5//n/+v/7//v/+//9//3//f/9//3//f///wAAAgACAAMAAwAEAAUAAwAD
AAMAAwAFAAUABwAHAAkACgALAAsACQALAA0ADgAPABAAEAARABIAEwAUABQAFwAYABkA
GgAcAB4AHwAgACEAIwAkACcAKQAqACsALAAvADEAMwA1ADcAOQA7AD0AQABEAEcASABM
AE4AUgBTAFYAWABaAFwAXABeAGAAYABjAGQAZQBmAGgAagBrAGsAaQBqAGoAaABnAGQA
YgBgAFsAWABTAE8ARwBBADwANgAxACwAJwAjACEAHQAYABUADwAMAAkABgADAAAA/v/9
//3/+//5//f/9f/0//T/8//y//H/8f/x/+//7//u/+3/7//v/+//7//u/+3/7f/t/+7/
7v/u/+3/6//r/+v/6//t/+3/7f/t/+3/7f/t/+3/7P/s/+z/7P/u/+7/7v/u/+3/7P/r
/+r/7P/s/+z/6//r/+v/7P/s/+r/6v/q/+r/7P/s/+z/7P/u/+3/7f/t/+7/7v/u/+3/
6//s/+z/7P/u/+7/7f/t/+v/6//r/+v/7f/t/+3/7f/t/+3/7f/s/+z/7P/t/+3/6//q
/+r/6v/q/+r/6v/q/+r/6f/p/+n/6f/p/+j/6P/q/+r/6v/q/+j/5//n/+f/6f/p/+n/
6f/o/+j/6P/o/+j/6P/o/+j/6P/o/+j/6P/o/+j/6P/n/+f/5//n/+f/5f/l/+X/5f/k
/+T/5f/l/+X/5f/l/+X/5v/m/+b/5v/n/+f/5//n/+b/5v/l/+X/5f/l/+X/5f/n/+f/
5//n/+b/5f/k/+P/5f/l/+X/5f/l/+X/5P/m/+b/5v/m/+b/5v/m/+b/5P/k/+T/5P/k
/+T/5P/k/+T/5P/k/+T/4v/i/+L/4v/l/+b/5v/m/+b/5v/o/+j/6P/q/+z/7f/s/+3/
7f/r/+n/6f/r/+z/7//y//P/8//1//b/9v/1//T/8//y//H/7//t/+3/7P/s/+z/7P/s
/+z/7P/r/+r/6v/q/+j/5//m/+T/4//i/+T/4v/g/+D/3f/d/93/3f/d/93/3f/c/9z/
3P/c/9v/3f/d/97/3v/e/97/3v/e/9z/3f/d/93/3P/c/93/3f/d/9v/2f/R/8r/yv/S
/9z/6v/9/xUAPABpAJUAxQD8AC0BTQFfAW0BaAFBAekAYwDK/2f/Zv+F/4r/jP+Z/6P/
rP+3/8D/xv/M/9T/3v/j/+f/6v/r/+n/6//r/+v/6//r/+3/7f/u/+3/7f/u/+//8f/y
//L/8v/x//H/8v/z//P/8//1//X/9f/1//X/9f/1//b/+P/4//n/+f/6//v/+//7//v/
+//9//3/////////AAABAAEAAQADAAUABgAHAAgACAAJAAwADQAOAA4AEQASABMAFAAU
ABYAFwAYABkAGwAcAB8AIQAiACMAJAAlACcAKQArAC0ALwAxADMAOAA8AD8AQABAAEIA
RgBHAEwATgBQAFIAVABWAFgAWABXAFgAWQBaAF4AYABhAGEAXwBgAGAAXgBfAFwAWgBY
AFUAUgBNAEkARQA/ADoANAAvACoAJQAhAB0AGQAUABEADAAIAAQAAAD9//r/+P/3//X/
8//x/+//7//u/+7/7f/u/+3/7f/t/+v/6//q/+n/6f/p/+n/6f/o/+f/5//n/+j/6P/o
/+f/6P/p/+r/6//r/+v/6//r/+n/6f/p/+n/6P/o/+j/6P/m/+b/5v/m/+b/5v/m/+b/
6P/o/+j/5//n/+f/6P/o/+b/5v/m/+b/5v/m/+b/5v/m/+X/5f/l/+T/5P/k/+P/5f/m
/+b/5v/m/+b/5f/l/+X/5f/l/+X/5f/l/+X/5f/j/+P/4//i/+L/4v/j/+P/5f/k/+T/
5P/k/+T/5P/k/+L/4f/h/+H/4f/h/+D/4P/g/+D/4P/g/+D/3//f/9//3//f/9//3//e
/97/3v/e/97/3v/e/97/3v/e/97/3v/e/97/3v/d/93/3f/d/93/3f/d/93/3f/a/9r/
2//b/9v/2//b/9v/3P/c/9z/3P/d/93/3f/d/9z/3P/b/9v/2//b/9v/2//b/9v/2//b
/9v/2//b/9v/2//b/9v/2//d/93/3P/c/9z/3P/c/9z/3P/c/9z/3P/c/9z/3P/c/9z/
3P/c/9z/3P/c/9z/3P/c/9z/3P/a/9r/2v/a/9r/2v/a/9v/3P/c/9z/3P/e/+D/4P/g
/+D/4v/j/+T/5f/l/+P/4//j/+X/5v/p/+z/7f/t/+3/8P/w/+//7v/r/+r/6f/n/+f/
5//m/+b/5v/m/+b/5v/k/+P/4v/i/+L/4P/f/97/3v/d/9z/3P/a/9j/2P/X/9f/1//X
/9f/1//X/9b/1v/W/9b/1f/V/9X/1v/W/9b/2P/Y/9j/2P/X/9f/1//W/9j/1//V/9X/
0f/N/8f/xv/K/9D/2v/q//3/GQBAAGsAlwDJAP4AJwE9AU8BWwFKAREBpwAXAJT/Y/94
/4v/iv+Q/53/p/+w/7n/vv/G/9D/1v/c/9//4//m/+f/5f/l/+X/5f/l/+X/5//n/+j/
6f/p/+r/6//r/+z/7P/s/+3/7f/u/+//7//v//H/8f/v/+//7//v/+//8P/y//L/8//z
//T/9f/3//f/9//3//f/9//5//n/+f/6//v/+//5//v//f/+////AAAAAAEAAgADAAQA
BAAFAAYABwAIAAgACgALAAwACwANAA4AEQATABQAFQAWABkAGwAdAB8AIwAlACcAKQAr
AC4AMAAwADQANgA6ADsAPAA+AEAAQgBEAEYASABIAEkASgBLAEwATABOAE8ATwBRAFIA
UgBQAFEATgBMAEoARgBEAEAAPQA5ADMALgAoACUAIAAbABcAEQANAAgABQABAP7/+//4
//X/8v/w/+//7f/r/+n/5//p/+j/6P/n/+T/4//j/+P/4f/h/+D/3//f/9//3//f/97/
3f/d/93/3P/c/9z/2//b/9v/2//b/93/3f/d/93/3//f/9//3//e/97/3v/e/93/3P/b
/9r/2v/a/9r/2v/c/9z/3P/b/9v/2//c/9z/2v/a/9r/2v/c/9z/3P/c/9z/2//b/9v/
2v/a/9r/2f/Z/9r/2v/a/9r/2v/Z/9n/2f/Z/9n/2f/Z/9n/2f/Z/9n/2f/Z/9j/2P/Y
/9n/2f/X/9b/1v/W/9b/1v/W/9b/2P/X/9f/1//X/9f/1v/W/9b/1v/W/9b/2P/X/9f/
1//X/9f/1//X/9b/1v/W/9b/1P/U/9T/1P/W/9b/1v/W/9T/1P/U/9P/1f/V/9X/1f/T
/9P/0//T/9L/0v/T/9P/0//T/9P/0//U/9T/1P/U/9T/0//S/9H/0v/S/9H/0f/R/9H/
0f/R/8//z//P/8//z//P/8//z//N/83/zf/N/9H/0//S/9D/0P/Q/9D/zv/O/87/zv/O
/87/zv/O/87/zv/O/87/zv/O/87/zv/O/87/zv/O/87/zv/O/87/zv/O/87/zv/O/87/
zv/O/8//0P/R/9L/0//U/9X/1v/Y/9j/2P/Y/9j/2P/Y/9j/2v/c/97/4P/i/+L/4v/i
/9//3v/d/9z/2//a/9n/2P/Y/9j/2P/Y/9j/2P/Y/9j/1f/U/9P/0v/R/9D/z//O/87/
zv/O/w==
         </WaveFormData>
      </LeadData>
      <LeadData>
         <LeadByteCountTotal>10000</LeadByteCountTotal>
         <LeadTimeOffset>0</LeadTimeOffset>
         <LeadSampleCountTotal>5000</LeadSampleCountTotal>
         <LeadAmplitudeUnitsPerBit>4.88</LeadAmplitudeUnitsPerBit>
         <LeadAmplitudeUnits>��V</LeadAmplitudeUnits>
         <LeadHighLimit>2147483647</LeadHighLimit>
         <LeadLowLimit>268435456</LeadLowLimit>
         <LeadID>V6</LeadID>
         <LeadOffsetFirstSample>0</LeadOffsetFirstSample>
         <FirstSampleBaseline>0</FirstSampleBaseline>
         <LeadSampleSize>2</LeadSampleSize>
         <LeadOff>FALSE</LeadOff>
         <BaselineSway>FALSE</BaselineSway>
         <ExcessiveACNoise>FALSE</ExcessiveACNoise>
         <MuscleNoise>FALSE</MuscleNoise>
         <LeadDataCRC32>3597244078</LeadDataCRC32>
         <WaveFormData>
+v/6//r/+v/6//r/+v/6//j/+P/4//j/+v/6//r/+v/6//r/+v/6//j/+P/4//j/+v/6
//r/+v/4//j/+P/4//j/+P/4//j/+P/4//j/+P/4//j/+P/4//j/+P/4//j/+P/4//j/
+P/2//b/9v/2//j/+P/4//j/+P/4//j/+P/4//j/+P/4//j/+P/4//j/9v/2//b/9v/2
//b/9v/2//b/9v/2//b/9v/2//b/9v/4//j/+P/4//j/+P/4//j/+P/5//n/+f/4//r/
+v/6//v//P/9////AAAAAAAA/v8AAAAAAwAGAAUABgAIAAkACgAKAAkABgAFAAUABAAB
AAMAAwADAAMAAwADAAIAAgAAAAAA/v/9/////v/9//z/+v/5//j/+P/3//b/9P/0//T/
9P/0//T/9P/0//T/9P/x//H/8f/x//H/8f/w//D/8P/w//D/8P/y//L/8v/y//L/9P/y
//D/7//q/+L/2v/X/9r/4v/t//j/BwAiAEUAbACYAMkA9QAXASkBNAEwARsB5wCWADIA
7//m/+7/6P/i/+T/5//o/+//8v/1//b/+f/7/wAAAAD+//7//v/9//3//f/9//3//f/9
//3//f/9//3//v/+//7//v/+//7//////wAAAAACAAIAAgACAAIAAgACAAIAAgACAAMA
AQACAAIAAwADAAQABAAEAAcABwAHAAgACAAIAAoACwAJAAkACgAMAAwADAAMAAwADgAP
AA8AEAARABIAEwAUABQAFgAXABgAGQAaABsAHAAgACEAIwAkACUAJgAoACsAKQAsAC4A
MQAyADUANwA5ADoAPQA/AEEAQwBFAEcASABKAEsATABOAE8AUABRAFIAUQBTAFQAVABU
AFQAUwBTAFQAUwBQAE4ASgBHAEQAQQA8ADgANAAvACwAJgAiAB4AHQAZABYAFAARAA4A
CwAHAAgABQADAAEAAAD+//7//v/9//z/+//7//r/+v/6//n/+f/5//n/+P/4//j/+P/4
//j/+P/4//j/+P/4//j/+P/4//j/+P/4//j/+P/4//j/+P/5//n/+f/4//j/+P/5//r/
+v/5//n/+f/5//j/+P/5//n/+P/4//j/+P/4//f/9//4//j/+P/3//f/9//3//f/9//3
//f/9//3//f/9//3//f/9//3//b/9v/2//f/9//3//b/9v/2//b/9//3//f/9//3//f/
9//3//f/9//3//f/9//3//f/9//3//b/9v/2//b/9v/3//f/9//2//X/9f/1//X/9f/0
//T/9P/0//T/9P/0//T/9P/z//L/8f/x//H/8f/x//H/8f/x//H/8f/x//L/8//z//P/
8//z//L/8v/y//L/8v/y//L/8v/y//L/8v/y//L/8v/y//L/8v/y//L/8v/y//H/8f/x
//H/8f/x//H/8f/x//H/8P/w//D/8P/w/+//7//v/+//7//w/+7/7v/u/+7/7v/u/+7/
7v/u/+7/7v/u/+7/7v/u/+7/7v/u/+7/7v/s/+z/7P/s/+7/7v/u/+7/7v/u/+//7//v
//D/8v/y//L/8//0//X/9//4//j/+P/4//j/+P/7//z//f/+/wAA//8AAAAA///8//v/
+//6//n/+f/5//n/+f/5//n/+P/2//b/9v/0//P/8//y//H/8P/u/+3/7P/s/+v/6v/o
/+j/6P/o/+j/6P/o/+j/6P/o/+f/5//n/+f/5//n/+b/5v/m/+b/5v/k/+T/5P/k/+T/
5P/k/+T/4v/f/9r/0v/K/8f/zP/U/93/6v/5/xIANQBcAIgAuQDlAAMBFQEgARwBAwHP
AHoAGADh/9z/4v/a/9T/1v/Z/9z/3//i/+X/6P/r/+3/7v/w//L/8P/u/+3/7f/t/+3/
7f/t/+3/7f/t/+3/7f/u/+7/7v/u/+7/7v/v/+//8P/w//L/8v/y//L/8v/y//L/8v/y
//L/8//x//L/8v/z//P/9P/0//T/9f/1//X/9v/2//b/+P/5//n/+f/6//z//P/8//z/
/P/+//////8AAP//AAABAAIAAwAGAAgACgALAAwADQAOAA4ADwARABIAEwAUABYAGQAX
ABoAHAAfACEAIwAkACUAKAArAC0ALwAxADMANQA2ADgAOQA6ADwAPQA+AD8AQABBAEMA
RABEAEQARABDAEMAQgBBAD4APAA4ADUAMgAvACoAJgAiAB0AGQAUABEADgANAAkABgAE
AAMAAAD9//n/+P/1//P/8f/w/+7/7v/u/+3/7P/r/+v/6v/q/+r/6f/p/+n/6f/o/+b/
5v/m/+b/5v/m/+b/5v/m/+b/5v/m/+b/5v/m/+b/5v/m/+b/5v/k/+X/5f/l/+T/5P/k
/+X/5v/m/+X/5f/n/+f/5v/m/+f/5//m/+b/5v/m/+b/5f/l/+b/5v/m/+f/5//n/+f/
5f/l/+X/5f/n/+f/5//n/+f/5//n/+f/6P/o/+j/6f/n/+f/5v/m/+b/5v/n/+f/5//n
/+f/5//n/+f/5//n/+f/5//n/+f/5f/l/+X/5P/k/+T/5P/k/+X/5f/l/+T/4//j/+P/
4//j/+L/4v/i/+D/4P/g/+D/4P/g/9//3v/f/9//3//f/9//3//f/9//3//f/9//4P/h
/+H/4f/h/+H/4P/g/+D/3v/e/97/3v/e/97/3v/e/97/3v/e/97/3P/c/9z/3P/c/9z/
2//b/9z/3f/e/9//3f/d/93/3f/c/9z/3P/c/9z/2//b/9v/3f/d/97/3P/c/9z/3P/c
/9z/3P/c/9z/3P/c/9z/3P/c/9z/3P/e/97/3v/e/9z/3P/c/9z/2v/a/9r/2v/a/9r/
2v/a/9r/2v/b/9v/3f/e/+D/4P/i/+P/5P/l/+b/5v/l/+T/5P/k/+T/5//q/+v/7P/u
/+3/7v/u/+3/6v/p/+n/6P/l/+X/5f/l/+X/5f/l/+T/4v/i/+L/4P/h/+H/4P/f/97/
3P/b/9r/2P/X/9b/1P/U/9T/1P/U/9T/1P/U/9T/1P/T/9P/0//T/9P/0//S/9T/1P/U
/9T/1P/U/9T/1P/U/9T/1P/U/9L/z//K/8L/uv+3/7r/wv/N/9b/6f8GAC0AVgCGALkA
5wAHARkBIgEaAfsAvQBgAPr/wf/E/8r/vv+4/7j/uf+6/8H/xv/L/9D/1f/d/+D/4v/g
/+L/4v/f/9//3//f/+H/4f/h/+H/4f/h/+H/4v/k/+T/5P/k/+b/5//n/+j/5v/o/+j/
6P/q/+r/6v/q/+r/6v/q/+v/6//s/+z/7f/t/+7/7v/u//H/8f/x//L/8v/y//T/9f/z
//P/9P/2//b/9v/2//b/+v/7//v//P/7//z//f/+/wAAAgADAAQABQAGAAcACAAKAAsA
DQAOABEAEgAUABcAFwAaABwAHwAiACUAJwApACwALwAxADMANQA3ADkAOgA8AD0APgBA
AEEAQgBDAEQARQBHAEgASABIAEgARwBHAEgARwBEAEIAPAA5ADYAMwAsACgAJAAfABsA
FgATABAADgAJAAUAAgD///z/+f/1//T/8f/v/+3/7P/q/+r/6v/r/+r/6f/p/+b/5v/m
/+X/5f/l/+X/5P/l/+b/5//o/+b/5v/m/+b/5v/m/+b/5v/m/+b/5v/m/+T/5P/k/+T/
5v/n/+f/5//n/+j/6f/r/+r/6v/p/+n/6f/p/+j/6P/p/+n/6P/o/+j/6P/o/+f/6f/q
/+r/6v/r/+v/6//r/+3/7f/t/+3/7f/t/+3/7f/t/+3/7f/t/+7/7v/u/+//7//v/+7/
7v/u/+7/7//v/+//7//v/+//7//v/+//7//v/+//7//v/+//7//v/+7/7v/u/+7/7v/t
/+3/7f/s/+z/7f/u/+//7//u/+7/7v/s/+z/7P/s/+7/7v/t/+z/7P/t/+7/7//v/+//
7//v/+3/7f/t/+7/7f/t/+3/7f/v/+7/7v/u//D/8P/w//D/8P/w//D/8P/u/+7/7v/u
//D/8P/w//D/7v/u/+3/7f/t/+3/7f/t/+7/7//w//H/7v/u/+7/7v/v/+//8P/x/+3/
7//u/+7/7v/u/+7/7v/u/+7/7v/u/+7/7v/u/+7/7v/u/+7/8P/w//H/8f/v//D/8v/y
//L/8//0//X/9//4//j/+P/2//b/9v/5//z//f/+/wAAAQACAAIAAQAAAP/////+//v/
+//7//v/+//7//v/+v/6//r/+v/4//n/+f/4//f/9P/y//H/8P/w/+//7v/s/+7/7v/u
/+7/7v/u/+7/7v/u/+3/7f/t/+v/6//r/+r/7P/s/+z/7P/s/+z/7P/s/+z/7P/s/+z/
7P/p/+T/3P/S/83/zv/S/93/6v/5/xQANwBiAJAAwwD3ABkBLQE6AToBIwHxAKAANgDh
/9D/3P/Y/87/0v/T/9T/2f/e/+H/5P/p/+3/8v/2//b/+P/4//X/9f/1//X/9f/1//X/
9f/1//X/9f/2//b/9v/2//b/+P/5//n/+v/4//r/+v/6//r/+v/6//r//P/8//z//f/9
//7//v//////AAAAAAAAAQABAAEAAgAAAAAAAgADAAUABQAGAAgACAAIAAgACAAKAAsA
CwAMAA0ADgAPABAAEAASABMAFAAVABYAFwAYABoAGwAdAB4AHwAgACIAJQAlACgAKgAt
ADAAMwA1ADcAOAA7AD0APwA/AEEAQwBEAEgASQBKAEwATQBOAE8AUABPAFEAUgBSAFIA
UgBRAFEAUABPAEwASgBGAEMAQAA9ADYAMgAuACkAJgAgABwAGAAVABEADgAMAAcABAAB
AP3//P/5//f/9f/2//T/9P/0//H/8P/v/+//7v/u/+7/7f/t/+3/7f/s/+z/7P/s/+z/
6v/q/+r/6v/q/+r/6v/q/+r/6v/q/+r/6P/o/+j/6P/o/+n/6f/p/+r/6v/q/+v/6v/q
/+n/6f/p/+n/6P/o/+n/6f/o/+j/6P/o/+j/5//p/+r/6v/q/+n/6f/p/+n/6//r/+v/
6//r/+v/6//r/+v/6//r/+v/6v/q/+r/6//r/+v/6v/q/+r/6v/r/+v/6//r/+v/6//r
/+v/6//r/+n/6f/p/+n/6f/p/+n/6P/q/+r/6v/q/+n/6f/p/+j/6f/p/+n/6f/n/+b/
5v/m/+b/5v/m/+b/5v/m/+X/5P/l/+X/5f/l/+f/5//n/+f/5f/l/+X/5v/l/+X/5f/l
/+X/5P/k/+T/5v/m/+b/5v/m/+b/5v/m/+T/5P/k/+T/5P/k/+T/5P/k/+T/4//j/+X/
5f/l/+X/5f/l/+X/5f/i/+L/4v/i/+L/4f/h/+H/4f/h/+L/4P/g/+D/4P/g/+D/4P/g
/+D/4P/g/+D/4P/g/+D/4P/g/+D/4P/g/+D/4P/g/+D/3v/f/9//3//i/+T/5P/k/+P/
5P/l/+f/6P/o/+j/5v/k/+T/5//q/+v/7P/u/+//8v/y//H/7v/t/+3/7P/p/+n/6f/p
/+n/5//n/+b/5v/m/+b/5P/j/+P/4v/h/+D/3v/d/9z/3P/b/9r/2P/Y/9j/2P/Y/9j/
2P/Y/9j/2P/X/9f/1//X/9f/1//W/9b/1v/W/9b/1v/W/9b/1v/W/9b/1P/U/9L/0f/K
/8L/uv+5/77/xv/P/9z/6/8GACsAVACAAK8A2wD5AA0BGAEUAfkAxwByABAA0f/K/9L/
yv/E/8b/y//M/9H/1P/V/9j/2//f/+D/4v/i/+L/4v/f/9//3//f/9//3//f/9//3//f
/9//4P/g/+D/4P/g/+D/4f/h/+L/4P/i/+L/4v/i/+L/4v/i/+T/5P/k/+X/4//k/+T/
5f/l/+b/5v/m/+f/5//n/+j/6v/q/+z/7f/r/+v/7P/u//D/8P/w//D/8v/z//P/9P/3
//j/+f/6//z//v///wAAAQACAAMABAAEAAUABwAIAAsADAAOABEAEwAYABwAIQAtADkA
RABPAFEAVQBYAFsAXQBfAGEAYgBmAGcAaABqAG0AbgBvAHAAbwBxAHIAcgB0AHQAcwBz
AHIAcQBuAGwAaABlAGIAXwBcAFgAVABPAEsARgBDAEAAPQA5ADYANAAzADAALQApACgA
JQAjACEAIAAeAB4AHgAbABoAGQAZABgAGAAYABcAFQAVABUAFAAUABQAFAAUABQAFAAU
ABQAEgASABIAEgASABIAEgASABAAEAAQABAAEAARABEAEQAOAA4ADgAPAA4ADgANAA0A
DQANAAwADAANAA0ADAAMAA4ADgAOAA0ACwAMAAwADAANAA0ADQANAAsACwALAAsACwAL
AAsACwANAA0ADQANAAoACgAKAAsACwALAAoACgAIAAgACQAJAAkACQAJAAkACQAJAAkA
CQAHAAcABwAHAAcABwAHAAYABgAGAAYABgAFAAUABQAEAAUABQAFAAUABQAEAAQABAAE
AAQABAAEAAQABAADAAIAAwADAAMAAwADAAMAAwADAAMAAwADAAQAAwADAAMAAwADAAIA
AgACAAIAAgACAAIAAgACAAIAAgACAAIAAgACAAIAAgACAAIAAgACAAEAAQD/////////
////////////AAAAAAAAAAAAAP/////////////+//7//v/+//7//v/+//7//v/+//7/
/v/+//7//v/+//7//P/8//z//P/8//z//P/8//z//P/8//z//v/+//7//v/+////////
//7/AAAAAAAAAQACAAMABQAGAAYABgAEAAQABAAHAAoACQAKAAwADQAOAA4ADQAKAAkA
CQAIAAUABQAFAAUABQAFAAUABAAEAAIAAgAAAP/////+//3//P/6//n/+P/4//n/+P/2
//b/9P/0//T/9P/2//b/9v/2//P/8//z//P/9f/1//T/9P/2//b/9v/2//T/9P/0//T/
9P/0//T/8v/v/+j/4P/c/93/4v/q//f/BAAXADYAWwCEALAA4QAJASEBMQE2ASgBBQHF
AGYAEADv//T/8v/q/+j/7P/t//D/9f/2//n//P///wEAAgAEAAQAAgACAAEAAQABAAEA
//////////8BAAEAAQACAAAAAAAAAAAAAAABAAEAAgAAAAIAAgACAAQABAAEAAQABAAE
AAQABQAFAAYABgAHAAcACAAIAAgACQAJAAkACgAKAAoADAANAAsACwAMAA4ADgAOAA4A
DgAQABEAEQASABEAEgATABQAFAAWABcAGAAZABoAGwAcAB4AHwAhACIAIwAkACYAKQAp
ACwALgAxADMANQA2ADcAOAA7AD0APwA/AEEAQwBEAEgASQBKAEwATQBOAE8AUABRAFMA
VABUAFQAVABTAFMAUgBRAE4ATABKAEcARABBADwAOAA0AC8ALAAmACIAHgAbABcAFAAS
ABEADgALAAcACAAFAAMAAQAAAP7//v/+//v/+v/5//n/+P/4//j/9//3//f/9//2//b/
9v/2//b/9v/2//b/9v/0//T/9P/0//T/9P/0//T/9P/0//T/9P/2//f/9//3//T/9P/0
//X/9P/0//P/8//1//X/9P/0//X/9f/0//T/8v/y//L/8f/x//L/8v/y//P/8//z//P/
8//z//P/8//z//P/8//z//P/8//z//P/8v/y//L/8//z//P/8v/y//L/8v/z//P/8//z
//P/8//x//H/8f/x//H/8f/x//H/7//v/+//7v/u/+7/7v/u/+3/7f/t/+z/7f/t/+3/
7f/v/+7/7v/u/+z/7P/s/+z/7P/s/+v/6v/p/+n/6f/p/+n/6f/p/+n/6f/p/+n/6v/r
/+v/6//r/+v/6v/q/+r/6v/q/+r/6v/q/+r/6v/q/+j/6P/o/+j/6v/q/+r/6v/s/+z/
6//r/+v/6//r/+v/6f/p/+n/6f/q/+r/6v/q/+r/6f/p/+n/6f/p/+z/6v/q/+r/6v/s
/+z/7P/s/+z/7P/s/+z/6v/q/+r/6v/o/+j/6P/o/+r/6v/q/+r/7P/s/+z/7P/q/+r/
6//r/+v/7P/u/+7/7v/v//D/8f/1//b/9v/2//T/9P/0//f/+v/7//z//v///wAAAAD/
//z/+//7//r/9f/1//X/9f/1//X/9f/0//X/9v/3//b/8//z//L/8f/u/+z/6//q/+z/
6//q/+j/6P/o/+j/6P/o/+j/6P/o/+j/5//n/+f/5//n/+f/5v/o/+j/6P/o/+j/6P/o
/+j/5v/m/+b/5v/i/9//3P/U/8z/x//I/87/2f/m//X/DAAtAFYAhAC1AOcADQElATQB
OAElAfUAqgBEAOn/zv/Y/9b/zP/M/83/zv/T/9r/3f/g/+P/6//w//T/9v/4//b/8//z
//P/8//z//P/8//z//X/9f/1//b/9P/0//T/9P/2//f/9//4//b/+P/4//j/+P/4//j/
+P/6//r/+v/7//v//P/8//3///8AAAAAAAD///////8AAAAAAAACAAMABQAFAAYACAAI
AAgACAAIAAoACwALAAwACwAMAA0ADgAOABAAEQASABUAFgAXABgAGgAbAB0AHgAfACAA
IgAlACcAKgAsAC8AMQAzADQANQA2ADkAOwA9AEEAQwBFAEYASABJAEoATABNAE4ATwBQ
AFMAVQBWAFYAVgBWAFUAVQBWAFUAUgBQAEwASQBGAEMAPgA6ADYAMQAsACYAIgAeABsA
FwAUABIADwAMAAkABQAEAAEA///9//r/+P/4//j/9f/0//P/8//y//L/8v/x//P/8//z
//L/8v/y//L/8v/y//L/8v/y//L/8v/y//L/8P/w//D/8P/w//D/8P/w//D/8f/x//H/
8P/w//D/8f/w//D/7//v//H/8f/w//D/8f/x//D/8P/y//L/8v/x//H/8v/y//L/8//z
//P/8//1//X/9f/1//P/8//z//P/9f/1//X/9f/2//b/9v/3//X/9f/0//T/9P/0//X/
9f/z//P/8//z//X/9f/1//X/9//3//f/9//1//X/9f/0//T/9P/0//T/9f/1//X/9P/1
//X/9f/1//X/9P/0//T/8v/y//L/8v/y//L/8f/w//H/8f/x//H/8//z//P/8//x//H/
8f/y//H/8f/x//H/8//y//L/8v/w//D/8P/w//L/8v/y//L/8v/y//L/8v/w//D/8P/w
//L/8v/x//H/8f/x//H/8f/x//H/8f/x//D/8P/w//D/8P/v/+//7//z//P/8v/y//L/
8v/y//D/8P/w//D/8P/w//D/8P/w//D/8P/w//D/8f/x//H/8v/0//T/9P/1//b/9//5
//r/+v/6//j/9v/2//n//P/9//7/AAABAAIAAgABAP7///////7/+//9//3//f/9//3/
/f/8//z//P/8//r/+f/5//j/9//2//T/8//y//L/7//u/+z/7P/u/+7/7v/u/+7/7v/u
/+7/7f/t/+3/7f/t/+3/7P/s/+z/7P/s/+z/7P/s/+z/7P/s/+z/7P/s/+n/4v/a/9L/
z//S/9j/4f/u/wEAHAA/AGoAmADJAPkAGQEtATgBNgEdAe0AmgAwAOX/2v/k/9z/1v/Y
/9n/2v/f/+T/5f/o/+3/8f/2//j/+P/4//j/9//3//f/9//3//f/9//3//n/+f/5//r/
+v/6//r/+v/6//v/+//8//r//P/8//z//P/8//z//P/+//7//v//////AAAAAAEA//8A
AAAAAAABAAEAAQACAAQABAAGAAcABQAFAAYACAAKAAoACgAKAAwADQANAA4ADwAQABEA
EgASABQAFQAWABcAGAAZABoAHAAdAB8AIAAhACIAJAAnACcAKgAsAC8AMAAzADUANwA4
ADsAPQA/AEEAQwBFAEYARgBHAEgASgBLAEwATQBOAFEAUwBUAFQAVABUAFMAUwBQAE8A
TABKAEgARQBCAD8AOgA2ADIALQAoACIAHgAaABkAFQASABAADQAKAAcAAwACAP///f/7
//r/+P/4//j/9f/0//P/8//y//L/8v/x//H/8f/x//D/8v/y//L/8v/w//D/8P/w//D/
8P/w//D/7v/u/+7/7v/w//D/8P/w/+7/7//v/+//7v/u/+7/7//u/+7/7f/t/+3/7f/s
/+z/7f/t/+z/7P/u/+7/7v/t/+3/7v/u/+7/7//v/+//7//v/+//7//v/+//7//v/+//
7f/t/+3/7f/t/+7/7//x/+//7//u/+7/7v/u/+//7//v/+//7//v/+//7//v/+//7//v
/+//7//t/+3/7f/s/+z/7P/s/+z/6//r/+v/6v/r/+v/6//r/+n/6P/o/+j/6f/q/+v/
7P/s/+z/6//q/+n/6f/p/+n/6f/p/+n/6f/p/+n/6f/q/+r/6f/o/+f/5//m/+b/5v/o
/+j/6P/o/+j/6P/o/+j/6P/o/+j/6P/o/+j/6P/o/+j/6P/n/+f/5//n/+f/5//n/+f/
5//n/+b/5v/m/+b/5v/l/+X/5f/l/+f/5v/m/+b/5v/m/+b/5v/m/+b/5v/m/+b/5v/k
/+T/5P/k/+b/5v/m/+b/5v/m/+b/5v/m/+b/5//n/+f/6P/q/+r/6v/r/+z/7f/v//D/
8P/w/+7/7v/u//H/8v/z//T/9v/5//r/+v/5//j/9//3//b/8f/x//H/8f/x//H/8f/w
//D/8P/w/+7/7//v/+7/7f/s/+r/6f/o/+j/5//m/+T/4v/i/+L/4v/i/+L/4v/i/+L/
4f/h/+H/4f/h/+H/4P/i/+L/4v/i/+D/4P/g/+D/4P/g/+D/4P/g/93/2P/Q/8j/xf/K
/9L/2//m//f/EgA1AFoAhgC3AOcABwEbASgBJgENAd0AjgAqAOP/2P/g/9j/0v/S/9X/
2P/b/97/3//i/+X/6f/s/+7/7v/u/+z/6//r/+v/6//t/+3/7f/t/+3/7f/t/+7/7v/u
/+7/7v/s/+3/7f/u/+z/7v/u/+7/8P/w//D/8P/w//D/8P/x//H/8v/y//P/8//0//T/
9P/1//X/9f/2//b/9v/4//n/9//3//j/+v/6//r/+v/6//z//f/9//7///8AAAEAAgAA
AAIAAwAEAAUABgAHAAgACgALAA0ADgAPABAAEgAVABMAFgAYABsAHAAfACEAIwAiACUA
JwApAC0ALwAxADIANAA1ADYAOAA3ADgAOQA6AD0APwBAAEAAQABAAD8APwA+AD0AOgA4
ADUAMwAxAC8AKgAmACIAHQAaABQAEAAMAAsABwAEAAIA/f/6//f/8//y/+//7f/r/+r/
6P/o/+j/5//m/+X/5f/k/+T/5P/j/+P/4//j/+L/4v/i/+L/4v/i/+L/4v/i/+L/4v/i
/+L/4v/i/+L/4v/k/+T/5P/k/+L/4//j/+P/4v/i/+L/4//i/+L/4f/h/+P/4//i/+L/
4//j/+L/4v/k/+T/5P/j/+P/5P/k/+T/4//j/+P/4//j/+P/4//j/+P/4//j/+P/5f/l
/+X/5f/k/+T/5P/l/+P/4//i/+L/4v/i/+P/4//j/+P/4//j/+H/4f/h/+H/4f/h/+H/
4f/h/+H/4f/g/+D/4P/g/+D/4f/h/+H/4P/f/9//3//f/9//3v/e/97/3v/e/97/3v/e
/97/3f/c/93/3f/d/93/3f/d/93/3f/d/93/3f/e/97/3f/c/9v/2//a/9r/2v/a/9r/
2v/a/9r/2v/a/9r/2v/a/9r/2v/a/9r/2v/a/9r/2v/Z/9n/2f/Z/9n/2f/Z/9n/2f/Z
/9r/2v/a/9r/2v/Z/9n/2f/Z/9f/2P/Y/9j/2P/Y/9j/2P/Y/9j/2P/Y/9j/2P/Y/9j/
2P/Y/9j/2P/Y/9j/2P/Y/9j/2P/W/9b/1v/W/9j/2P/Y/9j/2v/b/9v/2//a/9z/3P/c
/93/3v/f/+H/4v/i/+L/4P/g/+D/4//m/+X/5v/o/+n/6v/q/+n/5v/n/+f/5v/j/+H/
4f/h/+H/4//j/+L/4v/g/+D/3v/d/9v/2v/Z/9j/2P/X/9b/1v/V/9T/0v/S/9L/0v/S
/9L/0v/S/9L/0v/P/8//z//P/9H/0f/Q/9D/0P/Q/9D/0P/Q/9D/0P/Q/9D/0P/Q/87/
y//E/7z/tv+3/7z/xP/P/9z/7f8KAC0AVACAAK8A1wDxAAUBDAEEAeUAqQBQAPb/zf/S
/9L/yP/G/8j/y//O/9H/0v/V/9j/2//d/97/3v/e/97/3v/b/9v/2//b/9v/2//b/9v/
3f/d/93/3v/e/97/3v/e/97/3//f/+D/3v/g/+D/4P/g/+D/4P/g/+D/4P/g/+H/4f/i
/+L/4//j/+T/5P/k/+X/5f/l/+b/5v/m/+j/6f/p/+n/6v/s/+z/7P/s/+z/8P/x//H/
8v/x//L/8//0//T/9v/3//j/+f/6//v//P/+////AQACAAMABAAGAAkACQAMAA4AEQAS
ABUAFwAZABwAHwAhACMAJQAnACkAKgAsAC0ALgAwADEAMgAzADQANQA3ADgAOAA6ADoA
OQA5ADgANwA0ADIALwAtACsAKQAmACIAHgAZABUAEAANAAoABwADAAAA/v/7//j/9f/x
//D/7f/r/+n/6v/o/+j/6P/n/+b/5f/l/+T/5P/k/+P/4//j/+P/4v/i/+L/4v/i/+L/
4v/i/+L/4P/g/+D/4P/e/97/3v/e/9//4P/h/+L/4v/j/+P/4//i/+L/4v/j/+P/4v/g
/9//4f/h/+D/4P/j/+P/4v/i/+L/4v/i/+H/4f/i/+L/4v/h/+H/4f/h/9//3//f/9//
3//f/9//3//f/9//3//f/+D/4P/g/+H/3//f/97/3v/e/97/3//f/9//3//f/9//3//f
/9//3//d/93/3f/d/93/3f/d/9z/3P/c/9z/3P/b/9v/2//a/9v/2//b/9v/2//a/9r/
2v/c/9z/3P/c/9r/2v/Z/9j/2f/Z/9n/2f/b/9v/2//b/9n/2f/Z/9r/2f/Z/9n/2f/Z
/9j/2P/Y/9r/2v/a/9r/2P/Y/9j/2P/a/9r/2v/a/9r/2v/a/9r/2P/Y/9f/1//Z/9n/
2f/Z/9n/2f/Z/9n/2P/Y/9j/2P/Y/9f/1//X/9v/2//a/9j/2P/Y/9j/1v/W/9b/1v/W
/9b/1v/W/9j/2P/Y/9j/1v/W/9b/1v/W/9b/1v/W/9b/1v/W/9b/1v/W/9b/1v/U/9T/
1P/U/9X/1v/X/9j/2f/a/9v/3P/e/97/3v/e/+D/4P/g/+D/4f/i/+P/5P/l/+b/5//o
/+X/5P/j/+L/4f/g/9//3v/e/97/3v/e/9z/3P/c/9z/2f/Y/9f/1v/U/9T/1P/U/9L/
0v/S/w==
         </WaveFormData>
      </LeadData>
   </Waveform>
</RestingECG>
