# Supplementary material for: Detection of Left Atrial Enlargement Using a Convolutional Neural Network-Enabled Electrocardiogram
Source: Front Cardiovasc Med. 2020 Dec 17;7:609976. doi: 10.3389/fcvm.2020.609976 (PMC7773668; doi:10.3389/fcvm.2020.609976)
Supplement: Supplementary file 2 [file Data_Sheet_2.ZIP › normal1/1802010179_8161_0000000R.XML]

<?xml version="1.0" encoding="Windows-1252"?>
<!DOCTYPE RestingECG SYSTEM "restecg.dtd">
<RestingECG>
   <PatientDemographics>
      <PatientID>1802010179</PatientID>
      <PatientAge>67</PatientAge>
      <AgeUnits>Years</AgeUnits>
      <Gender>Female</Gender>
      <PatientLastName>lijianyou</PatientLastName>
   </PatientDemographics>
   <TestDemographics>
      <DataType>Resting</DataType>
      <Site>1</Site>
      <AcquisitionDevice>MAC55</AcquisitionDevice>
      <Status>Unconfirmed</Status>
      <Priority>Normal</Priority>
      <AcquisitionTime>09:49:41</AcquisitionTime>
      <AcquisitionDate>07-10-2015</AcquisitionDate>
      <CartNumber>1</CartNumber>
      <AcquisitionSoftwareVersion>009C</AcquisitionSoftwareVersion>
      <XMLSourceVersion>MAC5000 v1.0</XMLSourceVersion>
   </TestDemographics>
   <RestingECGMeasurements>
      <VentricularRate>68</VentricularRate>
      <AtrialRate>68</AtrialRate>
      <PRInterval>172</PRInterval>
      <QRSDuration>76</QRSDuration>
      <QTInterval>394</QTInterval>
      <QTCorrected>418</QTCorrected>
      <PAxis>5</PAxis>
      <RAxis>5</RAxis>
      <TAxis>26</TAxis>
      <QRSCount>12</QRSCount>
      <QOnset>223</QOnset>
      <QOffset>261</QOffset>
      <POnset>137</POnset>
      <POffset>194</POffset>
      <TOffset>420</TOffset>
      <ECGSampleBase>500</ECGSampleBase>
      <ECGSampleExponent>0</ECGSampleExponent>
   </RestingECGMeasurements>
   <Diagnosis>
      <Modality>Resting</Modality>
         <StatementCount>2</StatementCount>
         <LabelText>12SL ��ϳ���</LabelText>
      <DiagnosisStatement>
         <StmtFlag>ENDSLINE</StmtFlag>
         <StmtText>�������</StmtText>
      </DiagnosisStatement>
      <DiagnosisStatement>
         <StmtFlag>ENDSLINE</StmtFlag>
         <StmtText>���� ECG</StmtText>
      </DiagnosisStatement>
   </Diagnosis>
   <Waveform>
      <WaveformType>Rhythm</WaveformType>
      <WaveformStartTime>0</WaveformStartTime>
      <NumberofLeads>8</NumberofLeads>
      <SampleType>CONTINUOUS_SAMPLES</SampleType>
      <SampleBase>500</SampleBase>
      <SampleExponent>0</SampleExponent>
      <HighPassFilter>16</HighPassFilter>
      <LowPassFilter>150</LowPassFilter>
      <ACFilter>NONE</ACFilter>
      <LeadData>
         <LeadByteCountTotal>10000</LeadByteCountTotal>
         <LeadTimeOffset>0</LeadTimeOffset>
         <LeadSampleCountTotal>5000</LeadSampleCountTotal>
         <LeadAmplitudeUnitsPerBit>4.88</LeadAmplitudeUnitsPerBit>
         <LeadAmplitudeUnits>��V</LeadAmplitudeUnits>
         <LeadHighLimit>2147483647</LeadHighLimit>
         <LeadLowLimit>268435456</LeadLowLimit>
         <LeadID>I</LeadID>
         <LeadOffsetFirstSample>0</LeadOffsetFirstSample>
         <FirstSampleBaseline>0</FirstSampleBaseline>
         <LeadSampleSize>2</LeadSampleSize>
         <LeadOff>FALSE</LeadOff>
         <BaselineSway>FALSE</BaselineSway>
         <ExcessiveACNoise>FALSE</ExcessiveACNoise>
         <MuscleNoise>FALSE</MuscleNoise>
         <LeadDataCRC32>3178428848</LeadDataCRC32>
         <WaveFormData>
AgACAAIAAgAAAAAAAAAAAAIAAgACAAIAAAAAAAAAAAAAAAAAAAAAAAIAAgACAAIAAQAB
AAIAAgADAAMAAwAEAAYABgAGAAcACAAJAAoACwAMAA0ADQANAA0ADgAOABAAEAAQABAA
EAARABEAEAAQAA0ADAAMAAwADgAOAA0ADAAJAAgACAAHAAYABAACAAAAAAD///7//f//
/////////////////////v/9//z/+//9//3//f/9//3//f/9//3//f/9//3//P/+////
//////3//f/9//3////////////9//v//f8CAAoAFgApAEUAZgCFAKMAwQDbAPQAAwH+
AOoAzwCzAI8AZAA8ACMAFQANAAkACAALAAsACwAJAAgABgAGAAYABAADAAIAAgABAAAA
AAAAAP//////////AQACAAIAAgACAAIAAgACAAIAAgADAAMAAwADAAMAAwADAAMAAwAE
AAQABAAFAAUABQAFAAUABQAFAAUABQAGAAYABgAGAAYABgAHAAcACAAIAAgACAAIAAYA
BwAHAAcACQAJAAoACgALAAsACwALAAsADAAMAA0ADQAOAA4ADgARABEAEgATABIAEgAS
ABMAEwAVABYAFgAZABoAGwAcABsAHAAdAB0AHgAfACAAIQAiACMAIwAjACUAJQAlACUA
JgAmACYAJgAnACcAJwAnACUAJAAkACQAJAAiACEAIQAeAB0AHAAaABYAFgAUABMAEgAQ
AA8ADgAOAA0ADAALAAoACQAIAAcACAAIAAcABwAFAAUABQAEAAQABAAEAAQAAwADAAMA
AwADAAMAAgACAAQABAAEAAQAAwADAAMAAwADAAMAAwADAAMAAwADAAMAAwADAAMAAwAD
AAMAAwADAAMAAwADAAMAAwADAAMAAwADAAMAAwADAAQABAAEAAQABAAEAAQABAAEAAQA
BAAEAAQABAAEAAUABQAFAAUABQAFAAUABQAFAAUABQAFAAUABQAFAAQABAAEAAQABAAE
AAIAAgACAAIABAAEAAQABAACAAEAAQABAAEAAQABAAEAAQABAAEAAQABAAEAAQABAAEA
AQABAAEAAQABAAEAAAAAAAEAAQABAAEAAQABAAEAAQABAAEAAQD//wEAAQABAAAAAAAA
AAAAAAABAAEAAgACAAMAAwADAAQABAAEAAQABQAGAAcACAAJAAoACwALAAsACwAMAAwA
DgAOAA4ADgAOAA0ADQAMAAwADQAMAAwADAAKAAoACQAIAAcABgAGAAUABAACAAAA/v/8
//v/+v/5//v/+//7//v/+//7//v/+//7//v/+//7//n/+f/5//n/+f/5//n/+f/7//v/
+//6//j/+f/5//n/+f/5//n/+f/7//n/+f/5//n/+f/5//7/BAAOAB0ANQBSAHEAjQCp
AMUA3gDvAPYA6ADPALUAlwBuAEgAKwAZAA8ABwAGAAUABQAFAAUABAACAAAAAAD+//3/
/P/8//v/+v/6//r/+//7//v/+//5//r/+v/6//r/+v/6//r/+v/6//v/+//7//v/+//7
//3//f/9//7//f/8//z/+//9//3//f/9//3//f/9//7//P/8//z//P/8//3//f/+//7/
/v/+//7//v////////8BAAEAAgACAAEAAQABAAEAAwAEAAQABQAFAAYABgAGAAcABwAI
AAkACgAKAAoACwAJAAsADAAMAA8AEAARABIAEQASABMAEwAUABUAFgAXABgAGQAZABkA
GwAbABsAGwAeAB4AHgAeAB0AHQAdAB0AHQAcABwAHAAcABoAGQAZABgAFwAWABQAEgAS
ABAADwAOAAwACwAKAAYABQAEAAMABAADAAIAAQAAAAAA//////////////7//v/+//7/
/v/////////////////+//7//v/+//7//v/9//3//f/9//3//f/9//3//f/9//3//f/9
//3//f/9//3//f/9//3//f/9//3//f/9//3//f/9//3//f/9//3//v/+//7//v/+//7/
/v/+//7//v/+//7//v/+//7///////////////3//f/9//3//////////////////v/+
//7//v/+//7//v/+//7//v/+//7//v/+//7//f/9//3//f/9//3//f//////////////
/////////f/9//3//f/9//3//f/8//7//////////f/9//3//f/9//3//f/9//3//f/9
//3//f/9//z//P/8//z//P/9//3//f/9//3//f/9//3//v/+//7//v/+//////8AAAAA
AQABAAEAAgAAAAAAAAABAAIAAwAEAAUABgAHAAcABwAHAAgACAAKAAoACgAKAAoACwAL
AAoACgAJAAgACAAIAAgACAAHAAYABQAEAAQAAwAEAAIAAAD+//r/+f/4//f/9//3//f/
9//3//f/9//3//f/9//3//f/9//3//f/9//3//f/9//3//n/+f/5//j/+P/5//n/+f/3
//f/9//3//n/+f/5//n/+f/5//f/+P/+/wYAEQAlAEAAXwCBAJ8AuwDYAPEAAgECAfEA
1wC5AJQAagBBACcAGQAPAAoACQAFAAUABQAEAAIAAAD+//7//f/8//z/+f/4//j/+P/3
//f/9//3//n/+v/6//r/+v/6//r/+v/6//r/+//7//n/+f/5//n/+//7//v//P/8//z/
/f/9//v/+//7//v//f/9//3//v/+//7//v/+//7//////wAAAAAAAAAAAAD+////////
//////8AAAAAAQABAAEAAQABAAIAAgADAAMABAAEAAQABQAFAAYABwAIAAgACAAJAAkA
CwAMAAwACwAMAA0ADgAPABAAEQARABIAEwAUABUAFgAXABcAFwAbABsAGwAbABwAHAAc
ABwAHQAdAB0AHQAbABoAGgAaABoAGAAXABcAFgAVABQAEgAQABAADgANAAwACgAJAAgA
BgAFAAQAAwAEAAMAAgABAAAAAAD//////////////v/+//7//v/+//3//f/9//3//f/9
//z//P/8//z//P/8//n/+f/5//n/+f/5//n/+f/5//n/+f/5//n/+f/5//n/+f/5//n/
+f/3//f/9//3//n/+f/5//n/9//3//f/9//4//j/+P/4//j/+P/4//j/+P/4//j/+P/4
//j/+P/5//n/+f/5//n/+f/5//n/+f/5//n/+f/5//n/+f/4//j/+v/6//r/+v/4//j/
+P/4//r/+v/6//r/+v/5//n/+f/5//n/+f/5//n/+f/5//n/+f/5//n/+f/5//n/+f/5
//n/+f/5//j/+P/5//n/+f/5//n/+f/5//n/+f/5//n/+f/5//n/+f/7//v/+v/6//j/
+P/4//n/+f/5//n/+f/5//n/+f/5//n/+f/5//n/+f/5//n/+f/5//n/+f/6//r/+v/6
//r/+v/6//v/+//8//z//f/9//3//v/+//7//v///wAAAQACAAMABAAFAAUABQAFAAYA
BgAIAAYABgAGAAYACQAJAAgACAAHAAYABgAGAAQABAADAAIAAwACAAIAAQAAAP7//P/6
//j/9//2//X/8//z//P/8//1//X/9f/1//P/8//z//P/8//z//P/8//z//P/8//z//X/
9f/1//T/8v/z//P/8//1//X/9f/1//f/9f/z//P/9f/z//H/8v/2//7/CQAZADIAUwB3
AJUAtQDUAO8ABgEOAQMB5wDLAKgAegBNAC0AGwAPAAoABwADAAMAAwACAAAA/P/6//r/
+f/4//j/9//2//b/9v/1//X/9f/1//X/9v/2//b/9P/0//T/9P/2//b/9//3//X/9f/1
//X/9//3//f/+P/4//j/+f/5//f/9//3//f/+f/5//n/+v/6//r/+v/6//r/+//7//z/
/P/8//z//P/8//3//f/9//////8AAAAA/////////////wAAAAABAAEAAgACAAIAAQAB
AAIAAwAGAAYABgAHAAUABwAIAAgACQAKAAsADAANAA4ADwAPABAAEQASABMAFgAXABcA
FwAZABkAGQAZABoAGgAaABoAGwAbABsAGwAbABoAGgAaABwAGgAZABkAGAAXABYAFAAS
ABIAEAAPAA4ADAALAAoABgAFAAQAAwAEAAMAAgABAAAAAAD//////f/9//3//P/8//z/
/P/8//v/+//7//v//f/9//z//P/6//r/+v/6//v/+//7//v/+//7//v/+//5//n/+f/5
//n/+f/5//n/+f/5//n/+f/5//n/+f/5//n/+f/5//n/+f/5//n/+f/6//r/+v/6//r/
+v/6//r/+v/6//r/+v/6//r/+v/7//v/+//7//v/+//7//v/+//7//v/+//7//v/+//6
//r/+v/6//r/+v/6//r/+v/6//r/+v/6//r/+v/5//n/+f/5//n/+f/5//n/+f/5//n/
+f/5//n/+f/5//n/+f/5//n/+f/5//j/+P/5//n/+f/5//n/+f/5//n/+f/5//n/+f/5
//n/+f/5//n/+P/4//j/+P/4//n/+f/5//n/+f/3//f/9//3//n/+f/5//n/9//3//f/
9//3//f/9//4//j/+P/4//j/+P/3//f/+P/4//j/+P/4//n/+f/6//r//f/9//3//v/+
//7//v////7///8AAAEAAgADAAMAAwADAAQABAAGAAgACAAIAAgABwAHAAYABgAFAAQA
BAAEAAQABAADAAIAAQAAAAAA///+//z/+v/4//b/9f/0//P/8//z//P/8//z//P/8//z
//P/8//z//P/8//z//P/8//z//P/8//z//P/8//z//L/8v/z//P/8//z//P/8//z//P/
8//z//P/8f/v/+//8P/2/wIADwAnAEgAbQCPALEA0QDwAAcBFAESAfkA2QC3AIwAWgA1
ABsADQAHAAQAAQD//wEAAQAAAPz/+v/6//j/9//2//b/9f/0//T/9P/x//H/8f/x//H/
8v/y//L/9P/0//T/9P/0//T/9f/1//X/9f/1//X/9f/1//X/9v/2//b/9//3//f/9//3
//f/9//3//f/+P/4//j/+P/4//j/+f/5//r/+v/6//r/+v/6//v/+//7//v/+//8//z/
///////////9//7//v///wEAAgACAAIAAQABAAIAAwAGAAYABgAHAAcACQAKAAoACQAK
AAsADAANAA4ADwAPABAAEQASABMAFAAVABUAFQAXABcAFwAXABgAGAAYABgAGQAZABkA
GQAZABgAGAAYABgAFgAVABUAFAATABIAEAAOAA4ADAALAAwACgAJAAgABgAFAAQAAwAC
AAEAAAD///7//v/9//3//f/9//3//P/8//z//P/8//v/+//7//v/+//7//r/+v/6//r/
+v/6//n/+f/5//n/+f/5//n/+f/5//n/+f/5//n/+f/5//n/+f/5//n/+f/7//v/+//7
//v/+//7//v/+//7//v/+//8//z//P/8//z//P/8//z//P/8//z//P/8//z//P/9//v/
+//7//v//f/9//3//f/9//3//f/9//v/+//6//r//P/8//z//P/8//z//P/8//r/+v/6
//r/+//7//z//f/7//v/+//7//v/+//7//v/+//7//v/+//7//v/+//7//3//f/9//z/
+v/7//v/+//7//v/+//7//v/+//7//v/+//7//v/+//7//v/+v/6//r/+v/6//v/+//7
//v/+//7//v/+//7//v/+//7//v/+//7//v/+//7//r/+v/6//r/+v/9//3//v/+//3/
/f/9//7//v/+//7///8AAAEAAgADAAIAAwADAAMABQAGAAYACAAIAAgACAAIAAkACQAI
AAgABwAGAAYABgAGAAYABQAEAAMAAgACAAEAAAD+//z/+v/6//n/+P/3//f/9//3//f/
9f/1//X/9f/1//X/9f/1//X/9f/1//X/9//3//f/9//1//X/9f/0//T/9f/1//X/9//3
//f/9//1//X/9f/1//P/8//z//j/AgAOAB0ANwBWAHUAkQCtAMcA3gDpAOgA1gC9AKMA
gwBaADQAGwAPAAUA///+////AQABAAEAAAD+//r/+v/4//f/9v/2//X/9P/0//T/9f/1
//X/9f/1//b/9v/2//b/9v/2//b/9v/2//f/9//3//f/9//3//f/9//3//j/+P/4//n/
+f/5//n/+f/5//n/+f/5//r/+v/6//r/+v/4//n/+f/6//z//P/8//z//P/9//3//f/9
//3//v/+//////////////8AAAAAAQABAAIAAgACAAMAAwAEAAUABgAGAAYABwAHAAkA
CgAKAAsADAANAA4ADwAQABEAEQASABMAFAAVABQAFQAVABUAFwAXABcAFwAaABoAGgAa
ABkAGQAZABkAGQAYABgAGAAYABYAFQAVABQAEwASABAADgAOAAwACwAIAAYABQAEAAQA
AwACAAEAAAD///7//f/8//z/+//7//v/+//7//r/+v/6//r/+v/5//n/+f/5//n/+f/4
//j/9v/2//b/9v/1//X/9f/1//X/9f/1//X/9//3//f/9//3//f/9//3//f/9//3//f/
+f/5//n/+f/3//f/9//3//n/+f/5//n/+v/6//r/+v/6//r/+v/6//r/+v/6//r/+P/4
//j/+f/5//n/+f/5//n/+f/5//n/+f/5//n/+f/7//v/+v/6//j/+P/4//j/+v/6//r/
+v/4//j/+P/4//j/9//3//f/9//3//f/9//3//f/9//3//f/9//3//f/9//3//f/9//3
//f/9//2//b/9//3//f/9//3//f/9//3//f/9//3//f/9//3//f/9//3//b/9v/2//b/
9v/3//f/9//3//f/9//3//f/9//3//f/9//3//X/9f/1//X/9//3//f/+P/2//b/+P/2
//b/9v/2//b/9//3//j/+P/5//n/+f/6//r/+v/6//v//P/9//7///8AAAEAAQABAAEA
AgACAAQABgAGAAYABgAFAAUABAAEAAUABAAEAAQAAgACAAEAAAD///7//v/9//7//P/6
//j/9v/1//T/8//z//P/8//z//P/8//z//P/8//z//P/8//z//P/8//z//P/8//z//P/
8f/x//H/8P/y//P/8//z//H/8f/x//H/8//z//P/8//z//P/8//0//j/AAALAB0AOABZ
AHkAlQCzANAA5QD2APgA5wDLAK8AjgBiADsAIQARAAkABAABAP////////7//P/6//j/
+P/3//b/9v/1//T/9P/0//P/8//z//P/8//0//T/9P/0//T/9P/0//T/9P/1//X/9f/1
//X/9f/1//X/9f/2//b/9v/3//f/9//3//f/9//5//n/+f/6//r/+v/6//r/+P/5//n/
+v/6//r/+v/6//r/+//7//v/+//7//z//P/9//3//f/9//3//v/+////AQACAAIAAgAB
AAEAAgADAAQABAAEAAUABQAHAAgACAAJAAoACwAMAA0ADgAPAA8AEAARABIAEwAUABUA
FQAVABcAFwAXABcAGAAYABgAGAAZABkAGQAZABkAGAAYABgAGgAYABcAFwAWABUAFAAS
ABAAEAAOAA0ADAAKAAkACAAGAAUABAADAAIAAQAAAP//AAAAAP/////9//3//f/8//z/
/P/8//z/+//7//v/+//7//v/+v/6//r/+v/6//r/+f/5//n/+f/5//n/+f/5//n/+f/5
//n/+f/5//n/+f/5//n/+f/5//n/+f/5//n/+f/5//n/+f/5//n/+f/5//r/+v/6//r/
+P/4//j/+P/4//j/+P/4//j/+P/4//n/+f/5//n/+f/5//n/+f/5//n/+f/5//n/+f/5
//j/+P/4//j/+P/4//j/+P/4//j/+P/4//j/+P/4//f/9//3//f/9//3//f/9//3//f/
9//3//f/9//3//f/9//3//f/9//3//f/9v/2//f/9//3//X/9f/1//X/9f/1//X/9f/1
//X/9f/1//X/9f/0//T/9P/0//T/9f/1//X/9f/1//X/9f/1//X/9f/1//X/9f/1//X/
9f/1//X/9f/1//b/9v/2//b/9v/2//X/9f/1//X/9f/2//j/9v/0//T/9P/0//X/9f/2
//b/9//3//f/+P/4//j/+P/5//r/+//8//3//v///////////wAAAAACAAIAAgACAAIA
AwADAAIAAgABAAAAAAAAAAAAAAD///7////+//7//f/8//r/+P/2//L/8f/w/+//7//v
/+//7//v/+//7//v/+//7//v/+//7//v/+//7//t/+3/7f/t/+//7//v/+7/7v/v/+//
7//t/+3/7f/t/+//7//v/+//7//t/+v/7v/y//r/BQAVAC4AUQBzAJMAsQDQAOsA/gAG
AfcA3QC9AJoAbgBDACMAEQAHAAIA///9//v//f/6//j/9v/0//L/8f/w//D/7//u/+7/
7v/t/+3/7f/t/+3/7v/u/+7/7v/u/+7/7v/u/+7/7//v/+//7//v/+//7//v/+//8P/w
//D/8f/x//H/8f/x//H/8f/x//H/8v/w//D/8P/w//D/8f/x//L/8v/y//L/8v/y//P/
8//z//P/8//0//T/9f/1//X/9f/1//b/9v/3//f/+P/4//j/+f/5//r/+//8//z//P/9
//v//f/+//7///8AAAEAAgADAAQABQAFAAYABwAIAAkACgALAAsACwANAA0ADQANAA4A
DgAOAA4ADwAPAA8ADwAPAA4ADgAOABAADgANAA0ADAALAAoACAAGAAYABAADAAIAAAD/
//7//P/7//r/+f/4//f/9v/1//T/9P/z//P/8f/x//H/8P/w//D/8P/w/+//7//v/+//
7//v/+7/7v/u/+7/7v/u/+3/7f/t/+3/7f/t/+3/7f/t/+3/7f/t/+3/7f/t/+3/7f/t
/+3/7f/t/+3/7f/t/+//7//v/+//7f/t/+3/7f/u/+7/7v/u/+7/7v/u/+7/7v/u/+7/
7v/u/+7/7v/v/+//7//v/+//7//v/+//7//x//H/8f/x/+//7//u/+7/7v/u/+7/7v/u
/+7/7v/u/+7/7v/u/+7/7v/t/+3/7f/v/+//7//v/+3/7f/t/+3/7f/t/+3/7f/v/+//
7//v/+3/7f/t/+z/7P/t/+3/7f/t/+3/7f/t/+3/7f/t/+3/7f/t/+3/7f/t/+3/7P/s
/+7/7v/u/+//7f/t/+3/7f/t/+3/7f/t/+3/7f/t/+3/7f/t/+3/7f/t/+3/7f/u/+7/
7v/u/+7/7v/t/+3/7f/t/+7/7v/u/+7/7v/v/+//8P/w//H/8f/x//L/8v/y//L/8//0
//X/9v/3//j/+f/5//n/+f/6//r//P/+//7//v/+///////+//7//f/8//z//P/8//z/
+//6//n/+P/4//f/9v/0//L/8P/u/+3/7P/r/+n/6f/p/+n/6f/p/+n/6f/p/+n/6f/p
/+n/6f/p/+n/6f/p/+n/6f/p/+n/6f/o/+j/6f/p/+n/6f/p/+n/6f/p/+v/6//p/+n/
6f/l/+b/7P/0//3/DwAqAEsAbwCPAK8A0ADtAAIBCgH/AOMAwQCcAHAAQwAhAA8ABQD+
//v/+f/5//f/9v/0//L/8P/u/+3/7P/s/+v/6v/q/+r/6f/p/+n/6f/r/+z/7P/s/+r/
6v/q/+r/7P/s/+3/7f/t/+3/7f/t/+v/6//r/+z/7P/s/+3/7f/t/+3/7f/t/+3/7f/t
/+7/8P/w//D/8P/u/+//7//w//D/8P/w//D/8P/x//H/8f/x//H/8v/y//P/8//z//P/
8//0//T/9f/1//b/9v/2//f/9//4//n/+v/6//r/+//7//3//v/+////AAABAAIAAwAE
AAUABQAGAAcACAAJAAoACwALAAsADQANAA0ADQAOAA4ADgAOABEAEQARABEAEQAQABAA
EAAQAA4ADQANAAwACwAKAAgABgAGAAQAAwACAAAA///+//z/+//6//n/+P/3//b/9f/0
//T/8//z//H/8f/x//D/8P/w//D/8P/v/+//7//v/+//7//u/+7/7v/u/+7/7v/t/+3/
7f/t/+3/7f/t/+3/7f/t/+3/7f/t/+3/7f/t/+3/7f/t/+3/7f/t/+3/7f/t/+3/7f/t
/+3/7f/t/+3/7v/u/+7/7v/u/+7/7v/u//D/8P/w//D/8P/w//D/8f/v/+//7//v/+//
7//v/+//7//v/+//7//v/+//7v/u//D/8P/w//D/7v/u/+7/7v/u/+7/7v/u/+7/7f/t
/+3/7f/t/+3/7f/t/+3/7f/t/+3/7f/t/+3/7//v/+//7//t/+3/7f/s/+z/7f/t/+3/
7//v/+//7//v/+//7//v/+//7//v/+//7//v/+7/7v/u/+7/7v/v/+3/7f/t/+3/7f/t
/+3/7f/v/+//7//v/+//7//v/+//7//v/+//8P/u/+7/7v/u/+7/7f/t/+3/7//v/+7/
7v/u/+7/7v/u/+7/8f/x//L/8v/z//P/8//0//T/9P/0//X/9v/3//j/+f/6//v/+//7
//v//P/8//7/AAAAAAAAAAD//////v/+//3//P/8//z/+v/6//n/+P/5//j/+P/3//T/
8v/w/+7/7P/r/+r/6f/r/+v/6//r/+v/6//r/+v/6//r/+v/6//r/+v/6//r/+n/6f/p
/+n/6//r/+v/6v/q/+v/6//r/+v/6//r/+v/6//r/+v/6f/n/+f/5//q//T/AAARAC0A
UgB1AJcAuQDXAPIABwEMAfoA2wC7AJUAZAA4ABsACwD///v/+P/3//f/9//1//b/9P/y
//D/8P/v/+7/7v/t/+z/7P/s/+3/7f/t/+3/7f/u/+7/7v/u/+7/7v/u/+7/7v/v/+//
7//v/+//7//v/+//7//w//D/8P/x//H/8f/x//H/8f/z//P/8//0//T/9P/0//T/9P/1
//X/9v/2//b/9v/2//b/9//3//f/+f/5//r/+v/5//n/+f/5//n/+v/6//v//f/+//7/
/v//////AAABAAIAAgACAAMAAwAFAAYABgAJAAoACwAMAAsADAANAA0AEAARABIAEwAU
ABUAFQAVABUAFQAVABUAFgAWABYAFgAXABcAFwAXABcAFgAWABYAGAAWABUAFQASABEA
EAAOAAwADAAKAAkACAAGAAUABAAEAAMAAgABAAIAAQAAAP///P/8//v/+//7//v/+//6
//r/+v/6//r/+f/5//n/+f/5//n/+P/4//b/9v/2//b/9//3//f/9//5//n/+f/5//n/
+f/5//n/+//7//v/+//5//n/+f/5//n/+f/5//n/+f/5//n/+f/5//n/+f/5//z//P/8
//z//P/8//z//P/8//z//P/8//z//P/8//3/+//7//v/+//7//v/+//7//v/+//7//v/
+//7//r/+v/6//r/+v/6//r/+v/6//r//P/8//z//P/6//n/+f/5//v/+//7//v/+f/5
//n/+f/7//v/+//7//v/+//7//v/+//7//v/+v/6//v/+//7//v/+//7//v/+//7//v/
+//7//v/+//7//v/+//6//r/+v/6//r/+//5//n/+f/5//v/+//7//v/+//7//v/+//7
//n/+f/8//r/+v/6//r/+//7//z//P/9//3//f/+//7//v/+////AAABAAIAAwAEAAUA
BQAFAAUABgAGAAgACAAIAAgACAAJAAkACAAIAAUABAAEAAQABgAGAAUABAADAAIAAgAB
AAAA/v/8//r/+P/3//b/9f/1//X/9f/1//f/9//3//f/9f/1//X/9f/1//X/9f/1//X/
9f/1//X/9f/1//X/9P/0//X/9f/1//X/9f/1//X/9f/1//X/9//1//P/8//2//z/BAAR
ACUAQABfAH8AmwC1AM4A4wDsAOQAzwC3AJsAdgBMACsAFwAJAAEA/v/9//////8BAAAA
/v/8//r/+v/5//j/+P/3//b/9v/2//X/9f/1//X/9f/2//b/9v/2//b/9v/2//b/9v/3
//f/9//3//f/9//3//f/9//4//j/+P/5//n/+f/5//n/+f/5//n/+f/6//r/+v/6//r/
+v/7//v//P/8//z//P/8//z//f/9//3//f/9//7//v///////////wEAAgACAAMAAQAC
AAIAAgAFAAUABgAHAAYABgAGAAcABwAJAAoACgALAAwADQAOAA8AEAARABEAEgATABQA
FQAWABcAFwAXABkAGQAZABkAHAAcABwAHAAbABsAGwAbABsAGgAaABoAGgAYABcAFwAW
ABUAFAASABAAEAAOAA0ADAAKAAkACAAGAAUABAADAAAA///+//3//v/+//3//f/7//v/
+//6//r/+v/6//r/+f/5//n/+f/3//f/9v/2//b/9v/2//b/9//3//f/9//3//f/9//3
//f/9//3//f/9f/1//X/9f/3//f/9//3//X/9f/1//X/9//3//f/9//3//f/9//3//j/
+P/4//j/+P/4//j/+P/4//j/+P/4//j/+P/4//n/9//3//f/9//3//f/9//3//n/+f/5
//n/9//3//b/9v/4//j/+P/4//b/9v/2//b/9v/2//b/9v/4//f/9//3//X/9f/1//X/
9f/1//X/9f/1//X/9f/1//X/9f/1//X/9f/1//X/9P/y//P/8//z//X/9f/1//X/8//z
//P/8//z//P/8//z//P/8//y//L/8v/y//L/8//z//P/8//z//P/8//z//P/8//z//P/
8//x//H/8f/x//H/8f/x//L/8v/y//T/9P/y//L/8v/y//P/8//0//T/9f/1//X/9v/2
//b/9v/3//j/+f/6//v/+v/7//v/+//9//7//v8AAAAAAAAAAAAAAQABAAAAAAD///7/
/v/+//z//P/7//r/+//6//r/+f/4//b/9P/y/+7/7f/s/+v/7f/t/+3/7f/r/+v/6//r
/+v/6//r/+v/6//r/+v/6//r/+v/6//r/+v/6//r/+r/6v/r/+v/6//r/+v/6//r/+v/
6//r/+v/6//p/+n/7P/y//r/BwAbADgAVwB3AJUAsQDMAOMA8ADuANkAvQChAHoATgAp
ABMABwD9//r/+f/1//X/9//0//D/8P/w/+7/7f/s/+z/6//q/+r/6v/p/+n/6f/p/+v/
6v/q/w==
         </WaveFormData>
      </LeadData>
      <LeadData>
         <LeadByteCountTotal>10000</LeadByteCountTotal>
         <LeadTimeOffset>0</LeadTimeOffset>
         <LeadSampleCountTotal>5000</LeadSampleCountTotal>
         <LeadAmplitudeUnitsPerBit>4.88</LeadAmplitudeUnitsPerBit>
         <LeadAmplitudeUnits>��V</LeadAmplitudeUnits>
         <LeadHighLimit>2147483647</LeadHighLimit>
         <LeadLowLimit>268435456</LeadLowLimit>
         <LeadID>II</LeadID>
         <LeadOffsetFirstSample>0</LeadOffsetFirstSample>
         <FirstSampleBaseline>0</FirstSampleBaseline>
         <LeadSampleSize>2</LeadSampleSize>
         <LeadOff>FALSE</LeadOff>
         <BaselineSway>FALSE</BaselineSway>
         <ExcessiveACNoise>FALSE</ExcessiveACNoise>
         <MuscleNoise>FALSE</MuscleNoise>
         <LeadDataCRC32>3061036883</LeadDataCRC32>
         <WaveFormData>
BAAEAAQABAAEAAQABAAEAAQABAAEAAQABgAGAAYABgAGAAYABgAGAAgACAAIAAgACwAM
AA0ADgANAA4ADwAQABIAEgASABEADwAPAA8ADwAPAA8ADwAPAA4ADQALAAoADAALAAsA
DAAQABAADwAOAAoACQAIAAgABwAGAAUAAwAFAAYABgAHAAUABgAGAAUAAwADAAMAAwAD
AAIAAgACAAQABAAEAAQAAgACAAEAAQABAAEAAQABAAMAAwADAAMAAQABAAEAAgACAAIA
AgABAAEAAQABAAEAAwADAAMABQAKAA8AEgASABIAEAAQABsALgA/AE8AZAB7AIsAjgCN
AI8AiQB4AF4ARwA0ACUAGQAOAAYABAAEAAYACAAIAAgABwAHAAkABgAFAAUABQAGAAYA
BgAGAAMAAwADAAMABAAFAAYABwAHAAcABwAHAAUABgAGAAYABgAGAAYABgAGAAcABwAH
AAkACQAIAAgABgAGAAYABgAGAAYABwAHAAcABwAHAAcABQAFAAUABQAHAAcABwAIAAgA
CAAIAAgACQAJAAkACgAKAAoACgALAAsACwALAAsADAAMAA0ADgAQABEAEQATABQAFAAU
ABUAFgAXABcAGAAZABoAGwAcAB0AHgAgACEAIAAhACIAIwAjACQAJQAmACYAJgAnACcA
KQAqACoAKgAqACoAKgAqACkAKAAmACUAJQAlACQAJAAhACAAHwAeABwAGgAZABcAFgAW
ABUAEwASAA8ADwAOAA0ADAALAAoACwALAAoACQAHAAcACAAIAAgABgAGAAYABgAGAAYA
BgAGAAYABgAFAAcACAAIAAgABgAGAAUABQADAAMABAAEAAQAAwADAAMABQAFAAUABgAJ
AAkACgAKAAgACAAIAAgACAAIAAgACQALAAsACwALAAoACgAKAAoACgAKAAoACgAMAA0A
DQANAA0ADQANAA0ADQANAA0ADQANAA0ADQANAA0ADQANAAwADAAMAAwADAAMAAsACwAL
AAkACAAIAAkACQAIAAgACAAIAAgACAAHAAcABwAHAAcACQAJAAkACQAJAAgACAAJAAkA
CQAJAAkACQAIAAgACAAIAAgACAAIAAgACAAIAAgACAAIAAgABwAFAAcABwAFAAYABgAG
AAYABgAJAAoACwAMAAsADAANAA4AEAAQABAADwAPAA8ADwAPAA8ADwAPAA8ADQANAAwA
DAAKAAkACQAKAA4ADgANAAwADAALAAoACgAHAAYABQADAAMABAAEAAUABwAIAAgABwAD
AAMAAwADAAMAAgACAAIAAgACAAIAAgACAAIAAQABAAEAAQABAAEAAQABAAEAAQABAAEA
AQACAAAAAAAAAP//AQABAAEAAQABAAEAAQADAAgADQAQABIAFAAUABQAHQAyAEUAVQBm
AH0AjQCUAJcAlwCRAHwAYABJADYAJwAbABAACgAGAAYABgAGAAgACAAHAAUABwAGAAUA
BQAFAAIAAgACAAIAAwADAAMAAwABAAEAAQABAAEAAQABAAEAAwAEAAQABAAEAAQABAAE
AAIAAwADAAMABQAFAAQABAAEAAQABAAEAAIAAgADAAMAAwADAAMAAwADAAMAAwADAAMA
AwADAAQABAAEAAQABAAFAAUABQAGAAQABAAEAAUABgAHAAgACQAKAAoACwAMAAwADQAN
AA8ADgAOAA4ADwAQABEAEQASABUAFgAXABgAGQAaABwAHQAeAB8AIAAhACEAIgAjACQA
JAAkACUAJQAjACQAJAAkACYAJgAmACYAJgAmACUAJQAjACMAIgAiAB8AHgAdABwAGgAY
ABcAFQAUABQAEwARABAADQANAAwACwAKAAkACAAHAAcABgAFAAUABQAGAAYABgAEAAQA
BAAEAAQABAAEAAQABAAEAAMAAQACAAIAAgAEAAQAAwADAAMAAwAEAAQABgAFAAUABQAF
AAUABQAGAAUABQAGAAYABgAGAAYABgAGAAYABgAHAAkACQAJAAkACAAIAAgACAAIAAgA
CAAIAAoACwALAAsACQAJAAkACQAJAAkACQAJAAcABwAHAAcACQAJAAkACAAIAAgACAAI
AAYABQAFAAUABwAGAAYABwAHAAYABgAGAAYABgAGAAUABQAFAAUABQAFAAUABQAFAAMA
AgACAAMABQAFAAUABQADAAIAAgACAAIAAgACAAIAAgACAAIAAgAAAAAAAAD//wEAAQAB
AAEAAQABAAEAAQACAAIAAgACAAIAAgACAAIAAgACAAIAAgACAAIAAgACAAUABgAHAAgA
CQAKAAsADAAOAA4ADgANAAsACwALAAsACwALAAsACwAJAAkACAAIAAgABwAHAAgACgAK
AAkACAAGAAUABAAEAAUABAADAAEAAQACAAIAAwABAAIAAgABAP/////////////+//7/
/v/+//7//v/+//7//v/9//3///////////////////////3//f/9//7//v/+//7//f/9
//3//f/9//3//f/9////AgAHAAwAEAASABIAEAAVACQANwBLAFoAaQB5AIgAjQCPAIsA
gABmAEsANgApABsADgAGAAIAAgACAAIABAAEAAMAAQABAAAA/////////v/+//7//v/9
//3//f/9//3//f/9//3//f/9//3//f/9//7//v/+//7//v/+//7//v//////////////
/v/+/wAAAAAAAAAA/v/+//////8BAAEAAQABAAEAAQABAAEAAQABAAEAAgACAAIAAgAC
AAMAAwADAAQABAAEAAQABQAFAAUABQAFAAYABgAHAAgABgAHAAcACQAMAAwADAANAA4A
DwAPABAAEQASABMAFAAVABYAGAAZABoAGwAcAB0AHQAeAB8AIAAiACIAIwAjACMAJAAk
ACQAIgAiACIAIgAiACIAIQAhACEAIQAgACAAHQAcABsAGgAYABYAFQATABIAEgARAA8A
DgALAAsACgAJAAgABwAGAAUABQAEAAMAAwADAAQABAAEAAIAAgACAAIAAgACAAIAAgAC
AAIAAQABAAIAAgACAAIAAgABAAEAAQABAAIAAgACAAEAAQABAAEAAQABAAIAAwADAAQA
BAAEAAQABAAEAAQABAAEAAUABQAFAAUABQAGAAYABgAGAAYABgAGAAYABgAHAAcABwAH
AAcABwAHAAcABwAHAAcABQAFAAUABQAFAAUABQAEAAYABgAGAAYABgAFAAUABQAFAAQA
BAAFAAUABAAEAAQABAAEAAQAAwADAAMAAwADAAMAAwADAAMAAwACAAIAAwADAAMAAwAD
AAMAAgACAAIAAgACAAIAAgACAAIAAgACAAIAAgACAAEAAQABAAEAAQABAAEAAQABAAIA
AgACAAIABAAEAAQABAACAAIAAgACAAIAAgACAAMAAwADAAMAAwADAAMAAwADAAMAAgAC
AAIAAgACAAMABAAFAAYACQAKAAsADAAOAA4ADgANAAkACQAJAAkACQAJAAkACQAJAAkA
CAAIAAYABQAFAAYACgAKAAkACAAGAAUABAAEAAMAAgABAP////8AAAAAAQABAAIAAgAB
AP///////////f/8//z//P/8//z//P/8//z//P/7//v//f/9//3//f/7//v/+//7//3/
/f/9//7//P/8//z/+//7//v/+//7//3//f//////AgAHAAwAEAASABQAEgATAB4AMQBD
AFIAYQBzAIAAhwCLAIsAhABuAFUAPAAtAB8AEgAIAAQAAgAAAAIABAAEAAEAAQD///7/
/f/9//3//v/+//7//v/9//3//f/9//3//f/9//3//f/9//3//f/9//7//v/+//7//v/+
//7//v///////////////v/+//z//P/8//z//v/+////////////////////////////
////////AAD+//7//v/+/wEAAQABAAIAAAAAAAAAAQD//////////wEAAgAEAAYABAAF
AAUABwAIAAgACAAJAAoACwALAAwACwAMAA0ADgARABIAFAAVABQAFQAWABcAFwAYABkA
GgAaABoAGwAbABsAHAAcABwAHgAeAB4AHgAcABwAGwAbABsAGwAaABoAFwAWABUAFAAS
ABAADwANAAwADAALAAkACgAHAAcABgAFAAQAAwACAAEAAQAAAP///f/9//7//v/+//z/
/P/8//z//P/8//z//P/8//z/+//7//z//P/8//z//P/7//v/+//7//z//P/8//v/+//7
//v/+//7//z/+//7//z//P/+//7//v/+//7//v/+///////////////+//7//v/+/wAA
AAAAAAAAAAABAAEAAQD////////////////////////////////////////+/wAAAAAA
AAAAAAD////////9//z//P/9//3//P/8//z//v/+//7//f/9//3//f/9//3//f/9//3/
+//6//r/+//9//3//f/9//3//P/8//z//P/8//z//P/8//z//P/8//z//P/8//v//f/9
//3//f/7//v/+//7//z//P/8//z//P/8//z//P/6//r/+v/6//z//P/8//3//f/9//3/
/f/8//v/+v/5//n/+f/5//n/+//8//z//P/6//r/+v/6//v//P/9//7/AQACAAMABAAE
AAQABAADAAEAAQABAAEAAQABAAEAAQABAAEAAAAAAAIAAQABAAIAAgACAAEAAAD+//3/
/P/8//n/+P/3//X/9//4//j/+f/5//r/+v/5//n/+f/5//n/+f/4//j/+P/2//b/9v/2
//f/+P/4//n/9//3//f/9//3//f/9//3//X/9f/1//b/+P/4//j/9//3//f/9//3//n/
+f/7//3/AgAHAAgADAAMAAoACgAPAB4AMQBDAFQAZQB1AH4AfwCBAH0AcABaAD8AKgAd
ABEABAD+//z/+v/8//7//v8AAP/////9//z/+//7//v//P/8//z//P/5//n/+f/5//n/
+f/5//n/+f/5//n/+f/5//r/+v/6//z//P/8//z/+v/7//v/+//7//v/+v/6//r/+v/6
//r/+v/6//v/+//9//3//f/9//v/+//7//v/+//7//v//P/+//7//v/+//3//f/9//7/
/v/+//7///8BAAEAAQABAAIAAgADAAQABAAFAAUABwAKAAoACgALAAwADQANAA4ADwAQ
ABEAEgARABIAFAAVABQAFQAWABcAGQAaABsAHAAcABwAHQAdAB0AHgAeAB4AHgAeAB4A
HgAeAB4AHQAdAB0AHQAcABwAGwAaABkAGAAWABQAEwARAA4ADgANAAsADAAJAAkACAAH
AAYABQAEAAUABQAEAAMAAQABAAIAAgACAAAAAAAAAAAAAAAAAAAA/v/+//7//f///wAA
AAAAAAIAAgABAAEAAQABAAIAAgAEAAMAAwADAAEAAQABAAIAAQABAAIAAgAEAAQABAAE
AAQABAAEAAUAAwADAAMAAwAGAAYABgAGAAgACAAIAAgACAAJAAkACQAHAAcABwAHAAUA
BQAFAAUABwAHAAcABwAFAAUABQAEAAQABAAEAAQABAADAAMAAwAFAAQABAAFAAUABAAE
AAQABAAEAAQAAwADAAMAAwADAAEAAQABAAEAAwACAAIAAwADAAMAAwADAAMAAgACAAIA
AgACAAIAAgACAAIAAgACAAIAAgACAAEAAQABAAEAAQABAAEAAQABAAAAAAAAAAAAAAAA
AAAAAAACAAIAAgACAAIAAgACAAMAAQABAAEAAQABAAAAAAAAAAAAAAADAAQABQAGAAkA
CgALAAwADAAMAAwACwAJAAkACQAJAAkACQAJAAkABwAHAAYABgAIAAcABwAIAAgACAAH
AAYABAADAAIAAgABAAAA///9//7/AAABAAMAAQACAAIAAQABAAEAAQABAP///v/+//7/
/P/8//z//P/+//7//f/9//3//f/9//3//f/9//3//f/9//3//f/+//7//v/+//3//f/9
//3//f/9//3//f///wYACQAMAA4AEAAOAA4AGwAuAEEAUwBoAH8AjwCSAJMAkwCJAHQA
XABDADAAIwAXAAwABAAAAAAAAgACAAQABAADAAUAAwACAAEAAQABAAAAAAAAAAAA////
///////9//3//f/9//////////////8AAAAAAAD+//7//v/+//7/////////AQABAAAA
AAAAAAAAAAAAAAAAAAABAAEAAQABAAEAAQD//////////wEAAQABAAIAAAAAAAAAAAAD
AAMAAwAEAAQABAAEAAUABQAFAAUABQAGAAYABwAIAAgACQAJAAsADAAMAAwADQAOAA8A
DwAQABEAEgATABQAEwAUABYAFwAaABsAHAAdABsAHAAdAB4AIAAgACEAIQAhACIAIgAi
ACIAIgAiACIAIAAgAB8AHwAfAB8AHgAeABsAGgAZABgAGAAWABUAEwAQABAADwANAAwA
CQAJAAgABwAGAAUABAADAAMAAgABAAEAAQACAAIAAgAAAAAAAAD+//7//v/+//7//v/+
//3///8AAAAAAAD+//7//f/9//3//f/+//7/AAD///////8BAAEAAQACAAEAAQACAAIA
AgACAAIAAgACAAIAAgADAAUABQAFAAUABAAEAAQABAAEAAQABAAEAAQABQAFAAUAAwAD
AAMAAwADAAMAAwADAAUABQAFAAUAAwADAAMAAgACAAIAAgACAAIAAQABAAEAAwACAAIA
AwABAAAAAAAAAAAAAAAAAP///////////////////////////v/+////////////////
//7//v/+//7//v/+//7//v/+//7//v/+//7//v/9/////////////f/9//3//f/+//7/
/v/+//7//v/+//7//v/+//7//v/+//7//v////3//f/9//3//f/9//3//f/9//3//f/8
//z//P/8//z//f/+////AAADAAQABQAGAAgACAAIAAcABQAFAAUABQADAAMAAwADAAUA
BQAEAAQAAgABAAEAAgAEAAQAAwACAAAA///+//7//f/8//v/+f/5//r/+v/7//3//v/+
//3/+//7//v/+//5//j/+P/4//j/+P/4//j/+P/4//f/9//3//f/9//3//f/9//3//f/
9//3//f/+P/4//j/+P/3//f/9//3//f/9//3//f/+f/+/wMACAAIAAoADAAMAA8AHgAx
AEMAVABlAHcAhgCLAIsAiQB+AGYASQAyACMAFQAIAAAA/P/4//j/+v/8//z/+//7//n/
+v/5//n/+f/4//j/+P/4//f/9//3//f/9//3//f/9//3//f/9//3//f/+P/4//j/+P/4
//j/+P/4//n/+f/5//n/+f/4//j/+P/4//j/+P/4//j/+f/5//v/+//7//v/+f/5//n/
+f/5//n/+f/6//r/+v/6//r/+f/5//n/+v/6//r/+v/7//v/+//7//v//v/+////AAD+
//////8BAAIAAgACAAMABAAFAAUABgAHAAgACQAKAAsADAAOAA8AEAARABIAEwATABQA
FQAWABYAFgAXABcAFwAYABgAGAAYABgAGAAYABgAGAAXABcAFwAXABYAFgAXABYAFQAU
ABAADgANAAsACAAIAAcABQAGAAMAAwACAP///v/9//z//f/9//z/+//5//n/+v/6//r/
+P/4//j/9v/2//b/9v/2//b/9v/1//X/9v/2//b/+P/4//f/9//3//f/+P/4//j/9//3
//f/9//3//f/+P/5//n/+v/6//r/+v/6//r/+v/6//r/+//5//n/+f/5//r/+v/6//r/
+v/6//r/+v/6//v/+//7//v/+//7//v/+//7//v/+//7//v/+//7//v/+//7//r/+P/4
//j/+P/6//n/+f/5//n/+P/4//n/+f/4//j/+P/4//j/+P/3//f/9//3//f/9//3//f/
9//3//b/9v/3//X/9f/1//X/9//2//b/9v/2//b/9v/2//b/9v/2//b/9v/2//b/9f/1
//X/9f/1//X/9f/1//X/9v/2//b/9v/2//b/9v/2//b/9v/2//b/9P/0//T/9f/1//X/
9f/1//X/9f/1//X/9f/1//X/9f/z//T/9P/0//T/8//1//T/9P/0//T/9P/0//X/9v/3
//j/+f/6//v//P/+//7//v/9//3//f/9//3//f/9//3//f/9//3//P/8//r/+f/5//r/
/P/8//v/+v/6//n/+P/4//f/9v/1//P/8//0//T/9f/1//b/9v/1//P/8//z//P/8f/w
//D/8P/w//D/8P/w//D/8P/v/+//8f/x//H/8f/v/+//7//v//H/8f/x//L/8P/w//D/
7//x//H/8f/x//H/8f/x//P/9v/7/wAABAAGAAYABAAHABIAJQA3AEgAVwBpAHYAfQCB
AIEAeABiAEcALgAfABEABAD6//b/9v/2//j/+P/4//f/9//3//T/8//z//P/8v/y//L/
8v/z//P/8//z//P/8//z//P/8//z//P/8//z//T/9P/0//L/8v/y//L/8v/z//P/8//z
//P/8v/y//T/9P/0//T/8v/y//P/8//1//X/9f/1//X/9f/1//X/8//z//P/9P/0//T/
9P/0//X/9f/1//b/9v/2//b/9//3//f/9//3//j/+P/5//r/+v/7//v//f/+//7//v//
//7//////wAAAQACAAMABAAFAAYACAAJAAoACwAMAA0ADQAOAA8AEAAQABAAEQARABEA
EgASABIAFAAUABQAFAASABIAEQARABEAEQAQABAADwAOAA0ADAAMAAoACQAHAAQABAAD
AAEAAAD9//3//P/7//r/+f/4//n/+f/4//f/9f/1//b/9v/0//L/8v/y//L/8v/y//L/
9P/0//T/8//z//T/9P/0//T/9P/z//P/9f/1//b/9v/2//X/9f/1//X/9f/1//b/9f/1
//b/9v/2//b/9v/2//j/+P/4//n/+f/5//n/+f/4//j/+P/4//j/+P/4//j/9v/3//f/
9//3//f/9//3//f/9//3//f/9//3//f/9//3//f/9//2//b/9v/2//b/9v/1//X/9f/1
//T/9P/1//X/9P/0//T/9v/2//b/9f/1//X/9f/1//X/9f/1//X/8//y//L/8//z//P/
8//z//X/9P/0//T/9P/0//T/9P/0//T/9P/0//T/9P/0//P/8//z//P/8//z//P/8//z
//L/8v/y//L/9P/0//T/9P/0//T/9P/0//L/8v/y//P/8//z//P/8//z//P/8//z//X/
9f/1//X/9P/0//P/8v/0//T/9P/0//T/9P/1//b/9//4//n/+v/7//z//v/+//7//f/7
//v/+//7//v/+//7//v/+//7//r/+v/6//n/+f/6//7//v/9//z/+v/5//j/+P/3//b/
9f/z//H/8v/y//P/8//0//T/8//x//H/8f/x//H/8P/w//D/8P/w//D/8P/w//D/7//v
//H/8f/x//H/8f/x//H/8f/v/+//7//w//D/8P/w/+//7//v/+//7//x//P/8//z//b/
+//+/wIABAAEAAIAAwAOAB8AMQBCAFMAZQByAHsAfwCBAHoAZgBLADQAIQATAAYA/P/4
//b/9v/4//r/+v/5//f/9//2//X/9f/1//L/8v/y//L/8//z//P/8//z//P/8//z//P/
8//z//P/8//0//T/9P/0//T/9P/0//L/8//z//P/9f/1//T/9P/0//T/9P/0//T/9P/1
//X/9f/1//X/9f/z//P/8//z//X/9f/1//b/9v/2//b/9v/5//n/+f/6//j/+P/4//n/
+f/5//n/+f/6//r/+//8//z//f/9////AAAAAAAAAQACAAMAAwAEAAUABgAHAAgABwAI
AAoACwAMAA0ADgAPAA8AEAARABIAFAAUABUAFQATABQAFAAUABQAFAAUABQAFAAUABMA
EwATABMAEgASABEAEAAPAA4ADgAMAAsACQAIAAgABwAFAAQAAQABAAAAAQAAAP///v/9
//3//P/7//r/+f/5//j/+P/2//b/9v/4//j/+P/4//j/+P/4//f/9//4//j/+P/4//j/
9//3//f/9//4//j/+P/3//f/9//5//n/+f/6//n/+f/6//r//P/8//z//P/6//r/+v/7
//v/+//7//v//P/8//z//P/8//z//P/8//z//f/9//3//f/9//3//f/9//3//f/9//3/
/f/9//3//f/9//3//P/8//z//P/8//7//f/9//3/+//6//r/+//7//r/+v/6//r/+v/6
//n/9//3//f/9//3//f/9//3//f/9v/2//f/+f/5//n/+f/5//j/+P/4//f/9v/1//T/
9v/2//b/9v/2//b/9v/1//f/9//3//f/9//3//f/9//2//b/9v/2//b/9v/2//b/9v/2
//b/9v/2//b/9v/3//f/9//3//f/+f/5//n/+f/3//f/9//3//X/9v/2//b/9v/3//f/
+P/6//r/+v/6//r/+//8//3//v/9//7///8AAAAAAAAAAP///v///wAAAQABAAEAAQAB
AAAA///9//z//f/9//7/AAACAAIAAQAAAPz/+//6//r/9//2//X/8//1//b/9v/3//f/
+P/4//f/9//3//f/9//3//b/9v/2//T/9P/0//T/9P/0//P/8//1//X/9f/1//P/8//z
//P/9f/1//X/9v/2//b/9v/1//X/9f/1//X/9f/3//f/+f8AAAUABgAIAAgABgAEAA0A
HgAxAEMAVgBtAHsAgAB/AIEAfQBoAE4ANwAkABcADQAEAP7/+v/4//z//v/+//7//f/9
//3//P/7//v/+//6//r/+v/6//v/+//7//v//f/9//3//f/7//v/+//7//v//P/8//z/
/P/8//z//P/8//3//f/9//3//f/8//z//P/8//z//P/+//7///////3//f/9//3/////
//////////////8AAAAAAAAAAAAAAQABAAEAAgACAAIAAgADAAMAAwADAAMAAgACAAMA
BAAGAAcABwAJAAoACgAKAAsACgALAAsADAAPABAAEQASABMAFAAWABcAGAAZABoAGwAb
ABwAHQAeACAAIAAhACEAHwAgACAAIAAgACAAIAAgACIAIgAhACEAIQAhACAAIAAdABwA
GwAaABoAGAAXABUAEgASABEADwAQAA0ADQAMAA0ADAALAAoACQAJAAgABwAFAAUABgAG
AAYABAAEAAQAAgACAAIAAgAEAAQABAADAAMABAAEAAQABAAEAAMAAwADAAMABAAEAAYA
BQAFAAUABwAHAAcACAAIAAcABwAGAAYABgAGAAYABgAGAAYABwAJAAkACQAJAAoACgAK
AAoACgAKAAoACgAIAAkACQAJAAsACwALAAsACQAJAAkACQAJAAkACQAJAAsACwALAAoA
CgAKAAoACgAIAAcABwAHAAcABgAGAAcACQAIAAgACAAIAAgACAAHAAcABwAHAAcABwAH
AAcABwAIAAgACQALAAkACQAJAAkABwAGAAYABgAIAAgACAAIAAgACAAIAAgACAAIAAgA
BwAJAAkACQAJAAcABwAHAAcACAAIAAgACAAGAAYABgAGAAgACAAIAAgACAAIAAgACQAH
AAcABwAGAAYABgAGAAYACQAKAAsADAAPABAAEQASABQAFAAUABMAEQARABEAEQAPAA8A
DwAPAA8ADwAOAA4ADAALAAsADAAPABAAEAAQAA4ADQAMAAwACwAKAAkABwAHAAgACAAJ
AAkACgAKAAkABQAFAAUABQAFAAQABAAEAAYABgAGAAYABgAGAAUABQAFAAUABQAFAAMA
AwADAAMAAwADAAMABAAGAAYABgAFAAUABQAFAAUABQADAAUABwAMAA8AEgAUABYAFgAU
ABkAJgA7AE0AYAB3AI8AnACbAJsAnQCQAHgAXQBGADMAJwAcABIADAAKAAwADgAOAAwA
CwANAA0ADAALAAsACwAKAAoACgAKAAkACQAJAAkACQAJAAkACQAJAAkACQAJAAkACgAK
AAoACgAKAAoACgAKAAsACwALAAsACwAKAAoACgAKAAoACgAKAAoACwALAAsACwALAAsA
CwALAAsACwANAA0ADQAOAA4ADgAOAA4ADwAPAA8AEAAQABAAEAARABEAEQARABEAEgAS
ABMAFAAUABUAFQAXABYAFgAWABcAGAAZABkAGgAdAB4AHwAgAB8AIAAiACMAJAAlACYA
JwApACoAKwAsACwALAAtAC0ALQAuAC4ALgAwADAAMAAwADAAMAAvAC8ALQAtACwALAAr
ACoAKQAoACgAJgAlACMAIAAgAB8AHQAeABsAGwAaABcAFgAVABQAEwATABIAEQAPAA8A
EAAQABAADgAOAA4ADgAOAA4ADgAOAA4ADgANAA0ADgAOAA4ADgAOAA0ADQANAA0ADgAO
ABAADwAPAA8ADQANAA0ADgAPAA8AEAAQABAAEAAQABAADgAOAA4ADwAPAA8ADwAPABAA
EAAQABAAEgASABIAEgAQABEAEQARABEAEQARABEAEQARABEAEQARABEAEQARAA8ADwAP
AA4AEAAQABAAEAAOAA0ADQANAA8ADgAOAA8ADQAMAAwADAAMAAwADAALAA0ADQANAA0A
DQANAA0ADQALAAoACgALAAsACwALAAsADQAMAAwADAAMAAwADAAMAAwADAAMAAwADAAM
AAwACwALAAsACwALAAsACwALAAsACgAKAAoACgAKAAoACgAKAAoACgAKAAoACgAKAAoA
CwALAAsACwALAAsACwALAAsACwALAAsACgAKAAoACgAKAAsADAANAA4AEQASABMAFAAW
ABYAFgAVABEAEQARABEAEwATABMAEwATABMAEgASABIAEQARABIAFAAUABMAEgAQAA8A
DgAOAA0ADAALAAkACQAKAAoACwANAA4ADgANAAkACQAJAAkACQAIAAgACAAIAAgACAAI
AAgACAAHAAcACQAJAAkACQAJAAkACQAJAAkACQAJAAoACgAKAAoACQAJAAkACQAJAAkA
CQAJAAsADgAVABgAGgAcAB4AHAAhADIARwBZAGoAewCPAJoAnQCfAJ0AjAByAFcAQgAz
ACcAHAAUABAADgAOABAAEgAQAA8ADwAPAA4ADQANAA0ADAAMAAwADAALAAsACwALAA0A
CwALAA==
         </WaveFormData>
      </LeadData>
      <LeadData>
         <LeadByteCountTotal>10000</LeadByteCountTotal>
         <LeadTimeOffset>0</LeadTimeOffset>
         <LeadSampleCountTotal>5000</LeadSampleCountTotal>
         <LeadAmplitudeUnitsPerBit>4.88</LeadAmplitudeUnitsPerBit>
         <LeadAmplitudeUnits>��V</LeadAmplitudeUnits>
         <LeadHighLimit>2147483647</LeadHighLimit>
         <LeadLowLimit>268435456</LeadLowLimit>
         <LeadID>V1</LeadID>
         <LeadOffsetFirstSample>0</LeadOffsetFirstSample>
         <FirstSampleBaseline>0</FirstSampleBaseline>
         <LeadSampleSize>2</LeadSampleSize>
         <LeadOff>FALSE</LeadOff>
         <BaselineSway>FALSE</BaselineSway>
         <ExcessiveACNoise>FALSE</ExcessiveACNoise>
         <MuscleNoise>FALSE</MuscleNoise>
         <LeadDataCRC32>1734777287</LeadDataCRC32>
         <WaveFormData>
BAAEAAQABAACAAIAAgACAAIAAgACAAIABAAEAAQABAACAAIAAgACAAQABAAEAAQABAAE
AAQABgAGAAcABwAIAAcABwAHAAcABwAHAAYABgAGAAUABAAEAAMAAQD+//z//P/6//r/
+v/6//r/+v/6//r/+v/6//r//P/8//z//P/8//7///8AAAEAAgAEAAUABQAGAAYABgAE
AAQABAAEAAQABAAFAAUABQAFAAYABgAFAAUABQAFAAcABwAHAAcABwAHAAcABwAFAAYA
BgAFAAUABQAFAAUABwAKAA8AFgAeACUALQAzADoAQAA8ACoACQDf/7n/nP+D/2f/TP88
/zj/Pv9I/1r/dv+R/6f/u//S/+X/8P/2//r//f///wAAAwAEAAQABAAFAAYABwAIAAgA
CQAJAAsACwALAAsACQAJAAkACQAJAAoACgAJAAkACQAJAAkACQAJAAkACQAKAAoACgAK
AAoACQAJAAkACQAJAAkACQAJAAkACQAJAAkACQAJAAkACAAIAAgACAAIAAgACAAIAAgA
CAAIAAgACgAKAAoACgAIAAgACAAIAAgACAAIAAgACAAJAAkACQAJAAkACQAJAAkACQAJ
AAkACQAKAAoACgAIAAgACAAIAAgABwAHAAgABgAFAAUABAAEAAQABAAEAAQABAACAAIA
AgACAAAAAAAAAAAAAAAAAAEAAQD/////AAAAAP///////////////wEAAQABAAEAAwAD
AAQABAAEAAQABAAEAAQABAAEAAUABwAHAAcABwAFAAUABQAFAAcABwAHAAcABwAHAAcA
BwAHAAcABwAHAAgACAAIAAgACAAIAAgACAAKAAoACgALAAkACQAJAAkACQAJAAkACgAI
AAgACAAIAAgACAAIAAgACAAIAAgACAAKAAoACgAKAAgACAAIAAgACAAIAAgACAAIAAgA
CAAIAAgACAAHAAcABwAHAAcABwAHAAcABwAGAAYABgAGAAYABgAGAAYABgAIAAgACAAI
AAYABgAGAAYABgAGAAYABgAGAAYABgAGAAYABgAGAAYABgAGAAYABgAGAAYABgAGAAgA
CAAHAAcABwAHAAcACAAIAAgACAAIAAcABwAIAAgABwAHAAgACAAJAAcABwAIAAgACAAI
AAgACAAIAAgACAAKAAoACwALAAwADQANAA0ADQANAA0ADAAMAAwACwAKAAoACQAHAAQA
AgAAAP7//v/+//7//v/+//7//v/+//7//v/+//7//v/+//7/AAABAAIABQAGAAgACQAH
AAgACAAIAAoACgAKAAoACgAKAAsACwALAAsADAAMAAsACwALAAsACwALAAsACwALAAsA
CwALAAkACgAKAAkACQAJAAkACQALAAwAEQAWACAAJwAvADcAQABGAEQANgAXAO3/x/+o
/4n/a/9Q/zr/MP80/z7/UP9q/4f/of+5/87/3//s//b//P8BAAMABgAHAAoACgAKAAsA
DAANAA4ADgAPAA8ADwAPAA8ADwARABEAEQARAA8AEAAQAA8ADwAPAA8ADwAPAA8ADwAP
AA4ADgAOAA4ADgANAA0ADQANAA0ADQANAA8ADwAPAA8ADwAPAA8ADwAOAA4ADgAOAA4A
DgAOAA4ADgAOAA4ADgAOAA4ADgAOAA4ADgAOAA4ADAAMAAwADAAMAA0ADQANAA8ADwAP
AA8ADwAPAA8ADwAPABAAEAAQAA4ADgAOAA4ADgANAA0ADgAOAA0ADQAMAAwADAAMAAwA
CgAKAAgACAAKAAoACAAIAAYABgAGAAYABQAFAAMAAwAGAAYABQAFAAUABQAFAAUABQAF
AAUABQAFAAUABgAGAAgACAAIAAgACAAIAAgACQAJAAkACQAJAAcABwAHAAcABwAHAAcA
BwAHAAcABwAHAAcABwAHAAcACAAIAAgACAAIAAgACAAIAAgACAAIAAkACQAJAAkACQAH
AAcABwAIAAoACgAKAAoACgAKAAoACgAKAAoACgAKAAoACgAKAAoACAAIAAgACAAIAAgA
CAAIAAgACAAIAAgACAAIAAcABwAHAAcABwAHAAcABwAHAAYACAAIAAgACAAGAAYABgAG
AAgACAAIAAgABgAGAAYABgAGAAYABgAGAAgACAAIAAgACAAIAAgACAAIAAgACAAIAAgA
CAAIAAgACAAIAAcABwAHAAcABwAIAAgACAAIAAgABwAHAAgACAAHAAcACAAIAAcABwAH
AAgACAAIAAgACAAIAAgABwAHAAYABgAGAAYABgAGAAgABgAGAAYABgAGAAgACAAIAAoA
CgALAAsADAANAA0ADQANAA0ADQAMAAwACgAJAAgACAAJAAcABAACAAAA/v/+//7//v/+
//7//v/8//z//P/8//z//P/8//z//P/+////AAABAAIABAAFAAUABgAGAAYABgAGAAYA
BgAIAAgACQAJAAcABwAIAAgABwAHAAcABwAHAAcABwAHAAcABwAHAAcABwAIAAgABwAH
AAcABwAHAAkACgALABAAGAAhACkAMwA8AEIARgBAACcA/f/R/67/jf9r/0z/Mv8i/yD/
Jv80/07/bf+N/6v/xP/V/+L/7v/2//3///8AAAMABAAEAAYABwAIAAkACgAKAAsACwAL
AAsACwALAAsACwALAAsACwAMAAwACwALAAsACwALAA0ADQANAA0ADgAOAA4ADgAMAAsA
CwALAAsACwALAAsACwALAAsACwALAAsACwALAAoACgAKAAoADAAMAAwADAAKAAoACgAK
AAoACgAKAAoADAAMAAwADAAMAAwADAAMAAwADQANAA0ADQANAA0ADQANAA0ADQANAA0A
DgAOAA4ADgAOAA4ADgAOAA0ADQAOAA4ADQANAAwADAAMAAwADAAMAAwACgAKAAoACgAI
AAgACAAIAAgACAAHAAcABQAFAAQABAADAAMABQAFAAUABQAFAAUABQAFAAUABQAGAAYA
BgAGAAYABgAGAAYABgAHAAUABQAFAAUABQAFAAUABQAFAAUABQAFAAUABQAFAAUABQAF
AAUABQAGAAYABgAGAAYABgAGAAYABgAGAAYABwAJAAkACQAJAAkACQAJAAoACgAKAAoA
CgAKAAoACgAKAAoACgAKAAoACgAKAAoACgAKAAoACgAKAAgACAAIAAgACgAKAAoACgAI
AAgABwAHAAcABwAHAAcABwAHAAcABgAGAAYABgAGAAYABgAGAAYABgAGAAYABgAGAAYA
BgAGAAYABgAGAAYABgAGAAYABgAGAAYABgAGAAYABgAGAAYABgAGAAYABgAGAAYABQAF
AAUABQAFAAYABAAEAAQABAADAAMABAAEAAMAAwAEAAQAAwADAAMABAAEAAQABAAEAAQA
BAADAAMAAgACAAIAAgACAAIAAgACAAQABAAEAAQABAAEAAQAAwADAAMAAwAEAAQABAAE
AAQABAAEAAQABAAEAAYABgAHAAcACAAJAAkACQAJAAkACQAIAAgACAAHAAYABgAHAAUA
AgAAAPz/+v/6//r/+v/6//r/+v/6//r/+v/6//r/+v/6//r/+v/8//3//v///wAAAgAD
AAMABAAEAAQABAAEAAQABAAEAAQABQAFAAUABQAGAAYABQAFAAUABQAFAAUABQAFAAUA
BQAFAAUABQAGAAYABQAFAAUABQAFAAUABgAHAAoAEAAZACMAKwAyADwAQgBAAC0ABwDb
/7T/lf9x/1D/NP8e/xb/Gv8o/z7/W/99/53/uP/J/9j/5P/w//f/+//+////AAACAAIA
AwAEAAUABgAGAAcABwAJAAkACQAJAAkACQAJAAkACQAKAAoACQAJAAkACQAJAAkACQAJ
AAkACgAKAAoACgAKAAkACQAJAAkACQAJAAkACQAJAAkACQAJAAkACQAJAAgACAAIAAgA
CAAIAAgACAAKAAoACgAKAAgACAAIAAgACgAKAAoACgAIAAgACAAIAAgACQAJAAkACwAL
AAsACwALAAsACwALAAsADAAMAAwADAAMAAwADAAMAAsACwAMAAwACwALAAoACgAKAAoA
CgAKAAoACAAIAAgACAAGAAYABAAEAAQABAAFAAUAAwADAAIAAgABAAEAAwADAAMAAwAB
AAEAAQABAAEAAQACAAIAAgACAAIAAgACAAIAAgADAAMAAwADAAMAAwADAAMAAwADAAMA
AwADAAMAAwADAAMAAwADAAMAAwAEAAQABAAEAAQABAAEAAQABAAEAAQABQAFAAUABQAF
AAUABQAFAAYABgAGAAYABgAGAAYABgAGAAYABgAGAAYABgAGAAYABgAGAAYABgAGAAYA
BgAGAAYABgAGAAYABgAGAAYABQAFAAUABQAFAAUABQAFAAUABAAEAAQABAAEAAQABAAE
AAQABAAEAAQABAAEAAQABAAEAAQABAAEAAQABAAEAAQABAAEAAQABAAEAAQABAAEAAQA
BAAEAAQABAAEAAQAAwADAAMAAwADAAQABAAEAAQABAADAAMABAAEAAMAAwAEAAQAAwAD
AAMABAAEAAQABAAEAAQABAADAAMAAgACAAIAAgAEAAQABAAEAAIAAgACAAIAAgACAAIA
AQADAAMAAwAEAAQAAwADAAMAAQABAAQABAACAAIAAgACAAQABAAEAAYABgAHAAcACAAJ
AAkACQAJAAkACQAIAAgACAAHAAYABgAFAAMAAAD+//r/+P/4//j/+P/4//j/+P/4//j/
+P/4//j/+P/4//j/+P/6//v//P///wAAAgADAAEAAgACAAIABAAEAAQABAACAAIAAwAD
AAMAAwAEAAQAAwADAAMAAwADAAMAAwADAAMAAwADAAMAAQACAAIAAQADAAMAAwADAAMA
BAAHAA4AFgAfACcALwA4AD4APgAyABUA6/+//6D/gf9f/0T/LP8c/xz/Jv84/1L/cf+P
/6v/wP/T/+D/6v/y//X/+f/8//3//v8AAAIAAwAEAAUABgAGAAcABwAHAAcABwAHAAcA
BwAHAAcABwAIAAgABwAHAAcABwAHAAcABwAHAAcACAAIAAgACAAIAAcABwAHAAcABwAH
AAcABwAHAAcABwAFAAUABQAFAAYABgAGAAYABgAGAAYABgAEAAQABAAEAAQABAAEAAQA
BgAGAAYABgAGAAYABgAGAAYABwAHAAcABwAHAAcABwAHAAcABwAHAAUABgAGAAYACAAI
AAgACAAIAAcABwAIAAgABwAHAAYABgAGAAYABgAGAAYABAAEAAQABAACAAIAAgACAAIA
AgABAAEA/////wAAAAD///////////////////////////3//f/+//7/AAAAAAAAAAAA
AAAAAAABAAEAAQABAAEA//////////8BAAEAAQABAAEAAQABAAEAAQABAAEAAQAAAAAA
AAAAAAIAAgACAAIAAgACAAIAAwABAAEAAQABAAMAAwADAAQABAAEAAQABAACAAIAAgAC
AAIAAgACAAIAAgACAAIAAgACAAIAAgACAAIAAgACAAIAAgACAAIAAgACAAIAAQABAAMA
AwADAAMAAQABAAEAAAACAAIAAgACAAIAAgACAAIAAgACAAIAAgACAAIAAgACAAAAAAAA
AAAAAAAAAAAAAAACAAIAAgACAAIAAgACAAIAAgACAAIAAgAAAAAA/////wEAAQABAAIA
AgACAAIAAgABAAEAAgACAAEAAQACAAIAAQABAAEAAgACAAIAAgACAAIAAgABAAEAAAAA
AAAAAAAAAAAAAAAAAAAAAAAAAAAAAAAAAAAA//8BAAIABAAEAAQABAACAAIAAgAEAAQA
BQAFAAYABQAFAAUABQAFAAUABAAEAAYABQAEAAQAAQD///z/+v/6//j/+P/4//j/+P/4
//j/+P/4//j/+P/4//j/+P/4//r//P/9//7///8AAAIAAwABAAIAAgACAAIAAgACAAIA
AgACAAMAAwADAAMABAAEAAMAAwADAAMABQAFAAUABQAFAAUABQAFAAMABAAEAAMABQAF
AAUABQAHAAgADQASABwAIwApADEAOAA+ADwALAALAOH/vf+g/4P/Z/9Q/zz/OP88/0T/
Vv9w/4v/of+5/87/3//s//L/9v/7////AAABAAIABAAGAAcACAAJAAgACAAJAAkACQAJ
AAkACQALAAsACwALAAkACgAKAAkACwALAAsACwAJAAkACQAJAAoACgAKAAoACgAJAAkA
CQAJAAkACQAJAAkACQAJAAkACQAJAAkACQAKAAoACgAKAAgACAAIAAgACAAIAAgACAAI
AAgACAAIAAgACAAIAAgACAAIAAgACAAIAAkACQAJAAkACQAJAAkACQAJAAkACQAJAAoA
CgAKAAgACAAIAAgACAAHAAcACAAIAAcABwAGAAYABgAGAAYABgAGAAQABAAEAAQAAgAC
AAIAAgACAAIAAQABAP////8AAAAA/////wEAAQABAAEAAQABAAEAAQADAAMABAAEAAQA
BAAEAAQABAAEAAQABQAFAAUABQAFAAUABQAFAAUABQAFAAUABQAFAAUABQAFAAUABQAF
AAUABgAGAAYABgAGAAYABgAGAAYABgAGAAcABwAHAAcABwAHAAcABwAIAAgACAAIAAgA
BgAGAAYABgAGAAYABgAGAAYABgAGAAYABgAGAAYABgAGAAYABgAGAAYABgAGAAYABgAG
AAUABQAFAAUABQAFAAUABQAFAAQABAAEAAQABAAGAAYABgAGAAQABAAEAAQABAAEAAQA
BAAEAAQABAAEAAQABAAEAAQABAAEAAQABAAEAAQABAAEAAQABAAEAAQABgAGAAUABQAF
AAUABQAGAAQABAAEAAQABQAFAAYABgAFAAUABgAGAAUABQAFAAYABAAEAAQABAAGAAYA
BQAFAAQABAAEAAQABAAEAAQABAAEAAQABAAEAAQABAAEAAMAAwADAAMABAAEAAUABQAG
AAQABAAEAAQABgAGAAYACAAGAAcABwAIAAkACQAJAAkACQAJAAgACAAKAAkACAAIAAcA
BQACAAAA/P/6//r/+v/6//r/+v/6//r/+v/6//r/+v/6//r/+v/6//z//f/+////AAAC
AAMAAwAEAAQABAAEAAQABAAEAAQABAAFAAUABQAFAAYABgAHAAcABwAHAAcABwAHAAcA
BQAFAAUABQAFAAYABgAFAAUABQAFAAUABQAGAAcADAAUAB0AJQAtADYAPgBCAD4AJQD9
/9H/rv+N/23/Tv80/yL/Hv8k/zD/SP9n/4f/pf++/8//3v/q//T/9//7/wAAAQACAAQA
BAAFAAYABwAGAAYABwAHAAkACQAJAAkACQAJAAkACQAJAAoACgAJAAkACQAJAAkABwAH
AAcABwAIAAgACAAIAAoACQAJAAkACQAJAAkACQAHAAcABwAHAAcABwAHAAcACAAIAAgA
CAAIAAgACAAIAAgACAAIAAgACAAIAAgACAAIAAgACAAIAAgACAAIAAgACAAJAAkACQAJ
AAkACQAJAAkACQAJAAkACQAKAAoACgAMAAwADAAMAAoACQAJAAoACgAJAAkACAAKAAoA
CgAKAAoACgAIAAgACAAIAAYABgAGAAYABgAGAAUABQADAAMAAgACAAEAAQABAAEAAQAB
AAEAAQABAAEAAQABAAIAAgACAAIAAgACAAIAAgACAAMAAwADAAMAAwABAAEAAQABAAEA
AQABAAEAAwADAAMAAwADAAMAAwADAAIAAgACAAIABAAEAAQABAAEAAQABAAFAAUABQAF
AAUABQAFAAUABgAGAAYABgAGAAYABgAGAAYABgAGAAYABgAGAAYABgAGAAYABgAGAAYA
BgAGAAYABgAGAAYABgAGAAYABgAFAAUABQAFAAUABQAFAAUABQAEAAQABAAEAAQABAAE
AAQABAAEAAQABAAEAAQABAAEAAQABAAEAAQABAAEAAQABAAEAAQABAAEAAQABAAEAAQA
BAAEAAQABAAEAAQABAADAAMAAwADAAMABAAEAAQABAAEAAMAAwAEAAQABQAFAAYABgAF
AAUABQAGAAQABAAEAAQABgAGAAUABQAGAAYABgAGAAQABAAEAAQABAAEAAQABAAGAAYA
BgAFAAUABQAFAAYABgAFAAUABQAFAAUABgAGAAYABgAFAAUABgAGAAYABgAGAAYABgAG
AAgACAAJAAkACgALAAsACwALAAsACwAKAAoACgAJAAgACAAJAAcABAACAAAA/v/+//7/
/f/8//v/+v/8//z//P/8//z//P/8//z/+v/8//3//v///wAAAgADAAMABAAEAAQABgAG
AAYABgAGAAYABwAHAAcABwAIAAgABwAHAAcABwAJAAkACQAJAAcABwAHAAcABwAIAAgA
BwAHAAcABwAHAAcACAALAA4AFAAdACUALQA2AEAARABCAC0ABwDZ/7b/lf9x/1L/Nv8i
/xz/IP8u/0T/Y/+D/6X/vv/N/9z/6P/0//n//f8AAAMABAAGAAYABwAIAAkACgAKAAsA
CwALAAsACwALAA0ADQANAA0ADQAOAA4ADQANAA0ADQANAA0ADQANAA0ADgAOAA4ADgAO
AA0ADQANAA0ADQANAA0ACwALAAsACwALAAsACwALAAwADAAMAAwADAAMAAwADAAMAAwA
DAAMAAwADAAMAAwADAAMAAwADAAMAAwADAAMAAwADQANAA0ADQANAA0ADQAPAA8ADwAP
AA8AEAAQABAAEAAQABAAEAAQAA8ADwAQABAADwAPAA4AEAAQABAAEAAOAA4ADAAMAA4A
DgAMAAwACgAKAAoACgALAAsACQAJAAoACgAJAAkACQAJAAkACQAHAAcABwAHAAcABwAI
AAgACAAIAAgACAAIAAgACAAJAAcABwAHAAcABwAHAAcABwAHAAcABwAHAAcABwAHAAcA
BwAHAAcABwAIAAgACAAIAAgACAAIAAgACAAIAAgACQAJAAkACQAJAAkACQAJAAoACgAK
AAoACgAKAAoACgAKAAoACgAKAAoACgAKAAoACgAKAAoACgAKAAoACgAKAAoACgAKAAoA
CgAKAAoACQAJAAkACQAJAAkACQAJAAkACAAIAAgACAAIAAgACAAIAAgACAAIAAgACAAI
AAgACAAIAAgACAAIAAgACAAIAAgACAAIAAgACAAIAAgACAAIAAgACAAIAAgACAAIAAgA
BwAHAAcABwAHAAgACAAIAAgACAAHAAcACAAIAAcABwAIAAgABwAHAAcACAAIAAgACAAI
AAoACgAJAAkACAAIAAgACAAIAAgACAAIAAgACAAIAAgACAAIAAgABwAHAAcABwAIAAgA
BwAHAAcABwAHAAgACAAIAAgABgAGAAYABgAIAAgACAAKAAgACQAJAAoADQANAA0ADQAP
AA8ADgAOAA4ADQAMAAwADQALAAgABgADAAAA///+//7//v/+//7//v/+//7//v/+//7/
/v/+//7/AAABAAIAAwAEAAYABwAHAAgACAAIAAgACAAIAAgACAAIAAkACQAJAAkACgAK
AAkACQAJAAkACQAJAAkACQAJAAkACQAJAAkACgAKAAkACQAJAAkACQAHAAgACwAQABYA
HQAnAC0ANgA+AEQAQgAvAA0A3/+6/5v/e/9a/z7/KP8e/yT/MP9E/2H/gf+h/7r/zf/e
/+r/9P/5//3/AAADAAYACAAIAAkACgALAAwADAANAA0ADQANAA0ADQANAA0ADQANAA0A
DgAOAA0ADQANAA0ADQAPAA8ADwAPAA4ADgAOAA4ADgANAA0ADQANAA0ADQANAA0ADQAN
AA0ADQANAA0ADQAMAAwADAAMAAwADAAMAAwADAAMAAwADAAMAAwADAAMAAwADAAMAAwA
DgAOAA4ADgAMAA0ADQANAA0ADQANAA0ADQANAA0ADQANAA4ADgAOAA4ADgAOAA4ADgAN
AA0ADgAQAA8ADwAOAA4ADgAOAA4ADAAMAAoACgAMAAwACgAKAAoACgAKAAoACQAJAAcA
BwAGAAYABQAFAAUABQAFAAUABQAFAAUABQAFAAUABgAGAAYABgAGAAYABgAGAAYABwAH
AAcABwAHAAUABQAFAAUABQAFAAUABQAHAAcABwAHAAcABwAHAAcACAAIAAgACAAIAAgA
CAAIAAYABgAGAAcACQAJAAkACQAJAAkACQAKAAgACAAIAAgACAAIAAgACAAKAAoACgAK
AAgACAAIAAgACAAIAAgACAAIAAgACAAIAAgACAAIAAgACAAIAAcABwAJAAkACQAJAAcA
BwAHAAYACAAIAAgACAAGAAYABgAGAAYABgAGAAYACAAIAAgACAAGAAYABgAGAAgACAAI
AAgACAAIAAgACAAGAAYABgAGAAYABgAGAAYABgAGAAUABQAHAAcABwAIAAYABgAGAAYA
BQAFAAYABgAFAAUABgAGAAUABQAFAAYABgAGAAYABgAGAAYABQAFAAYABgAGAAYABAAE
AAQABAAEAAQABAAEAAQABAAEAAMAAwADAAMABAAEAAMAAwADAAMAAwAEAAQABAAEAAUA
AwAEAAQABAAEAAQABAAEAAQABgAIAAkACQAKAAsACwALAAsACQAJAAgACAAIAAcABgAG
AAUAAwAAAP7/+v/4//j/+P/4//j/+P/4//j/+P/4//j/+v/6//r/+v/6//z//f/+////
AAACAAMAAwAEAAQABAAEAAQABAAEAAQABAAFAAUABQAFAAYABgAFAAUABQAFAAUABQAF
AAUABQAFAAUABQADAAQABAADAAMAAwADAAMAAwAGAA0AFAAcACMAKwAxADoAQAA+AC4A
DQDj/7v/mv9//2H/Rv8w/yj/Lv84/0r/aP+F/53/s//I/9n/6P/w//b/+f/9/wAA//8C
AAQABAAFAAYABwAGAAYABwAHAAkACQAJAAkACQAJAAkACQAJAAoACgAJAAkACQAJAAkA
BwAHAAcABwAIAAgACAAIAAgABwAHAAcABwAHAAcABwAHAAcABwAHAAcABwAHAAcABgAG
AAYABgAIAAgACAAIAAYABgAGAAYABAAEAAQABAAGAAYABgAGAAYABgAGAAYABgAHAAcA
BwAFAAUABQAFAAcABwAHAAcABwAIAAgACAAIAAgACAAIAAYABQAFAAYABgAFAAUABAAE
AAQABAAEAAQABAACAAIABAAEAAIAAgACAAIAAgACAAEAAQD/////AAAAAP//////////
/////////////////////wAAAAAAAAAAAAAAAP7//v/+//////////////8BAAEAAQAB
AP//////////AQABAAEAAQABAAEAAQABAAIAAgACAAIAAgACAAIAAgACAAIAAgADAAEA
AQABAAEAAQABAAEAAgACAAIAAgACAAIAAgACAAIAAgACAAIAAgAAAAAAAAAAAAAAAAAA
AAAAAAAAAAAAAAAAAAAAAAAAAAAAAAD/////AQABAAEAAQD////////+//7//v/+//7/
AAAAAAAAAAAAAAAAAAAAAAAAAAAAAAAAAAAAAAAAAAAAAAAAAAAAAP7//v/+//7//v/+
//7//v/+//7//v/+//7//v/9//3/////////AAD+//7//v/+//////8AAAAA/////wAA
AAD///////8AAP7//v/+//7//v/+//3//f/+//7//v/+//7//v/+//7//v/+//7//v/+
/wAAAAAAAAAAAAAAAAAAAAAAAAAAAgACAAMAAwAEAAUABQAFAAUAAwADAAIAAgACAAEA
AAAAAP///f/6//j/+P/2//b/9v/2//b/9v/2//j/+P/4//j/9v/2//b/9v/2//j/+f/6
//v//P/+//////8AAAAAAAAAAAAAAAAAAAAAAAABAAEAAQABAAIAAgABAAEAAQABAAEA
AQABAAEAAwADAAMAAwABAAIAAgABAAEAAQABAAEAAwAEAAcADAAUABsAIwApADAAOAA8
ADYAHwD7/9P/sP+V/3v/YP9I/zz/Ov8+/0j/XP95/5H/pf+8/9H/4v/s//D/8//3//z/
///+//7/AAABAAIAAwAEAAQABQAFAAUABQAFAAUABQAFAAUABQAFAAYABgAFAAcABwAH
AAcABwAHAAcABwAGAAYABgAGAAgABwAHAAcABwAHAAcABwAFAAUABQAFAAUABQAFAAUA
BgAGAAYABgAEAAQABAAEAAQABAAEAAQABgAGAAYABgAEAAQABAAEAAQABAAEAAQABAAF
AAUABQAFAAUABQAFAAUABQAFAAUABQAGAAYABgAEAAQABAAEAAQAAwADAAQABAADAAMA
AgACAAIAAgACAAIAAgAAAAAAAAAAAP7//v/+//7//v/+///////9//3//v/+//3//f/9
//3//f/9//3//f/9//3//f/9//7//v/+//7//v/+/wAAAAAAAAEAAQABAAEAAQABAAEA
AQABAAEAAQABAAEAAQABAAEAAQADAAMAAwADAAQABAAEAAQAAgACAAIAAgAEAAQABAAF
AAUABQAFAAUAAwADAAMABAAEAAQABAAEAAYABgAGAAYABAAEAAQABAAEAAQABAAEAAQA
BAAEAAQABAAEAAQABAAEAAQABAAEAAQABAADAAMAAwADAAMAAwADAAMAAwACAAQABAAE
AAQABAAEAAQABAAEAAQABAAEAAQABAAEAAQABAAEAAQABAAEAAQABAAEAAQABAAEAAQA
BAAEAAQABAAEAAQABAAEAAQABAADAAMAAwADAAMABAAEAAQABAAEAAMAAwAEAAQAAwAD
AAQABAADAAMAAwAEAAQABAAEAAQABAAEAAMAAwAEAAQABAAEAAQABAAEAAQABgAGAAYA
BgAGAAYABgAFAAUABQAFAAYABgAFAAUABgAGAAYABgAGAAYABgAGAAgABgAHAAcACAAL
AAsACwALAAsACwAKAAoACgAJAAgACAAHAAUAAgAAAPz/+v/6//r/+v/6//r/+v/8//z/
/P/8//z//P/8//z//P/+////AAABAAIABAAFAAUABgAGAAYABgAGAAYABgAGAAYABwAH
AAcABwAIAAgABwAHAAcABwAHAAcABwAHAAcABwAHAAcABwAIAAgABwAHAAcABwAHAAcA
CgANABIAGAAjACkAMQA6AEIARAA8ACEA9//N/6r/jf9r/07/Nv8o/yb/Lv88/1T/c/+R
/63/xP/V/+L/7v/2//n//f8CAAMABAAGAAYABwAIAAkACgAKAAsACwALAAsACwALAAsA
DQALAA==
         </WaveFormData>
      </LeadData>
      <LeadData>
         <LeadByteCountTotal>10000</LeadByteCountTotal>
         <LeadTimeOffset>0</LeadTimeOffset>
         <LeadSampleCountTotal>5000</LeadSampleCountTotal>
         <LeadAmplitudeUnitsPerBit>4.88</LeadAmplitudeUnitsPerBit>
         <LeadAmplitudeUnits>��V</LeadAmplitudeUnits>
         <LeadHighLimit>2147483647</LeadHighLimit>
         <LeadLowLimit>268435456</LeadLowLimit>
         <LeadID>V2</LeadID>
         <LeadOffsetFirstSample>0</LeadOffsetFirstSample>
         <FirstSampleBaseline>0</FirstSampleBaseline>
         <LeadSampleSize>2</LeadSampleSize>
         <LeadOff>FALSE</LeadOff>
         <BaselineSway>FALSE</BaselineSway>
         <ExcessiveACNoise>FALSE</ExcessiveACNoise>
         <MuscleNoise>FALSE</MuscleNoise>
         <LeadDataCRC32>1072369911</LeadDataCRC32>
         <WaveFormData>
8v/y//L/8v/y//L/8v/y//L/8v/y//L/9P/0//T/9P/y//L/8v/y//T/9P/0//T/9v/3
//f/+P/4//j/+f/6//r/+v/6//v//f/+////AAABAAIAAwAEAAIAAgACAAIAAAD9//v/
+f/7//r/+f/5//j/9//1//T/8//w/+//7//v/+//7//v//H/8v/y//H/8P/v/+//7//v
/+7/7v/u//D/8P/w//D/8P/w//D/8P/w//D/8P/w//D/8P/w//D/8P/w//D/8P/w//D/
8P/x//H/8f/x//H/9f/5/wAACAAUAB4AKAA3AE0AZAB6AIsAigB7AHMAegCLAJQAlACO
AIIAcABYADoADwDa/7n/qv+q/8D/3v/u//L/+f/9//z/+v/4//j/+f/5//n/+f/4//j/
+P/4//j/+f/5//n/+f/5//n/+f/5//n/+f/6//r/+v/6//r/+v/6//v/+//7//z//P/8
//3//f/9//3///8AAAAAAAD/////AAAAAAEAAgACAAIAAgADAAMABAAFAAUABQAGAAYA
BwAIAAgACAAJAAoACgALAAwADQAOABEAEgATABQAFwAYABkAGgAZABwAHQAfAB8AIgAj
ACUAJgAoACoALAAwADEAMwA1ADYAOAA6ADwAPgA+AEEAQQBAAEIAQwBDAEMAQwBDAEMA
QwBDAEMAQwBCAEEAQAA/ADwAOwA5ADcANgAzADEALwAqACcAJAAiAB8AHAAZABcAFAAR
AA4ADAAMAAoACAAGAAYABAACAAEAAwABAAAA//8AAP////////7//v/+//7//f/9//3/
/f/9//3//f/8//z//P/8//z//P/8//z//P/8//3//f/9//3//f/9//3//f/9//3//f/9
//3//f/9//3//f/+//7//v/+//7//v/+//7//v/////////////////////////9//3/
/f/9//3//f/9//3//f/9//3//P/8//z//P/8//z//P/8//v/+//7//v/+//7//v/+v/6
//r/+v/6//r/+P/3//f/9//4//j/+P/4//j/+P/4//j/+P/4//f/9//3//f/9//2//b/
9v/2//b/9v/2//b/9v/2//b/9v/2//b/9v/2//b/9v/2//b/9f/1//X/9f/1//b/9P/0
//T/9P/2//f/9//4//r/+v/7//z//P/8//z//f///wAAAQACAAEAAgADAAQAAgACAAIA
AgAAAP3/+//5//v/+v/5//n/+P/3//X/9P/z//D/7//v/+//7//v/+//8f/y//L/8f/w
/+//7//v/+//7v/u/+7/7v/u/+7/7v/u/+7/7v/u/+7/7v/u/+7/7v/u/+7/7v/u/+7/
7v/u/+7/7v/u/+//7//v/+//7//x//X//P8EABIAHgAqADcASwBgAHQAhwCEAHEAZQBm
AG8AegB8AHgAcgBmAFQAPAAZAOz/x/+0/67/tv/S/+j/8P/1//n/+v/4//j/+P/1//X/
9f/1//b/9v/2//b/9v/3//f/9//3//f/9//3//f/9//3//j/+P/4//j/+P/4//j/+f/5
//v//P/8//z/+//7//v/+//7//z//P/8//3//f/+//7///8AAAAAAAAAAAEAAQACAAMA
AwADAAQABgAHAAgACAAIAAkACgAKAAsADAANAA4ADwAQABEAEgATABQAFQAWABcAGgAb
AB0AHwAiACMAJQAmACgAKgAsAC4ALwAxADMANAA2ADgAOgA8ADwAPwA/AEAAQgBDAEMA
QwBDAEMAQwBBAEEAQQBBAEIAQQBAAD8APAA7ADkANwA0ADEALwAtACoAJwAkACIAHQAa
ABcAFQASAA8ADAAKAAgABgAEAAIAAgAAAP7//f/9//v/+v/5//j/9//3//f/9v/2//b/
9v/1//X/9f/1//X/9f/1//T/9v/2//b/9v/2//b/9v/2//b/9//3//f/9//3//f/9//1
//X/9f/1//X/9f/1//X/9f/1//b/9v/2//b/9v/2//b/9v/2//f/9//3//f/9//3//f/
9//3//f/9//3//f/9//3//f/9//3//f/9//2//b/9v/2//b/9v/2//b/9f/1//X/9f/1
//X/9f/0//T/9P/0//T/9P/y//H/8f/x//L/8v/y//L/8v/y//L/8v/y//L/8f/x//H/
8f/x//D/8P/w//D/8P/w//D/8P/w//D/8P/w//D/8P/w//D/8P/w//D/8P/v//H/8f/x
//H/7//v/+//7//v/+//7//v/+//7//v/+//7//x/+//8P/w//D/8P/w//D/8f/x//L/
8v/y//P/9P/2//b/9v/3//f/+P/5//r/+//8//3//v8AAAAAAAAAAP7/+//5//f/9f/0
//P/8//y//H/7//u/+//7P/r/+v/6//r/+v/6//r/+z/7P/r/+r/6f/p/+n/6f/o/+j/
6P/o/+j/6P/o/+r/6v/q/+r/6v/q/+r/6v/q/+r/6v/q/+j/6P/o/+j/6P/o/+j/6f/p
/+n/6f/p/+v/7f/y//r/BgAUACAALQA9AFAAZgB3AHoAawBZAFYAWQBgAGgAbABsAGYA
WgBKAC0ABADb/8L/tP+y/8D/2v/s//H/9f/2//b/9P/0//H/8f/x//H/8v/y//L/8v/y
//P/8//z//P/8//z//P/8//z//P/9P/0//T/9P/0//b/9v/3//f/9f/2//b/9v/5//n/
+f/5//n/+v/6//r/+//7//z//P/9//7//v/+//z//f/9//7/////////AAACAAMABAAE
AAQABQAGAAYACQAKAAsADAANAA4ADwAQABEAEgATABQAFQAYABkAGwAZABwAHQAfACIA
JAAmACgAKgArAC0ALwAwADIANAA2ADoAOgA9AD0APgBAAEEAQQBDAEMAQwBDAEEAQQBB
AEEAQAA/AD4APQA8ADsAOQA3ADYAMwAxAC8ALAApACYAJAAfABwAGQAXABQAEQAOAAwA
CgAIAAYABAACAAAA/v/9//v/+f/4//f/+P/3//f/9//2//b/9v/2//X/9f/1//X/9f/1
//X/9P/2//b/9v/2//b/9v/2//b/9P/1//X/9f/1//X/9f/1//f/9//3//f/9//3//f/
9//3//f/+P/4//j/+P/4//j/9v/2//b/9//3//f/9//3//f/9//3//f/9//3//f/9//3
//f/9//3//f/9//3//b/9v/2//b/9v/2//b/9v/1//X/9f/1//X/9f/1//T/9P/0//T/
9P/0//T/8//z//P/8v/y//L/8v/y//L/8v/y//D/8P/v/+//8f/x//H/8P/w//D/8P/w
/+7/7v/u/+7/8P/w//D/8P/w//D/8P/w//D/8P/w/+//7//v/+//7//t/+3/7f/t/+3/
7f/t/+3/7f/t/+3/7f/t/+3/7f/t/+3/7f/t/+3/7//v/+//8P/u/+7/7v/u/+7/7v/u
/+7/7v/u//D/8f/x//L/8v/y//P/9P/2//b/9v/3//f/+P/5//r/+//8//3//v/+//7/
/v/+//z/+f/3//X/9f/0//P/8//y//H/7//u/+3/6v/p/+n/5//n/+f/5//p/+r/6v/p
/+j/5//n/+f/6f/o/+j/6P/m/+b/5v/m/+j/6P/o/+j/5v/m/+b/5v/m/+b/5v/m/+b/
5v/m/+b/5v/m/+b/5//n/+f/5//n/+f/6f/s//T//v8MABoAJwA1AEYAWABpAHIAaQBV
AE4AUQBWAF4AZABkAF4AVABEACkABADf/8L/sv+u/7b/0P/m/+//8f/2//b/8v/w/+//
7//v/+//8P/w//D/8P/u/+//7//v//H/8f/x//H/8f/x//H/8v/y//L/8v/y//L/8v/z
//P/8//0//T/9P/1//X/9f/1//X/9v/2//b/9//3//j/+P/5//r/+v/6//r/+//7//z/
/f/9//3//v8AAAEAAgACAAIAAwAEAAQABQAGAAcACAAJAAoACwAMAA0ADgAPABAAEQAU
ABUAFwAZABwAHQAfACEAIgAjACQAJgAnACkAKwAuADAAMgA0ADQANAA3ADcAOgA8AD0A
PQA/AD8APwA/AD0APQA9AD0APgA9ADwAOwA6ADkANwA1ADIALwAtACsAKgAnACQAIgAf
ABwAGQAXABQAEQAOAAwACAAGAAQAAgAAAP7//P/7//v/+f/4//f/9v/1//X/9f/0//T/
9P/0//P/8//z//P/8//z//P/8v/y//L/8v/y//L/8v/y//L/8v/z//P/8//z//P/8//z
//X/9f/1//X/9f/1//X/9f/1//X/9v/2//T/9P/0//T/9v/2//b/9//1//X/9f/1//X/
9f/1//X/9f/1//X/9f/1//X/9f/1//X/9f/1//T/9P/0//T/9P/0//T/9P/z//P/8//z
//P/8//z//L/8v/y//L/8v/y//L/8f/x//H/8P/w//D/8P/w//D/8P/w/+7/7v/t/+3/
7//v/+//7v/u/+7/7v/u/+7/7v/u/+7/7v/u/+7/7v/u/+7/7v/u/+7/7v/u/+3/7f/t
/+3/7f/t/+3/7f/t/+3/7f/t/+3/7f/t/+3/7f/t/+3/7f/t/+3/7f/t/+3/6//r/+v/
7P/s/+z/7P/s/+z/7P/s/+z/6//r/+z/7v/u/+7/7v/u//D/8f/x//L/8v/y//P/9P/2
//b/9v/3//n/+v/7//z/+//8//3//v/8//z//P/8//r/9//1//P/9f/0//P/8//w/+//
7f/s/+v/6P/n/+f/5//n/+f/5//p/+r/6v/p/+r/6f/p/+n/5//m/+b/5v/m/+b/5v/m
/+b/5v/m/+b/5v/m/+b/5v/m/+b/5v/m/+b/5v/m/+b/5v/m/+b/5//n/+f/5//n/+f/
6//w//r/BgASABwAKQA5AEoAXgBvAHIAZQBXAFgAYwBsAHIAcgBqAF4ATAA0ABUA7P/H
/7L/pv+q/8L/3P/o/+3/8//0//L/8v/y//H/8f/x//H/8P/w//D/8P/w//H/8f/x//H/
8f/x//H/8//z//P/9P/y//L/8v/y//L/8v/z//P/8//0//T/9P/1//X/9f/1//f/+P/4
//j/+f/5//r/+v/5//r/+v/6//z//f/9//7/////////AAAAAAEAAgACAAQABQAGAAYA
BwAIAAkACgALAAwADQAOAA8AEAARABIAEwAWABcAGQAbAB4AHwAhACIAJAAmACgAKgAr
AC0ALwAyADQANgA4ADoAOgA9AD0APgBAAEEAQQBBAEEAQQBBAEEAQQBBAEEAQgBBAEAA
PwA+AD0AOwA5ADgANQAzADEALgArACgAJgAjACAAHQAbABgAFQASABAADAAKAAgABgAG
AAQAAgABAAEA///+//3/+v/5//n/+f/4//j/+P/4//f/9//3//f/+f/5//n/+P/4//j/
+P/4//j/+P/4//j/+P/5//n/+f/5//n/+f/5//v/+//7//v/+f/5//n/+f/5//n/+v/6
//r/+v/6//r/+v/6//r/+//7//v/+//7//v/+//7//v/+f/5//n/+f/7//v/+//7//v/
+//7//r/+v/6//r/+v/6//r/+v/5//v/+//7//v/+f/5//j/+P/4//j/+P/4//j/9//3
//f/9v/2//b/9v/2//b/9v/2//b/9v/1//X/9//3//f/9v/2//b/9v/2//b/9v/2//b/
9P/0//T/9P/2//b/9v/2//b/9v/2//X/9f/1//X/9f/1//X/9f/1//X/9f/1//X/9f/1
//X/9f/1//X/9f/1//X/9f/1//X/9f/1//X/9v/2//b/+P/4//j/+P/4//n/+f/6//j/
+P/5//r//P/8//z//f///wAAAQACAAEAAgADAAQABAAEAAQABAAEAAEA///9/////v/9
//3/+v/5//f/9v/z//D/7//v//D/8f/y//P/8//0//T/8//y//H/8f/x//H/8P/w//D/
8v/y//L/8v/y//L/8v/y//D/8P/w//D/8P/w//D/8P/w//D/8P/w//L/8v/y//P/8f/x
//H/8f/1//n/AAAKABYAIgAsADsATwBkAHwAjQCIAHUAawBwAH8AhgCEAH4AdgBkAEwA
MgANAN7/u/+s/6r/vP/a/+z/8v/3//3//P/8//r/+v/5//n/+f/5//j/+P/4//j/+P/5
//n/+f/7//v/+//7//v/+//7//z//P/8//z//P/6//r/+//7//v//P/8//z//f/9//3/
/f/9//7//v/+//////8AAAAAAQACAAIAAgACAAMAAwAEAAUABQAFAAYACAAJAAoACgAK
AAsADAAMAA0ADgAPABAAEQASABMAFAAVABYAFwAYABkAHAAdAB8AHwAiACMAJQAmACgA
KgAsAC4ALwAxADMANgA4ADoAPAA8ADwAPwA/AEAAQgBDAEMAQwBDAEMAQwBBAEEAQQBB
AEIAQQBAAD8APgA9ADsAOQA2ADMAMQAvACwAKQAmACQAIQAeABsAGQAWABMAEAAOAAwA
CgAIAAYABgAEAAIAAQABAP///v/9//z/+//7//v//P/8//z//P/5//n/+f/5//n/+f/5
//j/+P/4//j/+P/4//j/+P/4//j/+f/5//n/+f/5//n/+f/7//v/+//7//n/+f/5//n/
+//7//z//P/8//z//P/8//z//P/8//3/+//7//v/+//9//3//f/9//3//f/9//3/+//7
//v/+//7//v/+//6//r/+v/6//r/+v/6//r/+f/5//n/+f/5//n/+f/4//j/+P/4//j/
+P/2//X/9f/1//b/9v/2//b/9P/0//T/9P/2//b/9f/1//X/9f/1//T/9P/0//T/9P/0
//T/9P/0//T/9P/0//T/9P/0//T/9P/0//T/9P/z//P/8//z//P/8//z//P/8//z//P/
8//z//H/8f/x//H/8//z//P/8//z//P/8//z//H/8f/x//L/8v/y//L/8v/y//L/8v/y
//L/8v/y//L/9P/1//X/9v/2//b/9//4//b/9v/2//f/+f/6//v//P/9//7///8AAAIA
AgACAAIAAAD9//v/+f/5//j/9//3//b/9f/z//L/8//w/+//7//t/+3/7f/t/+//8P/w
/+//7v/t/+3/7f/t/+z/7P/s/+z/7P/s/+z/7P/s/+z/7P/s/+z/7P/s/+z/7P/s/+z/
6v/q/+r/6v/q/+r/6v/r/+v/6//r/+v/6//t//L/+v8GABQAIAAtAD0AUABkAHUAegBr
AFkAVABXAF4AZgBoAGgAYgBUAEYAKQACANn/vv+y/7D/wP/c/+z/8f/1//r/+P/2//b/
9f/1//X/9f/0//T/9P/0//T/9f/1//X/8//z//P/8//1//X/9f/2//T/9P/0//T/9P/0
//X/9f/1//b/9v/2//f/9//3//f/+f/6//r/+v/7//v//P/8//v//P/8//z//v//////
AAABAAEAAQACAAIAAwAEAAQABAAFAAYABgAHAAgACQAKAAsADAANAA4ADwAQABEAEgAT
ABYAFwAZABkAHAAdAB8AIAAiACQAJgAoACkAKwAtADAAMgA0ADYAOAA4ADsAOwA8AD4A
PwA/AEEAQQBBAEEAQQBBAEEAQQBCAEEAQAA/ADwAOwA5ADcANgAzADEALwAuACsAKAAm
ACEAHgAbABkAFgATABAADgAKAAgABgAEAAIAAAD+//3//f/7//r/+f/4//f/9//3//b/
9v/2//b/9f/1//X/9f/1//X/9f/0//T/9P/0//T/9P/0//T/9P/0//X/9f/1//X/9f/1
//X/9f/1//X/9f/1//X/9f/1//X/9f/2//b/9v/2//b/9v/2//b/9v/3//f/9//3//f/
9//3//f/9//3//f/9//3//f/9//3//f/9//3//f/9v/2//b/9v/2//b/9v/2//X/9f/1
//X/9f/1//X/9P/0//T/9P/0//T/9P/z//P/8//y//L/8v/y//L/8v/y//L/8v/y//H/
8f/x//H/8f/w//D/8P/w//D/8P/w//D/8P/w//D/8P/w//D/8P/w//D/8P/w//D/7//v
/+//7//v/+//7//v/+//7//v/+//7//v/+//7//v//H/8f/x//H/7//v/+//7//v/+//
7//w//D/8P/w//D/8P/w//D/8P/v/+//8P/x/+//7//v/+//8P/w//D/8P/w//L/8//z
//T/9P/0//X/9v/2//b/9v/3//f/+P/5//r//f/+////AAAAAAAAAAAAAAAA/f/7//n/
9//2//X/9f/2//X/8//y//H/7v/t/+3/6//r/+v/6//t/+7/7v/t/+z/6//r/+v/6//q
/+r/6v/q/+r/6v/q/+r/6v/q/+r/6v/q/+r/6v/q/+r/6v/q/+r/6v/q/+r/7P/s/+z/
7f/r/+v/6//r/+v/7f/y//j/AgAQABwAKQA3AEoAXABrAHIAZwBVAE4AUQBYAF4AYgBi
AFwAUABAACUAAgDd/8L/tv+w/7z/1P/q//H/9f/4//j/9v/2//X/9f/1//X/9P/0//T/
9P/y//P/8//z//X/9f/1//X/9f/1//X/9v/2//b/9v/2//b/9v/3//f/9//4//j/+P/5
//n/+f/5//n/+v/6//r/+//7//z//P/9//7//v/+//7//////wAAAwADAAMABAAEAAUA
BgAGAAYABwAIAAgACQAKAAsADAANAA4ADwAQABEAEgATABQAEwAWABcAGQAZABwAHQAf
ACQAJgAoACoAKgArAC0ALwAwADIANAA2ADoAOgA9AD0APgBAAEEAQQBDAEMAQwBDAEMA
QwBDAEMAQgBBAEAAPwA+AD0AOwA5ADoANwA1ADMAMAAtACoAKAAlACIAHwAdABoAFwAU
ABIADgAMAAoACAAGAAQAAgABAAEA///+//3/+v/5//n/+f/4//j/+P/4//f/9//3//f/
9//3//f/9v/2//b/9v/2//j/+P/4//j/9v/3//f/9//3//f/9//3//f/9//3//f/9//3
//f/9//3//f/+P/4//j/+P/4//j/+P/4//j/+f/5//n/+f/5//n/+f/5//n/+f/5//n/
+f/5//n/+f/5//n/+f/5//j/+P/4//j/+P/4//j/+P/3//f/9//3//f/9//3//b/9v/2
//b/9v/2//b/9f/1//X/9P/0//T/9P/0//T/9P/0//T/9P/z//P/8//z//P/8v/y//L/
8v/y//L/8v/y//L/8v/y//L/8v/y//L/8v/y//L/8v/y//H/8f/x//H/8f/v/+//7//v
/+//7//v/+//7//v/+//7//x//H/8f/x/+//7//v/+//7//v/+//8P/w//D/8P/w//D/
8P/w//D/7//v//D/8f/v//D/7v/u/+7/7v/y//P/8//0//T/9P/1//b/+P/4//j/+f/5
//r/+//8//3//v///wAAAAAAAAAAAAAAAP3/+//5//f/9v/1//X/9P/z//H/8P/x/+7/
7f/t/+v/6//r/+v/6//s/+z/6//s/+v/6//r/+v/6v/q/+r/6v/q/+r/6v/q/+r/6v/q
/+j/6P/o/+j/6P/o/+j/6P/o/+j/6P/o/+j/6P/o/+n/6f/p/+n/6f/p/+3/8P/2//7/
CgAaACUAMwBCAFQAYQBsAGcAUwBIAEsAUgBYAFwAWABQAEIALgAXAPb/0/+8/67/qv+2
/9D/5P/t//H/9P/0//L/8v/x//H/8f/x//D/8P/w//D/8P/x//H/8f/x//H/8f/x//P/
8//z//T/9P/0//T/9P/0//T/9f/1//X/9v/2//b/9f/1//X/9f/3//j/+P/4//n/+f/6
//r/+//8//z//P/8//3//f/+//3//f/9//7//v///wAAAAACAAMABAAEAAUABgAHAAgA
CQAKAAsADAANAA4ADwAQABEAFAAVABcAFwAaABsAHQAeACAAIgAkACYAJwApACsALAAu
ADAAMgA0ADQANwA3ADgAOgA7ADsAPQA9AD0APQA9AD0APQA9ADwAOwA6ADkAOAA3ADUA
MwAyAC8ALQArACoAJwAkACIAHwAcABkAFwAWABMAEAAOAAoACAAGAAQAAgAAAP7//f/7
//n/+P/3//j/9//3//f/9P/0//T/9P/x//H/8f/x//H/8f/x//D/8v/y//L/8v/y//L/
8v/y//L/8//z//P/8//z//P/8//z//P/8//z//P/8//z//P/8//z//T/9P/2//b/9v/2
//T/9P/0//X/9f/1//X/9f/1//X/9f/1//X/9f/1//X/9f/1//X/9f/1//X/9f/0//T/
9P/0//T/9P/0//T/8//z//P/8//z//P/8//y//L/8v/y//L/8v/y//H/8f/x//L/8v/y
//L/8v/y//L/8v/w//D/7//v/+//7//v/+7/7v/u/+7/7v/w//D/8P/w/+7/7v/u/+7/
8P/w//D/8P/w//D/8P/v/+3/7f/t/+3/7//v/+//7//v/+//7//v/+//7//v/+//7f/t
/+3/7f/v/+//7//v/+//7//v//D/7v/u/+7/7v/s/+z/7P/s/+3/7f/u/+//7//t/+3/
7f/u/+7/7v/u/+7/8P/x//H/8v/z//T/9v/4//b/9v/2//f/+f/6//v//P/9//7///8A
AP7//v/+//7//P/5//f/9f/1//T/8//z//D/7//t/+z/7f/q/+n/6f/p/+n/6f/p/+v/
7P/s/+v/6v/p/+n/6f/p/+j/6P/o/+j/6P/o/+j/6P/o/+j/6P/q/+r/6v/q/+j/6P/o
/+j/6P/o/+j/6P/o/+j/6P/p/+n/6f/p/+n/6//x//b//v8MABYAIAAtAD8AUgBkAHUA
eABpAF8AZABzAHwAfgB2AGoAVgA8ACAA/f/S/7P/pP+g/7D/0P/k/+r/7//1//T/8v/y
//L/8f/x//H/8f/w//D/8P/w//D/8f/x//H/8//z//P/8//z//P/8//0//T/9P/0//T/
9P/0//X/9f/z//T/9P/0//X/9f/1//X/9f/2//b/9v/3//f/+P/4//n/+v/6//r/+v/7
//v//P////////8AAP7///8AAAAAAgADAAQABAAHAAgACQAKAAkACgALAAwADwAQABEA
EgATABYAFwAZABkAHAAdAB8AIAAiACQAJgAoACkAKwAtADAAMgA0ADYAOAA4ADsAOwA8
AD4APwA/AEEAQQBBAEEAPwA/AD8APwA+AD0APAA7ADoAOQA3ADUANAAxAC8ALQAsACkA
JgAkAB8AHAAZABcAFgATABAADgAKAAgABgAEAAQAAgAAAP///f/7//r/+f/4//f/9//3
//b/9v/2//b/9f/1//X/9f/1//X/9f/0//T/9P/0//T/9v/2//b/9v/0//X/9f/1//X/
9f/1//X/9//3//f/9//3//f/9//3//f/9//4//j/+P/4//j/+P/4//j/+P/5//f/9//3
//f/+f/5//n/+f/5//n/+f/5//n/+f/5//n/9//3//f/9v/4//j/+P/4//b/9v/2//X/
9f/1//X/9f/1//X/9P/0//L/8v/y//L/9P/z//P/8//y//L/8v/y//L/8v/y//L/8P/w
/+//7//x//H/8f/w//D/8P/w//D/8P/w//D/8P/w//D/8P/w//D/8P/w//D/8P/w//D/
7//v/+//7//v/+//7//v/+//7//v/+//7//v/+//7//v/+//7//v/+//7//v/+//7//v
/+//7//w//D/8P/w//D/8P/x//H/8v/y//L/8//0//b/9v/2//f/9//4//n/+v/7//z/
/f/+//z//P/8//z//P/5//f/9f/3//b/9f/1//T/8//x//D/7//s/+v/6//r/+v/6//r
/+3/7v/u/+3/7P/r/+v/6//r/+r/6v/q/+r/6v/q/+r/7P/s/+z/7P/q/+r/6v/q/+r/
6v/q/+r/6v/q/+r/6v/s/+z/7P/t/+v/6//r/+v/7f/x//b//P8IABQAHgApADsAUABm
AHsAiAB9AGsAZABrAHgAfgB6AHQAaABUADoAHQD0/8n/rv+k/6j/vv/a/+b/7f/z//b/
9v/y//L/8//z//P/8//y//L/8v/y//L/8//z//P/8//z//P/8//z//P/8//0//T/9P/0
//T/9P/0//X/9f/1//b/9v/2//X/9f/1//X/9//4//j/+P/3//f/+P/4//n/+v/6//r/
+v/7//v//P/9//3//f/+//7///8AAAAAAgADAAQABAAFAAYABwAIAAcACAAJAAoADQAO
AA8AEAARABQAFQAXABcAGgAbAB0AHgAgACIAJAAkACUAJwApACwALgAwADIANAA0ADcA
NwA4ADoAOwA7AD0APQA9AD0AOwA7ADsAOwA6ADkAOAA3ADYANQAzADEAMgAvAC0AKwAo
ACUAIgAgAB0AGgAXABUAEAANAAoACAAIAAYABAACAAAA/v/8//v/+//5//j/9//2//X/
9f/1//T/9P/0//T/8f/x//H/8f/x//H/8f/w//L/8v/y//L/8P/w//D/8P/w//H/8f/x
//H/8f/x//H/8//z//P/8//z//P/8//z//P/8//0//T/8v/y//L/8v/0//T/9P/1//X/
9f/1//X/9f/1//X/9f/1//X/9f/1//X/9f/1//X/9f/1//X/9P/0//T/9P/0//L/8v/y
//H/8//z//P/8//z//P/8v/y//L/8v/y//L/8v/x//H/8f/w//D/8P/w//D/8P/w//D/
8P/w/+//7//v/+//7//u/+7/7v/u/+7/7P/s/+z/7P/s/+z/7P/s/+z/7P/s/+z/7P/s
/+z/6//t/+3/7f/t/+3/7f/t/+3/6//r/+v/6//r/+v/6//r/+v/6//r/+v/6//r/+v/
6//r/+v/6//s/+z/7P/s/+z/7P/s/+z/7P/s/+z/7P/s/+z/7f/t/+7/7v/u/+//8P/y
//L/8v/z//P/9P/1//b/+f/6//v//P/6//r/+v/6//j/9f/z//H/8f/w/+//7//u/+3/
6//q/+v/6P/n/+f/5//n/+f/5//p/+r/6v/p/+b/5f/l/+X/5f/k/+T/5P/k/+T/5P/k
/+b/5v/m/+b/5P/k/+T/5P/m/+b/5v/m/+b/5v/m/+b/5v/m/+b/5//l/+X/5f/l/+f/
6//w//j/BAASAB4AKQA5AE4AYgBzAHYAZQBTAFIAVwBgAGgAagBmAF4AUAA6AB0A9P/N
/7b/rP+q/77/2P/o/+3/7//y//L/8P/u/+3/7f/t/+3/7v/u/+7/7v/s/+3/7f/t/+//
7//v/w==
         </WaveFormData>
      </LeadData>
      <LeadData>
         <LeadByteCountTotal>10000</LeadByteCountTotal>
         <LeadTimeOffset>0</LeadTimeOffset>
         <LeadSampleCountTotal>5000</LeadSampleCountTotal>
         <LeadAmplitudeUnitsPerBit>4.88</LeadAmplitudeUnitsPerBit>
         <LeadAmplitudeUnits>��V</LeadAmplitudeUnits>
         <LeadHighLimit>2147483647</LeadHighLimit>
         <LeadLowLimit>268435456</LeadLowLimit>
         <LeadID>V3</LeadID>
         <LeadOffsetFirstSample>0</LeadOffsetFirstSample>
         <FirstSampleBaseline>0</FirstSampleBaseline>
         <LeadSampleSize>2</LeadSampleSize>
         <LeadOff>FALSE</LeadOff>
         <BaselineSway>FALSE</BaselineSway>
         <ExcessiveACNoise>FALSE</ExcessiveACNoise>
         <MuscleNoise>FALSE</MuscleNoise>
         <LeadDataCRC32>4139831588</LeadDataCRC32>
         <WaveFormData>
8v/y//L/8v/w//D/8P/w//L/8v/y//L/8P/w//D/8P/u/+7/7v/u/+//8P/x//L/8v/z
//X/9f/1//X/9//3//f/9//5//n//P/8//z//f/8//3//v///////v/+//7/+//4//f/
9v/4//j/+P/2//P/8v/x//D/7f/r/+r/6v/s/+z/7P/s/+3/7v/u/+7/7f/t/+3/7P/s
/+r/6v/r/+v/6//r/+v/6//r/+v/6//r/+v/6v/q/+r/6v/q/+r/7P/s/+z/7P/s/+z/
7f/t/+3/7P/s/+3/8f/y//P/+f8BAAsAEgAcACoAOABHAGEAeQCJAJ0AuADZAO4A8gDt
AOEAwwCXAGgAMwD2/87/vP+3/8L/2f/o/+3/8f/0//P/8f/y//L/7//u/+7/7v/t/+3/
7f/u//D/7//v/+//7//v/+//7//w//D/8P/w//D/8f/x//H/8//z//P/8//y//L/8v/z
//P/8//z//P/8//0//T/9P/0//X/9f/1//b/9v/3//f/9//4//j/+P/5//n/+f/5//r/
/P/8//z//P/9//3//f/+/wAAAQABAAMAAwAFAAUABQAGAAcABwAKAAwADQAOAA8AEAAR
ABIAFQAXABgAGwAbAB4AIAAgACEAJAAmACYAKAApACsALAAtAC4AMAAxADAAMAAwADAA
MAAwADAAMAAwADAALwAvACsAKgApACgAJwAmACUAJAAfAB4AHAAZABUAEwARAA4ADAAK
AAgABgAGAAQAAwABAP///v/8//z//f/8//v/+v/7//r/+f/5//n/+P/4//j/9//3//f/
9//3//f/9//3//f/9//3//b/9v/3//f/9v/2//f/9//3//f/9//3//f/+v/6//r/+v/5
//n/+f/5//n/+f/5//r/+P/4//j/+P/6//r/+//7//n/+f/5//r/+v/6//r/+v/6//r/
+v/6//r/+v/6//r/+v/6//r/+v/6//r/+v/5//n/+f/5//n/+f/5//n/+P/2//b/9v/2
//f/9//3//f/9//2//b/9v/2//b/9v/2//b/9f/1//X/9//2//b/9v/0//T/9P/0//T/
9P/0//T/9P/0//T/9P/0//T/9P/0//T/9P/0//T/9P/0//T/8//1//P/8//z//T/9P/0
//T/9P/0//X/9//3//n/+f/7//v/+f/5//v/+//+//7//v///wAAAQACAAMAAQAAAAAA
AAD///z/+//6//r/+v/6//j/9//2//X/9P/x/+//7v/u/+7/7v/u/+7/8f/y//L/8v/w
/+//7v/s/+7/7P/s/+3/6//r/+v/6//t/+3/7f/t/+//7//u/+7/7P/s/+z/7P/s/+z/
7P/s/+z/7P/t/+3/7f/s/+z/7f/v//L/9f/7/wMADQAUAB4AKgA4AEkAYwB7AIsAnQCy
AMsA5ADwAPMA6wDTAK0AgABPABgA6P/M/73/wP/T/+b/7f/x//b/9//1//L/8v/x//D/
8P/w//H/8f/x//L/8v/x//H/8f/x//H/8f/x//L/8v/y//L/8P/x//H/8f/z//P/8//z
//T/9P/0//X/9f/1//X/9f/1//b/9v/2//b/9//3//f/9v/2//f/9//3//j/+P/4//v/
+//7//v//P/+//7//v/+/////////wAAAgADAAMAAwADAAUABQAFAAYABwAHAAoADAAN
AA4ADwAQABEAEgAVABcAGAAbABsAHgAgACAAIQAkACYAJgAoACkAKwAsAC0ALgAwADEA
MAAwADAAMAAyADIAMgAyADAAMAAvAC8ALQAsACsAKgApACgAJwAmACEAIAAeABsAGQAX
ABUAEgAOAAwACgAIAAYABAADAAEA///+//z//P/7//r/+f/4//f/9v/1//X/9f/0//T/
9P/z//P/8//z//P/8//z//P/9f/1//X/9P/y//P/8//y//T/9f/1//X/9f/1//X/9f/0
//T/9P/0//X/9f/1//X/9f/1//X/9v/2//b/9v/2//b/9v/3//f/9//3//f/+P/4//j/
+P/4//j/+P/4//j/+P/4//j/+P/4//j/+P/4//j/+P/4//f/9//3//f/9//3//f/9//2
//T/9P/0//T/9f/1//X/9f/1//T/9P/0//T/9P/0//T/9P/z//P/8//z//L/8v/y//L/
8v/y//L/8v/y//L/8v/y//L/8v/y//L/8v/y//L/8v/y//L/8v/y//L/8v/x//H/8f/x
//H/8f/x//H/8f/x//H/8f/x//H/8f/x//H/8f/x//L/8P/y//L/8v/y//L/8//1//X/
9//3//n/+f/5//n/+//7//z//P/8//3//v///wAAAQABAAAAAAAAAP///P/7//r/+P/4
//j/9v/3//b/9f/0//H/7//u/+7/7P/s/+z/7P/t/+7/7v/u/+v/6//r/+r/7P/q/+r/
6//r/+v/6//r/+v/6//r/+v/6//r/+r/6v/q/+r/6v/q/+z/7P/s/+z/7P/s/+3/7f/t
/+z/7P/t/+//8P/x//f///8HABAAGgAiAC4APQBPAGUAdwCFAJYAqwC+ANAA3QDfANMA
uQCQAGEAMAAAANr/x//A/8n/3v/t//H/9P/3//X/8v/y//H/8P/w//D/7//v/+//8P/w
/+//7//v/+//7//v/+//8P/w//D/8P/w//H/8f/x//H/8f/x//H/8v/y//L/8//z//P/
8//z//X/9v/2//b/9v/3//f/9//2//b/9//3//f/+P/4//j/+//7//v/+//6//z//P/8
//z//f/9//3//v8AAAEAAQABAAEAAwADAAcACAAJAAkACAAKAAsADAANAA4ADwAQABMA
FQAWABkAFwAaABwAHAAfACIAJAAkACYAJwApACoAKwAsAC4ALwAwADAAMAAwADAAMAAw
ADAAMAAwAC8ALwAtACwAKwAqACkAKAAnACYAIwAiACAAHQAZABcAFQASABIAEAAOAAwA
CAAGAAUAAwABAAAA/v/+//3//P/7//r/+f/4//f/9//3//b/9v/2//X/9f/1//X/9f/1
//X/9f/1//X/9f/0//T/9f/1//T/9P/1//X/9f/1//X/9f/1//j/+P/4//j/9//3//f/
9//5//n/+f/6//r/+v/6//r/+v/6//v/+//5//n/+f/6//r/+v/6//r//P/8//z//P/6
//r/+v/6//z//P/8//z//P/8//z/+//7//v/+//7//n/+f/5//j/+P/4//j/+P/3//f/
9//3//f/9v/2//b/9v/2//b/9v/4//f/9//3//X/9P/0//T/9P/0//T/9P/0//T/9P/0
//T/9P/0//T/9P/0//T/9P/0//T/9P/0//T/9P/0//P/8//z//P/8//x//H/8f/x//P/
8//z//P/8f/x//H/8f/z//P/8v/y//L/8//z//P/8v/y//L/8v/y//L/8v/y//L/8v/0
//T/9P/0//T/9f/3//f/9//3//n/+f/7//v//f/9//z//P/8//3//v///wAAAQABAAAA
AAAAAP///P/7//r/+v/6//r/+P/3//b/9f/0//H/7//u/+7/7P/s/+z/7P/v//D/8P/w
/+//7//v/+7/7v/s/+z/7f/r/+v/6//r/+v/6//r/+v/7f/t/+z/7P/s/+z/7P/s/+z/
7P/s/+z/7P/s/+3/7f/t/+z/7P/t/+3/7v/x//X/+/8FAA4AFAAeACoANQBDAFcAaQB3
AIYAlwCqALwAyQDLAMMArQCGAFkALAACAN7/yf++/8P/1v/n/+//8P/z//P/8v/w/+//
7v/u/+7/7//v/+//8P/u/+3/7f/t/+//7//v/+//7v/u/+7/7v/u/+//7//v//H/8f/x
//H/8P/w//D/8f/z//P/8//z//P/9P/0//T/9P/1//X/9f/2//b/9//3//f/+P/4//j/
+f/5//n/+f/6//z//P/8//z//f/9//3//P/+//////8BAAEAAwADAAMABAAFAAUABgAI
AAkACgANAA4ADwAQAA8AEQASABUAFQAYABoAGgAbAB4AIAAgACIAIwAlACYAJwAoACoA
KwAsACwALAAsACwALAAsACwALAAsACsAKwApACgAJwAmACUAJAAjACIAHwAeABwAGQAX
ABUAEwAQABAADgAMAAoACAAGAAUAAwABAAAA/v/+//v/+v/5//j/+f/4//f/9//1//T/
9P/0//X/9f/1//X/9f/1//X/9f/1//X/9f/0//T/9f/1//T/9P/1//X/9f/1//X/9f/1
//b/9v/2//b/9//3//f/9//3//f/9//4//j/+P/4//j/+P/4//n/+f/5//n/+f/6//r/
+v/6//r//P/8//z//P/6//r/+v/6//z//P/8//z/+v/6//r/+f/5//n/+f/5//n/+f/5
//j/+P/4//j/+P/3//f/9//3//f/9v/2//b/+P/4//j/+P/2//X/9f/1//X/9P/0//T/
9P/0//T/9P/0//T/9P/0//T/9P/0//T/9P/0//T/9P/0//T/9P/0//T/9P/0//P/8//z
//P/8//z//P/8//z//P/8//z//P/8//z//P/8//z//P/8v/y//L/8//z//P/8v/y//L/
8v/y//L/8v/y//L/8//z//P/8f/z//P/9P/y//L/8v/y//T/9f/3//f/+f/5//v/+//7
//v//f/9//7//v/+////AAABAAIAAwABAAAAAAAAAP///P/7//r/+v/6//r/+P/3//b/
9f/0/+//7f/s/+z/6v/q/+r/6v/s/+7/7//w/+//7//v/+7/7P/q/+r/6//t/+3/7f/t
/+3/7f/t/+3/6//r/+r/6v/s/+z/7P/s/+r/6v/q/+r/6v/q/+v/6//t/+z/7P/t/+3/
8P/z//f///8JABAAFgAiACwAOQBLAF8AbwB9AI4AowC4AMQAxQC9AKkAiQBcADEABgDg
/8j/u/+6/8v/4P/p/+3/8v/z//H/8P/w/+//7v/u/+7/7//v/+//8P/u/+3/7f/t/+//
7//v/+//8P/w//D/8P/w//H/8f/x//H/8f/x//H/8v/y//L/8//z//P/8//z//P/9P/0
//T/9P/1//X/9f/2//b/9//3//f/+P/4//j/+f/5//n/+f/6//z//P/8//z//f/9//3/
AAACAAMAAwABAAEAAwADAAUABgAHAAcACAAKAAsADAAPABAAEQASABEAEwAUABcAFwAa
ABwAHAAdACAAIgAiACYAJwApACoAKQAqACwALQAuAC4ALgAuAC4ALgAuAC4ALgAuAC0A
LQAtACwAKwAqACkAKAAnACYAIwAiACAAHQAbABkAFwAUABAADgAMAAoACgAIAAcABQAD
AAIAAAAAAP///v/9//z//f/8//v/+//5//j/+P/4//f/9//3//f/9f/1//X/9f/3//f/
9//2//b/9//3//b/9v/3//f/9//5//n/+f/5//j/+P/4//j/+f/5//n/+f/5//n/+f/6
//r/+v/6//r/+v/6//v/+//9//3//f/+//z//P/8//z//P/8//z//P/8//z//P/8//7/
/v/+//7//P/8//z/+//7//v/+//7//v/+//7//r/+v/6//r/+v/5//n/+f/5//v/+v/6
//r/+P/4//j/+P/4//f/9//3//X/9P/0//T/9v/2//b/9v/2//b/9v/2//j/+P/4//j/
9//2//X/9P/1//b/9//4//b/9v/2//X/9//3//f/9//1//X/9f/1//X/9f/1//X/9f/1
//X/9f/3//f/9v/2//b/9//3//f/9//2//X/9P/4//b/9v/2//b/9v/4//n/+//7//v/
+//9//3//f/9//////8AAAAAAAABAAIAAwAEAAUAAwACAAIAAgABAP7//f/8//7//v/+
//z/+//6//n/+P/1//P/8v/y//L/8v/y//L/9f/2//b/9v/z//P/8//y//D/7v/u/+//
8f/x//H/8f/x//H/8f/x//H/8f/w//D/8P/w//D/8P/w//D/8P/w//L/8v/z//P/8f/w
//D/8f/1//j/+f///wkAEQAaACIALgA8AE8AaQCBAJMApQDAAN0A8gD4APcA6wDNAKEA
dgBFAAoA3v/G/73/xv/b/+z/8f/1//r/+f/3//b/9v/1//T/9P/0//P/8//z//T/9P/z
//P/8//z//P/8//z//b/9v/2//b/9P/1//X/9f/1//X/9f/1//b/9v/2//f/9//3//f/
9//5//r/+v/6//r/+//7//v/+v/6//v/+//7//z//P/8/////////////v8AAAAAAAAC
AAMAAwADAAIABAAFAAUABwAHAAkACQAJAAoACwALAA4AEAARABIAEwAUABUAFgAVABcA
GAAbAB0AIAAiACIAIwAmACgAKAAqACsALQAuAC8AMAAyADMAMgAyADIAMgA0ADQANAA0
ADIAMgAxADEAMQAwAC8ALgArACoAKQAoACUAJAAiAB8AGwAZABcAFAASABAADgAMAAwA
CgAJAAcABQAEAAIAAgABAAAA///+//3//P/7//v/+//6//r/+v/5//n/+f/5//n/+f/5
//n/9//3//f/9v/2//f/9//2//j/+f/5//n/+f/5//n/+f/6//r/+v/6//v/+//7//v/
+f/5//n/+v/8//z//P/8//z//P/9//3//f/9//3//v/+//7//v/+//7//v/+//7//v/+
//7//v/8//z//P/8//7//v/+//3/+//7//v/+//7//v/+//6//z//P/8//z/+f/5//n/
+f/7//r/+v/6//j/+P/4//j/+v/5//n/+f/3//b/9v/2//b/9v/2//b/9v/2//b/9v/2
//b/9v/2//j/+P/4//j/9//2//X/9P/2//b/9v/1//X/9f/1//X/9f/1//X/9f/3//f/
9//3//X/9f/1//X/9//3//b/9v/0//X/9f/1//T/9P/0//T/9P/0//T/9P/2//X/9f/2
//T/9P/0//T/9v/3//n/+f/5//n/+//7//v/+//9//3//v/+//7///8AAAEAAgADAAUA
BAAEAAQAAwAAAP///v/8//z//P/6//v/+v/5//j/9f/z//L/8v/w//D/8P/w//P/9P/0
//T/8f/x//H/8P/y//D/8P/x/+//7//v/+//7//v/+//7//v/+//7v/u/+7/7v/u/+7/
7v/u/+7/7v/u/+7/7//v/+//7v/u/+//8f/y//P/9////wkAEgAYACIAMAA9AE8AZQB3
AIcAmACtAMQA1gDhAOMA2QC9AJIAYwA0AAQA3v/J/8L/yf/e/+3/8//0//f/9//0//T/
8//y//L/8v/x//H/8f/y//L/8f/x//H/8f/x//H/8f/y//L/8v/y//D/8f/x//H/8//z
//P/8//0//T/9P/1//X/9f/1//X/9f/2//b/9v/2//f/9//3//j/+P/5//n/+f/6//r/
+v/7//v/+//7//r//P/8//z//v/////////+/wAAAQABAAMAAwAFAAUABQAGAAcABwAI
AAoACwAMAA8AEAARABIAEwAVABYAGQAXABoAHAAcAB0AIAAiACIAJAAlACcAKAApACoA
LAAtADAAMAAwADAAMAAwADAAMAAwADAALwAvAC8ALgAtACwAKQAoACcAJgAjACIAIAAd
ABsAGQAXABQAEgAQAA4ADAAKAAgABwAFAAMAAgAAAAAA/f/8//v/+v/7//r/+f/5//n/
+P/4//j/9f/1//X/9f/1//X/9f/1//X/9f/1//T/9P/1//X/9P/0//X/9f/1//X/9f/1
//X/9v/2//b/9v/3//f/9//3//f/9//3//j/+P/4//j/+P/4//j/+f/5//n/+f/5//r/
+v/6//r/+v/6//r/+v/6//r/+v/6//r/+v/6//r/+v/6//r/+v/5//n/+f/5//n/+f/5
//n/+P/6//r/+v/6//n/+f/5//n/9//2//b/9v/2//b/9v/2//b/9f/1//X/9f/0//T/
9P/0//T/9P/0//T/9P/0//T/9P/0//T/9P/0//T/9P/0//T/9P/0//T/9P/0//T/8//z
//P/8//z//P/8//z//P/8//z//P/8//z//P/8//z//P/8//y//L/8v/z//P/8//y//L/
8v/y//T/9P/0//T/8v/z//P/8//z//P/8//z//T/9P/0//T/9P/0//T/9P/0//T/9f/3
//f/9//3//n/+f/5//n/+//7//z//P/8//3//v///wAAAQADAAIAAgACAAEA/v/9//z/
+v/6//r/+P/5//j/9//2//P/8f/w//D/7v/u/+7/7v/v//D/8P/w/+//7//v/+7/8P/u
/+7/7//v/+//7//v/+3/7f/t/+3/7f/t/+z/7P/s/+z/7P/s/+z/7P/s/+z/7v/u/+//
7//v/+7/7v/v/+//8P/x//X//f8HABAAFgAgACoANwBFAFkAaQB5AIgAmQCuAL4AyQDL
AMEAqQCCAFMAKAD+/9z/yf/C/8f/2v/r//H/9P/1//X/9P/y//H/8P/w//D/8f/x//H/
8v/w/+//7//v//H/8f/x//H/8v/y//L/8v/w//H/8f/x//P/8//z//P/8v/y//L/8//z
//P/8//z//P/9P/0//T/9P/1//X/9f/2//b/9//3//f/+P/4//j/+f/5//n/+f/6//z/
/P/8//z//f/9//3//v8AAAEAAQABAAEAAwADAAUABgAHAAcACAAKAAsADAANAA4ADwAQ
ABEAEwAUABcAFwAaABwAHAAdACAAIgAiACQAJQAnACgAKQAqACwALQAuAC4ALgAuAC4A
LgAuAC4ALgAuAC0ALQArACoAKQAoACcAJgAlACQAIwAiACAAHQAbABkAFwAUABIAEAAO
AAwADAAKAAkABwADAAIAAAAAAP///v/9//z/+//6//n/+f/5//j/+P/4//f/9//3//f/
9f/1//X/9f/1//X/9f/0//b/9//3//b/9P/1//X/9f/1//X/9f/1//b/9v/2//b/9//3
//f/9//3//f/9//4//r/+v/6//r/+v/6//v/+//7//v/+//8//r/+v/6//r//P/8//z/
/P/6//r/+v/6//r/+v/6//r/+v/6//r/+f/5//n/+f/5//n/+f/5//j/+P/4//j/+P/5
//n/+f/5//f/9v/2//b/9v/2//b/9v/2//X/9f/1//X/9P/0//T/9P/0//T/9P/0//T/
9P/0//T/9P/0//T/9P/0//T/9P/0//T/9P/0//T/9P/0//P/8//z//P/8//1//X/9f/1
//P/8//z//P/8//z//P/8//z//P/8v/y//L/8//z//P/8v/y//L/8v/y//L/8v/y//L/
8//z//P/8//z//P/8//0//T/8v/y//L/8v/0//X/9//3//f/9//5//n/+//7//3//f/+
//7//v///wAAAQACAAMAAwACAAIAAgABAP7//f/8//z//P/8//r/9//2//X/9P/z//H/
8P/w/+7/7v/u/+7/7//w//D/8P/v/+//7//u/+7/7P/s/+3/7f/t/+3/7f/t/+3/7f/t
/+3/7f/s/+z/7P/s/+z/7P/s/+z/7P/s/+z/7P/t/+3/7f/s/+z/7f/v//D/8f/1//n/
AwAMABQAHAAmAC8AOwBPAGEAbQB6AI0AogCyALkAuQCvAJcAbgBDABoA9P/W/8P/vP/D
/9b/5//t//D/8//z//L/8v/x//D/8P/w/+//7//v//D/7v/t/+3/7f/v/+//7//v//D/
8P/w//D/8P/x//H/8f/x//H/8f/x//L/8v/y//P/8//z//P/8//z//T/9P/0//T/9f/1
//X/9v/2//f/9//3//j/+P/4//n/+f/5//n/+P/6//r/+v/6//v/+//7//r//P/9//3/
/////wEAAQABAAIAAwADAAQABgAHAAgACwAMAA0ADgAPABEAEgAVABMAFgAYABgAGQAc
AB4AHgAgACEAIwAkACMAJAAmACcAKAAoACgAKAAoACgAKAAoACgAKAAnACcAJwAmACUA
JAAjACIAIQAgAB0AHAAaABcAFwAVABMAEAAQAA4ADAAKAAgABgAFAAMAAQAAAP7//v/9
//z/+//6//n/+P/3//f/9f/0//T/9P/1//X/9f/1//P/8//z//P/8//z//P/8v/0//X/
9f/0//T/9f/1//X/9f/1//X/9f/2//b/9v/2//f/9//3//f/9//3//f/+P/4//j/+P/4
//j/+P/5//n/+//7//v//P/6//r/+v/6//z//P/8//z//P/8//z//P/6//r/+v/6//r/
+v/6//n/+f/5//n/+f/5//n/+f/4//j/+P/4//j/9//3//f/9//3//b/9v/2//j/+P/4
//j/9v/1//X/9f/1//T/9P/0//T/9P/0//T/9P/0//T/9P/0//T/9P/0//T/9P/0//T/
9P/0//T/9P/0//T/9P/z//P/8//z//P/8//z//P/8//z//P/8//z//P/8//z//P/8//z
//L/8v/y//P/8//z//L/8v/y//L/8v/y//L/8v/y//P/8//z//P/8//z//P/9P/y//L/
9P/0//L/8v/y//L/9P/1//f/9//3//f/+f/5//n/+f/7//v//P/8//z//f/+////AAAB
AAEAAAAAAAAA/f/6//n/+P/6//r/+v/4//X/9P/z//L/7//t/+z/7P/u/+7/7v/u/+//
8P/w//D/7//v/+//7v/s/+r/6v/r/+3/7f/t/+3/6//r/+v/6//t/+3/7P/s/+z/7P/s
/+z/7P/s/+z/7P/s/+z/7f/t/+3/7P/s/+3/7//y//X/9/8BAAsAEgAYACIALgA7AFEA
ZQB1AIMAmgC1AMgAzADHALkAmwBvAEQAGwDu/8z/vP+3/77/0//k/+n/7f/w//H/7//u
/+7/7//u/+7/7v/t/+3/7f/u/+7/7f/t/+3/7//v/+//7//w//D/8P/w//D/8f/x//H/
8f/x//H/8f/w//D/8P/x//H/8f/x//H/8f/y//L/8v/y//P/8//z//T/9P/1//X/9f/2
//b/9v/3//f/9//3//j/+v/6//r/+v/7//v/+//+/wAAAQABAP////8BAAEAAwAEAAUA
BQAGAAgACQAKAAsADAANAA4AEQATABQAFwAVABgAGgAaAB0AIAAiACIAIgAjACUAJgAn
ACgAKgArACwALAAsACwALAAsACwALAAsACwAKwArACkAKAAnACYAJQAkACMAIgAhACAA
HgAbABcAFQATABAAEAAOAAwACgAGAAQAAwABAAEAAAD+//7/+//6//n/+P/3//b/9f/1
//X/9P/0//T/8//z//P/8//z//P/8//z//P/8//z//L/8v/z//P/8v/0//X/9f/1//X/
9f/1//X/9P/0//T/9P/3//f/9//3//f/9//3//j/+P/4//j/+P/4//j/+f/5//j/9//2
//b/+P/4//j/+P/4//j/+P/4//r/+v/6//r/+f/4//f/9v/4//j/+P/3//f/9//3//f/
9//3//f/9v/0//T/9P/0//X/9f/1//X/9f/0//T/9P/y//L/8v/y//L/8f/x//H/8f/w
//D/8P/y//L/8v/y//D/8P/w//D/8P/w//D/8P/y//L/8v/y//D/8P/w//D/8v/y//L/
8f/x//H/8f/x//H/8f/x//H/7//v/+//7//v/+//7//v//H/8f/w//D/7v/v/+//7//w
//D/8P/y//D/8P/w//D/8v/z//X/9f/1//X/9//3//f/9//5//n/+P/4//j/+f/8//3/
/v////3//P/8//z//f/6//n/+P/4//j/+P/2//X/9P/z//L/7//t/+z/7P/s/+z/7P/s
/+//8P/w//D/7v/t/+z/6v/s/+r/6v/r/+v/6//r/+v/6//r/+v/6//t/+3/7P/s/+r/
6v/q/+r/7P/s/+z/7P/s/+z/7f/t/+v/6v/q/+v/7f/w//P/9f/7/wMADAAWACAALgA/
AFEAawCBAJEApgDBAOAA8ADzAO0A3QC5AIoAWwAoAPD/zv+9/7j/x//e/+n/7f/y//X/
8//w//D/8f/w//D/8P/t/+3/7f/u//D/7//v/+//7//v/+//7//w//D/8P/w//D/8f/x
//H/8f/x//H/8f/y//L/8v/z//P/8//z//P/8//0//T/9P/0//X/9f/1//T/9P/1//X/
9f/2//b/9v/5//n/+f/5//j/+v/6//r//P/9//3//f/8//7///////////8BAAEAAwAE
AAUABQAGAAgACQAKAAsADAANAA4AEQATABQAFwAXABoAHAAcAB0AIAAiACIAJAAlACcA
KAApACoALAAtAC4ALgAuAC4ALgAuAC4ALgAwADAALwAvAC0ALAArACoAKQAoACcAJgAj
ACIAIAAdABsAGQAXABQAEAAOAAwACgAKAAgABwAFAAEAAAD+//7/+//6//n/+P/5//j/
9//3//f/9v/2//b/9f/1//X/9f/1//X/9f/1//P/8//z//L/9P/1//X/9P/y//P/8//z
//P/8//z//P/9P/0//T/9P/1//X/9f/1//f/9//3//j/9v/2//b/9v/2//b/9//3//f/
9//3//j/+v/6//r/+v/6//r/+v/6//r/+v/6//r/+v/6//r/+v/4//j/+P/3//n/+f/5
//n/+f/5//n/+P/4//j/+P/4//f/9//3//f/9//2//b/9v/0//T/9P/0//b/9f/1//X/
9f/0//T/9P/0//T/9P/0//T/9P/0//T/9P/0//T/9P/0//T/9P/0//T/9P/0//T/9P/0
//T/8//z//P/8//z//H/8f/x//H/8//z//P/8//z//P/8//z//P/8//y//L/8v/z//P/
8//0//T/9P/0//T/9P/0//T/9P/1//P/8v/0//T/9P/0//T/9f/3//f/9//3//n/+f/5
//n/+//7//z//P/8//3//v///wAAAQADAAIAAgACAP///P/7//r/+v/6//r/+P/3//b/
9f/0//P/8f/w//D/8P/w//D/8P/x//L/8v/y/+//7//v/+7/8P/u/+7/7//v/+//7//v
/+//7//v/+//7f/t/+z/7P/u/+7/7v/u/+7/7v/u/+7/7v/u/+//7//v/+7/7v/v/+//
8v/1//n/AQAJABIAHAAmADIAPwBTAGkAewCJAJwAtQDKANwA5QDjANMAswCGAFkAJgD2
/9T/xf/A/8v/4v/t//H/9P/3//f/9P/0//H/8P/w//D/8f/x//H/8v/y//H/8f/x//H/
8f/x/w==
         </WaveFormData>
      </LeadData>
      <LeadData>
         <LeadByteCountTotal>10000</LeadByteCountTotal>
         <LeadTimeOffset>0</LeadTimeOffset>
         <LeadSampleCountTotal>5000</LeadSampleCountTotal>
         <LeadAmplitudeUnitsPerBit>4.88</LeadAmplitudeUnitsPerBit>
         <LeadAmplitudeUnits>��V</LeadAmplitudeUnits>
         <LeadHighLimit>2147483647</LeadHighLimit>
         <LeadLowLimit>268435456</LeadLowLimit>
         <LeadID>V4</LeadID>
         <LeadOffsetFirstSample>0</LeadOffsetFirstSample>
         <FirstSampleBaseline>0</FirstSampleBaseline>
         <LeadSampleSize>2</LeadSampleSize>
         <LeadOff>FALSE</LeadOff>
         <BaselineSway>FALSE</BaselineSway>
         <ExcessiveACNoise>FALSE</ExcessiveACNoise>
         <MuscleNoise>FALSE</MuscleNoise>
         <LeadDataCRC32>890901053</LeadDataCRC32>
         <WaveFormData>
9P/0//T/9P/y//L/8v/y//T/9P/0//T/8v/y//L/8v/w//D/8P/w//H/8v/z//T/9P/2
//f/9//1//f/9//4//r/+v/7//v//f/9//3//v///////v/9//3//f/9//3//f/6//n/
+f/7//v/+//5//b/9f/0//P/8P/v/+z/6//s/+3/7v/w/+7/8P/w//D/8P/v/+//7//s
/+z/7P/s/+7/7v/u/+7/7v/u/+7/7v/s/+z/7P/s/+7/7f/t/+3/7f/t/+7/7v/w//D/
8P/w//D/8P/w//D/8v/y//H/9f/+/wUADAASABsAJQAxAEoAZwCCAJ8AvQDjAP8ABgEB
AfUA1QCmAHUAQwANAOX/1P/O/9P/4v/t//L/9f/4//b/8//z//P/8f/w/+//7//t/+3/
7f/u/+//7//w//H/7//v/+//7//v//D/8P/w//D/8f/x//H/8v/y//L/8//x//H/8f/x
//P/8//z//T/9P/0//X/9f/3//f/9//4//f/9v/1//T/9v/4//j/+P/4//j/+P/5//n/
+f/5//r/+f/5//n/+//+//7//v/+//7//v8AAAEAAgACAAMABAAHAAgACQAKAAoADAAN
AA4ADwAQABEAEwAUABUAFwAYABkAGwAdAB4AIQAjACQAJQAnACgAKQAqACkAKQAoACcA
KQAqACoAKQApACkAKQApACcAJgAlACQAIgAhACAAHgAdABwAGQAXABMAEQAPAA0ACwAJ
AAcABQADAAIAAAD//wAA/v/+//z/+v/6//r/+v/4//f/9//3//b/9f/1//X/9P/0//T/
9f/1//T/9P/0//T/9P/0//T/9P/0//T/8//1//b/9v/2//T/9P/0//T/9v/2//f/9//4
//j/+P/4//b/9v/2//f/9//3//f/9//3//j/+f/5//r/+v/6//v/+f/5//n/+f/5//n/
+v/6//r/+f/5//n/+f/5//n/+f/5//n/+f/5//v/+v/6//r/+P/4//j/+P/3//f/9//3
//f/9//3//f/9v/2//b/9v/2//X/9f/1//X/9f/1//X/9f/1//T/9P/0//T/9P/0//T/
9P/0//T/9P/0//T/9P/0//T/9P/z//X/9f/1//X/9f/1//X/9f/1//P/8//x//L/8//0
//X/9v/0//b/9//3//f/+f/5//r/+v/6//v/+//9//3//f/+//7/////////////////
///9//r/+f/5//n/+f/5//f/+P/3//b/9f/y//H/7v/t/+//7//v//D/8v/0//T/9P/w
/+//7//v/+7/7v/u/+7/7P/s/+z/7P/s/+z/7P/s/+7/7v/u/+7/7P/r/+v/6//t/+3/
7v/u/+7/7v/u/+7/7v/u/+7/7v/u//D/8f/z//r/AwAIAA4AGQAjADMATABrAIYAnwC5
ANkA9wAIAQ0BAwHrAL4AiwBbACkA+//g/9L/0f/e/+v/8P/x//b/9v/1//P/8f/x//D/
7//v//H/8f/x//L/8P/v/+//7//v/+//7//v/+//8P/w//D/7v/v/+//7//w//D/8P/x
//H/8f/x//H/8f/x//H/8v/y//L/8//z//P/8//z//T/9P/0//T/9P/0//b/9v/2//b/
9v/2//f/+f/5//n/+v/5//n/+f/7//7//v/+//7//v/+/wAAAQAAAAAAAQACAAUABgAH
AAgABgAIAAkACgANAA4ADwARABIAEwAVABYAFwAZABsAHAAdAB8AIAAhACMAJAAlACYA
JgAnACcAJwAnACgAKAAnACcAJwAnACcAJwAmACUAJAAiACEAIAAeABsAGgAXABUAFQAT
ABEADwANAAsACQAHAAMAAgAAAP///v/8//z/+v/4//j/+P/4//b/9f/1//X/9P/z//P/
8//y//L/8v/z//H/8P/w//D/8v/y//L/8v/y//L/8v/x//P/9P/0//T/8v/y//L/8v/y
//L/8//z//T/9P/0//T/9P/0//T/9f/1//X/9f/1//X/9v/3//f/9P/0//T/9f/1//X/
9f/1//f/9//4//j/+P/3//f/9//1//X/9f/1//X/9f/1//X/9//2//b/9v/2//b/9v/2
//X/9f/1//X/9f/1//X/9f/0//T/9P/0//T/8//z//P/8//z//P/8//z//P/8v/y//L/
8v/y//L/8v/y//L/8v/y//L/8v/y//L/8v/y//H/8//z//P/8//x//H/8f/x//H/8f/x
//H/8//z//P/8//x//H/8f/x//H/8P/w//H/8f/x//H/8P/w//D/8P/w//L/9P/1//X/
9f/3//f/+P/4//j/+f/5//n/+f/5//r//P/9//3//f/9//3//f/9//3/+v/5//n/+f/5
//n/9//2//X/9P/z//D/7//s/+v/6//r/+v/7P/s/+7/7v/u/+7/7f/t/+3/7P/s/+z/
7P/s/+z/7P/s/+z/7P/s/+z/7P/s/+z/7P/q/+n/6f/p/+v/6//s/+z/7P/s/+z/7P/s
/+z/7P/s/+7/7v/v//H/+P/9/wYADAATAB0AKQA4AFEAbACFAJsAtQDRAOgA9wD5AOsA
zACdAGsAOwAPAOz/1v/P/9T/4//u//H/9P/0//P/8//x//H/8P/v/+//7//v/+//8P/u
/+3/7f/t/+3/7f/t/+3/7f/u/+7/7v/u/+//7//v/+7/7v/u/+//8f/x//H/8f/x//H/
8f/y//L/8v/z//P/8//z//P/9P/0//T/9P/0//T/9v/2//b/9P/0//T/9f/1//X/9f/2
//f/9//3//n/+v/6//r/+v/6//r//P/9/wAAAAABAAIAAQACAAMABAAGAAgACQAKAAsA
DAANAA8AEAARABMAFAAVABcAGQAaABsAHQAeAB8AIQAiACMAJAAmACcAJwAnACcAKAAo
ACcAJQAlACUAJQAnACYAJQAkACQAIwAiACAAHQAcABkAFwAVABMAEQAPAA0ACwAJAAcA
BQAEAAIAAQAAAP7//v/8//j/+P/4//j/+P/3//f/9//2//X/9f/1//b/9v/2//f/9//2
//b/9v/2//b/9v/2//T/9P/0//P/9f/2//b/9v/2//b/9v/2//b/9v/3//f/+P/4//j/
+P/4//j/+P/5//f/9//3//f/9//4//n/+f/4//j/+P/5//n/+f/5//n/+f/5//r/+v/6
//n/+f/5//v/+//7//v/+//7//v/+//7//r/+v/6//j/+P/4//j/9//3//f/9//3//f/
9//3//j/+P/4//j/+P/3//f/9//3//f/9//3//f/9//2//b/9v/2//b/9v/0//T/9P/0
//T/9P/0//T/9P/0//T/8//z//P/8//z//X/9f/1//X/8//z//P/8//z//P/8//z//X/
9f/1//X/8//y//L/8//z//P/8//z//P/8//z//P/8//0//T/9P/0//T/8//z//P/9P/0
//T/9P/0//T/9v/3//f/9//5//n/+v/8//z//f/9//v/+//7//z//v//////////////
/////////P/7//v/+//7//v/+f/4//f/9v/1//T/8//w/+//7f/t/+3/7v/w//L/8v/y
//D/7//v/+//7v/u/+7/7v/u/+7/7v/u/+7/7v/u/+7/7v/u/+7/7v/u/+3/7f/t/+3/
7f/u/+7/7v/u/+7/7v/u/+7/7v/u/+7/8P/x//P/+P///wYADAARABkAIQAuAEMAXABz
AIkAoQC5ANAA3wDjANsAwgCXAGkAPQAVAPL/3P/T/9b/3//s//H/9P/2//X/8//x//H/
8P/v/+//7//v/+//8P/u/+3/7f/t/+//7//v/+//7//w//D/8P/w//H/8f/x//D/8P/w
//H/8f/x//H/8f/x//H/8f/y//T/9P/1//X/8//z//P/9P/2//b/9v/2//T/9v/2//b/
9v/2//b/9//3//f/9//4//n/+f/5//v/+v/6//r/+v/8//z//v///wAAAAABAAIAAwAE
AAUABgAGAAgACQAKAAsADAANAA8ADgAPABEAEgAVABcAGQAaABkAGwAcAB0AHwAgACEA
IgAiACMAIwAjACMAJAAkACMAIwAjACMAIwAlACQAIwAiACAAHwAeABwAGwAaABcAFQAV
ABMAEQAPAA0ACwAJAAcABwAGAAQAAwACAAAAAAD+//r/+v/6//r/+P/3//f/9//2//X/
9f/1//b/9v/2//f/9f/0//T/9P/0//T/9P/0//b/9v/2//X/9f/2//b/9v/2//b/9v/2
//b/9v/3//f/+P/4//j/+P/6//r/+v/7//n/+f/5//n/+f/6//v/+//6//r/+v/7//v/
+//7//v//f/9//7//v/+//3//f/9//3//f/9//3//f/9//3//f/7//r/+v/6//r/+v/6
//r/+//7//v/+//5//n/+f/5//j/+P/4//j/+v/5//n/+f/5//n/+f/5//f/9//2//b/
9v/2//b/9v/2//b/9v/2//b/9v/2//b/9v/2//b/9f/3//f/9//3//f/9//3//f/9//3
//f/9//1//X/9f/1//f/9//3//f/9//2//b/9//1//X/9f/1//X/9f/1//X/9f/2//b/
9v/0//T/8//z//X/9v/2//b/9f/1//f/9v/0//T/9P/0//b/+P/5//n/+//9//3//v/8
//z//f/9/////////wAAAAABAAEAAQABAAEAAQABAAEA/v/9//3/+//7//v/+f/6//n/
+P/3//T/8//w/+//7//v/+//8P/w//L/8v/y//L/8f/x//H/8P/w//D/8P/u/+7/7v/u
//D/8P/w//D/7v/u/+7/7v/w/+//7//v/+//7//w//D/7v/u/+7/7v/w//D/8P/w//D/
8v/z//f//P8BAAgADgAVAB8AJwA4AE8AZgB7AJEArQDHANgA2QDRAL8AmgBrAD8AGQD1
/9z/0P/P/9r/5//u//H/9v/2//X/8//z//P/8v/x//H/8f/x//H/8v/w/+//7//v//H/
8f/x//H/8f/y//L/8v/y//P/8//z//D/8P/w//H/8//z//P/8//z//P/8//0//T/9P/1
//X/8//z//P/9P/2//b/9v/2//b/+P/4//j/+P/4//j/+f/7//v/+//8//v/+//7//3/
AAAAAAAAAAD+//7/AAABAAIAAgADAAQABQAGAAcACAAKAAwADQAOAA0ADgAPABEAEgAT
ABUAFgAVABcAGQAaAB0AHwAgACEAIwAkACUAJgAmACcAJwAnACcAKAAoACcAJwAnACcA
JwAnACYAJQAkACQAIwAiACAAHwAeABsAGQAZABcAFQATAA8ADQALAAkACQAIAAYABQAC
AAAAAAD+//z//P/8//z//P/7//v/+//6//n/+f/5//j/+P/4//n/9//2//b/9v/4//j/
+P/4//r/+v/6//n/9//4//j/+P/4//j/+P/4//j/+P/5//n/+v/6//r/+v/6//r/+v/7
//v/+//7//v/+f/6//v/+//8//z//P/9//3//f/9//3//f/9//7//v/8//v/+//7//3/
/f/9//3//f/9//3//f/7//r/+v/6//r/+v/6//r/+//7//v/+//5//n/+f/5//r/+v/6
//r/+v/5//n/+f/5//n/+f/5//f/9//2//b/+P/4//j/+P/4//j/+P/4//r/+v/6//r/
+f/4//f/9f/2//f/+P/5//f/9//3//f/9//3//f/9//3//f/9//3//f/9//3//f/9//2
//b/9//3//f/9//3//f/9//3//f/9f/2//b/9v/6//j/9//2//X/9P/1//j/+v/7//v/
/f/9//7//v/+//////////////8AAAAAAQABAAEAAQABAAEAAQABAP7//f/9//3//f/9
//v//P/7//r/+f/4//f/9P/z//P/8//z//T/9P/2//b/9v/0//P/8//z//D/8P/w//D/
8P/w//D/8P/w//D/8P/w//D/8P/w//D/8v/x//H/8f/x//H/8v/y//T/9P/0//T/8//y
//H/8P/0//T/9f/5/wAACQAOABYAHQAnADcAUgBxAIwApwDHAO0ABwESAQ8BAwHhALAA
gQBRABsA8f/a/9D/1f/k/+//9P/3//r/+v/3//f/9f/z//L/8f/x//H/8f/x//L/8v/x
//H/8f/x//H/8f/x//L/9P/1//b/9P/1//X/9f/y//L/8v/z//X/9f/1//X/9f/1//X/
9v/2//b/9//3//f/9//3//j/9v/2//b/9v/2//j/+P/4//j/+P/4//n/+f/5//n/+v/9
//3//f///wAAAAAAAAAAAAAAAAIAAwACAAIAAwAEAAcACAAJAAoACgAMAA0ADgAPABAA
EQATABYAFwAZABoAGwAdAB8AIAAhACMAJAAlACcAKAApACoAKAApACkAKQArACwALAAr
ACkAKQApACkAKQAoACcAJgAmACUAJAAiACEAIAAdABsAFwAVABMAEQANAAsACQAHAAcA
BgAEAAMAAgAAAAAA/v/8//z//P/8//z/+//7//v/+v/5//n/+f/2//b/9v/3//n/+P/4
//j/9v/2//b/9v/2//b/9v/1//X/9v/2//b/9v/2//b/9v/4//j/+f/5//r/+v/6//r/
+P/4//j/+f/7//v/+//7//v//P/9//3/+v/6//r/+//9//3//f/9//v/+//8//z//P/7
//v/+//9//3//f/9//3//f/9//3/+//6//r/+v/6//r/+v/6//v/+//7//v/+f/5//n/
+f/4//j/+P/4//j/9//3//f/9//3//f/9//3//f/9v/2//b/9v/2//b/9v/2//b/9v/2
//b/9v/2//j/+P/4//f/9v/1//T/8//1//X/9f/1//X/9f/1//X/9f/1//X/9f/1//X/
9f/1//X/9P/0//X/9f/1//X/9f/1//X/9f/1//P/9P/0//T/9v/2//X/9f/1//T/9P/0
//T/9P/0//T/9P/2//f/9//3//n/+f/6//z//P/9//3//f/9//3//v/+/////////wEA
AQABAAEAAQD+//3//f/9//3//f/7//r/+f/4//f/9v/1//L/8f/x//H/8f/y//L/9P/0
//T/8v/x//H/8f/w//D/8P/w//D/8P/w//D/8P/w//D/8P/u/+7/7v/u//D/7//v/+//
7f/t/+7/7v/u/+7/7v/u//D/8P/w//D/8P/y//H/8//4////BgAMABMAHQApADgAUQBs
AIUAnwC5ANcA7gD9AP8A8wDSAKEAbwBBABUA8P/c/9P/1v/j/+7/8//0//b/9f/z//P/
8//y//H/8f/v/+//7//w//D/7//v/+//7//v/+//7//v//D/8P/w/+7/7//v/+//7//w
//H/8//z//P/8//z//H/8f/x//L/8v/y//P/8//z//P/8//0//b/9v/2//b/9P/2//b/
9v/2//b/9v/3//n/+f/5//r/+f/5//n/+//8//z//P/8//7//v8AAAEAAAAAAAEAAgAD
AAQABQAGAAYACAAJAAoACwAMAA0ADwAQABEAEwAUABUAFwAZABoAGwAdAB4AHwAhACIA
IwAkACQAJQAlACUAJwAoACgAJwAnACcAJwAnACcAJgAlACQAJAAjACIAIAAfAB4AGwAZ
ABcAFQATABEADwANAAsACQAHAAYABAADAAAA/v/+//z//P/8//z//P/6//n/+f/5//j/
9//3//f/9P/0//T/9f/1//T/9P/0//T/9P/0//T/9P/0//T/8//z//T/9P/0//T/9P/0
//T/9P/0//X/9f/2//b/9v/2//b/9v/2//f/9//3//f/9//5//r/+//7//j/+P/4//n/
+f/5//n/+f/5//n/+v/6//r/+f/5//n/+//7//v/+//5//n/+f/5//n/+P/4//j/+P/4
//j/+P/3//f/9//3//f/9//3//f/9v/2//b/9v/2//X/9f/1//X/9f/1//X/9f/1//T/
9P/0//T/9P/0//T/9P/0//T/9P/0//T/9P/0//T/9P/z//P/8//z//P/8//z//P/8//z
//P/8//z//P/8//z//P/8//z//P/8//z//L/8v/z//P/8//z//P/8//z//P/8//z//T/
9P/0//T/9P/z//P/8//0//T/9P/z//P/8//z//P/8//z//X/9P/0//T/9P/0//L/9P/1
//X/9f/3//f/+P/6//r/+//7//v/+//7//z//v///////////////////////P/7//v/
+//7//v/+f/4//f/9v/1//T/8//w/+//7//v/+//8P/w//L/8v/y//D/7//v/+//7v/u
/+7/7v/u/+7/7v/u/+7/7v/u/+7/7v/u/+7/7v/u/+3/7f/t/+3/7f/u/+7/7v/u/+7/
7v/u/+7/7v/u/+7/8P/x//P/+P/9/wQADAATABsAIwAwAEUAXgBzAIkAoQC7ANIA4QDj
ANkAvgCRAGEANwARAO7/2v/T/9T/4//u//P/9P/2//X/8//z//H/8P/v/+//8f/x//H/
8v/w/+//7//v/+//7//v/+//7//w//D/8P/w//H/8f/x//L/8v/y//P/8f/x//H/8f/x
//H/8f/y//L/8v/z//P/8//z//P/9P/0//T/9P/0//T/9v/2//b/9v/2//b/9//3//f/
9//4//n/+f/5//v//P/8//z//P/8//z//v///wAAAAABAAIAAQACAAMABAAGAAgACQAK
AAsADAANAA8AEAARABMAFAATABUAFwAYABkAGwAcAB0AHwAgACEAIgAiACMAIwAjACUA
JgAmACUAJQAlACUAJQAlACQAIwAiACIAIQAgAB4AHQAcABkAFwAXABUAEwARAA8ADQAL
AAkACQAIAAYABQACAAAAAAD+//z//P/8//z/+v/5//n/+f/4//f/9//3//b/9v/2//f/
9f/0//T/9P/0//T/9P/0//b/9v/2//X/9f/2//b/9v/0//T/9P/0//T/9P/1//X/9v/2
//b/9v/2//b/9v/3//f/9//3//f/9//4//n/+f/6//r/+v/7//n/+f/5//n/+f/5//r/
+v/6//n/+f/5//n/+f/5//n/+f/5//n/+f/5//j/+P/4//j/+P/4//j/9//3//f/9//3
//f/9//3//b/9v/2//b/9v/1//X/9f/1//X/9f/1//X/9f/0//T/9P/0//T/9P/0//T/
9P/0//T/9P/0//T/9P/0//T/8//z//P/8//z//P/8//z//P/8//z//P/8//z//P/8//z
//P/8//z//P/8//y//L/8//z//P/8//z//P/8//z//P/8f/y//L/8v/0//T/8//z//H/
8v/y//L/8f/x//H/8f/z//L/8v/y//L/8v/y//T/9f/1//X/9//3//j/+v/6//v/+//7
//v/+//8//z//f/9//3///////////////z/+//7//v/+//7//n/9v/1//T/8//0//P/
8P/v/+3/7f/t/+7/7v/w//D/8P/w/+//7//v/+7/7v/u/+7/7P/s/+z/7P/u/+7/7v/u
/+z/7P/s/+z/7v/t/+3/7f/r/+v/7P/s/+z/7P/s/+z/7P/s/+z/7P/u/+7/7//x//T/
+/8CAAgADwAXAB0AJgA5AFIAZwB7AJEAqwDCAM0AzwDFAKwAgwBTACsABwDo/9b/z//S
/9//6v/v//D/8v/x//H/7//v/+7/7f/t/+3/7f/t/+7/7v/t/+3/7f/t/+3/7f/t/+3/
7v/u/+7/8P/x//H/8f/w//D/8P/x/+//7//v/+//8f/x//H/8v/y//L/8//z//H/8f/x
//L/8v/y//L/8v/y//T/9P/0//T/9P/0//X/9f/1//X/9v/3//f/9//5//j/+P/4//j/
+v/6//z//f/+//7///8AAAEAAgADAAQAAgAEAAUABgAHAAgACQALAAwADQAPABAAEQAT
ABUAFgAVABcAGAAZABsAHAAdAB4AHgAfAB8AHwAfACAAIAAfAB8AHwAfAB8AHQAcABsA
GgAcABsAGgAYABkAGAAVABMAEwARAA8ADQALAAkABwAFAAUABAACAAEAAAD+//7//P/4
//j/+P/4//b/9f/1//X/9P/z//P/8//y//L/8v/z//P/8v/y//L/8v/y//L/8v/y//L/
8v/x//P/9P/0//T/9P/0//T/9P/0//T/9f/1//b/9v/2//b/9v/2//b/9//3//f/9//3
//f/+P/5//n/+v/6//r/+//5//n/+f/5//n/+f/6//r//P/7//v/+//7//v/+//7//n/
+f/5//n/+f/4//j/+P/4//j/+P/4//f/9//3//f/9//3//f/9//2//b/9v/2//j/9//3
//f/9v/1//T/8//1//X/9P/0//T/9P/0//T/9P/0//T/9P/0//T/9P/0//T/9P/0//P/
9f/1//X/9f/z//P/8//z//P/8//z//P/8//z//P/8//x//H/8f/x//H/8P/w//H/8//z
//P/8//z//P/8//z//H/8v/y//L/8v/y//H/8f/x//L/8v/y//P/8//z//P/8//z//P/
9f/2//T/9P/0//T/9P/2//f/9//1//f/9//4//r/+v/7//v/+f/5//n/+v/8//3//f/9
//3//f/9//3//f/6//n/+f/7//v/+//5//f/9f/z//H/8P/v/+z/6//t/+3/7f/u/+7/
8P/w//D/7v/t/+3/7f/s/+z/7P/s/+z/7P/s/+z/7P/s/+z/7P/q/+r/6v/q/+z/6//r
/+v/6//r/+z/7P/s/+z/7P/s/+z/7P/s/+z/7v/w//H/8//6/wMABgAMABMAGwAlADgA
UwBqAH8AmQC7ANEA2ADTAMcAqwB+AFEAKQABAOH/0v/K/83/3P/n/+r/7f/y//L/7//t
/+3/7//u/+3/7f/t/+3/7f/u/+7/7f/t/+3/7f/t/+3/7f/t/+7/7v/u/+7/7//v/+//
7v/u/+7/7//v/+//7//v/+//7//v//D/7v/u/+//7//x//H/8f/y//L/8v/y//L/9P/2
//b/9v/0//T/9P/1//X/9f/1//b/9//3//f/+f/8//z//P/8//v/+v/7//v//v/+////
AAABAAIAAwAEAAIABAAFAAYACQAKAAsADQAOAA8AEQASABUAFwAZABoAGQAbABwAHQAd
AB4AHwAgACIAIwAjACMAIQAiACIAIQAhACEAIQAhACEAIAAfAB4AHgAdABwAGgAbABoA
FwAVABMAEQAPAA0ACwAJAAcABQADAAIAAAD///7//P/8//r/9v/2//b/9v/0//P/8//z
//T/8//z//P/8P/w//D/8f/z//L/8v/y//D/8P/w//D/8P/w//D/7//w//L/8//0//L/
8v/y//L/8P/w//H/8f/0//T/9P/0//L/8v/y//P/8//z//P/8//0//b/+P/5//f/9v/1
//X/9f/1//X/9f/1//X/9v/2//j/9//3//f/9v/1//T/8//1//X/9f/1//X/9P/0//T/
9P/0//T/9P/x//H/8f/x//H/8f/x//H/8v/y//L/8v/y//H/8f/x/+//7//v/+//7//v
/+7/7v/w//D/8P/w/+7/7v/u/+7/7v/u/+7/7v/w//D/8P/v/+3/7f/t/+3/7f/t/+3/
7f/t/+3/7f/t/+3/7f/t/+3/7f/t/+3/7f/t/+z/7P/t/+//7//v/+//7f/t/+3/7f/r
/+z/7v/w/+//7v/t/+z/7P/u/+//7//v//H/8f/y//T/9P/1//X/8//z//P/9P/4//n/
+f/5//f/9//3//f/+f/2//X/9f/1//X/9f/z//T/8//y//H/7v/t/+r/6f/n/+f/5//o
/+r/7P/s/+z/6P/n/+f/5//m/+b/5v/m/+j/6P/o/+j/6P/o/+j/6P/m/+b/5v/m/+b/
5f/l/+X/5v/n/+n/6v/p/+j/5//m/+j/6P/o/+j/6v/q/+v/7f/w//f//v8EAA0AFwAj
ADYAUQBuAIkApQDHAOsAAgEHAQMB7QDGAJMAYwAxAP//3v/O/8n/0P/f/+j/6//u//D/
7f/r/+v/6//q/+n/6f/p/+n/6f/q/+r/6f/p/+n/6f/p/+n/6f/p/+r/6v/q/+j/6f/p
/+n/6v/q/+r/6//r/+v/6//r/+v/6//r/+z/6v/q/+v/6//t/+3/7f/u/+7/7v/u/+7/
7v/w//D/8P/w//D/8P/x//H/8f/x//L/8//z//P/9f/0//T/9P/0//T/9P/2//f/+v/6
//v//P/9//7///8AAP7/AAABAAIABQAGAAcACQAKAAsADQAOAA8AEQATABQAFwAZABoA
GwAbABwAHQAeACAAIQAhACEAIQAiACIAIQAhACEAIQAhACEAIAAfAB4AHAAbABoAGAAX
ABYAEwARAA8ADQALAAkABwAFAAMAAQABAAAA/v/9//v/+P/3//T/8v/y//L/8v/w/+//
7//v/+7/7f/t/+3/7P/s/+z/7f/t/+z/7P/s/+z/7P/s/+z/6v/q/+r/6f/r/+z/7P/s
/+z/7P/s/+z/7P/s/+3/7f/s/+z/7P/s/+7/7v/u/+//7//v/+//7//t/+7/7//v/+7/
7v/u/+//8f/x//H/8f/x//H/8v/y//L/8f/x//H/8f/x//H/8f/x//H/8f/x//H/8P/w
//D/8v/y//L/8v/v/+//7//v/+//7//v/+//7v/u/+7/7v/u/+3/7f/t/+3/7f/t/+3/
7f/t/+z/7P/s/+z/7P/s/+z/7P/s/+z/7P/s/+z/7P/s/+z/7P/r/+v/6//r/+v/6//r
/+v/6//r/+v/6//r/+n/6f/p/+n/6f/p/+n/6f/r/+r/6v/r/+v/6//r/+v/6//r/+v/
6//r/+z/7P/s/+r/6v/p/+n/6//s/+z/6v/q/+r/6v/q/+r/7P/t/+3/7f/v/+//8P/w
//D/8f/x//H/8f/x//L/9P/1//X/9f/3//f/9//3//X/8v/x//H/8f/x//H/7//u/+3/
7P/r/+r/6f/m/+X/5//n/+f/6P/o/+r/6v/q/+b/5f/l/+X/5P/k/+T/5P/k/+T/5P/k
/+T/5P/k/+T/5P/k/+T/5P/k/+P/4//j/+P/4//k/+T/5P/k/+T/5P/k/+T/5P/k/+b/
5v/n/+n/7v/1//z/AgALABUAIQAyAEsAZgB9AJcAswDRAOgA8QDxAN8AvACJAFcAKQD9
/9z/zP/H/87/3f/k/+f/6v/s/+v/6f/n/+X/5P/j/+P/4//j/+P/5P/k/+P/4//j/+X/
5f/j/w==
         </WaveFormData>
      </LeadData>
      <LeadData>
         <LeadByteCountTotal>10000</LeadByteCountTotal>
         <LeadTimeOffset>0</LeadTimeOffset>
         <LeadSampleCountTotal>5000</LeadSampleCountTotal>
         <LeadAmplitudeUnitsPerBit>4.88</LeadAmplitudeUnitsPerBit>
         <LeadAmplitudeUnits>��V</LeadAmplitudeUnits>
         <LeadHighLimit>2147483647</LeadHighLimit>
         <LeadLowLimit>268435456</LeadLowLimit>
         <LeadID>V5</LeadID>
         <LeadOffsetFirstSample>0</LeadOffsetFirstSample>
         <FirstSampleBaseline>0</FirstSampleBaseline>
         <LeadSampleSize>2</LeadSampleSize>
         <LeadOff>FALSE</LeadOff>
         <BaselineSway>FALSE</BaselineSway>
         <ExcessiveACNoise>FALSE</ExcessiveACNoise>
         <MuscleNoise>FALSE</MuscleNoise>
         <LeadDataCRC32>3947001992</LeadDataCRC32>
         <WaveFormData>
8P/w//D/8P/w//D/8P/w//D/8P/w//D/8P/w//D/8P/u/+7/7v/u//D/8P/w//D/8f/y
//P/8//z//T/9P/1//X/9f/2//b/+P/4//n/+f/6//n/+f/4//r/+v/6//r/+v/4//f/
9//4//j/+P/2//X/9P/0//P/8P/v/+3/7P/u/+7/7//v/+3/7f/t/+3/7v/u/+7/7P/p
/+n/6v/q/+z/7P/s/+z/7P/s/+z/7P/r/+v/6//r/+v/6//r/+v/6//r/+z/7P/s/+z/
7P/s/+7/7v/u/+7/7v/s/+v/7f/x//b/+P/9/wUADgAeADgAXAB9AKAAxADsAA0BHQEc
AREB8gDDAJEAWwAoAAEA7v/l/+b/7P/y//P/9f/2//T/8//x//L/8f/v/+7/7v/t/+3/
7f/u/+7/7f/t/+3/7P/s/+z/7P/s/+z/7f/t/+3/7f/t/+3/7//v/+//7//v//D/8P/w
//D/8P/w//D/8f/x//H/8f/x//H/8v/y//D/8P/w//D/8P/x//H/8v/y//L/8v/y//P/
8//z//T/9v/2//b/+P/4//j/+P/4//n/+v/6//r/+//7//3//v//////AAABAAEAAwAE
AAQABwAIAAkACgAJAAoADAANABAAEQATABQAFwAYABoAGwAaABsAHAAdAB4AHgAfAB8A
IQAhACEAIgAgACAAIAAgAB0AHQAdABwAGwAaABkAGQAWABQAEgASAA0ACwAJAAcABgAE
AAIAAAD///3//P/8//r/+f/4//f/9v/1//T/9P/1//X/9f/0//L/8v/y//H/8P/w//D/
8P/y//L/8v/y//D/8P/w//D/8P/w//D/8P/y//L/8v/y//L/8v/y//L/8v/y//L/8//z
//P/8//z//T/9P/0//T/9f/1//T/9P/1//X/9f/1//T/9P/0//T/9P/1//X/9f/2//b/
9//3//X/9f/1//X/9f/1//X/9f/1//X/9f/0//b/9v/2//b/9v/2//b/9f/1//X/9f/1
//X/9f/1//X/9f/1//T/9P/y//L/8v/y//L/8v/y//H/8//z//P/8//x//H/8f/x//P/
8//y//L/8f/x//H/8f/z//L/8v/y//L/8v/y//L/8v/y//L/8v/0//L/8v/0//T/8v/y
//L/8v/z//T/9f/1//f/+P/4//n/9//3//j/+P/4//j/+f/5//v/+//8//z//P/8//z/
/P/8//r/+f/5//r/+v/6//j/+f/4//j/9//0//P/8f/w//L/8v/z//P/8//z//P/8//w
//D/8P/u/+3/7f/u/+7/7v/u/+7/7v/u/+7/7v/u/+//7//v/+//7f/t/+3/7f/t/+3/
7v/u/+7/7v/u/+7/8P/w//D/8P/w//D/7//x//P/9v/6////BwAQAB4AOgBeAIEAoADC
AOYACwEjASwBJwEOAeMArwB7AEYAGwD+/+3/6v/w//T/9//5//r/+v/5//f/9v/1//P/
8v/y//H/8f/x//L/8v/x//H/8f/w//D/8P/w//D/8P/x//H/8f/x//H/8f/x//H/8f/x
//H/8v/y//L/9P/0//T/9P/z//P/8//z//X/9f/2//b/9P/0//T/9P/0//X/9f/2//b/
9v/2//b/+f/5//n/+v/4//j/+P/6//r/+v/6//r/+//8//z//P/9//3///8AAAEAAQAC
AAMAAwAFAAYABgAJAAoACwAMAA0ADgAQABEAEgATABUAFgAXABgAGgAbABwAHQAeAB8A
IAAgACEAIQAhACEAIQAiACIAIgAiACIAIQAhACEAIAAdABwAGwAbABgAFgAUABQAEQAP
AA0ACwAMAAoACAAGAAMAAQAAAAAA/v/9//z/+//6//n/+P/4//f/9//3//b/9v/2//b/
9f/0//T/9P/0//T/9P/0//T/8v/y//L/8v/y//L/8v/y//T/9P/0//T/9P/0//T/9P/y
//L/8v/z//P/8//z//P/9P/0//T/9P/3//f/9v/2//f/9//3//f/9v/2//b/9v/2//f/
9//3//b/9v/3//f/9//3//f/9//3//f/9//3//f/9//3//b/9v/2//b/9v/2//b/9v/1
//X/9f/1//X/9f/1//X/9f/1//X/9P/0//b/9v/2//b/9P/0//T/8//1//X/9f/1//X/
9f/1//X/9f/1//T/9P/z//P/8//z//X/9P/0//T/9P/0//T/9P/y//L/8v/y//L/8v/y
//L/9P/0//T/9P/0//T/9P/0//T/9P/0//T/9P/y//L/9P/0//T/9P/0//X/9v/3//f/
9//4//j/+f/5//n/+v/6//r/+v/7//v//f/9//7//v/+//7//v/+//7//P/7//v//P/8
//z/+v/5//j/+P/3//b/9f/z//L/8P/w//H/8f/z//P/8//z//L/8v/y//D/7//v//D/
8P/u/+7/7v/u/+7/7v/u/+7/7//v/+//7//t/+3/7f/t/+//7//w//D/8P/w//D/8P/w
//D/8P/w//D/8v/x//H/8//2//r///8FAAwAFgAmAEIAZQCEAKIAwgDlAAMBFgEbARIB
9QDFAJEAYAAzAAwA9//u/+7/9P/3//n/+v/6//n/9//2//X/8//y//L/8f/x//H/8v/y
//H/8f/x//D/8P/w//D/8P/w//H/8f/x//H/8f/x//H/8f/x//H/8f/y//L/8v/y//L/
8v/y//P/8//z//P/9f/1//b/9v/2//b/9v/2//b/9//3//j/9v/2//b/9v/3//f/9//4
//r/+v/6//z/+v/6//r/+v/7//z//P/8//3//f///wAAAQABAAIAAwADAAUABgAGAAkA
CgALAAwACwAMAA4ADwASABMAFQAWABUAFgAYABkAGgAbABwAHQAgACAAIQAhACEAIQAh
ACIAIgAiACIAIgAhACEAIQAgAB8AHgAdAB0AHAAaABgAGAAVABMAEQAPAA4ADAAKAAgA
BwAFAAQABAAAAP///v/9//z/+//6//r/+//7//v/+v/6//r/+v/5//j/+P/4//j/+P/4
//j/+P/4//j/+P/4//j/+P/4//j/+P/4//j/+P/4//j/+P/4//j/+P/4//n/+f/5//n/
+f/6//r/+v/6//v/+//6//r/+f/5//n/+f/6//r/+v/6//r/+//7//v//P/8//3//f/7
//v/+//7//3//f/9//3/+//7//v/+v/8//z//P/8//r/+v/6//n/+//7//v/+//7//v/
+//7//v/+//6//r/+v/6//r/+v/6//r/+v/5//n/+f/5//n/+f/5//n/+f/5//n/+P/4
//n/+f/5//n/+f/4//j/+P/4//j/+P/4//j/+P/4//j/+P/4//j/+P/4//j/+P/4//j/
+P/4//j/+P/4//j/+P/4//j/+P/4//j/+P/4//f/9//4//j/+f/3//f/9//3//f/+P/4
//j/+P/4//n/+v/7//v/+//8//z//f//////AAAAAP7//v//////AQABAAIAAgACAAIA
AgACAAIAAAD/////AAAAAAAA/v/9//z//P/7//j/9//1//T/9P/0//X/9f/3//f/9//3
//b/9v/2//T/8//z//T/9P/y//L/8v/y//L/8v/y//L/8//z//P/8//z//P/8//z//H/
8f/y//L/8v/y//L/8v/y//L/8v/y//T/9P/z//X/9//6//7/AQAFAAwAFAAgADYAVQB0
AJAArADNAOsAAAEJAQYB7wDFAJMAZgA7ABYA/f/w/+7/9P/5//v//P/+//v/+f/4//f/
9f/0//T/8//z//P/9P/0//P/8//z//T/9P/0//T/8v/y//P/8//z//P/8//z//P/8//z
//P/8//0//T/9P/0//T/9P/0//X/9f/1//X/9f/1//b/9v/2//b/9v/2//b/9//3//j/
+P/4//j/+P/5//n/+f/6//j/+P/4//r//P/8//z//P/9//7//v/+//////8BAAIAAQAB
AAIAAwADAAUABgAGAAcACAAJAAoACwAMAA4ADwAQABEAEwAUABMAFAAWABcAGAAZABoA
GwAcABwAHQAdAB8AHwAfACAAIAAgACAAIAAfAB8AHwAeAB0AHAAbABsAGgAYABYAFgAV
ABMAEQAPAA4ADAAKAAgABwAFAAQABAACAAEAAAD///7//f/8//z/+//7//v/+v/4//j/
+P/3//j/+P/4//j/+P/4//j/+P/4//j/+P/4//j/+P/4//j/+P/4//j/+P/4//j/+P/4
//j/+P/4//n/+//7//v/+//6//r/+v/6//v/+//6//r/+//7//v/+//8//z//P/8//z/
/f/9//3//P/8//3//f/9//3//f/9//3//f/9//3//f/9//3//P/8//z//P/8//z//P/8
//v/+//7//v/+//7//v/+//7//3//f/8//z/+v/6//r/+v/6//r/+v/5//n/+f/5//n/
+f/5//n/+f/5//n/+P/4//n/+f/5//n/+f/4//j/+P/4//j/+P/4//j/+P/4//j/+P/4
//j/+P/4//j/+P/4//j/+P/4//j/+P/4//j/+P/2//b/9v/2//j/+P/4//f/9//4//j/
+f/3//f/9//3//f/9//3//f/9//2//j/+P/2//b/9v/2//f/+P/5//n/+//8//z//f/9
//3//v/+//z//P/9//3//////wAAAAAAAAAAAAAAAAAA/v/9//3//P/8//z/+v/7//r/
+v/5//b/9f/z//L/8v/y//P/8//1//X/9f/1//T/9P/0//L/7//v//D/8P/w//D/8P/w
//D/8P/w//D/7//v/+//7//x//H/8f/x/+//7//w//D/8P/w//D/8P/w//D/8P/w//L/
8v/x//P/9f/4//r///8FAAwAFAAmAEIAYQB8AJoAugDZAPEA+gD5AOgAwwCVAGcAPgAX
APz/7f/m/+z/8v/1//f/+P/4//f/9//2//X/8//y//L/8f/x//H/8v/y//H/8f/x//D/
8P/w//D/8P/w//H/8f/x//H/8f/x//H/8f/x//H/8//0//T/9P/0//T/9P/0//P/8//z
//P/8//z//T/9P/0//T/9P/0//b/9//3//j/9v/2//b/9v/3//f/9//4//b/9v/2//j/
+v/6//r/+v/7//z//P/8//v/+//9//7/AQABAAIAAwADAAUABgAGAAUABgAHAAgACwAM
AA4ADwAOAA8AEQASABUAFgAYABkAGgAbABwAHQAcABwAHQAdAB0AHQAdAB4AHgAeAB4A
HgAdAB0AHQAcAB0AHAAbABsAGAAWABQAFAATABEADwANAAwACgAIAAYABQADAAIAAgAA
AP///v/9//z/+//6//r/+f/5//n/+P/4//j/+P/3//b/9v/2//b/9P/0//T/9P/2//b/
9v/2//b/9v/2//b/9v/2//b/9v/2//b/9v/2//b/9v/2//f/9//3//f/9//4//j/+P/4
//n/+f/4//j/+f/5//n/+f/8//z//P/8//r/+//7//v/+v/6//v/+//7//v/+//7//v/
+//7//v/+//7//v/+v/6//r/+v/6//r/+v/6//n/+f/5//n/+f/5//n/+f/5//n/+f/4
//j/+P/4//j/+P/4//j/+P/3//X/9f/1//X/9//3//f/9//5//n/+P/4//f/9//3//f/
9//2//b/9v/4//j/+P/4//j/+P/4//j/+P/4//j/+P/2//b/9v/2//j/+P/4//j/9v/2
//b/9v/4//j/+P/4//b/9v/2//X/9f/2//b/9//3//b/9P/0//T/9P/2//j/+v/7//n/
+v/6//v/+//7//z//P/8//z//f/9//////8AAAAA/v/+//7//v8AAP7//f/9//7//v/+
//z/+//6//r/+f/4//f/9f/0//T/9P/1//X/9//3//f/9//0//T/9P/y//H/8f/y//L/
8v/y//L/8v/y//L/8v/y//H/8f/x//H/8f/x//H/8f/x//H/8v/y//L/8v/y//L/8v/y
//L/8v/0//T/8//z//f/+v/+/wMACwAUACQAQgBmAIkAqgDOAPgAGQErAS4BIwEEAdMA
nwBrADgAEQD4/+3/7P/y//b/+f/5//r/+v/5//f/9v/1//P/8v/y//P/8//z//T/9P/z
//P/8//y//L/8v/y//T/9P/1//X/9f/1//X/9f/z//P/8//z//X/9v/2//b/9v/2//b/
9v/3//f/9//3//f/9//4//j/9v/2//b/9v/2//f/9//4//r/+v/6//r/+f/5//n/+v/8
//z//P/+//7//v/+//7///8AAAAAAAABAAEAAwAEAAUABQAGAAcABwAJAAoACgALAAwA
DQAOABEAEgAUABUAFgAXABkAGgAbABwAHgAfACAAIQAiACMAJAAkACUAJQAlACUAJQAm
ACYAJgAmACYAJQAlACUAJAAhACAAHwAfAB4AHAAaABoAFwAVABMAEQAOAAwACgAIAAcA
BQAEAAQAAgABAAAA///+//3//P/8//v/+//7//r/+v/6//r/+f/4//j/+P/4//j/+P/4
//j/+P/4//j/+P/4//j/+P/4//j/+P/4//j/+P/4//j/+P/6//r/+v/7//v/+//7//v/
+v/6//r/+v/9//3//P/8//3//f/9//3//v/+//7//v/8//3//f/9//z//P/9//3//f/9
//3//f////////////////////7//v/+//7//v/8//z//P/7//v/+//7//v/+//7//v/
+//7//v/+v/6//r/+v/6//r/+v/6//r/+f/5//n/+f/5//n/+f/5//n/+f/5//j/+P/5
//n/+f/5//v/+v/6//r/+P/4//j/+P/4//j/+P/4//j/+P/4//j/+P/4//j/+P/4//j/
+P/4//j/+P/4//j/+P/4//j/+P/4//j/+P/3//f/+P/4//n/+f/5//n/+f/5//n/+f/6
//r/+v/6//r/+f/6//v/+//7//z//P/9//3//f/+//7//v/+////////////AAAAAAIA
AgACAAIABAACAAEAAQAAAAAAAAD+/////v/+//3//P/7//n/+P/2//b/9//3//f/9//3
//f/9v/2//b/9P/z//P/9P/0//T/9P/0//T/9P/0//T/9P/z//P/8//z//P/8//z//P/
8f/x//L/8v/0//T/9P/0//T/9P/0//T/9P/0//P/8//1//j//P///wUADgAYACgARABn
AIgAqADIAOsACwEeASUBHAH9AMsAlwBmADcAEgD7//D/8P/2//v/+//+//7//f/7//r/
+f/3//b/9v/1//X/9f/2//T/8//z//P/8v/y//L/8v/0//T/9f/1//X/9f/1//X/9f/1
//X/9f/1//b/9v/2//b/9v/2//b/9//3//f/9//1//X/9v/2//j/+P/4//j/+P/5//n/
+v/6//r/+v/6//n/+f/5//r/+v/6//r//P/+//7//v/+////AAAAAAAA/////wEAAgAD
AAMABAAFAAUABwAIAAgACQAKAAsADAANAA4AEAARABAAEQATABQAFwAYABoAGwAcAB0A
HgAfACAAIAAhACEAIQAhACEAIgAiACIAIgAiACMAIwAjACIAIQAgAB8AHwAeABwAGgAa
ABcAFQATABEAEAAOAAwACgAJAAcABgAGAAQAAwACAAEAAAD///7//v/9//3//f/8//z/
/P/8//v/+v/6//r/+v/6//r/+v/6//r/+v/6//r/+P/4//j/+P/4//j/+P/4//j/+P/4
//j/+P/4//j/+f/5//n/+f/5//r/+v/6//r/+//7//r/+v/9//3//f/9//z//P/8//z/
/P/9//3//f/8//z//f/9//3//f/9//3//f/9//3//f/9//3//f/8//z//P/8//z//P/8
//z/+//7//v/+//7//v/+//7//v/+//7//r/+v/6//r/+v/6//r/+v/6//n/+f/5//n/
+f/5//n/+f/5//n/+f/4//j/+f/5//n/+f/5//j/+P/4//j/+P/4//j/+P/4//j/+P/4
//j/+P/4//j/+P/4//j/+P/4//j/+P/4//j/+P/4//j/+P/4//j/+P/4//j/9//3//j/
+P/5//n/+f/5//n/9//3//f/9//3//j/+P/4//j/+P/4//f/+P/4//j/+P/4//f/+P/5
//n/+//8//z//f/9//3//v/+//7//v//////AQABAAIAAgACAAIAAgACAAIAAAD/////
AAAAAAAA/v/9//z//P/7//r/+f/3//b/9P/0//X/9f/1//X/9f/1//T/9P/0//L/8f/x
//L/8v/y//L/8v/y//L/8v/y//L/8f/x//H/8f/x//H/8f/x//H/8f/y//L/8v/y//L/
8v/y//L/8v/y//L/8v/z//P/9f/4//z///8FAAoAEgAeADYAVQB0AJIAsADPAO8AAgEJ
AQQB6wC/AI0AYAA1ABAA+f/u/+7/9P/5//v//P/8//v/+f/4//f/9f/0//T/8//z//P/
9P/0//P/8//z//L/8v/y//L/8v/y//P/8//z//P/8//z//P/8//z//P/8//0//T/9P/0
//T/9P/0//X/9f/1//X/9f/1//b/9v/2//b/9v/2//b/9//3//j/+P/4//j/+P/5//n/
+f/6//r/+v/6//z//P/8//z//P/9//7//v/+//////8BAAIAAQABAAIAAwADAAUABgAG
AAcACAAJAAoACwAMAA4ADwAOAA8AEQASABUAFgAYABkAGgAbABwAHQAeAB4AHwAfAB8A
HwAfACAAIAAgACAAIAAfAB8AHwAeAB8AHgAdAB0AHAAaABgAGAAVABMAEQAPAA4ADAAK
AAgABwAFAAQABAACAAEAAAD///7//f/8//z/+//7//v/+v/6//r/+v/5//j/+P/4//j/
+P/4//j/+P/4//j/+P/4//j/+P/4//j/+P/4//j/+P/4//j/+P/4//j/+P/4//n/+f/5
//n/+f/4//j/+P/4//n/+f/4//j/+//7//v/+//8//z//P/8//r/+//7//v//P/8//3/
/f/9//3//f/9//3//f/9//3/+//7//v/+v/6//r/+v/6//r/+v/6//n/+f/5//n/+f/5
//n/+f/5//n/+f/4//j/+P/4//j/+P/4//j/+P/3//f/9//3//f/9//3//f/9//3//f/
9v/2//f/9//3//f/9//2//b/9v/2//b/9v/2//b/9v/2//b/9v/2//b/9v/2//b/9v/2
//b/9v/2//b/9v/2//b/9v/2//b/9v/2//b/9v/2//X/9f/2//b/9//1//X/9f/1//X/
9f/1//X/9f/2//b/9v/2//b/9v/2//b/9v/3//j/+f/5//n/+v/6//v/+//7//z//P/8
//z//f/9//3//f/+//7/AAAAAAAAAAAAAP7//f/9//7//v/+//z/+//6//r/+f/4//f/
9f/0//L/8v/z//P/8//z//P/8//y//L/8v/w//H/8f/y//L/8P/w//D/8P/w//D/8P/w
/+//7//v/+//7//v/+//7//v/+//8P/w//D/8P/w//D/8P/w//D/8P/w//D/8f/x//H/
9v/6//3/AQAGAA4AFgAsAEkAZgCCAJ4AvwDbAO4A9QDwANsAsQCBAFYALQAOAPf/7P/q
/+7/9f/3//j/+v/3//X/9P/z//H/8P/w/+//7//v//D/8P/v/+//7//w//D/8P/w//D/
8P/x//H/8f/x//H/8f/x//H/8f/x//H/8v/y//L/8v/y//L/8v/z//P/8//z//P/8//0
//T/9P/0//T/9P/0//X/9f/2//b/9v/2//b/9//3//f/+P/4//j/+P/6//r/+v/6//r/
+//8//z//P/7//v//f/+//////8AAAEAAQADAAQABAAFAAYABwAIAAkACgAMAA0ADAAN
AA8AEAARABIAFAAVABYAFwAYABkAGgAaABsAGwAbABsAGwAcABwAHAAcABwAGQAZABkA
GAAZABgAFwAXABgAFgAUABQAEwARAA8ADQAMAAoACAAGAAcABQAEAAQAAAD///7//f/+
//3//P/8//n/+f/5//j/+P/4//j/9//2//b/9v/2//b/9v/2//b/9v/2//b/9v/2//b/
9v/2//b/9v/2//b/9v/2//b/9v/2//b/9v/3//f/9//3//f/+P/4//j/+P/5//n/+P/4
//v/+//7//v//P/8//z//P/6//v/+//7//r/+v/7//v/+//7//v/+//7//v/+//7//v/
+//7//r/+v/6//r/+v/6//r/+v/5//n/+f/5//n/+//7//v/+//5//n/+P/4//j/+P/4
//j/+P/4//j/9//3//f/9//3//X/9f/1//X/9//3//b/9v/1//X/9f/1//X/9P/0//T/
9v/2//b/9v/0//T/9P/0//b/9v/2//b/9v/2//b/9v/0//T/9P/0//T/9P/0//T/9P/0
//T/9P/2//b/9v/1//P/9P/0//X/9f/1//X/9f/z//P/8//z//P/9P/0//T/9P/0//T/
9f/2//T/9P/0//T/9f/2//f/9//3//j/+P/5//n/+f/6//r/+v/6//v/+//9//3//v/+
//7//v/+//7//v/8//v/+//8//z//P/6//f/9v/2//X/9P/z//H/8P/w//D/8f/x//P/
8//z//P/8P/w//D/7v/t/+3/7v/u/+7/7v/u/+7/7v/u/+7/7v/t/+3/7f/t/+//7//v
/+//7f/t/+7/7v/u/+7/7v/u/+7/7v/u/+7/8P/w//H/8f/z//j/+v///wUADAAWACwA
SgBpAIYApADIAOUA8wD4AO8A1gCrAHsAUQAmAAMA8P/n/+T/6v/w//H/8//2//T/8//x
//D/8f/v/+7/7v/v/+//7//w//D/7//v/+//7v/u/+7/7v/w//D/8f/x//H/8f/x//H/
7//v/+//7//v//D/8P/w//L/8v/y//L/8f/x//H/8f/z//P/9P/0//T/9P/0//T/9v/3
//f/+P/2//b/9v/2//f/9//3//j/+P/4//j/+v/8//z//P/8//v//P/8//z//////wEA
AgADAAMABAAFAAMABQAGAAYABwAIAAkACgALAAwADgAPABIAEwAVABYAFQAWABgAGQAa
ABsAHAAdAB4AHgAfAB8AHQAdAB0AHgAeAB4AHgAeAB0AHQAdABwAGwAaABkAGQAaABgA
FgAWABMAEQAPAA0ADgAMAAoACAAFAAMAAgACAAAA///+//3//P/7//r/+v/5//n/+f/4
//j/+P/4//f/9v/2//b/9v/2//b/9v/2//b/9v/2//b/9v/2//b/9v/4//j/+P/4//b/
9v/2//b/9v/2//b/9//5//n/+f/5//j/+P/4//j/+f/5//j/+P/7//v/+//7//r/+v/6
//r/+v/7//v/+//6//r/+//7//3//f/9//3/+//7//v/+//7//v/+//6//r/+v/6//r/
/P/8//z/+//5//n/+f/5//f/9//3//f/+f/5//j/+P/4//j/+P/4//j/+P/4//f/9//3
//f/9//1//X/9f/1//X/9f/0//T/9f/1//X/9f/3//b/9v/2//b/9v/2//b/9v/2//b/
9v/2//b/9v/2//b/9v/2//b/9v/2//b/9v/2//b/9v/2//b/9v/2//b/9v/2//b/9f/3
//b/9v/4//b/9v/2//b/9//4//n/+f/5//r/+v/7//v/+//8//z//P/8//3//f//////
AAAAAP7//v/+//7/AAD+//3//f/+//7//v/8//3//P/8//v/+P/3//X/9P/0//T/9f/1
//f/9//3//f/9P/0//T/8v/z//P/9P/0//T/9P/0//T/9P/0//T/9P/z//P/8//z//P/
8//z//P/8//z//T/9P/y//L/8v/y//T/9P/0//T/9P/0//X/9f/1//b/+v///wUADgAa
AC4ATABxAJQAtgDcAAUBIwEwAS8BHAH3AMMAkQBcACkACgD3/+7/7v/2//n/+//+/wAA
/f/7//r/+f/3//b/9v/1//X/9f/2//b/9f/1//X/9v/2//b/9v/0//T/9f/1//X/9f/1
//X/9//3//f/9//3//j/+P/4//j/+P/4//j/+f/5//n/+f/5//n/+v/6//r/+v/6//r/
+v/7//v//P/8//z//P/8//3//f/9//7//v/+//7/AAAAAAAAAAAAAAEAAgACAAIABQAF
AAcACAAJAAkACgALAAkACwAMAAwADwAQABEAEgAVABYAGAAZABoAGwAdAB4AHQAeACAA
IQAiACMAJAAlACgAKAApACkAKQApACkAKgAqACoAKgAqACsAKwArACoAKQAoACcAJwAk
ACIAIAAgAB0AGwAZABcAFgAUABIAEAAPAA0ADAAMAAgABwAGAAUABAADAAIAAgABAAEA
AQAAAAAAAAAAAP///P/8//z//P/8//z//P/8//z//P/8//z//P/8//z//P/+//7//v/+
//7//v/+//7//v/+//7//////////////wAAAAAAAAAAAQABAAAAAAABAAEAAQABAAIA
AgACAAIAAgADAAMAAwAEAAQABQAFAAUABQAFAAUABQAFAAUABQAFAAUABQAEAAQABAAE
AAQABAAEAAQAAwADAAMAAwADAAMAAwADAAMAAwADAAIAAgACAAIAAgACAAIAAgACAAEA
AQABAAEAAQABAAEAAQABAAEAAQAAAAAAAQABAAEAAQABAAAAAAAAAAAAAAAAAAAAAAAA
AAAAAAAAAAAAAAAAAAAAAAAAAAAAAAAAAAAAAAAAAAAAAAAAAAAAAAAAAAAAAgACAAIA
AQD//wAAAAABAAEAAQABAAEAAwADAAMAAgACAAIAAgACAAMABAAFAAUABQAGAAYABwAH
AAcACAAIAAgACAAJAAkACwALAAwADAAMAAwADAAMAAwACgAJAAkACgAKAAoACAAHAAYA
BgAFAAQAAwABAAAAAAAAAAEAAQADAAMAAwADAAAAAAAAAP7//f/9//7//v/+//7//v/+
//7//v/+//7///////////////////////////8AAAAAAAAAAAAAAAAAAAAAAAAAAAAA
AgABAAEAAwAGAAoADwAVAB4AJgA6AFgAeQCaALoA2gD/ABsBLAEtASAB/QDLAJcAZgA5
ABgABQD8//z/BAAHAAkACgAKAAkACQAGAAUAAwACAAIAAQABAAEAAgACAAEAAQABAAIA
AAAAAA==
         </WaveFormData>
      </LeadData>
      <LeadData>
         <LeadByteCountTotal>10000</LeadByteCountTotal>
         <LeadTimeOffset>0</LeadTimeOffset>
         <LeadSampleCountTotal>5000</LeadSampleCountTotal>
         <LeadAmplitudeUnitsPerBit>4.88</LeadAmplitudeUnitsPerBit>
         <LeadAmplitudeUnits>��V</LeadAmplitudeUnits>
         <LeadHighLimit>2147483647</LeadHighLimit>
         <LeadLowLimit>268435456</LeadLowLimit>
         <LeadID>V6</LeadID>
         <LeadOffsetFirstSample>0</LeadOffsetFirstSample>
         <FirstSampleBaseline>0</FirstSampleBaseline>
         <LeadSampleSize>2</LeadSampleSize>
         <LeadOff>FALSE</LeadOff>
         <BaselineSway>FALSE</BaselineSway>
         <ExcessiveACNoise>FALSE</ExcessiveACNoise>
         <MuscleNoise>FALSE</MuscleNoise>
         <LeadDataCRC32>484425540</LeadDataCRC32>
         <WaveFormData>
9P/0//T/9P/0//T/9P/0//T/9P/0//T/8v/y//L/8v/y//L/8v/y//T/9P/0//T/9P/2
//b/9v/2//f/9//5//n/+f/5//n/+f/5//n/+f/4//j/+v/6//r/+v/6//r/+v/5//j/
+P/5//n/+f/4//f/9v/2//X/9v/1//T/8//z//T/9P/0//L/8v/y//H/8P/v/+//7v/u
/+7/7v/u/+7/7v/u/+7/7v/u/+7/7v/u/+3/7f/t/+3/7f/t/+3/7f/t/+3/7f/v/+//
7//v/+7/7v/u/+7/7v/u/+z/7P/u//L/9P/2//z/AwAMACMAQQBeAHkAmAC6ANQA4QDk
AN8AywCpAIEAWAAwABMAAwD6//X/9P/2//b/9v/2//T/8v/z//P/8P/v/+7/7v/u/+3/
7f/t/+//7//u/+7/7v/u/+7/7v/u/+7/7v/u/+7/7v/u/+7/7v/u/+7/7v/u/+7/7//v
/+//7//v/+//7//v//D/8P/w//D/8P/w//D/8P/w//H/8//z//P/8//y//L/8v/y//L/
8v/z//P/8//0//T/9P/1//X/9f/1//b/9v/2//f/9//3//n/+f/7//z//P/9//3//v/+
/wAAAQACAAIAAwAEAAUABgAHAAoACwAMAA0ADgAPABAAEQASABMAEwATABMAEwATABQA
FgAWABYAFwAXABcAFwAXABUAFQAVABUAEgASABEAEAANAAwACwAKAAcABgAGAAMAAQAA
AAAA///9//z/+//6//f/9v/1//T/9f/0//T/9P/z//L/8v/y//L/8v/y//L/8f/x//H/
8f/z//P/8//y//L/8v/y//L/8P/w//D/8P/y//L/8v/z//P/8//z//P/8//z//P/9P/0
//T/9P/0//T/9P/0//T/9f/1//X/9f/1//X/9v/2//b/9v/2//b/9v/2//b/9v/3//f/
9//3//f/9//3//f/9//3//f/9//3//f/9//2//b/9v/2//b/9v/2//b/9v/2//b/9v/2
//X/9f/1//X/8//z//P/8//z//P/8//z//X/9f/1//T/9P/0//T/9P/0//T/9P/0//T/
9P/z//P/8//z//P/8//z//P/8//z//P/8//z//P/8//z//P/8//z//P/8//z//L/8v/y
//L/8v/0//b/9v/2//b/9//3//n/9//3//f/9//3//f/9//3//j/+P/6//r/+v/6//r/
+v/6//n/+P/4//n/+f/5//j/9//2//b/9f/2//X/9P/z//P/9P/0//T/8v/y//L/8f/w
/+//7//u/+7/7v/u/+7/7v/u/+7/7v/u/+7/7v/u//D/7//v/+//7f/t/+3/7f/v/+//
7//v/+3/7f/t/+3/7v/u/+7/7v/u/+7/7v/u/+7/8P/0//j//P8BAAoAHwA9AFwAdwCU
ALIA0gDlAO4A6wDdAL8AlwBsAEYAJQANAAAA+f/2//b/+P/4//j/+P/2//X/8//y//H/
8P/w//D/7//v/+//7//v/+7/7v/u/+7/7v/u//D/8P/w//D/8P/w//D/8P/w//D/8P/w
//D/8P/x//H/7//v/+//7//x//H/8v/y//L/8v/y//L/8v/y//L/8//z//P/8//z//T/
9P/0//T/9P/0//X/9f/1//b/9v/2//f/9//3//f/+P/4//j/+f/5//n/+//7//v//P/8
//3//f/+//7/AAABAAIAAgADAAQABQAGAAcACgALAAwADQAOAA8AEAARABIAEwATABMA
EwATABMAFAAWABYAFgAXABcAFwAXABcAFQAVABUAFQAUABQAEwASAA8ADgANAAwACQAI
AAgABQADAAIAAgABAP///v/9//z/+//6//n/+P/3//b/9v/2//X/9P/0//T/9v/2//b/
9v/1//X/9f/1//P/8//z//L/8v/y//L/8v/y//L/8v/y//L/8v/y//P/9f/1//X/9f/z
//P/8//0//T/9P/0//T/9P/0//T/9P/1//X/9f/1//X/9f/2//b/9v/2//b/9v/2//b/
9v/2//f/9//3//f/9//3//f/9//3//f/9//3//X/9f/1//T/9v/2//b/9v/2//b/9v/2
//b/9v/2//b/9f/1//X/9f/1//X/9f/1//X/9f/1//X/9f/1//X/9P/0//T/9P/0//T/
9P/0//T/9P/0//P/8//z//P/8//z//P/8//z//P/9f/1//X/9f/z//P/8//z//P/8//z
//P/9f/1//X/9f/1//X/9f/1//P/8//z//P/9f/z//X/9P/0//T/9P/0//T/9v/2//b/
9v/3//f/+f/5//n/+f/5//n/+f/5//n/+v/6//z//P/8//z//P/8//z/+//6//r/+//7
//v/+v/5//j/+P/3//b/9f/0//P/8//0//T/9P/0//T/9P/z//L/8f/x//D/8P/w//D/
8P/w//D/8P/w//D/8P/w//D/8P/v/+//7//v/+//7//v/+//7//v/+//7//v/+//7//w
//D/8P/w//L/8v/w//D/8v/0//b/+v/8/wEABgATACsASABlAHwAmAC0AM0A3gDlAOEA
zQCrAIIAXgA5ABsACgD///z//P/8//z//P/8//r/+f/3//b/9f/0//T/9P/z//P/8//z
//P/8v/y//L/8v/y//L/8v/y//L/8v/y//L/8v/y//L/8v/y//L/8v/y//P/8//z//P/
8//z//P/8//0//T/9P/0//T/9P/2//b/9v/3//f/9//3//f/9v/2//b/9v/2//b/9//3
//f/+P/4//j/+f/5//n/+f/8//z//P/9//3//f////////8AAAAAAQABAAIAAgAEAAMA
BAAEAAUABgAHAAgACQAKAAsADAANAA4ADwAQABEAFAAVABUAFQAXABcAFwAYABgAGAAY
ABkAGQAZABkAGQAZABkAGQAZABgAGAAXABYAFQAUABMAEgAPAA4ADgALAAkACAAIAAcA
BQAEAAMAAgABAAAA///+//3//P/8//z/+//6//r/+v/6//r/+v/6//n/+f/5//n/+f/5
//n/+P/4//j/+P/4//j/+P/4//j/+v/6//r/+//5//n/+f/5//n/+f/5//r/+v/6//r/
+v/8//z//P/8//v/+//7//v/+//7//z//P/8//z//P/8//z//P/8//z//f/9//3//f/9
//3//f/9//3//f/9//3//f/9//3//P/8//z//P/8//z//P/8//z//P/8//z//P/9//3/
/f/9//v/+//7//v//f/9//3//f/7//v/+//6//z//P/8//z//P/8//z//P/8//z/+//7
//v/+//7//v/+//7//v/+//7//v/+//7//v/+//7//v/+f/5//n/+f/5//n/+f/5//n/
+f/5//n/+f/5//n/+f/7//v/+//7//v/+//7//v/+//7//v/+//7//v/+//7//r/+v/6
//r/+v/6//r//P/8//z//P/9//3///8BAAEAAQABAP//////////AAAAAAIAAgACAAIA
AgACAAIAAQAAAAAAAwADAAMAAgD///7//v/9//z/+//6//n/+f/6//r/+v/6//r/+v/5
//r/+f/5//j/+P/4//j/+P/2//b/9v/2//b/9v/2//b/+P/3//f/9//3//f/9//3//f/
9//3//f/9//3//f/9//2//b/9v/2//j/+P/2//b/+P/4//r//v8AAAUACAARACUAQABb
AHQAigCmAL8A0ADbANkAzQCvAIgAZABFACcAEgAFAAIAAAAAAAAAAAACAAAA/f/7//r/
+f/4//j/+P/3//f/9//3//f/9v/2//b/9v/2//b/9v/2//b/9v/2//b/9v/2//b/9v/2
//b/9v/2//f/9//3//f/9//3//f/9//4//j/+P/4//j/+P/4//j/+P/5//n/+f/5//n/
+v/6//r/+v/6//r/+//7//v//P/8//z//f/9//3//f/+//7//v////////8BAAEAAQAC
AAIAAwADAAQABAAGAAUABgAGAAcACAAJAAoACwAMAA0ADgAPABAAEQASABMAEgATABMA
EwAXABcAFwAYABgAGAAYABkAGQAZABkAGQAZABkAGQAZABgAGAAXABYAFQAUABMAEgAR
ABAAEAANAAsACgAKAAkABwAGAAUABAADAAIAAQAAAP///v/+//7//f/8//z//P/8//z/
/P/8//v/+//7//v/+//7//v/+v/8//z//P/8//z//P/8//z//P/8//z//f/9//3//f/9
//3//f/9//7//v/+//7//v/+//7//v/+//3//f/9//3//f/9//7//v/+//7//v/+/wAA
AAAAAAAA/////////////////////////////////////////v/+//7//v/+//7//v/+
//7//v/+//7//v/////////////////////////////////9//3//f/8//z//P/8//z/
/P/8//z//P/8//z/+//7//v/+//7//v/+//7//v/+//7//v/+//7//v/+//7//v/+//7
//v/+//7//v/+//7//v/+//7//v/+//7//v/+//5//n/+f/5//n/+f/5//n/+//7//v/
+//5//n/+f/5//r/+v/6//r/+f/5//r/+v/6//r/+v/6//r//P/8//z//P/9//3/////
////////////////////AAAAAAIAAgACAAIAAgACAAAA///+//7/AQABAAEAAAD///7/
/v/9//r/+f/4//f/9//4//j/+P/4//j/+P/3//j/9//3//b/9v/2//b/9v/0//T/9P/0
//T/9P/0//T/9P/z//P/8//z//P/8//z//P/8//z//P/8//z//P/8//0//T/9P/0//T/
9P/0//b/9v/4//r//P8AAAUACgAXAC0ASABhAHoAlACuAMMAzADNAMcArwCLAGgARgAn
ABEAAgD7//z//P/6//z//P/8//r/+//5//j/9//2//b/9v/1//X/9f/z//P/8v/y//L/
8v/y//L/9P/0//T/9P/0//T/9P/0//L/8v/y//L/9P/0//X/9f/1//X/9f/1//X/9f/2
//b/9v/2//b/9v/2//b/9v/3//f/9//3//f/+P/4//j/+P/4//j/+f/5//n/+v/6//r/
+//7//v/+//8//z//P/9//3//f////////8AAAAAAQABAAIAAgAEAAMABAAEAAUACAAJ
AAoACwAMAA0ADgAPAA4ADwAQABEAFAAVABUAFQAVABUAFQAWABYAFgAWABcAFwAXABcA
FwAZABkAGQAZABgAGAAXABYAEwASABEAEAAPAA4ADgALAAcABgAGAAUAAwACAAEAAAAB
AAAA///+//3//P/8//z/+//6//r/+v/6//r/+v/6//n/+f/5//n/+f/5//n/+P/4//j/
+P/4//j/+P/4//j/+P/4//j/+f/5//n/+f/5//n/+f/5//r/+v/6//r/+v/8//z//P/8
//v/+//7//v/+//7//z//P/8//z//P/8//z//P/8//z//f/9//3//f/9//3//f/9//3/
/f/9//3//f/9//3//P/8//z//P/8//r/+v/6//r/+v/6//r/+v/7//v/+//7//v/+//7
//v/+f/5//n/+f/5//n/+f/4//j/+P/4//j/+v/6//r/+v/6//r/+f/5//n/+f/5//n/
+f/5//n/+f/7//v/+//7//n/+f/5//n/+f/5//n/+f/5//n/+f/5//n/+f/5//n/+f/5
//n/+f/5//n/+f/5//n/+f/5//n/9//3//f/9//5//j/+P/4//j/+P/6//z//P/8//r/
+//7//3//f/9//3//f/9//3//f/9//7//v8AAAAA/v/+//7//v8AAP///v/+////////
//7//f/8//z/+//4//f/9v/1//f/+P/4//j/+P/4//j/9//2//X/9f/0//T/9P/0//T/
9P/0//T/9P/0//T/9P/0//T/8//z//P/8//z//P/8//z//P/8//z//P/8//z//P/9P/0
//T/9P/2//T/8v/y//T/9v/4//z/AAAHABIAKwBJAGgAgwCiAMQA3gDtAPIA7wDbALcA
jwBmAD4AHwANAAIA+//6//z//P/8//z//P/6//n/+f/4//f/9v/2//b/9f/1//X/9f/1
//T/9P/0//T/9P/0//T/9P/0//T/9P/0//T/9P/0//T/9P/0//T/9P/1//X/9f/1//X/
9f/1//X/9v/2//j/+P/4//j/+P/4//j/+f/5//n/+f/5//r/+v/6//r/+v/6//v/+//7
//z//P/8//3//f/9//3//v/+//7/////////AQABAAEAAgACAAMABQAGAAYACAAHAAgA
CAAJAAwADQAOAA8AEAARABIAEwAUABUAFgAXABYAFwAXABcAGwAbABsAHAAcABwAHAAd
AB0AHQAdAB0AGwAbABsAGwAaABoAGQAYABcAFgAVABQAEQAQABAADQAJAAgACAAHAAUA
BAADAAIAAQAAAP///v////7//v/+//3//P/8//z/+v/6//r/+v/5//n/+f/5//n/+f/5
//j/+P/4//j/+P/4//j/+P/4//j/+P/4//n/+f/5//n/+f/5//n/+f/6//r/+v/6//r/
/P/8//z//P/9//3//f/9//3//f/+//7//P/8//z//P/8//z//P/8//3//f/9//3//f/9
//3//f/9//3//f/9//3//f/9//z//v/+//7//v/8//z//P/8//z//P/8//z/+//7//v/
+//7//v/+//7//v/+//7//v/+//7//v/+v/6//r/+v/6//r/+v/6//r/+v/6//n/+f/7
//v/+//7//n/+f/5//n/+f/5//n/+f/5//n/+f/5//n/+f/5//n/+f/5//n/+f/5//n/
+f/5//n/+f/5//n/9//3//f/9//5//n/+f/5//n/+f/5//n/+f/5//n/+f/6//r/+v/6
//j/+P/4//j/+P/6//r/+v/6//v/+//9//3//f/9//3//f/9//3//f/+//7/AAAAAAAA
AAAAAAAAAAD///7//v/////////+/////v/+//3//P/7//r/+f/3//j/+P/4//r/+v/6
//n/+P/3//f/9v/0//T/9P/0//T/9P/0//T/9P/0//T/9P/0//P/8//z//P/8//z//P/
8//z//P/8//z//P/8//z//T/9P/0//T/9P/0//L/8v/0//b/+P/6//7/AwAKABUALQBM
AGkAggCcALoA0wDkAOsA5wDTAK8AhgBgAD0AIQAMAAEA/v/8//z//v/+//7//P/7//n/
+P/3//b/9v/2//X/9f/1//X/9f/0//T/9P/0//T/9P/0//T/9P/0//T/9P/0//T/9P/0
//T/9P/0//T/9f/1//X/9f/1//X/9f/1//b/9v/2//b/9v/2//b/9v/2//f/9//3//f/
9//4//j/+P/4//b/9v/3//f/+f/6//r/+v/5//n/+f/5//z//P/8//3//f/9////////
/wAAAAABAAEAAgACAAQAAwAEAAQABQAGAAcACAAJAAoACwAMAA0ADgAPABAAEQASABMA
EwATABUAFQAVABYAFgAWABYAFwAZABkAGQAZABkAGQAZABkAGAAYABcAFgAVABQAEwAS
AA8ADgAOAAsACQAIAAgABwAFAAQAAwACAAEAAAD///7//f/8//z//P/7//r/+v/6//j/
+P/4//j/9//3//f/9//3//f/9//2//j/+P/4//j/+P/4//j/+P/4//j/+P/5//f/9//3
//f/9//3//f/+P/4//j/+P/4//j/+P/4//j/+f/5//n/+f/7//v//P/8//r/+v/6//r/
/P/8//z//P/7//v/+//7//v/+//7//v/+//7//v/+//7//v/+//6//r/+v/6//r/+v/6
//r/+v/6//r/+v/6//n/+f/5//n/+f/5//n/+f/3//f/9//3//n/+f/5//j/+P/4//j/
+P/4//j/+P/4//j/+P/3//f/9//3//f/9//3//f/9//3//f/9//3//f/9//3//f/9//3
//f/9//3//f/9//3//f/9//3//f/9//3//f/9//3//f/9//3//f/9//3//f/9//3//f/
9//3//X/9f/1//X/9v/2//b/9v/1//X/9v/2//b/9f/1//X/9v/2//b/9v/2//b/+P/4
//j/+P/5//n/+//7//v/+//7//3//f/9//3//P/8//7//v/+//7//v/+//7//f/8//z/
/////////v/9//z//P/7//r/+f/4//f/9f/2//b/9v/2//b/9v/1//T/8//z//L/8v/y
//L/8v/y//L/8v/y//L/8v/y//L/8v/x//H/8f/x//H/8f/x//H/8f/x//H/8//z//P/
8//y//L/8v/y//L/8v/y//L/8v/0//b/+v/8////BgAPACMAPgBZAHAAiACmAL8A0ADZ
ANcAyQCpAIIAXgA9AB8ADAD///z//P/6//r//P/8//r/+f/5//b/9f/0//T/9P/z//P/
8//z//P/8v/y//L/8v/y//L/8v/y//L/8v/y//L/8v/y//L/8v/y//L/9P/0//X/9f/z
//P/8//z//P/8//0//T/9P/0//T/9P/0//T/9P/1//X/9f/1//X/9v/2//b/9v/2//b/
9//3//f/+P/4//j/+f/5//n/+f/6//r/+v/7//3//f///////f/+//7//////wAAAAAC
AAMABAAEAAUABgAHAAgACQAKAAsADAANAAwADQAOAA8AEgATABMAEwAVABUAFQAWABYA
FgAWABcAFwAXABcAFwAXABcAFwAXABYAFgAVABQAEwASABEAEAAPAA4ADgALAAkACAAI
AAcABQAEAAMAAgABAAAA///+/////v/+//7/+//6//r/+v/6//r/+v/6//n/+f/5//n/
+f/5//n/+P/4//j/+P/4//j/+P/4//j/+P/4//j/+f/5//n/+f/5//f/9//3//j/+P/4
//j/+P/4//j/+P/4//n/+f/5//n/+f/5//r/+v/8//z//P/8//r/+v/6//r//f/9//3/
/f/9//3//f/9//v/+//7//v/+//7//v/+v/8//z//P/8//z//P/8//z/+v/6//r/+v/5
//n/+f/5//n/+f/5//n/+f/5//n/+f/5//n/+f/4//j/+P/4//j/+P/4//j/+P/4//j/
9//3//f/9//3//f/9//3//f/9//3//f/9//3//f/9//3//f/9//3//f/9//3//f/9//3
//f/9//3//f/9//3//f/9//3//f/9//3//f/9//3//f/9//3//f/9//3//f/9//3//j/
+P/4//j/9//3//j/+P/4//j/9v/2//b/9v/2//j/+P/4//j/+f/5//v//f/9//3//f/9
//3//f/9//z//P/+//7//v/+//7//v8AAP///v/+//////////7//f/8//z/+//4//f/
9v/1//X/9v/2//b/9v/2//b/9f/2//X/9f/0//T/9P/0//T/8v/y//L/8v/0//T/9P/0
//T/8//z//P/8//z//P/8//z//P/8//z//P/8//z//P/8v/y//L/8v/y//L/8v/y//L/
9P/4//r//P8BAAQACwAdADQATwBoAIAAmgCzAMQAywDLAL8AoQB8AFoAOwAfAAwA///8
//r/+v/6//z/+v/6//n/+f/2//X/9P/0//T/8//z//P/8//z//L/8v/0//T/9P/0//L/
8v/y//L/8v/y//L/8v/0//T/9P/0//T/9P/1//X/9f/1//X/9f/1//X/9v/2//b/9v/2
//b/9v/2//b/9//3//f/9//3//j/+P/4//j/+P/4//n/+f/5//r/+v/6//n/+f/5//n/
/P/8//z//f/7//v//f/9//3//v/+//////8AAAAAAgADAAQABAAFAAYABwAIAAkACgAL
AAwADQAMAA0ADgAPABAAEQARABEAEwATABMAFAAUABQAFAAVABUAFQAVABUAFQAVABUA
FQAUABQAEwASABMAEgARABAADwAOAA4ACwAHAAYABgAFAAUABAADAAIAAQAAAP///v/9
//z//P/8//v/+v/6//r/+P/4//j/+P/3//f/9//3//f/9//3//b/+P/4//j/+P/4//j/
+P/4//j/+P/4//n/+f/5//n/+f/5//n/+f/6//r/+v/6//r/+v/6//r/+v/7//v/+//7
//v/+//8//z//v/+//7//v/+//7//v/+//3//f/9//3//f/9//3//f/9//3//f/9//3/
/f/9//z//P/8//z//P/8//z//P/8//r/+v/6//r/+//7//v/+//7//v/+//7//v/+//7
//v/+//7//v/+v/6//r/+v/6//j/+P/4//j/+v/6//n/+f/3//f/9//3//n/+f/5//n/
+f/5//n/+f/5//n/+f/5//n/+f/5//n/9//3//f/9//3//f/9//3//n/+f/5//n/+f/5
//n/+f/5//n/+f/5//f/9//3//f/9//3//f/9//4//j/+P/4//f/9//4//j/9v/1//f/
+f/4//j/+P/4//j/+P/6//r/+v/6//v/+//9//3//f/9//3//f/9//3//f/+//7/AAAA
AAAAAAAAAAAAAAD///7//v/////////+//z/+v/5//f/+P/3//b/9f/1//b/9v/2//b/
9v/2//X/9P/z//P/8v/y//L/8v/y//L/8v/y//L/8v/y//L/8v/y//H/8f/x//H/8f/x
//H/8f/x//H/8f/x//H/8f/x//L/8v/y//L/8v/y//L/8v/0//b/9v/6/wAAAwAKABsA
NQBQAGcAgACeALgAxQDMAMkAuwCbAHcAVAAyABcABwD8//X/9v/2//b/+P/4//j/9v/1
//X/9P/z//L/8v/y//H/8f/x//H/8f/w//D/8v/y//L/8v/y//L/8v/y//T/9P/0//T/
8v/y//L/8v/y//L/8//z//P/8//z//P/8f/x//L/8v/0//T/9P/0//T/9P/0//X/9f/1
//X/9f/2//b/9v/2//b/9v/3//f/+f/6//r/+v/5//n/+f/5//r/+v/6//v/+//7//3/
/f///wAAAAABAAEAAgACAAQABQAGAAYABwAIAAkACgALAAwADQAOAA8AEAARABIAEwAS
ABMAEwATABUAFQAVABYAFgAWABYAFwAXABcAFwAXABcAFwAXABcAFgAWABUAFAATABIA
EQAQAA0ADAAMAAkACQAIAAgABwADAAIAAQAAAP///v/9//z/+//6//r/+v/5//j/+P/4
//j/+P/4//j/9//3//f/9//1//X/9f/0//b/9v/2//b/9v/2//b/9v/2//b/9v/3//f/
9//3//f/+f/5//n/+v/6//r/+v/6//j/+P/4//j/+f/5//n/+f/5//n/+v/6//j/+P/4
//j/+v/6//r/+v/7//v/+//7//3//f/9//3/+//7//v/+//5//n/+f/4//j/+P/4//j/
+P/4//j/+P/4//j/+P/4//f/9//3//f/9//3//f/9//1//X/9f/1//f/9//3//b/9v/2
//b/9v/0//T/9P/0//b/9v/1//X/9f/1//X/9f/1//X/9f/1//X/9f/1//X/9f/1//X/
9f/1//X/9f/1//X/9f/1//X/9f/1//X/9f/1//X/9f/1//X/9f/1//X/9f/1//X/9f/1
//X/9f/2//T/9P/0//T/9v/4//j/+P/4//n/+f/7//v/+//7//v/+//7//v/+//+//7/
AAAAAP7//v/+//7//v/9//z//P/9//3//f/8//v/+v/6//n/+P/3//b/9f/z//T/9P/0
//b/9v/2//X/8v/x//H/8P/y//L/8v/y//L/8v/y//L/8P/w//D/8P/y//H/8f/x//H/
8f/x//H/8f/x//H/8f/x//H/8f/x//L/8v/y//L/8v/y//L/8P/u//D/8v/0//r///8I
ABcAMQBOAG0AigCoAMwA5QDwAPEA5wDPAKkAfgBUAC8AFwAGAPv/+P/4//j/+P/6//r/
+P/3//f/9v/1//T/9P/0//P/8//z//P/8//y//L/8v/y//L/8v/y//L/8v/y//L/8v/y
//L/8v/y//L/8v/0//T/9f/1//P/8//z//P/8//z//T/9P/0//T/9P/0//b/9v/2//f/
9//3//f/9//4//j/+P/4//j/+P/5//n/9//4//j/+P/7//v/+//7//z//P/8//3//f/9
/////////wAAAAABAAEAAgACAAQABQAGAAYABwAKAAsADAANAA4ADwAQABEAEgATABQA
FQAWABcAFwAXABsAGwAbABwAHAAcABwAHQAdAB0AHQAdAB0AHQAdAB0AHAAcABsAGgAZ
ABgAFwAWABEAEAAQAA0ACwAKAAoACQAHAAYABQAEAAEAAAD///7//f/8//z//P/7//r/
+v/6//r/+v/6//r/9//3//f/9//3//f/9//2//b/9v/2//b/+P/4//j/+P/2//b/9v/3
//n/+f/5//n/+f/5//n/+v/4//j/+P/4//r/+v/6//r/+//7//v/+//7//v//P/8//z/
/P/8//z//P/8//z//P/9//3//f/9/////////////f/9//3//f/////////+//7//v/+
//7//P/8//z//P/+//7//v/+//3//f/9//3//f/9//3//f/7//v/+//7//v/+//7//r/
/P/8//z//P/8//z//P/8//z//P/7//v/+//7//v/+//7//v/+//7//v/+//7//v/+//7
//v/+//7//v/+//7//v/+//7//v/+//7//v/+//7//v/+//7//v/+//7//v/+//7//v/
+//7//v/+//7//v/+//7//v//P/8//7//v/8//z//P/8//z//v/+//7//v//////AQAB
AAEAAQABAAEAAQABAAEAAgACAAQABAAEAAQABAAEAAQAAwACAAIABQAFAAUABAADAAIA
AgABAP7//f/8//v//f/+//7//v/+//7//v/9//z/+//7//r/+v/6//r/+v/4//j/+P/4
//r/+v/6//r/+v/5//n/+f/5//n/+f/5//n/+f/5//n/+f/5//n/+f/6//r/+v/6//r/
+v/6//j/+v/8//7/AgAGAAsAEAAfADcAVgBxAIwAqADGAN0A6gDvAOcA0QCtAIIAXAA7
ACEAEAAHAAQABAAEAAQABgAEAAQAAwD///7//f/8//z//P/7//v/+//7//v/+v/6//r/
+v/6/w==
         </WaveFormData>
      </LeadData>
   </Waveform>
</RestingECG>
