# Supplementary material for: Detection of Left Atrial Enlargement Using a Convolutional Neural Network-Enabled Electrocardiogram
Source: Front Cardiovasc Med. 2020 Dec 17;7:609976. doi: 10.3389/fcvm.2020.609976 (PMC7773668; doi:10.3389/fcvm.2020.609976)
Supplement: Supplementary file 2 [file Data_Sheet_2.ZIP › normal1/1802010193_8207_00000024.XML]

<?xml version="1.0" encoding="Windows-1252"?>
<!DOCTYPE RestingECG SYSTEM "restecg.dtd">
<RestingECG>
   <PatientDemographics>
      <PatientID>1802010193</PatientID>
      <PatientAge>75</PatientAge>
      <AgeUnits>Years</AgeUnits>
      <Gender>Female</Gender>
      <PatientLastName>liumeixing</PatientLastName>
   </PatientDemographics>
   <TestDemographics>
      <DataType>Resting</DataType>
      <Site>1</Site>
      <AcquisitionDevice>MAC55</AcquisitionDevice>
      <Status>Unconfirmed</Status>
      <Priority>Normal</Priority>
      <AcquisitionTime>10:24:56</AcquisitionTime>
      <AcquisitionDate>07-11-2015</AcquisitionDate>
      <CartNumber>1</CartNumber>
      <AcquisitionSoftwareVersion>009C</AcquisitionSoftwareVersion>
      <XMLSourceVersion>MAC5000 v1.0</XMLSourceVersion>
   </TestDemographics>
   <RestingECGMeasurements>
      <VentricularRate>72</VentricularRate>
      <AtrialRate>72</AtrialRate>
      <PRInterval>146</PRInterval>
      <QRSDuration>80</QRSDuration>
      <QTInterval>414</QTInterval>
      <QTCorrected>453</QTCorrected>
      <PAxis>43</PAxis>
      <RAxis>-11</RAxis>
      <TAxis>47</TAxis>
      <QRSCount>12</QRSCount>
      <QOnset>225</QOnset>
      <QOffset>265</QOffset>
      <POnset>152</POnset>
      <POffset>209</POffset>
      <TOffset>432</TOffset>
      <ECGSampleBase>500</ECGSampleBase>
      <ECGSampleExponent>0</ECGSampleExponent>
   </RestingECGMeasurements>
   <Diagnosis>
      <Modality>Resting</Modality>
         <StatementCount>3</StatementCount>
         <LabelText>12SL ��ϳ���</LabelText>
      <DiagnosisStatement>
         <StmtFlag>ENDSLINE</StmtFlag>
         <StmtText>�������</StmtText>
      </DiagnosisStatement>
      <DiagnosisStatement>
         <StmtFlag>ENDSLINE</StmtFlag>
         <StmtText>�������� T ���쳣</StmtText>
      </DiagnosisStatement>
      <DiagnosisStatement>
         <StmtFlag>ENDSLINE</StmtFlag>
         <StmtText>�쳣 ECG</StmtText>
      </DiagnosisStatement>
   </Diagnosis>
   <Waveform>
      <WaveformType>Rhythm</WaveformType>
      <WaveformStartTime>0</WaveformStartTime>
      <NumberofLeads>8</NumberofLeads>
      <SampleType>CONTINUOUS_SAMPLES</SampleType>
      <SampleBase>500</SampleBase>
      <SampleExponent>0</SampleExponent>
      <HighPassFilter>16</HighPassFilter>
      <LowPassFilter>150</LowPassFilter>
      <ACFilter>NONE</ACFilter>
      <LeadData>
         <LeadByteCountTotal>10000</LeadByteCountTotal>
         <LeadTimeOffset>0</LeadTimeOffset>
         <LeadSampleCountTotal>5000</LeadSampleCountTotal>
         <LeadAmplitudeUnitsPerBit>4.88</LeadAmplitudeUnitsPerBit>
         <LeadAmplitudeUnits>��V</LeadAmplitudeUnits>
         <LeadHighLimit>2147483647</LeadHighLimit>
         <LeadLowLimit>268435456</LeadLowLimit>
         <LeadID>I</LeadID>
         <LeadOffsetFirstSample>0</LeadOffsetFirstSample>
         <FirstSampleBaseline>0</FirstSampleBaseline>
         <LeadSampleSize>2</LeadSampleSize>
         <LeadOff>FALSE</LeadOff>
         <BaselineSway>FALSE</BaselineSway>
         <ExcessiveACNoise>FALSE</ExcessiveACNoise>
         <MuscleNoise>FALSE</MuscleNoise>
         <LeadDataCRC32>1468970275</LeadDataCRC32>
         <WaveFormData>
/P/8//z//P/8//z//P/8//r/+v/6//r/+v/6//r/+v/8//z//P/8//r/+v/6//r//P/8
//z//P/6//r/+v/6//r/+v/6//r/+v/6//r/+v/6//r/+v/6//r/+v/6//r/+v/7//v/
+//6//r/+v/6//r/+v/6//r//P/9//3//f/7//v/+//9//7//v/+//7//v/+//7/AAAC
AAIAAwAEAAcABwAJAAoACgAKAAoACgAIAAYABgAGAAYABgAGAAYAAgACAAEAAQADAAIA
AgACAAAA///+//z/+v/5//n/+f/5//n/+P/3//b/9v/2//b/9v/2//b/9v/2//b/9f/1
//f/9v/2//b/9v/4//b/9f/z//H/7P/o/+P/4//l/+3//v8UACcAOwBUAG8AiAClALwA
xAC+AKsAiABXADEAGgAJAP3/9//0//L/7//w//P/9P/0//j/+f/3//X/9f/1//T/8//z
//L/8v/y//L/8f/x//L/8v/x//H/8f/x//P/8//z//P/8f/x//L/8v/y//H/8f/y//D/
8P/w//D/8P/w//H/8f/z//L/8f/x//L/8v/y//P/8//z//T/9P/y//P/8//y//T/9P/0
//T/9P/0//T/9P/3//f/+P/4//b/9v/2//b/9f/1//X/9v/2//b/9v/2//b/9v/2//b/
9//3//f/9//4//n/+f/5//j/+P/5//r/+v/6//r/+v/7//z//P/8//z//P/8//z//f/9
//7//v8AAAAAAAABAAEA/////wEAAwADAAMAAwABAAEAAgACAAMAAwAEAAQABQAFAAQA
BAAFAAYABgAGAAgACAAHAAcABwAHAAcABwAHAAcABwAGAAUABQAFAAUABQADAAMAAgAC
AAIAAQABAP7//v/+//7////////////9//3//P/8//7//f/8//z//f/9//3//P/8//z/
/P/7//v//P/8//z//P/8//z//P/6//r/+f/5//v/+//7//z/+v/6//r/+v/8//z//P/8
//z//P/8//z//P/8//z//P/6//r/+v/6//r/+v/6//r/+v/7//3////+//z/+//6//r/
+//7//r//P/8//z//P/8//z//P/8//z//P/8//3/+//6//r/+v/6//r/+v/6//z//P/8
//z//P/7//v//P/6//r/+v/6//z//P/8//z/+v/6//r/+f/5//n/+v/6//r/+v/6//r/
+v/6//r/+v/7//v/+//7//v/+//7//v/+//6//z//P/8//z/+v/7//v/+//6//r/+v/6
//r/+v/6//r/+v/7//v/+//9//3//f////7//v/+//7/AAAAAAAAAgACAAIAAwAEAAkA
CQALAAwACgAKAAoACgAKAAgACAAIAAYABgAGAAYABAAEAAMAAwADAAIAAgACAAIAAQAA
AP7/+v/5//n/+f/5//n/+P/3//j/+P/4//j/9v/2//b/9v/2//b/9f/1//X/9P/0//T/
9P/0//T/7//t/+n/5P/g/93/3//l//H/CAAiADsAUQBuAI0ArADHANQA0gDGAKUAdABF
ACUAEgAFAPn/+f/2//D/7f/w//P/8v/0//b/9f/z//P/8//x//D/7//v/+7/7v/u/+7/
7f/t/+7/7v/t/+3/7f/t/+//7//v/+//7f/t/+7/7v/u/+3/7f/u/+7/7v/u/+7/8P/w
//H/8f/v/+7/7f/t/+7/7v/u/+//7//v//D/8P/w//H/8f/w/+7/7v/u/+7/8P/w//D/
8P/x//H/8v/y//L/8v/y//L/8//z//P/9P/y//L/8v/y//P/9P/1//b/9f/1//X/9f/2
//f/9//3//j/+P/5//r/+P/4//j/+P/5//r/+v/6//r/+v/6//r/+//7//z//P/+//7/
/v///////f/9////////////////////AAAAAAEAAQACAAIAAwADAAIAAgABAAIAAgAC
AAQABAADAAMABQAFAAUABQAFAAUABQAEAAMAAwADAAMAAwABAAEAAAACAAIAAQABAP7/
/v/+//7//f/9//3//f/9//3//P/8//7//f/8//z/+//7//v/+v/7//z//f/9//z//P/7
//r/+v/6//r/+v/6//r/+f/5//n/+f/5//r/+v/6//r/+v/6//r/+v/6//r/+v/6//r/
+v/6//r/+v/6//r/+v/6//r/+v/6//r/+f/5//r/+//5//j/+P/4//r/+//7//r/+v/6
//r/+v/6//r/+v/6//r/+v/6//v//f/8//z//P/6//r/+v/6//r/+v/6//r/+v/5//n/
+v/8//z//P/8//z//P/8//z/+v/6//r/+f/7//v//P/8//z//P/8//z/+v/6//r/+v/5
//n/+f/5//v/+//6//r/+v/6//r/+P/5//n/+f/6//r/+v/6//r/+v/6//r/+v/7//v/
+//7//v/+//9/wAAAAAAAAAA/v/+//7/AAACAAIAAwAEAAcABwAJAAoACgAKAAoACgAK
AAgACAAIAAgACAAIAAgABAAEAAMAAwADAAIAAgACAAIAAQAAAP7/+v/5//n/+f/5//n/
+P/3//j/+P/4//j/+P/4//j/+P/3//b/9P/z//P/8v/y//L/9P/0//L/8//x/+3/5v/i
/+H/4f/h/+f/+P8SAC0ARwBkAIEAoADBANwA5gDgAM0ApgBxAEMAJAATAAMA+f/6//b/
7//w//f/+P/2//b/9f/3//X/8//z//L/8f/x//D/8P/w//D/7//v//D/8P/v/+//7//v
//H/8f/x//H/7//v//D/8P/w/+//7//w//D/8P/w//D/8P/w//H/8f/x//D/7//v//L/
8v/y//P/8//z//T/9P/z//P/8v/w//H/8v/z//T/8v/y//L/8v/1//X/9v/2//b/9v/2
//b/9f/1//X/9v/4//j/+P/4//b/9v/2//b/+f/5//n/+f/4//n/+f/5//j/+P/5//r/
+v/6//r/+v/7//z//P/8//7//v/+//7//////wAAAAD+//7//v///wEA/////wEAAQAB
AAEAAQABAAEAAgACAAEAAQACAAIABQAFAAQABAADAAQABAAEAAQABAADAAMABQAFAAUA
BQAFAAUABQAEAAMAAwADAAMABQADAAMAAgAAAAAA/////wAAAAAAAAAA/f/9//3//f/9
//3//P/8//z/+//6//r/+//7//v/+v/6//r/+v/5//v//P/8//z/+//6//n/+P/6//r/
+f/5//n/+f/5//r/+v/6//r/+v/6//r/+v/6//r/+v/6//r/+v/6//r/+v/8//z//P/8
//r/+v/6//r/+//7//z//f/7//r/+v/6//z//f/9//z/+v/6//r/+v/6//r/+v/6//z/
/P/8//3/+//6//r/+v/8//z//P/8//z//P/8//z//P/7//v//P/8//z//P/8//z//P/8
//z//P/8//z/+//7//v//P/8//z//P/8//z//P/8//z//P/7//r/+v/6//r/+v/6//v/
+//7//r/+v/6//r/+v/6//r/+v/6//v/+//7//v/+//7//3/AAAAAAAAAAD+//7//v8A
AAQABAAFAAYACQAJAAsADAALAAoACQAIAAkACAAJAAoACAAIAAgACAAEAAQAAwADAAUA
BAAEAAQAAAD///7//P/8//v/+//7//n/+f/4//f/+P/4//j/+P/4//j/+P/4//j/+P/3
//f/9//2//b/9v/0//T/9v/x/+//6//o/+T/4//l/+v/+/8SACoAQwBbAHYAkwC0AM0A
0gDMALoAkwBeADMAFwAIAPv/9f/z//D/7v/x//T/9f/0//b/+P/3//f/9f/1//P/8v/x
//H/8v/y//L/8v/x//H/8v/y//H/8f/x//H/8//z//P/8//x//H/8v/y//L/8f/x//L/
8v/y//L/8v/0//T/9f/1//P/8v/x//H/9P/0//T/9f/z//P/9P/0//T/9f/1//T/9v/2
//b/9v/2//b/9v/2//X/9f/2//b/+P/4//j/+P/3//f/9//4//r/+v/6//r/+v/6//r/
+v/7//v/+//7//z//f/9//3//P/8//3//v/+//7//v/+////AAAAAAAAAAAAAAAAAAAB
AAEAAgACAAQABAAEAAUABQADAAMABQAFAAUABQAFAAcABwAIAAgACQAJAAoACgALAAsA
CgAKAAkACgAKAAoACgAKAAkACQAJAAkACQAJAAcABwAHAAYABwAHAAcABwAFAAMAAwAC
AAAAAAD//////v/+//7//v/9//3//f/9//3//f/8//z//v/9//z//P/9//3//f/8//z/
/P/8//v/+//8//z//P/8//z//P/8//7//v/9//3//f/9//3//v/8//z//P/8//7//v/+
//7//v/+//7//v/8//z//P/8//z//P/8//z//P/8//z//P/7//v//P/9//v/+v/6//r/
/P/9//3//P/8//z//P/8//z//P/8//z/+v/6//r/+//7//r/+v/6//z//P/8//z/+v/6
//r/+v/6//n/+f/6//j/+P/4//j/+P/4//j/+P/4//j/+P/3//f/9//4//j/+v/6//r/
+v/8//z/+v/6//j/+P/4//j/+v/7//v/+//4//j/+P/4//r/+v/6//r/+v/7//v/+//5
//n/+f/7//z//P/8//z//v/+//7/AAAAAAAAAQACAAcABwAJAAoACgAKAAoACgAKAAgA
CAAIAAQABAAEAAQABAAEAAMAAwABAAAAAAAAAAAA///+//z/+v/5//n/+f/5//n/+P/3
//b/9v/2//b/9P/0//T/9P/2//b/9f/1//X/9P/0//T/9P/0//L/8//x/+v/5v/k/+H/
3//j/+3//v8SACsARQBgAHkAlACzAMoAzgDGAK8AhABVAC8AGAAJAPv/9f/0//D/7//0
//f/9P/y//b/9//z//P/9f/z//L/8f/x//D/8P/w//D/7f/t/+7/7v/v/+//7//v/+//
7//v/+//7//v//D/8P/w/+//7//w//D/8P/w//D/8v/y//P/8//z//L/8f/x//D/8P/w
//H/8//z//T/9P/y//P/8//y//T/9P/0//T/9P/0//T/9P/z//P/9P/0//b/9v/2//b/
9f/1//X/9v/2//b/9v/2//b/9v/2//b/9//3//f/9//4//n/+f/5//r/+v/7//z/+v/6
//r/+v/7//z//P/8//z//P/8//z//////wAAAAAAAAAAAAABAAEA/////wEAAQABAAEA
AQADAAMABAAEAAMAAwAEAAQABQAFAAQABAAFAAYABgAGAAgACAAHAAcABQAFAAUABQAH
AAcABwAGAAUABQAFAAUAAwABAAEAAAAAAAAA//////7//v/+//7//f/9//3//f/9//3/
/P/8//z/+//6//r//f/9//3//P/8//z//P/7//v//P/8//z/+v/6//r/+v/6//r/+f/5
//n/+f/5//r/+v/6//r/+v/6//r/+v/6//r/+v/6//r/+v/6//r/+v/6//r/+v/6//r/
+v/6//r/+f/5//r/+//7//r/+v/6//r/+//7//r/+P/4//j/+P/6//r/+v/6//r/+v/6
//v/+//6//r/+v/6//r/+v/6//r/+v/6//r/+v/5//n/+v/6//r/+v/6//r/+v/6//r/
+v/6//r/+f/5//n/+v/6//r/+v/6//r/+P/4//j/+P/3//n/+//6//r/+v/6//r/+P/5
//n/+f/4//j/+P/4//r/+v/6//r/+P/5//n/+f/7//v/+//9//7//v/+//7//v/+//7/
AAAAAAAAAQACAAUABQAHAAgACgAKAAoACgAIAAYABgAGAAQABAAEAAQAAgACAAEAAQAB
AAAAAAAAAAAA///+//z/+P/3//f/9//5//n/+P/3//T/9P/0//T/9P/0//T/9P/2//b/
9f/1//X/9P/0//T/8P/y//T/8f/t/+v/5P/g/93/2//f/+n//P8WADEASQBkAIEAoAC/
ANQA2ADOALkAjgBZADEAGgAJAP3/9//4//T/8f/y//X/9P/2//b/9//3//X/9f/1//T/
8//z//D/8P/w//D/7//v//D/8P/v/+//7//v/+//7//v/+//7//v//D/8P/w/+//7//w
//D/8P/w//D/8v/y//P/8//x//D/7//v//L/8v/y//P/8f/x//L/8v/y//P/8//y//L/
8v/y//L/8v/y//L/8v/z//P/9P/0//T/9P/0//T/9f/1//X/9v/2//b/9v/2//b/9v/2
//b/9//3//f/9//4//n/+f/5//r/+v/7//z//P/8//z//P/7//z//P/8//7//v/+//7/
/////wAAAAAAAAAAAAABAAMAAQABAAMAAwADAAMAAwADAAMABAAEAAMAAwAEAAQABwAH
AAYABgAFAAYABgAGAAgACAAHAAcABwAHAAcABwAHAAcABwAGAAcABwAHAAcABQADAAMA
AgACAAIAAQABAAIAAgACAAIA/////////////////v/+/wAA///+//7//f/9//3//P/+
//7//v/9//v//P/8//z//P/8//z//P/8//z/+//7//v/+//7//z//P/8//z//P/6//r/
+v/6//z//P/8//z/+v/6//r/+v/6//r/+v/6//z//P/8//z/+//7//z//f/9//z//P/8
//r/+//7//r//P/8//z//P/8//z//P/8//z//P/8//3//f/8//z//P/8//z//P/8//z/
/P/8//z//v/9//3//v/9//z/+//6//z//P/8//z//P/8//z/+//7//v//P/8//r/+v/6
//r//P/8//z//P/7//v//P/8//z//P/8//r/+//7//v//P/8//z//P/6//r/+v/6//z/
/f/9//3//f/9//3///8AAAAAAAAAAAAAAAAAAAIABgAGAAcACAALAAsADQAOAAwADAAM
AAwACgAIAAgACAAHAAgACQAKAAYABgAFAAUABQAEAAQABAAAAP///v/8//z/+//7//v/
+f/5//j/9//2//b/9v/2//T/9P/0//T/9v/2//X/9f/1//T/9P/0//T/9P/0//H/7f/n
/+L/4P/f/9//5f/3/xAAKABDAF0AfACdAL4A2wDoAOQA1ACvAHgARQAlABIAAwD5//f/
9v/y//H/9P/1//b/+P/4//P/8//1//P/8f/w/+//7//w//D/8P/w/+//7//w//D/7//v
/+//7//v/+//7//v/+//7//w//D/8P/v/+//8P/w//D/8P/w/+7/7v/v/+//8f/w/+//
7//w//D/8P/x//H/8f/y//L/8v/z//P/8v/y//L/8v/y//T/9P/0//T/9f/1//b/9v/0
//T/9P/0//X/9f/1//b/9v/2//b/9v/4//j/+P/4//n/+f/5//n/+v/7//v/+//6//r/
+//8//r/+v/6//r/+//8//z//P/+//7//v/+//3//f/+//7/AAAAAAAAAQABAP////8B
AAMAAwADAAMAAwADAAQABAAFAAUABgAGAAYABQADAAIABQAGAAYABgAIAAgABwAHAAUA
BQAFAAUABQAFAAUABAAFAAUABQAFAAUAAwADAAIAAgACAAEAAQD+//7//v/+//3//f/9
//3//f/9//z//P/8//v/+v/6//v/+//7//r//P/8//z/+//5//r/+v/6//r/+v/6//r/
/P/8//v/+//7//v/+//8//r/+v/6//r//P/8//z//P/6//r/+v/6//r/+v/6//r/+v/6
//r/+v/8//z//P/8//v/+//8//3/+//6//r/+v/6//v/+//6//r/+v/6//r/+v/6//r/
+v/6//r/+v/7//v/+v/6//r/+v/6//r/+v/8//z//P/8//z/+//7//z/+v/6//r/+v/8
//z//P/8//r/+v/6//n/+//7//z//P/8//z//P/8//z//P/6//v/+//7//z//P/8//z/
+//6//n/+P/5//v//P/9//v/+//7//3/AAAAAAAAAAD+//7//v8AAAIAAgADAAQACQAJ
AAsADAAKAAoACgAKAAoACAAIAAgABgAGAAYABgAGAAYABQAFAAMAAgACAAIAAgABAAAA
/v/6//n/+f/5//n/+f/4//f/9v/2//b/9v/4//j/+P/4//j/+P/3//f/9f/0//T/9P/4
//j/9v/1//P/7//q/+b/4//j/+f/8/8GABwANwBNAGYAgQCgAL8A0gDUAMgArQB+AEsA
JQASAAMA9//1//b/8v/t/+7/9f/4//r/+P/5//f/9//3//f/9v/1//X/9P/0//T/9P/x
//H/8v/y//P/8//z//P/8//z//P/8//z//P/9P/0//T/8//z//T/9P/0//T/9P/0//T/
9f/1//X/9P/z//P/9P/0//T/9f/z//P/9P/0//L/8//z//L/9P/0//T/9P/2//b/9v/2
//X/9f/2//b/9v/2//b/9v/3//f/9//4//j/+P/4//j/+v/6//r/+v/5//n/+f/5//r/
+//7//v/+v/6//v//P/8//z//P/8//3//v/+//7//P/8//z//P/+////AQACAAIAAgAC
AAMAAwABAAEAAwADAAMAAwADAAMAAwAEAAQABQAFAAYABgAHAAcABgAGAAcACAAIAAgA
CAAIAAcABwAFAAUABQAFAAUABQAFAAQAAwADAAMAAwAFAAMAAwACAAEAAAD+//3//v/+
//7//v/9//3//f/9//v/+//6//r//P/7//r/+v/7//v/+//6//r/+v/6//n/+//8//z/
/P/8//z//P/8//z//P/7//v/+//7//v//P/8//z//P/8//z//P/8//z//P/8//z//P/6
//r/+v/6//v//P/9//7//P/8//z//P/7//v//P/9//3//P/8//z/+v/7//v/+v/8//z/
/P/8//r/+v/6//r//P/8//z//f/7//r/+v/6//r/+v/6//r/+v/6//r/+v/6//n/+f/6
//r/+v/6//r/+v/6//r/+v/8//z//P/7//n/+f/+//7//P/8//z//P/7//v/+v/5//r/
+v/6//r//P/8//z//P/6//v/+//7//v/+//7//3//v/+//7//v/+//7//v8AAAIAAgAD
AAQABwAHAAkACgAKAAoACgAKAAgABgAGAAYABgAGAAYABgAEAAQAAwADAAUABAAEAAQA
AAD///7//P/6//n/+f/5//n/+f/4//f/9v/2//b/9v/2//b/9v/2//T/9P/z//P/9f/0
//T/9P/0//T/9v/z//H/7f/q/+b/4//h/+P/7f/+/xQALQBDAFoAdQCSALEAxgDKAMIA
rQCCAFMALwAaAAkA+//1//T/8P/v//L/9f/2//r/+P/1//X/9//z//P/8v/x//H/8P/w
//D/8P/v/+//8P/w/+//7//v/+//7//v/+//7//v/+//8P/w//D/7//v//D/7v/u/+7/
7v/w//D/8f/x//H/8P/v/+//8P/w//D/8f/x//H/8v/y//L/8//z//L/8v/y//L/8v/y
//L/8v/y//X/9f/2//b/9P/0//T/9P/1//X/9f/2//b/9v/2//b/9v/2//b/9v/3//f/
9//3//j/+f/5//n/+P/4//n/+v/6//r/+v/6//v//P/8//z//P/8//z//P/9//3//v/+
/wAAAAAAAAEAAQD/////AQABAAEAAQABAAEAAQACAAIABQAFAAYABgAFAAUABAAEAAcA
CAAIAAgABgAGAAUABQAFAAUABQAFAAUABQAFAAQAAwADAAMAAwADAAEAAQAAAAAAAAD/
/////v/+//7//v/9//3//f/9//3//f/8//z//P/7//r/+v/7//v/+//6//r/+v/6//n/
+f/6//r/+v/4//j/+P/4//r/+v/5//n/+f/5//n/+v/6//r/+v/6//r/+v/6//r/+v/6
//r/+v/6//r/+v/6//r/+v/6//r/+v/6//r/+v/5//n/+v/7//3//P/8//z/+v/7//v/
+v/6//r/+v/6//r/+v/6//r//P/8//z//f/8//r/+f/4//r/+v/6//r/+v/6//r/+v/6
//n/+f/6//r/+v/6//r/+v/6//r/+v/6//r/+v/5//n/+f/6//r/+P/6//r/+v/6//r/
+v/6//r/+P/5//n/+f/6//r/+v/6//j/+P/4//j/+v/7//v/+//5//n/+f/7//z//P/8
//z//P/8//z//v8CAAIAAwAEAAUABQAHAAgACgAKAAoACgAKAAgACAAIAAYABgAGAAYA
AgACAAEAAQADAAIAAgACAAAA///+//z/+P/3//f/9//3//f/9v/1//b/9v/2//b/9v/2
//b/9v/2//b/9f/1//X/9P/0//T/9P/0//T/8//v/+v/5v/i/9//3//f/+f/+P8SACsA
QwBeAHsAmAC3AM4A2ADSALsAlgBhADcAHAALAP//9//2//T/7//w//X/9P/0//j/9//1
//X/9f/1//T/8//z//D/8P/w//D/7//v//D/8P/x//H/8f/x/+//7//v/+//7//v//D/
8P/w/+//7//w//D/8P/w//D/8P/w//H/8f/z//L/8f/x//L/8v/y//P/8f/x//L/8v/y
//P/8//y//L/8v/y//L/8//0//X/9v/0//P/8//y//T/9P/0//T/9f/1//X/9v/0//T/
9P/0//b/9v/2//b/9//3//f/9//4//n/+f/5//j/+P/5//r/+v/6//r/+v/7//z//P/8
//z//P/8//z//f/9//7//v/+//7//v///wEA/////wEAAQABAAEAAQABAAEAAgACAAMA
AwAEAAQABQAFAAQABAAFAAYABgAGAAYABgAFAAUABQAFAAUABQAFAAUABQAEAAMAAwAD
AAMABQADAAMAAgACAAIAAQABAP7//v/+//7//f/9//3//f/9//3//P/8//7//f/8//z/
+//7//v/+v/8//z//P/7//n/+v/6//r/+v/6//r/+v/6//r/+f/5//n/+f/5//r/+v/6
//r/+v/4//j/+P/4//j/+P/4//j/+v/6//r/+v/6//r/+v/6//r/+v/6//r/+f/5//r/
+//7//r/+v/6//j/+f/5//j/+v/6//r/+v/6//r/+v/6//j/+P/4//n/+//6//r/+v/6
//r/+v/6//r/+v/6//r//P/7//v//P/7//r/+f/4//r/+v/6//r/+v/6//r/+f/5//n/
+v/6//j/+P/4//j/+v/6//r/+v/5//j/+P/4//j/+P/2//f/9//3//j/+P/4//j/+P/4
//j/+P/4//n/+f/5//n/+f/5//v//v/+//7//v/+//7//v8AAAAAAAABAAIABQAFAAcA
CAAIAAgACAAIAAYABAAEAAQAAgACAAIAAgAAAAAA/////////v/+//7//P/7//r/+P/2
//X/9f/1//P/8//y//H/8P/w//D/8P/w//D/8P/w//L/8v/x//H/8f/w//D/8P/y//T/
8P/p/+f/4f/c/9j/2f/Z/9//7f8IACIAPQBZAHYAlwC6ANcA4ADcAMoApwByAD8AHwAO
AP//8//z//L/7P/p/+z/7f/u//D/7v/t/+3/7f/r/+v/6v/p/+n/5v/m/+b/5v/l/+X/
5v/m/+f/5//n/+f/5f/l/+X/5f/l/+X/5v/m/+b/5f/l/+b/5v/m/+b/5v/k/+T/5f/l
/+f/5v/l/+X/5v/m/+b/5//l/+X/5v/m/+b/5//n/+b/5v/m/+b/5v/m/+b/5v/m/+X/
5f/m/+b/6P/o/+j/6P/o/+f/5v/m/+j/6P/o/+j/5v/m/+b/5v/n/+f/5//n/+j/6f/p
/+n/6v/q/+v/7P/q/+r/6v/q/+v/7P/s/+z/7P/s/+z/7P/r/+v/7P/s/+z/7P/s/+3/
7//t/+3/7//v/+//7//v/+//7//w//D/8f/x//L/8v/z//P/8v/y//H/8v/y//L/8P/w
/+//7//x//H/8f/x//H/8f/x//D/7//v/+//7//v/+3/7f/s/+z/7P/r/+v/6P/o/+j/
6P/n/+f/5//n/+f/5//m/+b/6P/n/+b/5v/n/+f/5//m/+b/5v/m/+X/4//k/+T/5P/k
/+T/5P/k/+T/5P/j/+P/4//j/+P/5P/k/+T/5P/k/+T/5P/k/+T/5P/k/+T/5P/k/+T/
5P/k/+T/5P/k/+T/4//i/+H/4P/g/+H/4//l/+P/4v/i/+L/4v/j/+P/4v/k/+T/5P/k
/+T/5P/k/+T/4v/i/+L/4//l/+T/5P/k/+T/5P/k/+T/4v/i/+L/4v/k/+P/4//k/+T/
5P/k/+T/4v/i/+L/4v/i/+L/4v/h/+H/4f/i/+L/4P/g/+D/4P/g/+D/4P/h/+H/4f/i
/+L/4v/i/+L/4v/i/+L/4P/h/+H/4f/j/+P/4//l/+T/5P/k/+T/5v/m/+b/6P/q/+r/
6//s/+//7//x//L/8P/w//D/8P/w/+7/7v/u/+z/7P/s/+z/6v/q/+n/6f/n/+b/5v/m
/+T/4//i/+D/3v/d/93/3f/d/93/3P/b/9r/2v/a/9r/2v/a/9r/2v/a/9r/2f/Z/9n/
2P/Y/9j/1v/a/9j/1f/R/8//yv/I/8f/yf/R/9//8P8IACUAPwBWAHEAkACrALgAtACi
AHkAQgATAPf/5v/b/9P/0f/S/9D/z//S/9X/1v/Y/9j/1//Z/9n/1//V/9T/0//T/9L/
0v/S/9L/0//T/9T/1P/R/9H/0f/R/9H/0f/R/9H/0f/R/9L/0v/S/9H/0f/S/9L/0v/S
/9L/0v/S/9P/0//T/9L/0f/R/9L/0v/S/9P/0//T/9T/1P/S/9P/0//S/9T/1P/U/9T/
1P/U/9T/1P/T/9P/1P/U/9b/1v/W/9b/1f/V/9X/1v/W/9b/1v/W/9b/1v/W/9b/1//X
/9f/1//W/9f/1//X/9j/2P/Z/9r/2v/a/9r/2v/Z/9r/2v/a/9r/2v/a/9r/2//b/9z/
3P/c/9z/3P/d/9//3f/d/9//3//f/9//3//f/9//4P/g/9//3//g/+D/4f/h/+D/4P/h
/+L/4v/i/+L/4v/h/+H/3//f/9//3//d/93/3f/c/9v/2//b/9v/2//Z/9n/2P/X/9b/
1P/T/9L/0v/S/9L/0//T/9P/0//R/9H/0P/Q/9L/0f/Q/9D/0f/R/9H/0P/Q/9D/0P/P
/8//0P/Q/9D/0P/Q/9D/0P/Q/9D/z//P/8//z//P/9D/zv/O/87/zv/Q/9D/0P/Q/9D/
zv/O/w==
         </WaveFormData>
      </LeadData>
      <LeadData>
         <LeadByteCountTotal>10000</LeadByteCountTotal>
         <LeadTimeOffset>0</LeadTimeOffset>
         <LeadSampleCountTotal>5000</LeadSampleCountTotal>
         <LeadAmplitudeUnitsPerBit>4.88</LeadAmplitudeUnitsPerBit>
         <LeadAmplitudeUnits>��V</LeadAmplitudeUnits>
         <LeadHighLimit>2147483647</LeadHighLimit>
         <LeadLowLimit>268435456</LeadLowLimit>
         <LeadID>II</LeadID>
         <LeadOffsetFirstSample>0</LeadOffsetFirstSample>
         <FirstSampleBaseline>0</FirstSampleBaseline>
         <LeadSampleSize>2</LeadSampleSize>
         <LeadOff>FALSE</LeadOff>
         <BaselineSway>FALSE</BaselineSway>
         <ExcessiveACNoise>FALSE</ExcessiveACNoise>
         <MuscleNoise>FALSE</MuscleNoise>
         <LeadDataCRC32>1396037147</LeadDataCRC32>
         <WaveFormData>
BAAEAAQABAAGAAYABgAGAAQABAAEAAQABAAEAAQABAAEAAQABAAEAAIAAgACAAIABAAE
AAQABAACAAIAAgACAAIAAgACAAIAAgACAAIAAgAAAAAAAAAAAAAAAAAAAAAAAgACAAIA
AgAAAAAAAAAAAAIAAgACAAIAAAABAAIAAwADAAMABQAIAAkACgANAA4AEgASABQAFgAX
ABcAFwAXABYAFgAWABYAFgAWABYAFgASABEAEAAPAAwACgAIAAcABwAGAAQAAgACAAIA
AgACAAIAAgACAAIAAQABAAEAAQABAP/////+//z//P/8//z//P/7//v/+//7//v/+//8
//z//P/8//v/+//9//3//P/9/wIACQAMAAwACQAFAAAA/P/6//j/AgAbADoAXACBAIYA
UwASAPH/8f/1//P/9f/+/woAFgAhACMAHwAaABcAFAATAA4ACAADAP///f/9//z//P/8
//3//f/9//3//P/8//z//P/8//v/+//7//v/+//8//z/+v/6//r/+v/8//z//P/8//z/
/P/8//z/+v/7//v/+//7//v/+//7//v//P/8//z//P/8//z//P/9//3//f/9//3//f/9
//3//f/+//7//v8AAAAAAAABAP///////////f/9//7//v/+//7//////wAAAAAAAAAA
AAAAAAEAAQAEAAQABAAEAAIABAAEAAQABAAEAAYABgAGAAYABgAHAAkACgALAAsACQAI
AAgACAAIAAkACgALAAsACgAJAAkADAAMAAsACwAJAAkACQAKAAgACAAIAAcACQAJAAkA
CQAHAAcABwAGAAYABgAGAAYABwAHAAUABQADAAMAAwADAAMAAgACAAIAAgABAAEAAQD/
/////v/+///////////////+//7//v/8//z//P/8//3//f/9//3//v/+//7//f/9////
////////////////////////AAAAAAAAAQABAAEAAQABAAEAAQABAAEAAQACAAIAAwAD
AAMAAgACAAIABAAEAAQAAwADAAMAAwADAAMAAgACAAIAAgADAAMABAACAAIAAAD//wEA
AQABAAEAAQABAAEAAQD//////////////v/+//7//v/+//7//v/+//7//v/+//7//v/+
//3///////////////7//v/+//7//v/+//7//v/+//7//v/8//z//P/7//v//P/8//z/
/P/8//z//P/8//v/+//7//3//f/9//3/+//8//z//P/8//z/+v/6//r/+v/6//r/+v/6
//z//P/8//z//P/9//7/////////AQAEAAUABgAJAAoADAAMAA4AEAARABEAEQARABAA
EAAQABAAEAAQABAAEAAOAA0ADAALAAYABAACAAEAAwACAAAA/v/+//7//v/+//7//v/+
//7//f/9//3//f/9//v/+//6//j/+P/4//j/+P/3//f/9//3//f/9//4//j/+P/4//f/
9//5//n/+v/9/wQADQAQAAwABwADAPz/+v/8/wQAEgAtAE4AdACFAFwAFwDm/9v/4//p
/+3/8/8EABYAIgAlAB8AFQAQABEADgAJAAQA/v/7//v/+//7//r/+v/6//n/+f/5//n/
9v/2//b/9v/4//f/9//3//X/9f/2//b/9v/2//b/9v/2//b/9v/2//b/9v/2//b/+P/5
//n/+f/3//f/9//3//f/+P/4//j/+P/4//j/+P/5//n/+f/5//n/+f/5//n/9//4//j/
+P/6//r/+v/7//v/+//7//v//f/9//7//v/8//z//f/9//7//v/+//7/AAAAAAEAAQAC
AAIAAgACAAAAAgACAAIAAgACAAQABAAEAAQABAAFAAUABgAHAAcABwAGAAYABgAGAAcA
CAAJAAcABgAFAAUACAAIAAcABwAHAAcABwAIAAgACAAIAAcABwAHAAcABwAFAAUABQAE
AAYABgAGAAYABQAFAAMAAwADAAMAAwADAAMAAgACAAIAAgABAAEAAQABAAEAAAAAAP//
///////////+//7//v/+//7//v/+////////////AAAAAAAA//8BAAMAAwADAAIAAQAA
AP//AQABAAEAAgAAAAAAAQABAAEAAQABAAEAAQABAAEAAQACAAIAAwADAAUABAAEAAQA
BAAEAAQAAwADAAMAAwADAAMAAgACAAIAAgADAAMABAACAAIAAAD//wEAAQABAAEAAQAB
AAEAAQD//////////wEAAAAAAAAAAAAAAAAAAAD+//7//v/+//7//v/+//3//f/9//3/
/f////7//v/+//7//v/+//7//v/+//7//v/+//7//v/9//3//v/+//7//v/+//7//v/8
//v/+//7//v/+//6//r/+v/6//r//P/8//z//P/8//z//P/8//z//P/8//z//P/9//7/
////////AQAEAAUABgAJAAoADAAMAA4AEAARABEAEQARABAAEAAQABAAEAAQABAAEAAO
AA0ADAALAAgABgAEAAMAAwACAAAA/v/8//z//P/8//z//P/8//z/+//7//v/+//9//v/
+//6//b/9v/2//b/9//3//j/+f/4//f/9v/2//b/9v/2//X/9//3//f/+P/7/wAACQAO
ABAADQAHAAAA/P/6//z/BgAZADQAVgBxAGoAMwD2/9X/1//n/+//8//+/w4AHAAlACUA
HwAYABUAFAAPAAYAAgABAP3//f/7//r/+v/6//n/+f/5//n/+P/4//j/+P/2//X/9f/1
//f/9//4//j/+P/4//j/+P/4//j/+P/4//j/+P/4//j/+P/5//n/+f/5//n/+f/5//n/
+v/6//r//P/8//z//P/7//v/+//7//3//f/9//3/+//8//z//P/8//z//P/9//3//f/9
//3//f/9//7//v8AAAAAAQABAAAAAAAAAAAAAgACAAMAAwACAAIAAgACAAIABAAEAAQA
BAAEAAYABgAGAAYABgAHAAcACAAJAAkACQAIAAgACAAIAAkACgALAAkACAAHAAcACgAK
AAkACQAJAAkACQAKAAgACAAIAAcACQAJAAkACQAHAAcABwAGAAQABAAEAAQABQAFAAMA
AwADAAMAAwADAAEAAAAAAAAAAAD////////9//3//P/8//z//f/+/////f/8//z//P/+
//7//v/+//3//f/9//3/AAAAAAAA///+/////v/9//7///8AAAEA////////AAAAAAAA
AQABAAMAAwADAAMAAwADAAMAAwAEAAQABQAFAAUABAAEAAQABAAEAAQAAwAFAAUABQAF
AAUABAAEAAQABAAFAAUABgAEAAQAAgABAAMAAwADAAMAAwADAAMAAwABAAEAAQABAAEA
AAAAAAAAAgACAAIAAgACAAIAAgACAAIAAgACAAEAAQABAAEAAQABAAAAAAAAAAAAAAAA
AAAAAAAAAAAAAAAAAAAAAAD/////AAAAAAAAAAAAAAAAAAAAAP7//v/+//7//v/+//7/
/v/+//7//v/+//7//v/+//7//v/+////AAABAAEAAQADAAYABwAIAAsADAAOAA4AEAAS
ABEAEQARABEAEgASABIAEgAQABAAEAAQAA8ADwAPAA8ADAAKAAgABwAHAAYABAACAAIA
AgACAAIAAgACAAIAAgABAAEAAQABAAEA//////7//P/8//z//P/8//v/+//7//v/+//7
//z//P/8//z/+//3//n/+//+/wMADAAPAA4ACgAHAAEA/P/6//z/CAAcADcAWAB0AGsA
NgD//+T/5//v/+//8//9/woAFAAeACUAIwAbABYAFQASAA8ACAACAP////////3//P/8
//z//P/9//7////9//z/+//6//z/+//7//v/+//7//z//P/8//z//P/8//z//P/8//z/
/v/+//7//v/8//3//f/9//3//f/9//3//f/+//7//v/+//7//v/+////////////AQAB
AAEAAQABAAIAAgACAAAAAAAAAAEAAwADAAMAAwABAAEAAgACAAIAAgADAAMABgAGAAYA
BgAGAAYABwAHAAgACAAIAAgACAAKAAoACgAIAAgACgAKAAwADAAMAA0ACwAMAA0ADQAP
AA4ADgAOABAAEQASABMAEgAQAA4ADQAQABAADwAPABEAEQARABIAEAAQABAADwAPAA8A
DwAPAA8ADwAPAA4ADgAOAA4ADgANAA0ACwALAAsACwALAAsABwAGAAYABgAGAAUABQAF
AAUABQAEAAQAAQABAAEAAQADAAIAAgACAAIAAgACAAIABQAFAAUABQAGAAYABgAFAAMA
BQAFAAUABQAFAAUABQAHAAcABwAIAAYABgAHAAcABwAHAAcABwAHAAcABwAHAAgACAAJ
AAkACQAIAAgACAAIAAgACAAHAAkACQAJAAkACQAIAAgACAAGAAcABwAIAAgACAAGAAUA
BQAFAAUABQAFAAUABQAFAAUABQAFAAUAAwACAAIAAgACAAIAAgACAAIAAgACAAIABAAE
AAQAAwABAAEAAQABAAEAAAAAAAAAAAAAAAAAAAD+//7//v/+//7//v/+//3///8AAAAA
AAACAAAAAAAAAAAAAAAAAAAAAAAAAAAAAAAAAAAAAAAAAAAAAAAAAAAAAAABAAIAAwAB
AAEAAwAGAAcACAALAAwAEAAQABIAFAAVABUAFQAVABQAFAAUABQAFAAUABQAFAAUABMA
EgARAA4ADAAKAAkABwAGAAQAAgACAAIAAgACAAIAAgACAAIAAQABAAEAAQABAP/////+
//z//P/8//z//P/7//v/+//7//v/+//8//z//P/8//v/+//7//v//v///wIACQAQAA4A
CQAFAAAA/P/4//r/CgAhADwAYAB/AHQAOQD+/+X/6f/x//P/9/8CABAAHAAjACMAHQAa
ABcAEgANAAoABAD///3//f/9//z//P/8//v/+//7//v/+P/4//j/+P/6//n/+f/5//n/
+f/6//r/+v/6//r/+v/6//r/+v/6//z//P/8//z/+v/7//v/+//7//v/+//7//v//P/8
//z//v/+//7//v/9//3//f/9//3//f/9//3//f/+//7//v/8//z//P/9////////////
/f/9//7//v8AAAAAAQABAAIAAgACAAIAAgACAAMAAwACAAIAAgACAAQABgAGAAYABQAE
AAUABAAGAAYABgAHAAUABgAHAAcACQAIAAgACAAGAAcACAAJAAkACAAHAAcACQAKAAoA
CwALAAsACwAMAAwADAAMAAsACQAJAAkACQALAAsACwAKAAoACgAKAAoABwAHAAUABQAH
AAcABwAHAAUABAAEAAQAAgABAAEAAQABAAEAAAAAAAEAAQABAAEAAQAAAAAAAAAAAAAA
AAAAAP//////////AAAAAAAA//8BAAMAAwADAAEAAQABAAEAAwADAAMABAADAAIAAgAB
AAMAAwADAAMAAwADAAMAAwAEAAQABQAFAAUABAAEAAQABAAEAAQAAwADAAMAAwADAAMA
AgACAAIAAgADAAMABAAEAAQAAgABAAEAAQABAAEAAQABAAEAAQABAAEAAQABAAEAAAAA
AAAAAAAAAAAAAAAAAAAAAAAAAP7//v/+//3//f/9//3//f////7//v/+//7//v/+//7/
/v/+//7//v/8//z//P/7//3//v/+//7//v/+//7//v/+//3//f/+//z//P/8//z//P/8
//z//P/8//z//P/8//z//P/8//z//P/9//7/////////AQAEAAUABgAJAAoADgAOABAA
EgARABEAEQARABAAEAAQABAADgAOAA4ADgAOAA0ADAALAAgABgAEAAMAAwACAAAA/v/8
//z//P/8//7//v/+//7//f/9//3//f/9//v/+//6//j/+P/4//j/+P/3//f/9//3//f/
9//4//r/+v/6//n/8//3//f/+P/7/wIACwAOAA4ACQAFAAAA/P/6//7/CgAfAD4AYAB7
AG4ALQDw/9X/2f/j/+f/7f/8/w4AHgAjACEAHQAWABEAEAANAAYAAgD///3/+//9//z/
/P/8//n/+f/5//n/+P/4//j/+P/6//n/+f/5//n/+f/6//r/+v/6//r/+v/6//r/+v/6
//r/+v/6//r/+v/7//v/+//7//v/+//7//v//P/8//z//P/8//z//P/9//3//f/9//3/
/f/9//3//f/+//7//v/+//7//v///////////////////wAAAAAAAAAAAQABAAIAAgAC
AAIAAgACAAMAAwAEAAQABAAEAAQABgAGAAYABgAGAAgACAAIAAgACAAJAAkACgALAAsA
CwAKAAoACgAKAAsADAANAA0ADAALAAsADAAMAAsACwALAAsACwAMAAoACgAKAAkACQAJ
AAkACQALAAsACwAKAAoACgAKAAoACwALAAkACQAHAAcABwAHAAYABgAHAAgABgAFAAUA
BQAFAAUABAAEAAUABQAFAAUABQAEAAQABAAEAAQABAAEAAMAAwADAAMABAAEAAQAAwAD
AAUABQAFAAMAAwADAAMAAwADAAMABAAEAAQABQAFAAUABQAFAAUABwAHAAcABwAGAAYA
BwAHAAcABgAGAAYABAAEAAQAAwAFAAUABQAFAAcABgAGAAYABgAHAAcACAAGAAYABAAD
AAUABQAFAAUAAwADAAMAAwADAAMAAwADAAMAAgACAAIAAgACAAIAAgACAAIAAgACAAIA
AgACAAEAAwADAAMAAwABAAAAAAAAAAAAAAAAAAAAAAAAAAAAAAAAAAAAAAD/////AAAA
AAAAAAAAAAAAAAAAAP//AAAAAAAAAAAAAAAAAAAAAAAAAAAAAAAAAAD+//7//v/+/wAA
AQACAAMAAwADAAUACAALAAwADwAQABAAEAASABQAFQAVABUAFQASABIAEgASABIAEgAS
ABIAEAAPAA4ADQAKAAgABgAFAAUABAACAAAAAgACAAIAAgAAAAAAAAAAAP//////////
/f/7//v/+v/4//j/+P/4//j/9//3//f/+f/5//n/+v/4//j/+P/3//f/+f/7//z/AQAK
ABEAEgAOAAkAAwAAAP7//v8EABYAMQBQAGwAawA+AP//2v/V/+P/7f/z//3/DAAcACgA
KwAlAB0AGAAVABQADwAIAAAA//////3//f/8//z//P/7//v/+//7//r/+v/6//r//P/7
//v/+//5//n/+v/6//r/+v/6//r/+v/6//r/+v/8//z//P/8//r/+//7//v//f/9//3/
/f/7//z//P/8//z//P/8//z//f/9//3//f/7//v/+//7//3//v/+//7/AAAAAAAAAQD/
//////////////8AAAAAAAAAAAEAAQACAAIAAgACAAQABAAFAAUABgAGAAYABgAGAAgA
CAAIAAgACAAKAAoACAAIAAgACQAJAAoACwALAAkACAAIAAgACgALAAwADQANAAwACwAL
AAwADAALAAsACwALAAsADAAOAA4ADgANAAsACwALAAsACwALAAsACgAKAAoACgAKAAkA
CQAHAAcABwAHAAcABwAFAAQABAAEAAQAAwADAAMAAQABAAAAAAABAAEAAQABAAEAAAAA
AAAAAAAAAAAAAAD//////////wAAAAAAAP//AQADAAMAAwADAAMAAwADAAMAAwADAAQA
BAAEAAUABQADAAMAAwADAAUABQAFAAUACAAIAAkACQAIAAYABQAEAAQABAAEAAMAAwAD
AAMAAwADAAIAAgACAAIAAwADAAQABAAEAAIAAQABAAEAAQABAAMAAwADAAMAAwADAAMA
AwADAAIAAgACAAQABAAEAAQAAgACAAIAAgAEAAQABAADAAEAAQABAAEAAQAAAAAAAAAC
AAIAAgACAAAAAAAAAAAAAgACAAIAAQADAAIAAAAAAAAAAAAAAAAAAAAAAAAAAAAAAAAA
AAAAAAAAAAACAAMABAAFAAMAAwAFAAgACQAKAA0ADgAQABAAEgAUABUAFQAVABUAFAAU
ABQAFAAUABQAFAAUABIAEQAQAA8ADgAMAAoACQAJAAgABgAEAAIAAgACAAIAAwAEAAUA
BgAEAAMAAgABAAEA//////7//P/8//z//P/8//v/+//7//3//f/9//7//v/+//7//f//
//////8AAAMACAANAA4ADAAJAAUAAgD+//z/AgAQACcARgBmAHkAYAAnAPj/6//z//f/
9f///woAFAAeACsALwAlABoAGQAYABUAEAAKAAUAAwAFAAUABAAEAAQAAQABAAEAAQD+
//7//v/+/wAA/////////////wAAAAACAAIAAgACAAAAAAAAAAAAAAAAAAAAAAAAAAEA
AQABAAMAAwADAAMABQAGAAYABgAFAAQAAwACAAMAAwADAAMAAwADAAMAAwAFAAYABgAG
AAYABgAGAAcABQAFAAUABQAHAAcACAAIAAYABgAHAAcACAAIAAgACAAIAAgACQAJAAoA
CgAKAAoACgAMAAwADAAOAA4AEAAQABAAEAAQABEAEAAQABAADwAQABAAEQASABAAEQAS
ABMAEwASABEAEQAUABQAEwATABMAEwATABQAFAAUABQAEwAVABUAFQAVABMAEwATABIA
EAAQABAAEAARABEADwAPAA0ADQANAA0ACwAKAAoACgAMAAsACwALAAkACQAIAAgABwAH
AAcABwAJAAgACAAIAAYABgAGAAYABwAHAAcABwAKAAoACgAJAAcACQAJAAkACwALAAsA
CwANAA0ADQAOAAwADAANAA0ADQANAA0ADQANAA0ADQANAA4ADgAPAA8ADwAOAA4ADgAM
AAwADAALAAwADQAOAA8ADQAMAAwADAAMAA0ADQAOAA4ADgAMAAsACwALAAsACwALAAsA
CwALAAsACwALAAsADQAMAAwADAAMAAwADAAMAAoACgAKAAoACgAKAAoACQAJAAkACQAJ
AAkACAAIAAgACAAIAAgACAAIAAgACAAIAAgACAAKAAoACgAKAAoACgAIAAgACAAIAAgA
CAAIAAgACgAKAAoACgAIAAkACgALAAsACwANABAAEQASABUAFgAWABYAGAAaAB0AHQAd
AB0AHAAcABwAHAAcABwAHAAcABoAGQAYABcAFgAUABIAEQARABAADgAMAAsACgAJAAgA
CAAIAAgACAAHAAcABwAHAAkABwAHAAYABAAEAAQABAAEAAMAAwADAAEAAQABAAIAAgAC
AAIAAQADAAMAAwAEAAUADAATABYAFAARAAsABgACAAAAAgAOACUARABqAIkAgABHAAwA
9f/3//3///8DAAwAGAAkAC0ALQAnACIAHwAeABsAFAAMAAkACQAFAAUABAAEAAQAAwAD
AAMAAwAEAAQABAAEAAQAAwADAAMAAwADAAQABAAEAAQABAAEAAQABAAEAAQABAAEAAQA
BAAEAAUABQAFAAUABQAFAAUABQAGAAYABgAGAAYABgAGAAcABwAHAAcABwAHAAcABwAH
AAgACAAIAAoACgAKAAsACgAJAAgABwAJAAkACgAKAAwADAANAA0ADAAMAAwADAAMAAwA
DQANAA4ADgAOAA4ADgAQABAAEAAOAA4AEAAQABIAEgASABMAEwAUABUAFQAVABQAFAAU
ABYAFwAYABkAFwAWABUAFQAWABYAFQAVABUAFQAVABYAGAAYABgAFwAXABcAFwAXABcA
FwAXABYAFAAUABQAFAATABMAEQARABMAEwATABMAEQAQABAAEAAOAA0ADQANAA0ADQAM
AAwADQANAA0ADQALAAoACgAKAAwADAAMAAwACwALAAsACwAOAA4ADgANAAsADQANAA0A
DwAPAA8ADwAPAA8ADwAQAA4ADgAPAA8ADwAPAA8ADwARABEAEQARABAAEAARABEAEQAQ
ABAAEAASABIAEgARABEAEQARABEAEQAQABAAEAAOAA8ADwAQABAAEAAOAA0ADwAPAA8A
DwAPAA8ADwAPAA8ADwAPAA8ADwAOAA4ADgAMAAwADAAMAA4ADgAOAA4ADgAOAA4ADQAL
AAsACwALAA0ADAAMAAwACgAKAAoACgAKAAoACgAKAAoACgAKAAkACwAMAAwADAAMAAwA
DAAMAAwACgAKAAoACgAKAAoACgAKAAoACgAKAAoACgALAAwADQANAA0ADwASABMAFAAX
ABgAGgAaABwAHgAhACEAIQAhAB4AHgAeAB4AIAAgACAAIAAeAB0AHAAbABgAFgAUABMA
EwASABAADgAMAAwADAAMAAwADAAMAAwACwALAAsACwALAAkACQAIAAYABgAGAAYACAAH
AAcABwAFAAUABQAGAAYABgAGAAUABQAFAAUABgAJAA4AFQAcABoAFwATAAwACAAIAAoA
EgAnAEQAaACJAIQATQAMAOn/6f/1//n/+/8IABoAKAAvAC8AKQAkAB8AHAAZABYAEAAL
AAsACwALAAoACgAKAAcABwAHAAcABgAGAAYABgAIAAcABwAHAAcABwAIAAgABgAGAAYA
BgAGAAYABgAGAAgACAAIAAgACAAJAAkACQAHAAcABwAHAAkACgAKAAoACAAIAAgACAAJ
AAkACQAJAAsACwALAAsACwAMAAwADAALAAoACQAJAAsACwALAAsACwALAAwADAAMAAwA
DQANAA4ADgAOAA4ADgAOAA8ADwAQABAAEAAQABAAEgASABIAEgASABQAFAAWABYAFgAX
ABQAFAAUABMAFQAUABQAFAASABMAFAAVABcAFgAVABUAFgAWABUAFQAVABUAFQAWABYA
FgAWABUAFQAVABUAFQAVABUAFQAUABQAFAAUABQAFQAVABMAEwATABMAEwATABEAEAAQ
ABAAEAAPAA8ADwARABEAEAAQAA0ADQANAA0ADQAMAAwADAAMAAwADAAMAA0ADQANAA0A
DgAOAA4ADQANAA8ADwAPAA8ADwAPAA8ADwAPAA8AEAAOAA4ADwAPAA8ADwAPAA8AEQAR
ABEAEQAQABAAEQARABEAEAAQABAAEAAQABAADwAPAA8ADwAPABEAEAAQABAADgAPAA8A
EAAQABAADgANAA8ADwAPAA8ADwAPAA8ADwAPAA8ADwAPAA8ADgAOAA4ADgAOAA4ADgAM
AAwADAAMAA4ADgAOAA0ADwAPAA8ADwANAAwADAAMAAwADAAMAAwADAAMAAwADAAMAAwA
DAALAAsADAAMAAwADAAMAAwADAAMAAoADAAMAAwADAAKAAoACgAKAAoACgAKAAoACgAK
AAoACgAMAA0ADgAPAA8ADwARABQAFwAYABsAHAAcABwAHgAgACAAHwAeAB0AHgAeAB4A
HgAeAB4AHgAeABwAGwAaABkAFAASABAADwARABAADgAMAAwADAAMAAwACgAKAAoACgAJ
AAkACQAJAAkABwAHAAYABAAEAAQABAAGAAUABQAFAAMAAwADAAQABAAEAAQAAwAFAAcA
BwAGAAsAFgAbABwAGgAVAA0ACAAIAAgAEAAgADkAWgB4AHcARgAFAN7/3f/r//X/+/8F
ABYAJgAwADEAKwAlAB4AHQAaABMADgAIAAUABQADAAUABAAEAAQAAQABAAEAAQAAAAAA
AAAAAAIAAQABAAEA/////wAAAAAAAAAAAAAAAAAAAAAAAAAAAAAAAAAAAAD+////////
/wEAAQABAAEA//8AAAAAAAAAAAAAAAAAAAEAAQABAAEAAQABAAEAAQABAAIAAgACAAAA
AAAAAAEAAwADAAMAAwACAAEAAQAAAAIAAgADAAMAAgACAAIAAgACAAIAAwADAAYABgAG
AAYABgAIAAgACAAGAAYACAAIAAgACAAIAAkABwAIAAkACQAJAAgACAAIAAgACQAKAAsA
DQAMAAsACwAKAAoACQAJAAkACQAJAAoACgAKAAoACQAJAAkACQAJAAkACQAJAAgACAAI
AAgACAAJAAkABwAHAAUABQAFAAUAAwACAAIAAgAAAP/////////////+//7/////////
//////7//v/+/wAAAAAAAAAAAQABAAEAAQACAAIAAgABAP//AQABAAEAAQABAAEAAQAB
AAEAAQACAAQABAAFAAUABQAFAAUABQAFAAUABQAFAAYABgAHAAcABwAGAAYABgAIAAgA
CAAHAAcABwAHAAcABwAGAAYABgAGAAcABwAIAAgACAAGAAUABQAFAAUABQAHAAcABwAH
AAcABwAHAAcABQAEAAQABAAGAAYABgAGAAYABgAGAAYABgAGAAYABQAFAAUABQAFAAcA
BgAGAAYABAAEAAQABAAEAAQABAAEAAQABAAEAAMAAwAEAAQABAAEAAQABgAGAAYABgAG
AAYABgAGAAYABgAGAAYABgAHAAgACQAJAAkACwAOAA8AEAATABQAFgAWABgAGgAZABkA
GQAZABoAGgAaABoAHAAcABwAHAAaABkAGAAXABIAEAAOAA0ADQAMAAoACAAKAAoACgAK
AAoACgAKAAoACQAJAAkACQAHAAUABQAEAAQABAAEAAQABgAFAAUABQAFAAUABQAGAAQA
BAAEAAMABQAHAAkACgANABQAFwAWABQAEQANAAYAAgAEABAAJAA9AFwAeABzAEYADwDw
/+//+//5//v/BwAUAB4AKAAzADEAKQAiACEAIgAfABgAEAALAAsADQANAAwADAAMAAsA
CwALAAsACgAKAAoACgAIAAcABwAHAAcABwAIAAgACgAKAAoACgAKAAoACgAKAAoACgAK
AAoADAANAA0ADQANAA0ADQANAA0ADgAOAA4ADgAOAA4ADgAPAA8ADwAPABEAEQARABEA
EQASABIAEgASABIAEgATABUAFQAVABUAEwATABQAFAAUABQAFQAVABgAGAAYABgAGAAY
ABkAGQAYABgAGAAYABoAHAAcABwAHAAcAB4AHgAeAB4AHgAfAB0AHgAfAB8AIAAgACEA
IgAgACEAIgAjACUAJAAjACMAJAAkACMAIwAlACUAJQAmACQAJAAkACMAJQAlACUAJQAn
ACcAJwAmACQAJAAkACQAIwAjACEAIQAfAB8AHwAfAB8AHgAeAB4AHgAdAB0AHQAbABsA
GgAaABsAGwAbABsAHQAcABwAHAAcABwAHAAcAB0AHQAdAB0AHAAcABwAGwAdAB8AHwAf
AB8AHwAfAB8AHwAfAB8AIAAgACAAIQAhACMAIwAjACMAIQAhACEAIQAiACIAIwAjACMA
JAAkAA==
         </WaveFormData>
      </LeadData>
      <LeadData>
         <LeadByteCountTotal>10000</LeadByteCountTotal>
         <LeadTimeOffset>0</LeadTimeOffset>
         <LeadSampleCountTotal>5000</LeadSampleCountTotal>
         <LeadAmplitudeUnitsPerBit>4.88</LeadAmplitudeUnitsPerBit>
         <LeadAmplitudeUnits>��V</LeadAmplitudeUnits>
         <LeadHighLimit>2147483647</LeadHighLimit>
         <LeadLowLimit>268435456</LeadLowLimit>
         <LeadID>V1</LeadID>
         <LeadOffsetFirstSample>0</LeadOffsetFirstSample>
         <FirstSampleBaseline>0</FirstSampleBaseline>
         <LeadSampleSize>2</LeadSampleSize>
         <LeadOff>FALSE</LeadOff>
         <BaselineSway>FALSE</BaselineSway>
         <ExcessiveACNoise>FALSE</ExcessiveACNoise>
         <MuscleNoise>FALSE</MuscleNoise>
         <LeadDataCRC32>1863513343</LeadDataCRC32>
         <WaveFormData>
4P/g/+D/4P/g/+D/4P/g/+D/4P/g/+D/3v/e/97/3v/e/97/3v/e/+D/4P/g/+D/4P/g
/+D/4P/e/97/3v/e/97/3v/e/97/4P/g/+D/4P/e/97/3v/e/97/3v/e/97/3v/e/97/
3v/f/9//3v/e/97/3v/e/97/3v/d/93/3f/d/93/3f/f/+D/4f/i/+P/4v/j/+P/4v/i
/+L/4f/f/97/2v/X/9X/1f/W/9b/2P/X/9j/2P/Z/9v/2//a/9r/2v/a/9r/2v/Y/9j/
2P/Y/9j/2P/Y/9n/3P/c/9z/3P/c/9z/3P/d/93/3f/d/93/3f/d/93/3f/d/93/3f/d
/93/3f/d/93/3f/d/93/3v/h/+X/6f/t//X/AAANABwALgBBAFEAVwBQAEMALgAPAPf/
9f/7//f/4/+9/5j/e/9s/23/df98/4j/m/+t/7n/xf/J/83/0//W/9n/2v/c/9z/3f/f
/93/3f/e/9//4f/h/+H/4f/j/+T/5P/k/+L/4v/j/+P/4//j/+P/4//l/+X/5f/m/+b/
5v/m/+f/5//n/+f/5//n/+f/5//n/+f/5//n/+f/6P/o/+j/6P/o/+j/6P/o/+j/6P/o
/+n/6v/q/+r/6v/q/+v/6//r/+n/6f/p/+n/6f/p/+n/6f/r/+v/6//r/+v/6//r/+v/
7P/s/+z/7P/s/+z/7P/s/+z/7P/s/+z/7P/s/+3/7f/r/+v/6//r/+3/7f/t/+3/7f/t
/+3/7f/s/+z/7P/s/+3/7f/t/+3/7f/s/+v/6//r/+r/6v/p/+n/6f/p/+n/6f/p/+n/
6f/p/+j/6P/o/+j/6P/n/+f/5//n/+f/5//n/+f/6P/o/+j/6P/o/+j/6v/q/+r/6v/q
/+r/6//r/+v/6//r/+v/6//r/+v/6//t/+3/7f/s/+z/7P/s/+z/7v/u/+7/7v/u/+7/
7v/u/+7/7v/u/+7/7v/u/+7/7v/u/+7/7v/u/+7/7v/u/+7/8P/w//D/8P/w//D/8P/w
//D/8P/w//D/8P/w//D/8P/w//D/8P/w//D/8P/w/+//8f/x//H/8f/x//H/8f/x//H/
8f/x//H/8f/x//H/8f/x//H/8f/x//H/8f/x//H/8//y//L/8v/y//L/8v/y//L/8v/y
//L/8v/z//P/8//z//L/8v/y//T/9P/0//T/9P/0//T/9P/0//T/9P/0//T/9P/0//T/
9v/2//b/9f/1//X/9v/2//b/9v/2//b/9v/2//b/9v/2//b/9v/2//b/9v/3//f/9v/2
//b/9v/2//b/+P/3//f/9//3//f/9//5//z//f/+////AAABAAEAAAAAAAAA///9//j/
9P/x/+//8P/y//P/9v/1//b/9v/3//n/+f/4//j/+P/4//j/+P/4//j/+P/4//j/+P/4
//n//P/8//z//P/8//z//P/9//3//f/9//3//f/9//3//f/9//3//f/9////////////
/////wEABAAHAAsADwAVAB8ALAA7AEwAYABzAHsAdwBsAFsAPAAdABUAGwAXAP//2f+z
/5b/hf+E/4//lf+i/7r/zf/b/+f/7f/x//X/9//6//v//v/+//7///8BAAEAAQACAAMA
AwADAAMAAwADAAQABAAEAAQABAAFAAUABwAHAAcABwAHAAcABwAIAAgACAAIAAkACQAJ
AAkACQAJAAkACQAJAAkACQAJAAkACgAKAAoACgAKAAoACgAKAAwADAAMAA0ADAAMAAwA
DAAMAA0ADQANAA0ADQANAA0ADQANAA0ADQANAA0ADQANAA8ADwAPAA8AEAAQABAAEAAQ
ABAAEAAQABAAEAAQABAAEgASABMAEwATABMAEwATABMAEwATABMAEwATABMAEwASABIA
EgASABMAEwATABMAEwASABEAEQATABIAEgARABEAEQARABEADwAPAA8ADwAPAA4ADgAO
AA4ADgANAA0ADQANAA0ADQALAAsADAAMAAwADAAMAAwACgAKAAoACgAIAAgACQAJAAkA
CQAJAAkACQAJAAkACQAJAAkACQAIAAoACgAKAAoACAAIAAgACAAIAAgACAAIAAgACAAI
AAgACAAIAAgACAAIAAgACAAIAAgACAAIAAgACgAKAAoACgAIAAgACAAIAAgACAAIAAgA
CAAIAAgACAAGAAYABgAGAAYABgAGAAUABQAFAAUABQAFAAUABQAFAAMAAwADAAMAAwAD
AAMAAwABAAEAAQABAAEAAQABAAEAAQAAAAAAAAAAAAAAAAAAAAAAAAAAAAAAAAABAAEA
AQD///7//v/+//7//v/+//7//v/+//7//v/+//7//v/+//7//v/+//7//P/8//z/+//9
//3//v/+//7//v/+//z//P/8//z//P/8//z//P/9//3//P/8//z//P/8//z//P/7//v/
+//7//v/+//9//7///8AAAEABAAFAAUABAAEAAQAAwABAP7/+v/3//X/9f/2//b/+P/3
//j/+P/5//n/+f/4//j/+P/4//j/+P/4//j/+P/4//j/+P/4//n/+v/6//r/+v/6//r/
+v/7//v/+//7//v/+//7//v/+//7//v/+//7//3//f/9//3//f/7//3//v8BAAMABwAN
ABUAHgArADwATgBhAG8AdQBuAGEATAArABMADwARAAcA6//B/57/hf94/33/h/+Q/6D/
uf/N/9n/4//n/+v/7f/y//P/9v/2//b/9//5//n/+f/6//v//f/9//3//f///wAAAAAA
AP7//v////////////////////////8AAAAAAAAAAAEAAQABAAEAAQABAAEAAQABAAEA
AQABAAEAAAAAAAAAAAAAAAAAAAAAAAAAAAAAAAEAAgACAAIAAgACAAMAAwADAAMAAwAD
AAMAAwADAAMAAwADAAMAAwADAAMAAwADAAMABAAEAAQABAACAAIAAgACAAQABAAEAAQA
BAAEAAUABQAFAAUABQAFAAUABQAFAAUABQAFAAUABQAEAAQABAAEAAMAAwADAAMAAwAC
AAEAAQABAAAAAAD//////////////f/9//3//f/9//z//P/8//z//P/7//v/+//7//v/
+//5//n/+v/6//r/+v/6//r/+v/6//r/+v/4//j/+f/5//n/+f/5//n/+f/5//n/+f/5
//n/+f/4//j/+P/4//j/+P/4//j/+P/4//j/+P/4//j/+P/4//j/+P/4//j/+P/2//b/
9v/2//j/+P/4//j/9v/2//b/9v/4//j/+P/4//b/9v/2//b/9v/2//b/9v/2//b/9v/2
//T/9P/0//P/9f/1//X/9f/z//P/8//z//P/8//z//P/8//z//P/8//1//X/9f/1//P/
8//z//P/9f/0//T/9P/0//T/9P/0//L/8v/y//L/9P/1//X/9f/z//L/8v/y//T/9P/0
//T/8v/y//L/8v/y//L/8v/y//L/8v/y//L/8v/y//L/8f/z//T/9P/0//T/9P/y//L/
8v/y//X/9f/0//T/9P/0//T/9P/0//P/8//z//P/8//z//X/9v/3//j/+f/6//v/+//6
//r/+v/5//f/9P/w/+3/6//r/+z/7P/u/+//8P/w//H/8f/x//D/8P/w//D/8P/w//D/
8P/w//D/7v/u/+7/7//y//L/8v/y//L/8v/y//P/8//z//P/8//z//P/8//z//P/8//z
//P/9f/1//X/9f/1//X/9//6//3/AQAHAA0AFwAkADMAQgBUAGcAbwBlAFoARwAqABcA
FQAXABMABwDt/8X/ov+N/4r/jf+R/5z/rv+//83/2f/h/+P/6f/t//D/8f/y//T/9P/1
//f/9//3//j/+f/5//n/+f/5//v//P/8//z/+v/6//v/+//7//v/+//7//3//f/9//7/
/v/+//7////9//3//f/9//////////////////////8AAAAAAAAAAAAAAAAAAAAAAAAA
AAAAAQACAAIAAgACAAIAAwADAAMAAwADAAMAAwADAAMAAwADAAMAAwADAAMAAwADAAMA
AwAEAAQABAAEAAYABgAGAAYABgAGAAYABgAGAAYABwAHAAcABwAHAAcABwAHAAcABwAH
AAcABwAHAAgACAAIAAgABQAFAAUABQAFAAQAAwADAAMAAgACAAEAAQABAAEAAQD/////
/////wEAAAAAAAAAAAAAAP////8BAAEAAQABAAMAAwAEAAQABAAEAAQABAAEAAQABAAE
AAYABgAHAAcABwAHAAcABwAHAAcABwAHAAcABwAHAAYACAAIAAgACAAIAAgACAAIAAgA
CAAIAAgACAAIAAgACAAIAAgACAAIAAgACAAIAAgACAAIAAgACAAIAAgACAAIAAgACAAI
AAgACAAIAAgACAAIAAgACAAIAAgACAAIAAgACAAIAAgABwAHAAcABwAHAAkACQAJAAkA
CQAJAAkACQAJAAkACQAJAAkACQAJAAkACwALAAsACwAJAAgACAAIAAoACgAKAAoACgAK
AAoACgAKAAsACwALAAsACgAKAAoACgAKAAoACgAKAAoACgAKAAoACgAKAAoACgAKAAoA
CgAMAAoACgAKAAoACgAKAAoACgAKAAoACgALAAsACgAKAAoACgAKAAoADAALAAsACwAJ
AAkACQALAA4ADwAQABEAEgATABMAEgASABIAEQAPAAwACAAFAAMAAwAEAAQABgAFAAYA
BgAHAAkACQAIAAgACAAIAAgACAAIAAgACAAIAAoACgAKAAsADAAMAAwADAAMAAwADAAN
AA0ADQANAA0ACwALAAsACwALAAsACwALAA0ADQANAA0ADQANAA0AEAATABcAGwAhACkA
NABBAFAAYgB3AIcAiQCAAHMAWgA7ACcAJwArACEABQDd/7r/of+U/5f/of+q/7r/z//h
/+3/9f/5//3/AQAEAAcACAAKAAoACwANAAsACwAMAA0ADwAPAA8ADwANAA4ADgAOAA4A
DgAPAA8ADwAPAA8ADwAPAA8ADwAQABIAEgASABMAEQARABEAEQARABEAEQARABEAEQAR
ABEAEgASABIAEgASABIAEgASABAAEAAQABEAFAAUABQAFAASABMAEwATABUAFQAVABUA
EwATABMAEwATABMAEwATABUAFQAVABUAFgAWABYAFgAWABYAFgAWABYAFgAWABYAFgAW
ABcAFwAXABcAFwAXABcAFwAXABcAGQAZABkAGQAYABgAGAAYABUAFQAVABUAFQAUABMA
EwATABIAEgARABMAEwATABMAEQARABEAEQARABAAEAAQABAAEAAPAA8ADwAPAA8ADwAP
AA8AEAAQABAAEAAQABAAEAAQABAAEAASABIAEwATABEAEQARABEAEQARABEAEQARABEA
EQAQABIAEgASABIAEgASABIAEgASABIAEgASABIAEgASABIAEgASABIAEgASABIAEgAS
ABIAEgASABIAFAAUABQAFAASABIAEgASABIAEgASABIAEgASABIAEgAUABQAFAAUABIA
EgASABEAEwATABMAEwARABEAEQARABEAEQARABEAEQARABEAEQARABEAEQARABEAEQAR
ABEAEQAQABAAEAAQABAAEAAQABAAEAAQABAAEAARABEAEQARABAAEAAQABIAEgASABIA
EAAQABAAEAAQABAAEAAQABAAEAAQABAAEAAQABAADwAPAA8AEAAQAA4ADgAOAA4ADgAO
AA4ADgAPAA8ADgAOAA4ADgAOAA4ADgANAA0ADQALAAsACwANABAAEQASABMAEgATABMA
EgASABIAEQAPAA4ACgAHAAUAAwAEAAQABgAHAAgACAAJAAkACQAIAAgACAAIAAgACAAI
AAgACAAIAAYABgAGAAcACgAKAAoACgAIAAgACAAJAAkACQAJAAkABwAHAAcABwAHAAcA
BwAHAAcABwAHAAcABwAHAAcACgANABEAFQAdACUALgA9AE4AYAB1AIMAgwB8AG0AVgAz
AB8AIQAjABUA8//J/6j/kf+I/4//l/+g/7L/y//b/+f/7//z//f/+f/+////AAAAAAAA
AQADAAMAAwAEAAUABQAFAAUABQAFAAYABgAGAAYABgAHAAcABQAFAAUABQAHAAcABwAI
AAYABgAGAAcABwAHAAcABwAHAAcABwAHAAcABwAHAAcACAAIAAgACAAIAAgACAAIAAgA
CAAIAAkACAAIAAgACAAIAAkACQAJAAkACQAJAAkACQAJAAkACQAJAAkACQAJAAsACwAL
AAsACgAKAAoACgAKAAoACgAKAAoACgAKAAoADAAMAA0ADQANAA0ADQANAA0ADQANAA0A
DQANAA0ADQAMAAwADAAMAAsACwALAAsADQAMAAsACwALAAoACgAJAAkACQAJAAkABwAH
AAcABwAJAAgACAAIAAYABgAFAAUABQAFAAUABQAFAAUABgAGAAQABAAEAAQABAAEAAQA
BAAEAAQABQAFAAMAAwADAAMABQAFAAUABQADAAMAAwACAAQABAAEAAQABAAEAAQABAAE
AAQABAAEAAQABAAEAAQABAAEAAQABAAEAAQABAAEAAIAAgACAAIAAgACAAIAAgACAAIA
AgACAAQABAAEAAQAAgACAAIAAgACAAIAAgACAAIAAgACAAEAAQABAAEAAQABAAEAAQAB
AAEAAQABAAEAAQABAAEAAQD////////////////////////+//7//v8AAAAAAAAAAAAA
AAAAAAAA/v////////////7//v/+//7//v/+//7//v/+//7//v/+//7//v/+//7//v/+
//7//v/+//7//f/9/////v/+//7//v/+//7//v/+//7///////7//v/+//7//v/+//7/
/f/9//3//f/9//3///8AAAEAAgADAAQABQAFAAQABAAEAAMAAQD8//j/9f/z//X/9v/2
//j/+f/6//r/+//5//n/+P/4//j/+P/4//j/9v/2//b/9v/4//j/+P/5//r/+v/6//r/
+v/6//r/+//7//v/+//7//v/+//7//v/+f/5//n/+f/7//v/+//7//v/+//7//7/AQAH
AAsAEQAbACYANQBGAFoAawBxAGsAYgBPADAAFQAPABEADQD7/9n/sf+Q/33/fv+F/4v/
mP+u/8P/z//b/+P/5f/p/+3/8P/x//L/9P/0//X/9//3//f/+P/5//n/+f/5//n/+f/6
//r/+v/4//j/+f/5//n/+f/5//n/+f/5//n/+v/6//r/+v/7//v/+//7//v/+//7//v/
+//7//v/+//7//r/+v/6//r//P/8//z//P/8//z//P/9//z//P/8//z/+v/7//v/+//7
//v/+//7//v/+//7//v//f/9//3//f/7//v/+//7//z//P/8//z//P/8//z//P/8//z/
/P/8//z//P/9//3//f/9//3//f/9//3//f/9//3//f/9//3/+v/6//r/+v/7//v/+//7
//v/+v/5//n/9//2//b/9f/3//f/9//3//X/9f/1//X/9f/0//T/9P/0//T/8//z//P/
8//z//P/8//z//T/9P/y//L/8v/y//L/8v/y//L/9P/0//X/9f/1//X/9f/1//X/9f/1
//X/9f/1//X/9P/0//T/9P/0//T/9P/0//T/9P/0//T/9P/y//L/8v/y//L/8v/y//L/
9P/0//T/9P/y//L/8v/y//L/8v/y//L/8v/y//L/8v/y//L/8v/y//L/8v/y//L/8v/y
//L/8v/w//D/8P/v//H/8f/x//H/8f/x//H/8f/x//H/8f/x/+//7//v/+//7//v/+//
7//v/+//7//v/+//7v/u/+7/7v/u/+7/7v/u/+7/7v/u/+7/7//v/+//7//u/+7/7v/u
/+7/7v/u/+z/7P/s/+z/7v/u/+7/7v/u/+7/7v/u/+7/7v/u/+7/7v/u/+//7//u/+7/
7v/u/+7/7v/s/+v/6//r/+3/7f/t/+//8P/x//L/8//0//X/9f/0//b/9v/1//P/7v/q
/+f/5f/n/+j/6P/q/+n/6v/q/+v/6//r/+r/6v/q/+r/6v/q/+r/6v/q/+r/6v/q/+r/
6//u/+7/7v/u/+z/7P/s/+3/7f/t/+3/7f/t/+3/7f/t/+3/7f/t/+3/7f/t/+3/7f/t
/+3/7//y//X/9//7/wMADQAWACMAMgBAAFMAYwBjAFYARwAyABcADQAPAA8ACwD7/9v/
sv+T/4T/hf+H/4z/mv+r/7v/y//T/9f/3f/j/+b/5//o/+r/6v/r/+3/7//v//D/8f/x
//H/8f/x/+//8P/w//D/8P/w//H/8f/z//P/8//z//P/8//z//T/9P/0//T/9f/z//P/
8//z//P/8//z//P/9f/1//X/9f/0//T/9P/0//T/9P/0//T/9P/0//T/9f/0//T/9P/0
//b/9//3//f/9f/1//X/9f/3//f/9//3//f/9//3//f/9//3//f/9//4//j/+P/4//j/
+P/4//j/+P/4//j/+P/4//j/+f/5//v/+//7//v/+f/5//n/+f/5//n/+f/5//j/+P/4
//j/9//3//f/9//3//b/9f/1//X/9P/0//P/8//z//P/8//z//P/8//z//P/8v/y//L/
8v/y//H/8f/z//P/8//z//X/9f/2//b/9v/2//b/9v/4//j/+P/4//j/+P/5//n/+f/5
//n/+f/5//n/+f/5//n/+f/5//j/+v/6//r/+v/6//r/+v/6//r/+v/6//r/+v/6//r/
+v/6//r/+v/6//r/+v/6//r//P/8//z//P/8//z//P/8//z//P/8//z//P/8//z//P/8
//z//P/8//z//P/8//z//P/8//z/+//9//3//f/9//3//f/9//3//f/9//3//f//////
/////////////////f/9//3//f////7//v/+//7//v/+//7//v/+//7//v/+////////
/////v/+//7/AAAAAAAAAAAAAAAAAAAAAAAAAAAAAAAAAAAAAAAAAAAAAAAAAAAAAAEA
AQAAAAAAAgACAAIAAgACAAEAAQABAAEAAQABAAMABAAFAAYABwAIAAkACQAIAAoACgAJ
AAcABAAAAP3/+//7//z//P/+////AAAAAAEAAQABAAAAAAACAAIAAgACAAIAAgACAAIA
AgACAAIAAwAEAAQABAAEAAYABgAGAAcABwAHAAcABwAHAAcABwAHAAcABwAHAAcACQAJ
AAkACQAJAAkACQAMAA0ADwAVABsAIwAsADsATABeAHMAgQCDAHoAbQBWADUAIQAhACUA
HQD//9f/tP+b/5D/lf+f/6b/tP/L/9v/6f/z//f/+//9/wIABQAGAAgACAAJAAsACQAJ
AAoACwANAA0ADQANAA0ADgAOAA4ADgAOAA8ADwAPAA8ADwAPAA8ADwAPABAAEAAQABAA
EQARABEAEQARABEAEQARABEAEQARABEAEQASABIAEgASABIAEgASABIAEgASABIAEwAS
ABIAEgASABIAEwATABMAEwATABMAEwATABMAEwATABMAEwATABMAEwATABMAEwAUABQA
FAAUABQAFAAUABQAFgAWABYAFgAUABQAFQAVABUAFQAVABUAFQAVABUAFQATABMAEwAT
ABIAEgASABIAEQARABEAEQATABIAEQARABEAEAAQAA8ADQANAA0ADQALAAsACwALAA0A
DAAMAAwACgAKAAkACQAJAAkACQAJAAkACQAKAAoACgAKAAoACgAKAAoACgAKAAoACgAL
AAsACwALAAsACwALAAsACwALAAsACwALAAoADAAMAAwADAAKAAoACgAKAAoACgAKAAoA
CgAKAAoACgAKAAoACgAKAAoACgAKAAoADAAMAAwADAAKAAoACgAKAAoACgAKAAoACgAK
AAoACgAKAAoACgAKAAoACgAKAAoACgAKAAoACQAJAAkACQAJAAkACQAJAAkACQAJAAkA
CQAJAAkACQAJAAkACQAJAAkACwALAAsACwALAAoACgAKAAgACAAIAAgACAAIAAgACAAI
AAkACQAJAAkACAAIAAgACAAIAAgACAAIAAgACAAIAAgACAAIAAgABgAGAAYABgAGAAYA
BgAGAAYABgAGAAYABgAFAAUABAAEAAQABAAEAAQABAADAAMAAwADAAMAAwAFAAYABwAI
AAkACgALAAsACgAKAAoACQAHAAIA/v/7//n/+f/6//r//P/9//7//v/////////+//7/
/P/8//z//P/8//z//P/8//z//P/8//3//v/+//7//v/+//7//v///////////////f/9
//3//f/9//3//f/9///////////////9//3/AAADAAcACQAPABcAIAAtAD4AUABlAHUA
eQBwAGMATgAtABMADwAVAA0A8f/H/6T/i/9+/4H/if+Q/6L/uf/L/9n/4f/n/+n/7f/u
//H/8v/0//T/9f/3//f/9//4//n/+f/5//n/+f/3//j/+P/4//j/+P/5//n/+f/5//n/
+f/3//f/9//4//j/+P/4//n/9//3//f/9//3//f/9//3//f/9//3//f/9v/2//b/9v/2
//b/9v/2//T/9P/0//X/9v/2//b/9v/0//X/9f/1//X/9f/1//X/9f/1//X/9f/z//P/
8//z//P/8//z//P/9P/0//T/9P/0//T/9P/0//T/9P/0//T/9P/0//X/9f/0//P/8v/x
//P/8//z//P/8//z//P/8//y//L/8v/y//H/8f/x//H/8f/w/+//7//v/+7/7v/t/+3/
7f/t/+3/6//r/+v/6//r/+r/6v/q/+j/6P/n/+f/5//n/+f/5//n/+f/6P/o/+b/5v/m
/+b/5v/m/+b/5v/m/+b/5//n/+X/5f/l/+X/5f/l/+X/5f/l/+X/5f/k/+b/5v/m/+b/
5v/m/+b/5v/m/+b/5v/m/+b/5v/m/+b/5v/m/+b/5v/m/+b/5v/m/+b/5v/m/+b/6P/o
/+j/6P/o/+j/6P/o/+b/5v/m/+b/5v/m/+b/5v/m/+b/5v/m/+b/5v/m/+X/5//n/+f/
5//l/+X/5f/l/+X/5f/l/+X/5f/l/+X/5f/l/+X/5f/l/+X/5f/l/+X/5f/k/+T/5P/k
/+T/5P/k/+T/5P/k/+T/5v/n/+f/5//n/+b/5v/m/+b/5v/m/+b/5v/m/+b/5v/m/+b/
5v/m/+b/5v/m/+b/5v/m/+b/5f/l/+b/5v/m/+b/5v/m/+b/5v/m/+f/5//m/+b/5v/m
/+b/5v/m/+X/5f/l/+X/5f/l/+f/6v/r/+z/7f/u/+//7//u/+z/7P/r/+n/5v/i/9//
3f/f/+D/4P/i/+P/5P/k/+X/5f/l/+T/5P/k/+T/5P/k/+T/5P/k/+T/5P/k/+T/5f/m
/+b/5v/m/+b/5v/m/+f/5//n/+f/5//n/+f/5//n/+n/6f/p/+n/6f/p/+n/6f/p/+n/
6//s/+//8//5/wEACQAWACUAOABMAF0AYwBdAFIAPwAgAAUA/f8BAPn/4f+5/5P/dv9n
/2j/c/97/4r/ov+3/8P/zf/T/9f/2//f/+D/4f/k/+T/5P/l/+f/5//n/+j/6f/p/+n/
6f/p/+v/7P/s/+z/7P/s/+3/7f/t/+3/7f/t/+v/6//r/+z/7v/u/+7/7//v/+//7//v
/+3/7f/t/+3/7//v/+//7//u/+7/7v/u/+7/7v/u/+7/7v/u/+7/7//u/+7/7v/u/+7/
7//v/+//8f/x//H/8f/x//H/8f/x//H/8f/x//H/8f/x//H/8f/w//D/8P/w//D/8P/w
//D/8P/w//D/8P/w//D/8f/x//P/8//z//P/8f/x//H/8f/x//H/8f/x//D/8P/w//D/
7//v/+//7//v/+7/7f/t/+3/7P/s/+v/6//r/+v/6//p/+n/6f/p/+n/6P/o/+j/6P/o
/+f/5//n/+f/5//n/+X/5f/m/+b/5v/m/+b/5v/m/+b/5v/m/+j/6P/p/+n/6f/p/+n/
6f/n/+f/5//n/+X/5f/l/+T/5v/m/+b/5v/m/+b/5v/m/+T/5P/k/+T/5v/m/+b/5v/m
/+b/5v/m/+T/5P/k/+T/5v/m/+b/5v/k/+T/5P/k/+L/4v/i/+L/5P/k/+T/5P/i/+L/
4v/i/+T/5P/k/+T/4v/i/+L/4f/h/+H/4f/h/+H/4f/h/+H/4f/h/+H/4f/h/+H/4f/h
/9//3//f/9//3//f/9//3//f/97/3v/e/97/3v/e/97/3v/e/97/3v/c/93/3f/d/9//
3v/e/97/3P/c/9z/3P/c/9z/3P/c/9z/3P/c/9z/3v/c/9z/3P/c/9z/3P/c/9z/3P/d
/93/3P/c/9r/2v/a/9r/3P/b/9v/2//b/9v/2//d/97/3//g/+H/4v/j/+P/4v/i/+L/
4f/f/9r/1v/T/9H/0f/S/9L/1P/V/9b/1v/X/9X/1f/U/9T/1P/U/9T/1P/U/9T/1P/U
/9T/1P/U/9X/2P/Y/9j/2P/W/9b/1v/X/9X/1f/V/9X/1//X/9f/1//X/9f/1//X/9X/
1f/V/9X/1f/V/9f/2v/d/+P/6f/v//n/BAATACIAMgBFAE0ARQA4ACcADAD5//P/9f/z
/+3/2f+z/4r/c/9u/3H/c/96/4r/m/+p/7X/vf/B/8P/yf/M/8//0P/Q/9D/0f/T/9P/
0//U/9X/1f/V/9X/1f/X/9j/2P/Y/9b/1v/X/9f/1//X/9f/1//Z/9n/2f/a/9r/2v/a
/9v/2f/Z/9n/2f/Z/9n/2f/Z/9v/2//b/9v/2P/Y/9j/2P/a/9r/2v/a/9r/2v/a/9v/
2v/a/9r/2v/Y/9n/2f/Z/9v/2//b/9v/2//b/9v/2//Z/9n/2f/Z/9v/2//b/9v/3P/c
/9z/3P/a/9r/2v/a/9r/2v/a/9r/2v/a/9v/2//b/9v/2//b/9n/2f/Z/9n/2f/Z/9n/
2f/Y/9j/2P/Y/9f/1//X/9f/1f/U/9P/0//T/9L/0v/R/9H/0f/R/9H/z//P/8//z//P
/87/zv/O/87/zv/N/83/z//P/8//z//P/8//0P/Q/9D/0P/Q/9D/0v/S/9L/0v/S/9L/
0//T/9P/0//T/9P/0f/R/9H/0f/R/9H/0f/Q/9D/0P/Q/9D/0P/Q/9D/0P/Q/9D/0P/Q
/87/zv/O/87/zv/O/87/zv/M/8z/zP/M/8z/zP/M/8z/zP/M/8z/zP/K/8r/yv/K/8z/
yv/K/w==
         </WaveFormData>
      </LeadData>
      <LeadData>
         <LeadByteCountTotal>10000</LeadByteCountTotal>
         <LeadTimeOffset>0</LeadTimeOffset>
         <LeadSampleCountTotal>5000</LeadSampleCountTotal>
         <LeadAmplitudeUnitsPerBit>4.88</LeadAmplitudeUnitsPerBit>
         <LeadAmplitudeUnits>��V</LeadAmplitudeUnits>
         <LeadHighLimit>2147483647</LeadHighLimit>
         <LeadLowLimit>268435456</LeadLowLimit>
         <LeadID>V2</LeadID>
         <LeadOffsetFirstSample>0</LeadOffsetFirstSample>
         <FirstSampleBaseline>0</FirstSampleBaseline>
         <LeadSampleSize>2</LeadSampleSize>
         <LeadOff>FALSE</LeadOff>
         <BaselineSway>FALSE</BaselineSway>
         <ExcessiveACNoise>FALSE</ExcessiveACNoise>
         <MuscleNoise>FALSE</MuscleNoise>
         <LeadDataCRC32>1932278488</LeadDataCRC32>
         <WaveFormData>
6v/q/+r/6v/q/+r/6v/q/+r/6v/q/+r/6v/q/+r/6v/q/+r/6v/q/+r/6v/q/+r/6v/q
/+r/6v/o/+j/6P/o/+j/6P/o/+j/6P/o/+j/6P/o/+j/6P/o/+j/6P/o/+j/6P/o/+j/
6P/o/+j/6P/o/+j/6P/o/+j/6P/o/+j/6f/p/+n/6f/q/+r/6//s/+3/7f/t/+3/7//w
//H/8f/x//H/7//u/+7/7f/u/+7/7f/v/+//7//v/+//7v/u/+z/6//p/+j/5//n/+b/
5v/m/+b/5f/l/+X/5f/l/+X/5f/l/+X/5P/j/+P/4//j/+P/4//i/+L/4v/i/+L/4v/i
/+L/4v/i/+L/4P/i/+T/5P/k/+b/5v/o//D//P8QADcAbwCvAOwADQEUARYBFgEDAeQA
yACmAGkACACS/y7/+v70/gz/KP9A/1v/ev+Z/7H/w//K/9D/1//a/93/3v/c/93/3f/e
/9//4P/g/+D/4v/j/+P/4//l/+b/5v/m/+b/5v/m/+j/6P/o/+j/6P/r/+v/6//s/+v/
6//r/+v/7f/t/+3/7f/u/+7/7v/u//D/8f/y//L/8v/y//P/8//z//P/8//0//T/9P/1
//b/9v/2//b/9//3//j/+f/5//n/+//8//z//P/8//z//f/9//7//////wAAAQABAAMA
AwAEAAUABQAFAAUABgAHAAkACQAJAAoACgALAAsADAAMAAwADQANAA0ADQAOAA4AEAAQ
ABAAEAASABIAEgARABAAEAAQABAAEAAOAA0ADQANAA0ADQANAAsACwALAAsACgAKAAgA
BwAHAAcABwAHAAYABQAFAAYABAACAAIAAgACAAEAAQD///7//v/9//z/+//6//r/+f/3
//b/9f/1//b/9v/2//b/9f/1//X/9P/0//T/9P/0//T/9P/0//T/9v/2//b/9v/2//b/
9v/2//f/+P/4//f/9//3//f/+P/4//j/+P/4//j/+P/4//j/+v/6//r/+//7//v/+//7
//v/+//7//v/+//7//v/+//5//n/+f/5//n/+f/5//n/+f/5//n/+v/4//f/9//3//f/
9//2//b/+P/4//j/+P/2//b/9f/1//f/9v/2//f/9//2//X/9f/1//X/9f/1//X/9P/0
//X/9f/1//X/9f/1//X/9f/0//b/9v/2//X/9f/1//X/9f/2//b/9f/1//X/9f/1//X/
9f/1//X/9P/2//b/9v/2//b/9v/2//b/9v/4//b/9v/2//b/+P/4//j/+P/4//j/+P/4
//j/+P/4//j/+P/4//j/+f/7//v/+//8//7///8AAAEAAwADAAMABQAGAAcABwAHAAcA
BQAEAAQABQAGAAYABQAFAAUABQAFAAUABAAEAAIAAwABAAAA//////7//v/+//7//f/9
//3//f/9//3//f/9//3//P/7//v/+//7//v/+//6//r/+v/8//z//P/8//z//P/8//z/
/P/8//7//v/+//7//v8EAA4AJABGAH0AwwAFATABPwFIAUgBMgEPAewAzACYADkAvv9S
/wr/9v4O/zL/TP9u/5f/uP/R/+H/7f/0//j/+//+////AAAAAAEAAQACAAEAAgACAAIA
BAAFAAUABQAFAAYABgAGAAgACAAIAAoACgAKAAoACgALAAsACwAMAA0ADQANAA0ADwAP
AA8ADwAQABAAEAAQABAAEQASABIAEgASABMAEwAVABUAFQAWABQAFAAVABYAGAAYABgA
GQAXABgAGQAZABkAGwAcABwAHgAeAB4AHwAfACAAIQAhACAAIQAhACMAIwAkACUAJQAn
ACcAKAApACkAKQApACoALAAtAC0ALgAuAC4ALwAvAC8ALwAwADAAMgAyADIAMgAyADIA
MgAxADIAMgAyADIAMgAwAC8ALwAtAC0ALQAtACsAKwArACsAKgAqACgAJwAnACcAJwAn
ACQAIwAjACQAJAAiACIAIgAhAB8AHgAbABoAGgAZABgAFQAUABQAEwATABIAEQARAA4A
DgAOAA4ADwAPAA8ADgAMAAwADAAMAAwADAAMAAwACgAKAAoACgAKAAoACgAKAAkACgAK
AAkACQAJAAkACgAKAAoACgAKAAoACgAKAAoACgAKAAoACwAJAAkACQAJAAkACQAJAAkA
CQAJAAkACQAJAAkACQAJAAcABwAHAAcABwAHAAcACAAGAAUABQAFAAUABQAEAAQABAAE
AAQABAAEAAQAAwADAAMAAgACAAMAAwACAAEAAQABAAEAAQABAAEAAAAAAAEA////////
///////////+//7//v/+//3//f/9//3//f/+//7//f/9//3//f/9//3//f/9//3//P/8
//z//P/8//z//P/+//z//P/8//z//P/8//z//P/8//z//P/8//z//P/8//z/+v/6//r/
+//7//v/+//8//7///8AAAEAAQABAAEAAwAEAAUABQAFAAUAAwACAAIAAQACAAIAAQAB
AAEAAQABAAEAAAAAAP7//f/7//r/+f/3//b/9v/2//b/9f/1//X/9f/1//X/9f/1//X/
9P/z//H/8f/x//H/8f/w//D/8P/w//D/8P/w/+7/7v/u/+7/7v/u/+7/8P/w//D/7v/w
//j/BgAeAEcAgwDJAAQBJwE2AUABPgEjAf4A2gCwAG0ABACG/xj/3v7c/gD/IP88/2H/
iv+r/8P/0f/Y/97/4//m/+f/6v/o/+n/6f/q/+v/7P/s/+z/7P/t/+3/7f/t/+7/7v/u
//D/8P/w//L/8v/y//L/8v/z//P/8//0//P/8//z//P/9f/1//X/9f/0//T/9P/0//T/
9f/2//b/9v/2//f/9//3//f/9//4//j/+P/5//r//P/8//z//f/7//z//f/9//3///8A
AAAAAAAAAAAAAQABAAIAAwADAAQABQAFAAcABwAIAAkACQAJAAkACgALAAsACwALAAwA
DgAPAA8AEAASABIAEwATABMAEwAUABQAFAAUABQAFAAUABQAFAATABIAEgASABIAEgAQ
AA8ADwAPAA8ADwAPAA0ADQANAA0ADAAMAAoACQAJAAkACQAJAAgABwAHAAgACAAGAAYA
BgAEAAMAAwABAAIAAgABAAAA///+//7//f/9//z/+//7//r/+v/6//r/9//3//f/9v/4
//j/+P/4//b/9v/2//b/+P/4//j/+P/2//b/9v/2//X/9v/2//X/9//3//f/+P/3//b/
9f/0//b/9v/2//b/9v/2//b/9//3//f/9//3//X/9f/1//X/9f/1//X/9f/1//X/9f/1
//X/9f/1//X/9f/1//X/9v/0//P/8//z//P/8//y//L/8v/y//L/8v/w//D/7//v//H/
8P/w//H/8f/w/+//7//v/+//7//v/+//7v/u/+//7//v/+//7//v/+//7//u//D/8P/w
/+//7f/t/+3/7f/u/+7/7f/t/+3/7f/t/+3/7f/t/+3/7P/u/+7/7v/u/+7/7v/u/+7/
7v/u/+7/7v/u/+7/7v/u/+7/7v/u/+7/7v/v/+//7//v//D/8v/z//T/9f/1//X/9f/3
//j/+f/5//n/+f/3//b/9v/3//j/+P/3//f/9//3//f/9//2//b/9P/x/+//7v/t/+3/
7P/s/+z/7P/r/+v/6//t/+3/7f/t/+v/6//q/+n/6f/p/+n/6f/p/+j/6P/o/+j/6P/o
/+j/6v/q/+r/6v/o/+r/7P/s/+7/7v/w//r/BgAcAEAAcQCzAPUAGgEjASgBKgEgAQkB
6AC+AIQAJwCu/z7/Av/8/hT/Kv9A/1z/ff+a/7P/x//R/9b/3P/h/+T/5f/k/+T/5f/l
/+b/5//o/+j/6P/o/+n/6f/p/+n/6v/q/+r/7P/s/+z/7v/u/+7/7v/u/+//7//v//D/
7//v/+//7//x//H/8f/x//D/8P/w//D/8v/z//T/9P/y//L/8//z//P/8//z//T/9P/0
//X/9v/4//j/+P/5//f/+P/5//n/+f/7//z//P/8//z//P/9//v//P/9//3//v//////
AQABAAIAAwADAAMAAwAEAAUABQAFAAUABgAIAAkACQAKAAgACAAJAAkACQAJAAoACgAK
AAoACgAKAAoACgAKAAkABgAGAAYABgAGAAQAAwADAAMAAwADAAMAAQABAAEAAQAAAAAA
/v/9/////////////v/9//3//v/+//z//P/8//z/+//7//n/+v/6//n/+P/3//b/9v/1
//X/9P/z//P/8v/y//L/8v/x//H/8f/w//D/8P/w//D/8P/w//D/8P/w//D/8P/w//D/
8P/w//D/8f/y//L/8f/x//H/8f/y//D/8P/w//D/8P/w//D/8P/w//D/8P/x/+//7//v
/+//7//v/+//7//v/+//7//v/+//7//v/+//7//v/+//7//t/+3/7f/u/+7/7f/t/+3/
7f/t/+z/7P/s/+z/7P/s/+r/6v/p/+n/6//q/+r/6//r/+r/6f/p/+n/6f/p/+n/6//q
/+r/6//p/+n/6f/p/+n/6f/p/+j/6P/o/+j/5//p/+n/6f/p/+j/6P/n/+f/6f/p/+n/
6f/n/+f/5//o/+b/5v/m/+b/6P/o/+j/6P/m/+b/5v/m/+j/6P/o/+j/6P/o/+j/6f/n
/+f/5//o/+r/6//s/+3/7//v/+//8f/w//H/8f/x//P/8f/w//D/8f/y//L/8f/x//H/
8f/x//H/8P/w/+7/7f/r/+r/6f/r/+r/6v/q/+j/5//n/+f/6f/p/+n/6f/p/+n/6P/n
/+X/5f/l/+X/5f/k/+T/5P/k/+T/5P/k/+b/5v/m/+b/5v/m/+b/6P/o/+j/6P/s//T/
AgAcAEcAgwDHAAABGwEgASYBJAELAeoAyACgAFsA7v90/xj/6v7w/g7/LP9E/2X/iP+n
/73/y//S/9j/3f/e/+H/4v/i/+P/4//k/+X/5v/m/+b/6P/p/+n/6f/n/+j/6P/o/+j/
6P/o/+r/7P/s/+z/7P/t/+3/7f/u/+//7//v/+//8f/x//H/8f/w//D/8P/w//D/8f/y
//L/8v/y//P/8//z//P/8//0//T/9P/1//b/9v/2//b/9//3//j/+f/5//f/+f/6//r/
+v/6//r/+//9//7///////7//////wEAAQACAAMAAwADAAMABAAFAAcABwAHAAgACAAJ
AAkACgAKAAoACwALAAsACwAMAAwADgAOAA4ADgAOAA4ADgANAAwADAAMAAwADAAKAAkA
CQAHAAcABwAHAAUABQAFAAUABgAGAAQAAwABAAEAAQABAAAA/////wAA/v/8//z//P/8
//v/+//5//j/+P/3//b/9f/0//T/8//z//L/8f/x//D/8P/w//D/7//v/+//7v/u/+7/
7v/u/+7/7v/u/+7/7v/u/+7/7v/w//D/8P/w/+//8P/w/+//8f/x//H/8v/w//D/8P/w
//D/8P/w//D/8v/y//L/8//x//H/8f/x//P/8//z//P/8f/x//H/8f/x//H/8f/x//H/
8f/x//H/8f/x//H/8v/y//H/8f/x//H/8f/w//D/8P/w//D/8P/w//D/7//v/+//7v/u
/+//7//u/+3/7f/t/+3/7f/t/+//7v/u/+//7f/t/+3/7f/v/+//7//u/+7/7v/u/+3/
7f/t/+3/7f/u/+7/7f/t/+3/7f/t/+3/7f/t/+3/7P/u/+7/7v/u/+7/7v/u/+7/7v/u
/+7/7v/u/+7/7v/u/+7/7v/u/+7/7v/u/+7/7//v/+//7//w//L/8//0//X/9//3//f/
+f/4//n/+f/5//v/+f/4//j/+f/6//r/+f/5//n/+f/5//f/9v/2//T/8//x//D/7//x
//D/8P/w/+7/7f/t/+3/7//v/+//7//v/+//7v/t/+v/6//r/+v/7f/s/+z/7P/q/+r/
6v/q/+z/7P/s/+z/6v/q/+r/7P/u/+z/7P/w//r/CAAkAFMAkQDZABABKwE2ATwBMgER
AeoAyACeAFUA4v9o/wr/4P7q/gz/Kv9G/2//lv+z/8f/0//c/+D/4//o/+n/6P/o/+n/
6f/q/+v/7P/s/+z/7v/v/+//7//v//D/8P/w//L/8v/y//T/9P/0//T/9P/1//X/9f/2
//X/9f/1//X/9//3//f/9//4//j/+P/4//j/+f/6//r/+v/6//v/+//7//v/+//8//z/
/P/9//7//v/+//7//////wAAAQABAAEAAwAEAAQABAAEAAQABQAFAAYABwAHAAoACwAL
AA0ACwAMAA0ADQAOAA8AEQATABMAEwATABQAFAAVABUAFgAYABgAGQAZABkAGQAaABoA
GgAaABoAGgAcABwAHAAbABoAGgAaABoAGgAYABcAFwAVABUAFQAVABMAEwATABMAFAAU
ABIAEQARABEAEQARABAADwAPABAADgAMAAwADAAKAAkACQAHAAYABgAFAAQAAwACAAIA
AQD///7//f/9//z//P/8//z/+//7//v/+v/6//r/+v/6//r/+v/6//r/+v/6//r/+v/6
//r/+v/6//v//P/8//v/+//7//v//P/6//r/+v/6//z//P/8//z//P/8//z//f/7//v/
+//7//3//f/9//3//f/9//3//f/9//3//f/9//v/+//7//v/+//7//v//P/6//n/+f/5
//v/+//6//r/+P/4//j/+P/4//j/9//3//f/9v/2//f/9//2//X/9f/1//X/9f/1//X/
9P/0//X/9f/1//X/9f/1//X/9f/0//T/9P/0//P/9f/1//X/9f/0//T/8//z//P/8//z
//P/8//z//P/8v/0//L/8v/y//L/8v/y//D/8P/w//D/8P/w//D/8P/y//L/8v/y//L/
8v/y//P/8f/x//H/8v/2//f/+P/5//f/9//3//n//P/9//3//f/9//v/+v/6//n/+v/6
//n/+f/5//n/+f/3//b/9v/0//P/8f/w/+//7//u/+7/7v/u/+3/7f/t/+//7//v/+//
7f/t/+z/6//r/+v/6//r/+v/6v/q/+r/6v/q/+r/6v/q/+r/6v/q/+r/6v/q/+r/7P/q
/+z/9P/+/xIAOABvALUA9QAgAS8BOgE8ASgBAwHeALQAegAbAJ7/Kv/k/tj+9P4Y/zD/
UP97/57/tf/H/9H/2P/c/9//4v/j/+T/5P/l/+X/5v/n/+j/6P/o/+j/6f/p/+n/6f/q
/+r/6v/s/+z/7P/u/+7/7v/u/+7/8f/x//H/8v/y//H/8P/v//H/8f/x//H/8v/y//L/
8v/w//H/8v/y//L/8v/z//P/9f/1//X/9v/0//T/9f/2//j/+P/4//n/9//4//n/+f/3
//n/+v/6//z//P/8//3///8AAAEAAQAAAAEAAQADAAMABAAFAAUABQAFAAYABwAHAAcA
BwAIAAgACQAJAAoACgAKAAsACwALAAsADAAMAAwADAAMAAwADAAMAAwACwAMAAwADAAM
AAwACgAJAAkABwAHAAcABwAFAAUABQAFAAQABAACAAEAAQABAAEAAQAAAP////8AAAAA
/v/+//7//v/9//3/+//6//r/+f/4//n/+P/4//f/9//2//X/9f/0//T/9P/0//H/8f/x
//D/8P/w//D/8P/w//D/8P/w//D/8P/w//D/8P/w//D/8P/v//D/8P/v//H/8f/x//L/
8v/y//L/8v/w//D/8P/w//L/8v/y//P/8f/x//H/8f/x//H/8f/x//H/8f/x//H/8f/x
//H/8f/v/+//7//v/+//7//v//D/8P/v/+//7//v/+//7v/u/+z/7P/s/+z/7P/s/+v/
6//r/+r/6v/r/+3/7P/r/+v/6//r/+v/6//r/+r/6v/r/+v/6//r/+v/6f/p/+n/6P/q
/+r/6v/p/+n/6f/p/+n/6v/q/+n/6f/p/+r/6P/o/+j/6P/o/+j/6P/o/+j/6P/o/+j/
6P/o/+j/6P/o/+j/6P/p/+n/6f/p/+r/7P/t/+7/7//v/+//7//x//L/8//z//P/8//x
//D/8P/x//L/8v/x//H/8f/x//H/8//y//L/8P/t/+v/6v/p/+n/6P/o/+j/6P/n/+f/
5//n/+f/5//n/+f/5//m/+X/5f/l/+X/5f/n/+b/5v/m/+b/5v/m/+b/5P/k/+T/5P/m
/+b/5v/o/+r/6v/q//D//P8MACYATwCHAMkABAEdAR4BIgEiARMB/ADYAKgAZQD+/4L/
Iv/6/gT/Gv8w/0j/Zf+E/5//uf/J/9D/1v/b/97/4f/g/+L/4//j/+T/4//k/+T/5P/m
/+f/5//n/+f/6P/o/+j/6P/o/+j/6v/s/+z/7P/s/+3/7f/t/+7/7f/t/+3/7f/v/+//
7//v//D/8P/w//D/7v/v//D/8P/w//D/8f/x//P/8//z//T/9P/0//X/9v/2//b/9v/3
//f/+P/5//n/+f/7//z//P/8//z//P/9//3//v//////AAABAAEAAwADAAQABQAFAAMA
AwAEAAUABQAFAAUABgAGAAcABwAIAAgACAAJAAkACQAJAAoACgAMAAwADAAMAAoACgAK
AAkACAAIAAgACAAIAAYABQAFAAUABQAFAAUAAwADAAMAAwACAAIAAAD/////////////
AAD/////AAAAAP7//v/+//7//f/9//v//P/8//v/+v/5//j/+P/3//f/9v/1//X/9P/0
//T/9P/z//P/8//y//L/8v/y//L/8v/y//L/8v/y//L/8v/y//L/8v/y//L/8//0//T/
8//z//P/8//0//T/9P/0//T/9P/0//T/9P/0//T/9P/1//P/8//z//P/9f/1//X/9f/z
//P/8//z//P/8//z//P/8//z//P/8//z//P/8//0//T/8//z//P/8//z//L/8v/y//L/
8v/y//L/8v/x//H/8f/w//D/8f/x//D/7//v/+//7//v/+//8f/w//D/8f/v/+//7//v
/+3/7f/t/+z/7v/u/+7/7f/v/+//7//v/+7/7v/t/+z/7v/u/+7/7v/s/+z/7P/s/+7/
7v/u/+7/7v/u/+7/7v/u/+7/7v/v/+3/7f/t/+7/7v/v//D/8f/z//P/8//1//b/9//3
//f/+f/3//b/9v/1//b/9v/1//X/9f/1//X/9//2//b/9P/z//H/8P/v//H/8P/w//D/
7v/t/+3/7f/t/+3/7f/t/+3/7f/s/+v/6f/p/+n/6f/p/+j/6P/o/+r/6v/q/+r/6v/q
/+r/6v/q/+r/6v/q/+r/7P/s//D/+P8GACAASwCHAMsAAgEbASIBJgEiAQkB6gDKAKIA
XQDy/3r/HP/y/vb+FP8w/0j/af+M/6n/v//P/9b/2v/f/+L/5f/k/+T/5f/l/+b/5//o
/+j/6P/o/+n/6f/p/+n/6v/q/+r/7P/s/+z/7v/u/+7/7v/u/+3/7f/t/+7/7//v/+//
7//v/+//7//v//D/8P/w//D/8v/z//T/9P/y//L/8//z//X/9f/1//b/9P/0//X/9v/4
//j/+P/5//f/+P/5//n/+f/7//z//P/8//z//P/9//3//v//////AAABAAEAAwADAAQA
BQAFAAUABQAGAAcACQAJAAkACgAKAAsACwAMAAwADAANAA0ADQANAA4ADgAOAA4ADgAO
AA4ADgAOAA0ADAAMAAwADAAOAAwACwALAAkACQAJAAkACQAJAAkACQAIAAgABgAFAAUA
BQAFAAUAAgABAAEAAgACAAAAAAAAAP7//f/9//v/+v/6//n/+P/5//j/+P/3//X/9P/z
//P/8v/y//L/8v/x//H/8f/w//L/8v/y//L/8v/y//L/8v/y//L/8v/y//L/8v/y//L/
8f/y//L/8f/z//P/8//0//T/9P/0//T/9P/0//T/9P/0//T/9P/1//P/8//z//P/8//z
//P/8//1//X/9f/1//P/8//z//P/8//z//P/8//1//X/9f/2//T/8//z//P/8//z//L/
8v/y//L/8v/y//L/8v/x//H/8f/w//D/8f/x//D/7//v//H/8f/x//H/7//u/+7/7//v
/+//7//v//H/8f/x//D/8P/w//D/7//x//H/8f/x//D/8P/v/+//7//x/+//7//w//D/
8P/w//D/8P/w//D/8P/w//D/8P/w//D/8P/w//D/8v/y//L/8//x//H/8f/y//T/9f/2
//f/9//3//f/+f/6//v/+//7//v/+f/4//j/+f/6//r/+f/7//v/+//7//v/+v/6//j/
9f/z//L/8f/z//L/8v/y//D/7//v/+//7//v/+//7//x//H/8P/v/+3/7f/t/+3/7f/s
/+z/7P/u/+7/7v/u/+7/7v/u/+7/7v/u/+7/7v/w//D/8P/y//r/CAAgAEkAhwDPAAoB
KQE0ATwBOAEbAfQA0ACsAGkA/P+A/x7/6P7o/gj/KP9E/2f/kv+x/8f/1f/e/+T/5//q
/+v/7P/s/+3/7f/u/+//8P/w//D/8v/z//P/8//z//T/9P/0//T/9P/0//b/+P/4//j/
+P/5//n/+f/6//v/+//7//v/+//7//v/+//8//z//P/8//z//f/+//7//v/+//////8B
AAEAAQACAAIAAgADAAQABAAEAAQABQAFAAYABwAHAAcACQAKAAoACgAKAAoACwALAAwA
DQANAA4ADwAPABEAEQASABMAEwATABMAFAAVABcAFwAXABgAGAAZABkAGgAaABoAGwAb
AB0AHQAeAB4AIAAgACAAIAAgACAAIAAfACAAIAAgACAAHgAcABsAGwAdAB0AHQAdABsA
GwAbABsAGgAaABgAFwAVABUAFQAVABQAEwATABQAEgAQABAAEAAQAA8ADwANAAoACgAJ
AAgABwAGAAYABQAFAAQAAwADAAIAAgACAAIAAQABAAEAAAAAAAAAAAAAAAAAAAAAAAAA
AAAAAAAAAAAAAAAAAAAAAP//AAAAAP//////////AAAAAAAAAAAAAAAAAAAAAAAAAAAA
AAAAAQABAAEAAQABAP//////////AQABAAEAAQD//////////////////////f/9//3/
/v/+//3//f/9//3//f/8//z//P/8//z//P/8//z/+//7//v/+v/6//v//f/8//v/+//5
//n/+f/5//n/+P/4//n/+f/5//n/+f/5//n/+f/4//j/+P/4//f/9//3//f/9//4//j/
9//3//f/9//3//f/9//3//f/9v/2//b/9v/2//b/9v/2//b/9v/2//b/9v/2//b/9v/2
//b/9v/2//b/9v/3//f/9//3//j/+v/7//z//f////////8BAAAAAQABAAEAAQD///7/
/v///wAAAAD//////////////f/8//z/+v/5//f/9v/1//X/9P/0//T/9P/z//P/8//x
//H/8f/x//H/8f/w/+//7//v/+//7//v/+7/7v/u/+7/7v/u/+7/7v/u/+7/7v/u/+7/
7v/u/+7/7v/u//T/AAAYAD4AdQC9AP8AJAE1AUABQAEoAQMB3ACyAHYAEQCU/yT/4P7Y
/vb+Gv82/1r/hf+m/7v/y//V/9z/4P/j/+T/5f/m/+j/6f/p/+r/6v/q/+n/6P/o/+n/
6f/p/+v/7P/s/+z/7P/s/+z/7v/u/+7/7v/u/+//7//v//D/8f/x//H/8f/x//H/8f/x
//L/8v/y//L/8P/x//L/8v/y//L/8//z//P/8//z//T/9P/0//X/9v/0//T/9P/1//X/
9v/3//f/9//5//r/+v/6//r/+v/7//v//P/9//3//v//////AQABAAIAAwADAAMAAwAE
AAUABQAFAAUABgAGAAcABwAIAAgACAAJAAkABwAHAAgACAAIAAgACAAIAAYABgAGAAUA
BAAEAAQABAAEAAIAAQABAP///////////f/9//3//f/8//z/+v/5//n/+f/5//n/9v/1
//X/9v/2//T/9P/0//L/8f/x/+//8P/w/+//7v/r/+r/6v/p/+n/6P/n/+f/5v/m/+b/
5v/j/+P/4//i/+L/4v/i/+L/4v/i/+L/4v/i/+L/4v/i/+D/4P/g/+D/4f/i/+L/4f/h
/+H/4f/i/+D/4P/g/+D/4P/g/+D/4P/g/+D/4P/h/9//3//f/9//3//f/9//3//f/9//
3//f/9//3//f/9//3f/d/93/3f/b/9v/2//c/9z/2//b/9v/2//b/9r/2v/a/9r/2v/a
/9r/2v/Z/9n/2f/Y/9j/2f/Z/9j/1//X/9X/1f/V/9X/1//W/9b/1//V/9X/1f/V/9X/
1f/V/9T/1P/U/9T/0//T/9P/0//T/9T/1P/T/9P/1f/U/9T/1P/U/9T/1P/U/9T/1P/U
/9T/1P/U/9T/1P/U/9T/1P/U/9T/1f/V/9X/1f/W/9j/2f/a/9v/3f/d/93/3//e/9//
3//f/93/2//a/9r/2//c/9z/2//b/9v/2//b/9v/2v/a/9j/1//V/9T/0//T/9L/0v/S
/9D/z//P/8//0f/R/9H/0f/R/9H/0P/P/83/zf/N/83/z//O/87/zv/O/87/zv/O/87/
zv/O/87/zv/Q/9D/0v/U/9T/1v/e/+z/AAAiAFMAjwDVAAIBDQEMAQ4BBAHxANAApgBu
ABkApP8w/+r+4P70/gz/Iv88/1v/ev+X/6v/tf+6/8D/xf/K/83/zv/M/83/zf/O/8//
0P/Q/9D/0P/R/9H/0f/T/9T/1P/U/9T/1P/U/9b/2P/Y/9j/2P/X/9f/1//Y/9n/2f/Z
/9n/2f/Z/9n/2f/a/9r/2v/a/9r/2//c/9z/3P/c/93/3f/f/9//3//g/97/3v/f/+D/
4P/g/+D/4f/h/+L/4//j/+P/5f/m/+b/5v/m/+b/5//n/+j/6f/p/+j/6f/p/+v/6//s
/+3/7f/t/+3/7v/v/+//7//v//D/8P/x//H/8v/y//L/8//z//H/8f/y//L/9P/0//T/
9P/y//L/8v/x//D/8P/w//D/8P/u/+3/7f/r/+v/6//r/+v/6//r/+v/6v/q/+j/5//n
/+f/5//n/+b/5f/l/+b/6P/m/+b/5v/m/+X/5f/j/+T/5P/j/+L/4//i/+L/4f/f/97/
3f/d/97/3v/e/97/3f/d/93/3P/c/9z/3P/c/9r/2v/a/9r/3P/c/9z/3P/c/9z/3P/c
/9v/3P/c/9v/3f/d/93/3v/c/9z/3P/c/9z/3P/c/9z/3P/c/9z/3f/b/9v/2//b/93/
3f/b/w==
         </WaveFormData>
      </LeadData>
      <LeadData>
         <LeadByteCountTotal>10000</LeadByteCountTotal>
         <LeadTimeOffset>0</LeadTimeOffset>
         <LeadSampleCountTotal>5000</LeadSampleCountTotal>
         <LeadAmplitudeUnitsPerBit>4.88</LeadAmplitudeUnitsPerBit>
         <LeadAmplitudeUnits>��V</LeadAmplitudeUnits>
         <LeadHighLimit>2147483647</LeadHighLimit>
         <LeadLowLimit>268435456</LeadLowLimit>
         <LeadID>V3</LeadID>
         <LeadOffsetFirstSample>0</LeadOffsetFirstSample>
         <FirstSampleBaseline>0</FirstSampleBaseline>
         <LeadSampleSize>2</LeadSampleSize>
         <LeadOff>FALSE</LeadOff>
         <BaselineSway>FALSE</BaselineSway>
         <ExcessiveACNoise>FALSE</ExcessiveACNoise>
         <MuscleNoise>FALSE</MuscleNoise>
         <LeadDataCRC32>1163037333</LeadDataCRC32>
         <WaveFormData>
4v/i/+L/4v/k/+T/5P/k/+T/5P/k/+T/5P/k/+T/5P/k/+T/5P/k/+T/5P/k/+T/5P/k
/+T/5P/k/+T/5P/k/+T/5P/k/+T/5P/k/+T/5P/k/+T/5P/k/+T/5P/k/+T/5P/k/+T/
5P/k/+T/5P/k/+b/5v/m/+b/6P/o/+j/6P/o/+j/6v/r/+7/8f/x//P/9P/0//X/9v/3
//j/+f/5//v/+//7//v//f/9//3//f/9//z//P/8//3//P/7//j/9//1//P/8//y//H/
8P/v/+//7//v/+//8f/x//H/8P/u/+7/7f/s/+r/6v/q/+r/6v/q/+r/6f/n/+j/6P/o
/+j/6P/o/+j/5v/o/+j/6P/o/+j/5//j/+b/7v///yMAWgCeAOQAEwEyAVIBcQF/AXYB
VAEgAdwAeQDo/1z/CP/+/hz/O/9X/3X/kv+t/8L/0//a/97/4P/j/+X/5f/j/+P/5P/k
/+T/5P/k/+T/5P/l/+X/5f/n/+f/5//o/+j/6P/p/+n/6//r/+v/6//u/+7/7v/u/+7/
7v/u/+//7//w//D/8P/y//L/8v/z//H/8v/y//L/8//z//T/9P/0//X/9//3//j/+P/5
//r//f/+//7///8BAAEAAwAEAAUABQAGAAcACAAJAAoACwALAAsADAAMAA0ADQANAA8A
DwAQABAAEAARABEAEwAUABUAFQAVABYAFgAXABcAGAAYABgAGAAYABoAGgAaABsAGwAb
ABsAGwAbABsAGwAbABwAGwAbABsAGwAZABgAFwAXABYAFgAVABUAFAAUABQAEgASABIA
EQARABEAEQARAA8ADgAOAA0ADQAMAAwADAALAAoACQAJAAgABwAGAAUAAgABAAEAAAD/
//7//f/9//z/+//6//r/+f/5//n/+f/5//j/+P/4//j/+P/4//j/+P/3//b/9v/2//b/
9v/2//b/9//3//f/9//3//f/9//3//j/+P/4//j/+P/4//j/+P/4//j/+P/4//j/+f/5
//f/9//3//f/9//3//f/9//3//f/9//3//f/9//2//b/9v/2//b/9v/0//P/8//z//X/
9f/1//T/9P/z//L/8v/y//L/8v/x//H/8f/w//D/8P/w//D/8P/v/+//7//v/+//7v/u
/+3/7f/t/+7/7v/u/+z/7P/s/+z/7P/s/+v/6//r/+v/6//r/+v/6//r/+v/6//r/+v/
6//q/+r/6f/p/+n/6f/p/+n/6f/p/+n/6f/o/+j/6P/o/+j/6P/o/+j/6P/o/+j/6P/o
/+j/6P/o/+j/6P/o/+j/6P/q/+r/7P/t/+7/8f/x//P/9P/0//X/9v/1//b/9//3//f/
9//3//f/9//3//f/9//3//b/9v/2//X/9P/z//D/7//t/+v/6//s/+v/6v/p/+n/6f/p
/+n/6f/p/+n/6P/m/+b/5f/k/+T/5P/k/+T/5P/k/+T/4//j/+T/5P/k/+T/5P/k/+T/
5P/k/+T/5P/k/+D/3f/d/+L/8P8NAD8AggDKAP4AIwFIAWwBfQF3AVgBJAHgAIQAAQB0
/wz/6P4G/y7/Tf9v/5P/rv/D/9L/2//g/+L/5P/j/+P/4//j/+P/5P/k/+T/5P/k/+T/
5P/l/+X/5f/l/+X/5f/m/+b/5v/n/+f/6f/p/+n/6f/o/+j/6P/o/+r/6v/q/+v/6//s
/+z/7P/s/+z/7P/t/+//8P/w//D/8f/x//L/8v/w//H/8//z//T/9P/1//b/9f/2//b/
9//3//f/+f/6//v/+//8//3//v///wAAAQABAAEAAgACAAUABQAFAAcABwAIAAgACAAL
AAsADQAOAA8ADwAPABAAEgATABMAFAAWABYAFgAWABgAGAAYABkAGQAZABkAGQAbABsA
GwAbABwAGwAbABsAGwAZABgAFwAXABYAFgAVABUAFAAUABQAEgASABIAEQARABEAEQAR
ABEAEAAQAA8ADwAOAA4ADgANAAwACwALAAoACQAIAAcABAADAAMAAgABAAAA/////wAA
///+//7//f/9//3//f/9//z//P/8//z//P/8//z//P/7//r/+v/6//r/+v/6//j/+f/5
//n/+f/5//n/+f/5//r/+v/6//r/+v/6//r/+v/6//r/+v/6//r/+//7//v/+//7//v/
+//7//v/+//5//n/+f/5//n/+f/4//j/+P/4//j/+P/4//f/9//3//f/9//3//b/+P/3
//b/9v/2//b/9v/1//X/9f/0//T/9P/0//T/9P/1//X/9f/1//X/9P/0//P/8//z//T/
9P/0//L/8v/y//L/8v/y//H/8f/x//H/8f/x//H/8f/x//H/8f/x//H/8f/w//D/7//x
//H/8f/x//P/8//0//L/8v/y//L/8v/y//L/8v/y//L/8v/y//L/8v/y//L/8v/y//L/
8v/0//T/9v/3//j/+//7//3//v/+////AAADAAQABQAFAAUABQAFAAUABQAFAAUABQAF
AAQABAAEAAUABAADAAAA///9//v/+//6//n/+P/3//f/9//3//f/9//3//f/9v/2//b/
9f/0//L/8v/y//L/8v/y//L/8f/x//L/8v/y//L/8v/y//L/9P/y//L/9P/0//L/8f/v
//D/+P8JAC0AYgCmAOgAFwE8AWYBhQGRAYABUAEQAcQAYwDe/1b/Av/4/iD/Rf9j/4f/
rP/H/9j/4//q/+z/8P/x//H/8f/x//H/8v/y//T/9P/0//T/9P/1//X/9f/1//X/9f/2
//b/9v/3//f/9//3//f/9//6//r/+v/6//r/+v/6//v/+f/6//r/+v/6//r/+v/7//v/
/P/8//z//f/9//7//v/8//3//////wIAAgADAAQABQAGAAYABwAHAAcACQAKAAsACwAM
AA0ADgAPABAAEQARABEAEgASABMAEwATABUAFwAYABgAGAAXABcAGQAaABsAGwAbABwA
HgAfAB8AIAAgACAAIAAgACIAIgAiACMAIwAjACMAIwAjACMAIwAjACIAIQAhACEAIQAf
AB4AHQAfAB4AHgAdAB0AHAAcABwAGgAaABoAGQAXABcAFwAXABkAGAAYABcAFwAWABYA
FgAVABQAEwATABQAEwASABEAEAAPAA8ADgANAAwACwALAAgABwAGAAYABwAHAAcABwAH
AAYABgAGAAQABAAEAAQABgAFAAQABAAEAAQABAAEAAMAAwACAAEAAQABAAEAAQABAAIA
AgACAAIAAgACAAIAAgACAAIAAgACAAIAAwADAAEAAQABAAEAAQABAAEAAQABAAEAAQAB
AAEAAQAAAAAAAAAAAAAAAAAAAP////////////////7//P/7//r/+v/8//z//P/7//v/
+//6//r/+v/6//r/+v/5//n/+f/5//n/+P/4//f/9//3//j/+P/4//b/9v/2//b/9v/2
//X/9f/1//X/9f/1//X/9f/1//X/9f/1//X/9f/0//T/8//z//T/9P/0//T/9P/0//T/
9P/0//L/8v/y//L/8v/y//L/8v/0//T/9P/0//T/9P/2//f/9v/5//n/+//8//z//f/+
/wEAAgADAAMAAQABAAEAAQABAAEAAQABAAEAAAAAAAAA///+//3/+v/3//X/8//z//L/
8f/w/+//7//v/+//7//v/+//7//u/+7/7v/t/+z/6v/q/+r/6v/q/+r/6v/p/+n/6v/q
/+r/6v/q/+r/6v/q/+r/7P/s/+z/6v/p/+3/+P8KACkAWQCeAOYAGgE3AVYBeAGJAYMB
XAEiAeYAigD7/2T/DP8G/yL/PP9X/3f/lf+s/8P/1v/d/+D/5P/o/+n/6f/p/+n/6f/q
/+r/6P/o/+j/6P/o/+n/6f/p/+v/6//r/+z/7P/s/+3/7f/v/+//7//v//D/8P/w//D/
8v/y//L/8//x//L/8v/y//L/8v/y//P/8//0//T/9P/1//X/9v/2//b/9//5//n/+v/6
//v//P///wAAAAABAAEAAQADAAQABQAFAAYABwAGAAcACAAJAAkACQAKAAoACwALAAsA
DQANAA4ADgAOAA8ADwARABIAEwATABMAFAAUABUAFQAWABYAFgAWABYAFgAWABYAFwAX
ABcAFwAXABcAFwAXABcAFgAVABUAFQAVABMAEgARABMAEgASABEAEQAQABAAEAAOAA4A
DgANAA8ADwAPAA8ADwAOAA4ADQAPAA4ADgAOAA8ADgANAA0ADAALAAoACQAIAAcABwAG
AAUABAADAAMABAADAAIAAgD//////////wEAAAAAAAAAAAAAAAAAAAACAAEAAAAAAAAA
AAAAAAAAAAABAAEAAQABAAEAAQABAAEAAgACAAIAAgACAAIAAgAEAAQABAAEAAQABAAF
AAUABQAFAAUABQADAAMAAwADAAMAAwADAAMAAwADAAIAAgACAAIAAgACAAIAAQABAAEA
AQABAAEAAAACAAEAAAAAAP7//v/+//3///////7//v/+//7//v/+//3//f/9//3////+
//7//f/9//3//v/+//7//P/8//z//P/8//z/+//7//v/+//7//n/+f/5//n/+//7//v/
+//7//r/+P/4//j/+P/4//j/+P/4//j/+P/4//j/+P/4//j/+P/4//j/+P/4//j/+P/2
//b/+P/5//r//f/9////AAAAAAEAAgADAAQABQAFAAMAAwADAAMABQAFAAUABQAFAAQA
BAAEAAMAAgABAP7//f/7//n/+f/4//f/9v/1//P/8//z//P/8//z//P/8v/y//L/8f/w
/+7/7v/u/+7/7P/s/+z/6//r/+z/7P/s/+7/7v/u/+7/8P/u/+7/7v/u/+z/6f/p/+7/
+P8NADMAbACwAPIAHQE+AWIBfwGHAXgBTgESAcgAWwDG/0D//v4A/yb/Rf9j/4X/pP+9
/9L/3f/i/+b/6v/p/+v/6//r/+v/7P/s/+r/6v/q/+r/7P/t/+3/7f/r/+v/6//s/+z/
7P/t/+3/7f/t/+3/7f/w//D/8P/w//D/8P/w//H/8f/y//L/8v/w//D/8P/x//H/8v/y
//L/8//z//T/9P/y//P/9f/1//b/9v/3//j/+f/6//r/+//5//n/+//8//3//f/+////
/v///wAAAQABAAEAAgACAAUABQAFAAcABwAIAAgACAAJAAkACwAMAA0ADQANAA4ADgAP
AA8AEAASABIAEgASABIAEgASABMAFQAVABUAFQAVABUAFQAVABQAEwATABMAEwARABAA
DwAPAA4ADgANAA0ADAAMAAwADAAMAAwACwAJAAkACQAJAAkACAAIAAcABwAGAAYABgAF
AAQAAwADAAIAAQAAAP///P/7//v/+v/5//j/9//3//b/9f/0//T/8//z//P/8//z//L/
8v/y//L/8v/y//L/9P/z//L/8v/y//L/8v/y//L/8//z//P/8//z//P/8//x//L/8v/y
//T/9P/0//T/9P/0//T/9P/0//T/9f/1//X/9f/1//X/9f/1//X/9f/z//P/8//z//P/
8//y//L/8v/y//L/8v/y//H/8f/x//H/8f/x//D/8P/v/+7/7v/u/+7/7v/t/+//7//u
/+7/7P/s/+z/7P/t/+3/7f/t/+//7v/u/+3/6//r/+z/7P/u/+z/7P/s/+z/7P/s/+v/
6//r/+v/6//r/+v/6//r/+v/6//r/+v/6//q/+r/6f/r/+v/6//q/+r/6v/q/+r/6v/q
/+r/6v/q/+r/6v/q/+r/6v/q/+r/7P/s/+z/7P/q/+r/7P/t/+7/8f/x//P/9P/0//X/
9v/3//j/+f/5//n/+f/5//n/+//7//v/+//7//r/+v/6//n/+P/3//T/8//x/+//7//u
/+3/7P/r/+n/6f/p/+n/6//r/+v/6v/o/+j/5//m/+b/5v/m/+b/5v/m/+b/5f/l/+b/
5v/m/+b/5v/m/+b/5P/k/+T/5v/m/+T/3//h/+T/7v8DACsAZgCsAOwAFQE6AWABeQF9
AWgBOgH4AKoAOwCu/zD/8P72/h7/Qf9h/4X/qP+//87/2//g/+T/5P/n/+f/5//l/+X/
5v/m/+b/5v/m/+b/5v/n/+f/5//n/+f/5//o/+j/6P/p/+n/6//r/+v/6//q/+r/6v/q
/+r/6v/q/+v/6//s/+z/7P/s/+z/7P/t/+3/7v/u/+7/7//v//D/8P/u/+//8f/x//L/
8v/z//T/9f/2//b/9//3//f/+f/6//v/+//8//3//P/9//7/////////AAAAAAMAAwAD
AAUABQAGAAYABgAHAAcACQAKAAsACwALAAwADAANAA0ADgAQABAAEAAQABIAEgASABMA
EwATABMAEwATABMAEwATABIAEQARABEAEwARABAADwAPAA4ADgANAA0ADAAMAAwACgAK
AAoACQAJAAkACQAJAAkACAAIAAcABwAGAAYABgAFAAQAAwADAAQAAwACAAEA/v/9//3/
/P/7//r/+f/5//r/+f/4//j/9//3//f/9//1//T/9P/0//T/9P/0//T/9v/1//T/9P/2
//b/9v/2//T/9f/1//X/8//z//P/8//z//T/9P/0//T/9P/0//T/9P/0//T/9P/0//T/
9f/1//f/9//3//f/9f/1//X/9f/1//X/9f/1//X/9f/0//T/9v/2//b/9v/0//P/8//z
//X/9f/1//T/9P/z//L/8v/y//L/8v/x//H/8f/w//D/8P/w//D/8P/v/+//7//v//H/
8P/w/+//8f/x//L/8v/y//D/8P/w//D/8P/w/+//7//v/+//7//t/+3/7f/t/+3/7f/t
/+3/7f/s/+z/6//t/+//7v/u/+7/7v/u/+7/7v/u/+7/7v/u/+7/7v/u/+7/7v/u/+7/
7v/u/+7/8P/w//L/8//2//n/+f/7//r/+v/7//z///8AAAEAAQD/////////////////
///////+//7//v/7//r/+f/2//X/8//x//H/8P/v/+7/7f/v/+//7//v/+//7//v/+7/
7P/s/+v/6v/o/+j/6P/o/+j/6P/o/+f/6f/q/+r/6v/q/+r/6v/q/+r/6v/q/+r/6v/o
/+X/5//u//7/GwBNAI4A0gAIAS0BVAF2AYMBdwFMAQwBxgBuAO3/Yv8E//L+EP84/1P/
c/+Z/7T/yf/Y/+H/5P/m/+j/6f/n/+f/6f/p/+r/6v/s/+z/7P/s/+r/6//r/+v/7f/t
/+3/7v/u/+7/7//v/+//7//v/+//8v/y//L/8v/y//L/8v/z//H/8v/y//L/8v/y//L/
8//x//L/8v/y//X/9f/2//b/9P/1//f/9//6//r/+//8//v//P/8//3//////wEAAgAB
AAEAAgADAAQABQAGAAcABwAHAAgACAAJAAkACQALAA0ADgAOAA4ADwAPABEAEgARABEA
EQASABIAEwATABQAFgAWABYAFgAWABYAFgAXABcAFwAXABcAFQAVABUAFQAWABUAFQAV
ABUAEwASABEADwAOAA4ADQAPAA4ADgAOAAwADAAMAAsACQAJAAkACQAJAAgACAAHAAcA
BgAGAAYABwAGAAUABQAEAAMAAgABAAAA//////7////+//3//f/6//n/+P/4//f/9//3
//f/9//2//b/9v/0//T/9P/0//T/8//y//L/8v/y//L/8v/x//H/8P/v/+//7//v/+//
7//w//D/8P/w//D/8P/w//D/8P/w//D/8P/w//H/8f/x//H/8f/x//H/8f/x//H/8f/x
//H/8f/v/+//7v/u/+7/7v/u/+7/7v/t/+3/7f/t/+3/7f/s/+7/7f/s/+z/6v/q/+r/
6f/p/+n/6P/o/+j/6P/o/+j/6f/p/+n/6f/n/+b/5v/l/+f/5//o/+j/6P/m/+b/5v/m
/+b/5v/l/+P/4//j/+P/4//j/+P/4//l/+T/5P/k/+T/5P/i/+L/4v/i/+L/4v/i/+L/
5P/k/+T/5P/i/+L/4v/i/+T/5P/m/+f/5v/p/+n/6//s/+z/7f/u//H/8v/z//P/8f/x
//H/8f/x//H/8f/x//H/8P/w//D/8f/w/+//7P/p/+f/5f/l/+T/4//i/+H/4f/h/+H/
4f/h/+H/4f/g/97/3v/d/9z/3P/c/9z/3P/e/97/3v/d/9v/3P/c/9z/2v/a/9r/2v/a
/9r/3P/c/9z/2v/Z/9v/4v/u/wUALQBkAKoA7gAXATIBVAFxAX0BbgE+AQIBwABRALb/
Kv/y/gD/HP8z/1H/cf+M/6P/uv/L/87/0v/W/9n/2f/Z/9f/1//Y/9j/2P/Y/9j/2P/Y
/9n/2f/Z/9n/2f/Z/9r/2v/a/9v/2//d/93/3f/d/97/3v/e/97/4P/g/+D/4f/g/+D/
3//e/+D/4P/g/+H/4f/i/+L/4v/h/+H/4v/i/+L/4//l/+X/6P/o/+n/6v/t/+7/7v/v
/+//7//x//L/8//z//T/9f/2//f/+P/5//n/+f/6//r/+//7//v//f/9//7//v/+////
//8BAAIAAQABAAEAAgACAAMAAwAEAAQABAAEAAQAAgACAAIAAwAFAAUABQAFAAMAAwAD
AAMAAgABAAEAAQABAP///v/9/////v/+//3/+//6//r/+v/6//r/+v/5//n/+f/5//n/
+//6//r/+f/5//j/+P/4//n/+P/3//f/9v/1//T/8//y//H/8f/w/+//7v/t/+3/7P/r
/+r/6v/n/+f/5//n/+n/6P/o/+j/5v/m/+b/5v/o/+f/5v/m/+j/6P/o/+j/5v/n/+f/
5//n/+f/5//n/+f/6P/o/+j/6P/o/+j/6P/q/+r/6v/q/+r/6v/r/+v/6//r/+v/6//r
/+v/6//r/+v/6//r/+v/6//r/+r/6v/q/+r/6v/q/+r/6f/p/+n/6f/p/+n/6P/o/+f/
5v/m/+b/5v/m/+X/5//n/+b/5v/m/+b/5v/m/+X/5f/l/+X/5f/k/+T/4//j/+P/5P/k
/+T/4v/i/+L/5P/k/+T/4//j/+P/4//j/+P/4//j/+L/5P/k/+T/5P/i/+L/4v/i/+L/
4v/i/+L/4v/i/+L/4v/i/+L/4v/i/+L/4v/k/+X/5v/p/+n/6//s/+z/7f/u/+//8P/x
//H/8//z//P/8//z//P/8//z//P/8v/y//L/8//y//H/7v/t/+v/6f/p/+r/6f/o/+f/
5f/l/+X/5f/l/+X/5f/k/+T/5P/j/+L/4P/g/+D/4P/g/+D/4P/f/9//4P/g/+D/4P/g
/+D/4P/g/+D/4P/g/+D/3v/b/9v/3v/o//3/JQBgAKgA6gATATABVgF1AX0BbgFGAQ4B
xABVAMD/OP/y/vb+GP85/1X/df+W/6//xP/R/9b/2v/c/93/3//f/9//3//g/+D/3v/e
/97/3v/e/9//3//f/9//3//f/+D/4P/g/+H/4f/j/+P/4//j/+T/5P/k/+T/5P/k/+T/
5f/l/+b/5v/m/+b/5v/m/+f/5//o/+j/6P/n/+f/6P/o/+r/6//t/+3/7P/s/+3/7v/v
//D/8P/x//H/8f/z//T/9f/1//b/9//2//f/+P/5//v/+//8//z//f/9//3///8BAAIA
AgACAAEAAQADAAQABQAFAAUABgAIAAkACQAKAAwADAAMAAwADAAMAAwADQANAA0ADQAN
AA0ADQANAA0ADAALAAsACwALAAkACAAHAAcABgAGAAUABQAEAAQABAAEAAQABAADAAMA
AwADAAMAAwACAAIAAQABAAAAAAAAAP///v/9//3//P/7//r/+f/4//f/9//2//P/8v/x
//H/8v/x//D/8P/v/+//7//v/+//7v/u/+7/7v/u/+7/7v/w/+//7v/u/+7/7v/u/+7/
7v/v/+//7//v/+//7//v/+//8P/w//D/8P/w//D/8P/w//D/8P/w//D/8P/x//H/8f/x
//H/8f/z//P/8//z//H/8f/x//H/8f/x//D/8P/w//D/8P/w//D/7//v/+//7//v/+//
7v/w/+//7v/u/+7/7v/u/+3/7//v/+7/7v/u/+7/7v/u/+3/7f/t/+3/7f/s/+z/6//r
/+v/7P/s/+7/7P/s/+z/7P/s/+z/6//t/+3/7f/t/+3/7f/t/+3/7f/t/+v/6//s/+z/
7P/s/+z/7P/s/+z/7P/q/+r/6v/q/+r/6v/q/+r/7P/s/+z/7P/s/+z/7v/v/+7/8f/x
//P/9P/0//X/9v/5//r/+//7//n/+f/5//n/+//7//v/+//7//r/+v/6//n/+P/3//T/
8//x/+//7//u/+3/7P/r/+v/6//r/+v/6//r/+v/6v/q/+r/6f/o/+b/5v/m/+b/5v/m
/+b/5f/l/+b/5v/m/+b/5v/m/+b/5v/m/+T/5v/m/+b/4f/f/+L/6v/7/x8AWACgAOIA
DwE0AVoBeQGBAXABRgEMAcIAWQDM/0b/9v7u/hT/Of9X/3n/nv+3/8r/1f/e/+D/4v/j
/+P/4//j/+P/5P/k/+T/5P/k/+T/5P/l/+X/5f/l/+X/5f/m/+b/5v/n/+f/6f/p/+n/
6f/q/+r/6v/q/+r/6v/q/+v/6//s/+z/7P/s/+z/7P/t/+3/7v/u/+7/7//v//D/8P/w
//H/8//z//T/9P/1//b/9//4//j/+f/3//f/+f/6//v/+//8//3//P/9//7/////////
AAAAAAMAAwADAAUABwAIAAgACAAJAAkACwAMAA0ADQANAA4AEAARABEAEgASABIAEgAS
ABQAFAAUABUAFwAXABcAFwAXABcAFwAXABgAFwAXABcAFwAVABQAEwATABIAEgARABEA
EAAQABAADgAOAA4ADQANAA0ADQANAA0ADAAMAAsACwAKAAoACgAJAAgABwAHAAgABwAG
AAUABAADAAMAAgABAAAA//////7//f/8//z/+//7//v/+//5//j/+P/4//j/+P/4//j/
+v/5//j/+P/4//j/+P/4//b/9//3//f/9//3//f/9//1//b/9v/2//b/9v/2//b/+P/4
//j/+P/2//b/9//3//f/9//3//f/9//3//f/9//3//f/9//3//X/9f/0//T/9P/0//T/
9P/0//P/8//z//P/8//z//L/8v/x//D/8P/w//D/8P/v/+//7//u/+7/7v/u/+7/7v/t
/+3/7f/t/+3/7P/s/+v/6//r/+z/7P/q/+j/6P/o/+r/6v/q/+n/6f/p/+n/6f/p/+n/
6f/p/+n/6f/p/+n/6f/o/+j/5//n/+b/5v/m/+b/5v/m/+b/5v/m/+b/5v/m/+b/5v/m
/+b/5v/m/+b/5v/m/+b/5v/o/+n/6v/t/+3/7//w//D/8f/y//P/9P/1//X/8//z//P/
8//1//X/9f/1//P/8v/y//L/8f/w/+//7P/p/+f/5f/l/+b/5f/k/+P/4//j/+P/4//j
/+P/4//i/+D/4P/f/97/3v/e/97/3v/e/97/3v/d/93/3v/e/97/3P/c/9z/3P/c/97/
3P/c/9z/2v/X/9n/3v/u/w0APwCCAMYA+gAhAUgBagF5AWkBPAH8ALQAVgDX/1D/9P7g
/gL/Kv9J/23/kf+q/7v/yP/R/9T/1v/Y/9n/2f/Z/9n/2f/a/9r/2P/Y/9j/2P/Y/9n/
2f/Z/9v/2//b/9z/2v/a/9v/2//d/93/3f/d/9z/3P/c/9z/3v/e/97/3//d/97/3v/e
/97/3v/e/9//3//g/+D/4P/f/9//4P/g/+D/4f/j/+P/4v/i/+P/5P/j/+T/5P/l/+f/
5//p/+r/7//x//T/9//4//n/+v/7//v/+//8//z//f/9//3////9//7//v/+//////8B
AAIAAQABAAEAAgAAAAEAAQACAAQABAAEAAQABAAEAAQABQADAAMAAwADAAEAAQABAAEA
AgABAAEAAQD///3//P/7//3//P/8//v/+f/4//j/+P/2//b/9v/1//X/9f/1//X/8//y
//L/8f/x//D/8P/w//H/8P/v/+//7v/t/+z/6//q/+n/6f/o/+n/6P/n/+f/5v/l/+T/
5P/h/+H/4f/h/+H/4P/g/+D/3v/e/97/3v/e/93/3P/c/9r/2v/a/9r/2v/b/9v/2//b
/9v/2//b/9n/2v/a/9r/3P/c/9z/3P/c/9z/3P/c/9v/2v/a/9n/2f/Z/9n/2f/Z/9n/
2f/Z/9n/2f/Z/9n/1//X/9b/1v/W/9b/1v/W/9T/0//T/9P/0//T/9P/0v/Q/8//zv/O
/9D/0P/Q/8//zf/N/8z/zP/M/8z/zP/M/8n/yf/J/8n/yf/I/8j/x//H/8f/yP/I/8j/
xv/G/8b/xv/G/8b/xf/F/8X/xf/F/8P/w//D/8P/w//C/8D/wP/A/8D/wP/A/8D/wP/A
/8D/wP/A/8D/wP/A/8D/wP/A/8D/wP/A/8D/wv/D/8L/xf/F/8f/yP/I/8n/yv/J/8r/
y//L/8v/y//L/8v/yf/J/8n/yf/H/8b/xv/G/8X/xP/D/8D/vf+7/7n/uf+4/7f/tv+1
/7X/tf+1/7X/tf+1/7X/tP+y/7L/sf+w/67/rv+u/67/rv+u/67/rf+t/67/rv+u/6z/
rP+s/6z/rv+u/67/sP+w/7D/r/+z/7r/yv/p/xcAVgCgANgA+QAWATQBRQFDASIB5gCq
AFYAz/80/9D+wv7e/vj+Ef8x/0//aP9//5L/m/+e/6L/pP+n/6n/qf+n/6f/qP+o/6j/
qP+o/6j/qP+p/6n/qf+p/6n/qf+q/6r/qv+r/6v/rf+t/63/rf+u/67/rv+u/6z/rP+s
/63/rf+u/67/rv+u/67/rv+v/6//sP+w/7D/r/+v/7D/sP+w/7H/s/+z/7L/sv+z/7T/
tf+2/7b/t/+3/7f/uf+6/7v/u/+8/73/vP+9/77/v/+//7//wP/A/8P/w//D/8X/w//E
/8T/xP/D/8P/xf/G/8X/xf/F/8b/xv/H/8f/yP/I/8j/yP/I/8j/yP/I/8n/yf/J/8n/
yf/H/8f/x//H/8j/x//H/8f/xf/D/8L/wf/D/8L/wv/B/7//vv++/77/vv++/77/vf+9
/73/vf+9/7//vv++/73/vf+8/7z/vP+7/7r/uf+5/7r/uf+4/7f/tv+1/7X/tP+z/7L/
sf+x/7D/r/+u/67/r/+v/6//r/+t/6z/rP+s/6r/qv+q/6r/q/+r/6v/rP+s/6z/rP+s
/6z/rf+t/63/rf+t/63/rf+t/67/rv+u/67/rv+u/67/rv+u/67/rv+u/67/r/+v/7H/
sf+v/w==
         </WaveFormData>
      </LeadData>
      <LeadData>
         <LeadByteCountTotal>10000</LeadByteCountTotal>
         <LeadTimeOffset>0</LeadTimeOffset>
         <LeadSampleCountTotal>5000</LeadSampleCountTotal>
         <LeadAmplitudeUnitsPerBit>4.88</LeadAmplitudeUnitsPerBit>
         <LeadAmplitudeUnits>��V</LeadAmplitudeUnits>
         <LeadHighLimit>2147483647</LeadHighLimit>
         <LeadLowLimit>268435456</LeadLowLimit>
         <LeadID>V4</LeadID>
         <LeadOffsetFirstSample>0</LeadOffsetFirstSample>
         <FirstSampleBaseline>0</FirstSampleBaseline>
         <LeadSampleSize>2</LeadSampleSize>
         <LeadOff>FALSE</LeadOff>
         <BaselineSway>FALSE</BaselineSway>
         <ExcessiveACNoise>FALSE</ExcessiveACNoise>
         <MuscleNoise>FALSE</MuscleNoise>
         <LeadDataCRC32>1880919007</LeadDataCRC32>
         <WaveFormData>
6v/q/+r/6v/o/+j/6P/o/+j/6P/o/+j/5v/m/+b/5v/m/+b/5v/m/+T/5P/k/+T/5P/k
/+T/5P/i/+L/4v/i/+T/5P/k/+T/4v/i/+L/4v/g/+D/4P/g/+L/4v/i/+L/4v/h/+H/
4f/f/9//3//f/9//3//f/9//3//f/+D/4P/e/97/4P/h/+H/4v/j/+T/5f/m/+f/6P/o
/+n/6v/q/+r/6//r/+v/7f/u/+7/7v/r/+r/6v/q/+n/6P/m/+X/5f/j/+H/4f/g/9//
3v/d/9v/2//b/9v/3P/c/9z/2//Z/9j/1//W/9b/1f/U/9T/1P/U/9T/1P/U/9T/1P/U
/9b/1//X/9f/1P/W/9T/0//U/9L/zv/I/8b/xv/N/+D/BgA7AHMApwDbABoBWwGPAZ4B
cwEpAe8AsQBAAL//a/9Z/2X/eP+N/6H/sf+//8v/1P/Y/9j/2P/Z/9n/2P/X/9f/1//X
/9X/1f/V/9X/1f/W/9f/2f/b/9v/2//b/93/3f/e/97/3P/c/9z/3f/f/9//3//f/+H/
4v/i/+L/5P/l/+X/5v/m/+b/5v/m/+f/5//n/+j/6v/q/+v/6//r/+3/7v/u/+7/7v/u
/+//8f/y//L/8//1//X/9f/1//X/9//3//f/9//3//f/+P/4//j/+v/6//z//f/9//3/
/P/9//3//f8AAAAAAAAAAAMABAAEAAQABQAFAAYABgAHAAcABwAHAAoACgAKAAoADQAN
AA0ADgAOAA4ADgAOABAAEAAQABAAEAAPAA4ADgAOAA4ADQANAA0ADQAMAAwADgAOAA4A
DQAPAA8ADwAPAA8ADwAPAA8AEQARABEAEQARABEAEQARAA8ADwAPAA8ADQANAAwACwAK
AAoACgAKAAoACAAIAAgACAAIAAgABwAFAAUABQAEAAQABAADAAIABAAEAAMAAwADAAMA
AwACAAQABQAGAAYABQAFAAQABAAGAAYABgAFAAUABgAGAAYABgAGAAYABgAIAAgACAAI
AAYABgAGAAYABgAGAAYABgAGAAYABgAFAAUABQAFAAUABAADAAMAAwADAAEAAQABAAEA
AQAAAP/////////////+//7//v/9//z//P/8//3//f/7//r/+v/6//n/+f/5//j/+P/5
//n/9//3//f/9//1//X/9f/1//P/8//z//P/8f/y//L/8v/x//H/8f/y//D/8P/w//D/
7//v/+//7//w//D/8P/w/+3/7f/u/+7/7v/u/+7/7v/u/+7/7P/r/+v/6//r/+v/6//r
/+v/6//r/+v/6f/p/+r/6v/q/+r/7P/t/+//8P/x//L/8f/y//P/9P/0//X/9v/2//T/
9f/1//X/9f/2//b/9v/z//L/8v/y/+//7v/s/+v/6f/n/+X/5f/k/+P/4v/h/+H/4f/h
/+H/4P/g/+D/3//d/9z/2//a/9r/2f/Y/9j/2P/Y/9j/2P/W/9b/1v/W/9b/1//X/9f/
1v/W/9b/1f/S/9D/yv/G/8T/yP/X//T/JABZAIsAvwD7ADwBcwGJAWYBFwHRAJkAQQDO
/2//T/9Z/3P/iP+f/6//u//F/8//1P/U/9T/1P/R/9H/0P/N/83/zf/N/8//z//P/8//
zv/O/87/z//P/8//z//P/8//z//Q/9D/0P/Q/9D/0f/R/9H/0f/R/9H/0v/S/9L/0v/T
/9P/1P/W/9b/1v/W/9f/1//X/9j/2P/Y/9n/2f/Z/9v/3P/c/97/3v/e/9//3//g/+D/
4f/h/+H/4f/h/+H/4//j/+P/5f/l/+X/5v/m/+b/6P/o/+j/6f/p/+n/6v/r/+v/6//s
/+z/7P/s/+3/7v/u/+7/8f/x//L/8v/z//P/8//z//b/9v/2//b/9//3//f/+P/4//j/
+P/4//j/+P/4//j/+P/3//b/9v/0//T/8//z//P/8//y//L/8P/w//D/7//v/+//7//v
/+//7//v/+//7//v/+//7//v/+//7//v/+//7//v/+//7//v/+7/7f/q/+r/6v/q/+r/
6P/o/+j/6P/o/+j/5//n/+f/5//m/+b/5v/l/+T/5P/k/+P/4//j/+P/4//i/+L/4//k
/+T/4//j/+L/4v/k/+T/5P/j/+P/5P/k/+T/5P/k/+T/5P/k/+T/5P/k/+T/5P/k/+T/
5P/k/+T/5P/i/+L/4v/h/+P/4//j/+P/4v/h/+H/4f/j/+H/4f/h/+H/4f/g/9//3//f
/9//3//e/97/3v/d/97/3v/e/9//3//d/9z/3P/c/9v/2//b/9z/3P/d/93/2//b/9v/
2//d/93/3f/d/9v/2//b/9v/2f/a/9r/2v/b/9v/2//c/9z/3P/c/9z/2//b/9v/2//e
/97/3v/e/93/3//g/97/3v/e/97/4P/f/9//3//h/+H/4f/h/+H/4f/h/+H/3//f/+D/
4P/i/+L/5P/l/+f/6P/p/+r/6//s/+3/7v/v//H/8//0//L/8//z//P/9f/2//b/9v/1
//T/9P/0//P/8v/w/+//7//t/+v/6//q/+n/6P/n/+n/6f/p/+n/6P/o/+j/5//p/+j/
5//m/+T/4//i/+L/5P/k/+T/5P/k/+T/5P/k/+L/4//j/+P/5P/k/+b/5f/k/+T/4v/e
/97/3v/j//b/GABHAHsAqQDdABwBWQGDAYABQQHtAK0AdQAeALf/cf9j/3f/kv+n/73/
zf/X/+H/6P/q/+r/6v/p/+n/6P/n/+f/5//n/+f/5//n/+f/6P/o/+j/6f/p/+n/6f/p
/+n/6f/q/+r/6v/q/+r/6//r/+v/6//r/+3/7v/u/+7/7P/t/+3/7v/u/+7/7v/u//H/
8f/x//L/9P/0//X/9f/z//X/9v/2//j/+P/4//n/+f/6//r/+//7//v/+//7//v//f/9
//3/////////AAAAAAAAAgACAAAAAQABAAEAAgADAAMAAwAEAAQABAAEAAcACAAIAAgA
CwALAAwADAALAAsACwALAAwADAAMAAwADQANAA0ADgAOAA4ADgAOAA4ADgAOAA4ADgAN
AAwADAAMAAwACwALAAsACwAKAAoADAAMAAwACwALAAsACwALAAsACwALAAsADQANAA0A
DQALAAsACwALAAsACwALAAsACwALAAoACQAIAAgACAAIAAgABgAGAAYABAAEAAQAAwAF
AAUABQAEAAQABAADAAIABAAEAAMAAwADAAMAAwACAAIAAwAEAAQABQAFAAQABAAGAAYA
BgAFAAUABgAGAAYABgAGAAYABgAGAAYABgAGAAYABgAGAAYABgAGAAYABgAIAAgACAAH
AAUABQAFAAUABgAFAAUABQAFAAMAAwADAAMAAwACAAEAAQABAAEAAQAAAAAAAAD//wAA
AAAAAAEAAQD///7//v/+//3//f/9//z//P/9//3//f/9//3//f/7//v/+//7//v/+//7
//v/+f/6//r/+v/5//n/+f/6//j/+P/4//j/+f/5//n/+f/6//r/+v/6//r/+v/8//v/
+//7//n/+f/5//n/9//3//f/9//3//f/+P/4//j/+P/6//v/+//8//3//v///wAAAQAC
AAQABQAGAAYABgAHAAcABwAHAAgACAAIAAUABAAEAAQAAQAAAP7//f/9//v/+f/5//j/
9//2//X/8//z//P/8//y//L/8v/x//H/8P/v/+7/8P/v/+7/7v/s/+z/7P/s/+7/7v/u
/+7/7v/v/+//7//s/+7/7v/r/+r/6P/k/+L/5P/s/wEAIgBSAIkAuwDtACcBZAGRAZUB
YAEZAeMArQBJAMr/e/9v/33/i/+g/7f/x//R/9v/5//q/+r/6v/q/+v/6//q/+f/5//n
/+f/5//n/+f/5//m/+b/5v/n/+f/5//n/+f/6f/p/+r/6v/q/+r/6v/r/+n/6f/p/+n/
6//s/+z/7P/s/+3/7f/u/+7/7v/u/+7/7//v/+//8P/w//D/8f/x//H/8//0//T/9P/0
//T/9f/1//b/9v/3//f/9//3//f/9//5//n/+f/5//n/+f/6//r/+v/8//z//P/9//3/
/f/+/////////wIAAgACAAIAAQACAAIAAgAFAAUABgAGAAUABQAFAAUABgAGAAYABgAH
AAcABwAIAAoACgAKAAoACAAIAAgACAAIAAcABgAGAAgACAAHAAcABwAHAAYABgAGAAYA
BgAFAAYABwAIAAkACQAJAAkACQAHAAcABwAHAAcABwAHAAcABwAHAAcABwADAAMAAgAB
AAIAAgACAAIAAgAAAAAAAAD+//7//v/9//3//f/9//z//v/+//3//P/9//7//v//////
//////7//v///wAAAAD//////v/+////AAABAAEAAQACAAIAAgAEAAQABAAEAAQABAAE
AAQABgAGAAYABgAEAAQABAAEAAQABAAEAAMAAwADAAMAAwAEAAMAAwADAAMAAQABAAEA
AAABAAEAAQABAAEAAQABAAIAAgACAAEAAgACAAIAAwADAAEAAAAAAAIAAQABAAEAAgAC
AAMAAwABAAEAAQABAAEAAQABAAEAAQABAAEAAQD//wAAAAAAAAEAAQABAAIAAgACAAIA
AgADAAEAAQACAAIAAgACAAIAAgABAAEAAQABAAEAAQABAAMAAwADAAMAAwADAAQABAAE
AAQABgAHAAcACAAJAAoADAAOABAAEgASABMAFAAUABIAEwATABMAFQAWABYAFgAVABQA
FAAUABUAFAASABEADwANAAsACwAKAAkACAAHAAcABwAHAAcABgAGAAYABQAHAAYABQAE
AAQAAwACAAIAAAAAAAAAAAAAAAAAAAAAAAAAAQABAAEAAgACAAIAAwAAAP7/+v/2//T/
9P/9/xYAPABvAKUA1wANAUwBiQGzAbABdQEnAe8ArQA8AMf/h/+B/5H/qP+//9P/4//v
//n/AAACAAIAAgABAP//AAD///////////3//f/9//3//P/8//z//f/9//3//f/9//3/
/f/+//7//v/+//7/////////////////AAAAAAAAAAABAAEAAgACAAIAAgACAAMAAwAD
AAQABAAEAAUABQADAAUABgAGAAYABgAGAAcACQAKAAoACwAJAAkACQAJAAkACwALAAsA
CwALAAsADAAMAAwADgAOAA4ADwAPAA8AEAARABEAEQAQABAAEAAQABMAFAAUABQAEwAT
ABQAFAAXABcAFwAXABYAFgAWABYAFwAXABcAGAAYABgAGAAYABgAGAAYABgAFgAVABQA
FAAUABQAEwATABMAEwASABIAEgASABIAEQATABMAEwATABMAEwATABMAEQARABEAEQAP
AA8ADwAPAA8ADwAPAA8ADwAPAA4ADQAKAAoACgAKAAoACAAIAAgABgAGAAYABQAHAAcA
BwAGAAYABgAFAAQABAAEAAMAAwADAAMAAwACAAIAAwAEAAQABQAFAAQABAAEAAQABAAD
AAMABAAEAAQABgAGAAYABgAGAAYABgAGAAYABgAGAAYABAAEAAQABAAEAAQABAADAAMA
AwADAAMABAADAAMAAwAFAAMAAwADAAMAAwACAAEAAQABAAEAAQAAAAAAAAD///7//v/+
///////9//z//P/8//v/+//7//z//P/9//3//f/9//3//f/7//v/+//7//v/+//7//v/
+f/6//r/+v/6//n/+P/4//j/+P/4//j/9//3//f/9//2//b/9v/2//b/9v/2//b/9v/1
//X/9f/z//P/8//z//P/8//z//P/8//z//T/9P/0//T/9v/3//f/+P/5//r//f/+////
AAD+////AAAAAAAAAQABAAEAAQACAAIAAgABAAAAAAAAAP///v/8//v/+f/3//X/9f/0
//P/8v/x/+//7//v/+//8P/w//D/7//v/+7/7f/s/+z/6//q/+r/6v/q/+r/6v/q/+r/
6v/q/+j/6f/p/+n/5v/o/+j/5//m/+T/4P/e/9z/3P/l//7/JABVAIcAtwDtACwBZQGL
AYABOQHnAK8AbwAGAJ3/Zf9l/3v/kv+p/73/zf/X/9//5v/o/+j/5v/l/+P/4v/h/+H/
4f/h/+H/4f/h/+H/4P/g/+D/4f/h/+H/4f/h/9//3//g/+D/4P/g/+D/4f/h/+H/4f/h
/9//4P/g/+D/4P/h/+H/4v/i/+L/4v/i/+H/4f/h/+L/4v/i/+P/4//h/+P/5P/k/+T/
5P/k/+X/4//k/+T/5f/l/+X/5f/l/+X/5//n/+f/5f/l/+X/5v/m/+b/6P/o/+j/6f/p
/+n/6v/r/+v/6//s/+z/7P/s/+v/7P/s/+z/7f/t/+7/7v/v/+//7//v/+7/7v/u/+7/
7//v/+//8P/u/+7/7v/u/+z/7P/s/+z/7P/r/+r/6v/q/+r/6f/p/+f/5//m/+b/6P/o
/+j/5//n/+f/5//n/+f/5//n/+f/5//n/+f/5//n/+f/5//n/+f/5//n/+f/5f/l/+T/
4//k/+T/5P/k/+T/4v/i/+L/4v/i/+L/4f/h/+H/4f/g/+D/4P/f/97/4P/g/9//3//f
/9//3//e/9z/3f/e/97/3//f/97/3v/g/+D/4P/f/9//4P/g/+D/4v/i/+L/4v/i/+L/
4v/i/+P/5P/l/+b/5P/k/+T/5P/k/+T/5P/j/+X/5f/l/+X/5v/l/+X/5f/n/+X/5f/l
/+P/4//i/+H/4f/h/+H/4f/i/+L/4v/h/+L/4v/i/+P/5f/j/+L/4v/i/+H/4f/h/+L/
4v/j/+P/4//j/+P/4//h/+H/4f/h/+H/4f/h/+H/4f/i/+L/4v/h/+H/4f/i/+L/4v/i
/+L/4f/h/+H/4f/i/+L/4v/i/+L/4v/i/+L/4f/h/+H/4//j/+P/4//j/+P/4//j/+P/
4//k/+T/5P/k/+b/5//r/+z/7f/u/+3/7v/v//D/8v/z//T/9P/0//X/9f/1//P/9P/0
//T/8//y//L/8v/x//D/7v/t/+v/6f/n/+f/5v/l/+T/4//l/+X/5f/l/+b/5v/m/+X/
4//i/+H/4P/i/+H/4P/g/+D/4P/g/+D/4P/g/+D/4P/e/9//3//f/+D/3v/e/9//4P/e
/9z/2P/Y/9z/7f8MADgAawCbAMsABQFAAW0BbwE4AeMAoQBtAB8Auv9v/1v/a/+F/5z/
r//B/83/1f/d/+T/4v/i/+L/3//d/97/3//f/9//3//f/9//3//f/97/3v/e/9//3//f
/9//3//f/9//4P/g/+D/4P/g/+H/4//j/+P/4//h/+L/4v/i/+L/4//j/+T/5P/k/+T/
5P/n/+f/5//o/+b/5v/n/+f/6f/r/+z/7P/s/+z/7P/t/+3/7v/u/+//7//v/+//7//v
//H/8f/x//H/8f/x//L/9P/0//b/9v/2//f/9//3//j/+f/5//n/+v/6//r/+v/7//z/
/P/8//3//f/+//7////////////+//7//v/+/wEAAQABAAIAAgACAAIAAgAEAAQABAAE
AAIAAQAAAAAAAAAAAP////8BAAEAAAAAAP7//v/+//3///////////8BAAEAAQABAAMA
AwADAAMAAQABAAEAAQABAAEAAQABAAAAAQABAAEAAAAAAAAAAAAAAP7//v/+//7//v/+
//3//f/9//3//P/8//z/+//6//z//P/7//v//f/9//3//P/8//3//v/+///////+//7/
/v/+//7//f///wAAAAAAAAAAAAAAAAAAAgACAAIAAgACAAIAAgACAAIAAgACAAIABAAE
AAQAAwADAAMAAwADAAIAAQABAAEAAwABAAEAAQAAAAEAAQABAAEAAQABAAEAAAAAAAAA
//8AAAAAAAABAAEA///+//7//////wAAAQD+//7/////////////////AQABAAEAAQAB
AAEAAQABAAAAAAD///7/////////AAAAAP7/AAAAAAAAAAAAAP///////wEAAQABAAEA
AQABAAEAAQABAAEAAgACAAIAAgAEAAUABwAIAAkACgALAAwADQAOABAAEQASABIAEAAR
ABEAEQARABIAEgASABMAEgASABIAEwASABAADwALAAkABwAHAAYABQAEAAMAAwADAAMA
AwAEAAQABAADAAEAAAD///7/AAD///7//v8AAAAAAAAAAP7//v/+//7//P/9//3//f/8
//z//P/7//z/+v/2//T/9P/2/wMAHgBGAHsAsQDjABUBUgGNAa8BngFdARsB7QCpAC4A
uf+D/4X/kf+g/7f/zf/X/+H/7//4//z//P/6//n/+f/6//n/+f/5//n/9//3//f/9//2
//b/9v/3//f/9//3//f/9f/1//b/9v/2//b/9v/3//n/+f/5//n/9//4//j/+P/3//f/
9v/2//j/+P/4//j/+f/5//n/+v/4//j/+f/5//n/+//8//z//P/8//z//f/9//7//v//
/////////////f////////8BAAEAAQACAAAAAAACAAIAAAABAAEAAQACAAMAAwADAAQA
BAAEAAQABQAGAAYABgAHAAcACAAIAAcABwAHAAcACgAKAAoACgAJAAkACQAKAAoACgAK
AAoACAAIAAgACAAKAAkACAAIAAgACAAHAAcABwAHAAYABgAGAAYABgAFAAcABwAHAAcA
BwAHAAcABwAHAAcABwAHAAUABQAFAAUAAwADAAMAAwADAAMAAgABAP7//v/+//7//P/6
//r/+v/6//r/+v/5//n/+f/5//j/+v/6//n/+P/4//j/9//3//n/+f/5//j/+P/5//r/
+v/5//n/+P/4//n/+v/7//v/+f/6//r/+v/8//z//P/8//z//P/8//z//P/8//z//P/8
//z//P/8//z//P/8//v/+//7//v/+//8//v/+//7//v/+f/5//n/+f/5//j/9//3//f/
9//3//j/+P/4//f/+P/4//j/+f/3//X/9P/0//T/8//z//P/9P/0//X/9f/z//P/8//z
//H/8f/x//H/8//z//P/8//x//L/8v/y//P/8//z//L/9P/0//T/9P/y//H/8f/x//P/
8//z//P/8f/x//H/8f/x//H/8v/y//L/8v/0//X/9f/2//f/+P/5//r/+//8//7///8A
AAAAAAABAAEAAQABAAIAAgACAAMAAgACAAIAAQAAAP7//f/7//n/9//3//j/9//2//X/
8//z//P/8//y//L/8v/x//P/8v/x//D/7v/t/+z/7P/s/+z/7P/s/+z/7P/s/+z/7P/t
/+3/7f/u/+z/7P/t/+r/5v/i/97/3P/c/+f/AAAoAF0AlQDHAPsAPAF7AacBpgFtASEB
6QClADAAt/91/23/ff+S/6f/u//L/9f/4f/q/+7/7v/s/+3/7f/s/+v/6//r/+v/6f/p
/+n/6f/q/+r/6v/r/+v/6//r/+v/6//r/+z/7P/u/+7/7v/v/+//7//v/+//7//w//D/
8P/y//P/8//0//T/9P/0//T/9f/1//X/9v/2//b/9//3//f/+f/6//r/+v/6//r/+//9
//7//v////////////////8BAAEAAQADAAMAAwAEAAIAAgAEAAQABgAHAAcABwAIAAkA
CQAJAAoACgAKAAoACwAMAAwADAANAA0ADgAOABEAEQARABEAEgASABIAEgATABMAEwAU
ABQAFAAUABQAFAAUABQAFAAUABMAEgASABIAEgARABEADwAPAA4ADgAQABAAEAAPABEA
EQARABEAEQARABEAEQARABEAEQARABEAEQARABEADwAPAA8ADwANAA0ADAALAAoACgAK
AAoACAAGAAYABgAGAAYABgAFAAMAAwADAAIABAAEAAMAAgACAAIAAQABAAEAAQABAAAA
AAABAAIAAgABAAEAAAAAAAIAAgACAAEAAQACAAIAAgACAAIAAgACAAAAAAAAAAAAAAAA
AAAAAAAAAAAAAAAAAP7//v/+//3//f/9//3//f/8//v/+//7//v/+f/5//n/9//3//b/
9f/1//X/9f/1//T/9P/0//P/8v/y//L/8//x/+//7v/u//D/7//v/+//7P/s/+3/7f/t
/+3/7f/t/+v/6//r/+v/6f/p/+n/6f/p/+r/6v/q/+r/6f/o/+j/6P/o/+b/5v/o/+b/
5v/m/+b/5v/l/+X/5f/l/+X/5f/l/+X/5f/l/+X/5f/l/+b/5v/k/+T/5v/n/+f/6P/p
/+r/7f/u/+//8P/w//H/8v/y//D/8f/x//H/8//0//T/9P/z//L/8v/y/+//7v/s/+v/
6f/n/+X/5f/k/+P/4v/h/+H/4f/h/+H/4P/g/+D/3//f/97/3f/c/9z/2//a/9r/2v/a
/9r/2v/a/9r/2v/a/9j/2f/Z/9n/2P/Y/9j/1//W/9b/0v/M/8r/yP/P/+T/CAA5AG8A
nwDTABIBUQF7AXwBQwHvALEAcwAQAKH/Wf9N/2H/eP+P/6X/tf/B/8v/0v/U/9T/1P/R
/9H/0P/P/8//z//P/83/zf/N/83/zv/O/87/z//N/83/zf/N/83/zf/O/87/zv/O/87/
z//N/83/zf/N/83/zv/O/87/zv/P/8//0P/O/87/zv/O/8//z//P/9D/0P/Q/9H/0f/P
/9H/0v/S/9L/0v/S/9P/0//U/9T/1f/V/9X/1f/V/9X/1//X/9f/1//X/9f/2P/W/9b/
2P/Y/9j/2f/Z/9n/2v/b/9v/2//c/9z/3P/c/93/3v/e/97/3//f/+D/4P/h/+H/4f/h
/+L/4v/i/+L/4//j/+P/5P/k/+T/5P/k/+T/5P/k/+T/4v/h/+D/4P/g/+D/3//f/9//
3//e/97/4P/g/+D/3//f/9//3//f/9//3//f/9//3//f/9//3//f/9//3//f/93/3f/d
/93/3P/d/93/3f/e/97/3v/e/97/3P/c/9z/2v/a/9r/2f/b/9v/2//a/9r/2v/Z/9j/
2v/a/9n/2f/b/9v/2//a/9j/2f/a/9r/2//b/9r/2v/c/9z/3P/b/9v/3P/c/9z/3v/e
/97/3v/e/97/3v/e/9z/3P/c/9z/3v/e/97/3v/e/97/3v/d/93/3f/d/93/3v/d/93/
3f/d/9v/2//b/9r/2//b/9v/2//b/9v/2//c/9z/3P/b/9z/3P/c/93/3//d/9z/3P/c
/9v/2//b/9r/2v/b/9v/3f/d/93/3f/b/9v/2//b/93/3f/d/93/3f/e/97/3v/f/9//
3//g/+D/4P/g/+D/4f/h/+H/4f/i/+L/4v/i/+L/4v/k/+P/4//j/+P/4//j/+P/5f/l
/+X/5f/n/+f/6P/o/+j/6P/q/+v/7//w//H/8v/1//b/9//4//b/9//4//j/+P/5//n/
+f/7//z//P/8//v/+v/6//r/9//2//T/8//v/+3/6//r/+z/6//q/+n/6//r/+v/6//q
/+r/6v/p/+n/6P/n/+b/5P/j/+L/4v/i/+L/4v/i/+T/5P/k/+T/4v/j/+P/4//k/+L/
4v/f/+D/3v/a/9j/2P/c/+v/CgA4AGkAmQDJAAUBQgFtAXEBNgHfAJ0AZwAZALb/bf9Z
/2v/hf+c/7H/wf/L/9P/2f/e/97/3v/e/93/3f/c/9v/2//b/9v/2v/Z/9j/1//Y/9j/
2P/Z/9n/2f/Z/9n/2f/Z/9r/2v/a/9r/2v/b/9v/2//b/9v/2f/a/9r/2v/c/93/3f/e
/9z/3P/c/9z/3f/d/93/3v/e/97/3//f/9//4f/i/+L/5P/k/+T/5f/j/+T/5P/l/+X/
5f/l/+X/5f/n/+f/5//n/+f/5//o/+j/6P/q/+r/6v/r/+v/6//u/+//7//v/+7/7v/u
/+7/7//w//D/8P/x//H/8v/y//X/9f/1//X/9P/0//T/9P/1//X/9f/2//b/9v/2//b/
9v/2//b/9v/2//X/9P/0//T/9P/z//P/8f/x//D/8P/y//L/8v/x//P/8//z//P/8f/x
//H/8f/z//P/8//z//P/8//z//P/8//z//P/8//x//H/8P/v/+//8P/x//L/8P/u/+7/
7v/s/+z/7P/r/+3/7f/t/+z/7P/s/+v/6v/q/+r/6f/p/+n/6f/p/+j/6v/r/+z/7P/t
/+3/7P/s/+z/7P/s/+v/6//s/+z/7P/s/+z/7P/s/+r/6v/q/+r/6v/q/+r/6v/q/+r/
6v/q/+r/6v/q/+n/5//n/+f/5//o/+f/5//n/+f/5f/l/+X/5f/l/+T/4//j/+P/4//j
/+L/4v/i/+H/4P/g/+D/4f/h/9//3v/e/+D/3//f/9//3v/e/9//3//f/9//3//f/93/
3f/d/93/3f/d/93/3f/b/9z/3P/c/9v/2//b/9z/2v/a/9r/2v/a/9r/3P/b/9v/2//b
/9v/2//b/9v/2//b/9v/3f/d/97/3v/c/9z/3v/f/+H/4v/j/+T/5//o/+n/6v/o/+n/
6v/q/+j/6f/p/+n/6f/q/+r/6v/p/+j/6P/o/+f/5v/k/+P/4f/f/93/3f/a/9n/2P/X
/9f/1//X/9f/1v/W/9b/1f/T/9L/0f/Q/9D/z//O/87/0P/Q/9D/0P/Q/9D/0P/Q/87/
z//P/8//zv/O/87/zf/O/8z/yP/G/8j/zv/h//7/KgBhAJUAxwD9ADgBYwFrAT4B8wC9
AIsALQCw/1n/R/9V/2P/eP+R/6H/q/+1/8H/xv/I/8b/xv/H/8f/xP/D/8P/w//D/8X/
xf/F/8X/xP/E/8T/xf/F/8X/xf/F/8P/w//E/8T/xv/G/8b/x//F/8X/xf/F/8X/xv/G
/8b/xP/F/8X/xv/I/8j/yP/I/8n/yf/J/8r/yv/K/8v/y//L/83/zv/O/87/zv/O/8//
zf/O/87/z//P/8//z//P/8//0f/R/9H/0f/R/9H/0v/S/9L/1P/U/9T/1f/V/9X/1P/V
/9X/1f/Y/9j/2P/Y/9f/2P/Y/9j/2f/Z/9r/2v/Z/9n/2f/Z/9r/2v/a/9r/2//b/9v/
3P/a/9r/2v/a/9r/2v/a/9r/2v/Z/9j/2P/Y/9j/1//X/9f/1//W/9b/1v/W/9b/1f/X
/9f/1//X/9f/1//X/9f/1//X/9f/1//V/9X/1f/V/9X/1f/V/9X/0f/R/9D/z//O/87/
zv/O/87/zP/M/8z/yv/K/8r/yf/H/8f/x//G/8j/yP/H/8b/yP/I/8f/x//H/8f/x//G
/8b/x//I/8j/yf/J/8j/yP/K/8r/yv/J/8n/yv/K/8r/yv/K/8r/yv/K/8r/yv/K/8z/
zP/K/w==
         </WaveFormData>
      </LeadData>
      <LeadData>
         <LeadByteCountTotal>10000</LeadByteCountTotal>
         <LeadTimeOffset>0</LeadTimeOffset>
         <LeadSampleCountTotal>5000</LeadSampleCountTotal>
         <LeadAmplitudeUnitsPerBit>4.88</LeadAmplitudeUnitsPerBit>
         <LeadAmplitudeUnits>��V</LeadAmplitudeUnits>
         <LeadHighLimit>2147483647</LeadHighLimit>
         <LeadLowLimit>268435456</LeadLowLimit>
         <LeadID>V5</LeadID>
         <LeadOffsetFirstSample>0</LeadOffsetFirstSample>
         <FirstSampleBaseline>0</FirstSampleBaseline>
         <LeadSampleSize>2</LeadSampleSize>
         <LeadOff>FALSE</LeadOff>
         <BaselineSway>FALSE</BaselineSway>
         <ExcessiveACNoise>FALSE</ExcessiveACNoise>
         <MuscleNoise>FALSE</MuscleNoise>
         <LeadDataCRC32>2323423797</LeadDataCRC32>
         <WaveFormData>
8v/y//L/8v/y//L/8v/y//L/8v/y//L/8v/y//L/8v/y//L/8v/y//L/8v/y//L/9P/0
//T/9P/0//T/9P/0//b/9v/2//b/9P/0//T/9P/0//T/9P/0//b/9v/2//b/9v/2//b/
9v/2//b/9v/2//b/9v/2//b/+P/4//j/+P/3//f/9//5//j/+f/7//z//f/9//7///8A
AAAAAQABAAMABAAEAAUABQAFAAYABgADAAMAAwADAAMAAgABAAAA///+//v/+v/4//f/
9//3//X/9P/0//P/9f/0//T/9P/y//H/8f/w/+3/7f/t/+3/6//r/+v/6v/s/+z/7P/s
/+z/7P/s/+z/7P/s/+v/6f/o/+X/4f/a/9b/0//T/+H//P8jAFEAfQCwAO8ALwFrAYoB
bgE2AQsB4QCOACkA5f/L/7//v//L/9X/2//h/+n/7P/u/+7/7P/q/+n/6P/n/+b/5f/l
/+X/5P/i/+H/4v/i/+L/4v/i/+L/4v/i/+L/4v/i/+P/4f/h/+H/4f/h/+H/4v/i/+L/
4v/i/+L/4v/i/+L/4//j/+P/4//j/+H/4v/j/+T/5P/k/+T/5P/m/+b/5v/n/+X/5f/l
/+X/5//n/+f/6P/o/+j/6P/o/+j/6P/p/+n/6f/p/+n/6v/q/+r/6//r/+v/6//s/+z/
7v/u/+//7//w//D/8f/x//L/8//0//b/9v/3//f/9//6//r/+v/6//z//f/9//7/AAAA
AAAAAAADAAQABAAEAAYABgAGAAYACAAIAAgACAAIAAgACAAIAAoACwAMAAwADAAMAAwA
DAAOAA4ADwAPABEAEQASABIAFAAUABQAFAATABMAEwATABIAEgARABEAEQAQABAAEAAP
AA4ADgAOAA4ADAAMAAwADAAMAAsACwALAAsACgAKAAwADAALAAsACwALAAsACgAKAAoA
CgAKAAoACgAKAAoACgAKAAsACwAKAAoACgAKAAoACwALAAsACwALAAsACwALAAsADAAM
AAwADAAMAAwADAAMAAwADAAMAAwADAAMAAoACgAKAAoACgAJAAkACQAGAAYABwAHAAcA
BwAHAAcABgAGAAYABgAGAAYABQAFAAMAAwADAAMAAwADAAMAAwAEAAQABAAEAAQAAwAC
AAIAAAAAAAEAAgAAAAAAAAAAAAAAAAD///7/AAAAAAAA////////AAAAAAAAAAAAAAAA
AAAAAAAA///////////+/wAAAQABAAAA/v/+/wAAAAAAAAAA/v/+//7//v/+//7//v/+
//7//v/+//7//v/+//7//v8BAAEAAQADAAQABQAHAAgACQAJAAoACwAKAAoACwALAA0A
DgAOAA8ADwAPABAAEAANAA0ADQANAA0ADAALAAoACQAIAAUABAAEAAMAAwADAAEAAAAA
AP//AQAAAAAAAAD+//3//f/8//v/+//7//v/+f/5//n/+P/6//r/+v/6//r/+v/6//r/
+v/6//n/9//2//H/7f/o/+T/4//p////JABPAHkAqQDiACMBXwGDAXIBNAH+ANkAnQBC
APf/1f/R/9X/3//p/+//8//5//3//v/+//7//P/6//n/+P/3//b/9f/1//b/9v/1//X/
9P/0//T/9P/0//T/9P/0//L/8v/y//P/8//z//P/8//z//P/9P/0//T/9P/0//T/9v/2
//b/9//3//f/9//3//X/9v/3//j/+P/4//j/+P/4//j/+P/5//n/+f/5//n/+//7//v/
/P/6//r/+v/6//z//P/9//3//f/9//3//v/+//7///////////8AAAAAAAAAAAEAAQAC
AAIAAwADAAMAAwADAAQABAAFAAUABQAGAAYABgAGAAYABwAHAAgACAAIAAgACAAHAAgA
CAAIAAgACAAIAAgABgAGAAYABgAGAAYABgAGAAQABQAGAAYABAAEAAQABAAEAAQABQAF
AAMAAwAEAAQABAAEAAQABAADAAMAAwADAAIAAgABAAEAAQAAAAAAAAD///7//v/+//7/
/P/8//z//P/8//v/+//7//v/+v/6//j/+P/3//f/9//3//f/9v/2//b/9v/2//b/9v/2
//b/9v/2//f/9//4//j/+P/4//b/9//3//f/9//3//f/9//3//f/+P/4//b/9v/2//b/
9v/2//b/9v/2//b/9v/2//T/9P/0//T/9P/z//P/8//y//L/8//z//X/9f/1//X/8v/y
//L/8v/y//L/8f/x//H/8f/x//H/8//z//P/8//y//L/8v/y//L/8f/w//D/8v/y//P/
9P/y//L/8v/y//L/8v/x//D/8P/w//D/7//x//H/8v/y//L/8v/y//L/8v/y//L/8f/z
//P/8//y//T/9f/0//T/9P/0//T/9P/0//T/9P/0//T/9P/0//T/9P/0//T/9P/0//T/
9P/1//X/9f/3//j/+f/7//z//f/9//7///8CAAIAAwADAAMABAAEAAUABQAFAAYABgAD
AAMAAwADAAMAAgABAAAA///+//v/+v/6//n/+f/5//n/+P/4//f/9//2//b/9v/2//X/
9f/0//H/8f/x//H/8//z//P/8v/y//L/8v/y//L/8v/y//L/8v/y//P/8//y/+//7f/o
/+b/4//l/+//CAAtAFUAgQCyAO0AKQFdAWoBPgH8AM0AqQBsABsA4f/N/8//1//h/+v/
7//z//n//P/8//r/+v/6//f/9v/3//b/9f/1//T/9P/z//P/9P/0//T/9P/0//T/9P/0
//b/9v/2//f/9f/1//X/9f/1//X/9v/2//b/9v/2//b/9v/2//b/9//3//f/9//3//n/
+v/7//z/+v/6//r/+v/6//r/+v/7//v/+//7//v//f/9//3//v/+//7//v/+//7//v//
////////////AAAAAAAAAQABAAEAAQACAAIAAgACAAMAAwACAAIAAwADAAUABQAFAAYA
BgAHAAcABwAIAAgACAAIAAgACQAJAAoACgAKAAoACgALAAwADAAMAAwADAAMAAwADAAM
AAwADAAMAAwADAAMAAoACwAMAAwADAAMAAwADAAKAAoACwALAAsACwAMAAwADAAMAAwA
DAANAA0ADQANAAwADAALAAsACgAKAAsADAAJAAgACAAIAAgABgAGAAYABgAGAAUABQAF
AAUABAAEAAQABAADAAMAAwADAAMAAgAEAAQABAAEAAQABAAEAAQABAAEAAUABQAEAAQA
BAAEAAQABQAFAAUABQAFAAUABQADAAMABAAEAAQABAAEAAQABgAGAAYABgAEAAQABAAE
AAQABAAEAAQABAADAAMAAwACAAIAAwADAAEAAQABAAEAAAAAAAAAAAAAAAAA/////wAA
AQACAAMAAQABAAEAAQAAAAAAAAAAAAAA///+//7/AAAAAAEAAgABAAAA///+//7//v/9
//z//v/+//7//f/9//3//v/+//7//v/+//7//P/8//z/+//9//7//v/+//7//v/+//7/
/v/+//7//v/+//7//P/8//z//P/+//7//v/+/////////wEAAgADAAUABgAFAAUABgAH
AAkACgAMAA0ADQAOAA4ADwANAA0ADgAOAAsACwALAAsACQAIAAcABgAFAAQAAQAAAAAA
///////////+//7//f/9//z//P/8//z/+//7//r/+f/5//n/+f/3//f/9//2//j/+P/4
//j/+P/4//j/+P/6//r/9//1//L/7//r/+j/6P/p//X/DwA0AF8AiwC7APQAMQFnAXkB
VgEeAfgA0wCJACoA6//V/8//zf/X/+X/6//v//f//f/+//7//P/6//j/9//2//X/9P/z
//P/9P/0//P/8//y//L/8v/y//L/8v/y//L/8v/y//L/8//1//X/9f/1//P/8//0//T/
9P/0//T/9P/2//b/9v/3//f/9//3//f/9f/2//f/+P/4//j/+P/4//j/+P/4//n/+f/5
//n/+f/5//n/+f/6//r/+v/6//r/+v/6//v/+//7//v/+//8//z//P/9//3//f/9//7/
/v/+//7///////7//v//////////////AAACAAMAAwADAAIAAgACAAIAAgADAAMABAAE
AAQABAAEAAcACAAIAAgABgAGAAYABgAIAAgACAAIAAgACAAIAAgABgAHAAgACAAIAAgA
CAAIAAgACAAJAAkACQAJAAoACgAJAAgABwAGAAUABQAFAAUABAAEAAMAAwABAAAAAAAA
AP///v/+//7//P/6//r/+v/6//r/+f/5//n/+f/4//j/+P/4//f/9//5//n/+f/4//r/
+v/6//r/+P/4//j/+P/4//j/+f/5//r/+v/6//r/+v/7//v/+//9//3//f/9//3//f/+
//7//v/+//7//v/+//7//v/+//z//P/8//z//P/8//z//P/8//v/+//7//r/+v/7//v/
+//7//v/+//6//r/+v/6//j/+P/3//f/+f/5//n/+f/3//f/9//3//j/+P/4//j/+v/5
//j/+P/2//b/9//4//b/9v/2//b/+P/4//f/9v/2//b/9v/1//X/9f/2//b/9v/2//b/
9v/2//b/9v/2//T/9P/0//T/9v/2//b/9v/0//T/9P/0//T/9P/0//T/9v/2//b/9v/2
//X/9P/1//b/9//5//r/+//7//z//f/+//7/////////AAAAAAEAAQABAAIAAgD/////
//////3//P/7//r/+f/4//X/9P/0//P/8//z//H/8P/w/+//7//u/+7/7v/u/+3/7f/s
/+v/6//r/+v/6v/p/+j/5v/m/+b/5v/m/+b/5v/m/+b/6P/o/+n/5//m/+H/3f/Y/9T/
0f/V/+P/AAApAFMAfwC0APEAMQFlAXIBSAEMAeMAtQBiAAcA0f/B/73/wf/N/9f/2//h
/+n/6v/q/+r/6P/m/+X/5P/j/+L/4f/h/+D/4P/f/9//4P/g/+D/4P/e/97/3v/e/97/
3v/e/9//3//f/9//3//f/9//4P/g/+D/4P/g/+D/4P/g/+D/4f/h/+H/4f/h/9//4P/h
/+L/4v/i/+L/4v/i/+L/4v/j/+P/4//j/+P/5f/l/+X/5v/m/+b/5v/m/+b/5v/n/+f/
5//n/+f/6P/o/+j/6f/p/+n/6f/q/+r/7P/s/+3/7f/s/+z/7f/t/+7/7//w//L/8v/z
//P/8//0//T/9P/0//T/9f/1//b/9v/2//b/9v/5//r/+v/6//r/+v/6//r/+v/6//r/
+v/6//r/+v/6//r/+//8//z//P/8//z//P/8//z//f/9//3//f/+//7//v/+//7//v/9
//3//f/9//z//P/7//v/+f/4//j/+P/3//b/9v/2//b/9P/0//T/9P/0//P/8//z//P/
8v/y//T/9P/z//P/8f/x//H/8P/y//L/8v/y//L/8v/y//L/8P/w//H/8f/y//L/8v/y
//L/8//z//P/9f/1//X/9f/1//X/9v/2//b/9v/2//b/9v/2//b/9v/2//b/9v/2//T/
9P/0//T/9v/1//X/9f/2//b/9//3//X/9f/1//X/9P/0//T/9P/2//b/9f/1//X/9f/1
//X/9f/1//X/9f/0//T/9P/0//b/9f/0//T/9P/0//X/9v/2//b/9v/2//b/9v/1//T/
9P/0//T/8//z//P/9P/0//T/9P/0//T/9P/0//T/8//z//P/9f/0//T/9P/0//T/9P/0
//T/9P/0//T/9P/0//T/9P/0//T/9v/2//b/9v/3//f/9//5//r/+//9//7//////wAA
AQAAAAAAAQABAAMABAAEAAUABQAFAAYABgAFAAUABQAFAAMAAgABAAAA///+//v/+v/6
//n/+f/5//n/+P/4//f/9//2//b/9v/2//X/9f/0//H/8f/x//H/8f/x//H/8P/w//D/
8P/w//D/8P/w//D/7v/w/+//7//u/+v/5//i/+D/3f/h/+//DAAxAFsAhQC4APUAMwFh
AWgBNAH0AMsAoQBUAAEA0f/H/8n/0f/d/+X/6f/t//P/9v/2//b/9P/y//H/8P/v/+7/
7f/t/+7/7v/t/+3/7P/s/+z/7P/s/+z/7P/s/+z/7P/s/+3/7f/t/+3/7f/t/+3/7v/u
/+7/7v/u/+7/7v/u/+7/7//v/+//7//v/+//8P/x//L/8P/w//D/8P/w//D/8P/x//H/
8f/x//H/8//z//P/9P/y//L/8v/y//T/9P/1//X/9f/1//X/9v/0//T/9f/1//X/9f/2
//b/9v/2//f/9//4//j/+f/5//n/+f/5//r/+v/7//v/+//6//r/+v/6//r/+//7//z/
/P/8//z//P/7//z//P/8//r/+v/6//r/+v/6//r/+v/4//j/+P/4//b/9//4//j/+P/4
//j/+P/4//j/+f/5//f/9//4//j/+P/4//j/+P/3//f/9//3//b/9v/1//X/8//y//L/
8v/x//D/8P/w//D/7v/u/+7/7P/s/+v/6//r/+v/6v/q/+r/6v/p/+n/6f/p/+n/6P/q
/+r/6v/q/+j/6P/o/+j/6P/o/+n/6f/o/+j/6P/o/+b/5//n/+f/6f/p/+n/6f/p/+n/
6v/q/+z/7P/s/+z/6v/q/+r/6v/q/+r/6v/q/+r/6v/q/+r/7P/r/+v/6//q/+r/6//r
/+n/6f/p/+n/6P/o/+j/6P/q/+r/6f/p/+v/6//r/+v/6f/p/+n/6f/q/+r/6v/q/+r/
6f/o/+j/6P/o/+n/6v/o/+j/6P/o/+j/6P/n/+b/6P/o/+j/5//n/+f/6P/o/+b/5v/m
/+b/6P/o/+j/5//n/+f/6P/o/+j/6P/o/+j/6P/o/+j/6P/o/+j/6P/q/+r/6v/q/+r/
6v/q/+r/6//r/+v/7f/w//H/8//0//P/8//0//X/+P/4//n/+f/7//z//P/9//v/+//8
//z/+//7//v/+//5//j/9//2//X/9P/x//D/8P/v/+//7//v/+7/7v/t/+//7v/u/+7/
7P/r/+v/6v/p/+n/6f/p/+n/6f/p/+j/6P/o/+j/6P/o/+j/6P/o/+j/6P/n/+f/5v/l
/+H/3v/a/9v/4//7/x4ARQBtAJsA1gARAUUBVwEwAe4AvACXAGEAFADX/7//v//H/9P/
3f/h/+X/6//v//L/8v/w/+7/7P/r/+j/6f/o/+f/5//o/+j/5//n/+j/6P/o/+j/6P/o
/+j/6P/o/+j/6P/p/+f/5//n/+f/6P/p/+v/7P/q/+r/6v/q/+r/6v/q/+v/6//r/+v/
6//r/+z/7f/u/+z/7P/s/+z/7v/u/+7/7//v/+//7//v/+//7//v//D/7v/u/+7/7v/u
/+7/7//v/+//7//v//D/8P/w//H/8f/x//H/8v/y//T/9P/1//X/9P/0//X/9f/1//X/
9f/2//b/9//3//f/9v/2//b/9v/2//f/9//4//j/+P/4//j/+f/6//r/+v/6//r/+v/6
//r/+v/6//r/+v/6//r/+v/4//n/+v/6//j/+P/4//j/+P/4//n/+f/7//v//P/8//z/
/P/8//z/+f/5//n/+f/4//j/9//3//X/9P/0//T/9f/0//T/9P/y//D/8P/w//D/8P/v
/+//7//v/+7/7v/u/+7/7f/t/+//7//v/+7/8P/w//D/8P/u/+7/7v/u/+7/7v/v/+//
8P/w//D/8P/w//H/8f/x//H/8f/x//H/8f/x//L/8v/w//D/8P/w//L/8v/y//L/8v/y
//L/8v/y//L/8v/y//D/7//v/+//7v/u/+//7//v/+//7//v/+7/7v/u/+7/7v/u/+3/
7f/t/+3/7f/t/+3/7f/t/+3/7P/s/+z/7P/s/+v/6v/q/+z/7P/t/+7/7P/s/+z/7P/s
/+z/6//q/+r/6v/q/+n/6f/p/+r/6v/q/+r/6v/q/+r/6v/q/+r/6v/q/+r/6v/q/+r/
7P/s/+z/7P/q/+r/6v/q/+v/6//r/+3/7P/t/+//8P/x//H/8v/z//b/9v/3//f/9//4
//j/+f/5//n/+v/6//n/+f/5//n/9//2//X/9P/x//D/7f/s/+z/6//r/+v/6//q/+r/
6f/p/+j/6P/o/+b/5f/l/+T/4//j/+P/4//l/+X/5f/k/+T/5P/k/+T/4v/i/+L/4v/i
/+L/4f/h/+D/3f/Z/9T/0v/R/9X/6f8IADMAXwCLAL4A+wA5AWUBZAE0AQAB3wCxAFYA
+//N/7//t/+5/8n/0//V/9n/4f/m/+j/6P/m/+T/4//i/+P/4v/h/+H/4P/g/9//3//e
/97/3v/e/97/3v/e/97/3v/e/97/3//h/+H/4f/h/+H/4f/i/+L/4P/g/+D/4P/g/+D/
4P/h/+P/4//j/+P/4//k/+X/5v/k/+T/5P/k/+b/5v/m/+f/5f/l/+X/5f/l/+X/5f/m
/+b/5v/m/+b/5v/m/+f/5//p/+n/6f/q/+j/6P/p/+n/6f/p/+r/6v/s/+z/7f/t/+7/
7v/v/+//7//v/+//8P/w//H/8f/x//L/8v/y//L/9P/1//X/9v/2//b/9v/2//f/+P/4
//j/+P/4//j/+P/4//j/+P/4//j/+P/4//j/+P/5//r/+v/8//z//P/8//7//v//////
/f/9//7//v/+//7//v/+//v/+//7//v/+v/6//n/+f/3//b/9v/2//P/8v/y//L/8v/w
//D/8P/w//D/7//v/+//7//u/+7/8P/w/+//7//v/+//7//u/+7/7v/u/+7/7v/u/+7/
7v/u/+7/7//v//D/8P/w//D/8P/x//H/8f/z//P/8//z//H/8f/y//L/8P/w//D/8P/w
//D/8P/w//D/8P/w//D/8P/w//D/8P/w/+//7//v//D/8P/x//H/7//v/+//7//u/+7/
7v/u/+z/7P/r/+v/7f/t/+3/7f/r/+v/6//r/+r/6v/q/+r/7P/r/+r/6v/q/+r/6//s
/+r/6v/q/+r/6v/q/+n/6P/o/+j/6P/n/+f/5//o/+j/6P/o/+j/6P/o/+j/6P/o/+b/
5v/m/+b/5v/m/+b/5v/m/+b/5v/m/+f/5//n/+n/6P/p/+v/7P/t/+3/7v/v//L/8v/z
//P/8//0//T/9f/1//X/9v/2//P/8//z//P/8//y//H/8P/v/+7/6//q/+r/6f/p/+n/
6f/o/+j/5//l/+T/5P/k/+T/4//j/+L/3//f/9//3//f/9//3//e/97/3v/e/97/3v/e
/97/3v/e/97/3f/d/9r/1//R/8r/xv/F/8n/2f/2/x8ASwB5AK4A6wAtAWMBcgFKARAB
6QC5AGQABQDN/7n/s/+3/8P/y//P/9X/2//g/+L/4P/e/9z/2//a/9n/2P/X/9f/1//W
/9T/0//U/9T/1P/U/9T/1P/U/9T/1P/U/9T/1f/T/9P/0//T/9X/1f/W/9b/1P/U/9T/
1P/U/9T/1P/V/9X/1f/V/9X/1f/W/9f/2P/W/9b/1v/W/9j/2P/Y/9n/1//X/9f/1//Z
/9n/2f/a/9r/2v/a/9r/2v/a/9v/2//b/9v/2//c/9r/2v/b/9v/3f/d/97/3v/g/+D/
4f/h/+D/4P/h/+H/4f/h/+H/4v/k/+X/5f/l/+j/6P/o/+j/6P/p/+n/6v/o/+j/6P/o
/+n/6v/q/+r/6v/q/+r/6v/s/+z/7P/s/+r/6v/q/+r/6v/r/+z/7P/s/+z/7P/s/+z/
7P/t/+3/7f/t/+7/7v/w//D/8P/w/+//7//v/+//7v/u/+3/7f/r/+r/6v/q/+n/6P/o
/+j/6v/o/+j/6P/o/+j/5//n/+f/5//m/+b/5v/m/+X/5f/l/+X/5f/k/+T/5P/k/+T/
5v/m/+b/5v/m/+b/5//n/+j/6P/o/+j/6P/p/+n/6f/p/+n/6f/p/+n/6f/q/+r/6v/q
/+r/6v/s/+z/7P/s/+z/7P/s/+z/6v/q/+r/6v/s/+v/6//r/+r/6v/r/+v/6//r/+v/
6//s/+z/7P/s/+z/7P/r/+v/6//r/+v/6//r/+v/6//r/+r/6v/q/+r/7P/r/+r/6v/q
/+r/6//s/+z/7P/s/+z/7v/u/+3/7P/s/+z/7P/r/+v/6//s/+z/7P/s/+z/7P/s/+z/
7P/s/+z/7v/u/+7/7v/u/+7/7v/u/+7/7v/u/+7/7v/u/+7/7v/v/+//7//x//L/8//1
//b/9//3//j/+f/6//r/+//7//v//P/8//3//f/9//7//v/9//3//f/9//v/+v/5//j/
9//2//P/8v/y//H/8f/x//H/8P/w/+//7//u/+7/7v/s/+v/6//q/+n/6f/p/+n/6f/p
/+n/6P/o/+j/6P/o/+j/6P/o/+j/6v/o/+n/5//k/+P/3//a/9b/0//T/9//+v8hAEsA
cwCmAOMAIwFXAWgBQAH+ANEAqQBgAAcAzf+7/7v/w//N/9X/2//h/+f/6v/s/+z/6P/m
/+P/4v/j/+L/4f/h/+D/4P/f/9//3v/e/97/3v/e/97/3v/e/97/3v/e/9//3//f/9//
3//f/9//4P/g/+D/4P/g/+D/4P/g/+D/4f/h/+H/4f/h/9//4P/h/+L/4v/i/+L/4v/k
/+T/5P/l/+X/5f/l/+X/5f/l/+X/5v/k/+T/5P/k/+b/5v/n/+f/5//n/+f/6P/m/+b/
5//n/+f/5//o/+j/6P/o/+n/6f/q/+r/6//r/+v/6//r/+z/7P/t/+3/7f/u/+7/7v/u
//D/8f/x//L/8P/w//D/8P/v//D/8P/w//D/8P/w//D/8P/w//D/8P/w//D/8P/w/+7/
7//w//D/8P/w//D/8P/w//D/8f/x//H/8f/y//L/8P/w//D/8P/v/+//7//v//D/8P/v
/+//7//u/+7/7v/t/+z/7P/s/+z/6v/q/+r/6P/o/+f/5//n/+f/5v/m/+b/5v/l/+X/
5f/l/+X/5P/k/+T/5P/k/+T/5P/k/+T/4v/i/+P/4//k/+T/5P/k/+L/4//j/+P/5f/l
/+X/5f/j/+P/5P/k/+L/4v/i/+L/4v/i/+L/4v/i/+L/4v/i/+D/4P/g/+D/4P/f/9//
3//e/97/3//f/9//3//f/9//3v/e/97/3v/e/97/3f/d/93/3f/d/93/3f/d/93/3f/c
/9z/3P/c/9r/2f/Y/9j/2v/a/9v/3P/a/9r/2v/a/9r/2v/Z/9j/2v/a/9r/2f/Z/9n/
2v/a/9r/2v/a/9r/2v/a/9r/2f/b/9z/3P/c/9z/3P/c/9z/3P/c/9r/2v/a/9r/3P/c
/9z/3P/c/9z/3P/c/9//3//f/+H/4v/j/+X/5v/n/+f/6P/p/+r/6v/r/+v/7f/u/+7/
7//v/+//8P/w/+3/7f/t/+3/6f/o/+f/5v/l/+T/4f/g/+L/4f/h/+H/4//i/+L/4f/h
/+D/4P/g/97/3f/d/9z/2//b/9v/2//b/9v/2//a/9z/3P/c/9z/3P/c/9z/3P/c/9z/
3f/b/9j/1f/T/9D/zP/N/9X/6/8OADUAXQCNAMYAAwE3AUkBIgHeAKoAhwBRAAQAyf+1
/7X/vf/J/9P/1//Z/9//4f/k/+T/5P/g/97/3//e/93/3P/b/9v/2v/a/9n/2f/Y/9j/
2P/Y/9r/2v/a/9r/3P/c/9z/3f/b/9v/2//b/9v/2//c/9z/3P/c/9z/3P/e/97/3v/f
/9//3//f/9//3//g/+H/4v/i/+L/4v/i/+T/5P/k/+X/5f/l/+X/5f/l/+X/5f/m/+b/
5v/m/+b/6P/o/+n/6f/p/+n/6f/q/+z/7P/t/+3/7f/t/+7/7v/w//D/8f/x//L/8v/z
//P/8//z//P/9P/2//f/9//3//j/+P/4//j/+P/5//n/+v/8//z//P/8//v//P/8//z/
/P/8//z//P/8//z//P/8//7//v/+//7//P/9//7//v/+//7//v/+/wAAAAABAAEAAAD/
/////v/+//7//v/+/////////////v/+//3//f/7//r/+v/6//v/+v/6//r/+v/4//j/
+P/2//b/9f/1//X/9f/0//T/9P/0//P/8//x//H/8f/w//D/8P/w//D/8v/y//L/8v/y
//L/8//z//L/8v/y//L/8v/z//P/8//x//H/8f/x/+//7//w//D/8P/w//D/8P/w//D/
8P/w//D/8P/w//D/7v/u/+7/7v/u/+3/7f/t/+r/6v/r/+v/6f/p/+n/6f/o/+j/6P/o
/+j/6P/n/+f/5//n/+f/5//l/+X/5f/l/+T/5P/k/+T/5P/j/+L/4v/i/+L/4//k/+P/
4v/h/+D/4v/i/+H/4P/g/+D/4P/f/9//3//g/+D/3v/e/97/3v/e/97/3v/e/97/3v/e
/97/3v/e/97/3v/e/97/3v/e/97/3v/h/+H/4f/j/+L/4//l/+b/5//n/+j/6f/o/+j/
6f/p/+f/6P/o/+n/6f/p/+r/6v/n/+f/5//n/+f/5v/l/+T/4f/g/93/3P/c/9v/2//b
/9r/2P/X/9X/1f/U/9T/1P/S/9H/0f/Q/8//z//P/8//z//P/8//zv/O/87/zv/O/87/
zv/O/87/zP/M/83/zf/K/8f/w/++/7z/vf/J/9//AgAtAFkAhwDAAPsALwFFASgB8ADG
AKMAXwD+/7n/o/+b/5v/pf+z/7v/v//H/83/0P/S/9D/zP/M/8v/yv/H/8b/xf/F/8j/
yP/H/8f/yP/I/8j/yP/I/8j/yP/I/8j/yP/I/8n/y//L/8v/y//L/8v/zP/M/8z/zP/M
/8z/zP/M/8z/zf/P/8//z//P/8//0P/R/9L/0v/S/9L/0v/S/9L/0v/T/9P/0//T/9P/
0f/R/9H/0v/U/9T/1P/U/9L/0v/T/9P/1f/V/9X/1v/W/9b/1//X/9f/1//Y/9j/1v/W
/9f/1//a/9r/2//b/93/3f/d/97/3P/d/93/3f/c/9z/3P/c/9z/3f/d/97/3v/e/97/
3v/d/97/3v/e/+D/4P/g/+D/4P/g/+D/4P/e/97/3v/e/97/3//g/+D/4P/g/+D/4P/e
/97/3//f/93/3f/e/97/3v/e/97/3v/b/9v/2//b/9j/2P/X/9f/1f/U/9T/1P/R/9D/
0P/Q/9D/zv/O/87/zP/M/8v/y//J/8n/yP/I/8j/yP/H/8f/x//H/8f/xv/G/8b/xv/G
/8b/xv/G/8b/xv/G/8f/x//G/8b/xv/G/8b/x//H/8f/xf/F/8X/xf/F/8X/xv/G/8T/
xP/E/w==
         </WaveFormData>
      </LeadData>
      <LeadData>
         <LeadByteCountTotal>10000</LeadByteCountTotal>
         <LeadTimeOffset>0</LeadTimeOffset>
         <LeadSampleCountTotal>5000</LeadSampleCountTotal>
         <LeadAmplitudeUnitsPerBit>4.88</LeadAmplitudeUnitsPerBit>
         <LeadAmplitudeUnits>��V</LeadAmplitudeUnits>
         <LeadHighLimit>2147483647</LeadHighLimit>
         <LeadLowLimit>268435456</LeadLowLimit>
         <LeadID>V6</LeadID>
         <LeadOffsetFirstSample>0</LeadOffsetFirstSample>
         <FirstSampleBaseline>0</FirstSampleBaseline>
         <LeadSampleSize>2</LeadSampleSize>
         <LeadOff>FALSE</LeadOff>
         <BaselineSway>FALSE</BaselineSway>
         <ExcessiveACNoise>FALSE</ExcessiveACNoise>
         <MuscleNoise>FALSE</MuscleNoise>
         <LeadDataCRC32>2757035503</LeadDataCRC32>
         <WaveFormData>
6v/q/+r/6v/q/+r/6v/q/+r/6v/q/+r/7P/s/+z/7P/q/+r/6v/q/+r/6v/q/+r/6P/o
/+j/6P/q/+r/6v/q/+r/6v/q/+r/6v/q/+r/6v/q/+r/6v/q/+r/6v/q/+r/6v/q/+r/
6v/q/+r/6f/p/+n/6f/q/+r/6v/q/+v/6//p/+r/6v/r/+z/7f/u/+7/7//v/+//8f/x
//L/8//z//P/9f/1//X/9//4//j/+P/2//b/9v/1//X/9P/z//P/9P/0//P/8v/w/+//
7v/t/+7/7v/t/+z/7f/t/+3/7P/p/+n/6P/n/+X/5f/l/+X/5//n/+f/5//o/+j/6P/p
/+f/5//n/+f/5//n/+b/5v/l/+T/4f/c/9f/0//R/9P/4P/0/w0AKQBRAH4AsADkAAYB
/gDhAM0AvQCZAGYAOwAkABAAAgD///v/9P/y//T/9P/z//T/8//x/+//7v/s/+z/6//q
/+f/5//n/+f/5f/l/+b/5v/m/+b/5v/m/+T/5P/k/+T/5P/k/+T/5f/l/+T/5P/k/+T/
5P/k/+X/5//n/+f/5//n/+f/5//n/+X/5v/m/+b/6P/o/+j/6P/o/+j/6P/p/+n/6f/p
/+n/6f/q/+r/6//r/+r/6v/q/+j/6f/p/+n/6//r/+v/6//s/+z/7P/s/+3/7f/u/+7/
7v/u/+//7//t/+7/7//v//H/8f/x//H/8v/y//P/8//0//T/9P/0//X/9f/1//b/9v/2
//f/9//6//r/+v/7//n/+f/6//r//P/8//z//P/9//3//f/+//7//v/+/////////wAA
AAAAAAAAAAAAAAIAAgACAAIAAgABAAEAAQD+//7//v/+//3//P/8//z//f/8//v/+//5
//j/+P/4//j/9v/2//b/9//2//b/9v/0//T/9P/0//T/9P/0//T/9f/1//X/9P/z//P/
8//z//T/9P/0//T/9P/1//X/9f/1//X/9f/1//X/9f/1//X/9f/1//X/9f/3//f/9//3
//f/9//3//f/9f/2//b/9v/3//f/9//3//n/+P/4//j/9//3//f/9//3//f/9//2//j/
+P/4//j/9v/2//b/9v/3//f/9//3//X/9f/1//X/9//2//b/9v/2//b/9v/3//f/9v/2
//b/9v/2//b/9v/0//T/9f/1//X/9f/1//X/9v/2//X/9f/3//f/9//4//b/9v/2//b/
9v/1//X/9f/3//f/9//3//f/+P/4//j/+P/4//j/+P/4//j/9v/2//b/9v/2//b/9f/1
//X/9f/2//b/9v/2//f/9//5//r/+v/7//z//f/+//7/////////AQABAAIAAwADAAMA
BQAFAAUABQAGAAYABgAEAAQABAADAAMAAgABAAEAAAAAAP///v/9//3//f/9//z//P/7
//r/+f/5//n/+P/5//n/+P/3//X/9f/1//X/9f/1//X/9f/0//T/9P/1//X/9f/1//X/
9f/3//b/9P/z//L/7//q/+X/4f/h/+v//P8SAC0ATQB3AKgA2gD+AP4A3ADBALMAnQBx
AEoAMQAiABgAFAARAAcAAAACAAQAAgABAAAA/f/7//n/+P/2//b/9f/0//X/9f/1//X/
8f/x//L/8v/y//L/8v/y//L/8v/y//L/8v/y//L/8//z//L/8v/y//L/8v/y//P/8//z
//P/8//z//P/8//z//P/9P/0//T/9P/0//T/9P/2//b/9v/3//X/9f/1//X/9f/2//b/
9//3//b/9v/2//b/9//3//f/9//3//f/9//4//j/+P/4//n/+f/6//r/+P/4//n/+f/7
//z//f/9//v/+//7//v//P/8//3//f/+//7//v/+/////////wAAAAAAAAEAAQACAAIA
AgADAAMAAwAEAAQAAgACAAIAAgADAAMAAwAEAAQABAAEAAUAAwADAAQABAAEAAQABAAE
AAQABAAEAAQABAADAAMAAwAEAAQABAAEAAMAAgACAAIAAQAAAP////////7//v/+//7/
/P/8//z//f/8//z//P/8//z//P/8//z//P/8//z/+//7//v/+v/7//v/+//7//r/+v/6
//r/+v/7//v/+//7//v/+//7//v/+//7//v/+//7//v/+//7//v/+//7//v/+//7//v/
+//8//z//P/5//n/+f/5//v/+v/6//r/+//7//v/+//7//v/+//6//z//P/8//z/+v/6
//r/+v/5//n/+f/5//n/+f/5//n/+f/4//j/+P/6//r/+v/7//v/+v/6//r/+v/6//r/
+v/6//r/+//7//n/+f/5//n/+P/4//f/9//3//f/9//4//j/+P/4//j/+P/3//f/9//3
//f/9//3//f/+P/6//j/+P/4//j/+P/4//j/+P/4//j/9//3//f/9//4//j/+P/4//n/
+f/3//j/+P/5//r/+//8//z/////////AQABAAIAAwADAAMABQAFAAUABQAGAAYABgAE
AAQABAADAAMAAgABAAEAAAAAAP///v/9//3//f/9//r/+v/5//j/+f/5//n/+P/3//f/
9v/1//P/8//z//P/8//z//P/8//w//D/8P/x//H/8f/x//H/8f/z//L/8v/v/+7/7f/s
/+n/5f/j/+X/7v8CABcAMQBVAIAAsADcAPAA3gC7AKcAmwCDAFwAOwAqAB4AFgATAA0A
BAAAAAAAAAD9//z/+f/5//f/9v/y//L/8f/w/+//7//v/+//7f/t/+7/7v/u/+7/7v/u
/+7/7v/u/+7/7v/u/+7/7//v/+7/7v/u/+7/7v/u/+//7//v/+//7//v/+//7//v//H/
8v/y//L/8v/y//L/8v/w//D/8P/x//H/8f/x//H/8//0//T/9f/1//T/9P/0//T/9f/1
//X/9f/1//X/9f/0//T/9P/0//f/9//4//j/+P/4//n/+f/3//j/+f/5//n/+f/5//n/
/P/8//3//f/+//7//v/+/////////wAA/v/+//////8CAAIAAgADAAMAAwAEAAQABAAE
AAQABAAFAAUABQAGAAgACAAIAAkABwAHAAgACAAIAAgACAAIAAgACAAIAAgACAAHAAcA
BwAGAAYABgAGAAUABAAEAAQABQAEAAMAAwABAAAAAAAAAAAA/v/+//7//f/8//z//P/+
//7//v/+//z//P/8//z//f/9//3//P/7//v/+//7//z//P/8//z//P/9//3//f/7//v/
+//7//v/+//7//v/+//7//v/+//7//v/+//7//3//f/9//3//f/+//7//v/9//3//f/9
//v/+v/6//r/+//7//v/+//7//v/+//6//r/+v/6//r/+P/4//j/+P/5//n/+f/5//v/
+//7//v/+//6//r/+v/4//j/+P/5//n/+P/4//j/+P/4//j/+P/2//b/9//3//f/9//3
//f/+P/4//f/9//3//f/9//4//j/+P/4//j/9v/1//X/9f/3//j/+P/4//j/+P/4//j/
+P/4//j/+P/3//f/9//3//j/+P/2//b/9//3//f/+P/4//n/+v/7//z//P/7//v/+//9
////AAABAAEAAQADAAMAAwADAAQABAAEAAIAAgACAAEA///+//3//f/8//z/+//6//n/
+f/5//n/+v/6//n/+P/3//f/9//2//P/8//y//H/8//z//P/8//z//P/8//z//L/8v/y
//P/8//z//P/8//z//P/8v/w/+3/6v/n/+L/3//f/+H/7f8AABgAMwBZAIMAsgDgAPYA
6gDQAL0ArwCPAF8AOgAlABQACAAGAAUA///8//7//v/8//3/+v/3//X/9f/0//D/8P/v
/+7/7f/t/+3/7f/r/+v/7P/s/+z/7P/s/+z/7v/u/+7/7v/u/+7/7v/v/+3/7P/s/+z/
7P/s/+z/7f/v/+//7//v//H/8f/x//H/7//w//D/8P/w//D/8P/w//D/8P/w//H/7//v
/+//7//v//D/8P/x//H/8P/w//D/8v/z//P/8//z//P/8//z//T/9P/0//T/8//z//T/
9P/2//b/9//3//f/+P/5//n/+f/5//n/+f/6//r/+//7//z//P/8//z/+//7//v//P/+
//7//////wIAAgACAAMAAwADAAQABAAEAAQABAAEAAcABwAHAAgACAAIAAgACQAJAAkA
CgAKAAoACgAKAAoACgAKAAoACgAJAAcABgAFAAQABAAEAAQABQAEAAQABAABAAAA////
//3//P/8//z//P/6//r/+v/7//r/+v/6//r/+v/6//r/+P/4//j/+P/7//v/+//6//v/
+//7//v/+v/6//r/+v/6//v/+//7//v/+//7//v/+//7//v/+//9//3//f/9//3//f/9
//3//f/9//3//f/9//7//v/+//3//f/9//3//f/8//z//P/7//v/+//7//v/+//7//r/
/P/8//z//P/8//z//P/8//3//f/9//3//f/9//3//f/9//z//P/8//r/+v/6//v/+//6
//r/+v/6//r/+v/6//r/+v/7//v/+//7//v/+//8//z/+//7//v/+//7//z//P/8//z/
/P/8//3//f/8//z//P/8//z//P/8//z//P/8//z/+//7//v/+//8//z//v/+///////9
//7//v////7///8AAAAAAgADAAQABwAFAAYABwAHAAcACQAJAAkACQAKAAoACgAKAAoA
CgAJAAgACAAIAAkABgAGAAUABAADAAMAAwADAAIAAgABAAAA/////////v/9//3//P/7
//v/+//7//v/+//7//v/+//6//r/+v/7//v/+//7//v/+f/5//r/+v/3//b/9f/w/+v/
5//l/+v/+P8MACUARQBrAJYAxgD2AAoB+gDbAMkAuQCVAGQAQwAwACIAGAAVABEACgAI
AAoACAAFAAYABQABAP///v/+//7//f/8//v/+//7//v/9//3//j/+P/4//j/+P/4//j/
+P/4//j/+v/6//r/+//5//j/+P/4//r/+v/6//v/+//7//v/+//7//v/+//7//v//P/8
//z//P/8//z//P/8//z//P/9//3//f/9//3//f/+//7///////7//v/+//7/////////
/f/9//3//f/+//7//v/+//////8AAAAAAAAAAAEAAQABAAIAAwADAAUABQAFAAUABAAE
AAUABQAIAAgACAAIAAcABwAHAAgACgAKAAsACwAMAAwADAANAAsACwAMAAwADAAMAAwA
DAANAA0ADQAOAAwADAAMAA0ADwAPABAAEAAQABAAEAAQABAAEAAQABAAEAAPAA8ADwAM
AAwADAAMAAsACgAKAAoACwAKAAkACQAHAAYABgAGAAYABAAEAAQAAwACAAIAAgACAAIA
AgACAAAAAAAAAAAAAQABAAEAAAABAAEAAQABAAAAAAAAAAAAAAABAAEAAQABAAEAAQAB
AAEAAQABAAEAAQABAAEAAQADAAMAAwADAAMAAwADAAMAAwAEAAQABAABAAEAAQABAAEA
AAAAAAAAAQABAAEAAQACAAMABAAEAAIAAgACAAIAAgACAAIAAgADAAMAAwADAAMAAwAD
AAMAAwACAAIAAgACAAIAAgADAAMAAgACAAIAAgACAAIAAgAAAAAAAQABAAEAAQABAAEA
AgACAAEAAQABAAEAAQACAAIAAgACAAIAAgABAAEAAQABAAEAAQACAAIAAgACAAIAAgAC
AAIAAgAAAAAA//////////8AAAAAAAAAAAEAAQABAAIAAgADAAQABQAGAAYABwAHAAcA
CQAJAAoACwALAAsADQANAA0ADQAOAA4ADgAMAAwADAALAAsACgAJAAkACAAIAAcABgAF
AAUABQAFAAQABAADAAIAAQABAAEAAAD//////v/9//3//f/9//3//f/9//3//f/6//r/
+v/7//v/+//7//v/+//7//r/+P/3//b/9f/y/+3/6f/n/+v/+v8MACMAPwBlAJIAwADs
APwA5ADBAK8AowCBAFgAOwAsACAAGgAZABEACgAIAAgACAAHAAYAAwABAP///v/8//z/
+//6//n/+f/5//n/9//3//j/+P/2//b/9v/2//b/9v/2//b/9v/2//b/9//3//b/9v/2
//b/9v/2//f/9//3//f/9//3//f/9//3//f/+P/4//j/+v/6//r/+v/6//r/+v/7//n/
+f/5//n/+f/6//r/+//9//z//P/8//z//f/9//3//f/9//3//f/+//7//v/+//////8A
AAAAAAAAAAEAAQABAAIAAwADAAMAAwADAAMABAAEAAUABQAGAAYABgAGAAcABwAHAAgA
CAAIAAkACQAKAAoACgALAAkACQAKAAoADAAMAAwADAALAAsACwAMAAwADAAMAA0ADQAN
AA4ADgAQABAAEAAQABAAEAAQABAAEAAPAA8ADwAOAA4ADgAOAA0ADAAMAAwACwAKAAkA
CQAJAAgACAAIAAgABgAGAAYABQAEAAQABAAEAAQABAAEAAQABAAEAAQABQAFAAUABAAD
AAMAAwADAAIAAgACAAIAAgADAAMAAwADAAMAAwADAAMAAwADAAMAAwADAAMAAwADAAMA
AwADAAMAAwADAAMAAQACAAIAAgABAAEAAQABAAEAAAAAAAAA///////////////////+
//7//v/+//7/AAAAAAAAAAD//////////////////////f/8//z//P/8//z//P/9//3/
/P/8//z//P/8//z//P/6//r/+//7//v/+//7//v/+v/6//n/+f/5//n/+f/6//r/+v/6
//r/+v/5//n/+f/5//n/+v/4//j/+P/4//j/+P/4//j/+P/4//f/9//3//f/+P/4//r/
+v/7//v/+f/6//r/+//8//3//v/+/////////wEAAQACAAMAAwADAAUABQAFAAQABAAD
AAIAAgACAAIAAQABAAAA//////7//v/9//z/+f/5//n/+f/4//j/9//2//f/9//3//b/
9f/1//T/8//x//H/8f/x//H/8f/x//H/8P/w//D/8f/x//H/8f/x//H/8f/w/+7/7f/s
/+v/6P/j/9//4f/r//z/EgApAEsAeQCmANAA6ADcALoAnwCTAH8AWwA4ACUAGgAUABAA
CwADAPz//v/+//7//f/6//f/9f/1//L/8v/y//H/8P/v/+//7//v/+3/7f/u/+7/7P/s
/+z/7P/u/+7/7v/u/+7/7v/u/+//8f/w//D/8P/w//D/8P/x/+//7//v/+//8f/x//H/
8f/x//L/8v/y//D/8P/w//D/8f/y//P/9f/1//X/9f/1//P/9P/0//X/9f/0//T/9P/0
//X/9f/1//f/9//3//f/+P/4//j/+P/5//n/+v/6//z//P/9//3//f/+///////9//3/
/f/9//7//v//////AAAAAAAAAAABAAEAAQACAAQABAAFAAUABgAGAAYABwAHAAcACAAI
AAkACgALAAwADAALAAoACgAMAAwADAANAAsACwAMAAwADAAMAAwADAAMAAwADAAMAA4A
DQANAA0ADAAMAAwADAAJAAgACAAIAAkACAAHAAcABwAGAAYABgAGAAQABAAEAAMAAgAC
AAIAAgACAAIAAgACAAIAAgACAAMAAwADAAIAAwADAAMAAwAEAAQABAAEAAIAAwADAAMA
AwADAAMAAwAFAAUABQAFAAUABQAFAAUABQAFAAUABQADAAMAAwADAAMABAAEAAQABQAF
AAUABQABAP7//P/6//f/9f/z//H/8P/v/+7/7P/q/+r/6v/q/+j/6P/o/+j/6f/p/+n/
6f/n/+f/5//n/+f/5v/m/+b/5v/m/+b/5//p/+j/6P/o/+j/6P/o/+j/6P/o/+n/6f/o
/+f/5v/l/+b/5v/l/+X/5//n/+f/6P/q/+r/6P/o/+j/6P/o/+j/6P/o/+j/6P/n/+f/
5//n/+j/6P/o/+j/6f/p/+v/7P/s/+3/7v/v//D/8P/x//H/8f/z//P/9P/1//X/9//5
//n/+f/5//r/+v/6//j/+P/4//f/9//2//X/9f/y//L/8f/w/+//7//v/+//7v/u/+3/
7P/t/+3/7f/s/+3/7f/s/+v/6v/p/+j/5//p/+n/6f/p/+j/6P/o/+n/6f/p/+n/6f/n
/+n/6P/o/+f/5P/f/9r/1f/R/9H/2f/q/wAAGQA5AF8AjAC8AOQA8ADcAMUAtwCjAHsA
SgArABYABAD6//v/9//w/+7/8P/w//H/8P/t/+v/6//q/+b/5v/l/+T/4//j/+P/4//h
/+H/4v/i/+L/4v/i/+L/4v/i/+L/4v/i/+L/4v/j/+P/4v/i/+L/4v/i/+L/4//j/+P/
4//j/+H/4f/h/+H/4//k/+T/5P/i/+L/4v/i/+T/5P/k/+X/4//j/+P/4//j/+T/5P/l
/+X/5P/k/+T/5P/l/+X/5f/n/+f/5//n/+b/5v/m/+b/5f/l/+b/5v/o/+j/6f/p/+n/
6v/r/+v/6//r/+v/6//s/+z/7f/t/+7/7v/u/+7/7//v/+//8P/w//D/8f/x//T/9P/0
//X/8//z//T/9P/0//T/9P/0//f/9//3//j/+P/4//j/+f/5//n/+v/6//r/+v/6//r/
+v/6//r/+v/6//n/+f/5//b/9v/2//b/8//y//L/8v/v/+7/7f/t/+3/7P/s/+z/6v/o
/+j/6P/p/+j/6P/o/+j/6P/o/+j/6P/o/+j/6P/n/+f/5//m/+f/5//n/+f/5v/m/+b/
5v/m/+f/5//n/+f/5//n/+f/5//n/+f/5//n/+f/5//n/+f/5//n/+f/5//n/+f/5//p
/+r/6v/q/+n/6f/p/+n/6f/o/+j/6P/p/+n/6f/p/+n/6f/p/+j/6P/o/+j/6P/o/+j/
6P/o/+f/5//n/+f/5//n/+f/5//n/+b/5v/m/+b/5v/m/+f/6f/o/+j/6P/m/+b/5v/m
/+b/5v/n/+f/5//n/+f/5//m/+b/5f/l/+X/5//n/+j/6P/o/+j/6P/m/+b/5v/m/+b/
5v/l/+X/5//n/+j/6P/m/+b/5//n/+f/6P/o/+n/6v/r/+z/7P/t/+3/7f/v//H/8v/z
//P/8f/z//P/8//1//b/9v/2//T/9P/0//P/8//y//H/8f/w//D/7//u/+3/7f/t/+3/
7P/s/+v/6v/p/+n/6f/o/+n/6f/o/+f/5f/l/+X/5f/l/+X/5f/l/+T/5P/k/+X/5f/l
/+X/5f/l/+X/5P/k/+H/3v/b/9j/0//N/83/0//i//b/DwAtAFMAggC0AOYA/ADuANMA
wQCvAIcAVgAxAB4ADAAAAP//9//w/+7/8P/w//H/8P/t/+v/6f/o/+b/5v/l/+T/4f/h
/+H/4f/f/9//4P/g/+D/4P/g/+D/4P/g/+D/4P/i/+L/4v/j/+H/4P/g/+D/4P/g/+D/
4f/j/+P/4//j/+P/4//j/+P/4//k/+T/5P/i/+L/4v/i/+L/4v/i/+P/5f/l/+X/5f/l
/+b/5v/n/+f/5v/m/+b/5v/n/+f/5//n/+f/5//n/+j/6P/o/+j/6f/p/+r/6v/q/+r/
6//r/+n/6v/r/+v/6//r/+v/6//s/+z/7f/t//D/8P/w//D/8f/x//H/8v/y//L/8//z
//T/9P/0//X/8//z//T/9P/2//b/9v/2//f/9//3//j/+P/4//j/+f/5//n/+v/6//r/
+v/6//r/+v/6//r/+v/6//n/+f/5//j/+P/4//j/9//2//b/9v/1//T/8//z//H/8P/w
//D/8P/u/+7/7v/v/+7/7v/u/+z/7P/s/+z/7P/s/+z/7P/r/+v/6//q/+v/6//r/+v/
6v/q/+r/6v/q/+v/6//r/+v/6//r/+v/6//r/+v/6//r/+v/6//r/+n/6f/p/+n/6//r
/+v/6//p/+r/6v/q/+n/6f/p/+n/6f/o/+j/6P/p/+n/6f/p/+n/6f/p/+j/6P/o/+j/
6P/q/+r/6v/q/+n/6f/p/+n/5//n/+f/5//n/+b/5v/m/+b/5v/m/+f/5//m/+b/5v/m
/+b/5v/m/+b/5v/n/+f/5//n/+f/5//o/+j/5//n/+f/5//n/+j/6P/o/+b/5v/m/+b/
5v/m/+b/6P/o/+j/6P/o/+j/5//n/+f/5//o/+j/5v/m/+f/5//n/+j/6P/p/+r/6//s
/+z/7f/t/+3/7//v//D/8f/x//H/8//z//P/9f/2//b/9v/0//T/9P/z//H/8P/v/+//
7v/u/+3/7P/r/+v/6//r/+z/7P/r/+r/5//n/+f/5v/l/+X/5P/j/+H/4f/h/+H/4f/h
/+H/4f/i/+L/4v/j/+H/4f/h/+H/4//j/+L/4v/f/97/3f/a/9X/0f/N/8//3P/w/wcA
IwBHAHIAogDSAOgA2AC1AKEAkwB1AEgAJQAUAAYA/v/9//f/7v/u/+7/7P/r/+z/6f/n
/+X/5P/i/+L/4f/g/9//3//f/9//3f/d/97/3v/c/9z/3P/c/9z/3P/c/9z/3P/c/9z/
3f/d/9z/3P/c/9z/3P/c/93/3f/d/93/3f/d/93/3f/d/93/3v/e/97/3v/e/97/3v/e
/97/3v/f/9//3//f/9//3//g/+D/4f/j/+L/4v/i/+L/4//j/+P/4f/h/+H/4f/k/+T/
5P/k/+X/5f/m/+b/5v/m/+f/5//n/+j/6f/p/+n/6f/p/+n/6v/q/+v/6//s/+z/7P/s
/+//7//v//D/8P/w//H/8f/y//L/8v/z//P/8//0//T/8v/y//L/8v/z//P/8//0//T/
9P/0//X/9f/1//b/9v/2//b/9v/2//b/9v/2//b/9v/1//X/9f/0//T/9P/0//P/8v/y
//L/8//y//H/8f/x//D/8P/w//D/7v/u/+7/7f/s/+z/7P/s/+z/7P/s/+z/7P/s/+z/
6//r/+v/6v/r/+v/6//r/+r/6v/q/+r/6v/r/+v/6//r/+v/6//r/+v/6//r/+v/6//r
/+v/6//t/+3/7f/t/+v/6//r/+v/6//s/+z/7P/r/+v/6//r/+v/6v/q/+r/6f/p/+n/
6f/r/+v/6//q/+z/7P/s/+z/6//q/+n/6P/p/+n/6f/p/+n/6f/p/+n/6f/o/+j/6P/q
/+r/6v/r/+n/6P/o/+j/6P/o/+j/6P/o/+j/6f/p/+n/6f/p/+n/6P/o/+f/5//n/+f/
5//o/+j/6P/o/+j/6v/p/+n/6f/p/+j/6P/o/+j/6P/o/+j/6P/o/+j/6P/n/+f/5//n
/+j/6P/o/+j/6f/p/+n/6v/q/+v/7P/t/+7/7v/x//H/8f/z//H/8v/z//P/8//1//X/
9f/1//b/9v/2//T/9P/0//P/8f/w/+//7//s/+z/6//q/+v/6//r/+v/7P/s/+v/6v/n
/+f/5//m/+X/5f/k/+P/4//j/+P/4//h/+H/4f/h/+H/4v/j/+X/4//j/+P/4//j/+P/
4P/e/9//4P/d/9r/1f/T/9P/2//s/wIAGwA9AGcAlADCANoAzACmAI0AgwBvAEsAKgAX
AA4ABgACAP3/8//u/+7/7v/u/+3/7P/p/+f/5f/k/+D/4P/f/97/3f/d/93/3f/d/93/
3v/e/9z/3P/c/9z/3v/e/97/3v/e/97/3v/f/9//3v/e/97/3v/e/97/3//f/9//3//f
/93/3f/d/93/3f/e/97/3v/g/+D/4P/g/+D/4P/g/+H/3//f/9//3//f/+D/4P/h/+H/
4P/g/+D/4P/h/+H/4f/h/+H/4f/h/+L/4v/i/+L/4//j/+T/5P/m/+b/5//n/+X/5v/n
/+f/5//n/+f/5//o/+j/6f/p/+j/6P/o/+j/6//r/+v/7P/q/+r/6//r/+r/6v/q/+v/
6//r/+z/7P/s/+z/7P/s/+//7//v//D/7v/u/+7/7//v/+//8P/w//D/8P/w//D/7//u
/+3/7P/u/+3/7f/t/+7/7v/u/+7/7f/s/+z/7P/p/+j/5//n/+f/5v/m/+b/6P/m/+b/
5v/j/+L/4v/i/+L/4v/i/+L/4v/i/+L/4v/h/+H/4f/g/+H/4f/h/+H/4v/i/+L/4v/i
/+P/4//j/+H/4f/h/+H/4f/h/+H/4f/h/+H/4f/h/+H/4f/h/+H/4f/h/+H/4f/h/+L/
4v/i/+H/4f/h/+H/4f/g/+D/4P/h/+H/4f/h/+D/3//e/9z/3P/c/9z/3P/c/9z/3P/c
/93/3f/d/93/3f/d/93/3f/d/9z/3P/c/9r/2v/a/9v/2//a/9r/2v/a/9r/2v/a/9r/
2v/b/9v/2f/Z/9n/2f/a/9r/2f/Z/9v/2//b/9z/2v/a/9r/2v/a/9r/2v/a/9r/2v/a
/9r/2f/Z/9n/2f/a/9r/3P/c/93/3f/d/97/3v/f/+D/4f/i/+L/5f/l/+X/5//l/+b/
5//n/+X/5//n/+f/6f/q/+r/6v/o/+j/6P/n/+b/5v/m/+f/5P/k/+P/4v/g/9//3v/d
/97/3v/d/9z/3f/d/93/3P/Z/9n/2P/X/9n/2f/Z/9n/1//X/9f/1//Y/9j/2P/Z/9f/
1//X/9f/1//X/9b/1P/V/9T/0f/M/8f/xf/H/9H/4v/4/xUAOQBhAJAAvgDaANIAtgCh
AJUAdwBFABwABQD0/+b/5P/l/9//3v/g/+D/4P/h/97/2//Z/9f/1v/U/9T/0//S/9H/
0f/R/9H/z//P/9D/0P/Q/9D/0P/Q/9D/0P/Q/9D/0P/Q/9D/0f/R/9D/0P/Q/9D/0P/Q
/9H/z//P/8//z//P/8//z//P/9H/0v/S/9L/0v/S/9L/0v/Q/9D/0P/R/9P/0//T/9P/
0//U/9T/1f/T/9L/0v/S/9D/0f/R/9H/0//T/9P/0//U/9T/1P/U/9X/1f/W/9b/1v/W
/9f/1//X/9j/2f/Z/9n/2f/Z/9n/2P/Y/9n/2f/a/9r/2v/a/93/3f/d/97/3v/e/9//
3//e/97/3v/f/+H/4f/i/+L/4v/i/+L/4v/j/+P/4//k/+T/5P/k/+X/5f/l/+b/5v/m
/+b/5v/m/+T/5P/k/+T/5P/j/+P/4//h/+D/3//e/9//3v/e/97/2//a/9n/2f/X/9b/
1v/W/9b/1P/U/9T/1f/U/9T/1P/S/9L/0v/S/9D/0P/Q/9D/0f/R/9H/0P/P/8//z//P
/9D/0P/Q/9D/0v/T/9P/0//T/9P/0//T/9H/0f/R/9H/0f/R/9H/0f/R/9H/0f/R/9P/
0//R/w==
         </WaveFormData>
      </LeadData>
   </Waveform>
</RestingECG>
