# Supplementary material for: Detection of Left Atrial Enlargement Using a Convolutional Neural Network-Enabled Electrocardiogram
Source: Front Cardiovasc Med. 2020 Dec 17;7:609976. doi: 10.3389/fcvm.2020.609976 (PMC7773668; doi:10.3389/fcvm.2020.609976)
Supplement: Supplementary file 2 [file Data_Sheet_2.ZIP › normal1/1802010198_8182_0000001A.XML]

<?xml version="1.0" encoding="Windows-1252"?>
<!DOCTYPE RestingECG SYSTEM "restecg.dtd">
<RestingECG>
   <PatientDemographics>
      <PatientID>1802010198</PatientID>
      <PatientAge>79</PatientAge>
      <AgeUnits>Years</AgeUnits>
      <Gender>Male</Gender>
      <PatientLastName>dengshunrong</PatientLastName>
   </PatientDemographics>
   <TestDemographics>
      <DataType>Resting</DataType>
      <Site>1</Site>
      <AcquisitionDevice>MAC55</AcquisitionDevice>
      <Status>Unconfirmed</Status>
      <Priority>Normal</Priority>
      <AcquisitionTime>08:33:45</AcquisitionTime>
      <AcquisitionDate>07-11-2015</AcquisitionDate>
      <CartNumber>1</CartNumber>
      <AcquisitionSoftwareVersion>009C</AcquisitionSoftwareVersion>
      <XMLSourceVersion>MAC5000 v1.0</XMLSourceVersion>
   </TestDemographics>
   <RestingECGMeasurements>
      <VentricularRate>70</VentricularRate>
      <AtrialRate>70</AtrialRate>
      <PRInterval>148</PRInterval>
      <QRSDuration>98</QRSDuration>
      <QTInterval>390</QTInterval>
      <QTCorrected>421</QTCorrected>
      <PAxis>45</PAxis>
      <RAxis>-42</RAxis>
      <TAxis>28</TAxis>
      <QRSCount>12</QRSCount>
      <QOnset>214</QOnset>
      <QOffset>263</QOffset>
      <POnset>140</POnset>
      <POffset>189</POffset>
      <TOffset>409</TOffset>
      <ECGSampleBase>500</ECGSampleBase>
      <ECGSampleExponent>0</ECGSampleExponent>
   </RestingECGMeasurements>
   <Diagnosis>
      <Modality>Resting</Modality>
         <StatementCount>3</StatementCount>
         <LabelText>12SL ��ϳ���</LabelText>
      <DiagnosisStatement>
         <StmtFlag>ENDSLINE</StmtFlag>
         <StmtText>�������</StmtText>
      </DiagnosisStatement>
      <DiagnosisStatement>
         <StmtFlag>ENDSLINE</StmtFlag>
         <StmtText>������ƫ</StmtText>
      </DiagnosisStatement>
      <DiagnosisStatement>
         <StmtFlag>ENDSLINE</StmtFlag>
         <StmtText>�쳣 ECG</StmtText>
      </DiagnosisStatement>
   </Diagnosis>
   <Waveform>
      <WaveformType>Rhythm</WaveformType>
      <WaveformStartTime>0</WaveformStartTime>
      <NumberofLeads>8</NumberofLeads>
      <SampleType>CONTINUOUS_SAMPLES</SampleType>
      <SampleBase>500</SampleBase>
      <SampleExponent>0</SampleExponent>
      <HighPassFilter>16</HighPassFilter>
      <LowPassFilter>150</LowPassFilter>
      <ACFilter>NONE</ACFilter>
      <LeadData>
         <LeadByteCountTotal>10000</LeadByteCountTotal>
         <LeadTimeOffset>0</LeadTimeOffset>
         <LeadSampleCountTotal>5000</LeadSampleCountTotal>
         <LeadAmplitudeUnitsPerBit>4.88</LeadAmplitudeUnitsPerBit>
         <LeadAmplitudeUnits>��V</LeadAmplitudeUnits>
         <LeadHighLimit>2147483647</LeadHighLimit>
         <LeadLowLimit>268435456</LeadLowLimit>
         <LeadID>I</LeadID>
         <LeadOffsetFirstSample>0</LeadOffsetFirstSample>
         <FirstSampleBaseline>0</FirstSampleBaseline>
         <LeadSampleSize>2</LeadSampleSize>
         <LeadOff>FALSE</LeadOff>
         <BaselineSway>FALSE</BaselineSway>
         <ExcessiveACNoise>FALSE</ExcessiveACNoise>
         <MuscleNoise>FALSE</MuscleNoise>
         <LeadDataCRC32>3692616482</LeadDataCRC32>
         <WaveFormData>
+//7//v/+//7//v/+//6//r/+v/5//n/+//7//v/+//7//n/9v/2//L/7v/u//X/AAAN
ABgAJwA5AEoAWwBtAHgAeABvAGMATQAxABgA/v/j/8n/vv+8/7z/uP+2/7j/vv/H/87/
0f/T/9r/4//s//H/9f/2//X/9//3//n/+f/3//f/9//4//v/+//7//v/+//7//v/+//6
//r/+v/6//v//f/+/////f///////v8AAAAAAAAAAP7/AAAAAAAAAAABAAEAAQABAAEA
AgACAAMAAwADAAUABQAFAAUABQAGAAYABwAHAAkACgAKAAoADAAMAA0ADgAOAA4ADwAQ
ABEAEQASABMAEwAUABUAFgAZABkAGQAZABgAGgAbABsAGwAdAB4AHgAfAB8AHwAfACAA
IAAgACAAIgAiACIAIAAgACAAIAAfABwAHAAcABwAGQAYABgAFwAUABMAEQAPABEADwAP
AA0ADAALAAoACQAHAAcABgAFAAQAAwACAAIAAgACAAAA//////////////z//P/8//z/
/P/8//z//P/8//z//P/8//r/+f/5//n/+f/4//j/+P/5//r/+//9//v/+//7//v//f/9
//3//f/7//v/+//7//v/+//8//z//P/8//z//P/8//z//P/8//z//f/9//3//f/9//3/
/f/9//3//f/9//3//f/+//7/+//7//v/+//9//3//f/9//r/+v/7//z//P/7//v/+v/6
//v/+//7//3//f/9//3//P/8//3//f/8//z//P/8//z//P/8//z/+v/6//r/+v/6//r/
+v/6//v/+//7//v/+//7//z//P/8//z/+//7//v/+//7//v/+//7//v/+//7//v/+//6
//r/+//7//v/+//7//v/+//7//v/+//7//v/+//7//v/+//7//v/+//7//v/+//7//v/
+//7//v////9//z/+v/6//r/+v/8//z//P/9//3//f///wAAAAAAAAAAAAAAAAAAAAAB
AAMAAwAFAAYACAAJAAoACwALAAwADQANAA0ACwAKAAoACgAKAAoACQAGAAUABAAEAAMA
AAD///3//f/8//v/+//7//v/+f/5//r/+v/5//n/+f/5//n/+f/3//f/9//3//j/+P/4
//f/9//3//f/9//1//f/9//2//T/8v/w//D/9/8CAA8AHAApADkATABbAGkAbABoAF0A
TQA1AB0ABgDs/9H/vf+4/7j/sv+w/7b/vP/C/8n/zP/P/9X/4P/n/+r/7//z//T/9f/1
//X/9f/3//f/+f/5//j/+f/5//n/+f/5//n/+f/5//z//P/8//z/+v/7//v/+//5//v/
+//6//z//P/8//z//P/+//7//v/+//////////////8AAAAA////////AQADAAMAAwAD
AAQABAAFAAUABQAGAAYABgAIAAgACQAKAAwADAANAA4ADwAPABAAEQAPABAAEQASABUA
FQAVABUAFAAWABcAFwAVABcAGAAYABsAGwAbABsAHAAcABwAHAAcABwAHAAaABgAGAAY
ABcAFgAWABYAFgATABIAEgARABAADwANAAsADQALAAsACQAGAAUABAADAAEAAQAAAP//
AAD///7//v/+//7//P/7//n/+f/5//n/+v/6//r/+v/4//j/+P/4//b/9v/2//b/+P/3
//f/9//3//b/9v/2//T/9P/0//X/9f/1//X/9f/z//P/8//z//P/8//z//P/8//z//T/
9P/0//T/9P/0//b/9v/2//b/9P/1//X/9f/3//f/9//3//f/9//3//f/9//3//j/+P/1
//X/9f/1//X/9f/1//X/9v/2//f/+P/4//f/9//2//T/9f/1//X/9f/1//X/9f/0//T/
9f/1//b/9v/2//b/9P/0//T/9P/2//b/9v/2//b/9v/2//b/9f/1//X/9f/z//P/9P/0
//T/9P/z//P/9f/1//X/9f/z//P/8//z//X/9f/1//T/8v/z//P/8//z//P/8//z//X/
9f/1//X/8//z//P/8//1//X/9f/1//P/8//z//P/9f/1//f/+P/3//b/9f/0//b/9v/2
//f/9//3//n/+v/4//j/+P/4//j/+P/4//n/+//7//3//v/+////AAABAAEAAgADAAMA
AwABAAAAAAACAAIAAgABAP7//f/8//z/+//4//f/9f/1//T/8//z//P/8//x//H/8v/y
//H/8f/v/+//7//v/+//7//v/+//7v/u/+7/7f/t/+3/7f/t/+//7f/t/+7/7P/q/+j/
5v/r//j/AwAQAB0AKwA8AEkAVwBgAF4AUwBFADEAGQACAOr/z/+5/7D/rv+s/6r/rP+w
/7j/vf/C/8f/z//U/9n/4P/l/+n/6v/r/+v/7f/t/+3/7f/v/+//7v/v/+//7//v//H/
8f/x//H/8v/y//L/8v/y//P/8//z//H/8//z//L/9P/0//T/9P/y//T/9P/0//T/9f/1
//X/9f/1//b/9v/3//f/9//5//n/+f/5//n/+v/6//v/+//9//7//v/+//7//v///wAA
BAAEAAUABgAHAAcACAAJAAcACAAJAAoADQANAA0ADQAOABAAEQARABEAEwAUABQAEwAT
ABMAEwAWABYAFgAWABQAFAAUABIAEgASABIAEQAQABAAEAAQAA4ADgAPAA8ADgANAAsA
CQAJAAcABwAFAAIAAQAAAP////////7//f/6//n/+P/4//j/+P/2//X/9f/1//X/9f/0
//T/9P/0//L/8v/y//L/8v/y//L/8v/0//P/8//z//P/8v/y//L/8f/w/+//7//x//H/
8f/x//H/8f/x//H/8f/x//H/8f/x//H/8v/y//L/8v/y//L/8v/y//L/8v/y//P/8//z
//P/8//z//P/9f/1//X/9f/1//X/9v/2//f/9//3//f/9//3//f/9//2//b/9//4//b/
9f/1//T/9P/1//X/9f/1//X/9f/1//T/9P/1//X/8v/y//L/8v/0//T/9P/0//T/9P/0
//T/9P/0//T/9P/z//P/8//z//P/8//0//T/9v/2//X/9f/1//X/9f/1//P/8//z//P/
9f/1//X/9P/z//P/8v/x//P/8//z//P/9f/1//X/9f/1//X/9f/1//P/8//z//P/8//z
//P/8//1//X/9f/1//X/9f/1//X/9//4//j/9v/4//j/+P/4//j/+P/4//n/+//7//3/
/v/+//7//v/+//7//v/+/////////wEAAgAGAAcACAAJAAkACgALAAsACwAJAAgACAAG
AAYABgAFAAYABQAEAAQAAwAAAP///f/9//z/+//7//n/+f/3//f/+P/4//f/9//5//n/
+f/5//f/9//3//f/9v/2//b/9f/1//X/9f/1//f/+f/3//T/9P/y//D/8P/v//T/AQAO
ABkAJwA6AE0AXQBqAHIAcQBlAFMAPwAoAAwA8f/X/8T/vv++/7r/tP+2/7z/w//I/83/
0//a/9//6P/t//H/8v/1//f/9f/3//f/9f/1//f/+P/3//f/9//3//v/+//7//v//P/8
//z//P/8//3//f/9//v//f/9//z//v/+//7//v/8//7//v/+/wAAAQABAAEA/////wAA
AAABAAEAAQADAAMAAwADAAMABgAGAAcABwAHAAgACAAIAAoACgALAAwADAAMAA0ADgAR
ABEAEgATABMAFAAVABYAFQAVABUAFQAYABoAGwAbABkAGwAcABwAHwAfAB8AHwAeAB4A
HgAeACAAIAAgAB4AHgAeAB4AHQAcABwAHAAcABkAGAAYABcAFAATABEADwARAA8ADwAN
AAwACwAKAAkABwAHAAYABQAEAAMAAgACAAAAAAD+//3//f/9//3//f/+//7//v/+//z/
/P/8//z//P/8//z//P/8//v/+//7//v/+v/6//r//P/8//z//f/7//v/+//7//v/+//7
//v/+//7//v/+//7//v//P/8//7//v/+//7//P/8//z//P/8//3//f/9////////////
///////////9//3//v/+///////////////////////+//7///8AAP7//f/9//z//P/9
//3//f/9//3//f/9//z//P/9//3//v/+//7//v/8//z//P/8//7//v/+//7//P/8//z/
/P/9//3//f/9//3//f/+//7//v/+//3//f/9//3//f/9//3//f/9//3//f/9//3//P/+
//////////3//f/9//3///////////////////////3//f/9//3//f/9//3//f//////
//////3//f/9//3//f/+//7//v/8//7//v/+//7//v/+//7//v/+////AQABAAMABAAE
AAQABAAEAAIAAgACAAMABQAFAAcACAAMAA0ADgAPAA0ADgAPAA8ADwANAAwADAAMAAwA
DAALAAoACQAIAAgABwAEAAMAAQD///7//f/9//3//f/7//v//P/8//v/+//7//v/+//7
//n/+f/5//n/+v/6//r/+f/5//n/+f/5//f/+f/5//j/9P/0//L/8v/z//z/BwAUACEA
MQBCAFMAZwB0AHgAdQBrAFcAPQAkAAwA8f/X/8b/vv++/7r/tv+4/8D/xf/K/8//1f/c
/+P/7P/x//X/9v/3//f/+f/5//f/+f/5//n/+v/7//v/+//7//3//f/9//3//v/+//7/
/v/+////////////AQABAAAA/v/+//7//v8AAAIAAgACAAIAAwADAAMAAwADAAQABAAF
AAUABQAHAAcABwAHAAcACAAIAAkACQAJAAoACgAKAAwADAANAA4AEAAQABEAEgATABMA
FAAVABUAFgAXABgAGQAZABkAGQAaABwAHQAdAB8AIQAiACIAIQAhACEAIQAiACIAIgAi
ACIAIgAiACAAIgAiACIAIQAeAB4AHgAeABsAGgAaABkAFgAVABMAEQATABEAEQAPAA4A
DQAMAAsACwALAAoACQAIAAcABgAGAAQABAACAAEAAQABAAEAAQAAAAAAAAAAAAAAAAAA
AAAA/v/+//7//v/+//3//f/9/////v/+//7//P/8//z//f////////////3//f/9//3/
///////////9//3//v/+//7//v/+//7/AAAAAAAAAAD+////////////////////////
////////////AAAAAP/////////////////////+//7///8AAP7//f/9//z//v//////
//////////////7//v///////v/+//7//v8AAAAAAAAAAP7//v/+//7//v/+//7//v/9
//3//f/9//3//f/+//7//v/+//3//f/7//v/+//7//3//f/9//3/+//7//v/+v/8//3/
/f/9//v/+//7//v/+//7//v/+//9//3//f/9//v/+//7//v//f/9//3//f/7//v/+//7
//3//f/9//3/+//8//z//P/8//z//P/8//z//P/8//7//v/+/////////wEAAgAAAAAA
AAAAAAAAAAAAAAEABAAFAAgACgAMAA0ADgAPAA4ADgAOAA0ADwANAAwADAAMAAwADAAL
AAgABwAGAAYABQACAAEA///9//z/+//7//v/+//5//n/+v/6//n/+f/5//n/+f/5//n/
+f/5//n/+P/4//j/9//1//X/9f/1//f/9f/1//T/8v/w/+7/8v/7/wYAEwAgAC8AQQBU
AGMAbwB0AG4AYQBNADMAHQAEAOj/zf+//7z/uP+0/7T/tv+8/8L/x//O/9P/1//g/+n/
7v/x//H/8v/1//X/9f/3//n/+f/3//f/+P/5//n/+f/5//v/+//7//v//P/8//z//P/8
//3//f/9//v//f/9//z//v/+//7//v/+/wAAAAAAAAAAAQABAAEAAQABAAIAAgADAAMA
AwAFAAUABQAFAAUABgAGAAcABwAHAAgACAAIAAoACgALAAwADgAOAA8AEAARABEAEgAT
ABMAFAAVABYAFwAXABcAFwAaABwAHQAdABsAHQAeAB4AHwAfAB8AHwAgACAAIAAgAB4A
HgAeABwAHAAcABwAGwAYABgAGAAYABcAFgAWABUAFAATABEADwANAAsACwAJAAoACQAI
AAcAAwADAAIAAQACAAEAAAAAAAAAAAD+//3//f/9//3//f/8//z//P/8//z//P/8//z/
+v/6//r/+v/8//v/+//7//n/+P/4//j/+v/6//r/+//7//v/+//7//v/+//7//v/+//7
//v/+//7//v//P/8//z//P/8//z/+v/6//r/+v/6//v/+//7//3//f/9//3/+//7//v/
+//9//3//v/+//3//f/9//3//f/9//3//f/8//z//f/+//z/+//7//r/+v/7//v/+//7
//v/+//7//r/+v/7//v/+v/6//r/+v/6//r/+v/6//r/+v/6//r//P/8//z//P/5//n/
+f/5//n/+f/6//r/+v/6//n/+f/5//n/+f/5//v/+//7//v/+f/5//n/+P/4//n/+f/5
//v/+//7//v/+f/5//n/+f/5//n/+f/5//n/+f/5//n/+//7//v/+//7//n/+f/5//r/
/P/8//z//P/6//r/+v/7//v/+//9//7//P/8//z//P/8//z//P/9//////8BAAIABAAF
AAYABwAHAAgACQAJAAkABwAGAAYABgAGAAYABQAEAAMAAgACAAEA/v/9//v/+f/4//f/
9//5//n/9//3//b/9v/1//X/9f/1//X/9f/z//P/8//z//L/8v/y//H/8//z//P/8//x
//P/9f/y//D/7v/s/+r/7//4/wMAEgAdACsAOgBJAFUAYABkAF0ATQA3AB8ABgDw/9f/
wf+2/7T/sP+q/6z/tP+8/8H/yP/N/9H/2P/f/+L/5//t/+7/7//v/+//8f/z//P/8//x
//D/8v/z//T/9f/1//X/9f/1//b/9v/2//b/+P/5//n/+f/3//n/+f/4//j/+P/4//j/
+v/8//z//P/6//v/+//7//v/+//8//z//f/9//3//////////////wAAAAABAAEAAQAC
AAIAAgAEAAQABQAGAAcABgAGAAYACQAJAAoACwALAAwADQAOAA8ADwAPAA8AEAASABMA
EwARABMAFAAUABUAFQAVABUAGAAYABgAGAAWABYAFgAUABYAFgAWABUAFAAUABQAFAAR
ABAAEAAPAAwACwAJAAcABwAFAAUAAwACAAEAAAD///3//f/8//v//P/7//r/+v/6//r/
+P/3//f/9//3//f/9v/2//b/9v/2//b/9v/2//T/9P/0//T/9P/z//P/8//1//T/9P/0
//T/9P/0//X/8//z//P/8//z//P/8//z//P/8//z//P/8//z//T/9P/0//T/9P/0//b/
9v/2//b/9v/3//f/9//3//f/9//3//X/9f/1//X/9//3//j/+P/3//f/9//3//f/9//3
//f/9v/2//f/+P/4//f/9//2//j/+f/5//n/9//3//f/9//2//b/9//3//b/9v/2//b/
9v/2//b/9v/2//b/9v/2//b/9v/2//b/9//3//f/9//1//X/9v/2//b/9v/1//X/9f/1
//X/9f/3//f/9//3//X/9f/1//T/9v/3//f/9//3//f/9//3//f/9//3//f/9//3//f/
9//1//X/9f/1//X/9f/1//X/9//1//H/8//2//b/9v/2//b/9v/2//b/9//3//f/+f/6
//r/+v/6//r/+P/4//j/+f/7//v//f/+/wAAAQACAAMAAwAEAAUABQAHAAUABAAEAAQA
BAAEAAMABAADAAIAAgABAP7//f/7//n/+P/3//f/9f/1//P/8//2//b/9f/1//X/9f/1
//X/8//z//P/8//0//T/9P/z//P/8//z//P/8//z//H/8v/y//D/7v/q/+n/8v///woA
FQAhADAAQwBTAF4AZgBlAF0ATQA5ACAACADv/9X/wP+2/7b/tv+y/7L/uP+//8T/yf/P
/9T/3f/k/+n/7f/y//P/8//1//X/8//z//X/9//4//f/9//3//f/9//3//f/9//4//j/
+P/4//j/+f/5//n/+f/7//v/+v/6//r/+v/6//r//P/8//z//P/9//3//f/9//3//v/+
//3//f/9////AQABAAEAAQACAAIAAwADAAUABgAGAAYABgAGAAcACAAKAAoACwAMAA0A
DQAOAA8ADwAQABEAEgATABMAEwATABQAFgAXABcAFwAZABoAGgAbABsAGwAbABwAHAAc
ABwAHgAeAB4AHAAaABoAGgAZABgAGAAYABgAFwAWABYAFQAUABMAEQAPAA8ADQANAAsA
CgAJAAgABwAFAAUABAADAAIAAQAAAAAA/v/+//z/+//9//3//f/9//r/+v/6//r/+P/4
//j/+P/6//r/+v/6//r/+f/5//n/+f/4//j/+P/4//j/+P/5//f/9//3//f/+f/5//n/
+f/5//n/+f/5//n/+f/6//r/+P/4//j/+P/4//j/+P/4//j/+f/5//n/+f/5//n/+f/7
//v/+//7//n/+f/6//r/+f/5//n/+f/7//v/+//7//r/+v/7//z//P/7//v/+v/6//v/
+//7//n/+f/5//n/+v/6//v/+//6//r/+v/6//r/+v/6//r/+v/6//r/+v/6//r/+v/6
//n/+f/5//n/+f/5//r/+v/4//j/9//3//n/+f/5//n/+//7//v/+//5//n/+f/4//r/
+//7//v/+f/5//n/+f/3//f/9//3//n/+f/5//n/+f/5//n/+f/5//n/+f/5//n/+f/5
//n/+f/5//n/+f/5//r/+v/6//z//P/6//j/+v/6//r/+v/6//r/+v/7//3//f///wAA
/v/+//7//v/+//7//v///wEAAQADAAQACAAJAAoACwAJAAoACwALAA0ACwAKAAoACgAK
AAoACQAIAAcABgAGAAUAAgABAP//+//6//n/+f/5//n/9//3//j/+P/3//f/+f/5//n/
+f/3//f/9//3//j/+P/4//f/9//3//f/9//5//f/9f/2//T/8v/w/+7/8f/6/wcAEgAf
AC8AQABPAGEAcAB0AHEAZQBTADsAIAAIAO3/1f/E/77/vP+6/7j/uv++/8H/xv/N/9X/
3P/j/+r/7//1//b/9//3//f/+f/5//n/+f/3//j/+//7//v/+//7//v/+//7//z//P/8
//z//P/9//3//f/9///////+//7//v/+//7/AAACAAIAAgAAAAEAAQABAAMAAwAEAAQA
BQAFAAUABwAHAAcABwAHAAgACAAJAAkACQAKAAoACgAMAAwADQAOABAAEAARABIAEQAR
ABIAEwAVABYAFwAYABkAGQAZABkAGgAcAB0AHQAdAB8AIAAgACEAIQAhACEAIgAiACIA
IgAkACQAJAAiACAAIAAgAB8AHgAeAB4AHgAbABoAGgAZABoAGQAXABUAEwARABEADwAO
AA0ADAALAAsACwAKAAkABgAFAAQABAAEAAQAAgABAAMAAwADAAMAAAAAAAAAAAAAAAAA
AAAAAP7//v/+//7/AAD///////////7//v/+//z//P/8//3////////////9//3//f/9
/////////////////wAAAAD+//7//v/+//7//v/+//7/AAABAAEAAQD/////////////
/////////////wAAAAD//////////////////////v/+////AAAAAP/////+//7/////
///////////////+//7///////7//v/+//7/AAAAAAAAAAD+//7//v/+/wAAAAAAAAAA
/f/9//3//f/9//3//v/+//7//v/9//3//f/9//3//f/9//3//f/9//////////7//v//
/////////////////wEAAQABAAEA////////////////////////////////////////
////////////////AAAAAP7//v/+//7/AAAAAAAAAQABAAEAAwAEAAIAAgACAAIAAwAE
AAUABwAJAAkACwAMAAwADQAOAA8AEQASABMAEwARAA8ADgAOAA4ADgAOAA0ADgANAAwA
DAAJAAYABQADAP///v/9//3///////3//f/+//7//f/9//3//f/9//3//f/9//3//f/8
//z//P/7//v/+//7//v/+//7//v/+P/4//b/9P/y//n/BAARAB4ALQA9AE4AYwBxAHoA
eABxAGEASQAtABQA+v/h/8v/wv/A/77/uP+2/7z/xP/J/8z/0//b/+L/6f/w//X/+f/4
//f/+f/9//n/+f/7//v/+//8//3//f/9//3///////////8AAAAAAAAAAAAAAQABAAEA
AQADAAMAAgAAAAAAAAAAAAIABAAEAAQABAAFAAUABQAFAAUABgAGAAcABwAHAAkACQAJ
AAkACQAKAAoACwALAA0ADgAOAA4ADgAOAA8AEAASABIAEwAUABUAFQAWABcAFwAYABkA
GgAbABsAGwAbABwAHgAfAB8AHwAhACIAIgAjACMAIwAjACQAJAAkACQAJAAkACQAIgAi
ACIAIgAhACAAIAAgACAAHQAcABwAGwAYABcAFQATABMAEQARAA8ADgANAAwACwAJAAkA
CAAHAAYABQAEAAQABAAEAAIAAQABAAEAAQABAAAAAAAAAAAA/v/+//7//v/+//7//v/+
//7//f/9//3//f/8//z//P/+//7//v///////////////f/9//3//f/9//3//f/9//3/
/f/+//7//v/+//7//v/+//7//v/+//7///////////////////////////////////8A
AAAA//////////////////////7//v///wAAAAD//////v8AAAEAAQABAAAA///+//3/
/v/+///////+//7//v/+//7//v/+//7//v/+//7//v/+//7//v/+/////////////f/9
//7//v/+//7//f/9/////////////f/9//3//f/9//3//f/8//7/////////////////
///9//3//f/9//3//f/9//3//f/9//3//f////////////3//f/9//3//f/9//3//f/9
//7//v/+/wAA/v8AAAAAAAAAAP7//v/+/////////wEAAgACAAIAAgACAAQABAAEAAUA
BQAFAAcACAAMAA0ADgAPAA8AEAARABEADwANAAwADAAMAAwADAALAAwACwAKAAoABwAE
AAMAAQD///7//f/9//3//f/7//v//v/+//3//f/7//v/+//7//v/+//7//v//P/8//z/
+//5//n/+f/5//v/+//7//j/9v/0//L/8v/3/wAADQAaACUAMwBGAFcAZQByAHYAbQBf
AEkAMQAaAAAA5f/N/8D/vv+6/7b/uP+6/8D/yf/O/9H/1f/e/+X/7P/z//f/+P/5//v/
+//7//3//f/7//v//P/9//3//f/9/////////////v/+//7//v8AAAEAAQABAAEAAwAD
AAIAAgACAAIAAgACAAQABAAEAAQABQAFAAUABQAFAAYABgAHAAcABwAJAAkACQAJAAkA
CgAKAAsACwANAA4ADgAOAA4ADgAPABAAEAAQABEAEgAVABUAFgAXABcAGAAZABoAHQAd
AB0AHQAdAB4AHgAdAB0AHwAgACAAIQAhACEAIQAkACQAJAAkACIAIgAiACAAIgAiACIA
IQAeAB4AHgAeABsAGgAaABkAGgAZABcAFQATABEAEQAPAA4ADQAMAAsACQAJAAgABwAI
AAcABgAGAAYABgAEAAMAAwADAAMAAwAAAAAAAAAAAP7//v/+//7/AAAAAAAAAAD+//3/
/f/9//3//P/8//z//v/+//7////9//3//f/9////////////////////////////AAAA
AAAAAAAAAAAAAAAAAAAAAAD+//////////////////////////////8BAAEAAgACAAEA
AQABAAEAAQABAAEAAQAAAAAAAQACAAAA//////7/AAABAAEAAQABAAEAAQABAAAAAAAB
AAEAAAAAAAAAAAAAAAAAAAAAAAAAAAAAAAAA/v/+//7//v////////////////8AAAAA
/v/+//3//f/9//3//f/9/////////////f/9//3//P/8//3//f/9//3//f/9//3/////
//////////////////3//f/9//3//f/9//3//f/9//3//f/9//3//f/9//3////+//7/
/P/8//z//P/+//7//v////////8BAAIAAAAAAAAAAAACAAIAAgADAAMAAwAFAAYACAAJ
AAoACwALAAwADQANAA8ADQAMAAwACgAKAAoACQAKAAkACAAIAAcABAADAAEA///+//3/
/f/7//v/+f/5//r/+v/5//n/+//7//v/+//7//v/+//7//r/+v/6//n/+f/5//n/+f/5
//n/+//6//j/9v/0//L/9f/+/wkAFAAfAC0AOgBHAFkAZgBmAGEAVwBFADEAHAAEAOv/
0//C/7r/uv+2/7T/uv/A/8f/zP/R/9f/3P/j/+z/8f/1//j/+f/5//n/+//5//v/+//7
//r//P/9//7//////////////wAAAAAAAAAAAAABAAEAAQD//wEAAQAAAAIAAgACAAIA
AgAEAAQABAACAAMAAwADAAUABQAGAAYABwAHAAcACQAJAAkACQAJAAoACgALAAsACwAM
AAwADAAMAAwADQAOAA4ADgAPABAAEwATABQAFQAVABYAFwAYABkAGQAZABkAGgAcAB0A
HQAbAB0AHgAeAB8AHwAfAB8AIAAgACAAIAAiACIAIgAgACIAIgAiACEAHgAeAB4AHgAb
ABoAGgAZABgAFwAVABMAEwARABEADwAQAA8ADgANAAkACQAIAAcABgAFAAQABAAEAAQA
AgABAAMAAwADAAMAAAAAAAAAAAD+//7//v/+//7//v/+//7//v/9//3//f////7//v/+
//7//v/+/////v/9//z/+//9//3//f/9//3//f/9//3//f/9//7//v/+//7//v/+//7/
/v/+//7//v///////////////////////////////////wAAAAD//////////wEAAQAB
AAEAAAAAAAEAAgACAAEAAQAAAAAAAQABAAEAAQABAAEAAQAAAAAAAQABAAAAAAAAAAAA
AAD+/w==
         </WaveFormData>
      </LeadData>
      <LeadData>
         <LeadByteCountTotal>10000</LeadByteCountTotal>
         <LeadTimeOffset>0</LeadTimeOffset>
         <LeadSampleCountTotal>5000</LeadSampleCountTotal>
         <LeadAmplitudeUnitsPerBit>4.88</LeadAmplitudeUnitsPerBit>
         <LeadAmplitudeUnits>��V</LeadAmplitudeUnits>
         <LeadHighLimit>2147483647</LeadHighLimit>
         <LeadLowLimit>268435456</LeadLowLimit>
         <LeadID>II</LeadID>
         <LeadOffsetFirstSample>0</LeadOffsetFirstSample>
         <FirstSampleBaseline>0</FirstSampleBaseline>
         <LeadSampleSize>2</LeadSampleSize>
         <LeadOff>FALSE</LeadOff>
         <BaselineSway>FALSE</BaselineSway>
         <ExcessiveACNoise>FALSE</ExcessiveACNoise>
         <MuscleNoise>FALSE</MuscleNoise>
         <LeadDataCRC32>3430039368</LeadDataCRC32>
         <WaveFormData>
AwADAAMAAwADAAMAAwADAAAAAAAAAAAAAgACAAIAAgAEAAIAAQADAAcACgAOABEAFgAY
ABYAEwARABEAEwAXAB0AIwAtADYALAALAPD/6f/p/+f/4P/U/8r/wv/A/8L/yf/Q/9r/
5f/t//P//v8EAAQAAgAEAAIAAgADAAMABAAEAAQABQAEAAYABgAFAAUABAAFAAUABQAH
AAcABgAGAAUABQAEAAMABQAFAAYABgAKAAoACQAIAAgACQAKAAoACAAIAAgACAAGAAgA
CAAIAAgACAAJAAkACQAKAAoACgALAAwADQAPABEAEQARABIAFAAUABQAFAATABUAFQAV
ABUAFgAXABcAFwAXABgAGQAcABwAHAAdAB8AIAAhACIAIwAjACYAJgAkACUAJQAlACUA
JQAmACYAJgAmACcAJwAnACgAKAAoACkAKQApACgAJgAlACUAJAAiACAAHgAdAB8AHwAd
AB0AHAAbABoAGQAYABkAGQAZABcAFQATABIAEgASABAADwAPAA4ADQANAAwADAANAA0A
DQANAA0ADAAKAAoACgAJAAcACAAIAAYACAAKAAoACQAJAAkACQAJAAcABwAHAAYACQAK
AAsADQAMAAwACwAKAAkACQAKAAoACAAIAAgACAAJAAsADAANAAsACwALAAsACwALAAwA
DAAMAAwADAAMAAoACgALAAsADQAMAAwADAAMAAwADQANAAsACgAKAAsACwALAAoACgAI
AAgACQAJAAoACwALAAwACgAKAAoACgAKAAsACwAKAAoACgAKAAsACQAJAAgACAALAAsA
CwALAAkACAAIAAkACgAKAAoACgAKAAoACgAKAAoACQAJAAkABwAHAAcABwAJAAkACQAJ
AAoACgAJAAkABwAHAAcACAAIAAcABwAIAAgACAAHAAcABwAHAAYABgAHAAcABwAHAAkA
CQAIAAgABgAGAAYABgAGAAYABgAHAAgACgAMAAsADQAQABEAEgASABQAFgAYABgAGQAZ
ABkAGQAZABkAGQAaABwAHAAaABsAGwAbABgAFQATABIAEwASABIAEQAPAA0ACwAJAAcA
BgAGAAUAAwABAAAA/f///wAAAAD//wEAAQABAP///v/9//z/+//9//3//f/9//3//P/8
//z//P/8//z//P/4//r//v//////AQAEAAYACQAMAAwADAALAAsADQAPABEAFwAjADEA
NgAiAP//7P/n/+X/4//c/9L/yP+8/7j/vP/H/9D/2P/h/+v/9f/4//z//v/8//z//P/6
//f/+f/8//z//v////7//P/8//v/+//8//3//f/9//v/+//6//r//P/9//3//f/9//3/
/v/+/////v/8//r/+//9////AAAAAAAAAAAAAAAAAgACAAIAAAAAAAEAAQADAAQABAAE
AAQABAAEAAUABQAFAAUABgAIAAgACAAIAAkACwALAAsACQAKAAsACwANAA0ADgAPABIA
EgASABMAFQAWABcAGAAWABUAFwAWABcAGQAaABsAHQAdAB4AHgAeAB4AHwAfABwAHAAb
ABoAGwAbABsAGgAZABkAGgAaABgAFgAUABMAEQARAA8ADwAPAA8ADwAPAAsACwAKAAkA
CAAHAAYABgAEAAQAAgABAAIAAgACAAMABAAEAAUABQABAP///f/6//r/+v/6//n//P/+
/////v/8//7//v/9//3//f/9//3//f/9//3//P/6//r/+v/7//v//P/8//z/+//7//z/
/P/+//7//v/+/wAAAQABAAEAAAD///7//f/9//3//v/+/wAAAAAAAAAAAAAAAAEAAQD+
//z/+//6//z//P/9//3////+//7//////////v/+//z//P/9//3//f/9//z//P/8//z/
/P/8//z//f/9//z//v/+//7////9//3//P/8//3//f/9//3//f/8//z//f/9//z/+//6
//z//P/8//z//P/7//v/+//7//v/+//7//n/+f/5//n//P/8//v/+//7//v/+//8//z/
+//7//z/+v/6//n/+f/7//v/+v/6//n/+f/5//n/+f/7//j/+P/4//j/+P/4//n/+v/8
//7/AQADAAYABwAGAAYACAAKAAwADAANAA0ACwALAAsACwANAA4AEAAQABAAEQARABEA
DgALAAkACAAFAAQABAADAAUAAwABAP//+//6//r/+f/5//f/9v/z//P/9P/0//P/9f/1
//X/8//x//H/8f/x//P/8//z//P/8f/w//D/8P/y//L/8v/y//T/8v/u//H/8//1//j/
+v///wQACAAIAAUABQAFAAUACQAVAB8AJwAwACQAAQDm/9//3f/Z/9L/xv+8/7L/qv+u
/7f/vv/C/9P/3//l/+z/9P/2//T/8v/y//T/8//z//D/8v/0//P/8v/y//L/8f/x//L/
8//z//P/8//z//L/8v/y//P/8//z//P/8//0//T/9P/0//P/8v/0//X/9v/2//b/9v/2
//b/9v/4//j/+P/4//j/+f/5//n/+v/6//r/+v/6//r/+//9//3//f/+/wAAAAAAAAAA
AwAFAAUABQADAAQABQAFAAcABwAIAAkACgAKAAoACwANAA4ADwAQAA8ADwASABIAFAAV
ABUAFQAXABcAGAAYABYAFgAXABcAFwAYABgAGAAXABcAFwAWABIAEQARABAAEQAQAA8A
DwAPAA8ADQANAAoACQAIAAcAAwADAAIAAQABAAEAAQACAAAAAAD+//3//f/8//v/+//6
//r/+//7//v/+//7//r/+v/6//r/+f/5//r/+v/4//b/+P/4//f/9//3//f/9//5//n/
+f/4//b/9v/2//f/9//4//j/+P/5//n/+v/6//r/+v/6//r/+P/5//n/+f/7//v/+//7
//n/+f/6//r/+v/6//r/+v/8//z//f/9//3//P/8//z/+v/6//v/+//7//r/+v/7//v/
+//6//r/+v/6//v/+//7//v/+v/6//r/+v/6//r/+v/7//v/+v/6//r/+v/7//v/+//6
//r/+f/5//n/+f/5//j/+P/5//r/+v/6//r/+v/6//r/+v/6//n/+f/5//v/+//7//v/
/f/9//3//f/8//r/9//1//b/9//4//r/+v/5//n/+v/4//j/9//3//n/+f/4//j/9//3
//f/9//5//n/+P/4//j/+P/4//j/+P/5//f/+P/6//r/+v/6//j/+P/5//r/+//9/wAA
AQAEAAQABgAIAAgACAAJAAkACwALAAsACwALAAwADgAOABAAEQARABEADgALAAkACAAH
AAYABgAFAAUAAwABAP///f/8//z/+//9//v/+v/3//X/9v/2//X/8//z//P/8f/z//P/
8//z//P/8//z//P/9f/0//T/9P/0//T/9P/0//b/+P/2//P/8f/1//r//P///wQACgAM
AAkABwAHAAcACQALABEAGwAkACgAGQD6/+H/2f/Z/9b/zP/A/7b/qv+s/7P/uv/A/8n/
1//l/+7/9P/4//j/9v/2//T/8//z//T/8v/y//X/9v/2//b/9f/1//b/9//3//f/9f/1
//T/9P/2//f/9//3//f/9//4//j/+P/4//f/9v/4//n/+v/6//z//P/8//z/+v/8//z/
/P/9//7/AAABAAAAAAD///7/AAAAAAAAAQABAAEAAQACAAQABAAEAAQABQAHAAcABwAH
AAgACQAJAA0ADQAOAA8AEAAQABAAEQATABQAFQAWABcAFwAaABoAGgAbABsAGwAdAB0A
HgAeAB4AHgAfAB8AHgAeAB0AHAAdAB0AHQAcABsAGwAcABwAGQAYABcAFwAVABUAEwAT
ABIAEQAQAA8ADwAPAA4ADQAOAA0ADAAMAAoACgAIAAcABwAGAAUABQAEAAQABQAFAAMA
AwADAAIAAAAAAAAA//8BAAIAAgAAAP7/AAAAAP//AQABAAEAAQABAAEAAQAAAAAAAAAA
AAEA//8AAAAAAAD/////AAAAAAIAAgACAAIABAAFAAUABQADAAMAAwADAAUABQAGAAYA
BAAEAAQABAAEAAQABQAFAAUABAAEAAQABAAEAAUABQAFAAQABAAFAAMAAwACAAIABAAE
AAUABQAFAAUABAAEAAYABgAGAAYABQAFAAQAAgAEAAQABAAFAAUABQAEAAQABQAFAAUA
BQAFAAQABAAFAAQABAAEAAQABAAEAAQABAAEAAMAAwADAAUABQAFAAUABAADAAIAAQAE
AAQAAwADAAMAAwADAAQABAADAAMABAAEAAQAAwADAAMAAwACAAIAAwADAAMAAwAFAAUA
BAAEAAQABAAEAAQAAgADAAMAAwAFAAcABgAEAAQABAAEAAQABAAFAAYACQALAA4ADwAO
AA4AEAASABQAFAAVABUAFQAVABUAFQAVABYAGAAYABoAGwAbABsAGAAVABMAEgARABAA
EAAPABEADwANAAsABwAGAAYABQAFAAMAAgD//wEAAgACAAEAAQABAAEA////////////
//3//f/9//3//f/8//z//P/9//7///8AAPz//v8AAP//+////wIABgALABAAFAAUABMA
EQAPAA8AEQAXAB0AJQAyADIAGwD6/+X/4f/j/+D/0P/E/8D/vP+8/8H/yP/O/9v/6//x
//b//v8EAAQAAAD+//7///////z//v/+//v//P/+//7//f/9//7/////////AQABAAAA
AAD+/////////wAAAQADAAQABQAEAAIAAAAAAAEAAgACAAIAAgACAAIAAgAEAAQABAAE
AAQABQAFAAcACAAIAAgACAAIAAgACQALAAsACwAMAAwADAAMAAwADQAPAA8ADwAPABAA
EQARABMAEwAUABUAGAAYABgAGQAZABoAGwAcAB8AHwAiACIAIgAjACMAIwAjACMAJAAk
ACIAIgAjACMAIwAkACQAJAAjACMAIwAiACAAHwAfAB4AHwAeAB0AHQAdAB0AGwAbABkA
FwAVABMAEwATABIAEQAQAA8ADgAOAA4ADgAMAAsADQAMAAsACwAIAAgACQAJAAUABQAF
AAQABgAGAAYABQAFAAYABgAEAAYACAAIAAcABQAFAAUABQAFAAUABQAEAAYABgAGAAcA
BwAIAAgACAAFAAUABgAGAAYABgAGAAYABgAHAAcABwAHAAcABwAHAAcABwAIAAgACgAK
AAoACgAJAAgACAAHAAcABgAGAAYABAAEAAUABQAGAAYABwAJAAkACQAIAAgABgAGAAcA
BwAHAAcABgAGAAYABgAGAAYABgAHAAcABgAIAAgACAAJAAcABwAGAAYABQAFAAUABQAF
AAQABAAFAAYABgAGAAYABAAEAAQABAAEAAMAAwADAAMAAwADAAMAAwADAAMAAwAEAAQA
AwADAAUABQAFAAYABQADAAIAAgACAAIAAQABAAMAAwACAAIABQAFAAUABQAEAAMAAQAA
AAIAAgACAAIAAgADAAMAAwADAAMABAAEAAQABAAEAAUABgAIAAoACQALAA4ADwAOAA4A
EAASABMAEgASABEAEgATABQAFQAUABQAFQAUABMAEwASABEAEgAPAA0ADAANAAwADAAL
AAsACQAHAAUABQAEAAQAAwAAAP3/+//3//n/+v/6//n/+f/5//n/9//1//X/9f/1//f/
9//3//f/9//2//b/9v/1//T/8//y//T/8v/0//f/+f/5//r/AAAFAAYABgAEAAUABwAH
AAkADQARABkAJQAoABAA8//k/9//3//d/9T/yP/A/7r/tv+8/7//xP/O/93/5//v//j/
+v/4//b/9v/2//T/8//1//b/9v/0//P/9P/2//b/9f/1//f/+f/6//v/+f/5//j/+P/2
//f/9//3//f/9//4//j//P/8//v/+v/6//v//P/8//n/+P/3//b/9//6//v//P/6//r/
+//7//3//v/+//7//v/+//7///////////8AAAQABAAEAAQABAAFAAQAAwAEAAYACAAJ
AAkACQAKAAsADAAMAAwADQARABIAEwAUABQAEwAVABQAFgAXABcAFwAVABUAFgAWABgA
GAAZABkAFwAYABgAGAAXABcAFwAWABYAFQAVABQAEwASABEAEQAQAA8ADAALAAwACwAK
AAkABwAHAAYABQAEAAMAAgACAAIAAgAAAP//AQAAAP/////8//z//f/9//3//f/9//z/
/P/8//z/+//5//r/+v/4//b/+P/4//f/9//3//f/9//4//n/+v/6//r/+v/6//v/+f/6
//r/+v/7//v//P/8//r/+v/6//r/+v/7//v/+//7//v/+//7//v/+//8//z//P/8//z/
/P/+//7//////////v/+//7//f/8//z/+//9//z//P/9//v/+//6//r/+//8//7////9
//3//P/8//7//v/+//7//P/9//3//P/6//r/+v/7//v/+//6//r//f/9//3//f/5//j/
+P/5//z//P/8//z/+//6//n/+P/6//n/+f/5//v/+//7//v/+//7//v/+//6//r/+f/5
//n/+f/5//r/+v/5//n/+v/8//z/+//7//v/+//6//r/+f/5//n/+f/3//n/+v/4//j/
+v/6//r/+v/4//j/+f/6//3///8CAAMABAAEAAYACAAKAAoACwALAAsACwALAAsACQAK
AAwADAANAA8AEAARAA4ACwAJAAgACQAIAAgABwAFAAMAAQD///7//v///////v/7//n/
9f/1//b/9v/1//P/8//z//H/8//z//P/8//z//P/8//z//H/8P/w//D/8v/y//L/8v/y
//T/9v/1//P/9//6//r/+/8AAAYACAAHAAUABQAFAAUACQATACMALgAmAAcA7P/h/9//
3//Y/8r/vv+0/67/rv+1/77/xv/R/9v/5//u//L/9P/0//T/8v/y//H/8f/w/+7/7v/v
//L/9P/0//P/8//y//P/8//z//P/8//y//L/8v/z//P/8//x//H/8v/y//b/9v/1//T/
9P/1//b/9v/0//T/9P/0//T/9v/2//b/9//4//r/+//7//z//P/8//r/+v/6//v//f/9
//3//v/+//7//v/+/wEAAwADAAMABQAGAAcABwAHAAcACAAJAAoACgAKAAsADQAOAA8A
EAARABEAFAAUABYAFwAXABcAFQAVABYAFgAWABYAFwAXABkAGgAaABoAGQAZABkAGAAU
ABMAEwASABEAEAAPAA8ADwAPAA0ADQAMAAsACgAJAAUABQAEAAMAAgABAAAAAAAAAAAA
/v/9/////v/9//3//v/+///////8//v/+v/4//j/+P/4//f/+f/6//r/+P/2//j/+P/3
//f/9//3//f/+f/5//n/+P/4//j/+P/5//n/+v/6//r/+f/5//r/+v/6//r/+v/6//j/
+f/5//n/+f/5//n/+f/7//v//P/8//z//P/8//z//P/8//3//f/9//z//P/8//r/+v/7
//v//P/8//3////9//3//P/8//7//v///////f/9//z//P/8//z//P/8//7///////7/
/P/8//z//f/9//3//P/8//v/+//7//v/+//6//r/+//6//r/+v/6//z//P/8//z//P/7
//v/+//5//n/+f/5//n/+f/5//n//P/8//v/+//7//v/+//8//z/+//7//z//P/8//v/
+//7//v/+v/6//v/+//7//v//f/7//j/+P/6//z//P/8//z//P/8//3//v/9////AgAD
AAYABgAIAAoACwAKAAoACQALAAsACwALAAsADAAOAA4AEAARABEAEQASAA8ADQAMAAsA
CgAKAAkACQAHAAUAAwABAAAAAAD///3/+//6//f/9//4//j/9//3//f/9//1//X/9f/1
//X/8//z//P/8//0//T/9f/2//T/9P/0//T/9P/0//T/9f/3//n/+v/8////BAAKAAwA
CQAHAAkACwANAA8AEwAbACgAMAAhAAIA5//h/9//3v/U/8b/vP+y/6z/sf+6/8D/yf/Z
/+f/8P/2//r/+v/6//r/+P/3//f/9v/2//j/+f/4//j/+P/3//f/+v/7//v/+//7//v/
+v/6//r/+//7//v/+//7//z//P/+//7//f/8//z//f/+//7//v/+//7//v/+/wAAAAAA
AP7//v////////8AAAAAAAABAAIAAwAFAAUABQAFAAYACAAIAAgACAAHAAkACQAJAAsA
DAANAA0AEQARABIAEwAUABQAFAAVABUAFgAXABgAGwAbAB4AHgAeAB8AHwAfAB8AHwAg
ACAAHgAeAB8AHwAfACAAIAAgAB8AHwAfAB4AHQAdAB4AHgAdABwAGwAbABoAGQAWABUA
FgAVABQAEwATABMAEgARAA8ADQALAAoACgAKAAgABwAJAAgABwAHAAUABAAEAAMAAwAD
AAMAAgACAAIAAgABAAMABAAEAAIAAAACAAIAAQABAAEAAQABAP////////7//v/+//7/
/////wAAAAAAAAEAAQACAAIAAgACAAIAAgABAAEAAAD//wEAAQABAAEAAwADAAQABAAE
AAQABAAEAAIAAgADAAMAAwACAAIAAgACAAIAAwADAAMAAgACAAMABQAFAAQABAACAAIA
AwADAAMAAwACAAIAAwAEAAUABgADAAMAAgAAAAIAAgACAAMABQAFAAQABAADAAMAAwAD
AAEAAAAAAAEAAgACAAIAAgACAAIAAgACAAIAAQABAAEAAQABAAEAAQABAAEAAQABAAIA
AgABAAEA////////AAAAAP////8AAAIAAgABAAEAAQABAAAAAAD////////////////+
//7/AAAAAAAAAAACAAMAAwADAAMAAQD//wAAAAAAAAAAAAAAAAAAAQACAAUABwAKAAsA
CgAKAAwADgAOAA4ADwAPABEAEQARABEAEQASABQAFAAUABUAFQAVABQAEQAPAA4ADwAO
AA4ADQALAAkABwAFAAUABAAEAAMAAQD///7/+//7//z//P/7//v/+//7//n/+//7//v/
+//5//n/+f/5//v/+v/6//r/+v/6//r/+v/8//r/+v/7//v/+//+/wIABwAMAA4ADgAN
AA0ADQANAA0ADwAXACMALAAsABcA9v/j/9//3//a/8z/vv+4/7T/tP+5/8D/yv/X/+X/
7f/0//r//P/8//z//P/6//v/+//8//r/+v/5//r/+v/6//n/+f/8//3//f/9//3//f/8
//z//P/9//3//f/7//v//P/8/wAAAAD///7//P/9//7//v/+//7//v/+//7/AAAAAAAA
/v/+//////8BAAIAAgACAAIAAgACAAMABQAFAAUABgAIAAgACAAIAAkACwALAAsACwAM
AA0ADQAPAA8AEAARABQAFAAUABUAFwAYABkAGgAbABsAHgAeABwAHQAdAB0AHQAdAB4A
HgAeAB4AHwAfAB8AIAAgACAAHwAfAB8AHgAcABsAGwAaABsAGgAZABkAGQAZABcAFwAU
ABMAEgARABEAEQAQAA8ADgANAAwADAAOAA4ADAALAAkACAAHAAcABgAGAAcABwADAAMA
AwACAAQABAAEAAMAAwAEAAQAAgAEAAYABgAFAAMAAwADAAMAAwADAAMAAgACAAIAAgAD
AAMABAAEAAQAAwADAAQABAAEAAQABAAEAAQABQAFAAUABwAHAAcABwAHAAcACAAIAAgA
CAAIAAgACAAIAAkACQAHAAYABgAGAAYABgAHAAcABwAGAAYABwAHAAcABgAGAAYABgAH
AAcABwAHAAYABgAIAAgACAAIAAYABwAHAAYABgAGAAYABwAFAAUABAAEAAUABQAFAAUA
BQAEAAQABQAGAAYABgAGAAQABAAEAAQABgAFAAUABQAFAAUABQAFAAcABwAHAAcABgAG
AAUABQADAAMAAwAEAAYABQAFAAYABAAEAAMAAwAFAAUABAAEAAUABQAFAAUABwAHAAYA
BgAEAAQABAAEAAAA//8CAAIAAgACAAIAAwAEAAYACAAHAAkADAANAAwADAAOABAAFAAU
ABUAFQAVABUAFQAVABcAGAAaABoAGAAZABkAGQAYABUAEwASAA8ADgAOAA0ADwANAAsA
CQAHAAYABgAFAAcABQAEAAEA//8AAAAA///////////9//3//f/9//3//f/9//3//f/7
//r/+v/6//z//P/8//z//P/8//z/+//9/wEAAgAGAAsADgAOAA4ADQALAA0ADwATABcA
HwArADIAIgADAOr/5f/n/+X/3P/O/8b/vv+6/8D/x//K/9L/4f/t//f//v8CAAQABAAA
APr/+v/7//n/+v/8//z//f/8//7//v/9//3//P/9//3//f///////v/+//7/////////
/////wAAAAAAAAAA///+/wAAAQACAAIAAgACAAIAAgAAAAIAAgACAAQABAAFAAUAAwAE
AAQABAAGAAYABgAHAAsACwALAAwADQAMAAsACgALAA0ADQANAAsADAANAA0ADwAPABAA
EQASABIAEgATABUAFgAXABgAGwAbAB4AHgAeAB8AHwAfAB0AHQAeAB4AIAAgACEAIQAj
ACQAJAAkACIAIQAgAB4AHAAbABsAGgAbABoAGQAZABsAGwAZABkAFgAVABQAEwAPAA8A
DgANAA4ADQAMAAwADAAMAAoACQAJAAgABwAHAAQABAAFAAUABQAFAAUABAAEAAQABAAD
AAEAAgACAAAA/v8AAAAA//8BAAEAAQABAAMAAwADAAIAAgACAAIAAwAFAAYABgAGAAMA
AwAEAAQABAAEAAQABAAEAAUABQAFAAUABQAFAAUABwAHAAgACAAGAAYABgAGAAYABgAH
AAcABwAGAAYABgAIAAgACQAJAAcABgAGAAcABQAFAAQABAAGAAYABwAHAAcABwAGAAYA
BgAGAAYABgAEAAUABQAEAAQABAAEAAUABwAHAAYABgAFAAUABQAFAAUABAAEAAUACAAI
AAgACAAHAAYABQAEAAYABQAFAAUAAwADAAMAAwAFAAUABQAFAAQABAADAAMABQAFAAUA
BgAGAAUABQAGAAQABAADAAMABQAFAAQABAAFAAUABQAFAAMAAwACAAIAAgACAAIAAgAC
AAMAAwADAAMAAgAEAAQABAAEAAIAAgADAAQABwAJAAwADQAOAA4AEAASABUAFgAYABkA
FgAVABQAEwAUABYAGQAaABwAHQAdAB0AGwAXABQAEgARABAAEAAPAA8ADQALAAkABwAG
AAYABQAFAAMAAgD//wEAAgACAAEA/////////f/9//3//f/9///////////////+//7/
/v/+//7//v/+//7//v/8//////8BAAQACAALABAAEgASAA8ADwAPABEAEwAZACMALQA2
ADAAFQD4/+3/7f/r/+b/3P/S/8j/wP/A/8f/0P/U/93/6f/z//r/AAACAAIAAAD+/wAA
AQD//wAAAAAAAP///v/+//7//f/9//7///////////////7//v8AAAEAAQABAAMAAwAE
AAQABAAEAAMAAgACAAMABAAEAAIAAgACAAIABAAGAAYABgAHAAgACgALAAoACgAJAAgA
CgAKAAoACwALAAsACwAMAA4ADgAOAA4ADwARABEAEQARABIAEwATABcAFwAYABkAHAAc
ABwAHQAeAB4AHgAeAB0AHQAgACAAIgAjACMAIwAlACUAJgAmACYAJgAnACcAJwAoACgA
KAAnACcAJwAmACQAIwAjACIAIQAgAB8AHwAeAB0AGgAZABkAGQAZABkAFwAXABYAFQAU
ABMAEgASABQAFAASABEADwAOAA0ADQAMAAwADQANAAsACwALAAoACAAIAAgABwAJAAoA
CgAIAAgACgAKAAkACwALAAsACwALAAsACwAKAAoACgAKAAsACgAKAAkACAAKAAsADQAO
AA0ADAALAAoACgALAAsACwANAA0ADQANAAsACwAMAAwADQAOAA8AEAAQABAAEQARAA8A
DgAOAA4ADgAOAA8ADwARABAAEAARABEAEQAQABAAEAAQABEAEQARABEAEAAQAA8ADgAN
AAwADgAPAA8ADgAOAA4ADgAPABEAEQAQABAAEQARABEAEQANAAwADAANABAAEAAQABAA
EgASABIAEgAQAA8ADwAPAA4ADQAMAAsACwALAAsACwAOAA4ADQANAA8ADwAPABAAEgAR
ABEAEgAQABAADwAPAA4ADQALAAoADAANAA4ADwAQABEAEQASAA8ADgANAAwADgAPAA4A
DAAMAAwADAANAA4AEAASABEAEwAWABcAGgAaABwAHgAiACIAIwAjACEAIQAhACEAHwAg
ACIAIgAkACUAJQAlACUAIwAiACIAIQAgACAAHwAdABsAGQAXABUAFAAUABMAFQATABIA
DwAOAA4ADQALAA0ADQANAAsACQAJAAkACQALAAsACwALAA0ADAAMAAwACgAKAAoACgAI
AAgADAAJAAcACQAKAA4AEwAYABwAHAAbAB0AHwAdAB8AJQArADMAQgBGADEAEgD7//P/
8f/w/+j/3v/W/8r/xP/L/9L/2P/h/+3/+f8CAAoAEAASABAADgAQAA0ACQAIAAoADAAN
AA4ADAAMAAsACwAKAAsACwALAAsACwAKAAoADQAPABAAEQAQAA8ADwAOABIAEgARABAA
EAARABIAEgAQABAAEAAQABIAFAAUABQAEgASABMAEwAVABYAFgAWABcAGAAZABsAHAAb
ABoAGgAbABoAGQAYABoAHQAeAB8AIQAiACMAIwAlACUAJgAnACcAJgAlACUAKgAsAC4A
MAAwAC8AMQAwADAAMQAxADEAMwAzADQANAA2ADYANwA3ADUANgA2ADYANQA1ADUANAAy
ADEAMQAwADEAMAAvAC8ALwAvAC0ALQAsACsAKgApACUAJQAkACMAJAAjACIAIgAiACIA
IAAfACAAIAAgACEAHgAeAB8AHwAcABsAGgAYABoAGgAaABkAGwAcABwAGgAYABoAGgAZ
ABoAGwAcAB0AHAAbABoAGAAYABgAGAAZABkAGgAaABoAGwAbABwAHAAdAB4AHwAgAB8A
HwAeAB0AHQAdAB0AHQAdAB0AHgAeAB4AHgAeAB4AHgAeAB8AHwAhACAAIAAgACAAIAAh
ACEAIQAgACAAIQAjACMAIgAiACIAIgAjACMAIgAhAB8AHgAgACAAIAAgACIAIwAjACIA
IAAgAA==
         </WaveFormData>
      </LeadData>
      <LeadData>
         <LeadByteCountTotal>10000</LeadByteCountTotal>
         <LeadTimeOffset>0</LeadTimeOffset>
         <LeadSampleCountTotal>5000</LeadSampleCountTotal>
         <LeadAmplitudeUnitsPerBit>4.88</LeadAmplitudeUnitsPerBit>
         <LeadAmplitudeUnits>��V</LeadAmplitudeUnits>
         <LeadHighLimit>2147483647</LeadHighLimit>
         <LeadLowLimit>268435456</LeadLowLimit>
         <LeadID>V1</LeadID>
         <LeadOffsetFirstSample>0</LeadOffsetFirstSample>
         <FirstSampleBaseline>0</FirstSampleBaseline>
         <LeadSampleSize>2</LeadSampleSize>
         <LeadOff>FALSE</LeadOff>
         <BaselineSway>FALSE</BaselineSway>
         <ExcessiveACNoise>FALSE</ExcessiveACNoise>
         <MuscleNoise>FALSE</MuscleNoise>
         <LeadDataCRC32>2118702420</LeadDataCRC32>
         <WaveFormData>
7//v/+//7//v/+//7//w//D/8P/w//D/8P/x//H/8f/z//P/9f/6/wEACAAKAAgABQAD
AAgADgASABIAFAAQAAMA8f/i/9r/1P/O/9D/0v/O/8P/rv+V/4P/eP92/3j/e/+H/5r/
rf+8/8n/1f/d/+T/6v/w//b/+P/5//r/+//7//z//P/8//v/+//7//z//f/9//3//f//
////AAAAAAEAAQABAAEAAAAAAAAAAAACAAIAAgACAAMAAwADAAQABAAEAAQABAAFAAUA
BQAFAAUABQAFAAYACAAIAAgACAAHAAcABwAHAAcABwAHAAgACAAIAAkACQAJAAoACwAL
AAsACwALAAwADAAMAAwADQAQABAAEAAQABAAEAAQABAADgAPAA8ADgAQABAAEAAQAA4A
DgAOAA0ADgAOAA4ADgAMAAsACwALAAoACgAKAAkACwALAAsACwALAAsACgAKAAoACgAJ
AAkACQAJAAkACAAKAAoACQAIAAYABgAGAAYABgAGAAYABQADAAMAAwACAAIAAQABAAEA
AQABAAEAAAAAAAAAAAD//wEAAQABAAEA/////////v/+//7//v/+//z//P/8//z//P/8
//z//P/9//3//v////3//f/9//7/AAD////////9//3//f/8//7//v/+//7//P/8//z/
/P/8//3//f/8//7//v/+/////f/9//3//f/9//3//f/9//z//P/8//z//P/8//z//P/8
//z//P/8//z//P/8//v/+//7//v/+//7//v/+//7//v/+//7//v/+v/6//r/+v/4//j/
+P/4//j/+P/4//f/9//3//f/9v/2//b/9v/2//f/9//3//b/9v/2//b/9v/2//b/9v/2
//b/9v/2//b/9v/2//b/9v/1//X/9f/1//X/9f/1//X/9f/1//X/9f/1//b/9v/2//X/
9f/1//X/+f/5//j/9//2//X/9P/0//b/9v/3//r//P/9//7/AAABAAIAAwACAAMABAAE
AAEA///+//v//f/8//z/+v/3//b/9f/0//L/8P/w//D/8v/z//T/9v/1//P/8v/x//P/
8//z//X/9f/1//X/9f/z//L/8v/y//T/9P/z//P/8f/x//H/8f/x//H/8f/x//T/9P/0
//T/8v/y//P/8//1//X/9f/5/wAABwAMAAwACAAFAAcADAAQABAAEAAQAAoA/f/t/+T/
3P/Y/9r/3v/i/97/0f+8/6X/kf+G/4L/hP+F/43/nP+x/8T/0f/Z/+H/6P/s//L/+P/6
//v//P/9////AAAAAP7/////////AAD//////////wEAAQACAAIAAQABAAEAAQACAAIA
AgACAAQABAAEAAQABQAFAAUABgAGAAYABgAGAAUABQAFAAUABwAHAAcACAAIAAgACAAI
AAkACQAJAAkACQAJAAkACgAKAAoACwALAAsADAANAA0ADQANAA0ADgAOAA4ADgAPAA4A
DgAOAA4ADgAOAA4ADgAPABEAEgASABEAEAAPAA4AEAAQABAADwAMAAwADAAMAAwACwAL
AAsACgAKAAoACQAHAAcABwAHAAgACQAJAAoACAAIAAcABwAJAAkACQAIAAoACgAJAAgA
BgAGAAYABgAGAAYABgAFAAMAAwADAAIAAgABAAEAAQADAAMAAwACAAAAAAAAAP//////
///////////////+/wAAAAAAAAAAAAAAAAAAAAAAAAAAAAAAAAIAAQABAAEAAQABAAEA
AgACAAEAAQABAAEAAQABAAAAAgACAAIAAgACAAIAAgACAAEAAQAAAP7/AAAAAAAAAQAB
AAEAAQABAAEAAQABAAEAAAAAAAAAAAAAAAAAAAAAAAAAAAAAAAAAAAAAAAAA////////
///////////////////////////+//7//v/+//7//v/+//7/AAAAAAAA///////////+
//7//v/+//7//f/9//3//P/+//7//v/+//7//v/+//7//v/+//7//v/+//7//v/+//3/
/f/9//3////////////9//3//f/9//3//v/+//7////9//3//v/8//z//P/8//7/AAAA
AAEAAgAEAAUABgAIAAkACgALAAoACwAMAAwACQAHAAYAAwAFAAQABAACAP///v/9//z/
/P/6//r/+v/7//v/+//8//r/+f/5//n/+//7//v//f/9//3//f/9//v/+v/6//r/+v/6
//n/+f/7//v/+//7//n/+f/5//n/+v/6//r/+v/6//r/+//7//v/+//9////BAANABIA
EgAQAA0ADQAOABQAGAAaABoAFgAJAPn/7P/m/+L/4v/m/+z/6v/d/8j/sf+d/47/iP+G
/4f/j/+g/7H/xP/R/9v/4f/q//L/+P/8//7/AQACAAMAAwAEAAQABAADAAMAAwAEAAcA
BwAHAAcABwAHAAgACAAJAAkACQAJAAgACAAIAAgACAAIAAgACAAJAAkACQAKAAoACgAK
AAoACwALAAsACwAJAAkACQAKAAoACgAKAAoACwALAAsACwANAA0ADQAOAA4ADgAPAA8A
DQAOAA8ADwARABEAEQASABIAEgASABMAEgASABIAEgASABIAEgASABIAEwATABIAEgAS
ABIAEgASABIAEgARABAAEAAQABAAEAAPAA8ADwAMAAwADAALAAsACwALAAsACwALAAoA
CgAKAAoACQAJAAsACwALAAoACgAKAAkACAAIAAgACAAIAAgACAAIAAcABQAFAAUABAAE
AAMAAwADAAMAAwADAAIAAgACAAIAAQABAAEAAQABAAEAAQABAAAAAAAAAAAAAAAAAAAA
AAAAAAAAAAAAAAAAAgABAAEAAQABAAEAAQACAAIAAQABAAEAAQABAAEAAAAAAAAAAAAA
AAAAAAAAAAAAAAABAAEAAAAAAAAAAAABAAEAAQABAAEAAQABAAEAAQAAAAAAAAAAAAAA
AAAAAAAAAAAAAAAAAAAAAAAAAAD//////////////f/9//3//f////////////7//v/+
//7/AAAAAAAAAAD///7//f/7//3//f/9//z//P/8//z//P/9//3//f/8//z//P/8//z/
/P/8//z//P/+//7//v/+//z//P/8//z/+//7//v/+//9//3//f/9//3//f/9//3//f/+
//7//v/9//3//f/9//v/+//7//v/+//7//v//P/6//r/+v/6//j/+v/6//v//P/+////
AAAAAAEAAgADAAUABwAJAAoACwAJAAgABQADAAIAAgAAAP3//P/7//r/+P/2//b/9v/1
//X/9f/2//b/9f/1//X/9f/1//X/9//3//f/9//3//f/9v/2//b/9v/2//X/9f/1//X/
9f/1//X/9f/1//X/+P/4//j/+P/2//b/9//3//f/9//3//n//P8DAAoAEAAQAA0ACwAK
ABAAFgAYABgAFgARAAEA7v/k/9z/1P/Q/9T/1v/R/8D/p/+R/4D/eP92/3n/f/+M/5//
tP/F/8//2f/i/+r/8P/2//r//f/+//3////+//7/AAD///////8AAAEAAQABAAEAAQAB
AAIAAgADAAMAAwADAAQABAAEAAQABAAEAAQABAAFAAUABQAGAAYABgAGAAYABwAHAAcA
BwAHAAcABwAIAAgACAAIAAgACQAJAAkACQAJAAkACQAKAAoACgALAAsACwAMAA0ADQAN
AA0ADQAOAA4ADgAOAA8AEAAQABAAEAAQABAAEAAQABAAEQARABAAEAAQABAAEAAQABAA
EAAPAA4ADgAOAA4AEAAPAA8ADwAOAA4ADgANAAsACwALAAsACwALAAoACgAKAAoACQAJ
AAkACQAJAAgACAAIAAcABgAEAAQABAAEAAIAAgACAAEAAQABAAEAAAAAAP////////3/
/f/9//z//P/8//z/+//9//3//f/9//3//f/9//z//P/8//z//P/6//r/+v/6//z//P/8
//z//P/7//v/+//9//3//f/+//z/+//7//v/+//7//v/+v/6//r/+v/6//r/+v/6//r/
+v/7//v/+v/8//z//P/9//v/+//7//v/+f/5//n/+f/6//r/+v/6//r/+v/6//r/+v/6
//r/+v/6//r/+v/5//n/+f/5//n/+f/5//n/+f/3//f/9//3//j/+P/4//j/+P/4//j/
+P/4//j/+P/3//f/9//3//b/9v/2//b/9v/3//f/9//2//b/9v/2//b/9v/2//b/9v/2
//b/9v/2//b/9v/2//b/9f/1//X/9f/1//X/9f/1//f/9//3//f/9f/2//b/9v/1//X/
9f/1//X/9f/1//X/9f/1//X/9f/1//T/9v/2//b/9v/2//T/9v/2//f/+P/6//v//P/+
////AAABAAQABQAGAAYABQADAAIA//////7//v/8//f/9v/1//T/9P/y//L/8v/z//P/
8//0//L/8f/x//H/8//z//P/9f/1//X/9f/1//X/9P/0//T/8v/y//H/8f/z//P/8//z
//X/9f/1//X/9P/0//T/9P/2//b/9//3//X/9f/1//f//P8FAAwAEAAOAAsACQAKABAA
FgAYABYAFgANAPv/6v/g/9j/0P/O/9L/0v/J/7b/nf+H/3r/dP92/3n/g/+U/6n/vP/J
/9P/3f/m/+z/8v/2//r//f/+//////8AAAAAAAABAAEAAQACAAEAAQABAAEAAQABAAIA
AgADAAMAAwADAAQABAAEAAQABAAEAAQABAAFAAUABQAGAAYABgAGAAYABwAHAAcABwAH
AAcABwAIAAgACAAIAAgABwAHAAcABwAJAAkACQAKAAoACgALAAsACwAMAA0ADQANAA0A
DQAOAA4ADgAOAA8ADgAOAA4ADgAQABAAEAAQABAAEQARABAADgAOAA4ADgAQABAAEAAP
AA4ADgAOAA4ADAALAAsACwAMAAwADAALAAkACQAJAAkACQAJAAgACAAIAAgABwAHAAcA
BwAHAAYABgAGAAUABAACAAIAAgACAAAAAAAAAP///f/9//3//P/+//3//f/9//3//f/9
//z/+v/6//r/+f/7//v/+//7//v/+//7//r/+v/6//r/+v/4//j/+P/4//j/+P/4//j/
+v/5//n/+f/5//n/+f/6//j/9//3//f/+f/5//n/+P/2//b/9v/2//b/9v/2//b/9v/3
//f/9v/0//T/9P/1//X/9f/1//X/9f/1//X/9f/0//T/9P/0//T/9P/0//T/9P/0//T/
9P/0//T/9P/z//P/8//z//P/8f/x//H/8f/x//H/8f/x//D/8P/w//D/8P/w//D/8P/w
//D/8P/v/+//7//v/+7/7P/s/+z/7P/v/+//7//u/+7/7v/u/+7/7v/u/+7/7v/s/+z/
7P/s/+z/7P/s/+z/6//r/+v/6//t/+3/7f/t/+v/6//r/+v/6f/q/+r/6v/r/+v/6//r
/+v/6//r/+v/6//r/+v/6//r/+r/6v/q/+r/6v/q/+r/7P/s/+3/7v/w//H/8v/2//f/
+P/5//r/+//8//z/+v/3//X/8f/x//D/8P/u/+3/7P/r/+r/6P/m/+b/5v/p/+n/6f/q
/+j/5//n/+f/5//n/+f/6f/p/+n/6f/p/+n/6P/o/+j/5v/m/+X/5f/n/+f/5//n/+f/
5//n/+f/6P/o/+j/6P/o/+j/6f/p/+v/6//r/+//9v///wQAAAD8//n/+//+/wQABAAE
AAIA/P/t/9//2P/Q/8r/yP/O/9D/yv+7/6T/j/9//3j/dv94/3n/h/+c/6//vv/H/8//
1//c/+L/6P/u//D/7//w//P/8//y//L/9P/z//P/8//0//P/8//z//P/9f/1//b/9v/5
//n/+f/5//j/+P/4//j/9v/2//b/9v/5//n/+f/6//r/+v/6//r/+f/5//n/+f/7//v/
+//8//r/+v/6//r/+//7//v/+//9//3//f/+//z//P/9//3//f/+//////////////8A
AAAAAAAAAAEAAgACAAIAAgACAAIAAgACAAIAAwADAAIAAgACAAIAAgACAAIAAgABAAAA
AAAAAAAAAAD////////8//z//P/7//3//f/9//3//f/9//z//P/+//7//f/9//v/+//7
//r/+v/6//n/+P/6//r/+v/6//j/+P/4//f/9//3//f/9v/0//P/8//z//X/9f/1//T/
9P/0//T/8//z//P/8//z//P/8//z//L/8v/y//L/8v/y//L/8v/y//T/9P/0//T/9P/z
//P/8//x//H/8f/y//T/8//z//P/9f/1//X/9P/0//T/9P/0//L/8v/y//L/8v/z//P/
8v/w//D/8P/x//H/8f/x//H/8//z//P/8//w//D/8P/w//L/8v/y//L/8v/y//L/8v/y
//L/8v/x//H/8f/x//H/7//v/+//7//x//H/8f/x/+7/7v/u/+7/8P/w//D/8P/u/+7/
7v/t/+3/7f/t/+z/7f/u/+//8P/v/+//7//u/+7/7v/u/+7/7v/u/+7/7v/s/+z/7P/s
/+7/7v/u/+7/7f/t/+3/7f/t/+3/7f/t/+3/7f/t/+3/7f/u/+7/7v/t/+v/7f/t/+z/
7P/s/+z/7P/s/+7/7v/v//D/8v/z//T/+P/5//r/+//6//v//P/8//v/+f/4//X/9f/0
//T/8v/x//D/7//u/+7/7P/s/+z/6//r/+v/7P/s/+v/6//r/+v/6//r/+3/7f/t/+3/
7f/t/+z/7P/s/+z/7P/r/+v/6//r/+v/6//r/+v/6//r/+7/7v/u/+7/7v/u/+//7//t
/+3/7f/v//b/+/8CAAYABAABAP//AAAGAAwADgAOAAwAAQDx/+T/3v/a/9b/2P/e/97/
0//A/6v/l/+I/37/fP9//4X/kv+l/7j/xf/P/9n/4P/k/+r/8v/2//f/+P/5//v/+v/6
//z/////////AAADAAMAAwADAAMAAwAEAAQABQAFAAUABQAGAAYABgAGAAYABgAGAAYA
BQAFAAUABgAHAAgACQAKAAkACQAJAAkACQAJAAkACgAKAAoACgAKAA0ADQANAA0ACwAL
AAsADAAMAAwADQANAA0ADgAPAA8ADwAPAA8AEAASABIAEgATABQAFAAUABQAFAAUABQA
FAASABMAEwASABIAEgASABIAEgASABIAEQAQABAAEAAQAA4ADQANAA0ADAAMAAwACwAN
AA0ADQANAA0ADQAMAAwADAAMAAsACwALAAsACwAKAAwADAALAAoACgAKAAoACgAIAAgA
CAAHAAcABwAHAAYABgAFAAUABQAFAAUABQAEAAQABAAEAAMAAwADAAMAAwADAAMAAwAC
AAIAAgACAAIAAgACAAIAAgACAAIAAgACAAQAAwADAAMAAwADAAMABAAEAAMAAwADAAMA
AwADAAIABAAEAAQABAACAAIAAgACAAQABQAFAAQAAgACAAIAAwABAAEAAQABAAMAAwAD
AAMAAgACAAIAAgACAAIAAgACAAIAAgACAAIAAgACAAIAAQADAAMAAwADAAEAAQABAAEA
AQABAAEAAQACAAIAAgACAAAAAAAAAAAAAAAAAAAA//8BAAEAAQAAAAAAAAAAAAAAAQAB
AAEAAAACAAIAAgACAAAAAAAAAAAAAAAAAAAAAAAAAAAAAAAAAAEAAQABAAEA////////
//8BAAEAAQABAP//AAAAAAAAAQD/////AQACAAEAAAD///7/AAACAAIAAwAEAAYABwAI
AAoACwAMAA0ADgAPABAAEAAPAA0ADAAJAAkACAAIAAYAAwACAAEAAAD+//z//P/8////
/////wAA/v/9//3//f/9//3//f/////////////////+//7//v/+//7//f/9//3//f/9
//3//f/9//3//f/8//z//P/8//7//v/////////9//3///8CAAcAEAAWABYAEwARABIA
FAAaACAAHgAcABcACQD6/+7/5v/e/9z/4P/k/93/zv+5/6H/jv+E/4L/g/+H/5L/o/+4
/8f/1f/f/+b/7P/0//j//P///wIAAwADAAIABAAEAAUABQAFAAYABQAFAAUABQAFAAUA
BgAGAAcABwAHAAcACAAIAAgACAAIAAgACAAIAAkACQAJAAoACgAKAAoACgAJAAkACQAJ
AAoACwAMAA4ADAAMAAwADAANAA0ADQANAA0ADQANAA4ADgAOAA8ADwAPABAAEQARABMA
EwATABQAEgASABIAEwAUABQAFAAUABQAFAAUABQAFAAVABUAFAAUABQAFAAUABQAFAAU
ABMAEgASABIAEgASABEAEQARAA4ADgAOAA0ADQANAA0ADQANAA0ADAAMAA4ADgANAA0A
CwALAAsACgAKAAoACQAIAAgACAAIAAgABgAGAAYABQAFAAUABQAEAAIAAQABAAEAAwAD
AAMAAgAAAAAAAAD//////////////////////v/+//7//v/+//7//v/+//7//v/+//7/
/v/+//3//f/9//3//f/9//7//v/9//3//f/////////+//7//v/+//7//v/+//7//v/8
//3//f/8//7//v/+/////f/9//3//f/9//3//f/9//z//P/8//z//P/8//z//P/8//z/
/P/8//z//P/8//v/+f/5//n/+f/7//v/+//7//v/+//7//v/+v/6//r/+v/6//r/+v/6
//j/+P/4//f/9//3//f/9v/4//j/+P/4//f/9//3//b/9v/2//b/9v/2//b/9v/2//b/
9v/2//b/9v/2//b/9v/1//X/9f/1//X/9f/1//X/9f/1//X/9f/1//b/9v/2//X/9f/1
//X/9f/1//X/9f/1//X/9f/1//P/9P/0//T/9P/0//T/9P/y//T/9P/1//b/+P/5//r/
/P/9//7///8AAAEAAgACAAMAAQAAAP3//f/8//z/+v/1//T/8//y//D/7v/u/+7/7f/t
/+3/7v/w/+//7//v/+//7//v//H/8f/x//H/8f/x//D/8P/w//D/8P/v/+//7//v/+//
7//v/+//7//v//D/8P/w//D/8P/w//H/8f/x//H/8f/z//j///8GAAoACgAHAAUABgAM
ABIAFAAUABIACQD3/+T/3P/U/8z/yP/M/8z/wf+u/5f/gf9y/27/cv9z/3v/jv+j/7b/
w//N/9f/3v/o/+7/8v/2//f/+v/5//n/+P/4//j/+f/5//n/+v/7//v/+//7//v/+//8
//z//f/9//3//f/+//7//v/+//7//v/+//7/AQABAAEAAgAAAAAAAAAAAAEAAQABAAEA
AwADAAMABAACAAIAAgACAAMAAwADAAMAAwADAAMABAAEAAQABQAFAAcACAAJAAkABwAH
AAcACAAKAAoACgALAAoACgAKAAoACgAKAAoACgAKAAsACwAKAAwADAAMAAwADAAMAAwA
CwAKAAoACgAKAAoACQAJAAkACAAIAAgABwAHAAcABwAHAAcABwAGAAYABAAEAAMAAwAF
AAUABQAEAAIAAgABAAAAAAAAAAAAAAD8//z//P/7//3//f/9//z/+v/5//n/+f/5//n/
+f/4//j/+P/4//f/9//3//f/9//3//f/9//2//b/9v/2//b/9v/2//b/9v/2//b/9v/2
//j/9//3//f/9//3//f/+P/4//f/9//3//f/9//3//b/9v/2//b/9v/2//b/9v/2//b/
9//3//b/9v/2//b/9//3//f/9//3//f/9//3//f/9v/2//b/9v/2//b/9v/2//b/9v/2
//b/9v/2//b/9f/1//X/9f/1//X/9f/1//X/9f/1//X/9f/0//T/9P/0//T/9P/0//T/
9P/0//T/8//1//X/9f/0//T/9P/0//T/9f/1//X/9P/0//T/9P/0//L/8v/y//L/9P/0
//T/9P/0//T/9P/0//P/8//z//P/9f/1//X/9f/z//P/8//z//P/9P/0//T/8//z//P/
8//z//P/8//z//f/9//2//T/9P/0//T/9P/2//b/9//6//z//f/+//7///8AAAEABAAF
AAYABgAFAAMAAgD//////v/+//z/9//2//X/9P/y//D/8P/w//H/8f/x//L/8v/x//H/
8f/x//H/8f/z//P/8//z//P/8//y//L/8v/w//D/7//v//H/8f/x//H/8f/x//H/8f/y
//L/8v/y//L/8v/z//P/8//z//P/9//8/wUADAAMAAgABQAFAAgADgASABIAEgAOAAEA
7//i/9z/1v/Q/9L/1P/Q/8P/rv+X/4X/fP96/3z/f/+L/57/sf/C/83/1//d/+b/7P/w
//b/+P/5//r/+//7//z//P/8//v/+//7//z//f/9//3//f/9//3//v/+////////////
AAAAAAAAAAAAAAAAAAAAAP///////wAAAgACAAIAAgABAAEAAQABAAEAAQABAAIAAgAC
AAIAAgADAAMAAwADAAMAAwADAAQABAAEAAUABQAFAAYABwAHAAkACQAJAAoACgAKAAoA
CwAMAAwADAAMAAwADAAMAAwACgALAAsACgAKAAoACgAKAAoACgAKAAkACAAIAAgACAAI
AAcABwAHAAYABgAGAAUABwAHAAcABwAHAAcABgAGAAQABAADAAMABQAFAAUABAAEAAQA
AwACAAIAAgACAAIAAgACAAIAAQD////////+/wAA/////////////////v/+//7//v/9
//3//f/9//3//f/9//3//P/+//7//v/+//7//v/+//7//v/+//7//v/8//v/+//7//3/
/f/9//7/AAD////////9//3//f/8//7//v/+//7//v/+//7//v/+///////+//7//v/+
///////////////9//3//f/9//7//v/+//7//v/+//7//v/8//z//P/8//z//P/8//v/
+//7//v/+//7//v/+//7//v/+//7//v/+v/6//r/+v/6//r/+v/6//r/+v/6//n/9//3
//f/9v/4//j/+P/4//n/+f/5//j/+P/4//j/+P/2//b/9v/2//j/+P/4//j/9v/2//b/
9v/1//X/9f/1//X/9f/1//X/9f/1//X/9f/1//b/9v/2//X/9f/1//X/9f/1//X/9f/z
//P/8//z//X/9P/0//T/9P/0//T/9v/2//f/+P/6//v//P/8//3//v///wAAAQACAAIA
AwABAAAA/f/9//z//P/6//f/9v/1//T/8v/w//D/8P/v/+//7//w//D/7//v/+//7//v
/+//8f/z//P/8//z//H/8P/w//D/8P/w/+//7//v/+//7//v//H/8f/x//H/8P/w//D/
8P/y//L/8//z//P/8//z//P/9v/9/wYACgAIAAMAAwAGAAoADgAOABAADgADAPX/5v/e
/9j/1P/U/9b/2v/T/8L/rf+V/4b/gP9+/3//g/+Q/6X/uv/J/9H/2f/g/+b/7P/y//T/
9f/4//n/+f/4//r/+v/5//n/+f/6//3//f/9//3/+//7//z//P/9//3//f/9/wAAAAAA
AAAA/v/+//7//v////////8AAAAAAAAAAAAAAQABAAEAAQD///////8AAAIAAgACAAIA
AQABAAEAAQABAAEAAQACAAIAAgADAAMAAwAEAAUABQAFAAUABQAGAAQABAAEAAUACAAI
AAgACAAIAAgACAAIAAYABwAHAAYABgAGAAYABgAIAAgACAAHAAYABgAGAAYABAADAAMA
AwACAAIAAgABAAMAAwADAAMAAwADAAIAAgAEAAQAAwADAAMAAwADAAIABAAEAAMAAgAA
AAAAAAAAAP7//v/+//3//f/9//3//P/+//3//f/9//v/+//7//r//P/8//z/+//5//n/
+f/5//n/+f/5//j/+P/4//j/+P/4//j/+P/4//r/+v/6//r/+P/3//f/9//3//f/9//4
//j/9//3//f/9//3//f/9v/2//b/9v/2//j/+P/4//j/9v/3//f/9v/0//T/9P/1//X/
9f/1//X/9f/1//X/9f/0//T/9P/0//T/9P/0//T/9P/0//T/9P/y//L/8v/x//P/8//z
//P/8f/x//H/8f/x//H/8f/x//D/8P/w//D/8P/w//D/8P/y//L/8v/x//H/8f/x//D/
8P/w//D/8P/x//H/8f/w//L/8v/y//L/8P/w//D/8P/u/+7/7v/u//D/8P/w//D/7f/t
/+3/7f/v/+//7//v//H/8f/x//H/8P/w/+//7v/t/+3/7f/t/+//7//v/+//7//v/+7/
7P/s/+z/7P/s/+7/7v/v//D/8v/z//T/9P/1//b/9//4//n/+v/6//v/+f/4//X/9f/0
//T/8v/x//D/7//u/+r/6P/o/+j/5//n/+f/6P/q/+n/6f/p/+f/5//n/+n/6f/p/+n/
6f/r/+r/6v/q/+j/6P/n/+f/5//n/+f/5//n/+f/5//n/+b/5v/m/+b/5v/m/+f/5//n
/+f/5//p/+z/8//6//7/AAD7//n/+v/+/wAABAAGAAQA///x/+L/2v/U/9D/0v/W/9z/
1//K/7X/nf+K/3z/dP9z/3f/fv+P/6L/tf/B/8n/0P/W/9r/4P/m/+v/7v/v/+3/7P/u
/+7/7//v/+//8P/x//H/8f/x/+//7//w//D/8f/x//H/8f/y//L/8v/y//L/8v/y//L/
8f/x//H/8v/y//L/8v/y//P/8//z//P/8//z//P/9P/y//L/8v/y//P/8//z//P/9f/1
//X/9v/2//b/9//3//f/+P/5//n/9//3//f/+P/6//r/+v/7//r/+v/6//r/+v/6//r/
+v/6//v/+//6//j/+P/4//j/+P/4//j/9//0//T/9P/0//T/8//z//P/9P/0//T/8//z
//P/8//z//P/8//y//L/8v/y//H/8f/z//P/8//y//L/8v/x//D/8P/w//D/8P/u/+7/
7v/t/+v/6//r/+r/7P/r/+v/6//r/+v/6//q/+r/6v/q/+n/6f/p/+n/6f/p/+n/6f/o
/+b/5v/m/+b/5//o/+n/6v/q/+r/6v/q/+z/6//r/+v/6f/p/+n/6v/o/+f/5//n/+n/
6f/p/+j/6P/o/+j/6P/o/+j/6P/o/+b/5//n/+b/5v/m/+b/5//l/+X/5f/l/+f/5//n
/+f/5v/m/+b/5v/k/+T/5P/k/+T/5P/k/+T/5v/m/+b/5f/j/+P/4//j/+P/4//j/+P/
5f/j/w==
         </WaveFormData>
      </LeadData>
      <LeadData>
         <LeadByteCountTotal>10000</LeadByteCountTotal>
         <LeadTimeOffset>0</LeadTimeOffset>
         <LeadSampleCountTotal>5000</LeadSampleCountTotal>
         <LeadAmplitudeUnitsPerBit>4.88</LeadAmplitudeUnitsPerBit>
         <LeadAmplitudeUnits>��V</LeadAmplitudeUnits>
         <LeadHighLimit>2147483647</LeadHighLimit>
         <LeadLowLimit>268435456</LeadLowLimit>
         <LeadID>V2</LeadID>
         <LeadOffsetFirstSample>0</LeadOffsetFirstSample>
         <FirstSampleBaseline>0</FirstSampleBaseline>
         <LeadSampleSize>2</LeadSampleSize>
         <LeadOff>FALSE</LeadOff>
         <BaselineSway>FALSE</BaselineSway>
         <ExcessiveACNoise>FALSE</ExcessiveACNoise>
         <MuscleNoise>FALSE</MuscleNoise>
         <LeadDataCRC32>2721177978</LeadDataCRC32>
         <WaveFormData>
8f/x//H/8f/v/+//7//v//L/8v/y//L/9P/0//T/9P/7//3//v8EAA0AFAAZAB8ALwBG
AGEAgQCiAL0A0ADUAK0AZQAbANv/kv9O/yD/9/7G/p/+kv6c/qj+u/7Y/vb+Df8n/0X/
Yf+C/5//uv/P/97/6P/w//b/+v/+/wAAAQABAAEAAwAFAAcACAAKAAoACgALAAsADAAN
AA4ADgAPABAAEQASABIAEwAUABQAFAAUABUAFQAXABYAFwAXABgAGQAaABoAGwAcAB0A
HgAfAB8AIAAiACMAJAAlACYAJwAoACkAKgArACwALgAwADEAMwA0ADUAOAA4ADsAPQA9
AD4APwBBAEMARwBJAEkATABMAE4ATgBPAFAAUQBRAFEAUgBTAFQAVQBXAFgAWABYAFYA
VgBWAFQAUwBSAFIAUQBPAEwASgBIAEYAQwBBAD8APQA7ADkAOAA1ADIAMQAvAC0AKwAo
ACUAIwAiACAAHgAcABsAGQAWABQAEwARAA8ADQANAAwACQAJAAgABwAGAAUAAwACAAEA
AQABAAEAAAABAAAAAAAAAAAA//////7//P/8//z//P/+//3//f/+//7//v/9//3//v/+
//7//v/+/////////////////wAAAgACAAIAAgAAAAAAAQABAAMAAwADAAQAAgADAAQA
BAABAAEAAgACAAQABAAFAAUAAgACAAIAAgACAAIAAgACAAIAAgACAAIAAgACAAIAAQAB
AAEAAQABAAEAAAAAAAAAAAD//////////////////////////////P/8//z//P/8//z/
/P/8//z/+//7//v/+v/6//r/+v/6//v/+//6//j/9//3//f/+f/5//n/+f/5//n/+f/5
//n/+f/4//j/+f/5//n/+f/5//n/+f/5//f/9//3//f/+f/5//n/+f/5//n/+f/5//f/
9//3//j//P/7//j/+P/4//j/+P/5//n/+f/7//7///8CAAMAAgADAAQABQAEAAUABQAF
AAUABQAEAAQABQAGAAcABwAHAAcABwAHAAMAAAD+//7///8AAAAA/v/7//n/+f/3//j/
+P/4//j/9v/2//X/9f/0//T/9P/z//D/7//v/+//7//v/+//7//x//H/8f/x/+//8P/w
//D/8P/w//D/8P/y//H/8//2//7/CQAOAA8AGQArAEIAXQB7AJYAqwC4AK4AfwA5APf/
uf9y/zj/Ev/p/rr+m/6Y/qL+rP6//tz+9P4L/yH/Of9Z/3r/l/+u/8H/0P/c/+T/7P/u
//D/8v/1//f/9//5//v/+//8//7//v8AAAEAAQACAAMABAAEAAUABAAFAAYABgAHAAgA
CAAIAAkACwAMAA8ADgAPAA8AEAARABIAEgATABIAEwAUABUAFQAWABgAGQAcAB0AHgAf
ACAAIQAiACMAIgAkACYAJwApACoAKwAuADAAMwA1ADUAOAA5ADsAPQA/AEEAQQBEAEQA
RgBGAEcASgBLAEsASwBOAE8AUABRAFAAUABPAE4ATgBOAE4ATABLAEoASgBJAEUAQgBA
AD4APAA5ADcANQAxAC8ALQAsACkAJgAlACMAIQAfABwAGQAXABYAFAASABAADwANAAoA
CgAJAAcABQABAAEAAAD9//3//P/7//r/+f/3//b/9f/3//f/9//2//P/8v/y//L/8v/x
//H/8P/w//D/8P/w//D/7//v//D/8P/w/+//7//w//D/8P/w//L/8//z//P/8//z//P/
9P/y//L/8v/y//L/8v/z//P/8//z//P/9P/y//P/9P/0//P/8//0//T/9P/0//X/9f/2
//b/9v/2//b/9v/2//b/9v/2//b/9v/0//T/9P/z//X/9f/1//X/9f/0//T/9P/y//H/
8f/x//P/8//z//P/8f/x//H/8f/u/+7/7v/u/+7/7v/u/+7/7v/t/+3/7f/u/+7/7v/u
/+z/7f/t/+z/7v/t/+3/7f/r/+v/6//r/+3/7f/t/+3/7f/t/+z/7P/r/+v/6//r/+v/
6//r/+v/7f/t/+3/7f/t/+3/7f/t/+3/7f/t/+3/7f/t/+3/7P/s/+z/7P/s/+//7//v
//H/8v/z//b/9//2//f/+P/5//r/+//7//v/+//7//r/+v/7//z//f/9//v/+//7//v/
+//4//b/9v/5//r/+v/4//X/8//z//H/8P/w//D/8P/u/+7/7f/t/+z/7P/s/+v/6v/p
/+n/6f/r/+v/6//r/+v/6//r/+v/6f/q/+r/6v/q/+r/6v/q/+z/6//t//D/+P8BAAgA
CwARACEANgBRAG8AjACjALIAsACPAE8ADQDN/4r/UP8m/wH/0v6p/pr+ov6u/rv+1P7u
/gX/Hf81/1H/dP+R/6z/wf/S/97/6P/u//L/9P/4//n/+//7//3//////wAAAgACAAQA
BQAFAAYACQAKAAoACwAMAA0ADgAOAA0ADgAOAA4AEAARABEAEwAUABUAFQAWABcAGAAY
ABkAHAAdAB4AHwAfACAAIgAjACQAJQAmACcAKgArACwALQAuADAAMgAzADUANgA3ADoA
OgA9AD8APwBEAEUARwBJAEsATQBNAFAAUgBUAFQAVQBYAFkAWQBZAFwAXQBeAF8AXwBg
AGAAYABgAGAAYABeAFsAWgBaAFkAWQBWAFQAUgBQAE0ASwBJAEcARQBDAEIAPwA8ADsA
OQA3ADUAMgAvAC8ALgAsACoAJgAlACMAIAAgAB8AHQAbABsAGwAaABcAFQAUABMAEgAR
AA8ADgANAA0ADQANAAwACwAKAAoACgAKAAkACQAIAAoACgAKAAoACgAJAAkACgAKAAoA
CQAJAAwADAAMAAwACgALAAsACwANAA0ADQAOAA4ADgAOAA4ADAAMAA0ADQAPAA8ADwAQ
AA4ADwAQABAADwAPABAAEAAOAA4ADwAPABAAEAAQABAAEAAQABAAEAAQABAAEAAQABAA
EAAQAA8ADwAPAA8ADwAPAA4ADgAOAA4ADQANAA0ADQANAA0ADQANAA0ADQANAAoACgAK
AAoACgAKAAoACgAKAAkACQAJAAYABgAGAAYABgAHAAcABgAGAAUABQAFAAUABQAFAAUA
BQAFAAUABQAFAAUABAAEAAMAAwADAAMAAwADAAMAAwADAAMAAwADAAMAAwADAAMAAwAD
AAMAAwABAAEAAQACAAIAAQABAAEAAAAAAAAAAAAAAAAAAAAAAP///////wEAAAABAAQA
BQAEAAUABgAHAAoACwALAAsADQANAAwADAALAAwADQANAAkACQAJAAkACQAGAAQABAAD
AAQABAACAAMAAQABAP///P/8//z//P/6//r/+f/5//b/9v/2//X/9v/1//X/9f/z//P/
8//z//P/8//z//P/8//0//T/9P/y//L/8v/y//L/8//z//T/+P///woADwATABsALgBH
AGMAhAChALgAwgC5AIsARQADAL7/cv80/wn/3v6t/or+hv6U/qP+tv7S/u/+B/8h/z3/
Xv9//57/tf/G/9b/4v/o/+z/8P/0//X/9//3//n/+//7//z//v/+//7//////wAAAwAE
AAQABQAGAAcACAAIAAkACgAKAAoACgALAAsADQAMAA0ADQAOABEAEgASABMAEgATABQA
FQAVABYAGAAZABoAGwAcAB0AHgAfACAAIQAiACQAJgAnACkAKgArAC4ALgAxADMAMwA2
ADcAOQA7ADsAPQA9AEAAQgBEAEQARQBIAEkASQBJAEoASwBMAE0ATwBQAFAAUABSAFIA
UgBQAE8ATgBOAE0ASwBIAEYARABEAEEAPwA9ADkANwA1ADQALwAsACsAKQAnACUAIgAf
AB0AHAAaABgAFAATABEADgAMAAsACQAHAAcABwAGAAMAAQAAAP///v/9//v/+v/5//f/
9//3//b/8//y//L/8v/y//H/8f/w//D/8P/w//D/8P/v/+//8P/w//D/7//v//D/8P/w
//D/8P/x//H/8f/x//H/8f/y//L/8v/y//L/8P/w//H/8f/v/+//7//w//D/8f/y//L/
8f/x//L/8v/y//L/8//z//L/8v/y//L/8v/y//L/8v/y//L/8v/y//T/9P/0//P/8f/x
//H/8f/x//D/8P/w//D/7//v/+//7//v/+//7//t/+3/7f/t/+7/7v/u/+7/7v/u/+7/
7v/u/+3/7f/t/+r/6v/q/+r/6v/r/+v/6v/q/+n/6f/p/+n/6f/p/+n/6f/p/+n/6f/p
/+n/6P/o/+f/5//n/+f/5//n/+f/5//n/+f/5//n/+f/5//n/+f/5//n/+f/5//n/+f/
5//o/+b/5f/l/+X/6P/o/+j/6P/m/+f/6P/o/+j/6P/o/+f/5//n/+n/6v/r/+7/7//w
//H/8v/z//T/9f/1//X/9//3//b/9v/3//j/+f/5//X/9f/1//X/9f/y//D/8P/x//L/
8v/w/+//7f/t/+v/7P/s/+z/7P/q/+r/6f/p/+b/5v/m/+X/5P/j/+P/4//l/+X/5f/l
/+f/5//n/+f/5f/m/+b/5v/m/+b/5v/m/+b/6f/p/+r/8P/5/wIABQAJABUAKABDAGEA
hgCjALgAxACxAHUAKwDp/6L/VP8a//P+xP6X/nz+gP6Q/p/+uP7U/vH+C/8n/0X/Zv+F
/6D/t//I/9b/3v/k/+r/7P/w//H/8//1//f/+f/5//r//P/8/wAAAQABAAIAAQACAAIA
AwAEAAUABgAGAAcACAAIAAgACAAJAAkACwAOAA8ADwAQABEAEgASABMAFAAVABYAFwAX
ABgAGgAbABwAHQAeAB8AIAAhACIAIwAkACYAKAApACsALAAtADAAMAAzADUANQA4ADkA
OwA9AD8AQQBBAEQARgBIAEgASQBMAE0ATQBNAE4ATwBQAFEAUQBSAFIAUgBQAFAAUABO
AE0ATABMAEsASwBIAEYARABCAD8APQA7ADcANQAzADIALwAsACsAKQAlACMAIAAdAB0A
HAAaABgAFgAVABMAEAAOAA0ACwAJAAUABQAEAAEAAQAAAP///v////3//P/7//v/+//7
//r/9//2//b/9v/2//X/9f/0//T/9P/0//T/9P/z//P/9P/0//T/8//z//T/9P/0//T/
9v/3//f/9//1//X/9f/2//b/9v/2//b/+P/4//n/+f/5//n/+f/6//j/+f/6//r/+f/5
//r/+v/6//r/+//7//r/+v/6//r//P/8//z//P/8//z//P/8//z//P/8//v/+//7//v/
+//7//r/+v/6//r/+f/5//n/+f/5//n/+f/3//f/9//3//j/+P/4//j/+P/4//j/+P/2
//X/9f/1//T/9P/0//T/8v/z//P/8v/0//P/8//z//P/8//z//P/8//z//P/8//z//P/
8v/y//P/8//z//P/8//z//P/8//1//X/9f/1//P/8//z//P/8//z//P/8//z//P/8//0
//T/8//z//P/9P/0//T/9P/0//P/9P/0//T/9P/0//X/9f/1//f/+P/5//z//f/+////
AAABAAIAAwADAAMAAwADAAIAAgADAAQABQAFAAEAAQABAAEAAQD+//z//P/9//7//v/8
//n/9//3//X/9P/0//T/9P/0//T/8//z//D/8P/w/+//7v/t/+3/7f/t/+3/7f/t/+3/
7f/t/+3/7f/u/+7/7v/s/+z/7P/s/+7/7//x//T//v8HAAwADwAZACsAQgBfAIEAnACv
ALoAqgBvACcA5f+f/1T/IP/+/tP+pv6R/pT+nv6q/sP+3v72/g3/Jf9D/2P/gv+d/7T/
x//U/9z/5P/q/+z/7P/w//X/9f/3//n/+f/5//r//P/8//z//f/9//7//f/+//7///8C
AAMABAAEAAMABAAEAAQABgAHAAcACQAIAAkACQAKAAsADAAMAA0ADgAPABAAEQARABIA
FAAVABYAFwAYABkAGgAbABwAHQAcAB4AIAAhACUAJgAnACoAKgAtAC8ALwAwADEAMwA1
ADcAOQA5ADwAPgBAAEAAQQBEAEUARQBFAEYARwBIAEkARwBIAEgASABGAEYARgBEAEMA
QgBCAEEAPQA6ADgANgA2ADMAMQAvACsAKQAnACYAIwAgAB8AHQAdABsAGAAVABEAEAAO
AAwACgAJAAcABAAEAAMAAQD///3//f/8//n/+f/4//f/9v/1//P/8v/x//H/8f/x//D/
7//u/+7/7v/w/+//7//u/+7/7v/u/+7/7P/r/+v/7P/t/+7/7v/v//D/8P/w//D/7v/v
/+//7//v/+//7//w//D/8P/w//D/8v/y//P/8//z//P/8//0//L/8//0//T/9f/1//b/
9v/0//T/9f/1//T/9P/0//T/9v/2//b/9v/2//b/9v/2//b/9v/2//X/9f/1//X/9f/z
//L/8v/y//T/8//z//P/8f/x//H/8f/x//H/8f/x//D/8P/w//D/7v/u/+7/7v/w/+//
7//v/+7/7v/u/+7/7v/v/+//7v/u/+3/7f/t/+3/7f/t/+3/6//r/+v/6//p/+n/6P/o
/+f/5//n/+f/5//n/+f/5//l/+X/5f/l/+X/5f/l/+X/5f/l/+X/5f/n/+f/5//m/+b/
5v/m/+b/5v/l/+X/5f/n/+j/6f/s/+3/7v/v//D/8f/w//H/8f/x//H/8f/w//D/8//0
//X/9f/x//H/8f/x//H/7v/s/+z/7f/u/+7/7P/r/+n/6f/n/+b/5v/m/+b/4v/i/+H/
4f/g/+D/4P/f/+D/3//f/9//3f/d/93/3f/d/93/3f/d/9//4P/g/+D/3v/e/97/3v/e
/9//4f/i/+b/7//4//v/AQANACIAOwBXAHYAjwCgAKIAhwBNAAsAz/+M/0r/Hv/5/sz+
n/6K/o7+mv6n/r7+2v7x/gf/H/87/1z/e/+U/6v/vP/K/9L/2P/e/+L/5v/n/+f/5//p
/+v/6//s/+7/7v/w//H/8f/y//P/9P/0//X/9P/1//b/9v/3//j/+P/4//j/+f/5//v/
+v/7//v//P///wAAAAABAAIAAwAEAAUABQAGAAgACQAIAAkACgALAAwADQAOAA8AEAAS
ABQAFQAXABgAGQAcABoAHQAfAB8AIgAjACUAJwAnACkAKQAsAC4AMAAwADEAMgAzADMA
MwA0ADUANgA3ADUANgA2ADYANAA0ADQAMgAvAC4ALgAtACsAKAAmACQAIgAfAB0AGwAX
ABUAEwASAA8ADAALAAkABwAFAAIA///7//r/+P/2//T/8//x/+7/7v/t/+v/6f/n/+f/
5v/j/+H/4P/f/97/3//d/9z/2//b/9v/2//a/9n/2P/Y/9j/2v/Z/9n/2P/W/9b/1v/W
/9j/1//X/9j/2P/Y/9f/1//W/9b/1v/W/9b/1//X/9f/2f/Z/9n/2v/a/9r/2v/a/9z/
3P/d/93/3f/d/93/3v/c/93/3v/e/93/3f/e/97/3v/e/9//3//e/97/3v/e/+D/4P/g
/+D/3v/e/97/3v/e/97/3v/d/9//3//f/9//3//e/97/3v/e/93/3f/d/9v/2//b/9v/
3f/d/93/3f/c/9z/3P/c/9r/2v/a/9r/2v/Z/9n/2f/a/9r/2v/a/9j/2f/Z/9j/2v/Z
/9n/2f/X/9f/1//X/9n/2f/Z/9n/1//X/9b/1v/X/9f/1//X/9f/1//X/9f/1//X/9f/
1//X/9f/1//X/9f/1//X/9f/2f/X/9f/2P/Y/9b/1v/W/9b/1//X/9f/2f/a/9v/3v/f
/+D/4f/i/+P/5P/l/+X/5f/n/+f/5v/m/+f/6P/p/+n/5//n/+f/5//l/+L/4P/g/+P/
5P/k/+L/4//h/+H/3//c/9z/3P/c/9z/3P/b/9v/2P/Y/9j/1//Y/9f/1//X/9f/1//X
/9f/1//X/9f/1//X/9j/2P/Y/9r/2v/a/9r/2v/b/9v/3v/g/+n/8v/3//v/AwAWAC0A
SQBqAIcAnACoAKMAfQA9APv/vP9y/zT/C//i/q/+iv6E/pD+nf6w/sz+5/7//hn/M/9U
/3X/kv+t/8D/0P/c/+T/6P/s//D/8//1//f/+f/5//v//P/+//7/AAABAAEAAgADAAQA
BAAFAAYABwAIAAgACQAKAAoACgAMAA0ADQAPABAAEQARABIAEQASABIAEwAWABcAGAAZ
ABkAGgAcAB0AHgAfACAAIQAiACMAJAAlACQAJgAoACkAKwAsAC0AMAAwADMANQA1ADYA
NwA5ADsAPQA/AD8AQgBCAEQARABFAEgASQBJAEkASgBLAEwATQBLAEwATABMAEwATABM
AEoASQBIAEgARwBFAEIAQAA+ADoANwA1ADMAMQAvAC0ALAAnACQAIwAhAB8AHQAaABcA
EwASABAADgAMAAsACQAGAAIAAQD///3/+//7//r/9//5//j/9//2//X/8//y//H/8f/x
//H/8P/t/+z/7P/s/+7/7f/t/+z/7P/s/+z/7P/s/+v/6//s/+7/7v/t/+3/7v/u/+7/
7v/w//H/8f/x//H/8f/x//L/8P/w//D/8P/y//L/8//z//P/8//z//T/8v/z//T/9P/1
//X/9v/2//b/9v/3//f/9v/2//b/9v/4//j/+P/4//j/+P/4//j/9v/2//b/9f/3//f/
9//3//f/9v/2//b/9P/z//P/8//1//X/9f/1//P/8//z//P/9P/0//T/9P/2//b/9v/2
//b/9f/1//X/9v/2//b/9v/0//X/9f/0//X/9f/2//f/9f/1//X/9f/3//f/9//3//n/
+f/4//j/+f/5//n/+f/7//v/+//7//v/+//7//v//f/9//3//f//////////////////
/wAAAAD///////8CAAIAAgACAAIAAQABAAIABAAEAAQABAADAAMAAwAFAAYABwAKAAsA
DgAPABAAEQASABMAEwATABMAEwASABIAEwAUABUAFQARABEAEQARAA8ADAAKAAoACwAM
AAwACgALAAkACQAHAAQABAAEAAQAAgACAAEAAQACAAIAAgABAAAA////////////////
////////////////AAAAAAAAAgACAAIAAgACAAMABQAGAAoAEwAaAB8AIwAvAEYAXwB/
AKAAvQDSANwAyQCPAEUABQC+/3L/OP8P/+D+sf6W/pz+qv65/tL+9P4N/yX/P/9f/4D/
n/+6/9H/4v/w//r//v8CAAYACAAJAAkACwANAA8ADwAQABIAEgASABMAEwAUABMAFAAU
ABUAFAAVABYAFgAXABgAGAAYABgAGQAZABsAGgAbABsAHAAbABwAHAAdABwAHQAeAB8A
HwAgACIAIwAkACUAJgAnACYAJwAoACkAKAAqACwALQAtAC4ALwAyADIANQA3ADcAOAA5
ADsAPQA9AD8APwBCAEIARABEAEUASABJAEkASQBIAEkASgBLAEkASgBKAEoASgBKAEoA
SABHAEYARgBFAEMAQAA+ADwAOAA1ADMAMQAtACsAKQAoACMAIAAfAB0AGwAZABYAEwAR
ABAADgAMAAgABwAFAAIA/v/9//v/+f/3//f/9v/z//P/8v/x//D/7f/r/+r/6f/p/+n/
6f/o/+X/5P/k/+T/5P/j/+P/4v/g/+D/4P/g/+D/3//f/+D/4P/g/9//3//e/97/3v/e
/97/3//f/9//3f/d/93/3v/e/97/3v/e/97/3v/f/9//3f/d/93/3v/c/93/3v/e/9//
3//g/+D/3//e/97/3f/e/97/3v/e/97/3v/e/97/3P/c/9z/3P/c/9z/3P/b/9v/2//b
/9v/2//a/9r/2v/c/9v/2//b/9n/2f/Z/9n/2f/Z/9n/2f/a/9r/2v/a/9j/2P/Y/9j/
2f/Z/9r/2//a/9r/2v/a/9r/2//b/9r/2v/Z/9n/2f/Z/9n/2f/Z/9n/2f/Z/9n/2f/Z
/9j/2P/Z/9n/2f/Z/9v/2//b/9v/2//b/9v/2//b/9v/2//b/9v/2//b/9v/2//b/9v/
3P/c/9v/2//b/97/3v/e/97/3v/e/97/3//f/9//4f/i/+P/5v/n/+b/5//o/+n/7P/t
/+3/7f/v/+//7v/u/+3/7v/v/+//7f/t/+3/7f/p/+b/5P/k/+X/5v/m/+T/4//h/+H/
3//c/9z/3P/c/9z/3P/b/9v/2P/Y/9j/1//Y/9f/1//X/9f/1//X/9f/1//X/9f/1//V
/9b/1v/W/9j/2P/Y/9j/2v/Z/9v/3v/k/+3/9P/3////DwAkAD8AYQCCAJsArgCsAIEA
NQDt/6v/Yv8g//b+zf6g/n3+dv6A/o7+o/7A/tz+8/4P/yn/Sf9o/4X/oP+1/8b/0P/Y
/97/4P/k/+b/6f/r/+v/7f/v//H/8v/0//T/9v/3//f/+P/7//z//P/9//7///8AAAAA
AQACAAIAAgAEAAUABQAHAAgACQAJAAoACwAMAAwADQAQABEAEgATABUAFgAYABkAGgAb
ABwAHQAfACEAIwAlACgAKgAsAC0AMQAyADMANgA4ADsAPQA9AEEAQwBGAEkATQBPAE8A
UgBVAFgAWQBbAF0AXwBgAGEAYgBjAGQAZQBnAGgAaABoAGoAagBqAGgAZwBmAGYAZQBl
AGIAYABeAF0AWwBaAFkAVwBVAFMAUgBPAEwASwBJAEcARQBCAD8APQA8ADoAOAA2ADUA
MwAwADAALwAtACsAKQApACgAJQAjACIAIQAgACEAHwAeAB0AHQAdAB0AHAAZABgAGAAY
ABoAGQAZABgAFgAWABYAFgAYABcAFwAYABgAGAAXABcAFgAWABYAFgAWABcAFwAXABcA
FwAXABgAGAAYABgAGAAWABYAFwAXABcAFwAXABgAFgAXABgAGAAZABkAGgAaABgAGAAZ
ABkAGgAaABoAGgAaABoAGgAaABsAHAAdAB4AHgAeAB4AHQAdAB0AHQAdAB4AHgAfACAA
IAAfAB8AHwAfAB8AHwAfACEAIQAhACEAIQAiACMAJAAkACQAJAAkACYAJQAlACUAJAAk
ACQAJAAmACcAJwAmACgAJwAnACcAJQAlACUAJQAlACUAJQAlACUAJQAkACQAJQAlACUA
JQAkACMAIgAhACEAIQAhACEAHwAfAB8AHwAhACEAIQAhACEAIQAhACIAIAAfAB8AHwAe
AB4AHgAeACAAIAAeAB4AHgAeAB8AHwAfACEAIAAhACQAJQAkACUAJgAnACgAKQApACkA
KQApACgAKAApACoAKwArACkAKQApACkAJwAkACIAIgAhACIAIgAgACAAHwAgAB8AHAAc
ABwAHAAYABgAFwAXABQAFAAUABMAEAAPAA8ADwARABEAEQARAA8ADwAPAA8ADwAQABAA
EAAOAA4ADgAOABAAEQARABAAFAAdACYAKwAtADsAUABpAIUApAC/ANAA1gC/AIMAOwD9
/7r/cv9A/xn/7v7D/rD+tv7A/s/+5v4C/xv/Mf9J/2X/iP+n/8D/1//q//b//v8GAAoA
DgAQABEAEwAVABcAGQAbABwAHgAeACAAIQAhACIAIQAiACIAIwAkACUAJgAmACkAKgAq
ACoAKgArACsALQAuAC8ALwAwADEAMgAyADMANAA1ADYANwA3ADgAOgA7ADwAPQA+AD8A
QgBDAEQARQBEAEYASABJAEsATABNAFAAUgBVAFcAVwBaAFsAXQBfAF8AYQBhAGQAaABq
AGoAawBuAG8AbwBvAHIAcwB0AHUAdQB2AHYAdgB2AHYAdgB0AHMAcgByAHEAbwBsAGoA
aABoAGUAYwBhAF8AXQBbAFoAVwBUAFMAUQBNAEsASABFAEMAQgBAAD4APAA7ADkANgA0
ADMAMQAvAC0ALQAsACkAKQAoACcAJgAlACMAIgAhAB8AHwAfAB4AHwAeAB4AHgAcABsA
GwAaABwAHAAcABwAHAAbABsAHAAcABwAGwAbABwAHAAcABwAGgAbABsAGwAdAB0AHQAe
ACAAIAAgACAAHgAeAB8AHwAhACEAIQAiACIAIwAkACQAJQAlACYAJgAkACQAJQAlACYA
JgAmACYAJgAmACYAJgAkACQAJAAkACIAIgAiACEAIQAhACEAIQAfAB4AHgAeAB4AHQAd
AB0AGwAbABsAGwAbABsAGwAbABoAGgAaABoAGgAaABoAGgAaABkAGQAZABgAGAAYABgA
FgAXABcAFgAYABcAFwAXABkAGQAZABkAGQAZABkAGQAZABkAGAAYABkAGQAZABkAGQAZ
ABkAGQAbABsAGwAbABsAGwAbABsAGwAbABsAGwAZABkAGQAaABsAGwAcAB0AHgAeAB4A
HgAeAB4AHgAfAB8AHwAhACIAIwAmACcAKAApACoAKwAuAC8ALwAvADAAMQAxADIAMwA0
ADUANQA0ADUANgA3ADcANAAyADIAMwA0ADQAMgAzADEAMQAvAC4ALgAuAC4ALAAsACsA
KwAsACwALAArACoAKQApACkAKQApACkAKQApACkAKQApACgAKAAnACYAJgAmACYAJgAq
ACkAKQAqAC4ANQA8AEEARwBPAGAAdwCRAKwAyQDeAOoA4QC3AHUANQD2/7T/gv9d/zb/
Cf/m/t7+5v7x/gD/GP8x/0f/Xf93/5r/vf/Y//H/BAAUAB4AJgAsADAANAA3ADcAOQA9
AD8APwBAAEIAQgBEAEUARQBGAEkASgBKAEsATABNAE4ATgBRAFIAUgBSAFIAUwBTAFUA
VABVAFUAVgBYAFoAWwBdAFwAXQBeAF8AYQBiAGQAZQBmAGcAaABpAGoAawBsAG0AbgBw
AHIAcwB3AHgAeQB8AH4AgQCDAIMAhgCHAIkAiwCNAI8AjwCSAJQAlgCWAJcAmgCbAJsA
mwCdAJ8AoQCjAKEAogCiAKIAoACgAKAAngCfAJ4AngCdAJsAmACWAJQAkwCRAJAAjwCL
AIkAhwCGAIMAgAB/AH0AewB5AHYAcwBxAHAAbgBsAGoAaQBnAGQAZABjAGEAXwBbAFsA
WgBXAFkAWABXAFYAVQBTAFIAUQBRAFEAUQBQAFEAUABQAFAATgBNAE0ATABOAE4ATgBO
AEwASwBLAEwATgBOAE0ATQBMAEwATABMAE4ATwBPAE8ATQBNAE0ATgBMAEwATABMAE4A
TgBPAE8AUQBRAFEAUgBQAFEAUgBSAFMAUwBUAFQAVABUAFUAVQBUAFQAVABUAFYAVgBW
AFYAVgBWAFYAVgBYAFgAWABXAFkAWQBZAFkAWQBYAFgAWABaAFkAWQBZAFsAWwBbAFsA
WwBZAA==
         </WaveFormData>
      </LeadData>
      <LeadData>
         <LeadByteCountTotal>10000</LeadByteCountTotal>
         <LeadTimeOffset>0</LeadTimeOffset>
         <LeadSampleCountTotal>5000</LeadSampleCountTotal>
         <LeadAmplitudeUnitsPerBit>4.88</LeadAmplitudeUnitsPerBit>
         <LeadAmplitudeUnits>��V</LeadAmplitudeUnits>
         <LeadHighLimit>2147483647</LeadHighLimit>
         <LeadLowLimit>268435456</LeadLowLimit>
         <LeadID>V3</LeadID>
         <LeadOffsetFirstSample>0</LeadOffsetFirstSample>
         <FirstSampleBaseline>0</FirstSampleBaseline>
         <LeadSampleSize>2</LeadSampleSize>
         <LeadOff>FALSE</LeadOff>
         <BaselineSway>FALSE</BaselineSway>
         <ExcessiveACNoise>FALSE</ExcessiveACNoise>
         <MuscleNoise>FALSE</MuscleNoise>
         <LeadDataCRC32>3737702175</LeadDataCRC32>
         <WaveFormData>
8f/x//D/8P/w//D/8P/w//D/8P/w//D/8P/w//H/8f/0//b/9P/4////BQAMABgAKwBE
AF4AfQCcALgAzQDRALYAegA2AP7/u/9s/zL/DP/o/sz+xf7I/s3+2f7v/gf/HP80/1D/
av+H/6H/uP/K/9f/3//l/+n/7P/v//L/8f/x//L/8//1//b/+P/5//r/+P/5//r/+v/7
//3/AAABAP///////wAAAAACAAIAAgACAAIAAwADAAMABAAEAAQABwAIAAgACAAKAAoA
CwALAAwADAANAA8ADwAPABEAEgASABIAFAAUABUAFgAXABgAGQAaABsAHQAcAB4AHgAg
ACQAJAAlACcAKAApACoAKwAtAC0ALgAvAC8AMAAwADAAMAAyADMAMwA1ADUANQA2ADYA
NQA0ADMAMgAyADEAMAAvAC4ALAAqACgAJwAlACMAIwAiACAAHgAcABwAHAAaABkAGAAX
ABcAFgAUABMAEQAQAA8ADwAPAA4ADQAMAAsACgAJAAgABwAJAAgABgAGAAUABAAEAAMA
AgACAAIAAgACAAEAAAD///3//f/+//7//P/7//v/+f/7//z//f/9//r/+v/6//r//P/8
//z//P/9//3//f/9//3//f/9//7//v/+////AAD+//3//f/+/wAAAAAAAP//AAACAAMA
BAACAAEAAAD//wEAAQACAAIAAgACAAIAAgAAAAAAAAACAAIAAgABAAAAAgACAAIAAgAA
AAEAAQAAAAEAAAAAAAAA/v///////v///////////wEAAAD//////f/8//z//P/+//3/
/f/9//v/+v/6//r/+v/5//n/+f/8//z/+//7//v/+//7//v/+f/4//j/+P/4//j/+P/4
//j/+P/4//f/+P/5//r/+v/4//j/+P/4//b/9v/2//b/9//4//n/+v/5//j/9//4//j/
9//2//b/+v/8//r/+P/4//j/+P/3//f/9//5//z//f///wAAAQACAAMAAwAEAAUABgAG
AAQABAAEAAQABwAHAAgACAAIAAgACAAIAAYABAACAAIAAwADAAMAAgAAAPz/+v/5//n/
+P/4//f/9P/z//P/8v/z//P/8v/y//H/8P/w//D/8P/x//H/8P/w//D/8P/w//D/8P/w
//D/8P/w//D/8f/x//D/8v/0//r/AQAHAA4AHAAzAE4AagCJAKYAvgDPAMsApgBoACoA
7v+h/1b/KP8C/9z+xv7H/s7+0/7h/vX+Df8g/zb/Tv9s/4v/pf+6/8r/1f/d/+P/6f/s
/+3/8P/z//P/8v/1//f/+P/6//v//P/8//3//v/+//z//f//////////////AAAAAAIA
AgACAAQABAAFAAUABQAGAAYABgAHAAgACAAIAAoACgALAAsADAAMAA0ADwARABEAEwAU
ABQAFAAWABYAFQAWABcAGAAbABwAHQAfAB4AIAAgACIAJQAmACgAKwAsAC0ALgAvADEA
MQAyADMAMwA0ADQANAA2ADgAOQA5ADkAOQA5ADoAOQA3ADUAMwA0ADQAMwAyAC8ALgAs
ACoAKgApACcAJQAiACAAHQAaABoAGgAaABgAFwAWABUAFQAUABIAEQAPAAwACwALAAsA
CgAJAAgABwAGAAUABAADAAMAAgAAAAAA///+//7//f/8//z//P/8//z/+//6//n/9//3
//j/+P/2//X/9f/z//P/9P/1//X/9v/2//b/9v/2//b/9v/2//f/9//3//f/9//3//f/
+P/2//b/9//4//b/9f/1//b/9//4//n/+f/7//z//P/8//v/+//7//v/+//7//z//P/8
//z//P/8//r/+v/6//z/+v/6//n/+P/4//j/+P/4//j/+f/5//j/+f/4//j/+P/2//f/
9//2//f/9//3//f/9//2//X/9f/3//b/9v/2//T/8//z//P/8//y//L/8v/0//P/8//z
//T/9P/z//P/8//z//P/8//x//D/8P/w//L/8v/y//L/8v/y//L/8f/x//H/8f/w//D/
8P/w//D/8P/w//D/8P/w//D/8P/w//D/8P/w//L/8P/x//D/7v/u/+7/7v/u//H/8f/x
//P/9P/1//f/+P/5//r/+//7//z//f/+//7//P/8//z//P//////AAAAAAAAAAAAAAAA
/v/8//r/+v/7//v/+//6//n/9v/1//X/8//y//L/8f/u/+3/7f/s/+3/7f/s/+z/6//q
/+r/6v/o/+n/6f/o/+r/6v/q/+r/6v/q/+r/6v/q/+r/6v/r/+v/7P/u/+7/9P/7/wMA
CAAUACkARABgAH8AogC8ANEA1wC+AIIAQAACALX/Zv8u/wT/2v66/rP+vP7D/sv+3/71
/gz/JP88/1r/ef+T/6r/vv/N/9f/3//l/+j/6f/s/+3/7//w//H/8//0//b/9//4//j/
+f/6//r/+v/7//3//f////////8AAP7/AAAAAAAAAAAAAAEAAQAFAAYABgAGAAUABgAG
AAYACgAKAAsACwAMAAwADQAPAA8ADwARABIAEgASABQAFAAXABgAGQAaABsAHAAdAB8A
IAAiACIAJAAmACYAJwApACgAKQAqACsALgAvADEAMwAzADQANAA0ADYAOAA5ADkAOQA5
ADkAOgA6ADkAOAA3ADQANAAzADIALwAuACwAKgAmACUAIwAhACEAIAAeABwAGgAaABoA
GAAVABQAEwATABQAEgARAA8ADgANAA0ADQAKAAkACAAHAAgABwAGAAUABwAGAAQABAAB
AAAAAAD///7//v/+//7//P/7//r/+f/3//f/+P/4//r/+f/5//f/9//4//n/+f/2//b/
9v/2//j/+P/4//j/9//3//f/9//5//n/+f/6//r/+v/7//z/+v/5//n/+v/8//z//P/7
//v//P/8//z//f/9//3//f/9//3//v/+/wAAAAAAAAAA/v/+//7/AAAAAAAA///+/wAA
AAAAAAAA/v///////v/9//z//P/8//z//f/9//z/+//7//v/+//9//z/+//7//v/+v/6
//r/+v/5//n/+f/5//j/+P/4//j/9//3//f/+P/4//f/9//5//n/+f/5//j/9v/1//T/
9v/2//b/9v/2//b/9v/1//X/9f/1//T/9P/0//T/9P/2//b/9v/2//b/9v/2//b/9P/0
//T/9v/2//X/9P/0//T/9P/0//T/9f/0//T/9P/0//T/9P/0//P/8//z//X/9P/1//f/
+P/5//r/+//7//7///8AAAAAAAAAAAAAAAABAAEAAgACAAIAAgACAAIAAgAAAP7//v/9
//3//f/8//3/+v/5//n/9f/0//T/8//0//P/8//y/+//7//u/+7/7f/s/+z/7P/s/+3/
7f/s/+z/7P/s/+z/7v/u/+7/7v/s/+z/7P/t/+//8P/u/+7/8v/5////BAAMABkAMABM
AGkAigCsAMcA1QDUALAAcAAuAO3/nP9Q/xj/8P7K/rH+rv63/r/+z/7l/v7+Fv8w/0z/
af+H/6L/uP/H/9P/2//f/+L/5//q/+v/7f/u/+//8f/y//T/9f/2//T/9f/2//b/+P/5
//v/+//7//v/+//8//z//v/+//7//v/+//////8BAAIAAgACAAUABgAGAAYABgAGAAcA
BwAKAAoACwANAA0ADQAPABAADgAOABAAEAATABQAFQAWABcAGAAZABsAGgAcABwAHgAi
ACIAIwAlACYAJwAoACkAKwArACwALQAvADAAMAAwADIANAA1ADUANQA1ADUANgA0ADMA
MgAxADIAMgAxADAALwAuACwAKgAoACcAJQAjACMAIgAgAB4AHAAcABwAGgAZABgAFwAX
ABQAEgARAA8AEAAPAA8ADwAMAAsACgAJAAoACQAIAAcABwAGAAQABAADAAIAAgABAAAA
AAAAAAAAAAD///7//f/7//v//P/8//z/+//7//n/+f/6//v/+//6//r/+v/6//r/+v/6
//r//f/9//3//f/9//3//f/+//z//P/9//7//P/7//v//P/8//z//P/7//z//v///wAA
//////////8BAAEAAgACAAAAAAAAAAAA/v/+//7/AAACAAIAAQAAAAIAAgACAAIAAAAB
AAEAAAABAAAAAAAAAAAAAQABAAAAAQABAAEAAQABAAAA/////wEAAAAAAAAAAAD/////
//////7//v/+/wAA/////////v/+//3//f/9//3//f/9//3//P/8//z//P/8//z//P/8
//z//P/7//v/+//7//r/+v/6//r/+v/6//r/+v/6//r/+v/6//r/+v/6//r//P/8//v/
+v/6//r/+v/6//r/+//8//z//P/5//v//P/6//r/+v/6//n/+f/5//v//v///wEAAgAD
AAQABQAFAAQABQAGAAYACAAIAAgACAALAAsADAAMAAoACgAKAAoACAAGAAQABAAFAAUA
BQAEAAMAAAD////////+//7//f/8//v/+//6//n/+f/4//j/9f/0//T/9P/2//f/9//2
//b/9v/2//b/9v/2//b/9v/2//b/9v/3//f/+v/6//r//v8DAAkAEAAYACcAPgBYAHUA
mAC0AMsA2QDQAJ4AXAAgAOH/kP9I/xr/9v7U/sP+xv7N/tX+5/7//hb/MP9I/2T/g/+d
/7T/xv/V/+H/5//r/+7/8//0//X/9f/4//v/+//8//7///8AAAAAAQACAAIAAgADAAUA
BQAFAAUABQAGAAYACAAIAAgACAAIAAkACQAJAAoACgAKAA0ADgAOAA4ADgAOAA8ADwAQ
ABAAEQATABUAFQAXABgAFgAWABgAGAAbABwAHQAeAB0AHgAfACEAIgAkACQAJgAoACgA
KQArACwALQAuAC8AMQAxADIAMwA1ADYANgA2ADYAOAA5ADkAOQA5ADkAOgA6ADkAOAA3
ADgAOAA3ADYANQA0ADIAMAAsACsAKQAnACcAJgAkACIAIAAgACAAHgAbABoAGQAZABkA
GAAYABcAFAATABMAEwASABEAEAAPAA4ADQAMAAsACwAKAAgACAAHAAYABgAFAAYABgAG
AAYABAADAAIAAQABAAEAAgACAAIAAQABAP////8AAAEAAQD+//7//v/+//7//v/+//7/
AQABAAEAAQD///////8AAAIAAgADAAQAAgABAAEAAgACAAIAAgABAAEAAgACAAIAAQAB
AAEAAQADAAMABAAEAAQABAAEAAQABgAGAAYACAAGAAYABQAEAAYABgAGAAYABAAFAAUA
BAAFAAQABAAEAAIAAwADAAIAAwADAAMAAwADAAIAAQABAAMAAgACAAIAAgABAAEAAQAB
AAAAAAAAAP7//f/9//3//v/+//3//f///////////////v/+//7//P/8//z//P/8//z/
/P/7//v/+//7//r//P/8//z//P/8//z//P/8//r/+v/6//r//P/8//z//v/8//v/+v/6
//r/+v/6//r/+//8//z//P/7//3//P/6//r/+v/6//v/+//7//3//v///wEAAgAFAAYA
BwAHAAgACQAKAAoACgAKAAoACgALAAsADAAMAAwADAAMAAwACAAGAAQABAAHAAcABwAG
AAQAAAD+//3//f/8//z/+//8//v/+//6//f/9//2//b/9f/0//T/9P/0//X/9f/0//T/
9P/0//T/9P/0//T/9P/y//L/8v/z//f/+P/4//r/AAAHAA0AFAAkADsAUgBuAI8ArAC+
AMsAwQCSAFIAGADY/4f/SP8g//z+2v7M/s/+1P7d/u3+Af8V/yz/Qv9e/3z/l/+t/8D/
0v/d/+P/6f/r/+z/7//y//X/9//4//n/+f/4//r/+//8//7///8AAAAA/////wAA//8A
AAEAAgAEAAIABAAEAAQABgAGAAcABwAHAAgACAAIAAkACgAKAAoADAAMAA0ADQAOAA4A
DwARABEAEQATABQAFgAWABgAGAAZABoAGwAcAB0AHgAfACEAIgAkACQAJgAmACYAJwAp
ACwALQAuAC8AMQAxADIAMwA1ADYANgA2ADYAOAA5ADkAOQA5ADkAOgA4ADcANgA1ADQA
NAAzADIALwAuACwAKgAoACcAJQAjACMAIgAgAB4AHgAeAB4AHAAbABoAGQAZABcAFAAS
AA8AEAAPAA8ADwAOAA0ADAALAAsACwALAAsACQAIAAYABgAFAAQABAADAAIAAgACAAIA
AAD///7//f/9//3//v/+//7//f/9//v/+f/6//v/+//7//z//f/+//7//v/+//7//f/9
//3//f/9//3//f/+//z//P/9//7//////wAAAgAAAAAAAAD//wEAAgACAAIAAQABAAEA
AQABAAEAAgACAAIAAgACAAIAAgACAAIABAAEAAQAAwACAAIAAgACAAIAAgADAAMAAgAB
AAAAAAAAAAIAAwADAAIA//////////////7//f/9/////v/+//7//v/9//3//f/9//z/
/P/8//r/+f/5//n//P/8//v/+//7//v/+//7//v/+v/6//r/+v/6//r/+v/6//r/+v/5
//n/+f/5//j/9v/2//b/9v/0//T/9P/0//b/9v/2//b/9P/0//T/9v/2//n/9v/2//b/
9v/2//b/9v/3//f/9//5//r/+//9//7///8AAAEAAQAAAAEAAgACAAAAAAAAAAAAAwAD
AAQABAAEAAQABAAEAAIAAAD+//7/AQABAAEAAAD+//r/+P/3//X/9P/0//P/8v/x//H/
8P/t/+3/7P/s/+3/7P/s/+z/6v/r/+v/6v/o/+j/6P/o/+r/6v/q/+r/6v/q/+r/6//n
/+j/7P/s/+z/9f/9/wIADgAhADgAVABzAJYAsgDHANEAvACGAEQACADD/3L/Nv8K/+D+
vv6z/rj+v/7F/tX+7/4I/x7/Nv9Q/23/i/+k/7b/x//R/9f/2f/e/+P/5v/n/+n/6P/r
/+3/7f/u/+7/7v/v//H/8//0//T/9f/3//f/9//3//f/+P/4//r/+v/6//r/+v/7//v/
+//8//z//P///wAAAAAAAAIAAgADAAMABAAEAAUABwAFAAUABwAIAAgACAAKAAoACwAM
AA0ADgARABIAEwAVABQAFgAWABgAGgAaABsAHQAgACEAIgAjACcAJwAoACkAKQAqACoA
KgAsAC4ALwAvAC0ALQAtAC4ALgAtACwAKwAoACgAJwAmACUAJAAiACAAHgAdABsAGQAX
ABYAFAASABAAEAAQAA4ACwAKAAkACQAIAAYABQADAAIAAQABAAEA/v/9//z/+//8//v/
+v/5//f/9v/0//T/9f/0//T/8//y//L/8v/y//D/7//u/+3/7f/t/+7/7v/u/+3/7f/r
/+v/7P/t/+3/7P/s/+z/7P/q/+r/6v/q/+v/6//r/+v/7f/t/+3/7v/u/+7/7//w//D/
7//v//D/8P/w//D/7//x//L/8v/y//H/8f/x//H/8//z//T/9P/0//T/9P/0//T/9P/0
//b/9P/0//P/8v/y//L/8v/y//T/9f/1//T/9f/0//T/9P/0//X/9f/0//P/8//z//P/
8//y//H/8f/z//L/8v/y//L/8f/x//H/8f/w//D/8P/y//H/8f/x//D/8P/v/+//7//v
/+//7//x//D/8P/w//D/8P/w//D/8P/w//D/7//v/+//7//u/+7/7v/u/+7/7v/u/+7/
7v/u/+7/7v/u/+7/7v/u//D/8v/v/+7/8P/w/+7/7v/u/+7/8f/x//H/8//y//P/9f/2
//n/+v/7//v//v///wAAAAAAAAAAAAAAAAEAAQACAAIAAgACAAIAAgAAAP7//P/8//3/
/f/9//z/+//4//f/9//z//L/8v/x//L/8f/x//D/7f/t/+z/7P/t/+z/7P/s/+r/6//r
/+r/6v/q/+r/6v/s/+z/7P/s/+z/7P/s/+3/7f/s/+7/8P/y//X/+/8AAAYAFQAuAEoA
ZwCIAKoAwwDTANYAuAB6ADgA9/+o/1z/JP/4/s7+tf60/rv+wf7N/uP+/P4U/yz/RP9h
/4H/nv+0/8X/0f/Z/9//4v/l/+r/6//t/+7/8f/z//L/9P/1//b/9v/3//j/+P/4//n/
+//7//v/+//7//z//P/+//7//v8AAAAAAQABAAMABAAEAAQAAwAEAAQABAAGAAYABwAH
AAgACAAJAAsADQANAA8AEAAQABAAEgASABMAFAAVABYAFwAYABkAGwAcAB4AHgAgACAA
IAAhACMAJgAnACgAKQArACsALAAtAC8AMAAwADAAMAAyADMAMwA1ADUANQA2ADQAMwAy
ADEAMgAyADEAMAAvAC4ALAAqACYAJQAjACEAIQAgAB4AHAAYABgAGAAWABUAFAATABMA
EAAOAA0ACwAKAAkACQAJAAYABQAEAAMABAADAAIAAQABAAAA/v/+//3//P/8//v/+v/6
//r/+v/4//f/9v/1//X/9f/2//b/9v/1//X/8//z//T/9f/1//T/9P/0//T/8v/y//L/
8v/1//X/9f/1//X/9f/1//b/9v/2//f/+P/4//f/9//4//j/+P/4//f/9//4//j/+P/5
//n/+f/5//v/+//8//z//P/8//z//P/8//z//P/+//z//P/7//r//P/8//z//P/6//v/
+//6//r/+v/7//z/+v/7//v/+v/7//v/+//7//v/+v/5//n/+//6//r/+v/6//n/+f/5
//f/9v/2//b/+P/3//f/9//4//j/9//3//f/9//3//f/9//2//b/9v/2//b/9v/2//j/
+P/4//f/9//3//f/9v/2//b/9v/2//b/9v/2//b/9v/2//b/9v/2//b/9v/4//j/9//2
//b/9v/2//b/9v/3//j/+P/4//X/9//3//b/9v/2//b/9v/3//f/9//5//r/+//9//7/
//8AAAEAAQAEAAUABgAGAAYABgAGAAYABwAHAAgACAAIAAgACAAIAAYABAACAAIAAQAB
AAEAAAAAAP7//v////3//P/8//v/+v/5//n/+P/3//f/9v/2//X/9P/0//T/9P/1//X/
9P/0//T/9P/0//b/9v/2//b/9v/2//b/9//3//b/+P/4//r/AQAHAAwAFgAnAD4AWgB3
AJgAuADPAN0A0gCiAGAAIgDh/47/SP8Y//D+zv69/sD+x/7R/uP+//4U/yr/RP9g/3//
m/+0/8b/1f/h/+f/7f/u//H/9P/1//X/+P/5//v/+v/8//3//v/+////AAAAAAAAAQAD
AAMAAwADAAMABAAEAAYABgAGAAYABgAHAAcACwAMAAwADAANAA4ADgAOAA4ADgAPAA8A
EgASABMAFQAVABUAFwAYABYAFgAYABgAGQAaABsAHAAfACAAIQAjACQAJgAmACgAKAAo
ACkAKwAuAC8AMAAxADEAMQAyADMANQA2ADYANgA0ADYANwA3ADgAOQA6ADwAOgA5ADgA
NwA4ADgANwA2ADUANAAyADAALgAtACsAKQAnACYAJAAiACAAIAAgAB4AGwAaABkAGQAa
ABgAFwAVABQAEwATABMAEAAPAA4ADQAMAAsACgAJAAsACgAIAAgABwAGAAYABQAEAAQA
BAAEAAIAAQAAAP///////wAAAAAAAP/////9//3//v///////v/+//7//v/8//z//P/8
//3//f/9//3//f/9//3//v8AAAAAAQACAAAA/////wAAAAAAAAAA/////wAAAAAAAAEA
AQABAAEAAQABAAIAAgAEAAQABAAEAAQABAAEAAYABAAEAAMAAgAEAAQABAAEAAQABQAF
AAQAAwACAAIAAgACAAMAAwACAAEAAQABAAEAAQAAAP////8BAAAAAAAAAAAA////////
AQAAAAAAAAAAAP///////wAAAAD///////////////////7//v/+//z//P/8//z//P/8
//z/+//7//v/+//6//z//P/8//z//P/8//z//P/8//z//P/8//r/+v/6//z//P/7//r/
+v/6//r/+v/6//3//v/+//z//P/8//z/+//7//v//f/+////AQACAAUABgAHAAcACAAJ
AAoACgAKAAoACgAKAA0ADQAOAA4ADAAMAAwADAAIAAYABAAEAAUABQAFAAQAAwAAAP//
///9//z//P/7//r/+f/5//j/9//3//b/9v/1//T/9P/0//T/9f/1//T/9v/2//b/9v/0
//T/9P/0//T/9P/0//X/9//2//b/+P/+/wUACQAQABwAMQBIAGIAgQCiALoAywDPAK4A
bgAuAPT/q/9g/yr/Bv/m/s7+yf7M/tX+4/75/g//Jv9A/1j/cv+P/6n/wP/Q/93/4//p
/+3/8P/x//T/9f/3//j/+f/7//r//P/9//7//v///wAAAAAAAAEAAwADAAMAAwADAAQA
AgAEAAQABAAGAAYABwAHAAcACAAIAAgACwAMAAwADAAMAAwADQANABAAEAARABMAEQAR
ABMAFAAWABYAGAAYABkAGgAbABwAGwAcAB0AHwAgACIAIgAkACgAKAApACsALAAtAC4A
LwAxADEAMgAzADMANAA0ADQANAA2ADcANwA3ADcANwA4ADgANwA2ADUAMgAyADEAMAAx
ADAALgAsACoAKQAnACUAJQAkACIAIAAcABwAHAAaABcAFgAVABUAFAASABEADwAPAA8A
EAARABAADwAOAA0ADAALAAoACQAJAAgABgAGAAUABAAEAAMAAgACAAIAAgAAAP///v/9
//3//f/+//7//P/7//v/+f/7//z//f/9//z//P/8//z//P/8//z//P/9//3//f/9//3/
/f/9//7//v/+////AAD+//3//f/+//7//v/+//3///8AAAAAAAABAAEAAQABAAEAAQAC
AAIAAgACAAIAAgABAAAA//8AAAIAAgABAAAAAAAAAAAAAAD+///////+/////v/+//7/
/v///////v/9//3//f/9/////v/9//3//f/8//z//P/8//v/+//7//v/+v/6//r/+P/3
//f/9//6//r/+f/5//n/+f/5//n/9//2//b/9v/2//b/9v/2//j/+P/4//f/9//3//f/
9v/2//b/9v/2//b/9v/2//b/9P/0//T/9P/2//b/9v/4//j/9//2//b/9P/0//T/9P/z
//T/9P/0//X/9v/0//T/9P/0//X/9f/1//f/9v/3//n/+v/9//7///////7///8AAAAA
AAAAAAAAAAADAAMABAAEAAIAAgACAAIAAAD+//z//P/9//3//f/8//3/+v/5//n/9//2
//b/9f/0//P/8//y/+//7//u/+7/7f/s/+z/7P/s/+3/7f/s/+z/7P/s/+z/7P/s/+z/
7P/s/+z/7P/t/+//7v/w//D/8v/5////BAAOACEAOgBSAG8AjgCqAL8AxwC4AIYARAAM
AMv/ev86/xD/7P7M/sH+xv7P/tX+5f77/hT/KP88/1b/d/+T/6r/vv/N/9X/2//j/+b/
6f/q/+v/6//s/+//8f/y//T/9f/2//b/9//4//j/+P/5//v/+//7//v/+//8//z//v/+
//7//v/+//////8BAAIAAgACAAMABAAEAAQABgAGAAcABwAGAAYABwAJAAsACwANAA4A
DgAOABAAEAARABIAEwAUABUAFgAXABkAGgAcABwAHgAiACIAIwAlACQAJQAmACcAKQAp
ACoAKwAtAC4ALgAuADAAMgAzADMAMQAxADEAMgAyADEAMAAvACwALAArACoAKQAoACYA
JAAiACEAHwAdABsAGgAYABYAFgAWABYAFAARABAADwAPAAwACgAJAAcACAAHAAcABwAF
AAMAAQD//wAA///+//3////+//z//P/5//j/+P/3//T/9P/0//T/8//z//P/8//y//H/
8f/w/+7/7f/t/+v/7f/u/+//7//s/+z/7P/s/+z/7P/s/+z/7f/t/+3/7f/t/+3/7f/u
/+7/7v/v//D/7v/t/+3/7v/u/+7/7v/t/+3/7v/u/+7/7//v/+//7//v/+//8P/w/+7/
7v/u/+7/7v/u/+7/8P/v/+7/7P/q/+z/7P/s/+z/7P/t/+3/7P/r/+r/6v/q/+z/7f/t
/+z/6//r/+v/6//p/+j/5//n/+f/5v/m/+b/5v/l/+X/5f/n/+b/5v/m/+b/5f/l/+X/
5f/k/+L/4f/h/+H/4f/h/+P/4v/i/+L/4P/g/+D/4P/g/+D/4P/f/9//3//f/97/3v/e
/97/3v/e/97/3v/e/9z/3P/c/9z/3P/c/9z/3v/c/9v/2v/a/9z/3P/c/9z/2//c/9r/
2P/Y/9j/2P/Z/9n/2f/b/97/3//h/+L/4v/i/+L/4f/i/+P/5P/k/+T/5P/k/+T/5f/l
/+b/5v/o/+j/6P/o/+b/5P/i/+L/4f/h/+H/4P/h/97/3f/d/9n/2P/Y/9f/1P/T/9P/
0v/T/9P/0v/S/9P/0v/S/9L/0v/T/9P/0v/T/9T/1f/W/9P/0v/R/9D/0P/Q/9D/0f/V
/9T/1P/W/9r/3f/f/+b/8P///xYAMgBPAG4AjAClALUAtACQAFIAEADP/4T/Pv8M/+L+
uv6j/qD+pf6t/rX+yf7i/vj+DP8k/0n/a/+C/5j/qf+1/73/xf/I/8n/zP/P/9H/0v/T
/9X/1v/Y/9n/2v/Y/9n/2v/a/9r/2//d/93/3//f/9//4P/g/+L/4v/i/+L/4v/j/+P/
5P/k/+P/4v/l/+b/5v/m/+b/5v/n/+f/6v/q/+v/7f/t/+3/7//w/+7/7v/w//D/8f/y
//P/9P/1//b/9//5//z//v/+/wAAAAAAAAEAAwAEAAUABgAHAAsACwAMAA0ADwAQABAA
EAASABQAFQAVABMAEwATABQAEgARABAADwAQABAADwAOAAsACgAIAAYABAADAAEA///7
//r/+P/2//L/8v/y//D/7//u/+3/7f/q/+j/5//l/+T/4//j/+P/4P/f/97/3f/c/9v/
2v/Z/9n/2P/W/9b/0//S/9L/0f/S/9L/0v/S/9D/z//O/83/zP/L/8v/yv/M/8v/y//J
/8f/yP/J/8n/yP/I/8j/yP/K/8r/yv/K/8n/yf/J/8n/yf/J/8n/yv/J/8j/yP/I/8r/
yf/J/8r/zP/M/8z/y//J/8r/yv/K/8v/y//L/8v/y//L/8z/zP/M/8z/zP/M/8z/zP/M
/87/zP/M/8v/yv/K/8r/yv/K/8r/y//L/8r/yf/I/8j/yP/G/8f/x//G/8f/x//H/8f/
x//E/w==
         </WaveFormData>
      </LeadData>
      <LeadData>
         <LeadByteCountTotal>10000</LeadByteCountTotal>
         <LeadTimeOffset>0</LeadTimeOffset>
         <LeadSampleCountTotal>5000</LeadSampleCountTotal>
         <LeadAmplitudeUnitsPerBit>4.88</LeadAmplitudeUnitsPerBit>
         <LeadAmplitudeUnits>��V</LeadAmplitudeUnits>
         <LeadHighLimit>2147483647</LeadHighLimit>
         <LeadLowLimit>268435456</LeadLowLimit>
         <LeadID>V4</LeadID>
         <LeadOffsetFirstSample>0</LeadOffsetFirstSample>
         <FirstSampleBaseline>0</FirstSampleBaseline>
         <LeadSampleSize>2</LeadSampleSize>
         <LeadOff>FALSE</LeadOff>
         <BaselineSway>FALSE</BaselineSway>
         <ExcessiveACNoise>FALSE</ExcessiveACNoise>
         <MuscleNoise>FALSE</MuscleNoise>
         <LeadDataCRC32>3541170699</LeadDataCRC32>
         <WaveFormData>
CgAKAAoACgAKAAoACgAKAAsACwALAAsACQAKAAoACwANAA8ADwAPABQAGQAgAC4APwBT
AGMAeQCNAJ0AqgCwAKAAegBTAC8A+P+u/3X/V/9D/zD/Kv8o/yz/Mf8//1D/X/9x/4b/
n/+3/8r/3P/t//f//P8BAAMABgAHAAkACAAIAAgACQALAAsADQANAA0ADAAOAA8ADwAS
ABMAFAAVABMAEwAUABUAFQAVABUAFAAUABUAFgAWABYAGAAYABcAGQAaABoAGgAaABsA
HgAeAB8AHwAfACEAIwAjACMAJAAiACIAIwAkACYAJwApACoAKgAqACsALAAuAC8AMAAx
ADMANAA1ADYANwA4ADkAOgA6ADoAPAA9ADsAPAA8ADwAPAA9AD4APgA/AEAAQQBCAEIA
QQBBAEAAQABAAD8APgA7ADoAOQA5ADkAOAA3ADYAMgAxADAALwAuAC0ALAArACwALAAr
ACoAKAAoACYAJQAmACYAJQAkACMAIQAfAB4AHgAeAB0AHAAdABwAHAAbABoAGQAZABkA
FwAXABcAFwAVABQAFAAUABQAEwATABMAEQARABAADgAQABAAEAAQAA4ADQANAA0ADQAN
AA0ADQAOAA4ADgAOAAwADAANAA0ADQANAA0ADQAOAA4ADgAOAA4ADgAOAA4AEQASABIA
EQAOAA0ADAALAA0ADgAOAA4ADAAMAAwADAAKAAoACgALAAsACwALAAsADAAMAAwADAAM
AA0ADQANAAoACgAJAAkABwAHAAcABwAJAAkACQAJAAsACQAIAAgABQAEAAMAAgADAAMA
AwADAAIAAQAAAP3/////////AAAAAAAAAAAAAP7//v/9//3//f/9//3//f/8//z//P/8
//z//f/9//z//f/+///////8//v/+v/5//f/+P/4//j/+P/5//r/+//5//n/+f/5//n/
+f/5//j//P/8//r/+P/4//j/+P/5//n/+f/7//z//f///wIABAAEAAQABAADAAQABAAE
AAQABAAEAAQABgAGAAYACAAKAAoACgAKAAcABQADAAMAAgACAAIAAQD+//z/+f/5//n/
+v/7//r/+f/3//X/8v/z//P/8//y//D/8P/w/+//7//w//D/8P/y//L/8v/y//D/7//v
/+//7//v//D/8P/v/+//8f/x//P/+P///wYAFgArAEEAVwBtAIEAjwCaAJoAhABcADcA
CQDE/3b/R/8v/xn/Cv8K/wz/EP8V/yP/Mv9D/1X/aP9//5n/sP/C/83/0//a/9//4//m
/+f/6f/s/+r/6P/t//H/8v/z//L/8f/x//L/8v/x//P/8//z//P/8f/x//L/8//z//P/
8//y//P/9f/3//j/+f/6//n/9//1//b/9v/2//b/9//6//r/+f/5//n/+//9//3//f/+
//z//P/9//7//P/9////AAAAAAAAAQACAAQABQAGAAcACwAMAA0ADgANAA4ADwAQABAA
EAASABMAEgASABEAEAAUABUAFgAWABYAFgAWABYAFAATABMAEgASABIAEQAQAA4ADAAK
AAkABwAGAAUABAD///3/+//5//r/+f/4//f/9v/2//X/9P/y//L/8P/v/+3/7P/q/+j/
6f/p/+n/6v/o/+j/5//m/+X/5P/k/+P/4P/f/9//3//d/93/3f/d/93/3P/c/9z/2v/Z
/9n/2f/Z/9n/2P/W/9j/2P/Y/9j/1v/V/9X/1f/X/9f/1//X/9j/2P/Y/9j/2v/a/9v/
2//Z/9n/2f/Z/9n/2P/X/9b/2P/Y/9j/2P/a/9z/3f/d/93/3f/d/93/2//c/9z/3P/c
/9z/3P/c/9r/2v/a/9v/3P/d/97/3//e/97/3v/e/9z/3f/d/93/3v/e/93/3f/d/93/
3f/d/97/3//g/+H/4f/f/97/3v/e/97/3v/e/9//3//f/9//3//f/9//3f/f/9//3//g
/+L/4v/i/+L/5P/k/+P/4//h/+H/4f/h/+H/4v/j/+T/5v/n/+f/5v/k/+T/5P/j/+P/
4//j/+P/5P/m/+f/6P/n/+f/5//n/+f/5//n/+f/5//p/+n/6P/m/+b/5v/m/+j/6f/q
/+3/7P/t/+//8v/y//L/8v/y//P/9P/0//T/9P/0//T/9P/2//b/9v/4//j/+P/4//j/
9f/z//H/8f/0//T/9P/z//D/7v/r/+v/6v/q/+r/6P/o/+f/5v/k/+X/5f/l/+T/5P/k
/+T/4//h/+L/4v/i/+T/5P/k/+T/4v/h/+H/4f/h/+H/4v/i/+P/4//l/+f/6f/u//X/
+v8GAB0AMwBJAGMAfQCRAJ4ApgCYAHAAQQAXANT/gv9H/yX/Cf/0/vL+9v74/vv+Bf8W
/yv/Pf9S/2v/hf+a/67/v//J/9D/1//b/9z/3f/d/+D/4v/i/+P/5f/n/+n/6f/p/+j/
6v/r/+v/6//r/+v/6//t/+3/7v/v/+3/7f/t/+z/7P/t/+7/7v/w//L/8v/x//H/8v/y
//L/8v/z//b/9v/1//X/9f/3//f/9//3//j/9v/2//f/+P/6//v//f/+//7//v///wAA
AAABAAIAAwAFAAYABwAIAAgACAAIAAgACgAKAAwADQANAA4ADgAOAA4ADwAQABAAEAAQ
ABAAEAAQAA8ADwAOAAwADAALAAoACQAIAAcABwADAAIAAQAAAP7//f/8//v/+v/5//j/
9//4//j/9//2//T/9P/y//H/8P/w/+//7v/s/+v/6v/q/+z/7P/r/+r/6f/o/+j/5//k
/+P/4//j/9//3//f/9//3//e/97/3v/e/93/3f/d/93/3f/c/9r/2v/a/9r/2v/Y/9f/
1//X/9n/2f/Z/9n/2P/Y/9j/2P/Z/9r/3P/d/93/3f/d/93/3P/c/9z/3P/e/97/3v/e
/9//4P/g/9//3//f/9//3//f/+D/4P/g/+L/4v/i/+L/4v/i/+L/4//h/+H/4f/h/+H/
4v/j/+T/4v/j/+P/4//i/+L/4f/h/+H/4f/h/+H/4f/h/+H/4f/j/+H/4P/g/+D/4P/g
/+D/3//f/9//3//f/9//3//d/9v/2//b/9z/3v/e/97/3v/e/97/3f/d/9v/2//b/9v/
2v/a/9r/2v/b/93/3v/e/97/3v/e/93/3f/d/93/3f/d/97/3v/e/9v/2//b/9v/2//b
/9v/2//b/9v/2//a/9j/2P/Y/9j/2v/a/9n/2v/a/9r/2v/a/9n/2f/Z/9v/2v/b/93/
4P/i/+L/4v/i/+T/5v/n/+j/5v/m/+b/5v/o/+j/6P/q/+r/6v/q/+r/6//p/+f/5//o
/+j/6P/n/+j/5v/j/+P/4f/g/9//3P/e/93/3P/a/9v/2//b/9r/2f/Y/9f/1f/X/9j/
2P/Y/9b/1v/W/9b/2P/X/9f/1//X/9f/2P/Y/9v/2//b/9n/2//g/+X/6P/w/wEAFwAt
AEEAWQBxAIIAjACOAHgATwAlAPj/sv9j/y3/D//6/uz+6P7q/u3+9f4E/xf/K/9A/1f/
b/+I/57/r/+7/8T/y//P/9D/0//V/9b/2P/a/9v/3f/f/+H/4f/h/+H/4v/i/+H/4v/j
/+T/5f/n/+f/6P/p/+v/6//r/+r/6v/r/+z/7P/u//D/8P/v//H/8v/y//L/8v/z//b/
9v/1//X/9f/3//n/+f/5//r//P/8//3//v/+////AQACAAQABAAFAAYACAAJAAoACwAN
AA4ADwAQABMAFAAVABYAGAAYABoAGwAcAB4AHwAgACIAIwAkACQAJAAkACQAJAAmACUA
JQAkACQAJAAjACIAIwAiACEAIQAhACAAHwAeAB4AHQAcABsAGgAZABgAFwAYABgAFwAW
ABYAFgAUABMAFAAUABMAEgAUABMAEgASABIAEgARABAADwAOAA4ADQAOAA0ADQANAAsA
CwALAAsACwAKAAoACgAKAAkACQAJAAkACQAIAAYACAAIAAgACAAIAAcABwAHAAkACQAJ
AAkACgAKAAoACgAKAAoACwALAAsACwALAAsADAAMAAwADAAMAAwADAAMAA8AEAAQAA8A
DwAPAA8ADwARABIAEgASABIAEgASABIAEAAQABAAEQATABMAEwATABQAFAAUABQAEgAT
ABMAEwASABIAEQARABEAEQARABEAEwATABMAEwARAA8ADgAOABAAEAAQABAADwAPAA8A
DwAPAA8ADwANAA8ADwAPABAADgAOAA4ADgAOAA4ADQANAA0ADQANAA0ADAAMAAwADAAM
AA0ADQAMAAwADAAMAAsACwALAAsACwALAAwADAAMAAsACwALAAsACwALAAsACwALAAsA
CwAKAAwADAAMAAwADAAMAA0ADQALAA0ADAAKAAoACgAKAAsACwALAA0ADgAPABEAFAAW
ABYAFgAWABcAGAAYABgAGgAaABoAGgAcABwAHAAeAB4AHgAeAB4AHQAbABkAGQAaABoA
GgAZABgAFgATABMAFAAUABQAEgAQAA8ADgAMAA0ADQANAAwACgAKAAoACQALAAwADAAM
AAwADAAMAAwADgANAA0ADQANAA0ADgAOAA8AEQARABEAEwAWABkAIAAoADcASwBfAHMA
iQCdAKoAsgCuAJIAawBHABoA0v+L/2H/S/84/yz/Kv8q/y//Of9K/1v/b/+E/53/tf/M
/97/7f/3/wAABQAHAAoADQANABAAEAASABUAFQAVABcAFwAXABoAHAAdAB0AHQAdAB0A
HQAfAB8AIAAhACEAIQAhACAAIAAhACIAIgAmACgAKAAnACkAKgAqACoAKgArAC4ALgAt
AC0ALQAvAC8ALwAvADAAMAAwADEAMgA0ADUANwA4ADgAOAA5ADoAPAA9AD4APwBBAEIA
QwBEAEUARgBHAEgASABIAEoASwBNAE4ATgBOAFAAUQBSAFIAUgBSAFIAUgBSAFEAUQBQ
AFIAUgBRAFAAUQBQAE8ATwBLAEoASQBIAEgARwBGAEUAQgBBAEAAPwBAAEAAPwA+AEAA
QAA+AD0APAA8ADsAOgA6ADkAOAA4ADYANgA1ADQANQA0ADQAMwAyADEAMQAxADEAMQAx
ADEALwAuAC4ALgAuAC0ALQAtAC0ALQAsACoALAAsACwALAAsACsAKwArACsAKwArACsA
KgAqACoAKgAoACgAKQApACwALQAuAC8ALgAuAC4ALgAsACwALAAsAC0ALgAuAC0ALQAt
AC0ALQAtAC4ALgAuADAAMAAwADAAMAAwADAAMQAxADEAMQAxADAAMAAwADAALgAvAC8A
LwAuAC4ALQAtAC0ALQAtAC0ALQAtAC0ALQAtACsAKgAqACwALAAsACwAKwArACsAKwAr
ACsAKwApACcAJwAnACgAJgAmACYAJgAmACYAJQAlACcAJwAnACcAJgAmACYAJgAkACUA
JQAkACQAJAAkACMAIwAjACMAIwAjACQAJAAkACEAIQAhACEAIQAhACEAIQAfAB8AHwAe
AB4AHgAeAB4AIAAgACEAIQAdACEAIgAhACAAHwAeAB8AHwAfACEAIgAjACUAKAAmACYA
JgAmACkAKgAqACoAKgAqACoAKgAqACoAKgAsACoAKgAqACoAKQAnACUAJQAmACYAJgAl
ACEAHgAaABkAGQAaABsAGgAaABkAGAAWABQAEwASABAAEAAQABAADwAPABAAEAAQAA4A
DgAOAA4AEAAPAA8ADwANAA0ADgAOABEAEQATABMAEwAYAB8AJgA2AEkAXQBxAIcAlwCf
AKgApACIAGIAPwARAMj/hv9h/0v/N/8w/y7/Lv80/z3/Sf9W/2f/e/+S/6n/v//S/+L/
7//3//r//f///wAAAQADAAYABgAGAAkACQAJAAsACwALAA4AEAARABEAEAAPAA4ADQAP
AA8AEAARAA8ADwAPAA4AEAARABIAEgATABQAEwARABMAFAAUABQAFAAVABgAGAAZABkA
GQAbABkAGQAZABoAGAAYABkAGgAbAB0AIAAiACAAIAAhACIAJAAlACYAJwAoACgAKAAo
ACsALAAtAC4ALAAsAC4ALwAvADAAMAAwADIAMwA0ADQAMgAyADIAMgAyADEAMQAwADAA
MAAvAC4AKwAqACkAKQAnACYAJQAkACIAIQAgAB8AHwAfAB8AHwAcABwAGwAaABkAGAAV
ABMAFAAUABMAEgAUABMAEgASABAAEAAPAA4ADQAMAAwACwAIAAcABwAHAAUABQAFAAUA
BQAEAAQABAACAAEAAQABAAEAAQAAAP7//P/8//z//P/9//3//v//////////////AAAA
AAAAAAD+//7///////3//f/9//3//v/+//7//v/+//7//v/+/wEAAgACAAEA////////
//8BAAIAAgACAAAAAAAAAAAAAAAAAAAAAQADAAMAAwADAAAAAAAAAAAAAgADAAMAAwAB
AAAA/v/9//7///8AAAEA//////////////3//P/8//7//v/+//7/+//7//v/+//7//v/
+//5//f/9//3//j/+v/6//r/+v/6//r/+f/5//f/9//3//f/+P/4//j/+P/2//f/9//2
//b/9v/2//X/8//z//P/8//x//L/8v/y//H/8f/x//H/8f/x//H/8f/z//X/9f/0//T/
8//y//H/8P/x//H/8f/z//T/9f/3//r/+v/6//r/+v/7//z//P/8//z//P/8//z//P/8
//z//v8AAAAAAAAAAP///f/7//v//P/8//z/+//4//b/8//z//T/9P/0//L/8P/v/+7/
7P/t/+3/7f/s/+r/6v/q/+n/5//o/+j/6P/n/+b/5f/k/+X/5f/m/+f/5//n/+j/6P/j
/+P/5//j/+P/6P/v//b/BAAVACkAQQBbAHMAhQCUAJoAjgBsAEEAGQDe/47/Tf8p/w//
+P7w/vT+9v7z/vv+Dv8l/zn/Tv9j/3n/kP+k/7X/wf/I/8v/zf/Q/9H/1f/W/9b/1v/Z
/9v/3P/d/9z/2//c/97/3//f/93/3f/d/93/3v/f/+H/4//h/+H/4f/g/97/3//g/+D/
4P/i/+L/4f/j/+T/5P/k/+b/5//q/+r/5//n/+f/6f/n/+f/5//o/+j/6P/p/+r/6v/r
/+3/7v/v//D/8v/0//X/9f/1//X/9//4//n/+v/7//z//f/+/wAAAAACAAMAAQACAAIA
AgAGAAcACAAIAAgACAAIAAgACAAHAAcABgAEAAQAAwACAAMAAgABAAEA/f/8//v/+v/4
//f/9v/1//T/8//y//H/7v/u/+3/7P/s/+z/6v/p/+j/6P/n/+b/5v/l/+T/5P/k/+T/
4//i/+H/4P/g/9//4P/f/9//3//d/93/3f/d/9n/2P/Y/9j/2P/X/9f/1//X/9f/1v/U
/9T/1P/U/9T/1P/T/9P/0//R/9H/0f/R/9L/0v/S/9L/1P/U/9X/1f/V/9X/1f/V/9b/
1v/W/9b/2P/Y/9j/2P/Z/9r/2v/Z/9j/1//W/9X/1//Y/9j/2P/Y/9j/2P/Y/9r/2v/a
/9v/2//b/9v/2//a/9r/2v/a/9r/2//b/9v/2v/a/9n/2f/b/9v/2//b/9n/2f/Z/9n/
2//Z/9j/2P/Y/9j/2P/Y/9n/2f/Z/9n/2f/Z/9n/1//Z/9n/2f/a/9r/2v/a/9r/2P/Y
/9f/1//Z/9n/2f/Z/9r/2v/a/9r/2v/b/9v/2v/Y/9j/2P/X/9n/2f/Z/9n/2f/a/9r/
2v/Z/9n/2f/Z/9v/2//b/9v/3f/b/9n/2v/a/9r/2v/a/9r/2//b/9v/3f/e/9//4f/k
/+T/5P/k/+T/5v/o/+n/6v/q/+r/6v/q/+r/6v/q/+z/7v/u/+7/7v/t/+v/6f/p/+r/
6v/q/+n/6v/o/+X/5f/i/+L/4v/g/+L/4f/g/97/2//b/9v/2v/c/9z/3P/b/9n/2v/a
/9r/2P/Y/9j/2P/Z/9n/2v/b/93/3f/e/97/3f/d/93/3//h/+T/5f/q//D///8XAC8A
RQBfAHcAiACUAJYAhgBdADEABADC/3P/O/8Z/wD/8P7u/u7+7/71/gT/F/8p/z7/U/9t
/4j/oP+z/73/xv/N/9H/0v/T/9f/2P/a/9z/3f/f/+D/4f/g/9//4v/k/+X/5f/j/+P/
4//j/+X/5f/m/+f/5//n/+f/5v/o/+n/6v/q/+z/7v/u/+3/7f/u/+7/7v/u/+//8v/y
//H/8f/x//P/9f/1//X/9v/2//b/9//4//j/+f/7//z//P/8//3//v8AAAEAAgADAAUA
BgAHAAgACQAKAAsADAAMAAwADgAPAA8AEAAQABAAEgATABQAFAAWABYAFgAWABYAFQAV
ABQAFgAWABUAFAAVABQAEwATAA8ADgANAAwADAALAAoACQAIAAcABgAFAAQABAADAAIA
AgACAAAA//8AAAAA///+//z/+//6//r/+v/6//n/+P/4//j/+f/5//j/9//3//f/9f/1
//X/9f/z//L/8v/y//L/8f/x//H/8//z//L/8P/w//D/8P/w//D/7//v/+//7f/t/+3/
7f/w//D/8P/w//D/8P/x//H/8f/x//H/8f/0//T/9P/0//T/9P/0//T/8//0//T/8//1
//X/9f/1//X/9v/2//b/+P/4//j/+P/4//j/+P/5//f/9//3//f/+P/4//j/+P/4//n/
+f/5//r/+v/5//n/+//7//v/+//5//n/+f/5//v/+f/4//j/+v/6//r/+v/5//n/+f/5
//v/+//7//n/+f/5//n/+v/6//r/+v/6//r/+v/5//n/+f/5//n/+f/6//r/+v/6//r/
+//7//r//P/8//z/+//7//v/+//7//v//P/8//z/+//7//v/+//7//v/+//7//3//f/9
//z//v/+//7//v/+//7///////3//f/+//7//v/+//7//v8BAAEAAQADAAQABQAHAAoA
CgAKAAoACgAMAA4ADwAQABIAEgASABIAFAAUABQAFgAWABYAFgAWABUAEwARABEAEAAQ
ABAADwAPAA4ADAANAAwADAAMAAoADAALAAoACAAJAAkACQAIAAkACgALAAsACwAMAAwA
DAALAAoACQAIAAoACQAJAAkACwALAAwADAAJAAsADQANAA0AEAAVABoAJAA1AEsAXwBz
AIkAnwCuALYAsgCWAG0ARwAaAND/hf9b/0P/Lv8k/yL/Iv8n/zP/RP9V/2f/fP+V/6//
xP/Y/+f/8//8/wMABQAGAAkACQAKAAwADgAPAA8ADwARABEAEQAUABYAFwAXABkAGQAZ
ABkAGQAZABoAGwAbABsAGwAaABwAHQAeAB4AIAAiACIAIQAjACQAJAAkACMAIwAlACQA
JAAlACYAKQApACkAKQAqACoAKgArACwALAAtAC8AMAAwADAAMQAyADQANQA2ADcAOQA6
ADsAPAA9AD4APwBAAEAAQABCAEMARQBGAEYARgBGAEcASABIAEkASgBLAEwATABLAEsA
SgBMAEwASwBKAEkASABHAEcARQBEAEMAQgBAAD8APgA9AD4APQA8ADsAOgA6ADkAOAA4
ADgANgA1ADYANgA1ADQAMgAxADAAMAAwADAALwAuAC4ALgAvAC8ALAArACsAKwApACkA
KQApACcAJgAmACYAJgAlACUAJQAlACUAJAAiACQAJAAkACQAJAAjACMAIwAlACUAJQAl
ACYAJgAmACYAJQAkACQAIwAkACUAJgAnACgAKAAoACgAJgAmACYAJgAnACgAKAAnACkA
KQApACkAKQAqACoAKgAqACoAKgAqACoAKgAqACsAKwArACsAKwAqACoAKgAqACoAKwAr
ACsAKAAoACcAJwApACkAKQApACkAKQApACkAKwApACgAKAAoACgAKAAoACkAKQApACkA
KQApACkAJwAnACcAJwAoACoAKgAqACoAKAAoACcAJwAlACUAJQAlACQAJAAkACQAJAAl
ACUAJAAmACYAJgAlACcAJwAnACcAJQAmACYAJgAlACUAJQAlACUAJQAlACUAJQAlACUA
JAAkACQAJAAkACgAKAAoACgAKAAoACgAJwAnACcAKQAoACkAKwAuADAAMAAwADAAMwA0
ADQANAA0ADQANAA0ADYANgA2ADgANgA2ADYANgA1ADMAMQAxADAAMAAwAC8ALgAsACkA
KQAoACgAKAAmACYAJQAkACIAIQAhACEAIAAiACIAIgAhAB8AIAAgACAAIAAgACAAIAAg
AB8AHwAfACEAIQAiACIAIQAfACEAIwAlACgALQA0AEAAUwBnAHkAjQChAK8AuAC8AKoA
hABdADkA/v+y/33/Y/9R/0T/Pv88/0D/S/9X/2T/df+J/5z/s//L/+D/8v8BAAkADAAP
ABEAFAAXABcAGgAaABoAGwAdAB0AHwAfAB8AHgAgACEAIQAhACEAIQAhACEAIQAiACMA
IwAjACMAIgAiACMAJAAkACQAJgAmACUAJwAoACgAKAAmACcAKgAqACkAKQApACsAKQAp
ACkAKgArACwALgAwAC4ALwAxADIAMAAwADEAMgAyADMANAA1ADcAOAA5ADoAPQA+AD8A
QABAAEAAQgBDAEEAQgBCAEIAQgBDAEQARABCAEIAQgBCAEMAQwBEAEQAQwBCAEAAPgA/
AD4APQA9ADkAOAA3ADYANQA1ADUANQAyADEAMAAvACwALAArACoAKgAqACgAJwApACoA
KgAqACgAJwAmACYAJQAkACIAIAAfAB4AHgAdABwAGwAbABsAGQAZABkAGQAXABYAFgAW
ABYAFQAVABUAEwATABIAEAASABIAEgASABAADwAPAA8ADwAPAA8ADwASABIAEgASABAA
EAARABEAEwATABMAEwATABIAEQAQABAAEAAQABAADwAQABAADwARABEAEQARABEAEgAS
ABIAEgASABIAEgARABAADwAPAA8ADwAPAA8ADgAOAA4ADgAOAA8ADwAPABAAEAAPAA8A
DQANAA0ADQALAAsACwALAAwACwALAAwACgAKAAoACgAJAAkACQAJAAcABwAHAAUABQAF
AAUABgAIAAgACAAIAAYABgAFAAUAAwADAAMAAwACAAIAAgACAAQABQAFAAQABAAEAAQA
AwABAAEAAQABAP//AAAAAAAA//////////8BAAEAAQABAAEAAQABAAAA/v/+//7//v/8
//z//f/9////AAD+//7//v/+//3//f/9////AAABAAMABgAIAAgACAAIAAcACAAIAAgA
CAAIAAgACAAMAAwADAAOAAwADAAMAAwACQAHAAUABQAIAAgACAAHAAgABgADAAMAAAAA
AAAA/v/+//3//P/6//n/+f/5//j/+P/4//j/9//3//j/+P/4//j/+P/4//j/+P/3//f/
9//1//X/9v/2//n/+//7//v//f8AAAUACgAUACcAOwBNAGMAewCNAJgAoACWAHgATwAt
APr/sP9v/0v/M/8g/xr/HP8c/x//Kf82/0v/W/9s/4H/nf+0/8b/1f/h/+b/6f/t//D/
8//z//T/9P/2//f/+f/9/////////wAAAgADAAMAAwADAAMAAwADAAMABAAFAAUABQAF
AAQABAAFAAYABgAIAAoACgAJAAsADAAMAAwADgAPABIAEgAPAA8ADwARABEAEQARABIA
EwAUABYAGAAXABcAGAAYABkAGgAcAB4AHgAfACAAIQAlACYAJwAoACkAKgArACwAKwAq
ACsAKwAsAC4ALwAwADQANQA2ADYANAA0ADQANAA2ADUANQA0ADQANAAzADIALwAuAC0A
LQArACoAKQAoACgAJwAmACUAJgAlACQAIwAgACAAHwAeAB4AHgAcABsAHAAcABsAGgAY
ABcAFgAWABgAGAAXABYAFQAUABQAEwAQAA8ADwAPAA0ADQANAA0ADQAMAAwADAAKAAkA
CQAJAAcABwAGAAQABgAGAAYABgAGAAUABQAFAAMAAwADAAMABgAGAAYABgAGAAYABwAH
AAcABwAHAAcACAAIAAgACAAHAAYABQAEAAcACAAIAAcABwAHAAcABwAJAAoACgAKAAoA
CgAKAAoACAAIAAgACQAHAAcABwAHAAgACAAIAAgABgAHAAcABwAIAAgABwAHAAcABwAH
AAcABwAHAAcABwAFAAMAAgACAAIAAgACAAIAAQABAAEAAQABAAEAAQD//wEAAQABAAIA
///+//3//P/8//z/+//7//3//f/9//3/+//6//n/+P/6//v/+//6//j/+P/4//f/9//3
//f/9//5//r/+v/6//f/9//3//f/9//3//f/9//1//X/9f/0//T/9P/0//T/8v/y//L/
8v/y//L/8v/z//P/8//1//b/9//5//z/+v/6//r/+v/7//z//P/8//r/+v/6//r//P/8
//z//v///wAAAQACAAEA///9//3//f/8//v/+f/5//j/9v/3//T/9P/0//L/8v/x//D/
7v/s/+v/6v/o/+j/6P/o/+f/6P/q/+v/7P/u/+7/7v/u/+v/6f/o/+f/6f/p/+r/6v/v
/+3/7f/v//H/8P/x//b/AgAVAC0ARQBZAHEAiQCaAKQApACQAGUAOQAGAMD/ef9H/yX/
Cv/+/vz+/P77/v/+DP8h/zP/Qv9V/3f/lP+m/7f/x//O/9P/1//Y/9f/2f/e/+D/4v/j
/+H/4//l/+X/5f/k/+b/5//n/+n/6f/p/+n/6P/n/+f/5//p/+n/6f/o/+j/6f/q/+r/
6//s/+v/6f/q/+z/7f/u/+3/7f/v/+7/7//v/+//8f/z//P/8//0//P/8v/y//L/8v/z
//X/9v/4//j/+f/6//z//f/+////AAAAAAAAAAADAAQABQAGAAYABgAIAAkACwAMAAwA
DAAMAA0ADgAOAAwADAAMAAwACwAJAAgABgAHAAgACAAIAAUABAADAAMAAwACAAEAAAD7
//n/9//1//T/8//y//H/8v/y//H/8P/u/+7/7P/r/+r/6v/p/+j/5v/l/+T/5P/k/+T/
4//i/+H/4P/g/9//3f/b/9r/2f/Z/9n/2f/Z/9f/1v/W/9b/1f/T/9L/0f/U/9X/1f/U
/9H/0P/P/87/zv/N/83/zf/P/8//z//P/8//zv/N/8z/zf/O/9D/0f/Q/8//zv/N/87/
zv/O/87/z//Q/9H/0v/S/9L/0f/P/9H/0f/R/9H/0//U/9T/1P/T/9L/0f/Q/9L/0v/S
/9P/0v/R/9D/z//Q/9D/0P/Q/9D/0f/R/9H/0P/Q/8//z//N/83/zf/N/83/zf/N/83/
zf/J/w==
         </WaveFormData>
      </LeadData>
      <LeadData>
         <LeadByteCountTotal>10000</LeadByteCountTotal>
         <LeadTimeOffset>0</LeadTimeOffset>
         <LeadSampleCountTotal>5000</LeadSampleCountTotal>
         <LeadAmplitudeUnitsPerBit>4.88</LeadAmplitudeUnitsPerBit>
         <LeadAmplitudeUnits>��V</LeadAmplitudeUnits>
         <LeadHighLimit>2147483647</LeadHighLimit>
         <LeadLowLimit>268435456</LeadLowLimit>
         <LeadID>V5</LeadID>
         <LeadOffsetFirstSample>0</LeadOffsetFirstSample>
         <FirstSampleBaseline>0</FirstSampleBaseline>
         <LeadSampleSize>2</LeadSampleSize>
         <LeadOff>FALSE</LeadOff>
         <BaselineSway>FALSE</BaselineSway>
         <ExcessiveACNoise>FALSE</ExcessiveACNoise>
         <MuscleNoise>FALSE</MuscleNoise>
         <LeadDataCRC32>2078701751</LeadDataCRC32>
         <WaveFormData>
BwAHAAcABwAFAAUABQAFAAYABgAGAAYABgAGAAYABgAGAAYABgAIAAoADQARABwAKgA3
AEAASwBVAF4AZwBtAGsAYgBUAEUAIADl/7T/nP+N/4D/d/9y/3L/dv98/4X/kf+e/6v/
vP/O/93/6//1//r//f///wIAAwADAAQAAwAEAAIAAwAEAAYABgAFAAUABwAIAAkACQAK
AAoACgAKAAwADAAMAAwADQANAA0ADQALAAsACwAMAAwADAAMAA0ADAANAA0ADQAQABAA
EAAQABIAEwATABMAEwATABMAFQATABMAFAAUABUAFgAYABkAGAAYABgAGAAaABsAHAAe
ACIAIgAjACQAJAAkACUAJQAnACcAKAApACgAKQApACkAKgArACwALAAtAC4ALwAwADMA
MwAzADMAMgAyADIAMAAtACwALAAsACsAKwArACsAKgApACgAJgAlACUAJAAiACMAIgAg
AB4AHQAcABwAHQAbABoAGgAaABkAFwAWABQAFQATABMAEwATABIAEgASABIAEQARABEA
DwAPAA4ADQAOAA4ADgANAAsADAAMAAwADAALAAsACwAKAAoACgAKAAoACgAKAAoACgAK
AAoACgALAAsADAANAA0ADAALAAsACgALAAwADAAMAAsACwAMAAwADQAOAA4AEAAQABAA
EAANAAwADAAMAA0ADgAOAA0ADQANAA0ADAANAA0ADQANAA0ADQAMAAwADgAPAA8ADgAO
AA8AEAAQABAADwAOAAwACwALAAsACgAKAAoACwAMAAsACwALAAsACQAJAAkACAAIAAgA
CAAIAAgACAAIAAcACQAJAAkACQAJAAkACQAJAAcABwAHAAcABgAGAAYABgAGAAYABgAG
AAQABAAEAAQABgAGAAYABgACAAIAAgADAAMAAwADAAMABQAFAAUABQAFAAUABQAFAAUA
BQAFAAUABQAEAAIAAAAAAAAAAAABAAIAAwAGAAkACgALAAwADQANAA0ADQAOAA4ADQAM
AAwADQANAA0ADQANAA0ADgAPABEAEgATABMAEQAPAA8ADgAOAA4ADQALAAgABQAEAAMA
BAAEAAQAAgAAAP7/+v/8//z//P/7//v/+//7//v/+f/7//v/+//7//v/+//7//n/+P/4
//j/+P/4//j/+P/2//b/+P/4//j/+v///wUAEgAiADEAPgBJAFUAXgBlAGkAZwBeAFIA
OwAGAMX/nP+G/3P/aP9h/17/Xv9i/2j/c/+B/4r/l/+q/7z/y//Z/+H/5v/p/+v/7v/v
/+//8P/x//L/8v/z//b/9P/0//P/8//z//T/9f/1//b/9v/2//b/9v/2//b/9v/1//X/
9f/1//j/+f/6//z/+//6//n/+f/4//n/+f/5//r/+v/6//r//P/9//3//f/+////AAAD
AAIAAQABAAAA//8AAAIAAwAEAAQABAAEAAQABQAGAAgACwAMAA4AEAAPABAAEgATABEA
EQASABMAEwATABIAEQAVABcAGQAaABwAHAAcABwAHAAbABoAGQAYABgAGAAWABUAFAAU
ABQAFAATABIAEQAQAA8ADgAMAAsACwAKAAgACQAIAAYABAAEAAIAAQABAAAA/v/9//z/
+v/5//n/+P/5//f/9//3//X/9P/0//T/8P/v/+//7//v/+//7v/t/+7/7v/u/+3/6//s
/+z/7P/q/+n/6f/p/+b/5v/m/+b/6P/o/+j/6P/o/+j/6P/o/+f/5//o/+n/6f/o/+f/
5//m/+f/6P/o/+X/4//i/+L/4//l/+f/6P/q/+r/6v/q/+j/6P/p/+r/6v/q/+n/5//p
/+n/6f/o/+n/6f/p/+n/6f/p/+j/6P/m/+f/5//m/+T/5f/m/+b/5v/l/+T/4v/j/+P/
4//i/+L/4v/j/+T/5P/j/+L/4f/h/+H/4f/g/+D/4P/g/+D/3v/e/97/3f/f/9//3//f
/9//3//f/9//3//f/9//3//c/9z/3P/c/97/3v/e/97/4P/g/+D/4P/f/97/3f/c/9r/
2v/a/9v/2//b/9v/2//d/93/3f/d/93/3f/d/93/3f/f/9//3v/c/9z/3P/c/93/3v/f
/+L/4v/i/+L/4v/l/+X/5f/l/+f/6P/o/+j/6v/r/+v/6//r/+v/6//s/+z/7f/t/+3/
6//p/+f/5//p/+r/6//r/+n/5v/j/+L/4v/i/+H/4P/f/97/3f/a/9z/3P/c/9v/2f/Z
/9n/2f/X/9n/2f/Z/9n/2f/Z/9n/1//W/9b/1v/Y/9j/2P/Y/9j/2P/a/9r/2P/a/93/
4//u/wAAEQAgAC8APQBKAFMAXQBdAFAAQgAxAAIAvf+I/27/V/9G/z//Ov84/zr/Pv9J
/1f/Zv91/4b/mP+p/7f/w//K/8//0//U/9X/1f/U/9X/2P/a/9v/3P/e/97/3f/d/9//
4P/h/+H/4v/i/+L/4v/k/+T/5P/k/+P/4//j/+P/4//j/+P/5P/m/+b/5v/n/+j/6f/p
/+n/6v/q/+r/6v/s/+3/7f/t/+//7//v//H/7//v//D/8P/z//T/9v/3//j/+P/4//j/
+f/7//3/AAAAAAAAAQACAAEAAgAEAAUABwAHAAgACQAMAA0ADQANAA4ADwAQABAAEgAS
ABIAEgATABMAEwATABIAEgASABAAEQAQABAAEAAOAA0ADAALAAkACQAJAAgABwAHAAYA
BAAFAAQAAgAAAP///v/+/////f/8//z//P/7//n/+P/2//f/9f/1//X/9//2//b/9v/y
//H/8f/x//H/8f/w/+//7v/u/+7/7f/v//D/8P/w/+7/7f/t/+3/7f/u/+//8P/v/+7/
7f/s/+7/7v/u/+7/7f/t/+7/7//x//D/7//v/+7/7//w//D/8P/v/+//8P/u/+//8P/w
//L/8v/y//L/8v/y//P/9P/z//T/9P/z//X/9f/1//T/9f/1//X/9f/3//f/9v/2//b/
9//3//b/9P/1//b/9v/1//X/9f/0//X/9f/1//T/9f/0//T/9P/1//X/9f/1//f/9//3
//b/9v/2//b/9v/2//b/9v/1//P/8//z//P/9f/1//X/9f/1//X/9f/1//T/9P/0//T/
9P/0//T/9P/2//b/9v/2//T/9P/0//T/9P/0//T/9f/1//X/9f/1//X/9f/1//X/9//3
//f/9//3//f/9//3//X/9P/0//T/9v/3//X/9v/2//b/9v/2//T/9P/0//b/9//4//n/
+v/9//3//f/9////AAAAAAAAAAABAAEAAQABAAEAAQACAAQABQAFAAUABgAFAAQABQAE
AAQABAADAAQAAgAAAAAA/P/8//v/+v/7//r/+f/2//T/9P/0//P/8f/x//H/8f/w//P/
9P/1//P/8//z//P/9f/0//T/9P/0//T/9P/0//b/9v/0//b/9v/4//n/+/8CAA4AIQAw
ADsARwBWAGEAZwBpAGgAXABPADgABwDG/5b/gf9y/2P/Wv9W/1j/Wv9j/2//ev+J/5r/
rP+//8//2f/i/+f/6//u/+3/7//y//P/8v/y//P/9P/2//b/9f/1//b/9v/2//X/+P/4
//j/+P/5//r/+//8//v/+//7//v/+//7//v//P/+//7//v///wIAAwADAAMAAgACAAIA
AgAEAAUABQAFAAUABQAFAAcABwAHAAgACAAHAAgACgALAAwADAAMAAwADQAPABEAFAAU
ABQAFQAWABcAGAAaABsAGwAbABwAHQAgACEAIQAhACQAJQAmACYAKAAoACgAKAApACkA
KQApACoAKgAqACgAKQAoACgAKAAoACcAJgAlACMAIwAjACIAHwAfAB4AHAAdABwAGgAY
ABgAFgAVABUAEwASABIAEgAQAA8ADwAOAA8ADQANAA0ADQAMAAwADAAMAAsACwALAAsA
CwAKAAkACAAIAAgABwAHAAgACAAIAAgABwAHAAcABgAGAAYABgAGAAYABgAGAAYABgAG
AAYABwAHAAgACQAJAAgABwAHAAgACQAKAAoACwAJAAgACAAIAAkACgAKAAwADAAMAAwA
DAAMAA0ADgANAA4ADgANAA0ADQANAAwACwALAAsACwAMAA0ADQAOAA4ADwAPAA4ADAAN
AA4ADgAOAA0ADAAKAAoACwAMAAwADAAMAA0ADgANAA0ADQANAA0ADQANAAwADAAMAAwA
DAAMAAwADAALAA0ADQANAA0ACwALAAsACwALAAsACwALAAwADAAMAAwACgAKAAoACgAM
AAwADAAMAAwADAAMAAwADAAMAAwADQANAA0ADQANAAsACwALAAsACwALAAsACwALAAsA
CwALAAsACgAKAAoACgALAAsACwAJAAsADAAKAAoACgAKAAoACgAKAAwADwAQABEAEgAT
ABMAEwATABUAFgAWABYAFgAXABcAFwAZABkAGQAaABoAGwAbABsAGwAZABcAFwAWABYA
FgAVABYAFAASABIAEgASABEAEAANAAwACwAIAAgACAAIAAcABwAHAAcABwAFAAcABwAH
AAkACQAJAAkACQAIAAgACAAIAAgACAAIAAgACAAIAAgACgAKAA0AEQAaACYANQBAAEsA
VwBiAGkAbwBxAGoAXABTADwABQDK/6b/lf+G/3v/dP9y/3L/eP9//4v/mP+n/7j/yv/Z
/+f/8//6//3///8AAAEAAwAEAAUABgAGAAcACAAKAAoACQAJAAkACgALAAsACgAKAAoA
CgAKAAoACgAKAA0ADQANAA0ACwALAAsADAAOAA4ADgAPABAAEQARABEAEgASABIAEgAS
ABMAEwATABMAEwATABUAFQAVABYAFgAVABYAGAAZABwAHAAcABwAHgAfACAAIgAjACIA
IgAiACMAJAAmACcAJwAnACgAKQAsAC0ALQAtAC4ALwAwADAAMgAyADIAMgAzADMAMwAz
ADQANAA0ADIAMwAyADIAMgAwAC8ALgAtACsAKwArACoAJwAnACYAJAAlACQAIgAgACEA
IAAgACEAHwAeAB4AHgAdABsAGgAYABkAFwAXABcAGQAYABgAGAAUABMAEwATABIAEwAT
ABMAEgASABIAEQARABIAEgASABAADwAPAA8AEAAQABAAEAAQABAAEAAQABAAEAAQABAA
DwAPABAAEQARABAADwAPABIAEwAUABQAFQATABIAEgAQABEAEgASABQAFAAUABQAEgAS
ABMAFAATABQAFAATABUAFQAVABQAFQAVABUAFQAVABUAFAAUABQAFQAVABQAFAAVABYA
FgAVABUAFQAUABUAFQAVABQAFQAUABQAFAAUABMAEgARABMAEwATABIAFAAUABQAFAAS
ABIAEgARABEAEQARABEADwAPAA8ADwAPAA8ADwAPAA8AEAARABIAEgASABIAEgAQABAA
EAAQABAAEAAQABAADgAOAA4ADwAPAA8ADwAPAA8ADwAPAA8ADwAPAA8ADwANAA0ADQAN
AA8ADgAOAA4AEAARABEAEQAPAA8AEAAQABAAEAAQABAAEAAQABIAEwAUABUAFgAXABcA
FwAXABsAHAAcABwAHAAdAB0AHQAdAB0AHQAeACAAIQAhACEAHwAdABsAGwAcABwAHAAb
ABgAFgAUABQAEgASABEAEAAQABAAEAAOAAwADAAMAAsACwALAAsACwALAA0ADQANAAsA
CwALAAsADAAMAA0ADgANAAwACwAKAAoADAAMAAwADAAQABMAGwAmADYAQwBOAFsAYwBm
AG0AcQBtAGIAVgA5AAIAyf+s/5r/i/+A/3v/eP96/37/hP+P/5v/qv+5/8r/2P/l//H/
+//+////AQACAAEAAwAEAAUABAAEAAUABgAIAAgABwAHAAkACgALAAsACwAKAAkACAAJ
AAoACwAMAA8ADwAPAA8ADwAPAA8AEAAPAA4ADQANAA4ADwAPAA8AEAAQABAAEAASABMA
EwATABMAEwATABUAEwATABQAFAAXABgAGgAbABoAGgAaABoAGgAbABwAHgAgACAAIQAi
ACUAJgAoACkAKAAnACcAJwAoACkAKQApACwALQAuAC4AMAAwADAAMAAvAC8ALwAvADAA
MAAwAC4ALQAsACwALAAoACcAJgAlACUAJQAlACQAJQAlACQAIgAhACAAHgAcABoAGAAX
ABcAGQAYABgAGAAXABUAFAASABMAEQARABEAEQAQABAAEAAMAAsACwALAAkACQAIAAcA
CAAIAAgABwAHAAgACAAIAAoACQAJAAkABwAGAAUABAAFAAYABwAIAAYABgAGAAYABwAH
AAgACQAJAAgABwAHAAcABwAHAAYABwAFAAQABAAGAAcACAAIAAgACAAIAAgABgAGAAcA
CAALAAwADAALAAoACQAIAAYABwAHAAcABwAJAAkACAAIAAgACQAJAAgACAAJAAoACgAI
AAcABgAEAAUABQAFAAQAAwACAAIAAgADAAMAAwADAAUABQAFAAQAAgACAAIAAgACAAIA
AgABAAAA///+//3//v///wAAAQABAAEAAQABAP7//v/+//7//v/+//7//v/8//z//P/8
//7//v/+//7/+v/6//r/+//5//n/+f/5//f/9//3//f/9f/1//X/9f/3//n/+//7//r/
+P/4//j/+P/2//b/9v/4//v//P/9//7//////////////wAAAAAAAP7/////////AQAB
AAEAAgABAAEAAAD//wEA///9//3/AAAAAAAA///8//r/+P/4//b/9v/1//T/8v/w/+7/
6v/q/+r/6v/p/+n/6f/p/+n/5f/n/+f/5//m/+X/5P/j/+X/5P/k/+T/5v/m/+b/5v/k
/+T/5P/i/+D/4v/j/+n/9P8CABEAIgAxAEEATABTAFsAWwBSAEYANwAQAMv/kv9y/13/
TP9D/z7/PP84/zr/R/9Z/2b/df+E/5T/pf+1/8H/yv/N/83/zv/P/9H/0v/T/9L/0v/V
/9j/1//W/9T/0//X/9j/2f/Z/9n/2P/X/9b/2P/Y/9j/2P/Z/9n/2f/Z/9f/1//X/9j/
1v/W/9b/1//Y/9n/2f/Z/9v/3P/d/97/3v/f/9//3//c/9v/2v/b/93/3f/e/97/3f/e
/+D/4f/k/+T/5P/k/+T/5f/m/+j/6v/q/+v/7P/r/+z/7v/v//D/8f/z//X/9P/1//X/
9f/4//n/+v/6//r/+v/6//r//f/9//3//f/8//z//P/6//n/+P/4//j/+P/3//b/9f/z
//P/8//y//D/7//t/+r/6//q/+j/5v/l/+T/5P/l/+P/4v/i/+L/4P/f/9//3v/f/93/
3f/d/9v/2v/a/9r/2P/X/9f/1//W/9f/1//X/9T/1P/U/9P/0//U/9T/1P/W/9X/1f/V
/9T/1P/U/9T/1P/U/9T/1P/T/9L/0f/Q/9H/0f/S/9P/1P/U/9T/1f/W/9f/2P/Y/9n/
1//W/9b/1//Z/9v/3P/c/9z/3P/c/9r/2v/b/9z/3P/c/9v/2f/Z/9n/2f/Y/9r/2//c
/93/3//f/97/3v/e/9//3//e/97/3//g/+D/4P/f/97/3P/e/9//4P/g/9//3v/e/97/
3f/d/93/3f/d/93/3f/c/97/3v/e/97/4P/g/+D/3//f/9//3//f/+H/4f/h/+H/3//f
/9//3//g/+D/4P/g/+D/4P/g/+D/4P/g/+D/4P/g/+D/4P/g/+D/4P/g/+H/4f/h/+H/
4f/f/9//3//f/+H/4f/h/+H/4//h/+H/4f/i/+L/4v/i/+L/4v/i/+L/5P/l/+b/5//o
/+n/6f/p/+n/7f/u/+7/7v/w//H/8f/x//H/8f/x//L/9P/1//X/9f/1//P/8f/x//L/
8v/y//H/8v/w/+7/7v/s/+z/6//q/+v/6v/p/+b/5v/m/+b/5f/l/+X/5f/l/+H/4//j
/+P/4f/h/+H/4f/j/+L/4v/i/+P/5P/l/+b/5v/k/+b/6P/m/+T/5f/n/+z/+v8NAB4A
KwA7AEoAUwBZAGEAYABWAEkANAAFAML/kv93/2T/U/9M/0j/Rv9I/0//W/9q/3n/iP+a
/63/v//N/9T/2f/d/+D/3//f/+L/4f/i/+T/5//o/+r/6v/p/+n/6f/q/+v/6//s/+z/
7P/s/+z/7P/s/+z/7//v/+//7//v/+//7//w//H/8v/z//X/9f/1//T/8//2//b/9v/2
//b/9//3//f/+f/5//n/+//7//v//P/8//3//v8AAAEAAgACAAIAAgAEAAUABgAIAAgA
CAAJAAoACwAMAA4ADwARABEAEgATABQAFQAVABUAGAAZABoAGgAcABwAHAAcAB0AHQAd
AB0AHgAeAB4AHAAcABwAHQAeABwAGwAaABkAFwAXABcAFgATABMAEgAQABEAEAAOAAwA
CwAKAAoACwAJAAgACAAIAAYABQAFAAQABQADAAMAAwADAAIAAgACAAAA/////////v//
///////+//7//v/9//v//P/8//z//v/9//3//f/8//z//P/8//z//P/8//z//P/8//z/
/P/7//v//P/9/////v/9//3//v///wAAAAAAAP////8AAAAAAQACAAIAAAAAAAAAAAAC
AAIAAwAEAAMABAAEAAMABQAFAAUABAAFAAUABQAFAAUABQAEAAQABAAFAAUABAAEAAUA
BgAGAAcABwAHAAYABQAFAAUABAAEAAQABQAGAAUABQAFAAUABQAFAAUABAAEAAQABAAE
AAYABgAGAAUAAwADAAMAAwAFAAUABQAFAAMAAwADAAMABAAEAAQABAAEAAQABAAEAAYA
BgAGAAYABAAEAAQABAAEAAQABAAFAAUABQAFAAUABQAFAAUABQAFAAUABQAFAAcABwAH
AAcABwAGAAYABgAGAAcABwAHAAcABwAGAAYABgAGAAYABgAGAAYABgAIAAkACgALAAwA
DwAPAA8ADwAPABAAEAAQABIAEwATABMAFQAVABUAFgAWABcAFwAXABcAFQATABMAEgAS
ABIAEQASABAADgAOAAwADAALAAoACgAKAAoACAAGAAYABgAFAAcABwAHAAcAAwAFAAUA
BQAFAAUABQAFAAUABAAEAAQABAAEAAQABAAEAAYABgAEAAYABgAJAA0AFAAiADEAQABL
AFUAYgBrAHEAcwBuAGIAVQA8AAUAxv+i/4//gP91/27/av9s/3L/ff+H/5L/of+0/8j/
1//l//H/+P/7////AAABAAEAAgADAAIABAAFAAYABgAGAAUABQAHAAgACQAJAAgACAAI
AAgACgAKAAoACgAJAAkACQAJAAsACwALAAwADgAOAA4ADwAOAA8ADwAPAA4ADgAOAA4A
EAARABEAEQATABMAEwAVABUAFQAWABYAFQAWABgAGQAaABoAGgAaABwAHQAeACAAIAAg
ACEAIgAjACQAJgAnACcAJwAoACkAKgArACsAKwAsAC0ALgAuAC8AMAAxADIAMwAzADMA
MwA0ADQANAAyADMAMgAyADIAMAAvAC4ALQArACsAKwAqACkAKQAoACYAJQAkACIAIAAg
AB4AHQAdAB0AHAAcABwAGgAZABkAGAAXABUAFQAVABUAFAAUABQAEgARABEAEQARABEA
EAAPAA4ADgAOAA0ACwAMAAwADAAMAAsACwALAAwADAAMAAwADAAMAAwADAAMAAwADAAM
AA0ADQAOAA8ADQAMAAsACwAMAA0ADgAOAA4ADQANAA4ADgAPABAAEAAQABAAEAAQAA4A
DgAPABAADwAQABAADwARABEAEQAQABAAEQASABMAEwATABIAEgASABMAEwASABIAEwAU
ABQAEwATABMAEgATABMAEwASABEAEAAQABAAEQARABEAEQARABEAEQAQABAAEAAQABAA
EgASABIAEQATABMAEwATABMAEwATABMAEQARABEAEQASABIAEgASABEAEAAPAA4AEAAQ
ABAAEAASABIAEgASABIAEgASABMAEwATABMAEwARABEAEQARABEAEQARABEAEQARABEA
EQARABAAEAAQABIAFQAUABIAEgASABIAEgASABIAFAATABQAFQAWABkAGQAZABkAGwAc
ABwAHAAcAB0AHQAdAB8AHwAfACAAIAAhACEAIQAfAB0AGwAbABwAHAAcABsAHAAaABgA
GAAUABQAEwASABEAEAAPAAwADgAOAA4ADQANAA0ADQANAAsADQANAA0ADQANAA0ADQAN
AAwADAAMAAwADAAMAAwADgAOAAwADgAOABIAEwAZACQAMgA9AEYAUwBfAGYAbQBxAG8A
ZABYAEcAHgDh/7T/oP+T/4b/ff94/3r/fv+E/43/m/+o/7X/xv/W/+f/8//9/wIAAwAF
AAYABwAJAAoACwAKAAoACwAMAAwADAALAAsADQAOAA8ADwAQABAAEAAQABIAEgASABIA
EQARABEAEQARABEAEQASABIAEgASABMAFAAVABUAFQAYABgAGAAYABgAGQAZABkAGQAZ
ABkAGwAdAB0AHgAeAB4AHgAfAB8AIAAgACAAIAAgACEAIgAkACYAJgAnACgAKQAqACwA
LQAtAC0ALgAvADAAMQAxADEANAA1ADYANgA2ADYANgA2ADkAOQA5ADkAOAA4ADgANgA1
ADQANAA0ADIAMQAwAC8ALwAvAC8ALgAtAC0ALAAqACcAJgAkACIAIgAgAB8AHwAfAB4A
HgAeAB4AHQAdABwAGwAZABkAGQAZABgAGAAYABYAFQAVABUAEQARABAADwAQABAAEAAP
AA8AEAAQABAAEAAPAA8ADwAOAA4ADgAOAA4ADgAOAA4ADgAOAA4ADgAPAA8AEAARABEA
EAAPAA8AEAARABIAEgAPAA0ADAAMAA4ADwAQABAAEAAQABAAEAAQABAAEQASABMAFAAU
ABMAEwATABMAEgARABEAEQARAA8ADwAOAA4AEAARABEAEAAQABEAEgASABMAEwATABIA
EQARABEAEAANAAwADAAMAA8ADwAPAA8ADwAPAA8ADgAMAAwADAAMAAwADAAMAAsACwAL
AAsACwANAA0ADQANAAsACwALAAsACgAKAAoACgAKAAoACgAKAAoACgAKAAoACgAKAAoA
CgAGAAYABgAHAAkACQAJAAkABwAHAAcABwAJAAkACQAJAAkACQAJAAkACQAIAAgACAAG
AAcABwAHAAkACgAIAAgACAAIAAYABgAGAAgACwAMAA0ADgARABEAEQARABIAEgARABAA
EAARABEAEQAVABUAFQAWABYAFwAXABcAFQATABEAEQASABIAEgARABIAEAAOAA4ACgAK
AAkACAAJAAgABwAEAAIAAgACAAEA///////////+/wEAAgADAAEAAQABAAEAAQAAAAAA
AAD+//7//v/+/wIAAgACAAAAAgACAAUABwAQABwAKwA4AEUAUwBcAGUAawBtAGQAWgBN
ADAA8/+6/5z/i/98/2//bP9q/2r/bP91/4X/kv+b/6r/vv/P/9v/5//w//H/8//2//f/
+f/4//f/+P/4//n/+v/7//z//P/9//3//v//////AAAAAAAAAAAAAAAAAAAAAAEAAQAB
AAEAAQABAAEAAgACAAIAAgADAAIAAwADAAMABgAGAAYABgAGAAcABwAHAAcABwAHAAkA
CQAJAAoACgAJAAoADAANABAAEAAQABAADgAPABAAEgAWABYAFwAYABcAGAAaABsAGgAZ
ABkAGQAcAB0AHQAdACEAIwAlACYAJQAkACMAIgAlACUAJQAlACYAJgAmACQAIQAgACAA
IAAeAB0AHAAbAB0AHQAdABwAGgAZABcAFAATABIAEAAOAA0ADAAMAA0ACwAKAAoACgAI
AAcABwAGAAcABQAFAAUABQAEAAQABAAAAP////////3//f/8//v//P/8//z/+//7//z/
/P/8//r/+f/5//n/9v/2//b/9v/2//b/9v/2//X/9P/z//L/9P/1//f/+f/3//b/9f/1
//b/9//4//j/+P/3//f/+P/3//f/9//2//b/9v/2//b/9v/2//f/+P/5//r/+v/5//f/
9//3//b/9v/3//j/+f/4//f/9f/0//T/9f/1//T/9P/1//b/9v/1//X/9f/0//T/9f/2
//b/8//y//L/8v/x//H/8f/x/+//7//v/+7/7v/u/+7/7v/u/+7/7v/t/+//7//v/+//
7P/r/+r/6f/p/+n/6f/p/+r/6v/q/+r/6P/o/+j/6P/q/+r/6v/q/+n/6P/n/+b/5P/k
/+T/5f/n/+f/5//n/+X/5f/l/+X/5f/l/+X/5f/j/+P/4//j/+H/4P/g/+D/4P/h/+L/
4P/g/+D/4P/e/97/3v/g/+P/5P/l/+b/5v/l/+T/4//l/+b/5v/m/+T/5f/l/+X/5//n
/+f/6P/p/+v/7P/t/+z/6f/m/+X/5v/m/+b/5f/k/+L/4P/g/9z/3P/b/9r/1//W/9X/
0v/P/87/zf/L/8n/yf/J/8n/yP/L/8z/zf/P/8//z//P/83/yv/I/8b/xP/E/8T/xP/K
/8j/xv/G/8j/xP/B/8X/zv/c/+//AAANABsAKAAzADsAQQA+ADAAIQAGANH/kP9k/0n/
MP8h/xr/FP8S/xL/Gf8p/zr/Q/9S/2j/f/+N/5f/ov+n/6n/rP+r/6v/rv+v/7D/sP+v
/67/r/+w/7D/sf+z/7T/tf+1/7X/tP+z/7L/sP+w/7D/sP+z/7P/s/+z/7P/s/+z/7T/
sf+w/6//r/+w/7H/sf+x/7D/sP+w/7D/sf+z/7T/tf+1/7X/tf+3/7T/s/+z/7L/s/+0
/7b/t/+4/7j/uP+4/7n/u/+9/8D/wf/A/8D/wP/A/8D/wf/B/7//v//A/8H/w//F/8b/
x//M/83/zv/O/8z/zP/M/8z/yv/J/8j/x//I/8j/yP/G/8f/xv/G/8b/xv/F/8T/w//B
/7//vf+6/7f/t/+2/7T/tP+0/7P/sv+w/67/rf+t/6z/qv+p/6j/p/+l/6T/ov+f/53/
nf+d/5v/mv+a/5r/mP+X/5f/l/+W/5f/l/+X/5X/lP+T/5H/jv+O/43/jP+P/4//kP+R
/4//jv+N/4z/i/+K/4n/iP+J/4r/i/+M/4r/if+J/4n/i/+K/4n/if+H/4f/h/+G/4b/
hf+F/4b/iP+J/4r/iv+I/4j/iP+I/4f/hv+G/4b/h/+I/4j/h/+G/4X/hP+C/4T/hf+G
/4f/hf+F/4T/hP+C/4P/g/+C/4L/g/+E/4T/g/+D/4P/gv+B/4H/gf+A/4H/gP+A/4D/
f/99/w==
         </WaveFormData>
      </LeadData>
      <LeadData>
         <LeadByteCountTotal>10000</LeadByteCountTotal>
         <LeadTimeOffset>0</LeadTimeOffset>
         <LeadSampleCountTotal>5000</LeadSampleCountTotal>
         <LeadAmplitudeUnitsPerBit>4.88</LeadAmplitudeUnitsPerBit>
         <LeadAmplitudeUnits>��V</LeadAmplitudeUnits>
         <LeadHighLimit>2147483647</LeadHighLimit>
         <LeadLowLimit>268435456</LeadLowLimit>
         <LeadID>V6</LeadID>
         <LeadOffsetFirstSample>0</LeadOffsetFirstSample>
         <FirstSampleBaseline>0</FirstSampleBaseline>
         <LeadSampleSize>2</LeadSampleSize>
         <LeadOff>FALSE</LeadOff>
         <BaselineSway>FALSE</BaselineSway>
         <ExcessiveACNoise>FALSE</ExcessiveACNoise>
         <MuscleNoise>FALSE</MuscleNoise>
         <LeadDataCRC32>3516221741</LeadDataCRC32>
         <WaveFormData>
+v/6//r/+v/4//j/+P/3//j/+f/6//v/+//8//z//P/8//r/+f/6//v/+/8AAAkAEwAb
ACIAKAAuADYAPgBHAE0ATwBOAEoANQAKAOX/0//E/7b/qv+i/6D/ov+i/6b/rv+3/8H/
zf/Y/+L/7f/0//j/+f/5//r/+//7//v/+//7//r/+f/7//z//P/8//3//f/9//7//v/+
//7//v///wEAAQABAAEAAgACAAIAAgABAAEAAQABAAEAAQABAAEAAwADAAMAAwAGAAYA
BgAGAAQABQAHAAcACAAIAAoACgAKAAoACgAKAAgACAAJAAsADAAMAAwADAAOAA4AEAAR
ABQAFQAWABcAFwAWABUAFgAYABgAGgAbAB0AHQAeAB4AHgAgACAAIAAhACMAJQAmACYA
JgAmACYAJAAkACUAJQAkACIAIQAgACEAIAAgACAAIAAfAB4AHQAeAB0AHAAaABkAFwAW
ABYAFQATABEAEAAPAA4ADgANAAsACgAJAAgABwAHAAcABwAHAAcABgAFAAUABAAEAAMA
AgACAAIAAgAEAAQAAwADAAEAAQACAAMAAQAAAP///v/9//7///8AAP////8AAAEA////
///////9//3//f/9////////////AgACAAIAAgABAAAAAAABAAIAAgACAAIAAwADAAMA
AwACAAIAAgACAAMAAwADAAIAAAAAAAEAAQACAAIAAgACAAIAAQAAAAAAAwAEAAQABAAC
AAMAAwADAAMAAwACAAEAAQACAAIAAQAEAAQABAAFAAQABAAEAAMAAgABAAAA/v8AAAAA
AAAAAAIAAgACAAIAAgABAAEAAQABAAEAAQABAP///////wAAAAD+/wAAAAAAAP//////
//3//v/+////AQABAAEAAAD9//3//f/9//z//P/9//3////+//7//v/+//7//v/+//z/
/P/9//3//v/+//z/+//6//n/+P/5//r//P/+/wEAAgADAAQAAgACAAMABAACAAIAAgAD
AAMAAwAEAAQABgAGAAYABwAHAAkACQAJAAkABwAFAAUABgAGAAYABQADAAEA/v/8//7/
/f/8//v/+P/3//T/9P/1//X/9f/1//L/8v/y//L/8P/y//L/8v/0//T/9P/0//P/8//z
//P/8f/x//L/8v/w//D/8P/x/+7/7f/x//b///8NABcAIAAoADAANgBAAEkAUQBVAFYA
TgAtAPz/2//H/7T/pP+c/5T/lP+U/5b/nv+k/6v/s//B/87/2P/j/+r/7P/t/+//8P/v
/+//7//x//H/8P/v//H/8P/w//D/8f/z//P/9P/0//T/9P/0//X/9f/1//X/9f/2//b/
9v/2//n/+f/5//n/9//3//f/9//3//f/9//3//j/+P/4//j/+f/7//7////+//7/AAAA
AP7//v/+//7//v/+////AQAAAAAAAAAAAAQABAAGAAcACQALAA0ADwAQABAAEAASABAA
EAASABMAEQARABIAEgAUABgAGgAcAB4AHwAgACAAHQAcABsAGgAcABwAHQAdABsAGgAa
ABoAGgAYABcAFgAWABUAFAATABIAEQAQAA4ADQALAAoACgAJAAcABQAEAAMAAgACAAEA
/f/8//v/+v/6//v//P/9//r/+f/3//X/9f/0//T/8//z//T/9f/2//X/9P/y//H/8f/x
//L/8//x//D/7//u/+r/6v/q/+r/6//r/+z/7f/t/+3/7f/t/+3/7f/t/+3/7//v/+//
7//t/+z/6//q/+n/6P/o/+n/6//s/+3/7v/t/+3/7f/t/+v/6v/p/+j/5//n/+f/5v/m
/+b/5//n/+b/5v/m/+b/6P/n/+b/5v/m/+b/5f/k/+T/5f/l/+X/5f/l/+T/4//j/+T/
5P/j/+X/5P/j/+P/4v/i/+L/4f/h/+H/4f/g/+D/4P/g/+D/4P/g/+D/4P/i/+H/4f/h
/+H/4f/h/+H/3//f/9//4P/g/97/4P/g/+D/3//f/9//3//g/+D/4f/f/9//3//e/9//
3//f/9//3v/e/9//3//f/97/3v/e/97/3v/e/97/4P/g/+H/4P/e/97/3v/e/+D/4P/h
/+L/4f/i/+P/5P/m/+b/5//o/+j/6P/o/+n/6f/p/+r/6v/u/+7/7v/v/+3/7//v/+//
7//t/+v/6//u/+7/7v/t/+r/6f/n/+b/5v/l/+T/4//i/+H/3v/e/9//3//f/9//3v/e
/97/3v/a/9z/3P/c/9z/3P/c/9z/2f/Z/9n/2f/b/9v/3P/c/97/3v/c/9v/2P/X/9n/
3v/n//X/AwAMABYAIAAqADIAPQBFAEkASABEACkA+P/P/7f/pP+S/4b/fv96/3j/eP9+
/4j/kf+b/6f/tP++/8f/0P/W/9n/2//c/93/3f/d/93/3f/e/9//3//g/+D/4P/h/+L/
4//l/+b/6P/q/+z/7//t/+3/7f/t/+z/7P/s/+z/7f/t/+3/7f/v/+//7//v/+//7//v
/+//8v/y//L/8v/y//P/9f/1//T/9P/2//b/+P/4//j/+P/4//j/+f/7//z//P/8//z/
/v/+/wAAAQACAAMABAAFAAYABgAGAAgACgAKAAwADQAPAA8AEAAQAA8AEgATABQAFAAV
ABYAFgAYABgAGAAYABgAGAAZABkAGQAYABgAGAAWABQAEwASABIAEQAQAA8ADgANAAwA
CgALAAkACAAIAAkABwAFAAQAAQAAAAAA///9//z/+//6//n/+f/5//n/+//7//r/+f/5
//j/+P/3//T/9P/0//T/9f/0//L/8f/z//P/9P/1//T/9P/0//T/9P/0//T/9P/x//H/
8v/z//P/8//z//P/8//z//P/8//z//P/8//z//T/9P/0//T/9f/0//T/9f/0//T/9P/0
//X/9f/1//X/9//4//n/+v/5//n/+f/4//b/9v/3//f/+P/4//j/+P/6//n/+P/4//f/
+P/4//j/+P/5//n/+f/5//n/+P/3//f/+P/4//f/9//2//X/9f/1//b/9//3//f/9//3
//b/9//4//n/+v/6//r/+v/6//r/+f/5//n/+f/5//n/+f/5//n/+f/6//r/+P/6//r/
+//7//z//f/9//7//v////3//f/9//z//f/9//3//f/+//7///////3//P/8//z//v/+
//7//v/8//z//f/9//z//P/8//v//f/9//7//P/8//z//P/8//r/+v/7//z//f/+////
AAACAAIAAwAEAAQABAAEAAUABQAFAAYABgAGAAYABgAHAAkACwALAAsADQALAAkACQAI
AAgACAAHAAgABwAFAAQABAADAAIAAQAAAP///P/8//n/+f/5//n/+P/4//j/+P/4//r/
+v/6//j/+P/4//j/9//3//f/9//1//X/9v/2//j/+P/4//n/+P/3//f/+P/9/wUAEQAc
ACQALAA2AEAASQBRAFcAWgBaAFMANAAFAN//zv++/67/ov+c/5r/mP+a/6L/q/+z/7//
zP/Y/+P/7P/y//P/9f/2//f/9//5//v/+//6//v/+//6//r/+v/7//n/+f/6//r//P/8
//z//f////////////7//v/+//7///////////8BAAEAAQABAAMAAwADAAMAAgACAAIA
AgACAAMABQAFAAYABgAIAAgACAAIAAgACAAIAAgACQALAAwADAAMAAwADgAOABAAEQAQ
ABEAEgATABYAFgAWABgAGAAYABoAGwAdAB0AHgAeAB0AIAAhACIAIgAjACQAJAAkACQA
JAAkACIAIgAjACMAJQAkACQAJAAmACQAIwAiACIAIQAgAB8AHgAdABwAGgAbABkAGAAY
ABcAFQATABIAEQAQABAADwAPAA4ADQAMAAkACQAJAAkACQAJAAgABwAHAAYABgAFAAQA
BAAEAAQABQAEAAIAAQABAAEAAgADAAIAAgACAAIAAgACAAIAAgABAAEAAgADAAEAAQAB
AAEAAwADAAMAAwADAAMAAwADAAQABAAEAAQAAwACAAIAAwACAAIAAgACAAIAAwAEAAUA
BQAGAAcACAAJAAkACQAIAAYABgAHAAcABgAGAAYABgAHAAcABwAIAAcACAAIAAgABgAH
AAcABwAJAAkACAAHAAcACAAIAAcACQAIAAcABwAFAAYABwAHAAcABwAHAAYABgAGAAYA
BgAGAAYABgAGAAgABwAHAAcABQAFAAUABQAFAAUABQAGAAYABAAGAAYABgAFAAUABQAF
AAYABgAHAAUABQAFAAQAAwADAAMAAwAEAAQABQAFAAUABAAEAAQABAAEAAQABAAEAAQA
BQAFAAQABAAEAAMABQAFAAYABgAEAAQABgAEAAQABAAEAAIAAgADAAQABwAIAAkACgAK
AAoACwAMAA4ADgAOAA8ADQANAA4ADgAQABAAEAARABEAEwATABMAEwARAA8ADwAQABAA
EAAPAA4ADQALAAoADAALAAoACQAGAAUAAgACAAMAAwADAAMAAAAAAAAAAAD+/wAAAAAA
AAIAAgACAAIAAQABAAEAAQABAAEAAgACAAAAAAAAAAEAAgABAAEABAAJABMAHQAkACwA
MgA6AEAARwBNAFEAVABUAEkAJgD5/93/0P/C/7T/qv+k/6T/pP+m/6z/t/+//8v/2P/k
/+3/9P/4//v//f/8//v//f/9//3///8AAAEAAQACAAIAAgADAAMAAwAEAAQAAgACAAIA
AwAFAAUABQAFAAYABgAGAAYABQAFAAUABQAHAAcABwAHAAkACQAJAAkACgAKAAoACgAI
AAkACwALAAoACgAMAAwADgAOAA4ADgAOAA4ADwARABIAEgASABIAFAAUABYAFwAWABcA
GAAZABoAGgAaABwAHAAcAB4AHwAhACEAIgAiACEAJAAlACYAJgAnACgAKAAqACoAKgAq
ACgAKAApACkAKQAoACgAKAAoACYAJQAkACQAIwAiACEAIgAhACAAHgAdABsAGgAaABkA
FwAVABQAFQAUABQAEwARABAADwAOAA0ADQANAA0ACwALAAoACQAJAAgACAAHAAcACAAJ
AAoACQAIAAYABQAHAAcACAAJAAkACAAHAAYABgAGAAYABgAFAAUABgAHAAUABQAFAAUA
BQAFAAUABQAFAAUABQAFAAYABgAGAAYABgAGAAcACQAIAAgACAAIAAcABwAHAAcABQAG
AAcACAAJAAkACQAIAAgACAAJAAkACgAKAAoACgAKAAkACAAIAAkACgAKAAoACgALAAsA
CwALAAsACgAJAAkACgAKAAkACQAIAAcABwAHAAgACQAJAAkACQAJAAgACAAIAAgACAAI
AAgACAAIAAYABQAFAAUABQAFAAUABQAHAAcABwAIAAoACAAKAAoACAAHAAcABwAHAAgA
CAAJAAcABwAHAAYABQAFAAUABQAIAAgACQAJAAcABgAGAAYABgAGAAYABgAEAAQABQAF
AAYABgAGAAUABQAFAAYABgAEAAQABAAEAAQABAAEAAYABgAHAAgABwAIAAkACgAKAAoA
CwAMAA4ADgAOAA8ADwAPABAAEAAUABQAFAAVABUAFwAXABcAFgATABAADwASABIAEgAR
AA4ADQALAAoACgAJAAgABwAIAAcABAAEAAMAAwADAAMAAgACAAIAAgAAAAIAAgACAAIA
AgACAAIAAwADAAMAAwABAAEAAgACAAIAAgACAAEAAAABAAMACgATAB8AJwAsADQAOgBA
AEgAUQBXAFsAXABMACUA+v/h/9P/xP+4/67/qP+o/6r/rP+y/7j/wf/L/9f/4v/s//X/
+v/8//v//f/+//3/+//9//////8AAAEAAQACAAIAAgADAAMAAwAEAAQAAgACAAIAAwAE
AAUABgAHAAYABgAGAAYABQAFAAUABQADAAMAAwADAAUABQAFAAUABgAGAAYABgAIAAkA
CwALAAwADAAOAA4ADAAMAAwADAAOAA4ADwARABAAEAAQABAAEAAQABIAEwAWABcAGAAZ
ABwAHAAcAB4AHAAcAB4AHwAfAB8AIAAgACEAJAAlACYAKAApACoAKgAoACgAKAAoACgA
KAApACkAJwAmACYAJgAmACQAIwAiACIAIQAgAB8AHgAdABwAGgAZABcAFgAWABUAEwAR
ABAAEAAQABEAEQAPAA4ADQAMAAgABwAGAAUABwAHAAYABQAFAAQABAADAAIAAgACAAIA
AwACAAAA//8BAAEAAgADAAEAAAD///7//P/8//z//P/8//3///8BAAEAAQABAAEAAQAB
AAEAAQD///////////7//v/+//7////+//7///8AAAAAAAAAAAAAAQACAAMAAgACAAIA
AgADAAMAAwACAP///v/+//3//P/8//z//P/+//3//P/8////AAAAAAAA/v/////////9
//3//P/7//v//P/8//v/+f/4//f/9//4//r//P/9//////////7/+//6//n/+P/4//j/
+P/4//b/9f/1//X/9v/3//j/+f/5//n/+f/6//j/9v/4//j/+P/3//f/9//1//b/9v/3
//f/9//3//b/9f/1//X/9f/1//T/9P/z//P/8v/y//L/8v/y//L/8v/0//b/9//3//b/
9P/0//T/9P/y//L/8//0//f/+P/5//r/+v/6//v//P/8//z//P/9//3//f/+//7/AAAA
AAAAAQAAAAEAAAD//wAA///+////AAAAAAAA///+//3/+//6//f/9f/z//H/8v/x/+7/
7v/u/+//8P/x/+//7v/t/+z/6P/q/+r/6v/o/+j/6P/o/+f/5//n/+f/6P/p/+v/7P/s
/+r/6v/n/+T/4f/h/+L/7f/3/wMADAAYACIALAA2AEEARwBJAEwATAA1AAYA2f+//6z/
mv+O/4T/fv96/3j/gP+K/5P/m/+l/7L/vv/J/9T/2v/b/9v/2v/Z/9v/2//b/9n/2v/b
/9v/2v/a/9r/2//d/93/3v/e/9v/2v/Z/9n/2P/X/9b/1f/Y/9j/2P/Y/9j/1//W/9X/
0//T/9P/0//V/9X/1f/V/9j/2P/Y/9j/1//X/9j/1//X/9b/1//W/9f/2P/Z/9r/2P/Y
/9n/2//c/9z/3P/c/97/3v/g/+H/4v/j/+T/5f/m/+b/5v/o/+n/6v/t/+//8f/x//L/
8v/x//T/9f/2//X/9f/1//T/9f/2//f/+P/2//b/9//3//X/9P/0//T/9v/0//P/8v/y
//H/8P/v/+z/6//q/+j/5//l/+T/5P/j/+H/3//e/9v/2v/a/9n/2P/Y/9j/2P/V/9X/
1f/V/9T/0//R/8//z//O/87/zf/N/87/z//Q/83/zP/K/8n/y//L/8z/zf/M/8z/zP/M
/8z/zP/M/8z/y//L/8z/zf/M/8v/yv/J/8v/y//L/8v/zf/N/83/zf/O/87/zv/O/8//
zv/O/8//zv/O/87/zv/O/8//0P/R/8//0P/R/9L/0f/R/9H/0P/O/87/z//P/8//0P/R
/9L/1P/T/9L/0v/T/9T/1P/U/9T/1f/V/9X/0//T/9L/0f/T/9T/1P/T/9P/0v/R/9H/
0f/S/9P/0//T/9P/0//S/9L/0v/S/9L/0v/S/9L/0v/U/9P/0//T/9P/0//T/9P/0f/R
/9H/0v/U/9L/1P/U/9b/1f/V/9X/2P/a/9v/3f/d/93/3f/c/9z/3f/e/9//4f/i/+T/
5f/l/+T/5P/k/+T/5P/k/+T/6P/m/+f/5//o/+b/5v/m/+b/5v/m/+f/6P/p/+r/6//s
/+z/7P/t/+7/8P/w//D/8f/x//H/8v/y//T/9P/0//X/9//5//n/+f/5//f/9f/1//T/
9P/0//P/8v/x/+//7v/v/+//7//v/+7/7f/q/+r/5//n/+f/5//m/+b/5v/m/+T/5v/m
/+b/5P/k/+T/5P/l/+X/5f/l/+f/5//o/+j/6P/o/+j/5//m/+P/4f/i/+f/8f8BAAwA
FgAeACgAMAA3AEEASQBOAE4ARwAqAPv/1f/A/6z/nP+S/4r/iP+I/4z/kv+b/6X/r/+8
/8j/0//e/+T/5//r/+r/6//r/+3/7f/t/+7/7//x//D/8P/w//H/7//v//D/8P/w//D/
8P/x//P/8//z//P/9P/0//T/9P/z//P/8//z//T/9f/2//f/+f/5//n/+f/4//j/+P/4
//b/9//5//n/+v/6//z//P/+//7//v/+/wAAAAABAAMABQAGAAcACAALAAwADwARABAA
EQASABMAFAAUABQAFgAWABYAGAAZABkAGQAaABoAGwAeAB8AIAAiACMAJAAkACQAJAAk
ACQAJgAmACcAJwAnACYAJgAmACQAIgAhACAAIAAfAB4AHQAaABkAGAAWABYAFQAVABYA
FQATABEAEAANAAwADAALAAkACAAHAAYABQAFAAUABQAFAAUABAADAAEAAAAAAP////8A
AAEAAgADAAIAAAD///////8AAAEAAAAAAAAAAAAAAAAAAAAAAP////8AAAEA////////
////////////////////////AgACAAIAAgADAAIAAgADAAIAAgACAAIAAwADAAMAAwAD
AAQABQAGAAYABQAEAAIABAAEAAUABQAEAAQABAAEAAQAAwACAAIAAwAEAAQABAACAAMA
AwADAAUABQAEAAMABQAGAAYABQAFAAQAAwADAAMABAAFAAUAAwADAAMAAgAEAAQABAAE
AAQABAAEAAQABAADAAMAAwADAAMAAwADAAMAAwADAAQAAgAAAAIAAgAEAAMAAwADAAUA
BgAGAAcABwAHAAcABgAFAAUABQAFAAQABAAFAAUABQAEAAQABAAEAAQABAAEAAQABAAF
AAUABAAEAAQAAwADAAMABAAEAAQABAADAAQABAAEAAQABAAEAAQABQAGAAUABgAHAAgA
CgAKAAsADAAMAAwADAANAA0ADQAOAA4AEAAQABAAEQARABMAEwATABMAEQAPAA8ADgAO
AA4ADQAOAA0ACwAKAAgABwAGAAUABgAFAAIAAgABAAEAAQABAAAAAAAAAAAAAAACAAIA
AgACAAIAAgACAAEAAQABAAEAAQABAAIAAgACAAIAAAABAAAAAQABAAQACQATAB8AKgAw
ADYAPgBGAE0AVQBbAFwAXABRACwA///h/9D/wv+2/6z/pP+i/6T/qv+w/7f/wf/L/9r/
5P/v//b/+v/9////AAD/////////////AAABAAEAAgACAAIAAwADAAMABAAEAAIAAgAC
AAMAAwADAAMAAwAGAAYABgAGAAUABQAFAAUABgAHAAgACQAJAAkACQAJAAgACAAIAAgA
CgALAA0ADQAMAAwADgAOABAAEAAQABAAEAAQABEAEwASABIAEgASABQAFAAWABcAGAAZ
ABoAGwAcABwAHAAeABwAHAAeAB8AIQAhACIAIgAhACQAJQAmACgAKQAqACoAKgAqACoA
KgAsACwALQAtAC0ALAAsACwAKgAoACcAJgAoACcAJgAlACQAIwAiACAAHQAbABoAGgAZ
ABcAFQAUABUAFAAUABMAEwASABEAEAANAA0ADQANAA0ADQAMAAsACwAKAAoACQAIAAgA
CAAIAAkACAAGAAUABQAFAAYABwAHAAYABQAEAAQABAAEAAQAAwADAAQABQAFAAUABQAF
AAcABwAHAAcABQAFAAUABQAIAAgACAAIAAkACAAIAAkACAAIAAgACAAHAAcABwAHAAcA
CAAJAAoACQAJAAkACAAKAAoACwALAAwADAAMAAwACgAJAAgACAAJAAoACgAKAAoACwAL
AAsACQAJAAgABwAJAAoACgAJAAsACgAJAAkABwAIAAkACQAJAAkACQAIAAgACAAIAAgA
CgAKAAoACgAKAAkACQAJAAkACQAJAAkACQAJAAkACgAIAAYACAAIAAYABQAFAAUABQAG
AAYABwAHAAcABwAGAAYABwAIAAkACAAIAAkACQAJAAgACAAIAAgACAAIAAgABgAGAAcA
BwAIAAgACAAHAAkACwAMAAsACgAJAAgACgAKAAsADAANAA4ADwAQAA4ADgAPABAAEgAS
ABIAEwATABMAFAAUABYAFgAWABcAFQAXABcAFwAXABUAEwATABQAFAAUABMAEgARAA8A
DgAOAA0ADAALAAoACQAGAAYABQAFAAUABQAEAAQABAAEAAQABgAGAAYABAAEAAQABAAF
AAUABQAFAAMAAwAEAAQABAAEAAQABQAEAAUABQAKABEAGwAjACoAMAA4AEAARgBNAFMA
VQBWAFIAOQAMAOn/1//K/77/sv+q/6j/qv+q/7D/uP/B/8v/1//i/+z/9f/8//7///8B
AAAAAwADAAMAAwAFAAQAAwAFAAQABAAEAAUABQAFAAYABgAIAAgACAAJAAcABwAHAAcA
CAAIAAgACAAJAAkACQAJAAkACQAJAAkACQAJAAkACQAKAAoACgAKAAoACwANAA0ADAAM
AA4ADgAQABAAEAAQABAAEAARABMAFAAUABQAFAAWABYAGAAZABoAGwAcAB0AHgAeAB4A
IAAiACIAJAAlACUAJQAmACYAJgAoACgAKAAqACsALAAsACwALAAsACwAKgAqACsAKwAr
ACoAKgAqACwAKgApACgAKAAnACYAJQAkACMAIgAgAB8AHQAcABwAGQAXABUAFAAVABQA
FAATABEAEAAPAA4ADQANAA0ADQANAA0ADAALAAsACgAKAAkABgAGAAYABgAHAAYABAAD
AAMAAwAEAAUACAAIAAgACAAEAAQABAAEAAUABQAGAAcABwAHAAcABwAFAAUABQAFAAUA
BQAFAAUACAAIAAgACAAFAAQABAAFAAYABgAGAAYABQAFAAUABQAHAAgACQAKAAkACQAJ
AAgACAAIAAkACQAIAAgACAAIAAgABwAGAAYABwAIAAgACAAIAAkACQAJAAkACQAIAAcA
CQAKAAoACQAHAAYABQAFAAUABgAHAAcABQAFAAUABAAEAAQABAAEAAQABAAEAAQAAgAB
AAEAAQACAAMABAAFAAUABQAFAAYABAACAAQABAAEAAMAAwADAAUABgAGAAcABwAHAAcA
BgADAAMAAwADAAQABAAFAAUAAwACAAIAAgAEAAQABAAEAAYABgAHAAcABgAGAAYABQAD
AAMABAAEAAYABgAEAAQABAAEAAIAAgADAAQABwAIAAkACgAKAAoACwAMAAwADAAMAA0A
DwAPABAAEAAQABAAEAARAA8AEQARABEAEQAPAA0ADQAQABAAEAAPABAADwANAAwACgAJ
AAgABwAGAAUAAgACAAAA///+//3//v/+//7//v/9/wAAAQACAAEAAAD///7//f/9//3/
/f/9//3//v/+/wAAAAD+//3//P/7//v//v8DAA8AGQAiACoANAA8AEIASwBTAFkAXABc
AE8AJAD5/+H/0P++/7L/qP+k/6T/ov+k/6z/tf+7/8X/1P/e/+n/8P/2//f/9//4//n/
+f/5//n/+f/6//n/9//6//r/+v/7//3//f/+//7//v/+//7////9//3//f/9/wAAAAAA
AAAAAQABAAEAAQD/////////////////////AgACAAIAAgACAAMABQAFAAQABAAGAAYA
BwAIAAkACgAIAAgACQALAAoACgAKAAoADgAOABAAEQAUABUAFgAXABYAFgAWABgAFwAW
ABcAFwAZABkAGgAaAB4AIgAkACYAIwAjACMAIgAkACQAJAAkACYAJgAnACcAJgAkACMA
IgAiACAAHwAeAB4AHQAcABsAGgAZABgAFgAVABMAEgASABEADwANAAwACQAIAAgABwAF
AAQAAwACAAEAAQABAAEAAQABAAAA///9//z//P/7//r/+v/6//r/+v/6//n/+f/4//f/
9//3//b/9v/2//b/9P/0//T/9P/z//P/9P/1//T/8//y//H/8//z//P/8//z//P/8//z
//X/9v/3//j/9//2//b/9//1//T/8//y//T/9f/2//f/9v/2//b/9v/3//f/9//2//T/
9P/1//X/9f/2//f/+P/2//X/9P/0//T/9P/z//L/8v/z//P/8//1//X/9P/z//H/8v/y
//H/7//u/+3/7f/r/+z/7f/t/+//7//v/+7/7P/s/+z/7P/s/+z/7P/s/+r/6f/p/+n/
5v/l/+T/4//k/+X/5v/o/+n/6P/r/+z/6v/p/+n/6f/o/+j/5//n/+X/5f/l/+T/4//j
/+P/4//l/+b/6P/p/+f/5v/m/+b/5P/k/+T/5P/i/+L/4//j/+D/4P/g/9//3f/h/+L/
5P/k/+T/5P/j/+L/4v/i/+P/5P/l/+b/5f/k/+T/5P/k/+T/5P/l/+X/5f/m/+b/6P/o
/+j/6f/r/+3/7f/t/+v/6f/n/+f/6P/o/+j/5//o/+f/5f/k/+L/4f/g/9//3P/b/9j/
2P/W/9X/1P/T/9T/1P/U/9T/0v/U/9T/1P/W/9b/1v/W/9P/0f/P/83/y//L/8z/zP/Q
/9D/0P/R/9D/y//H/8j/zf/X/+X/8P/6/wIADgAWACEAJwArACwALAAlAAYA1/+z/5z/
hv90/2b/Wv9U/1L/Vv9i/2//d/9//47/mv+l/6z/sP+x/7H/sv+z/7X/t/+3/7f/tv+1
/7P/tf+2/7f/uf+5/7n/uv+6/7n/uP+3/7f/t/+3/7f/t/+6/7r/uv+6/7n/uf+5/7n/
t/+3/7f/t/+3/7f/t/+3/7j/uP+4/7j/uf+7/77/v/+//77/v/++/73/vP+7/7r/uP+4
/7n/u/++/77/vv++/8L/wv/E/8X/xf/F/8X/xf/F/8T/w//E/8b/xv/I/8n/x//H/8j/
yP/M/9D/0v/U/9H/0f/R/9D/zv/M/8r/yP/I/8j/yf/J/8f/xv/G/8b/xv/E/8P/wv/B
/7//vf+7/7f/tf+z/7D/sP+v/6//sP+u/6v/qP+m/6X/pP+k/6P/oP+e/5z/mv+W/5X/
lP+T/5P/k/+S/5H/j/+O/47/jf+P/5D/kf+S/5D/jv+L/4n/h/+H/4j/if+M/4z/jP+M
/4f/hv+F/4T/gf+B/4L/g/+E/4X/hv+H/4b/hf+E/4P/hf+F/4X/hf+D/4L/gf+A/4D/
gP+B/4P/gv+C/4L/gv+D/4P/g/+D/4L/gv+C/4L/gv+B/4D/fv+A/4D/gf+B/4D/gP+A
/4D/gP9//37/fv99/37/fv9+/37/f/9//3//f/9//37/ff9//4D/gP9//37/fP96/3n/
e/98/w==
         </WaveFormData>
      </LeadData>
   </Waveform>
</RestingECG>
