# Supplementary material for: Detection of Left Atrial Enlargement Using a Convolutional Neural Network-Enabled Electrocardiogram
Source: Front Cardiovasc Med. 2020 Dec 17;7:609976. doi: 10.3389/fcvm.2020.609976 (PMC7773668; doi:10.3389/fcvm.2020.609976)
Supplement: Supplementary file 2 [file Data_Sheet_2.ZIP › normal1/1802010205_8186_0000001F.XML]

<?xml version="1.0" encoding="Windows-1252"?>
<!DOCTYPE RestingECG SYSTEM "restecg.dtd">
<RestingECG>
   <PatientDemographics>
      <PatientID>1802010205</PatientID>
      <PatientAge>68</PatientAge>
      <AgeUnits>Years</AgeUnits>
      <Gender>Male</Gender>
      <PatientLastName>guandechong</PatientLastName>
   </PatientDemographics>
   <TestDemographics>
      <DataType>Resting</DataType>
      <Site>1</Site>
      <AcquisitionDevice>MAC55</AcquisitionDevice>
      <Status>Unconfirmed</Status>
      <Priority>Normal</Priority>
      <AcquisitionTime>08:50:01</AcquisitionTime>
      <AcquisitionDate>07-11-2015</AcquisitionDate>
      <CartNumber>1</CartNumber>
      <AcquisitionSoftwareVersion>009C</AcquisitionSoftwareVersion>
      <XMLSourceVersion>MAC5000 v1.0</XMLSourceVersion>
   </TestDemographics>
   <RestingECGMeasurements>
      <VentricularRate>68</VentricularRate>
      <AtrialRate>68</AtrialRate>
      <PRInterval>132</PRInterval>
      <QRSDuration>102</QRSDuration>
      <QTInterval>420</QTInterval>
      <QTCorrected>446</QTCorrected>
      <PAxis>-21</PAxis>
      <RAxis>69</RAxis>
      <TAxis>51</TAxis>
      <QRSCount>12</QRSCount>
      <QOnset>219</QOnset>
      <QOffset>270</QOffset>
      <POnset>153</POnset>
      <POffset>195</POffset>
      <TOffset>429</TOffset>
      <ECGSampleBase>500</ECGSampleBase>
      <ECGSampleExponent>0</ECGSampleExponent>
   </RestingECGMeasurements>
   <Diagnosis>
      <Modality>Resting</Modality>
         <StatementCount>3</StatementCount>
         <LabelText>12SL ��ϳ���</LabelText>
      <DiagnosisStatement>
         <StmtFlag>ENDSLINE</StmtFlag>
         <StmtText>�������</StmtText>
      </DiagnosisStatement>
      <DiagnosisStatement>
         <StmtFlag>ENDSLINE</StmtFlag>
         <StmtText>�����ҷʴ�ĵ�ѹ��׼</StmtText>
      </DiagnosisStatement>
      <DiagnosisStatement>
         <StmtFlag>ENDSLINE</StmtFlag>
         <StmtText>�쳣 ECG</StmtText>
      </DiagnosisStatement>
   </Diagnosis>
   <Waveform>
      <WaveformType>Rhythm</WaveformType>
      <WaveformStartTime>0</WaveformStartTime>
      <NumberofLeads>8</NumberofLeads>
      <SampleType>CONTINUOUS_SAMPLES</SampleType>
      <SampleBase>500</SampleBase>
      <SampleExponent>0</SampleExponent>
      <HighPassFilter>16</HighPassFilter>
      <LowPassFilter>150</LowPassFilter>
      <ACFilter>NONE</ACFilter>
      <LeadData>
         <LeadByteCountTotal>10000</LeadByteCountTotal>
         <LeadTimeOffset>0</LeadTimeOffset>
         <LeadSampleCountTotal>5000</LeadSampleCountTotal>
         <LeadAmplitudeUnitsPerBit>4.88</LeadAmplitudeUnitsPerBit>
         <LeadAmplitudeUnits>��V</LeadAmplitudeUnits>
         <LeadHighLimit>2147483647</LeadHighLimit>
         <LeadLowLimit>268435456</LeadLowLimit>
         <LeadID>I</LeadID>
         <LeadOffsetFirstSample>0</LeadOffsetFirstSample>
         <FirstSampleBaseline>0</FirstSampleBaseline>
         <LeadSampleSize>2</LeadSampleSize>
         <LeadOff>FALSE</LeadOff>
         <BaselineSway>FALSE</BaselineSway>
         <ExcessiveACNoise>FALSE</ExcessiveACNoise>
         <MuscleNoise>FALSE</MuscleNoise>
         <LeadDataCRC32>3244556722</LeadDataCRC32>
         <WaveFormData>
+f/5//n/+P/1//T/8//y//X/+P/2//f/9//2//X/9P/6//b/9P/5//n/9f/3//f/9f/6
/wEAAgAJABgAJQAwAEEATwBYAF0AZABlAGAAVgBQAEkAPQAvACQAGgAPAAgABQABAAEA
///5//n////9//j/+P/5//f/9//5//z/9//1//b/+P/5//v/+//7//z/+//3//j/+P/6
//r/+v/6//v/+P/3//b/9//4//n/+v/6//r/+v/7//r/+f/4//b/9//5//r/+f/5//n/
+v/7//3//v/+//z/+//7//z//f/8//v/+//6//z//P/8//z//f/9//////////7//v8A
AP7//v/+//7/AgACAAIAAgACAAMAAwADAAQABAAEAAUABQAFAAUABQAIAAkACQAKAAkA
CwAKAAgACgAMAA0ADQANAA0ADAAMAA8AEAAQABAAEAASABIAEAAQABEAEgASABQAEgAS
ABMAEQARABEAEQAQABAAEAAQAA8ADwAPAA8ADAALAAgACAAHAAYABAAEAAQABAADAAEA
AgACAAIAAgABAP////////3//f/+//7//f/6//j/9v/3//j/+f/7//r/+f/4//f/+v/7
//v//P/5//j/9//2//T/9f/4//n/+P/3//f/9v/2//b/9//4//j/+f/5//f/9f/4//r/
+//6//z/+//6//r/+v/7//v/+//7//v/+//6//f/+f/4//n/+//8//z/+//7//z//v/6
//r/+v/6//3/+v/6//r//P/5//n/+f/5//n/+f/6//z/+//7//v/+f/5//n/+f/7//3/
/f/8//z//P/8//v/+//6//r/+//5//j/9v/6//v/+v/4//v/+//6//j/9//4//j/9v/2
//z//P/7//n/9//3//n/+f/5//n/+f/6//j/+v/4//b/9//7//z//f/6//n/+P/2//b/
9//5//f/9//3//f/+P/6//n/+f/6//3//f/7//v/9P/y//X/+P/7//7/+v/5//f/9f/4
//j/9v/2//j/+v/7//z/+//6//n/9//3//z//P/5//n//P/9//3/+//+//7//v8AAAIA
AwAEAAQABAAEAAMAAwADAAUAAwAAAAAAAQABAAMAAwADAAMAAAD///7//f/+//3/+f/5
//z//P/7//v/+P/4//j/9//1//X/9f/0//X/9v/3//j/9v/4//X/9f/2//b/9v/2//j/
+P/2//v//f/3//H/9f/5//j/+f8CAAkADAAXACYANQBFAFoAaQBwAG8AbABwAHAAZwBb
AE8ARAA4ACkAHAATAAsABwAHAAEA+////////P/6//v/9//1//n//P/7//3//P/6//f/
9//3//f/+P/6//f/+f/6//n/+P/3//b/+P/2//b/9v/4//j/+P/4//r/+v/6//v/+v/5
//j/9v/4//n/+f/3//j/9//3//f/+f/6//r/+P/1//X/9v/3//j/+f/7//z/+v/6//r/
+v/7//v//f/9//3//P/8//7/AAAAAAAAAAAAAAAAAAAAAP3//f/8//v///8AAAEAAwAF
AAUABQAFAAUABQAEAAQABQAHAAYABAAEAAYABwAHAAoACwALAAwADQAOAA4ADgAOABAA
EAAOAA4ADwAQABAADwAMAAsACwAOAA8AEAARABAAEAAQABAADgANAAwACwAMAAsACAAI
AAgACAAHAAgABwAGAAQAAQABAAIAAwAEAP3/+f/3//X/9v/3//n/+v/7//r/+v/6//j/
+P/4//n/9//3//f/9//1//X/9P/0//f/+P/5//r/9f/1//f/9//3//f/+P/4//X/9P/0
//T/9v/3//f/9f/z//b/+P/5//b/+P/3//b/9f/2//j/+f/3//f/9//3//f/9f/4//j/
+P/5//n/+P/3//f/+P/6//n/+v/7//z//v/6//n/+P/6//f/9//3//f/9//3//j/+v/5
//n/+f/5//n/+f/5//f/+f/5//j/+v/6//r/+f/5//j/+P/5//v/+v/4//z/+//4//T/
9f/3//j/+P/5//f/9v/z//L/9//4//j/9//5//n/+//7//f/9//3//j/+P/6//j/9v/0
//f/9//3//b/9//4//j/9//3//j/9f/3//f/9//4//b/9f/1//b/+f/5//f/9//0//T/
9f/2//T/+v/5//b/9v/2//b/9v/4//n/+f/5//j/+P/2//b/9f/2//b/9v/3//j/+f/5
//j//P/7//f/9//6//v/+//5//z//P/8//z//v///wAAAQACAAMAAwACAAEAAgD///z/
/P/9//3//v///wAAAQD///////////3/+//2//X/+P/4//f/9//2//b/9v/1//X/9f/1
//T/9f/2//f/+P/3//j/9P/z//T/9P/0//T/+P/6//b/9f/z//X/+f/5//n/+v/9//7/
AwAOAB0AKgA1AEkAXABtAHgAeQBwAHAAcABrAF8ATwBAADYAJwAaABMADwAHAP//////
//////8AAPz/+f/9/////f/4//H/8f/0//j/+f/5//n/+f/6//f/8//0//T/9f/2//f/
+P/4//b/9v/2//T/9P/0//T/9v/2//b/9//5//n/+f/4//b/9//3//X/9//3//j/+f/5
//r/+v/4//n/+f/6//v/+f/5//r/+v/4//j/+P/4//j/+f/8//3//P/6//n/+v/8//z/
/P/8//7//v/+//7/AQADAAQABQADAAIAAQABAAEAAQABAAEAAgADAAMABAADAAUABAAC
AAQACAALAA0ADAALAAkACAALAAwADAAMAA0AEAARABAADwAPAA8ADgAOAAwADAANAA8A
DwAPAA8AEAAQABAAEAAPAA8ADwAPAAwACQAEAAIABQAGAAYACAAGAAYABQADAAAAAAAA
AAAA+//5//n/+f/7//v//P/8//r/+P/3//b/+f/6//v//f/8//v/+v/5//n/+f/4//j/
+P/4//j/+P/4//n//P/9//v/+f/4//b/9//4//r//P/6//n/9//z//L/9P/1//X/9//6
//r/+v/2//b/9//3//f/9//3//f/9//1//j/+P/6//v/+//6//n/+f/6//z/+v/6//r/
+v/9//r/+v/6//z/+f/5//n/+//7//v//P/8//v/+//7//r/+f/4//f/+f/7//v/+v/8
//z//P/7//r/+P/3//f/+v/6//n//v/8//r/9//5//j/+P/3//f/+//8//v//P////7/
/P/5//f/9//5//n/9f/1//X/9v/4//z//P/8//z/////////+v/3//T/8P/z//X/+P/3
//f/9//3//j/+v/5//n/+v/6//n/9v/1//j/9v/5//7//f/8//v/+v/4//n/+f/5//r/
+v/4//j/+v/8//3//v/7//r/+f/3//j//v////3/+v/8//z/+//9/wAAAAAAAAIABAAF
AAYABQAEAAMAAQABAAEAAwABAAAAAAABAAEAAwADAAMAAwD///////////z/+//3//f/
+f/6//r/+//6//r/+v/5//j/9//2//T/9v/2//b/9v/4//r/9//3//b/9v/2//b/+v/6
//j/9//3//n//f/5//X/+v8FAA4AEwAcACcANABHAFkAYgBjAGQAaQBiAFYASgA/ADcA
KQAcABIADwAKAAUAAQD9//v/+///////+f/0//z////5//n//f/6//X/+f8AAPj/8//2
//f/+P/6//j/9f/3//j/+P/4//j/+P/8//r/+v/6//r/+v/6//r/+P/4//j/+f/5//n/
+f/4//n/+//8//v//P/7//v/+//7//z//P/6//n/+f/6//v//f/9//7//v/8//z//P/8
//3//f//////AAAAAAEABAACAAAA/v/8////AAABAAIAAAABAAEAAQAEAAQABAAFAAcA
BwAHAAcABwAHAAYABgALAA8AEAAQAA0ADAAKAAcACQALAAwADgARABIAEgASABAAEgAS
ABAAEAARABIAEgASABAAEAARABEAEQARABEADgAOAA4ADgALAAsACwALAAsACwAJAAoA
BwAGAAQABAAEAAQAAwABAAIAAgACAAIA///9//3//f/7//v//P/8//3//P/8//z/+f/4
//f/9//4//n/+v/7//3//f/8//z/+v/6//r/+v/2//X/9v/1//f/9//4//j/9v/2//f/
+P/6//v/+//5//T/9v/3//f/9//6//r/+v/6//r/+//7//v/+//7//v/+//5//z//P/8
//3//f/8//n/+f/6//z/+v/6//r/+v8AAP7///8AAAAA+//5//f/+f/5//n/+v/6//n/
+f/5//n/+f/5//n/+f/7//v/+v/6//r/+v/5//v/+v/6//v/+//6//j//P/8//r/9//5
//r/+v/5//n/+P/4//b/9v/8//z/+//5//n/+f/7//v/9//3//f/+P/2//j/9v/0//b/
+f/5//n/+P/5//r/+v/3//f/+P/1//f/9//3//j/+v/5//n/+v/7/////f/3//T/9f/2
//f/+P/6//v/+//7//r/+v/4//j/+f/6//r/+v/9//7///////z//v/7//X/9P/4//r/
+//9/wAAAAAAAAAAAgADAAQABgAGAAYABQAHAAcACQAHAAMAAgACAAEA////////////
//////////7//f/5//n/+P/4//f/9//5//r/+//7//f/9f/z//D/8//0//X/9v/0//b/
8//z//X/9v/3//j/8P/w//b/9f/z//f/9//1//v/AgAFAAoAFQAeACcANgBPAGEAaABt
AHAAaQBkAGQAXABLADsAMwAqACAAFwAQAAcA+f/1//v/+//7///////2//b/+//9//n/
9f/0//P/9f/+/wIA/f/5//f/9f/0//X/8//2//j/9v/2//b/9v/6//j/+P/4//f/9v/1
//T/9f/2//f/+f/7//v/+//6//j/+f/5//f/+v/7//3////8//z/+//4//n/+f/6//v/
+//7//z//P/8//z//P/8//3//f///////f/6//j/+P/7//z//f/+//7//v/+//7/AAAB
AAEAAQACAAIAAgADAAMAAwADAAMABQAFAAQABAAGAAkACQAIAAgACgALAAsACwALAAoA
CgANAA4ADgAOAA8AEgATABIADgANAAwACgANAAwADQAPAA4ADQAMAAsADAAMAAwADAAN
AA0ADQANAAoACQAGAAYABQAEAAIAAgADAAQABAADAAAA/v/8//r/+v/5//r/+//7//v/
/P/8//r/+P/3//b/9//4//n/+//5//n/+f/5//f/9//2//b/9//4//n/+v/1//X/9//3
//b/9f/1//T/8//0//b/+P/4//n/+f/3//L/9P/1//X/9v/6//v//P/5//j/+P/3//n/
+f/5//n/+v/5//3//v/7//v/+v/4//f/9//4//r/+v/6//r/+v/7//j/+P/4//z/+f/5
//n/9//3//f/+P/6//n/+f/5//f/9//3//f/9//5//n/+P/6//r/+v/5//n/+P/4//n/
+v/6//n//v/9//r/9v/3//j/+P/3//f/+P/4//b/9v/4//j/9//1//f/9//5//n/9//3
//f/+P/4//r/+P/2//T/9//3//f/8//z//P/8v/z//X/+P/3//f/9//3//j/9v/1//X/
9v/4//n/+P/5//b/9v/3//j/+P/4//r/+v/6//r/+v/5//n/+P/3//b/9v/0//T/9f/2
//b/9v/2//b/9v/1//P/+P/4//X/9v/6//z//f/7//7//v/+//3//v/+//7///8AAAEA
AQABAAEAAwABAPz//P/9//3//v///wAAAQD+//3//P/7//z/+//3//f/9v/2//X/9f/2
//b/9v/1//f/9//3//b/9P/0//T/9P/z//T/8P/v//H/8v/z//T/9P/2//b/9f/1//P/
8f/v//X//P///wQACQAOABcAJgA5AE0AXgBlAGwAdwB4AHIAcABrAFsATQBGADgAIwAW
ABEACQD9//n/AQADAP3/+f/8//7/+f/1//n//f/8//n/+//4/+z/6//v//H/8//2//j/
9f/3//j/+v/6//r/+v/5//b/9f/0//b/9v/2//b/9v/2//b/9//5//n/+f/4//b/9//3
//X/+f/5//r/+//5//r/+v/4//X/9f/2//f/9f/1//b/9v/3//j/+f/6//n/+f/7//v/
/P/8//3/AAD9//z/+//6//7//v/+//7/AAABAAEAAQAAAAAAAAABAAEAAQABAAEAAgAD
AAMABAAFAAcABgAEAAYACAAJAAkACgALAAsADAAOAA4ADQAMAAoADAAMAAoACwANAA8A
EAAQAA4ADgAPAA8ADwAPAA8ADAAMAAwADAALAAsACwALAAoACQAGAAYABgAGAAUABgAE
AAQAAwABAAAAAAAAAAAA///9//3//f/8//v/+//6//r/+P/3//b/9v/2//b/9//3//f/
9//3//j/+f/5//r/+v/6//r/+v/2//X/9v/1//f/9//4//j/+P/4//n/+v/4//n/+f/3
//P/9P/0//P/9v/6//v//P/5//j/+P/3//f/9//3//f/9//1//j/+P/4//n/+f/4//n/
+f/6//z//P/8//z//P/8//j/9//2//n/9//4//n/9//3//f/+P/6//n/+f/5//n/+f/5
//n/+f/7//v/+v/6//r/+v/5//j/9v/1//X/+P/4//f//P/7//j/9P/1//f/+P/4//n/
+P/4//b/9v/8//z/+//5//b/9f/2//X/9P/1//b/+P/3//j/9f/y//X/+f/6//v/+f/5
//n/+P/3//f/+P/1//X/9f/1//b/+P/3//f/+P/5//n/9//3//j/+P/5//r//P/4//P/
8P/0//b/+P/6//f/9//2//X/+P/4//b/9v/3//j/+P/4//j/+P/4//f/+f/+//7/+//5
//z//f/9//v//v/+//7//v8AAAEAAgAEAAQABAADAAMAAwAFAAMA///+//7//f//////
////////AQADAAUAAAD9//f/9f/2//b/9f/1//X/9v/3//f/9//3//f/9v/2//b/9v/2
//X/9v/y//H/8v/y//L/8v/2//b/8P/x//v//f/1//H/9f/6/wEACAANABYAIwAyAEcA
VwBgAGkAdABxAGIAVgBQAEkAOwAxACgAHAATAAwAAwABAAUABQD9//P/8//7//r/9v/1
//n/+//3//b/9//3//j/+P/3//X/9f/1//b/9//1//j/+v/4//j/+P/4//j/9v/2//b/
+P/4//j/+P/5//r/+//9//z/+//6//j/+P/5//n/9//6//v//f////z//P/7//j/+v/7
//3////8//v/+//6//v//P/9//7//P/7//z/+//9//z//P/+////AAABAAIAAwACAAEA
AAADAAUABgAHAAUABAADAAMABwAHAAcABwAFAAUABAAEAAgACwALAAoACgAMAA0ADQAL
AAsACgAKAA0ADgAOAA4AEAASABIAEAAOAA8AEAAQABEAEAARABMAEAAPAA4ADQAOAA4A
DgAOAAsACwALAAsACwALAAkACgAIAAYAAwACAAMABAAEAAMAAAAAAAAAAAD9//v/+//7
//v/+//8//z//P/6//n/+P/3//b/9f/1//b/9//4//n/+f/5//j/+P/3//b/9f/0//P/
9f/5//v/+//7//z//P/5//j/+P/4//j/+f/5//f/9f/4//r/+//5//z//P/8//n/+P/4
//f/9//3//f/9//5//f/+v/6//r/+//7//r/+f/5//r//P/4//j/+P/4//v/+P/4//j/
/P/5//n/+f/6//v//P/+//3/+//6//n/+f/5//n/+f/5//v/+//6//j/+P/4//f/+f/4
//j/+f/3//b/9P/4//n/+P/2//n/+v/6//n/+f/6//r/+P/4//z//P/7//n/9//3//n/
+f/5//n/+f/6//n/+v/3//T/9v/5//n/+f/4//n/+v/6//n/+f/6//f/9//3//f/+P/6
//n/+f/6//3/+v/4//j/+P/4//b/9//3//f/+v/6//j/+P/5//r/+v/6//r/+v/6//n/
9//8//z/+f/5//z//f/9////AgACAAIAAgAEAAUABgAFAAQAAwABAAEAAQADAAEAAAAA
AAEAAQD//////////////////////v/9//n/+f/8//z/+//7//n/+P/3//X/9//3//f/
9v/2//b/9v/2//j/+v/3//f/9v/2//b/9v/2//j/9v/1//f/+f/3//f/+f/8/wMADgAR
ABgAIwAwAEUAVwBeAGEAZgBjAF4AXABYAEsAPQAvACYAIgAZAA4A///5////AwD///v/
/f/9//z/+v/9//3/+f/1//b/9//3//j/+P/3//r/+//8//7//P/3//f/9v/3//j/+f/6
//v/+P/3//b/9//4//n/+v/7//z//f////z/+//6//j/9v/3//f/9f/4//n/+//9//v/
/P/8//r/+v/7//3////9//3//v/+//z//P/8//z/+f/5//v/+//8//z//f8AAP7//v/+
//7/AgACAAIAAgAAAAEAAQABAAIAAgACAAMABwAHAAcABwAHAAcABgAGAAoADQANAAwA
DAAOAA8ADwAOAA0ACwAKAA8AEAAQABAAEAASABIAEAAQABEAEgASABIAEAAQABEADwAP
AA8ADwAQABAAEAAQAA0ADQANAA0ACgAJAAYABgAHAAYABAAEAAYABgAFAAMAAgACAAIA
AgD9//v/+//7//v/+//8//z//f/8//z//P/7//r/+f/5//v/+//7//v/+f/5//j/+P/6
//r/+v/6//f/9//5//n/+f/5//r/+v/4//j/+f/6//z//f/9//v/9v/4//n/+f/5//z/
/P/8//z//P/9//3////////////+//v//f/8//r/+//7//r/+//7//z//v/8//z//P/8
/wEA/v/+//7//v/7//v/+//5//n/+f/6//v/+//8//3////////////9//3/+//4//n/
+v/7//v//f/8//z//f/8//r/9//6//v/+v/4//v/+//6//j/9//7//z/+//8/////v/8
//n/+f/5//v/+//7//v/+//8//7/AAD+//z/+//9//z/+//5//n/+f/4//j/+f/7//n/
+f/5//n/+v/8//v/+//8//r/+f/2//X/+P/4//f//P/8//z//P/8//z/+//7//r/+f/6
//r/+P/4//n/+v/6//r/+v/6//r/+f/8/wIAAwABAP3//v/9//v//f8AAAAAAAAAAAIA
AwAEAAQABAAEAAMABQAFAAcABQAAAAAAAQABAAMAAwADAAMA///////////+//3/+f/5
//r/+v/5//n/+P/4//j/9//3//f/9//2//b/9v/2//b/9//6//j/+f/5//j/9//2//j/
+P/6//3/+f/1//f///8FAAYADQAYACUAMAA/AFYAaQBxAHYAdwB0AG0AagBiAFQASQA9
AC0AHgAWABEADAAHAAEA/f8BAAUA///1//f/AAD+//f/9f/1//X/8v/x//X/+P/2//f/
9//3//f/+P/2//P/9f/2//j/+P/4//j/+P/2//b/9v/0//T/9P/0//b/9v/2//f/9//3
//f/9v/1//X/9P/x//b/9//5//v//f/+//7//P/3//X/9P/z//b/9//5//r/+P/4//j/
+P/3//f/+f/5//v/+v/6//z//f/+////AAD///7//f/8//7/////////AgACAAIAAwAD
AAMAAwADAAIAAQD///7/AQAFAAYABgAGAAgACQAJAAkACQAIAAgACQAKAAoACgALAA4A
DwAOAA0ADQANAAwADAAKAAoACwAJAAkACQAJAAoACgAKAAoACQAJAAkACQAIAAcABAAE
AAUABAACAAIA///+//z/+f/7//z//f/+//3/+//7//v/+P/3//f/9v/2//T/8//y//T/
9P/0//X/9//3//f/9//3//f/9v/2//T/9P/0//T/8f/x//P/8//z//P/9P/0//L/8v/z
//T/9f/3//j/9//x//L/8v/x//L/9v/3//j/9f/0//T/8//x//H/8f/x//P/8//4//r/
9//3//b/9P/x//H/8v/0//P/9P/1//b/+f/2//b/9v/4//X/9f/1//P/8//z//T/9v/1
//X/9f/3//f/9//3//n/+//7//r/9v/0//L/7//y//L/8//1//X/9P/y//b/9v/0//H/
8//0//T/8//z//L/8v/w//D/9v/2//X/8//x//H/8//z//T/9f/2//j/9f/2//P/8P/y
//X/9f/1//H/8f/x//D/8v/z//X/8//z//P/8//0//b/9f/1//b/8f/s/+3/7v/v//D/
8f/z//T/9f/1//T/8f/w//P/9P/0//T/9P/0//T/8//1//r/+v/3//P/9v/3//f/+f/8
//z//P/+/wAAAQACAAAA/v/8//n/+v/7//7//f/8//z//f/9//z/+//6//n/+f/5//n/
+f/2//X/8f/x//T/9P/z//P/8v/y//L/8f/y//P/9P/0//L/8P/u/+z/7//y//D/8f/w
//D/8P/w//L/8v/y//P/8//z//X/8//x//b/+f8AAAcADgAbAC4APwBPAF4AZwBqAGUA
ZABkAF4AUQBBADkALgAeABMADgAHAAEA+//3//P/8//5//3/+v/2//P/9f/5//n/9P/1
//f/9v/0//P/8v/x//D/8P/y/+//8f/y//P/9P/1//b/+P/2//b/9v/z//L/8f/w//L/
8v/y//P/8//z//P/8v/y//P/8//x//P/8//0//X/9//4//j/9v/z//P/9P/1//b/9//5
//r/+f/4//f/9v/3//f/+f/5//n/+P/4//r/+P/4//j/+P/6//r/+v/6//z//f/9//3/
/P/8//z//f8BAAEAAQABAAMAAwACAAIAAgAFAAUABAACAAQABQAFAAYABwAHAAgACgAK
AAkACAAIAAoACgAIAAoACwAMAAwADAAKAAoACwALAAsACwALAAkACAAHAAYABgAHAAgA
CQAIAAcABAAEAAEAAAD+//7//v/+//3/+//7//z//f/+//r/9//2//X/9v/3//n/+v/3
//T/8v/w//P/9P/1//f/9v/1//T/8//x//H/8P/w//L/8v/y//L/7//v//H/8f/z//P/
9P/0//D/8P/x//L/8v/z//P/8f/w//L/8//z//H/9P/0//T/9P/0//X/9f/3//f/9//3
//T/8f/z//L/9P/1//X/9P/2//f/+f/8//j/9v/0//L/9f/y//L/8v/0//H/8f/x//P/
8//z//T/8v/x//H/8f/y//P/9P/1//P/9f/1//T/8v/y//L/8f/x//D/8P/x//H/8P/u
//L/8v/w/+3/7//z//T/9P/1//X/9P/x//D/9P/0//P/8f/z//P/9f/1//L/8f/w//D/
8v/0//L/8P/u//H/8f/x/+//7//v/+7/7//x//T/8//x//H/8f/y//D/7//w//L/8v/y
//L/8P/x//H/8f/x//D/7f/s//D/8v/z//T/8v/y//L/8f/x//b/9v/z//H/9P/1//X/
9P/2//X/9P/2//j/+f/6//r/+v/6//n/+f/5//v/+f/4//j/+f/5//f/9//3//f/9//3
//f/9//2//X/8f/x//L/8v/x//H/7v/u/+7/7f/v/+//7//u/+z/7P/s/+z/7f/w/+7/
7//u/+7/7v/u/+z/9P/w/+f/5//t/+3/7f/x//j////8//n/AgARACAALwA/AEoATwBY
AFsAVgBOAEoARQAzAB8AGAAUAAsABAADAPv/8f/z//f/9//z/+3/5v/w//X/8f/v//H/
8P/v/+3/7v/0//X/8//x/+//7v/w/+3/7//w/+7/7v/u/+7/8v/w//D/8P/w//D/8P/w
/+7/7v/u/+//8f/x//H/8P/y//P/8//x//H/8f/y//P/8f/y//L/8P/y//P/9f/3//X/
9f/2//b/9P/0//T/9P/z//P/9f/1//T/8v/x//L/9P/0//T/9P/5//r/+//8//r/+f/3
//X/+P/4//j/+f/9//3//f/9//3//f/8//z//P///////v///wIABAAFAAQAAwABAAAA
AwAEAAQABAACAAQABAACAAMABQAHAAgABwAEAAMAAwAFAAUABQAFAAIAAgACAAIAAwAD
AAMAAwAEAAMAAAAAAP7//P/5//j/+f/6//r/+f/1//T/8//y//D/7//w//H/8//z//T/
9P/z//D/7v/s/+3/7v/v//H/7v/t/+z/6//s/+3/7f/u/+z/7P/s/+z/6//r/+3/7f/r
/+v/7P/s/+z/7P/t/+7/7P/t/+3/6//q/+z/7f/t/+v/7v/u/+7/6v/q/+v/6//s/+3/
7v/v/+3/6//u/+7/7//x//L/8v/u/+3/7f/u/+7/7v/u/+7/8//w//D/8P/y/+//7//v
/+//7//v//D/7f/r/+r/6f/r/+v/6//r/+v/7f/t/+z/7f/u/+//7//x//D/8P/x/+//
7P/o/+r/7P/q/+f/6f/s/+z/6//r/+z/7P/q/+r/7f/s/+r/5//p/+n/6//r/+n/6f/p
/+r/7P/u/+z/6v/o/+v/6//r/+r/6//s/+z/6//r/+z/6f/n/+f/5//o/+z/7f/p/+T/
5P/m/+b/5v/m/+X/5f/k/+P/5f/m/+X/5v/m/+b/5f/k/+T/5P/k/+P/4f/m/+b/4//j
/+b/5//n/+n/7P/s/+z/6v/s/+3/7v/t/+z/6//p/+v/6//t/+v/6//s/+7/7//t/+v/
6f/n/+f/5//n/+f/5v/l/+H/4f/g/+D/3//f/+D/4P/g/9//3//f/9//3v/e/97/3v/e
/97/4P/d/93/3P/c/9z/3P/e/+L/5v/p/+n/3//X/93/4f/m/+3/+v8DABAAIQA2AEUA
TwBUAFcAVgBTAE4ARgA8AC0AHwAPAAQA/v/3/+7/6f/p/+X/4f/j/+X/5//j/9z/3P/h
/9//3f/f/97/3f/d/+D/4P/f/9//3//f/+D/4P/d/9//4P/d/9z/2//a/97/3P/c/9z/
3v/g/+L/5P/h/97/2//Z/9v/2//b/9r/2//d/97/3f/d/93/3v/f/9//4P/g/97/3f/d
/97/3//d/93/3v/e/+H/4v/j/+T/4P/f/+D/3//f/97/3v/g/+D/4P/g/+D/4v/i/+L/
4v/i/w==
         </WaveFormData>
      </LeadData>
      <LeadData>
         <LeadByteCountTotal>10000</LeadByteCountTotal>
         <LeadTimeOffset>0</LeadTimeOffset>
         <LeadSampleCountTotal>5000</LeadSampleCountTotal>
         <LeadAmplitudeUnitsPerBit>4.88</LeadAmplitudeUnitsPerBit>
         <LeadAmplitudeUnits>��V</LeadAmplitudeUnits>
         <LeadHighLimit>2147483647</LeadHighLimit>
         <LeadLowLimit>268435456</LeadLowLimit>
         <LeadID>II</LeadID>
         <LeadOffsetFirstSample>0</LeadOffsetFirstSample>
         <FirstSampleBaseline>0</FirstSampleBaseline>
         <LeadSampleSize>2</LeadSampleSize>
         <LeadOff>FALSE</LeadOff>
         <BaselineSway>FALSE</BaselineSway>
         <ExcessiveACNoise>FALSE</ExcessiveACNoise>
         <MuscleNoise>FALSE</MuscleNoise>
         <LeadDataCRC32>426015598</LeadDataCRC32>
         <WaveFormData>
6v/q/+v/6//t/+3/7f/t/+//8P/w//D/7//u/+3/7P/s/+7/7v/n/+D/2v/c/+T/7//9
/w0AIQA5AFgAdwCcAMgA8gAXATYBPgE4ATABJQEVAe0AuACRAH0AbwBjAFcATAA/AC4A
IgAbABEABgAEAAIA///9//v/+v/3//X/9f/0//P/8//1//b/9f/1//X/8v/x//H/8v/y
//L/8v/y//P/9P/0//P/9f/1//X/9f/1//T/9P/1//X/9f/2//b/9v/2//b/9v/2//b/
9v/2//j/+P/4//j/+P/4//j/+P/4//j/+P/5//f/9//3//f/9//3//j/+P/6//n/+f/5
//r/+v/7//v//f/9//3//f///////////wAAAQABAAIABQAGAAcABwAGAAgACAAJAAsA
DAANAA4ADwAQABEAEgAWABgAGAAaABkAGgAbABwAHQAdAB0AHgAeAB8AHwAfACEAIQAh
ACEAIQAhACEAIAAeAB0AGwAYABkAGQAaABoAFwAWABQAEgANAAwACgAIAAgABwAFAAMA
AwADAAIAAAD+//7//f/8//r/+v/5//n/9v/2//b/9v/2//T/9P/0//T/8//z//P/8//z
//L/8v/x//H/8v/y//L/8v/y//L/8v/x//H/8f/z//P/9P/0//T/9P/1//X/9f/1//X/
9f/2//b/9v/2//j/9//3//j/9//5//r/+v/5//j/+P/5//v/+//7//v/+v/6//r/+v/6
//v/+//7//3//f/7//v/+//7//r/+f/4//j/+P/5//n/+f/4//j/+P/4//j/+P/4//j/
+P/4//j/9//3//f/9//1//T/9P/2//b/9v/2//f/9//3//f/9f/1//T/9P/0//X/9//4
//b/9v/1//X/9f/1//X/9f/1//X/9v/2//T/8//y//L/8v/y//L/8v/0//X/9f/z//P/
9P/0//T/8//z//P/8//x//H/8f/x//P/9P/0//P/9f/0//T/9P/0//T/9P/0//T/9P/y
//L/8v/y//T/9f/1//X/9P/0//b/9v/2//b/9v/2//X/9f/1//b/9v/2//X/9f/1//T/
9P/0//H/8f/x//P/8//0//b/9//4//j/+P/3//b/9f/1//X/8v/x//D/7//v/+//7//x
//T/9P/z//P/8f/y//L/8v/y//L/8//z//X/9f/1//X/8//0//T/9P/2//b/9v/2//b/
9v/4//f/8v/s/+b/5v/v//n/BQAZAC8ARgBjAIQArADcAAsBMgFKAVABSgFFAT0BJwH2
AMMAnwCHAHsAbQBeAE0APAAsACEAGwASAAwACgAHAAUABQAEAAMAAwABAAAA/f/9//3/
/P/7//v/+//8//v/+//8//r/+v/6//r/+f/6//r/+f/7//v/+//7//v/+v/6//v/+//7
//z//P/8//z//P/8//r/+v/6//r//P/8//z//P/8//z//P/8//z//P/8//3/+//7//v/
+//9//3//v/+//z/+//7//v//v/+/////////////////wEAAQABAAEAAgADAAMABAAF
AAYABwAHAAYACAAIAAkADQAOAA8AEAATABQAFQAWABYAGAAYABoAGwAcAB0AHgAdAB0A
HQAeACAAIQAhACEAIQAhACEAIQAjACMAIwAiACEAIQAgAB4AIAAfAB8AHgAdABwAGgAY
ABMAEgAQAA4ADAALAAkABwAHAAcABgAEAAAAAAD///7//P/8//v/+//6//r/+v/6//r/
+P/4//j/+P/3//f/9//5//n/+P/4//f/9//4//j/+P/4//j/+P/4//f/9//3//f/9//4
//j/9v/2//f/9//3//f/9//3//b/9v/2//b/+P/3//f/+P/5//v//P/8//r/+P/3//f/
+f/5//n/+f/6//r/+v/6//z//f/9//3//f/9//v/+//7//v/+v/5//j/+P/4//n/+//7
//r/+v/4//j/+P/4//r/+v/6//r/+P/3//f/9//3//X/9P/0//j/+P/4//j/9f/1//X/
9f/3//f/9v/2//P/8//0//T/9P/0//P/8//1//X/9f/1//X/9f/2//b/9P/z//L/8v/y
//L/8v/y//T/9f/1//P/8f/y//L/8v/x//H/8f/x//H/8f/x//H/7//w//D/7//x//D/
8P/w/+//8P/w//D/8P/w//D/8P/u/+7/7v/u//D/8P/w//D/8v/z//P/8//y//L/9P/0
//L/8v/y//L/8//z//P/9P/0//T/8//z//T/8v/x//D/7f/t/+3/7//v//D/8v/z//T/
9P/0//P/8v/x//H/8f/v/+//7//v/+3/7f/t/+//8P/w/+//7//v//D/8P/w//D/8P/x
//H/7//v/+//7//x//L/8v/y//D/8P/w//D/8v/0//T/8//s/+b/4v/k/+3/+f8JABsA
LwBKAGUAggCsAN4ADQEyAUgBTAFIAUEBMwEXAeYAtwCVAIMAcwBlAFQARQA0ACYAHQAR
AAgABgAGAP///f///wAA/f/7//f/9v/3//n/9//4//f/9//3//b/9f/1//b/9f/0//P/
8v/x//L/8v/x//L/8//0//X/8//y//L/8//1//X/9v/2//b/9v/2//b/9P/0//T/9P/y
//L/8v/y//T/9P/0//T/9P/0//T/9f/1//X/9f/1//X/9f/2//b/+P/3//f/9//2//b/
9//3//f/9//3//f/+//7//v/+//+//////8AAAAAAAAAAP//AgAEAAQABQAHAAgACQAK
AAsADAANAA4AEAASABIAFAATABQAFQAWABkAGQAZABoAGwAdAB4AHwAeAB0AHAAbABsA
GwAbABoAGQAZABgAFgAYABcAFwAWABUAFAASABAADgAOAA0ADAAIAAcABQADAAAA///9
//r/+P/4//f/9v/0//T/8//z//L/8v/y//L/8v/w//D/8P/u/+3/7f/t/+//7//u/+7/
7f/t/+7/7v/u/+7/7v/u/+z/6//r/+v/6//r/+z/7P/q/+r/6//r/+v/6//r/+v/7P/s
/+z/7P/u/+3/7f/u/+7/7//v/+7/7//u/+7/7//v/+//7//v//D/8P/w//D/7v/v/+//
7//x//H/7//v/+//7//u/+3/7f/u/+//8f/v/+//7v/u/+7/7v/u/+7/7v/u/+7/7v/u
/+3/7f/t/+v/6f/o/+j/6v/q/+r/6v/r/+v/6//r/+n/6f/o/+j/6P/p/+v/7P/q/+r/
6f/p/+n/6f/p/+n/6P/n/+f/5v/n/+f/5//o/+j/6P/o/+j/6P/p/+n/5//n/+j/6P/o
/+f/5//n/+f/6f/p/+n/6f/o/+j/5//l/+f/5v/k/+b/6P/o/+j/6P/m/+b/5v/m/+b/
5v/m/+b/5v/n/+f/5//m/+b/6P/o/+j/6P/o/+j/5//n/+f/6P/o/+j/5//n/+T/4v/h
/+D/4f/h/+H/4//m/+j/6//t/+v/6v/p/+f/5f/j/+L/4f/h/+H/4f/h/+H/4f/h/+P/
5P/k/+P/4//j/+T/5P/k/+T/5P/l/+X/5f/l/+X/5f/l/+b/5v/m/+b/5v/m/+b/5v/m
/+L/3f/Y/9T/2v/k/+3/9/8LACUAPwBcAH0ApgDUAAABHwEyATQBLgEoAR0B/wDNAJoA
fQBrAF0AUwBJAD4AMQAkABgADQADAP7/+v/4//f/9f/z//D/7//v/+//7P/p/+n/6//q
/+n/6f/p/+j/5//n/+j/6P/o/+j/6P/r/+z/7P/r/+n/6f/p/+n/6f/o/+j/6f/p/+n/
6v/q/+z/7P/s/+z/7P/s/+z/7P/s/+z/7P/s/+r/6v/q/+r/6v/q/+r/6//r/+v/6//r
/+3/7f/u/+7/7v/t/+3/7f/t/+z/7P/r/+//7//v/+//8//z//P/8//0//X/9f/2//X/
9v/3//f/+v/8//z//f///wAAAQACAAUABgAHAAgACQAKAAkACgANAA4ADwAQABEAEQAR
ABIAEgATABMAEwAVABUAFQAVABMAEwATABIADwAPAA4ADAAKAAkACQAIAAcABgAEAAIA
///+//z/+v/4//f/9f/z//H/8f/w/+7/7v/u/+3/7P/q/+r/6f/p/+j/6P/o/+j/5v/k
/+T/5P/l/+X/5v/n/+X/5f/k/+T/4//j/+T/5P/k/+T/5P/k/+b/5f/l/+X/5P/j/+P/
4v/j/+T/5v/n/+f/5//n/+f/6P/o/+j/6P/q/+n/6f/q/+r/6//r/+r/6//q/+r/6//p
/+n/6f/p/+r/6v/q/+r/7P/t/+3/7f/t/+3/6//r/+v/6//q/+n/6v/q/+r/6//r/+v/
6v/q/+j/6P/o/+j/6P/o/+j/6P/o/+f/5//n/+n/5//m/+b/5v/m/+b/5v/n/+f/5//n
/+f/5//m/+b/4//j/+T/5P/k/+T/4//j/+X/5f/l/+X/4//j/+T/5P/m/+X/5P/k/+L/
4v/i/+L/5P/l/+X/4//j/+T/5P/k/+X/5f/l/+X/5P/j/+L/4f/l/+b/5P/h/+D/4v/i
/+L/4v/k/+T/5P/k/+T/5P/k/+T/5v/n/+f/5//o/+j/6v/q/+b/5v/m/+b/5f/l/+X/
5v/o/+j/5//n/+T/4v/h/+D/4P/h/+L/5f/n/+j/6v/r/+z/7P/s/+v/5//l/+T/4//j
/+P/4//j/+H/4f/h/+P/5v/m/+X/5f/j/+T/5P/k/+b/5v/n/+f/5//n/+f/5//n/+j/
6P/o/+j/6P/o/+j/5P/m/+b/3//W/9j/3v/m//X/BQAXAC0ARwBkAIUAsgDiAA4BKwE6
AToBNAEsAR8B/QDHAJoAgQBxAGMAUwBHADgAKQAcABIACQADAAAA/P/0//H/9f/3//T/
8f/x//H/8P/x/+//7f/s/+v/6//r/+z/6//r/+z/7P/s/+z/7P/t/+7/7v/t/+v/6//r
/+v/7P/s/+3/7//t/+3/7v/u/+z/7P/s/+z/7v/u/+7/7v/w//D/8P/w/+7/7v/u/+7/
7v/u/+7/7//v/+//7//v/+//7//w//D/7v/t/+3/7f/w//D/8f/x//P/8//z//P/9f/1
//X/9f/0//X/9f/2//f/+P/5//n/+//+////AQABAAIAAwAEAAUABgAHAAgACgAMAAwA
DgAPABAAEQASABMAEwATABQAEgATABMAEwAVABUAFQAVABMAEwATABIAEwATABIAEAAQ
AA8ADwAOAA0ADAAKAAgAAwACAAAA/v/+//3/+//5//f/9//2//T/8v/y//H/8P/u/+7/
7f/t/+z/7P/s/+z/7P/q/+r/6v/q/+n/6f/p/+n/6f/o/+j/5//n/+j/6P/q/+r/6v/q
/+j/5//n/+f/5//n/+j/6P/o/+j/6f/p/+n/6f/p/+n/7P/s/+z/7P/q/+n/6f/q/+v/
7f/u/+7/7f/s/+z/7f/v/+//7//v/+7/7v/u/+7/7v/v/+//7//x//H/7//v/+//7//u
/+3/7v/u/+7/7//t/+3/7P/s/+7/7v/u/+7/7v/u/+7/7v/s/+v/6//r/+v/6f/o/+j/
7P/s/+z/7P/r/+v/6//r/+v/6//q/+r/6f/p/+r/6v/q/+r/6f/p/+n/6f/p/+n/5//n
/+j/6P/q/+n/6P/o/+j/6P/o/+j/6P/p/+n/5//n/+j/6P/o/+f/5//n/+f/5//n/+f/
5//n/+j/6P/n/+n/6P/o/+j/6f/q/+r/6P/o/+j/6P/o/+j/6P/o/+j/6P/o/+j/6P/p
/+n/6f/q/+r/7P/s/+r/6v/q/+r/7f/t/+3/7v/u/+7/7f/t/+z/6v/p/+j/5f/l/+X/
5//p/+r/7P/t/+7/7v/u/+3/6//p/+j/5//l/+X/5f/l/+X/5f/l/+f/6P/o/+f/5//n
/+j/6P/o/+j/6P/p/+n/6f/p/+n/6f/n/+j/6P/o/+r/6v/q/+r/7P/s/+7/6//m/+D/
3P/e/+f/9f8FABcAKwBEAF8AfgCmANgABwEuAUQBSAFCATsBLQETAeIAsQCRAH0AbwBd
AEwAPwAuACIAFwANAAQABAAAAP3/+//7//r/+f/5//f/9P/x//H/7//v/+//8P/x//L/
8f/x//L/8P/w//D/8P/x//L/8v/x//P/8//z//P/8f/w//D/8f/x//H/8v/y//L/8v/y
//L/8P/w//D/8P/y//L/8v/y//L/8v/y//L/8P/w//D/8f/z//P/8//z//P/8//0//T/
9P/z//P/8//0//T/9f/1//X/9f/1//X/+f/5//n/+f/6//v/+//8//3//v//////AAAC
AAIAAwAFAAYABwAIAAkACgALAAwADgAQABAAEgARABIAEwAUABcAFwAXABgAGAAZABkA
GQAbABsAGwAbAB0AHQAdABwAGQAZABgAFgAYABcAFwAWABcAFgAUABIADwAOAAwACgAI
AAcABQADAAEAAQAAAP7/+v/6//n/+P/2//b/9f/1//T/9P/0//T/9P/y//L/8v/y//H/
8f/x//H/8f/w//D/7//v//D/8P/u/+7/7v/u/+//7//w//H/8f/x//L/8v/y//L/8//z
//L/8f/w/+//8v/y//L/8v/0//P/8//0//T/9f/1//T/8//y//L/8//1//X/9f/1//b/
9v/2//b/+P/5//n/+f/3//f/9f/1//X/9f/0//P/9P/0//T/9f/1//X/9P/0//T/9P/0
//T/9P/0//T/9P/2//X/9f/1//T/8f/v/+7/8f/y//P/9P/z//P/8//z//P/8//y//L/
7//v//D/8P/w//D/7//v//H/8f/x//H/8f/x//L/8v/w/+//7v/u//D/8P/w//D/8P/x
//H/7//t/+7/7v/u/+3/7f/t/+3/7//v/+//7//v//D/8P/v/+3/7P/s/+z/7//s/+z/
7v/s/+z/7P/s/+7/7v/u/+7/7v/u/+7/7v/y//P/8//z//D/8P/y//L/7v/u/+7/7v/v
/+//7//w//L/8v/x//H/8P/u/+3/7P/q/+n/6P/p/+3/7v/w//H/8v/y//L/8f/v/+3/
7P/r/+n/6f/p/+n/6f/p/+n/6//s/+z/6//r/+v/7P/s/+z/6v/q/+v/6//t/+3/7f/t
/+3/7v/u/+7/8P/w//D/8P/u//D/7P/j/+D/4P/c/+T/8/8BABEAJQA/AGAAfwCgAMwA
+gAfATgBPgE2AS4BJQEPAeMArgCJAHUAaQBbAE8ARAA1ACgAHgAVAAsABAACAP7/+//5
//f/9v/z//H/8//y//P/8f/x/+7/7f/t/+3/7v/t/+3/7v/u/+7/7v/u/+//8P/w/+//
7//v/+//7//x//D/8P/x//D/7//v/+7/7v/u/+7/7v/w//D/8P/w//D/8P/w//D/8v/y
//L/8v/w//D/8P/x/+//7//v/+//8f/x//L/8v/w/+//7//v//L/8v/z//P/9f/1//X/
9f/2//X/9P/z//X/9//4//r/+//8//3//f/8//7//v///wIABAAGAAgABwAIAAkACgAK
AAwADAAOABEAEgATABQAFQAVABUAFgAUABUAFQAVABcAFwAXABcAFwAXABcAFgAVABUA
FAASABEADwAOAAwACwAKAAgABgAEAAQAAwACAP3/+//4//X/8//z//L/8P/v//D/8P/w
/+7/7v/t/+3/6v/q/+r/6v/q/+j/6P/o/+j/5//n/+f/5f/l/+T/5P/j/+P/5P/k/+b/
5v/m/+b/5v/l/+X/5f/j/+P/5P/k/+T/5P/l/+X/5//n/+f/5//o/+j/6P/o/+j/5//n
/+j/6f/r/+z/7P/t/+z/7P/t/+3/7f/t/+3/7f/s/+v/6v/s/+3/7f/t/+//7//t/+3/
7P/r/+n/5//o/+j/6P/p/+n/6f/o/+j/5v/m/+b/5v/m/+b/5v/m/+b/5f/l/+X/5f/j
/+L/4v/i/+L/4v/i/+P/4//j/+P/4f/h/+D/4P/f/9//4P/g/+D/4P/f/9//4f/h/+H/
4f/h/+H/4v/i/+L/4f/g/+D/4v/i/+L/4v/h/+H/4P/d/9//4P/g/+D/3//f/9//3//f
/9//3//f/9//3v/g/+D/4P/g/9//3v/d/9z/3v/e/97/3v/g/+H/4f/h/+D/4P/i/+L/
4v/i/+L/4v/h/+H/4f/i/+L/4v/h/+H/4P/e/93/3P/d/93/3f/f/9//4P/i/+P/5v/m
/+b/5f/h/9//3v/d/93/3f/d/93/3P/b/9r/2//e/97/3f/d/93/3v/e/97/3v/e/9//
3//f/9//3//f/+H/4v/i/+L/4P/g/+D/4P/i/+L/4P/b/9T/0P/S/9r/5f/x/wMAFwAx
AE4AbwCWAMQA8AATASwBNgEwASgBHQEJAd0AqACDAHEAYQBRAEkAPgAtABwAFAALAP//
+v/2//L/7//t/+3/6v/r/+v/6f/o/+X/4//j/+T/4//j/+P/5P/j/+P/5P/i/+L/4v/i
/+P/5P/k/+P/4//j/+P/4//l/+T/5P/l/+X/5f/m/+b/5P/k/+T/5P/k/+T/5P/k/+T/
5P/k/+T/5v/m/+b/5v/m/+b/5v/n/+f/5//n/+f/5//n/+j/6P/m/+X/5f/l/+j/6P/p
/+n/6//r/+v/6//t/+3/7f/t/+7/7//v//D/8f/y//P/8//1//j/+f/7//3//v///wAA
AQACAAMABAAEAAYABgAIAAcACAAJAAoADQANAA0ADgAOAA8ADwAPAA8ADwAPAA8ADQAN
AA0ADAALAAsACgAIAAoACQAJAAgABQAEAAIAAAD9//z/+v/4//j/9//1//P/8//z//L/
8P/s/+z/6//q/+j/6P/n/+f/6P/o/+j/6P/m/+T/5P/k/+T/4//j/+P/5f/l/+T/5P/h
/+H/4v/i/+L/4v/i/+L/4v/h/+H/4f/j/+P/5P/k/+T/5P/l/+X/5f/l/+X/5f/o/+j/
6P/o/+r/6f/p/+r/6f/r/+z/7P/r/+r/6v/r/+3/7f/t/+3/7v/u/+7/7v/s/+3/7f/t
/+3/7f/r/+v/7f/t/+z/6//s/+z/7P/t/+v/6//q/+r/6v/q/+r/6v/q/+r/6v/q/+j/
5//n/+f/6P/n/+f/6P/o/+j/6P/o/+f/5//n/+f/6f/p/+j/6P/n/+f/6P/o/+j/6P/n
/+f/5//n/+f/5//n/+f/6P/o/+j/5//m/+b/6P/o/+j/6P/o/+n/6f/n/+X/5v/m/+b/
5f/l/+X/5f/n/+f/5//n/+f/6P/o/+f/5//q/+r/6P/q/+r/6v/q/+r/6P/o/+j/6P/q
/+r/6v/q/+z/7f/t/+3/7P/s/+7/7v/u/+7/7v/u/+//7//v//D/8P/w/+//7//u/+z/
6//q/+v/6//r/+3/7f/u//D/8f/y//L/8v/x/+3/6//q/+n/6f/p/+n/6f/p/+n/6f/r
/+7/7v/t/+3/6//s/+z/7P/u/+7/7//v/+//7//v/+//8f/y//L/8v/w//D/8P/w//L/
7v/o/+P/4v/q//b/BAATACUAPQBbAHcAmgDLAP4AKgFEAU8BTgFGATwBLAEFAc8ApwCO
AH0AbQBfAE0AOwAuACMAFgAQAA0ABwACAAIAAgD////////+//3/+//5//j/+f/3//f/
+P/3//f/9//4//f/9//4//j/+P/4//j/+f/6//r/+f/3//f/9//3//n/+P/4//n/+//7
//z//P/8//z//P/8//z//P/8//z/+//6//n/+P/6//r/+v/6//z//P/8//3//f/9//3/
/f/9//3//v/+/wAA////////AgACAAMAAwADAAMAAwADAAMAAwADAAMABgAHAAcACAAJ
AAoACwALAAoADAAMAA0AEQASABMAFAAVABYAFwAYABgAGgAaABwAHQAeAB8AIAAhACEA
IQAiACIAIwAjACMAIwAjACMAIwAlACUAJQAkACMAIwAiACAAIAAfAB8AHgAbABoAGAAW
ABMAEgAQAA4ADgANAAsACQAJAAkACAAGAAQABAADAAIAAAAAAP/////8//z//P/8//3/
/P/9//7//v/9//3//f/7//v/+v/6//n/+f/6//r/+v/6//r/+v/8//v/+//7//n/+f/6
//r/+P/4//n/+f/5//n/+f/5//r/+v/6//r/+//7//z//v/+///////+/////v/+////
//////////8CAAIAAgACAAIAAwADAAMAAQABAP///////////v/9//z//P/8//3//f/9
//z//P/6//r/+v/6//r/+v/6//r//P/7//v/+//9//v/+v/6//r/+v/6//r/+//7//v/
+//7//v/+v/6//f/9//4//j/+v/6//n/+f/5//n/+f/5//v/+//8//z//P/7//r/+v/6
//r/+v/6//r/+//7//n/9//4//j/+P/4//n/+v/7//n/+f/5//n/+f/6//r/+v/6//r/
+P/4//j/+P/4//j/+P/4//r/+//7//v/+v/6//z//P/6//r/+v/6//n/+f/5//r/+//8
//z//f/6//j/9//2//X/9f/1//f/+//8//7///8AAAAAAAD///3/+//6//n/9//3//f/
9//1//X/9f/3//j/+P/3//f/9//4//j/+P/4//j/+f/5//n/+f/5//n/+f/6//r/+v/8
//z//P/8//z//P/6//X/8P/s/+z/8v/9/wsAHQA1AEsAYgCDAKwA2AAEASkBRgFOAUgB
QgE3ASMB9wDGAJ8AiQB9AG8AYQBUAEUANgAsACMAFwAQAAwACgAHAAcABwAGAAcABwAD
AAIAAwABAAEAAAD////////+//3//f/+//z//P/8//z//f/+//7//f//////////////
/v/+/////f/9//7//v/+//7//v/+//7//v/+//7//v/+//7//v/+//7//v/+//7//v/+
////AQABAAEAAQD/////AAAAAAIAAQABAAEAAgACAAMAAwADAAMAAwADAAMAAwADAAMA
BgAHAAcACAAKAAwADgAPAA4AEAAQABEAEgASABIAEgAVABYAFwAYABwAHgAeACAAIwAk
ACUAJgAlACUAJQAmACYAJwAnACcAJQAlACUAJQAlACUAJQAkACMAIwAiACAAIAAfAB8A
HgAbABoAGAAWABUAFAASABAADAALAAkABwAFAAUABAACAP///v/8//r/+f/6//r/+//6
//r/+v/6//j/9v/2//b/9v/1//X/9f/3//f/9v/2//P/8//0//T/8v/y//L/8v/y//H/
8f/x//H/8f/y//L/8v/y//P/8//x//H/8f/x//T/9P/0//T/9P/z//P/9P/3//n/+v/6
//j/9v/1//X/9//3//f/9//3//b/9f/0//X/9//4//n/9//3//X/9f/3//f/9v/1//T/
9P/0//X/9P/z//H/8P/x//L/8//0//P/8v/x//D/8v/x//H/8f/x/+//7v/u/+//7v/t
/+z/7P/t/+7/7//v/+//7v/u/+3/7f/u/+7/7P/s/+v/6//r/+v/6//r/+v/6//s/+z/
7P/r/+r/6v/o/+j/6P/o/+j/6f/p/+f/5//o/+j/6P/p/+n/6f/p/+f/6f/q/+j/6P/o
/+j/5v/m/+b/5v/m/+b/5v/m/+r/6//r/+v/6P/o/+r/6v/n/+b/5f/k/+f/6f/r/+7/
6//q/+j/5//k/+L/4f/g/9//3//f/+H/5f/m/+j/6f/s/+z/7P/r/+f/5f/k/+P/4f/h
/+H/4f/h/+H/4f/j/+T/5P/j/+P/4f/i/+L/4v/k/+T/5f/l/+P/4//j/+P/5f/m/+b/
5v/m/+b/5v/m/+T/5P/k/9//1v/U/9T/2P/j//H/AwATACkARgBnAIgAtADiAAsBKgE0
ATIBLgElARcB9wDAAI8AeQBvAF8AUwBMAD0ALgAiABcACwAAAPz/+v/5//X/9f/0//P/
8//x//D/7//t/+3/7v/t/+3/7f/s/+v/6//s/+z/7P/s/+z/7f/u/+7/7f/t/+3/7f/t
/+v/6v/q/+v/7f/t/+7/7v/w//D/8P/w/+7/7v/u/+7/7P/s/+z/7P/s/+z/7P/s/+7/
7v/u/+//7f/t/+3/7f/u/+//8f/y//L/8f/x//H/8P/w//H/8f/x//H/8f/x//X/9f/1
//X/9v/3//f/+P/7//z//f/9//z//v/+////AQACAAMABAAFAAYABwAIAAgACgAKAAwA
DQAOAA8AEAATABMAEwAUABQAFQAVABUAEwATABMAEwAVABUAFQAUABMAEwASABAAEAAP
AA8ADgANAAwACgAIAAMAAgAAAP7//f/9//z/+//3//f/9v/0//L/8v/x//D/8P/w/+//
7//s/+z/7P/s/+z/6v/q/+r/6P/n/+f/5//p/+n/6P/o/+f/5//o/+j/5v/m/+b/5v/m
/+X/5f/l/+b/5//p/+r/6f/o/+j/5//p/+n/6f/p/+r/6v/q/+r/6v/p/+n/6v/r/+3/
7v/u/+3/7P/s/+3/7f/t/+3/7f/s/+z/7P/s/+z/7f/t/+3/7//v/+3/7f/v/+//7v/t
/+z/7P/s/+3/7f/t/+z/7P/s/+z/7P/s/+r/6v/q/+r/7P/r/+v/6//t/+v/6v/q/+r/
6v/q/+r/5//n/+f/5//p/+n/6P/o/+n/6f/q/+r/6P/o/+f/5//n/+f/5//n/+X/5f/m
/+b/5v/l/+T/5P/m/+b/5v/m/+T/5f/l/+P/4f/i/+L/4v/j/+P/4//j/+X/5f/n/+f/
5v/m/+b/5v/m/+T/5P/k/+T/5P/k/+T/5P/m/+f/5//n/+b/5v/o/+j/5P/k/+T/5P/n
/+f/5//o/+b/5v/l/+X/5v/k/+P/4v/h/+H/4f/j/+X/5v/o/+n/6v/q/+r/6f/l/+P/
4v/h/+D/4f/i/+P/4f/h/+H/4//m/+b/5f/l/+X/5v/m/+b/5v/m/+f/5//n/+f/5//n
/+f/6P/o/+j/6P/o/+j/6P/q/+b/4P/b/9b/2v/o//b/AwAVAC0ARwBhAIIArwDeAAoB
LgE/AUABPAE0ASYBBwHXAKcAiAB5AGsAWwBLADsALAAfABQADAAFAAEA/P/4//r/+f/1
//P/9P/1//P/8//y//H/8f/x//D/7//v/+//8P/v/+//8P/w//D/8P/w//H/8v/y//H/
8f/x//H/8f/z//L/8v/z//P/8//0//T/8v/y//L/8v/y//L/8v/y//L/8v/y//L/9P/0
//T/9P/y//L/8v/z//P/8//z//P/9f/1//b/9v/0//P/8//z//T/9P/1//X/9//3//f/
9//5/w==
         </WaveFormData>
      </LeadData>
      <LeadData>
         <LeadByteCountTotal>10000</LeadByteCountTotal>
         <LeadTimeOffset>0</LeadTimeOffset>
         <LeadSampleCountTotal>5000</LeadSampleCountTotal>
         <LeadAmplitudeUnitsPerBit>4.88</LeadAmplitudeUnitsPerBit>
         <LeadAmplitudeUnits>��V</LeadAmplitudeUnits>
         <LeadHighLimit>2147483647</LeadHighLimit>
         <LeadLowLimit>268435456</LeadLowLimit>
         <LeadID>V1</LeadID>
         <LeadOffsetFirstSample>0</LeadOffsetFirstSample>
         <FirstSampleBaseline>0</FirstSampleBaseline>
         <LeadSampleSize>2</LeadSampleSize>
         <LeadOff>FALSE</LeadOff>
         <BaselineSway>FALSE</BaselineSway>
         <ExcessiveACNoise>FALSE</ExcessiveACNoise>
         <MuscleNoise>FALSE</MuscleNoise>
         <LeadDataCRC32>3715329700</LeadDataCRC32>
         <WaveFormData>
8P/w//D/8P/w//D/8f/x//H/8f/x//H/8f/x//H/8f/x//H/9f/6/wQADgAOAAsAAgDz
/97/yP+y/57/hP9q/0P/Ff/t/s3+tv6n/qT+pv6s/sT+7/4Q/yT/OP9Q/2H/b/+D/5f/
pv+3/8P/zf/a/+H/5v/p/+3/7v/t/+//8//1//b/9v/4//j/+f/7//v//P/+/wAAAQAA
AAAAAQABAAMABAAFAAUABAAEAAQABAAEAAUABQAEAAYABgAHAAcABQAFAAYABgAFAAUA
BQAFAAUABQAFAAUABwAHAAcABwAKAAoACgAKAAsACwALAAwACgALAAsACwAMAAwADAAM
AA0ADQANAA4ADgANAAwACwAMAAoACwAMAA0ADQANAA0ADQANAA0ADQALAAsACwALAAwA
DAAMAAwACwAKAAoACQAJAAkACQAJAAkABwAHAAYABQADAAIAAQAAAAAA///+/////v/+
//3//P/7//r/+f/4//f/9v/1//T/9P/z//P/8//z//L/8v/z//T/9f/3//f/+P/4//j/
+v/6//r/+v/8//z//P/9//3//f/9//3///8AAAAAAQABAAEAAAAAAAAAAQABAAEA////
//////8BAAIAAwAEAAIAAgACAAIABAAEAAQABAACAAMAAwADAAUABQAFAAUABAAEAAQA
BAAEAAQABQAFAAMAAwADAAMAAwADAAIAAgADAAQABQAGAAQABAAEAAUAAwADAAMAAwAF
AAUABQAEAAQABQAFAAUABQAFAAUABgAGAAYABQAFAAUABgAGAAYACAAIAAkACQAGAAYA
BwAHAAkACQAJAAkACQAJAAkACQAJAAkACQAJAAkACQAJAAkABwAJAAkACQALAAsACwAL
AAkACQAHAAkACQAJAAkACQALAAsACwALAAsACwALAAsACQAIAAgACAALAAsACwALAAkA
CQAJAAkACQAJAAgACAAKAAoACgAKAAgACAAIAAgACgAMAAkACAAHAAYACQAJAAkACQAJ
AAkACQAJAAsACwAKAAoACgAKAAsADQALAAsACwANAA0ADQAPABAAEwATABIAEgAQABAA
EAAOAA8ADwANAAsACAAIAAcABwAHAAQABAAFAAUABgAGAAUABgAFAAYABwAGAAcACAAI
AAoACgAKAAoACQAJAAkACgAKAAoACgAKAAwADAANAA0ACwALAAsACwALAAsACwALAAsA
CwAJAAoAEAAeACgAJwAeAA8A/P/o/9j/xv+q/47/a/89/w3/3/6+/qv+nv6U/o7+ov7H
/uj+BP8m/0b/Xf9x/4f/n/+w/8H/0//j/+z/9f/8/wEABQAKAAkACwANAA0AEAASABQA
FAAVABcAFwAXABgAGQAZABwAHAAdAB0AHQAeAB8AHwAgACAAIAAgAB4AHwAfAB4AHwAg
ACIAIwAiACEAIQAgAB8AHwAfAB8AIQAhACEAIQAhACEAIQAhACIAIgAiACIAIwAjACMA
JAAiACMAIwAjACQAJAAkACQAJQAlACUAJgAnACcAJwAnACgAJgAnACgAJwAnACcAJwAn
ACcAJwAnACkAKQApACkAKAAoACgAKAApACgAKAAnACUAJQAlACUAIwAhACEAIAAhAB8A
HgAdABwAHAAbABoAGQAYABgAFwAUABMAEgARABAADwAOAA0ADAAMAAsACwAKAAkABwAG
AAYABgAGAAcABwAIAAgACAAIAAgACAAIAAwADAAMAA0ADQANAA0ADQANAA4ADgAPAA0A
DQAMAAwADAANAA0ADQANAA0ADQANAAwADAAMAAwADgAOAA4ADgAOAA4ADgAOABAAEQAR
ABEADwAPAA8ADwAQABAAEAAQAA8AEAASABMAEgARABAADwARABEAEAAQAA4ADgAOAA4A
DQAOAA8AEQAPAA8ADwAPAA0ADQANAAwADAANAA0ADQANAA0ADQAOAA4ADgANAA0ADQAO
AA4ADgAOAA4ADwAPAA4ADgAPAA8ADwAPAA8ADwAPAA8ADwAPAA8ADwAPAA8ADwAPAA8A
DwALAA0ADQANAA8ADwAPAA8ADwAPAA0ADwANAA0ADQANAA8ADwAPAA8ADwAPAA8ADwAR
ABAAEAAQAA8ADwAPAA8ADwAPAA8ADwAPAA8ADgAOABAAEAAQABAADgAOAA4ADgAQABEA
EQAQABIAEgAQABAAEgASABIAEgARABEAEQARAA8ADwAPAA8ADwAPAA4ADgAOAA4ADwAR
ABEAEQARABMAEwATABUAFgAZABkAGAAYABgAGAAYABYAFQAVABMAEQAOAA4ADQANAA8A
DAAMAA0ADQAOAA4ADQANAAsACwALAAsADQAPABAADgAOAA4ADgANAA0ADQAOABAAEAAQ
ABAADgAOAA8ADwAPAA8ADwAPABEAEQARABEAEQAPABEAFAAaACYALAArACAADwD+/+7/
3P/G/6r/jP9n/zn/B//b/rz+qf6e/pL+kP6m/sv+7v4O/zL/Tv9l/3n/j/+l/7z/y//b
/+n/9P/5/wAABQAHAAoADQARABMAFQAYABgAGAAYABkAGwAbAB0AHgAfAB8AIgAiACMA
IwAhACIAIwAjACQAJAAkACQAJAAlACUAJAAkACQAJQAlACUAJQAmACYAJQAlACUAJQAl
ACUAJQAlACUAJQAlACUAJAAkACQAJAAkACUAJgAoACcAJwAmACUAJwAoACkAKgApACkA
KQAqACkAKQApACkAKQAmACYAJgAmACcAKAApACkAKQApACkAKQApACkAKQAoACgAKAAo
ACYAJAAjACEAIQAhACEAIQAfAB0AHQAcABkAFwAWABUAFgAWABUAFAARABAAEAAPAA4A
DQAMAAsACAAHAAYABQACAAIAAQABAAEAAQAAAAAA///+//3//f///wAAAAAAAAAAAAAA
AAAABAAEAAQABQADAAMAAwADAAMABAAEAAUAAwADAAIAAgAEAAUABQAFAAUABQAFAAUA
BAAEAAQABAAEAAQABAAEAAYABgAGAAYABAAFAAUABQAHAAcABwAHAAgACAAIAAgABAAE
AAUABQAFAAUABQAFAAUABQAEAAQABgAGAAYABgACAAIAAgADAAEAAQABAAEAAQABAAEA
AAAAAAEAAQABAP///////wAAAAAAAP///////wAAAAAAAAAAAAABAAEAAAAAAAEAAQD/
/////////wEAAQABAAEA////////////////////////AQABAAEAAAD///7//f//////
/f/////////////////////////+//3//P/7//3//P/8//z////////////9//3//f/9
//3//f/8//z//P/8//z//P/8//z//P/8//7////9//r/+v/6//r/+v/7//v/+//7//v/
+//7//v/+//7//r/+v/8//z//f////3//f/9////AQABAAMABAADAAMAAgACAAIAAgAC
AAAA//////3/+//8//z/+//7//n/9v/2//f/9//4//j/9//5//f/9//3//f/+f/7//z/
+v/6//r/+v/5//n/+f/6//r/+v/6//r//P/8//3//f/7//v/+//7//3//f/9//3//f/9
/wMADAAYABoAGAATAAgA9f/e/8j/tP+g/4j/aP87/w//6f7N/rj+sf6y/rb+wv7o/g//
KP86/1L/Zv9z/4X/mf+p/7j/yf/X/+H/6v/x//L/9f/3//j/+f/7////AQAAAAQABgAG
AAcACQAJAAcACAAJAAkACgAKAAsACwALAAwADQANAAwADAAMAAwADAANAA0ADAAMAAwA
DQANAAwACwALAAoACwALAAsACwALAAsACwALAA8ADwAPAA8ADgAOAA4ADgAPAA8ADwAQ
AA8ADwAOAA0ADgAOAA4ADgAPAA8ADwAQAA8ADwAPAA8ADwAMAAwADAALAAsACwALAA0A
DQANAA0ADQANAA0ADQAKAAoACgAKAAoACgALAAsACgAJAAgABwADAAEAAQAAAAEA///+
//3//P/8//v/+v/7//r/+v/5//j/9//2//X/9P/z//L/8f/x//L/8v/z//X/9f/0//T/
9P/0//T/9f/1//b/9v/2//j/+P/4//j//P/8//z//f/9//3//f/9//3//v/+////////
//7//v/8//3//f/9////////////AAAAAAAAAAACAAIAAgACAAAAAAAAAAAAAAABAAEA
AQABAAEAAQABAAQABAAEAAQAAAAAAAEAAQADAAMAAwADAAEAAQAAAAAAAAAAAAAAAAAA
AAAAAAABAAEAAQABAAEAAQABAAEAAAD+/////////wIAAwAEAAYABgAGAAUABQAFAAYA
BgAGAAYABgAHAAcABgAGAAcABwAHAAcABwAHAAcABwAHAAcABwAHAAcABwAJAAkACQAJ
AAUABwAHAAcACAAJAAoACwAJAAkABwAJAAkACQAJAAkACwALAAsACwALAAsACwALAAsA
CgAKAAoACwALAAsACwANAA0ADQANAA0ADQAMAAwACgAKAAoACgAMAAoACgAOAA4ADAAM
AAwADAALAAsACwALAA0ADQANAA0ADQANAAwADAAMAAwADQAPABAAEQASABUAEwATABUA
FgAXABcAFgAWABYAFgAWABQAEQARAA8ADQAKAAoACQAJAAoACAAJAAsACwAMAAwACwAL
AAkACQAJAAkACwANAA4ADgAOAA4ADgALAAsACwAMAA4ADgAOAA4ADgAOAA8ADwARABEA
EQARABEAEQARABEAEQARABUAIAAqAC4AKgAfAA4A/f/q/9j/wv+q/4z/Zv81/wf/4/7F
/rb+s/6s/qz+xP7u/g//Jv9C/17/cv+D/5n/sf/D/9D/3//v//f/AAAHAAgACwANABIA
EwAVABcAFwAWABYAGAAZABsAHgAfAB0AHgAfAB8AIgAiACMAIwAjACQAJQAlACQAJAAk
ACQAJAAlACUAJAAkACQAJQAlACMAIwAkACQAIwAjACMAIwAlACUAJQAlACUAJQAlACUA
JAAkACQAJAAkACUAJgAoACYAJwAnACcAKgAqACoAKgApACkAKQAqACkAKQApACkAKwAo
ACgAKAApACkAKQApACkAKQApACkAKwArACsAKwAqACoAKgAqACkAKAAoACcAJQAlACUA
JQAjACEAIQAgAB8AHQAcABsAGwAcABwAHAAZABgAGAAXABYAFQAUABMAEAAPAA4ADQAM
AAwACwALAA0ADQAMAAwADAAMAAwADQALAAwADAAMABAAEAAQABAAEAAQABAAEQARABEA
EQARABEAEgASABMAEwATABIAEgASABMAEwATABMAEwATABMAEgASABIAEgAUABQAFAAU
ABQAFAAUABQAEgATABMAEwAVABUAFQAVABYAFgAWABYAEgASABMAEwAVABUAFQAVABMA
EwASABIAEAAQABAAEAAPABAAEQATABEAEQARABEADwAPAA8ADgAQABEAEQARAA8ADwAP
ABAAEAAQAA8ADwAPABAAEAAQABIAEgATABMAEgASABMAEwARABEAEQARABEAEQARABEA
DwAPAA8ADwARABEAEQARAA8AEQARABEADwAPAA8ADwARABEADwARAA8ADwAPAA8ADwAP
AA8ADwAPAA8ADwAPABEAEAAQABAAEQARABEAEQAPAA8ADwAPABEAEQAQABAAEAAQABAA
EAAOAA4ADgAOABAAEQARABAAEAAOAA4ADAAMAAwADAAOAA8AEAARABEAEQARABEADwAP
AA4ADgAQABAAEQATABMAEwATABUAEwATABUAFgAZABkAGAAYABgAGAAYABYAFQAVABMA
EQAQABAADwAPAA0ACgAKAAsACwAMAAwACwANAAsACwALAAkACwANAA4ADgAOAA4ADgAP
AA8ADwAQAA4ADgAOAA4ADgAOAA8ADwARABEAEQARABEAEQARABEAEQARAA8AEgAaACYA
LgArACAADwD+/+z/3P/I/6z/jv9p/zn/B//f/sD+q/6e/pT+kv6o/tH+8v4O/zL/Uv9n
/3v/kf+p/77/zf/d/+v/9v/7/wIABwALAA4ADwARABMAEwAYAB4AHgAcAB0AHwAfAB8A
IAAhACEAIAAgACEAIQAjACQAJQAlACYAJgAmACYAJAAlACUAJAAmACYAJwAnACcAJwAo
ACgAJwAnACcAJwAlACUAJQAlACcAJwAnACcAKAAoACgAKAAnACcAJwAoACgAKQApACkA
KAAoACgAKAAoACkAKgAsACsAKwArACsALQAqACoAKgAqACsALAAtAC8ALwAvAC8ALQAt
AC0ALQAsACwALAAsAC0ALAAsACsAKgApACgAJwAmACUAJgAmACUAIwAiACEAIAAgAB8A
HgAbABoAGgAZABgAFwAWABUAFAATABIAEQAOAA4ADQANAAwACwAJAAgACgAKAAoACwAJ
AAoACgAKAAwADAAMAAwADAAMAAwADQAPAA8ADwAPAA8AEAAQABEAEwATABIAEgAQABEA
EQARAA8ADwAPAA8AEAAQABAAEAASABIAEgASABAAEAAQABAAEAARABEAEQATABMAEwAT
ABQAFAAUABQAEAAQABEAEQATABMAEwATABMAEwASABIAEAAQABAAEAAOAA4ADgAPAA8A
DwAPAA8ADwAPAA8ADgAOAA8ADwAPAA8ADwAPABAAEAAQAA8ADwAPABAAEAAQAA4ADgAP
AA8ADgAOAA8ADwARABEAEQARABEAEQARABEADwAPAA8ADwAPAA8ADwAPAA0ADwAPAA8A
DwAPAA8ADwAPAA8ADQAPAA8ADwAPAA8ADwAPAA8ADwAPAA8ADwAPAA0ADAAMAAwADQAN
AA0ADQANAA0ADQANAA0ADQAMAAwADAAMAAwADAAMAAwADAAMAAoACwALAAoACgAKAA4A
EAANAAwACwAKAAsACwALAAsACQAJAAkACQAJAAkACAAIAAoACgALAA0ACwALAAsADQAL
AAsADQAOAA8ADwAOAA4ADAAMAAwACgALAAsACQAHAAQABAADAAMABQACAAIAAwADAAQA
BAADAAEA////////AQADAAUABgAGAAYABgAGAAMAAwADAAQABAAEAAQABAAEAAQABQAF
AAUABQAFAAUABQAFAAUABQAFAAUACQAOABgAIAAiAB0AEAD//+r/1v/C/67/lv94/03/
Hf/1/tX+wP61/rT+tP68/tr+A/8g/zT/TP9k/3X/hf+Z/6v/uv/L/9v/5//s//P/+v/9
////AAABAAMABQAFAAYACgAMAAwADQAPAA8ADQAOAA8ADwASABIAEwATABEAEgATABMA
FAAUABQAFAASABMAEwASABIAEgATABMAEQARABIAEgARABEAEQARABMAEwATABMAFAAT
ABIAEQAUABQAFAAUABMAEwATABQAFAAVABUAFQAUABQAFAAUABMAEwATABQAEwATABMA
EwATABAAEAAQABEAEQARABEADwAPAA8ADwAPAA8ADwAPAA4ADgAOAA4ACwAKAAoACQAJ
AAkACQAJAAcABQAFAAQAAwABAAAA///+//7//f/8//n/+P/4//f/9//3//f/9//2//X/
9P/z//T/9P/z//P/8f/x//D/8P/y//L/8v/z//P/9P/0//T/9v/2//b/9v/4//j/+P/5
//n/+f/5//n/+//8//z//f/9//3//P/8//r/+//7//v//f/9//3//f/+//7//v/+//7/
/v/+//7//P/8//z//P/+//////////3//f/9//3//P/8//z//P/8//z//f/9//3//f/9
//3//f/9//z//P/6//r/+v/6//j/+P/4//n/+f/5//n/+f/5//n/+f/4//r/+//7//v/
+//7//v//P/8//z/+//7//3//v/+//7//v/+///////+//7///////3//f/9//3/////
//////////////////3//f/9//3/+//9//3//f/9//3//f/9//3//f/7//3//f/9//3/
/f/9//3//f/9//3//f/9//3//f/8//z//P/7//v/+//7//v/+//7//v//f/9//z//P/8
//z//P/8//r/+v/8//z//P/8//3//f/9//3/+//7//v/+//9//3//P/8//7//v///wEA
////////AQABAAEAAwAEAAUABQAEAAQABAAEAAQAAgADAAMAAQD///7//v/9//3////8
//z//f///wAAAAD///3/+//7//v/+//9////AAAAAAAAAAAAAAEAAQABAAIAAgACAAIA
AgACAAIAAwADAAMAAwADAAMABQAFAAUABQADAAUABwAQABwAJAAkAB0AFAADAPD/2v/E
/7D/mv98/1H/If/7/tv+xP65/rj+tv6+/t7+B/8k/zb/Tv9i/3X/i/+h/6//vP/N/93/
6f/w//f//P///wEABAAJAAkACQANAA4AEAASABAAEQATABMAFAAWABgAGQAYABgAGQAZ
ABkAGgAbABsAHAAcABwAHAAaABsAGwAaABwAHAAdAB0AHQAdAB4AHgAdAB0AHQAdAB0A
HQAdAB0AHQAdAB0AHQAeAB4AHgAeAB8AHwAfACAAIAAhACEAIQAiACIAIgAiACMAIwAj
ACQAJAAjACIAIQAiACAAIQAiACMAIwAjACMAIwAjACMAIwAjACMAIwAjACQAJAAkACQA
IQAgACAAHwAfAB8AHwAfAB0AGwAbABoAGwAZABgAFwAYABgAFwAWABUAFAAUABMAEgAR
ABAADwAMAAsACgAJAAoACgAJAAkACwALAAoACgAKAAoACgALAAsADAAMAAwAEAAQABAA
EAASABIAEgATABMAEwATABMAEQASABIAEwAVABUAFAAUABIAEwATABMAFQAVABUAFQAW
ABYAFgAWABYAFgAWABYAFgAWABYAFgAWABcAFwAXABYAFQAUABMAFgAWABYAFgAUABQA
FQAVABUAFQAVABUAFQAVABQAFAAUABQAFAAUABQAFAAUABUAFQAVABUAFQAVABUAFQAU
ABIAEwATABMAEwATABMAFAAUABQAEwATABMAFAAUABQAEgASABMAEwAUABQAFQAVABMA
EwATABMAFQAVABUAFQAVABUAFQAVABUAFQAVABUAFQAXABcAFwAWABUAFAATABUAFQAT
ABUAEwATABMAEwARABEAEQARABEAEQARABEAEwASABIAEgATABMAEwATABEAEQARABEA
EQARABAAEAAQABAAEAAQABAAEAAQABAAEAARABEAEAAQABAAEAAQABAAEQARABEAEQAR
ABEAEQARAA8ADwAOAA4AEAAQABEAEwARABEAEQATABQAFQAYABoAGQAZABgAGAAWABYA
FgAUABEAEQAPAA0ADAAMAAsACwANAAoACgALAAkACgAKAAkACwAJAAkACQAHAAkACwAM
AAoACgAKAAoACwALAAsADAAMAAwADAAMAAwADAANAA0ADQANAA0ADQANAA0ADQANAA0A
EwAdACYAKAAiABQAAQDw/9//zv+0/5b/dv9M/xj/6f7F/q3+nf6Q/ov+lv64/tz++v4f
/z7/WP9s/4D/lf+t/7//z//g/+n/8f/7/wIAAQAGAAsADQAQAA8AEQAVABUAFgAWABYA
FgAXABkAGQAbABwAHQAdABwAHAAdAB0AHQAeAB8AHwAeAB4AHgAeAB4AHwAfAB4AHgAe
AB8AHwAfAB8AIAAgAB8AHwAfAB8AHwAfAB8AHwAjACMAIwAjACIAIgAiACIAIQAhACEA
IgAkACUAJQAlACQAJAAkACQAIwAjACMAJAAlACUAJQAlACYAJAAlACYAJwAnACcAJwAn
ACcAJwAnACcAJwAnACcAJAAkACQAJAAjACIAIgAhACEAIQAhACEAHwAdAB0AHAAbABkA
GAAXABQAFAATABIAEQAQABAADwAOAA0ADAALAAgABwAGAAUABAAEAAMAAwABAAEAAAAA
AAIAAgACAAMAAwAEAAQABAAEAAQABAAEAAYABgAGAAcABwAHAAcABwAHAAgACAAJAAcA
BwAGAAYABgAHAAcABwAHAAcABwAHAAoACgAKAAoACgAKAAoACgAKAAoACgAKAAgACQAJ
AAkABwAHAAcABwAJAAoACwAMAAgACAAJAAkACwALAAsACwALAAsACgAKAAgACAAIAAgA
BgAGAAYABwAHAAcABwAHAAcABwAHAAYABgAHAAcABwAHAAcABwAIAAgACAAHAAcABwAI
AAgACAAGAAYABwAHAAYABgAHAAcACQAJAAkACQAJAAkACQAJAAkACQAJAAkABwAHAAcA
BwAHAAkACQAJAAkACQAJAAkACQAJAAcACQAHAAcABwAHAAcABwAHAAcABwAHAAcABwAH
AAYABgAGAAcABwAHAAcABwAHAAcABwAHAAcABgAGAAYABgAGAAYACAAKAAgACAAIAAgA
BwAHAAcABwAJAAkACQAJAAcABwAGAAYACAAIAAkACwAJAAkACQALAA0ADQAPABAADwAP
AA4ADgAMAAwADAAKAAoACwAKAAkABwAGAAQAAwADAAAAAAABAAMABAAEAAMAAwABAAEA
AQABAAMABQAGAAQABAAEAAQAAwADAAMABAAEAAQABAAEAAYABgAHAAcABQAFAAUABQAF
AAUABQAFAAUAAwAFAAwAFgAeACAAGQAOAP3/6v/Y/8T/rv+S/3L/R/8X/+3+y/64/q3+
pv6e/qb+yv7z/gr/Jv9E/1z/a/9//5X/qf+6/8n/2f/j/+r/8f/4//v//f/+////AwAF
AAUACAAKAAoACgALAA0ADQALAAwADQANAA4ADgAPAA8ADwAQABEAEQASABIAEgASABAA
EQARABAAEAAQABEAEQAPAA8AEAAQAA8ADwAPAA8ADwAPAA8ADwARABEAEQARABEAEAAP
AA4ADwAPAA8AEAAQABEAEQARABIAEgASABIADwAPAA8AEAAPAA8ADwAPABEADgAOAA4A
DwAPAA8ADwANAA0ADQANAAsACwALAAsACgAKAAoACgAJAAgACAAHAAYABQAEAAMAAwAB
AAEAAAD///3//P/7//r/+v/5//j/9//2//b/9f/y//H/8P/v//D/7//u/+3/7P/s/+v/
6//r/+v/6v/q/+z/7P/s/+3/7f/u/+7/7v/u/+7/7v/u//D/8P/w//H/8f/x//H/8f/y
//T/9f/3//T/8//x//D/8v/z//P/8//1//X/9f/1//T/9P/0//T/9P/0//T/9P/2//b/
9v/2//b/9//3//f/9//3//f/9//4//j/+P/4//T/9P/1//X/9f/1//X/9f/z//P/8v/y
//T/9P/0//T/9P/0//T/9f/0//P/8v/x//P/8//z//L/9P/1//X/9f/1//X/9f/2//b/
9v/1//X/9//4//j/+P/3//b/9v/1//T/9P/1//X/9f/1//X/9f/3//f/9//3//f/9//3
//f/9//3//f/9//1//f/9//3//f/9//3//f/9//3//X/9//3//f/9//3//n/+f/5//n/
9//3//f/9//3//b/9v/2//f/9//3//f/9//3//f/9//3//f/9v/2//b/9v/2//T/9P/0
//T/9//3//f/9//3//f/9//3//f/9//2//b/9v/2//f/+f/5//n/+f/7//v/+//9//7/
AQABAAAAAAAAAAAAAAD+//3//f/7//n/+P/4//f/9//1//L/8v/z//X/9v/2//X/9f/z
//P/8//z//X/9//4//j/+P/4//j/9//3//f/+P/2//b/9v/2//j/+P/5//n/9//3//f/
9//3//f/9//3//n/+f/7/wIADAAUABYAFQAMAP//7v/Y/8j/sv+Y/3z/W/8x/wX/4/7I
/rf+sP6y/rj+yP7x/hj/LP88/1T/Z/9z/4X/m/+s/7f/xf/V/+D/6f/s/+//8f/0//X/
9//5//v//v/+//7/AAABAAMAAwADAAQABQAFAAYABgAHAAcABQAGAAcABwAIAAgACAAI
AAgACQAJAAgACAAIAAkACQAJAAkACgAKAAkACQAJAAkACQAJAAkACQAJAAkACQAJAAoA
CgAKAAoACQAJAAkACgAKAAsACwALAAwADAAMAAwADQANAA0ADgAOAA0ADAALAA4ADAAN
AA4ADQANAA0ADQALAAsACwALAA0ADQANAA0ADAAMAAwADAAJAAgACAAHAAkACQAJAAkA
BwAFAAUABAADAAEAAAD///7//v/9//z//f/8//z/+//6//n/+P/3//j/9//2//X/9P/0
//P/8//z//P/8v/y//T/9P/0//X/9//4//j/+P/6//r/+v/6//r/+v/6//v/+//7//v/
+//7//z//P/9//3//f/8//z//f///wAAAQD//////////wAAAAAAAAAAAAAAAAAAAAAA
AAAAAAAAAP7/////////AQABAAEAAQAAAAAAAAAAAAAAAAABAAEAAQABAAEAAQABAAEA
AAAAAAIAAgACAAIAAAAAAAAAAQABAAEAAQABAAEAAQABAAAAAAABAAEAAQABAAEAAQAC
AAIAAgABAAEAAwAEAAQABAACAAIAAwADAAQABAAFAAUAAwADAAMAAwADAAMAAwADAAQA
BQAGAAcABQAFAAUABQADAAUABQAFAAUABQAFAAUABwAHAAUABwAHAAcABwAHAAcABwAH
AAcABQAFAAUABQAHAAYABgAGAAUABQAFAAUABwAHAAcABwAHAAcABgAGAAYABgAGAAgA
CAAIAAgACAAIAAkACQAJAAkABwAHAAcABwAJAAkACAAIAAoACgALAA0ADQANAA0ADwAR
ABEAEwAUABQAEwARABAAEAAQABAADgALAAsACQAHAAgACAAHAAcABwAEAAQABQAFAAYA
BgAFAAUAAwADAAMAAwAFAAcACAAIAAgACAAIAAcABwAHAAgACAAIAAgACAAIAAgACQAJ
AAkACQAJAAkACQAJAAkACQAJAA0AFQAcACAAIAAcAAsA+P/l/9T/vv+k/4j/YP8w/wP/
2f67/qv+pP6Z/pj+sP7Y/vb+E/80/1D/ZP94/43/of+1/8P/1P/j/+v/8//6/wEABgAF
AAcACAAJAAsADQAPABAAEgAUABQAFQAXABcAFwAYABkAGQAaABoAGwAbABsAHAAdAB0A
GgAaABoAGgAcAB0AHQAcABwAHAAdAB0AGwAbABwAHAAbABsAGwAbABsAGwAbABsAHQAd
AB0AHQAeAB4AHgAeAB0AHQAdAB4AHgAfAB8AHwAgACAAIAAgAB8AHwAfACAAIQAhACEA
IQAhAA==
         </WaveFormData>
      </LeadData>
      <LeadData>
         <LeadByteCountTotal>10000</LeadByteCountTotal>
         <LeadTimeOffset>0</LeadTimeOffset>
         <LeadSampleCountTotal>5000</LeadSampleCountTotal>
         <LeadAmplitudeUnitsPerBit>4.88</LeadAmplitudeUnitsPerBit>
         <LeadAmplitudeUnits>��V</LeadAmplitudeUnits>
         <LeadHighLimit>2147483647</LeadHighLimit>
         <LeadLowLimit>268435456</LeadLowLimit>
         <LeadID>V2</LeadID>
         <LeadOffsetFirstSample>0</LeadOffsetFirstSample>
         <FirstSampleBaseline>0</FirstSampleBaseline>
         <LeadSampleSize>2</LeadSampleSize>
         <LeadOff>FALSE</LeadOff>
         <BaselineSway>FALSE</BaselineSway>
         <ExcessiveACNoise>FALSE</ExcessiveACNoise>
         <MuscleNoise>FALSE</MuscleNoise>
         <LeadDataCRC32>3570718497</LeadDataCRC32>
         <WaveFormData>
8f/x//H/8f/z//P/8//z//H/8f/x//H/8//z//P/8//x//T/+v8IABwALQAzAC4AIAAJ
AOj/uv+N/2P/P/8n/xL/8v7V/rn+mv59/mj+Wv5d/n7+rf7T/vn+JP87/0X/Wf9x/4X/
mf+u/77/z//e/+j/8P/1//n/+//8////AgAFAAUABQAJAAgACQAKAAsADAANAA4ADgAM
AA0ADgAOABEAEgASABIAEgASABMAEwARABIAEgAUABYAFgAXABcAFQAVABcAGAAYABkA
GQAZABkAGwAbABwAGwAcABwAHAAgACIAIwAjACQAJQAmACcAJwAoACkAKgAtAC8ALwAw
ADMANQA3ADkAOQA6ADwAPgBBAEIARABHAEkATABOAFAAUwBVAFgAWgBcAF8AYQBkAGYA
aABqAGwAbQBuAG8AcQByAHMAdAB1AHYAdgB2AHYAdgB0AHIAcgBxAG8AbQBrAGkAZgBj
AGAAXgBaAFYAUABKAEUAQAA7ADgANAAuACgAJgAhABwAGAAXABQAEAAMAAoABwAEAAMA
AQD///3/+//7//r/+P/4//f/9//2//X/9f/1//X/9f/0//T/8//z//P/8//z//P/8//z
//T/9P/2//b/9v/2//T/9f/2//b/9v/2//b/9//3//j/+P/4//f/9v/2//f/9v/3//f/
9//5//n/+f/5//n/+f/5//r/+P/4//f/9//4//n/+v/6//n/+f/5//r/+f/5//f/9v/4
//j/+P/4//b/9v/3//f/9v/2//b/9f/1//b/9v/0//L/8//z//L/9P/0//T/9P/x//D/
8P/w//D/8f/x//H/8P/w//D/8P/y//L/8v/x/+//7//u/+7/8P/w//D/8P/w//D/8P/w
//D/7//v//D/7v/u/+7/7v/t/+3/7f/t/+3/7f/t/+z/7P/s/+z/7P/s/+z/7P/s/+3/
7f/s/+z/7P/s/+z/7P/s/+z/7P/s/+z/6//r/+z/7P/u/+3/7P/r/+r/7P/s/+z/7P/s
/+z/7P/s/+v/6//q/+r/6v/r/+v/7f/s/+z/7P/t/+7/8P/x//L/9f/2//b/9//2//f/
9//3//n/+f/5//j/9//1//X/8//v/+7/7v/u/+7/7v/t/+z/7f/r/+v/6//p/+n/6v/r
/+v/6//r/+v/6//q/+r/6v/r/+v/6//r/+v/6//r/+v/6//r/+v/6//r/+v/6//r/+v/
6v/q/+7//v8XACsALgAkABEA+P/U/6X/df9N/zf/Jv8K/+v+y/6q/oX+av5U/k/+Zv6H
/qv+1/4C/x//Mf9F/1v/cf+H/5r/sP/D/87/2v/k/+v/8//3//r//f/+////AQADAAcA
CAAJAAoACwAMAA0ADgAOABAAEQASABIAEwAUABQAFAAUABQAFQAVABUAFgAWABgAGgAa
ABsAGwAZABkAGwAcAB4AHwAfAB8AHwAhACEAIgAjACQAJAAkACYAKAApACkAKgArACwA
LQAvADAAMQAyADcAOQA5ADoAPQA/AEEAQwBFAEYASABKAE4AUABTAFcAWQBcAF4AYABj
AGUAaABqAG4AcQBzAHYAeQB8AH8AggCDAIQAhQCHAIoAiwCMAI0AjgCOAI4AjgCQAI4A
jACMAIsAiQCHAIUAgwCAAH0AegB0AHAAbABmAGIAXQBYAFMATgBKAEQAPgA5ADMALQAo
ACIAHgAZABQAEgAPAAwACwAIAAUAAgD//////v/8//z/+f/5//j/9//3//f/9//3//b/
9v/1//X/9f/1//X/9f/1//X/9v/2//T/9P/0//T/9P/1//b/9v/2//b/9v/3//f/+P/4
//j/9//2//b/9//4//n/+f/5//v/+//7//v/+f/5//n/+v/8//z/+//7//n/+f/5//j/
+f/5//n/+v/5//n/9//2//j/+P/4//j/9v/2//f/9//4//j/+P/3//X/9v/2//T/9P/1
//X/9P/2//b/9v/2//X/9P/0//T/9P/1//X/9f/0//T/9P/0//L/8v/y//H/8//z//L/
8v/w//D/8P/w//L/8v/y//L/8P/v/+//8P/w//D/8P/w//H/8f/x//H/8f/x//H/8P/w
//D/8P/w//D/8P/w//D/8f/x//D/8P/u/+7/7v/u//D/8P/w//D/8P/v/+//8P/w//D/
8P/w//L/8v/y//D/8v/y//L/8v/w//D/8P/w//L/8v/y//L/8f/x//D/8P/u/+//7//x
//T/9P/0//X/9P/2//f/+P/7//z//P/9//7//////////////////v/9//v/+//5//X/
9P/0//T/9v/2//X/9P/x/+//7//v//H/8f/y//P/8f/x//H/8f/x//D/8P/w//H/8f/x
//H/7//v/+//7//x//H/8f/x//H/8f/x//H/8f/w//D/+P8KACMAMwA2ACoAEwD+/9j/
o/9x/0v/Of8m/wj/6f7H/qD+e/5i/lL+Uf5o/ov+s/7j/gz/Jf83/03/Y/97/5P/pv+6
/8v/2P/i/+z/8//3//3/AAABAAYACQALAAsADQAOAA8AEAARABQAFQAWABYAGAAZABoA
GgAZABoAGgAaABsAHAAeAB8AHQAeAB4AIAAgACAAIQAhACEAIQAjACQAJAAlACUAJQAn
ACkAKQAqACsALAAsACwALgAwADEAMQA0ADUANgA3ADcAOAA5ADoAPwBBAEEAQgBFAEcA
SQBLAE0ATgBQAFIAVQBWAFgAWwBeAGIAZQBoAGsAbQBwAHIAdAB3AHkAfACAAIIAhACG
AIUAhgCHAIkAjACNAI4AjwCQAJAAkACQAI4AjACKAIoAigCJAIgAhwCDAIAAfQB6AHgA
dABwAGoAZABfAFoAVQBOAEoARAA+ADwANwAyAC4AKgAmACEAHAAYABUAEgARAA8ADQAL
AAkACQAIAAYABgADAAMAAgABAAEAAQABAAEA/v/+//3//f////////////////8AAAAA
/v/+//7//v/+////AAAAAAAAAAAAAAEA//8AAAAAAAAAAAAAAQADAAIAAwADAAMAAQAB
AAEAAQABAAEAAQACAAIAAgABAAEAAwADAAMAAgABAAEAAQACAAEAAQD///7/AAAAAAAA
AAD+//7///////7//v/+//3//f/+//7//P/8//3//f/8//z//P/8//z//f/8//z//P/6
//v/+//7//z//P/8//z/+v/6//r/+f/7//v/+v/6//z//P/8//z/+v/6//r/+v/6//n/
+f/6//r/+v/6//r/+//7//v/+//5//n/+f/4//j/+P/4//j/+f/6//v//P/8//v/+f/4
//j/+P/4//j/+P/4//j/+P/4//f/9//4//r/+v/6//j/+P/4//j/+P/4//j/+P/4//j/
+P/4//j/9//3//b/9v/4//n/+f/7//r/+v/6//v//v8AAAEAAgADAAQABAAFAAYABwAH
AAcABwAHAAcABgABAP/////9//v/+v/6//r/+v/6//n/+P/3//X/9f/1//X/9f/2//f/
9//3//f/9//3//b/9v/2//f/9//3//f/+f/5//n/+f/3//f/9//3//f/9//3//f/9//6
/wQAGAAsADUAMwAsABwAAQDY/6j/e/9V/zn/I/8K/+r+y/6r/oz+c/5i/lr+a/6Y/sX+
6f4V/zb/R/9T/2f/f/+T/6f/uv/O/93/6v/0//j/+f/9/wEAAgAFAAgABwAHAAsADwAO
AA8AEAARABAAEQASABIAEgATABQAFAAVABYAFgAWABYAFgAXABcAFwAYABgAGgAaABoA
GwAbABkAGQAbABwAHAAdAB0AHQAdAB8AHwAgACMAJAAkACQAJQAmACYAJQAoACkAKgAr
ACsALAAtAC4ALwAxADEAMgA3ADkAOwA9AD0APgBAAEIAQwBEAEYASQBJAEwATgBQAFMA
VQBYAFoAXABfAGEAZABlAGYAZwBoAGoAbABuAHEAcABxAHIAcwBzAHIAcQBwAHIAcABu
AG4AbQBrAGkAZwBlAGIAXwBcAFgAVABQAEoARwBDAD8AOwA2ADIALAAmACMAHwAbABgA
FQASAA4ACgAJAAcABQAFAAUAAwABAP/////+//z//P/9//3//P/7//n/+f/5//n/+v/6
//n/+f/3//f/9//3//f/9//4//j/+P/4//j/+P/6//v//P/8//r/+v/6//v/+//8//z/
/P/7//r/+v/7//z//f/9//3//f/9//3//f/9//3//f/+//7//v/9//3//f/9//3//P/9
//3//f/+//3//f/7//r/+v/6//r/+v/4//j/+f/5//n/+v/7//v/+f/6//r/+P/4//n/
+f/4//j/+P/4//j/9//2//b/9v/2//f/9//3//b/9v/2//b/9P/0//T/8//1//X/9P/0
//L/8v/y//L/9P/0//T/9P/y//H/8f/y//T/9P/0//T/8//z//P/8//z//P/8//y//T/
9P/0//T/8v/y//L/8v/z//P/8v/y//T/9P/0//T/8//y//H/8P/y//H/8f/0//T/8v/y
//L/8v/y//L/8v/y//L/8v/y//L/7//v/+7/7v/w//H/8f/z//b/9v/2//f/9v/4//n/
+v/7//z//P/9//7//////////f/9//3//P/5//f/9//1//X/9P/0//T/9P/0//P/8v/v
/+3/7f/t/+//7//w//H/8f/x//H/8f/v/+7/7v/u//H/8f/x//H/7//v/+//7//x//H/
8f/x//H/8f/x//H/8f/y//z/FAAoADEALQAeAAoA7//E/5T/Z/9H/zX/H//+/uL+wf6d
/oD+a/5c/lr+df6g/sf+8f4Z/zD/Pf9T/2v/g/+X/6f/uv/O/9v/5P/u//T/9//7////
AgADAAYABwAHAAUACQAMAA0ADgAPAA4ADwAQABAAEgATABQAFAAVABYAFgAWABYAFgAX
ABcAGQAaABoAHAAaABoAGwAbABsAGwAdAB4AHAAdAB0AHQAfACEAIQAiACUAJgAmACYA
JgAoACkAKQAsAC0ALgAvADEAMgAzADQANwA5ADkAOgA9AD8AQQBDAEcASABKAEwATQBO
AFAAUwBWAFoAXQBgAGMAZQBoAGoAbgBxAHMAdgB4AHoAfAB+AH8AgACBAIMAhACFAIYA
hwCIAIgAiACIAIYAhACCAIIAgwCBAH8AfQB6AHYAcgBuAGoAZgBiAFwAVgBRAEwARwBA
ADwANgAwAC4AKQAkACAAGwAYABQAEAAMAAkABgAFAAUAAwABAP/////+//z//P/5//n/
+P/3//n/+f/5//n/+P/4//f/9//3//f/9//3//f/9//4//j/9v/2//b/9v/4//n/+v/6
//r/+v/6//v/+f/6//r/+v/6//r/+//9//7//////////f/9//3//f/+////AAACAAEA
AAD+//3//f/9//3//P/9//3//f/+//3//f/7//r//P/8//z//P/6//r/+//7//r/+v/6
//n/+f/6//r/+P/4//n/+f/4//j/+P/4//j/+f/4//j/+P/2//f/9//3//j/+P/4//j/
9v/2//b/9f/3//f/9v/2//b/9v/2//b/9v/2//b/9v/2//X/9f/2//T/9P/0//T/9f/1
//X/9f/z//P/8//y//T/9P/0//T/9P/0//T/9P/1//X/9P/0//T/9P/0//T/9P/0//T/
9P/0//P/8//0//T/9P/0//T/9P/0//T/8v/y//L/8v/z//T/9f/2//T/9P/0//T/8//z
//L/8v/0//X/9f/3//j/+P/4//n/+P/6//v//P///wAAAAABAAIAAwADAAMAAwADAAMA
AgABAP/////9//n/+P/4//j/+P/4//f/9v/3//X/9f/1//P/8//0//X/9f/1//X/9f/1
//T/9P/0//X/9f/1//X/8//z//P/8//1//X/9f/1//X/9f/1//X/9f/0//T/+v8OACkA
OQA6ACoAFwD+/9j/pf9z/0//Pf8q/wr/6/7N/qj+gf5o/lj+Wf5w/pX+u/7n/hL/Lf8/
/1H/Z/+D/5n/rP+8/8//3v/o//D/9////wMABAAHAAgACQANABMAEwAUABUAFgAXABgA
GQAaABoAGgAbABwAHAAdAB4AHgAeACAAIAAhACEAIQAiACIAJAAkACQAJQAlACUAJQAn
ACgAKAApACkAKQApACsAKwAsAC8AMAAwADAAMgA0ADUANQA2ADcAOAA5ADsAPAA9AD4A
PwBBAEEAQgBHAEkASwBNAFEAUgBUAFYAWQBaAFwAXwBjAGYAaABqAG8AcQB0AHYAeAB7
AH0AgACEAIYAiACKAIsAjACNAI8AkgCTAJQAlQCYAJgAmACYAJgAlgCUAJQAkwCRAI8A
jQCLAIgAhQCCAH4AegB2AHAAagBlAGAAWwBUAFAASgBEAD8AOQAzAC4AKwAoACQAIAAd
ABkAFQATABAADQAKAAcABQAEAAIAAgD//////v/9//v/+//7//v//P/8//v/+//5//n/
+f/5//f/9//4//j/+v/6//r/+v/4//n/+v/6//r/+v/6//v/+f/6//r/+v/6//r/+//9
//z//f/9//3//f/9//3//f////////8AAAAAAAD//////f/9//3//P/9//3//f/+//3/
/f/7//r//P/8//z//P/8//z//f/9//z//P/8//v/+f/6//r/+P/4//n/+f/4//j/+P/4
//j/9//2//b/9v/2//f/9//3//j/+P/4//j/9v/2//b/9f/3//f/9v/2//T/9P/0//T/
9P/0//T/9P/0//P/8//0//T/9P/0//T/9f/1//X/9f/1//X/9f/0//L/8v/y//L/9P/0
//T/9P/z//P/8v/y//L/8v/y//L/8v/y//L/8v/0//P/8//0//L/8v/y//L/8v/y//T/
9v/1//T/8//y//T/9P/0//T/8v/y//L/8v/x//H/8P/w//L/8//z//X/9v/2//b/9//4
//r/+//8//3//v/+/////v////////8BAAEAAQAAAP3/+//7//n/9//2//b/9v/0//T/
8//y/+//7f/t/+3/7v/v//H/8//x//H/8f/x//H/8P/w//D/7//v/+//7//v/+//7//v
//H/8f/x//H/8f/x//H/8f/x//L/+P8IAB4ALQAxACwAHAABANz/rv99/1X/N/8l/wr/
6P7L/q3+jP5v/lr+Tv5b/oL+sf7X/gH/Jv87/0n/W/9z/4n/m/+w/8T/1f/e/+r/8v/3
//n/+//8////AgADAAUABwAJAAoACwAMAA0ADgAPABAAEAAQABEAEgASABMAFAAUABQA
FAAUABUAFQATABQAFAAWABYAFgAXABcAFwAXABkAGgAaABsAGwAbAB0AHwAfACAAHwAg
ACAAIAAiACQAJQAlACQAJQAmACcAKQAqACsALAAvADEAMQAyADMANQA3ADkAOwA8AD4A
QABBAEIARABHAEkATABOAFAAUQBTAFYAWABaAF0AXwBiAGIAZABmAGgAaQBqAGsAbQBs
AG0AbgBvAG4AbgBuAG4AcABuAGwAbABrAGkAZwBlAGMAYABdAFoAVwBUAFEATABKAEUA
QAA7ADgANAAuACgAJQAhAB0AGgAXABQAEAAMAAwACQAGAAUAAwABAP///f/+//7//f/+
//3//f/8//v/+//7//v/+//6//r/+f/5//n/+f/5//n/+f/5//r/+v/8//z//P/8//r/
+//8//z//P/8//z//f/9//7//v/+/////v/+/////v///////////////////wEAAQAB
AAIAAgACAAEAAQABAAEAAQAAAP///////wAAAQABAP///v/+//7//v/+//7//v//////
/v/+//7//f/7//z//P/6//z//f/9//z//P/8//z//P/9//z//P/8//r/+//7//v/+v/6
//r/+v/6//r/+v/5//n/+f/4//j/+v/6//r/+v/6//r/+v/6//j/9//3//j/+P/4//j/
+P/5//n/+f/5//n/+f/5//j/+P/4//j/+P/4//j/+P/4//n/+f/4//j/+P/4//j/+P/4
//j/+P/4//b/9v/4//j/+P/4//r/+v/6//r/+P/4//j/+P/3//f/9v/2//b/9//3//n/
+v/6//r/+//6//z//f/+////AAAAAAEAAgADAAMAAwAFAAUABQAEAAEA//////3/+//6
//r/+v/6//r/+f/4//X/8//z//P/8//z//T/9f/1//X/9f/1//X/9P/0//T/9f/1//X/
9f/1//X/9f/1//X/9f/1//X/9//3//f/9//1//b//P8OACQAMwAzACwAHAAFAOL/sv+F
/1v/Pf8p/xD/8P7T/rX+mP59/mj+Wv5h/oj+s/7Z/gX/Kv87/0n/Y/95/4v/n/+0/8j/
1//i/+r/9P/5//v///8EAAUABgAJAAsADQAPAA8ADwAPAA8AEQATABUAFgAVABUAFQAU
ABUAFgAWABYAGAAYABkAGQAXABgAGAAaABwAHAAdAB0AHQAdAB8AIAAeAB8AHwAfAB8A
IQAhACIAIwAkACQAJAAkACYAJwAnACoAKwAsAC0ALwAwADEAMgAzADUANQA2ADkAOwA9
AD8APwBAAEIARABJAEoATABPAFEAVABWAFgAWQBbAF4AYABiAGUAZwBqAGwAbgBwAHIA
cQByAHMAdQB4AHkAegB7AHwAfAB8AHwAfAB6AHgAeAB3AHUAcwBxAG8AbABpAGYAZABg
AFwAVgBSAE0ASABDAEAAPAA2ADAALgApACQAIAAdABoAFgASAA4ACwAIAAcABwAFAAMA
AQD///7//P/8//3//f/8//v/+f/5//n/+f/6//r/+f/5//f/9//3//f/+f/5//r/+v/6
//r/+v/6//r/+//8//z//P/8//z//f/9//7//v/+//3//P/8//3//v//////////////
/////////////wAA/v/+//3//f/////////+/////////wAA//////3//P/8//z//P/8
//r/+v/7//v//P/8//z/+//5//r/+v/4//j/+f/5//j/+P/4//j/+P/5//j/+P/4//b/
9//3//f/9v/2//b/9v/2//b/9v/1//X/9f/0//T/9v/2//b/9v/0//T/9P/0//b/9f/1
//b/9P/0//T/9P/z//P/8//z//H/8f/x//D/8v/y//L/8v/0//T/9P/0//P/8//y//L/
8v/y//L/8v/y//L/8v/y//L/8f/x//L/9P/y//L/8v/y//D/8P/w//D/8v/y//L/8v/w
//D/8P/w/+//7//u/+7/8P/x//H/8//y//L/8v/z//X/+P/6//z//f/+//7////+////
//////7//f/8//r/9//1//X/8//z//L/8v/y//D/8P/v/+7/7f/r/+v/6//r/+v/7P/t
/+3/7f/t/+3/7f/s/+z/7P/t/+3/7f/t/+3/7f/t/+3/7f/t/+3/7f/r/+v/6//r/+//
/P8UACoAMgApABcAAgDg/7H/gP9W/zv/Lf8T//P+0v6w/on+af5W/lH+YP58/qH+zv77
/hv/Lf9A/1X/a/+F/5v/q/+//8z/2P/l/+7/7v/0//v///8BAAAAAwAGAAcACQAJAAsA
DAANAA4ADwASABMAFAAUABIAEwAUABQAFQAWABYAFgAYABgAGQAZABcAGAAYABoAHAAc
AB0AHQAfAB8AIQAiACAAIQAhACEAIQAjACMAJAAmACgAKQAqACoALAAtAC0AMAAxADIA
MwA1ADYANwA4ADsAPQA9AD4AQwBFAEcASQBMAE4AUQBUAFcAWABaAF0AYABkAGcAagBt
AG8AcgB0AHgAewB9AIAAgACCAIQAhgCHAIgAiQCLAIwAjQCOAI8AjgCOAI4AjgCMAIoA
iACIAIYAgwCAAH0AeQB2AHMAcABrAGYAYQBaAFQATwBKAEUAPgA6ADQALgAoACMAHgAa
ABcAFAAQAAwADAAJAAYABQABAP///f/7//v/+v/4//j/+f/5//j/9//3//f/9//3//T/
9P/z//P/8f/x//H/8f/z//P/9P/0//T/9P/0//T/9P/1//b/9v/2//b/9v/3//f/+P/4
//j/9//2//b/9//6//v/+//7//n/+f/5//n/+f/5//n/+v/6//r/+f/5//n/+f/5//j/
9//3//f/+P/5//n/9//2//b/9v/2//b/9v/2//f/9//2//b/9v/1//X/9v/2//T/9P/1
//X/9P/0//T/9P/0//P/8v/y//L/8v/z//P/8//y//L/8v/y//L/8v/y//H/8f/x//D/
8P/w//D/8P/w//D/8P/w//D/8P/v/+//8P/w//D/8P/w/+//7//v/+//7//v/+//7v/u
/+7/7v/u//D/8P/w//D/7//v/+7/7v/u/+7/7v/u/+7/7v/u/+7/8P/w/+7/7v/u/+7/
7v/u/+7/7v/w//D/8P/w/+//7//u/+7/7v/v/+//8f/w//D/8P/x//T/9v/3//j/+f/6
//r/+//6//v/+//7//z//f/+//7/+f/3//f/9f/x//D/8P/w//L/8v/x//D/7//t/+3/
7f/t/+3/7v/v/+//7//v/+//7f/s/+z/7P/t/+3/7f/t/+//7//v/+//7//v/+//7//v
/+//7//v/+3/7v/y/wIAGgApAC8AKAAYAAEA4P+y/4H/Vf87/yn/Dv/s/s3+q/6K/nH+
Wv5M/ln+gv6r/s/+/f4i/zP/Qf9X/2//h/+b/67/wv/R/9z/5v/w//X/9//5//z/AQAC
AAMABQAHAAkACgALAAwADQAOAA8AEAAQABAAEQASABIAEQASABIAEgAUABQAFQAVABUA
FgAWABgAGAAYABkAGQAZABkAGwAcABoAGwAbABsAGwAdAB0AHgAhACIAIgAiACMAJAAk
ACMAJgAnACgAKQAtAC4ALwAwADEAMwAzADQANQA3ADkAOwA/AEAAQgBEAEUARgBIAEsA
TwBSAFQAVgBXAFkAXABeAF4AYQBjAGYAaABqAGwAbgBvAHAAcQBzAHIAcwB0AHUAdgB2
AHYAdgB2AHQAcgByAHEAbwBtAGsAaQBmAGMAYABeAFoAVgBQAE4ASQBEAD8AOgA2ADAA
KgAoACMAHgAaABcAFAAQAAwACgAHAAQAAwABAP///f/7//3//P/6//r/9//3//b/9f/2
//f/+P/5//b/9v/1//X/9//3//f/9//3//f/+P/4//b/9v/2//b/+P/5//r/+v/6//r/
+v/7//v//P/8//z//f/8//z//f/8//3//f/9//3//f/9//3//f/9//3//v/8//z/+//7
//3//f/9//z/+//7//v//P/7//v/+f/4//r/+v/6//r/+v/6//v/+//6//r/+v/5//f/
+P/4//b/+P/5//n/+P/2//b/9v/2//X/9P/0//T/9P/1//X/9f/2//b/9v/2//b/9v/2
//X/9f/1//T/9P/0//T/9P/0//T/9P/0//T/9P/z//P/9P/y//L/8v/y//L/8//0//X/
8//z//P/8v/y//L/8v/y//T/9P/0//T/8//z//L/8v/0//T/9P/0//T/8v/0//L/8v/y
//L/9P/0//T/9P/0//T/9P/0//H/8f/w//D/8v/z//P/9f/0//T/9P/1//b/+P/5//r/
/f/+//7///8CAAMAAwADAAEAAQABAAAA///9//3/+//3//b/9v/2//b/9v/1//T/8//x
//H/8f/x//H/8v/z//X/9f/1//X/9f/0//T/9P/z//P/8//z//X/9f/1//X/8//z//P/
8//z//P/8//z//P/8v/2/wYAHAArADMAMAAkABMA9v/K/5v/b/9H/y3/Gv/+/t/+w/6k
/of+cP5e/lv+cv6h/sv+8f4a/zn/Rf9T/2n/g/+V/6b/uv/N/97/6P/w//P/9//7//7/
//8CAAUABwAHAAcACgALAAwADQAMAA0ADgAOAA4ADwAQABAADwAQABAAEAASABIAEwAT
ABMAFAAUABYAFgAWABcAFwAVABUAFwAYABoAGwAbABsAGQAbABsAHAAdAB4AHgAeACAA
IgAjACMAIgAjACQAJQAnACgAKQAqAC8AMQAxADIANAA1ADYANwA3ADgAOgA8AEEAQgBE
AEcARwBKAEwATgBPAFEAVABWAFgAWwBdAGAAYABiAGQAZgBnAGgAaQBrAG4AbwBwAHEA
cABwAHAAcAByAHAAbgBuAG0AawBpAGcAZwBkAGEAXgBcAFgAVABOAEwARwBCAD0AOAA0
AC4AKAAmACEAHAAYABcAFAAQAAwACgAHAAQAAwABAP///f/7//v/+v/4//j/9//3//b/
9f/1//X/9f/1//T/9P/z//P/9f/1//X/9f/z//P/9P/0//T/9P/0//T/9P/1//b/9v/2
//b/9v/3//X/9v/2//b/9v/2//f/+f/5//n/+P/3//f/9//3//f/+f/5//n/+v/6//r/
+f/5//n/+f/5//j/9//3//f/+P/7//v/+f/4//j/+P/4//j/9v/2//f/9//2//b/9v/1
//X/9v/2//T/9P/1//X/9P/y//L/8v/y//P/8v/y//L/8P/x//H/8f/w//D/8P/w//H/
8v/z//P/8f/x//D/8P/w//D/8P/w//D/8P/w//D/8P/v/+//8P/w//D/8P/w/+//7//v
/+//7f/t/+3/7P/u/+7/7v/u/+z/7P/s/+z/7//v/+7/7v/u/+7/7v/u/+z/7P/u/+7/
7v/u/+7/7v/u/+7/7v/u/+7/7P/s/+z/7P/t/+3/7P/s/+7/7//v//H/8v/y//L/8//2
//j/+f/6//r/+v/5//n//P/9//3//f/8//v/+v/4//f/9f/1//P/8f/w//D/8P/w//D/
7//u/+3/6//r/+v/6f/p/+r/6//r/+v/6//r/+v/6v/q/+r/6//r/+v/6//r/+v/6//r
/+3/7f/t/+3/6//r/+v/6//t//b/CAAcACYAKQAfAAoA7v/F/5T/aP9F/zH/G////uD+
wv6b/n3+aP5V/lT+bv6T/rj+5/4R/yf/OP9L/2H/d/+N/5//sf/E/9D/2//m/+7/9P/1
//n/+f/6//3/AAADAAUABQAHAAgACQAKAAsACgALAAwADAAOAA8AEAAQABEAEgASABIA
EAAQABEAEQASABQAFQAYABYAFgAXABcAFwAXABkAGgAaABsAGwAbABsAHQAdAB4AIQAi
ACIAIgAkACYAJwAnACYAJwAoACkALAAuADAAMgA1ADcANwA4ADsAPQA/AEEARQBGAEgA
SgBNAA==
         </WaveFormData>
      </LeadData>
      <LeadData>
         <LeadByteCountTotal>10000</LeadByteCountTotal>
         <LeadTimeOffset>0</LeadTimeOffset>
         <LeadSampleCountTotal>5000</LeadSampleCountTotal>
         <LeadAmplitudeUnitsPerBit>4.88</LeadAmplitudeUnitsPerBit>
         <LeadAmplitudeUnits>��V</LeadAmplitudeUnits>
         <LeadHighLimit>2147483647</LeadHighLimit>
         <LeadLowLimit>268435456</LeadLowLimit>
         <LeadID>V3</LeadID>
         <LeadOffsetFirstSample>0</LeadOffsetFirstSample>
         <FirstSampleBaseline>0</FirstSampleBaseline>
         <LeadSampleSize>2</LeadSampleSize>
         <LeadOff>FALSE</LeadOff>
         <BaselineSway>FALSE</BaselineSway>
         <ExcessiveACNoise>FALSE</ExcessiveACNoise>
         <MuscleNoise>FALSE</MuscleNoise>
         <LeadDataCRC32>1197091349</LeadDataCRC32>
         <WaveFormData>
4P/g/+D/4P/i/+L/4v/i/+L/4v/j/+P/4//j/+P/4//h/+b/7/8AABgAMAA+AEcAUABY
AE8AMgAMAPH/4//a/9j/zP+y/4v/Xf8v/wP/1/62/qz+tP7A/t7+Bv8f/y//Rf9d/3L/
hP+X/6n/uv/J/9b/4P/k/+j/6v/r/+7/8v/0//T/9f/5//j/+P/6//v//P/9////AAAA
AAAAAQABAAUABgAGAAYABAAFAAcACAAIAAkACQAKAA0ADQANAA4ADgAPABAAEQARABIA
EwATABEAEwAUABUAFgAYABgAGQAbAB0AHgAeACEAIgAkACUAJgAoACgAKgArAC0ALgAv
ADQANgA5ADsAOgA9AD8AQwBHAEgASwBPAFAAUwBWAFkAXgBhAGUAaABpAGwAcABzAHcA
egB9AIAAggCGAIkAigCNAJAAkgCUAJYAmACZAJoAmgCZAJkAmQCWAJUAlACRAI8AjQCL
AIcAggB/AHoAdgBwAGwAZwBgAFsAVQBNAEcAQwA+ADYALQApACQAHgAZABMADwALAAYA
AwD///v/+P/1//L/8P/u/+7/7P/r/+n/6f/o/+f/5v/l/+X/5P/j/+X/5f/j/+P/4f/h
/+H/4f/h/+H/4f/g/+D/4P/g/+D/4v/i/+L/4v/i/+P/4//j/+P/4//k/+T/5v/m/+b/
5v/o/+j/6P/p/+n/6f/q/+r/6v/q/+r/6//t/+3/7f/t/+z/7P/s/+z/7f/t/+3/7P/s
/+3/7f/s/+3/7f/t/+3/6v/q/+v/6//r/+r/6P/o/+j/6P/o/+j/6P/o/+j/5v/k/+T/
4//j/+X/5f/l/+X/4//j/+P/4v/j/+P/4v/i/+D/4f/h/+H/3//f/9//3//h/+H/4f/h
/9//3v/e/97/4P/g/+D/4P/e/9//3//d/93/3f/d/93/3f/d/9z/3P/f/9//3//f/93/
3f/d/93/3f/d/9z/3P/c/9z/3P/c/9z/3P/c/9z/3f/e/93/3P/b/9r/3P/c/9z/3P/c
/9z/3P/c/9z/2//a/9r/2//b/9z/3f/d/93/3f/e/97/3//g/+L/5//n/+f/6P/n/+j/
6P/o/+r/6v/q/+j/5v/l/+T/5P/j/+L/4f/h/+H/4f/h/+D/3v/c/9z/3P/a/9n/2f/Z
/9r/2v/a/9r/2v/a/9n/2f/a/9r/2v/a/9z/3P/c/9z/2v/a/9v/2//b/9v/2//b/9v/
3P/d/+T/9v8UAC4APwBIAFYAYwBWADIAFQALABIAHAAgABoAAwDb/63/ff9J/xz/9v7c
/s7+2P70/hP/J/87/1H/ZP90/4X/m/+s/7n/xv/Q/9j/3v/i/+X/5v/o/+r/7P/v//H/
8v/y//T/9f/2//f/+f/6//z//P/9//3///8AAAAAAAACAAMABQAGAAUABQAEAAQABgAH
AAgACgAKAAsADAANAA0ADgAPAA8AEQATABQAFQAWABgAGAAZABkAGwAcABwAHQAeACAA
IQAkACYAJgAoACsALQAuAC8AMgA0ADcAOQA6AD0APwBDAEYASABMAFEAUgBVAFgAWwBe
AGEAZQBoAG0AcAB0AHcAfQCAAIMAhgCKAI4AkQCSAJUAmACaAJwAoACiAKMApACmAKUA
pQClAKYApQCkAKEAoACfAJ4AmwCWAJMAjgCKAIYAggB9AHYAcABrAGQAXwBYAFIASQA/
ADgAMgArACUAHQAZABUAEAAKAAUAAAD8//v/+P/2//T/8P/u/+3/6//r/+r/6f/o/+X/
5f/k/+P/5f/l/+P/4//j/+P/4//j/+H/4f/h/+D/4P/g/+D/4P/e/97/3v/e/+D/4f/h
/+H/3//f/+D/4P/g/+D/4P/g/+L/4v/i/+P/4//j/+T/5P/m/+b/5v/n/+X/5f/l/+X/
5v/m/+b/5v/n/+f/5//m/+b/5//n/+b/5//n/+f/5//m/+b/5//n/+f/5v/k/+T/5P/k
/+T/5P/k/+T/5P/i/+T/5P/j/+P/4f/h/+H/4f/h/+H/4f/g/+H/4f/g/+D/3v/f/9//
3//d/93/3f/d/9//3//f/9//3//e/97/3v/c/9z/3P/c/9z/3f/d/9v/3f/d/93/3f/d
/93/3P/c/93/3f/d/93/3f/d/93/3f/b/9v/2v/a/9z/3P/c/9z/2v/a/9r/2v/d/93/
3f/d/93/3f/d/9z/3P/c/9z/3P/c/9z/3P/c/9z/3P/c/9z/3P/b/9r/2v/b/9v/3P/d
/93/3f/d/97/4P/h/+L/5P/n/+f/5//o/+v/7P/s/+z/6v/q/+r/6P/o/+f/5v/m/+P/
4v/h/+H/4//j/+P/4v/e/9z/3P/c/9z/2//b/9v/3P/c/9z/3P/c/9z/2//b/9z/3P/c
/9z/3P/c/9z/3P/c/9z/3f/d/93/3f/d/93/3f/c/9//6v/+/xgAMgBFAE4AXABrAF4A
NgAbABcAIAAqAC4AJgANAOP/tf+D/1H/JP/+/uD+1v7k/gD/Hf8v/0H/V/9s/37/j/+h
/7L/v//K/9T/3P/g/+T/5//q/+z/8P/y//X/9f/2//b/+P/5//z//f///wAAAgACAAMA
AwADAAQABAAEAAYABwAJAAoACAAJAAkACgANAA0ADQAOAA4ADwAQABEAEwAUABUAFQAV
ABcAGAAZABoAHAAcAB0AHwAhACIAIgAlACYAKAApACoALAAsAC4AMwA1ADYANwA6ADwA
PwBBAEIARQBHAEsATQBOAFEAVQBaAF0AYABjAGgAawBvAHIAdQB4AHwAfwCDAIYAiQCM
AIwAkACTAJQAmACcAJ8AogCmAKgAqQCqAKgApwCnAKcAqQCpAKkApwClAKMAoQCdAJoA
lwCSAI4AigCGAIEAegBzAG0AZQBfAFkAVABMAEMAOwA2ADAAKwAkAB8AGgAUAA8ACwAH
AAQAAwAAAP7//P/4//b/9f/z//P/8v/x//D/7//v/+7/7f/t/+3/6//r/+v/6//r/+v/
6f/p/+n/6P/o/+j/6P/o/+j/6P/o/+j/5v/n/+f/5//o/+n/6//s/+z/7P/s/+z/6v/q
/+r/6//t/+3/7v/u/+7/7v/u/+//7//v/+//7//u/+7/7v/u/+//7//v/+7/8P/x//H/
8P/x//H/8f/x/+7/7v/v/+//7//u/+z/7P/s/+z/7P/s/+7/7v/u/+z/7P/s/+v/6//r
/+v/6//r/+3/7f/t/+z/6v/p/+f/5v/o/+n/6f/p/+j/6f/q/+v/6v/p/+j/5//p/+j/
6P/o/+b/5v/m/+b/6P/p/+n/5//n/+f/5//n/+f/5//m/+b/6f/p/+n/6f/n/+f/5//n
/+X/5f/k/+T/5v/m/+b/5v/m/+b/5v/m/+n/6f/p/+b/5v/m/+b/5v/m/+b/5v/m/+b/
5v/m/+b/5v/l/+T/5P/n/+f/6P/p/+f/5//n/+j/7P/t/+7/8P/x//H/8f/y//X/9v/2
//b/9v/2//b/9P/w/+//7v/u/+//7v/t/+3/6//r/+v/6v/q/+j/6P/o/+b/5f/l/+X/
5v/m/+b/5v/o/+j/5//n/+j/6P/o/+j/6P/o/+j/6P/o/+j/6f/p/+n/6f/p/+n/6f/u
//v/FAAsADoARgBTAFwAXgBLACIAAADt/+P/3v/a/8b/ov9x/0X/Gf/t/sf+sv60/r7+
0v78/hz/Lf8//1f/bf+A/5T/p/+5/8r/2f/k/+r/7P/w//L/8//2//j/+v/6//3/AQAC
AAIABAAFAAQABQAHAAgACAAIAAkACQALAAwADAAMAAwADQAPABAAEAARABEAEgATABMA
EwAUABUAFQAVABUAFQAWABcAFwAZABsAHAAdACAAIgAiACMAIwAlACYAJgApACoALAAt
AC8AMAAvADAAMwA1ADYANwA8AD4AQQBDAEQARwBJAE0ATQBOAFEAVQBYAFsAXgBhAGQA
ZwBrAG4AcQB0AHgAewB+AIAAggCEAIcAjACQAJIAlACWAJcAmACZAJoAmgCaAJoAmQCZ
AJkAmACXAJYAkwCRAI8AjQCJAIQAgQB8AHgAcgBuAGkAYgBdAFcATwBJAEUAQAA4AC8A
KwAmACAAGwAXABMADwAKAAkABQABAP7//f/6//j/9v/2//T/8//x//H/8P/v/+7/7f/t
/+z/6//p/+n/5//n/+f/5//n/+f/5//n/+f/5v/p/+r/6//s/+r/6v/q/+r/6v/r/+v/
6//r/+v/7P/s//D/8P/w//D/7v/u/+7/7//x//H/8v/y//L/8v/y//P/8//z//P/8//2
//b/9v/2//X/9f/1//T/9P/1//X/9P/z//P/8//z//T/9P/1//X/8//y//D/8P/w//D/
8P/w//D/8P/w/+7/7v/u/+3/7f/t/+3/7f/t/+3/7f/t/+z/6//r/+r/6v/o/+n/6f/p
/+n/6f/p/+n/6//r/+v/6//p/+j/6P/o/+j/6P/o/+j/6P/p/+n/5//n/+f/5//n/+f/
5//m/+b/5f/l/+X/5f/n/+f/5//n/+f/5//m/+b/5P/k/+T/5P/k/+L/5P/m/+j/5//m
/+X/5P/k/+T/5P/k/+T/5P/k/+T/5P/j/+L/4v/j/+P/5P/l/+f/5//n/+j/6P/p/+r/
7P/v/+//7//w//H/8v/y//L/8P/w//D/7v/s/+v/6v/q/+v/6v/p/+n/6f/p/+n/6P/k
/+L/4v/i/+L/4f/h/+H/5P/k/+T/5P/i/+L/4f/h/+T/5P/k/+T/4v/i/+L/4v/k/+T/
5f/l/+P/4//j/+P/5f/q//n/EgAsAD4ASABRAF4AYgBHACIADAAJAAsADgAKAPj/1v+l
/3n/S/8b/+/+1v7M/tD+5P4I/yL/M/9J/2H/df+I/5b/qf+9/8r/1f/e/+T/6P/s/+7/
8f/y//T/9v/2//X/9//7//z///8BAAAAAQADAAQABAAEAAUABQAHAAgACAAIAAgACQAL
AAwADgAPAA8AEAAPAA8ADwAQABIAEwAUABUAEwAUABUAFQAXABkAGgAbAB4AIAAgACEA
IQAjACQAJAAnACgAKgArACwALgAuADAANQA3ADgAOQA8AD4AQQBDAEQARwBJAE0ATwBQ
AFMAVwBcAF8AYgBlAGgAawBvAHIAdwB6AH4AgQCDAIYAiQCMAJAAlACXAJgAmwCeAKAA
ogCiAKQApQCmAKQAowCjAKMApACjAKIAnwCbAJkAlwCTAJAAjQCIAIQAfAB4AHMAbABl
AF8AVwBRAEsARgA+ADUALwAqACQAHwAXABMADwAKAAkABQABAP7/+//4//b/9P/y//D/
7//t/+//7v/t/+z/6//r/+r/6f/n/+f/5f/l/+f/5//n/+f/5f/l/+X/5P/k/+T/5P/k
/+b/5v/m/+b/5P/l/+X/5f/n/+f/6P/o/+r/6v/q/+r/6v/q/+r/6//t/+3/7v/u/+z/
7P/s/+3/7f/t/+3/7f/w//D/8P/w/+//7//v/+7/7v/v/+//7v/v/+//7//v/+z/7P/t
/+3/7//u/+z/7P/q/+r/6v/q/+r/6v/q/+j/6v/q/+n/6f/n/+f/5//n/+f/5//n/+b/
5f/l/+T/5P/k/+X/5f/l/+X/5f/l/+X/4//j/+P/4//j/+L/4v/i/+L/4v/i/+L/4v/j
/+P/4f/h/+H/4f/h/+H/4f/g/+D/4f/h/+H/4f/f/9//3//f/+H/4f/g/+D/4P/g/+D/
4P/e/97/3v/e/9//3//f/9//3//f/97/3v/e/97/3v/g/+D/4P/g/+D/4P/g/+D/4P/f
/97/3v/f/9//4P/h/+H/4f/h/+L/4v/j/+T/5v/p/+n/6f/q/+3/7v/u/+7/7v/u/+7/
7P/q/+n/6P/o/+f/5v/l/+X/5f/l/+X/5P/i/+D/4P/g/+D/3//f/9//3v/e/97/3v/g
/+D/3//f/97/3v/e/97/3v/e/97/3v/e/97/3//f/9//3//f/9//4f/i/+P/7v8CAB4A
OABHAE4AXgBrAFwANgAbABcAIgAqAC4AJgAPAOf/tf+D/1P/Jv8A/+T+2v7k/gD/H/8x
/0H/Wf9w/4L/kf+j/7b/w//O/9b/3P/i/+j/6f/q/+z/7v/y//f/9//4//j/+v/7//7/
//8BAAIAAAAAAAEAAQAFAAYABgAGAAYABwAJAAoACAAJAAkACgANAA0ADQAOABAAEQAS
ABMAEwAUABUAFQAVABcAGAAZABwAHgAeAB8AHwAhACIAIgAlACYAKAApACoALAAsAC4A
LwAxADIAMwA4ADoAPQA/AEIARQBHAEsATQBOAFEAVQBYAFsAXgBhAGYAaQBtAHAAcwB2
AHoAfQCBAIQAhwCKAI4AkgCVAJYAmQCcAJ4AoACjAKYAqACqAKwAqwCrAKsArACrAKoA
pwClAKMAoQCdAJwAmQCUAJAAjACIAIMAfAB1AG8AZwBhAFkAVABMAEMAOwA2ADAAKwAk
AB8AGgAUAA8ACwAHAAQAAgD+//v/+P/2//T/8//x/+//7v/t/+z/7f/t/+z/6//r/+v/
6f/p/+j/5//m/+X/5//n/+f/5v/k/+T/5P/k/+L/4v/i/+L/4v/j/+P/4//l/+X/5v/m
/+b/5v/m/+b/5v/m/+b/5//p/+n/6v/q/+r/6v/q/+v/6//r/+v/6//q/+r/6v/q/+v/
6//r/+r/7P/t/+3/7P/t/+3/7f/t/+r/6v/r/+v/7f/s/+r/6v/q/+r/6v/q/+r/6v/q
/+j/6P/o/+f/5//n/+f/5//n/+f/5//n/+b/5f/l/+T/5P/k/+X/5f/l/+P/4//j/+P/
4//j/+P/4//h/+D/4P/g/+L/4v/i/+L/5P/l/+X/4//j/+P/4//j/+L/4f/f/97/4f/h
/+H/4f/h/+H/4f/h/+H/4f/g/+D/4P/g/+D/4P/g/+D/4P/g/+H/4f/h/+H/4f/h/+P/
5P/j/+L/4f/g/+L/4v/i/+L/4P/g/+D/4P/i/+H/4P/g/+H/4f/i/+P/4//j/+P/5P/m
/+f/6P/q/+3/7f/t/+7/7//w//D/8P/y//L/8v/w/+7/7f/s/+z/6//q/+n/6f/n/+f/
5//m/+L/4P/g/+D/4f/h/+L/4//k/+T/5P/k/+L/4v/h/+H/4v/i/+L/4v/i/+L/4v/i
/+L/4v/j/+P/4//j/+P/4//l/+j/8f8EABwAMAA+AEsAVgBeAFMAMAAKAPX/7//u/+r/
3P/C/5f/Z/85/w3/3/7C/rz+wP7O/u7+FP8n/zn/T/9l/3r/jP+d/7P/xv/P/9r/5P/q
/+z/7P/v//L/9P/2//j/+//9/wAAAAACAAMAAgADAAUABgAIAAgACQAJAAsADAAMAAwA
CgALAA0ADgAOAA8ADwAQABEAEQARABIAEgATABQAFQAVABYAFwAXABkAGwAcAB0AHAAe
AB4AHwAjACUAJgAmACUAJgAoACkALAAuAC4AMAAzADUANgA3ADoAPAA/AEEAQgBFAEcA
SwBLAEwATwBTAFgAWwBeAGEAYgBlAGkAbABvAHIAdgB5AHsAfgCBAIQAhgCKAI0AjgCR
AJQAlgCYAJkAmgCaAJoAmgCZAJkAmQCYAJcAlgCTAI8AjQCLAIcAhgCDAH4AegB2AHIA
bQBmAGEAWwBTAE0ARwBCADoAMQAsACgAIwAfABkAFQARAAwACQAFAAEA/v////z/+v/4
//b/9P/z//H/8f/w/+//7v/t/+3/7P/r/+v/6//p/+n/5//n/+f/5//p/+n/6f/o/+j/
6P/o/+j/6v/q/+r/6v/s/+3/7f/t/+3/7f/u/+7/8P/w//D/8P/y//L/8v/z//X/9f/2
//b/9v/2//b/9//3//f/9//3//b/9v/2//b/9//3//f/9v/0//X/9f/0//X/9f/1//X/
9P/0//X/9f/z//L/8P/w//L/8v/y//L/8v/y//L/8P/w//D/7//v/+//7//v/+//7//v
/+//7v/v/+//7v/u/+z/7f/t/+3/7f/t/+3/7f/r/+v/6//r/+v/6v/q/+r/6v/q/+r/
6v/q/+v/6//p/+v/6//r/+v/6//r/+r/6v/p/+n/6f/p/+n/6f/p/+n/6f/p/+j/6P/o
/+j/6P/o/+j/6P/q/+r/6v/q/+r/6v/q/+r/6P/o/+j/6P/o/+f/5v/m/+n/6f/q/+v/
6//r/+v/7P/u/+//8P/y//P/8//z//T/9f/2//b/9v/2//b/9v/0//L/8f/w//D/7//u
/+3/7f/v/+//7//u/+v/6P/n/+b/6P/n/+f/5//o/+j/6P/o/+j/6P/n/+f/6P/o/+j/
6P/o/+j/6P/o/+j/6P/p/+n/6//r/+v/6//p/+z/9f8KACQAOABEAE0AVgBeAFUAMAAK
APX/6f/m/+L/1P+6/4//Y/83/wn/2/68/rL+tv7G/ur+EP8j/zf/U/9p/3r/jv+f/7P/
xv/R/9r/5v/s/+7/8v/3//b/+P/8//7///8BAAAAAAACAAMABgAHAAkACgAIAAgACQAJ
AAsADAAMAAwADAANAA8AEAAOAA8ADwAQABMAEwATABQAFgAXABgAGQAZABoAGwAbABkA
GwAcAB0AHgAgACAAIQAhACMAJAAkACcAKAAqACsALgAwADAAMgAzADUANgA3ADoAPAA/
AEEAQgBFAEcASwBNAE4AUQBVAFgAWwBeAGEAZABnAGsAbgBxAHQAeAB7AH0AgACDAIYA
hgCKAI0AjgCTAJYAmACaAJwAngCfAKAAngCdAJ0AnQCcAJsAmgCXAJUAkwCRAI0AigCH
AIIAfgB2AHIAbQBmAGIAXQBWAFEASwBGAD4ANQAxACwAJgAhABsAFwATAA4ACQAFAAEA
/v/9//r/+P/2//b/9P/z//H/7//u/+3/7P/r/+v/6v/p/+f/5//l/+X/5f/l/+X/5f/l
/+X/5f/k/+b/5v/m/+b/6P/o/+j/6P/m/+f/5//n/+f/5//o/+j/7P/s/+z/7P/u/+7/
7v/v/+//7//w//D/8v/y//L/8//1//X/9f/1//T/9P/0//T/8//z//P/8v/y//P/8//y
//H/8f/x//H/8P/w//H/8f/v/+7/7P/s/+7/7v/u/+7/7P/s/+z/6v/s/+z/6//r/+r/
6f/o/+f/5//n/+f/5v/n/+f/5v/m/+T/5f/l/+X/5P/l/+b/5//m/+X/5P/j/+X/5P/k
/+T/4v/i/+L/4v/i/+P/4//h/+H/4f/h/+H/4//j/+L/4v/j/+P/4//j/+H/4f/h/+H/
4f/h/+D/4P/g/+D/4P/g/+D/4P/g/+D/4f/h/+H/3//g/97/3v/e/97/3v/e/97/3v/e
/97/3v/e/97/3f/c/9z/3//f/+D/4f/f/9//3//g/+P/5f/n/+r/6//r/+v/7P/r/+z/
7P/s/+r/6v/q/+j/5P/j/+L/4v/j/+L/4f/h/9//3//f/97/3v/c/9z/3P/c/9v/2//b
/9z/3P/c/9z/3P/c/9v/2//c/9z/3P/c/9r/2v/a/9r/2v/a/9v/2//b/9v/2//b/+X/
9P8PACoAPgBKAFYAYwBeAEAAHwASABgAIwArACYAFADw/8L/kf9f/zP/C//n/tT+2P7w
/hD/Jv82/0v/X/91/4X/lv+o/7X/wf/Q/9n/2v/g/+b/6v/q/+v/7v/w//L/8v/z//X/
9v/2//j/+f/8//3///8AAAAAAAABAAEAAwAEAAQABAAEAAUABwAIAAYABwAHAAgACQAJ
AAkACgAOAA8AEAARABEAEgATABMAEwAVABYAFwAaABwAHAAdAB8AIQAiACIAIwAkACYA
JwAqACwALAAuADEAMwA0ADUAOAA6AD0APwBBAEUASABNAFEAUgBVAFkAXgBhAGQAZwBo
AGsAbwByAHcAegB+AIEAhQCIAIsAjgCQAJQAlwCYAJsAngCgAKIAogCkAKUApgCkAKMA
owCjAKAAnwCeAJsAlwCVAJMAjwCKAIcAggB+AHYAcgBtAGYAXQBXAE8ASQBBADwANAAr
ACUAIAAaABUAEQANAAkABAABAP3/+f/2//P/8P/u/+z/7P/q/+n/5//p/+j/5//m/+P/
4//i/+H/4f/h/9//3//f/9//3//f/+H/4f/h/+D/3v/e/97/3v/g/+D/4P/g/97/3//f
/9//3f/d/97/3v/i/+L/4v/i/+L/4v/i/+P/5f/l/+b/5v/m/+b/5v/n/+X/5f/l/+X/
5P/k/+T/5P/n/+f/5//m/+b/5//n/+b/5//n/+f/5//k/+T/5f/l/+f/5v/k/+T/5P/k
/+T/5P/k/+T/5P/i/+L/4v/h/+H/4f/h/+H/4f/h/+H/4f/g/9//3//e/97/3P/d/93/
3f/d/93/3f/d/93/3f/d/93/3f/c/9z/3P/a/9r/2v/a/9r/2//b/9n/2//b/9v/2//b
/9v/2v/a/9v/2//b/9v/2//b/9v/2//b/9v/2v/a/9r/2v/a/9r/2v/c/9r/2v/a/9r/
2v/a/9r/2v/a/9r/2v/a/9r/2f/Y/9j/2f/Z/9r/2//b/9v/2//c/+D/4f/i/+T/5//n
/+f/6P/n/+j/6P/o/+r/6v/q/+j/5P/j/+L/4v/f/97/3f/d/97/3//g/+D/3P/a/9r/
2v/a/9n/2f/Z/9r/2v/a/9r/2v/a/9n/2f/a/9r/2v/a/9r/2v/a/9r/2v/a/9v/2//d
/93/3f/d/9v/3P/l//b/EgAoADgARQBSAFwAVwA4ABIA/////wIAAgD6/+T/u/+N/2H/
L//9/tr+zP7I/s7+6v4O/yP/M/9J/1//cv+G/5n/q/+6/8X/0P/c/+L/5P/k/+f/6v/u
/+7/8v/z//X/9v/2//j/+f/6//v//f/+/wAAAAABAAEAAQACAAIAAgAEAAUABwAIAAYA
BwAHAAgACwALAAsADAAMAA0ADgAPABEAEgATABMAEwAVABYAFwAYABoAGgAbABsAHQAe
AB4AIQAiACQAJQAoACoAKgAsAC8AMQAyADMANAA2ADkAOwA+AEEAQwBHAEkASgBNAFEA
VABXAFoAXQBgAGMAZwBqAGsAbgByAHUAeQB8AH8AggCEAIgAiwCMAI0AkACSAJQAmACa
AJsAnACcAJsAmwCbAJgAlwCWAJMAkQCPAI0AiQCIAIUAgAB8AHYAcgBtAGYAYQBbAFMA
TQBHAEIAOgAxAC0AKAAiAB0AFwATAA8ACgAHAAMA///8//v/+P/2//T/8P/u/+3/6//s
/+z/7P/s/+r/6f/n/+X/5//n/+X/5f/l/+X/5f/l/+X/5f/l/+T/5P/k/+T/5P/m/+b/
5v/m/+j/6f/p/+n/6f/p/+r/6v/u/+7/7v/u/+z/7P/s/+3/7//v//D/8P/u/+7/7v/v
//H/8f/x//H/8v/y//L/8v/x//H/8f/w//L/8//z//L/8//z//P/8//w//D/8f/x/+//
7v/s/+z/7v/u/+7/7v/s/+z/7P/q/+r/6v/p/+n/6f/p/+n/6f/r/+v/6//q/+n/6f/o
/+j/6P/p/+n/6f/l/+X/5f/l/+f/5//n/+f/5//m/+b/5v/m/+b/5v/m/+b/5//n/+X/
5f/l/+X/5f/l/+X/5P/k/+f/5//n/+f/5f/l/+X/5f/l/+X/5P/k/+b/5P/m/+T/5P/k
/+T/5v/m/+b/5v/m/+b/5v/m/+b/5f/k/+T/5f/l/+b/5//n/+f/5//o/+j/6f/q/+z/
8f/x//H/8v/1//b/9v/2//T/9P/0//L/8v/x//D/8P/t/+z/6//r/+v/6//r/+r/6P/m
/+b/5v/m/+X/5f/l/+j/6P/o/+j/5v/m/+X/5f/m/+b/5v/m/+j/6P/o/+j/5v/m/+f/
5//n/+f/5//n/+n/6v/v/wAAGgAwAEAASQBQAFgAVQA+ABgA9//h/9b/1P/O/7b/j/9h
/zX/C//h/rr+qP6s/rr+1P7+/h3/Lf9B/1v/cP+C/5X/qf+8/8//3P/i/+b/7P/u//H/
8v/0//b/+v/9//3/AAAAAAIAAwACAAMABQAGAAYABgAHAAcACQAKAAoACgAKAAsADQAO
AA4ADwAPABAAEQARABEAEgASABMAFAAVABUAFgAXABcAGQAbABwAHQAcAB4AHgAfACEA
IwAkACQAIwAkACYAJwAqACwALAAuADEAMwA0ADUAOAA6AD0APwA+AEEAQwBHAEoATABQ
AFUAVwBZAFsAXQBeAGEAZQBoAGsAbgByAHUAeQB8AH8AggCCAIYAiQCKAI8AkgCUAJYA
lwCYAJgAmACaAJkAmQCZAJgAlwCWAJMAkwCRAI8AiwCGAIMAfgB6AHYAcgBtAGYAYQBb
AFMATQBJAEQAPAAzAC8AKgAkAB8AGQAVABEADAALAAcAAwAAAP///P/6//j/9P/y//H/
7//v/+7/7f/s/+v/6//q/+n/6//r/+n/6f/n/+f/5//n/+f/5//n/+b/5v/m/+b/5v/m
/+b/5v/m/+j/6f/p/+n/6//r/+z/7P/s/+z/7P/s/+7/7v/u/+//8f/x//L/8v/y//L/
8v/z//P/8//z//P/8v/y//L/8v/1//X/9f/0//T/9f/1//T/8//z//P/8//w//D/8f/x
//H/8P/u/+7/7v/u/+7/7v/s/+z/7P/q/+z/7P/r/+v/6f/p/+n/6f/p/+n/6f/o/+j/
6f/p/+r/6f/p/+j/5//l/+X/5f/l/+f/5//n/+f/5//m/+b/5v/m/+b/5v/m/+b/5//n
/+X/4//j/+P/4//j/+P/4v/i/+P/4//j/+P/5f/l/+X/5f/l/+X/5P/k/+L/4v/i/+T/
5P/i/+L/4v/i/+T/5P/k/+T/4v/i/+L/4v/i/+H/4P/g/+P/4//k/+X/5f/l/+X/5v/q
/+v/7P/u/+//7//v//D/8f/y//L/8v/w//D/8P/u/+z/6//q/+r/6f/o/+f/5//n/+f/
5//m/+T/4v/i/+L/4v/h/+H/4f/i/+L/4v/i/+L/4v/h/+H/4v/i/+L/4v/i/+L/4v/i
/+L/4v/j/+P/4//j/+P/4//n//T/CQAiADYARgBUAF8AZABOACkAEgAOABEAFwAaAA4A
7v/A/5P/Zf8z/wf/5/7U/s7+4v4G/yD/Mv9H/1v/b/+B/5L/pP+1/8P/zv/Z/+L/5v/q
/+z/7v/v//L/9P/2//j/+f/7//z//P/+////AAABAAMABAAGAAYABwAHAAcACAAIAAgA
BgAHAAkACgAMAA0ADQAOAA8ADwAPABAAEgATABQAFQAVABYAFwAXABUAFwAYABkAHAAe
AB4AHwAhACMAJAAkACUAJgAoACkALAAuAC4AMAAzADUANgA3ADwAPgBBAEMARABHAEkA
TQBRAA==
         </WaveFormData>
      </LeadData>
      <LeadData>
         <LeadByteCountTotal>10000</LeadByteCountTotal>
         <LeadTimeOffset>0</LeadTimeOffset>
         <LeadSampleCountTotal>5000</LeadSampleCountTotal>
         <LeadAmplitudeUnitsPerBit>4.88</LeadAmplitudeUnitsPerBit>
         <LeadAmplitudeUnits>��V</LeadAmplitudeUnits>
         <LeadHighLimit>2147483647</LeadHighLimit>
         <LeadLowLimit>268435456</LeadLowLimit>
         <LeadID>V4</LeadID>
         <LeadOffsetFirstSample>0</LeadOffsetFirstSample>
         <FirstSampleBaseline>0</FirstSampleBaseline>
         <LeadSampleSize>2</LeadSampleSize>
         <LeadOff>FALSE</LeadOff>
         <BaselineSway>FALSE</BaselineSway>
         <ExcessiveACNoise>FALSE</ExcessiveACNoise>
         <MuscleNoise>FALSE</MuscleNoise>
         <LeadDataCRC32>3459844048</LeadDataCRC32>
         <WaveFormData>
z//P/87/zv/Q/9D/0P/Q/9L/0//T/9P/0f/R/9L/0v/Q/9T/3P/l//L/BAASACMAOgBX
AHAAfwCRALcA5gAaAVYBiwGnAaMBhwFWAQwBrQA0AL7/aP81/zX/Tv9V/1v/af92/4D/
jP+Z/6b/sv+//8n/0P/U/9f/2P/W/9f/2v/c/9v/3P/d/97/4P/g/+H/4v/j/+T/5f/l
/+X/5v/n/+v/6//q/+r/6f/p/+v/7P/s/+z/7v/u//D/8f/x//L/8f/x//P/8//0//X/
9f/2//b/9v/5//r/+//8//z//P///wAAAAAAAAMABAAGAAgABwAIAAkACgANAA8ADwAQ
ABIAFQAXABgAGgAcAB4AIQAjACUAJwAqACwAMAAyADUAOAA7AD4AQgBFAEcASwBQAFMA
VgBZAF4AYABkAGgAbABwAHIAdgB5AHwAfwCBAIMAgwCDAIQAhACEAIUAhQCEAIMAggCB
AH8AfAB6AHgAdABwAGwAaQBkAF4AWQBVAE4ASABBADkAMgAtACcAIQAaABUADwAJAAMA
AQD8//f/9P/y/+//6v/o/+X/5P/g/9//3v/d/9v/2//Z/9n/1//W/9f/1v/W/9X/0v/R
/9H/0f/S/9H/0f/Q/87/zv/O/87/0P/Q/8//z//R/9H/0f/R/9L/0v/S/9P/0//T/9P/
0//W/9b/1//Z/9j/2f/Z/9n/2f/a/9r/2//d/97/3//g/+D/4P/g/+D/3//g/+D/4P/i
/+L/4v/i/+L/4v/i/+L/4v/i/+L/4f/g/+D/4P/f/93/3f/d/9z/3v/e/97/3P/a/9r/
2v/a/9n/2P/Y/9j/2P/Y/9j/1//Y/9j/2f/Z/9X/1f/V/9X/1f/V/9X/1f/V/9X/1f/V
/9X/0//T/9T/1P/T/9P/0//T/9P/0//S/9L/0v/S/9L/0f/R/9H/0v/U/9T/1P/U/9L/
0v/S/9L/0v/S/9H/0f/R/9H/0f/R/8//zv/O/8//0f/S/9D/0P/Q/9D/0f/R/9D/0P/Q
/9D/0P/Q/9D/0P/P/8//z//Q/9D/0f/R/9D/0P/S/9P/1f/V/9b/2f/a/9r/2v/c/9z/
3P/c/9z/3f/d/9z/2//a/9j/2P/Y/9f/1//Y/9j/1v/W/9X/1v/U/9T/0//S/9H/0f/S
/9D/0P/Q/9D/0P/Q/9D/0P/R/9H/0P/Q/9L/0v/S/9L/0P/R/9H/0f/R/9H/0v/S/9L/
0v/U/9f/3v/s/wAADwAgADkAWgBxAH8AmQDMAAwBWAGnAe0BFwIjAhIC5AGZATQBsAAe
AKv/b/9k/2//c/91/4D/iP+O/5f/pv+y/7n/w//K/87/0f/U/9b/1//W/9b/1f/a/9v/
3P/e/97/3//e/9//4P/h/+P/4//k/+X/5//n/+b/5v/p/+n/6//s/+v/6v/r/+r/6//t
/+7/8P/v/+//8f/x//L/8//z//T/9P/0//f/+P/5//r/+v/6//3//v/+//7///8AAAIA
BAAFAAYABwAIAAsADQANAA4ADgARABMAFAAWABgAGgAdACEAIwAlACgAKAAsAC4AMQA0
ADcAOgA+AEEAQwBHAEwAUQBUAFcAXABeAGIAZgBqAG4AcAB0AHcAfAB/AIEAgwCGAIcA
iQCKAIwAjQCNAIwAjQCMAIsAiQCIAIYAhACAAIAAfAB5AHQAbwBrAGgAYgBaAFMASwBE
AD0ANwAxACoAIwAdABcAEQAMAAYAAAD8//r/9//y//D/7f/s/+j/5//m/+X/4//j/9//
3//d/9z/3f/c/9z/2//a/9n/2f/Z/9j/1//X/9b/1v/W/9b/1v/V/9T/0v/R/9P/0//T
/9P/0//S/9H/0f/R/9H/0f/R/9L/0v/T/9X/1P/V/9X/1f/X/9j/2P/Z/9j/2P/Y/9j/
2P/Y/9j/2P/b/9z/3P/c/9z/3P/c/9z/3P/c/9z/3P/e/97/3v/d/97/3v/e/93/3f/d
/93/3P/c/9z/3P/a/9r/2v/a/9r/2//a/9r/2v/a/9r/2v/Z/9b/1v/X/9f/1//X/9f/
1//V/9X/1f/V/9f/1//X/9f/1//V/9X/1v/W/9X/1f/V/9X/1f/V/9T/1P/U/9T/1P/T
/9P/0//U/9T/1P/U/9T/1P/U/9T/1P/U/9T/0//T/9P/0//T/9P/0//S/9L/0//V/9X/
1f/V/9P/0//T/9T/1P/U/9T/1P/T/9P/0v/S/9T/1P/U/9T/1P/U/9P/0//R/9L/0v/T
/9X/1P/U/9b/1f/X/9f/2P/d/97/3v/e/+D/4P/g/+D/3v/f/9//3v/f/97/3P/c/9z/
2//b/9z/3P/a/9r/2f/Y/9b/1v/V/9T/0//T/9T/0v/S/9L/0v/S/9L/0v/S/9P/0//S
/9L/0v/S/9L/0v/S/9P/0//T/9X/1f/W/9b/1v/U/9j/3//m//D/AAARACQAPwBiAHsA
iQCjANoAIAFsAb8BAwIrAjMCIALuAaEBOAGuABwAsf99/3T/e/99/3//iv+Q/5j/o/+s
/7j/wf/J/9D/1P/V/9j/2v/b/9z/3v/f/+D/3//e/+D/4P/h/+T/5f/m/+f/6f/p/+r/
6//r/+v/6v/q/+3/7f/v//D/8P/w//L/8v/y//P/8//0//P/8//1//X/+P/5//n/+v/6
//r//f/+////AAAAAAAAAwAEAAQABAAFAAYACAAKAAkACgALAAwAEQATABMAFAAWABkA
GwAcAB4AIAAiACUAJQAnACkALAAwADQANgA5AD4AQQBEAEgASwBNAFEAVgBZAFwAXwBk
AGQAaABsAHAAdQB4AH0AgQCGAIkAiwCNAI0AjQCOAI4AkQCTAJQAlACVAJQAkwCRAJIA
kACOAIoAiACEAIEAfAB2AHEAbQBmAGIAWwBTAEwARAA9ADYALgApACMAHQAXABEADAAH
AAQAAAD9//j/9v/z//L/7v/t/+z/6//p/+n/5//n/+X/5P/j/+L/4v/h/+D/3//f/9//
3v/d/93/3P/a/9r/2v/a/9r/2v/Z/9n/2P/X/9b/1f/Y/9j/2P/Z/9n/2f/Z/9n/2P/Y
/9n/2//c/93/3f/d/93/3v/e/9//3f/e/9//4P/e/97/3v/e/9//4P/g/+D/4v/i/+L/
4v/k/+T/5P/k/+T/5P/k/+P/4v/i/+L/4f/j/+P/4//i/+T/5P/k/+L/4P/g/+D/4P/f
/97/3v/e/+D/4P/g/9//3P/c/93/3f/d/93/3f/d/9//3//f/9//3f/d/93/3f/d/9v/
2//c/9r/2f/Z/9n/2//b/9v/2v/a/9r/2v/a/9f/1//X/9j/2v/a/9r/2v/Y/9j/2P/Y
/9j/2P/X/9f/2f/Z/9n/2f/Z/9j/2P/Z/9v/2//b/9b/2P/Y/9j/2P/Z/9n/2P/Y/9j/
2P/Y/9j/1v/W/9X/1f/X/9j/2P/Z/9n/2P/Y/9r/2//d/93/3v/h/+L/4v/i/+T/5P/k
/+T/5P/l/+X/5P/j/+L/4P/g/+D/3//f/+D/4P/e/97/3f/c/9r/2v/Z/9b/1f/V/9b/
2P/Y/9j/2P/Y/9j/2P/Y/9n/2f/Y/9j/2v/a/9r/2v/Y/9n/2f/Z/9n/2f/a/9r/2v/e
/+j/9f8EABAAHgA1AFAAbQCAAI0ApQDRAAIBOgF2AaEBpwGTAWsBLgHcAHEA+P+U/1D/
N/9L/1z/W/9n/3X/gP+K/5j/pf+0/8L/zf/X/9r/2v/b/9z/3v/h/+L/4v/j/+T/5//o
/+r/6v/r/+r/6//s/+3/7f/t/+7/7//x//H/8P/w//H/8f/z//T/9v/2//j/+P/4//n/
+f/6//r/+f/6//n//P/9//3//v/+//7/AQACAAUABgAGAAYABwAIAAgACAALAAwADgAQ
ABAAEAAQABAAEwAVABUAFgAZAB0AIAAiACQAJgAoACsAKwAtAC8AMgA0ADgAOgA9AEAA
QwBGAEoATwBRAFUAWgBbAF4AYQBmAGoAbgByAHYAegB8AIAAgwCFAIcAiACJAIsAiwCM
AIwAjACNAI0AjACJAIgAhwCFAIIAgAB+AHoAdgByAG8AagBkAF8AWwBUAEwARQA9ADYA
LwApACMAHAAZABMADQAHAAUAAAD7//j/9v/z/+7/7P/p/+j/5P/j/+L/4f/f/9//3f/d
/9v/2v/Z/9j/2P/X/9b/1f/V/9X/1v/V/9X/1P/V/9b/1//Y/9b/1v/V/9X/1f/V/9X/
1f/Y/9j/2P/Z/9v/2//b/9v/3P/c/93/3//g/+H/4f/h/+H/4v/i/+P/4//k/+X/5v/m
/+b/5v/m/+f/6P/o/+j/6P/o/+j/6P/m/+b/5v/m/+j/6P/o/+f/5v/m/+b/5f/l/+X/
5f/k/+T/5P/k/+L/4v/i/+L/4v/f/97/3v/e/97/3v/e/93/3P/c/93/3f/b/9v/2//b
/9v/2//b/9v/3f/d/93/3f/b/9n/2f/a/9r/2f/Z/9n/2f/Z/9n/2P/Y/9j/2P/Y/9n/
2f/Z/9r/2f/Y/9f/1v/Y/9j/2P/Y/9j/2P/X/9f/1//X/9f/1//V/9T/1v/Z/9r/2f/Y
/9f/1v/X/9f/1v/W/9b/1v/W/9b/1v/W/9X/1f/T/9T/1P/V/9b/1v/X/9r/2f/b/9v/
3P/f/+D/4P/g/+L/4v/i/+L/4v/j/+P/4v/f/97/3P/c/93/3f/e/+D/3v/c/9z/2//Y
/9b/1v/V/9b/1f/V/9b/1v/W/9b/1v/W/9b/1v/W/9n/2f/Y/9j/1v/W/9b/1v/W/9f/
1//X/9f/1//Y/9j/2v/c/+T/7/8AAA4AHAAxAE4AbQB+AI8AtQDvADABdgG8Ae0B/wHx
Ac0BkgE4AcEANgC+/3L/V/9h/2r/bf93/4X/jv+Y/6D/rf+8/8b/zf/T/9b/2P/b/9z/
3P/d/+D/4P/f/97/3//h/+T/5f/n/+j/6f/q/+v/6//r/+z/7f/v/+//7v/u/+//7//x
//L/8v/y//T/9P/0//X/9f/2//f/9//5//n/+P/5//n/+v/8//z///8AAAEAAgACAAIA
BQAGAAYABgAHAAgACgAMAA0ADgAPABAAEwAVABUAFgAYABsAHQAeACAAIgAkACcAJwAp
ACsALgAyADYAOAA7AEAAQwBGAEoATQBPAFMAWABZAFwAXwBkAGgAbABwAHQAeAB6AH4A
gQCEAIcAiQCLAIsAiwCMAIwAjgCPAI8AjgCLAIoAiQCHAIYAhACCAH4AegB2AHMAbgBm
AGEAXQBWAFIASwBDADwAMwAtACcAIAAbABUADwAJAAYAAgD+//z/+P/1//D/7v/t/+z/
6P/n/+b/5f/j/+P/4//j/+H/4P/f/97/3v/d/9z/2//b/9v/2P/X/9f/1v/Y/9j/2P/Y
/9j/2P/X/9f/1f/V/9X/1f/W/9b/1v/X/9n/2f/Z/9n/2P/Y/9n/2//e/9//3//f/9//
4P/g/+H/3//g/+H/4v/k/+T/5P/k/+P/5P/k/+T/5v/m/+b/5v/m/+b/5v/m/+T/5P/k
/+P/5P/k/+T/4//j/+P/4//i/+L/4v/i/+D/4P/g/+D/4P/f/97/3v/e/97/3v/e/93/
3P/c/93/3f/d/93/3f/d/9v/2//b/9v/2//b/9v/2//b/9n/2f/a/9j/1//X/9f/2f/Z
/9n/2P/Y/9j/2P/Y/9n/2f/Z/9r/2P/Y/9j/2P/Y/9j/2P/Y/9j/2P/X/9f/1//X/9f/
1//X/9b/1v/X/9f/1//X/9f/1//V/9T/1P/U/9T/1P/X/9f/1v/W/9b/1v/W/9b/1v/W
/9X/1f/V/9b/1v/X/9f/1v/W/9j/1//Z/9n/2v/d/97/3v/e/+L/4v/i/+L/4v/j/+P/
4v/h/+D/3v/e/97/3f/d/97/3v/c/9z/2//a/9j/2P/X/9j/1//X/9j/1v/W/9b/1v/W
/9b/1v/W/9X/1f/U/9T/1v/W/9b/1v/W/9f/1//X/9f/1//Y/9j/2P/a/9z/4f/q//b/
BgAVACYAQQBkAHsAiQCnAOAAJgFyAcMBBwIxAjsCJALyAaUBPAGyACAAsf97/3T/ff99
/4H/jP+U/5z/pf+u/7r/xf/L/9D/1v/Z/9z/3P/d/9z/3P/f/+T/4//k/+b/5v/n/+b/
5//o/+n/6f/p/+r/6//v/+//7v/u/+//7//x//L/8P/w//L/8v/0//X/9f/2//f/9//5
//n/+P/5//n/+v/6//r//f/+/wEAAgACAAIABQAGAAYABgAFAAYACAAKAAsADAANAA4A
DwARABEAEgAWABkAGwAcAB4AIAAiACUAJQAnACkALAAwADQANgA5ADoAPQBAAEQARwBJ
AE0AUgBVAFgAWwBgAGIAZgBqAG4AdAB2AHoAfQCBAIUAiACLAI0AjQCOAI4AjwCRAJIA
kgCRAJAAjwCNAI4AjACKAIYAhgCCAH8AegB2AHEAbQBmAGAAWQBRAEoARQA/ADkAMgAs
ACUAHgAXABEADAAHAAQAAAD9//j/9v/z//L/7v/t/+z/6//p/+n/5//n/+X/5P/j/+L/
4v/h/+D/3//f/9//3v/d/93/3P/c/9z/3P/c/9v/2v/Y/9f/1//X/9f/1//W/9b/1v/X
/9f/1//X/9f/1v/W/9f/2f/a/9v/2//b/93/3v/e/9//3f/e/9//4P/e/97/3v/e/9//
4P/g/+D/4v/i/+L/4v/k/+T/5P/k/+T/5P/k/+P/5P/k/+T/4//j/+P/4//i/+L/4v/i
/+D/3v/e/97/3v/e/97/3//g/+D/4P/g/9//3P/c/93/3f/d/93/3f/d/9v/2//b/9v/
2//b/9v/2//b/9n/2f/a/9r/2f/Z/9n/2//b/9v/2v/a/9r/2v/a/9f/1//X/9j/2P/Y
/9j/2P/Y/9j/2P/Y/9j/2P/X/9f/1//X/9f/1//Z/9j/2P/Z/9f/1//X/9f/1//X/9n/
2v/Z/9j/1//W/9n/2f/Y/9j/1v/W/9b/1v/W/9b/1f/V/9f/2P/Y/9n/2f/Y/9j/2v/Z
/9v/2//c/9//4P/g/+D/4v/i/+L/4v/k/+X/5f/k/+P/4v/g/+D/4v/h/+H/4v/g/97/
3v/d/9v/2P/X/9X/1f/V/9b/2P/Y/9j/2P/Y/9j/2P/Y/9j/1//X/9b/1v/W/9b/1v/W
/9b/1//X/9f/1//X/9j/2P/a/97/5P/r//b/BgAWACkAQABdAHgAiQCbAMUA/AA4AXgB
rQHJAcUBpwF0ASgBwwBIANT/gP9R/1P/Yv9j/2v/ef+C/4z/mP+l/7T/wv/J/9H/2P/c
/93/3P/e/93/3v/g/+H/5P/n/+j/6v/q/+v/6v/r/+z/7f/t/+3/7v/v//P/8//y//L/
8f/x//P/9P/0//T/9v/2//b/9//3//j/+f/5//v/+//6//v/+//8//7//v8BAAIAAwAE
AAQABAAHAAgACAAIAAkACgAMAA4ADwAQABEAEgAVABcAFwAYABoAHQAfACAAIgAkACYA
KQApACsALQAwADQAOAA6AD0AQABDAEYASgBNAE8AUwBYAFsAXgBhAGYAaABsAHAAdAB4
AHoAfgCBAIQAhwCJAIsAjQCNAI4AjgCOAI8AjwCOAIsAigCJAIcAhgCEAIIAfgB8AHgA
dQBwAGwAZwBjAFwAVABNAEUAPgA5ADMALQAmAB8AGQATAA0ABwACAP3/+v/6//f/8v/w
/+3/7P/o/+f/5P/j/+H/4f/f/9//3f/c/9n/2P/Y/9f/1v/V/9X/1f/W/9X/1f/U/9L/
0v/S/9L/0v/S/9H/0f/S/9P/1P/V/9j/2P/Y/9n/2//b/9v/2//e/97/3//h/+T/5f/l
/+X/5f/m/+b/5//l/+b/5//o/+j/6P/o/+j/6f/q/+r/6v/o/+j/6P/o/+j/6P/o/+j/
6P/o/+j/5//k/+T/5P/j/+X/5f/l/+T/5P/k/+T/4v/i/+L/4v/i/+H/4P/g/+D/4P/g
/+D/3//e/97/3//f/9v/2//b/9v/2//b/9v/2//b/9v/2//b/9v/2f/Z/9r/2v/Z/9n/
2f/b/9v/2//a/9r/2v/a/9r/2f/Z/9n/2v/Y/9j/2P/Y/9j/2P/Y/9j/2P/Y/9f/1//Z
/9n/2f/Z/9f/1v/X/9j/2f/a/9n/2f/Y/9j/2P/Y/9j/2P/Y/9j/1//X/9f/2P/Y/9n/
2f/Y/9j/2v/b/93/3f/e/+H/4v/i/+L/4v/i/+L/4v/k/+X/5f/k/+P/4v/g/+D/4P/f
/9//4P/i/+D/4P/f/93/2v/Z/9f/2P/X/9f/2P/Y/9j/2P/Y/9j/2P/Y/9j/2f/Z/9j/
2P/Y/9j/2P/Y/9j/2f/Z/9n/2//b/9z/3P/a/97/5P/v//z/DAAaACsAQgBjAHwAiwCf
AMcA/AA4AXYBqwHFAcEBowFwASQBuwA6AMD/Zv85/0H/Vv9Z/2X/ef+C/4r/lv+j/7L/
wP/J/8//2P/c/9v/3v/i/+H/4P/k/+X/5v/p/+n/6v/p/+n/7P/t/+7/7//v/+//8P/x
//P/8//y//L/8//z//X/9v/0//T/9v/2//j/+f/5//r/+//7//3//f/+//////8AAP7/
/v8BAAIAAwAEAAQABAAHAAgACAAIAAkACgAMAA4AEQASABMAFAAVABcAFwAYABwAHwAh
ACIAIgAkACYAKQArAC0ALwAyADQAOAA6AD0APgBBAEQASABLAE0AUQBWAFkAXABfAGQA
ZABoAGwAcAB2AHgAfAB/AIIAhQCHAIkAiQCJAIoAigCKAIsAiwCKAIkAiACHAIUAggCA
AH4AegB4AHQAcQBsAGgAYwBfAFgAUgBLAEMAPAA3ADEAKwAkAB0AFwARAAsACQAEAP//
/P/4//X/8P/u/+3/7P/o/+f/5P/j/+H/4f/f/9//3f/c/9v/2v/a/9n/2P/X/9f/1//W
/9X/1f/U/9T/1P/U/9T/1v/W/9X/1f/V/9X/1f/V/9b/1v/W/9f/2//b/9v/2//c/9z/
3f/f/+D/4f/h/+H/4//k/+T/5f/l/+b/5//o/+j/6P/o/+j/6f/q/+r/6v/o/+j/6P/o
/+b/5v/m/+b/5v/m/+b/5f/m/+b/5v/l/+P/4//j/+L/4P/g/+D/3v/g/+D/4P/g/9//
3v/e/97/3v/e/97/3f/c/9z/3f/d/9v/2//b/9v/3f/d/93/3f/c/9v/2v/Z/9n/1//X
/9j/2P/X/9f/1//X/9f/1//W/9b/1v/W/9b/1//X/9f/2P/Y/9j/2P/Y/9b/1v/W/9b/
1v/W/9X/1f/V/9X/1f/V/9X/1P/U/9X/1f/V/9X/0//U/9L/0v/S/9L/1f/V/9T/1P/U
/9T/1P/U/9L/0v/R/9H/0//U/9T/1f/V/9T/1P/W/9n/2//b/9z/3f/e/97/3v/g/+D/
4P/g/97/3//f/97/2//a/9j/2P/a/9n/2f/a/9j/1v/W/9X/1v/U/9T/0//Q/8//z//Q
/9D/0P/Q/9D/0P/Q/9D/0P/R/9H/0P/Q/9D/0P/Q/9D/zv/P/8//z//R/9H/0v/S/9j/
4P/q//n/CgAcADIAUQBsAHsAkAC9AAEBSwGeAegBGgIvAicCAQK/AWgB6gBRAMz/gv9s
/3H/df94/3//h/+P/5j/ov+w/7f/vv/K/8//z//S/9b/1//Y/9j/2f/c/9z/2//c/93/
3v/g/+D/4f/k/+X/5v/n/+X/5f/m/+f/6f/p/+j/6P/p/+n/6//s/+r/6v/s/+z/7v/v
/+//8P/z//P/9f/1//T/9f/1//b/9v/2//n/+v/9//7//v/+////AAAAAAAAAwAEAAYA
CAAJAAoACwAMAA0ADwAPABAAEgAVABcAGAAcAB4AIAAjACcAKQArAC4AMAA0ADYAOQA6
AD0AQABEAEkASwBPAFQAVQBYAFsAYABkAGgAbABwAHQAdgB6AH0AgACDAIUAhwCIAIcA
hwCGAIQAhQCFAIQAgwCCAIEAfwB+AHwAegB2AHIAbgBrAGYAXgBZAFUATgBGAD8ANwAw
ACsAJQAfABgAEwANAAcAAQD///r/9f/y//D/7f/o/+b/5P/k/+H/4f/i/+H/3//f/93/
3f/b/9r/2f/Y/9j/1//W/9X/1f/V/9b/1f/V/9T/0v/S/9L/0v/Q/9D/z//P/8//z//P
/8//zv/O/87/z//T/9P/0//T/9P/0v/S/9P/1P/V/9X/1f/X/9j/2P/Z/9j/2P/Y/9j/
2P/Y/9j/2P/Z/9r/2v/a/9r/2v/a/9r/3P/c/9z/3P/c/9z/3P/b/9z/3P/c/9v/2//b
/9v/2v/a/9r/2v/Y/9j/2P/Y/9j/2f/Y/9j/2P/Y/9j/2P/X/9T/1P/V/9X/1f/V/9X/
1f/T/9P/0//T/9X/1f/V/9X/1f/T/9P/1P/S/9H/0f/R/9H/0f/R/9D/0v/S/9L/0v/P
/8//z//Q/9H/0v/T/9T/0v/S/9L/0v/S/9L/0f/R/8//z//P/8//z//S/9D/0P/Q/9D/
0f/R/9D/0P/S/9L/0v/S/9D/0P/P/8//0f/S/9L/0//R/9D/0P/S/9X/1//X/9j/2//c
/9z/3P/c/9z/3P/c/97/3//f/97/2//a/9j/2P/Y/9f/1//Y/9j/1v/W/9X/1P/S/9L/
0f/Q/8//z//Q/9L/0v/S/9L/0P/Q/9D/0P/R/9H/0P/Q/9L/0v/S/9L/0v/T/9P/0//R
/9H/0v/S/9L/1P/Y/+H/7v/8/wwAHwA2AFUAcgCDAJUAwQD+AEABiAHJAe8B9QHhAbQB
agEDAYYACACi/2X/W/9m/2n/bf95/4L/iv+W/6P/sP+6/8H/y//S/9b/1//Y/9j/2f/a
/9z/3f/e/9//4P/i/+L/4//k/+X/5v/n/+f/5//o/+n/6//r/+r/6v/t/+3/7//w/+7/
7v/w//D/8P/x//H/8v/z//P/9f/1//j/+f/5//r/+P/4//v//P/9//7//v/+////AAAA
AAAAAgAEAAcACgALAAwADQAOAA8AEQARABIAFAAXABkAGgAdACAAIwAnACcAKQArAC4A
MAA0ADYAOQA6AD0AQABEAEUARwBLAFAAVABYAFwAYgBkAGgAbABwAHIAdAB4AHsAgACD
AIUAhwCJAIkAigCKAIgAiQCJAIgAhwCGAIUAgwCEAIIAgAB8AHoAdgBzAG4AaABjAF8A
WABSAEsAQwA8ADcAMQArACQAHQAXABEACwAFAAAA+//4//b/8//u/+z/6f/o/+T/4//k
/+P/4f/h/97/3f/a/9j/2f/Y/9j/1//W/9X/1f/V/9L/0f/R/9D/0v/S/9L/0v/S/9L/
0f/R/9H/0f/R/9H/1P/U/9T/1f/Z/9n/2f/Z/9j/2P/Z/9v/3v/f/9//3//f/+D/4P/h
/+H/4v/j/+T/5P/k/+T/5P/k/+T/4//i/+T/5P/k/+T/5v/m/+b/5v/k/+T/5P/j/+L/
4v/i/+H/4f/h/+H/4P/g/+D/4P/e/9z/3P/c/9z/3f/c/9z/3P/c/9z/3P/b/9r/2v/b
/9v/2//b/9v/2//Z/9n/2f/Z/9f/1//X/9f/2f/X/9f/2P/Y/9f/1//X/9n/2f/Z/9j/
2P/Y/9j/2P/V/9X/1f/W/9b/1v/W/9b/1P/U/9T/1P/W/9b/1f/V/9X/1f/W/9T/1P/U
/9T/1f/V/9T/1P/W/9b/1v/W/9b/1v/V/9X/0//U/9T/1f/V/9T/1P/W/9f/2f/Z/9r/
3f/e/97/3v/i/+L/4v/i/+L/4//j/+L/4f/g/97/3v/e/93/3f/e/97/3P/c/9v/2v/Y
/9j/1//Y/9f/1//Y/9j/2P/Y/9j/1v/W/9b/1v/X/9f/1v/W/9j/2P/Y/9j/1v/X/9f/
1//X/9f/2P/Y/9r/2v/e/+n/9v8EABQAIQA2AFEAbgB/AJEAswDeABABSgGDAaUBpQGN
AWABIAHFAE4Azv9u/zX/K/9G/1X/Wf9n/3T/fv+M/5f/pP+0/8P/z//S/9T/2f/c/9z/
3f/c/+D/4//i/+P/5P/m/+b/5//m/+f/6P/p/+v/6//s/+3/7//v/+7/7v/v/+//8f/y
//L/8v/0//T/9P/1//X/9v/3//f/+f/5//r/+//7//z//P/8////AAD//wAAAAAAAAUA
BgAGAAYABQAGAAgACgANAA4ADwAQABMAFQAVABYAFgAZABsAHAAeACAAIgAlACgAKwAu
ADIAMwA2ADcAOQA6AD0AQABEAEcASQBNAFIAVQBYAFsAYABiAGYAagBuAHQAdgB6AH0A
fwCBAIIAgwCFAIUAhgCGAIYAhwCHAIYAhQCEAIMAgQCAAH4AfAB4AHYAcgBvAGoAZABf
AFsAVABOAEcAPwA4ADMALQAnACAAGwAVAA8ACQAHAAIA/f/6//b/8//u/+z/6f/o/+T/
4//i/+H/3//f/93/3f/b/9r/2//a/9r/2f/W/9X/1f/V/9T/0//T/9L/1P/U/9T/1P/U
/9T/0//T/9P/0//T/9P/1v/W/9b/1//Z/9n/2f/Z/9r/2v/b/93/3v/f/9//3//h/+L/
4v/j/+P/5P/l/+b/5P/k/+T/5P/n/+j/6P/o/+j/6P/o/+j/5v/m/+b/5v/k/+T/5P/j
/+L/4v/i/+H/4//j/+P/4v/g/+D/4P/e/+D/4P/g/+D/3f/c/9z/3P/c/9z/3P/b/9z/
3P/d/93/2f/Z/9n/2f/Z/9n/2f/Z/9n/2f/Z/9n/2f/X/9f/2P/Y/9f/1//X/9n/2f/Z
/9j/1v/W/9b/1v/V/9X/1f/W/9b/1v/W/9b/2P/Y/9j/2P/Y/9j/1//X/9X/1f/V/9f/
2P/W/9b/1v/W/9f/1//W/9b/1v/W/9b/1v/W/9b/1f/V/9f/2P/Y/9n/2f/Y/9j/2v/d
/9//3//g/+L/4v/h/+D/5P/k/+T/5P/i/+P/4//i/+H/4P/e/97/3v/d/93/3v/e/9z/
3P/b/9r/2P/Y/9f/1v/V/9X/1v/W/9b/1v/W/9b/1v/W/9b/1//X/9b/1v/W/9b/1v/W
/9j/2f/Z/9n/1//X/9j/2P/c/+L/6v/3/wQAGAAwAEsAaAB7AIwArwDnACkBcgG+AfoB
EwIPAvUBvwFqAfoAbQDk/4b/Yv9p/3H/dP99/4f/jf+U/57/rP+3/8D/yP/P/9X/2P/a
/9v/3P/a/9v/3v/g/+H/4v/l/+T/5v/m/+f/5v/n/+j/6f/r/+v/7P/t/+//7//u/+7/
7v/t/+7/7v/v//D/8//0//T/9f/1//b/9//3//n/+f/6//v/+//8//r/+v/9//7/AQAC
AAIAAgAFAAYABgAGAAUABgAIAAoADQAOAA8AEAATABUAFQAWABYAGQAbABwAIAAiACQA
JwApAA==
         </WaveFormData>
      </LeadData>
      <LeadData>
         <LeadByteCountTotal>10000</LeadByteCountTotal>
         <LeadTimeOffset>0</LeadTimeOffset>
         <LeadSampleCountTotal>5000</LeadSampleCountTotal>
         <LeadAmplitudeUnitsPerBit>4.88</LeadAmplitudeUnitsPerBit>
         <LeadAmplitudeUnits>��V</LeadAmplitudeUnits>
         <LeadHighLimit>2147483647</LeadHighLimit>
         <LeadLowLimit>268435456</LeadLowLimit>
         <LeadID>V5</LeadID>
         <LeadOffsetFirstSample>0</LeadOffsetFirstSample>
         <FirstSampleBaseline>0</FirstSampleBaseline>
         <LeadSampleSize>2</LeadSampleSize>
         <LeadOff>FALSE</LeadOff>
         <BaselineSway>FALSE</BaselineSway>
         <ExcessiveACNoise>FALSE</ExcessiveACNoise>
         <MuscleNoise>FALSE</MuscleNoise>
         <LeadDataCRC32>1028299625</LeadDataCRC32>
         <WaveFormData>
3P/c/9z/3P/e/97/3v/e/97/3v/e/97/4P/g/+D/4f/d/9//4//g/+D/5P/n/+r/9v8I
AB0ANgBdAJIAzQAQAV0BoQHQAe4B9gHkAcABigE+AeUAjwBCAAwA9P/i/9X/0P/N/8r/
zP/R/9P/1//d/+L/4//l/+b/5v/j/+P/4//j/+P/4//j/+P/5P/k/+T/5P/l/+X/5f/l
/+X/5v/m/+b/5//o/+j/6P/o/+n/6f/n/+f/6P/p/+v/6//r/+v/6//s/+z/7P/s/+3/
7v/u/+7/7v/v/+//7//w//D/8P/x//L/8//0//X/9v/2//b/9v/2//b/+P/5//r/+//7
//7///8AAAIAAwADAAQABQAGAAgACQAKAAoADQANAA4AEgATABYAGAAYABkAHAAeACIA
JQAnACoALAAuADAAMwA0ADYAOQA7AD8AQgBEAEYARABEAEUARwBIAEgASQBJAEcARwBI
AEgASABIAEYARQBCAEEAQAA/ADwAOgA2ADMALgAsACgAIwAgAB0AGQAUAA8ACwAFAAMA
AwD+//r/+P/1//L/7//s/+7/7P/q/+j/6P/n/+f/5v/k/+P/4//i/+L/4v/h/+D/3//f
/9//3v/e/93/3P/c/9v/2//a/9r/3P/b/9v/2//b/9v/2//b/9v/2//b/93/3f/d/93/
3v/f/+D/4v/j/+P/5P/k/+T/4//j/+P/5f/n/+f/5//o/+n/6f/p/+n/6f/p/+n/6f/s
/+z/7P/s/+r/6v/r/+v/6f/p/+n/6P/q/+r/6v/o/+b/5//n/+b/6P/o/+j/6P/k/+T/
5P/k/+T/5P/k/+P/4//j/+P/4//l/+T/5P/k/+H/4f/i/+L/4P/g/+H/4f/h/+H/4f/h
/+H/4P/g/+D/4P/g/9//3//f/9//3//e/97/3//f/9//3v/e/97/3v/f/9//3//f/9//
3//f/9//3v/e/97/3v/e/97/3f/d/93/3f/d/93/2//c/9r/2v/a/9r/2//c/93/3v/e
/97/3v/e/9z/2//a/9r/3f/d/97/3//d/93/3f/d/93/3//f/+D/4v/j/+P/4//l/+X/
5f/l/+X/5v/m/+b/5f/k/+T/5P/k/+T/5f/l/+X/4//j/+L/4//i/+L/4f/g/+D/3v/e
/93/3f/c/9z/3P/c/9z/3P/c/9z/3P/c/9z/3P/c/9z/2v/a/9r/2v/c/9z/3P/d/9v/
2//d/97/3P/c/9//4v/m//T/BwAaADEAVACJAMoAFQFpAbYB7AEMAh4CFgL4AcoBhwEv
AdoAjABKACAABQD0/+f/3P/U/9P/1//Z/9v/3v/h/+H/4v/g/9//3//d/9v/2//d/9//
3f/e/97/3v/e/9//3//f/9//3//g/+D/4P/h/+L/4v/i/+L/4//j/+H/4f/i/+P/5f/l
/+X/5f/l/+b/5v/m/+T/5f/m/+b/6P/o/+n/6f/r/+z/7P/s/+z/7P/s/+z/7f/u/+7/
7v/w//D/8P/y//H/8v/z//P/9P/1//b/+P/5//n/+v/7//7/AAABAAIAAgAFAAUABgAG
AAcACgAMAA4ADwASABQAGAAbAB0AIAAgACIAJAAnACoALAAvADEANQA4ADoAPAA8ADwA
PQA/AEIAQgBDAEMARQBFAEYARgBEAEQAQgBBAEIAQQBAAD8APgA8ADgANQAwAC4AKgAl
ACAAHQAZABQAEQANAAcABQABAPz/+P/2//f/9P/x/+7/7v/s/+r/6P/m/+X/5f/k/+L/
4f/h/+D/4P/g/9//3v/f/9//3//e/97/3f/c/9z/2//b/9r/2v/a/9n/2f/Z/9n/2f/Z
/9n/1//X/9f/2f/X/9f/1//Y/9r/2v/b/9v/3P/c/9v/2v/b/9v/2//d/93/3f/d/97/
3//f/9//3//h/+H/4f/h/+L/4v/i/+L/4v/i/+P/4//l/+X/5f/k/+T/5P/k/+L/4v/j
/+P/4v/i/+L/4v/i/+L/4v/i/+L/4P/g/+D/3//h/+H/4f/h/9//3v/e/97/3f/d/97/
3v/c/9z/3f/d/93/3f/d/93/3f/c/9z/3P/c/9z/2//b/93/3f/d/9z/2v/b/9v/2//c
/9z/3P/c/9v/2//b/9v/2//b/9v/2//a/9r/2v/a/9z/3P/b/9v/2f/Z/9n/2f/b/9v/
2//b/9v/2//a/9r/3P/c/9z/3P/a/9r/2v/a/9r/2v/a/9r/3P/b/9r/2v/Z/9n/2v/b
/9v/2//b/9v/2//d/93/3v/g/+H/4f/h/+X/5f/l/+X/4//k/+T/5P/l/+T/5P/k/+L/
4v/j/+P/5f/j/+P/4v/f/97/3v/d/97/3v/c/9z/2//b/9r/2v/a/9r/2v/a/9r/2v/a
/9r/2v/a/9r/2v/a/9r/2v/a/9r/2v/a/9v/2//b/9v/3v/c/9j/2f/e/+T/8P8HACAA
NQBaAJMA2AAjAXkByAH4ARgCJgIeAgACzgGFASsB2ACMAEwAIgAHAPT/5//e/9j/1//X
/9n/3f/g/+H/3//e/97/3f/f/9//3//h/9//3f/d/97/3v/e/97/3//f/9//4f/h/+L/
4v/g/+H/4v/i/+T/5P/l/+X/5f/l/+b/5//l/+X/5f/l/+X/5v/m/+b/6P/p/+r/6v/q
/+r/6//r/+v/7P/s/+z/7P/s/+z/7P/t/+7/7v/u//D/8P/w//L/8//0//X/9f/4//n/
+v/8//v/+//8//3//P/+////AAAEAAcABwAIAAoACwAOABAAEgATABYAGAAaAB0AHwAi
ACIAJAAmACkALQAwADQANwA5ADwAPgBAAEAAQABBAEMARgBGAEcARwBJAEkASgBKAEwA
TABKAEkASABHAEYARQBCAEAAPAA5ADYANAAwACsAJAAhAB0AGAAVABEACwAJAAcAAgD+
//z/+//4//X/8v/y//D/7v/s/+r/6f/p/+j/5v/l/+X/5P/k/+T/4//i/+P/4//j/+L/
4v/h/+D/4P/g/9//3f/c/97/3f/d/93/2//b/9v/2//d/93/3f/f/93/3f/d/97/3P/c
/93/3f/f/+D/4P/g/+P/4//j/+X/5f/l/+X/5v/m/+X/5P/j/+X/5f/l/+X/6P/o/+j/
6P/q/+r/6//r/+v/6//r/+r/6P/o/+j/5v/m/+f/5//m/+f/6P/p/+r/5v/m/+b/5v/m
/+b/5v/l/+f/5//n/+f/5v/k/+P/4v/j/+P/5P/k/+P/5P/m/+f/5f/l/+X/5f/j/+L/
4v/i/+L/4v/h/+H/4//j/+P/4v/g/+H/4f/h/+L/4v/i/+L/4//j/+P/4//h/+H/4f/h
/+D/4P/g/+D/4v/i/+H/4f/h/+H/4f/h/+X/4//j/+L/4v/i/+L/4v/g/+D/4P/g/+D/
4P/g/+D/4v/h/+D/4P/h/+H/4v/j/+H/4f/h/+H/4//l/+X/5v/o/+n/6f/p/+3/7f/t
/+3/6//s/+z/7P/r/+r/6v/q/+r/6v/r/+v/6//p/+n/6P/n/+b/5v/l/+L/4v/g/+D/
4//j/+L/4v/k/+T/5P/k/+P/4v/h/+D/4f/i/+P/5P/i/+L/4v/i/+T/5P/k/+X/4//l
/+n/6P/o/+j/6//0/wQAGAAxAE4AdwC0APMANgGFAccB5gH2AfQB2AGqAWoBGAG/AG0A
LgAGAPD/4P/X/9D/zf/M/87/0//b/+P/5//o/+f/5//o/+b/5//n/+n/5//l/+f/6f/p
/+r/6v/q/+r/6//r/+v/6f/p/+r/6v/q/+v/7P/s/+z/7P/t/+3/7//v//D/8f/x//H/
8f/x//D/8P/v/+7/8P/x//L/8v/0//T/9f/1//f/+P/4//j/+P/4//j/+P/7//z//P/8
//z//P/8//7///8AAAEAAQAEAAUABgAIAAsACwAMAA0ADQAOAA4ADgAQABMAEwAUABgA
GQAcAB4AIAAhACQAJgAoACsALQAwADQANgA4ADsAPgBAAEMARQBFAEgASgBMAEwATABN
AE8AUABQAFEAUQBPAE8AUABQAE4ATgBMAEsASgBJAEgARwBCAEAAPAA5ADIAMAAsACcA
IgAfABsAFgATAA8ACQAHAAUAAAD8//r/+//4//X/8v/y//D/7v/s/+z/6//r/+r/6P/n
/+f/5v/k/+T/4//i/+H/4f/h/+D/4v/h/+D/4P/j/+P/4v/i/+L/4f/h/+H/4f/h/+H/
4f/h/+H/4f/j/+X/5f/l/+b/5P/k/+X/5f/n/+j/6P/o/+n/6f/p/+v/7f/t/+3/7v/v
/+//7//v/+3/7f/t/+3/7v/u/+7/7v/s/+z/7f/t/+7/7//w//D/7v/u/+7/7P/s/+3/
7f/s/+z/7P/s/+z/6v/q/+r/6v/o/+j/6P/n/+f/5//n/+f/5//m/+b/5v/l/+X/5v/m
/+T/5P/l/+X/5//n/+f/5//l/+T/5P/k/+T/5P/j/+P/5f/l/+X/5P/k/+X/5f/l/+T/
5P/k/+T/4//j/+P/4//l/+X/5f/l/+T/5P/k/+T/5P/k/+P/4//j/+H/4//l/+T/4v/i
/+L/4v/k/+T/5P/k/+T/5P/k/+T/5P/j/+L/4v/h/+H/4v/j/+X/5f/l/+X/4//l/+X/
5v/q/+v/6//r/+v/6//r/+v/6//s/+z/7P/p/+j/6P/o/+n/6v/s/+3/7f/r/+v/6v/n
/+b/5v/l/+L/4v/g/+D/4//j/+L/4v/i/+L/4v/i/+T/5P/k/+T/4v/i/+L/4v/k/+T/
5P/k/+T/5P/k/+X/5f/l/+X/5P/m/+j/6f/w/wAAFgAvAE4AewC6AP0ASAGZAdkB/AEO
AhAC+gHQAZQBQgHpAJUAUAAgAAQA8v/l/97/3f/a/9j/2//h/+X/5//o/+f/5f/m/+j/
6f/p/+f/5f/l/+H/4f/i/+T/5f/m/+b/5//n/+f/5//n/+j/6P/o/+n/6v/q/+r/6v/r
/+v/6//r/+z/7f/t/+3/7f/t/+3/7v/u/+7/7P/t/+7/7v/w//D/8f/x//P/9P/0//T/
9P/0//T/9P/3//j/+P/4//j/+P/4//r//f/+///////+////AAACAAMAAwAEAAUABAAG
AAcACAAMAA8ADwAQABIAEwAWABgAGgAbAB4AIAAiACUAJwAqAC4AMAAyADUANgA4ADsA
PQA/AEIARABGAEQARABFAEcASgBKAEsASwBJAEkASgBKAEoASgBIAEcARgBFAEQAQwA+
ADwAOAA1ADAALgAqACUAIAAdABkAFAARAA0ABwAFAAUAAAD8//r/+f/2//P/8P/w/+7/
7P/q/+z/6//r/+r/5v/l/+X/5P/k/+T/4//i/+P/4//j/+L/4P/f/97/3v/f/9//3v/e
/+D/3//f/9//3f/d/93/3f/f/9//3//h/+H/4f/h/+L/4P/g/+H/4f/k/+b/5//o/+f/
5//n/+n/5//n/+f/6P/r/+v/6//r/+v/6//r/+v/7P/s/+z/7P/s/+z/7f/t/+z/6//q
/+j/6f/q/+v/6v/o/+n/6f/o/+j/6P/o/+j/6P/o/+j/6P/o/+j/6P/n/+f/5//n/+f/
5f/k/+T/5P/l/+X/5v/m/+T/5P/l/+X/4//j/+P/4//j/+L/4v/i/+L/4v/h/+H/4//j
/+P/4v/g/+H/4f/h/+L/4v/i/+L/4f/h/+H/4f/h/+H/4f/h/+D/4P/g/+D/4P/g/9//
3//f/9//3//f/9//3//f/9//3//f/97/3v/e/97/3v/g/+D/4P/g/97/3v/e/97/4P/f
/97/3v/f/9//4P/h/+H/4f/h/+H/3//h/+H/4v/i/+P/4//j/+f/5//n/+f/5//o/+j/
6P/p/+j/6P/o/+j/6P/p/+n/5//l/+X/5P/l/+T/5P/j/+L/4v/g/+D/3//f/97/3v/g
/+D/4P/g/97/3v/e/97/3v/e/97/3v/e/97/3v/e/97/3v/e/9//3//f/9//4v/g/97/
4f/k/+b/9P8LACIANwBcAJcA3AAlAXkByAH+ARwCKAIcAv4B0AGJAS8B2gCKAE4AJgAJ
APT/6f/g/9z/2//b/9//4//k/+P/5f/k/+L/4f/h/+H/3//h/+X/4//h/+L/4v/i/+L/
4//j/+P/4f/h/+L/4v/k/+X/5v/m/+T/5P/l/+X/5//n/+j/6f/n/+f/5//n/+f/6P/o
/+j/6P/p/+r/6v/q/+r/6//r/+3/7v/u/+7/8P/w//D/8P/v//D/8P/w//L/8v/y//T/
8//0//X/9f/2//f/+P/6//v/+//8//3//v8AAAEAAgAEAAcABwAIAAoACwAOABAAEAAR
ABQAFgAYABsAHQAgACIAJAAmACkAKgAsAC8AMQA2ADoAPQBAAD4APgA/AEEAQwBEAEYA
RwBHAEcASABIAEgASABGAEUARgBFAEQAQwBAAD4AOgA3ADIAMAAsACcAIwAhAB4AGgAV
ABEACwAJAAcAAgD+//z/+f/2//P/8P/w/+7/7P/q/+r/6f/p/+j/6P/n/+f/5v/k/+T/
4//i/+H/4f/h/+D/4v/h/+D/4P/f/9//3v/e/93/2//a/9n/2f/Z/9n/2f/b/9v/2//d
/9v/2//b/9z/2v/a/9v/2//d/97/3v/e/+H/4f/h/+P/4f/h/+H/4v/j/+P/4//j/+P/
4//j/+P/5v/m/+b/5v/o/+j/6f/p/+f/5//n/+b/5v/m/+b/5P/k/+X/5f/k/+b/5v/m
/+b/4v/i/+L/4v/k/+T/5P/j/+P/4//j/+P/4f/g/+D/4P/h/+H/4v/i/97/3v/f/9//
3//f/9//3//f/97/3v/e/+D/4P/f/9//3//f/9//3v/e/9//3//f/9z/3P/c/9z/3//f
/9//3//f/9//3//f/9z/3P/c/9z/3v/e/93/3f/d/93/3f/d/93/3f/d/93/3f/d/97/
4v/h/+D/3//e/97/3v/e/97/3P/c/9z/3P/e/93/3P/c/93/3f/e/9//3//f/9//3//f
/+H/4f/i/+T/5f/l/+X/5//n/+f/5//p/+r/6v/q/+f/5v/m/+b/6P/o/+n/6f/n/+X/
5f/k/+H/4P/g/9//3//g/9//4P/f/9//3v/e/97/3v/e/97/3v/e/97/3v/e/97/3v/e
/97/3v/e/97/3v/e/97/3//h/+P/4//g/9z/3v/j/+r/9P8IACEAPABhAJgA3QAkAXMB
vQHuAQgCEAL+AdgBoAFUAf0ApQBYACIAAgDs/9//2P/R/87/zv/T/9n/3//j/+T/5f/n
/+T/4v/j/+H/4f/h/+P/5f/l/+X/5v/m/+b/5v/n/+f/5//n/+f/6P/o/+j/6f/q/+r/
6P/o/+n/6f/p/+n/6v/r/+3/7f/t/+3/7f/u/+7/7v/s/+3/7v/u//D/8P/x//H/8f/y
//L/8v/0//T/9P/0//X/9v/2//b/+v/6//r//P/7//z//f/9//7///8AAAIABQAFAAYA
BwAGAAgACQAKAA4AEQARABIAFgAXABoAHAAcAB0AIAAiACQAJwApACwALgAwADIANQA6
ADwAPwBBAEEARABGAEgASgBKAEsATQBOAE4ATwBPAE0ATQBOAE4AUABQAE4ATQBKAEkA
SABHAEQAQgA+ADsANgA0ADAAKwAmACMAHwAaABcAEwANAAsABwACAP7//P/9//r/9//0
//L/8P/u/+z/6v/p/+n/6P/m/+X/5f/k/+L/4v/h/+D/4f/h/+H/4P/g/9//3v/e/93/
3f/c/9z/3v/d/93/3f/f/9//3//f/9//3//f/+H/4//j/+P/5P/m/+b/5//n/+n/6v/q
/+r/6//r/+v/7f/t/+3/7f/u/+3/7f/t/+3/7//v/+//7//u/+7/7v/u/+7/7v/v/+//
7//v/+//7v/s/+z/7P/q/+v/7f/u/+7/7P/s/+z/7P/q/+r/6v/q/+r/6v/q/+n/6f/p
/+n/6f/p/+j/6P/o/+f/5//o/+j/5v/m/+f/5//n/+f/5//n/+X/5P/k/+T/5v/m/+X/
5f/n/+f/5//m/+T/5f/l/+X/5P/k/+T/5P/j/+P/4//j/+X/5f/l/+X/5v/m/+b/5v/m
/+b/5f/l/+H/5P/m/+b/5v/m/+j/6P/o/+j/5v/m/+b/5v/k/+P/4v/i/+X/5f/m/+f/
5f/l/+X/5f/n/+n/6f/q/+r/6//r/+v/7f/t/+3/7f/t/+7/7v/u/+//7v/u/+7/7v/u
/+//7//v/+3/7f/s/+n/6P/o/+f/6P/o/+b/5v/n/+f/5v/m/+T/5P/k/+T/5v/m/+b/
5v/k/+T/5P/k/+b/5v/m/+b/5v/m/+b/5//l/+f/6f/o/+b/6v/t//D/+v8QACkARABt
AKIA3wAmAXMBtwHmAQACCAL4AdIBmgFMAe8AlwBOAB4AAADo/9//3P/T/9D/1P/X/9v/
4f/l/+b/6//r/+j/6v/t/+n/5//r/+v/6//r/+r/6v/p/+j/6f/r/+z/7f/r/+v/7P/s
/+z/7f/u/+7/7v/u/+//7//v/+//8P/x//H/8f/x//H/8f/y//L/8v/y//P/9P/0//L/
8v/z//P/9//4//j/+P/4//j/+P/4//v//P/8//z//v/+//7/AAD//wAAAQABAAIAAwAE
AAYABwAHAAgACQAKAAwADQAOABAAEwATABQAFgAXABoAHAAeAB8AIgAkACYAKQArAC4A
LgAwADIANQA4ADoAPQA/AEEARABGAEgASABIAEkASwBMAEwATQBNAEsASwBMAEwATABM
AEoASQBGAEUARABDAEEAQAA9ADsANAAyAC4AKQAmACMAHwAaABUAEQALAAkABwACAP7/
/P/7//j/9f/y//T/8v/w/+7/7P/r/+v/6v/o/+f/5//m/+T/5P/j/+L/4f/h/+H/4P/i
/+H/4P/g/9//3//e/97/4P/f/9//3//f/9//3//f/9//3//f/+H/4//j/+P/5P/k/+T/
5f/l/+f/6P/o/+j/6f/p/+n/6//t/+3/7f/u/+3/7f/t/+3/7//v/+//7//u/+7/7v/u
/+z/7P/t/+3/7f/t/+3/7P/s/+z/7P/q/+r/6//r/+r/6v/q/+r/6v/q/+r/6v/q/+n/
6P/n/+X/5f/l/+X/5f/n/+b/5v/m/+P/4//k/+T/4//k/+b/5//m/+X/5P/j/+X/5P/k
/+T/4v/i/+H/4f/h/+H/4f/g/+D/4f/h/+H/4v/i/+L/4v/j/+P/4//j/+H/4f/h/+H/
4P/g/+D/4P/g/+D/3//f/9//3//f/9//4f/h/+H/3f/e/97/3v/e/97/3v/e/97/3v/e
/97/3v/e/97/3f/c/9z/3f/d/97/3//d/93/3f/d/97/4f/i/+T/5v/n/+f/5//o/+f/
5v/l/+X/5v/m/+b/5f/k/+T/5P/k/+T/5f/l/+P/4f/h/+D/4f/g/+D/3//e/97/3P/c
/9v/2//a/9r/3P/c/9z/3P/c/9z/3P/c/9r/2v/a/9r/2v/a/9r/2v/a/9r/2v/b/9//
3f/b/9z/3v/k/+///v8SACgARQB2ALcA/gBPAaAB3QEFAhoCFgIAAt4BpAFOAfQApQBh
AC4AEAD6/+r/3//a/9f/1v/Y/9n/3f/j/+H/3P/f/+H/4P/g/9//3f/f/9//3//d/93/
3//g/+D/4P/g/+H/4f/h/9//3//g/+D/4v/j/+T/5P/i/+L/4//j/+H/4f/i/+P/4//j
/+P/4//k/+b/5//o/+b/5//o/+j/6P/o/+n/6f/r/+z/7P/s/+z/7P/s/+z/7f/u/+7/
7v/w//D/8P/y//H/8v/z//P/9P/1//b/+P/7//v//P/9//7/AAABAAIABgAJAAkACgAK
AAsADgAQABQAFQAYABoAGgAdAB8AIgAkACYAKAArAC4AMAAzADUANQA4ADoAPAA8ADwA
PQA/AD4APgA/AD8AQQBBAEIAQgBAAEAAPgA9ADwAOwA6ADkANAAyAC4AKwAmACQAIAAb
ABYAEwAPAAoABwADAP3/+//6//b/8//y//H/7v/r/+j/6v/o/+b/5P/m/+X/5f/k/+L/
4f/h/+D/4P/g/9//3v/d/93/3f/c/97/3f/c/9z/2//b/9r/2v/a/9n/2f/Z/9n/2f/Z
/9n/2P/X/9b/1//Y/9n/2v/c/9r/2v/b/9v/3f/e/97/3v/f/9//3//h/9//3//f/+D/
4f/h/+H/4f/h/+H/4f/h/+L/4v/i/+L/4v/i/+P/4//l/+X/5f/k/+L/4v/i/+D/4v/j
/+P/4v/i/+L/4v/i/+D/4P/g/+D/4P/g/+D/3//f/9//3//f/9//3v/e/97/3f/d/97/
3v/c/9z/3f/d/93/3f/d/93/2//a/9r/2v/a/9r/2f/Z/9n/2f/Z/9j/2v/b/9v/2//Y
/9j/2P/Y/9v/2//b/9v/2f/Z/9n/2f/a/9r/2v/a/9j/2P/X/9f/2f/a/9j/2P/Y/9j/
2P/Y/9j/2P/Y/9j/2P/Y/9j/1//W/9b/1//X/9j/2f/Z/9n/2f/Z/9v/3f/d/97/4P/h
/+H/4f/h/+H/4f/h/+P/5P/k/+T/4f/g/+D/4P/e/97/3//f/+H/3//f/97/3//e/97/
3f/a/9r/2P/Y/9n/2f/Y/9j/2P/Y/9j/2P/Y/9j/2P/Y/9j/2P/Y/9j/2P/Y/9j/2P/Y
/9j/2P/Z/9v/2f/Z/9j/1v/Y/9v/4v/s//7/FwAyAFMAhgDJABABYQGxAegBBgIUAg4C
7gG6AXIBHwHHAHgAOgASAPb/5f/c/9H/zv/O/9H/1f/X/9v/3v/f/9//4P/e/93/2//b
/93/3f/d/93/2//c/9z/3P/e/9//3//f/9//3//g/+D/3v/f/+D/4P/i/+L/4//j/+H/
4f/i/+P/5f/l/+X/5f/l/+b/5v/m/+b/5//o/+j/6P/o/+n/6f/r/+z/7P/s/+r/6v/q
/+r/7f/u/+7/7v/w//D/8P/y//P/9P/1//X/9P/1//b/+P/6//v//f////7/AAABAAIA
AgAFAAUABgAKAAsADgAQABAAEQAUABYAGQAdACAAJAAmACgAKgAtAC4AMAAzADUAOQA8
AD4AQABAAEAAQQBDAEIAQgBDAEMAQwBDAEQARABGAEYARABDAEIAQQBAAD8APAA6ADYA
MwAuACwAKAAjAB4AGwAXABIADwALAAUAAwD///r/9v/0//P/8P/t/+r/6P/m/+T/4v/j
/+P/5P/k/+H/3//e/9z/3P/c/9v/2v/Z/9n/2f/Y/9b/1f/U/9T/1v/X/9f/2P/Y/9f/
1//X/9f/1//X/9f/2f/Z/9n/2//b/9v/2//c/9z/3P/d/93/3//g/+D/4P/h/+H/4f/j
/+X/5f/l/+b/5f/l/+X/5f/l/+X/5f/l/+b/5v/m/+b/6P/o/+n/6f/n/+f/5//m/+b/
5v/m/+T/5P/l/+X/5P/i/+L/4v/i/+L/4v/i/+L/4P/g/+D/3//h/+H/4f/h/+H/4P/g
/+D/4f/h/+L/4v/e/97/3//f/9//3//f/9//4f/g/+D/4P/g/+D/3//f/+H/4f/h/+D/
3v/f/9//3//e/97/3v/e/+H/4f/h/+H/3//f/9//3//e/97/3v/e/97/3P/e/9z/3P/c
/9z/3v/e/97/3v/e/97/3v/e/97/3f/c/9z/3f/d/97/3//d/93/3f/d/93/3//f/+D/
4//l/+b/5//p/+n/6f/p/+n/6v/q/+r/6f/o/+j/6P/o/+j/6f/p/+n/5//n/+b/5f/k
/+T/4//i/+L/4P/g/+H/4f/g/+D/3v/e/97/3v/g/+D/4P/g/+L/4v/i/+L/4f/g/9//
3v/g/+D/4P/h/+H/4f/h/+L/4v/i/+f/6v/w/wIAFwAyAFcAiADDAAABSQGXAcwB6AH0
AewBzAGaAVQB+QCfAFIAGgD6/+j/2f/Q/8n/xv/K/8v/zf/X/+H/5P/j/+P/5P/k/+P/
4f/h/+P/5f/j/+P/5f/m/+b/5v/k/+X/5f/l/+X/5f/m/+b/5v/n/+j/6P/m/+b/5//n
/+j/6f/r/+3/6//r/+v/6//r/+z/7P/s/+7/7//w//D/7v/u/+//7//v//D/8P/w//L/
8v/y//L/8//0//T/9P/2//b/9v/4//n/+v/7//v//P/9//7/AAABAAEAAgADAAUACAAK
AAwADQAPAA4ADgAOAA8AEgAUABgAGQAcAB4AHgAhACMAJgAoACoALAAvADMANgA6AD0A
PAA+AD8AQABCAEIAQwBFAEQARABFAEUARwBHAEgASABGAEYARABDAEIAQQBAAD8APAA6
ADYAMwAuACwAKAAjACAAHQAZABQADwALAAUAAwADAP7/+v/4//X/8v/v/+z/7P/q/+j/
5v/m/+X/5f/k/+D/3//f/97/4P/g/9//3v/b/9v/2//a/9r/2f/Y/9j/2f/Z/9j/2P/a
/9n/2f/Z/9n/2f/Z/9n/2//b/9v/3f/b/9v/2//c/93/3v/g/+H/4f/i/+L/4v/j/+P/
4//l/+X/5f/l/+b/5f/l/+X/5f/m/+f/6P/p/+j/6P/o/+j/5v/m/+f/5//n/+f/5//m
/+T/5P/k/+L/5P/l/+X/5P/i/+L/4v/i/+L/4v/i/+L/4P/g/+D/3//f/9//3//f/+H/
4P/g/+D/3f/d/97/3v/c/9z/3f/d/93/3f/d/93/3f/c/9z/3P/c/9z/2//b/9v/2//b
/9r/2v/b/9v/2//a/9r/2v/a/9n/2f/Z/9n/2//b/9v/2//a/9r/2v/a/9j/2P/Z/9v/
2v/a/9r/2v/a/9z/3P/c/9z/2//a/9n/2P/a/9n/2P/Y/9v/2//c/93/2//b/9v/2//d
/9//3//g/+D/4f/h/+H/5f/l/+X/5f/j/+T/5P/k/+P/4v/i/+L/4v/i/+P/4//j/+H/
4f/g/9//3v/e/93/2v/a/9j/2P/Z/9n/2P/Y/9j/2P/Y/9j/2P/Y/9j/2P/Y/9j/2P/Y
/9r/2v/a/9r/2P/Y/9j/2f/b/93/2f/W/9j/4P/p//b/CAAgADkAYgCfAOIALQGAAcUB
7wEGAg4CAALcAaYBWgEAAakAYQAuAAwA9P/m/9v/0v/P/87/0P/T/9X/2f/d/97/3f/d
/9z/3P/Z/9n/2//b/9n/2f/b/9n/2v/a/9r/2v/b/9v/2//d/93/3v/e/9z/3f/e/97/
3P/c/93/3f/f/9//4P/h/+H/4f/h/+H/4f/i/+L/4v/i/+P/5P/k/+L/4v/j/+P/5f/m
/+b/5v/m/+b/5v/m/+f/6P/o/+j/6v/q/+r/7P/t/+7/7//v/+7/7//w//L/9f/1//b/
9//4/w==
         </WaveFormData>
      </LeadData>
      <LeadData>
         <LeadByteCountTotal>10000</LeadByteCountTotal>
         <LeadTimeOffset>0</LeadTimeOffset>
         <LeadSampleCountTotal>5000</LeadSampleCountTotal>
         <LeadAmplitudeUnitsPerBit>4.88</LeadAmplitudeUnitsPerBit>
         <LeadAmplitudeUnits>��V</LeadAmplitudeUnits>
         <LeadHighLimit>2147483647</LeadHighLimit>
         <LeadLowLimit>268435456</LeadLowLimit>
         <LeadID>V6</LeadID>
         <LeadOffsetFirstSample>0</LeadOffsetFirstSample>
         <FirstSampleBaseline>0</FirstSampleBaseline>
         <LeadSampleSize>2</LeadSampleSize>
         <LeadOff>FALSE</LeadOff>
         <BaselineSway>FALSE</BaselineSway>
         <ExcessiveACNoise>FALSE</ExcessiveACNoise>
         <MuscleNoise>FALSE</MuscleNoise>
         <LeadDataCRC32>1763808091</LeadDataCRC32>
         <WaveFormData>
2P/Y/9f/1//Y/9j/2P/Y/9j/1//X/9f/1//X/9j/2P/W/9f/1v/Q/8z/y//M/8z/z//Y
/+H/8f8IACcASABwAKIAzwDvAA0BHAEhASABGAEGAecAwwCXAG8AUAA2AB0ACgD+//T/
8P/s/+j/5v/o/+b/4//m/+f/4//g/+H/4//h/97/3f/h/+H/4P/g/9//4f/h/+H/4P/h
/+H/4f/i/+L/4//j/+P/4v/h/+D/3//d/93/3f/d/9//4P/g/+D/4v/i/+H/4f/i/+L/
4v/i/+L/4//l/+X/5//n/+f/5//p/+r/6v/q/+r/7P/s/+z/6v/r/+v/6//r/+v/6v/q
/+z/7P/t/+3/7P/t/+3/7v/v/+//8P/y//H/8f/x//L/8//2//n/+v/5//n/+//9//7/
//8AAAEABAAFAAYABwAHAAgACAAJAAsADQAPABEAEQASABIAEwARABIAEwATABMAFQAU
ABMAFAAUABQAEwAVABYAFgAWABQAEgAQAA8ADwAMAAoACQAIAAcABAADAP3//f/6//n/
+f/3//P/8v/y//L/8P/v/+//7f/s/+r/6v/p/+n/6f/o/+j/6f/p/+f/5//l/+X/5f/l
/+X/5f/m/+b/5f/k/+T/5P/k/+T/5v/m/+X/5f/n/+f/5//n/+b/5v/m/+b/5//n/+f/
6P/p/+v/7P/t/+v/7P/s/+z/6v/q/+r/6v/t/+3/7f/t/+//8P/w//D/7v/u/+7/7v/w
//H/8f/v/+3/7v/v/+//7v/u/+7/7v/u/+7/7v/u/+z/7P/s/+z/7v/u/+7/7v/s/+v/
6f/o/+n/6v/r/+z/7P/s/+z/7P/r/+v/6//p/+f/6P/o/+j/6P/o/+j/6P/o/+j/6f/p
/+v/6f/p/+r/6v/p/+n/6f/o/+j/5//l/+b/5//o/+n/5//n/+b/5v/p/+n/6f/p/+n/
6f/p/+n/6f/p/+j/6P/o/+j/6P/o/+j/6P/o/+n/6f/o/+b/5v/m/+b/6P/o/+j/6P/o
/+j/6P/o/+j/6P/n/+f/6f/q/+r/6v/p/+n/6P/o/+r/6//r/+v/7P/t/+3/7f/t/+7/
7v/t/+3/7v/u/+7/7P/s/+3/7f/v//D/8P/x/+//7v/t/+3/7//u/+3/7f/u/+7/7f/t
/+v/6v/p/+j/6P/o/+f/5//o/+j/5//n/+r/6v/q/+r/6P/n/+f/5//p/+n/6v/q/+j/
5//o/+j/5P/f/97/3v/f/+T/6//1/wQAGQA0AFYAgACxAOEABQEeATEBOAE4ATQBIwED
AeEAvQCUAHIAVwA+ACoAGAAMAAYABAD8//j/+v/5//b/9f/z//L/7//t/+v/6v/r/+3/
7P/s/+3/7f/t/+3/7f/s/+z/7f/u//D/7//v/+7/7f/v/+//7//v/+7/7f/s/+v/7f/u
/+7/7v/s/+z/6//r/+7/7v/u/+7/7P/t/+//7//v/+//7//v/+//8P/w//D/8P/y//L/
8v/w//H/8f/x//P/8//y//L/8v/y//P/8//z//P/8v/y//X/9f/2//j/+f/5//n/+v/4
//r//P/8//3//f///wEABAAFAAYABwAIAAkACgALAAoADAANAA8AEAARABIAEwAVABYA
FgAXABkAGgAbABsAGgAdAB0AHQAcABwAHAAbABsAHAAcABwAHQAcABsAGwAaABYAEwAR
ABAADwAMAAsACQAJAAYABQADAAEA/f/8//z//P/6//n/+//5//j/9v/4//f/9//3//X/
9P/0//P/8v/z//L/8//x//H/8f/x//D/8P/v/+7/8P/w//D/8P/u/+7/7f/t/+7/7//w
//H/8f/w/+//7v/v/+//7//w//D/8f/x//H/8f/y//L/8v/0//T/9P/0//T/8//y//H/
8//0//T/9P/2//b/9v/2//b/9//3//X/8//0//X/9f/2//b/9v/2//b/9v/2//b/+P/4
//j/+P/2//b/9v/2//b/9//3//j/9v/2//b/9v/4//j/+P/4//f/9//3//X/8//0//T/
9P/0//T/9P/0//b/9v/3//f/9f/z//P/9P/0//P/8//z//P/9P/0//P/8//z//P/8//0
//X/9f/2//X/9f/1//X/9//3//f/9//3//f/9v/2//b/9v/2//b/9P/0//T/9f/3//f/
9//3//f/9//3//b/+P/4//j/+P/3//b/9f/0//b/9v/2//b/+P/4//f/9//1//b/9v/2
//f/9//2//b/+P/5//n/+f/6//v/+//7//3//v/+//3//f/+//7//v/+//7//////wAA
AAD////////+//3//f/7//r/+f/5//r/+v/5//n/9v/2//b/9v/4//j/9//3//j/+P/3
//f/+P/4//j/+P/2//X/9f/1//X/9f/2//b/+P/3//j/+v/0/+v/6v/q/+v/8P/7/wkA
GAAtAEoAcACaAMsA+QAbATIBRQFMAUwBRgExAREB7QDJAKIAfgBhAEoANgAmABoAFAAO
AAoACAAIAAcAAgD9//3//v////3//f/8//v/+//6//r/+//7//3//f/9//z//f/9//3/
/v/8//3//f/9/////////////f/9//3//f/7//z//P/8//r/+v/5//n//P/8//z//P/8
//3///////////////////8AAAAAAAD+/wAAAAAAAAAAAQABAAEAAQABAAAAAAABAAIA
BAAFAAQABQAFAAYABAADAAMABAAHAAcABwAIAAgACgAMAAwADQANAA8AEQAQABEAEgAT
ABIAEwAUABUAFwAaABwAHwAgACEAIgAjACEAIgAiACMAIwAkACUAJQAoACsAKwArACoA
KgAqACkAKwAsACwALAArACgAJQAjACYAJAAjACMAHwAdABkAFwAVABUAEgARABAADQAI
AAYACAAIAAYABQADAAEAAAD+//7//f/9//3//P/8//3//f/7//v/+f/5//v/+//7//v/
+v/6//n/+P/2//b/9v/2//b/9v/1//X/9f/1//X/9f/2//b/9v/2//X/9f/1//b/9P/1
//X/9f/3//j/+P/4//j/+P/4//j/+f/5//n/+f/3//j/+P/4//b/9v/2//b/9v/3//f/
9f/3//j/+f/5//j/+P/4//j/9v/2//b/9v/2//b/9v/2//j/+P/4//j/9f/1//T/9P/y
//L/8v/y//T/9P/0//T/8//z//P/8f/x//L/8v/y//T/9P/0//T/8//y//L/8f/x/+//
7//w//D/7//v/+//7//w//D/7//v/+//7//v/+//7//u/+7/8f/x//H/8f/v/+//7//v
/+3/7f/s/+z/7P/s/+z/7P/s/+z/7P/t/+3/7f/v/+7/7P/s/+z/7P/q/+r/6v/q/+r/
6v/q/+r/6v/q/+n/6f/r/+z/7P/s/+z/6//p/+j/7P/t/+3/7f/u/+//7//v/+3/7v/u
/+3/7//w//D/8P/u/+7/7//v//D/8P/v/+//7f/s/+v/6//t/+z/6//r/+j/6P/n/+f/
5P/k/+T/5P/l/+b/5v/n/+f/5v/k/+P/5v/m/+b/5v/m/+X/5f/l/+P/4//k/+T/4P/j
/+T/4P/c/9f/1v/a/9//6P/3/wcAIABDAGgAkgDEAO8ACwEfASgBKwEmARwBAgHfALcA
jwBrAEoAMgAdAA4AAAD0//D/8v/0//L/8P/s/+n/6P/p/+f/6P/n/+f/4//i/+X/5//n
/+b/5v/l/+f/5//n/+b/4//j/+P/5P/i/+P/4//j/+H/4f/h/+H/4v/j/+T/5f/k/+T/
4//i/+D/4P/f/9//4v/i/+L/4v/i/+P/5f/l/+f/5//n/+f/6f/q/+r/6v/q/+z/7P/s
/+v/6//q/+n/6f/p/+j/6P/p/+r/7P/t/+7/7//v//D/8P/v/+//8P/z//P/8//0//T/
9v/4//j/+f/5//v//f/8//3//v///wIAAwAEAAUABgAIAAkACwAKAAsADAANAA0ADgAO
AA8ADwAQABEAEQAQABMAEwATABIAEgASABEAEQASABIAEgAQAA4ADAALAAsACAAGAAUA
AgABAP7//f/7//v/+P/3//X/8//v/+7/7P/s/+r/6f/r/+n/6P/m/+b/5f/l/+X/4v/i
/+P/4//j/+P/4f/h/9//3//f/9//4P/g/9//3v/f/+D/4f/i/+L/4v/h/+H/3//f/9//
3//g/+D/4P/g/+P/4//j/+T/5P/l/+X/5f/n/+j/6P/o/+b/5v/m/+b/5f/l/+X/5f/m
/+j/6f/q/+j/6P/o/+j/6P/p/+n/5//l/+b/5//n/+f/6P/p/+r/6v/q/+r/6v/o/+j/
6P/o/+j/6P/o/+j/6f/p/+j/6P/m/+b/5v/m/+b/5v/m/+b/5f/l/+X/4//h/+L/4v/i
/+T/5P/k/+T/5f/m/+j/6f/o/+X/5P/k/+T/4//j/+P/5P/m/+f/5//l/+X/5f/l/+X/
5f/k/+T/5f/l/+X/5f/l/+X/5f/l/+f/5//m/+b/5v/m/+b/5v/m/+T/5P/j/+T/5v/m
/+b/5v/m/+b/5v/m/+j/6P/o/+j/5v/m/+X/5f/j/+T/5P/k/+b/5//n/+j/6P/p/+n/
6f/r/+3/7v/v/+3/7v/u/+3/7f/u/+7/7v/t/+z/7P/r/+3/7v/u/+//7//u/+3/7f/r
/+r/6f/p/+j/6P/n/+f/6P/o/+j/6P/o/+j/5//n/+r/6v/p/+n/6P/o/+j/6P/q/+n/
6f/p/+n/6f/q/+r/6v/n/+T/4v/g/9//3P/c/+X/8P/7/wsAJgBJAHAAnADMAPcAEQEh
AS4BMwEwASQBDAHrAMUAnQB3AFgAPgApABwAEgAIAAAA/P/8//j/9P/y//H/8P/v/+3/
8P/v/+//7f/q/+f/6f/s/+z/7f/t/+v/6//r/+r/6f/p/+n/6v/q/+v/6//r/+v/6//r
/+v/6//r/+v/6//r/+z/7P/s/+z/7P/r/+v/7P/s/+z/7P/s/+3/7//v//H/8f/x//H/
7//w//D/8P/s/+7/7v/u/+//8f/y//P/9f/1//T/9P/0//T/9f/1//b/9//3//j/+P/3
//f/+P/5//n/+f/6//z//v8AAAAAAQABAAMABQAGAAcACAAJAAoACwAMAA0ADgAQABEA
EwASABMAFAAVABUAFgAWABcAGQAaABsAGwAaAB0AHQAdAB4AHgAeAB0AHQAeAB4AHgAc
ABoAGAAXABkAFgAUABMAEAAPAAwACwAHAAcABAADAAUAAwD///7//P/8//r/+f/5//f/
9v/0//b/9f/1//X/8//y//L/8f/w//H/8P/x//H/8f/x//H/8P/w/+//7v/w//D/8P/w
//D/8P/v/+//7f/t/+3/7f/w//D/8P/w//H/8f/x//L/8v/z//P/8//z//T/9P/0//T/
9P/0//T/9f/1//X/9f/1//b/9v/2//b/9v/2//b/9v/3//f/9f/3//j/+f/5//f/9v/1
//T/9f/2//f/+P/4//j/+P/4//b/9v/2//b/9f/1//T/9P/2//b/9v/2//T/9P/0//T/
8f/x//H/7//w//L/8//0//L/8v/y//L/8v/y//P/8//x/+//7//w//L/8f/x//H/8f/y
//L/8f/x//H/8f/x//H/8f/w//D/8f/x//H/8f/x//H/8f/x//H/8f/w//D/8v/y//L/
8v/w//D/8P/x//H/8f/x//H/8f/x//D/8P/w//D/8P/y//L/8v/y//D/8P/w//D/8P/w
/+//7//v//D/8P/w//H/8f/w//D/8v/z//P/8//0//X/9f/1//f/+P/4//f/9//4//j/
+P/4//j/+f/5//r/+v/5//n/+f/4//f/9//5//j/9//3//T/9P/z//P/8v/y//L/8v/y
//L/8f/x//L/8v/x//H/8P/w//D/8P/y//H/8f/x//H/8f/y//L/9P/z//L/8v/w/+n/
5v/m/+n/7P/1/wEADgAlAEYAagCSAMMA8wAZATABPQFAAUIBPgEpAQkB5QC/AJoAegBd
AEIAMAAgABYADgAKAAYABgACAP3//P/9//v/9v/5//v/9//2//n/9//2//b/9//3//f/
9//3//b/8//z//P/9P/0//X/9f/1//X/9f/1//X/9f/1//X/9f/3//j/+P/4//n/+v/6
//v/+v/6//r/+v/8//3//////wEAAQABAAEAAQACAAIAAgAAAAIAAgACAAEAAQAAAP//
AwADAAIAAgAEAAQABQAFAAQABQAFAAYABgAFAAUABgAHAAcABwAIAAoADAAOAA4ADQAN
AA8AEQASABMAFAAVABYAFwAYABkAGgAcAB0AHwAhACMAJQAnACcAKAAoACkAKQAqACsA
KwAqAC0ALQAtAC4ALgAuAC0ALQAuAC4ALgAsACoAKAAnACkAJgAkACMAIgAhAB4AHQAb
ABsAGAAXABUAEwAPAA4ADAAMAAoACQALAAkACAAGAAYABQAFAAUABgAGAAcABwAFAAUA
AwADAAEAAQABAAEAAgACAAEAAAAAAAAAAAAAAAAAAAD//////v/9//z/+//9//7///8A
AP///////wAA//////7//f///wAAAAAAAAIAAgACAAIAAwADAAMAAwADAAQABAAEAAIA
AgACAAIABAAFAAUAAwAFAAYABwAHAAYABgAGAAYABAAEAAQABAACAAIAAgACAAQABAAE
AAQAAwADAAIAAgACAAIAAgACAAIAAgACAAIA/////////f///wAAAAAAAP///v/9//z/
/v/+//////////3//f/+//7//f/9//3//f/+//7//f/9//3//f/9//v/+//6//r/+//7
//v/+//9//3//f/9//v/+//6//r/+P/4//j/+P/6//r/+v/7//v/+//7//v/+//7//v/
/v/8//z//P/8//r/+v/6//r/+P/4//j/+P/6//r/+f/5//n/+v/6//r/+//7//r/+v/8
//3//f/9//z//f/9//3//f/+//7//f///wAAAAAAAP7//v//////AAAAAP////////7/
/f/9//v/+v/5//n/+v/6//n/+f/4//j/+P/4//b/9v/1//X/9v/2//X/9f/0//T/9P/0
//T/8//z//P/9f/1//b/9v/4//n/9P/u/+j/5f/k/+r/7f/y////EwAmAEUAagCUAMgA
9wAbATEBQAFFAUQBPAEqAQsB4wC5AI8AbABOADkAKAAaAA4ACAACAAIAAAD+//7////+
//v/+f/4//f/8//x//j/+f/1//b/9v/3//f/9f/1//X/9P/z//P/8//0//T/9f/1//X/
8//z//P/8//z//P/8//z//H/8v/y//L/9P/0//P/8//y//L/8v/y//P/9f/4//n/+P/3
//b/9f/3//j/+P/4//T/9v/2//b/+P/5//n/+f/7//v/+v/6//j/+P/5//n/+v/7//v/
/P/8//v/+//8/////////wAAAgAEAAYABgAGAAUABgAHAAgACQAKAAsADgAPABAAEQAS
ABQAFQAXABgAGQAaABsAGwAcABwAHQAbABwAHQAdABwAHwAfAB8AHwAgACEAIQAgACAA
HwAeACAAHgAcABsAGQAWABQAEwAQAA8ADAALAAcABwAEAAMAAQD///v/+v/6//r/+P/3
//f/9f/0//L/8P/v/+//7//s/+z/7f/t/+v/6//p/+n/6//r/+v/6//q/+r/6f/o/+j/
6P/o/+j/6P/o/+f/5//p/+n/6f/p/+j/6P/o/+j/6//r/+v/7P/s/+3/7f/t/+3/7v/u
/+7/7v/u/+7/7v/t/+3/7f/t/+v/7P/s/+z/7v/u/+7/7v/u/+//7//t/+3/7v/v/+//
7v/u/+7/7v/s/+z/7P/s/+z/7P/s/+z/7P/s/+z/7P/r/+v/6v/q/+r/6v/q/+r/6P/o
/+j/6P/p/+n/6f/n/+f/6P/o/+j/6P/o/+j/6P/m/+b/5//n/+f/5f/l/+b/5v/l/+X/
5f/l/+b/5v/l/+X/5f/l/+X/4//j/+L/4v/j/+P/4//j/+P/4//j/+P/5f/l/+T/5P/k
/+T/5P/k/+L/5P/m/+b/5v/m/+b/5v/m/+b/5P/k/+T/5P/k/+T/4//j/+X/5v/m/+b/
5f/l/+T/5P/o/+n/6f/p/+j/6f/p/+n/5//o/+j/5//p/+r/6v/q/+z/7P/t/+3/8P/w
/+//7//t/+z/6//r/+n/6P/n/+f/5v/m/+X/5f/m/+b/5v/m/+b/5v/l/+X/5v/m/+X/
5f/k/+T/5P/k/+b/5f/l/+X/5f/l/+b/5v/k/+X/5v/g/9z/3f/a/9b/2//k//H/AwAa
ADcAWgCEALIA3wABARsBKAExATABJgEUAfUAzQCjAIEAXgA+ACsAHgAOAAIA/v/4//b/
9v/y//D/7//u/+3/7//w/+v/6f/r/+z/6//r/+v/6v/q/+n/6//r/+v/6v/n/+f/5//o
/+b/5//n/+f/6f/p/+n/6f/p/+n/6f/p/+n/6v/q/+r/6v/q/+n/6f/r/+z/7f/u/+z/
7f/v/+//7//v/+//7//t/+7/7v/u/+7/8P/w//D/8P/x//H/8f/z//P/8v/y//T/9P/1
//X/9P/1//X/9v/3//f/+P/6//n/+f/5//r//P/+/wAAAAABAAEAAwAFAAQABQAGAAcA
CAAJAAoACwAOABAAEQATABQAFQAWABcAFwAYABgAGQAXABgAGQAZABgAGwAbABsAGwAc
AB0AHQAaABoAGQAYABsAGgAZABkAFwAUABIAEQAOAA0ACgAJAAcABwAEAAMAAwABAP3/
/P/7//r/9//1//f/9f/0//L/8v/x//H/8f/w//D/8f/x/+3/7f/r/+v/7f/t/+3/7f/w
//D/7//u/+7/7v/u/+7/8P/w/+//7//v/+//7//v/+7/7v/u/+7/8f/x//H/8v/0//X/
9f/1//P/9P/0//T/9P/0//T/9P/3//f/9//3//X/9v/2//b/9//4//n/+v/6//v/+//5
//j/+P/4//f/+P/4//j/+P/4//j/+P/4//j/+P/4//j/9v/2//b/9v/3//f/9v/2//b/
9v/2//b/9P/0//T/9P/0//X/9v/1//P/9P/0//T/9f/2//f/+P/2//b/9//3//f/9f/1
//b/9P/z//P/8//1//b/9v/1//X/9f/1//X/9//3//b/9v/3//f/9//3//X/9f/1//X/
9f/1//T/9P/2//b/9v/2//b/9v/2//f/9//3//f/9f/2//b/9v/2//b/9v/2//b/9v/2
//b/9v/2//b/9v/1//X/9v/4//n/+v/6//n/9//2//r/+//7//v//P/9//3//f/7//z/
/P/7//3//v/+//7//P/8//3//f/+//7//f/9//3//P/7//v/+//6//n/+f/4//j/9//3
//T/9P/0//T/9f/2//b/9//2//b/9f/1//b/9v/2//b/9v/1//X/9f/1//X/9v/2//b/
8//w/+z/7P/t//D/9v8BABAAIQA7AFwAgQCwAOAACAEjATUBPQFCAUUBOAEaAfYA1QCx
AIsAbwBUAD4ALQAgABQADgAKAAYABgAIAAQAAAABAAAA//8BAAAA/f/9//3/+v/5//n/
+P/4//n/+f/7//v/+//6//n/+f/5//r/+v/7//v/+//7//v/+//7//n/+f/5//n/+f/6
//r/+v/8//z/+//7//r/+v/6//r/+v/7//3//f////////////3//v/+//7//P/+//7/
/v/8//3//f/9/wEAAQAAAAAA/v/+//////8CAAMAAwAEAAYABQAFAAYACQAJAAkACgAI
AAoADAAMAA8ADwARABMAEwATABMAEwAUABUAFgAXABoAHAAdAB8AHgAfACAAIQAhACIA
IgAjACMAJAAlACUAJgApACkAKQAqACoAKgApACgAKAAnACYAKAAmACQAIwAhAB4AHAAb
ABgAFwAUABMAEQARAA4ADQANAAsABwAGAAQABAACAAEAAQD///7//P/+////AQADAAEA
AAAAAP////////3//f/7//v/+//7//7//v/9//z//P/8//z//P/8//z/+//7//v/+//7
//v/+v/6//r/+v/9//3//f/+//3//f/8//v//P/+////AAD+//7//v/+////////////
//8AAAAAAAAAAAAAAAAAAAAAAQABAP////8AAAEAAQAAAAAAAAAAAAIAAgACAAIAAgAC
AAIAAgACAAIAAgACAP/////+//7/AAAAAAAAAAD+//7//v/+//////////3//f/+//7/
/v/8//z//P/8//z//P/9//3//f/7//v//P/8//v/+//7//v//P/8//v//f/9//3//f/7
//v/+v/6//3//f/9//3/+//7//v/+//7//v/+v/6//z//P/8//z//P/8//z//P/8//z/
+v/6//r/+v/8//z//P/8//r/+v/5//n/+//8//z//P/9//3//P/8/wAAAQABAAEAAAAB
AAEAAQD//wAAAAD//wAAAgADAAQAAgACAAMAAwACAAIAAQABAAEAAAD/////AQAAAP//
///8//z/+//7//z//P/8//z/+v/6//n/+f/6//r/+f/5//r/+v/6//r//P/7//v/+//5
//n/+v/6//z/+//4//T/7v/r/+z/7v/z//j/BQAZAC4ARwBoAJAAwADzABcBLQE+AUcB
SgFCATABEwHvAMcAoQCAAGAARQAyACYAGgAUABAADAAKAAgABgAFAAQAAQD9//z//f//
//3//P/7//v/+//6//r/+f/7//v/+//6//n/+f/5//r/+P/5//n/+f/7//v/+//7//n/
+f/5//n/+f/6//r/+v/6//r/+f/5//r/+v/6//r/+P/5//v/+//9//3//f/9//z//P/7
//r/+f/8//3//v/9//3//P/7///////+//7//v/+//////8AAAEAAQACAAQAAwADAAQA
BQAFAAUABgAEAAYACAAIAAkACQALAA0AEAARABIAEwAUABUAFgAXABYAGAAZABsAHAAd
AB4AHwAhACIAIgAjACEAIgAjACMAIgAlACUAJQAmACYAJgAlACcAKAAoACgAJwAkACEA
HwAhAB4AHAAbABYAFQASABEADQANAAoACQAHAAUAAQAAAAAAAAD+//3//f/7//r/+P/6
//n/+f/5//f/9v/2//X/9f/1//P/8//z//P/8//z//P/8v/w/+7/8P/w//D/8P/y//L/
8f/x//P/8//z//P/8v/y//L/8v/z//P/8//0//L/8//z//P/8//0//T/9P/0//T/9P/0
//X/9f/1//X/9f/2//b/9v/0//T/9P/0//b/9//3//X/9f/2//f/9//2//b/9v/2//b/
9v/2//b/9v/2//b/9v/1//T/8//y//P/8//y//L/8P/w//D/8P/w//D/8P/w/+//7//v
/+3/7v/w//H/8v/x//D/7//u/+7/7v/v/+//8f/v/+//8P/y//H/8f/x/+//8P/w/+//
7//v/+//7//v/+//7v/u/+//7//v/+//7//v/+//7//t/+3/7P/s/+z/7P/u/+z/7P/s
/+z/7v/u/+7/7v/u/+7/7v/u/+7/7v/t/+3/7f/u/+7/7v/t/+3/7P/s//D/8f/x//H/
8v/z//P/8//z//T/9P/z//X/9v/2//b/9v/2//f/9//2//b/9f/1//X/9P/z//P/8//y
//H/8f/y//L/8f/x//L/8v/y//L/8f/w/+7/7f/w//D/7//v//L/8v/y//L/8f/v/+7/
7f/v/+//8P/w//L/7//u/+z/6P/n/+T/3v/f/+r/9f8FABwANwBYAHwAqADZAP8AFwEq
ATUBNgEwASIBCQHlAL0AlQBuAFAAOQAkABIACgAGAAAA/P/8//7//v/7//j/9//3//b/
8//x//f/9v/z//P/8v/y//P/8//x//H/8f/w/+//7//v//D/8v/z//P/8//x//H/8f/x
//L/8//0//X/8//0//T/9P/0//T/8//z//b/9v/2//b/9P/1//f/9//1//X/9f/1//f/
+P/4//j/+P/6//r/+v/4//n/+f/5//3//f/8//z//v/+//////8AAAEAAQACAAIAAQAB
AAIABQAFAAUABgAEAAYACAAIAAsACwANAA8ADgAPABAAEQASABMAFAAVABcAGgAcAB8A
HgAfACAAIQAhACIAIgAjACUAJgAnACcAJgApACkAKQAqACoAKgApACcAKAAoACgAKgAo
ACYAJQAkACAAHQAbABkAGQAXABcAEQARAA4ADQAPAA0ACQAIAAgACAAGAAUAAwABAAAA
/v8AAP////////z//P/9//3//P/9//z//f/9//3//f/9//z//P/7//r/+//8//3//v/8
//z/+//7//3//f/9//3//v/+//7//v/9//3//f/+////AQACAAMAAQACAAIAAgAEAAQA
BAAEAAcABwAHAAcABQAGAAYABgAHAAgACQAKAAgACQAJAAcABQAGAAcABwAGAAYABgAG
AAYABgAGAAYABAAEAAQABAAFAAYABwAIAAcABwAGAAYABgAGAAYABgAEAAQABAAEAAQA
BQAGAAUAAwAEAAQABAAGAAYABgAGAAYABgAHAAcABwAFAAUABgAGAAUABQAFAAcACAAI
AAcABwAHAAcABwAHAAcABgAGAAUABQAFAAUABwAHAAcABwAJAAkACAAIAAgABgAIAAgA
CAAIAAgACAAIAAoACgAKAAoACAAIAAgACAAKAAoACQAJAAkACgAKAAoACwALAAoACgAN
AA8AEAARABAAEQARABEAEQASABIAEQARABIAEgASABQAFAAVABUAFQAUABIAEQASABIA
EgATABMAEgARABEADgAOAA0ADQAOAA4ADgAOAA4ADgANAA0AEAAQAA8ADwAOAA4ADgAO
AA4ADQANAA0ADwAPABAAEAASABEADAACAP7/BQAOABAAFQAiADMASwBoAI0AuADqABYB
NQFHAVUBXAFbAVQBPgEeAfkA0wCvAJEAdgBgAEkAOgAyACwAKAAmACYAJAAiACAAHwAe
AB0AGwAaABkAGQAZABgAGQAZABcAFgAWABUAFwAXABcAFgAXABcAFwAYABgAGQAZABkA
FwAXABcAFwAYABkAGgAbABsAHAAcABwAHgAeAB0AHQAeAB4AHgAeAB0AHQAeAB0AHwAf
AB8AHwAfACAAIAAgAB4AIAAgACAAHgAfAB8AHwAiACMAIwAkACYAJgAnACcAJgAnACcA
KAAqAA==
         </WaveFormData>
      </LeadData>
   </Waveform>
</RestingECG>
