# Supplementary material for: Detection of Left Atrial Enlargement Using a Convolutional Neural Network-Enabled Electrocardiogram
Source: Front Cardiovasc Med. 2020 Dec 17;7:609976. doi: 10.3389/fcvm.2020.609976 (PMC7773668; doi:10.3389/fcvm.2020.609976)
Supplement: Supplementary file 2 [file Data_Sheet_2.ZIP › normal1/1802010210_8217_0000002I.XML]

<?xml version="1.0" encoding="Windows-1252"?>
<!DOCTYPE RestingECG SYSTEM "restecg.dtd">
<RestingECG>
   <PatientDemographics>
      <PatientID>1802010210</PatientID>
      <PatientAge>67</PatientAge>
      <AgeUnits>Years</AgeUnits>
      <Gender>Female</Gender>
      <PatientLastName>wangjianhua</PatientLastName>
   </PatientDemographics>
   <TestDemographics>
      <DataType>Resting</DataType>
      <Site>1</Site>
      <AcquisitionDevice>MAC55</AcquisitionDevice>
      <Status>Unconfirmed</Status>
      <Priority>Normal</Priority>
      <AcquisitionTime>11:24:52</AcquisitionTime>
      <AcquisitionDate>07-11-2015</AcquisitionDate>
      <CartNumber>1</CartNumber>
      <AcquisitionSoftwareVersion>009C</AcquisitionSoftwareVersion>
      <XMLSourceVersion>MAC5000 v1.0</XMLSourceVersion>
   </TestDemographics>
   <RestingECGMeasurements>
      <VentricularRate>65</VentricularRate>
      <AtrialRate>65</AtrialRate>
      <PRInterval>188</PRInterval>
      <QRSDuration>90</QRSDuration>
      <QTInterval>436</QTInterval>
      <QTCorrected>453</QTCorrected>
      <PAxis>39</PAxis>
      <RAxis>24</RAxis>
      <TAxis>36</TAxis>
      <QRSCount>11</QRSCount>
      <QOnset>225</QOnset>
      <QOffset>270</QOffset>
      <POnset>131</POnset>
      <POffset>196</POffset>
      <TOffset>443</TOffset>
      <ECGSampleBase>500</ECGSampleBase>
      <ECGSampleExponent>0</ECGSampleExponent>
   </RestingECGMeasurements>
   <Diagnosis>
      <Modality>Resting</Modality>
         <StatementCount>2</StatementCount>
         <LabelText>12SL ��ϳ���</LabelText>
      <DiagnosisStatement>
         <StmtFlag>ENDSLINE</StmtFlag>
         <StmtText>�������</StmtText>
      </DiagnosisStatement>
      <DiagnosisStatement>
         <StmtFlag>ENDSLINE</StmtFlag>
         <StmtText>���� ECG</StmtText>
      </DiagnosisStatement>
   </Diagnosis>
   <Waveform>
      <WaveformType>Rhythm</WaveformType>
      <WaveformStartTime>0</WaveformStartTime>
      <NumberofLeads>8</NumberofLeads>
      <SampleType>CONTINUOUS_SAMPLES</SampleType>
      <SampleBase>500</SampleBase>
      <SampleExponent>0</SampleExponent>
      <HighPassFilter>16</HighPassFilter>
      <LowPassFilter>150</LowPassFilter>
      <ACFilter>NONE</ACFilter>
      <LeadData>
         <LeadByteCountTotal>10000</LeadByteCountTotal>
         <LeadTimeOffset>0</LeadTimeOffset>
         <LeadSampleCountTotal>5000</LeadSampleCountTotal>
         <LeadAmplitudeUnitsPerBit>4.88</LeadAmplitudeUnitsPerBit>
         <LeadAmplitudeUnits>��V</LeadAmplitudeUnits>
         <LeadHighLimit>2147483647</LeadHighLimit>
         <LeadLowLimit>268435456</LeadLowLimit>
         <LeadID>I</LeadID>
         <LeadOffsetFirstSample>0</LeadOffsetFirstSample>
         <FirstSampleBaseline>0</FirstSampleBaseline>
         <LeadSampleSize>2</LeadSampleSize>
         <LeadOff>FALSE</LeadOff>
         <BaselineSway>FALSE</BaselineSway>
         <ExcessiveACNoise>FALSE</ExcessiveACNoise>
         <MuscleNoise>FALSE</MuscleNoise>
         <LeadDataCRC32>1936940850</LeadDataCRC32>
         <WaveFormData>
8v/y//L/8v/y//L/8v/y//T/9P/0//T/8v/y//L/8v/z//T/9f/2//b/9v/2//b/+f/5
//r/+v/6//r/+v/4//z//P/9//3//f/9//3//v///wEAAQACAAMAAwADAAQABAACAAIA
AQAAAP/////+//7//v///////////////f/9//z/+//6//f/9v/1//P/7//u/+7/7v/w
//D/8P/w/+7/7v/v/+//7//v/+//7//t/+3/7f/t/+//7v/u/+//7f/t/+3/7f/t/+3/
7P/s/+z/6//r/+z/7v/s/+v/6//l/9r/1f/X/9j/2v/l//v/DAAcADQAUgBzAJYAtgDY
APgABgH7ANoApwByAFEAPwAsABYAAwADAAwADwAPAAwACgAHAAEA/f/8//r/9//2//T/
8v/y//X/8//y//H/8f/v/+//7//v/+7/7v/u/+7/7v/u/+7/7v/w//H/8f/x//D/8P/x
//H/8P/w//D/8P/y//L/8v/y//D/8P/w//D/8v/y//L/8v/y//P/8//z//L/8v/y//L/
9P/0//T/9P/2//b/9v/2//b/9v/3//j/+v/6//r/+//5//n/+f/6//v//P/8//z//P/9
////AAAAAAAAAAADAAMAAwAEAAYABgAGAAgACQAHAAcACAAKAA0ADgAPABAAEAAQABAA
EgATABQAFAAUABcAGQAaABsAGwAdAB0AHQAbABwAHAAcABwAHQAfAB8AHQAdAB0AHAAd
AB4AHwAfAB4AHQAcABsAGQAXABYAFQATABEADwAOAA8ADQALAAoACAAGAAUABAABAAAA
/v/+//3//P/5//n/+v/6//j/+P/4//j/+P/2//b/9v/2//b/9v/2//b/9v/2//b/9f/1
//b/9v/1//X/9f/1//T/9P/3//f/9//3//X/9f/1//X/9v/2//f/9//1//b/9v/1//f/
9v/1//X/9f/1//b/9v/2//b/9v/1//X/9f/2//b/9v/2//b/9f/3//f/9//4//j/+P/3
//f/9f/2//b/9v/2//b/9v/2//j/9//3//f/9f/1//X/9f/3//f/9//3//X/9f/1//X/
9//2//b/9v/2//f/9//2//T/9P/0//T/9f/1//X/9f/z//P/9P/0//T/9P/z//P/9f/1
//X/9f/1//X/9f/1//X/9P/0//T/9P/0//X/9f/1//X/9P/0//X/9f/0//T/9v/1//X/
9f/1//X/9v/2//b/9v/1//X/9P/0//T/9P/2//b/9v/2//X/9f/1//X/9P/0//X/9f/1
//b/9P/0//T/9P/0//T/9P/0//T/9P/0//T/9P/0//T/9P/0//T/9P/0//b/9v/2//b/
+P/4//n/+f/6//r/+v/6//r/+P/6//r//f/9//3//f/7//z///8BAAMABAAFAAUAAwAE
AAQAAgACAAEAAAD//wEAAAAAAAAAAQABAAEAAQD///3//f/8//v/+v/3//b/9//1//P/
8v/w//D/8P/w//D/8P/u/+7/8f/x//H/8f/v/+//7//v/+//7//v/+7/7v/v/+//7//x
//H/8f/x/+7/7v/u/+3/7f/u/+7/7v/r/+X/3//c/9n/2f/e/+r/9/8HABgALABGAGQA
gwCeALoA1gDoAOAAvQCKAFsAOgArAB0ACgD6//X/+f8CAAcACQAGAAAA/f/7//f/9v/4
//f/9P/y//T/9P/z//H/8P/v/+//7//v/+//7//u/+7/7v/u/+7/7v/u/+7/8P/x//H/
8f/u/+7/7//v//D/8P/w//D/8P/w//D/8P/w//D/8P/w//L/8v/y//L/8P/x//H/8f/y
//L/8v/y//T/9P/0//T/9v/2//b/9v/2//b/9//4//b/9v/2//f/+f/5//n/+v/7//z/
/P/8//r/+//9//7//P/8//z///8BAAEAAgAEAAQABAAGAAcACQAJAAoADAALAAwADQAO
ABAAEAAQABIAEwAUABQAFAAVABcAGAAZABcAGQAZABkAGwAcABwAHAAcAB0AHwAfAB8A
HwAfAB4AHAAcABwAGwAcABsAGgAZABcAFQAUABMAEQAPAA0ADAANAAsACQAIAAQAAgAB
AAAA/f/8//r/+v/7//r/9//3//j/+P/2//b/9v/2//b/9P/0//T/9P/0//L/8v/y//L/
9P/0//P/8//y//L/8f/x//P/8//y//L/8f/x//H/8f/x//H/8f/x//D/8P/x//H/8//0
//T/8//z//L/8f/x//P/8//0//T/9P/0//T/8//z//P/9P/0//T/9P/0//P/8//z//P/
9P/0//T/8//z//P/9P/0//T/9P/0//T/9P/0//P/8//z//P/8//z//P/9f/1//X/9f/z
//P/8//z//P/8v/y//L/9P/1//X/9P/z//L/8f/w//H/8f/x//H/8f/x//L/8v/y//L/
8f/x//H/8f/x//H/8f/x//H/8f/x//D/8P/w//D/8P/x//H/8f/x//D/8P/v/+//7v/u
//D/7//v/+//7//v//D/8P/w//D/7//v//L/8v/y//L/8f/w/+//7v/v/+//7//v/+7/
7v/v/+//8f/w/+7/7v/u/+7/7v/u/+7/7v/u/+7/7v/u//D/8P/w//D/8v/y//P/8//2
//b/9v/2//j/9v/4//j/+P/3//b/9f/1//b/+f/7//v//P/9//3///8AAAAA/v8AAP//
/v/9//v/+v/6//r/+//7//v/+//7//n/+f/4//n/+P/1//T/8f/v/+3/7P/s/+z/7P/s
/+z/7P/q/+r/6//r/+v/6//r/+v/6//r/+v/6//r/+r/6v/r/+v/6//r/+v/6//r/+j/
6P/o/+f/6f/q/+r/6v/p/+f/4f/a/9X/1f/W/9r/5f/z/wIAEgAoAEgAawCKAKQAxADi
APAA4QC6AIcAWgA7ACsAHgAKAPn/9/8CAAkACQAIAAYAAwD9//f/9v/2//P/8P/w//D/
8P/x/+//7v/t/+3/7f/t/+3/7f/s/+z/7P/s/+r/6v/q/+r/6v/r/+v/6//s/+z/7f/t
/+z/7P/s/+z/7P/s/+z/7P/u/+7/7v/u/+z/7P/s/+z/7v/v/+//7//u/+7/7v/u//D/
8P/w//D/8P/w//D/8P/y//L/8//0//L/8v/y//P/8//z//P/9P/1//b/9v/2//b/9//5
//r/+v/6//r//f/9//3//v8AAAAAAAACAAMAAwADAAQABgAHAAgACQAKAAwADAAMAA4A
DwAQABAAEAAPABEAEgATABMAFQAVABUAFQAWABYAFgAYABkAGwAbABsAGwAbABoAGAAY
ABgAFwAYABcAFgAVABMAEQAQAA8ADwANAAsACgAHAAUAAwACAAAA/v/9//z/+//6//j/
+P/3//b/8//z//T/9P/y//L/8v/y//L/8P/w//D/8P/w//D/8P/w//D/7v/u/+3/7f/v
//D/8P/x//H/8f/w//D/7//v/+//7//v/+//7//v/+7/7v/v/+//7//w//D/7//v/+7/
7f/t/+7/7//x//L/8P/w//D/7//v/+//8P/w//D/8P/w/+//7//v/+//8P/y//L/8f/x
/+//8P/w//D/8P/w//D/8P/y//H/8f/x//H/8f/x//H/7//v/+//7//v/+//7//v/+//
7v/u/+7/7v/v/+//7v/u/+7/7v/u/+3/7f/t/+3/7f/t/+7/7v/s/+z/6//r/+3/7f/t
/+3/6//r/+v/6//r/+r/6v/q/+z/7P/t/+3/7f/t/+z/7P/t/+3/7P/s/+z/6//r/+v/
6f/p/+r/6v/q/+r/6f/p/+z/6v/q/+j/6f/q/+v/7P/t/+3/7v/u//D/8P/w/+7/8P/w
//H/8f/v/+//7//w//H/8//z//T/9f/1//X/9v/5//j/+f/5//j/9//3//b/9f/0//T/
8//1//X/9f/z//X/9P/z//L/8P/w//D/7//r/+r/6v/q/+f/5v/l/+T/4v/i/+P/4//l
/+X/5f/l/+P/4//j/+P/4//i/+L/4//h/+H/4f/h/+P/4//i/+L/4P/f/9//4P/k/+T/
4//h/93/1P/P/83/0P/S/9v/6f/4/wwAIAA4AFkAegCUALIA0gDmAN8AwACRAF4AOwAp
ABwACgD3//H/+v8FAAUAAAD8//n/+f/1//D/7P/r/+r/5v/k/+b/5f/l/+T/4//j/+P/
4//j/+P/4v/i/+L/4v/i/+L/4v/i/+D/4f/h/+H/4P/g/+H/4f/i/+L/4v/i/+L/4v/i
/+L/4v/i/+L/4v/g/+D/4P/g/+L/4//j/+P/4v/i/+L/4v/k/+T/5P/k/+b/5v/m/+b/
5P/k/+X/5v/m/+b/5v/n/+n/6f/p/+r/6f/q/+r/6v/q/+v/7f/u/+7/7v/u//H/7//v
//D/8v/0//T/9v/3//f/9//4//r/+//8//3//v8AAAAAAAACAAMABAAEAAQABQAHAAgA
CQAJAAsACwALAAsADAAMAAwADAANAA8ADwAPAA8ADwAOAAwADAAMAAsADAALAAoACQAH
AAUABAADAP///f/7//r/+f/3//X/9P/w/+7/7f/s/+3/7P/q/+r/6f/o/+X/5f/m/+b/
5P/k/+T/5P/k/+L/4v/i/+L/4v/i/+L/4v/i/+L/4v/h/+H/4v/i/+H/4f/h/+H/4P/g
/9//3//f/9//3//f/9//3//g/+D/4f/h/9//4P/g/9//3//e/93/3f/d/93/3v/e/97/
3v/e/93/3f/d/97/3v/e/97/3v/d/93/3f/d/97/3v/e/93/3f/d/97/3v/e/97/3v/e
/97/3v/d/93/3f/d/93/3f/d/93/3f/d/93/3f/d/93/3f/d/9z/3P/c/9r/2//b/9r/
3P/c/9z/3P/d/93/3f/d/9v/2//c/9z/2v/a/9n/2f/b/9v/2//b/9v/2//b/9v/2//a
/9r/2v/a/9r/2//b/9n/2f/Y/9j/2//b/9r/2v/Y/9f/1//X/9f/1//Y/9j/2v/a/9n/
2f/Y/9j/2v/a/9r/2v/a/9v/2//c/9z/3v/e/97/3P/e/97/3//f/9//3//f/+D/4//l
/+X/5v/o/+n/6v/s//D/8P/y//P/9P/z//P/8v/x//D/8P/v//H/8f/x/+//8f/y//P/
9P/y//L/8v/x/+//7v/u/+7/7P/s/+z/7P/t/+7/8P/x//H/8f/x//H/8//z//P/8//1
//T/9P/1//b/9//4//n/+P/3//X/9P/0//P/8//0//T/8v/x//H/7f/k/93/3f/g/+L/
5f/1/wgAFgAqAEQAYwCIAKwAzADwAAwBEQH+ANsAqAB5AF8AUgA+ACUAGQAeACkAJwAg
AB4AGQAPAAsACAAEAAEAAAACAAQABAABAAEAAAD////////////////+//7//v/+////
AAABAAIAAAABAAEAAQABAAIABAAFAAQABAAEAAQABgAGAAYABgAGAAYABgAGAAYABgAG
AAYABgAHAAcABwAIAAgACAAIAAoACgAKAAoADAAMAAwADAAKAAoACwAMAA4ADgAOAA8A
DwAPAA8AEAAPABAAEAAQABAAEQATABQAFAAUABQAFwAVABUAFgAYABoAGgAcAB0AHQAd
AB4AIAAfACAAIQAiACYAJgAmACgAKQAqACoAKgArAC0ALgAvAC8AMQAxADEAMwA0ADQA
NAA0ADUANwA3ADcANwA3ADYANgA2ADYANQA0ADMAMgAxAC0AKwAqACkAJwAlACMAIgAh
AB8AHQAcABoAGAAXABYAFQAUABIAEgARABAADQANAA0ADAAJAAgACgAKAAoACAAIAAgA
CAAIAAgACAAIAAgACgAKAAkACQAIAAgABwAHAAkACQAIAAgABwAHAAcABwAJAAkACQAJ
AAYABgAHAAcABwAIAAgABwAJAAgABwAHAAcABwAIAAgABwAGAAUAAwADAAMABAAEAAYA
BgAGAAUABQAFAAUABgAEAAQAAwADAAUABgAGAAYABgAGAAYABgAEAAMAAwADAAUABQAF
AAUABQAFAAUABQAFAAUABQAFAAUABAAEAAQABAAFAAUABAAEAAQABAAEAAMAAwADAAMA
AwADAAQABAAEAAQAAwADAAEAAQABAAEAAQABAAEAAQABAAAAAAAAAAIAAgADAAMAAQAB
AAAAAAABAAEAAAAAAAIAAQABAAEA/////wAAAAAAAAAA/////wAAAAAAAAAAAAAAAAAA
AgACAAIAAgACAAMAAwAEAAQABgAGAAYABAAGAAYABwAHAAcABwAHAAgACwANAA0ADgAP
AA8ADwAQABIAEAAQAA8ADgANAA0ADAAKAAoACwALAA0ADQANAAsACQAIAAcABgAFAAQA
AwABAP3//P/8//z/+v/6//r/+v/4//j/+f/5//v/+//7//v/+f/5//n/+f/5//j/+P/5
//n/+f/5//n/+f/5//j/+P/6//n/+f/6//r/+P/7//f/7f/o/+X/4//i/+b/8f///xAA
IgA4AFIAcwCUALAAygDmAPoA8wDUAJ8AagBHADUAKAAUAAMA/f8EAA0ADwAOAA4ADQAJ
AAMAAgACAAMAAAD+//7//v/9//3//P/7//v/+//7//v/+//6//r/+v/6//j/+P/4//j/
+v/7//v/+//6//r/+//7//z//P/8//z//P/8//z//P/6//r/+v/6//z//P/8//z//P/9
//3//f/8//z//P/8//z//P/8//z//v/+//7//v/+//7///8AAAAAAAAAAAEAAQABAAEA
AgADAAQABAAEAAIAAwAFAAYABwAIAAkADQALAAsADAAOAAwADAAOAA8ADwAPABAAEgAR
ABIAEwAUABYAFgAWABgAGwAcABwAHAAbAB0AHgAfAB8AIQAhACEAIwAkACQAJAAiACMA
JQAlACUAJQAlACQAJAAkACQAIwAiACEAIAAfAB0AGwAaABkAFwAVABMAEgARAA8ADQAM
AAoACAAHAAYABQAEAAIAAgADAAIA/////wAAAAD+//7//P/8//z/+v/6//r/+v/6//r/
+v/6//r/+v/6//n/+f/4//j/9//3//n/+f/4//j/+f/5//n/+f/5//n/+f/5//j/+P/5
//n/+f/6//r/+f/7//r/+f/5//r/+//9//7//P/8//z/+//7//v//P/8//z//P/8//v/
+//7//v//P/8//z/+//7//v//P/8//z/+v/6//r/+v/6//n/+f/5//v/+//7//v/+//7
//v/+//7//v/+//7//v/+v/6//r/+P/5//n/+P/6//r/+v/6//n/+f/5//n/+f/5//r/
+v/4//j/9//3//n/+f/5//n/+//7//v/+//5//j/+P/4//b/9v/3//f/+f/5//j/+P/7
//v/+v/6//j/9//3//f/9//3//j/+P/4//j/9//3//j/+P/4//r/+v/6//r/+v/7//v/
/P/8//7//v/+//z//v/+//////////////8AAAMABQAFAAYABQAFAAUABgAGAAQABAAD
AAQAAwADAAIAAAAAAAEAAQABAAEAAQD//wEAAAD///7/+//6//n/9//z//L/8v/y//L/
8v/y//L/8v/y//P/8//z//P/8//z//P/8//z//P/8//y//L/8//x//H/8f/x//P/8//y
//L/8v/x//H/8v/y//L/7//t/+n/4P/Z/93/4P/m/+////8OACAAOABSAHEAkACuAMoA
4ADoANkArgB5AFAANwApABwACgD9////CAAPAAsACgAIAAUAAQD///z//P/5//j/+P/4
//j/9f/1//T/8//z//X/9f/1//X/8v/y//L/8v/y//L/8v/y//T/9f/1//X/8v/y//P/
8//0//T/9P/0//T/9P/0//T/9P/0//T/9P/2//b/9v/2//b/9//3//f/9v/2//b/9v/6
//r/+v/6//j/+P/4//j/+v/6//v//P/8//z//P/9//3//f/9//7///8AAAAAAAAAAAEA
AwAEAAQABAAEAAcABwAHAAgACgAKAAoADAANAA0ADQAOABAAEQASABMAFAAUABQAFAAW
ABkAGgAaABoAGwAdAB4AHwAfACEAIQAhAB8AIAAgACAAIgAjACUAJQAlACUAJQAkACQA
JAAkACMAIAAfAB4AHQAbABkAGAAXABUAEwARABAADwANAAsACgAIAAYABQAEAAEAAAD+
//7////+//v/+//8//z/+v/6//r/+v/6//j/+P/4//j/+P/2//b/9v/2//j/+P/3//f/
9v/2//X/9f/1//X/9P/0//f/9//3//f/9f/1//X/9f/2//b/9//3//f/+P/4//f/9//2
//X/9f/3//f/+P/4//j/+P/4//f/9//3//j/+P/6//r/+v/5//n/+f/5//r/+v/6//n/
+f/5//r/+v/6//n/+P/3//b/9v/1//X/9f/2//f/+P/5//f/9//3//f/9//3//f/9//3
//b/9v/2//b/9//3//b/9P/0//T/9P/z//P/8//z//X/9f/2//b/9P/0//P/8//z//P/
8//z//X/9f/1//X/9f/0//T/9P/y//L/8//z//X/9f/0//T/8//z//L/8v/y//H/8f/x
//P/8//0//T/9P/0//P/8//y//L/8v/y//L/8v/y//L/8//z//P/8//0//T/9f/1//H/
8P/y//L/8v/y//P/9P/1//b/9v/2//f/9//6//r/+v/6//r/+P/6//r/+//7//v/+//7
//z///8BAP//AAABAAEAAwAEAAQAAgAAAP///v/9//3//P/8//z///////////////3/
/f/8//v/+v/3//b/9f/z//H/8P/u/+7/7v/u//D/8P/u/+7/7f/t/+3/7f/t/+3/7f/t
/+3/7f/t/+z/7P/t/+3/7f/r/+v/6//r/+z/7P/s/+v/6//s/+z/7P/t/+n/5f/e/9n/
1//Y/9j/3f/t/wAAEgAmAEIAXwCCAKQAxADmAP4A/QDqAMMAkABjAE0AQAAsABcAEQAW
ABsAGwAYABAACQAHAAUAAAD8//n/+P/2//T/9P/x//H/8P/v/+//7//v/+//7//u/+7/
7v/u/+7/7v/u/+7/7v/v/+//7//s/+z/7f/t//D/8P/w//D/8v/y//L/8v/w//D/8P/w
//L/8v/y//L/8v/z//P/8//y//L/8v/y//T/9P/0//T/9P/0//T/9P/0//T/9f/2//b/
9v/2//f/9//3//f/+P/5//r/+v/6//z//f///wAAAAAAAAAAAwADAAMABAAGAAQABAAG
AAcABwAHAAgACgALAAwADQAOABAAEAAQABIAFQAWABYAFgAXABkAGgAbABsAHQAdAB0A
HQAeAB4AHgAgACEAIwAjACMAIwAjACIAIgAiACIAIQAeAB0AHAAbABoAGQAZABkAFQAT
ABEAEAAPAA0ACwAKAAgABgAFAAQAAwACAAAAAAABAAAA/f/9//z//P/6//r/+v/6//r/
+P/4//j/+P/4//r/+v/6//r/+P/4//f/9//6//r/+f/5//n/+f/4//j/+f/5//n/+f/3
//f/9//3//j/+P/5//n/9//4//j/9//5//j/9//3//f/9//4//j/+P/4//j/9//1//X/
9v/2//j/+P/4//f/9f/1//X/9v/2//b/9f/1//f/+P/4//j/+P/4//j/+P/4//f/9//3
//f/9//3//f/9//3//f/9//5//n/+f/5//n/+P/4//j/+P/5//n/+P/4//j/+P/4//f/
9//3//f/9//3//j/+P/4//j/9//3//f/9//3//f/9//3//f/9//3//b/9v/2//b/9v/3
//f/9//3//b/9v/3//f/9v/2//b/9f/1//X/9f/1//b/9v/4//j/9//3//j/+P/4//j/
9v/2//b/9v/1//X/9f/1//b/9v/3//f/9//0//b/9v/2//b/+P/4//j/+P/6//r/+v/6
//z//f/9//7//v/+//7//v/8//7//v//////////////AAADAAUABQAIAAkACQAJAAgA
CAAGAAYAAwACAAEAAQACAAIAAgADAAEAAQABAAEA//////7//f/8//n/+P/3//X/8//y
//L/9P/0//T/9P/y//D/8P/x//H/8f/x//H/8//z//P/8//z//P/8v/y//H/8f/x//H/
8f/x//H/8P/w//D/7//v//D/9P/y/+3/6f/h/9r/2f/b/9z/4v/z/wcAFgAoAEQAaACN
AK4AzADwAAoBDAHzAMoAkwBmAE0APQAoABAABwANABQAFwAVABIADAAHAAUAAQAAAAAA
+//4//r/+v/2//f/9//2//X/9f/1//X/9f/1//L/8v/y//L/8v/y//L/8v/y//P/8//z
//T/9P/1//X/9P/0//T/9P/0//T/9P/0//T/9P/0//T/9P/0//T/9P/0//X/9f/1//j/
+P/4//j/+P/4//j/+P/6//r/+v/6//j/+P/5//r//P/8//z//f/9//3//f/+////AAAA
AAAAAAABAAMABAAEAAQABAAHAAcABwAIAAoACAAIAAoACwAMAA0ADwASABEAEgATABQA
FgAWABYAGAAZABoAGgAaABsAHQAeAB8AIQAjACMAIwAjACQAJAAkACQAJQAnACcAJwAn
ACcAJgAkACQAJAAjACIAIQAgAB8AHQAbABoAGQAXABUAEwASABMAEQAPAA4ADAAKAAkA
CAAHAAYABAAEAAEAAAD9//3/AAAAAP7//v/+//7//v/8//z//P/8//z/+v/6//r/+v/8
//z/+//7//r/+v/5//n/+//7//r/+v/7//v/+//7//n/+f/5//n/+v/6//v/+//7//z/
/P/7//v/+v/5//n/+//7//z//P/8//z//P/7//v/+//8//z/+v/6//r/+f/7//v/+//8
//r/+v/5//n/+f/6//r/+v/6//r/+v/6//r/+f/5//n/+//7//v/+//5//n/+f/5//n/
+f/5//n/+f/4//j/+P/4//n/+f/4//j/+P/4//j/9//3//f/9//3//f/+P/4//j/+P/3
//f/+f/5//n/+f/3//f/9//3//n/+P/4//j/+P/4//n/+f/3//f/9v/2//n/+f/4//j/
9v/1//X/9f/1//X/9v/2//j/+P/3//f/9v/2//b/9v/0//T/9P/0//f/+v/4//j/+P/4
//v/+//8//z/+v/6//r/+P/8//z//f/9/////////wAAAQADAAMABAADAAMAAwAEAAQA
AgACAAEAAAD//////v8AAAAAAQABAAEAAQABAP///v/8//r/+P/2//b/9v/1//H/8P/w
//D/8v/y//L/8v/w//D/8f/x//H/8f/x//H/7//v/+//7//x//D/8P/x//H/8f/x//H/
8f/x//D/8P/w/+//7//w//T/8v/v/+n/4//e/93/3//e/+D/7f8BABAAHgA0AFAAbwCO
AKoAxADeAOgA1wCyAH0AUAA5AC0AHAAIAP3///8GAA0ADwAMAAYAAwABAAEAAAD6//n/
+P/4//b/9v/3//X/9P/z//P/8//z//P/8//y//L/8v/y//T/9P/0//T/8v/z//P/8//0
//T/9f/1//T/9P/0//T/9P/0//T/9P/2//b/9v/2//b/9v/2//b/9P/1//X/9f/2//b/
9v/2//j/+P/4//j/+P/4//j/+P/6//r/+//8//r/+v/6//v//f/9//3//v///wAAAAAA
AP7///8BAAIAAAAAAAAAAwADAAMABAAGAAgACAAKAAsACQAJAAoADAAPABAAEQASABIA
EgASABQAFwAYABgAGAAXABkAGgAbABsAHQAdAB0AHQAeAB4AHgAeAB8AIQAhACEAIQAh
ACAAHgAeAB4AHQAaABkAGAAXABYAFQAVABUAEwARAA8ADgALAAkABwAGAAYABAADAAIA
AwACAAAAAAD9//z/+f/5//r/+v/4//j/+P/4//j/9v/4//j/+P/4//b/9v/2//b/9v/2
//X/9f/2//b/9f/1//X/9f/0//T/9f/1//X/9f/1//X/9f/1//T/9P/1//X/9f/2//b/
9f/3//b/9f/1//X/9f/2//b/+P/4//j/9//3//f/+P/4//j/+P/4//f/9//3//f/+P/4
//j/9//3//f/+P/4//j/+P/4//j/+P/4//f/9//3//f/9//3//f/9//3//f/9//3//f/
9//3//f/9v/2//b/9v/3//f/9v/2//b/9v/2//f/9//3//f/9//3//j/+P/4//j/9//3
//f/9//3//f/9f/1//X/9f/2//b/9//4//b/9v/3//f/9f/1//T/9P/3//f/9v/2//b/
9f/1//X/9f/1//b/9v/0//T/8//z//b/9v/2//b/9v/2//b/9v/5//r/+f/4//f/9v/4
//n/+//8//z//P/8//r//P/8//3//f/9//3//f/+/wEAAwADAAQABQAFAAUABgAEAAIA
AgABAAAA//////7/AAAAAAEAAQD////////9//3//P/7//r/9f/0//P/8f/x//D/8P/w
//L/8v/y//L/7v/u/+//7//v/+//7//v/+//7//v/+//7//u/+7/7//v/+//7//v/+//
7//u/+7/7v/t/+3/7v/u/+7/7f/n/+H/3P/b/9n/2v/i/+3//f8OACIANgBUAHUAlACw
ANAA6ADsANcArgB9AFIAOwAtAB4ACgD9/wEADAARAA8ADAAIAAMA///9//z/+P/1//b/
9P/0//T/8//x//D/7//v/+//7//v/+//8P/w//D/8P/w//D/8P/w/+7/7//v/+//8P/w
//H/8f/w//D/8P/w//L/8v/y//L/8P/w//D/8P/y//L/8v/y//L/8//z//P/9P/0//T/
9P/0//T/9P/0//b/9v/2//b/9P/0//X/9v/4//j/+P/5//n/+f/5//r/+f/6//r/+v/6
//v//f/+/wAAAAAAAAMAAwADAAQABgAGAAYACAAJAAkACQAKAAwADwAQABEAEgAUABQA
FAAWABcAGAAYABgAFwAZABoAGwAdAB8AHwAfAB8AIAAgACAAIAAhACMAIwAjACMAIwAi
ACIAIgAiACEAIAAfAB4AHQAZABcAFgAVABMAEQAPAA4ADQALAAkACAAGAAQAAwACAAEA
AAD+//7//f/8//n/+f/6//r/+P/4//j/+P/4//b/+P/4//j/+P/4//j/+P/4//j/+P/3
//f/9v/2//X/9f/3//f/9v/2//f/9//3//f/9//3//f/9//2//b/9//3//X/9v/2//X/
9f/4/w==
         </WaveFormData>
      </LeadData>
      <LeadData>
         <LeadByteCountTotal>10000</LeadByteCountTotal>
         <LeadTimeOffset>0</LeadTimeOffset>
         <LeadSampleCountTotal>5000</LeadSampleCountTotal>
         <LeadAmplitudeUnitsPerBit>4.88</LeadAmplitudeUnitsPerBit>
         <LeadAmplitudeUnits>��V</LeadAmplitudeUnits>
         <LeadHighLimit>2147483647</LeadHighLimit>
         <LeadLowLimit>268435456</LeadLowLimit>
         <LeadID>II</LeadID>
         <LeadOffsetFirstSample>0</LeadOffsetFirstSample>
         <FirstSampleBaseline>0</FirstSampleBaseline>
         <LeadSampleSize>2</LeadSampleSize>
         <LeadOff>FALSE</LeadOff>
         <BaselineSway>FALSE</BaselineSway>
         <ExcessiveACNoise>FALSE</ExcessiveACNoise>
         <MuscleNoise>FALSE</MuscleNoise>
         <LeadDataCRC32>3724914638</LeadDataCRC32>
         <WaveFormData>
+P/4//j/+P/4//j/+P/4//r/+v/6//r/+P/4//j/+P/5//r/+//8//3//v///wAAAwAE
AAQABQADAAMAAwADAAQABgAIAAkACAAHAAYABgAKAAsADAANAAwADAAMAAsACAAFAAUA
BAAEAAMAAAD///7//v/+//7//P/7//r/+f/6//r/+v/5//f/9//3//b/9f/0//P/8//1
//T/9P/z//D/8P/w//D/8v/y//L/8v/y//L/8v/y/+//7//v/+//7//v/+//8P/y//L/
8P/w/+//7//u/+7/8f/v/+//9P/0//L/8P/y//X/9v/9/wYACwAMABQAIgA2AEsAXwB1
AJAApACjAJUAgQB8AIIAfABsAFcARgA7ADIAKgAfABgAGAAaABgAEwAOAAsABwAEAAEA
///+/////P/6//n/9//2//b/9v/1//T/9P/0//T/9P/0//T/9P/0//T/9P/z//X/9f/1
//X/9f/1//X/9f/0//T/9P/z//P/9P/0//T/9P/0//T/9P/2//f/9//3//X/9f/1//X/
9v/2//b/9v/2//b/9//3//f/9//4//j/+f/5//n/+v/6//v//P/8//r/+//7//z//P/8
//3/////////AAACAAIAAgADAAUABQAGAAcACAALAAwADQAOAA8AEAARABMAEgATABMA
FQAWABcAGAAZABwAHQAfAB8AIAAhACEAIQAhACEAIQAjACMAIwAlACUAJQAlACYAJgAo
ACYAJgAlACYAJQAkACEAHwAeABwAGgAaABgAFwAWABQAFAARAA8ADQAMAAoACQAGAAQA
AwADAAAA///+//7/AAD//////f/7//v/+//5//n/+f/5//n/+P/4//j/+P/5//n/+f/4
//r/+v/6//v/+v/5//f/9v/5//n/+f/6//r/+v/6//r/+v/6//r/+v/4//j/+P/5//v/
/P/9//3/+//7//7//P/8//z//f/9//3//f/+//7//P/8//z//P/+//7//v/+/wAAAAAA
AAAA/////////////wAAAAD////////+//7//v/+//7//f////////////3//f/9//3/
/f/8//z//P/8//z//P/7//v/+//7//v/+//7//v/+//6//r/+v/6//j/+P/4//f/9//4
//j/+P/6//n/+f/5//f/9//3//f/9//3//f/9//3//f/9//3//j/+P/4//j/9v/1//X/
9v/2//b/9v/2//f/9//2//b/9v/3//f/9//3//f/+P/6//n/9//2//f/9//3//f/+f/4
//j/9v/2//b/9v/2//b/9v/2//b/9v/2//b/9v/2//b/9v/2//b/9v/2//n/+v/7//z/
/f/+/wAAAgACAAMAAwADAAMAAwADAAQABQAFAAUABQADAAQABgAHAAkACwANAA4ADQAL
AAkABQAFAAQAAgABAP7//f/8//z//P/8//r/+f/6//n/+P/4//j/9//3//f/9//2//X/
9P/x//H/8f/w//D/7//u/+7/7v/u/+7/7v/u/+7/7v/u/+7/7v/t/+3/7//v/+//7//v
//D/8P/w/+z/7P/t/+3/7P/s/+3/7f/t/+z/7P/q/+j/6P/x//j///8EAAsAEAAeADQA
TABjAHcAjwCmALQAsQCbAIcAhgCIAIAAbgBbAEwAPQA0ACoAHwAaABoAGgAYABMADgAJ
AAUAAgD//wEAAAD7//v/+v/6//n/+P/4//j/9//2//b/9v/2//T/9P/0//T/9v/2//b/
9f/z//P/8//z//P/8//z//P/9P/0//T/8//z//T/9P/0//T/9P/0//T/9P/1//X/9f/3
//f/9//3//j/+P/4//j/+P/4//n/+f/5//n/+v/6//n/+f/5//r/+v/7//z//P/8//3/
/f/+//7//v///wEAAQABAAIABAAGAAYABwAJAAcACAAJAAoADQAOAA8AEAAPABAAEQAT
ABQAFQAVABcAGAAZABoAGwAcAB0AHwAfACAAIQAhACEAJQAlACUAJwAnACcAKQApACcA
JwAoACgAKAAmACYAJQAmACUAJAAhAB8AHgAcABoAGgAYABcAFgAUABQAEQAPAA0ADAAK
AAkACAAGAAUABQACAAEAAAAAAAAA//////3//////////f/7//v/+//7//r/+v/6//r/
/f/9//3//P/6//r/+v/7//v/+//6//r/+//7//v//P/8//z//P/8//r/+v/6//r//P/8
//z//f/9//7///////3//f8AAP7//v/+////////////AAAAAAAAAAAAAAAAAAAAAAAA
AAAAAAAAAAAAAAEAAQABAAEAAQACAAIAAQABAAEAAAAAAP7//v/+//3/////////////
/////////////v/+//7//v/+//7//f/7//v/+//7//v/+//7//v//P/8//z//P/6//r/
+v/5//v//P/8//z//P/7//v/+//7//v/+//7//v/+//7//v/+//7//v/+//6//r/+v/6
//j/9//3//j/+v/6//r/+v/7//v/+v/6//r/+//7//v/+//7//z//v/8//v/+//9//r/
+f/4//n/+v/6//r/+v/6//r/+v/6//r/+v/4//j/+P/4//n/+v/7//z//f/+/wAAAgAE
AAUABQAFAAcABwAHAAgABwAHAAcABwAFAAYACAAJAAoACwAMAAwADgANAAwACQAJAAgA
BgAFAAQAAwACAAIAAAAAAP7//f/8//v/+v/6//j/9//3//f/9//2//X/9P/1//X/9f/0
//T/8//y//L/8P/w//D/8P/y//L/8v/y//D/8P/v/+//8f/x//H/8f/x//L/8v/y/+7/
7v/v/+//8P/w//H/8f/x//L/8v/w/+7/7v/z//j//f8CAAcADAAUACQAPgBVAGkAfwCa
ALAAtQCpAJMAhACEAIQAeABjAFAAQQA4ADAAJQAcABoAHAAcABcAEgAPAAkABAABAAEA
/v////3//P/8//v/+v/6//r/+f/2//b/9v/2//b/9v/2//b/9P/0//T/8//1//X/9f/1
//X/9f/1//X/9P/0//T/8//1//b/9v/2//b/9v/2//b/9v/3//f/9//3//f/9//3//j/
+P/4//j/+P/4//n/+f/5//n/+v/6//n/+f/5//r/+v/7//z//P/+//////8AAAAAAAAB
AAMAAQABAAIABAAEAAQABQAHAAcACAAJAAoACwAMAA0ADgANAA4ADwARABQAFQAVABcA
FgAXABgAGQAcAB0AHwAfACAAIQAhACEAIwAjACMAJQAlACUAJwAnACcAJwAoACgAKAAm
ACYAJQAmACUAJAAhACEAIAAeABwAGgAYABcAFgASABIADwANAAsACgAIAAcABgAEAAMA
AwAAAP///v/+//7//f/9//v/+//7//v/+f/5//n/+f/5//j/+P/4//j/9//3//f/9v/3
//j/+f/7//v/+//6//r/+f/5//n/+v/6//r/+v/6//r/+v/6//r/+v/6//r/+//5//r/
+//7//v/+//+//z//P/8//3//f/7//v//P/8//7//v/+//7//v/+//7//v8AAAAAAAAA
AAEAAQABAAEAAwAEAAQAAwABAAEAAAAAAP7//v/+//3//f/9//3//f/9//3//f/9//v/
+v/6//r/+v/6//r/+f/5//n/+f/5//n/+f/5//n/+P/4//j/+P/4//j/+P/3//f/+P/4
//j/+P/3//f/9//3//f/9//3//n/+f/5//n/9//3//f/9//2//b/9v/2//j/9//3//j/
9v/2//b/9v/3//f/9v/2//j/9//3//b/9//4//n/+v/9//7//v///wEAAQABAAEAAQAC
AAMAAwAFAAUABQAGAAcABwAHAAcABgAGAAYABQAHAAUABgAGAAYABQACAAEA/v/+//7/
/v/+//3//P/7//j/+P/4//f/9//3//f/9v/1//T/8//z//H/8P/w/+//7v/u/+7/7v/s
/+z/7P/s/+z/7P/s/+z/6//r/+v/6//r/+v/6//s/+z/7P/q/+r/6//r/+r/6v/t/+3/
7f/u/+7/7P/q/+r/7f/w//f//P8BAAgAEAAaADAARwBdAHMAjgCkAK8AqQCTAIAAfgCA
AHQAXwBMADsAMgAsACMAFgASABYAGAAVAA4ACQAFAAAA+//5//r/+f/1//T/9P/z//T/
9P/0//P/8P/w//D/8P/w//D/8P/w//D/8P/w/+//7//v/+//7//x//H/8f/x//D/8P/w
/+//7//w//D/8P/w//D/8P/w//D/8f/x//H/7//v/+//7//y//L/8v/y//L/8v/z//P/
8//z//T/9P/z//P/8//0//T/9f/2//b/9v/3//f/+P/2//b/9//5//n/+f/6//z//P/8
//3//////wAAAQACAAMABAAFAAYACQAKAAsADQAOAA8ADwARABAAEQASABMAFgAXABkA
GQAYABkAGQAZABsAGwAbAB0AHQAdAB8AHwAfAB8AIAAgACAAHgAeAB0AHgAdABwAGQAZ
ABgAFgAUABIAEAAPAA4ADAAMAAkABwAFAAQAAgABAAAA/v/9//3/+v/5//j/+P/4//f/
9//1//X/9f/1//P/9f/1//X/9f/0//T/9P/0//P/8//z//L/8v/y//L/8//z//P/8v/y
//P/8//z//T/9P/0//T/9P/0//T/9P/0//b/9v/2//f/9v/2//b/9f/1//X/+P/2//T/
9P/1//X/9f/1//b/9v/2//b/9v/2//b/9v/2//b/9v/2//b/9v/3//f/9//3//X/9v/2
//X/9//3//b/9v/0//T/9P/z//X/9f/1//X/9f/1//X/9f/1//T/9P/0//T/9P/0//P/
8//z//P/8//x//H/8f/x//L/8v/y//L/8P/w//D/7//x//L/8v/y//L/8f/x//H/8f/x
//H/8f/x//H/8f/x//H/8f/x//H/8P/w//D/8P/w/+//7//w/+7/7v/u/+7/8f/x//D/
8P/w//H/9P/2//b/9v/2//n/+v/6//v//f/9//3//f/9//7//////wEAAQABAAIAAQAB
AAEAAQAEAAQABAADAAUAAwAEAAQAAAD///z/+//4//j/+P/4//b/9f/0//P/8v/y//L/
8f/x//H/8f/w//H/8P/v/+//7f/s/+z/6//s/+z/7P/s/+v/6v/p/+j/6P/o/+j/6P/p
/+n/6f/p/+n/6f/p/+r/6P/o/+b/5v/p/+n/6P/o/+f/5//p/+r/6v/q/+r/7P/r/+7/
9f/6////BAAKABIAIgA3AE0AXwB6AJYAoQCbAIUAbgBoAGwAZABRADwALQAoACIAGQAQ
ABAAFAASAA8ADAAFAAEAAAD9//v/+P/3//X/9P/0//P/8v/y//L/8f/w//D/8P/w//L/
8v/y//L/8P/w//D/7//x//H/8f/x/+//7//v/+//8P/w//D/7//x//L/8v/y//D/8P/w
//D/8P/x//H/8f/x//H/8f/x//T/9P/0//T/9P/0//X/9f/1//X/9v/2//f/9//3//j/
+P/5//r/+v/4//n/+f/6//r/+v/7//3//f/9//7/AAD+//7///8BAAMABAAFAAYABQAG
AAcACAALAAwADQAPAA4ADwAPABEAEgATABQAFQAWABcAGQAZABwAHQAdAB0AHQAdAB0A
HwAhACEAIwAjACMAIwAkACQAIgAgACAAHwAgAB8AHgAbAB0AHAAaABgAFAASABEAEAAO
AA4ACwAJAAcABgAEAAMAAAD+//3//f/6//n/+P/4//j/9//3//X/9v/3//j/9//1//X/
9f/1//T/9P/0//T/9f/1//X/9P/y//L/8v/z//P/8//y//L/9f/1//X/9v/0//T/9P/0
//T/9P/0//T/9P/0//T/9f/1//b/9//3//X/9f/4//b/9v/2//f/9//1//X/9v/2//b/
9v/2//b/+P/4//j/+P/4//j/+P/4//n/+f/5//n/+f/6//r/+f/5//n/+P/4//j/+P/4
//f/9//3//f/9//3//f/9//3//f/9v/2//b/9v/2//b/9f/1//X/9f/1//X/9f/1//X/
9v/2//b/9v/2//b/9v/1//T/9P/z//L/8//z//T/9f/z//P/8//z//X/9f/1//X/8//z
//P/8//w//D/8P/w//L/8f/x//L/8P/w//D/8P/x//H/8P/w//D/8f/x//H/8//z//L/
9v/4//j/+P/4//v//P/8//3////////////9//7//////////////wAAAgADAAQABQAI
AAgACAAHAAQAAQABAAAAAAD///z/+//4//j/+P/4//j/9//2//X/9P/0//T/8//x//H/
8f/w/+//7v/t/+3/7//u/+7/7f/s/+z/7P/s/+r/6v/q/+r/6v/q/+r/6v/p/+n/6f/p
/+v/6//r/+z/6v/q/+j/6P/r/+v/6v/q/+n/6f/t/+z/6P/o/+j/5v/p//D/9f/6////
BgAOABgALABFAFkAawCEAJoApwChAI0AegB6AH4AdgBjAFAAPwAyACwAIwAYABIAFAAU
ABEADAAJAAUAAAD7//n/+v/3//X/9P/0//P/8v/y//L/8f/w//D/8P/w//D/8P/w//D/
7v/u/+7/7f/t/+3/7f/t/+//7//v/+//8P/w//D/7//t/+7/7v/u//D/8P/w//D/8P/x
//H/8f/v/+//7//v//D/8P/w//D/8P/w//H/8f/x//H/8v/y//P/8//z//T/9P/1//b/
9v/4//n/+f/6//r/+v/7//3//f/9//7/AAAAAAAAAQADAAEAAgADAAQABQAGAAcACAAJ
AAoACwANAA4ADwAPABEAEAARABIAEwAUABUAFwAXABoAGwAbABsAHQAdAB0AHwAeAB0A
HgAdAB8AHwAgACAAIAAeAB4AHQAeAB0AHAAZABkAGAAWABQAEAAOAA0ADAAKAAoABwAF
AAMAAgAAAP//AAD+//3//f/8//v/+v/6//n/9//2//P/9f/1//X/8//z//P/8//z//P/
9P/1//b/9f/1//X/9P/y//L/8v/z//P/8//y//L/9f/1//X/9v/0//T/9P/0//T/9P/0
//T/9f/2//f/+f/4//j/+P/3//f/9//6//j/+P/4//n/+f/5//n/+v/6//r/+v/6//r/
+v/6//r/+v/8//z//P/8//v/+//7//v/+f/6//r/+f/5//n/+P/4//j/+P/4//f/+f/5
//n/+f/5//n/+f/5//f/9v/2//b/9v/2//b/9f/1//X/9f/1//X/9f/1//X/9P/0//T/
9P/0//T/9P/z//P/9P/0//T/9v/1//X/9f/z//P/8//z//P/8//z//P/8//z//P/8//0
//T/9P/0//T/8//z//T/8v/y//L/8v/z//P/8v/y//T/9f/1//b/9//4//n/+v/9//7/
/v///wEAAQABAAEA//8AAAEAAQD///////8AAAQABQAGAAcACAAIAAgABwAEAAEAAQAA
AAAA///8//v/+P/4//j/+P/2//X/9P/z//P/9P/1//X/8//z//P/8v/v/+7/7f/t/+//
7v/u/+3/7P/s/+z/7P/s/+z/7P/s/+z/7P/s/+z/6//r/+v/6//r/+v/6//s/+z/7P/q
/+r/6//r/+r/6v/r/+v/6f/q/+r/5v/i/+b/6//y//f//P8BAAgAEAAiADgATwBnAH0A
lgCqAK8AnwCHAHwAgACAAHIAXQBMAD8ANgAsAB8AFgAUABYAFAARAAwABQABAAAA////
//z/+f/3//b/9v/1//T/9P/0//P/8P/w//D/8P/w//D/8P/w//D/8P/w/+//7//v/+//
7//x//H/8f/x//L/8v/y//H/8f/y//L/8v/y//L/8v/y//D/8f/x//H/8f/x//H/8f/y
//L/8v/y//L/8v/z//P/9f/1//b/9v/3//f/9//4//j/+f/6//r/+v/7//v//P/8//z/
/f////////8AAAIAAgACAAMABQAHAAgACQAKAAkACgALAAwADQAOAA8AEQASABMAEwAV
ABYAFwAYABkAHAAdAB8AHwAgACEAIQAhACEAIQAhACMAIwAjACUAJQAlACUAJgAmACYA
JAAkACMAIAAfAB4AGwAdABwAGgAYABYAFAATABIAEAAQAA0ACwAJAAgABgAFAAQAAgAB
AAEAAAD///7//v8AAP/////9//v/+//7//n/+//7//v/+//4//j/+P/4//f/9//3//b/
+P/4//j/+f/3//f/9v/2//n/+f/5//r/+P/4//j/+P/4//j/+P/4//r/+v/6//v/+f/6
//v/+//5//n//P/6//z//P/9//3//f/9//7//v/+//7//v/+/wAAAAAAAAAA/v/+//7/
/v////////////3//v/+//3//f/9//z//P/+//7//v/9//v/+//7//v//f/9//3//f/9
//z//P/8//z//P/8//v/+//7//v/+//5//n/+f/5//n/+v/7//z/+v/6//r/+f/5//r/
+v/6//r/+f/5//n/+//7//v/+//5//n/+f/5//n/+f/5//n/+v/6//r/+v/4//f/9//4
//r/+v/6//r/+f/5//j/+P/4//n/+f/5//j/9//3//j/+P/3//f/+f/5//n/+f/7//r/
9v/4//j/+P/4//v//P/9//7///8AAAIABAAEAAUABQAFAAUABQAFAAYACQAJAAkACQAH
AAgACgALAAwADQAOAA4ADgANAAwACQAJAAgABgAFAAIAAQAAAAAAAgACAAAA///9//v/
+f/4//r/+f/5//n/+//6//n/+P/1//X/9f/0//T/8//y//L/8P/w//D/8P/w//D/8P/w
//D/8P/v/+//8f/x//H/8f/v//D/8P/w//D/8P/x//H/8P/w//H/8f/z//L/8v/0//L/
8v/1//j/+/8CAAkADgAUACAAMABFAF0AcQCKAKIAqwCfAIUAcgByAHAAZABRAD4AMQAq
ACYAHQAUABQAGAAaABcAEAANAAsACAAFAAEAAAD///3//P/8//v/+v/6//r/+f/4//j/
+P/4//b/9v/2//b/+P/4//j/9//1//X/9f/1//f/9//3//f/+P/4//j/9//3//j/+P/4
//j/+P/4//j/+P/5//n/+f/5//n/+f/5//z//P/8//z/+v/6//v/+//7//v//P/8//3/
/f/9//7//P/9//7//v8AAAEAAQACAAIAAgADAAUABQAFAAYACAAGAAYABwAJAAsADAAN
AA4ADwAQABEAEgATABQAFQAXABgAGQAZABsAHAAdAB4AHwAgACEAIwAjACQAJQAlACUA
JwAnACcAKQApACkAKwArACsAKwAsACwALAAqACoAKQAoACcAJgAjACUAJAAiACAAHAAa
ABkAGAAWABYAEwARAA8ADgAMAAsACgAIAAcABwAGAAUABAAEAAIAAQABAP//AQABAAEA
/////////////wAAAAAAAAAA/////////v8AAAAAAAABAAEAAQAAAAAAAQABAAEAAgAA
AAAAAAAAAAAAAAAAAAAAAAAAAAAAAQD//wAAAQABAAEAAQAEAAIAAgACAAMAAwABAAEA
AgACAAQABAAEAAQAAgACAAIAAgACAAIAAgACAAUABQAFAAUAAwAEAAQAAwABAAEAAAAA
AAIAAgACAAEAAQABAAEAAQADAAMAAwADAAEAAAAAAAAAAAAAAAAA//8BAAEAAQABAAEA
AQABAAEAAAAAAAAAAAAAAAAAAAD///3//v/+//7/AAD//////////////////wEAAQAB
AAEAAQABAAEAAQD+//7//v/+//7//f/9//7//v/+//7//v///////v/+//7/////////
/f/9//7/AAAAAP////8BAP///////wEA/v/8//7//v/+//7///8AAAEAAgADAAQABQAG
AAYABwAIAAgACgALAAwADQANAA0ADgAPAA8ADwAPAA8ADgAQABEAEgAVABYAFgAWABQA
EgAOAA0ADAAKAAkABgAFAAQABAAEAAQAAgABAAAA///+//7//v////////////7//f/8
//v/+//7//r/+v/3//b/9v/2//b/9v/2//b/+P/4//j/+P/4//f/9//3//f/9//3//f/
+P/4//j/9v/2//f/9//2//j/+//5//f/+v/8//r/+P/8//3/AgAJABAAEwAYACQANgBK
AF0AcQCHAJ4AqgChAIsAfQCAAIIAeABmAFMARAA7ADQALAAhAB4AIAAgAB4AGwAWABEA
CwAIAAkABwAEAAMAAwACAAIAAQAAAAAAAAD///z//P/8//z//v/+//7//v/8//z//P/7
//z//f/+/////v/9//z/+//+//7//v/9////AAAAAAAA/v/+//7//v/+/////////wEA
AQABAAEAAAAAAAAAAAAAAAAAAQABAAEAAQACAAIAAwADAAMABAAEAAUABgAGAAYABwAH
AAgACAAIAAkACwALAAsADAAOAA4ADgAPABEAEQASABMAFAAXABgAGQAaABkAGgAbAB0A
HAAdAB0AHwAgACEAIgAjACQAJQAnACcAKAApACkAKQAtAC0ALQAvAC8ALwAxADEALwAv
ADAAMAAwAC4ALgAtACoAKQAoACUAJQAkACIAIAAgAB4AHQAcABgAGAAVABMAEwASABAA
DwAOAAwACwALAAgABwAGAAYACAAHAAcABQAFAAUABQADAAMAAwADAAMAAgACAAIAAgAF
AAUABQAEAAQABAAEAAUABQAFAAQABAAFAAUABQAGAAQABAAEAAQABgAGAAYABgAGAAYA
BgAHAAcACAAJAAkABwAHAAoACAAIAAgACQAJAAsACwAMAAwACgAKAAoACgAKAAoACgAK
AAoACgAKAAoACwALAAsACwALAAwADAALAA0ADQAMAAwADAAMAAwACwALAAsACwALAAoA
CQAIAAcACAAIAAkACgAJAAgABwAFAAcABwAHAAcABwAHAAcABwAGAAYABgAGAAYABgAG
AAUABQAGAAYABgAEAAMAAwADAAUABQAFAAUABQAFAAUABQAFAAUABQAFAAQABAAEAAQA
BAADAAMABAAGAAYABgAGAAUABQAEAAQAAgADAAMAAwADAAMABAAGAAYACAAKAAoACgAK
AAsADAAMAA0ADwAPAA8ADwAPABAAEQARABMAEwATABQAFgAXABgAGQAYABgAGAAXABYA
EwATABIAEAAPAAwACwAKAAoACgAKAAoACQAIAAcABQAEAAMAAQACAAMABAAEAAIAAAD+
//3//f/8//z/+//8//z//P/8//z//P/8//z//P/8//z//P/7//v/+//7//v/+//7//z/
/v/+//z//P/9//3//P/8/////f/9//7//P/4//j/+v/9/wQACwAQABUAGgAiADQASgBl
AHkAjQCoAMAAxQC5AKEAlACaAJoAigBzAGQAVQBIAEAANQAqACgAKAAmACcAJAAbABUA
FAAPAA0ADAALAAkACAAIAAcACAAIAAgABwAEAAQABAAEAAQABAAEAAQABAAEAAQAAwAF
AAUABQAFAAMAAwADAAMABAAEAAQAAwAFAAYABgAGAAQABAAEAAQABAAFAAUABQAFAAUA
BQAFAAYABgAGAAYABgAGAAcABwAJAAkACgAKAAsACwALAAwADAANAA4ADgAOAA8ADwAQ
ABIAEgATABUAEwATABQAFgAWABYAFwAZABsAHAAdAB4AHwAgACEAIgAlACYAJwApACgA
KQApACsALgAvADAAMQAwADEAMwAzADYANwA3ADcAOQA5ADkAOwA7ADsAPQA9AD0APQA+
AD4APgA8ADwAOwA4ADcANgAzADEAMAAuACwALAAqACkAKAAkACQAIQAfAB0AHAAaABkA
GgAYABcAFwAUABMAEgASABQAEwATABEAEQARABEADwAPAA8ADwAPABAAEAAQABAADwAP
AA8ADgAMAAwADAANAA8ADwAOAA4ADwAPAA8AEAAQABAAEAAQABAAEAAQABAAEgASABIA
EwATABQAFQAVABMAEwAWABQAFAAUABUAFQAVABUAFgAWABYAFgAWABYAGAAYABgAGAAY
ABgAGAAYABcAFwAXABcAGQAaABoAGQAZABkAGAAYABoAGgAaABkAFwAXABcAFwAXABcA
FwAXABkAGAAYABgAGAAYABgAFwAXABcAFwAXABcAFwAXABcAFgAWABYAFgAYABgAGAAX
ABcAGAAYABgAFgAVABUAFQAWABcAGAAZABcAFwAXABcAFQAVABUAFQAWABYAFgAWABYA
FQAVABYAFgAWABYAFgAVABUAFAAUABYAFwAXABcAFwAXABgAGgAcAB4AHgAeAB4AHgAh
ACIAIgAjACMAIwAjACMAJQAmACcAJwAnACcAJwAoACoAKwAsAC0ALAAsACwAKwAqACcA
JwAmACIAIQAeAB0AHgAeAB4AHgAcABsAGgAZABkAGgAbABsAGQAZABkAGAAXABYAFQAV
ABUAFAAUABMAEgASABIAEgASABIAEgASABIAEgASABIAEwATABMAEwATABMAEwAUABYA
FgAUABQAEwATABIAEgATABMAEwAUABQAFAAUABQAFwAeACMAKAAvADYAPgBQAGgAfwCT
AK0AyADYANcAwwCrAKQAqACiAJAAewBqAGEAWgBSAEcAPgA+AEAAQAA7ADYAMQAvACwA
KQAnACYAJQAjACIAIgAhACIAIgAiACEAIAAgACAAIAAgACAAIAAgAB4AHgAeAB0AHwAf
AB8AHwAfAB8AHwAfACAAIAAgAB8AHwAgACAAIAAiACIAIgAiACIAIwAjACMAJQAlACUA
JQAmACYAJgAmACYAJgAnACcAJwAnACgAKAArACsAKwAsACwALQAuAC4ALgAvAC8AMAAu
AC4ALwAxADMAMwA0ADYAOAA4ADkAOwA7ADwAPQA+AD0APgA/AEAAQwBEAEUARwBIAEkA
SQBLAE4ATwBQAFEAUgBTAFUAVQBWAFcAVwBXAFkAWQBZAFsAWwBbAF0AXQBdAF0AXgBe
AF4AXABcAFsAWgBZAFgAVQBVAFQAUgBQAEwASgBJAEgARgBGAEMAQQBBAEAAPgA9AD4A
PAA7ADsAOAA3ADYANgA4ADcANwA1ADUANQA1ADMAMwAzADMAMwA0ADQANAA0ADUANQA1
ADQANAA0ADQANQA1ADUANAA0ADcANwA3ADgAOAA4ADgAOAA6ADoAOgA6ADoAOgA6ADsA
OQA8AA==
         </WaveFormData>
      </LeadData>
      <LeadData>
         <LeadByteCountTotal>10000</LeadByteCountTotal>
         <LeadTimeOffset>0</LeadTimeOffset>
         <LeadSampleCountTotal>5000</LeadSampleCountTotal>
         <LeadAmplitudeUnitsPerBit>4.88</LeadAmplitudeUnitsPerBit>
         <LeadAmplitudeUnits>��V</LeadAmplitudeUnits>
         <LeadHighLimit>2147483647</LeadHighLimit>
         <LeadLowLimit>268435456</LeadLowLimit>
         <LeadID>V1</LeadID>
         <LeadOffsetFirstSample>0</LeadOffsetFirstSample>
         <FirstSampleBaseline>0</FirstSampleBaseline>
         <LeadSampleSize>2</LeadSampleSize>
         <LeadOff>FALSE</LeadOff>
         <BaselineSway>FALSE</BaselineSway>
         <ExcessiveACNoise>FALSE</ExcessiveACNoise>
         <MuscleNoise>FALSE</MuscleNoise>
         <LeadDataCRC32>442232013</LeadDataCRC32>
         <WaveFormData>
HAAcABwAHAAcABwAHAAcABwAHAAcABwAHgAeAB4AHgAgACAAIAAgACEAIgAjACQAJAAk
ACYAJwAnACcAKAApACsAKwAsAC0ALAApACcAJQAiACEAIQAgACEAIAAfAB0AHAAcABwA
GwAbABsAGwAZABcAFgAWABYAGAAXABcAFgAYABgAGAAZABoAHAAcABwAGwAbABwAHAAc
ABsAGwAbABsAGgAaABoAHAAcABwAHAAcABwAHAAcABwAHAAcABwAHAAcAB0AHQAdAB0A
HQAdAB0AHQAdAB0AHwAhACMAKAAvADsARgBMAE0ATQBQAFQAXwBmAGIAVwBJADQAGgD7
/93/wf+x/6v/qv+i/5P/gf9y/3L/fP+I/5L/nv+t/77/z//h/+//+P8BAAkADgATABcA
GwAbAB4AHgAfACAAIQAiACMAIwAjACMAJAAkACQAIgAjACMAIwAlACUAJQAlACUAJQAl
ACUAIwAjACMAJAAkACQAJAAkACYAJgAmACYAJAAkACQAJAAkACQAJAAkACYAJgAmACYA
JgAmACYAJgAkACQAJAAkACQAJAAkACQAJAAkACQAJAAjACMAIwAjACMAIwAjACMAIgAi
ACIAIgAgAB4AHgAeAB4AHgAcABwAHQAdABwAHAAcABoAGQAZABgAGAAXABcAFQAUABMA
EwAUABMAEgARAA8ADwAPAA0ACgAKAAkACAAKAAkACAAIAAUABAAEAAMAAwACAAIAAgAA
AAAAAAAAAAEAAwADAAQABQAFAAYABwAGAAcACAAJAAgACQAKAAsADAANAA4ADgAPAA8A
DwAPABIAEgASABMAEQARABEAEQARABIAEgASABIAEgASABIAEgASABIAEgAQABAAEAAQ
ABAAEAAQABAAEAAQABAAEAAQABAAEAAQABAAEAARABEADwAPAA8ADwARABEAEQARABEA
EQARABEAEQARABEAEQAPAA8ADwAQAA8AEAARABEADwAPABAAEAAQABAAEQASABAAEAAQ
ABAAEAAQABAAEAARABEAEQARAA8ADwAPAA8ADgAOAA8AEAAOAA0ADQANAA0ADgAOAA4A
EAAQAA8ADwANAA4ADgAOAA4ADgAPAA8ADgAOAA4ADgANAA0ADQAOAA4ADgAOAA4ADAAM
AAwADAAOAA4ADQANAA0ADAAMAAwADAAMAAsACwAMAAwADAAMAAwACwAKAAoADAAMAAwA
DAAMAAwADAAMAA0ADAAMAAwACgAKAAoACgAMAAwADAAMAAoACQAJAAkACQAJAAoACwAJ
AAoACgAKAAoACgAKAAoACgAKAAgACAAIAAgACAAIAAgACAAKAAoACgAKAAwADAAMAAwA
DAAMAAwADAAOAA8ADwAPABAAEQARABEAEAARABEADwAOAA0ACgAJAAkACAAHAAYABQAD
AAIAAgAEAAMAAwADAAMAAQABAAAA/v/+//7//f////7//v/+/wAAAQACAAQAAgACAAMA
AwAEAAQABAADAAMAAwADAAIABAAEAAQABAAEAAQABAAEAAQABAAEAAQABgAGAAYABgAF
AAUABQAFAAcABwAHAAcABwAHAAcACQAPABgAIQAtADIANAA5ADsAPABCAE0ATgBGAD0A
MQAcAAIA5f/H/7H/r/+1/67/mP+D/3P/bP9u/3T/fP+G/5T/pf+0/8P/0//f/+r/8//7
/wAAAwAFAAkACwAKAAoACwAMAA0ADgAPAA8ADwANAA4ADgAOAAwADQANAA0ADwAPAA8A
DwAPAA8ADwAPAA0ADQANAA4ADgAOAA4ADgAMAAwADAAMAAwADAAMAAwADAAMAAwADAAM
AAwADAAMAAoACgAKAAoACAAIAAgACAAKAAoACgAKAAgACAAIAAgABQAFAAUABQAFAAUA
BQAFAAQABAAEAAQABAACAAIAAgAAAAAA/v/+//3//f/8//z//v/8//v/+//4//j/9//3
//f/9v/1//X/9P/z//L/8f/x//H/8f/v/+z/7P/r/+r/6v/p/+j/6P/n/+b/5v/l/+X/
5P/k/+T/5P/k/+T/5P/j/+X/5f/m/+f/5//o/+n/6P/p/+r/6//s/+3/7v/v//D/8f/y
//L/9f/1//X/9f/0//T/9P/1//P/8//z//P/8//0//T/9P/0//T/9P/0//T/9P/0//T/
8v/y//L/8v/y//L/8v/y//D/8P/w//D/8P/w//D/8P/y//L/8//z//H/8f/x//H/7//v
/+//7//t/+3/7f/t/+//7//v/+//7f/t/+3/7v/t/+7/7//v/+7/7f/t/+z/7P/s/+3/
7v/r/+r/6f/o/+r/6v/q/+r/6f/p/+n/6f/r/+v/6//r/+j/6P/p/+r/6P/n/+f/5//n
/+j/6P/o/+j/6P/n/+f/5//o/+j/6P/o/+j/6f/p/+j/6P/o/+j/6f/p/+n/6v/o/+j/
6P/o/+j/6P/o/+j/6P/o/+f/5//p/+j/6P/o/+r/6v/p/+n/6P/o/+j/6P/q/+n/6P/o
/+r/6v/q/+r/6v/q/+r/6v/r/+r/6v/q/+r/6v/q/+r/6v/q/+r/6v/s/+v/6//r/+v/
6//s/+3/7f/u/+z/7P/s/+z/7v/u/+7/7v/u/+7/7v/u/+//8P/x//L/9P/0//T/9P/2
//f/9//3//j/+f/5//n//P/9//3/+//7//v/+f/5//f/9v/1//T/8//x//D/8P/w/+//
7//v//H/7//v/+7/7v/u/+7/7f/v/+7/7v/u/+z/7f/u//D/8v/y//P/8//2//b/9v/1
//P/8//z//L/8v/y//L/8v/0//T/9P/0//b/9v/2//b/9v/2//b/9v/5//n/+f/5//n/
+f/5//n/+f/5//n/+//9/wIACwAXACIAKAApACsALAAuADcAQgBAADUAKwAeAAQA5f/J
/63/m/+Z/5r/kP99/23/XP9Y/2D/aP9u/3r/jf+c/63/v//N/9b/4f/p/+7/8f/3//n/
+//8//7///8AAAEAAAABAAEAAQADAAQABAAEAAQABQAFAAUABwAHAAcABwAHAAcABwAH
AAkACQAJAAoACAAIAAgACAAKAAoACgAKAAoACgAKAAoACgAKAAoACgAKAAoACgAKAAwA
DAAMAAwACgAKAAoACgAKAAoACgAKAAwADAAMAAwACwALAAsACwALAAsACwALAAwADAAM
AAwACgAIAAgACAAIAAgABgAGAAcABwAGAAYACAAGAAUABQAEAAQAAwADAAMAAgABAAEA
AgABAAAA///9//3//f/7//z//P/7//r/+v/5//j/+P/3//b/9v/1//X/9P/0//T/9v/2
//b/9v/1//f/9//4//n/+f/6//v//v///wAAAQACAAMABAAFAAYABwAIAAgACQAJAAkA
CQAMAAwADAANAA0ADQANAA0ADQAOAA4ADgAQABAAEAAQABAAEAAQABAADgAOAA4ADgAQ
ABAAEAAQABAAEAAQABAAEgASABIAEgAQABAAEQARABEAEQARABEAEwATABMAEwATABMA
EwATABUAFQAVABUAFQAVABUAFgAWABYAFgAVABUAFQAWABYAFAAUABUAFgAUABQAFAAU
ABIAEgASABIAEgATABQAFQAVABUAFQAVABQAFAAVABYAFgAVABUAFQAVABYAFgAWABgA
GAAXABcAFwAYABgAGAAWABYAFwAXABYAFgAWABYAFwAXABcAGAAYABgAGAAYABgAGAAY
ABgAGAAYABcAFwAZABgAGAAYABgAGAAXABcAFgAWABYAFgAYABcAFgAWABYAFgAWABYA
FAAUABQAFAAUABQAFQAWABYAFgAWABYAGAAYABgAGAAaABoAHAAdAB0AHQAeAB8AHQAd
AB4AHwAhAB8AHgAdABsAGwAcABwAGQAYABcAFQASABIAEgARAA8ADwAPAA0ADQAMAAwA
DAAMAAsACwAKAAgACAAIAAkACAAKAAoACgALAAsADAAMAA4ADQANAA0ADQAMAAwADAAK
AAoACgAKAAoACgAKAAoACgAKAAoACgAIAAgACQAJAAkACQAJAAkACQAJAAkACQALAAsA
CwAQABcAHwAqADQANQA3ADgAOgBDAEwATgBFADkAKAAQAPX/1/+1/6H/mf+U/4z/gf9x
/17/Wv9g/2r/cv+A/5H/oP+x/8P/0f/c/+f/7//0//f/+////wEAAgACAAMABAAFAAQA
BQAFAAUABQAGAAYABgAGAAcABwAHAAcABwAHAAcABwAHAAcABwAHAAcABwAIAAYABgAG
AAYABgAGAAYABgAGAAYABgAGAAYABgAGAAYABgAGAAYABgAGAAYABgAGAAYABgAGAAYA
BgAGAAYABgAIAAgACAAIAAcABwAHAAcABwAHAAcABwAGAAYABgAGAAgABgAGAAYABgAG
AAQABAADAAMAAgACAAIAAAD//////v/+//3//f/9//z/+//7//j/9//2//X/9//3//f/
9f/0//T/8//y//D/7//u/+7/7f/s/+z/6//r/+r/6v/q/+j/6P/o/+j/6f/r/+v/7P/t
/+3/7v/v//D/8f/y//P/9P/1//b/9//2//f/+P/4//n/+f/5//n/+v/6//r/+//5//n/
+f/5//n/+v/6//r/+P/4//j/+P/2//b/9v/2//b/9v/2//b/9v/2//b/9v/0//T/9P/0
//T/9P/0//T/9P/0//X/9f/1//X/9f/1//X/9f/1//X/9f/1//X/9f/1//X/9f/1//X/
9f/1//b/9f/2//f/9//1//X/9v/2//b/9v/3//j/9v/2//b/9v/4//j/+P/4//f/9//3
//f/9//3//f/9//4//j/+f/6//r/+f/5//n/+f/6//r/+v/6//r/+f/5//n/+v/6//r/
+v/6//v/+//6//r/+v/6//v/+//7//z/+v/6//r/+v/6//r/+v/6//z//P/7//v/+//6
//r/+v/8//z/+//7//z//P/8//z//P/7//r/+v/8//z//P/8//z//P/8//z//f/8//z/
/P/8//z//v/+//7//v/+/wAAAAACAAMAAwADAAQABQADAAMABAAFAAYABQAFAAUAAgAB
AAEAAAD+//z/+v/3//T/9P/0//P/8f/x//H/7//v/+7/7v/u/+z/6//r/+r/6f/o/+f/
5//m/+j/6P/o/+n/6f/q/+r/6v/p/+n/6f/n/+b/5v/m/+T/5P/k/+T/5P/k/+T/5P/j
/+L/4f/g/+D/4P/h/+H/4//j/+P/4//j/+P/4//j/+H/4//l/+j/7f/1/wIADAANAA8A
FAAUABsAJgAsACMAFQACAOr/zf+t/4n/cf9j/1b/UP9P/0H/MP8o/zL/Pv9I/1b/Z/92
/4n/nf+t/7j/wf/H/87/0//X/9n/2//c/9z/3f/e/9//3v/f/9//3//h/+L/4v/i/+L/
4//j/+P/4//j/+P/4//j/+P/4//j/+H/4f/h/+L/4v/i/+L/4v/i/+L/4v/i/+L/4v/i
/+L/4v/i/+L/4v/g/+D/4P/g/+L/4v/i/+L/4v/i/+L/4v/g/+D/4P/g/+L/4v/i/+L/
4f/h/+H/4f/h/+H/4f/h/+D/4P/g/+D/4v/g/+D/4P/g/+D/3v/e/93/3f/c/9z/3v/c
/9v/2//a/9r/2f/Z/9v/2v/Z/9n/2P/X/9b/1f/V/9X/1f/T/9T/1P/T/9L/0v/R/9D/
0P/N/8z/zP/L/8v/yv/K/8r/yv/K/8r/yv/L/83/zf/O/9H/0f/S/9P/0v/T/9T/1f/W
/9f/2P/Z/9r/2//c/9z/3//f/9//3//g/+D/4P/h/+H/4f/h/+H/4//k/+T/5P/k/+T/
5P/k/+T/5P/k/+T/5v/m/+b/5v/o/+j/6P/o/+j/6P/o/+j/6P/o/+j/6P/o/+j/6f/p
/+v/6//r/+v/7f/t/+3/7f/t/+3/7f/t/+//7//v/+//7//v/+//8P/z//T/9f/1//X/
9f/2//b/9v/2//f/+P/2//b/9v/2//b/9v/2//b/9//3//f/9//5//n/+f/5//r/+v/7
//z//P/7//v/+//5//r/+v/6//z//P/7//v/+//8//z//P/8//z//f/9//z//P/8//z/
+//7//v//P/8//z//P/8//z//P/8//z//P/8//v/+//9//z//P/8//z//P/7//v//P/8
//z//P/+//3//P/8//z//P/8//z//v/+//7//v////7//v/+//7//v/+//7/AAAAAAAA
AgAEAAQABAAEAAYABgAIAAkACQAJAAoACwALAAsADAANAA0ACwAKAAkABgAFAAUABAAD
AAIAAQD///7//v/+//3//f/9//3/+//9//z//P/8//r/+f/5//j/+v/6//r/+//8//7/
/v/+//////8AAAAA/v/9//3//f/9//z//P/8//7//v/+//7//v/+//7//v/8//z//P/8
//z//P/9//3//f/9//3//f/7//v/+//7//3//f///wQACwAVACAAKAApACkAKAAqAC8A
OAA8ADMAJwAeAAoA7f/R/7X/n/+d/6T/nv+N/3X/ZP9c/1z/ZP9q/3T/g/+S/5//r/+9
/8r/0//d/+T/6f/t/+3/7//y//L/8//0//X/9v/3//f/9//1//b/9v/2//j/+f/5//n/
9//3//f/9//3//f/9//3//f/9//3//j/+P/4//j/+P/4//j/+P/4//j/+P/4//j/9v/2
//b/9v/4//j/+P/4//j/+P/4//j/+v/6//r/+v/6//r/+v/6//z//P/8//z//f/9//3/
/f/7//v/+//7//z//P/8//z//P/6//r/+v/8//z/+v/6//v/+//6//r/+v/4//f/9//4
//j/9//3//f/9v/1//X/8v/x//D/7//v/+//7//t/+7/7v/t/+z/6v/p/+j/6P/p/+j/
6P/n/+X/5P/k/+T/5v/m/+b/5v/l/+f/5//o/+n/6f/q/+v/7v/v//D/8f/y//P/9P/1
//T/9f/2//b/+f/5//n/+f/6//r/+v/7//v/+//7//v/+//8//z//P/6//r/+v/6//r/
+v/6//r/+v/6//r/+v/6//r/+v/6//r/+v/6//r/+v/6//r/+v/6//r/+//7//n/+f/5
//n/+f/5//n/+f/3//f/9//3//n/+f/5//n/9//3//f/+P/4//j/+P/3//X/9f/2//b/
9f/0//T/9P/y//L/8v/y//L/8v/y//L/8f/x//H/8f/x//H/8f/x/+7/7v/v//D/7v/t
/+3/7f/r/+z/7P/s/+r/6v/p/+n/6f/q/+r/6v/q/+r/6//r/+j/6P/o/+j/5//n/+f/
6P/m/+b/5v/m/+T/5P/k/+T/5v/m/+X/5f/l/+T/5P/k/+T/5P/j/+P/4v/i/+L/4v/k
/+P/4v/i/+L/4v/i/+L/4v/i/+L/4v/h/+D/4P/g/+L/5P/k/+T/5v/m/+b/5v/m/+b/
6P/p/+v/6//s/+3/6//r/+z/7f/t/+v/6v/p/+b/5f/l/+T/4//i/+H/3//e/97/3v/d
/93/3f/d/9v/2//a/9r/2v/a/9n/2f/Y/9r/2v/a/9v/3v/g/+D/4P/f/9//4P/g/+L/
4f/h/+H/3//e/97/3v/g/+D/4P/g/+D/4P/g/+D/4P/g/+D/4P/i/+L/4//j/+P/4//j
/+P/4//j/+P/4//l/+f/6f/u//n/BQAOABQAFQAXABgAHAAlAC4ALAAhABUABgDu/9H/
s/+X/4n/i/+K/3z/af9V/0j/Rv9M/1b/YP9q/3v/jv+f/6//u//G/9H/2f/g/+X/6f/t
/+3/7v/u/+//8P/x//L/8//z//P/9f/2//b/9v/2//f/9//3//f/9//3//f/9//3//f/
9//3//f/9//4//b/9v/2//b/9v/2//b/9v/2//b/9v/2//j/+P/4//j/9v/2//b/9v/2
//b/9v/2//b/9v/2//b/9v/2//b/9v/2//b/9v/2//X/9f/1//X/8//z//P/8//y//L/
8v/y//L/8P/w//D/8P/w/+7/7v/t/+3/7P/s/+z/6v/p/+n/6v/q/+n/6f/n/+b/5f/l
/+T/4//i/+H/4f/h/+H/3//g/+D/3//e/97/3f/c/9z/2//a/9r/2f/Z/9j/2P/Y/9r/
2v/a/9r/2//d/93/3v/f/9//4P/h/+T/5f/m/+f/6v/r/+z/7f/s/+3/7v/u//H/8f/x
//H/8v/y//L/8//1//X/9f/1//X/9v/2//b/9v/2//b/9v/2//b/9v/2//b/9v/2//b/
9v/2//b/9v/4//j/+P/4//j/+P/4//j/+P/4//n/+f/3//f/9//3//n/+f/5//n/+f/5
//n/+f/5//n/+f/5//n/+f/5//r/+v/6//r/+f/3//f/+P/4//b/9v/3//j/9v/2//b/
9v/2//b/9v/2//X/9f/1//X/9f/1//X/9f/2//b/9//4//f/9f/0//P/8//0//T/9P/0
//T/8//z//P/9P/0//T/8//y//L/8f/w//D/8P/w//H/8f/x//L/8f/w/+//7v/u/+7/
7v/u/+7/7v/t/+3/7f/s/+z/7P/s/+z/6//r/+z/7P/s/+z/7P/r/+r/6v/q/+r/6v/q
/+r/6v/q/+r/6f/o/+j/6P/o/+j/6P/o/+j/6P/o/+j/6P/n/+f/5//l/+X/5v/n/+f/
5v/m/+b/5v/m/+j/6P/o/+j/6f/q/+v/7P/t/+3/7P/r/+z/7f/t/+3/7v/v/+//7f/s
/+v/6P/n/+X/5P/j/+L/4f/f/97/3v/e/93/3f/d/9v/2f/Z/9j/2P/Y/9j/1//V/9T/
1P/U/9T/1f/W/9j/2v/a/9v/2//b/9r/2f/X/9n/2f/Z/9j/2P/Y/9j/2P/W/9b/1v/W
/9b/1v/W/9b/1v/W/9b/1v/V/9X/1f/V/9X/1f/V/9X/1f/V/9X/1//Z/9z/4//t//j/
AAAFAAcACAAMABUAIAAgABUABQDy/9r/v/+b/3n/Y/9V/0r/Sv9D/zP/Iv8g/yr/NP9A
/1D/Yf9w/4P/l/+l/67/tf+//8b/yf/N/9H/0f/U/9L/0//U/9X/1v/X/9f/1//X/9j/
2P/Y/9j/2f/Z/9n/2//b/9v/2//b/9v/2//b/9v/2//b/9z/2v/a/9r/2v/c/9z/3P/c
/9z/3P/c/9z/3P/c/9z/3P/c/9z/3P/c/97/3v/e/97/3P/c/9z/3P/c/9z/3P/c/97/
3v/e/97/3f/d/93/3f/d/93/3f/d/9z/3P/c/9z/3v/c/9z/3P/c/9z/2v/a/9v/2//a
/9r/3P/a/9n/2f/a/9r/2f/Z/9f/1v/V/9X/1v/V/9T/0//T/9P/0//R/9L/0v/R/9D/
0P/P/87/zv/N/8z/zP/L/8v/yv/K/8r/zP/M/8z/zP/L/83/zf/O/8//z//Q/9H/0v/T
/9T/1f/W/9f/2P/Z/9j/2f/a/9r/2//b/9v/2//c/9z/3P/d/9//3//f/9//3f/e/97/
3v/g/+D/4P/g/+D/4P/g/+D/3v/e/97/3v/g/+D/4P/g/+D/4P/g/+D/4P/g/+D/4P/g
/+D/4f/h/+P/4//j/+P/4//j/+P/4//j/+P/4//j/+X/5f/l/+X/5f/l/+X/5v/l/+b/
5//n/+f/5//o/+j/6P/o/+n/6v/o/+j/6P/o/+j/6P/o/+j/5//n/+f/5//n/+f/5//n
/+b/5v/n/+j/6P/n/+f/5//n/+j/6P/o/+j/6P/n/+f/5//o/+j/6P/o/+j/6f/p/+j/
6P/o/+j/5//n/+f/6P/o/+j/6P/o/+j/6P/o/+j/6P/o/+f/5//p/+j/6P/o/+j/6P/n
/+f/6P/o/+j/6P/q/+n/6P/o/+j/6P/o/+j/6v/q/+r/6v/q/+r/6//s/+z/7P/s/+z/
7P/s/+z/7P/s/+v/6//r/+v/6//s/+3/7//u//D/8P/w//D/8P/w//D/8P/x//L/8//0
//T/9P/0//b/+f/5//n/+v/7//v/+//8//3//f/7//r/9//0//P/8//0//P/8v/x//H/
8P/w//D/7f/t/+3/7f/t/+3/7P/s/+r/6v/p/+n/6v/q/+r/6v/t/+7/8P/w//L/8//z
//T/8v/y//H/8f/x//H/8P/w//L/8v/y//L/9P/0//T/9P/0//T/9P/0//T/9P/0//X/
9f/1//X/9f/1//X/9f/1//X/9//3//v/AgANABkAIgAmACcAKwAuADIAOwBAADgAKwAd
AAYA6v/L/6v/k/+L/4n/hv96/2n/Vf9Q/1b/Xv9m/3L/gv+T/6T/t//H/9P/3P/l/+n/
7v/1//n/+f/7//z//P/9//7///8AAAEAAQABAAMABAAEAAQABAAFAAUABQAFAAUABQAF
AAUABQAFAAUABQAFAAUABgAIAAgACAAIAAgACAAIAAgACAAIAAgACAAIAAgACAAIAAgA
CAAIAAgACAAIAAgACAAKAAoACgAKAAoACgAKAAoACgAKAAoACgAJAAkACQAJAAkACQAJ
AAkACAAIAAgACAAKAAgACAAIAAgACAAGAAYABwAHAAYABgAGAAQAAwADAAAAAAD/////
AQAAAP/////+//3//P/7//v/+//7//n/+P/4//f/9v/2//X/9P/0//P/8v/y//H/8f/w
//D/8P/w//D/8P/w//H/8//z//T/9//3//j/+f/8//3//v////7///8AAAEABAAFAAYA
BgAHAAcABwAHAAgACAAIAAkACQAJAAkACQAJAAoACgAKAAoACgAKAAoADAAMAAwADAAM
AAwADAAMAAoACgAKAAoACgAKAAoACgAMAAwADAAMAAwADAANAA0ADQANAA0ADQANAA0A
DQANAA0ADQANAA0ADwAPAA8ADwANAA0ADQAOAA0ADgAPAA8ADwAPABAAEAAOAA4ADwAQ
ABAAEAAQABAAEAAQABAAEAAPAA8ADwAPAA8ADwAPAA8ADgAOAA8AEAAQAA8ADwAPAA0A
DgAOAA4AEAAQAA8ADwAPABAAEAAQABAAEAARABEADgAOAA4ADgAPAA8ADwAQAA4ADgAO
AA4ADgAOAA4ADgAQABAADwAPABEAEAAQABAADgAOAA0ADQAOAA4ADgAOABAADwAOAA4A
EAAQABAAEAAQABAAEAAQABEAEAAQABAAEAAQABAAEAASABIAEgASABQAFAAWABYAFgAW
ABYAFgAYABkAGQAZABoAGwAbABsAHAAdAB0AGwAaABkAFAATABMAEgARABAADwANAA0A
DgAPAA8ADwAPAA8ADQALAAoACgAKAAgABwAHAAYACAAIAAgACQAMAA4ADgAOAA8ADwAQ
ABAADgANAA0ADQAPAA4ADgAOABAAEAAQABAAEAAQABAAEAAOAA4ADgAOAA4ADgAPAA8A
EQARABEAEQARABEAEQARABMAFQAXABwAIwAvADoAQABBAEUARABGAFMAXABaAE8AQwA0
ABwA/f/d/8H/s/+z/7D/ov+N/3v/bv9q/3L/fv+I/5b/pf+4/8n/1//l//T//f8DAAoA
DQARABMAFQAWABYAFwAYABkAGgAbABsAGwAdAB4AHgAeAB4AHwAfAB8AHwAfAB8AHwAf
AB8AHwAfACEAIQAhACIAIAAgACAAIAAgACAAIAAgACIAIgAiACIAIgAiACIAIgAkACQA
JAAkACQAJAAkACQAJAAkACQAJAAkACQAJAAkACQAJAAkACQAJQAlACUAJQAlACUAJQAl
ACIAIgAiACIAJAAiACIAIgAiACIAIAAgACEAIQAgACAAIAAeAB0AHQAcABwAGwAbABsA
GgAZABkAGAAXABYAFQAVABUAFQATABIAEgARABAAEAAPAA4ADgANAAwADAALAAsACgAK
AAoADAAMAAwADAANAA8ADwAQABMAEwAUABUAFgAXABgAGQAaABsAHAAdAB4AHwAgACAA
IQAhACEAIQAiACIAIgAjACMAIwAjACMAJQAmACYAJgAmACYAJgAmACQAJAAkACQAJAAk
ACQAJAAkACQAJAAkACYAJgAmACYAJAAkACQAJAAlACYAKAApACcAJwAnACcAJwAnACcA
JwAnACcAJwAnACcAJwAnACcAJwAnACcAKAAnACgAKQApACcAJwAoACgAJgAmACcAKAAm
ACYAJgAmACYAJgAmACYAJwAnACcAJwAnACcAJwAnACYAJgAnACgAJgAlACUAJQAlACYA
JgAmACYAJgAlACUAJQAmACYAJgAmACYAJwAnACYAJgAmACYAJQAlACUAJgAkACQAJAAk
ACQAJAAkACQAJAAkACMAIwAlACQAJAAkACQAJAAjACMAJAAkACQAJAAkACMAIgAiACIA
IgAiACIAIgAiACIAIgAjACIAIgAiACIAIgAiACIAIgAiACIAIgAkACQAJgAmACYAJgAo
ACgAKgArACsAKwAsAC0AKwArACwALQAsACkAJwAlACIAIQAhACAAHwAeAB0AGwAcABwA
HAAbABsAGwAbABkAFwAWABYAFgAUABMAEwASABQAFAAUABUAFgAYABgAGAAZABkAGgAa
ABgAFwAXABcAFwAWABYAFgAUABQAFAAUABYAFgAWABYAFgAWABYAFgAUABQAFQAVABMA
EwATABMAEwATABMAEwATABUAFwAeACkANQA8AEAAQQBDAEQASgBVAFwAVgBHADkAJgAK
AOv/y/+x/6X/o/+e/5L/gf9v/2L/Zv9w/3j/gv+S/6P/sv/F/9X/4//s//P/+f/+/wMA
BwAHAAkADAAKAAsADAANAA4ADwAPAA8ADwAQABAAEAAOAA8ADwAPAA0ADQANAA0ADQAN
AA0ADQANAA0ADQAOAAwADAAMAAwADAAMAAwADAAMAAwADAAMAAwADAAMAAwADAAMAAwA
DAAKAAoACgAKAAgACAAIAAgACAAIAAgACAAGAAYABgAGAAMAAwADAAMAAwADAAMAAwAA
AAAAAAAAAAIAAAAAAAAAAAAAAP7//v/+//3/+//6//r/+P/3//f/+P/4//f/9//1//T/
8//z//L/8f/w/+//7f/t/+3/6//s/+z/6//q/+n/5//l/+T/5f/k/+T/4//h/+D/4P/g
/+L/4v/i/+L/4f/j/+P/5P/l/+X/5v/n/+j/6f/q/+v/7P/t/+7/7//u/+//8P/w//P/
8//z//P/8v/y//L/8//z//P/8//z//H/8v/y//L/8v/y//L/8v/y//L/8v/y//L/8v/y
//L/8v/y//L/8v/y//L/8v/y//L/8v/y//L/8v/y//P/8//z//P/8//z//P/8//z//P/
8//z/w==
         </WaveFormData>
      </LeadData>
      <LeadData>
         <LeadByteCountTotal>10000</LeadByteCountTotal>
         <LeadTimeOffset>0</LeadTimeOffset>
         <LeadSampleCountTotal>5000</LeadSampleCountTotal>
         <LeadAmplitudeUnitsPerBit>4.88</LeadAmplitudeUnitsPerBit>
         <LeadAmplitudeUnits>��V</LeadAmplitudeUnits>
         <LeadHighLimit>2147483647</LeadHighLimit>
         <LeadLowLimit>268435456</LeadLowLimit>
         <LeadID>V2</LeadID>
         <LeadOffsetFirstSample>0</LeadOffsetFirstSample>
         <FirstSampleBaseline>0</FirstSampleBaseline>
         <LeadSampleSize>2</LeadSampleSize>
         <LeadOff>FALSE</LeadOff>
         <BaselineSway>FALSE</BaselineSway>
         <ExcessiveACNoise>FALSE</ExcessiveACNoise>
         <MuscleNoise>FALSE</MuscleNoise>
         <LeadDataCRC32>1362769265</LeadDataCRC32>
         <WaveFormData>
6v/q/+r/6v/q/+r/6v/q/+r/6v/q/+r/7P/s/+z/7P/s/+z/7P/s/+7/7v/u/+7/8f/x
//L/8//z//P/9f/1//f/+P/4//n/+P/3//X/9P/0//T/9P/0//T/9P/z//P/8f/x//D/
7//s/+v/6v/p/+j/6P/n/+b/5f/k/+P/4v/j/+P/4//j/+P/4//j/+P/4v/i/+L/4v/i
/+L/4P/f/9//3//f/97/3v/e/97/3v/e/97/3//f/+H/4P/g/+D/3v/f/9//3v/e/97/
3//f/+H/4f/g/+D/4f/h/+P/5//u//T//v8GAAkAEAAkAEEAZgCKAKEArwDAAMYAuwCw
AKAAewBMACQA+v/D/4n/Wf8z/xX/BP8P/zL/Uv9p/3z/kf+i/7D/vP/G/9H/1v/a/97/
4v/j/+X/5v/n/+j/6P/p/+r/7P/s/+z/7P/t/+3/7f/u/+7/7v/w//H/8f/y//D/8P/w
//D/8v/z//P/8//y//L/8v/y//T/9P/1//X/9v/2//b/9v/2//f/9//3//j/+P/5//n/
+f/6//r/+v/9//3//v/+//3//f/9/////////wAAAAACAAMABAAFAAQABAAEAAQABQAG
AAYABgAHAAcACAAJAAgACAAIAAkACgALAAwADAANAA4ADgAOABAAEQARABMAEgASABIA
EwATABMAFAAUABUAFQAVABUAFAAUABMAEwATABMAEwATABIAEgAQABAADgAOAA4ADgAO
AA0ADQALAAsADAAMAAoACgAKAAgABwAGAAUABAADAAIAAQAAAP///v/9//z/+//6//n/
+P/3//T/8//y//L/8f/x//H/7//v/+7/7v/u/+z/7P/r/+v/7P/s/+v/6//q/+r/6v/q
/+r/6v/q/+r/6v/q/+r/6v/r/+v/6//r/+r/6v/q/+r/6//r/+v/6//s/+z/7f/t/+3/
7f/t/+3/7f/u/+//7//t/+7/7v/u//D/8P/x//H/8f/x//H/8P/w//D/8P/w//D/8P/w
//D/8P/w//D/8P/w//D/7//v/+//7//v/+//7f/t/+3/7f/r/+v/6//r/+n/6f/o/+j/
6f/p/+n/6f/n/+f/5//n/+f/5v/m/+X/5f/m/+b/5f/k/+T/5P/m/+T/4//h/+H/4f/h
/+H/4f/i/+L/4v/i/+H/4f/h/+H/3//f/9//3v/f/9//3//f/97/3v/e/93/3v/e/97/
3v/c/9z/3P/c/97/3v/d/93/2v/a/9r/2v/Z/9r/2//c/9z/2//a/9n/2f/a/9r/2//Z
/9r/2P/Y/9j/2P/Y/9j/2P/Y/9j/2P/Y/9j/1v/W/9b/1v/Y/9j/2P/Y/9r/2v/a/9r/
2v/a/9v/2//c/93/3f/d/9//3//f/+D/4P/h/+H/4f/e/97/3v/e/97/3v/e/97/3f/d
/9v/2//a/9n/2P/X/9b/1f/S/9L/z//O/83/zP/N/8z/y//L/8v/y//N/83/y//L/8r/
yv/K/8r/yv/K/8j/x//H/8f/x//G/8b/xv/E/8T/xP/E/8f/x//H/8b/xP/E/8T/xf/F
/8T/xP/E/8X/xf/F/8X/xP/E/8X/xf/L/8//1v/g/+j/7P/1/wYAHgA/AGgAhgCXAK0A
vgC4AKcAmgB2AEMAFADm/6j/af85/xX/8f7b/t7+/f4e/zr/Uf9m/3f/hv+U/6D/rP+1
/7z/wP/C/8b/xf/F/8b/x//I/8j/y//M/87/zv/M/8z/zf/N/83/zv/O/87/0P/R/9H/
0v/S/9L/0v/S/9L/0//T/9P/1P/U/9T/1P/U/9T/1f/V/9b/1v/W/9b/2P/Z/9n/2f/a
/9r/2//b/9v/3P/c/9z/3f/d/97/3v/d/93/3f/f/9//3//g/+D/4v/j/+T/5f/m/+b/
5v/m/+f/6P/o/+j/6f/p/+r/6//s/+z/7P/t/+z/7f/u/+7/8f/y//L/8v/y//P/8//1
//b/9v/2//f/9//3//j/+P/5//n/+f/5//r/+v/5//n/+f/5//n/+f/4//j/9v/2//b/
9v/2//b/9P/z//P/8f/z//T/9P/y//L/8v/w/+//8P/v/+7/7f/u/+3/7P/r/+r/6f/o
/+f/6P/n/+b/5f/m/+X/5P/k/+P/4//j/+H/4v/i/+P/5P/k/+T/4//j/+T/5P/j/+P/
4v/i/+L/4v/k/+T/5P/k/+T/5P/k/+T/5//n/+f/5//o/+j/6P/o/+v/6//r/+v/7P/s
/+3/7f/v/+//7//v//H/8v/z//P/8//0//T/9P/0//T/9f/1//T/9f/2//b/+P/4//j/
+P/4//j/+P/4//j/+P/4//j/+P/4//f/9//5//n/+f/5//f/9//3//f/9//3//f/9//3
//f/9v/2//f/9//3//f/9//3//f/9//3//b/9v/1//X/9v/2//X/9v/2//b/+P/4//f/
9f/1//f/9//3//f/+P/4//j/+P/3//f/9//3//n/+f/5//j/9//3//f/9//4//j/+P/3
//j/+P/4//j/+P/4//j/+P/6//r/+f/5//r/+v/6//r/+f/6//v//P/7//v/+//7//n/
+v/6//v/+//8//z//P/8//z//P/8//z//P/8//z//P/8//3//v///wAAAgACAAMAAwAE
AAUABQAFAAcABwAHAAgACQALAAwADQAMAAwADAAMAAwADAAMAAwADQANAAsACwAMAAsA
CgAJAAoACQAGAAYABwAGAAUABAADAAIAAQABAP////8BAAEAAwADAAIAAgACAAIAAgAC
AAAA/////////f/8//z//P/9//7///8AAAEAAQABAAAAAAAAAAAAAQADAAIAAgACAAEA
AQABAAEAAgACAAMAAwAHAAkAEAAYACIAKAAtADYASABhAIYArgDHANcA7AD0AOcA2gDI
AKMAcgBGABoA3f+j/3f/Uf8z/yL/K/9K/27/h/+c/7H/wv/Q/9z/6v/z//r/AAAEAAYA
BwAJAAoACwAMAAwADQAOABAAEAASABIAEwATABMAFAAUABQAFAAVABUAFgAUABQAFAAU
ABYAFwAXABcAGAAYABgAGAAYABgAGQAZABoAGgAaABoAGgAbABsAGwAcABwAHQAdAB0A
HgAeAB4AHwAfACAAIAAhACEAIQAjACMAIwAkACQAJAAlACYAJwAoACgAKAAoACkAKgAq
ACoAKwArACwALQAuAC4ALgAvAC4ALwAwADAAMwA0ADQANAA0ADUANQA3ADgAOAA4ADkA
OQA5ADoAOgA7ADsAOwA7ADwAPAA7ADsAOQA5ADkAOQA6ADoAOAA4ADYANgA2ADYANgA1
ADUAMwAxADIAMgAwADAAMAAuAC0ALAArACoAKQAoACcAJgAlACYAJQAkACMAIAAfAB4A
HQAeAB0AHAAcABkAGQAZABcAGQAYABgAGAAYABgAFwAXABYAFgAVABUAFgAWABYAFgAW
ABYAFgAWABQAFAAUABQAFQAVABUAFQAYABgAGAAYABcAFwAXABcAGAAYABkAGQAZABkA
GQAZABsAHAAdAB0AGwAcABwAHAAcABwAHQAdABwAHQAeAB4AHgAeAB4AHgAeAB4AHgAe
ABwAHAAcABwAHgAeAB0AHQAbABsAGwAbABsAGwAbABsAGwAbABsAGwAZABkAGAAYABcA
FwAXABcAFQAVABUAFQAVABQAFAATABMAFAAUABMAEAAQABAAEgASABEADwAPAA8ADwAP
AA8ADgAOAA4ADgANAA0ADQANAA0ADQANAAwACwALAAsACwAKAAoACgAJAAgACAAIAAgA
CAAIAAgACAAIAAgABwAHAAYABgAGAAYABwAIAAkACgAJAAkACgALAAsACwANAA0ADQAO
AA4ADwAPAA8ADgAOAA4ADgAOAA4ADgAOAA0ADQANAA0ADAALAAgABwAGAAUABAAEAAMA
AgD///7//f/8//n/+f/5//n/+f/5//n/+f/4//j/+P/4//j/+P/2//X/9//3//f/9v/1
//T/8//y//L/8v/z//P/8f/w//D/8P/w//H/8f/w//D/8P/x//H/8f/x//D/8P/z//P/
9f/5//7/AgAMABYAGwAgADAARwBsAJYAsQDBANIA3ADVAMQAtACTAGIANgAIAM//lf9l
/z3/H/8O/xP/Lv9U/3H/hP+X/6z/uv/G/9L/3f/k/+b/6v/u//H/8f/w//H/8v/y//P/
9P/2//b/9v/2//f/9//3//j/+P/4//j/+f/5//r/+v/6//r/+v/6//v/+//7//z//P/8
//z//P/8//3//f/+//7//v/+//7/////////AAAAAAEAAQABAAIAAgACAAMAAwAEAAQA
BQAFAAUABwAFAAUABgAGAAgACQAKAAsADAAMAAwADAANAA4ADgAOAA8ADwAQABEAEgAS
ABIAEwAUABUAFgAWABcAGAAYABgAGAAZABkAGwAcABwAHAAdAB8AHwAgACAAIQAhACEA
IQAgACAAHwAfACEAIQAhACEAIAAgAB4AHgAeAB4AHgAeAB4AHQAdABsAGwAcABwAGgAa
ABoAGAAXABYAFQAUABMAEgARABAADwAMAAsACgAJAAgABwAGAAUABAADAAIAAgABAAEA
AQD//////v/+//7//v/+//3//f/+//7//f/9//7//v/+//7//P/8//z//P/+//7//v/+
/////////////v/+//7//v8BAAEAAQABAAIAAgADAAMAAwADAAMAAwADAAQABQAFAAMA
BAAEAAQABgAGAAcABwAHAAcABwAGAAYABgAGAAYABgAGAAYABgAIAAgACAAIAAgACAAH
AAcABQAFAAUABQAFAAUABQAFAAMAAwADAAMAAwADAAIAAgABAAEAAQABAP//////////
AQAAAAAA///9//7//v/9//z//P/8//7//v/9//v/+//7//v/+//7//r/+v/6//r/+//7
//v/+//7//v/+//6//v/+//7//v/+v/6//r/+f/4//j/+P/4//j/+P/4//j/+P/4//f/
9//4//j/+P/4//j/+P/4//n/+f/6//v//f/9///////9//7//v///wEAAQAAAAAA/v/+
//7//v/+//7//f/9//v/+//6//n/+P/3//b/9f/y//L/8f/w/+//7v/t/+z/6P/n/+b/
5f/l/+X/5f/l/+T/5P/k/+T/5P/k/+L/4f/f/9//3//e/9z/3P/c/9z/2v/a/9v/2//Z
/9j/2P/Y/9b/1//X/9b/2P/Y/9n/2f/X/9f/1v/W/9f/2f/Z/9v/3v/i/+r/9P/5//z/
CAAfAEAAagCJAJkAqgC4ALkArgCgAIsAaAA4AAwA3f+l/2n/Of8X/wL/+f4O/zb/Uf9k
/3n/jv+c/6j/sv+7/8L/yP/K/87/z//P/87/z//Q/9D/z//Q/9L/0v/S/9L/0//T/9P/
1P/U/9T/0v/T/9P/1P/W/9b/1v/W/9b/1//X/9f/1v/W/9b/1v/Y/9j/2f/Z/9j/2P/Y
/9j/2P/Z/9n/2f/Y/9j/2f/Z/9v/3P/c/9z/3//f/+D/4P/h/+H/4f/j/+P/4//k/+T/
5P/l/+b/5//o/+j/6P/o/+v/7P/s/+z/7//v//D/8f/y//L/8v/z//L/8//0//T/9//4
//j/+P/6//v/+//9//7//v/+/////////wAAAAADAAMAAwADAAYABgAFAAUABwAHAAcA
BwAIAAgABgAGAAgACAAIAAgACAAHAAcABQAHAAgACAAGAAgACAAGAAUABAADAAIAAQAA
AP///v/9//z/+//6//n/+P/3//b/9f/0//P/8v/y/+//7//v/+3/7v/u/+//8P/w//D/
7//v//D/8P/v/+//8P/w//D/8P/y//L/8v/y//L/8v/y//L/8//z//P/8//2//b/9v/2
//X/9f/1//X/9v/2//f/9//3//f/9//3//n/+v/7//v/+//8//z//P/+//7//////wAA
AQACAAIAAgACAAIAAgAAAAAAAAAAAAAAAAAAAAAAAgACAAEAAQABAAEAAQABAAMAAwAD
AAMAAwADAAMAAwADAAMAAgACAAEAAQABAAEAAQABAAEAAQABAAAAAAD/////AAAAAP//
/v/+//7/AAACAAEA////////////////AAAAAAAAAAABAAEAAQABAAEAAQABAAAAAQAB
AAEAAQACAAIAAgABAAAAAAAAAAAAAAAAAAAAAAACAAIAAQABAAAAAAAAAAAAAQACAAMA
BAAGAAYABgAGAAcABwAIAAkACwALAA0ADQANAA4ADgAPAA8ADwAOAA4ADgAOAA4ADgAO
AA4ADQANAAsACwAKAAkACAAHAAYABQACAAIAAQAAAP3//P/7//r/+f/5//n/+f/9//3/
/f/9//z//P/8//z/+v/6//j/9//3//f/9//2//j/+P/4//j/+P/4//n/+f/3//b/9v/2
//j/+f/5//j/9v/2//f/9//5//n/+P/4//n/+f/7////BAAMABYAHgAhACgANgBNAG4A
lgC3AMsA3ADuAOcA1gDGAKMAbgBAABYA2/+d/2//S/8l/xD/E/8w/1L/bf+G/5n/qv+6
/8j/1v/h/+r/9P/2//b/+f/5//r/+//8//z//f/+/wAAAAD+//7//////wEAAgACAAIA
AgADAAMABAACAAIAAgACAAIAAwADAAMABAAEAAQABAAEAAQABQAFAAQABAAEAAQABgAH
AAcABwAGAAYABwAHAAcACAAIAAgACwALAAwADAALAAsACwANAA0ADQAOAA4ADAANAA4A
DwAOAA4ADgAOAA8AEAAQABAAEQARABIAEwAUABQAFAAVABQAFQAWABYAFwAYABgAGAAW
ABcAFwAZABoAGgAaABsAGwAbABwAHAAdAB0AHQAdABwAHAAbABsAGwAbABsAGwAaABoA
GAAYABYAFgAWABYAGAAXABcAFQATABQAFAASABIAEgAQAA8AEAAPAA4ADQAMAAsACgAJ
AAoACQAIAAcABgAFAAQAAwACAAEAAAAAAP////////3////+//7//v/8//z/+//7//z/
/P/7//v//P/8//z//P/8//z//P/8//7//v/+//7///////////8AAAAAAAAAAAEAAQAB
AAEAAgACAAMAAwADAAMAAwADAAQABgAIAAkACQAKAAoACgAKAAoACwALAAwADQAOAA4A
DAAMAAwADAAMAAwADAAMAAwADAAMAAwADAAMAAsACwANAA0ADQANAAsACwALAAsACwAL
AAsACwALAAsACgAKAAkACQAJAAkACQAJAAkACQAJAAgACAAHAAcACAAIAAcABgAGAAYA
CAAIAAcABQAFAAUABQAFAAUABgAGAAYABgAFAAUABQAFAAUABQAFAAQABQAFAAUABQAG
AAYABgAFAAYABgAGAAYABgAGAAYABgAGAAYABQAFAAYACAAKAAoADAAMAAwADAANAA0A
DgAPABEAEQATABMAEwAUABQAFQATABMAEgASABQAFAAUABQAFAAUABMAEwARABEAEAAP
ABAADwAOAA0ACgAKAAkACAAHAAYABQAEAAUABQAFAAUABwAHAAcABwAGAAYABgAGAAYA
BgAEAAMAAwADAAMAAgAEAAQABAAEAAIAAgADAAMAAwACAAIAAgAEAAUABQAEAAQABAAF
AAUABQAFAAQABAAHAAcABwANABIAGgAkACoAMQA6AEwAZwCMALQAzQDfAPIA+ADtANwA
yACbAGYAOAAEAMX/jf9j/z//I/8Y/yn/TP9s/4P/mv+v/8D/zv/a/+b/7//2//z/AgAC
AAMAAwAEAAUABgAGAAcACAAKAAoACgAKAAsACwALAAwADAAMAAoACwALAAwADAAMAAwA
DAAMAA0ADQANAA4ADgAOAA4ADgAOAA8ADwAOAA4ADgAOAA4ADwAPAA8AEgASABMAEwAT
ABQAFAAUABMAEwAUABQAFQAVABUAFwAXABcAGAAYABgAGQAaABsAHAAcABwAHAAdAB4A
HgAeAB0AHQAeAB8AIAAgACAAIQAkACUAJgAmACUAJgAmACYAJgAnACcAKQAqACoAKgAr
ACsAKwAsACwALQAtAC0ALQAsACwAKwArACkAKQApACkAKAAoACYAJgAmACYAJgAmACYA
JQAlACMAIQAiACIAIAAgACAAHgAdABwAGwAaABkAGAAXABYAFQAUABMAEgARAA4ADQAM
AAsADAALAAoACgAJAAkACQAHAAcABgAGAAYABgAGAAUABQAGAAYABQAFAAYABgAGAAYA
BAAEAAQABAAEAAQABAAEAAUABQAFAAUABgAGAAYABgAHAAcABwAHAAgACAAJAAkACQAJ
AAkACQAJAAoACwALAAsADAAMAAwADAAMAA0ADQAMAA0ADgAOAA4ADgAOAA4ADgAOAA4A
DgAOAA4ADgAOAA4ADgANAA0ADQANAA0ADQALAAsACwALAAkACQAJAAkACQAJAAgACAAH
AAcABwAHAAcABwAHAAcABQAEAAQAAwADAAQABAADAAQABAAEAAYABAADAAEAAQABAAEA
AQABAAIAAgACAAIAAQABAAEAAQABAAEAAQAAAAEAAQABAAEAAAAAAAAA//8AAAAAAAAA
AP7//v/+//7//v/+//3//f/8//z//P/8//v//P/9//7//f/9//3//f/7//z//P/9//3/
/P/6//r/+v/6//v//P/9//7/AAAAAAEAAQACAAMAAwADAAUABQAFAAYABgAHAAcABwAG
AAYABgAGAAYABgAGAAYABQAFAAMAAwACAAEAAAD///7//f/6//r/+f/4//f/9v/z//L/
8f/x//H/8f/z//P/9f/1//T/9P/y//L/8v/y//L/8f/x//H/8f/w//D/8P/w//D/8P/w
//H/8f/x//D/8P/w//D/8f/x//D/8P/w/+//7//v/+//8P/w//H/8f/z//X/+v8AAAgA
EAAXABwAKgBFAGgAkACrALsAygDYANUAyAC6AKMAegBKACAA8f+1/3v/T/8x/x7/Gf82
/17/d/+K/5//tP/C/8z/1v/f/+b/6v/u//L/8//1//T/9f/2//b/9//4//r/+v/6//r/
+//7//n/+v/6//r//P/9//3//v/+//7//v/+//7/////////AAAAAAAAAAAAAAAAAQAB
AAAAAAAAAAAAAgADAAMAAwAEAAQABQAFAAUABgAGAAYABwAHAAgACAAHAAcABwAJAAkA
CQAKAAoACgALAAwADQAOAA4ADgAOAA8AEAAQABAAEQARABIAEwAUABQAFAAVABYAFwAY
ABgAGQAaABoAGgAaABsAGwAdAB4AHgAeAB8AHwAfACAAIAAhACEAIQAhACIAIgAhACEA
IQAhACEAIQAiACIAIAAgACAAIAAgACAAIAAfAB8AHQAdAB4AHgAcABoAGgAYABcAFgAV
ABQAEwAQAA8ADgANAAwACwAKAAkABwAFAAMAAQACAAEAAAAAAP////////3//f/8//z/
/P/8//z/+//7//z//P/7//v//P/8//z//P/6//r/+v/6//r/+v/6//r/+//7//v/+//8
//z//P/8//3//f/9//3//v/+////////////////////AAABAAEA//8AAAAAAAAAAAAA
AQABAAEAAQABAAAAAAAAAAAAAAD+//7//v/+//7//v/+//7//v/+//3//f/7//v/+//7
//v/+//7//v/+f/5//n/+f/5//n/+P/4//f/9//3//f/9f/1//X/9f/1//T/9P/z//X/
9v/2//X/8v/y//L/9P/0//P/8f/x//P/8//z//P/8v/y//L/8v/v/+//7//v//H/8f/x
//D/8f/x//H/8f/w//D/8P/v//D/8P/w//D/8P/w//D/8P/y//L/8f/x//D/8P/w//D/
8P/w//D/8P/w/+//7v/t/+3/7v/u/+//7//w//D/8P/w//D/8P/w//D/8P/x//L/8//0
//T/9f/1//b/+f/5//n/+//5//n/+v/6//v/+//7//r/+P/4//j/+P/4//j/+P/3//f/
9f/1//T/8f/w/+//7v/t/+r/6v/p/+b/5f/k/+P/5P/j/+P/4//l/+f/5//n/+X/5P/k
/+T/5P/k/+T/4v/h/+H/4f/h/+D/4P/g/+D/4P/g/+D/4f/f/9//3v/e/+D/4P/h/+H/
4P/g/+D/4f/h/+H/4f/g/+D/4f/h/+P/6f/w//j/AgAGAAsAGAAwAFEAeACWAKcAuQDI
AMQAtwCqAI4AYQA2AA4A3P+h/2v/Qf8d/wX/AP8b/0D/XP9x/4b/mf+o/7T/wP/M/9H/
2P/e/+D/4P/h/+H/4v/j/+T/5P/l/+b/6P/o/+j/6P/p/+n/6f/q/+r/6v/q/+v/6//s
/+z/7P/s/+z/6v/r/+v/6//s/+z/7P/s/+7/7v/v/+//8P/w//D/8P/w//H/8f/x//L/
8v/z//P/8//0//T/9P/1//X/9v/2//f/9//3//n/+f/5//r/+v/6//v//P/9//7//v/+
//7//f/+//7//v//////AAABAAIAAgACAAMABAAFAAYABgAHAAgACAAIAAgACQAJAAsA
DAAMAAwADQANAA0ADgAOAA0ADQANAA0ADgAOAA0ADQALAAsACwALAAoACgAIAAgACAAI
AAgACAAIAAcABwAFAAUABgAGAAQABAAEAAIAAQAAAP///v/9//r/+f/4//f/9v/1//T/
8//y//H/8P/v//D/7//u/+7/6//r/+v/6f/r/+r/6v/q/+j/6P/n/+f/5v/m/+X/5f/m
/+b/5v/m/+b/5v/m/+b/5v/m/+b/5v/n/+f/5//n/+b/5v/m/+b/5//n/+f/5//o/+j/
6f/p/+n/6f/p/+n/6f/q/+v/6//p/+r/6v/q/+r/6v/r/+v/6v/r/+z/7P/s/+z/7P/s
/+r/6v/q/+r/6v/q/+r/6v/o/+j/5//n/+X/5f/l/+X/5f/l/+X/5f/j/+P/4//j/+H/
4f/g/+D/3//f/9//3//f/9//3//f/93/3P/c/9v/2//c/9z/2//a/9r/2v/c/9z/2//Z
/9n/2f/Z/9n/2f/Y/9j/2P/Y/9f/1//X/9f/1//X/9f/1v/X/9f/1//X/9b/1v/W/9X/
1P/U/9T/1P/W/9b/1v/W/9b/1v/V/9X/1P/U/9T/1P/T/9T/1f/W/9f/2v/a/9r/2v/a
/9v/2//c/93/3f/d/9//3//f/+D/4P/h/9//3//e/97/3v/e/97/3v/e/97/3f/d/93/
3f/c/9v/2P/X/9b/1f/S/9L/0f/Q/8//zv/N/8z/zf/N/83/zf/P/8//z//P/87/zv/O
/87/zv/O/8z/y//J/8n/yf/I/8r/yv/K/8r/zP/M/83/zf/N/8z/zP/M/8z/zf/N/8z/
zP/M/83/zf/N/83/zP/M/8//z//R/9X/2v/i/+z/8v/3/wQAGAAzAFoAgACZAK0AwgDM
AMEAsgCeAHEAPgAQANj/k/9b/zH/Df/v/uT+9/4a/zz/U/9q/3//jv+c/6z/uv/B/8r/
0P/U/9T/1f/V/9b/1//Y/9j/2f/a/9z/3P/e/97/3//f/9//4P/g/+D/4P/h/+H/4v/i
/+L/4v/i/+T/5f/l/+X/5v/m/+b/5v/m/+b/5//n/+j/6P/o/+j/6v/r/+v/6//s/+z/
7f/t/+//8P/w//D/8f/x//L/8v/x//H/8f/z//X/9f/2//b/9v/3//j/+f/6//r/+v/6
//3//v/+//7//////wAAAQACAAIAAgADAAQABQAGAAYABwAIAAgACAAKAAsACwANAA4A
DgAOAA8AEQARABIAEgATABMAEwATABQAFAATABMAEQARABEAEQASABIAEAAQABAAEAAQ
ABAAEAAPAA8ADQANAA4ADgAMAAwADAAKAAkACgAJAAgABwAGAAUABAADAAIAAQAAAP//
AAD///7//f/8//v/+v/6//v/+//7//n/+//6//r/+v/6//r/+f/5//j/+P/3//f/+P/4
//j/+P/6//r/+v/6//r/+v/6//r/+//7//v/+//+//7//v/+////////////AAAAAAEA
AQADAAMAAwADAAMABAAFAAUABwAIAAgACAAIAAgACQAJAAgACQAKAAoACgAKAAoACgAK
AAoACgAKAAoACgAKAAoACgAKAAkACQAJAAkACQAJAAkACQAJAAkABwAHAAcABwAHAAcA
BgAGAAUABQAFAAUABQAFAAUABQAHAAYABgAFAAMABAAEAAMAAgACAAIABAAEAAMAAQAB
AAMAAwADAAMAAgACAAIAAgADAAMAAwADAAEAAQABAAAAAQABAAEAAQACAAIAAgABAAIA
AgACAAIAAgACAAIAAgAAAAAA/////wAAAAAAAAAAAQACAAMABAADAAQABgAGAAYABgAH
AAcACAAJAAkACQALAAsACwAMAAwADQALAAsACgAKAAoACgAKAAoACgAKAAkACQAHAAcA
BgAFAAQAAwACAAEAAAAAAP///v/7//r/+f/4//n/+f/5//n/+//7//v/+//6//r/+v/6
//j/+P/2//X/9//3//f/9v/2//b/9v/2//b/9v/3//f/9//2//b/9v/2//f/9//2//b/
9v/3//f/9//3//b/9v/3//n/+////wYADgAYAB4AIQAuAEIAYQCKAK4AwwDTAOQA5gDX
AMoAtACHAFYAKAD0/7f/gf9X/zP/Gf8S/yn/Tv9u/4P/mP+r/77/yv/W/+D/6f/u//T/
+P/4//n/+//8//3//v/+//3//v8AAAAAAAAAAAEAAQADAAQABAAEAAIAAwADAAQABAAE
AAQABAAEAAUABQAFAAYABgAGAAYACAAIAAkACQAKAAoACgAKAAoACwALAAsADAAMAA0A
DQANAA4ADgAOAA8ADwAQABAADwAPAA8AEQARABEAEgASABIAEwAUABUAFgAWABYAFgAX
ABgAGAAYABkAGQAaABsAHAAcABwAHQAeAB8AIAAgACEAIgAiACIAJAAlACUAJwAmACYA
JgAnACcAJwAoACgAKwArACsAKwAqACoAKQApACkAKQApACkAKAAoACYAJgAmACYAJgAm
ACYAJQAlACMAIwAkACQAIgAiACIAIAAfABwAGwAaABkAGAAXABYAFQAUABMAEgARABAA
DwAOAA0ADAALAAoACgAHAAcABwAFAAcABgAGAAYABgAGAAUABQAGAAYABQAFAAYABgAG
AAYABAAEAAQABAAGAAYABgAGAAcABwAHAAcACAAIAAgACAAJAAkACQAJAAoACgALAAsA
CwALAA==
         </WaveFormData>
      </LeadData>
      <LeadData>
         <LeadByteCountTotal>10000</LeadByteCountTotal>
         <LeadTimeOffset>0</LeadTimeOffset>
         <LeadSampleCountTotal>5000</LeadSampleCountTotal>
         <LeadAmplitudeUnitsPerBit>4.88</LeadAmplitudeUnitsPerBit>
         <LeadAmplitudeUnits>��V</LeadAmplitudeUnits>
         <LeadHighLimit>2147483647</LeadHighLimit>
         <LeadLowLimit>268435456</LeadLowLimit>
         <LeadID>V3</LeadID>
         <LeadOffsetFirstSample>0</LeadOffsetFirstSample>
         <FirstSampleBaseline>0</FirstSampleBaseline>
         <LeadSampleSize>2</LeadSampleSize>
         <LeadOff>FALSE</LeadOff>
         <BaselineSway>FALSE</BaselineSway>
         <ExcessiveACNoise>FALSE</ExcessiveACNoise>
         <MuscleNoise>FALSE</MuscleNoise>
         <LeadDataCRC32>3686178234</LeadDataCRC32>
         <WaveFormData>
9v/2//b/9v/2//b/9v/2//b/9v/2//b/9v/2//b/9v/4//j/+P/4//r/+v/6//r//f/9
//7//v//////AAAAAAEAAQADAAMAAQAAAAAAAAACAAMAAwADAAMAAwADAAIA///+//7/
/f/7//v/+f/4//f/9v/1//T/8//y//H/8P/x//H/8f/x//L/8v/y//L/8v/y//H/8f/x
//H/7//u/+z/7P/s/+z/7f/t/+3/7f/t/+3/7f/t/+3/7f/t/+3/7f/t/+3/7f/t/+3/
7f/t/+3/7f/t/+3/7f/u/+//8v/2//r///8EAAgAEQAgADYAUABqAH0AkQCtAMQAzgDW
ANwAywClAH8AVQAiAPP/0P+q/4f/b/9r/37/kf+a/6X/s//A/8n/1P/b/9//5P/o/+v/
7f/t/+//7f/t/+3/7f/t/+7/7//v/+//7//v/+//7//v/+//8P/w//D/8P/w//D/8P/x
//H/8f/x//L/8v/w//D/8P/w//L/8v/z//P/8f/x//H/8f/z//T/9P/0//L/8v/z//P/
8//z//T/9P/2//f/9//3//j/+P/4//n/+f/5//n/+v/6//r/+//7//z//P/9//3//f/+
//7/////////AAAAAAAAAAAAAAEAAgADAAQABAAGAAcACAAIAAkACgALAAsACwAMAAwA
DQAPABAAEAARAA8ADwAQABAAEQARABEAEQARABEAEQARABMAEgASABIADwAPAA8ADgAQ
ABAADwAPAA8ADwAPAA4ADQANAAwACwALAAoACQAIAAkACAAIAAcACAAHAAYABQAEAAMA
AgABAAEAAAD///7//P/8//z/+//7//v/+//5//v/+v/6//r/+P/4//j/+P/4//j/+P/4
//j/+P/4//j/+P/4//j/+P/6//r/+v/7//v/+//7//v//P/9//7//v/8//z//P/9//z/
/P/8//z//f/+//7//v/+/wAAAAAAAP////8AAAAAAAACAAMAAwABAAEAAQABAAEAAQAB
AAIAAgACAAEAAQABAAEAAgACAAEAAAAAAAEAAQAAAP///////////////////v/+//7/
/v/+//7//v/+//3//f/9//z//P/8//v/+//7//v/+//7//v/+//8//r/+f/5//n/+f/5
//n/+f/6//r/+v/6//v/+v/6//r/+f/5//n/+f/5//n/+f/5//n/+P/4//f/+f/4//j/
+P/4//j/+P/3//j/+P/4//j/+P/4//j/9//2//b/9//4//b/9f/1//b/9v/1//X/9f/1
//b/9v/2//b/9v/2//b/9v/2//T/9P/0//T/9P/0//T/9P/0//T/9P/0//X/9v/3//j/
+P/4//n/+f/6//r/+//7//z//P/9//3//f/9//3//P/8//z//P/9//3//f/9//3/+//6
//n/+P/4//f/9f/1//H/8P/v/+7/7f/s/+v/6v/p/+j/5//n/+f/5//o/+j/5v/m/+b/
5v/j/+P/4//j/+H/4P/g/+D/4P/g/9//3//f/9//3//f/9//3//f/9//3f/d/93/3f/d
/93/3f/d/93/3f/d/93/2//b/9v/3P/d/+D/5P/q/+3/8v/8/wsAHgA4AFYAcACHAKUA
xQDUANoA4gDWALMAiwBdABsA3v+5/5j/cv9R/0n/V/9q/3f/gv+R/5//qP+z/7z/xf/L
/87/0P/T/9X/1f/T/9P/0//T/9P/1f/W/9f/1//V/9X/1f/V/9X/1f/V/9b/1v/W/9b/
1v/W/9b/1//X/9X/1f/W/9b/2P/Y/9j/2P/W/9b/1//X/9f/1//X/9f/1//Y/9j/2P/Y
/9j/2f/Z/9n/2f/a/9r/2P/Z/9n/2f/a/9r/2v/b/9n/2f/Z/9r/3P/c/93/3f/c/9z/
3f/d/93/3v/e/9//3//f/+D/4P/g/+D/4P/h/+L/4//k/+T/5v/n/+j/6P/n/+j/6f/p
/+n/6v/q/+v/6//s/+z/7f/v/+//8P/w/+//7//v/+//7//v/+//7//v/+7/7v/u/+3/
7f/t/+z/7P/s/+v/6//r/+v/6//q/+v/6//q/+n/6//q/+n/6P/p/+j/6P/n/+j/5//m
/+X/5v/l/+T/4//l/+T/4//i/+L/4v/i/+H/4//j/+P/4f/j/+L/4v/i/+L/4v/i/+L/
5P/k/+T/5P/m/+b/5v/m/+b/5v/m/+b/5v/m/+b/5//p/+n/6f/p/+z/7f/u/+7/7P/s
/+z/7f/w//D/8P/w//P/9P/0//T/8v/0//T/9P/1//X/9v/2//b/+P/5//n/+f/5//n/
+f/5//n/+f/6//r/+v/5//n/+f/5//r/+v/7//r/+v/7//v/+v/5//n/+f/5//n/+f/7
//r/+v/6//r/+v/6//r/+v/5//n/+f/6//r/+v/5//n/+f/5//n/+f/5//n/+v/6//n/
+f/5//n/+f/5//n/+v/6//r/+v/5//j/+P/4//v/+//7//v/+f/5//n/+f/4//j/+f/5
//n/+P/4//j/+v/6//r/+f/4//j/+P/4//r/+v/6//n/+P/4//n/+v/6//n/+f/6//r/
+f/5//n/+//6//r/+v/6//r/+P/4//j/+P/6//r/+v/6//z//P/8//z//v/+//////8A
AAAAAQABAAIAAgADAAMABQAFAAUABAAEAAQABAAFAAUABQAFAAUABQAEAAMAAgACAAEA
/////////v/9//z/+//6//n/+P/3//b/9f/1//X/9f/2//b/9v/2//b/9v/1//X/9f/1
//P/8v/y//L/8P/w/+//7//x//H/8f/x//H/8f/x//H/8f/x//H/8f/x//H/8f/x//H/
8f/x//H/8f/x//H/8v/z//b/+v/+/wMACAAMABUAJAA4AFQAcgCJAJ8AvwDaAOQA7ADy
AOUAvwCXAGkALAD1/9T/sP+L/3H/a/96/4//mv+l/7X/wv/L/9T/3f/l/+r/7v/v//H/
8//1//P/8//z//P/9f/2//f/9//3//f/9//3//f/9//3//j/+P/4//j/+P/4//j/+f/5
//v/+//8//z//P/8//z//P/8//z//f/9//3//f/9//3//f/+//7//v/+//7/////////
//8AAAAAAAABAAEAAQACAAIAAgADAAMAAwADAAQABgAGAAcABwAIAAgACQAJAAkACgAK
AAsADQANAA4ADgAOAA4ADgAPABAAEQASABIAFAAVABYAFgAXABgAGQAZABsAHAAcAB0A
HQAeAB4AHwAfAB8AIAAgACEAIQAhACEAIQAhACEAIQAhACAAIAAgAB8AHwAfAB4AHgAe
AB0AHQAdAB0AHQAcAB0AHQAcABsAGwAaABkAGAAXABYAFgAVABQAEwASABEAEAAPAA4A
DQANAAwACwAKAAoACgAKAAkACQAJAAkABwAJAAgACAAIAAYABgAGAAYABgAGAAYABgAG
AAYABgAGAAYABgAGAAYABgAGAAYABwAHAAcABwAHAAgACQAKAAoACgAKAAoACwAKAAoA
CgAKAA0ADgAOAA4ADAAOAA4ADgANAA0ADgAOAA4AEAARABEADwAPAA8ADwARABEAEQAS
ABIAEgARABEAEQARABIAEgARABAAEAARABEAEAAPAA8AEQARABEAEQARABAAEAAQABAA
EAAQABAADgANAA0ADQAMAAwADAALAAwADQAOAA8ADQANAA0ADgAMAAsACwALAAsACwAL
AAsADAAMAAwADAANAAwADAAMAAsACwALAAsACQAJAAkACQAIAAgACQAJAAkACAAIAAgA
CAAIAAgABwAIAAgACAAIAAgACAAKAAoADAAMAAwADAAPAA8AEAAQABEAEQASABIAEQAR
ABMAEwAVABQAFAAUABIAEwATABMAFQAVABUAFAAVABQAFAATABMAEwARABAADwAOAA0A
DAALAAoACQAIAAUABQAFAAUABAAEAAQABAAEAAQAAwADAAMAAwABAAAAAgACAAIAAgD/
////////////////////////////////////////////////////AQABAAEAAQABAAIA
AwAGAAgACgAPABQAGAAhADAARABeAHwAkwCrAMcA5ADyAPgAAgH7ANkArwCBAEQADQDm
/8T/n/+D/3n/iP+d/6r/s//B/9D/3f/k/+3/9f/6//z///8BAAMAAwADAAMAAwADAAMA
BAAFAAUAAwADAAMAAwAFAAUABQAGAAQABAAEAAQABAAEAAUABQAFAAUABgAGAAYABgAG
AAYABgAGAAcABwAFAAUABQAFAAcACAAIAAgABgAGAAcABwAHAAcACAAIAAgACQAJAAkA
CgAKAAoACwALAAsACwAMAAwADAANAA0ADAAMAA0ADQANAA4ADgAPAA8ADwAQABAAEAAQ
ABAAEQASABMAFAAUABQAFQAWABYAFwAYABkAGQAZABoAGgAbABkAGgAaABsAGwAbABwA
HAAdAB0AHQAdAB0AHQAdAB0AGwAaABoAGgAZABkAGQAYABgAGAAXABcAFQAVABUAFAAT
ABMAEgARABEAEAAPAA4ACwAKAAoACQAGAAUABAADAAIAAQAAAP///f/8//v/+v/4//j/
+P/3//f/9//3//X/9//2//b/9v/1//T/8//y//L/8v/y//L/8P/w//D/8P/w//D/8P/w
/+7/7v/u/+//7//v/+//7//u/+//8P/w//D/8P/w//H/8P/w//D/8P/v//D/8P/w/+7/
8P/w//D/8f/x//L/8v/x//L/8v/x/+//7//v/+//7//v/+//8P/w//D/7//v/+3/7f/u
/+7/7//u/+7/7//t/+z/6//r/+v/6//r/+v/6//q/+r/6v/o/+j/6P/o/+j/5//n/+f/
6P/o/+j/5//l/+X/5f/l/+X/5f/l/+b/5v/l/+X/5f/j/+P/4//j/+T/5P/k/+T/4//i
/+L/4v/j/+P/4//j/+H/4f/h/+H/4P/g/+H/4f/j/+L/4v/i/+D/4P/g/9//3//g/+H/
4v/i/+L/4v/k/+T/5P/k/+X/5f/m/+b/5//n/+j/6P/p/+n/6//r/+3/7P/s/+z/6v/r
/+v/6//r/+v/6//q/+v/6v/q/+n/5f/l/+P/4v/h/+D/3//e/93/3P/b/9r/1//X/9f/
1//W/9b/1v/W/9b/1v/V/9X/1f/V/9P/0v/S/9L/0v/S/8//z//P/8//z//P/8//z//P
/8//z//P/8//z//P/8//0f/R/9H/0f/T/9P/0//T/9P/1P/V/9b/2P/c/+H/5v/q/+3/
+P8KACIAPgBZAG0AhQCgALYAvgDIAMsAtwCNAF8ALgD7/87/pv+D/2X/Vf9c/3P/gv+L
/5n/qv+1/77/x//N/9L/2P/b/9v/2//b/9v/2//b/9v/2//c/93/3f/f/9//3//f/9//
3//f/+D/4P/g/+D/4P/i/+L/4//j/+P/4//k/+T/5P/k/+T/5P/m/+b/5//n/+f/5//n
/+f/5//o/+j/6P/q/+r/6//r/+v/6//s/+z/7P/t/+3/7f/u/+7/7v/v/+//7//v//D/
8v/y//P/8//0//T/9f/1//X/9v/2//f/+f/5//r/+v/8//z//P/9//z//f/+//7//v//
/wAAAAADAAQABQAFAAUABgAGAAcABwAIAAgACQAJAAkACgAKAAsACwALAAsADQANAA0A
DQANAAwADAAMAAsACwALAAoADAAMAAsACwAJAAkACQAIAAgACQAJAAkABwAGAAUABAAD
AAIAAgABAAAA///+//3//P/7//r/+f/3//b/9f/0//T/9P/0//P/8//z//P/8f/x//D/
8P/w//D/8P/w//D/8v/y//L/8v/y//L/8v/y//L/8v/y//L/8v/y//L/8//1//X/9f/1
//T/9f/2//b/9v/2//b/9//2//b/9v/2//f/+P/4//j/+P/6//r/+v/5//n/+v/6//r/
/P/9//3//f/9//3//f/9//3//f/+//z//P/7//v//f/9//7//v/9//z//P/9/////v/9
//3//f/9//3//f/9//z//P/8//z//P/8//z//P/7//v/+//8//z//P/7//v/+//7//v/
+f/5//n/+v/6//n/+f/5//v/+//7//v/+//6//n/+P/5//j/+P/4//f/9//3//f/9//3
//f/9//2//b/9//3//f/9v/2//b/+P/4//j/9//2//b/9v/2//b/9v/2//X/9v/2//f/
+P/6//r/+v/6//v/+//8//z//f/9//7//v/9//3//////wEAAAAAAAAA/v////////8B
AAEAAQAAAP///v/+//3/+//7//n/+P/1//T/8//y/+//7v/t/+z/6//r/+v/6//u/+7/
7v/u//D/8P/v/+//7f/t/+v/6v/o/+j/6P/o/+f/5//n/+f/6P/p/+r/6//p/+n/6f/p
/+n/6f/p/+n/6f/p/+n/6f/r/+v/6//r/+n/6P/r/+7/8P/0//n//v8CAAkAGAAqAEQA
YgB7AJEArwDOANoA4ADkANcAtQCNAGMAKADv/8r/rP+H/2X/Xf9q/3//jP+X/6P/sv+/
/8r/0//Z/+L/5v/p/+n/6//r/+v/6//r/+v/7f/u/+//7//t/+3/7f/t/+//7//v//D/
8P/w//D/8P/u/+7/7//v/+//7//w//D/8v/y//L/8v/y//L/8//z//P/8//z//P/8//0
//T/9P/0//T/9f/1//X/9f/2//b/9v/3//f/9//4//j/+P/5//n/+f/5//r/+v/6//v/
+//8//z//f/9//3//v/+/////////wAAAAACAAIAAgADAAQABQAGAAYABgAHAAgACAAH
AAgACQAJAAoADAANAA8ADQAOAA4ADwAPAA8AEAAQABEAEQARABEAEQARABEAEQAPAA4A
DgAOAA0ADQANAAwADgAOAA0ADQANAA0ADQAMAA0ADQAMAAsACQAIAAcABgAHAAYABgAF
AAYABQAEAAMAAAD///7//f////7//f/8//z//P/8//v/+//7//v/+f/3//b/9v/2//j/
+P/4//j/9v/2//b/9v/4//j/+P/4//j/+P/4//j/9v/2//b/9//3//f/9//3//b/9//4
//j/+P/4//j/+f/6//r/+v/6//v//P/8//z/+v/8//z//P/9//3//v/+//7/AAABAAEA
/f/9//3//f/9//3//f/+//7//v/9//3//f/9//7//v/9//z//P/9//3//P/7//v/+//7
//v/+//7//r/+v/6//r/+v/6//r/+v/5//n/+f/4//j/+P/3//f/9//3//f/9//3//f/
+P/4//f/9//3//f/9//3//f/+P/4//j/+P/3//b/9v/2//n/+f/5//n/+f/5//n/+f/6
//r/+//7//v/+v/6//r/+v/6//r/+f/5//r/+//8//z//P/+//7/AAAAAAAAAAABAAEA
AgACAAUABQAGAAYABwAHAAkACQALAAoACgAKAAoACwALAAsACwALAAsACgAJAAgACAAH
AAcABwAFAAQAAQAAAP///v////7//f/8//3//f/9//3//v/+//7//v/+//7//f/9//3/
/f/7//r/+v/6//r/+v/5//n/+f/5//n/+f/5//n/+//7//v/+//7//v/+//7//v/+//7
//v/+//7//v/+/////7///8CAAYACAANABQAGAAjADQASgBoAIYAnwC5ANsA8gD8AAQB
CAHxAMcAnQBlACQA8//Q/6z/h/9x/3X/iv+d/6b/s//D/9D/2//m/+3/9f/6//7/AQAD
AAMAAwADAAMAAwADAAMABAAFAAUABwAHAAcABwAHAAcABwAIAAgACAAIAAgACAAIAAkA
CQALAAsADAAMAAoACgAKAAoADAAMAA0ADQAPAA8ADwAPAA8AEAAQABAAEAAQABEAEQAR
ABEAEgASABIAEwATABMAFAAUABQAFQAVABUAFQAWABgAGAAZABkAGAAYABkAGQAZABoA
GgAbABsAGwAcABwAHgAeAB4AHwAiACMAJAAkACIAIwAkACQAJQAmACcAJwAnACgAKAAp
ACkAKgAqACsAKwArACwALAArACsAKwArACkAKQApACkAKQAoACgAKAApACkAKQAoACgA
KAAnACcAJQAlACUAJAAjACMAIgAhAB8AHgAdABwAHQAcABwAGwAYABcAFgAVABQAEwAS
ABEAEwASABEAEAAQABAAEAAPAA8ADwAPAA0ADQAMAAwADAAMAAwADAAMAAwADAAMAAwA
DAAMAAwADAAMAAwADAAMAAwADAAMAA0ADQANAA0ADQAOAA8AEAAQABAAEAAQABEAEgAS
ABIAEgATABQAFAAUABIAFAAUABQAEwATABQAFAAUABYAFwAXABcAFwAXABcAFQAVABUA
FgAWABYAFQAVABUAFQAWABYAEwASABIAEwAUABQAFAAVABMAEwATABMAEwASABIAEgAQ
ABAAEAAQABAADwAPAA8ADgAOAA4ADQANAA0ADQANAA0ADQANAA4ADgANAA0ADQALAAsA
CwALAAwADAAMAAwACwAKAAoACgAJAAkACQAJAAkACQAJAAkACAAIAAkACQAJAAgACAAI
AAgACAAIAAcABgAGAAYABgAGAAYABgAFAAYABgAHAAgABgAFAAUABgAGAAUABQAFAAcA
BgAEAAQABAAEAAUABgAHAAgACgAKAAsACwAMAAwADQANAAwADAANAA0ADwAPAA8ADgAO
AA4ADgAPAA8ADwAPAA8ADwAOAA0ADAAMAAsACQAJAAUABAADAAIAAQAAAP///v/9//z/
+//7//v/+//8//z//P/8//z//P/7//v/+//7//v/+v/6//r/+P/4//f/9//3//f/9//3
//f/9//3//f/9//3//f/9//3//f/9//3//f/9//3//f/9//3//f/+P/5//j//P8AAAUA
CAAMABMAHgAyAEwAagCBAJMArwDMAN4A5gDuAO8A0QClAHcARAAPAOD/vP+X/3v/bf96
/5H/nv+n/7f/yP/R/9r/4f/n/+z/7v/x//X/9f/z//P/8//z//P/8//0//X/9f/1//X/
9f/1//X/9f/1//b/9v/2//b/9v/0//T/9f/1//f/9//4//j/9v/2//b/9v/2//b/9//3
//f/9//3//f/9//4//j/+P/4//j/+f/5//f/9//4//j/+P/5//n/+f/6//r/+v/7//n/
+f/5//r/+v/6//v/+//+//7///////3//v/+/////////wAAAAACAAIAAgADAAQABQAG
AAYABgAHAAgACAAJAAoACwALAAsADAAMAA0ADQAOAA4ADwAPAA8AEAAQABEAEQARABEA
EQARABEAEQARABAAEAAQABEAEQARABAAEAAQAA8ADwAPAA8ADwAOAAsACwAKAAkACQAI
AAcABgADAAIAAgABAAAA///+//3//P/7//r/+f/5//j/9//2//b/9v/2//X/8//z//P/
8f/x//D/8P/w//L/8v/y//L/8P/w//D/8P/y//L/8v/y//L/8v/y//L/8v/y//L/8//1
//X/9f/1//T/9f/2//b/9v/2//b/9//2//b/9v/2//f/+P/4//j/+P/6//r/+v/5//n/
+v/6//j/+v/7//v/+f/5//n/+f/7//v/+//8//r/+v/5//n/+f/5//r/+v/5//j/+P/5
//v/+v/5//n/+f/5//n/+f/5//j/+P/4//j/+P/4//j/+P/3//f/9//4//j/+P/3//n/
+f/5//n/9//3//f/+P/4//f/9//3//X/9f/1//X/9v/2//b/9v/3//b/9v/2//f/9//3
//f/9f/1//X/9f/0//T/9f/1//X/9P/0//T/9v/2//b/9f/1//b/9//4//b/9v/2//X/
9v/2//f/+P/2//X/9f/2//j/9//3//f/9//4//j/+P/4//j/+v/6//r/+v/7//z//f/+
//7//////wAAAAABAAEAAgACAAMAAwAFAAUABQAEAAQABAAEAAUABQAHAAcABwAHAAQA
AwACAAIAAQD//////f/8//v/+v/5//j/9//2//X/9P/z//P/8//1//b/9v/2//T/9P/0
//P/8//z//P/8f/y//L/8v/y//L/8f/x//H/8f/x//H/8f/x//H/8f/x//H/8f/x//H/
8f/x//H/8f/z//P/8//z//P/9f/0//P/+P/+/wIABQAKABAAGwAuAEYAYAB4AI0ApQDB
ANAA1gDeANgAuQCTAGsAOwAIAOH/wP+a/3n/a/93/47/m/+k/7H/wf/M/9X/3v/l/+n/
7v/w//H/8f/x//P/8//z//P/8//z//T/9f/1//P/8//z//P/9f/1//X/9v/2//b/9v/2
//b/9v/3//f/9f/1//b/9v/2//b/9v/2//j/+P/5//n/+f/5//n/+f/3//j/+P/4//j/
+P/5//n/+f/5//r/+v/6//v/+//7//z//P/8//3/////////AAD+//7//////wAAAAAB
AAEAAQACAAIAAwAFAAUABgAGAAYABgAGAAcACAAJAAoACgAMAA0ADgAOAA0ADgAPAA8A
DwAQABAAEQARABIAEgATABEAEQASABIAEwATABMAEwATABMAEwATABEAEAAQABAADwAP
AA8ADgAOAA4ADQANAA0ADQANAAwACwALAAoACQAJAAgABwAGAAMAAgACAAEAAAD///7/
/f/+//3//P/7//n/+P/3//b/9v/2//b/9f/1//X/9f/z//P/8v/y//L/8P/w//D/8P/w
//D/8P/w//D/8P/w//D/7v/u/+7/7v/s/+z/7P/t/+3/7f/t/+3/7P/t/+7/7v/u/+7/
7v/v//D/8P/w//D/7//w//D/8P/w//L/8v/y/+//7//w//D/7v/w//H/8f/x//H/8f/x
/+//7//v//D/8P/w/+//7//t/+3/7v/u/+3/7P/s/+3/7f/s/+v/6//r/+v/6//r/+r/
6P/n/+b/5v/m/+b/5v/m/+X/5f/l/+T/5P/k/+P/4f/h/+H/4f/h/+H/4f/i/+L/4f/h
/+H/4f/h/+H/4f/g/+D/4P/g/+H/4P/g/+D/4P/f/97/3f/f/9//3//f/9//3v/e/93/
2//a/9r/2v/b/9z/3f/d/97/3v/e/97/3P/c/9z/2//a/9r/2//c/+D/4v/g/+D/4P/g
/+H/4f/i/+L/4//j/+T/5P/l/+X/5//n/+f/5v/m/+b/5v/n/+f/5//n/+f/5//m/+X/
5P/k/+P/3//f/93/3P/b/9r/2f/Y/9X/1P/T/9L/0v/T/9T/1f/W/9b/1v/W/9T/1P/T
/9P/0//T/9H/0P/S/9L/0v/S/8//z//P/8//0f/R/9H/0f/R/9H/0f/R/9H/0f/R/9H/
0//T/9P/0//R/9H/0f/R/9H/0P/T/9j/2P/a/9//5v/s//f/CgAgAD4AXAB1AJMAtQDQ
ANoA4gDmANEAqQB/AEMA/P/J/6b/fv9X/0H/R/9e/2//ev+H/5X/nv+r/7r/wf/F/8r/
0v/V/9X/1//X/9X/1f/V/9X/1f/W/9f/1//X/9f/1//X/9f/1//X/9j/2v/a/9r/2v/a
/9r/2//b/9v/2//c/9z/3P/c/9z/3P/e/97/3//f/9//3//f/9//3//g/+D/4P/e/97/
3//f/+H/4f/i/+L/4v/j/+P/4//m/+b/5v/n/+f/5//n/+j/6P/o/+n/6f/q/+r/6//r
/+3/7v/u/+//7//v//D/8P/y//L/8v/z//T/9f/2//b/9v/3//j/+P/5//r/+//7//3/
/v/+//////8AAAAAAQADAAMABAAEAAMAAwADAAMAAwADAAMAAwADAAIAAgACAAMAAwAD
AAIAAgACAAEAAQABAAEAAQAAAP/////+//3//f/8//v/+v/5//j/+P/3//T/8//y//H/
8v/x//D/7//t/+z/6//q/+r/6v/q/+n/6f/p/+n/5//p/+j/6P/o/+b/5v/m/+b/5v/m
/+b/5v/m/+b/5v/m/+j/6P/o/+j/6P/o/+j/6f/p/+n/6f/p/+j/6f/q/+r/6P/o/+j/
6f/s/+z/7P/s/+v/7P/s/+z/7v/w//D/8P/x//H/8v/y//H/8v/y//H/8f/x//H/8f/v
/+//7//w//D/8P/v/+//7//v//D/8P/v/+7/7v/v/+//7v/t/+3/7f/t/+3/7f/t/+z/
7P/s/+r/6v/q/+r/6v/p/+n/6f/o/+j/6P/n/+f/5//n/+f/5//n/+f/6P/m/+X/5f/l
/+f/5//n/+f/5//m/+X/5P/k/+T/5f/m/+X/5f/l/+X/4//j/+P/4//i/+L/4//j/+P/
4v/i/+L/5P/k/+T/4//i/+L/4v/i/+L/4v/i/+H/4f/i/+T/5v/m/+j/6P/o/+j/6P/p
/+n/6v/q/+v/6//s/+z/6//r/+3/7f/t/+z/7P/s/+z/7f/t/+3/7f/t/+3/7P/p/+j/
6P/n/+X/5f/j/+L/4f/g/9//3v/d/9z/2//a/9v/2//b/9v/3P/c/9z/3P/c/9z/2//b
/9v/2//Z/9j/2P/Y/9j/2P/X/9f/1//X/9f/1//X/9f/2f/Z/9n/2f/X/9f/1//X/9f/
1//X/9f/1//X/9f/1//X/9j/2f/e/+L/5P/p/+7/9P/9/xAAKgBIAGQAeQCTALUAygDS
ANwA3gDFAJ0AbwA1APj/y/+o/4L/X/9N/1X/av97/4T/kf+h/67/t//A/8f/zf/S/9T/
1//Z/9f/1//Z/9n/2f/Z/9f/2P/Z/9n/2//b/9v/2//b/9v/2//c/9z/3P/c/9z/3P/c
/93/3f/b/9v/3P/c/9z/3P/c/9z/3P/c/93/3f/f/9//3//f/93/3v/e/97/3v/e/9//
3//f/9//4P/g/+D/4f/h/+H/4P/g/+D/4f/h/+H/4f/i/+L/4v/j/+P/5P/k/+X/5f/l
/+b/5v/n/+f/5//o/+j/6v/q/+r/6//s/+3/7v/u/+7/7//w//D/8f/y//P/8//z//T/
9P/1//X/9v/2//f/9//3//j/+P/5//n/+f/5//n/+f/5//n/9//2//b/9v/1//X/9f/0
//b/9v/1//X/9f/1//X/9P/x//H/8P/v/+3/7P/r/+r/6f/o/+j/5//m/+X/5P/j/+L/
4f/g/9//3//e/93/3P/a/9r/2v/Z/9n/2f/Z/9f/2f/Y/9j/2P/Y/9j/2P/Y/9b/1v/W
/9b/1v/W/9b/1v/W/9b/1v/W/9b/1v/W/9f/1//X/9f/1//W/9f/2P/Y/9j/2P/Y/9n/
2v/Y/w==
         </WaveFormData>
      </LeadData>
      <LeadData>
         <LeadByteCountTotal>10000</LeadByteCountTotal>
         <LeadTimeOffset>0</LeadTimeOffset>
         <LeadSampleCountTotal>5000</LeadSampleCountTotal>
         <LeadAmplitudeUnitsPerBit>4.88</LeadAmplitudeUnitsPerBit>
         <LeadAmplitudeUnits>��V</LeadAmplitudeUnits>
         <LeadHighLimit>2147483647</LeadHighLimit>
         <LeadLowLimit>268435456</LeadLowLimit>
         <LeadID>V4</LeadID>
         <LeadOffsetFirstSample>0</LeadOffsetFirstSample>
         <FirstSampleBaseline>0</FirstSampleBaseline>
         <LeadSampleSize>2</LeadSampleSize>
         <LeadOff>FALSE</LeadOff>
         <BaselineSway>FALSE</BaselineSway>
         <ExcessiveACNoise>FALSE</ExcessiveACNoise>
         <MuscleNoise>FALSE</MuscleNoise>
         <LeadDataCRC32>4280582700</LeadDataCRC32>
         <WaveFormData>
+P/4//j/+P/4//j/+P/4//b/9v/2//b/9v/2//b/9v/4//j/+P/4//n/+v/7//z//P/8
//3//v/+//7///8AAAAAAAABAAEA//////7//v8BAAEAAgACAAEAAQABAAAA///+//3/
/f/8//v/+v/5//j/9//2//X/8v/x//D/7//w//D/8f/x//H/8f/x//H/8//z//L/8v/w
/+7/7v/u/+3/7f/t/+z/7v/u/+3/7f/r/+z/7P/s/+3/7f/t/+3/7f/t/+7/7v/v/+//
7//v/+3/7v/u/+7/7v/u/+7/8P/y//T/9P/3//z/BAASACMANgBIAFoAcgCVALMAyADe
AO4A5wDFAJ0AcgBFACkAEgD3/9r/xP+//8P/yf/J/8v/1P/c/+H/5//q/+z/7f/v//P/
9P/y//P/8f/w//D/8P/w//D/8f/x//H/8f/w//D/8P/w//D/8P/y//P/8//y//D/8P/x
//H/8//z//P/8//x//H/8f/x//H/8f/y//L/8v/y//L/8v/y//L/8v/y//P/8//z//P/
8f/x//L/8v/0//T/9P/0//T/9P/1//X/8//0//T/9P/0//X/9v/3//n/+f/6//r/+P/5
//r/+//9//3//f////7//f/8//z///8AAAEAAgACAAIAAwAFAAYACAAIAAkABwAHAAgA
CQAMAAwADgAQAA4ADQANAA8AEQARABIAEgASABIAEwATABQAFAAUABQAEgASABEAEQAT
ABMAEwATABMAEQAQAA8ADgAOAA4ADQAMAAsACgAHAAgABwAHAAYABQADAAIAAgABAP//
/v/9//z/+v/6//n/+//7//n/+f/4//j/9//2//j/+P/4//f/9v/2//b/9v/1//X/9f/1
//X/9f/0//P/8//z//P/8//0//X/9v/4//r/+v/6//r/+v/6//r/+//5//n/+f/5//n/
+f/5//r/+v/6//r/+v/9///////+//z//P/8//z//P/8//z//P/+////////////////
//////////////8BAAEAAAAAAAAAAAAAAAAA/v/+//3//f/////////+/wAAAAAAAAAA
AAAAAP///////////v/+/wAAAAAAAAAAAAAAAAAAAAAAAP/////////////+//7//v/+
///////+//7//v/+/wAAAAAAAAAA/v/+//7//v8AAP////////3//f/8//z//P/9/wAA
AQD//////v/+/wAAAQABAAEAAQABAAEAAAAAAAEAAQADAAIAAQACAAIAAgACAAMABAAC
AAIAAgACAAIAAgACAAIAAgACAAIAAgACAAIAAgACAAIAAgACAAIAAgACAAMABAAFAAYA
CAAIAAgACAAJAAoACgAKAAsADAAMAAwACwALAAsACwAMAAwADQANAA4ADgAPAA8ADwAO
AA0ADAAJAAkACAAHAAYABQAEAAMABAADAAIAAQACAAEAAAAAAAEAAQABAAEA////////
///+//7//v/8//r/+v/5//n/+//6//r/+v/5//n/+f/6//r/+v/5//n/+//7//v/+//6
//r/+f/5//v/+//7//z//P/8//z//P/8//z/+v/6//7/AwAMABwALABBAFYAbACEAKoA
1QDxAAYBHAEeAQMB2wClAGYAOQAjAA4A7f/S/8b/yf/R/9H/0f/X/+D/6P/t//P/9v/4
//n/+//9//z//P/7//v/+v/6//r//P/8//3//f/7//v/+v/6//r/+v/6//r/+v/7//v/
+v/8//z//f/9//v/+//7//v//f/9//3//f/8//v/+//6//z//P/8//z//P/8//z//P/9
//3//f/9//3//f/+//7//v/+//7//v/+//7/////////AAAAAAAAAAABAAIAAwADAAMA
BAAEAAQABQAGAAcABwAHAAcACQAJAAkACQAKAAsADAANAA4AEAAQABEAEwASABQAFAAV
ABUAFQAWABcAFgAWABgAGgAaABkAGQAbAB0AHQAeAB4AHAAcAB0AHQAeAB4AHgAeAB4A
HgAdAB0AHQAdAB0AHQAdABsAGgAZABgAGAAYABcAFgAVABQAEQASABEAEQAQAA8ADQAM
AAwACwAJAAgABwAGAAQABAADAAMAAwABAAEAAgACAAEAAAAAAAAAAAD///7//v/+//7/
/////////////////v/9//3//f/9//3//f/9//3//v/8//z//P/8//7//v/+/////f/9
//3//f/9//3//f/+//7//v/+//7///8BAAEAAAAAAAAAAAAAAAAAAAAAAAAAAAABAAEA
AQABAAEAAQABAAEAAQABAAEA//////7//v8AAAAAAAAAAP7//v/9//3//f/9//3//P/8
//z//P/8//r/+v/5//n/+f/5//j/+P/4//j/+P/4//j/+P/4//j/+P/3//f/9//3//f/
9v/2//b/9v/3//f/9v/2//b/9v/0//T/9P/0//b/9v/2//b/+P/3//f/9//1//X/9P/0
//X/9f/3//f/9//3//b/9v/0//X/9f/1//X/9f/1//T/9P/1//X/9//2//X/9v/2//T/
9P/1//b/9P/2//b/9v/2//b/9P/0//T/9P/0//T/9P/0//X/9v/3//j/+v/6//r/+v/7
//z//P/8//3//v/+//7//f/9//3//f/+//7//////wIAAgADAAMAAQAAAP///v/9//3/
/P/7//z/+//6//n/+P/3//b/9f/0//P/8v/y//H/8f/x//H/8f/x//H/8f/w//D/8P/u
//D/8P/v/+//7f/s/+z/7P/r/+v/6//s/+7/7v/t/+3/7//v/+//7//v/+7/7P/r/+v/
6//r/+z/7P/s/+z/7P/u/+7/7v/u//D/8f/2/wAADAAdADIASABcAHgAnwDFAN4A8gAG
AQEB4wC5AIQASwAlABAA+f/Y/8D/t/+7/8P/w//D/8r/1P/Z/9//5P/m/+n/6//r/+z/
7P/t/+v/6v/q/+r/6v/q/+v/6//r/+v/6v/q/+r/6v/q/+r/6v/r/+v/6v/q/+r/6//r
/+3/7f/t/+3/6//r/+v/6//t/+3/7v/u/+7/7v/u/+7/7P/s/+z/7P/v/+//7//v/+3/
7f/u/+7/7v/u/+7/7v/w//D/8f/x//H/8v/y//L/8v/z//T/9f/1//X/9v/2//b/9//4
//n/+f/5//n/+//7//v/+//8//3//v///wAAAAAAAAEAAwAEAAYABgAHAAkACQAKAAsA
DAAMAA4AEAAQAA8ADwARAA8ADwAQABAAEAAQABEAEQASABIAEgASABQAFAATABMAEwAT
ABMAEwATABEAEAAPABAAEAAQAA8ADgANAAwACQAKAAkACQAIAAUAAwACAAIAAwABAAAA
///+//z//P/7//v/+//5//n/+v/6//n/+P/4//j/+P/3//j/+P/4//j/9//3//f/9//5
//n/+P/3//f/9//3//f/9//3//f/+P/4//j/+P/4//j/+P/4//n/+f/5//n/+f/7//v/
+//8//z//P/8//z/+//9//3//P/8//z//P/8//z//P/8//z//P/9//3//f//////////
/////////////f/9//z//P/8//z//P/8//z//P/7//v/+//7//v/+v/6//r/+v/6//j/
+P/3//f/9//3//b/9v/2//b/9v/2//j/+P/4//j/9v/1//X/9f/1//X/9P/0//T/9P/1
//X/9v/2//b/9v/2//b/9v/2//T/9P/0//T/8v/x//H/8f/z//P/8v/y//H/8f/z//P/
8//z//L/8v/w//H/8f/x//H/8f/x//D/8f/y//P/9P/1//b/+P/6//j/+P/5//r//P/8
//3//f///////v/+//7//f/9//z//f/9//3//P/8//z//P/9//z/+//6//n/+v/5//j/
9//4//f/9v/1//H/8P/w/+//8f/x//H/8f/x//H/8P/w//D/7v/u/+7/7//v/+//7v/s
/+z/6//r/+v/7P/s/+z/6//r/+v/6//r/+v/7P/s/+3/7f/t/+3/7f/u/+7/7v/w/+7/
8P/y//L/8v/y//X/+P8AAAwAHQAwAEYAXAB0AJkAvwDcAPIACAENAfMAywCWAFkALQAW
AAEA4v/I/73/v//H/8n/x//Q/9r/3//l/+r/7v/v//H/8f/0//T/8//z//L/8v/y//L/
8v/z//P/8//z//L/8v/0//T/9P/0//T/9f/1//T/9P/0//X/9f/1//X/9f/1//X/9f/1
//X/9f/1//b/9v/2//b/9v/2//b/9v/2//b/9//3//f/9//3//f/+P/4//j/+P/4//j/
+v/6//v/+//7//z//P/8//z//f/+/////////wAAAAAAAAEAAgADAAMAAwADAAUABQAF
AAUABgAHAAgACQAKAAoACgALAA0ADgAQABAAEQARABEAEgATABQAFAAWABgAGgAZABkA
GwAZABkAGgAaABwAHAAdAB0AHAAcABwAHAAeAB4AHQAdAB0AHQAdAB0AGwAZABgAFwAY
ABgAGAAXABYAFQAUABEAEAAPAA8ADgANAAsACgAKAAkABwAGAAUABAACAAIAAQABAAEA
/////wAAAAD///7//v/+//7//f/8//z//P/8//3//f/9//3//f/9//z/+//9//3//f/9
//v/+//7//z//v/+//7//v/+//7//v////3//f/9//3/////////AAAAAAAAAAAAAP//
AQABAAAAAgACAAIAAgACAAIAAgACAAIAAwADAAMAAQABAAEAAQADAAMAAwADAAMAAwAC
AAIAAAAAAAAAAAACAAIAAQABAP////////7/AAAAAAAAAAD+//7//f/9///////+//7/
/v/+//7//v/8//z//P/8//7//f/9//3//f/9//z//P/8//z//f/9//z//P/8//z//P/8
//z//P/8//z//P/8//z/+//7//v/+//7//r/+v/5//n/+//7//v/+//6//r/+P/5//n/
+f/5//n/+v/6//r/+v/6//v//P/+/wAAAAAAAAEAAgAAAAAAAQABAAMAAwACAAIAAQAB
AAIAAgADAAMAAwACAAMAAgABAAEA/v/9//z/+//6//n/+P/3//b/9f/0//P/8f/w//D/
7//v/+//7//v/+//7//u/+7/7v/s/+z/7P/r/+v/6//q/+n/6P/m/+X/5f/m/+b/5v/l
/+X/5f/l/+P/4//k/+T/5P/l/+b/5//n/+j/6P/o/+b/6P/o/+j/6v/q/+z/7f/u//T/
/v8NAB4AMgBEAFgAdQCXALYAygDgAO8A4QC7AIoAVQArABAA9//c/8D/r/+z/7n/u/+7
/8T/zv/X/9v/4P/i/+f/6f/p/+j/6P/n/+f/5v/m/+b/5P/k/+X/5f/m/+f/5//o/+b/
5v/m/+b/5v/n/+f/5v/k/+T/5f/l/+f/5//n/+f/5//n/+f/5//p/+n/6v/q/+j/6P/o
/+j/6P/o/+j/6P/p/+n/6f/p/+n/6f/q/+r/6v/q/+r/6v/o/+j/6f/p/+v/7P/s/+z/
6v/r/+z/7f/t/+3/7v/u/+7/7//w//H/8f/x//H/8//1//X/9f/2//X/9v/3//j/+P/4
//n/+//8//7//v////////8AAAEAAAAAAAIABAAGAAUABQAHAAcABwAIAAgACgAKAAsA
CwAKAAoACgAKAAoACgAJAAkACwALAAsACwALAAkACAAHAAYABgAGAAUAAgABAAAA/f/+
//3//f/8//n/9//2//b/8//x//D/7//v/+7/7//v/+//7//t/+3/7v/u/+3/7P/q/+r/
6v/p/+n/6v/r/+z/7P/r/+r/6f/r/+v/6v/p/+v/6//r/+v/6//r/+v/7P/s/+z/7P/s
/+z/7P/s/+3/7f/t/+3/7f/t/+3/7f/u/+7/7v/u/+7/7//x//H/8P/w//D/8P/w//L/
8v/y//L/8v/z//P/8//z//P/8//z//H/8f/x//H/8//z//L/8v/y//L/8v/y//L/8v/x
//H/8f/x//H/8P/w//D/8P/w//D/8P/v/+//7//v/+7/7v/w//D/8P/w//D/8P/w//D/
8P/v/+//7//t/+3/7P/s/+7/7v/v/+//7P/s/+z/7P/s/+z/7P/s/+7/7v/u/+7/7v/t
/+3/7f/t/+3/7P/s/+v/6//t/+3/7//v/+7/7v/u/+//7//v/+3/7f/t/+z/8P/v/+//
8v/y//L/8v/y//T/9P/1//b/9v/2//f/+P/4//j/+f/5//n/+f/4//j/+//7//z//P/7
//v/+//6//r/+v/6//v/+P/3//b/9f/y//H/8P/v/+7/7f/s/+v/6v/q/+v/6//t/+3/
7f/t/+//7//u/+7/7v/s/+z/7P/p/+n/6f/o/+b/5v/l/+X/5v/o/+n/6v/n/+f/5//n
/+j/6f/r/+z/6f/p/+n/6f/r/+z/7P/s/+r/6v/q/+z/7P/s/+z/7//0//7/CgAZACwA
QgBWAG4AkwC7ANYA5gD2APcA3QC3AIYATQAhAA4A+//e/8L/t/+5/7//wf/B/8b/0P/Z
/93/4P/m/+v/7f/r/+z/8P/v/+//7v/u/+7/7v/u/+//7//v/+//7v/u/+z/7P/s/+z/
7v/v/+//7v/u/+7/7//v/+//7//v/+//7f/t/+3/7f/u/+//8f/y//L/8v/y//L/8P/w
//D/8P/x//H/8f/x//P/8//0//T/9P/0//T/9P/0//T/9f/1//X/9v/2//b/9v/3//j/
+f/5//n/+v/6//z//f/+/////f/9//3///////////8AAAEAAgADAAQABgAGAAcACQAJ
AAoACQAJAAoACwANAA8ADgAOABAAEgAUABMAEwAVABUAFQAWABYAFgAWABcAFwAWABYA
FgAWABgAGAAXABcAFQAVABUAFQAXABUAFAATABIAEgASABEAEAAPAA4ACwAKAAkACQAI
AAkABwAGAAYAAwABAAAA//////7///////3//f/7//v/+v/6//n/+P/2//b/9v/1//X/
9v/3//j/9//3//f/9//3//f/9v/1//X/9f/1//X/9f/1//X/9v/2//b/9v/2//b/9v/2
//f/+f/5//n/+f/5//n/+f/6//r/+v/6//r/+//9//3//P/+//7//v/+/wAAAAAAAAAA
AAABAAEAAQAAAP///v/9////////////AQABAAAAAAAAAAAAAAAAAP7//v/9//3/////
/////v8AAAAAAAAAAP7//v/9//3//f/9//z//P/8//z//P/8//z//P/8//z//v/9//3/
/f/9//3//P/8//z//P/9//3//v/+//7//v/9//z/+//6//z//P/8//z//P/7//v/+//7
//v/+v/6//v/+//9//3//f/9//z//P/8//3//f/9//3///////7///8AAAEAAgAAAAAA
AQACAAQABAAFAAYABgAGAAcABwAHAAcABgAGAAcABwAIAAgACQAJAAkACAAHAAYABQAF
AAQAAwACAAEA/v/9//z/+//6//n/+P/3//j/+P/5//n/+f/5//n/+f/5//n/+P/4//j/
9v/2//b/9f/1//X/9P/2//b/9f/1//P/9P/0//T/9f/1//X/9f/z//P/9P/0//X/9f/1
//X/8//0//T/9P/4//j/9v/2//b/9v/2//v/AgAKABgAKwBCAFoAcACQALkA3wD2AAwB
HAETAe0AvQCCAEkAJwAUAPn/1v/C/7//x//L/8v/zf/W/97/4//r/+7/8v/1//f/+f/4
//j/9//3//b/9v/2//b/9v/3//f/9//3//b/9v/4//j/+P/4//j/+f/5//j/9v/2//f/
9//5//n/+f/5//n/+f/5//n/+f/5//r/+v/6//r/+v/6//r/+v/6//r/+//7//v/+//7
//v//P/8//r/+v/6//r//P/8//3//f/7//z//P/8//z//f/+/////////wAAAAAAAAEA
AgADAAMAAwADAAUABQAFAAUABgAJAAoACwAMAAwADAANAA8ADgAQABAAEQATABMAFAAV
ABUAFAAVABYAGAAXABcAGQAZABkAGgAaABoAGgAbABsAHAAcABwAHAAcABwAGwAbABkA
GQAZABkAGwAZABgAFwAUABQAFAATABIAEQAQAA0ADAALAAsACgAJAAcABgAGAAUAAwAC
AAEAAAD+//7//f///////f/9//z//P/7//r//P/8//z/+//6//r/+v/6//n/+f/5//n/
+f/5//j/9//5//n/+f/5//f/9//3//j/+P/4//j/+P/4//j/+P/5//v/+//7//v/+//7
//v//P/8//z//P/8//3///////7//v/+//7//v/+//7//v/+//7//////////f/9//3/
/f/9//3//f/9//3//f/8//z//P/8//z//P/8//z/+//7//v/+//7//r/+v/6//r/+v/4
//j/9//3//n/+f/4//j/9v/2//b/9v/2//b/9v/2//b/9f/1//X/9//3//b/9v/0//T/
9f/1//b/9v/2//b/9P/0//T/9P/0//T/9P/0//T/8//z//P/9f/1//T/9P/x//H/8//z
//P/8//y//L/8v/z//P/8//x//H/8f/w//D/8f/x//P/8f/x//P/9P/y//L/8//0//T/
8v/y//L/8v/y//T/9P/0//T/9f/2//f/+P/5//r/+v/6//n/+v/6//r//f/9//3//f/6
//r/+//7//7//v/////////+//3//P/7//v/+v/5//b/9f/0//P/8v/x//D/7//u/+3/
7P/s/+3/7f/t/+3/7//v/+//7//s/+z/7P/q/+r/6v/p/+n/6f/o/+j/6P/n/+f/5//o
/+j/6P/n/+f/5//n/+f/5//m/+b/5f/l/+X/5f/l/+b/5v/m/+b/5v/o/+j/6v/q/+r/
7f/w//b/AAAPACQAOABKAGAAgQClAMQA2gDwAPsA4wC3AIQATwAlAAgA8f/U/7r/q/+v
/7f/t/+7/8T/zv/V/9n/3P/e/+P/5f/l/+b/5v/l/+X/5P/k/+T/5P/k/+X/5f/l/+X/
5P/k/+T/5P/k/+T/5P/l/+X/5P/k/+T/5f/l/+X/5f/l/+X/5f/l/+X/5f/l/+X/5v/m
/+b/5v/m/+b/5v/m/+b/5v/n/+f/5//n/+f/5//o/+j/6P/o/+j/6P/o/+j/6f/p/+n/
6v/q/+r/6v/r/+z/7f/t/+3/7v/u/+7/7//w//H/8f/x//H/8//z//P/8//0//X/9v/3
//j/+P/4//n/+//6//z//P/9//////8AAAEAAgACAAQABgAGAAUABQAHAAkACQAKAAoA
CgAKAAsACwAMAAwADAAMAA4ADgANAA0ACwALAAsACwALAAkACAAHAAYABgAGAAUABAAD
AAIA///+//3//f/8//v/+f/4//j/9f/z//L/8f/x//D/8f/x/+//7//t/+3/7P/s/+v/
6v/q/+r/6v/p/+n/6v/r/+z/6//r/+v/6//r/+v/6v/p/+v/6//r/+v/6//r/+v/7P/s
/+z/7P/s/+z/7P/s/+3/7f/t/+3/7f/t/+3/7f/u/+7/7v/u/+7/7f/v/+//7v/w//D/
8P/w/+7/7v/u/+7/7v/v/+//7//v/+//7//v/+//7//v/+//7f/t/+z/7P/s/+z/7P/s
/+z/7P/r/+v/6//r/+v/6v/q/+r/6v/q/+r/6v/p/+n/6f/p/+j/6P/o/+j/6P/o/+j/
6P/o/+j/6P/n/+f/5//n/+f/5v/m/+b/5v/n/+f/5v/m/+b/5v/m/+b/5v/m/+j/6P/o
/+j/6P/n/+f/5//n/+f/5v/m/+P/4//l/+X/5v/n/+f/6P/o/+n/6f/p/+f/5//n/+b/
5v/n/+f/6f/n/+f/6f/q/+j/6P/p/+r/6v/o/+j/6P/o/+j/6v/q/+r/6v/r/+z/7f/u
/+7/7v/u/+//8v/y//L/8//0//T/9P/1//X/9f/1//T/9P/1//X/9v/2//f/9//3//T/
8//y//H/7//u/+3/7P/t/+z/6//q/+n/6P/n/+b/5f/k/+T/5f/l/+X/5f/l/+X/5f/l
/+T/5P/k/+L/4v/i/+H/4f/h/+L/4v/i/+H/4//j/+T/5P/k/+P/4//j/+H/4f/h/+L/
5P/j/+P/4//j/+P/5P/k/+b/5v/k/+L/5v/o/+j/6P/t//L//v8MAB0AMABEAFoAeACZ
ALEAxADWANwAxQCfAHUARgAhAA0A9v/Z/77/sP+z/73/vf+9/8P/zP/S/9n/3//g/+D/
5f/n/+X/5P/m/+f/5f/k/+T/5P/m/+b/5//n/+f/5//m/+b/5v/m/+b/5v/m/+f/5//m
/+b/5v/n/+f/5f/l/+X/5f/n/+f/5//n/+f/5//o/+j/6P/o/+j/6P/o/+j/6P/o/+f/
5//n/+f/6f/p/+r/6v/s/+z/7P/s/+r/6v/r/+v/7f/u/+7/7v/s/+3/7v/v/+//7//w
//D/8P/x//L/8//z//P/8//1//f/9//3//j/9//4//n/+v/8//z//f///wAAAgACAAMA
AQABAAIAAwACAAIABAAGAAYABQAFAAcACQAJAAoACgAKAAoACwALAAoACgAKAAoADAAM
AAsACwAJAAkACQAJAAkABwAGAAUABgAGAAYABQACAAEAAAD9//z/+//7//r/+f/3//b/
9v/3//X/9P/z//D/7v/u/+3/7//v/+3/7f/w//D/7//u/+3/7P/r/+n/6v/q/+r/6v/p
/+n/6f/p/+v/6//q/+n/6f/p/+n/6f/p/+n/6f/q/+r/6v/q/+r/6v/q/+r/6//r/+v/
6//r/+3/7f/t/+7/7P/s/+z/7P/v//H/8f/w/+7/7v/u/+7/7v/u/+7/7v/w//H/8f/x
/+//7//v/+//8f/x//H/8f/v/+//7v/u/+7/7v/u/+7/7v/u/+3/7f/t/+3/7f/s/+z/
7P/s/+z/7P/s/+v/6//p/+n/6P/o/+r/6v/q/+r/6P/o/+j/6P/o/+f/5//n/+n/6f/o
/+j/6P/o/+n/6f/m/+b/5v/m/+b/5v/m/+b/5v/m/+b/5v/o/+f/5//n/+f/5//m/+b/
4//j/+X/5f/l/+X/5P/k/+T/5f/l/+X/5f/l/+X/5P/i/+P/4//l/+f/6v/q/+r/6v/q
/+r/6v/r/+z/6v/q/+v/7P/u/+7/7//v/+//7//u/+7/7f/t/+7/7v/t/+3/7f/s/+3/
7P/r/+v/6P/n/+b/5f/k/+P/4v/h/+L/4f/g/9//3v/e/9//3//h/+H/4f/h/+D/3//d
/9z/2v/Y/9j/2P/Y/9n/2v/a/9n/2P/W/9X/1//Y/9j/2P/X/9f/1//X/9f/1//Y/9j/
2f/Z/9n/2f/Y/9j/1//W/9b/1v/Y/9r/2P/U/9b/2//i/+z//P8PACYAPgBUAHYAowDL
AOIA+AAKAQEB3wCvAHAAMQANAPj/2f+2/6T/pf+t/7P/sf+x/7T/uv/D/83/0P/Q/9P/
2f/b/9z/3P/b/9j/1v/V/9T/1f/W/9j/2f/X/9f/1v/W/9b/1v/W/9b/2P/Z/9n/2P/Y
/9j/2f/Z/9f/1//X/9f/1//X/9f/1//Z/9n/2v/a/9j/2P/Y/9j/2v/a/9r/2v/b/9v/
2//b/93/3f/e/97/3P/c/9z/3P/e/97/3//f/93/3v/e/97/4P/h/+L/4//h/+H/4v/i
/+T/5f/m/+f/5f/l/+X/5//p/+n/6f/q/+3/7v/v//D/7//u/+7/7//w//L/8v/z//X/
9f/2//f/+P/4//r//P/+//3//f////3//f/+//7//v/+//////8AAAAAAAAAAAAAAAD/
///////////////9//v/+v/5//j/+P/4//f/9v/1//T/8f/w/+//7//u/+v/6f/o/+j/
6P/n/+f/5//l/+L/4f/f/+H/4f/f/9//4P/g/9//3v/c/9z/3P/b/9r/2v/a/9r/2f/Z
/9n/2f/b/9v/2v/Z/9n/2f/Z/9n/2f/Z/9n/2v/a/9r/2v/a/9z/3P/c/93/3P/b/9r/
2f/a/9v/3P/e/9z/3P/c/9z/3f/f/9//3v/g/+D/4P/g/+D/4P/g/+D/4P/h/+H/4f/h
/+H/4f/h/9//3//f/9//3//f/97/3v/g/+D/4P/g/97/3v/d/93/2//b/9v/2v/c/9z/
3P/c/9z/3P/b/9v/2//b/9r/2v/a/9r/2v/a/9j/2P/Y/9j/2P/X/9f/1//Z/9n/2P/Y
/9j/2P/Z/9n/1v/W/9b/1v/W/9b/1v/W/9b/1v/W/9b/1v/V/9X/1f/V/9X/1P/U/9X/
1f/X/9f/1//X/9b/1v/U/9X/1f/V/9X/1f/V/9T/1v/X/9f/2f/Z/9r/2v/a/9r/2v/c
/9z/3f/e/9z/3P/d/97/4P/g/+H/4f/f/9//3v/e/+H/4f/i/+L/4f/h/+H/4P/f/97/
3f/d/9r/2f/Y/9f/2P/X/9b/1f/U/9P/0v/R/9D/0P/R/9H/0//T/9P/0//S/9H/z//O
/87/zP/M/8z/zf/N/83/zP/M/8z/y//L/8v/zP/M/8z/y//L/8v/y//J/8n/yv/K/8v/
y//L/8v/yf/K/8r/yv/K/8z/zP/O/87/zP/M/8//1v/g//D/AwAaADAARgBoAJEAswDK
AOAA8ADhALkAhwBKABMA9f/i/8X/pP+U/5P/m/+f/53/of+q/7T/uf+9/8D/wv/D/8X/
x//I/8b/x//H/8b/xv/G/8T/xP/F/8X/xf/F/8T/xP/E/8T/xP/E/8T/xf/F/8T/xP/E
/8X/xf/F/8X/xf/F/8P/w//D/8P/w//D/8T/xP/E/8T/xP/E/8T/xP/E/8T/w//D/8P/
w//D/8P/xP/E/8T/xP/E/8T/xP/E/8X/xf/D/8T/xP/E/8T/xf/G/8f/x//H/8j/yP/G
/8f/yP/J/8n/yf/J/8v/y//L/8v/zP/N/87/z//Q/9D/0P/R/9P/0v/U/9T/1f/V/9X/
1v/X/9j/2P/a/9z/2v/Z/9n/2//b/9v/3P/c/9z/3P/d/93/3P/c/9z/3P/c/9z/2//b
/9n/2f/Z/9n/2f/X/9b/1f/S/9L/0v/R/87/zf/M/8n/yP/H/8f/xv/D/8H/wP/A/7//
vf+8/7v/uv+4/7j/t/+1/7X/s/+z/7L/sv+x/7D/sP+w/7D/r/+w/7D/sP+w/7D/r/+u
/63/rf+t/6z/q/+r/6v/q/+r/6v/q/+r/6z/rP+s/6z/rP+s/6z/rP+t/6v/q/+r/6v/
q/+r/w==
         </WaveFormData>
      </LeadData>
      <LeadData>
         <LeadByteCountTotal>10000</LeadByteCountTotal>
         <LeadTimeOffset>0</LeadTimeOffset>
         <LeadSampleCountTotal>5000</LeadSampleCountTotal>
         <LeadAmplitudeUnitsPerBit>4.88</LeadAmplitudeUnitsPerBit>
         <LeadAmplitudeUnits>��V</LeadAmplitudeUnits>
         <LeadHighLimit>2147483647</LeadHighLimit>
         <LeadLowLimit>268435456</LeadLowLimit>
         <LeadID>V5</LeadID>
         <LeadOffsetFirstSample>0</LeadOffsetFirstSample>
         <FirstSampleBaseline>0</FirstSampleBaseline>
         <LeadSampleSize>2</LeadSampleSize>
         <LeadOff>FALSE</LeadOff>
         <BaselineSway>FALSE</BaselineSway>
         <ExcessiveACNoise>FALSE</ExcessiveACNoise>
         <MuscleNoise>FALSE</MuscleNoise>
         <LeadDataCRC32>2043906130</LeadDataCRC32>
         <WaveFormData>
8v/y//L/8v/y//L/8v/y//D/8P/w//D/8P/w//D/8P/x//L/8//0//b/9v/2//b/+P/4
//n/+f/4//j/+P/4//r/+v/8//z/+//6//n/+P/5//r//P/+//7///////7//P/8//r/
+v/5//j/9//2//f/9v/2//X/8v/x//H/8P/v/+//8P/w//D/8P/w//D/7//v//D/8f/v
/+7/7f/t/+3/7f/t/+3/7f/s/+z/7P/s/+z/7P/s/+7/7v/u/+7/7v/u/+7/7v/s/+z/
7f/t/+z/7P/s/+3/7//v/+v/7f/u/+v/5//p/+3/9P8AAA4AHAAqADsAWAB+AKIAwADb
APMA9ADdALsAjwBqAFYASQA0ABcAAgD7//v/+f/y/+3/7//z//X/9//1//X/9f/z//P/
9f/z//P/8P/w//D/8P/w//D/8P/w//D/7//v/+//7//v/+7/7v/w//D/8P/x//H/8f/x
//H/8//y//L/8//y//H/8P/v/+//7//v/+//8P/w//D/8f/z//P/8//0//T/8//z//P/
8f/x//H/8f/z//T/9f/1//X/9v/2//b/9//3//f/9//4//j/+P/6//r/+v/7//v/+//8
//3//f///wAAAAAAAP////8AAAEABAAEAAUABgAHAAgACQAKAAsADQAOAA8ADwAQABEA
EgATABQAFQAWABUAFwAXABgAGQAaABsAHAAfAB8AHgAeAB8AHwAhACEAIQAhACEAIQAh
ACEAIAAfAB4AHgAdABsAGwAaABgAFgAXABUAFAASABAADwAPAAwADAAKAAkACQAGAAMA
AgAAAAAAAAD+//3//f/9//z/+//7//v/+v/5//v/+f/5//n/+f/5//n/+f/5//j/9//2
//j/+P/4//j/9v/2//X/9f/2//f/+P/5//f/+P/4//j/+v/6//r/+v/4//n/+f/5//n/
+f/5//n/+f/5//n/+v/8//z//P/9//v/+//7//v//f/9//3//f/9//3//f/9//3//f/9
//7//P/8//z//P/9//3//f/9//3//f/9//3/+//7//r/+v/7//v/+//7//n/+f/5//n/
+//6//r/+v/4//j/9//3//n/+f/5//n/+f/5//n/+f/3//f/9//2//b/9v/2//X/9//4
//j/+P/2//b/9v/2//f/9v/2//f/9//3//f/9//3//f/9//3//X/9f/0//T/9v/2//b/
9v/2//b/9v/2//T/9P/0//T/8//z//T/9P/0//T/9P/1//X/9f/1//X/9f/1//X/9f/0
//T/9P/0//T/9P/2//b/9v/2//T/9P/0//T/9P/0//T/9P/2//b/9v/2//j/+P/4//j/
+v/6//r/+v/7//v//P/8//z//P/8//z//v/+//7//v/+//7//v/+/wEAAgACAAMAAQAA
AAAAAAD+//7//f/8//v/+v/5//j/+v/5//j/9//1//T/8//z//b/9v/2//b/9P/0//L/
8f/x//H/8f/w//H/8f/x//H/8f/x//H/8P/w//D/8P/w//D/8P/w//D/8P/w//D/8P/w
//D/8P/w//H/8f/w//D/7v/v/+//7//x/+//6v/l/+X/6f/z//7/DAAcAC4AQgBfAIoA
uADcAPoAFwEjARYB9QDDAIsAZABWAEcAKAANAAIA/f/9//f/8P/x//P/9//3//f/+f/5
//f/9//1//f/9//1//T/9P/0//T/9P/0//T/9P/y//H/8f/x//H/8f/w//D/8v/y//L/
8//z//P/8//z//X/9P/0//X/9f/1//X/9f/z//P/8//z//T/9P/0//X/9f/1//X/9v/2
//X/9f/1//f/9//3//f/9f/2//f/9//3//j/+P/4//n/+f/5//n/+v/6//r//P/8//z/
/f/9//3//v//////AQACAAIAAgADAAMABAAFAAYABgAHAAgACwAMAA0ADgANAA8AEAAR
ABEAEgATABQAEwAUABUAFgAZABsAGwAcAB0AHgAfACAAHwAfAB4AHgAfAB8AIQAhACEA
IQAhACEAIQAhACAAHwAgACAAHwAdABsAGgAYABYAFwAVABQAEgAQAA8ADwAMAAoACAAH
AAcACAAFAAQAAgAAAAAA/v/9//3//f/8//v//f/9//z/+//5//f/9//3//X/9f/1//X/
+P/4//j/+P/4//j/+P/4//j/+P/3//f/9//3//f/9//3//j/+P/4//j/+P/4//j/9v/3
//f/9//3//f/9//3//n/+f/5//r/+v/6//r/+//7//v/+//7//v/+//7//v//f/9//3/
/f/9//3//f/+//z//P/8//z/+//7//v/+//7//v/+//7//v/+//6//r/+f/5//n/+f/7
//v/+//7//r/+P/3//b/+P/4//f/9//3//f/9//3//f/9//3//f/9//3//f/9v/2//b/
9v/1//X/9v/2//b/9v/2//b/9v/1//T/9P/1//f/9//3//f/9f/1//X/9f/1//X/9P/0
//T/9P/0//T/9P/0//T/9P/y//L/8v/y//P/8//0//T/9P/0//T/9f/1//X/9f/1//P/
8//z//P/9P/0//T/9P/0//T/8v/y//L/8v/y//L/8v/y//P/9P/1//b/9//4//n/+v/7
//v//P/8//z//P/8//z//P/8//z//P/+//7//v/+////AAAAAAEAAQAAAAAAAAAAAAAA
///+//3//P/7//r/+P/3//b/9f/3//b/9f/1//T/9P/0//T/9P/0//L/8f/z//P/8//y
//H/8f/x//H/7//v/+//7v/u/+7/7v/u//D/8P/w//D/8P/w//D/8P/u/+7/7v/u/+//
7//u/+7/7v/v/+//7//v/+//7P/p/+f/5f/r//T/AAAMABwALgBDAGIAjgC4ANoA+QAT
ARoBBQHjAK8AfABeAFEAPgAfAAgA/f/7//n/9P/v/+//8//1//X/9//5//f/9f/1//X/
9f/1//T/9P/0//T/8v/y//L/8v/y//H/8f/x//H/8f/w//D/8P/w//D/8f/x//H/8f/x
//H/8P/w//H/8f/x//H/8f/z//P/8//z//T/9P/0//X/9f/1//X/9v/0//P/8//z//P/
8//z//P/8//0//X/9f/3//j/+P/4//f/9//3//f/+P/4//j/+v/8//z//f/9//3//v//
//////8AAAAAAAABAAEAAgADAAQABAAFAAYABwAIAAkACgAJAAsADAANAA8AEAARABIA
FQAWABcAGAAZABsAGwAcABsAHAAdAB4AHwAfAB4AHgAfAB8AIQAhACMAIwAjACMAIwAj
ACIAIQAgACAAHwAdAB0AHAAaABgAFwAVABQAEgAQAA8ADwAMAAoACAAHAAcABgADAAIA
AAAAAAAA/v/9//v/+//6//n/+//7//r/+f/5//f/9//3//f/9//3//f/+P/4//j/+P/4
//j/+P/4//b/9v/1//X/9f/1//X/9f/3//j/+P/4//b/9v/2//b/+P/5//n/+f/5//n/
+f/5//n/+f/5//r/+v/6//r/+//5//n/+f/5//n/+f/5//n/+f/5//n/+f/7//v/+//8
//z//P/8//z/+//7//v/+//7//v/+//7//v/+//6//r/+f/5//n/+f/5//n/+f/5//n/
+P/4//j/+v/6//n/+f/5//n/+f/5//n/+f/5//n/9//3//f/9v/2//b/9v/1//X/9v/2
//b/9v/2//b/9v/3//b/9v/3//X/9f/1//X/9f/1//X/9f/1//X/9P/0//T/9P/0//T/
9P/0//T/9P/0//T/9P/0//P/8//0//T/9f/2//f/+P/6//r/+//7//z//P/8//z//P/8
//7//v/+//7//v/+//z//P/9//7/AAABAAEAAAACAAIAAAAAAP///v/9//z/+//6//r/
+f/6//n/+f/4//b/9f/1//T/9P/0//T/9P/0//P/8//z//H/8P/v/+//7//v/+//7//v
/+7/7v/u//D/8P/w//D/7v/u/+7/7v/u/+7/7v/u/+z/7P/t/+3/7v/u/+7/7//x//H/
7//v/+7/6//n/+f/6//y//z/CgAaACwAPwBYAIIAsADSAPEADwEeAQ8B7wC/AIYAZABV
AEIAJQAMAP///f/9//b/7//v//X/9//5//n/+f/3//X/9//3//f/9f/0//T/9P/0//L/
8v/y//L/8P/v/+//7//x//H/8P/w//D/8P/w//H/8f/x//H/8f/x//D/8P/x//P/8//z
//P/8f/x//H/8f/y//L/8v/z//P/8//z//T/9P/z//P/8//1//X/9f/1//P/9P/1//X/
9f/2//b/9v/3//f/9//3//j/+P/4//r/+v/6//v/+//7//z//f/9////AAAAAAAAAQAB
AAIAAwAEAAQABQAGAAcACAAJAAoACwANAA4ADwARABIAEwAUABUAFgAXABgAGQAbABsA
HAAdAB4AHwAgACEAIQAgACAAIwAjACUAJQAlACUAJQAlACMAIwAiACEAIAAgAB8AHQAd
ABwAGgAYABcAFQAUABIADgANAA0ACgAIAAYABQAFAAYAAwACAAAA/v/+//z/+//9//3/
/P/7//v/+//6//n/+//5//n/+f/5//n/+f/5//j/+P/4//j/+P/4//j/+P/4//j/9//3
//n/+f/5//n/9//4//j/+P/4//j/+P/4//j/+f/5//n/9//3//f/9//5//n/+f/6//j/
+P/4//n/+f/5//n/+f/7//v/+//7//n/+f/5//n/+//7//v//P/8//z//P/8//v/+//7
//v/+f/5//n/+f/5//n/+P/4//n/+f/5//n/+f/5//n/+f/5//j/+P/4//j/+P/3//f/
9//3//f/9//3//f/9//3//f/9//3//b/9v/2//b/9f/1//b/9v/2//b/9v/2//b/9//2
//b/9//3//f/9//3//f/9//3//f/9//3//b/9v/2//b/9v/2//b/9v/2//b/9v/2//b/
9v/3//f/+P/4//j/+P/4//r/+v/7//v//v/+//7//v/+//7/AAAAAAAAAAAAAAAA/v/+
////AAAAAAEAAQAAAAAAAAD+//7//f/8//v/+v/5//j/+P/3//b/9f/1//T/8v/x//H/
8P/w//D/8P/w//D/7//v/+//7f/s/+v/6//r/+v/6//r/+r/6P/n/+b/6P/o/+j/6P/m
/+b/5v/m/+T/5P/k/+T/5v/m/+f/5//m/+b/5v/n/+f/5//p/+n/6P/l/+P/4f/h/+b/
8P/6/wgAFgAnADoAWgCAAKQAwQDdAPQA7wDRAKkAeABUAEEAMAAZAP7/7f/r/+v/5v/h
/+P/5//r/+//7//t/+//7//t/+v/6//p/+j/6P/o/+j/5v/m/+b/5v/m/+X/5f/l/+X/
5f/k/+T/5v/m/+b/5//l/+X/5f/l/+X/5P/k/+X/5f/l/+X/5f/n/+f/5//n/+b/5v/m
/+f/5//n/+f/6P/o/+f/5//n/+f/5//n/+f/5//o/+n/6f/p/+r/6v/q/+3/7f/t/+3/
7v/u/+7/8P/u/+7/7//v/+//8P/x//H/8//0//T/9P/1//X/9v/3//r/+v/7//z/+//8
//3//v///wEAAgADAAMABAAFAAYABwAIAAkACgALAA0ADQAOAA8AEAARABIAFQAVABQA
FAAVABUAFwAXABcAFwAXABcAFwAXABYAFQAUABQAEwARABEAEAAOAAwACwAJAAgABgAE
AAMAAwAAAAAA/v/9//3//P/5//j/9v/0//T/8v/x//P/8//y//H/8f/x//D/7//v/+3/
7f/t/+//7//v/+//7v/u/+7/7v/s/+z/7P/s/+7/7v/t/+3/7//v/+//7//t/+7/7v/u
/+7/7v/u/+7/7v/v/+//7//v/+//7//v/+//7//v//D/8P/w//D/8f/x//H/8f/x//H/
8f/x//H/8f/x//H/8f/v/+//7//w/+7/7v/u/+7/7v/v//D/8f/v/+//7//v//H/8f/w
//D/8f/x//H/8f/v/+//7//v/+3/7P/s/+z/7v/u/+3/7f/t/+3/7f/t/+3/7f/t/+3/
7f/t/+3/7P/u/+7/7v/t/+v/7P/s/+z/7P/s/+z/7P/r/+r/6v/r/+v/6//r/+v/7f/t
/+3/7f/r/+v/6v/q/+z/7P/s/+z/7P/s/+z/7P/s/+z/7P/s/+v/6//s/+z/7P/s/+z/
7v/w//D/8P/w//L/8v/z//P/8v/y//L/8v/y//L/9P/0//T/9P/0//T/9v/2//f/+P/2
//f/9//2//f/+P/3//j/9//2//X/9P/x//D/8P/v/+z/6//r/+r/6f/p/+r/6v/s/+z/
7P/s/+z/6//r/+v/6f/o/+f/5//l/+X/5f/l/+f/5v/m/+b/5v/m/+b/5v/k/+T/5P/k
/+b/5v/m/+b/5v/m/+f/5//o/+j/6P/p/+f/5//n/+f/5v/j/93/2//h/+j/9P8CABIA
IgA1AFAAegCkAMYA4QD7AAYB+QDXAKcAdABSAEUANgAZAAAA9f/z//H/7v/n/+X/6f/t
/+//7//v//H/8f/v/+3/7//t/+z/7P/s/+z/7P/s/+z/7P/q/+n/6f/p/+v/6//q/+r/
7P/s/+z/7f/s/+v/6v/p/+n/6P/o/+n/6//r/+v/6//r/+v/6//r/+z/7P/s/+3/7f/t
/+3/7v/u/+3/7f/t/+//7//v/+//7f/u/+//7//v//D/8P/w//H/8f/x//H/8v/y//L/
9P/0//T/9f/1//f/+P/5//n/+f/6//r/+v/7//v//P/9//7//v///wAAAQACAAMABAAF
AAcACAAJAAsADAANAA4ADwAQABEAEgATABUAFQAWABUAFgAXABgAGQAZABgAGAAZABkA
GwAbABsAGwAbABsAGwAbABoAGQAYABgAFwAVABUAFAASABAADwANAAwACgAGAAUABQAC
AAIAAAD//////v/7//r/+P/4//j/9v/1//X/9f/0//P/8//z//L/8f/v/+3/7f/t/+//
7//v/+//7v/u/+7/7v/u/+7/7v/u/+7/7v/t/+3/7f/t/+3/7f/t/+7/7v/u/+7/7v/u
/+7/7v/v/+//7//x//H/8f/x//H/8f/x//L/9P/0//T/9f/1//X/9f/1//f/9//3//f/
9//3//f/9//1//X/9f/2//T/9P/0//T/9f/1//X/9f/z//P/8//z//P/8//y//L/8//z
//P/8//x//H/8f/x//P/8v/y//L/8v/y//H/8f/v/+//7//v/+//7//v/+//7//v/+//
7v/u/+7/7v/t/+3/7v/u/+7/7v/u/+7/7v/t/+z/7P/t/+3/7f/t/+3/7f/t/+3/7f/t
/+3/7P/s/+z/7P/s/+z/7P/s/+z/7P/s/+z/7P/s/+3/7f/u/+7/7//w//H/8v/y//L/
8//z//T/9P/0//T/9P/0//b/9v/0//T/9P/0//b/9v/3//j/+P/5//n/+P/4//j/9v/2
//X/9P/z//L/7//u/+7/7f/s/+v/6//q/+r/6//t/+7/7P/s/+z/7P/q/+n/6f/p/+n/
6P/n/+f/5//n/+f/5//n/+b/5v/m/+b/5v/m/+b/5v/m/+b/5v/m/+b/5v/m/+b/5v/n
/+f/5v/m/+b/5//p/+f/5//n/+T/3//b/93/4//q//b/BgAaACwARQBoAJYAwADiAAEB
GwEcAQMB1wCfAG4AVABHADAAEQD8//X/9f/z/+z/5//p/+v/7//v/+//7//v/+//7//v
/+//7f/s/+z/7P/s/+r/6v/q/+r/6v/p/+n/6f/r/+v/6v/q/+r/6v/q/+v/6f/p/+n/
6f/r/+r/6v/r/+v/6//r/+v/6//r/+v/6//s/+z/7P/t/+v/6//r/+z/7v/t/+3/7f/v
/+//7//v/+//8P/x//H/8f/y//L/8v/x//H/8f/x//L/8v/y//T/9P/0//X/9f/1//b/
9//3//f/+P/4//j/+//7//z//f8AAAAAAQACAAEAAgADAAQABQAHAAgACQALAAwADQAO
AA8AEAARABIAEwAVABUAFgAVABYAFwAYABkAGQAYABgAGQAZABsAGwAbABsAGwAbABsA
GwAaABkAGAAYABcAFQATABIAEAAOAA0ACwAKAAgABgAFAAUAAgAAAP7//f/9//z/+f/4
//b/9v/2//T/8//z//P/8v/x//H/8f/w/+//8f/v/+//7//v/+//7//v/+7/7v/u/+7/
7v/u/+7/7v/u/+7/7f/t/+//7//v/+//7f/u/+7/7v/u/+7/7v/u/+7/7//v/+//7//v
/+//7//v/+//7//w//L/8v/y//P/8//z//P/8//x//H/8f/x//P/8//z//P/8//z//P/
9P/y//L/8v/y//H/8f/x//H/8f/x//H/8f/z//P/8v/y/+//7//v/+//7//v/+//7//v
/+7/7v/u//D/8P/v/+//7f/t/+3/7f/t/+3/7f/t/+//7//v/+7/7P/s/+z/6//r/+z/
7P/s/+z/7P/s/+z/6//q/+r/6//r/+v/6//r/+v/6//r/+v/6//r/+r/6v/s/+z/7P/s
/+z/7P/s/+z/6v/q/+r/6v/r/+v/7P/s/+r/6v/q/+v/6//r/+v/6//r/+v/6//r/+z/
7P/s/+z/7P/s/+7/7v/u/+7/8P/w//D/8P/x//H/8v/y//T/9P/0//T/9v/2//b/9v/2
//b/9v/2//f/+P/4//n/+f/4//j/+P/2//b/9f/0//P/8v/x//D/8P/v/+7/7f/t/+z/
6//r/+z/7P/s/+z/7v/u/+z/6//p/+n/6f/o/+n/6f/p/+n/5//n/+f/5v/m/+b/5v/m
/+j/6P/o/+j/6P/o/+j/6P/o/+j/6P/o/+n/6f/o/+j/6P/p/+n/6f/p/+n/6P/n/+P/
4//l/+z/9P8AAA4AHgAvAEYAaACSALgA1QDzAAQB+QDVAKcAeABWAEMAMgAZAPz/7//v
/+//6P/l/+n/7f/v//H/7//v//H/8f/x//H/7//v/+z/7P/s/+z/7P/s/+z/7P/q/+n/
6f/p/+v/6//q/+r/6v/q/+r/6//r/+v/6//r/+v/6v/q/+v/6//r/+v/6//r/+v/6//r
/+z/7P/s/+3/7f/t/+3/7v/u/+3/7f/t/+//7//v/+//7//w//H/8f/v//D/8P/w//H/
8f/x//H/8v/y//L/9P/0//T/9f/1//X/9v/3//f/+f/6//r/+v/9//3//v////7//v//
/wAAAQACAAMABAAFAAcACAAJAAkACgALAAwADQAOAA8AEAARABMAEwAUABMAFAAVABYA
GQAZABgAGAAZABkAGwAbAB0AHQAdAB0AHQAdABwAGwAaABoAGQAXABcAFgAUABIAEQAP
AA4ADAAIAAcABwAEAAQAAgABAAEA/v/7//r/+P/6//r/+P/3//X/9f/0//P/9f/1//T/
8//z//H/8f/x//P/8//z//P/8//y//H/8P/w//D/8P/w//D/8P/v/+//8f/x//H/8f/x
//L/8v/y//L/8v/y//L/8v/z//P/8//z//P/8//z//X/9f/1//b/9P/0//T/9f/z//P/
8//z//P/8//z//P/8//z//P/8//z//P/8//0//T/9P/0//T/8f/x//H/8f/z//P/8//z
//P/8//y//L/8f/x//H/8f/x//H/8f/x/+//7v/u/+7/8P/w/+//7//v/+//7//v/+//
7//v/+//7f/t/+3/7P/u/+7/7v/t/+3/7v/u/+7/7P/s/+z/7P/r/+r/6v/r/+v/6//r
/+v/7f/t/+3/7f/r/+v/6v/q/+z/7P/s/+z/7P/s/+z/7P/s/+z/7P/s/+n/6f/q/+r/
6v/q/+r/6//r/+v/6//r/+v/6//r/+v/7P/s/+r/6v/q/+r/7P/s/+z/7P/u/+7/7v/u
//D/8P/w//H/8f/y//L/8v/y//L/8v/0//T/9P/0//T/9P/0//T/9f/4//j/+f/5//b/
9v/2//T/8v/x//D/7//u/+3/7P/s/+v/6v/p/+n/6P/n/+f/6P/q/+r/6v/q/+j/5v/l
/+X/5//n/+b/5f/l/+X/5f/l/+X/5f/k/+T/5P/k/+T/5P/k/+T/5P/k/+T/5P/k/+T/
5P/k/+T/5f/l/+T/5P/k/+f/5//l/+X/5f/k/+H/3f/h/+f/8P/8/woAGgAqAD8AYgCG
AKYAwgDbAOkA3AC9AJMAaQBOAEAAMQAWAP3/8P/v/+//6//m/+X/6f/r/+3/7//t/+3/
7f/r/+n/5//p/+n/5v/m/+b/5v/m/+b/5v/m/+b/5f/l/+X/5f/l/+T/5P/k/+T/5P/l
/+X/5f/l/+X/5f/k/+T/5f/l/+X/5f/l/+X/5f/l/+X/6P/o/+j/6f/n/+f/5//o/+b/
5f/l/+X/5//n/+f/5//p/+r/6//r/+n/6v/q/+r/7f/t/+3/7f/s/+z/7P/u/+7/7v/v
/+//7f/u/+//7//x//L/8v/y//X/9f/2//f/+P/4//n/+v/7//z//f/+////AQACAAMA
AQACAAMABAAFAAYABwAIAAkACwALAAwADQAOAA8AEAARABEAEAAQABEAEQATABMAEwAT
ABMAEwATABMAEgARABAAEAAPAA0ADQAMAAoACAAFAAMAAgAAAPz/+//7//j/+P/2//X/
9f/2//P/8v/w/+7/7v/s/+v/6//r/+r/6f/r/+v/6v/p/+f/5f/l/+X/5f/l/+X/5f/o
/+j/6P/o/+b/5v/m/+b/5v/m/+X/5f/l/+X/5f/l/+X/5v/m/+b/5v/m/+b/5v/m/+f/
5//n/+n/6f/p/+n/6f/p/+n/6v/o/+j/6P/p/+n/6f/p/+n/6f/p/+n/6f/r/+v/6//r
/+n/6f/p/+r/7P/s/+z/7P/p/+n/6f/p/+n/6f/p/+n/6f/p/+j/6P/n/+f/5//n/+f/
5//n/+f/5//m/+b/5v/m/+b/5f/l/+X/5f/l/+X/5f/l/+X/5f/j/+P/4//i/+T/5P/k
/+P/4//k/+T/5P/j/+L/4f/g/+D/4P/h/+P/4//j/+P/4//j/+P/4//j/+P/4//i/+L/
4P/g/+D/4P/i/+L/4v/i/+L/4v/i/+L/4f/h/+L/4v/g/+D/4P/h/+X/5v/m/+b/5v/m
/+b/5v/n/+f/5v/m/+b/5v/o/+j/6v/q/+z/7P/s/+z/7P/s/+3/7v/s/+3/7f/s/+z/
7P/q/+r/5//m/+X/5P/l/+T/5P/j/+L/4f/h/+D/4f/h/+L/4v/i/+L/4v/i/97/3f/d
/93/2//a/9n/2f/Z/9n/2f/Z/9n/2P/Y/9j/2v/a/9r/2v/a/9r/2v/a/9j/2P/Y/9j/
2v/a/9v/2//Y/9j/2P/Z/9f/1//Z/9v/1v/P/8v/z//V/97/6v/4/wwAIAA5AF4AjgC8
AN4A/QAXARoBAwHbAJ8AaABOAEMAKAAFAPL/7f/r/+f/3v/Z/9v/3f/f/+P/4//h/9//
4f/h/+H/4f/f/93/3P/b/9r/2v/a/9r/2v/a/9n/2f/Z/9n/2f/Y/9j/2P/Y/9j/2f/Z
/9n/2f/Z/9n/2P/Y/9n/2f/Z/9n/2f/b/9v/2//b/9v/2v/Z/9n/2f/Z/9n/2v/c/9v/
2//b/93/3f/d/93/2//c/93/3f/d/97/3v/e/9//3//f/9//4P/g/+D/4v/i/+L/4//j
/+P/5P/l/+X/5//o/+j/6P/p/+n/6v/r/+z/7P/t/+7/8f/y//P/9P/1//f/+P/5//n/
+v/7//z///8AAAEAAgABAAMAAwAEAAUABgAHAAgACwALAAoACgANAA0ADwAPAA0ADQAN
AA0ACwALAAoACQAIAAgABwAFAAMAAgAAAP7/+//5//j/9v/z//H/8P/s/+r/6P/n/+f/
5//l/+X/5P/j/+L/3//d/93/3f/c/9v/2//b/9r/2f/b/9n/2f/Z/9f/1//X/9f/1v/W
/9b/1v/W/9b/1v/W/9T/1P/T/9P/1f/V/9X/1f/V/9b/1v/W/9T/1P/U/9T/1v/X/9f/
1//X/9f/1//X/9X/1f/V/9b/1//Y/9n/2//b/9v/2//b/9n/2f/Z/9n/2f/Z/9n/2f/b
/9v/2//c/9r/2v/a/9r/1//X/9f/1//X/9f/1//X/9f/1//W/9b/1f/V/9X/1f/V/9X/
1f/V/9X/1P/U/9T/0v/S/9H/0f/R/9H/0f/R/9H/0f/R/9H/0f/R/9H/0P/Q/9D/0P/P
/9H/0v/S/9L/0f/Q/8//zv/P/87/zv/P/83/zf/N/83/y//L/8v/y//N/83/zP/M/8z/
zP/M/8z/zP/M/8z/zP/K/8r/yv/K/8n/yf/K/8r/zP/M/8z/zf/N/87/zv/O/87/zv/Q
/9D/0f/R/9D/0P/Q/9D/0P/Q/9L/0v/Q/9D/0P/Q/9L/0v/T/9T/0v/T/9P/0v/Q/9D/
zv/O/83/zP/L/8r/yf/I/8j/x//E/8P/w//C/8P/w//E/8T/wv/C/8L/wv/C/8H/wf/B
/7//vv+9/73/vf+9/73/vf+9/7z/vP+8/7z/vP+8/7z/vP+8/7z/vP+6/7r/uv+6/7z/
vP+9/73/uv+6/7r/u/+7/7v/u/+5/7j/s/+v/7H/t//A/8z/3P/w/wIAGQA+AGwAlAC0
ANMA6wDmAMkAnQBjADQAIAARAPj/2//I/8P/xf/B/7r/t/+5/73/v/+//7//vf+9/73/
u/+7/7v/u/+4/7j/uP+4/7b/tv+2/7b/tv+1/7X/tf+1/7X/tP+0/7T/tP+0/7X/tf+1
/7X/tf+1/7T/tP+1/7X/tf+1/7X/s/+z/7P/s/+0/7T/tP+1/7P/s/+z/7T/tv+1/7X/
tf+1/7X/tf+1/7P/tP+1/7X/tf+2/7b/tv+3/7f/t/+3/7b/tv+2/7j/uP+4/7n/uf+5
/7r/u/+7/73/vv++/77/v/+//8D/wf/C/8L/w//E/8P/xP/F/8b/yf/L/8z/zf/L/8z/
zf/O/8//0P/R/9L/0//V/9X/1v/V/9b/1//Y/9v/2//a/9r/2//b/93/3f/b/9v/2//b
/9v/2//a/9n/1v/W/9X/0//R/9D/zv/M/8n/x//G/8T/wP+//7//vP+8/7r/uf+5/7b/
s/+y/7D/sP+w/67/rf+t/63/rP+r/6v/q/+q/6n/qf+n/6f/p/+n/6f/p/+n/6b/pv+m
/6b/pP+k/6T/pP+k/6T/o/+j/6P/o/+j/6P/o/+k/6T/pP+k/6T/pP+k/6L/o/+j/6P/
pf+j/w==
         </WaveFormData>
      </LeadData>
      <LeadData>
         <LeadByteCountTotal>10000</LeadByteCountTotal>
         <LeadTimeOffset>0</LeadTimeOffset>
         <LeadSampleCountTotal>5000</LeadSampleCountTotal>
         <LeadAmplitudeUnitsPerBit>4.88</LeadAmplitudeUnitsPerBit>
         <LeadAmplitudeUnits>��V</LeadAmplitudeUnits>
         <LeadHighLimit>2147483647</LeadHighLimit>
         <LeadLowLimit>268435456</LeadLowLimit>
         <LeadID>V6</LeadID>
         <LeadOffsetFirstSample>0</LeadOffsetFirstSample>
         <FirstSampleBaseline>0</FirstSampleBaseline>
         <LeadSampleSize>2</LeadSampleSize>
         <LeadOff>FALSE</LeadOff>
         <BaselineSway>FALSE</BaselineSway>
         <ExcessiveACNoise>FALSE</ExcessiveACNoise>
         <MuscleNoise>FALSE</MuscleNoise>
         <LeadDataCRC32>3659499422</LeadDataCRC32>
         <WaveFormData>
9v/2//b/9v/4//j/+P/4//b/9v/2//b/9v/2//b/9v/4//j/+P/4//r/+v/6//r/+//8
//3//v/8//z//P/9//v//P/8//z//P/8//z//P/+////AgADAAMAAwAEAAQAAwACAP//
/v/9//z//P/7//z/+//7//v/+v/5//j/+P/3//f/9//3//X/9f/1//T/9f/0//P/8//z
//P/8//x/+//7//v/+//8f/x//D/8P/w//D/8P/w//H/8f/y//P/8v/x//D/8P/w//D/
8P/w//D/8P/w//D/8P/w//D/7//t/+j/4v/i/+X/6//1/wEADAAZACsARwBsAJMAtADV
APUAAAH1AN4AvQCgAJAAhQBvAFAANwAuACkAJAAaABMADwAOAAwACAAFAAIA///8//v/
+//6//z/+//6//n/+P/3//b/9f/y//P/8//y//L/8P/w//H/8f/z//P/8//z//P/8//z
//P/9f/0//T/9f/z//P/8//z//P/9P/0//T/9P/0//T/9P/2//b/9//3//X/9f/2//f/
9f/1//X/9f/2//b/9//3//j/+P/5//n/+f/5//n/+v/6//r/+//9//z//P/8//3/AAAA
AAAAAgACAAIAAwAEAAMABAAFAAYABwAIAAkACgANAA4ADwAQABMAFAAVABcAFwAYABgA
FwAYABoAGwAcAB0AHwAgACIAJQAmACcAJwAoACkAKgAqACsALAAsACwALAAtAC0ALQAv
AC8ALgAtACwAKgAoACcAJAAjACEAHwAfABwAGQAYABgAFgAUABIAEAAOAAwACgAHAAUA
BAABAAIAAQAAAP///P/8//z//f/9//3/+//6//r/+v/6//r/+//7//r/+v/6//n/+P/3
//n/+f/4//j/9v/2//b/9//3//f/9//3//j/+P/5//r//P/8//z//P/7//v/+v/5//r/
+v/6//r/9//3//f/+P/4//n/+v/6//v/+//7//v/+//8//z//P/9//3//f/9//v/+//7
//v/+//7//r/+v/6//r/+v/6//r/+v/5//n/+P/5//n/+P/5//n/+P/4//j/+P/4//j/
9//3//b/9v/0//P/8//z//T/9P/1//b/9v/3//f/9//0//T/9P/0//b/9v/2//b/8//z
//P/8//z//L/8v/y//L/8v/y//L/8v/x//H/8v/y//L/8v/y/+//7//v/+//8P/x//L/
8//z//P/8//z//L/8f/w/+7/7v/v/+//7//x//H/8v/z//P/8//z//P/8//y//H/8f/x
//D/8v/y//L/8v/w//D/8P/w/+7/7v/u/+7/8P/w//D/8P/y//L/8v/y//L/8v/y//L/
9P/0//T/9P/0//T/9P/0//T/9f/1//b/9v/2//b/9v/4//j/+f/5//v/+//7//v/+v/6
//r/+v/6//r/+f/4//j/9//2//X/9f/1//T/8//y//L/8f/x//H/8f/x//H/8f/w/+//
7v/t/+3/7f/t/+3/6//r/+v/6//r/+v/6//q/+r/6v/q/+z/7P/s/+v/6//r/+v/6//r
/+z/7P/s/+z/7P/s/+z/6v/q/+r/6v/o/+X/3//Y/9b/2v/h/+n/9f8BABAAIwBBAGsA
nADDAOgACwEhASABDwHqALsAnACQAIEAXwBEADUALAAlABwAEAAJAAcABgACAAAA///+
//v/+P/3//X/9v/y//H/8P/v/+7/8P/w//D/7v/v/+//7v/u/+3/7P/s/+v/7f/t/+3/
7f/t/+3/7f/t/+3/7P/s/+3/7//v/+//7//t/+7/7v/u//D/8P/w//D/7v/u/+//7//x
//H/8v/z//P/8//z//P/8v/y//P/8//0//T/9f/1//f/9//3//j/+P/4//n/+//8//z/
/P/9//3//P/7//z//f/+/wAAAgABAAIAAwAEAAUABgAHAAgACwAMAA0ADgAPABAAEQAT
ABIAFAAVABUAFAAWABcAGAAbAB0AHgAgAB8AIAAhACEAIQAhACEAIAAhACIAIgAiACMA
JQAmACcAJgAlACMAIQAhACAAHwAfABwAGwAZABcAFwAUABEAEAAOAAwACgAIAAYABAAC
AAAA/v/9//3/+//8//v/+v/5//b/9v/2//f/9//3//X/9P/0//T/9P/0//L/8f/v/+7/
8f/x//H/8f/x//H/8P/w//D/8P/w//H/8f/x//H/8f/x//D/8P/w//H/8v/z//T/8v/z
//P/8//z//L/8f/w//D/8f/y//T/9P/1//b/9v/1//X/9f/1//X/9v/2//b/9f/1//X/
9f/2//f/+P/5//j/9//1//T/8v/y//L/8v/1//b/9v/3//f/9//2//T/8//z//L/8v/z
//T/9f/2//X/9f/0//T/8v/x//H/8f/z//L/8v/y//L/8//z//P/8v/y//L/8v/w//D/
8P/w//D/8f/y//P/8f/w//D/8P/w//D/8P/w//L/8f/x//L/8f/w/+//7v/v/+//7//v
/+//7//v/+//7//v/+//7//v/+//7//u//D/8f/x//H/7//v//D/8f/v/+//7//v//D/
8P/w//H/7//w/+//7v/t/+z/7P/s/+z/7P/s/+z/7P/s/+//8P/x//L/9P/0//T/9P/0
//T/9P/0//T/9f/1//b/9v/2//b/9v/4//j/+f/5//j/9//2//X/9//4//n/+v/7//z/
/P/8//v/+f/3//X/9f/1//T/8//z//T/9P/1//P/8//z//P/8//y//H/8P/v/+//7//v
/+3/6//r/+v/6v/p/+j/5//o/+j/6P/o/+n/6v/r/+v/6//r/+v/6//r/+z/7P/s/+z/
7P/s/+z/6v/q/+r/6v/q/+f/4//c/9j/1v/Z/+H/6//3/wQAFQAnAEcAcACdAMQA5wAJ
ARoBFQEAAdkArgCYAI0AdwBUADsALAAnACAAGAAPAAkABgAEAAIA///8//n/9v/1//P/
8v/y//P/8v/x//D/8P/w//D/7v/t/+3/7P/s/+r/6v/r/+v/6//r/+v/6//t/+3/7f/t
/+3/7P/s/+3/6//r/+v/6//t/+7/7v/u/+7/7v/u/+7/7v/u/+//7//t/+3/7v/v/+//
7//v/+//8v/y//P/8//0//T/9f/1//X/9f/1//b/9v/2//f/+f/4//j/+P/5//z//P/8
//7//v/+////AAD//wAAAQACAAMABAAFAAYABwAIAAkACgALAAwADQAPABIAFAAVABUA
FgAYABkAGgAbAB0AHgAgACEAIgAjACMAJAAlACYAJgApACoAKgAqACoAKwArACsAKwAr
ACoAKQAqACgAJgAlACQAIwAhAB8AHQAaABcAFgAUABIAEAAOAAwACgAIAAYAAgABAAEA
//8AAP///v/9//z//P/8//3/+//7//n/+P/4//j/+P/4//n/+f/4//j/9//3//f/9//3
//f/9v/2//T/9P/0//X/9f/1//X/9f/3//b/9v/2//b/9v/2//b/9v/3//f/9//2//b/
9v/2//f/9//3//j/+P/5//r/+v/3//f/9//3//f/+P/4//j/9//3//f/9//3//f/9//3
//n/+f/4//j/+P/4//j/+P/6//r/+f/5//j/+f/5//j/9//3//b/9v/4//j/+P/4//f/
9//2//b/9v/1//X/9f/1//T/9P/0//T/9f/1//X/9P/0//T/9P/0//T/9P/0//X/9f/1
//X/9f/0//T/9P/0//T/9P/0//T/8//z//T/9P/0//T/9P/x//H/8f/x//D/7//u/+3/
8P/x//L/8//x//H/8f/w/+7/7//x//L/8//0//X/9v/4//j/+P/4//j/+P/4//n/+f/6
//r/+v/4//j/+P/4//f/9//5//n/+v/7//3//v/+//7//P/8//v/+v/6//n/+v/5//n/
+f/4//f/9v/2//P/8//z//P/8//z//P/8v/x//D/7//v/+3/7f/t/+v/7f/t/+3/7f/r
/+v/6v/q/+z/7P/s/+z/7v/t/+3/7f/s/+v/6v/q/+r/6v/q/+r/6v/q/+r/6v/s/+r/
6v/p/+f/4v/c/9z/3f/h/+v/9f8CABEAIwA/AGgAlQC6AN8AAQEYARcBBgHlALoAnACR
AIEAYgBFADQALQAmABwAEQALAAoACAAEAAEA/v/7//j/9f/1//T/8v/z//L/8f/w//D/
8P/w/+7/7f/t/+z/7P/s/+z/7f/t/+3/7f/t/+3/6//r/+v/6//t/+z/7P/t/+//7//v
/+//7f/u/+7/7v/u/+7/7v/u//D/8P/x//H/8f/x//L/8//z//P/8//z//T/9P/1//X/
9P/0//X/9f/1//X/9f/2//j/+P/5//v/+v/6//r/+//+//7//v8AAAAAAAABAAIAAQAC
AAMABAAFAAYABwAIAAkACgALAAwADwAQABEAEwAUABYAFwAXABgAGgAbABwAHQAfACAA
IgAhACIAIwAjACYAJwAoACgAKQAqACoAKgAqACsAKwArAC0ALQAsACsAKgAoACYAJQAi
ACEAHwAdAB0AGgAXABYAEgAQAA4ADAAKAAgABgAEAAQAAwADAAEA/v/9//z/+//8//z/
/P/9//v/+//5//j/+P/4//j/+P/5//n/+P/4//n/+f/5//n/+f/5//j/+P/2//b/9v/3
//f/9//3//f/+f/4//j/+P/4//j/+P/4//j/+f/5//n/+P/4//j/+P/5//n/+f/6//j/
+f/6//r/+f/5//n/+f/5//r/+v/6//n/+f/5//n/+f/5//n/+f/7//v/+v/6//z//P/8
//z/+v/6//n/+f/6//v/+//6//n/+f/4//j/+v/6//r/+v/5//n/+P/4//j/9//3//f/
+f/4//j/+P/2//f/9//3//j/+P/4//j/+P/4//j/+P/3//f/9//3//f/9v/2//b/+P/4
//j/+P/4//f/9//4//j/+P/4//j/9//3//f/9//5//n/+f/5//n/+f/5//n/+f/5//n/
+P/6//n/+v/8//z//P/8//7//v/+//7/AAAAAAAAAQABAAIAAgACAAIAAgACAAIAAQAB
AAMAAwADAAMABAAEAAQABAACAAIAAQAAAAAA///+//3//f/9//7//f/8//z/+f/5//n/
+f/5//n/+f/4//f/9v/1//X/9f/1//X/8//x//H/8f/x//D/7//t/+z/7v/u/+7/7v/s
/+v/6//r/+v/6//r/+z/7v/u/+7/7v/u/+7/7v/u/+7/7v/u/+//7f/q/+j/4v/h/+X/
7f/1/wAACwAZAC0ATABzAJgAuQDbAPgA/QDuANEArgCQAIEAdQBcAD0AKgAjAB4AFAAN
AAsADAAKAAoABwACAAEAAAD9//n/+P/2//X/9P/z//L/8v/y//L/8P/v/+//7v/u/+7/
7v/v/+//7//v/+//7//x//H/8f/x//H/8P/w//H/8P/v/+7/7f/t/+7/7v/u//D/8P/w
//D/8v/y//P/8//y//H/8f/x//H/8f/x//H/8v/y//P/8//0//T/9f/1//f/9//3//j/
+P/4//n/+//7//r/+f/5//j/+P/4//r/+v/6//v//P///wAAAQACAAUABgAHAAgACAAI
AAgACAAKAAwADgARABIAFAAVABUAFAAWABcAGAAYABkAGQAaABwAHgAgACEAIgAjACQA
JAAlACYAJgAmACYAJwAnACcAKQApACgAJwAkACIAIAAfACAAHwAdABsAFwAUABEAEAAO
AAwACgAIAAgABgAEAAIAAgABAAEA///+//3//P/7//n/+P/3//f/+f/5//f/9v/1//b/
9//4//f/9//2//b/9//3//f/9//1//X/9P/0//X/9v/3//n/9//3//f/9//3//b/9v/2
//b/9v/2//b/9P/1//X/9f/2//b/9v/2//f/9//3//j/9v/3//j/+P/3//f/9//3//n/
+v/6//r/9//3//f/9//1//X/9f/1//X/9f/0//T/9f/2//f/+P/3//b/9P/z//b/9//3
//b/9//3//b/9v/0//T/9P/0//X/9f/0//T/9f/1//b/9//2//T/8//y//L/8//z//P/
8v/y//L/8v/0//T/9P/0//H/8f/x//H/8//y//L/8v/y//L/8v/y//H/7//u/+7/7//w
//H/8v/z//P/8//z//H/8f/x//H/8//z//P/8//x//H/8f/w//D/8f/x//H/8f/x//D/
8v/0//T/9P/0//X/9v/3//j/9v/2//b/9//3//j/+P/4//r/+v/6//r/+f/5//v/+//5
//n/+v/6//3//v/9//7//f/8//z/+//5//f/9v/1//b/9f/0//T/8f/x//H/8f/x//H/
8f/w//H/8P/v/+//7f/t/+3/6//q/+n/6P/n/+j/6f/p/+r/7P/s/+z/7P/q/+n/6f/p
/+n/6f/p/+r/6v/q/+r/6v/r/+z/7f/u/+z/6v/s/+v/5f/e/9b/1P/X/93/5//z/wAA
DwAjAD8AZgCTALoA3QD9ABIBEwEAAdkAsACUAIkAeQBcAD0ALgAnAB4AFgALAAUABAAG
AAQA///6//n/+P/3//f/+P/4//X/9P/z//L/8f/w/+//7P/r/+v/6v/q/+z/7P/t/+3/
7//v/+//7//s/+v/6v/p/+n/6P/o/+n/6//r/+v/6//t/+7/7v/u/+z/7P/s/+z/7v/u
/+//7//v/+//8P/x//H/8f/x//H/8v/y//P/8//y//L/8//z//X/9f/1//b/9P/0//X/
9//6//r/+v/7//r/+v/6//z//P/8//3//v///wAAAQACAAQABgAIAAoACQAKAAsADAAN
AA4ADwARABIAFAAVABUAFwAaABwAHgAeAB8AHwAgACEAIgAjACMAJQAnACkAKgApACoA
KgAqACoAKwArACsALQAtACwAKwApACYAIwAhACIAIQAfAB0AGQAWABMAEgAQAA4ADAAK
AAgABgAEAAIAAAD//////f/6//n/+P/3//j/+P/4//n/+f/5//f/9v/x//D/7//u/+7/
7//v//D/8//z//P/8//x//H/8P/w//D/8P/w//H/8f/x//H/8f/x//D/8P/w//D/8P/w
//D/8P/x//H/8f/0//T/9P/0//P/8//z//T/9v/3//j/+P/1//X/9f/1//f/+P/4//j/
9f/1//X/9f/1//X/9f/1//X/9f/0//T/9v/2//b/9v/0//T/8//z//b/9//3//b/8//z
//L/8v/y//L/8v/y//X/9f/0//T/9P/z//P/8//x//D/8P/w/+7/7//v/+//7v/u/+7/
7v/u/+7/7v/u/+//7//v/+//7//u/+7/7v/s/+z/7P/s/+7/7f/t/+7/7P/s/+z/7P/s
/+3/7v/v/+3/7f/t/+3/6//r/+v/6//t/+3/7f/s/+z/7f/v/+7/8P/w//D/8P/y//L/
8v/y//D/8P/w//H/8//0//T/9P/y//L/8v/y//T/9f/4//n/+f/5//r/+v/4//j/9v/2
//X/9P/0//P/8v/x//H/8f/w/+//7v/u/+//7//v/+//7//v/+//7v/r/+r/6f/p/+n/
6f/p/+f/6f/p/+n/6f/p/+n/6P/o/+b/5v/m/+b/5v/l/+X/5f/l/+X/5f/m/+j/6P/o
/+j/6P/o/+j/6P/q/+r/6P/l/9//2P/S/9T/1//d/+f/9/8GABcALQBRAIAAqwDQAPUA
FQEkARkB/gDTAKoAlACJAHMAUAA5ADAAKQAeABIACQAFAAYABAAAAP3/+v/5//b/9f/z
//L/8P/x//D/7//u/+z/7P/s/+r/6//r/+r/6v/q/+r/6//r/+n/6f/p/+n/6f/p/+n/
6f/r/+r/6v/r/+v/6//r/+v/6//s/+z/7P/s/+z/7P/s/+r/6v/r/+v/7P/t/+//8f/x
//H/8f/x//D/8P/x//H/8v/y//P/8//z//P/8//0//T/9P/1//f/+P/4//j/+f/4//j/
+P/6//z//P/9//7///8AAAEAAgAFAAYABwAIAAkACgALAAwADQAOAA8AEQASABQAFQAV
ABYAGAAZABoAHQAfACAAIgAjACQAJQAlACQAJQAmACYAJQAmACYAJgAoACkAKQApACkA
KQAoACcAJAAiACAAHwAdABsAGAAVABUAEgAPAA4ADAAKAAgABgAGAAQAAgAAAPz/+//7
//n/+P/3//b/9f/2//b/9v/3//X/9f/z//L/8v/y//L/8v/z//P/8v/y//H/8f/x//H/
8f/x//D/8P/u/+7/7v/v//H/8f/x//H/8f/w//D/8P/w//D/8P/w//D/8f/x//H/8P/w
//D/8P/x//H/8f/y//L/8//0//T/8//z//P/8//z//T/9P/0//X/9f/1//X/8//z//P/
8//1//X/9P/0//L/8v/y//L/9P/0//P/8//0//X/9f/0//H/8f/w//D/8P/w//D/8P/v
/+//7v/u//D/7//v/+//8f/w//D/8P/u/+//7//v//D/8P/w//D/7v/u/+7/7v/t/+3/
7f/t/+//7v/u/+7/7v/u/+7/7v/u/+3/7f/u/+7/7v/u/+7/7f/t/+3/7f/t/+3/7f/t
/+3/7f/t/+3/6//r/+v/6v/s/+3/7f/t/+v/6//s/+3/7f/t/+3/7f/s/+z/7P/t/+//
7v/s/+z/7P/s/+7/7v/u/+7/7//w//H/8v/y//L/8v/y//T/9f/1//b/9v/2//b/9v/0
//T/9f/1//n/+f/5//n/+v/6//r/+v/2//b/9f/0//T/8//y//H/8f/x//D/7//u/+7/
7f/t/+3/7f/t/+3/7//u/+3/7P/p/+n/6f/p/+v/6f/p/+n/6f/p/+n/6f/o/+j/6P/o
/+j/6P/o/+f/5//n/+f/5//n/+j/6P/o/+j/6P/o/+j/5v/m/+b/5v/o/+f/5f/i/9z/
2P/b/9//5//x//7/CwAZADEAVAB9AKYAxwDpAAABAQHsAM0AqgCOAH8AbwBWADkAKAAj
AB4AEgALAAcABgAGAAIA///8//v/+P/1//X/8v/y//H/8P/v/+7/7v/u/+7/7P/t/+3/
7P/s/+r/6v/r/+v/6//r/+v/6//r/+v/6//r/+v/6v/q/+v/7f/t/+3/7f/r/+z/7P/s
/+z/7P/s/+z/7P/s/+3/7f/t/+3/7v/v/+//7//v/+//7v/u/+//7//w//D/8f/x//P/
8//z//T/9P/0//X/9//2//b/9v/3//j/+P/4//r/+v/6//v//P/9//7///8AAP//AAAB
AAIAAwAEAAUABgAJAAoACwANAA4AEAARABEAEgAUABUAFgAVABcAGAAaABsAHAAdAB0A
HgAfACAAIAAhACIAIgAiACQAJQAlACUAJQAlACQAIwAiACAAHgAdABwAGwAZABcAFQAS
AA8ADgAMAAoACAAGAAYABAACAAAA/P/7//v/+f/6//n/+P/3//b/9v/2//f/9f/1//P/
8v/y//L/8v/y//P/8//y//L/8//z//P/8//x//H/8P/w//L/8v/y//P/8f/x//H/8f/z
//L/8v/y//L/8v/y//L/8v/z//P/8//y//L/8v/y//P/8//z//T/8v/z//T/9P/z//P/
8//z//H/8v/y//L/8f/x//H/8f/x//H/8f/x//P/8//y//L/8P/w//D/8P/y//L/8f/x
//D/8f/x//D/7//v/+7/7v/u/+7/7v/u/+//7//u/+7/7v/t/+3/7f/t/+z/7P/s/+7/
7//v/+//7v/u/+7/7v/u/+7/7v/u/+3/7f/t/+3/6//q/+r/6v/q/+r/6v/q/+r/6f/p
/+r/7P/s/+z/7P/r/+v/6//r/+v/6//r/+v/6//r/+v/6//r/+v/6//q/+r/6//r/+v/
6f/p/+r/6//p/+n/6f/p/+r/6v/q/+v/7f/q/+j/6P/o/+j/6f/q/+v/7P/u/+7/7v/u
/+7/7v/u/+7/8P/w//D/8P/z//P/9P/0//T/9P/0//T/8v/z//P/9f/z//P/8//0//T/
9P/0//L/8P/v/+7/7v/t/+z/6//r/+v/6v/p/+j/6v/p/+n/6f/r/+v/6//r/+j/5//m
/+X/5f/l/+X/5f/j/+P/4//j/+X/5f/l/+T/5P/k/+T/5P/j/+L/4P/f/+D/4f/i/+P/
4v/i/+L/4v/i/+L/4v/i/+b/5v/k/+T/4f/d/9j/1P/W/9v/4//t//n/BAARACcARwBu
AJMAsgDTAOkA6ADXALgAlwCCAHgAaQBRADQAIwAcABkAEAAGAAEA//8AAP7//P/5//T/
8f/u/+v/5//k/+T/5P/k/+T/5P/l/+b/5//m/+P/4//i/+L/4v/i/+P/4//h/+H/4f/h
/+P/4//j/+P/4//i/+L/4//h/+H/4f/h/9//4P/g/+D/4f/i/+P/5P/i/+L/4//j/+P/
4//k/+X/4//j/+P/4//m/+b/5//n/+r/6v/r/+v/6//r/+v/7P/q/+r/6//t/+z/7P/s
/+3/7P/s/+z/7v/v//D/8v/0//X/9v/3//j/+f/6//v//P/9//7///8AAAEAAgADAAUA
BAAGAAcABwAKAAwADQAOABAAEwAVABgAFwAYABkAGQAYABkAGgAaABsAHAAcABwAHAAd
AB0AHQAdAB0AHAAbABoAGAAWABUAFAATABEADwAPAAwACQAIAAMAAAD9//r/+f/4//f/
9v/0//P/8//x//D/7//u/+3/7P/s/+z/7f/t/+3/6//q/+j/6P/o/+j/5f/l/+T/5P/m
/+f/6P/p/+n/6f/o/+j/5v/m/+b/5//n/+f/5//n/+f/5v/m/+b/6P/o/+j/6P/o/+n/
6f/p/+r/6v/q/+r/6f/p/+n/6v/o/+n/6v/q/+n/6f/p/+n/6f/q/+r/6v/q/+v/7P/t
/+v/6//r/+v/7f/t/+z/7P/p/+j/5//m/+j/6P/n/+f/6P/p/+n/6P/p/+n/6P/o/+b/
5v/m/+b/5//n/+b/5v/m/+X/5f/l/+X/5P/k/+T/5P/l/+X/5f/k/+T/5P/k/+P/4v/h
/+D/4f/h/+H/4f/j/+L/4v/i/+L/4v/i/+L/5P/j/+P/5P/i/+L/4v/i/+P/4//j/+P/
4v/h/+D/3//h/+H/4f/h/+P/4//j/+L/4P/h/+H/4f/f/9//4P/h/+P/5v/m/+b/5v/m
/+X/5P/j/+L/4//k/+X/5//l/+b/5v/m/+j/6P/o/+j/6f/p/+v/6//r/+v/7P/s/+v/
6v/n/+b/5//m/+b/5f/k/+P/4//j/+H/3//d/9z/3P/d/97/3//f/9//3//e/93/3P/b
/9v/2v/Z/9j/1f/T/9P/0//T/9b/1//X/9j/2P/Y/9j/2P/Y/9f/1//X/9X/1f/V/9b/
1v/W/9b/1v/W/9b/1v/W/9T/1P/W/9P/y//C/77/wP/H/8//1//h//D/AQAbAEMAcgCf
AMYA6wALARwBFQH8ANEApACQAIUAawBGADEAJAAdABIABAD7//f/9v/0//L/7//o/+P/
4v/h/+H/4v/i/97/3P/a/9j/1v/W/9b/1P/T/9P/0v/S/9P/1P/W/9f/1//X/9f/1//X
/9f/1//X/9b/1P/T/9P/1f/V/9X/1f/V/9b/1v/W/9T/1P/U/9T/1v/W/9f/1//Z/9n/
2v/b/9n/2f/Z/9n/2P/Y/9n/2f/c/9z/3f/d/93/3f/d/97/4P/g/+H/4//k/+T/5P/l
/+T/5P/k/+b/6P/o/+n/6v/p/+r/6//s/+3/7v/v//D/8v/0//b/+P/5//r/+//9/wAA
AgADAAMABAAGAAcACAAHAAkACgAMAA8AEAARABEAFAAVABYAFgAXABgAGAAYABgAGQAZ
ABkAGAAXABUAEwASABAADgANAAoACQAHAAUAAgD+//r/+P/2//T/8v/w/+z/6v/o/+b/
5f/l/+b/5f/i/+H/4P/f/93/3P/b/9v/3f/d/9v/2v/a/9r/2v/a/9n/2f/Y/9j/1//X
/9f/1//Z/9n/2P/Y/9j/2P/Y/9n/2f/Z/9n/2f/Z/9j/2P/Y/9b/1v/W/9b/2P/Z/9n/
2f/Y/9j/2P/Y/9n/2f/Z/9r/3P/d/97/3v/d/93/3f/d/9z/3P/b/9r/2v/b/9z/3f/f
/9//3//f/93/3f/c/9z/3v/e/97/3v/d/9z/2v/Z/9r/2//b/9r/2v/b/9v/3P/a/9r/
2v/a/9n/2f/Y/9j/2v/Z/9n/2f/X/9b/1v/W/9b/1//X/9f/1v/W/9b/1v/W/9b/1v/W
/9f/1//X/9f/1//W/9b/1v/W/9b/1v/W/9X/0//S/9L/0v/S/9L/0v/S/9P/1P/V/9X/
1f/V/9X/0//T/9P/0//T/9P/0//S/9D/0f/R/9H/0//T/9T/1f/V/9b/1P/U/9T/1P/V
/9b/1//Y/9j/2P/Y/9n/1//Y/9j/2P/a/9r/2v/a/9v/2//d/93/2//b/9z/3P/a/9r/
2P/Y/9n/2P/Y/9f/1v/V/9X/1f/U/9P/0v/S/9H/0f/R/9H/z//P/8//zv/P/87/zf/N
/83/zf/N/8v/yf/J/8n/yf/J/8n/yP/I/8j/yP/I/8j/yP/H/8f/x//H/8f/x//I/8j/
yP/I/8j/yP/I/8j/yP/I/8j/xv/F/7//uP+0/7T/uf+//8n/2f/o//n/DwAzAGIAjQCw
ANUA9QD8AO0A0AClAIAAcABjAEkAKgATAAoABQD8//L/6f/l/+T/4v/e/9n/1v/T/9L/
z//P/87/zP/J/8j/x//G/8b/xv/G/8T/xf/F/8T/xP/G/8b/x//H/8X/xf/F/8X/xf/F
/8X/xf/F/8T/xP/F/8X/xf/F/8X/xf/G/8b/xv/G/8b/xv/G/8b/xv/H/8f/x//H/8j/
yf/H/8f/x//H/8r/yv/L/8v/yv/K/8v/y//L/8v/y//M/8z/zP/N/8//0P/Q/9D/0f/S
/9L/0v/U/9T/1P/V/9b/1//Y/9n/2v/b/9z/3f/e/93/3v/f/+D/4//k/+X/5//o/+r/
6//r/+z/7v/v//D/8f/z//T/9v/3//j/+f/5//z//f/+//7///8AAAAAAAD+////////
///////+//3/+v/4//b/9f/y//H/7//t/+n/5v/j/+L/4P/e/9z/2v/Y/9b/1P/S/9D/
z//P/83/zP/L/8r/yf/I/8j/yP/J/8f/x//F/8T/xP/E/8T/xP/D/8P/wv/C/8P/w//D
/8P/wf/B/8D/wP/A/8D/wP/B/8H/wf/B/8H/wf/A/8D/wP/A/8D/wP/A/8D/wf/B/8H/
wP/A/w==
         </WaveFormData>
      </LeadData>
   </Waveform>
</RestingECG>
