# Supplementary material for: Detection of Left Atrial Enlargement Using a Convolutional Neural Network-Enabled Electrocardiogram
Source: Front Cardiovasc Med. 2020 Dec 17;7:609976. doi: 10.3389/fcvm.2020.609976 (PMC7773668; doi:10.3389/fcvm.2020.609976)
Supplement: Supplementary file 2 [file Data_Sheet_2.ZIP › normal1/1802010211_8213_0000002D.XML]

<?xml version="1.0" encoding="Windows-1252"?>
<!DOCTYPE RestingECG SYSTEM "restecg.dtd">
<RestingECG>
   <PatientDemographics>
      <PatientID>1802010211</PatientID>
      <PatientAge>65</PatientAge>
      <AgeUnits>Years</AgeUnits>
      <Gender>Male</Gender>
      <PatientLastName>zhourongji</PatientLastName>
   </PatientDemographics>
   <TestDemographics>
      <DataType>Resting</DataType>
      <Site>1</Site>
      <AcquisitionDevice>MAC55</AcquisitionDevice>
      <Status>Unconfirmed</Status>
      <Priority>Normal</Priority>
      <AcquisitionTime>10:52:32</AcquisitionTime>
      <AcquisitionDate>07-11-2015</AcquisitionDate>
      <CartNumber>1</CartNumber>
      <AcquisitionSoftwareVersion>009C</AcquisitionSoftwareVersion>
      <XMLSourceVersion>MAC5000 v1.0</XMLSourceVersion>
   </TestDemographics>
   <RestingECGMeasurements>
      <VentricularRate>78</VentricularRate>
      <AtrialRate>78</AtrialRate>
      <PRInterval>150</PRInterval>
      <QRSDuration>94</QRSDuration>
      <QTInterval>358</QTInterval>
      <QTCorrected>408</QTCorrected>
      <PAxis>67</PAxis>
      <RAxis>82</RAxis>
      <TAxis>44</TAxis>
      <QRSCount>13</QRSCount>
      <QOnset>221</QOnset>
      <QOffset>268</QOffset>
      <POnset>146</POnset>
      <POffset>204</POffset>
      <TOffset>400</TOffset>
      <ECGSampleBase>500</ECGSampleBase>
      <ECGSampleExponent>0</ECGSampleExponent>
   </RestingECGMeasurements>
   <Diagnosis>
      <Modality>Resting</Modality>
         <StatementCount>4</StatementCount>
         <LabelText>12SL ��ϳ���</LabelText>
      <DiagnosisStatement>
         <StmtText>�������</StmtText>
      </DiagnosisStatement>
      <DiagnosisStatement>
         <StmtText>��������������ɲ���</StmtText>
      </DiagnosisStatement>
      <DiagnosisStatement>
         <StmtFlag>ENDSLINE</StmtFlag>
         <StmtText>�齻�����ݲ�</StmtText>
      </DiagnosisStatement>
      <DiagnosisStatement>
         <StmtFlag>ENDSLINE</StmtFlag>
         <StmtText>�ٽ� ECG</StmtText>
      </DiagnosisStatement>
   </Diagnosis>
   <Waveform>
      <WaveformType>Rhythm</WaveformType>
      <WaveformStartTime>0</WaveformStartTime>
      <NumberofLeads>8</NumberofLeads>
      <SampleType>CONTINUOUS_SAMPLES</SampleType>
      <SampleBase>500</SampleBase>
      <SampleExponent>0</SampleExponent>
      <HighPassFilter>16</HighPassFilter>
      <LowPassFilter>150</LowPassFilter>
      <ACFilter>NONE</ACFilter>
      <LeadData>
         <LeadByteCountTotal>10000</LeadByteCountTotal>
         <LeadTimeOffset>0</LeadTimeOffset>
         <LeadSampleCountTotal>5000</LeadSampleCountTotal>
         <LeadAmplitudeUnitsPerBit>4.88</LeadAmplitudeUnitsPerBit>
         <LeadAmplitudeUnits>��V</LeadAmplitudeUnits>
         <LeadHighLimit>2147483647</LeadHighLimit>
         <LeadLowLimit>268435456</LeadLowLimit>
         <LeadID>I</LeadID>
         <LeadOffsetFirstSample>0</LeadOffsetFirstSample>
         <FirstSampleBaseline>0</FirstSampleBaseline>
         <LeadSampleSize>2</LeadSampleSize>
         <LeadOff>FALSE</LeadOff>
         <BaselineSway>FALSE</BaselineSway>
         <ExcessiveACNoise>FALSE</ExcessiveACNoise>
         <MuscleNoise>FALSE</MuscleNoise>
         <LeadDataCRC32>2748257515</LeadDataCRC32>
         <WaveFormData>
/v/+//7//v8AAAAAAAAAAP7//v/+//7//v/+//7//v8AAAAAAAAAAAAAAAAAAAAA/v/+
//7//v/+//7//v/+//z//P/8//z//f/+////AAD///7//f/8//7//v/+//7//P/8//z/
/P/+//7//v/+//z//P/8//z//P/8//z//P/8//z//P/8//z//P/8//z//P/8//z//P/+
//7//v/+//z//P/8//z//v/+//7//v/9//z/+//6//z//P/8//z//P/8//z//P/+//7/
/v/+//v/+//7//z//f/9//3//P/+//////8AAP////////////8AAAIAAAD+/wAAAAAA
AP7//v/+//7//////wAAAAAAAAAAAAAAAAAAAAAAAAAAAwADAAMAAwABAAIAAgACAAMA
AQAAAP////////7//f/8//z//P/8//v/+//6//n/+//6//r/+v/4//j/+P/4//j/+P/4
//j//P/8//r/+P/6//r/+P/9/wMABAAEAAsAEAAUABoAJAAsACgAJAAdABMACAAFAAMA
+P/p/+X/5P/k/+b/6f/l/+D/4P/j/+v/9P/z//H/8v/4//r/+v/6//v/+f/5//r/+v/5
//n/+f/6//v//f/8//z//P/8//z//P/8//z//v/+//3//P/8//3//f/7//v//P/8//r/
+v/5//n/+//8//3//v/+//7///////3//f/+//7//v/+////////////////////AAAA
AAAAAgADAAQABAAEAAUABQAFAAMAAwAEAAUABQAFAAgACQAJAAkACAAIAAgACAAIAAgA
CgALAAsADAAKAAoACQAJAAgACAAIAAgACgAJAAkABwAHAAgACAAHAAcABwAFAAQABAAF
AAUABQAEAAMAAwADAAUABQADAAMAAAD///7//f/+//7//v/+//z/+//7//v/+//7//v/
+//5//n/+f/5//v/+//5//n/+v/6//r/+v/8//z//P/6//r/+v/6//r/+v/6//r/+v/6
//v/+//7//z//f/9//3//P/8//3//f/+/wEAAQABAAEAAAAAAAEA/v/+/wAAAAAAAAAA
AAAAAAAA/////wAAAAAAAAAAAAAAAP7//v/+//7/AQABAAEAAQABAAIAAgACAP///f/8
//v//f/9//z/+//4//j/+P/4//b/9//3//f/9//2//b/9v/4//j/+P/4//b/9v/2//b/
+v/8//j/9P/2//j/+v/7//n//P8CAAcADAASABgAHgAmACYAIgAbABEACAABAPv/8v/l
/9//3P/Y/9j/3//p/+j/5P/j/+n/7P/t/+3/7P/0//r/9P/0//f/9f/1//b/+v/7//r/
+f/5//n/+f/4//j/+P/4//j/+P/4//r//P/8//v/+P/4//n/+f/5//n/+v/6//z//P/7
//v//v/+//7//v/9//z//P/7//3//f/+//7//P/8//3//f/9//3//f/9////AAAAAAAA
AAABAAIAAgAAAAEAAQABAAMAAwAEAAUABQAFAAgACQAJAAkACAAIAAoACgAKAAoACAAJ
AAkACgALAAwADAANAA0ADAALAAoACAAHAAcABQAGAAgACQAJAAgABwAEAAIAAQABAAAA
///+//3//f/9//3//f/7//v/+//7//v/+//5//j/9//2//f/9//4//n/+P/3//b/9f/4
//n/+v/7//n/+f/3//f/+P/4//j/+P/2//b/9v/2//j/+P/5//n/9//3//f/9//4//j/
+P/5//n/+P/3//f/+f/4//j/+f/5//n/+v/6//r/+v/6//r/+v/6//r/+v/9//3//f/+
//z//P/8//z/+//6//n/+P/4//j/+P/3//n/+f/5//z/+v/6//j/9v/5//r/+f/9//v/
+//7//v/+v/5//r/+v/8//z//P/8//r/+v/6//r/+P/5//r/+v/6//z//f/9//v/+//+
//r/+f/4//f/9v/3//j/+f/6//r/+v/6//r/+v/6//r/+v/6//r/+v/6//r/+v/6//r/
+v/6//r/+v/8//z//P/8//z//P/8//z/+v/6//r/+v/6//r/+v/6//r/+v/6//r//P/8
//z//P/7//r/+f/4//n/+v/7//z/+v/6//r/+v/4//j/+P/4//r/+v/6//r//P/8//z/
/P/6//r/+v/6//z//P/8//z//P/8//z//P/6//r/+v/6//r/+v/6//r//P/8//z//P/6
//r/+v/6//z//P/8//v/+//7//z//f/7//v/+v/6//v/+//8//3////////////+/wAA
/v/+//7//v/+//7///8AAAEAAQABAAIAAgACAAIAAgACAAIAAAAAAAAAAQADAAMAAwAD
AAIAAgACAAEAAAAAAAAAAQAAAP7//P/4//j/+P/4//j/+//7//v/+//8//z//P/8//n/
+P/3//b/9//4//n/+v/6//z/+v/6//7//v/7////BgAGAAUADgAYACIAKgAyAC4AKAAd
AA8ACAAFAP3/8v/t/+X/3v/e/+L/4f/f/+L/4v/h/+f/8P/v/+3/8v/8//r/9v/6//v/
9//3//r//P/9//v/+//8//3////+//7//v/9//z/+//6//z//v/+//3//P/8//3//f/9
//3//v/+//7//v/9//3//P/8//z//P/+//7///////////8AAAAA/v/+//////8BAAEA
AQABAAEAAgACAAIABAAFAAYABgAFAAUABAADAAMAAwAEAAUABwAHAAoACwAJAAkACAAI
AAsADAANAA4ADAANAA0ADgANAAwACgAJAAsADAANAA4ADgANAA0ACwANAA4ADgANAA0A
DQALAAoACQAJAAgABwAEAAMAAwADAAUABQADAAMAAQABAAEAAQAAAAAAAAAAAAIAAQAB
AAEAAQABAAEAAQAAAP///v/9//3//f/7//v//v/+//7//v8AAAAAAAAAAP7//v//////
/f/9//3//f/8//7//v/+//7//v8AAAAAAAAAAP3//f/9//7/AQABAAEAAAACAAMAAwAE
AAMAAwADAAMABgAIAAsACgAJAAoACQAIAAgACAAIAAgABQAFAAYABgAGAAYABgAGAAgA
CAAIAAgABwAHAAcABwAFAAYABgAGAAUAAwACAAEAAAD///3/+//6//z//v8AAP7/////
////AQAAAAAAAAD///7//f/8//3//v///wAAAgAAAPz//v/+/wAAAgADAAMACAAOAA0A
EAAcACgAKgAuADAAJAAbABMACAD///v/8P/l/+P/5v/o/+j/5//n/+b/6P/r/+3/9P/9
//n/9v/8/wAAAAD+//3///8BAAAAAgD///3//f/+////AQAAAAAAAAACAAIAAgACAAAA
AgACAAEAAgACAAMAAwABAAEAAgACAAIAAgABAAEAAgACAAIAAgADAAQABgAHAAUABQAG
AAYABAAEAAUABQAHAAcABwAHAAkACgAKAAoACQAJAAkACAALAA0ADgAPAA0ADQAOAA8A
DwAPABIAEwATABMAEgASABQAFAAUABQAEwATABIAEgAUABQAEwATABYAFgAWABYAFQAT
ABIADwARABIAEgARAA4ADQAKAAgABwAHAAYABQAGAAUABQAFAAMAAwABAAEAAQABAAEA
AQAAAAAAAAAAAP7//f/9//3////////////////////////////9//3//P/8//z//P/+
//7//v/+//7//v///////f/9//3//f/+//7//v///wEAAAD//////f/8//z//f/9//3/
/v/+/wAAAAAAAAAA/v/+//7//v////////8AAAAAAAAAAAAAAAAAAAAAAAAAAAAAAAD/
//3//f/9/wAAAgACAAAA/v/8//z/+v/9/////////////f/9////AAAAAAAAAAAAAP7/
/v/+//7//P/9//7//v/8//7/////////AQD+//7//P/8//z//P/+//7//v/+//7//v/+
//7//P/8//z//P/+//7//v/+//z//P/8//z//P/8//z//P/+//7//v/+/wAAAAAAAAAA
/v/+//7//v/8//z//P/8//7//v/+//7//P/8//z//P/+//7//v/+//z//P/8//z//v/+
//7//v/+//7//v/+//7//v/+//7//f/8//v/+v/8//z//P/8//3//v///wAA///+//3/
/P/+//7//v/+//z//P/8//z//v/+//7//v/8//z//P/8//7//v/+//7//P/8//z/+//7
//v//P/9///////+//7//f/9//7///8BAAEAAQABAAAAAgAAAAAAAgACAAIAAgAEAAQA
BAADAAIAAgABAAAAAgACAAIAAgACAAIAAgADAAMAAwADAAMABAAEAAQAAwADAAIAAQAB
AAEAAAD///z/+//6//n/+P/7//v/+//7//r/+v/6//r//P/8//z//P/6//r/+v/6//7/
+P/6//7//P/4//v/AQAEAAgACQAOABYAIAAmACgAKAAmAB8AFQAOAAUA+//y/+v/5f/g
/+D/6P/t/+n/6P/q/+n/6f/u//P/9f/2//j/+P/4//r/+//5//v//v/+//f/9//3//j/
+f/7//r/+v/6//r/+v/6//r//P/+//7//f/8//z//f/9//v/+//8//z//v/+//3//f/+
//7//v/+//z//P/9//3//////wAAAAD+//7//////////////////f/+//7//v///wEA
AwAEAAIAAwADAAMAAQABAAIAAwAFAAUACAAJAAcABwAGAAYACAAIAAgACAAKAAsACwAM
AAwADAALAAsADAAMAAwADAAMAAsACwAJAAsADAAMAAsACwALAAkACAAHAAcABgAFAAQA
AwADAAMAAwADAAEAAQABAAEAAQABAP///v/9//z//f/9//7////9//3//f/9//3//f/9
//3/+//7//n/+f/7//z//f/+//z//P/8//z//P/8//3//f/7//v/+//7//z/+v/+/wEA
AAD///7//f/8//z//P/8//z//f/9//3//v/9//3//f/8//z//f/9//7/AAABAAIAAwAB
AAIABAACAAQABgAGAAYABQAEAAMAAgADAAMABAAEAAIAAgACAAIABAAEAAQABAAFAAUA
BQAFAAQABAADAAIA///9//z/+//7//v/+v/5//f/+P/5//r/+P/5//n/+f/7//r/+v/6
//r/+v/6//r/+P/4//j/+P/4//r//P/6//b/+v/8//3///8EAAoACwAMABAAHgAmACgA
KAAkABkAEwAOAAcA+f/q/+X/5//g/9z/4v/n/+P/5P/m/+f/6//w//P/9f/0//b/9v/2
//j/+f/3//f/+v/6//n/+f/5//r/+//5//j/+P/4//r/+v/6//r//P/+//7//f/6//r/
+//7//z//f///wAA/f/8//r/+f/6//r/+v/6//z//P/9//3//f/9//7//v8AAAAAAQAB
AP////////////8AAAAAAAACAAMABAAEAAQABQAFAAUABQAFAAYABwAFAAUACAAJAAsA
CwAKAAoADAAMAAwADAAOAA8ADwAQAA8ADgAMAAsADAAMAAwADAAOAA0ADQALAAkACgAK
AAkACQAJAAcABgAFAAUABAADAAAA////////AQABAP/////9//3//f/9//r/+v/6//r/
/P/7//v/+//7//v/+//7//v/+//7//v/+//7//n/+f/6//r/+v/6//r/+v/6//r/+v/6
//v/+//5//n/+f/5//v//P/9/////v/8//r/+f/5//j/+P/5//r/+//9//7//P/8//z/
/P/6//r/+v/6//n/+f/5//r//P/8//z//P/8//z//P/8//z//P/8//v/+//7//v//v/8
//z/+v/4//n/+v/5//3/+//7//v/+//6//n/+v/6//r/+v/6//r/+v/6//r/+v/6//v/
/P/8//n/+v/6//n/+f/7//r/+P/5//r/+//8//z//P/8//z/+v/6//r/+v/8//z//P/8
//r/+v/6//r/+v/6//r/+v/8//z//P/8//z//P/8//z/+//6//n/+P/5//r/+//8//z/
/P/8//z//P/8//z//P/8//z//P/8//r/+v/6//r//P/8//z//P/8//z//P/8//z//P/8
//z//P/8//z//P/6//r/+v/6//v//P/9//7//P/8//z//P/8//z//P/8//7//v/+//7/
/f/8//v/+v/8//z//P/8//7//v/+//7//f/8//v/+v/8//z//P/8//z//P/8//v/+//7
//z//f/7//v/+v/6//v/+//8//3//f/9//3//f8AAAIAAAAAAAAAAAAAAAAAAgACAAIA
AQACAAQABQAGAAMAAgABAAAAAgACAAIAAwADAAMAAwADAAQABAAEAAMAAwACAAEAAQD/
//7//f/6//r/+v/6//r/+f/5//n/+f/6//r/+v/6//z//P/8//z//P/8//z//P/8//z/
/P/+//j/+v8BAAMABAAKAA8AEgAeACoAMgAyACoAHAAZABsAEgADAP3/9P/p/+X/5v/m
/+j/5//n/+T/6P/p/+v/9P/3//P/9v/8//z/+v/6//n/+f/9/wAA/P/7//3//f/+////
/f/8//z//P/9//7///8AAP7/AAAAAP///v/+////////////AAAAAAIAAgABAAEAAgAC
AAIAAgAAAAAAAQABAAMAAwAEAAQAAgACAAMAAwADAAMAAwADAAMABAAEAAQABgAHAAgA
CAAIAAkACQAJAAkACQAKAAsACwALAA4ADwANAA0ADAAMAAwADAAMAAwADQAPABAAEgAR
ABAADgANAA8AEAARABIAEgARABEADwAPABAAEAAPAA8ADwANAAwADQANAAwACwAMAAsA
CwALAAoACQAGAAUABQAFAAUABQAEAAQABAAEAAIAAQABAAEAAQABAAEAAQABAAEAAQAB
AAMAAwABAAEAAQAAAP///v8AAAAAAAAAAAIAAgADAAMA//////////8AAAAAAAABAAMA
AgABAAEAAQAAAAAAAQADAAMABAAEAAIAAgACAAIAAgACAAQAAgACAAIAAgACAAIAAgAC
AAIAAwAEAAYABgAFAAQAAgAEAAUABQAGAAcABwAHAAcABQAGAAgABgAJAAwADQAOAAsA
CgAJAAgABwAHAAgACAAIAAgACAAIAAoACgAKAAoACQAJAAkACQAJAAoACgAKAAcABQAE
AAMAAwADAAIAAQAAAAAAAAAAAP7/////////AQAAAAAAAAABAAIAAwAEAAEAAAD///7/
/v/+//z//v8AAAAAAgAFAAcACAAIAA0AEgAcACgAMAA0ADAAKAAhABcADgAHAAEA/P/x
/+f/5P/o/+r/5//n/+b/5v/n/+3/8v/1//f//v8CAAAAAAAAAAEA/////wQABAD//wEA
AQACAAMAAwACAAIAAgACAAIAAgACAAIABAAEAAMAAgACAAMAAwADAAMABAAEAAYABgAF
AAUABAAEAAQABAAEAAQABQAFAAUABQAGAAYABgAGAAcABwAHAAcABwAHAAUABgAGAAYA
BgAHAAgACAAIAAkACQAJAAsACwAMAA0ADQANABAAEQARABEAEAAQABIAEgASABIAEgAT
ABMAFAAUABQAEwATABYAFgAWABYAEwARABAADQAOABAAEQARABAADwAMAAoACwALAAoA
CQAGAAUABQAFAAUABQADAAMAAQABAAEAAQACAAIAAgACAAIAAQABAAEA//////////8B
AAEAAQABAAEAAQD//////v/+//7//v/+//7//v/+//7//v////////////////8AAAAA
AAABAAEAAAD/////AQAAAAAAAQABAAEAAgACAAEAAAD///7///8AAAEAAgACAAEAAAAA
AAAAAAAAAAAAAgACAAIAAgAAAAAAAAD///3//f/9/wAAAgACAAAA/v/+//7//P///wEA
AQABAAEA/////wEAAgABAAAA///+//7//v/+//7/AAABAAIAAgD//wAAAAD///////8A
AAAAAgACAAIAAgD///7//f/8//z//P/8//z//v/+//7//v/+//7//v/+//7//v/+//7/
/v/+//7//v/+//7//v/+//z//P/8//z//P/8//z//P/6//r/+v/6//v//P/9//7//v/+
//7//v8AAAAAAAAAAP///v/9//z//v/+//7//v/+//7//v/+//z//P/8//z//f/+////
AAD///7//f/8//z//P/8//z//v/+//7//v/+//7//v/+//z//P/8//z//P/8//z//P/+
//7//v/+//z//P/8//z//v/+//7//v/8//z//P/8//z/+//7//v//v/////////9//z/
/P/7//z//f/9//3//////wAAAgD///7////+////AAABAAIAAgABAAEAAgAEAAQABAAE
AAIAAgACAAIABAAFAAUABQAEAAMAAwACAAMAAwACAAIAAQABAAEAAAD///z//P/8//z/
/P/9//3//P/7//n/+P/6//r/+v/6//v//P/9//7/9v/y//j//v/6//j/+P/6////AwAC
AAQACwASABoAIgAqAC4AKgAeABMADwAKAP//9//w/+f/4f/i/+T/5v/r/+n/5P/m/+v/
7//u//H/8//0//j//v/8//T/8//7//3/9v/2//3/+//7//z//f/7//r/+v/6//r/+v/6
//r//P/+//7//f/8//z//f/9//v/+//8//z//v/+//3//f/8//z//P/8//z//P/9//3/
+//7//z//P/9//7/AAABAAAA///+//3///8AAAAAAAD+////AAAAAAAAAQABAAEAAwAD
AAQABQAEAAMABQAFAAYABwAHAAgACQAIAAcABgAIAAkACQAKAAgACAAHAAcACAAIAAgA
CAAKAAkACQAHAAcACAAIAAcACQAJAAcABgAHAAcABgAFAAQAAwADAAMAAQABAP/////9
//3//f/9//7//v/+//7//v/9//3//f/8//v/+v/5//n/+f/5//n/+//7//n/+f/6//r/
+v/6//r/+v/6//r/+P/4//n/+f/5//n/+f/5//z//P/8//3/+//6//n/+f/7//r/+v/7
//n//P/6//r/+v/6//3//v///wAA+//5//f/9v/4//n/+v/6//z//f/9//7//f/9//3/
/f/+/wAAAwACAAAAAgACAAIAAAAAAAAAAAD/////AAAAAP7//v/+//7/AQACAAMABAAE
AAMAAgABAAEAAgACAAIAAQD///7//f/9//3//P/7//b/9v/2//b/+P/5//n/+f/5//j/
+P/4//f/9v/1//T/9f/2//f/+P/2//b/9v/6//r/+P/4//n///8CAAQAAwAKABIAGgAi
ACoALAAiABsAFQAQAAUA/f/y/+f/4f/c/97/4v/n/+n/5P/k/+f/6f/s/+//8f/y//j/
+v/0//L/9//5//f/9P/y//f/+f/5//r/+//7//r/+v/6//j/+P/4//j/+v/8//z/+//6
//r/+//7//n/+f/6//r/+v/6//n/+f/8//z//P/8//z//P/9//3//f/9//7//v/8//z/
/f/9//////////////8AAAAAAAACAAMABAAEAAMAAwACAAEAAwADAAQABQAHAAcACgAL
AAkACQAIAAgACgAKAAoACgAKAAsACwAMAA4ADgANAA0ADAAMAAwADAAOAA0ADQALAAkA
CgAKAAkABwAHAAUABAAFAAUABAADAAQAAwADAAMAAAD///z/+//7//v/+//7//r/+v/6
//r/+v/5//n/+f/5//n/+f/5//n/+f/5//n/+f/5//f/9//5//r/+//8//v/+v/5//j/
+v/6//v/+//3//f/9//3//b/9v/2//f/+v/6//r/+//5//j/+P/5//n/+f/6//r/+v/6
//r/+v/8//z//P/8//z/+//6//r/+P/4//j/+P/5//r/+//8//r/+v/6//n/9//3//f/
+v/8//z/+v/4//r/+v/4//v/+//7//v/+//5//n/+//8//v/+v/5//j/+P/4//j/+P/4
//n/+v/6//b/+P/5//n//f/7//r/+v/4//j/+P/4//r/+v/6//r/+P/4//j/+P/2//b/
9v/2//j/+P/4//j/+P/4//j/+P/4//j/+P/4//r/+v/6//r/+v/6//r/+v/4//j/+P/4
//r/+v/6//r/+f/4//f/9v/3//j/+f/6//j/+P/4//j/+v/6//r/+v/3//b/9f/0//f/
+P/5//r/+P/4//j/+P/2//b/9v/2//j/+P/4//j/+P/4//j/+P/4//j/+P/4//b/9v/2
//b/+P/4//j/+P/6//r/+v/6//n/+P/3//b/9//4//n/+v/5//j/9//2//j/+P/4//j/
+P/4//j/+P/2//X/9f/1//b/9//3//f/+P/4//n/+f/6//v/+//7//r/+f/5//r/+v/6
//z//P/6//r/+v/6//3//f/+/wAAAgACAAIAAgAAAAAAAAAAAAAAAQABAAEA/////wAA
AAABAAEAAAAAAP////////7/+//4//j/+P/3//b/9v/1//f/9//2//b/9v/2//b/9v/2
//b/9v/2//T/+P/2//j/+v/4//j/+v/5//v/AAACAAcADAAUABwAJAAoACoAJgAZABMA
EAAJAPv/8P/p/+X/4P/e/+L/4//h/+L/5v/j/+X/7P/t/+n/8P/2//b/9P/0//X/+f/5
//j/+P/5//f/9//4//n/+//6//r/+v/8//z//P/8//n/+v/5//f/9//4//r/+//7//v/
/P/8//r/+v/5//n//P/8//z//P/8//z//f/9//v/+//8//z//P/8//3//f//////////
////AAAAAAAAAAABAAIAAgACAAMAAwADAAMAAwAEAAUAAwADAAYABwAHAAcABgAGAAoA
CgAKAAoACgALAAsADAAMAAwACwALAAwADAAMAAwADAALAAsACQALAAwADAALAAsACwAJ
AAgABwAHAAYABQAEAAMAAwADAAUABQADAAMAAQABAAEAAQAAAAAAAAAAAAAA////////
///////////9//3//f/9//3//f/7//v//P/8//z//P/+//7//v/+//7//v///////f/9
//3//f8AAAAAAAABAAAA/v/8//v//f/+/wAAAwAAAP/////+/wAAAAAAAAAAAgACAAAA
/P/6//3//v///wAA/v/+//7//v/+////AAACAAEAAQABAAAAAAABAAEAAgAFAAUABQAF
AAMABAAGAAQABAAGAAYABgAEAAQABAAEAAEAAQACAAIABAAEAAQABAAGAAYABgAGAAUA
BQAFAAUABwAIAAgACAAEAAEA///9///////+//3/+v/6//r/+v/7//3//v////3//P/8
//z//P/8//z//P/6//r/+v/6//j/+v/+/wIAAAAAAAAA//8BAAgACgANABAAGgAoADAA
MgAyACoAGwAVABAABQD///r/7f/l/+T/4v/g/+f/7f/s/+j/5f/p/+7/9f/9//7/AAAA
APr/+P/9/wEA/f/8//7////9//3//v///////v/+//7///8AAAEAAgAAAAIAAgABAAAA
AAABAAEAAwADAAQABAAEAAQAAwADAAQABAAEAAQAAgACAAMAAwAEAAUABwAIAAYABgAH
AAcABQAFAAUABQAHAAgACAAIAAgACQAKAAoACwANAA4ADwAOAA0ADQANAA0ADQAQABEA
EgATABMAFAAUABQAFAAUABYAFwAXABgAGAAYABcAFwAWABYAFgAWABgAFwAXABUAFAAU
ABMAEQATABMAEQAQABEAEQAQAA8ACwAJAAgABwAKAAsACgALAAcABwAHAAcABAAEAAQA
BAAGAAUABQAFAAUABQAFAAUAAwADAAMAAwADAAMAAQABAAQABAAEAAQAAgACAAIAAgAE
AAQABQAFAAMAAwADAAMABgAGAAYABwAFAAQAAwADAAMAAgACAAMAAwADAAQABAAEAAQA
BAAEAAYABgAGAAYABQAFAAUABgAIAAgACAAIAAUABAADAAIABQAGAAcABwAFAAUABQAI
AAcABgADAAAAAQACAAEABQAFAAUABQAFAAMAAwAFAAYABAAEAAQABAAEAAQABAAEAAIA
AwAEAAQAAgAEAAUABQAHAAkAAgAAAAEAAgADAAQABgAGAAYABgAEAAQABAAEAAIAAgAC
AAIABAAEAAQABAAEAAQABAAEAAQABAAEAAQABAAEAAQABAAGAAYABgAGAAYABgAGAAYA
BAAEAAQABAAEAAQABAAEAAQABAAEAAQABAAEAAQABAAGAAYABgAGAAYABgAGAAYABAAE
AAQABAAGAAYABgAGAAgACAAIAAgABwAGAAUABAAEAAQABAAEAAIAAgACAAIABAAEAAQA
BAAEAAQABAAEAAQABAAEAAQABAAEAAQABAAEAAQABAAEAAQABAAEAAQABAAEAAQAAwAF
AAUABgAHAAcABwAGAAYABgAFAAUABQAFAAUABQAFAAgACgAIAAgACAAIAAgACAAKAAoA
CgAJAAoADAANAA4ADQAMAAsACgAKAAoACgALAAsACwALAAsADAAMAAwACwAKAAoACgAL
AAkACAAHAAQAAwACAAEAAAADAAMAAwADAAIAAgACAAIAAgACAAIAAgACAAIAAgACAAIA
BAACAAAABAAGAAcACQAQABIAEwAWAB4AKAAwADIAMAAsACEAFQAMAAkABQD6/+//5//o
/+j/6P/t/+3/6v/q/+3/8f/y//f/+//8/wAAAgAAAAAAAwADAAMAAgAEAAkABwAHAAgA
CQAIAAYABQAEAAQABAAEAAQAAgAEAAQAAwAEAAQABQAFAAcABwAIAAgABgAGAAUABQAG
AAYABgAGAAYABgAHAAcABwAHAAgACAAGAAYABwAHAAgACQAKAAsACQAKAAoACgAKAAsA
DAAMAA4ADwAPAA8ADgANAA0ADQANAA0AEAARAA8ADwAOAA4AEQASABMAFAAUABUAFQAW
ABQAFAATABMAFgAWABYAFgAWABUAFQATABMAFAAUABMAFAAVABQAFAASABEADwANAA4A
DQANAA0ADQANAAsACwAJAAkACQAJAAgACAAIAAgABgAFAAUABQAFAAUABQAFAAUABQAF
AAUABwAHAAUABQAGAAYABgAGAAQABAAEAAQABgAGAAcABwADAAMAAwADAAYABgAGAAcA
BwAIAA==
         </WaveFormData>
      </LeadData>
      <LeadData>
         <LeadByteCountTotal>10000</LeadByteCountTotal>
         <LeadTimeOffset>0</LeadTimeOffset>
         <LeadSampleCountTotal>5000</LeadSampleCountTotal>
         <LeadAmplitudeUnitsPerBit>4.88</LeadAmplitudeUnitsPerBit>
         <LeadAmplitudeUnits>��V</LeadAmplitudeUnits>
         <LeadHighLimit>2147483647</LeadHighLimit>
         <LeadLowLimit>268435456</LeadLowLimit>
         <LeadID>II</LeadID>
         <LeadOffsetFirstSample>0</LeadOffsetFirstSample>
         <FirstSampleBaseline>0</FirstSampleBaseline>
         <LeadSampleSize>2</LeadSampleSize>
         <LeadOff>FALSE</LeadOff>
         <BaselineSway>FALSE</BaselineSway>
         <ExcessiveACNoise>FALSE</ExcessiveACNoise>
         <MuscleNoise>FALSE</MuscleNoise>
         <LeadDataCRC32>2672738213</LeadDataCRC32>
         <WaveFormData>
9v/2//b/9v/3//j/+f/6//f/9v/1//T/9v/2//b/9v/2//b/9v/2//j/+P/4//j/9//2
//X/9P/2//b/9v/2//T/9P/0//T/9v/2//b/9v/0//T/9P/0//b/9v/2//b/9f/0//P/
8v/z//T/9f/2//T/9P/0//T/9P/0//T/9P/0//T/9P/0//T/9P/0//T/9P/0//T/9P/0
//T/9P/0//T/9P/0//T/9v/2//b/9v/1//T/8//y//T/9P/0//T/9P/0//T/9P/1//X/
9v/2//L/8v/z//P/8v/z//b/9v/3//n//P////7///8BAAQABwAIAAgABgAGAAkACQAI
AAgABwAGAAYABgAGAAYABwAHAAcABgAEAAMAAgABAAAAAQAAAP7//f/6//r/+v/6//b/
9v/1//X/9v/2//T/8//y//D/8P/v/+7/7f/s/+v/7f/s/+z/7f/r/+v/6//r/+v/6//r
/+r/7v/u/+3/6//s/+z/6//t//X/+f8DABMAJAA1AE8AdACOAJoApwCxAKcAjAB2AGgA
TgAwAB8AGQAXABEACwAAAPr//P8DAAsAEgAXABgAFgATAA4ACAD///j/8v/w/+7/6//n
/+b/6P/o/+j/6v/p/+n/6f/p/+j/6P/o/+j/6P/o/+f/5//o/+n/6f/o/+f/5v/l/+b/
5v/n/+f/5//p/+n/6f/r/+v/6//s/+r/6v/r/+z/7P/s/+z/7P/r/+v/6//r/+z/7P/s
/+3/7f/t/+//8f/x//P/8//z//P/9P/0//X/9f/2//n/+v/4//j/+v/8//z//P/8//z/
/v////////8CAAIAAQD//wAA///9//z//f/8//3//v/8//7//P/6//z//P/8//z//f/9
//v/+v/7//r/+f/5//v/+v/4//j/9f/0//L/8P/x//D/7//v/+3/7P/s/+z/7P/q/+r/
6f/n/+f/5//n/+j/6f/q/+v/6f/p/+j/6P/o/+r/6f/p/+r/6v/q/+r/6v/p/+n/6v/q
/+n/6v/s/+3/7v/v//L/8v/1//f/+v/9/wAAAQADAAYABAAEAAMAAAABAAUABgAGAAcA
BwAHAAgABgAGAAYABwAIAAkACQAIAAUAAgD///z//f/8//r/+f/2//b/9v/2//P/8v/w
/+//8P/w/+7/7f/p/+b/5f/j/+P/4//j/+P/4f/g/+D/4f/j/+P/4//j/+L/4f/g/97/
5P/k/+H/3//i/+L/4f/f/93/4f/t//v/DgAhADUAVAB4AJIAowCzALUAngCCAG4AWAA6
ACMAHQAZABMADwAMAAYABgALABEAFAAZABYADgANAAoA/v/1//D/6v/k/+L/4//j/9//
4P/f/97/3v/d/93/3f/d/9z/3P/c/97/3v/e/93/2//c/93/3f/d/93/3f/d/9z/3P/d
/93/3//h/+H/4f/g/9//3v/e/+D/4P/h/+L/4P/g/+D/4P/h/+H/4f/h/+P/5P/l/+f/
5f/l/+f/6f/n/+n/6f/p/+v/7P/s/+3/7f/u//H/8v/y//L/9P/2//b/9v/2//b/9v/3
//f/9//4//j/9//1//X/9f/0//T/9P/y//L/8v/z//b/9f/0//L/8v/y//L/8f/x/+//
7v/r/+r/6f/p/+v/6v/o/+j/5v/m/+X/5P/l/+T/4//j/+X/5P/k/+T/4//g/9//3f/e
/9//4P/h/+H/4f/h/+H/4f/h/+D/4P/e/97/3f/d/9//4P/g/9//3//f/9//3//f/+D/
4v/k/+D/3v/d/93/3//f/+D/4f/h/+P/4//j/+P/4//k/+T/5P/j/+L/4f/k/+b/6P/q
/+r/6v/p/+j/5v/n/+b/5P/k/+T/4f/j/+P/4v/i/+L/5P/j/+H/3//h/+H/4//n/+b/
5P/j/+L/4v/i/+L/4f/i/+P/5v/k/+L/4v/k/+H/4P/g/+P/4f/h/+H/4v/k/+L/4v/m
/+T/4f/g/9//3v/f/+D/4f/i/+T/5P/k/+T/4v/i/+L/4v/i/+L/4v/i/+P/5P/l/+b/
5f/k/+P/4v/i/+L/4v/i/+T/5P/k/+T/4v/i/+L/4v/i/+L/4v/i/+L/4v/i/+L/5P/k
/+T/5P/i/+L/4v/i/+P/5P/l/+b/5P/k/+T/5P/i/+L/4v/i/+L/4v/i/+L/4//k/+X/
5v/l/+T/4//i/+P/5P/l/+b/5P/k/+T/5P/k/+T/5P/k/+L/4v/i/+L/5f/m/+f/6P/n
/+b/5f/l/+P/5P/k/+L/5P/l/+X/5v/l/+j/6P/o/+v/7f/v//D/8//1//j/+f/4//j/
9v/2//b/9f/z//L/8//y//L/8v/0//T/9f/1//P/8v/w/+//7v/t/+z/6//s/+r/6f/o
/+j/6P/o/+b/6f/p/+r/7P/q/+j/5//k/+H/4P/e/93/3v/f/+D/4f/i/+L/4//j/+L/
4f/g/9//4f/h/+D/4P/i/+H/4f/k/+b/5//n/+3/9f/7/wUAGgAzAE0AagCEAJIAmQCd
AJEAegBqAFwATAA0AB8AFQAZAB0AFwAKAAQAAgABAAcADAAHAAIADAATAAoAAAD9//j/
7v/q/+r/5//n/+b/6P/o/+j/5//l/+T/4//h/+D/4P/g/+L/4v/i/+H/4f/i/+P/4//l
/+X/5f/l/+L/4v/j/+P/4f/j/+P/4//l/+X/5f/m/+T/5P/l/+b/5v/m/+b/5v/l/+X/
5f/l/+j/6P/o/+n/6//r/+3/7//u/+//7v/t/+//8P/w//H/7//w//P/9P/0//T/9v/4
//n/+v/7//z//P/9//3//f/+//7//f/7/wAAAQABAAIAAgAAAAAAAAACAAQAAgAAAAAA
AAAAAAAA//////3//P/8//z//P/9//v/+v/4//j/+P/4//f/9v/z//L/8f/x//P/8v/y
//L/9P/y//L/8f/u/+3/7P/r/+3/7f/t/+3/7//v/+7/7v/w//D/7//v/+3/7v/u/+3/
7f/t/+3/7f/r/+7/8P/w//D/8P/z//P/9P/0//L/8v/z//P/9P/1//j/+P/7//3/AAAD
AAIAAwAFAAgACgAMAA0ADAAMAA8ADwAOABAADwAOAA4ADwAQABEAEwARABEAEAAOAA8A
DgANAAwACgAIAAUAAwACAAIAAgACAP///v/8//v/+f/4//X/8//x//D/8f/x//H/8f/x
//H/8f/w//D/8f/v/+//7//v//H/8f/x//D/8v/u/+3/8f/y//T/9//3//n/AwATAB8A
LgBJAGUAfgCUAKQAqwCnAJcAfgBuAGYAUgA8ADEAMQA1ADUAKQAgABwAGAAZABsAIAAn
ACYAIgAfABoADgABAPr/+P/4//b/8//t/+v/7v/v//D/8P/v/+//7//v/+7/7v/u/+7/
7v/u/+3/7//w//H/8f/v/+//7//v/+7/7v/v/+//7//x//H/8f/y//P/9P/2//X/9P/0
//T/9f/2//f/+P/5//n/+f/5//z//P/8//3//P/7//z//f/+/wEAAgADAAMABAAEAAUA
BQAGAAkACgAIAAgACgAMAA0ADgAPABAAEAARABEAEQAUABQAEwARABUAFQAUABQAEgAQ
ABAAEAASABQAEgAQAA0ADAALAAoACQAJAAcABgAFAAQAAwADAAMAAgAAAAAA/v/+//3/
/P/7//r/+f/5//n/+P/4//j/+v/4//j/9//5//n/+f/5//f/9//3//f/9f/1//T/9P/1
//b/9v/3//b/9v/1//P/8//z//P/8//z//T/9v/4//j/9v/1//X/8//z//T/9f/z//X/
9f/1//b/9//5//r/+f/5//n/+f/2//b/9v/2//n/+v/6//r/+//9//3//P/8//z/+f/7
//v/+v/6//r//f/7//j/9f/2//X/9v/5//n/+P/4//j/9v/2//b/9f/2//f/+v/4//j/
+P/6//f/9f/2//r/+f/2//X/9f/2//j/+P/6//r/+f/4//f/9v/2//b/9v/2//b/9v/2
//b/9v/2//b/9v/2//b/9v/2//T/9P/0//T/9P/0//T/9P/2//b/9v/2//j/+P/4//j/
9v/2//b/9v/0//T/9P/0//X/9v/3//j/9//2//X/9P/2//b/9v/2//T/9P/0//T/9v/2
//b/9v/2//b/9v/2//b/9v/2//b/8//y//H/8P/z//T/9f/2//j/+P/4//j/9//2//X/
9P/2//b/9v/2//b/9v/2//b/9v/2//b/9v/0//T/9P/0//T/9P/0//X/8//0//T/8v/y
//P/8//0//f/+v/6//r/+//9////AAABAAMABgAHAAoACgAIAAgACgAJAAcABgADAAIA
AgACAP///v/+//3////+//z/+//7//v/+//7//j/9v/1//T/9v/2//b/9P/3//f/+P/6
//r/+P/3//T/8P/w/+//7//x//H/8f/x//D/8P/x//H/8//z//P/8//y//H/7//u//L/
7//x//T/8v/x//X/+f///wsAGwAsAEEAXQB6AJAAoACvALcArQCSAHYAYgBMADQAIwAZ
ABcAFwATAAwADAAQABEAEQAWABsAHgAgAB0AFAAIAAMAAgD+//z/+v/3/+3/7P/u/+7/
7v/v/+//8P/x/+//7v/u/+7/7//w//H/8f/v//D/8f/x/+//7//v/+//7v/u/+//7//x
//P/8//z//H/8f/x//L/9P/0//X/9v/0//T/9P/0//P/8//z//P/9P/0//T/9f/2//f/
+v/9//z//f/8//v/+f/6//r/+//9//7/AQACAAAAAAACAAQABgAGAAYABgAGAAcABwAH
AAoACgAJAAcACQAJAAgACAAIAAYABgAGAAgACgAIAAYACAAIAAgACAAFAAUAAwACAAMA
AgABAAEAAQAAAP7//v/+//7//f/8//v/+v/5//n/+f/4//j/+P/4//b/9v/1//X/9f/1
//X/9P/z//L/8f/y//P/8//0//T/9P/z//P/8//0//T/8//x//H/8f/x//H/8P/2//j/
+P/3//b/9f/0//P/8//0//T/9f/2//j/+f/4//n//P/8//3///8CAAUACQALAA4AEgAR
ABIAEgAQABEAFQAWABYAFgAVABQAFAAVABYAFwAZABgAFwAVABIADwAOAA0ADAALAAoA
CAAHAAMAAgABAAAA/P/8//v/+//6//r/+P/3//T/8v/y//H/8//z//P/8//x//D/8P/x
//H/8f/x//H/7//v/+//7v/y//T/9f/z//D/8P/x/+//8//7/wcAFQAiADUAVwB6AJQA
qgC5AMMAwQCqAIwAcgBUADoALwAnAB8AHQAZABAADgAUABkAGwAgACcAJgAgABkAEAAI
AAMA/v/6//j/9v/x/+//7v/w//D/8P/u/+3/7f/t/+3/7P/s/+z/7f/u/+//7//t/+7/
7//v//D/8f/y//P/7//u/+7/7f/t/+//7//v//H/8f/x//L/8//0//b/+P/2//b/9v/2
//f/9//3//f/+v/6//r/+//9//3///8BAP//AQABAAEAAQACAAIAAwADAAQABwAIAAgA
CAAKAAwADgAOAA4ADgASABMAEwATABUAFAASAA8ADwAPAA4ADgAQAA4ADgAOAAwADgAM
AAoADAAMAAwADAAJAAkABwAGAAMAAgABAAEAAwACAAAAAAD8//z/+//6//n/+P/3//f/
+f/4//j/+P/6//j/+P/3//X/9f/1//X/9f/1//X/9f/1//X/9P/0//T/9P/z//P/9f/2
//b/9f/1//X/9f/1//f/+P/6//z/+P/2//X/9f/1//X/9v/3//n/+//7//v/+f/5//r/
+v/5//n/+f/5//r/+v/6//r/+//8//z//P/7//3//f/8//z//P/5//v//f/8//z//P/+
//v/9//z//f/9//5//3//f/8//z//P/7//r/+f/3//n/+f/7//j/+P/4//r/9//3//j/
/P/7//j/9//3//j/+P/6//r/+P/6//r/+v/6//r/+v/6//r/+P/4//j/+P/6//r/+v/6
//z//P/8//z/+v/6//r/+v/6//r/+v/6//v//P/9//7/+//6//n/+P/6//r/+v/6//r/
+v/6//r/+v/6//r/+v/4//j/+P/4//j/+P/4//j/+f/6//v//P/6//r/+v/6//j/+P/4
//j/+P/4//j/+P/4//j/+P/4//n/+v/7//z/+//6//n/+P/5//r/+//8//r/+v/6//r/
+P/4//j/+P/6//r/+v/6//z//P/8//z/+//6//n/+P/4//j/+P/5//n/+v/6//j/+v/7
//v//P/8//7//f/8//v//f///wAA/v///wEAAQAAAAAA/v/+/wIAAwADAAQAAAD+//3/
/P/9//7/AAABAP///v/8//v/+//7//v/+//8//r/+f/4//n/+v/7//r/+//7//z//v//
//7//v/8//r/+v/5//n/+P/3//b/9f/1//b/+P/5//v/+//7//v/+//7//r/+v/8//3/
/f/8//j/+/8DAAkAEQAhADMARgBfAHsAmACuALQAswCzAKUAigB2AGwAUgA0ACkAKQAp
ACUAHwAaABgAGAAbAB8AJAAnACYAJAAjACAAGgATAAwACAAIAAYAAQD///7/AAAAAAAA
AAD///////8BAAAAAAAAAP///v/9//v//f/+//////////////////7//v////////8B
AAEAAQD///////8AAAIAAgADAAQAAgACAAIAAgADAAMAAwADAAQABAAEAAUABQAFAAcA
CQAHAAkACQAJAAkACgAKAAsACwAMAA8AEAAQABAAEgAUABMAEgARABAAFAAVABUAFQAX
ABYAFAARABQAFQAVABYAFwAWABcAGAAYABoAGAAWABYAFgAWABYAFwAXABUAFAAVABQA
EwATABEAEAAOAA4ADgAOAA0ADAANAAwACwALAAoACAAHAAYACAAGAAYABQADAAMAAwAD
AAUABQAFAAUABAADAAEAAAACAAIAAQABAAEAAgACAAEAAwADAAMAAwACAAIAAwAEAAMA
AgACAAMAAwADAAQABQAHAAkACQAJAAgABwAHAAYAAwAFAAgACgAKAAoACgAKAAkACQAI
AAkACgAMAA0ADAANABAAEAASABMAFQAXABgAGQAbAB4AHgAeAB0AGgAcACEAIwAkACQA
IwAiACIAJAAkACQAJQAlACUAJAAiACAAHgAcABoAFwAWABQAEwASABIAEgASAA8ADgAM
AAsACwAKAAcABQACAAAAAAD/////////////AAAAAAEAAwADAAMAAwADAAAA///+//z/
/v/+////AwAEAAIAAwAJAA0AEQAbACcANgBRAG8AiACeAKwAswCzAKUAjAB+AHgAagBQ
ADcAMQA5ADsALwAoACQAIgAhACUAKgArAC4ANAAzACoAIAAdABgAEAAOAAwACQABAAAA
AgACAAIAAAD///////8BAAAAAAAAAAAAAAAAAP////8AAAEAAQABAAEAAQABAAAAAAAB
AAEAAwAFAAUABQAFAAUABQAGAAYABgAHAAgACQAKAAsADAAMAAsACgAJAAoACgAKAAsA
DQANAA8AEQAPABEAEQARABIAFAAVABcAGQAaAB0AHgAcABwAHgAgACEAIgAjACQAJQAl
ACQAIwAoACgAJwAlACkAKQAoACgAJwAkACMAIgAjACYAJQAkACMAIgAhACAAHwAfAB0A
HAAbABoAGQAZABgAFgATABIAEAAQAA8ADgAPAA4ADQANAA0ADAAMAAwACgAIAAgABwAI
AAkACgALAAkACQAJAAkABwAHAAYABgAEAAQAAwADAAMABAAEAAMABQAFAAUABQAFAAYA
CAAKAAgABgAFAAUABgAHAAkACwAJAAsACwALAAoACQAJAAgACwALAAsACwAKAAoACgAK
AAsADAAMAAwADAAPABAAEAAPAA4ACgALAAsACgAKAAoADQALAAgABQAIAAcACAALAA0A
DAAMAAwADAAMAAwACwAJAAkACwAIAAoACgAMAAkABwAIAAwACwAIAAcABwAIAAgACAAK
AAwADAAMAAwADAAJAAgABwAGAAYABgAGAAYACAAIAAgACAAGAAYABgAGAAgACAAIAAgA
CgAKAAoACgAKAAoACgAKAAgACAAIAAgABgAGAAYABgAGAAYABgAGAAgACAAIAAgABgAG
AAYABgAIAAgACAAIAAcABgAFAAQABgAGAAYABgAEAAQABAAEAAQABAAEAAQABQAGAAcA
CAAFAAQAAwACAAQABAAEAAQABgAGAAYABgAEAAQABAAEAAYABgAGAAYABAAEAAQABAAE
AAQABAAEAAYABgAGAAYABgAGAAYABgAEAAUABQAGAAYABAAEAAUABQAGAAcACgAHAAYA
BgAHAAcACAAJAAsADQANAA0ADAAJAAgACgAJAAkACgAKAAoABwAGAAUABAAGAAcACAAI
AAYABQAEAAMABQAFAAUABAABAAAAAAAAAAMAAgADAAMABAAGAAcABgAGAAQAAwAEAAEA
AQABAAEA//////7//v8BAAEAAQABAAIAAwAEAAUA/P/6/wAABQABAAAAAgAFAAkADwAX
ACMANQBMAGEAfQCeALYAwgDFAL8AsQCWAH4AbABWAD4ALwAtACkAJQAhABwAGAAeACUA
JwAoAC0AMAAuACkAJAAcAA8ACAAMAAwAAgD//wcAAwAEAAMAAgAAAP///////wEAAAAA
AAAA/v/+//7//f///wAAAQABAAAA///+//3//v/+///////9/////////////////wAA
///+//7//v///wAAAQACAAEAAQABAAEAAAAAAAAAAQD/////AQADAAMABQAFAAUABwAI
AAgACQAIAAgACgAKAAwADAAOABAADgAOAA4ADgASABMAEwATABUAFAASAA8AEwATABIA
EgAUABIAEgASABAAEgAQAA4ADwAQABEAEgAPAA8ADQAMAAwADAAMAA0ADQAMAAoACgAG
AAYABQAEAAUABAADAAMAAwACAAIAAgAAAP7//v/9//3//f/9//3//f/9//3//f//////
/v/+//z//P/7//v/+//8//z/+//7//v/+//7//v//P/+/wAA/v/8//v/+//9//3//v//
//3/AgD///7//f/8/wAAAQADAAQAAAD+//3/+//+/wEABgAIAAgACQALAA0ADAANAA8A
EgAWABgAGQAYABgAGwAbABoAHAAbABoAGgAcABwAHAAdABwAGwAZABYAFQAUABMAEgAQ
AA4ACwAJAAcABgAFAAQAAgACAAEAAQAAAAAA/v/9//n/9v/1//P/9P/1//b/9//3//b/
9v/3//T/8//y//H/8v/z//T/9P/y//L/9f/3//j/9v/1//f/+/8DAAsAFwAmADsAVQB2
AJYArAC1AMEAwwCsAIgAcgBcAEAAJwAfACEAHwAbABYAEAAUAB0AHwAgACUAJgAiACEA
HAAQAAkABgACAPz/9v/x//P/8f/0//X/9v/4//f/9//3//b/9P/z//L/9P/0//T/8//z
//T/9f/1//X/9f/1//X/9P/0//X/9f/3//n/+f/5//f/9//3//j/+v/6//v//P/6//r/
+v/6//3//f/9//3//v/+//7///8BAAEAAwAFAAMABQAFAAUABQAGAAYABwAIAAoADgAQ
AA4ADgAQABIAEgASABIAEgAUABUAFQAVABYAFgAVABMAFQAVABQAFAAWABQAFAAUABMA
FAARAA4ADgAOAA4ADgANAA0ACwAKAAkACAAHAAcABgAEAAEAAAD+//7//f/8//3//P/7
//v/+f/4//j/+P/6//j/+P/3//X/9f/1//X/9//3//f/9//5//n/+P/4//f/9v/0//P/
9f/2//b/9f/z//P/8//z//P/9P/2//j/+P/2//X/9f/z//P/9P/1//X/9//3//f/9//3
//j/+P/5//n/+f/5//j/+P/4//j/+f/6//r/+v/7//3//f/8//r/+v/3//n/+f/4//j/
+P/7//n/9v/z//X/9f/3//v/+f/4//j/+P/4//j/+P/3//X/9f/3//T/9v/2//j/9f/z
//T/+P/3//b/9f/1//b/+v/4//j/9v/0//T/9P/0//b/9v/2//b/9v/2//b/9v/0//T/
9P/0//b/9v/2//b/9P/0//T/9P/0//T/9P/0//b/9v/2//b/9v/2//b/9v/0//T/9P/0
//T/9P/0//T/8v/y//L/8v/z//T/9f/2//T/9P/0//T/9f/2//f/+P/2//T/8v/w//H/
8v/z//T/9P/0//T/9P/z//L/8f/w//H/8v/z//T/9P/0//T/9P/y//L/8v/y//D/8P/w
//D/8v/y//L/8v/0//T/9P/0//P/8v/x//D/8f/y//P/9P/y//L/8v/y//L/8v/y//L/
8v/z//P/9P/y//D/8P/x/+//8P/x//T/8v/y//P/9f/1//b/9//5//v/+//7//r/9v/2
//n/+f/2//b/9f/0//T/9P/0//T/9v/3//j/+P/4//f/9v/1//b/9f/0//L/8//y//L/
8v/z//L/8//z//X/9v/2//T/9P/y//H/8v/w/+//7v/t/+//7//u/+7/8f/x//H/8f/z
//P/8//z/+z/8P/w//H/9f/0//L/8//1//n///8LAB0ALAA/AFsAfACYAKoAtQC3AKsA
kAB0AGIASgAsAB0AGQATAA8ADQAIAAYACgANAA8AEgATABQAGgAbABQADAAFAAAA/v/6
//b/8f/x/+z/7v/u/+7/7//v//D/8f/z//L/8v/y//D/8P/w/+//7//w//H/8f/v/+//
7//v/+7/7v/v/+//7//x//H/8f/x//H/8f/y//H/8P/w//D/8P/w//D/8P/z//P/8//z
//L/8v/y//P/8//z//X/9//3//n/+f/5//n/+v/6//v/+f/6//3//v/+//7/AAACAAIA
AgACAAIAAgADAAMAAwAGAAYABQADAAUABQAEAAQABgAEAAQABAAGAAgABgAEAAIAAgAC
AAIAAgADAAIAAgABAAAA/////wEAAAD+//7//P/8//v/+v/5//j/9//3//X/9P/0//T/
9f/0//X/9f/0//P/8v/x//H/8f/x//H/7//v/+7/7v/w//D/7//v/+//8P/w/+//7//v
/+//7//x//L/9P/2//L/8P/v/+//8v/z//X/9//1//X/8//x//P/8//0//T/9f/1//f/
8//w//P/9P/1//b/9v/1//X/9P/0//b/+f/7//v/+//9//z//f///wIABQAGAAcACQAM
AAwADAALAAgACgANAA0ADAANAA0ADQAOAAwADAAMAA0ADwAPAA4ADAAJAAgABwAGAAQA
AgD///3/+v/6//r/+v/1//T/8v/x//L/8v/w/+//7P/q/+r/6f/r/+v/6//r/+v/6v/q
/+v/6f/p/+n/6f/p/+n/6f/o/+b/5P/p/+//8P/w//H/7//z//n/AQANACAAOwBbAHQA
igCcAKMAmwCNAHYAYABWAEQAKAARAA8AEwATABEADgAIAAQAAwAJAAwAEQAYABwAHQAU
AAQA+//6//j/8v/s/+v/6//m/+j/6P/o/+b/5f/l/+X/5f/k/+T/5P/m/+b/5v/l/+P/
5P/l/+X/5//n/+f/5//o/+j/6f/p/+f/6f/p/+n/5//n/+f/6P/p/+r/7P/u/+7/7v/u
/+7/7f/t/+3/7f/w//D/8P/x//H/8f/z//X/9//5//n/+f/4//j/9//3//j/+v/+/wAA
AAAAAAIABAACAAIAAgACAAYABwAHAAcACgAKAAkABwALAAsACgAKAAoACAAIAAgABwAI
AAUAAgAFAAYABwAIAAUABQADAAIA///8//n/9//6//r/+f/6//b/9v/1//T/8f/w/+//
7//w//D/8f/y//D/7v/u/+3/7f/t/+3/7f/r/+v/6//r/+3/7f/s/+z/6v/q/+n/6f/r
/+z/7P/r/+v/6//r/+v/6//s/+7/8P/s/+r/6f/p/+n/6f/q/+v/6//t/+3/7f/v/+//
8P/w/+//7//v/+//8P/w//D/8P/x//L/8v/y//L/8//y//D/8f/y//D/8//y//D/7//u
//H/7//s/+n/6//r/+3/8f/x//D/8P/w/+7/7v/u/+3/7//v//H/7v/s/+z/7v/r/+n/
6v/u/+3/7f/t/+7/8P/w//L/7P/o/+v/7P/t/+7/7v/u/+7/7v/s/+z/7P/s/+z/7P/s
/+z/7v/u/+7/7v/s/+z/7P/s/+z/7P/s/+z/7v/u/+7/7v/u/+7/7v/u/+7/7v/u/+7/
7f/s/+v/6v/s/+z/7P/s/+z/7P/s/+z/7v/u/+7/7v/u/+7/7v/u/+7/7v/u/+7/7P/s
/+z/7P/s/+z/7P/s/+7/7v/u/+7/7P/s/+z/7P/s/+z/7P/s/+r/6v/q/+r/6v/q/+r/
6v/s/+z/7P/s/+7/7v/u/+7/7P/s/+z/7P/u/+7/7v/u/+z/7P/s/+3/6//s/+z/6v/q
/+v/6//s/+v/7v/u/+7/7v/v//D/8P/u/+//8f/x//P/9P/z//T/9//3//b/9v/z//L/
8v/y//L/8v/z//P/9f/0//L/8f/v/+3/6//p/+n/6P/o/+j/6v/q/+r/6P/p/+n/6v/s
/+3/7P/s/+r/5v/m/+X/5f/l/+X/5f/l/+L/4v/j/+P/5f/l/+X/5f/l/+X/5P/k/+T/
4//j/+L/5P/p/+v/7f/3/wUAEQAgADcAUQBqAIIAkgCdAJ0AjwB6AGwAYgBQADYAIQAb
AB0AHQAXAA4ACAACAAMABwAKAAkADgAQAA8ACAAAAPn/9P/w/+r/5v/n/+f/4v/k/+T/
5P/j/+H/4P/f/9//3v/e/97/3P/c/9z/2//d/97/3//f/9//3//f/9//3v/e/9//3//d
/9//3//f/97/3f/c/9z/3v/e/9//4P/e/97/3v/e/+H/4f/h/+H/4P/g/+D/4f/h/+H/
4//l/+P/5f/l/+X/5P/k/+P/4//h/+L/5f/m/+X/5P/l/+b/6f/q/+v/7P/u/+//7//v
//H/8P/u/+v/7f/t/+z/7P/u/+z/7P/s/+z/7v/s/+r/6//s/+3/7v/q/+n/5v/k/+b/
5v/m/+f/5v/k/+H/4P/e/97/3f/c/93/3P/b/9v/2f/Y/9j/2P/W/9T/1P/T/9P/0//T
/9P/1f/V/9X/1f/T/9P/0v/S/9D/0P/P/8//0f/S/9L/0f/Q/8//zv/N/83/zv/Q/9L/
0v/Q/w==
         </WaveFormData>
      </LeadData>
      <LeadData>
         <LeadByteCountTotal>10000</LeadByteCountTotal>
         <LeadTimeOffset>0</LeadTimeOffset>
         <LeadSampleCountTotal>5000</LeadSampleCountTotal>
         <LeadAmplitudeUnitsPerBit>4.88</LeadAmplitudeUnitsPerBit>
         <LeadAmplitudeUnits>��V</LeadAmplitudeUnits>
         <LeadHighLimit>2147483647</LeadHighLimit>
         <LeadLowLimit>268435456</LeadLowLimit>
         <LeadID>V1</LeadID>
         <LeadOffsetFirstSample>0</LeadOffsetFirstSample>
         <FirstSampleBaseline>0</FirstSampleBaseline>
         <LeadSampleSize>2</LeadSampleSize>
         <LeadOff>FALSE</LeadOff>
         <BaselineSway>FALSE</BaselineSway>
         <ExcessiveACNoise>FALSE</ExcessiveACNoise>
         <MuscleNoise>FALSE</MuscleNoise>
         <LeadDataCRC32>1119377446</LeadDataCRC32>
         <WaveFormData>
/v/+//7//v8AAAAAAAAAAAAAAAAAAAAA/v/+//7//v8AAAAAAAAAAAAAAAAAAAAAAAAA
AAAAAAAAAAAAAAAAAAAAAAAAAAAAAAAAAAAAAAD+//7//v/+/wAAAAAAAAAA/v/+//7/
/v8AAAAAAAAAAP7//v/+//7//v/+//7//v/+//7//v/+//7//v/+//7//v/+//7//v/+
//7//v/+//7//v/+//7/AAAAAAAAAAD///7//f/8//7//v/+//7//v/+//7//v/+//7/
/v/+/wAAAAD/////AAAAAAAAAAAAAAAAAQABAAIAAQABAAEAAQABAAEAAQAAAAAAAAAA
AP7//f/8//n/+f/3//b/9f/y//L/8//0//b/+P/4//j/+P/4//j/+P/6//r/+//7//r/
+v/6//v/+//9//////8BAAEAAQABAAEAAQACAAIAAgACAAIAAgAAAAAAAAAAAAAAAAAA
AAAAAgADAAQABAAGAAUACAAPABQAFgAYABMACAD1/+D/zf+9/7P/rf+k/5D/gf9+/3z/
f/+D/4T/gv+F/4//mv+g/6f/rf+w/7L/vP/I/9T/4P/q//L/9//8/wAAAQAFAAgACAAK
AAwADAANAA4ADwAPAA8ADwAPABAAEAAQABEAEQARABEAEwAUABQAFAAUABQAFAAVABUA
FQAVABUAFQAVABYAFgAWABYAFgAWABYAFwAXABcAGQAZABkAGQAZABkAGQAaABoAGgAY
ABoAGgAaABoAGgAbABsAHAAcABsAGwAbABsAGwAbABsAGwAdABwAGwAbAB0AHAAbABsA
GQAZABgAFwAYABgAFwAWABQAFAAUABQAFAAUABQAEwARABEAEQAQAA4ADgANAA0ADQAN
AA0ADQALAAsACwAMAAwACwAKAAoACAAIAAgACAAIAAgACAAIAAYABgAGAAUABwAHAAcA
BwAGAAYABQAFAAUABQAFAAUABwAHAAcABwAFAAUABQAFAAQABgAGAAYABgAGAAYABgAG
AAYABgAFAAUABgAGAAYABgAIAAgACQAJAAgABwAHAAcABgAFAAQAAwAAAAAAAAAAAAEA
AQABAP///P/5//f/9f/1//b/+P/6//j/+v/6//r//P/8//z//P/+//7//////wAAAAAA
AAEAAQADAAUABQAFAAUABQAFAAUABQAGAAYABAAEAAQABAAGAAYABgAGAAYABgAGAAYA
BgAHAAYABgAKAAsACgANABQAGAAYABcAEgADAOz/1f/B/7H/p/+c/4b/b/9o/2r/b/9z
/3b/ev9//4f/lP+g/6f/q/+w/7j/wv/Q/9r/4v/s//L/9//8/wAAAwAFAAgACgAMAAoA
CgALAAwADQANAA0ADQANAA4ADgAOAA8ADwAPAA8ADwAQABAAEAASABIAEgATABEAEQAR
ABEAEwATABQAFAAUABQAFAAUABQAFQAVABUAFQAVABUAFQAVABUAFQAWABYAFgAUABYA
GAAYABgAGAAZABkAGgAaABkAGQAZABkAGQAZABkAGQAZABgAFwAXABcAFgAVABUAFQAV
ABQAEwASABIAEQAQABAAEAAQABAADgAOAA4ADQANAA0ADQAMAAwADAALAAsACQAJAAkA
CQALAAsACwAMAAwACwAKAAoACgAKAAoACgAIAAgACAAIAAoACgAKAAkABwAHAAcABwAI
AAgABwAHAAkACQAJAAkACQAJAAkACQAJAAkACQAJAAkACgAKAAoACQAJAAkACgAKAAoA
CgAKAAoACwAMAAwACgAKAAoACgAKAAoACgAKAAgACQAJAAkACwALAAoACgAJAAkACQAJ
AAkACQAIAAgABwAHAAcABgAIAAgACAAIAAgACAAJAAkACAAIAAgACAAIAAgABwAHAAcA
BgAGAAYABwAIAAkACgAKAAkACAAIAAYABgAHAAcABwAHAAcACAAJAAkABwAHAAgACQAH
AAYABAAEAAQABAAGAAYABgAGAAYABgAGAAYABgAGAAYABgAGAAYABgAGAAYABgAGAAYA
BgAGAAYABgAGAAYABgAGAAYABgAGAAYABAAEAAQABAAEAAQABAAEAAQABAAEAAQABAAE
AAQABAAEAAQABAAEAAYABgAGAAYABgAGAAYABgAEAAQABAAEAAYABgAGAAYABgAGAAYA
BgAGAAYABgAGAAYABgAGAAYABgAGAAYABgAEAAQABAAEAAYABgAGAAYABgAGAAYABgAG
AAYABgAGAAYABgAGAAYABgAFAAUABgAGAAYABgAGAAYABwAHAAYABgAHAAgACQAHAAcA
BwAGAAYABgAGAAUABQAFAAMAAQD///7//f/8//7///8AAAAAAgACAAIAAgAAAAAAAAAA
AAAAAQABAAIAAgACAAMAAwAFAAcABwAHAAcABwAHAAcABQAGAAYABgAIAAgACAAIAAYA
BgAGAAYACAAIAAgACAAJAAoADAAMAA0AEAAVABgAGgAaABkAEgABAOr/1f/F/73/v//A
/7b/qf+e/5r/n/+r/67/pv+l/6f/qv+w/7v/v//A/8T/yv/Q/9b/4P/q//D/9f/8/wAA
BQAJAAoACgAOAA4ADgAPABAAEQARABEAEQARABIAEgASABEAEQARABEAEwAUABQAFAAW
ABYAFgAXABUAFQAVABUAEwATABQAFAAUABQAFAAUABQAFQAVABUAFQAVABUAFQAVABUA
FQAWABYAFgAUABYAFAAUABQAFAARABEAEgASABEAEQARABEADwAPAA8ADwARABAADwAP
AA8ADgANAA0ADQANAAwACwAIAAgABwAGAAYABgAGAAYABAAEAAQAAwABAAEAAQAAAAIA
AgABAAEAAwADAAMAAwABAAEAAQACAAQAAwACAAIABAAEAAQABAACAAIAAgACAAQABAAE
AAMAAwADAAMAAwACAAIAAQABAAMAAwADAAMAAQABAAEAAQACAAMABAAFAAQABAADAAIA
AQABAAEAAgACAAIAAgACAAIAAgACAAIAAgACAAQABAADAAMAAgACAAIAAgAEAAQABQAF
AAMAAQAAAP/////////////+//7//v/+//3//f/9//v/9v/z//H/7//v//D/8v/0//T/
9v/2//b/9v/2//b/9v/2//b/9//3//v//P/9/////f///wEAAQABAAEAAQABAP////8A
AAAAAgACAAIAAgACAAIAAgACAAIAAgACAAIABAADAAIABgAGAAUACAANABAAEgASAAsA
/P/p/9T/w/+9/7v/t/+w/6j/nf+W/5j/n/+j/6D/nv+b/53/ov+s/7X/t/+4/7z/xv/S
/9r/3v/k/+z/8f/2//j/+////wIABAAEAAIAAgADAAQABQAFAAUABQAFAAYABgAGAAcA
BwAHAAcABwAIAAgACAAKAAoACgALAAkACQAJAAkACQAJAAoACgAKAAoACgAKAAgACQAJ
AAkABwAHAAcABwAJAAkACQAKAAoACgAIAAoACAAIAAgACAAHAAcACAAIAAcABwAHAAcA
BwAHAAcABwAHAAYABQAFAAUABAADAAMAAwADAAIAAQAAAAAA///+//z//P/8//z//P/8
//z/+//9//3//f/8//z//P/7//v//f/9//3//f/9//3//f/+//7//f/8//z//P/8//z/
/P/+//7//v/+//7//v/+//3///////////8AAAAA////////////////////////////
////////////AAAAAAAA////////AAAAAAAAAAAAAAAAAQACAAIAAAAAAAAAAAAAAAAA
AAAAAP7/////////AQABAAAAAAABAAEAAQABAAEAAQAAAAAAAQABAAEAAAAAAAAAAAAA
AP7//v//////AAAAAAAAAAD+//7//f/9//7//v///wAAAAAAAAAAAAACAAEAAAAAAAAA
AAABAAEA////////AAABAAEA/////wIAAQADAAIAAAAAAAAAAAACAAIAAgACAAAAAAAA
AAAAAgACAAIAAgACAAIAAgACAAAAAAAAAAAAAAAAAAAAAAAAAAAAAAAAAAAAAAAAAAAA
AAAAAAAAAAAAAAAAAAAAAAAAAAAAAAAAAAAAAAAAAAACAAIAAgACAAAAAAAAAAAAAAAA
AAAAAAACAAIAAgACAAIAAgACAAIAAAAAAAAAAAACAAIAAgACAAAAAAAAAAAAAgACAAIA
AgACAAIAAgACAAAAAAAAAAAAAAAAAAAAAAAAAAAAAAAAAAAAAAAAAAAAAAAAAAAAAAAA
AP////8AAAIAAgACAAIAAgADAAMAAgADAAMAAwADAAMAAwADAAIAAgACAAIAAQABAAEA
///9//n/+P/3//b/+P/5//r/+v/+//7//v/+//7//v/+//7//P/9//3//v/8//z//f/9
/wEAAwADAAMAAwADAAMAAwABAAIAAgACAAQABAAEAAQABAAEAAQABAAEAAQABAAEAAcA
BgAGAAgACQAMABMAGAAYABYAEQAEAPH/3P/L/73/tf+z/6j/lv+J/4L/gv+F/4n/iP+I
/4v/lf+e/6b/rf+z/7L/tP++/8z/2P/i/+7/9v/5/wAABAAHAAkADAAMAAoADAAMAA0A
DgAPAA8ADwAPABEAEgASABIAEwATABMAEwATABQAFAAUABYAFgAWABcAFwAXABcAFwAX
ABcAGAAYABgAGAAYABgAFgAXABcAFwAYABkAGgAbABkAGQAZABoAGgAaABgAGgAaABoA
GgAaABsAGwAcABwAGwAbABsAGwAbABsAGwAbABsAGgAZABkAGwAaABkAGQAZABkAGAAX
ABgAGAAXABYAFAAUABQAFAAQABAAEAAPAA8ADwAPAA4AEAAQAA8ADwANAA0ADQANAAsA
CwALAAwADAALAAoACgAKAAoACgAKAAgACAAIAAgACgAKAAoACQAHAAcABwAHAAgACAAH
AAcABwAHAAcABwAFAAUABQAFAAcABwAHAAcABQAGAAYABgAFAAUABQAGAAYACAAIAAgA
CAAIAAgACAAIAAgACAAIAAgACAAIAAcABwAKAAoACgAKAAoACgALAAsADAALAAsACwAK
AAkACAAHAAQABAAEAAQAAwADAAMAAQD+//v/+f/3//j/+P/5//r/+v/8//z//P/+//7/
/v/+//7//v//////AgACAAIAAwADAAUABwAHAAcABwAHAAcABQAFAAYABgAIAAgACAAI
AAYABgAGAAYACAAIAAgACAAIAAkACgAKAAoACwAOABMAGAAcABwAGQAMAPn/5P/P/7v/
rf+j/5T/fv9v/2z/bv9v/3X/ev98/4H/jf+c/6T/qf+t/7D/uv/I/9b/4P/o//D/9v/9
/wIABAAHAAkADAAMAA4ADgAOAA8AEAARABEAEQARABEAEgASABIAEwATABMAEwATABQA
FAAUABQAFAAUABUAFQAVABUAFQATABMAFAAUABYAFgAWABYAFgAXABcAFwAZABkAGQAZ
ABcAFwAXABgAGgAaABgAGgAaABoAGgAaABsAGwAcABwAHQAdAB0AHQAbABsAGwAbABsA
GgAZABkAGQAYABcAFwAXABcAFgAVABQAFAATABIAEAAQABAAEAAQABAAEAAPAA0ADQAN
AAwADgAOAA0ADQALAAsACwALAAkACQAJAAoACgAJAAgACAAKAAoACgAKAAgACAAIAAgA
CgAKAAoACQAJAAkACQAJAAoACgAJAAkACQAJAAkACQAJAAkACQAJAAkACQAJAAkACQAK
AAoACgALAAsACwAMAAwADAAMAAwACgALAAwADAAMAAwADAAMAAwADAAMAAwACgALAAsA
CwANAA0ADAAMAAsACwALAAsACwALAAoACgANAA0ADQAMAAoACgAKAAoACAAIAAkACQAK
AAoACgAKAAoACgAJAAkACwAKAAoACgAJAAoACwAMAAoACQAIAAgACAAIAAkACQAJAAkA
CQAKAAkACQAHAAcACAAJAAkACAAIAAgACAAIAAgACAAIAAgACAAIAAgACAAIAAgACAAI
AAYABgAGAAYACAAIAAgACAAGAAYABgAGAAgACAAIAAgABgAGAAYABgAIAAgACAAIAAgA
CAAIAAgACAAIAAgACAAIAAgACAAIAAYABgAGAAYACAAIAAgACAAGAAYABgAGAAYABgAG
AAYACAAIAAgACAAIAAgACAAIAAYABgAGAAYACAAIAAgACAAIAAgACAAIAAgACAAIAAgA
CAAIAAgACAAIAAgACAAIAAgACAAIAAgABgAGAAYABgAIAAgACAAIAAYABgAGAAYACAAH
AAcACAAIAAgACAAIAAcABwAGAAQABAAFAAYABwAJAAkACQAIAAgACAAIAAcACQAJAAcA
BQAFAAYABwAIAAcABwAHAAYABgAGAAYABgADAAIAAQAAAAIAAwADAAQAAwACAAIAAQAF
AAcABwAHAAcABwAHAAcABQAGAAYABgAGAAYABgAGAAYABgAGAAYACAAIAAgACAAHAAgA
CAAKAAsAEgAXABoAGgAYABEAAADr/9T/w/+5/7n/t/+s/6D/lf+M/4z/k/+Z/5j/lv+b
/5//qP+y/7X/uf+8/77/xP/Q/9r/4v/s//T/+f/8//z///8DAAgACAAIAAoACgALAAwA
DQANAA0ADQANAA4ADgAOABEAEQARABEAEQASABIAEgASABIAEgATABMAEwATABMAEwAT
ABQAFAASABIAEgASABIAEwATABMAEwATABMAEwATABMAEwAUABIAEgAQABIAFAAUABQA
FAATABMAFAAUABEAEQARABEAEQARABEAEQARABAADwAPAA8ADgANAA0ADQANAAwACwAK
AAoACQAIAAgACAAIAAgABAAEAAQAAwADAAMAAwACAAIAAgABAAEAAQABAAEAAQABAAEA
AQACAAIAAQAAAAAAAgACAAIAAgAAAAAAAAAAAAAAAAAAAP//AQABAAEAAQAAAAAA////
/wEAAQABAAEA/////////////////////wEAAgACAAIA////////AAAAAAAAAAAAAAAA
AQACAAIAAAAAAAAAAAD+//7//v/+//7//////////////wAA/v/+//7//v8AAAAAAAAA
AP7//v/9//3//v/+//7//v8AAAAAAQABAP7//f/9//3/+//7//v/+//4//j/+P/4//n/
+f/5//f/8//x//D/7//w//D/8f/y//L/9P/0//T/9P/0//T/9P/2//b/9//3//r/+v/6
//v/+//9///////9//3//f/9//////8AAAAAAAAAAAAAAAAAAAAAAAAAAP///v/9//z/
/v///wAAAAAAAAEABgALAA4ADgAOAAsABAD1/9z/x/+7/7f/tf+0/7D/pf+Y/5L/l/+f
/6L/nv+d/53/nv+m/7H/s/+0/7j/vv/G/9D/2P/g/+T/6f/u//T/9//5//z//v/8//z/
/P/9//7//////////////wAAAAAAAAEAAQABAAEAAQACAAIAAgAAAAAAAAABAAEAAQAB
AAEA/////wAAAAAAAAAAAAAAAAAAAQABAAEA//////////////////8AAP7//v/8//7/
/P/8//z//P/9//3//v/+//v/+//7//v/+f/5//n/+f/3//b/9f/1//X/9P/z//P/8//z
//L/8f/w//D/7//u/+7/7v/u/+7/7P/s/+z/6//t/+3/7f/s/+7/7v/t/+3/7//v/+//
7//v/+//7//w//L/8f/w//D/8P/w//D/8P/w//D/8P/w//L/8v/y//H/8f/x//H/8f/y
//L/8f/x//H/8f/x//H/8f/x//H/8f/z//P/8//z//P/9P/0//T/9f/1//X/9v/0//T/
9P/0//T/9f/2//b/9P/0//T/9P/2//b/9v/2//T/9f/1//X/9f/1//T/9P/z//P/8//z
//X/9f/0//T/9f/1//X/9P/0//T/9P/0//L/8v/z//P/9P/0//T/9P/0//T/8//z//X/
9P/0//T/8//0//X/9v/0//P/8v/y//L/8v/z//P/8f/x//H/8v/z//P/8f/x//L/8f/x
//D/8v/y//L/8v/w//D/8P/w//D/8P/w//D/8P/w//D/8P/w//D/8P/w//D/8P/w//D/
7v/u/+7/7v/u/+7/7v/u//D/8P/w//D/8P/w//D/8P/u/+7/7v/u//D/8P/w//D/7v/u
/+7/7v/w//D/8P/w/+7/7v/u/+7/7v/u/+7/7v/u/+7/7v/u//D/8P/w//D/8P/w//D/
8P/w//D/8P/w//D/8P/w//D/8P/w//D/8P/u/+7/7v/u/+7/7v/u/+7/7v/u/+7/7v/u
/+7/7v/u/+7/7v/u/+7/7v/u/+7/7v/u/+7/7v/u/+7/7v/u/+3/7f/u/+7/7v/s/+z/
7P/t/+3/7P/r/+v/7P/t/+7/7//v/+7/7v/u//D/7//v/+//8P/v/+7/7v/v/+7/7v/v
/+//7v/v/+7/7v/u/+7/7v/r/+r/6f/p/+n/6v/q/+r/6f/p/+v/7f/v/+//7//v/+//
7//v//D/7v/u/+7/7v/w//D/8P/w//L/8v/y//L/8P/u//H/9P/0//L/9f/8/wMABAAG
AAIA+//s/9f/wv+x/6f/pf+f/5L/gv95/3T/dv95/3v/eP94/3//h/+Q/5j/nf+h/6L/
qP+y/77/yP/S/9z/5v/p/+z/8P/z//f/+P/4//z//P/8//3//v///////////wEAAgAC
AAIAAwADAAMAAwADAAQABAAEAAQABAAEAAUABQAFAAUABQAHAAcACAAIAAYABgAGAAYA
CAAJAAkACQALAAsACwALAAsACwALAAwADAAMAAoADAAMAAwADAAMAAsACwAMAAwADQAN
AA0ADQANAA0ADQANAA8ADgANAA0ADQAMAAsACwALAAsACgAJAAgACAAHAAYABgAGAAYA
BgAEAAQABAADAAEAAQABAAAAAAAAAP////////////////3//f/9//7//v/9//z//P/8
//z//P/8//r/+v/6//r/+v/6//r/+f/5//n/+f/5//r/+v/5//n/+f/5//n/+f/5//n/
+f/5//n/+f/5//n/9//4//j/+P/5//n/+f/6//r/+v/6//r/+P/5//r/+v/6//r/+v/6
//z//P/8//z//P/8//z//P/8//z//P/8//v/+//8//z//P/8//7//v///////P/7//v/
+//7//v/+//7//n/+P/3//b/9//3//f/9f/y/+//7f/r/+r/6v/r/+z/7v/w//D/8P/w
//D/8P/w//L/8v/z//P/9v/2//b/9//3//n/+//7//n/+f/5//n/+//7//z//P/8//z/
/P/8//r/+v/6//r//P/8//z//P/8//v//v/+/wAA//8CAAcADAAQABAACwACAPH/3P/F
/7H/o/+b/5D/fP9r/2b/Zv9p/23/cP9y/3f/g/+O/5j/nf+h/6b/rv+6/8j/0v/a/+T/
6P/t//L/9v/5//3//v/+/wIAAgACAAMABAAFAAUABQAFAAUABgAGAAYABwAHAAcABwAF
AAYABgAGAAgACAAIAAkABwAHAAcABwAHAAcACAAIAAoACgAKAAoACgALAAsACwALAAsA
CwALAAsACwALAAwADAAMAAoADAAMAAwADAAMAAsACwAMAAwADQANAA0ADQANAA0ADQAN
AA0ADAALAAsACQAIAAcABwAHAAcABgAFAAYABgAFAAQAAgACAAIAAgAAAAAAAAD///3/
/f/9//z//P/8//v/+//7//v/+//7//v/+//7//z/+v/5//j/+P/4//j/+P/4//j/+P/4
//j/+P/4//j/9//3//f/9//3//r/+v/5//n/+f/5//n/+f/3//f/9//3//X/9f/1//X/
9//4//j/+P/3//f/9//4//j/+P/4//j/+P/5//r/+v/4//j/+P/4//j/+P/4//j/+P/5
//n/+f/5//n/+P/4//f/9//3//f/9//3//b/9v/3//f/9//2//b/9v/2//b/9v/2//f/
9//2//b/9v/2//j/+P/3//f/9//2//b/9v/1//b/9//4//b/9f/0//T/9P/0//X/9f/1
//X/9f/2//f/9//1//X/+P/5//f/9v/2//b/9v/2//b/9v/2//b/+P/4//j/+P/2//b/
9v/2//j/+P/4//j/9v/2//b/9v/4//j/+P/4//b/9v/2//b/9v/2//b/9v/0//T/9P/0
//X/9v/3//j/9v/2//b/9v/4//j/+P/4//b/9v/2//b/+P/4//j/+P/4//j/+P/4//j/
+P/4//j/+P/4//j/+P/4//j/+P/4//j/+P/4//j/+P/4//j/+P/4//j/+P/4//j/+P/4
//j/+P/4//j/+P/4//j/+P/4//j/+P/4//j/+P/4//j/+P/4//j/+P/4//j/+P/4//j/
+P/4//j/+P/4//j/+P/3//f/+P/4//j/9v/2//b/9//3//b/9f/1//f/9//3//f/+f/4
//j/+P/4//f/9//3//n/+f/5//r/+f/4//j/+f/5//j/+f/4//b/9v/2//b/8//y//H/
8f/x//L/8v/y//H/8f/z//X/9v/3//j/+f/3//f/9//4//r/+v/6//r/+P/4//j/+P/4
//j/+P/4//r/+v/7//r/+v/8//3/AgAHAAwADAAOAAsA/v/n/9D/v/+x/6n/p/+c/4j/
e/90/3L/d/99/37/fv+D/4n/kv+c/6P/p/+q/6z/tv/A/8r/1v/i/+j/7f/y//b/+f/7
//7//v8AAAAAAAABAAIABQAFAAUABQAFAAYABgAGAAcABwAHAAcABwAIAAgACAAIAAgA
CAAJAAkACQAJAAkACwALAAwADAAMAAwADAAMAAoACwALAAsADQANAA0ADQANAA0ADQAO
ABAAEAAOABAADgAOAA4ADgANAA0ADgAOAA0ADQANAA0ADQANAA0ADQANAAwACwALAAsA
CgAJAAkACQAJAAgABwAIAAgABwAGAAQABAAEAAQAAgACAAIAAQABAAEAAQAAAP7//v/9
//3//f/9//3//f/9//3//f/+//7//f/8//z//P/8//z//P/6//r/+v/6//r/+v/6//n/
+f/5//n/+f/6//r/+f/5//n/+f/5//n/+f/5//n/+f/5//n/+f/5//f/+P/4//j/+f/5
//n/+v/6//r/+v/6//n/+f/5//j/+v/6//r/+v/4//j/+P/4//r/+//7//v/+//5//r/
+P/2//j/+P/4//j/+P/4//j/+P/4//j/9//3//b/9v/2//b/+P/4//n/+f/4//f/9//3
//b/9f/0//P/8v/y//L/8v/x//H/8f/v/+z/6f/n/+X/5f/m/+j/6v/o/+r/6v/q/+z/
7P/s/+z/7v/u/+//7//y//L/8v/z//P/9f/3//f/9f/1//X/9f/3//f/+P/4//b/9v/2
//b/9v/2//b/9v/0//T/9P/0//T/9//6//r/+v/7/wAABQAIAAgACgAHAPz/6f/S/73/
sf+t/63/qv+i/5X/jP+G/43/mf+a/5T/k/+V/5z/ov+r/63/sP+0/7r/xP/O/9b/2v/g
/+X/6v/u//P/9//4//r//v/8//z//f/+//3//f/9//3//v8AAAEAAgABAAEAAQABAAEA
AgACAAIAAgACAAIAAwADAAMAAwADAAMAAwAEAAQABAAEAAQABAAEAAUABQAFAAUABQAF
AAUAAwADAAMABAAEAAQAAgAEAAQABAAEAAQABQAFAAYABgADAAMAAwADAAEAAQABAAEA
AQAAAP////////7//f/9//3//f/8//v/+v/6//n/+P/4//j/+P/4//j/+P/4//f/9//3
//f/9v/4//j/9//3//n/+f/5//n/+f/5//n/+v/8//v/+v/6//r/+v/6//r/+v/6//r/
+v/6//r/+v/5//v/+//7//v//P/8//v/+//9//3//f/9//v/+//7//v/+//7//v/+//9
//7//v/+//3//f/9//7//P/8//z//P/8//3//v/+//z//P/8//z//v/+//7//v/9//3/
/P/7//3//f/8//z/+//7//v/+//7//v/+v/6//r/+f/4//b/+P/4//j/+P/4//j/+f/5
//j/+P/4//j/+P/4//f/9//5//j/+P/4//j/+P/4//j/+P/3//b/9v/2//b/9//3//X/
9f/1//b/+f/5//f/9//4//f/9f/0//b/9v/2//b/9v/2//b/9v/0//T/9P/0//L/8v/y
//L/8v/y//L/8v/y//L/8v/y//L/8v/y//L/8v/y//L/8v/y//L/8v/y//L/8v/y//L/
8v/y//L/8v/w//D/8P/w//D/8P/w//D/8v/y//L/8v/w//D/8P/w//D/8P/w//D/8P/w
//D/8P/w//D/8P/w//D/8P/w//D/7v/u/+7/7v/w//D/8P/w/+7/7v/u/+7/7v/u/+7/
7v/u/+7/7v/u/+7/7v/u/+7/7v/u/+7/7v/u/+7/7v/u/+7/7v/u/+7/7v/u/+7/7v/u
/+3/7f/u/+z/7P/s/+z/6v/r/+v/6v/r/+v/6//r/+3/7f/t/+z/7v/u/+7/7f/t/+3/
6//p/+r/6v/q/+r/6f/p/+n/6P/o/+j/6P/o/+b/5v/m/+b/5P/l/+X/5v/k/+T/5f/l
/+f/6f/p/+n/6f/p/+n/6f/r/+z/7P/s/+r/6v/q/+r/6v/q/+r/6v/q/+r/6v/q/+n/
7P/s/+z/7f/y//f/+v/6//z/9//u/93/yP+1/6f/pf+l/6D/lP+J/4L/fv+D/4v/jP+G
/4P/hf+K/5L/mf+d/6D/ov+k/6z/uP/C/8r/0v/X/9r/4P/j/+X/6P/q/+z/7v/u/+//
8P/v/+//7//v//H/8v/y//L/8//z//P/8//z//T/9P/0//L/8v/y//P/8//z//P/8//z
//P/9P/0//T/9P/0//T/9P/1//X/9f/1//X/9f/1//X/9f/1//b/9v/2//T/9v/2//b/
9v/2//X/9f/2//b/8//z//P/8//1//X/9f/1//P/8v/x//H/8//y//H/8f/x//H/8P/v
/+7/7v/t/+z/7v/u/+7/7v/q/+r/6v/p/+n/6f/p/+j/6v/q/+n/6f/o/+f/5v/l/+X/
5f/l/+b/6P/n/+b/5v/m/+b/5v/m/+b/5v/m/+b/5P/k/+T/4//l/+X/5f/l/+b/5v/l
/+X/5f/l/+X/5f/l/+X/5f/l/+X/5f/l/+X/5f/m/+b/5v/j/+P/4//k/+b/5v/m/+b/
5P/j/w==
         </WaveFormData>
      </LeadData>
      <LeadData>
         <LeadByteCountTotal>10000</LeadByteCountTotal>
         <LeadTimeOffset>0</LeadTimeOffset>
         <LeadSampleCountTotal>5000</LeadSampleCountTotal>
         <LeadAmplitudeUnitsPerBit>4.88</LeadAmplitudeUnitsPerBit>
         <LeadAmplitudeUnits>��V</LeadAmplitudeUnits>
         <LeadHighLimit>2147483647</LeadHighLimit>
         <LeadLowLimit>268435456</LeadLowLimit>
         <LeadID>V2</LeadID>
         <LeadOffsetFirstSample>0</LeadOffsetFirstSample>
         <FirstSampleBaseline>0</FirstSampleBaseline>
         <LeadSampleSize>2</LeadSampleSize>
         <LeadOff>FALSE</LeadOff>
         <BaselineSway>FALSE</BaselineSway>
         <ExcessiveACNoise>FALSE</ExcessiveACNoise>
         <MuscleNoise>FALSE</MuscleNoise>
         <LeadDataCRC32>3574762497</LeadDataCRC32>
         <WaveFormData>
+v/6//r/+v/6//r/+v/6//r/+v/6//r/+P/4//j/+P/4//j/+P/4//r/+v/6//r/+P/4
//j/+P/4//j/+P/4//j/+P/4//j/+P/4//j/+P/4//j/+P/4//j/+P/4//j/+P/4//j/
+P/6//r/+v/6//j/+P/4//j/+P/4//j/+P/6//r/+v/6//j/+P/4//j/+P/4//j/+P/4
//j/+P/4//j/+P/4//j/+v/6//r/+v/4//j/+P/4//j/+P/4//j/+P/4//j/+P/4//j/
+P/4//f/9//3//j/+P/4//j/+P/4//n/+v/8//z//P/8//z//f/9//7//v//////AQAB
AP///v/9//n/9P/y//H/8P/x//H/8f/z//T/9P/0//T/+P/4//j/9//3//f/+P/4//j/
+P/4//j/+P/4//j/+f/7//v/+v/6//r/+v/6//r/+//7//v/+v/4//j/+P/4//r/+v/6
//r/+//7//3//v///wAABAARAB4AKQAuACcAGAAJAPb/3//G/67/mv+C/2T/Uf9D/zf/
LP8i/xr/HP8r/0f/Yf90/37/if+T/57/tf/L/9r/5//0//3/AQADAAUABgAHAAkACQAL
AA0ADgAPABAAEAAQABAAEQARABIAEgASABQAFQAVABUAFwAXABgAGAAWABcAGAAYABgA
GQAZABkAHAAcAB0AHQAcAB0AHgAeAB4AHgAeAB8AHwAhACIAIgAjACQAJAAlACYAJwAn
ACgAKAAqACsALAAtAC4ALwAvADIAMgAzADQANAA0ADUANgA4ADgAOAA5ADkAOQA4ADgA
OgA6ADkANwA3ADYANQA0ADIAMQAxADAAMQAwAC8ALQArACsAKgApACcAJQAhAB8AHgAd
AB0AHAAZABcAFQAVABIAEAAOAA4ACwAKAAoACQAIAAcABwAHAAUAAwADAAMAAwADAAMA
AgAAAAAAAAAAAAIAAgACAAIAAgACAAIAAgAAAAIAAQABAAIAAgACAAIAAgACAAIAAgAC
AAMAAwADAAQABAAEAAQABAAGAAcACAAKAAwADAAMAAwADwAPABAAEAAPAA8AEQARAA8A
DgANAAkAAgD+//v/+P/4//n/+v/9/wAAAAAAAAAAAAAAAAAA//8BAAEAAgACAAIAAgAC
AAIABAAEAAQABQADAAMAAgACAAIAAgACAAIAAwADAAMAAgACAAIAAgACAAQABAAEAAQA
AwAFAAUABAAHAAoACgATACAAKwAyADMALAAhAA4A8//S/7L/mP98/1z/Q/8x/yf/Hv8W
/xL/Fv8l/z//X/94/4T/i/+X/67/yf/d/+b/8f/8/wEAAwAFAAcACgANAA8AEQATABEA
EgATABQAFAAUABQAFQAVABYAFgAWABgAGQAZABkAGwAbABwAHAAcAB0AHgAeAB4AHwAf
AB8AIgAiACMAIwAiACMAJAAkACYAJgAmACcAJwApACoAKgArACwALAAtADAAMQAxADIA
MgA0ADUANgA3ADgAOQA5ADwAPAA9AD4AQABAAEEAQgBCAEIAQgBDAEMAQwBCAEIAQwBC
AEAAPQA+AD4APgA+AD0AOwA6ADgANwA2ADUAMwAvAC8ALgAtACkAJwAjACEAHwAdABwA
GgAZABcAFQAVABQAEgAQABAADwAOAA4ADQAMAAsACwALAAsACQAJAAkACQAJAAkACAAK
AAoACgAKAAoACgAKAAoACgAKAAoACgAKAAoACwALAAsACwALAAsACQAJAAkACQAJAAoA
CwALAA0ADAALAAsACwALAAsADAALAAsACwAKAAgACAAIAAkACQAJAAoACgAKAAoACgAK
AAsACwAKAAoACAAJAAkACQAKAAkACQAJAAkACQAIAAgACAAHAAcABwAHAAcABgAGAAYA
BgAGAAYABgAGAAYABgAIAAYABQAFAAUABQAGAAYABAAEAAQABAAGAAYABgAGAAQABgAG
AAQAAgACAAIAAgAEAAQABAAEAAQABAAEAAQABAAEAAQABAACAAIAAgACAAIAAgACAAIA
AgACAAIAAgAEAAQABAAEAAQABAAEAAQAAgACAAIAAgACAAIAAgACAAIAAgACAAIAAgAC
AAIAAgACAAIAAgACAAIAAgACAAIAAgACAAIAAgAAAAAAAAAAAAIAAgACAAIAAgACAAIA
AgACAAIAAgACAAIAAgACAAIAAgACAAIAAgACAAIAAgACAAAAAAAAAAAAAAAAAAAAAAAA
AAAAAAAAAAIAAgACAAEA/////wAAAAACAAIAAgACAAEAAgAEAAQABAAEAAQABQAHAAgA
CAAJAAcACQAJAAkACgAJAAUAAAD+//3//P/7//3//f///wAA/v/+//7/AAAAAAAA////
////AAAAAAAAAAAAAAAAAAAAAAAAAQABAP///v/+//7/AAAAAAAAAQABAAEAAAAAAP7/
/v/+//7/AAAAAAAAAQADAAUABAAHAAoAEAAZACIALQAyADMALgAfAAgA8//e/8z/vv+q
/5L/d/9j/1X/Tv9M/0T/Pv9D/1H/X/9y/4L/kf+Z/6L/sf/D/9b/4//w//n//f8DAAUA
BgAHAAkADQAPAA8AEAARABIAFAAUABQAFQATABQAFAAUABYAFwAXABcAFwAXABgAGAAW
ABcAGAAYABoAGwAbABsAGgAaABsAGwAaABsAHAAcAB4AHgAeAB8AHQAfACAAIAAhACIA
IgAjACIAIwAjACQAJAAmACcAKAAoACgAKAAnACgAKAApACoAKgAqACsALAAqACoAKgAr
ACsAKwAqACoAKgAqACkAJwAnACYAJQAkACQAIwAjACIAIQAgAB8AHQAbABsAGgAZABgA
FwAUABMAEgARABEAEAAPAA0ACwALAAsACgAJAAoABwAGAAYABQAEAAMAAwADAAUAAwAD
AAMAAwADAAMAAgAAAAAAAAAAAAAAAAAAAAAAAAAAAAAAAAACAAIAAwADAAIAAQAAAP//
AQABAAEAAQD//wAAAAAAAAAAAAABAAIAAwAEAAMAAwADAAQABgAGAAYABgAGAAcACAAK
AAgACAAIAAgACgALAA0ADgANAA0ADwAPAA0ACgAHAAEA+//4//b/9P/2//f/+P/7//z/
/P/8//z//P/8//z/+//7//v//P/8//3//v///wAA/v/+//7//////////v/+//7//v/+
//7//////////v/8//z//P/8//7//v/+//7//////wEAAgADAAQADAAZACAAJwAsACUA
FgAHAPT/4f/Q/8D/qv+Q/3j/Y/9T/03/Rv88/zj/Pv9H/1f/af9+/4z/k/+b/6j/wf/X
/+L/5//u//f/+//9//3//v8BAAMABwAHAAUABgAHAAgACgAKAAoACwAJAAoACgAKAAwA
DQANAA0ADQANAA4ADgAOAA8AEAAQABAAEQARABEAEgASABMAEwAUABUAFgAWABYAFgAW
ABcAFgAXABcAFgAZABoAGgAbABwAHQAdAB4AHAAeAB8AIAAjACQAJQAlACYAJgAnACgA
KAAoACkAKgAoACgAKAApACkAKQAoACgAKQAoACYAIwAjACIAIQAgAB4AHQAdABwAGwAa
ABkAFwAVABUAFAATABEADwALAAkACAAHAAcABgAHAAUAAwADAAIAAAD+//7//f/8//z/
+//7//v//P/9//v/+f/5//n/+//7//v/+v/6//r/+v/6//r/+v/6//r/+v/6//r/+v/6
//r/+//7//v/+//7//v/+//7//v/+//7//z//f/9/////v/9//3//f/9//3//v/9//3/
/f/8//z//P/8//3//f/9//7//v/+//7//v/+///////+//7//P/9//3//f/+//3//f/9
//v/+//6//r//P/7//v/+//5//n/+P/4//r/+v/6//r/+P/4//j/+P/5//j/+P/5//n/
+f/6//r/+P/4//j/+P/4//j/+P/4//r/+v/6//r/+P/4//j/+P/4//j/+P/4//j/+P/4
//j/+P/4//j/+P/4//j/+P/4//j/+P/4//j/+P/4//j/+P/4//j/+P/4//j/+P/4//j/
+P/4//j/+P/4//j/+P/4//b/9v/2//b/9v/2//b/9v/4//j/+P/4//b/9v/2//b/+P/4
//j/+P/4//j/+P/4//j/+P/4//j/9v/2//b/9v/4//j/+P/4//b/9v/2//b/9v/2//b/
9v/2//b/9v/2//j/+P/4//j/9v/2//b/9v/2//b/9v/2//b/9v/2//b/9v/2//b/9f/1
//X/9v/2//b/9v/2//b/9f/2//j/+P/6//r/+v/7//v//P/8//3///8BAAEAAQACAAEA
/f/4//T/8//y//H/8f/x//P/9P/0//T/9P/2//b/9v/1//X/9f/2//b/9v/0//T/9P/0
//X/9v/4//n/+P/2//X/9P/2//b/9v/3//f/9//2//b/9v/2//b/9v/2//b/9v/3//n/
9//4//v//v8EAA8AHAAlACYAHQAMAP3/7P/X/77/qP+Y/3z/YP9R/0H/Mf8q/yL/Gv8c
/y//S/9h/3L/gP+L/43/mP+x/8v/2P/j//D/9//7//3///8AAAEABQAHAAUABQAGAAcA
CAAKAAoACgALAAsADAAMAAwADgAPAA8ADwAPAA8AEAAQABAAEQASABIAEgATABMAEwAW
ABYAFwAXABYAFwAYABgAGAAYABgAGQAbAB0AHgAeAB0AHgAeAB8AIAAhACEAIgAkACYA
JwAoACkAKgArACsALAAsAC0ALgAuAC4ALwAwADIAMgAyADMAMwAzADIAMgA0ADQAMwAx
ADEAMAAvAC4ALgAtAC0ALAApACgAJwAlACUAJQAkACMAIwAhAB0AGwAZABcAFgAUABEA
DwANAA0ACgAIAAYABgAHAAYABgAFAAIAAQABAAEAAQD////////9//3//f/8//z//P/8
//z//P/8//z//P/6//r/+v/6//r/+v/7//v/+//7//v/+//7//v/+//7//v//v//////
AAD+//7//v/+//7//v/+//7/////////AAACAAIAAgACAAIAAwAEAAYACAAIAAgACAAH
AAcACAAIAAkACQALAAsACQAIAAcAAwD8//j/9f/y//H/8f/x//P/9f/2//f/+P/6//r/
+v/5//n/+f/6//r/+v/6//r/+v/6//r/+v/7//v/+//6//r/+v/6//r/+v/7//v/+//6
//r/+v/6//r/+v/6//r/+v/7//3/+//+////AgAGAA8AHgAnACwAJwAaAAkA+P/d/7z/
nv+E/2b/SP81/yf/Gf8M/wj/Cv8Q/yH/Q/9f/3D/fv+H/5P/qv/F/9f/4P/r//T/9//7
//3///8AAAMABQAHAAkACQAKAAsADAAMAAwADAANAA0ADgAOAA4AEAARABEAEQARABEA
EgASABIAEwAUABQAFAAVABUAFQAWABYAFwAXABgAGQAaABoAHAAcABwAHQAfACEAIgAi
ACEAIgAiACMAJgAnACcAKAAqACwALQAuAC0ALgAvAC8AMgAyADMANAA2ADYANwA4ADgA
OAA4ADkAOQA5ADgAOAA4ADgANwA1ADMAMgAxADAAMAAvAC8ALgAtACwAKwApACYAJQAj
ACEAHwAdABkAFwATABEAEAAOAA0ACwAJAAkABgAEAAIAAgABAAAAAAD//wAA////////
///9//3//f/9//3//f/8//7//v/+//7//P/8//z//P/+//7//v/+//7//v//////////
/////////////////wEAAgADAAMAAgAAAP7//f////////8AAAMAAwADAAIAAAAAAAAA
AQABAAEAAgACAAAAAAAAAAAA//////7//v/+//////////7//f/9//3//f/9//z//P/+
//3//f/9///////+//7//P/8//z//P/8//z//P/8//7//P/7//v/+//7//z//P/8//z/
/P/8//z//P/8//z/+v/8//z//P/8//z//P/8//z//P/8//z//P/8//z//P/8//z//P/8
//r/+v/6//r//P/8//z//P/6//r/+v/6//z//P/8//z/+v/6//r/+v/8//z//P/8//z/
/P/8//z/+v/6//r/+v/8//z//P/8//r/+v/6//r//P/8//z//P/6//r/+v/6//z//P/8
//z//P/8//z//P/8//z//P/8//z//P/8//z//P/8//z//P/8//z//P/8//z//P/8//z/
+v/6//r/+v/8//z//P/8//z//P/8//z/+v/6//r/+v/6//r/+v/6//r/+v/6//n/+//7
//z//P/6//r/+v/6//r/+v/7//r/+v/6//r/+//9//7//v////3/////////AAABAP//
/P///wEAAwAFAAMAAwAFAAYABQAEAAMABAAAAP7/+//5//n/+v/6//r/+P/4//j/+P/6
//r/+//7//n/+P/4//j/+P/4//j/+f/5//n/+P/4//r/+v/6//r/+v/6//r/+//7//3/
/v///wQADgAbACQALQAuACUAFAABAOz/1f++/6z/mP+A/2r/V/9H/zv/Nv8u/yj/Lv8/
/1P/Z/96/4b/jf+V/6D/t//L/9r/5f/u//X/+f/9//3//v8BAAMABQAHAAcACAAJAAoA
CgAKAAoACwALAAwADAAMAA4ADwAPAA8ADwAPABAAEAAQABEAEgASABIAEwATABMAFAAU
ABUAFQAUABUAFgAWABgAGAAYABkAGQAbABwAHAAdAB4AHgAfAB4AHwAfACAAIAAiACMA
JAAlACYAJwAnACYAJgAnACgAKAAoACkAKgAqACoAKgArACsAKwAqACoAKgAqACkAJwAn
ACYAJQAkACQAIwAjACIAHwAeAB0AGwAZABkAGAAXABcAFQARAA8ADgANAA0ADAANAAsA
CQAJAAgABgAEAAQAAwACAAIAAQAAAP///////////f/9//3//f/9//3//P/8//z//P/8
//z//P/8//z/+v/6//r/+v/6//r/+//7//3//f/9//3//f/9//3//f/9//7/////////
/v/9//3/////////AAD////////+/wAAAAAAAAEA///9/wAAAAAAAAAAAAAAAAAAAAAA
AAEAAQABAAIAAAAAAAAAAAACAAMABAAGAAQABAAEAAQABQAFAAYABgAHAAcACQAJAAgA
BgAEAP//+P/0//H/7v/u/+//8P/z//b/9v/2//b/9v/2//b/9f/1//X/9v/2//j/+P/4
//j/+P/4//j/+f/5//n/+P/4//j/+P/4//j/+f/5//n/+P/6//r/+v/6//j/+P/4//j/
+f/5//n//P///wAACAARABgAIQAmACUAHAANAPj/5f/U/8T/tP+i/4r/c/9f/0//SP9E
/zz/PP9D/03/Xf9y/4T/jf+V/57/r//F/9j/4f/s//P/9//7//3//P/7////AQABAAMA
BAAFAAYABgAGAAYABwAHAAgACAAIAAoACwALAAsACwALAAwADAAMAA0ADgAOAA4ADwAP
AA8ADgAOAA8ADwAOAA8AEAAQABIAEgASABMAEQATABQAFAAVABYAFgAXABgAGQAZABoA
GAAaABsAHAAbABwAHQAdAB4AHgAfACAAIAAgACEAIgAgACAAIAAhAB8AHwAeAB4AHgAe
AB0AGwAbABoAGQAYABoAGQAZABgAFQAUABMAEQAPAA8ADgANAA0ACwAHAAUABAADAAMA
AgABAP///f/9//7//P/6//r/+f/4//j/9//2//X/9f/1//f/9f/1//X/9f/1//X/9P/0
//T/9P/0//T/9P/0//T/9P/0//T/9P/0//T/9f/1//X/9f/1//X/9//3//f/9//1//b/
9//3//f/9v/1//X/9f/1//X/9v/3//f/9//2//b/9v/2//f/9//3//j/+P/2//b/9v/2
//f/9//2//b/+P/5//n/+f/2//X/9f/1//X/9f/0//T/9v/1//X/9f/1//X/9P/0//b/
9v/2//b/9P/0//T/9P/0//L/8f/x//P/8//0//T/8v/y//L/8v/y//L/8v/y//L/8v/y
//L/8v/y//L/8v/w//D/8P/w//L/8v/y//L/8v/y//L/8v/w//D/8P/w//D/8P/w//D/
8P/w//D/8P/w//D/8P/w//D/8P/w//D/8P/w//D/8P/w//D/8P/w//L/8v/y//L/8P/w
//D/8P/w//D/8P/w//D/8P/w//D/7v/u/+7/7v/w//D/8P/w//D/8P/w//D/8P/w//D/
8P/u/+7/7v/u//D/8P/w//D/8P/w//D/8P/w//D/8P/w/+7/7v/u/+7/8P/w//D/8P/w
//D/8P/w/+7/7v/u/+7/8P/w//D/8P/u/+7/7v/u//D/7//v/+//8P/w//D/8P/u/+7/
7//w//H/8P/v/+7/7v/v/+//8P/w//H/8f/z//X/9f/0//P/8//y//T/9//5//n/+v/7
//r/+v/5//j/9//4//f/9v/x/+//7f/s/+7/7v/u/+7/7P/s/+z/7P/v/+//7//u/+7/
7v/u/+7/7v/v/+//7//w//D/8P/w//D/8P/w//D/7v/t/+//8//y//H/9v8AAA0AGAAd
ABwAEQAEAPH/3P/F/7D/nv+I/27/WP9H/zf/Lf8m/xz/FP8c/zH/S/9h/3L/fv+F/43/
nP+z/8f/1P/d/+j/8f/1//P/9f/4//v/+f/7//////8AAAEAAgACAAIAAgADAAMABAAE
AAQABgAHAAcABwAJAAkACgAKAAoACwAMAAwADAANAA0ADQAMAAwADQANAA4ADwAQABAA
EAAQABAAEQATABUAFgAWABUAFgAWABcAGgAbABsAHAAcAB4AHwAgACEAIgAjACMAJAAk
ACUAJgAoACgAKQAqACwALAAsAC0ALQAtACwALAAuAC4ALQArACsAKgApACgAJgAlACUA
JAAjACIAIQAfAB0AHQAcABsAGwAZABUAEwATABEAEAAOAAsACQAHAAcABAACAAAAAAD/
//7//v/9//r/+f/5//n/+f/3//f/9//3//f/9//2//b/9v/2//b/9P/0//T/9P/0//T/
9P/0//T/9P/1//X/9f/1//X/9f/1//X/9f/1//f/+P/5//n/+f/4//f/9//5//n/+f/6
//n/+v/6//r/+v/6//z//P/8//z/+f/5//n/+v/8//z//P/8//7///8AAAIAAAAAAAAA
AAADAAMABAAEAAMAAwAFAAUABQAEAAMA///2//L/7//s/+3/7f/t/+//8v/y//L/8v/0
//T/9P/z//P/8//0//T/9v/2//b/9v/2//b/9v/3//X/9f/0//T/9f/2//f/+P/3//f/
9//2//b/9v/2//b/+P/4//j/+P/3//f/+f/6//v//P8AAAsAGAAjACgAIwAYAAsA+P/d
/8D/ov+I/2z/UP87/yv/Hf8W/wz/CP8M/x//Pf9Z/27/ev+D/43/oP+7/9H/3P/l//D/
9//5//v//f/+////AQAFAAcABwAIAAkACgAKAAoACgALAAsADAAMAAwADAANAA0ADQAP
AA8AEAAQABAAEQASABIAEgATABMAEwAUABQAFQAVABYAFwAYABgAGgAaABoAGwAbAB0A
HgAeAB8AIAAgACEAJAAlACUAJgAmACgAKQAqACkAKgArACsALQAuADAAMgA0ADQANQA2
ADYANgA2ADcANwA3ADYANgA3ADYANAAxADMAMgAxADAALgAtAC0ALAArACoAKQAnACMA
IwAiACEAHwAdABkAFwAVABMAEgAQAA0ACwAJAAkABgAEAAIAAgABAAAAAAD///7//f/9
//3//f/7//v/+//7//v/+//6//z//P/8//z//P/8//z//P/8//z//P/8//z//P/9//3/
/f/9//3//f/9//3//f/9//v//P/9//3//v/+//7///////////8AAP////////7/AAAA
AAAAAQD/////AAAAAP7//v/+//7///////7//v/+/////////wAA/////////f/9//z/
/P/8//v/+//7//3//f/8//z//P/8//z//P/8//z//P/8//z/+v/5//n/+f/5//r/+v/6
//r/+v/6//z//P/8//z//P/8//r//P/6//r/+v/6//r/+v/6//r/+v/6//r/+v/6//r/
+v/6//r/+v/6//r/+v/6//r/+v/6//r/+v/6//r/+v/6//r//P/8//z//P/6//r/+v/6
//z//P/8//z/+//6//n/+P/6//r/+v/6//r/+v/6//r/+v/6//r/+v/6//r/+v/6//r/
+v/6//r/+v/6//r/+v/6//r/+v/6//j/+P/4//j/+v/6//r/+v/6//r/+v/6//r/+v/6
//r/+v/6//r/+v/8//z//P/8//r/+v/6//r/+v/6//r/+v/6//r/+v/6//z//P/8//z/
+v/6//r/+v/6//n/+f/5//r/+v/6//r/+P/4//n/+v/6//r/+v/6//r/+//7//z//v//
////AQABAAEAAAD//////v8AAAMABQAFAAYABwAIAAgABwAGAAMABAADAAIA///9//v/
+v/6//r/+v/6//r/+v/6//r//f/9//3//P/6//r/+v/6//r/+//7//v/+v/6//r/+v/6
//r/+v/6//r/+//7//3/AAABAAQADAAXACQALQAwAC0AHgAJAPT/3f/E/7L/nP+A/2T/
Uf9B/zP/Kv8k/xz/IP8x/0n/Yf90/4L/jf+T/57/t//N/9z/5//y//v///8DAAUABgAH
AAkACwALAA0ADgAPABAAEgASABIAEwATABQAFAAUABQAFQAVABUAFwAXABgAGAAYABkA
GgAaABoAGwAbABsAHAAcAB0AHQAeAB8AIAAgACAAIAAgACEAIQAjACQAJAAlACYAJgAn
ACgAKQApACoAKgAsAC0ALgAvADAAMQAxADIAMgAzADQANgA2ADcAOAA4ADgAOAA5ADkA
OQA4ADgAOAA4ADcANQA3ADYANQA0ADIAMQAxADAALwAuAC0AKwApACkAKAAnACcAJQAh
AB8AHwAdABwAGgAZABcAFQAVABQAEgAQABAADwAOAA4ADQAMAAsACwALAAkABwAHAAcA
BwAHAAcABgAGAAYABgAGAAQABAAEAAQABAAEAAQABAAEAAQABQAFAAUABQAFAAUABQAF
AAUABQAFAAYABwAHAAcABgAFAAUABwAHAAcACAAHAAcABwAGAAgACAAIAAkACQALAAwA
CAAGAAgACAAIAAgACAAIAAgACAAJAAkACQAKAAgACAAIAAgACgALAAwADgAOAA4ADgAO
AA4ADQANAAwADQANAA8ADwAOAAwACgAFAP3/+v/4//b/9v/3//j/+//8//z//P/8//7/
/v/+//3//////wAAAAAAAAAAAAAAAAAAAAAAAAEA//////7//v8AAAAAAAAAAP//////
//7/AAAAAAAAAAD+//7//v/+////AQAFAAYABwAKABAAGwAiACsAMgAzACgAFwAEAO3/
2P/G/7T/oP+I/3H/Xf9P/0r/Rv9A/z7/Rf9R/2X/fP+M/5X/nf+m/7n/0f/k/+v/9P/7
//3/AQAFAAYABwAJAAsADQANAA4ADwAQABAAEAAQABEAEwAUABQAFAAUABUAFQAVABUA
FQAWABYAFgAXABgAGAAYABkAGQAZABoAGgAbABsAGgAbABwAHAAeAB4AHgAfAB8AIQAi
ACIAIQAiACIAIwAkACUAJQAmACYAKAApACoAKQAqACsAKwAsACwALQAuAC4ALgAvADAA
MAAwADAAMQAvAC8ALgAuAC4ALgAtACsAKwAqACkAKAAmACUAJQAkACMAIgAhAB8AHQAd
ABwAGwAbABkAFQATABIAEQARABAADwANAAsACwAMAAoACAAIAAcABgAGAAUABAADAAMA
AwADAAEAAQABAAEAAQABAAAAAAAAAAAAAAAAAAAAAAAAAAAAAAAAAAAAAAAAAAEAAQAB
AAEAAQABAAEAAQABAAEAAQACAAMAAwADAAIAAQABAAEAAQABAAIAAwADAAMAAgAAAAAA
AAABAAEAAQACAAIAAAAAAAAAAAABAAEAAAAAAP7/////////AAD//////////////v/+
//7//f/9//3//f/9//z//P/8//z//P/8//z//P/8//z//v/8//v/+//7//v//P/8//z/
/P/8//z//P/8//z//P/8//z/+v/4//r/+v/6//r//P/8//z//P/7//r/+f/4//j/+P/4
//j/+v/6//r/+v/4//j/+P/4//j/+P/4//j/+v/6//r/+v/4//j/+P/4//j/+P/4//j/
+P/4//j/+P/2//b/9v/2//j/+P/4//j/+P/4//j/+P/2//b/9v/2//j/+P/4//j/9v/2
//b/9v/2//b/9v/2//j/+P/4//j/9//2//X/9P/2//b/9v/2//b/9v/2//b/9v/2//b/
9v/2//b/9v/2//b/9v/2//b/9v/2//b/9v/2//b/9v/2//T/9P/0//T/9P/0//T/8//z
//P/9P/0//T/9P/0//T/9P/0//X/9P/0//T/9P/1//X/9v/2//f/9//5//n/+f/6//v/
+f/2//n/+//9/////f/9////AAD9//z/+//8//j/9v/z//H/8//0//T/9P/0//T/9P/0
//T/9P/1//X/8//y//L/8v/0//T/9P/1//X/9f/0//T/9P/0//T/9P/0//T/9P/1//X/
9//4//n//v8GAA8AGgAjACYAIwAYAAkA9P/f/8z/vP+s/5j/fP9l/1X/Sf9C/z7/Mv8w
/zf/Rf9Z/2z/fP+H/4//lv+j/7n/zv/b/+T/7//z//f/+//8//3///8BAAMABQAGAAcA
CAAGAAYABgAHAAkACgAKAAoACgALAAsACwALAAsADAAMAAwADQAOAA4AEAARABEAEQAQ
ABAAEQARABIAEwAUABQAFAAUABQAFQATABUAFgAWABkAGgAaABsAHAAdAB0AHgAcAB4A
HwAgACEAIgAjACMAJAAkACUAJgAoACgAKQAqACoAKgAqACsAKwArACoAKgAsACwAKwAp
ACkAKAAnACYAJgAlACUAJAAjACIAIQAfAB0AHQAcABsAGgAZABYAFQATABEAEAAOAA8A
DQALAAsACgAIAAYABgAFAAQABAADAAQAAwADAAMAAQD////////////////+//7//v/+
//7//v/+//7//v/+//7//v/+//z//P/9//3////////////9//3//f/9////AAABAAEA
///+/w==
         </WaveFormData>
      </LeadData>
      <LeadData>
         <LeadByteCountTotal>10000</LeadByteCountTotal>
         <LeadTimeOffset>0</LeadTimeOffset>
         <LeadSampleCountTotal>5000</LeadSampleCountTotal>
         <LeadAmplitudeUnitsPerBit>4.88</LeadAmplitudeUnitsPerBit>
         <LeadAmplitudeUnits>��V</LeadAmplitudeUnits>
         <LeadHighLimit>2147483647</LeadHighLimit>
         <LeadLowLimit>268435456</LeadLowLimit>
         <LeadID>V3</LeadID>
         <LeadOffsetFirstSample>0</LeadOffsetFirstSample>
         <FirstSampleBaseline>0</FirstSampleBaseline>
         <LeadSampleSize>2</LeadSampleSize>
         <LeadOff>FALSE</LeadOff>
         <BaselineSway>FALSE</BaselineSway>
         <ExcessiveACNoise>FALSE</ExcessiveACNoise>
         <MuscleNoise>FALSE</MuscleNoise>
         <LeadDataCRC32>3913742265</LeadDataCRC32>
         <WaveFormData>
+v/6//r/+v/6//r/+v/6//r/+v/6//r/+P/4//j/+P/6//r/+v/6//r/+v/6//r/+P/4
//j/+P/4//j/+P/4//j/+P/4//j/+v/6//r/+v/4//j/+P/4//j/+P/4//j/+P/4//j/
+P/4//j/+P/4//j/+P/4//j/9v/2//b/9v/4//j/+P/4//b/9v/2//b/+P/4//j/+P/4
//j/+P/4//j/+P/4//j/+P/4//j/+P/2//b/9v/2//j/+P/4//j/+P/4//j/+P/4//j/
+f/5//n/+f/5//n/+P/4//j/+P/6//r//P/9//3//f//////AQADAAMAAwABAAMABAAE
AAQABAADAAAA/P/6//j/9v/2//b/9//3//f/9//3//f/+P/5//j/+f/5//n/+f/5//n/
+f/5//n/+//7//r/+f/4//j/9//2//b/9//3//j/+P/4//f/9//1//X/9v/2//j/9//3
//f/+f/5//v//P///wIACgAaADAAQgBKAEYAPAAzACgAEQDy/9P/tf+R/2r/Sf8q/wr/
7P7N/rL+sP7K/uv+C/8f/y7/PP9N/2L/gP+g/7n/0P/g/+v/8f/4//v//f8CAAYACAAK
AA0ADwAQABEAEAARABIAFAAUABYAFgAXABoAGwAbABsAGgAcABwAHAAcABwAHQAfAB4A
HwAfAB8AIAAiACQAJQAjACUAJgAoACkAKQAqACsALgAvADAAMQAwADMAMwA0ADUANwA4
ADsAPAA+AEAAQQBBAEQARABGAEgASgBMAE0ATgBQAFEAUwBUAFUAVQBWAFgAWABYAFcA
VwBYAFgAVwBWAFUAVABTAFIAUQBPAE8ATgBMAEoASABHAEQAQgA/AD4APQA5ADYANQAy
AC8ALAAnACUAIgAfABwAGgAYABcAEgARABAADgALAAoACQAIAAUABQAEAAMABAADAAIA
AgABAAAA/v/9//7//v/+//7//f/9//3//f/7//3//v/8//z//P/8//z//P/+//7/////
////////////AgACAAIAAgAFAAYACQALAA0ADQAPAA8AEQATABMAEwATABUAFgAWABYA
FgAVABIADAAIAAQAAAACAAIAAwADAAUABQAFAAUABQAFAAMAAwAFAAUABQAFAAMAAwAD
AAMAAQABAAAA///+//7//f/8//r/+//7//z//P/8//v/+//5//n/+v/6//z/+//7//v/
+//9//v//P8BAAQACAASACQAOABGAEoASgBHAEAAKQAEANv/tf+R/2j/Rf8m/wb/5v7H
/rD+qv68/t/+A/8d/y7/PP9R/3L/lP+w/8X/1P/i/+v/7//0//n/+/8AAAYACAAIAAkA
CwAMAA0ADgAPABAAEgAQABIAEgATABYAFwAXABcAGAAaABoAGgAcABwAHQAfAB4AHwAf
AB8AIQAiACMAIwAjACUAJgAoACsAKwAsAC0ALgAvADAAMQA0ADcANwA4ADkAOwA8AD8A
QgBEAEYARwBJAEwATABOAFAAUgBUAFUAWABaAFsAXQBeAF8AXwBgAGIAYgBiAGEAXwBg
AGAAXwBcAFsAWgBZAFgAVwBVAFUAUgBQAE4ATABHAEQAQgA/ADsAOQA0ADAALAAoACQA
IAAbABkAFgATABAADgAMAAsACgAJAAgABgADAAIAAQAAAAEAAQAAAP///v/9//z//P/9
//7//v///wAAAAAAAAAA////////////////AAAAAAAAAAAAAAAA/v/+//////8BAAIA
AgACAAEAAQABAAIAAgADAAMABAACAAIAAwAEAAMAAgACAAIAAgADAAMAAwABAAMAAwAE
AAIAAgACAP//AQABAAEAAQD///////////7//v////7//v/+//7//v/+//3//f/9//3/
/P/8//z//v/9//v/+f/4//r/+//8//z//P/8//z/+v/6//r/+v/8//v/+//8//z//P/8
//r/+P/4//j/+P/6//r/+v/6//r/+v/6//r/+v/6//r/+v/4//j/+P/4//j/+P/4//j/
+P/4//j/+P/4//j/+P/4//j/+P/4//j/+P/4//j/+P/4//j/+P/4//j/+P/4//j/+P/4
//j/+P/4//j/+P/4//j/+P/4//j/+P/4//j/+P/4//j/+P/4//j/+P/4//j/+P/4//j/
+P/4//j/+P/4//j/+P/4//j/+P/4//j/+P/4//j/+P/4//j/+P/4//j/+P/4//j/+P/4
//j/+P/4//j/+f/5//n/9//3//f/+P/4//j/+P/6//r//P/9//3///8BAAEAAQABAAEA
AQABAAMABAAEAAQABgAFAAIA/v/+//z/+v/6//r/+//7//3/+//7//v/+//9//v/+//7
//v/+//7//v/+//7//v/+//7//r/+f/4//j/9//2//b/+f/5//r/+v/8//v/+//7//r/
+v/5//j/+P/5//r/+//9////AAADAAgAEgAiADAAPgBKAFIAUABFADQAIQAMAPH/1f+3
/5D/Y/9A/yb/Ev/7/uT+2v7m/vf+Cf8d/zL/QP9N/17/dP+Q/6v/wv/Y/+P/6f/y//f/
+//+/wIACAAMAA0ADwAQABEAEgATABQAFgAUABYAFgAXABgAGQAZABkAGgAcABwAHAAc
ABwAHQAfAB4AHwAfAB8AHQAeAB8AHwAhACMAJAAmACcAJwAoACkAKAApACoAKwAsAC8A
LwAwADEAMwA0ADcANwA4ADkAOQA5ADwAPAA+AD4AQABCAEMAQgBEAEUARwBGAEcARwBI
AEoASgBKAEkARwBIAEgARwBGAEUARABDAEIAQQA/AD8APAA6ADgANgA0ADIAMQAvAC0A
LQAqACgAKAAmACQAIgAdABsAGAAVABUAFAATABMAEAAPAA4ADAAJAAgABwAGAAcABwAG
AAUABgAFAAQABAACAAIAAQABAAAAAAAAAAAA//////////8AAAEAAwAEAAMAAgABAAAA
AgACAAMAAwABAAAAAgACAAIAAgAEAAQABQAFAAUABQAFAAUACQAKAAsADAAOAA4AEAAR
ABEAEQATABMAFgAZABoAGwAbAB0AHgAeABwAGgAXABIADAAIAAQAAAABAAIABAAFAAcA
BwAHAAcACQAJAAcABwAFAAUABQAFAAcABwAHAAcABgAFAAMAAQACAAIAAQAAAAAAAQAB
AAIAAgACAAEAAQD/////AAAAAAIAAQABAAEAAQADAAUABgAJAA4AGgAoADYARABMAEgA
PgA1ACgAFwAAAOH/v/+Z/27/R/8q/xT/9v7Z/tD+3v7u/gH/G/8z/0L/Tv9f/3b/lv+2
/8n/1v/i/+v/8//4//v//f8CAAYACgAMAAsADQAOAA8ADgAPABAAEgAQABIAEgATABQA
FQAVABUAFgAYABgAGAAaABoAGwAdABwAHQAdAB0AHgAgACIAIwAhACMAJAAmACcAJwAo
ACkAKgArACwALQAuADEAMQAyADUANwA4ADsAOgA8AD4APwBBAEQARABGAEgASgBMAE0A
TgBQAFEAUwBSAFMAUwBUAFQAVABUAFMAUQBSAFIAUQBQAE8ATgBNAEoASQBHAEcARABC
AEAAPgA7ADgANgAzAC4ALQApACYAIwAgAB0AGgAXABUAEgAPAA4ADAAKAAkABgAFAAQA
AgADAAIAAQAAAP/////+//3//f/9//3//v/+//7//f/9//z//P/8//z/+//7//v/+//9
//3//v/+//7//v/+//7//v/+/////////wAAAAAAAAEAAQABAAIAAAABAAEAAgACAAIA
AwAEAAIAAgADAAQAAgADAAMAAwADAAUABQAGAAQABAAEAAEAAwADAAMAAwADAAMAAwAD
AAMAAgACAAAAAAAAAAAAAAD+//3//f/9/////v/+//7/AAD///3/+//7//z//P/8//z/
/P/8//z//P/8//z//P/8//v/+//8//z//P/8//z/+v/6//r/+v/8//z//P/8//z//P/8
//z/+v/6//r/+v/8//z//P/8//r/+v/6//r/+v/6//r/+v/6//r/+v/6//r/+v/6//r/
+v/6//r/+v/6//r/+v/6//r/+v/6//r/+v/6//r/+v/6//r/+v/6//j/+P/4//j/+v/6
//r/+v/6//r/+v/6//r/+v/6//r/+P/4//j/+P/6//r/+v/6//j/+P/4//j/+P/4//j/
+P/4//j/+P/4//j/+P/4//j/+P/4//j/+P/4//j/+P/4//j/+P/4//j/+P/5//n/+f/3
//f/9//4//j/+P/4//r/+v/8//3//f/9/////////wEAAQABAAEABQAGAAYABgAIAAcA
BAAAAPz/+v/4//j/9v/3//f/+f/5//n/+f/5//v/+f/5//n/+//7//v/+//5//n/+f/5
//r/+v/6//r/+P/3//b/9v/1//X/9v/2//j/9//3//f/9f/2//b/9v/3//f/9//3//n/
+f/6//3/AAAMACAANABCAEgAPgAyACsAIAAJAOz/zf+x/43/Zv9H/yj/BP/m/sn+tP62
/tD+8f4N/x//MP9A/03/Yv+C/6T/u//O/+D/6f/v//b/+//9/wAABAAIAAgACQALAAwA
DQAOAA8AEAASABIAFAAUABUAGAAZABkAGQAYABoAGgAaABoAGgAbAB0AHAAdAB0AHQAf
ACAAIQAhACEAIwAkACYAJwAnACgAKQAsAC0ALgAvAC8AMQAwADAAMQAzADQANwA4ADoA
PAA9AD8AQgBCAEQARABGAEgASQBMAE4ATwBRAFAAUQBRAFIAVABUAFQAUwBVAFYAVgBV
AFIAUQBQAE8AUABPAE0ATQBKAEgARgBEAEIAQAA/AD0APAA7ADcANAAxAC4AKwAoACUA
IwAgAB0AGwAYABUAEwAQAA8ADgAMAAoACAAGAAQABQAFAAQAAwAAAP///v/+//7//v/9
//3/+v/6//r/+v/5//n/+f/5//n/+f/6//r/+v/6//r/+v/6//r/+//7//v//P/8//7/
/v/+//7//v/+/wAAAAABAAEAAQABAAEAAQAEAAQABAAEAAgACAAKAAsADAANABAAEQAR
ABMAEwATABMAFQAWABYAFAAUABMAEAAIAAQAAAD8//r/+v/7//v//v///wAAAQABAAEA
//////3//f/9//3//f/9//3//f/7//v/+v/5//r/+v/5//j/9v/3//f/+P/4//j/9//3
//f/9//4//j/9v/1//X/9f/3//n/+f/6////AAAGABYALAA+AEgARgA8ADcAMAAXAPD/
x/+j/33/WP83/xb/8P7Q/rP+ov6k/r7+5/4J/x3/LP88/1H/cv+W/7L/xf/W/+D/5//v
//T/9f/3//z/AAAEAAQABwAJAAoACwALAAsACwAMAA4AEAAQABEAEgATABMAEwAUABYA
FgAWABYAFgAXABkAGgAbABsAGwAdAB4AHwAfAB8AIQAiACQAJQAlACYAJwApACsALQAv
AC4AMQAxADIANQA3ADgAOwA+AEAAQgBDAEUASABIAEoATABOAFAAUQBUAFYAVwBZAFoA
WwBbAFwAXABcAFwAWwBbAFwAXABbAFgAVwBWAFUAVABTAFEAUQBOAEwASgBIAEUAQgBA
AD0ANwA1ADAALAAoACQAIAAcABcAFQASAA8ADAAKAAgABwAEAAMAAgAAAP3//P/7//r/
+//7//r/+f/6//n/+P/4//j/+P/3//f/+P/4//j/+P/5//n/+f/5//n/+f/6//r/+v/6
//r/+v/8//z//f/9//3//v/+//7//v/9//z//P/8//3//f/+//7//v///wAA/v/+////
AAD+//////////3//////wAA/v/+//7/+//9//3//f/9//3//f/9//3/+//6//r/+P/6
//r/+v/6//z/+//7//v/+//6//r/+v/6//n/9//1//X/9v/2//b/9v/2//b/9v/2//b/
9v/2//b/9f/1//b/9v/0//b/9v/2//b/9v/2//b/9v/2//b/9v/2//b/9v/2//b/9v/2
//b/9v/2//b/9v/2//b/9v/2//b/9v/2//b/9v/2//b/9P/0//T/9P/0//T/9P/0//b/
9v/2//b/9P/0//T/9P/0//T/9P/0//T/9P/0//T/9v/2//b/9v/0//T/9P/0//T/9P/0
//T/9P/0//T/9P/0//T/9P/0//T/9P/0//T/9v/2//b/9v/0//T/9P/0//T/9P/0//T/
9P/0//T/9P/0//T/9P/0//b/9v/2//b/9P/0//T/9P/0//T/9P/0//T/9f/1//X/9f/1
//X/9v/0//T/9P/2//X/9v/2//X/8//1//X/9f/3//f/9//3//n/+v/6//r//f/9//v/
+P/7//z//f8AAP/////+/////v/9//z/+//4//X/9P/z//X/9f/1//X/8//z//P/8//0
//T/9P/0//T/8//y//L/8f/x//L/8v/0//P/8//z//P/9P/0//T/8//z//P/8//1//f/
+P/7/wIAEgAmADYARABMAEYAOAAtABwAAQDi/8P/p/+F/2L/P/8i/wT/6v7P/sL+zv7k
/vv+E/8n/zT/QP9P/2T/gv+g/7f/yv/a/+H/5//s/+//8//4//7/AAAAAAMABQAGAAcA
CgALAAwADgAMAA4ADgAPABAAEQARABEAEgAUABQAFAAUABQAFQAXABYAFwAXABcAGQAa
ABsAGwAbAB0AHgAgAB8AHwAgACEAIgAjACQAJQAmACkAKQAqACkAKwAsAC8ALgAwADIA
MwA3ADoAOgA8ADsAPAA9AD0AQABCAEMARQBEAEUARQBGAEYARgBGAEUARQBGAEYARQBE
AEMAQgBBAEAAPwA9AD0AOgA4ADYANAAzADAALgArACkAKQAmACQAIgAgAB4AHAAbABkA
FgATABAADgAMAAsACAAHAAYABAADAAIAAQAAAP/////+//3//v/9//z//P/6//r/+f/5
//r/+v/6//r/9//3//f/9//3//f/+P/4//r/+v/6//r/+P/4//n/+f/7//z//P/8//3/
/f/9//7//v//////AAD+//7///8AAAAAAAABAAIAAgABAAIAAgACAAIAAgACAAIAAwAD
AAMAAwADAAMABAAEAAQABAAGAAYACAAJAAsACwANAA0ADAANAAwACwANAA8AEAAQAA8A
DgAMAAgAAQD+//v/+P/4//j/+f/5//3//f/9//3//f/9//v/+//5//n/+f/5//v/+//7
//v/+f/5//j/9//4//j/9//2//b/9//3//j/+P/4//f/9//3//f/+P/4//j/9//3//f/
+f/3//n//v8BAAQADgAaACgANgBEAEgAQgA3ACgAFwAGAO3/z/+x/4z/Yf8+/yL/CP/t
/tj+2P7m/vX+Cf8j/zj/RP9R/2L/fP+c/7f/yv/a/+P/6//w//X/9//6//7/AgAEAAUA
BwAIAAkACgALAAwADgAMAA4ADgAPABIAEwATABMAEgAUABQAFAAUABQAFQAXABgAGQAZ
ABkAGQAaABsAGwAbAB0AHgAgACEAIQAiACMAJAAlACYAJwAoACsAKwAsACsALQAuADEA
MgA0ADYANwA3ADoAOgA8ADwAPgBAAEEARABGAEcASQBJAEkASABIAEoASgBKAEkARwBI
AEgARwBEAEMAQgBBAEIAQQA/AD8AOgA4ADYANAAyADAALwAtACgAJwAjACAAHwAcABkA
FgATABEADgALAAoACAAGAAUAAgABAAAA/v/9//z/+//6//v/+//6//n/+P/3//b/9v/2
//b/9f/1//b/9v/2//b/9f/1//X/9f/1//X/9v/2//b/9v/2//b/9v/2//f/9//3//j/
+P/4//n/+f/5//r/+P/5//n/+v/6//r/+//8//r/+v/7//z//P/9//3//f/8//3//P/8
//z//P/8//n/+v/7//z//f/8//v/+v/5//j/+P/5//j/+v/6//r/+v/4//f/9//3//n/
+P/4//j/+P/3//X/8//z//T/9P/0//T/9P/0//T/9P/0//T/9P/0//P/8//0//L/8v/y
//L/9P/0//T/9P/y//L/8v/y//L/8v/y//L/8v/y//L/8v/y//L/8v/y//L/8v/y//L/
8P/w//D/8P/w//D/8P/w//D/8P/w//D/8v/y//L/8v/w//D/8P/w//L/8v/y//L/8P/w
//D/8P/y//L/8v/y//D/8P/w//D/8P/w//D/8P/w//D/8P/w//D/8P/w//D/8P/w//D/
8P/w//D/8P/w//L/8v/y//L/8v/y//L/8v/w//D/8P/w//D/8P/w//D/7v/u/+7/7v/w
//D/8P/w/+7/7v/u/+7/8P/w//D/8P/w//D/8P/x/+//7//v/+//7//w//D/8P/v//D/
7//w//D/7//u/+//7//v//H/8f/x//H/8//0//b/9v/2//X/9//2//f/+P/5//r/+//9
//r/+//6//n/9//3//f/9f/y//H/8P/v//H/8f/x//H/8f/x//H/8P/w//D/8f/x/+7/
7v/v/+//7v/u/+7/7f/v/+//7//w//D/8P/v/+//7//t//H/9f/0//X//P8MACAAMgA+
AEAANgAsACUAFAD5/9z/vf+d/3v/WP83/xb/+P7c/r3+rv66/tj+9f4P/yH/MP8+/0//
aP+I/6T/uf/K/9r/5f/r/+z/7//3//r//P8AAAQAAwAFAAYABwAIAAkACgAMAAoADAAM
AA0AEAARABEAEQASABQAFAAUABQAFAAVABcAGAAZABkAGQAZABoAGwAbABsAHQAeACAA
HwAfACAAIQAjACUAJwApACgAKwArACwALQAvADAAMwAyADQANgA3ADkAPAA8AD4AQABC
AEQARQBGAEgASQBLAEwATQBNAE4AUABQAFAATwBPAFAAUABPAE4ATQBMAEsASgBJAEcA
RwBGAEQAQgBAAD8APAA6ADcANgA1ADEALgAtACoAJwAkAB8AHQAaABcAFQASAA8ADQAK
AAkACAAGAAMAAgABAAAA/f/9//z/+//6//n/+P/4//j/+P/3//f/9v/2//b/9v/1//X/
9f/1//X/9f/2//b/9P/0//T/9P/0//T/9f/1//f/+P/4//j/+f/5//n/+v/6//v/+//8
//z//P/+//7//v/+/wAAAAABAAEA//////////8CAAIAAgACAAYABgAIAAkACQAJAAsA
CwANAA8ADwAPAA0ADwAQABAADgAOAA0ACgACAP7/+v/2//j/+P/5//n/+//7//v/+//7
//v/+f/5//n/+f/5//n/+f/5//n/+f/3//f/9v/1//T/9P/z//L/9P/1//X/9v/0//T/
8//z//P/8//0//T/9v/1//X/9f/1//X/9f/6//v//v8EABQAKAA6AEYARAA8ADcALAAV
APT/z/+p/4f/YP8//xz/+v7Y/rn+ov6g/rj+3/4B/xn/KP84/0v/Zv+K/6r/v//O/9z/
5f/r//D/9f/5//z//v8CAAQABQAHAAgACQAKAAsADAAOAAwADgAOAA8AEAARABEAEQAQ
ABIAEgASABQAFAAVABcAGAAZABkAGQAbABwAHQAdAB8AIQAiACQAIwAjACQAJQAoACkA
KgArAC4AMQAxADIAMwA1ADYAOQA8AD4AQABBAEEARABEAEYARwBKAE0ATwBSAFQAVQBX
AFoAWwBbAFwAXABcAFwAWwBbAFwAXABbAFoAWQBYAFcAVABTAFEAUQBOAEwASgBIAEUA
QgBAAD0AOAA3ADMAMAAsACgAJAAgABsAGQAWABMAEQAOAAsACQAEAAMAAgAAAP///v/9
//z/+//7//r/+f/6//n/+P/4//j/+P/3//f/+P/4//j/+P/5//n/+f/5//f/9//4//j/
+P/4//j/+P/4//j/+f/5//n/+v/6//r//f/9//3//v/8//3//f/+//z//P/9//7//v/+
////AAD+//////////7////+//7//v/+//7/+//9//3//f/9//3//f/9//3//f/8//z/
+v/6//r/+v/6//r/+f/5//n/+f/4//j/+P/6//n/9//1//P/9P/0//T/9v/2//b/9v/2
//b/9v/2//b/9f/1//b/+P/2//b/9v/0//T/9P/0//b/9v/2//b/9v/2//b/9v/2//b/
9v/2//T/9P/0//T/9P/0//T/9P/2//b/9v/2//T/9P/0//T/9P/0//T/9P/y//L/8v/y
//P/9P/1//b/9P/0//T/9P/0//T/9P/0//T/9P/0//T/9P/0//T/9P/0//T/9P/0//b/
9v/2//b/9v/2//b/9v/0//T/9P/0//T/9P/0//T/9P/0//T/9P/0//T/9P/0//T/9P/0
//T/9P/0//T/9P/2//b/9v/2//T/9P/0//T/9P/0//T/9P/0//T/9P/0//b/9v/2//b/
9v/2//b/9//1//X/9f/1//X/9v/2//b/9f/2//X/9v/1//X/9f/3//X/9f/3//f/9//3
//n/+v/6//r/+v/5//v/+v/7//z//P/+/wAAAwABAAEA///9//v/+//7//n/+P/3//b/
9f/3//f/9//3//f/9//3//b/9v/2//f/9//0//T/9f/1//b/9v/2//X/9//3//f/+P/4
//j/9//3//f/+f/5//n//P///wQADgAiADQAQgBMAEwAQgA1ACYAEQD0/9X/tf+P/2r/
Sf8s/wr/7P7N/rj+uv7S/u/+Cf8h/zL/QP9N/2T/gv+g/7f/zP/c/+f/7//0//v//f8A
AAQACAAKAAsADQAOAA8AEgATABQAFgAUABYAFgAXABgAGQAZABkAGgAcABwAHAAeAB4A
HwAhACIAIwAjACMAIwAkACUAJQAlACcAKAAqACsAKwAsAC0ALgAvADAAMQAyADUANQA2
ADcAOQA6AD0APAA+AEAAQQBBAEQARABGAEgASgBMAE0ATABOAE8AUQBSAFMAUwBUAFYA
VgBWAFUAVQBWAFYAVQBUAFMAUgBRAFAATwBNAE0ASgBIAEYARABCAEAAPwA9ADsAOwA4
ADYANQAyAC8ALAArACkAJgAjACAAHgAcABsAFgAVABQAEgARABAADwAOAAsACwAKAAkA
CAAHAAYABgAGAAYABQAFAAQABAAEAAQAAwADAAMAAwADAAMABAAEAAQABAAEAAQABAAE
AAUABQAHAAgACAAIAAcABwAHAAgACgALAAsADAAKAAoACwAMAAwADAANAA4AEAARAA8A
DQAMAA4ADgAOAA4ADgAOAA8ADwAPAA8ADwAPABAAEAAQABAAEgASABQAFQAXABcAGQAZ
ABgAGQAYABcAGQAbABwAHAAZABgAFgASAAsACAAFAAIAAwAEAAYABwAHAAcABwAHAAcA
BwAFAAUABwAHAAcABwAHAAcABwAHAAUABQAEAAMAAgACAAEAAAACAAMAAwAEAAIAAgAB
AAEAAwADAAQABAACAAEAAQABAAMABQAJAAwADQASABwAKgA4AEYAVABaAFYASQA8ACsA
FAD3/9n/t/+S/2v/SP8s/xT/9/7i/uL+8P4B/xn/Nf9G/1D/W/9w/47/rv/L/9z/6P/x
//X/+v8DAAcACgAOABIAFgAVABcAGAAZABgAGQAaABwAHgAgACAAIQAiACMAIwAjACIA
JAAkACQAJAAkACUAJwAoACkAKQApACoALAAuAC8ALQAvADAAMgAzADMANAA1ADYANwA4
ADkAOgA9AD0APgBBAEMARABHAEYASABKAEsASwBOAE4AUABSAFQAVgBXAFYAWABZAFsA
XABdAF0AXgBgAGAAYABfAF0AXgBeAF0AXABbAFoAWQBWAFUAUwBTAFIAUABOAEwASQBG
AEQAQQBAAD8AOwA4ADUAMgAvACwAKQAnACQAIQAiACAAHgAdABoAGQAYABYAFQAUABMA
EgARABEAEAAPABAADwAOAA4ADgAOAA0ADQAOAA4ADgAOAA8ADwAPAA8ADwAPABAAEAAO
AA4ADgAOABAAEAARABEAEQASABIAEgATABMAEwAUABIAEwATABQAFAAUABUAFgAUABQA
FQAWABYAFwAXABcAFgAXABYAFgAWABYAFgATABUAFQAVABUAFQAVABUAFQAVABQAFAAS
ABIAEgASABIAEgARABEAEQARABAAEAAQABEAEQAQAA8ADwAQABAAEAAQABAAEAAQAA4A
DgAOAA4AEAAPAA8AEAAQABAADgAOAA4ADgAOAA4AEAAQABAAEAAOAA4ADgAOAA4ADgAO
AA4AEAAQABAAEAAPAA4ADQAMAA4ADgAOAA4ADgAOAA4ADgAOAA4ADgAOAA4ADgAOAA4A
DgAOAA4ADgAOAA4ADgAOAA4ADgAOAA4ADgAOAA4ADgAOAA4ADgAOAA4ADgAOAA4ADAAM
AAwADAAOAA4ADgAOAA4ADgAOAA4ADgAOAA4ADgAOAA4ADgAOAA4ADgAOAA4ADgAOAA4A
DgAOAA4ADgAOAA4ADgAOAA4AEAAQABAAEAAOAA4ADgAOAA4ADgAOAA4ADgAPAA8ADwAP
AA8ADwAQABAAEAAQABIADwAQABAADwANAA8ADwAPABMAEwATABMAFwAYABgAGAAbABsA
GQAWABcAGAAZABwAGgAbABsAHQAaABkAGAAXABQAEQAQAA8AEQARABEAEQATABMAEwAT
ABUAFAATABIAEgARABAAEAARABEAEgASABIAEQARABEAEQASABIAEgATABMAEwATABMA
FwAYABkAIAAqADwATABcAGgAaABeAFEARAAxABgA+//f/8H/mP9x/1L/Ov8g/wX/8P7s
/vr+D/8n/z3/Tv9c/2n/ev+Q/7D/zf/i//T/AQAHAA4AFQAZABoAHgAiACYAKQArACwA
LQAsAC0ALgAwADAAMgAyADMANAA1ADUANQA2ADgAOAA4ADgAOAA5ADsAPAA9AD0APQA9
AD4APwA/AD8AQQBCAEQARQBFAEYARwBIAEkASgBLAEwATwBPAFAAUQBTAFQAVwBXAFgA
WQBZAFsAXgBeAGAAYABiAGQAZQBmAGgAaQBrAGwAbQBtAG4AcgByAHIAcQBxAHIAcgBx
AHAAbwBuAG0AbgBtAGsAawBoAGYAZABiAGAAXgBdAFsAWQBZAFYAVABTAFAATQBKAEkA
RwBEAEEAQAA+ADwAOwA4ADcANgA0ADMAMgAxADAALQAtACwAKwAqACkAKAAoACgAKAAn
ACcAKAAoACgAKAApACkAKQApACcAJwAoACgAKgAqACoAKgAoACgAKQApACsALAAsACwA
KwArAA==
         </WaveFormData>
      </LeadData>
      <LeadData>
         <LeadByteCountTotal>10000</LeadByteCountTotal>
         <LeadTimeOffset>0</LeadTimeOffset>
         <LeadSampleCountTotal>5000</LeadSampleCountTotal>
         <LeadAmplitudeUnitsPerBit>4.88</LeadAmplitudeUnitsPerBit>
         <LeadAmplitudeUnits>��V</LeadAmplitudeUnits>
         <LeadHighLimit>2147483647</LeadHighLimit>
         <LeadLowLimit>268435456</LeadLowLimit>
         <LeadID>V4</LeadID>
         <LeadOffsetFirstSample>0</LeadOffsetFirstSample>
         <FirstSampleBaseline>0</FirstSampleBaseline>
         <LeadSampleSize>2</LeadSampleSize>
         <LeadOff>FALSE</LeadOff>
         <BaselineSway>FALSE</BaselineSway>
         <ExcessiveACNoise>FALSE</ExcessiveACNoise>
         <MuscleNoise>FALSE</MuscleNoise>
         <LeadDataCRC32>902814822</LeadDataCRC32>
         <WaveFormData>
6v/q/+r/6v/s/+z/7P/s/+r/6v/q/+r/6v/q/+r/6v/q/+r/6v/q/+z/7P/s/+z/6v/q
/+r/6v/q/+r/6v/q/+r/6v/q/+r/6v/q/+r/6v/q/+r/6v/q/+r/6v/q/+r/6P/o/+j/
6P/q/+r/6v/q/+r/6v/q/+r/6P/o/+j/6P/q/+r/6v/q/+r/6v/q/+r/6v/q/+r/6v/q
/+r/6v/q/+r/6v/q/+r/6v/q/+r/6v/o/+j/6P/o/+r/6v/q/+r/7P/s/+z/7P/r/+v/
6//r/+v/6//r/+v/7P/s/+v/6//t/+3/8P/y//H/8v/y//L/9v/3//f/9//2//f/9v/1
//X/9f/1//P/8v/x//H/8P/w//D/8P/v/+//8f/x//D/8f/x//H/8v/y//L/8v/y//H/
8f/x//H/8f/v/+//7v/u/+3/7f/s/+z/7P/s/+z/7f/t/+z/6//r/+v/6//r/+v/6//r
/+v/7f/u/+//8v/0//r/AAARACQAOABJAFUAYAB0AIcAjgCHAHgAXgA5ABAA6P+8/4f/
UP8R/93+z/7m/gL/Fv8i/y//O/9K/1//ev+W/63/wv/R/9r/4P/l/+r/7v/x//X/+f/6
//v/+//9//7/AAAAAAAAAgAFAAYABgAGAAgACQAKAAoADAAOAA4ADgANAA0ADgAPABAA
EQARABEAEwATABMAFQAVABYAGAAYABgAGQAbABwAHQAeAB8AIAAhACMAJAAlACUAJgAo
ACkAKwAtAC8AMgAzADUANQA2ADcAOgA8AD4AQABBAEQARQBHAEcASABJAEwATABMAEwA
TgBPAE8ATgBOAE4ATQBMAEsASgBJAEgASQBGAEUARABEAEIAQAA9AD4AOgA3ADQAMQAw
AC8ALQApACYAIwAgACAAHAAaABgAFAASABEADwAOAAwACwALAAkABwAFAAMABAADAAMA
AgAAAP///////wEAAQABAAEAAAD////////9//7//v/+/wAA/v/+//7//v8BAAEAAQAB
AAEAAQABAAEABAAEAAMAAwAEAAUACQAMAA8AEAAQABAAEgATABMAEwAVABcAFwAXABkA
GQAZABcAEQAPAA4ADAAMAAwADAALAA0ADwAPAA4ADgANAAwADAAOAA4ADgAOAAwACwAK
AAkACQAHAAcABgACAAEAAQAAAP7//v/+//7///////7//f////////////3//f/9//3/
/f/+////AAAEAAoADAAVACYAOgBNAF0AcACIAKEArgCrAJwAhABjADwAFgDm/63/dP81
//3+4f7u/gr/JP80/z//Tf9i/3v/mv+0/8n/1v/h/+r/7v/z//j/+v///wMABwAIAAkA
CQALAAwADgAOAA4AEAAPABAAEAAQABIAEwAUABQAFAAWABYAFgAZABkAGgAbABwAHQAd
AB0AIQAhACEAIwAjACQAJgAmACgAKQArACwALQAuAC8AMAAxADMANAA1ADkAOgA8AD0A
PwBBAEMARgBJAEsASwBMAE8AUgBUAFYAWgBbAF4AXwBjAGMAZABlAGgAaABoAGgAaABp
AGkAaABmAGYAZQBkAGMAYgBhAGAAXwBcAFsAWgBXAFQAUQBNAEkARABAADwANwA0ADEA
LQAnACQAIQAeABwAGAAWABQAEgAQAA8ADQAKAAgABwAHAAcABwAHAAcABAADAAMAAgAD
AAMABAAFAAUABQAFAAUABgAFAAUABQADAAQABAAEAAUABgAHAAgABwAGAAYABQAHAAgA
CAAIAAcABwAHAAkABwAHAAgACAAIAAkACQALAAoACQAIAAgACAAIAAkACgAKAAoACgAK
AAcABwAIAAgABgAHAAcABwAGAAYABgAGAAYABAAEAAUABQAFAAUABQADAAIAAgACAAIA
AgABAAEAAgACAAMAAwADAAIAAQAAAAIAAgACAAIAAQD///7//f8AAAEAAQAAAAAAAAAA
AAAA///+//3//P/8//z//P/8//7//v/+//7//P/8//z//P/6//r/+v/6//z//P/8//z/
+v/6//r/+v/6//r/+v/6//r/+v/6//r/+v/6//r/+v/6//r/+v/6//r/+v/6//r/+v/6
//r/+v/6//r/+v/6//r/+v/6//r/+P/4//j/+P/4//j/+P/4//r/+v/6//r/+P/4//j/
+P/4//j/+P/4//j/+P/4//j/+P/4//j/+P/6//r/+v/6//j/+P/4//j/+P/4//j/+P/4
//j/+P/5//f/9//3//f/9f/1//X/9v/4//f/9//3//f/+v/8//3//v/+//7/AAD/////
/////wEAAQABAAEAAwADAAEA/v///////v/+//z//P/7//v/+//7//r/+v/6//r/+//8
//z//P/8//v/+//7//v/+//5//n/+P/2//X/9f/0//T/9P/0//T/9f/3//b/9f/1//P/
8//z//P/9f/1//X/9f/4//v//P/+/wQADgAdAC4APgBRAGEAbgB+AIkAjgCLAHoAWAAz
AAwA3v+y/43/Yv8r//v+8f4C/xD/Gv8o/zX/Qf9O/1//dP+O/6f/vP/P/9r/4P/l/+z/
8P/x//X/+/8AAAEAAQADAAQACAAIAAgACgAJAAoACgAKAAwADQAOAA4ADAAOAA4ADgAP
AA8AEAARABIAEwATABMAFAATABIAEwAVABYAGAAYABoAGwAdAB4AHgAeAB4AHgAhACMA
JAAlACUAJgAoACkAKgArACwALgAtAC8ALwAwADEANAA2ADgAOgA7AD4APwA/AD8AQABB
AEQARABEAEQAQwBDAEIAQABCAEIAQQBAAD8APgA9ADwAOQA2ADUANAA0ADIAMAAtAC0A
KgAoACYAJAAkACQAIwAeABoAFgASABMAEAAPAA4ADgAMAAsACQAGAAQAAwADAAQAAwAC
AAEAAAD//////v/8//v/+//7//v/+//7//v/+f/3//b/9f/4//r/+//8//v/+v/5//j/
+P/4//n/+f/3//j/+v/6//r/+v/9//3//f/9//3//f/9//3/AAACAAMABQAFAAUACAAK
AAsADAAMAAwAEAARABEAEQATABUAFQAVABQAEwASAA8ACgAHAAUAAgAEAAQABAADAAMA
BQAFAAQABgAFAAQABAADAAIAAQAAAAEAAQABAAEA/v/7//r/+P/4//f/9//2//j/+P/4
//j/+f/5//j/9//2//X/9P/z//X/9f/1//X/9f/2//n//P/+/wIAEAAhADAAQgBRAFsA
ZgB4AIUAhgB3AFgALgADANT/pP98/1P/GP/j/tP+5/76/gr/HP8s/zX/Q/9W/2v/jP+q
/7v/xv/P/9b/3v/l/+j/6v/v//P/+f/6//v/+//9//7//v/+//7/AAABAAIAAgACAAQA
BQAGAAYABgAIAAgACAAJAAkACgALAAoACwALAAsADgAPABAAEwATABQAFgAWABYAFwAZ
ABoAGQAaABsAHAAfACEAIgAjACUAJgAoACkAKQArAC0AMAAyADUANgA4ADsAPgBAAEIA
RABFAEgASQBLAEsATABNAE4ATgBOAE4ATABNAE0ATABKAEoASQBIAEcARgBFAEQAQQA+
AD0APAA5ADYAMwAvAC0AKAAkACAAGwAYABUAEQAPAAwACQAGAAIA/v/8//r/+v/4//f/
9f/1//T/9P/1//T/8//y//H/8P/v/+//7v/u/+3/7f/t/+3/7f/t/+3/7P/r/+v/6//r
/+z/7P/s/+z/7P/s/+z/7v/u/+//7//v//D/8P/w//H/8f/x//P/8f/x//L/8v/0//X/
9f/3//b/9f/0//T/9P/0//X/9v/2//b/9v/2//X/9f/2//b/9P/1//X/9f/0//T/9P/0
//T/8v/y//P/8//z//P/8//x//D/8P/w//L/8v/x//H/8P/w//H/8f/x//D/7//u/+7/
7v/u/+7/7v/t/+3/7f/s/+3/7f/s/+7/7v/u/+7/7P/s/+z/7P/s/+z/7P/s/+r/6v/q
/+r/6v/q/+r/6v/s/+z/7P/s/+r/6v/q/+r/6v/q/+r/6v/q/+r/6v/q/+r/6v/q/+r/
6v/q/+r/6v/q/+r/6v/q/+r/6v/q/+r/6v/q/+r/6v/q/+r/6v/q/+j/6P/o/+j/6v/q
/+r/6v/q/+r/6v/q/+r/6v/q/+r/6P/o/+j/6P/q/+r/6v/q/+j/6P/o/+j/6P/o/+j/
6P/o/+j/6P/o/+r/6v/q/+r/6P/o/+j/6P/o/+j/6P/o/+j/6P/o/+n/6f/p/+n/6f/n
/+f/5//o/+n/6f/q/+v/6f/s/+7/7//w//D/8P/y//H/8f/x//H/9f/1//X/9f/3//f/
9f/y//D/7//t/+z/7P/s/+v/6//t/+3/7P/s/+z/7P/t/+7/7v/u/+7/7f/t/+3/7f/t
/+z/7f/t/+z/6v/p/+f/5v/o/+j/6P/p/+n/6P/n/+f/6f/p/+n/6f/p/+n/6f/p/+r/
6f/s//D/9P/+/xEAJgA4AEcATwBcAHAAgwCKAIEAbgBUAC0ABADc/6z/df8+/wP/1f7P
/uj+BP8W/yL/Lf87/0r/W/92/5T/q/++/83/1P/a/+H/5v/o/+3/8f/1//T/9f/1//f/
+P/8//z//P/+////AAAAAAAABAAFAAYABgAEAAYABgAGAAcABwAIAAkACgALAAsACwAN
AA0ADQAPAA8AEAASABIAEgATABUAFgAXABgAGQAaABkAGwAcAB0AHwAgACIAIwAnACkA
KwAuAC0ALwAvADAAMQA0ADYAOAA6ADsAPgA/AEEAQQBCAEMARgBGAEYARgBIAEkASQBI
AEgASABHAEYARQBEAEMAQgBBAD4APQA8ADsAOgA5ADcANwA0ADIAMAAsACoAKAAlACMA
IAAdABoAFgASABAADgAOAAwACwAJAAcABAACAAEAAAD///7//f/8//v/+//6//r/+f/5
//n/9//3//f/9//4//f/9//3//X/9v/2//b/9v/2//b/9v/2//b/9//3//f/+P/6//r/
+v/6//r/+v/6//v/+//7//v//f/9//3//f///wAAAAABAAMAAwAGAAgACgAMAA0ADgAO
AA8ADwAPAA8AEQARABEADwAPAA8ADQAHAAUABAACAAAAAAAAAP//AAADAAQABAAEAAMA
AgACAAAAAAAAAAAA///////////+//v/+v/4//b/9f/1//T/9v/2//b/9v/3//f/9v/1
//X/9f/1//X/9f/1//X/9f/1//b/9//6//z/AAAGABUAKgA+AFEAXQBuAIgAoQCoAJ8A
jABwAE8AKAAAAMj/i/9O/xH/3/7P/uj+Cv8g/yr/Of9H/1r/d/+W/67/v//Q/9v/4P/m
/+3/8P/w//X/+f/9//7//////wEAAgACAAIAAgAEAAcACAAIAAgACgALAAwADAAMAA4A
DgAOAA8ADwAQABEAEgATABMAEwAVABUAFQAXABkAGgAcABwAHgAfACEAIgAjACQAJQAm
ACcAKQAqACsALwAwADIAMwA3ADkAOwA+AD8AQQBBAEIARABIAEsATgBQAFEAVABVAFkA
WQBaAFsAXgBeAF4AXgBgAGEAYQBgAF4AXgBdAFwAXQBcAFsAWgBZAFYAVQBUAFEATgBL
AEcAQwA+ADoANgAvACwAKQAlAB8AHAAZABYAFAAQAA4ADAAKAAgABwAFAAQAAgABAAEA
AgABAAAA///+//3//f/8//7//f/9//3//f/9//3//f/8//v/+//7//3//v/+//7//P/8
//z//P/+//7/////////AAAAAAAAAAD///7/////////AAAAAAIAAwADAAUAAwADAAMA
BAAEAAQABQAGAAYABgAGAAYAAwADAAQABAAEAAUABQAFAAQABAAEAAQABAACAAIAAwAD
AAMAAwADAAMAAgACAAIAAgACAAEAAQAAAAAAAQABAP///v/9//z//v/+//7//v8AAP//
//////7///////7/AAD8//7//v/+//7//v/+//7//v/+//7//v/+//7//v/8//z//P/8
//z//P/8//z//v/+//7//v/8//z//P/8//z//P/8//z//P/8//z//P/8//z//P/8//7/
/v/+//7//P/8//z//P/8//z//P/8//r/+v/6//r//P/8//z//P/6//r/+v/6//r/+v/6
//r//P/8//z//P/8//z//P/8//r/+v/6//r/+v/6//r/+v/6//r/+v/6//r/+v/6//r/
+P/4//j/+P/6//r/+v/6//z//P/8//z/+//6//n/+P/4//j/+P/5//n/+f/5//n/+f/5
//n/+v/4//f/9//3//X/+P/6//v/+//6//n/+v/7//v/+//7////////////AQABAP//
/P///wEAAgAEAAMAAgAAAP////////7//v/7//r/+v/6//z//P/8//v/+f/5//n/+f/6
//v/+//6//f/9//2//b/9P/0//T/9f/3//b/9f/1//f/9//3//f/9f/1//X/9f/4//n/
/P/+/wYAFgApADwAUABfAGkAdgCIAJUAkgCDAGgASAAnAAQA2P+q/3n/Pv8F/+/++/4O
/xz/LP84/0H/S/9a/2//iv+k/7f/yv/X/9z/4v/n/+j/7v/1//n/+//8//////8BAAIA
BAAEAAQABgAHAAgACAAIAAgACQAKAAoADAAOAA4ADgANAA0ADgAPABAAEQARABEAEwAT
ABMAFQAVABYAGAAYABYAFwAZABoAGwAcAB0AHgAfACEAIgAjACMAJAAmACcAKAApACoA
LAAvADEAMQAyADEANAA2ADgAOgA7AD4APwBBAEEAQgBDAEQARABEAEQARABFAEUARABE
AEQAQwBCAEEAQAA/AD4APQA6ADkAOAA2ADQAMgAvAC8ALAAqACgAJQAkACMAIQAfABwA
GQAWABQAEAAOAAwADAAKAAkABwAEAAIAAQABAAAA///+//3//P/7//v/+v/4//f/9//3
//f/9//3//f/9v/1//X/9f/z//T/9P/0//b/9v/2//b/9P/0//X/9f/1//b/9v/2//n/
+f/5//v//f/9//7//v/8//3//f///////////wAAAAD+//7/AAAAAAAAAAADAAMAAwAD
AAMAAwADAAMABAAEAAMAAwAFAAUACAAKAAkACgAKAAoACwALAAoACQAJAAsACwALAAoA
CQAIAAUA///9//z/+v/6//r/+v/5//v//f/9//z//v/9//z//P/7//r/+f/4//n/+f/5
//n/+P/1//T/8v/y//H/8f/w//D/8P/w//D/8f/x//D/7//x//H/8f/x/+//7//v/+//
7//u/+//9v/8/wAACAATACAANABJAFUAYABwAH8AhgCDAG4ASgAlAPz/zP+e/3X/Qv8J
/+H+4/72/gT/Ev8k/zP/Pf9K/13/eP+W/63/vv/N/9b/3P/h/+T/5v/p/+//8//2//n/
+f/7//z//P/8//z//v///wAAAAAAAAQABQAGAAYABgAIAAgACAAHAAcACAAJAAwADQAN
AA0ADgANAAwADQAPABAAEgASABIAEwAVABYAFwAYABkAGgAbAB0AHgAfACEAIgAkACUA
JQAnACkALAAvADEAMQAyADMANgA4ADoAPgA/AEIAQwBEAEMAQwBDAEYARgBGAEYARgBH
AEcARgBEAEQAQwBCAEIAQgBCAEIAQAA8ADoAOAA2ADQAMgAvACwAKAAlACIAHAAaABgA
FQAPAAwACQAGAAQAAAD+//z/+v/4//f/9f/0//L/8f/x//D/7//u/+3/7P/r/+v/6v/s
/+v/6//r/+n/6f/p/+n/6P/n/+f/5//n/+j/6P/o/+r/6v/q/+r/6v/q/+v/6//p/+r/
6v/q/+3/7f/t/+//7f/t/+7/7v/u/+//7//x/+//7//v//D/8v/y//P/9P/z//L/8f/w
//H/8f/y//L/8v/z//P/8//w//D/8P/w//D/7v/u/+//7//v/+//7//v/+7/7v/u/+7/
7v/t/+3/7P/s/+3/7f/t/+z/6//q/+r/6v/q/+r/6v/p/+n/6f/o/+n/6f/o/+j/6P/o
/+j/6v/q/+r/6v/o/+j/6P/o/+b/5v/m/+b/5v/m/+b/5v/m/+b/5v/m/+b/5v/m/+b/
5v/m/+b/5v/k/+T/5P/k/+T/5P/k/+T/5P/k/+T/5P/k/+T/5P/k/+b/5v/m/+b/5P/k
/+T/5P/k/+T/5P/k/+T/5P/k/+T/5P/k/+T/5P/k/+T/5P/k/+T/5P/k/+T/4v/i/+L/
4v/i/+L/4v/i/+T/5P/k/+T/5P/k/+T/5P/i/+L/4v/i/+L/4v/i/+L/4v/i/+L/4v/k
/+T/5P/k/+L/4v/i/+L/4v/i/+L/4v/i/+P/4//j/+H/4f/h/+H/4//k/+T/4//h/+H/
4f/k/+P/4//j/+L/4v/k/+X/5f/j/+P/5f/l/+b/5//o/+n/6v/o/+j/6f/p/+r/6//s
/+r/6f/q/+n/6v/q/+n/6P/m/+b/5v/m/+b/5f/l/+X/5//n/+X/5f/m/+T/4//j/+D/
4P/g/+D/4P/h/+H/4P/h/+H/4f/h/+H/4f/h/+H/4f/f/+L/5//o/+j/8P8AABMAJgA2
AEUATwBgAHYAgwCAAHMAXAA6ABcA8P/C/5D/Xf8k/+f+x/7T/u7+BP8U/yL/K/85/0r/
Yf98/5b/qf+6/8n/0P/W/9n/3P/i/+f/5//r//D/8f/x//P/9P/2//b/9v/4//n/+v/6
//r/+v/7//z//P/+/wAAAAAAAP////8AAAEAAgADAAMAAwAFAAUABQAHAAcACAAKAAoA
CgALAA0ADgAPABAAEQASABMAFQAWABcAFwAYABoAGwAdAB8AIQAkACMAJQAlACYAKQAs
AC4AMAAyADMANgA3ADkAOQA6ADsAPgA+AD4APgBAAEEAQQBAAEAAQAA/AD4APQA8ADsA
OgA5ADYANQA0ADQAMgAwAC0ALgAqACcAJAAhACAAHwAdABkAFgATABAADgAKAAgABgAC
AAAA///9//r/+P/3//f/9v/1//T/8//w/+//7//u//D/7//v/+//7f/t/+3/7f/s/+v/
6//r/+v/7P/s/+z/7P/s/+z/7P/s/+z/7f/t/+//8P/w//D/7//v/+//8f/x//H/8v/y
//T/9P/0//T/9P/0//f/9//3//f/9//3//f/9//5//r/+v/7//3//f8AAAIAAwAEAAQA
BAAEAAUABQAFAAUABwAHAAcABwAHAAcABQAAAP3/+//4//b/9v/2//X/9v/5//r/+v/4
//f/9v/2//b/9v/2//b/9f/1//X/9f/z//H/8f/w/+z/6//r/+r/6//s/+3/7v/t/+3/
7P/r/+v/6//r/+v/7f/t/+3/7f/r/+z/7f/w//L/9v/+/wsAHgA0AEUAUQBiAHoAjwCY
AJcAigBwAEsAJAD8/8j/i/9O/w//2f7H/tz+/P4S/yL/L/87/0z/Zf+E/57/s//C/8//
1v/e/+H/5v/q/+3/7//x//b/9//3//n/+v/8//z//P/+////AAAAAAAAAAABAAIAAgAC
AAQABAAEAAYABwAJAAsADAANAA0ADQAPAA8ADwARABMAFAAWABYAFgAXABkAGgAbABwA
HQAeACEAIwAkACUAJwAoACoAKwAvADEAMwA2ADUANwA3ADgAOgA+AEEARABIAEkATABN
AFEAUQBSAFMAVgBWAFYAVgBYAFkAWQBYAFoAWgBZAFgAVwBWAFUAVABTAFAATwBOAEoA
SABGAEMAQQA8ADgANAAtACoAJwAjAB0AGgAXABQAEAAMAAoACAAEAAIAAQD///7//P/7
//v/+v/5//j/9//4//f/9//2//b/9f/1//X/9f/1//X/9f/2//X/9f/1//P/9P/0//T/
9P/0//T/9P/2//b/9//3//X/9v/2//b/+f/5//n/+//5//n/+v/6//r/+//7//3//f/9
//3//v/+//7///8AAP7//v/+//7//f/9//7//v/+//////////7//v/+//7//v/8//z/
/f/9//3//f/9//3//P/8//z//P/8//v/+//6//r/+//7//v/+v/5//j/+v/6//r/+v/6
//n/+f/5//j/+f/5//j/+v/4//j/+P/4//j/+P/4//j/+P/4//j/+P/4//j/+P/4//j/
+P/4//b/9v/2//b/9v/2//b/9v/4//j/+P/4//j/+P/4//j/+P/4//j/+P/4//j/+P/4
//r/+v/6//r/+P/4//j/+P/4//j/+P/4//j/+P/4//j/+P/4//j/+P/2//b/9v/2//j/
+P/4//j/+P/4//j/+P/4//j/+P/4//j/+P/4//j/+P/4//j/+P/4//j/+P/4//j/+P/4
//j/+P/4//j/+P/6//r/+v/6//j/+P/4//j/+P/4//j/+P/4//j/+P/4//j/+P/4//j/
+v/7//v/+//5//n/+f/5//f/+P/4//f/9//3//f/+v/7//v/+//6//j/+v/7//v/+//7
//3//f/9//3//f/9/////v///wEAAQACAAMABAACAAEAAgABAAAAAAD///7//P/8//z/
/P/+//3//f/9///////9//3//v/8//v/+//4//j/+P/4//j/+f/5//j/+f/5//n/+f/5
//n/+f/5//n/+//8//3//v8CAAgAEgAhADYASABZAGcAdgCIAJkAoACdAI4AcABNACgA
AgDU/5//ZP8j//P+7f4E/xr/Kv84/0X/Uf9e/3H/jP+m/7v/zP/b/+T/6v/x//j/+v/9
/wEAAwAGAAcABwAJAAoADgAOAA4AEAARABIAEgASABQAFQAWABYAFgAYABgAGAAZABkA
GgAbABwAHQAdAB0AHQAdAB0AHwAhACIAJAAkACQAJQAnACgAJwAoACkAKgArAC0ALgAv
ADEAMgA0ADUANgA3ADgAOgA7AD0APQA+AD8AQgBEAEYARgBHAEoASwBNAE0ATgBPAFAA
UABQAFAAUgBTAFMAUgBSAFIAUQBQAE8ATgBNAEwATQBKAEkASABIAEYARABBAEEAPgA8
ADoAOAA2ADQAMQAuACwAKgAoACYAIgAgAB4AGgAYABcAFQASABAADwAPAA4ADQAMAAsA
CAAHAAcABgAEAAMAAwADAAMAAwADAAMABAADAAMAAwABAAIAAgACAAIAAgACAAIABAAE
AAUABQAFAAYABgAGAAUABQAFAAcACQAJAAoACgAIAAkACQALAAsACwALAAwADAAMAA0A
DAAKAAwADAAMAAwACwALAAsACwANAA0ADQANAA4ADgANAA0ADwAPABIAFAATABQAFAAU
ABUAFQAUABMAEwAVABUAFQAUABMAEgAPAAkABwAGAAQABgAGAAYABQAFAAcABwAGAAYA
BQAEAAQABAAEAAQABAADAAMAAwADAAEA//////7//P/7//v/+v/8//z//P/8//v/+//6
//n/+f/5//n/+f/3//f/9//3//f//P8BAAIABAAKABQAIQAwAEIAVQBnAHQAhACVAJ4A
mQCGAGYAQQAaAOr/vP+R/1z/Hf/1/vf+CP8W/yb/Ov9F/03/WP9t/4b/pP+//9D/2f/g
/+b/6//y//b/+f/9/wEABAAFAAUABwAIAAoACgAKAAwADwAQABAAEAAQABEAEgASABIA
FAAUABQAFQAVABYAFwAYABkAGQAZAB0AHQAdAB8AHQAeACAAIAAiACMAJQAmACUAJgAn
ACgAKQArACwALQAvADAAMgAzADcAOQA7AD4APQA/AD8AQABBAEQARgBIAEwATQBQAFEA
UwBTAFQAVQBYAFgAWABYAFgAWQBZAFgAWABYAFcAVgBUAFIAUABOAE8ATABLAEoARgBE
AEIAPwA+ADoANwA0AC8ALAApACUAIQAeABsAGAAYABQAEgAQAA4ADAALAAkACAAGAAUA
BQAEAAMAAgABAAIAAQABAAAA/v/9//3//f/9//3//f/9//7//f/9//3/+//8//z//P/+
//7//v/+/wAAAAABAAEAAQACAAIAAgADAAMAAwAFAAMAAwAEAAQAAgADAAMABQAFAAUA
BQAGAAgACAAJAAoACAAIAAgACAAHAAcACAAIAAcABwAGAAUABgAGAAYABgAGAAQABAAF
AAQAAwACAAEAAQAAAAAAAAACAAIAAQABAAAAAAABAAEAAQAAAP///v/+//7//v/+//7/
/f/9//3//v///////v/+/wAA/v/+//z//P/8//z//v/+//7//v/8//z//P/8//7//v/+
//7//v/+//7//v/7//r/+f/4//r/+v/6//r/+//8//3//v/+//7//v/+//3//P/7//r/
/P/8//z//P/6//r/+v/6//z//P/8//z/+v/6//r/+v/6//r/+v/6//z//P/8//z/+//6
//n/+P/6//r/+v/6//z//P/8//z/+//6//n/+P/4//j/+P/4//j/+P/4//j/+P/4//j/
+P/4//j/+P/4//r/+v/6//r/+v/6//r/+v/6//r/+v/6//n/+P/3//f/+f/5//n/+f/5
//n/+f/6//r/+f/5//n/9v/4//n/+f/4//j/+P/6//v/+//7//v///////////8AAAEA
AAD+////AQACAAQAAgACAAEAAQACAAEA///+//v/+v/6//r//P/8//z/+//9//3//f/9
//3//f/8//r/9//3//b/9v/2//b/9v/3//n/+P/3//f/9//3//f/9//1//X/9f/1//j/
+f/8/wAABgASACMANgBIAFsAZQBsAHwAiQCMAH8AaABIACEA+P/M/6L/e/9M/xP/6f7p
/v7+Dv8e/y7/Of9F/1L/Y/94/5T/r//E/9P/3v/i/+n/8P/0//f/+////wQABwAHAAkA
CgAKAAoACgAMAA0ADgAOAA4ADgAPABAAEAASABQAFAAUABMAEwAUABUAFgAXABcAFwAX
ABcAFwAZABsAHAAeAB4AHgAfACEAIgAhACIAIwAkACUAJwAoACkAKwAsAC4ALwAwADEA
MgA0ADUANwA3ADgAOQA8AD4AQABAAEEARABFAEcARwBIAEkATABMAEwATABOAE8ATwBO
AEwATABLAEoASwBKAEkASABHAEQAQwBCAEAAPgA8ADkAOwA4ADYANAAyADAALgArACkA
JgAjACAAHwAcABsAGgAYABYAFQATABIAEAAPAA8ADAALAAoACQAIAAcABwAGAAYABQAF
AAUABQAFAAUABQAEAAMAAwADAAMABAAEAAQABAAEAAQABAACAAIAAwADAAUABgAGAAYA
BQAHAA==
         </WaveFormData>
      </LeadData>
      <LeadData>
         <LeadByteCountTotal>10000</LeadByteCountTotal>
         <LeadTimeOffset>0</LeadTimeOffset>
         <LeadSampleCountTotal>5000</LeadSampleCountTotal>
         <LeadAmplitudeUnitsPerBit>4.88</LeadAmplitudeUnitsPerBit>
         <LeadAmplitudeUnits>��V</LeadAmplitudeUnits>
         <LeadHighLimit>2147483647</LeadHighLimit>
         <LeadLowLimit>268435456</LeadLowLimit>
         <LeadID>V5</LeadID>
         <LeadOffsetFirstSample>0</LeadOffsetFirstSample>
         <FirstSampleBaseline>0</FirstSampleBaseline>
         <LeadSampleSize>2</LeadSampleSize>
         <LeadOff>FALSE</LeadOff>
         <BaselineSway>FALSE</BaselineSway>
         <ExcessiveACNoise>FALSE</ExcessiveACNoise>
         <MuscleNoise>FALSE</MuscleNoise>
         <LeadDataCRC32>4035032870</LeadDataCRC32>
         <WaveFormData>
+P/4//j/+P/4//j/+P/4//b/9v/2//b/9v/2//b/9v/2//b/9v/2//b/9v/2//b/9v/2
//b/9v/2//b/9v/2//b/9v/2//b/+P/4//j/+P/2//b/9v/2//b/9v/2//b/9v/2//b/
9v/2//b/9v/2//b/9v/2//b/9P/0//T/9P/0//T/9P/0//T/9P/0//T/9v/2//b/9v/2
//b/9v/2//T/9P/0//T/9v/2//b/9v/0//T/9P/0//T/9P/0//T/9v/2//b/9v/2//b/
9v/2//T/9P/0//T/9v/2//f/9//3//j/+P/5//f/+P/6//r/+v/8//z//P/6//v/+//7
//z//P/8//r/+v/5//n/+f/5//n/+f/3//f/+f/5//n//P/8//z/+//7//v//P/8//7/
/P/8//z//f/8//n/+P/1//T/9P/y//L/8//z//P/8f/x//H/8P/y//L/8v/y//L/8v/y
//L/8v/0//T/9v/5//v///8IABUAIwAyAEQAWAB4AJ4AvQDUAN8A1wC9AJoAegBPABsA
4v+n/3L/Xv9n/3P/ev94/3r/gf+J/5T/pf+0/8H/z//Z/+L/5v/o/+v/7f/w//L/9P/2
//T/9v/3//j/+P/4//n/+f/6//v/+//7//z//v/+//7/AAAAAAAAAAABAAEAAQACAAEA
AQABAAIABAAEAAQABQAFAAYABwAIAAgACAAJAAkACgAMAA0ADgAPABAAEQASABEAEgAT
ABQAFQAWABgAGQAYABsAGwAdAB4AIAAiACQAJgAoACoALAAuAC4AMAAyADIANAA0ADUA
NQA3ADcANwA5ADkAOAA4ADgAOAA4ADgAOAA2ADYANQA1ADQANAAzADMAMgAuACwAKgAp
ACcAJgAkACAAHgAcABsAGAAVABQAEAAOAA0ADAAKAAgACAAHAAQABAAEAAIAAgABAAEA
AQD+//7//f/9//////////7//v/+//3//f/9//v//f/9//z//P/8//z//P/+//7//v/+
//7//v/+//7/AAAAAAEAAQADAAQABAAFAAcACAAKAAoACAAKAAoACgAMAA0ADQANAA4A
DgAOAAwACgAJAAkACQAJAAkACQAHAAgACwAMAA0ADAAMAAwACwANAA0ADgAOAA0ACgAJ
AAgABwAGAAMAAgD///7//v/8//z//f/9//3/+//7//v/+v/8//z//P/8//r/+v/6//r/
+v/8//z//P///wMABQAKABMAHQAsAD4AVgB2AJwAvwDcAOsA5wDRALQAkgBnADEA+P+9
/4j/aP9n/3P/gP+C/4L/h/+T/6T/tf/E/9H/2//j/+r/7P/u//H/9f/2//r//P/8//z/
/v///wAA/v/+//////8AAAEAAQABAAIABAAEAAQABgAGAAYABgAHAAcABwAIAAkACQAJ
AAoACgAKAAoACwALAAwADQAOABAAEAARABEAEgAUABUAFgAXABgAGQAaAB0AHgAfACAA
IQAiACQAJQAoACsAKwAtADAAMgA0ADYAOAA6ADwAPgBCAEIARABGAEYASABIAEkASQBL
AEsASwBNAE0ATABMAEoASgBKAEoASgBIAEgARwBFAEIAQAA9ADoAOAAzADAAKgAnACMA
IAAcABgAFgAUABMAEAANAAwADAAKAAkACAAGAAQABAADAAQABAAEAAIAAAD/////////
/wAAAAABAAEAAQABAAAAAAAAAP///////////////wEAAQABAAEA////////////////
AAAAAAAAAAAAAAEAAAABAAEAAQABAAEAAQACAAEAAgACAAMAAwADAAMAAwADAAMABQAF
AAMAAwADAAMAAQADAAMAAwADAAMAAwADAAUABQADAAMAAwADAAMAAwABAAEAAAAAAAIA
AgACAAIAAAD+/wAAAQADAAMAAwABAAEAAQABAAEA//////7//v///wAAAAAAAP//AAAA
AAAA///+//3//P/+//7//v/+//7//v/+//7//v/+//7//v/+//7//v/+//7//v/+//7/
/P/8//z//P/8//z//P/8//z//P/8//z/+v/6//r/+v/6//r/+v/6//r/+v/6//r/+v/6
//r/+v/6//r/+v/6//r/+v/6//r/+v/6//r/+v/4//j/+P/4//r/+v/6//r/+P/4//j/
+P/4//j/+P/4//j/+P/4//j/+P/4//j/+P/6//r/+v/6//j/+P/4//j/+v/6//r/+v/4
//j/+P/4//r/+v/6//r/+P/4//j/+P/4//n/+f/5//z//P/9//3//P/+//7//v/+//7/
/v/+/////////wAAAQACAAEAAgABAAEAAQABAAEAAQD/////////////AAACAAIAAQAB
AAEAAgACAAIAAgACAAIAAQD+//v/+v/5//j/+P/2//b/9//3//f/9//5//n/+P/4//f/
9v/1//T/9f/2//f/+P/6//r//P///wMABwAQABsAKQA4AEoAZgCGAKYAxQDeAOEA0QCz
AJQAagA9ABMA5P+n/3T/ZP9t/3X/dv94/3r/ff+F/5D/nf+u/7v/y//b/+D/4v/m/+v/
7f/w//L/+P/6//j/+v/7//z//f/+/wAAAQABAAEAAAD//wAAAgACAAIAAgACAAIAAgAD
AAMAAwAEAAcABwAHAAgABwAGAAUABQAHAAgACQAKAAoACgALAAsACgAMAA0ADgAPABAA
EQASABMAFAAVABYAFQAWABgAGQAaAB0AHQAfAB4AIAAiACQAJgAoACoALAAsACwALgAw
ADIANAA0ADUANAA1ADQAMwA0ADUANQA2ADQANAA0ADQANAAyADIAMQAwAC4ALQArACwA
LAApACgAJgAlACMAIgAcABgAFgAUABUAEgAPAA4ADAAKAAkACAAGAAQABAADAAIAAgAC
AAAAAAD////////8//z/+//7//3//f/9//z/+//6//j/9//4//n/+v/7//r/+f/4//f/
+f/5//n/+f/5//j/+v/6//r/+v/8//z//P/8//z//P/8//z///8AAAIAAwADAAQABAAF
AAUABgAIAAgACQAMAA0ADgAMAA0ADQANAA4ADgAOAAwACQAHAAYABQAHAAcABwAFAAYA
CQAKAAsACgAKAAoACQAIAAcABwAGAAYABAAEAAQAAAD+//r/+P/4//j/+f/4//j/+f/5
//n/+//7//v/+v/5//j/9//2//j/+P/4//j/9v/4//r//P///wEACQASAB8ALQA+AFAA
aACMALIAzQDYAMsAqQCHAGIANAAHANn/nv9l/1D/Wv9j/2n/bv90/3b/ff+J/5j/rf/C
/8//1f/b/+D/5P/o/+v/7//w//T/+P/4//b/+P/5//r//P/8//3//f/8//3//f/9/wAA
AgACAAIAAgACAAIAAgADAAMAAwAEAAUABQAFAAYABgAGAAYABwAJAAoACwAMAA4ADgAP
AA8ADgAQABEAEgATABQAFQAWABkAGgAbABwAHQAeACAAIQAkACcAJwApACwALgAwADIA
NAA2ADgAOgA+AD4AQABCAEIARABEAEUARgBHAEYARQBFAEUARABEAEQARABEAEQAQQA+
AD0AOwA4ADYANQAzAC8ALAAmACIAHgAbABcAFAASAA4ADAAKAAcABAABAAAAAAD+//3/
/P/7//r/+//7//j/+P/4//b/+P/3//f/9//2//b/9f/1//X/9f/1//T/8v/y//H/8f/x
//H/8f/x//H/8f/x//H/8f/x//H/8f/z//P/9P/0//T/9P/0//X/9v/3//f/9//3//f/
9//4//f/+P/4//n/+//7//v/+//7//v//f/9//3//f/9//3//P/9//z/+//7//v/+//7
//v/+//5//n/+//7//v/+//5//n/+P/4//j/+P/4//j/+P/2//j/+f/5//n/+f/3//f/
9//3//f/9//3//b/9v/1//b/9v/2//f/9v/2//b/9P/0//T/9P/0//T/9P/0//b/9v/2
//b/9P/0//T/9P/0//T/9P/0//T/9P/0//T/9P/0//T/9P/0//T/9P/0//T/9P/0//T/
9P/0//T/9P/0//T/9P/0//T/9P/0//T/9P/0//T/9P/0//T/9P/0//L/8v/y//L/9P/0
//T/9P/0//T/9P/0//T/9P/0//T/9v/2//b/9v/0//T/9P/0//T/9P/0//T/9P/0//T/
9P/0//T/9P/0//T/9P/0//T/9P/0//T/9P/0//T/9P/0//T/9P/0//T/9P/0//T/9P/0
//T/9P/0//T/9f/1//X/9v/2//f/9//4//r/+v/6//r/+v/6//r//f/9//3//v/+//7/
/P/8//n/+f/5//n/+f/5//f/9//5//n/+f/6//z//P/7//v/+//8//z//P/8//z//P/7
//z/+f/4//f/9P/0//L/8v/x//H/8f/x//P/8//y//L/9P/0//T/9P/y//L/8v/y//T/
9P/2//f/+f///wwAGQAjADQARgBcAH4ApADBANgA3wDRALUAkgBwAEMACwDQ/5n/bP9e
/2f/df96/3j/fP+B/4f/kv+j/7T/w//R/9v/4P/k/+j/6//r/+7/9P/2//T/9P/2//f/
+P/6//r/+//7//r/+//7//v//P/+//7//v/+//7//v/+/////////wAAAQABAAEAAgAE
AAQABAAFAAQABAAEAAQABQAGAAgACQAKAAwADQAOAA4ADgAOAA4ADwAQABEAEgAVABYA
GAAZABgAGwAbAB0AHAAeACAAIgAkACYAKAAqACoAKgAsAC4AMAAyADIAMwA1ADcANwA3
ADcANwA2ADYAOAA4ADgAOAA2ADQANAAzADMAMgAyADEAMAAwAC0ALAArACkAJgAkACIA
HgAcABoAFwAUABEAEAAQAA4ADQAMAAgABgAGAAUABAAEAAQAAgACAAEAAQABAAAAAAD/
/////f/9//3//P/8//z/+//7//3//f/9//3//f/9//3//f/9//3//f/9//3///8AAP7/
/v/+//7//v/+/wAAAAAAAAAAAAAAAAAAAAAAAAAAAQABAAIABAAFAAcACQAKAAwADAAK
AAwADAAMAAwADQANAA0ADAAMAAwACgAIAAcABwAHAAYABQAEAAEABAAHAAgACQAIAAgA
CAAHAAUABQAGAAYABgAEAAQABAACAAAA/P/6//v/+v/6//j/+P/5//n/+f/3//f/9//2
//b/9v/2//b/9v/2//b/9v/2//b/9v/4//v//f8BAAoAFQAhADIARABcAH4ApgDJAOAA
6QDfAMUApgCGAFUAGQDa/6P/dv9g/2X/c/9+/37/gP+H/5H/oP+1/8T/z//Z/9//4v/m
/+z/7f/t//D/8v/0//b/9v/4//n/+v/4//j/+f/5//r/+//7//v//P/+//7//v/+//7/
/v/+/wEAAQABAAIAAwADAAMABAAEAAQABAAFAAUABgAHAAgACgAKAAsACwAMAA4ADwAQ
AA8AEAARABIAEwAUABUAFgAYABoAHQAfAB4AIQAhACMAJgAoACoALAAwADIANAA2ADgA
OAA6ADwAPgBAAEAAQQBFAEcARwBHAEUARQBEAEQARABEAEQARABCAEAAQAA/AD4APAA7
ADkANAAyAC0AKgAkACEAHQAaABYAEgAQAA4ADQAKAAcABgAEAAIAAQAAAAAA/v/+//3/
/P/8//z/+v/6//n/+f/5//r/+v/5//n/+f/5//n/+P/6//r/+f/5//n/+f/5//n/+P/3
//b/9f/3//f/9//3//f/9//4//j/9v/2//b/9//2//f/9//3//n/+f/5//r/+f/6//r/
+//7//v/+//7//v/+//9//3/+//7//v/+//7//3//f/9//v/+//7//v/+//7//n/+f/7
//v/+//7//v/+//6//r/+v/6//r/+v/4//b/+P/5//n/+f/5//f/9//3//f/9//5//n/
+P/4//f/+P/4//j/9//2//b/9v/2//b/9v/2//b/9v/2//b/9v/2//b/9v/2//b/9v/2
//T/9P/0//T/9v/2//b/9v/2//b/9v/2//b/9v/2//b/9P/0//T/9P/2//b/9v/2//b/
9v/2//b/9v/2//b/9v/2//b/9v/2//T/9P/0//T/9v/2//b/9v/0//T/9P/0//T/9P/0
//T/9v/2//b/9v/2//b/9v/2//T/9P/0//T/9v/2//b/9v/0//T/9P/0//T/9P/0//T/
9P/0//T/9P/2//b/9v/2//b/9v/2//b/9P/0//T/9P/0//T/9P/0//T/9P/0//T/9P/0
//T/9P/y//P/8//z//T/9P/1//X/9f/2//X/9P/2//b/9v/2//n/+f/5//r//P/8//r/
+v/6//v//P/9//v/+//5//n/+//7//v//P/6//r/+f/5//v//P/8//z/+v/6//r/+f/5
//f/9//3//T/9P/y//L/8f/x//H/8f/z//P/8v/y//T/9P/0//T/8v/y//L/8v/0//T/
+P/5//v/BQASACEAMQBCAFQAcgCYALwA1wDkAN8AxwCtAJAAZAAzAP//wv+J/2z/bv93
/3n/fP9+/37/gf+J/5b/qf+4/8X/0//b/+D/4v/k/+f/6f/u//L/8v/y//L/9P/1//b/
+P/4//n/+f/6//v/+//7//r//P/8//z//v/+//7//v/9//3//f/+/wEAAQABAAIAAgAC
AAIAAwADAAQABQAGAAQABAAFAAUABgAIAAkACgAJAAoACwAMAA0ADgAPABAAEQASABQA
FQAYABsAGwAdABwAHgAgACIAIgAkACYAKAAqACoALAAuAC4AMAAwADEAMQAzADMAMwA1
ADUANAA0ADQANAA0ADQAMgAwADAALwAwAC4ALQArACoAKgAnACYAJQAjACAAHgAcABgA
FgAUABMAEAANAAwACgAIAAcABgAEAAIAAgABAP7//v/+//z//P/7//v/+//6//r/+f/5
//n/+f/5//j/9v/2//X/9f/1//X/9f/1//f/9//3//f/9f/1//X/9f/1//X/9v/2//j/
+P/4//n/+P/5//n/+f/5//n/+f/6//v//P/8//3/+//5//r//P/8//z//P/+//7//v/+
/wAAAAAAAAAAAAAAAAEAAQABAAIAAgADAAMABAAGAAYABQAGAAUABAAEAAUABQAFAAQA
BAAEAAIAAQD///7//f/9//3//f/7//z///8AAAEAAAAAAAAA///9//3//v/+//z/+v/6
//r/9//2//P/8v/y//L/8//y//D/8f/x//H/8f/x//H/8P/y//L/8v/y//D/8P/w//D/
8v/w//D/9P/5//v/AQAGAA0AHQAwAEAAWAB6AJ4AvwDUANMAvwChAIAAVAAlAPn/xP+H
/1r/Vv9h/2X/aP9u/3L/d/9//4z/m/+w/7//y//X/9z/4P/i/+X/5//o/+z/7v/w//D/
8v/z//T/9P/0//X/9f/2//f/9//3//j/+v/6//r//P/8//z//P/7//v/+//8////////
/wAA/v/+//7///8BAAIAAwAEAAQABAAFAAUABAAGAAcACAAJAAoACwAMAA8AEAARABIA
EwAUABYAFwAYABsAGwAdACAAIgAkACYAKAAqACwALgAuAC4AMAAyADYAOAA4ADkAOwA9
AD0APQA7ADsAOgA6ADwAPAA8ADwAOAA2ADYANQA0ADIAMQAvACwAKgAlACIAHgAbABcA
FAAOAAoACAAGAAMAAAD9//z/+v/4//f/9v/2//T/9P/z//L/8v/y//D/8P/v/+//7//w
//D/7//v/+3/7f/t/+z/6v/q/+n/6f/p/+n/6f/p/+n/6f/p/+n/6f/p/+n/6f/p/+n/
6v/q/+z/7P/s/+3/7P/t/+3/7f/v/+//7//w/+//8P/w//H/8//z//P/8//y//H/8v/x
//P/8//z//P/8//1//X/9f/0//P/8v/x//P/8//x//H/8//z//P/8//y//H/7//u//D/
8P/w//D/8P/u//D/8f/v/+//7//t/+3/7f/t/+3/7//v/+7/7v/u/+7/7f/s/+3/7P/q
/+z/7P/s/+z/7P/s/+z/7P/s/+z/7P/s/+z/7P/s/+z/7P/s/+z/7P/s/+z/7P/s/+z/
6v/q/+r/6v/q/+r/6v/q/+r/6v/q/+r/6v/q/+r/6v/o/+j/6P/o/+n/6v/r/+z/6v/q
/+r/6v/q/+r/6v/q/+r/6v/q/+r/6v/q/+r/6v/q/+r/6v/q/+r/6v/q/+r/6v/q/+r/
6v/o/+j/6P/o/+r/6v/q/+r/6v/q/+r/6v/q/+r/6v/q/+j/6P/o/+j/6P/o/+j/6P/o
/+j/6P/o/+j/6P/o/+j/6v/q/+r/6v/q/+r/6v/q/+r/6v/q/+r/6v/q/+r/6//p/+n/
6v/q/+n/6f/q/+z/6v/q/+z/7P/q/+r/6//r/+z/7v/v//D/7//w//D/8f/x//H/8f/x
/+3/7f/v/+//8f/y//L/8v/v/+//7//w//L/8v/w//D/8f/x//H/7//u/+3/7P/s/+j/
6P/p/+n/6f/p/+n/6f/q/+r/6v/q/+z/7P/s/+z/6P/o/+r/7v/u/+//9f/9/wgAFQAh
ADIARgBiAIYAqgDDANYA1QC9AJ0AfgBWACMA7/+2/33/Wv9a/2f/b/90/3T/dv97/4X/
lP+l/7T/wf/L/9X/3P/g/+D/4f/n/+r/6v/s//D/7v/w//H/8v/0//T/9f/1//T/9f/1
//X/9v/4//j/+P/4//j/+P/4//v/+//7//z/+//7//v//P/+//7//v////3//v///wAA
AgACAAMAAwAEAAYABwAIAAcACAAJAAoACwAMAA0ADgAPABAAEgATABIAFQAVABcAGgAc
AB4AIAAhACIAIwAkACgAKAAqACwALAAuAC4ALwAxADMAMwAzADMAMwAyADIAMgAyADIA
MgAxADAAMQAxADIAMAAvAC0ALQAsACgAJgAmACUAIwAiAB4AGgAYABYAEwAQAA0ADAAI
AAYABQAEAAIAAAAAAP///v/+//7//P/6//n/+f/5//r/+v/5//n/+f/5//n/+P/4//j/
9//3//X/9f/1//X/9//3//f/9//3//f/9//3//n/+f/6//r/+P/4//j/+f/4//n/+f/5
//v//P/8//z//P/8//7//v/+//7//P/8//z//P/+//7//////wEAAgACAAMABQAGAAgA
CAAIAAoACgAKAAkACQAIAAcACAAIAAgABgAFAAMAAgABAP////////3/AAADAAQABQAF
AAQAAwABAAMAAwAEAAQAAgAAAAAAAAD9//z/+f/4//f/9v/2//T/9v/3//f/9//1//X/
9f/0//T/9P/0//T/9P/0//T/9P/y//L/9P/2//n/+////wYAEQAfAC4APgBWAHgAnAC9
ANoA6QDhAMkAqgCIAFkAIQDk/6f/dP9g/2X/c/98/37/fv+D/4v/mP+p/7z/yf/T/9v/
4v/k/+b/6//t/+7/7v/y//T/9P/2//f/+P/2//b/9//3//j/+f/5//n/+P/6//r/+v/6
//r/+v/6//3//f/9//7/////////AAAAAAAAAAABAAMABAAFAAYABgAGAAcABwAGAAgA
CQAKAA0ADgAPABAAEQASABMAFAAVABYAGAAZABoAHQAdAB8AIAAiACQAJgAqACwALgAw
ADQANAA2ADgAOgA8ADwAPQA/AEEAQQBBAEMAQwBCAEIAQgBCAEIAQgBCAEAAQAA/ADwA
OgA5ADcANAAyAC0AKgAmACMAHwAcABgAFAASABAADQAKAAcABgACAAAA///+//7//P/8
//v/+v/6//r/+P/4//f/9//3//b/9v/1//X/9f/1//X/9P/2//b/9f/1//X/9f/1//X/
8//z//P/8//1//X/9f/1//P/8//0//T/9v/2//b/9//2//f/9//3//f/9//3//j/9//4
//j/+f/5//n/+f/5//n/+f/7//v/+//7//v/+//7//3//f/9//v/+//7//v/+//7//n/
+f/5//n/+f/5//v/+//6//r/+P/4//j/+P/6//j/+v/7//r/+f/4//X/9//3//f/9//3
//f/9v/2//n/+v/6//r/+//4//b/9v/4//j/+P/4//j/+P/4//j/9v/2//b/9v/2//b/
9v/2//b/9v/2//b/9v/2//b/9v/2//b/9v/2//b/9v/2//b/9v/2//b/9v/2//b/9v/2
//j/+P/4//j/9v/2//b/9v/2//b/9v/2//b/9v/2//b/9v/2//b/9v/0//T/9P/0//b/
9v/2//b/9v/2//b/9v/0//T/9P/0//b/9v/2//b/9v/2//b/9v/2//b/9v/2//b/9v/2
//b/9P/0//T/9P/2//b/9v/2//b/9v/2//b/9v/2//b/9v/2//b/9v/2//b/9v/2//b/
9v/2//b/9v/0//T/9P/0//b/9v/2//f/9f/1//b/9v/1//X/9v/4//b/9v/4//j/+P/4
//n/+f/7//z//P/8//v//P/8//3////////////7//v//f/9//3//v/+//7//f/9//3/
/v/+//7//P/8//////////3//P/7//r/+v/2//b/9//3//f/9//3//f/+P/4//j/+P/4
//j/+P/4//j/+P/2//b/+v/9////BQAOABsAKQA4AEwAZACGAKwAzQDmAO8A4wDJAKwA
igBfACkA7P+t/37/cP95/3//gv+E/4b/i/+R/5z/q/+6/8n/1//f/+T/5v/q/+//8f/0
//b/+P/4//j/+v/7//z//v/+//////8AAAEAAQABAAAAAgACAAIAAgACAAIAAgADAAMA
AwAEAAUABQAFAAYABgAGAAYABwAHAAgACQAKAAoACgALAAsACgAMAA0ADgAPABAAEQAS
ABMAFAAVABYAFwAYABoAGwAaAB0AHQAfAB4AIAAiACQAJgAoACoALAAsACwALgAwADIA
NAA0ADUANwA5ADkAOQA5ADkAOAA4ADoAOgA6ADoAOgA4ADgANwA3ADYANgA1ADQANAAx
ADAALwAtACoAKAAlACIAIQAgAB0AGgAXABYAEgAQAA8ADgAMAAoACgAJAAgACAAIAAYA
BgAFAAUABQAEAAQAAwADAAEAAQABAAAAAgACAAEAAQABAAEAAQABAAEAAQABAAEAAQAB
AAEAAQABAAEAAgACAAIAAgACAAMABAAFAAUABQAFAAUABQAGAAUABgAGAAcACQAHAAcA
BwAGAAgACAAIAAgABgAGAAYABgAIAAgACAAIAAgACAAJAAkACwAMAAwADQANAA4AEAAQ
AA8AEAAPAA4AEAARABEAEQARABAADwAMAAsACQAIAAcACQAJAAkABwAJAAsACwALAAoA
CgAKAAkACQAJAAoACgAIAAYABgAGAAMAAgD///7////+//7//P/+//////////3//f/9
//z//P/8//z//P/6//r/+v/6//r//v8CAAQABQAHAA0AFAAdACsAPgBSAGoAigC0ANUA
6gDtANkAvwCeAHQAQwATANz/n/90/27/df95/4D/hv+I/4n/j/+c/6v/wP/R/9//5f/o
/+r/7v/z//f/+P/6//7/AAD+/wAAAQACAAIAAgADAAMABgAHAAcABwAIAAoACgAKAAoA
CgAKAAoACwALAAsADAANAA0ADQAOABAAEAAQABEADwAQABEAEgATABQAFgAXABYAGAAZ
ABoAGwAcAB0AHgAhACIAIwAkACcAKAAqACsAKgAtAC0ALwAwADIANAA2ADoAPAA+AEAA
RABEAEYASABKAEwATABNAE0ATwBPAE8AUQBRAFAAUABPAE4ATQBMAEwASgBKAEkARgBE
AEMAQQA9ADwAOAA2ADIALwArACgAIgAeABwAGgAbABgAFQAUABIAEAAPAA4ADAAKAAoA
CQAIAAgACAAGAAYABQAFAAUAAgACAAEAAQABAAEAAQAAAAAAAAD/////////////////
/////////wEAAQABAAEAAgADAAUABgAEAAQABAAFAAYABwAHAAcABwAHAAcACAAHAAgA
CAAJAAsACwALAAsACwALAA0ADQALAAsACwALAAkACwALAAsADQANAA0ADQANAA0ACwAL
AAkACQAJAAkACQAJAAgACAAIAAgACAAIAAgABgAIAAkACQAJAAkABwAFAAUABQAFAAcA
BwAGAAYABQAGAAYABgAHAAgABgAEAAQABAAEAAQABgAGAAYABgAEAAQABAAEAAQABAAE
AAQABgAGAAYABgAEAAQABAAEAAQABAAEAAQABgAGAAYABgAGAAYABgAGAAUABAADAAIA
BAAEAAQABAACAAIAAgACAAQABAAEAAQABAAEAAQABAAEAAQABAAEAAYABgAGAAYABQAE
AAMAAgAEAAQABAAEAAYABgAGAAYABAAEAAQABAAEAAQABAAEAAQABAAEAAQABAAEAAQA
BAAEAAQABAAEAAQABAAEAAQABgAGAAYABgAEAAQABAAEAAIAAgACAAIAAgACAAIAAgAE
AAQABAAEAAQABQAFAAUABAAEAAUABQAEAAYABgAGAAgACAAIAAgACQAJAAkACgAMAAwA
CgAKAAwADQAOAA8ADQANAAsACwAMAAsACgAKAAoACgAJAAkACQAKAAoACgALAAwADQAN
AA4ACwAKAAkABgAGAAQABAAFAAUABQAFAAUABQAEAAQABAAEAAQABAAEAAQABAAEAAYA
CAAIAAsAEQAXACAALQA9AEwAXgB0AJQAtgDVAOQA4wDPALEAjgBkADcADQDa/53/cP9o
/3P/ff+C/4b/hv+L/5X/nv+r/77/0f/h/+v/8P/0//j//f///wIABAAIAAoACgAMAA0A
DgAOAA4ADwAPABAAEQARABEAEgAUABQAFAAUABQAFAAUABUAFQAVABYAFwAXABcAGAAY
ABgAGAAZABsAHAAdAB4AHAAcAB0AHQAeACAAIQAiACMAJAAlACYAJwAoACkAKgArACwA
LgAvADAAMwAzADUANAA2ADgAOgA6ADwAPgBAAEAAQABCAEQASABKAEoASwBLAE0ATQBN
AE8ATwBOAE4AUABQAFAAUABOAEwATABLAEwASgBJAEcASABIAEUARABBAD8APAA6ADcA
NAAzADIAMwAwAC0ALAAqACgAJwAmACQAIgAiACEAHgAeAB4AHAAaABkAGQAZABgAGAAX
ABcAFwAXABcAFgAYABgAFwAXABcAFwAXABcAFwAXABcAFwAVABUAFQAVABcAFwAYABgA
GAAYAA==
         </WaveFormData>
      </LeadData>
      <LeadData>
         <LeadByteCountTotal>10000</LeadByteCountTotal>
         <LeadTimeOffset>0</LeadTimeOffset>
         <LeadSampleCountTotal>5000</LeadSampleCountTotal>
         <LeadAmplitudeUnitsPerBit>4.88</LeadAmplitudeUnitsPerBit>
         <LeadAmplitudeUnits>��V</LeadAmplitudeUnits>
         <LeadHighLimit>2147483647</LeadHighLimit>
         <LeadLowLimit>268435456</LeadLowLimit>
         <LeadID>V6</LeadID>
         <LeadOffsetFirstSample>0</LeadOffsetFirstSample>
         <FirstSampleBaseline>0</FirstSampleBaseline>
         <LeadSampleSize>2</LeadSampleSize>
         <LeadOff>FALSE</LeadOff>
         <BaselineSway>FALSE</BaselineSway>
         <ExcessiveACNoise>FALSE</ExcessiveACNoise>
         <MuscleNoise>FALSE</MuscleNoise>
         <LeadDataCRC32>3149461087</LeadDataCRC32>
         <WaveFormData>
9v/2//b/9v/4//j/+P/4//b/9v/2//b/9v/2//b/9v/4//j/+P/4//j/+P/4//j/+P/4
//j/+P/2//b/9v/2//b/9v/2//b/+P/4//j/+P/4//j/+P/4//j/+P/4//j/9v/2//b/
9v/2//b/9v/2//b/9v/2//b/9v/2//b/9v/4//j/+P/4//b/9v/2//b/+P/4//j/+P/4
//j/+P/4//j/+P/4//j/+P/4//j/+P/4//j/+P/4//j/+P/4//j/+P/4//j/+P/6//r/
+v/6//j/9//3//j/+P/4//n/+f/7//v//P/9//3//f/9//3//v/+//7//v/8//3//f/9
//3//v/+//7//v/+//7//v8AAAAAAAAAAP7//v//////AAABAAIAAwACAAIAAgACAAQA
AwACAAEAAgABAP///f/6//r/+f/4//b/9//3//f/9//3//b/9v/2//b/9v/2//b/9v/2
//X/9//3//f/9P/4//r/+v/8/wEABgAPABkAKQA+AFoAdwCSAKIApgCfAJAAggBvAFcA
OAAZAAAA8//x/+//6f/g/9j/0f/T/9b/2f/f/+X/6f/v//D/7//w//P/9f/0//X/9v/2
//f/9//3//j/9v/3//f/9//3//f/9//3//n/+v/6//r/+v/6//v/+//7//v/+//7//r/
+v/6//r/+v/7//v/+//7//3//f/9//3//v/+//7/AAABAAEAAQAAAAEAAQACAAEAAgAC
AAMABQAHAAgACAAHAAgACQAKAAoADAANAA8ADgAPABEAEgATABUAFgAXABgAGQAbABwA
HgAfAB8AHwAfACAAIAAgACAAIAAgACEAIwAiACIAIgAiACIAIQAgACAAHwAdABsAHQAc
ABoAGAAWABMAEQAPABEADwANAAsACQAIAAcABwAFAAQABAADAAIAAQABAAEAAQABAAEA
AQD//////v/+//7//v/+//7/AAD////////9//3//f/9//z//P/8//z//P/8//z//P/8
//7//f/9//7//v/+//////8BAAEAAgADAAMAAwADAAMAAgACAAIAAgAEAAUABQAFAAUA
BgAGAAYABAAEAAQABAAGAAYABgAGAAYABgAHAAcABwAHAAcABwAKAAoACgAKAAkABwAF
AAMAAgABAP///f/6//r/+f/4//r/+//7//v/+f/5//j/+P/4//j/+P/4//j/+P/4//f/
+f/7//f/9v/6//z//P/8//3/AAAHABMAIQA0AFAAbwCOAKAApgCjAJYAhgBxAFkAPAAd
AAIA9f/t/+f/5f/i/9r/1f/T/9r/3//l/+n/7f/x//L/8f/0//X/8//0//f/+P/2//f/
9//3//j/+P/5//n/+f/5//n/+f/5//n/+v/6//r/+v/6//v/+//7//v/+//7//z//P/8
//z//v/////////9/////////wEAAgACAAIAAgADAAMAAwAEAAUABQAGAAcACAAIAAkA
CQALAAwADAANAA4ADwAQABAAEgATABUAGAAZABsAHAAdAB8AIAAhACIAIwAlACYAJAAl
ACUAJQAnACgAKAAoACgAKAAoACkAJwAmACYAJgAlACQAIgAgAB4AHQAbABkAGAAWABMA
EAAOAAsACQAHAAkABwAFAAMAAwACAAEAAQD///7//v/9//7//f/9//3/+//7//v/+//8
//3//f/+//z//P/8//z//P/7//v/+//7//v/+//7//v/+//7//v/+//7//v/+//7//v/
+//7//v/+//7//v/+//7//r/+v/7//v/+//7//r/+v/6//r//P/9//3//f/7//v//P/8
//3//f/9//7//f/8//v/+v/6//r/+v/6//z//P/8//z/+//7//v/+//5//n/+f/5//v/
+//7//v/+f/5//n/+f/7//v/+v/6//r/+v/6//r/+P/4//j/+P/6//r/+v/6//r/+v/7
//r/+P/4//j/+P/4//j/+P/4//r/+v/6//r/+P/4//j/+P/4//j/+P/4//j/+P/4//j/
+P/4//j/+P/4//j/+P/4//r/+v/6//r/+P/4//j/+P/4//j/+P/4//j/+P/4//j/+P/4
//j/+P/4//j/+P/4//j/+P/4//j/9v/2//b/9v/2//b/9v/2//j/+P/4//j/+P/4//j/
+P/4//j/+P/4//j/+P/4//j/+P/4//j/+P/4//j/+P/4//b/9v/2//b/+P/4//j/+P/4
//j/+P/4//j/+P/4//j/9f/1//b/9v/2//f/9//3//f/+P/5//n/+//7//v//P/6//r/
+v/6//v/+//7//v//v/+//7//v/+//7//v/+//7//v/+//7//P/9//3//f/+////AAAC
AAIAAgACAAIAAQAAAP///v/7//n/9//2//b/9f/0//T/9f/1//X/9f/3//b/9v/2//T/
9P/0//T/9v/2//X/9f/3//f/9v/4//j/+v/8////BgANABkALQBGAGQAhQCgAK4AqgCh
AJIAfABlAE8ANAAVAPr/6//n/+P/2//S/8z/x//H/8r/z//T/9n/4f/r/+7/7f/s/+v/
7f/u//H/9P/2//b/9f/0//T/9v/3//f/9//1//X/9f/1//f/+P/4//j/9v/2//f/9//3
//f/9//3//r/+v/6//r/+P/5//n/+f/5//v/+//7//v//P/8//z//P/9//3//f8AAAEA
AQACAAEAAgACAAMAAwAFAAYABgAHAAgACQAKAAwADgAPABEAEAARABMAFAATABUAFgAX
ABoAGwAdAB4AHgAfAB8AHwAhACIAIgAiACIAIgAiACMAJQAkACQAJAAkACQAIwAiACIA
IQAfAB0AGwAaABgAFgAUABEADwANAA8ADQALAAkABwAGAAUABQABAAAAAAD//wAA////
/////f/9//3//f/7//v/+v/6//r/+v/6//r/+P/3//f/9//4//n/+v/7//r/+f/4//f/
9//3//f/9//3//b/+P/4//j/+P/6//r/+v/6//j/9//3//j/+f/6//z//f/7//v//P/9
//3//f/9//3/AAAAAAAAAAAAAAEAAQABAAEAAgACAAIAAQAAAP///v/+//7//v/+/wAA
AAABAAEAAQABAAEAAQAAAAAAAAAAAP///f/7//n/9//1//L/7//v//D/8P/w//D/8f/x
//H/8f/x//D/8P/w//D/8P/w/+7/7v/u/+3/7//v/+//8P/w//D/8v/2//f//v8JABUA
KQBIAGwAiQCcAKAAlgCHAHYAYABJAC8ADgDv/+D/2//Z/9P/y//E/8D/v//B/8b/z//Z
/93/3//j/+T/5f/o/+n/6f/s/+3/7v/u/+//7//v//D/7v/v/+//7//v/+//7//v//H/
8v/y//L/8v/y//P/8//z//P/8//z//T/9P/0//T/9P/1//X/9f/3//n/+f/5//n/+v/6
//r/+v/7//v/+//+//////8AAAEAAgACAAMAAQADAAQABAAGAAgACgAMAA4AEAARABMA
FAAVABcAGAAbAB0AHgAfAB4AHwAhACIAIgAjACMAIwAlACYAJgAmACYAJgAmACcAJgAk
ACMAIgAfAB4AHAAaABUAEwAQAA0ACwAKAAgABgAGAAMAAQD///3/+//5//f/9//2//X/
9f/1//T/9P/z//L/8f/x//H/8P/x//L/8//z//P/8v/y//D/8P/w//D/8P/v/+//7//v
/+//7//v/+//7//v/+//7//v/+//7//v/+//7//v//H/8f/x//H/8//z//L/8v/z//P/
8//z//T/9P/0//T/9P/1//X/9f/1//X/9v/2//f/9//3//j/9v/2//b/9v/2//b/9v/2
//b/9v/2//b/9//3//f/9//2//X/9P/z//X/9f/1//X/9f/1//X/9f/1//X/9P/0//T/
9P/0//T/9P/0//T/9P/0//T/9P/0//b/9v/1//b/9P/0//T/9P/0//T/9P/0//T/9P/0
//T/9P/0//T/9P/0//T/9P/0//T/9P/0//T/8v/y//L/8v/y//L/8v/y//T/9P/0//T/
9P/0//T/9P/0//T/9P/0//T/9P/0//T/9P/0//T/9P/0//T/9P/0//T/9P/0//T/9P/0
//T/9P/0//T/9P/0//T/9P/0//T/9P/0//T/9P/0//T/9P/0//T/9P/0//T/9P/0//T/
9P/0//T/9P/0//T/9P/0//T/9P/0//T/9P/0//T/9P/0//T/9P/0//T/9P/0//T/9P/z
//P/9P/0//T/9f/1//X/9f/2//f/9//3//f/9//4//j/+P/4//j/+//7//v/+//8//z/
/P/8//r/+v/6//r/+v/6//r/+v/6//v/+//7//3//f/9//7//v/+//7//v////7//f/8
//3/+//5//j/9//1//P/8v/z//P/8//z//X/9P/0//T/8v/y//L/8v/y//L/8f/x//P/
8f/y//T/9v/0//b//f8EAAsAFQAnAEAAXgB7AJIAoACkAJkAjAB8AGUASQAsABEA+v/v
/+3/6//l/9z/1P/R/8//0P/V/9n/3//l/+v/7P/t/+7/7//v//D/8//0//D/8f/x//H/
8v/0//X/9f/1//P/8//z//P/9f/2//b/9v/0//T/9f/1//f/9//3//f/9v/2//b/9v/4
//n/+f/5//f/+f/5//n/+f/6//r/+v/8//3//f/9//z//f/9//7//f/+//7///8BAAMA
BAAEAAUABgAHAAgABgAIAAkACwAMAA0ADwAQAA8AEQASABMAFgAXABkAGgAcAB0AHQAd
AB0AHgAeAB4AIAAgACAAIQAhACAAIAAgACAAIAAfAB4AHQAdABwAGwAZABgAFgAUABQA
EQAPAA0ADQALAAkABwAJAAgABwAHAAMAAgACAAEAAgABAAEAAQD////////////////+
//7//P/8//z//P/+//3//f/9//3//f/9//3//f/9//3//f/7//v/+//7//3//f//////
/v/+//7//v/+//7//v/+//7//v/9//3//v8AAAAAAQABAP////8AAAEAAgADAAQABQAE
AAQABAAEAAYABwAHAAcABQAGAAYABgAGAAYABgAGAAQABAAEAAQABQAGAAgACQAHAAcA
BwAHAAYABgAGAAYABgAFAAQAAwAAAP///f/7//r/+v/5//j/+P/5//n/+f/5//n/+P/4
//j/+P/4//j/+P/4//j/9//3//f/9f/4//r/+v/6//z/AQAGAA0AGQApAD4AXAB9AJQA
pACoAKEAlACCAGsATwAwABUA/v/x/+//7//n/97/2v/X/9f/2v/f/+X/6//t//H/8v/x
//L/8//z//T/9f/2//j/9//3//f/+P/2//f/9//3//n/+f/5//n/+f/6//r/+v/6//r/
+//7//n/+f/5//n/+P/4//j/+P/2//f/9//3//n/+//7//v/+//8//z//P/+////////
///////+//7/AQACAAIAAwADAAUABgAGAAcACAAJAAoACgAMAA0ADwASABMAFQAWABcA
GQAaABsAGgAbAB0AHgAgACEAIQAhACEAIgAiACIAIgAiACIAIwAjACIAIgAiACEAIAAe
ABwAGgAZABcAFQAUABIADwAMAAoABwAFAAMABQADAAEA//////7//f/9//3//P/8//v/
+v/5//n/+f/5//n/+f/5//n/+f/4//j/+P/4//j/+P/6//n/+f/5//f/9//3//f/9//3
//f/9//3//f/9//3//n/+f/5//n/+P/3//b/9f/3//f/9v/2//n/+f/5//n/+P/4//j/
+P/2//f/9//3//n/+f/6//r/+f/5//n/+v/6//r/+v/6//r/+v/6//r/+v/6//r/+v/5
//n/+f/5//n/+f/5//n/+f/5//n/+f/5//n/+f/5//f/9//2//b/9v/2//b/9v/4//j/
+P/4//b/9v/2//b/9v/2//f/9v/2//b/9v/2//b/9v/2//b/9v/2//b/9v/2//b/9v/2
//b/9v/2//b/9v/2//b/9v/2//b/9v/2//b/9v/2//b/9P/0//T/9P/2//b/9v/2//b/
9v/2//b/9v/2//b/9v/2//b/9v/2//b/9v/2//b/9v/2//b/9v/2//b/9v/2//b/9v/2
//b/9v/2//b/9v/2//b/9v/2//b/9v/2//b/9v/2//b/9v/2//b/9v/2//b/9v/2//b/
9P/0//T/9P/2//b/9v/2//b/9v/2//b/9v/2//b/9v/2//b/9v/2//b/9v/2//b/9f/1
//b/9v/0//X/9f/1//P/9P/1//X/9f/1//X/9v/2//b/9v/2//n/+f/5//n/+v/6//r/
+v/7//z//f/+//3//P/7//r/+v/7//v/+//7//v/+//8//7//v/+//7//f/8//v/+v/6
//n/+P/4//b/9f/0//T/8//z//P/8//1//T/9P/0//T/9P/0//T/9P/0//P/8//z//P/
9v/0//T/9v/6////CAAVACMANwBWAHYAkwCmAKoApACbAI4AegBfAEUAJgAJAPj/8f/t
/+f/3//W/9D/y//L/87/0//Z/9//5//p/+r/7f/s/+v/7f/w//H/8v/y//H/8f/x//L/
8P/x//H/8f/z//P/8//z//P/9P/0//T/9P/0//X/9f/z//P/8//z//b/9v/2//b/9v/3
//f/9//1//f/9//3//f/+P/4//j/+P/5//n/+f/6//v/+//8//3//v/+////AQADAAQA
BAAFAAYABwAIAAYACAAJAAsADAANAA8AEAARABMAFAAVABYAFwAZABoAHAAdAB0AHQAd
AB4AHgAeACAAIAAgACEAIQAgACAAIAAgACAAHwAeAB4AHQAbABkAGQAYABYAFAASAA8A
DQALAAkABwAFAAMAAwACAAEAAQD///7//v/9//z/+//7//v/+//7//v/+//5//n/+P/4
//j/+P/4//j/+P/3//f/9//3//f/9//3//f/9//3//f/9f/1//X/9f/3//f/9//3//f/
9//3//f/+f/5//j/+P/5//n/+f/5//j/+P/4//j/+P/3//j/+P/4//j/+P/4//j/+P/4
//r/+f/5//r/+v/6//v/+//7//v//P/9//3//f/9//3//v/+//7//v/+//////////3/
/v/+//7//P/8//z//P/8//z//P/8//3//v8AAAEA///////////+//7//v/+//z/+//6
//n/+P/3//X/8//0//T/8//y//D/8f/x//H/8f/x//D/8P/y//L/8v/y//D/8P/w/+//
8f/v/+//8v/0//T/9P/0//f//v8HABEAIwBAAGIAgQCcAKYAogCXAIgAdABbAEMAKAAH
AO7/5f/j/93/1f/O/8j/w//D/8b/zf/V/9v/4//n/+r/6f/s/+3/6//s/+//8P/w/+//
7//v//D/8P/x//H/8f/x//H/8f/x//P/9P/0//T/9P/0//X/9f/1//X/9f/1//j/+P/4
//j/9v/3//f/9//3//n/+f/5//n/+v/6//r/+v/7//v/+//+//////8AAAEAAgACAAMA
AwAFAAYABgAHAAgACQAKAAwADgAPABEAEgATABUAFgAXABkAGgAbABwAHQAfACAAIgAj
ACMAIwAlACYAJgAmACYAJgAmACcAJQAkACQAJAAjACIAIAAeABsAGQAWABMAEgAQAA0A
CgAIAAUAAwABAP///f/7//n/+f/4//f/9//3//b/9v/1//T/8//z//P/8f/x//H/8f/z
//P/8v/y//D/8P/w//D/7v/t/+3/7f/v/+//7//v/+3/7f/t/+3/7f/t/+3/7f/v/+//
7//v/+//7//v/+//8f/x//D/8P/z//P/8//z//L/8v/y//L/9P/1//X/9f/0//P/8//y
//P/8//z//T/9P/0//T/9P/y//L/8v/y//L/8v/y//L/8//z//P/8//x//H/8f/x//P/
8//z//P/8f/x//H/8f/x//H/8P/w//D/8P/w//D/8P/w//D/8P/w//D/8P/w//D/8P/v
//D/8P/w//D/8P/u/+7/7v/u/+7/7v/u/+7/7v/u/+7/7v/w//D/8P/w//D/8P/w//D/
7v/u/+7/7v/u/+7/7v/u//D/8P/w//D/8P/w//D/8P/u/+7/7v/u//D/8P/w//D/8P/w
//D/8P/w//D/8P/w//D/8P/w//D/7v/u/+7/7v/w//D/8P/w//D/8P/w//D/8P/w//D/
8P/w//D/8P/w//D/8P/w//D/8P/w//D/8P/u/+7/7v/u/+7/7v/u/+7/8P/w//D/8P/w
//D/8P/w//D/8P/w//D/8v/y//L/8v/y//L/8v/y//D/8P/v/+//8v/y//L/8//x//H/
8f/y//H/8f/x//H/8f/y//L/8v/y//L/8//z//X/9f/2//b/9v/2//b/9v/4//j/+P/4
//f/9v/1//X/9//3//f/9//3//j/+P/4//r/+v/5//j/+P/4//j/9//z//L/8v/x/+7/
7v/v/+//7//v/+//7v/w//D/8P/w//D/8P/w//D/7//r/+//8//w//D/8P/0//j//f8C
AA0AGwAvAEoAZgCDAJoAogCcAI8AggBwAFcAPQAgAAMA8P/p/+f/5f/f/9b/zv/L/8v/
zv/T/9n/3f/h/+X/6P/r/+r/6f/t/+7/7//u//D/7//v/+//8P/w//H/8f/x//H/8f/x
//H/8f/y//L/8v/y//L/8//z//P/8//z//P/9P/0//T/9P/0//X/9f/1//P/9f/1//X/
9f/2//b/9v/4//n/+f/5//j/+f/5//r/+//8//z//f/7//3//v/+/wEAAgADAAQABAAG
AAcACQAIAAkACwAMAA0ADwAQABEAEAARABMAFAAWABcAFwAXABkAGgAaABoAGgAaABoA
GwAdABwAHAAcABwAHAAbABoAGgAZABcAFQAXABYAFAASABIADwANAAsACQAHAAUAAwAD
AAIAAQABAP///v/+//3//P/7//v/+//5//n/+f/5//n/+f/4//j/+P/4//j/+P/4//f/
9//3//f/9//3//f/9//3//f/9//3//f/9//3//f/9//3//f/9//3//f/9//3//f/9v/2
//f/+v/4//j/+P/4//r/+v/6//r/+P/3//f/+P/6//r/+//7//3//f/+////////////
//8CAAIAAgACAAAAAQABAAEAAQACAAIAAgAAAAAAAAAAAAAAAAAAAAAAAgACAAMAAwAB
AAEAAQABAAIAAgACAAIAAAD///7//f/6//n/9//1//T/9P/z//L/8//1//b/9//1//X/
9P/0//L/8v/y//L/9P/0//T/8//z//H/8//0//T/9v/2//b/+/8AAAUADwAhADoAVABz
AI4AoACkAJ0AlACEAGsATwA0ABUA/P/x/+3/6//p/+L/2P/T/9P/0v/X/+H/5f/n/+n/
7P/t/+7/8f/v//D/8f/y//L/8//z//P/9P/0//X/9f/1//P/8//z//P/8//0//T/9P/0
//T/9f/1//X/9f/1//X/9v/2//b/9v/2//f/9//3//n/+//7//v/+//8//z//P/6//v/
+//7//7//////wAAAQACAAIAAwADAAUABgAGAAcACAAJAAoACgAMAA0ADwAQABEAEwAU
ABUAFwAYABkAGgAbAB0AHgAgACEAIQAhACMAJAAkACQAJAAkACQAJQAlACQAJAAkACIA
IgAhACAAHAAbABkAFwAVABQAEgAQABAADQALAAkABwAFAAMAAQD///7//f/9//3//P/8
//v//P/7//v/+//5//n/+f/5//v/+//6//r/+v/6//r/+v/6//n/+f/5//n/+f/5//n/
+f/5//n/+f/5//n/+f/5//f/9//3//f/+P/5//r/+//5//n/+P/4//v/+//7//v/+v/6
//r/+v/6//v/+//7//v/+//8//z/+//7//v//P/8//z//P/8//z//P/8//z//P/8//z/
/P/9//3//f/9//v/+//7//v/+//7//v/+//7//v/+//7//n/+f/4//j/+v/6//r/+v/6
//r/+v/6//r/+v/6//r//v/8//n/+P/5//r/+//8//r/+v/6//r/+v/6//r/+v/6//r/
+v/6//r/+v/6//r/+v/6//r/+v/6//r/+v/6//r/+v/6//r//P/8//z//P/6//r/+v/6
//z//P/8//z/+v/6//r/+v/6//r/+v/6//z//P/8//z//P/8//z//P/6//r/+v/6//z/
/P/8//z/+v/6//r/+v/6//r/+v/6//r/+v/6//r//P/8//z//P/6//r/+v/6//r/+v/6
//r/+v/6//r/+v/8//z//P/8//z//P/8//z//P/8//z//P/8//z//P/8//z//P/8//z/
/P/8//z//P/8//z/+//7//z//P/8//3//P/7//r/+v/9//3//f/9//r/+v/5//j/+v/6
//v/+//5//n/+v/6//z//P/8//z//f/+////AAD///7//f/9//3//f/9//3//f/+//7/
/v8AAAAA///+//7//v/+//3/+//6//r/+f/2//b/9//3//f/9//3//b/9v/2//b/9v/2
//b/9v/2//X/9f/z//X/9v/2//b/+P/6////BgANABkAKwBEAGIAgQCaAKoAqgChAJYA
hgBvAFUAOAAZAAIA9f/x/+//5//g/9j/1f/T/9T/2f/f/+H/5//t//D/7f/u//H/8f/0
//X/9P/0//X/9f/1//b/9v/3//f/9//3//f/9//3//X/9v/2//b/+P/4//n/+f/5//n/
+f/5//r/+v/6//r/+v/7//v/+//5//v/+//7//v//P/8//z//P/9//3//f/+//////8A
AAEAAgACAAMAAwAFAAYABgAHAAgACQAKAAgACgALAA0ADAANAA8AEAAPABEAEgATABYA
FwAZABoAHAAdAB0AHQAdAB4AHgAeACAAIAAgACEAIQAgACAAIAAiACIAIQAgAB8AHwAe
AB0AGwAaABgAFgAVABMAEgARABEADwANAAsACQAIAAcABwAFAAQABAADAAAA////////
/////////////////v/+//z//P/8//z//v/9//3//f/9//3//f/9//3//f/9//3//f/9
//3//f/9//3//f/9//3//f/9//3///////7//v////////////7//v/+//7/AAD/////
///+/wAAAAAAAAAA/v/+//7//v8AAP////8AAAAAAAABAAEAAwADAAQABQAHAAcABwAH
AAcABgAFAAQABgAHAAcABwAFAAYABgAGAAYABgAGAAYABAAEAAQABAAGAAYABwAHAAcA
BwAHAAcACAAIAAgACAAHAAUAAwABAP7//f/7//n/+v/6//n/+P/5//v//P/9//z/+//5
//j/+v/6//r/+v/4//j/+P/3//n/+f/9//7//P/8//z//v8BAAgAEwAfADEATABuAI8A
pgCyALAApQCWAIIAaQBRADQAFQD8//P/7f/p/+P/3v/W/9H/0f/U/9n/4f/p//H/8//y
//H/8v/1//f/9v/3//j/+v/5//n/+f/6//r/+//7//v//P/9//7////9//7//v/+//7/
/v//////AQABAAEAAQACAAIAAgACAAIAAwADAAMAAwAFAAUABQAFAAYABgAGAAgACQAJ
AAkACgALAAsADAALAAwADAANAA8AEQASABIAFQAWABcAGAAYABoAGwAdAB4AHwAhACIA
IwAlACYAJwApACsALgAwAC4ALwAvAC8AMQAyADIAMgAyADIAMgAzADEAMAAwADAALgAu
AC0ALAAoACcAJQAjACIAIAAdABoAFgATABEADwARAA8ADQALAAsACgAJAAkABwAGAAYA
BQAEAAMAAwADAAEAAQABAAEAAQABAAAAAAAAAAAAAAAAAAAA///////////////////9
//3//f/9////////////AQABAAEAAQD//////////wAAAQABAAIAAwADAAMAAwACAAIA
AgACAAIAAwADAAMABQAFAAYABgAFAAUABQAGAAQABAAEAAQABAAEAAQABAAEAAQABAAE
AAQAAwACAAEAAwADAAMAAwADAAMAAwADAAUABQAFAAUABQAFAAQABAAEAAQABAAEAAQA
BAAEAAQABAAEAAQABAAEAAQAAwACAAIAAgACAAIABAAEAAQABAACAAIAAgACAAIAAgAC
AAIAAgACAAIAAgACAAIAAgACAAIAAgACAAIAAgACAAIAAgAEAAQABAAEAAIAAgACAAIA
AgACAAIAAgACAAIAAgACAAIAAgACAAIABAAEAAQABAACAAIAAgACAAQABAAEAAQAAwAC
AAEAAAACAAIAAgACAAIAAgACAAIAAgACAAIAAgACAAIAAgACAAIAAgACAAIAAgACAAIA
AgACAAIAAgACAAIAAgACAAIABAAEAAQABAACAAIAAgACAAQABAAEAAQABAAEAAQABAAD
AAMABAAEAAQABQAFAAUABAAEAAQAAwADAAMAAwAEAAQABAAEAAQABwAHAAcABwAIAAgA
CAAIAAkACgALAAwACgAKAAoACgAIAAkACQAJAAsACwALAAwADAAMAAwADAAOAA4ADgAO
AA8ADQALAAoACQAHAAUABAAFAAUABQAFAAUABAAEAAQAAgACAAIAAgAEAAQAAwADAAMA
BQAEAAQACAAKAAoAEQAYACEAKwA9AFYAdgCVAKwAtgCyAKcAlgCAAGsAVwA4ABUA/v/1
//H/7f/r/+T/2v/X/9f/2v/d/+P/7f/1//v//P/9//7/AQABAAIAAwAEAAYABwAHAAcA
CAAGAAcABwAHAAkACQAJAAkACQAKAAoACgAKAAoACwALAAsACwALAAsADAAMAAwADAAM
AA0ADQANAA0ADwAPAA8ADwAQABAAEAAQABEAEQARABIAEwATABQAFwAYABgAGQAXABkA
GgAaAB0AHgAfACAAIAAiACMAJQAkACUAJwAoACkAKwAsAC0AMAAxADMANAA0ADUANQA1
ADcAOAA4ADgAOgA6ADoAOwA7ADoAOgA6ADwAPAA7ADoAOQA5ADgANwA2ADQAMQAuAC4A
KwApACcAKQAnACUAIwAhACAAHwAfAB8AHgAeAB0AGgAZABkAGQAZABkAGQAZABcAFwAW
ABYAGAAYABgAGAAYABcAFwAXABcAFwAXABcAFwAXABcAFwAXABcAFwAXABkAGQAZABkA
GQAXAA==
         </WaveFormData>
      </LeadData>
   </Waveform>
</RestingECG>
