# Supplementary material for: Detection of Left Atrial Enlargement Using a Convolutional Neural Network-Enabled Electrocardiogram
Source: Front Cardiovasc Med. 2020 Dec 17;7:609976. doi: 10.3389/fcvm.2020.609976 (PMC7773668; doi:10.3389/fcvm.2020.609976)
Supplement: Supplementary file 2 [file Data_Sheet_2.ZIP › normal1/1802010219_8203_0000001Z.XML]

<?xml version="1.0" encoding="Windows-1252"?>
<!DOCTYPE RestingECG SYSTEM "restecg.dtd">
<RestingECG>
   <PatientDemographics>
      <PatientID>1802010219</PatientID>
      <PatientAge>81</PatientAge>
      <AgeUnits>Years</AgeUnits>
      <Gender>Female</Gender>
      <PatientLastName>liucuirong</PatientLastName>
   </PatientDemographics>
   <TestDemographics>
      <DataType>Resting</DataType>
      <Site>1</Site>
      <AcquisitionDevice>MAC55</AcquisitionDevice>
      <Status>Unconfirmed</Status>
      <Priority>Normal</Priority>
      <AcquisitionTime>10:06:08</AcquisitionTime>
      <AcquisitionDate>07-11-2015</AcquisitionDate>
      <CartNumber>1</CartNumber>
      <AcquisitionSoftwareVersion>009C</AcquisitionSoftwareVersion>
      <XMLSourceVersion>MAC5000 v1.0</XMLSourceVersion>
   </TestDemographics>
   <RestingECGMeasurements>
      <VentricularRate>82</VentricularRate>
      <AtrialRate>82</AtrialRate>
      <PRInterval>172</PRInterval>
      <QRSDuration>90</QRSDuration>
      <QTInterval>410</QTInterval>
      <QTCorrected>479</QTCorrected>
      <PAxis>51</PAxis>
      <RAxis>17</RAxis>
      <TAxis>53</TAxis>
      <QRSCount>13</QRSCount>
      <QOnset>217</QOnset>
      <QOffset>262</QOffset>
      <POnset>131</POnset>
      <POffset>191</POffset>
      <TOffset>422</TOffset>
      <ECGSampleBase>500</ECGSampleBase>
      <ECGSampleExponent>0</ECGSampleExponent>
   </RestingECGMeasurements>
   <Diagnosis>
      <Modality>Resting</Modality>
         <StatementCount>2</StatementCount>
         <LabelText>12SL ��ϳ���</LabelText>
      <DiagnosisStatement>
         <StmtFlag>ENDSLINE</StmtFlag>
         <StmtText>�������</StmtText>
      </DiagnosisStatement>
      <DiagnosisStatement>
         <StmtFlag>ENDSLINE</StmtFlag>
         <StmtText>���� ECG</StmtText>
      </DiagnosisStatement>
   </Diagnosis>
   <Waveform>
      <WaveformType>Rhythm</WaveformType>
      <WaveformStartTime>0</WaveformStartTime>
      <NumberofLeads>8</NumberofLeads>
      <SampleType>CONTINUOUS_SAMPLES</SampleType>
      <SampleBase>500</SampleBase>
      <SampleExponent>0</SampleExponent>
      <HighPassFilter>16</HighPassFilter>
      <LowPassFilter>150</LowPassFilter>
      <ACFilter>NONE</ACFilter>
      <LeadData>
         <LeadByteCountTotal>10000</LeadByteCountTotal>
         <LeadTimeOffset>0</LeadTimeOffset>
         <LeadSampleCountTotal>5000</LeadSampleCountTotal>
         <LeadAmplitudeUnitsPerBit>4.88</LeadAmplitudeUnitsPerBit>
         <LeadAmplitudeUnits>��V</LeadAmplitudeUnits>
         <LeadHighLimit>2147483647</LeadHighLimit>
         <LeadLowLimit>268435456</LeadLowLimit>
         <LeadID>I</LeadID>
         <LeadOffsetFirstSample>0</LeadOffsetFirstSample>
         <FirstSampleBaseline>0</FirstSampleBaseline>
         <LeadSampleSize>2</LeadSampleSize>
         <LeadOff>FALSE</LeadOff>
         <BaselineSway>FALSE</BaselineSway>
         <ExcessiveACNoise>FALSE</ExcessiveACNoise>
         <MuscleNoise>FALSE</MuscleNoise>
         <LeadDataCRC32>3466904715</LeadDataCRC32>
         <WaveFormData>
/P/8//z//P8CAAgADgAUACYANgBGAFYAaAB4AIgAmACVAJQAkwCSAHoAYgBKADIAJwAc
ABEABgADAAAA/f/6//r/+v/6//r/9//2//X/9P/0//T/9P/0//T/9P/0//T/9P/0//T/
9P/2//b/9v/2//b/9v/2//b/9P/0//T/9P/0//T/9P/0//T/9P/0//T/9P/0//T/9P/2
//b/9v/2//T/9P/0//T/9f/2//f/+P/1//T/8//y//X/9v/3//j/+P/4//j/+P/4//j/
+P/4//r/+v/6//r/+v/6//r/+v/6//r/+v/6//v//P/9//7///8AAAEAAgAEAAQABAAE
AAYABgAGAAYACQAKAAsADAAOAA4ADgAOABAAEAAQABAAEgASABIAEgASABIAEgASABQA
FAAUABQAEwASABEAEAAPAA4ADQAMAAsACgAJAAgABQAEAAMAAgABAAAA///+//3//P/7
//r//P/8//z//P/6//r/+v/6//n/+P/3//b/+P/4//j/+P/2//b/9v/2//b/9v/2//b/
9v/2//b/9v/2//b/9v/2//T/9P/0//T/9f/2//f/+P/2//b/9v/2//T/9P/0//T/8v/y
//L/8v/0//T/9P/0//T/9P/0//T/8v/y//L/8v/0//T/9P/0//L/8v/y//L/9P/0//T/
9P/2//b/9v/2//b/9v/3//f/+f/3//f/+P/4//j/+P/4//r//P/9//7//////wAAAAD9
//3/AAABAAMAAwADAAEABgAHAAcABwAEAAIAAQABAAAA///+//3/+v/4//f/9//2//X/
9P/z//L/8f/x//H/8//z//P/8v/y//L/8v/x//H/8f/x//D/8P/x//H/8f/x//H/8f/x
//H/8f/x//H/8f/v//D/8P/w/+7/8P/y//P/9f/4//j/+v8AAAcAEQAhADMAQABVAHAA
gwCSAKAAqgCsAKYAmACBAGIAQAApAB0AEgALAAUAAgD///3//v/8//j/+P/4//b/9f/1
//T/8//z//P/8//z//P/8//y//L/9P/0//T/9P/y//L/8v/z//X/9P/0//T/9P/1//X/
9f/z//P/8//z//X/9f/1//X/9P/0//X/9v/2//b/9v/2//b/9v/2//f/9//3//b/9v/3
//j/+P/2//b/9//4//j/+P/5//n/+f/5//n/+v/6//r/+//7//z//P/8//z//P/9//3/
//////////8AAAEAAQADAAMABAAFAAYABwAHAAgACQAKAAsADAANAA4ADwAQABEAEQAR
ABQAFAAVABYAFAAVABUAFgAWABcAFwAZABkAGQAYABgAFgAUABMAEwASABEAEAANAAwA
DAALAAkACQAJAAcABwACAAIAAgABAAAAAAAAAP///v/9//3//f/+//3//f/+//7//f/9
//3//f/9//3//f/9//z//P/9/////////////f/8//z//P/8//z//P/8//z//P/8//z/
/P/8//r/+P/9//3//f/8//r/+//7//v/+//7//v/+//5//n/+f/6//r/+v/6//r/+v/6
//r/+v/7//v/+//7//v/+//7//v/+//8//z//P/+//3//f/+//r//P/8//z//P/8//7/
/////////f/9//7/AAAAAAAAAAAAAAAAAQACAAMABQAGAAYABQAFAAgACQAJAAsACwAJ
AAwACwALAAsACgAIAAcABwAGAAcABgAFAAIAAAD//////v/7//r/+f/4//f/9//3//f/
9//3//b/9v/2//b/9f/1//X/9f/0//T/9//3//f/9//3//f/9//3//f/9//3//f/9//4
//r/+P/4//j/+P/5//3/AgAAAAIACgAPABcAJwA5AEgAWwB2AJEApACwALQAugC8AK4A
lwB6AFIANQAnABwAEwANAAwADQAJAAYABgACAAAAAgAAAP3//f/+//3/+//7//v/+//7
//v/+v/6//r/+v/6//r/+v/6//r/+//7//r/+v/6//r/+//7//v/+//7//v/+//7//v/
+//7//r/+v/7//z/+//6//n/+P/6//r/+v/7//v/+//6//r//f/+//7//P/8//3//v/+
//z//f/9//3//f/9//7//v/+//////8AAAAAAAAAAAAAAQABAAMAAwAFAAUABgAHAAUA
BwAHAAgACQAKAAsACwAMAA0ADgAPABAAEQASABMAEgATABMAEwAUABQAFQAWABgAGQAZ
ABoAGAAZABkAGwAZABkAGAAYABoAGAAXABcAFgAVABQAEQAOAA4ADQALAAsACwAJAAkA
BAAEAAQAAwACAAIAAgABAAAA/////////v/9//3//v8AAP////////3//f/9//3//f/8
//z//f////////////3//P/8//z//v/+//7//v/8//z//P/8//z//P/6//j/+//7//v/
+v/4//n/+f/5//v/+//7//v/+f/5//n/+v/6//r/+v/6//r/+v/6//r/+f/5//n/+f/5
//n/+f/5//v//P/8//z/+v/5//n/+v/8//v/+f/6//z//P/8//z/+v/7//v/+//7//v/
/P/+//7//v/+//7///////////8BAAIAAgABAAEABAAFAAUABQAFAAMABgAHAAcABwAG
AAYABQAFAAQAAQAAAP///P/4//f/9//2//f/9v/1//T/8//z//P/8//x//H/8P/w//D/
8P/v/+//8f/x//D/8P/w/+//7v/t/+//7//v/+//7//v/+//7//t/+7/7v/u/+7/7v/u
/+3/7//w//L/9P/2//v/AwAPAB8ALgA9AFQAcQCKAJoAqgC4ALoAtACrAJgAcgBHACsA
HgARAAkACgAHAP//+v/6//j/9v/0//T/8//x//L/8f/v/+//7//v/+//7//u/+7/7v/u
/+7/7v/u/+7/7v/v/+//7v/u/+7/8P/x//H/8f/v/+//7//v/+//7//v/+//7v/u/+//
8P/y//L/8v/y//D/8P/w//H/8//z//L/8v/x//L/8v/w//L/8//0//T/9P/1//X/9f/3
//f/+P/4//f/9//2//b/+P/4//j/+P/3//f/+f/5//v/+//8//3//f//////AAD//wAA
AQABAAQABQAGAAcABgAHAAgACQAMAA0ADQANAA4ADgAPABAAEAARABEAEgASABMAEwAV
ABUAFQAUABQAFAASABEAEQAOAA0ADAAJAAkACgAKAAkABQAFAAMAAwAAAAAAAAD///z/
/P/8//v//P/7//v/+//4//f/9//4//j/9//3//f/9//3//f/9//3//b/9v/3//f/9//3
//f/+f/4//j/+P/3//b/9f/0//X/9v/3//j/+P/4//b/9P/1//X/9f/0//T/9f/1//X/
9//3//f/9//z//P/8//0//T/9P/0//T/9v/2//b/9v/1//X/9f/1//P/8//z//P/8//0
//T/9P/2//X/9f/2//T/8//z//P/9f/1//X/9f/4//j/+P/4//j/+P/4//r/+//7//v/
+f/5//r//P/6//r/+v/6//z//f/+////AQACAAIAAQABAAQABQAFAAUABQADAAYABQAF
AAUABAAEAAMAAwACAAEAAAD///z/+v/5//n/+P/1//T/8//y//H/8f/x//H/8//z//L/
8v/w//D/7//v//H/8f/w//D/7//v/+//7//v/+//7//v/+//7//v/+//7//w/+7/7v/w
//D/8P/x//H/8v/0//r/AAABAAcAGQArADoAUQBqAIMAmgCqALYAvAC+ALQAnwCEAFwA
NQAhABgADwAHAAgAAwD9//z//P/4//b/9v/0//P/8//y//P/8f/x//H/8f/v/+//7v/u
//D/8P/w//D/7v/u/+7/7//x//D/8P/w/+7/7//v/+//7//v/+//7//x//H/8f/x/+7/
7v/v//D/8v/y//L/8v/w//D/8P/x//H/8f/w//D/8//0//T/8v/y//P/9P/0//T/9f/1
//X/8//z//T/9P/2//f/9//4//j/+P/4//j/+f/5//v/+//7//v//P/9//3//////wAA
AAAAAAAA//8CAAMABAAFAAYABwAIAAkACgALAAsACwAKAAoACwAMAA4ADwAPABAAEAAR
ABEAEwARABEAEAAQABAADgANAA0ADAALAAoABwAGAAYABQADAAEAAQD//////v/+//7/
/f/6//r/+v/5//j/9//3//f/9v/1//X/9v/2//X/9f/1//X/9f/1//X/9f/0//T/9f/z
//P/8//z//P/8v/y//L/9P/0//T/9P/y//L/8v/y//T/9P/y//D/8//z//P/8v/y//P/
8//z//H/8f/x//H/8f/x//H/8v/0//T/9P/0//L/8v/y//L/8//z//P/8//1//X/9f/1
//P/9P/0//T/9v/1//X/9v/0//P/+f/5//T/9v/2//b/9v/4//n/+f/5//X/9f/2//j/
+v/6//r/+v/6//v//P/9//3//v/+//3///8CAAMAAwADAAMAAQAEAAMAAwADAAIA/v/9
//3//P/9//z/+//4//b/9f/1//T/9f/0//P/8v/x//H/8f/x//D/7//t/+z/7f/u/+7/
7//v/+//7v/u/+//7//v/+//7f/t/+3/7f/v/+//7//v/+3/7P/s//D/8P/s/+r/7f/t
//L/9v/2//r/AQAFABEAIwA2AEkAYgB7AIwAmgCiAKYApgCcAIkAbgBIACUAEwAKAAUA
AwD+//n/9f/0//b/9v/2//T/8v/x//H/8v/x//D/7//u/+3/7f/t/+z/7P/u/+7/7v/u
/+z/7P/s/+3/7f/s/+z/7P/u/+//7//v/+//7//v/+//7//v/+//7//u/+7/7//w//D/
8P/w//D/7v/u/+7/7//x//H/8P/w/+//8P/w/+7/8P/x//L/8v/y//P/8//z//P/8//0
//T/9P/1//X/9v/2//b/9v/2//X/9f/3//f/9//3//j/+f/5//v/+//8////AAABAAEA
AAABAAIAAwACAAMABAAFAAYABwAHAAcACgAKAAsADAAMAA0ADQAOAAwADQANAA8ADwAP
AA4ADgAMAAoACQAJAAgABwAGAAMAAgACAAEA///7//v/+f/5//f/+P/5//n/9v/2//b/
9f/0//P/8//z//L/8f/x//L/8v/x//H/8f/x//H/8f/x//H/8P/w//H/7//v/+//7//x
//D/8P/w/+//7v/t/+z/7v/u/+7/7v/w//D/7v/s/+//7//v/+7/7v/v/+//7//v/+//
7//v/+//7//v//D/8P/w//D/8P/u/+7/7v/u//H/8f/x//H/8f/x//H/8f/v//D/8P/w
//L/8f/x//L/8v/x//H/8f/1//X/8//1//T/9P/0//T/9P/0//X/9f/1//P/8//0//b/
9P/0//T/9P/2//f/+P/5//v//P/8//v/+//+///////9//3/+//+/wEAAQABAAAA/P/7
//v/+v/7//r/+f/2//L/8f/x//D/8f/w/+//7v/t/+3/7f/t/+3/7f/s/+z/7v/u/+3/
7f/r/+v/6v/q/+v/6//r/+v/6//r/+v/6//t/+3/7f/t/+//7v/q/+r/6v/q/+7/7//v
//D/8v/0//j///8HABUAJwA4AEkAYgB5AIoAmACgAKgAqACYAIUAbgBIACkAGwAQAAUA
AwAAAPv/+f/4//j/9v/0//L/8v/z//H/8v/x/+//7//v/+//7f/t/+z/7P/u/+7/7v/u
/+7/7v/u/+//7//u/+7/7v/w//H/8f/x/+//7//v/+//7//v/+//7//u/+7/7//w//D/
8P/w//D/8P/w//D/8f/x//H/8P/w//H/8v/y//D/8v/z//T/9P/y//P/8//z//P/8//0
//T/9v/3//f/+P/2//b/9v/2//n/+f/7//v/+//7//z//f/7//3//f/+/wEAAgADAAMA
AgADAAQABQAEAAUABgAHAAoACwALAAsADAAMAA0ADgAOAA8ADwAQABAAEQARABMAEwAT
ABIAEgAQAA4ADQANAA4ADQAMAAkABgAGAAUAAwADAAMAAQABAPz//P/8//v/+v/6//r/
+f/4//f/9//3//T/8//z//T/9f/1//b/9//1//X/9f/1//P/8v/y//P/9f/1//X/9f/1
//T/9P/0//T/9P/0//T/9P/0//T/9P/0//T/8v/w//H/8f/x//D/8P/x//H/8f/z//P/
8//z//H/8f/x//L/8v/y//L/8v/w//D/8P/w//P/8//z//P/8//z//P/8//z//T/9P/0
//T/8//z//T/8v/x//H/8f/z//P/8//z//L/8v/y//L/8f/z//P/9P/2//j/+P/4//j/
9//3//b/9f/1//X/9v/4//j/+P/4//j/+P/5//r/+//9//7//v/9//3/AAABAAEAAQAB
AP//AgADAAMAAwACAAAA//////7/+//6//n/9v/2//X/9f/0//P/8v/x//D/7//v/+//
7//t/+3/7P/s/+z/7P/r/+v/7f/t/+z/7P/t/+3/7f/t/+3/7f/t/+3/7f/t/+3/7f/r
/+z/7P/q/+7/8P/s/+v/7//y//D/9P/6/wEACQAVACcAOABPAGgAgQCUAKQAsAC2ALQA
pgCTAHoAUgAvAB8AGAALAAUAAgD9//v//v/4//L/9P/0//D/7//1//T/7//v/+//7//v
/+//7//u/+7/7v/u/+7/7v/s/+z/7P/t/+3/7P/s/+z/7v/v/+//7//v/+//7//v/+//
7//v/+//8P/w//H/8v/x//D/7//u//D/8P/w//H/8f/x//D/8P/v//D/8P/u/+7/7//w
//D/8v/z//P/8//z//P/9P/0//b/9//3//j/9v/2//b/9v/3//f/+f/5//f/9//4//n/
+//9//3//v///wAAAQABAAEAAQABAAEAAwAFAAcACQAKAAsACwALAAoACgALAAwADgAP
AA8AEAAOAA8ADwARABEAEQAQABAAEAAOAA0ADQAOAA0ADAAJAAYABgAFAAMA//////3/
/f/8//z//P/7//j/+P/4//f/9v/1//X/9f/2//X/9f/2//T/8//z//P/8//z//P/8//z
//L/8v/z//P/8//z//P/8//y//L/8v/0//T/9P/0//L/8v/y//L/8v/y//D/7v/z//P/
8//y//D/8f/x//H/7//v/+//7//u/+//8P/y//H/8P/v/+7/7//w//H/8v/x//H/8f/x
/+//7//v/+//8f/y//L/8v/w/+//7//w//L/8f/x//H/7//v/+//7//v//D/8f/y//H/
8f/x//L/9P/0//L/9P/0//T/9P/0//b/9//3//f/8//z//T/9v/2//b/9v/2//j/+f/6
//v/+//8//z/+//9/wAAAQABAP/////9/wAAAwADAAMAAgAAAP/////+//3//P/7//j/
9v/1//X/9P/x//D/7//u/+3/7f/t/+3/7f/t/+z/7P/u/+7/7f/t/+//7//u/+7/7v/t
/+z/6//t/+3/7f/t/+v/6//r/+v/8f/w/+z/7P/u/+7/7P/v/+//8P/y//j//P///wkA
FwAnADgATQBmAIEAmACqALYAugC6ALIAnwCCAFgAMwAjABgAEQANAAIA/f/7//r/+v/4
//b/9v/4//f/9f/w//H/8f/x//H/8f/x//H/8P/w//L/8v/y//L/8P/w//D/8f/x//D/
8P/w//D/8f/x//H/8f/x//H/8f/z//P/8//z//L/8v/z//T/9P/0//T/9P/0//T/9P/1
//P/8//y//L/9P/2//f/9v/0//X/9v/2//b/9//3//f/9//3//j/+P/4//n/+f/6//r/
+v/6//r/+//7//3//f//////AAABAAAAAQAAAAAAAwAEAAUABQAGAAcACAAJAAoACwAM
AA0ADgAPAA8ADwAQABAAEQASABIAEwATABQAFAAVABUAFwAZABkAGAAYABcAFAASABEA
EwATABMAEQAPAA4ADAAJAAkACQAHAAcAAwACAAEA///8//z//P/7//r/+f/5//n/+v/5
//n/+v/6//n/+f/5//f/9//3//f/+f/4//j/+f/3//f/9//3//n/+P/4//j/9v/2//b/
9v/2//b/9v/2//b/9v/0//L/9//3//f/9v/0//X/9f/1//P/8//z//P/8//z//P/9P/0
//T/9P/0//L/8v/y//L/8//z//P/8//1//X/9f/1//X/9v/2//b/9v/1//X/9v/2//X/
9f/1//X/9f/1//X/9P/0//T/9P/1//X/9f/2//T/9P/2//b/8//z//f/9v/2//b/9v/2
//j/+f/5//n/9//3//j/+v/4//j/+P/4//r/+//8//3//v8AAAEAAQAAAAIAAgABAAMA
AwABAAQABQAFAAUABAAAAP/////+/////v/9//r/9v/1//X/9P/1//T/8//y/+//7//v
/+//7//v/+7/7v/w//D/7//v/+//7//u/+7/7f/t/+3/7f/t/+3/7f/t/+3/7f/t/+3/
7f/s/+r/7P/u/+z/7P/x//H/7v/w//j//P/9/wMAEwAlADYARQBeAH0AlgCoALIAugC8
ALYApwCOAGYAOwAlABoADwAJAAYAAQD9//r/+v/6//b/9P/0//P/8f/u/+v/7f/v//H/
8//x//H/8P/w/+7/7v/u/+7/7v/u/+7/7//v/+7/7v/u//D/8f/x//H/7//v/+//7//x
//H/8f/x/+7/7v/v//D/8P/w//D/8P/u/+7/7v/v//D/8f/x//L/8//0//T/8v/y//P/
9P/0//L/8//z//P/8//z//T/9P/2//f/9//4//b/9v/2//b/9//3//n/+f/5//n/+v/7
//v//f/9//7///8AAAEAAQACAAMABAAFAAYABwAIAAkADAANAA0ADQAOAA4ADwAQABAA
EQARABIAEAARABEAEwAVABUAFAAUABQAEgARABEAEAAPAA4ACwAIAAgABwAFAAUABQAD
AAMAAgACAAIAAQD8//z//P/7//r/+f/5//n/+P/3//f/+P/2//X/9f/1//f/9//3//f/
9f/0//T/9f/1//X/9f/1//X/9P/0//T/9v/2//b/9v/0//T/9P/0//T/9P/y//D/9f/1
//X/9P/y//P/8//z//P/8//z//P/8f/x//H/8v/y//L/8v/y//T/9P/0//T/8//z//P/
8//x//H/8f/x//T/9v/3//j/9//1//T/9P/2//X/9f/1//X/9f/1//X/9P/0//T/9P/z
//P/8//0//L/8v/0//T/8//z//P/9f/1//X/+f/4//f/9v/1//T/9v/3//f/9//1//X/
9v/4//r/+v/6//r//P/9//7////9//7//v/9//3/AAABAAEAAQABAP//AgAFAAUABQAE
AAIAAQABAAAA/f/8//v/+P/4//f/9//2//P/8v/x//D/7//v/+//7//x//H/8P/w/+7/
7v/t/+3/7//v/+7/7v/v/+//7//v/+//7//v/+//7//v/+//7//v/+r/7P/w//D/7v/u
/+3/7f/w//b/+v/+/wEACwAbACsAOABLAGgAhQCYAKQArACyAKwAngCNAHIATAApABUA
DAAHAAUA/v/3//f/+P/4//j/9v/0//T/8//z//T/8//x//H/8f/x/+//7//u/+7/8P/w
//D/8P/w//D/8P/x//H/8P/w//D/7v/v/+//7//w//H/8v/z//L/8f/w/+//8P/w//H/
8v/y//L/8v/y//L/8v/y//P/8//z//L/8v/z//T/9P/y//L/8//0//T/9P/1//X/9f/1
//X/9v/2//b/9//3//j/+v/6//r/+v/5//n/+//7//v/+//8//3//f//////AAADAAQA
BQAFAAUABQAFAAUABwAJAAsADQAMAA0ADQANAA4ADgAPABAAEgATABMAFAASABMAEwAV
ABMAEwASABIAFAASABEAEQAOAA0ADAAJAAoACgAJAAcABwAHAAUABQD///7//f/7//n/
+v/7//v/+P/3//f/9//2//X/9f/2//b/9f/1//X/9f/1//X/9f/1//T/9P/1//T/8//y
//H/9P/0//X/9v/0//T/9P/0//P/8v/x//D/8f/y//H/8P/z//P/8//y//T/9f/1//X/
8//z//P/8//z//P/8//0//b/9v/2//b/9P/0//T/9P/3//f/9//3//X/9f/1//X/9f/2
//b/9v/2//X/9f/2//b/9f/1//X/9f/1//X/9f/2//b/9v/2//P/8//z//T/8v/y//T/
9P/x//X/9//4//b/9v/2//b/9v/3//f/9//1//X/9v/4//b/9v/2//b/+v/7//z//f/9
//7//v/9//3/AAABAAEA//////3/AAADAAMAAwACAP///f/8//r/+v/6//r/+P/2//X/
9f/0//P/8v/x//D/7//v/+//7//t/+3/7P/s/+z/7P/r/+v/6//r/+r/6v/r/+v/6//r
/+3/7f/t/+3/6//r/+v/6//t/+r/6v/q/+r/6v/s/+v/6f/u//L/8v/2//3/BQARAB8A
MABFAF4AdQCKAJgAogCkAKQAnACJAGwASgArABcADAADAP///P/5//f/9P/y//T/9P/y
//L/7//r/+z/7//t/+3/7f/t/+v/6//q/+r/7P/s/+z/7P/s/+z/7P/t/+v/6v/q/+r/
6//t/+7/7//t/+3/7f/t/+3/7f/t/+3/7v/u/+//8P/u/+7/7v/u/+z/7P/s/+3/7//v
/+7/7v/v//D/8P/u/+7/7//w//D/8P/x//H/8f/v/+//8P/w//H/8//0//b/9v/2//b/
9v/1//X/9//3//f/9//4//n/+f/7//v//P/7//z//f/9/wAAAQACAAMABAAFAAYABwAG
AAcABwAHAAgACAAJAAoADAANAA0ADgAMAA0ADQAPAA8ADwAOAA4ADgAMAAsACwAKAAkA
CAAFAAQABAADAAEA//////3//f/4//j/+P/3//b/9v/2//X/9P/z//P/8//y//H/8f/y
//H/7//u/+3/7v/v//D/8f/v/+7/7v/v/+3/7f/t/+3/7//u/+7/7v/u/+7/7v/u/+7/
7v/u/+7/7P/s/+r/6P/r/+v/6//q/+v/7f/u/+//7v/t/+z/6//q/+v/7P/u/+z/7P/s
/+z/7P/s/+z/7P/t/+3/7f/t/+3/7f/t/+3/7//w//D/8P/u/+3/7f/u//D/7//v/+//
7f/t/+3/7f/t/+7/7//w/+3/7f/t/+7/7P/s/+7/7v/v/+//7//x//D/7//w/+//6//v
//D/8P/w//D/8P/w//H/8f/x/+//7//w//L/8v/y//L/8v/0//X/9v/3//n/+v/6//n/
9//6//v/+//7//v/+f/8//////////7/+v/5//n/+P/4//j/+P/2//P/8f/w/+7/6//q
/+n/6P/p/+n/6f/p/+f/5//m/+b/5v/m/+X/5f/o/+n/6f/q/+r/6f/o/+f/5//n/+f/
5//l/+X/5f/l/+X/5v/o/+r/5v/m/+b/5f/p//D/8P/s//L/+/8BAA8AIQAwAEEAWgB1
AIwAnACoAK4ArgCkAI8AdABQADEAHQAOAAUAAwD+//X/8f/y//L/8v/u/+z/7P/r/+v/
6v/r/+n/6f/p/+n/6f/p/+j/6P/m/+b/5v/m/+j/6P/o/+n/6f/o/+j/6P/m/+f/5//n
/+n/6f/p/+n/5//n/+f/5//o/+j/6f/q/+r/6v/q/+r/6P/o/+j/6f/r/+v/6v/q/+n/
6v/q/+j/6v/r/+z/7P/q/+v/6//r/+v/6//s/+z/7P/t/+3/7v/w//D/8P/w//P/8//1
//X/9//3//j/+f/7//3//f/+//3//v//////AQADAAUABwAIAAkACgALAA4ADwAPAA8A
EAAQABEAEgASABMAEwAUABQAFQAVABcAFwAXABYAFgAXABYAFgAXABYAFQAUABEADgAO
AA0ACwALAAsACQAJAAYABgAGAAUAAgACAAIAAQD+//3//f/9//z/+//7//z//P/7//v/
+//7//v/+//7//v/+v/6//v/+//7//v/+//7//r/+v/6//r/+v/6//r/+v/6//r/+v/6
//r/+P/2//n/+f/5//j/+P/5//n/+f/5//n/+f/5//X/9f/1//b/+P/4//j/+P/4//j/
+P/4//f/9//3//f/+f/5//n/+f/3//j/+P/4//j/9//3//j/+v/5//n/+f/7//v/+//7
//r/+v/6//r/+f/5//n/+v/4//j/+v/6//v/+//7//3//P/7//z/+//5//n/+f/5//n/
+v/8//r//P/8//z//P/8//z//f/9//3//f/9//7/AAAAAAAAAAAAAAIAAwAEAAUABQAG
AAYABQADAAYABwAHAAcABwAFAAgACwALAAsACgAIAAcABwAGAAUABAADAAAA/P/7//v/
+v/3//b/9f/0//X/9f/1//X/9f/1//T/9P/0//T/8//z//P/8//y//L/8//z//P/8//x
//H/8f/x//H/8f/x//H/8f/w//D/9P/0//L/8P/z//f/9v/2//z/AgABAAcAGQArADoA
SwBmAIEAmACqALYAvgDAALYApQCKAGQAPQApABwADwAPAA4ABQD///7//P/8//z/9v/0
//X/9//0//f/9f/1//X/9f/z//P/8v/y//T/9P/0//T/8v/y//L/8//z//L/8v/y//D/
8f/x//H/8//z//P/8//z//P/8//z//L/8v/z//T/9P/0//T/9P/0//T/9P/1//X/9f/0
//T/9//4//j/9v/0//X/9v/2//b/9//3//f/9//3//j/+P/2//f/9//4//j/+P/4//j/
+//7//3//f/9//3//v///wEAAwADAAQAAwAEAAUABQAGAAcACAAJAAoACwAMAA0ADgAP
AA8ADwAQABAAEQASABIAEwATABQAFgAXABcAGQAXABcAFgAWABgAFgAVABUAFAATABIA
DwAQABAADwANAAkACQAHAAcABgAGAAYABQABAAAA///9//z/+//7//v/+v/5//n/+v/6
//n/+f/5//v/+//7//v/+f/4//j/+f/3//f/9//3//n/+P/4//j/+P/4//j/+P/4//j/
+P/4//b/9v/0//L/9//3//f/9v/1//X/9P/z//T/9f/2//f/8//z//P/9P/0//T/9P/0
//T/9P/0//T/9f/1//X/9f/1//X/9f/1//f/+P/4//j/9v/1//X/9v/2//X/9f/1//f/
+f/1/w==
         </WaveFormData>
      </LeadData>
      <LeadData>
         <LeadByteCountTotal>10000</LeadByteCountTotal>
         <LeadTimeOffset>0</LeadTimeOffset>
         <LeadSampleCountTotal>5000</LeadSampleCountTotal>
         <LeadAmplitudeUnitsPerBit>4.88</LeadAmplitudeUnitsPerBit>
         <LeadAmplitudeUnits>��V</LeadAmplitudeUnits>
         <LeadHighLimit>2147483647</LeadHighLimit>
         <LeadLowLimit>268435456</LeadLowLimit>
         <LeadID>II</LeadID>
         <LeadOffsetFirstSample>0</LeadOffsetFirstSample>
         <FirstSampleBaseline>0</FirstSampleBaseline>
         <LeadSampleSize>2</LeadSampleSize>
         <LeadOff>FALSE</LeadOff>
         <BaselineSway>FALSE</BaselineSway>
         <ExcessiveACNoise>FALSE</ExcessiveACNoise>
         <MuscleNoise>FALSE</MuscleNoise>
         <LeadDataCRC32>1249669220</LeadDataCRC32>
         <WaveFormData>
4v/i/+L/4v/q//L/+v8CABEAIAAvAD4AUgBkAHYAiAB9AHIAZwBcAEYAMgAeAAoABwAG
AAUABAADAAIAAQAAAP7//P/6//j/9v/0//L/8P/u/+7/7v/u/+z/7P/s/+z/7P/s/+z/
7P/s/+z/7P/s/+z/7P/s/+z/6v/q/+r/6v/s/+z/7P/s/+7/7v/u/+7/7v/u/+7/7v/w
//D/8P/w/+7/7v/u/+7/7v/u/+7/7v/u/+7/7v/u/+7/7v/u/+7/8P/w//D/8P/x//L/
8//0//T/9P/0//T/9v/2//b/9v/3//j/+f/6//v//P/9//7///8AAAEAAgADAAQABQAG
AAkACgALAAwADgAQABIAFAAWABYAFgAWABcAGAAZABoAHQAeAB8AIAAeAB4AHgAeABwA
HAAcABwAGwAaABkAGAAWABQAEgAQAA4ADAAKAAgABQAEAAMAAgD///7//f/8//r/+v/6
//r/9//2//X/9P/y//L/8v/y//D/8P/w//D/8P/w//D/8P/w//D/8P/w/+7/7v/u/+7/
7v/u/+7/7v/w//D/8P/w/+7/7v/u/+7/7v/u/+7/7v/w//D/8P/w//D/8P/w//D/8P/w
//D/8P/y//L/8v/y//L/8v/y//L/8v/y//L/8v/y//L/8v/y//T/9P/0//T/9v/2//b/
9v/3//j/+f/6//v///8AAAEAAwAEAAQABAAEAAMAAwADAAUABgAHAAkACwANAA0ADQAM
AAwADQAOAA4ADgAOAA4ACgAIAAQAAgAAAP///////////f/8//n/9f/0//T/8f/v/+7/
7v/u/+z/6v/q/+n/6f/p/+n/6P/o/+j/6P/o/+f/5//n/+f/6f/p/+n/6P/o/+j/6P/o
/+j/6P/o/+j/6P/n/+b/5f/l/+P/4f/e/97/3v/e/+H/6P/x//n/BAASACAALQA9AFQA
bQCAAI0AjwCBAG4AWwA8ACEAEgAMAAYAAwAHAAwADwAKAAcABgAFAAAA/P/5//j/9v/0
//P/8P/w/+//7v/u/+7/7v/u/+7/7v/t/+3/7f/t/+3/7f/t/+//7//v/+7/7P/t/+3/
7f/v/+//7//v/+//7//w//D/8P/w//D/8P/w//D/8P/w//H/8f/x//H/8f/y//L/8v/y
//L/8//z//X/9f/1//b/9P/0//T/9P/3//f/9//4//b/9//3//j/+v/7//v//f/9//3/
//8AAAAAAQABAAMAAwAFAAYABwAKAAsADAAOAA8AEAARABIAEQASABMAFQAYABkAGgAb
ABwAHQAeAB8AIAAhACEAIQAiACIAIgAiACAAIAAfAB4AHQAdABsAGgAXABQAEwARAA8A
DQAMAAoACAAGAAUAAwABAAAA///+//3//P/6//n/+f/4//f/9v/4//f/9//3//f/9//2
//b/9v/2//X/9f/1//X/9f/1//f/9v/2//b/9//3//f/9//3//f/9//3//j/+P/5//n/
+f/5//n/+f/3//f/9//3//f/9//4//j/+v/6//r/+v/6//v/+//7//v/+//7//z//P/7
//v//P/8//z//P/8//z//P/8//z/+v/6//r/+v/8//z//P/8//z//v8AAAAAAAAAAAUA
BQAFAAUACAAIAAgACAAHAAcABwAJAAoACwANAA8AEQARABEAEAAOAA8AEAAQABIAEgAS
ABAADAAIAAYABAADAAMAAwADAAEAAAD9//v/+P/4//X/8//y//L/8v/y//D/8P/v/+//
7f/t/+z/7P/s/+z/7P/r/+v/6//r/+v/6//r/+r/6v/q/+r/6v/q/+z/7P/s/+z/6//s
/+v/6f/n/+f/5P/i/+L/5P/n/+z/9f/7/wQAEgAgACsAOwBQAGkAfACLAI8AhQB0AF8A
RAAnABYADgAKAAcADQAUABUAEAANAAwADQAIAAIA///8//z/+v/5//j/+P/3//b/9v/0
//T/9P/0//L/8f/x//H/8f/x//H/8f/x//H/8f/w//L/8//z//P/8f/x//H/8f/x//H/
8v/y//D/8P/w//D/8v/y//L/8v/x//H/8f/x//H/8v/y//L/8v/y//P/8//x//H/8f/y
//T/9P/0//T/9f/1//X/9v/2//f/9//4//b/9//3//n/+f/5//v//P/+//////8BAAEA
AwAEAAUABgAHAAgACgALAAwADQAOAA8AEAARABMAEgATABQAFQAWABcAGAAZABoAGwAb
ABsAHAAcABwAHAAcABwAGwAaABkAGQAXABYAEwAQAA8ADQALAAkACAAGAAQAAgABAP//
/f/8//v/+v/5//j/9v/1//X/9P/z//L/8v/x//H/8f/x//H/8P/w//D/8P/v/+//7//v
/+//7//x//D/8P/w/+//7//v/+//8f/x//H/8f/w//D/8f/x//H/8f/x//H/8f/x//H/
8f/x//H/8v/y//L/8v/y//L/8v/z//P/8//z//P/8//0//T/8//z//T/9P/0//T/9P/y
//L/8v/y//L/8v/y//L/8P/w//D/8P/y//T/9P/2//j/+P/4//j/+//7//v/+//+//7/
/v/+/////////wEAAAABAAMABQAJAAkACQAIAAYABwAIAAgACgAKAAoACAAIAAQAAgAA
AP3//f/9//3/+//6//f/9f/z//L/7v/r/+z/7P/s/+z/6v/q/+n/6f/p/+n/6P/o/+j/
6P/o/+f/5//n/+f/5//l/+X/5P/k/+T/5P/k/+T/5P/k/+T/5P/l/+T/4//j/+P/4f/e
/9z/2P/Y/9n/3P/j/+v/8v/6/wYAEQAfAC4AQwBYAGsAewCBAHQAYwBSADkAHAAKAAQA
///9/wAABwAKAAUAAgABAAAA/v/5//b/8v/w/+//7v/s/+v/6v/q/+r/6v/q/+r/6v/p
/+n/6f/n/+f/5//n/+n/6f/p/+j/6P/p/+n/6f/p/+n/6f/p/+n/6f/q/+r/6v/q/+r/
6v/q/+r/6v/q/+v/6//r/+v/6//s/+z/7P/s/+z/7f/t/+3/7f/t/+7/7v/u/+7/7v/x
//H/8f/y//L/8//z//T/8v/z//P/9f/1//X/9//4//j/+f/5//v/+//9//7///8AAAEA
AgAEAAMABAAFAAYACQAKAAsADQAOAA8AEAARABIAEwAUABUAFgAXABcAFwAYABgAGAAY
ABgAGAAXABYAEwATABEAEAARAA4ADQALAAkABwAGAAQAAgAAAP///f/7//r/+f/4//f/
9v/0//P/8//y//H/8P/w/+//7//v/+3/7f/s/+z/7v/u/+3/7f/r/+v/6//r/+v/6v/q
/+r/6//r/+v/6//r/+v/6//r/+z/7P/t/+3/6//r/+v/6//t/+3/7f/t/+3/7f/u/+7/
7P/s/+z/7P/s/+3/7f/t/+3/7f/t/+7/7P/r/+v/7P/s/+z/7P/s/+z/7P/s/+z/7P/s
/+z/7P/s/+z/7P/s/+r/6v/q/+r/7P/t/+3/7f/v//H/8v/0//T/9P/0//n/+f/5//n/
+P/4//j/+P/5//n/+f/7//r/+//9////AQABAAEAAAACAAMABAAEAAQABAAEAAIA/v/6
//j/9v/1//X/9f/1//P/8v/v/+3/7P/s/+n/5//m/+b/5v/m/+T/5P/j/+P/4//j/+L/
4v/i/+L/4v/h/+H/4f/h/+H/4f/h/+D/4P/g/+D/4P/g/+D/4P/g/+D/3//e/93/3f/d
/9v/2v/Y/9j/2P/Z/+D/5//t//T/AgAQABsAJwA6AFEAaAB5AIMAfQBuAFsARAApABYA
DAAEAAEAAQAGAAsACgAFAAQAAwAAAPz/+f/2//b/9v/z//L/8v/x//D/8P/w//D/8P/w
//D/7//v/+//7//v/+//7//v/+//7//u/+7/7//v/+//7//v/+//7//v/+//8P/w/+7/
7v/u/+7/8P/w//D/8P/x//H/8f/x//H/8v/y//L/8v/y//P/8//x//H/8f/y//T/9P/0
//T/9f/1//X/9v/4//n/+f/6//r/+//7//3//f/9////AAACAAMAAwAFAAUABwAIAAkA
CgALAAwADgANAA4ADwAQABMAFAAVABcAGAAZABoAGwAcAB0AHgAfACAAIQAhACEAIgAi
ACIAIgAiACIAIQAgACEAIQAfAB4AGwAYABcAFQATABEAEAAOAAwACgAJAAcABQAEAAMA
AgABAAAA/v/9//3//P/7//r//P/7//v/+//5//n/+P/4//j/+P/3//f/9//3//f/9//3
//b/9v/2//f/9//3//f/9//3//f/9//2//b/9//3//f/9//3//f/9//3//f/9//3//f/
+P/4//j/+P/4//j/+P/5//n/+f/7//v/+//8//r/+f/5//r/+v/6//r/+v/6//r/+v/6
//j/+P/4//j/+P/4//j/+P/4//j//P/+//7/AAAAAAAAAAAFAAUABQAFAAYABgAGAAYA
BwAHAAcACQAIAAkACwANAA0ADQANAAwADgAPABAAEAASABIAEgAQAA0ACAAFAAIAAwAD
AAMAAwABAAAA/f/7//r/+v/3//X/8v/y//L/8v/w//D/7//v/+//7//u/+7/7v/u/+7/
7f/t/+3/7f/t/+3/7f/s/+z/6v/q/+r/6v/s/+z/7P/s/+n/6v/p/+n/5//n/+T/4P/g
/+D/4//o//H/9/8AAAwAGgAnADMARgBdAHYAiQCVAI8AegBlAEoALwAeABQACgD/////
AgADAAIAAQAAAP///v/+//n/9v/2//j/9f/0//T/8//y//L/8v/y//L/8v/w/+//7//v
//H/8f/x//H/8f/x//H/8P/w//H/8f/x//P/8//z//P/8f/x//L/8v/y//L/8v/y//L/
8v/y//L/9f/1//X/9f/z//T/9P/0//T/9P/1//X/9//3//f/+P/4//j/+P/4//v/+//7
//z/+v/7//v//P/+//////8BAAEAAQADAAQAAgADAAMABQAFAAcACAAJAAoACwAMAA4A
DwAQABEAEgATABQAFQAXABgAGQAaABsAHAAdAB4AHwAgACEAIQAhACAAIAAgACAAIAAg
AB8AHgAdAB0AGwAaABcAFAATABEADwANAAwACgAKAAgABwAFAAMAAgABAAAA///+//z/
+//7//r/+f/4//j/9//3//f/9f/1//T/9P/0//T/8//z//X/9f/1//X/8//y//L/8v/z
//P/8//z//P/8//z//P/9P/0//X/9f/1//X/9f/1//X/9f/1//X/9f/1//b/9v/2//b/
9v/2//j/+f/5//n/9//3//f/+P/4//f/9//4//j/+P/4//j/+v/6//r/+v/4//j/+P/4
//j/+P/4//j/9v/2//b/9v/4//n/+f/5//r/+//8//3//v8DAAMAAwADAAQABAAEAAQA
AwADAAMABQAGAAcACQALAA8ADwAPAA4ADgAPABAAEAAQABAAEAAOAAsABgADAAAA////
///////9//z/+f/3//b/9v/z//H/8P/w//D/8P/u/+7/7f/t/+3/7f/s/+z/6v/q/+r/
6f/p/+n/6f/p/+n/6f/o/+j/6v/q/+r/6v/o/+j/6P/o/+n/6P/n/+f/5//j/+L/4P/e
/97/4f/m/+//9f/8/woAGgAnADMASABhAHgAiQCRAIkAeABjAEgAKwAaABAACAABAAMA
CAALAAgABQAEAAMAAAD+//n/9v/0//T/8//y//L/8f/w//D/8P/w//D/8P/w/+//7//v
/+//7//v/+//7//v/+//7v/w//H/8f/x/+//7//v/+//7//v//D/8P/w//D/8P/w//D/
8P/w//D/8f/x//H/8f/x//L/8v/y//L/8v/z//P/8//z//P/9P/0//T/9P/0//f/9//3
//j/+P/5//n/+v/4//n/+f/7//v/+//9//7//v//////AQABAAMABAAFAAYABwAIAAoA
CwAMAA0ADgAPABAAEQATABYAFwAYABkAGAAZABoAGwAcAB0AHQAdAB4AHgAeAB4AHgAe
AB0AHAAZABkAFwAWABUAEgARAA8ADQALAAoACAAGAAQAAwABAP///v/9//z/+//6//j/
9//3//b/9f/0//T/8//z//P/8//z//L/8v/y//L/8f/x//H/8f/x//H/8f/w//D/8P/v
/+//7//v//H/8f/x//H/8P/w//H/8f/x//H/8f/x//H/8f/x//H/8f/x//L/8v/y//L/
8v/y//L/8//z//P/8//z//P/9P/0//P/8//0//T/9P/0//T/9P/0//T/9P/0//T/9P/0
//L/8v/y//L/8v/y//L/8v/y//P/8//z//H/8f/y//L/8//z//P/9f/2//f/+P/5//r/
/f/9//3//f8AAAAAAAAAAP3//f/9////AgADAAUABwAJAAkACQAIAAgACQAKAAoACgAK
AAoACAAEAAAA/v/8//v/+//7//v/+f/4//X/8//y//L/7//t/+7/7v/u/+7/7P/s/+v/
6//r/+v/6v/q/+r/6v/q/+n/6f/p/+n/6f/p/+n/6P/o/+r/6v/q/+r/6P/o/+j/6P/n
/+r/6f/n/+f/5//i/97/3v/g/+P/6P/x//f//v8MABYAIQAvAEQAXQByAIEAhwB/AHAA
XQBEACcAFAAMAAQAAQADAAwADwAKAAcACAAHAAIA/v/7//j/+P/4//f/8v/0//P/8v/y
//D/8P/w//D/8P/v/+//7//x//H/8f/x/+//7//v/+7/8P/x//H/8f/x//H/8f/x//H/
8f/y//L/8v/y//L/8v/y//L/8v/y//P/8//z//P/8f/y//L/8v/0//T/9f/1//X/9f/1
//b/9v/2//b/9v/1//X/9f/2//j/+f/5//r/+v/7//v//f/9//3///8AAP7//////wEA
AwAFAAYABwAGAAcACAAKAA0ADgAPABAAEQASABMAFQAWABcAGAAZABoAGwAcAB0AHgAf
AB8AHwAgACAAIAAgACAAIAAfAB4AHQAdABsAGgAZABYAFQATABEADwAOAAwACgAIAAcA
BQADAAIAAQAAAP///v/8//v/+//6//n/+P/4//f/9//3//f/9//2//b/9v/2//X/9f/1
//X/9f/1//X/9P/0//T/9f/1//X/9f/1//X/9f/1//T/9P/1//X/9f/1//X/9f/3//f/
9//3//X/9f/2//b/+P/4//j/+P/2//f/9//3//f/9//3//j/+P/3//f/+P/4//j/+P/4
//j/+P/4//j/+v/6//r/+v/4//j/+P/4//r/+v/6//r/+P/5//n/+f/3//f/+P/4//n/
+f/5//n//P/8//v//v8AAAAAAAAAAAUABQAFAAUABAAEAAQABAADAAMAAwAFAAgACQAL
AA0ADQANAA0ADAAMAA0ADgAOAA4ADgAOAAwADAAIAAYABAADAAMAAwADAAEAAAD9//v/
+v/6//f/9f/0//T/9P/0//L/8v/x//H/8f/x//D/8P/w//D/8P/v/+//7//v/+//7//v
/+7/7v/u/+7/7v/u//D/8P/w//D/7//u/+v/6//r/+n/5v/k/+L/4v/l/+z/8//5/wAA
DAAYACMALwBCAFsAcAB/AIkAhQB2AGMATAAxABwAEgAMAAkADQASABMAEAANAA4ADQAK
AAgABQAAAPz//P/7//j/+P/3//b/9v/2//b/9v/2//b/9f/1//X/9//3//f/9//1//X/
9f/0//T/9f/1//X/9f/1//X/9f/1//X/9v/2//b/9v/2//b/+P/4//j/+P/5//n/+f/5
//n/+v/6//r/+v/6//v/+//7//v/+//8//r/+v/6//r/+//7//v//P/8//3//f/+//7/
/////wEAAQABAAMABAAEAAUABQAHAAUABwAIAAkADAANAA4AEAAPABAAEQASABUAFgAX
ABkAGAAZABoAGwAcAB0AHgAfACAAIQAhACEAIgAiACIAIgAiACIAIQAgACEAIQAfAB4A
HQAaABkAFwAVABMAEgAQAA4ADAALAAkABQAEAAMAAgABAAAA/v/9//3//P/7//r/+v/5
//n/+f/5//n/+P/4//j/+P/3//f/+f/5//n/+f/3//b/9v/2//n/+f/5//n/9//3//f/
9//2//b/9//3//f/9//3//f/+f/5//n/+f/5//n/+v/6//r/+v/6//r/+P/5//n/+f/5
//n/+f/6//j/9//3//j/+v/6//r/+v/4//j/+P/4//j/+P/4//j/+P/4//j/+P/4//j/
+P/4//b/9//3//f/9//3//j/+P/3//f/9//3//b/9v/3//f/9//5//r/+v/7//z//f/+
/wMAAwADAAMAAgACAAIAAgABAAEAAQADAAQABQAHAAkADQANAA0ADAAKAAsADAAMAAwA
DAAMAAoACgAGAAQAAgD//////////////v/7//n/9v/2//P/8f/y//L/8v/y//L/8v/x
//H/7//v/+7/7v/u/+7/7v/t/+//7//v/+//7f/t/+z/7P/u/+7/7v/u/+z/7P/s/+z/
7f/s/+3/6//p/+v/6v/o/+T/5P/l/+j/7//1//r/CAAUAB8AKwA8AFMAagB7AIkAhwB6
AGkAVAA5ACIAFgAQAAsACwAQABUAFAANAAoACQAKAAgAAwD+//z//P/5//j/+P/3//b/
9v/0//T/9P/0//T/8//z//P/9f/1//X/9f/z//P/8//y//L/8//z//P/8//z//P/8//1
//X/9v/2//T/9P/0//T/9P/0//T/9P/1//X/9f/1//X/9v/2//b/9v/2//f/9//3//f/
9//4//b/9v/2//b/9//3//f/+P/6//v/+//8//r/+//7//3//f/9////AAACAAMAAwAF
AAMABQAGAAcACAAJAAoADAANAA4ADwAQABEAEgATABUAFAAVABYAFwAaABsAHAAdAB4A
HwAfAB8AIAAgACAAIAAgACAAHwAeAB0AHQAbABoAGwAYABcAFQATABEAEAAOAAwACgAJ
AAcABQAEAAMAAgD///7//P/7//v/+v/5//j/+v/5//n/+f/3//f/9v/2//b/9v/1//X/
9//3//f/9//1//T/9P/0//X/9f/1//X/9f/1//X/9f/2//b/9//3//X/9f/1//X/9//3
//f/9//1//X/9v/2//j/+P/4//j/9v/3//f/9//3//f/9//4//j/9//3//j/+P/4//j/
+P/4//j/+P/4//j/+P/4//j/+P/4//j/+P/2//b/9v/2//b/9//3//f/9f/1//b/9v/1
//X/9f/1//T/9P/1//X/8//z//T/9v/1//b/+v/8//z//P/8//z/AQABAAEAAQAAAAAA
AAAAAAEAAQABAAMAAgADAAUABwAJAAkACQAIAAgACQAKAAoACgAKAAoACAAIAAQAAgAA
AP3//f/9//3//f/8//n/9//2//b/8//x//D/8P/w//D/7v/u/+3/7f/t/+3/7P/s/+z/
7P/s/+v/7f/t/+3/7f/r/+v/6v/q/+z/7P/s/+z/7P/s/+z/7P/p/+j/6f/p/+n/5//k
/+L/4v/i/+X/7P/z//n/AAAOABwAJwAzAEgAXwB4AIsAkwCNAHoAZQBMADMAIgAYAAwA
AwADAAYABwAGAAMAAgABAP7//v/9//r/+P/4//f/9P/0//P/8v/y//D/8P/w//D/8v/x
//H/8f/x//H/8f/x//H/8f/x//D/8P/x//H/8f/z//P/8//z//H/8f/y//L/9P/0//T/
9P/0//T/9P/0//P/8//z//P/9f/2//b/9v/2//b/9//3//f/9//3//j/+P/4//j/+P/3
//f/9//4//r/+//7//z//v//////AQD/////AQACAAIAAwADAAUABQAHAAgACQAKAAsA
DAAOAA8AEAARABIAEwAUABUAFwAYABkAGgAbABwAHQAeAB8AIAAhACEAIQAiACIAIgAi
ACIAIgAhACAAHwAfAB0AHAAdABoAGQAXABUAEwASABAADgAMAAsACQAHAAYABQAEAAMA
AgAAAP/////+//3//P/+//3//f/9//v/+//6//r/+P/4//f/9//5//n/+f/5//n/+P/4
//j/+f/5//n/+f/3//f/9//3//j/+P/5//n/+//7//v/+//7//v/+//7//v/+//8//z/
/P/8//z//P/8//3//f/9/////////wAAAAD/////AAAAAAAAAAAAAAAAAAAAAAAAAAAA
AAAAAAAAAAAAAAAAAP7//v/+//7//v/////////9//3//v/+//3//f/9//3//P/8//3/
/f/9////AAAAAAMABAAFAAYACQAJAAkACQAKAAoACgAKAAcABwAHAAkACgALAA0ADwAT
ABMAEwASABAAEQASABIAEgASABIAEAAQAAwACgAIAAUABQAFAAUAAwACAP///f/8//z/
+f/3//b/9v/2//b/9P/0//P/8//z//P/8v/y//L/8v/y//H/8f/x//H/8f/x//H/8P/w
//L/8v/y//L/8P/w//D/8P/x//D/7//v/+//6//o/+T/4v/k/+f/7P/z//v/AgAQAB4A
KQA1AEoAYwB8AI8AmwCVAIYAcQBWADsAJgAcABQACwALAA4AEQAQAAsACgAJAAgABgAD
AAAA/v/+//v/+v/6//n/+P/4//j/+P/4//j/+P/3//f/9//5//n/+f/5//f/9//3//b/
+P/5//n/+f/3//f/9//3//n/+f/6//r/+v/6//r/+v/4//j/+P/4//n/+f/5//n/+f/6
//r/+v/6//r/+//7//v/+//7//z//P/8//z//P/9//3//f/+/wAAAQABAAIAAAABAAEA
AwADAAMABQAGAAYABwAHAAkACQALAAwADQAQABEAEgAUABUAFgAXABgAGQAaABsAHQAe
AB8AIAAhACAAIQAiACMAJgAnACcAJwAoACgAKAAoACgAKAAnACYAJwAnACUAJAAhAB4A
HQAbABkAFwAWABQAEgAQAA8ADQAJAAgABwAGAAUABAACAAEAAwACAAEAAAAAAP//////
//3//f/8//z//P/8//v/+//7//v/+//7//v/+v/6//r/+//7//v/+//7//v/+//7//r/
+v/7//v/+//7//v/+//7//v/+//7//3//f/+//7//P/8//z//P/+//////////3//f/9
//7//v/9//3//v/+//7//v/+//7//v/+//7//v/+//7//v/+//7//v/+//7//v/+//7/
/P/9//3//f/9//3//v/+//3//f/9//3//P/8//3//f/7//v//P/+//7//v/9//z//f//
/wAAAQACAAMABAAHAAcABwAHAAgACAAIAAgABQAFAAUABwAKAAsADQAPABEAEQARABAA
EAARABIAEgASABIAEgAQABAADAAKAAgABwAHAAcABwAHAAYAAwABAAAAAAD9//v/+P/4
//j/+P/2//b/9f/1//X/9f/0//T/9P/0//T/8//z//P/8//z//P/8//y//L/8v/y//L/
8v/w//D/8P/w//H/8v/z//H/7//t/+r/6P/m/+j/6//w//n///8GABIAHgArADcASgBj
AHoAiQCTAI8AgABtAFYAOQAiABgAEgAPAA0AFAAZABgAEwASABEAEAAKAAUAAgAAAAAA
///+//7//f/8//z//P/8//z//P/6//n/+f/5//v/+//7//v/+//7//v/+v/4//n/+f/5
//v/+//7//v/+f/5//r/+v/6//r/+v/6//r/+v/6//r/+//7//v/+//9//7//v/+//z/
/P/9//3/////////AAD+//7//v/+/////////wAAAAABAAEAAgACAAMAAwAFAAMAAwAF
AAYACAAJAAkACwALAA0ADgAPABAAEQASABQAFQAWABcAGAAZABoAGwAdAB4AHwAgACEA
IgAjACQAJQAmACcAJwAnACgAKAAoACgAKgAqACkAKAAnACcAJQAkACMAIAAfAB0AGwAZ
ABgAFgAUABIAEQAPAA0ADAALAAoACQAIAAYABQAFAAQAAwACAAAA//////////////7/
/v8AAAAA///////////////////+//7//v////////////3//f/9//3//v/+////////
/////////////////////f/9//7//v/+//7//v/+//7/////////////////AAAAAP//
//8AAAIAAgACAAIAAgACAAIAAgACAAIAAgACAAAAAAAAAAAAAgACAAIAAgAAAAEAAQAB
AP////8AAAAA//////////8AAAAAAQABAP////8AAAIAAgACAAEAAAD/////AQACAAAA
AQADAAQABAAGAAYABgAGAAoACwAMAA0ADAAMAAwADAAJAAkACQALAAwADQAPABEAFQAV
ABUAFAAUABUAFgAWABYAFgAWABQAFAAQAA4ADAAJAAkACQAJAAkACAAFAAMABAAEAAEA
///8//z//P/8//r/+v/5//n/+f/5//j/+P/6//r/+v/5//n/+f/5//n/+f/5//j/+P/4
//j/+P/4//b/9v/2//b/9//2//X/9f/1//P/8v/u/+z/7P/v//T/+//9/wYAFAAgAC0A
OQBKAGMAegCLAJUAkwCEAHMAXgBDACwAIAAcABcAFQAYAB8AHgAZABgAFwAUABIADQAI
AAYACAAFAAQABAADAAIAAgAAAAAAAAAAAAAA////////AQABAAEAAQABAAEAAQAAAP7/
////////AQABAAEAAQABAAEAAgACAAIAAgACAAIAAgACAAIAAgADAAMAAwADAAEAAgAC
AAIABAAEAAUABQAFAAUABQAGAAYABgAGAAYABwAHAAcACAAGAAcABwAIAAgACQAJAAsA
CwALAA0ADgAOAA8ADwARABEAEwAUABUAFgAXABgAGgAbABwAHQAeAB0AHgAfACEAIgAj
ACQAJQAoACkAKgArACwALQAtAC0AMAAwADAAMAAwADAALwAuAC0ALQArACoAKQAmACUA
IwAjACEAIAAeABwAGgAZABcAFQAUABMAEgAPAA4ADAALAA0ADAALAAoACAAHAAcABwAH
AAcABgAGAAYABgAFAAUABQAFAAUABQAHAAYABgAGAAUABQAFAAUAAwADAAMAAwAEAAQA
BQAFAAUABQAFAAUABQAFAAUABQAFAAUABgAGAAYABgAGAAYABAAFAAUABQAHAAcABwAI
AAoACQAJAAoACAAIAAgACAAIAAgACAAIAAgACAAIAAgACAAIAAgACAAIAAgACAAIAAoA
CwAJAA==
         </WaveFormData>
      </LeadData>
      <LeadData>
         <LeadByteCountTotal>10000</LeadByteCountTotal>
         <LeadTimeOffset>0</LeadTimeOffset>
         <LeadSampleCountTotal>5000</LeadSampleCountTotal>
         <LeadAmplitudeUnitsPerBit>4.88</LeadAmplitudeUnitsPerBit>
         <LeadAmplitudeUnits>��V</LeadAmplitudeUnits>
         <LeadHighLimit>2147483647</LeadHighLimit>
         <LeadLowLimit>268435456</LeadLowLimit>
         <LeadID>V1</LeadID>
         <LeadOffsetFirstSample>0</LeadOffsetFirstSample>
         <FirstSampleBaseline>0</FirstSampleBaseline>
         <LeadSampleSize>2</LeadSampleSize>
         <LeadOff>FALSE</LeadOff>
         <BaselineSway>FALSE</BaselineSway>
         <ExcessiveACNoise>FALSE</ExcessiveACNoise>
         <MuscleNoise>FALSE</MuscleNoise>
         <LeadDataCRC32>2591120563</LeadDataCRC32>
         <WaveFormData>
KgAqACoAKgAsACwALAAsAAkA6P/H/6b/if9u/1P/OP8q/xz/Dv8A/w//Hv8t/zz/U/9o
/33/kv+j/7T/xf/W/93/5P/r//L/9//6//3/AAADAAQABQAGAAcACAAJAAoACgAKAAoA
CgAMAAwADAAMAAwADAAMAAwADAAMAAwADAAKAAoACgAKAAwADAAMAAwADAAMAAwADAAK
AAoACgAKAAoACgAKAAoADAAMAAwADAAOAA4ADgAOAAwADAAMAAwADAAMAAwADAAKAAoA
CgAKAAwADAAMAAwADAAMAAwADAAKAAoACgAKAAoACgAKAAoACAAIAAgACAAGAAYABgAG
AAQABAAEAAQAAwACAAEAAAD///7//f/8//r/+v/6//r/+f/4//f/9v/1//T/8//y//L/
8v/y//L/9P/0//T/9P/1//b/9//4//n/+v/7//z//f/+////AAABAAIAAwAEAAYABgAG
AAYACAAIAAgACAAIAAgACAAIAAgACAAIAAgACAAIAAgACAAGAAYABgAGAAgACAAIAAgA
CAAIAAgACAAGAAYABgAGAAgACAAIAAgACAAIAAgACAAIAAgACAAIAAgACAAIAAgACgAK
AAoACgAIAAgACAAIAAoACgAKAAoACgAKAAoACgAKAAoACgAKAAoACgAKAAoACgAKAAoA
CgAMAAwADAAMAA8AEQAUABYAGQAZABkAGQAYABcAFAASABIAEwATABMAEAAOAAwACwAK
AAgABgAEAAQABAAEAAMAAQD+//3//f/9//7//v8AAAIAAwADAAMAAgACAAQABQAFAAUA
BQAFAAUABgAGAAYABgAGAAYABgAGAAYABwAHAAYABgAGAAYABgAGAAYABgAGAAYABgAG
AAQABAADAAMABAAGAAYABgAHAAgACQAMABEAFgAdACcANQBCAEYANAARAOf/v/+e/4P/
bf9W/zT/Ef/6/vb++v4G/xb/KP86/0//Zf98/5f/r//B/83/1P/d/+b/7P/y//j/+//9
/wAAAgAEAAYABwAHAAgACAAIAAgACAAJAAkACQAKAAoACgAKAAoACwALAAsACgAKAAoA
CgAKAAsACwAKAAgACAAIAAgACgAKAAoACgAKAAoACgAJAAkACgAKAAoACQAJAAkACQAJ
AAkACQAJAAkACQAJAAgACgAKAAoACgAIAAkACQAIAAgACQAJAAgACQAJAAkACQAJAAkA
CQAJAAkACAAIAAgABwAHAAYABQAFAAUAAwADAAIAAgABAAAAAAD///7//f/9//z/+//6
//n/+f/5//f/9v/2//X/9P/0//P/8v/y//L/8v/y//L/9P/0//X/9f/z//X/9v/3//r/
+//8//7//f/+////AAADAAQABQAGAAYABgAGAAYABQAFAAYABgAGAAYABwAHAAcABgAG
AAYABgAGAAYABgAGAAYABgAFAAUABQAFAAUABQAFAAUABQAEAAQABAAEAAQABAAEAAQA
BgAGAAYABgAGAAYABgAGAAYABgAGAAYABwAHAAgACAAIAAgACAAIAAgACAAIAAgACAAI
AAgACAAIAAgACAAIAAoACgAKAAoACQAJAAkACQAJAAoACgAJAAsADAAOAA4ADgAOABEA
EwAUABUAFQAVABUAFQAVABMAEgARABMAEgARAA4ACgAIAAcABwAEAAMAAgACAAIAAgAB
AP///v/9//3//f/+//7/AAAAAAEAAQABAAIAAgAEAAUABQADAAMAAwADAAQABAAEAAQA
BAAEAAQABAAGAAcABwAGAAYABgAGAAYABAAEAAQABAAEAAQABAAEAAQAAwADAAQABAAE
AAYABwAIAAkADAAPABQAGwAlADEAPgBEADgAGQDx/8n/qP+N/3P/Xv9A/xv/AP/2/vr+
BP8W/yr/PP9P/2f/fv+Z/7H/wf/N/9j/3//o/+7/9v/6////AQAEAAYABgAIAAkACQAK
AAoACgAKAAoACwALAAsACgAKAAoACgAKAAsACwALAAwADAAMAAwADAANAA0ADAAMAAwA
DAAMAAwADAAMAAwADAAMAAwACwAJAAoACgAKAAkACQAJAAkACwALAAsACwAJAAkACQAI
AAoACgAKAAoACAAJAAkACAAIAAkACQAIAAkACQAJAAkACQAJAAkACQAJAAgACAAIAAcA
BwAGAAUABwAHAAUABQAEAAQAAwACAAAA///+//3////+//3//P/7//v/+//5//j/+P/3
//b/9v/1//T/9P/0//T/9P/0//b/9v/3//f/9//5//r/+//8//3//v8AAAEAAgADAAQA
BQAGAAcACAAIAAgACAAIAAcABwAIAAgACAAIAAkACQAHAAYABgAGAAgACAAIAAgACAAI
AAgABwAFAAUABQAFAAcABwAHAAcABgAGAAYABgAGAAYABgAGAAgACAAIAAgACAAIAAgA
CAAIAAgACAAIAAkACQAKAAoACgAKAAoACgAKAAoACgAKAAwADAAMAAwADAAMAAwADAAM
AAwADAAMAAsACwALAAsACwAMAAwACwALAA0ADwAOABAAEAAQABAAEwAVABYAFwAZABkA
GQAZABsAGQAYABcAFwAWABUAEgAQAA4ADQANAAoACQAIAAgACAAIAAcABQACAAEAAQAB
AAAAAAACAAIABQAFAAUABgAGAAgACQAJAAkACQAJAAkACgAKAAoACgAKAAoACgAKAAoA
CwALAAoACgAKAAoACgAKAAoACgAKAAoACgAKAAoACgAJAAkACgAKAAoACgALAAwADQAO
AA8AFAAZAB8AJwAyAEAARgA9AB8A+f/U/7P/lf98/2b/S/8k/wj//v4C/wz/Hv8y/0H/
Vf9s/4P/mf+x/8f/1P/d/+b/7P/0//r///8DAAQACAAIAAoACwALAA4ADgAOAA4ADgAP
AA8ADwAQABAAEAAQABAAEQARABEAEAAQABAAEAAQABEAEQAQABAAEAAQABAAEAAQABAA
EAAQABAAEAAPAA8AEAAQABAAEQARABEAEQAPAA8ADwAPAA8ADwAPAA4AEAAQABAAEAAO
AA8ADwAOABAAEQARABAADwAPAA8ADwAPAA8ADwAPAA8ADgAOAA4ADQANAAwACwANAA0A
CwALAAoACgAJAAgACAAHAAYABQAFAAQAAwACAAEAAQABAP//AAAAAP///v/+//3//P/8
//z//P/8//z//P/8//3//f/9////AAABAAIAAwAEAAYABQAGAAcACAAJAAoACwAMAA4A
DgAOAA4ADQANAA4ADgAOAA4ADwAPAA8ADgAOAA4ADgAOAA4ADgAOAA4ADgANAA0ADQAN
AA0ADwAPAA8ADwAOAA4ADgAOAA4ADgAOAA4ADgAOAA4ADgAOAA4ADgAOABAAEAAQABAA
EQARABIAEgASABIAEgASABIAEgASABIAEgASABIAEgAUABQAFAAUABQAFAAUABQAEwAT
ABMAEwATABQAFAATABEAEQARABEAEQARABIAEwASABQAFgAYABgAGAAYABsAHQAeAB8A
HQAdAB0AHQAfAB0AHAAbAB0AHAAbABgAFAASABEAEQAQAA8ADgAOAAwADAALAAkABgAF
AAUABQAIAAgACgAKAAkACQAJAAoADAAOAA8ADwANAA0ADQANABAAEAAQABAAEAAQABAA
EAAQABEAEQAQABAAEAAQABAAEAAQABAAEAAOAA4ADgAOABAADwAPABAAEAAOABAAEwAS
ABMAFAAZABwAHwAlAC8APABIAEgAMwATAO3/xv+l/43/dv9e/zv/Gv8I/wb/Dv8e/y7/
QP9R/2P/eP+R/6v/w//T/9z/4//s//T/+v8AAAMABQAIAAoACgAMAA0ADQAQABAAEAAQ
ABAAEQARABEAEgASABIAEgAQABEAEQARABAAEAAQABAAEAARABEAEAASABIAEgASABAA
EAAQABAAEAAQABAADwARABIAEgASABEAEQARABEADwAPAA8ADwAPAA8ADwAOAA4ADgAO
AA4AEAARABEAEAAPAA8ADgAMAA0ADQANAA0ACwALAAsACwALAAoACgAKAAkACQAIAAcA
CQAJAAcABwAEAAQAAwACAAIAAQAAAP/////+//3//P/7//v/+//5//j/+P/3//b/+P/3
//b/9v/0//T/9P/0//T/9P/1//X/9f/3//j/+f/6//v//P/+/wEAAgADAAQAAwAEAAUA
BgAIAAgACAAIAAkACQAKAAoACAAIAAkACQAJAAgACAAIAAgACAAIAAgACgAKAAoACQAJ
AAkACQAJAAcABwAHAAcACAAIAAgACAAKAAoACgAKAAoACgAKAAoACgAKAAoACgAIAAgA
CAAIAAcABwAIAAgACgAKAAoACgAKAAoACgAKAAoACgAKAAoACgAKAAoACgAKAAoACgAK
AAkACQAJAAkABwAIAAgABwAHAAkACwANAA4AEAAQABAAEAARABMAFAAVABUAFQAVABUA
FQATABIAEQATABIAEQAOAAwACgAJAAkABgAFAAQABAACAAIAAQD///7//f/9//3//v/+
/wAAAAABAAEAAQACAAIABAAFAAUAAwADAAMAAwAGAAYABgAGAAYABgAGAAYABgAHAAcA
BgAGAAYABgAGAAYABgAGAAYACAAIAAgACAAGAAUABQAGAAYACAAIAAcACgALAAwADwAU
ABcAIQArADYAQgBEADMAEQDr/8b/pf+L/3j/ZP9H/yj/FP8O/xL/IP8y/0D/T/9f/3D/
hf+h/7v/yf/S/9n/4v/s//L/+P/7//3//v8AAAQABgAHAAcACAAIAAgACAAIAAkACQAJ
AAoACgAKAAoACgALAAsACwAKAAoACgAKAAoACwALAAoACAAIAAgACAAJAAoACwAMAAoA
CgAKAAkACQAKAAoACgAJAAkACQAJAAkACQAJAAkABwAHAAcABgAIAAgACAAIAAgACQAJ
AAgACAAJAAkACAAHAAcABwAHAAcABwAHAAcABwAGAAYABgADAAMAAgABAAEAAQD/////
/v/+//3//P/8//v/+v/5//f/9v/1//T/8//z//P/8f/y//L/8f/w/+7/7f/s/+z/6v/q
/+r/6v/s/+z/7f/t/+//8f/y//P/9v/3//j/+v/5//r/+//8//3//v///wAAAgACAAIA
AgADAAMABAAEAAYABgAHAAcABwAGAAYABgAGAAYABgAGAAQABAAEAAMABQAFAAUABQAF
AAUABQAFAAYABgAGAAYABgAGAAYABgAGAAYABgAGAAYABgAGAAYABgAGAAYABgAHAAcA
CAAIAAgACAAIAAgABgAGAAYABgAIAAgACAAIAAYABgAGAAYABgAGAAYABgAHAAcABwAH
AAcACAAIAAcABwAHAAcABwAHAAcACAAJAAoADAAMAAwADAAPABEAEgATABMAEwATABMA
FQATABIAEQATABIAEQAOAAsACAAGAAUABAADAAIAAgACAAIAAQD///z/+//7//v//v/+
/wAAAAD///////8AAAIABAAFAAUABQAFAAUABQAEAAQABAAEAAYABgAGAAYABAAFAAUA
BAAEAAQABAAEAAYABgAGAAYABAAEAAQABAAGAAUABQAGAAYABAAGAAcACAAJAAwADwAS
ABkAIQAtADoARABAACcAAwDZ/7T/l/9//27/Vv8z/xT/BP8G/w7/HP8u/z7/T/9h/3b/
jf+n/73/y//U/93/5v/u//T/+P/9/wEAAgAEAAQABgAHAAcACgAKAAoACgAKAAsACwAL
AAwADAAMAAwACgALAAsACwAMAAwADAAMAAwADQANAAwADAAMAAwADAAKAAoACgAKAAoA
CgAKAAkACwAMAAwADAALAAsACwALAAsACwALAAsACwALAAsACgAKAAoACgAKAAoACwAL
AAoACgALAAsACgAJAAkACQAJAAkACQAJAAkACQAIAAgACAAJAAkACAAHAAUABQADAAMA
AgACAAEAAAACAAEAAAD///3//P/7//r/+f/5//n/9//4//j/9//2//b/9f/0//T/9P/0
//T/9P/0//T/9f/1//X/9//4//n//P/9//7/AAD//wAAAQACAAMABAAFAAYACAAIAAgA
CAAJAAkACgAKAAoACgALAAsACQAIAAgACAAKAAoACgAKAAoACgAKAAkACQAJAAkACQAL
AAsACwALAAoACgAKAAoACgAKAAoACgAKAAoACgAKAAwADAAMAAwADAAMAAwADAALAAsA
DAAMAAwADAAMAAwADAAMAAwADAAOAA4ADgAOAA4ADgAOAA4ADgAOAA4ADgANAA0ADQAN
AA0ADgAOAA0ADQANAA0ADQANAA0ADgAPAA8ADgANAAwADgAOAA4ADgAQABAAEAAQABAA
EgAVABcAGQAZABkAGQAZABkAFwAWABUAFQAUABMAEAAMAAoACQAJAAgABwAGAAYABgAG
AAUAAwACAAEAAQABAAIAAgAEAAQABQAFAAUABgAGAAgACQAJAAkACQAJAAkACgAKAAoA
CgAKAAoACgAKAAoACwALAAoACgAKAAoACgAKAAoACgAKAAgACAAIAAgACgAJAAkACgAI
AAoACgALAAwADQAQABMAFgAdACcAMwBAAEYAPgAlAP//1f+y/5f/f/9q/07/Jf8I//7+
AP8K/xr/LP8+/1H/Zf98/5X/rf/D/8//2P/j/+r/8P/2//z///8BAAQABgAIAAoACwAL
AAwADAAMAAwADgAPAA8ADwAOAA4ADgAOAA4ADwAPAA8ADgAOAA4ADgAOAA8ADwAOAA4A
DgAOAA4ADgAOAA4ADgAOAA4ADgANAA0ADgAOAA4ADQANAA0ADQANAA0ADQANAA0ADQAN
AAwADAAMAAwADAAMAA0ADQAMAAwADQANAAwACwALAAsACwANAA0ADQANAA0ADAAMAAwA
CwALAAoACQAJAAkABwAHAAgACAAHAAYABAADAAIAAQABAAAA///+//////////3//P/8
//v/+v/6//n/+P/4//j/+P/4//j/+P/4//n/+f/7//3//v////7///8AAAIAAwAEAAUA
BgAFAAYABwAIAAoACgAKAAoACQAJAAoACgAKAAoACwALAAsACgAKAAoACgAKAAoACgAK
AAoACgAJAAkACQAJAAkACQAJAAkACQAKAAoACgAKAAwADAAMAAwADAAMAAwADAAKAAoA
CgAKAAwADAAMAAwACwALAAwADAAMAAwADAAMAA4ADgAOAA4ADAAMAAwADAAMAAwADAAM
AA4ADgAOAA4ADQANAA0ADQANAA4ADgANAA0ADQANAA0ACwALAAwADQAMAAwADAAMAAoA
DAAMAAwADAAOAA0AEAASABIAEgASABUAFwAYABkAGQAZABkAGQAXABUAFAATABEAEAAP
AAwADAAKAAkACQAIAAcABgAGAAYABgAFAAMAAAD///////8AAAAAAgACAAMAAwADAAQA
BAAGAAcABwAJAAkACQAJAAoACgAKAAoACgAKAAoACgAIAAkACQAIAAgACAAIAAgACAAI
AAgACAAIAAgACAAIAAgABwAHAAgACAAIAAoACQAKAAsADAARABQAGQAhACsAOgBEAEAA
KQAFAN//uv+d/4P/bv9U/y//Dv/+/v7+Bv8W/yj/Ov9N/2H/dv+P/6n/v//P/9b/3//o
//D/9v/6//3/AQAEAAgACQAKAAoACQAKAAoACgAKAAwADQANAA0ADgAOAA4ADgAOAA8A
DwAPAA4ADgAOAA4ADgAPAA8ADgAOAA4ADgAOAA4ADgAOAA4ADAAMAAwACwALAAwADAAM
AA0ADQANAA0ADQANAA0ADQANAA0ADQAMAAwADAAMAAwADAANAA0ADAAMAA0ADQAMAAsA
CwALAAsADQANAA0ADQALAAoACgAKAAsACwAKAAkACQAJAAcABwAGAAYABQAEAAQAAwAC
AAEAAQAAAP///v/9//3//f/7//r/+v/5//j/+P/3//b/9v/2//b/9v/2//j/+P/5//n/
+P/5//n/+f/8//3//v8AAAEAAgADAAQAAwAEAAUABgAIAAgACAAIAAkACQAKAAoACAAI
AAkACQALAAoACgAKAAoACgAKAAoACgAKAAoACQAJAAkACQAJAAkACQAJAAkACAAIAAgA
CAAIAAgACAAIAAgACAAIAAgACgAKAAoACgAKAAoACgAKAAkACQAKAAoACgAKAAoACgAM
AAwADAAMAAwADAAMAAwADAAMAAwADAAMAAwADAAMAAsACwALAAsACwAMAAwACwALAAsA
CwALAAsACwAMAA0ADAAMAAwADAAKAAwADAAMAAwADAALAAsADAANAA8ADgAPABAAEQAS
ABMAFQAWABcAFQAVABUAFQAXABUAFAATABEAEAAPAAwACgAIAAcABwAIAAcABgAGAAYA
BgAFAAMAAAD///////8AAAAAAgACAAMAAwADAAQABAAGAAcABwAHAAcABwAHAAgACAAI
AAgACAAIAAgACAAIAAkACQAIAAgACAAIAAgABgAGAAYABgAIAAgACAAIAAgABwAHAAgA
CAAIAAgACQAIAAsADAAPABIAFQAdACUAMAA+AEIAMQARAO3/yv+p/43/dP9e/0H/Hv8G
/wD/Bv8S/yT/Nv9H/1n/bv+F/6H/uf/J/9T/3f/m/+7/9P/6//3/AQAEAAgACQAKAAoA
CQAMAAwADAAMAAwADQANAA0ADgAOAA4ADgAOAA8ADwAPAA4ADgAOAA4ADAANAA0ADAAM
AAwADAAMAA4ADgAOAA4ADgAOAA4ADQANAA4ADgAOAA0ADQANAA0ADQANAA0ADQANAA0A
DQAMAAwADAAMAAwACgALAAsACgAMAA0ADQAMAAsACwALAAsACQAJAAkACQALAAoACgAK
AAkACQAIAAcABwAHAAUABQAEAAQAAwACAAQAAwACAAEA///+//3//P/9//3//f/7//r/
+v/5//j/+P/3//b/9v/0//T/9P/0//T/9P/1//X/9f/3//j/+f/6//v//P/+////AAAB
AAIAAwAEAAUABgAIAAgACAAIAAkACQAKAAoACgAKAAsACwALAAoACgAKAAgACAAIAAgA
CgAKAAoACQAJAAkACQAJAAkACQAJAAkACAAIAAgACAAKAAoACgAKAAoACgAKAAoACgAK
AAoACgAKAAoACgAKAAkACQAKAAoACgAKAAoACgAKAAoACgAKAAoACgAKAAoADAAMAAwA
DAAKAAoACgAKAAcABwAHAAcACQAKAAoACQAJAAkACQAJAAcABwAIAAkACAAIAAgACAAG
AAgACAAIAAYABgAFAAUABgAHAAcABwAHAAcACQAKAAsADAANAA4AEQATABQAFQATABMA
EwATABMAEQAQAA8ADgAMAAoABgAFAAQABAAFAAQAAwACAAIAAAAAAP///f/8//v/+//7
//r/+v/8//z/////////AAD+/wAAAQABAAMAAwADAAMABAAEAAQABAACAAIAAgACAAIA
AwADAAIAAgACAAIAAgACAAIAAgACAAQABAAEAAQAAgABAAEAAgACAAQABAAFAAQABQAI
AA0AEAAVAB0AJQAwADwAPAApAA0A6f/C/6P/i/92/2L/Rf8m/xL/DP8U/yT/NP9A/0//
Yf9w/4P/n/+5/8X/zv/Z/+T/6v/w//b/+f/7//7/AAAAAAIAAwADAAQABAAEAAQABAAF
AAUABQAGAAYABgAGAAYABwAHAAcABgAGAAYABgAGAAcABwAGAAYABgAGAAYABgAGAAYA
BgAGAAYABgAFAAUABgAGAAYAAwADAAMAAwAFAAUABQAFAAUABQAFAAQAAgACAAIAAgAE
AAUABQAEAAIAAwADAAIAAQABAAEAAQABAAEAAQABAP///v/+//7///////7//f/9//3/
+//7//r/+v/5//j/9v/1//T/8//z//L/8f/w/+//7//v/+3/7P/s/+v/6v/q/+n/6P/o
/+j/6P/o/+j/6P/o/+n/6f/p/+v/7P/t/+7/7//w//L/8//0//X/9v/4//r//P/+//7/
/v/+//7//////wAAAAAAAAAAAQABAAMAAgACAAIAAgACAAIAAgACAAIAAgABAAEAAQAB
AAEAAQABAAEAAQAEAAQABAAEAAIAAgACAAIAAgACAAIAAgACAAIAAgACAAIAAgACAAIA
AQABAAIAAgACAAIAAgACAAAAAAAAAAAAAgACAAIAAgACAAIAAgACAAAAAAAAAAAAAQAB
AAEAAQABAAIAAgABAAEAAQABAAEA/////wAAAQAAAAAAAAAAAAAAAgACAAIAAAAAAP//
//8CAAMAAwAEAAYABgAGAAYACQALAAwADQANAA0ADQANAA0ACwAKAAkACAAGAAQAAAD/
//7//v////7//f/8//z//P/8//v/+f/2//X/9f/1//b/9v/4//j/+f/5//n/+v/6//z/
/f/9//3//f/9//3//v/+//7//v/+//7//v/+//7///////7//v/+//7//v/+//7//v/+
//7//v/+//7/AAD/////AAD+/wAA/v///wAAAQACAAcADAARABkAIQAuADoAPAAnAAcA
4f+6/5v/g/9w/1r/O/8a/wj/BP8M/xr/Kv82/0X/Wf9q/3//m/+z/8H/yP/T/9z/4v/q
//D/9f/3//r//P/8//7//////wAAAAAAAAAAAAABAAEAAQACAAIAAgACAAIAAwADAAMA
AgACAAIAAgACAAMAAwACAAIAAgACAAIAAgACAAIAAgACAAIAAgABAP//AAAAAAAAAQAB
AAEAAQABAAEAAQABAAEAAQABAAAAAAAAAAAAAAAAAAEAAQAAAP7///////7/////////
///9//3//f/9//3//P/8//z//f/9//z/+//5//n/9//3//j/+P/3//b/9v/1//T/8//z
//L/8f/w/+3/7f/t/+v/7P/s/+v/6v/o/+f/5v/m/+b/5v/m/+b/5v/m/+f/5//n/+n/
6v/r/+z/7f/u//D/8f/y//P/9P/3//j/+f/6//z//P/8//z//f/9//7//v/+//7/////
/////v/+//7//v/+//7//v8AAAAAAAD///////////////////////8AAAAAAAAAAAAA
AAAAAAAAAAAAAAAAAAAAAAAAAAAAAAAAAAAAAAAA/////wAAAAACAAIAAgACAAAAAAAA
AAAAAgACAAIAAgAAAAAAAAAAAAAAAAAAAAAAAQABAAEAAQD//wAAAAD/////////////
/////wAAAQAAAAAAAAAAAP7/AAAAAAAAAAAAAP/////+/////////wEAAQABAAEAAwAA
AAIABAAEAAQABAAHAAkACgALAAsACwALAAsACwAJAAgABwAFAAQAAwAAAP7//P/7//v/
+v/5//j/+P/6//r/+f/3//T/8//z//P/9P/0//b/9v/3//f/9//4//j/+v/7//v/+//7
//v/+//8//z//P/8//z//P/8//z//P/9//3//P/8//z//P/8//z//P/8//z//P/8//z/
/P/6//n/+f/6//r//P/8//v//P/9/wAAAwAIAAsAFQAjAC4ANgAyABsA+f/R/67/j/93
/2L/Sv8l/wT/9P70/vz+DP8c/yr/O/9R/2j/f/+Z/7H/v//I/9H/2v/i/+r/7v/x//P/
9v/4//j/+v/7//v//v/+//7//v/+/////////wAAAAAAAAAA/v////////8AAAAAAAAA
AP7///////7/AAAAAAAAAAD+//7//v/+/wAAAAAAAP///f/+//7//v////////////3/
/f/9//3//f/9//3//P/+//7//v/+//z//f/9//z//P/9//3//P/7//v/+//7//v/+//7
//v/+//6//r/+v/3//f/9v/1//f/9//1//X/8v/y//H/8P/w/+//7v/t/+3/7P/r/+r/
6f/p/+n/5//m/+b/5f/k/+L/4f/g/+D/4v/i/+L/4v/g/+D/4f/h/+H/4//k/+X/5P/l
/+b/6P/p/+r/6//s/+3/7v/v//D/8v/y//L/8v/z//P/9P/0//L/8v/z//P/8//y//L/
8v/y//L/8v/y//L/8v/y//H/8f/x//H/8f/v/+//7//v//D/8P/w//D/8P/w//D/8P/w
//D/8P/w//L/8v/y//L/8P/w//D/8P/x//H/8v/y//L/8v/y//L/8v/y//L/8v/y//L/
8v/y//T/9P/0//T/8v/y//L/8v/z//P/8//z//H/8v/y//H/8//z//P/8//y//H/8f/x
//D/8P/w//D/7v/w//D/8P/w//D/7//v/+7/7//v/+//7//v/+//7//v/+7/7v/u/+//
7//x//T/9P/0//T/9P/0//f/+f/6//v/+//7//v/+//5//f/9v/1//X/9P/z//D/7v/s
/+v/6//s/+v/6v/q/+j/6P/n/+X/5P/j/+P/4//i/+L/5P/k/+X/5f/l/+b/5v/o/+n/
6f/p/+n/6f/p/+r/6v/q/+r/6v/q/+r/6v/q/+v/6//q/+r/6v/q/+r/6v/q/+r/6v/q
/+r/6v/q/+r/6f/p/+r/6v/q/+j/6f/q/+v/7v/v//T/+f8BAAsAFAAiACIADQDr/8P/
oP+B/2f/UP86/xf/9P7g/t7+5v70/gb/GP8n/z//VP9n/4H/m/+r/7T/vf/G/8z/1P/c
/9//3//i/+T/5P/m/+f/5//q/+r/6v/q/+r/6//r/+v/7P/s/+z/7P/s/+3/7f/t/+z/
7P/s/+z/6v/r/+v/6v/q/+r/6v/q/+r/6v/q/+r/6v/q/+r/6f/p/+r/6v/q/+n/6f/p
/+n/5//n/+f/5//n/+f/5//m/+b/5v/m/+b/5v/n/+f/5v/m/+f/5//m/+f/5//n/+f/
5f/l/+X/5f/j/+L/4v/i/+P/4//i/+H/4f/h/9//3//g/+D/3//e/9z/2//a/9n/2f/Y
/9f/1v/V/9X/1f/T/9L/0v/R/9D/0P/P/87/zv/M/8z/zP/M/8r/yv/L/8v/zf/P/9D/
0f/Q/9H/0v/U/9X/1v/X/9j/2f/a/9v/3P/c/9z/3P/c/9v/2//c/9z/3v/e/9//3//f
/97/3v/e/9z/3P/c/9z/3P/c/9z/2//d/93/3f/d/93/3f/d/93/3f/c/9v/2v/a/9r/
2v/a/9z/3P/c/9z/2v/a/9r/2v/c/9z/3P/c/9v/2//c/9z/3v/e/97/3v/c/9z/3P/c
/9z/3P/c/9z/3P/c/9z/3P/e/97/3v/e/9v/2//b/9v/2//c/9z/2//b/9v/2//b/9v/
2//a/w==
         </WaveFormData>
      </LeadData>
      <LeadData>
         <LeadByteCountTotal>10000</LeadByteCountTotal>
         <LeadTimeOffset>0</LeadTimeOffset>
         <LeadSampleCountTotal>5000</LeadSampleCountTotal>
         <LeadAmplitudeUnitsPerBit>4.88</LeadAmplitudeUnitsPerBit>
         <LeadAmplitudeUnits>��V</LeadAmplitudeUnits>
         <LeadHighLimit>2147483647</LeadHighLimit>
         <LeadLowLimit>268435456</LeadLowLimit>
         <LeadID>V2</LeadID>
         <LeadOffsetFirstSample>0</LeadOffsetFirstSample>
         <FirstSampleBaseline>0</FirstSampleBaseline>
         <LeadSampleSize>2</LeadSampleSize>
         <LeadOff>FALSE</LeadOff>
         <BaselineSway>FALSE</BaselineSway>
         <ExcessiveACNoise>FALSE</ExcessiveACNoise>
         <MuscleNoise>FALSE</MuscleNoise>
         <LeadDataCRC32>2605120852</LeadDataCRC32>
         <WaveFormData>
LgAuAC4ALgA3AEAASQBSAEIANAAmABgAGQAaABsAHAARAAgA///2/9H/rP+H/2L/Z/9q
/23/cP+E/5j/rP/A/8j/0P/Y/+D/5P/o/+z/8P/z//T/9f/2//f/+P/5//r/+v/6//r/
+v/8//z//P/8//z//P/8//z//v/+//7//v/+//7//v/+//7//v/+//7//v/+//7//v/+
//7//v/+////AAABAAIAAgACAAIAAgAEAAQABAAEAAQABAAEAAQABQAGAAcACAAKAAoA
CgAKAAwADAAMAAwADgAOAA4ADgARABIAEwAUABYAFgAWABYAFwAYABkAGgAdAB4AHwAg
ACIAIgAiACIAJAAkACQAJAAmACYAJgAmACYAJgAmACYAJgAmACYAJgAlACQAIwAiACAA
IAAgACAAHwAeAB0AHAAZABgAFwAWABQAEgAQAA4ACwAKAAkACAAHAAYABQAEAAEAAAD/
//7//P/8//z//P/8//z//P/8//r/+v/6//r/+P/4//j/+P/4//j/+P/4//j/+P/4//j/
+P/4//j/+P/4//j/+P/4//r/+v/6//r/+P/4//j/+P/4//j/+P/4//j/+P/4//j/+P/4
//j/+P/4//j/+P/4//j/+P/4//j/+v/6//r/+v/6//r/+v/6//r/+v/6//r/+v/6//r/
+v/7//z//f/+/wAAAAACAAIABAAEAAQAAwADAAMAAwADAAMAAwADAAMAAQABAAEAAAAA
AAAAAAD+//3//P/8//v/+v/2//b/9v/1//X/9f/2//f/9//3//f/9//3//f/9//1//T/
9P/0//T/8//z//P/8//z//P/8//0//T/9P/0//T/9P/z//P/8v/y//L/8v/y//L/8v/y
//L/8v/y//L/8v/y//L/8v/y//T/9//+/wYADwAZAC0ARABaAGMAXQBIACsAFAAQABQA
GwAiACIAGQAVABEA9v/Q/5z/ZP9I/0r/TP9U/3D/k/+r/7f/wP/L/9L/2v/h/+j/6//u
//P/9f/1//b/9v/3//j/+P/4//n/+f/6//r/+//7//v/+//8//7//v/+//7//f/8//z/
+//9//3//f/9//3//f/9//3//v/+//7//v/+////////////AAAAAAAAAAABAAEAAQD/
////AAABAAMAAwADAAMABgAGAAcABwAHAAcACAAIAAgACgAKAAsACwALAAwADgAQABEA
EgATABQAFQAVABYAFwAYABkAGQAaABsAHAAdAB4AHwAfAB8AIQAiACIAIwAjACMAIwAj
ACIAIgAiACIAIgAhACEAIQAjACMAIgAiACAAIAAfAB0AGgAaABkAFwAUABEAEQARABIA
EAAPAA4ADAAKAAoACQAGAAUABAADAAIAAQD//////v/9//z/+//7//r/+v/5//r/+v/5
//n/+f/5//j/+P/2//b/9v/2//b/9v/2//b/+P/4//j/+P/4//j/9//3//f/9//3//f/
9//3//f/+P/2//b/9v/2//b/9v/2//f/9//3//f/9//4//j/+P/4//j/+P/5//n/9//3
//f/+P/4//j/+P/4//r/+v/6//r/+P/4//j/+P/6//r/+v/6//z//v/+//7//v/+/wAA
AgACAAIAAgACAAEAAQABAAEAAQABAAEAAQABAAEA//////7//v/+//7//P/7//z//P/7
//j/9v/2//b/9f/z//P/9P/1//X/9f/1//X/9f/1//X/9f/y//L/8v/y//H/8f/x//H/
8f/x//H/8P/y//L/8v/y//L/8f/x//L/8v/y//L/8v/y//L/8v/y//L/8v/y//L/8v/y
//L/8v/0//X/+v8EAAsAFQApAEAAWABlAGEASgAnAAoABAAGAAUACAAKAAMA///9/+j/
xP+a/2b/Rv9G/0z/Uv9q/43/pf+1/8D/y//S/9r/4//q/+//8v/1//f/+f/6//r/+//6
//r/+v/7//v//P/8//3//f/9//3//v/+//7//v/+//7//v//////////////////////
/////wAAAAAAAAAAAAABAAEAAQABAAIAAgACAAAAAQABAAEAAwADAAQABQAFAAUABQAF
AAYABgAHAAcABwAHAAgACAAIAAoACgALAAsACwAMAA4ADgAPABAAEQAUABUAFQAWABcA
GAAZABkAGgAbABwAHQAeAB8AHwAfAB8AIAAgACEAIwAjACMAIwAiACIAIgAiACAAHwAf
AB8AHwAfAB4AHgAgACAAHwAdABoAGgAZABcAFgATABMAEwASABAADwAOAAwACgAKAAkA
CAAHAAYABQACAAEA//////7//f/8//v/+//6//r/+f/4//j/9//3//f/9//2//b/+P/4
//j/+P/2//b/9v/2//b/9v/2//b/+P/4//f/9//3//f/9//3//f/9//3//j/+P/4//j/
+P/4//j/+P/5//n/+f/5//n/+v/6//r/+v/6//r/+//7//v/+//7//z/+v/6//r/+v/6
//r/+v/6//r/+v/6//r/+v/6//r/+v/8//z//v/+//7//v/+//7/AAACAAIAAgACAAIA
AQABAAMAAwADAAMAAwADAAMAAwADAAMAAgACAAIAAgAAAP///v/+//3/+v/4//j/+P/3
//X/9f/2//f/9//3//f/9//3//f/9//3//b/9v/2//b/9f/1//X/9f/z//P/8//y//T/
9P/0//T/9P/z//P/9P/2//b/9v/2//X/9P/z//L/9P/0//T/9P/0//L/9P/0//b/9//4
//z/AwAJABMAJAA8AFcAZQBgAEkAKAAMAAIAAQAAAAQABQD9//v//v/s/8j/nP9o/0T/
RP9M/1L/Z/+J/6f/tv/B/8z/1P/b/+b/7f/u//H/9f/3//j/+P/5//z//P/8//3/+//8
//z//f////////8AAAAAAAAAAAAAAAAAAAEAAQABAAEAAQABAAEAAQABAAEAAgACAAIA
AgAEAAUABQAFAAMABAAEAAQABgAHAAcABwAHAAcACAAJAAcABwAHAAcACgAKAAsACwAL
AAsADAAMAA4AEAAQABEAEQARABIAFAAUABUAFgAXABYAFwAXABgAGQAaABsAGwAeAB8A
IAAhACQAJQAlACUAJQAmACYAJwAlACUAJQAlACYAJgAmACYAJgAlACUAJQAlACUAJAAk
ACQAJAAjACEAIgAiACEAHwAeABsAGwAbABgAFgAVABQAEgAQABAADwAMAAsACgAJAAoA
CQAHAAcABgAFAAQAAwADAAIAAgABAAAAAAD//////f/9//z//P/+//7//v/+//7//v/+
//7//v/+//7//v/+//7//f/9//3//f/9//3//f/9//3//v/+//7//v/+//7//v/+////
AQABAAEAAQAAAAAAAAAAAAAAAAABAAEAAQABAAEAAgACAAIAAgACAAIAAgACAAIABAAE
AAQABAACAAIAAgACAAIAAgACAAIAAgACAAIAAgADAAMABAAEAAQABAAEAAYACAAIAAgA
CgAKAAkACQAHAAcABwAHAAgACQAKAAsACgAJAAcABgAGAAYABAADAAQABAADAAAA+v/6
//r/+f/5//n/+v/7//v/+//7//v//f/9//3//f/6//r/+v/6//v/+//7//v/+//7//v/
+v/6//r/+v/6//r/+f/5//r//P/8//z//P/6//r/+v/6//z//P/8//z//P/4//j//P/8
////AgAIAA8AEwAfADQATgBlAG0AYABDACIADgAQABMAEgASAA0ABQAHAP7/4P+2/4D/
UP9C/0b/Sv9a/3//of+z/77/yf/U/9z/5//u//P/9v/5//v/+//8//z//f8AAAAAAAAB
AP//AAAAAAEAAQABAAEAAgAEAAQABAAEAAIAAgADAAMAAwADAAMAAwAFAAUABQAFAAQA
BAAEAAQABgAHAAcABwAFAAYABgAGAAYABwAHAAcACQAJAAoACwAJAAkACQAJAAoACgAL
AAsADwAPABAAEAAOABAAEAARABMAEwAUABYAFAAVABYAFwAYABkAGQAaABkAGgAbABsA
HgAfACAAIQAiACMAIwAjACEAIgAiACMAIwAjACMAIwAkACQAJAAkACIAIQAhACEAIQAh
ACAAIAAgACAAHwAdABwAHAAbABkAGAAVABUAFQASABAADwAOAA0ADAANAA0ACgAJAAgA
BwAGAAUAAwADAAIAAQAAAP/////+//7//f/8//z/+//7//v/+//6//r/+v/6//r/+v/4
//j/+P/4//r/+v/6//r/+v/6//n/+f/5//n/+f/5//n/+f/5//r/+v/6//r/+v/6//r/
+v/7//n/+f/5//n/+v/6//r/+v/6//r/+//7//3//f/9//7//v/+//7//v/+//7//v/+
//7//v/+//7//v/+//7//v/8//7//v/+/wAAAgACAAIAAgACAAQABAAEAAQABAADAAMA
AwADAAMAAwADAAMAAwADAAUABQAEAAQAAgACAAAA///+//7//f/6//b/9v/2//X/9f/1
//b/9//3//f/9//3//f/9//3//f/9v/2//b/9v/1//X/9f/1//X/9f/1//T/9P/0//T/
9P/0//P/8//0//L/8v/y//L/9P/0//T/9P/0//T/9P/0//T/9v/4//b/9v/5//z/AgAJ
ABEAHwA2AE4AZQBxAGoAUQAyACAAIgAlACgAKgAhABUADwAAAOD/tv+A/1L/QP8+/z7/
UP91/5n/rf+4/8P/0P/a/+H/6P/t//D/8f/z//f/+P/4//n/+v/6//r/+//7//z//P/9
/////////wAA/v/+//7//v/+//7///////////////////////////8AAAAAAAAAAAAA
AQABAAEAAQACAAIAAgACAAMAAwADAAMAAwAEAAUABQAFAAUABQAGAAYABwAHAAkACQAK
AAoACgAMAAwADQALAAsADAAOAA4ADwAQABEAFAAVABUAFgAVABYAFwAXABgAGQAaABsA
GgAbABsAGwAcAB4AHwAhACAAHwAeAB0AHAAcABwAHAAcABsAGwAbABsAGwAaABoAGAAY
ABcAFQAUABQAEwARABAADQANAA0ADgAMAAsACgAIAAYABgAFAAQAAwACAAEAAAD///3/
/f/+//3//P/7//3//P/8//v/+P/4//f/9//3//f/9v/2//b/9v/2//b/9v/2//b/9v/2
//b/9v/2//b/9v/1//X/9f/1//X/9f/1//X/9f/2//b/9v/2//b/9v/2//b/9//3//f/
9//3//r/+v/6//r/+P/4//n/+f/7//v/+//8//z//P/8//z/+v/6//r/+v/8//z//P/8
//z//P/8//z//P/8//z//P/8//z//P/8//z//f/+////AAAAAAIAAgACAAIAAgABAAEA
AQABAAEAAQABAAEAAQABAAEAAQAAAAAAAAAAAP7//f/+//7//f/6//T/9P/0//P/9f/1
//b/9//1//X/9f/1//X/9f/1//X/9v/2//b/9v/z//P/8//z//P/8//z//L/8P/w//D/
8P/y//H/8f/y//L/8v/y//L/8v/y//L/8v/y//L/8v/y//D/8P/y//T/9P/1//r/AgAJ
ABMAIQA4AFAAYwBnAFoAPQAcAA4AEAATABYAGAAPAAcABQD4/9j/rv94/07/RP9E/0j/
XP99/53/sf+8/8f/0P/Y/+H/6P/t//D/8//z//X/9v/2//f/+P/4//j/+f/5//r/+v/7
//v/+//7//z//P/8//z//P/8//z//f/9//3//f/9//3//f/9//3//f/+//7//v/+//7/
//////////8AAAAAAAAAAAEAAQABAAEAAQACAAMAAwADAAMAAwAGAAYABwAHAAcABwAI
AAgACgAMAAwADQAPAA8AEAASABEAEQARABEAFAAVABUAFgAXABgAGQAZABoAGwAcAB0A
HgAfAB8AHwAfACAAIAAhACEAIQAhACEAHgAeAB4AHgAgAB8AHwAfAB8AHwAeAB4AHAAc
ABsAGQAYABgAFwAVABQAEQARABEAEgAQAA8ADgAMAAoACgAJAAgABwAGAAUABAADAAEA
AQAAAP///v/9/////v/+//3/+v/6//n/+f/7//v/+v/6//r/+v/6//r/+P/4//j/+P/4
//j/+P/4//r/+v/5//n/9//3//f/9//3//f/9//4//r/+v/6//r/+v/6//r/+//5//n/
+f/5//r/+v/6//r//P/8//3//f/9//3//f/+//z//P/8//z//v/+//7//v/8//z//P/8
//z//P/8//z//P/8//z//P/8//z//P/8//v/+//7//v//f/9//v/+//8//7//v/+//7/
AAACAAIAAgAEAAQAAwADAAEAAQABAAEAAwADAAMAAwADAAMAAgACAAIAAgAAAP///v/+
//3/+v/2//b/9v/1//X/9f/2//f/+f/5//n/+f/3//f/9//3//b/9v/2//b/9f/1//X/
9f/3//f/9//2//T/9P/0//T/9P/z//P/9P/y//L/8v/y//T/9P/0//T/8v/y//L/8v/y
//T/9P/0//b/9//8/wIACQARACMAOgBSAGMAYQBOAC0ADAAAAAAAAQAEAAYA///7/wEA
9P/U/6r/dv9O/0j/Sv9O/2L/g/+h/7P/vv/J/9L/2v/h/+r/7f/w//P/9f/3//j/+P/5
//r/+v/6//v/+//8//z//f/9//3//f/+//7//v/+//7//v/+/////////////////wEA
AQABAAEAAAAAAAAAAAAAAAEAAQABAAEAAgACAAIAAgADAAMAAwAFAAUABgAHAAUABQAF
AAUABgAGAAcABwAJAAkACgAKAAoADAAMAA0ADQANAA4AEAAQABEAEgATABQAFQAVABYA
GQAaABsAGwAcAB0AHgAfACAAIQAhACEAHwAgACAAIQAjACMAIwAjACIAIgAiACIAIgAh
ACEAIQAhACEAIAAgACAAIAAfAB0AHAAcABsAGQAaABcAFwAXABQAEgARABAAEAAOAA4A
DQAKAAkACAAHAAYABQADAAMAAAD///7//f////7//v/9//r/+v/5//n/+//7//r/+v/4
//j/+P/4//j/+P/4//j/+P/4//j/+P/6//r/+f/5//n/+f/5//n/+f/5//n/+v/4//j/
+P/4//r/+v/6//v/+f/5//n/+f/6//r/+v/6//z//P/9//3/+//7//v//P/8//z//P/8
//z//P/8//z//P/8//z//P/8//z//P/8//z//P/8//z//P/8//z//P/8//v/+v/5//v/
+//7//v/+//7//v//v/+//7//v/+/wAAAgACAAIAAgACAAEAAQADAAMAAwADAAEAAQAB
AAEAAwADAAIAAgAAAAAA/v/9//z//P/7//j/8v/y//L/8f/z//P/9P/1//X/9f/1//X/
9f/1//X/9f/0//T/9P/0//P/8//z//P/8//z//P/8v/y//L/8v/y//L/8f/x//L/8v/y
//L/8v/y//L/8v/y//L/8v/y//L/8v/y//L/8v/0//X/+P8AAAUADQAbADIATABfAGMA
UgAxABAA/v8AAP//AAACAP//+/8BAPj/2P+w/3r/Tv9A/0b/Sv9a/33/nf+x/7z/x//Q
/9j/4f/o/+v/8P/z//X/9//4//j/+f/6//r/+v/7//v//P/8//3//f/9//3//v8AAAAA
AAAAAP7//v////////////////8BAAEAAQABAAAAAAAAAAAAAAABAAEAAQABAAIAAgAC
AAQABQAFAAUAAwADAAQABQAHAAcABwAHAAYABgAHAAcACQAJAAoACgAMAA4ADgAPAA8A
DwAQABIAEgATABQAFQAWABcAFwAYABkAGgAbABsAHAAdAB4AHwAeAB8AHwAfACEAIgAi
ACMAIwAjACMAIwAiACIAIgAiACIAIQAhACEAIQAhACAAIAAgACAAHwAdAB4AHgAdABsA
FwATABIAEQARABAAEAAQABAADgAOAA0ACgAJAAgABwAGAAUAAwADAAQAAwACAAEA///+
//7//f/8//z/+//7//v/+//6//r/+v/6//r/+v/6//r/+v/6//r/+v/6//r/+v/6//n/
+f/7//v/+//7//v/+//7//z/+v/6//r/+v/6//r/+v/7//3//f/9//3//P/8//z//P/+
//7///////3//f/9//7//v/+//7//v/+//7//v/+//7//v/+//7//v/+//7//v/+//7/
/v/+//7//v/+//7//f/9//3//f/7//v/+//7//v/+//7//v//v/+//7//v8AAAAAAAAA
AAIABAAEAAQABAAEAAMAAwADAAMAAwADAAUABQAFAAUABQAFAAQABAACAAIAAAD//wAA
AAD///z/9v/2//b/9f/1//X/9v/3//f/9//3//f/+f/5//n/+f/2//b/9v/2//f/9//3
//f/9f/1//X/9P/0//T/9P/0//T/8//z//T/9P/0//T/9P/0//T/9P/0//b/9v/2//b/
9P/0//T/9P/2//f/+v/+/wMACwAVACoAQgBbAGcAXgBDACIADAAGAAcABAAIAAkABQAH
AAQA6v/A/4z/WP9A/0T/SP9S/3H/lf+t/7r/xf/S/9r/4f/o/+//9P/3//n/+f/6//r/
+//8//z//P/9//3//v/+////AQABAAEAAgAAAAAAAAAAAAAAAAABAAEAAQABAAEAAQAB
AAEAAQABAAQABAAEAAQABAAFAAUABQAFAAYABgAGAAQABQAFAAUABQAFAAYABwAJAAkA
CQAJAAoACgALAAsADQANAA4ADgAOABAAEAARABEAEQASABQAEgATABQAFQAWABcAFwAY
ABsAHAAdAB0AHgAfACAAIQAgACEAIQAhACMAJAAkACUAIwAjACMAIwAkACQAJAAkACQA
IwAjACMAIwAjACIAIgAiACIAIQAfAB4AHgAdABsAGgAXABcAFwAYABYAFQAUABAADgAO
AA0ADgANAAwACwAKAAkABwAHAAYABQAEAAMAAwACAAIAAQACAAIAAQABAAAA///9//z/
/v/+//7//v/8//z//P/8//7//v/+//7//v/+//3//f/9//3//f/9//3//f/9//7//v/+
//7//v8AAAAAAAABAP//////////AAAAAAAAAAD+//7//////////////wAAAgACAAIA
AgACAAIAAgACAAEAAAD///7/AAAAAAAAAAAAAAAAAAAAAAAAAAAAAAAAAAD///7//f/9
//3//f/9//3//f/9//3//P/8//z//P/9//7//v8AAAIAAgACAAIAAgAEAAQABAAEAAQA
AwADAAMAAwADAAMAAQABAAEAAQADAAMAAgACAAIAAgAAAP///v/+//3/+v/2//b/9v/1
//P/8//0//X/9//3//f/9//3//f/9//3//T/9P/0//T/9f/1//X/9f/z//P/8//y//T/
9P/0//T/9P/z//P/9P/0//T/9P/0//b/9v/2//b/9P/0//T/9P/y//b/9v/0//T/9//6
/wIACQAPAB0ANABMAGMAbQBkAEsALgAeAB4AIQAgAB4AEwAHAAUA9v/a/7L/fP9M/z7/
Pv88/07/df+Z/63/tv/D/9D/2v/j/+r/7f/w//P/9f/3//j/+P/5//r/+v/6//v/+f/6
//r/+//7//v/+//8//7//v/+//7//P/8//3//f/9//3//f/9//3//f/9//3//v/+//7/
/v/+////////////AAAAAAAAAAABAAEAAQABAAEAAgADAAMAAwADAAMAAgACAAMAAwAF
AAUABgAGAAgACgAKAAsACwALAAwADgAOAA8AEAARABAAEQARABIAEwAUABUAFQAUABUA
FgAXABoAGwAbABsAGQAaABoAGwAdAB0AHQAdABoAGgAaABoAGAAXABcAFwAXABcAFgAW
ABgAGAAXABUAFAAUABMAEQAQAA0ADQANAAwACgAJAAgABgAEAAQAAwAEAAMAAgABAAIA
AQD//////P/7//r/+f/5//j/+P/3//j/+P/3//f/9//3//b/9v/0//T/9P/0//T/9P/0
//T/8v/y//L/8v/0//T/8//z//P/8//z//P/8//z//P/9P/0//T/9P/0//T/9P/0//X/
9//3//f/9//2//b/9v/2//j/+P/5//n/+f/5//n/+v/6//r/+v/6//r/+v/6//r/+v/6
//r/+v/8//z//P/8//r/+v/6//r/+P/4//j/+P/3//f/9//3//X/9f/1//X/9//3//f/
9//4//j/9v/2//f/+P/5//r//P/+//7//v/+//7//f/9//3//f/9//3/+//7//v/+//9
//3//P/8//z//P/6//n/+P/4//f/9P/w//D/8P/v/+//7//w//H/8f/x//H/8f/x//H/
8f/x//L/8v/y//L/8P/v/+7/7f/v/+//7//u/+7/7v/u/+7/7v/t/+3/7v/u/+7/7v/u
/+7/7v/u/+7/7v/u/+7/7v/w//D/7v/w//D/7//0//z/AwALABkAMABIAF0AZQBcAEMA
IgAKAAwAEQASABIACwABAAEA9v/c/7b/gP9O/zz/Pv8+/0z/b/+T/6f/sP+9/8j/0P/Z
/+L/5//s/+3/7//x//L/8v/z//T/9P/0//X/9f/2//b/9//3//f/9//4//b/9v/2//b/
9v/2//f/9//3//f/9//3//f/9//3//f/+P/4//j/+P/6//v/+//7//n/+v/6//r/+v/7
//v/+//9//3//v///////////////v/+//////8BAAEAAgACAAAAAgACAAMABQAFAAYA
CAAIAAkACgALAAoACwALAAwADQAOAA8ADwASABMAFAAVABQAFQAVABUAFwAYABgAGQAZ
ABkAGQAZABYAFgAWABYAGAAXABcAFwAVABUAFAAUABQAFAATABEAEgASABEADwAMAAkA
CQAJAAoACAAHAAYABAACAAIAAQAAAP///v/9//z/+//5//n/+v/5//j/9//3//b/9v/1
//T/9P/z//P/8//z//L/8v/y//L/8v/y//L/8v/y//L/8P/w//D/8P/w//D/7//v/+//
7//v/+//8f/x//H/8v/y//L/8v/y//L/8v/y//P/8//z//P/8//0//T/9P/0//T/9P/1
//X/9//3//f/+P/4//j/+P/4//j/+P/4//j/+P/4//j/+P/4//j/+P/4//b/9v/2//b/
9v/2//b/9v/1//X/9f/1//X/9f/1//X/9f/1//X/9f/1//T/8//y//P/9P/0//T/9v/2
//b/+P/4//j/+P/6//z//P/8//z//P/7//v/+//7//v/+//7//v/+//7//v/+//6//r/
+v/6//j/9//2//b/9f/y/+z/7P/s/+v/7f/t/+7/7//v/+//7//v//H/8f/x//H/7v/u
/+7/7v/t/+3/7f/t/+//7//v/+7/7P/s/+z/7P/s/+v/6//s/+z/7P/s/+z/7P/s/+z/
7P/s/+z/7P/s/+z/7v/u/+z/7P/v//T/+v8BAAcAFwAuAEgAWQBbAEoAKwAMAPr/+v/5
//r//P/3//X/+f/y/9j/sv9+/0r/PP9E/0b/Uv9z/5X/p/+y/7//yv/S/9v/4v/l/+j/
7f/v//H/8v/y//P/8v/y//L/8//1//b/9v/3//X/9f/1//b/9v/2//b/9v/4//j/+f/5
//n/+f/5//n/+f/5//n/+f/4//j/+P/4//r/+//7//v/+//8//z//P/8//3//f/9//v/
+//8//3///////////8AAAAAAQABAAMAAwAEAAQABAAGAAYABwAHAAcACAAKAAgACQAK
AAsADAANAA0ADgANAA4ADwAPABIAEwAUABUAFgAXABcAFwAXABgAGAAZABcAFwAXABcA
GAAYABgAGAAWABUAFQAVABUAFQAUABQAFgAWABUAEwAQABAADwANAAwACQAJAAkACAAG
AAUABAACAAAAAAD///7//f/8//v/+v/5//f/9//2//X/9P/z//H/8P/w/+//8P/w/+//
7//v/+//7v/u/+z/7P/s/+z/7P/s/+z/7P/q/+r/6v/q/+v/7P/s/+3/6//r/+v/6//r
/+v/6//s/+z/7P/s/+z/7P/s/+z/7f/t/+3/7f/t/+7/7v/u/+7/7P/s/+3/7f/v/+//
7//w//D/8P/w//D/7v/u/+7/7v/u/+7/7v/u/+7/7v/u/+7/7v/u/+7/7v/u/+7/7v/u
/+3/7f/t/+3/7f/t/+3/7f/t/+3/7f/t/+3/7P/r/+r/6f/q/+r/6v/q/+r/6v/q/+z/
6v/q/+z/7P/u/+7/7v/u//D/8v/y//L/8v/y//H/8f/x//H/8f/x//H/8f/x//H/8//z
//L/8v/y//L/8P/v/+7/7v/t/+r/5v/m/+b/5f/j/+P/5P/l/+f/5//n/+f/5//n/+f/
5//k/+T/5P/k/+P/4//j/+P/4//j/+P/4v/i/+L/4v/i/+L/4f/h/+L/4v/i/+L/4v/i
/+L/4v/i/+D/4P/g/+D/4v/g/+D/4v/i/+X/6P/s//H/+/8LAB4ANABJAFEAQgAjAAAA
7v/q/+v/7P/w/+//6//v/+z/0P+q/3b/RP8w/zj/Ov9C/2H/h/+d/6j/s/+8/8T/zf/W
/9v/3P/f/+H/4//k/+T/5f/m/+b/5v/n/+n/6v/q/+v/6//r/+v/7P/s/+z/7P/s/+z/
7P/t/+3/6//r/+v/6//t/+3/7f/t/+7/7v/u/+7/7v/v/+//7//t/+7/7v/u/+7/7//v
/+//7//v//D/8f/x//H/8f/x//T/9P/1//X/9f/1//b/9v/2//j/+P/5//n/+f/6//z/
/P/9//7///8AAAEAAQACAAMABAAFAAUABgAHAAgACQAKAAsACwALAAsADAAMAA0ADQAN
AA0ADQAMAAwADAAMAAwACwALAAsACwALAAoACgAKAAoACQAHAAYABgAFAAMABAABAAEA
AQD+//z/+//6//r/+P/4//f/9P/z//L/8f/w/+//7f/t/+r/6f/o/+f/6f/o/+j/5//k
/+T/4//j/+P/4//i/+L/4v/i/+L/4v/g/+D/4P/g/+H/4v/j/+T/4v/i/+H/4f/f/9//
3//f/+D/4f/i/+T/4//i/+H/4P/i/+L/4v/j/+H/4f/h/+H/5P/k/+T/5P/i/+L/4//j
/+X/5f/l/+b/5P/k/+T/5P/m/+b/5v/m/+T/5P/k/+T/5v/m/+b/5v/k/+T/5P/k/+T/
4v/i/w==
         </WaveFormData>
      </LeadData>
      <LeadData>
         <LeadByteCountTotal>10000</LeadByteCountTotal>
         <LeadTimeOffset>0</LeadTimeOffset>
         <LeadSampleCountTotal>5000</LeadSampleCountTotal>
         <LeadAmplitudeUnitsPerBit>4.88</LeadAmplitudeUnitsPerBit>
         <LeadAmplitudeUnits>��V</LeadAmplitudeUnits>
         <LeadHighLimit>2147483647</LeadHighLimit>
         <LeadLowLimit>268435456</LeadLowLimit>
         <LeadID>V3</LeadID>
         <LeadOffsetFirstSample>0</LeadOffsetFirstSample>
         <FirstSampleBaseline>0</FirstSampleBaseline>
         <LeadSampleSize>2</LeadSampleSize>
         <LeadOff>FALSE</LeadOff>
         <BaselineSway>FALSE</BaselineSway>
         <ExcessiveACNoise>FALSE</ExcessiveACNoise>
         <MuscleNoise>FALSE</MuscleNoise>
         <LeadDataCRC32>3281986964</LeadDataCRC32>
         <WaveFormData>
8P/w//D/8P8FABgAKwA+AFgAcACIAKAAyADuABQBOgEyASwBJgEgAd0AmgBXABQA9//a
/73/oP+r/7T/vf/G/8z/0P/U/9j/3P/e/+D/4v/k/+T/5P/k/+T/5P/k/+T/5P/k/+T/
5P/k/+T/5P/k/+b/5v/m/+b/5v/m/+b/5v/m/+b/5v/m/+j/6P/o/+j/6P/o/+j/6P/o
/+j/6P/o/+r/6v/q/+r/7P/s/+z/7P/u/+7/7v/u/+7/7v/u/+7/8P/w//D/8P/y//L/
8v/y//P/9P/1//b/+P/4//j/+P/7//z//f/+/wAAAAAAAAAAAwAEAAUABgAJAAoACwAM
AA4ADgAOAA4AEQASABMAFAAVABYAFwAYABkAGgAbABwAHgAeAB4AHgAeAB4AHgAeABwA
HAAcABwAGQAYABcAFgATABIAEQAQAA4ADAAKAAgABQAEAAMAAgAAAP7//P/6//j/9v/0
//L/8v/y//L/8v/w//D/8P/w/+//7v/t/+z/7P/s/+z/7P/s/+z/7P/s/+7/7v/u/+7/
7P/s/+z/7P/q/+r/6v/q/+z/7P/s/+z/7P/s/+z/7P/s/+z/7P/s/+z/7P/s/+z/7P/s
/+z/7P/q/+r/6v/q/+r/6v/q/+r/7P/s/+z/7P/s/+z/7P/s/+z/7P/s/+z/7v/u/+7/
7v/w//D/8P/w//L/9P/1//X/9//3//f/9//1//X/9f/1//X/9f/3//j/+//7//v/+//5
//n/+f/4//n/+P/4//f/9f/y//D/8P/v/+7/7v/v/+//7//v/+7/6//r/+v/6//p/+j/
6P/o/+b/5f/l/+T/5v/m/+b/5f/l/+X/5f/l/+f/5f/l/+X/5f/k/+P/4v/j/+P/4//j
/+P/4//j/+P/4//j/+P/4//i/+L/4P/h/+H/4v/k/+3/AAAZAC0ARABXAGcAfACeAMoA
+AAjAUMBVQFcAUwBHAHYAI0AOwD6/83/qP+S/5v/sf/A/8T/yP/Q/9X/1//c/9//4f/i
/+T/5P/l/+X/5f/l/+X/5f/l/+X/5v/m/+b/5v/m/+b/5v/n/+n/6P/o/+j/5//n/+f/
6P/o/+j/6P/o/+j/6f/p/+n/6f/p/+n/6f/p/+n/6v/r/+v/7P/s/+z/7P/s/+3/7f/t
/+3/7f/u/+7/7v/v//D/8v/y//L/8v/0//T/9P/1//T/9f/2//b/+P/5//n/+//8//3/
/v/+////AAABAAIAAwAEAAUABgAJAAoACwALAA4ADwAQABEAEwAUABUAFgAYABkAGQAZ
ABgAGgAaABoAHAAcABwAHAAeAB8AHwAfAB4AHgAeAB0AGgAZABkAFgAUABEAEQAQAAwA
CgAKAAcABQADAAMAAgAAAP7//P/7//r/9//2//b/9f/0//P/8//y//H/8P/w//D/8P/w
/+7/8P/w//D/8P/x//D/8P/w//D/8P/v/+//8P/x//H/8f/v/+//7f/t/+3/7f/t/+3/
7//u/+7/7//u/+7/7v/v/+//7//v/+//8f/x//H/8P/w//D/8P/w//D/8P/x//H/8P/w
//D/8P/w//H/8f/x//H/8f/y//L/8f/w//D/8P/y//L/8v/y//T/9P/2//b/9v/2//r/
+//7//v/+//7//v/+//5//n/+f/5//n/+//8//3//f/9//3//f/9//3//P/7//z//P/7
//n/9v/0//T/8//y//L/8//z//H/8f/w/+//7//v/+//7f/s/+z/7P/s/+v/6//q/+r/
6v/q/+n/6f/p/+n/6f/p/+n/6f/p/+r/6P/o/+j/5//p/+n/6f/p/+n/6f/p/+n/6f/p
/+f/6P/o/+b/5f/n/+b/6P/x/wIAFwAtAEIAUwBfAG4AigC0ANwABQEnATkBPgEyAQoB
ygCDADsA/P/T/7L/mv+f/7P/wv/K/9D/2P/d/9//5P/n/+v/7P/s/+z/7f/t/+3/7f/r
/+v/6//r/+z/7P/s/+z/7P/s/+z/7f/v/+7/7v/u/+3/7f/t/+7/7v/u/+7/7v/w//H/
8f/x//H/8f/x//H/8f/x//L/8//x//L/8v/y//L/8v/z//P/8//z//P/9P/0//T/9f/2
//j/+P/4//j/+P/4//j/+f/6//v//P/8//z//f/9////AAABAAIAAgADAAQABQAGAAcA
CAAJAAoADQAOAA8ADwAQABEAEgATABMAFAAVABYAFwAZABoAGwAcAB4AHgAeAB4AHgAe
AB4AHgAfAB8AHwAgACAAIAAfABwAGwAbABgAGAAVABUAFAAQAA4ADgALAAsACQAJAAgA
BwAEAAEA///+//v/+v/6//v/+v/5//n/9v/1//T/9P/0//T/9P/y//T/9P/0//T/9f/0
//T/9P/0//T/8//z//T/9f/1//X/9f/1//P/8//z//P/8//z//P/8v/y//P/8v/y//L/
8//1//X/9f/1//P/8//z//L/9P/0//T/9P/0//T/9f/1//b/9v/2//b/9P/1//X/9f/1
//X/9v/2//f/9v/2//b/+P/4//j/+P/4//j/+v/6//z//P/8//z//v//////////////
//////////////////8BAAIAAwAFAAUABQAFAAUABQAEAAMAAgACAAEA///8//r/+v/5
//b/9v/3//f/+f/5//j/9//3//f/9//1//L/8v/y//L/8f/x//D/8P/w//D/7//v/+//
7//v/+//7//v/+//8P/w//D/8P/v/+//7//v/+//7//v/+//7//v/+//7f/u/+7/7v/t
/+3/7P/s/+3/9P8FABsALgBBAFEAXABqAIYArADPAPUAFQEoASwBJAH8AL0AdwAyAPX/
0P+2/6H/o/+2/8r/0P/W/93/4f/k/+n/7f/u//D/8P/x//H/8f/x//H/8f/x//H/8P/w
//D/8P/y//L/8v/z//X/9P/0//T/8//z//P/9P/2//b/9v/2//T/9f/1//X/9//3//f/
9//3//f/+P/5//f/+P/4//j/+P/4//n/+f/5//n/+f/6//r/+v/7//z//v/+//7//v/+
//7//v///wAAAQACAAIAAgADAAMABQAGAAcACAAIAAsADAANAA4ADQAOAA8AEAATABQA
FQAVABYAFwAYABkAGwAcAB0AHgAeAB8AHwAfACAAIgAiACIAJAAkACQAJAAkACUAJQAl
ACYAJgAmACUAJAAjACMAIAAgAB0AHQAcABgAFgAWABMAEQAPAA8ADgAOAAwACgAJAAoA
BwAGAAYAAwACAAEAAQACAAEAAAAAAP7//v/+//z//v/+//7//v////7//v/+//7//v/9
//3//P/9//3//f/9//3/+//7//3//f/9//3////+//7///////7//f/9////////////
/////////v8AAAAAAAAAAAAAAAABAAEAAAAAAAAAAAAAAAEAAQABAAEAAQACAAIAAQAA
AAAAAAAAAAAAAAAAAAAAAAAAAAAAAAAAAAAAAAAAAAIAAgACAAIAAgACAAYABwAHAAcA
BwAHAAcABwAHAAcABwAHAAcACQAKAAsACwALAAsACwALAAsACgAJAAgACAAHAAUAAAD+
//7//f/+//7////////////+//3/+//7//v/+f/6//r/+v/6//v/+//6//r/+v/6//n/
+f/3//f/9//3//X/9f/1//b/+P/4//j/9//1//X/9f/1//f/9//3//f/9//1//X/9v/2
//T/8//1//T/8v/1/wIAFQAtAEIAVQBjAGwAgACkAMwA8QATASkBLgEqAQ4B1ACPAEkA
CADZ/7j/oP+d/6//xv/Q/9T/2v/f/+X/6v/v//H/8v/0//T/8//z//P/8//z//P/8//z
//T/9P/0//T/9P/0//T/9f/3//b/9v/2//X/9f/1//b/9v/2//b/9v/0//X/9f/1//X/
9f/1//X/9//3//j/+f/3//j/+P/4//j/+P/5//n/+//7//v//P/7//r/+v/6//z//P/8
//z/AAAAAAAAAQABAAEAAQAAAAIAAwADAAUABAAFAAYABgAHAAgACQAKAAkACgALAAwA
DwAQABEAEQAUABUAFgAXABgAGAAYABgAGgAbABsAGwAaABwAHAAcABwAHAAcABwAHgAf
AB8AHwAeAB4AHgAdABwAGwAbABgAFgATABMAEgAQAA4ADgALAAsACQAJAAgABwAEAAEA
//8AAP3//P/8//v/+v/5//n/9v/1//T/9P/0//T/9P/y//L/8v/y//L/8//y//L/8v/y
//L/8f/x//L/8//z//P/8f/x/+//7//x//H/8f/x//H/8P/w//H/8P/w//D/8f/x//H/
8f/x//H/8f/x//D/8P/w//D/8P/w//D/8f/x//T/9P/0//T/8v/z//P/8//z//P/9P/0
//X/9P/0//T/8v/y//L/8v/y//L/9P/0//T/9f/2//f/+P/4//n/+f/5//n/+f/5//n/
+f/5//n/+f/5//v//P/9//3//f/9//3//f/9//z/+//6//r/+f/3//L/8P/w/+//8P/w
//H/8f/v/+//7v/t/+3/7f/t/+v/6v/q/+r/6v/p/+n/6P/o/+j/6P/n/+f/6f/p/+n/
6f/l/+X/5f/m/+X/5P/j/+H/4v/j/+T/5f/l/+X/5f/l/+X/5f/l/+T/4v/k/+P/4//g
/+D/5//4/w0AJQA+AFMAZQB0AIwAtADeAAcBLwFFAUgBPgEcAdwAlQBNAAYAz/+i/4b/
g/+Z/7D/uv++/8b/z//V/9r/3//h/+L/4P/i/+X/5f/l/+X/4//j/+P/4//k/+T/5P/k
/+b/5v/m/+f/5//m/+b/5v/l/+X/5f/m/+b/5v/m/+b/5v/n/+f/5//n/+f/5//n/+f/
5//o/+n/6f/q/+r/6v/q/+r/6//r/+n/6f/p/+r/6v/q/+v/7P/u/+7/7v/u//D/8P/w
//H/8v/z//T/9P/0//X/9f/3//b/9//4//j/+//8//3//v///wAAAQACAAMABAAFAAUA
BgAHAAgACQANAA4ADwAQAA4ADwAPAA8ADwAQAA8ADgAQABAAEAAQABIAEwATABMAEgAS
ABIAEQAOAA0ADQAKAAgABQAFAAQABAACAAIA///9//v/+//6//j/9v/0//P/8v/v/+7/
7v/t/+z/6//r/+v/6//r/+z/6v/q/+r/6P/o/+j/6P/o/+f/5v/m/+b/5v/m/+X/5f/k
/+X/5f/l/+X/5f/j/+P/5f/l/+X/5f/l/+T/5P/l/+b/5v/m/+f/5//n/+f/5//p/+n/
6f/o/+r/6v/q/+r/6v/q/+v/6//s/+z/7P/s/+r/6//r/+v/6//r/+z/7P/s/+z/7f/u
/+7/7v/u/+7/7P/s/+z/7P/u/+7/7v/u/+7/8P/w//D/8P/y//P/8//z//P/8//z//P/
8//z//P/8//z//X/9v/3//f/9//3//f/9//3//b/9f/2//b/9f/z/+7/7P/s/+v/7P/s
/+3/7f/r/+v/6v/p/+n/6f/p/+f/6P/o/+j/6P/n/+f/5v/m/+T/5P/j/+P/4//j/+P/
4//h/+H/4f/i/+T/5P/k/+P/4f/h/+H/4f/j/+P/4//j/+H/3//h/+L/4P/g/+H/4f/g
/+D/5//2/w0AIwA6AE8AXwBsAIgAsADcAAUBKwFBAUgBQgEgAeQAmwBPAAoA1/+y/5b/
j/+j/7r/xP/G/8z/0//Z/97/4f/h/+T/5P/k/+X/5f/l/+X/5//n/+f/5//o/+j/6P/o
/+j/6P/o/+n/6f/o/+j/6P/p/+n/6f/q/+r/6v/q/+r/6v/r/+v/6//r/+v/6//r/+v/
6//s/+3/7f/u/+7/7v/u/+7/7//v/+//7//v//D/8P/w//H/8v/0//T/9P/0//b/9v/2
//f/9v/3//j/+P/5//v//P////////////7/AQACAAMABAAHAAgACQAKAAsADAANAA0A
DgAPABAAEQATABQAFQAWABYAFwAXABcAGAAaABoAGgAaABoAGgAaABoAGwAbABsAHAAc
ABwAGwAYABcAFwAUABQAEQARABAAEAAOAA4ACwAHAAUABQAEAAQAAgAAAP///v/7//r/
+v/7//r/+f/5//j/9//2//b/9v/2//b/9P/0//T/9P/0//X/9P/0//T/8v/y//H/8f/y
//P/8//z//X/9f/z//P/8//z//P/8//x//D/8P/x//T/9P/0//X/9f/1//X/9f/z//P/
8//y//P/9P/1//b/9v/2//f/9//2//b/9v/2//T/9f/1//X/9//3//j/+P/3//b/9v/2
//b/9v/2//b/9v/2//b/9v/2//b/9v/2//b/9v/2//b/9v/2//X/9//4//j/+P/4//j/
/P/9//3//f/9//3//f/9//v/+//7//v//f///wAAAQABAAEAAQABAAEAAQAAAP///v/+
//3/+//4//b/9v/1//T/9P/1//X/9f/1//T/8//z//P/8//x//D/8P/w//D/7//v/+7/
7v/u/+7/7f/t/+3/7f/t/+3/6//r/+v/7P/q/+r/6v/p/+v/6//r/+v/6//r/+v/6//p
/+v/6f/o/+j/6P/p/+f/5v/o/+//AAATACcAOgBLAFcAZAB8AKIAzADzABMBJwEwASwB
DAHQAIsARQAGANn/uP+g/53/r//C/8r/zv/W/93/3//k/+f/6f/q/+z/7P/t/+3/7f/t
/+3/7f/t/+3/7v/u/+7/7v/u/+7/7v/v/+//7v/u/+7/7//v/+//8P/w//D/8P/w//D/
8f/x//H/8f/x//H/8f/x//H/8v/z//P/9P/0//T/9P/0//X/9f/1//X/9f/2//T/9P/1
//b/9v/2//b/9v/6//r/+v/7//r/+//8//z//v//////AQACAAMABAAEAAUABgAHAAgA
CQAKAAsADAANAA4ADwAPABIAEwAUABUAFQAWABcAGAAYABkAGQAZABoAHAAcABwAHgAe
AB4AHgAeAB8AHwAfACAAIAAgAB8AHAAbABsAGAAYABUAFQAUABIAEAAQAA0ADQALAAsA
CgAIAAYABAADAAIA///+//7//f/8//v/+//6//n/+P/4//j/+P/4//b/9v/2//b/9v/1
//T/9P/0//b/9v/1//X/9P/1//X/9f/1//X/8//z//X/9f/1//X/9f/0//T/9f/0//T/
9P/1//f/9//3//f/9f/1//X/9P/2//b/9v/2//j/+P/5//n/+P/4//j/+P/4//n/+f/5
//f/9//4//j/+f/4//j/+P/4//j/+P/4//j/+P/4//j/+P/4//j/+P/2//b/9v/2//b/
9v/3//f/9//3//f/+P/6//r/+v/6//z//f/9//3//f/9//3//f/9//3//f/9//3///8A
AAEAAwADAAMAAwABAAEAAAD///7//v/9//v/+P/2//b/9f/0//T/9f/1//X/9f/0//P/
8//z//P/8f/w//D/8P/w/+//7//u/+7/7v/u/+3/7f/t/+3/7f/t/+v/6//r/+z/7P/s
/+z/6//r/+v/6//r/+3/7f/t/+3/7f/t/+3/6v/o/+j/6f/p/+j/6P/t//z/DwAlADgA
RwBTAF4AdACYAMAA4wADARsBJgEkAQgBzgCJAEUABADZ/7z/pP+d/63/xP/O/9L/2P/f
/+H/5v/p/+n/6v/s/+7/7f/t/+3/7f/v/+//7//v/+7/7v/u/+7/8P/w//D/8f/x//D/
8P/w//H/8f/x//L/8P/w//D/8P/y//P/8//z//P/8//z//P/8f/x//L/8//1//b/9v/2
//b/9v/3//f/9//3//f/+P/4//j/+f/6//j/+P/4//j//P/8//z//f/+////AAAAAAAA
AQABAAMABAAFAAYABgAHAAgACQAKAAsADAANAA4ADwAQABEAEQASABMAFAAVABcAGAAZ
ABoAGgAbABsAGwAcAB4AHgAeAB4AHgAeAB4AIAAhACEAIQAgACAAIAAfACAAHwAfABwA
GwAXABYAFAAUABIAEgAPAA8ADQANAAwACgAIAAYABQAGAAMAAgACAP///v/9//3//P/7
//r/+v/6//r/+v/4//r/+v/6//r/+f/4//j/+P/4//j/9//3//j/+f/5//n/+f/5//f/
9//5//n/+f/5//n/+P/4//n/+P/4//j/+f/5//n/+f/5//v/+//7//r/+v/6//r/+v/6
//r/+//7//z//P/8//z//P/9//3//f/7//v//P/8//3//P/8//z//P/8//z//P/8//z/
/P/8//z//P/8//z/+v/6//r/+v/4//j/+f/5//n/+f/5//n/+//8//z//P/+//7//v/+
/wAAAQABAAEAAQABAAEAAQABAAEAAQABAAEAAwAEAAUABQAFAAUABQAFAAUABAADAAIA
AgABAP///P/6//r/+f/4//j/+f/5//v/+//6//n/9//3//f/9f/0//T/9P/0//P/8//y
//L/8v/y//H/8f/x//H/8f/x/+//7//v//D/8P/w//D/7//v/+//7//v//H/8f/x//H/
8f/x//H/7v/s/+7/7f/t/+z/7P/t//b/CQAfADQARwBVAGAAcgCQALYA2QD9ABkBJgEm
ARIB3gCZAFUAFADh/8L/rP+f/6v/wv/Q/9T/2v/h/+f/6v/t/+//8v/0//T/9P/z//L/
8f/z//P/8//z//L/8v/y//L/9P/0//T/9f/1//T/9P/0//X/9f/1//b/9v/2//b/9v/2
//f/9//3//f/9//3//f/9//3//j/+f/5//r/+v/6//r/+v/7//v/+//7//v//P/8//z/
/f/+//z//P/8//z/AAAAAAAAAQACAAMABAAEAAQABQAFAAcABgAHAAgACAAJAAoACwAM
AA8AEAARABIAEQASABMAEwAUABUAFgAXABkAGgAbABwAHAAdAB0AHQAeACAAIAAgACAA
IAAgACAAIAAhACEAIQAiACIAIgAhACAAHwAfABwAHAAZABkAGAAWABQAFAARAA8ADQAN
AAwADgAMAAoACQAIAAUABAAEAAMAAgABAAEA/v/9//z//P/+//7//v/8//r/+v/6//r/
+f/4//j/+P/4//j/9//3//j/+f/5//n/9//3//X/9f/3//f/9//3//f/9v/2//f/+P/4
//j/+f/5//n/+f/5//n/+f/5//j/+P/4//j/+P/4//j/+f/5//j/+P/4//j/+v/7//v/
+//7//v//P/8//r/+P/3//b/9//4//n/+v/6//r/+v/6//j/+P/4//j/9v/2//b/9v/0
//T/9f/1//X/9f/1//X/8//0//T/9P/y//X/9f/2//j/+P/4//j/+v/7//v/+//7//v/
+//7//n/+f/5//n/+f/7//z//f/9//3//f/9///////+//3/+v/6//n/9//0//L/8v/x
//D/8P/x//H/8//z//L/8f/v/+//7//t/+r/6v/q/+r/6//r/+r/6v/o/+j/5//n/+f/
5//n/+f/5//n/+f/6P/m/+b/5v/l/+f/5//n/+f/5//n/+f/5//l/+f/5//m/+L/4v/j
/+P/4P/g/+f/9v8LACMAPABRAGEAcACIALAA2AD/ACEBNQE2ASoBBgHIAIcAPwD8/8n/
pP+I/4P/mf+0/77/wv/I/8//1f/c/9//4f/i/+T/5v/l/+X/5f/l/+X/5f/l/+X/5P/k
/+T/5P/m/+b/5v/n/+f/5v/m/+b/5f/l/+X/5v/o/+j/6P/o/+b/5//n/+f/6f/p/+n/
6f/n/+f/6P/p/+n/6v/q/+r/6v/q/+v/6//r/+v/6//s/+z/7P/t/+7/7P/s/+z/7P/w
//D/8P/x//L/8//0//T/9P/1//X/9//4//n/+v/6//n/+v/7//z///8AAAEAAgABAAIA
AwADAAYABwAIAAkACQAKAAsADAAMAA0ADQANAAwADgAOAA4ADgAOAA4ADgAQABEAEQAR
ABAAEAAQAA8ADgANAA0ACgAKAAcABwAGAAQAAgACAP///f/7//v/+v/6//j/9v/1//T/
8f/w//D/7//u/+3/7f/s/+v/6v/q/+r/6v/q/+j/6P/o/+j/6P/n/+b/5v/m/+T/5P/j
/+P/5P/l/+X/5f/n/+f/5f/l/+X/5f/l/+X/5f/k/+T/5f/k/+T/5P/l/+X/5f/l/+X/
5//n/+f/5v/o/+j/6P/o/+j/6P/p/+n/6v/q/+r/6v/q/+v/6//r/+n/6f/q/+r/6//q
/+r/6v/q/+r/6v/q/+r/6v/q/+r/6P/o/+j/6P/o/+j/6P/o/+j/6P/p/+n/5//n/+f/
5//p/+j/6P/o/+r/6v/q/+r/7v/v/+//7//v/+//7//v/+3/7f/t/+3/7f/v//D/8f/x
//H/8f/x//H/8f/w/+//7v/u/+3/6//o/+b/5v/l/+T/5P/l/+X/5//n/+b/5f/j/+P/
4//h/+L/4v/i/+L/3//f/97/3v/g/+D/3//f/93/3f/d/93/2//b/9v/3P/e/97/3v/d
/93/3f/d/93/3f/d/93/3f/d/93/3f/c/9z/2v/Z/9v/2v/a/+H/7v8DABkAMABFAFcA
ZAB4AKAAzAD1ABcBMQE4ATQBFgHgAJ0AUwAKANP/rv+O/4X/l/+s/7j/vP/E/8n/z//U
/9n/2//e/97/3v/f/9//3//f/9//3//f/9//3v/e/97/3v/g/+D/4P/h/+H/4P/g/+D/
4f/h/+H/4v/i/+L/4v/i/+L/4//j/+P/4//j/+P/4//j/+P/5P/l/+X/5v/m/+b/5v/m
/+f/5//p/+n/6f/q/+j/6P/p/+r/6v/q/+r/6v/s/+z/7P/t/+z/7f/u/+7/7//x//L/
9f/0//X/9v/2//f/+P/5//r//f/+////AAABAAIAAwADAAYABwAIAAkACQAKAAsADAAO
AA8ADwAPAA4AEAAQABAAEAAQABAAEAAQABEAEQARABIAEgASABEAEgARABEADgAMAAkA
CQAIAAYABAAEAAEA///9//3//P/8//r/+P/3//b/8//y//L/8f/w/+//7//u/+3/7P/s
/+z/7P/s/+r/6v/q/+r/6v/r/+r/6v/q/+r/6v/p/+n/6f/p/+j/5//p/+n/5//n/+f/
5//n/+f/6f/o/+j/6f/o/+j/6P/p/+n/6f/p/+n/6f/p/+n/6P/q/+r/6v/q/+r/6v/r
/+v/7P/s/+z/7P/u/+//7//v/+//7//w//D/7//u/+7/7v/u/+7/7v/u/+z/7P/s/+z/
7v/u/+7/7v/s/+z/7P/s/+z/7P/t/+3/6//r/+v/6//r/+z/7P/s/+r/6//r/+z/6//r
/+r/6//s/+3/7v/y//P/8//z//H/8f/x//H/8f/x//H/8f/x//P/9P/1//X/9f/1//X/
9f/1//T/8//y//L/8f/v/+z/6v/q/+n/6P/o/+n/6f/r/+v/6v/p/+n/6f/p/+f/5v/m
/+b/5v/l/+X/5P/k/+T/5P/j/+P/4//j/+P/4//h/+H/4f/i/+L/4v/i/+H/4f/h/+H/
4f/h/+H/4f/h/+H/4f/h/+D/4P/g/+H/4f/e/9z/4//0/wcAGwAuAEEATQBaAHAAlAC8
AOMABQEdASgBKAEQAdoAmQBRAAwA2/+6/5z/kf+h/7j/wv/I/8z/0//X/9z/3//f/+L/
5P/k/+P/4//j/+P/4//j/+P/4//k/+T/5P/k/+b/5v/m/+f/5f/k/+T/5P/n/+f/5//o
/+j/6P/o/+j/6P/p/+n/6f/n/+f/5//n/+n/6f/q/+v/6//s/+z/7P/s/+z/7f/t/+v/
6//r/+z/7v/u/+//8P/w//D/8P/w//D/8P/w//H/9P/1//b/9v/0//X/9f/3//b/9//4
//j/+f/6//v//P/9//7///8AAAEAAgADAAMABAAFAAYABwAJAAoACwAMAAwADQANAA0A
DgAQABAAEAAQABAAEAAQABAAEQARABEAFAAUABQAEwAQAA8ADwAMAAwACQAJAAgABgAE
AAQAAQD///3//f/8//r/+P/2//X/9P/x//D/8P/x//D/7//v/+z/6//q/+r/6v/q/+r/
6P/o/+j/6P/o/+f/5v/m/+b/5v/m/+X/5f/m/+f/5//n/+f/5//l/+X/5f/l/+X/5f/l
/+T/5P/l/+b/5v/m/+f/5f/l/+X/5f/n/+f/5//m/+b/5v/m/+b/5v/m/+f/5//o/+j/
6P/o/+r/6//r/+v/6v/p/+n/6P/p/+j/6P/o/+j/6P/o/+j/6P/o/+j/6P/o/+j/6P/o
/+b/5v/m/+b/5v/m/+f/5//n/+f/5//n/+b/5v/l/+T/5P/l/+X/5v/l/+X/5f/l/+X/
5P/k/+b/5v/o/+j/6P/o/+r/6//r/+v/6//r/+v/6//r/+v/6//r/+v/7f/u/+//7//v
/+//7//v/+//7v/t/+7/7v/t/+v/5v/k/+T/4//i/+L/4//j/+X/5f/k/+P/4//j/+P/
4f/e/97/3v/e/9//3//e/97/3P/c/9v/2//b/9v/2//b/9n/2f/Z/9r/2v/a/9r/2f/Z
/9n/2f/Z/9n/2f/Z/9n/2f/Z/9n/2P/Y/9j/1//V/9T/1v/b/+j/9/8NACIAMQA/AEoA
XAB+AKQAywDtAAcBFAEWAQABzACLAEUAAADP/7L/mP+H/5X/rv+6/77/xP/J/8//0v/X
/9f/2P/Y/9j/2f/Z/9n/2f/Z/9n/2f/Z/9r/2v/a/9r/3P/c/9z/3f/d/9z/3P/c/93/
3f/d/97/3P/c/9z/3P/c/93/3f/d/9//3//f/9//3f/d/97/3//f/+D/4P/g/97/3v/f
/9//4f/h/+H/4v/g/+D/4f/i/+T/5P/k/+T/5P/k/+T/5f/m/+f/6P/o/+r/6//r/+3/
7P/t/+7/7v/v//D/8f/y//P/9P/1//b/9//4//n/+f/8//3//v//////AAABAAIAAgAD
AAMAAwAEAAYABgAGAAgACAAIAAgACAAJAAkACQAIAAgACAAHAAgABwAHAAQABAABAAEA
AAD+//z//P/5//f/9f/1//T/8v/w/+7/7f/s/+n/6P/o/+X/5P/j/+P/5P/j/+L/4v/g
/+D/4P/e/97/3v/e/97/3//e/97/3v/e/97/3f/d/9z/3f/d/93/3f/d/9v/2//b/9v/
2//b/93/3P/c/93/3f/c/9v/2//d/93/3f/d/93/3f/d/9z/3v/e/97/3v/c/9z/3f/d
/97/3v/e/97/3P/d/93/3f/f/9//4P/g/9//3v/e/97/3v/e/97/3v/e/97/3v/e/9z/
3v/c/w==
         </WaveFormData>
      </LeadData>
      <LeadData>
         <LeadByteCountTotal>10000</LeadByteCountTotal>
         <LeadTimeOffset>0</LeadTimeOffset>
         <LeadSampleCountTotal>5000</LeadSampleCountTotal>
         <LeadAmplitudeUnitsPerBit>4.88</LeadAmplitudeUnitsPerBit>
         <LeadAmplitudeUnits>��V</LeadAmplitudeUnits>
         <LeadHighLimit>2147483647</LeadHighLimit>
         <LeadLowLimit>268435456</LeadLowLimit>
         <LeadID>V4</LeadID>
         <LeadOffsetFirstSample>0</LeadOffsetFirstSample>
         <FirstSampleBaseline>0</FirstSampleBaseline>
         <LeadSampleSize>2</LeadSampleSize>
         <LeadOff>FALSE</LeadOff>
         <BaselineSway>FALSE</BaselineSway>
         <ExcessiveACNoise>FALSE</ExcessiveACNoise>
         <MuscleNoise>FALSE</MuscleNoise>
         <LeadDataCRC32>2859452045</LeadDataCRC32>
         <WaveFormData>
3v/e/97/3v/w/wIAFAAmAEUAYgB/AJwAwgDoAA4BNAElARgBCwH+AMMAigBRABgAAwDw
/93/yv/P/9L/1f/Y/9v/3P/d/97/3//g/+H/4v/i/+L/4v/i/+L/4v/i/+L/4P/g/+D/
4P/i/+L/4v/i/+L/4v/i/+L/5P/k/+T/5P/k/+T/5P/k/+T/5P/k/+T/5P/k/+T/5P/k
/+T/5P/k/+X/5v/n/+j/6P/o/+j/6P/q/+r/6v/q/+j/6P/o/+j/6v/q/+r/6v/s/+z/
7P/s/+7/7v/u/+7/8P/w//D/8P/z//T/9f/2//j/+P/4//j/+//8//3//v8BAAIAAwAE
AAUABgAHAAgACQAKAAsADAAPABAAEQASABMAFAAVABYAGAAYABgAGAAYABgAGAAYABgA
GAAYABgAFQAUABMAEgAPAA4ADQAMAAoACAAGAAQAAgAAAP7//P/5//j/9//2//X/9P/z
//L/8f/w/+//7v/u/+7/7v/u/+3/7P/r/+r/6v/q/+r/6v/o/+j/6P/o/+r/6v/q/+r/
6v/q/+r/6v/o/+j/6P/o/+r/6v/q/+r/6P/o/+j/6P/o/+j/6P/o/+r/6v/q/+r/6v/q
/+r/6v/q/+r/6v/q/+r/6v/q/+r/6v/q/+r/6v/s/+z/7P/s/+r/6v/q/+r/7P/s/+z/
7P/t/+7/7//w//L/8//0//T/9v/2//b/9v/0//T/9P/0//T/9P/0//f/+P/5//n/+f/7
//v/+//7//n/+f/5//j/9v/z//H/8f/x//H/8f/x//P/8//y//H/7//u/+3/7P/o/+f/
5v/m/+j/5v/m/+X/5f/m/+b/5f/l/+X/5f/l/+X/5P/k/+T/5P/k/+T/5P/j/+P/4//j
/+H/4f/h/+H/4v/i/+L/4v/i/+H/3v/d/9n/1f/X/9//7f8AABIAKQBFAF4AeQCaAMYA
8gAZATkBSwFIAS0B+gCvAGgAMQAHAOj/0f/H/8v/1f/Z/9n/2v/e/+D/3//h/+T/4v/j
/+X/5f/l/+T/5P/k/+T/5P/k/+T/5P/k/+T/5P/i/+L/4v/i/+T/5P/k/+T/5P/k/+X/
5f/l/+X/5f/l/+X/5v/m/+b/5v/m/+b/5v/n/+f/5//n/+n/6v/q/+n/6f/q/+v/6//q
/+r/6v/q/+z/7P/s/+z/7P/t/+7/7v/t/+7/7v/u//D/8f/z//P/8//0//X/9f/2//f/
+P/5//v//f/9//3//v///wAAAQACAAQABQAGAAkACgALAA0ADAANAA4ADwASABMAEwAU
ABUAFgAWABcAGgAaABoAGwAbABwAHAAcABoAGgAaABoAGAAXABcAFQARABAADwAOAAsA
CgAIAAcAAwABAP///v/+//z/+v/4//j/9//2//T/9P/z//H/8f/y//H/8f/w//D/8P/w
//D/8P/w/+//7//v/+//7//v/+//7//v/+//8f/x//D/8P/w//D/8P/w/+7/7v/u/+7/
8P/w//D/8P/w//D/8P/w/+7/7//v/+//8f/x//H/8f/w//D/8P/w//L/8v/y//P/8f/x
//H/8f/x//H/8f/x//H/8f/y//L/8v/y//L/8v/0//T/9P/0//X/9v/2//b/9v/2//n/
+v/6//r/+v/6//r/+v/6//r/+v/6//r/+v/9//7////////////////////////////+
//z/+f/3//f/9f/1//X/9f/1//X/9P/z//L/8v/y//L/8P/t/+z/7P/s/+j/6P/n/+f/
6P/o/+f/5//n/+f/5//n/+j/6P/o/+j/5v/m/+b/5f/l/+X/5f/l/+b/5//o/+j/6P/m
/+b/5v/l/+L/4f/h/9//3f/j/+//AAASACkAPwBUAGsAigCyANwAAQEhATMBMAEbAe4A
qwBoADMACwDw/9v/z//T/9v/3//h/+L/5v/o/+f/6f/q/+z/7f/t/+3/7f/s/+z/7P/q
/+r/6v/q/+z/7P/s/+z/7P/s/+z/7P/q/+r/6v/q/+r/6v/r/+v/6//r/+v/6//t/+7/
7v/u/+z/7P/s/+z/7//v/+//7//v//D/8P/v/+3/7v/v/+//8P/w//D/8P/y//L/8v/y
//L/8//0//T/8//0//T/9P/0//X/9//3//f/+P/5//n/+v/7//z//f///wEAAQABAAQA
BQAGAAcABgAIAAkACgANAA4ADwARABAAEQASABMAFgAXABcAGAAZABoAGgAbABwAHAAc
AB0AHQAeAB4AHgAeAB4AHgAeABwAGwAbABkAFQAUABMAEgAPAA4ADAALAAkABwAFAAQA
BAACAAAA/v/+//3//P/6//r/+f/3//f/+P/3//f/9v/0//T/9P/0//b/9v/1//X/9f/1
//X/9f/z//P/8//z//X/9f/0//T/9P/0//T/9P/0//T/9P/0//T/9P/0//T/9P/0//T/
9P/0//X/9f/1//X/9f/1//X/9v/2//b/9v/2//b/9v/3//f/9//3//f/9//3//f/9//3
//f/+P/4//b/9v/2//b/9v/2//b/9v/3//f/+f/6//z//P/8//z//f/+//7//v/+//7/
/v/+/wAAAAAAAAAAAAAAAAMABAAFAAUABQAFAAUABQAFAAUABQAFAAQAAgD///3//f/7
//n/+f/5//n/+//6//n/+P/4//j/+P/2//X/9P/0//T/8v/y//H/8f/y//L/8f/x//H/
8f/x//H/8P/w//D/8P/y//L/8v/x//H/8f/x//H/7//v/+//7v/w//D/8P/w/+//7v/t
/+v/6f/n/+f/6//4/wgAFwApAEAAUwBqAIYAqgDRAPUAEwEiASEBEAHlAKQAZQAxAAoA
8f/f/9X/1f/h/+f/6v/s//D/7//x//L/8v/z//P/9f/z//L/8v/y//L/8v/y//L/8v/y
//L/8v/y//L/8v/y//L/8v/y//L/8v/y//P/8//1//X/9f/1//X/9v/2//b/9v/2//b/
9v/3//f/9//3//f/+P/4//f/9//4//n/+f/6//r/+v/6//r/+v/6//r//P/9//7//v/9
//7//v/+//7///8BAAEAAQACAAMAAwAEAAUABgAHAAcACQAJAAkACgALAAwADQAQABIA
EwAUABMAFAAVABcAGAAZABoAGwAcAB0AHQAeACEAIgAiACMAJAAkACQAJQAlACYAJgAm
ACYAJgAmACYAJgAlACUAIwAhACAAHwAeABsAGgAYABcAFQATABEAEAAQAA4ADAAKAAoA
CQAIAAYABgAFAAMAAwACAAEAAQAAAAAAAAAAAAAAAAAAAP////8BAAEAAQABAAEAAQAB
AAEAAQABAAAAAAAAAAAAAAAAAAAAAAAAAAAAAAAAAAAAAAAAAAAAAAAAAAAAAQABAAEA
AQABAAEAAQACAAIAAgACAAIAAgACAAMAAwADAAMAAwADAAMAAwADAAMAAwAEAAQABAAE
AAQABAACAAIAAgACAAMAAwADAAMAAwAEAAQABAADAAQABAAGAAYABgAGAAcACAAIAAgA
CAAIAAgACAAKAAoACgAKAAoACgANAA4ADwAPAA8ADwAPAA8ADwAPAA0ADQAMAAoABwAF
AAUAAwAFAAUABQAFAAUABAADAAIAAAAAAAAA/v/9//z//P/8//z//P/7//v/+v/6//n/
+f/7//v/+//7//j/+P/4//j/+v/6//r/+f/5//n/+f/5//n/+f/5//j/+P/2//b/+P/1
//T/8//x/+//7f/v//X/BgAWACkAQQBWAGkAfgCiAMoA8QAPASUBKAEZAfYAuwB4AEEA
GQD6/+P/1f/T/93/5//r/+z/7v/w//H/8//0//T/9f/1//X/9f/0//T/9P/0//T/9P/0
//T/9P/0//T/9P/0//T/9P/0//T/9P/0//b/9v/3//f/9f/1//X/9f/1//b/9v/2//b/
9v/2//b/9f/1//X/9f/3//j/+P/3//f/+P/5//n/+P/4//j/+P/4//j/+P/4//j/+f/6
//r/+//8//z//P/6//v//f/9////AAABAAEAAAABAAIAAwADAAUABQAFAAYABwAIAAkA
CgAMAA0ADgARABIAEwAVABQAFQAWABcAGAAZABkAGgAZABoAGgAbABwAHAAcAB0AHQAe
AB4AHgAeAB4AHgAeABwAGwAbABkAFQAUABMAEgAPAA4ADAALAAkABwAFAAQABgAEAAIA
AAAAAP///v/8//z/+//5//n/9v/1//X/9P/2//b/9v/2//T/9P/z//P/9f/1//X/9f/z
//P/8//z//X/9f/0//T/8//y//H/8P/y//L/8v/y//L/8v/y//L/8v/y//L/8v/w//H/
8f/x//P/8//z//P/8v/y//L/8v/y//L/8v/z//P/8//z//P/9f/1//X/9f/z//P/9P/0
//T/9P/0//T/9P/0//T/9P/z//P/9f/1//b/9v/2//b/9v/5//r/+v/6//r/+v/6//r/
+P/4//j/+P/6//r//f/+///////////////////////9//3//P/6//X/8//z//H/8//z
//P/8//x//D/7//u/+7/7v/u/+z/6//q/+r/6v/o/+j/5//n/+j/6P/n/+f/5f/l/+X/
5f/k/+T/5P/k/+T/5P/k/+P/4//j/+P/4//j/+P/4//i/+L/4v/i/+D/4f/g/9//2//Z
/9f/2//n//b/CAAdADkAUgBpAIYArADWAAEBJQE/AUABLQECAbsAcgA3AA0A6P/J/7f/
t//B/83/0f/S/9b/2P/b/93/4P/i/+P/4f/h/+H/4P/g/+D/4P/g/+D/4P/g/+D/4P/g
/+D/4P/g/+D/4P/g/+D/4P/g/+D/4f/h/+H/4f/h/+H/3//g/+D/4P/i/+L/4v/i/+H/
4f/h/+H/4f/i/+L/4f/h/+L/4//j/+T/5P/k/+T/5P/k/+T/5P/k/+X/5v/m/+n/6v/q
/+r/6P/p/+v/6//r/+z/7f/t/+7/7//w//H/8//1//X/9f/2//f/+P/5//r//P/9//7/
//8AAAEAAwAEAAUABgAHAAYABwAHAAgACQAKAAoACwAMAAwADAANAA0ADgAOAA4ADAAM
AAwADAAKAAkACQAHAAMAAgABAAAA///+//z/+//5//f/9f/0//T/8v/w/+7/7P/r/+r/
6P/q/+n/5//n/+j/5//n/+b/5P/k/+T/5P/i/+L/4f/h/+P/4//j/+P/4f/h/+H/4f/h
/+H/4P/g/+L/4v/i/+L/4v/i/+L/4v/i/+L/4v/i/+T/5P/k/+T/5P/l/+X/5f/n/+f/
5//n/+j/6P/o/+j/6P/o/+j/6f/r/+v/6//r/+n/6f/p/+n/6f/p/+r/6v/q/+r/6v/q
/+z/7P/s/+z/6f/p/+n/6f/r/+z/7P/s/+z/7v/u/+7/7v/v//D/8P/w//D/8P/w//D/
8P/w//D/8P/y//L/9f/2//f/9//3//f/9//3//f/9//3//f/9v/0/+//7f/t/+v/7f/t
/+3/7f/r/+r/6f/o/+j/6P/o/+b/5f/k/+T/5P/k/+T/4//j/+L/4v/h/+H/4f/h/+H/
4f/g/+D/4P/g/+L/4v/i/+H/3//f/9//3//f/9//3//e/+D/4P/g/97/3f/c/9n/2f/X
/9X/1//j//T/BgAdADcATgBlAIIAqgDYAAEBIwE7ATwBKwECAcEAegA/ABMA8P/V/8X/
w//N/9X/2f/Y/9z/3v/f/+H/4v/i/+X/5f/j/+X/5P/k/+T/5P/k/+T/5P/k/+T/5P/k
/+T/5P/k/+T/5P/k/+T/5P/k/+T/5f/l/+X/5f/l/+X/5f/m/+b/5v/o/+j/6P/o/+f/
5//n/+f/6f/q/+r/6f/p/+r/6//r/+z/7P/s/+z/7P/s/+z/7P/s/+3/7v/u/+//8P/w
//D/8P/x//P/8//1//b/9//3//b/9//4//n/+//9//3//f8AAAEAAgADAAQABgAHAAgA
CQAKAAsADQAMAA0ADgAPABIAEwATABQAFQAWABYAFwAYABgAGAAZABkAGgAaABoAGgAa
ABoAGgAYABcAFwAVABMAEgARABAACwAKAAgABwAHAAUAAwACAAAA/v/8//r//P/7//r/
+P/4//f/9f/1//b/9f/1//T/8v/y//L/8v/y//L/8f/x//P/8//z//P/8f/x//H/8f/z
//P/8v/y//L/8v/y//L/8v/y//L/8v/y//L/8v/y//L/8v/y//L/8v/z//P/8//z//P/
8//z//T/9P/0//T/9P/0//T/9f/3//f/9//3//X/9f/1//X/9//3//j/+P/2//b/9v/2
//b/9v/2//b/9f/1//X/9f/1//b/9v/2//X/9P/0//T/9P/0//X/9f/2//j/+P/4//j/
+f/6//r/+v/6//r/+v/6//r/+v/6//r//P/8////AAABAAEAAQABAAEAAQABAAEA////
//7//P/5//f/9//1//f/9//3//f/9//2//X/9P/0//T/9P/y//H/8P/w//D/7v/u/+3/
7f/u/+7/7f/t/+v/6//r/+v/7P/s/+z/7P/q/+r/6v/p/+v/6//r/+v/6//r/+v/6v/o
/+r/6v/o/+f/5v/l/+H/3//f/+P/7//+/wwAIQA3AEwAYQB8AKAAygDvAA0BIQEkARUB
8ACxAG4AOQARAPL/2//P/8//2f/h/+P/5P/m/+j/6f/p/+z/7P/r/+v/6//r/+r/6v/q
/+z/7P/s/+z/7P/s/+z/7P/s/+z/7P/s/+z/7P/s/+z/7P/s/+3/7f/r/+v/6//r/+3/
7v/u/+7/7v/u/+7/7v/t/+3/7f/t/+3/7v/u/+3/7//w//H/8f/w//D/8P/w//D/8P/w
//D/8P/x//L/8v/z//T/9P/0//T/9f/3//f/+f/6//v/+//6//v//P/9////AQABAAEA
AgADAAQABQAGAAgACQAKAAsADAANAA8AEAARABIAEwAUABUAFQAWABkAGgAaABsAHAAc
ABwAHQAdAB4AHgAeAB4AHgAeAB4AHAAbABsAGQAXABYAFQAUABEAEAAOAA0ACwAJAAcA
BgAGAAQAAgAAAAAA///+//z//P/7//n/+f/6//n/+f/4//b/9v/2//b/9v/2//X/9f/1
//X/9f/1//f/9//3//f/9//3//b/9v/2//b/9v/2//b/9v/2//b/9v/2//b/9v/0//T/
9P/0//b/9//3//f/9f/1//X/9f/2//b/9v/2//j/+P/4//n/9//3//f/9//3//f/9//3
//f/9//4//j/+P/4//j/+P/4//j/+P/4//n/+f/5//n/9//4//j/+P/3//b/9v/2//b/
9v/3//f/9//5//n/+v/8//z//P/8//3//v/+//7//v/+//7//v/8//z//P/8//7//v8B
AAIAAwADAAMAAwADAAMAAwADAAEAAQAAAP7/+//5//n/9//3//f/9//3//f/9v/1//T/
9P/0//T/8v/x//D/8P/w//D/8P/v/+//8P/w/+//7//v/+//7//v/+7/7v/u/+7/7v/u
/+7/7f/t/+3/7f/t/+3/7f/t/+z/7P/s/+z/6v/p/+j/5//l/+P/4//l/+///v8OAB8A
MwBIAFsAcgCWAL4A4QD9ABUBHAEPAe4AswByADsAEwD2/+P/1f/T/9v/4//n/+j/6v/s
/+3/7//u/+7/7//x//H/7//u/+7/7v/w//D/8P/w/+7/7v/u/+7/8P/w//D/8P/w//D/
8P/w//D/8P/x//H/8f/x//H/8f/x//L/8v/y//L/8v/y//L/8//z//P/8//z//T/9P/z
//X/9v/3//f/9v/2//b/9v/4//j/+P/4//b/9//4//j/+f/6//r/+v/8//3///////3/
/v//////AgADAAQABQAFAAcABwAHAAoACwAMAA0ADAAOAA8AEAARABIAEwAVABYAFwAY
ABkAGgAbABsAHAAbABwAHAAdACAAIAAgACEAIQAiACIAIgAiACIAIgAiACIAIQAhAB8A
GwAaABkAGAAXABYAFAATABEADwANAAwACgAIAAYABAAEAAMAAgAAAAAA///9//3//v/9
//3//P/8//z//P/8//z//P/7//v/+//7//v/+//7//v/+//7//v/+//6//r/+v/6//r/
+v/6//r/+v/6//r/+v/6//r/+v/6//r/+v/6//v/+//7//v/+//7//v//P/8//z//P/+
//7//v////3//f/9//3//f/9//3//f/9//3//v/+//7//v/+//7//v/+//7//v/9//3/
/f/9//3//v/+//7//f/8//z//P/8//z//f/9//v/+//7//v/+//+//3//v8AAAAAAAAA
AAMABAAEAAQAAgACAAIAAgACAAIAAgACAAQABAAHAAgABwAHAAcABwAHAAcABwAHAAcA
BwAGAAQAAQD//////f/9//3//f/9//3//P/7//r/+v/6//r/+P/3//b/9v/2//b/9v/1
//X/9P/0//P/8//1//X/9f/1//L/8v/y//L/8v/y//L/8f/x//H/8f/x//P/8//z//L/
8v/y//L/8P/v/+7/7//r/+n/5//n/+3//P8MAB0AMwBGAFkAbgCOALIA1wD3ABEBHAEV
AfoAxQCEAEkAHwAAAOn/2//X/9//6f/r/+z/7v/y//P/8//y//T/9f/3//f/9v/0//P/
8v/0//T/9P/0//T/9P/0//T/9P/0//T/9P/0//T/9P/0//T/9P/1//X/9f/1//X/9f/1
//b/9v/2//b/9v/2//b/9f/1//X/9f/1//b/9v/1//X/9v/3//f/+P/4//j/+P/6//r/
+v/6//j/+f/6//r/+//8//z//P/8//3//////wEAAgADAAMAAgADAAQABQAFAAcABwAH
AAoACwAMAA0ADAAOAA8AEAATABQAFQAXABYAFwAYABkAGAAZABkAGgAdAB4AHgAfACAA
IAAgACEAIQAiACIAIgAiACIAIgAiACAAHwAfAB0AGwAaABkAGAAXABYAFAATABEADwAN
AAwACgAIAAYABAAGAAUABAACAAIAAQD//////v/9//3//P/8//z//P/8//r/+v/5//n/
+f/5//n/+f/5//n/+f/5//n/+f/4//j/+P/4//j/+P/4//j/+P/4//b/9v/2//b/+P/4
//j/+P/2//f/9//3//f/9//3//f/+P/4//j/+P/4//j/+P/5//n/+f/5//n/+f/5//n/
+f/5//n/+v/6//n/+P/3//b/9//4//n/+v/5//n/+f/5//j/+P/3//b/9//2//b/9v/0
//T/9f/1//X/9f/1//X/9f/2//f/9//0//T/9P/2//b/9v/2//b/+P/6//v//P/6//r/
+v/6//r/+v/6//r/+P/4//v//P/9//3//f/9//3//f/9//3//f/9//z/+v/5//f/9//1
//P/8//z//P/9f/0//P/8v/w//D/8P/u/+3/7P/s/+z/7P/s/+v/6//q/+r/6f/p/+n/
6f/p/+n/6P/o/+j/6P/o/+j/6P/n/+f/5//n/+f/5f/l/+X/5P/k/+b/5v/k/+P/4P/f
/9//2//b/9//6f/4/wgAHQA3AFIAaQCCAKgA0AD3ABsBLQEsARsB8ACvAGwANQALAOr/
z/+9/7v/x//T/9X/1P/Y/9z/3//j/+L/5P/l/+X/5f/l/+T/5P/k/+T/5P/k/+T/4v/i
/+L/4v/k/+T/5P/k/+T/5P/k/+T/5P/k/+X/5f/j/+P/4//j/+P/5P/k/+T/5P/k/+T/
5P/l/+X/5f/l/+f/6P/o/+f/5f/m/+f/5//o/+j/6P/o/+j/6P/o/+j/5v/n/+j/6P/r
/+z/7P/s/+z/7f/v/+//7f/u/+//7//w//H/8v/z//P/9f/1//X/+P/5//r/+//8//7/
//8AAAEAAgADAAUABAAFAAYABwAGAAcABwAIAAkACgAKAAsADAAMAAwADQANAA4ADgAO
AA4ADgAOAA4ADAALAAsACQAHAAYABQAEAAEAAAD+//3/+//5//f/9v/4//b/9P/y//D/
7//u/+z/7P/r/+n/6f/o/+f/5//m/+b/5v/m/+b/5P/k/+P/4//j/+P/4//j/+H/4f/h
/+H/4f/h/+D/4P/i/+L/4v/i/+L/4v/i/+L/4v/i/+L/4v/i/+L/4v/i/+L/4//j/+P/
4//j/+P/4//k/+T/5P/k/+b/5v/m/+f/5f/l/+X/5f/n/+f/5//n/+f/5//o/+j/6P/o
/+j/6P/o/+j/6P/o/+f/5//n/+f/5f/m/+b/5v/l/+T/5P/k/+T/5P/l/+X/4//j/+P/
4//l/+T/5f/k/+X/5v/n/+j/6f/q/+r/6v/q/+r/6v/q/+r/6v/q/+r/6P/o/+v/7P/v
/+//7//v/+//7//v/+//7//v/+7/7P/p/+f/5//l/+X/5f/l/+X/5f/k/+P/4v/i/+L/
4v/g/9//3v/e/97/3v/e/93/3f/c/9z/2//b/9v/2//b/9v/2v/a/9r/2v/a/9r/2v/Z
/9v/2//b/9v/2f/Z/9n/2P/a/9r/2v/a/9f/1v/T/9H/z//P/9P/3f/s//z/EQArAEQA
WQBwAJgAxgDtABEBKQEwASEB/ADBAHwAQQARAO7/0f+9/7X/v//L/83/zv/S/9T/1//X
/9j/2v/d/93/2//d/9z/3P/c/9r/2v/a/9r/2v/a/9r/2v/c/9z/3P/c/9r/2v/a/9r/
3P/c/93/3f/d/93/3f/d/93/3v/e/97/3v/e/97/3v/f/9//3//f/+H/4v/i/+H/4f/i
/+P/4//k/+T/5P/k/+L/4v/i/+L/5P/l/+b/5v/n/+j/6P/o/+b/5//p/+n/6f/q/+v/
6//u/+//8P/x/+//8f/x//H/9P/1//b/9//4//r/+//8//3//v///wEAAgADAAQABQAI
AAkACQAKAAsADAAMAA0ADgAOAA4ADwAPABAAEAAQABAAEAAQABAAEAAPAA8ADQAJAAgA
BwAGAAMAAgAAAP/////9//v/+v/4//b/9P/y//L/8f/w/+7/7v/t/+v/6//q/+n/6f/o
/+j/6P/o/+j/6P/o/+f/5//p/+n/6f/p/+f/5//n/+f/5//n/+b/5v/m/+b/5v/m/+b/
5v/m/+b/5v/m/+b/5v/m/+b/5v/m/+b/5//n/+f/5//n/+f/5//o/+j/6P/o/+j/6P/o
/+n/6//r/+v/6//t/+3/7f/t/+v/6//s/+z/7P/s/+z/7P/s/+z/7P/s/+v/6//r/+v/
6//s/+z/7P/r/+r/6v/q/+r/6v/r/+v/6f/p/+n/6f/n/+j/6f/p/+j/6P/o/+r/6//r
/+r/6//s/+3/7v/v//D/8P/w//D/8P/w//D/7v/u/+7/7v/w//D/8//0//P/8//z//P/
8//z//P/8//z//P/8v/w/+//7f/t/+v/6//r/+v/6//r/+r/6f/o/+j/6P/o/+b/5f/k
/+T/5P/k/+T/4//j/+L/4v/h/+H/4//j/+P/4//g/+D/4P/g/+D/4P/g/9//4f/h/+H/
4f/f/9//3//e/97/4P/g/97/3f/c/9v/2f/X/9P/1//j//L/AAATACkAPgBTAGwAjgC4
AN0A/wAVAR4BEwHyALkAeABBABEA8P/Z/8f/w//N/9X/2f/a/9z/3v/f/+H/4v/i/+H/
4//h/+H/4P/g/+D/4P/g/+D/4P/g/+D/4P/g/+D/4P/g/+D/4P/g/+D/4P/i/+L/4//j
/+P/4//j/+P/4//k/+T/5P/k/+T/5P/k/+P/4//j/+P/5f/m/+b/5f/l/+b/5//n/+j/
6P/o/+j/6P/o/+j/6P/o/+n/6v/q/+n/6v/q/+r/7P/t/+//7//t/+7/7//v//D/8f/y
//P/8//1//X/9f/2//f/+P/5//r//P/9//7//f/+////AQACAAMABAAFAAgACQAJAAoA
CwAMAAwADQAOAA4ADgAPAA8AEAAQABAAEAAQABAAEAAOAA0ADQALAAkACAAHAAYABQAE
AAIAAQD9//v/+f/4//j/9v/0//L/8P/v/+7/7P/u/+3/6//r/+r/6f/p/+j/6P/o/+j/
6P/m/+b/5f/l/+X/5f/l/+X/5f/l/+X/5f/l/+X/5P/k/+T/5P/k/+T/5P/k/+T/5P/k
/+T/5P/k/+T/5P/k/+T/5P/l/+X/5f/l/+X/5f/l/+b/5v/m/+b/5P/k/+T/5f/n/+f/
5//n/+f/5//n/+f/5f/l/+b/5v/o/+j/6P/o/+b/5v/m/+b/5//n/+f/5//l/+b/5v/m
/+X/5P/k/+T/5P/k/+X/5f/l/+X/5f/l/+T/5P/k/+P/4v/i/+L/5P/k/+P/4v/i/+L/
4v/i/+T/5P/m/+b/5v/m/+n/6v/q/+r/6P/o/+j/6P/o/+j/6P/o/+j/6P/r/+z/7//v
/+//7//t/+3/7f/t/+3/7f/s/+r/6f/n/+f/5f/j/+P/4//j/+X/5P/j/+L/4v/i/+L/
4P/d/9z/3P/c/9z/3P/b/9v/2v/a/9n/2f/Z/9n/2f/Z/9j/2P/Y/9j/2P/Y/9j/1//X
/9f/1//X/9f/1//X/9b/1v/W/9b/1P/T/9T/0//P/8v/zf/P/9X/4v/y/wUAGQAuAEEA
WAB6AKAAxQDlAP0ABgH/AOIArQBuADMABwDo/9P/wf+5/8H/zf/R/9D/1P/U/9X/1//Y
/9j/1//X/9X/1//W/9b/1v/W/9b/1v/W/9b/1v/W/9b/1v/W/9b/1v/W/9b/1v/W/9b/
1v/X/9f/1//X/9f/1//V/9b/1v/W/9j/2P/Y/9j/1//X/9f/1//Z/9r/2v/Z/9n/2v/b
/9v/2v/a/9r/2v/a/9r/2v/a/9z/3f/e/97/3f/e/97/3v/e/9//4f/h/+H/4v/j/+P/
5P/l/+b/5//n/+n/6f/p/+r/6//s/+3/7v/w//H/8v/z//T/9f/3//j/+f/6//v//P/9
//3//v///wAAAAABAAIAAgACAAMAAwAEAAQABAAEAAQABAAEAAQAAwADAAEA///+//3/
/P/5//j/9v/1//P/8f/v/+7/7v/s/+r/6P/o/+f/5v/k/+T/4//h/+H/4P/f/9//3v/c
/9z/3P/c/9z/3P/b/9v/2//b/9v/2//b/9v/2//b/9v/2//a/9r/2v/a/9r/2v/a/9r/
2v/a/9j/2P/Y/9j/2P/Y/9j/2P/Y/9n/2f/Z/9f/1//X/9f/2f/a/9v/3P/a/9r/2v/b
/9n/2f/Z/9n/2f/Z/9n/2f/Z/9n/2v/a/9j/2P/Y/9j/2P/Y/9j/2P/Z/9n/2f/Z/9n/
2P/Y/w==
         </WaveFormData>
      </LeadData>
      <LeadData>
         <LeadByteCountTotal>10000</LeadByteCountTotal>
         <LeadTimeOffset>0</LeadTimeOffset>
         <LeadSampleCountTotal>5000</LeadSampleCountTotal>
         <LeadAmplitudeUnitsPerBit>4.88</LeadAmplitudeUnitsPerBit>
         <LeadAmplitudeUnits>��V</LeadAmplitudeUnits>
         <LeadHighLimit>2147483647</LeadHighLimit>
         <LeadLowLimit>268435456</LeadLowLimit>
         <LeadID>V5</LeadID>
         <LeadOffsetFirstSample>0</LeadOffsetFirstSample>
         <FirstSampleBaseline>0</FirstSampleBaseline>
         <LeadSampleSize>2</LeadSampleSize>
         <LeadOff>FALSE</LeadOff>
         <BaselineSway>FALSE</BaselineSway>
         <ExcessiveACNoise>FALSE</ExcessiveACNoise>
         <MuscleNoise>FALSE</MuscleNoise>
         <LeadDataCRC32>1508022961</LeadDataCRC32>
         <WaveFormData>
2v/a/9r/2v/p//j/BwAWADMAUABtAIoArADOAPAAEgEJAQAB9wDuAL8AkgBlADgAJwAW
AAUA9P/y//D/7v/s/+v/6v/p/+j/5//m/+X/5P/k/+T/5P/k/+L/4v/i/+L/4v/i/+L/
4v/k/+T/5P/k/+L/4v/i/+L/5P/k/+T/5P/k/+T/5P/k/+T/5P/k/+T/5P/k/+T/5P/k
/+T/5P/k/+b/5v/m/+b/6P/o/+j/6P/q/+r/6v/q/+j/6P/o/+j/6v/q/+r/6v/s/+z/
7P/s/+7/7v/u/+7/8P/w//D/8P/x//L/8//0//X/9v/3//j/+f/6//v//P///wAAAQAC
AAMABAAFAAYABwAIAAkACgANAA4ADwAQABMAFAAVABYAGAAYABgAGAAaABoAGgAaABgA
GAAYABgAFwAWABUAFAASABAADgAMAAoACAAGAAQAAgAAAP7//P/7//r/+f/4//X/9P/z
//L/8f/w/+//7v/u/+7/7v/u/+z/7P/s/+z/6v/q/+r/6v/q/+r/6v/q/+z/7P/s/+z/
7P/s/+z/7P/q/+r/6v/q/+r/6v/q/+r/6v/q/+r/6v/q/+r/6v/q/+z/7P/s/+z/6v/q
/+r/6v/s/+z/7P/s/+z/7P/s/+z/7P/s/+z/7P/s/+z/7P/s/+z/7P/s/+z/7v/u/+7/
7v/w//D/8P/w//H/8//0//X/9f/2//b/9v/1//X/9f/1//b/9v/3//j//P/9//3//f/9
//3//v/+//z//P/8//v/+v/4//f/9v/1//T/9P/0//T/9P/z//H/7v/t/+3/7P/r/+r/
6f/p/+r/6f/p/+n/6f/p/+n/6f/m/+b/5v/m/+j/5//n/+f/5//n/+b/5v/m/+b/5v/m
/+b/5v/m/+b/5v/m/+b/5P/j/+P/4P/f/9v/2f/Z/97/6f/2/wUAHAA2AFEAbACOALUA
3QAAAR0BLQEtARkB8gC6AIAAUwA0ABgABQD6//r/+v/2//L/8f/w/+7/7f/s/+v/6//q
/+r/6v/q/+r/6f/o/+j/6P/o/+j/6P/o/+f/5//n/+f/5//n/+n/6f/p/+n/6P/o/+j/
6P/q/+r/6v/q/+r/6v/q/+r/6v/r/+v/6//r/+v/6//s/+z/7P/s/+z/7P/s/+3/7f/t
/+3/7f/u/+//7//v/+//7//v/+//8P/w//D/8f/y//L/8//z//P/9f/3//f/+P/5//r/
+//7//z//f/+////AAABAAIAAgAFAAYACAAJAAoACwAMAA0ADwAQABEAEgAVABYAFwAY
ABkAGgAbABwAGwAcABwAHAAgACAAIAAgAB4AHgAeAB4AGgAaABkAFwAVABQAEgAQAA0A
DAAKAAgABgAEAAMAAQAAAP7//f/7//v/+v/3//f/9//2//X/9P/1//T/8//z//P/8//z
//P/8//y//H/8f/x//H/8f/x//H/8f/x//D/8v/y//P/8//0//T/8v/y//L/8v/y//L/
8v/y//L/8v/w//D/8P/w//L/8v/y//P/8//z//P/8//y//L/8v/y//P/8//z//T/8v/y
//L/8v/0//T/9P/0//T/9P/0//X/8//z//P/8//1//X/9f/0//b/9v/2//b/9v/2//n/
+f/5//n/+v/6//r/+f/7//v/+//8//z//f/+/wAA/////////////wAAAAAAAAAAAAD/
//7//v/9//z/+//4//j/+P/4//j/9//1//T/8//z//L/8f/w/+//7//u/+3/7f/t/+3/
7f/t/+3/7P/s/+z/7P/s/+v/6//r/+v/6//q/+r/6v/q/+r/6v/q/+r/6v/q/+r/7P/q
/+j/6f/n/+b/4//h/9//3f/i/+3/+P8HABoAMgBLAGQAggCpAM8A8AAPASMBIwERAfAA
vACEAFkAOAAeAAsAAAAAAAAA/P/6//f/+P/2//P/8v/z//P/8v/y//L/8f/w/+7/7P/s
/+z/7P/s/+7/7v/t/+3/7f/t/+3/7f/t/+3/7f/t/+z/7P/s/+z/7v/u/+7/7v/u/+7/
7v/u/+z/7f/t/+3/7//v/+//8P/w//D/8P/w//D/8P/x//H/8f/x//H/8v/x//H/8f/x
//P/8//z//T/8v/y//P/9P/0//X/9f/1//f/+f/5//r/+f/6//v/+//8//3//v///wIA
AwAEAAQABQAGAAgACQAMAA0ADgAPAA8AEAARABIAFQAWABcAGAAZABoAGwAcAB0AHgAe
AB4AIAAgACAAIAAgACAAIAAgABwAHAAbABkAFwAWABQAEgAPAA4ADAAKAAgABgAFAAMA
AgAAAP///f/9//z/+f/5//n/+P/3//b/9//2//X/9f/1//X/9f/1//X/9P/z//P/9f/1
//X/9f/1//X/9f/0//T/9P/1//X/9v/2//T/9P/0//T/9P/0//T/9P/0//T/9P/0//T/
9P/0//T/9P/1//X/9f/1//X/9v/2//b/9v/1//X/9f/2//b/9v/2//b/9v/2//b/9v/2
//b/9v/3//f/9//3//f/9//3//f/9v/4//j/+v/6//r/+v/6//r//f/9//3//f/+//7/
/v/9/////////wAA/v///wAAAgAFAAUABQAFAAUABgAGAAYABgAGAAUABAACAAEAAAD/
//7//v/+//7//v/9//v/+v/5//n/+P/3//b/9f/1//T/8//z//P/8//z//P/8//y//D/
8P/w//D/8f/x//H/8f/x//D/8P/w//D/8P/w//D/8P/w//D/8P/w//D/8P/v/+//7v/t
/+v/5//l/+T/5//w//3/CgAaADEASgBiAH0AoQDIAOcABwEZARkBCgHoALQAfwBUADYA
HwAOAAQAAAAEAAQA///+//7/+//6//n/9//2//b/9v/0//T/8//y//L/8v/y//L/8v/y
//H/8f/x//H/8f/x//P/8//z//P/8v/y//L/8v/0//T/9P/0//T/9P/0//T/9P/1//X/
9f/1//X/9f/2//b/9v/2//b/9v/2//f/9//5//n/+f/6//n/+f/5//n/+//7//v//P/6
//r/+//8//7///////////8BAAEAAgADAAQABQAFAAQABQAGAAcACAAJAAoACgANAA4A
EAARABIAEwAUABUAFwAYABkAGgAbABwAHQAeACEAIgAjACQAIwAkACQAJAAmACYAJgAm
ACgAKAAoACgAJgAmACUAIwAhACAAHgAcABsAGgAYABYAEgAQAA8ADQAMAAoACQAHAAkA
CAAFAAUABQAEAAMAAgABAAAA///////////////////+//3//f//////////////////
//7//v/+//////8AAAAA/v/+//7//v/+//7/AAAAAAAAAAAAAAAAAAAAAAAAAAAAAAEA
AQABAAEAAQAAAAAAAAAAAAEAAQABAAIAAgACAAIAAgACAAIAAgACAAAAAAAAAAEAAQAB
AAEAAQABAAEAAQAAAAIAAgACAAIAAAAAAAEAAQABAAIAAgAEAAQABAAEAAcABwAHAAcA
CAAIAAgABwAHAAcABwAIAAgACQAKAAwADQANAA0ADQALAAwADAAMAA4ADgANAAwACgAJ
AAgABwAGAAYABgAGAAYABQADAAIAAQABAAAA///+//3//f/8//v/+//7//v/+//7//v/
+v/4//j/+P/4//n/+f/5//n/+f/4//j/+P/2//b/9v/2//b/9v/2//b/9v/2//b/9f/z
//L/8f/v/+v/6f/q//H//P8JABoAMABHAF4AeACZAL8A5AABARkBHwEVAfoAzACUAGMA
QgAmABMABgACAAQABAACAP///v/8//v/+v/5//n/+P/2//b/9v/2//X/9P/0//T/9P/0
//T/9P/z//P/8//z//P/8//z//P/8//z//T/9P/0//T/9P/0//T/9P/0//T/9P/0//T/
9f/1//X/9f/1//X/9v/2//b/9v/2//T/9P/1//X/9f/1//X/9v/3//f/9//3//f/9//3
//j/+P/4//n/+v/4//n/+f/5//v//f/9//7//f/+//////8AAAEAAgADAAQABQAGAAYA
BwAIAAoACwAOAA8AEAARABEAEgATABQAFQAWABcAGAAZABoAGwAcABsAHAAcABwAHgAe
AB4AHgAgACAAIAAgABwAHAAbABkAFwAWABQAEgAPAA4ADAAKAAgABgAFAAMAAgAAAP//
/f/9//z/+f/5//n/+P/3//b/9//2//X/9f/z//P/8//z//P/8v/x//H/8//z//P/8//z
//P/8//y//L/8v/z//P/8//y/+//7v/w//D/8P/w//L/8v/y//L/8P/w//D/8P/w//D/
8P/x//H/8f/x//H/8v/y//L/8v/x//H/8f/y//L/8v/y//L/9P/0//T/9P/y//L/8v/z
//P/8//z//P/8//z//P/8v/y//L/8v/0//T/9v/2//b/9v/3//f/9//3//b/9v/2//X/
9f/1//X/9v/4//n/+v/8//3//f/9//3//f/+//7//v/8//z/+//6//b/9f/0//P/8v/y
//L/8v/y//H/7//u/+3/7f/s/+v/6v/p/+n/6P/n/+f/5//n/+f/5//n/+b/5P/k/+T/
5P/j/+P/4//j/+X/5P/k/+T/5P/k/+T/5P/i/+L/4v/i/+L/4v/i/9//3//e/93/2f/X
/9X/2P/h/+r/9/8KACQAPwBaAHYAmwDFAOoADQElASkBGQH4AMQAiABXADQAFAD5/+r/
6P/o/+r/6P/n/+b/5P/l/+T/5f/l/+T/4v/i/+L/4v/h/+D/4P/g/+D/4P/g/+D/3//f
/+H/4f/h/+H/3//f/9//3//g/+D/4P/g/+L/4v/i/+L/4v/i/+L/4v/g/+H/4f/h/+H/
4f/h/+L/4v/i/+L/4v/i/+L/4//j/+P/4//j/+T/4//j/+P/4//l/+X/5f/m/+j/6P/p
/+r/6v/r/+v/6//p/+v/6//s/+3/7v/v/+//8v/z//T/9f/2//f/+P/4//n/+v/8//3/
/v///wAAAQADAAQABQAGAAcACAAJAAoACQAKAAsADAANAA4ADgAOABAAEAAQABAAEAAQ
ABAAEAAOAA4ADQALAAkACAAGAAQAAQAAAP7//P/6//j/9//1//T/8v/x/+//7//u/+v/
6//r/+r/6f/o/+n/6P/n/+f/5f/l/+X/5f/l/+T/4//j/+P/4//j/+P/4//j/+P/4v/i
/+L/4//j/+T/5P/i/+L/4v/i/+L/4v/k/+T/5P/k/+b/5v/m/+b/5v/m/+b/5//n/+f/
5//n/+j/6P/o/+j/5//n/+f/6P/q/+r/6v/q/+r/6v/q/+r/6v/q/+r/6//r/+v/6//r
/+v/6//r/+r/6v/q/+r/6v/s/+r/6//r/+z/7v/u/+7/7v/v/+//7//v//D/8P/w/+//
8f/x//H/8v/y//P/9P/2//f/9//3//f/9//4//j/+P/4//j/9//2//L/8f/w/+//7v/u
/+7/7v/u/+3/6//q/+v/6//q/+n/6P/n/+f/5v/j/+P/4//j/+P/4//j/+L/4v/i/+L/
4v/h/+H/4f/h/+P/4v/i/+L/4P/g/+D/4P/i/+L/4v/i/+L/4P/i/+H/3//e/9v/2f/X
/9X/2P/f/+z/+f8MACYAQQBYAHYAnQDHAOwADQEjAScBGQH6AMgAjgBdADoAHAADAPb/
8v/0//L/8P/t/+z/7P/r/+r/6f/p/+r/6P/o/+b/5v/l/+T/5P/k/+T/5P/m/+b/5f/l
/+X/5f/l/+X/5f/l/+X/5f/m/+b/5v/m/+b/5v/m/+b/5v/m/+b/5v/o/+n/6f/p/+f/
5//n/+j/6P/o/+j/6P/o/+j/6f/p/+v/6//r/+z/6//r/+v/6//t/+3/7f/u/+7/7v/v
//D/8P/x//H/8f/x//P/8//0//X/9v/3//f/+P/5//r/+//+////AAAAAAEAAgAEAAUA
BgAHAAgACQALAAwADQAOABEAEgATABQAFQAWABcAGAAZABoAGgAaABwAHAAcABwAGgAa
ABoAGgAYABgAFwAVABMAEgAQAA4ADQAMAAoACAAGAAQAAwABAAAA/v/9//v/+//6//f/
9//3//b/9f/0//X/9P/z//P/8f/x//H/8f/z//L/8f/x//H/8f/x//H/8f/x//H/8P/w
//D/8f/x//T/9P/y//L/8v/y//L/8v/w//D/8P/w//L/8v/y//L/8v/y//L/8//x//H/
8f/x//L/8v/y//L/8//z//P/9P/0//T/9P/0//T/9P/0//T/9P/0//T/9f/1//X/9f/1
//X/9f/1//T/9P/0//T/9P/0//T/9f/1//X/9P/0//T/9P/0//P/9f/2//b/9v/2//b/
+f/5//n/+f/4//j/+P/3//n/+f/5//r/+v/7//z//v//////////////AAAAAAAAAAAA
AP///v/8//v/+v/5//j/+P/4//j/+P/3//X/9P/z//P/8v/x//L/8f/x//D/7f/t/+3/
7f/t/+3/7f/s/+z/7P/s/+z/6//r/+v/6//r/+r/6v/q/+r/6v/q/+r/6v/q/+r/6v/q
/+z/6v/p/+f/5v/j/9//3f/d/+D/6f/y////EAAqAEEAWAB0AJcAvwDiAP8AEwEXAQ0B
8ADAAIgAWQA4ABwACQD+//r//P/6//b/9f/2//T/8f/w/+//7//u/+7/7P/u/+7/7f/s
/+z/7P/s/+z/7P/s/+v/6//r/+v/6//r/+v/6//r/+v/6v/q/+r/6v/s/+z/7P/s/+z/
7P/s/+z/7P/t/+3/7f/t/+3/7f/u/+7/7v/u/+7/7P/s/+3/7f/v/+//7//w//H/8f/x
//H/8f/x//H/8v/y//L/8//0//T/9f/1//X/9f/3//f/+P/5//r/+//7//z//f/+////
AAABAAIAAgADAAQABgAHAAoACwAMAA0ADQAOAA8AEAARABIAEwAUABcAGAAZABoAGwAc
ABwAHAAeAB4AHgAeAB4AHgAeAB4AHAAcABsAGQAXABYAFAASAA8ADgAMAAoACAAGAAUA
AwACAAAA///9//3//P/5//n/+f/4//f/9v/3//b/9f/1//X/9f/1//X/9f/0//P/8//1
//X/9f/1//X/9f/1//T/8v/y//P/8//0//T/8v/y//T/9P/0//T/9P/0//T/9P/0//T/
9P/0//b/9v/2//f/9f/1//X/9f/0//T/9P/0//X/9f/1//b/9v/2//b/9v/2//b/9v/2
//b/9v/2//f/9//3//f/9//3//f/9//2//b/9v/2//b/9v/2//f/9//1//T/9P/0//T/
9P/1//X/9f/3//f/+P/6//r/+v/6//n/+f/5//n//P/8//z/+//7//v/+//8//z//f/+
/wAAAQABAAEAAQABAAIAAgACAAAAAAD///7//P/7//r/+f/4//j/+P/4//j/9//1//T/
8//z//L/8f/w/+//7//u/+//7//v/+//7//v/+//7v/u/+7/7v/u/+3/7f/t/+3/7f/s
/+z/7P/s/+z/7P/s/+r/6v/q/+r/6v/q/+r/6f/n/+b/5f/j/9//3//g/+f/8v///w4A
JAA7AFAAagCNALUA1ADzAAsBEwEJAfAAwgCKAFsAOgAiAA8AAgD8//7/AAD8//n/+v/4
//f/9v/z//H/8v/y//D/8P/w/+//7v/u/+7/7v/u/+z/7P/r/+v/7P/t/+7/7//t/+3/
7f/t/+7/7v/u/+7/7v/u/+7/7v/u/+7/7v/u/+7/7//v/+//7//v/+//8P/w//D/8P/w
//L/8v/z//P/8f/x//H/8v/1//X/9f/1//P/8//z//T/9v/2//f/+P/4//n/+f/5//n/
+//7//z//f/+//////8AAAEAAgADAAQABQAGAAYABwAIAAoACwAOAA8AEAARABMAFAAV
ABYAFwAYABkAGgAbABwAHQAeAB8AIAAgACAAIgAiACIAIgAiACIAIgAiACAAIAAfAB0A
GwAaABgAFgAVABQAEgAQAA4ADAALAAkACAAGAAUAAwADAAIA/////wEAAAD///7//f/8
//v/+//7//v/+//7//v/+v/5//n/+f/5//n/+f/7//v/+//6//r/+v/7//v/+v/6//j/
+P/6//r/+v/6//r/+v/6//r/+P/4//j/+P/6//r/+v/7//v/+//7//v/+v/6//r/+v/7
//v/+//8//z//P/8//z//P/8//z//P/8//z//P/9//3//f/9//3/+//7//v/+v/8//z/
/P/8//r/+v/7//v/+//6//r/+v/6//r/+//7//n/+f/5//r//P/8//z//P/+//7//v/+
/wEAAQABAAEAAAAAAAAA//////////8AAAIAAwAEAAYABQAFAAUABQAHAAgACAAIAAgA
CAAHAAYABAADAAIAAQD+//7//v/+/wAA///9//z/+//7//r/+f/4//f/9//2//X/9f/1
//X/9f/1//X/9P/0//T/9P/0//P/8//z//P/8//y//L/8v/0//T/9P/0//L/8v/y//L/
8v/y//L/8f/v//D/7f/p/+f/5f/m/+n/9P8BABAAJAA7AFAAaACHAKsAzgDtAAkBFQER
AfwA0gCcAGsARgAsABcACAAEAAYABgAEAAEAAAAAAP///P/7//n/+P/4//j/9v/2//X/
9P/0//T/9P/0//T/9P/z//P/9f/1//X/9f/z//P/8//z//T/9P/0//T/9v/2//b/9v/2
//b/9v/2//b/9//3//f/9f/1//X/9v/2//b/9v/2//b/9v/3//f/9//3//f/+P/5//n/
+f/5//n/+f/5//r/+v/6//v//P/8//3//f/9//3//////wAAAQACAAMAAwAEAAUABgAH
AAgACQAKAAoACwAMAA4ADwAQABEAEgATABMAFAAVABYAGQAaABsAHAAdAB4AHwAgAB8A
IAAgACAAIgAiACIAIgAiACIAIgAiACIAIgAhAB8AHQAcABoAGAAXABYAFAASABAADgAN
AAsACgAIAAcABQAFAAQAAQABAAEAAAD///7//f/8//v/+//7//v/+//7//v/+v/5//n/
+f/5//n/+f/5//n/+f/4//j/+P/5//n/+P/4//b/9v/2//b/9v/2//b/9v/2//b/9v/2
//b/9v/2//b/9v/3//f/9//3//f/9v/2//b/9v/3//f/9//4//b/9v/2//b/+P/4//j/
+P/4//j/+P/5//j/9//2//X/9//3//f/9v/2//b/9v/2//T/9P/1//X/9f/0//T/9P/y
//L/8//z//H/8f/x//L/8v/y//L/8v/y//H/8v/y//T/9P/0//T/9v/3//j/+f/4//j/
+P/3//f/9//3//j/9v/3//j/+v/7//v/+//7//3//v/+//7//P/8//v/+v/4//f/9v/1
//T/9P/0//T/9P/z//H/8P/v/+//7v/t/+r/6f/p/+j/5//n/+f/5//n/+f/5//m/+b/
5v/m/+b/5f/l/+X/5f/l/+T/5P/k/+T/5P/k/+T/5P/k/+T/5P/i/+T/5P/h/9//3v/d
/9v/2f/X/9j/3//s//n/CgAkAEEAWAB0AJkAwQDmAAcBHQEfAREB7gC6AIQAVQAyABQA
/f/s/+j/6v/s/+r/5//m/+b/5//m/+f/5//m/+T/5P/k/+T/4//i/+L/4v/i/+L/4v/i
/+H/4f/h/+H/4f/h/+H/4f/h/+H/4v/i/+L/4v/i/+L/4v/i/+L/4v/i/+L/4v/j/+P/
4//j/+P/4//k/+T/5P/k/+T/5P/k/+X/5f/l/+X/5f/m/+X/5f/l/+X/5f/l/+X/5v/o
/+j/6f/q/+r/6//r/+v/6//t/+3/7v/v//D/8f/x//L/8//0//X/9P/1//b/9v/5//r/
/P/9//7///8AAAEAAQACAAMABAAFAAYABwAIAAkACgALAAwADQAOAA4ADgAQABAAEAAQ
ABAAEAAQABAADgAOAA0ACwAJAAgABgAEAAMAAgAAAP7/+v/4//f/9f/2//T/8//x/+//
7v/r/+v/6//q/+n/6P/l/+T/4//j/+X/5f/l/+X/5f/k/+P/4//j/+P/4//j/+H/4f/h
/+D/4P/g/+H/4f/i/+L/4P/g/+D/4P/g/+D/4P/g/+D/4P/i/+L/4v/i/+L/4v/i/+P/
5f/l/+X/5f/m/+b/5v/m/+X/5f/l/+b/5v/m/+b/5v/m/+b/5v/m/+b/5v/m/+f/5//n
/+f/5//n/+f/5//m/+T/5P/k/+T/5P/k/+X/5f/l/+T/5P/k/+T/5P/l/+X/4//j/+P/
5P/k/+T/5P/k/+b/5v/m/+b/6f/p/+n/6f/q/+r/6v/p/+n/6f/p/+r/6v/r/+z/7v/v
/+//7//v/+//8P/w//D/8P/w/+//7v/s/+v/6v/p/+j/6P/o/+j/6P/n/+X/5P/j/+P/
4v/h/+D/3//f/97/3f/d/93/3f/d/93/3f/c/9z/3P/c/9z/2//b/9v/2//b/9r/2v/a
/9z/3P/c/9z/2v/a/9r/2v/a/9r/2v/b/9n/2P/V/9H/z//N/87/1f/i/+//AAAaADUA
TABmAIsAtQDaAPsAFQEdARMB9gDIAJAAXQA4ABgA///u/+b/6P/q/+b/4//k/+L/4f/g
/9//3//g/+D/4P/g/+D/3//e/9z/3P/c/9z/3P/c/9v/2//b/9v/2//b/93/3f/d/93/
3v/e/97/3v/e/97/3v/e/97/3v/e/97/3v/f/9//3//f/9//3//g/+D/4P/g/+D/4P/g
/+H/4f/j/+P/4//k/+P/4//j/+P/4//j/+P/5P/m/+b/5//o/+b/5//n/+f/6f/r/+v/
7P/t/+7/7//v//D/8f/y//P/9P/1//b/9v/3//j/+v/7//7///8AAAEAAwAEAAUABgAH
AAgACQAKAAsADAANAA4ADwAQABAAEAASABIAEgASABIAEgASABIAEgASABEADwANAAwA
CgAIAAUABAACAAAA/v/8//v/+f/2//T/8//x//H/8P/t/+3/7f/s/+v/6v/r/+r/6f/p
/+n/6f/p/+n/6f/o/+f/5//n/+f/5//n/+f/5//n/+b/5P/k/+X/5f/m/+b/5P/k/+b/
5v/m/+b/5v/m/+b/5v/m/+b/5v/m/+b/5v/m/+f/5//n/+f/5//o/+j/6P/o/+n/6f/p
/+r/6P/o/+j/6P/q/+r/6v/q/+r/6v/q/+v/6f/p/+n/6f/r/+v/6//q/+r/6v/q/+r/
6P/o/+n/6f/p/+j/6P/o/+j/6P/p/+n/5//n/+f/6P/m/+b/5v/m/+b/5//o/+n/6f/o
/+j/6v/q/+r/6v/t/+3/7f/t/+z/7P/s/+v/6//r/+v/7P/u/+//8P/y//H/8f/x//H/
8f/y//L/8v/0//T/8//y/+7/7f/s/+v/6v/q/+r/6v/s/+v/6f/o/+f/5//m/+X/5P/j
/+P/4v/h/+H/4f/h/+H/4f/h/+D/4v/i/+L/4v/f/9//3//f/9//3v/e/97/4P/g/+D/
4P/e/97/3v/e/+D/4P/e/93/3f/a/9n/1//T/9H/0v/b/+j/8/8CABgAMQBIAGIAhQCt
ANAA7wAJARMBCQHwAMQAkABfADgAGgAHAPb/8P/y//T/8P/r/+r/6P/n/+b/5f/j/+T/
5P/i/+L/4v/h/+D/4P/g/+D/4P/g/+D/3//f/9//3//f/9//3//f/9//3//i/+L/4v/i
/+D/4P/g/+D/4P/g/+D/4P/i/+P/4//j/+P/4//j/+T/5P/k/+T/5P/k/+T/5f/l/+P/
4//j/+T/5f/l/+X/5f/l/+X/5f/m/+b/5v/n/+j/6P/p/+n/6f/p/+v/6//s/+v/7P/t
/+3/7v/v//D/8f/y//P/9P/0//f/+P/6//v/+v/7//z//f///wAAAQACAAMABAAFAAYA
BwAIAAkACgALAAwADAAMAA4ADgAOAA4AEAAQABAAEAAMAAwACwAJAAkACAAGAAQAAwAC
AAAA/v/6//j/9//1//T/8v/x/+//7f/s/+n/6f/r/+r/6f/o/+f/5v/l/+X/5f/l/+X/
5f/l/+T/4//j/+P/4//j/+P/4//j/+P/4v/i/+L/4//j/+L/4v/g/+D/4v/i/+L/4v/i
/+L/4v/i/+L/4v/i/+L/4v/i/+L/4//h/+H/4f/h/+L/4v/i/+L/4f/h/+H/4v/i/+L/
4v/i/+L/4v/i/+L/4P/g/+D/4f/j/+P/4//j/+H/4f/h/+D/4v/i/+L/4v/g/+D/4f/h
/+H/4P/g/+D/4P/g/+H/4f/f/9//3//g/97/3v/e/97/3P/d/97/3//f/+D/4P/g/+D/
3v/e/+H/4P/g/+D/4P/g/+L/4//k/+X/5P/k/+T/4//j/+P/4//k/+T/5f/m/+j/6f/p
/+n/6f/n/+j/6P/o/+r/6v/p/+j/5v/l/+T/4//i/+L/4v/i/+L/4f/f/97/3f/d/9z/
2//a/9n/2f/Y/9f/1//X/9f/1//X/9f/1v/U/9T/1P/U/9P/0//T/9P/0//S/9L/0v/U
/9T/1P/U/9L/0v/S/9L/0v/S/9D/0f/P/9D/zf/J/8X/xf/I/83/1v/j//L/CAAfADQA
TABtAJMAtgDVAO8A+wD1AN4AtAB+AE8AKgAMAPn/6v/i/+L/5v/i/9//3v/c/9v/2P/X
/9f/1v/W/9T/1P/U/9P/0v/S/9L/0v/S/9L/0v/R/9H/0f/R/9H/0f/R/9H/0f/R/9L/
0v/S/9L/0v/S/9L/0v/S/9L/0v/S/9D/0f/R/9H/0f/R/9H/0v/S/9L/0v/S/9L/0v/T
/9P/0//T/9P/1P/T/9P/0//T/9X/1f/V/9b/1v/W/9f/2P/Y/9n/2f/Z/9n/2//b/9z/
2//c/93/3f/e/9//4P/h/+L/4//k/+T/5f/m/+j/6f/q/+v/7P/t/+//8P/x//L/8//0
//X/9v/3//j/+f/6//v//P/8//z//v/+//7//v/+//7//v/+//z//P/7//n/+f/4//b/
9P/x//D/7v/s/+z/6v/p/+f/5P/i/+H/3//f/97/2//b/9n/2P/X/9b/1//W/9X/1f/T
/9P/0//T/9P/0v/R/9H/0f/R/9H/0f/T/9P/0//S/9D/0P/R/9H/0P/Q/87/zv/Q/9D/
0P/Q/9D/0P/Q/9D/zv/O/87/zv/O/87/zv/P/8//z//P/8//0P/Q/9D/0P/N/83/zf/O
/9D/0P/Q/9D/zv/O/87/zv/O/87/zv/P/83/zf/N/83/zf/N/83/zP/M/8z/zP/M/8z/
zP/L/w==
         </WaveFormData>
      </LeadData>
      <LeadData>
         <LeadByteCountTotal>10000</LeadByteCountTotal>
         <LeadTimeOffset>0</LeadTimeOffset>
         <LeadSampleCountTotal>5000</LeadSampleCountTotal>
         <LeadAmplitudeUnitsPerBit>4.88</LeadAmplitudeUnitsPerBit>
         <LeadAmplitudeUnits>��V</LeadAmplitudeUnits>
         <LeadHighLimit>2147483647</LeadHighLimit>
         <LeadLowLimit>268435456</LeadLowLimit>
         <LeadID>V6</LeadID>
         <LeadOffsetFirstSample>0</LeadOffsetFirstSample>
         <FirstSampleBaseline>0</FirstSampleBaseline>
         <LeadSampleSize>2</LeadSampleSize>
         <LeadOff>FALSE</LeadOff>
         <BaselineSway>FALSE</BaselineSway>
         <ExcessiveACNoise>FALSE</ExcessiveACNoise>
         <MuscleNoise>FALSE</MuscleNoise>
         <LeadDataCRC32>1807486817</LeadDataCRC32>
         <WaveFormData>
3P/c/9z/3P/n//D/+f8CABUAKAA7AE4AZAB6AJAApgChAJ4AmwCYAH8AaABRADoAMAAm
ABwAEgAMAAgABAAAAPv/+P/1//L/8P/u/+z/6v/o/+j/6P/o/+b/5v/m/+b/5v/m/+b/
5v/o/+j/6P/o/+b/5v/m/+b/6P/o/+j/6P/o/+j/6P/o/+j/6P/o/+j/6P/o/+j/6P/o
/+j/6P/o/+r/6v/q/+r/7P/s/+z/7P/s/+z/7P/s/+r/6v/q/+r/7P/s/+z/7P/u/+7/
7v/u//D/8P/w//D/8P/w//D/8P/x//L/8//0//b/9v/2//b/9//4//n/+v/9//7///8A
AAIAAgACAAIABQAGAAcACAAJAAoACwAMAA0ADgAPABAAEgASABIAEgAUABQAFAAUABIA
EgASABIAEQAQAA8ADgALAAoACQAIAAYABAACAAAA/f/8//v/+v/3//b/9f/0//P/8v/x
//D/7v/u/+7/7v/w//D/8P/w/+//7v/t/+z/7P/s/+z/7P/s/+z/7P/s/+7/7v/u/+7/
7P/s/+z/7P/s/+z/7P/s/+z/7P/s/+z/7P/s/+z/7P/s/+z/7P/s/+7/7v/u/+7/7v/u
/+7/7v/w//D/8P/w/+7/7v/u/+7/8P/w//D/8P/w//D/8P/w/+7/7v/u/+7/8P/w//D/
8P/y//L/8v/y//T/9f/1//X/9f/2//b/9f/3//f/9//3//r/+v/6//z//P/9//7//v/+
//7//v/////////////////9//z/+//6//n/+f/5//f/9f/0//T/8//y//H/8P/t/+z/
6//r/+3/7f/s/+v/6//r/+v/6//q/+r/6v/q/+r/6f/p/+n/6f/p/+n/6f/o/+j/6f/p
/+j/6P/o/+j/6v/q/+j/6P/o/+f/5v/i/+H/3//f/+D/5v/u//f/BQAWACkAPQBQAGsA
hgCdAK8AuwC6ALEAoACBAGEASgA8AC4AJAAdABwAGAAQAAkABgACAP3/+f/2//T/9P/x
//P/8f/w/+//7v/u/+z/7P/s/+z/7P/s/+v/6//t/+3/7f/s/+7/7v/u/+7/7f/t/+3/
7f/t/+3/7f/t/+v/7P/s/+z/7P/s/+z/7f/v/+//7//v//D/8P/v/+//7//v/+//7//v
//D/8P/w//D/8f/x//H/8f/x//H/8v/0//T/9P/1//T/9P/0//T/9P/2//b/9v/3//n/
+//9//v/+//8//7//////wEAAQACAAMABAAFAAYABwAIAAkACgALAAwADQAQABEAEgAT
ABQAFAAUABYAFwAXABgAGQAbABsAHAAcABoAGgAaABgAFQAVABQAEwARABAADwAOAAsA
CQAIAAcAAwACAAAA///+//7//P/8//v/+v/5//j/9//2//X/9f/0//T/9P/0//T/9P/0
//P/8//z//P/8//z//P/8//y//L/8v/y//L/9P/0//T/9P/0//T/9P/0//L/8v/y//L/
9P/0//T/9P/1//X/9f/1//X/9f/1//X/9f/1//X/9f/z//T/9P/0//T/8//z//T/9P/0
//T/9P/2//b/9v/2//T/9P/0//T/9P/0//P/8//1//X/9f/1//f/+P/4//j/+P/4//n/
+f/5//n//P/8//v/+//7//v/+//8//r/+v/8//7/AQACAAIAAgAAAAAAAQABAAEAAQAB
AAEAAQAAAP///v/7//v/+//7//v/+v/6//n/9v/1//T/8//w/+//7//v//H/8P/v/+//
7//v/+//7v/u/+7/7v/u/+3/7f/t/+3/7f/t/+3/7P/u/+//7//u/+z/7P/s/+z/7P/s
/+r/6v/p/+j/5v/l/+P/4f/k/+r/8v/5/wUAFgApADkATgBlAIAAkwCpALkAugCvAKAA
gwBlAFAAQAA0ACoAJQAiABwAFAANAAoACAADAP///P/6//j/9//3//X/9P/z//L/8v/w
//D/8P/w//L/8v/x//H/8f/x//H/8P/w//D/8P/w/+//7//v/+//8f/x//H/8f/x//L/
8v/y//D/8P/w//H/8//z//P/8//y//L/8f/x//P/8//z//P/8//0//T/9P/0//X/9f/1
//X/9f/1//b/9v/2//b/9//2//b/9v/2//j/+v/6//r/+v/7//z//f/9//3//v8AAAEA
AQADAAMABAAFAAYABwAIAAkACgALAAwADQAOAA8AEgATABQAFQAWABYAFgAYABkAGQAa
ABsAGwAbABwAHAAcABwAHAAaABcAFwAWABUAEwASABEAEAAPAA0ADAALAAcABgAEAAMA
AgACAAAAAAD9//z/+//6//v/+v/5//n/+P/4//j/+P/4//j/+P/3//f/9//3//f/+f/5
//n/+P/2//b/9v/2//b/9v/2//b/9v/2//b/9v/2//b/9v/2//b/9v/2//b/9//3//f/
9//3//f/9//3//n/+f/5//n/9//4//j/+P/6//n/+f/6//j/+P/4//j/+v/6//r/+v/4
//j/+P/4//j/+P/3//f/+f/5//n/+f/7//v/+//6//z//P/8//z///////////8AAAAA
/////wEAAQABAAIAAgACAAQABgAHAAgACAAIAAgACAAJAAkABwAHAAcABwAHAAYABQAE
AAEAAQABAAEAAQAAAAAA///+//3//P/7//j/9//3//f/9//2//X/9f/1//X/9f/0//T/
9P/0//T/8//z//P/8//z//P/8//y//L/8//z//L/9P/0//T/9P/0//L/8v/y//P/8v/y
/+//7f/r/+r/7P/y//n///8IABkAKwA8AE8AZgB9AJMApwC2ALcArgCdAIEAZgBQAEIA
OAAvACoAJgAkAB0AFAASAA8ACwAGAAQAAAD///3//f/6//n/+P/4//j/+P/4//j/+P/4
//f/9//5//n/+f/4//j/+P/4//j/9//3//f/9//5//n/+f/5//n/+v/6//r/+v/6//r/
+//7//v/+//7//z//P/7//v/+//7//v/+//7//z//P/8//z//f/9//3//f/9//3//v/+
//7//v///wAAAAAAAAAAAAACAAIAAgACAAMABAAFAAcABwAIAAoACQAJAAsACwAOAA8A
EAARABIAEwAUABUAFgAXABgAGQAaABsAHAAdAB4AHgAeACAAIQAhACIAIwAjACMAJAAk
ACQAJAAkACIAIwAjACIAIQAfAB4AHQAcABkAFwAWABUAEQAQAA4ADQAMAAwACgAKAAkA
CAAHAAYABQAEAAMAAwACAAIAAgACAAIAAgACAAEAAQABAAEAAQADAAMAAwACAAIAAgAC
AAIAAgACAAIAAgACAAIAAgACAAIAAgACAAIABAAEAAQABAADAAMAAwADAAMAAwADAAMA
AwADAAMAAwADAAQABAAEAAYABQAFAAYABgAGAAYABgAEAAQABAAEAAIAAgACAAIABAAE
AAMAAwADAAMAAwADAAMAAwADAAMAAwADAAQABQADAAMABAAGAAYABgAGAAkACQAJAAkA
CgAKAAkACQAHAAcABwAIAAgACAAKAAwADQAOAA4ADgAQABAAEQARABEAEQARABEADQAM
AAsACgAJAAkACQAJAAcABgAGAAUABAADAAIAAQAAAP///////////v/9//3//f/9//3/
/P/8//z//P/8//v/+//7//v/+//7//v/+v/6//v/+//6//r/+v/6//r/+v/6//r/+P/3
//b/9P/x//H/7//w//T/+v8BAAsAGAApADkASABfAHoAkQCnALcAvgC3AKgAkQBzAFoA
TABAADQALQAoACQAHgAXABIAEAANAAkABAACAAAA///9//v//P/7//r/+v/6//r/+v/6
//j/+P/3//f/9//3//f/9v/2//b/9v/2//n/+f/5//n/+f/5//n/+f/3//j/+P/4//j/
+P/4//n/+f/5//n/+f/4//j/9//3//n/+f/5//n/9//4//j/+P/4//n/+f/5//n/+f/5
//r/+v/6//r/+//6//r/+v/6//r//P/8//z//v///wAAAQABAAEAAgAEAAMAAwAFAAUA
CAAJAAoACwAKAAsADAANAAwADQAOAA8AEAARABIAEwAUABQAFAAWABkAGQAaABsAGwAb
ABwAHAAaABoAGgAYABcAFwAWABUAEwASABEAEAANAAsACgAJAAcABgAEAAMAAAAAAP7/
/v/9//z/+//6//v/+v/5//n/9v/2//b/9v/2//b/9v/1//X/9f/1//X/9f/1//X/9P/y
//L/8v/y//T/9P/0//T/8v/y//L/8v/y//L/8v/y//T/9P/0//T/9f/1//X/9f/z//P/
8//z//P/8//z//P/8f/y//L/8v/0//P/8//0//T/9P/0//T/9P/0//T/9P/y//L/8v/y
//T/9P/z//P/8//z//P/8//z//P/8//z//T/9v/2//b/9v/1//X/9f/1//j/+P/3//f/
9//3//f/+P/4//j/+v/8//3//v/+//7//v/+///////9//3//f/9//n/+P/3//b/9//3
//f/9//1//T/9P/z//H/7//t/+v/7P/r/+v/6//r/+r/6f/p/+f/5//n/+b/5v/m/+b/
5v/n/+f/5//n/+X/5f/l/+T/5v/n/+f/5v/k/+T/5P/k/+T/5P/m/+T/4//i/+D/3f/Z
/9f/2v/e/+L/6//3/wgAGwAtAD4AVwByAIkAoQC1ALgArwCeAIMAYwBKADoAKgAaABEA
DgAKAAQA///8//b/8//x//D/7v/s/+v/5//n/+j/5//m/+b/5v/m/+b/5v/m/+b/5f/l
/+X/5f/l/+T/5P/k/+T/5P/l/+X/5f/l/+X/5f/l/+X/4//k/+T/5P/k/+T/5P/l/+X/
5f/l/+X/6P/o/+f/5//n/+f/5//n/+f/6P/o/+j/6P/p/+n/6f/n/+f/5//o/+r/6v/q
/+v/6v/q/+r/6v/q/+z/7P/s/+3/7//x//P/8//z//T/9v/3//f/+f/5//j/+f/6//v/
+v/7//z//f8AAAEAAgADAAQABQAGAAcACAAIAAgACgALAAsADAANAA0ADQAOAA4ADgAO
AA4ADAAJAAkACAAHAAMAAgABAAAA///9//z/+//5//j/9v/1//T/9P/y//L/7//u/+3/
7P/t/+z/6//r/+j/6P/o/+j/6P/o/+j/5//n/+f/5//n/+f/5//n/+b/5v/m/+b/5v/m
/+b/5v/m/+b/5v/m/+b/5v/m/+b/5v/o/+j/6P/o/+f/5//n/+f/6f/p/+n/6f/p/+n/
6f/p/+v/7P/s/+z/6v/p/+n/6v/s/+z/7P/s/+z/7P/s/+z/7P/s/+z/7P/q/+r/6f/p
/+v/6//r/+v/6//r/+v/6//r/+3/7v/r/+z/7v/u/+7/7v/x//H/8f/x//L/8v/x//H/
7//v/+//8P/y//L/9P/2//f/+P/4//j/+P/4//n/+f/5//n/+f/5//X/9P/z//L/8//z
//P/8//v/+7/7v/t/+7/7f/s/+v/6v/p/+n/6f/n/+b/5f/l/+f/5//n/+b/5v/m/+b/
5v/l/+X/5f/l/+X/5f/l/+T/4v/j/+P/4v/k/+T/5P/k/+T/5P/k/+T/4//i/97/2//Z
/9n/2v/e/+b/7f/7/wwAHwAvAEIAWwB2AI8AowCzALYArwCgAIUAZQBOAD4ALgAiABsA
GAASAAwABwACAP7/+//3//T/8v/w/+//7//t/+z/6//q/+r/6v/q/+r/6v/q/+r/6f/p
/+n/6f/p/+j/6P/o/+j/6P/p/+n/6f/p/+v/6//r/+v/6//s/+z/7P/q/+r/6v/r/+v/
6//r/+v/7P/s/+v/6//t/+3/7f/t/+//8P/w//D/7v/v/+//7//v/+//7//w//D/8P/w
//H/8v/y//L/8v/0//b/9v/2//b/9//4//n/+f/5//r//P/9//3//////wAAAQACAAMA
BAAFAAYABwAIAAkACgALAA4ADwAQABEAEgASABIAFAAVABUAFgAXABcAFwAYABgAGAAY
ABgAFgAVABUAFAATAA8ADgANAAwACQAHAAYABQADAAIAAAD///z//P/6//r/+f/4//f/
9v/1//T/8//z//T/9P/0//T/9P/0//T/8//z//P/8//z//X/9f/1//T/8v/y//L/8v/0
//T/9P/0//T/9P/0//T/8v/y//L/8v/y//L/8v/y//P/8//z//P/9f/1//X/9f/1//X/
9f/1//X/9v/2//b/9v/1//X/9v/0//T/9P/0//T/9P/0//T/9v/2//b/9v/2//b/9f/1
//X/9f/1//X/9f/1//X/9f/z//P/9P/1//P/8//z//P/9f/1//X/9f/4//b/9v/2//b/
+f/5//n/+f/6//r/+f/5//n/+f/5//r/+v/6//z//v///wAAAAAAAAAAAAABAAEAAQAB
AAEAAQD///7//f/8//v/+//7//v/+//6//r/+f/2//X/9P/z//L/8f/x//H/8f/w/+//
7//v/+//7//u/+7/7v/u/+7/7f/t/+3/7f/t/+3/7f/s/+z/7f/t/+z/7P/s/+z/7P/s
/+7/7P/s/+n/5v/k/+P/4f/h/+L/6P/u//X///8QACEAMQBCAFsAdACNAKEArwCyAK0A
ngCFAGUATgBAADIAJgAhAB4AGgASAAsACAAGAAEA/f/6//j/9v/1//P/8//y//H/8P/w
//D/8P/w//D/8P/w/+//7//v/+//7//u/+7/7v/u/+7/7//v/+//7//v/+//7//v/+//
8P/w//D/8P/w//D/8f/x//H/8f/x//L/8v/x//H/8f/x//H/8f/x//L/8v/y//L/8//z
//P/8//z//P/9P/0//T/9P/1//b/9v/2//b/9v/4//j/+P/4//n/+v/7//3//f/+/wAA
AQABAAMAAwAEAAUABgAHAAgACQAKAAsACgALAAwADQAQABEAEgATABQAFAAUABYAFwAX
ABgAGQAZABkAGgAaABoAGgAaABgAFwAXABYAFQATABIAEQAQAA0ACwAKAAkABwAGAAQA
AwAAAAAA/v/+//3//P/7//r/+//6//n/+f/4//j/+P/4//b/9v/2//X/9f/1//X/9f/3
//f/9//2//b/9v/2//b/9v/2//b/9v/2//b/9v/2//j/+P/4//j/+P/4//j/+P/3//f/
9//3//n/+f/5//n/+f/5//n/+f/3//j/+P/4//j/9//3//j/+P/4//j/+P/4//j/+P/4
//j/+P/4//j/+P/4//f/9//3//f/9//3//f/9//3//f/9//3//j/+f/3//f/9//3//f/
9//3//f/9//3//f/+P/6//r/+v/6//3//f/9//3//v/+//3//f/7//v/+//8//z//P/+
/wAAAwAEAAQABAAEAAQABQAFAAMAAwADAAMAAQAAAP///v/9//3//f/9//3//P/8//v/
+P/3//b/9f/2//X/9f/1//X/9P/z//P/8//z//P/8v/y//L/8v/y/+//7//v/+//8f/x
//H/8P/w//H/8f/w//D/8P/w//D/8P/w//D/7v/t/+7/7P/n/+f/5//m/+j/8P/3/wEA
DgAhAC8APgBVAHAAhwCdAK0AsgCtAKAAhwBpAFIARAA4ACwAJQAiACAAGAARAA4ADAAH
AAUAAgD8//r/+f/5//f/9v/1//T/9P/0//T/9P/0//T/9P/z//P/8//z//P/8v/0//T/
9P/0//X/9f/1//X/9f/1//X/9f/1//b/9v/2//b/9v/2//f/9f/1//X/9f/2//b/9f/1
//f/9//3//f/9//4//j/+P/4//n/+f/5//n/+f/5//r//P/8//z//f/+//7//v/+//z/
/v/+//7/AAABAAIAAwADAAMABAAGAAcABwAJAAkACAAJAAoACwAMAA0ADgAPABIAEwAU
ABUAFgAXABgAGQAaABoAGgAcAB0AHQAeAB8AHwAfACAAIAAiACIAIgAgAB8AHwAeAB0A
GgAYABYAFAATABEAEAAPAA0ADAAKAAkABgAGAAQABAAFAAQAAwACAAMAAgABAAEA/v/+
//7//v/+//7//v/9//3//f/9//3//f/9//3//P/8//z//P/8//z//P/8//z//P/8//z/
/P/8//z//P/8//7//v/+//7//////////////////////////////////f/+//7//v/+
//3//f/+//7//v/+//7//v/+//7//v/+//7//v/+/wAAAAD/////////////////////
//////3//f/+///////////////9//3//f/9//3//f/9//7//v8AAP//AAAAAAAAAAAA
AAIAAwAEAAUABAAEAAMAAwADAAMAAwAEAAQABAAGAAgACQAKAAoACgAKAAoACwALAA0A
DQANAA0ACwAKAAkACAAFAAUABQAFAAUABAAEAAMAAAD///7//f/8//v/+//7//3//P/7
//v/+//7//v/+v/6//r/+v/6//f/9//3//f/+f/5//n/+P/4//n/+f/4//r/+v/6//r/
+v/6//r/9v/1//T/9P/v/+3/7f/u//D/9v/9/wUAEgAhADEAQgBVAG4AhQCbAK8AuAC3
AKoAkwB3AF4ATgBCADYALwAsACoAJgAdABgAFAATAA8ACgAGAAQAAwADAAEA/v/9//z/
/P/8//z//P/8//z//P/7//v/+//7//v/+v/6//r/+v/6//n/+f/5//n/+//7//v/+//7
//z//P/8//r/+v/6//v//f/9//3//f/+//7//f/9//v/+//7//v//f/+//7//v/8//3/
/f/9//3//f/9//7//v/+//7///8AAAAAAAAAAAIABAAEAAQAAgADAAQABQAFAAUABgAI
AAsACwANAA0ADAANAA4ADwAOAA8AEAARABQAFQAWABcAGAAZABoAGwAcABwAHAAeAB0A
HQAeAB8AHwAfACAAIAAiACIAIgAgAB8AHwAeAB0AGwAaABkAGAAXABUAFAATAA8ADgAM
AAsACgAKAAgACAAFAAQAAwACAAEAAAD//////v/+//7//v/+//7//v/9//v/+//7//v/
+//7//v/+v/8//z//P/8//z//P/8//z//P/8//z//P/8//z//P/8//r/+v/6//r/+//7
//v/+//7//v/+//7//n/+f/5//n/+f/6//r/+v/6//n/+f/6//r/+v/6//r/+v/6//r/
+v/6//r/+v/6//j/+P/3//f/+f/5//n/+f/3//f/9//3//f/9//4//n/9//3//f/9//1
//X/9f/1//X/9f/1//b/9P/0//X/9f/2//b/9v/4//r/+v/6//r/+//7//v/+//6//r/
+f/5//n/+f/5//r/+P/4//r//P/+/wAAAQACAAAAAAABAAEA///////////9//z/+//6
//f/9//3//f/9//2//b/9f/0//P/8v/x//D/7//v/+//7//u/+3/7f/r/+v/6//q/+r/
6v/q/+r/6f/p/+n/6f/r/+v/6//q/+j/6f/p/+j/6v/q/+r/6v/q/+r/6v/o/+X/5P/i
/9//3//d/9z/4v/o/+//+f8KAB8AMQBEAFsAdgCPAKUAtQC2AK0AmgCBAGMATgA+AC4A
HgAVABAADgAIAAMA/v/6//f/9f/y//D/7v/v/+3/7f/u/+3/7P/s/+v/6v/p/+j/6P/o
/+f/5//p/+n/6f/o/+r/6v/q/+r/6v/p/+j/5//n/+f/5//n/+X/5v/m/+b/6P/o/+j/
6f/p/+n/6f/p/+r/6v/p/+n/6f/p/+n/6f/p/+r/6v/q/+r/6//r/+v/6//r/+v/7P/s
/+z/7P/t/+7/7v/u/+7/7v/w//D/8P/y//P/9P/1//P/8//0//b/9//3//n/+f/6//v/
/P/9/wAAAQACAAMAAgADAAQABQAGAAcACAAJAAoACgAKAAwACwALAAwADQANAA0ADgAO
ABAAEAAQAA4ACwALAAoACQAHAAYABQAEAAEA///+//3/+//6//j/9//2//b/9P/0//H/
8P/v/+7/7f/s/+v/6//q/+r/6v/q/+j/6P/o/+f/6f/p/+n/6f/n/+f/5//m/+b/5v/m
/+b/5v/m/+b/5v/m/+b/5v/m/+T/5P/k/+T/5v/m/+b/5v/n/+f/5//n/+f/5//n/+f/
6f/p/+n/6f/p/+r/6v/q/+r/6f/p/+r/6v/q/+r/6v/q/+r/6v/q/+r/6v/q/+r/6v/q
/+n/6f/p/+n/6f/p/+f/5//n/+f/5//n/+j/6f/p/+n/6f/p/+f/5//n/+f/5f/l/+X/
5v/o/+j/5//m/+f/6P/p/+r/7f/t/+3/7f/u/+7/7f/t/+3/7f/t/+7/7v/u//D/8v/z
//T/9P/0//L/8v/z//P/8//z//P/8//z//L/8f/w/+3/7f/t/+3/7f/s/+z/6//q/+n/
6P/n/+b/5f/l/+X/4//i/+H/4f/h/+H/4f/g/+L/4v/i/+L/4f/h/+H/4f/h/+H/4f/g
/+D/4f/h/+D/4P/g/+D/4P/i/+L/4v/g/+H/3v/a/9n/1//V/9b/2v/i/+f/8/8EABcA
JwA2AE0AagCFAJsAqwC0AK0AngCHAGkAUAA+AC4AIAAVABAADAAGAP//+P/2//P/7//u
/+z/6v/r/+n/5//o/+f/5v/m/+T/5P/k/+T/5P/k/+P/4//j/+P/4//i/+T/5P/k/+T/
5f/l/+X/5f/j/+P/4//j/+P/5P/k/+T/5P/k/+T/5f/l/+X/5f/l/+j/6P/n/+f/5//n
/+f/5//n/+j/6P/o/+j/6f/p/+n/6f/p/+n/6v/s/+z/7P/t/+z/7P/s/+z/7v/w//D/
8P/w//H/8v/z//P/8//0//b/9//3//n/+f/6//v//P/9//7///8AAAEAAgADAAQABQAG
AAcACAAJAAwADAAMAA4ADwAPABAAEQARABEAEgASABIAEgASABAADwAPAA4ADQALAAoA
CQAIAAUAAwACAAEA/f/8//r/+f/4//j/9v/2//P/8v/x//D/8f/w/+//7//u/+7/7v/u
/+z/7P/s/+v/6//r/+v/6//t/+3/7f/s/+z/7P/s/+z/6v/q/+r/6v/q/+r/6v/q/+z/
7P/s/+z/7P/s/+z/7P/t/+3/7f/t/+v/6//r/+v/6//r/+v/6//t/+7/7v/u/+7/7f/t
/+7/7v/u/+7/7v/u/+7/7v/u/+7/7v/u/+7/7v/u/+3/7f/t/+3/7f/t/+//7//v/+//
7f/t/+7/7//t/+3/7f/t/+3/7f/t/+3/6//r/+v/7P/s/+z/7f/t/+z/7P/s/+3/7v/t
/+z/7v/u/+7/7v/x//H/8f/x//L/8v/x//H/8f/x//H/8v/y//L/9P/2//X/9v/2//b/
+P/4//n/+f/5//n/+f/5//f/9v/1//T/8//z//P/8//x//D/8P/v//D/7//u/+3/7P/r
/+v/6//r/+r/6f/p/+f/5//n/+b/6P/o/+j/6P/l/+X/5f/l/+f/5//n/+b/5v/n/+f/
5v/m/+b/5v/m/+b/5v/m/+T/5f/i/+D/3f/b/9n/2v/g/+b/7f/3/wQAFwApADoAUQBq
AIEAlwCnAK4AqQCcAIcAaQBQAD4AMAAmAB0AGAAYABIACQACAAAA/f/5//b/8v/w//H/
7//t/+z/6//q/+r/6v/q/+r/6v/q/+r/6f/p/+n/6f/p/+j/6P/o/+j/6P/p/+n/6f/p
/+n/6f/p/+n/6f/q/+r/6v/q/+r/6v/r/+v/6//r/+v/7P/s/+v/6//r/+v/6//r/+v/
7P/s/+z/7P/t/+3/7f/t/+3/7f/u/+7/7v/u/+//8v/y//L/8v/w//L/8v/y//L/8//0
//X/9f/1//b/+P/3//f/+f/5//r/+//8//3//P/9//7///8CAAMABAAFAAYABwAIAAkA
CgAKAAoADAALAAsADAANAA8ADwAQABAAEAAQABAADgANAA0ADAALAAsACgAJAAgABQAD
AAIAAQD///7//P/7//b/9v/0//T/8//y//H/8P/v/+7/7f/t/+z/7P/s/+z/6v/q/+r/
6f/p/+n/6f/p/+n/6f/p/+j/6v/q/+r/6v/o/+j/6P/o/+r/6v/q/+r/6P/o/+j/6P/q
/+r/6v/q/+v/6//r/+v/6f/p/+n/6f/p/+n/6f/p/+n/6v/q/+r/6P/n/+f/6P/q/+r/
6v/q/+z/7P/s/+z/6v/q/+r/6v/q/+r/6f/p/+n/6f/p/+n/6f/p/+n/6f/n/+f/6P/p
/+n/6f/p/+n/6f/p/+n/6f/p/+n/6f/q/+n/6P/o/+f/5v/m/+b/5//m/+f/6P/p/+f/
5//n/+n/6P/o/+j/6P/o/+r/6//s/+3/7P/s/+v/6//r/+v/6//s/+7/7v/w//L/8f/y
//L/8v/y//L/8//z//P/8//z//P/8f/w/+//7v/t/+3/7f/t/+v/6v/q/+n/6v/p/+j/
5//k/+P/4//j/+P/4v/h/+H/4f/h/+H/4P/g/+D/4P/g/9//3//f/9//3//f/9//3v/e
/9//3//e/97/3v/e/97/3v/e/97/3v/d/9z/2v/V/9P/0//U/9j/3P/j/+3/+v8JABkA
KgBBAFoAcwCHAJkAogCfAJIAewBfAEYANgAoAB4AFwAQAA4ACgABAPz/+v/1//H/7v/s
/+j/5//n/+X/4v/h/+D/4P/g/+D/4P/g/+D/4P/f/9//3//f/9//3v/e/97/3v/e/9//
3//f/9//3//f/9//3//f/+D/4P/g/+D/4P/g/+H/3//f/9//3//g/+D/3//f/+H/4f/h
/+H/3//g/+D/4P/g/+H/4f/h/+P/4//j/+T/5P/k/+T/5f/k/+T/5P/k/+T/5v/m/+b/
5v/n/+j/6f/p/+n/6v/s/+v/6//t/+3/7v/v//D/8f/0//X/9v/3//j/+f/6//v/+v/7
//z//f8AAAAAAAACAAMAAwAEAAUABQAFAAYABgAGAAYABgAEAAUABQAEAAMAAQAAAP//
/v/7//n/+P/3//X/9P/y//H/7P/s/+r/6v/p/+j/5//m/+P/4v/h/+H/4v/i/+L/4v/i
/+L/4v/h/9//3//f/9//3//f/9//3v/e/97/3v/e/9z/3P/c/9z/3v/e/97/3v/e/97/
3v/e/97/3v/e/97/3v/d/9z/2//d/93/3f/d/93/3f/d/93/3f/e/97/3v/e/93/3f/e
/9z/3P/c/9z/2v/a/9r/2v/c/9z/3P/c/9r/2v/Z/9n/2//b/9v/2//Z/9n/2f/Z/9n/
2//a/w==
         </WaveFormData>
      </LeadData>
   </Waveform>
</RestingECG>
