# Supplementary material for: Detection of Left Atrial Enlargement Using a Convolutional Neural Network-Enabled Electrocardiogram
Source: Front Cardiovasc Med. 2020 Dec 17;7:609976. doi: 10.3389/fcvm.2020.609976 (PMC7773668; doi:10.3389/fcvm.2020.609976)
Supplement: Supplementary file 2 [file Data_Sheet_2.ZIP › normal1/1802010225_8223_00000005.XML]

<?xml version="1.0" encoding="Windows-1252"?>
<!DOCTYPE RestingECG SYSTEM "restecg.dtd">
<RestingECG>
   <PatientDemographics>
      <PatientID>1802010225</PatientID>
      <PatientAge>86</PatientAge>
      <AgeUnits>Years</AgeUnits>
      <Gender>Male</Gender>
      <PatientLastName>tangjun</PatientLastName>
   </PatientDemographics>
   <TestDemographics>
      <DataType>Resting</DataType>
      <Site>1</Site>
      <AcquisitionDevice>MAC55</AcquisitionDevice>
      <Status>Unconfirmed</Status>
      <Priority>Normal</Priority>
      <AcquisitionTime>08:59:29</AcquisitionTime>
      <AcquisitionDate>07-13-2015</AcquisitionDate>
      <CartNumber>1</CartNumber>
      <AcquisitionSoftwareVersion>009C</AcquisitionSoftwareVersion>
      <XMLSourceVersion>MAC5000 v1.0</XMLSourceVersion>
   </TestDemographics>
   <RestingECGMeasurements>
      <VentricularRate>72</VentricularRate>
      <AtrialRate>72</AtrialRate>
      <PRInterval>138</PRInterval>
      <QRSDuration>86</QRSDuration>
      <QTInterval>390</QTInterval>
      <QTCorrected>427</QTCorrected>
      <PAxis>41</PAxis>
      <RAxis>54</RAxis>
      <TAxis>55</TAxis>
      <QRSCount>12</QRSCount>
      <QOnset>220</QOnset>
      <QOffset>263</QOffset>
      <POnset>151</POnset>
      <POffset>200</POffset>
      <TOffset>415</TOffset>
      <ECGSampleBase>500</ECGSampleBase>
      <ECGSampleExponent>0</ECGSampleExponent>
   </RestingECGMeasurements>
   <Diagnosis>
      <Modality>Resting</Modality>
         <StatementCount>2</StatementCount>
         <LabelText>12SL ��ϳ���</LabelText>
      <DiagnosisStatement>
         <StmtFlag>ENDSLINE</StmtFlag>
         <StmtText>�������</StmtText>
      </DiagnosisStatement>
      <DiagnosisStatement>
         <StmtFlag>ENDSLINE</StmtFlag>
         <StmtText>���� ECG</StmtText>
      </DiagnosisStatement>
   </Diagnosis>
   <Waveform>
      <WaveformType>Rhythm</WaveformType>
      <WaveformStartTime>0</WaveformStartTime>
      <NumberofLeads>8</NumberofLeads>
      <SampleType>CONTINUOUS_SAMPLES</SampleType>
      <SampleBase>500</SampleBase>
      <SampleExponent>0</SampleExponent>
      <HighPassFilter>16</HighPassFilter>
      <LowPassFilter>150</LowPassFilter>
      <ACFilter>NONE</ACFilter>
      <LeadData>
         <LeadByteCountTotal>10000</LeadByteCountTotal>
         <LeadTimeOffset>0</LeadTimeOffset>
         <LeadSampleCountTotal>5000</LeadSampleCountTotal>
         <LeadAmplitudeUnitsPerBit>4.88</LeadAmplitudeUnitsPerBit>
         <LeadAmplitudeUnits>��V</LeadAmplitudeUnits>
         <LeadHighLimit>2147483647</LeadHighLimit>
         <LeadLowLimit>268435456</LeadLowLimit>
         <LeadID>I</LeadID>
         <LeadOffsetFirstSample>0</LeadOffsetFirstSample>
         <FirstSampleBaseline>0</FirstSampleBaseline>
         <LeadSampleSize>2</LeadSampleSize>
         <LeadOff>FALSE</LeadOff>
         <BaselineSway>FALSE</BaselineSway>
         <ExcessiveACNoise>FALSE</ExcessiveACNoise>
         <MuscleNoise>FALSE</MuscleNoise>
         <LeadDataCRC32>2420969991</LeadDataCRC32>
         <WaveFormData>
AAAAAAIAAgADAAQABgAHAAQABAAEAAQABQAHAAgACgAJAAcABAAAAAIAAQD///7//P/8
//3/AAACAAQABwAIAAYAAwAEAAQABQAGAAgACQAFAAEA///+/wAA/////wAA///+//3/
/P/8//z//P/8//7//////////v/9//v/+v/7//v/+//6//T/AQACAPz/+//9//v/AAAJ
ABAAFgAfAC0ANQBBAE8AWABdAGAAZABiAFIAMAAUAAkAAgD8//v/+P/4/////f/y//D/
+P/6//b/8v/2//3/+v/4//z/AgD///7//v/9//3//v8AAAEA//8AAAAA//8AAAEAAgAD
AAMAAwABAAMAAgACAAIAAgAAAAAAAAAAAAIAAgACAAIABAAEAAQABAAFAAYABwAJAAUA
BAACAP////8AAAEAAgD///7////+//7//v/+//7/AQACAAMABAACAAIAAwADAAQABQAH
AAgABgAGAAIAAAADAAQABQAGAAcABwAHAAgACAAHAAcACQAJAAoADAAMAA0ADQAPABEA
EgARABQAFgAVABUAFgAWABQAFAAUABUAFgAWABYAFwAZABkAGQAZABUAFQAWABYAFAAT
ABMAEgATABIAEgASABEADwANAA0ADQAJAAkACgAJAAcABQADAAQABAAEAAUABQAEAAMA
AgAEAAMAAwADAAIAAgACAAAA/v///wAAAAAAAAAA/v/+/wIAAAAAAAEA/////wAAAAAA
AP7//v8AAAMAAQAAAAEA//////3/+f/6//z//f/+//3//f/7//v//f/7//v//P/7//v/
+//7//r/+v/5//n/+v/8//7////9//3//P/8//////8BAP///P/7//v/+v/8//3//f/9
//3//f/+///////7//v//v/+//z//P/9/wEA///9//3//f/9//3//v8AAAAAAAAAAAAA
AAAAAAAA/v/+//7///8CAAMABAAFAAMA///9//v//P/+////AAABAAEAAQACAAIA////
/wAAAAABAAEAAQD/////AAADAAMAAwADAAMAAQABAAIAAgD8//X///8EAAIAAAD+//z/
+v/8//3//f/7//z//P/8//v/+//7//z//v/+//7/AAD///7//f/9//z/+v/5//j/+f/6
//z//f8AAAEAAQAAAP7//v/9//v/+P/4//j/+f/9////AQAEAAIAAQD//wEAAQAAAP//
//8BAP7/+//6//n/9//0//L/9P/0//T/9P/0//T/9P/0//T/9P/1//X/9v/3//j/+P/2
//X/9f/1/+r/8v/3//b/+P/3//P/8//4////BgAOABcAIwAvADsASQBSAFcAXgBiAGIA
VAAwAA4A/f/6//b/7//s//D/8//t/+r/5v/k/+r/8v/w/+7/8f/2//b/9v/2//b/9v/3
//f/+P/4//n/+f/5//r/+v/5//j/9//2//X/9//3//X/9//2//b/9v/2//j/+P/4//j/
+P/4//j/+P/4//j/+P/4//j/+P/4//n/+//8//z/+//5//j/9//2//f/+P/7//z/+//6
//n/+P/5//r/+//8//v/+v/6//n/+//7//z//P/6//z/+v/6//v//P/9//7/////////
AAABAAEAAgAFAAUABgAIAAgACQAJAAsADQAMAAkACgAKAA0ADQAOAA4ADgAOAA4ADwAQ
ABAAEAARABIAEwAUABUAEwATABQAFAARAA8ADgAMAAsACgAKAAoABwAFAAMAAwAEAAEA
AgAEAAQAAwACAAEAAwACAAEAAQD///7//f/8//z/+//7//v//P/8//z/+v/8//3//v/+
//7//v/8//z//P/6//r/+//5//n/+v/6//z/+v/6//z/+v/3//X/9f/2//n/+v/5//j/
+P/3//b/9//3//X/9f/5//f/9//4//f/9//3//f/9//4//j/+f/2//b/9v/1//X/9f/0
//T/9//3//n/9//3//f/+P/4//r/+//7//v/+P/3//f/9//7//f/9//6//j/9v/2//f/
+//5//f/9//4//n/+v/8//r/+v/6//r/+v/6//r/+v/4//j/+P/5//v/+//7//v//f/7
//v/+//7//z//P/8//v/+//7//z/+v/3//f/+P/4//n/+f/5//f/9//4//v/+v/7//z/
/f/8//v/+//6//z////5//T/9f/2//f/+P/4//r/+//7//n/+v/6//r/+f/5//n/+v/8
//z//P/+//7//v/+///////+//7//v/+//7///////7///////7//P/8//v/+f/6//r/
+v/7////AQADAAYAAwABAP7///8BAAIAAwAFAAUAAgD///7//P/7//n/+P/2//b/9v/2
//j/+P/4//j/+v/6//v/+//6//n/+P/2//j/9//3//f/+P/6//v/+v/8////AQD9//z/
AwAOABgAJQAtADcARQBZAGYAYwBcAGAAXgBEACAACAADAP7/9P/t/+j/6P/v//P/8v/u
/+z/8v/2//T/9v/5//z//v8CAP7//P/6//n/9//3//j/+v/7//n/+v/6//n/+v/7//z/
/f/7//v/+f/7//7//v/+//7//f/8//v/+v/8//z//P/8//r/+v/6//r/+v/6//r/+//7
//z//P/7//v//P/9//7//P/8//7//v/+//7//v/+//7//v/+//7//P/8//3//f//////
AAAAAP7/AAD+//7///8AAAEAAgADAAMAAwAEAAYABQAFAAcACQAKAAwADAALAAsADQAP
AA0ACwANAA4ADwAPABAAEAASABIAEgATABIAEgASABMAFQAVABUAFQARABEAEgASABAA
DwAPAA4ADwAOAA4ADgALAAkABwAHAAUAAQABAAIAAgABAAAA//8BAAAA//////3//P/7
//r//P/7//v/+//8//z//P/6//z//f/+//7//f/8//n/+P/6//j/+P/5//v/+//8//z/
+//4//f/+P/6//f/9f/1//X/9//3//X/9//4//j/+P/5//n/9//3//j/9f/0//T/9//3
//f/9//4//j/9//3//f/+P/5//n/9//3//b/9v/3//f/+f/3//X/9f/2//b/+P/5//n/
+f/3//f/+P/5//n/9f/1//j/+f/4//n/+//8//n/9v/1//X/9f/1//b/+P/4//j/+P/4
//j/+P/4//j/+P/4//n/+f/5//n/+f/3//X/9f/1//X/9v/2//b/9f/1//X/9v/4//X/
9f/2//b/9//3//f/9f/1//b/+f/2//X/9P/z//b/9//5//r/+v/4//f/9v/1//T/8v/0
//X/9f/3//j/+P/4//f/9//3//j/+P/4//j/+v/6//r/+v/7//3//P/8//z//f/+/wAA
AQABAAEAAAD+//r/+v/5//f/9P/0//T/9f/7//3///8CAAIAAQD//wEAAgACAAIAAwAC
AP7/+v/4//j/9//1//T/9v/2//b/9v/2//b/9v/2//X/9P/0//P/9v/3//j/+P/3//X/
9P/z//D/8P/5//r/+P/z//P/9f/6/wEACAASAB0AJQAzAEUATwBUAFsAXABeAF4ARAAe
AAgA///0/+z/6f/k/+T/5//n/+j/6v/q/+z/7v/u//D/9f/2//j/9v/0//b/9v/3//f/
+P/4//n/+f/4//j/9//1//P/8//z//P/9P/1//T/9//4//j/+P/4//r/+v/6//r/+f/4
//f/9v/4//j/+P/4//n/+v/7//3/+//6//j/9f/1//b/9//4//j/+P/6//r/+v/6//r/
+v/6//r/+v/6//r/+v/7//v//f/9//7//v/+/wAA/v/+//3//v///wAAAwADAAMABAAC
AAEAAQADAAUABgAIAAgABwAHAAkACwAMAAsADgAQABAADwAPAA4AEAAQABAAEQASABIA
EgATABEAEQARABEAEQARABIAEgAOAA0ADQAMAAsACgAKAAoACgAJAAgACQAHAAMAAwAE
AAMAAQD///3////+//3//f////7//f/8//r/+f/5//n/+v/6//r/+P/4//n/+v/6//z/
/P/6//r/+v/4//j/+f/7//v//P/8//3//P/9/wAA/P/3//P/8f/z//f/+f/5//j/+P/3
//b/+P/5//j/+f/5//f/9//4//n/+f/5//n/+f/6//r/+//7//z//f/9//v/+//6//r/
/P/9/wAA////////AAAAAP/////+//3/+//7//z//f8BAP3//f8AAP7//P/8//3/AAD/
//7////9//3//f/+////AAABAAIAAAD+//z/+v/4//j/+P/5//v/+//7//v//f/7//v/
+//7//z//P/8//3//f/9//7//v/7//v//P/8//3//f/9//v/+//8///////5//f/+//+
//3//P/7//r/+P/6//v/+//7//z//P/8//n/+f/5//r/+//8//3/AAD///7//f/9////
/v/+//7//v/+/////////////v/8//z//P/7//n/+P/4//j/+f/9////AQAEAAMAAQD+
////AgACAAIAAwADAAAA/f/8//z/+//5//j/+P/4//j/+P/4//j/+P/4//j/+P/5//n/
+//7//v/+v/6//n/+f/5//b/9P/5//7//v/5//n/+/8AAAUACAAOABkAJQAvADsARQBM
AFEAVABWAFQARAAiAAIA9//0//D/6f/i/+L/7f/v/+j/5P/s//L/8v/u//D/9f/2//L/
9P/2//j/+P/5//n/9v/2//f/9//1//b/9v/1//f/9//3//f/+f/5//f/+f/4//j/+P/4
//r/+v/6//r/+v/6//r/+v/4//j/+P/4//j/+P/4//n/+f/6//r/+f/6//r/+v/6//r/
+v/8//z//f/+////AAD///7//f/8//v/+v/6//n/+//7//z//P/+/wAA/v/+////AAAB
AAIABQAFAAUABgAGAAUABQAHAAkACgAMAAwACwALAA0ADwAOAAsADAAMAA0ADQAOAA4A
EAAQABAAEQAQABAAEAARABMAEwATABMADwAPABAAEAAQAA8ADwAOAAsACgAKAAoACQAH
AAUABQAGAAMABAAGAAYABQAEAAMAAgAAAP7//f/8//r/+P/2//f/9//4//n//P/8//z/
+v/4//n/+v/6//v//P/7//z//P/6//r/+//7//v//P/8//7//P/8//7//f/5//b/9f/2
//n/+v/5//n/+v/6//r/+//7//n/+f/7//n/+f/6//n/+f/5//n/+f/6//r/+//6//r/
+v/5//v/+//6//r/+//7//3/+//5//n/+v/6//r/+//7//v//f/9//7////+//n/+P/6
//r/+P/4//n/+//5//f/9//3//f/9//4//j/+P/4//j/+v/6//r/+v/4//j/+P/5//n/
+f/5//n/+f/3//f/9//3//j/+P/4//f/9//3//j/+v/3//f/+P/4//n/+f/5//X/9f/2
//n/9//3//f/9//3//n/+P/4//j/9v/2//b/9v/2//j/+f/5//n/+v/6//r/+f/5//n/
+v/4//j/+P/6//z//P/8//3//f/8//z//P/8//z//f/9//z//f/9//z/+P/4//f/9f/2
//b/9v/3//z//f/+/wAAAgABAP//AQAEAAQABAAFAAIA/v/6//j/+v/5//f/9v/2//b/
9v/2//j/+P/4//j/+v/6//v/+//5//n/+f/4//b/9f/1//X//P/6//3/+v/6//n/8f/1
//7/AwAMABYAGQAjADMAPwBHAFAAVwBcAF4AVAA8ABoAAAD7//T/7P/n/+b/5v/l/+v/
7v/q/+r/8P/0//L/9P/1//T/9v/4//b/9v/2//f/9//0//T/9f/1//f/+P/4//f/+f/5
//n/+f/5//n/9//5//j/+P/4//j/+P/4//j/+P/6//r/+v/6//r/+v/6//r/+v/6//r/
+//9//7//v/9//n/+P/3//b/+P/4//r/+v/6//r/+v/6//r/+v/6//r/+//8//7////+
//3//f/8//7/AAD+//7/AQACAAMABAAFAAUABQAGAAQAAwADAAUABAAEAAUABAAHAAcA
CQALAA0ACwANAA4ADwAPABAAEAASABIAEgATABIAEgASABMAEwATABMAEwATABMAFAAU
ABIAEQARABAAEQAQABAAEAANAAkABQADAAQAAQACAAQABAADAAIAAQABAAAA/////wEA
AAD///7/AAD////////+//7//v/8//z//f/+//7//v/+//z//P/8//r/+v/7//3//f/+
//7/AAD+//7/AAAAAP3/+//7//v//f/9//v/+//8//z//P/7//v/+f/5//v/+f/5//r/
+f/5//n/+f/6//r/+f/5//v//P/9//3//P/7//n/+P/5//n/+//5//j/+f/7//z//P/9
//3//f/9//3//v////7/+f/4//r/+//6//v//f8BAP///f/9//3//f/9//7//v/+//7/
/v/+//7//v/+/wAAAAAAAAEAAQABAAEAAQD///3//f/9//3//v/+//7//v/9//z//P/9
//v//P/+//7//////////f/9//7/AQD///////////3//f/+//7/AAABAAEAAgAEAAQA
BAAEAP7//v/9//v/+f/6//r/+v/6//v//P/+//7//v/+/wAAAgACAAIAAwABAAAAAAAA
AAEAAgAEAAUACAAJAAkACAAFAAQAAgD///z//P/8//3//v///wAAAgADAAMAAgAFAAQA
BAAEAAUABgAEAAIAAgABAP///P/6//z//P/8//z//v/+//7//v/8//z//f/9//3//f/9
//z/+f/3//b/9f/0//b//f8AAP7/+f/1//f//v8BAAgADgAZACUAMQA9AEcAUgBZAF4A
ZABmAFwAQAAeAAcAAAAAAPn/7v/u//P/8//u//D/8v/u/+7/8P/0//f/+P/4//j/+v/4
//j/+f/5//j/+P/5//n/+v/8//3//f/7//v/+//7//j/9//0//X/9//4//n/+v/8//z/
/P/8//z//P/8//z//P/8//z//P/6//r/+v/7//z//v///////f/8//v/+v/8//z//v/+
//z//P/8//z//P/8//z//P/+//7//////wEAAQACAAIAAAACAAAAAAABAAIAAwAEAAMA
AwADAAQAAgABAAEAAwAFAAYACAAIAAkACQALAA0ADwANAA8AEAASABMAFQAWABUAFAAT
ABMAFAAUABQAFQATABMAEwATABMAEwAUABQAFAATABMAEgAPAA4ADgAOAA8ADQALAAsA
CgAFAAQABAAHAAcABwAHAAYABAACAAEA///+//3//P/9//3//v///////v/9//r/+//9
////AAD///7/+//6//7//P/8//3//////wAAAAD+//z//P/+//7/+//5//n/+f/7//v/
+f/6//z//f/+//7//f/6//n//f/7//v//P/8//v/+v/5//r/+v/5//n/9//4//n/+f/7
//v/+v/6//n/+f/7//n/+f/5//r/+v/6//v/+//7//v/+//8//3////7//v//v/+//z/
/P/9/////f/7//v//f/9//3//v/8//z//P/8//v/+v/5//j/+v/6//r/+//9//3//f/9
//3/+//7//v//f/+//7//v/9//3//f/+//7/+//7//z//v/////////7//v//P////z/
+//6//n/+f/5//r/+v8AAPv/+P/7//z//f/+//v//P/8//v//f/+//7//v////////8A
AP3//P/7//z//v/+//7///////7//v/+//7//v//////AgADAAMAAgAAAAAA///9//7/
AAACAAUAAwABAP///v///////v8BAAIAAgACAAMAAwAAAP3//P/8//v/+f/4//j/+P/4
//j/+v/6//r/+v/4//j/+f/5//n/+f/5//j/+//7//z//f8AAPb/9//2//T/+/8BAPf/
8P/9/woADAARACEALwA3AEEAUgBZAFwAYABmAF4AQAAcAAsAAgD4//H/8P/w/+3/7f/w
//D/8P/0//L/8v/4//f/9v/8//7//v/8//r/+f/3//b/9v/3//f/+f/6//r/+f/5//n/
+f/5//v/+//5//v/+v/6//r/+v/6//r/+v/6//r/+v/6//r/+v/6//r/+v/6//r/+v/7
//n/+v/6//n/+P/4//j/+P/4//j/+v/6//r/+v/6//r/+P/4//j/+P/6//r/+//7//v/
+//8//z//P/+//z//P/9//7///8AAP///////wAAAAD/////AQABAAIABAAEAAUABQAH
AAkACQAHAAkACgANAA0ADgAOAA4ADgAOAA8AEgASABIAEwATABMAEwATAA8ADwAQABAA
DgANAA0ADAANAAwADAAMAAsACQAHAAcACQAFAAUABgAEAAMAAgABAP///v/9//3//f/8
//v/+v/8//v/+//7//7//v/+//z/+f/5//n/+P/6//r/+P/4//r/+P/4//n/+//7//z/
/P/7//j/9//4//r/9//1//X/9f/3//f/9f/1//b/9v/2//b/9f/y//H/9P/z//T/9v/4
//n/+v/7//n/+P/2//X/8//0//X/9f/3//f/9v/2//f/9//5//f/9f/1//b/9v/2//f/
9//3//f/9//4//n//P/5//r//v/9//r/+f/5//v/+f/3//f/+f/5//n/+v/4//j/+P/4
//r/+v/6//r/+f/4//f/9//6//v//P/9//z/+f/4//f/9//4//j/+P/7//v/+//8//z/
+f/5//r/+v/7//v/+//5//n/+v/9//n/+f/5//n/8//1//z//v/9//z/+//6//j/+v/7
//v/+f/6//r/+v/5//n/+f/6//r/+v/6//z//P/8//z//f/+//7///8AAP3//P/8//v/
/P/9//3//P/8//z/+//5//j/+P/4//n/+v/7//z//v/+//3/+//9////AAABAAMAAgD+
//r/+P/6//n/9//2//b/9v/2//b/9v/2//b/9v/2//b/9//3//X/9f/1//T/9P/z//P/
8//2//T/9//4//j/+//9//n/+v8BAAwAEgAZACMALQA5AEUATgBXAFoAVgBUAEgAJgAG
APv/9P/s/+f/5P/k/+X/6f/q/+r/6v/s//D/9P/2//H/8P/0//T/9P/1//b/+P/5//f/
9v/2//X/9f/2//b/9f/3//f/9//3//X/9f/z//X/+P/4//j/+P/2//b/9v/2//b/9v/2
//b/9//4//n/+v/4//j/+P/5//n/+v/6//n/+v/6//r/+v/5//j/+f/4//n/+v/7//z/
+v/6//r/+v/6//r/+//7//v/+//8//z/+v/8//r/+v/7//z//f/+/wEAAQABAAIAAwAD
AAQABwAGAAYABwAGAAcABwAJAAsACwAJAAsADAALAAsADAAMAA4ADgAOAA8ADgAOAA4A
DwARABEAEQARAA8ADwAQABAADQALAAoACAAIAAgACQAKAAcABQADAAMAAwD/////AAAC
AAEAAAD///3//P/7//v//P/8//z//P/7//n/+P/3//j/+P/4//b/+P/5//r/+v/5//j/
9f/0//j/9v/2//f/9v/1//X/9P/3//b/9//6//z/+f/3//f/9v/3//b/8//y//L/8f/w
//T/9f/0//X/9f/z//P/9P/z//P/8//z//T/9P/z//P/9P/2//j/+f/2//X/8//y//T/
9f/4//f/9v/3//n/+v/3//f/9v/1//X/9f/2//f/+f/1//X/+P/5//j/+f/7//z/+f/2
//X/9v/3//j/+v/6//r/+v/6//z//P/8//z/+//6//n/+f/3//f/9//3//n/9//3//f/
+f/6//r/+v/7//v/+//8//v/9//2//b/9v/3//f/9//1//X/9v/5//f/9//3//f/+//4
//j/+P/4//j/9v/4//n/+f/5//r/+v/6//f/9//3//j/+//8//3/AAD+//z/+v/5//v/
+v/6//r/+f/4//j/9//6//v/+//6//r/+v/5//f/9//4//n/+//8//v/+v/6//3//f/8
///////+//3//f/9//r/9//2//T/8//x//D/8f/y//P/9P/z//L/8f/w//L/8v/z//P/
8//z//P/8v/y//H/8f/x//L/8v/x//j/9P/v//X/9//0//3/CAAOABUAHwAnADUAQwBG
AEkATgBMAEYANAAWAAAA9f/q/+D/3//i/+L/5f/r/+z/6P/m/+b/6P/u/+7/7f/0//T/
8P/y//L/8v/z//P/8P/w//H/8f/z//T/9P/z//P/8//z//P/9f/1//P/9f/1//T/8//y
//T/9P/0//T/9P/0//T/9P/0//T/9P/0//T/9P/0//X/9//4//j/9//2//b/9v/2//T/
9P/2//b/9v/2//b/9v/4//j/+P/4//b/9v/3//f/9//3//j/+P/6//z/+v/6//3//v//
/wAA///9//v/+v/8//v/+//9////AAACAAIABQAFAAcACQAJAAcACQAKAAkACQAKAAoA
CgAKAAoACwAOAA4ADgAPAA4ADQAMAAsACQAJAAoACgAIAAcABwAGAAUABAAEAAQAAwAB
AP////////v/+//8//7//f/8//v//f/8//v/+//5//j/9//2//b/9f/1//X/9v/2//b/
9P/0//X/9v/2//j/+P/2//b/+P/2//b/9//2//X/9f/0//X/9P/1//j/+P/1//P/8//1
//f/9//1//L/8v/x//D/9P/1//T/9f/1//P/8//0//X/9f/1//X/9P/0//P/8//x//L/
8//z//P/8//y//L/9f/1//f/9f/1//X/9v/2//T/9f/1//X/9f/1//b/9//7//f/9//6
//z/+v/6//v////9//v/+//4//X/8v/w//H/8v/z//T/9P/0//T/9P/2//b/9v/3//b/
9f/0//P/9P/z//T/9f/1//b/9v/2//f/9//3//j/9v/z//P/9P/2//f/9//3//f/9//4
//v/9//3//f/9//2//X/9f/0//T/9//2//b/9v/2//b/8//0//T/8//1//b/9v/2//P/
8//z//T/9v/2//b/+P/2//b/9v/3//r/+v/7//z/+v/6//v/+//8//3//f/8//j/+P/3
//X/8v/y//L/8//4//n/+v/8//z/+//5//v//P/8//z//f/+//z/+v/6//z/+//5//j/
9v/0//L/8P/y//L/8v/y//D/8P/x//H/8//z//P/8v/w/+//7//v//b/9v/z//L/9P/1
//X/8//0//n/AAAIABMAIQAvADUANQA6AEkAVABUAFgAVAAyAA4AAQD8//L/5//m/+b/
5//n/+b/6P/s/+7/7v/w//D/7//w//L/8v/y//P/9P/2//f/9v/2//f/9//0//T/8//x
//H/8f/x//H/8v/z//L/9f/1//T/8//y//T/9P/0//T/9P/0//T/9P/2//b/9v/2//T/
9P/0//X/9v/4//n/+f/3//b/9f/0//L/8v/0//T/9P/0//T/9P/2//b/9v/2//b/9v/3
//f/9//3//j/+P/2//j/9v/2//f/+P/5//r//P/9//7/AAD+//v/+f/5//v//v8CAAQA
AQD///////8AAP//AgAEAAMAAwAEAAQABQAGAAcACQAMAAwADAANAAsACwALAAsACQAJ
AAoACgALAAsADAAMAAgABgAFAAQABQADAAEAAQD///v/+//8//7//f/8//v/+v/4//b/
9f/3//j/+f/6//n/9//2//X/9v/2//b/9P/y//P/9P/0//b/9v/0//T/9P/y//L/8//z
//P/9P/0//T/8v/y//T/9v/z//H/8f/z//X/9f/z//H/8v/y//L/8//z//H/8f/x/+//
7//w//H/8f/x//H/7v/u/+3/7f/v//D/8f/x//P/8//y//L/8v/x//L/7//v/+//8P/w
//L/8//z//P/8f/x//L/8//1//H/8f/0//T/8v/y//P/8//x/+//7//w//H/8v/0//T/
9P/0//T/9P/0//T/9P/1//b/9//5//f/9f/z//H/8//x//H/8f/x//L/8v/y//P/8//z
//T/9v/z//P/9P/1//f/+P/5//T/8f/v/+//8f/z//X/9//1//P/8v/w//T/9f/y//L/
8v/y//L/8P/y//P/8//x//L/8v/y//H/8f/x//L/8//0//X/+P/6//r/+v/7//n/9v/0
//L/8v/y//P/8//0//X/9f/0//T/9P/z//H/8P/w//D/8f/y//P/9P/2//j/9//1//f/
+P/4//j/+f/6//j/9v/2//P/8f/u/+z/7v/u/+7/7v/s/+r/6P/m/+f/6P/q/+v/6//r
/+v/6v/s/+v/6//r/+j/6v/v//D/6v/n/+n/6//w//X/+v8EABEAHQAjAC0AOwBKAE8A
TABUAFwASgAkAAYA+//2/+r/4f/i/+T/4//f/97/3P/c/+D/4v/k/+j/6f/q/+7/7P/o
/+r/6v/r/+v/6f/o/+j/5//q/+z/7f/t/+z/6//q/+n/6//r/+n/6//r/+r/6f/o/+r/
6v/q/+r/6v/q/+r/6v/s/+z/7P/s/+v/6v/p/+n/6f/q/+r/6f/p/+r/6//s/+r/6v/s
/+z/7P/s/+z/7P/s/+z/7P/s/+r/6v/r/+v/7f/t/+7/7v/s/+7/7P/s/+//8P/x//L/
8P/v/+7/7v/x//H/8v/1//T/9P/1//T/8//z//X/9//5//f/+f/6//3//f/+//7//v/+
//7///8AAAAAAAABAP///////////////wAAAAD8//v/+//6//n/+P/4//j/9//1//P/
8//1//H/8f/y//D/7//u/+3/7//u/+3/7f/s/+r/6P/m/+j/5//n/+f/6P/o/+j/5v/k
/+X/5v/m/+b/5v/k/+T/6P/m/+b/5//n/+f/6P/o/+f/5P/j/+T/5P/h/9//3//i/+X/
5v/l/+H/4P/e/9z/3v/f/97/3//f/93/3f/e/9//3//f/9//4P/g/9//3//f/+D/4f/h
/+D/3//d/9z/4P/h/+T/4//e/93/3f/c/93/3//g/+H/4f/h/+L/4//k/9//3v/g/+D/
3v/e/9//5P/j/+L/4//i/+H/4P/g/+D/4P/g/+D/4v/i/+L/4v/h/+D/3//f/93/3f/d
/93/3//d/93/3f/f/+D/4P/g/9//3//f/+D/4f/f/+D/4v/h/+H/4P/f/9r/2f/Z/9v/
3f/d/w==
         </WaveFormData>
      </LeadData>
      <LeadData>
         <LeadByteCountTotal>10000</LeadByteCountTotal>
         <LeadTimeOffset>0</LeadTimeOffset>
         <LeadSampleCountTotal>5000</LeadSampleCountTotal>
         <LeadAmplitudeUnitsPerBit>4.88</LeadAmplitudeUnitsPerBit>
         <LeadAmplitudeUnits>��V</LeadAmplitudeUnits>
         <LeadHighLimit>2147483647</LeadHighLimit>
         <LeadLowLimit>268435456</LeadLowLimit>
         <LeadID>II</LeadID>
         <LeadOffsetFirstSample>0</LeadOffsetFirstSample>
         <FirstSampleBaseline>0</FirstSampleBaseline>
         <LeadSampleSize>2</LeadSampleSize>
         <LeadOff>FALSE</LeadOff>
         <BaselineSway>FALSE</BaselineSway>
         <ExcessiveACNoise>FALSE</ExcessiveACNoise>
         <MuscleNoise>FALSE</MuscleNoise>
         <LeadDataCRC32>822398971</LeadDataCRC32>
         <WaveFormData>
8//1//b/9//7//7/AQACAAIAAgACAAAAAAAAAP//AAD+//v/+P/1//b/9f/z//D/7P/u
//H/8//1//f/+P/2//L/7//t/+z/8P/x//P/9P/y//H/8P/v/+//8P/v//D/7//u/+v/
6v/s/+v/6//r/+3/7//w//D/7P/q/+n/6P/n/+r/6//q/+T/6f/q/+r/7//3//7/BAAR
ACMAMQA9AE0AXgBvAIQAkwCYAIsAawBIADgALQAVAPj/4v/Y/97/6v/z//j/9v/r/+j/
7v/v/+f/4f/l/+r/6P/m/+z/7v/r/+v/6//r/+v/6//s/+z/7P/s/+z/7P/p/+n/6f/p
/+v/6//q/+r/6v/r/+v/6//p/+r/6v/q/+r/6v/r/+v/7P/t/+7/7//x//H/8f/x/+//
7f/s/+r/6//r/+v/6v/o/+n/6v/q/+r/6v/q/+v/7v/v//D/8f/w//D/8P/w//P/9P/1
//b/9P/z//H/8P/0//X/9v/3//r/+//7//3//P/8//3/AAAAAAIABAAGAAcACAALAA8A
DwAQABMAEwAVABYAFgAWABUAFwAXABgAFwAYABgAGAAYABgAFwAXABYAFQATABEADwAO
AA8ADwAOAAoACAAIAAYABAACAAIA///8//v/+//5//n/+f/4//T/9P/y//L/8f/w/+//
7//w/+//8P/z//L/8P/v/+3/6v/q/+r/6v/r/+v/6v/q/+z/7P/s/+z/6v/q/+r/6v/q
/+n/6f/p/+r/6f/q/+r/6P/o/+b/4//m/+j/6f/p/+f/5v/m/+j/5v/l/+X/5v/o/+j/
6P/o/+n/6f/o/+j/6P/q/+r/6v/s/+z/7P/s/+7/7//v/+7/7P/q/+j/5v/n/+j/6v/r
/+z/7P/s/+z/7f/p/+n/6f/r/+z/7f/t/+3/7P/q/+7/6v/o/+j/6f/q/+r/6P/q/+z/
6f/s/+z/6//r/+j/6P/q/+v/6//s/+v/6v/p/+j/5v/m/+b/5v/p/+n/6f/q/+n/5f/k
/+T/5f/m/+f/6P/n/+b/5v/q/+j/6P/o/+j/6P/o/+f/5//j/97/6P/u/+r/6P/m/+T/
5v/m/+X/5f/m/+f/5//m/+j/6P/o/+r/6//r/+3/7v/t//D/8v/0//L/9P/0//T/8P/v
/+7/7P/t/+7/7v/u/+3/7P/r/+n/5P/i/+T/5//q/+z/7v/v/+z/6f/n/+b/5f/l/+T/
5P/m/+X/5f/l/+P/4v/i/+D/4v/i/+L/4P/g/+D/3//f/9//3//h/+L/5P/j/+L/4v/i
/97/4P/g/9T/2v/f/97/4P/j/+n/9P/8/wEAEQAjAC8APwBMAFsAbgB9AIQAewBfADwA
KAAfAAcA6P/U/8j/yv/Y/+H/5v/i/93/2P/W/9n/3f/f/9v/2v/e/97/3P/e/93/3f/d
/93/3f/d/97/3v/g/+D/4P/g/97/3f/c/9v/2//b/9r/2v/a/9v/2//b/93/3v/e/97/
3v/e/9//3//f/9//3//f/9//3//f/9//3//f/+D/4P/d/93/3f/c/97/3//g/+D/4P/g
/+D/4f/j/+P/4//j/+L/4v/i/+L/4//k/+X/5v/l/+X/5P/k/+j/6f/q/+v/7P/t/+3/
7//y//L/8//2//j/+v/8//7/AAAAAAIABQAFAAQABQADAAQABgAHAAgACQALAAsADAAP
ABAAEAAQABAAEAAPAA8ADwAPAA4ADQAKAAgACAAHAAYAAgAAAAAA/P/6//j/+P/4//b/
9v/3//f/9//3//b/8v/y//D/8P/v/+7/7f/t/+v/6f/p/+v/7f/s/+z/6//r/+z/7f/u
/+//7//u/+7/7v/u/+7/7v/u/+7/7v/u/+//7//w//H/8//x//H/8P/z//b/9//3//f/
+P/4//f/+P/4//n//P/+//3//f/+//7//v/+//7/AAABAAEAAgAAAAIAAgACAAQABAAE
AAQACAAJAAkACAAJAAoACwAMAA8AEAASABMAEwASABEAEAAWABMAFAAVABMAFAAVABUA
FwAWABQAGAAXABYAFwAZABgAGAAWABgAGAAVABgAGAAZABkAFgAWABgAGQAZABoAHAAc
ABwAHAAcABwAHAAcABsAGwAbABwAHAAZABkAGgAYABgAGAAYABkAGAAYABwAHAAcABwA
HAAaABoAGQAZABsAHAAYABQAFQAWABcAGAAYABgAFwAXABgAGQAZABgAFgAWABYAGAAZ
ABkAGwAcAB0AIAAiACQAJAAmACYAJgAjACEAHwAcABoAGgAZABgAFwAWABUAEwASABAA
EgAVABkAGgAbABsAFgARAA0ACgALAA0ADgAQABIAEQARABEAEAAOAA0ACgAKAAoACgAI
AAYABgAFAAUABgAHAAoADAALAAkABwAGAAYAAgAEAAQABAAGAAUABgAMABUAHQAgAB4A
LQBBAE8AWwBtAHwAiQCcAK0ApgCHAGUATABAADEAGQACAPD/5v/w//j//f8IAAoABQAA
AP7/AQAHAAUABQAEAAQABgAKAAYAAgABAAAA////////AAAAAAAAAAAAAAAAAQABAAEA
AQADAAMAAgACAAAAAQABAAEA//8AAAAAAAACAAIAAwADAAAA///+//3///////////8B
AAEAAgACAAIAAwAEAAQABAAFAAYABgAEAAQABAAFAAUABQAFAAUABAAEAAQABAAFAAYA
BwAIAAkACQAIAAgACgALAAwADQAQABEAEQATABQAFAAVABgAHAAeACAAIgAhACAAIQAj
ACMAJAAnACcAKQAqACoAKgArAC0ALQAuAC0ALgAuAC4AMAAwAC8ALwAuAC0AKwApACgA
JgAmACUAJgAiACAAIAAcABoAGAAYABUAEgARABEADwAPAA8ADgALAAwACwAMAAkACAAH
AAcABgAFAAYACQAHAAYABgAFAAYABgAGAAYABgAFAAMAAgAEAAQABAAEAAIAAgACAAIA
AAD///////8BAP/////+//z//v/+//3//v8AAAEAAQADAAIAAgAEAAMAAQAAAAAAAgAC
AAIAAgADAAMAAgACAAIABAAEAAQABAAEAAQABAAGAAcABwAGAAQABAAEAAQABgAGAAcA
BwAKAAoACgAKAAoABQAEAAMABQAGAAcABwAGAAQAAQAEAAQAAgACAAMABAAEAAIABAAE
AAEABAAEAAUABQACAAIABQAFAAQABAADAAIAAQAAAP7//v/+//7/////////AAAAAP3/
/f/+/wAAAAAAAAAAAQAAAAAABAABAAAA///+/wAAAAD////////+//z//P/8//z//P/8
//v/+//8//3//f/8//z//P/8//7//////wEAAgAFAAgACgAMAAoADAAMAAwADAALAAoA
CAAGAAYABQAEAAIAAAD+//v/+P/2//j/+////wAAAQABAAAA/f/7//r/+v/7//v//P/8
//v/+//7//n/+P/4//b/+P/4//j/9v/4//j/9//3//b/9f/2//b/+P/3//b/9v/2//L/
9P/0//D/8P/1//j/+v///wUADgAUAB0ALQBBAE0AVwBmAHkAhgCRAJYAhwBjAEIAMAAl
ABUA/v/k/9z/6v/0//f//P/8//n/+P/6//v//f/9//v//P/+/wAA/P/4//j/+f/6//v/
+//7//z//P/7//r/+f/4//n/+f/5//n/+//7//r/+v/4//n/+f/5//v//P/8//z/+//6
//r/+f/7//v/+//7//z//f/+/////v/9//3//P/9//3//f/8//7///8AAAAAAgACAAIA
AwACAAEAAAD//wIAAgACAAIAAQACAAMABAAGAAcABwAIAAgACQAKAAsADQAPABAAEwAT
ABIAEgAUABYAGAAaABwAHgAeACAAIwAnACgAKwArACoAKgApACgAJwApACkAKgArACwA
LAAsACwALAArACsAKwArACoAKQAmACQAJAAjACIAHgAcABwAGwAaABkAGgAXABQAEwAT
ABIAEQAQAA4ACAAIAAYABgAFAAQAAwADAAMAAQABAAMAAwACAAIAAQAAAAAAAAAAAP//
///+//7/AAAAAAAAAAACAAIAAgACAAMAAwAEAAUAAgD9//r/9v/5//z//f/9//z//P/7
//n/+//8//7/AgAEAAMAAwAEAAIAAgACAAIAAgABAP///v/+/wAAAAAAAAAAAAAAAAAA
BAAHAAkACgAMAAwADAAMAAkACAAIAAcABQAEAAMAAgAGAAMABAAFAAMABAAFAAUABwAG
AAQACAAIAAYABgAHAAoACgAIAAoACAADAAQAAgABAAEA/v/+/wEAAQAAAAAAAgACAAIA
AgACAAIAAgACAAMAAwADAAQABAABAAEAAgAAAAAAAAAAAAAAAAABAAYABAD+//7/AgAE
AAMAAgABAAAAAAAAAP////8CAAMAAwACAAAAAAAAAAIABAAFAAgACgAIAAoACwAMAA4A
EAAQABAADAALAAoACAAJAAoACgAKAAkACAAHAAUABAACAAQABwAIAAgACAAHAAMA///8
//r//f///wAAAgACAAEAAQABAP///v/+//z/+v/6//r/+P/4//j/9//3//j/+f/8//7/
AAD///7//v/8//j/+v/6//r/9P/1//r/+P/5/wMADAASAB0ALwA/AE8AYQB0AIUAmACp
ALAAowCBAFoASgA9ACMACgD4/+z/7P/0//3/CAAGAPn/9P/6//3/+//1//f//P/8//r/
+v/6//f/9//3//f/9v/1//X/9P/0//T/9P/0//T/9f/2//f/9//3//b/9v/2//f/9//3
//n/+v/6//r/+v/6//v/+//4//f/9v/1//f/9//3//f/+f/5//r/+v/5//n/+f/4//r/
+//8//z//f/+////AQD+//3//P/7//r/+v/6//r/+f/6//v//P///////v/+/wAAAQAC
AAMABgAHAAcACQALAAwADgASABIAFAAWABgAGAAYABoAHQAcABwAHgAdAB4AIAAhACIA
JQAnACcAKAAnACgAKAAoACoAKgApACkAJwAnACYAJQAiACAAIAAfAB4AGgAYABgAGAAW
ABQAFAATABAADwAPAA4ADQAMAAoABAAEAAIAAgD///7//f/9//3/+//7//3////+//7/
/f/8//z//P/8///////+//7//P/8//z//P/6//r/+v/6//z/+//7//v/+P/1//T/8v/z
//b/9//3//f/+P/4//f/9//2//b/+P/4//f/9//4//b/9v/2//b/9//3//b/9v/2//j/
+P/4//j/+P/4//j/+v/7//v/+v/6//r/+v/6//r/+v/7//v//f/+////AAACAP3//P/7
//n/+v/7//v/+//6//j//P/6//j/+P/5//j/+P/2//j/+v/3//r/+v/5//n/9v/2//j/
+f/5//r/+v/6//r/+v/4//j/+P/4//f/9//3//j/+f/3//j/+v/5//j/9//2//X/9P/0
//j/9v/2//b/9v/2//j/9//1//b/9v/2//b/9v/4//j/9//3//j/+f/5//j/+P/4//j/
+v/5//n/+//8//7/AgAFAAgACAAKAAoACgAIAAcABgAEAAMAAgAAAP7////+//3/+//6
//j/+v/9/wEAAgADAAMAAgD///3//P/8//3//f/+//v/+f/4//f/+P/4//n/+P/2//b/
9v/0//b/9v/1//X/9//3//n/+v/4//f/9v/2//T/8P/y//L/+v/2//f/9P/2//v//f8E
ABIAHwAzAEMAUQBjAHgAiwCaAKkAsACdAHUAUgBEADMAFQAAAPD/5v/s//T/+f/6//7/
///2//L/9//7//n/9f/2//j/+P/4//b/9f/1//X/9f/1//X/9v/2//b/9v/2//b/+P/5
//r/+//6//n/9//2//T/9f/1//X/9//4//j/+P/4//j/+f/5//n/+f/5//n/+f/5//n/
+f/7//v//P/8//r/+f/4//b/+P/5//r/+v/4//j/+P/5//v/+//7//v//P/8//z//P/7
//z//f/+/wEAAQAAAAAABAAFAAYABwAIAAkACQALAAwADAANABAAEQASABMAFAAVABYA
GQAdAB4AHgAgAB8AIAAiACMAJAAlACcAJwAoACgAKAAnACYAKAAoACcAJwApACkAKAAn
ACQAIgAiACEAIgAeABwAHAAYABQAEAAOAA0ACgAJAAkACQAJAAkACAAGAAYABAAEAAUA
BAADAAMAAwABAAEAAwABAAAAAAD//wAAAAAAAAAA//////7//v/8//z//P/8//7//v/+
//7/AAD///////////3//f/8//z//v/+//3/+//8//z/+//5//j/+P/6//r/+f/5//r/
+v/6//r/+v/5//n/+P/4//n//P/9//7//f/8//v/+v/6//v/+//6//v//P/9//7/AAAA
AAEAAQAAAAAAAAAAAAIA/f/8//v/+//8//3//f////7//P8AAP7//P/8//3//v/+//z/
/v/+//v//v/+//7////9//7/AQABAAAAAAD///7//f/8//v/+v/5//j/+f/5//n/+v/7
//n/+v/8//z//P/8//z/+//6//r//v/8//z//P/8//z//P/7//v//f/+//7/AAACAAIA
AgACAP///P/4//X/9v/3//f/9v/3//j/+f/8//v/+//9//7/AAAEAAcACgAKAAwADAAM
AAwACwAKAAgACAAIAAcABgAEAAIAAAD9//j/9v/4//v//f/+///////9//v/+v/6//n/
+f/4//j/+P/3//f/9//5//j/+P/2//b/9v/2//T/9f/2//b/9//1//X/9//4//b/9f/0
//T/8//u/+//7v/u//D/8//y//L/8//5/wIADAATACEAMwBDAFEAYABvAIIAkwCeAJ0A
hwBgAEYAOwArAA4A8v/i/97/5P/v//j/+P/z//L/9P/z/+//8f/z//b/9P/0//L/8v/x
//H/8f/x//P/8//0//T/9v/2//b/9v/z//P/8//z//L/8f/v/+7/7//x//L/8//z//T/
9P/0//T/9P/1//X/9f/1//X/9f/z//P/8//z//T/9f/3//j/9v/1//T/8v/0//X/9v/2
//T/9P/0//X/9f/1//X/9f/3//j/+f/6//v//P/9//7//f/9//z//P/+////AAABAAAA
AQABAAMABAAEAAUACAAIAAoADAAOAA8AEAATABcAGQAaAB0AHQAeACAAIQAiACIAIwAi
ACIAJQAmACYAJgAkACQAIwAjACMAIwAiACEAHgAcABwAGwAaABYAFAAUABMAEgARABIA
DAAIAAYABQAIAAkACgAKAAMAAgD///7/+//6//n/+f/4//f/+P/7//v/+v/6//n/+f/6
//v//P/6//n/9//2//j/+P/4//j/+v/6//r/+v/5//f/9v/1//f/9f/1//T/9P/2//b/
9f/3//j/+P/3//b/9P/z//T/9v/1//X/9v/0//T/9P/0//X/9f/0//T/9P/2//b/9v/4
//j/+P/4//j/+f/5//j/+v/6//r/+v/6//r/+//7//z//P/8//z////7//v/+//5//r/
+//7//v/+v/4//z//P/6//r/+//6//r/+P/6//j/9f/4//j/+f/5//b/9v/5//n/+P/4
//b/9v/2//b/+P/4//j/+P/5//n/+f/6//r/9//3//j/+P/4//j/+P/1//T/9P/4//f/
9v/1//T/9v/2//X/9f/7//L/8P/z//T/9f/2//T/9P/z//P/9v/3//f/9v/4//j/+P/6
//n/9//3//b/+P/8////AgAAAAIAAgACAAEAAQABAAAAAAAAAP///v/9//z/+//5//n/
+P/7/////f/8//v/+f/3//X/9P/0//L/8//z//T/9v/1//X/9f/3//b/9v/0//b/9v/2
//T/9P/0//P/8//x//H/8//0//b/9f/0//T/9//0//f/+P/6//D/7//u/+7/+f8FAAIA
AAAPACEALwA9AE0AWgBnAHgAiwCWAJMAfQBcAD4AMQAhAAoA9P/g/9j/4v/v//T/9v/1
//T/9v/1//P/9f/7//b/8P/2//r/+P/0//P/8v/x//H/8f/y//L/8v/y//L/8v/z//P/
8//z//X/9f/0//T/9v/3//f/9//2//b/9f/0//T/9P/1//X/9f/1//X/9f/3//f/9//3
//f/9//4//j/9//3//f/9v/0//X/9v/2//b/9v/2//f/9f/1//X/9f/3//j/+f/6//n/
+v/7//z//f/9//z//P/+////AAABAAIAAwADAAUABgAGAAcACgAKAAwADgAQABEAEgAV
ABkAGQAaAB0AHQAeACAAIQAiACEAIwAjACQAIwAkACQAJAAmACYAJQAlACUAJQAkACMA
IAAeAB4AHQAeABoAGAAYABYAFAASABIAEQAOAA0ADQAMAAsACgAIAAYABgAEAAQAAQAA
AP/////9//v/+//9//7//v///////P/8//z//P/7//v/+v/6//r/+v/6//r//P/8//z/
/P/7//n/+P/3//j/9//4//j/9v/4//j/9//5//r/+v/5//f/9v/2//j/+f/5//r//P/9
//7///8AAAAA///9//z/+v/8//z//P/+//7//v/+/wAAAQABAAAA/v/+//7//v/8//z/
/f/9/wAAAAAAAAAABgADAAQABQADAAIAAQD//wEAAAD+/wIAAAD+//7////+//7//P/+
/wAA/f8AAAAA/f/9//r/+v/8//3//f/+//3//P/7//r//P/8//z//P////////8AAP7/
+//7//z/+v/6//r/+v/5//j/+P/8//z//P/8//z//P/6//3//v/+//7//v/+//z//P/7
//v//P/9//3//P/8//z//P/+//3//f///wAA//8CAAQABgAJAAwADQAOAAsACQAHAAQA
BAAEAAMAAgD///7//f/7//n/+P/7////AQACAAMAAwD///v/+P/2//j/+f/5//r/+v/5
//n/+f/8//z//f/8//r/+v/6//j/9//2//T/8//z//P/9f/2//b/9f/0//T/9v/y//T/
9P/0//D/8f/0//b//f8HAA4AEgAbADEAQQBJAFEAYgB3AIoAlQCcAJEAaQBAADIAKQAT
AP7/7v/k/+b/8P/3//z//P/3//L/8v/z//X/+f/7//b/8v/2//b/+P/4//n/+v/7//r/
+f/5//j/9v/2//b/9v/z//P/8//z//P/8//y//L/9P/1//X/9f/3//j/+P/4//j/+P/5
//n/+f/5//n/+f/3//f/9//3//f/9//4//j/+f/5//n/+P/4//n/+v/6//r/+v/6//v/
+v/5//j/9//6//r/+v/6//3//v///wAA//////7//v///////////wEAAwAEAAcACgAK
AAsADgAPABAAEQASABMAFAAXABsAHQAeACEAIQAgACAAHwAeAB8AIQAhACIAJQAmACYA
JgAoACgAJwAnACcAJwAmACUAIQAeAB0AGwAbABgAFwAYABMAEAANAAwACwAIAAcABwAJ
AAkACQAIAAQABAACAAIAAwACAAEAAQD+//v/+v/7//v/+v/6//n/+P/4//j/+P/3//f/
9v/2//f/+P/5//r/+f/4//f/9v/4//f/9//3//n/9//3//b/9f/2//X/8//y//L/8f/v
//D/8P/x//T/9P/z//P/9P/2//b/9v/2//n/+f/4//j/+v/8//z//P/7//r/+f/4//z/
/f/9//z//v/+//7//v/9//z//P/7//7//v/+//7////7//v/+//8//7/AAABAAAA/v/7
//7//P/6//r/+//8//z/+v/8//7/+//+//7/+//7//j/+P/5//n/+P/4//n/+v/7//z/
+v/6//r/+v/7//v/+//8//r/9//3//j/+P/4//j/+P/3//b/9v/6//n/+P/3//b/9v/4
//r/+v/6//r/+P/4//f/9//4//n/+f/4//b/9v/2//j//P/9/wAAAgABAAIAAgACAAMA
BgAHAAgABQADAAEA/v8AAAAA///+//3//P/7//n/9//2//n//f/+//7//v/9//v/+f/4
//j/9f/1//T/9P/0//P/8//z//H/8P/w/+7/7//w//H/8P/t/+z/6v/p/+z/7f/w//L/
8P/v/+7/7v/u/+r/7P/s/+z/7v/r/+r/8P/1//n//v8IABkAKwA5AEkAWwBuAIUAmgCn
AKoAlwBvAE4ARAA3ABsAAADs/+D/5P/y//f/+v/+//n/8P/u/+//7//z//P/8P/w/+7/
7v/y/+//7//v/+//7v/t/+3/7P/t/+7/7//w/+3/7f/t/+3/7//v/+7/7v/s/+3/7f/t
/+3/7v/u/+7/7v/u/+//7//x//H/8f/x/+//7//v/+//8f/x//L/8v/x//H/8f/w/+7/
7//w//D/8v/y//L/8//z//P/8//z//L/8v/y//L/8f/y//P/9P/3//f/9v/2//n/+//9
/////v/9//v/+//+//7///8CAAQABgAIAAoADAAMAA4AEQATABQAFwAXABkAGgAaABoA
GQAbABsAHAAfACAAIAAgAB8AHgAcABsAHQAdABwAGwAaABgAGAAXABQAEAAOAA4ADAAK
AAgACAAFAAIAAQABAAEAAQABAAAA/f/+//3//v/8//r/+P/3//P/8f/x//P/9P/0//X/
9f/0//T/9P/0//P/8//y//L/8v/y//L/8v/w//D/8P/w//L/8f/x//H/8f/v/+//7v/u
//D/8P/v/+7/7v/t/+v/7P/s/+3/8P/w/+//7//w//D/8P/w//D/7//v/+7/7v/u//D/
8P/w/+7/7v/u/+7/8v/z//P/8v/y//L/8v/y//L/8v/z//P/8v/y//L/8v/3//P/8//z
//X/9v/3//f/+P/4//f//P/1//D/7f/r/+//8P/v//L/8v/v//L/8v/x//H/7v/u/+//
7//u/+7/8P/w//D/8P/w//D/8P/w//H/8f/x//L/8v/v/+//8P/w//D/8P/w//D/8P/x
//b/8//y//H/8P/u/+7/7f/t//H/8P/s/+3/7v/v//D/7v/u/+3/7f/w//H/8f/w/+//
7v/t/+7/8f/x//P/9P/z//b/+P/6//v//v///wAAAAD///7//P/6//r/+f/4//n/+P/3
//X/8f/u/+//8f/1//b/9//3//T/8f/v/+7/7v/v/+//8P/y//H/8f/x//P/8v/y//D/
7f/s/+v/6P/q/+r/6f/p/+f/5//p/+r/7P/r/+r/6v/q/+b/6P/o/+7/6v/n/+j/6P/r
//H/+P8AAAkAFwApADsATwBkAG8AdgCBAJIAlwB9AFgAQAArABkABADs/9b/zv/c/+v/
7v/s/+n/6P/q/+f/5//p/+v/6P/q/+z/7P/q/+r/6//s/+3/7f/t/+7/7v/r/+r/6f/o
/+n/6f/p/+n/6//r/+r/6v/o/+n/6f/p/+v/7P/s/+z/7P/s/+3/7f/r/+v/6//r/+3/
7f/t/+3/7//v//D/8P/u/+3/7P/q/+j/6f/q/+r/7P/s/+z/7f/t/+3/7f/t//D/8P/w
//D/7//w//H/8v/z//P/8v/y//T/9f/2//f/+f/7//z////9//z//P/+/wMABgAJAAwA
CAAGAAYABwAKAAwAEAARABEAEgASABIAFAAXABgAGgAbABwAHAAcABwAHAAbABsAGQAZ
ABgAFwAXABYAFwAXABMADgALAAoACgAIAAYABgABAP7//f/9//3//f/9//z/9v/2//T/
9P/1//b/9//5//T/8f/w//H/8f/w//D/7//u/+7/7v/u//H/8f/w//D/8P/w//D/8P/w
//D/8P/w//D/7//v/+//7//t/+3/7P/u//D/8P/v/+3/7v/u/+3/7f/s/+z/7v/u/+3/
7f/u//D/8P/w//D/8P/v/+3/7P/u//D/8P/w//L/8v/y//L/8//z//L/8P/w//D/8P/w
//L/8v/z//P/9P/0//T/9P/3//P/8//z//P/9P/1//X/8//y//D/9P/0//L/8v/z//b/
9v/0//b/9P/x//T/9P/2//f/9f/2//T/8//x//D/8P/w//D/8P/y//L/8v/y//P/8//z
//T/9P/x//H/8v/1//b/9//4//T/8P/t/+7/7//w//H/8v/w//D/7//v//P/9P/0//L/
8v/y//L/8P/w/+//7//u/+//7//u//D/8P/w//L/9f/1//f/+P/7//7/AAACAAAAAAD+
//z/+//7//v/+v/4//j/9//2//f/9v/1//P/8P/u//D/8//z//T/9f/1//P/8f/w//D/
7v/v/+//8P/y//H/8f/x/+//7v/u/+z/7f/u/+//7v/s/+r/5//l/+b/5//q/+z/7P/r
/+r/6v/q/+b/6P/o/+j/6v/r/+r/5v/p//P//v8GAA8AHQAvAEEATQBYAGUAdgCJAJIA
gQBnAEoAMgAfAAsA9P/i/9D/0P/g/+v/7P/u/+v/5P/k/+f/5//p/+v/6v/s/+7/7P/o
/+n/6f/p/+n/5//n/+j/6P/p/+r/6//s/+r/6f/o/+f/6f/p/+j/6P/m/+f/5//n/+f/
6P/o/+j/6P/o/+n/6f/r/+v/6//r/+n/6f/p/+n/6f/p/+r/6v/p/+n/6f/o/+r/6//s
/+z/6v/q/+r/6//t/+3/7f/t/+z/7P/s/+z/7f/u/+//8P/x//H/8P/w//T/9f/2//f/
9f/1//T/9f/5//r//P8AAAEAAgADAAQAAgACAAQABwALAAwADwAPABEAEgASABIAEwAV
ABUAFgAXABgAGAAYABYAFgAVABUAFwAXABYAFQAQAA4ADgANAAwACAAGAAYABAACAAAA
AAD+//z//P/9//z/+//6//j/9f/2//X/9v/y//D/7v/t/+v/6f/p/+v/6//q/+r/6f/q
/+r/6v/q/+n/6f/o/+j/6v/q/+r/6v/q/+r/6v/q/+j/5//n/+f/6f/n/+f/5v/o/+r/
6v/p/+b/5v/l/+P/5P/k/+X/6P/n/+X/5P/k/+X/5v/n/+j/6//r/+r/6v/o/+r/6v/q
/+r/6v/q/+r/7v/v/+//7v/s/+r/6P/m/+n/6v/s/+3/7v/u/+7/7v/v/+v/6//r/+n/
6v/r/+v/7P/s/+v/8P/s/+r/6v/r/+7/7v/s/+7/7v/r/+7/7v/r/+v/6P/o/+v/6//q
/+r/6P/o/+j/6P/m/+b/5v/m/+f/5//n/+j/6v/p/+v/7v/t/+z/6//q/+f/5P/i/+T/
5P/m/w==
         </WaveFormData>
      </LeadData>
      <LeadData>
         <LeadByteCountTotal>10000</LeadByteCountTotal>
         <LeadTimeOffset>0</LeadTimeOffset>
         <LeadSampleCountTotal>5000</LeadSampleCountTotal>
         <LeadAmplitudeUnitsPerBit>4.88</LeadAmplitudeUnitsPerBit>
         <LeadAmplitudeUnits>��V</LeadAmplitudeUnits>
         <LeadHighLimit>2147483647</LeadHighLimit>
         <LeadLowLimit>268435456</LeadLowLimit>
         <LeadID>V1</LeadID>
         <LeadOffsetFirstSample>0</LeadOffsetFirstSample>
         <FirstSampleBaseline>0</FirstSampleBaseline>
         <LeadSampleSize>2</LeadSampleSize>
         <LeadOff>FALSE</LeadOff>
         <BaselineSway>FALSE</BaselineSway>
         <ExcessiveACNoise>FALSE</ExcessiveACNoise>
         <MuscleNoise>FALSE</MuscleNoise>
         <LeadDataCRC32>2497319610</LeadDataCRC32>
         <WaveFormData>
//8AAAEAAgAFAAYACAAJAAkACQAJAAkACQAHAAMAAQD9//r/+P/3//f/9//2//X/9P/0
//P/8//1//b/9//3//X/9f/1//X/9//2//X/9f/3//r//P/9//7/AAABAAEAAQABAAEA
AQABAAEAAQABAAEAAQACAAIAAgACAAIAAgACAAIAAgACAAIAAgAEAAcADQAWAB0AIgAj
ACgAKAAdAAsA9v/g/8D/n/+E/3H/Yv9V/1P/Xf9k/2b/af92/4v/ov+w/73/yf/R/9r/
4f/n/+z/8P/0//n/+//9//7/AgAEAAQABQAFAAUABgAGAAcABwAHAAcABwAIAAkACQAJ
AAoACgAKAAoACAAIAAgABwAJAAoACgAKAAgACAAIAAgACwALAAoACgAMAAwADAAMAAsA
CwAKAAkACgAKAAoACQAJAAkACQAJAAkACgAKAAoADAAMAAwADAAKAAsACwALAA0ADgAO
AA4ADAAMAA0ADQANAA0ADwAPAA8ADwAQABAADwAOAA4ADgAPAA8ADwAPAA8ADQANAA0A
DAAMAAsACgAMAAwADAALAAoACQAGAAUABwAGAAUABQAFAAQAAgACAAIAAgACAAIAAAAA
AAAAAAABAAEAAQABAAEAAQABAAEA////////AAAAAAAAAQABAP//AQABAAAAAAABAAEA
AQADAAIAAgADAAMAAwADAAMAAQABAAEAAQABAAIAAgACAAQABAAEAAMAAwADAAMABAAD
AAMABAAEAAYABgAGAAYABAAEAAUABQAFAAYACAAJAAkACQAJAAkACgAKAAoACgAMAA0A
DQANAA0ADQANAA0ACwALAAsACwAOAA4ADQANAA0ADQANAA0ADQAMAAwADAAMAAwADAAM
AAwADAAMAAwACgAKAAkACQALAAoACgAKAAkACQAJAAkACwAIAAgACAAHAAcABwAHAAgA
CAAIAAgABwAHAAcABwAFAAUABgAGAAYABQAFAAQABAAFAAYABgAGAAcACAAIAAcABwAH
AAcACQAHAAcABwAHAAYABgAGAAYABgAGAAcABwAHAAYABgAHAAUACQAMAAsACgAJAAgA
CAAIAAgACAAIAAgACAAIAAgACAAIAAgACgALAAwADQAOAA8AEAASABMAEwATABMAEQAR
AA8ACwALAAkABgAEAAMAAwADAAIAAQAAAAAA//8BAAEAAgADAAMAAwADAAMAAQABAAAA
/////wEABAAGAAcACAAKAAsADQANAA0ADQALAAsACwALAAsACwALAAwADgAOAA4ADgAM
AAwADAAMAAgACgAMAA4AEwAZACAAKQAuAC8ANAA0ACsAGwAGAO7/0v+z/5b/gf9y/2X/
Yf9r/3L/cv9z/4D/k/+o/7j/yf/V/9//5v/r//H/9v/+/wIABQAJAAsADAAOABAAEAAR
ABEAEwAUABQAFQAVABUAFQAVABQAFQAVABUAFAAUABQAFAAUABQAFAATABUAFgAWABYA
FgAWABYAFgAVABUAFAAUABYAFgAWABYAFAAVABUAFQAUABQAFAATABUAFQAVABUAFwAY
ABgAGAAWABYAFgAWABYAFwAXABcAFwAYABgAGAAYABgAGQAZABkAGQAbABsAGQAZABoA
GgAbABoAGgAaABkAGQAZABkAGwAZABkAGQAWABYAFQAUABIAEgASABEAEQARAA8ADwAP
AA4ADQANAA0ADAAKAAoADAAMAAwADAALAAoACQAIAAkACQAJAAkACQAJAAkACQAJAAkA
CQAKAAoACgALAAsACQALAAsACgAIAAkACQAJAAkACAAIAAkACQAJAAkACQAHAAcABwAH
AAcACAAIAAgACAAIAAgABwAFAAUABQAGAAUABQAGAAYABgAGAAYABgAGAAYABwAHAAgA
CAAJAAkACQAJAAkACQAKAAoACgAKAAgACQAJAAkACQAJAAkACQAHAAcABwAHAAgACAAH
AAcABwAHAAcABwAHAAYABgAGAAYABgAGAAYABAAEAAQABAAEAAQAAwADAAEAAAAAAAAA
//////////8BAP7//v/+//3//f/9//3//P/8//z//P/7//v/+//7//v/+//8//z//P/7
//v/+v/7//v/+//6//r/+//8//z//P/7//r/+f/7//n/+f/5//n/+P/4//j/+v/6//r/
+//5//n/+P/4//n/+//5//j/+v/6//r/+v/6//r/+v/6//r/+v/6//r/+v/6//r/+v/6
//v//P/9/wAAAQACAAQAAwADAAMAAwABAAEA///7//n/9//0//L/8//z//P/8v/x//D/
8P/v//H/8f/y//P/8f/x//H/8f/x//H/8P/v//L/9f/5//z//P/8//3//f/9//3//f/9
//3//f/9//3/////////AAD+//7//v/+//7//v/+//7//v/+/wAAAgAJABEAGAAdACAA
IQAmACIAFQADAPL/2P+4/53/hP9v/2L/Wf9b/2X/aP9m/23/fv+T/6L/sP+//8v/1f/c
/+H/5//u//L/9v/5//v///8CAAIAAwACAAIAAQADAAQABAAFAAUABQAFAAUABgAHAAcA
BwAIAAgACAAIAAgACAAIAAcABQAGAAYABgAIAAgACAAIAAcABwAGAAYABgAGAAYABgAG
AAcABwAHAAgACAAIAAcACQAJAAkACQAHAAgACAAIAAgACAAIAAgACAAJAAkACQAJAAoA
CgAKAAoACgALAAsACwALAA0ADQALAAsADAAMAAsACgAKAAoACgALAAwADQALAAkACQAJ
AAYABgAFAAQABAAEAAQAAwAFAAUAAwADAAMAAgABAAEAAQAAAP7//v/+//7//v/+//7/
/v/+//7///////////////////////3//f/9//7//v/+///////9///////+//7/////
////AQAAAAAAAQABAAEAAQABAAEAAQABAAEAAQACAAIAAgACAAIAAgABAAMAAwADAAQA
AwADAAQABAAEAAQABAAEAAQABAAFAAUABgAGAAcABwAHAAcABwAHAAgACAAIAAgABgAH
AAcABwAHAAcABwAHAAkACQAJAAkACAAIAAcABwAJAAkACQAJAAcABgAGAAYACAAIAAgA
CAAIAAgACAAIAAcABgAEAAMABQAEAAQABAAHAAcABwAHAAcABAAEAAQABQAFAAUABQAE
AAQABAAEAAUABQAFAAUAAwADAAQABAAGAAUABQAEAAMAAwADAAIABAAFAAYABgAGAAUA
BAADAAUAAwADAAMABQAEAAQABAACAAIAAgADAAUABQAEAAQAAwAAAAAAAAAAAAAAAgAC
AAIAAgACAAIAAgACAAIAAgACAAIAAgADAAQABQAIAAkACgAMAAsACwALAAsACwALAAkA
BQABAP///P/6//v/+//7//r/9//2//b/9f/3//f/+P/5//n/+f/5//n/+f/5//j/9//4
//v///8CAAEAAgAEAAUAAwADAAMAAwADAAMAAwADAAMAAwADAAQABAAEAAQABAAEAAQA
BAAEAAAAAgAGAAgACQAPABYAHQAiACMAJgAqAB8ADQD8/+b/zP+x/5j/g/90/2n/Y/9t
/3b/dP9z/4L/mf+q/7T/wf/N/9f/3v/j/+n/8P/0//j/+//9////AAACAAYABgAHAAcA
BwAIAAgACQAHAAcABwAHAAYABwAHAAcACAAIAAgACAAKAAoACgAJAAcACAAIAAgABgAG
AAYABgAFAAUABAAEAAYABgAGAAYACAAJAAkACQAIAAgACAAHAAcABwAHAAcABQAGAAYA
BgAGAAYABgAGAAYABwAHAAcABwAIAAgACAAGAAYABwAHAAUABQAHAAcABwAHAAgACAAJ
AAgACAAIAAcABwAHAAcABwAFAAUABQAEAAQAAwACAAIAAgACAAEAAQABAP////////7/
/f/9/////v/8//z/+v/6//r/+v/6//r/+v/6//v/+//7//v//f/9//3//f/7//v/+//8
//7//v//////+//9//3//P/8//3//f/9/////v/+/////f/9//3//f//////////////
AAAAAAAAAAAAAAAA//////////8AAAMAAwAEAAQAAwACAAEAAAABAAIABAAFAAIAAgAD
AAMAAQABAAEAAQACAAIAAgACAAIAAwADAAMABQAFAAUABQAFAAUABQAFAAQABAADAAMA
AwADAAMAAwADAAIAAgACAAIAAgACAAIAAgACAAIAAgAEAAQAAwADAAMAAgACAAIAAgAB
AAAA//8BAP7//v/+/wEAAQABAAEAAQAAAP///v/9//3//f/9//////8AAAAA/v/9//3/
/P/9//3//f/8//z//f/+//7//f/9//3//f////3//f/9/////v/+//7//v/8//z//f8A
AP7//v/+//7//v/+//7//v/+//7//v/+//3//P/7//r//P/9//7///8AAAEAAgAEAAcA
BwAHAAcABgAFAAIA/f/7//n/9v/0//X/9f/1//T/8//y//L/8f/z//P/9P/1//T/8//y
//H/8//z//L/8f/x//P/9v/4//n/+v/8//3////////////9//3//f/9//3//f/9//7/
/v/+//7//v/8//z//P/8//7//P/8/wAAAwAHABAAFwAaABsAHgAiABsACwD6/+j/zv+v
/5T/gf92/23/Z/9r/3T/cv9x/37/lf+m/7D/vf/H/83/1v/f/+f/7P/u//L/9//5//v/
/P/+/wAAAAABAAEAAQACAAIAAwADAAMAAwADAAMAAwACAAEAAgACAAIAAgACAAIAAgAB
AAEAAgACAAIAAgACAAIAAgABAAEAAAAAAAIAAgACAAIAAAABAAEAAQACAAIAAgABAP//
////////AQACAAIAAgAAAAAAAAAAAAAAAQABAAEAAQACAAIAAgACAAIAAwADAAEAAQAD
AAMAAQABAAIAAgABAAAAAAAAAAEAAQABAAEAAwABAAEAAQD///7//P/6//r/+v/6//n/
+//7//n/+f/5//j/9//3//n/+P/2//b/9v/2//b/9v/2//b/9v/2//f/9//3//f/9//3
//f/9//5//n/+f/6//j/+P/5//n/9//5//n/+P/4//n/+f/5//n/+P/4//n/+f/5//n/
+f/7//v/+//7//v//P/8//z//P/8//z/+//7//v/+//8//3//f/+//7//P/8//z//P/+
//7///////7//v////////////////8AAAAAAAAAAAAAAQABAAEA//////////8BAAEA
AQABAAIAAgABAAEAAQABAAEAAQABAAAAAAAAAAAAAAAAAAAAAAAAAAAAAAAAAAAA////
/////v/+//7///////////8BAP7//v/+/////////////v/+//7//v/9//3//f/9//3/
/f/+//7//v/9//3//P/7//v/+//6//r/+//8//z//f/9//3//f/9//v/+//7//v/+v/6
//r/+v/6//r/+//7//3//P/6//r//P/8//z//P/8//z//P/8//z//P/8//z//P/8//z/
/P/8//3//v///wAAAQACAAQAAwADAAMAAwADAAMAAQD9//n/9//0//L/8v/z//T/9P/x
//D/8P/v//H/8f/y//P/8//z//P/8//z//P/8v/x//H/8//2//j/9//4//r/+//7//v/
+//7//v/+//7//v/+//7//v//P/8//z//P/8//r/+v/6//r//v/+//7/AAAFAAsAEAAX
ABwAIQAmACQAFwADAO7/1P+0/5X/fv9t/17/U/9V/1//ZP9m/23/ev+P/6L/rv+7/8n/
0//Y/93/5f/q//D/9P/1//n//f/8//7/AAAAAAEAAQABAAIAAgADAAMAAwADAAMABAAF
AAUABQAEAAQABAAEAAIAAgACAAEAAwAEAAQABAACAAIAAgACAAMAAwACAAIABAAEAAQA
BAAEAAUABQAFAAIAAgACAAEAAwADAAMAAwABAAIAAgACAAQABAAEAAQABAAFAAUABQAF
AAYABgAGAAYABgAHAAcABwAHAAkACQAJAAkACgAKAAkACAAIAAgABQAFAAUABQAHAAUA
BQAFAAQABAADAAIAAgACAAIAAQABAAEA/////////v/9//3//f/8//r/+v/6//r/+v/6
//r/+v/6//r/+f/5//n/+f/5//n/+f/5//n/+f/5//r/+v/6//v/+//5//v/+//6//r/
+//7//v//f/8//z//f/9//3//f/9//3//f/9//3/+//8//z//P/8//z//P/7//3//f/9
//7//////wAAAAAAAAAAAAAAAAAAAAABAAEAAAAAAAEAAQADAAMAAwADAAQABAAEAAQA
BAAFAAUABQAFAAUABQAFAAcABwAHAAcABgAGAAUABQAFAAUABQAFAAcABgAGAAYABgAG
AAYABgAEAAQABAAEAAQABAADAAMAAQAAAAAAAAABAAEAAQABAAMAAAAAAAAA////////
//8AAAAAAAAAAP///////////////wAAAAAAAP/////+//3//f/9//z//v///wAAAAAA
AP///v/9/////f/9//3////+//7//v/+//7//v////3//f/8//z//f//////AAAAAAAA
AAAAAP///v/9//z//P/8//z//P/8//z//P/8//z//f/+////AgADAAQABgAHAAcABwAH
AAcABwAFAAEA///9//r/+P/1//X/9f/0//P/8v/y//H/8f/x//L/8//1//X/9f/1//X/
9f/0//P/8f/z//b/+P/5//r//P/9//3//f/9//3////////////9//3//f/+//7//v/+
//7//v/+//7//v/+/wAAAAAAAAMACQAQABkAIgAlACgAKgAjABEA/v/o/8z/qf+I/3P/
ZP9V/0//Vf9g/2T/Zf9u/3//lP+o/7f/w//P/9j/3//j/+j/7P/y//f/+//7//7/AAAA
AAAAAQABAAMABAAEAAUABwAHAAcABwAGAAcABwAHAAYABgAGAAYACAAIAAgABwAHAAgA
CAAIAAgACAAIAAgABwAHAAYABgAIAAgACAAIAAgACQAJAAkACAAIAAgABwAHAAcABwAH
AAcACAAIAAgACAAIAAgACAAIAAkACQAJAAsADAAMAAwACgAKAAsACwAJAAkACwALAAsA
CwAMAAwADQAMAAwADAANAA0ADQANAA0ACwALAAsACgAKAAkACAAIAAgACAAHAAUABQAD
AAMAAwACAAEAAQADAAIAAAAAAP7//v/+//7//v/+//7//v/9//3//f/9//3//f/9//3/
/f/9//3//v8AAAAAAQABAP7////+//z//P/9//3//f////7//v////3//f/9//3/////
///////9//7//v/+//7//v/+//3//v///wAAAgACAAEAAQAAAAAAAAAAAAAAAAAAAAEA
AQABAAIABAAFAAMAAwADAAMABgAGAAYABgAGAAcABwAHAAcABwAHAAcABwAHAAcABwAI
AAgABwAHAAkACQAJAAkACQAIAAgACAAGAAYABgAGAAYABgAGAAYACAAIAAcABwAHAAYA
BgAGAAUABQAFAAUABwAEAAQABAADAAMAAwADAAIAAgACAAIAAQABAAEAAQABAAEAAgAC
AAIAAQABAAAAAQABAAEAAAAAAAEAAgACAAMAAwADAAMAAwABAAEAAQABAAAAAAAAAAAA
AAAAAAEAAQABAAAAAAADAAEAAAACAAIAAgACAAIAAgACAAIAAgACAAIAAgACAAIAAgAC
AAAAAQACAAMABgAHAAgACgAJAAkACQAJAAsACwAJAAUAAwABAP7//P/7//v/+//6//n/
+P/4//f/9v/1//X/9f/1//X/9f/1//f/9//2//X/8//1//j/+v/9//7/AAABAAEAAQAB
AAEA//////////////////8AAAAAAAAAAAAAAgACAAIAAgAEAAAAAAACAAMACwAUABkA
HAAjACYAKgAlABcABADw/9b/tf+Y/4H/cP9h/1n/Xf9m/2b/Z/9y/4H/lP+m/7X/w//P
/9j/3f/j/+r/7v/0//f/+//9/wAAAgACAAIAAwADAAMABAAEAAUABwAHAAcABwAGAAcA
BwAHAAcACAAJAAoACgAKAAoACQAJAAoACgAKAAgACAAIAAgACQAJAAgACAAKAAoACgAK
AAgACQAJAAkACgAKAAoACQAJAAkACQAJAAkACgAKAAoACgAKAAoACgAIAAkACQAJAAsA
DAAMAAwADAAMAA0ADQANAA0ADwAPAA0ADQAOAA4ADwAOAA4ADgANAA0ADQANAA0ACwAL
AAsACgAKAAkACAAIAAgACAAHAAUABQADAAMABQAEAAMAAwADAAIAAAAAAP7//v/+//7/
/v/+//7//v/9//3//f/9//3//f/9//3//f/9//3//v/+//7///////3///////7//v//
//////////7//v///////////////////////////wAAAAAAAAAAAAAAAP//AQABAAEA
AgABAAEAAgACAAQABAAEAAQABAAEAAUABQAEAAQABQAFAAUABQAFAAUABAAEAAQABAAG
AAcABwAHAAkACQAJAAkACQAJAAkACQAIAAgABwAHAAcABwAHAAcABwAGAAYABgAGAAYA
BgAGAAYABgAGAAYABgAGAAUABQAFAAQABAAEAAUABQAFAAUABwAEAAQABAAEAAMAAgAB
AAIAAgACAAIAAwADAAMAAwADAAMABAAEAAIAAQABAAAA/f/9//3//P/+////AAAAAAEA
AQABAAEAAwABAAEAAQD///7//v/+//7//v/+///////9//z//P/+//7//v/+/wAAAAAA
AAAA/v/+//7//v/+//7//v/+/wAAAQACAAMABAAFAAYACAAHAAcABwAHAAcABwAFAAEA
AQD///z/+v/3//f/9//2//P/8v/y//H/8//z//T/9f/1//X/9f/1//X/9f/0//P/8//1
//j/+v/7//z//v/////////////////////////+//3//P/8//7//v/+//7/AAAAAAAA
AAAAAP7/AAACAAUACwASABkAHAAbACAAJAAbAAsA/P/q/9T/t/+e/4n/ev9v/2n/b/90
/3L/c/+A/5P/pP+y/73/x//R/9r/4//n/+z/8v/2//f/+f/7//7//v8AAAAAAQABAAEA
AgACAAMAAwADAAMAAwAEAAUABQAFAAQABAAEAAQABAAEAAQAAwABAAIAAgACAAQABAAE
AAQABQAFAAQABAAEAAQABAAEAAIAAwADAAMABAAEAAQAAwADAAMAAwADAAMABAAEAAQA
BAAEAAQABAACAAMAAwADAAEAAgACAAIABAAEAAUABQAFAAUABwAHAAYABQAFAAQABAAE
AAUABgADAAMAAwADAAMAAQABAAEAAAAAAP///v/+//7//v/9//3//f/7//v/+//6//n/
+f/6//r/+f/6//j/+P/4//j/9v/2//b/9v/2//f/+P/5//n/+f/5//n/+f/5//n/+v/4
//j/+f/5//f/+f/5//j/+v/7//v/+//7//r/+v/7//z//f/+/////v/9//z/+//5//r/
+v/6//z//P/8//v/+//7//v//P/9//3//v/+/wAAAAAAAAAA/v/+///////8//z//f/9
////////////AAAAAAAAAAD+////////////////////AQABAAEAAQABAAAA/v/9//7/
//8AAAEAAQAAAAAAAAD///7//f/8//7//v/+//7//v/+//3//f////7//v/+//7//f/8
//v//P/6//v//P/9//3//f/9//3//P/7//r/+f/5//n/+f/7//v//P/8//r/+f/5//j/
+f/5//n/+P/6//v//P/8//z/+//6//n/+f/3//f/9//4//j/+f/6//r/+v/6//v/+f/6
//j/+P/4//j/+v/6//r/+v/6//r/+v/6//r/+v/6//r/+v/7//z//f/8//3//v8AAAMA
AwADAAMAAQABAP//+//7//n/9v/0//H/8f/x//D/8f/w//D/7//t/+3/7v/v/+//7//v
/+//7//v/+7/7f/t/+//8v/0//X/9v/4//n/+//7//v/+//5//n/+f/5//v/+//7//z/
+v/6//r/+v/6//r/+v/6//z//P/8//z///8HAA4AEwAYABsAIAAeABMAAwDw/9r/wP+h
/4b/df9o/1//X/9p/2z/av9v/37/k/+i/6z/uf/H/8//1v/d/+H/6P/u//L/8//z//f/
+v/8//z//P/9//3//f/+//7//////////////wAAAQABAAEAAAAAAAAAAAAAAAAAAAD/
////AAAAAAAAAAAAAAAAAAABAAEAAAAAAAAAAAAAAAAA/v////////8AAAAAAAD/////
//////////8AAAAAAAAAAAAAAAAAAP7///////////8AAAAAAAACAAIAAwADAAMAAwAF
AAUABAADAAMAAgADAAIAAgACAAMAAwADAAMAAwABAAEAAQAAAAAA///+//7//v/+//3/
/f/9//v/+//7//r/+f/5//n/+P/2//b/9v/2//b/9v/0//T/9P/0//X/9f/1//X/9f/1
//X/9f/1//X/9f/2//j/+P/5//n/9//5//n/+P/4//n/+f/5//f/9v/2//f/9//3//f/
9//5//n/+f/5//n/+v/6//r/+v/6//r/+f/5//n/+f/6//v/+//8//z/+v/6//r/+v/8
//z//f/9//z//P/9//3//f/9//3//f/+//7//v/+//7//////////f/9//3//f//////
//////7//v/9//3//f/9//3//f/9//z//P/8//7//v/+//7//v/+//7//v/8//z/+//7
//3//P/8//z//f/9//3//f/7//j/+P/4//v/+//7//v/+v/6//r/+v/5//n/+f/5//n/
+f/6//r//P/7//v/+v/7//v/+//6//j/+f/6//r/+f/5//n/+f/6//n/+v/7//3//P/8
//z/+v/6//r/+//5//n/+P/4//v/+//4//j/+P/4//j/+v/6//r/+v/6//r/+v/6//j/
+P/4//j/+P/5//r/+//8//3//v8AAAEAAQABAAEAAwADAAEA/f/7//n/9v/0//H/8f/x
//D/7//u/+7/7f/t/+3/7v/v/+//7//v/+//8f/x//D/7//u/+//8f/y//X/9v/4//n/
+f/5//n/+f/5//n/+f/5//n/+f/5//r/+v/6//r/+v/6//r/+v/6//r/+v/6//z///8D
AAoAEwAcAB8AIgAmAB8ADwD8/+b/xv+j/4j/c/9i/1X/T/9R/17/ZP9l/2r/ef+Q/6T/
s/+9/8f/0P/X/9v/4v/o/+7/8f/1//f/+P/6//7//v////////8AAAAAAQD/////////
/wAAAQABAAEAAAAAAAAAAAACAAIAAgABAAEAAgACAAIAAgACAAIAAgABAAEAAAAAAAIA
AgACAAIAAgADAAMAAwAAAAAAAAD/////////////AQACAAIAAgACAAIAAgACAAIAAwAD
AAMAAQACAAIAAgACAAIAAwADAAMAAwAFAAUABQAFAAYABgAFAAQABAAEAAYABwAIAAkA
BgADAAIAAQABAAIAAgACAAAAAAAAAP////////3//f/9//z/+//7//v/+v/4//j/+P/4
//j/+P/2//b/9v/2//X/9f/1//X/9f/1//X/9f/1//X/9f/2//b/9v/3//f/8//1//X/
9P/2//f/9//3//X/9P/0//X/9f/1//X/9f/1//X/9f/1//X/9v/2//b/9v/2//b/9f/1
//X/9f/2//X/9f/2//b/9v/2//b/9v/2//b/9//3//j/+P/5//n/9//3//f/9//4//j/
+P/4//r/+//7//v/+//7//v/+//9//3//f/9//z//P/7//v/+//7//v/+//7//r/+v/6
//r/+v/6//r/+v/6//r/+v/6//r/+f/5//n/+P/4//j/9//3//f/9//3//T/9P/0//X/
9f/1//X/9P/0//T/9P/1//X/9f/1//T/8//z//L/9P/z//P/8v/z//P/8//y//L/8//0
//T/8//z//P/8//0//P/9P/1//T/8v/x//D/8P/w//D/8f/x//H/8P/w//H/8f/w//D/
8P/w//D/8P/w//D/8P/w//D/8P/w//D/8P/w//D/8P/x//L/8//0//X/9v/4//f/9//3
//f/9//3//X/8f/v/+3/6v/o/+f/5//n/+b/5f/k/+T/4//j/+P/5P/l/+X/5f/l/+X/
5f/l/+T/4//j/+X/6P/q/+v/7P/u/+//8f/x//H/8f/w/+//7v/t/+//7//v//D/7v/u
/+7/7v/u/+7/7v/u/+7/8P/y//L/8//5/wIACwASABMAFgAYAA8A/f/m/87/sv+T/3j/
Yf9S/0n/Rf9L/1L/VP9Z/2T/c/+I/5r/qf+1/7//xv/N/9H/2P/g/+T/5f/p/+v/7P/u
//D/8P/x//H/8f/y//L/8//z//P/8//z//L/8//z//P/9P/0//T/9P/y//L/8v/x//P/
9P/0//T/8v/y//L/8v/1//X/9P/0//L/8v/y//L/8v/z//P/8//0//T/9P/z//P/8//z
//P/8f/y//L/8v/y//L/8v/y//L/8//z//P/8//0//T/9P/0//T/9f/1//X/9f/3//f/
9v/1//X/9P/0//T/9f/2//X/9f/1//X/9f/z//P/8//y//L/8f/w/+7/7v/u/+3/7f/t
/+v/6//r/+r/6f/p/+n/6P/m/+b/5v/m/+b/5v/k/+T/5P/k/+P/4//j/+P/4//j/+P/
4//j/+P/4//k/+L/4v/j/+P/4//l/+X/5P/k/+X/5f/l/+X/5P/k/+X/4//j/+P/4//l
/+X/5f/l/+P/5P/k/+T/5P/k/+T/4//l/+X/5f/m/+b/5f/l/+T/5v/m/+b/5v/k/+T/
5f/l/+T/5P/l/+X/5v/n/+j/6f/o/+j/6P/o/+j/6f/p/+n/5//n/+f/5//p/+n/6f/p
/+j/6P/n/+f/6f/p/+n/6f/n/+b/5v/m/+T/5P/k/+T/5P/k/+T/5P/m/+b/5f/l/+X/
5P/k/+T/4//j/+P/4//j/+D/4P/g/9//3//f/9//4P/g/+D/4P/f/9//3//f/93/3f/e
/97/3v/d/93/3P/d/93/3f/c/9r/2//c/9z/2//b/9v/2//d/9v/2//b/9v/2v/a/9r/
3P/a/w==
         </WaveFormData>
      </LeadData>
      <LeadData>
         <LeadByteCountTotal>10000</LeadByteCountTotal>
         <LeadTimeOffset>0</LeadTimeOffset>
         <LeadSampleCountTotal>5000</LeadSampleCountTotal>
         <LeadAmplitudeUnitsPerBit>4.88</LeadAmplitudeUnitsPerBit>
         <LeadAmplitudeUnits>��V</LeadAmplitudeUnits>
         <LeadHighLimit>2147483647</LeadHighLimit>
         <LeadLowLimit>268435456</LeadLowLimit>
         <LeadID>V2</LeadID>
         <LeadOffsetFirstSample>0</LeadOffsetFirstSample>
         <FirstSampleBaseline>0</FirstSampleBaseline>
         <LeadSampleSize>2</LeadSampleSize>
         <LeadOff>FALSE</LeadOff>
         <BaselineSway>FALSE</BaselineSway>
         <ExcessiveACNoise>FALSE</ExcessiveACNoise>
         <MuscleNoise>FALSE</MuscleNoise>
         <LeadDataCRC32>4013377760</LeadDataCRC32>
         <WaveFormData>
9//4//n/+//9////AQAEAAYACQALAAsADQAJAAUAAQD+//z/+P/3//X/8//t/+n/5f/j
/+P/5P/o/+r/6v/q/+j/6P/n/+b/5v/m/+X/5f/l/+f/6v/s/+z/7f/u/+7/7v/u/+7/
7v/u/+7/7v/u/+7/7//w//D/8P/w//D/8f/x//H/8v/y//P/+P/+/wwAGwAyAFEAbAB7
AIYAigB6AFgALQAAAMj/h/9O/yr/Df/s/sn+nf5v/k/+Sf5n/qD+3v4O/zf/V/9u/4X/
mf+q/7v/x//R/93/5//u//H/9v/3//r/+//8////AgACAAMABQAGAAcABwAHAAkACQAJ
AAkACgAKAAsACwALAAwADAANAA0ADQANAA4ADgAOAA4AEgASABIAEgATABMAFAAUABMA
EwAUABQAFAAVABUAFQAXABgAGAAbABwAHQAeAB4AHwAgACEAIgAjACQAJgAoACsALAAu
AC8AMgAzADUANgA5ADwAPwBBAEMARgBHAEsATwBRAFUAVwBZAFwAXwBgAGQAZgBnAGkA
aQBrAGsAawBsAG0AbQBtAGsAawBqAGgAagBpAGgAZwBkAGEAXwBdAFoAVwBUAFAASgBH
AEMAPwA8ADcAMwAwACwAJwAlACAAHQAZABcAFQASABAADgAMAAsACgAIAAgABAACAAEA
AQACAAEAAAAAAP////////7//v/+//3//f/9//3//f/9/////////////f/9//3//v/+
/////////wEAAgACAAIAAQABAAIAAgAEAAQABQAFAAQABQAFAAUACAAIAAoACgAKAAsA
CwAMAAwADQANAA0ADAAMAA0ADwARAA8ADwAPABAAEAARABEADwAPAA4ADgAPAA8ADwAO
AA4ADgAOAA4ADAAKAAoACgAMAAoACgAKAAgABwAHAAcABwAGAAQABAAEAAQABAACAAIA
AwADAAEAAwADAAIAAgAAAAAAAAD////////+//7//v/9//3//f/9//3//f/9//3//f/8
//z//P/8//z//P/6//r/+v/6//r/+v/6//v/+//7//z//P/6//j//f8AAP///v/9//z/
+v/6//r/+v/8//z//P/8//3//f/+//7///8BAAIAAwAFAAcACQALAA4AEAATABUAEwAT
AA8ACwAJAAgABgACAAEA///9//f/8f/v/+3/7f/w//L/9P/0//T/8v/y//H/7v/u/+7/
7f/v/+//8f/0//b/9v/3//j/+P/4//j/+P/4//b/9v/2//b/9v/3//j/+v/6//r/+v/5
//n/+f/6//T/+f8AAAYAFAAjADgAWQB2AIUAkgCYAIoAbABDABIA3v+h/2b/PP8f/wD/
3f6v/nv+Vf5L/mf+oP7a/g7/O/9d/3T/if+b/67/wf/R/9v/5f/v//b/+//+/wEABAAF
AAYABwAKAAoACwAPABAAEQARAA8AEQARABEAEwAUABQAFQAVABUAFgAWABUAFQAVABUA
GAAYABgAGAAaABoAGgAaAB0AHQAeAB4AHQAdAB4AHgAeAB8AHwAfAB8AIAAgACMAJgAn
ACgAKAApACoAKwAsACsALAAuADAAMwA0ADYANwA4ADkAOwA8AEEARABHAEkASwBOAE8A
UwBVAFcAWwBdAGEAZABnAGgAagBsAG0AbwBwAHEAcABvAHAAcQBxAHEAcQBxAHAAbgBu
AG0AbABrAGoAZwBlAGMAYABdAFoAVgBQAE0ASQBFAEAAOwA3ADQAMAArACkAJAAjAB8A
HQAbABgAFgAUABIADwAOAAwADAAIAAYABQAFAAQAAwACAAIAAQABAAEAAAD+//7//f/9
//3//f/9//3//f/9//3//f/7//v/+//8//z//f/9//3//f/+//7//v//////AAAAAAAA
AAABAAEAAAABAAEAAQACAAIABAAEAAQABQAFAAYABgAHAAcABwAHAAYABgAHAAcABQAF
AAUABgAGAAcABwAHAAcABgAGAAUABQAFAAQAAgACAAIAAgACAAAAAAAAAAAA/v/+//7/
/P/7//v/+//7//r/+P/4//j/+P/4//b/9P/1//X/8//1//X/9P/0//L/8v/y//H/8//z
//L/8v/y//H/8f/x/+//7//v/+//7//v/+7/7v/s/+z/7P/s/+z/7P/s/+z/7P/s/+z/
7f/r/+v/7P/s/+z/7P/t/+z/7P/s/+z/7P/s/+z/7P/s/+z/7P/s/+z/6//r/+z/7P/v
//H/8v/z//X/9//5//v/AAACAAUABwAGAAUAAAD7//f/9v/0//D/7//t/+v/5f/h/9//
3f/d/9//4v/l/+b/5f/i/+H/3//e/97/3v/d/+D/4f/k/+j/6P/o/+n/6v/q/+r/6v/q
/+j/5v/m/+b/6P/o/+n/6v/q/+r/6v/q/+v/6//r/+z/7P/v//T//v8OACEAOgBZAG4A
ewCIAIgAcgBQACcA9v++/4P/TP8k/wf/5P65/of+Wf49/kf+d/6y/uL+Ev87/1n/cv+H
/5f/qv+//8v/1f/f/+f/7v/z//T/9v/4//j/+P/7//7//v///wEAAgADAAMAAwAFAAUA
BQAFAAYABgAHAAcABwAIAAgABwAHAAcABwAKAAoACgAKAAoACgAKAAoACwALAAwADAAP
AA8AEAAQABAAEQARABEAEQASABIAFQAWABcAGAAYABkAGgAbABwAGwAcAB4AIAAjACQA
JgAnACoAKwAtAC4AMQA0ADcAOQA7AD4APwBDAEUARwBLAE0AUQBUAFcAWABYAFoAWwBd
AF0AXwBfAF8AYABhAGEAYQBhAGEAYABeAF4AXQBcAFsAXABZAFcAVQBQAE0ASgBGAEAA
PQA5ADUANAAvACsAKAAkAB8AHQAYABUAEQAPAA0ACgAIAAYABAADAAIAAAAAAP7//P/7
//v/+v/5//j/+P/3//f/9//2//b/9v/1//X/9f/1//X/9f/3//f/9//3//f/9//3//j/
+P/5//n/+f/5//r/+v/6//v/+//8//z//v/+//////8AAAEAAQABAAIAAgAEAAQABAAF
AAUABgAGAAcABwAHAAgACAAJAAsACwAJAAkACQAKAAoACwALAAkACQAIAAgACQAJAAkA
CAAIAAgACAAIAAcABAADAAIAAgAAAAAAAAACAAEAAQABAAEAAAD+//7//v/+//7//P/8
//3//f/7//v/+//6//r//P/8//z/+//5//n/+P/4//j/9//3//f/9//3//f/9//3//f/
9v/2//b/9v/2//b/9v/2//b/9v/1//T/8//z//X/9f/2//b/9P/y//L/8v/y//L/9P/0
//T/9P/0//T/9P/0//P/8//0//T/9f/3//j/+f/9////AQADAAYACAALAA0ACwALAAcA
AwD9//z/+v/2//P/8f/v/+n/5//l/+P/4//m/+j/6v/q/+r/6P/o/+f/5P/k/+T/4//l
/+X/5//q/+z/7P/t/+7/7v/u/+7/7v/s/+r/6v/q/+r/6v/r/+z/7v/u/+7/7v/v/+//
7//w/+z/7//0//7/CAAZAC4ATQBqAHcAggCKAH4AXAAxAAYA1v+d/2L/NP8X//L+x/6Z
/m/+T/5J/nH+rP7c/gj/Mf9R/2r/gf+T/6b/uf/F/9H/3f/l/+z/7//y//X/+P/5//r/
/f8AAAAAAQACAAIAAgABAAEAAwADAAMABQAGAAYABwAFAAUABgAGAAcABwAHAAcABgAG
AAYABgAGAAYABgAGAAkACQAKAAoACwALAAwADAAMAA0ADQANAA0ADgAOABEAEAARABIA
EgATABQAFQAWABcAGAAaABwAHQAeACAAIQAkACUAJwAoACkALAAvADEANQA4ADkAPQA/
AEEARQBHAEkATABPAFAAVABWAFcAWQBZAFsAWwBbAFwAXQBdAF0AXQBdAFwAWgBaAFkA
WABXAFYAUwBRAE8ATABJAEYAQgA+ADsANwAzADIALQApACYAIgAdABsAFgATAA8ADQAL
AAgABgAEAAIA///+//z//P/6//j/9//3//b/9f/0//T/9f/1//X/9P/0//T/8//z//X/
9f/1//X/8//z//P/8//x//H/8f/y//P/9f/2//f/9v/2//X/9P/3//f/+P/4//j/+P/5
//n/+v/7//v/+//6//r//P/8//7//////wAAAgADAAMAAwACAAIAAwAFAAUAAwADAAMA
AgACAAMAAwABAAEAAAAAAAEAAQABAAAAAAAAAAAAAAAAAP7//v/+//z/+v/6//r/+v/5
//n/+f/5//j/9v/2//j/+P/4//b/9f/1//T/8f/z//P/8v/y//L/8v/y//H/8//z//L/
8v/y//H/8f/x//H/8f/x//H/7//v/+7/7v/u/+7/7v/u/+7/7v/u/+7/7//s/+v/7f/u
/+7/7v/u/+7/7v/u/+7/7v/u/+7/7v/u/+v/6//s/+z/7f/v//D/8f/z//X/9//5//7/
AAADAAUABAADAP7/+f/1//T/8v/u/+//7f/r/+X/4//h/9//3//g/+L/5P/k/+L/4P/g
/9//4P/g/+D/3//f/9//4f/k/+b/5v/n/+j/6v/q/+r/6v/p/+b/5f/k/+T/5P/l/+b/
6P/o/+j/6P/n/+f/5//o/+z/6//w//r/BAARACQAQQBeAG0AeACAAHgAWAAvAAYA2P+d
/17/Lv8T//j+0f6l/n3+W/5V/nX+rP7a/gD/Lf9N/2T/e/+R/6T/t//F/8//2//h/+j/
7f/w//P/9v/3//j/9//6//r/+//9//7/////////AQABAAEA//8AAAAAAQABAAEAAgAC
AAMAAwADAAMABgAGAAYABgAGAAYABgAGAAcABwAIAAgABwAHAAgACAAIAAkACQAJAAkA
CgAKAA0ADgAPABAAEAAPABAAEQASABMAFAAWABgAGwAcAB4AHwAgACEAIwAkACcAKgAt
AC8AMQA0ADUAOQA7AD0AQQBDAEcASgBNAE4AUQBUAFYAWQBaAFsAWgBZAFoAWwBbAFsA
XQBdAFwAWgBaAFkAWABXAFgAVQBTAFEATABJAEYAQgA+ADsANwAzADAAKwAnACQAIAAb
ABkAFAARAA0ACwAJAAgABgAEAAIA/f/8//r/+v/6//j/9//3//b/9f/0//T/9f/1//X/
9P/y//L/8f/x//P/8//z//P/8f/x//H/8f/z//P/8//0//T/9f/1//X/8//0//T/9P/3
//f/+P/4//j/+P/5//n/+v/7//v/+//8//z//v/+//7//////wAA/v////////8AAAAA
AQADAAUAAwADAAMAAgACAAMAAwADAAMAAgACAAEAAQABAAAAAgACAAIAAgAAAP7//v/+
//7//P/8//z//v/9//3//f/9//z/+v/6//r/+v/6//j/+v/7//v/+f/5//n/+P/4//j/
+P/4//f/9//3//b/9v/2//X/9f/1//P/8//z//P/9f/1//T/9P/y//L/8v/y//D/8P/w
//D/8P/w//D/8f/x//P/8v/w//D/8v/y//L/8v/w//D/8P/w//D/8P/w//D/8f/x//L/
8v/x//P/9P/1//f/+f/7//3/AAACAAUABwAGAAUAAAD7//n/+P/2//L/8//x/+//6f/j
/+H/3//f/+H/5P/n/+j/6P/m/+b/5f/k/+T/5P/j/+H/4f/j/+b/6P/o/+n/6v/q/+r/
6v/q/+r/6P/o/+j/6P/o/+n/6v/q/+r/6v/q/+n/6f/p/+r/7v/v//b//v8KABsANABT
AGwAeQCCAIAAbABGABkA6P+s/2n/Nv8W//n+2P6z/on+Yf5N/lH+d/6w/ub+FP87/1v/
dP+H/5f/rP+9/8n/0//d/+f/7P/v//L/9f/4//n/+v/7//7//v///wEAAgADAAMABQAH
AAcABwAFAAYABgAHAAUABQAGAAYABwAHAAcABwAKAAoACgAKAAoACgAKAAoACwALAAwA
DAAPAA8AEAAQAA4ADwAPAA8AEQASABIAFQAUABUAFgAWABkAGgAbABwAHQAeACAAIgAj
ACQAJgAnACwALQAvADAAMwA2ADkAOwA/AEIAQwBHAEoASwBOAE8AUwBWAFkAWgBeAGAA
YQBjAGMAZQBlAGUAZgBnAGcAZwBpAGkAaABmAGQAYwBiAGEAXgBbAFkAVwBUAFEATgBK
AEQAQQA9ADkANgAxAC0AKgAkAB8AHQAYABUAEQAPAA0ACgAIAAYABAADAAIAAAAAAP7/
/P/7//v/+v/5//j/+P/3//f/9//2//b/9v/1//X/9f/1//X/9f/1//X/9f/1//X/9f/1
//b/9v/3//f/9//3//j/+P/4//v/+//8//z//P/8//3//f/+/////////wAAAAACAAIA
AgADAAMABAAEAAUABQAFAAYABgAHAAkACQAHAAcABwAIAAgACQAJAAkACQAIAAgACQAJ
AAkACAAGAAYABgAGAAYABAAEAAQABAACAAIAAgACAAEAAQABAAEAAAD+//7//v/+//7/
/P/8//3//f/7//v/+//6//r//P/8//z/+//5//n/+P/4//b/9f/1//X/9//3//f/9//1
//X/9P/0//T/9P/0//T/9P/0//T/9P/1//T/8//z//H/8f/y//L/9P/0//P/9P/0//T/
9P/0//P/8v/x//D/8P/w//D/8P/x//H/8v/y//H/8//0//X/9//5//v//f8CAAQABwAJ
AAsACwAHAAMA///+//z/+P/1//P/8f/r/+X/4//h/+H/4v/k/+b/5v/o/+b/5v/l/+T/
5P/k/+P/4f/h/+P/5v/o/+j/6f/q/+z/7P/s/+z/7P/q/+r/6v/q/+r/6//s/+z/7P/s
/+z/6//r/+v/7P/u/+//8v/4/wIAEQAkAEMAYgB3AIQAigCCAGYAPQAQANr/mf9c/zD/
Ff/4/tn+sf5//lX+Qf5P/n7+vv74/iX/R/9i/3f/i/+e/6//v//L/9f/4f/m/+v/8P/z
//b/9//4//n//P/8//3/AQACAAMAAwADAAUABQAFAAMABAAEAAUABwAHAAgACAAJAAkA
CQAJAAoACgAKAAoACgAKAAoACgANAA0ADgAOAA8ADwAQABAAEAARABEAEQATABQAFAAX
ABcAFwAXABYAGQAaABsAHAAfACAAIgAkACUAJgAoACkALAAtAC8AMAAxADQANwA5ADsA
PgA/AEMARwBJAE0ATwBRAFQAVwBYAFwAXgBfAGEAYwBlAGUAZQBmAGcAZwBnAGcAZwBm
AGQAZgBlAGQAYwBiAF8AXQBbAFgAVQBSAE4ASABFAEEAPQA6ADUAMQAuACoAJQAjAB4A
GQAVABMAEQAQAA4ADAAKAAYABAABAAAA/v/8//v/+//6//n/+P/4//f/9//3//b/+P/4
//f/9//1//X/9f/1//f/9//3//f/9//3//f/+P/4//n/+f/5//n/+v/6//r/+f/5//r/
+v/8//z//f/9//7/////////AAAAAAIAAgACAAMAAwAEAAQABQAFAAUABAAEAAUABwAJ
AAcABwAHAAgACAAJAAkABwAHAAYABgAHAAcABwAGAAYABgAGAAYACAAGAAYABgAEAAIA
AgACAAIAAQABAAEAAwACAAAAAAAAAAAAAAD+//z//f/9//v/+//7//r/+v/6//r/+v/5
//n/+f/4//j/+P/3//f/9//3//f/9//3//n/+f/4//j/9v/2//b/9v/2//b/9v/2//X/
9P/z//P/9f/1//b/9v/2//T/9P/0//T/9P/0//T/9P/0//T/9v/2//b/9v/1//X/9v/2
//b/9//3//f/+//9////AQACAAQABwAJAAsACwAHAAMAAQAAAP7/+v/3//X/8//t/+n/
5//l/+X/5f/m/+f/5v/o/+b/5v/l/+T/5P/k/+P/4f/h/+P/5v/q/+r/6//s/+z/7P/s
/+z/7P/q/+r/6v/q/+r/6//s/+r/6v/q/+r/7P/t/+7/8P/w/+3/8P/0//7/DwAkADsA
WABzAIIAigCIAHAASwAeAO7/s/90/0L/If8C/+P+uf6F/lf+P/5L/nr+tP7o/hn/P/9e
/3X/h/+Y/6v/vf/J/9P/3//o/+v/8P/x//T/9f/2//f/+v/6//v///8AAAEAAQABAAMA
AwADAAMABAAEAAUABQAFAAYABgAJAAkACQAJAAoACgAKAAoACgAKAAoACgANAA0ADgAO
AA8ADwAQABAAEAARABEAEQARABIAEgAVABQAFQAWABYAFwAYABkAGgAbABwAHgAgACEA
IgAkACUAKAApACsALAAvADIANQA3ADkAPAA9AEEARQBHAEsATQBPAFIAVQBWAFgAWgBb
AF0AXwBhAGEAYQBkAGUAZQBlAGUAZQBkAGIAYgBhAGAAXwBgAF0AWwBZAFQAUQBOAEoA
RgBDAD8AOwA4ADMALwAsACgAIwAhABwAGQAVABMAEQAOAAwACgAIAAMAAgAAAAAA/v/8
//v/+//6//n/+P/4//f/9//3//b/9v/2//X/9f/3//f/9//3//X/9f/1//X/9//3//f/
+P/2//f/9//3//f/+P/4//j/+f/5//r/+v/8//z//f/9//z//f/9//3//v/+/wAAAAAC
AAMAAwAEAAQABQAFAAUABgAGAAcACQAJAAcABwAHAAYABgAHAAcABwAHAAYABgAHAAcA
BwAGAAYABgAGAAYABgAEAAQABAAEAAIAAgACAAIAAQABAAEAAQAAAP7//v/+//7//v/8
//z//f/9//v/+//7//r/+v/6//r/+v/5//n/+f/4//j/9v/1//X/9f/1//X/9f/1//f/
9//2//b/+P/4//j/+P/3//b/9f/0//P/8v/x//H/8//z//D/8v/y//L/8v/y//L/8v/y
//L/8v/y//L/8v/x//H/8v/y//X/9//4//n/+f/7//3///8CAAQABwAJAAkACQAFAAEA
///+//z/+P/1//P/8f/r/+f/5f/j/+P/5P/m/+j/6P/o/+b/5v/l/+T/5P/k/+P/4//j
/+X/6P/q/+r/6//s/+7/7v/u/+7/7P/q/+r/6v/o/+j/6f/q/+z/7P/s/+z/7f/t/+3/
7v/w/+//9v/+/wYAFwAqAEcAZgB1AIAAigCAAGIAPQAWAOj/r/9y/0D/If8C/9n+rf5/
/lv+U/5z/qr+2P4C/y3/T/9o/3//lf+o/7n/y//X/9//5//u//H/9P/1//j/+f/6//v/
/v/+//////8AAAEAAQADAAUABQAFAAUABgAGAAcABQAFAAYABgAHAAcABwAHAAoACgAK
AAoADAAMAAwADAALAAsADAAMAAsACwAMAAwADAANAA0ADQANAA4ADgARABIAEwAUABQA
FQAWABcAGAAXABgAGgAcABsAHAAeAB8AIgAjACUAJgApACwALwAxADUAOAA5AD0AQABB
AEQARQBHAEoATQBOAFIAVABVAFcAVwBZAFkAWQBcAF0AXQBdAF0AXQBcAFoAXABbAFoA
WQBYAFUAUwBRAE4ASwBIAEQAPgA7ADcAMwAxAC0AKgAoACQAHwAdABgAFwATABEADwAK
AAgABgAEAAEAAAD+//7//v/8//v/+//4//f/9v/2//b/9//4//j/9v/2//X/9f/z//P/
8//z//X/9f/1//X/9f/1//X/9v/4//n/+f/5//n/+v/6//r/+f/5//r/+v/6//r/+//7
//z//f/9//3//v/+/wAAAAAAAAEAAQACAAIAAwADAAMABgAGAAcACQAHAAUABQAFAAgA
CAAJAAkABwAHAAYABgADAAMAAwACAAQABAAEAAQABAACAAIAAgACAAAAAAAAAP7//f/9
//3////+//z//P/8//z//P/6//r/+//7//n/9//3//b/9v/2//b/9v/1//X/9f/0//T/
9v/1//X/9f/3//f/9//3//X/9f/0//T/8v/y//L/8v/y//L/8v/y//P/8v/x//H/8f/w
//D/8P/w//D/8P/w//D/8P/w//D/8P/w//H/8f/y//L/8f/z//T/9f/1//f/+f/7//7/
AAADAAUABQAFAAEA/f/7//r/+P/0//P/8f/v/+n/5//l/+P/4//i/+T/5v/m/+b/5P/k
/+P/5P/k/+T/4//h/+H/4//m/+j/6P/p/+r/7P/s/+z/7P/q/+j/6P/o/+r/6v/r/+z/
6v/q/+r/6v/r/+v/6//s/+7/8f/0//r/CAAXACwASQBmAHMAegB8AGwASAAfAPT/wP9/
/0b/Iv8J/+z+yf6f/nn+X/5f/oP+uv7k/hD/Of9X/3D/hf+X/6r/vf/L/9f/3//l/+r/
7//y//P/9v/3//j/+f/8//z//f///wAAAQABAAEAAwADAAMAAQACAAIAAwADAAMABAAE
AAMAAwADAAMABAAEAAQABAAIAAgACAAIAAcABwAIAAgACQAJAAoACgAMAA0ADQANAA0A
DgAOABEAEAARABIAEgARABIAEwAUABUAFgAYABoAHQAeACAAIQAkACUAJwAoAC0AMAAz
ADUANgA4ADgAOwBBAEMARwBJAE0AUABTAFQAVgBYAFkAWwBdAF8AXwBfAGAAYQBhAGEA
YQBhAGAAXgBgAF8AXgBdAFsAVwBUAFEATgBLAEgARAA+ADsANwAzADAAKwAnACQAIAAb
ABkAFAARAA0ACwAJAAgABgAEAAIA///+//z//P/6//j/9//3//b/9f/0//T/8//z//P/
8v/y//L/8f/x//H/8f/x//H/8f/x//H/8f/x//H/8f/y//D/8f/x//H/8//0//T/9P/1
//X/9v/2//T/9P/1//X/+P/5//n/+f/6//r//P/8//z//f/9//7//P/9//3//f/+//7/
//8BAAEA////////AAAAAAEAAQABAAEAAAAAAP////////7/AAAAAAAAAAD+//z//P/8
//7//P/8//z//v/9//3//f/8//r/9//2//j/+P/4//b/+P/5//n/9//1//X/9P/0//b/
9v/2//X/9f/1//T/9P/0//P/8//z//H/8f/x//H/8f/x//D/8P/y//L/8v/y//L/8v/y
//L/8f/w/+//7//v/+//8P/w//L/8v/u//D/8P/w//D/7v/u/+7/7v/u/+7/7v/u/+3/
7f/u/+7/7f/v//D/8f/1//f/+f/7//z//v8BAAMABAAFAAIA///5//j/9v/y//P/8f/v
/+n/4//h/9//3//g/+L/5P/k/+T/4v/i/+H/4v/i/+L/4f/f/9//4f/k/+b/5v/n/+j/
5v/m/+b/5v/o/+b/5v/m/+T/5P/l/+b/6P/o/+j/6P/p/+n/6f/q/+r/6//u//T//v8N
AB4AOQBcAHEAfACEAH4AYgA7AAwA1P+T/1T/LP8N//L+1f6t/n/+W/5H/k/+fP66/vL+
H/9B/1z/c/+H/5b/qf+7/8f/0//d/+T/6f/u//H/9P/1//b/9//6//r/+//7//z//f/9
////AQABAAEAAQACAAIAAwADAAMABAAEAAUABQAFAAUABgAGAAYABgAIAAgACAAIAAkA
CQAKAAoADQANAA4ADgAMAA0ADQANAA0ADgAOABEAEgATABQAFAAVABYAFwAYABkAGgAc
AB4AHwAgACIAIwAmACcAKQAqAC0AMAAzADUAOQA8AD0AQQBDAEUASQBLAE4AUgBWAFgA
WQBaAFoAWwBeAGEAYgBjAGIAYwBjAGMAZQBlAGQAYgBiAGEAYABfAGAAXQBbAFkAVABR
AE4ASgBGAEMAPwA7ADcAMQAsACgAJgAhAB8AGgAVABEADwANAAoACAAGAAQAAAD+//v/
+v/5//j/+P/5//f/9f/z//L/8f/x//H/8P/w//D/7//v/+//7//v/+//7//v/+//7//v
/+//7//w//D/8f/x//H/7//w//D/8P/z//P/9P/0//T/9P/1//X/9v/3//f/9//2//b/
+P/4//r/+//7//z//P/9//3//f/+//7///8BAAEA////////AAAAAAEAAQABAAEAAAAA
AAEAAQABAAAAAAAAAAAAAAD+//z//P/8//z/+v/6//r/+v/5//n/+f/5//j/9v/2//b/
9v/2//T/9P/1//X/8//1//X/9P/0//P/8v/x/+//7//v/+7/7v/u/+3/7f/t/+3/7f/t
/+3/7//v/+7/7v/u/+7/7v/u/+3/7P/r/+r/6//q/+n/6f/p/+n/6v/q/+r/7P/q/+r/
6v/q/+r/6v/q/+r/6v/q/+r/6v/q/+n/6f/q/+r/6f/r/+z/7f/x//P/9f/3//j/+v/9
////AQABAP3/+f/1//T/8v/u/+//7f/r/+X/3//d/9v/2//c/97/4P/g/+D/3v/e/93/
3P/c/9z/2//Z/9n/2//e/+D/4P/h/+L/5P/k/+T/5P/i/+D/4P/g/+L/4v/j/+T/5P/k
/+T/5P/j/+P/4//k/+T/5//s//T//P8NACQAQwBiAHMAfgCEAHgAWAArAPr/xP+H/07/
Jv8L//D+zf6d/mn+Rf47/lX+iv7G/vr+Jf9H/2D/df+H/5j/q/+9/8f/0f/d/+L/5//o
/+v/7v/v//D/8//2//b/9//5//r/+//7//n/+//7//v//f/+//7/////////AAAAAAEA
AQABAAEAAgACAAIAAgAEAAQABAAEAAMAAwAEAAQABwAHAAgACAAIAAkACQAJAAkACgAK
AA0ADgAPABAAEAARABIAEwAUABMAFAAWABgAGwAcAB4AHwAgACEAIwAkACkALAAvADEA
MQA0ADUAOQA9AD8AQwBFAEcASgBNAE4AUABSAFMAVQBZAFsAWwBbAFoAWwBbAFsAXQBd
AFwAWgBaAFkAWABXAFYAUwBRAE8ATABJAEYAQgA6ADcAMwAvAC4AKQAlACIAHgAZABcA
EgANAAkABwAFAAIAAAD+//z/+//6//j/+P/0//L/8f/x//D/7//u/+7/6//r/+v/6v/q
/+r/6f/p/+n/6f/p/+n/6//r/+v/6//r/+v/6//s/+r/6//r/+v/7f/u/+7/7v/t/+3/
7v/u/+z/7P/t/+3/7//x//L/8//y//L/9P/0//T/9f/1//b/9v/3//f/9//4//j/+f/7
//v/+f/5//n/+v/6//v/+//5//n/+P/4//n/+f/5//j/9v/2//b/9v/4//b/9v/2//j/
9v/2//b/9P/z//P/8//x//D/7v/u/+7/7v/u/+z/7v/v/+//7f/t/+3/7P/s/+r/6v/q
/+n/6f/p/+j/6P/q/+n/6f/p/+j/5//m/+X/5f/l/+T/5P/k/+T/5P/k/+L/4v/i/+L/
5f/i/w==
         </WaveFormData>
      </LeadData>
      <LeadData>
         <LeadByteCountTotal>10000</LeadByteCountTotal>
         <LeadTimeOffset>0</LeadTimeOffset>
         <LeadSampleCountTotal>5000</LeadSampleCountTotal>
         <LeadAmplitudeUnitsPerBit>4.88</LeadAmplitudeUnitsPerBit>
         <LeadAmplitudeUnits>��V</LeadAmplitudeUnits>
         <LeadHighLimit>2147483647</LeadHighLimit>
         <LeadLowLimit>268435456</LeadLowLimit>
         <LeadID>V3</LeadID>
         <LeadOffsetFirstSample>0</LeadOffsetFirstSample>
         <FirstSampleBaseline>0</FirstSampleBaseline>
         <LeadSampleSize>2</LeadSampleSize>
         <LeadOff>FALSE</LeadOff>
         <BaselineSway>FALSE</BaselineSway>
         <ExcessiveACNoise>FALSE</ExcessiveACNoise>
         <MuscleNoise>FALSE</MuscleNoise>
         <LeadDataCRC32>3430376114</LeadDataCRC32>
         <WaveFormData>
9f/2//f/+v/8//7/AAACAAMABgAIAAgABwAFAAEA///8//v/+P/3//f/9P/u/+r/6P/n
/+f/6f/r/+z/7P/s/+r/6f/p/+n/6f/o/+j/5v/m/+j/6//r/+3/7v/v/+//7//v/+7/
7f/u/+3/7f/t/+3/7v/w//D/7//v//H/8f/v/+//7//w//H/9v/9/wkAGQAuAE8AbgCG
AJ4AswC7ALMAoQCLAHIAUAArAAUA3/+4/4b/L//G/nb+Tv5g/p/+4P4S/z3/W/9x/4b/
mP+q/7n/xf/P/9r/5P/r/+3/8f/1//b/+P/6//n/+v/7//3//f//////AAACAAMAAwAD
AAQABAAEAAUABwAHAAgACAAIAAgACAAIAAkACQAKAAoADQANAA0ADQAQABAAEAASABIA
EQAPAA4AEQASABIAEgAUABQAFAAWABgAGAAZABoAHQAdAB8AHwAfACAAIQAiACYAKAAq
ACwALgAvADEAMwA2ADoAPAA9AEAAQwBGAEkATABPAFIAVQBZAFwAXwBjAGcAaQBrAG0A
bgBxAHEAcgB1AHcAeAB5AHcAdwB3AHcAdwB3AHUAdABzAHAAbgBsAGYAZQBhAFwAWABT
AE8ASwBHAEIAPgA7ADUAMQAtACkAJQAhAB0AGwAYABUAEwAQAA0ACwAJAAgABwAEAAMA
AgACAAAAAAAAAP////////7//P/8//z//P/8//z//P/7//3//f/8//z//P/8//z//P/+
//7//v/+//////8AAAAA/f/9//7//v8AAAAAAAABAAEAAQACAAIAAwADAAQABAAFAAUA
BgAHAAcABwAHAAcABgAIAAkACQALAAsACwALAAsACwAMAAwACgAKAAoACgAKAAoACgAK
AAoACQAJAAoACgAJAAkACQAHAAYABgAGAAQABAAEAAQABgAFAAMAAwADAAMAAwACAAAA
AAD/////AAAAAAAAAAD9//3//f/9//3//f/7//v/+//6//r/+v/8//z//P/7//n/+f/5
//n/+v/6//r/+f/5//n/+f/4//r/+f/4//j/+f/5//r/+v/4//b/+v/+//3//P/7//r/
+v/5//n/+f/5//n/+f/5//r/+v/7//z//P/9//7///8AAAIABAAGAAoACwAOABAADgAN
AAsABwAHAAYABQACAAEA///8//b/8P/u/+3/7f/x//P/9P/0//T/8v/x//H/7//v/+7/
7v/u/+7/8P/z//H/8//0//X/9f/1//X/9P/1//T/8//z//H/8f/y//T/9v/1//X/9//1
//X/9f/1//L/9//8/wMADwAfADIAUQB0AIwApAC5AMMAwQCvAJcAfgBgADkADwDr/8T/
kv8//9j+gP5U/mL+n/7e/hD/Pf9f/3f/iv+a/6z/vf/L/9X/3v/o/+//8//3//n/+v/8
//7///8AAAEAAwADAAUABQAGAAYABwAHAAcACAAIAAgACQALAAsADAAMAAwADAAMAAwA
DwAPABAAEAARABEAEQARABIAEgASABQAFQAVABQAFAAVABYAFgAWABgAGAAYABoAHAAc
AB0AHgAfAB8AIQAhACMAJAAlACYAKAAqACwALgAwADEAMwA1ADgAPAA+AD8AQgBFAEgA
SwBOAFEAVABXAFsAXgBhAGUAZwBpAGsAbQBuAHEAcQByAHMAdQB2AHcAdwB3AHcAdwB3
AHcAdQB0AHMAcABuAGwAaABnAGMAXgBYAFMATwBLAEUAQAA8ADkAMwAvACsAJwAjAB8A
GwAZABYAEwARAA4ADQALAAkACAAHAAQAAwACAP7//P/8//z/+//7//v/+v/6//r/+v/6
//j/+P/4//f/9//3//b/9v/0//T/9P/0//b/9v/2//b/9v/1//X/9P/1//X/9v/2//b/
9v/2//f/9f/1//b/9v/3//f/+P/4//f/9//4//n/+//7//v/+//7//z//P/7//v/+//7
//v//f/9//7//v/+//7//v/+//7//v/+//7//f/7//r/+v/6//n/+f/5//f/9v/2//b/
9P/0//T/9P/0//P/8f/x//H/8f/x//D/7v/u/+3/7f/u/+7/7v/u/+v/6//r/+v/7f/t
/+v/6//r/+r/6v/q/+j/6P/o/+f/5//n/+f/5//m/+b/5v/l/+X/5f/l/+T/5f/l/+X/
5v/l/+X/5v/m/+b/5v/m/+T/5v/m/+b/5v/m/+X/5f/l/+X/5f/l/+X/5P/k/+X/5v/o
/+n/6v/r/+7/8P/y//T/9v/3//r//P/6//n/9//z//H/8P/v/+z/6//p/+b/4P/e/9z/
2//b/9//4f/i/+L/4f/e/9z/2//b/9v/2v/a/9n/2v/d/+H/4f/j/+T/5f/j/+P/4//i
/+H/4P/f/9//4f/h/+L/5P/i/+H/4f/j/+X/5f/l/+X/5v/n/+7/9/8FABcAMABRAG4A
hgCeAK8AtQCpAJcAfwBmAEAAEQDl/7//lP9U//X+kv5Q/kL+bv6v/uL+Ev89/1n/b/+C
/5L/pP+3/8P/y//W/97/4//n/+n/6f/q/+z/7v/v//D/8f/z//P/9f/1//b/+P/5//n/
+f/6//r/+v/7//v/+//8//z//P/8//z//P//////AAAAAP//////////AgACAAIABAAF
AAUABAAEAAcACAAIAAgACgAKAAoADAAMAAwADQAOAA8ADwARABEAEwAUABUAFgAYABoA
HAAeACAAIQAjACUAKAAsAC4ALwAyADUAOAA7AD4AQQBEAEcASwBOAFEAVQBXAFkAWwBd
AF4AYQBhAGIAYwBlAGYAZwBnAGcAZwBnAGcAZwBlAGQAYwBgAF4AXABWAFUAUQBMAEgA
QwA/ADsANwAyAC4AKwAnACMAHwAbABcAEwAPAA0ADAAJAAcABAABAP///f/8//v/+P/3
//b/9v/0//T/9P/z//P/8//y//D/8P/w//D/8P/w//D/7//v/+//7v/u//D/8P/w//D/
7v/u/+7/7v/t/+3/7v/u/+//7//w//D/8v/y//L/8//z//P/9P/0//X/9f/2//b/9//3
//j/+f/7//v/+//7//z//v////////////////8BAAEAAgACAAAAAAAAAAAAAgACAAIA
AgAAAP////8AAP7//f/9//3/+//6//r/+v/6//r/+v/6//r/+f/3//f/9//3//f/9v/2
//b/9f/1//T/9P/0//T/9f/1//X/9f/1//X/8//z//P/8v/y//L/8v/y//L/8f/v/+//
7//v//D/8P/w/+//7//v/+//7v/w/+//7v/u/+//7//w//D/7v/s/+z/7P/s/+z/7P/r
/+v/6//t/+3/7f/t/+z/7P/t/+7/7v/v//D/8f/2//j/+v/8//z//f8AAAIAAgABAP//
+//3//b/9f/y//H/7//s/+b/5P/i/+H/4f/j/+X/5v/m/+T/4v/h/+H/3//f/97/3v/f
/+D/4//n/+X/5//o/+n/5//n/+f/5v/l/+T/4//j/+X/5f/m/+j/6P/n/+f/6f/p/+n/
6f/p/+b/5//u//f/AwARACYARwBoAIAAmACvALcArQCbAIUAbgBOACEA8f/J/57/ZP8P
/7T+aP5I/mb+o/7a/gT/Mf9R/2f/fP+O/6D/sf+9/8n/0v/c/+P/5f/p/+v/7P/u//D/
8f/y//P/9f/z//X/9f/2//b/9//3//f/+v/6//r/+//7//v//P/8//z//P/8//z//f/9
//7//v/9//3//f/9//7//v/+/wAAAgADAAMABAADAAQABAAEAAYABgAGAAgACAAIAAkA
CgALAAsADQANABEAEgATABQAFAAWABgAGgAcAB0AHwAhACQAKAAqACsAMAAzADYAOQA8
AD8AQgBFAEcASgBNAFEAVQBXAFkAWwBeAGEAYQBiAGMAZQBmAGcAZwBnAGcAZwBlAGUA
YwBiAGMAYABeAFwAVgBVAFEATABKAEUAQQA9ADkANAAwAC0AJwAjAB8AGwAXABMADwAN
AAoABwAFAAIA///9//v/+v/5//b/9f/0//L/8P/w//D/7//v/+//7v/w//D/8P/w/+7/
7v/u/+3/6//r/+r/6v/q/+r/6v/q/+v/7P/t/+7/7v/t/+3/7P/s/+3/7//w/+7/7v/u
/+//7f/t/+7/7v/v/+//8P/w//L/8//1//f/+f/5//n/+f/6//z//f/9//v/+//7//v/
+f/5//r/+v/6//r/+v/6//z//P/8//z//P/7//v//P/6//n/+f/5//f/9v/2//b/9P/0
//T/9P/2//X/8//z//P/8//z//L/8P/w/+//7//u/+7/7v/u/+3/7f/t/+3/7f/t/+v/
6//t/+z/7P/s/+z/7P/s/+v/6//r/+v/6//q/+r/6v/p/+n/6f/p/+j/6P/n/+T/6P/q
/+z/7P/s/+z/7P/r/+v/6//p/+n/6f/p/+b/5v/n/+j/6v/r/+z/7f/w//L/9P/2//j/
+f/8//7//P/7//n/9f/x//D/7//s/+z/6//p/+T/4v/g/9//3//g/+H/4f/g/+D/3v/d
/93/3//f/97/3v/a/9r/3P/f/+H/4//k/+X/5f/l/+X/5P/h/+D/3//f/9//3//g/+L/
4v/h/+H/4//j/+P/4//j/+j/5//s//f///8NACIAPwBiAHoAjgCjAK0ApwCTAH8AaABG
ABkA6//F/6D/bv8f/8L+dv5Q/mT+m/7Q/vr+J/9L/2H/dv+M/57/sf+//8n/0v/c/+H/
5f/p/+v/7P/u//D/7//w//H/8//z//X/9f/2//b/9//3//f/+P/4//j/+f/5//n/+v/6
//z//P/8//z//////wAAAAD//////////wAAAAAAAAIAAQABAAAAAAADAAQABAAEAAQA
BAAEAAYACAAIAAkACgALAAsADQANAA8AEAARABIAFgAYABoAHAAcAB0AHwAhACYAKgAs
AC0ALgAxADQANwA8AD8AQgBFAEsATgBRAFUAWwBdAF8AYQBiAGUAZQBmAGcAaQBqAGsA
bQBtAG0AbQBvAG8AbQBsAGkAZgBkAGIAXABbAFcAUgBOAEkARQBBADsANgAyAC8AJwAj
AB8AGwAXABMADwANAAoABwAFAAIA/f/7//n/+P/3//T/8//y//L/8P/w//D/7//v/+//
7v/u/+7/7v/u//D/8P/w/+//7//v/+7/7v/u/+7/7v/u//D/8P/w//D/7//v//D/8P/v
/+//8P/w//D/8P/w//H/8f/x//L/8v/z//P/9P/0//X/9f/2//f/9f/1//X/9f/2//j/
+f/5//v/+//7//v/+//7//z//P/8//z//P/8//z//P/8//z//P/7//v//P/8//v/+//7
//n/+P/4//j/+P/4//j/+P/6//n/9//3//f/9//3//b/9v/2//X/9f/0//T/9P/0//P/
8//z//P/8//z//H/8f/z//L/8v/y//D/8P/w/+//8f/x//H/8f/x//D/7//t/+3/7f/t
/+z/7v/t/+z/7P/t/+//7v/s/+z/7v/u/+7/7v/u/+3/7f/t/+3/7f/t/+3/7P/s/+3/
7v/u/+//8P/x//T/9v/4//r/+v/7//7/AAAAAP///f/5//f/9v/1//L/8//x/+7/6P/k
/+L/4f/h/+P/5f/m/+b/5v/k/+P/4//j/+P/4v/i/+D/4P/i/+X/5f/n/+j/6f/p/+n/
6f/o/+f/5v/l/+X/5f/l/+b/6P/o/+f/5//p/+f/5//n/+f/7P/v//T/+/8JABkAMABR
AHAAiACeAK8AswCnAJEAewBeADgAEwDt/8X/nP9i/wX/pv5k/kz+bP6r/ub+Fv89/13/
c/+E/5T/qP+5/8X/z//Y/+L/5//p/+3/7//w//L/9P/z//T/9f/3//f/+f/5//r//P/9
//3//f/+//7//v////3//f/+//7/AAAAAAAAAAABAAEAAgACAAMAAwADAAMABAAEAAQA
BgAJAAkACAAIAAcACAAIAAgACgAKAAoADAAOAA4ADwAQABMAEwAVABUAFwAYABkAGgAc
AB4AIAAiACQAJQAnACkALAAwADIAMwA4ADsAPgBBAEQARwBKAE0ATwBSAFUAWQBdAF8A
YQBjAGgAawBrAGwAbQBvAHAAcQBxAHEAcQBxAHEAcQBvAG4AawBoAGYAZABeAF0AWQBU
AFAASwBHAEMAPQA4ADQAMQApACUAIQAdABsAFwATABEADAAJAAcABAADAAEA///+//3/
+v/5//j/9v/0//T/9P/z//P/8//y//L/8v/y//L/8P/w//D/7//x//H/8P/w//D/8P/w
//D/8v/y//L/8v/x//H/8v/y//P/8//0//T/9P/0//T/9f/1//X/9v/2//f/9//4//j/
+f/5//r/+//7//v/+//7//r//P/9//3//f/9//3//f/9//3//v/+//7//v/+//7//v/+
//7//v/+//3//f/+//7//f/9//3/+//6//r/+v/6//r/+v/6//r/+f/3//f/9//3//f/
9v/0//T/8//z//T/9P/0//T/8//z//P/8//z//P/8f/x//H/8P/w//D/8v/y//L/8f/v
/+//7//v//D/8P/w/+//7//v/+//7v/u/+3/7P/s/+3/7f/u/+7/7P/u/+7/7v/u/+7/
7v/u/+z/6//r/+v/6//r/+v/6//s/+z/7f/u/+z/7f/u/+//8v/0//b/+P/6//v//v8A
AAIAAQD///v/+f/4//f/9P/z//H/7v/o/+T/4v/h/+H/4f/j/+T/5P/m/+T/4//j/+P/
4//i/+L/3v/e/+D/4//l/+f/6P/p/+n/6f/p/+j/5//m/+X/5f/l/+X/5v/o/+j/5//n
/+n/5//n/+f/5//o/+v/7v/z//3/CwAeADkAWgB2AI4ApQCzALMApQCPAHQAVgAxAA0A
6//G/57/V//y/pL+Uv5K/nn+vv74/if/Sf9j/3j/iv+a/6v/uf/F/9D/2v/f/+X/6f/r
/+z/7v/w//H/8v/z//X/9//5//n/+v/6//v/+//7//z//P/8//3//f/9//7//v8AAAAA
AAAAAAEAAQACAAIAAwADAAMAAwAEAAQABAAGAAcABwAGAAYABwAIAAgACAAMAAwADAAO
AA4ADgAPABAAEQARABMAEwAXABgAGQAaABwAHgAgACIAIgAjACUAJwAoACwALgAvADQA
NwA6AD0AQABDAEYASQBLAE4AUQBVAFkAWwBdAF8AZABnAGcAaABrAG0AbgBvAG8AbwBv
AG8AbwBvAG0AbABrAGgAZgBkAGAAXwBbAFYAVABPAEsARwBBADwAOAA1AC8AKwAnACMA
HwAbABcAFQASAA8ADQAKAAUAAwABAAAA/f/6//n/+P/4//b/9v/2//X/9f/1//T/9P/0
//T/9P/y//L/8v/x//H/8f/w//D/8v/y//L/8v/y//L/8v/y//P/8//0//T/8//z//T/
9P/0//T/9P/1//X/9f/2//b/9//3//j/+P/3//f/+P/5//n/+f/5//n/+P/6//v/+//7
//v/+//7//3//f/+//7//P/8//z//P/+//7//v/+//7//f/9//7//v/9//3//f/9//z/
/P/8//r/+v/6//r/+v/5//f/9//3//f/9//2//b/9v/1//X/8v/y//L/8v/z//P/8//z
//P/8//x//H/8//y//L/8v/w//D/8P/v//H/8f/x//H/8P/w//D/7//v/+//7//u/+7/
7f/s/+z/7f/t/+7/7v/w/+7/7P/u/+7/7v/u/+7/7f/t/+3/7//v/+//7//u/+7/7//w
/+//7//v/+//9P/2//j/+v/6//v//v8AAAIAAQD///v/+f/4//f/9P/1//P/8P/q/+b/
5P/j/+P/5P/l/+X/5P/k/+L/4f/h/+H/4f/g/+D/3v/e/+D/4//l/+f/6P/p/+f/5//n
/+b/5f/k/+P/4//j/+P/5P/m/+b/5f/l/+f/6f/p/+n/6f/q/+f/7P/x//n/CQAcADEA
UgByAIwAowCzALUAqQCTAHwAYAA5AA8A6f/C/5j/Vf/y/pD+UP5I/nP+tP7q/hn/P/9d
/3T/hP+W/6f/t//D/8z/1v/f/+P/5//p/+r/7P/u/+//8P/x//P/8//1//X/9v/2//f/
9//3//r/+v/6//v/+//7//z//P/+//7//v/+//////8AAAAAAQABAAEAAQACAAIAAgAE
AAUABQAEAAQABwAIAAgACAAKAAoACgAMAAwADAANAA4ADwAPABEAEQATABQAFQAWABgA
GgAcAB4AHgAfACEAIwAmACoALAAtADAAMwA2ADkAPAA/AEIARQBJAEwATwBTAFcAWQBb
AF0AYABjAGMAZABnAGkAagBrAGkAaQBpAGkAawBrAGkAaABnAGQAYgBgAFwAWwBXAFIA
UABLAEcAQwA/ADoANgAzAC0AKQAlACEAHQAZABUAEwAOAAsACQAGAAMAAQD///7//f/6
//n/+P/2//T/9P/0//P/8//z//L/8P/w//D/8P/y//L/8v/x/+//7//u/+7/8P/w//D/
8P/w//D/8P/w/+//7//w//D/7//v//D/8P/w//D/8P/x//H/8f/y//L/8//z//T/9P/3
//f/+P/5//n/+f/5//n/+v/8//3//f/9//3//f/9//v/+//8//z//v/+//7//v8AAAAA
AAAAAAAA/////wAA/v/9//3//f/7//r/+v/6//r/+v/6//r/+v/5//f/9//3//f/9//2
//b/9v/1//X/9P/0//T/9P/1//X/9f/1//P/8//x//H/7//u/+7/7v/w//D/8P/v//D/
8f/y//P/8v/y//L/8f/v/+//7//u/+7/7f/s/+z/7//t/+r/7P/u/+7/7v/u//D/7//v
/+//7f/t/+3/7f/s/+z/7f/u//D/8f/y//P/9P/2//j/+v/8//3/AAACAAIAAQD///v/
+//6//n/9v/z//H/7v/o/+T/4v/h/+H/5f/n/+j/6P/o/+b/5f/l/+P/4//i/+L/4P/g
/+L/5f/l/+f/6P/p/+v/6//r/+r/6f/o/+f/5//m/+X/5f/m/+b/5f/l/+f/6P/p/+r/
6//s/+v/8P/5/wUAEwAoAEcAZgCAAJYArQC3ALEAnwCNAHYAVgArAPn/z/+o/3T/J//G
/nb+Uv5m/p3+1P4A/yv/Tf9l/3z/kv+k/7X/w//P/9j/3v/l/+n/6//t/+7/8P/y//P/
9P/1//f/9//5//n/+v/8//3//f/9//7//v/+/////f/9//7//v/+//7//v/+/wEAAQAC
AAIAAwADAAMAAwAEAAQABAAGAAUABQAEAAQABQAGAAYABgAIAAgACAAKAAwADAANAA4A
DwAPABEAEQATABQAFQAWABYAGAAaABwAIAAhACMAJQAmACoALAAtADAAMwA2ADkAPAA/
AEIARQBHAEoATQBRAFUAVwBZAFsAXgBhAGEAYgBkAGcAaQBrAGsAawBrAGsAaQBpAGcA
ZgBnAGQAYgBgAFwAWwBXAFIATABHAEMAPwA6ADYAMwAxACkAJQAhAB0AGwAXABMAEQAM
AAkABwAEAAEA///9//z//f/6//n/+P/0//L/8v/y//L/8//0//T/8//y//H/8P/u/+7/
7v/t/+//7//u/+7/7v/u/+7/7v/w//D/8P/w//H/8f/y//L/7//v//D/8P/w//D/8P/x
//H/8f/y//L/8//z//T/9P/1//X/9v/3//n/+f/5//n/+v/8//3//f/9//3//f/9////
//8AAAAAAAAAAAAAAAD9//z/+//6//3//f/+/wAA/v/9//3//f/7//r/+v/6//j/+P/4
//j/+v/5//f/9//3//f/9//2//b/9v/1//X/9P/0//T/9P/x//H/8f/x//H/8f/v/+//
8f/w//D/8P/w//D/8P/v/+//7//v/+//7//u/+3/6//t/+3/7f/s/+7/7f/s/+z/6//s
/+r/6v/q/+r/6v/p/+n/6f/r/+v/6//r/+r/6v/r/+z/7P/t/+7/7//w//L/9P/2//r/
+//+/wAA/v/9//v/9//3//b/9f/y//H/7//s/+b/5P/i/+H/4f/i/+P/4//i/+T/4v/h
/+H/3//f/97/3v/c/9z/3v/h/+H/4//k/+X/5//n/+f/5v/j/+L/4f/h/+P/4//k/+b/
5P/j/+P/5f/n/+f/5//n/+j/6//u//f/AwATACgARwBoAIAAlACjAKcAnQCHAHMAWgA0
AAkA4f+9/5r/Zv8P/7L+bP5S/m7+p/7a/gb/M/9T/2n/fv+Q/6L/tf/D/83/1v/c/+H/
5//r/+v/7P/u//D/7//w//H/8//1//f/9//4//j/+f/5//n/+v/6//r/+//5//n/+v/6
//z//P/8//z//f/9//7//v8BAAEAAQABAAAAAAAAAAIAAQABAAAAAAACAAQABQAGAAYA
BgAGAAgACgAKAAsADAALAAsADQANABEAEgATABQAFgAYABoAHAAeAB8AIQAjACgALAAu
AC8AMQAzADUANwA7AD8AQwBHAEsATgBRAFUAWQBbAF0AXwBiAGUAZQBmAGkAawBsAG0A
bQBtAG0AbQBtAG0AawBqAGcAZABiAGAAXABbAFcAUgBMAEcAQwA/ADkANAAwAC0AJwAj
AB8AGwAXABMADwANAAoABwAFAAIA///9//v/+v/5//b/9f/0//L/8P/w//D/7//v/+//
7v/u/+7/7v/u/+z/7P/s/+v/7f/t/+z/7P/s/+z/7P/s/+z/7P/s/+z/7f/t/+7/7v/v
/+//8P/w/+7/7v/u/+//8f/x//L/8v/z//P/9P/0//X/9f/2//f/9f/1//X/9f/0//b/
9//3//f/9//3//f/9//3//j/+P/4//j/+P/4//j/+P/4//j/+P/3//f/+P/4//f/9//3
//f/9v/2//b/+P/4//j/+P/1//P/8P/v//D/8f/y//L/9P/0//P/8//w//D/8P/w/+//
7//v/+//7//v/+3/7f/v/+7/7v/u/+z/7P/s/+v/7f/t/+3/7f/u/+7/7v/t/+3/7f/t
/+z/7P/r/+r/6v/p/+n/6v/q/+z/7P/q/+r/6v/q/+r/6v/p/+n/6f/r/+v/6//r/+r/
6v/r/+z/6v/r/+z/7f/w//L/9P/2//b/9//6//z//f/9//z/+f/3//b/9f/y//P/8f/u
/+j/4v/g/9//3//h/+P/5P/k/+T/4v/h/+H/4f/h/+D/4P/c/9z/3v/h/+P/5f/m/+f/
5f/l/+X/5P/l/+T/4//j/+P/4//k/+b/5v/l/+X/5//n/+f/5//n/+r/5//s//P//f8J
ABwANwBaAHYAjAChAK8ArwCjAIsAbgBMACkABwDl/8L/mv9V//D+lv5Y/kr+c/64/vT+
If9D/1//dP+G/5b/p/+5/8P/zv/Y/9//4//n/+v/7P/u//D/8f/y//P/9f/z//X/9f/2
//j/+f/5//n/+v/6//r/+//9//3//v/+/wAAAAAAAAAA/////wAAAAABAAEAAQABAAQA
BAAEAAYACQAJAAgACAAHAAgACAAIAAgACAAIAAoADgAOAA8AEAAPAA8AEQARABUAFgAX
ABgAGgAcAB4AIAAiACMAJQAnACgALAAuAC8ANAA3ADoAPQA+AEEARABHAEwAUABUAFkA
WgBbAFwAXQBhAGUAZgBoAGkAawBsAG0AbwBvAG8AbwBvAG8AbQBsAGwAagBpAGgAYgBh
AF0AWABUAE8ASwBHAEEAPAA4ADUALwArACcAIwAdABkAFQATABAADQALAAgAAwABAP//
/v////z/+//6//b/9P/0//T/8//z//P/8v/w//D/8P/w//D/8P/w/+//8f/x//D/8P/w
//D/8P/w//L/8v/y//L/8v/x//H/8P/x//H/8v/y//L/8v/y//P/8//z//T/9P/z//P/
9P/0//X/9f/2//f/9//3//f/9//4//r/+//7//v/+//7//v/+f/5//r/+v/8//z//P/8
//z//P/8//z//P/7//v//P/6//n/+f/5//n/+P/4//j/+P/4//j/+P/2//X/8//z//X/
9f/1//T/9P/0//P/8//y//L/8v/y/+//7//v/+//7//v/+3/7f/t/+z/7P/s/+z/7P/s
/+v/7f/t/+3/7f/u/+7/7v/t/+z/6//q/+j/6v/p/+j/6P/n/+f/6P/o/+r/6v/o/+j/
6P/o/+j/6P/n/+f/5//n/+f/5//n/+j/6P/p/+r/6P/p/+r/6//u//D/8v/0//b/9//6
//z//v/9//v/9//1//T/8//w/+//7f/q/+T/4P/e/93/3f/d/9//4P/g/+D/3v/d/93/
3f/d/9z/3P/a/9r/3P/f/9//4f/i/+P/5f/l/+X/5P/i/+D/3v/d/9//3//g/+L/4v/h
/+H/4//h/+H/4f/h/+T/5f/q//H/+/8JAB4APwBiAHoAkACpALMArQCZAIEAaABIACMA
+//b/7r/iP8x/8b+cP5E/lD+if7I/v7+J/9J/2H/dv+G/5b/qf+3/8H/zP/W/93/4f/j
/+f/6P/q/+z/6//s/+3/7//x//P/8//0//L/8//z//P/9v/2//b/9//1//X/9v/2//r/
+v/6//r/+f/5//r/+v/9//3//f/9//z//P/8//7/AQABAAAAAAABAAIAAgACAAQABAAE
AAYABgAGAAcACAALAAsADQANAA0ADgAPABAAFAAWABgAGgAcAB0AHwAhACIAJgAoACkA
KgAtADAAMwA4ADsAPgBBAEMARgBJAE0ATwBRAFMAVQBZAF0AXgBgAF8AYQBiAGMAZQBl
AGUAZQBlAGUAYwBiAGEAXgBcAFoAWABXAFMATgBIAEMAPwA7ADUAMAAsACkAJQAhAB0A
GQATAA8ACwAJAAYAAwABAP7//f/7//n/+P/1//L/8f/w//D/7v/u/+7/7P/r/+r/6P/q
/+r/6v/q/+j/6P/o/+f/6f/p/+j/6P/o/+j/6P/o/+b/5v/m/+b/5//n/+j/6P/n/+f/
6P/o/+b/5v/m/+f/6P/p/+v/7P/s/+v/6//q/+v/6//s/+3/7//v/+//7//w//L/8//z
//H/8f/x//H/8//z//T/9P/y//L/8v/y//L/8v/y//L/8v/x//H/8v/y//H/8f/x//L/
8v/z//T/8//y//H/8P/u/+3/6//r/+v/6//r/+r/7P/s/+v/6//o/+j/6P/o/+f/5//n
/+f/5//n/+X/5f/m/+b/5//o/+f/5v/l/+P/4//j/+P/4//k/+T/5P/j/+H/4f/h/+D/
4v/h/w==
         </WaveFormData>
      </LeadData>
      <LeadData>
         <LeadByteCountTotal>10000</LeadByteCountTotal>
         <LeadTimeOffset>0</LeadTimeOffset>
         <LeadSampleCountTotal>5000</LeadSampleCountTotal>
         <LeadAmplitudeUnitsPerBit>4.88</LeadAmplitudeUnitsPerBit>
         <LeadAmplitudeUnits>��V</LeadAmplitudeUnits>
         <LeadHighLimit>2147483647</LeadHighLimit>
         <LeadLowLimit>268435456</LeadLowLimit>
         <LeadID>V4</LeadID>
         <LeadOffsetFirstSample>0</LeadOffsetFirstSample>
         <FirstSampleBaseline>0</FirstSampleBaseline>
         <LeadSampleSize>2</LeadSampleSize>
         <LeadOff>FALSE</LeadOff>
         <BaselineSway>FALSE</BaselineSway>
         <ExcessiveACNoise>FALSE</ExcessiveACNoise>
         <MuscleNoise>FALSE</MuscleNoise>
         <LeadDataCRC32>3439113588</LeadDataCRC32>
         <WaveFormData>
8f/z//T/9P/3//j/+f/6//3////////////9//v/+v/3//b/9f/z//T/8v/t/+r/5//n
/+f/6P/t/+3/7f/t/+r/6f/p/+n/6P/o/+j/5//l/+f/6f/q/+r/6v/r/+z/7P/s/+z/
6v/p/+j/6P/o/+r/6v/s/+z/6v/q/+z/7P/s/+3/7f/t/+7/8f/3/wEACwAcADgAXACA
AKYAzwD3ABcBJwE5AUYBRQEtAf8AygCYAFEAz/84/8n+k/6c/tP+DP82/1j/dP+D/5H/
oP+u/7r/w//J/9H/3P/h/+T/5//p/+r/7P/s/+3/7v/v//D/8f/y//L/8v/z//X/9f/1
//X/9f/1//X/+P/4//j/+P/3//j/+P/4//j/+f/5//n//P/8//z//P/+//7//v/+//3/
/f/9//3//v/+//7///8AAAAAAAABAAQABAAFAAYABwAHAAgACQAKAAsADAANABEAEgAT
ABUAFAAVABcAGgAbAB4AIAAiACUAJwApAC0ALwAxADQANwA6AD0AQQBFAEgASwBOAFEA
VABWAFgAWgBcAF8AXwBhAGAAYQBiAGIAYgBiAGEAYABfAF8AXgBbAFkAVQBTAFAASwBH
AEQAQAA8ADcAMwAvACwAJwAjAB8AHAAYABUAEgASAA8ADQAKAAcABgAEAAIAAQD+//3/
/P/6//r/+v/6//r/+v/5//j/9v/2//b/9f/1//X/9P/0//X/9f/2//f/9f/1//X/9f/0
//T/8//z//X/9f/0//T/8//y//H/8P/v//D/8f/y//D/8f/x//L/8v/y//L/8v/0//T/
9P/0//T/9P/0//X/8//0//X/9f/3//f/9//4//j/+f/5//n/9//3//j/+f/7//v/+//7
//v/+//8//z//P/8//z//P/6//r/+P/6//r/+f/5//n/+//6//n/+f/5//n/+f/5//j/
+P/4//j/+P/4//j/+P/1//T/9P/1//X/9f/0//P/9f/1//T/9P/1//X/9f/1//P/8//z
//L/9P/1//X/9f/1//X/9f/1//P/8//z//P/8//z//P/9P/y//D/9f/4//X/9P/z//L/
9P/0//T/9P/0//T/9P/0//T/9P/0//X/9v/3//n/+v/6//3//v///wIABQAHAAcABQAF
AAMAAQAAAP///v/9//v/+v/4//P/8P/t/+3/7f/w//P/8//z//P/8v/x//H/7//u/+7/
7v/v/+3/7//x//L/8v/y//P/8v/y//L/8v/y//H/8P/w//D/8P/w//L/8v/y//L/9P/y
//L/8//z//H/9P/5////BwARACIAPABgAIIAqgDTAPsAHQEvATsBSgFLAS8BAQHKAJYA
UQDZ/0j/0/6Z/qD+0/4K/zb/XP94/4n/l/+i/7D/vv/J/9H/2//k/+n/7P/v//H/8v/0
//T/9f/2//f/+P/5//r/+v/6//n/+//7//v//f/9//3//f/+//7//v/+//3//v/+//7/
AAABAAEAAQACAAIAAgACAAQABAAEAAQABwAHAAcABwAGAAYABgAHAAgACAAIAAkADAAM
AA0ADgAPAA8AEAARABAAEQASABMAFwAYABkAGwAcAB0AHwAiACMAJgAoACoAKwAtAC8A
MwA1ADcAOgA9AEAAQwBHAEsATgBRAFQAVwBYAFoAXABeAF4AYQBhAGMAZABlAGYAZgBm
AGYAZQBkAGEAYQBgAF0AXQBZAFcAVABPAEsASABEAD4AOQA1ADEAMAArACcAIwAgABwA
GQAWABQAEQAPAAwACQAIAAYABAADAAAA///+//z//P/8//z/+v/6//n/+P/2//b/9v/1
//X/9f/0//T/9P/z//P/8//x//H/8f/x//D/8P/v/+//7f/t/+z/7P/s/+z/7P/s/+r/
6v/q/+r/6P/p/+n/6v/q/+r/6v/q/+r/6v/q/+r/7P/s/+z/7f/r/+z/7f/t/+//7//v
//D/8P/x//H/8f/x//H/8v/z//P/8//z//P/8f/x//L/8v/w//D/8P/w//D/8P/u//D/
7v/t/+3/7f/t/+z/6//r/+v/6//r/+v/6P/o/+j/6P/o/+j/6P/o/+n/6P/o/+n/5//n
/+b/5f/l/+X/5P/k/+X/5f/l/+X/4//j/+P/4v/i/+P/4//j/+H/4f/h/+H/4//j/+P/
4//h/+H/4f/i/+L/5P/j/+L/4P/g/+D/4P/g/+D/4P/g/+L/4v/i/+L/4v/i/+L/4//k
/+X/5//o/+j/6//s/+3/7v/x//P/8//x//H/7//t/+7/7f/s/+v/5//m/+T/3//e/9v/
2//b/97/4f/h/+H/4P/e/9z/2//d/9z/3P/c/9z/2//e/+H/4P/g/+D/4f/i/+L/4v/i
/97/3f/c/9z/3f/e/9//4v/g/+D/4P/i/+L/4v/j/+P/4//m/+v/8f/7/wkAHgA8AF4A
hACuANcA+wAVASUBMwE6ASsB/wDDAIwAVgD5/3P/7v6b/oX+pv7d/gz/NP9Y/27/f/+P
/5r/qP+4/8H/x//P/9j/3f/g/+H/4v/i/+P/4v/l/+b/5//o/+n/6v/q/+r/6//t/+3/
7f/v/+//7//v//D/8P/w//D/7//w//D/8P/y//P/8//z//L/8v/y//L/9P/0//T/9P/3
//f/9//3//j/+P/4//n/+v/6//r/+//8//z//f/+//////8AAAEAAgADAAQABQAHAAgA
CQALAA4ADwARABQAEwAWABgAGgAdAB8AIQAlACcAKQAsAC8ANAA3ADsAPwBAAEMARgBJ
AEoATABOAFAAUgBVAFUAVwBWAFcAWABYAFgAWABXAFYAVQBVAFQAUQBNAEkARwBEAD8A
OwA4ADQAMgAtACkAJQAiAB0AGQAVABIADgALAAgACAAFAAMAAAD9//z/+v/4//n/9v/1
//T/8v/y//L/8v/y//L/8f/w/+7/7v/u/+3/6//r/+r/6v/s/+v/6//r/+n/6f/p/+n/
6P/o/+f/5//n/+f/5v/m/+b/5v/m/+b/5v/m/+b/5v/o/+n/6f/q/+r/6v/q/+r/6//s
/+3/7v/u/+7/7v/v//H/8v/z//P/8//z//P/9P/2//f/9//3//X/9f/2//f/9//3//f/
9//3//f/+P/4//b/9v/2//b/9P/0//L/9P/2//X/9f/1//X/9P/z//P/8//z//P/8//y
//L/8v/y//L/8v/y//L/7//u/+7/7//x//H/8P/v/+//7//u/+7/7//v/+//7//t/+3/
7f/s/+z/7f/t/+3/7f/t/+3/7f/r/+v/6//r/+3/7f/t/+7/7P/q/+r/6v/q/+r/6v/q
/+r/6v/s/+z/7P/s/+z/7P/s/+3/7v/v//H/8v/y//X/9v/3//j/+//9//3//f/9//v/
+f/3//X/8//x/+//7v/s/+f/5v/j/+P/4//m/+n/6f/p/+f/5v/l/+X/5P/i/+H/4P/i
/+H/5P/n/+j/6P/o/+n/6P/o/+j/6P/m/+X/5P/k/+T/5P/k/+b/6P/o/+j/6v/o/+j/
6f/p/+f/6P/v//f///8JABoAOABcAIAAqgDVAP0AFwEnATMBPgE3ARMB2QCeAGgAGwCh
/xz/t/6L/qD+1/4E/yr/UP9o/3v/i/+Y/6b/tP+9/8f/z//Y/93/4P/j/+X/5v/o/+j/
6f/q/+v/7P/r/+z/7P/s/+v/7f/t/+3/7//v/+//7//y//L/8v/y//H/8v/y//L/8P/x
//H/8f/y//L/8v/y//T/9P/0//T/9v/3//j/+f/4//j/+P/5//r/+v/6//v//P/8//3/
/v//////AAABAAIAAwAEAAUABQAGAAcACQAKAAsADQAQABEAFAAWABgAHAAfACIAJwAp
ACsALgAxADQANwA7AD8AQABDAEYASQBOAFAAUgBUAFQAVwBXAFkAWgBbAFwAXABaAFoA
WQBYAFcAVwBWAFMAUQBNAEsASABFAEEAPgA6ADYAMQAtACkAJgAhAB0AGQAUABAADQAK
AAoABwAFAAIA///+//z/+v/5//b/9f/0//H/8P/v/+7/7v/u/+3/7P/u/+7/7v/t/+3/
7f/s/+z/6//p/+j/5//l/+X/5f/l/+j/6P/n/+f/5v/l/+P/4v/j/+T/5f/m/+T/5P/k
/+T/4v/j/+P/5P/k/+T/5P/k/+f/6P/p/+r/7f/u/+//8f/x//L/8//z//P/8//z//T/
8//z//L/8f/x//H/8v/z//X/9f/1//X/9f/1//b/9v/0//T/9P/0//L/8v/w//L/8P/v
/+//7//w//D/8P/x//H/8f/x//H/7//u/+3/7P/s/+z/7P/s/+v/6v/q/+v/6//r/+r/
6f/r/+v/6v/q/+v/6//r/+v/6f/p/+n/6P/o/+n/6f/p/+f/5//n/+f/5f/j/+P/5//q
/+r/6v/q/+r/6v/q/+r/6v/o/+j/6P/o/+b/5v/m/+f/6P/p/+v/7P/s/+//8P/x//T/
9//5//n/9//3//X/8//x/+//7f/r/+z/7P/r/+f/5v/j/+P/4//j/+X/5P/j/+P/4v/h
/+H/4f/g/+D/4P/h/9//4f/j/+T/5P/k/+X/5v/m/+b/5v/i/+H/4P/g/+D/4P/g/+L/
5P/k/+T/5v/k/+T/5f/l/+f/6P/t//f//f8HABgANABYAHwAoADJAPMAEQEhATEBPgE5
AR0B6QCyAIQAQwDN/z7/z/6Z/pz+zf78/iL/Rv9k/3f/h/+Y/6j/tv/B/8n/0f/Y/9v/
4P/j/+X/5v/o/+j/6f/q/+v/7P/r/+z/7P/s/+3/7//v/+//8f/x//H/8f/y//L/8v/y
//P/9P/0//T/9v/3//f/9//2//b/9v/2//b/9v/2//b/9//3//f/9//6//r/+v/7//r/
+v/6//v//P/8//3//v8BAAEAAgADAAQABQAGAAcACQAKAAsADQAOAA8AEQAUABUAGAAa
ABwAHwAhACMAJwArAC0AMAAzADgAOwA/AEMASABLAE4AUQBUAFYAWABaAFwAXwBfAGEA
YgBjAGQAZABlAGYAZgBmAGMAYwBiAF8AWwBXAFUAUgBLAEcARABAADwANwAzAC8AKgAl
ACEAHQAaABYAEwAQAAwACQAHAAQA///+//z/+v/5//b/9f/0//L/8v/y//L/8v/y//H/
8P/w//D/8P/v//H/8f/w//D/8P/v/+//7//t/+3/7f/t/+7/7v/t/+3/6//r/+r/6v/q
/+r/6v/q/+r/6v/q/+r/6v/r/+v/7P/s/+z/7P/s/+z/7P/s/+z/6//q/+n/6f/q/+z/
7v/v//H/8f/x//L/8v/z//P/8//z//P/9P/1//P/8//z//P/9P/1//f/+P/3//b/9f/0
//T/9P/y//T/9v/1//X/9f/3//b/9f/1//P/8//z//P/8v/y//L/8v/y//L/8v/y//H/
8P/w//H/8f/x//D/7//x//H/8P/w/+//7//v/+//7//v/+//7v/s/+3/7f/t/+v/6//r
/+v/7f/t/+3/7f/t/+//7f/s/+z/7P/s/+z/7P/q/+r/6v/q/+r/6v/q/+r/7P/s/+z/
7f/s/+3/7//w//D/8//0//X/9v/5//v/+//7//v/+f/3//b/9f/0//P/8f/w/+7/6f/k
/+H/4f/h/+T/5//n/+f/5//m/+X/5f/l/+T/5P/k/+P/4f/j/+X/5v/m/+b/5//m/+b/
5v/m/+T/4//i/+L/5P/k/+T/5v/m/+b/5v/o/+f/5v/m/+X/6f/q/+//9////wsAHgA+
AGIAiACwANsAAwEdASsBOwFEAT0BIQHtALYAhAAxAKH/EP+z/o/+pP7d/hD/OP9Y/3L/
g/+R/5z/rP+6/8P/y//T/9r/3//i/+P/4//k/+b/5v/p/+r/6//s/+3/7v/u/+7/7//x
//H/8f/x//H/8f/x//L/8v/y//L/8//0//T/9P/0//X/9f/1//T/9P/0//T/+P/4//j/
+P/5//n/+f/5//j/+P/4//n/+v/6//r/+//8//z//f/+/wEAAQACAAMAAgADAAQABQAH
AAgACQALAA4ADwARABQAFQAYABoAHAAfACEAIwAnACcAKQAsAC8ANAA3ADsAPwBCAEUA
SABLAFAAUgBUAFYAWABbAFsAXQBeAF8AYABgAGAAYABfAF4AWwBbAFoAVwBVAFEATwBM
AEcAQwBAADwANgAxAC0AKQAmACEAHQAZABYAEgAPAAwACgAHAAUAAgD///7//P/6//v/
+P/3//b/9P/0//T/9P/y//L/8f/w//D/8P/w/+//7f/t/+z/7P/u/+3/7f/t/+3/7f/t
/+3/7v/u/+3/7f/v/+//7v/u/+7/7v/u/+7/7P/s/+z/7P/q/+v/6//s/+z/7P/s/+z/
7P/s/+z/7P/s/+z/7P/t/+3/7v/v/+//7//v/+//8P/u/+//7//v/+//7//w//H/8f/x
//H/8f/x//H/8v/y//L/8v/y//L/8P/w/+7/8P/y//H/8f/x//P/8v/x//H/7//v/+//
7//w//D/8P/w/+7/7v/u/+7/7//u/+7/7//t/+3/7P/r/+v/6//q/+r/7f/t/+3/7f/t
/+3/7f/s/+r/6//r/+v/6//r/+v/6//r/+v/6//r/+v/6//r/+z/6v/s/+3/7v/u/+7/
7v/u/+3/7P/r/+r/6P/o/+j/6P/q/+r/6v/r/+r/6//t/+7/7v/x//L/8//2//n/+//7
//3//f/7//n/+P/3//b/9f/x//D/7v/p/+b/4//j/+P/5P/n/+f/5//n/+b/5f/l/+X/
5P/k/+T/4//h/+P/5f/o/+j/6P/p/+j/6P/o/+j/6P/n/+b/5v/k/+T/5P/m/+b/5v/m
/+j/5v/m/+f/5//n/+j/6//x//f/AQAQACYASABsAJIAuwDlAAcBHwEvATwBQwE1AREB
3gCsAHMADQB6//P+n/6O/rX+8P4i/0r/Zv95/4n/mP+k/7D/u//F/83/1v/b/+D/4//l
/+b/6P/o/+n/6v/r/+z/7//w//D/8P/v//H/8f/x//H/8f/x//H/9P/0//T/9P/1//b/
9v/2//b/9//3//f/9v/2//b/9v/6//r/+v/6//v/+//7//v/+v/6//r/+//+//7//v//
//7//v///wAAAQABAAIAAwAGAAcACAAJAAsADAANAA8ADgAPABEAFAAVABgAGgAcAB0A
HwAhACUAJwApACwALwAyADUAOQA9AEAAQwBGAEkATgBQAFIAVABWAFkAWQBbAFwAXQBe
AF4AXgBeAF0AXABdAF0AXABZAFkAVQBTAFAASwBHAEQAQAA8ADcAMwAvACwAJwAjAB8A
HAAYABUAEgASAA8ADQAKAAUABAACAAAA///8//v/+v/4//j/+P/4//b/9v/1//T/9P/0
//T/8//x//H/8P/w//L/8f/x//H/8f/x//H/8f/w//D/7//v//H/8f/w//D/7v/u/+7/
7v/t/+7/7//w/+//7//u/+7/7v/u/+7/7v/u/+7/7v/u/+7/7v/u/+//7f/u/+//7//x
//H/8f/y//L/8//z//P/8//z//T/9f/1//X/9f/1//X/9f/2//b/9v/2//b/9v/2//b/
9P/2//b/9f/1//X/9//2//X/9f/1//X/9f/1//L/8v/y//L/8v/y//L/8v/z//L/8v/z
//P/8//y//H/8f/x//D/8P/x//H/8f/x//H/8f/x//D/7v/v/+//7//v/+//7//v/+3/
7f/t/+3/7//v/+//8P/w/+7/7P/t/+7/7//w/+7/7v/u/+7/7v/u/+7/7v/u/+7/7v/v
/+//7//w//D/8v/1//b/9//4//v//f/9///////9//v/+v/5//j/9//1//T/8v/t/+r/
5//n/+f/5//p/+j/5//n/+b/5f/l/+X/5P/k/+T/5f/j/+X/5//q/+r/6v/r/+r/6v/q
/+r/6P/n/+b/5v/m/+b/5v/o/+b/5v/m/+j/6v/q/+v/6//t/+r/7f/x//f/BQAUACQA
RABqAJAAuQDhAAUBHQErATgBPwEtAQMBzgCaAF8AAQB2//H+n/6O/q/+5v4W/0D/Xv91
/4f/lP+i/67/uf/F/8v/1P/d/+D/5f/l/+b/6P/o/+n/6v/r/+z/7f/u/+7/7v/v//H/
8f/x//P/8//z//P/9P/0//T/9P/1//b/9v/2//b/9//3//f/9v/2//b/9v/6//r/+v/6
//v/+//7//v//P/8//z//f/+//7//v///wAAAAABAAIAAQABAAIAAwAEAAUABgAHAAkA
CgALAA0ADgAPABEAFAAVABgAGgAcAB0AHwAhACUAJwApACwALwAyADUAOQA9AD4AQQBE
AEcATABOAFAAUgBWAFkAWQBbAFoAWwBcAFwAXABcAFsAWgBZAFkAWABVAFMATwBNAEoA
RwBDAEAAPAA6ADUAMQAtACoAJQAhAB0AHAAYABUAEgAOAAsACQAGAAEAAAD+//z/+//4
//f/9v/0//T/9P/0//L/8v/x//D/8P/w//D/7//x//H/8P/w/+7/7f/t/+3/7f/t/+3/
7f/t/+z/6v/p/+n/6f/o/+j/6v/q/+r/6v/o/+j/6P/o/+b/5//n/+j/6P/o/+j/6P/p
/+r/6//s/+7/7v/u/+//7//w//H/8f/x//H/8f/y//L/8//z//P/9f/1//b/9//3//f/
9//3//X/9f/2//b/+P/4//j/+P/2//b/9P/2//b/9f/1//X/9f/0//P/8//z//P/8//z
//L/8v/y//L/8v/y//L/8v/x//D/8P/x//H/8f/w/+//7f/t/+z/7P/v/+//7//v/+//
7//v/+7/8P/x//H/8f/t/+3/7f/t/+z/6//q/+n/6//p/+n/6v/s/+z/7P/s/+z/7P/s
/+z/7P/s/+z/7P/q/+r/6v/r/+7/7//x//L/8v/1//b/9//3//n/+v/5//v/+//5//f/
+P/3//b/9f/x//D/7v/p/+b/4//j/+P/5P/n/+f/5//n/+b/5f/l/+X/5P/k/+T/4//h
/+P/5f/m/+b/5v/n/+j/6P/o/+j/5v/l/+T/5P/i/+L/4v/k/+T/5P/k/+b/6P/o/+n/
6f/r/+r/7//3////CQAcADgAWgB8AKQAzwD1ABEBIwExATwBOQEZAeEApgByADMAwf82
/8n+k/6c/sv+/P4i/0b/ZP93/4n/mP+o/7b/wf/L/9P/2P/d/+D/4//j/+T/5v/m/+X/
5v/n/+j/6//s/+z/7P/v//H/8f/x//H/8f/x//H/8P/w//D/8P/x//L/8v/y//L/8//z
//P/9v/2//b/9v/4//j/+P/4//f/9//3//f/+P/4//j/+f/6//r/+v/7//z//P/9//7/
/////wAAAQACAAMABAAFAAUABgAHAAkADAANAA8AEgATABYAGAAaAB0AHwAhACUAJwAp
ACwALwAyADUAOQA9AEAAQwBGAEkASgBMAE4AUABTAFcAWABbAFwAXQBeAF4AXABcAFsA
WgBZAFkAWABVAFUAUQBPAEwARQBBAD4AOgA4ADMALwArACgAIwAfABsAGAAUABEADgAL
AAcABAAAAP///v/8//r/+f/2//X/9P/w//D/8P/w/+//8P/w//D/7//u/+3/6//p/+n/
6P/o/+j/5//n/+f/5//n/+f/5//q/+r/6f/p/+n/6f/o/+j/5v/m/+b/5v/k/+T/5P/k
/+T/5f/l/+b/5v/m/+b/5v/o/+j/6P/o/+n/6v/r/+3/7f/u/+//7//v/+//7//w//H/
8//0//X/9f/1//b/9//1//P/8f/v//L/8//1//b/9v/2//b/9v/0//T/8v/0//L/8f/x
//H/8f/w/+//7//x//H/8f/x//D/8P/w//D/7v/u/+7/7v/r/+r/6v/r/+v/6//q/+n/
6//r/+r/6v/t/+3/7f/t/+v/6//r/+r/6P/p/+n/6f/p/+n/6f/p/+n/6f/p/+n/6f/o
/+j/6P/o/+j/5v/m/+b/5v/o/+j/6P/o/+j/6P/o/+n/6P/p/+v/7P/q/+3/7v/v//L/
9f/3//f/9//3//X/8//0//P/8v/x/+3/7P/q/+X/4//h/+L/4//j/+X/5P/j/+P/4v/h
/+H/4f/g/+D/4P/f/93/3//h/+L/4v/i/+P/5v/m/+b/5v/i/+H/4P/g/+D/4P/g/+L/
4v/i/+L/5P/k/+T/5f/l/+X/6v/t//P//f8JABwAOgBeAIYAqgDRAPkAEQEfATEBPAE1
ARUB4wCuAIIAOQCz/yL/v/6T/qL+1f4E/yj/Tv9q/3v/i/+Y/6b/tv/B/8n/z//W/9v/
4P/j/+P/5P/m/+b/5//o/+n/6v/r/+z/7P/s/+v/7f/t/+3/7f/t/+3/7f/u/+7/7v/u
/+//8P/w//D/8P/x//H/8f/0//T/9P/0//X/9P/z//L/9f/1//X/9f/2//b/9v/3//j/
+P/4//n/+v/6//v//P/7//v//P/9/wAAAQACAAMABwAIAAkACwAMAA0ADwASABMAFgAY
ABoAHAAdAB4AIQAlACcAKgAtADIANQA5AD0AQABDAEYASQBOAFAAUgBUAFYAWQBZAFsA
XABdAF4AXgBgAGAAXwBeAFwAWwBZAFUAUwBPAE0ASgBFAEEAPgA6ADQALwArACcAJAAf
ABsAFwAUABAADQAKAAgABQADAAAA/f/8//r/+P/3//T/8//y//D/8P/w//D/7v/u/+3/
7P/s/+z/7P/r/+v/6//q/+r/6v/p/+n/6f/p/+n/6f/p/+r/6v/p/+n/6f/p/+j/6P/o
/+j/6P/o/+b/5v/m/+b/5v/n/+f/6P/o/+j/6P/o/+j/6P/o/+j/5v/m/+b/5//p/+r/
6//r/+v/6//r/+z/7P/t/+3/7f/r/+v/7P/t/+3/7f/t/+3/7f/t/+7/7v/u/+7/7v/u
//D/8P/u//D/8v/x//H/8f/w/+7/7P/r/+3/7f/t/+3/7v/u/+7/7v/s/+z/7P/s/+v/
6v/q/+v/7f/t/+z/6//r/+v/6v/q/+n/6f/p/+n/6//r/+v/6v/q/+v/6//r/+v/6//r
/+v/6f/p/+n/6f/n/+f/5//o/+z/6v/o/+j/6P/o/+j/6P/o/+j/6P/o/+j/6P/o/+j/
6P/o/+n/6P/p/+v/7P/s/+//8P/x//L/9f/3//f/+P/5//j/9//0//P/8v/x//H/8P/u
/+n/5P/h/+H/4f/i/+X/5f/l/+X/5P/j/+P/4//i/+L/4v/h/9//4f/j/+b/5v/m/+f/
5//m/+X/5P/j/+P/4//k/+L/4v/i/+T/5P/k/+T/5v/m/+b/5//n/+f/6P/r//H/9/8B
AA4AJABGAGwAkAC3AOEABQEfASsBNgE5ATEBEwHgAK4AewATAHz/9/6l/or+rf7q/h7/
Qv9g/3X/hf+S/57/rP+5/8P/y//U/9v/3v/h/+P/5P/m/+b/5//o/+n/6v/p/+r/6v/q
/+v/7f/t/+3/7//v/+//7//y//L/8v/y//H/8v/y//L/9P/1//X/9f/2//b/9v/2//j/
+P/4//j/+f/5//n/+f/6//r/+v/7//r/+v/6//v//v/+////AAD/////AAABAAQABQAG
AAcABwAIAAkACwAMAA0ADwASABMAFgAYABoAHwAhACMAJwAnACkALAAvADQANwA7AD8A
QQBDAEUARwBMAE4AUABSAFQAVwBXAFkAXABdAF4AXgBgAGAAXwBeAF0AXQBcAFkAWQBV
AFMAUABLAEcARABAADwANwAzAC8AKgAlACEAHQAcABgAFQASABAADQALAAgABAACAP//
/P/9//r/+f/4//T/9P/0//T/8v/y//H/8P/w//D/8P/v/+//7//u/+7/7v/t/+3/7f/v
/+//7//v/+7/7v/t/+3/7f/t/+z/7P/u/+7/7v/u/+z/7P/s/+z/6v/r/+v/7P/q/+r/
6v/q/+r/6v/q/+r/6v/q/+r/6//r/+z/7f/t/+3/7f/t/+7/7P/t/+3/7f/t/+3/7v/v
/+//7//v/+//7//v//D/8P/w//D/8P/w//L/8v/w//L/8v/x//H/8f/v/+7/7f/t/+//
7//v/+//7v/u/+7/7v/u/+7/7v/u/+v/6v/q/+v/7f/t/+z/6//r/+v/6v/q/+v/6//r
/+v/6//r/+v/6v/s/+3/7f/t/+r/6f/o/+f/6f/p/+n/6f/p/+n/6f/q/+r/6v/o/+j/
6P/o/+j/6P/o/+j/6P/o/+j/6P/o/+j/6P/o/+n/6v/r/+3/7v/u//H/8v/z//L/9f/3
//f/+f/5//f/9f/0//P/8v/x//H/8P/u/+n/5P/h/+H/4f/i/+X/5f/l/+X/5P/j/+P/
4f/g/+D/4P/h/9//4f/j/+T/5P/k/+X/5v/m/+b/5v/k/+P/4v/i/+L/4v/i/+T/5P/k
/+T/5v/m/+b/5//n/+f/6v/t//P/+f8DABQAMABUAHYAnADJAPEAEQEhAS8BPAE9ASMB
9QDEAJQATQDR/z7/y/6R/pT+w/76/ij/TP9o/3v/if+W/6L/rv+7/8P/y//W/9v/3v/f
/+P/5P/m/+b/5f/m/+f/6P/p/+r/6v/q/+v/7f/t/+3/7//v/+//7//u/+7/7v/u//H/
8v/y//L/8v/z//P/8//0//T/9P/0//X/9P/z//L/9P/1//b/9//4//j/+P/5//r/+v/6
//v/+v/6//v//P//////AAABAAAAAQACAAMABQAGAAcACQAKAAsADQAQABEAFAAWABgA
GQAbAB0AIQAlACcAKgAtAC4AMQA1ADkAOgA9AEAAQwBIAEoATABOAFAAUwBTAFUAVgBX
AFgAWABaAFoAWQBYAFUAVQBUAFEAUQBNAEsASABDAD8APAA4ADQALwArACcAJAAfABsA
FwAUABAADQAKAAgABQADAAAA///+//z/+v/3//T/8//y//D/8P/w//D/7v/u/+3/7P/s
/+z/7P/r/+v/6//q/+r/7P/r/+v/6//p/+n/6f/p/+j/6P/n/+f/6f/p/+j/6P/m/+b/
5v/m/+L/4v/i/+L/5P/l/+X/5v/k/+T/5P/k/+b/5v/m/+b/6P/o/+j/6f/p/+r/6//r
/+v/6//r/+z/7P/t/+3/7f/t/+3/7v/v/+//7//v/+//7f/t/+7/7v/w//D/8P/w//H/
8v/x//T/8//x//D/7//t/+z/6//r/+3/7f/t/+3/7v/u/+7/7v/s/+z/7P/s/+n/6P/o
/+n/6//r/+r/6f/r/+v/6v/q/+n/6f/p/+n/5//n/+f/5v/o/+n/6f/p/+f/5//n/+f/
6f/n/w==
         </WaveFormData>
      </LeadData>
      <LeadData>
         <LeadByteCountTotal>10000</LeadByteCountTotal>
         <LeadTimeOffset>0</LeadTimeOffset>
         <LeadSampleCountTotal>5000</LeadSampleCountTotal>
         <LeadAmplitudeUnitsPerBit>4.88</LeadAmplitudeUnitsPerBit>
         <LeadAmplitudeUnits>��V</LeadAmplitudeUnits>
         <LeadHighLimit>2147483647</LeadHighLimit>
         <LeadLowLimit>268435456</LeadLowLimit>
         <LeadID>V5</LeadID>
         <LeadOffsetFirstSample>0</LeadOffsetFirstSample>
         <FirstSampleBaseline>0</FirstSampleBaseline>
         <LeadSampleSize>2</LeadSampleSize>
         <LeadOff>FALSE</LeadOff>
         <BaselineSway>FALSE</BaselineSway>
         <ExcessiveACNoise>FALSE</ExcessiveACNoise>
         <MuscleNoise>FALSE</MuscleNoise>
         <LeadDataCRC32>672637560</LeadDataCRC32>
         <WaveFormData>
9P/1//X/9//4//n/+v/7//z//f/+//7//v/+//3//f/8//v/+f/4//n/9//0//L/8f/x
//L/9P/3//n/+f/4//X/9f/0//T/9P/1//X/9f/z//P/8//z//P/8//z//P/8//y//H/
8f/w//D/8P/v/+//7//w//D/8P/w//D/8f/x//L/8v/y//L/9P/3//j/9v/7/wcAHgA/
AGUAkADFAPwAKgFgAZIBtAG3AZwBbwE8AeoAZADl/5v/ev9v/4L/n/+x/7//yP/J/8z/
z//T/9f/2v/b/+H/5f/p/+n/7P/s/+z/7P/s/+z/7f/t/+7/7v/u/+7/7v/u/+//7//v
/+//8P/w//D/8P/w//D/8P/y//L/8v/z//H/8f/x//L/9P/1//X/9f/3//f/9//3//b/
9f/0//P/8//z//P/8//z//P/8//0//T/9f/1//X/9//4//j/+P/4//j/+P/5//z//f/9
//7//P/8//7//////wEAAwAEAAQABgAHAAgACgALAA0ADwASABQAFgAaABwAHgAhACMA
JAAmACgAKgAsAC4AMAAxADIAMwA0ADUANgA2ADYANgA2ADYANgA0ADQANAAyADEALgAs
ACoAKAAnACMAIgAgABwAGQAXABUAEwAPAA0ADAAMAAoACQAHAAUAAwABAAEA/v/9//z/
+//8//v/+//7//r/+v/6//r/+f/4//j/+P/4//f/9//3//j/9//3//j/9v/1//X/9f/1
//T/8v/y//P/9P/z//P/8v/x//D/7v/v/+//7//u/+z/7P/s/+z/7P/s/+3/7f/s/+z/
7P/s/+3/7f/t/+3/7v/u/+7/8P/w//D/8f/x//H/8v/y//L/8P/w//H/8v/1//X/9f/2
//f/9//3//f/+P/4//j/+P/6//r/+v/7//r/+v/6//r/+v/5//n/+f/5//n/+f/4//j/
+f/5//n/+//7//v/+//4//j/+P/4//j/+P/3//f/+f/4//j/+f/3//j/+P/4//f/9//3
//f/+f/5//n/+f/3//f/9v/2//j/+P/4//j/+P/4//j/+P/3//X/+f/8//v/+v/5//j/
+P/4//j/+P/4//j/+P/3//n/+f/6//r/+v/6//v/+//9//7///8AAAEAAgADAAQABAAC
AAIAAQABAAEAAQAAAAAA///9//r/+P/3//f/+P/8//3///////7//f/9//z/+v/6//v/
+//7//n/+f/5//n/+f/5//n/+f/5//j/9//5//j/+P/4//f/9//3//j/+v/6//r/+v/6
//n/+f/4//T/+P/8//3//v/+/wEADQAkAEMAaQCUAMsABAE0AWYBmgG+Ab8BogFzATwB
7gBwAPH/o/9+/3P/hP+f/7P/w//M/9H/0v/V/9f/3//k/+X/6f/t//H/8//0//b/9v/2
//b/9P/1//X/9v/4//j/+P/4//b/9//3//f/9//4//j/+P/4//j/+P/4//j/+P/4//n/
+//7//v//P/6//v/+//7//v/+//7//v/+//7//v/+//7//v/+//7//v/+//7//z//v//
/////////wAAAAAAAAIAAgACAAMAAgADAAMABAAEAAQABgAHAAcACQALAAwADAAOAA8A
EAAUABUAFwAZABwAHgAgACQAJAAmACkAKwAsAC4AMAAyADQANgA4ADkAOAA5ADoAOwA8
ADwAPAA8ADwAPAA8ADoAPAA8ADoAOQA0ADIAMAAuACsAJwAmACQAIgAfAB0AGwAZABUA
EwASABAADgANAAsACQAHAAUABQAEAAMAAgABAP7//f/9//3//P/8//z//P/7//r/+v/6
//r/+f/5//n/9v/1//X/9v/0//P/8//z//P/8v/w//D/7v/u/+z/6//r/+v/6//q/+n/
6f/p/+j/5v/m/+b/5v/m/+b/5//n/+j/6P/o/+j/6f/p/+n/6f/o/+j/6P/q/+r/6v/r
/+v/7f/u/+7/7v/u/+7/7//w//H/8f/x//L/8v/x//D/7//w//D/8P/w//D/8P/w//H/
8f/w/+//7v/u/+3/7f/t/+3/7f/t/+z/6v/r/+v/6//t/+3/7f/t/+z/7P/s/+z/7P/s
/+v/6//r/+r/6v/r/+n/6v/q/+r/6f/p/+n/6f/n/+f/5//n/+f/5//m/+b/6P/o/+j/
6P/o/+j/6P/o/+f/6f/p/+j/6P/o/+j/6P/o/+j/6P/o/+j/6P/o/+f/5//n/+j/6P/q
/+r/6//r/+3/7v/v//D/8f/y//P/9P/0//L/8v/x//H/8f/x//D/8P/v/+3/6v/o/+f/
5//o/+z/7f/v/+//7P/r/+v/6v/q/+r/6//r/+3/6//r/+v/6//r/+v/6//r/+v/6v/p
/+f/5v/m/+b/5v/n/+j/6v/o/+j/6P/o/+n/6f/q/+r/7P/s/+7/7//w//T/+f8JACYA
SQBzAKQA2wASAUQBeAGiAbQBoQFyATsB/ACUABAArf95/2T/Z/+A/5f/qf+3/77/w//G
/8n/zf/V/9j/2f/f/+P/5f/n/+b/5P/k/+T/5P/m/+f/5//o/+j/6P/o/+j/6v/r/+v/
6//r/+z/7P/s/+z/7P/s/+z/6v/q/+r/6//t/+3/7f/u/+z/7f/t/+3/7f/t/+3/7f/v
/+//7//v/+//7//v/+//7//v/+//8P/w//H/8f/x//H/8v/y//L/9P/0//T/9f/2//f/
9//4//j/+P/6//v/+//9////AAACAAQABQAGAAYABwAJAAsAEAASABQAGAAYABoAHQAf
ACAAIgAkACYAKAAqACwALQAsAC0ALgAvADIAMgAyADIAMAAwADAALgAuAC4ALAArACgA
JgAkACIAHwAbABoAGAAWABMAEQAPAA0ACQAHAAYABAACAAEA///9//v/+f/5//j/9//2
//X/9v/1//X/9f/0//T/9P/0//P/8v/y//L/8P/v/+//7//u/+3/7f/u/+z/6//r/+v/
6f/o/+b/5v/m/+b/5P/j/+X/5f/l/+T/5f/l/+X/5P/m/+b/5v/m/+b/5v/n/+f/6P/o
/+j/6P/r/+v/6//r/+7/7v/u//D/8P/w//H/8f/z//T/9P/0//L/8v/z//T/9//3//f/
+P/3//f/9//3//f/9v/1//T/9P/0//T/9f/4//j/+P/4//b/9f/1//X/9f/1//X/9P/0
//X/9f/1//X/9f/1//X/9P/0//T/9P/0//T/8//z//P/8v/y//P/8//0//T/9P/z//P/
8//z//H/8f/x//H/8f/x//D/8P/w//D/8P/w//L/8v/y//L/8//w//D/8P/w//D/8P/w
//D/8P/w//D/8P/v/+//7//w//D/8v/y//P/8//1//b/9//4//f/+P/5//r//P/6//r/
+f/3//f/9//2//T/8//x/+7/7v/t/+3/7v/y//P/9f/1//L/8f/x//D/7v/u/+//7//v
/+3/7f/t/+//7//v/+//7//v/+7/7f/r/+r/6v/q/+v/6//r/+z/7P/s/+z/7P/t/+3/
7v/u/+z/7P/w//X/9P/0//f/BQAiAEUAbQCeANcADgFAAXQBpAG+AbMBigFRARQBtgAw
AL//f/9g/1//eP+R/6H/sf+6/7//wv/F/8n/z//S/9f/2//f/+P/5f/i/+P/5P/l/+b/
6P/p/+n/6v/o/+j/6P/o/+b/5//n/+f/5//o/+j/6P/q/+r/6v/q/+r/6v/q/+v/6f/p
/+n/6v/o/+n/6f/p/+v/6//r/+v/7f/t/+3/7f/r/+v/6//r/+v/6//r/+z/7v/v/+//
7//v//D/8P/w//L/8v/y//P/9P/1//X/9v/0//T/9v/3//f/+f/7//z//f8AAAIABAAG
AAcACQALAA4AEAASABYAFgAYABsAHQAgACIAJAAmACgAKgAsAC0ALAAtAC4ALwAuAC4A
LgAuAC4ALgAuACwAKgAqACgAJwAmACQAIgAgACEAHQAcABoAFgATABEADwANAAkABwAG
AAIAAAD///3//f/7//n/+f/4//f/9v/1//L/8f/x//H/7v/u/+7/7v/v/+7/7v/u/+7/
7f/t/+3/6v/p/+n/6v/p/+f/5v/l/+f/5v/k/+T/5P/k/+L/4f/j/+P/4//i/9//3//f
/97/3v/e/97/3v/e/97/3//f/9//4P/h/+L/5f/n/+n/6//u/+7/7v/w/+7/7v/v/+//
7v/u/+3/7P/s/+z/7f/u/+//7//v//D/8//z//P/8//y//L/8v/y//D/8P/w//H/8f/w
/+//7v/v/+//8P/x//H/8f/x//D/7//v/+7/7f/t/+3/7f/t/+z/7P/s/+z/7P/s/+v/
6//t/+z/7P/t/+v/7P/s/+z/7f/t/+3/7f/r/+v/6//r/+v/6//q/+r/6v/o/+j/6v/u
/+z/7P/s/+z/7P/s/+z/7P/q/+r/6v/p/+n/6f/q/+r/7P/s/+3/7f/t/+7/7//w//P/
9P/1//b/9P/y//L/8f/v/+//7//u//D/7//t/+r/6f/p/+r/7P/t/+3/7v/t/+z/6//r
/+r/7P/s/+3/7f/r/+n/6f/p/+n/6f/p/+n/6f/p/+j/5//n/+b/5v/m/+P/4//j/+T/
5v/m/+b/5v/l/+X/5v/m/+j/6P/s//H/8v/y//X/AQAYADkAXwCKAMEA9gAmAVoBjgGs
Aa8BlAFpATYB5ABgAN3/jf9m/13/cP+J/5n/q/+2/7v/vP/B/8f/z//Q/9P/1//b/93/
4f/i/+T/5P/k/+T/5P/l/+X/5v/k/+T/5P/k/+T/5f/l/+X/5f/m/+b/5v/m/+b/5v/m
/+j/6P/o/+n/6f/p/+n/6v/o/+n/6f/p/+n/6f/p/+n/6f/p/+n/6f/r/+v/6//r/+v/
6//r/+z/7P/t/+3/7f/t/+7/7v/u//D/8P/w//H/9P/1//X/9v/0//T/9v/3//n/+//9
//7//v8AAAEAAgACAAMABQAHAAwADgAQABQAFQAYABwAHwAhACIAIwAkACYAKAAqACsA
LAAtAC4ALwAyADIAMgAyADIAMgAyADAALgAuACwAKwAqACgAJgAkACEAHQAcABoAFgAT
ABEADwANAAkABwAGAAQAAgABAP///f/7//n/+f/2//X/9P/z//L/8f/x//H/8P/w//D/
8P/v/+7/7v/u//D/7//v/+//7v/t/+3/7v/s/+v/6//r/+3/7P/q/+r/6v/q/+j/5//n
/+f/5//m/+X/5f/l/+T/5v/m/+b/5v/m/+b/5//n/+j/6P/o/+j/6P/n/+b/5f/o/+j/
6P/q/+r/6v/r/+v/6//s/+z/7P/u/+7/7//w/+//7//v//D/8//z//P/8//0//T/9P/0
//T/9P/0//X/9P/0//T/9P/0//P/8//z//P/8//z//L/8v/z//P/8//x//H/8f/x//L/
8v/y//L/8v/y//H/8f/z//L/8v/z//L/8v/x//D/8f/x//H/8f/w/+//7v/t/+//7//u
/+7/8P/w//D/8P/w//D/8P/u/+7/8P/w//D/8P/u/+7/7v/u/+7/7v/u/+3/7//v//D/
8P/w//D/8f/x//P/9P/1//b/9f/2//f/+P/4//b/9v/1//X/9f/1//T/9P/z//H/7v/s
/+v/6//s//D/8f/z//P/8v/x//H/8P/w//D/8f/x/+//7f/t/+3/7f/t/+3/7f/t/+3/
7P/r/+v/6v/q/+r/6//r/+v/7P/s/+z/7P/s/+z/6//r/+r/7v/u//D/8//0//L/9/8H
ACAAQwBrAJgAzwAEATIBZgGWAbIBrwGQAWEBKgHGADoAx/+L/2z/a/+C/5v/q/+3/8D/
xf/G/8f/z//V/9b/2//f/+P/5f/l/+b/5v/m/+b/5v/o/+n/6f/q/+r/6v/q/+r/7P/t
/+3/7f/r/+z/7P/s/+r/6v/q/+r/6v/q/+r/6//r/+v/6//s/+r/6//r/+v/7P/t/+7/
7//v/+//7//v/+3/7f/t/+3/7f/t/+3/7v/u/+//7//v/+//8P/w//D/8v/y//L/8//y
//P/8//0//b/9v/4//n/+f/7//3//v/+/wAAAQACAAIAAwAFAAcACAAKAAwAEAARABQA
GAAbAB4AIAAiACQAJgAoACoAKwAsAC0ALgAvADAAMAAwADAAMAAwADAALgAsACwAKgAp
ACgAJgAkACIAHwAbABoAGAAUABEADwANAAsABwAFAAQAAgAAAP///f/9//v/+f/5//j/
9//2//X/9P/z//P/8//y//L/8v/y//P/8v/y//L/8P/v/+//7//w/+//7//w//D/7//v
/+//8f/w/+7/7v/u/+7/7P/r/+3/7f/t/+z/6f/p/+n/6P/o/+j/6P/o/+b/5v/n/+f/
5v/m/+b/5v/l/+X/5f/l/+b/5v/m/+j/6P/o/+n/6f/n/+j/6P/o/+r/6v/r/+z/7f/t
/+3/7v/v/+//7//v//D/8P/w//D/8P/w//D/8f/y//L/8v/y//L/8f/x//H/8f/x//H/
8P/y//P/8//z//H/8f/x//H/8v/y//L/8v/w//D/7//v/+//7v/u/+//8f/y//L/8v/x
//H/8f/x/+//7//v/+//7//v/+7/7v/u/+7/7v/u/+7/7v/u/+7/7//x//H/8v/y//L/
8v/y//H/8P/v/+7/7v/u/+7/7f/t/+3/7v/u/+7/7v/v/+//8f/y//P/9P/3//j/+f/6
//r/+P/4//f/9//3//f/9v/0//P/8f/u/+7/7f/t/+7/8P/x//P/8//y//H/8f/w/+7/
7v/v/+//7//t/+3/7f/v/+//7//v/+3/7f/s/+v/7f/s/+z/7P/r/+v/6//s/+z/7P/s
/+z/7P/r/+v/6v/s/+z/7v/v//L/8v/z//n/DAApAE0AdgCnAOAAFAFGAXoBpgG3AaoB
gwFQARABoAAXALP/gv9t/3T/jf+l/7f/vv/D/8b/y//N/9H/1P/X/9v/3//j/+X/5v/m
/+b/5v/m/+j/6f/p/+r/6v/q/+r/6v/q/+v/6//r/+v/7P/s/+z/7P/s/+z/7P/s/+z/
7P/t/+3/7f/t/+7/7P/t/+3/7f/v/+//7//v/+//7//v/+//7//v/+//7//x//H/8f/y
//H/8f/w/+//7//w//D/8P/0//T/9P/1//b/9//3//j/+P/4//r/+//6//v//P/8//7/
AAABAAIAAgADAAUABwAKAAwADgASABQAFgAZABsAHgAgACIAJAAmACgAKgArACwALQAu
AC8AMgAyADIAMgAyADIAMgAwADAAMAAuAC0ALAAqACgAJgAlACEAIAAeABwAGQAXABUA
EQANAAsACgAIAAYABQADAAEA///9//3/+v/5//j/9//4//f/9//3//T/9P/0//T/9f/0
//T/9P/y//H/8f/x//L/8f/x//L/8v/x//H/8f/x//D/7v/u/+7/7v/s/+v/6//r/+v/
6v/r/+v/6//q/+j/6P/o/+j/5v/m/+f/5//m/+b/5v/m/+f/5//n/+f/5v/m/+b/6P/o
/+j/6f/p/+v/7P/s/+z/7P/s/+3/7v/v/+//7//w//H/8f/x//H/9P/0//T/9P/0//T/
9P/1//T/9P/0//T/9v/1//X/9f/z//P/8//y//L/8//z//P/8//z//P/8//0//T/9P/0
//T/9P/z//P/9f/0//T/9f/z//T/9P/0//X/9f/1//X/8//z//P/8//x//H/8P/w//L/
8v/y//L/8v/y//L/8v/1//H/8P/y//L/8v/y//L/8v/y//L/8v/y//L/8f/z//P/9P/0
//L/8v/z//P/9//4//n/+v/5//r/+//8//z/+v/6//n/+f/5//n/+P/4//f/9f/y//L/
8f/x//L/8f/x//L/8f/y//H/8f/w//D/8P/x//H/8f/v/+//7//v/+//7//v/+//7//u
/+3/7f/s/+z/7P/r/+v/6//s/+z/7P/s/+z/7//v//D/8P/w/+z/7v/x//L/9v/3//v/
CgApAE8AeACpAOAAFAFEAXoBpgG1AaIBdwFCAQIBmAARAK3/fP9p/27/g/+b/63/uv/B
/8b/x//L/83/0v/X/9v/3//j/+f/6P/m/+b/5v/m/+b/5//n/+j/6v/q/+r/6v/q/+v/
6//r/+v/7P/s/+z/7P/s/+z/7P/s/+z/7P/t/+3/7f/t/+7/7P/t/+3/7f/v/+//7//v
/+//7//v/+//7//v/+//7//v/+//7//w//D/8f/x//H/8f/y//L/8v/0//T/9P/1//b/
9//3//j/9v/2//j/+f/5//v//f/+//7/AAABAAIABAAFAAcACQAMAA4AEAAUABYAGAAb
AB0AHgAgACIAJAAmACgAKgArACwALQAuAC8AMgAyADIAMgAyADIAMgAwAC4ALgAsACsA
KgAoACYAJAAjAB8AHgAcABgAFQATABEAEQANAAsACgAGAAQAAwABAP3/+//5//n/+P/3
//b/9f/0//P/8//z//L/8v/y//L/8f/w//D/8P/w/+//7//v/+7/7f/t/+7/7v/t/+3/
7f/r/+r/6P/o/+j/6P/m/+X/5f/l/+X/5P/h/+H/4f/g/+D/4P/g/+D/4P/g/+H/4f/j
/+T/5f/m/+f/5//n/+f/6P/o/+j/6v/s/+z/7f/t/+v/7P/s/+z/7v/u/+//8P/x//H/
8f/y//H/8f/x//H/8v/y//L/8v/y//L/8v/z//T/9P/0//T/9P/z//P/8//x//H/8f/w
//D/8f/x//H/8f/x//H/8f/y//L/8v/y//L/8v/x//H/7//u/+7/7//t/+7/7v/u/+//
7//v/+//8f/x//H/8f/v/+//7v/u/+3/7P/r/+r/7v/s/+z/7P/u/+7/7v/u/+7/7v/u
/+7/7v/u/+7/7f/t/+3/7v/u//D/8P/x//H/8f/y//P/9P/1//b/9//4//b/9P/0//P/
9P/1//b/9v/0//P/8f/u/+z/6//r/+z/7v/v//H/8f/w/+//7//u//D/8P/x//H/7//t
/+3/7f/t/+3/7f/t/+3/7f/s/+v/6//q/+r/6v/n/+f/5//o/+j/6P/o/+j/6//r/+z/
7P/u/+7/8P/1//b/9v/7/wcAIAA/AGcAlADLAAIBNAFoAZoBuAG1AZYBYwEoAdYAVADR
/4X/ZP9b/27/hf+Z/6v/uP+9/8L/x//N/9H/1v/b/93/4f/l/+X/5v/m/+b/5v/m/+T/
5f/l/+b/5v/m/+b/5v/o/+n/6f/p/+n/6v/q/+r/6v/q/+r/6v/q/+r/6v/r/+v/6//r
/+z/7v/v/+//7//v/+//7//v/+3/7f/t/+3/7f/t/+3/7f/t/+3/7f/u//D/8f/x//H/
8f/y//L/8v/0//T/9P/1//X/9f/0//T/9v/2//j/+f/7//3///8AAAAAAgADAAQABgAH
AAkACwAOABAAEgAWABYAGAAbAB0AHgAgACIAJAAoACoALAAtADAAMQAyADMAMwAyADEA
MAAwADAAMAAuADAAMAAuAC0AKAAmACQAIgAjAB8AHgAcABgAFQATABEADwALAAkACAAE
AAIAAQD///3/+//5//n/9v/1//T/8//y//H/8f/x//H/8v/z//T/8f/w//D/8P/v/+3/
7P/r/+j/5//n/+j/6P/n/+f/5//p/+j/5v/m/+j/6P/m/+X/5f/l/+X/5P/j/+P/4//i
/+L/4v/i/+L/5P/k/+X/5f/k/+T/5P/k/+f/5//n/+f/6v/q/+r/7P/s/+z/7f/t/+7/
8P/x//L/8v/y//P/9P/z//H/7//u//D/8f/y//P/9P/0//T/9P/y//L/8v/z//L/8v/y
//L/8v/x//H/8f/z//P/8//y//L/8//z//P/8f/x//H/8f/u/+7/7v/u/+7/7v/t/+3/
7//u/+7/7//v//D/8P/w/+//7//v/+//7//v/+//7//v/+//7v/u/+7/7v/u/+7/7v/u
/+z/7P/s/+z/7P/s/+z/7P/u/+7/7v/t/+3/7f/u/+7/7v/u/+//7//w//D/8P/w//L/
9P/2//j/9v/0//T/8//1//X/9f/0//L/8f/v/+z/6//r/+z/7v/v/+//8P/v/+7/7f/t
/+z/7f/u//D/8f/v/+3/7f/t/+3/7f/t/+3/7//v/+7/7f/s/+r/6f/o/+n/6f/p/+r/
6v/q/+r/6v/r/+v/7P/s/+7/8P/w//P/9P/0//f/AwAgAEUAZwCSAMcA/AAqAV4BkAGs
AasBjAFhAS4B0gBGAM//i/9o/2P/eP+P/6H/sf+8/7//xP/H/8v/0f/Y/9v/3//h/+P/
5f/m/+b/5v/m/+b/5v/n/+f/6P/o/+j/6P/o/+j/6f/p/+n/6f/q/+r/6v/q/+r/6v/q
/+r/6v/q/+v/6//r/+v/7P/u/+//7//v/+3/7f/t/+3/6//r/+v/6//t/+3/7f/t/+3/
7f/t/+7/7v/v/+//7//v//D/8P/w//L/8v/y//P/9P/1//X/9v/2//b/+P/5//v//f//
/wAA//8AAAAAAAAEAAUABwAJAAoADAAOABIAFAAWABkAGwAeACAAIgAkACYAKAAqACsA
LAAtAC4ALwAyADIAMgAyADAAMAAwAC4ALgAuACwAKwAoACYAJAAiAB8AGwAaABgAFAAR
AA8ADQALAAcABQAEAAIAAAD///3//f/7//n/+f/4//f/9v/1//T/8//z//P/8P/w//D/
8P/x//D/8P/w/+7/7f/t/+3/7P/r/+v/7P/s/+v/6//r/+3/7P/q/+r/6v/q/+j/5//n
/+f/5//m/+X/5f/l/+T/5P/k/+T/5P/k/+T/5f/l/+T/5P/k/+T/4//j/+P/4//i/+L/
4v/k/+T/5P/l/+X/5//o/+j/6P/o/+j/6f/q/+v/6//r/+z/7f/t/+3/7f/u/+7/7v/u
//D/8P/w//H/8v/y//L/8v/v/+3/7P/r/+3/7f/t/+z/7f/v//D/8f/v/+//7//v/+7/
7v/u/+7/7v/u/+3/7f/v/+7/7v/v/+3/7v/u/+7/7f/t/+3/7f/t/+3/7f/t/+//7//u
/+7/7P/s/+z/7P/q/+r/6v/q/+3/7f/q/+z/7P/s/+z/7P/s/+z/7P/s/+z/7P/r/+v/
6//s/+z/7P/s/+3/7f/v//D/8f/y//H/8v/z//T/9v/0//T/8//z//P/8//y//T/8//x
/+7/6v/p/+n/6v/s/+3/7//v//D/7//v/+7/7P/s/+3/7f/t/+v/6//r/+3/7f/t/+3/
6//r/+r/6f/r/+r/6v/q/+n/6f/p/+r/6P/o/+j/6P/p/+n/6v/q/+z/6v/u//H/8v/y
//H/+f8MACkASQByAKMA2gAQAT4BcAGaAbEBqAGDAVQBGAGmABkAtf+C/2n/bP+H/6H/
sf+6/8H/xv/H/8n/zf/S/9X/2f/d/+H/5f/m/+b/5v/m/+b/6P/p/+n/6v/p/+j/5//m
/+b/5//n/+f/5//o/+j/6P/q/+r/6v/q/+r/6v/q/+v/6//r/+v/7P/q/+v/6//r/+v/
6//r/+v/7f/t/+3/7f/t/+3/7f/t/+v/6//r/+z/7v/v/+//7//t/+7/7v/u//L/8v/y
//P/8v/z//P/9P/0//T/9v/3//f/+f/7//z//P/+////AAAAAAEAAwAFAAkADAAPABQA
EwAUABYAFwAcAB4AIAAiACIAJAAmACcAKgArACwALQAwADAAMAAwADAAMAAwAC4ALgAu
ACwAKwApACgAJwAmACQAHwAdABoAGAAVABMAEQAPAAsACQAIAAgABgAFAAMAAAD9//r/
+f/6//n/+P/3//T/8//z//P/8v/y//L/8v/x//D/8P/w//D/7//v/+//8P/v/+//8P/w
/+//7//v/+//7v/s/+z/7P/s/+r/6f/p/+n/6f/o/+f/5//n/+b/5v/m/+b/5v/k/+T/
5f/l/+T/5P/k/+T/4//j/+P/4//k/+T/5P/m/+T/5P/l/+X/5f/m/+b/5v/m/+b/5//o
/+n/6f/p/+r/6//r/+v/6//s/+z/7P/s/+7/7v/u/+//8P/w//D/8P/w/+//7//v//H/
8f/x//D/7v/v/+//7//x//H/8f/x/+7/7v/u/+7/8P/w/+//7//v/+7/7v/v/+3/7v/u
/+7/7//v/+//7//x//H/8f/x//D/7//t/+z/7P/s/+z/7P/s/+z/7P/s/+3/7//u/+7/
7v/u/+7/7v/u/+7/7v/u/+7/7v/t/+3/7f/u/+7/7v/u/+//7//x//L/8//0//P/9P/1
//b/+P/2//b/9f/1//X/9f/0//T/8//x/+7/7P/r/+v/7P/u/+//8f/x//D/7//v/+7/
7v/u/+//7//v/+3/7f/t/+3/7f/t/+3/7f/t/+z/6//p/+j/6P/o/+n/6f/p/+r/6v/q
/+r/6v/p/+n/6v/q/+z/7P/u//H/8P/w//X/AQAYADUAWwCIAL0A9AAkAVYBigGuAbMB
lgFpATYB5gBmAOX/mf92/2n/dv+R/6X/tf++/8P/xP/H/8v/z//U/9f/2//f/+P/4//k
/+b/5v/m/+b/5v/n/+f/6P/o/+j/6P/o/+b/5//n/+f/6f/q/+r/6v/o/+j/6P/o/+r/
6v/q/+v/6//r/+v/7P/s/+3/7f/t/+v/6//r/+v/7f/t/+3/7f/t/+3/7f/t/+3/7f/t
/+7/7v/v/+//7//v//D/8P/w//D/8P/w//H/8v/z//P/9P/0//T/9v/3//f/+f/7//z/
+v/8//3//v8CAAMABQAHAAgACgAMABAAEAASABUAFwAaABwAHgAgACIAJAAmACcAKgAr
ACwALQAuAC4ALgAuACwALAAsACoALAAsACoAKQAmACQAIgAgAB0AGQAYABYAFAARAA8A
DQALAAcABQAEAAIAAAD///3//f/7//n/+f/2//X/9P/z//L/8f/x//H/7v/u/+7/7v/v
/+7/7v/u/+7/7f/t/+3/7v/t/+3/7v/s/+v/6//r/+n/6P/m/+b/6P/o/+b/5f/j/+P/
4//i/9//3//f/97/3//g/+H/4v/g/+D/4f/h/+D/4P/g/+D/4//j/+P/4//m/+b/5v/o
/+b/5v/n/+f/5//o/+j/6P/o/+j/6f/q/+v/6//r/+z/6//r/+v/6//u/+7/7v/u/+//
8P/x//P/8//y//H/8P/u/+3/7f/t/+3/7f/t/+z/7v/v/+//7//v/+//7//v/+z/7P/s
/+z/7P/s/+v/6//s/+z/7f/v/+7/7v/t/+z/6//r/+v/6//p/+n/6f/p/+v/6//q/+r/
7P/q/w==
         </WaveFormData>
      </LeadData>
      <LeadData>
         <LeadByteCountTotal>10000</LeadByteCountTotal>
         <LeadTimeOffset>0</LeadTimeOffset>
         <LeadSampleCountTotal>5000</LeadSampleCountTotal>
         <LeadAmplitudeUnitsPerBit>4.88</LeadAmplitudeUnitsPerBit>
         <LeadAmplitudeUnits>��V</LeadAmplitudeUnits>
         <LeadHighLimit>2147483647</LeadHighLimit>
         <LeadLowLimit>268435456</LeadLowLimit>
         <LeadID>V6</LeadID>
         <LeadOffsetFirstSample>0</LeadOffsetFirstSample>
         <FirstSampleBaseline>0</FirstSampleBaseline>
         <LeadSampleSize>2</LeadSampleSize>
         <LeadOff>FALSE</LeadOff>
         <BaselineSway>FALSE</BaselineSway>
         <ExcessiveACNoise>FALSE</ExcessiveACNoise>
         <MuscleNoise>FALSE</MuscleNoise>
         <LeadDataCRC32>891607870</LeadDataCRC32>
         <WaveFormData>
8v/0//X/9f/4//j/+P/4//r/+v/6//r/+v/6//n/+f/3//f/9//3//b/9f/z//L/8v/y
//L/9P/1//f/9//2//b/9v/1//X/9//4//j/+P/0//P/8//z//P/8f/x//H/8P/v/+//
7//v/+//7//u/+7/7v/v/+//8f/w//D/8P/w//D/8P/x/+//7//x/+//7v/u//T/AAAU
ACoASABrAJAAsQDZAAEBHQEnASABCgHsAMIAgAA8ABMA9//k/+P/7//0//X/9f/w/+7/
7P/r/+r/6P/m/+n/7f/u/+3/7//t/+3/7f/t/+3/7f/t/+3/7v/u/+7/7v/u/+7/7v/u
/+z/7P/t/+3/7//v/+//7//v/+//7//v/+//7//v//D/8P/w//D/8P/z//P/8v/y//H/
8f/x//H/8f/x//H/8f/x//H/8f/x//H/8v/y//L/8v/y//P/8//0//T/9P/0//f/9//3
//j/+P/4//n/+//5//r//P/8//3//v/+////AAABAAIAAwAGAAgACgALAAwADQAQABEA
EwAUABcAFwAcAB4AHwAfAB8AIAAhACIAIwAjACMAJAAkACQAJAAjACMAIwAiACEAHwAd
AB0AHAAaABcAFQAVABIAEAAOAAwACwAIAAcABgAGAAUABQAEAP/////+//3//v/9//z/
+//6//r/+v/6//z/+//7//v/+f/4//j/+P/4//j/+P/4//n/+P/3//f/9//3//j/+P/4
//b/9v/2//j/+P/2//b/9P/0//T/8//0//T/9P/0//H/8f/x//H/8f/x//H/8f/v/+//
8P/w//D/7//v//D/8P/x//H/8f/0//T/8//z//T/9P/0//T/8v/z//P/8//1//b/9v/2
//f/9//3//j/+P/4//j/+P/4//j/+P/6//r/+v/6//r/+v/5//j/+P/4//n/+f/5//n/
+f/5//n/+f/5//n/+f/3//f/9//3//f/9//3//b/9//3//f/9//3//f/+P/4//f/9//4
//j/+P/3//f/+P/4//f/9//4//j/+P/4//f/+f/5//n/+f/3//b/+v/+//3//P/7//r/
+v/6//n/+f/5//n/+f/5//v/+//7//v/+//8//7//////wAAAAAAAAAAAgACAAIAAAAA
AAAA//8BAAEAAQABAAEAAAD///3//P/8//z//P8AAAEAAwADAAAAAAAAAP///////wAA
AAAAAP7//f/9//3//f/7//v/+//6//n/+f/5//n/+f/5//j/+P/4//n/+//7//r/+v/6
//r/+v/6//X/9//5//v/+f/4//j//P8IABwANABOAHEAmAC7AN8ABwEnATEBKAESAfQA
zACMAEoAHQABAOz/6f/1//z////9//z/+P/0//P/9P/2//b/9f/3//j/+f/5//n/+f/5
//n/9//3//f/9//4//j/+P/4//j/+P/4//j/+P/4//n/+f/5//n/+f/5//n/+f/5//n/
+f/5//n/+v/6//r/+v/6//v/+//6//r/+//7//v/+//5//n/+f/5//v/+//7//v/+//8
//z//P/8//z//f/9//7//v/+//7/////////AAAAAAAAAQADAAMABAAGAAYABQAGAAYA
BwAKAAsADAANABAAEgAUABUAGAAZABwAHQAdAB4AIQAhACIAJAAlACUAJwAoACkAKgAr
ACsAKwAsACwALAAsACsALQAtACwAKwAnACUAJQAkACAAHQAbABsAGAAWABQAEgATABAA
DwAOAAwACwALAAoABwAHAAYABQAEAAMAAgABAAAAAAAAAAAAAAD////////9//z//P/8
//z//P/8//z/+//6//n/+f/3//f/+P/4//b/9P/0//T/8v/y//D/8P/w//D/8P/v/+7/
7v/u/+7/7f/t/+3/7f/t/+3/7f/t/+v/6//s/+z/7v/t/+3/7v/t/+3/7P/r/+7/7v/t
/+3/7v/u/+7/7v/u/+//7//v/+//8P/w//D/7//v/+//8P/w//D/8P/w//D/8P/w//L/
8f/w/+//7v/w/+//7v/u/+z/7f/t/+3/7f/t/+3/7f/t/+3/7f/t/+3/7f/t/+3/6//r
/+v/6v/r/+v/6//r/+v/6//s/+z/6f/p/+r/6v/q/+n/6f/q/+r/6f/p/+r/7P/s/+z/
6//p/+n/6f/p/+n/6v/q/+j/6v/q/+r/6v/q/+r/6f/p/+v/6//r/+v/6//r/+v/6//r
/+z/7v/v/+//8P/w//D/8P/y//L/8v/y//L/8v/x//H/8f/x//H/8f/w/+//7f/u/+7/
7v/u//D/8f/z//P/8P/w//D/7//v/+//8P/w//L/8P/v/+//7//v/+3/7f/t/+z/6//r
/+v/6//r/+v/6v/q/+r/6//r/+v/6v/q/+r/6v/q/+r/6//r/+3/7f/t/+7/8P/2/wQA
GgA0AFQAdwCeAMUA6wANASMBHwEKAewAygCWAFIAHAD7/+P/2P/d/+f/7P/v/+//7P/o
/+b/5//q/+r/6P/p/+3/7v/v/+3/7P/r/+r/6f/r/+v/6//r/+z/7P/s/+z/7P/s/+z/
7P/s/+z/7f/t/+3/7f/t/+3/6//r/+v/6//t/+3/7f/u/+7/7v/u/+7/7//v/+7/7v/v
/+//7//v//H/8f/x//H/8f/x//H/8f/x//L/8v/y//L/8v/z//P/8v/y//L/8v/z//P/
8//0//b/9v/3//n/9//4//r/+v/7//z//P/9/wAAAQACAAMABgAIAAoACwAMAA0AEAAR
ABMAFAAXABcAGgAcAB0AHQAfACAAIQAiACEAIQAhACIAIgAiACIAIQAhACEAIAAfAB0A
GwAbABoAGAAVABMAEwAQAA4ADAAKAAcABAADAAIAAgABAAEAAAD9//3//P/7//r/+f/4
//f/+P/4//j/+P/4//f/9//3//f/9v/2//b/9P/0//T/9P/z//L/8f/x//H/8f/y//L/
8v/w//D/8P/w//D/7v/u/+7/7v/u/+3/7P/s/+z/7P/t/+3/7f/t/+3/7f/t/+3/7//v
//D/8P/w/+//7//w//L/8//z//P/9P/0//P/8//2//b/9v/2//T/9f/1//X/9//4//j/
+P/5//n/+f/6//n/+P/3//b/9v/2//b/+P/4//j/+P/4//r/+f/4//j/+P/5//n/+f/3
//f/9//3//f/9//3//f/9//3//f/9//3//f/9//2//f/9//3//f/9//3//j/+P/1//X/
9v/2//b/9f/1//b/9v/1//X/9v/0//T/9P/z//T/9f/2//f/9//0//T/9P/0//T/9P/0
//P/8//1//X/9f/1//X/9f/1//X/9f/2//j/+f/5//r/+v/6//r//P/8//z//v/+//7/
/f/8//v/+v/5//n/+P/3//X/9P/0//T/9P/4//n/+//7//j/+P/4//f/9//3//j/+P/4
//b/9f/1//X/9f/z//P/8//y//H/8f/x//H/8f/x//D/8P/w//H/8//z//L/8v/y//L/
8v/y//H/8f/z//X/8//w//D/9v8EABoANABUAHkAngDDAOkADwEnAS0BHAEAAdwArABm
ACoAAwDn/9j/3f/n/+z/7f/v/+7/6v/o/+n/6P/o/+j/6f/r/+z/7f/t/+//7//v/+//
7//v/+//7//u/+7/7v/u/+3/7P/r/+r/7P/s/+3/7f/t/+3/7f/t/+3/7f/t/+3/6//r
/+v/7P/s/+z/7P/s/+//7//u/+7/7//v/+//7//v/+//7//v/+//7//v/+//7//w//D/
8P/w//D/8f/x//L/8v/y//L/8//z//P/9P/y//L/8//1//P/9P/2//b/+P/6//v//f8A
AAEAAgADAAYACAAKAAsADAANABAAEQATABQAFwAXABgAGgAbABsAHwAgACEAIgAhACEA
IQAiACIAIgAiACEAIAAfAB0AGwAbABkAGQAYABgAFQATABMAEgAQAA4ADAAJAAYABQAE
AAAA//////7//f/9//z/+//8//v/+v/5//f/9v/1//T/9P/z//P/8//1//T/9P/0//T/
9P/0//T/8f/w/+//7//t/+3/7v/u//D/7v/u/+7/7f/s/+n/6P/p/+r/6//r/+j/6P/o
/+j/5//n/+f/5//l/+X/5f/l/+b/5//p/+r/7f/t/+7/8P/w//H/8f/x//L/8v/x//H/
8f/w/+//7v/s/+3/7f/t/+//8P/w//D/8//z//P/9P/0//T/9P/0//L/8v/y//T/8v/y
//L/8v/y//H/8P/w//L/8//z//P/8v/x//D/7//v/+//7//v/+//7//v/+//7//v/+//
7v/v/+//7//v/+//7//w//D/7//v//D/8P/u/+3/7f/u/+7/7f/t/+7/7v/s/+z/7f/w
//D/8P/w//D/7v/u/+3/7f/t/+3/7f/t/+3/7f/t/+3/7f/u//D/8f/x//L/8v/y//T/
9v/2//b/9P/0//T/8//y//H/8P/v//H/8P/v/+3/7f/u/+//8P/y//P/9f/1//L/8v/y
//H/8//z//T/9P/y//D/7//v/+//7//t/+3/7f/s/+v/6//p/+n/6f/p/+j/6P/o/+n/
6//r/+r/6v/q/+r/6v/q/+3/6//t/+//7f/q/+r/8P/8/xIAKgBEAGcAjgCxANkA/wAd
AScBIAEKAe4AxACAADgACQDr/9T/0//d/+T/5//p/+b/4v/i/+P/5P/i/+L/5f/n/+b/
6f/p/+n/6f/p/+n/6f/p/+n/6f/o/+j/6P/o/+j/6P/o/+j/6P/o/+n/6f/p/+n/6f/p
/+v/6//r/+v/6f/p/+n/6v/q/+r/6v/q/+v/6//q/+r/6f/p/+n/6f/q/+v/7P/t/+3/
7f/t/+3/7f/u/+7/7v/s/+z/7f/t/+7/7v/u/+7/8f/x//H/8v/y//L/8//1//X/9v/4
//j/+f/6//r/+//6//v//P/9/wAAAgAEAAUABwAJAA0ADwAPABAAEwATABYAGAAZABkA
GwAcAB0AHgAfAB8AHwAgACAAIAAgAB8AHQAdABwAGwAbABkAGQAYABYAEwARABEADgAM
AAoACAAHAAQAAwACAP7//f/9//z/+f/5//j/9//2//X/9P/z//L/8v/y//L/8P/v/+//
7//x//D/8P/w//L/8v/y//L/8f/w/+//7//t/+3/7v/u/+7/7P/s/+z/7P/s/+r/6v/q
/+r/6v/p/+j/6P/o/+j/6f/p/+n/6f/p/+n/6f/p/+n/6f/q/+r/6P/n/+f/6P/q/+v/
6//r/+z/7P/r/+v/7P/s/+z/7P/s/+3/7f/t/+//8P/w//D/8f/x//H/8v/y//L/8v/y
//L/8v/y//T/8v/y//L/8v/y//H/8P/w//L/8//z//P/8f/x//H/8f/x//H/8f/x//H/
8f/x//H/8f/x//H/8P/x//H/8f/x/+//7//w//D/7//v//D/8P/u/+3/7f/u/+7/7f/t
/+7/8P/w//D/7//x//H/7//t/+7/7v/u/+7/7v/u/+7/7f/t/+v/6//r/+v/7P/t/+7/
7//t/+7/8P/x//P/9P/0//T/8v/0//T/9P/0//T/9P/z//P/8//z//P/8//y//H/7//u
/+7/7v/u//D/8f/z//P/8v/y//L/8f/z//P/9P/0//P/8P/u/+3/7//v/+3/7f/t/+z/
6//r/+n/6f/p/+n/6v/q/+r/6//r/+v/6v/q/+j/6P/o/+j/6//r/+v/6//r/+r/6v/w
//7/FAAsAEoAbwCUALcA3QAFAR0BJQEaAQAB4gCuAGQAKAADAOf/1v/b/+X/6v/p/+v/
6v/k/+L/5f/m/+T/5P/n/+n/6v/p/+n/6f/p/+n/6f/p/+n/6f/p/+j/6P/o/+j/6v/q
/+r/6v/o/+j/6f/p/+f/5//n/+f/6f/p/+n/6f/p/+n/6f/q/+r/6v/q/+r/6//r/+r/
6v/r/+v/6//r/+n/6f/p/+n/6//r/+v/6//p/+r/6v/q/+v/7P/u/+//7v/u/+7/7v/t
/+3/7f/u//D/8P/x//P/8//0//b/9v/3//j/+P/5//j/+f/6//v//P/+/wAAAQADAAUA
CQALAA0ADgARABEAFAAWABcAFwAbABwAHQAeAB0AHQAdAB4AHAAcABwAGwAbABsAGgAZ
ABkAFwAXABYAFAARAA8ADwAKAAgABgAEAAUAAgABAAAA/P/7//v/+v/5//n/+P/3//b/
9f/0//P/9P/0//T/9P/y//H/8f/x//H/8P/w//D/8v/y//L/8v/x//D/7//v/+//7//w
//D/8v/w//D/8P/w//D/7v/u/+7/7v/u/+3/7P/s/+z/7P/p/+n/6f/p/+n/6f/p/+n/
6f/p/+r/6v/q/+n/6f/q/+j/6f/p/+n/6v/q/+n/6f/q/+r/6v/q/+r/6//r/+v/6//s
/+z/7P/v/+//7//w//D/8P/w//D/7v/u/+7/8P/w//D/8P/w//L/8f/w//D/8P/x//H/
8f/x//H/8f/x//H/8f/x//H/8f/x//H/8f/x//H/8f/w/+//7//v/+//8f/x//L/8v/v
/+//8P/w//D/7//v//D/8P/v/+//8P/w//D/8P/v/+//7//v/+//8f/w//L/8v/y//L/
8v/y//D/8P/v/+//7//v/+//7//v/+//7//v/+//8P/y//P/8//0//T/9P/2//j/+P/4
//j/+P/4//f/9//3//f/9//1//T/8//x//D/8P/w//D/9P/1//f/9//2//b/9v/1//X/
9f/2//b/9v/0//P/8//z//P/8f/x//H/8P/v/+//7//v/+//7//u/+7/7v/v/+//7//u
/+7/7P/s/+z/7P/v/+//7//v/+//7v/s//D/+P8IACAAOgBZAHwAoQDHAO8AEwElASYB
FAH6ANgAogBaACMAAwDs/+P/6f/y//f/9f/y//D/7v/t/+r/6P/o/+v/7f/s/+3/7f/t
/+3/7f/t/+3/7f/t/+3/7v/u/+7/7v/u/+7/7v/u/+7/7v/v/+//7//v/+//7//v/+//
7//v/+//7//v//D/8P/w//D/8P/x//H/8P/w//H/8f/x//H/8f/x//H/8f/x//H/8f/x
//H/8v/y//L/8v/y//P/8//0//T/9P/0//X/9f/1//b/9v/2//f/+f/3//j/+v/6//v/
/P/8//3//v///wAAAQAEAAYACAAJAAwADQAQABEAEwAUABcAFwAaABwAHQAdAB8AIAAh
ACIAIwAjACMAJAAmACYAJgAlACUAJQAkACMAIwAhACEAIAAeABsAGQAZABYAFAASABAA
DwAMAAsACgAKAAkACQAIAAMAAwACAAEAAAD///7//f/8//z//P/8//z/+//7//v/+//6
//r/+v/6//r/+v/6//n/+P/3//f/9//3//j/+P/4//b/9v/2//b/9v/0//T/9P/0//T/
8//0//T/9P/0//P/8//z//P/8f/x//H/8f/x//H/8v/y//L/8f/x//L/8P/x//H/8f/y
//L/8f/x//L/8v/y//L/9P/1//X/9f/1//b/9v/2//f/9//3//j/+v/6//r/+v/6//r/
+v/8//r/+v/6//r//P/7//r/+v/4//n/+f/5//n/+f/5//n/+f/5//n/+f/5//n/+f/5
//n/+f/5//j/+f/5//n/+f/5//n/+v/6//n/+f/6//r/+v/5//n/+v/4//f/9//4//j/
+P/4//f/+f/5//n/+f/7//j/9v/4//j/+P/4//j/+P/3//f/+f/5//n/+f/5//n/+f/5
//f/+P/6//v//f/+//7//v/8//7//v/+//7//v/+//3//f/9//3//f////7//f/7//r/
+v/6//r/+//7//z/+//6//r/+v/5//v/+//8//z//P/6//n/+f/5//n/9//3//f/9v/1
//X/8//z//P/8//0//T/9P/1//P/8//y//L/8//0//X/9v/3//P/8//z//P/9v/2//T/
+v8MACQAPgBdAIIApQDJAPMAFQEpASgBFAH4ANQAoABaACUAAwDu/+H/5//w//X/9//2
//T/8P/t/+z/7v/u/+//8f/0//X/9f/0//P/8v/x//H/8f/x//H/8v/y//L/8v/y//L/
8v/y//L/8v/z//P/8//z//P/8//z//P/8//z//P/8//z//T/9P/0//T/9P/1//X/9P/0
//X/9f/1//X/9f/1//X/9f/1//X/9f/1//X/9v/2//b/9v/2//f/9//4//j/+P/4//n/
+f/5//r/+v/6//v//f/9//7/AAAAAAEAAgACAAMABAAFAAYABwAIAAoADAANAA4ADwAS
ABMAFQAWABkAGQAeACAAIQAhACMAJAAlACYAJwAnACcAKAAoACgAKAAnACcAJwAmACUA
IwAhACEAIAAeABsAGQAZABYAFAASABAAEQAOAA0ADAAKAAkACQAIAAQAAwABAP///v/9
//z/+//6//r/+v/6//z/+//7//v/+f/4//j/+P/6//r/+v/6//f/9v/1//X/9//3//j/
+P/2//T/9P/0//T/9P/y//L/8v/y//L/8f/y//L/8v/y/+//7//v/+//7//v/+//7//v
/+//8P/w//L/8f/x//L/8v/z//P/8//2//b/9f/1//T/9P/0//T/9v/3//f/9//3//j/
+P/4//j/9//2//b/9//4//n/+v/4//j/+P/6//r/+v/6//r//P/7//r/+v/4//n/+f/5
//f/9//3//f/9//3//f/9//5//n/+f/5//n/+f/5//j/9f/1//X/9f/z//P/9P/0//X/
9f/2//b/+P/3//f/+P/2//X/9f/2//X/9P/z//H/9f/z//H/8v/0//T/9P/0//b/9v/1
//X/9f/1//X/9f/z//P/8//z//P/9P/2//f/9//4//j/+P/4//r/+v/6//j/+P/4//f/
+f/5//n/+f/5//j/9//1//T/9P/0//T/9v/3//n/+f/2//b/9v/1//b/9//5//r/+P/2
//X/9f/z//P/8f/x//P/8v/x//H/8f/x//H/8f/u/+7/7v/v/+3/7f/s/+z/7f/u/+//
8P/x//H/8//1//X/8v/0//j/BAAWADIATgBvAJYAuwDjAAsBJwEvASYBCgHqAL4AegA0
AAcA6f/W/9X/3f/m/+v/7f/s/+r/6v/p/+r/6v/s/+v/6//u/+//7//t/+3/7f/t/+v/
6//r/+v/7P/s/+z/7P/s/+z/7P/s/+z/7P/t/+3/7f/t/+3/7f/t/+3/7f/t/+3/7f/t
/+7/8P/w//D/8P/x//H/8P/w/+//7//v/+//7f/t/+3/7f/v/+//7//v/+//8P/w//D/
8v/y//P/8//y//L/8v/y//L/8f/w//D/8v/y//P/9f/1//b/+P/4//n/+v/6//v//v//
/wAAAQADAAQABQAFAAgACQAMAA0ADQAOABEAEQAWABgAGQAZAB0AHgAfACAAHwAfAB8A
IAAgACAAIAAfAB8AHwAeAB0AGQAXABcAFgAVABMAEgATAA4ADAAKAAgABwAEAAMAAgD+
//3//f/8//f/9//2//X/9v/1//T/8//y//L/8v/y//P/8//0//X/8//y//L/8v/x//D/
7//u/+v/6v/p/+n/6f/p/+r/6v/r/+r/6//s/+z/7P/q/+r/6v/q/+r/6f/o/+j/6P/o
/+f/5//n/+f/5//n/+f/5//n/+f/6P/o/+r/6f/p/+r/7P/t/+3/7f/s/+z/6//r/+3/
7v/v//D/8P/x//H/8f/w//D/7//u//H/8f/x//L/8v/y//L/8v/y//L/8v/0//L/8v/y
//L/8v/x//D/8P/w//H/8f/x/+//7//v/+//7//v/+//7//t/+3/7f/t/+3/7f/t/+z/
7f/t/+3/7f/v/+//8P/w/+3/7f/u/+7/7P/r/+v/7P/u/+3/7f/u/+7/7v/u/+3/7f/u
/+7/7v/u/+7/7v/u/+3/7f/t/+3/7f/t/+v/6//r/+v/6//s/+7/7//t/+7/7v/u//D/
8v/y//L/8v/y//L/8f/z//P/8//z//H/8P/v/+3/7v/u/+7/7v/v/+//8P/v//D/8P/w
/+//8f/x//L/8v/w/+7/7f/t/+3/7f/r/+v/7f/s/+v/6//q/+n/6P/n/+j/6P/o/+n/
6f/p/+j/6P/o/+j/6P/o/+n/6//r/+v/6//o/+j/7v/8/xQAKgBGAGsAjgCxANkAAwEb
ASMBGAECAeQAtgBsACoAAQDh/87/0f/b/+D/5f/n/+T/4P/e/9//4P/i/+L/4//j/+T/
5//n/+f/5//n/+f/5//n/+f/5//m/+b/5v/m/+b/5v/m/+b/5v/m/+f/5//n/+f/5//n
/+f/5//n/+f/5f/l/+X/5v/o/+j/6P/o/+n/6f/o/+j/6f/p/+n/6f/r/+v/6//r/+n/
6f/p/+n/6f/q/+r/6v/q/+r/6//r/+z/7P/s/+z/7//v/+//8P/u/+7/7//x//P/9P/2
//b/9f/2//b/9//4//n/+v/7//7/AAACAAMABgAHAAoACwANAA4AEQARABIAFAAVABUA
FwAYABkAGgAdAB0AHQAeABwAHAAcABsAHQAdABwAGwAZABcAFwAWABIADwANAA0ACgAI
AAYABAABAP7//f/8//z/+//7//r/9//3//b/9f/0//P/8v/x//D/8P/w//D/8P/v/+//
7//v/+7/7v/u/+7/7v/u/+7/7//u/+3/7f/t/+3/7v/u/+7/7P/s/+z/6v/q/+j/6P/o
/+j/6P/n/+j/6P/o/+j/5f/l/+X/5f/l/+X/5f/l/+f/5//o/+j/5v/l/+X/5v/k/+X/
5f/l/+b/5v/l/+X/6P/o/+j/6P/o/+n/6f/p/+n/6v/q/+r/6//r/+v/7P/s/+z/7P/s
/+z/7P/s/+7/8P/w//D/8P/v/+3/6//q/+z/7f/t/+3/7//v/+//7//t/+3/7f/t/+3/
7f/t/+3/7f/t/+3/7P/t/+3/7f/t/+3/7f/u/+7/7f/t/+7/7v/u/+3/7f/u/+7/7f/t
/+7/7v/u/+7/7f/r/+v/6//r/+3/7P/s/+z/7P/s/+z/7P/s/+v/6//t/+3/7f/t/+v/
6//r/+v/6//s/+7/7//v//D/8P/w/+7/8P/w//D/8v/y//L/8f/x//H/8f/x//H/8P/v
/+3/7P/s/+z/7P/u/+//8f/x//D/8P/w/+//7//v//D/8P/w/+7/7f/t/+3/7f/r/+v/
6f/o/+f/5//p/+n/6f/p/+j/6P/o/+n/6f/p/+j/6P/o/+j/6P/o/+n/5//p/+v/6//o
/+b/6v/y/wIAGAAyAFEAdgCdAMEA5QAFARsBIAEQAfYA1gCaAFIAHwD9/+L/1f/d/+r/
7f/r/+r/6P/m/+P/4v/i/+L/4//l/+b/5//n/+f/5//n/+f/5//n/+f/5//m/+b/5v/m
/+b/5v/m/+b/5P/k/+X/5f/n/+f/5//n/+f/5//n/+f/5//n/+f/6P/o/+j/6P/o/+n/
6f/o/+j/6//r/+v/6//p/+n/6f/p/+f/5//n/+f/6f/q/+r/6v/o/+j/6f/p/+z/7P/s
/+z/7f/t/+3/7v/u/+7/7//x/+//8P/y//L/8//0//T/9f/2//f/+P/5//7/AAACAAMA
AwADAAUABQAJAAoADQANABAAEgATABMAFQAWABcAGAAbABsAGwAcABwAHAAcABsAHQAd
ABwAGwAZABcAFwAWABQAEQAPAA8ADAAKAAgABgAFAAIAAQAAAP7//f/9//z/9//3//b/
9f/2//X/9P/z//D/8P/w//D/8P/v/+//7//v/+7/7v/u/+7/7v/u/+7/7//u/+3/7f/t
/+3/7v/u/+7/7P/s/+z/7P/s/+r/6v/q/+r/6v/p/+r/6v/q/+r/6f/p/+n/6f/o/+f/
5v/l/+X/5f/m/+b/5v/l/+X/5v/m/+f/5//n/+b/5v/l/+X/5v/m/+b/5v/m/+f/5//n
/+f/6P/o/+j/6f/p/+n/6v/q/+r/6v/q/+z/7P/s/+7/7P/s/+z/7P/s/+v/6v/q/+z/
7f/t/+3/7f/t/+3/7f/v/+//7//v/+7/7f/s/+v/7f/t/+3/7P/r/+v/6//r/+v/6//s
/+z/6//r/+z/7P/u/+3/7f/u/+3/6//q/+r/6v/q/+r/6f/p/+n/6f/p/+v/7P/q/+z/
7P/s/+z/7P/s/+v/6//r/+v/6//r/+v/6//r/+v/6//s/+7/7//v//D/8P/w/+7/8P/w
//D/8v/y//L/8f/x//H/8f/x//H/8P/v/+3/7P/s/+z/7P/u/+//8f/x//D/8P/w/+//
7//v//D/8P/w/+7/7f/t/+3/7f/r/+v/7f/s/+v/6//q/+n/6P/n/+j/6P/o/+n/6f/p
/+j/6P/o/+j/6P/o/+n/6f/r/+v/5//m/+j/7P/4/woAIgA+AGEAhgCnAM0A9QAVASEB
FgEAAeYAvAB6ADYACwDz/97/1//h/+r/7f/t/+r/5v/k/+H/4v/i/+L/4//n/+j/5//l
/+f/5//n/+f/5//n/+f/5//o/+j/6P/o/+f/5v/l/+T/5v/m/+f/5//l/+X/5f/l/+f/
5//n/+f/5//n/+f/6P/o/+j/6P/o/+j/5//l/+T/5//n/+f/5//n/+f/5//n/+n/6f/p
/+n/5//o/+j/6P/o/+j/6f/p/+j/6P/o/+j/6//r/+v/7P/s/+z/7f/v/+3/7v/w//D/
7//w//D/8f/z//X/9//5//v//P/9//3//v///wIAAwAHAAgACwALAA4AEAARABEAEwAU
ABUAFgAXABcAFwAYABYAFgAWABUAFwAXABYAFQATABEAEQAQAA4ACwAJAAkABgAEAAIA
AAABAP7//f/8//r/+f/5//j/9f/1//T/8//w/+//7v/t/+7/7v/u/+7/7P/r/+v/6//r
/+r/6v/q/+r/6v/q/+r/6v/q/+r/6//p/+n/6v/q/+j/5v/m/+b/5v/m/+T/5P/k/+T/
5P/j/+D/4P/g/+D/4f/h/+H/4f/h/+H/4f/h/+H/4f/i/+L/4v/h/+H/4v/i/+P/4//j
/+T/5P/j/+P/5P/k/+T/5P/k/+X/5f/l/+X/5v/m/+b/5v/l/+T/5P/l/+b/5//o/+r/
6v/q/+z/6v/q/+r/6v/o/+f/5v/m/+T/5f/l/+X/5//n/+f/5//n/+f/5//n/+X/5f/l
/+X/5f/l/+X/5P/m/+f/6P/p/+j/5//n/+b/4//j/+T/5P/i/+H/4f/i/+L/4f/h/+L/
5P/i/w==
         </WaveFormData>
      </LeadData>
   </Waveform>
</RestingECG>
