# Supplementary material for: Detection of Left Atrial Enlargement Using a Convolutional Neural Network-Enabled Electrocardiogram
Source: Front Cardiovasc Med. 2020 Dec 17;7:609976. doi: 10.3389/fcvm.2020.609976 (PMC7773668; doi:10.3389/fcvm.2020.609976)
Supplement: Supplementary file 2 [file Data_Sheet_2.ZIP › normal1/1802010226_8232_0000000F.XML]

<?xml version="1.0" encoding="Windows-1252"?>
<!DOCTYPE RestingECG SYSTEM "restecg.dtd">
<RestingECG>
   <PatientDemographics>
      <PatientID>1802010226</PatientID>
      <PatientAge>66</PatientAge>
      <AgeUnits>Years</AgeUnits>
      <Gender>Female</Gender>
      <PatientLastName>fangyanying</PatientLastName>
   </PatientDemographics>
   <TestDemographics>
      <DataType>Resting</DataType>
      <Site>1</Site>
      <AcquisitionDevice>MAC55</AcquisitionDevice>
      <Status>Unconfirmed</Status>
      <Priority>Normal</Priority>
      <AcquisitionTime>09:36:39</AcquisitionTime>
      <AcquisitionDate>07-13-2015</AcquisitionDate>
      <CartNumber>1</CartNumber>
      <AcquisitionSoftwareVersion>009C</AcquisitionSoftwareVersion>
      <XMLSourceVersion>MAC5000 v1.0</XMLSourceVersion>
   </TestDemographics>
   <RestingECGMeasurements>
      <VentricularRate>69</VentricularRate>
      <AtrialRate>69</AtrialRate>
      <PRInterval>150</PRInterval>
      <QRSDuration>70</QRSDuration>
      <QTInterval>394</QTInterval>
      <QTCorrected>422</QTCorrected>
      <PAxis>49</PAxis>
      <RAxis>16</RAxis>
      <TAxis>39</TAxis>
      <QRSCount>11</QRSCount>
      <QOnset>230</QOnset>
      <QOffset>265</QOffset>
      <POnset>155</POnset>
      <POffset>224</POffset>
      <TOffset>427</TOffset>
      <ECGSampleBase>500</ECGSampleBase>
      <ECGSampleExponent>0</ECGSampleExponent>
   </RestingECGMeasurements>
   <Diagnosis>
      <Modality>Resting</Modality>
         <StatementCount>2</StatementCount>
         <LabelText>12SL ��ϳ���</LabelText>
      <DiagnosisStatement>
         <StmtFlag>ENDSLINE</StmtFlag>
         <StmtText>�������</StmtText>
      </DiagnosisStatement>
      <DiagnosisStatement>
         <StmtFlag>ENDSLINE</StmtFlag>
         <StmtText>���� ECG</StmtText>
      </DiagnosisStatement>
   </Diagnosis>
   <Waveform>
      <WaveformType>Rhythm</WaveformType>
      <WaveformStartTime>0</WaveformStartTime>
      <NumberofLeads>8</NumberofLeads>
      <SampleType>CONTINUOUS_SAMPLES</SampleType>
      <SampleBase>500</SampleBase>
      <SampleExponent>0</SampleExponent>
      <HighPassFilter>16</HighPassFilter>
      <LowPassFilter>150</LowPassFilter>
      <ACFilter>NONE</ACFilter>
      <LeadData>
         <LeadByteCountTotal>10000</LeadByteCountTotal>
         <LeadTimeOffset>0</LeadTimeOffset>
         <LeadSampleCountTotal>5000</LeadSampleCountTotal>
         <LeadAmplitudeUnitsPerBit>4.88</LeadAmplitudeUnitsPerBit>
         <LeadAmplitudeUnits>��V</LeadAmplitudeUnits>
         <LeadHighLimit>2147483647</LeadHighLimit>
         <LeadLowLimit>268435456</LeadLowLimit>
         <LeadID>I</LeadID>
         <LeadOffsetFirstSample>0</LeadOffsetFirstSample>
         <FirstSampleBaseline>0</FirstSampleBaseline>
         <LeadSampleSize>2</LeadSampleSize>
         <LeadOff>FALSE</LeadOff>
         <BaselineSway>FALSE</BaselineSway>
         <ExcessiveACNoise>FALSE</ExcessiveACNoise>
         <MuscleNoise>FALSE</MuscleNoise>
         <LeadDataCRC32>1948217711</LeadDataCRC32>
         <WaveFormData>
+v/6//r/+v/8//z//P/8//3//v///wAAAgACAAIAAgAEAAQABAAEAAQABAAEAAQABQAG
AAcACAAKAAoACgAKAAsADAANAA4AEAAQABAAEAASABIAEgASABIAEgASABIAFAAUABQA
FAASABIAEgASABAAEAAQABAADwAOAA0ADAAKAAoACgAKAAkACAAHAAYAAwACAAEAAAD+
//7//v/+//z//P/8//z/+//6//n/+P/4//j/+P/4//b/9v/2//b/9P/0//T/9P/2//b/
9v/2//T/9P/0//T/9v/2//b/9v/0//T/9P/0//T/9P/0//T/9v/2//b/9v/2//b/9v/2
//j/+P/4//j/9v/2//b/9v/2//b/9v/2//b/9v/2//b/+P/4//j/+P/2//b/9v/2//j/
+P/4//j/+P/4//j/+P/6//r/+v/6//j/+P/4//j/+v/6//r/+v/4//j/+P/4//j/+P/4
//j/+P/4//j/+P/2//b/9v/2//f/+P/5//r/+f/4//f/9v/4//j/+P/4//j/+P/4//j/
+P/4//j/+P/4//j/+P/4//b/9v/2//b/+P/4//j/+P/4//j/+P/4//b/9v/2//b/+P/4
//j/+P/4//j/+P/4//X/9P/0//b/9v/2//b/9v/2//b/9v/2//f/9//3//f/+P/5//n/
+f/5//n/+f/6//j/+P/5//n/+v/6//3//v/+//3//P/6//r/+v/6//r//P/8//z//f//
/wIABAAEAAMAAwADAAMAAwADAAAA/f/8//z/+v/4//j/9//3//b/8//y//L/8v/1//X/
9f/3//X/9f/0//T/9v/2//f/9//3//b/9v/2//T/9v/2//n//f///wMACwAVACYANwBH
AFcAZwB0AHkAdQBtAGMAVQA4ABcA/P/k/87/vv+8/8T/0v/a/+T/7v/1//b/9v/2//f/
+f/5//f/9//4//j/9P/0//X/9f/2//f/+P/5//f/9//3//f/9//3//f/+P/5//n/9//3
//j/+v/8//3//f/8//v/+f/5//n/+//7//v/+//7//v/+//7//v//P/8//r//P/9////
/v/+/////f/+//7//v8AAAAAAQABAAAA//////7///8BAAIAAwAEAAMAAgABAAQABAAE
AAQABAAGAAYABgAIAAkACQAKAAgACQAKAAsADQANAA8ADwAPABAAEAAQABEAEwATABMA
EgATABMAEwAUABQAFQAVABYAFwAXABcAFwAaABoAGQAYABYAFQAUABQAEwATABMAEwAR
ABEAEAAPAA4ADQALAAsACgAJAAgACAAFAAMAAgAAAP///v/9//7//v/9//3//f/7//v/
+//7//v/+f/4//r/+v/7//v/+P/3//f/+P/4//j/9f/4//r/+P/4//n/+f/5//n/+f/3
//f/9v/2//f/9//3//f/+P/4//f/9//5//n/+f/5//f/+P/4//j/+P/4//j/+P/5//n/
+f/5//n/+f/5//n/+//7//v/+//5//n/+f/5//v/+//8//z//P/7//v/+//5//n/+f/5
//n/+v/6//r/+P/4//j/+f/7//v/+//7//n/+f/5//n/+f/4//j/+f/7//v/+//7//j/
+P/4//j/+P/4//j/+P/4//j/+P/4//r/+f/5//n/+v/6//j/+v/6//r/+v/6//j/+P/4
//j/+P/4//f/9//3//f/+P/4//r/+v/6//j/+P/8//r/9P/2//j/+P/4//j/9//2//X/
9P/0//T/9f/4//b/9v/2//b/9v/2//b/9v/2//f/+P/5//n/+f/4//f/9//3//f/+P/4
//j/+f/5//r/+v/9//7//v/9//z/+v/6//r/+v/6//z//P/8//3///8CAAQABAABAAEA
AQABAAMAAwAAAP3//P/8//r/+P/2//X/9f/0//P/8v/y//L/8//z//P/9f/z//P/8v/y
//T/9P/1//X/8//y//L/8v/y//D/8v/1//n/+f/7/wEACwAWACUAOQBNAF0AbABxAG0A
bwBtAGEATAAxABIA8v/a/87/xv/G/87/1v/e/+b/8f/y//T/9v/1//P/8f/z//P/9P/0
//L/8v/z//P/8//z//P/8//1//X/9f/1//T/8//y//L/9f/1//P/8//z//T/9f/1//b/
9v/2//X/9//3//n/+f/4//f/9v/1//b/9//4//r/+P/2//j/+f/3//b/9v/3//f/+P/4
//j/+v/6//v/+//5//n/+v/6//z//f/9//3//f/9//3//f8AAAAAAAAAAAAAAgACAAIA
AgADAAMABAACAAMABAAFAAYABwAKAAsACQAKAAoACgALAA0ADQANABAAEQARABEAEAAQ
ABEAEQAUABUAFQAVABEAFAAUABMAEwASABIAEgASABEAEQARABEADwAPAA4ADwAOAA0A
CwALAAoACQAIAAYAAwABAAAAAAD///7//f/8//z/+//7//v/+f/5//n/+f/5//f/9v/2
//b/9//3//b/9f/1//b/9v/2//P/9v/2//T/9P/1//X/9f/1//X/9f/1//T/9P/1//X/
9f/1//b/9v/1//X/9f/1//X/9f/3//j/+P/4//j/+P/4//j/+P/3//b/9f/2//f/+P/5
//f/9//3//f/+f/5//n/+f/3//f/+P/4//j/9//3//f/+f/5//n/+f/3//j/+P/4//b/
9v/2//f/9//3//f/9//5//n/+f/5//n/+P/4//n/9//3//f/9//4//j/+P/4//j/+P/4
//j/+P/4//j/+P/4//f/9//3//j/+P/2//j/+P/4//j/+P/2//b/9v/2//j/+P/3//f/
9//3//j/+P/4//j/+P/2//b/9v/2//b/+P/3//f/9//1//b/9v/1//f/9//2//j/+P/4
//j/9v/2//b/9v/3//b/9v/4//j/+P/4//j/+P/4//j/+P/3//f/9//3//b/9//3//f/
+f/5//n/+v/8//z//f/9//r/+v/9//7//////////v/+//7//v/+//7//v/+////AQAE
AAYABgAHAAcABwAHAAYABQABAP3//v/+//z/+v/2//X/9f/0//X/9P/0//T/9f/1//X/
9//1//X/9P/0//X/9v/4//n/9v/0//P/8v/0//r/+P/1//f/+/8DAAsAEQAeADUASwBf
AG0AeAB/AHsAcQBvAGUARgAjAAQA5P/U/87/yP/I/9T/4P/q//D/8//2//j/+P/1//X/
9//3//f/+P/4//b/9v/3//f/9f/1//X/9f/3//f/9//3//f/9//3//j/9//3//X/9f/3
//j/+f/5//j/+P/4//f/9//3//n/+f/3//f/9//3//n/+f/5//r//P/6//z//f/7//r/
+v/7//3//v/+//7//P/8//3//f/9//3//v/+/wAAAQABAAEAAQABAAEAAQACAAIAAgAC
AAIABAAEAAQABAAFAAUABgAEAAUABgAHAAcABwAJAAkACwAMAAwADAANAA8ADwAPABAA
EQARABEAEAAQABEAEQASABMAEwATABMAFgAWABUAEwASABIAEgASABEAEQARABEADwAP
AA4ADwAOAA0ACwANAAwACwAKAAgABQADAAIAAgABAAAA///+//7//f/9//v/+f/5//n/
+//7//n/+P/2//b/9//3//j/9//3//j/9v/2//P/9v/2//T/9P/1//f/9//3//f/9v/1
//P/8v/0//X/9v/3//b/9v/1//X/9//3//f/9//1//b/9v/2//j/+P/4//j/+f/5//n/
+f/5//n/+f/5//f/9//3//f/+f/5//n/+f/3//f/+P/4//r/+f/5//n/9//3//f/9//3
//j/+P/4//j/+P/4//n/9//3//f/9//5//n/+f/5//f/9v/2//f/9//3//f/9//4//j/
+P/4//j/+P/4//j/9v/2//b/9v/3//f/+P/5//n/+P/1//b/+P/4//j/+P/4//j/+P/4
//j/+P/3//f/9//3//j/+P/4//j/+P/2//r/+v/6//r/+f/3//b/9f/2//j/+f/5//f/
9//3//f/+//5//j/+P/4//j/+P/4//j/+P/4//X/9P/0//b/9//4//n/+v/6//r/+v/6
//f/9//3//f/+P/5//n/+f/7//v/+//8//r/+v/7//v/+v/6//3//v/////////+//7/
/v/+//7//v/+//7///8DAAYACAAIAAcABwAHAAcABQAFAAIA///+//7//P/6//r/+f/5
//j/9f/0//T/9P/1//X/9f/3//n/+f/4//j/+P/4//n/+f/5//j/+P/4//j/9v/2//f/
+//9////BwATACAAMQBFAFcAawB+AIUAgwB9AHkAbQBSAC8AEADw/9b/zP/K/8r/0P/Y
/+L/8P/3//j/9v/2//f/+f/3//f/9//4//j/9v/2//f/9//3//f/9//3//f/9//3//f/
9//3//f/+P/7//v/+f/5//f/+P/5//n/+v/6//r/+f/5//n/+//7//3//f/9//3/+//7
//v//P/+//z//v////3//P/8//3///8AAAAAAAAAAAAAAQABAAEAAQACAAIAAgADAAMA
AwADAAMAAwADAAUABgAHAAgABwAIAAcABgAGAAcABwAIAAgACQAKAAsACwALAA0ADQAN
AA4ADgAOAA8AEQARABEAEgATABMAEwAUABQAFQAVABYAFwAXABcAFQAYABgAFwAVABQA
FAAUABYAFQAVABUAFQATABMAEgARABAADwANAAsACgAJAAgACQAHAAYABgAGAAUABAAD
AAAAAAD////////9//3//f///////f/8//r/+v/7//v/+v/5//n/+v/6//r/9//6//r/
+P/4//n/+f/5//n/+f/5//n/+P/4//n/+f/5//n/+v/6//n/+f/3//f/9//3//f/+P/4
//j/+P/4//j/+P/5//n/+f/5//n/+f/5//n/9//3//f/9//5//n/+f/5//n/+f/6//r/
+P/3//f/9//5//n/+f/5//f/+P/4//j/9//4//n/+//5//n/+f/5//n/+f/5//n/+f/4
//j/+f/5//n/+f/5//r/+v/6//r/+f/4//f/9v/4//j/+P/4//j/9//3//f/9v/2//T/
9v/4//j/+P/4//b/9v/2//b/+P/4//f/9//1//X/9v/2//j/+P/4//b/9v/2//b/9v/4
//f/9//3//f/+P/4//f/9//3//f/9//1//H/9//5//j/9v/2//b/9v/4//j/+P/4//f/
9v/2//j/9v/2//b/9v/2//b/9v/2//X/9f/1//X/9v/3//f/9//3//f/9//4//j/+P/5
//n/+P/4//v//P/9//3//f/8//z//P/8//z//P/8//z//f8BAAQABgAGAAUABQAFAAUA
AwADAAAA/f/8//z/+v/4//j/9//3//b/8//y//L/8v/z//P/8//1//X/9f/0//T/9P/0
//X/9f/3//b/9v/2//b/9P/2//n/+//9/wMACwAXAB4AKwBBAFsAbQB2AH8AfwB5AHEA
ZQBKACsADADq/9L/yP/C/8D/zP/Y/+D/6v/1//T/8v/2//n/+f/3//X/9f/2//b/9P/0
//X/9f/3//f/9//3//f/9//3//f/9//3//f/+P/3//f/9f/1//b/+P/6//v/+//6//n/
9//5//n/+//7//n/+f/5//n/+//7//v//P/8//r//P/9//3//P/8//3/+//8//z//P/8
//z//f/9//////8AAAAA/v////////8DAAMAAwADAAIAAgACAAIAAwAGAAcACAAGAAcA
BwAIAAoACwAMAA0ACwALAA0ADQANAA4ADgAOAA8AEQARABEAEgATABMAEwAUABQAFQAV
ABYAFwAXABcAEwAWABYAFQAXABYAFgAWABQAEwATABMAEwARABEAEAARABAADwANAAsA
CgAJAAgACgAHAAUABAACAAEAAAD/////AAAAAAEAAAD9//z/+//9//3/+//6//j/+P/5
//n/+v/5//n/+v/4//j/9f/4//n/+P/5//v/+v/5//j/9//5//n/+P/4//f/9//3//f/
+v/6//n/+f/5//n/+f/5//n/+v/6//r/+v/6//r/+v/7//v/+//7//3//f/9//3/+//7
//v/+//7//v/+//7//v/+//8//z//P/7//v/+//7//v/+//7//n/+v/6//r/+v/6//r/
+//5//n/+f/5//v/+//7//v/+f/4//j/+f/5//n/+f/5//j/+P/4//j/+P/4//j/+P/4
//j/+P/4//j/9//3//f/+v/6//j/+v/5//j/9//2//b/9v/2//b/+P/4//f/9//1//X/
9v/2//j/+P/4//b/+v/6//r/+v/4//X/9//6//j/+P/4//j/9v/2//b/9v/3//b/9v/4
//b/9v/2//b/+P/4//j/+P/3//f/9//3//j/+f/5//n/9//3//f/+P/6//r/+//7//j/
+P/7//z//f/9//3//P/+//7//v/+//z//P/8//3///8CAAQABAAFAAUABQAFAAMAAwAA
AP3//v/+//z/+v/6//n/+f/4//f/9v/2//b/9f/1//X/9//3//f/9v/2//b/9v/3//f/
9//2//b/9v/2//b/+P/7//////8FABUAHwAkADUATQBdAGUAcAB3AHMAbQBjAFEANgAX
APb/3P/M/8T/wv/K/9L/2v/k//D/9f/y//T/+P/5//v/+//6//n/+f/4//T/9P/1//X/
9//3//f/9//3//f/9//3//f/9//3//j/+//7//n/+f/3//j/+f/5//r/+v/6//n/+f/5
//v/+//7//v/+//7//v/+//7//z//v/8//7///////7//v////3//v/+//7/AAAAAAEA
AQD/////AAAAAAAAAQABAAEAAQABAAEAAQAEAAQABAAEAAYACAAIAAgACAAJAAkACgAK
AAsADAANAA0ADQAPAA8AEQASABIAEgARABMAEwATABIAEwATABMAFAAUABUAFQAUABUA
FQAVABUAGAAYABcAFwAWABYAFgAYABcAFwAXABUAEwATABIADwAOAA0ACwALAAoACQAI
AAoABwAFAAQABAADAAIAAQAAAAAA/////////f/9//3//f/9//v/+v/8//z//f/9//v/
+f/4//j/+P/4//X/+P/4//b/9v/3//n/+f/5//n/+f/5//j/+P/5//n/+f/5//r/+v/5
//n/9//3//f/9//3//j/+P/4//r/+v/6//r/+//7//v/+//7//v/+//7//3//f/9//3/
+//7//v/+//7//v//P/8//z/+//7//v/+//7//v/+//9//7//v/+//r/+v/6//v/+//7
//v/+//7//v/+//7//3//P/8//3/+//7//v/+//6//r/+v/6//j/+P/4//j/+v/6//r/
+v/4//f/9//3//j/+P/2//j/+P/4//j/+P/4//j/+P/4//r/+v/5//n/+f/5//r/+v/6
//r/+v/4//r/+v/6//r//v/6//j/+P/4//j/+v/6//r/+v/7//r/+v/8//v/+v/5//j/
+v/6//r/+v/5//n/+f/5//r/+//7//v/+//7//v//P/8//z//f/9//r/+v/9//7/AQAB
AAEAAAAAAAAAAAAAAP7//v/+////AwAGAAgACAAHAAcABwAHAAkACQAGAAMAAgACAAAA
/v/8//v/+//6//j/9v/1//T/9f/1//X/9//5//n/+P/4//j/+P/5//n/9//2//b/9v/8
//T/8v/3//f/+f8DAAsADwAaACkAOQBLAF8AbAB3AH0AdwBvAGUAUgA3ABwA/P/e/9L/
zv/I/8z/2v/k/+z/9f/2//b/+v/7//n/+f/5//n/+v/6//j/+P/5//n/+f/5//n/+f/5
//n/+f/5//f/9//3//j/+//7//n/+f/3//j/+f/5//r/+v/6//n/+f/5//v/+//9//3/
/f/9//v/+//7//z/+v/4//r/+//9//z//P/9//3//v/+//7//v/+///////9//3//v/+
//7/////////AwADAAMAAwAEAAQABAAEAAQABgAGAAYABgAHAAcACAAIAAkACgALAAsA
CwANAA0ACwAMAAwADAAPABEAEQARABIAEwATABMAFAAUABUAFQAWABcAFwAXABUAGAAY
ABcAFwAWABYAFgAWABUAFQAVABcAFQAVABQAEwASABEADwANAAwACwAKAAwACQAHAAYA
BAADAAIAAQACAAIAAQABAAEA/////////f/9//v/+v/6//r/+//7//r/+f/5//r/+v/6
//f/+v/8//r/+v/7//n/+f/5//n/+v/7//v//P/8//v/+v/5//r/+v/5//n/+//7//v/
+//5//r/+v/6//z//P/8//z/+//7//v/+//5//n/+f/5//v/+//7//v/+//7//v/+//9
//3//v/+//3/+//6//n/+//7//v/+//9//7//v/+//r/+v/6//v/+//7//v/+//5//n/
+f/5//r/+v/7//3/+//7//v/+//6//r/+v/6//z//P/8//z/+v/6//r/+v/6//n/+f/5
//r/+v/4//r/+P/4//j/+P/4//j/+P/4//j/+P/3//f/+f/5//r/+v/6//r/+v/4//j/
+P/4//j/+v/5//n/+f/9//z/+//6//n/+P/4//j/+P/4//n/+P/4//r/+v/6//r/+v/4
//j/+P/4//n/+f/5//n/+v/7//v/+//5//n/+f/6//z//P/9//3//P/8////AAABAAEA
AQAAAP7//v/+//7/AAAAAAAAAQADAAYACAAIAAcABwAHAAcABQAFAAIA/////wAA///+
//v/+f/4//b/9//2//b/9v/1//X/9f/3//f/9//2//b/9v/2//f/9//3//b/9v/2//b/
+P/4//f/+f///wMACQAPAB4ANQBHAFcAawB6AIEAfwB3AG8AZQBMAC8AEADy/9j/zP/I
/8r/zv/a/+b/8v/3//j/+P/4//n/+f/1//f/9//4//j/+P/4//n/+f/3//f/9//3//n/
+f/5//n/9//3//f/+P/7//v/+f/5//v//P/9//3//P/8//z/+//7//v//f/9//3//f/9
//3//f/9//3//v/+//z//v///////v/+//////8AAAAAAAAAAAAAAQABAP////8AAAAA
AAABAAEAAQADAAMAAwADAAYABgAGAAYABAAGAAYABgAIAAkACQAKAAgACQAKAAsACQAJ
AAsACwANAA4ADgAOAA8AEQARABEAEAARABEAEQAVABYAGAAZABcAFwAWABUAEwAWABYA
FQAWABYAFwAYABYAFQAVABUAFQATABMAEgARABAADwANAA8ADgANAAwACgAHAAUABAAG
AAUABAADAAAAAAD////////9//3//f/9//3/+//6//z//P/9//3//P/7//v//P/6//r/
9//6//z/+v/6//v/+//7//v/+//9//3//P/8//z/+//6//n/+v/6//n/+f/5//n/+f/5
//v//P/8//z/+v/6//r/+v/7//v/+//7//n/+f/5//n/+//7//v/+//7//v/+//7//n/
+f/6//r/+v/5//n/+f/7//v/+//7//v//P/8//z/+v/6//r/+//7//v/+//7//v/+//7
//v/+f/4//j/+f/7//v/+//7//r/+v/6//r//P/8//z//P/6//r/+v/6//r/+f/5//n/
+v/6//j/+v/8//z//P/8//z//P/8//z/+v/6//n/+f/7//v//P/8//z//P/8//r/+v/6
//r/+v/6//n/+f/5//n/+v/6//n//f/4//r/+v/6//r/+v/6//r/+v/5//j/+P/6//r/
+v/6//r/+v/6//r/+v/5//n/+f/5//r/+//7//v/+f/5//n/+v/8//z//f/9//z//P//
/wAAAQABAAEAAAD+//7//v/+/wAAAAAAAAEAAwAGAAgACAAFAAUABQAFAAcABwAEAAEA
AAAAAP7//P/6//n/+f/4//f/9v/2//b/9//3//f/+f/7//v/+v/6//r/+v/7//v/+f/4
//j/+P/6//r//P/9//v//f8DAAkAEwAgAC8AQwBZAG0AegCDAIcAgwB3AGsAWAA3ABIA
9v/g/9D/xv/G/87/2v/m//D/9//4//j/+v/7//3/+//5//n/+v/6//j/+P/5//n/9//3
//f/9//3//f/9//3//n/+f/5//r/+//7//n/+f/4//j/+P/3//r/+v/6//n/+f/5//v/
+//7//v/+//7//v/+//7//z//v/8//7///////7//v//////AAAAAAAAAAAAAAEAAQAB
AAEAAgACAAAAAQABAAEABQAFAAUABQAEAAQABAAEAAYACAAIAAgABgAHAAcACAAKAAsA
DAANAA0ADQAPAA8ADwAQABAAEAARABMAEwATABQAFQAVABUAFgAWABcAFwAYABkAGQAZ
ABcAGgAaABkAGwAaABoAGgAaABkAGQAZABcAFQAVABQAFQAUABMAEQAPAA4ADQAMAAwA
CQAHAAYACAAHAAYABQAEAAQAAwADAAEA////////AQABAP///v/8//z//f/9//z/+//7
//z//P/8//n//P/8//r/+v/7//v/+//7//v/+//7//r/+v/7//v/+//7//z//P/7//v/
+//7//v/+//7//z//P/8//z//P/8//z//f/9//3//f/7//v/+//7//3//f/9//3//f/9
//3//f/7//v//P/8//7//f/9//3//f/9//3//f/9//7//v/+//z//P/8//3//f/9//3/
/f/9//3//f/9//3//P/8//3/+//7//v/+//6//r/+v/6//z//P/8//z//P/8//z//P/6
//n/+f/5//v//P/7//7//f/8//v/+v/6//r/+v/6//r/+v/5//n/+//7//z//P/6//r/
+v/4//j/+P/8//7//P/8//z//P/8//r/+v/6//r/+f/4//j/+v/6//r/+v/6//r/+v/6
//r/+v/7//z//f/9//3//P/7//v/+//7//z//P/8//3//f/8//z///8AAAEAAQABAAAA
AAAAAAAAAAAAAAAAAAABAAUACAAKAAoABwAHAAcABwAHAAcABAABAAAAAAD+//z/+P/3
//f/9v/3//b/9v/2//n/+f/5//v/+f/5//j/+P/2//b/9//3//f/9v/2//b/+v/8//r/
9//9/wUACQANABkALAA/AFMAYwBxAHoAewB3AHUAawBTADYAGwD6/+D/0P/G/77/xv/U
/+L/6v/y//v/+v/4//j/+f/7//3/+//7//z//P/4//j/+f/5//n/+f/5//n/+f/5//n/
+f/5//n/+f/6//3//f/7//v/+f/6//v/+//+//7//v/9//v/+//9//3/////////////
//////8AAAAA/v8AAAEAAQAAAAAAAQABAAIAAgACAAIAAgADAAMABQAFAAYABgAEAAUA
BQAFAAcABwAHAAcACAAIAAgACAAIAAoACgAKAAwADQANAA4ADgAPABAAEQAPAA8AEQAR
ABEAEgASABIAFQAXABcAFwAYABkAGQAZABoAGgAbABsAHAAdAB0AHQAZABwAHAAbABsA
GgAaABoAHAAbABsAGwAZABcAFwAWABUAFAATABEADwAOAA0ADAAOAAsACQAIAAgABwAG
AAUABgAGAAUABQAEAAEAAAD//wEAAQD///7//v/+//////8AAP////8AAP7//v/7//7/
/v/8//z//f/9//3//f/9//3//f/8//z///////////////7//P/7//z//f/+//////8A
AAAAAAAAAAAAAAAAAAEAAQABAAEA/////////////////////wEAAQABAAEAAQABAAIA
AgAAAP///////wEAAQABAAEAAwAEAAQABAAAAAAAAAABAAEAAQABAAEA//////////8B
AAAAAAABAAEAAQABAAEAAAAAAAAAAAACAAIAAgACAAEAAAD///7/AAD///////8AAAAA
/v8AAP7//v/+//7/AAAAAAAAAAAAAAAA//////////8AAAAA/v8AAAAAAAAAAAAAAgAC
AAIAAgAAAP7//f/+/wAAAAAAAAAAAAAAAAAAAAD///////////7/////////AAABAAIA
BAAEAAQABQAFAAIAAgAFAAYABwAHAAcABgAIAAgACAAIAAcABgAFAAUACQAMAA4ADgAN
AA0ADQANAA0ADQAKAAcABgAGAAQAAgAAAP/////+/////v/+//7/////////AQD/////
/v/+//7//v//////AQAAAAAAAAAAAAIAAgABAAUACQAPABcAIwAyAEUAVwBlAHMAfACB
AHsAcwBpAFcAOAAbAAAA6P/W/87/zv/U/+D/6v/0//z/AQACAAIAAgADAAMAAQABAAEA
AgACAP7//v////////////////8BAAEAAQABAAMAAwADAAQAAwADAAEAAQADAAQABQAF
AAQABAAEAAMAAwADAAUABQAFAAUABQAFAAUABQAFAAYABAACAAQABQAFAAQABAAFAAcA
CAAIAAgACgAKAAsACwAJAAkACgAKAAwADQANAA0ADQANAA0ADQAOAA4ADgAOAA4AEAAQ
ABAAEgATABMAFAASABMAFAAVABUAFQAXABcAGQAaABoAGgAbAB0AHQAdAB4AHwAfAB8A
IAAgACEAIQAiACMAIwAjACEAJAAkACMAIwAiACIAIgAiACEAIQAhACMAIQAhACAAHwAe
AB0AGwAZABgAFwAWABYAEwARABAAEAAPAA4ADQAMAAwACwALAAkABwAHAAcACQAJAAcA
BgAGAAYABwAHAAYABQAFAAYABgAGAAMABgAIAAYABgAHAAUABQAFAAUABwAHAAYABgAF
AAUABQAFAAYABgAFAAUABQAFAAUABQAFAAYABgAGAAgACAAIAAgABwAHAAcABwAHAAcA
BwAHAAgACQAKAAsACQAJAAkACQAJAAkACgAKAAoACQAJAAkABwAHAAcABwAJAAoACgAK
AAgACAAIAAkACwALAAsACwAJAAkACQAJAAcABgAGAAcACAAJAAoACwAIAAgACAAIAAgA
CAAIAAgACgAKAAoACgAIAAcABwAHAAgACAAGAAgACgAKAAoACgAKAAoACgAKAAoACgAJ
AAkABwAHAAgACAAIAAgACAAGAAgACAAIAAgACAAHAAcABwAJAAoACgAJAAkACQAJAAkA
CwAJAA==
         </WaveFormData>
      </LeadData>
      <LeadData>
         <LeadByteCountTotal>10000</LeadByteCountTotal>
         <LeadTimeOffset>0</LeadTimeOffset>
         <LeadSampleCountTotal>5000</LeadSampleCountTotal>
         <LeadAmplitudeUnitsPerBit>4.88</LeadAmplitudeUnitsPerBit>
         <LeadAmplitudeUnits>��V</LeadAmplitudeUnits>
         <LeadHighLimit>2147483647</LeadHighLimit>
         <LeadLowLimit>268435456</LeadLowLimit>
         <LeadID>II</LeadID>
         <LeadOffsetFirstSample>0</LeadOffsetFirstSample>
         <FirstSampleBaseline>0</FirstSampleBaseline>
         <LeadSampleSize>2</LeadSampleSize>
         <LeadOff>FALSE</LeadOff>
         <BaselineSway>FALSE</BaselineSway>
         <ExcessiveACNoise>FALSE</ExcessiveACNoise>
         <MuscleNoise>FALSE</MuscleNoise>
         <LeadDataCRC32>2798385696</LeadDataCRC32>
         <WaveFormData>
/P/8//z//P/8//z//P/8//3//v///wAAAAAAAAAAAAABAAIAAwAEAAQABAAEAAQABQAG
AAcACAAKAAoACgAKAAwADAAMAAwADgAOAA4ADgAQABAAEAAQABIAEgASABIAFAAUABQA
FAASABIAEgASABAAEAAQABAADgAOAA4ADgAOAA4ADgAOAAsACgAJAAgABwAGAAUABAAC
AAIAAgACAP///v/9//z/+v/6//r/+v/4//j/+P/4//b/9v/2//b/9v/2//b/9v/2//b/
9v/2//T/9P/0//T/9f/2//f/+P/2//b/9v/2//b/9v/2//b/+P/4//j/+P/4//j/+P/4
//r/+v/6//r/+v/6//r/+v/6//r/+v/6//r/+v/6//r/+v/6//r/+v/4//j/+P/4//r/
+v/6//r//P/8//z//P/8//z//P/8//r/+v/6//r//P/8//z//P/8//z//P/8//z//P/8
//z/+v/6//r/+v/6//r/+v/6//r/+v/6//r/+v/6//r/+v/6//r/+v/6//r/+v/6//r/
+P/4//j/+P/4//j/+P/4//j/+P/4//j/+v/6//r/+v/6//r/+v/6//j/+P/4//j/+P/4
//j/+P/6//r/+//7//j/+P/4//j/+P/4//j/+P/4//j/+f/5//v//P/8//z//P/+////
AAAAAAIAAgACAAIAAgACAAIAAgAEAAUABQAFAAUABQAEAAQABQAHAAgACgAKAAwADAAI
AAUABAACAAIAAgADAAMAAQAAAPz/+//7//v/+v/5//f/9v/2//b/8v/w//D/8f/z//P/
8//z//P/8//z//P/9P/0//P/8//0//T/8//z//L/9v/2//j//f8DAAsAGQAkAC4AOAA+
AEgAUgBTAFEAUQBRAFAATAA5ABcA/f/w/+D/0P/N/8//0//V/9f/2//m//D/9f/1//j/
/v/8//r/+//7//v//f/9//3//f/9//3//f/9//v/+//8//z//P/7//v/+//9//3//f/9
//7//v///////f/+//7//v/9//3//////wEAAQABAAEA////////AQD/////AAAAAAIA
AgACAAMAAQABAAEABAAEAAQABAAEAAEAAQABAAEABQAGAAcACgAJAAgABQAEAAYACAAJ
AAkACwALAAsACwAKAAsACwALAAkACgALAAwADgAOAA8AEQARABIAEwATABMAFAAUABUA
FgAXABcAGAAYABkAGQAaABgAGgAaABoAGgAcABwAHAAcABwAHAAcABoAGgAYABgAGgAa
ABkAGAAWABUAFAATABIAEQARABAADwAOAA8ADQAJAAcABQADAAQABAAEAAQAAwADAAIA
AgACAAEAAAD//wAAAAABAAEAAAD/////AAAAAP///////wAAAAD////////////////9
//3//f/9//////////////////////8AAAAAAAAAAAAAAAABAAEAAQACAAIAAgAEAAQA
BAAEAAIAAgACAAIAAwADAAIAAgADAAMAAwADAAUABQAGAAYABAADAAMAAwADAAMABAAE
AAIAAwADAAMABQAEAAQABAAEAAQABAAEAAIAAgACAAMAAQD/////AAABAAAAAwAEAAEA
AQABAAEAAQABAAEAAQABAAEAAQABAAEAAQAAAAAAAAAAAAAAAAACAAIAAwADAAIAAQD/
//7//v/+//7//v8AAAAAAAAAAAAAAAD///////8CAAIA/P/8//7//v/+//7//f/8//z/
+//7//z//f/+//z//P/8//z//P/8//3//f///wAAAAAAAP7/AAABAAIAAgAEAAQABAAG
AAYABgAGAAYACAAJAAkABwAHAAcABgAGAAcACQAKAAwADAAOAA4ADQALAAsACgAHAAYA
BgAFAAUABAAAAP//AQABAAAA///+//z/+//6//b/9P/0//X/9//3//f/9//3//f/9//3
//j/+P/3//f/+P/4//f/9//2//b/+P/6//3///8FABMAIgAuADYAQgBMAFYAYQBdAFUA
VwBaAFYATQA1ABUA/P/s/9z/0//R/9P/0//X/9v/4v/s//P/9//6//r/+v/8//3//f/9
//v/+//7//v//f/9//3//f/9//3//v/+//z/+//7//v//f/9//3//f/8//z//f/9//v/
/P/8//z/+//7//3//f/9//3//f/9//3//f/9/////f/9//7//v/8//z//P/9//3//f/9
/wAAAAAAAAAAAAD//////////wIAAgACAAQABAAEAAIAAgAEAAYABwAHAAkACQAJAAkA
CAAJAAkACQAJAAoACwAMAA4ADgAPABEADwAQABEAEQARABIAEgATABYAFwAXABgAGAAZ
ABkAGgAcAB4AHgAeABoAHAAcABwAHAAcABwAHAAaABoAGAAYABkAGgAaABoAGgAZABgA
FwAUABMAEwASABAADgAOAAsADAALAAoACQAHAAYABQAEAAUABQAEAAQAAwABAP///f/9
//7/AAABAP7//f/9//7//v/9//3//f/+//7//f/9//3//f/9//3//f/9//3//f/9//3/
/f/9/////////////v/+//7//v8AAAAAAQABAP//AAAAAAAAAAAAAAAAAAAAAAAAAAAA
AAMAAwACAAIAAQABAAEAAQADAAMABAAEAAIAAQABAAEAAwADAAQABAACAAMAAwADAAMA
AgACAAIAAgACAAIAAgAEAAQABAAFAAcABQAFAAYABAACAAQABAADAAMAAwADAAMAAwAD
AAMAAwADAAMAAwADAAMAAgACAAIAAgACAAIAAgACAAMAAwABAAEAAAAAAAIAAgACAAIA
AAAAAAAAAAACAAIAAQABAP//AAAAAAAAAAAAAP////8AAAAAAAD+/wAAAAAAAAIAAgAC
AAIAAQAAAAAA//8AAAAAAAAAAAAAAAAAAAAAAAAAAAEAAQABAAIAAgACAAIABAAFAAYA
BgAIAAgACAAKAAoACgAKAAoADAANAA0ADQANAA0ADAAMAA0ADwAQABAAEAASABIAEQAP
AA8ADgANAAwADAALAAkACAAEAAMABAAFAAUABQADAAIAAgACAP7//P/8//3//f/9//3/
/f/9//3//f/9//7//v/9//3//P/8//v/+//6/wAAAgAAAAEABwATACEAKAA0AEIATABY
AGAAYQBhAF8AXQBgAFwASQApAAsA9v/m/97/1//V/9f/3f/j/+f/7v/4//3//f/8//7/
AgAAAAEAAQABAAEAAQABAAEA//////////8BAAEAAgACAAAA////////AQABAAEAAQD+
//7/////////AAAAAAAAAQABAAMAAwABAAEAAQABAAEAAQABAAMAAQABAAIAAgAEAAQA
BAAFAAUABQAFAAgABgAGAAYABgAFAAUABQAFAAYABgAGAAgACAAIAAYABgAGAAgACQAJ
AAsACwALAAsACgALAAsACwALAAwADQAOABAAEAARABMAEQASABMAEwATABQAFAAVABgA
GQAZABoAGAAZABkAGgAaABwAHAAcABwAHgAeAB4AHQAcABsAGgAaABoAGAAYABoAGgAZ
ABgAFgAVABQAEwAUABMAEwASAA4ADAAMAAkACAAHAAYABQADAAIAAQAAAP/////+//7/
/v/9//z/+//4//j/+f/5//r/+f/5//r/+v/5//n/+f/4//j/9//3//n/+f/5//n/9//3
//f/9//5//n/+f/5//n/+f/5//n/+P/4//j/+P/4//j/+f/5//n/+v/6//r/+v/6//r/
+v/6//r/+v/6//n/+f/4//j/+v/7//z//f/7//v//P/8//z/+//7//v/+//7//z//P/6
//v/+//7//3//P/8//z/+v/6//r/+v/8//z//P/9//z/+f/4//j/+P/2//j/+P/4//n/
+v/7//r/+f/4//f/+f/5//n/+f/7//v/+v/6//n/+P/3//b/9v/2//f/9//3//f/9v/2
//j/+P/4//j/9v/2//b/9v/2//b/9f/1//f/+P/4//j/+P/4//f/9//4//j/+P/2//b/
9v/2//j/+v/3//j/+P/4//j/+P/2//b/9//3//T/9P/0//T/9//4//n/+v/4//j/+f/5
//f/+P/4//j/+P/6//v//P/8//7//v/+//7//v/+//7//P/+//////8BAAEAAQAAAP//
//8AAAAAAgACAAQABAABAP/////+//7//v///////f/8//j/9//3//f/9v/1//X/9P/0
//T/7v/s/+z/7f/v/+//7//v//H/8f/x//H/8v/y//H/8f/w//D/7//v//D/8P/w//L/
9f/5////CwAaACYAMAA6AEQAUABXAFUAUQBRAFAATgBBACMABwDw/9z/zv/L/83/y//L
/83/1f/e/+j/7f/t/+7/8P/y//L/8//z//P/8//z//P/8//z//P/8//z//P/8//0//T/
9P/z//P/8//1//X/9f/1//L/8v/z//P/8//0//T/9P/z//P/9f/1//X/9f/1//X/8//z
//P/9f/1//X/9v/2//T/9P/0//X/9f/1//X/+P/4//j/+P/4//n/+f/5//n/+P/4//j/
+v/6//r/+P/4//n//P/+/////v/9//z/+//+////////////AAABAAIAAgACAAMABQAF
AAYABwAHAAkACgAKAAsACgALAAsADAAMAA0ADQAOAAwADgAOAA4ADgAQABAAEAAOAA4A
DgAOABAAEAAOAA4ADAAMAAsACgAKAAkACAAHAAYABQAFAAQAAgAAAAAA/f/8//v/+v/5
//n/+P/3//b/9f/1//T/9P/0//P/8v/x/+7/7v/v/+//7v/t/+3/7v/w/+//7//v/+7/
7v/t/+3/7f/t/+3/7f/t/+3/7f/t/+//7//v/+//7//v/+//7//u/+7/7v/u/+7/7v/v
/+//8f/y//L/8v/y//L/8v/y//D/8P/w//D/7//v/+7/7v/w//H/8v/z//H/8f/y//L/
8v/x//H/8f/x//H/8v/y//L/8//z//P/8//y//L/8v/y//L/8v/y//D/8P/w//H/8//x
//H/8v/y//D/8v/y//P/8//z//P/8v/x//D/7//v/+//7//v//H/8f/w//D/8P/w//D/
8P/w//D/8f/x//H/8f/w//D/8P/w//D/8P/w//D/8P/w//L/8v/x//H/8P/w/+//7v/u
/+7/7f/t//D/8P/w/+7/8P/w//D/8v/u/+v/8P/z//D/7v/u/+7/7v/w//D/8f/x/+7/
7v/u/+7/7v/u/+7/7v/u/+7/7//v/+3/7v/u/+7/7//y//T/9v/2//j/+P/4//r/+v/6
//r/9v/4//n/+f/7//v/+//6//j/+f/7//z//P/8//7//v////3//f/8//n/+P/4//f/
+f/4//T/8//z//P/8v/x//H/8P/w//D/6v/o/+j/6f/r/+v/6//r/+3/7f/t/+3/7v/u
/+3/7f/u/+7/7f/t/+z/7v/w//D/8//3/wMAEQAcACQALgA4AEIATABRAE8ATQBNAEwA
SgA9AB8AAQDq/9r/zv/H/8f/yf/L/8//0//c/+T/6//x//T/8v/y//L/8//z//P/8f/x
//H/8f/z//P/8//z//P/8//0//T/9P/z//P/8//z//P/8//z//P/9P/2//f/9v/2//X/
9P/0//X/+P/5//f/9//3//f/9//3//f/+f/5//n/+v/6//r/+v/6//v/+f/5//n//P/8
//z//P/8//3//f/9//3//v/+//7/AAACAAIAAAAAAP7/AAABAAEAAgADAAQABQAEAAUA
BQAFAAUABgAHAAgACAAIAAkACwAJAAoACwALAA0ADgAOAA8AEAARABEAEgASABMAEwAU
ABIAFAAUABQAEAASABIAEgAUABQAFAAUABQAFAASABIAEgASABEAEAAQAA8ADgANAAwA
CwALAAoACgAIAAgABQACAAEAAAD//wEAAAD///7//f/9//z//P/8//v/+v/5//j/+P/5
//n/+P/3//f/+P/4//f/9//3//j/+P/3//f/9//3//f/9//3//f/9//3//X/9f/1//X/
9//3//f/9//4//j/+P/4//j/+P/5//n/9//4//j/+P/4//j/+P/4//n/+v/7//z/+//7
//r/+v/7//v/+//7//v/+//8//z//P/7//v/+//7//v//P/8//z//f/9//3//f/8//z/
/P/6//r/+v/6//r/+v/6//v/+//5//n/+v/4//b/+P/4//n/+f/5//n/+f/5//n/+f/5
//n/+f/5//n/+f/4//j/+P/4//j/+P/4//j/+f/5//f/9//2//b/+P/4//j/+P/2//b/
9v/2//b/9v/1//X/9//4//j/+P/4//T/8//0//X/9v/3//j/9v/2//f/9//2//b/9v/2
//b/9v/2//b/+P/4//n/+f/3//j/+P/4//j/+v/7//z//v8AAAAAAAAAAAAAAAAAAP7/
AAABAAEAAwADAAMAAgAEAAUABwAIAAYABgAIAAgABQADAAMAAgADAAIAAgABAAEAAAD8
//v/+//7//r/+f/5//j/+P/4//T/8v/y//P/8f/x//H/8f/z//P/8//z//T/9P/z//P/
9P/0//P/8//0//L/8v/2//v/AQALABsAJgAsADYAQgBMAFAAVQBVAFUAUwBSAEwANwAX
APv/7P/g/9j/0//R/9H/0f/V/93/4v/q//H/9f/2//j/9v/2//f/9//3//f/9//3//f/
9//3//f/9//3//f/+P/4//r/+f/5//n/+f/5//n/+f/4//j/+f/5//v//P/8//z/+//7
//3//f/7//v/+//7//3//f/9/////////wAAAAD+//7//v////3//f/9/wAAAAAAAAAA
AAABAAEAAQABAAAAAAAAAAIABAAEAAIAAgAEAAYABwAHAAcABwAHAAcACAAJAAkACQAJ
AAoACwAMAAoACgALAA0ADwAQABEAEQAPABAAEAARABIAEwATABQAEgATABMAFAAWABgA
GAAYABYAGAAYABgAFgAWABYAFgAYABgAFgAWABYAFgAVABQAEgARABAADwAOAA0ADQAM
AAoACAAIAAUABAADAAIAAQADAAIAAQAAAP/////+//7//P/7//r/+f/5//r//P/9//v/
+f/4//j/+P/3//f/9//4//j/9//3//f/9//3//f/9f/1//X/9f/3//f/9//3//f/9//3
//f/+P/4//j/+P/2//b/9//3//n/+v/6//r/+v/6//r/+v/8//z//P/8//3//f/8//z/
+//7//v/+//9//3//v/+//z/+//7//v//f/9//7//v/8//3//f/9//3//P/8//z/+v/6
//r/+v/6//r/+v/7//3/+//7//z//P/6//z//P/5//n/+f/5//n/+f/5//n/+f/5//n/
+f/7//v/+v/6//r/+v/6//r/+P/4//n/+f/5//n/+P/4//r/+v/6//r/+v/6//r/+v/6
//r/+f/5//n/+v/6//r//v/6//j/+P/4//j/+P/4//n/+f/4//j/+P/4//b/9v/2//b/
+P/4//n/+f/3//j/+P/4//j/+v/7//z//P/+//7//v8CAAIAAgACAAAAAgADAAMAAwAD
AAMAAgAAAAEAAwAEAAQABAAGAAYABwAFAAUABAADAAIAAgABAAEAAAD8//v/+//7//r/
+f/5//j/+P/4//T/8v/y//P/8f/x//H/8f/y//P/9P/1//b/9v/1//X/9P/0//P/8//4
//T/8v/0//X/+f8HABUAHgAqADQAOgBEAFQAXQBfAF0AWwBWAFQATQA7AB0AAADq/97/
0//N/83/0f/V/9v/4v/q//H/9//4//b/+P/6//v/+//7//v/+//7//v//f/9//3//f/9
//3//v/+//z/+//7//v//f/9//3//f/8//z//f/9//3//v/+//7//f/9//////8BAAEA
AQABAAEAAQABAAMA/////wAAAAAAAAAAAAABAAEAAQABAAQABAAEAAQABAABAAEAAQAB
AAQABAAEAAYACAAIAAYABgAGAAgACQAJAAkACQAJAAkADAANAA0ADQANAA4ADwAQABIA
EgATABUAFAAUABQAEwAUABYAFwAZABoAGwAbABwAGgAbABsAHAAcAB4AHgAeAB4AIAAg
ACAAHgAeAB4AHgAgACAAHgAeAB4AHgAdABwAHgAdABwAGwAYABcAFwAWABQAEgASAA8A
DgANAAwACwAJAAgABwAGAAcABwAGAAYABAADAAIAAQAAAAAAAQABAAAA/////wAAAAD/
//////8AAAAA/////////////////////////////////////wEAAQABAAEAAAAAAAAA
AAACAAIAAwADAAMABAAEAAQAAgACAAIAAgACAAIAAgACAAEAAQAAAAAAAwADAAMAAwAD
AAMABAAEAAQAAwADAAMAAQABAAIAAgACAAMAAwADAAMAAgACAAIAAgACAAIAAgACAAIA
AgADAAUAAwADAAQABAACAAQABAABAAEAAQABAAMAAwADAAMAAwADAAMAAwABAAEAAAAA
AAIAAgACAAIAAgACAAMAAwABAAEAAAAAAAAAAAAAAAAAAgACAAIAAgACAAIAAQABAP//
AAAAAAAAAgACAAEAAQAGAAQAAwACAAEAAAACAAIAAwADAAAAAAAAAAAAAgACAAIAAgAA
AAAAAQABAAEAAgACAAIABAAGAAcACAAIAAoACgAKAAoACgAKAAoACgAMAA0ADQANAA0A
DQAMAAoACwANAA4ADgAOABAAEAARAA8ADwAOAAsACgAKAAkACQAIAAQAAwAFAAUABAAD
AAIAAAD///7//P/6//r/+//9//3//f/9//v/+//7//v//P/8//v/+//8//z/+//7//r/
/P/8//7/AQAHABEAHQAmADIAQABKAFIAYABlAGEAXwBdAFoAWABNADEAEwD+/+z/3P/X
/9f/1//b/+H/4//s//j//f////7//v/+//7/////////AQABAAEAAQD/////////////
//8AAAAAAAD///////8BAAEAAQABAAIAAgADAAMAAQACAAIAAgABAAEAAwADAAMAAwAD
AAMABQAFAAUABwAFAAUABgAGAAYABgAGAAcABQAFAAUACAAIAAgACAAIAAcABwAHAAcA
BgAGAAYACAAKAAoACAAIAAoADAANAA0ADQANAA0ADQAQABEAEQARAA8AEAARABIAEgAS
ABMAFQAVABYAFwAXABkAGgAaABsAGgAbABsAHAAdAB8AIAAiACEAIgAhACAAIAAiACIA
IgAiACIAIgAiACAAIAAeAB4AIAAgAB8AHgAcABsAGgAZABkAGQAaABoAFwAUABMADwAP
AA8ADwAPAA0ADAALAAoACQAJAAgACAAIAAcABgAFAAQABAAFAAUABAADAAMABAACAAEA
AQABAAIAAgABAAEAAwADAAMAAwADAAMAAwADAAMAAwADAAMAAQABAAEAAQACAAIAAgAC
AAQABAAFAAUAAwAEAAQABAAEAAQABAAEAAQABAAEAAQAAwADAAIAAgAFAAUABQAFAAUA
BQAGAAYABgAFAAUABQAHAAcACAAIAAYABwAHAAcABwAGAAYABgAGAAYABgAGAAgACAAI
AAkACAAFAAQABAAGAAQABgAGAAUABQAFAAUABQAFAAUABQAFAAUABQAFAAUABQAEAAQA
BAAEAAQABAAEAAQABQAFAAcABwAGAAYABAAEAAQABAAEAAQABAAEAAQABAADAAMAAwAE
AAQABAAEAAQAAwADAAQABAAEAAIABgACAAIAAgACAAIAAgACAAMAAwACAAIAAgACAAIA
AgACAAIAAgACAAMAAwABAAIAAgACAAQABgAHAAgABgAIAAgACAAMAAwADAAMAAoADAAN
AA0ADQANAA0ADAAMAA0ADwAQABAAEAASABIAEQAPAA8ADgAPAA4ADgANAA0ADAAIAAcA
BwAHAAYABQADAAIAAgACAAAA/v/+//////////////////////////7//v/9//3/AAAA
AP/////+/wAAAgAEAAUACQARAB0AKAAyADwASABSAGAAZwBnAGUAZQBgAF4AUwA5ABkA
BgD4/+b/2f/X/9v/3//j/+f/8P/8////AQAEAAYAAgAEAAUABQAFAAUABQAFAAUABQAF
AAUABQAFAAUABgAGAAYABQAFAAUACQAJAAkACQAHAAYABgAFAAcACAAIAAgABwAHAAkA
CQAHAAcABwAHAAcABwAHAAkABwAHAAgACAAIAAgACAAJAAsACwALAA4ADgAOAA4ADgAL
AAsACwALAA4ADgAOABAAFAAUABIAEgAQABIAEwATABMAEwATABMAFAAVABUAFQAVABYA
FwAYABoAGgAbAB0AGwAcAB0AHQAfACAAIAAhACAAIQAhACIAIgAjACMAJAAkACYAJgAm
ACYAKAAoACgAKAAoACgAKAAmACYAJAAkACQAJAAjACIAJAAjACIAIQAeAB0AHQAcABwA
GgAaABcAFAATABIAEQARABAADwAOAA8ADwAOAA4ADAALAAoACQAGAAYABwAHAAgABwAH
AAgACgAJAAkACQAIAAgABwAHAAcABwAHAAcABQAFAAUABQAHAAcABwAHAAkACQAJAAkA
CAAIAAgACAAGAAYABwAHAAkACgAKAAoACgAKAAoACgAIAAgACAAIAAsACwAKAAoACwAL
AAsACwAJAAkACgAKAAwACwALAAsACwALAAwADAAMAA0ADQANAAsACgAKAAoACgAKAAoA
CgAMAAwADAANAAsACQAJAAoACwAKAA0ADgAMAAsACgAJAAsACwALAAsACQAJAAkACQAL
AAsACgAKAAoACgAKAAoACgAKAAsACwALAAsACgAKAAoACgAKAAoADAAMAAwADAALAAoA
CAAHAAcACAAKAAoADAAKAAoACgAKAAgACAAJAAkACQAKAAsADAAKAAoACgAKAAoACgAL
AAsACwAMAAwADAAMAA4ADwAQABAAEgASABIAEgASABIAEgAQABIAEwATABEAEQARABAA
EQATABYAGAAaABoAHAAcABkAFwAXABYAFQAUABQAEwASABAACwAJAAsACwAKAAkABwAG
AAYABgAEAAIAAgADAAMAAwADAAMABQAFAAUABQAEAAQAAwADAAYABgAFAAUACAAIAAYA
BgALABcAIQApADQAQgBMAFQAYABoAGUAYQBjAGcAagBgAEUAIQAJAPz/8P/k/9v/3f/j
/+f/5//t//r/AgAFAAcADAAMAA4ADAANAA0ADQANAA0ADQANAA0ADQANAA0ADQANAA4A
DgAQAA8ADwAPABEAEQARABEAEAAQABEAEQAPABAAEAAQABEAEQATABMAEQARABEAEQAP
AA8ADwARABEAEQASABIAFAAUABQAFQAVABUAFQAYABYAFgAWABYAFwAXABcAFwAWABYA
FgAYABwAHAAaABoAGgAcAB0AHQAbABsAGwAbAB0AHwAgACEAIQAiACMAJAAiACIAIwAl
ACMAJAAlACUAKAAqACsALQAsAC0ALQAuADAAMQAxADIAMAAyADIAMgAyADQANAA0ADQA
NAA0ADQANAA0ADIAMgAyADIAMQAwADAALwAuAC0AKgApACkAKAAoACYAJgAjACAAHwAe
AB0AHwAeAB0AHAAZABkAGAAYABoAGQAYABcAFgAWABcAFwAUABMAEwAUABYAFQAVABUA
FgAWABUAFQATABMAEwATABUAFQAVABUAFwAXABcAFwAVABUAFQAVABgAGAAYABgAGAAY
ABkAGQAZABoAGgAaABgAGAAYABgAGAAYABgAGAAbABsAGgAaABkAGQAZABkAGgAbAB0A
HgAdABsAGgAZABkAGQAaABoAHAAdAB0AHQAbABoAGgAaABwAHAAcABwAGgAaABoAGwAd
ABsAGwAcAB4AHAAeAB4AGwAbABsAGwAdAB0AHQAdABsAGwAbABsAGwAbABoAGgAaABoA
GgAaABoAGgAbABsAGwAbABoAGgAaABoAGgAaABoAGgAaABoAHgAcABoAGgAaABoAHAAc
AB0AHQAaABoAGgAaABwAHAAcABwAHAAcAB0AHQAdAB4AHgAeABwAHgAfACAAIAAiACIA
IgAmACYAJgAmACIAJAAlACUAJwAnACcAJgAmACcAKQAqACgAKAAqACoAKQAnACcAJgAn
ACYAJgAlACMAIgAeAB0AHQAdABwAGwAdABwAHAAcABYAFAAUABUAFwAXABcAFwAVABUA
FQAVABYAFgAVABUAGAAYABcAFwAYABoAGAAYAB8AJwAxAD8ATABYAGIAagB2AHwAewB3
AHkAeQB2AG4AUwAvABkADAD8//D/7//t/+//8//5/wEACgASABcAGQAcAB4AGgAcAB0A
HQAdABsAGwAbABsAHQAdAB0AHQAbABsAHAAcAB4AHQAdAB0AHQAdAB0AHQAeAB4AHwAf
AB8AIAAgACAAHQAdAB8AHwAhACEAIQAhACEAIQAhACMAHwAfACAAIAAgACAAIAAhACMA
IwAjACYAJAAkACQAJAAjACMAIwAjACYAJgAmACgAKgAqACgAKAAoACoAKwArACsAKwAr
ACsALgAvAC8ALwAtAC4ALwAwADIAMgAzADUANQA2ADcANwA3ADgAOAA5ADoAOwA7ADwA
PAA9AD0APgA8AD4APgA+AD4AQABAAEAAQgBCAEIAQgBCAEIAQABAAEAAQAA/AD4APAA7
ADoAOQA6ADkAOQA4ADQAMgAyAC8ALgAtACwAKwAtACwAKwAqACkAKQAoACgAKAAnACYA
JQAkACQAJQAlACQAIwAjACQAJgAlACUAJQAkACQAIwAjACMAIwAjACMAJQAlACUAJQAl
ACUAJQAlACUAJQAlACUAJgAmACYAJgAmACYAJwAnACkAKgAqACoAKgAqACoAKgAqACoA
KgAqAC0ALQAsACwALQAtAC0ALQAtAC0ALgAuAC4ALQAtAC0ALQAtAC4ALgAuAC8ALwAv
AC8ALgAuAC4ALgAuAC4ALgAuAC4ALgAvAC8ALQAtAC4ALwAuADEAMgAvAC8ALwAvAC8A
LwAvAC8AMQAxADEAMQAvAC8ALgAuADAAMAAwADAAMAAwADEAMQAxADEAMAAwADEAMgAz
ADQAMgAyADIAMgA0ADQAMwAzADMANAA0ADQANAA0ADMAMwA2ADYANgA0ADQANAA0ADYA
NgAzAA==
         </WaveFormData>
      </LeadData>
      <LeadData>
         <LeadByteCountTotal>10000</LeadByteCountTotal>
         <LeadTimeOffset>0</LeadTimeOffset>
         <LeadSampleCountTotal>5000</LeadSampleCountTotal>
         <LeadAmplitudeUnitsPerBit>4.88</LeadAmplitudeUnitsPerBit>
         <LeadAmplitudeUnits>��V</LeadAmplitudeUnits>
         <LeadHighLimit>2147483647</LeadHighLimit>
         <LeadLowLimit>268435456</LeadLowLimit>
         <LeadID>V1</LeadID>
         <LeadOffsetFirstSample>0</LeadOffsetFirstSample>
         <FirstSampleBaseline>0</FirstSampleBaseline>
         <LeadSampleSize>2</LeadSampleSize>
         <LeadOff>FALSE</LeadOff>
         <BaselineSway>FALSE</BaselineSway>
         <ExcessiveACNoise>FALSE</ExcessiveACNoise>
         <MuscleNoise>FALSE</MuscleNoise>
         <LeadDataCRC32>261068591</LeadDataCRC32>
         <WaveFormData>
BgAGAAYABgAGAAYABgAGAAYABgAGAAYABgAGAAYABgAGAAYABgAGAAQABAAEAAQABAAE
AAQABAAEAAQABAAEAAMAAgABAAAA/v/+//7//v/8//z//P/8//r/+v/6//r/+f/4//f/
9v/4//j/+P/4//b/9v/2//b/9P/0//T/9P/1//b/9//4//r/+v/6//r//P/8//z//P/+
//7//v/+//7//v/+//7/AAAAAAAAAAAAAAAAAAAAAAAAAAAAAAAAAAAAAAAAAAAAAAAA
AAAAAAAAAAAAAAAAAAAAAAAAAAD+//7//v/+////AAABAAIAAAAAAAAAAAAAAAAAAAAA
AAAAAAAAAAAAAAAAAAAAAAD+//7//v/+/wAAAAAAAAAAAAAAAAAAAAD+//7//v/+//7/
/v/+//7//v/+//7//v/+//7//v/+//7//v/+//7//v/+//7//v/8//z//P/8//z//P/8
//z//v/+//7//v/+//7//v/+//7//v/+//7//P/8//z//P/8//z//P/8//7//v/+//7/
/P/8//z//P/+//7//v/+//z//P/8//z//P/8//z//P/8//z//P/8//z//P/8//z//P/8
//z//P/7//v/+v/6//r/+v/6//r/+v/6//r/+v/6//r/+v/6//z//f/9//3//P/8//3/
/f///wAAAAD///3//f/9//3////////////+//7//v/7//r/+P/3//b/9v/1//X/9P/x
/+7/7v/t/+//8P/y//P/9v/2//b/9v/1//X/9//5//n/+v/6//n/+P/3//f/9//3//f/
9//4//b/9v/2//b/+P/4//j/+f/5//n/+f/5//n/+f/4//j/+f/7/wAACwAUABMADAAB
APj/8P/r/+3/8v8AAA0AGgAqADMANAAvABsA9//T/7z/tf+3/7z/w//T/+D/6v/x//b/
+P/4//n/+v/5//n//P/8//z//f/7//v/+//8//7//v/+//7//v/+//7////9//3//f/9
//////////////8AAAAAAAD/////AAAAAP7//v/+//7//v////////8AAAAAAAABAAEA
AQABAAEAAQABAAEAAQD/////////////////////AQABAAEAAQD///////////3//f/+
//7///////////////////////3//P/8//z//v/9//3//f/7//v//P/8//n/+P/3//f/
9//2//b/9P/y//H/8f/y//L/8f/x/+//8P/v/+//7//u/+7/7v/u/+7/7v/r/+v/7P/t
/+3/7f/s/+z/7f/t/+7/7//w//D/8v/z//T/9P/y//L/8//0//b/9v/2//f/9//3//f/
9//2//b/9//3//n/+f/5//j/+P/5//n/+f/5//n/+f/5//n/+f/5//n/+f/5//n/+f/5
//n/+f/5//n/+f/5//n/+v/6//r/+v/6//r/+v/6//r/+v/6//r/+v/6//r/+f/5//n/
+f/5//f/9v/2//f/9//3//f/9v/4//j/+f/5//n/+f/5//n/+f/5//j/+P/3//f/9//3
//j/+P/4//j/+P/3//f/9//3//f/9//3//f/+P/4//f/9f/1//X/9f/2//f/+P/5//f/
9//5//n/+f/5//n/+P/4//j/+P/4//b/9v/2//f/9//2//b/9v/4//j/+P/4//X/9f/1
//X/9//3//f/9//4//j/+P/4//j/9//3//f/9//6//r/+P/2//j/+P/4//j/9//3//b/
9v/4//j/+P/4//j/+P/4//j/+P/4//j/+P/6//v/+//7//r/+v/7//v///8AAAAA///9
//3//f/9//3//f/9//3//P/8//z/+f/4//b/9f/0//T/8//z//L/8f/u/+7/7f/t/+7/
8P/x//L/8v/y//L/8//z//X/9//1//b/9v/1//b/9f/1//X/9f/1//X/9v/2//b/9v/2
//b/9v/2//f/9//3//f/9//5//f/+P/4//X/+f/8/wUADAAVABQACwAAAPb/8f/t/+z/
9v8DAAoAFAAfACQAIwAXAPf/0f+2/6//s/+6/8H/zf/a/+b/7f/y//T/9v/4//r/+v/7
//r/+v/6//v/+//7//v//P/+//7//v/+//z//P/8//3////////////9//3//f/9//3/
/v/+//7//////wAAAAAAAAAAAAAAAAAAAQABAAEAAAAAAAAAAQABAAEAAQABAAMAAwAD
AAMAAwADAAMAAwADAAMAAwADAAMAAwADAAMAAwADAAMAAwADAAMABAAEAAUABQAFAAUA
AwADAAMAAwABAAAAAAAAAAIAAQABAAEA/////wAAAAD///7//f/9/////v/+//z/+v/5
//n/+v/6//n/+f/3//b/9f/1//X/9P/0//T/9P/y//L/7//v//L/8//z//P/8v/y//P/
8//y//P/9P/0//b/9//4//j/+P/4//n/+v/6//r/+v/7//v/+//7//v/+v/6//v/+//9
//3//f/8//z//f/9//3//f/9//3//f/9//3//f/9//3//f/9//3//f/9//3//f/9//3/
/f/9//7//v/+//7//v/+//7//v/+//7//v/+//7//v/+//3////////////9//z//P/9
//////////7//v/+///////9//3//f/9//3//f/8//z//f/9//3//f/+//7//v/+//7/
/f/9//3//f/9//3//f/9//7//v/9//3//f/9//3/+//7//v/+//7//v//f/9//v/+//7
//r//P/8//z//P/6//r/+v/7//v/+v/6//r//P/8//z//P/7//v/+//7//v/+//7//v/
+v/6//r/+v/7//v//P/9//z//P/7//r/+v/6//v/+//9//z/+//7//v/+v/6//z//P/8
//z/+//7//r/+v/8//z//P/8//z//P/8//z//P/8//z//P/8//3//f/9//7//v//////
AQACAAIAAQABAAEAAQABAP//////////AAAAAAAA/f/8//r/+f/4//b/9f/1//T/9f/y
//L/8f/x//L/9P/1//b/9v/2//b/9//3//n/+//7//z//P/7//r/+f/5//n/+f/5//n/
+v/6//r/+v/6//r/+v/6//v/+//7//v/+//5//v//P/8//v//f8EAA0AFAAXABIABwD+
//j/8//v//L//P8HAAwAFAAXABoAFQD//9f/uf+w/7P/u//E/8//2//o//D/8//2//j/
+P/6//z//P/9//7//v/+////////////AAABAAIAAwAEAAIAAgACAAMAAwADAAMAAwAB
AAEAAQABAAMABAAEAAQAAwADAAQABAAEAAQABAAEAAQABQAFAAUABgAGAAYABwAFAAUA
BQAFAAcABwAHAAcABwAHAAcABwAHAAcABwAHAAUABQAFAAUABwAHAAcABwAFAAUABgAG
AAcABwAHAAcABQAFAAUABQAFAAQABAAEAAQAAwADAAMAAwADAAQABAABAAAA/////wEA
AAAAAP7//P/7//v//P/8//v/+//5//r/+f/5//n/+P/4//j/+P/4//j/9f/1//b/9//3
//f/+P/4//n/+f/6//v//P/8//r/+//8//z//v/+////AAD+//7//v//////////////
AAAAAAEAAQABAAEAAQAAAAIAAwADAAMAAQABAAEAAQABAAEAAQABAAEAAQABAAEAAQAB
AAEAAQABAAEAAQABAAIAAgACAAIAAgACAAIAAgACAAIAAgACAAIAAgACAAEAAwADAAMA
AwADAAIAAgADAAMAAwADAAIAAgACAAMAAwADAAMAAwADAAMAAwACAAIAAQABAAEAAQAC
AAIAAgACAAIAAQABAAEAAQABAAEAAQABAAIAAgABAAEAAQABAAEA///////////+////
AgADAAIAAQAAAP7/AAAAAAAAAAAAAAAAAAABAAEAAAAAAAAAAAAAAAAAAAD/////////
////////////AAAAAAAAAAAAAP//////////AAAAAAAAAAAAAAEAAQABAAAA////////
AAAAAAAAAgABAAAAAAAAAAAAAAABAAEAAAAAAAAAAAAAAAAAAAAAAAAAAAAAAAAAAAAA
AAAAAQABAAEABAAEAAUABQAHAAgACAAHAAUABQAFAAUAAwADAAMAAwAEAAQABAABAAAA
/v/9//z//v/9//3//P/5//b/9v/1//X/9v/4//n/+v/6//r/+v/7//v//f///wEAAgAC
AAEA/v/9//3//f////////8AAAAAAAAAAAAAAAAAAAAAAQABAAEAAQABAAMAAwAAAAAA
AwADAAQADQAaACEAHgATAAgA/v/5//X/9v/+/wkAEAAWAB0AIAAhAA8A6//L/7z/uf+7
/8T/z//Z/+j/8v/5//z//v/+/wAAAgACAAMABAAEAAQABQAFAAUABQAGAAYABgAGAAYA
BgAGAAYABwAHAAcABwAHAAkACQAJAAkACQAKAAoACgAJAAkACgAKAAgACAAIAAgACAAJ
AAkACQAKAAoACgALAAsACwALAAsACQAJAAkACQALAAsACwALAAsACwALAAsACwALAAsA
CwALAAsACwALAAsACwAMAAwACwALAAsACwALAAsACwALAAsACgAKAAoACgAJAAkACQAH
AAcACAAIAAcABgAFAAUABwAGAAYABAAEAAMAAwAEAAQAAwADAAEAAAD////////8//z/
/P/8//7//v/7//v/+v/7//v/+//8//z//f/9//7///8AAAAA/v///wAAAAACAAIAAwAE
AAQABAAEAAUABQAFAAUABQAEAAQABQAFAAUABQAFAAQABAAFAAUABQAHAAcABwAHAAcA
BwAHAAcABQAFAAUABQAFAAUABQAFAAcABwAHAAcABgAGAAYABgAGAAYABgAGAAYABgAG
AAYABgAGAAYABQAFAAUABQAFAAUABAAEAAUABQAFAAUABAAGAAYABwAHAAUABQAFAAUA
BQAFAAQABAADAAMAAwADAAQABAAEAAQABAADAAMAAwADAAMAAwADAAMABAAEAAMAAQAB
AAEAAQADAAMAAwADAAEAAQADAAMAAQABAAEAAAACAAIAAgACAAIAAgACAAMAAwACAAIA
AgACAAIAAgACAAEAAQABAAEAAQABAAEAAQAAAAAAAAAAAAIAAQABAAEAAQACAAIAAgAA
AAAAAQABAAMAAgABAAEAAQACAAIAAgACAP//AgAEAAQAAgACAAIAAgADAAMAAgACAAAA
AAAAAAAAAgACAAIAAgACAAIAAgACAAIAAwADAAMABAAEAAUABQAFAAYABgAFAAcABwAH
AAcABgAFAAQAAwADAAQABQADAAIAAAD///7//P/7//v/+v/7//j/+P/3//X/9v/4//n/
+v/6//r/+v/9//3///8BAP//AAAAAP///P/7//v/+//9//3//f/+//7//v/+//7//v/+
//7///////////////3///8AAP7///8BAAYADwAYABsAGAAPAAIA+v/1//P/8v/8/wkA
EgAcACcAKgApABcA8//P/7r/tf+5/8D/yf/V/+T/7v/1//r//P/8//z//v/+////AAAA
AAAAAQABAAEAAQACAAIAAgACAAIABAAEAAQABQADAAMAAwADAAUABQAFAAUAAwAEAAQA
BAAFAAUABgAGAAQABAAEAAQABgAHAAcABwAGAAYABgAHAAcABwAHAAcABwAHAAcABwAH
AAcABwAHAAUABQAFAAUABwAHAAcABwAHAAcABwAHAAUABQAGAAYABwAHAAcABwAHAAcA
BwAHAAcABgAGAAYABAADAAMAAwADAAMABAAEAAEAAAD////////+//7//P/+//3//f/+
//7//f/9//v/+v/5//n/+f/4//j/+P/4//j/+P/1//X/9v/3//f/9//2//b/9//3//b/
9//4//j/+v/7//z//P/8//z//f/+//7//v/+///////////////+//7/////////////
//7/AAABAAEAAQABAAEAAQABAAEAAQABAAEA//////////8BAAEAAQABAAEAAQABAAEA
AgACAAIAAgAAAAAAAAAAAAAAAAAAAAAAAAAAAAAA/////////////wEAAAAAAAEA////
/////v8AAAAAAQABAP////////////////7//v////////////7//v/+//7//v/9//3/
/f////////////3//v/+//3//f/9//3//f/7//v/+//7//r/+//+/////f/9//3//P/8
//z//P/8//z//P/8//3//f/8//z//P/+//7//v/+//v/+//7//v//f/9//3//f/9//z/
+//6//z/+//7//v/+//8//z//P/8//r/+f/6//r/+v/6//r/+//7//r/+v/6//r/+v/6
//z//P/8//z/+v/6//r/+v/8//3//f/9//z//P/9//3///8AAAAA///9//3//f/9//3/
/f/9//3//f/+/////f/6//j/9//2//b/9f/1//T/9f/y//L/8f/v//D/8v/z//b/9v/2
//b/9//3//n/+//5//r/+v/5//j/9//3//f/9//3//f/+P/6//r/+v/6//r/+v/6//v/
+f/5//n/+f/5//n/+P/6//v//f8CAAsAFAAVAA4ABQD4//L/7//x//b/BAARABwALAA1
ADgALwAXAPP/z/+8/7X/t/+8/8f/1//m/+7/8//4//j/9v/4//r/+v/7//7//v/+////
/f/9//3//v8AAAAAAAAAAAAAAAAAAAEA//////////8BAAEAAQABAP//AAAAAAAAAQAB
AAIAAgAAAAAAAAAAAAAAAQABAAEAAgACAAIAAwABAAEAAQABAAEAAQABAAEAAQABAAEA
AQABAAEAAQABAAEAAQABAAEAAwADAAMAAwABAAEAAgACAAEAAQABAAEAAwADAAMAAwAB
AAAAAAAAAAAA/////////////wAAAAD9//z/+//7//3//P/8//r/+P/3//f/+P/4//f/
9//1//T/8//z//P/8v/y//L/8v/y//L/7//v//L/8//z//P/8P/w//H/8f/y//P/9P/0
//T/9f/2//b/9v/2//f/+P/6//r/+v/7//v/+//7//v//P/8//3//f/9//3//f/8//z/
/f/9//3//f/9//3//f/9//3//f/9//3//f/9//3//f/9//3//f////////////7//v/+
//7//v/+//7//v/+//7//v/+/wAAAAAAAP////////////////7//v////3//f/9//z/
/v/+///////9//3//f/9//3//f/8//z//P/9//7///////7//f/8//7//f/9//3//f/9
//3//f/7//z//P/7//3//f/9//3//f/9//3//f/7//v//f/9//3//f/9//z//P/8//z/
/P/8//z//P/9//3//P/8//z//P/8//z//P/9//3//f/9//v/+//7//v//P/8//z//P/8
//v/+//7//v//P/8//z/AAD8//z//P/8//z//f/9//z//P/6//r/+v/6//r/+v/6//r/
/P/8//z//P/8//3//f/9//7//v////////8AAAAA/////////////wEAAQABAAEA/v/+
//7/+//8//r/+f/4//j/9//3//b/9f/y//L/8f/x//L/9P/1//T/9P/0//T/9f/1//f/
+f/7//z//P/7//r/+f/5//n/9//3//f/+P/6//r/+v/6//z//P/8//3/+//7//v/+//7
//n/+v/6//n/+/8AAAcAEAAZABoAEQAEAPr/9f/z//L/+P8FAA4AFAAfACYAIwAZAP3/
0/+4/7H/s/+6/8P/z//c/+r/8//2//j/+P/6//z//P/9//7//v/+////AQABAAEAAgAA
AAAAAAAAAAAAAAAAAAEAAQABAAEAAQABAAEAAQABAAEAAgACAAIAAQABAAIAAgAEAAQA
BAAEAAIAAwADAAMAAgACAAIAAwADAAMAAwADAAUABQAFAAUABQAFAAUABQADAAMAAwAD
AAMAAwADAAMABQAFAAUABQADAAMABAAEAAUABQAFAAUAAwADAAMAAwAFAAQABAAEAAQA
AwADAAMAAwADAAQABAABAAAA/////////v/+//z//P/7//v//P/8//v/+//5//j/9//3
//f/9v/2//b/9v/0//T/8f/x//L/8//z//P/8v/y//P/8//0//X/9v/2//j/+f/6//r/
+P/4//n/+v/8//z//P/9//3//f/9//3//P/8//3//f/9//3//f/8//z//f/9//3//f/9
//3//f/9//3//f/9///////////////////////9//3//f/9//7//v/+//7//v/+//7/
/v8AAAAAAAAAAP7//v/+//3//f/9//3//f////7//v////3//f/9//z//v/+////////
//////////3//f/8//z//f/9//3//f/+//7//v/+//7//f/9//3//f/9//3//f/9//7/
/v/9//3//f/9//3//f/9//3//f/7//v//f/9//3//f/9//z/+v/6//r/+v/6//r/+v/7
//v/+v/6//r/+v/6//r/+v/7//v/+//7//n/+f/5//n//P/8//z//P/8//v/+//7//n/
+v/6//r/+v/6//v/+//7//r/+v/6//r/+v/7//v/+v/6//r/+v/6//r//P/8//z//P/6
//r/+v/6//r/+//7//v//P/8//3//f///wAAAAD//////////////f/9//3//f/+//7/
/v/7//r/+P/3//b/9v/1//X/9P/z//D/8P/v/+//8P/y//P/9P/0//T/9P/1//X/9//5
//n/+v/6//n/+P/3//f/9//3//f/9//4//j/+P/4//j/+P/4//j/+f/5//n/+f/5//n/
+f/4//j/+f/7/wIACQASABkAFgANAAIA+P/x/+3/7v/2/wEACAAQABcAHAAZAAUA4f/B
/7T/s/+3/8D/x//T/+D/7P/x//T/9P/2//j/+v/6//v//P/8//z//f////////8AAAAA
AAAAAAAA/v/+//7///8BAAEAAQABAP////////////8AAAAAAAD/////AAAAAP7//v/+
//7//v////////8AAAAAAAABAP//////////AQABAAEAAQABAAEAAQABAAMAAwADAAMA
AQABAAEAAQABAAEAAQABAAEAAQACAAIAAQABAAEAAQADAAMAAwADAAIAAAD///7//v/9
//3//f/9//3//v/+//3//P/7//v//f/8//z/+v/6//n/+f/6//j/9//3//X/9v/1//X/
9f/0//T/9P/0//T/9P/x//H/8P/x//H/8f/y//L/8//z//T/9f/2//b/9f/1//X/9P/2
//b/9//4//j/+P/4//n/+f/5//n/+f/6//r/+//7//v/+//7//r/+v/7//v/+//7//v/
+//7//v/+//7//v/+//7//v/+//7//v/+//7//3//f/9//3//P/8//z//P/8//z//P/8
//z//P/8//z//P/8//z/+//9//3//f/9//3//P/8//3/+//7//v/+v/8//z//f/9//3/
/f/9//3/+//7//r/+v/7//v/+//7//r/+v/6//r//P/7//v/+//7//v/+//7//v//P/8
//v/+f/5//n/+f/7//v/+//7//n/+f/7//v/+//7//v/+v/6//r/+v/6//j/+P/4//n/
+//6//r/+v/6//r/+v/6//v/+//7//v/+f/5//n/+f/4//j/+P/4//r/+f/5//n/+f/6
//r/+v/4//j/+f/5//v/+v/5//n/+f/6//j/+P/4//j/+f/5//j/+P/6//r/+v/6//r/
+v/6//r/+P/4//j/+P/6//v/+//7//z//P/9//3///8AAAAA//////////////3//f/9
//3//P/8//z/+f/4//b/9f/0//T/8//z//L/8f/u/+7/7f/t/+7/8P/x//T/9P/0//T/
8//z//X/9//3//j/+P/3//b/9f/1//X/9//3//f/+P/2//b/9v/2//j/+P/4//n/+f/5
//n/+f/3//f/+P/4//n/+//+/wUAEAAXABQACwAAAPj/7//t/+z/8v///wQACgATABgA
FwALAOn/w/+w/6//s/+6/8P/z//g/+r/7//0//T/9P/2//j/+P/5//r/+v/6//v//f/9
//3//v/8//z//P/8//z//P/8//3//f/9//3//f////////////3//v/+//7//////wAA
AAD+//7//v/+//7//////////v/+//7/////////////////////////AQABAAEAAQD/
/////////wEAAQABAAEA////////////////AAAAAAEAAQABAAEAAAD///7//f////7/
/v/+//7//f/9//3/+//7//z//P/9//z/+//7//n/+P/4//b/+P/3//f/+P/4//f/9//1
//T/8//z//P/8v/y//L/8v/y//L/7//v//D/8f/x//H/8v/y//P/8//z//P/8//y//L/
8//0//T/9v/2//f/+P/2//b/9v/3//f/9//3//f/+P/4//n/+f/5//n/+f/4//j/+f/5
//n/+f/5//n/+f/5//n/+f/5//n/+f/5//n/+f/5//n/+f/5//n/+f/5//r/+v/6//r/
+v/6//r/+v/6//r/+v/6//r/+v/6//n/+f/5//n/+f/5//j/+P/5//n/+f/5//j/+P/4
//n/+f/5//n/+f/5//n/+f/4//j/9f/1//X/9f/4//j/+P/4//j/9//3//f/9//3//f/
9//3//j/+P/3//f/9//3//f/9//3//f/9//z//P/9f/1//f/9//3//b/9P/0//T/9P/2
//b/9v/3//X/9P/0//T/9P/0//T/9P/z//P/8//z//P/8//z//P/9P/0//T/9P/0//P/
8//z//X/9P/0//T/9P/y//L/8v/y//P/8//y//L/9P/0//T/9P/y//L/8v/y//L/8v/y
//L/9P/1//X/9f/2//b/9//3//f/+P/4//f/9//3//f/9//3//f/9//3//b/9v/2//P/
8v/w/+//7v/u/+3/7f/s/+n/5v/m/+X/5//o/+r/6//s/+z/7P/s/+v/6//t/+//8f/y
//L/8f/w/+//7//v/+//7//v//D/8P/w//D/8P/u/+7/7v/v//H/8f/x//H/8//v/+7/
8P/v//P/+v8DAAoACwAEAPf/7P/k/+P/4f/o//r/CQAQABwAJwAoACEACQDh/7//rv+r
/6//tv/B/8//2v/i/+f/6v/s/+z/7P/u/+7/7//y//L/8v/z//P/8//z//T/8v/y//L/
8v/y//L/8v/z//X/9f/1//X/9f/1//X/9f/z//T/9P/0//P/8//0//T/9P/0//T/9P/2
//f/9//3//b/9v/2//f/9//3//f/9//1//X/9f/1//X/9f/1//X/8//z//P/8//1//X/
9f/1//X/9f/1//X/8//z//T/9P/1//X/9f/1//P/8//z//P/9f/0//T/9P/0//P/8//z
//H/8f/y//L/7//u/+3/7f/t/+z/7P/q/+r/6f/p/+r/6v/p/+n/5//m/+X/5f/l/+L/
4v/i/+L/5P/k/+H/4f/g/+H/4f/h/+L/4v/j/+P/4v/j/+T/5P/m/+f/6P/o/+j/6P/p
/+r/6v/q/+r/6//r/+v/6//r/+z/7P/t/+3/7f/t/+3/7P/s/+3/7f/t/+3/7f/t/+3/
7f/t/+3/7f/r/+v/6//r/+3/7f/t/+3/7f/t/+3/7f/s/+z/7P/s/+z/7P/s/+z/7v/u
/+7/7v/u/+7/7v/t/+3/7f/t/+3/7f/s/+z/7f/t/+3/7f/s/+z/7P/t/+3/6//r/+v/
6//p/+n/6P/o/+j/6f/q/+v/6v/q/+r/6v/o/+f/5//n/+n/6f/p/+n/6f/q/+r/6f/n
/+f/5//n/+n/6f/p/+n/5f/l/+f/5//p/+n/6f/o/+j/6P/o/+j/5v/m/+b/5//p/+j/
6P/o/+b/5v/m/+b/5//n/+f/5//n/+f/5//n/+j/6P/o/+j/5v/m/+b/5v/m/+b/5//n
/+b/5v/m/+b/5v/m/+b/5v/m/+b/6P/o/+j/6P/m/+f/5//n/+j/6P/p/+n/6//s/+z/
6//r/+v/6//r/+v/6//r/+v/6P/o/+j/5f/k/+L/4f/g/+L/4f/h/+D/3//c/9z/2//b
/9z/3v/f/+D/4P/g/+D/4f/h/+P/5f/l/+b/5v/l/+T/4//j/+P/4f/h/+H/4v/k/+T/
5P/k/+L/4v/i/+P/4//j/+P/4//l/+X/5P/m/+X/6f/u//n/AgABAPj/7f/k/97/2//b
/+L/8P/7/wYAEgAXABgADwDx/8v/q/+e/53/pf+s/7f/xf/U/9r/3//g/+T/5P/l/+b/
5f/l/+b/5v/m/+f/6f/p/+n/6v/o/+j/6P/o/+r/6v/q/+v/6f/p/+n/6f/p/+n/6f/p
/+n/6v/q/+r/6f/p/+r/6v/q/+r/6v/q/+z/7f/t/+3/6v/q/+r/6//r/+v/6//r/+3/
7f/t/+3/6//r/+v/6//p/+n/6f/p/+v/6//r/+v/6//r/+v/6//p/+n/6v/q/+n/6f/p
/+n/6//r/+v/6//p/+j/6P/o/+j/5//n/+f/5f/l/+b/5v/l/+T/4//j/+P/4v/i/+D/
4P/f/9//4P/g/9//3//d/9z/2//b/9v/2P/Y/9j/2P/a/9r/1//X/9b/1//X/9f/1v/W
/9f/1//a/9v/3P/c/9r/2//c/9z/3P/c/93/3v/e/97/3v/f/+H/4f/h/+H/4f/g/+D/
3//f/9//3//e/+D/4f/h/+H/4f/h/+H/4f/f/9//3//f/9//3//f/9//3//f/9//3//f
/9//3//f/97/3v/e/97/4P/g/+D/4P/e/97/3v/e/+D/4P/g/9//3//f/9//3//d/9z/
3P/d/93/3f/d/9z/3v/e/9//3//d/93/3f/d/93/3f/c/9z/2//b/9v/2//c/9z/3P/c
/9z/2//b/9v/2//b/9v/2//Z/9r/2v/Z/9n/2f/Z/9n/2f/Z/9n/2f/X/9f/2f/Z/9n/
2f/Z/9j/2P/Y/9j/2P/W/9b/1v/X/9n/2P/Y/9j/1v/W/9b/1v/X/9f/1//X/9f/1//X
/9f/1v/W/9b/1v/W/9X/1f/V/9f/2P/Y/9j/1//W/9b/1f/V/9T/0//T/9P/1P/U/9T/
1v/V/w==
         </WaveFormData>
      </LeadData>
      <LeadData>
         <LeadByteCountTotal>10000</LeadByteCountTotal>
         <LeadTimeOffset>0</LeadTimeOffset>
         <LeadSampleCountTotal>5000</LeadSampleCountTotal>
         <LeadAmplitudeUnitsPerBit>4.88</LeadAmplitudeUnitsPerBit>
         <LeadAmplitudeUnits>��V</LeadAmplitudeUnits>
         <LeadHighLimit>2147483647</LeadHighLimit>
         <LeadLowLimit>268435456</LeadLowLimit>
         <LeadID>V2</LeadID>
         <LeadOffsetFirstSample>0</LeadOffsetFirstSample>
         <FirstSampleBaseline>0</FirstSampleBaseline>
         <LeadSampleSize>2</LeadSampleSize>
         <LeadOff>FALSE</LeadOff>
         <BaselineSway>FALSE</BaselineSway>
         <ExcessiveACNoise>FALSE</ExcessiveACNoise>
         <MuscleNoise>FALSE</MuscleNoise>
         <LeadDataCRC32>4192059510</LeadDataCRC32>
         <WaveFormData>
DgAOAA4ADgAQABAAEAAQABEAEgATABQAFQAWABcAGAAZABoAGwAcAB0AHgAfACAAIAAg
ACAAIAAjACQAJQAmACYAJgAmACYAKAAoACgAKAAmACYAJgAmACYAJgAmACYAIwAiACEA
IAAgACAAIAAgAB8AHgAdABwAGgAYABYAFAATABIAEQAQAA0ADAALAAoACAAIAAgACAAF
AAQAAwACAP///v/9//z//v/+//7//v/7//r/+f/4//j/+P/4//j/+P/4//j/+P/3//b/
9f/0//b/9v/2//b/+P/4//j/+P/2//b/9v/2//j/+P/4//j/+P/4//j/+P/4//j/+P/4
//r/+v/6//r//P/8//z//P/5//j/9//2//j/+P/4//j/+v/6//r/+v/4//j/+P/4//j/
+P/4//j/+v/6//r/+v/4//j/+P/4//r/+v/6//r/+P/4//j/+P/2//b/9v/2//b/9v/2
//b/+P/4//j/+P/3//b/9f/0//b/9v/2//b/9P/0//T/9P/y//L/8v/y//P/9P/1//b/
9f/0//P/8v/y//L/8v/y//L/8v/y//L/8v/y//L/8v/y//L/8v/y//L/8v/y//L/8P/w
//D/8P/y//L/8f/x/+//8P/w//D/8P/w//D/7//x//L/8v/z//P/8//z//L/8f/w//H/
8v/0//X/9f/1//X/9P/0//T/9//3//j/+P/6//r/+v/5//f/9f/z//H/7//v//D/8P/s
/+z/7f/t/+7/7//w//L/8//0//T/8v/v/+//7//v//H/8f/w/+//7v/r/+v/6//r/+v/
6//r/+z/7P/t/+3/7f/u/+//8P/w//D/8P/w/+//7f/t//H/+v8HABsAPQBjAIUAmACi
AKEAmACVAI8AfgBsAGEATAAuAAoA3f+u/4D/Uf8w/zL/Sf9k/33/mP+0/8v/2f/k/+j/
7P/v//D/8v/y//H/9f/3//j/+f/4//f/9v/1//f/+P/5//n/+//7//v/+//8//7//v/+
//7//v/+//7//////wAAAAD+////AAAAAAMAAwADAAQAAgACAAIABAAGAAYABgAIAAYA
BgAHAAcACQAKAAsADAAKAAoACwALAAwADAAMAA4AEAARABIAEgASABMAEwAUABYAFgAX
ABcAFwAaABsAGwAcAB0AHwAfAB4AHwAgACEAIwAkACUAJQAlACcAKAApACkAKQAqACsA
KQApACkAKQAoACgAKQApACcAJwAnACUAIwAjACIAIQAiACIAIQAgAB4AGwAYABYAEwAT
ABIADwAPAA4ACwAKAAoACAAHAAQABQAFAAQAAgD9//3//P/7//z/+//8//z/+f/4//f/
9//2//X/9f/0//T/9P/0//T/9f/1//X/9f/1//X/9f/0//T/8//z//L/8v/z//T/9f/1
//T/9P/1//X/9f/1//X/9f/1//X/9f/2//b/9v/3//f/9v/2//f/9//3//f/9//4//j/
+P/3//f/9//3//f/9//3//f/9//3//f/+P/4//r/+f/5//r/+v/6//n/+f/3//f/9//3
//f/9//3//f/9v/2//b/9v/2//b/9v/2//b/9v/1//X/9P/z//P/9P/2//X/9f/2//T/
8//z//P/8//y//L/8v/y//L/8v/y//L/8v/y//L/8//z//P/8//z//P/8//y//D/8P/w
//D/8v/x//H/8v/y//H/8f/x/+//8P/w/+//8f/y//T/8v/w//D/8P/w//D/7v/u/+3/
7f/v//D/8P/w//D/8P/w/+//7//w//D/8f/x//H/8f/w//D/8P/y//T/8v/z//P/8//1
//T/9P/0//X/9f/2//b/9v/2//b/9f/0//P/8v/x/+3/7f/u/+7/7v/u/+//7//v/+//
7//w//H/8v/y//D/8f/x//H/8f/v/+//7v/t/+r/5//n/+f/6f/p/+n/6f/q/+r/6//r
/+v/7P/t/+7/7v/u/+7/7v/t/+3/7f/t/+7/+f8JACMARwBrAIYAlACbAJoAmwCXAIgA
dABjAFAAMgAOAOX/vv+W/2v/QP8s/zf/Vv91/5D/qv/D/9X/3v/k/+j/6//t//D/8f/x
//L/8//z//P/9f/1//X/9f/1//b/9//3//f/9//3//f/+P/6//r/+v/6//r/+v/6//v/
+//8//z//P/9//7//v8BAAEAAQACAAAAAAAAAAIAAgACAAIABAAEAAQABQAFAAUABgAH
AAgACAAIAAkACQAKAAoACgAMAA4ADwAQABAADgAPAA8AEAASABIAEwATABUAGAAZABkA
GAAZABsAGwAaABsAHAAdAB8AIAAhACEAIwAlACYAJwAnACcAKAApACkAKQApACkAJgAm
ACcAJwApACkAKQAnACMAIwAiACEAIgAiACEAIAAfAB0AGwAaABsAGwAaABcAFgAUABAA
DgAOAAwACwAIAAUABQAEAAIAAAABAAEAAQD///3//f/8//v/+v/5//n/9v/1//X/9P/0
//T/9P/0//X/9f/1//X/8//z//P/8v/0//P/8//y//L/8//0//X/8//y//L/8//1//X/
9f/1//P/8//z//P/9v/2//b/9//1//T/9P/1//f/9//3//f/+P/4//j/9//1//X/9f/1
//f/9//3//f/9//3//j/+P/4//f/9//4//j/+P/3//f/9//3//f/9//3//f/9//3//b/
9v/2//b/9P/0//T/9P/0//T/8//z//T/8//z//T/8v/x//H/8v/0//P/8//z//P/8v/y
//L/8v/y//L/8v/w//D/8P/w/+//7//v/+//8f/x//H/8P/w//D/8P/w/+7/7f/t/+7/
8P/v/+//7//v//D/8P/v/+//8P/w//D/7f/t/+3/7f/v/+7/7v/u/+7/7f/w/+7/7v/u
/+7/7v/u/+3/7f/v//D/8P/w/+7/7v/u/+3/7//w//D/8f/v/+//7//u//D/8P/y//T/
9P/1//X/9f/1//T/9P/0//X/9f/2//b/9v/2//b/9f/0//P/8v/x/+3/7f/u/+7/7f/u
//D/8f/v/+//7//w/+//8P/w/+7/7f/t/+3/7f/t/+3/7P/r/+r/5//n/+f/5//n/+f/
5//q/+r/6//r/+v/7P/t/+7/7v/u/+7/7v/n/+n/7f/t//L///8VADUAWQB7AJAAmACd
AJ4AnQCVAIAAagBVADgAEgDo/7//nP92/0n/LP8u/0f/aP+H/6T/vP/R/9v/4v/m/+r/
6//r/+7/7//v//L/8//z//P/8//z//P/8//1//b/9//3//f/9//3//f/+P/6//r/+v/4
//j/+P/4//v/+//8//z//v///wAAAAD///////8AAAAAAAAAAAIAAgACAAIABAACAAIA
AwADAAUABgAHAAgACAAIAAkACQAKAAoACgAMAAoACwAMAAwADgAPAA8AEAASABIAEwAT
ABEAFAAVABUAFgAXABkAGQAaABsAHAAdAB8AIAAhACEAHwAhACIAIwAhACEAIgAjACQA
JQAmACcAJAAkACUAJQAjACMAIwAhACAAIQAhACEAHgAeAB0AHAAdABsAGQAYABcAFwAW
ABMAFQAUABEAEAAQAA4ADQAKAAcABwAGAAQAAgADAAMAAwABAP/////+//3//P/7//v/
+v/5//n/+P/2//b/9v/2//f/9//3//f/9f/1//X/9P/0//P/8//y//T/9f/2//f/9//2
//b/9//1//X/9f/1//X/9f/1//X/9v/2//b/9//5//j/+P/5//n/+f/5//n/+v/6//r/
+f/5//n/+f/5//n/+f/5//n/+f/5//r/+v/8//v/+//8//r/+v/5//n/+f/5//n/+f/3
//f/9//3//f/+P/5//r/+P/4//j/+P/4//j/9//3//b/9f/1//b/9v/1//X/9v/4//f/
9//3//b/9P/z//L/9P/0//T/9P/0//T/9P/0//X/9f/1//X/8//z//P/8v/0//T/9P/0
//T/8//z//T/8v/x//H/8f/z//T/9P/z//H/8v/y//L/8f/x//H/8f/z//L/8v/y//L/
8//z//P/9P/1//T/8v/y//L/8v/y//L/8f/x//H/8v/y//L/8v/y//L/8f/x//L/8v/z
//P/8//z//L/9P/0//b/+P/2//f/9//3//n/+P/4//j/9//3//j/+P/6//r/+v/5//b/
9f/0//P/8//z//T/9P/y//L/8//z//P/8//z//T/8//0//T/8v/x//H/8f/x//L/8//z
//P/8f/t/+z/6//t/+3/7f/t/+7/7v/v/+//7//w//H/8v/w//D/8P/w//P/8//x//H/
+P///xEALwBVAHkAlACiAKMAogCjAJ8AjgB2AGMATAAmAPj/z/+s/4b/Wf86/zL/Rf9k
/4H/nP+4/9H/3//m/+z/8P/x//P/9v/3//f/9v/3//f/9//5//n/+f/5//n/+v/7//v/
+//7//v/+//8//7//v/+//7//v/+//7//////wAAAAACAAMABAAEAAMAAwADAAQABAAE
AAQABgAIAAgACAAKAAgACAAJAAkACQAKAAsADAAOAA4ADwAPAA4ADgAOABAAEAARABIA
EgASABMAEwAUABYAFgAXABcAFQAYABkAGQAaABsAHQAdAB4AHwAgACEAIQAiACMAIwAj
ACUAJgAnACcAJwAoACkAKQApACkAKQAoACgAKQApACkAKQApACcAJQAlACQAIwAgACAA
HwAeAB4AHQAcABwAGQAZABgAFQAXABYAEwASABMAEgASABAADAALAAkABgAEAAUABQAF
AAMAAQABAAAAAQAAAP/////8//v/+//6//r/+v/6//r/+f/5//n/+f/5//n/+f/4//r/
+f/5//j/+P/5//r/+//5//j/+P/5//n/+f/5//n/+//7//v/+//6//r/+v/7//n/+P/4
//n/+//7//v/+//8//z//P/7//v/+//7//v//f/9//3//f/7//v//P/8//r/+f/5//r/
/P/8//v/+//7//v/+//7//v/+//7//v/+v/6//r/+v/4//j/+P/4//j/+P/3//f/+P/3
//f/+P/2//X/9f/2//j/9//3//f/9f/0//T/9P/2//b/9v/2//b/9v/2//b/9f/1//X/
9f/1//X/9f/0//T/9P/0//T/9P/z//P/9P/0//P/8//z//P/9P/0//P/8//0//T/9P/z
//P/8//z//P/8v/y//L/8v/z//P/8//w//H/8//3//b/9P/0//T/9P/y//L/8f/x//P/
9P/0//T/9P/0//T/8//z//T/9P/1//P/8//z//L/8v/y//T/9v/2//f/9//3//f/9v/2
//b/9//3//j/+P/6//r/+v/5//j/9//2//X/8f/x//L/8v/y//L/8//z//H/8f/x//L/
8//0//T/8v/y//P/9P/1//T/8//x/+//7v/r/+v/6//r/+v/6//r/+z/7P/t/+3/7f/u
/+//8P/w//D/8P/w/+//8f/x//H/9v8BABUAMwBVAHkAlgCiAKMAngCbAJcAhgBwAGEA
SgAqAAIA2/+y/4b/V/8y/yr/P/9g/3v/lP+y/8v/2f/i/+j/7P/v//H/9P/1//X/9P/1
//X/9f/3//f/9//3//f/+P/5//n/+f/5//n/+f/4//r/+v/6//z//P/8//z//f/9//7/
/v8AAAEAAgACAAIAAQAAAAAAAgACAAIABAAEAAQABAAGAAYABgAHAAcACQAKAAsADAAK
AAoACwALAAwADAAMAA4ADgAPABAAEAASABMAEwAUABQAFAAVABUAFQAYABkAGQAaABsA
HQAdACAAIQAiACMAIQAiACMAIwAlACcAKAApACkAKQAqACsAKQApACkAKQAoACgAKQAp
ACkAKQApACcAJQAlACQAIwAkACQAIwAiAB8AHQAbABoAGwAbABoAFwAWABQAEAAOABAA
DgANAAoACQAJAAgABgAFAAUABAADAAEA//////7//f/8//v/+//6//n/+f/4//j/+P/4
//j/+f/5//n/+f/5//n/+f/4//j/9//3//b/9v/3//j/+f/5//j/+P/5//n/+f/5//n/
+f/5//n/+f/6//r/+v/7//n/+P/4//n/+//7//v/+//6//r/+v/5//v/+//7//v/+v/5
//j/9//4//n/+//8//r/+f/5//r//P/8//v/+//7//v/+//7//v/+//7//v/+P/4//j/
+P/6//r/+v/6//j/+P/3//f/9v/1//X/9v/2//X/9f/2//j/9//3//f/9f/0//T/9P/0
//T/9P/0//T/9P/0//T/8//z//P/8//z//P/8//y//L/8v/y//L/9P/z//P/9P/y//H/
8f/x//H/8v/y//H/8f/y//L/8v/z//H/8f/0//L/8v/y//L/8v/y//H/8f/x//L/8v/y
//T/9P/0//P/8v/y//H/8f/z//P/8//y//L/8v/0//b/+P/5//n/+f/2//T/8//y//X/
9f/2//b/+P/4//j/9//2//X/9P/z//H/8f/y//L/8P/w//H/8f/x//H/8f/y//X/9v/2
//T/8v/x//D/7//x//H/8P/v/+7/6//r/+v/7f/t/+3/7f/s/+z/7f/t/+//8P/x//L/
8P/w//D/8P/x/+//7//z//7/DQAhAEMAaQCJAJwApACfAJgAlwCPAHwAaABfAEoAKgAE
ANv/rv9+/1H/Nv84/0//Zv+B/57/vP/T/9//5v/s/+7/7//x//T/9f/1//b/9//3//f/
9//3//f/9//5//r/+//7//v/+//7//v/+v/8//z//P/+//7//v/+//////8AAAAAAAAB
AAIAAgADAAMAAwAEAAIAAgACAAQABgAGAAYACAAIAAgACQAJAAsADAANAA4ADAAMAA0A
DQAOAA4ADgAQABAAEQASABIAFAAVABUAFgAYABgAGQAZABkAHAAdAB0AHgAfACEAIQAk
ACUAJgAnACUAJgAnACcAKQArACwALQAtAC0ALgAvAC8ALwAvAC8ALgAuAC8ALwAtAC0A
LQArACkAKQAoACcAJAAkACMAIgAhAB8AHQAcABsAGwAaABcAFQAUABEAEAASABAADwAM
AAkACQAIAAYAAwADAAIAAQADAAEAAQAAAP///v/9//3//P/7//v/+v/6//r/+v/6//n/
+f/5//n/+f/5//n/+P/4//f/9//2//b/9//4//n/9//2//b/9//5//n/+f/5//n/+f/5
//n/+v/6//r/+//7//r/+v/7//v/+//7//v//P/8//z/+//7//v/+//7//v/+//7//v/
/f/9//7//v/8//v/+//8//r/+v/5//n/+v/7//z//f/7//v/+//7//r/+v/6//r/+v/6
//r/+v/4//j/9//3//j/9//3//j/+P/3//f/+P/4//f/9//3//f/9v/2//b/9v/2//b/
9v/2//b/9v/2//X/9f/1//X/8//z//P/8v/0//T/9P/0//T/8//z//T/9v/1//X/9f/z
//T/9P/z//H/8v/y//L/9//0//L/8v/y//L/9P/0//P/8//z//T/9P/0//L/8v/y//H/
8//0//T/9f/z//P/8//y//L/8v/0//b/9v/3//f/9//3//b/9v/2//f/9//4//j/+P/4
//j/9//4//f/9v/1//P/8//0//T/8P/w//H/8f/z//P/8//0//P/9P/0//L/8f/x//H/
8f/z//P/8v/x/+7/6//r/+v/6f/p/+n/6f/r/+z/7v/v/+3/7v/v//D/8P/w//D/8P/t
/+3/7//v//D/+f8LACUARQBrAIoAmACdAJwAnQCbAJAAegBpAFQAOAASAOv/wv+c/3P/
SP8u/zn/VP9z/5L/rP/F/9f/4v/o/+r/7f/v//L/8//z//T/9f/1//X/9//3//f/9//1
//b/9//3//n/+f/5//n/+v/8//z//P/8//z//P/8//v/+//8//z//P/9//7//v8BAAEA
AQACAAIAAgACAAQAAgACAAIABAAEAAQABQAFAAcACAAJAAoACgAKAAsACwAKAAoACgAM
AAwADQAOAA4AEAARABEAEgAUABQAFQAVABMAFgAXABcAGAAZABsAGwAcAB0AHgAfAB8A
IAAhACEAIwAlACYAJwAnACcAKAApACsAKwArACsAKAAoACkAKQApACkAKQAnACcAJwAm
ACUAJAAkACMAIgAhAB8AHQAcABsAGwAaABcAFwAWABMAEgAQAA4ADQAKAAsACwAKAAgA
AwADAAIAAQABAP/////+//3//P/7//v/+v/5//n/+P/2//b/9v/2//X/9f/1//X/8//z
//P/8v/0//P/8//y//L/8//0//X/9f/0//T/9f/1//X/9f/1//P/8//z//P/9P/0//T/
9f/3//b/9v/3//X/9f/1//X/9v/2//b/9f/2//f/+P/5//f/9//3//f/9f/1//b/9v/4
//f/9//4//b/9v/1//X/9//3//f/9//3//f/9//3//T/9P/0//T/9P/0//T/9P/2//b/
9f/1//T/8//z//T/9P/z//P/9P/0//P/8//z//P/8v/y//L/8P/w//D/8P/w//D/8P/w
//H/8f/x//H/7//v/+//7v/w//D/8P/w//D/7//v//D/8P/v/+//7//v//D/8P/v/+3/
7v/u/+7/7//v/+//7//t/+z/7P/s/+z/7P/u/+7/7f/t/+3/7v/u/+7/8P/w//D/7//t
/+7/7v/v/+3/7f/t/+z/7P/s/+7/8P/y//P/8//z//H/8P/w//D/8//z//T/9P/0//T/
9P/z//L/8f/w/+//7f/t/+7/7v/s/+z/7f/t/+3/7f/t/+7/7//w//D/7v/t/+3/7f/t
/+3/7f/s/+v/6v/n/+f/5//p/+n/6f/p/+j/6P/p/+n/6f/q/+v/7P/u/+7/7v/u/+v/
6f/p/+v/8v///xEALQBPAHMAjgCcAJ8AngCbAJUAhABuAFsAQgAeAPT/y/+o/4L/Vf80
/y7/Qf9i/3//mv+2/83/2//i/+b/6P/p/+v/7v/v/+//8v/z//P/8//z//P/8//z//P/
9P/1//X/9f/1//X/9f/2//j/+P/4//j/+P/4//j/+f/5//r/+v/6//v//P/8//3//f/9
//7//v/+//7/AAACAAIAAgAEAAIAAgADAAMAAwAEAAUABgAGAAYABwAHAAkACgALAA4A
CwALAAsACgAKAAsACwAMABAAEAARABEAEQAUABUAFQAWABcAGQAZABgAGQAaABsAGwAc
AB0AHQAdAB8AIAAhACMAIwAkACUAIwAjACMAIwAkACQAJQAlACMAIwAjACEAIQAhACAA
HwAcABwAGwAaABsAGQAXABYAFQAVABQAEQARABAADQAMAA4ADAALAAgABgAFAAMAAAD+
//////////3/+//7//r/+f/4//f/9//4//f/9//2//X/9P/z//L/8//z//P/8//z//P/
8//y//D/7//v/+7/7v/v//D/8f/x//D/8P/x//P/8//z//P/8f/x//H/8f/y//L/8v/z
//X/9P/0//X/9f/1//X/9f/2//b/9v/1//X/9f/1//X/8//z//P/8//1//X/9v/2//T/
8//z//T/9P/0//P/8//1//X/9f/1//P/8//z//P/9P/0//T/9P/y//L/8v/y//T/9P/z
//P/8v/x//H/8v/y//H/8f/y//L/8f/x//H/8f/w//D/8P/w//D/8P/w//D/8P/w//D/
7//v/+//7//v/+//7//u//D/8P/w//D/7v/t/+3/7v/u/+3/7f/t/+3/7v/u/+3/7f/u
/+7/7v/t/+3/7f/t/+3/7P/s/+z/7v/u/+7/7v/u/+7/7P/s/+v/6//r/+z/7P/s/+7/
7v/u/+3/6//s/+z/7f/t/+3/7f/s/+z/7P/u//D/8P/x//H/8f/x//D/8P/w//H/8f/y
//L/8v/y//L/8f/w/+//7v/t/+v/6//s/+z/6v/q/+v/6//r/+v/6//s/+3/7v/u/+z/
6//r/+v/6//r/+v/6v/p/+b/4//j/+P/5f/l/+X/5f/m/+b/5//n/+f/6P/p/+r/6v/q
/+r/6v/p/+n/6f/r//D/+/8LACUASQBtAIoAmACdAJwAmwCXAIgAdABfAEQAHgD0/8v/
qP+E/1f/Mv8k/zf/Vv9z/47/rP/H/9X/3P/k/+b/5//p/+z/7f/t/+7/7//v/+//8f/x
//H/8f/v//D/8f/x//P/8//z//P/8v/0//T/9P/2//b/9v/2//X/9f/2//b/+P/5//r/
+v/7//v/+//8//z//P/8//7//P/8//z//v8AAAAAAQABAP//AAABAAIABAAEAAUABQAE
AAQABAAGAAYABwAIAAgACAAJAAkACgAOAA4ADwAPAA0AEAARABEAEAARABMAEwAWABcA
GAAZABsAHAAdAB0AHAAdAB0AHQAfAB8AIAAhACEAIQAhACEAIgAiACMAIwAhACEAIQAf
AB8AHwAeAB0AHAAcABsAGgAZABcAFQAUABUAFQAUABEAEQAQAA0ADAAMAAoACQAGAAUA
BQAEAAIA//////7//f/9//v/+//6//n/+P/3//f/9P/z//P/8v/y//L/8v/y//H/8f/x
//H/8f/x//H/8P/w/+//7//u/+7/7//w//H/8f/w//D/8f/v/+//7//v//H/8f/x//H/
8v/y//L/8//z//L/8v/z//P/8//z//P/9P/0//T/8//x//H/8f/x//P/8//z//P/8//z
//T/9P/2//X/9f/2//T/9P/z//P/8//z//P/8//1//X/9f/1//P/8v/x//D/8v/y//L/
8v/0//T/8//z//D/7//v//D/8P/v/+//8P/u/+3/7f/t/+//7v/u/+7/7P/s/+z/7P/t
/+7/7//w/+3/7f/t/+3/7f/t/+3/7P/s/+z/7P/s/+z/6//r/+z/7P/r/+v/6//r/+z/
7P/r/+3/7P/q/+r/6v/q/+r/6v/q/+r/6v/p/+n/6//s/+z/7P/r/+r/6f/n/+n/6v/q
/+v/6//r/+v/6v/s/+z/7v/w/+7/7//v/+//7//u/+7/7v/v/+//8P/w//D/8P/w/+//
7v/t/+z/6//r/+v/7P/s/+j/6P/p/+n/6f/p/+n/6v/r/+z/7P/q/+f/5//n/+f/6f/p
/+j/5//m/+P/4//j/+P/4//j/+P/5P/k/+X/5f/j/+T/5f/m/+f/6P/p/+r/5//l/+f/
7f/0/wMAHQA9AGEAgQCWAJoAlQCQAJEAhwBwAGIAVwA8ABoA9P/L/57/cP9B/yb/Lv9J
/2L/f/+a/7T/yf/V/9r/4P/i/+X/5f/o/+n/6f/s/+3/7f/t/+//7//v/+//7f/u/+//
7//x//H/8f/x//L/9P/0//T/9P/0//T/9P/1//X/9v/2//T/9f/2//b/9//3//f/+P/5
//r/+//+//z//P/8//7/AAAAAAEAAQAAAAAAAAAAAAAAAAABAAEABAAEAAQABgAEAAUA
BgAGAAcACQAKAAwADAAMAA0ADQANABAAEQARABQAFQAXABcAGAAZABoAGwAZABoAGwAb
ABsAHQAeAB8AIQAhACIAIwAlACUAJQAlACIAIgAjACMAIQAhACEAHwAdAB0AHAAbABoA
GgAZABgAFwAVABMAEgAPAA8ADgALAAkACAAFAAQABAACAAEA/v/7//v/+v/4//f/9//2
//X/9//1//X/9P/z//L/8f/x/+7/7f/t/+z/7v/u/+7/7v/t/+3/7f/t/+3/7f/t/+z/
7P/r/+v/6v/o/+n/6v/r/+v/6v/q/+v/7f/t/+3/7f/r/+v/6//r/+7/7v/u/+//7//u
/+7/7//x//H/8f/x//H/8P/v/+3/7//v/+//7//x//H/8f/x//H/8f/y//L/8P/v/+//
8P/u/+7/7f/t/+//7//v/+//7//v/+//7//s/+z/7P/s/+7/7v/u/+7/7P/s/+v/6//q
/+n/6f/q/+z/6//r/+z/6v/p/+n/6f/r/+r/6v/q/+r/6v/q/+r/6f/o/+f/5v/m/+f/
6P/p/+n/6f/p/+j/6P/o/+j/6P/o/+f/5//o/+j/5//n/+f/5f/o/+b/5v/m/+b/6P/o
/+f/5//l/+b/5v/m/+b/5v/m/+X/5f/m/+b/5//p/+n/6f/o/+j/6P/q/+z/6//r/+r/
6f/r/+r/6v/q/+3/7f/u/+7/7P/s/+z/6//o/+f/5v/l/+X/5f/m/+b/5P/k/+X/5f/j
/+P/4//k/+f/6P/o/+b/5f/l/+X/5f/l/+X/5P/j/+D/3f/d/93/3//f/9//3//i/+L/
4//j/+H/4v/j/+T/4v/i/+L/4v/j/+P/4//n//L/AQAbADsAYQB9AI4AkgCRAIwAiwB9
AGoAWgBNADIADADm/73/lv9q/zv/JP8u/0n/Zv+B/57/uP/L/9f/3P/e/+D/4//j/+b/
5//n/+j/6f/p/+n/6//r/+v/6//r/+z/7f/t/+//7//v/+//8P/y//L/8v/w//D/8P/w
//P/8//0//T/8v/z//T/9P/1//X/9f/2//b/9v/2//j/+P/4//j/+v/4//j/+f/5//n/
+v/7//z//v/+///////+//7//v8AAAIAAwAEAAQABAAFAAUABgAGAAYABwAHAAcACgAL
AAsADgAPABEAEQASABMAFAAVABUAFgAXABcAFQAXABgAGQAbABsAHAAdAB0AHQAdAB0A
HAAcAB0AHQAfAB8AHwAdABkAGQAYABcAFAAUABMAEgATABEADwAOAAsACwAKAAcABQAE
AAEAAAAAAP7//f/6//f/9//2//T/8//z//L/8f/v/+3/7f/s/+3/7P/r/+v/6P/n/+f/
5v/k/+T/5P/k/+X/5f/l/+X/4//j/+P/4v/k/+P/4//i/+L/4//k/+X/4//i/+L/4//h
/+H/4f/h/+H/4f/h/+H/5P/k/+T/5f/j/+L/4v/j/+X/5f/l/+X/5P/k/+T/4//l/+X/
5f/l/+X/5f/l/+X/5//n/+j/6P/m/+X/5f/m/+b/5v/l/+X/4//j/+P/4//l/+X/5f/l
/+T/5P/k/+T/4v/i/+L/4v/i/+L/4f/h/+L/4f/h/+L/4v/h/+H/4v/g/9//3//f/9//
3v/e/97/4P/g/+D/4P/f/97/3f/c/93/3f/d/93/3f/d/93/3P/c/9z/3P/c/9z/2//b
/9z/3P/b/9v/2//b/9z/3P/b/9v/3P/c/9z/2f/Z/9n/2f/Z/9j/2P/Y/9j/2f/Z/9n/
2v/X/w==
         </WaveFormData>
      </LeadData>
      <LeadData>
         <LeadByteCountTotal>10000</LeadByteCountTotal>
         <LeadTimeOffset>0</LeadTimeOffset>
         <LeadSampleCountTotal>5000</LeadSampleCountTotal>
         <LeadAmplitudeUnitsPerBit>4.88</LeadAmplitudeUnitsPerBit>
         <LeadAmplitudeUnits>��V</LeadAmplitudeUnits>
         <LeadHighLimit>2147483647</LeadHighLimit>
         <LeadLowLimit>268435456</LeadLowLimit>
         <LeadID>V3</LeadID>
         <LeadOffsetFirstSample>0</LeadOffsetFirstSample>
         <FirstSampleBaseline>0</FirstSampleBaseline>
         <LeadSampleSize>2</LeadSampleSize>
         <LeadOff>FALSE</LeadOff>
         <BaselineSway>FALSE</BaselineSway>
         <ExcessiveACNoise>FALSE</ExcessiveACNoise>
         <MuscleNoise>FALSE</MuscleNoise>
         <LeadDataCRC32>4235572665</LeadDataCRC32>
         <WaveFormData>
BgAGAAYABgAIAAgACAAIAAkACgALAAwADQAOAA8AEAARABIAEwAUABUAFgAXABgAGQAa
ABsAHAAfACAAIQAiACQAJAAkACQAJQAmACcAKAAqACoAKgAqACwALAAsACwAKwAqACkA
KAAqACoAKgAqACkAKAAnACYAJAAiACAAHgAdABwAGwAaABgAFgAUABIADwAOAA0ADAAI
AAYABAACAP///v/9//z/+v/6//r/+v/5//j/9//2//T/9P/0//T/8v/y//L/8v/w//D/
8P/w//D/8P/w//D/8P/w//D/8P/w//D/8P/w//L/8v/y//L/8v/y//L/8v/0//T/9P/0
//T/9P/0//T/9v/2//b/9v/1//T/8//y//L/8v/y//L/9P/0//T/9P/0//T/9P/0//T/
9P/0//T/9P/0//T/9P/0//T/9P/0//b/9v/2//b/9P/0//T/9P/y//L/8v/y//L/8v/y
//L/9P/0//T/9P/z//L/8f/w//L/8v/y//L/8P/w//D/8P/w//D/8P/w//L/8v/y//L/
8P/w//D/8P/w//D/8P/w//D/8P/w//D/8P/w//D/8P/u/+7/7v/u//D/8P/w//D/7v/u
/+7/7v/w//D/8P/w/+7/7v/u/+7/7v/u/+7/7v/w//D/8P/w//H/8f/x//H/8P/v//D/
8P/z//P/8//z//P/8//z//P/8//0//T/9P/2//f/9//3//P/8//z//P/8f/x//H/8f/v
/+7/7v/u/+//8P/x//T/8//z//P/8f/u/+7/7f/t/+//7//t/+z/6//o/+j/6P/o/+j/
6P/o/+n/6v/q/+r/7P/t/+3/7//v/+//7//v/+z/7P/t//H/+v8JAB8AQwBsAJIAtgDV
AOwA/QAHAQkB+ADfAMgAqwCAAEwAGADl/6z/bv9F/0X/Xf91/4z/pf+//9L/3f/j/+n/
7P/v//D/8f/w/+//8f/y//P/9P/z//P/8v/x//P/8//0//T/9f/1//X/9f/3//j/+P/5
//n/+f/5//r/+v/7//v/+//5//r/+//7//3//f/+//7//v/9//z/+//+//7//v8AAAAA
AAABAAEAAwAEAAQABQAFAAYABwAIAAYABgAGAAgACQAKAA0ADwANAA4ADwAQAA4ADwAQ
ABAAEwAVABYAFwAYABkAGgAaABsAHQAeAB8AIgAjACQAJQAmACcAKQArACsALAAtAC4A
LQAuAC4ALwAvAC8AMAAwADEAMQAxADEALwAuAC4ALgAuACwALAAsACkAKAAnACYAJAAi
ACAAHAAbABkAGAAWABQAEgAQAA4ACgAKAAgABQABAAAA/v/9//z/+//7//v/+P/3//b/
9f/z//P/8f/x//P/8//y//L/8P/w//H/8f/w//D/8P/w/+//7//u/+7/8P/w//D/8P/v
/+//7//v/+//7//v/+//7//v/+//8P/x//H/8f/x//H/8f/x//L/8v/y//L/8v/0//T/
9P/0//T/9P/0//T/9f/1//X/9f/z//P/8//z//X/9v/2//b/9P/0//P/8//z//P/8//z
//P/8//z//P/8//z//P/8//z//L/8v/y//L/8v/y//L/8v/x//D/8P/y//L/8v/y//D/
8P/w//D/8P/v/+//7//t/+3/7f/t/+//7v/u/+7/7v/u/+7/7v/u/+7/7v/u/+z/7P/s
/+z/7f/t/+3/7f/t/+7/7v/u/+z/7P/s/+v/7f/v/+//7//s/+z/7P/s/+z/6v/q/+r/
6v/s/+z/7P/s/+z/7P/s/+z/6v/q/+r/6v/t/+3/7f/t/+3/7f/v//D/8f/x//H/8f/x
//H/8f/x//H/8v/y//L/8v/z//P/8//x//H/8f/x/+3/7f/t/+3/7f/s/+z/7P/s/+z/
7P/u/+//7//v/+3/7v/u/+3/7f/t/+3/6//q/+f/5P/k/+T/5v/m/+b/5v/l/+b/5v/m
/+b/5//n/+n/6f/p/+n/6f/q/+r/6f/r/+7/9/8JACUARgBuAJQAtwDUAO8AAQEJAQIB
7wDWALsAlgBiAC4A///Q/5j/Yf9D/0n/Z/+E/5n/sf/I/9f/3//j/+b/5//p/+v/6//r
/+z/7P/s/+z/7P/t/+3/7f/v/+//8P/w/+//7//v/+//8f/y//L/8//x//H/8f/y//L/
8//z//P/8//0//X/9f/3//f/+P/4//f/9//3//f/+P/4//j/+v/6//r/+//7//v//P/8
//3//f/+////AAAAAAAAAAACAAQABAAGAAcABQAGAAcACAAIAAkACgAKAA0ADwAQABEA
EAARABIAEgATABUAFgAXABoAGwAcAB0AHgAfACEAIwAhACIAIwAkACcAKAAoACkAKQAp
ACoAKgArACsAKwArACsAKgAqACoAKgAoACgAKAAnACYAJQAkACUAJAAjACAAHQAbABoA
GAAUABIAEAAOAAoACgAIAAUAAwACAAAA///9//v/+v/5//j/9//2//X/8f/x/+//7//x
//H/8P/w/+7/7v/v/+//7v/u/+7/7v/t/+3/7P/s/+z/7P/s/+z/7f/t/+3/7f/t/+3/
7f/t/+3/7f/t/+7/8f/x//H/8f/v/+//7//w//D/8P/w//D/8P/w//D/8P/w//D/8P/w
//H/8f/x//H/8f/x//H/8f/x//L/8v/y//T/9P/z//P/8//z//P/8//z//P/8//z//H/
8f/x//H/8f/w//D/8P/w//D/8P/w//L/8f/w//D/7v/u/+7/7v/u/+7/7v/u//D/7//v
/+//7//v/+//7//t/+z/7P/s/+z/7P/s/+z/7v/u/+7/7v/u/+7/7v/u/+v/6//r/+v/
6//s/+z/7P/u/+7/7v/t/+v/6//r/+v/6//q/+r/6v/s/+z/7P/s/+7/7P/s/+7/7v/u
/+7/7P/s/+z/7P/u/+7/7v/u/+z/7P/s/+z/7P/s/+z/7P/t/+3/7f/t/+3/7f/v//D/
8f/x//H/8f/z//P/8//z//P/9P/0//T/9P/1//X/9f/x//H/8f/x/+//7//v/+//8f/w
//D/8P/u/+7/7v/w//H/8f/x/+//7v/u/+3/7f/t/+3/6//q/+n/5v/m/+b/5v/m/+b/
5v/n/+j/6P/o/+r/6//r/+3/7f/t/+3/7f/m/+r/7f/v//T/AwAZADUAWgCEAKoAxwDk
AP0ACQENAf4A4wDGAKMAcAA6AAgA3/+u/3j/Tf9H/13/ff+Y/7H/x//Y/9//4//n/+r/
6//r/+3/7f/t/+7/7v/u/+7/7v/v/+//7//x//H/8v/y//H/8f/x//H/8//0//T/9f/z
//P/8//0//b/9//3//f/9//4//n/+f/3//f/+P/4//n/+f/5//n/+v/6//r//P/8//z/
/f/9//3//v/+//////8AAAEAAgAEAAQABAAGAAQABAAGAAcABwAIAAkACgAKAAsADAAM
AA0ADwAQABEAEAARABIAEgAVABcAGAAZABoAGwAcAB0AHgAfACEAIwAhACIAIwAkACcA
KAAoACkAJwAnACgAKAApACkAKQApACsAKgAqACoAKAAmACYAJgAnACYAJQAkACMAIgAh
AB4AHwAdABwAGgAWABQAEgAQAA4ADgAMAAkACQAIAAYABQABAP///v/9//z/+//6//n/
9//3//X/9f/1//X/9P/0//T/9P/1//X/8v/y//L/8v/x//H/8P/w//L/8v/y//L/8//z
//P/8//x//H/8f/x//H/8f/x//L/9f/1//X/9f/1//X/9f/2//T/9P/0//T/9v/2//b/
9v/2//b/9v/2//f/9//3//f/9//3//f/9//3//j/+P/4//b/9v/1//X/9//3//f/9//3
//f/9//3//f/9//3//f/9//2//b/9v/2//b/9v/2//b/9f/0//T/8v/y//L/8v/0//T/
9P/0//L/8f/x//H/8//z//P/8//z//L/8v/y//L/8v/y//L/8v/y//L/8v/y//L/8v/y
//P/8//z//P/8f/y//L/8v/y//L/8v/x//H/8f/x//H/8f/w//D/8P/w//D/8P/w//D/
8P/w//D/8v/y//L/8P/w//D/8P/w//D/8P/w//D/8P/w//D/8v/y//L/8v/w//D/8P/w
//H/8f/x//H/8//z//X/9v/1//X/9f/1//f/9//3//f/9//4//j/+P/4//n/+f/5//X/
9f/1//X/9f/1//X/9f/1//T/9P/0//T/9P/0//b/9f/1//X/8//y//L/8f/x//P/8//x
//D/7f/q/+r/6v/q/+r/6v/q/+3/7v/u/+7/7v/v/+//8f/x//H/8f/x//L/8v/v//H/
+P8BABEALwBUAHwAogDFAN4A9QAHAQ8BBgHvANQAsQCCAEoAFgDr/77/iv9d/03/W/95
/5T/q//D/9j/4//p/+3/8P/v//H/8//z//P/9P/0//T/9P/0//X/9f/1//X/9f/2//b/
9f/1//X/9f/3//j/+P/5//n/+f/5//r/+v/7//v/+//7//z//f/9//3//f/+//7/////
//////8AAAAAAAACAAIAAgADAAMAAwAEAAQABQAFAAYABwAIAAgACAAIAAoACAAIAAoA
CwALAAwADQAOAA4ADwAQABAADwARABIAEwAUABUAFgAWABcAGQAaABsAHAAdAB4AHwAe
AB8AIQAjACMAJAAlACYAJwAoACgAKQApACkAKgAqACsAKwArACsAKwAqACoAKgAoACYA
JgAmACYAJgAmACYAJQAkACMAIAAhAB8AHgAcABwAGgAYABYAEAAQAA4ACwALAAoACAAH
AAUAAwACAAEAAAD///7//f/7//v/+f/5//n/+f/4//j/9P/0//X/9f/0//T/9P/0//X/
9f/0//T/9P/0//T/9P/z//P/8//z//X/9f/1//X/9f/1//X/9v/3//f/9//3//b/9f/0
//T/9f/2//f/+P/4//j/+P/4//b/9v/2//b/9//3//f/9//1//X/9f/1//X/9v/2//b/
+P/4//f/9//3//f/9//3//f/9//3//f/9//3//f/9//1//T/9P/0//b/9v/2//b/9v/1
//T/9P/0//T/9P/0//T/9P/0//T/8v/x//H/8f/z//P/8//z//P/8v/y//L/8P/w//D/
8P/w//D/8P/w//L/8v/y//L/7//v/+//7//v//D/8P/w//D/8P/w/+//8f/x//H/8f/v
/+7/7v/u//D/8P/w//D/8P/w//D/8P/w/+7/8P/y//L/8P/w//D/8P/w//D/8P/w//D/
8P/w//D/8P/w//D/8P/w//D/8P/w/+//7//v/+//7//v//H/8v/z//P/8//z//P/8//z
//P/9f/2//b/9v/2//f/9//3//X/9f/1//X/8//z//P/8//z//L/8v/y//L/8v/y//T/
8//z//P/8f/y//L/8f/x/+//7//t/+z/6//o/+j/6P/o/+j/6P/o/+n/6v/q/+r/7P/t
/+3/7//t/+3/7f/t/+z/7v/v/+//9v8BABcAMwBWAH4ApgDHAOAA8wADAQkB/gDlAM4A
rwCCAEwAGgDr/7j/gP9R/0P/V/91/4z/o/+9/9D/2//j/+f/6v/r/+3/7//v/+//8P/w
//D/8P/w//H/8f/x//P/8//0//T/8//z//P/8//x//L/8v/z//T/9f/2//j/9v/3//f/
9//5//r/+//7//n/+f/6//r//f/9//3//f/8//z//P/+/wAAAAABAAEAAQACAAIAAwAB
AAIAAwAEAAQABAAEAAYACAAIAAoACwAJAAoACwAMAAwADQAOAA4AEQATABQAFQAUABUA
FgAWABkAGwAcAB0AHAAdAB4AHwAiACMAJQAnACcAKAApACoAKQAqACoAKwArACsALAAs
AC0ALQAtAC0ALQAsACwALAAuACwALAAsACoAKAAmACQAJQAkACMAIAAfAB0AHAAaABoA
GAAWABQAEgASABAADQALAAoACAAHAAMAAQAAAP///v/9//z/+//5//n/9//3//f/9//2
//b/9v/2//f/9//0//T/9P/0//P/8//y//L/8v/y//L/8v/1//X/9f/1//X/9f/1//X/
9f/1//X/9v/1//X/9f/1//X/9f/1//b/9v/2//b/9v/2//b/9v/2//f/+P/5//r/+v/5
//j/9//5//n/+f/5//f/+P/4//j/+v/6//n/+f/3//f/9//3//n/+f/5//n/9//3//f/
9//5//j/+P/4//b/9v/2//b/9v/1//T/9P/0//T/9P/0//b/9v/2//b/9P/z//P/8//z
//P/8//z//X/9P/0//T/8v/y//L/8v/y//L/8v/y//D/8P/w//D/8f/x//H/8f/v//D/
8P/w//D/8P/w/+//8f/x//H/8f/x//D/8P/y//L/8v/y//L/8P/w//D/8P/w//D/8P/w
//D/8P/w//D/8P/w//D/8P/x//H/8f/x//H/8f/z//T/9//3//f/9//2//X/9P/z//X/
9v/2//b/9v/3//f/9//3//f/9//3//P/8//z//P/8//y//L/8v/y//L/8v/0//f/9//3
//X/8v/y//H/8f/x//H/7//u/+3/6v/q/+r/7P/s/+z/7P/r/+z/7P/s/+7/7//v//H/
8f/x//H/8f/w/+7/7//1/wAAEQAnAEkAcgCaALwA2wDwAP8ACQEJAfYA3QDIAKkAfABI
ABYA5f+s/3D/Sf9L/2P/ef+Q/6v/xf/Y/+P/5//r/+7/7//x//P/8//z//T/9P/0//T/
9P/1//X/9f/1//X/9v/2//f/9//3//f/9//4//j/+f/5//n/+f/6//r/+//7//v//f/+
///////9//3//v/+////////////AgACAAIABAAEAAQABQAFAAUABgAGAAcABwAIAAkA
CgAIAAgACAAKAAoACgAMAA0ADwAQABEAEgASABMAFAAUABUAFwAYABkAGgAbABwAHAAf
ACEAIgAjACQAJQAmACcAKAApACsALQAtAC4ALwAwAC8AMAAwADEAMwAzADQANAA1ADUA
NQA1ADQAMgAxADAAMAAuAC4ALgAtACwAKwAqACsAKgApACYAJAAhAB8AHAAcABoAGAAW
ABAAEAAOAAsACQAIAAYABQAFAAMAAgABAP7//f/8//v/+f/5//f/9//3//f/9v/2//T/
9P/1//X/9v/2//b/9v/z//P/8v/y//T/9P/0//T/8//z//P/8//1//X/9f/1//X/9f/1
//b/9//3//f/9//3//f/9//4//j/+P/4//j/+v/6//r/+v/4//j/+P/4//n/+f/5//n/
+f/5//n/+f/5//r/+v/6//j/+P/3//f/+f/5//n/+f/3//f/9//3//n/+f/5//n/9//2
//b/9v/2//b/9v/2//j/9//2//b/9v/2//b/9v/2//b/9v/2//b/9f/1//X/8//z//P/
8//z//L/8v/y//L/8v/y//L/8P/w//D/8P/y//L/8v/y//H/8f/x//H/8//0//T/9P/y
//L/8v/x//H/8f/x//H/8//y//D/8P/w//D/8P/w//D/8P/w//D/8P/w//D/8P/w//D/
8v/y//L/8v/x//H/8f/x//H/8f/z//T/9f/1//X/9f/1//X/9f/1//X/9v/2//b/9v/3
//f/9//3//f/9//3//P/8//z//P/8//y//L/8v/y//L/8v/0//X/9f/1//P/8v/y//H/
8f/x//H/7//u/+3/6v/q/+r/6P/o/+j/6P/r/+z/7P/s/+z/7f/t/+//7//v/+//7//u
/+7/7//v//L/+/8PACcARgBuAJgAuwDYAO8AAwENAQwB9wDeAMMAnABqADYABwDa/6b/
bf9J/03/af+G/5//t//M/9v/5f/p/+r/7f/t/+//7//v//L/8v/y//L/8v/z//P/8//x
//H/8v/y//P/8//z//P/9f/2//b/9//1//X/9f/2//b/9//3//f/9//4//n/+f/7//v/
/P/8//3//f/9//3//P/8//z//v/+//7//////wEAAgACAAMAAQACAAMABAACAAIAAgAE
AAYABgAIAAkACQAKAAsADAAMAA0ADgAOAA8AEQASABMAFAAVABYAFgAXABkAGgAbABoA
GwAcAB0AIAAhACMAJQAlACYAJwAoACkAKgAqACsAKQApACoAKgAtAC0ALQAtAC0ALAAs
ACwALgAsACwALAArACoAKQAoACcAJgAlACIAIwAhACAAHgAaABgAFgAUABIAEgAQAA0A
CQAIAAYABQADAAEAAAD///z/+//6//n/9//3//X/9f/1//X/9P/0//L/8v/z//P/8P/w
//D/8P/x//H/8P/w//D/8P/w//D/8f/x//H/8f/z//P/8//z//L/8f/w//D/8f/x//H/
8f/z//P/8//0//L/8v/y//L/8v/y//L/8v/0//T/9P/0//P/8//z//P/8//z//P/8//z
//T/9P/0//T/9P/z//P/9f/1//X/9f/1//X/9f/1//P/8//z//P/9f/0//T/9P/0//T/
9P/0//T/8//y//L/8v/y//L/8v/w//D/8P/w//D/7//v/+//8f/x//H/8f/x//D/8P/w
//D/8P/w//D/7v/u/+7/7v/u/+7/7v/u/+3/7f/t/+3/7f/u/+7/7v/u/+7/7v/t/+3/
7f/t/+3/7//u/+7/7v/u/+z/7P/s/+z/7P/s/+z/7P/s/+z/7P/s/+z/7v/u/+7/7v/s
/+z/7P/s/+v/6//r/+v/7f/t/+//8P/x//H/8f/x//H/8f/x//H/8f/y//L/8v/y//P/
8//z//H/8f/x//H/7//v/+//7//v/+7/7v/u/+7/7v/u//D/8//z//P/8f/w//D/7//v
/+//7//t/+z/6f/m/+b/5v/o/+j/6P/o/+f/6P/o/+j/6P/p/+n/6//t/+3/7f/t/+z/
6v/r/+3/8v///xMALQBSAHoAogDDAOAA9wAFAQsBAAHnAMwAqwB+AEgAFADp/7z/hP9X
/0n/Wf93/5L/qf/B/9T/3//l/+f/6P/p/+3/7//v/+//7v/u/+7/7v/w//H/8f/x//H/
8f/y//L/8f/x//H/8f/z//T/9P/1//P/8//z//T/9P/1//X/9f/1//b/9//3//f/9//4
//j/+//7//v/+//8//z//P/+//z//P/9//3//f/+//7//////wAAAQACAAMABAAFAAgA
BQAEAAUABQAFAAYABwAIAAoACwAMAAwACwANAA4ADwASABMAFAAUABMAFQAWABcAGAAZ
ABoAGwAcAB0AHwAhACEAIgAjACQAJQAmACYAJwApACkAKgAqACkAKQApACkAKQAoACgA
KAAoACYAJgAmACUAJAAjACIAIwAiACEAHgAdABsAGgAYABgAFgAUABIADAAMAAoABwAF
AAQAAgABAP3/+//6//n/+v/5//j/9//3//f/9f/1//T/8//x//D/8P/w//H/8f/w//D/
8P/w/+//7//u/+7/7v/u/+7/7v/v/+//7//v/+//7//v/+//7//v/+//8P/x//H/8f/x
//H/8f/x//L/8v/y//L/8v/y//L/8v/y//L/8v/y//L/8f/x//H/8f/z//P/8//z//H/
8v/y//L/8v/y//H/8f/z//P/8//z//H/8f/x//H/8//z//P/8//z//L/8v/y//L/8v/y
//L/8v/x//D/8P/w//D/8P/w//D/8P/w//D/8P/v/+//7//x//H/8f/x/+//7v/u/+7/
7v/u/+7/7v/w//D/8P/w//D/8P/w//D/7f/t/+3/7f/r/+z/7P/s/+z/7P/s/+v/7f/t
/+3/7f/t/+z/7P/s/+z/7P/s/+z/7P/u/+z/7P/s/+z/7P/s/+z/7P/s/+z/7P/s/+z/
7P/s/+z/7P/s/+z/7P/t/+3/7f/t/+3/7f/v//D/8f/x//H/8f/x//H/8f/x//H/8v/y
//L/8v/z//P/8//x//H/8f/x/+//7//v/+//7//u/+7/7v/u/+7/7v/w//H/8f/x/+//
7P/s/+v/6//t/+3/6//q/+f/5P/k/+T/5v/m/+b/5v/n/+j/6P/o/+j/6f/p/+v/6//r
/+v/6//q/+r/6//v//T//f8NACcATAB0AJoAuwDYAPEAAQEJAQIB6wDQAK8AgABIABQA
6f++/4r/Wf9D/1H/b/+I/5//uf/Q/9v/4f/n/+j/6f/p/+v/6//r/+7/7v/u/+7/7v/v
/+//7//t/+3/7v/u//H/8f/x//H/7//w//D/8f/x//H/8f/y//L/8//z//P/9f/2//f/
9//3//f/+P/4//n/+f/5//n/+P/4//j/+v/8//z//f/9//v//P/8//3//f/+////AAD+
//7//v8AAAIAAgAEAAUABQAGAAcACAAIAAkACgAKAAsADQAOAA8ADgAPABAAEAATABUA
FgAXABgAGQAaABsAGwAbABwAHQAfACAAIQAiACUAJgAmACcAJwAnACgAKAApACkAKQAp
ACkAKAAoACgAKgAoACgAKAAnACYAJQAkACMAIgAhAB4AHwAdABwAGgAYABYAFAASAA4A
DgAMAAkABwAGAAQAAwABAP///v/9//r/+f/4//f/9//3//X/9f/z//P/8v/y//D/8P/x
//H/8P/w//D/8P/v/+//7v/u//D/8P/w//D/8f/x//H/8f/v/+//7//v/+//7//v//D/
8f/x//H/8f/x//H/8f/y//L/8v/y//L/8v/y//L/8v/y//L/8v/y//P/8//z//P/8//z
//P/8//z//T/9P/0//T/9P/z//P/8f/x//H/8f/z//P/8//z//H/8f/x//H/8//y//L/
8v/y//L/8v/y//L/8f/w//D/8v/y//L/8v/w//D/8P/w//D/7//v/+//7f/t/+3/7f/u
/+7/7//w/+7/7v/u/+7/7v/u/+7/7v/u/+7/7v/u/+3/7f/t/+3/7f/u/+7/7v/u/+7/
7v/t/+//7f/r/+v/7P/s/+z/7P/s/+z/7P/s/+z/7v/u/+7/7v/t/+z/6//q/+z/7P/s
/+z/7f/t/+3/7f/t/+3/7//w//H/8f/x//H/8f/x//H/8f/z//T/9P/0//L/8//z//P/
8f/x//H/8f/v/+//7//v/+//7v/u/+7/7v/u/+7/8P/x//H/8f/v/+z/7P/r/+v/7f/t
/+v/6v/p/+b/5v/m/+b/5v/m/+b/5//o/+j/6P/o/+n/6f/r/+3/7f/t/+3/6v/o/+v/
8f/6/wsAJQBFAGwAlgC6ANUA6gD5AAUBAwHwANkAxACdAGwAOgAKANf/nv9k/0H/Sf9j
/3v/kv+r/8P/1P/b/+H/5f/m/+f/6f/r/+v/6//u/+7/7v/u/+7/7//v/+//7f/t/+7/
7v/x//H/8f/x//H/8v/y//P/8//z//P/9P/0//X/9f/1//X/9v/3//f/9//3//j/+P/7
//v/+//7//r/+v/6//z//v/+///////9//7//v//////AAABAAIAAgACAAIABAAEAAQA
BgAHAAkACgALAAwADAANAA4ADgAPABEAEgATABYAFwAYABgAFwAZABoAGwAeAB8AIAAh
ACIAIwAlACcAJwAoACkAKgArACwALAAtAC8ALwAwADAALwAvAC8ALwAtACwALAAsAC4A
LAAsACwAKQAoACcAJgAjACIAIQAeAB0AGwAaABgAFgAUABIAEAAKAAoACAAFAAUABAAC
AAEA///9//z/+//6//n/+P/3//X/9f/z//P/8//z//L/8v/w//D/8f/x//D/8P/w//D/
7//v/+7/7v/u/+7/7v/u/+//7//v/+//7//v/+//7//v/+//7//w//H/8f/x//H/8//z
//P/9P/0//T/9P/0//L/8v/y//L/9P/0//T/9P/1//X/9f/1//f/9//3//f/9f/2//b/
9v/0//T/8//z//X/9f/1//X/9//3//f/9//1//X/9f/1//X/9P/0//T/8v/y//L/8v/y
//H/8P/w//L/8v/y//L/8P/w//D/8P/y//H/8f/x//H/8f/x//H/8P/u/+3/7P/t/+7/
7//w/+7/7v/u/+7/7v/u/+7/7v/t/+3/7f/t/+3/7v/u/+7/7P/u/+7/7v/u/+7/7v/u
/+7/7v/u/+7/7v/u/+7/7v/u/+7/7v/u/+7/7v/v/+//7//v/+//7//x//L/8f/x//H/
8f/x//H/8f/x//L/9P/1//b/9P/1//X/9f/x//H/8f/x//H/8f/x//H/8f/w//D/8P/w
//D/8P/y//P/8//z//H/8P/w/+//7//v/+//7f/s/+n/5v/m/+b/6P/o/+j/6P/r/+z/
7P/s/+r/6//r/+3/7f/t/+3/7f/u/+7/7//z/wAAEQApAEsAdACcAL4A3QDyAAEBCQEF
AfAA2QDCAJ0AagA2AAgA1/+g/2b/Rf9L/2f/gf+a/7P/y//a/+P/6f/r/+7/7//v//H/
8f/x//L/8v/y//L/9P/1//X/9f/z//P/9P/0//f/9//3//f/9//4//j/+f/4//f/9v/2
//f/+f/6//v/+f/6//v/+//7//v//P/8//3//f/9//3//v/+//7/AAACAAIAAwADAAEA
AgACAAMABQAGAAcACAAGAAYABgAIAAoACgAMAA0ACwAMAA0ADgAQABEAEgASABEAEwAU
ABUAGAAZABoAGgAbAB0AHgAfACIAIwAkACUAJAAlACcAKQArACwALQAuAC8AMAAwADEA
MwAzADQANAA1ADUANQA1ADMAMgAyADIAMgAwADAAMAAvAC4ALQAsACsAKgApACYAIwAh
ACAAHgAcABoAGAAWABIAEgAQAA0ACwAKAAgABwADAAEAAAD//wAA///+//3/+f/5//f/
9//3//f/9v/2//T/9P/1//X/9P/0//T/9P/z//P/8v/y//L/8v/y//L/8f/x//H/8f/x
//H/8f/x//H/8f/x//L/9f/1//X/9f/z//P/8//0//b/9v/2//b/9v/2//b/9v/2//b/
9v/2//f/9//3//f/+f/5//n/+f/3//j/+P/4//r/+v/5//n/9//3//f/9//5//n/+f/5
//f/9//3//f/9//2//b/9v/2//b/9v/2//j/9//2//b/+P/4//j/+P/2//b/9v/2//b/
9f/1//X/9//3//f/9//2//T/8//y//T/9P/0//T/9P/0//T/9P/y//L/8v/y//P/8//z
//P/8f/y//L/8v/0//T/9P/z//P/8//z//P/8//y//L/8v/y//L/8v/y//L/8v/y//L/
8v/w/w==
         </WaveFormData>
      </LeadData>
      <LeadData>
         <LeadByteCountTotal>10000</LeadByteCountTotal>
         <LeadTimeOffset>0</LeadTimeOffset>
         <LeadSampleCountTotal>5000</LeadSampleCountTotal>
         <LeadAmplitudeUnitsPerBit>4.88</LeadAmplitudeUnitsPerBit>
         <LeadAmplitudeUnits>��V</LeadAmplitudeUnits>
         <LeadHighLimit>2147483647</LeadHighLimit>
         <LeadLowLimit>268435456</LeadLowLimit>
         <LeadID>V4</LeadID>
         <LeadOffsetFirstSample>0</LeadOffsetFirstSample>
         <FirstSampleBaseline>0</FirstSampleBaseline>
         <LeadSampleSize>2</LeadSampleSize>
         <LeadOff>FALSE</LeadOff>
         <BaselineSway>FALSE</BaselineSway>
         <ExcessiveACNoise>FALSE</ExcessiveACNoise>
         <MuscleNoise>FALSE</MuscleNoise>
         <LeadDataCRC32>2457279678</LeadDataCRC32>
         <WaveFormData>
AgACAAIAAgAEAAQABAAEAAYABgAGAAYABwAIAAkACgALAAwADQAOABEAEgATABQAFQAW
ABcAGAAZABoAGwAcAB0AHgAfACAAIQAiACMAJAAmACYAJgAmACcAKAApACoAKQAoACcA
JgAoACgAKAAoACcAJgAlACQAIQAgAB8AHgAdABwAGwAaABYAFAASABAADQAMAAsACgAI
AAYABAACAAAA/v/8//r/+P/4//j/+P/3//b/9f/0//T/9P/0//T/8//y//H/8P/w//D/
8P/w//D/8P/w//D/8P/w//D/8P/w//D/8P/w//D/8P/w//D/8v/y//L/8v/y//L/8v/y
//L/8v/y//L/9P/0//T/9P/z//L/8f/w//D/8P/w//D/8f/y//P/9P/0//T/9P/0//T/
9P/0//T/9P/0//T/9P/y//L/8v/y//T/9P/0//T/9P/0//T/9P/y//L/8v/y//D/8P/w
//D/8v/y//L/8v/w//D/8P/w//D/8P/w//D/8P/w//D/8P/w//D/8P/w//D/8P/w//D/
8P/w//D/8P/u/+7/7v/u/+7/7v/u/+7/7v/u/+7/7v/u/+7/7v/u/+7/7v/u/+7/7v/u
/+7/7v/w//D/7//v/+3/7f/u/+7/7P/s/+z/7P/s/+z/7P/s/+7/7v/u/+7/7P/s/+7/
7//y//L/8v/z//H/8f/x//H/8//z//T/9P/0//X/9f/1//H/8f/x//H/8P/w//D/8P/w
/+//7//v//L/8v/y//L/8v/z//P/8f/u/+7/7v/u/+//7//u/+3/6v/o/+b/6P/o/+j/
6f/p/+f/5//n/+j/6v/q/+v/7f/t/+3/7f/t/+z/7P/s/+//+f8IAB0APQBjAIsAtQDa
APsAFAEkASYBHAEBAegAxACQAFQAHwDt/7f/ff9Y/1r/cf+G/5j/r//F/9T/3v/k/+f/
6//t/+z/7P/t/+3/7//v//D/8P/u/+//7//v//H/8f/x//L/8f/x//D/8P/z//T/9P/0
//T/9P/0//T/9v/2//b/9v/2//f/9//3//j/+P/4//n/9//3//f/+P/5//n/+f/6//r/
+v/6//v//f/9//7//v//////AAAAAP////8AAAAAAgAEAAUABQAGAAYABgAHAAgACQAK
AAoACgAMAA0ADgARABIAEwAUABUAFgAYABkAGgAbABwAHQAgACEAIwAkACUAJgAnACgA
JwAoACgAKAApACsALAAsACsAKwAsACwAKwArACsAKgAqACoAKgApACcAJgAlACQAIgAh
ACAAHwAaABkAGAAWABIAEAAPAAwACwAIAAcABQABAP///v/7//v/+v/6//n/9//0//T/
8//w//D/8P/v//D/7//v/+//7v/u/+7/7v/s/+z/7P/s/+z/6v/q/+r/7P/s/+z/7P/s
/+z/7P/s/+3/7f/t/+3/7f/t/+3/7f/t/+7/7v/u/+7/7v/u/+7/7//v/+//7//v/+//
7//v//D/8P/w//D/8P/w//D/8P/x//H/8f/x//P/8//z//T/8v/w//D/8f/x//H/8f/y
//L/8v/x//H/8f/x//H/8f/v/+//7//u//D/8P/w//D/7v/t/+3/7f/v/+//7//v/+//
7v/u/+7/7v/u/+7/7v/u/+3/7f/t/+3/7f/t/+3/7f/s/+z/7P/s/+z/7P/s/+r/6v/q
/+r/7P/s/+z/7P/s/+z/7P/s/+r/6v/q/+n/6//t/+3/6//q/+z/7P/s/+z/6//q/+j/
5//p/+n/6v/q/+r/6v/q/+r/6P/o/+j/6P/q/+r/6v/q/+r/6v/s/+3/7v/u/+7/7//v
/+//7//v/+//7//w//D/8P/x//H/8f/v/+//7//v/+7/7v/u/+7/7v/t/+3/7f/u/+7/
7v/u/+7/7//v/+3/7v/u/+7/7v/r/+v/6v/p/+b/5P/i/+T/5P/k/+X/5f/l/+X/5f/m
/+b/5v/n/+n/6f/p/+n/6f/o/+j/6P/p/+3/9v8FAB8APwBnAI8AtgDbAP4AGAEkASIB
DwH4ANgArgByADkACQDb/6X/dP9Y/1//ev+Q/6P/t//M/9j/4P/h/+P/5f/o/+j/6f/p
/+f/5//o/+j/6v/r/+v/6//r/+v/6//s/+v/6//q/+r/7f/u/+7/7v/u/+7/7v/u//D/
8P/w//D/8P/x//H/8f/y//L/8v/z//P/8//z//T/8//z//P/9P/2//b/9v/3//f/9//4
//j/+f/5//r/+v/7//v//P/8//7/AAABAAEAAAAAAAAAAQACAAMABAAEAAYACAAJAAoA
CQAKAAsADAALAAwADgAPABIAEwAUABUAFgAXABkAGgAbABwAHQAeACEAIgAiACIAIQAj
ACQAJAAnACcAKAAoACcAJwAnACYAJgAmACYAJQAjACIAIQAgACIAIQAgAB8AGgAZABgA
FgAUABIAEQAOAAsACAAHAAUAAwABAAAA/f/8//r/+f/3//f/9P/0//P/8P/w//D/7//u
/+3/7f/t/+7/7v/u/+7/7P/s/+z/7P/s/+r/6v/q/+z/7P/s/+z/7P/s/+z/7P/t/+3/
7f/t/+v/6//r/+v/7P/u/+//8P/u/+7/7v/u/+3/7f/t/+3/7//v/+//7//u/+7/7v/u
//D/8P/w//D/8f/x//H/8f/x//H/8f/y//L/8P/w//H/8f/x//H/8v/y//L/8f/x//H/
8f/x//H/8f/x//H/8P/w//D/8P/w//D/7//v/+//7//v/+//7//v/+7/7v/u/+7/7v/u
/+7/7v/t/+3/7f/r/+v/6//r/+3/7P/s/+z/7P/s/+z/7P/u/+7/7v/u/+z/7P/s/+z/
7P/s/+z/7P/u/+7/7v/t/+3/7f/t/+3/6//r/+v/6//t/+3/7f/t/+3/6//s/+7/7v/u
/+7/7P/s/+v/6//t/+3/7v/u/+z/7P/s/+z/7P/s/+z/7P/u/+7/7v/u/+7/7v/w//H/
8v/y//L/8//z//P/8//z//P/8//0//T/9P/1//X/9f/z//P/8//z//D/8P/w//D/8v/x
//H/8f/w//D/8P/w//L/8//z//H/8P/w//D/8P/t/+3/7P/r/+r/6P/m/+j/5v/m/+f/
5//p/+n/6f/q/+r/6v/r/+3/7f/t/+3/7f/o/+z/7v/x//X/AgAXADEAVQB/AKcAzADx
ABABIgEmARwBAwHkAL4AhgBIABUA6/+9/4n/ZP9g/3X/kP+m/7v/zf/c/+L/5P/p/+v/
6//s/+z/7f/t/+3/7f/u/+7/7v/v/+//7//x//H/8f/y//H/8f/w//D/8f/y//L/8v/y
//L/8v/y//T/9P/0//T/9P/1//X/9f/2//b/9v/3//f/9//3//j/+f/5//n/+v/6//r/
+v/7//v/+//8//z//f/9//7//v8BAAEAAgACAAAAAgADAAMABAAEAAQABQAGAAcACAAI
AAgACgALAAwADQAOAA8AEAARABIAFAAVABYAFwAYABkAGgAbAB0AHgAdAB4AHwAgACMA
JAAkACQAIwAlACYAJgAnACcAKAAoACkAKQApACgAKAAoACgAJwAnACYAJQAkACQAIwAi
ACEAIAAfAB4AHAAaABgAFwAUAA8ADAALAAkACQAHAAYAAwACAAAA///9//3/+v/6//n/
+P/4//j/9//2//X/9f/1//T/9P/0//T/9P/0//T/9P/y//D/8P/w//L/8v/y//L/8v/y
//L/8v/x//H/8f/x//H/8f/x//H/8//0//T/9P/2//b/9v/2//b/9f/0//P/9f/1//X/
9f/2//b/9v/2//b/9v/2//b/9//3//f/9//3//f/9//4//j/9v/2//f/9//3//f/+P/2
//b/9f/1//f/9//3//f/9//3//f/9v/2//b/9v/2//b/9f/1//X/9f/1//X/9f/3//b/
9v/2//T/9P/0//T/9v/1//X/9f/1//X/9f/1//X/9P/0//T/8v/y//L/8v/y//L/8v/y
//T/9P/0//T/8v/y//L/8v/y//L/8v/x//P/8//z//P/8//z//P/8//z//P/8//z//H/
8f/x//H/8//y//L/8v/y//L/8v/y//L/8f/x//H/8f/y//L/9P/0//T/9P/y//L/8v/y
//L/8v/y//L/9P/0//b/9//2//b/9v/3//n/+f/5//n/9//3//j/+P/6//v/+//7//f/
9//3//f/9v/2//b/9v/4//f/9//3//b/9v/2//b/9v/3//f/9f/0//T/9P/0//X/9f/0
//P/8P/u/+z/7v/u/+7/7//v/+//7//v//D/8P/w//H/8//x//H/8f/x//T/8v/w//X/
+f8CABEALQBPAHUAnwDEAOcABAEeASgBIgEPAfAAzgCaAFoAIQD3/8v/m/90/2b/df+Q
/6b/t//L/9z/5v/q/+//8f/x//L/8v/z//P/8//z//T/9P/0//X/9f/1//X/9f/1//b/
9//3//b/9v/3//j/+P/4//j/+P/4//j/+v/6//r/+v/6//v/+//7//r/+v/6//v//f/9
//3//v////////8AAAAAAAAAAAEA/////wAAAAADAAMABAAEAAUABQAGAAYABAAGAAcA
BwAKAAoACgALAAwADQAOAA4ADAAOAA8AEAARABIAEwAUABMAFAAWABcAGAAZABoAGwAc
AB0AHwAgAB8AIAAhACIAJQAmACYAJgAlACcAKAAoACsAKwAsACwAKwArACsAKgAoACgA
KAAnACgAKAAoACgAJgAlACQAIwAiACEAIAAeAB4AHAAbABgAEwAQAA8ADQANAAsACgAH
AAYABAADAAEAAQD+//7//f/8//z//P/7//r/+f/5//n/+P/4//j/+P/2//b/9v/2//j/
9v/2//b/9v/2//b/9v/0//T/9P/0//X/9f/1//X/9f/1//X/9f/3//j/+P/4//b/9v/2
//b/+f/5//n/+f/5//n/+f/5//j/+P/4//j/+P/4//j/+P/3//f/9//3//f/9//3//j/
+v/4//j/+f/5//n/+f/6//r/+v/5//n/+f/5//n/+f/3//f/9//2//j/+P/4//j/9v/1
//X/9f/1//X/9f/1//f/9v/2//b/9P/0//T/9P/0//P/8//z//X/9f/1//X/9f/0//T/
9P/0//T/9P/0//T/9P/0//T/8v/y//L/8v/y//L/8v/y//L/8v/y//H/8//z//P/8//x
//H/8f/x//P/8//z//P/8//z//P/8//x//D/8//1//T/8v/y//L/8v/0//T/8//z//H/
8f/y//L/8v/y//L/8v/y//L/8v/y//D/8P/w//D/8v/y//T/9f/2//b/9v/3//X/9f/1
//X/9//3//j/+P/4//n/+f/5//f/9//3//f/9v/2//b/9v/2//X/9f/1//T/9P/0//T/
9P/1//X/8//y//L/8v/y/+//7//u/+3/7P/q/+j/6v/q/+r/6//r/+v/6//r/+z/7P/s
/+3/7//v/+//7//v/+z/7v/w//H/9/8CABUAMQBRAHkAoQDIAOkABgEcASQBHAEFAeoA
ygCWAFgAIQD1/8X/j/9o/17/b/+I/5z/r//F/9b/4P/m/+n/6//t/+7/7v/v/+//7//v
//D/8P/w//H/8f/x//H/8f/x//L/8//z//L/8v/y//L/8f/w//H/8v/z//T/9P/0//T/
9P/2//f/9//3//b/9v/2//f/+f/5//n/+v/5//n/+f/6//z//P/8//3//f/9//7//v//
////AAAAAP////8AAAAAAgAEAAUABQAGAAYABgAHAAgACQAKAAoACgAMAA0ADgAPABAA
EQASABMAFAAWABcAFgAXABgAGQAcAB0AHwAgACEAIgAjACQAIwAkACQAJAAlACcAKAAo
ACkAKQAqACoAKQApACkAKAAqACoAKgApACgAJgAkACIAJAAjACIAIQAeAB0AHAAaABgA
FgAVABIAEQAOAA0ACwAJAAcABgADAAIAAAD///3//f/6//r/+f/4//j/+P/3//T/8//z
//P/9P/0//T/9P/z//L/8f/w//L/8P/w//D/8P/w//D/8P/y//L/8v/y//H/8f/x//H/
8//z//P/8//z//T/9P/0//T/9P/0//T/9f/1//X/9f/z//P/8//z//b/9v/2//b/9P/0
//T/9P/1//X/9f/1//X/9f/1//b/+P/2//b/9//1//X/9f/2//j/+P/3//f/9f/1//X/
9f/3//f/9//2//T/9P/0//T/9P/z//P/8//z//P/8//z//P/8v/y//L/8v/y//L/8v/y
//H/8f/x//H/8f/x//H/8f/w//D/8P/y//L/8v/y//D/8P/w//D/8P/w//D/8P/w//D/
8P/w//D/8P/w/+//7//v/+//7//v/+//7//w//D/8P/w//D/7v/u/+3/7f/t/+3/7v/u
//D/8P/w//D/7v/u/+7/7v/u/+7/7v/u//D/8P/y//P/9v/2//b/9//0//P/8v/x//P/
8//0//T/9P/1//X/9f/1//X/9f/1//T/9P/0//T/9P/z//P/8//0//T/9P/0//b/9//3
//X/8//y//H/8P/v/+//7v/t/+z/6v/o/+r/6v/q/+v/6//r/+v/6//s/+7/7v/v//H/
7//v/+//7//w/+7/7v/z//3/DgAlAEMAawCTAL0A4AD/ABgBKAEqARoBAQHoAMIAjABS
AB8A7f+1/33/Xv9i/3f/iv+e/7P/yf/a/+L/5v/r/+3/7f/w//D/8f/x//H/8f/y//L/
8P/x//H/8f/x//H/8f/y//X/9f/0//T/8//0//T/9P/2//b/9v/2//b/9v/2//b/9//5
//r/+//7//r/+f/5//n/+f/5//r//f/9//3//v/+//7//v////////8AAAAAAQABAAIA
AgADAAMABAAEAAQABgAHAAcACgAKAAoACwAMAA0ADgAOAA4AEAARABIAFQAWABcAGAAZ
ABoAHAAdABwAHQAeAB8AIgAjACUAJgAnACgAKQAqACkAKgAqACoAKwAtAC4ALgAvAC8A
MAAwAC0ALQAtACwALAAsACwAKwArACoAKQAoACoAKQAoACcAIgAhACAAHgAaABgAFwAU
ABEADgANAAsACQAHAAYAAwACAAAA///9//3/+v/6//n/9v/2//b/9f/2//X/9f/1//L/
8v/y//L/8v/y//L/8v/y//D/8P/w//L/8v/y//L/8P/w//D/8P/x//H/8f/x//H/8f/x
//H/8f/y//L/8v/y//L/8v/y//P/8//z//P/9f/1//X/9f/2//b/9v/2//b/9v/2//b/
9//3//f/9//3//f/9//4//b/9P/0//X/9//3//f/+P/2//b/9f/1//X/9f/1//X/9f/1
//X/9P/0//T/9P/0//T/8//z//P/8//z//P/8//1//T/9P/0//L/8v/y//L/8v/x//H/
8f/x//H/8f/x//H/8P/w//D/7v/u/+7/7v/w//D/8P/w/+7/7v/u/+7/8P/w//D/8P/w
//D/8P/v/+//7//v/+//8f/w/+7/7v/u/+7/8P/w/+//7//t/+3/7v/u/+7/7v/u/+7/
7v/u/+7/7v/w//D/8P/w/+7/7v/w//H/9P/0//T/9f/z//P/8//z//P/8//0//T/8v/z
//P/8//y//P/9P/1//L/8v/y//L/8v/x//H/8f/y//L/8v/y//T/9f/1//P/8P/w//D/
8P/v/+//7v/t/+r/6P/m/+j/5v/m/+f/5//p/+n/6f/q/+r/6v/r/+3/7f/t/+3/7f/s
/+z/7P/t//H/+v8LACMAPwBlAJEAuADbAP4AGAEoASYBFwH+AOAAtAB8AEEADwDj/7H/
fP9c/2H/fP+U/6n/v//Q/9z/5P/p/+n/6//s/+z/7f/t/+3/7f/u/+7/7v/v/+//7//t
/+3/7f/u/+//7//u/+7/8f/y//L/8v/w//D/8P/w//D/8P/w//D/8v/z//P/8//2//b/
9v/3//f/9//3//j/9//3//f/+P/4//j/+P/5//v/+//8//z//f/9//7//v/9//3//v/+
//7/AAABAAEABAAEAAQABQAEAAUABgAGAAYACAAJAAoACwAMAA0ADgAPABAAEgATABIA
EwAUABUAFwAZABwAHgAdAB4AHwAgACMAJAAkACQAIwAlACYAJgAnACcAKAAoACcAJwAn
ACYAKAAoACgAJwAnACYAJQAkACQAIwAiACEAIAAfAB4AHAAYABYAFQASABEADgANAAsA
BwAFAAQAAQACAAAA///9//v/+P/4//f/9P/0//T/8//y//H/8f/x//D/8P/w//D/7v/u
/+7/7v/w/+7/7v/u/+7/7v/u/+7/7v/u/+7/7v/x//H/8f/x/+//7//v/+//7f/u/+7/
7v/w//D/8P/w/+//7//v/+//7//v/+//7//y//L/8v/y//L/8v/y//L/8//z//P/8//z
//P/8//0//T/8v/y//P/8//z//P/9P/0//T/8//z//H/8f/x//H/8//z//P/8v/y//L/
8v/y//L/8f/x//H/8f/x//H/8f/x//D/8P/w//D/8P/w//D/8P/v/+//7//v/+//7//v
/+//7v/u/+7/7v/u/+7/7v/u/+7/7v/u/+7/7v/u/+7/7v/u/+7/7v/s/+z/7P/r/+v/
6//r/+v/7f/t/+3/7f/t/+r/7P/s/+z/7P/u/+7/7f/t/+v/6//s/+z/7v/u/+7/7v/s
/+z/7P/s/+z/7P/s/+z/7P/s/+7/7//w//D/8P/x//H/8f/x//H/8//z//T/9P/y//P/
8//z//P/8//z//P/8P/w//D/8P/y//H/8f/x//D/8P/w//D/8P/x//H/7//u/+7/7v/u
/+//7//u/+3/6v/o/+b/6P/o/+j/6f/p/+f/5//n/+j/6P/o/+n/6//t/+3/7f/t/+z/
7P/s/+//8//+/xEAKQBLAHEAnQDEAOcABgEcASQBHgEHAeoAyACUAFYAIQDz/8n/lf9u
/2L/cf+K/6D/s//J/9j/4v/m/+f/6f/p/+z/7P/t/+3/7f/t/+7/7v/u/+//7//v/+//
7//v//D/8f/x//D/8P/x//L/8v/y//L/8v/y//L/9P/0//T/9P/y//P/8//z//b/9v/2
//f/9//3//f/+P/5//n/+f/6//j/+P/4//n/+//7//z//P/9//3//v/+/wEAAQACAAIA
AQACAAIAAQACAAIAAgADAAQABQAGAAYABgAIAAkACgALAAwADQAOAA8AEAASABMAEgAT
ABQAFQAYABkAGwAcAB0AHgAfACAAHwAgACAAIAAjACUAJgAmACcAJwAoACgAJwAnACcA
JgAmACYAJgAlACcAJgAlACQAIgAhACAAHwAeAB0AHAAaABgAFgAVABIADQAKAAkABwAH
AAUABAABAP7//P/7//n/+//4//j/9//2//b/9v/1//L/8f/x//H/8P/w//D/8P/w//D/
8P/w/+7/7P/s/+z/7v/u/+7/7v/u/+7/7v/u/+//7//v/+//7//v/+//7//v//D/8P/w
//D/8P/w//D/8f/x//H/8f/x//H/8f/x//L/8v/y//L/8v/y//L/8v/z//P/8//z//P/
8//z//T/9P/y//L/8//z//P/8//0//L/8v/x//H/8//z//P/8//z//P/8//y//L/8v/y
//L/8v/x//H/8f/x//H/8f/x//P/8v/y//L/8P/w//D/8P/y//H/8f/x/+//7//v/+//
7//u/+7/7v/w//D/8P/w//D/8P/w//D/7v/u/+7/7v/u/+7/7v/u/+7/7v/u/+3/7f/t
/+3/7f/t/+3/7f/t/+3/7f/t/+3/7f/u/+7/7v/u/+7/7v/u/+3/7f/t/+3/7v/u/+7/
7v/u/+7/7P/s/+z/7P/u/+7/7v/u/+7/7v/w//H/8v/y//L/8//x//H/8f/x//P/8//0
//T/9P/1//X/9f/z//P/8//z//L/8v/y//L/8v/x//H/8f/w//D/8P/w//L/8//z//H/
7v/u/+7/7v/v/+//7v/t/+r/6P/m/+j/6P/o/+n/6f/n/+f/5//o/+r/6v/r/+3/7f/t
/+3/7f/s/+z/7v/v//X//v8NACUARwBtAJUAugDdAP4AFgEgAR4BCwHuAMoAlgBYAB8A
8//L/5v/bv9e/2v/hP+a/63/w//W/97/4v/n/+n/6f/s/+z/7f/t/+3/7f/u/+7/7P/t
/+3/7f/t/+3/7f/u/+//7//u/+7/7//w//D/8P/u/+7/7v/u//L/8v/y//L/8v/z//P/
8//0//T/9P/1//X/9f/1//b/9f/1//X/9v/3//j/+f/7//n/+f/6//r//f/9//7//v/+
//3//f/8//7/AAABAAEAAgACAAIAAwAEAAUABgAGAAQABgAHAAgACQAKAAsADAAPABAA
EgATABQAFQAWABcAFwAXABgAGAAbABwAHQAeACEAIgAiACIAIQAjACQAJAAlACUAJgAm
ACcAJwAnACYAJgAmACYAJQAlACQAIwAiACQAIwAiACEAHgAdABwAGgAYABYAFQASABEA
DgANAAsABwAFAAQAAQAAAP7//f/7//v/+P/4//f/9P/0//T/8//y//H/8f/x//D/8P/w
//D/7v/u/+7/7v/w/+7/7v/u/+7/7v/u/+7/7v/u/+7/7v/t/+3/7f/t/+//7//v/+//
7//w//D/8P/u/+7/7v/u/+//7//v/+//7//v/+//7//u/+7/7v/u//D/8P/w//D/8f/x
//H/8f/x//H/8f/y//L/8P/w//H/8f/x//H/8v/y//L/8f/x/+//7//v/+//8f/x//H/
8P/w//D/8P/w//D/7//v/+//7//v/+//7//v/+7/7v/u/+7/7v/u/+7/7P/r/+v/6//s
/+3/7v/v/+3/7P/s/+z/7P/s/+z/7P/q/+r/6v/q/+r/6v/q/+r/7P/s/+z/7P/s/+z/
7P/r/+3/6//p/+v/6v/o/+j/6P/o/+r/6v/p/+n/6//r/+z/7P/r/+r/6f/o/+r/6v/q
/+r/7P/s/+z/7P/s/+z/7v/v//D/8P/w//H/7//v/+//7//x//H/8v/y//D/8f/x//H/
7//v/+//7//w//D/8P/w//D/7//v/+//7v/u/+7/7v/u/+//7//t/+r/6v/q/+r/6f/p
/+j/5//m/+T/4v/k/+L/4v/j/+P/5f/l/+X/5v/m/+b/5//p/+n/6f/p/+n/6P/o/+r/
7//3/wgAHwA9AGMAjQC3ANoA9wAQASABIAEOAfcA3gCyAHgAPgANAN3/p/9v/1T/XP9z
/4j/nP+x/8X/1P/a/97/4f/j/+X/5v/m/+f/5//p/+n/6v/q/+r/6//r/+v/6f/p/+n/
6v/r/+v/6v/q/+v/7P/s/+z/7v/u/+7/7v/w//D/8P/w//D/8f/x//H/8P/w//D/8f/z
//P/8//0//X/9f/1//b/9v/2//b/9//1//X/9v/2//f/9//4//j/+//7//z//P/6//z/
/f/9////AAABAAMAAgADAAQABAAGAAgACQAKAAsADAANAA4ADwAQABIAEwAUABUAFgAX
ABgAGQAbABwAHQAeAB8AIAAjACQAJAAkACUAJwAoACgAJwAnACgAKAAlACUAJQAkACQA
JAAkACMAJQAkACMAIgAhAB8AHQAbABgAFwAWABQAEAAOAA0ACgAHAAQAAwABAP///f/8
//n/+P/2//X/8//z//D/8P/v/+7/7v/u/+3/7P/r/+v/6//q/+r/6v/q/+r/6v/q/+r/
6P/m/+b/5v/m/+b/5v/m/+j/6P/o/+j/6f/p/+n/6f/p/+n/6f/p/+n/6v/q/+r/6v/q
/+r/6v/t/+3/7f/t/+v/6//r/+v/7v/u/+7/7v/s/+z/7P/s/+7/7//w//H/8P/v/+7/
7v/s/+r/6v/r/+3/7f/t/+7/7v/u/+3/7f/t/+3/7f/t/+3/7f/t/+z/7P/s/+z/7P/q
/+n/6f/p/+n/6f/p/+n/6f/o/+j/6P/q/+r/6v/q/+r/6f/p/+n/6P/n/+b/5f/n/+b/
5v/m/+b/5v/m/+b/6P/o/+j/6P/m/+b/5v/m/+j/6P/o/+j/5v/o/+b/5v/m/+b/5v/m
/+X/5f/l/+X/5v/m/+j/6P/o/+j/5v/m/+b/5v/o/+j/6P/o/+j/6P/q/+v/6v/q/+r/
6//r/+v/6//r/+3/7f/u/+7/7P/t/+3/7f/r/+v/6//r/+r/6v/q/+r/6v/p/+n/6f/q
/+r/6v/q/+z/7f/t/+v/6v/q/+r/6v/n/+f/5v/l/+L/4P/e/+D/4P/g/+H/4f/j/+P/
4//k/+L/4v/j/+X/5f/l/+X/5f/m/+b/6P/t//f/CAAfAD8AZwCRALkA3gD9ABYBIgEg
AQ4B9QDYAK4AdAA6AAcA2/+n/2//Uv9c/3X/iv+e/7X/yf/W/97/4P/j/+X/5f/m/+b/
5//n/+f/5//o/+j/6v/r/+v/6//p/+n/6f/q/+v/6//q/+r/6//s/+z/7P/s/+z/7P/s
//D/8P/w//D/7v/v/+//7//w//D/8P/x//H/8f/x//L/8//z//P/9P/0//T/9P/1//f/
9//4//j/9//3//j/+P/5//n/+v/6//r//P/9//3//v/+//7///8AAAEAAgACAAIABAAF
AAYACQAKAAsADAANAA4AEAARABIAEwAUABUAFAAVABcAGAAbABwAHQAeAB8AIAAgACAA
IwAlACYAJgAnACcAKAAoACcAJwAnACYAJgAmACYAJQAlACQAIwAiACAAHwAeAB0AGAAX
ABYAFAASABAADwAMAAkABgAFAAMAAQD///7/+//4//b/9f/z//X/8v/y//H/7P/s/+z/
6//q/+n/6f/p/+r/6v/q/+r/6P/o/+j/6P/o/+b/5v/m/+b/5v/m/+b/5v/m/+b/5v/l
/+X/5f/l/+X/5f/l/+X/5//o/+j/6P/o/+j/6P/o/+n/6f/p/+n/6f/p/+n/6f/q/+r/
6v/q/+z/7P/s/+z/7f/t/+3/7f/r/+v/6//s/+7/7P/s/+3/6//r/+v/7P/u/+7/7f/t
/+3/7f/t/+3/7f/t/+3/7P/q/+r/6v/q/+r/6f/p/+n/6//r/+v/6//r/+r/6v/q/+r/
6v/q/+r/6v/p/+n/6f/n/+f/5//n/+f/5v/m/+b/6P/o/+j/6P/o/+j/6P/o/+j/6P/o
/+j/6P/o/+j/6P/o/+j/6P/n/+f/5//n/+f/5f/l/+X/5f/n/+f/5//n/+f/5//n/+f/
5//k/w==
         </WaveFormData>
      </LeadData>
      <LeadData>
         <LeadByteCountTotal>10000</LeadByteCountTotal>
         <LeadTimeOffset>0</LeadTimeOffset>
         <LeadSampleCountTotal>5000</LeadSampleCountTotal>
         <LeadAmplitudeUnitsPerBit>4.88</LeadAmplitudeUnitsPerBit>
         <LeadAmplitudeUnits>��V</LeadAmplitudeUnits>
         <LeadHighLimit>2147483647</LeadHighLimit>
         <LeadLowLimit>268435456</LeadLowLimit>
         <LeadID>V5</LeadID>
         <LeadOffsetFirstSample>0</LeadOffsetFirstSample>
         <FirstSampleBaseline>0</FirstSampleBaseline>
         <LeadSampleSize>2</LeadSampleSize>
         <LeadOff>FALSE</LeadOff>
         <BaselineSway>FALSE</BaselineSway>
         <ExcessiveACNoise>FALSE</ExcessiveACNoise>
         <MuscleNoise>FALSE</MuscleNoise>
         <LeadDataCRC32>1445606751</LeadDataCRC32>
         <WaveFormData>
/v/+//7//v/+//7//v/+/wAAAAAAAAAAAQACAAMABAAGAAYABgAGAAcACAAJAAoACwAM
AA0ADgAPABAAEQASABQAFAAUABQAFQAWABcAGAAaABoAGgAaABsAHAAdAB4AHgAeAB4A
HgAeAB4AHgAeAB4AHgAeAB4AGwAaABkAGAAXABYAFQAUABEAEAAPAA4ACwAKAAkACAAG
AAQAAgAAAP3//P/7//r/+P/4//j/+P/3//b/9f/0//T/9P/0//T/8v/y//L/8v/y//L/
8v/y//D/8P/w//D/8P/w//D/8P/u/+7/7v/u//D/8P/w//D/8P/w//D/8P/w//D/8P/w
//D/8P/w//D/8v/y//L/8v/w//D/8P/w//L/8v/y//L/9P/0//T/9P/0//T/9P/0//T/
9P/0//T/9P/0//T/9P/y//L/8v/y//T/9P/0//T/9P/0//T/9P/y//L/8v/y//L/8v/y
//L/8v/y//L/8v/y//L/8v/y//L/8v/y//L/8P/w//D/8P/y//L/8v/y//D/8P/w//D/
8P/w//D/8P/w//D/8P/w//D/8P/w//D/8P/w//D/8P/u/+7/7v/u/+7/7v/u/+7/7v/u
/+7/7v/w//D/8P/w/+7/7v/u/+7/7v/u/+7/7v/s/+7/7v/u//D/8P/w//D/7v/u/+//
7//x//H/8f/y//L/8v/y//L/9P/0//X/9f/1//X/9v/2//X/9f/1//X/9f/1//X/9v/0
//T/9P/0//b/9v/2//f/9f/1//P/8v/0//T/8v/x//L/8f/x//D/7P/q/+r/6v/q/+r/
6v/r/+v/6//s/+z/7P/t/+3/7f/v/+//8P/w/+7/7v/v//L/9/8CABEAKABEAGMAhgCo
AMcA4QDxAPQA7wDfAMsArwCAAEgAFwDs/8T/nP+H/43/n/+q/7j/xv/V/93/5P/p/+z/
7v/u/+z/7P/s/+3/7//v/+//7//v//D/8P/w//D/8P/w//D/8f/x//H/8f/z//P/9P/0
//T/9P/0//T/9P/1//X/9f/1//X/9//3//f/9//3//f/9f/1//b/9v/4//j/+f/5//r/
+v/6//r/+//7//v/+//8//z//f/9//3//f/9//7//v///wAAAAAAAAEAAQABAAIAAgAE
AAQABAAGAAYABgAHAAkACQAKAA0ADgAPABAAEQASABMAEwATABUAFgAYABkAGQAaABsA
HAAcABwAHgAfAB8AHwAhACAAIAAhACEAHwAfAB8AHwAhACEAIQAhACEAIAAfAB4AHAAb
ABoAGQAWABUAFAARABEADwANAAwACgAHAAUAAwAAAP/////8//3/+v/6//n/9f/1//P/
8v/z//P/8//x//D/8P/w/+//7v/u/+7/7v/u/+7/7v/u/+7/7f/t/+z/7P/t/+3/7f/t
/+7/7v/t/+3/7f/t/+3/7f/t/+3/7f/t/+7/7v/u/+7/7v/u/+7/8P/w//D/8f/v/+//
7//v//D/8P/w//D/8v/y//L/8v/x//H/8f/x//P/8//z//P/8f/x//H/8f/x//H/8v/y
//L/8v/x//H/8//z//P/8//x//H/8f/x//L/8v/y//L/8P/w//D/7//v/+//7//v/+//
7//v/+//7//u/+7/7v/u/+7/7v/u//D/8P/w//D/7v/u/+7/7v/u/+7/7v/u/+v/6//r
/+v/7f/s/+z/7f/t/+3/7f/t/+3/7f/t/+z/7P/u//D/7v/s/+7/7v/u/+7/7P/s/+z/
7P/s/+z/7P/s/+z/7P/s/+z/6v/s/+z/7P/u/+7/7v/u/+7/7v/v/+//8f/x//H/8v/w
//D/8P/w//D/8P/x//H/8f/x//L/8v/x//H/8f/x//H/8f/x//L/8v/y//L/8v/y//L/
8v/z//P/8//x//D/8v/y//D/7//u/+3/7f/s/+j/5v/m/+b/5v/m/+b/5//p/+n/6v/q
/+j/6f/p/+n/6f/p/+r/6v/q/+r/6f/q/+3/9P///xAAKgBHAGYAiACpAMsA4wDuAO0A
5QDVAMEAoABsADcACgDi/7r/mf+J/5H/pP+y/77/zf/Z/+L/5f/m/+j/6P/p/+r/6//t
/+v/6//r/+v/6//s/+z/7P/s/+z/7P/s/+3/7f/t/+3/7//v//D/8P/u/+7/7v/u/+7/
7//v/+//7//v//H/8f/x//H/8f/x//P/8//0//T/8v/y//P/8//0//T/9P/0//X/9f/1
//X/+P/4//n/+f/5//n/+f/6//r/+//8//z/+v/7//v/+//8//z//v/+/wAAAgACAAIA
AQADAAMABAAFAAYABwAIAAkACgALAAsACwANAA4AEAARABEAEgATABYAFgAWABgAFwAX
ABcAGQAaABoAGwAbABsAGwAbABsAGwAbABsAGwAbABoAGQAYABoAGQAYABcAFAATABIA
DwAPAA0ACwAKAAgABQADAAEAAAD//////P/7//j/+P/3//X/9f/z//L/7//v/+//7f/t
/+7/7//v/+z/7P/s/+z/7P/s/+z/7P/s/+v/6//q/+r/6//r/+v/6//s/+z/6//r/+v/
6//r/+3/7f/t/+3/7f/u/+7/7v/s/+z/7P/s/+z/7P/s/+3/7//v/+//7//u/+7/7v/u
//D/8P/w//D/8f/x//H/8f/x//H/8f/x//H/8f/x//H/8f/x//L/8v/y//L/8f/x//H/
8f/x//H/8f/x//H/8f/w//D/8P/w//D/8P/w/+//7f/t/+3/7f/t/+3/7f/t/+//7v/u
/+7/7v/u/+7/7v/u/+7/7v/u/+7/7v/u/+7/7v/u/+7/7v/t/+3/7f/t/+3/7P/s/+3/
7f/t/+3/7f/v/+//7//u/+7/7v/u/+7/7P/s/+z/7P/s/+z/7P/s/+z/7v/u/+7/7v/u
/+7/7P/s/+z/7P/u/+7/7v/u/+7/7v/u/+7/7P/u/+7/7v/u/+7/7v/u/+7/7v/v/+//
8f/x//H/8v/y//L/8v/y//L/8v/z//P/8//z//T/9P/z//P/8//z//P/8//z//T/9P/0
//T/9P/y//L/8v/z//X/9f/z//L/8P/w/+7/7f/u/+3/7f/s/+r/6P/o/+j/6P/o/+j/
6f/p/+n/6v/q/+j/6f/p/+n/6//r/+z/7P/o/+z/7f/u//P/+v8JABwANgBXAHgAmAC5
ANkA6QDwAOkA2wDHAK0AgABIABkA8v/O/6r/j/+P/5//sP++/8z/1//h/+b/5//q/+z/
7P/s/+z/7P/t/+3/7f/t/+3/6//s/+z/7P/u/+7/7v/u/+//7//v/+//7f/t/+7/7v/u
/+7/7v/u//D/8f/x//H/8f/x//P/8//x//H/8f/x//P/8//0//T/9P/0//X/9f/0//T/
9P/0//f/9//3//f/+P/4//n/+f/5//n/+f/6//r/+//8//z//P/9//3//f/8//z//v/+
//7/AAAAAAAAAwAFAAUABgAHAAgACQAKAAsADAANAA0ADQAPABAAEgARABEAEgATABYA
FgAWABgAFwAXABcAGQAaABoAGwAbAB0AHQAdAB0AGwAbABsAGwAbABoAGQAYABoAGQAY
ABcAFgAVABQAEQARAA8ADQAMAAoABwAFAAMAAgABAAEA/v////z//P/7//n/+f/3//b/
9f/1//X/8//y//L/8v/x//L/8v/y//L/8P/w//D/8P/w/+//7//u//D/8f/x//H/7//w
//D/7//x//H/8f/x//H/8f/x//H/8f/y//L/8v/y//L/8v/y//D/8P/w//H/8//z//P/
8//0//T/9P/0//T/9P/0//T/9f/1//X/9f/1//X/9f/1//X/9f/1//X/9f/1//b/9v/2
//b/9f/1//X/9f/1//X/9f/1//X/9f/0//T/9P/0//T/9P/0//P/8//z//P/8//z//P/
8//z//P/8v/y//L/8v/y//L/8v/0//T/9P/0//T/9P/0//T/8v/y//L/8v/z//P/8//z
//P/8v/y//P/8//z//P/8//z//P/8//y//L/8v/y//L/8v/y//L/8v/y//L/8v/y//L/
8v/y//L/8v/z//L/8v/y//L/8v/y//L/8v/y//D/8P/w//D/8v/y//L/8v/w//L/8v/y
//L/8v/y//L/9P/0//X/9f/3//f/9//4//j/+P/4//j/+P/4//n/+f/5//n/+v/6//n/
+f/5//n/+f/5//n/+v/6//r/+v/6//r/+v/6//v/+//7//n/+P/4//j/9v/1//T/8//z
//L/8P/u/+7/7v/u/+7/7v/v/+//7//w//D/8P/x//H/8f/v/+//8P/w//L/8v/x//T/
+f/+/wkAHAA2AFMAdACUALMA0QDnAPIA8QDlANEAuQCSAFwAJwAAANz/uP+d/5f/of+w
/8D/zP/b/+X/7P/v//L/8v/y//T/9P/0//X/8//z//P/8//z//T/9P/0//b/9v/2//b/
9f/1//X/9f/3//f/+P/4//b/9v/2//b/9v/3//f/9//3//f/+f/5//n/+f/5//n/+f/5
//r/+v/6//r/+//7//z//P/8//z//f/9//3//f/+//7//////////////wAAAAABAAIA
AgACAAMAAwADAAQABAAGAAYABgAIAAgACAAHAAkACQAKAAsADAANAA4AEQASABMAEwAR
ABMAFAAWABcAFwAYABkAGgAaABoAHAAdAB0AHQAfACAAIAAhACEAIQAhACEAIQAhACEA
IQAhACEAIAAfAB4AIAAfAB4AHQAcABsAGgAXABcAFQATABIAEAANAAsACQAIAAcABwAE
AAMAAAAAAP///f/9//v/+v/7//v/+//5//j/+P/4//f/9v/2//b/9v/2//b/9v/2//b/
9f/1//T/9P/1//X/9f/z//T/9P/z//X/9f/1//X/9f/1//X/9f/1//b/9v/2//T/9P/0
//T/9v/2//b/9//3//f/9//3//b/9v/2//b/+P/4//j/+P/3//f/9//3//f/9//3//f/
+f/5//n/+f/3//f/+P/4//j/+P/3//f/9//3//f/9//3//f/9//3//b/9v/2//b/9v/2
//b/9f/1//X/9f/1//X/9f/1//X/8//y//L/8v/0//T/9P/0//T/9P/0//T/9P/0//T/
9P/0//T/9P/0//P/8//z//P/8//y//L/8//z//P/8//z//P/8//z//L/9P/0//T/9P/y
//L/8v/y//L/8v/y//L/8v/y//L/8v/y/+//8v/0//T/8v/y//L/8v/y//L/8v/y//L/
8v/y//L/8v/y//L/8v/y//T/9P/0//L/8v/y//L/8v/y//P/8//z//P/8//0//b/9v/2
//b/9v/2//f/9//3//f/+P/4//n/+f/5//n/9//3//f/+P/4//j/+P/4//j/+P/4//n/
+f/5//f/9v/2//b/9P/z//L/8f/x//D/7v/s/+z/7P/s/+z/7P/t/+v/6//s/+z/7P/t
/+3/7f/v/+//8P/w/+7/7v/x//L/9f/+/wsAHgA2AFMAdACWALUA0wDnAPAA7QDfAM0A
swCKAFQAIwD6/9L/rP+R/43/m/+s/7r/xv/V/+H/5v/p/+z/7v/u//D/8P/w//H/7//v
/+//7//v//D/8P/w//D/8P/w//D/8f/x//H/8f/v/+//8P/w//L/8v/y//L/8v/z//P/
8//1//X/9//3//X/9f/1//X/9//3//j/+P/4//j/+f/5//j/+P/4//j/+//7//v/+//6
//r/+//7//v/+//7//z//v///wAAAAAAAAEAAQABAAAAAAACAAIABAAGAAYABgAFAAcA
BwAIAAkACgALAAwACwAMAA0ADQAOABEAEwAWABUAFQAWABcAFgAWABYAGAAbABsAGwAd
ABwAHAAdAB0AHQAdAB0AHQAdAB0AHQAdABsAGgAZABgAGQAZABkAGQAYABcAFgATABMA
EQAPAA4ADgALAAkABwAFAAMAAgD+/////P/8//v/9//3//X/9P/1//X/9f/z//L/8v/y
//H/8P/w//D/8P/w//D/8P/w//L/8f/x//D/7v/v/+//7//v//D/8P/v/+//7//v/+//
8f/x//H/8f/v//D/8P/w//L/8v/y//L/8v/y//L/8//z//P/8//z//T/9P/0//T/9P/0
//T/9P/z//P/8//z//P/8//z//P/9f/1//X/9f/1//X/9v/2//b/9v/1//X/8//z//P/
8//1//X/9f/1//T/9P/0//T/9P/0//T/8//z//P/8//z//P/8//z//P/8f/w//D/8P/w
//D/8P/w//D/8P/w//D/8P/w//D/8P/y//L/8v/y//H/8f/x//H/7//u/+7/7//v/+//
7//v//H/8f/x//D/8P/w//D/8P/w/+7/7v/w//D/8P/w//D/7v/u/+7/7v/u/+7/7v/u
//D/8P/w//D/7v/w//D/8P/w//D/8P/w//D/8P/x//H/8//z//P/9P/y//L/8v/y//T/
9P/1//X/8//z//T/9P/1//X/9f/1//X/9f/1//b/9v/2//b/9v/2//b/9v/3//n/+f/3
//b/9P/0//L/8f/w/+//7//u/+7/7P/s/+z/6v/q/+r/6//r/+v/7P/s/+7/7//v/+//
7//v//D/8P/w/+7/8f/0//v/BgAVACwASABnAIoArADLAOUA9QD4AO8A3wDNAK8AfgBI
ABcA7v/E/57/i/+R/6H/rP+6/8r/1//j/+j/6//u//D/8P/w//D/8P/x//H/8f/x//H/
8f/y//L/8v/y//L/8v/y//X/9f/1//X/8//z//T/9P/0//T/9P/0//T/9f/1//X/9//3
//n/+f/3//f/9//3//n/+f/6//r/+v/6//v/+//6//r/+v/6//3//f/9//3//v/+////
//////////8AAAAAAQACAAIAAgADAAMAAwAEAAQABgAGAAgACgAKAAoACwANAA0ADgAP
ABAAEQASABEAEgATABMAFQAXABgAGgAbABsAHAAdAB4AHgAeACAAIQAhACEAIwAkACQA
JQAlACUAJQAlACUAIwAjACMAIwAjACIAIQAgACIAIQAgAB8AHAAbABoAFwAXABUAEwAS
AA4ACwAJAAcABgAFAAUAAgABAP7//v/9//v/+//5//j/9//3//f/9f/2//b/9v/1//T/
9P/0//T/8v/y//L/8v/y//H/8f/w//L/8//z//P/8f/y//L/8f/z//P/8//z//H/8f/x
//H/8f/y//L/8v/y//L/8v/y//T/9P/0//X/9f/1//X/9f/2//b/9v/2//b/9v/2//b/
9//3//f/9//3//f/9//3//f/9//3//f/+f/5//r/+v/5//j/9v/1//X/9f/1//X/9f/1
//X/9f/2//b/9v/2//b/9v/2//X/9f/1//X/9f/1//X/9f/1//X/9P/0//T/8v/y//L/
8v/y//L/8v/y//T/9P/0//T/8v/y//L/8v/z//P/8//z//H/8P/w//H/8//z//P/8//x
//H/8f/w//D/8P/w//D/8v/y//D/8P/w//D/8v/y//L/8v/y//L/8v/y//D/8P/w//D/
7v/w//D/8P/w//D/8P/w//D/8P/x//H/8//z//P/9P/0//T/9P/0//T/9P/1//X/9f/1
//b/9v/3//f/9//3//X/9f/1//b/9v/2//b/9v/4//j/+P/5//f/9//1//T/9P/0//L/
8f/y//H/8f/w/+z/6v/q/+r/6P/o/+j/6f/r/+v/7P/s/+z/7f/t/+3/7f/t/+7/7v/s
/+z/7f/u/+//9v8DABQAKgBHAGgAiACnAMkA4wDwAPMA6wDbAMUApAB0AEEAEgDq/8T/
of+N/5P/pP+y/8L/z//b/+T/6//u/+z/7v/u/+7/7v/v/+//7//v/+//7f/u/+7/7v/w
//D/8P/w//H/8f/x//H/8f/x//L/8v/y//L/8v/y//L/8//z//P/8//z//X/9f/1//X/
9f/1//f/9//4//j/9v/2//f/9//2//b/9v/2//n/+f/5//n/+v/6//v/+//7//v/+//8
//z//f/+//7//v////////8AAAAAAgACAAIABAAEAAQABQAHAAcACAAJAAoACwAMAAsA
DAANAA0ADwARABIAFAAVABUAFgAXABgAGAAYABoAGQAZABkAGwAcABwAHQAdAB0AHQAd
AB0AHwAfAB8AHwAhACAAHwAeAB4AHQAcABsAGgAZABgAFQAVABMAEQAQABAADQALAAkA
BgAFAAUAAgABAP7//v/9//v/+//5//j/9//3//f/9f/0//T/9P/z//L/8v/y//L/8P/w
//D/8P/w/+//7//u/+7/7//v/+//7//w//D/7//x//H/8f/x/+//7//v/+//7//w//D/
8P/w//D/8P/w//D/8P/w//H/8f/x//H/8f/y//L/8v/y//L/8v/y//L/8//z//P/8//z
//P/8//z//P/8//z//P/8//z//T/9P/0//T/8//z//P/8//z//P/8f/x//H/8f/y//L/
8v/y//L/8v/y//H/8f/x//H/8f/x//H/8f/x//H/8P/w//D/8P/w//D/8P/w//D/8P/w
//D/8P/w//D/7v/u/+7/7v/v/+//7//v/+//7v/u/+//7//v/+//7//v/+//7//u/+z/
7P/s/+z/7v/u/+7/7v/u/+z/7P/s/+z/7P/u/+7/7v/u/+z/7P/s/+z/7v/u/+7/7v/q
/+z/7P/s/+z/7P/s/+z/7v/u/+//7//v/+//7//w//D/8P/w//D/8P/w//H/8f/x//H/
8v/y//P/8//z//P/8f/x//H/8v/0//T/9P/0//L/8v/y//P/9f/1//P/8v/y//L/8P/v
/+7/7f/t/+z/6v/o/+j/6P/o/+j/6P/p/+n/6f/q/+r/6v/r/+v/6//r/+v/7P/s/+z/
6v/t/+7/8f/4/wcAGAAuAE8AcgCSALEA0QDlAO4A6wDfAM0AtQCOAFgAJQD8/9j/tP+Z
/5H/n/+w/77/yv/X/+P/6v/t/+7/7v/u//D/8P/w//H/8f/x//H/8f/v//D/8P/w//L/
8v/y//L/8//z//P/8//z//P/9P/0//T/9P/0//T/9P/1//X/9f/1//X/9//3//f/9//3
//f/9f/1//b/9v/4//j/+f/5//j/+P/4//j/+//7//v/+//6//r/+//7//3//f/9//7/
/P/9//7//v8AAAEAAQABAAIAAgAEAAQAAgAEAAQABAAFAAcABwAIAAkACgALAAwACwAM
AA0ADQAPABEAEgAUABUAFQAWABcAGAAYABgAGgAdAB0AHQAfAB4AHgAfAB8AHwAfAB8A
HwAfAB8AHwAfAB8AHgAdABwAHAAbABoAGQAaABkAGAAVABUAEwARABAADAAJAAcABQAE
AAMAAwAAAP///P/8//v/+f/5//f/9v/3//f/9//1//L/8v/y//H/8v/y//L/8v/y//L/
8v/y//D/7//v/+7/7v/v/+//7//v//D/8P/v//H/8f/x//H/8f/x//H/8f/x//L/8v/y
//L/8v/y//L/8v/y//L/8//z//P/8//z//L/8v/y//L/8v/y//L/8v/1//X/9f/1//P/
8//z//P/9f/1//X/9f/1//X/9v/2//T/9P/z//P/9f/1//X/9f/1//X/9f/1//T/9P/0
//T/9P/0//T/8//z//P/8//z//P/8//z//P/8//y//L/8v/y//L/8v/y//L/8v/y//L/
8v/y//L/8v/y//L/8v/y//P/8//z//P/8f/w//D/8f/x//H/8f/x/+//7//v/+7/8P/w
//D/8P/u/+7/7v/u//D/8P/w//D/8P/w//D/8P/w//D/8P/w//D/8P/w//D/8P/w//D/
8P/w//D/7P/u/+7/7v/u/+7/7v/u//D/8P/x//H/8//z//P/9P/0//T/9P/0//T/9P/1
//X/9f/1//b/9v/1//X/9f/1//X/9f/1//b/9v/2//b/9v/0//T/9P/1//X/9f/z//L/
8P/w/+7/7f/t/+3/7v/u/+z/6v/q/+r/6v/q/+r/6//r/+v/7P/s/+z/7f/t/+3/7f/t
/+7/7v/u/+7/7//w//X/+v8FABgAMABLAGwAjACtAMsA4QDsAOsA4QDNALcAkABaACcA
/v/c/7j/mf+P/5v/rP+6/8b/0//h/+b/6f/q/+z/7P/u/+7/7v/v/+//7//v/+//7f/u
/+7/7v/u/+7/7v/u/+//7//v/+//7f/t/+7/7v/u/+7/7v/u//D/8f/x//H/8f/x//P/
8//z//P/8//z//P/8//0//T/9P/0//X/9f/2//b/9v/2//f/9//3//f/+P/4//n/+f/3
//f/9//4//r/+//8//z//P/9//3//f/+//7/AAAAAAAAAgACAAIAAQADAAMABAAHAAgA
CQAKAAkACgALAAsACwANAA4AEAARABEAEgATABQAFAAUABYAFwAXABcAGQAaABoAGwAb
AB0AHQAdAB0AHQAdAB0AHQAdABwAGwAaABoAGQAYABcAGAAXABYAEwATABEADwAOAAwA
CQAHAAUABAADAAMAAAD///z//P/7//n/+f/3//b/9f/1//X/8//w//D/8P/v/+7/7v/u
/+7/7P/s/+z/7P/u/+3/7f/s/+z/7f/t/+3/7//w//D/7//t/+3/7f/t/+3/7f/t/+3/
7f/u/+7/7v/u/+7/7v/u/+7/7v/u/+//7//v/+//7//u/+7/7v/u//D/8P/w//D/7//v
/+//7//v/+//7//v/+//7//v/+//7//v//D/8P/y//L/8f/x/+//7//v/+//7//v/+//
7//w//D/8P/w/+7/7v/u/+3/7//v/+//7//t/+3/7f/t/+3/7P/s/+z/7P/s/+z/7P/s
/+z/7P/s/+z/7P/s/+z/7P/s/+z/7P/r/+v/6//r/+v/6v/q/+v/6//r/+v/6//r/+v/
6//q/+z/6v/q/+r/6v/o/+j/6P/o/+j/6P/o/+j/6v/q/+r/6v/o/+j/6P/o/+j/6v/q
/+r/6v/q/+r/6v/q/+r/6//r/+//7//v//D/7v/u/+7/7v/u/+7/7//v/+//7//w//D/
7//v/+//7//v/+//7//w//D/8P/w//D/8P/w//D/8f/v/+//7f/s/+z/7P/q/+n/6v/p
/+n/6P/m/+T/5P/k/+L/4v/i/+P/5f/l/+b/5v/m/+f/5//n/+f/5//o/+j/6P/m/+n/
7P/x//z/DwAmAEAAYQCEAKQAwQDbAOkA6gDhANMAvwCdAGoANAAFAN7/tP+O/3//if+Z
/6b/tv/E/9H/2f/e/+H/4v/k/+b/5v/m/+b/5//n/+f/5//n/+f/6P/o/+j/6P/o/+j/
6P/n/+f/5//n/+f/5//o/+j/6P/o/+j/6P/q/+v/6//r/+n/6f/r/+v/6//r/+v/6//s
/+3/7//w//D/8P/x//H/8v/y//L/8v/y//H/8P/v//D/8P/x//H/8//z//P/9P/y//P/
9P/0//X/9//4//n/+P/4//r/+v/6//z//P/8//3//////wAAAQACAAMABAAFAAYABwAH
AAkACwAMAA4ADwAPABAAEQASABIAEgAUABUAFQAVABcAFgAWABcAFwAXABcAFwAXABcA
FwAXABcAGQAYABcAFgAUABMAEgARABAADwAOAAsACQAHAAUABAAAAP3/+//5//r/+f/5
//b/9f/y//L/8f/t/+3/6//q/+v/6//r/+n/6P/o/+j/5//o/+j/6P/o/+b/5v/m/+b/
5v/l/+X/5P/i/+P/4//j/+P/5P/k/+P/5f/l/+X/5f/l/+X/5f/l/+X/5v/m/+b/5v/m
/+b/5v/o/+j/6P/p/+n/6f/p/+n/6P/o/+j/6P/q/+r/6v/q/+v/6//r/+v/6f/p/+n/
6f/p/+n/6f/p/+n/6f/q/+r/7P/s/+v/6//p/+n/6f/p/+n/6f/p/+n/6P/o/+j/6P/o
/+j/6P/n/+f/5//n/+f/5f/l/+X/5f/n/+b/5v/m/+b/5v/m/+b/5v/m/+b/5v/m/+b/
5v/m/+b/5v/m/+b/5f/l/+X/5f/l/+T/5P/l/+X/5f/l/+X/5f/m/+T/5P/k/+T/5P/k
/+T/5P/k/+T/5P/k/+T/5P/k/+T/4v/k/+T/5P/m/+b/5v/m/+b/5v/n/+f/5//n/+f/
6P/o/+j/6P/o/+r/6v/r/+v/6//r/+z/7P/p/+n/6f/p/+n/6f/p/+r/6v/q/+r/6v/q
/+r/6v/r/+v/6//p/+j/6P/o/+b/5f/k/+P/4//i/+D/3v/e/97/3v/e/97/3//f/9//
4P/g/+D/4f/h/+H/4f/h/+L/4v/i/+L/5f/o/+//+v8NACQAQABhAIQApgDFAN8A6QDq
AN8AzwC7AJkAZAAuAP//2P+y/47/ff+H/5n/pv+0/8L/z//X/9z/3//g/+L/4v/i/+L/
4v/j/+P/4//j/+P/4//k/+T/5P/k/+T/5P/k/+X/5f/l/+X/5f/l/+b/5v/m/+b/5v/m
/+b/5//n/+f/5//n/+n/6f/p/+n/6f/p/+n/6f/q/+r/6v/q/+v/6//s/+z/7P/s/+3/
7f/t/+3/7v/u/+//7//t/+3/7f/u/+7/7//w//D/8P/x//H/8f/y//L/9P/0//T/9v/2
//b/+f/7//v//P/7//z//f/+////AAABAAEAAQADAAQABgAJAAkACgALAAwADAAMAA4A
EQARABEAEwASABIAEwATABMAEwATABMAEwATABMAEwATABIAEQAQABAADwAOAA0ACgAJ
AAgABQAFAAMAAQAAAP7/+//5//f/9P/z//P/8P/v/+z/7P/r/+v/6//p/+j/5f/l/+X/
4//i/+L/4v/h/+D/4P/g/+D/4P/g/+D/4P/g/9//3//e/97/3//f/9//3//g/+D/3//f
/9//3//f/93/3f/d/93/3//g/+D/4P/g/+D/4P/g/+L/4v/i/+P/4f/h/+H/4f/i/+L/
4v/i/+L/4v/i/+L/5f/l/+X/5f/j/+P/4//j/+X/5f/l/+X/4//j/+T/5P/k/+T/4//j
/+P/4//j/+P/4//j/+P/4//i/+L/4v/i/+L/4v/i/+H/4//j/+P/4//h/+H/4f/h/+P/
4v/i/+L/4v/i/+L/4v/g/+D/4P/g/+D/4P/g/+D/4v/i/+L/4v/h/+H/4f/h/9//3v/e
/9//3//f/9//3//f/9//3//e/+D/4P/g/+D/3//e/93/3P/e/97/3v/e/97/3v/e/97/
3v/d/w==
         </WaveFormData>
      </LeadData>
      <LeadData>
         <LeadByteCountTotal>10000</LeadByteCountTotal>
         <LeadTimeOffset>0</LeadTimeOffset>
         <LeadSampleCountTotal>5000</LeadSampleCountTotal>
         <LeadAmplitudeUnitsPerBit>4.88</LeadAmplitudeUnitsPerBit>
         <LeadAmplitudeUnits>��V</LeadAmplitudeUnits>
         <LeadHighLimit>2147483647</LeadHighLimit>
         <LeadLowLimit>268435456</LeadLowLimit>
         <LeadID>V6</LeadID>
         <LeadOffsetFirstSample>0</LeadOffsetFirstSample>
         <FirstSampleBaseline>0</FirstSampleBaseline>
         <LeadSampleSize>2</LeadSampleSize>
         <LeadOff>FALSE</LeadOff>
         <BaselineSway>FALSE</BaselineSway>
         <ExcessiveACNoise>FALSE</ExcessiveACNoise>
         <MuscleNoise>FALSE</MuscleNoise>
         <LeadDataCRC32>1232262816</LeadDataCRC32>
         <WaveFormData>
AAAAAAAAAAAAAAAAAAAAAAIAAgACAAIABAAEAAQABAAGAAYABgAGAAYABgAGAAYABwAI
AAkACgAMAAwADAAMAA4ADgAOAA4ADwAQABEAEgASABIAEgASABMAFAAVABYAFgAWABYA
FgAWABYAFgAWABQAFAAUABQAEgASABIAEgAQABAAEAAQAA0ADAALAAoACQAIAAcABgAF
AAQAAwACAAEAAAD///7//P/8//z//P/7//r/+f/4//j/+P/4//j/+P/4//j/+P/4//j/
+P/4//b/9v/2//b/9v/2//b/9v/2//b/9v/2//b/9v/2//b/9v/2//b/9v/4//j/+P/4
//b/9v/2//b/9v/2//b/9v/2//b/9v/2//j/+P/4//j/+P/4//j/+P/4//j/+P/4//j/
+P/4//j/+P/4//j/+P/4//j/+P/4//j/+P/4//j/+P/4//j/+P/2//b/9v/2//b/9v/2
//b/+f/8////AgAAAAAAAAAAAAIAAgACAAIAAAAAAAAAAAAAAAAAAAAAAP7//v/+//7/
/v/+//7//v/+//7//v/+//7//v/+//7//v/+//7//v/8//z//P/8//z//P/8//z//P/8
//z//P/+//7//f/9//z//P/8//z/+//7//v/+//5//n/+f/5//n/+//7//r/+P/5//n/
+//7//v//P/8//z//P/8//z//v/+//7//v/8//3//f/9//////8AAAAAAAAAAAIAAgAB
AAEAAQABAP//AAAAAP/////+//3//P/7//v/+v/5//n/+P/3//b/9f/0//T/9P/y//L/
8v/y//L/8v/y//P/8//z//P/8//1//X/9f/1//L/9P/0//b/+f/8/wUAFwArAD8AUgBm
AHoAiQCRAJQAkgCMAIUAeQBfADgAFQD9/+f/1P/I/87/1//d/+T/6//x//b/+v/+////
AAAAAP7//v///////////////v8AAAAAAAAAAP7//v/+//7//v/+//7/////////////
//////////////8AAAAAAAD+//7//v///wEAAQABAAEA////////////////AAAAAAIA
AgACAAMAAQABAAEAAQABAAEAAgACAAIAAgACAAIABQAFAAUABgAEAAQABAAFAAMAAwAE
AAQABgAHAAgACAAIAAgACQAJAAoACwAMAAwADAAOAA8ADwANAA0AEAAQABAAEQARABMA
FQAVABUAFQAWABcAFwAZABcAFwAYABgAGAAYABgAGAAYABgAGAAZABcAFgAWABUAFQAV
ABMAEwASABEAEAAQAA0ADAALAAoACQAJAAgABQAEAAQAAwACAAEAAAD//////v/9//z/
+//6//r/+//7//r/+v/6//r/+f/4//j/+P/4//j/+P/5//n/+f/5//f/+f/6//r/+v/4
//j/+P/4//j/9//3//f/+P/4//n/+f/5//n/+P/3//j/+P/4//j/+P/4//n/+f/3//f/
9//3//n/+f/5//n/+v/6//r/+v/6//r/+v/6//r/+v/6//r/+v/6//r/+v/4//n/+f/5
//n/+f/5//j/+v/6//r/+v/6//r/+v/6//r/+v/6//r/+v/5//n/+f/5//n/+f/5//n/
+P/4//j/+P/4//j/+P/4//j/+P/4//j/+P/4//j/+P/4//j/+P/4//j/9//3//b/9v/2
//b/+P/3//f/9//3//f/+P/4//b/9v/2//X/9//6//r/+P/2//j/+P/4//j/9v/2//X/
9f/2//b/9v/2//f/9//3//f/9//3//f/9//3//n/+f/4//j/+f/5//v/+//7//z//P/8
//z//P/8//z//P/8//z//P/9//3//f/7//v//P/8//7//v8AAAAA/////////////wAA
AAD//////v/9//z//f/9//z/+//5//j/9//2//P/8v/y//L/9P/0//T/9P/0//T/9P/1
//P/8//z//P/9f/1//X/9f/0//T/9P/2//f/+v8BAAsAGQAnADgATABeAHMAgwCIAIgA
iACDAHsAawBOACkACQDx/9z/zP/E/8n/1f/c/+H/5//u//L/9P/3//b/+P/6//r/+//7
//n/+f/5//j/+v/6//r/+v/4//j/+P/4//j/+P/4//n/+//7//v/+//7//v/+//7//v/
/P/8//z//P/8//z//f/9//3//f/9//3//f/9//3/+//7//z//P/8//z//P/9////////
/////////wAAAAAAAAAAAAAAAAEAAQABAAIAAgACAAIAAwADAAMABAAEAAYABwAIAAgA
CAAIAAkACQAIAAkACgAKAAwADgAPAA8ADwAPABIAEgASABMAEwAVABUAFQAVABUAFAAV
ABUAFwAZABkAGgAaABgAGAAYABgAGgAaABoAGwAbABoAGgAZABkAGQAXABcAFgAVABQA
FAARABAADwAOAA0ADQAMAAkACAAIAAcABgADAAIAAQABAAAA///+//3//P/8//3//f/+
//7//v/+//3//P/8//z//P/8//z//f/9//3//f/7//v//P/8//z//P/8//z//P/8//v/
+//7//r/+v/7//v//P/9//3//f/8//z//P/8//r/+v/7//v//P/9//7////9//3//f/9
/wAAAAAAAAAAAAAAAAAAAAAAAAAAAAAAAAAAAAAAAAAAAAABAAEAAQAAAP///v/8//v/
+v/5//j/+P/4//j/+P/2//b/9v/2//b/9f/1//X/9f/1//X/9f/1//T/9P/0//T/9P/0
//T/9v/2//b/9v/0//T/9P/0//b/9v/2//b/9v/2//X/9f/2//b/9v/2//b/9f/1//X/
9f/1//b/9v/2//b/9v/1//P/9P/0//T/9P/z//L/8v/0//T/9P/1//P/9f/2//b/9v/2
//b/9P/0//P/8//2//b/9v/2//X/9f/1//X/9f/1//X/9f/1//f/9//2//b/9//3//n/
+f/5//r/+v/6//r/+v/6//r/+v/6//r/+v/7//v/+//5//n/+v/6//r/+v/8//z//f/9
//3//f/7//z//P/7//v/+v/5//j/+f/5//j/9//3//b/9f/0//P/8v/y//L/8v/y//L/
8v/y//L/8v/z//P/8//z//P/9f/1//X/9f/y//b/+P/4//n//v8HABEAHQAtAEAAVABo
AHsAhQCGAIQAgAB7AHEAWQA0ABUA+//n/9T/xv/G/8//2f/g/+X/7f/y//T/9P/1//j/
9v/0//T/9f/1//X/9f/1//T/9P/0//T/9P/0//T/9P/0//T/9P/0//X/9f/1//X/9f/1
//X/9f/1//X/9v/2//b/9v/2//b/9//3//f/9//3//f/9//3//f/+f/5//r/+v/4//j/
+P/5//v/+//7//v/+f/5//r/+v/8//z//P/8//v/+//7//z//P/8//z//f/9//3//v/+
//7///8AAAAAAgACAAMAAwAEAAUABgAGAAYACAAJAAkACQAJAAwADAAMAA0ADQAPAA8A
DwAPAA8AEAARABEAEwATABMAFAAUABQAFAAUABQAFAAUABQAFQAVABQAFAATABEAEQAP
AA8AEAAPAA4ADgANAAwACwAKAAcABwAGAAMABAAEAAMAAgD///7//f/9//z/+//6//n/
+v/6//v/+//4//j/+P/4//j/+P/5//r/+P/4//j/+f/5//n/+f/3//f/+P/4//j/+P/4
//j/+P/4//f/9//3//b/9v/3//f/+P/5//n/+f/6//r/+v/6//j/+P/5//n/+f/5//n/
+f/5//n/+f/5//r/+v/6//r/+v/6//r/+v/6//r/+v/6//z//P/8//z/+v/7//v/+//7
//v/+//6//z//P/8//z//P/8//z//P/8//z//P/8//z/+//7//v/+//7//v/+//9//z/
/P/8//z//P/8//z//v/+//7//v/+//7//v/+//7//v/+//7//v/+//3//f/+//7//v/+
//////8AAAEA/////wAAAAAAAAAAAAD/////AAAAAAAAAgABAAAAAAACAAIAAgADAAEA
AQACAAIAAQABAAAAAAAAAAAAAAACAAIAAQABAAAAAAAAAAAAAQABAAEAAQABAAEAAQAB
AAEAAwADAAIAAAABAAEAAwAAAP/////+//7//v/+//7//v/+//7//v/+//////////3/
/f/+//7//v/+/wAAAAABAAEAAQABAAEAAgACAAEAAQAAAP///v/9//3//P/7//v/+v/5
//j/9//2//b/9v/2//b/9v/2//b/9v/2//f/9//3//f/9//1//X/9f/1//j/+P/4//j/
+//8/wMADwAdACsAPABQAGIAcwCBAIYAhgCCAH0AdQBhAEAAHQABAOv/2P/M/8j/zf/X
/97/5f/r//L/9P/2//f/+v/4//j/+P/5//n/9//3//f/9v/2//b/9v/2//j/+P/4//j/
+P/4//j/+f/5//n/+f/5//n/+f/5//n/+f/6//r/+v/6//r/+v/7//n/+f/5//n/+f/5
//n/+f/7//v//P/8//r/+v/6//v//f/9//3//f/9//3//v/+//7//v/+//7/////////
AAAAAAAAAAABAAEAAQACAAIAAgADAAQABAAEAAQABQAFAAYABwAIAAgACAAKAAsACwAJ
AAkADAAMAAwADQANAA8AEQARABEAEQASABMAEwAVABMAEwAUABQAFAAUABQAFAAWABYA
FgAXABcAFgAWABUAFQAVABMAEwAUABMAEgASAA8ADgANAAwACwALAAoABwAIAAgABwAG
AAMAAgABAAEAAAD///7//f/8//z//f/9//z//P/8//z/+//6//r/+v/6//r/+v/7//v/
+//7//n/+f/6//r/+v/6//r/+v/6//z/+//7//v/+v/6//v/+//6//v/+//7//r/+v/6
//r//P/8//3//f/7//v/+//7//v/+//7//v//P/8//z//P/8//z//P/8//z//P/8//z/
/P/8//z//P/8//3//f/9//3//f/9//z//v/+//7//v/9//z/+//6//z//P/8//z//P/7
//v/+//7//v/+//7//v/+v/6//r/+v/6//r/+v/6//r/+v/6//r/+v/6//r/+v/6//r/
+v/6//r/+f/5//r/+v/6//r/+v/5//n/+f/5//n/+v/6//r/+v/6//n/+//8//z//P/6
//n/+P/4//j/+P/4//n/+f/5//r/+v/5//f/+f/8//z/+v/6//r/+v/6//r/+f/5//j/
+P/4//j/9//3//f/9//5//n/+f/5//f/+f/5//j/+P/5//n/+//5//n/+v/6//z//P/8
//z//P/8//z//P/+//////////////8AAAAA/v/+/wAAAAABAAEAAQABAP//AAAAAP//
///+//3//P/7//v/+v/5//n/+P/3//b/9f/0//T/9P/0//T/9P/0//T/9P/0//X/9f/1
//X/9f/3//f/9//3//j/+P/4//j/+/8AAAcAEQAdAC0AQABUAGYAdwCDAIoAiACEAH0A
cwBfADwAGQD//+f/0v/G/8T/zf/X/97/4//r//L/9P/4//n/+v/6//r/+v/7//v/+//7
//v/+v/6//r/+v/6//j/+P/4//j/+v/6//r/+//5//n/+f/5//n/+f/5//n/+f/6//r/
+v/8//z//P/9//v/+//7//v//f/9//3//f/9//3//v/+//z//P/8//3////////////9
//3//v/+//7//v/+//7/AQABAAEAAgACAAIAAgADAAMAAwAEAAQABAAFAAYABgAEAAQA
BQAFAAYABwAIAAgABgAIAAkACQALAAsADgAOAA4ADwAPABEAEQARABEAEQASABMAEwAV
ABUAFQAWABYAFAAUABQAFAAWABYAFgAXABcAFgAWABUAFQAVABMAEwASABEAEAAQAA8A
DgANAAwACwALAAoABwAEAAQAAwACAAEAAAD//////v/9//z/+//6//r/+//7//r/+v/6
//r/+f/4//j/+P/4//j/+P/5//v/+//7//n/9//4//j/+P/4//j/+P/4//j/9//3//f/
+P/4//n/+f/5//n/+P/3//j/+P/4//j/+v/6//v/+//7//v/+//7//v/+//7//v//P/8
//z//P/6//r/+v/6//r/+v/6//r/+v/6//r/+v/6//v/+//7//n/+f/5//j/+P/4//j/
+P/6//r/+v/6//r/+v/6//r/+v/5//n/+f/3//f/9//3//n/+P/4//j/+P/4//j/+P/2
//b/9v/2//b/9v/2//b/9v/2//b/9v/4//j/9//3//f/9v/1//T/9P/z//P/8//1//X/
9v/2//T/9P/0//P/8//0//T/9P/0//P/9P/0//T/9P/0//T/9P/0//P/8//y//L/8v/y
//P/8//z//P/8//z//P/8//2//v//v8AAAIAAwADAAUABQAFAAYABgAEAAQABAAEAAQA
BAAEAAQABAAFAAUABQAFAAUABgAGAAYABgAIAAgACQAJAAkACQAHAAgACAAHAAcABgAF
AAQAAwADAAIAAQABAAAA///+//3//P/8//z/+v/6//r/+v/6//r/+v/7//3//f/9//3/
/f/9//3//f/6//z//v/+/wEACAARABsAKwA7AFAAZAB4AIsAkwCUAJIAigCDAHcAWwA2
ABMA+f/j/9D/yP/M/9P/2f/i/+v/8f/4//z//v////7//v/+//7///////////////7/
/P/8//z//P/+//7//v/+/wAAAAAAAAEA//////////8BAAEAAQABAAEAAgACAAIAAgAC
AAIAAwABAAEAAQABAAMAAwADAAMAAwADAAQABAACAAIAAgADAAUABQAFAAUABwAHAAgA
CAAGAAYABgAGAAcABwAHAAgACAAIAAgACQAJAAkACgAKAAoACwAMAAwADgAOAA8ADwAO
AA8AEAAQABAAEgATABMAFQAVABgAGAAWABcAFwAZABkAGQAZABkAGgAbABsAHQAfAB8A
IAAgACAAIAAgACAAHgAeAB4AHwAfAB4AHgAdAB8AHwAdAB0AHAAbABoAGgAZABgAFwAW
ABEAEQAQAA0ADAAMAAsACgAJAAgABwAHAAYABQAEAAMAAgACAAMAAwACAAIAAgACAAEA
AAAAAAAA/v/+//7////////////9////AAAAAAAA/v/+//7//v8AAP////////7//v//
/////v////////8AAAAAAAAAAAAAAAABAAEAAQABAAEAAQADAAMAAwADAAIAAgACAAIA
AgACAAIAAgACAAIAAgACAAIAAgACAAIAAgADAAMAAwADAAMAAwACAAIAAgACAAIABAAE
AAQABAACAAIAAgACAAQAAwADAAMAAQABAAEAAQADAAIAAgACAAIAAgACAAIAAAAAAAAA
AAAAAAAAAAAAAAIAAgACAAIAAgACAAEAAQAAAAAAAAAAAAAA////////AQABAAIAAgAA
AAAAAAD/////AAAAAAAAAgAAAAAAAAAAAAAAAAAAAP////8AAAAAAAAAAP//////////
AQABAAEAAQD//wEAAQAAAAAAAQABAAMAAwADAAQABAAEAAQABAAEAAYABgAGAAYABAAF
AAUABQAHAAcACAAIAAYABgAIAAgABwAHAAcABwAJAAoACgAJAAkACAAHAAYABQAFAAQA
AwADAAIAAQAAAP3//P/8//z//P/8//z//P/8//z//P/9//3//f/9//3//f/9//3//f/+
//7/AAAAAP//BAALABUAHwAvAEIAUgBmAHkAiwCSAJQAkgCNAIUAdQBYADcAFwD9/+j/
1v/M/9H/2f/i/+n/8f/2//z/AAABAAAAAAAAAAAAAQABAAEAAQABAAAAAAAAAAAAAAAC
AAIAAgACAAAAAAAAAAEAAQABAAEAAQABAAEAAQABAAEAAgACAAIAAgACAAIAAwAFAAUA
BQAFAAMAAwADAAMAAwADAAQABAAEAAQABAAFAAUABQAFAAUABQAFAAYABgAGAAYABgAG
AAcABwAHAAgACgAKAAoACwAJAAkACgAKAAoACwAMAAwADAAMAA0ADQAMAA0ADgAOAAwA
DgAPAA8ADQANABAAEAAPAA8ADgAPAA8ADwAPAA8ADgAPAA8AEQATABMAFAAUABIAEgAS
ABIAFAAUABQAFQATABIAEgARABMAEwARABEAEAAPAA4ADgANAAwACwAKAAkACQAIAAUA
AgACAAEAAAD///7//f/9//7//f/8//v/+P/4//n/+f/4//j/+P/4//X/9P/0//T/9v/2
//b/9//1//X/9f/z//X/9v/2//b/9v/2//b/9v/2//X/9f/1//b/9v/3//f/9//3//b/
9f/2//b/9v/2//b/9v/3//f/9//3//f/9//3//f/9//3//j/+P/4//j/+v/6//r/+v/6
//r/+v/6//j/+P/4//j/+P/5//n/+f/7//v/+//6//j/+P/4//j/+P/4//j/+P/4//j/
+P/4//j/9//3//f/+f/5//n/+f/5//j/+P/4//j/+P/4//j/+P/4//j/+P/4//j/+P/4
//j/+P/4//j/+P/4//f/9//4//j/+P/4//j/9//3//f/9//3//j/+P/4//j/+P/3//X/
9v/2//b/+P/3//b/9v/2//b/9v/2//b/9v/2//b/9f/1//b/9v/2//b/9//3//f/9//1
//X/9f/1//P/9f/1//T/9v/3//f/+f/5//n/+v/6//r/+v/6//r/+v/6//r/+v/6//v/
+//7//v/+//8//z//P/8//7//v////////////3//v/+//3////+//3//P/7//v/+v/5
//n/+P/3//b/9f/0//T/9P/0//T/9P/0//T/9P/0//X/8//z//P/8//1//X/9f/1//b/
9v/2//b/+f/+/wUADwAZACkAPgBSAGYAdwCDAIYAiACCAHsAcwBhAEAAHQABAOv/2P/M
/8j/zf/V/9z/4//r//L/9P/2//f/9v/2//j/+P/5//n/9//3//f/9v/2//b/9v/2//j/
+P/4//j/+P/4//j/+f/5//n/+f/5//n/+f/5//n/+f/6//r/+v/4//j/+P/5//n/+f/5
//n/+f/5//n/+f/5//n/+v/6//z//P/8//3//f/9//3//f/9//3//v/+//7//v/+//7/
////////AAAAAAAAAAABAAMAAwAEAAQAAgADAAQABAAGAAYABwAHAAYABwAIAAgACAAK
AAsACwALAAsADgAOAA4ADwAPABEAEQARABEAEQAUABUAFQAXABUAFQAWABYAFgAWABYA
FgAYABgAGAAZABkAGAAYABcAFwAXABUAFQAUABMAEgASABEAEAAPAA4ACgAJAAcAAwAE
AAQAAwACAAEAAAD//////v/9//z/+//8//z//f/9//r/+v/6//r/+f/4//j/+P/4//j/
+P/5//n/+f/5//f/9//4//j/+P/4//j/+P/4//r/+f/5//n/+v/6//v/+//7//v/+v/5
//r/+v/6//r/+v/6//v/+//7//v/+//7//3//f/9//3//P/8//z//P/8//z//P/8//z/
/P/8//z//v/+//7//v/+//////////3//f/9//z//v/+//7//v/+//7//v/+//7//v/+
//7//P/7//v/+//9//3//f/9/////v/+//7//v/+//7//v/+//7//v/+//z//P/8//z/
/P/8//z//P/+//7//f/9//7//v/+//7//P/7//v/+//7//v//P/8//z//P/8//v/+//8
//z//P/8//v/+v/6//z//P/8//3/+//8//z//P/8//z//P/8//v/+//8//z//P/8//3/
/f/9//3/+//7//v/+//7//3//f/8//z//f/9/////////wAAAAAAAAAAAAAAAAAAAAAA
AAAAAAABAAEAAQABAAEAAgACAAIAAgAEAAQAAwADAAMAAwADAAQABAADAAMAAgABAAAA
//////7//f/9//z/+//6//n/+P/4//j/+P/4//j/+P/6//r/+v/7//n/+f/5//n/+//7
//v/+//6//r/+v/+////AgAJABMAHwAvAEAAUgBmAHkAhQCKAIwAiAB/AHcAZwBGACUA
CQD1/+D/0P/M/9H/2f/g/+X/7f/0//j/+v/7//z//P/8//z//f/9//3//f/9//z//P/8
//z//P/8//z//P/8//z//P/8//3/+//7//v/+//9//3//f/9//3//v/+//7//v/+//7/
/////////////wEAAQABAAEAAQABAAIAAgACAAIAAgADAAEAAQABAAEAAwADAAQABAAC
AAIAAgACAAUABQAFAAYABAAEAAQABQAFAAUABgAGAAYABwAIAAgACAAIAAkACQAMAA0A
DgAOAA4AEAARABEADwAPABIAEgAUABUAFQAXABUAFQAVABUAFgAXABcAGQAZABkAGgAa
ABwAHAAcABwAHAAcABwAHQAbABoAGgAZABsAGwAZABkAGgAZABgAGAAXABYAFQAUABEA
EQAQAA0ADAAMAAsACgAJAAgABwAHAAQAAwACAAEAAAAAAAEAAQAAAAAAAAAAAP3//P/8
//z//v/+//7////9//3//f/7//v//P/8//z//v/+//7//v/+//3//f/9//7//v//////
/v////////8AAAAAAAAAAP7//v///////////////////////////wAAAAAAAAAAAAAA
AAAAAAAAAAAAAAAAAAAAAAAAAAAAAAABAAEAAQABAAEAAQAAAAAAAAAAAAAAAAAAAAAA
AAAAAAAAAAAAAAAA//////////////////////7//v/+//7//v/+//7//v/+//7//v/+
//7//v/+//7//v/+//7//P/8//v/+//+//7//v/+//7//f/9//3//f/9//7//v/+//7/
/v/9//3//v/8//z//v/8//z//P/8//z//P/7//v//P/8//z//P/7//v/+//7//v/+//7
//v/+//9//3//P/8//3//f///wEAAQACAAIAAgACAAIAAgAAAAAAAAAAAAIAAwADAAMA
AwADAAQABAACAAIABAAEAAMAAwADAAMAAwAEAAQAAwADAAIAAQAAAP/////+//3//f/8
//v/+v/5//j/+P/4//b/9v/2//b/9//4//n/+//5//n/+f/5//v/+//7//v/+v/6//r/
/P///wYAEQAdACkAOwBOAGIAdgCFAI0AjACMAIYAfwBvAFEAKgAJAPH/2//I/8L/yP/R
/9n/4P/n/+//9P/2//j/+f/6//z/+v/6//v/+//7//v/+//6//z//P/8//z/+v/6//r/
+v/6//r/+v/7//v/+//7//v/+//7//v/+//9//7//v/+//z//P/8//3//f/9//3//f//
//////////////8AAAAAAgACAAIAAwABAAEAAQABAAEAAQACAAIAAgACAAIAAgADAAMA
AwAEAAYABgAGAAcABQAFAAYABgAGAAcACAAIAAgACAAJAAkACgALAAwADAAMAA4ADwAP
AA8ADwASABIAEgATABMAFQAVABUAFQAVABYAFwAXABkAFwAXABgAGAAYABgAGAAYABgA
GAAYABkAGwAaABoAGQAZABkAFwAXABYAFQAUABQAEQAQAA8ADgALAAsACgAHAAYABgAF
AAQAAQAAAP/////+//3//P/7//z//P/9//3//P/8//z//P/7//r/+v/6//r/+v/6//v/
+f/5//n/9//3//j/+P/4//j/+P/4//j/+v/5//n/+f/6//r/+//7////AwAGAAkACAAI
AAgACAAIAAgACQAJAAsACwALAAsACwALAAsACwAKAAoACgAKAAwADAAMAAwACgAKAAoA
CgAKAAoACgAKAAwADQANAA0ADQANAA0ADAAMAAwADAAMAAoACgAKAAoACgAKAAoACgAK
AAkACQAJAAkACQAJAAkACQAIAAgACAAIAAgACAAIAAgACAAIAAgACgAKAAoACgAKAAoA
CgAKAAoACgAJAAkACgAKAAoACgAKAAkACQAJAAkACQAKAAoACgAMAAoACgAKAAoACgAK
AAkACQAKAAoACgAKAAkACQAJAAkACQAJAAkACQAJAAsACwAKAAwADQANAA8ADwAPABAA
EAAQABAAEAAQABAAEAAQABAAEAARABEAEQARABEAEgASABIAEgAUABQAEwATABMAEwAV
ABYAFgAVABUAFAATABIAEQARABAADwANAAwACwAKAAkACAAIAAgACgAKAAoACgAKAAoA
CgALAAsACwALAAsADQANAA0ADQAMAA4ADgAQABMAGgAlADEAQQBTAGYAegCOAJ0AowCi
AKAAmgCTAIMAYwA8AB0ABQDx/+D/2v/g/+n/7//2////BwAKAAwADgAPABAAEgAQABAA
EQARABEAEQARABAAEgASABIAEgAQABAAEAAQABIAEgASABMAEwATABMAEwARABEAEQAR
ABEAEgASABIAEgASABIAEwATABMAEwATABEAEQARABEADwAPABAAEAAQABAAEAARABEA
EQARABEAEQARABIAEgAQABAAEAAQABMAEwATABQAFAAUABQAFQAVABUAFgAWABYAFwAY
ABgAGAAYABkAGQAaABsAHAAcABwAHgAfAB8AHwAfACIAIgAkACUAJQAnACcAJwAnACcA
KgArACsALQArACsALAAsAC4ALgAuAC4ALgAuAC4ALwAtACwALAArAC0ALQArACsAKgAp
ACgAKAAlACQAIwAiACEAIQAgAB0AHAAcABsAGgAXABYAFQAVABYAFQAUABMAEAAQABEA
EQAQABAAEAAQABEAEAAQABAAEAAQABAAEQARABEAEQAPABEAEgASABIAEAAQABAAEAAQ
AA8ADwAPAA4ADgAPAA8AEgATABMAEwASABIAEgASABQAFAAVABUAEwATABMAEwATABMA
EwATABQAFAAUABQAFgAWABYAFgAYABgAGAAYABgAGAAYABgAGAAZABkAGQAZABkAGQAY
ABgAGAAYABgAGgAaABoAGgAYABgAGAAYABoAGQAZABkAGQAZABkAGQAZABgAGAAYABgA
GAAYABgAGgAaABoAGgAYABgAGAAYABoAGgAaABoAHAAcABsAGwAcABwAHAAcABoAGQAZ
ABkAGwAbABwAHAAaABoAGgAZABsAHAAcABwAHAAbABoAGgAcABwAHAAdABsAGwAcABwA
GwAbAA==
         </WaveFormData>
      </LeadData>
   </Waveform>
</RestingECG>
