# Supplementary material for: Detection of Left Atrial Enlargement Using a Convolutional Neural Network-Enabled Electrocardiogram
Source: Front Cardiovasc Med. 2020 Dec 17;7:609976. doi: 10.3389/fcvm.2020.609976 (PMC7773668; doi:10.3389/fcvm.2020.609976)
Supplement: Supplementary file 2 [file Data_Sheet_2.ZIP › normal1/1802010232_8219_00000001.XML]

<?xml version="1.0" encoding="Windows-1252"?>
<!DOCTYPE RestingECG SYSTEM "restecg.dtd">
<RestingECG>
   <PatientDemographics>
      <PatientID>1802010232</PatientID>
      <PatientAge>65</PatientAge>
      <AgeUnits>Years</AgeUnits>
      <Gender>Female</Gender>
      <PatientLastName>licuixia</PatientLastName>
   </PatientDemographics>
   <TestDemographics>
      <DataType>Resting</DataType>
      <Site>1</Site>
      <AcquisitionDevice>MAC55</AcquisitionDevice>
      <Status>Unconfirmed</Status>
      <Priority>Normal</Priority>
      <AcquisitionTime>08:43:49</AcquisitionTime>
      <AcquisitionDate>07-13-2015</AcquisitionDate>
      <CartNumber>1</CartNumber>
      <AcquisitionSoftwareVersion>009C</AcquisitionSoftwareVersion>
      <XMLSourceVersion>MAC5000 v1.0</XMLSourceVersion>
   </TestDemographics>
   <RestingECGMeasurements>
      <VentricularRate>70</VentricularRate>
      <AtrialRate>70</AtrialRate>
      <PRInterval>160</PRInterval>
      <QRSDuration>80</QRSDuration>
      <QTInterval>398</QTInterval>
      <QTCorrected>429</QTCorrected>
      <PAxis>68</PAxis>
      <RAxis>52</RAxis>
      <TAxis>58</TAxis>
      <QRSCount>11</QRSCount>
      <QOnset>227</QOnset>
      <QOffset>267</QOffset>
      <POnset>147</POnset>
      <POffset>198</POffset>
      <TOffset>426</TOffset>
      <ECGSampleBase>500</ECGSampleBase>
      <ECGSampleExponent>0</ECGSampleExponent>
   </RestingECGMeasurements>
   <Diagnosis>
      <Modality>Resting</Modality>
         <StatementCount>2</StatementCount>
         <LabelText>12SL ��ϳ���</LabelText>
      <DiagnosisStatement>
         <StmtFlag>ENDSLINE</StmtFlag>
         <StmtText>�������</StmtText>
      </DiagnosisStatement>
      <DiagnosisStatement>
         <StmtFlag>ENDSLINE</StmtFlag>
         <StmtText>���� ECG</StmtText>
      </DiagnosisStatement>
   </Diagnosis>
   <Waveform>
      <WaveformType>Rhythm</WaveformType>
      <WaveformStartTime>0</WaveformStartTime>
      <NumberofLeads>8</NumberofLeads>
      <SampleType>CONTINUOUS_SAMPLES</SampleType>
      <SampleBase>500</SampleBase>
      <SampleExponent>0</SampleExponent>
      <HighPassFilter>16</HighPassFilter>
      <LowPassFilter>150</LowPassFilter>
      <ACFilter>NONE</ACFilter>
      <LeadData>
         <LeadByteCountTotal>10000</LeadByteCountTotal>
         <LeadTimeOffset>0</LeadTimeOffset>
         <LeadSampleCountTotal>5000</LeadSampleCountTotal>
         <LeadAmplitudeUnitsPerBit>4.88</LeadAmplitudeUnitsPerBit>
         <LeadAmplitudeUnits>��V</LeadAmplitudeUnits>
         <LeadHighLimit>2147483647</LeadHighLimit>
         <LeadLowLimit>268435456</LeadLowLimit>
         <LeadID>I</LeadID>
         <LeadOffsetFirstSample>0</LeadOffsetFirstSample>
         <FirstSampleBaseline>0</FirstSampleBaseline>
         <LeadSampleSize>2</LeadSampleSize>
         <LeadOff>FALSE</LeadOff>
         <BaselineSway>FALSE</BaselineSway>
         <ExcessiveACNoise>FALSE</ExcessiveACNoise>
         <MuscleNoise>FALSE</MuscleNoise>
         <LeadDataCRC32>985128459</LeadDataCRC32>
         <WaveFormData>
LAAsACwALAA9AEwAWwBqAHsAigCZAKgAnwCWAI0AhABhAD4AGwD4//P/7v/p/+T/6//w
//X/+v8AAAQACAAMAAwADAAMAAwACgAKAAoACgAIAAgACAAIAAgACAAIAAgACgAKAAoA
CgAIAAgACAAIAAoACgAKAAoACAAIAAgACAAKAAoACgAKAAwADAAMAAwADAAMAAwADAAM
AAwADAAMAAwADAAMAAwADAAMAAwADAAMAAwADAAMAA4ADgAOAA4AEAAQABAAEAAQABAA
EAAQABAAEAAQABAAEgASABIAEgASABIAEgASABQAFAAUABQAFgAWABYAFgAWABYAFgAW
ABgAGAAYABgAGQAaABsAHAAaABoAGgAaABoAGgAaABoAHAAcABwAHAAcABwAHAAcABoA
GgAaABoAGAAYABgAGAAXABYAFQAUABQAFAAUABQAEwASABEAEAAPAA4ADQAMAAoACgAK
AAoACQAIAAcABgAEAAQABAAEAAQABAAEAAQAAgACAAIAAgACAAIAAgACAAQABAAEAAQA
BgAGAAYABgAFAAQAAwACAAAAAAAAAAAAAAAAAAAAAAAAAAAAAAAAAAAAAAAAAAAAAAAA
AAAAAAACAAIAAgACAAQABAAEAAQAAgACAAIAAgAEAAQABAAEAAIAAgACAAIABAAEAAQA
BAACAAIAAgACAAIAAgACAAIABAAEAAQABAACAAIAAgACAAIAAgACAAIAAgACAAIAAgAC
AAIAAgACAAIAAgACAAIAAgACAAIAAgAAAAAAAAAAAAIAAgACAAIAAgACAAIAAgACAAIA
AgACAAAAAAAAAAAAAAAAAAAAAAACAAIAAgACAAAAAAAAAAAAAAAAAAAAAAACAAEAAQAB
AAEAAgACAAIAAwADAAMAAwABAAEAAgACAAQABAAFAAUABAAEAAQABQADAAQABAAFAAUA
BwAIAAkACgAKAAoACgAMAA0ADQANAAsACgAJAAkACQALAAsACQAFAAAA/P/8//3//f/+
////AQABAAEAAQACAAIAAgACAAIAAgACAAIAAQABAAEAAQABAAEAAQABAAAAAAABAAEA
/////////////wEA/v/+/wEABwAMABQAIQAuADoASABVAGYAdwCGAI8AkQCPAIMAaABK
ACQA+f/Y/83/zv/Q/9f/4f/m/+j/7v/3//3/BAAGAAYABgAFAAUABAAFAAQAAwADAAIA
AgACAAIABAAEAAQABAADAAMAAgACAAMAAwACAAIAAgADAAMAAwAFAAUABQAFAAUABAAD
AAIAAgADAAMAAwAEAAQABQAFAAQABAAFAAUAAwAEAAQABAAGAAYABgAGAAQABQAFAAUA
BQAFAAUABQAIAAgACAAIAAcABwAHAAcABwAHAAgACAAJAAkACgALAAsACwALAAsADQAO
AA4ADwAPAA8AEQARABAAEAAQAA8AEQASABIAEgAQABEAEgASABIAEgASABMAFAAUABMA
EwATABMAEwATABMAEwATABIAEgASABIAEgASABEAEQAQABAADwAOAA0ADQAMAAsACgAK
AAkACAAIAAkABwAGAAUABgAFAAUABAADAAIAAgACAAIAAQABAAEAAQABAAEAAAD+//7/
/v/+/////////////v/+///////9//3//f/9//3//f/9//3//v/+//7//v/+//7//f/9
//7//v/9//3//f/+//7//v////////////z//P/8//z//v/9//3//v/+//7//v/+////
/////////////////v/+//7//////////////////////////////////////wAAAAAA
AAAAAQABAAAAAAD+//7//v/+/wAA/////////////wAAAAAAAP/////+//z//f/9//3/
/v/+//3//f/9//3//f/+//7//v/+//3////////////8//z//f/+//7//v/9//3//f/7
//3/AAD+//7//v/+//7//v/+//7//f/9//3//f/+//7//v////////////////8AAAAA
AAD+///////+/wAAAAABAAEAAgACAAMAAwAFAAYABwAIAAgACAAIAAoACwALAAsACwAK
AAkACQAJAAsACwAJAAUAAAD8//z//P/9//3//f/9//v/+//7//r//P/8//z//P/+//7/
/v/9//v/+//7//v/+//7//v/+v/6//v/+//7//v/+//7//v/+//4//r/+////wgAEgAd
ACgANgBEAFEAYABzAIAAhwCLAI0AgwBsAE4ALAAFAOL/0//S/9T/2f/h/+b/7P/w//X/
+/8AAAIAAgAEAAMAAwACAAEAAAD/////AAAAAAAAAAAAAAAAAAAAAAEAAQAAAAAAAQAB
AAAAAAAAAAEAAQABAAEAAQABAAEAAAAAAAAAAAACAAMAAwADAAIAAgADAAMAAgACAAMA
AwADAAQABAAEAAQABAAEAAQABAAFAAUABQAFAAUABQAFAAQABAAEAAQABwAHAAcABwAH
AAcACAAIAAkACQAKAAsACQAJAAkACQALAAwADAANAA0ADQAPAA8ADwAQABEAEQARABIA
EgASABIAEwAUABQAFAAUABQAFQAUABQAEwATABUAFQAVABUAFQAVABUAFAASABIAEgAS
ABQAEwATABIAEAAPAA4ADQAPAA4ADQAMAAoACQAIAAgACQAHAAYABQAGAAUABQAEAAMA
AgACAAIAAgABAAEAAQABAAEAAQAAAAAAAAAAAAAA//////////8AAAAAAQABAP//////
///////////////+//7//v/+/wAAAAD//////v/+//3//f///wAAAAAAAP//////////
/v/+//7//v/+//3//f/+/wAAAAAAAAAA///////////////////+//7//v//////////
////////////////////////////AAAAAAAAAAD//////v/+//7//v/+//7/AAD/////
////////AAAAAAAA//////7//v////////8CAAIAAQABAP///////wAAAAAAAAAA////
//////////7//v///wAAAAAAAP////////////8AAAAAAAD////////////////+//7/
/v/+/////////////v/+//7//v/+/wAAAAAAAAAA/f/9//3//f/+//7//v//////////
//////8AAAAAAAAAAAEAAQAAAAAAAAABAAEAAgACAAMAAwADAAQABQAGAAgACAAIAAoA
CwALAAsACwAKAAkACQAJAA0ADQALAAcAAgD+//7//v/7//v/+//7//v/+//7//r/+v/6
//r/+v/6//r/+v/5//n/+f/5//n/+f/5//n/+P/4//n/+f/5//n/+f/5//n/+f/4//j/
9//5/wAACgATAB4ALAA6AEkAWgBvAIIAjwCVAJkAmwCUAHoAVgAxAAoA6//e/9z/2//f
/+b/7P/u//X/+//+/wIABAAAAP//AQAAAP///v/9//3//P/8//z//P/8//z//P/8////
///+//7///////7//v/+//////////3//f/9//3/AAAAAAAAAAAAAAEAAQABAAAAAAAB
AAEA/v/+//////8BAAIAAgACAAAAAAAAAAAAAgADAAMAAwABAAEAAQABAAQABAAEAAQA
AwADAAMAAwAFAAUABgAGAAcABwAIAAkABwAHAAcABwAHAAgACAAJAAkACQALAAsADQAO
AA8ADwAPABAAEAAQAA4ADwAQABAAEgASABIAEwASABIAEQARABEAEQARABEAEQARABEA
EAAQABAAEAAQABIAEQARABAADgANAAwACwANAAwACwAKAAoACQAIAAgABQADAAIAAQAC
AAEAAQAAAP///v/+//7//P/7//v/+//7//v/+//6//r/+v/6//r/+f/5//n/+f/4//j/
+f/5//n/+f/5//n/+f/5//n/+f/8//z//P/8//r/+v/5//n//P/8//v/+//5//r/+v/6
//v/+//7//v/+v/6//r/+v/6//n/+f/6//r/+v/6//r/+f/5//n/+f/7//v/+//6//r/
+v/7//v/+//7//v/+//7//v/+//7//3//f/9//3//P/8//z//P/7//v/+v/6//r/+v/6
//r/+v/5//n/+f/5//n/+v/6//z/+//7//r/+P/5//n/+f/6//r/+f/5//n/+f/5//r/
+v/6//r/+f/3//f/9//3//X/9P/0//T/9P/0//P/8//x//H/8f/y//L/8v/x//H/8f/x
//H/8f/y//L/8v/y//X/9f/z/+//8v/y//L/8v/y//T/9P/0//T/8//z//P/8//y//L/
8v/z//X/9f/1//X/9f/2//b/9v/2//f/9//2//b/9v/3//f/+P/4//n/+f/9//7///8A
AAAAAAAAAAIAAwADAAMAAwAEAAMAAwADAAMAAwABAP3/+P/0//T/9P/z//P/8//z//P/
8//z//L/8v/y//L/8v/y//L/8v/x//H/8f/x//H/8f/x//H/8P/w//H/8f/x//H/8f/x
//H/7//u/+7/7//x//z/CAARAB4AMABAAEsAYAB5AIgAlQCbAJ8AmwCKAGoAQgATAOz/
2f/Q/8z/z//Z/+D/4v/o/+//8//4//r//P/8//v/+//8//n/+P/3//f/9v/2//b/9v/2
//b/9v/2//f/9//2//b/9//3//b/9v/4//n/+f/5//n/+f/5//n/+P/4//j/+P/4//n/
+f/5//r/+v/7//v/+v/6//v/+//7//z//P/8//z//P/8//z//P/9//3//f/9//3//f/9
//7//v/+//7///////////8BAAEAAgACAAEAAQACAAMAAwADAAMAAwADAAQABAAFAAUA
BQAHAAcABwAIAAkACQALAAwADAAMAAoACwAMAAwADgAOAA4ADwAQABAADwAPAA8ADwAP
AA8AEQARABEAEAAQABAAEAAQABAADwAPAA4ADgANAAwACwAJAAgABwAGAAgABwAGAAYA
AwABAAAA//8AAP/////+//3//P/8//z/+v/5//n/+f/5//n/+f/4//j/+P/4//j/+f/5
//n/+f/6//r/+//7//r/+f/4//f/+f/5//n/+f/4//j/+P/4//j/+P/3//f/+P/4//f/
9//3//j/+P/4//n/+f/5//n/+P/4//j/+P/6//n/+f/6//j/+P/4//j/+f/5//n/+f/5
//n/+f/4//j/+P/5//n/+//7//v/+//5//n/+f/5//n/+f/5//n/+v/6//r/+v/7//v/
+v/6//z//P/8//z//P/7//v/+//7//v//P/8//7//f/9//z/+v/7//v/+//8//z/+//7
//3//f/9//7//v/+//7//f////////////7//v///wAAAAAAAP////8BAAEAAQACAAAA
AAD/////AQABAAEAAQACAAAA/v8CAAAAAAAAAAAAAAD+//7//v/+////////////AAAA
AAAAAQD//////////wEAAgACAAIAAAABAAEAAAACAAIAAwADAAMAAgACAAEAAgACAAIA
AgAEAAQABAAGAAUABQAFAAUABAADAAMAAwAFAAUAAwD///j/9P/0//T/8//z//P/8//1
//X/9f/0//L/8v/y//L/8v/y//L/8f/x//H/8f/x//H/8f/x//D/8P/x//H/8f/x//H/
8f/x//H/8P/u/+//9f/+/wgAEwAgADAAQgBTAGgAfQCOAJsAoQClAJ0AhgBiADgADQDm
/9P/zP/K/8//2f/e/+L/6P/r//P/9v/4//j/+v/5//f/+P/3//b/9f/1//T/9P/0//T/
9v/2//b/9v/1//X/9P/0//X/9f/0//T/9v/3//f/9//3//f/9//3//j/+P/4//j/9v/3
//f/9//3//j/+v/7//j/+P/5//n/+f/6//r/+v/8//z//P/8//r/+//7//v/+//7//v/
+//8//z//P/8//3//f/9//3//////wAAAAD/////AAABAAMAAwADAAMAAwAEAAQABQAF
AAUABwAHAAkACgALAAsACwAMAAwADAAMAA0ADgAOAA4ADgAOAA8ADgAOAA0ADQAPAA8A
DwAPAA8ADwAPAA4AEAAQABAAEAAOAA0ADQAMAA4ADQAMAAsACwAKAAkACAAGAAUABAAE
AAMAAQAAAP///v/9//3//P/7//r/+v/6//r/+f/5//n/+f/5//n/+P/4//j/+P/4//n/
+f/5//n/9v/2//f/9//3//f/9//3//f/9//3//f/9v/2//b/9v/4//j/9//3//j/+P/3
//f/9//4//j/+P/5//n/+f/5//j/+P/4//j/+f/5//r//P/6//r/+v/6//v/+//7//v/
+//7//v/+v/4//j/+f/5//n/+f/5//n/+f/5//n/+f/7//v/+//7//r/+v/6//r/+//7
//r/+v/6//r/+v/6//r/+f/5//n/+f/5//r/+v/6//n/+f/4//j/+f/5//n/+P/4//f/
9//3//f/9//4//n/+v/7//v/+f/5//n/+f/6//r/+//8//r/+v/5//n/+f/5//n/+v/6
//r/+v/6//r/+v/6//r/+v/6//f/9//3//f/+v/6//r/+//7//v/+//7//3//v/+//7/
/P/9//3//P/+//7//////wAAAAABAAEAAQACAAMABAAGAAYABgAIAAcABwAHAAcACAAH
AAcABwAHAAcABQABAPr/9v/2//b/9f/1//X/9f/1//X/9f/0//b/9v/2//b/9f/0//P/
8f/x//H/8f/x//P/8//z//L/8P/x//H/8f/z//P/8//z//H/8P/u/+//9f/+/wgAEwAg
ADAAQABRAGQAeQCOAJsAoQChAJ0AiABmADwACwDg/8f/xP/G/8v/0//Y/9z/4v/p/+//
8v/0//j/+v/5//f/9v/1//T/8//z//T/9P/0//T/9P/0//T/9P/3//f/9v/2//X/9f/0
//T/9v/3//f/9//3//f/9//3//j/+P/4//j/9v/3//f/9//4//j/+f/5//j/+P/5//n/
+f/6//r/+v/6//r/+v/6//r/+//7//v//f/9//3//f/+//7//v/+/////////////f/9
//7//v8BAAEAAgADAAEAAQABAAEAAwAEAAQABQAFAAUABwAHAAcACAAJAAkACQAKAAoA
CgAKAAsADAAMAAwADAAMAA0ADgAOAA0ADQANAA0ADQANAA8ADwAPAA4ADgAOAA4ADgAO
AA0ADQAMAAwACwAKAAkACQAIAAcABgAIAAcABgAGAAMAAQAAAP///v/9//3//P/9//z/
/P/8//z/+//7//v/+f/5//n/+P/6//r/+v/6//f/9//3//f/9v/2//f/9//1//X/9f/1
//f/9//3//f/9//2//X/9P/0//T/8//z//T/9P/z//P/8//0//T/9P/1//X/9f/1//b/
9v/2//b/9P/z//P/9P/2//b/9v/2//f/9//3//f/9f/1//X/9P/0//T/9f/1//X/9f/1
//X/9f/1//X/9f/z//P/8//z//T/9P/0//T/9f/1//T/9P/0//T/9P/0//T/8//z//P/
8//z//T/9P/2//X/9f/0//L/8//z//P/9P/0//P/8//x//H/8f/y//L/8v/y//H/8f/x
//H/8f/y//L/8//0//L/8v/y//L/8v/y//L/8v/y//L/8v/x//H/8f/x//L/8v/y//P/
8//z//P/8//z//T/9P/0//T/9f/1//T/9P/0//X/9f/2//b/9//3//n/+v/7//z//P/8
//z//v////////////7//f/9//3///////3/+f/0//D/8P/w/+//7//v/+//7//v/+//
7v/w//D/8P/w/+7/7v/u/+3/7//v/+//7//v/+//7//u/+7/7//v/+//7//v/+//7//v
/+7/8P/z//f//v8GAA8AHAAsADwASQBaAG0AfACFAIUAgQB3AFwAOgAUAOn/xv+7/7z/
wP/H/83/0v/W/9r/4f/p/+7/8P/w//D/8f/x/+7/7//u/+3/7f/t/+z/6//q/+z/7P/s
/+z/7f/t/+z/7P/v/+//7v/u/+z/7f/t/+3/7//v/+//7//w//D/8P/w//D/8f/x//H/
7v/u/+//7//w//D/8f/x//H/8v/y//L/8v/y//L/8v/y//P/8//z//P/8//z//P/9v/2
//b/9v/1//X/9f/1//f/9//4//j/+f/5//r/+//5//n/+f/5//v//P/8//3//f/9////
/////wAAAQABAAEAAgACAAIAAgADAAQABAACAAIAAgADAAQABAADAAMAAwADAAMAAwAF
AAUABQAEAAIAAgACAAIAAgABAAEAAAAAAP///v/9//3//P/7//r/+P/3//b/9v/3//X/
9P/z//T/8//z//L/8f/w//D/8P/w/+//7//v/+3/7f/t/+z/7v/u/+7/7v/t/+3/7f/t
/+z/7P/t/+3/7f/t/+3/7f/t/+3/7f/t/+z/7P/s/+z/7v/u/+3/7f/u/+7/7f/t/+3/
7v/u/+7/7//v/+//7//u/+7/7v/u/+7/7f/t/+7/7v/u/+7/7v/v/+//7//v/+//7//v
/+7/8P/w//H/8f/x//H/8f/x//H/8f/x//H/7//v/+//7//w//D/8P/w/+//7//u/+7/
8P/w//D/8P/w/+//7//v/+//7//w//D/7v/t/+3/7P/u/+//7//v//D/8P/v/+//7//v
/+//8P/w//D/8P/v/+//7//v/+//7v/u/+//8P/w//D/7//v/+//7//v//D/8P/w/+//
7//v/+7/8P/w//D/8P/u/+7/7v/u/+//7//v/+//8P/w//D/8f/x//H/8f/x//H/8v/y
//L/8v/z//P/8v/y//L/8//z//T/9P/1//X/9//4//n/+v/6//r/+v/8//v/+//7//v/
/P/7//v/+//9//3/+//3//D/7P/s/+z/6//r/+v/6//t/+3/7f/s/+z/7P/s/+z/7P/s
/+z/6//r/+v/6//r/+v/6//r/+r/6P/p/+n/6f/r/+v/6//r/+v/7P/q/+3/8//8/wYA
EQAcACoAOgBJAFoAbwB8AIMAhwCJAHsAYABAABoA7//Q/8f/xv/E/8v/0//Y/9z/4P/l
/+v/8P/y//T/9P/x//H/8v/v/+7/7f/t/+7/7v/u/+7/8P/w//D/8P/x//H/8P/w//H/
8f/w//D/8P/x//H/8f/x//H/8f/x//D/8P/w//D/8P/x//H/8f/w//D/8f/x//L/8v/z
//P/8//0//T/9P/0//T/9P/0//T/9f/1//X/9f/1//X/9f/2//b/9v/2//f/9//3//f/
9//3//j/+P/5//n/+v/7//v/+//7//v/+//8//z//f//////AQABAAAAAAAAAP//AQAC
AAIAAgACAAMABAAEAAQABAAEAAUABgAGAAUABQAFAAUABQAFAAUABQAFAAQABAAEAAQA
BAAEAAMAAwACAAIAAQAAAP/////+//3//P/8//v/+v/6//n/9//2//X/9P/z//P/8v/x
//D/8P/w//D/7//v/+//7//v/+//7v/w//D/8P/w/+3/7f/t/+3/7v/u/+//7//t/+3/
7f/t/+3/7f/t/+3/7P/s/+z/7P/s/+z/6//r/+7/7v/t/+3/6//s/+z/7P/t/+3/7f/t
/+z/7P/s/+z/7P/r/+v/7P/s/+z/7P/s/+//7//v/+//7//v/+//7v/u/+7/7//v/+//
7//v/+//7//v/+//7//t/+3/7f/t//D/8P/w//D/7f/t/+z/7P/u/+7/7v/u//D/7//v
/+//7f/t/+7/7v/w/+//7//u/+z/7f/t/+3/7v/u/+3/7f/t/+3/7f/u/+7/7v/u/+3/
7f/t/+3/7f/s/+z/7f/u/+7/7v/t/+3/7f/t/+3/7v/u/+7/7f/t/+//7f/r/+7/7P/s
/+z/7P/u/+7/7v/u/+3/7f/t/+3/7v/u/+7/7//v/+//7//v/+//8P/w//D/8P/x//H/
8P/w//D/8f/x//L/8v/z//P/9//4//n/+v/6//r/+v/8//z/+//6//n/+v/5//n/+f/7
//v/+f/1//D/7P/s/+z/6//r/+v/6//r/+v/6//q/+r/6v/q/+r/6v/q/+r/6f/p/+n/
6f/p/+n/6f/p/+j/6P/p/+n/6f/p/+n/6f/p/+f/6P/m/+n/8f/6/wIACwAaACwAOgBJ
AGAAcwCAAIUAjQCPAIMAZgBEACAA9f/S/8f/xP/E/8v/0f/W/9r/4P/l/+v/8P/w//L/
8v/z/+//7v/t/+z/6//r/+z/7P/s/+z/7P/s/+z/7P/t/+3/7P/s/+3/7f/s/+z/7P/t
/+3/7f/t/+3/7f/t/+7/7v/u/+7/7v/v/+//7//u/+7/7//v/+7/7v/v/+//7//w//D/
8P/w//D/8P/w//D/8f/x//H/8f/x//H/8f/y//L/8v/y//P/8//z//P/8//z//T/9P/z
//P/9P/1//X/9f/1//X/9//4//j/+f/3//f/+f/5//n/+v/7//v/+//8//z//P/8//3/
/v/+//7//v/+////AAAAAP///////////////wEAAQABAAAAAAAAAAAAAAD+//3//f/8
//7//f/8//v/+//6//n/+P/2//X/9P/0//P/8f/w/+//7v/t/+3/7P/t/+z/7P/s/+r/
6f/p/+n/6f/p/+n/6P/m/+b/5v/m/+f/5//n/+f/5v/m/+f/5//l/+X/5f/l/+f/5//n
/+f/5//m/+X/5P/m/+b/5f/l/+b/5v/l/+X/5f/m/+b/5v/l/+X/5f/l/+b/5v/m/+b/
5v/l/+X/5v/m/+b/5v/m/+X/5f/l/+X/5f/l/+X/5P/m/+b/5//n/+f/5//n/+f/5//n
/+f/5//l/+X/5f/l/+b/5v/m/+b/5f/l/+T/5P/m/+b/5v/m/+b/5f/l/+X/5f/l/+b/
5v/m/+X/5f/k/+T/5f/l/+X/5v/m/+X/5f/l/+X/5f/m/+T/5P/k/+P/4//j/+P/4//k
/+T/5f/m/+T/5P/j/+P/4//j/+P/5P/k/+T/4//j/+P/4//j/+P/5P/k/+T/5P/h/+L/
5P/k/+T/5P/i/+L/4v/i/+P/4//j/+P/4v/i/+L/4//j/+P/4//j/+P/5P/k/+T/5P/l
/+X/5P/k/+T/5f/l/+j/6P/p/+n/6v/q/+r/6v/s/+z/7P/u/+//7//v/+//8P/v/+//
7//x//H/7//r/+b/4v/i/+L/4f/h/+H/4f/f/9//3//e/97/3v/e/97/3v/e/97/3f/d
/93/3f/d/93/3f/d/9z/3P/d/93/3f/d/93/3f/d/9v/2v/a/9v/3f/k/+7/+f8EABIA
IgAxAEIAWQBuAHkAfwCHAIkAeABaADgADwDi/8P/uv+2/7f/wf/I/8r/0P/V/9n/3v/i
/+T/5v/l/+P/5P/j/+L/4f/h/+D/4P/g/+D/4P/g/+D/4P/h/+H/4P/g/+H/4f/g/+D/
4P/h/+H/4f/h/+H/4f/h/+L/4v/i/+L/4v/j/+P/4//i/+L/4//j/+D/4P/h/+H/4f/i
/+L/4v/k/+T/5P/k/+L/4//j/+P/5f/l/+X/5f/m/+b/5v/m/+f/5//n/+f/5//n/+j/
6P/n/+f/6P/p/+n/6f/p/+n/6f/q/+r/6//t/+3/7//v/+3/7v/v/+//7//w//D/8P/y
//P/9P/0//L/8v/y//P/9P/0//P/8//z//P/8//z//P/8//z//L/8v/y//L/8v/y//H/
8f/w//D/7//u/+3/7f/s/+v/6v/q/+n/6P/o/+f/5f/k/+P/4v/h/+H/4P/f/97/3v/e
/97/3f/d/93/2//b/9v/2v/a/9r/2v/a/9n/2f/Z/9n/2v/a/9v/2//Z/9n/2f/Z/9n/
2f/Z/9n/2P/Y/9j/2P/Y/9j/1//X/9j/2P/X/9f/1//Y/9j/2P/X/9f/1//X/9j/2P/Y
/9j/2P/X/9f/2P/W/9b/1v/W/9f/1//X/9f/1//X/9f/1v/W/9b/1//X/9X/1f/V/9X/
1f/V/9X/1f/V/9X/1f/V/9T/1P/U/9T/1f/V/9T/1P/U/9T/1P/U/9b/1f/V/9X/0//T
/9T/1P/W/9X/1f/U/9L/0//T/9P/1P/U/9P/0//T/9P/0//U/9L/0v/S/9H/0f/R/9H/
0f/S/9L/0//U/9L/0v/R/9H/0f/R/9H/0v/S/9L/0f/R/9H/0f/R/9H/0P/Q/9D/0P/P
/8//0f/Q/9D/0P/Q/9D/0P/Q/9D/0P/N/83/zf/N/87/zv/O/8//z//P/8//z//P/9D/
0P/Q/87/z//P/87/0P/Q/9H/0f/S/9L/0//T/9P/1P/V/9b/2P/Y/9j/2v/b/9v/2//b
/9r/2f/Z/9n/2//b/9n/1f/Q/8z/zP/M/8n/yf/J/8n/yf/J/8n/yP/I/8j/yP/I/8b/
xv/G/8X/xf/F/8X/xf/H/8f/x//G/8T/xf/F/8X/xf/F/8X/xf/D/8D/wP/D/8f/0v/c
/+X/8P8CABQAIwA4AEsAXABnAG8AcQBrAFYAMgAIAN//uP+l/57/nP+d/6f/rv+w/7b/
vf/D/8b/yP/I/8r/y//J/8j/xf/E/8P/w//E/8T/xP/E/8T/xP/E/8T/xf/F/8T/xP/D
/8P/wv/C/8T/xf/F/8X/w//D/8P/w//E/8T/xP/E/8T/xf/F/8X/wv/C/8P/w//E/8T/
xf/F/8P/xP/E/8T/xP/E/8T/xP/E/8X/xf/F/8X/xf/F/8X/xv/G/8b/xv/F/8X/xf/F
/8f/x//I/8j/x//H/8j/yf/J/8n/yf/J/8n/yv/K/8v/y//L/83/zf/N/87/z//P/83/
zv/O/87/zv/P/9D/0P/Q/9D/0P/R/9D/0P/P/8//0f/R/9H/0f/R/9H/0f/Q/9D/0P/Q
/9D/0P/P/8//zv/M/8v/yv/J/8n/yP/H/8b/xP/D/8L/wv/B/7//vv+9/7z/u/+7/7r/
uf+4/7j/uP+2/7X/tf+1/7X/tf+1/7T/sv+y/7L/sv+x/7H/sf+x/7D/sP+x/7H/sf+x
/7H/sf+x/7H/sf+x/7H/sP+v/67/rv+u/63/rf+s/6z/q/+r/6v/rP+s/6z/rf+t/63/
rf+s/6z/rP+s/6z/q/+r/6z/qv+q/6r/qv+r/6v/q/+r/6v/q/+r/6r/qP+o/6n/qf+p
/6n/qf+p/6n/qf+p/6n/qf+p/6n/qf+o/6j/qP+o/6f/p/+m/6b/qP+o/6j/qP+o/6f/
pf+l/w==
         </WaveFormData>
      </LeadData>
      <LeadData>
         <LeadByteCountTotal>10000</LeadByteCountTotal>
         <LeadTimeOffset>0</LeadTimeOffset>
         <LeadSampleCountTotal>5000</LeadSampleCountTotal>
         <LeadAmplitudeUnitsPerBit>4.88</LeadAmplitudeUnitsPerBit>
         <LeadAmplitudeUnits>��V</LeadAmplitudeUnits>
         <LeadHighLimit>2147483647</LeadHighLimit>
         <LeadLowLimit>268435456</LeadLowLimit>
         <LeadID>II</LeadID>
         <LeadOffsetFirstSample>0</LeadOffsetFirstSample>
         <FirstSampleBaseline>0</FirstSampleBaseline>
         <LeadSampleSize>2</LeadSampleSize>
         <LeadOff>FALSE</LeadOff>
         <BaselineSway>FALSE</BaselineSway>
         <ExcessiveACNoise>FALSE</ExcessiveACNoise>
         <MuscleNoise>FALSE</MuscleNoise>
         <LeadDataCRC32>842035081</LeadDataCRC32>
         <WaveFormData>
HgAeAB4AHgAwAEAAUABgAHsAlACtAMYAvgC4ALIArACHAGQAQQAeABMACAD9//L/8//0
//X/9v/2//b/9v/2//f/+P/5//r/+v/6//r/+v/4//j/+P/4//j/+P/4//j/+v/6//r/
+v/4//j/+P/4//n/+v/7//z/+v/6//r/+v/8//z//P/8//7//v/+//7//P/8//z//P/+
//7//v/+/wAAAAAAAAAAAgACAAIAAgAAAAAAAAAAAAEAAgADAAQABgAGAAYABgAIAAgA
CAAIAAoACgAKAAoACwAMAA0ADgARABIAEwAUABUAFgAXABgAGgAaABoAGgAdAB4AHwAg
ACEAIgAjACQAJwAoACkAKgAsACwALAAsAC4ALgAuAC4ALwAwADEAMgAwADAAMAAwADAA
MAAwADAAMAAwADAAMAAuACwAKgAoACUAJAAjACIAIAAeABwAGgAYABYAFAASAA8ADgAN
AAwACwAKAAkACAAGAAYABgAGAAUABAADAAIABAAEAAQABAAGAAYABgAGAAYABgAGAAYA
BwAIAAkACgAIAAgACAAIAAcABgAFAAQABAAEAAQABAACAAIAAgACAAQABAAEAAQAAgAC
AAIAAgACAAIAAgACAAQABAAEAAQAAgACAAIAAgACAAIAAgACAAIAAgACAAIABAAEAAQA
BAAGAAYABgAGAAYABgAGAAYABAAEAAQABAAEAAQABAAEAAIAAgACAAIABAAEAAQABAAC
AAIAAgACAAQABAAEAAQAAgACAAIAAgAAAAAAAAAAAAIAAgACAAIAAgACAAIAAgAAAAAA
AAAAAAAAAAAAAAAAAgACAAIAAgACAAIAAgACAAAAAAAAAAAAAAABAAEAAAACAAIAAgAC
AAQABQAHAAgACAAIAAgACgAJAAwADAAMAA4ADgAOAA4ADAAMAA4ADwASABUAGQAbAB8A
IgAjACMAIwAjACEAIQAiACIAIAAdABsAGgAYABUAEwARAA4ACwAIAAYABAACAAIAAAD/
///////+//z//P/+//3//f/8//z//P/8//v//f/9//3/+//6//r/+v/5//n/+v/7//z/
+//6//n/+P/4//r/9v/2//j///8EAAoAFgAkADYASgBbAGwAhgCmAMMA2gDuAPIA1ACV
AFMANAAqAA8A+v/4//X/7//v//T/+P/3//T/9v/3//f/9//5//r/+v/6//r/+f/5//v/
+//7//v/+//7//v/+//7//v/+//7//n/+f/6//r/+v/6//r/+v/7//z//f/+//3//P/8
//v/+f/5//r/+v/7//z//f////7//v/8//z/////////AAD+//7///8AAAAAAQABAAIA
AAAAAAAAAAADAAQABQAFAAgACAAJAAoACAAIAAkACgANAA8ADwAQABAAEQASABUAFgAX
ABkAGQAbABwAHQAgACAAIQAiACMAIwAkACYAKAArACwALQAuADAAMAAwADEAMQAxADEA
MwAzADMAMwAzADUANQA1ADUANAAzADMAMgAxAC8ALgAtACoAKgApACYAJAAiACAAHwAc
ABkAGAAYABUAEwARAA8ADgANAA4ADAAKAAoACQAIAAcABwAHAAYABQAFAAUABAACAAIA
AgACAAMAAwAEAAYABAADAAMAAwABAAEAAAAAAAIAAgACAAIAAgACAAMAAwACAAEAAQAC
AAQABAAFAAUAAwADAAIAAgAEAAQABAAEAAIAAgACAAIAAwAEAAUABgAGAAYABQAFAAcA
BwAHAAcABgAGAAcACAAIAAcABgAGAAYABgAHAAcABwAHAAcACAAGAAUABAAEAAQABAAE
AAQABQAFAAQABAAGAAUABQAFAAMAAwADAAMAAwADAAMAAwADAAMAAwADAAEAAQABAAAA
AgACAAIAAQABAAEAAQABAAEAAQADAAEAAQABAAEAAQD/////AAAAAAIAAQABAAEAAQD/
/wEAAgAAAAAAAAAAAAMAAwACAAIAAAAAAAAAAAABAAMABAAGAAgACAAKAAsADAAMAAwA
DAAMAAwADAAMAAwADgAPABAAFQAZABsAHwAiACMAIwAjACEAHwAfACAAIgAgAB0AGwAa
ABgAFQATAA8ADAAJAAgABAACAAAA/v/+//3//f/7//r/+P/4//j/9//3//b/9v/2//b/
9f/1//X/9f/z//P/9P/1//X/9P/y//L/8v/y//L/8v/y//L/8v/s/+r/7v/3//7/BgAS
ACIANABKAF0AbgCIAKoAyQDkAPgA+ADYAJcATwAqABwABQDw/+r/6f/l/+n/8v/2/+//
6v/s/+3/7f/t/+//8P/0//T/9P/z//P/8//z//P/8//z//P/8//z//P/8//z//P/8//z
//T/9P/0//T/9P/0//L/8v/y//L/8v/y//P/8//z//P/9P/0//b/9v/2//f/+P/4//b/
9v/3//f/9//4//j/+P/5//r/+v/7//v//P/8//z//P/8//3//v///////v/+////AAAC
AAIAAwAEAAUABwAHAAgACAAJAAoADQAOAA8AEQARABIAEgASABQAFgAXABgAGQAbABwA
HgAgACEAIgAjACQAJgAmACYAJwAnACcAJwApACsAKwArACsAKwArACsAKwApACkAKgAq
ACsAKQAoACcAIwAiACAAHAAcABoAGAAXABQAEQAQABAADQALAAkABwAGAAUABgAEAAIA
AgABAAAA/////////v/////////+//z//P/8//z//P/7//v//P/+//3//f/9//v/+//6
//r/+v/6//r/+v/6//r/+//7//r/+f/5//r/+v/6//v/+//7//v/+v/6//r/+v/6//r/
/P/8//z//P/8//z//P/8//z//P/7//v/+//7//v/+//8//z//f/+//z/+//6//r/+v/6
//v/+//7//v/+//8//z/+//6//r/+v/6//r/+v/7//v/+v/6//z/+//7//v/+f/5//n/
+f/7//v/+//7//n/+f/5//n/9//3//f/9v/3//j/+f/5//n/+f/5//n/9//3//n/9//3
//f/9//3//X/9f/2//b/9v/1//X/9f/3//f/9//2//b/9//4//j/9v/2//b/9v/4//j/
+P/3//j/+P/3//j/+P/2//b/9v/2//n/+f/4//j/9v/2//b/9v/3//n/+v/8//7//v8A
AAEAAgACAAIAAgAEAAQABAAEAAQABgAHAAgACQANAA8AEwAWABcAFwAXABkAFwAXABgA
FgAUABEADwAPAA4ADAALAAsACAAFAAQAAAD+//z/+v/2//X/9f/z//T/8v/y//L/7//v
/+7/7v/u/+7/7f/t/+3/7f/r/+v/7P/t/+3/7P/u/+7/7v/u/+z/7P/s/+z/7v/u/+z/
7v/x//b//v8GABQAJgA6AE8AYgB2AJIAswDQAOYA8ADiALEAaQAqABYAEQAAAO7/5//l
/+X/7v/y/+//7P/q/+3/7f/p/+n/7v/u/+7/7v/t/+3/7//v/+//7//v/+//7//v/+//
7//v/+//7//v//D/8P/w//D/8P/w//D/8P/w//D/8v/y//P/8//z//P/9P/0//T/9P/0
//X/9P/0//L/8v/1//X/9f/2//T/9P/1//b/9v/3//f/+P/4//j/+P/4//n/+v/7//v/
/P/8//3//v8AAAAAAQACAAMABQAFAAYABgAHAAgACwALAAsADAALAA0ADgAPABIAFAAV
ABYAFwAZABoAHAAeAB0AHgAfACAAIgAiACIAIwAlACUAJQAnACgAJwAmACUAJwAnACcA
JwAnACcAKAAoACcAJQAkACMAIAAgAB8AHAAaABgAFgAVABQAEQAQABAACwAJAAcABQAF
AAMAAwAAAAAAAAD///7/+//7//v/+v/5//n/+f/4//b/9v/2//b/9v/1//X/9v/2//X/
9f/1//f/9//2//b/9v/2//b/9v/4//j/+f/5//j/9//3//j/+P/4//n/+f/5//n/+P/4
//j/+P/4//j/+P/4//j/+P/4//j/+P/4//j/+P/3//f/9//3//f/9//4//j/+f/6//r/
+f/4//j/+P/4//n/+f/5//n/+f/6//z/+//6//r/+P/4//j/+P/3//f/9v/2//b/9f/1
//X/9f/1//X/9f/1//X/9f/1//X/9f/1//X/8//z//P/8v/y//L/8v/x//P/8//z//P/
8//z//X/8//z//P/8//z//P/8//0//T/9P/z//P/8//z//P/8//y//L/8//0//T/9P/0
//T/9P/0//T/9P/z//b/9v/z//L/9P/0//T/9P/0//P/8//y//L/9P/0//T/9P/1//f/
+P/6//j/+P/6//v//v/+//7//v/+//7//v/+//7/AAABAAIABQAJAAsADwAUABUAFQAV
ABUAEwATABQAFAASAA8ADQAKAAgABQADAAEA/v/7//r/+v/4//b/9P/y//H/8f/v/+7/
7P/s/+z/6//r/+r/6v/q/+r/6f/p/+v/6//p/+n/6P/p/+n/6P/o/+j/6P/o/+r/6v/q
/+r/6P/o/+r/6v/t//T/AAAKABgALAA8AEsAXgB4AJYAtQDOAN4A3gDAAIUAPwAUABAA
CwD0/+T/4//j/+f/7v/y/+3/6v/q/+v/7f/t/+3/7v/w/+7/7v/t/+3/7//v/+//7//v
/+//7//v/+//7//v/+//7//v//D/8P/w//D/8P/w//D/8P/w//D/7v/u/+//7//v/+//
8P/w//D/8P/w//H/8P/w/+7/7v/x//H/8f/y//L/8v/z//T/8v/z//P/9P/0//T/9P/0
//X/9v/3//f/9v/2//f/+P/6//r/+//8//v//f/9//7/AAABAAIABQAFAAUABgAFAAgA
CAAIAAoADAANAA4ADwARABIAFAAWABcAGAAZABoAHAAcABwAHQAeAB8AIAAjACMAIwAj
ACMAIwAjACMAIwAlACUAJgAmACUAIwAiACEAHgAeAB0AGgAYABYAFAATABIADwAOAA4A
CwAJAAcABQAFAAMAAwAAAP7//v/9//z/+f/5//n/+P/5//n/+f/4//j/+P/4//j/+P/3
//f/+P/6//n/+f/5//f/9//2//b/+P/4//j/+P/4//j/+f/5//j/9//3//j/9v/2//f/
9//5//n/+P/4//j/+P/4//j/+P/4//j/+P/4//j/+P/4//r/+v/5//n/+f/5//n/+f/4
//j/+f/6//j/9//2//b/+P/4//n/+f/3//f/9//4//j/9//2//b/9v/2//b/9v/3//f/
9v/2//j/9//3//f/9//3//f/9//5//n/+f/5//f/9//3//f/9//3//f/9v/4//j/+P/3
//n/+f/5//n/9//3//n/9//3//f/9//3//X/9f/2//b/+P/3//f/9//3//f/9//2//T/
9f/2//b/9v/2//b/9v/4//b/9v/3//b/9v/2//b/9v/3//f/9v/2//b/9v/2//b/+f/7
//z//v/8//z//v///wIAAgACAAIAAgACAAIAAgAEAAYABwAIAAkADQAPABMAFAAVABUA
FQAXABUAFQAWABQAEgAPAA0ADgAMAAkABwAHAAQAAQAAAP7//P/6//j/9v/1//X/8//0
//L/8v/y//H/8f/w//D/7v/u/+3/7f/t/+3/6//r/+z/7f/t/+z/7v/u/+7/7v/u/+7/
7v/u/+7/7P/s//D/9//8/wQADgAcACwAQABTAGQAfACcALcA0ADeANQArgBxAC8AEgAS
AAcA7v/k/+P/4f/n/+7/6v/n/+b/5v/l/+X/5f/l/+j/6v/q/+r/6f/p/+n/6f/p/+n/
6f/p/+n/6f/p/+n/6f/p/+n/6f/q/+r/6v/q/+r/6v/q/+r/6v/q/+r/6v/r/+v/6//r
/+z/7P/u/+7/7v/v/+7/7v/s/+z/7f/t/+3/7v/u/+7/7//w//D/8f/x//L/9P/0//T/
9P/1//b/9//3//j/+P/5//r/+v/6//v//P/7//3//f/+/wAAAQACAAUABAAFAAcABwAI
AAgACAAKAA4ADwAQABEAEwAUABYAGAAXABgAGQAaABwAHAAcAB0AHQAdAB0AHwAhACEA
IQAhACMAIwAjACMAIwAjACQAJAAjACEAIAAfACAAIAAfABwAGgAYABYAFQAUABEAEAAQ
AA0ACwAJAAcABwAFAAUAAgACAAIAAQAAAP////////7//////////v/8//z//P/8//z/
+//7//z/+v/5//n/+f/7//v/+v/6//z//P/8//z//P/8//3//f/8//v/+//8//r/+v/7
//v/+//7//r/+v/7//z//f/+//3//P/7//r//P/8//z//P/8//z/+//7//v/+//7//v/
+v/6//v//P/6//n/+P/4//j/+P/5//n/9//3//f/+P/6//n/+P/4//j/+P/4//j/9//3
//b/9v/4//f/9//3//f/9//3//f/9//3//f/9//3//f/9//3//X/9f/1//T/9v/2//b/
9f/1//X/9f/1//f/9//5//f/9//3//f/9//1//X/9v/2//b/9f/1//X/9f/1//X/9P/4
//j/9v/2//b/9v/3//f/9v/2//b/9v/2//b/9//5//r//P/8//z//v///wQABAAEAAQA
AgACAAIAAgADAAYACAAKAA0AEQATABcAGAAZABkAGQAZABcAFwAYABYAFAARAA8ADgAM
AAkABwAFAAIA///+//z/+v/4//b/9v/1//X/8//y//D/8P/w/+//7//u/+7/7P/s/+v/
6//t/+3/6//r/+r/6//r/+r/7P/s/+z/7P/q/+r/6v/q/+7/7v/q/+z/8//4//7/CAAU
ACQANgBJAFgAbgCOAKsAwgDUANYAvACFAEMAIAAaAAsA9P/s/+v/4//h/+r/7v/r/+j/
6P/p/+n/6f/p/+7/7v/w//D/7//v/+//7//v/+//8P/x//L/8//y//H/8P/v/+//7//w
//D/8v/y//L/8v/y//L/8v/y//T/9P/1//X/9P/z//P/8v/0//T/9P/1//j/+P/2//b/
9//3//f/+P/4//j/+f/6//r/+//7//z//P/8//z//P///wAAAQABAAAAAAABAAIAAAAA
AAEAAgAEAAcACAAKAAgACQAKAA0ADgAPABEAEQASABIAEgAUABgAGQAaABsAHQAeACAA
IgAhACIAIwAkACYAJgAmACcAJwAnACcAKQArACsAKwArACsAKwArACsAKwArACwALAAr
ACkAKAAnACQAJAAjACAAIAAeABwAGwAYABUAFAAUABEADwANAAsACQAHAAcABAAEAAQA
AwACAAEAAQABAAAA/////////v/+//7//v/+//z/+//7//z//P/7//v/+//7//v/+v/6
//r/+v/6//r/+P/4//n/+f/4//f/9//4//r/+v/7//v/+f/5//j/+P/4//j/+P/4//r/
+v/6//r/+P/4//j/+P/6//r/+f/5//v/+//7//v/+v/6//v//P/8//v/+v/6//j/+P/5
//n/9//3//f/+P/6//n/+P/4//j/+P/4//j/9//3//b/9v/2//X/9f/1//X/9f/1//X/
9f/1//X/9f/1//X/9f/1//f/9//3//b/9v/2//b/9f/3//f/9//3//b/9f/2//P/8f/x
//H/8f/z//P/9P/0//b/8//y//T/9P/0//T/9f/1//T/9P/0//T/9P/0//P/9f/2//j/
+v/6//z//f8AAAAAAAAAAAAAAAAAAAAAAAACAAMABAAHAAsADQARABUAFwAYABkAGAAV
ABQAFAAWABQAEQAPAA4ADAAJAAcABQACAP///v/6//j/9v/0//T/8//z//H/8P/u/+7/
7v/t/+3/7P/s/+r/6v/p/+n/6//r/+n/6f/q/+v/6//q/+r/6v/q/+r/6v/q/+r/6v/q
/+b/5v/q/+//9v/+/wgAFgAmADoASwBcAHYAmAC1AMgA2ADeAL4AfQA/ACYAGgD//+j/
5v/j/93/3f/m/+z/6f/k/+T/5f/l/+X/5f/o/+r/6v/q/+n/6f/p/+n/6f/p/+v/6//r
/+v/6f/p/+n/6f/r/+v/7P/s/+r/6v/q/+r/6v/q/+r/6v/s/+z/7f/t/+//7//w//D/
7//u/+3/7f/w//D/7v/u/+3/7f/t/+7/8P/w//H/8v/w//H/8f/y//T/9P/0//T/9f/2
//f/9//2//b/9//4//r/+v/7//z//f//////AAAAAAEAAgAFAAYABwAJAAkADAAMAAwA
DgAQABEAEgATABUAFgAYABoAGwAcAB0AHgAfAB4AHQAdAB4AHwAgACMAIwAjACMAIwAl
ACUAJQAlACQAIwAjACIAIQAfAB4AHQAaABoAGQAWABQAEgAQAA8ADAAJAAgACAAFAAMA
AQD///3/+//7//j/+v/6//n/+P/1//X/9f/0//P/8//z//L/8v/y//L/8v/y//H/8f/y
//L/8f/x//H/8f/x//D/8P/w//D/8P/w//D/8P/x//H/8P/v/+//8P/w//D/8f/x//H/
8f/w//D/8f/y//P/9P/z//L/8f/w//L/8v/y//L/8v/y//H/8f/z//P/8//z//P/8v/y
//L/8v/x//D/8P/w//D/8f/x//H/8f/x//L/8P/v/+7/7v/v//D/8f/y//H/8f/w//D/
8v/x//H/8f/x//H/8f/x/+//7//v/+//7//v/+//7//v/+//7//u//D/8P/w/+//7f/t
/+3/7f/v/+//8f/v/+//7//v/+//7f/t/+7/7v/u/+3/7f/t/+3/7f/t/+z/7P/t/+7/
7v/u/+7/7P/s/+z/7P/t/+3/7P/s/+7/7v/u/+7/7//x//L/9P/y//L/9P/1//j/+P/4
//j/+P/4//j/+P/4//r/+//8////AwAFAAkADgAPAA8ADwANAAsACwAMAAwACgAHAAUA
BgAEAAEA///7//j/9f/0//D/7v/s/+r/6P/n/+f/5f/m/+T/5P/k/+P/4//i/+L/4v/i
/+H/4f/h/+H/3//f/+D/4f/h/+D/3v/e/97/3v/g/+D/4P/g/+D/3v/e/+L/5//u//j/
BAAUACYAPABNAGAAfgCgALsA1ADkANgArABnACcAEAAIAPP/4P/a/9f/1//d/+T/5P/h
/97/3v/h/+H/4f/h/+T/5v/l/+T/4v/h/+L/4//k/+X/4//j/+P/4//l/+X/5f/l/+P/
4//k/+T/5P/k/+T/5P/m/+b/5v/m/+T/5P/l/+X/5//n/+j/6P/m/+b/5v/n/+j/6P/m
/+b/6f/p/+n/6v/q/+r/6//s/+r/6//r/+z/7v/u/+7/7v/v//D/8f/x//L/8v/z//T/
8v/y//P/9P/z//X/9f/2//b/9//4//v/+v/7//3//f8AAAAAAAACAAIAAwAEAAUABwAI
AAoADAAOABAAEgAUABYAFgAWABcAGQAZABkAGwAbABsAGwAbABsAGwAbABsAGwAbABwA
HAAbABkAGAAXABQAFAATABAADAAKAAgABwAGAAMAAgACAAEA///9//v/+f/3//f/9P/0
//T/8//y/+//7//v/+7/7//v/+//7v/u/+7/7v/u/+7/7f/t/+7/7v/t/+3/7f/t/+3/
7P/s/+z/7P/s/+z/7P/s/+3/7f/s/+v/6//s/+7/7v/v/+//7f/t/+z/7P/s/+z/7P/s
/+z/7P/s/+z/7P/s/+z/7P/u/+7/7f/t/+//7//v/+//8P/w//H/8v/y//H/8P/w/+7/
7v/v/+//7//v/+//8P/w/+//7v/u/+7/7v/u/+7/7//v/+7/7v/w/+//7//v/+//7//v
/+//7//v/+//7//v/+//7//v/+3/7f/t/+z/7v/u/+7/7f/t/+3/7f/t/+3/7f/v/+3/
7//v/+//7//t/+3/7v/u/+7/7f/t/+3/7f/t/+3/7P/s/+3/7v/u//D/7v/s/+z/7v/u
/+7/7v/v/+//7v/u/+7/7v/u/+7/7//x//L/9P/2//b/+P/5//z//P/8//z//P/8//z/
/P/8//7///8AAAUACQALAA8AEAARABEAEQATABEAEQASABEADgAKAAcABgAEAAEA////
//z/+f/4//T/8v/w/+7/7P/r/+v/6f/q/+j/6P/o/+f/5//m/+b/5v/m/+X/5f/l/+X/
4//j/+T/5f/l/+T/5P/k/+T/5P/k/+T/5P/k/+T/5P/k/+b/7f/0//z/CAAYACwAQABT
AGYAhACiAL0A1gDkANoArABnACcAEAAKAPX/4v/c/9n/1//d/+T/4v/d/9z/3v/d/93/
3f/f/+D/4v/g/+D/3//f/+H/4f/h/+H/4f/h/+H/4f/h/+H/4f/h/9//3//g/+D/4v/i
/+L/4v/i/+L/4v/i/+L/4v/j/+P/4//j/+T/5P/i/+L/4v/j/+T/5P/i/+L/5f/l/+X/
5v/k/+T/5f/m/+b/5//n/+j/6v/q/+r/6v/r/+z/7f/t/+7/7v/v//D/8P/w//H/8v/x
//P/8//0//L/8//0//f/+P/5//v/+//+//7//v8AAAIAAwAEAAUABQAGAAgACgALAAwA
DQAOABIAEgASABMAEwATABMAFQAXABcAFwAXABkAGQAZABkAGQAZABoAGgAZABcAFgAV
ABQAFAATABAAEAAOAAwACwAJAAUAAwACAAEA///9//v/+f/3//f/9P/0//T/8//y//P/
8//z//L/8f/x//H/8P/u/+7/7v/u/+7/7f/t/+7/7v/t/+3/7f/v/+//7v/u/+7/7v/u
/+7/7P/s/+3/7f/u/+3/7f/u/+z/7P/t/+3/7//v/+7/7v/u/+7/7v/u/+7/7v/u/+7/
7v/u/+7/7v/w//D/7//v/+//7//v/+//7v/u/+//8P/w/+//7v/u/+7/7v/v/+//7//v
/+//8P/u/+3/7P/s/+7/7v/u/+7/7f/t/+z/7P/u/+3/7f/t/+3/7f/t/+3/7f/t/+3/
7f/t/+3/7f/t/+3/7f/t/+z/6v/q/+r/6f/r/+v/6//r/+v/6//t/+v/6//r/+v/6//r
/+v/7P/s/+z/6//r/+v/6//r/+v/6v/q/+v/7P/s/+z/7P/s/+z/7P/s/+z/6//o/+j/
6v/q/+r/6v/r/+v/6v/q/+j/6P/o/+j/5//p/+r/7P/s/+z/7v/v//L/8v/y//L/8P/w
//D/8P/u//D/8f/y//X/+f/7////AgADAAMAAwADAAEAAQACAAIAAAD9//v/+v/4//X/
8//x/+7/6//q/+j/5v/k/+L/4P/f/9//3f/a/9j/2P/Y/9n/2f/Y/9j/2P/Y/9f/1//X
/9f/1f/V/9T/1f/V/9T/1P/U/9T/1P/W/9b/1v/W/9T/0v/S/9L/1//e/+b/7v/6/woA
HgAzAEQAWgB4AJUArADEANIAvgCNAEkAEAD+//f/4v/S/83/yf/J/9D/1v/V/9D/0P/R
/8//0f/R/9L/1P/W/9b/1f/V/9P/0//T/9P/1f/V/9X/1f/V/9X/1f/V/9X/1f/W/9b/
1P/U/9T/1P/W/9b/1v/W/9b/1v/X/9f/1//X/9j/2P/Y/9j/2P/Z/9j/2P/W/9b/2f/Z
/9n/2v/a/9r/2//c/9r/2//b/9z/3P/c/9z/3P/d/97/3//f/+D/4P/h/+L/4v/i/+P/
5P/l/+f/5//o/+j/6f/q/+3/7f/t/+7/7f/v//D/8f/0//T/9f/2//f/9//4//r//P//
/wAAAQACAAIAAgACAAMAAwADAAMABQAJAAkACQAJAAkACQAJAAkABwAHAAgACAAJAAcA
BgAFAAYABgAFAAIAAgAAAP7//f/8//n/+P/4//X/8//x/+//7f/r/+v/6P/o/+j/5//m
/+X/5f/l/+T/4//j/+P/4v/k/+T/5P/k/+L/4f/h/+L/4v/h/+H/4f/h/+H/4P/g/+D/
4P/g/+D/3v/e/9//3//g/9//3//g/+D/4P/h/+H/3//f/97/3v/e/97/3v/e/+D/4P/g
/+D/4P/g/+D/4P/e/97/3f/d/9//3//f/9//3v/e/9//4P/g/9//3v/e/9z/3P/d/93/
3f/d/93/3v/e/93/3P/c/97/3v/e/97/3f/d/9z/3P/c/9v/2//b/9v/2//b/9v/2f/Z
/9n/2f/Z/9n/2f/Z/9n/2f/Z/9j/2P/Y/9j/1//X/9f/1//X/9f/1//Z/9f/1//X/9f/
1//V/9X/1v/W/9b/1f/V/9X/1//X/9f/1v/V/9X/1f/U/9T/1P/U/9T/1P/U/9T/0//S
/9L/0f/S/9L/0v/S/9L/0f/R/9D/0P/Q/9D/0P/Q/8//0f/S/9T/1P/U/9b/1//Y/9j/
2P/Y/9j/2P/Y/9j/2v/c/93/3v/f/+P/5f/p/+r/6//r/+v/7f/r/+v/7P/q/+j/5f/j
/+L/4P/d/9v/2f/W/9P/0v/Q/87/zP/K/8b/xf/F/8P/xP/C/8L/wv+//7//vv++/7z/
vP+7/7v/u/+7/7n/uf+4/7n/uf+4/7r/uv+6/7r/uP+4/7j/uP+4/7b/tP+4/7//xv/O
/9b/5P/4/wwAHQAuAEgAZACBAJoAqACkAIQARQD9/9r/2v/P/7b/qv+n/6X/p/+u/67/
q/+o/6j/qf+p/6f/qf+s/6z/qv+q/6n/qf+p/6n/qf+p/6f/p/+n/6f/p/+n/6f/p/+n
/6f/qP+o/6b/pv+m/6b/pv+m/6b/pv+k/6T/pf+l/6X/pf+m/6b/pP+k/6T/pf+m/6b/
pP+k/6P/o/+j/6T/pP+k/6X/pv+k/6X/pf+m/6b/pv+m/6b/pf+m/6f/p/+o/6j/qf+q
/6r/qv+r/6z/q/+t/63/rv+u/6//sP+z/7L/s/+1/7X/tv+2/7b/uP+6/7v/vP+9/77/
vv+//8D/wf/C/8P/xP/E/8T/xP/F/8X/xf/F/8f/yf/J/8n/yf/J/8n/yf/J/8n/yf/K
/8r/yf/H/8b/xf/G/8b/xf/C/77/vP+6/7n/tv+z/7L/sv+x/6//rf+r/6f/pf+l/6L/
ov+i/6H/oP+d/53/nf+c/5v/m/+b/5r/mv+a/5r/mv+Y/5f/l/+Y/5b/lf+V/5X/lf+V
/5T/lP+U/5T/lP+U/5L/kv+T/5P/kv+R/5H/kv+Q/5D/kf+R/5H/kf+Q/5D/kv+S/5L/
kv+Q/5D/kP+Q/47/jv+O/47/jv+O/43/jf+N/43/jf+N/47/jv+P/5D/jv+N/4z/jP+K
/4r/i/+L/4v/i/+L/4z/iv+J/4j/iP+I/4j/iP+I/4f/h/+G/4b/hv+F/4X/hf+F/4X/
hf+D/w==
         </WaveFormData>
      </LeadData>
      <LeadData>
         <LeadByteCountTotal>10000</LeadByteCountTotal>
         <LeadTimeOffset>0</LeadTimeOffset>
         <LeadSampleCountTotal>5000</LeadSampleCountTotal>
         <LeadAmplitudeUnitsPerBit>4.88</LeadAmplitudeUnitsPerBit>
         <LeadAmplitudeUnits>��V</LeadAmplitudeUnits>
         <LeadHighLimit>2147483647</LeadHighLimit>
         <LeadLowLimit>268435456</LeadLowLimit>
         <LeadID>V1</LeadID>
         <LeadOffsetFirstSample>0</LeadOffsetFirstSample>
         <FirstSampleBaseline>0</FirstSampleBaseline>
         <LeadSampleSize>2</LeadSampleSize>
         <LeadOff>FALSE</LeadOff>
         <BaselineSway>FALSE</BaselineSway>
         <ExcessiveACNoise>FALSE</ExcessiveACNoise>
         <MuscleNoise>FALSE</MuscleNoise>
         <LeadDataCRC32>3333283474</LeadDataCRC32>
         <WaveFormData>
AgACAAIAAgD///z/+f/2/+j/2v/M/77/sP+i/5T/hv+N/5T/m/+i/6L/ov+i/6L/rv+6
/8b/0v/a/+L/6v/y//b/+P/6//z//v/+//7//v///wAAAQACAAIAAgACAAIABAAEAAQA
BAAEAAQABAAEAAIAAgACAAIAAwAEAAUABgAEAAQABAAEAAYABgAGAAYABAAEAAQABAAE
AAQABAAEAAQABAAEAAQABAAEAAQABAAEAAQABAAEAAIAAgACAAIAAgACAAIAAgACAAIA
AgACAAAAAAAAAAAAAAAAAAAAAAD+//7//v/+//7//v/+//7//P/8//z//P/7//r/+f/4
//b/9v/2//b/9P/0//T/9P/y//L/8v/y//D/8P/w//D/7v/u/+7/7v/s/+z/7P/s/+z/
7P/s/+z/7P/s/+z/7P/u/+7/7v/u//D/8P/w//D/8f/y//P/9P/2//b/9v/2//b/9v/2
//b/+P/4//j/+P/6//r/+v/6//r/+v/6//r/+v/6//r/+v/6//r/+v/6//v//P/9//7/
/v/+//7//v/+//7//v/+//7//v/+//7//v/+//7//v/+//7//v/+//7//v/+//7//P/8
//z//P/8//z//P/8//z//P/8//z//P/8//z//P/8//z//P/8//z//P/8//z//P/8//z/
/P/6//r/+v/6//r/+v/6//r/+v/6//r/+v/8//z//P/8//r/+v/6//r/+v/6//r/+v/8
//z//P/8//r/+v/6//r/+v/6//r/+v/8//z//P/8//z//P/8//z//P/8//z//P/6//r/
+v/6//r/+v/6//r/+v/6//r/+v/6//r/+v/6//r/+v/6//r/+v/6//r/+v/5//n/+f/5
//v/+//8//3//P/8//z//P/+/////////////v/+////AQABAAEAAAD///z/+v/2//T/
8//z//P/9f/1//X/8//v/+7/7f/s/+z/7P/t/+3/7P/s/+3/7//y//X/+f/5//n/+f/5
//n/+f/6//r/+v/6//r/+v/6//v/+//7//v/+//8//z//P/8//z//f/9//3//f/9//3/
/f/9//3//f///wEAAgAGAAkABwAEAAEAAAD8//n/+P/0/+3/4f/S/8T/t/+l/5H/i/+Y
/67/w//M/7n/nv+b/6X/qv+0/7//zf/a/+T/7f/y//X/9//4//r//P/8//7//////wAA
AAAAAAIAAgACAAIAAgACAAMAAwADAAMAAwADAAMAAwADAAMABAACAAIAAgACAAIAAgAC
AAIABAAEAAQABAACAAIAAgACAAIAAgACAAIAAgACAAIAAgACAAEAAQABAAEAAQABAAIA
AgABAAEAAQABAAAAAAAAAAAAAAAAAAAA/v/9//3//f/9//3//P/8//z/+v/6//r/+v/6
//n/+f/5//f/9//2//b/9f/0//T/8//z//P/8f/y//L/8f/w/+7/7f/s/+z/7f/s/+z/
6//r/+r/6f/p/+n/6f/o/+j/6P/o/+j/5//o/+j/6f/p/+n/6v/q/+v/6//t/+7/7v/w
//L/8v/y//L/8//z//X/9f/1//X/9v/2//b/9//3//f/9//4//j/+P/4//j/+P/6//v/
+//6//j/+f/5//n/+//7//v/+//7//v/+//7//v/+//7//v/+//7//z//P/8//z//P/8
//r/+v/6//r//P/8//z//P/5//n/+f/5//v/+//7//v/+f/5//n/+f/7//v/+//7//n/
+f/5//n/+//7//r/+v/4//j/+P/4//j/+P/4//j/+P/4//j/+P/4//f/9//3//f/9//3
//f/+P/4//j/+P/2//b/9v/2//b/9v/2//b/+P/4//j/+P/4//j/+P/4//j/+P/4//j/
+P/4//j/+P/4//j/+P/4//j/9//3//f/+P/4//j/+P/4//j/+P/4//j/+P/4//j/+P/4
//j/+P/4//j/+P/4//j/+P/4//f/9//3//f/9//3//j/+f/6//r/+v/6//z/+//7//v/
+//8//z//f/////////+//3/+v/4//T/8v/x//H/8f/x//H/8f/v/+3/7P/r/+r/6v/q
/+v/6//q/+r/6//t/+7/8f/1//X/9f/1//X/9f/1//b/9v/2//b/+P/4//j/+f/3//f/
9//3//j/+P/4//j/+P/5//n/+f/5//n/+f/5//v/+//7//v//f8AAAYACQAHAAQAAwAC
AP7//f/8//j/7//l/9b/xP+x/5n/gf95/4L/kv+l/6z/m/+K/4//m/+i/67/vf/L/9j/
4v/p/+7/8//3//j/+v/8//r//P/9//3//v/+//7/AAAAAAAAAAAAAAIAAwADAAMAAwAD
AAMAAwABAAEAAQACAAIAAgACAAIAAgACAAIAAgAEAAQABAAEAAQABAAEAAQABAAEAAQA
BAAEAAQABAAEAAQAAwADAAMAAwADAAMABAACAAEAAQABAAMAAgACAAIAAgACAAIAAgAA
AP///////wEAAQAAAAAAAAD+//7//v/8//z/+//7//3/+//7//r/+v/5//j/+P/1//X/
9f/z//L/8v/x//D/8P/v/+7/7v/t/+z/7P/r/+v/6v/p/+n/6f/p/+j/6P/o/+j/6P/n
/+b/5v/n/+f/5//o/+j/6f/p/+v/7P/s/+z/7v/u/+7/7v/v/+//8f/x//H/8f/y//L/
8v/z//P/8f/x//L/8v/y//L/8v/y//L/8//z//L/8P/x//H/8f/z//P/8//z//P/8//z
//P/8//z//P/8//z//P/9P/0//L/8v/y//L/8v/y//L/8v/y//L/8v/y//H/8f/x//H/
8//z//P/8//x//H/8f/x//H/8f/x//H/8f/x//H/8f/x//H/8P/w//D/8P/w//D/8P/w
//D/8P/y//L/8v/y//D/7//v/+//7//v/+//7//w//D/8P/w//D/8P/w//D/8P/w//D/
8P/w//D/8P/w//D/8P/w//D/8v/y//L/8v/y//L/8v/y//L/8v/y//L/8v/x//H/8f/y
//L/8v/y//L/8v/y//L/8v/y//L/8v/0//T/9P/0//P/8//z//T/9P/0//T/9P/0//T/
9P/0//T/9P/0//T/9v/0//T/9P/0//T/9P/0//P/9f/1//X/9f/1//b/9//4//j/+P/4
//r/+//7//v/+//6//r/+//9///////+//3//P/6//b/9P/x//H/8f/x//P/8//x/+//
7v/t/+z/7P/s/+3/7f/s/+z/7f/v//D/8//3//f/9//5//n/+f/5//r/+v/6//r//P/8
//z//f/9//3//f/9//7//v/+//7//v//////////////////////////////AQAEAAgA
DQAPAA4ACwAKAAoACwAIAAYAAwD5/+j/1v/D/6n/i/9x/2r/dP+F/5D/j/+I/43/mf+i
/7D/wf/P/9z/5v/t//T/+////wIABAAGAAYACAAJAAkACgAKAAoADAAMAAwADAAMAAwA
DQANAA0ADwAPAA8ADwAPAA8ADwAQABAAEAAQABAAEgASABIAEgASABIAEgASABIAEgAS
ABIAEgASABIAEgASABIAEgASABQAEwATABMAEwATABMAFAAUABMAEwATABUAFAAUABQA
FAAUABQAFAAUABMAEwATABMAEwASABIAEgAQABAAEAAQABAADwAPABEADwAPAA4ADgAN
AAwADAALAAsACwAJAAgACAAHAAYABgAFAAQABAAFAAQABAADAAMAAgABAAEAAQABAAAA
AAAAAAAAAAD///7//v////////8AAAAAAQD//wEAAgACAAQABgAGAAYABAAFAAUABwAJ
AAkACQAKAAoACgALAAsACwALAAwADAAOAA4ADgAOAA4ADwAPAA4ADAANAA0ADQANAA0A
DQANAA8ADwAPAA8ADQANAA0ADQAPAA8AEAAQABAAEAAQABAAEAAQABAAEAASABIAEgAS
ABEAEQARABEAEQARABEAEQARABEAEQARABEAEQARABEAEQARABEAEQARABEAEAAQABIA
EgASABIAEgASABIAEgASABIAEgASABQAEwATABMAEQARABEAEQAQABAAEAAQABAAEAAQ
ABAAEAAQABAAEAAQABAAEAAQABAAEAAQABAAEAAQABAAEAAOAA4ADgAOAA4ADgAOAA4A
DgANAA0ADQAQABAAEAAQABIAEgASABIAEAAQABAAEAAQABAAEAAQAA8ADwAPABAAEAAQ
ABAAEAAQABAAEAAQABIAEgASABAAEgAQABAAEAAQABIAEgASABEAEQARABEAEQAPABAA
EQASABIAEgASABQAFQAVABUAFQAUABQAFQAXABcAFwAWABUAEgAQAAwACgAHAAcABwAH
AAcABwAFAAMABAADAAIAAgAAAAEAAQAAAAAAAQADAAQABwALAAsACwANAA0ADQANAAwA
DAAMAAwADgAOAA4ADwAPAA8ADwAPABAAEAAQABAAEAARABEAEQAPAA8ADwAPAA8ADwAP
AA8AEQAUABoAHwAfABwAGQAWABgAFwAUABAACwD//+z/2v/H/63/j/9//4T/kv+f/6j/
o/+c/6X/rf+4/8b/1//j/+7/9v/9/wIABwALAA4AEAASABAAEgATABMAFAAUABQAFgAW
ABYAFgAWABgAGQAZABkAGQAZABkAGQAZABkAGQAaABgAGAAYABgAGgAaABoAGgAaABoA
GgAaABoAGgAaABoAHAAcABwAHAAaABoAGgAaABwAGwAbABsAGwAbABsAHAAcABsAGwAb
ABsAGgAaABoAGAAYABgAGAAaABkAGQAZABkAGQAYABgAGAAWABYAFgAWABYAFQAVABUA
EwATABIAFAATABIAEgAPAA8ADwANAA4ADgANAAwADAALAAoACgAJAAgACAAHAAcABgAF
AAUAAwADAAIAAgAEAAQABAADAAIAAgADAAMAAwAEAAQABQAFAAcACAAIAAYACAAIAAgA
CAAJAAkACwALAAsACwAMAA4ADgAPAA8ADwAPABAAEAAQABAAEAAQABAAEQARABAAEAAR
ABEAEQARABEAEQARABEAEQARABEAEQARABEAEQARABEAEgASABIAEgASABIAEgASABIA
EgASABIAEgASABMAEwATABMAEwATABMAEwATABMAEwATABMAEwATABMAEwATABMAEwAT
ABMAEgASABQAFAAUABQAFAAUABQAFAASABIAEgASABQAEwATABMAEQARABEAEQASABIA
EgASABIAEgASABIAEAAQABAAEAASABIAEgASABIAEgASABIAEgASABIAEgASABIAEgAS
ABIAEgASABIAEAAPAA8ADwAQABAAEAAQABAAEAAQABAAEAAQABAAEAAQABAAEAAQABEA
EQARABIAEAAQABAAEAAQABAAEAAQABAAEAAQABAAEAAQABAAEAAPABEAEQARABEAEQAS
ABMAFAAUABQAFAAWABcAFwAXABcAFgAWABcAGQAZABkAGAAXABYAFAAQAA4ADwAPAA8A
DwANAA0ACwAJAAoACQAIAAgABgAHAAcABgAGAAcACQAKAA0AEQARABEAEwATABMAEwAS
ABIAEgASABIAEgASABMAFQAVABUAFQAWABYAFgAWABQAFQAVABUAFQAVABUAFQAXABcA
FwAXABcAHAAiACUAIwAgAB0AHgAeABsAGgAWAA8AAQDw/97/y/+x/5X/h/+O/5z/qf+w
/6n/pv+v/7n/xP/S/+P/7//6/wIABwAOABMAFwAYABoAGgAaABwAHQAdAB4AHgAeACAA
IAAgACAAIAAiACMAIwAjACMAIwAjACMAIwAjACMAJAAkACQAJAAkACQAJAAkACQAJAAk
ACQAJAAkACQAJAAkACQAJAAkACQAJAAkACQAJAAkACMAIwAjACUAJQAlACYAJAAjACMA
IwAjACIAIgAiACIAIgAiACIAJAAjACMAIwAhACEAIAAgACIAIAAgACAAIAAgAB8AHwAf
AB0AHQAcABwAGwAaABoAFwAXABcAFQAWABYAFQAUABYAFQAUABQAEwASABIAEQARABAA
DwAPAA8ADwAOAA4ADAAMAAwACwAMAAwADQANAAsADAAMAA0ADQAPABAAEAAQABIAEgAS
ABQAFQAVABcAFQAVABUAFgAWABYAFwAXABUAFQAWABYAFgAWABYAFgAYABkAGQAYABgA
GQAZABkAFwAXABcAFwAXABcAFwAXABkAGQAZABkAGQAZABoAGgAYABgAGAAYABgAGAAY
ABgAGAAYABgAGAAXABcAFwAXABcAFwAXABcAFwAXABcAFwAXABcAFwAXABcAFwAXABcA
FwAXABYAFgAUABQAFAAUABYAFgAWABYAFAAUABQAFAAUABMAEwATABMAEwATABMAEgAS
ABIAEgASABIAEgASABIAEgASABIAEgASABIAEgASABIAEgASABIAEgASABIAEAAQABAA
EAAQABAAEAAQABAADwAPAA8AEgASABIAEgASABIAEgASABAAEAAQABAAEAAQABAAEAAR
ABAAEAAQABAAEAASABIAEgARAA8ADwAPAA8ADwAQABEAEgASABIAEgAUABUAFQAVABUA
FAAUABUAFwAVABUAFAATABIAEAAMAAoACQAJAAkACQAJAAkABwAFAAQAAwACAAIAAAAB
AAEAAAACAAMABQAGAAkADQANAA0ACwALAAsACwAMAAwADAAMAAwADAAMAA0ADQANAA0A
DQAQABAAEAAQAA4ADwAPAA8ADwAPAA8ADwAPAA8ADwAPABEAFAAYABsAHQAaABUAEgAQ
AA8ADgAKAAMA+f/o/9j/x/+1/53/kf+W/6T/s//C/73/qv+p/7P/uv/E/9P/3//s//b/
/f8CAAUACQAMAA4ADgAOABAAEQARABIAEgASABQAFAAUABQAFAAUABUAFQAVABUAFQAV
ABUAFQAVABUAFgAWABYAFgAWABQAFAAUABQAFAAUABQAFAAUABQAFAAUABQAFAAUABQA
FAAUABQAFAAUABMAEwATABUAFQAVABYAFAATABMAEwATABIAEgASABIAEgASABIAEgAR
ABEAEQARABEAEAAQABAADgAOAA4ADgAOAA0ADQANAAsACwAKAAgABwAGAAYABwAHAAcA
BQACAAIAAQAAAAIAAQAAAAAA/f/8//z/+//9//z/+//7//v/+//6//r/+v/6//r/+f/4
//j/+f/5//v//P/8//3//f///wAAAAAAAAIAAgACAAIAAwADAAUABwAHAAcACAAIAAgA
CQAJAAcABwAIAAgACgAKAAoACgAIAAkACQAIAAoACwALAAsACwALAAsACwALAAsACwAL
AAsACwALAAsACwALAAwADAAKAAoACgAKAAoACgAKAAoADAAMAAwADAALAAsACwALAAkA
CQAJAAkACQAJAAkACQAJAAkACQAJAAkACQAJAAkACQAJAAgACAAKAAoACgAKAAoACgAK
AAoACAAIAAgACAAIAAcABwAHAAcABwAHAAcACAAIAAgACAAIAAgACAAIAAYABgAGAAYA
BgAGAAYABgAGAAYABgAGAAYABgAGAAYABgAGAAYABgAEAAQABAAEAAYABQAFAAUACAAI
AAgACAAGAAYABgAGAAYABgAGAAYABgAGAAYABQAEAAMAAQADAAMAAwADAAEAAgADAAQA
BAAEAAQABgAFAAUABQAFAAYABgAHAAkACQAJAAgABwAEAAIA/v/8//v/+//7//v/+f/5
//f/9f/0//P/8v/y//L/8//z//L/8v/z//X/9v/7//////////3//f/9//3//P/8//z/
/P/+//7//v////3//f/9//3//v/+//7//v/+//////////////////////////////8D
AAYACgALAAkABgADAAIAAAD9//z/+P/v/+P/1P/G/7n/pf+R/4//mv+q/7//yv+5/6D/
nf+n/6z/tv/D/9H/3P/m/+//9P/5//v//v/+//7/AAACAAMAAwACAAIAAgAEAAQABAAE
AAQABAAFAAUABQAFAAUABQAFAAMAAwADAAQABgAGAAYABgAEAAQABAAEAAQABAAEAAQA
BAAEAAQABAAEAAQABAAEAAQABAAEAAQABAADAAMAAwADAAMAAwAEAAIAAQABAAEAAQAA
AAAAAAAAAAAAAAAAAAAA//////////////7//v/+//z//P/8//z//P/7//v/+//5//n/
+P/4//f/9v/2//P/8//z//H/8v/y//H/8P/w/+//7v/u/+3/7P/s/+v/6f/o/+f/5//n
/+f/5v/m/+b/5v/m/+X/5v/m/+f/5//p/+r/6v/r/+v/7f/u/+7/7v/w//D/8P/w//H/
8f/z//P/8//z//T/9v/2//f/9//1//X/9v/2//j/+P/4//j/9v/3//f/9v/2//f/9//3
//f/9//3//f/+f/5//n/+f/5//n/+f/5//n/+f/6//r/+P/4//j/+P/4//j/+P/4//j/
+P/4//j/9//3//f/9//3//f/9//3//f/9//3//f/9//3//f/9//3//f/9//3//f/9//2
//b/9v/2//b/9v/2//b/9v/2//b/9v/2//b/9P/z//P/8//z//P/8//z//T/9P/0//T/
9P/0//T/9P/y//L/8v/y//L/8v/y//L/8v/y//L/8v/0//T/9P/0//L/8v/y//L/8v/y
//L/8v/y//H/8f/x//L/8v/y//L/8v/y//L/8v/y//L/8v/y//L/8v/y//L/8f/x//H/
8v/y//L/8v/y//L/8v/y//L/8v/x//P/8//z//P/8f/y//P/9P/0//T/9P/2//f/9//3
//f/9v/2//f/+f/7//v/+v/5//T/8v/u/+z/6//r/+v/6//p/+n/5//l/+b/5f/k/+T/
5P/l/+X/5P/k/+X/5//o/+v/7//v/+//7//v/+//7//w//D/8P/w//D/8P/w//H/8f/x
//H/8f/w//D/8P/w//L/8//z//P/8//z//P/8//z//P/8//z//X/+P/+/////f/6//n/
+P/2//P/9P/u/+X/1//G/7b/of+H/3H/a/92/4b/l/+Y/4f/gP+J/5H/mv+q/7n/xf/Q
/9r/4f/k/+n/7f/w//D/8v/y//T/9f/1//T/9P/0//b/+P/4//j/+P/4//n/+f/5//n/
+f/5//n/+f/5//n/+v/4//j/+P/4//j/+P/4//j/+P/4//j/+P/4//j/+P/4//j/+P/4
//j/9v/2//b/9v/4//f/9//3//f/9//3//j/9v/1//X/9f/1//T/9P/0//T/9P/0//T/
9v/1//X/9f/1//X/9P/0//T/8v/y//L/8v/y//H/8f/x/+//7//u/+7/7f/s/+z/6//r
/+v/6f/o/+j/5//m/+T/4//i/+L/4f/g/+D/3//h/+D/3//f/93/3f/c/9z/3P/c/9z/
2//c/9z/3f/d/93/3v/e/9//3f/f/+D/4P/g/+L/4v/i/+T/5f/l/+f/5//n/+f/6P/m
/+b/5//n/+n/6f/q/+r/6P/o/+j/6P/o/+n/6f/o/+j/6f/p/+n/6f/p/+n/6f/p/+n/
6f/p/+n/6f/p/+n/6f/p/+r/6v/q/+r/6v/q/+j/6P/o/+j/6P/o/+j/6P/p/+n/6f/p
/+n/6f/p/+n/6f/p/+n/6f/p/+n/6f/p/+f/5//n/+f/5//n/+b/5v/o/+j/6P/o/+b/
5v/m/+b/6P/o/+j/6P/m/+X/5f/l/+X/5f/l/+X/5P/k/+T/5P/k/+T/5P/k/+T/5P/k
/+T/5P/k/+T/5P/k/+T/5P/k/+T/5P/k/+T/5P/k/+T/5P/k/+T/5P/k/+T/4//j/+P/
4v/i/+L/4v/k/+T/5P/k/+T/5P/k/+T/5P/k/+T/5P/j/+P/4//k/+L/5P/i/+L/5P/k
/+T/5P/i/+L/4v/h/+P/4//j/+P/4//k/+X/5v/k/+T/5P/m/+f/5//n/+f/5v/m/+f/
6f/p/+n/6P/n/+L/4P/c/9r/2//b/9v/2//b/9v/2f/X/9T/0//S/9L/1P/V/9X/1P/U
/9X/1//Y/9v/3//f/9//3//f/9//3//g/+D/4P/g/+D/4P/g/+H/4f/h/+H/4f/g/+D/
4P/g/+L/4//j/+P/4//j/+P/4//j/+P/4//j/+X/6P/u//H/7//q/+n/6P/o/+f/5v/g
/9f/yf+2/6L/j/91/1//Wf9i/3L/gf+C/3X/cP97/4P/jv+e/63/u//E/8z/0//Y/93/
4f/k/+T/5v/m/+j/6f/p/+j/6P/o/+r/6v/q/+r/6v/q/+v/6//r/+3/7f/t/+3/7f/t
/+3/7v/u/+7/7v/u/+7/7v/u/+7/7v/u/+7/7v/u/+7/7v/u/+7/7v/u/+7/7v/u/+7/
7v/u/+3/7f/t/+3/7f/t/+7/7v/t/+3/7f/t/+z/7P/s/+z/7P/s/+z/7v/t/+3/7f/r
/+v/6v/q/+z/6v/q/+r/6v/q/+n/6f/p/+f/5//m/+b/5f/k/+T/4//j/+P/4f/i/+L/
4f/g/97/3f/c/9z/3f/c/9z/2//b/9r/2f/Z/9n/2f/Y/9j/1v/W/9b/1f/W/9b/1//X
/9f/2P/Y/9n/2f/b/9z/3P/a/9z/3P/c/97/3//f/+H/4f/h/+H/4v/i/+L/4//j/+P/
4//k/+T/5P/k/+T/5P/k/+X/5f/k/+T/5f/l/+X/5f/l/+X/5f/l/+X/5f/l/+f/5//n
/+f/5//n/+j/6P/m/+b/5v/m/+b/5v/m/+b/6P/o/+j/6P/n/+f/5//n/+n/6f/p/+n/
6f/p/+n/6f/p/+n/6f/p/+f/5//n/+f/6f/p/+j/6P/o/+j/6P/o/+j/6P/o/+j/6P/o
/+j/6P/o/+f/5//n/+f/5//n/+f/6P/o/+j/6P/o/+j/6P/o/+j/6P/o/+j/6P/o/+j/
6P/o/+j/6P/o/+j/6P/o/+j/6P/o/+j/6P/o/+j/6P/o/+r/6f/p/+n/6P/o/+j/6P/o
/+j/6P/o/+j/6P/o/+j/6P/o/+j/6P/n/+f/5//o/+j/6P/o/+j/6P/o/+j/6P/q/+r/
6P/o/+j/6P/o/+j/6P/n/+n/6f/p/+n/6f/q/+v/7P/s/+z/7P/u/+//7//v/+//7v/u
/+//8f/z//P/8v/x//D/7v/q/+j/5f/l/+X/5f/j/+P/4f/f/+D/3//e/97/3P/d/93/
3P/c/93/3//g/+P/5//n/+f/6f/p/+n/6f/q/+r/6v/q/+r/6v/q/+v/6//r/+v/6//s
/+z/7P/s/+z/7f/t/+3/7f/t/+3/7f/t/+3/7f/t/+3/8P/0//n/+//4//X/9P/0//P/
8P/u/+n/3//Q/7z/q/+X/3v/Zf9g/27/ff+K/4v/fv99/4f/kP+a/6v/uf/G/9D/1//e
/+P/5//q/+r/7P/u//D/8f/x//D/8P/w//L/8v/y//L/8v/y//P/8//z//X/9f/1//X/
9f/1//X/9v/2//b/9v/2//T/9P/0//T/9P/0//T/9P/0//T/9P/0//T/9P/0//T/9v/2
//b/9v/2//X/9f/1//P/8//z//T/9P/z//P/8//z//L/8v/y//T/9P/0//T/8v/x//H/
8f/x//H/8P/w//D/7v/u/+7/7v/u/+3/7f/t/+v/6//q/+z/6//q/+r/5//n/+f/5f/m
/+b/5f/k/+L/4f/g/+D/3//e/97/3f/d/9z/2//b/9v/2//a/9r/2P/Y/9j/1//Y/9j/
2f/Z/9f/2P/Y/9n/1//Z/9r/2v/a/9z/3P/c/9z/3f/d/9//3//f/9//4P/g/+D/4f/h
/+H/4f/i/+L/4v/i/+L/4v/g/+H/4f/g/+D/4f/h/+H/4f/h/+H/4f/h/+H/4f/h/+H/
4f/h/+H/4f/h/+L/4v/i/+L/4v/i/+L/4v/i/+L/4v/i/+L/4v/h/+H/4f/h/+H/4f/h
/+H/4f/h/+H/4f/h/+H/4f/h/+H/4f/h/+H/4f/h/+D/4P/g/+D/4P/g/+D/4P/g/+D/
3v/e/97/3v/e/93/3f/d/93/3f/d/93/3v/e/97/3v/c/9z/3P/c/9z/3P/c/9z/3P/c
/9z/3P/c/9z/3P/c/9r/2v/a/9r/2v/a/9r/2v/a/9r/2v/a/9r/2f/Z/9n/2v/a/9r/
2v/Y/9j/2P/Y/9j/2P/Y/9j/2P/Y/9j/2P/X/9f/1//Y/9j/2P/Y/9j/1v/W/9b/1v/W
/9b/2P/Y/9j/2P/Y/9j/1v/W/9b/1f/X/9f/1//X/9f/2P/Z/9r/2P/Y/9j/2v/b/9v/
2//b/9r/2v/b/93/3f/d/9z/2//Y/9b/0v/Q/83/zf/N/83/y//L/8n/x//I/8f/xv/G
/8b/x//H/8b/xP/F/8f/yP/N/9H/0f/R/9H/0f/R/9H/0P/Q/9D/0P/S/9L/0v/T/9H/
0f/R/9H/0v/S/9L/0v/S/9P/0//T/9H/0f/R/9H/0//T/9P/0//V/9j/3v/h/9//3P/Z
/9j/2P/X/9T/0P/J/73/rP+a/4f/b/9T/0X/TP9Y/2f/cP9p/2D/Z/9z/3r/iP+Z/6f/
sv+6/7//xP/J/8//0v/S/9L/0v/U/9X/1f/W/9b/1v/Y/9j/2P/Y/9j/2v/b/9v/2//Z
/9n/2f/Z/9n/2f/Z/9r/2v/a/9r/2v/a/9r/2v/a/9j/2P/Y/9j/2P/Y/9j/2P/Y/9j/
2P/Y/9j/2P/Y/9j/2P/X/9f/1//V/9X/1f/W/9b/1f/V/9X/1f/U/9T/1P/U/9T/1P/U
/9L/0f/R/9H/0//T/9L/0v/S/9D/0P/Q/87/zv/N/83/zf/L/8v/yv/K/8n/yP/I/8f/
x//H/8X/xP/E/8P/wv/C/8H/wP/A/7//vv++/73/vf+8/7v/u/+5/7n/uP+4/7j/uP+4
/7f/tv+2/7f/t/+1/7b/tv+3/7f/uf+6/7r/uv+8/7z/vP+6/7v/u/+9/73/vf+9/77/
vv++/7//v/+//7//wP/A/77/vv++/77/wP/B/8H/wP++/7//v/+//7//v/+//7//vf+9
/73/vf+9/73/vf+9/73/vf++/77/vv++/77/vv++/77/vv++/77/vv++/77/vf+9/73/
vf+7/7v/u/+7/7v/u/+7/7v/u/+7/7v/u/+7/7v/u/+7/7n/uf+4/7j/uP+4/7j/uP+4
/7j/uP+4/7j/uP+4/7j/tv+1/7X/tf+1/7X/tf+1/7T/tP+0/7T/sv+y/7L/sv+y/7T/
tP+y/w==
         </WaveFormData>
      </LeadData>
      <LeadData>
         <LeadByteCountTotal>10000</LeadByteCountTotal>
         <LeadTimeOffset>0</LeadTimeOffset>
         <LeadSampleCountTotal>5000</LeadSampleCountTotal>
         <LeadAmplitudeUnitsPerBit>4.88</LeadAmplitudeUnitsPerBit>
         <LeadAmplitudeUnits>��V</LeadAmplitudeUnits>
         <LeadHighLimit>2147483647</LeadHighLimit>
         <LeadLowLimit>268435456</LeadLowLimit>
         <LeadID>V2</LeadID>
         <LeadOffsetFirstSample>0</LeadOffsetFirstSample>
         <FirstSampleBaseline>0</FirstSampleBaseline>
         <LeadSampleSize>2</LeadSampleSize>
         <LeadOff>FALSE</LeadOff>
         <BaselineSway>FALSE</BaselineSway>
         <ExcessiveACNoise>FALSE</ExcessiveACNoise>
         <MuscleNoise>FALSE</MuscleNoise>
         <LeadDataCRC32>24387178</LeadDataCRC32>
         <WaveFormData>
QgBCAEIAQgBKAFIAWgBiAE4APAAqABgA6P+4/4j/WP9C/y7/Gv8G/xL/HP8m/zD/Tv9s
/4r/qP+6/8z/3v/w//b//P8CAAgACQAKAAsADAAOAA4ADgAOABAAEAAQABAAEgASABIA
EgAUABQAFAAUABQAFAAUABQAFgAWABYAFgAYABgAGAAYABgAGAAYABgAGAAYABgAGAAa
ABoAGgAaABwAHAAcABwAHgAeAB4AHgAgACAAIAAgACAAIAAgACAAIgAiACIAIgAkACQA
JAAkACYAJgAmACYAJgAmACYAJgAmACYAJgAmACgAKAAoACgAKAAoACgAKAAmACYAJgAm
ACQAJAAkACQAIwAiACEAIAAfAB4AHQAcABoAGgAaABoAFwAWABUAFAATABIAEQAQAA8A
DgANAAwACwAKAAkACAAGAAYABgAGAAQABAAEAAQAAgACAAIAAgAAAAAAAAAAAAAAAAAA
AAAA/v/+//7//v/8//z//P/8//z//P/8//z/+v/6//r/+v/8//z//P/8//7//v/+//7/
/v/+//7//v/+//7//v/+//7//v/+//7//v/+//7//v/+//7//v/+//7//v/+//7//v/+
//7//v/8//z//P/8//7//v/+//7//v/+//7//v/8//z//P/8//z//P/8//z//P/8//z/
/P/6//r/+v/6//r/+v/6//r/+P/4//j/+P/4//j/+P/4//b/9v/2//b/9P/0//T/9P/0
//T/9P/0//L/8v/y//L/8v/y//L/8v/w//D/8P/w//D/8P/w//D/8P/w//D/8P/w//D/
8P/w/+7/7v/u/+7/7v/u/+7/7v/u/+7/7v/u/+7/7v/u/+7/7P/s/+z/7P/s/+z/7P/s
/+z/7P/t/+3/7//v/+//7//v//D/8f/x//H/8f/x//H/8v/0//T/9P/z//H/8P/u/+z/
6v/q/+r/6v/q/+r/6f/k/+P/4f/g/+D/3//f/9//3//g/+D/4P/i/+T/5v/m/+j/5//n
/+f/6f/p/+n/6f/p/+n/6f/p/+n/6f/q/+r/6v/q/+r/6v/q/+v/6//r/+v/7P/s/+z/
7P/s/+z/7P/u//H/9P/9/wcADAAQABoAJwA2AEIARQBDAEEAOwAqABEA8f/B/4X/Vv84
/yT/HP8V/wL/8/7//hf/L/9M/2v/if+m/8D/0v/c/+T/7P/w//H/9P/0//T/9P/1//b/
9//4//n/+v/6//r/+//7//v//P/9//z//P/9//3//f/9//7//v8AAAAAAAABAP//AAAA
AAAAAQABAAEAAgACAAIAAwADAAMABAAEAAQAAwADAAQABAAFAAUABQAGAAYACAAIAAgA
CAAJAAkACQAKAAsACwALAAsADAAMAA0ACwALAAwADAANAA0ADgAOAAwADAAMAA0ACwAL
AAwADAAOAA4ADgAOAAwADAAMAAwACwAKAAkACAAIAAcABgAGAAMAAgABAAAA///+//3/
/P/9//z/+//6//f/9v/1//T/8//y//H/8P/v/+7/7f/s/+3/7f/s/+v/6//q/+r/6f/q
/+r/6f/o/+j/6P/n/+f/5//m/+b/5v/o/+f/5//n/+f/5v/m/+b/6P/n/+f/5//p/+n/
6f/p/+f/5//n/+f/6f/p/+n/6f/p/+n/6f/p/+n/6v/q/+r/6v/q/+v/6//t/+3/7f/t
/+3/7P/r/+v/7f/s/+z/7f/t/+3/7f/t/+3/7f/u/+7/7v/u/+7/7v/u/+7/7v/v/+//
7v/u/+7/7f/t/+3/7P/s/+z/7P/s/+z/7P/s/+z/7P/r/+v/6//s/+z/7P/r/+v/6//r
/+r/6v/q/+r/6v/q/+n/6f/p/+n/6P/o/+j/6P/o/+f/5//p/+n/6P/o/+j/6P/o/+j/
6P/o/+j/6P/o/+j/6P/o/+f/5//n/+f/5//n/+f/5//n/+f/5//n/+f/5//n/+f/5v/m
/+j/6P/o/+j/6P/o/+j/6P/o/+j/6P/o/+j/6P/o/+n/6f/r/+v/6//r/+3/7P/t/+3/
7f/t/+3/7f/u//L/8v/y//H/7//u/+z/6v/o/+j/6P/o/+j/6P/n/+T/4//h/+D/4P/f
/9//3//f/+L/4v/i/+L/5P/m/+b/5v/j/+P/4//j/+P/4//j/+P/5f/l/+X/5f/l/+b/
5v/m/+j/6P/o/+j/5//n/+f/5//o/+j/6P/o/+j/6P/o/+r/7f/y//3/BwAMABAAHgAt
ADwARgBJAEcARQA/ACwADQDn/7P/d/9E/yL/EP8K/wP/9P7r/v/+Gf81/1T/df+R/6z/
xP/U/+D/6v/w//T/9//4//j/+P/4//n/+v/7//z//f/+//7//v///wEAAQACAAMABAAE
AAUABQADAAMABAAEAAYABgAGAAcABwAIAAgACAAHAAcABwAIAAoACgALAAsACwAMAAwA
DAANAA0ADgAOAA8ADwAPABAAEAASABIAEgASABMAEwATABQAFQAVABUAFwAYABgAGQAX
ABcAGAAYABkAGQAaABoAHAAcABwAHQAdAB0AHgAeAB4AHgAeAB4AHAAcABwAHAAbABoA
GQAYABoAGQAYABgAFwAWABUAFAATABIAEQAQAA8ADgANAAwACwAKAAkACAAFAAQAAwAC
AAMAAgABAAAAAQABAAAA//////7//v/9//z//P/7//r/+v/6//n/+f/5//j/+P/4//j/
9//3//f/9//2//b/9v/4//f/9//3//f/9//3//f/9//3//f/9//3//f/9//3//f/9//3
//f/+f/6//r/+v/6//r/+//7//v/+//7//v//P/8//z//f/9//z//P/9//3//f/9//3/
/f/9//7//v/8//z//P/8//7//v/+///////+//7//v/////////+//7//v/+//7//P/8
//z//P/8//v/+//7//z//P/8//v/+//7//v/+v/6//r/+v/6//r/+f/5//n/+//6//r/
+v/6//r/+f/5//n/+f/4//j/+P/4//j/+P/4//j/+P/4//j/+P/4//j/+f/5//n/+f/5
//n/+f/5//n/+f/5//n/+f/5//n/+f/6//r/+v/6//j/+P/4//j/+v/6//r/+v/4//n/
+f/5//j/+P/4//r/+v/4//j/+P/4//j/+P/4//j/+v/6//r/+v/4//n/+f/7//v/+//7
//3/AAABAAEAAQABAAEAAQACAAQABAAEAAMAAwACAAAA/v/6//r/+v/6//z//P/7//j/
9//1//T/9P/x//H/8f/x//T/9P/0//T/9v/4//j/+P/3//f/9//3//f/9//3//f/9//3
//f/9//3//j/+P/4//j/+P/4//j/+f/5//n/+f/6//r/+v/6//r/+v/6//z/+//+/wcA
EQAcACAAKAA3AEoAWgBhAGEAYwBjAFIAMwALANn/m/9c/yr/Dv/8/vX+8P7v/vv+F/81
/1j/e/+Z/7T/yP/a/+r/9v/+/wIABQAGAAYABgAGAAcACAAJAAoACwAMAAwADAANAA8A
DwAQABEAEAAQABEAEQARABEAEgASABQAFAAUABUAEwAUABQAFAAVABUAFQAWABYAFgAX
ABcAGQAaABoAGgAbABsAHAAcAB0AHQAdAB4AHAAeAB4AHgAgACEAIQAhACIAIwAjACMA
JQAmACYAJwAnACcAKAAoACkAKQAqACoAKgAqACoAKwArACsALAAsAC4ALgAuAC4ALAAs
ACwALAAtACwAKwAqACoAKQAoACgAJwAmACUAJAAjACIAIQAgACEAIAAfAB4AHQAcABsA
GgAZABgAFwAWABUAFAATABIADwAPAA4ADQANAAwADAALAAoACgAJAAgABgAGAAUABQAF
AAQABAAEAAQAAwADAAMAAQAAAAAAAAACAAEAAQABAAEAAQABAAEA////////////////
/////wEAAQABAAEA//8AAAAAAAACAAIAAwADAAMAAwADAAMAAgACAAIAAwAFAAQABAAF
AAUABQAFAAUABQAFAAYABgAGAAYABgAGAAYABgAGAAcABQAEAAQABAAFAAUABQAEAAYA
BgAGAAYABAAEAAQABAAGAAUABQAFAAQABAAEAAMAAwADAAMAAgAAAAAAAAAAAAIAAQAB
AAEAAQAAAAAAAAAAAAAA///////////+//7//v/+//7//v/8//z//P/8//z//P/8//z/
+//7//v/+//9//3//f/9///////////////////////+//7//v/+//7//v/+//7//v/+
//7//v/8//3//f/9//7//v/+//z//v/8//z//P/8//7//v/+//7//P/8//z//P/8//3/
/f///////////wEAAgADAAMAAwADAAMAAwAEAAYABgAGAAUAAwACAAAA/v/8//z//P/8
//z//P/7//j/+f/3//b/9v/z//P/8//z//T/9P/0//T/9v/4//j/+P/3//f/9//3//f/
9//3//f/9//3//f/9//3//j/+P/4//j/+P/4//j/+f/5//n/+f/6//r/+v/6//r/+v/6
//z//f8AAAsAFQAcACAAKgA7AE4AXABhAGEAZQBfAEgAJwD9/8f/hf9K/yD/Bv/2/vP+
8P7z/gX/If9B/2T/hf+l/7z/0P/g/+z/9v/+/wIABQAGAAYABgAGAAcACAAJAAoACwAM
AAwADAANAA8ADwAQABEAEgASABMAEwATABMAFAAUABQAFAAUABUAFQAWABYAFgAXABcA
FwAYABgAGAAZABkAGwAcABwAHAAbABsAHAAcAB8AHwAfACAAIAAiACIAIgAiACMAIwAj
ACQAJQAlACUAJQAmACYAJwApACkAKgAqACkAKQAqACoALAAsACwALQAtAC0ALgAuAC4A
LgAuAC4ALgAuAC4ALgAvAC4ALQAsACwAKwAqACoAKQAoACcAJgAlACQAIwAiACEAIAAf
AB4AHQAcABsAGgAZABgAFwAWABUAFAATABIAEwATABIAEQAPAA4ADgANAAwADAALAAoA
CAAIAAcABwAHAAYABgAGAAYABQAFAAUABQAEAAQABAAEAAMAAwADAAMAAwADAAMAAQAB
AAEAAQADAAMAAwADAAEAAQABAAEAAQACAAIAAgACAAIAAwADAAMAAwADAAMABAAEAAQA
BQAFAAQABAAFAAcABwAHAAcABwAHAAgACAAGAAYABgAGAAYABgAGAAcABwAGAAYABgAF
AAUABQAEAAYABgAGAAYABgAGAAYABgAEAAMAAwADAAQABAAEAAMAAwADAAMAAgACAAIA
AgACAAAA///////////+//7//v8AAAAA///////////+//7//v/+//7//v/+//7//v/+
//z//P/8//z/+//7//v/+//7//v/+//7//v/+//7//v/+f/5//n/+f/6//r/+v/6//r/
+v/6//r/+v/6//r/+v/6//n/+f/7//r/+v/6//r/+v/6//r/+v/6//r/+v/6//r/+v/7
//v//f/9//3//f////7/////////AQABAAEAAgAEAAQABAADAAEAAAD+//z//P/8//z/
/P/8//z/+//4//f/9f/0//T/8//z//P/8//0//T/9P/0//b/+P/4//j/9f/1//X/9f/3
//f/9//3//f/9//3//f/9//4//j/+P/4//j/+P/4//n/+f/5//n/+v/6//r/+v/6//r/
+v/8//3/AgANABcAGgAgACwAPQBQAFwAYQBjAGUAXQBGACMA9/+//33/RP8c/wL/9P7z
/u7+8/4J/yn/Sf9s/43/q//E/9b/5v/y//z/AgAGAAcACAAKAAoACgALAA4ADwAQABEA
EgASABIAEwATABMAFAAVABQAFAAVABUAFwAXABgAGAAYABgAGAAZABkAGgAaABoAHQAd
AB0AHgAcABwAHQAdAB0AHgAeAB4AIQAhACIAIgAjACMAIwAkACQAJgAmACYAJgAnACcA
JwAoACkAKQApACkAKgAqACsALQAtAC4ALgAtAC0ALgAuADAAMAAwADEAMQAxADIAMgAy
ADIAMgAyADIAMgAyADIAMwAyADEAMAAwAC8ALgAuAC8ALgAtACwAKwAqACkAKAAnACYA
JQAkACMAIgAhACAAHwAeAB0AHAAbABoAGQAYABcAFwAWABUAFQAUABQAEwASABIAEQAQ
ABAAEAAPAA8ADQAMAAwADAAMAAsACwALAAsACgAKAAoACAAHAAcABwAHAAcABwAHAAcA
BwAHAAcABwAHAAcABwAHAAcABwAHAAcACAAIAAgACAAIAAkACQAJAAkACQAJAAoACgAK
AAsACwAKAAoACwALAAsACwALAAsACwAMAAwACgAKAAoACgAKAAoACgALAAsACgAKAAoA
CwALAAsACgAKAAoACgAKAAgACAAIAAgACAAHAAcABwAGAAYABgAFAAUABQAFAAQABgAG
AAYABgAGAAUABQAFAAMAAgACAAIAAgACAAEAAQABAAEAAAAAAAIAAgACAAIAAAAAAAAA
AAAAAAAAAAAAAP////////////////////////////////3//f/9//3//v/+//7//v/+
//7//P/8//z//P/+//7//v/+//z//P/8//z//P/9//3///////////8BAAIAAwADAAMA
BQAFAAUABgAGAAYABgAFAAMAAgAAAP7//P/8//z//P/8//z/+//4//f/9f/0//T/8//z
//P/8//y//L/8v/y//T/9v/2//b/9f/1//X/9f/1//X/9f/1//X/9f/1//X/9f/2//b/
9v/2//b/9v/2//f/9//3//f/+P/4//j/+P/4//j/+P/6//v/AAAHABEAGAAaACIAMQBE
AFIAWQBbAFkAVQBGACcAAwDV/5f/XP80/xb/BP8D//z+8f79/hn/M/9S/3X/k/+w/8j/
2v/m//D/+P/8////AAACAAIAAgADAAYABwAIAAkACAAIAAgACQAJAAkACgALAAwADAAN
AA0ADQANAA4ADgAOAA4ADgAPAA8AEAAQABAAEQARABEAEgAQABAAEQARABEAEgASABIA
EwATABQAFAAVABUAFQAWABQAFgAWABYAGAAZABkAGQAYABkAGQAZABkAGgAaABsAHQAd
AB4AHgAdAB0AHgAeAB4AHgAeAB8AHwAfACAAIAAeAB4AHgAeAB4AHgAeAB4AHQAcABsA
GgAaABkAGAAYABUAFAATABIAEwASABEAEAAPAA4ADQAMAAsACgAJAAgABwAGAAUABAAF
AAQAAwACAAEAAQAAAP/////+//7//f/8//z/+//6//z//P/7//v/+//6//r/+v/6//n/
+f/5//n/+P/4//j/+P/3//f/9//3//f/9//3//n/+f/5//n/+P/3//b/9f/3//f/9//3
//X/9v/2//b/9v/2//f/9//3//f/9//3//j/+P/4//n/+f/4//j/+f/5//n/+f/5//n/
+f/6//r/+P/4//j/+P/4//j/+P/5//n/+P/4//j/+f/5//n/+P/2//b/9v/2//b/9v/2
//b/9v/1//X/9f/0//T/9P/z//P/8//z//L/8v/y//L/8v/y//H/8f/x//H/8P/w//D/
8P/w/+//7//v/+//7v/u/+7/7v/u/+7/7v/u/+7/7v/s/+z/7P/s/+3/7f/t/+3/6//r
/+v/6//r/+v/6//r/+v/6//s/+z/7P/s/+z/6v/q/+r/6v/s/+z/7P/s/+z/7f/t/+//
7//v/+//8f/w//H/8f/x//H/8f/x//L/9P/0//T/8//x//D/7v/s/+r/6v/q/+r/6v/q
/+n/5v/j/+H/4P/g/9//3//f/9//4P/g/+D/4P/k/+b/5v/m/+P/4//j/+P/4//j/+P/
4//j/+P/4//j/+P/5P/k/+T/5P/k/+T/5P/l/+X/5f/l/+T/5P/k/+T/5v/m/+b/6P/r
//D/+f8BAAYACgAUACMAMgA+AEMAPwA9ADUAJAAJAOn/uf99/1D/Lv8a/xD/C//4/u3+
+f4T/yn/SP9p/4f/pP++/87/2P/i/+r/7v/v//D/8v/y//L/8//0//X/9v/3//j/+P/4
//n/+f/5//r/+//8//z//f/9//v/+//8//z//P/8//z//f/9//7//v/+/////////wAA
AAAAAAEAAQABAAIAAgACAAMAAwAEAAQABQAFAAUABgAEAAYABgAGAAgACQAJAAkACAAJ
AAkACQAJAAoACgALAAsACwAMAAwADQANAA4ADgAMAAwADAANAA0ADQAOAA4ADgAOAA4A
DgAOAA4ADgAOAA0ADAALAAoACAAHAAYABgAFAAQAAwACAAEAAAD///7//f/8//v/+v/5
//j/9//2//X/9P/z//L/8f/w/+//7v/t/+3/7P/r/+3/7P/s/+v/7P/s/+v/6v/q/+r/
6f/p/+v/6v/q/+r/6v/p/+n/6f/p/+j/6P/o/+r/6f/p/+n/6f/p/+n/6f/p/+n/6f/p
/+n/6f/p/+n/6//r/+v/6//p/+r/6v/q/+z/7P/t/+3/6//r/+v/6//u/+7/7v/v/+//
7v/u/+//7//v/+//7//v/+//8P/w/+7/7v/u/+7/8P/w//D/8f/v/+7/7v/u/+//7//v
/+7/7v/u/+7/7v/u/+7/7v/u//D/7//v/+//7P/s/+z/6//r/+v/6//q/+r/6v/q/+r/
6v/p/+n/6f/p/+j/6P/o/+r/6v/p/+n/6f/p/+j/6P/m/+b/5v/m/+j/6P/o/+j/6P/o
/+j/6P/n/+f/5//n/+f/5//n/+f/5//n/+f/5//n/+f/5//n/+b/5v/m/+b/5v/m/+b/
5v/o/+j/5v/m/+b/5v/m/+b/5v/m/+j/6P/o/+j/5v/n/+f/6f/r/+v/6//t/+7/7//v
/+//7//v/+//8P/w//D/8P/v/+3/7P/q/+j/5v/m/+b/5v/m/+b/5f/i/+H/3//e/97/
3f/d/93/3f/e/97/3v/e/+L/5P/k/+T/4f/h/+H/4f/h/+H/4f/h/+P/4//j/+P/4f/i
/+L/4v/i/+L/4v/i/+P/4//j/+P/5P/k/+T/5P/k/+T/5P/m/+n/8P/7/wMACAAOABoA
KwA8AEQARwBFAEMAOQAgAP3/0/+b/1v/LP8M//r+9P7v/uL+5f77/hf/Nf9W/3X/kf+s
/8D/zv/a/+T/6P/s/+3/7v/w//D/8P/x//L/8//0//X/9v/2//b/9//3//f/+P/5//r/
+v/7//v/+//7//z//P/8//z//P/9//3//v/+//7/////////AAAAAAAAAQABAAEAAgAC
AAIAAwADAAQABAAFAAUABQAGAAQABgAGAAYACAAJAAkACQAKAAsACwALAAsADAAMAA0A
DQANAA4ADgAPAA8AEAAQABAAEAAQABEAEwATABQAFAAUABQAFAAUABIAEgASABIAEQAQ
AA8ADgAOAA0ADAAMAAkACAAHAAYABQAEAAMAAgABAAAA///+//3//P/7//r/+f/4//f/
9v/3//b/9f/0//P/8//y//H/8f/w//D/7//u/+7/7f/s/+7/7v/t/+3/6//q/+r/6v/q
/+n/6f/p/+n/6P/o/+j/6P/n/+f/5//p/+n/6f/p/+f/5//n/+f/5//n/+f/5//n/+f/
5//n/+f/6P/o/+j/6P/o/+n/6f/r/+v/6//r/+r/6v/q/+v/6//q/+r/6//r/+v/6//r
/+v/6//s/+z/7P/s/+z/7P/u/+7/7v/v/+//7v/u/+7/7f/t/+3/7P/s/+z/7P/s/+z/
7P/s/+z/7P/r/+v/6//s/+z/7P/r/+v/6//r/+r/6v/q/+r/6v/q/+n/6f/p/+n/6P/o
/+j/6P/o/+f/5//p/+n/6P/o/+b/5v/m/+b/5v/m/+b/5v/m/+b/5v/m/+X/5f/l/+X/
5f/l/+X/5f/l/+X/5f/l/+X/5f/l/+X/5P/k/+T/5P/k/+T/5P/k/+b/5v/k/+T/5v/m
/+b/5v/k/+T/5P/k/+T/5P/k/+T/5P/l/+X/5//n/+f/5//p/+r/6//r/+v/6//r/+v/
7P/u/+7/7v/t/+n/6P/m/+T/5P/k/+T/5P/k/+T/4//g/9//3f/c/9z/2//b/9v/2//c
/9z/3P/c/+D/4v/i/+L/3//f/9//3//f/9//3//f/9//3//f/9//3//g/+D/4P/g/+D/
4P/g/+H/4f/h/+H/4v/i/+L/4v/i/+L/4v/k/+n/7v/5/wMABgAMABoAKQA6AEQARQBF
AEUAOwAeAPv/0f+X/1n/KP8E//L+7P7n/t7+4f77/hf/Nf9Y/3n/lf+u/8D/0P/c/+T/
7P/w//H/8P/y//L/8v/z//T/9f/2//f/+P/4//j/+f/5//n/+v/7//r/+v/7//v//f/9
//7//v/+//7//v//////AAAAAAAAAQABAAEAAgACAAIAAwADAAMABAAEAAQABQAFAAYA
BgAHAAcABwAIAAgACgAKAAoACgALAAsACwAMAA0ADQANAA0ADgAOAA8ADwAPABAAEAAR
ABEAEgASABIAEgASABMAEwATABQAFAAWABYAFgAWABQAFAAUABQAEwASABEAEAAQAA8A
DgAOAA0ADAALAAoACQAIAAcABgAFAAQAAwACAAEAAAD///7//f/8//v/+v/5//j/9//2
//X/9f/0//P/8//y//L/8f/w//D/7//u/+z/7P/r/+v/6//q/+r/6v/q/+n/6f/p/+n/
6P/o/+j/6P/n/+f/5//n/+f/5//n/+f/5//n/+f/5//n/+f/5//n/+f/5//n/+f/6P/o
/+j/6P/o/+n/6f/p/+n/6f/p/+r/6v/q/+v/6//q/+r/6//r/+v/6//r/+v/6//s/+z/
7P/s/+z/7P/s/+z/7P/t/+3/7P/s/+z/6//r/+v/6v/s/+z/7P/s/+r/6v/q/+r/6v/p
/+n/6f/o/+j/6P/n/+f/5//n/+b/5v/m/+b/5v/m/+X/5f/l/+X/5P/k/+T/5P/k/+P/
4//j/+P/4v/i/+D/4P/g/+D/4P/g/+D/4P/g/+D/4P/g/+H/4f/h/+H/3//f/9//3//f
/9//3//f/9//3//f/9//3v/e/97/3v/e/97/3v/e/97/3v/e/97/3v/f/9//3//e/97/
3P/c/9z/3P/c/9z/3P/c/97/3v/e/97/3v/f/9//4f/h/+H/4f/j/+T/5f/l/+X/5f/l
/+X/5v/o/+j/6P/n/+f/5v/k/+L/3v/e/97/3v/e/97/3f/a/9n/1//W/9b/1f/V/9X/
1f/U/9T/1P/U/9j/2v/a/9r/2f/Z/9n/2f/X/9f/1//X/9f/1//X/9f/1//Y/9j/2P/Y
/9j/2P/Y/9n/2f/Z/9n/2v/a/9r/2v/a/9r/2v/c/9v/4P/n//P/+v/+/wQAEwAkADQA
PQA/AD8APwAwABMA7//B/4X/RP8U//T+5P7d/tr+0f7b/vf+E/8y/1X/df+Q/6b/uv/I
/9L/3P/g/+P/4v/m/+b/5v/n/+j/6f/q/+v/7P/s/+z/7f/t/+3/7v/v//D/8P/x//H/
7//v//D/8P/y//L/8v/z//H/8v/y//L/8//z//P/9P/0//T/9f/1//X/9v/2//b/+f/5
//r/+v/5//n/+f/6//r//P/8//z//P/9//3//f/+////////////AAAAAAEAAQABAAIA
AgADAAMABAAEAAQABAAEAAUABQAFAAYABgAGAAYABgAGAAYABgAGAAYABQAEAAMAAgAE
AAMAAgACAP///v/9//z/+//6//n/+P/3//b/9f/0//P/8v/x//D/7//u/+3/7P/t/+z/
6//q/+f/5//m/+X/5f/k/+T/4//g/+D/3//e/97/3v/d/93/3f/c/9z/3P/a/9n/2f/Z
/9n/2P/Y/9j/2P/X/9f/1//X/9f/1//X/9f/1//X/9f/1//X/9f/1//X/9f/1//X/9X/
1v/W/9b/1v/W/9f/1//X/9f/1//X/9j/2P/Y/9n/2f/Y/9j/2f/b/9v/2//b/9n/2f/a
/9r/2P/Y/9j/2P/a/9r/2v/b/9v/2v/a/9r/2f/Z/9n/2P/Y/9j/2P/Y/9j/2P/Y/9j/
1v/V/9X/1f/W/9b/1v/V/9P/0//T/9L/0v/S/9L/0v/S/9H/0f/R/9H/0P/Q/9D/0P/Q
/8//z//P/8//zv/O/8z/zP/M/8z/zP/M/8z/zP/M/8z/zP/M/8n/yf/J/8n/y//L/8v/
y//J/8n/yf/J/8n/yf/J/8n/yP/I/8j/yP/I/8j/yP/I/8j/yP/I/8j/xv/H/8f/x//G
/8j/yP/I/8b/xv/G/8b/xv/G/8b/xv/G/8b/xv/G/8b/x//H/8n/yf/J/8n/y//M/83/
zf/N/83/zf/N/87/zv/O/87/zf/L/8r/yP/G/8b/xv/G/8b/xP/E/8P/wP+//73/vP+8
/7v/u/+7/7v/uv+6/7r/uv++/8D/wP/A/73/vf+9/73/vf+9/73/vf+9/73/vf+9/73/
vv++/77/vv++/77/vv+//7//v/+//77/vv++/77/vv++/77/wP/D/8j/0f/b/97/5P/w
////EgAeACUAJQAlAB0ACADn/73/h/9H/wz/5P7K/rz+uf60/rX+yf7n/gX/KP9L/2n/
gv+W/6b/sv+8/8T/yP/J/8r/yv/K/8r/y//O/8//0P/R/9L/0v/S/9P/0//T/9T/1f/U
/9T/1f/V/9X/1f/W/9b/1v/W/9b/1//X/9j/2P/Y/9n/2f/Z/9r/2v/a/9v/2//b/9z/
3P/c/93/3f/e/97/3//f/9//4P/e/+D/4P/g/+D/4f/h/+H/4v/j/+P/4//j/+T/5P/l
/+X/5f/m/+b/5//n/+j/6P/o/+j/6P/p/+n/6f/q/+r/6v/q/+r/6v/q/+r/6v/q/+f/
5v/l/+T/5P/j/+L/4v/h/+D/3//e/9//3v/d/9z/2f/Y/9f/1v/V/9T/0//S/9H/0P/P
/87/y//K/8n/yP/H/8f/xv/F/8P/wv/C/8H/wP/A/7//vv+8/7z/u/+7/7v/uv+6/7r/
uP+3/7f/t/+3/7b/tv+2/7b/tf+1/7X/tf+1/7X/tf+z/7P/s/+z/7P/s/+z/7P/s/+z
/7P/s/+x/7L/sv+y/7L/sv+z/7P/s/+z/7P/s/+y/7L/sv+z/7P/sv+y/7P/sf+x/7H/
sf+z/7P/tP+0/7L/sv+y/7L/sP+w/7D/sf+x/7D/sP+w/6//r/+v/67/rv+u/67/rv+s
/6z/rP+s/6z/q/+r/6v/qP+o/6j/p/+n/6f/p/+m/6b/pv+m/6b/pv+l/6X/pf+l/6T/
pP+i/w==
         </WaveFormData>
      </LeadData>
      <LeadData>
         <LeadByteCountTotal>10000</LeadByteCountTotal>
         <LeadTimeOffset>0</LeadTimeOffset>
         <LeadSampleCountTotal>5000</LeadSampleCountTotal>
         <LeadAmplitudeUnitsPerBit>4.88</LeadAmplitudeUnitsPerBit>
         <LeadAmplitudeUnits>��V</LeadAmplitudeUnits>
         <LeadHighLimit>2147483647</LeadHighLimit>
         <LeadLowLimit>268435456</LeadLowLimit>
         <LeadID>V3</LeadID>
         <LeadOffsetFirstSample>0</LeadOffsetFirstSample>
         <FirstSampleBaseline>0</FirstSampleBaseline>
         <LeadSampleSize>2</LeadSampleSize>
         <LeadOff>FALSE</LeadOff>
         <BaselineSway>FALSE</BaselineSway>
         <ExcessiveACNoise>FALSE</ExcessiveACNoise>
         <MuscleNoise>FALSE</MuscleNoise>
         <LeadDataCRC32>1567536258</LeadDataCRC32>
         <WaveFormData>
RABEAEQARABeAHYAjgCmAK0AtAC7AMIAmABuAEQAGgDe/6L/Zv8q/yj/Jv8k/yL/P/9c
/3n/lv+o/7r/zP/e/+P/6P/t//L/8//0//X/9v/3//j/+f/6//z//P/8//z//v/+//7/
/v/+//7//v/+/wAAAAAAAAAAAgACAAIAAgAEAAQABAAEAAYABgAGAAYACAAIAAgACAAJ
AAoACwAMAA4ADgAOAA4AEAAQABAAEAASABIAEgASABQAFAAUABQAFQAWABcAGAAZABoA
GwAcAB0AHgAfACAAIQAiACMAJAAlACYAJwAoACkAKgArACwALwAwADEAMgA0ADQANAA0
ADYANgA2ADYANgA2ADYANgA2ADYANgA2ADYANgA2ADYANAA0ADQANAAzADIAMQAwAC0A
LAArACoAJwAmACUAJAAhACAAHwAeABwAGgAYABYAEgAQAA4ADAAKAAgABgAEAAEAAAD/
//7//f/8//v/+v/5//j/9//2//T/9P/0//T/9P/0//T/9P/0//T/9P/0//b/9v/2//b/
9v/2//b/9v/2//b/9v/2//b/9v/2//b/9v/2//b/9v/4//j/+P/4//j/+P/4//j/+P/4
//j/+P/4//j/+P/4//j/+P/4//j/+P/4//j/+P/4//j/+P/4//j/+P/4//j/+P/4//j/
+P/4//j/+P/4//b/9v/2//b/9P/0//T/9P/2//b/9v/2//T/9P/0//T/9P/0//T/9P/y
//L/8v/y//D/8P/w//D/8P/w//D/8P/w//D/8P/w/+7/7v/u/+7/8P/w//D/8P/u/+7/
7v/u/+7/7v/u/+7/7P/s/+z/7P/u/+7/7v/u/+z/7P/s/+z/7P/s/+z/7P/s/+z/7P/s
/+7/7v/u/+//7//v/+//7//v//L/8v/y//D/8P/w//D/8v/z//P/9P/0//T/9P/0//T/
9P/0//T/9P/0//P/8//v/+3/6//r/+r/6P/o/+j/6P/o/+j/6P/q/+r/6v/q/+f/5v/l
/+X/5f/l/+X/5P/m/+b/5v/m/+b/5v/m/+b/5v/m/+b/5v/m/+b/5//n/+X/5f/l/+X/
6P/o/+j/6P/p/+z/8P/2//v/AQAMACAAOgBYAHAAhACTAKEAtQDAALgAqACKAFYAGADY
/5T/Wv8n//b+4f7z/hP/LP9I/2f/hP+g/7v/zf/Z/+H/6P/r/+3/7//x//H/8v/z//L/
8v/y//T/9P/0//X/9v/2//b/9//3//f/9//3//j/9v/2//b/9v/5//n/+v/6//n/+v/6
//r//f/+///////9/////////wEAAgACAAMAAgACAAIAAwAEAAQABAAFAAYABgAIAAgA
BgAHAAkACgAKAAsADAANAA4ADwAQABEAEgASABMAFAAVABYAGAAZABgAGQAbABwAHQAe
ACAAIgAjACMAJAAlACUAJgAmACYAJwAoACgAKAApACkAKQApACcAJwAnACcAJQAlACUA
JAAlACUAJAAjACEAIQAfAB4AHAAbABkAGAAWABUAEwARAA8ADQALAAkABgAEAAEA/v/9
//z/+v/3//b/9P/z//H/8f/v/+7/7P/s/+v/6P/o/+f/5v/l/+X/5P/k/+T/5P/j/+P/
4//j/+H/4P/g/+D/4P/g/+D/4P/f/9//3v/e/9//3//f/9//3//f/9//3//h/+H/4f/h
/+P/4//k/+T/5P/k/+T/5P/n/+f/5//n/+f/6P/o/+j/5v/m/+f/5//p/+n/6P/o/+j/
6P/o/+n/5//n/+b/5v/m/+X/5f/l/+f/5//n/+f/5//m/+b/5v/k/+T/5P/j/+X/5f/l
/+X/4//i/+L/4v/i/+H/4f/h/+H/4P/g/+D/4v/i/+L/4f/h/+H/4f/g/+D/4P/g/+D/
4P/f/9//3//f/9//3//f/9//3v/e/97/4P/g/+D/4P/g/+D/4P/g/9//3//f/9//3v/e
/9//4P/e/97/3v/e/97/3v/e/97/3v/e/97/3v/g/+D/4f/j/+P/4//j/+P/5P/k/+T/
5P/m/+b/5v/m/+X/5f/m/+b/5v/m/+b/5v/m/+b/5v/m/+j/5//n/+X/4f/f/9//3v/c
/9z/3P/c/9z/3P/c/9z/3v/e/97/3f/a/9n/2f/Z/9n/2f/Y/9j/2P/Y/9j/2P/a/9r/
2v/a/9r/2v/a/9r/2v/b/9v/2//b/9v/2//c/9z/3P/c/93/3v/i/+j/7//z/wAAGAA0
AFAAagB+AI8AowC3AL4AuACmAIgAVgAYANT/kP9W/yH/9P7d/u/+D/8s/0j/Z/+C/5z/
tf/F/9H/2f/g/+X/5//n/+f/5//o/+n/6v/q/+r/7P/s/+z/7f/u/+7/7v/v/+//7//v
/+//8P/w//D/8P/w//P/8//0//T/9f/2//b/9v/3//j/+f/5//v//f/9//3//f/+//7/
//8AAAAAAAABAAIAAgACAAMABAAEAAYABgAGAAcACQAKAAoACwAMAA0ADgAPABAAEQAS
ABIAEwAUABcAGAAaABsAHAAdAB8AIAAfACAAIgAkACUAJQAmACcAKwAsACwALAAtAC4A
LgAuAC8ALwAvAC8ALwAvAC8ALwAvAC8ALwAuAC0ALQAsACsAKwArACkAKAAmACUAIwAi
ACAAHwAdABsAGQAXABUAEwASABAADQAKAAgABgADAP//AAD+//3/+//5//f/9v/0//b/
9f/y//L/8f/w/+//7//u/+7/7v/u/+3/7f/t/+3/7f/s/+z/7P/u/+7/7v/u/+3/7f/s
/+z/7//v/+//7//v/+//7//v//H/8f/x//H/8f/x//L/8v/y//L/8v/y//P/8//z//P/
9f/2//b/9v/0//T/9f/1//f/9//2//b/9P/0//T/9f/3//f/9v/2//b/9f/1//X/9f/1
//X/9f/1//T/9P/0//T/9P/0//P/8//z//P/8//z//L/8v/y//L/8f/x//H/8f/w//D/
8P/w//D/8P/v//H/8f/x//D/8P/w//D/8P/w/+//7//v/+//7//v/+//7//u/+7/7v/u
/+7/7v/u/+7/7v/u/+7/7//v/+//7//w//D/7//v/+//7//v/+//7//v/+//7//v/+//
7//v/+3/7//v/+//7v/u/+7/7v/u/+7/7v/u/+7/7v/u/+7/7v/u/+7/7//x//H/8f/x
//H/9v/2//b/9v/2//b/9v/2//f/9//4//j/+P/4//j/+P/2//b/9v/2//j/9//3//X/
8//x//H/8P/u/+7/7v/u/+7/7v/u/+7/7v/u/+7/7f/s/+v/6//r/+v/6//q/+r/6v/q
/+r/6v/q/+r/6v/q/+r/6v/q/+r/6v/r/+v/6//r/+v/6//s/+z/7P/s/+3/7v/u//T/
+f///wYAGAA0AFIAcACIAJ8AtwDPAN4A3gDUAL4AmgBgAB4A2P+Q/1P/Jv8B//X+D/8y
/1L/cf+Q/6j/u//L/9v/5f/s//H/9f/1//X/9f/2//f/+P/4//j/+v/6//r/+//8//z/
/P/9//3//f/9//3//v/+//7//v/+//////8AAAAAAQACAAIAAgADAAQABQAFAAUABwAH
AAcABwAIAAgACQAKAAoACgALAAwADAAMAA0ADgAOABAAEAAQABEAEwAUABQAFQAWABcA
GAAZABoAGwAcABwAHQAeAB8AIAAiACMAJgAnACkAKgArACwALgAwADEAMQAyADMANQA2
ADYANgA5ADoAOgA6ADsAOwA7ADsAOwA7ADsAOwA9AD0APQA8ADsAOwA6ADkAOQA5ADcA
NgA2ADUAMwAyADAALwAtACsAKQAnACUAIwAgAB4AGwAYABYAFAARAA0ADAAKAAkABwAD
AAEAAAD+//z/+//4//j/9//2//X/9f/0//T/9P/0//P/8//z//P/8//y//L/8v/y//L/
8v/y//P/8//y//L/8//z//P/8//1//X/9f/1//P/8//z//P/8//z//T/9P/0//T/9P/0
//X/9f/1//X/9f/2//b/9v/2//b/9//3//f/9//2//b/9v/2//b/9//3//f/9v/2//j/
9//3//f/9//3//f/9//5//j/+P/4//j/+P/4//f/9//3//f/9//1//T/9P/0//T/8//z
//P/8//y//L/8v/y//L/8v/x//H/8f/x//D/8P/w//D/8P/w/+//7//v/+//7//v/+//
7//u/+7/7v/u/+7/7v/u//D/8P/w//D/7//v/+//7//w//D/7//v//H/8f/x//H/8f/x
//H/8f/x//H/8f/x//H/8f/x/+//8v/w//D/8P/w//D/8P/w//D/7v/u/+7/7v/u/+7/
7//x//P/8//z//P/9v/2//b/9v/2//b/9v/2//f/9//4//j/+P/4//j/+P/2//b/9v/2
//j/9//3//X/8//x//H/8P/u/+7/7v/u/+z/7P/s/+z/7P/s/+z/6//s/+v/6//r/+v/
6//q/+r/6v/q/+r/6v/o/+j/6P/o/+r/6v/q/+r/6v/r/+v/6//r/+v/6//s/+z/7P/s
/+3/7v/w//b/+////woAHgA6AFoAeACSAKcAvwDXAOAA2gDKAK4AfgBAAPz/tP9u/z3/
Ev/1/v3+H/8+/1z/ff+Y/67/wf/R/93/5//u//H/8//1//b/9f/1//X/+P/4//j/+v/6
//r/+//8//z//P/9//3//f/9//3//v/+//7//v/+//////8AAAAAAwAEAAQABAADAAQA
BQAFAAUABwAHAAcACQAKAAoACwAMAAwADAANAA4ADgAOAA8AEAAQABIAEgASABMAFQAW
ABYAFwAYABkAGgAbABwAHQAeAB4AHwAgACMAJAAmACcAKAApACsALAArACwALgAwADMA
MwA0ADUANQA2ADYANgA5ADoAOgA6ADsAOwA7ADsAOwA7ADsAOwA7ADsAOwA6ADkAOQA4
ADcAOQA5ADcANgA0ADMAMQAwADAALwAtACsAKQAnACUAIwAgAB4AGwAYABYAFAARAA0A
DAAKAAkABwAFAAMAAgAAAP7//f/6//r/+f/4//f/9//2//b/9v/2//X/9f/1//X/9f/0
//T/9P/0//T/9P/0//X/9f/0//T/9f/1//X/9f/1//X/9f/1//X/9f/1//X/9f/1//b/
9v/4//j/+P/4//n/+f/5//n/+f/6//r/+v/6//r/+//7//v/+//6//r/+v/6//r/+//5
//n/+P/4//r/+f/5//n/+f/5//n/+f/5//j/+P/4//r/+v/6//n/9//3//f/9//3//b/
9v/2//b/9f/1//X/9f/0//T/9P/2//b/9v/1//P/8//z//L/8v/y//L/8v/0//P/8//z
//H/8f/x//H/8f/w//D/8P/w//D/8P/w//D/8P/w//D/7//v/+//7//u/+7/7f/t/+//
7//v/+//7//v/+//7//v/+//7//v/+7/7v/u/+7/7v/u/+7/7v/u/+7/7v/u/+7/7v/u
/+//8f/z//P/8//z//b/9v/2//b/9v/2//b/9v/3//f/+P/4//j/+P/4//j/+P/4//j/
+P/4//f/9//1//P/8f/x//D/7v/u/+7/7v/u/+7/7v/u/+7/7v/u/+3/7P/r/+v/6//r
/+v/6v/q/+r/6v/q/+r/6v/q/+r/6v/q/+r/6v/q/+r/6//r/+v/6//r/+v/7P/s/+z/
7P/t/+7/8v/2//v///8MACIAPgBeAHoAkgCrAMMA2QDiANgAxgCkAHIAMgDs/6L/ZP81
/wr/8f4D/yn/Rv9k/4X/nv+0/8f/1//j/+v/8v/1//X/9//3//f/+P/5//z//P/8//7/
/v/+////AAAAAAAAAQABAAEAAQABAAIAAgACAAIAAgAAAP/////+////AAAAAAAAAQAC
AAMAAwABAAMAAwADAAUABgAGAAcACAAIAAgACQAKAAoACgALAAwADAAOAA4ADgAPABEA
EgASABMAFAAVABQAFQAWABcAGgAaABsAHAAdAB4AIAAhACIAIwAlACYAJQAmACgAKgAt
AC0ALgAvAC8AMAAwADAAMwA0ADQANAA1ADUANQA1ADcANwA3ADcANwA3ADcANgA1ADUA
NAAzADMAMwAxADAAMAAvAC0ALAAqACkAJwAlACMAIQAfAB0AGgAYABUAEgAQAA4ACwAH
AAYABAADAAEA///9//z/+v/6//n/9v/2//X/9P/z//P/8v/y//L/8v/x//H/8f/x//H/
8P/w//D/8P/w//D/8P/x//H/8P/w//H/8f/x//H/8f/x//H/8f/x//H/8f/x//H/8f/y
//L/8v/y//L/8v/z//P/8//z//H/8v/y//L/8v/y//P/8//1//X/9P/0//T/9P/0//X/
8//z//L/8v/0//P/8//z//P/8//z//P/8//y//L/8v/w//D/8P/v//H/8f/x//H/8f/w
//D/8P/w/+//7//v/+//7v/u/+7/7v/u/+7/7f/r/+v/6//q/+z/7P/s/+z/7P/r/+v/
6//r/+v/6//r/+v/6v/q/+r/6v/q/+r/6v/q/+r/6v/q/+n/6f/p/+n/6v/q/+n/6f/p
/+r/6v/q/+r/6v/q/+r/6v/q/+r/6v/q/+r/6P/o/+n/6//t/+3/7f/t//D/8P/w//D/
8P/w//D/8P/x//H/8v/y//L/8v/y//L/8v/y//L/8v/y//H/8f/v/+3/6//r/+r/5v/m
/+b/5v/m/+b/5v/m/+b/5v/m/+X/5v/l/+X/5f/j/+P/4v/i/+T/5P/k/+T/5P/k/+T/
5P/k/+T/5P/k/+b/5//n/+f/5f/l/+X/5v/k/+T/5P/l/+j/6v/u//X/+f8CABQALgBK
AGYAgACTAKcAvQDMAMYAtACaAGwALgDs/6L/Yv8z/wT/4/7v/hH/LP9I/2n/hv+e/7f/
yf/V/9//5v/p/+3/7f/v/+//8P/x//T/9P/0//b/9v/2//f/+P/4//j/+f/5//f/9//3
//j/+v/6//r/+v/7//v//P/8//3//v/+//7///8AAAEAAQABAAMAAwADAAMABAAEAAUA
BgAGAAYABwAIAAgACAAJAAoACgAMAAwADAANAA8AEAAQABEAEgATABQAFQAWABcAGAAY
ABkAGgAbABwAHgAfAB4AHwAhACIAIwAkACYAKAApACkAKgArACsALAAsACwALwAwADAA
MAAxADEAMQAxADEAMQAxADEAMQAxADEAMAAvAC8ALgAtAC0ALQArACoAKgApACcAJgAk
ACMAIQAfAB0AGwAZABcAFAASAA8ADAALAAoACAAFAAQAAgABAP/////9//z/+v/4//f/
9P/0//P/8v/x//H/8P/w//D/8P/v/+//7//v//H/8P/w//D/7v/u/+7/7v/v/+//7v/u
/+//7//v/+//7f/t/+3/7f/v/+//7//v/+//7//w//D/8v/y//L/8v/z//P/8//z//P/
9P/0//T/8v/y//P/8//z//P/8v/y//T/9P/0//X/9f/1//T/9P/0//P/8//z//P/8//z
//P/8f/w//D/8P/w//D/8P/v//H/8f/x//H/7//u/+7/7v/u/+3/7f/t/+3/7P/s/+z/
6v/q/+r/6f/r/+v/6//q/+r/6v/q/+r/6v/p/+n/6f/p/+n/6f/p/+n/6P/o/+j/6P/o
/+j/6P/o/+j/6P/o/+f/5//q/+j/6P/o/+j/6P/o/+j/6P/o/+j/6P/o/+j/6P/p/+v/
6//r/+v/6//s/+z/7P/s/+z/7P/s/+z/7f/t/+7/7v/u/+7/7v/u//D/8P/w//D/7v/t
/+3/6//p/+f/5//m/+T/5P/k/+T/4v/i/+L/4v/k/+T/5P/j/+D/3//f/9//3//f/97/
3v/g/+D/4P/g/+D/4P/g/+D/4P/g/+D/4P/g/+H/4f/h/+H/4f/h/+L/4P/g/+D/4f/k
/+j/7v/z//n/BgAcADYAUgBsAH4AjwCfALEAvAC0AKIAggBQABIAzv+K/1L/If/w/t3+
8f4P/yr/SP9n/4T/nv+5/8n/1f/f/+j/6f/r/+v/7f/t/+7/7//w//D/8P/y//L/8v/z
//T/9P/0//X/9f/1//X/9f/2//b/9v/2//b/9//3//j/+P/7//z//P/8//3//v//////
//8BAAEAAQABAAIAAgADAAQABAAEAAUABgAGAAYABwAIAAgACgAKAAgACQALAAwADAAN
AA4ADwAOAA8AEAARABQAFAAVABYAFwAYABoAGwAcAB0AHwAgAB8AIAAiACQAIwAjACQA
JQApACoAKgAqACkAKgAqACoAKwArACsAKwApACkAKQApACkAKQApACgAJQAlACQAIwAj
ACMAIQAgACAAHwAdABwAGgAZABcAFQATABEADwANAAwACgAHAAQABAACAP//+//6//j/
9//1//X/8//y//D/8v/x/+7/7v/v/+7/7f/t/+r/6v/q/+r/6//r/+v/6//r/+r/6v/q
/+r/6v/q/+r/6//r/+r/6v/r/+v/6//r/+3/7f/t/+3/7f/t/+3/7f/t/+3/7v/u//D/
8P/w//D/8f/x//H/8f/x//L/8v/y//L/8v/z//P/8//z//L/8v/y//L/8v/z//P/8//y
//L/9P/z//P/8//x//H/8f/x//P/8v/y//L/8P/w//D/7//v/+//7//v/+//7v/u/+7/
7v/t/+3/7f/t/+z/7P/s/+z/7P/s/+v/6//r/+v/6v/q/+r/6v/q/+r/6f/p/+n/6//r
/+v/6//p/+j/6P/o/+b/5v/m/+b/5P/k/+T/5P/j/+P/4//j/+T/5P/j/+P/4//j/+P/
4//l/+T/5P/k/+T/5P/k/+T/5P/k/+T/5P/k/+T/5P/k/+X/5//n/+f/5//n/+r/6v/q
/+r/6v/q/+r/6v/r/+v/7P/s/+z/7P/s/+z/7P/s/+z/7P/s/+v/6//p/+X/4//j/+L/
4v/i/+L/4v/i/+L/4v/i/+L/4v/i/+H/4P/f/9//3//d/93/3P/c/97/3v/e/97/3v/e
/97/3v/e/97/3v/e/97/3//f/9//3//f/9//4P/g/+D/4P/h/+T/6P/u//P/+f8IACIA
PgBcAHQAigCfALMAwwDIAL4AqgCIAFIAEgDM/4T/Sv8b//D+4/73/hn/NP9U/3P/jP+k
/7n/yf/T/93/5P/l/+f/5//p/+n/6v/r/+z/7P/s/+7/7v/u/+//8P/w//D/8f/x//H/
8f/x//L/8v/y//L/8v/z//P/9P/0//f/+P/4//j/9//4//n/+f/5//v/+//7//3//v/+
////AAAAAAAAAQACAAIAAgADAAIAAgAEAAQABAAFAAcACAAIAAkACgALAAwADQAOAA8A
EgASABMAFAATABQAFgAXABgAGQAbABwAHQAeACAAIgAlACUAJgAnACcAKAAoACgAKwAs
ACwALAAtAC0ALQAtAC0ALQAtAC0AKwArACsAKgApACkAKAAnACcAJwAlACQAJAAjACEA
IAAeAB0AGwAZABcAFQATABEADgAMAAkABgAEAAIA///7//r/+P/3//X/8//x//D/7v/u
/+3/6v/q/+n/6P/n/+f/5v/m/+b/5v/l/+X/5f/l/+X/5P/k/+T/5v/m/+b/5v/n/+f/
5v/m/+X/5f/l/+X/5f/l/+X/5f/l/+X/5f/l/+X/5f/m/+b/5v/m/+b/5v/n/+f/5//n
/+f/6P/o/+j/6P/o/+n/6f/p/+n/6P/o/+j/6P/o/+n/6f/p/+j/6P/o/+f/5//n/+f/
5//n/+f/5//m/+b/5v/m/+b/5v/l/+X/5f/l/+X/5f/k/+T/5P/i/+H/4f/h/+H/4P/g
/+D/4P/g/+D/3//h/+H/4f/g/97/3v/e/97/3v/d/93/3f/d/93/3f/d/9//3v/e/97/
3P/c/9z/3P/e/97/3v/e/93/3f/d/93/3P/c/9v/2//b/9v/2//b/93/2//b/9z/3P/c
/9z/3P/a/9r/2v/a/9r/2v/a/9r/3P/c/93/3//d/93/3f/d/+D/4P/g/+D/4P/g/+D/
4P/h/+H/4v/i/+L/4v/i/+L/4v/i/+L/4v/i/+H/4f/f/9v/2f/Z/9j/2P/Y/9j/2P/Y
/9j/2P/Y/9r/2v/a/9n/1v/V/9X/1f/V/9X/1P/U/9b/1v/W/9b/1v/W/9b/1v/U/9T/
1P/U/9b/1//X/9f/1//X/9f/2P/W/9b/1v/X/9r/3v/k/+n/7f/8/xYAMgBSAGwAggCX
AK0AvwDCALYAogCCAEwACgDE/37/Qv8R/+j+2f7v/hH/Lv9O/2//iP+e/7P/wf/N/9X/
3P/f/+H/4f/h/+H/4v/j/+L/4v/i/+T/5v/m/+f/6P/o/+j/6f/p/+n/6f/p/+r/6v/q
/+r/6v/r/+v/7P/s/+3/7v/u/+7/7//w//H/8f/x//P/8//z//P/9P/0//X/9v/2//b/
9//4//j/+P/5//r/+v/8//z//P/9////AAAAAAEAAgADAAQABQAGAAcACAAIAAkACgAN
AA4AEAARABAAEQATABQAFQAWABgAGgAbABsAHAAdAB8AIAAgACAAIQAiACIAIgAjACMA
IwAjACUAJQAlACUAJQAlACUAJAAhACEAIAAfAB8AHwAdABwAHAAbABkAGAAWABUAEwAR
AA0ACwAJAAcABgAEAAEA/v/6//j/9f/x//D/7v/t/+v/6f/n/+b/5P/k/+P/4P/g/9//
3v/d/93/3P/c/9z/3P/b/9v/2//b/9v/2v/a/9r/2v/a/9r/2v/Z/9n/2P/Y/9v/2//b
/9v/2f/Z/9n/2f/b/9v/2//b/93/3f/e/97/3v/e/97/3v/d/93/3f/d/9//4P/g/+D/
4P/g/+H/4f/f/9//3v/e/97/3v/e/9//3//f/97/3v/e/93/3f/d/93/3f/d/93/3f/c
/9z/3P/c/9z/3P/b/9v/2//b/9v/2//a/9r/2v/a/9n/2f/Z/9v/2v/a/9r/2P/Y/9j/
1//X/9f/1//W/9b/1v/W/9b/1v/V/9X/1f/V/9X/1f/V/9X/1P/U/9T/1P/U/9T/1P/U
/9T/1P/U/9P/0//T/9P/1P/U/9P/0//T/9P/0//T/9P/0//T/9P/0//T/9P/0//T/9T/
0v/S/9L/0v/S/9L/0v/S/9L/0v/S/9L/0v/S/9P/1f/X/9f/1//X/9j/2P/Y/9j/2v/a
/9r/2v/b/9v/3P/c/9z/3P/c/9z/2v/a/9r/2v/c/9v/2//Z/9f/1f/V/9T/0v/S/9L/
0v/S/9L/0v/S/9L/0v/S/9H/zv/N/83/zf/P/8//zv/O/8z/zP/M/8z/zP/M/8z/zP/M
/8z/zP/M/8z/zf/N/83/z//P/8//0P/O/87/zv/P/87/0v/W/93/4f/o//j/EAAwAE4A
aAB9AJMAqwC6ALwArgCaAHYAPAD4/7L/av8z/wT/2/7V/vH+EP8u/03/bP+E/5n/rf+7
/8X/zP/R/9P/1f/X/9f/2P/Z/9r/2v/a/9z/2v/a/9v/3P/c/9z/3f/d/9//3//f/+D/
3v/e/97/3v/h/+H/4v/i/+H/4v/i/+L/4//k/+X/5f/l/+f/5//n/+f/6P/o/+n/6v/q
/+r/6//s/+z/7P/t/+7/7v/w//D/8P/x//P/9P/0//X/9v/3//j/+f/6//v//P/8//3/
/v8BAAIABAAFAAQABQAHAAgACQAKAAwADgANAA0ADgAPABEAEgASABIAEwAUABQAFAAX
ABcAFwAXABkAGQAZABkAFwAXABcAFgAVABUAFAATABUAFQATABIAEAAPAA0ADAAMAAsA
CQAHAAMAAQD///3/+v/4//X/8v/w/+7/6//n/+b/5P/j/+H/3//d/9z/2v/Y/9f/1P/U
/9P/0v/R/9H/zv/O/87/zv/N/83/zf/N/83/zP/M/8z/zP/M/8z/zP/L/8v/yv/K/8v/
y//L/8v/y//L/8v/y//L/8v/y//L/8v/y//M/8z/zP/M/8z/zP/N/83/zf/N/8v/zP/M
/8z/zP/M/83/zf/N/83/zP/M/8z/zP/M/83/zf/N/8z/zP/M/8v/y//L/8v/y//L/8v/
y//K/8r/yv/K/8r/yv/J/8f/x//H/8f/x//G/8b/xv/G/8X/xf/F/8X/xP/E/8T/xP/E
/8T/w//B/8H/wf/A/8D/wP/A/8D/wP+//7//v/+//7//v/+//7//vv++/77/vv++/77/
vv+8/7z/vP+8/7v/u/+7/7v/vP+8/7v/u/+7/7v/u/+7/7v/u/+7/7v/u/+7/7v/u/+5
/7v/u/+6/7r/uv+6/7r/uP+4/7j/uP+4/7j/uP+4/7j/uP+5/7v/u/+7/7v/u/++/77/
vv++/77/vv++/77/v/+//8D/wP/A/8D/wP/A/77/vv++/77/vv+9/73/u/+7/7n/uf+4
/7T/tP+0/7T/tP+0/7T/tP+0/7T/tP+z/7L/sf+x/7H/sf+x/7D/sP+u/67/rv+u/67/
rv+u/67/rv+u/67/rv+u/6//r/+v/6//r/+v/7D/rv+u/67/r/+y/7T/uP+9/8P/zP/i
/wAAIAA+AFQAaQCBAJcAogCaAIgAagA6APr/tP9q/yr/+f7M/rH+v/7j/gL/IP9B/1z/
cv+F/5X/of+r/7L/t/+1/7f/t/+3/7j/uf+8/7z/vP++/77/vv+//8D/vv++/7//v/+/
/7//v//A/8D/wP/A/8D/wf/B/8L/wv/D/8T/xP/E/8P/xP/F/8X/xf/H/8f/x//H/8j/
yP/J/8r/yv/K/8v/zP/M/8z/zf/M/8z/zv/O/87/z//R/9L/0v/T/9T/1f/U/9X/1v/X
/9r/2v/b/9z/3f/e/+D/4f/g/+H/4//k/+X/5v/o/+r/6//r/+z/7f/v//D/8P/w/+//
8P/w//D/8//z//P/8//z//P/8//z//P/8//z//L/7//v/+7/7f/t/+3/6//q/+r/6f/n
/+b/5P/j/+H/3//b/9n/1//V/9L/0P/N/8r/yP/G/8P/v/+8/7r/uf+3/7X/s/+y/7D/
rv+t/6r/qv+p/6j/p/+n/6T/pP+k/6T/o/+j/6P/o/+h/6D/oP+g/6D/oP+g/6D/of+h
/6D/oP+f/5//n/+f/5//n/+f/5//n/+f/5//n/+f/5//oP+g/6D/oP+g/6D/of+h/6H/
of+f/6D/oP+g/6D/oP+h/6H/of+h/6D/oP+e/57/nv+f/5//n/+e/57/nv+d/53/nf+d
/53/nf+d/53/nP+c/5z/mv+a/5r/mf+X/5f/l/+X/5f/lv+W/5b/lv+V/5X/lf+V/5T/
lP+S/w==
         </WaveFormData>
      </LeadData>
      <LeadData>
         <LeadByteCountTotal>10000</LeadByteCountTotal>
         <LeadTimeOffset>0</LeadTimeOffset>
         <LeadSampleCountTotal>5000</LeadSampleCountTotal>
         <LeadAmplitudeUnitsPerBit>4.88</LeadAmplitudeUnitsPerBit>
         <LeadAmplitudeUnits>��V</LeadAmplitudeUnits>
         <LeadHighLimit>2147483647</LeadHighLimit>
         <LeadLowLimit>268435456</LeadLowLimit>
         <LeadID>V4</LeadID>
         <LeadOffsetFirstSample>0</LeadOffsetFirstSample>
         <FirstSampleBaseline>0</FirstSampleBaseline>
         <LeadSampleSize>2</LeadSampleSize>
         <LeadOff>FALSE</LeadOff>
         <BaselineSway>FALSE</BaselineSway>
         <ExcessiveACNoise>FALSE</ExcessiveACNoise>
         <MuscleNoise>FALSE</MuscleNoise>
         <LeadDataCRC32>837629548</LeadDataCRC32>
         <WaveFormData>
UABQAFAAUAB8AKgA1AAAASYBTAFyAZgBcQFKASMB/ACfAEQA6f+O/33/bv9f/1D/Z/9+
/5X/rP+8/8r/2P/m/+z/8P/0//j/+v/6//r/+v/8//z//P/8//7//v/+//7/AAAAAAAA
AAACAAIAAgACAAIAAgACAAIABAAEAAQABAAGAAYABgAGAAYABgAGAAYACAAIAAgACAAJ
AAoACwAMAA4ADgAOAA4AEAAQABAAEAARABIAEwAUABQAFAAUABQAFwAYABkAGgAbABwA
HQAeAB8AIAAhACIAIwAkACUAJgApACoAKwAsAC0ALgAvADAAMwA0ADUANgA4ADoAPAA+
AEEAQgBDAEQARQBGAEcASABJAEoASwBMAEwATABMAEwATABMAEwATABLAEoASQBIAEcA
RgBFAEQAQAA+ADwAOgA2ADQAMgAwACwAKgAoACYAIwAgAB0AGgAXABQAEQAOAAwACgAI
AAYABQAEAAMAAgD///7//f/8//z//P/8//z/+v/6//r/+v/6//r/+v/6//z//P/8//z/
/P/8//z//P/6//r/+v/6//r/+v/6//r/+v/6//r/+v/6//r/+v/6//r/+v/6//r/+v/6
//r/+v/6//r/+v/6//r/+v/6//r//P/8//z//P/8//z//P/8//z//P/8//z//P/8//z/
/P/8//z//P/8//r/+v/6//r/+P/4//j/+P/6//r/+v/6//j/+P/4//j/+P/4//j/+P/4
//j/+P/4//f/9v/1//T/9P/0//T/9P/0//T/9P/0//T/9P/0//T/9P/0//T/9P/0//T/
9P/0//L/8v/y//L/8v/y//L/8v/y//L/8v/y//D/8P/w//D/8P/w//D/8P/w//D/8P/w
//D/8f/x//H/9P/0//b/9//3//j/+f/5//f/9v/2//b/9v/4//n/+f/5//n/+//8////
////////AAAAAP///v/7//n/+P/3//b/8//z//T/8v/y//H/8f/y//H/8f/w/+//7v/t
/+z/7v/u/+3/7f/r/+v/6//r/+v/6//r/+v/7f/t/+3/7f/r/+z/7P/s/+7/7v/u/+//
7//v/+//8P/w//D/8f/v/+3/8f8CABwAPwBnAJQAvwDqABgBSwF8AZcBnQGMAVsBDwGq
ADYA0f92/yL/AP8Y/zb/Sv9j/3//lv+t/8P/0v/c/+T/6P/r/+7/7//v//D/8P/w//L/
8v/0//T/9P/0//T/9f/1//T/9P/z//P/8//z//T/8//y//H/8P/v/+//7//v/+7/7f/s
/+r/5//m/+X/5P/k/+T/5P/j/+P/4//k/+X/5f/k/+P/5P/k/+P/4v/h/+L/4v/i/+L/
4v/i/+P/5P/j/+T/5f/l/+b/5//n/+j/6P/p/+r/6//q/+v/7P/t//D/8f/0//T/9f/2
//b/+P/6//z//f//////AgADAAYACgAKAAsADAAOAA8AEAARABIAEgASABEAEQARABEA
EQARABEAEQARAA8ADwANAAwACgAJAAgABwAEAAMAAQD///3/+f/2//P/7v/r/+j/5v/j
/+H/3v/b/9f/1P/S/8//zv/M/8r/yP/G/8X/xP/C/8P/wv/B/8D/v/+//7//v/+//7//
vv+9/73/vf+9/73/vf+9/7z/u/+9/73/vv++/77/vv++/77/vf+9/7z/vP++/77/vv++
/8H/wf/A/8D/wP/A/8H/wf/D/8T/xP/E/8T/xP/F/8X/xP/E/8X/xf/F/8X/xf/G/8b/
x//H/8f/x//H/8j/yP/H/8f/x//H/8n/yf/J/8n/x//H/8f/x//G/8b/xv/G/8b/xv/G
/8b/xv/F/8X/xf/F/8X/xf/F/8P/wv/C/8L/xP/E/8P/w//D/8P/wv/C/8L/wv/B/8H/
wf/B/8H/wf/B/8H/wf/B/8H/wf/B/8H/wv/C/8L/wv/B/8H/wf/B/8H/wP/A/8D/wv/B
/8P/wv/A/8D/wP/A/8L/wv/C/8L/wv/C/8L/wv/F/8X/xf/G/8T/xv/H/8f/yP/J/8n/
yf/I/8j/yP/I/8r/y//L/8v/y//N/87/z//P/8//z//Q/9D/z//O/83/y//K/8n/yP/F
/8X/xv/G/8j/x//H/8b/xf/F/8T/w//A/7//vv++/77/vf+9/73/vf+9/73/vf+//7//
v/+//7//v/+//7//wP/A/8D/wP/C/8L/w//D/8H/wf/C/8L/xP/B/8H/wf/F/9b/8v8X
AD8AbACZAMgA+AAvAVwBeQGBAXYBSwH/AJoAJAC3/1z/CP/g/vL+FP8q/0P/Xf9y/4X/
m/+s/7T/vP/A/8X/yP/H/8f/yP/I/8j/yv/K/8z/zP/O/87/zv/P/9D/0P/R/9H/0f/R
/9H/0v/S/9L/0v/S/9P/0//T/9P/1P/V/9b/1v/Y/9j/2P/Y/9n/2v/b/9v/2//b/9z/
3f/e/97/3v/g/+P/4//j/+P/4//k/+X/5v/o/+j/6f/q/+v/7P/t/+3/8P/x//H/8v/0
//X/9v/3//r/+//8//3//v///wIAAgAFAAYABgAIAAwADgAPABEAEQAUABUAGAAaABoA
GwAcACAAIQAiACMAIwAkACUAJQAlACUAJQAlACUAJQAlACUAJQAlACMAIgAgAB8AHgAd
ABwAGwAZABcAEwAPAAwACQAGAAMAAAD+//v/+f/2//P/7//s/+r/5//m/+T/4v/g/+D/
3//e/9z/2//a/9n/2P/Z/9n/2f/Z/9f/1//W/9X/1//X/9f/1//X/9f/1v/V/9X/1f/W
/9b/1v/W/9b/1v/V/9X/1P/U/9b/1v/W/9b/2f/Z/9j/2P/W/9b/1//X/9f/2P/Y/9j/
2P/Y/9n/2f/Y/9j/2f/Z/9n/2f/Z/9r/2v/b/9v/2//d/93/3v/e/93/3f/d/93/3f/d
/93/3f/d/93/3f/d/97/3v/e/97/3P/c/9z/3P/e/93/3f/d/93/3f/d/93/3f/c/9z/
3P/c/9z/2//b/9v/2//a/9r/2v/a/9n/2f/Z/9n/2f/Z/9n/2f/Z/9n/2f/Z/9n/2f/Y
/9j/2P/Y/9n/2f/Z/9n/2f/Y/9j/2P/Y/9n/2f/Y/9j/2f/Z/9n/2f/Z/9j/2P/Z/9n/
2f/Z/9n/2f/Z/9n/2v/a/9r/2v/a/9r/2v/a/9r/2P/Y/9j/2P/b/9v/2//c/9r/3P/d
/93/3v/f/9//3//g/+D/4P/g/+D/4f/h/+H/4f/j/+T/5f/l/+X/5f/m/+b/5f/k/+P/
4f/g/9//3v/d/93/3v/e/+D/3//f/97/2//b/9r/2f/Y/9f/1v/W/9b/1f/V/9X/0//T
/9P/0//T/9P/0//T/9P/0//T/9P/1v/W/9b/1v/W/9b/1//X/9f/1//Y/9j/2P/X/9X/
0//T/9z/8v8RADcAYgCPAMAA8gAnAVoBhQGbAaABiQFRAfoAjgAXALb/av8k/wb/Hv8+
/1X/b/+G/5n/qf+4/8b/0P/U/9n/3P/d/9v/3P/c/9z/3v/e/+D/4P/g/+D/4P/h/+T/
5P/l/+X/4//j/+P/5P/k/+T/5P/k/+X/5f/l/+X/5v/n/+j/6P/o/+j/6P/o/+n/6v/r
/+v/6//r/+z/7f/w//D/8P/y//P/8//z//P/8//0//X/9v/4//j/+f/6//v//P/9//3/
/v//////AAACAAMABAAFAAgACQAKAAsADAANABAAEAATABQAFAAWABgAGgAbAB0AHgAi
ACQAKAAqACoAKwAsAC4ALwAwADEAMwA0ADUANQA3ADcANwA3ADcANwA3ADcANwA3ADUA
NAA0ADMAMgAxADAALwAtACsAKQAlACIAHwAcABkAFgAUABEADwAMAAkABQACAAAA/f/6
//j/9v/0//L/8f/w/+7/7f/s/+v/6v/p/+n/6f/p/+n/6f/o/+f/5//n/+f/5//n/+f/
5v/l/+X/5f/m/+b/6P/o/+j/6P/p/+n/6P/o/+r/6v/q/+r/6//r/+r/6v/q/+r/6//r
/+n/6v/q/+r/6v/q/+v/6//q/+r/6//r/+v/6//r/+z/7P/t/+3/7f/t/+3/7v/u/+//
7//v/+//7//v/+//7//v/+//7//v//D/8P/w//D/8P/w//D/8P/w/+//7//v/+//7//v
/+//7//u/+7/7v/s/+z/6//r/+3/7f/s/+z/7P/s/+v/6//r/+v/6//r/+v/6//r/+v/
6//r/+v/6//q/+r/6v/q/+r/6//s/+3/7f/s/+z/7P/s/+3/7f/s/+z/7f/t/+3/7f/t
/+z/7P/t/+3/7f/t/+3/7f/t/+v/7P/s/+z/7P/s/+z/7P/s/+z/7P/s/+z/7P/v/+//
7//w/+7/8P/x//H/9P/1//X/9f/0//T/9P/0//T/9f/1//X/9f/3//j/+f/5//n/+f/6
//r/+f/4//f/9f/0//P/8v/v/+//8P/w//D/7//v/+7/7f/t/+z/6//s/+v/6v/q/+j/
5//n/+f/5//n/+f/5//n/+f/5//n/+f/5//n/+f/6P/o/+j/6P/o/+j/6f/p/+f/5//o
/+j/6P/n/+f/5f/n//b/EAAzAFsAhgCzAOIAFgFJAXgBmQGlAZwBbwEnAcgAVgDv/6L/
WP8e/yD/Qv9Y/2//if+e/6//v//O/9j/3v/k/+n/6v/r/+n/6v/q/+r/7P/s/+7/7v/u
/+7/7v/v//D/8P/x//H/8f/x//H/8v/y//L/8v/y//P/8//z//P/9P/1//b/9v/2//b/
9v/2//f/+P/5//n/+//7//z//f/8//z//P/+////////////AQACAAMABAAEAAQABQAG
AAcACAAJAAkADAANAA0ADgAOAA8AEAARABIAEwAUABUAGAAZABwAHAAdAB4AHgAgACIA
JAAlACcAKQAsAC0AMAAyADIAMwA0ADYANwA4ADkAOwA8AD0APQA9AD0APQA9AD0APQA9
AD0APQA9ADsAOgA6ADkAOAA3ADQAMwAxAC8ALQApACYAIwAiAB8AHAAaABUAEwAQAA0A
CQAGAAQAAQAAAP7//P/6//j/9//2//T/8//y//H/8P/v/+//7//v/+//7//u/+3/7f/t
/+3/7f/t/+3/7P/r/+v/6//s/+z/7P/s/+z/7P/t/+3/7P/s/+z/7P/s/+z/7f/t/+z/
7P/s/+z/7f/t/+v/7P/s/+z/7P/s/+3/7f/s/+z/7f/t/+3/7f/t/+7/7v/v/+//7//v
/+//8P/w//H/8f/x//H/8f/x//H/8f/x//H/8f/x//L/8v/y//L/8v/y//L/8v/y//H/
8f/x//H/8f/x//H/8f/w//D/8P/y//L/8f/x//H/8f/w//D/8P/w/+//7//v/+//7//v
/+//7//v/+//7//v/+//7//u/+7/7v/u/+3/7f/t/+3/7f/s/+z/7P/s/+3/7f/s/+z/
7f/t/+3/7f/t/+z/7P/t/+3/7f/t/+7/7v/u/+7/7v/u/+7/7v/u/+7/7v/u/+7/7//v
/+//8P/w//L/8//z//T/9f/1//X/9P/0//T/9P/2//f/9//3//n/+//8//3//f/9//3/
/v/+//3//P/7//n/+P/3//b/8//z//T/9P/0//P/8//y//H/8f/w/+//7v/t/+z/7P/s
/+v/6//r/+v/6//r/+v/6//r/+v/6//r/+v/6//r/+z/7P/s/+z/7P/s/+3/7f/t/+3/
7v/u/+z/6//r/+n/6//8/xYAOQBhAIwAuQDqABwBTwF8AZkBnwGMAVsBDQGqADoA3f+Y
/0z/HP8s/07/Yv95/5X/qP+5/8n/2P/g/+b/7P/v/+7/8f/x//L/8v/y//L/8v/0//T/
9v/2//b/9//4//j/+f/5//n/+f/5//r/+v/6//r/+v/9//3//f/9//z//f/+//7//v/+
//7//v///wAAAQABAAEAAQACAAMABAAEAAQABgAHAAcABwAHAAkACgALAAwADAAMAA0A
DgAPABAAEQARABIAEwATABQAFgAXABgAGQAcAB0AHgAfACAAIQAkACQAJwAoACgAKgAu
ADAAMQAzADMANgA3ADoAPAA8AD0APgBAAEEAQgBDAEUARgBHAEcARwBHAEcARwBHAEcA
RwBHAEcARwBFAEQARABDAEIAQQBAAD8APQA7ADkANQAyAC8ALgArACgAJgAhAB8AHAAZ
ABYAFAATABEADgAMAAoACAAGAAUABAACAAEAAAD///7////////////9//3//P/7//v/
+//7//v//f/9//z/+//7//v//P/8//r/+v/6//r/+//7//r/+v/8//z//P/8//3//f/8
//z//P/8//3//f/7//z//P/8//r/+v/7//v/+v/6//v/+//7//v/+//8//z//f/9//3/
/f/9//7//v/9//3//f/9///////////////////////+//7//v/+//7//v/+//7//v/9
//3//f/9//3//f/9//3//P/8//z//P/8//v/+//7//v/+v/6//z//P/7//v/+//7//v/
+//5//n/+f/5//n/+f/5//n/+v/6//r/+v/5//n/+f/5//v/+v/6//r/+P/5//n/+P/4
//j/+P/4//j/+P/6//r/+v/6//j/+P/4//j/+//7//v//P/6//z//f/9/wAAAQABAAEA
AAAAAAAAAAACAAMAAwADAAMABQAGAAcABwAHAAcACAAIAAcABgAFAAMAAgABAAAA/f/9
//7//v/8//v/+//6//v/+//6//n/+P/3//b/9v/2//X/9f/1//f/9//3//f/9f/1//X/
9f/1//X/9f/1//b/9v/2//b/9v/2//f/9//3//f/+P/4//r/+f/3//X/9/8EABoAOwBf
AIoAtQDiABABQQF0AZMBnQGQAWUBHQG+AE4A7/+k/1b/IP8o/0r/Xv9z/43/pP+3/8v/
3P/m/+z/8P/z//b/9//3//j/+P/4//r/+v/8//z//v/+//7///8AAAAAAQABAP//////
/wAAAgACAAIAAgABAAEAAQABAAQABQAGAAYABAAEAAQABAAFAAYABwAHAAkACQAKAAsA
CgAKAAoADAANAA0ADQANAA8AEAARABIAEgASABMAFAAVABYAFwAXABgAGQAZABoAHAAd
AB4AHwAgACEAIgAjACIAIwAmACYAKwAsACwALgAwADIAMwA1ADUAOAA5ADwAPgA+AD8A
QABCAEMARABFAEUARgBHAEcARwBHAEcARwBHAEcARwBHAEkASQBHAEYARABDAEIAQQA+
AD0AOwA5ADcAMwAwAC0AKgAnACQAIgAfAB0AGgAXABMAEAAOAAsACgAIAAYABAACAAEA
AAD+//3//P/7//r/+f/5//n/+f/5//n/+P/3//f/9//3//f/9//3//b/9f/1//X/9v/2
//b/9v/2//b/9f/1//T/9P/2//b/9v/2//X/9f/0//T/9v/2//f/9//1//b/9v/2//b/
9v/3//f/9v/2//f/9//3//f/9//4//r/+//7//v/+f/5//r/+v/5//n/+f/5//v/+//7
//v/+f/5//n/+f/4//j/+P/4//j/+P/4//j/9v/1//X/9f/1//X/9f/1//X/9P/0//T/
8//y//D/7//x//H/8P/w//D/8P/v/+//7//v/+//7//v/+//7//v/+3/7f/t/+3/7v/u
/+7/7v/t/+3/7f/t/+v/7P/u/+z/7P/s/+z/6v/q/+r/6v/s/+z/7P/s/+3/7f/t/+7/
7v/w//H/8f/y//P/8//z//D/8P/w//D/8v/z//P/8//z//X/9v/3//n/+f/5//r/+P/3
//b/9f/x//D/7//u/+v/6//s/+z/6v/p/+n/6P/o/+n/6f/p/+b/5f/k/+T/5P/j/+P/
4//j/+P/4//j/+P/4//j/+P/4//j/+P/4//k/+T/5P/k/+T/5P/l/+X/5f/l/+b/5v/m
/+f/5f/l/+n/+P8UADcAXQCIALUA4gAOAUMBcgGLAY8BfgFNAf0AlgAkAMH/av8a//z+
FP8y/0j/X/95/5D/p/+9/8z/1P/c/+T/5//m/+f/6f/q/+r/6v/q/+r/7P/s/+7/7v/u
/+//8P/w//H/8f/x//H/8f/y//T/9P/0//T/9f/1//X/9f/0//X/9v/2//j/+P/4//j/
9//4//n/+f/7//v//P/9//7//v/+/wAAAQABAAEAAQADAAQABQAGAAgACAAJAAoACwAM
AA0ADQAOAA8ADwAQABIAEwAUABUAFgAXABgAGQAcAB0AIAAgACMAJAAkACYAKAAqACsA
LQAvADIAMwA2ADgAOAA5ADoAPAA9AD4APwBAAEAAQAA/AD8APwA/AD8APQA9AD0APQA8
ADsAOAA2ADMAMQAvAC0AKAAnACUAIwAfABsAGAAVABAADQAKAAgAAwABAP7/+//1//L/
8P/t/+r/6P/m/+T/4v/h/+D/3v/d/9z/2//a/9f/1//X/9f/1//X/9b/1f/T/9P/0//T
/9P/0//S/9H/0//T/9T/1P/S/9L/0v/S/9P/0//S/9L/0v/S/9L/0v/T/9P/0v/S/9L/
0v/T/9P/0//U/9T/1P/U/9T/1f/V/9T/1P/V/9X/1//X/9f/2P/W/9f/1//X/9f/1//Y
/9j/1//X/9f/1//X/9f/1//X/9f/1//X/9f/1P/U/9T/1P/U/9T/1P/U/9T/0//T/9P/
0//T/9P/0//R/9D/0P/Q/9D/0P/P/8//0f/R/9D/0P/O/87/zf/N/83/zf/N/83/zf/N
/83/zf/N/83/zf/N/87/zv/O/87/zf/N/83/zf/N/8z/zP/M/8z/zf/N/8z/zP/N/83/
zf/N/87/zv/O/87/zv/O/87/zv/O/87/zv/O/87/z//P/8//0P/Q/9L/0//T/9T/1f/V
/9X/1P/U/9T/1P/W/9f/1//X/9f/2f/a/9v/2//b/9v/3P/a/9n/2P/X/9X/1P/T/9L/
0f/R/9L/0v/S/9H/0f/Q/8//z//O/83/zP/L/8r/yv/K/8n/yf/J/8n/yf/J/8n/yf/J
/8n/yf/J/8n/yf/J/8r/yv/K/8r/yv/K/8v/y//N/83/zv/O/87/zf/L/8n/0f/m/wQA
KQBRAH4ArwDgABQBRwFyAYsBkQF8AUcB8wCIABIAr/9a/w7/8P4K/yj/Pv9X/3H/hP+V
/6n/tv++/8b/yv/N/87/0f/P/9D/0P/Q/9L/0v/U/9T/1v/W/9b/1//W/9b/1//X/9n/
2f/Z/9r/2v/a/9r/2v/b/9v/2//b/9z/3f/e/97/3P/c/9z/3P/f/+D/4f/h/+H/4f/i
/+P/5P/k/+T/5v/n/+f/5//n/+n/6v/r/+z/7v/u/+//8P/x//L/8//z//b/9//3//j/
+v/7//z//f/+////AAABAAQABQAIAAgADQAOAA4AEAASABQAFQAXABcAGgAbAB4AIgAi
ACMAJAAmACcAKAApACkAKgArACsAKwArACsAKwArACsAKwArACsAKwApACgAKAAnACYA
JQAiACEAHwAdABsAFwAUABEADgALAAgABgABAP///P/5//X/8v/w/+3/7P/q/+j/5v/k
/+P/4v/g/9//3v/d/9z/2//b/9v/2//b/9v/2v/Z/9n/2f/Z/9n/2f/Z/9j/1//Z/9n/
2v/a/9j/2P/Y/9j/2f/Z/9j/2P/Y/9j/2P/Y/9v/2//a/9r/2v/a/9v/2//Z/9r/2v/a
/9r/2v/b/9v/2v/a/9v/2//b/9v/2//c/9z/3f/d/93/3f/d/97/3v/f/9//3//f/9//
3//f/9//3//f/9//3//e/97/3v/e/97/3v/e/97/3v/d/93/3f/d/93/3f/d/93/3P/c
/9z/3P/c/9v/2//b/9v/2v/a/9r/2v/Z/9n/2f/Z/9n/2f/Z/9n/2f/Z/9n/2f/Z/9n/
2P/Y/9j/2P/X/9f/1//X/9f/1v/W/9b/1v/X/9f/1v/W/9f/1//X/9f/1//W/9j/2P/Y
/9j/2P/Y/9j/2P/Y/9j/2P/Y/9j/2f/Z/9n/2v/Y/9r/2//b/9z/3f/d/93/3P/c/9z/
3P/e/9//3//f/9//4f/i/+P/4//j/+P/5P/k/+P/4v/h/93/3P/b/9r/2P/Z/9v/3P/a
/9n/2f/Y/9f/1//W/9X/1v/V/9T/1P/S/9H/0f/R/9P/0//T/9P/0//T/9P/0//R/9H/
0f/R/9T/1P/U/9T/1P/U/9X/1f/V/9X/1v/W/9b/1f/R/9H/2f/s/woALwBZAIYAtQDm
ABoBTQF4AZEBlQGCAU0B9wCOABoAt/9m/xr/+v4S/zL/SP9j/33/jv+f/7H/wP/I/9D/
1P/X/9j/1//X/9j/2P/Y/9r/2v/c/9z/3v/e/97/3//e/97/3//f/9//3//f/+D/4P/g
/+D/4P/j/+P/4//j/+L/4//k/+T/5P/k/+T/5P/l/+b/5//n/+f/5//o/+n/7P/s/+z/
7v/t/+3/7f/t/+//8P/x//L/8v/y//P/9P/1//b/9//3//j/+f/5//r//P/9//7///8C
AAMABAAFAAYABwAKAAoADwAQABAAEgAUABYAFwAZABsAHgAfACIAJAAkACUAJgAoACkA
KgArACsALAAtAC0ALwAvAC8ALwAvAC8ALwAvAC8ALwAtACwAKgApACgAJwAkACMAIQAf
AB0AGQAWABMAEAANAAoACAAEAAEA/f/5//f/9P/y/+//7P/q/+j/5v/k/+P/4v/g/9//
3v/d/9z/2//b/9v/2//b/9v/2v/Z/9n/2f/Z/9n/2f/Z/9j/1//X/9f/2P/Y/9j/2P/Y
/9j/2f/Z/9j/2P/Y/9j/2P/Y/9n/2f/Y/9j/2P/Y/9n/2f/Z/9r/2v/a/9r/2v/b/9v/
2v/a/9v/2//b/9v/2//c/9z/3f/d/93/2//b/9z/3P/d/93/3f/d/9//3//f/9//3f/d
/93/3f/c/9z/3P/c/9z/3P/c/9z/3P/b/9v/2//b/9v/2//b/9v/2v/a/9r/2v/a/9n/
2f/Z/9n/2P/Y/9j/2P/X/9f/1//X/9f/1//X/9f/1//X/9f/1//X/9f/1v/W/9b/1v/V
/9X/1f/V/9X/1P/U/9T/1P/V/9X/1P/U/9X/1f/V/9X/1f/U/9T/1f/V/9X/1f/V/9T/
1P/U/9T/1P/U/9T/1P/U/9T/1P/U/9T/1f/V/9X/1v/W/9j/2f/Z/9r/2//b/9v/3P/c
/9z/3P/c/93/3f/d/93/3//g/+H/4f/h/+H/4v/k/+P/4v/h/93/3P/b/9r/1//X/9j/
2P/a/9n/2f/Y/9f/1//W/9X/0v/R/9D/0P/S/9H/0f/R/8//z//P/8//z//P/8//z//P
/8//z//P/87/zv/O/87/0P/Q/9H/0f/P/8//0P/Q/9D/z//P/83/zf/W/+r/CQAvAFoA
hQC2AOYAGwFOAXcBiwGOAXMBNwHcAHAA//+m/1j/EP/6/hj/NP9H/2P/ev+L/53/rv+6
/8T/yP/N/87/z//P/9D/0P/Q/9L/0v/U/9T/0v/S/9L/0//U/9T/1f/V/9X/1f/V/9b/
1v/W/9b/1v/Z/9n/2f/Z/9j/2f/a/9r/2P/Y/9j/2P/Z/9r/2//b/9v/2//c/93/3v/e
/97/4P/h/+H/4f/h/+P/5P/l/+b/5v/m/+f/6P/p/+r/6//r/+7/7//v//D/8P/x//L/
8//0//X/9v/3//j/+f/8//z///8AAAAAAgAEAAYABwAJAAkADAANABAAEgASABMAFAAY
ABkAGgAbAB0AHgAfAB8AHwAfAB8AHwAfAB8AHwAfAB8AHwAdABwAHAAbABoAGQAWABUA
EwARAA8ACwAIAAUAAgD///z/+v/1//P/8P/t/+n/5v/k/+H/3v/c/9r/2P/U/9P/0v/Q
/9H/0P/P/87/y//L/8v/y//J/8n/yP/H/8f/x//H/8f/x//H/8b/xf/H/8f/yP/I/8b/
xv/G/8b/x//H/8b/xv/G/8b/xv/G/8f/x//G/8b/xv/G/8f/x//F/8b/xv/G/8b/xv/H
/8f/xv/G/8f/x//J/8n/yf/K/8j/yf/J/8n/y//L/8z/zP/N/83/zf/N/8v/y//L/8v/
y//L/8v/y//M/8z/zP/M/8r/yv/K/8r/yv/J/8n/yf/J/8n/yf/J/8n/yP/I/8j/xv/G
/8X/xf/H/8f/xv/G/8T/xP/D/8P/w//D/8P/w//D/8P/w//D/8P/w//D/8P/wv/C/8L/
wv/B/8H/wf/B/8H/wP/A/8D/wP/B/8H/wP/A/8H/wf/B/8H/wf/A/8D/wf/B/8H/wf/B
/8H/wf/C/8L/wv/C/8L/wv/C/8L/wv/C/8L/wv/C/8P/w//D/8T/xP/G/8f/x//G/8f/
x//H/8j/yP/I/8j/yP/J/8n/yf/J/8v/zP/N/83/zf/N/87/zv/N/8z/y//J/8j/x//G
/8P/w//E/8T/xP/D/8P/wv/B/8H/wP+//77/vf+8/7z/vP+7/7v/u/+5/7n/uf+5/7n/
uf+5/7n/u/+7/7v/u/+6/7r/uv+6/7r/uv+7/7v/u/+7/7z/vP+8/7v/uf+1/7n/yP/i
/wUALQBaAIkAuADqAB0BTgFtAXcBaAE7Ae8AjAAYALX/av8a/+b+8P4S/yr/Qf9d/3D/
gf+R/6D/qv+w/7j/u/+8/7v/u/+8/7z/vP++/77/wP/A/8D/wP/A/8H/wv/C/8P/w//D
/8P/w//E/8T/xP/E/8T/xf/F/8X/xf/E/8X/xv/G/8b/xv/G/8b/xf/G/8f/x//J/8n/
yv/L/8z/zP/M/87/zf/N/83/zf/P/9D/0f/S/9L/0v/T/9T/1f/W/9f/1//Y/9n/2f/a
/9r/2//c/93/4P/h/+L/4//k/+X/6P/o/+v/7P/s/+7/8P/y//P/9f/3//r/+//+//7/
/v///wAABAAFAAYABwAHAAgACQAJAAsACwALAAsACwALAAsACwAJAAkABwAGAAYABQAE
AAMAAAD///3/+//5//X/8v/v/+7/6//o/+b/4v/f/9v/1//V/9L/0P/N/8r/yP/G/8T/
wv/B/8D/vv+9/7z/u/+6/7f/t/+3/7f/t/+3/7b/tf+1/7X/tf+1/7X/tf+0/7P/s/+z
/7T/tP+0/7T/tP+0/7X/tf+0/7T/tP+0/7T/tP+z/7P/sv+y/7L/sv+z/7P/sf+y/7L/
sv+y/7L/s/+z/7L/sv+z/7P/s/+z/7P/tP+0/7X/tf+1/7P/s/+0/7T/tf+1/7X/tf+1
/7X/tf+1/7X/tf+1/7X/sv+y/7L/sv+y/7L/sv+y/7T/s/+z/7P/sf+x/7H/sf+x/7D/
sP+w/w==
         </WaveFormData>
      </LeadData>
      <LeadData>
         <LeadByteCountTotal>10000</LeadByteCountTotal>
         <LeadTimeOffset>0</LeadTimeOffset>
         <LeadSampleCountTotal>5000</LeadSampleCountTotal>
         <LeadAmplitudeUnitsPerBit>4.88</LeadAmplitudeUnitsPerBit>
         <LeadAmplitudeUnits>��V</LeadAmplitudeUnits>
         <LeadHighLimit>2147483647</LeadHighLimit>
         <LeadLowLimit>268435456</LeadLowLimit>
         <LeadID>V5</LeadID>
         <LeadOffsetFirstSample>0</LeadOffsetFirstSample>
         <FirstSampleBaseline>0</FirstSampleBaseline>
         <LeadSampleSize>2</LeadSampleSize>
         <LeadOff>FALSE</LeadOff>
         <BaselineSway>FALSE</BaselineSway>
         <ExcessiveACNoise>FALSE</ExcessiveACNoise>
         <MuscleNoise>FALSE</MuscleNoise>
         <LeadDataCRC32>3943158096</LeadDataCRC32>
         <WaveFormData>
OAA4ADgAOABoAJYAxADyAB8BTAF5AaYBhwFoAUkBKgHPAHYAHQDE/7D/nv+M/3r/iP+W
/6T/sv+8/8b/0P/a/93/4P/j/+b/6P/o/+j/6P/q/+r/6v/q/+r/6v/q/+r/7P/s/+z/
7P/s/+z/7P/s/+3/7v/v//D/8P/w//D/8P/y//L/8v/y//L/8v/y//L/8v/y//L/8v/0
//T/9P/0//b/9v/2//b/9v/2//b/9v/4//j/+P/4//r/+v/6//r/+//8//3//v///wAA
AQACAAMABAAFAAYABwAIAAkACgANAA4ADwAQABEAEgATABQAFgAYABoAHAAdAB4AHwAg
ACIAJAAmACgAKQAqACsALAAuAC4ALgAuAC8AMAAxADIAMAAwADAAMAAwADAAMAAwAC8A
LgAtACwAKQAoACcAJgAiACAAHgAcABgAFgAUABIADgAMAAoACAAFAAIA///8//n/+P/3
//b/8//y//H/8P/t/+z/6//q/+r/6v/q/+r/6P/o/+j/6P/o/+j/6P/o/+r/6v/q/+r/
6P/o/+j/6P/m/+b/5v/m/+j/6P/o/+j/5v/m/+b/5v/o/+j/6P/o/+f/5v/l/+T/5v/m
/+b/5v/m/+b/5v/m/+b/5v/m/+b/5v/m/+b/5v/o/+j/6P/o/+b/5v/m/+b/5v/m/+b/
5v/m/+b/5v/m/+T/5P/k/+T/5P/k/+T/5P/k/+T/5P/k/+T/5P/k/+T/5P/k/+T/5P/k
/+T/5P/k/+P/4v/h/+D/4P/g/+D/4P/g/+D/4P/g/+D/4P/g/+D/4P/g/+D/4P/g/+D/
4P/g/97/3v/e/97/3v/e/97/3v/e/97/3v/e/97/3v/e/97/3P/d/93/3P/e/97/3v/e
/9z/3P/d/93/3v/e/97/3//f/+H/4f/h/9//3//f/9//3//f/+D/4f/j/+P/5f/m/+f/
6P/p/+r/6P/o/+j/5//k/+P/4v/h/+D/3//f/9//4P/g/9//3v/d/9v/2//a/9j/1//W
/9b/1//X/9f/1//V/9X/1f/V/9X/1f/U/9T/1P/U/9T/1P/S/9L/0v/S/9T/1P/U/9T/
1P/U/9X/1f/V/9P/0P/M/8r/zv/e//f/FgA9AGoAmgDJAP0AMwFlAYUBkQGNAWgBIgG9
AEkA5f+V/1P/N/9B/1P/Yf9x/4H/kP+f/7D/u//D/8j/y//P/9D/0P/P/8//z//Q/9L/
0v/S/9P/0f/S/9L/0v/T/9T/1P/V/9f/2P/Z/9n/1//X/9f/2P/Y/9j/2P/Y/9f/1//X
/9f/2f/Z/9n/2v/Y/9j/2P/Z/9v/2//b/9v/2v/a/9r/2//c/9z/3P/c/9v/3f/e/97/
4P/i/+L/4//k/+X/5f/l/+X/5v/n/+j/6f/p/+r/7P/s/+3/7//w//H/8v/0//b/9//4
//r//P/8//7/AQACAAIAAwAEAAcACwALAAwADgANAA4AEAARABAAEQASABMAEwATABQA
FAAWABYAFgAWABUAFAATABIAEQAQAA8ADgANAAwACgAIAAQAAgAAAP3/+P/2//P/8P/v
/+z/6f/m/+T/4v/f/93/3P/a/9j/1v/W/9X/0//T/9H/0P/P/8//0P/P/8//z//P/8//
zf/M/8z/zP/M/8z/zP/M/8z/zP/O/83/zf/N/83/zv/O/83/zf/N/83/zf/N/83/zf/N
/83/zf/M/8z/zP/M/8z/zf/P/8//z//P/9H/0f/R/9H/0P/Q/9D/0P/S/9L/0v/S/9T/
1P/U/9T/0v/S/9L/0v/S/9L/0v/S/9P/0//T/9P/1f/U/9T/1P/U/9T/1P/U/9T/1P/U
/9P/0//T/9P/0//S/9L/0v/S/9L/0v/S/9L/0v/S/9L/0v/R/9H/0f/R/9H/0f/Q/9D/
0P/Q/9D/0P/Q/9D/0P/Q/9H/0f/R/9H/0f/R/9H/0f/R/9H/0f/R/9P/0//T/9P/0v/S
/9L/0v/Q/9D/0P/Q/9P/0//S/9L/0v/S/9L/0v/S/9P/0//U/9b/1v/X/9f/2f/Z/9n/
2f/X/9f/1//X/9n/2v/b/9v/2//d/97/3//g/+H/4v/i/+L/4v/h/+D/4f/g/9//3v/d
/93/3f/e/+D/3//e/93/2//b/9r/2P/X/9b/1v/V/9X/1f/V/9X/1//X/9f/1//Z/9j/
2P/Y/9b/1v/W/9b/2P/Y/9j/2P/Y/9j/2P/Y/9j/2f/Z/9n/2f/U/9L/0P/W/+b/AQAg
AEcAdACmANcACwFBAXUBlQGlAaMBhgFGAeUAcwALALf/df9V/1n/a/95/4f/l/+k/7H/
wP/L/9P/2v/d/9//4P/g/+H/4f/h/+L/4v/i/+L/4//l/+b/5v/m/+f/6P/o/+n/6f/q
/+v/6//r/+v/6//s/+z/7P/s/+z/7f/t/+3/7f/v/+//7//w//D/8P/w//H/8f/x//H/
8f/y//L/8v/z//T/9P/0//T/9//5//r/+v/4//r/+v/7//z//f/9//3/AQACAAMABAAF
AAUABgAIAAgACQALAAwADQAOABAAEgATABQAFgAYABoAHAAfACAAIAAhACIAJQApACkA
KgAsAC0ALgAwADEAMgAzADQANQA1ADUANgA2ADYANgA2ADYANgA2ADYANgA1ADQAMwAy
ADMAMgAwAC4AKgAoACYAIwAgAB4AGwAYABcAFAARAA4ADAAKAAcABQAEAAIAAAD+//7/
/f/7//v/+f/4//f/9//2//X/9f/1//X/9f/z//L/8v/y//L/8v/y//L/8v/y//L/8f/x
//H/8f/y//L/8f/z//P/8//z//P/8//z//P/8//z//L/8v/y//L/8v/z//P/8//z//P/
8//z//P/8//0//T/9P/0//T/9P/0//T/9P/0//T/9P/2//b/9v/2//b/9v/2//b/9f/1
//X/9f/1//T/9P/0//b/9v/2//b/9v/2//b/9f/z//P/8//z//T/9P/0//T/9P/0//T/
9P/0//T/9P/0//P/8//z//P/8//z//L/8v/y//L/8v/y//L/8v/y//L/8f/x//H/8f/x
//H/8f/x//H/8f/x//H/8f/x//H/8f/y//L/8v/y//D/8P/w//D/8P/w//D/8P/w//D/
8P/w//D/8P/w//D/8P/w//D/8P/w//H/8f/w//D/7v/u/+7/7v/u/+//7//w//D/8P/x
//H/9f/1//X/9f/1//X/9f/1//X/9v/3//f/9//5//r/+//8//3//v/+//7//v/9//z/
+//6//n/+P/5//n/+f/6//z/+//6//n/9f/1//T/8v/x//D/8P/v/+3/7f/t/+3/7f/t
/+3/7f/v/+7/7v/u/+7/7v/u/+7/7v/u/+7/7v/u/+7/7v/u/+7/7//v/+//7//s/+j/
4v/i/+z/AQAeAD0AaACYAMkA/wA3AW0BnQG7AccBvgGWAUsB4QBrAA8Azf+T/3X/e/+L
/5f/p/+2/7//yv/V/9//5v/p/+v/7v/u/+//7//v//D/8P/w//D/8f/x//L/8v/y//P/
9P/0//X/8//0//X/9f/3//f/9//4//j/+P/4//j/+f/5//n/+f/5//n/+f/6//r/+v/6
//v/+//7//v/+//8//z//P/9//7//v/+//7//f///wAAAAACAAQABAAFAAQABQAFAAUA
BwAIAAkACgALAAsADAAOAA4ADwARABIAEwAUABYAGAAXABgAGgAcAB4AIAAjACQAJgAn
ACgAKwAtAC0ALgAwADEAMgA0ADUANgA3ADgAOQA7ADsAPAA8ADwAPAA8ADwAPAA8ADwA
PAA7ADoAOQA4ADkAOAA2ADQAMgAwAC4AKwAoACYAIwAgAB0AGgAXABQAEAAOAAsACQAI
AAYABAACAAIAAQD/////+//6//n/+f/4//f/9//3//f/9//1//T/9P/0//T/9P/0//T/
9P/0//T/8//z//P/8//0//T/8//1//X/9f/1//X/9f/1//X/9f/1//T/9P/0//T/9P/1
//X/9f/1//X/9f/1//X/9f/0//T/9P/0//T/9P/0//T/9P/0//T/9P/0//T/9P/0//T/
9P/0//T/9f/1//X/9f/3//b/9v/2//b/9v/2//b/9v/2//b/9f/1//X/9f/1//b/9v/2
//b/9P/0//T/9P/y//L/8v/y//P/8//z//P/8//z//L/8v/y//L/8v/y//L/8v/y//L/
8f/x//H/8f/x//H/8f/x//P/8//z//P/8//z//P/8//y//L/8v/y//L/8v/y//L/8v/y
//L/8v/y//L/8v/y//L/8v/y//L/8v/y//L/8v/y//P/8//y//L/8P/w//D/8P/y//P/
8//0//T/9P/1//X/9f/1//X/9f/1//X/9f/1//X/9v/3//f/9//5//r/+//8//3//v/+
//7//v/9//z/+//6//n/+P/3//f/9//4//j/9//2//X/8f/x//D/7v/u/+7/7//v/+3/
7f/t/+3/7f/t/+3/7f/t/+z/7P/s/+z/7P/s/+z/7P/s/+z/7P/s/+z/7P/s/+z/7f/t
/+3/6//o/+L/4P/i//D/BwAoAE0AegCqAN0AFQFNAYEBpwG7Ab0BogFmAQkBlQAtAOf/
q/97/3H/f/+N/5n/qf+2/8H/zP/X/9//5P/n/+n/7P/s/+v/6//r/+z/7P/s/+z/7f/t
/+7/7v/u/+//8P/w//H/8f/y//P/8//z//P/8//0//T/9P/0//T/9f/1//X/9f/1//X/
9f/2//j/+P/4//n/+f/5//n/+f/4//j/+P/5//r/+v/6//r/+//9//7//v/+/wAAAAAB
AAIAAwADAAMABQAGAAcACAAJAAkACgAMAAwADQAPABAAEQASABQAFgAXABgAGgAcABwA
HgAhACIAJAAlACYAKQArACsALAAuAC8AMAAyADMANAA1ADYANwA3ADcAOAA4ADgAOAA4
ADgAOAA4ADgAOAA5ADgANwA2ADUANAAyADAALgAsACoAJwAkACIAHwAcABkAFgATABAA
DgAMAAkABwAGAAQAAgAAAP7//f/7//v/+f/4//f/9//2//X/9f/1//X/9f/z//L/8v/y
//L/8v/y//L/8v/y//L/8f/x//H/8f/y//L/8f/x//H/8f/x//H/8f/x//H/8f/x//D/
8P/w//D/8P/x//H/8f/x//H/8f/x//H/8f/y//L/8v/y//L/8v/y//L/8v/y//L/8v/y
//L/8v/y//T/9P/0//T/9f/1//X/9f/1//T/9P/0//T/9P/0//T/9P/0//T/8//z//P/
8//z//L/8v/y//L/8v/y//L/8v/y//L/8v/y//H/8f/x//H/8f/x//D/8P/y//L/8v/y
//D/8P/w//D/7//v/+//7//v/+//7//v/+//7//v/+//7f/t/+3/7f/u/+7/7v/u//D/
8P/w//D/8P/w//D/8P/w//D/8P/w//D/8P/w//D/8P/x//H/8P/w//D/8P/w//D/8P/x
//H/8v/0//T/9f/1//X/9f/1//X/9f/1//X/9f/3//j/+f/5//n/+//8//3/AAABAAIA
AgACAAIAAQAAAP3//P/7//r/+f/5//n/+v/6//n/+P/3//P/8//y//D/7//u/+7/7f/v
/+//7//v/+3/7f/t/+3/7//u/+7/7v/u/+7/7v/u/+7/7v/u/+7/7v/u/+7/7v/u/+//
7//v/+3/6v/k/+L/5v/2/w8AMABVAIQAtADpAB8BVwGJAasBuwG3AZQBUAHtAHkAGwDb
/5//d/93/4f/lf+h/7H/vv/J/9T/3f/l/+r/7//v//D/8P/x//H/8f/y//L/8v/y//P/
9f/2//b/9v/1//b/9v/3//f/+P/5//n/+f/5//n/+v/6//r/+v/6//v/+//7//v//f/9
//3//v/+//7//v//////////////AAAAAAAAAQACAAIAAgACAAEAAwAEAAQABAAGAAYA
BwAIAAkACQAJAAsADAANAA4ADwAPABAAEgASABMAFQAWABcAGAAaABwAHQAeACAAIgAi
ACQAJwAoACoAKwAsAC8AMQAxADIANAA1ADYAOAA5ADoAOwA8AD0APwA/AEAAQAA+AD4A
PgA+AD4APgA+AD4APQA8ADsAOgA5ADgANgA0ADIAMAAuACsAKAAmACMAIAAfABwAGQAW
ABQAEgAPAA0ACgAIAAYABAACAAEA//////3//P/7//v/+v/5//n/+f/5//n/9//2//b/
9v/2//b/9v/2//b/9v/2//X/9f/1//X/9v/2//X/9f/1//X/9f/z//P/8//z//X/9f/0
//T/8v/y//L/8//z//P/8//z//P/8//z//P/8v/y//L/8v/0//T/9P/0//T/9P/0//T/
9P/0//T/9P/0//T/9P/0//X/9f/1//X/9f/0//T/9P/y//L/8v/y//L/8v/y//H/8f/x
//H/8f/w//D/8P/w//D/8P/w//D/8P/w//D/8P/v/+//7//v/+//7//u/+7/7P/s/+z/
7P/s/+z/7P/s/+v/6//r/+v/6//r/+v/6//r/+v/6//r/+v/6//r/+v/6P/o/+j/6P/o
/+j/6P/o/+j/6P/p/+n/6P/o/+j/6P/o/+j/6P/p/+n/6v/q/+r/6//r/+v/6//r/+v/
6//r/+v/6//r/+z/7f/t/+3/7//w//H/8v/z//T/9P/0//T/8//y/+//7v/t/+z/6//r
/+v/7P/q/+n/6P/n/+f/5//m/+T/4//i/+L/4f/h/+H/4f/h/9//3//f/9//4f/g/+D/
4P/e/97/3v/e/97/3v/e/97/3v/e/97/3v/c/93/3f/d/93/2v/U/9D/1P/i//n/FgA7
AGYAlgDJAP0ANQFrAZMBowGhAYQBQgHjAG8ACwDF/4X/V/9V/2f/c/9//5H/oP+t/7r/
xf/N/9L/1f/Z/9r/3P/b/9v/2//c/9z/3P/c/93/3f/e/97/3v/f/+D/4P/h/9//4P/h
/+H/4//j/+P/5P/k/+T/5P/k/+X/5f/l/+X/5f/l/+X/5v/m/+b/5v/n/+X/5f/l/+X/
5v/m/+b/5//q/+r/6v/q/+n/6//s/+z/7P/u/+7/7//y//P/8//z//P/9P/1//b/9//3
//j/+v/6//v//f/+////AAACAAQABwAIAAoADAAMAA4AEQASABQAFQAWABkAGQAZABoA
HAAdAB4AIAAhACIAIwAkACUAJQAlACYAJgAoACgAKAAoACYAJgAmACYAJwAmACUAJAAj
ACIAIAAeABoAGAAWABMAEAAOAAsACAAFAAIA///8//r/+P/1//P/8P/u/+z/6v/q/+n/
5//n/+P/4v/h/+H/4P/f/9//3//f/9//3f/c/97/3v/e/97/3P/c/9z/3P/a/9n/2f/Z
/9n/2v/a/9n/2f/Z/9n/2f/Z/9n/2f/Z/9n/2f/Y/9j/2v/a/9r/2//b/9v/2//b/9n/
2f/Z/9n/2v/a/9r/2v/a/9r/2v/a/9r/2v/a/9r/2v/a/9r/2v/a/9r/2v/a/9v/2//b
/9v/2f/Y/9j/2P/Y/9j/2P/Y/9r/2v/a/9n/1//X/9f/1//W/9b/1v/W/9b/1v/W/9b/
1P/U/9T/1P/V/9X/1f/V/9P/0//S/9L/0v/S/9L/0v/S/9L/0v/S/9P/0//T/9P/0f/R
/9H/0f/R/9H/0f/R/9H/0f/S/9D/0P/Q/9D/z//P/87/zv/Q/9D/0P/Q/9D/0f/R/9L/
0v/S/9P/0//T/9P/0//T/9P/0//T/9P/0//U/9X/1f/V/9f/2P/Z/9r/2//c/9z/2v/a
/9n/2P/Z/9j/1//W/9P/0//T/9T/0v/R/9D/z//P/8//zv/M/8v/yv/K/8n/yf/J/8n/
yf/J/8n/yf/J/8n/yP/I/8j/yP/I/8j/yP/I/8j/yP/I/8j/yP/I/8j/yP/J/8n/yf/H
/8T/wP++/8T/1P/t/w4ANQBiAJAAwwD5AC8BYQGBAYsBhQFgARYBrQA5ANf/if9J/zH/
P/9R/13/bf99/47/m/+s/7f/vf/C/8f/yf/K/8z/y//L/8v/zP/M/8z/zP/N/8//0P/Q
/9D/0f/S/9L/0//T/9T/1f/V/9X/1f/V/9b/1v/W/9b/1v/X/9f/1//X/9f/1//X/9j/
2P/Y/9j/2f/Z/9n/2f/Z/9z/3P/c/93/3v/e/97/3v/f/+H/4v/i/+L/5P/k/+X/5v/n
/+f/5//r/+z/7f/u/+3/7f/u//D/8v/z//X/9v/3//j/+v/8////AAACAAQABAAGAAkA
CgAMAA0ADgARABMAEwAUABYAFwAYABoAGwAaABsAHAAdAB8AHwAgACAAHgAeAB4AHgAe
AB4AHgAeAB0AHAAbABoAFwAWABQAEgAQAA4ADAAJAAQAAgD///z/+//4//X/8v/u/+z/
6f/n/+b/5P/i/+D/3v/d/9v/2//b/9r/2f/Z/9j/1//X/9f/1//X/9X/1P/U/9T/1P/U
/9T/1P/U/9T/1v/V/9X/1f/V/9b/1v/V/9X/1f/V/9X/1f/V/9X/1f/V/9X/1P/U/9X/
1v/X/9n/2f/Z/9n/2f/Z/9n/2f/Z/9r/2v/a/9r/2v/a/9r/2v/c/9z/3P/c/9z/3P/c
/9z/3P/c/9z/3P/d/93/3f/d/93/3P/c/9z/3P/c/9z/3P/e/97/3v/d/93/3f/d/93/
3P/c/9z/3P/c/9z/3P/c/9z/3P/c/9z/2//b/9v/2//b/9v/2v/a/9r/2v/a/9r/2v/a
/9r/2v/b/9v/2//b/9v/2//b/9v/2f/Z/9n/2f/Z/9n/2f/Z/9r/2v/a/9r/2v/a/9r/
2v/a/9z/3P/c/9z/3P/d/93/3P/c/9z/3P/c/9z/3P/d/93/3v/e/97/3//f/+P/4//j
/+P/4//j/+P/4//j/+T/5f/l/+X/5//o/+n/6P/p/+r/6v/q/+r/6f/o/+f/5v/l/+T/
5f/l/+X/5v/m/+X/5P/j/+H/4f/g/97/3f/c/9z/2//b/9v/2//b/9v/2//b/9v/3f/c
/9z/3P/a/9r/2v/a/9r/2v/a/9r/3P/c/9z/3P/c/93/3f/d/9v/2P/S/9L/2v/u/wkA
KABRAIAAsgDnAB8BVwGHAaMBsQGrAYQBOAHRAFsA+f+t/3P/V/9f/2//e/+L/5v/pv+z
/8D/yf/R/9b/2f/Z/9z/3v/d/93/3f/e/97/3v/e/9//3//g/+D/4P/h/+L/4v/j/+P/
5P/l/+X/5f/l/+X/5v/k/+T/5P/k/+P/4//j/+P/5f/l/+X/5v/m/+b/5v/n/+f/5//n
/+f/6P/o/+j/6f/q/+r/6v/q/+v/7f/u/+7/8P/y//L/8//0//X/9f/1//f/+P/5//r/
+//7//z//v/+////AQACAAUABgAIAAoACwAMAA4AEAAQABIAFQAWABgAGQAaAB0AHwAf
ACAAIgAjACQAJgAnACgAKQAqACsAKwArACwALAAuAC4ALgAuACwALAAsACwAKwAqACkA
KAAnACYAJAAiACAAHgAcABkAFgAUABEADgALAAgABQACAAAA/v/7//n/+P/2//T/8v/w
/+//7f/t/+v/6v/p/+n/6P/n/+f/5//n/+f/5f/k/+T/5P/k/+T/5P/k/+T/5P/k/+P/
4//j/+P/5P/k/+P/4//j/+P/4//j/+P/4//j/+X/5f/k/+T/5P/k/+T/5f/l/+X/5f/l
/+X/5f/l/+X/5v/m/+b/5v/m/+b/5v/m/+b/5v/m/+b/5v/m/+b/5v/m/+b/5v/m/+f/
5//n/+f/5//m/+b/5v/m/+b/5v/m/+b/5v/m/+X/5f/l/+X/5f/k/+T/5P/k/+T/5P/k
/+T/5P/k/+T/5P/j/+P/4//j/+P/4//i/+L/4v/i/+L/4v/i/+L/4v/i/+H/4f/h/+H/
4f/h/+H/4f/h/+H/4f/h/9//3//f/9//4P/g/+D/4P/g/+D/4P/g/+D/4P/e/+D/4P/g
/+D/4P/f/9//3v/e/97/3v/e/97/4P/h/+H/4v/g/+D/4f/h/+P/4//j/+P/4//j/+P/
4//j/+T/5f/l/+X/5//o/+n/6v/r/+z/7P/s/+z/6//q/+n/6P/n/+b/5f/l/+X/5v/k
/+P/4v/h/9//3//e/9z/3f/c/9z/2//Z/9n/2f/Z/9n/2f/Z/9n/2//a/9r/2v/Y/9j/
2P/Y/9r/2v/a/9r/2v/a/9r/2v/Y/9n/2f/Z/9f/1P/O/87/1v/o/wMAJABNAH4AsADl
AB0BVwGHAaUBswGtAYQBOAHPAFkA+f+z/3X/V/9f/2//ff+L/5v/qP+z/8D/yf/R/9T/
1//b/9z/2v/b/9v/2//c/9z/3P/c/93/3f/e/97/3v/f/+D/4P/h/+H/4v/j/+P/4//j
/+P/5P/k/+T/5P/k/+X/5f/l/+X/5//n/+f/6P/m/+b/5v/n/+f/5//n/+f/6P/o/+j/
6f/q/+r/6v/q/+v/7f/u/+7/7v/w//D/8f/y//P/8//z//X/9v/3//j/+//7//z//v/+
////AQACAAMABAAGAAgACQAKAAwADgAMAA4AEQASABYAFwAYABsAHQAdAB4AIAAhACIA
JAAlACYAJwAoACkAKQApACoAKgAqACoAKgAqACoAKgAqACoAJwAmACUAJAAjACIAIAAe
ABoAGAAWABMAEgAQAA0ACgAFAAIA///8//r/+P/1//P/8P/u/+z/6v/o/+f/5f/l/+P/
4v/h/+H/4P/f/9//3//f/9//3f/c/9z/3P/c/9z/3P/c/9z/3P/c/9v/2//b/9v/3P/c
/9v/2f/Z/9n/2f/Z/9n/2f/Z/9v/2//a/9r/2v/a/9r/2//b/9v/2//b/9v/2//b/9v/
3P/c/9z/3P/c/9z/3P/c/9z/3P/c/9z/3P/c/9z/3P/c/9z/3P/c/93/3f/d/93/3f/c
/9z/3P/c/9z/3P/c/9r/2v/a/9n/2//b/9v/2//a/9r/2v/a/9r/2v/a/9r/2v/a/9r/
2v/Z/9n/2f/Z/9n/2f/Y/9j/2P/Y/9j/2P/Y/9j/2P/Y/9f/1//X/9f/1f/V/9X/1f/V
/9X/1f/V/9f/1//X/9f/1P/U/9T/1P/U/9T/1P/U/9b/1v/W/9b/1P/U/9T/1P/U/9T/
1P/U/9T/1P/T/9P/0v/S/9T/1P/U/9T/1P/V/9X/1v/W/9b/1//X/9f/1//X/9f/2f/Z
/9n/2f/Z/9r/2//b/9v/3f/e/9//3v/f/+D/4P/i/+L/4f/g/9//3v/d/9z/2//b/9v/
3P/c/9v/2v/Z/9f/1//W/9T/0f/Q/9D/z//P/8//z//P/8//z//P/8//z//O/87/zv/O
/87/zv/O/87/zv/O/87/zv/O/87/zv/O/8//z//P/83/yv/I/8T/xP/O/+P//v8fAEoA
egCtAOEAGwFTAYMBnwGpAZ4BbgEbAa0AOQDj/6H/Zf9N/1f/af9z/4P/kv+d/6r/tf+9
/8T/yf/L/8z/zP/N/83/zf/O/87/zv/O/8//z//Q/9D/0P/R/9L/0v/T/9H/0v/T/9P/
1f/V/9X/1v/W/9b/1v/W/9X/1f/V/9X/1//X/9f/2P/Y/9j/2P/Z/9f/1//X/9f/2P/Y
/9j/2f/c/9z/3P/c/9v/3f/e/97/3P/e/97/3//g/+H/4f/h/+X/5v/n/+j/5//n/+j/
6v/s/+3/7//w//H/8v/0//b/9f/2//j/+v/8//7/AQACAAIAAwAEAAcACQAJAAoADAAN
AA4AEAARABIAEwAUABUAFwAXABgAGAAYABgAGAAYABgAGAAYABgAFwAWABUAFAATABIA
EAAOAAwACgAIAAUAAAD+//v/+P/1//L/7//s/+r/6P/l/+P/4P/e/9z/2v/Y/9f/1f/V
/9H/0P/P/8//zv/N/83/zf/L/8v/yf/I/8j/yP/I/8j/yP/I/8j/yP/I/8f/x//H/8f/
yP/I/8f/xf/F/8X/xf/F/8X/xf/F/8X/xf/E/8T/xP/E/8T/xf/F/8X/xf/F/8X/xf/F
/8X/xv/G/8b/xv/G/8b/xv/G/8b/xv/G/8b/xv/G/8b/xv/G/8b/xv/G/8X/xf/F/8X/
xf/E/8T/xP/E/8T/xP/E/8L/wv/C/8H/wf/B/8H/wf/C/8L/wv/C/8L/wv/C/8L/wv/C
/8L/wv/B/8H/wf/B/7//v/++/77/wP/A/8D/wP++/77/vv++/73/vf+9/73/vf+9/73/
vf+9/73/vf+9/7v/u/+7/7v/vP+8/7z/vP+8/7z/vP+8/7z/vP+8/7z/vP+8/7z/vP+8
/7z/vP+8/7r/uv+6/7r/u/+7/7r/uv+6/7r/uv+6/7r/u/+7/7z/vP+8/73/vf+//7//
v/+//7//v/+//7//v//A/8H/wf+//8H/wv/D/8T/xf/G/8b/xv/G/8X/xP/D/8L/wf/A
/7//v/+//8D/wP+//77/vf+7/7v/uv+4/7f/tv+2/7X/tf+1/7X/tf+z/7P/s/+z/7X/
tP+0/7T/tP+0/7T/tP+0/7T/tP+0/7T/tP+0/7T/sv+z/7P/s/+z/67/qP+m/6r/uv/T
//L/GQBIAHoArQDlAB0BUwF5AYsBiwFsASoBxQBPAOv/o/9l/zn/Nf9H/1P/Y/9z/4D/
i/+Y/6H/qf+u/7H/tf+0/7T/tf+1/7X/tv+2/7b/tv+3/7f/uP+4/7j/uf+6/7r/u/+7
/7z/vf+9/73/vf+9/77/vP+8/7z/vP+//7//v/+//7//v/+//8D/vv++/77/v/+//7//
v/+//8L/wv/C/8P/wv/C/8L/wv/D/8X/xv/G/8T/xv/G/8f/yP/J/8n/yf/L/8z/zf/O
/8//z//Q/9L/0v/T/9X/1v/X/9j/2v/c/9v/3P/e/+D/4P/i/+X/5v/o/+n/6v/t/+//
7//w//L/8//0//b/9//4//n/+v/7//v/+//8//z//P/8//z//P/6//r/+v/6//n/+P/3
//b/9f/0//L/8P/s/+r/6P/l/+L/4P/d/9r/2f/W/9P/0P/N/8r/xv/D/8L/wP++/7z/
uP+3/7X/tf+x/7D/r/+v/6z/q/+r/6v/q/+r/6n/qP+o/6j/qP+o/6b/pv+m/6b/pv+l
/6X/pf+l/6b/pv+l/6P/o/+j/6P/of+h/6H/of+h/6H/oP+g/6D/oP+g/6H/of+h/6H/
of+f/5//n/+f/6D/oP+g/6D/nv+e/57/nv+e/57/nv+e/5z/nP+c/5z/nP+c/5z/nP+b
/5v/m/+b/5v/mv+a/5r/mP+Y/5j/mP+Y/5j/mP+X/5f/l/+X/5f/lv+W/5b/lv+W/5T/
lP+U/w==
         </WaveFormData>
      </LeadData>
      <LeadData>
         <LeadByteCountTotal>10000</LeadByteCountTotal>
         <LeadTimeOffset>0</LeadTimeOffset>
         <LeadSampleCountTotal>5000</LeadSampleCountTotal>
         <LeadAmplitudeUnitsPerBit>4.88</LeadAmplitudeUnitsPerBit>
         <LeadAmplitudeUnits>��V</LeadAmplitudeUnits>
         <LeadHighLimit>2147483647</LeadHighLimit>
         <LeadLowLimit>268435456</LeadLowLimit>
         <LeadID>V6</LeadID>
         <LeadOffsetFirstSample>0</LeadOffsetFirstSample>
         <FirstSampleBaseline>0</FirstSampleBaseline>
         <LeadSampleSize>2</LeadSampleSize>
         <LeadOff>FALSE</LeadOff>
         <BaselineSway>FALSE</BaselineSway>
         <ExcessiveACNoise>FALSE</ExcessiveACNoise>
         <MuscleNoise>FALSE</MuscleNoise>
         <LeadDataCRC32>234492924</LeadDataCRC32>
         <WaveFormData>
JAAkACQAJABEAGIAgACeAL8A4AABASIBFwEOAQUB/ADGAJAAWgAkABAA/v/s/9r/3v/g
/+L/5P/o/+z/8P/0//b/9v/2//b/+P/4//j/+P/4//j/+P/4//j/+P/4//j/+v/6//r/
+v/4//j/+P/4//r/+v/6//r/+v/6//r/+v/6//r/+v/6//r/+v/6//r/+v/6//r/+v/8
//z//P/8//7//v/+//7//v/+//7//v/+//7//v/+//7//v/+//7///8AAAEAAgAEAAQA
BAAEAAYABgAGAAYACAAIAAgACAAKAAoACgAKAAsADAANAA4AEQASABMAFAAWABYAFgAW
ABkAGgAbABwAHQAeAB8AIAAiACIAIgAiACMAJAAlACYAJgAmACYAJgAoACgAKAAoACgA
KAAoACgAJQAkACMAIgAhACAAHwAeABsAGgAZABgAFgAUABIAEAAOAAwACgAIAAUABAAD
AAIAAQAAAP///v/7//r/+f/4//j/+P/4//j/9v/2//b/9v/2//b/9v/2//j/+P/4//j/
9v/2//b/9v/0//T/9P/0//T/9P/0//T/9P/0//T/9P/0//T/9P/0//L/8v/y//L/8v/y
//L/8v/y//L/8v/y//L/8v/y//L/8v/y//L/8v/0//T/9P/0//T/9P/0//T/8v/y//L/
8v/y//L/8v/y//D/8P/w//D/8P/w//D/8P/w//D/8P/w//L/8v/y//L/8P/w//D/8P/y
//L/8v/y//H/8P/v/+7/7P/s/+z/7P/s/+z/7P/s/+z/7P/s/+z/7P/s/+z/7P/s/+z/
7P/s/+r/6v/q/+r/6P/o/+j/6P/q/+r/6v/q/+j/6P/o/+j/6P/o/+j/6P/q/+r/6v/q
/+j/6P/o/+n/6f/q/+r/6v/p/+v/6//r/+n/6f/o/+j/6v/q/+r/6//s/+3/7v/w//P/
8//0//T/9f/1//X/9P/z//P/8//z/+//7//v/+//7//v/+7/7f/s/+n/5//m/+j/5v/l
/+X/5P/j/+P/4//j/+P/4//j/+H/4f/g/+D/4P/g/+D/4P/g/+D/4P/f/9//3//f/9//
4v/i/+L/4v/g/97/2v/W/9T/2v/n//T/BQAfADsAWQB6AJ0AwwDmAAMBFgEeARUB8QCz
AGgAKgD7/9P/tv+u/7L/tv+6/8H/xv/L/9L/1//c/9z/3f/f/+D/4P/g/+D/4P/g/+D/
4P/h/+H/4f/h/+H/4f/h/+H/4f/h/+L/4v/j/+P/4//i/+L/4//j/+P/4//j/+P/5P/k
/+T/5v/m/+b/5v/m/+b/5v/n/+j/6P/o/+j/6P/o/+j/6f/p/+n/6f/p/+j/6f/p/+n/
6//t/+3/7f/t/+7/7v/u//D/8f/y//P/8//z//P/9P/z//X/9f/2//n/+f/6//z/+//8
//3//v///wAAAAABAAMABAAFAAYACQALAAsADAAMAA0ADgAPABAAEAARABIAEQASABIA
EgATABQAFQAXABUAFQAWABYAFgAWABYAFgAXABUAFQAUABEAEAAPAAwACQAGAAQAAwAD
AAEAAAD+//z/+//5//f/9f/z//L/8v/x//D/7//u/+//7v/t/+z/6//r/+v/6//p/+n/
6f/n/+f/6P/o/+f/6P/o/+j/6P/p/+n/6f/p/+n/6f/p/+n/5//n/+f/5//n/+f/5v/m
/+b/5v/m/+b/5f/k/+P/4v/i/+L/4v/i/+T/5P/k/+T/4v/i/+L/4v/k/+T/5P/l/+X/
5f/l/+X/5f/l/+X/5P/m/+b/5v/m/+b/5//n/+f/5//n/+f/5//n/+b/5v/n/+f/5//n
/+f/5f/l/+X/5f/l/+X/5P/j/+X/5f/m/+b/5v/m/+b/5v/m/+b/5v/l/+X/5f/l/+X/
4//j/+P/4//l/+X/5f/l/+T/5P/k/+T/5P/k/+T/5P/i/+L/4v/i/+P/4//j/+P/5f/m
/+b/5v/k/+T/5P/k/+T/5P/k/+T/5P/k/+T/5P/m/+b/5//n/+j/6P/o/+n/6f/p/+n/
6f/p/+j/6P/o/+j/6P/p/+r/6//s/+7/8f/x//L/8v/z//P/8//y//H/8//z//P/8f/x
//H/8f/x//H/8P/v/+7/6f/n/+b/5v/k/+P/4//i/+H/4f/h/+H/4f/h/+H/4f/j/+L/
4v/i/+D/4P/g/+D/4P/g/9//3//f/9//3//g/+D/4P/g/+D/3P/Y/9T/1P/Y/+X/9P8F
AB0AOwBbAHwAnQDDAOgAAwEWASIBHQH/AMUAfAA6AAsA4f/E/7r/uv+8/7z/wf/G/8v/
0P/V/9r/3P/d/93/3v/e/9z/3P/c/9z/3v/e/9//3//f/9//3//f/9//3//f/9//3v/e
/9//3//h/+D/4P/h/+H/4f/h/+H/4f/i/+L/4v/i/+L/4v/i/+L/4v/i/+P/5P/k/+T/
5P/k/+T/5P/l/+X/5f/l/+X/5v/n/+f/5//n/+n/6f/p/+n/6v/q/+r/7P/t/+7/7//v
/+//7//w//H/8//z//T/9f/1//b/+P/3//j/+f/6//3//v/+//////8AAAEAAgAFAAcA
BwAIAAgACQAKAAsADgAOAA8AEAARABIAEgASABIAEgASABMAEwATABQAFAAUABQAFAAU
ABMAEQARABAADwAOAA0ACgALAAgABgAFAAEA///+//z//P/7//n/9//1//P/8v/y/+//
7v/t/+z/7f/s/+v/6v/p/+n/6f/p/+n/6f/p/+f/5//o/+j/5//o/+j/6P/o/+f/5//n
/+f/5//n/+f/5//n/+f/5//n/+f/5//m/+b/6P/o/+j/6P/m/+b/5v/m/+j/6P/o/+j/
6P/o/+j/6P/o/+j/6P/o/+j/6P/o/+n/6f/p/+n/6f/p/+n/6f/o/+j/6P/o/+j/6P/p
/+n/6f/p/+n/6f/p/+v/6v/q/+v/6//r/+v/6//r/+v/6//r/+v/6//q/+n/6f/p/+r/
6v/q/+r/6v/q/+r/6v/q/+n/6//r/+v/6//p/+n/6f/p/+n/6f/p/+n/6v/q/+r/6v/q
/+r/6v/q/+r/6v/q/+r/6//r/+v/6//p/+j/6P/o/+n/6f/p/+n/6v/q/+r/6v/q/+r/
6v/q/+r/6v/q/+r/6v/q/+r/6v/q/+r/6v/q/+r/6v/q/+r/6v/q/+r/6//r/+z/7P/s
/+3/7//v/+//7//v/+7/7v/u/+7/7v/v//D/7//w//L/9f/3//j/+P/5//v/+//6//n/
+f/5//n/9//3//f/9//3//n/+P/3//b/8//x//D/8P/u/+3/7f/s/+v/6//r/+v/6//r
/+v/6//p/+j/6P/o/+j/6P/o/+j/6v/q/+n/6f/p/+n/6f/q/+r/6v/q/+r/6v/o/+T/
3v/g/+f/9P8DABcALwBRAHIAkwC3AN4AAQEcATABNQErAQEBwAB4AEMAHwD6/97/1P/U
/9b/1//c/9//4P/j/+j/7P/r/+3/7v/u/+7/7v/u/+7/7v/u/+//7//v/+//7//v/+//
7//v/+//8P/w//H/8f/v/+7/7v/v/+//7//v/+//7//w//D/8P/y//L/8v/y//L/8v/y
//P/8v/y//L/8v/0//T/9P/1//X/9f/1//X/9v/3//f/9//3//n/+f/5//n/+v/6//r/
+P/5//r/+//7//v/+//8//v//f/9//7//////wAAAgADAAQABQAGAAcACAAIAAkADQAO
AA8AEAAPABEAEQASABQAFQAWABcAGgAaABsAHAAbABwAHAAcAB4AHgAeAB8AHwAfACAA
IAAgACAAIAAgACEAHwAfAB4AHQAcABsAGAAZABYAFAATABEADwAOAAwACAAHAAUAAwAD
AAEAAAAAAP3//P/7//r/+f/4//f/9v/3//f/9//3//f/9//3//X/9f/2//b/9f/0//T/
9P/0//X/9f/1//X/9f/1//X/9f/1//X/9f/1//X/9f/0//T/9P/0//T/9P/0//T/9P/0
//T/9P/0//T/9P/0//T/9P/0//T/9P/0//T/9P/0//X/8//z//P/8//1//X/9f/0//b/
9v/2//b/9P/1//X/9f/1//X/9f/1//f/9v/2//f/9f/1//X/9f/1//X/9f/1//X/9f/0
//P/9f/1//b/9v/0//T/9P/0//b/9v/2//X/9f/1//X/9f/1//X/9f/1//X/9f/1//X/
9P/0//T/9P/0//T/9P/0//b/9v/2//b/9f/1//X/9f/3//b/9v/2//X/9f/1//X/9v/2
//b/9v/2//b/9v/2//b/+P/2//b/9v/2//b/9v/2//b/9v/2//b/9v/2//b/9v/2//b/
9//3//j/+P/4//n/+//7//v/+//7//r/+v/6//r/+v/7//z/+//8//7/AQABAAIAAgAD
AAUABQAEAAMAAwADAAMAAQABAAEAAQABAAEAAAD///7/+//5//j/+P/2//X/9f/0//P/
8//z//P/8//z//P/8//z//L/8v/y//L/8v/y//L/8v/y//H/8f/x//H/8f/y//L/8v/y
//L/8P/u/+r/5v/q//X/BAATACkARwBnAIYAqwDPAPQAEwEqATYBMwEZAeEAlgBWADEA
DwDs/9r/2P/a/9r/3//i/+X/6P/r/+7/8P/x//P/9P/0//L/8v/y//L/8v/y//P/8//z
//P/8//z//P/8//z//P/8v/y//P/8//1//T/9P/1//X/9f/1//X/9f/2//b/9v/2//b/
9v/2//j/+P/4//n/+P/4//j/+P/4//j/+P/5//n/+f/5//n/+v/7//v/+//7//3//f/9
//3//v/+//7//v///wAAAQABAAEAAQACAAMABQAFAAYABwAHAAgACgAJAAoACwAMAA0A
DgAOAA8AEQASABMAFAAVABcAFwAYABoAGwAcAB0AHgAeAB8AIAAhACIAIgAiACIAIgAi
ACMAIwAjACQAJAAmACYAJgAmACUAIwAjACIAHwAeAB0AGgAbABgAFgAVABEADwAOAAwA
CgAJAAcABQAFAAMAAgACAP///v/9//z//f/8//v/+v/5//n/+f/5//n/+f/5//f/9//4
//j/9//2//b/9v/2//X/9f/1//X/9f/1//X/9f/1//X/9f/1//X/9f/0//T/9P/0//T/
9P/0//T/9P/0//T/9P/0//T/9P/0//T/9P/2//b/9v/2//b/9v/2//f/9f/1//X/9f/1
//X/9f/0//b/9v/2//b/9v/3//f/9//1//X/9f/1//f/9v/2//f/9f/1//X/9f/1//X/
9f/1//X/9f/0//P/8//z//T/9P/0//T/9P/0//T/9P/0//P/8//z//P/8//1//X/9f/1
//P/8//z//P/8v/y//L/8v/y//L/8v/y//L/8v/y//L/8f/x//H/8f/x//D/8P/w//D/
8f/y//P/8v/y//L/8v/y//L/8v/y//L/8v/y//L/8v/y//L/8v/y//L/8v/y//L/8v/y
//P/8//2//b/9v/3//f/9//3//f/9//2//b/9v/4//j/+f/6//v//P/+/wEAAQACAAIA
AwADAAMAAgABAAEAAQABAP////////////////7//f/8//f/9f/0//T/9P/z//P/8v/x
//H/8f/x//H/8f/x//H/8f/w//D/8P/u/+7/7v/u//D/8P/v/+//7//v/+//8P/w//D/
8P/w/+7/7P/m/+b/6v/1/wQAFwAtAEkAaQCIAKsA0QD2ABMBKAEwASkBBwHJAH4ARgAl
AAMA4v/W/9b/1v/Y/93/4P/j/+j/6//u//D/8f/x//L/8v/w//D/8P/w//L/8v/z//P/
8//z//P/8//z//P/8//z//T/9P/1//X/9f/0//T/9f/1//X/9f/1//X/9v/2//b/9v/2
//b/9v/2//b/9v/3//j/+P/4//j/+P/4//j/+f/7//v/+//7//r/+//7//v/+f/7//v/
+//7//z//P/8//z//f/+////////////AAABAAMAAwAEAAUABQAGAAgACQAKAAsADAAN
AA4ADgAPABEAEgATABQAFQAXABcAGAAaABsAHAAdACAAIAAhACIAIwAkACQAJAAkACQA
JAAlACUAJQAmACYAJgAmACYAJgAlACMAIwAiACEAIAAfABwAGQAWABQAEwARAA8ADgAM
AAwACwAJAAcAAwABAAAAAAD///7//f/8//v/+v/5//j/+f/5//n/+f/3//f/9//1//X/
9v/2//X/9P/0//T/9P/1//X/9f/1//X/9f/1//X/9f/1//X/9f/1//X/9P/0//T/9P/0
//T/9P/0//T/9P/0//T/9P/0//L/8v/y//L/8v/y//L/8v/y//L/8v/z//P/8//z//P/
8//z//P/8v/y//L/8v/y//L/8//z//P/8//z//P/8//z//L/8v/z//P/8//z//P/8//z
//P/8//z//P/8v/x//H/8f/y//L/8v/y//L/8v/y//L/8v/x//H/8f/x//H/8f/x//H/
8f/x//H/8f/x//D/8P/w//D/8v/y//L/8v/w//D/8P/w//H/8f/x//H/8f/w//D/8P/v
//D/8P/w//D/8P/w//D/8P/w//D/8P/w//D/8P/w//H/8f/y//L/8v/z//X/9f/1//X/
9//2//b/9v/0//T/9f/2//X/9v/4//v/+//8//z//f///////v/9//3//f/9//v/+f/5
//n/+f/5//j/9//2//P/8f/w//D/7v/t/+3/7P/t/+3/7f/t/+3/7f/t/+3/7f/s/+z/
7P/s/+z/7P/s/+z/7P/r/+v/6//r/+v/7P/s/+z/7P/s/+r/6P/i/+D/5P/v//z/DQAj
AD8AXwB+AKEAxwDuAA0BJAEuASkBCQHPAIYASAAfAPn/2P/I/8r/zP/O/9P/2P/d/+L/
5f/o/+r/6//r/+z/7v/u/+7/7v/u/+7/7v/v/+//7//v/+//7//v/+//7//v/+7/7v/v
/+//8f/w//D/8f/x//H/8f/x//H/8v/y//L/8v/y//L/8v/w//D/8P/x//L/8v/y//L/
8v/y//L/8//z//P/8//z//b/9//3//f/9v/3//b/9f/3//j/+P/4//j/+f/6//v/+//7
//v//P/7//3//f/+//////8AAAIABQAGAAcACAAJAAoACgALAAsADAANAA4AEQATABMA
FAAWABcAGAAZABgAGAAZABoAGwAcABwAHAAdAB4AHwAhACEAIQAiACIAIAAgACAAIAAf
AB0AHQAcABsAGgAZABYAFQASABAADwANAAsACgAIAAYABQADAAEA/f/7//r/+v/7//r/
+f/4//X/9P/z//L/8//z//P/8//x//H/8f/v/+//8P/w/+//7v/u/+7/7v/t/+3/7f/t
/+3/7f/t/+3/6//r/+v/6//t/+3/7P/s/+z/7P/s/+z/7P/s/+z/7P/s/+z/7P/s/+z/
7P/s/+z/7P/s/+z/7P/s/+z/7P/t/+//7//v/+//7f/t/+3/7P/s/+z/7P/s/+z/7f/t
/+3/7f/t/+3/7f/r/+r/6v/r/+3/7f/t/+3/6//r/+v/6//r/+v/6v/p/+n/6f/q/+r/
6P/o/+j/6P/q/+r/6v/p/+f/5//n/+f/5f/l/+X/5f/j/+P/4//j/+P/5P/l/+b/5P/k
/+T/5P/k/+T/5P/k/+X/5f/k/+L/4v/i/+L/4v/i/+L/4v/k/+T/5P/k/+T/5P/l/+X/
5P/k/+T/5f/l/+X/5f/l/+f/5v/m/+b/5v/m/+f/6P/p/+r/7P/v/+//8P/w//H/8f/x
//D/7//t/+3/7f/r/+v/6//r/+v/6f/o/+f/5v/l/+P/4v/i/+D/3//f/97/3f/d/93/
3f/d/93/3f/d/93/3P/c/9z/3P/c/9z/3P/c/9z/2//b/9v/2//b/9z/3P/c/9z/3P/a
/9b/0v/Q/9b/4f/u/wEAGwA3AFUAeACdAMEA6AADARQBGgERAekAqQBcACAA8//L/7L/
sP+y/7T/tv+9/8T/yf/Q/9X/2P/a/9v/2//c/9z/3v/e/97/3v/e/97/3//f/93/3f/d
/93/3v/f/+D/4f/g/+D/4f/h/+H/4P/g/+H/4f/h/+H/4f/h/+L/4v/i/+L/4v/i/+L/
4v/i/+L/4//k/+T/5P/k/+T/5P/k/+X/5f/l/+X/5f/o/+n/6f/p/+f/6f/p/+n/6//s
/+z/7P/s/+3/7v/v/+//7//v//D/8f/z//P/9P/1//X/9v/4//f/+P/5//r//f/+//7/
//8BAAIAAwAEAAUABwAHAAgACgALAAwADQAOAA4ADwAQABEAEgASABIAEgASABIAEwAV
ABUAFgAWABQAFAAUABQAEwARABEAEAAPAA4ADQAKAAkABgAEAAMA///9//z/+v/2//X/
8//x//H/7//u/+7/6//q/+n/6P/p/+j/5//m/+X/5f/l/+X/5f/l/+X/4//h/+L/4v/h
/+H/4v/j/+T/4//j/+P/4//h/+H/4f/h/+P/4//j/+P/4f/h/+D/4P/i/+L/4v/i/+L/
4v/i/+L/5P/k/+T/5P/k/+T/5P/k/+T/5P/k/+T/5v/m/+b/5//l/+X/5f/l/+X/5f/l
/+T/5v/m/+b/5v/m/+f/5//n/+f/5//n/+f/5f/k/+T/5f/l/+X/5f/l/+f/5//n/+f/
5//n/+b/5f/l/+X/5v/m/+b/5v/m/+b/5P/k/+T/4//l/+X/5f/l/+X/5f/l/+X/5f/l
/+X/5f/k/+T/5P/k/+T/5P/k/+T/5P/k/+T/5P/j/+P/4//j/+X/5P/k/+T/4//j/+P/
4//k/+T/5P/k/+T/5P/k/+T/5P/k/+T/5P/k/+T/5P/k/+X/5f/m/+b/5v/n/+n/6f/p
/+n/6f/o/+j/6P/q/+r/6//s/+v/7P/u//H/8f/y//L/8//z//P/8v/x//H/8f/x/+//
7//v/+//7//v/+7/7f/s/+f/5f/k/+T/5P/j/+P/4v/h/+H/4f/h/+H/4f/h/+H/4f/g
/+D/4P/g/+D/4P/g/+D/4P/f/9//3//f/9//4P/g/+D/4P/g/97/2v/W/9b/3P/p//j/
CwAjAEMAZQCGAKsA0wD2ABEBJAEsAR8B+QC3AHAANgALAOX/yv/A/8D/wv/G/8v/zv/R
/9b/2//e/+D/3//f/+D/4v/g/+D/4P/g/+D/4P/h/+H/4f/h/+H/4f/h/+H/4f/h/+L/
4v/j/+P/4//i/+L/4//j/+P/4//j/+P/5P/k/+T/4v/i/+L/4v/j/+T/5f/n/+b/5v/m
/+b/5v/m/+b/5//n/+f/5//n/+j/6f/p/+n/6f/r/+v/6//r/+z/7P/s/+z/7f/u/+//
8f/x//H/8v/x//P/8//0//X/9f/2//j/+//8//3//v///wAAAAABAAEAAgADAAQABwAJ
AAkACgAKAAsADAANAA4ADgAPABAAEQASABIAEgASABIAEgATABMAEwAUABQAFAAUABQA
FAATABEAEQAQAA8ADgANAAoACwAIAAYABQABAP///v/8//r/+f/3//X/8//x//D/8P/v
/+7/7f/s/+v/6v/p/+j/5//n/+f/5//n/+f/5//l/+X/5v/m/+X/5v/m/+b/5v/l/+X/
5f/l/+X/5f/l/+X/5f/l/+X/5f/l/+X/5P/k/+T/5P/k/+T/5P/k/+T/5P/k/+T/5P/k
/+T/5P/k/+T/5P/k/+T/5P/k/+T/5P/l/+X/5f/l/+X/5f/l/+X/5P/k/+T/5P/k/+b/
5//n/+f/5f/l/+X/5f/n/+b/5v/n/+f/5//n/+f/5f/l/+X/5f/l/+X/5P/j/+X/5f/m
/+b/5P/k/+T/5P/k/+T/5P/j/+P/4//j/+P/4//j/+P/4//l/+X/5f/l/+T/5P/k/+T/
4v/i/+L/4v/k/+T/5P/k/+P/4//j/+P/4//i/+L/4v/j/+P/4//j/+L/4v/i/+L/4v/i
/+L/4v/i/+L/4v/i/+L/4v/i/+L/4v/i/+P/4//k/+T/5P/l/+f/5//n/+f/5f/k/+T/
5P/m/+b/5//o/+f/6P/q/+3/7f/u/+7/7//v/+//7v/t/+3/7f/t/+v/6//r/+v/6//r
/+r/6f/o/+X/4//i/+L/4P/f/9//3v/d/93/3f/d/93/3f/d/93/3f/c/9z/3P/c/9z/
3P/c/97/3v/d/93/3f/d/93/3v/c/9z/3P/c/9r/1v/S/9L/2v/l//T/BwAhAEEAYQCC
AKcAzwDyAA0BIAEqAR0B9QC1AG4ANAALAOX/yv/A/8D/wv/E/8n/zv/R/9b/2f/c/9z/
3f/f/+D/3v/e/97/3v/e/97/3v/f/9//3//f/9//3//f/9//3//f/+D/4P/h/+H/4f/g
/+D/4f/j/+P/4//j/+H/4v/i/+L/4v/i/+L/4v/i/+L/4v/j/+T/5P/k/+T/5P/k/+T/
5f/l/+X/5f/l/+b/5//n/+f/5//p/+n/6f/p/+r/6v/q/+r/6//s/+3/7f/t/+3/7v/t
/+//7//w//P/8//0//b/9f/2//f/+P/5//r/+v/7////AAABAAIAAwAFAAUABgAGAAcA
CAAJAAoACgALAAwADQAOAA4ADgAOAA4ADgAPABEAEQASABIAEAAQABAAEAAPAA0ADQAM
AAsACgAJAAYABQACAAAA///7//n/+P/2//T/8//x/+//7f/r/+r/6v/n/+b/5f/k/+X/
5P/j/+L/4f/h/+H/4f/h/+H/4f/f/9//4P/g/9//4P/g/+D/4P/d/93/3f/d/9//3//f
/9//3f/d/93/3f/d/93/3P/c/97/3v/e/97/3v/e/97/3v/c/9z/3P/c/9z/3P/c/9z/
3v/e/97/3v/e/97/3v/f/93/3f/d/93/3//f/9//3v/e/97/3v/e/97/3//f/9//3f/d
/93/3f/f/97/3v/f/93/3f/d/93/3f/d/93/3f/d/93/3P/b/93/3f/e/97/3P/c/9z/
3P/c/9z/3P/b/9v/2//b/9v/2//b/9v/2//b/9v/2//b/9z/3P/c/9z/2v/a/9r/2v/a
/9r/2v/a/9v/2//b/9v/2//a/9r/2v/Z/9n/2f/Z/9r/2v/a/9r/2v/a/9r/2v/a/9r/
2P/Y/9j/2P/a/9r/2v/a/9r/2v/a/9r/2v/a/9v/2//c/9z/3P/d/9//3//f/9//3//e
/97/3v/g/+D/4f/i/+H/4v/k/+f/5//o/+j/6f/p/+n/6P/n/+f/5//n/+X/5f/l/+X/
5f/n/+b/5f/k/+H/3//e/97/2v/Z/9n/2P/X/9f/1//X/9f/1//X/9f/1//W/9b/1v/U
/9T/1P/U/9b/1v/V/9X/1f/V/9X/1v/U/9T/1P/U/9T/0v/O/8z/zP/T/+D/7/8DAB0A
PQBeAH8ApQDOAPEACgEcASEBDwHjAJ4AVgAlAP//2v/A/7j/uv+6/73/wv/F/8j/y//Q
/9T/1f/T/9T/1P/U/9T/1P/U/9T/1P/V/9X/1f/V/9X/1f/V/9X/1f/V/9T/1P/V/9X/
1//W/9b/1//X/9f/1//X/9X/1v/W/9b/1v/W/9b/1v/W/9b/1v/X/9b/1v/W/9b/2P/Y
/9j/2f/Z/9n/2f/Z/9r/2//b/9v/2f/b/9v/2//d/97/3v/e/97/3//g/+H/3//f/9//
4P/h/+P/4//k/+X/5f/m/+j/5//o/+n/6v/r/+z/7P/t/+//8P/x//L/8//1//X/9v/4
//n/+v/7//z//P/9//7///8AAAAAAAACAAIAAgADAAMAAwAEAAQAAgACAAIAAgADAAEA
AQAAAP3//P/7//j/9//0//L/8f/v/+3/7P/q/+b/5f/j/+H/4f/f/97/3v/b/9r/2f/Y
/9f/1v/V/9T/0//T/9P/0//R/9H/0f/P/8//0P/Q/8//0P/Q/9D/0P/N/83/zf/N/83/
zf/N/83/zf/N/83/zf/N/83/zP/M/87/zv/O/87/zP/M/8z/zP/M/8z/zP/M/8z/zP/M
/8z/zP/M/8z/zP/M/8z/zP/N/83/zf/N/83/zf/N/83/zP/O/87/zv/O/8z/zf/N/83/
zf/N/83/zf/P/87/zv/P/83/zf/N/83/zf/N/83/zf/N/83/zP/L/8v/y//M/8z/zP/M
/8z/zP/M/8z/zP/L/8n/yf/J/8n/y//L/8v/y//L/8v/y//L/8j/yP/I/8j/yv/K/8r/
yv/I/8j/yP/I/8f/x//H/8f/yf/I/8j/yP/H/8f/x//H/8j/yP/I/8j/xv/G/8b/xv/I
/8j/yP/I/8j/yP/I/8j/xv/G/8b/xv/I/8j/yP/I/8j/yP/J/8n/yv/K/8r/y//L/8v/
y//L/8v/yv/K/8r/zP/M/83/zv/N/87/0P/T/9P/1P/U/9X/1f/V/9T/0//T/9P/0//R
/9H/0f/R/9H/z//O/83/zP/L/8n/yP/I/8b/xf/F/8T/wf/B/8H/wf/B/8H/wf/B/8H/
wP/A/8D/wP/A/8D/wP/A/8D/v/+//7//v/+//8D/wP/A/8D/wP++/7r/tP+y/7b/w//S
/+P/+f8ZADkAWgB9AKMAygDpAPwACAEDAeUApwBcACAA+f/V/7T/pP+k/6T/pv+r/7D/
s/+2/7n/vP++/8H/wf/C/8D/wP/A/8D/wP/A/8D/wf/B/8H/wf/B/8H/wf/B/8H/wf/A
/8D/wf/B/8H/wP/A/8H/w//D/8P/w//B/8L/wv/C/8L/wv/C/8L/wv/C/8L/w//C/8L/
wv/C/8T/xP/E/8X/xf/F/8X/xf/E/8X/xf/F/8X/x//H/8f/x//I/8j/yP/I/8n/yv/L
/8n/yf/J/8r/y//N/83/zv/P/8//0P/S/9H/0v/T/9T/1f/W/9b/1//Z/9r/2//c/93/
3//f/+D/4P/h/+L/4//k/+T/5f/m/+f/6P/o/+j/6v/q/+r/6//r/+v/7P/s/+r/6v/q
/+r/6f/n/+f/5v/j/+L/4f/e/9//3P/a/9n/1//V/9T/0v/O/83/y//J/8f/xf/E/8T/
wf/A/7//vv+9/7z/u/+6/7n/uf+5/7n/uf+5/7n/t/+1/7b/tv+1/7b/tv+2/7b/tf+1
/7X/tf+1/7X/tf+1/7P/s/+z/7P/s/+z/7L/sv+y/7L/sv+y/7D/sP+w/7D/sP+w/7D/
sP+w/7D/sP+w/7D/sP+w/7D/sP+w/7D/sf+v/6//r/+v/63/rf+t/6z/rP+s/6z/rP+s
/63/rf+t/63/rf+t/63/q/+q/6r/q/+r/6v/q/+r/6v/q/+r/6v/q/+r/6r/qf+p/6n/
qv+o/w==
         </WaveFormData>
      </LeadData>
   </Waveform>
</RestingECG>
