# Supplementary material for: Detection of Left Atrial Enlargement Using a Convolutional Neural Network-Enabled Electrocardiogram
Source: Front Cardiovasc Med. 2020 Dec 17;7:609976. doi: 10.3389/fcvm.2020.609976 (PMC7773668; doi:10.3389/fcvm.2020.609976)
Supplement: Supplementary file 2 [file Data_Sheet_2.ZIP › normal1/1802010233_8233_0000000G.XML]

<?xml version="1.0" encoding="Windows-1252"?>
<!DOCTYPE RestingECG SYSTEM "restecg.dtd">
<RestingECG>
   <PatientDemographics>
      <PatientID>1802010233</PatientID>
      <PatientAge>82</PatientAge>
      <AgeUnits>Years</AgeUnits>
      <Gender>Female</Gender>
      <PatientLastName>yeweixian</PatientLastName>
   </PatientDemographics>
   <TestDemographics>
      <DataType>Resting</DataType>
      <Site>1</Site>
      <AcquisitionDevice>MAC55</AcquisitionDevice>
      <Status>Unconfirmed</Status>
      <Priority>Normal</Priority>
      <AcquisitionTime>09:42:06</AcquisitionTime>
      <AcquisitionDate>07-13-2015</AcquisitionDate>
      <CartNumber>1</CartNumber>
      <AcquisitionSoftwareVersion>009C</AcquisitionSoftwareVersion>
      <XMLSourceVersion>MAC5000 v1.0</XMLSourceVersion>
   </TestDemographics>
   <RestingECGMeasurements>
      <VentricularRate>71</VentricularRate>
      <AtrialRate>71</AtrialRate>
      <PRInterval>150</PRInterval>
      <QRSDuration>70</QRSDuration>
      <QTInterval>392</QTInterval>
      <QTCorrected>425</QTCorrected>
      <PAxis>81</PAxis>
      <RAxis>11</RAxis>
      <TAxis>56</TAxis>
      <QRSCount>12</QRSCount>
      <QOnset>225</QOnset>
      <QOffset>260</QOffset>
      <POnset>150</POnset>
      <POffset>206</POffset>
      <TOffset>421</TOffset>
      <ECGSampleBase>500</ECGSampleBase>
      <ECGSampleExponent>0</ECGSampleExponent>
   </RestingECGMeasurements>
   <Diagnosis>
      <Modality>Resting</Modality>
         <StatementCount>3</StatementCount>
         <LabelText>12SL Õï¶Ï³ÂÊö</LabelText>
      <DiagnosisStatement>
         <StmtFlag>ENDSLINE</StmtFlag>
         <StmtText>ñ¼ÐÔÐÄÂÉ</StmtText>
      </DiagnosisStatement>
      <DiagnosisStatement>
         <StmtFlag>ENDSLINE</StmtFlag>
         <StmtText>µçÑ¹·ûºÏ×óÐÄÊÒ·Ê´óµÄ×îµÍ±ê×¼£¬²»³ýÍâÊÇÕý³£±äÒì</StmtText>
      </DiagnosisStatement>
      <DiagnosisStatement>
         <StmtFlag>ENDSLINE</StmtFlag>
         <StmtText>ÁÙ½ç ECG</StmtText>
      </DiagnosisStatement>
   </Diagnosis>
   <Waveform>
      <WaveformType>Rhythm</WaveformType>
      <WaveformStartTime>0</WaveformStartTime>
      <NumberofLeads>8</NumberofLeads>
      <SampleType>CONTINUOUS_SAMPLES</SampleType>
      <SampleBase>500</SampleBase>
      <SampleExponent>0</SampleExponent>
      <HighPassFilter>16</HighPassFilter>
      <LowPassFilter>150</LowPassFilter>
      <ACFilter>NONE</ACFilter>
      <LeadData>
         <LeadByteCountTotal>10000</LeadByteCountTotal>
         <LeadTimeOffset>0</LeadTimeOffset>
         <LeadSampleCountTotal>5000</LeadSampleCountTotal>
         <LeadAmplitudeUnitsPerBit>4.88</LeadAmplitudeUnitsPerBit>
         <LeadAmplitudeUnits>¦ÌV</LeadAmplitudeUnits>
         <LeadHighLimit>2147483647</LeadHighLimit>
         <LeadLowLimit>268435456</LeadLowLimit>
         <LeadID>I</LeadID>
         <LeadOffsetFirstSample>0</LeadOffsetFirstSample>
         <FirstSampleBaseline>0</FirstSampleBaseline>
         <LeadSampleSize>2</LeadSampleSize>
         <LeadOff>FALSE</LeadOff>
         <BaselineSway>FALSE</BaselineSway>
         <ExcessiveACNoise>FALSE</ExcessiveACNoise>
         <MuscleNoise>FALSE</MuscleNoise>
         <LeadDataCRC32>3667550357</LeadDataCRC32>
         <WaveFormData>
7f/s/+z/7P/q/+n/6P/n/+r/6//r/+v/6v/q/+r/6v/s/+v/6//s/+3/7f/t/+3/7P/q
/+j/5//q/+v/6v/r/+n/6f/p/+r/7//w//D/8v/y//L/8v/y//L/8//z//P/8f/x//H/
8f/w/+//7f/s/+3/7P/q/+n/6v/r/+z/7f/p/+n/6v/s/+z/7P/s/+3/6//p/+n/6v/s
/+z/7P/s/+r/6f/o/+f/6f/p/+j/6f/o/+b/5v/s//n/DwAnADoARABIAEgARQA9ADsA
QQBFADoAKwAXAAUA+P/u/+z/6v/q//H//P/+//b/8v/y//P/9f/y//H/8f/0//H/8P/v
/+7/7v/u/+7/7v/u/+7/7//w//D/8f/x//D/8P/w//D/8P/w//D/8P/w//L/8//z//P/
8v/x//D/7//y//L/8v/y//D/8P/w//D/8v/x//H/8//z//P/8v/y//L/8v/y//L/8//z
//P/8//1//X/9f/1//P/9v/2//b/9f/1//X/9f/4//j/9//3//f/+f/3//f/+v/6//r/
+//7//v/+v/6//r/+P/2//b/+f/8//3//v/9//7//v/9//z/+v/6//r/+f/5//n/+f/6
//v//P/8//z/+//5//n/+f/4//n/+v/4//X/9P/0//f/9//2//T/9P/1//b/9//1//P/
8v/y//L/8v/y//P/9f/z//L/8v/y//L/8v/y//P/8//z//H/8//z//L/8f/w//D/8P/v
/+7/7f/t/+3/7//w//D/7//t/+7/7v/t/+//7//u/+7/7//v/+//7//t/+3/6//p/+3/
7//v/+//8f/x//H/8f/x//H/8f/y//L/8f/s/+r/6//t/+7/8P/v/+//7//u/+v/6//r
/+v/7v/u/+7/7v/v//D/8P/w/+//7v/u/+//8P/w//L/8v/u/+7/7f/t/+//8P/w//D/
8v/y//D/8v/w/+7/8P/w//H/7v/y//P/8v/0//T/8f/u/+7/7//x//H/8P/w//D/8P/v
/+7/7P/u/+//7//w/+//8P/w/+7/7P/s/+7/7v/w//H/8P/x/+//7//u/+7/7v/y//T/
8v/w//L/8v/y//L/8P/v/+7/7v/w/+//7//v/+//8P/x//H/8f/y//L/8v/y//L/8f/x
//D/8f/x//H/8//z//L/8f/v//H/8f/v//D/8f/y//P/8//1//X/9P/4//j/+P/4//n/
+v/8//3//P/7//r/+f/7//n/9//0//D/8v/y//H/8//z//P/8//x/+//7//w//T/8v/y
//L/8//z//H/8f/w//D/8P/w//D/7//v/+//9f/1//X/8P/r/+r/6P/o//T/BQAZAC8A
QABIAEwAUgBNAEUAQQBHAEkAPgAvAB0ADwACAPj/9P/0//b/9//8//7/+v/8//z/9//3
//j/9//3//r/9v/2//b/9v/0//T/9P/0//P/9P/2//j/+P/5//n/+P/4//j/+P/4//f/
9v/1//T/9f/3//j/+f/7//v/+//7//n/+P/3//b/9v/2//b/9v/5//n/+v/9//v/+//6
//r/+P/4//j/+P/7//v/+//7//z//f/+/////P/+//3//P/9//3//f/9//7//v/9//3/
//8BAP////////7//f/9////AQACAAQABgAEAAIAAgABAAIAAQAAAAMABgAIAAkABgAE
AAQABAABAAEAAQABAP////////7//v/9//v/+//+//7/AAACAAQAAQAAAAAAAQABAAAA
/v////////////v/+f/4//j/+v/6//r/+/////3//P/8//r/+v/6//r/+f/5//n/9//5
//n/+P/3//f/+P/5//n/9v/1//X/9f/3//j/+P/3//f/+P/4//f/9//3//b/9v/3//f/
9//3//n/+f/3//X/9v/3//b/9f/1//X/9f/1//b/9//4//r/+f/5//X/9P/2//f/9//4
//f/9//3//b/9v/3//j/+f/6//r/+v/6//n/+v/6//r/9//2//b/9//6//r//P/8//j/
+P/3//f/+f/6//r/+v/4//j/9v/4//j/9v/4//j/+v/2//n/+f/4//r/+v/3//b/9v/3
//n/+f/4//j/+P/5//n/+f/4//r/+//7//z//f/+//7//P/5//j/+f/4//n/+f/3//f/
9//3//b/9v/7//z//f/8//r/+v/5//j/+P/7//n/9//6//r/+v/6//r/+//7//v//P/8
//v/+//7//r/+v/6//n/+f/6//r/+v/6//r/+f/5//j/+f/5//n/+v/7//v/+//7//3/
/f/7//n/+f/5//n//P///wAAAAAAAAAAAAAAAAAAAAABAAEAAwADAAMAAwACAP///P/4
//j/+v/6//n/+f/5//n/+f/7//n/+f/6//7//P/8//z/+//7//n/+f/6//r/+v/6//v/
+//8//3/+//5//f/+v/5//L/8v/6/wgAGQAvAEMATABOAFAATgBJAEUARwBLAEUAOAAr
ABsADQAEAP7//P/8//7/BwAKAAIAAgAIAAgAAQABAAIAAQABAAQAAQAAAP///v/+//7/
/v/+//z//P/9//7/AAABAAEAAAAAAAAAAAAAAAIAAgACAAIAAQABAAAA//8AAAEAAgAD
AAIAAgACAAIAAAAAAAAAAAAAAP////8BAAIAAwADAAQABgAGAAYABgAEAAMAAgABAAEA
AQABAAEAAQAEAAQABAAHAAcABwAHAAgACAAHAAcABwAJAAcABwAIAAgACAAJAAgACQAJ
AAoADAAKAAgACAAHAAgABwAGAAkADAAOAA8AEAAOAA4ADgANAA0ADQANAA0ADQANAAwA
DAALAAkACQAJAAgACQAKAAsACQAJAAoADQANAAwACgAIAAcABgAFAAQAAwADAAQABAAE
AAQABQAJAAcABgAGAAQABAAEAAQAAwADAAMAAQACAAMAAwADAAIAAgACAAEAAgABAAEA
AQABAAIAAgABAP//AAAAAP//AQABAAAAAAABAAEAAQABAAIAAwACAAEAAgADAAIAAQD/
/////////wEAAQABAAIABQAFAAEAAAACAAMAAwAEAAQAAwACAAAAAgADAAQABQAEAAQA
BAAEAAMABAAEAAQABQAEAAQABQAFAAQABQAEAAQABAADAAMABQAGAAYABgAIAAgABgAI
AAcABAAFAAQABgACAAUABQAGAAgACAAFAAYABgAHAAkACAAGAAUABAAGAAUABAACAAMA
BQAGAAgABwAIAAgABgAIAAgACgAKAAgABwAEAAMABgAHAAcACAAJAAgABwAEAAQABAAD
AAIABAAFAAUABQAFAAUABAADAAUABQAFAAUABgAJAAkACgAHAAYABQAEAAYABQAEAAQA
BAADAAMAAwAFAAYABwAHAAUABgAGAAYACAAIAAcABwAGAAcABwAHAAcABwAGAAUACAAL
AAwACwAKAAkACAAHAAkADQAPABAAEAAQABAAEAAOAA4ADwAPAA8ADwAPAA8ADwANAAsA
CAAGAAgACAAHAAYABQAEAAMABAADAAQABgAHAAQAAwACAAQABQAEAAUACAAIAAgACAAH
AAUABAADAAUABQABAAAAAwAEAAAAAAAKAB0AMQBDAFQAXABeAF4AXwBbAFkAWwBbAFIA
QQArABkAFAAQAAwADAASABUAFAAOAAgACgAOAAsACQAIAAcABwAKAAgACAAIAAgACQAK
AAsADAAKAAoACwAMAAkACQAIAAYACAAIAAgACAAKAAoACgAKAAgACQAJAAkACwALAAsA
CwAMAAwADAAMAAwADAAMAAwADAALAAsADQAMAAsACQAIAAoACgAKAAoADQANAA0ADQAL
AAsACwALAA0AEAAQABAAEwATABMAEwARABAADgANAA4AEQAQABEAEgASABIAEwASABMA
EwAUABYAFAASABIAFgAYABgAGAAWABgAGQAZABYAFAAUABQAEwATABMAEwAVABUAFQAU
ABQAEwARABEAFAAUABYAGAAXABMAEQAQABUAFQAUABIAEQARABEAEQANAAsACgAKAA4A
DgAOAA8ADwANAAwADAAKAAoACgAKAAsACwALAAkACQAJAAgABwAJAAoACwALAAgABwAH
AAcABwAIAAgABwAJAAoACgAJAAkACQAIAAgABwAHAAcABwAHAAcABQADAAcACQAJAAkA
BwAHAAcABwAHAAcABwAIAAkACQAFAAQABAAFAAUABgAFAAUABQAEAAUABQAFAAUABQAE
AAMAAgADAAQABAAEAAUABAAEAAUABQAEAAUABAADAAQABAAFAAQABAADAAIAAwAEAAMA
BgAGAAQABgAGAAgABAAHAAcABgAIAAgABQAGAAYABwAJAAkACAAIAAgACAAHAAYABAAG
AAcABwAIAAsADAAMAAoACgAKAAwADAALAAsACQAJAAsACwAKAAoADAAMAAwACgAJAAgA
BgAEAAUABwAIAAkACAAJAAkACQAJAAkACQAKAAwADAAMAAwACgAJAAgACAAIAAcABwAH
AAgACgAMAA0ACwAMAAwADAAKAAoACQAJAAsADQAOAA8ADwAPAA4ADQANAA8ADwANAAsA
CwALAAsADgARABIAEgASABIAEgASABQAFAAVABUAEwATABMAEwATABEADwAMAAwADgAO
AA0ADwAPAA8ADwAMAAkACAAIAAsACgALAAwACwALAAkACQAIAAgACAAIAAgABwAHAAcA
CQAJAAkABgADAAIA/v8CAAoAFwApAEMAVgBcAGQAbgBrAGEAWwBhAGUAXABLADUAIwAa
ABgAEgAKAAoADwAWABgAFAAUABYAEwARAA4ADQANABAADgAOAA4ADgAOAA4ADgAOAAwA
DAANAA4AEAARABEAEAAQABAAEAAQAA8ADgANAAwADAANAA0ADQANAA0ADQANABAAEAAQ
ABAAEgASABIAEgARAA8ADgAPABAAEQARABIAEAAQABAAEAATABMAEwATABEAEQARABEA
EQAUABQAFAATABMAEwATABIAEgARABEAEgAVABQAFQAVABQAEwATABYAFwAXABgAGAAW
ABQAFAAWABgAGAAYABgAGgAbABsAHAAaABoAGgAXABcAFwAXABkAGQAZABgAFgAVABMA
EwAUABQAFgAYABYAEwASABIAEwATABIAEAARABEAEQARABEADwAOAA4ADgAOAA4ADwAP
AA0ADAAMAAgACAAIAAgACgALAAwACwAJAAkACAAHAAcACAAJAAkACAAHAAcABwAFAAYA
BgAFAAQABAADAAEABAAFAAUABgAFAAUABQAFAAcABwAFAAMABQAHAAcABwAHAAcABwAH
AAUABQAFAAYACQAJAAUABAACAAMAAwAEAAMAAwADAAIAAgADAAQABQAIAAgACAAIAAgA
CAAHAAYABgAGAAcACQAIAAYABgAEAAQABgAHAAkACAAIAAcABgAGAAYABAAGAAQAAgAE
AAQABgACAAUABQAGAAgACAAFAAIAAgADAAUABwAGAAYABgAGAAUABAACAAQABQAFAAYA
AwACAAAA/P/9//7/AQACAAQABQAEAAUABwAHAAYABgAHAAYABQACAAUABgAGAAYABAAF
AAIAAgACAAIAAgAEAAMAAgACAAAA////////AQACAAMAAwABAAIAAgACAAIAAgABAAEA
AgADAAMAAwABAAEAAAD//wAAAwAEAAMAAQABAAEAAQACAAUABgAGAAoACgAKAAoACAAI
AAkACQALAAsACwALAAkABwAFAAIAAAACAAIAAQD//////////wAA//8AAAIAAgAAAAAA
AAADAAMAAQABAAAAAAAAAAAAAAD////////////////+//3/+v/6//z//v8PACsAPwBM
AFYAXgBeAFsAVwBRAFMAVwBQAD0ALQAfABIACAAEAAIAAAADAAoACgAKAAwACgAHAAcA
BgAFAAUACAAEAAQABAAEAAIAAgACAAIAAgACAAMABAAEAAUABQAEAAIAAgACAAIAAAAA
AAAAAAABAAMABAAFAAUABQAFAAUABgAGAAYABgAIAAgACAAIAAcABQAEAAUABwAHAAYA
BgAIAAgACAAIAAkACQAJAAkACQAJAAkACQALAA4ADgAOAA0ADQANAA0ADAAMAAsACwAL
AA0ACwALAA4ADgAOAA8ADgAPAA8AEAARABAADwAQABIAFAAUABQAEgAUABUAFQATABAA
DwAOAA8AEQATABUAFAATABIAEAARABEAEAARABAAEAASABQAEwAPAA0ADAAQABEAEQAQ
AA4ADQAMAAsACwAJAAgACAAKAAoACgALAA0ACwAKAAoACgAKAAoACgAKAAkACAAFAAcA
BwAGAAUABQAGAAcABwAIAAcABwAHAAYABgAFAAMAAQACAAIAAQABAAEAAAAAAAIAAwAE
AAUAAwADAAEA//8DAAUABQAFAAcABwAHAAcABQAFAAUABgAFAAUAAQAAAAIAAwADAAQA
BQAFAAUABAAEAAUABgAHAAUABAADAAIABQAGAAYABgAFAAQABAAFAAQABAAGAAYABQAG
AAYABwAGAAYABQAEAAYABgAEAAYABAACAAQABAAEAAAAAwADAAQABgAGAAMAAgACAAMA
BQAFAAQABAAEAAQAAwACAAAAAAABAAEAAgADAAQABAACAAEAAAABAAAAAwADAAEAAQAD
AAMAAAAAAAAAAAAAAAAAAAAAAP///v/+/wAA//////////8AAAEAAQD//wAAAAAAAAEA
AgACAAMAAgADAAMAAwABAAEAAAD/////AQABAP///f/9//3//f/+/wEAAgACAAQABAAE
AAQAAwACAAIAAQAEAAUABgAHAAkABwAFAAIA//8AAP///f/+////AAABAAAA/f/8//z/
/v/8//z//P/7//v/+f/5//z//P/8//z//v/9//3//f///wEAAQD6//f/+P/4//r/AgAP
ACMANQBCAEoATgBMAEcAPwBFAE0ATQBAADMAJQAXAAoABgAGAAIA/v///wAABgAKAAYA
AgABAP///v/9//3/AAAAAAAAAAAAAP///v/9//z/+v/6//v//P/8//3//f/8//z//P/8
//z//P/8//z//P/8//3//f/9//v/+//7//v//P/8//z//P/+//7//v/+/wAA/////wEA
//////7//v/+//7//v/+//3//f/9//3////////////+/wAA///+//3//f/9//3//v/+
//3//f/+/wEAAAABAAAAAAAAAAEAAAABAAEAAgACAAAA/v/+/wAAAgACAAIAAAACAAMA
AwAEAAIAAgACAAMAAwADAAMAAwADAAMAAgACAAEA/////////v///wAAAQD/////AAAA
AP///f/6//v/+//7//v/+//5//j/+P/4//j/+P/5//j/9f/z//L/8f/y//P/9P/3//f/
9//1//X/9f/0//P/8f/y//P/8//w/+//7//v//H/8v/y//H/8f/y//L/8f/x//H/8P/w
/+//7//v/+//7//v/+3/6//t/+//7//v//H/8f/x//H/8f/x//H/8v/x//H/7f/s/+z/
7f/t/+7/7f/t/+3/7P/t/+3/7f/t/+7/7v/u/+7/7f/u/+7/7v/v/+7/7v/v//D/8P/y
//L/7f/s/+r/6f/s/+7/7//w//D/8P/u//D/8P/u//D/8P/w/+z/7//v//D/8v/y/+//
7v/u/+//8f/v/+7/7v/u//D/7//u/+z/7P/t/+3/7v/x//L/8v/w/+7/7v/w//D/8f/x
/+//7//v/+//7v/u//D/8P/u//D/8P/w//D/8P/v/+7/7v/t/+v/6v/p/+r/7P/u/+//
8f/y//L/8v/w//D/7//v//L/8//z//P/8v/x/+//7f/r/+3/7f/r/+3/7f/t/+3/8P/z
//T/9P/2//b/9v/2//b/9v/3//f/9//3//f/9//3//X/8//w//D/8v/y//H/7//v/+//
7//v/+3/7f/u//D/7v/u/+7/8f/x/+//7//u/+7/7v/u/+z/6//r/+v/8//t/+3/7v/p
/+j/6P/q//L/AQAVACsAPABEAEgASgBFAEEARQBLAEsAPgAxACMAEQACAPz/+v/4//b/
9f/4//r/+v/6//b/9//3//X/8//y//T/8v/y//L/8v/y//L/8v/y//L/8v/z//T/8v/z
//P/8v/0//T/9P/0//L/8v/y//L/8//1//b/9//1//X/9f/1//X/9P/z//L/9P/0//T/
9P/y//H/8f/z//T/9f/1//b/9v/2//b/9v/1//X/9f/1//P/8//z//P/9f/4//j/+P/3
//f/9//3//n/+v/6//v/+v/7//j/9//6//r/+v/7//z//f/9//7//P/6//j/+P/8//7/
/v/+//v//P/8//v/+//6//v//P/8//3//v////3//f/9//z//P/7//n/+f/6//r//P/+
/wAA/f/8//z//f/9//z/+v/2//X/9P/z//T/8//z//T/+P/4//j/+f/7//n/+P/4//T/
9P/0//T/9f/1//X/8//z//P/8v/x//H/8v/z//P/9P/z//P/8//x//L/8v/x//P/9P/0
//P/8f/x//D/8P/z//P/8//z//T/9f/0//P/8v/z//L/8f/z//P/8//z//L/8f/w//D/
8f/x/+3/7P/t/+//8P/y//H/8f/x//D/8f/x//H/8f/y//L/8v/y//P/9P/0//T/8f/w
//D/8f/z//T/9//4//X/9P/y//H/8v/0//X/9v/1//T/8f/y//P/8v/1//b/9P/w//P/
8//2//j/+P/1//L/8v/z//X/9//2//b/9v/4//f/9v/0//b/9//3//j/9//4//j/9v/1
//T/9f/0//b/9//2//f/9f/1//L/8v/2//T/9P/0//T/9f/1//X/9v/4//f/9//3//X/
9v/3//f/9//4//j/+P/2//b/9f/1//j/+f/5//n/+//7//r/+f/4//n/+P/1//f/9//3
//f/+P/7//z//P/+//7//v/+//7//v////////////////8BAP///f/6//b/+P/4//f/
+f/5//n/+f/3//X/9f/2//n/+P/5//r/+f/5//f/9//2//b/9v/2//f/9//4//n//f/9
//n/8v/v//D/7v/s//L/BQAdADUAQgBKAFIAWABTAE0ATwBTAFEARAA1ACEADwACAPz/
+v/6//j/+/8EAAQAAAAAAAYABwABAP///f/8//7//v/+//7//v/8//z//P/8//r/+v/7
//z//v///////v/+//7//v/+/wAAAAAAAAAA//////7//f////////////7//v/+//7/
AAAAAAAAAAACAAEAAQADAAEAAQAAAAAAAAAAAAAAAAABAAEAAQABAAIAAwAEAAUABAAG
AAUABAADAAMAAwADAAYABgAFAAUABQAHAAUABQAGAAYABgAHAAkACwAMAA4ADAAKAAgA
CAAIAAoACgAKAAoADAANAA0ADQAMAA0ADgAPAA8ADwAPAA4ADQAMAAoACAAHAAUABQAI
AAgACgAMAAwACQAIAAgACgAJAAcABAAGAAcACAAJAAgABwAHAAgACQAIAAcABwAIAAUA
AwACAAIAAgACAAIAAQABAAEA//8AAAEAAQABAAEAAgADAAMAAAD////////9//7//v/9
/wAAAgADAAMAAgABAP///v8BAAEAAQABAAMAAwABAP//AQADAAMAAwACAAEAAAD//wEA
AQABAAIAAwADAP///v8AAAEAAQACAAIAAQAAAP7/AAABAAIAAwAEAAQABAAEAAQABAAD
AAIAAwACAAIAAwAEAAQABgAGAAIAAgABAAEAAQACAAIAAgADAAQAAwAGAAgABgAIAAgA
BgACAAUABQAEAAQAAgD9//7/AAADAAcABgAEAAMAAgAFAAUABQAEAAQABQAFAAYABQAG
AAYABAAEAAQABgAGAAUABQADAAMABAAFAAUABgAGAAYABgAEAAQACAAJAAoACgAHAAYA
BQAEAAYABQAEAAQABgAFAAUABQAHAAgACQAJAAcACAAIAAgACAAIAAcABwAKAAsACwAL
AA0ADQAMAAsACwANAA0ACwAKAAkACAAHAAkADQAPABAAFAAUABQAFAASABIAEwATABEA
EQARABEAEQAPAA0ACgAIAAoACgAJAAcABwAHAAcACgAJAAoADAAMAAoACgAKAAkACQAH
AAcACgAKAAoACgAKAAkACQAJAAMACQARAAwAAwACAAQADAAYAC0AQwBTAFwAYABiAGIA
XQBbAF0AXQBXAE4AQQAzACUAGAAOAAoADAAQABkAHgAeABoAFgAUABEADQANAA0ADgAS
ABIAEgASABIAEgASABIAEgASABIAEwAUABIAEwATABIAFAAUABQAFAASABIAEgASABAA
EQARABEAEAAPAA4ADQAPABAAEQASABQAFAAUABQAFQAVABYAGQAZABkAGAAYABgAGAAY
ABgAFwAXABcAFwAXABcAFwAXABUAGAAYABgAFwAXABcAFwAaABoAGQAZABcAGQAXABcA
GwAcAB0AHwAfAB8AHgAeAB8AHgAdAB4AHgAgACAAIAAfACAAIAAfACEAIAAhACIAIQAh
ACEAIQAgAB8AHgAcAB4AHQAbABsAHAAcAB4AIAAgAB0AHAAcACEAIQAgAB4AHQAdAB0A
HQAZABcAFgAWABkAGgAbAB0AHAAZABcAFgAWABgAGgAcABsAGQAXABMAFQAVABQAEwAU
ABYAGAAZABYAFQAVABUAFwAYABgAFwAWABYAFQATABQAFQAVABYAFwAXABcAFwAXABcA
FQATABUAFwAXABcAFgAVABQAEwAUABUAFgAYABkAGQAVABQAFgAXABcAGAAXABcAFwAW
ABcAFwAXABcAGAAYABgAGAAXABgAGAAYABgAGAAZABsAGwAaABsAGgAYABgAFwAXABkA
GgAaABoAHAAcABoAHAAbABgAGQAYABkAFgAaABsAGwAcABsAFwAWABYAFwAZABcAFgAW
ABYAFwAXABcAFgAWABcAFwAYABgAGAAXABQAFAAUABYAFgAXABcAFQAVABMAEwASABIA
FAAUABQAEgATABQAFAAUABQAFwAWABUAFAATABIAEwATABMAFAASABEAEQARABEAEgAT
ABMAEQASABIAEgATABQAFAAVABQAFQAVABUAEwATABIAEQARABMAEwARABMAEwATABMA
FAAXABgAGAAZABgAFwAWABcAGAAaABsAGwAbABsAGwAZABcAFQASABIAFAAUABMAEQAR
ABEAEQATABEAEQASABIAEAAQABAAEQARAA8ADwAOAA4ADgAOAA8ADwAQABEAEQARABEA
DgALAAoACAAIABIAJwA7AEsAVgBiAGoAaABfAFsAWwBfAF0AUABBADEAJQAeABgAFAAQ
AA4ADwAQABwAJAAcABYAFQAPAA8ADwAQABQAFAAUABQAFAASABIAEgASABAAEAARABIA
EQARABAADgAOAA4ADgAOABAAEAAQABAAEAARABEAEQASABMAFAAVABIAEAAOAAwADQAO
AA8AEAAOAA0ADQAPABEAEQAQABAAEAAQABAAEAARABEAEQARABAADwAOAA0ADgASABMA
FAAUABMAEgARABQAFAATABMAEQATABEAEQAQABAAEAARABQAFQAVABYAFgAUABIAEgAS
ABQAFAAUABYAGAAZABkAFwAUABMAEgATABMAEwATABMAEwATABIAEwATABIAEwASABAA
EAAQAA4ACwAKAAoACwALAAoACAAJAAkACQAJAAkABwAGAAYABgAEAAIAAQAGAAUABQAG
AAYABgAGAAYABAADAAIA//8BAAEAAAD///3//v///////v/9//3//f/9//7//v/9//v/
/P/8//v/+//7//r/+v/7//v/+//7//v/+//5//f/+//9//3//f/6//n/+P/3//n/+f/5
//r/+//7//f/9v/3//n/+v/8//v/+//7//r/+f/5//n/+f/6//r/+v/6//n/+v/6//r/
+//6//r/+//6//r//P/8//j/+P/3//f/9//4//j/+P/4//j/9v/4//r/+P/6//r/+P/0
//f/9//4//r/+v/3//T/9P/1//f/9f/0//T/9P/y//H/8P/u/+//8f/y//T/8//0//T/
8v/1//b/+f/6//n/9//z//H/8f/x//D/8P/0//T/9P/y//L/8v/x//D/9P/x//X/9v/z
//L/8f/w//L/8f/w//D/8P/v/+//7//t/+7/7//v/+3/7v/u/+7/7v/u/+3/7f/w//H/
8f/x//T/9f/1//X/8v/z//L/7//v/+//7//v/+//8f/x//D/8//0//X/9v/0//T/9f/1
//X/9f/1//X/8//x/+//7P/q/+z/7P/r/+v/6//r/+v/7f/r/+v/7P/s/+r/6v/q/+v/
6//p/+n/6v/q/+r/6v/q/+n/6f/p/+f/6f/r/+j/5f/k/+D/3v/o////GwAxADwAPgBA
AEIAPwA7ADsAPwA9ADAAHwALAP//8P/k/+b/7v/w//P/8v/w/+z/7P/s/+3/6//q/+n/
6f/s/+r/6v/q/+r/6P/o/+j/6P/k/+T/5f/m/+j/6f/p/+j/6P/o/+j/6P/q/+r/6v/q
/+j/6f/p/+n/6P/n/+b/5f/m/+b/5v/m/+f/6P/p/+r/6v/p/+n/6//p/+n/6P/o/+r/
6v/q/+r/6P/n/+b/5f/l/+X/5f/l/+j/7P/t/+7/7v/t/+z/6//q/+r/6f/p/+r/7f/s
/+3/6//q/+n/6f/r/+3/7v/w//D/7v/s/+z/7P/u/+7/7v/s/+7/7//v/+7/7P/s/+z/
7f/t/+3/7f/r/+v/6//q/+v/6//q/+v/6v/q/+z/7v/r/+f/5f/k/+n/6f/o/+b/4//j
/+P/4//j/+H/4P/g/+T/5P/k/+X/5v/j/+H/4P/g/+D/4P/g/+D/3//e/9v/3f/d/9z/
2//b/9z/3f/d/9z/2//b/9v/2v/a/9n/1//a/9z/3f/d/9v/2//a/9r/2v/Z/9j/1//a
/9v/2v/Z/9r/2//a/9n/2//b/9v/2//Z/9n/2f/a/9n/2f/V/9T/1v/X/9f/2P/Z/9n/
2f/Y/9f/1//X/9f/2v/a/9r/2v/a/9r/2f/Y/9f/1v/W/9f/1v/W/9j/2P/Y/9j/1//X
/9n/2v/a/9r/2v/a/9j/2v/Y/9b/2P/Y/9b/0v/V/9X/2P/a/9r/1//X/9j/2v/d/9v/
2P/U/w==
         </WaveFormData>
      </LeadData>
      <LeadData>
         <LeadByteCountTotal>10000</LeadByteCountTotal>
         <LeadTimeOffset>0</LeadTimeOffset>
         <LeadSampleCountTotal>5000</LeadSampleCountTotal>
         <LeadAmplitudeUnitsPerBit>4.88</LeadAmplitudeUnitsPerBit>
         <LeadAmplitudeUnits>¦ÌV</LeadAmplitudeUnits>
         <LeadHighLimit>2147483647</LeadHighLimit>
         <LeadLowLimit>268435456</LeadLowLimit>
         <LeadID>II</LeadID>
         <LeadOffsetFirstSample>0</LeadOffsetFirstSample>
         <FirstSampleBaseline>0</FirstSampleBaseline>
         <LeadSampleSize>2</LeadSampleSize>
         <LeadOff>FALSE</LeadOff>
         <BaselineSway>FALSE</BaselineSway>
         <ExcessiveACNoise>FALSE</ExcessiveACNoise>
         <MuscleNoise>FALSE</MuscleNoise>
         <LeadDataCRC32>1649399230</LeadDataCRC32>
         <WaveFormData>
4f/h/+H/4f/h/+D/3//e/9z/3f/d/97/4v/j/+X/6f/p/+z/7f/v//L/8//z//b/+f/5
//3//v///wEAAgABAAMABgAJAAwADgANAA0ADAAIAAYABAAAAPv/+P/4//j/9f/x/+7/
7f/t/+r/6P/o/+b/5P/g/9//4f/g/93/3P/b/9r/2P/X/9j/2f/a/9r/2P/Y/9j/2P/a
/9v/2//a/9n/2f/b/9z/2v/b/+H/6//6/wwAHwAuADgAQQBSAGMAeACRAKkAsgCjAHEA
IgDb/7H/mP9//2f/Vf9L/1D/XP9p/37/lv+k/7L/wP/P/9f/3P/b/9r/2f/Z/9n/2f/Z
/9n/2//c/97/3//h/+H/4f/h/+T/5P/k/+P/4//j/+T/5P/k/+T/5f/l/+T/4//k/+T/
5P/k/+T/5P/m/+b/5v/m/+b/5v/m/+b/6f/p/+n/6f/q/+j/6P/o/+r/6f/p/+r/6v/p
/+n/6v/u/+//7//v/+7/7v/u//D/8P/w//D/8P/w//L/9P/1//X/9f/2//b/9v/2//b/
9//6//r/+//9//z//P/+//7//v////////8CAAQABgAHAAYABwAHAAgABgAFAAUABQAD
AAMAAwABAAMAAgACAAIAAwADAAUAAgABAAEAAAD+/wIAAgAAAP///v/9//z//P/6//r/
+v/5//j/+P/4//n/9//0//P/8v/x//L/8v/y/+//7//u/+7/8f/x/+//7//v/+7/7f/s
/+z/7P/s/+z/7P/r/+v/7P/s/+v/6//r/+3/7f/t/+3/6f/p/+r/6//t/+3/7P/s/+z/
7P/s/+r/7P/s/+r/7f/w//D/8f/y//L/8v/x//D/7v/u//D/8f/z//P/8//z//H/8//0
//T/8f/x//H/8//1//X/9f/1//f/9//3//f/9v/1//T/8//x//H/8f/x//X/9//5//z/
+f/2//X/9f/1//X/9f/1//X/9f/z//P/9f/2//b/9v/0//T/9f/1//b/9f/1//X/9P/z
//L/8f/z//P/9P/0//P/8v/y//H/8f/x//H/8f/0//X/9f/2//b/9f/0//P/8f/z//P/
9v/4//b/9v/2//b/9//1//X/9f/1//b/9v/2//b/9v/3//f/9f/3//b/9v/8////AwAF
AAQABAAEAAMACAAJAAkADQAQABIAFQAXABgAGgAdACAAIAAgAB8AHwAgAB4AHAAaABQA
DwAMAAwADAAJAAUAAgADAAEA/v/8//z//P/6//b/9P/z//H/7f/t/+7/7//v/+3/7f/t
/+3/7P/s/+z/7P/q/+r/6//r/+v/6//s/+//9P/w/+3/8////w4AIAA1AEQASgBRAF4A
dQCKAJ8AtwDCALMAgQA0AO3/x/+s/43/b/9f/1n/WP9k/3v/lP+m/7b/xP/W/+P/6f/q
/+r/6v/q/+v/7f/t/+3/7f/t/+7/8P/x//P/8//z//P/9P/0//T/8//z//P/9P/0//L/
8v/z//P/8//z//X/9v/2//b/9v/2//b/9v/2//b/9v/2//b/9v/5//n/+f/5//r/+P/4
//j/+P/3//f/+P/4//f/9//4//r/+//7//v/+v/6//r//P/7//z//f/+//z//v8AAAEA
/////wAAAAACAAIAAgADAAQABAAFAAcACQAKAA0ADgANAA0ADAALAA0ADgAPAA8AEQAT
ABQAFgATABEAEAAPABEAEQARAA8AEQAQABAAEAARABEAEwAQAA0ADQAMAAoADAAMAAoA
CQAGAAUABAAEAAYABgAGAAUAAQAAAP/////+//z//P/8//z//P/7//r/9//3//b/9v/5
//n/9//3//f/9v/1//T/9P/0//T/9P/2//X/9f/2//P/8f/w/+//8P/x//L/8//w/+//
7//v//D/8f/x//L/9P/0//T/8v/y//L/8P/z//T/9P/1//b/9P/0//P/8v/y//L/9P/1
//X/9f/1//X/9f/3//j/+P/1//X/9f/3//X/9f/1//X/9//3//f/9//3//f/9//3//f/
9//3//f/9f/1//X/9v/3//b/9//5//f/9f/z//H/8v/z//L/8//0//b/9//4//b/9v/3
//f/9P/x/+//7f/w//H/8v/z//P/8//0//T/9v/2//f/9//z//P/8//z//P/8//y//L/
8v/x//D/7//v/+//7//w//H/8f/y//L/7v/w//P/8f/u//D/8P/w//D/7//t/+3/7f/v
//D/8P/w//D/8P/x//H/8P/z//P/9P/4//v///8BAAIAAgACAAEABQAHAAgADQAQABIA
FQAXABUAFgAYABoAGgAaABkAGQAZABgAFwAWABEACwAHAAYACAAFAAEA/v/7//n/9v/0
//L/8v/w/+z/6//r/+r/5//k/+T/5P/j/+T/5f/m/+f/5f/k/+P/4v/j/+T/5v/n/+X/
4//i/+P/5P/o/+v/7//5/wYAGAAvAD4ARABPAGYAewCMAKcAvwC+AKUAZQAQAM3/r/+Y
/33/Y/9R/03/Vv9q/33/kv+m/7L/vv/O/9v/4f/k/+X/5v/n/+n/6P/n/+b/5f/n/+j/
6v/r/+3/7f/t/+3/7v/u/+7/7f/q/+n/6f/o/+n/6v/s/+3/7//v//H/8v/w//D/8P/w
//H/8v/z//T/8v/y//L/8v/x//H/8f/x//b/9P/0//T/9v/1//X/9v/0//P/8//0//b/
9//3//f/+P/4//j/+v/6//r/+v/6//j/+v/8//3/+//7//z//P8AAAAAAAABAAQABAAF
AAcABwAGAAcABgAHAAkACgALAA0ADgAPAA8ADgAPAA8AEAAOAA0ADQANAA8ADwAPAA0A
DQAMAAwADAAMAA0AEAAOAA0ADQAMAAoACQAIAAUAAwACAAEAAAAAAAAAAAAAAP///v/+
//7////+//z//P/8//r/+v/5//j/9//3//b/9v/5//n/9//3//f/9v/1//T/8v/y//L/
8v/0//P/8//0//T/8//z//P/9v/3//j/+f/z//H/8P/v//D/8f/x//L/8v/y//L/8P/y
//L/8P/z//L/8v/z//T/9f/2//b/9v/1//T/9f/1//X/9f/1//X/9v/5//v//P/5//n/
+f/7//n/+f/5//n/+f/5//n/+f/5//n/+f/5//z//f/+/////v/9//z//P/+//z//P/9
//v/+//7//v/+//7//n/+f/5//r/+v/6//r/+v/7//v/+//5//j/9//5//n/+f/5//n/
+f/6//r/+v/6//v/+//5//n/+f/5//v/+//6//r/+f/5//n/+f/5//n/+f/6//v/+//8
//z/+//6//r/+f/5//n/+f/4//j/+f/7//3////8//v//v/8//z//P/8//3/+//7//v/
+f/6//r/+v/7//z//v//////AQAAAAAAAQADAAYABwALAAwADQANABAAEQARABUAFgAY
ABsAHQAZABgAGAAYAB0AHgAeAB8AHAAaABgAFgASAA0ACgAKAAoABwADAAAAAgABAP//
/v8AAAAA/v/6//j/9//1//H/8v/y//L/8f/y//P/9P/1//T/9P/0//T/9v/2//f/9//1
//P/8v/z//b/+P/1//v/CwAaACgAPQBKAFIAXwBwAIMAlgCvAMcAzAC3AHsAKADr/8v/
tP+T/3f/af9l/2z/eP+J/5z/sv/E/9D/4P/v//P/9P/2//b/9v/3//v/+//7//v/+v/6
//v/+//9//3//f/9//z//P/8//v//f/9//7//v///wAAAgADAAEAAQADAAQAAwACAAEA
AAACAAIAAgACAAMABAAFAAYABQAFAAUABQAHAAQAAwACAAMAAwAEAAYABgAFAAUABgAG
AAcABwAHAAoACgAKAAwACgAKAAoACgAIAAoADAANAA0ADQAOAA4AEQASABMAFQAYABgA
GQAbABkAGAAZABgAGgAbABsAGwAdAB4AHwAfAB4AHwAfACAAIQAhACIAIwAhACEAIQAf
ACEAIAAgACAAHwAfACEAHgAdAB0AHAAaABwAHAAaABkAGgAZABgAGAAXABYAFQATABIA
EgASABMAEQAOAA0ADAALAAwADAAMAA0ADQAMAAwADAALAAgABwAJAAgABwAGAAYABgAG
AAYABAADAAMABAAGAAUABQAFAAcABwAHAAcABAADAAMAAwADAAMAAgACAAUABgAHAAYA
BgAGAAQABwAIAAgACQAKAAwADAALAAoACAAIAAoACwALAAsACwALAAkACwAMAAwACwAL
AAsADQALAAsACwALAAwADQAOAA8ADwAPAA8ADwANAA0ADQANAA0ADQANAA4AEAAOAA4A
DwAPAA8ADwAPAA8ADwANAA0ADgAQABEAEgAQAA4ADQALAA0ADQAOAA8ADwAPAA8ADwAP
AA8AEAAQABAAEAARABEAEQARABEAEQAPAA8ADgAOAA8ADwAPAA8ADwAPAA8AEAAOAA0A
DQAMAA8AEAASABMAEQARABEAEAARABMAEAAMAA4ADgAOAA4ADgANAA4ADwAPABAAEAAQ
ABAAEAARABEAEgAVABUAFgAZABsAHgAfACMAJAAlACUAJQAlACQAJwAqACwALwAxADAA
MAAxADIAMgAyADEAMQAzADIAMQAwACwAJwAkACQAJgAjAB8AHAAbABkAFgAUABcAGAAX
ABQAEQARABAADQAJAAgABwAFAAgACQAKAAsACAAIAAgACAAJAAoADAANAA4ADQANAA8A
CAAKAA0ADwAVACYAOABLAF4AaABzAIIAlQCmAL8A2QDoANsArwBmABsA7f/S/7X/mf+H
/3v/eP+E/5n/rP++/9L/5P/w////CwAUABIAEAAOAA0ADQANAA0ADQANAA4AEAARABEA
EQARABEAFAAUABQAEwAUABUAFwAYABcAFgAWABUAEwATABUAFgAYABgAGAAYABgAGAAY
ABgAGgAaABoAGgAZABkAGQAZAB4AHAAcABwAHAAbABsAHAAcABsAGwAcABwAHQAdAB0A
HwAgACEAJAAgACAAIAAgACAAIgAkACUAJQAlACYAJgAoACgAKAApACgAKAApACsALAAs
AC4ALgAvADEAMgAzADUANgA3ADcANgA3ADcAOAA4ADcANwA3ADgAOQA6ADkAOQA4ADgA
OAA0ADMANAAwADAAMQAxADAAMgAyADAALwAuAC0ALAAsACwALAAsACsAJwAmACUAJQAm
ACQAJAAkACIAIgAhACAAIAAhACEAIgAiACEAHgAdAB0AHAAbABoAGgAaABoAGgAdAB0A
HgAgAB4AGwAZABcAGQAZABkAGQAZABkAGgAbABsAGwAaABoAGgAaABoAGAAaABoAGAAb
ABsAGgAaABoAGwAcABwAHAAcABwAHgAfAB4AHQAcABsAGgAdAB8AIAAhACEAIQAjACEA
IQAhACEAIQAhACEAIQAiACMAJAAlACMAIwAjACMAIQAhACEAIgAiACAAIAAhACIAIwAk
ACUAJQAlACMAIwAhACIAIgAiACIAIgAjACMAIwAhACAAHwAfAB8AHwAfAB8AHwAgACAA
IAAgACEAIQAhACEAIQAhACAAHwAdABwAHQAdAB0AHQAgACEAIgAkACMAIQAgAB4AHgAg
ACIAIAAgACAAIAAdABsAGwAbABwAHgAfACAAHgAeAB8AHwAgACMAIwAkACYAJwApACkA
LQAuAC8ALwAwADEAMQA1ADkAPABAAEMAQgBCAEMARABFAEQAQgBBAEEAQAA/AD4AOwA3
ADUANgA0ADEALQAqACkAJwAkACIAHwAeABsAFgAYABkAGQAXABUAFAATABEAEgATABQA
FQARABAADwAOABAAEAARABEAEgARABEAEwAWABgAFQAVAB8ALAA+AFMAYgBmAHMAjACf
AK4AwwDdAOoA4wC1AGYAGwDx/9j/t/+Z/4H/d/94/4T/lf+q/8L/1P/i//L/AwAPABQA
EgASABIAEwATABEADwANAA8AEAASABMAEwATABMAEwASABIAEgARABQAFQAXABgAFwAW
ABYAFQAVABUAFwAYABgAGAAYABgAGAAYABgAGAAaABoAGgAaABoAGQAYABcAGwAaABsA
HAAaABkAGQAaABgAFwAXABgAHAAdAB0AHQAcABwAHAAeABwAHAAcABwAHAAeACAAIQAj
ACMAJAAkACUAJAAjACMAJgAmACcAKQAqACoALAAsAC4ALwAvAC8ALwAwADEAMQAyADMA
MwA0ADUANQA2ADcANgA1ADQAMQAxADAAMAAwAC0ALQAvACwALQAtACwAKgAqACoAKAAn
ACYAJQAkACQAJAAkACQAIwAfAB4AHQAdABsAGAAXABYAFAAUABMAEgASABMAEwAUABcA
FwAVABUAEwASABEAEAAPAA4ADQAMAAwACwALAAwADAALAAsACwAJAAkACQAJAAgACQAL
AA0ADwAPAA4ADgAOAAwACgAGAAgACAAGAAkACwAMAA4AEAAPAA4ADAAKAAoACgAMAA0A
DQANAA0ADQALAA0ADgAOAA8ADwAPABEADwAPAA8ADwARABEAEQARABAADwAOAA0ADQAN
AA0ADQAPAA8ADwAQABIAEAAQABEADwAPAA8ADwANAA0ACwALAAsADAAMAAwADAAMAA0A
DQAPAA0ADAALAAsACwALAAsADQANAA4ADgANAAwADAALAAkACQAJAAkACwALAAoACgAL
AAsABwAFAAgACgAKAAoACgALAAkACQAJAAcACAAIAAgACAAIAAkACQAJAAsACgAKAA4A
EQAVABcAFwAYABkAGQAeAB8AHwAjACUAKAAsAC8ALwAwADIANAA2ADYANQA1ADcANgA1
ADQALgApACYAJgAjAB8AGgAWABMAEQAOAAwACgAKAAgABAADAAMAAgD///z//P/8//v/
+f/5//n/+f/6//r/+v/6//j/+P/5//n/+P/3//f/+f/6//r/+//9/wEADgAkAD0ATgBa
AGUAeACNAJ4AtQDPANQAvQCLADoA7//J/7L/lf93/2P/Wf9g/3T/hf+Q/6T/uP/K/9r/
6//z//L/9P/0//T/9f/3//f/9//3//n/+v/8//3/+//7//v/+//8//z//P/7//3//f/+
//7//P/8//3//f/9//3///8AAP7//v/+//7//v/+//7//v8AAAAAAAAAAAIAAwAEAAUA
BwAEAAMAAgAEAAMAAwAEAAQAAwADAAQABAAFAAUABQAIAAgACAAKAAcABgAFAAQABgAI
AAoACwAJAAkACgAKAA4ADgAOAA8AEAAQABEAEwASABIAFAAUABIAEwATABMAFwAYABkA
GQAbAB0AHgAgACAAHwAfAB8AHwAfAB8AHQAdABwAHAAcAB0AHQAfABwAGwAbABoAGAAY
ABgAFgAVABIAEQAQABAAEgASABIAEQAOAAwACgAJAAkACAAJAAoABQAEAAIAAAAAAAEA
AQACAAEAAQD////////+//3//P/8//z//P/8//z/+//7//z//P/7//v/+//5//n/+f/5
//j/+f/7//3/+//7//r/+v/7//r/+f/2//f/+P/3//v/+//6//r/+v/6//r/+f/4//j/
+P/6//v/+//7//v/+//5//v//P/8//n/+f/5//v//f/9//3//f/7//v/+//7//v/+//7
//v//P/9//7////9//3//f/+//7//P/8//3//f/9//3//f///////f/9//z//P/7//r/
/P/8//3//f/7//n/+P/3//j/+f/6//v/+v/5//n/+P/4//j/+f/5//f/9//3//f/+f/5
//j/+P/5//n/+f/5//f/+f/4//b/9v/2//b/9//1//X/9f/z//T/9P/0//L/8v/z//P/
9f/5//r//P/+////AQABAAMABAAFAAUACgALAAsADwAPABAAEgATABUAFgAYABoAHAAc
ABsAGwAaABgAFgAUABAACwAIAAgACAAFAAEA/v/8//n/9f/y//T/9P/y/+7/6//r/+r/
5//m/+b/5v/l/+P/4//j/+P/5P/k/+T/5P/i/+L/4//j/+D/3//f/+H/4v/i/+f/6f/x
/wAAEgAlADgARABPAGQAdwCGAJcArwDAALcAgwAwAOP/t/+e/4P/Zf9T/0//VP9e/2//
hP+Y/6b/tP/C/8//1f/c/97/3v/e/9//4P/f/97/3f/b/9z/3v/f/9//3//f/9//4P/g
/+D/3//e/93/3f/c/97/3v/f/9//3//f/+H/4v/g/+D/4P/g/+D/4P/g/+D/4P/g/+D/
4P/j/+P/4//j/+T/4v/i/+L/4P/f/9//4P/i/+H/4f/i/+L/4//j/+P/5P/k/+T/5v/k
/+T/5P/k/+T/5v/o/+n/6//r/+z/7P/s/+z/7P/t/+//8P/y//X/8//y//P/8v/z//X/
9v/3//f/+P/5//n//P/9//3//v/+//3//f/9//3//f/9//v/+f/4//j/+P/3//f/+f/2
//b/9//3//b/+P/4//b/9f/y//H/8P/w//D/8P/w/+//7//u/+3/7f/q/+j/6P/o/+j/
6P/n/+b/5P/j/+H/4P/f/9//3f/d/97/3v/e/97/3f/c/9v/2v/c/9v/2//c/9z/2//b
/9v/3f/d/93/3f/Z/9n/2v/b/93/3f/c/9z/3P/c/9z/2v/a/9r/2P/b/97/3v/f/+D/
3v/e/93/3P/c/9z/3v/f/+H/4f/h/+H/3f/f/+D/4P/f/9//3//h/+P/4//j/+P/4f/h
/+H/4f/j/+P/4//j/+P/4//j/+P/4f/h/+H/4v/k/+L/4v/j/+H/4f/h/+H/4//j/+H/
4f/f/+D/4P/g/+L/4v/j/+P/4//h/+D/3//f/9//3//f/9//3//g/+D/3v/e/9//3//f
/9//3//f/9//3//e/97/3//f/9//3f/e/9//4P/h/+L/3//d/93/3f/f/+D/4P/g/+D/
4P/h/+H/4v/l/+X/5v/p/+v/7v/v//P/9P/1//X/9f/1//T/9//5//z/AAADAAUABgAI
AAoACQAIAAYABQAFAAQAAwACAPz/9//0//T/9f/z//D/7v/s/+n/5f/i/+T/5P/i/97/
3//f/97/2//Y/9j/2P/X/9X/1f/V/9X/1//Y/9n/2v/Y/9j/2f/Z/9b/1f/V/9f/3P/a
/9f/2//n//j/CAAdACoAMgBBAFIAYQByAIkAoQCqAJcAXwAQAM3/qf+S/3f/Wf9J/0P/
SP9U/2X/fP+S/6T/sP+8/8n/0f/S/9T/1P/U/9X/2P/Z/9r/2//a/9r/2//b/9v/2//b
/9v/3v/e/97/3f/b/9v/3P/c/93/3v/g/+H/4P/f/+D/4P/e/97/3v/e/+D/4P/g/+D/
4P/g/+D/4P/h/+H/4f/h/+f/5v/n/+j/5v/l/+X/5v/k/+P/4//k/+j/6f/p/+n/6P/o
/+j/6v/o/+j/6P/o/+j/6v/s/+3/7f/t/+7/7v/u/+7/7v/v//L/8v/z//X/9v/2//j/
+P/4//n/+f/5//v//P/9//3/AAABAAEAAgAAAP////////3//f/9//v/+//6//r/+v/7
//v//f/6//v/+//6//j/+f/4//X/8//z//P/8//0//b/9v/2//X/8f/w/+//7//u/+z/
7P/s/+r/6v/p/+j/5//n/+b/5v/p/+n/5//n/+X/5P/j/+L/4v/i/+L/4v/g/9//3//g
/+P/4//k/+X/5P/j/+L/4f/h/+H/4v/j/+P/4//i/+L/5v/m/+b/5P/i/+L/4P/j/+b/
5v/n/+j/6P/o/+f/5v/k/+T/5v/n/+f/5//n/+f/5f/n/+j/6P/p/+n/6f/r/+v/6//r
/+v/6//r/+v/6//q/+n/6P/n/+f/5//n/+f/6f/p/+n/6v/q/+j/6P/p/+v/6//r/+v/
6//r/+n/6f/n/+j/6P/o/+v/7P/u/+//7f/r/+r/6f/p/+n/6f/p/+v/6//s/+z/7P/s
/+3/7f/r/+v/6//r/+n/6f/o/+j/6//r/+v/6//t/+3/7f/u/+z/6f/p/+7/8P/t/+z/
6//q/+v/6f/p/+n/6f/q/+r/6v/q/+r/6//r/+7/8f/x//L/9v/5//3//////wAAAQAB
AAQABQAFAAkABwAIAAoACwAMAA4AEQAUABQAFAATABMAEgAQAA4ADAAJAAUAAwAEAAEA
/f/4//T/8//x/+7/7P/t/+7/7f/q/+r/6//r/+n/6v/q/+r/6f/o/+f/5v/l/+X/5v/n
/+j/5v/m/+f/5//m/+X/5f/n/+j/7P/1//f//f8MACAANQBCAEoAWQBsAH0AjAClALkA
tgCZAFcABADN/7P/lv93/2H/Vf9P/1j/bP+B/5r/sv/A/8z/2v/l/+X/4v/l/+b/5//p
/+3/7f/t/+3/7f/u//D/8f/x//H/8f/x//T/9P/0//P/8//z//T/9P/0//T/9f/1//X/
9f/3//j/+P/4//j/+P/2//b/9v/2//b/9v/2//b/+f/5//n/+f/+//z//P/8//z/+//7
//z//P/7//v//P8AAAEAAQABAAAAAAAAAAIAAAAAAAAAAAABAAQABwAJAAcABwAIAAgA
CAAIAAgACQALAAwADgARABAAEAASABIAEwAVABYAFwAYABgAGAAXABoAGwAbABwAHAAb
ABsAGwAbABsAGwAZABcAFgAWABYAFQAVABcAFAARABEAEAAOABIAEgAQAA8AEAAPAA4A
DgAMAAwADAALAAoACgAKAAsACgAIAAgACAAGAAYABQAEAAEAAQAAAAAAAQABAP////8B
AAAA///+/wAAAAAAAAAA/v/9//3//v/+//3//f/9/////////////v///wEAAwACAAEA
///+/wEAAgADAAIAAQAAAP3///8AAAAAAQACAAQABAADAAIABAAEAAYABwAHAAcABwAH
AAUABwAIAAgACQAJAAkACwAKAAkACAAHAAgACQAKAAsADAANAA4ADwANAAsACQAHAAgA
CQAKAAwADgAMAAwADQAKAAkACAAHAAgACQAIAAkACQAKAAoACgAKAAoACwALAAsACQAI
AAcACAAJAAoACwAJAAkACgAKAAgACAAJAAkABwAHAAcABwAJAAkACAAIAAsACwALAAsA
CgAJAAgACAAJAAkACgAKAAYABgAIAAoACgAKAAoACQAHAAcABwAFAAYABgAGAAgACAAJ
AAkADAAPAA8AEAATABUAGAAZABsAHAAdAB0AHgAfAB8AIwAkACYAKQArACsALAAuADAA
MwA0ADQANQA0ADIAMAAuACgAIwAgACAAHgAbABcAFAATABEADgAMAAwADAAKAAYABQAF
AAQAAQACAAIAAgABAAEAAQABAAEA/v/+//7//v/+//7//////wAA/////wEAAgACAAMA
BwAPAB4AMgBJAFYAWgBjAHgAiwCgAL0A1QDcAMsAlQBAAPn/1f++/6H/g/91/3P/eP+C
/5H/nP+q/8b/2v/m//X////8//z//P/8//3/AQABAAEAAQD//wAAAgADAAMAAwADAAMA
AgACAAIAAQADAAMABAAEAAQABAAFAAUABQAFAAcACAAJAAoACwAMAAkACAAHAAYACAAI
AAgACAALAAsACwALAAsACAAHAAYACAAHAAcACAAKAAkACQAKAAwADQANAA0ADgAOAA4A
EAAOAA4ADgAOAAwADgAQABEAEwATABQAFAAWABYAFgAXABYAFgAXABkAGgAaABwAHAAa
ABsAGwAbAB8AIAAhACEAIgAjACMAJAAkACMAIwAjACUAJQAlACMAIQAgACAAIAAeAB0A
HgAaABoAGwAbABoAGgAaABgAFwAWABUAFAAUABIAEgASABEAEQAQAA8ADwAOAAwADAAM
AAgACAAHAAYABwAHAAYABgAFAAUAAwADAAUABAADAAIAAgACAAIAAgAAAP////8AAAAA
/////////f/9//3//f/8//3///8BAP/////+//7//v/+//7//P/8//z/+v/9//7//v//
/wAA/v/+//3//P/+//7/AAABAAAA///+//3//f///wAAAAD///////8BAAEAAQABAAEA
/////////////////////wAAAQACAAMAAgABAAAAAAD///z/+//7//z//f/+/////v/9
//r/+f/6//z//f/+//z//P/9//3////9//z/+//6//n/+P/3//X/9f/2//b/9//4//r/
+//5//n/+f/5//f/9//2//b/+f/5//n/+f/4//f/9v/2//j/9//3//b/8P/0//v/+v/4
//j/+P/4//X/8//z//P/8//0//T/9P/z//L/8v/x//P/9//4//r//f///wIAAwADAAQA
BQAFAAoACwALAA8ADgAQABMAFQAXABgAGgAcABwAHAAbABsAGgAYABYAFAAQAAsACAAI
AAkABwAEAAIAAAD9//n/9v/1//T/8f/s/+7/7//v/+3/6//q/+n/5//n/+f/5//n/+j/
6P/o/+j/5v/m/+f/5//m/+X/5f/n/+T/5P/t//X/AQAOAB4ALQA8AEoAVwBoAHcAjACl
ALsAvACfAF0ACgDP/7f/ov+B/2X/V/9V/1r/Zv93/4z/ov+0/8L/0P/d/+P/5P/j/+L/
4f/h/+T/5f/m/+f/5v/m/+f/5//l/+X/5f/l/+j/6P/o/+f/5f/l/+b/5v/o/+j/6f/p
/+n/6f/r/+z/6f/o/+f/5v/n/+j/6f/q/+j/6P/o/+j/5//n/+f/5//r/+r/6//s/+r/
6f/p/+r/6v/p/+n/6v/s/+3/7f/t/+7/7v/u//D/7P/s/+z/7P/u//D/8v/z//H/8f/y
//L/8v/y//L/8//1//b/+P/7//v/+v/7//r//P/9//3//f///wAAAQABAAEAAQAAAAAA
AgABAAEAAQABAAEAAQD///3//P/8//z//f/9/////P/5//n/+P/2//j/+P/2//X/9v/1
//T/9P/y//L/8v/x/+//7v/t/+3/6v/o/+j/6P/n/+j/6P/o/+b/5f/j/+L/5f/l/+P/
4//l/+T/4//i/+D/4P/g/+D/3f/b/9r/2v/c/9v/2//b/93/3f/d/93/2f/Z/9r/2//b
/9v/2v/a/97/3v/e/9z/2v/a/9j/2//c/9z/3f/e/+D/4P/f/97/3f/c/93/3f/f/9//
3//f/9v/3f/e/97/2//b/9v/3f/f/9//3//f/9//3//f/9//3//f/9//3//d/93/3f/d
/9v/2//b/9z/3P/a/9r/2//c/93/3v/f/93/3f/b/9v/2//c/9z/3P/c/9z/3f/d/9n/
1f/S/w==
         </WaveFormData>
      </LeadData>
      <LeadData>
         <LeadByteCountTotal>10000</LeadByteCountTotal>
         <LeadTimeOffset>0</LeadTimeOffset>
         <LeadSampleCountTotal>5000</LeadSampleCountTotal>
         <LeadAmplitudeUnitsPerBit>4.88</LeadAmplitudeUnitsPerBit>
         <LeadAmplitudeUnits>¦ÌV</LeadAmplitudeUnits>
         <LeadHighLimit>2147483647</LeadHighLimit>
         <LeadLowLimit>268435456</LeadLowLimit>
         <LeadID>V1</LeadID>
         <LeadOffsetFirstSample>0</LeadOffsetFirstSample>
         <FirstSampleBaseline>0</FirstSampleBaseline>
         <LeadSampleSize>2</LeadSampleSize>
         <LeadOff>FALSE</LeadOff>
         <BaselineSway>FALSE</BaselineSway>
         <ExcessiveACNoise>FALSE</ExcessiveACNoise>
         <MuscleNoise>FALSE</MuscleNoise>
         <LeadDataCRC32>511473617</LeadDataCRC32>
         <WaveFormData>
FAAUABQAFAASABIAEQARAA8ADwAPABAAEQASABQAFwAZABkAGgAbABoAGgAbABoAGwAc
AB0AHgAdABoAFgARABAADwAOAAwADAALAAgABwAIAAkACQAIAAMAAwAEAAUABgAGAAgA
CAAJAAoACwALAAkACQAJAAkACgALAAwADQANAAwADAAMAAwADAAMAAwADAANAA0ADgAQ
ABAAEAAPAA0ADgAOAA4AEQARABMAEQARABMAFwAVAAoA+//0//f/8P/e/8r/t/+w/7L/
sv+3/8D/wP+9/7v/vP++/8L/yv/W/+D/6v/0////BwAMABEAFAAYABoAGgAaABgAGQAZ
ABkAGQAZABkAGQAYABkAGwAbABsAGwAcAB4AHgAeAB0AHQAcABwAHAAcABwAHgAeAB4A
GwAbAB0AHQAeAB4AHgAeAB8AHwAeAB0AHQAdAB0AHQAcABwAHAAcAB4AHwAfAB4AHQAd
AB0AHQAdABwAHAAcABwAHgAeAB0AHQAeAB4AHgAhACEAIQAgAB4AHgAfAB8AHgAeAB4A
HAAdAB0AHgAeAB4AHgAeABwAHAAbABsAHAAcABwAHAAcABgAFgAVABUAFwAYABkAGgAY
ABgAGAAXABcAFwAXABcAFwAXABUAFQAVABMAFQAVABUAFQAVABUAEgASABIAEgAUABQA
FAAUABEAEQARABIAFAASABQAFAAUABQAFAAUABIAEwATABMAFQAWABYAFgAUABMAEwAU
ABUAFQAVABQAFgAWABcAFwAXABYAFQATABUAFgAXABcAGAAYABgAGAAWABUAFQAWABcA
FwAXABYAFQAUABMAEgATABQAFgAXABcAFgAWABYAFgAWABgAGAAYABcAFgATABYAFgAX
ABgAGAAYABgAGQAZABgAFgAUABYAFgAVABUAFQAVABUAEgASABQAFAATABUAFAAUABQA
FQAVABQAFAASABIAEwATABQAEwATABMAEwARABMAFAATABMAEQAQABEAEgATABQAEgAS
ABIAEgAUABQAFAAUABUAFQAWABYAFAASABIAEQAQAA8ADwAQABIAEgATABMAEQAQABAA
EAAQABAAEAAQABAAEAAQABEAEgASABIAEgARABIAEwAUABUAFQAUABMAEwATABUAFQAW
ABgAGQAbAB4AHgAeAB4AHgAcABsAGAAUAA0ADQANAA0ADgAOAA0ACgAKAAsADAAMAAgA
BQAFAAYABgAGAAUABgAIAAkACgALAA0ADQANAA0ADQANAA0ADQAPAA8ADgAOAA0ADgAN
AAwADgAOAA8ADwAQABAAEAAQABEAEQASABIAEAARABEAEQATABUAFwAZABkAEAABAPj/
9//w/+D/yv+3/7L/sv+2/7//xv/I/8f/xf/C/8L/xP/M/9r/6P/w//j/BQALABAAEwAW
ABYAGAAYABgAGgAbABsAGwAZABkAGQAZABoAGwAdAB0AHgAdAB0AHgAeAB4AHQAdAB4A
HgAeAB4AHQAeAB0AHAAdAB0AHwAfAB4AHgAeAB4AHwAfAB4AHQAdAB0AHQAdAB4AHgAe
AB4AHgAfAB8AHgAcABsAGgAZABsAGgAaABoAGAAaABoAGQAbABwAHAAcABsAGwAbABoA
GgAaABsAGwAcABwAHAAaABcAFwAYABgAGgAaABoAGAAYABcAFwAYABUAFAATABIAEQAQ
ABAAEQAQABAAEAAQABIAEgASABEAEQARABEAEQAPAA8ADQANAAsACQALAAsACQAJAAkA
CQAKAAoACgAKAAoACgAKAAoABwAHAAcACAAGAAQABgAGAAYABgAGAAYACAAJAAkACQAL
AAwADAAMAAsACQAIAAgACQAJAAkACAAIAAgACQAJAAsADAANAA0ADAAMAAwACwAIAAgA
CAAIAAYABQAFAAYABQAFAAUABAAGAAYABgAGAAYABgAHAAcABgAEAAMAAgAEAAQABgAG
AAQAAwACAP//AQAAAAAAAAD+//7//v////7//v/9//z//P/8//v/+//7//v/+//4//r/
/P/8//v//P/8//3//v/9//3//P/8//r/+P/3//X/9f/1//b/9//3//X/9//4//v/+//5
//j/9//2//X/9P/2//b/9v/2//b/9v/2//b/9v/1//X/9P/1//T/9f/1//T/8//z//T/
8v/y//P/8//x//D/8P/w//L/8v/y//L/8v/w/+//8P/w//L/8v/y//L/7//u/+7/7v/u
/+7/7v/t/+//7//v/+//7v/u/+7/7//y//X/9v/4//f/9//4//r/+f/4//f/9v/2//X/
8v/u/+n/6f/p/+n/6v/q/+n/5v/l/+X/5f/k/9//2//a/9r/3f/e/97/4P/h/+P/5f/n
/+X/5f/l/+X/5f/l/+X/5f/k/+P/4f/g/+L/5P/k/+T/4v/i/+P/4//m/+b/5v/m/+X/
5f/m/+b/5v/j/+P/4//l/+f/6f/l/9//1v/N/8j/x/+8/6T/jP9//37/gP+E/4//lv+W
/5f/l/+W/5b/nP+o/7T/vv/E/8z/1f/f/+T/6f/q/+r/7P/s/+z/7P/t/+3/7f/t/+3/
7f/t/+7/7//x//H/8P/v/+//8P/x//D/7v/t/+3/7v/v//D/8v/0//T/9P/x//H/8//z
//D/8P/w//D/8//z//L/8f/z//P/8//z//L/8v/y//L/8//z//L/8P/x//H/8f/x//P/
8v/y//L/8v/0//T/8//1//b/9v/2//f/9//3//b/+P/4//n/+f/4//j/+P/2//X/9f/2
//b/9P/0//T/8v/1//X/9v/4//j/+P/4//j/9f/y//D/7//y//L/8v/y//L/8v/y//H/
8f/x//H/8f/x//H/7//v/+//7f/v/+//8f/x//H/8f/w//D/8P/w//H/8v/z//T/8//z
//P/9P/0//L/9P/0//L/8v/y//L/9P/1//X/9f/3//j/+P/4//b/9f/1//b/+P/5//r/
+v/4//j/+f/5//v//P/9//3/+//8//3//f/8//z//P/8//7//f/9//7//f/9//3//P/+
//7//v/+//7//v//////AQAAAAAAAAD9//z//f/8//3//f/9//v//f/8//z//P/9//7/
//8BAAIAAgABAAAA/v/+//3//f/+//3//P/4//n//P/9//3//f/8//z//P/7//v/+v/6
//z//P/9//3//////wAAAQAAAP3//v/+//7//f/6//j/+v/6//r/+v/8//z//P/8//r/
+v/6//r/+//7//z//P/+//z//P/7//z/+//7//z//P/8//3//f/9//z//P/8//7//v/+
//7//P/8//3//v/+//7//v/8//z//P/8//z/+f/5//3/AAD///7//f/8//n/+P/4//j/
+f/6//v/+//7//v/+//7//z//P/8//3/AQADAAMABAAFAAUABgAIAAYABgAGAAYACAAH
AAQAAAD6//n/+P/3//n/+v/6//j/8//x/+//7P/t/+v/7P/u//H/8v/y//T/9P/1//b/
9//3//f/9//3//f/9//3//f/+f/5//j/+P/6//z//P/8//r/+v/7//v//P/8//z//P/5
//n/+v/6//7////9////AQABAAEAAQD9//L/6f/k/+P/3P/I/67/n/+Y/5r/nv+p/7D/
sP+t/6v/qP+u/7b/vv/G/9D/2v/i/+v/9f/+/wUABgAHAAgABwAGAAQABQAFAAUABQAF
AAUABQAGAAcACQAJAAoACQAJAAoACgAKAAkACQAKAAoACgAKAAoADAAMAAwACwALAA0A
DQAMAAwADAAMAA8ADwAOAA0ACgAJAAgABwAJAAoACwAMAA0ADQAMAAoACwALAAsACwAN
AAwADAAMAAoADAAMAAsACQAKAAoACgANAA0ADQAMAAwADAANAA0ADgAOAA4ADAALAAsA
DAAMAA4ADgAOAAwACgAJAAkACgAIAAgACAAIAAgABgAFAAUACAAIAAgACAAHAAYABQAD
AAUABQAFAAUABQAFAAMAAwADAAEAAwADAAEAAQABAAEAAgACAAIAAgACAAIAAgACAAMA
AwADAAQAAgAAAAIAAgAAAAAAAAAAAAEAAwAEAAUAAwAEAAQABAAGAAUABQAGAAYABQAE
AAIAAgACAAMAAwACAAIAAgABAAMABAAFAAUABgAGAAYABgAGAAUABQAGAAUABQAFAAQA
BAAEAAQABAAFAAYACAAJAAcABgAGAAYABgAGAAgACAAHAAcABwAFAAUABAAEAAQABQAG
AAcACQAJAAgABgAEAAYABgAFAAUABwAHAAcABAAGAAgACAAHAAUABAAEAAQAAwADAAIA
AgAEAAQABQAFAAMAAQAAAP//AQD//wEAAgADAAMAAQAAAAAAAAAAAAAAAAAAAAAAAAAA
AAAAAAAAAP////8AAAAAAQAAAAEAAQD///3//P/8//7//v/////////+//7//v/+//7/
/v/+//7//v///wAAAAAAAAAA/v/8//z//P/8//z//P/8//z//P/8//3//v/+//7//v/9
////////////AAAAAAAAAQACAAMAAgACAAEAAQACAAQABAAEAAQABAAHAAcABQACAPv/
+//7//v/+f/4//b/8v/v/+//7//u/+//7f/u//D/8//0//T/9v/1//X/9f/1//f/9//3
//f/+f/5//n/+f/4//f/9f/0//b/+P/4//j/+P/4//n/+f/6//r/+v/6//n/+f/6//r/
/P/9//3/+f/7////AQABAAEA/P/x/+r/5//i/9L/tv+h/5z/nP+e/6P/rP+u/63/rf+s
/6r/rv+4/8T/zv/W/+L/6//z//j/+f/8/wAAAgACAAIAAwAFAAYABwAFAAUABQAFAAgA
CQALAAsACAAHAAcACAAJAAgABgAFAAUABgAHAAgACgAMAAwADAALAAsADQANAAsACgAJ
AAgABwAHAAYABQAIAAkACgALAAgACAAIAAgACgALAAsACgAJAAkACQAJAAkACAAIAAgA
BwAIAAcABQAGAAgACQAKAA0ADQANAAwACgAKAAsACwAOAA4ADgAMAAkACQAKAAoADAAM
AAwACgAIAAcABwAIAAYABgAGAAYABgAEAAMAAwACAAIAAgACAAIAAgACAAEAAwADAAMA
AwABAAEA/////wEA//8BAAEAAwADAAMAAwABAAAA///+//7//v/+//7//v///wAAAgAA
AP7/AAAAAP7//v/+//7/AAABAAEAAQABAAIAAgACAAIAAQABAAIAAQABAAEAAAACAAIA
AwADAAYABgAGAAUAAwAEAAUABQAEAAQABAAEAAIAAQABAAIABAAFAAYABgAFAAQAAwAC
AAQABAAFAAUABQAEAAQABAAEAAQABgAGAAcABwAHAAUABQAEAAQABAAEAAQABAAFAAYA
BgAFAAQABAAEAAMAAwAFAAUABQACAAAAAgACAAEAAwACAAIAAgAFAAUABAAEAAQABAAF
AAUABAADAAMAAwADAAEAAwAEAAMAAwABAAAAAgACAAIAAgAEAAQABAAEAAIAAgACAAIA
AwADAAQABAAGAAQABAADAAIAAQABAAIAAAAAAAEAAQABAAAAAAAAAAEAAgADAAQABAAC
AAQABAAEAAQABAADAAIAAgACAAMABAAFAAUAAwADAAMAAwAGAAYABgAHAAcACQAJAAoA
CwALAAwADgAQABAAEAAQAA4ADQAKAAYAAQABAAEAAQABAAIAAgAAAP3//f/9//z/+P/1
//X/9v/1//b/9v/4//r/+//8//3////////////9//3//f/9//3//f/8//z//P/+//7/
/v8AAAAAAQABAAAAAAAAAAAA/f/9//7//v/8//3//f///wEAAQADAAUAAQD2/+3/6P/l
/9z/yv+y/6H/mv+a/5z/o/+u/7T/s/+x/7D/sv+2/7z/xP/O/9z/5v/v//n//P/9/wAA
BAAGAAYABgAEAAUABQAFAAUABQAFAAUABAAFAAcABwAIAAcABwAIAAgACAAHAAcABwAI
AAkACgAJAAoACQAIAAcABwAJAAkACAAIAAgACAAJAAkACAAHAAcABwAHAAcABgAGAAYA
BgAIAAkACQAIAAkACQAJAAkACQAIAAgACAAGAAgACAAHAAgACgALAAwACgAJAAgABgAI
AAgACQAJAAgACAAIAAYABQAFAAYABgAGAAYABgAEAAQAAwADAAQABAAEAAQABAACAAAA
/////wAAAAAAAAAA///+//3/+//7//v/+//7//3//f/7//v/+f/3//n/+f/4//f/9v/1
//f/+P/5//r//P/8//z//P/7//v/+//8//r/+P/6//r//P/8//z//P/7//v/+v/5//v/
/P/8//z/+v/5//n/+v/7//v/+//6//r/+v/7//v/+v/6//r/+f/7//z//f/9//r/+v/6
//r//P/7//v//P/7//v/+//6//r/+v/6//r/+v/6//v/+//5//j/+P/4//j/+P/6//r/
+f/5//n/9//3//b/9v/2//T/9P/0//X/+P/4//f/9v/1//T/8v/x//X/9f/1//L/8v/0
//T/8//z//L/8v/y//H/8f/w//D/8P/w//H/8f/w/+//7//v/+3/6//t/+7/8P/x//D/
8P/u/+7/7v/u/+7/7v/u/+7/7P/s/+z/7P/r/+v/7P/s/+3/7P/t/+3/7P/r/+v/7P/s
/+7/7f/r/+7/7P/s/+z/7P/r/+r/6v/q/+r/6v/q/+n/6f/p/+n/6f/q/+r/6v/r/+3/
7//v//D/8f/x//L/9P/0//T/9P/0//T/8//w/+z/5f/l/+X/5f/m/+b/5f/i/9//3//f
/97/3v/b/9v/3P/a/9r/2f/a/9z/3f/e/9//3v/d/9z/2//d/93/3f/d/9//3//e/97/
3P/e/97/3v/e/97/3//f/+D/4P/g/+D/4f/h/+L/4v/g/+H/4f/h/+H/5f/l/+H/3f/W
/8v/xv/F/77/pP+I/3X/dP92/3r/g/+O/5L/lf+V/5D/kP+Y/6T/rv+6/8b/zP/R/9v/
4P/h/+T/5P/m/+b/5v/m/+f/5//n/+n/6f/p/+n/6P/p/+v/6//s/+v/6//s/+z/7P/r
/+v/6f/o/+f/5v/m/+j/6P/o/+n/6f/r/+v/7P/s/+z/7P/r/+v/6v/p/+v/6//r/+v/
6f/o/+f/5v/q/+v/6//q/+v/6//r/+v/7f/s/+z/7P/r/+z/6//p/+v/7P/s/+z/7f/t
/+3/7P/q/+r/6//r/+z/7P/s/+r/6v/r/+3/7v/u/+7/7v/s/+z/6//r/+z/6v/q/+r/
6v/q/+j/5//n/+j/6P/o/+j/5v/m/+b/5f/l/+X/5f/l/+P/4//h/+H/4//h/+P/4//j
/+P/4//j/+T/5P/k/+T/4v/i/+L/4v/j/+P/4//k/+L/4P/i/+L/5P/k/+T/5P/i/+P/
4//j/+X/5v/m/+b/6P/n/+f/6P/q/+v/7P/s/+r/6v/r/+v/7v/u/+7/7f/t/+7/7//v
/+7/7v/u/+7/7P/r/+v/7P/v/+//7//u//D/8P/w//D/8f/y//T/9f/1//T/9P/0//T/
9P/2//b/9f/1//X/8//0//T/9f/2//j/+P/4//n/+//8//z//P/5//j/9v/1//n/+f/5
//b/+P/6//r/+f/5//j/+P/4//r/+//7//z/+//6//r/+f/4//f/9//3//n/9//5//r/
+//7//n/+P/5//r/+//8//z//P/8//z//v/+//7//v/+//3//f/8//3//P/9//3//v/9
//3//v/9//z//P/7//3//v8AAAAAAAAAAAAAAQAAAAAAAAACAAIAAgABAP//////////
AgACAAIAAwADAAUABQAGAAgACQALAA4ADAAMAAwADAANAA0ACwAIAAEAAQABAAEAAAAA
AP///P/8//3//v/+//r/9//3//j/9//4//j/+v/7//3///8BAAAA///+//3/////////
//8AAAEAAQACAAEAAgABAAAAAAAAAAEAAQAEAAQABAAEAAQABQAHAAgA/v8DAAcACQAJ
AAsACwAJAAkABgD7//L/7f/k/9D/uP+l/5z/mP+a/6f/tP+0/63/r/+y/7L/tv/A/9L/
4P/q//L//f8FAAgACwAOAA4AEAAQABAAEgATABMAEwARABEAEQARABMAFQAYABkAGAAX
ABcAGAAaABoAGQAZABoAGgAaABoAGQAaABkAGAAXABcAGQAZABkAGgAbABwAGwAbABoA
GQAcAB0AHgAfAB0AHAAbABoAHQAfACAAIAAeAB0AHAAbAB0AHAAcABwAHgAgACAAHwAd
AB4AHgAeAB0AHQAdABwAHgAeAB8AHwAgACAAIAAeAB4AHwAhACIAIAAgACAAHgAgAB8A
HwAgACAAIAAgACAAHAAaABkAGQAaABoAGgAaABoAGgAaABkAGwAbABsAGwAZABkAFwAX
ABkAFwAZABkAGAAXABYAFQAWABYAFgAWABgAGAAYABgAFQAVABUAFgAWABQAFgAWABQA
FAAUABQAFgAXABcAFwAXABgAGAAYABgAFwAXABgAGQAZABkAGAAYABgAGQAZABkAGAAX
ABUAFQAWABcAFwAYABgAGAAYABYAFQAVABYAFwAXABcAFgAYABgAGAAYABgAGAAZABkA
FwAWABYAFgAWABYAGAAYABkAGQAZABcAGQAYABgAGAAWABYAFgAXABgAGAAXABYAFwAY
ABgAGQAaABkAGAAUABUAGAAZABkAGAAWABUAFAAVABUAFAAUABQAFAAVABUAFgAVABUA
FQAVABMAFQAWABYAFQASABAAEQASABMAFAAUABQAFAAUABQAFAAUABQAEgARABEAEAAT
ABIAEwATABMAEwAUABYAEgASABMAEwAUABIAEgASABIADwAOAA4ADgAQABAAEAAPABAA
EQASABMAEgASABIAEwAXABkAGQAaABoAGQAZABoAHAAcABwAHAAaABkAFgASAA0ADQAN
AA0ADgAOAA0ACgALAAsACwAKAAcAAwACAAIABQAGAAYACAAIAAkACgALAAsACwALAAsA
DQANAA0ADQAMAAsACQAIAAoADAAMAAwADAAMAA0ADQAOAA4ADgAOAA0ADQAOAA4AEgAT
ABMAEQARAA8ADwATABEACgD///j/9f/u/9r/xv+1/7D/sv+2/73/xP/G/8P/wf/A/77/
wP/K/9j/5v/y//r/AwALAA4ADwAUABYAGAAYABgAGAAZABkAGQAXABcAFwAXABoAGwAd
AB0AGgAZABkAGgAeAB4AHQAdABwAHAAcABwAHAAeAB4AHgAdAB0AHwAfAB4AHgAeAB4A
HwAfAB4AHQAbABsAGwAbABoAGgAaABoAHAAdAB0AHAAdAB0AHQAdABwAGgAZABgAGwAe
AB8AHwAdAB4AHgAeAB4AHQAcABoAGwAcAB4AHwAgACAAIAAeAB0AHQAeAB4AHgAeAB4A
HAAaABkAGQAaABgAGAAYABgAGQAYABgAGQAXABYAFQAUABYAFgAWABUAFQAVABUAFQAX
ABcAFQAVABQAEQASABEAEQARABEAEQAQABAAEAAQABEAEgATABQAEQARABEAEgAQAA4A
EAAQABAAEAAQABAAEgATABMAEwATABQAFAAUABQAEwATABQAEwATABMAEgASABIAEwAT
ABIAEgASABEAEwAUABUAFQAUABQAFAAUABQAEwATABQAEwATABMAEgAUABQAFAAUABIA
EgATABMAFQAUABQAFAASABIAFAAUABMAEwATABEAEgASABMAFAATABIAEQARABIAEgAR
ABAAEQASABIAEwASABEAEAAMAA8AEgATABMAEwASABIAEgARABEAEAAQABAAEAARABEA
EAAPAA8ADwANAAsADQAOAA8ADwANAAwADQAOAA8AEAAOAA4ADgAOAAwADAAMAAwACwAL
AAwADAANAAwADQANAAoACQAJAAoADAAMAA0ADQALAAoACgAKAAwACAAIAAwADAAMAAwA
DAAMAA0ADAAMAAwACgAKAAoACQAJAAkACQAJAAwADAAMAA0ADgAPAA4ADgARABEAEgAU
ABIAEgASABIAEgARAA4ACgAGAAcACAAJAAUABAACAP7//P/7//r/+P/3//X/9v/4//r/
/P/9/wAA/v///wAAAQABAAEAAQABAAIAAwAEAAUAAgABAP///v/+/wAAAAAAAAIAAgAD
AAMABAAEAAQABAACAAEAAQAAAAYAAwADAAMABQAFAAcABwADAPj/8f/s/+X/1v/C/6z/
of+i/6T/pv+t/7b/tv+1/7f/tP+0/7r/wv/M/9j/5P/s//X//f8CAAEAAgAGAAgACAAI
AAgACQAJAAkABwAHAAcABwAGAAcACQAJAAkACQAKAAwADQAMAAoACQAIAAgACAAIAAYA
CAAIAAgACQAJAAsACwAKAAoACgAKAAkACQAIAAcABwAHAAcABwAGAAYABgAGAAgACQAJ
AAgABQAFAAUABQAGAAYABwAIAAgACgAKAAkACAAIAAcABgAHAAcABwAGAAUABAAEAAMA
BgAGAAYABAACAAEAAQAAAAAAAAAAAP7//////wAAAgAAAAAAAAAAAPz/+v/5//n/+P/4
//j/+P/5//r/+//7//r/+f/4//f/+f/5//f/9//3//X/9//3//X/9f/1//X/9P/0//T/
9P/y//L/8v/y//H/8f/x//L/9P/y//T/9P/y//L/8v/y//T/9f/1//X/9P/0//P/8v/w
/+//7//w//H/8f/x//D/8P/w//H/8f/z//T/9f/1//L/8v/y//H/7v/u/+7/7v/u/+3/
7f/u//H/8f/x//D/8P/w//D/8P/v/+7/7v/t/+v/6v/q/+r/7P/s/+7/7v/v/+//7//t
/+z/6v/p/+j/6P/o/+j/6f/q/+r/6f/o/+b/5v/l/+X/5//n/+f/5P/m/+j/6P/n/+f/
5v/m/+b/5v/l/+P/4v/k/+T/5f/l/+b/5f/l/+X/5f/j/+X/5v/m/+X/4v/g/+H/4v/j
/+T/5P/k/+T/5P/j/+L/4f/g/+H/4f/i/+L/5P/i/+L/4f/i/+H/4f/i/+T/5P/l/+X/
5f/k/+T/5P/i/+L/4v/i/+D/4P/g/+L/4v/i/+L/4//i/+L/4v/g/+D/4P/f/+H/4f/h
/+H/4v/i/+L/4//l/+f/5//o/+n/6f/q/+z/7v/u/+7/7v/s/+v/6P/k/9//3//f/9//
3P/c/9v/2P/X/9f/1//W/9T/0f/R/9L/1f/W/9b/2P/W/9f/2P/Z/9v/2//b/9v/2//b
/9v/2//b/9v/2v/a/9z/3v/e/97/3P/c/93/3f/e/97/3v/e/9//3//g/+D/4v/h/9//
3f/f/+H/5f/n/+P/2v/N/8b/xf++/6r/kv+B/37/gv+G/4//mP+Y/5X/lf+U/5b/mP+g
/6z/uP/C/8j/0//f/+j/6//q/+r/7P/s/+z/7v/v/+//7//x//H/8f/x//L/8//1//X/
8v/x//H/8v/0//T/8//z//P/9P/1//b/+P/6//r/+v/5//n/+//7//r/+v/6//r/+f/5
//j/9//6//v//P/9//r/+v/6//r//P/9//3//P/7//v/+//7//z//P/9//7//v8AAAAA
///+//7//f/8//////////7/AQACAAQABQAEAAQABAACAAEAAQACAAIABAAEAAQAAgAC
AAEAAQACAAAAAAAAAAAAAQAAAAAAAQACAAIAAgACAAIAAgACAAEA//////////8BAAEA
/////wAA//8CAAMAAwADAAMAAwAAAAAAAAAAAAAAAAAAAAAAAQABAAEAAgABAP7////+
////AAABAAIAAAABAAEAAQADAAQABAAEAAYABQAFAAYABwAHAAcABgAGAAYABwAHAAYA
BgAGAAUABwAIAAkACQAIAAgACAAIAAgABwAHAAgACQAJAAkACAAIAAgACAAIAAoACgAL
AAsACQAIAAgACAAGAAYACAAIAAsACwALAAkACwAKAAoACgAKAAoACgALAAoACgAJAAgA
CgAKAAkACQAJAAkACQAGAAkADAANAA0ACwAKAAoACgAJAAkACAAIAAgACAAJAAkACgAJ
AAkACQAJAAcACQAKAA0ADQALAAoADAAMAAwADAAMAAwADAAMAAoACgAKAAoACwALAAwA
DAAOAAwADAALAAoACQAJAAoACwAMAA4ADwAMAAoACQAIAAkACgALAAwADAAOAAsACgAK
AAoACgAKAAsADAAOABAADgAOAA4ADQANAA0ADQANABAAEAAQABEAEwAVABUAFgAVABUA
FgAYABoAGgAaABoAGgAZABYAEgALAAsACwALAAwADAALAAgABwAHAAcABgAGAAMAAwAE
AAcACAAIAAoACgALAAwADQALAAsACwALAAsACwALAAsADQANAAwADAAMAA4ADgAOAA4A
DgAPAA8ADgAOAA4ADgAPAA8AEAAQABIAEwAVABcAGQAZABcAEwAPAAYA+f/2//X/6v/W
/8L/t/+4/7j/uP+//8b/xv/F/8X/xP/E/8j/0P/e/+z/9v8CAA0AEQASABcAGgAcAB4A
HgAeABwAHQAdAB0AHgAfACAAIQAgACEAIwAjACQAIwAjACQAIwAiACAAHwAfACAAIQAi
ACIAJAAkACQAIQAhACMAIwAjACQAJQAmACkAKQAoACcAJgAlACQAIwAjACQAJQAmACcA
JwAmACQAJQAlACUAJQAmACYAJwAoACcAKAAnACUAJwAoACgAKAAnACcAJwAmACYAJgAn
ACcAKgAqACoAKAAnACcAKAAoACgAKAAoACYAJgAlACUAJgAmACYAJgAmACYAJAAjACMA
IgAiACIAIgAjACQAJQAlACQAIwAiACEAIwAjACEAIQAjACEAIwAjACEAIQAhACEAIQAi
ACMAJAAmACYAJgAmACQAIwAiACIAIgAgACIAIgAkACQAJAAkACQAJQAlACUAJQAmACYA
JgAmACUAJQAmACcAJwAnACYAKAAoACkAKQAoACgAKAAnACUAJgAnACcAKAAoACgAKAAq
ACkAKQAqACkAKQApACgAKgAqACoAKgAqACoAKwArACsAKgAqACoAKgAqACwALAAtAC0A
LQArAC0ALAAsACwALAAsACwALQAsACwAKwAqACwALAArACsALQAtAC0AKgAqACwALAAr
AC0ALAAsACwALQAtACwALAAqACoAKwArACsAKwAsAC0AKwApACsALAAtAC0AKwAqACgA
KgAqAA==
         </WaveFormData>
      </LeadData>
      <LeadData>
         <LeadByteCountTotal>10000</LeadByteCountTotal>
         <LeadTimeOffset>0</LeadTimeOffset>
         <LeadSampleCountTotal>5000</LeadSampleCountTotal>
         <LeadAmplitudeUnitsPerBit>4.88</LeadAmplitudeUnitsPerBit>
         <LeadAmplitudeUnits>¦ÌV</LeadAmplitudeUnits>
         <LeadHighLimit>2147483647</LeadHighLimit>
         <LeadLowLimit>268435456</LeadLowLimit>
         <LeadID>V2</LeadID>
         <LeadOffsetFirstSample>0</LeadOffsetFirstSample>
         <FirstSampleBaseline>0</FirstSampleBaseline>
         <LeadSampleSize>2</LeadSampleSize>
         <LeadOff>FALSE</LeadOff>
         <BaselineSway>FALSE</BaselineSway>
         <ExcessiveACNoise>FALSE</ExcessiveACNoise>
         <MuscleNoise>FALSE</MuscleNoise>
         <LeadDataCRC32>2506713680</LeadDataCRC32>
         <WaveFormData>
CAAIAAgACAAJAAoACwAMAAkACAAHAAcACgANABAAEwATABUAFgAZABoAHAAgACMAJgAm
ACYAJwAlACEAFwAKAAUABwAIAAgABgAGAAYABAAEAAQABQAGAAUABQAGAAYABAAEAAQA
BAAAAP///v/9//z//P/8//3//f/+//7//P/8//3//f/9//3//f/9//3//f/+//7////9
//z//P/8//z//P/8//z//P/8//r/9v/1//3/DgAcACUAMABKAF8ANwDN/1f/8/60/p3+
oP6t/rv+xf7F/sr+3f75/hf/O/9j/4z/sf/K/9//9f8FAA0AEAARABIAFAAVABQAFAAU
ABMAEwAVABYAGAAbABwAHAAcABwAHQAeACEAHwAfAB8AHwAfAB8AIAAgACMAIwAjACMA
IwAjACQAJQAkACQAIwAjACcAJwAnACgAJwAnACcAJwApACoAKwArAC0ALQAuAC8AMQAy
ADMAMwAxADIAMwA1ADkAOgA7ADwAPAA+AD8APwBCAEYASABJAEoASgBMAFAAUABSAFIA
UwBVAFkAXgBgAF8AYABhAGEAYgBiAGIAYQBfAF8AXwBeAF4AWgBZAFgAWQBWAFQAUgBQ
AE0ASgBIAEUAQgA/AD0AOgA3ADUAMQAuAC0AJwAgAB4AGgAZABcAEgAQAA8ADQAIAAYA
AwAAAPv/+P/3//b/9v/z//P/8v/v/+3/7f/v/+3/7P/s/+v/6//r/+z/7f/s/+j/5//m
/+r/6v/q/+r/7P/s/+3/7v/s/+z/7P/s/+z/7v/v/+//7v/v//P/9P/0//T/9P/2//b/
9v/3//f/9//4//j/9//5//v//f//////AAAAAAIAAwAEAAUABQD//////////wIAAwAD
AAUAAwADAAIAAgACAAIAAgACAAIAAgACAAIAAgABAAEAAQAAAAAAAAAAAAEAAQABAP//
AQABAAEAAgAAAAAA//////////////7//v/9//3//f8AAAAA/v/8//7//v/+//7//P/8
//z//P/9//3//P/8//z//P/8//z//f/9//z//P/7//r/+f/4//v//P/+/////P/6//j/
+f/6//z//P/8//z//P/8//3//v/8//z//P/8//z//P/8//z/+//9////AQADAAUABwAI
AAsADgAQABQAGQAaABoAGgAaABkAFAAJAP7/+f/7//z/+v/6//r/+v/4//f/9v/2//j/
9//3//j/9v/2//b/9v/2//T/8//y/+//7v/u/+7/7//v//D/8P/u/+7/7//v/+7/7f/s
/+v/6//r/+z/7P/r/+v/6v/q/+r/6v/q/+r/6P/k/+L/4v/g/+P/7f/6/wYADwAYADAA
QwAdALf/Qf/f/qD+h/6K/pf+pf6x/rX+tv7F/t/++/4d/0f/cv+Z/7L/yf/b/+f/7f/0
//X/9v/4//n/+f/6//v/+//9////AAACAAMABAAEAAQABgAHAAgACwANAA0ADQANAA8A
DwAQABAADwAPAA8ADwAQABEAEwAVABYAFgAVABUAFQAVABUAFgAZABkAGQAZAB0AHgAf
AB8AIwAjACQAJQAmACYAJgAlACUAJgAnACkAKwAsAC0ALgAwADIAMwAzADMANgA3ADcA
OgA6ADwAQABCAEQARABFAEUARwBKAEoASQBKAEsASwBKAEoASgBJAEcARwBHAEYARgBC
AEEAQAA/ADwAOgA4ADgANQAyADAALQAqACcAJQAiAB8AHQAZABgAFwARAAoABwACAAAA
/f/6//j/9//1//L/8P/t/+r/5//k/+P/4v/g/93/3f/c/9n/1//X/9n/2f/Y/9j/1//W
/9X/1f/V/9X/0v/S/9L/1v/W/9b/1v/U/9T/1f/W/9b/1v/W/9b/2P/a/9v/2//X/9f/
2v/a/9j/2P/Y/9r/2//c/97/3//h/+L/4v/h/+L/4//k/+X/5v/m/+X/5v/n/+j/6f/p
/+b/5//o/+n/6P/p/+n/6//p/+n/6P/o/+r/6v/q/+r/6P/o/+j/6P/m/+X/5f/l/+j/
6P/o/+j/5//n/+f/5f/l/+X/5f/m/+X/5P/i/+H/4//j/+P/4v/i/+H/4f/h/+T/5P/i
/+D/3//e/93/3P/e/97/3v/e/93/3f/c/9z/2v/a/9r/2v/d/93/3P/c/9r/2v/a/9r/
3P/c/93/3f/a/9j/1v/V/9j/2f/a/9v/3P/Y/9b/2P/Y/9r/2v/a/9r/2P/W/9X/1P/V
/9b/1//Y/9r/2v/a/9r/2//d/9//4f/l/+f/6f/q/+v/7v/w//T/9//4//j/+P/3//f/
8//p/97/2f/b/9z/3f/e/9//4P/e/93/3P/c/97/3f/d/97/4P/g/+D/4P/i/+D/3//e
/9//3v/e/97/4P/h/+P/5P/h/+D/4P/f/+H/4f/h/+H/4f/h/+L/4v/k/+X/5f/m/+f/
6P/p/+r/7P/q/+j/6P/s/+//9f/8/wIACQAeADwAOwD3/4P/E//F/qL+nf6q/sH+2/7n
/uv+8P4F/yX/Q/9h/4X/pv/F/9r/6//7/wUACwAOABAAEAARABEAEgASABIAEQARABMA
FAAWABkAGgAaABoAGgAbABwAHwAfAB8AHwAfACAAIQAjACQAJgAnACgAKQAmACUAJQAl
ACcAKAAoACkALAAtAC4AMAAyADMANAA1ADgAOgA8AD0APwA/AEAAQQBDAEQARQBFAEYA
SABKAE0ATQBOAE8AUABSAFQAVQBVAFgAXABeAF8AZABkAGYAagBrAGwAawBrAG4AcQB1
AHYAdwB4AHkAeQB7AHwAfQB9AHsAewB7AHoAdwByAHAAbgBrAGgAZgBkAGIAXwBcAFoA
VwBUAFEATwBLAEcARAA/ADwAOwA1AC4ALAAoACcAJQAhAB4AHAAZABQAEgAPAAwACwAI
AAcABgAEAAEAAQAAAPv/+f/5//v/+//6//r/+f/6//n/+f/5//v/+P/4//j/+v/6//r/
+v/5//j/+P/4//n/+v/7//z//v8AAAEAAQD8//v//f/8//7//v/+/wAAAQACAAQABQAI
AAoACwALAAoACwAMAA0ADgAOAA0ADgAOAA4ADgANAAoACwAMAA0ADAANAA0ADwARABEA
EAAQAA4ADgAOAA4AEAAQABAAEAAOAA0ADQANAA4ADgAOAA4ADQANAA0ACwANAA0ADQAO
AA0ADAAKAAkACwALAAsACgAKAAkACQAJAAwADAAKAAgACgAKAAoACgAIAAgACAAIAAgA
BwAFAAQABgAGAAYABgAJAAkACAAIAAgACAAIAAgACAAIAAkACQAIAAgACAAJAAsACwAL
AAsACAAIAAgACAAIAAkACQAJAAkACQAJAAkACAAIAAgACAAKAAoACgAKAAkACAAIAAgA
CAAIAAgACAAIAAgACAAIAAcACQALAA0AEQATABUAFgAZABwAHgAiACcAKAAoACgAJwAn
ACMAGQANAAkADAAOAA8AEAARABIADQALAAkACAAFAAMAAgACAAMABAAFAAYACAAGAAUA
BAADAAIAAgACAAEAAQACAAIAAAAAAAEAAQADAAMAAwADAAEAAQACAAIAAwADAAIAAgAB
AAAA///+/wAAAAD+//z//P/9/wcAGAAkAC0APgBcAGUAJwCx/zf/3f6o/pv+qP63/sf+
0f7R/tb+6f4J/yn/S/9x/5j/vf/W/+3/AQANABUAGgAXABYAFgAVABQAFAAUABMAFQAX
ABgAGgAZABoAGgAaABoAGwAcAB8AHQAdAB0AHQAfAB8AIAAgACEAIQAhACEAHwAfACAA
IQAkACQAIwAjACcAJwAnACgAKAAnACYAJQApACoAKwArAC0ALQAuAC8ALwAwADEAMQAz
ADQANQA3ADgAOAA4ADgAOAA6ADsAOwA+AEIARABFAEYARgBIAEwAUABSAFIAUwBSAFUA
WQBaAFsAXABdAF0AXgBeAF4AXQBbAFsAWwBaAFkAVgBWAFYAVQBSAFAATgBMAEkARgBE
AEAAPgA8ADsAOAA1ADMALwAuAC0AJwAgABwAGAAXABUAEgAQAA8ADQAMAAoABwAEAAEA
/v/9//z//P/5//n/+P/z//H/8f/z//P/8v/y//H/8P/v/+//7//w/+7/7//w//D/8P/w
//D/8v/y//P/9P/2//b/9v/2//b/+P/5//n/+f/5//z//P/+//7//v8AAP//AAACAAMA
BQAGAAYABQAEAAUABgAHAAkACgAKAAwACwAMAA0ADQAMAA0ADgAPABIAEwATABUAFQAV
ABQAFAAUABQAFAAUABQAFAAUABQAFAATABMAEwASABIAEgASABEAEQARAA8ADwAPAA8A
EAAQABAADwAPAA8ADwAPAA4ADAALAAsACwAMAAwACgAIAAoACgAKAAoACAAIAAgACAAJ
AAkACAAIAAYABgAGAAYABQAFAAQABAAGAAYABgAGAAYABgAHAAcABgAGAAYABwAFAAUA
BQAFAAQABAAEAAQABAAFAAUABQAFAAUABQAEAAQABAAEAAQABAAEAAUABgAEAAQABAAE
AAQABAAEAAQABQAHAAkACwANAA8AEQASABQAFgAXABoAHgAgACEAIgAkACUAIgAZAA4A
CQALAAwACwAKAAkACAAIAAcABgAGAAQAAwADAAQAAgACAAIAAgACAAAA///+//v/+v/6
//r/+//7//z//P/6//r/+//7//3//f/9//3//P/7//v/+v/5//n/+P/4//j/+P/4//j/
/P/8//j/9P/2//v/AQAMAB4ALQA4AE4AZQBJAOf/Z//9/rr+nf6a/qf+tf6//sP+xv7V
/u/+Df8x/1v/hP+t/8z/3//v//n///8EAAYACAALAA0ADQAOAA8ADwAPABEAEgAUABUA
FgAWABYAFAAVABYAGQAWABUAFAATABQAFQAXABgAGwAbABsAGwAdAB0AHgAfACAAIAAf
AB8AHwAfAB8AIAAfAB8AHwAfACEAIgAjACMAJwAnACgAKQAqACoAKgApACoALAAuADEA
LwAuAC0ALAAwADIAMwAzADcAOgA7ADsAQABAAEIARgBIAEoASgBLAEsATQBQAFAAUgBU
AFYAVwBUAFQAVABTAFEAUQBRAFAATwBMAEwATABNAEoASABGAEEAPQA5ADYAMgAwAC4A
LQAqACcAJQAhABwAGwAVAA4ACgAGAAUAAwD///z/+v/3//H/7v/q/+b/5f/i/+H/4P/e
/9v/2//a/9n/1//X/9n/2P/W/9X/0//T/9P/1P/V/9X/0v/S/9L/0v/S/9L/0v/V/9b/
2P/a/93/3v/f/+D/3v/e/93/2//b/9v/3v/e/97/3v/e/+D/4//k/+b/5//p/+r/6v/p
/+z/7f/u/+//7v/u/+3/7v/v//D/8f/x/+//8f/z//X/9P/1//X/9//3//f/9v/2//j/
+P/4//j/9v/2//b/9v/3//f/+P/5//f/9v/1//T/9//3//f/9f/z//P/8//0//T/9P/z
//P/8//z//P/8v/w/+//7//v//D/8P/u/+z/7v/u/+7/7v/u/+7/7v/u/+7/7f/r/+r/
7P/s/+z/7P/s/+v/6f/o/+b/5v/m/+b/5f/k/+T/4//g/+D/4P/h/9//3//f/9//3v/c
/97/3v/e/97/3v/b/9r/2v/a/93/3v/f/+D/3v/e/97/3v/h/+P/5f/n/+v/7f/v//D/
8//2//j//P8AAAIAAwAEAAQAAwD+//P/5v/h/+P/5P/k/+T/5P/k/+D/3//e/97/4P/f
/9//4P/e/97/3v/e/+D/3v/d/9z/2v/Y/9f/1v/Y/9n/2//c/9n/2P/Y/9f/2P/Z/9r/
2//Z/9n/2v/a/9v/2//a/9r/2v/a/9r/2v/c/9j/1v/W/9j/1//f/+r/9v/9/wgAJAA3
ABMAsf8//93+oP6J/oz+m/6p/rf+v/7A/s3+6f4J/yv/Tf9w/5f/tP/H/9n/5//t//T/
9f/2//j/+f/6//r/+v/5//n/+//8//7//f/+//7//v/+////AAADAAUABQAFAAUAAwAD
AAQABAADAAMAAwADAAEAAQACAAMABAAEAAMAAwAHAAcABwAIAAcABwAHAAcACQAKAAsA
CwANAA0ADgAPAA8AEAARABEAEgAUABYAGQAYABgAGAAYABwAHgAfAB8AHwAiACMAIwAo
ACgAKgAuAC4AMAAwADEAMQAzADYANgA5ADoAOwA7ADoAOgA6ADkAOQA5ADkAOAA4ADQA
MwAyAC8ALAAqACgAJgAjACAAHgAbABgAFQATABIADwANAAkABAADAP3/9v/v/+r/6P/l
/+P/4v/i/+H/3f/a/9b/0v/R/87/zf/M/8n/xf/E/8L/v/+9/73/v/+9/7z/vP+7/7z/
u/+7/7v/u/+4/7j/uP+6/7r/uv+6/7j/uP+5/7r/uP+4/7j/uP+6/7z/vf+9/7n/uf+8
/7z/vP+8/7z/vv++/77/v/+//8H/wv/C/8H/wv/D/8T/xf/F/8b/xv/I/8v/zP/N/83/
zP/N/87/z//R/9P/1P/X/9j/2f/Z/9r/3P/c/9z/3P/e/97/3v/e/97/3f/d/93/3v/e
/97/3v/h/+H/4f/f/9//3//f/+D/3v/e/93/3f/h/+H/4f/g/97/3f/d/93/4v/i/+D/
3v/c/9z/3P/c/93/3v/f/+D/4f/h/+D/4P/g/+D/4P/g/+P/4//i/+L/4v/i/+L/4v/i
/+T/5//p/+r/6P/o/+j/6P/n/+b/5v/m/+j/6P/o/+j/5v/m/+b/5v/p/+v/7f/v//D/
8f/y//L/9f/4//r//v8BAAIAAgACAAQABQACAPn/6//l/+b/5v/k/+T/5P/k/+D/3//e
/97/3//f/+D/4v/g/+D/4P/g/+L/4P/f/97/2//a/9r/2v/d/93/3v/e/93/3v/g/+H/
4P/f/97/3f/f/9//4P/g/+H/4f/g/+D/4v/i/+L/4v/g/+D/4P/g/+D/4f/h/+T/7P/1
/wIAGAAfAPP/k/8j/9P+qP6b/qb+v/7d/vX+A/8K/xf/L/9N/2n/if+s/83/4v/v//3/
BwAJAAwADgAOAA8ADwAQABAAEAAPABEAFQAYABwAHQAeAB4AHgAcAB0AHgAhACMAIwAj
ACMAIwAjACQAJAAlACUAJQAlACcAJwAoACkALAAsACsAKwAuAC8AMAAyADUANQA1ADUA
OQA6ADsAOwBAAEEAQwBFAEgASgBMAE0ATwBQAFEAUwBVAFYAVwBYAF0AYABiAGMAZgBq
AGwAbQByAHIAdAB4AHwAfgB+AH8AgQCFAIoAjACLAIwAjQCNAIwAjACMAIsAigCJAIgA
hgCDAH4AfAB6AHcAdAByAHAAawBnAGMAYABdAFoAVwBVAFEATQBKAEUAQgBBADsANAAy
AC4ALQArACcAJAAiAB8AGwAYABQAEAAPAAwACwAKAAYAAwADAAIA/f/7//v//f/6//j/
9//1//X/9f/2//f/+f/2//b/9v/4//j/+P/4//b/9v/3//j/+v/6//r/+v/8//7/////
//3//f8AAAAA/v/+//7/AAABAAIABAAFAAcACAAIAAcACAAJAAoACwALAAwADAAOAA0A
DgAPAA8ADgAPABAAEQAQABEAEQATABQAFQAVABYAFgAWABYAFgAVABQAEwASABQAEwAT
ABMAFgAWABYAFgAWABUAFAARABMAEwATABQAEgASABEAEQATABMAEwASABAADwAPAA8A
EgASABAADgAPABAAEQASABAAEAAQABAAEQARABAAEAAQABAAEAAQABEAEQAQABAAEAAQ
ABAAEAAQABAAEQARABIAEgASABIAEgASABIAEgASABMAFAAWABYAFgAWABQAEgAQAA4A
DwARABMAFQAZABsAHQAeACMAJgAoACwALwAwADAAMAAxADEALQAjABYAEQATABQAEgAS
ABIAEgASABEAEAAQABAADwAPABAAEAAQABAAEAASABAADwAOAAsACgAKAAoACwALAAwA
DAAMAAwADQANAAsACwALAAsACgAJAAkACAALAAsACgAKAAwADAAMAAwABgAKAAoACAAI
AAsAEQAaACgANwBGAF4AYQAhAKv/M//R/pT+ff6K/qX+wf7P/tH+3P71/g3/J/9P/33/
qv/J/+D/8/8DAA8AFQAcAB0AHgAgACEAHgAeAB4AHQAdAB8AIAAiACMAJAAkACQAIwAj
ACMAJQAnACcAJwAnACgAKQArACwAKgApACgAJwAnACcAKAApACwALAArACsALQAtAC0A
LgAwADEAMgAzADMANAA1ADUAOQA5ADoAOwA9AD4APwA/AEEAQgBDAEUASQBKAEsATABN
AE4ATgBNAE8AUgBTAFMAWABYAFoAXgBiAGQAZABlAGgAawBvAHAAcQByAHMAcwByAHIA
cgBxAG8AbwBvAG4AagBmAGUAZABjAGAAXgBcAFoAVwBUAFIATwBMAEkARwBDAD8APAA3
ADEALwAoACAAHAAYABcAFQARAA4ADAAJAAMAAAD8//j/8//w/+//7v/r/+f/5v/k/9//
3f/d/9//3//e/97/3f/f/9//4P/h/+H/3v/e/97/4P/g/+D/4P/i/+L/4//k/+T/5P/k
/+T/5f/m/+b/5f/m/+f/6//s/+z/7P/s/+7/7v/u/+//7//w//L/8//z//X/9//5//v/
/P/8//v//P/9//7///////z//f/+////AAABAAEAAwADAAMAAgACAAQABAAEAAQABAAE
AAQABAACAAEAAQABAAQABAAEAAQABAADAAIA//8BAAEAAQACAAIAAgABAAEAAQABAAEA
AAAAAP///////wIAAgAAAP7//v/+//7//v/+//7//v/+//3//f/8//z/+//6//n/+P/6
//v/+//8//z//P/8//z/+v/6//v/+//8//z//P/8//z/+f/4//j/+P/6//r/+v/6//z/
/P/8//z///8BAAMABQAJAAsADQAOAA8AEAAQABIAFwAYABgAGAAZABkAFQALAP7/+f/7
//z//v/+//7//v/8//v/+v/6//r/+f/5//r/+//8//3//v/7//j/9v/0//X/9P/0//T/
9v/3//n/+v/3//b/9v/1//f/9//3//f/+f/5//r/+v/7//v/+v/6//r/+v/6//r//v/+
//r/+P/4//f//f8OAB4AKQA2AFQAZQA3AMn/U//1/rj+pf6u/rn+w/7J/sn+0P7j/vv+
Gf8//2n/kv+5/9D/5f/5/wUACQASABQAFAAVABUAEgASABIAEQATABUAFgAYABkAGgAa
ABoAGAAZABoAHQAeAB8AIAAhACAAHwAfAB4AIAAhACIAIwAjACMAJAAlACQAJAAjACMA
IwAjACMAJAAjACMAIwAjACcAKAApACkAKwArACwALQAtAC4ALwAvAC8AMAAxADMANwA4
ADkAOgA6ADwAPQA9AEEARABFAEUASABIAEoATgBSAFQAVABVAFYAWQBdAF4AYQBiAGMA
YwBgAGAAYABfAF0AXQBdAFwAWgBWAFUAVABSAE4ASwBIAEYAQwBAAD4ANgAyAC4AKwAk
AB8AGwAVABEADwAIAAAA/P/4//f/9f/y//D/7//t/+r/6P/l/+L/3//c/9v/2v/Y/9X/
1f/U/9P/0f/R/9P/1f/U/9T/0//U/9P/0//T/9X/0v/S/9L/1v/W/9b/1v/Y/9j/2f/a
/9r/2v/a/9r/3v/g/+H/4f/f/9//4v/i/+L/4v/i/+T/5f/m/+j/6f/s/+7/7//v//D/
8f/y//P/9f/2//b/+P/5//r/+//7//j/+f/6//v/+//7//r/+//7//v/+v/6//r/+v/6
//r/+//8//3//v/7//n/+P/3//n/+v/7//z/+//7//v/+f/5//n/+f/6//v//P/8//3/
/f/9//3//P/+//3//f/9/wIAAgAAAP7//v/+//7//v8AAAAAAAAAAP/////+//7//P/8
//z//P/7//v/+v/6//r/+v/6//r/+v/6//v/+//9//7///8BAAMA/////wEABAAGAAYA
BgAGAAUABAAEAAQABAAEAAQABAAGAAYABgAGAAUABwAJAAsADQAPABEAEgAXABoAHAAg
ACEAIgAiACIAIgAhABwAEQAHAAMABgAIAAYABgAGAAYABgAFAAQABAADAAEAAAAAAAIA
AgACAAIAAQD+//z/+v/8//z//f/+//////8AAAAA/f/8//z/+//7//v/+//7//3//f/+
//7//v/9//v/+v/4//j/+P/4//z/+P/0//T/+P/7/wUAEgAcACEAMgBOAEkAAwCT/yn/
2/60/q/+uv7F/tP+2/7b/uT++/4Z/zf/Vf95/57/w//Y/+n/+/8FAAUACAALAAwADgAP
AA4ADgAOAA0ADwARABIAFAAVABYAFgAWABYAFwAYABsAGQAZABkAGQAbABsAHAAcAB0A
HQAdAB0AGwAbABwAHQAeAB4AHQAdAB8AHwAfACAAIQAhACEAIQAhACIAIwAjACcAJwAo
ACkAKQAqACsAKwAtAC4ALwAxADEAMgAzADQANQA2ADYANQA5ADwAPQA9AEIAQgBEAEgA
SQBKAEkASQBIAEsATwBQAE8AUABRAFEAUQBSAFMAUwBTAFMAUwBSAE8ASgBIAEYARQBC
AEAAPgA9ADsAOQA4ADUAMgAvAC0AKgAnACUAIQAdABsAFAAMAAoABgAFAAMA/v/8//v/
+f/0//L/7//s/+f/5P/j/+L/4f/f/+D/4P/b/9n/2f/b/93/3P/c/9v/2f/X/9b/1f/Y
/9b/1//Y/9n/2P/X/9b/2P/Y/9n/2v/c/9z/3P/c/97/4P/h/+H/3f/d/+D/4P/g/+D/
4P/i/+X/5v/o/+n/7P/u/+//7//u/+//8P/x//P/9P/0//b/9f/2//f/9//1//f/+f/7
//n/+f/4//n/+f/5//j/+P/5//r/+//8//n/+P/3//b/+P/3//f/9//4//j/+P/4//f/
9//3//X/9//3//f/+P/4//j/9//3//v/+//7//r//P/7//v/+//+//7//P/6//r/+v/6
//r//P/8//z//P/7//v/+v/6//z//P/8//z/+//7//r/+v/7//z//f/+//7//v//////
//8AAAEAAwACAAEAAAD//wQAAAAAAAEAAgADAAQAAwACAAIAAgAEAAQABAAEAAYABgAG
AAYABQAHAAkACwAPABEAEwAUABcAGgAcACAAJAAmACcAKAApACkAJQAbABEADQAQABIA
EQAQAA8ADgANAA0ADQAOAA4ADQANAA4ADgAOAA4ADgAOAAwACwAKAAoACgALAAwACwAL
AAwADAAIAAgACQAJAAsACwALAAsACwALAAwADAANAA0ADAAMAA4ADgAOAA4AEgAOAAoA
CAAKAA0AFQAiACwAMwBAAFoAZQAvAMH/Tf/1/sL+t/7A/tH+5f7v/u/+8P7//hv/N/9X
/33/pP/H/+L/9f8HABUAHQAeAB4AHgAfAB8AHgAeAB4AHQAfACEAIgAkACQAJAAjACIA
IgAjACQAJwAmACUAJAAjACQAJQAnACgAKQApACkAKQAnACcAKAApACwALAArACsAKwAr
ACsALAAvAC8ALwAvAC8AMAAxADEANQA1ADYANwA4ADgAOAA3ADkAOgA7AD0APgA+AD4A
PgBAAEIAQwBDAEUASABJAEkATwBQAFMAWABZAFoAWQBZAFgAWwBfAGAAYQBiAGMAYwBi
AGIAYgBhAGEAYQBhAGAAYABcAFsAWgBYAFQAUQBOAEwASQBGAEQAPwA8ADkANwA0ADEA
LwArACgAJwAhABoAGAAUABMAEQALAAgABgADAP///P/4//T/8//w/+//7v/r/+f/5v/k
/+L/4f/i/+X/4v/g/9//3f/d/93/3v/f/9//3P/c/9z/3v/e/97/3v/e/97/3//g/+L/
4v/i/+L/4//k/+T/4//j/+P/5v/m/+j/6P/o/+r/6//s/+7/7//v//D/8P/v//H/8//1
//f/+P/4//f/+P/5//r/+//7//j/+f/6//v//P/9//3///8BAAEAAAAAAAIAAgACAAIA
AgACAAIAAgAAAP///////wIAAgACAAIAAwADAAMAAQADAAMAAwAEAAIAAgABAAEAAQAB
AAEAAAAAAP///////wIAAgAAAP7/AAAAAAAAAAACAAIAAgACAAEAAQAAAAAAAQACAAMA
BAAEAAMAAQAAAAIAAgACAAIABAAEAAUABQADAAIAAQABAAIAAwAEAAUAAgACAAIAAAAA
AAAAAAAAAAIAAgADAAQABAAEAAQABAAEAAQABAAEAAcACQALAA0ADQAPABEAEgAVABgA
GgAeACEAIgAiACIAIwAjAB8AFQAGAAEAAwAEAAYABgAGAAYABAADAAIAAgAEAAMAAwAE
AAQABAAEAAQAAgAAAP///v/9//z//P/8//3//f/+//7//v/+///////9//3//f/9////
//8AAAAAAQABAAAAAAAAAAAAAAAAAAAA/P/8//z/AAADAAsAFgAkAC0APgBcAFsADwCV
/yP/0f6m/p3+pP6z/sP+y/7P/tj+7/4J/yf/S/91/6D/wf/a/+//AQAJAA8AFAAVABYA
GAAZABgAGAAYABcAFwAZABoAHAAbABwAHAAcAB4AHwAgACMAIgAhACAAHwAgACEAIwAk
ACMAIwAjACMAIwAjACQAJQAkACQAIwAjACUAJQAlACYAKAApACoAKwAsACwALAArAC0A
LQAuAC8AMwA0ADUANQA1ADYANwA5ADkAOgA7ADwAPgBAAEEAQQBFAEgASQBJAEwATABO
AFIAVgBYAFgAWQBaAF0AYQBiAGQAZgBoAGkAZQBkAGMAYQBjAGMAYwBiAGEAXgBeAF4A
XQBaAFgAVgBWAFMAUABOAEgARABAAD0APAA5ADcAMwAyADEAKwAkAB8AGgAYABUAFAAS
ABEADwAKAAgABQACAP7/+v/4//b/9v/z//P/8v/v/+3/7f/v/+3/7P/s/+v/6//r/+z/
7f/v/+z/7P/s//D/8P/w//D/7v/u/+//8P/y//L/8v/y//P/9P/0//P/8v/z//f/+P/6
//r/+v/8//v//P/+////AQACAAIAAQAEAAUABgAHAAcACAAIAAoACgAKAAoACQAIAAkA
CgALAAwADQANAA8ADQANAAwADAAOAA4ADgAOAA4ADgAOAA4ADgANAA0ADQAOAA4ADgAO
ABEAEQARAA8ADwAPAA8AEAAOAA4ADQANAA8ADwAPAA4ADgANAA0ADQAPAA4ACwAIAAwA
DgAMAA==
         </WaveFormData>
      </LeadData>
      <LeadData>
         <LeadByteCountTotal>10000</LeadByteCountTotal>
         <LeadTimeOffset>0</LeadTimeOffset>
         <LeadSampleCountTotal>5000</LeadSampleCountTotal>
         <LeadAmplitudeUnitsPerBit>4.88</LeadAmplitudeUnitsPerBit>
         <LeadAmplitudeUnits>¦ÌV</LeadAmplitudeUnits>
         <LeadHighLimit>2147483647</LeadHighLimit>
         <LeadLowLimit>268435456</LeadLowLimit>
         <LeadID>V3</LeadID>
         <LeadOffsetFirstSample>0</LeadOffsetFirstSample>
         <FirstSampleBaseline>0</FirstSampleBaseline>
         <LeadSampleSize>2</LeadSampleSize>
         <LeadOff>FALSE</LeadOff>
         <BaselineSway>FALSE</BaselineSway>
         <ExcessiveACNoise>FALSE</ExcessiveACNoise>
         <MuscleNoise>FALSE</MuscleNoise>
         <LeadDataCRC32>735375322</LeadDataCRC32>
         <WaveFormData>
8f/x//L/8v/y//L/8f/x//D/7//u/+//8f/z//b/+f/8//z//P/9//7//v8BAAMABQAG
AAYABgAHAAcAAwD+//3//f/+//////8BAAEA///+//3/+//6//v/+//8//z/+f/3//f/
9P/w/+7/6f/o/+n/6P/o/+n/6f/n/+f/5f/i/+L/4//j/+T/5P/k/+T/5v/m/+b/5v/l
/+X/5f/l/+f/5//n/+f/5f/k/+H/3f/d/+v/CAAvAFwAlgDZAPcApgASAI7/Lf/m/sL+
yv7L/qn+e/5a/lH+Wv5z/pv+0f4K/0D/dv+h/7//2f/t//n//f8DAAcACAAKAAoADAAO
ABAAEgAUABUAFgAXABkAGgAbABsAGwAcABwAHwAfAB8AIQAfACAAIgAiACUAJgAoACgA
KgArACwALQAuAC8AMQAyADQANgA2ADcAOAA5ADoAOwA9AD8AQgBEAEQARgBIAEgASgBN
AE8AUQBRAFMAVQBXAFwAXQBgAGIAZgBoAGsAbABxAHQAdwB6AHsAfgCBAIQAhgCJAI0A
jwCUAJUAmQCbAJwAnQCgAKAAngCeAJ4AngCdAJwAmwCaAJcAlQCTAJEAjwCLAIcAggCA
AHsAdwByAGwAaABkAGAAXABYAFQATgBHAEQAQAA6ADcAMgAtACoAJgAiAB4AGgAXABMA
DwAMAAkABgAEAAIAAQD+//3/+//5//f/9f/1//T/8//y//H/8P/w//D/8P/t/+z/7P/s
/+z/7P/s/+z/7f/u/+//8P/u/+7/8P/y//P/8//z//P/9f/2//j/+f/7//v//f/9//3/
/f/8//v/+//8//z//P///wAAAgAFAAUABQAGAAcACAAJAAkACgAJAAcABgAFAAgACQAK
AAsACQAJAAgACAAIAAcABgAGAAcABwAHAAQABQAFAAMAAwABAAIAAQD+/wAA///+//z/
/P/9//z//f/7//v/+v/6//f/9//2//T/9v/1//X/9f/2//b/9f/0//X/9P/0//T/8v/y
//H/7//x//H/8P/w/+//7//v/+//7//v/+//7//u/+3/7P/q/+v/7P/t/+7/7P/q/+r/
6P/o/+r/6v/q/+r/6v/p/+n/6v/q/+r/6v/p/+n/6f/p/+n/6//s/+3/7//v//L/8v/y
//X/+P/4//v///8BAAIAAgABAAEAAAD7//j/9//3//j/9//3//n/+f/1//T/8//x//L/
8f/x//L/8v/x/+//7//r/+j/5f/f/9z/2//a/9r/2f/Z/9f/1//V/9T/1P/V/9T/1P/T
/9L/0//U/9X/1v/U/9X/1f/V/9f/1//X/9f/1//V/9L/z//N/9P/4//8/yEATgCIAMsA
5QCUAP7/dv8V/8z+pv6s/rH+kf5n/kz+Q/5K/mP+jf7B/vr+Mv9q/5X/tf/N/9//5//t
//H/9f/2//j/+v/8//7/AAACAAQABQAGAAcACQAKAAsADQANAA4ADgAPAA8ADwARABEA
EgAUABQAEwAUABYAFgAYABkAGgAbAB4AHwAhACIAIgAkACQAJQAmACcAKAApACoALQAx
ADQANgA4ADoAOgA7AD0APgA/AEEAQwBFAEcATABNAFAAUgBWAFgAWwBcAF8AYgBlAGgA
awBuAHEAdAB4AHsAfwCBAIIAgwCHAIkAiQCLAI8AkACSAJIAkgCSAI8AjgCNAIwAhwCF
AIMAgQB/AHsAdwByAHIAbQBpAGQAYgBeAFoAVgBOAEoARgBAADsAOAA0AC4AKQAkAB8A
HAAYABQAEAAMAAsABwADAAAA/f/6//j/9v/z//D/7//t/+v/6f/n/+f/6P/n/+b/5f/i
/+L/4v/i/9//3v/e/97/4P/g/+D/4P/g/+D/4P/g/+L/4v/k/+b/5f/l/+X/5f/m/+b/
5//n/+n/6f/r/+v/7P/t/+3/7f/v//D/8P/w//L/8v/z//X/8//z//T/9f/4//n/+f/6
//r/+f/5//n/+f/5//n/+f/3//f/9v/2//f/9//3//j/+P/3//b/8v/z//P/8f/x//L/
9P/0//L/8v/x//D/7v/v/+//7f/t/+v/6//q/+r/6//r/+r/6P/m/+X/5f/l/+j/6P/n
/+b/4//i/+L/4v/k/+T/4//h/+H/4f/g/+D/3f/d/93/3f/f/9//3//f/9//3//f/97/
3v/e/97/3v/d/9z/2//a/9v/2//c/93/3f/b/9v/2//a/9z/3P/c/9z/2P/X/9f/2P/a
/9r/2v/Z/9v/2//b/9v/2//c/93/3//j/+b/5v/m/+f/6v/q/+3/7f/v//D/8P/v/+//
7v/p/+T/4//j/+T/5f/l/+f/5//l/+T/4//h/+D/3//f/+D/4P/f/93/3f/a/9j/1v/R
/9D/z//O/87/0f/R/8//z//L/8r/yv/L/8n/yv/K/8r/yv/K/8r/yv/M/83/zf/N/8v/
y//L/8v/zf/J/8j/xf/J/9H/4f/4/xsAUACSAMkAswA2AKD/Jv/P/pb+hv6O/ov+c/5Z
/kr+S/5c/n/+rf7f/hD/RP90/5n/s//H/9f/3//l/+f/6//s/+7/8P/y//T/9v/0//b/
9//4//n/+//8//3//f/9//7//v/9//3//f//////AAACAAIABQAGAAgACAAHAAcABwAH
AAoACwANAA4AEAASABIAEwAWABcAGAAZABoAHQAhACQAJgAoACoAKgAsAC8AMQAzADUA
NwA5ADsAQABBAEQARgBMAE4AUQBSAFcAWgBdAGAAZQBoAGsAbgBuAHEAdQB3AHwAfQCB
AIMAhQCHAIsAjACOAI4AjgCOAI0AjACLAIoAhQCDAIEAfwB9AHkAdQBwAGwAZwBjAF4A
XABYAFQAUABKAEYAQgA8ADUAMgAuACgAJQAgABsAGAAUABAADAAIAAUAAQD9//r/+P/2
//X/9P/x/+7/7f/r/+n/5//l/+X/5v/l/+T/4//g/+D/4P/g/+H/4P/g/+D/4v/i/+L/
4v/g/+D/4P/g/+L/4v/k/+b/6f/p/+n/6f/p/+j/6P/n/+v/6//t/+3/7v/v/+//7//y
//T/9f/2//b/9v/3//n/9//3//j/+f/4//n/+f/6//z/+//7//v/+//7//v/+//9//3/
/P/8//7//f/8//z//v/9//z/+P/5//n/9//3//b/+P/4//b/9v/1//T/8v/z//P/8f/x
/+//7//u/+7/7//v/+7/7P/s/+v/6//r/+z/7P/r/+r/6f/o/+j/6P/o/+j/5//l/+f/
5//m/+b/5//n/+f/5//l/+X/5f/l/+P/4//j/+L/5P/k/+T/5P/k/+T/5P/k/+b/5f/l
/+X/5P/j/+L/4f/h/+H/4f/h/+L/4v/i/+L/4f/f/+D/4v/i/+L/4v/i/+D/3//f/+D/
4P/g/+D/3//h/+H/4f/h/+P/5P/l/+f/6f/s/+z/7P/u//L/8//3//n/+//8//z/+v/7
//v/9//0//P/8//0//b/9//6//v/+P/2//T/8f/t/+v/6v/q/+r/6f/n/+f/5f/k/+P/
3//e/93/3P/c/9z/2//Y/9f/1v/W/9f/2f/X/9j/2P/Y/9j/2P/Y/9j/2v/b/9v/2//Z
/9n/2f/Z/9v/2//Y/9X/0//X/+f/BAAtAF4AnADdAN8AdADc/2D/B//G/rD+wP65/pH+
af5S/kv+Vv53/qf+2/4O/0b/fP+j/7//2f/r//X/+//8//////8AAAIABAAGAAgACgAM
AA0ADgAPABEAEgATABUAFQAWABYAGQAZABkAGwAZABoAHAAcAB8AIAAiACIAIAAhACIA
IwAkACUAJwAoACwALgAuAC8ALgAvADAAMQAzADUAOAA6ADoAPAA+AD4AQABDAEUARwBL
AE0ATwBRAFIAUwBWAFgAWgBcAF8AYABnAGoAbQBwAHEAdAB3AHoAfgCBAIUAhwCIAIkA
jQCPAJEAkwCXAJgAlgCWAJYAlgCXAJYAlQCUAJEAjwCNAIsAiQCFAIEAfAB4AHMAbwBq
AGYAYgBeAFoAVABQAEwARgBBAD4AOgA0AC8AKgAlACIAHgAaABYAEgAQAA0ACgAIAAMA
AAD+//z/+//4//f/9f/x/+//7f/t/+3/7f/t/+3/6//q/+n/6P/o/+j/6f/q/+j/6P/o
/+j/6P/o/+j/6P/o/+j/6v/s/+3/7f/t/+3/8P/w//H/8f/z//P/9f/1//b/9//3//f/
+f/6//r/+v/8//z//f///wEAAQACAAMAAwADAAIAAgAEAAMAAwADAAUABQAFAAUABwAH
AAYABgAGAAUABAAEAAUABQAFAAIAAwADAAEAAQAAAAIAAgAAAP7//f/8//r/+v/7//r/
+//7//v/+v/6//f/9//2//T/8v/x//H/8f/w//D/7//u/+7/7v/v//D/7v/u/+3/6//t
/+3/7P/s/+n/6f/p/+n/6f/p/+n/6f/p/+n/6f/o/+b/5v/m/+b/6P/o/+j/6P/m/+X/
5f/l/+X/5f/l/+X/5f/l/+X/5f/i/+L/4v/k/+L/4v/i/+L/4f/h/+L/5P/k/+T/5P/j
/+P/4//j/+P/4//k/+X/5//p/+z/7P/s/+v/7v/u//H/9f/3//j/+P/5//v//P/5//T/
8//z//T/8//z//X/9f/0//T/9P/z/+//7f/s/+z/7P/r/+n/6f/m/+T/4v/d/9z/2//a
/9r/2//b/9n/2f/X/9b/1v/X/9f/2P/Y/9j/2P/Y/9j/2P/W/9f/1//X/9n/2f/Z/9n/
3f/d/9r/1f/T/9f/4//6/x8ATgCGAMcA7wCyABwAiv8j/9r+sP6y/rn+nf5x/lD+Rf5K
/l/+h/6//vj+Lv9o/5f/tf/L/93/5//v//X/+f/6//z/AAACAAQABgAIAAoACwAMAA0A
DwAQABEAEQARABIAEgARABEAEQATABUAFgAYABgAGQAaABwAHAAeAB8AIAAhACIAIwAl
ACYAJgAoACgAKQAqACsALAAtACsALQAwADIANgA4ADoAOgA6AD0APwBBAEUARwBJAEsA
TQBNAE8AUABWAFgAWwBcAGEAZABnAGoAawBuAHEAdAB4AHsAfwCBAIIAgwCHAIkAjACP
AJQAlgCVAJQAkwCSAJEAkACPAI4AjQCLAIkAhwCHAIMAfwB6AHcAcQBsAGYAYgBeAFoA
VgBSAE4ASgBEAD0AOgA2ADAALQAoACMAIAAaABYAEgAOAAkABQABAP7//f/6//j/9v/x
/+7/7f/r/+v/6f/n/+f/5v/l/+T/4//i/+L/4v/i/9//3v/e/97/3f/c/9v/2v/b/9z/
3f/e/9//4P/j/+b/5f/j/+H/3//i/+L/4//j/+P/4//l/+X/5//p/+r/6//t/+7/7v/u
//L/8v/z//X/8//z//T/9f/2//f/9//4//n/+f/6//v/+f/5//n/+f/5//n/+P/4//r/
+f/4//j/+v/5//j/9P/0//X/9P/1//P/9P/z//D/8f/x//H/8P/v/+//7f/t/+3/7f/s
/+z/6//r/+r/6P/m/+X/5f/l/+b/5v/l/+T/5f/k/+T/5P/m/+b/5f/j/+P/4//i/+L/
4//j/+P/4//h/+H/4f/h/+H/4f/h/+D/3v/e/97/3v/e/97/3v/e/+D/3//f/9//3f/b
/97/4P/g/+D/4P/c/9v/2//c/93/3v/f/9//3v/d/9z/2//f/+D/4f/j/+X/6P/o/+j/
6f/s/+z/7//x//P/9P/0//L/8//z/+//7P/r/+v/7P/t/+3/7//v/+v/6v/p/+f/6P/n
/+f/6P/o/+f/5f/l/+P/4v/h/93/2v/Z/9j/2P/b/9v/2f/Z/9X/1P/U/9X/1f/W/9b/
1v/U/9T/1P/U/9b/1//X/9f/1//X/9f/1//X/9X/1P/T/9H/0//h//r/HQBIAIIAxwDl
AJQA/P9y/w3/wv6a/pz+n/6F/mP+Tv5F/kz+Z/6V/sn+/P4u/2j/l/+1/8v/3//p//H/
9f/5//r//P/8//7/AAACAAQABgAHAAgABwAJAAoACwANAA0ADgAOABEAEQARABMAEQAS
ABQAFAAVABYAGAAYABgAGQAaABsAHAAdAB8AIAAgACIAIgAjACYAJwAoACkAKQArAC4A
MAAyADQANgA2ADYAOQA7AD0AQQBDAEUARwBIAEkATABOAFQAVgBZAFoAXQBgAGMAZgBr
AG4AcQB0AHgAewB/AIEAggCDAIcAiQCLAI0AkQCSAJQAlACUAJQAlQCUAJMAkgCRAI8A
jQCLAIkAhQCBAHwAegB1AHEAbABoAGQAYABcAFgAVABQAEoAQwBAADwANgAwACoAJAAg
AB0AGgAXABQAEQANAAkABgABAP7//P/6//X/8v/x/+//7//t/+v/6//p/+f/5f/j/+L/
4v/i/+L/4//i/+L/4v/i/+L/4v/i/+D/4P/g/+D/4v/i/+T/5v/l/+X/5f/l/+b/5v/n
/+f/6f/p/+v/6//s/+3/7f/t/+3/7v/u/+7/8v/y//P/9f/1//X/9v/3//b/9//3//j/
+P/3//f/9//3//f/9//3//n/+f/4//j/+P/3//b/9v/3//f/9//0//X/9f/z//P/8v/0
//T/8v/y//H/8P/u/+//7//t/+3/6//r/+r/6v/r/+v/6v/o/+j/5//n/+f/6P/o/+f/
5v/j/+L/4v/i/+L/4v/h/9//4f/h/+D/4P/d/93/3f/d/9//3//f/9//3v/d/9z/2v/a
/9z/4P/g/+D/3//e/93/3P/a/9n/2f/a/9r/2v/a/9n/2f/Z/9n/2f/b/9z/3f/f/+D/
4v/h/+D/4//m/+b/6f/t/+//8P/w//H/8//0//H/6//p/+j/6P/n/+f/6f/p/+b/5P/i
/9//3//f/+D/4v/k/+P/4f/h/97/3P/a/9X/0v/R/9D/0P/T/9P/0f/R/9H/0P/Q/9H/
0P/Q/8//zv/Q/9D/0P/Q/9D/0f/R/9H/0f/R/9H/0f/R/9H/0P/P/8//0//b/+7/EQBG
AIYAvwC9AGAA1v9c///+uv6a/p7+of6P/nn+cv5x/nj+j/61/uX+FP9G/3r/of+7/8//
4f/p/+3/7//z//T/9v/2//j/+v/8//z//v///wAA//8BAAIAAwADAAMABAAEAAcABwAH
AAkABwAIAAoACgAJAAoADAAMAAwADQAOAA8AEAARABMAFAAWABgAGAAZABgAGQAaABsA
GQAbAB4AIAAkACYAKAAoACoALQAvADEAMQAzADUANwA6ADsAPgBAAEYASABLAEwAUQBU
AFcAWgBbAF4AYQBkAGgAawBvAHEAdQB3AHwAfwB/AIEAhQCGAIgAiACIAIgAiQCIAIcA
hgCDAIEAfwB9AH0AeQB1AHAAbgBpAGUAYABcAFgAVABQAEgARABAADoANQAyAC4AKAAh
ABwAFwAUAA4ACgAGAAIA///7//f/9P/x/+7/7P/q/+X/4v/h/9//2//Z/9f/1//U/9P/
0v/R/9L/0v/S/9L/0//S/9L/0v/U/9T/1P/U/9L/0v/S/9L/1P/U/9b/2P/X/9f/1//X
/9j/2P/Z/9n/2f/Z/9v/2//e/9//3//f/9//4P/g/+D/5P/k/+X/5//n/+f/6P/p/+j/
6f/p/+r/7P/r/+v/6//r/+v/6//r/+z/7f/t/+7/8P/v/+7/7v/u/+3/7P/o/+r/6//q
/+v/6v/s/+z/6v/q/+n/6P/m/+b/5//m/+f/5f/l/+T/5P/l/+X/5P/i/+D/3//f/9//
4v/i/+H/4P/h/+D/4P/g/97/3v/d/9v/3f/d/9z/3P/d/93/3f/d/93/3f/d/93/2//b
/9v/2v/a/9r/2v/a/9z/2v/c/9z/3P/c/9z/3P/b/9v/3P/e/97/3v/d/9z/2//a/9n/
2//c/93/3//j/+b/5v/m/+j/7P/t//H/8f/z//T/9P/2//f/9//z/+7/7f/t/+7/7f/t
/+//7//t/+z/6//p/+r/6f/p/+r/6v/p/+f/5//l/+T/4//f/93/2//Z/9j/2f/Z/9f/
1//W/9b/1//Z/9f/2P/Y/9j/1//W/9X/1P/V/9f/2P/Z/9r/2//c/93/1//Z/9r/1//V
/9f/4//8/yMAWACcANsA3wB4AOT/bP8T/8z+rv66/r/+o/53/lr+V/5k/nn+n/7V/hD/
Sv9+/6X/v//X/+f/8f/3//3/AQACAAQACAAKAAwADgAOABAAEQASABUAFwAYABkAGgAZ
ABkAGAAcAB0AHgAhACMAJAAmACYAJAAkACUAJAAmACcAKAApACwALQAvADAAMgA0ADQA
NQA3ADkAOwA9ADsAPQBAAEIARgBIAEoASgBKAE0ATwBRAFUAVwBZAFsAYABhAGQAZgBp
AGoAbABsAHEAdAB3AHoAfwCCAIUAiACKAI0AkQCTAJgAmQCdAJ8AoQCjAKcAqACoAKgA
qACoAKkAqACnAKYAogCfAJwAmQCZAJUAkQCMAIwAhwCDAH4AfAB4AHQAcABqAGYAYgBc
AFUAUgBOAEgAQwA+ADkANgA0ADAALAAoACMAHwAbABgAFAAQAA0ACgAHAAQAAwABAP3/
+//5//n/+v/5//j/9//4//j/+P/4//X/9P/0//T/9v/2//b/9v/2//b/9v/2//T/9P/2
//j/9//3//f/9//6//r/+//7//v/+//9//3//P/9//3//f///wAAAAAAAAQABAAFAAcA
BQAFAAYABwAIAAkACQAKAAoACQAJAAkACQAJAAkACQAJAAkACAAIAAoACQAIAAgACwAL
AAsACAAJAAkABwAHAAYACAAIAAYABgAFAAQAAgADAAMAAQABAAEAAQAAAAAA//////7/
/P/8//v/+//7//z//P/7//r/+f/4//j/+P/6//r/+f/3//f/9//2//b/9f/1//X/9f/3
//f/9//3//f/9//3//b/9P/0//T/9P/2//T/9P/0//T/8P/v/+//8P/w//D/8P/v//H/
8f/x//H/8//0//X/9//7//7//v/+//7/AAD//wEAAwAFAAYABgAGAAcABwADAP7//f/9
//7/AQABAAMAAwABAAAA///9//z/+//7//z//f/9//z//f/3//T/8f/r/+z/6//q/+r/
7f/t/+v/6//n/+b/5v/n/+n/6v/q/+r/6v/q/+r/6v/q/+v/6//r/+v/6//r/+v/7f/t
/+r/5//j/+P/8/8QADkAagCmAOsA/QCiAAoAiP8t/+b+yv7U/tP+q/57/lz+Vf5g/nn+
o/7d/hT/Tv+G/6//y//j//P//f8FAAkADQAOABAAEAASABQAFgAYABoAGwAcAB0AHwAg
ACEAIQAhACIAIgAkACUAJgApACgAKAApACgAKwAsAC4ALgAwADEAMgAzADQANQA3ADgA
OAA6ADoAOwA6ADsAPAA9AD8AQQBEAEYASABKAEwATABOAFEAUwBVAFUAVwBZAFsAXwBh
AGUAaABqAGwAbwBwAHMAdgB5AHwAfwCCAIUAiACKAI0AkQCTAJYAlwCbAJ0AnwChAKUA
pgCmAKYApgCmAKUApACjAKIAnQCbAJkAlwCVAJEAjQCIAIYAgQB9AHgAdABwAGwAaABi
AF4AWgBUAE0ASgBGAEAAOwA2ADEALgAqACYAIgAeABwAGQAWABQADwAMAAoACAAHAAQA
AwABAP///f/7//v/+v/5//j/9//2//b/9v/2//P/8v/y//L/9P/0//T/9P/0//T/9P/0
//T/9P/2//j/+//7//v/+//6//r/+//7//3//f//////AAABAAEAAQADAAQABAAEAAYA
BgAHAAkACwALAAwADQAOAA8ADwAQAA4ADQANAA0ADQANAA0ADQANAA0ADAAMAAwACwAK
AAoADwAPAA8ADAAJAAkABwAHAAoADAAMAAoACAAHAAYABAADAAMAAQABAAMAAwACAAIA
//////7//P/+//3//f/9//7//v/9//z/+f/4//j/+P/6//r/+f/3//f/9//2//b/8//z
//P/8//z//P/8//z//P/8//z//L/8v/y//L/8v/0//T/9P/0//L/7f/t/+//8P/y//L/
8v/y//L/8f/x//L/8f/w/+//7f/v/+//7//v/+//8P/x//P/9f/4//j/+P/7//7//v8B
AAEAAwAEAAQABAAFAAUAAQD9//3//v8AAP////8BAAEAAQAAAP///f/6//n/+f/6//n/
9//0//P/7v/s/+r/5f/n/+f/5//o/+n/6f/n/+f/4//i/+L/4//j/+T/5P/k/+b/5v/m
/+b/5P/l/+X/5f/j/+P/4//j/+f/5f/g/9//4f/p//v/GgBBAHIAsgDpAM8AUAC6/0b/
8/66/q7+tv6p/oP+Z/5Y/ln+av6P/sH+8/4k/1z/kP+1/8//5f/1//n//f8DAAcACAAK
AAoADAAOABAAEAASABMAFAATABUAFgAXABkAGQAaABoAGwAbABsAHQAdAB4AIAAgACEA
IgAkACQAJAAlACYAJwAoACkAKwAsAC4AMAAwADEAMAAxADIAMwAxADMANgA4ADoAPAA+
AD4AQABDAEUARwBLAE0ATwBRAFQAVQBYAFoAXABeAGEAYgBnAGoAbQBwAHUAeAB7AH4A
fgCBAIUAhwCIAIkAjQCPAI8AkQCVAJYAmACYAJgAmACYAJgAmACYAJIAjwCMAIkAhwCD
AH8AegB5AHUAcgBuAGoAZgBiAF4AWABUAFAASgBDAEAAPAA2ADEALAAnACQAIAAcABgA
FAARAA0ACQAGAAMAAAD+//z/+v/4//j/9//z//H/7//v/+//7//v/+//7f/s/+v/6v/p
/+j/6P/o/+j/6P/o/+j/6P/o/+j/6P/o/+j/6v/s/+3/7f/t/+3/7P/s/+3/7f/v/+//
8f/x//T/9f/1//X/9f/2//b/9v/2//b/9//5//n/+f/6//v//P/9//3//v8AAP//////
//3//f/9//3//f/9//z//P/9//3//f/+//3/+//5//T/9f/1//P/8//0//b/9v/0//T/
8//y//D/8f/x/+//7//t/+3/7P/s/+v/6//q/+j/6v/p/+n/6f/o/+j/5//m/+P/4v/i
/+L/4v/i/+H/3//h/+H/4P/g/+H/4f/h/+H/3//f/9//3//f/9//3//e/97/3v/e/97/
3v/e/97/3v/d/9v/2v/Z/93/2f/a/9r/2v/a/9r/2v/Z/9n/2v/Y/9j/2P/X/9n/2f/Z
/9n/2f/a/9v/3f/d/+D/4P/g/+P/5v/m/+n/6//t/+7/7v/u/+//7//r/+j/5//n/+j/
6f/p/+v/6//q/+r/6v/p/+b/5f/l/+b/5v/l/+P/4//e/9z/2v/V/9X/1f/V/9b/1//X
/9X/1f/R/9D/0P/R/9H/0v/S/9L/1P/U/9T/1P/S/9P/0//T/9X/1f/V/9X/2f/V/9D/
zf/N/9H/4f/8/x8ATgCIAMsA0wBuANT/VP/3/rb+nP6m/qn+jf5p/lL+S/5W/nP+n/7T
/gj/Pv9y/53/u//R/+X/8f/1//j/+//7//z//P/+/wAAAgAEAAYABwAIAAcACQAKAAsA
DQANAA4ADgAPAA8ADwARABMAFAAWABYAFQAWABgAGAAYABkAGgAbAB4AHwAhACIAIgAk
ACQAJQAoACkAKgArACkAKwAuADAAMgA0ADYANgA4ADsAPQA/AEEAQwBFAEcASgBLAE4A
UABUAFYAWQBaAF0AYABjAGYAagBuAHIAdgB4AHsAfwCBAIQAhQCJAIsAjQCPAJMAlACS
AJIAkgCSAJMAkgCRAJAAjwCNAIsAiQCFAIEAfQB4AHYAcQBtAGgAYgBeAFoAVgBSAE4A
SgBEAEEAPgA6ADQALwAqACUAIgAcABgAFAAQAAsABwADAAAA///8//r/+P/1//L/8f/v
/+//7f/r/+v/6P/n/+b/5f/m/+b/5v/m/+P/4v/i/+L/4v/i/+L/4v/k/+T/5P/k/+T/
5P/m/+j/5//n/+f/5//q/+r/6//r/+3/7f/v/+//8v/z//P/8//z//T/9P/0//j/+P/5
//v/+//7//z//f/+//////8AAAAA////////AQABAAEAAQADAAMAAgACAAQAAwACAAIA
BAADAAIA/v///////f/9//7/AAAAAP7//v/9//z/+v/6//v/+v/7//n/+f/4//j/+f/5
//j/9v/2//X/9f/1//b/9v/1//T/8f/w//D/8P/y//L/8f/v/+//7//u/+7/7//v/+//
7//t/+3/7f/t/+3/7f/t/+z/7v/u/+7/7v/t/+z/6//q/+z/6//r/+v/6//r/+v/6P/q
/+r/6v/q/+v/6//s/+7/7P/s/+z/6//r/+v/6//r/+3/7v/v//H/8//2//b/9v/5//z/
/P//////AQACAAIABAAFAAUAAQD6//n/+f/6//v/+//9//3/+//6//n/9//4//f/9//4
//r/+f/3//f/8v/w/+7/6f/q/+n/6P/o/+f/5//l/+X/5f/k/+T/5f/j/+T/5P/k/+b/
5v/m/+b/5v/n/+f/5//p/+n/6f/p/+n/5f/k/+P/4//r//3/GgBFAHoAugD1AOEAYgDI
/1T///7G/rb+wv63/o3+af5Y/lv+av6J/rf+7f4i/1z/kP+3/9P/6f/3////BwAJAA0A
DgAQABIAFAAWABgAGAAaABsAHAAdAB8AIAAhACMAIwAkACQAJQAlACUAJwApACoALAAs
AC0ALgAwADAAMAAxADIAMwA0ADUANwA4ADoAPAA8AD0APgA/AEAAQQBBAEMARgBIAEgA
SgBMAEwAUABTAFUAVwBZAFsAXQBfAGIAYwBmAGgAbABuAHEAcgB3AHoAfQCAAIMAhgCJ
AIwAkACTAJcAmQCaAJsAnwChAKUApwCrAKwAqwCqAKkAqACnAKYApQCkAKMAoQCfAJ0A
mQCVAJEAjACLAIcAhACAAHsAdgBxAGwAZwBkAGEAXABXAFQAUABKAEMAPgA5ADYANAAw
ACwAKAAnACMAHwAcABYAEgAPAAwACgAIAAgABwAFAAMAAQABAP7//f/8//v//P/8//z/
/P/7//r/+v/6//z//P/8//z/+v/6//r/+v/8//z//v8AAP//////////AgACAAMAAwAF
AAUABwAHAAgACQAJAAkACwAMAAwADAAOAA4ADwARABEAEQASABMAFAAVABUAFgAYABcA
FwAXABkAGQAZABkAFwAXABYAFgAWABUAFAAUABcAFwAXABQAFQAVABMAEwASABQAFAAS
ABIAEQAQAA4ADwAPAA0ADQALAAsACgAKAAsACwAKAAgACAAHAAcABwAGAAYABQAEAAUA
BgAEAA==
         </WaveFormData>
      </LeadData>
      <LeadData>
         <LeadByteCountTotal>10000</LeadByteCountTotal>
         <LeadTimeOffset>0</LeadTimeOffset>
         <LeadSampleCountTotal>5000</LeadSampleCountTotal>
         <LeadAmplitudeUnitsPerBit>4.88</LeadAmplitudeUnitsPerBit>
         <LeadAmplitudeUnits>¦ÌV</LeadAmplitudeUnits>
         <LeadHighLimit>2147483647</LeadHighLimit>
         <LeadLowLimit>268435456</LeadLowLimit>
         <LeadID>V4</LeadID>
         <LeadOffsetFirstSample>0</LeadOffsetFirstSample>
         <FirstSampleBaseline>0</FirstSampleBaseline>
         <LeadSampleSize>2</LeadSampleSize>
         <LeadOff>FALSE</LeadOff>
         <BaselineSway>FALSE</BaselineSway>
         <ExcessiveACNoise>FALSE</ExcessiveACNoise>
         <MuscleNoise>FALSE</MuscleNoise>
         <LeadDataCRC32>2890359304</LeadDataCRC32>
         <WaveFormData>
8P/w//D/8P/x//H/8P/w/+7/7v/u/+//8v/0//b/9//5//r/+//8//z//P/9////AAAB
AAIAAgADAAQABAACAAIAAgAEAAUABQAGAAYABgAEAAMAAgAAAAAAAAABAAEA/v/8//v/
+P/z//D/7f/s/+3/7P/s/+z/6v/p/+j/5f/m/+b/5//n/+f/5//n/+f/5//o/+j/6P/o
/+n/6f/p/+z/7P/s/+z/7P/r/+j/4v/e/+b///8oAGEApQDtAB4BHgEJAf4A8wDVAL0A
uwCoAGcACQCw/2n/Mf8E//T+Bf8q/1v/jP+y/8v/3v/w//f/+v/8//z//P/8//z//v//
/wAAAAABAAIAAgADAAUABQAFAAUABQAHAAcACQAIAAgACQAHAAkACgALAAsADAAMAAwA
DAAOAA4ADwAQABEAEgASABUAFgAXABgAGAAYABkAGQAZABsAHAAdAB4AHwAgACAAIgAj
ACQAJQAkACUAJgAoACwALQAuADAAMwA0ADQANAA3ADkAOgA7ADwAPQBAAEEARABFAEYA
RwBLAE0ATgBOAE4AUQBUAFQAUQBRAFEAUABPAE8ATwBPAEwASgBIAEcARQBCAD4APQA5
ADcANAAvACoAJwAjACAAHQAaABYAEwAPAA0ACgAHAAQAAgD///7//P/6//j/9v/2//X/
8//x//D/8P/v/+7/7//v/+//7v/s/+z/7P/s/+7/7f/t/+z/6//r/+v/6//p/+n/6f/p
/+v/6//r/+r/6v/q/+r/6//p/+n/6f/q/+r/6v/r/+v/7v/u/+//7//y//L/9P/1//P/
9P/0//T/8//1//b/9v/4//r//P/9//3//////wEAAgADAAQABAADAAMAAwACAAUABgAH
AAkACQAIAAcABwAKAAgABwAHAAcABwAHAAcABQAFAAQABAAEAAQABAADAAMAAgABAAEA
AQABAAAA///////////+//7//f/9//v/+//6//r/+v/6//r/+v/6//z/+//6//n/+f/4
//f/9//4//j/9v/1//X/9f/2//b/9v/2//X/9f/z//L/8v/y//P/9P/1//b/9P/z//P/
8//w//L/8v/y//L/8v/y//L/8v/w//H/8f/w//D/8P/w//D/8f/y//T/9v/3//n/+v/7
//7/AAAAAAEAAwAEAAUABgAEAAUABgAGAAQABAAEAAYABwAHAAgACAAIAAYABQAEAAIA
AAAAAAEAAQAAAP7//f/6//f/9P/x/+7/7f/s/+z/7P/s/+v/6v/p/+j/6P/p/+f/5//n
/+f/5//n/+j/6P/o/+j/6f/p/+n/6v/q/+r/6v/o/+f/5P/g/+D/7P8DACoAYQClAOsA
GAEWAf0A8ADhAMMApwCjAJIAUQD1/6D/W/8h//b+7P7//iT/Vf+I/67/x//c/+r/8f/0
//b/9v/2//b/9v/4//n/+v/6//v//P/8//v//f/9//3//f/9//////////7//v//////
AQACAAMAAQACAAIAAgAEAAYABgAHAAgACQAKAAoACwAMAA0ADgAOAA4ADwAPABEAEwAU
ABUAFgAXABgAGAAaABsAHAAdAB4AHwAgACIAJAAlACYAKAAtAC4ALgAuADEAMwA0ADUA
OAA5ADwAPQBBAEMARQBHAEcASQBKAEoATABPAFIAUgBTAFMAUwBSAFAATwBOAE0ATABK
AEgARwBFAEIAPgA9ADkANwA0AC8ALAApACUAIgAdABoAFgATAA0ACwAIAAUAAAD+//v/
+v/4//b/9P/y//L/8f/v/+3/7P/s/+v/6v/p/+n/6f/o/+b/5v/m/+b/5v/l/+X/5P/j
/+P/4//j/+H/4f/h/+H/4//j/+P/4v/i/+L/4v/j/+P/4//j/+T/5P/k/+X/5f/m/+b/
5//n/+b/5v/o/+n/6v/s/+3/7v/t/+//8P/w//H/8v/z//P/8f/z//P/9f/4//n/+v/6
//j/+f/6//r/+v/6//r/+//8//z//P/9/wAA/v/9//3/+//7//v/+//5//n/+P/4//j/
+P/4//f/+f/4//f/9//3//f/9v/1//P/8//z//L/8v/x//H/7//v/+7/7v/u/+7/7v/u
/+7/7P/r/+r/6f/r/+r/6f/p/+r/6v/o/+f/5v/l/+X/5P/m/+b/5f/l/+X/5P/k/+T/
5P/k/+T/5P/i/+H/4f/h/+P/4v/i/+L/4v/g/+D/4v/g/+L/4v/i/+L/4f/g/9//3v/e
/9//3//e/+D/4P/g/+D/4f/i/+T/5v/p/+v/7P/t/+7/8P/w//H/8f/y//P/9P/0//X/
9v/2//T/9P/0//b/+f/5//r/+v/4//b/9f/0//L/8P/w//H/8f/w/+7/7f/q/+f/5P/h
/+D/3//e/97/4P/g/9//3v/Z/9j/2P/Z/9n/2f/Z/9n/2f/Z/9r/2v/c/9z/3f/d/93/
3v/e/97/4P/e/9n/1v/U/9j/5v8DADgAfwDLAA0BIAEGAeMAygCpAIEAawBlAEQA/f+v
/2r/M/8B/+z+9v4T/zb/Zf+U/7b/y//c/+r/8f/0//T/9P/0//T/9v/4//n/+v/4//n/
+v/6//n/+//7//v//f/9//////8BAAAAAAABAAEAAwAEAAUABQAGAAYABgAGAAgACAAJ
AAoACwAMAAwADwAQABEAEgASABIAEwATABUAFwAYABkAGAAZABoAGgAcAB0AHgAfACAA
IQAiACQAJgAnACgAKgAvADAAMAAwADMANQA2ADcAOgA7AD4APwBCAEMARABFAEkASwBM
AEwATABPAFIAUgBTAFMAUwBSAE8ATwBPAE8ASgBIAEYARQBDAEAAPAA7ADcANQAyAC0A
KgAnACMAIAAbABgAFAARAAsACQAGAAMAAAD+//v/+v/2//T/8v/w//D/7//t/+v/7P/s
/+v/6v/r/+v/6//q/+r/6v/q/+r/7P/r/+v/6v/r/+v/6//r/+v/6//r/+v/7f/t/+3/
7P/s/+z/7P/t/+//7//v//D/8P/w//H/8f/w//D/8f/x//L/8v/0//X/8//0//T/9P/2
//n/+//8//v//P/9//3//f//////AQAAAAEAAgACAAQABQAGAAYABgAGAAYABwAKAAoA
CgALAAwACgAJAAkACwALAAsACwAJAAkACAAIAAgACAAIAAcABwAGAAUABQAHAAcABgAF
AAMAAwADAAIAAgABAAEA//////7//v/+//7//v/+//7/AAD///7//f/9//z/+//7//r/
+v/4//f/+f/5//r/+v/6//r/+f/5//n/+P/4//j/+P/4//j/+P/4//f/9//3//n/+P/4
//j/9v/2//b/9v/2//b/9v/2//T/8//z//T/8v/y//P/9v/0//T/9P/0//L/8v/y//L/
9P/1//X/9P/0//T/9P/0//P/9P/2//j/+//9//7///8AAAIAAgADAAUABgAHAAgACAAJ
AAoACgAGAAYABgAIAAwADQAPABAADwAMAAoACAADAAAA//////3//P/6//n/9//1//P/
8f/y//H/8P/w/+//7v/s/+r/6P/o/+n/6//r/+v/6//r/+v/6//s/+z/7P/s/+3/7f/r
/+z/7P/s/+7/7v/r/+b/4P/g/+r/BwA0AHMAuwD/ACYBIAERAQoB+wDVAMEAwQCiAFMA
8f+e/1v/Jf8E/wD/Ff86/2v/nP++/9X/6P/2////AAABAAAA///+//z//v///wAAAgAD
AAQABAADAAUABQAFAAcABwAJAAkACwAKAAoACwAJAAsADAANAA0ADgAOAA4ADgAQABAA
EQAQABEAEgASABQAFgAYABoAGQAYABgAFwAZABsAHAAdAB4AHwAgACAAIgAjACQAJQAm
ACcAKAAqACsAKwArACwALwAwADAAMAA1ADcAOAA5ADoAOwA+AD8ARABFAEYARwBHAEkA
SgBKAEoATQBQAFAATwBPAE8ATgBNAE0ATQBNAEoASABGAEUAQwBAADwAOwA4ADUAMQAr
ACcAJQAiACAAHQAaABYAEwANAAsACAAFAAIAAAD9//z/+v/4//b/9P/z//P/8v/x/+7/
7v/t/+z/7f/t/+3/7P/q/+r/6v/q/+z/6//r/+r/6f/p/+n/6f/p/+n/6f/p/+f/5//n
/+b/6P/o/+j/6f/n/+f/5//o/+j/6P/p/+n/7P/s/+3/7f/u/+7/8P/x/+//8P/w//D/
8f/z//T/9P/1//b/9//3//n/+//7//3//P/9//7//v8AAAEAAgACAAIAAgACAAMABAAE
AAQABQAIAAYABQAFAAUABQAFAAUABwAHAAYABgAEAAQABAADAAEAAAD/////AQABAAAA
///////////+//3/+//6//f/+f/4//j/+P/2//b/9v/2//b/9f/0//P/8//y//H/8f/0
//T/8v/x/+//7//w//D/8P/w/+//7//v/+7/7v/u/+7/7v/u/+7/7v/t/+3/7f/t/+z/
7P/s/+z/7P/s/+z/6v/q/+r/6v/q/+v/6//q/+r/6v/q/+r/6v/q/+r/6v/o/+n/6f/o
/+r/6v/q/+r/6//s/+7/8P/v//H/8v/z//T/9v/2//f/+f/6//v//P/+////AAAAAP7/
/v/+/wAAAQABAAIAAgADAAIAAgACAP3/+v/5//n/9//2//T/8//y/+//7P/p/+j/5//m
/+b/5v/m/+X/5P/h/+D/4P/h/+H/4f/h/+H/4f/h/+L/4v/g/+D/4f/h/+H/4v/i/+L/
5v/m/+P/3v/c/9z/4v/z/xoAUwCXANsAEgEcAQcB9ADpAM8AswCvAKIAZQAHAKz/Zf8r
//z+7P79/iD/Tf+A/6r/w//W/+L/6//u//L/8v/y//L/9P/2//f/+P/4//n/+v/6//n/
+//7//v/+//7//3//f/9//z//P/9//3///8AAAEAAQACAAIAAgAEAAYABgAHAAYABwAI
AAgACQAKAAsADAAMAAwADQANAA0ADwAQABEAFAAVABYAFgAXABcAFwAXABoAGwAcAB4A
HwAfAB8AIAAlACYAJgAmACkAKwAsAC0AMAAxADQANQA4ADkAOgA7ADsAPQA+AD4AQgBF
AEgASABFAEUARQBEAEMAQwBDAEMAQgBAAD4APQA9ADoANgA1ADAALQApACMAHwAdABoA
GAATABAADAAJAAUAAwAAAP3/+v/4//X/9P/w/+7/7P/q/+b/5f/j/+H/4v/i/+H/4P/d
/93/3f/c/9z/3P/c/9z/3P/b/9v/2v/Z/9n/2f/Z/9n/2f/Z/9n/2P/X/9b/1P/W/9b/
1v/X/9n/2f/Z/9r/2P/Y/9n/2f/Y/9j/2f/Z/9r/2v/c/93/3v/g/+H/4v/h/+P/5P/k
/+X/5v/n/+f/5//p/+n/6//q/+v/7P/s/+7/7//w//D/8P/w//D/8f/w//D/8P/x//L/
8P/v/+//7f/t/+3/7f/u/+//7//w/+7/7v/u/+3/7//u/+3/7f/r/+v/6v/p/+n/6f/p
/+j/6P/n/+f/5f/l/+T/5P/k/+T/5P/k/+T/5P/j/+L/4f/j/+L/4f/h/+D/4P/e/93/
3v/f/+H/4v/g/+D/3//f/93/3P/c/9z/2v/a/9r/2v/a/9n/2f/Z/9v/2v/a/9r/2P/W
/9j/2v/a/9r/2v/Y/9j/2P/Y/9r/2//b/9r/2f/Y/9f/1v/X/9j/2v/c/9//4f/i/+P/
5P/m/+b/5//n/+j/6f/q/+j/6f/q/+r/6P/o/+j/6v/t/+3/7v/u/+z/6v/p/+j/6P/m
/+b/5//l/+T/4v/h/+D/3f/a/9f/1v/V/9T/1P/U/9T/0//S/83/zP/M/83/zf/N/83/
zf/L/8v/zP/M/8z/zP/N/83/zf/O/87/zv/O/8z/y//K/8b/xP/O/+f/DgBJAI8A1wAG
AQQB5QDOALsAlwB1AG0AXAAfAMv/ev85///+1v7Q/un+CP8z/2r/kv+r/8D/0P/X/9r/
3P/c/9z/3P/a/9z/3f/e/97/3//g/+D/4f/j/+P/4//j/+P/5f/l/+f/5v/m/+f/5f/n
/+j/6f/r/+z/7P/s/+z/7v/u/+//8v/z//T/9P/1//b/9//4//r/+v/7//v//f///wAA
AQAEAAUABgAGAAgACQAKAAsADAANAA4AEAASABMAFAAWABsAHAAcABwAHwAhACIAIwAn
ACkALQAvADIAMwA0ADUANwA5ADoAOgA8AD8AQgBCAEMAQwBDAEIAQwBDAEMAQwBCAEAA
PgA9ADsAOAA0ADMALwAtACoAJQAiAB8AGwAYABUAEgAOAAsABQADAAAA/f/3//T/8P/u
/+z/6v/o/+b/5P/j/+H/3//d/9z/2v/Y/9b/1f/U/9L/1P/U/9T/1P/T/9H/0P/O/8//
z//P/8//zf/N/83/zf/N/83/zf/M/8z/zP/M/83/zf/N/83/zv/O/87/z//P/87/zv/P
/8//zv/O/9D/0f/R/9L/0v/S/9H/0//U/9T/1f/W/9f/1//X/9n/2f/b/9z/3f/e/97/
3P/d/97/3v/e/97/3v/f/+D/4P/g/+H/4v/g/9//3//f/9//3//f/9//3//e/97/3v/e
/97/3f/f/97/3f/d/9v/2//a/9n/2f/Z/9n/2P/Y/9f/1//V/9f/1v/W/9b/1v/W/9b/
1v/V/9P/0f/P/9D/0P/Q/9H/0v/S/9D/z//N/83/zv/O/87/zv/N/83/zf/M/8z/zP/M
/87/zv/Q/87/zP/M/8z/zP/M/8z/zP/M/8r/y//L/8r/yv/K/8r/yv/L/8z/zv/Q/8//
0f/S/9P/1f/Y/9n/2//f/+D/4f/i/+T/5f/m/+b/4v/i/+L/5P/l/+X/5v/m/+T/4v/h
/+D/3//e/9//4f/h/+D/3v/d/9r/1//U/9H/zv/N/8z/zP/M/8z/y//K/8n/yP/I/8n/
x//H/8f/x//H/8f/yP/I/8j/yP/J/8n/y//M/8z/zP/K/8r/y//I/8T/xP/M/+P/FABf
ALMA+QAYAQIB4QDIAKkAfQBhAFkAQgAHAL//fv9D/wf/3v7c/vX+Fv9B/3b/nP+z/8T/
1P/b/97/3v/e/97/3v/e/+D/4f/i/+T/5f/m/+b/5//p/+n/6f/p/+n/6//r/+3/7P/s
/+3/6//t/+7/7//v//D/8P/w//L/9P/0//X/9P/1//b/9v/5//r/+//8//z//P/9//3/
+//9//7///8CAAMABAAEAAgACQAKAAsADAANAA4AEAAQABEAEgAUABgAGgAbABwAIQAj
ACQAJQAoACkALAAtAC4ALwAwADEANgA5ADsAPAA8AD8AQgBCAEMAQwBDAEIAQwBDAEMA
QwBAAD4APAA7ADsAOAA0ADMALwAtACoAJQAhAB8AHAAaABYAEgANAAkABQADAAAA/f/2
//T/8f/w/+z/6v/o/+b/4v/h/9//3f/c/9z/2//a/9j/1//W/9T/1P/U/9T/1P/T/9H/
0P/O/9D/0f/S/9P/1f/V/9X/1f/X/9f/1//W/9b/1v/W/9f/2f/Z/9n/2v/a/9r/2//b
/9r/2v/b/9v/3P/c/97/3//f/+D/4P/g/+D/4f/h/+D/4//k/+X/5f/j/+X/5f/n/+j/
6f/q/+r/6P/p/+r/6v/s/+z/7P/t//D/8P/w//H/8v/w/+//7//v/+//7//v//H/8f/w
//D/8v/y//L/8f/v/+7/7f/t/+//7//u/+3/6//r/+v/6v/s/+v/6//p/+v/6v/q/+r/
6v/q/+r/6v/s/+v/6v/p/+n/6P/n/+f/6v/q/+j/5//n/+f/6P/o/+j/6P/n/+f/5//m
/+b/5v/m/+b/5v/m/+b/5//m/+j/6P/o/+j/6P/o/+j/6P/o/+n/6f/o/+f/5v/l/+T/
5f/m/+j/6v/r/+3/7v/v//L/9P/0//X/9//4//n/+v/6//v//P/8//r/+v/6//z//f/9
//7//v8AAP7//f/8//j/9v/2//f/+f/4//b/9f/z//H/7//t/+v/6f/n/+b/5v/m/+X/
5P/i/+L/4//l/+P/4//j/+P/4f/h/+L/4v/k/+T/5f/l/+f/6P/o/+j/4v/k/+f/5P/e
/9r/4P/1/yAAYQCvAPUAHgEcAQ8BDgEHAekA0QDVAMIAfQAdAMb/g/9F/xD//P4L/zT/
Zf+W/7j/z//g/+7/9f/4//z//P/8//z/+v/8//3//v/+////AAAAAAEAAwADAAMAAQAB
AAMAAwAEAAQABQAHAAcACQAKAAsACAAIAAcABgAGAAgACAAJAAoACwAMAAwADwAQABEA
EgAUABQAFQAVABQAFQAVABUAGAAZABoAGgAaABsAHAAdAB4AHwAgACIAJAAlACYAKAAp
ACoAKgAqAC0ALwAwADEANgA3ADoAOwA+AD8AQABBAEMARQBGAEYASABLAE4ATgBNAE0A
TQBMAEwATQBOAE8ASgBIAEYARQBEAEIAPwA/ADsAOQA2ADEALQArACgAJgAjACAAHAAZ
ABMAEQAOAAsACAAGAAMAAgACAAAA/v/8//j/9//1//P/8P/w/+//7v/r/+v/6//q/+j/
6P/o/+j/6v/p/+n/6P/p/+n/6f/p/+f/5//n/+f/6f/p/+n/6P/q/+r/6v/r/+n/6f/p
/+r/6v/q/+v/6//u/+7/7//v/+7/7v/w//H/7//w//D/8P/x//P/9P/0//f/+P/5//n/
9//5//n/+//8//3//v/+/wAAAQACAAIAAgACAAIAAwAEAAQABAAFAAgABgAFAAUABgAH
AAgACQAHAAcABgAGAAgACAAIAAcABwAGAAUABQAFAAUABAADAAUABQAFAAQABAADAAMA
AQADAAIAAgACAAIAAgACAAIAAAD///7//f/+//7//v////7//v/8//v/+//7//z//P/+
//7//f/9//3//P/8//z//P/8//z//P/8//z//P/8//z/+//6//n/+P/4//n/+f/4//r/
+v/6//r//f/+/wAAAgADAAUABgAHAAcACAAHAAcACwAMAA0ADgAOAA8AEAAQAA4ADgAO
ABAAEwATABQAFAASABAADwAOAAwACgAKAAsADAAMAAsACwAHAAMA///7//r/+f/4//j/
+v/6//n/+P/1//T/9P/1//X/9f/1//X/9f/1//b/9v/2//b/9//3//X/9v/2//b/+P/6
//n/9P/u/+r/9v8RADwAdwC9AAMBLgEqARMBBAH5ANkAwQDDAKoAYQADAKr/Z/8v/wT/
+v4T/zr/a/+g/8T/2//w//z/AwAIAAgACAAIAAgABgAIAAkACgAMAA0ADgAOAA8AEQAR
ABEADwAPABEAEQATABIAEgATABEAEwAUABUAEwAUABQAFAAWABgAGAAZABgAGQAaABoA
GQAaABsAHAAcABwAHQAdAB0AHwAgACEAJAAlACYAJgAmACcAKAApACgAKQAqACwAMAAx
ADIANAA3ADgAOAA4ADsAPQA+AD8AQABBAEQARQBIAEkASgBLAE8AUQBSAFIAUgBVAFgA
WABXAFcAVwBWAFUAVQBVAFUAUgBQAE4ATQBJAEYAQgBBAD0AOwA4ADMALwAtACoAKAAj
ACAAHAAZABQAEQANAAkABgAEAAEAAAD+//z/+v/4//f/9//2//X/8v/y//H/8P/v/+//
7//u/+7/7v/u/+7/8P/v/+//7v/t/+3/7f/t/+v/6//r/+v/6//r/+v/6v/s/+z/7P/t
/+v/6//r/+z/7f/u//D/8f/w//D/8f/x//T/9P/2//f/9//4//j/+P/7//3//v/+//3/
/v//////AQADAAMABQAIAAkACgAKAAgACQAKAAoADAAMAAwADQANAAwACwALAA4ADAAL
AAsADQANAA0ADQALAAsACgAKAAwADAAMAAsACQAIAAcABwAHAAcABgAFAAUABQAFAAQA
BAADAAMAAQABAAAAAAAAAAAAAAAAAAAA/v/9//z/+//8//z//P/9//z//P/6//n/+f/5
//r/+v/6//r/+f/5//f/9v/2//b/9v/2//b/9v/2//X/9f/1//X/8v/w//L/9P/2//b/
9v/2//T/9P/0//T/8v/z//P/8v/y//L/8v/y//P/9P/2//j/9//5//r/+//+/wAAAAAB
AAEAAgADAAQABAAFAAYABgAGAAYABgAIAAcABwAIAAgACAAGAAUABAAAAP7//v////7/
/P/5//f/8v/v/+z/6f/p/+n/6f/q/+r/6v/p/+j/4//i/+L/4//j/+P/4//j/+X/5f/m
/+b/5P/k/+X/5f/k/+T/4//i/+b/5P/h/9z/2v/e/+z/DQBAAH8AxwAFARgB/gDhAMwA
sQCLAHkAcQBKAPv/pf9e/yP/8/7g/vD+C/8w/2P/lv+0/8n/3v/q/+3/7v/w//D/8P/w
//D/8v/z//T/8v/z//T/9P/1//f/9//3//j/+f/8//3////+//7///8BAAMABAAFAAUA
BgAGAAYACAAKAAoACwAMAA0ADgAOAA0ADgAPABAAEAAQABEAEQARABMAFAAVABgAGQAa
ABoAHAAdAB4AHwAiACMAJAAmACYAJwAoACoALQAuAC4ALgAzADUANgA3ADoAOwA+AD8A
QgBDAEQARQBFAEcASABIAEoATQBQAFAAUQBRAFEAUABPAE8ATwBPAEoASABGAEUAQQA+
ADoAOQA3ADUAMgAtACoAJwAjACAAGwAYABQAEQAMAAkABQABAPz/+v/3//b/8v/w/+7/
7P/q/+n/5//l/+T/5P/j/+L/4//j/+P/4v/h/+D/3//e/97/3f/d/9z/2f/Z/9n/2f/Z
/9n/2f/Z/9f/1//X/9b/1v/W/9b/1//X/9f/1//Y/9j/2P/Z/9n/2P/Y/9n/2f/a/9r/
3P/d/93/3v/e/97/3//h/+L/4v/h/+L/4//j/+H/4//j/+X/5v/n/+j/6P/q/+v/7P/s
/+r/6v/q/+v/7P/s/+z/7f/y//D/7//v/+7/7f/s/+v/6//r/+r/6v/s/+z/7P/r/+n/
6P/n/+f/5f/l/+T/4//j/+P/4//i/+L/4f/h/9//4f/g/+D/4P/e/97/3v/e/97/3f/c
/9v/3f/c/9v/2//a/9r/2P/X/9n/2f/a/9r/2v/a/9n/2f/Z/9j/2P/Y/9j/2P/Y/9j/
2P/X/9f/1//X/9b/1v/W/9j/1v/U/9b/1v/W/9b/1v/W/9b/1v/U/9X/1f/U/9b/1v/W
/9b/1//Y/9r/3P/d/9//4P/h/+L/5P/k/+X/6f/q/+v/7P/s/+3/7v/u/+7/7v/u//D/
8f/x//L/8v/0//L/8f/w/+z/6v/q/+v/6f/o/+b/5f/i/9//3P/Z/9n/2f/Z/9r/2P/Y
/9f/1v/T/9L/0v/T/9X/1f/V/9X/1//X/9j/2P/Y/9j/2f/Z/9v/3P/c/9z/4P/e/9n/
1P/Q/9D/3P/3/yQAZQCtAPEAGAEOAfMA4ADJAKMAiQCHAHAALQDX/4b/Rf8R//D+7v4F
/yj/V/+K/7D/yf/e/+7/9//4//n/+P/3//b/9v/4//n/+v/6//v//P/8//v//f/9//3/
/////wEAAQABAAAAAAABAAMABQAGAAcABwAIAAgACAAGAAgACAAJAAwADQAOAA4ADQAO
AA8AEAAQABAAEQARAA4ADwAPAA8AEgATABQAFAAVABUAFQAVABgAGQAaABwAHgAfACAA
IgAjACQAJAAkACkAKwAsAC0AMQAzADcAOQA6ADsAPAA9AD8AQQBCAEIAQgBFAEgASABH
AEcARwBGAEUARQBFAEUAQwBCAEEAQQA9ADoANgA1ADEALwAsACcAIgAfABsAGAAXABQA
EAANAAsACQAGAAMAAAD+//v/+v/1//L/7//s/+r/6f/n/+X/5v/m/+X/5P/j/+P/4//i
/+T/5P/k/+T/4v/h/+H/4P/h/+H/4f/h/+H/4f/h/+H/4f/h/+H/4P/i/+L/4v/j/+H/
4f/h/+L/5P/k/+X/5f/m/+b/5//n/+j/6P/q/+v/7f/u/+7/7v/v//H/8v/y//X/9v/3
//f/9//5//n/+//6//v//P/8//z//f/+//7/AAAAAAAAAQAEAAQABAAFAAYABAADAAMA
BQAFAAUABQAFAAUABAAEAAYABgAGAAUABQAEAAMAAwADAAMAAgABAAEAAQABAAAAAgAB
AAEA//8BAAAAAAAAAAAAAAAAAAAAAAD///7//f/+//7//v///////v/7//n/+//7//z/
/P/8//z/+//7//n/+P/4//j/+f/6//v//P/6//n/+f/5//v/+v/6//r/+v/6//j/9v/4
//j/+P/4//n/+v/7//z/+v/7//v/+v/6//r/+v/6//3//v8AAAIAAQADAAQABQAIAAoA
CgALAA0ADgAPABAAEgATABQAFAAQABAAEAASABMAEwAUABQAFAASABEAEAAQAA4ADgAP
AA8ADgAMAAsACAAFAAIA///+//3//P/8//z//P/7//r/+f/4//j/+f/3//f/9//3//n/
+f/6//r/+v/6//v/+//7//z//P/8//z/+v/5//b/9P/2/wIAHQBQAJEA2QAZATYBKAET
AQoB9wDVAMUAwQCYAEUA5/+a/13/Kf8I/wr/I/9O/4H/sv/Q/+f/+P8EAAkADgAOAA4A
DgAOAA4AEAARABIAFAAVABYAFgAWABcAFgAVABUAFQAXABcAFwAWABYAFwAXABkAGgAb
ABsAHAAcABwAHAAeAB4AHwAeAB8AIAAgACEAIgAjACQAJgAmACcAJwAlACcAKAApACoA
KwAsACwAMAAxADIAMwA0ADUANgA4ADgAOQA6ADwAPwBAAEAAQABDAEUARgBHAEoASwBO
AE8AVABVAFYAVwBZAFsAXABcAF4AYQBkAGQAYQBhAGEAYABfAF8AXwBfAF4AXABaAFkA
VwBUAFAATwBNAEsASABDADwAOQA1ADIAMAAuACsAKQAlACMAIAAdABYAFAARABAAEAAO
AAwACgAKAAkABwAFAAMAAgAAAP7//f/9//3//P/+//7//v/+//z/+//7//r/+//7//v/
+//7//v/+//7//3//f/9//z/+v/6//r/+//9//3//f/+//7//v//////AgACAAMAAwAE
AAQABgAHAAkACgAKAAoACwANAA4ADgAPABAAEQARABIAFQAWABkAGAAZABoAGgAaABsA
HAAcAB0AHgAfACEAIgAiACIAIwAkACIAIQAhACMAIwAjACMAIwAjACIAIgAiACIAIgAh
ACMAIgAhACEAHwAfAB4AHQAdAB0AHQAcAB0AHQAeAB0AGwAaABoAGgAaABoAGgAaABoA
GwAaAA==
         </WaveFormData>
      </LeadData>
      <LeadData>
         <LeadByteCountTotal>10000</LeadByteCountTotal>
         <LeadTimeOffset>0</LeadTimeOffset>
         <LeadSampleCountTotal>5000</LeadSampleCountTotal>
         <LeadAmplitudeUnitsPerBit>4.88</LeadAmplitudeUnitsPerBit>
         <LeadAmplitudeUnits>¦ÌV</LeadAmplitudeUnits>
         <LeadHighLimit>2147483647</LeadHighLimit>
         <LeadLowLimit>268435456</LeadLowLimit>
         <LeadID>V5</LeadID>
         <LeadOffsetFirstSample>0</LeadOffsetFirstSample>
         <FirstSampleBaseline>0</FirstSampleBaseline>
         <LeadSampleSize>2</LeadSampleSize>
         <LeadOff>FALSE</LeadOff>
         <BaselineSway>FALSE</BaselineSway>
         <ExcessiveACNoise>FALSE</ExcessiveACNoise>
         <MuscleNoise>FALSE</MuscleNoise>
         <LeadDataCRC32>1143136885</LeadDataCRC32>
         <WaveFormData>
AAAAAAAAAQADAAIAAgACAAAAAAABAAEAAgADAAQABQAIAAkACQAJAAkACQAKAAsADQAN
AA0ADgAPABEAEgASABAAEAASABQAFwAYABoAGgAaABgAFwAWABcAFwAYABgAGAAWABQA
EgAMAAgABAAEAAQAAwADAAMAAwABAAAA/f/+//7//v/+//7//v/+//7//v//////////
////////////AAABAAEAAAAAAP3/9P/r/+n/9v8aAFoAsQALAVoBmgHlATICXQJcAk4C
NgIFArYBTQHSAFcA6v+h/4X/hv+V/7L/z//i/+//+P/9/wAAAAABAP///v/9//r/+v/7
//v/+//7//v/+//7//z//P/8//z//P/8//z//P/8//z//P/6//r/+v/6//z//f/9//3/
/v/+//7//v/9//3//f/+/wEAAQABAAEAAQABAAEAAQD//wAAAAACAAIAAgACAAIAAgAD
AAMABAACAAIAAgADAAUABgAIAAkACAAJAAkACgAMAA0ADQAOAA0ADgAPABAADgAPABEA
EgAUABYAFgAWABYAGAAaABoAGgAaABsAHAAcABsAHAAbABsAGwAcABwAHAAdAB0AGwAa
ABoAGgAYABQAEwATABIAEQAQAA8ADQAOAA0ADAALAAsACgAJAAkACwAJAAgACAAKAAgA
CAAIAAUABQAFAAUABwAGAAYABAACAAIAAgACAAIAAAD///7//v/+//3/+//5//j/+P/4
//f/9//3//b/+P/3//b/9v/1//X/9P/0//L/8v/z//P/8//z//T/9f/2//b/9f/1//T/
9P/1//X/8//z//P/8//1//X/9v/2//b/9v/2//b/+f/7//z//P/6//v//P/9////////
////AgACAAIABAACAAIAAgADAAQABQAFAAUABAAFAAUABQAGAAYABgAGAAYABgAGAAYA
CAAIAAgACAAGAAYABgAGAAYABgAGAAYABgAGAAYABgAGAAYABQAFAAcABwAGAAUABgAG
AAYABwAHAAYABAAEAAQABAAFAAYABAAEAAMAAgABAAEAAgADAAYABgAGAAUABAACAAIA
AgAAAAAAAAAAAAAAAgACAAIAAgADAAMAAgACAAIAAgACAAMAAwAEAAUABgAFAAYABwAH
AAkACwALAAwADQANAA0ADQAMAA0ADwAQABAAEAAQABIAFAAVABYAGAAYABgAFgAVABYA
FQAVABYAFgAWABQAEgAQAAwACAAEAAIAAgABAAEAAQABAP///v/9//z//P/8//z//P/8
//z//P/8//3//f/9//3//f/9//3//f/+///////+//z/+f/y/+v/6//2/xoAXACzAA0B
WAGaAeUBMAJZAloCSAIyAgMCsgFJAdAATwDe/5X/ef9+/4//rP/J/97/6f/y//f/+v/6
//n/9//2//X/9P/0//X/9f/1//X/9f/1//P/9P/0//T/9P/0//T/9P/0//T/9P/0//T/
9P/0//T/8v/z//P/8//0//T/9P/0//f/9//3//j/9//3//f/9//3//f/9//3//n/+v/6
//z/+v/6//r/+v/4//n/+f/6//r/+v/6//v//v/+//////8AAAEAAQACAAIAAwADAAQA
BwAIAAkACgAMAA0ADwAQAA8AEAAPAA4ADgAQABIAEgAUABQAFQAWABYAFQAWABUAFQAV
ABYAFgAWABcAFwAVABQAFAAUABIAEAAPAA8ADgALAAoACQAHAAYABQAEAAMAAwACAAEA
AQABAP///v/+/wAA/v/+//7//f/9//3//f/9//z//P/6//j/+P/4//j/+P/2//X/9P/y
//L/8f/v/+//7v/u/+7/7f/t/+3/7P/q/+n/6P/o/+n/6f/o/+j/5v/m/+f/5//m/+X/
5f/l/+b/5v/l/+X/6P/o/+n/6f/o/+f/5v/l/+X/5f/m/+b/5v/m/+b/5v/n/+n/6v/q
/+j/6f/q/+v/6//r/+v/6//s/+z/7P/u/+7/7v/u/+//7v/v/+//7//u/+//7//v//L/
8v/y//L/8P/w//D/8P/w//D/8P/w/+7/7v/u/+7/7v/u/+7/7v/s/+z/7P/s/+7/7v/t
/+3/6//r/+r/6f/q/+r/6v/r/+v/6v/o/+j/5//m/+b/5v/o/+j/5//m/+X/5f/m/+f/
5v/m/+b/5f/i/+L/4v/i/+T/5P/k/+T/5f/j/+P/5P/k/+T/5P/k/+T/4v/i/+L/4v/h
/+H/4P/g/+L/4v/i/+P/4//k/+X/5v/p/+r/6//r/+n/6//r/+z/6//r/+v/6//s/+3/
7//w//L/8v/y//T/9v/3//j/+v/4//j/9v/1//T/8//z//T/9P/0//L/8P/u/+r/5v/i
/+D/4P/f/9//4f/h/9//3v/b/9r/2v/a/9r/2v/a/9r/2P/Y/9n/2f/Z/9n/2f/Z/9v/
2//c/93/2//a/9b/0f/I/8H/w//Y/woAXgC7AA0BUgGWAeEBGAIjAhgCDgL2Ab0BaAH/
AIYADQCm/23/Zf9w/4H/nP+1/8T/zf/U/9n/3P/c/9n/1//W/9X/1P/U/9X/1f/T/9P/
0//T/9X/1v/W/9b/1v/W/9b/1v/W/9b/1v/W/9b/1v/W/9b/1v/X/9f/1//W/9b/1v/W
/9n/2f/Z/9r/2//b/9v/2//b/9v/2//b/9v/3P/c/97/3v/e/97/3v/e/9//3//g/+D/
4P/g/+H/4v/i/+P/4//k/+X/5f/m/+b/5//n/+j/6//s/+3/7v/s/+3/7//w//L/9P/0
//T/9P/2//j/+P/5//r//P/+//3//f///////f/9//7//v/+///////9//z//P/8//r/
+P/3//f/9v/z//L/8f/v/+3/6//p/+f/6P/o/+j/6f/r/+n/6P/o/+b/5P/k/+T/5P/l
/+b/5//n/+b/5v/k/+L/4v/i/+L/5P/i/+H/4P/g/+D/3//d/93/3P/c/9z/3f/d/93/
3P/a/9n/2P/Y/9v/2//a/9r/1v/W/9f/1//Y/9f/1//X/9j/2P/X/9f/1v/W/9f/1//Z
/9n/2f/Z/9f/1//Y/9j/2v/a/9r/2v/Z/9v/3P/c/9z/3f/e/9//3//f/9//3//g/+D/
4P/i/+T/5P/k/+X/5v/n/+f/5//m/+f/5//n/+j/6P/o/+j/5v/m/+b/5v/m/+b/5v/m
/+j/6P/o/+j/6P/o/+j/6P/m/+b/5v/m/+j/6P/n/+f/5//n/+b/5f/m/+b/5v/n/+X/
5P/i/+L/5P/k/+X/5v/k/+T/4//i/+P/4//k/+X/5P/k/+T/4//k/+T/5P/k/+T/5P/k
/+T/4//j/+P/4v/i/+L/4v/i/+L/4v/i/+L/4f/h/+P/5v/k/+T/5P/k/+L/4v/i/+L/
4//j/+L/4v/i/+L/4v/j/+X/5v/n/+j/6f/q/+v/6//r/+3/7f/u/+//7//v/+//8P/x
//P/9P/0//T/9P/2//n/+//9/wAA/v/+//z/+//5//f/9v/2//T/9P/y//D/8f/u/+v/
6P/o/+j/5//n/+b/5f/i/+D/4P/g/+H/4v/i/+L/4v/i/+D/4P/h/+H/4f/h/+H/4f/h
/+H/4v/j/+X/5v/i/93/0v/L/8v/3P8MAFYAswALAVIBmgHtATQCTwJEAjICGALdAYIB
DwGOABMAsv97/2v/cP9//5z/t//K/9X/3v/j/+b/6P/m/+P/4f/f/97/3v/f/9//3//f
/9//3//f/+D/4P/g/+L/4v/i/+L/4v/i/+L/4v/i/+L/4v/i/+L/4//j/+P/5P/k/+T/
5P/l/+X/5f/m/+n/6f/p/+n/6P/n/+b/5f/m/+j/6f/s/+z/7P/s/+z/7P/t/+3/7v/u
/+7/7v/v//D/8P/x//H/8v/z//P/9P/4//n/+f/6//n/+v/7//z//v///wEAAgAAAAIA
AgACAAQABgAIAAgACAAIAAkACgALAAsADQANAA0ADQAOAA4ADgAPAA8ADQAKAAoACgAI
AAgABwAHAAYAAwACAAEA//8AAP///v/9//3//P/7//v//f/7//r/+v/7//r/+//8//v/
+//7//v/+//6//r/+P/2//b/9v/2//j/9v/1//T/9P/0//P/8f/x//D/8P/w/+//7//v
/+7/7v/t/+z/7P/r/+v/6v/q/+r/6v/r/+v/7P/r/+v/6//s/+z/6//r/+z/7P/t/+3/
7f/t/+3/7f/t/+3/7v/u/+7/7v/u/+7/7f/v//D/8P/y//P/9P/1//f/9//3//f/+v/6
//r//P/6//r/+v/7//z//f/9//3/AAABAAEAAQACAAIAAgACAAAAAAAAAAAAAgACAAIA
AgACAAIAAgACAAAAAAAAAAAAAAAAAAAAAAAAAAAA/////wEAAQAAAP///v/+//7///8B
AAAA/v/+//z//P/9//7//v/+//3//P/7//v//P/9//z//P/8//v//P/8//z//P/8//z/
/P/8//v/+//7//r/+v/6//r/+v/8//r/+v/6//z//P/8//z//P/8//z//P/7//v/+v/6
//r/+v/6//v//f/+////AAABAAIAAwADAAEAAwADAAQABQAFAAUABQAIAAkACwAMAAoA
CgAKAAwADgAPABAAEgATABQAEwATABEADwAOAA4ADgAOAAwACgAKAAYAAgD+//z//P/7
//v/+//7//n/+P/3//b/9v/2//b/9v/2//b/9v/2//f/9//3//f/9//3//f/9//4//n/
+//6//j/8//u/+n/5f/s/wwATgClAP8ATgGSAd0BKgJZAmACUAI6Ag0CvgFTAdYAVwDm
/5v/e/9+/4v/pP/B/9r/5f/s/+//8v/0//X/8//y//H/8v/y//P/8//z//P/8//z//P/
9P/0//T/9P/0//T/9P/y//L/8v/y//L/8v/y//L/9P/1//X/9f/2//b/9v/2//f/9//3
//j/9//3//f/9//3//f/9//3//f/+P/4//r/+v/6//r/+v/6//v/+//8//z//P/8//3/
/P/8//3//f8AAAEAAQACAAQABQAFAAYABwAIAAkACgAKAAsADQAOAA4AEAAQABAAEgAU
ABYAFgAWABYAFwAYABkAGQAbABsAGwAbABwAHAAcAB0AHQAbABoAGgAaABgAFgAVABUA
FAATABIAEQAPAA4ADQAMAAsACwAKAAkACQAJAAcABgAGAAQAAgACAAIAAwADAAMAAwAB
AAAAAAD+/wAAAAAAAAAAAAD+//3//P/8//z/+//5//n/+P/4//j/9f/1//X/9P/0//P/
8v/y//X/9f/0//T/8P/w//H/8f/y//H/8f/x//L/8v/x//H/8v/y//P/8//z//P/8//z
//P/8//0//T/9P/0//T/9P/z//X/9v/2//j/+f/6//v/+//7//v/+//8//z//P/+/wAA
AAAAAAEAAAABAAEAAQACAAMAAwADAAIAAgACAAIABAAEAAQABAAEAAQABAAEAAQABAAE
AAQABAAEAAQABAAEAAQABAAEAAQABAADAAMABQAFAAQAAwAEAAQABAAFAAUABAACAAIA
BAAEAAUABgAGAAYABQAEAAMAAwAEAAUABAAEAAQAAwACAAIAAgACAAIAAgACAAIAAQAB
AAIABAAEAAQABAACAAIAAgACAAMAAwACAAIAAgACAAIAAwABAAIAAwAEAAcACAAJAAkA
CQALAAsADAANAA0ADQANAA4ADwARABIAEgASABIAFAAYABkAGgAcABoAGgAYABcAGAAX
ABcAGAAYABgAFgAUABQAEAAMAAgABgAGAAUABQAFAAUAAwACAP///v/+//7//v/+//7/
/v/+//7//////////////////////wAAAQD9//7//v/7//T/6//p//T/GABcALcAEwFg
AaIB7QE6AmMCYAJQAj4CEwLIAWUB7ABlAOz/mf9//4T/kf+q/8n/4v/t//T/+f/8//7/
/f/7//r/+f/4//j/+f/5//f/9//3//f/9//4//j/+P/4//j/+P/4//j/+P/4//j/+P/4
//j/+P/4//n/+f/5//r/+v/6//r/+f/5//n/+v/7//v/+//7//3//f/9//3/+//8//z/
/v8AAAAAAAAAAAAAAQABAAIAAgACAAIAAwAEAAQABQAFAAgACQAJAAoACgALAAsADAAP
ABAAEQASABIAEwAVABYAFgAYABgAGAAaABwAHgAeAB4AHgAfACAAIwAjACUAJQAlACUA
JgAmACYAJwAnACUAJAAkACQAIgAgAB8AHwAeAB0AHAAbABkAGAAXABYAFQAUABIAEAAP
ABEADwAOAA4ADgAMAAwADAAJAAkACQAJAAcABgAGAAQABQAGAAcACAAGAAQAAwACAAIA
AgABAP/////+//7//v/9//3//f/8//r/+f/4//j/+f/5//j/+P/2//b/9//3//b/9f/1
//X/9P/0//P/8//0//T/9f/1//P/8//z//P/8//z//T/9P/0//T/9P/0//P/9f/2//b/
9P/1//b/9//1//X/9f/1//b/9v/2//j/+v/6//r/+//6//v/+//7//r/+//7//v//P/8
//z//P/6//r/+v/6//r/+v/6//r/+P/4//j/+P/2//b/9v/2//b/9v/2//b/9v/2//X/
9f/0//P/8f/v//D/8P/w//H/8f/w/+7/7v/s/+z/7f/u/+7/7v/t/+z/6f/p/+r/6//q
/+r/7P/t/+r/6P/o/+j/6P/o/+j/6P/o/+f/5//m/+b/5v/m/+b/5//l/+b/5//o/+j/
6P/o/+f/6f/r/+v/7P/v/+//7//v//D/8f/z//T/8v/y//L/9P/0//X/9v/4//f/9v/z
//H/8v/x//H/8v/y//L/8P/u/+z/6P/k/+D/3v/e/93/3f/d/93/2//a/9f/1v/W/9b/
1P/U/9T/1P/U/9T/1f/V/9X/1f/V/9X/1f/V/9b/1//V/9b/1v/R/8j/wf+9/8b/8P88
AJcA7QAyAW4BtwH4ARECCgIEAvoB1QGQATcBzgBZAOb/j/9t/3D/f/+Y/7P/xP/N/9T/
2f/a/9z/2f/X/9b/1f/S/9L/0//T/9P/0//T/9P/0//U/9T/1P/W/9b/1v/W/9b/1v/W
/9b/1P/U/9T/1P/U/9X/1f/V/9b/1v/W/9b/1//X/9f/2P/Z/9n/2f/Z/9v/2//b/9v/
2f/a/9r/3P/e/97/3v/e/9z/3f/d/97/3v/e/97/3//e/97/3//f/+L/4//j/+T/5v/n
/+f/6P/n/+j/6f/q/+r/6//t/+7/8P/y//L/8v/0//b/+P/4//r/+v/7//z//////wEA
AQABAAEAAgACAAIAAwADAAEAAgACAAIAAAD+//3//f/8//n/+P/3//X/9v/1//T/8//x
//D/7//v/+//7f/s/+z/6v/o/+j/6P/n/+f/5//n/+X/5P/k/+L/4//k/+X/5v/k/+L/
4f/g/+L/4v/h/9//4f/g/+D/4P/h/+H/4f/g/97/3f/c/9z/3f/d/9z/3P/c/9z/3f/d
/9r/2f/Z/9n/2v/a/9n/2f/a/9r/2//b/9n/2f/Z/9n/2f/Z/9r/2v/a/9r/2v/a/9n/
2//c/9z/2v/b/9z/3f/d/93/3f/d/97/3v/e/+D/4P/g/+D/4f/i/+P/4//j/+T/5f/l
/+X/5v/m/+b/5v/m/+b/5v/m/+j/6P/o/+j/5v/m/+b/5v/o/+j/6P/o/+j/6P/o/+j/
6P/o/+f/5//o/+n/6f/p/+j/6P/o/+n/6//q/+j/6P/o/+j/6f/q/+j/6P/n/+b/5//n
/+j/6f/o/+j/6P/n/+j/6P/q/+j/6P/o/+j/6v/q/+r/6v/r/+v/6v/q/+j/6P/o/+n/
6f/q/+v/7P/t/+7/7//v//H/8//z//T/9f/1//X/9f/4//n/+//8//z//P/8//7/AAAB
AAIABAAEAAQAAgABAAAA/////wAAAgACAAAA/v/9//r/9//0//P/8v/w/+//7//v/+3/
7P/r/+r/6v/q/+r/6v/q/+r/6P/o/+n/6f/r/+v/6//r/+3/7f/u/+//6f/s/+7/6f/i
/9n/1f/g/wQASgClAP0ASAGMAd0BLAJVAlACQgIwAgMCtAFNAdQAWwDw/6H/f/9+/43/
qP/F/9b/3//k/+n/6v/s/+3/6//q/+n/5v/m/+f/5//n/+f/5//n/+n/6v/q/+r/6P/o
/+j/6P/q/+r/6v/q/+r/6v/q/+r/6f/p/+j/5//o/+j/6P/o/+v/6//r/+z/7f/t/+3/
7f/v/+//7//v/+3/7v/u//D/8P/w//D/8P/u/+//7//w//L/8v/y//P/9P/0//X/9f/2
//f/9//4//j/+f/5//r/+//8//3//v/+////AQACAAIABAAEAAQABgAIAAoACgAKAAoA
CwAMAA8ADwARABEADwAPABAAEAASABMAEwARABAAEAAQAA4ADgANAA0ADAALAAoACQAH
AAYABQAEAAMAAwACAAEAAQACAAEAAQACAAIAAAAAAAAA/v/9//z/+//9//z//P/6//r/
+v/6//r//P/6//n/+P/6//r/+f/3//b/9P/z//L/8//z//P/8v/0//P/8v/y//L/8f/v
/+7/7v/u/+//7//u/+3/7f/t/+7/7v/t/+3/7P/s/+3/7f/t/+3/7f/t/+3/7f/u/+7/
7P/s/+z/7P/r/+3/7v/u/+7/7//w//H/8f/x//H/8f/y//L/8v/0//T/9P/0//X/+P/5
//n/+f/6//v/+//7//7//v/+//7//P/8//z//P/+//7//v/+//7//v/+//7//v/+//7/
/v/+//7//v/+//7//v/9//3//f/9//z/+//7//z//f///////v/8//z//P/8//3//v8A
AAAA///+//3//f/+/////v/8//z//f/+//z//P/8//z/+v/6//r/+v/7//v/+v/6//r/
+v/6//v/+//8//3//v8BAAIAAwADAAEAAwADAAQABwAHAAcABwAIAAkACwAMAAoACgAK
AAwAEAARABIAFAAUABQAEgARABAADwAPABAAEgASABAADgAKAAYAAgD+//7//v/9//3/
/f/9//v/+v/3//b/9v/2//j/+P/4//j/+P/4//n/+f/5//n/+f/5//f/9//4//n/+//8
//z/+f/u/+X/5f/0/x4AZAC9ABUBYAGgAesBMgJVAlACQAIoAvEBmgEtAbAANQDO/43/
d/9+/5H/rv/L/97/6//w//X/9v/6//n/9//2//X/9P/0//X/9f/z//P/8//z//X/9v/2
//b/9P/0//T/9P/2//b/9v/2//T/9P/0//T/9v/3//f/9//4//j/+P/4//n/+f/5//r/
+f/5//n/+f/5//n/+f/5//v//P/8//7//v/+//7//v/+//////8AAP7//v/+////AQAC
AAQABQAGAAcABwAIAAgACQAJAAoACwAMAA0ADgAOAA8AEQASABIAFAAUABQAFAAWABgA
GAAYABgAGQAaABsAGwAdAB0AHQAdAB4AHgAcAB0AHQAbABoAGgAaABgAGAAXABcAFgAT
ABIAEQAPAA4ADQAMAAsADQAMAAsACwALAAkACAAIAAoACAAIAAgABQAFAAUABQAHAAYA
BgAEAAIAAgACAAIAAgAAAP///v/+//7//f/7//v/+v/6//r/+f/5//n/+P/4//f/9v/2
//X/9f/0//T/9P/0//X/9f/0//P/8//z//T/9P/z//P/9P/0//X/9f/1//X/9f/1//X/
9f/2//b/9v/2//b/9v/3//n/+v/6//r/+//8//3////////////+//7//v8AAAAAAAAA
AAEABAAFAAUABQAEAAUABQAFAAgACAAIAAgACAAIAAgACAAGAAYABgAGAAgACAAIAAgA
CAAIAAgACAAGAAYABgAGAAgACAAHAAcABQAFAAQAAwADAAQABQAHAAUABAACAAIAAgAC
AAMABAAEAAQAAwACAAEAAQACAAMABAAEAAQAAwACAAIAAgACAAIA/v/+/wAAAgACAAIA
AgACAAIAAgACAAIAAQABAAAAAAAAAAAAAAABAAEAAgADAAQAAwAEAAUABQAHAAkACQAK
AAsACwALAAsADAANAA8AEAASABIAEgAUABQAFQAWABgAGgAaABgAFwAUABMAEwAUABIA
EgAQAA4ADAAIAAQAAAACAAIAAQABAP/////9//z/+f/4//j/+P/4//j/+P/4//j/+P/5
//n/9//3//f/9//1//X/9v/3//v/+v/2//H/6P/h/+P//P80AIYA4wAzAXYBvAEJAkIC
UQJGAjYCFgLVAXoBBQGEAAkApv95/3f/gv+X/7T/0f/g/+n/8v/3//b/9v/1//P/8v/x
//D/8P/x//H/7//v/+//7//v//D/8P/w//D/8P/w//D/8P/w//D/8P/w//D/8P/w//D/
8f/x//H/8v/y//L/8v/z//P/8//0//P/8//z//P/8//z//P/8//z//T/9P/2//b/9v/2
//b/9v/3//f/+P/6//r/+v/7//z//P/9//3//v//////AAACAAMAAwAEAAUABgAHAAgA
CAAJAAsADAAMAA4ADgAOAA4AEAASABIAFAAUABUAFgAXABcAGQAZABcAFwAYABgAFgAX
ABcAFQAWABYAFgAUABIAEQARABAADQAMAAsACQAGAAUABAADAAUABAADAAMAAwABAAAA
AAAAAP7//v/+//3//f/9//3////+//7//P/7//r/+f/4//r/+P/3//b/9P/0//P/8f/x
//D/8P/w/+//7//v/+7/7P/r/+r/6v/p/+n/6P/o/+f/6P/q/+v/6f/n/+b/5f/m/+b/
5f/l/+j/6P/p/+n/5//n/+f/5//n/+f/6P/o/+b/5v/m/+b/5//p/+r/6v/q/+v/7P/t
/+v/6//r/+v/7v/u/+7/8P/y//L/8v/z//P/8//y//H/8P/x//H/8f/0//T/9P/0//L/
8v/y//L/8P/w//D/8P/w//D/8P/w/+7/7v/u/+7/8P/w//D/8P/u/+7/7f/t/+3/7f/s
/+v/6v/q/+r/6//r/+r/6P/o/+r/6v/r/+z/6v/q/+n/6P/n/+f/6P/p/+r/6v/q/+n/
6P/o/+j/6P/m/+b/5v/m/+n/5f/m/+b/5v/m/+b/5v/m/+b/5v/m/+X/4//i/+T/5P/k
/+X/5f/m/+f/6P/n/+j/6f/p/+v/7f/t/+7/7//v/+//7//u/+//8f/y//T/9P/0//b/
9v/3//j/+v/8//z/+v/5//j/9//3//j/9//2//P/8P/u/+r/5v/i/+T/5P/j/+P/4f/h
/9//3v/b/9r/2v/a/9r/2v/a/9r/2v/a/9v/2//b/9v/2//b/9v/2//c/93/3//c/9r/
0//K/8H/wf/Q//z/RgChAPUAPgGEAdMBGAIzAioCHgIKAtkBiAEbAZ4AHwCy/3P/Yf9m
/3f/kv+v/8T/z//W/9v/4P/g/97/2//Z/9f/1v/W/9f/1//X/9f/1//X/9f/2P/Y/9j/
2v/a/9r/2v/Y/9j/2P/Y/9r/2v/a/9r/2v/b/9v/2//a/9r/2v/a/93/3f/d/97/3//f
/9//3//g/+H/4v/j/+H/4v/i/+T/5P/k/+T/5P/i/+P/4//k/+X/5v/n/+n/7P/s/+3/
7f/s/+3/7f/u//D/8f/x//L/9f/2//f/+P/4//n/+//8//z//v/+//7/AAACAAQABAAE
AAQABQAGAAcABwAJAAkACgALAA0ADgAMAA0ADQALAAoACgAKAAgABAADAAMAAgADAAIA
AQD//wAA///+//3//f/8//v/+//7//n/+P/4//b/9P/0//T/9f/1//X/9f/1//T/9P/y
//T/9P/0//T/9P/y//H/8P/w//D/7//t/+3/7P/s/+z/6//r/+v/6v/s/+v/6v/q/+n/
6f/o/+j/5v/m/+f/5//o/+f/5//n/+j/6P/n/+f/6P/o/+n/6f/n/+f/5//n/+n/6f/q
/+r/6P/o/+j/6P/p/+v/7P/s/+z/7f/u/+//7//v/+//7//y//L/8v/0//b/9v/2//f/
+P/5//n/+f/4//n/+f/5//r/+v/6//r//P/8//z//P/8//z//P/8//z//P/8//z//v/+
//7//v/+//7//v/+//7//v/9//3//f/9//z/+//7//z//f////3//P/6//r/+v/6//v/
/P/8//z/+//6//n/+f/6//v//v/+//7//f/6//r/+v/6//z//P/8//z/+//9//v/+v/6
//r/+v/6//v//P/9//7//f/9//z//P/8//z//P/9////AAABAAIAAQACAAMAAwAFAAcA
BwAIAAkACQAJAAkADAANAA8AEAAOAA4ADgAQABIAEwAUABYAFgAWABQAEwAUABMAEwAU
ABQAFAASABAADgAKAAYAAgACAAIAAQABAAEAAQD///7//f/8//z//P/6//r/+v/6//z/
/P/9//3////////////9//3//v///////v/8//n/8v/r/+3/AgA2AIQA4QA3AYABxgEX
AlgCbQJkAlACLgLtAZABGwGcACUAxv+R/4f/jv+h/8D/2//q//X//P///wIAAgABAP//
/v/9//z//P/9//3//////////////wAAAAAAAAIAAgACAAIAAAAAAAAAAAACAAIAAgAC
AAQABQAFAAUACAAIAAgACAAHAAcABwAIAAkACQAJAAkACwALAAsACwALAAwADAAOAAwA
DAAMAAwADQAPABAAEgAUABQAFAAVABQAFAAVABUAFwAZABoAHAAdAB0AHAAcAB8AIAAh
ACIAJAAlACcAKAAoACoAKgAqACwALgAwADAAMAAwADEAMgAzADMANQA1ADcANwA4ADgA
OgA7ADsAOQA6ADoAOgA4ADUAMwAyADAAMQAwAC8ALQAuAC0ALAArACsAKgApACkAKgAp
ACkAKgAsACoAKgAqACcAJwAnACcAKQAoACgAJgAmACYAJgAmACYAJAAjACIAJAAkACMA
IQAhACAAIAAgAB8AHwAfAB4AIAAfAB4AHgAdAB0AHAAcABoAGgAbABsAGwAbABwAHQAe
AB4AHQAdAB4AHgAfAB8AHwAfAB8AHwAdAB0AHgAeACEAIgAjACQAIwAlACYAJgAkACUA
JgAnACgAKQAqACsALAAsACwALgAuAC4ALgAvADAAMQAxADEAMgAzADMAMwA0ADQANAA0
ADYANgA2ADYANgA2ADYANgA2ADYANgA2ADgAOAA4ADgANgA2ADYANgA2ADYANQA1ADUA
NwA2AA==
         </WaveFormData>
      </LeadData>
      <LeadData>
         <LeadByteCountTotal>10000</LeadByteCountTotal>
         <LeadTimeOffset>0</LeadTimeOffset>
         <LeadSampleCountTotal>5000</LeadSampleCountTotal>
         <LeadAmplitudeUnitsPerBit>4.88</LeadAmplitudeUnitsPerBit>
         <LeadAmplitudeUnits>¦ÌV</LeadAmplitudeUnits>
         <LeadHighLimit>2147483647</LeadHighLimit>
         <LeadLowLimit>268435456</LeadLowLimit>
         <LeadID>V6</LeadID>
         <LeadOffsetFirstSample>0</LeadOffsetFirstSample>
         <FirstSampleBaseline>0</FirstSampleBaseline>
         <LeadSampleSize>2</LeadSampleSize>
         <LeadOff>FALSE</LeadOff>
         <BaselineSway>FALSE</BaselineSway>
         <ExcessiveACNoise>FALSE</ExcessiveACNoise>
         <MuscleNoise>FALSE</MuscleNoise>
         <LeadDataCRC32>1061770424</LeadDataCRC32>
         <WaveFormData>
+P/4//j/+P/4//j/+P/4//b/9v/2//b/+P/4//n/+v/8//3//v////3//f/+//7/AAAC
AAIAAgAEAAUABwAHAAUABQAHAAgACwANAA4ADgAOAA0ADQALAAoACgALAAsACgAJAAgA
BwACAPz/+f/5//n/+f/4//j/9//2//b/9f/0//T/9P/0//T/8//z//P/9f/1//X/9f/2
//b/9f/1//X/9f/1//X/9v/4//j/9P/y//b/AwAcAEIAcQCpANgAAgEzAWcBfwF6AWEB
MgH3ALwAhgBLABUA5//G/7n/uP+//8v/2//n/+3/7//0//T/9P/0//L/8v/x//H/8f/x
//H/8f/x//H/8f/x//L/8v/y//D/8f/x//H/8//z//P/8//x//L/8v/y//T/9P/0//T/
8v/y//P/8//1//T/9P/1//X/9v/2//X/9f/1//X/9f/z//T/9P/0//T/9f/1//X/9v/2
//f/9//1//X/9f/1//j/+P/4//j/9v/2//b/9//4//j/+P/4//f/9//5//n/+f/5//n/
+v/6//v//P/8////AAABAAIAAAAAAAIAAgAAAAEAAwADAAQABQAFAAUACAAIAAkACQAJ
AAkACQAJAAcABwAHAAcABwAGAAUABAAGAAYABgAGAAYABgAFAAUABAAEAAQAAwADAAEA
AQABAP/////+//7//v/9//3//f/9//3//P/8//z/+v/5//f/9v/2//b/9v/0//P/8//z
//X/9P/0//T/9P/z//P/9P/z//L/8f/v//H/8f/x//H/8P/w//D/8P/v/+//7//u/+7/
7//v/+//7v/t/+z/6//t/+z/7P/t/+3/7P/r/+v/7//v/+//7//u/+7/7v/u/+7/7v/v
/+//7//v//D/8P/w//D/8P/w//D/8f/y//L/8v/y//L/8v/x//L/8v/x//P/8v/y//P/
8//z//P/8//0//T/9P/0//T/9P/0//X/9f/0//P/8//z//P/8v/x//P/9P/0//T/9P/0
//T/9P/0//T/9P/0//T/9P/0//T/8//z//L/8v/y//L/8v/y//P/9P/1//b/9v/0//L/
8v/y//L/8v/y//L/8v/y//L/8v/y//L/8v/y//L/8v/y//L/8v/0//T/9f/2//b/9//4
//v/+//7//z//P/8//7//v/8//7///8BAAEAAQABAAMABgAHAAkACgAIAAgABwAHAAcA
BgAGAAcABwAGAAUABAABAP7/+P/1//X/9f/1//T/9P/z//L/8v/x//D/8P/w//D/8P/v
/+//7//v/+//7//v//D/8P/v/+//7//v/+//8f/w//D/8P/u/+7/9P8BABoAQABxAKcA
1gACATMBZQF9AXgBXQEuAfUAugCCAEkADwDd/7z/rf+w/7f/w//T/9//5f/p/+z/7v/u
/+z/6v/q/+n/6//r/+v/6//r/+v/6//r/+n/6v/q/+r/6v/r/+v/6//t/+3/7f/t/+3/
7v/u/+7/7v/u/+7/7v/s/+z/7f/t/+//7v/u/+//7f/u/+7/7f/t/+3/7f/t/+//8P/w
//D/7v/v/+//7//u/+7/7//v/+//7//v/+//8P/w//D/8P/y//L/8v/z//L/8v/y//L/
8//z//X/9f/3//f/9//4//b/9//4//j/+f/6//v//P/+//7/AAAAAP////8AAP//AAAB
AAEAAQACAAIAAwADAAMAAwADAAMAAQABAAEAAQABAAAA///+//7//v/+//7//v/+//3/
/f/8//z//P/7//3/+//7//v/+//7//r/+v/6//n/+f/5//f/9//2//b/9v/0//P/8f/y
//L/8v/y//D/7//v/+//8f/w//D/8P/s/+v/6//s/+z/7P/s/+v/7f/t/+3/7f/q/+r/
6v/q/+n/6f/p/+j/6f/r/+z/7f/r/+v/6//r/+v/6v/q/+v/6f/o/+f/5//r/+v/6//r
/+r/6v/q/+r/6v/q/+v/6//t/+3/7v/u/+7/7v/u/+7/7v/v//D/8P/u/+7/7v/u//H/
8v/y//H/8f/w//D/8f/x//H/8f/x//D/8P/w//D/8P/w//D/8f/x//D/7//v//P/8//y
//H/7//w//D/8P/w//D/8P/w//D/8P/w//D/7//u/+3/7P/u/+//7//w//D/8P/w//D/
8P/w//D/8P/u/+7/7v/u/+7/7v/u/+7/8P/u/+7/7v/u//D/8P/w//D/7v/u/+7/7v/u
/+7/7v/u//D/8P/w//D/8P/y//L/8//y//L/8//0//f/9//3//j/9v/2//j/+P/4//r/
+//9//3//f/9////AAABAAMABAAEAAQAAwADAAEAAAAAAAEAAQAAAP///v/7//j/8v/v
//H/8f/x//D/8v/x//D/8P/u/+z/6//q/+r/6v/p/+n/6f/p/+n/6f/p/+r/6v/p/+v/
6//r/+v/6//q/+j/6P/m/+b/7P/7/xoASACBALUA4gASAUcBbwF5AWwBUQEmAe8AuAB+
AEEACwDb/7z/tf+4/8H/y//X/+H/5f/n/+j/6v/q/+j/5v/m/+X/5f/l/+X/5f/l/+X/
5f/l/+X/5v/m/+b/5v/n/+f/5//n/+f/5//n/+f/6P/o/+j/6P/o/+j/6P/m/+b/5//n
/+n/6P/o/+n/6f/q/+r/6f/p/+n/6f/p/+n/6v/q/+r/6v/r/+v/6//s/+z/7f/t/+v/
6//r/+v/7P/s/+z/7P/u/+7/7v/v/+7/7v/u/+7/7//v//H/8f/x//H/8f/y//T/9f/2
//b/9f/2//f/+P/6//r//P/8//r/+//9//3//P/9//3//f8AAAAAAQABAAEAAQABAAEA
AQABAAEAAQD///7//f/8//r/+v/6//r//P/8//v/+//8//z//P/7//n/9//3//f/9//3
//b/9v/2//X/9f/1//P/8//y//L/8v/w/+//7f/s/+z/7P/s/+z/6//r/+v/7f/s/+z/
7P/q/+n/6f/q/+r/6v/q/+n/5//n/+f/5//m/+b/5v/m/+f/5//n/+b/5P/l/+X/5f/n
/+f/5//n/+f/5v/m/+f/5//m/+X/5f/n/+f/5//n/+j/6P/o/+j/6P/o/+n/6f/p/+n/
6v/q/+r/6v/q/+r/7P/t/+7/7v/s/+z/7P/s/+3/7v/u/+3/7f/s/+z/7f/t/+3/7f/t
//D/8P/w//D/8P/w//D/8f/v/+7/7f/t/+//7//u/+3/7f/u/+7/7v/w//D/8P/w/+7/
7v/u/+7/7v/u/+7/7v/v/+//7v/u/+7/7v/u/+7/7v/u/+7/7v/u/+7/7v/u/+7/7v/u
/+7/7v/u/+7/7v/u/+7/7v/u/+7/7v/u/+7/7P/q/+7/8P/u/+7/7v/u/+z/7P/s/+z/
7v/u/+7/7v/u/+7/7v/u/+7/8P/w//H/9P/0//X/9v/3//f/9//4//j/+P/6//r/+P/6
//v//f/9//3//f///wIAAwAFAAYABAAEAAMAAwAAAP7//f/9//3//P/7//r/+v/4//P/
8f/x//H/8f/w/+7/7f/s/+z/6//q/+r/6v/s/+z/6//r/+v/6//r/+v/6//s/+z/6//r
/+v/6//r/+3/7v/s/+r/6P/o/+7///8aAEYAewCvANoACgFBAW0BewFsAUsBGgHfAKYA
bAAxAPn/zf+2/6//sP+z/8H/0//b/+H/5f/o/+z/7P/r/+j/5//l/+X/5f/l/+X/5f/l
/+X/5f/l/+b/5v/m/+b/5//n/+f/6f/p/+n/6f/n/+j/6P/o/+j/6P/o/+j/6P/o/+n/
6f/p/+j/6P/p/+n/6v/q/+n/6f/p/+n/6f/p/+r/6v/q/+r/6//r/+v/6v/q/+v/6//r
/+v/6//r/+r/6v/q/+r/7P/s/+z/7f/u/+7/7v/u/+3/7f/v/+//7//v/+//8P/w//H/
8v/y//P/9P/1//b/9v/2//j/+P/4//n/+//7//r/+//7//v//v/+///////9//3//f/9
/////////////f/8//v/+v/8//z//P/8//r/+v/5//n/+v/6//r/+f/7//n/+f/5//f/
9//2//b/9v/1//X/9f/0//P/8f/w//H/8P/w/+//7P/s/+z/7P/u/+3/7f/t/+v/6v/q
/+r/6v/p/+n/6v/o/+j/6P/n/+f/5//n/+f/6P/o/+j/6P/n/+f/5//m/+T/5f/l/+X/
5f/l/+X/5f/n/+b/5v/n/+f/5v/l/+X/5f/l/+X/5f/m/+b/5v/m/+j/6P/p/+n/6f/p
/+r/6v/q/+r/6v/q/+r/6//s/+z/7P/s/+z/7P/r/+z/7P/r/+3/7P/s/+3/7f/t/+3/
7f/t/+z/6//q/+r/6v/q/+v/6//q/+n/6f/r/+v/6v/p/+v/7P/s/+z/6v/q/+r/6v/q
/+r/6v/q/+r/6v/q/+r/6//r/+r/6v/q/+r/6v/q/+r/6v/q/+r/6v/q/+r/6v/q/+r/
6v/q/+j/6P/o/+j/6P/o/+j/6P/q/+r/6P/q/+r/6v/q/+r/6v/q/+r/6v/o/+j/6P/o
/+j/6P/o/+j/6v/s/+z/7f/u/+7/7//w//D/7//u/+7/8P/w//L/8v/y//T/9f/3//f/
9//3//n/+v/7//3//v8AAAAA//////v/+v/6//v/+f/4//f/9v/3//T/7v/r/+v/6//r
/+r/6P/n/+b/5v/n/+b/5v/m/+T/5P/j/+P/5f/l/+X/5f/j/+T/5P/j/+X/5f/l/+X/
5//o/+j/5v/m/+j/6v/z/woAMABhAJcAyAD0ACcBVwFzAXIBWQEsAfEAtgB8AEEACQDX
/7T/pf+o/63/t//H/9P/2f/d/97/4P/g/+L/4P/g/9//3//f/9//3//h/+H/4f/h/+H/
4v/i/+L/4P/h/+H/4f/f/9//3//f/+H/4v/i/+L/5P/k/+T/5P/k/+T/5f/l/+P/4v/i
/+P/4f/i/+L/4f/j/+P/4//j/+P/5P/k/+T/5P/l/+X/5f/k/+T/5f/l/+X/5f/l/+X/
5P/k/+T/5P/m/+b/5v/n/+j/6P/o/+j/6f/p/+v/6//r/+v/6//s/+z/7f/u/+7/7//w
//H/8v/y//L/9P/0//T/9f/3//f/+P/5//n/+f/8//z//f/9//v/+//7//v/+//7//v/
+//7//r/+f/4//j/+P/4//j/+v/6//n/+f/2//b/9v/1//P/8f/x//H/8f/x//D/8P/u
/+3/7f/t/+//7//u/+7/7v/s/+v/6f/q/+r/6v/q/+j/5//n/+f/5f/k/+T/5P/k/+P/
4//k/+b/5v/m/+X/4//j/+P/4//g/+D/4P/g/9//3//f/97/4P/h/+H/4f/f/9//3//f
/+H/4P/g/+H/4f/g/9//3//f/9//3//f/+L/4v/i/+L/4P/g/+H/4f/h/+H/4v/i/+T/
5P/k/+T/4//j/+P/4v/j/+T/5f/m/+b/5v/l/+P/5P/k/+X/5//l/+X/5f/l/+b/5v/m
/+b/5v/m/+b/5//n/+b/5f/l/+f/5//m/+X/5//o/+j/6P/o/+j/6P/o/+j/6P/o/+j/
6v/q/+r/6v/p/+n/6P/o/+j/6P/o/+j/6P/o/+j/6P/o/+j/6P/o/+r/6v/q/+r/5v/m
/+j/6v/q/+r/6v/o/+j/6P/o/+r/6v/q/+r/6P/o/+j/6P/q/+z/7P/t/+7/7v/v//D/
8f/x//H/8v/y//L/9P/0//L/9P/1//f/+f/5//n/+//8//3///8AAAAAAAD////////+
//7////9//z/+//6//v/+P/y/+//7f/t/+3/7P/s/+v/6v/q/+n/6P/o/+j/6P/o/+f/
5//n/+f/5//n/+f/6P/o/+f/5//n/+f/5//n/+b/5v/o/+b/5v/q//X/DAA0AGsAowDU
AAABNQFpAYEBfAFhATgBAQHIAJAAVQAXAN//uv+r/6z/sf+7/83/2f/f/+H/5P/k/+b/
5v/k/+T/4//j/+P/4//j/+P/4//j/+P/4f/i/+L/4v/k/+X/5f/l/+X/5f/l/+X/5f/m
/+b/5v/m/+b/5v/m/+b/5v/n/+f/5f/k/+T/5f/l/+b/5v/l/+X/5f/l/+X/5f/m/+b/
5v/m/+f/5//n/+j/6P/p/+n/5//n/+f/5//o/+j/6P/o/+r/6v/q/+v/6v/q/+r/6v/t
/+3/7//v//H/8f/x//L/8v/z//T/9P/z//T/9f/2//b/9v/4//j/+v/7//3//f/+////
//////7//v//////AQABAAEAAQD//////////wEAAAD///7//P/8//z//P/8//z/+//7
//z//P/8//v/+//5//n/+f/4//f/9f/0//T/8//z//P/9f/1//T/9P/y//D/7//t/+z/
7P/s/+z/7P/r/+v/6//r/+r/6v/q/+j/5//n/+j/6P/o/+j/5//n/+f/5//n/+b/5v/m
/+b/5f/l/+X/5P/m/+f/5//n/+X/5f/l/+X/5f/k/+T/5f/l/+T/4//j/+f/5//n/+f/
5//m/+X/5P/k/+T/5f/l/+X/5f/m/+b/6P/o/+j/6P/m/+f/6P/o/+n/6v/r/+z/6//s
/+z/6//r/+r/6v/r/+v/6//r/+v/6v/q/+r/6v/q/+r/6v/r/+3/7P/r/+v/7//v/+7/
7f/s/+z/6//q/+z/7P/s/+z/6v/q/+r/6v/o/+j/6P/o/+v/6//q/+r/6P/o/+j/6P/q
/+z/7v/u/+z/6v/q/+r/6v/q/+r/6v/q/+j/6P/o/+j/6v/q/+r/6v/q/+z/7P/t/+z/
7P/t/+7/7//v/+//8P/y//L/9P/0//T/9v/3//n/+f/5//n/+//6//v//f/+//z//P/7
//v/+//6//r/+//9//z/+//6//f/9P/u/+v/6f/p/+n/6P/q/+n/6P/o/+f/5v/m/+b/
5v/m/+X/5f/l/+X/5f/l/+X/5v/m/+X/5f/l/+X/5f/l/+b/5v/k/+L/4P/i/+v/BAAw
AGUAmwDIAPQAJwFZAW0BaAFZAT4BDwHcAKgAcQA3AAEA1P+//7z/v//N/9v/4//l/+n/
6v/o/+r/6f/m/+X/4//j/+P/4//j/+P/4//j/+P/4//k/+T/5P/k/+X/5f/l/+X/5f/l
/+X/5f/m/+b/5v/k/+T/5P/k/+b/5v/n/+f/5f/k/+T/5f/n/+j/6P/n/+f/5//n/+f/
5f/m/+b/5v/o/+n/6f/p/+r/6v/r/+v/6f/p/+n/6f/o/+j/6P/o/+r/6v/q/+v/7P/s
/+z/7P/t/+3/7//v/+3/7f/t/+7/8P/x//L/8v/z//T/9f/2//j/+P/6//r/+v/7//3/
/f/+/////////wAAAAABAAEAAQABAAEAAQABAAEAAQABAAEAAAD///7//v/+//7//v/8
//z/+//7//r/+v/6//n/9//1//X/9f/1//X/9P/0//L/8f/x//H/8//z//L/8v/w/+7/
7f/r/+v/7P/t/+7/7P/r/+v/6//r/+r/6v/q/+j/5//n/+j/6P/o/+j/5//n/+f/5//n
/+b/5v/m/+b/5f/l/+X/5P/m/+f/5//n/+X/5f/l/+X/5f/k/+T/5f/l/+T/4//j/+P/
4//j/+P/5v/m/+b/5v/m/+b/5//n/+f/5//o/+j/6P/o/+j/6P/o/+n/6v/q/+r/6v/q
/+r/7f/u/+7/7f/r/+r/6v/r/+3/7f/t/+3/7P/s/+z/7P/u/+7/7v/v/+//7v/t/+3/
7//v/+7/7f/v//D/8P/w/+7/7v/u/+7/7v/u/+7/7v/u/+7/7v/u/+//7//u/+7/8P/w
//D/8P/u/+7/7v/u//D/8P/w//D/8P/w//D/8P/w//D/8P/y//L/8v/y//D/8P/w//D/
8P/y//L/8//0//T/9f/2//j/+f/6//z/+v/6//z//P/+/wAAAQADAAEAAQABAAMABAAF
AAcACAAKAAoACQAJAAUABAAEAAUABwAGAAUABAAFAAIA/P/5//f/9//3//b/9v/1//T/
9P/1//T/9P/0//L/8v/x//H/8f/x//H/8f/x//L/8v/x//L/8//0//X/7//y//b/9v/0
//T/9v8BABgAQABxAKUA1AAAATUBaQGBAXoBYQE4Af8AygCSAFkAIwD1/9D/v//A/8f/
0//h/+v/7//x//L/8v/y//T/8v/y//H/8f/x//H/8f/v/+//7//v//H/8v/y//L/8P/x
//H/8f/z//P/8//z//P/9P/0//T/8v/y//L/8v/y//L/8//z//P/8v/y//P/8//0//T/
8//1//X/9f/1//X/9v/2//b/+P/5//n/+f/4//j/+f/5//n/+f/5//n/+v/6//r/+v/6
//r/+v/7//r/+v/6//r//f/9//////////////8AAAAAAQACAAIAAwAEAAUABgAGAAYA
CAAIAAgACQALAAsACgALAAsACwAOAA4ADwAPAA8ADwAPAA8ADwAPAA8ADwARABAADwAO
AAwADAAMAAwADgAOAA0ADQAOAA4ADgANAA0ACwALAAsACgAJAAcABgAGAAUABQAFAAUA
BQAEAAQABAACAAEA/////wAAAQACAAEA///+//3////+//7//v/+//3//f/+//z//P/8
//v/+//7//v/+//6//r/+v/6//n/+f/5//j/9v/3//f/9//3//f/9//3//n/+P/4//n/
+f/4//f/9//3//f/9//3//j/+P/4//j/+P/4//n/+f/3//f/+P/4//r/+v/6//r/+v/7
//z//P/6//r/+v/6//3//v/+//3//f/8//z//f/9//3//f/9//7//v/+//7//P/8//z/
/f////7//f/9///////+//3//f/+//7//v8AAAAAAAAAAP7//v/+//7//v/+//7//v8B
AAEAAAAAAAAAAAAAAAAAAAD+/wAAAgAAAAAAAAAAAAAA/v/+//7//v/+//7//v/+//7/
/v/+//7/AAACAAIAAwAGAAYABwAIAAgABwAGAAYACAAIAAoACgAKAAwADQAPAA8ADwAP
ABEAEgATABUAFgAUABQAEwATABMAEgASABMAFQAUABMAEgAQAAwABQABAAEAAQABAAAA
AgABAAAAAAD9//z//P/8//7//v/9//3//f/9//3//f/7//z//P/7//v/+//7//v//f/+
/wAAAAD+//z/AAAPACoAVACFALkA5gAQAUEBcQGFAXwBXwEuAfMAuACAAEcAEQDj/8b/
vf/A/8X/0//l/+//9f/5//r/+v/8//z/+v/6//n/+f/5//n/+f/5//n/+f/5//v//P/8
//z/+v/7//v/+//7//v/+//7//n/+v/6//r//P/8//z//P/8//z//f/9//3//P/8//3/
/f/+//7//f/7//v/+//7//3//v/+//7//v////////8AAAAAAQABAAAA///+//3///8A
AAEAAgACAAIAAgADAAIAAgACAAIAAwADAAUABQAFAAUABQAGAAgACQAKAAoACwAMAA0A
DgAOAA4AEAAQAA4ADwARABEAEgATABMAEwASABIAEwATABUAFQAVABUAFQAVABUAFQAV
ABQAEwASABAAEAAQABAAEAAQAA8ADwAOAA4ADgANAA8ADQANAA0ADQANAAwADAALAAsA
DAANAAwACwAJAAgACgAIAAcABQAEAAQABAAEAAIAAQABAAEAAQAAAAAAAAAAAP////8A
AP7//v/+//3////////////8//z//P/8//v/+//7//r/+v/7//v/+//7//v/+//7//v/
+v/6//v/+//6//n/+f/9//3//f/9//z//P/8//z//v/+///////9//3//v/+//7//v/+
//7/AAABAAIAAgAAAAAAAAAAAAMABAAEAAMAAwACAAIAAwABAAEAAQABAAIAAgACAAIA
AgACAAIAAwABAAAA/////wEAAQAAAP//AQACAAIAAgACAAIAAgACAAAAAAAAAAAA/v/+
//7//v8BAAEAAAAAAP7//v/+//7/AAAAAAAAAAD+//7//v/+/wAA/v/8//7/AAACAAIA
AgACAAAAAAAAAAAA/v/+//7//v8AAAAAAAAAAAAAAgACAAMAAgACAAMABAAFAAUABQAG
AAYABgAIAAgACAAKAAsADQANAA0ADQAPABAAEQATABQAFgAWABUAFQARABAAEAARAA8A
DgANAAwACwAIAAIA//8BAAEAAQAAAAAA///+//7/+//6//r/+v/6//r/+f/5//v/+//7
//v/+f/6//r/+f/5//n/+f/5//v//P/8//r/+P/4//7/EQAyAGIAmQDNAPgAKAFdAYMB
iwF6AVUBIgHnAK4AcgA3AAEA1f+8/7n/vP/F/9X/5f/t//P/9//6//j/+P/4//b/9v/1
//X/9f/1//X/9f/1//X/9f/z//T/9P/0//T/9f/1//X/9f/1//X/9f/1//b/9v/2//T/
9P/0//T/9v/2//f/9//3//b/9v/3//X/9v/2//X/9f/1//X/9f/1//b/9v/2//b/9//3
//f/9v/2//f/9//5//n/+f/5//j/+P/4//j/+v/6//r/+//8//z//P/8//v/+//9//3/
/f/9//3//v8AAAEAAgACAAEAAgADAAQABAAEAAYABgAGAAcACQAJAAoACwALAAsACgAK
AAsACwALAAsACwALAAsACwALAAsACwAKAAkACAAGAAYABgAGAAYABgAFAAUABAAEAAQA
AwADAAEAAQABAP/////+//7//f/9//7////+//3/+//6//z/+v/5//f/9v/2//b/9v/0
//P/8//z//P/8v/y//L/8P/v/+//8P/w//D/8P/v/+//7//v/+//7P/s/+z/7P/r/+v/
6//q/+z/7f/t/+3/6//r/+v/6//t/+z/7P/t/+v/6v/p/+n/6//r/+v/6//u/+7/7v/u
/+z/7P/t/+3/7f/t/+7/7v/v//D/8f/y//H/8f/x//D/8P/w//D/8P/z//T/9P/z//P/
8v/y//P/8f/x//H/8f/y//L/8v/y//D/8P/w//H/8//y//H/8f/z//P/8v/x/+//8P/w
//D/8v/y//L/8v/w//D/8P/w//L/8v/y//L/8f/x//D/8P/w//D/8P/w//L/8v/y//L/
8v/y//L/8v/w//D/8P/w//L/8P/w//D/8P/w//D/8P/w//D/8P/w//D/8P/w//L/8v/y
//L/8P/y//L/8//y//L/8//0//f/9//3//j/+P/4//r/+v/4//r/+//9/////////wEA
AgADAAUABgAGAAYABQAFAAMAAgACAAMAAQAAAP///v/9//r/9P/x//P/8//z//L/8v/x
//D/8P/t/+z/7P/s/+7/7v/t/+3/7f/t/+3/7f/t/+7/7v/t/+3/7f/t/+3/7//u/+z/
6v/o/+b/7P/7/xYAQABzAKcA1gAGATsBaQF5AXIBWQEuAfUAvgCGAEcADQDd/77/s/+0
/7n/x//X/+H/5//r/+7/8v/w/+//7P/r/+n/6f/p/+n/6f/p/+n/6f/p/+f/6P/o/+j/
6v/r/+v/6//p/+n/6f/p/+r/7P/t/+7/7P/s/+z/7P/s/+z/7f/t/+3/7P/s/+3/7f/u
/+7/7f/u/+//8P/x//D/8P/v/+7/7v/v/+//7//u/+7/7//v//H/8f/x//H/9P/0//T/
9P/y//L/8v/z//L/8v/y//L/9f/1//f/9//3//f/9//4//j/+f/6//r//f/+////AAD+
//7/AAAAAP7///8BAAEAAwAFAAYABwAIAAgACQAJAAkACQAJAAkACAAHAAYABQAHAAYA
BQAEAAUABgAHAAgABgAGAAUABQAEAAQABAADAAMAAQABAAEAAQABAAAAAAD+//3//f/9
//3//f/8//z//v/8//v/+f/6//r/+v/6//j/9//3//f/9f/0//T/9P/0//P/8//0//L/
8v/y//H/8f/x//H/8f/y//L/8v/y//P/8//z//L/8v/z//P/8//x//H/8f/x//H/8P/w
//H/8//y//H/8f/x//H/8f/x//L/8v/y//L/8v/y//P/8//z//P/9P/0//b/9v/2//b/
9v/3//j/+P/4//j/+P/4//n/+v/6//n/+//6//r/+//9//3//f/9//7//v/+//7//v/+
//7///////7//f/9///////+//3///8AAAAAAAAAAAAAAAAAAP7//v/+//7/AAAAAAAA
AAD//////v/+//7//v/+//7///8AAAEAAgAAAAAAAAAAAAIAAgACAAIAAgACAAAAAAAA
AAAAAAAAAAIAAgACAAIAAgACAAIAAgACAAIAAgACAAQABgAGAAcABgAGAAcACAAJAAkA
CQAKAAwADAAOAA4AEAASABMAFQATABMAEwAVABYAFwAZABoAGgAaABkAGQAXABYAFgAX
ABkAGAAXABYAEwAQAAoABwAHAAcABwAGAAgABwAGAAYABQAEAAQABAAEAAQAAwADAAUA
BQAFAAUABQAGAAYABQAFAAUABQAFAAcABgAGAAYABgAIAAwAHQA+AGoAnwDTAAABLgFj
AY0BlwGIAWUBLgHxALoAggBJABMA6f/S/8v/zP/T/+P/8f/7/wEAAwAEAAYACAAGAAQA
BAADAAMAAwADAAMABQAFAAUABQAFAAYABgAGAAYABwAHAAcABQAFAAUABQAHAAgACAAI
AAgACAAIAAgACgAKAAsACwALAAoACgALAAsADAAMAAsACwALAAsACwAJAAoACgAKAAoA
CwALAAsADAAMAA0ADQAPAA8ADwAPAA4ADgAOAA4AEAAQABAAEQAQABAAEAAQABEAEQAT
ABMAFQAVABUAFgAWABcAGAAYABsAHAAdAB4AHAAcAB4AHgAeAB8AIQAhACQAJQAlACUA
JAAkACUAJQAmACcAKAApACgAJwAmACUAJwAmACUAJAAkACQAJAAkACQAJAAjACMAJAAk
ACQAIwAlACMAIwAjACIAIQAfAB4AHQAdAB4AHwAdAB0AHAAcABwAGgAZABcAGAAYABgA
GAAYABcAFwAXABcAFgAWABYAFgAVABUAFgAUABQAFAATABMAEwATABMAFAAUABQAFAAT
ABMAEwASABIAEwATABMAEwATABMAEwARABAAEAARABIAEgASABMAEwATABMAEwAUABQA
FAAUABYAFgAXABcAFwAXABgAGAAYABgAGAAYABgAGQAaABoAGgAaABoAGgAbABwAHAAb
AB0AHAAcAB0AGwAbABsAGwAcABwAHAAcAB4AHgAeAB8AHwAeAB0AHQAdAB0AHAAbAB8A
HgAeAA==
         </WaveFormData>
      </LeadData>
   </Waveform>
</RestingECG>
