# Supplementary material for: Detection of Left Atrial Enlargement Using a Convolutional Neural Network-Enabled Electrocardiogram
Source: Front Cardiovasc Med. 2020 Dec 17;7:609976. doi: 10.3389/fcvm.2020.609976 (PMC7773668; doi:10.3389/fcvm.2020.609976)
Supplement: Supplementary file 2 [file Data_Sheet_2.ZIP › normal1/1802010239_8231_0000000E.XML]

<?xml version="1.0" encoding="Windows-1252"?>
<!DOCTYPE RestingECG SYSTEM "restecg.dtd">
<RestingECG>
   <PatientDemographics>
      <PatientID>1802010239</PatientID>
      <PatientAge>78</PatientAge>
      <AgeUnits>Years</AgeUnits>
      <Gender>Female</Gender>
      <PatientLastName>heqirong</PatientLastName>
   </PatientDemographics>
   <TestDemographics>
      <DataType>Resting</DataType>
      <Site>1</Site>
      <AcquisitionDevice>MAC55</AcquisitionDevice>
      <Status>Unconfirmed</Status>
      <Priority>Normal</Priority>
      <AcquisitionTime>09:33:02</AcquisitionTime>
      <AcquisitionDate>07-13-2015</AcquisitionDate>
      <CartNumber>1</CartNumber>
      <AcquisitionSoftwareVersion>009C</AcquisitionSoftwareVersion>
      <XMLSourceVersion>MAC5000 v1.0</XMLSourceVersion>
   </TestDemographics>
   <RestingECGMeasurements>
      <VentricularRate>72</VentricularRate>
      <AtrialRate>72</AtrialRate>
      <PRInterval>162</PRInterval>
      <QRSDuration>96</QRSDuration>
      <QTInterval>404</QTInterval>
      <QTCorrected>442</QTCorrected>
      <PAxis>53</PAxis>
      <RAxis>39</RAxis>
      <TAxis>62</TAxis>
      <QRSCount>11</QRSCount>
      <QOnset>218</QOnset>
      <QOffset>266</QOffset>
      <POnset>137</POnset>
      <POffset>200</POffset>
      <TOffset>420</TOffset>
      <ECGSampleBase>500</ECGSampleBase>
      <ECGSampleExponent>0</ECGSampleExponent>
   </RestingECGMeasurements>
   <Diagnosis>
      <Modality>Resting</Modality>
         <StatementCount>3</StatementCount>
         <LabelText>12SL ��ϳ���</LabelText>
      <DiagnosisStatement>
         <StmtFlag>ENDSLINE</StmtFlag>
         <StmtText>�������</StmtText>
      </DiagnosisStatement>
      <DiagnosisStatement>
         <StmtFlag>ENDSLINE</StmtFlag>
         <StmtText>��������ST����T���쳣</StmtText>
      </DiagnosisStatement>
      <DiagnosisStatement>
         <StmtFlag>ENDSLINE</StmtFlag>
         <StmtText>�쳣 ECG</StmtText>
      </DiagnosisStatement>
   </Diagnosis>
   <Waveform>
      <WaveformType>Rhythm</WaveformType>
      <WaveformStartTime>0</WaveformStartTime>
      <NumberofLeads>8</NumberofLeads>
      <SampleType>CONTINUOUS_SAMPLES</SampleType>
      <SampleBase>500</SampleBase>
      <SampleExponent>0</SampleExponent>
      <HighPassFilter>16</HighPassFilter>
      <LowPassFilter>150</LowPassFilter>
      <ACFilter>NONE</ACFilter>
      <LeadData>
         <LeadByteCountTotal>10000</LeadByteCountTotal>
         <LeadTimeOffset>0</LeadTimeOffset>
         <LeadSampleCountTotal>5000</LeadSampleCountTotal>
         <LeadAmplitudeUnitsPerBit>4.88</LeadAmplitudeUnitsPerBit>
         <LeadAmplitudeUnits>��V</LeadAmplitudeUnits>
         <LeadHighLimit>2147483647</LeadHighLimit>
         <LeadLowLimit>268435456</LeadLowLimit>
         <LeadID>I</LeadID>
         <LeadOffsetFirstSample>0</LeadOffsetFirstSample>
         <FirstSampleBaseline>0</FirstSampleBaseline>
         <LeadSampleSize>2</LeadSampleSize>
         <LeadOff>FALSE</LeadOff>
         <BaselineSway>FALSE</BaselineSway>
         <ExcessiveACNoise>FALSE</ExcessiveACNoise>
         <MuscleNoise>FALSE</MuscleNoise>
         <LeadDataCRC32>1298425858</LeadDataCRC32>
         <WaveFormData>
gACAAIAAgAB5AHIAawBkAFcASgA9ADAAJQAcABMACgACAPz/9v/w/+7/7v/u/+7/8P/y
//T/9v/4//j/+P/4//r/+v/6//r/+v/6//r/+v/6//r/+v/6//z//P/8//z//P/8//z/
/P/8//z//P/8//7//v/+//7//P/8//z//P/+//7//v/+//7//v/+//7/AAAAAAAAAAAA
AAAAAAAAAAAAAAAAAAAAAAAAAAAAAAAAAAAAAAAAAAAAAAAAAAAAAgACAAIAAgACAAIA
AgACAAQABAAEAAQABAAEAAQABAACAAIAAgACAAQABAAEAAQABAAEAAQABAAGAAYABgAG
AAYABgAGAAYABgAGAAYABgAGAAYABgAGAAYABgAGAAYABgAGAAYABgAGAAYABgAGAAYA
BgAGAAYACAAIAAgACAAKAAoACgAKAAoACgAKAAoACgAKAAoACgAIAAgACAAIAAgACAAI
AAgACAAIAAgACAAIAAgACAAIAAYABgAGAAYABAAEAAQABAAEAAQABAAEAAQABAAEAAQA
BgAGAAYABgAGAAYABgAGAAYABgAGAAYABgAGAAYABgAGAAYABgAGAAYABgAGAAYACAAI
AAgACAAKAAoACgAKAAgACAAIAAgACgAKAAoACgAKAAoACgAKAAoACgAKAAoACgAKAAoA
CgAKAAoACgAKAAoACgAKAAoACgAKAAoACgAKAAoACgAKAAoACgAKAAoACgAKAAoACgAK
AAoACgAKAAgACAAIAAgABgAGAAYABgAIAAgACAAIAAgACAAIAAgACAAIAAgACAAGAAYA
BgAGAAgACAAIAAgACAAIAAgACAAKAAoACgAKAAoACwALAAwADAAMAAwADQALAA0ADgAO
AA0ADQANAA0ADAAMAA0ADwAPABAAEQASABMAFAAVABYAGAAYABgAGAAWABYAFgAVABQA
EgARABAAEgARABAAEAAPAAwACAAHAAcABwAIAAgABwAGAAUABQAEAAQABAADAAMAAwAD
AAMAAwADAAMAAwACAAIAAgACAAEAAQABAAEAAQADAAEA/P/7//z//P8AAAgAEAAXACEA
LQA8AEwAXwBuAHoAgAB+AHcAcgBkAFMARgA5AC0AIgAcABQACwAFAP7/+P/w/+7/7v/u
/+//8v/1//n/+//9//z//P/+//7//f/9////////////AQABAAEAAQAAAAAAAAAAAP7/
/v/+//7//v/+//7//v8AAAAAAAABAAEAAQABAAEAAQABAAEAAQD/////////////AAAA
AAAAAgACAAIAAgACAAMAAwADAAMAAwADAAMAAQABAAEAAgAEAAQABAAEAAQABAAFAAUA
AwADAAMAAwADAAMAAwADAAMAAwAEAAQABAAEAAQABAAGAAcABwAHAAcABwAHAAcABgAG
AAYABgAHAAcABwAHAAcABwAHAAcACQAJAAoACgAIAAgACAAIAAgABwAHAAgABgAGAAYA
BgAHAAcACAAIAAYABgAGAAcACQAJAAoACgAIAAgACAAKAAoACgAKAAoACgAKAAoACgAM
AAwADAAMAAoACgAKAAoACgAKAAkACQAJAAkACQAIAAgACAAIAAgACAAIAAgACAAGAAYA
BgAGAAgACAAIAAgABwAHAAcABwAHAAcABwAHAAcABwAHAAcABwAHAAcACAAIAAgACAAJ
AAkACgAKAAoACgAKAAoACgAKAAoACgAKAAoACwALAAsACgAKAAoACgAMAAwADAAMAAoA
CgAKAAoACgAKAAoACgAJAAkACQAJAAkACQAJAAkACQAJAAkACQAIAAgACAAIAAgACAAI
AAkACQAJAAgACAAIAAgACAAIAAgACAAIAAgABgAGAAYABgAGAAYABgAFAAUABQAFAAUA
BQAFAAUABQAJAAkACQAHAAYABgAGAAYABgAGAAYABgAHAAcACAAIAAgACAAJAAkACwAM
AAwACwALAAsACwAMAAwADQAPAA8AEAARABIAEwAUABUAFgAWABYAFgAWABYAFgAWABUA
FAASABEAEAAQAA8ADAAMAAsACAAGAAUABQAFAAYABgAFAAQAAwADAAIAAgAEAAMAAwAD
AAEAAQABAAEAAQABAAAAAAAAAAAA///////////9//3//f/6//n/+v/8/wAACAAQABcA
IwAxAEIAVgBnAHYAfgCCAH4AdwBuAGAATwBAADUAKQAeABgAEAAHAP//+v/0/+7/6v/q
/+z/7//w//P/9//5//n/+v/6//j/+P/5//n/+f/5//n/+f/3//f/9//3//r/+v/6//r/
+v/6//r/+v/4//j/+P/4//j/+P/4//n/+f/5//n/+f/5//n/+f/5//n/+f/5//n/+f/6
//r/+v/4//j/+P/4//j/+f/5//n/+f/5//n/+f/7//v/+//8//v/+v/5//j/9v/2//f/
9//5//n/+f/5//v/+//7//v/+//7//z//P/6//r/+v/6//r/+//7//v/+//7//v/+//8
//z//P/8//3//f/9//3/+//7//v/+//7//v//P/8//z//P/8//z//P/7//v//P/8//z/
/P/8//v/+//8//z/+v/6//r/+//9//3//v/+//7//v/+/wAAAAAAAAAAAAAAAAAAAAAA
AAAAAAAAAAAAAAAAAAAAAAAAAAAA//////////////7//P/8//z//P/8//z//P/8//7/
/v/+//7//v/+//7//v/9//3//f/9//3//f/9//3////////////9//3//f/+//7//v/+
//////8AAAAAAAAAAAAAAAAAAAAAAAAAAAAAAAABAAEAAQAAAAAAAAAAAAAAAAAAAAAA
AAAAAAAAAAAAAAAAAAAAAP///////////f/9//3//f////////////7//v/+//7//v/+
//7////9//3//P/8//z//P/8//z//P/8//z//P/8//z//P/8//r/+v/6//n/+//7//v/
+//5//n/+f/5//v/+//7//v/+f/4//j/+f/7//v/+//7//3//f/6//r/+v/6//r//P/8
//z//f/7//z//P/8//z//f/9/////v/+//3//f//////AAAAAAEAAwADAAQABQAGAAcA
CAAJAAoACgAKAAoACgAKAAoACgAJAAgABgAFAAQABAADAAIAAgABAP7//P/7//v/+//6
//r/+f/4//f/9//2//b/9v/1//X/9f/z//P/8//z//X/9f/0//T/9P/0//P/8//z//H/
8f/x/+//8P/v/+z/7P/w//b//v8HAA8AHQAwAEIAVwBsAHoAgAB+AHkAcABkAFMAQgA1
ACkAHAASAAoAAQD5//L/7P/m/+D/4P/g/+H/5P/l/+n/6//t/+7/7v/u/+7/7f/v/+3/
7f/t/+3/7//v/+//7//u/+7/7v/u//D/8P/w//D/8P/w//D/8P/u/+7/7v/v//H/8f/x
//H/8f/x//H/8f/x//H/8f/x//H/8v/y//L/8P/w//D/8P/w//H/8f/x//H/8f/x//H/
8f/x//H/8v/y//L/8v/y//L/8v/z//P/8//z//P/8//z//P/8//z//X/9f/2//b/9v/2
//b/9v/0//X/9f/1//X/9f/1//X/9v/2//b/9v/1//X/9f/1//X/9f/1//X/9f/1//b/
9v/2//b/9v/2//b/9f/1//b/9v/2//b/9v/3//f/+P/4//j/+P/4//n/+f/5//r/+v/5
//j/9//4//b/9v/2//b/9v/2//b/9v/0//T/9P/0//L/8v/y//L/8v/y//H/8f/x//H/
8f/w/+7/7v/u/+7/8P/w//D/8P/w//D/8P/w//L/8v/y//L/8f/x//H/8f/x//H/8f/x
//H/8f/x//H/8f/x//H/8v/y//L/8v/z//P/9P/0//T/8v/y//L/8v/0//T/9P/0//T/
9f/1//X/9v/2//b/9v/0//T/9P/0//T/9P/0//T/9v/2//b/9v/1//X/9f/1//P/8//z
//P/8//z//P/8//0//T/9P/0//L/8v/y//P/8//z//L/8v/w//D/8P/w//L/8v/y//L/
8v/y//L/8v/y//L/8v/x/+//7//v/+//8f/x//H/8f/x//H/8f/x//H/8P/w//H/8f/x
//H/8f/x//H/8f/y//D/8f/x//H/8v/y//L/8v/y//P/8f/y//D/8P/w//D/8f/y//P/
9f/1//b/9v/2//b/9//3//n/+P/4//f/9//3//f/+P/4//n/+//7//z//f/+////AAAD
AAQABAAEAAIAAgACAAIABAADAAIAAAD///7//v/9//z//P/7//j/9P/z//P/8//y//L/
8f/w//H/8f/w//D/8P/v/+//7//t/+3/7f/t/+3/7f/s/+z/7v/u/+3/7f/t/+3/7f/t
/+v/6v/n/+b/5P/o/+7/9P/9/wcAFQAkADoAUQBmAHYAggCEAH8AeABsAFsARgA5AC0A
HgAQAAYA///3/+7/6P/g/9r/1v/Y/9v/3v/f/+P/5f/n/+r/7P/q/+r/6//p/+f/5//n
/+f/5//n/+f/5//o/+j/6P/o/+r/6v/q/+r/6P/o/+j/6P/o/+j/6P/p/+n/6f/p/+n/
6//r/+v/6//r/+v/6//r/+n/6v/q/+r/6v/q/+r/6v/q/+v/6//r/+v/6//r/+v/6//r
/+v/7P/s/+z/7P/s/+z/7P/t/+3/7//v/+//7//t/+3/7f/t/+3/7f/u/+7/7v/u/+7/
7v/w//H/8f/x//H/8f/x//H/8v/y//L/8v/z//P/8//z//P/8//z//P/9f/1//b/9v/0
//T/9P/0//T/8//z//T/9P/0//T/9P/z//P/9P/0//T/9P/0//X/9f/1//b/9v/4//j/
+P/6//r/+v/6//r/+v/6//r/+v/6//r/+v/6//j/+P/4//j/+v/6//n/+f/5//n/+f/4
//b/9v/2//b/9v/2//b/9v/2//b/9v/2//j/+P/4//j/9//3//f/9//3//f/9//3//f/
9//3//f/9//3//f/+P/4//j/+P/5//n/+v/6//r/+v/6//r/+v/6//r/+v/6//r/+//7
//v//P/8//z//P/8//z//P/8//r/+v/6//r/+v/6//r/+v/5//n/+f/5//n/+f/5//n/
+f/5//n/+f/6//r/+v/6//r/+v/6//v/+//7//r/+v/4//j/+P/4//r/+v/6//r/+P/4
//j/+P/4//j/+P/3//n/+f/5//n/9//3//f/9//3//f/9//3//f/9v/2//f/9//3//f/
9//3//f/9//4//f/9//2//X/9v/2//b/9v/0//X/9f/1//X/9v/4//j/+P/4//r/+v/6
//v/+//8//z//P/8//3//f///wAAAAD//////////wAAAAD//wEAAQACAAUABgAHAAgA
CQAKAAoACgAKAAoACgAKAAoACQAIAAYAAwACAAIAAQAAAAAA///8//r/+f/5//n/+f/4
//b/9P/1//X/9P/0//T/8//z//P/8//z//P/8//x//H/8P/w//D/8P/v/+//8f/x//H/
8f/x/+7/6f/m/+j/7v/2//z/BQARACEANABKAGMAeACGAI4AjACFAHwAbABXAEYAOQAr
AB4AEgAKAAEA+f/w/+j/4v/c/9r/3P/f/+D/4//n/+n/6f/q/+r/6v/q/+v/6//r/+v/
6//r/+v/6//r/+v/7P/s/+z/7P/s/+z/7P/s/+z/7P/s/+z/7P/s/+z/7f/t/+3/7f/t
/+3/7f/t/+3/7f/t/+3/7f/t/+7/7v/u/+7/7v/u/+7/7v/v/+//7//v/+//7//v/+//
7//v//D/8P/w//D/8P/w//D/8f/x//H/8f/x//H/8f/x//H/8f/x//H/8v/y//L/8v/y
//L/8v/z//P/8//x//H/8f/x//T/9P/0//T/8//z//P/8//z//P/8//z//X/9f/2//b/
9v/2//b/9v/2//X/9f/2//T/9P/0//T/8//z//T/9P/2//b/9v/3//X/9f/2//b/+P/4
//j/+v/6//r/+v/6//z//P/8//z//P/8//z//P/8//z//P/8//z//P/7//v/+f/5//n/
+P/6//r/+v/6//r/+v/6//r/+P/4//j/+P/6//r/+v/6//v/+//7//v/+//7//v/+//7
//v/+//7//3//f/9//7//v/+//7////9//7//v/+//z//P/8//z//v/+//7//v/+////
/////wAAAAAAAAAA/v/+//7//v/+//7//v/+//7//v/+//7//f/9//3//f/9//3//f/9
//3//f/9//3//v/+//7//v/8//z//P/9//3//f/8//z//P/8//z//P/8//z//P/8//z/
/P/8//z//P/8//z/+//7//v/+//7//v/+//7//v/+f/5//n/+f/5//j/+P/5//n/+f/5
//n/+//7//v//P/6//v/+//7//z/+v/6//r/+v/6//z//P/8//3//f/+//7//v/8//3/
/f///wIAAgABAAEAAQABAAIAAgADAAUABQAGAAkACgALAAwADQAOAA4ADgAOAA4ADgAO
AA4ADQAMAAoACQAIAAgABwAGAAYABQACAPz/+//7//v/+v/6//n/+P/3//f/9v/2//b/
9f/1//X/9f/1//X/9f/z//P/8v/y//T/9P/z//P/9//3//P/7//x//D/7//s/+j/6v/w
//b///8JABcAJgA6AFMAbACCAJAAlgCRAIoAggBzAF4ASwA/ADIAIgAWAA0ABQD+//T/
7v/m/+D/3v/f/+L/5f/p/+v/6//s/+7/8P/u/+3/7f/v/+//7//v/+3/7f/t/+3/7P/s
/+z/7P/t/+7/7//w//D/8P/w//D/7v/u/+7/7//v/+//7//v/+//7//v/+//7//v/+//
7//x//L/8v/y//L/8v/y//L/8v/z//P/8//x//H/8f/x//P/8//z//T/9P/0//T/9P/y
//L/8//z//P/8//z//P/8//z//P/8//1//X/9v/2//b/9v/2//b/9P/1//X/9f/1//X/
9f/1//b/9v/2//b/+f/5//n/+f/3//f/9//3//f/9//4//j/+P/4//j/+P/4//f/9//4
//j/+P/4//j/9//3//j/+P/6//r/+v/7//v/+//8//z//P/8//z//v/+//7//v/+/wAA
AAAAAAAAAAAAAAAAAAAAAAAAAAAAAAAAAAD//////////////v/+//7//v/+//7//v/+
//7//v/+//7//v/8//z//P/8/////////////////////////////////////////wAA
/v/+//7///8BAAIAAgACAAIAAgACAAIAAgACAAIAAgACAAMAAwADAAIAAgACAAIAAgAC
AAIAAgACAAIAAgACAAIAAgACAAIAAQABAAEAAQABAAEAAQABAAEAAQABAAEAAgACAAIA
AgACAAIAAgADAAMAAwACAAIAAAAAAAAAAAAAAAAAAAAAAAAAAAAAAAAAAAAAAAAA////
////////////////////AQABAAEAAQABAAAAAAABAAEAAQABAAEAAQABAAEAAAAAAAAA
AAAAAAIAAgACAAMAAwAEAAQABAACAAMAAwAFAAYABgAFAAUABwAHAAgACAAJAAsACwAM
AA0ADgAPABAADwAQABAAEAASABIAEgASABIAEQAQAA4ADwAOAA4ADQAMAAwACwAIAAQA
AwADAAMAAgACAAEAAAABAAEAAAAAAAAA/////////////////////////v/+//7//v/9
//3///8BAP////////z/+//4//b/9v/8/wIACwAVACEAMABGAF0AdACGAJQAmACVAIwA
ggBxAFwATQBDADIAJAAaABEABwAAAPj/8v/u/+r/6v/r/+z/7f/x//X/9//2//j/+v/6
//v/+//7//v/+//7//v/+//7//v//P/8//z//P/8//z//P/8//z//P/8//z//P/8//z/
/f/7//v/+//7//3//f/9//3//f/9//3//f/9//7//v/+//7//v/+//7//v/////////9
//3//f/9/////////wAAAAAAAAAAAAAAAAAAAQABAAEAAQABAAEAAQABAAEAAQABAAEA
AgACAAQABAAEAAQAAgADAAMAAwAFAAUABQAFAAYABgAGAAYABwAHAAcABwAHAAcABwAH
AAkACQAKAAoACgAKAAoACgAIAAcABwAIAAgACAAIAAgABwAHAAgACAAKAAoACgALAAsA
CwAMAAwACwAKAAkACgAKAAoACgAKAAoACgAKAAoACgAKAAoACgAKAAoACgAKAAgACAAH
AAcABwAHAAcABgAGAAYABgAGAAgACAAIAAgACAAIAAgACAAIAAgACAAIAAcABwAHAAcA
CQAJAAkACQAJAAkACQAJAAkACQAJAAoACgAKAAoACwAJAAoACgAKAAwADAAMAAwACgAK
AAoACgAMAA0ADQANAAoACgAKAAoACgAKAAoACgAKAAoACgAKAAoACgAKAAoACQAJAAkA
CQALAAsACwALAAkACQAJAAkABgAGAAYABgAIAAgACAAJAAsACwAKAAoACgAKAAoACgAI
AAgACAAIAAgACAAIAAgACgAKAAoACQAJAAkACQAJAAcABwAHAAcABwAHAAcABwAHAAYA
BgAHAAgACAAIAAgACAAKAAoACgALAAkACgAKAAoACgALAAsADQAOAA4ADQANAA0ADQAO
AA4ADwARABEAEgATABQAFQAWABUAFgAWABYAFgAWABYAFgAWABUAFAASABMAEgASABEA
DgAOAA0ACgAIAAcABwAHAAgACAAHAAYAAwADAAIAAgAEAAMAAwADAAEAAQABAAEAAwAD
AAIAAgACAAIAAQABAAEAAQABAAEA///+//v/+v/8/wIACAAOABkAIwA1AEgAWABpAHgA
ggCGAIIAeQBuAF4ATwBCADcAKQAeABgAEAAJAP//+v/0/+7/7v/u/+z/7f/y//f/9//5
//3//v/8//z//P/9//3//f/9//3//f/9//3//f/9//7//v/+//7//v/+//7//v8AAAAA
AAAAAAIAAgACAAMAAQABAAEAAQABAAEAAQABAAEAAQABAAEAAwAEAAQABAACAAIAAgAC
AAIAAwADAAMAAwADAAMAAwADAAMAAwAEAAIAAgACAAIABAAEAAUABQAFAAUABQAFAAMA
AwADAAMABQAFAAYABgAEAAQABAAEAAYABwAHAAcABwAHAAcABwAGAAYABgAGAAcABwAH
AAcABwAHAAcABwAJAAkACgAKAAoACgAKAAoACAAHAAcACAAIAAgACAAIAAkACQAKAAoA
CAAIAAgACQAJAAkACgAKAAoACgAKAAwADAAMAAwADAAMAAwADAAMAAwADAAMAAwADAAM
AAwADAAMAAwACwALAAsACwALAAoACgAKAAoACgAIAAgACAAIAAgACAAIAAgACgAKAAoA
CgAJAAkACQAJAAsACwALAAsACwALAAsACwALAAsACwAMAAwADAAMAA0ADQAOAA4ADgAO
AA4ADgAOAA4ADgAOAA4ADAANAA0ADQAMAAwADAAMAAwADAAMAAwACgAKAAoACgAKAAoA
CgAKAAsACwALAAsACwALAAsACwALAAsACwALAAoACgAKAAoACAAIAAgACQAJAAkACAAI
AAgACAAIAAgACAAIAAgACAAGAAYABgAGAAgACAAIAAcABwAHAAcABwAHAAcABwAGAAgA
CAAIAAgACAAIAAgACQAHAAgACAAIAAgACQAJAAsADgAOAA0ADQANAA0ADgAOAA0ADwAP
ABAAEQASABMAFAATABQAFAAUABYAFgAWABYAFgAVABQAEgARABAAEAAPAA4ADgANAAoA
BgAFAAUABQAGAAYABQAEAAMAAwACAAIAAgABAAEAAQADAAMAAwADAAEAAQAAAAAAAAAA
AP///////wEA/////////P/5//j/+v/+/wYAEAAXACMAMwBEAFgAawB6AIQAhgCCAHkA
cABiAFEARAA5ACsAHgAYABAABwD///j/8v/s/+r/6v/s/+//9P/3//f/+f/7//r/+v/6
//r/+//9//v/+//7//v//f/9//3//f/8//z//P/8//z//P/8//z//P/8//z//P/6//r/
+v/7//v/+//7//v//f/9//3//f/7//v/+//7//3//v/+//7//v/+//7//v/+////////
////////////////////AAAAAAAAAAAAAAAAAAABAAEA////////////////////////
//8AAAAAAgACAAIAAgACAAMAAwADAAEAAQABAAEAAgACAAIAAgADAAMAAwADAAMAAwAD
AAMAAQABAAIAAgACAAIAAgACAAQAAwADAAQABAAEAAQABAADAAMABAAEAAQABAAEAAUA
AwADAAQABAAEAAQABAAGAAYABgAGAAYABgAGAAYABgAGAAYABgAGAAQABAAEAAQABgAG
AAUABQAFAAUABQAEAAQABAAEAAQABAAEAAQABAAEAAQABAAEAAQABAAEAAQABQAFAAUA
BQAFAAUABQAFAAUABQAFAAUABQAFAAUABgAGAAYABgAHAAUABgAGAAYACAAIAAgACAAI
AAgACAAIAAgACQAJAAkABgAGAAYABgAIAAgACAAIAAgACAAIAAgACAAIAAgACAAHAAcA
BwAHAAcABwAHAAcABwAHAAcABwAGAAYABgAGAAQABAAEAAUABQAFAAQABAAEAAQABAAE
AAQABAAEAAQABAAEAAQABAAEAAQABAADAAMAAwADAAMAAwADAAMAAwADAAMAAwADAAUA
BgAEAAQABAAEAAQABAAEAAQABQAHAAgACAAIAAgACQAJAAsADAAMAAsACwALAAsADAAM
AAsADQANAA4AEQASABMAFAATABQAFAAUABYAFgAWABYAFgAVABQAEgARABAAEAAPAAwA
DAALAAgABAADAAMAAwAEAAQAAwACAP/////+//7/AAD////////////////////////+
//7//v/+//3//f///////f/9//3/+v/5//j/+v/+/wQADAAVACEALQA+AFQAaQB6AIgA
kACOAIUAfgBuAFsATABDADUAJgAcABQACQADAPz/9P/u/+z/6v/s/+//8v/1//n/+f/7
//z//v/+//z//f/9//3//f/9//3//f/9//3//f/8//z//P/8//7//v/+//7/AAAAAAAA
AAAAAAAAAAABAAAA///+//3///////////8BAAEAAQABAP//AAAAAAAAAAAAAAAAAAAC
AAMAAwADAAEAAQABAAEAAQABAAEAAgACAAIAAgACAAQABAAFAAUAAwADAAMAAwAFAAUA
BQAFAAMAAwAEAAQABAAEAAQABAAEAAUABQAFAAUABQAFAAUABgAGAAYABgAHAAcABwAH
AAcABwAHAAcABwAHAAgACAAIAAgACAAIAAoACQAJAAoACAAIAAgACAAJAAkACgAKAAoA
CgAKAAsACwALAAwADAAOAA4ADgAQABAAEAAQABAAEAAQABAAEAAQABAAEAAQABAAEAAQ
ABAAEAAQAA8ADwAPAA8ADwAOABAAEAAQABAAEAAQABAAEAAQABAAEAAQAA4ADgAOAA4A
DwAPAA8ADwARABEAEQARABEAEQARABEAEQARABEAEgASABIAEgATABEAEgASABIAEgAS
ABIAEgASABIAEgASABQAFQAVABUAFAAUABQAFAAUABQAFAAUABQAFAAUABQAFAAUABQA
FAATABMAEwATABMAEwATABMAFQAVABUAFQAUABQAFAAUABQAFAAUABUAFQAVABQAFAAU
ABQAFAAUABQAFAAUABQAFAAUABQAFAAUABQAFAATABUAFQAVABUAFQAVABUAFQATABMA
EwATABUAFAAUABUAEwATABMAEwAVABQAFgAWABYAFgAWABYAFgAXABkAGgAaABoAGQAZ
ABgAGQAcABwAGwAbAB0AHQAeAB4AHQAfAB8AIAAjACQAJQAmACcAKAAoACgAKAAoACgA
KAAoACcAJgAkACMAIgAiACEAIgAiACEAHgAYABcAFwAXABYAFgAVABQAFQAVABQAFAAS
ABEAEQARABMAEwATABMAEQARABAAEAASABIAEQARABMAEwARABEADwAOAAsACAAIAAwA
EgAaACMALQA7AEwAYgB3AI4AngCqAK4ApwCeAJQAgwBuAF8AUwBGADgAMAApAB8AFgAO
AAYAAAD+/wIAAwAEAAkACwANAA8AEAAOABAAEAAPABEADwAPAA8ADwARABEAEQARABAA
EAAQABAAEAAQABAAEAASABIAEgASABIAEgASABMAEQARABEAEQATABMAEwATABMAEwAT
ABMAFQAWABYAFgAWABYAFgAWABYAFwAXABcAFwAXABcAFwAXABcAFwAYABgAGAAYABgA
GgAaABsAGwAZABkAGQAZABkAGQAZABkAGwAbABwAHAAcABwAHAAcABwAHQAdAB0AHQAd
AB0AHQAgACAAIAAgACEAIQAhACEAIwAjACMAIwAjACMAJAAkACQAJAAkACQAJgAlACUA
JgAkACQAJAAkACUAJQAmACYAJAAkACQAJQAnACcAKAAoACgAKAAoACoALAAsACwALAAs
ACwALAAsACwALAAsACwALAAsACwALAAuAC4ALQAtACsAKwArACoALAAsACwALAAsACwA
LAAsACwALAAsACwAKgAqACoAKgAtAC0ALQAtAC0ALQAtAC0ALQAtAC0ALQAvAC8ALwAw
ADAAMAAwADEAMQAyADIAMgAwADAAMAAwADIAMgAyADIAMgAzADMAMwAyADIAMgAyADIA
MgAyADIAMgAyADIAMgAyADIAMgAyADEAMQAxADEAMwAzADMAMwAzADMAMwAzADIAMgAy
ADIANAA0ADQANQAzADMAMgAyADQANAA0ADQANAA0ADQANAA0ADQANAA0ADQANAA0ADMA
NQA1ADUANQA1ADUANQA1ADUANQA1ADUANQA0ADQANQA1ADUANQA1ADcANwA3ADgAOgA7
ADsAOwA6ADoAOgA6ADsAPQA+AD8APwBAAEAAQQBBAEEAQgBCAEYARwBHAEgASgBLAEwA
TQBNAE0ATgBOAE4ATABMAE0ATABMAEsASQBEAEYARgBGAEMAQAA/AD4APQA8ADwAPAA8
ADwAOwA6ADkAOAA4ADgAOAA4ADgAOAA4ADgAOAA4ADgAOAA6ADoAOgA6ADgAOAA4ADgA
NgA2AA==
         </WaveFormData>
      </LeadData>
      <LeadData>
         <LeadByteCountTotal>10000</LeadByteCountTotal>
         <LeadTimeOffset>0</LeadTimeOffset>
         <LeadSampleCountTotal>5000</LeadSampleCountTotal>
         <LeadAmplitudeUnitsPerBit>4.88</LeadAmplitudeUnitsPerBit>
         <LeadAmplitudeUnits>��V</LeadAmplitudeUnits>
         <LeadHighLimit>2147483647</LeadHighLimit>
         <LeadLowLimit>268435456</LeadLowLimit>
         <LeadID>II</LeadID>
         <LeadOffsetFirstSample>0</LeadOffsetFirstSample>
         <FirstSampleBaseline>0</FirstSampleBaseline>
         <LeadSampleSize>2</LeadSampleSize>
         <LeadOff>FALSE</LeadOff>
         <BaselineSway>FALSE</BaselineSway>
         <ExcessiveACNoise>FALSE</ExcessiveACNoise>
         <MuscleNoise>FALSE</MuscleNoise>
         <LeadDataCRC32>1994688880</LeadDataCRC32>
         <WaveFormData>
ZABkAGQAZABiAGAAXgBcAFcAUgBNAEgARgBGAEYARgBDAEIAQQBAADsANgAxACwAIwAc
ABUADgAHAAIA/f/4//f/9v/1//T/9P/0//T/9P/y//L/8v/y//T/9P/0//T/9v/2//b/
9v/0//T/9P/0//X/9v/3//j/+f/6//v//P/9//7///8AAP///v/9//z//f/+////AAD+
//7//v/+//7//v/+//7//v/+//7//v///wAAAQACAAEAAAD///7///8AAAEAAgADAAQA
BQAGAAYABgAGAAYABAAEAAQABAAHAAgACQAKAAoACgAKAAoADQAOAA8AEAARABIAEwAU
ABQAFAAUABQAFgAWABYAFgAWABYAFgAWABkAGgAbABwAGQAYABcAFgAWABYAFgAWABYA
FgAWABYAFgAWABYAFgAUABQAFAAUABQAFAAUABQAEgASABIAEgARABAADwAOAA4ADgAO
AA4ADQAMAAsACgAMAAwADAAMAAoACgAKAAoACAAIAAgACAAIAAgACAAIAAYABgAGAAYA
BwAIAAkACgAKAAoACgAKAAwADAAMAAwADAAMAAwADAAOAA4ADgAOAA8AEAARABIAEgAS
ABIAEgARABAADwAOABAAEAAQABAAEgASABIAEgASABIAEgASABEAEAAPAA4AEAAQABAA
EAAOAA4ADgAOAA4ADgAOAA4ADgAOAA4ADgAOAA4ADgAOAAwADAAMAAwACwAKAAkACAAK
AAoACgAKAAoACgAKAAoACQAIAAcABgAGAAYABgAGAAYABgAGAAYABgAGAAYABgAEAAQA
BAAEAAQABAAEAAQABAAEAAQABAAHAAgACgANAA0ADAAMAAwAEAARABIAFAAUABUAFgAY
ABkAGQAZABkAHQAdAB0AHgAgACAAHwAfACEAIAAgACAAHgAeABwAGwAZABgAFwATABQA
EQAOAAsACwALAAsACQAGAAUABAAEAAQAAwABAAAAAAD///3//P/7//v/+//7//v/+v/6
//r/+P/4//j/+P/5//n/+f/6//r/+v/6//n/9f/0//T/9P/z//H/8P/w//T//P8DAA8A
HQArAD4ATgBgAGsAbgBuAG8AbQBdAEUAOgA9AEIARgBIAEcASABGAEYASABEADwANQAx
ACoAIwAbABMADAAEAPr/8//x//P/8f/w//D/7//v/+//7//u/+7/7v/t/+3/7f/t/+//
7//v/+//7f/t/+3/7f/t/+3/7f/t/+3/7f/t/+3/7//x//L/8//w/+//7v/t/+7/7//w
//H/8v/y//P/9P/0//T/9P/0//T/9P/0//T/9P/0//T/9P/0//P/8v/x//L/9P/1//b/
9f/0//T/8//0//b/9//5//n/+f/7//z/+//7//r/+f/6//z//f/+//3//v/+/wAA////
////AQACAAMABAAFAAQABAAFAAYABgAHAAgACAAIAAgACAAIAAoACwALAAsACQAJAAkA
CQAJAAkACQAIAAYABgAGAAUABwAHAAcABwAHAAcABwAHAAUABQAFAAUABgAHAAgACQAF
AAUABQADAAMAAwADAAMAAwACAAIAAgABAAAA/v/9////////////AQABAAEAAQABAAAA
///+/wEAAQABAAEA//8AAAAAAgAEAAQABAAEAAIAAgACAAMAAwADAAQABAAHAAgACQAL
AAoACQAJAAgACwALAAoACgAIAAgACAAIAAgACAAJAAkADAAMAAwACwALAAsACgAKAAsA
CwALAAsACwAKAAoACQAJAAkACQAJAAcABwAGAAYABgAGAAcABwAFAAUABgAGAAYABgAH
AAcABwAHAAYABgAEAAQABAAEAAYABgAGAAYABgAGAAQABAAFAAUABQAFAAIAAgADAAMA
AQABAAEAAQADAAMABQAFAAYABAAEAAQABAAFAAcACAAIAAoADAAPABEAFAAWABYAFwAY
ABoAGwAbABsAGwAdAB0AGwAcAB4AHgAfAB8AHwAeABwAHAAcABwAGAAXABcAFgAVABEA
EAANAAwACQAJAAkABwAFAAQAAwAAAAAAAAD///3//P/8//v/+v/6//r/+//6//n/+P/2
//b/9v/2//b/9v/2//X/9f/1//b/9v/2//j/9f/1//b/9P/w//H/8//y//L/9v/+/wUA
DQAZACcAOgBMAFoAYwBkAGQAYwBhAFEAOwA0ADkAQgBGAEQAQwBAAEAAQAA+ADYAMAAr
ACUAIAAbABMACQAAAPj/8v/v/+3/7f/t/+z/7P/r/+v/6//p/+j/6P/o/+n/6f/p/+n/
5//n/+f/5//n/+f/5//n/+n/6f/p/+n/5//n/+f/5//o/+n/6f/p/+n/6f/p/+n/6//r
/+v/6//q/+r/6//s/+z/7P/s/+z/6v/q/+r/6v/s/+z/7P/s/+v/6//r/+v/6//s/+z/
7P/t/+7/8P/x//D/8P/v/+//7//v//H/8v/y//P/8//z//P/9P/0//T/9f/2//b/+P/3
//f/9//5//r/+//8//3//v/+////AAACAAMABAAEAAIAAgACAAIAAgADAAMAAwAFAAUA
BQAFAAMAAwADAAIAAAAAAAAA//8BAAEAAQABAAEAAQABAAEAAQABAAEAAQABAAEAAQAB
AP////////3/+//7//v/+//9//z//P/8//7//v/9//3/+//7//v/+//7//v/+//7//z/
/P/8//z//f/9//3//f/7//z//P/+//7//v/+//7/AAAAAAAAAQD/////AAAAAAIAAgAC
AAMABQAFAAYABgAFAAUABAAEAAYABgAGAAYABgAGAAcABwAIAAgACAAHAAUABQAEAAQA
BwAHAAcABwAHAAYABgAFAAMAAwADAAMABQAFAAQABAAGAAYABwAHAAUABQAGAAYABAAE
AAUABQADAAMAAgACAAQABAAEAAQAAgACAAIAAgACAAIAAAAAAAMAAwADAAMAAAAAAAEA
AQABAAEAAQABAAEAAQABAAEAAQABAAEAAQABAAIAAgADAAEAAgACAAIAAgACAAIABQAH
AAgACAAJAAoADAANABAAEgASABMAEgAUABUAFQAVABUAFwAXABkAGgAcABwAGQAZABkA
GAAaABoAGgAaABYAFQAVABQAEwAPAA4ACwAKAAcABwAHAAUAAwACAAEAAgACAAIAAQAB
AAAAAAD///z/+v/4//f/9f/1//X/9P/2//b/9v/2//b/9v/1//X/8//0//T/9P/0//H/
8f/w//D/8v/x/+//7v/s//D/+P/9/wEADwAdACwAPABMAFUAWgBaAF0AXQBRADsALAAx
ADwAQAA+AD8APAA6ADoAPgA6ADIAKwAlAB4AGQARAAsAAgD6//L/7//t/+3/7f/s/+r/
6f/p/+n/6f/o/+j/6P/n/+f/5//n/+f/5//n/+f/5f/l/+X/5f/n/+f/5//n/+n/6f/p
/+n/6P/p/+n/6f/o/+f/5v/l/+f/5//n/+f/6P/o/+n/6v/q/+r/6v/q/+r/6v/q/+r/
6v/q/+r/6v/r/+v/6//r/+v/7P/s/+z/7P/s/+3/7f/t/+7/7v/v//H/8f/z//T/9P/1
//X/9f/z//T/9P/0//X/9v/2//j/+f/5//n/+//6//v//P/9//7//v///wAA/v///wAA
AAACAAIAAgACAAIAAwADAAMAAQABAAEAAQABAAEAAQAAAAAAAAAAAP//////////////
/////////////////////f/9//3//f/9//3//f/7//v/+//7//v/+//6//r/+v/6//r/
+f/5//f/9//3//f/9//3//f/9//6//r/+v/6//n/+f/5//n/+f/6//r//P/8//z//P/8
//z//P/8//3//f/9//7//v8AAAAAAAABAAEAAQACAAIAAgABAP///v8AAAAAAAAAAAAA
AAABAAEAAAAAAAAA//8BAAEAAAAAAP/////////////+//7//f////////////3//f/8
//z//P/8//3//f/7//v//P/8//r/+v/7//v/+//7//r/+v/4//j/+P/4//j/+P/4//j/
+v/6//j/+P/3//f/9//3//T/9P/1//X/9//3//f/9//5//n/+f/5//b/9f/0//P/8//0
//T/9f/z//T/9P/1//X/9P/1//X/9f/1//T/9P/y//L/8P/y//L/8v/y//L/9f/3//j/
+P/3//j/+v/7//z//v/+/////v8AAAEAAQADAAMABQAFAAUABgAIAAgABwAHAAcABgAG
AAYABgAGAAQAAwADAAIAAwD///7/+//2//P/8//z//P/8f/w/+//7v/u/+7/7f/r/+r/
6v/p/+n/6P/n/+f/5//n/+f/5v/m/+b/5v/m/+j/6P/n/+f/5//o/+j/6P/m/+f/5//o
/+j/5v/j/+P/4v/i/+L/6P/v//P//f8JABgAJgA4AEMASgBKAEsATQBHADMAJAAjACwA
MAAwAC0AMAAuAC4AMAAwACgAIQAbABYAEwANAAcA/v/2/+7/5//l/+X/5f/k/+L/4f/h
/+H/4//i/+L/4v/h/+H/4f/h/+H/4f/h/+H/4//j/+P/4//i/+H/4P/f/9//3//f/9//
4v/j/+P/4//h/+H/4f/h/+P/4//j/+P/4v/i/+P/5P/k/+T/5P/k/+T/5P/k/+T/5v/m
/+b/5v/n/+f/5//n/+f/6P/o/+j/6P/o/+n/6f/n/+j/6P/p/+n/6f/r/+z/7P/t/+3/
7f/t/+7/7v/u//H/8v/y//T/9f/1//X/9//4//n/+v/7//z//P/9//7//v///wAAAAAA
AAAAAAAAAAAAAQABAAEAAQABAAEAAQABAAEAAQAAAAAAAAAAAP////////////8BAAEA
AQABAP/////////////////////////////9//3//f/9//3//f/8//z//P/8//z/+//7
//v/+//7//v/+f/5//n/+f/4//j/+P/4//v/+//7//v/+//8//z//v/+//7//v/+//z/
/P/8//3//f/9//7//v/+//7//v////////8AAAAAAQABAAAAAAACAAIAAgACAAAAAAAB
AAEAAgACAAIAAQADAAMAAgACAAEAAQABAAEAAQAAAAAA///////////////////+//7/
/v/+////////////AAAAAP7//v////////////7//v/+//7//v/+//7//v/+//7//v/+
//z//P/9//3//f/9//z//P/9//3//f/9//3//f/7//v/+//7//3//f/9//3//f/+//7/
///+//7//f/9//z//P/+//////////7//v/9//z//f/8//r//P/9//7///8AAAEAAwAE
AAQABwAIAAoACwAMAA4ADgAPAA4AEAARABEAEQARABMAEwATABQAFgAWABUAFQAVABQA
FgAWABYAFgASABEAEQAQAA8ACwAKAAcAAgD///////8BAP///v/9//7//v/+//3/+//6
//r/+f/5//j/9//3//X/9f/1//T/9v/2//b/9v/0//T/8//z//X/9v/2//b/9v/1//X/
9v/0//T/8//x//D/8P/0//r//f8BAAsAGQAoADgARABNAFAAUABTAFEAQwAxACoALQA0
ADgAOAA3ADYAMgA0ADQAMAAqACMAHQAaABcAEQALAAQA+v/y/+3/7f/t/+3/7P/u/+3/
7f/t/+v/6v/q/+r/6//r/+v/6//p/+n/6f/p/+v/6//r/+v/6//r/+v/6//r/+v/6//r
/+z/7f/t/+3/6//r/+v/6//t/+3/7f/t/+7/7v/v//D/7v/u/+7/7v/u/+7/7v/u/+7/
7v/u/+7/8f/x//H/8f/x//L/8v/y//L/8v/z//P/8//0//T/9f/1//X/9//4//j/+f/5
//n/+f/6//r/+v/7//z//P/+/wEAAQABAAMABAAFAAYABwAGAAYABwAIAAgACQAKAAoA
CgAKAAoACgAKAAsACwALAAsACwALAAsACwALAAsACgAKAAoACgAJAAkACQAJAAkABwAH
AAcABwAHAAcABwAHAAcABwAHAAcABwAHAAcABQADAAMAAwADAAMAAgACAAIABAAEAAMA
AwADAAMAAwADAAMAAwADAAMAAgACAAIAAgADAAMAAwADAAMABAAEAAYABgAGAAYABgAG
AAYABgAHAAkACQAKAAoACAAIAAgACQAHAAcACAAIAAkACQAIAAgACAAIAAgACAAIAAgA
CQAJAAoACgAKAAkABwAHAAYABgAHAAcABwAHAAUABAAEAAMABQAFAAUABQAHAAcABgAG
AAQABAAFAAUAAwADAAQABAACAAIAAwADAAMAAwACAAIAAAAAAAAAAAAAAAAAAAAAAAAA
AAD+//7////////////+//7//////////////////f/9//3//f/9//3//f/9//z//P/7
//v//f/+//7////9//z//f/9//z//P/+//7//v/+/wEAAwAEAAQABQAGAAgACQAKAAwA
DAANAAwADgAPAA8ADwAPABEAEQARABIAFAAUABEAEQARABAAEgASABIAEgASABEAEQAQ
AA8ACwAKAAcABAABAAEAAQABAP///v/9//z//P/8//v/+f/4//j/9//1//T/8//z//P/
8//z//L/8v/y//L/8v/y//L/8f/x//H/8v/y//L/8v/x//H/8v/y//L/8//x//D/7v/w
//L/9f/7/wEACwAYACYANABBAEoASgBJAEsASwA9ACwAKQAwADgAOgA3ADYAMgAyADQA
NAAwACkAIQAcABkAFwARAAgAAAD4//H/7f/r/+v/6v/q/+n/6f/p/+f/5v/m/+b/5f/l
/+X/5f/l/+X/5f/l/+X/5f/l/+X/4//j/+P/4//k/+X/5v/n/+b/5//n/+f/5//n/+f/
5//n/+f/5//n/+j/6P/p/+r/6P/o/+j/6P/o/+j/6P/o/+r/6v/q/+r/6f/p/+n/6f/p
/+r/6v/q/+r/6v/r/+v/6//s/+z/7f/r/+v/7f/u/+7/7//v/+//8f/y//L/8v/z//T/
9P/2//n/+f/5//v/+v/7//z//f8AAAAAAQACAAIAAwAEAAQAAgACAAIAAgACAAMAAwAD
AAMAAwADAAMAAQABAAEAAAAAAAAAAAD////////////////////////9//3//f/9//3/
/f/9//3/+//7//v/+f/7//v/+//7//n/+P/4//j/+P/4//f/9//3//f/9//3//f/9//3
//f/9v/2//b/9v/1//X/9f/1//X/9v/2//j/+v/6//r/+v/6//r/+v/7//n/+f/6//r/
+v/6//r/+//9//3//v/+//3//f/8//z//P/8//z//P/+//7//////wAAAAAAAP///f/9
//z//P/9//3//f/9//3//P/8//v//f/9//3//f/7//v/+v/6//r/+v/7//v/9//3//j/
+P/4//j/+f/5//n/+f/4//j/+P/4//j/+P/6//r/+v/6//r/+v/4//j/9//3//f/9//0
//T/9f/1//f/9//3//f/9//3//f/9//1//X/9f/1//X/9v/2//f/9//2//b/9v/2//b/
9v/2//n/+//8//z//f/+/wAAAQACAAQABAAFAAYACAAJAAkACQAJAAsACwALAAwADgAO
AA8ADwAPAA4ADAAMAAwADAALAAsADAAMAA0ACQAIAAUAAAD9//3//f////3//P/7//j/
+P/4//f/9P/y//H/7//v/+7/7f/t/+3/7f/t/+z/6v/q/+r/6v/q/+r/6f/p/+n/6v/q
/+r/6P/p/+n/6P/o/+b/5f/l/+L/3v/g/+b/6//t//P///8MABoALAA5AEAARABJAE0A
RQAxACQAIwAoACwAKgApAC4ALgAwADIAMgAuACcAIwAcABcAEQAJAP7/+P/y/+v/5f/l
/+X/5P/k/+P/4//j/+P/4v/i/+L/4f/h/+H/4f/h/+H/4f/h/+P/4//j/+P/4f/h/+H/
4f/f/9//3//f/+L/4//j/+P/4//j/+P/4//h/+H/4f/h/+L/4v/j/+T/5P/k/+T/5P/k
/+T/5P/k/+L/4v/i/+L/5f/l/+X/5f/l/+b/5v/m/+T/5P/l/+X/5//o/+j/6f/n/+f/
6f/q/+r/6//r/+v/6//s/+z/7P/v//D/8P/y//H/8f/x//P/9P/1//b/9//4//j/+f/6
//z//f/+//7//v/+//7//v8AAAEAAQABAP///////////f/9//3//P/+//7//v/9////
/////////v/9//z/+//7//v/+//7//v/+//7//v/+//7//v/+f/3//f/9//3//f/9v/2
//b/9v/2//X/9f/3//f/9//3//n/+f/5//n//P/8//z//P/8//v/+v/5//v//P/8//7/
/v/+//7//v/+//7//v///wEAAQACAAIAAQAAAP////8BAAEAAgACAAMAAwACAAIAAAAA
AAAAAAAAAAAAAQABAAIAAgACAAEAAwADAAIAAgACAAEAAAD//////v/+//3//f/9//3/
/f/7//v/+v/6//z//P/9//3/+//7//z//P/6//r/+//7//v/+//6//r//P/8//z//P/7
//r/+f/4//j/+P/2//b/9//3//f/9//2//b/9//3//f/9//3//f/9f/1//X/9f/3//X/
8//1//b/9//4//n/+v/5//v//P/8//7/AAADAAUABAAGAAYABwAKAAwADQANAA0ADQAP
AA8ADwAQABIAEgARABEAEQAQABAAEAAQABAAEAAPAA8ADgALAAcABgADAAAA/f/9//3/
/f/7//r/+f/2//b/9v/1//X/9P/0//P/7//u/+3/7f/r/+v/6//q/+r/6v/q/+r/6v/q
/+n/6f/p/+r/6v/q/+r/6//p/+j/5v/k/+P/4f/g/+D/5P/q//H/+/8NAB0ALAA+AFAA
VwBYAFoAWwBTAD8AKQAkACsAMgAyADIANQA2ADIAMAAuACoAJAAfABkAEgANAAMA+//0
/+7/6P/h/+H/4f/h/+D/3v/d/93/3f/f/97/3v/e/9v/2//b/9v/2//b/9v/2//b/9v/
2//b/93/3f/d/93/3f/d/93/3f/c/93/3f/d/9//3//f/9//3//f/9//3//g/+D/4f/i
/+D/4P/g/+D/4P/g/+D/4P/g/+D/4P/g/+P/4//j/+P/4f/i/+L/4v/i/+L/4//j/+P/
5P/k/+X/5f/l/+f/6P/o/+n/6f/p/+f/6P/o/+j/6//s/+z/7v/t/+3/7f/v//L/8//0
//X/9v/2//f/+P/4//n/+v/6//r/+v/6//r/+v/7//v/+//7//v/+//7//v/+//7//r/
/P/8//z/+//8//3//v////z/+//6//n/+//7//v/+//7//v/+//7//n/+f/5//f/9//3
//f/9//3//b/9v/2//b/9v/1//X/9f/1//X/9f/1//X/9f/1//j/+P/4//j/+f/5//n/
+f/6//z//f8AAP7//v/+//7/AAAAAAAAAQABAAEAAgACAAAAAAAAAAEAAwADAAQABAAF
AAUABAAEAAQABAAEAAQABAAEAAUABQAGAAYABgAFAAMAAwACAAIABQAFAAUABQAFAAQA
BAADAAMAAwADAAMABQAFAAQABAAEAAQABQAFAAEAAQACAAIAAgACAAMAAwABAAEAAAAA
AAIAAgACAAIAAgACAAIAAgABAAAA/f/8/////////////v/+/////////wEAAQAAAAIA
AgACAAIABQAHAAgACAAJAAoADAANAAwADgAOAA8AEwAWABgAGQAZABkAGwAbABoAGgAb
ABoAGQAZABkAGAAXABYAFQAUABIAEQARABAADQAJAAgABQAFAAMABAAFAAQAAQD///3/
/P/8//z/+//5//j/+P/3//X/9P/z//P/9f/1//X/9P/0//T/9P/0//L/8v/x//H/8f/y
//L/8v/w//H/8//w//D/7v/r/+v/7P/s//L/+v8BAAkAFwAnADoATABYAF8AYgBgAGEA
XQBLADUAMgA5AEAAQABAAEEAPgA8AD4APAA0ACwAJwAjACAAHQAVAAsAAgD4//L/7//t
/+3/7//u/+z/6//r/+v/6f/o/+j/6P/p/+n/6f/p/+n/6f/p/+n/6//r/+v/6//p/+n/
6f/p/+n/6f/p/+n/6v/r/+v/6//p/+n/6f/p/+v/6//r/+v/7P/s/+3/7v/w//D/8P/w
/+7/7v/u/+7/7v/u/+7/7v/v/+//7//v/+//8P/w//D/8v/y//P/8//x//L/8v/z//X/
9f/3//j/9v/3//f/9//5//r/+v/6//n/+v/6//z/////////AQACAAMABAAFAAYABgAH
AAgACAAJAAoACgAKAAoACgAKAAoACwALAAsACwALAAsACwALAAsACwAKAAgACAAIAAcA
BwAHAAcABwAJAAkACQAJAAkACQAJAAkABwAHAAcABwAFAAUABQADAAUABQAFAAUAAwAC
AAIAAgAEAAQAAwADAAEAAQABAAEAAQABAAEAAQACAAIAAgACAAUABQAFAAUAAwAEAAQA
BgAEAAQABAAEAAQABAAEAAUABQAFAAYABgAIAAgACAAJAAkACQAKAAoACQAJAAgACAAI
AAgACAAIAAkACgAMAA0ADAAMAAwACwALAAsACgAKAAsACwALAAsACwAKAAoACQAHAAcA
BwAHAAkACQAIAAgACAAIAAkACQAHAAcACAAIAAYABgAHAAcABQAFAAQABAAGAAYABgAG
AAYABgAGAAYABgAGAAQABAAFAAUABQAFAAQABAAFAAUAAwADAAMAAwADAAMAAwADAAcA
BwAGAAYABgAGAAYACQALAAwADAALAAwADgAPABAAEgASABMAFAAWABcAFwAXABcAGQAZ
ABcAGAAaABoAGwAbABsAGgAYABgAGAAYABYAFQAVABQAEQANAAwACQAIAAUABQAFAAUA
AwACAAEA/v/+//7//f/5//j/+P/3//f/9v/1//X/9f/1//X/9P/0//T/9P/0//b/9v/1
//X/8//0//T/9P/2//P/8//0//T/9P/z//H/8P/w//L/+P/9/wMAEQAfADAAQABOAFcA
WABaAF0AWwBNADcALAAxADwAQAA+AD0AOgA4ADgAOAA2AC4AKQAjACAAGwAXAA8ABAD6
//T/7//v/+//7//s/+r/6f/p/+n/6//q/+r/6v/p/+n/6f/p/+n/6f/p/+n/6f/p/+n/
6f/p/+n/6f/p/+n/6f/p/+n/6P/p/+n/6f/r/+v/6//r/+v/6//r/+v/7P/s/+3/7v/u
/+7/7v/u/+7/7v/u/+7/8P/w//D/8P/x//H/8f/x//H/8v/y//L/8v/y//P/8//z//T/
9P/1//X/9f/3//j/+P/5//n/+f/5//r/+v/6//v//P/8//7/////////AQACAAMABAAF
AAYABgAHAAgACAAJAAoACgAMAAwADAAMAA4ADwAPAA8ADQANAA0ADQANAA0ADQAMAAwA
DAAMAAsACwALAAsACwANAA0ADQANAA0ADQANAA0ADwAPAA8ADwALAAsACwAJAAcABwAH
AAcACQAIAAgACAAIAAgABwAHAAkACQAJAAkACQAJAAkACQAIAAgACAAIAAsACwALAAsA
DQAOAA4AEAAOAA4ADgAOABAAEAAQABEADwAPABAAEAAQABAAEAARABEAEQASABIAEwAT
ABIAEgAUABQAFAAUABYAFgAXABcAFgAWABYAFQATABMAEgASABMAEwATABMAEwASABIA
EQATABMAEwATABEAEQAQABAAEAAQABEAEQARABEAEgASAA4ADgAPAA8AEQARABAAEAAQ
ABAAEAAQAA4ADgAOAA4AEAAQAA4ADgAPAA8ADwAPAA4ADgAPAA8ADQANAA0ADQAPAA8A
DwAPAA8ADwAPAA8ADQAOAA4ADwAPABAAEgASABIAEgAUABcAGQAaABsAHAAeAB8AHwAg
AB8AHwAiACQAJQAlACcAJwApACkAJwAoACoAKgArACsAKwAqACoAKgAqACoAJgAlACUA
JAAlACEAIAAdABoAFwAXABcAGQAXABYAFQAUABQAFAATABMAEgASABEADwAOAA0ADQAN
AA0ADQAMAAwADAAMAAwADAAMAAsACwANAA4ADgAOAA4ADQANAA4ADgAMAAsACwAKAAoA
DAAQABUAGQAjADEAPgBKAFoAZwBsAGwAbwBxAGsAWwBMAEkAUgBYAFYAUwBUAFQAUgBU
AFIATABHAEMAPgA7ADcALwAmAB4AFgAPAA0ADwAPAA4ADgANAA0ADQANAAwADAAMAAsA
CwALAAsACwALAAsACwANAA0ADQANAA8ADwAPAA8AEQARABEAEQAQABEAEQARAA8ADwAP
AA8AEQARABEAEQAUABQAFQAWABQAFAAUABQAFgAWABYAFgAWABYAFgAWABkAGQAZABkA
GQAaABoAGgAaABoAGwAbAB0AHgAeAB8AHwAfACEAIgAiACMAIwAjACMAJAAkACQAJQAm
ACYAKAApACkAKQArACwALQAuAC8AMgAyADMANAA0ADUANgA2ADYANgA2ADYANAA1ADUA
NQA3ADcANwA3ADcANwA3ADYAOAA4ADgANwA3ADcANwA3ADUANQA1ADUANwA3ADcANwA3
ADcANwA3ADUANQA1ADMAMwAzADMAMwAzADIAMgAyADQANAAzADMAMwAzADMAMwAzADMA
MwAzADYANgA2ADYANQA1ADUANQA3ADgAOAA6ADgAOAA4ADgAOgA6ADoAOwA7ADsAPAA8
AD4APgA+AD8APQA9AD4APgBBAEEAQABAAEAAQABAAEAAQABAAEEAQQBAAEAAQAA/AEEA
QQBAAEAAPwA/AD8APwBBAEAAQAA/AD8APwA/AD8APwA/AD4APgA+AD4APwA/AD0APQA+
AD4APAA8AD0APQA/AD8APgA+AD4APgA+AD4APgA+AD4APgBAAEAAPgA+AD8APwA/AD8A
QABAAEEAQQBBAEEAQQBBAEMAQwBDAEMAQwBDAEMAQwBDAEQARABFAEgASgBLAE0ATgBO
AFAAUQBSAFMAUwBUAFYAVgBYAFgAVgBXAFgAWQBcAF0AXQBdAF0AXQBdAF4AXgBfAF8A
XwBeAFwAXABcAFkAVwBXAFYAUgBQAE4ATQBNAEsASQBHAEsATABKAEoASgBKAEgASABI
AEgARwBGAEUARABEAEQARABEAEQARABEAEQAQgBCAEIAQgBEAEQARABEAEQARABEAEQA
RABEAA==
         </WaveFormData>
      </LeadData>
      <LeadData>
         <LeadByteCountTotal>10000</LeadByteCountTotal>
         <LeadTimeOffset>0</LeadTimeOffset>
         <LeadSampleCountTotal>5000</LeadSampleCountTotal>
         <LeadAmplitudeUnitsPerBit>4.88</LeadAmplitudeUnitsPerBit>
         <LeadAmplitudeUnits>��V</LeadAmplitudeUnits>
         <LeadHighLimit>2147483647</LeadHighLimit>
         <LeadLowLimit>268435456</LeadLowLimit>
         <LeadID>V1</LeadID>
         <LeadOffsetFirstSample>0</LeadOffsetFirstSample>
         <FirstSampleBaseline>0</FirstSampleBaseline>
         <LeadSampleSize>2</LeadSampleSize>
         <LeadOff>FALSE</LeadOff>
         <BaselineSway>FALSE</BaselineSway>
         <ExcessiveACNoise>FALSE</ExcessiveACNoise>
         <MuscleNoise>FALSE</MuscleNoise>
         <LeadDataCRC32>4190313952</LeadDataCRC32>
         <WaveFormData>
vv++/77/vv+0/6r/oP+W/5T/lP+U/5T/mv+g/6b/rP+1/77/x//Q/9P/1v/Z/9z/3//i
/+X/6P/v//T/+f/+/wEAAgADAAQABgAGAAYABgAGAAYABgAGAAgACAAIAAgACAAIAAgA
CAAIAAgACAAIAAgACAAIAAgACAAIAAgACAAGAAYABgAGAAYABgAGAAYABgAGAAYABgAG
AAYABgAGAAYABgAGAAYABgAGAAYABgAGAAYABgAGAAgACAAIAAgACAAIAAgACAAGAAYA
BgAGAAgACAAIAAgACAAIAAgACAAIAAgACAAIAAgACAAIAAgACAAIAAgACAAGAAYABgAG
AAYABgAGAAYABgAGAAYABgAEAAQABAAEAAQABAAEAAQABAAEAAQABAACAAIAAgACAAAA
AAAAAAAAAAAAAAAAAAAAAAAAAAAAAP7//v/+//7//v/+//7//v8AAAAAAAAAAAAAAAAA
AAAAAAAAAAAAAAAAAAAAAAAAAAIAAgACAAIAAAAAAAAAAAAAAAAAAAAAAAAAAAAAAAAA
AAAAAAAAAAACAAIAAgACAAAAAAAAAAAAAgACAAIAAgAAAAAAAAAAAP7//v/+//7//v/+
//7//v8AAAAAAAAAAAAAAAAAAAAA/v/+//7//v/+//7//v/+//7//v/+//7//v/+//7/
/v/8//z//P/8//7//v/+//7/AAAAAAAAAAD+//7//v/+//z//P/8//z//v/+//7//v/+
//7//v/+//7//v/+//7/AAAAAAAAAAD+//7//v/+//7//v/+//7//v/+//7//v/+//7/
/v/+//7//v/+//7//v/+//7//v8AAAAAAAAAAAAAAAAAAAAAAQABAAMABAAEAAQAAwAD
AAEAAgACAAIA/v/6//j/9//3//b/9f/0//b/9v/2//f/+f/6//r/+v/6//v/+//7//j/
9//2//b/9//4//n/+v/7//3///////3//f/9//3//f/9//3//f/+//7//v/+//z//P/8
//z//v/+//7//v/+//7//v/+//7//v/+//7/AAAAAAEABgANABYAGgAeACAAIQAjACUA
IwAaAAkA8v/a/8f/uP+s/5//kv+M/47/jv+K/4r/j/+P/5X/n/+q/7P/vv/H/8//0f/S
/9T/1f/W/9j/4P/n/+7/9f/4//n/+//9//3//f/+//7//v//////AAABAAEAAQABAP//
AAAAAAEAAwADAAMAAwABAAEAAQABAAMAAwADAAMAAQACAAIAAgACAAIAAgACAAQABAAE
AAQAAgACAAIAAgACAAIAAgACAAIAAgACAAIAAgADAAMAAwADAAMAAwADAAMAAgACAAIA
BQAFAAUABQADAAMABAAEAAQABQAFAAUABQAFAAUABQAFAAYABgAGAAYABgAGAAYABgAG
AAYABgAGAAYABgAGAAYABgAGAAYABgAEAAQABAAEAAQABAAEAAQAAwADAAMAAgACAAEA
AQABAAAAAAAAAAIAAQABAAEA//////7//v/+//7//f/9//3//f/9//3//P/8//z//P/+
//7//v/+//7//v/+//3/+//7//v/+//9//z//P/8//z//P/8//z//P/8//z//P/8//z/
/P/8//z//P/8//z//P/8//z//P/8//v/+//7//v/+//7//v/+//7//v/+//7//v/+//7
//v/+v/6//r/+v/6//r/+v/6//r/+v/6//r/+v/6//r/+v/6//r/+v/6//r/+v/6//r/
+v/6//r/+v/6//r/+v/6//r/+v/6//r/+v/6//r/+v/6//n/+f/6//r/+v/6//r/+v/6
//r/+v/6//r/+v/6//r/+v/6//r/+v/6//r/+v/6//r/+v/6//r/+v/6//r/+v/6//r/
+P/4//j/+P/6//r/+v/6//r/+v/6//r/+v/6//r/+v/6//z//P/9//3//f/+//7//v/9
//3//f/+//z//P/4//T/9P/z//P/8v/x//D/8P/w//L/8//1//b/9v/2//b/9//3//f/
9v/1//T/9P/1//b/9//4//n/+/////////////3//f/9//3//f/9//7//v/8//z//P/8
//7//v/+//7//v/+//7//v/+//7//v/+//z//P/+/wAAAwAIAA0AFAAYABwAHgAfACEA
JQAhABYAAwDs/9T/wf+0/6j/mf+O/4z/jP+K/4b/hv+J/43/l/+j/67/tf/A/8v/z//R
/9L/1P/T/9b/2v/i/+v/8v/3//r/+//9//3//f/9//7//v8AAAEAAQACAAEAAQABAAEA
AQACAAIAAwADAAMAAwADAAUABQAFAAUABQAFAAUABQAFAAYABgAGAAYABgAGAAYABgAG
AAYABgAGAAYABgAGAAYABgAGAAYABgAGAAYABgAGAAcABwAHAAcABwAHAAcABwAGAAYA
BgAHAAcABwAHAAkACQAKAAoACgALAAsACwALAAsACwALAAsADAAMAAwADgAOAA4ADgAM
AAwADAAMAA4ADgAOAA4ADgAOAA4ADgAOAAwADAAMAAwADAAMAAwADAALAAsACwAKAAoA
CQAJAAkACAAIAAgACAAHAAcABwAFAAUABAAEAAQABAADAAMAAwADAAMAAwACAAIAAgAC
AAIAAgACAAIAAAAAAAAA//8BAAEAAQABAP///v/+//7/AAAAAAAAAAAAAAAAAAAAAAAA
AAAAAAAAAAAAAAAAAAAAAAAAAAAAAAAA////////////////////////////////////
////AQAAAAAAAAD+//7//v/+//7//v/+//7//v/+//7//v8AAAAAAAAAAAAAAAAAAAAA
/v/+//7//v8AAAAAAAAAAP7//v/+//7/AAAAAAAAAAAAAAAA/////wAAAAAAAAAA/v/+
//7//v/+//7//v/+/wAAAAAAAAAAAAAAAAAAAAAAAAAAAAAAAAAAAAAAAAAA/v/+//7/
/v8AAAAAAAAAAAAAAAAAAAAAAAAAAAAAAAAAAAAAAAAAAAAA/v/+/wAAAAAAAAAAAgAC
AAIAAgACAAIAAwADAAMABAAEAAQAAwADAAMABAAEAAQAAAD8//r/+f/5//j/+f/4//j/
+P/4//n/+//8//z//P/8//3/+//7//r/+f/4//j/+f/6//3//v///wEAAwADAAMAAwAB
AAEAAQABAAEAAQACAAIABAAEAAQABAACAAIAAgACAAIAAgACAAIAAgACAAIAAgAEAAQA
BAAEAAcACgARABgAHAAgACQAJQAnACsAKwAkABUA/v/m/8//wP+y/6P/lv+Q/5L/kP+M
/4z/k/+X/5v/p/+0/7v/xP/P/9f/2f/Y/9r/3f/e/+D/5v/t//T/+//+////AQADAAMA
AwAEAAQABAAFAAUABgAHAAcABwAHAAcACAAIAAkACQAJAAkACQALAAsACwALAAkACQAJ
AAkACQAKAAoACgAMAAwADAAMAAwADAAMAAwADAAMAAwADAAMAAwADAAMAAwADAAMAAwA
DAANAA0ADQANAA0ADQANAA0ADAAMAAwADQANAA0ADQANAA0ADgAOAA4ADwAPAA8ADwAP
AA8ADwAPABAAEAAQABAAEAAQABAAEAAQABAAEAASABIAEgASABIAEgASABIAFAASABIA
EgAQABAAEAAQABAADwAPAA8ADgAOAA0ADQANAAwADAAMAAwACwALAAsACwALAAoACgAM
AAwACwALAA0ADQANAA0ACgAKAAoACgAKAAoACgAKAAoACgAKAAkACQAJAAkACQAJAAgA
CAAIAAgACAAIAAgACAAIAAgACAAIAAgACAAIAAoACgAKAAoACAAIAAgACAAIAAcABwAH
AAkACQAJAAkACQAJAAkACQALAAsACwALAAsACgAKAAoACAAIAAgACAAIAAgACAAIAAgA
CAAIAAgACAAIAAgACAAIAAgACAAIAAgACAAIAAgACAAIAAgACAAIAAgACAAIAAgACAAI
AAgACAAIAAcABwAIAAgACAAIAAgACAAIAAgACAAIAAgACAAIAAgACAAIAAoACgAKAAoA
CAAIAAgACAAIAAgACAAIAAgACAAIAAgACAAIAAgACAAIAAgACAAIAAgACAAIAAgACAAI
AAgACAAIAAgACAAJAAkACQAJAAkACgAKAAoACgAKAAoACgAKAAwADAAMAAwACgAKAAoA
CgAMAAwADQANAA0ADgAOAA4ADwAPAA8AEAAQABAADAAIAAYABQAFAAQAAQAAAAAAAAAA
AAEAAwAEAAQABAAEAAUABQAFAAQAAwACAAIAAwAEAAUABgAHAAkADQANAA0ADQANAA0A
DQANAAsACwAMAAwADAAMAAwADAAKAAoACgAKAAwADAAMAAwADAAMAAwADAAMAAwADAAM
AA8AEgAXAB4AJAAqACwALQAtADEAMwAuACEADgD2/93/yv+8/6//oP+Y/5r/mv+W/5T/
m/+j/6f/r/+8/8f/zv/X/9//4//i/+T/5f/m/+j/7P/x//j///8EAAUABwAJAAsACwAM
AAwADAANAA0ADgANAA0ADQANAA0ADgAOAA8ADwAPAA8ADwARABEAEQARABEAEQARABEA
EQASABIAEgASABIAEgASABIAEgASABIAEgASABIAEgASABIAEgASABIAEgASABIAEAAR
ABEAEQARABEAEQARABEAEAAQABAAEwATABMAEwARABEAEgASABQAFQAVABUAFQAVABUA
FQATABQAFAAUABQAFAAUABQAFAAUABQAFAAUABQAFAAUABQAFAAUABQAFAASABIAEgAQ
ABAAEAAQABAADwAPAA8AEAAQAA8ADwAPAA4ADgAOAAwACwALAAsACwALAAoACgAKAAoA
CQAJAAkACQAJAAkACgAKAAoACgAIAAgACAAIAAgACAAIAAcABwAHAAcABwAHAAYABgAG
AAYABgAGAAYABgAGAAYABgAGAAYABgAGAAYABgAGAAYABgAGAAYABgAGAAUABQAFAAUA
BQAFAAUABQAFAAUABQAFAAUABQAFAAUABAAEAAQABAAEAAQABAAEAAQABAAEAAQABAAE
AAQABAAEAAQABAAEAAQABAAEAAQABAAEAAQABAAEAAQABAAEAAQABAAEAAQABAAEAAQA
BAAEAAMAAwAEAAQABAAEAAQABAAEAAQABAAEAAQABAAEAAQABAAEAAQABAAEAAQABAAE
AAQABAAEAAQABAAEAAIAAgACAAIAAgACAAIAAgACAAIAAgACAAIAAgACAAIAAgACAAIA
AgACAAIAAgADAAEAAQABAAEAAgACAAIAAgACAAIAAgACAAQABAACAAIAAgACAAIAAgAC
AAIAAgACAAMAAwAFAAYABgAGAAUABQAFAAYABgAGAAIA/v/8//v/+//6//n/+P/4//j/
9v/3//n/+v/8//z//P/9//3//f/8//v/+P/4//n/+v/9//7///8BAAMAAwADAAMAAwAD
AAMAAwADAAMABAAEAAQABAAEAAQABAAEAAQABAAEAAQABAAEAAQABAAEAAQABAAEAAQA
BAAHAAwAEwAaACIAJgAmACUAJwArACsAIgATAPz/4v/L/7r/rP+f/5L/kP+Q/4z/hv+M
/5X/m/+h/63/uP/B/8r/1//d/93/3v/g/+H/4P/i/+j/8f/4//3/AAADAAMAAwADAAMA
BAAEAAYABwAHAAgABwAHAAcABwAHAAgACAAJAAkACQAJAAkACwALAAsACwALAAsACwAL
AAkACgAKAAoACgAKAAoACgAKAAoACgAKAAoACgAKAAoACgAKAAoACgAKAAoACgAKAAoA
CwALAAsACQAJAAkACQALAAoACgAKAAsACwALAAsACwALAAwADAAMAA0ADQANAA0ADQAN
AA0ACwAMAAwADAAOAA4ADgAOAA4ADgAOAA4AEAAQABAAEAAQABAAEAAQABAADgAOAA4A
DAAMAAwADAAMAAsACwALAAoACgAJAAkACQAIAAgACAAIAAcABwAHAAcABwAGAAYABgAG
AAUABQAFAAUABQAFAAQABAAEAAQAAgACAAIAAgAEAAQABAADAAMAAwADAAMAAwACAAIA
AgACAAIAAgACAAIAAgACAAIAAgACAAIAAgAAAAAAAAAAAAAAAAAAAAAAAAD/////////
//////////////////////////////8BAAAAAAAAAP7//v/+//7/AAAAAAAAAAAAAAAA
AAAAAP7//v/+//7//v/+//7//v/+//7//v/+//7//v/+//7/AAAAAAAAAAAAAAAAAAAA
AP7//v/9//3//v/+//7//v/+//7//v/+/wAAAAAAAAAA/v/+//7//v8AAAAAAAAAAAAA
AAAAAAAAAAAAAAAAAAAAAAAAAAAAAP7//v/+//7//v/+//7//v8AAAAAAAAAAAAAAAAA
AAAA/v/+//7//////////////wAAAAAAAAAAAAAAAAAAAAAAAAAAAAAAAAEAAQAFAAYA
BgAGAAUABQAFAAYABgAGAAIA/v/6//n/+f/4//X/9P/0//T/9v/3//n/+v/6//r/+v/7
//v/+//6//n/+P/4//n/+v/7//z//f///wMAAwADAAMAAwADAAMAAwADAAMABAAEAAQA
BAAEAAQABAAEAAQABAAEAAQABAAEAAQABAAEAAQABAAEAAQABAAFAAgADQASABoAIAAm
ACUAJwApAC0ALgAlABQA/P/h/8r/uv+t/57/kv+O/47/iP+C/4f/j/+V/53/qv+1/7z/
yf/T/9f/2v/c/9//3v/e/+L/6f/y//f//P///wEAAwADAAMABAAEAAYABwAHAAgABwAH
AAcABwAHAAgACAAJAAkACQAJAAkACwALAAsACwAJAAkACQAJAAkACgAKAAoACgAKAAoA
CgAKAAoACgAKAAoACgAKAAoACgAKAAoACgAKAAoACgAKAAoACwALAAsACwALAAsACwAL
AAoACgAKAAsACwALAAsACwALAAwADAAMAA0ADQANAA0ADQANAA0ADQAOAA4ADgAOAA4A
DgAOAA4ADgAOAA4AEAAQABAAEAAOAA4ADgAOAA4ADAAMAAwADgAOAA4ADgAMAAsACwAL
AAoACgAJAAkACwAKAAoACgAKAAkACQAJAAkACQAIAAgABgAGAAUABQAFAAUABQAFAAIA
AgACAAIAAgACAAIAAgACAAIAAgABAAEAAQABAAEAAQAAAAAAAAAAAAAAAAAAAAAAAAAA
AAAAAAAAAAAAAAAAAAAAAAAAAAAAAAAAAAAAAgABAAEAAQABAAEAAQABAP//////////
//////////////7//v/+//7//v/+//7/AAAAAAAAAAD+//7//v/+//z//P/8//z//v/+
//7//v/+//7//v/+//7//v/+//7//v/+//7//v/+//7//v/+//7//v/9//3//v/+//7/
/v/+//7//v/+/wAAAAAAAAAA/v/+//7//v/+//7//v/+//7//v/+//7//v/+//7//v8A
AAAAAAAAAP7//v/+//7//v/+//7//v/+//7//v/+//7//v/+//7//v/+//7//v/+//7/
/v/+/wAAAAAAAAAAAAAAAAEAAQADAAQABAAEAAMAAwADAAQABgAGAAIA/v/6//n/+f/4
//f/9v/2//b/9P/1//f/+P/6//r/+v/7//v/+//6//n/9v/2//f/+P/5//r/+//9////
////////////////////////AAAAAAAAAAAAAAAAAgACAAIAAgACAAIAAgACAAIAAgAC
AAIAAgACAAIAAgADAAgADQASABoAHgAiACEAIQAlACkAJgAbAAoA9P/Z/8L/sv+l/5b/
jP+O/5D/jP+I/5H/m/+f/6H/rP+7/8b/zf/V/9n/2v/c/93/3v/g/+L/5//s//P/+P/7
//v//f//////AAAAAAAAAQABAAIAAwADAAMAAwADAAQABAAFAAUABQAFAAUABQAFAAUA
BQAHAAcABwAHAAUABgAGAAYABgAGAAYABgAGAAYABgAGAAYABgAGAAYABgAGAAYABgAG
AAYABgAGAAYABwAHAAcABwAHAAcABwAFAAQABAAEAAcABwAHAAcABQAFAAYABgAGAAcA
BwAHAAcABwAHAAcABQAGAAYABgAGAAYABgAGAAYABgAGAAYABgAGAAYABgAGAAYABgAG
AAQAAgACAAIAAgACAAIAAgACAAEAAQABAAAAAAD////////+//7//v/8//v/+//7//3/
/f/8//z//P/8//v/+//9//3//f/9//7//v/+//7//v/+//7//v/+//7//v/9////////
///////+//7//v/8//z//P/8//z//P/8//z//P/8//z//P/8//z//P/8//z//P/8//z/
+v/5//n/+f/7//v/+//7//v/+//7//v/+//7//v/+//5//j/+P/4//r/+v/6//r/+v/6
//r/+v/6//r/+v/6//r/+v/6//r/+P/4//j/+P/6//r/+v/6//r/+v/6//r/+v/6//r/
+v/6//r/+v/6//r/+v/5//n//P/8//z//P/8//z//P/8//r/+v/6//r/+v/6//r/+v/6
//r/+v/6//z//P/8//z//P/8//z//P/6//r/+v/6//r/+v/6//r/+v/6//r/+v/6//r/
/P/8//z//P/8//z//P/8//z//P/8//z//P/9//3///8AAAAAAAD///////8AAP7//v/6
//b/9v/1//X/9P/z//L/8v/y//L/8//1//b/9v/2//b/9//3//f/9v/1//T/9P/1//b/
+f/6//v//f/9//3//f/9//3//f/9//3//f/9//7//v/8//z//P/8//7//v/+//7//v/+
//7//v/+//7//v/+/wAAAAAAAAIABQAKAA8AFAAcAB4AIAAfACEAIwAdABQAAwDs/9L/
v/+w/6L/l/+O/4z/kP+Q/4z/kv+Z/5n/nf+n/7T/v//I/9H/0//V/9j/3P/b/9r/3v/i
/+v/8v/3//r/+//9//3//////wAAAAD+//////8AAAMAAwADAAMAAQACAAIAAwADAAMA
AwADAAMAAwADAAMAAwADAAMAAwADAAQABAAEAAQABAAEAAQABAAEAAQABAAEAAQABAAE
AAQABAAEAAQABAAEAAQABAAEAAUABQAFAAMAAwADAAMABAAEAAUABgAHAAcABwAHAAcA
BwAIAAgABgAHAAcABwAHAAcABwAHAAcACAAIAAgABgAGAAYABgAIAAgACAAIAAYABgAG
AAYABgAGAAYABgAGAAQABAAEAAIAAgACAAIAAgABAAEAAQAAAAAA/////////v/+//7/
AAD//////////////v/+//7//v/9//3//f/9//3//f/+//7//v/+//7//v/+//7//v/+
//7//f/9//3//f/9/////v/+//7//v/+//7//v/+//7//v/+//z//P/8//z//P/8//z/
/P/8//z//P/8//z/+//7//v/+//7//v/+//7//v/+//7//v/+//7//v/+//6//r/+v/6
//r/+v/6//r/+v/6//r/+v/6//r/+v/6//r/+v/6//r/+v/6//r/+v/6//r/+v/4//j/
+P/4//r/+v/6//r/+v/6//r/+v/6//r/+f/5//r/+v/6//r/+v/6//r/+v/6//r/+v/6
//r/+v/6//r/+v/6//r/+v/6//r/+v/6//j/+P/4//j/+v/6//r/+v/6//r/+v/6//r/
+v/6//r//P/8//z//P/8//z//f/9//3//v/+//7//f/9//3//v/8//z/+P/0//T/8//z
//L/8//y//L/8v/y//P/9f/2//j/+P/4//n/9//3//b/9f/0//T/9f/2//n/+v/7//3/
/f/9//3//f/7//v/+//7//3//f/+//7//P/8//z//P/8//z//P/8//z//P/8//z//P/8
//z//P/+//z//v/+/wEABgANABYAGgAcAB4AHwAhACUAIQAWAAMA6v/S/7//sv+k/5f/
jP+K/4z/iP+E/4j/jf+P/5f/pf+w/7f/wv/L/8//0f/S/9L/0//W/9r/4P/p//D/9f/4
//n/+f/5//v/+//8//z//P/9//3//v/9//3//f/9////AAAAAAEAAQABAAEAAQABAAEA
AQABAAEAAQABAAEAAQACAAIAAgAAAAAAAAAAAAAAAAAAAAAAAgACAAIAAgACAAIAAgAC
AAIAAgACAAIAAgADAAMAAwADAAMAAwADAAMAAgACAAIAAwADAAMAAwAFAAUABgAGAAQA
BQAFAAUABwAHAAcABwAFAAYABgAGAAgACAAIAAgACAAIAAgACAAIAAgACAAIAAYABgAG
AAYABgAEAAQABAAGAAYABgAGAAQAAwADAAMABAAEAAMAAwADAAIAAgACAAIAAQABAAEA
AQABAAAAAAD+//7//f/9//3//f/9//3//P/8//z//P/8//z//P/8//z//P/8//v/+//7
//v/+//7//r/+v/6//r/+v/6//r/+v/6//r/+v/8//z//P/8//r/+v/6//r/+v/6//r/
+v/8//v/+//7//v/+//7//v/+//7//v/+//7//v/+//7//v/+v/6//r/+v/6//r/+v/6
//r/+v/6//r/+v/6//r/+v/6//r/+v/6//r/+v/6//r/+v/6//r/+v/6//r/+v/6//r/
+v/6//r/+v/6//r/+v/6//n/+f/6//r/+v/6//z//P/8//z//P/8//z//P/6//r/+v/6
//r/+v/6//r/+v/6//r/+v/6//r/+v/6//r/+v/6//r/+v/6//r/+v/8//z//P/8//z/
/P/8//z//P/8//z//P/8//z//P/+//7/////////AAAAAAAAAQABAAEAAgAAAAAA/P/4
//b/9f/1//T/9f/0//T/9P/0//X/9//4//j/+P/4//n/+f/5//j/9//2//b/9//4//v/
/P/9////AQABAAEAAQD//////////wEAAQACAAIAAAAAAAAAAAAAAAAAAAAAAAIAAgAC
AAIAAgACAAIAAgACAAIAAgACAAUACAAPABYAHAAgACAAIQAjACcAJQAeAA8A+P/e/8n/
uP+s/5//kv+Q/5L/kP+K/47/lf+Z/53/q/+2/73/xv/R/9f/2f/a/9r/2//c/97/5P/t
//T/+f/8//////8BAAMAAwAEAAQAAgADAAMABAAFAAUABQAFAAUABgAGAAcABwAHAAcA
BwAJAAkACQAJAAkACQAJAAkACQAKAAoACgAKAAoACgAKAAoACgAKAAoACgAKAAoACgAI
AAgACAAIAAoACgAKAAoACgALAAsACwAJAAkACQAJAAsACgAKAAoACwALAAsACwALAAsA
DAAMAAwADQANAA0ADQANAA0ADQANAA4ADgAOAA4ADgAOAA4ADgAOAA4ADgAOAA4ADgAO
ABAAEAAQABAAEAAOAA4ADgAMAAwADAAMAAwACwALAAsADAAMAAsACwAJAAgACAAIAAgA
BwAHAAcABwAHAAYABgAGAAYABQAFAAUABQAFAAUAAgACAAIAAgACAAIAAgACAAQABAAE
AAMAAQABAAEAAQABAAAAAAAAAAAAAAAAAAAAAAAAAAAAAAAAAAAAAAAAAAAAAAAAAAAA
AAAAAAAAAAAAAP///////wEAAQABAAEA/////////////////////wEAAAAAAAAAAAAA
AAAAAAD+//7//v/+//7//v/+//7//v/+//7//v/+//7//v/+//7//v/+//7//v/+//7/
/v/+//7//v/+//7//v/+//7//v/+//3//f/+//7//v/+//7//v/+//7//v/+//7//v/+
//7//v/+//7//v/+//7//v/+//7//v/+//7//v/+//7//v/+//7//v/+//7//v/+//7/
/v/+//7//v/+//7//P/8//z//P/8//z//P/8//z//P/+//7//v/+//7//v//////AQAC
AAIAAgABAAEAAQACAAIAAgD+//r/+P/3//f/9v/z//L/8v/y//L/8//1//b/+P/4//j/
+f/3//f/9v/1//T/9P/1//b/9//4//n/+/////////////3//f/9//3//f/9//7//v/+
//7//v/+//7//v/+//7/AAAAAAAAAAAAAAAAAAAAAAAAAAAAAAAAAwAGAAsAEgAYABwA
HgAdAB8AIwAlACAAFQAEAOz/0f++/7D/o/+U/47/jv+M/4b/hP+L/5P/l/+h/67/t//A
/83/1f/X/9j/2v/Z/9r/3P/g/+f/7v/1//r/+//7//3//f/9//7//v/+//////8AAAEA
AQABAAEAAQACAAIAAwADAAMAAwADAAMAAwADAAMAAwADAAMAAwADAAQABAAEAAQABAAE
AAQABAAEAAQABAACAAIAAgACAAIAAgACAAIAAgACAAIAAgACAAMAAwADAAMAAwADAAMA
AwACAAIAAgAFAAUABQAFAAUABQAGAAYABgAHAAcABwAHAAcABwAHAAUABgAGAAYACAAI
AAgACAAGAAYABgAGAAYABgAGAAYABgAGAAYABgAGAAQABAAEAAQABAAEAAQABAADAAMA
AwAEAAQAAwADAAEAAAAAAAAAAAD//////////////v/+//7//v/9//3//f/9//3//f/6
//r/+v/6//r/+v/6//r/+v/6//r/+f/5//n/+f/5//n/+P/4//j/+P/4//j/+P/4//j/
+P/4//j/+P/4//j/+P/4//j/+P/4//j/+P/4//j/9//3//f/9//3//f/9//3//f/9//3
//f/9//3//f/9//2//b/9v/2//b/9v/2//b/9v/2//b/9v/2//b/9v/2//b/9v/2//b/
9v/2//b/9v/2//b/9v/2//b/9v/2//b/9v/2//b/9v/2//b/9v/2//b/9f/1//b/9v/2
//b/9P/0//T/9P/2//b/9v/2//T/9P/0//T/9v/2//b/9v/0//T/9P/0//T/9P/0//T/
9P/0//T/9P/0//T/9P/0//L/8v/y//L/8v/y//L/8v/y//L/8v/y//T/9P/0//X/8//z
//P/8//1//b/9//4//j/+P/4//j/+P/3//f/9v/z//H/7//t/+z/6f/o/+f/5//n/+f/
5v/n/+j/6f/q/+z/7P/s/+z/6v/p/+j/6P/q/+v/6//r//H/8v/y//L/8v/y//L/8v/y
//L/8v/y//L/8v/y//L/8v/y//L/8v/y//L/8v/y//L/8v/y//L/8v/y//T/9P/0//T/
9//4/w==
         </WaveFormData>
      </LeadData>
      <LeadData>
         <LeadByteCountTotal>10000</LeadByteCountTotal>
         <LeadTimeOffset>0</LeadTimeOffset>
         <LeadSampleCountTotal>5000</LeadSampleCountTotal>
         <LeadAmplitudeUnitsPerBit>4.88</LeadAmplitudeUnitsPerBit>
         <LeadAmplitudeUnits>��V</LeadAmplitudeUnits>
         <LeadHighLimit>2147483647</LeadHighLimit>
         <LeadLowLimit>268435456</LeadLowLimit>
         <LeadID>V2</LeadID>
         <LeadOffsetFirstSample>0</LeadOffsetFirstSample>
         <FirstSampleBaseline>0</FirstSampleBaseline>
         <LeadSampleSize>2</LeadSampleSize>
         <LeadOff>FALSE</LeadOff>
         <BaselineSway>FALSE</BaselineSway>
         <ExcessiveACNoise>FALSE</ExcessiveACNoise>
         <MuscleNoise>FALSE</MuscleNoise>
         <LeadDataCRC32>377619339</LeadDataCRC32>
         <WaveFormData>
PgA+AD4APgARAOT/t/+K/23/UP8z/xb/F/8Y/xn/Gv8p/zj/R/9W/2L/bv96/4b/lP+i
/7D/vv/K/9T/3v/o/+v/7v/x//T/9f/2//f/+P/5//r/+//8//7//v/+//7/AAAAAAAA
AAAAAAAAAAAAAAAAAAAAAAAAAAAAAAAAAAAAAAAAAAAAAAAAAAAAAAAAAAAAAAAAAAAC
AAIAAgACAAIAAgACAAIABAAEAAQABAAEAAQABAAEAAYABgAGAAYACAAIAAgACAAKAAoA
CgAKAAoACgAKAAoACwAMAA0ADgAOAA4ADgAOAA4ADgAOAA4ADgAOAA4ADgAOAA4ADgAO
AAwADAAMAAwACwAKAAkACAAGAAYABgAGAAUABAADAAIA///+//3//P/7//r/+f/4//f/
9v/1//T/9v/2//b/9v/4//j/+P/4//n/+v/7//z//f/+////AAACAAIAAgACAAIAAgAC
AAIABAAEAAQABAACAAIAAgACAAIAAgACAAIAAgACAAIAAgAAAAAAAAAAAAIAAgACAAIA
AgACAAIAAgAEAAQABAAEAAQABAAEAAQABQAGAAcACAAIAAgACAAIAAgACAAIAAgACAAI
AAgACAAKAAoACgAKAAoACgAKAAoACAAIAAgACAAIAAgACAAIAAgACAAIAAgABgAGAAYA
BgAGAAYABgAGAAYABgAGAAYABgAGAAYABgAFAAQAAwACAAIAAgACAAIAAgACAAIAAgAC
AAIAAgACAAIAAgACAAIAAgACAAIAAgAAAAAAAAAAAAAAAAAAAAAAAAAAAAAAAAAAAAAA
AAAAAAAAAAAAAAAAAAAAAAAAAAACAAIAAwADAAMABAAEAAUABgAGAAYACAAIAAgACAAJ
AAgACAAIAAgABAADAAMAAwADAAMAAgACAAMABQAGAAYACQAJAAkACQAKAAoACgAIAAUA
AwD///7//v///wAAAAAAAAEAAQABAP///v/+//3//P/8//z//P/8//r/+v/6//j/+P/4
//j/+v/6//n/+f/5//n/+f/5//n/+f/5//n/+f/7//7/AQAIABMAIgA0AEUAVABmAH0A
jgCWAJQAhwBwAFQANQALANn/p/99/1b/M/8W/wL//f79/v7+CP8a/y3/QP9R/1v/Zv90
/4D/jf+c/6z/uf/I/9b/4P/j/+X/6f/q/+v/7f/v/+//8v/z//T/9f/2//b/9v/3//f/
+P/5//n/9//4//j/+f/5//r/+v/6//z//P/9//3/+//7//v//P/8//z//P/9//3//f/+
//7//v/+//7//////////////wAAAAAAAAAAAQABAAEAAQABAAIAAgADAAEAAQABAAMA
BQAGAAYABgAGAAgACAAIAAcABwAHAAgACQAJAAoACwALAAwADAAMAA0ADQANAA4ADgAO
AA4ADgANAA0ADAALAAsACwALAAsACAAHAAcABwAGAAUABAADAAIAAQAAAP///f/8//v/
+v/5//j/9//3//b/9v/2//b/9v/2//b/9v/3//n/+v/6//r/+//7//z//f/9//3//f/+
//////////////////7//v/+//7//v/9//3//f/9//3//f/9//3//f/9//z//P/7//v/
+//7//3//f/9//3//f/9//7//v/+//7//////wEAAQACAAIAAQABAAEAAgACAAIAAgAC
AAMAAwADAAMAAwADAAMAAwADAAMABAAEAAQABAAEAAMABQAFAAUABQAFAAUABQAFAAUA
BQAFAAQAAgACAAIAAgADAAMAAwADAAMAAwADAAIAAgACAAIAAQABAAEAAQABAP///v/+
//7/AAD//////////////////////v/+//7//P/8//v/+//9//3//f/9//3//f/9//3/
/f/9//3//f/9//3//f/9//z//P/8//z//P////////8AAP7///8AAAAAAAACAAIAAgAC
AAMABAAEAAQABAACAAEAAQABAAEAAQD+//7///8BAAIAAgADAAMABQAFAAYABgAGAAQA
AQD///v/+v/6//v//v/+/wAAAQD//////f/8//z/+//6//r/+v/6//r/+P/4//j/+P/4
//j/+P/4//j/9//3//f/9//3//f/9//3//X/9f/3//n//P8BAAgAEQAiADYASQBaAG4A
hQCUAJoAlgCHAG4AUAAvAAEAzf+b/2//Rv8j/wb/9v7z/vP++v4M/yD/Mf9C/1H/Xf9o
/3b/hP+T/6L/rv+9/87/2v/i/+f/6f/r/+z/7f/v//H/8f/0//X/9v/3//j/+P/4//n/
+f/6//v/+//7//z//P/9//v//P/8//z//P/8//3//f/9//3//f/+//7//v/+////////
/wAAAAAAAAAAAAABAAMAAwADAAMABAAEAAQABAAFAAUABQAFAAcACAAIAAkABwAHAAcA
CQAJAAoACgAKAAoADAAMAAwADQANAA0ADgAPAA8AEAARABMAFAAUABQAEwATABMAFAAW
ABYAFgAWABUAFQAUABMAFAATABIAEQAQAA8ADwAPAAwACwAKAAkACAAHAAYABQADAAIA
AQAAAP///v/9//3//v/+//7//v/+//7//v/+//3///8AAAAAAAABAAEAAgADAAMAAwAD
AAQABQAFAAUAAwADAAMAAgAEAAQABAAEAAEAAQABAAEA//////////8BAAEAAAAAAAEA
AQABAAEAAQABAAEAAQABAAEAAgACAAIAAgADAAMAAwADAAQABAAHAAcABwAIAAgACAAI
AAgABwAHAAcABwAJAAkACQAJAAkACQAKAAoACgAKAAoACQAJAAkACQAJAAkACQAJAAkA
BwAHAAcABgAIAAgACAAIAAcABwAHAAcABQAFAAUABAAEAAQABAADAAMAAwADAAMAAwAC
AAIAAgAEAAMAAwADAAMAAwADAAMAAwACAAIAAgACAAIAAQABAAEAAQABAAEAAQABAAEA
AQABAAEAAQABAAEAAQABAAEAAQAAAAAAAAABAAEAAQABAAEAAQAAAAIAAgACAAIAAwAD
AAMABAAEAAUABgAGAAYACAAIAAgABgAHAAgACAAIAAgABgAFAAUABQAFAAUABgAGAAcA
CQAKAAoACwALAAsACwAMAAwACgAIAAUAAwABAAAAAAABAAIAAgAEAAUABQAFAAMAAgAA
AP///v/+/wAAAAAAAP7//v/+//7//v/8//z//P/8//v/+//7//v//f/9//3//f/9//3/
/f/9/wAABQAMABMAIAAyAEUAVgBoAH8AlACgAKAAmQCGAGoASQAfAOn/tf+J/17/N/8W
/wT///7//gL/DP8e/y//Qv9T/1//Zv9y/4D/j/+e/67/vf/K/9j/4v/p/+3/7//y//P/
9f/3//f/+P/5//r/+//8//z//P/9//3//v////////8AAAAAAQABAAIAAgACAAIAAgAD
AAMAAwADAAMABAAEAAQABAAFAAUABQAGAAYABgAGAAYABwAFAAUABQAFAAgACAAIAAgA
CQAJAAkACQALAAwADAANAA0ADQANAA8ADQAOAA4ADgAOABAAEAAQABEAEQARABIAEwAT
ABQAFQAVABYAFgAWABcAFwAXABgAGAAYABgAGAAZABkAGAAXABgAFwAWABUAFAATABMA
EwAQAA8ADgANAAwACwAKAAkACQAIAAcABgAFAAQAAwADAAIAAgACAAIABAAEAAQABAAF
AAcACAAIAAoACwALAAwADQANAA0ADQAOAA8ADwAPAA0ADQANAAwADAAMAAwADAALAAsA
CwALAAsACwALAAsADQANAAwADAANAA0ADQANAA0ADQANAA0ADwAPABAAEAAOAA4ADwAP
ABEAEQASABIAEwATABMAFAAUABQAFAAUABUAFQAVABUAFQAVABUAFQAVABUAFgAWABQA
FAAUABMAFQAVABUAFQAVABUAFQAVABUAFQAVABQAEgASABIAEgARABEAEQARABEAEQAR
ABAAEAAQABAADwAPAA8ADwAPAA8ADgAOAA4ADgANAA0ADQAPAA8ADwAPAA8ADgAOAA4A
DAAMAAsACwANAA0ADQANAA0ADQANAA0ACwALAAsACwALAAsACwALAAsACgAKAAoACwAL
AAsACwALAAsACwAMAAoACwALAAsACQAKAAoACgAMAAwADQAMAAwADAAMAAwADQANAA0A
DgAOAA8AEAAQABAAEgASABIAFAAVABYAFgAWABYAFAATABMAEwATABMAEgASABMAFQAU
ABQAFQAVABcAFwAYABgAGAAWABMAEQANAAwADAANAA4ADgAQABEAEQARAA8ADgAOAA0A
DAAMAAoACgAKAAgACAAIAAgACAAIAAgACAAIAAcABwAHAAcABwAHAAcABwAHAAcABwAH
AAgADQAUABsAJgA0AEUAVgBmAH8AlgCmAKwAqwCaAH4AXQA1AAEAyf+d/3T/R/8i/wz/
B/8J/wr/Ev8g/zP/RP9V/2P/bP92/4L/kf+g/67/vf/K/9r/5v/t//P/9f/4//n/+//9
//3//v///wAAAQACAAIAAgADAAMABAAFAAUABQAGAAYABwAHAAgACAAIAAgACAAJAAkA
CwALAAsADAAMAAwADAANAAsACwAMAAwADAAMAAwADQANAA0ADQANAA4ADgAOAA4ADwAP
AA8ADwAPABAAEAARABEAEQARABMAEwAUABQAFAAUABYAFgAWABkAGQAZABoAGQAZABoA
GwAbABwAHAAcAB0AHQAdAB4AHAAcABwAHAAdAB0AHAAbABwAGwAaABkAGAAXABcAFwAW
ABUAFAATABIAEQAQAA8ADQAMAAsACgAJAAgABwAHAAYABgAGAAYABgAGAAYABgAFAAcA
CAAIAAgACQAJAAoADQANAA0ADQAMAA0ADQANAA0ADQANAAwADAAMAAwADAALAAsACwAL
AAkACQAJAAkACwALAAoACgALAAsACwALAAsACwALAAsACwALAAwADAAMAAwADQANAA0A
DQAOAA4ADwAPAA8AEAASABIAEgASABEAEQARABEAEQARABEAEQARABEAEgASABIAEgAS
ABEAEQARABEAEQARABEAEQARABEAEQARABAAEAAQABAAEAAPAA8ADwAPAA8ADwAPAA4A
DAAMAAwACwALAAsACwALAAsACgAKAAoACgAJAAkACQAJAAkACQAJAAsACgAKAAoACAAI
AAcABwAJAAkACQAJAAcABwAHAAcABwAHAAcABwAFAAUABQAFAAcABgAGAAYABQAFAAUA
BQAFAAUABQAGAAQABQAFAAUABQAGAAYABgAEAAQABQAFAAcABgAGAAYABgAGAAcABwAH
AAgACAAJAAoACgAIAAoACgAKAAwADQAOAA4ADgAOAAwACwALAAsACwALAAwADAANAA8A
DgAOAA8ADwAPAA8AEAAQABAADgALAAkAAwACAAIAAwAEAAQABgAHAAkACQAHAAYABgAF
AAQABAACAAIAAgAAAAIAAgACAAIAAAAAAAAAAAABAAEAAQABAP//////////AQABAAEA
AQACAAkAEAAZACgAOABJAFgAbACHAJwApgCqAKEAjABqAEUAFQDZ/6f/f/9S/yX/Bv/6
/vv+/f4C/xD/Iv8z/0b/V/9h/2r/dv+E/5P/ov+w/7//zv/c/+j/7f/v//H/8v/1//f/
+f/5//r/+//8//3//v/+//7//////wAAAQABAAEAAgACAAMAAwAEAAQABAAEAAQABQAF
AAUABQAFAAYABgAGAAYABwAHAAcACAAIAAgACAAIAAkACQAJAAkACQAKAAoACgAKAAsA
CwALAAsACQAKAAoACwALAAsACwANAA0ADgAOAA4AEAASABIAEgATABMAEwAUABUAFQAW
ABcAFwAYABgAGAAZABkAGQAaABoAGgAaABoAGwAbABoAGQAaABkAGAAXABQAEwATABMA
EgARABAADwAMAAsACgAJAAkACAAHAAYABQAEAAMAAwAAAAAAAAAAAAIAAgACAAIAAQAD
AAQABAAGAAcABwAIAAkACQAJAAkACgALAAsACwALAAsACwAKAAgACAAIAAgABwAHAAcA
BwAJAAkACQAJAAcABwAGAAYABwAHAAcABwAHAAcABwAHAAkACQAKAAoACAAIAAkACQAJ
AAkACgAKAAsACwALAAwADAAMAAwADAANAA0ADQANAA8ADwAPAA8ADQANAA4ADgAOAA4A
DgANAA0ADQANAA0ADQANAA0ADQANAA0ADQAMAAwADAAMAAwADQANAA0ADQALAAsACwAK
AAoACgAKAAkACQAJAAkACQAJAAgACAAIAAgABwAHAAcABwAHAAcABwAHAAYABgAGAAYA
BgAFAAUABQAFAAUABQAFAAUABQAFAAUABQAFAAUABQAFAAUABQAFAAQABAAEAAUABQAF
AAUABQAFAAUABgAEAAUABQAFAAUABgAEAAQABAAEAAUABQAFAAYABgAHAAgACAAIAAoA
CgAKAAwADQAOAA4ADgAOAAwACwALAAsACwALAAoACgALAA0ADgAOAA8ADwAPAA8AEAAQ
ABIAEAANAAsABQAEAAQABQAGAAYACAAJAAsACwAJAAgACAAHAAYABgAEAAQABAACAAIA
AgACAAIAAgACAAIAAgABAAEAAQABAAEAAQABAAEAAwADAAMAAwAEAAUADAATABwAKAA5
AEwAXgBzAIwApACwALEAqgCUAHEARwATANv/q/+A/0v/Hv8A//f+9/76/gL/EP8h/zb/
Sf9Z/2T/bv98/4n/mP+m/7X/xP/U/+D/5//t//H/8v/1//f/+f/5//r/+//8//3/AAAA
AAAAAQD//wAAAQABAAMABAAEAAUAAwAEAAQABAAEAAQABQAFAAcABwAHAAgACAAIAAgA
CQAJAAkACgAKAAoACgAKAAsACwALAAsACwAKAAoACgAKAAsACwALAAsADQAOAA4ADwAN
AA0ADQAPABEAEgASABIAEAASABIAEgAVABUAFQAWABUAFQAWABcAFwAYABgAGAAbABsA
GwAcABoAGgAaABoAGwAbABoAGQAaABkAGAAXABYAFQAVABUAFAATABIAEQAQAA8ADgAN
AAkACAAHAAYABwAGAAUABQAEAAQABAAEAAQABAAEAAQAAwAFAAYABgAGAAcABwAIAAkA
CQAJAAkACgALAAsACwALAAsACwAKAAoACgAKAAoACQAJAAkACQAJAAkACQAJAAkACQAI
AAgACQAJAAkACQAJAAkACQAJAAkACQAKAAoACgAKAAsACwALAAsADAAMAA0ADQANAA4A
DgAOAA4ADgANAA0ADQANAA8ADwAPAA8ADQANAA4ADgAOAA4ADgANAA0ADQANAA0ADQAN
AA0ADQANAA0ADQAMAAwADAAMAAwACwALAAsACwALAAsACwAKAAoACgAKAAkACQAJAAkA
CQAJAAgACAAIAAgABwAHAAcABwAHAAcABwAHAAYABgAGAAYABgAFAAUABQAFAAUABQAF
AAUABQAFAAUABQAFAAUABQAFAAUABQAFAAQABAAEAAUABQAFAAUABQAFAAUABAAEAAQA
BAAEAAUABQAFAAYABgAHAAgACAAIAAoACgAKAAoACwAMAAwADgAOAAwACwAJAAkACQAJ
AAgACAAJAAsADAAMAA0ADQANAA0ADgAOABAADgALAAkAAwACAAIAAwAEAAQABgAHAAcA
BwAFAAQABAADAAIAAgACAAIAAgAAAAAAAAAAAAAAAAAAAAAAAAD/////////////////
//////////////8AAAMACgARABwAKgA5AEgAWABtAIYAmACiAKUAmgCAAF8ANwADAMv/
nf92/0n/JP8M/wX/Cf8K/wz/GP8r/z7/Tf9b/2b/bv96/4n/lv+k/7H/wP/O/9r/5f/p
/+v/8P/v//H/8//z//b/9//4//n/+P/4//j/+f/7//z//f/9//v//P/8//3///8AAAAA
AAD+//7//////wEAAQABAAIAAgACAAIAAwABAAEAAgACAAIAAgACAAMAAwADAAMAAwAE
AAQABAAEAAcABwAHAAcABQAGAAYABwAHAAcABwAJAAkACgAKAAoACAAKAAoACgALAAsA
CwAMAA0ADQAOAA8ADQAOAA4ADgAPAA8ADwAQAA4ADgAOAA4ADwAPAA4ADQAMAAsACgAJ
AAYABQAFAAUABAADAAIAAQAAAP///v/9//v/+v/5//j/9//2//X/9f/0//T/9P/0//b/
9v/2//b/9//5//r/+v/8//3//f/+/wEAAQABAAEAAgADAAMAAwADAAMAAwACAAQABAAE
AAQAAwADAAMAAwABAAEAAQABAAEAAQAAAAAAAQABAAEAAQADAAMAAwADAAMAAwAEAAQA
BAAEAAUABQAFAAUABgAGAAUABQAFAAYABgAGAAYABgAHAAcABwAHAAcABwAHAAcABwAH
AAgACAAIAAgACAAHAAcABwAHAAcABQAFAAUABQAHAAcABwAGAAYABgAGAAYABQAFAAUA
BQAFAAUABQAEAAQABAAEAAMAAQABAAEAAQADAAIAAgACAAIAAQABAAEAAQABAAEAAQD/
//7//v/+/wAAAAD///////////////////////////////////////////////////7/
AAAAAAAA/v/+//7//v8BAAEAAQACAAIAAwAEAAQABAAGAAYABgAEAAUABgAGAAYABgAE
AAMAAwADAAMAAwACAAIAAwAFAAYABgAHAAcACQAJAAoACgAJAAYAAgD///3//P/8//3/
AAAAAAIAAwABAAEA///+//7//f/8//z/+v/6//r/+P/6//r/+v/6//r/+v/6//r/+f/5
//n/+f/5//n/+f/5//n/+f/7//3/AAAFAAwAFwAoADoASQBaAGwAgwCSAJoAlgCHAGoA
TAAlAPX/v/+T/2v/SP8n/xL/Bv8F/wX/Bv8U/yj/O/9M/1n/Y/9s/3r/iv+X/6T/sv/B
/87/3P/k/+n/6//t/+7/7//x//P/8//0//X/9v/3//j/+P/4//n/+f/6//v/+//7//z/
/P/9//v//P/8//z//P/8//3//f////////8AAP7//v/+/////////wAAAAAAAAAAAAAB
AAEAAQABAAEAAgACAAIAAgADAAMAAwADAAMABAAEAAUABwAHAAcACQAJAAoACgAKAAoA
DAAMAAwADQANAA0ADgANAA0ADgAPAA8AEAAQABAADwAPAA8AEAAQABAAEAAQAA8ADwAO
AA0ADgANAAwACwAKAAkACQAJAAYABQAEAAMAAgABAAAA///9//z/+//6//n/+P/3//f/
+P/4//j/+P/4//j/+P/4//n/+//8//z//v//////AAABAAEAAQABAAIAAwADAAMAAwAD
AAMAAgACAAIAAgACAAEAAQABAAEAAQABAAEAAQABAAEAAAAAAAEAAQABAAEAAQABAAEA
AQABAAEAAgACAAIAAgADAAMAAwADAAQABAAFAAUABQAGAAgACAAIAAgACAAHAAYABQAH
AAcABwAHAAUABQAGAAYABgAGAAYABQAFAAUABQAFAAUABQAFAAUABQAFAAUABAAEAAQA
BAAEAAMAAwADAAMAAwADAAMAAgACAAIAAgABAAMAAwADAAMAAQAAAAAAAAAAAP//////
///////////////+//7//v8AAAAA//////3//f/9//3//f/9//3//f/9//3//f/+//7/
/v/+//7/////////AAAAAAEAAgACAAIABAAEAAQABAAFAAYABgAEAAQAAgABAAEAAQAB
AAEAAgACAAMABQAGAAYABwAHAAkACQAKAAoACQAGAAIA///9//z//P/9/wAAAAACAAMA
AgABAP7//P/8//v/+v/6//r/+v/6//j/+v/6//r/+v/4//j/+P/4//f/9//3//f/9//3
//f/9//5//n/+f/7//7/AwAMABcAJgA4AEsAWgBuAIUAlgCcAJYAhwBuAFAAKwD7/8X/
l/9r/0T/If8G//r++f73/v7+Dv8i/zP/RP9T/1//aP92/4T/kf+g/7D/vf/M/9r/4v/l
/+n/6f/s/+3/7//x//H/8v/z//T/9f/0//T/9P/1//f/+P/5//n/+f/6//r/+//5//r/
+v/6//z//P/9//3/+//7//v//P/8//z//P/9//3//f/+//7//v/+//7///8BAAEAAQAB
AAAAAAAAAAAAAwADAAMAAwABAAIAAgADAAUABQAFAAcABQAGAAYABgAGAAgACAAIAAkA
CQAJAAoADQANAA4ADwAPABAAEAAQABEAEQARABIAEAAQABAAEAARABEAEAAPABAADwAO
AA0ADAALAAsACwAKAAkACAAHAAQAAwACAAEAAQAAAP///v/9//z/+//7//j/+P/4//j/
+v/6//r/+v/5//v//P/8//7//////wAAAQABAAEAAQACAAMAAwADAAEAAQABAAAAAAAA
AAAAAAD///////////////////////////7//v//////////////////////AQABAAIA
AgACAAIAAwADAAMAAwAEAAQABQAFAAUABgAGAAYABgAGAAcABwAHAAcACQAJAAkACQAJ
AAkACgAKAAgACAAIAAcACQAJAAkACQAHAAcABwAHAAcABwAHAAYABgAGAAYABgAHAAcA
BwAHAAUABQAFAAQABgAGAAYABQADAAMAAwADAAUABAAEAAQABAADAAMAAwADAAMAAwAD
AAMAAgACAAIAAgACAAEAAQABAAEAAQABAAEAAQABAAEAAQABAAEAAQABAAEAAQABAAEA
AAAAAAAAAAAAAAAAAwADAAMABAAEAAUABgAGAAYACAAIAAgACgALAAwADAAKAAoACAAH
AAkACQAJAAkACAAIAAkACwAMAAwADQANAA0ADQAOAA4ADAAKAAcABQADAAIAAgADAAQA
BAAGAAcABwAHAAUABAAEAAMAAgACAAIAAgACAAAAAAAAAAAAAAAAAAAAAAAAAP//////
//////////////////////8BAAQACQAQABcAJgA4AEkAWgBuAIUAmgCkAKQAmwCEAGYA
QwAVAN3/rf+F/1r/Mf8U/wT/A/8D/wb/Ev8m/zf/SP9Z/2P/bP94/4b/k/+k/7L/wf/Q
/97/6P/t//H/8//2//f/+f/7//v//P/9//7///8AAAAAAAABAAEAAgADAAMAAwAEAAQA
BQAFAAYABgAGAAYABgAHAAcABwAHAAcACAAKAAoACgALAAkACQAKAAoACgAKAAoACwAL
AAsACwALAAwADAAMAAwADQANAA0ADQANAA4ADgAPABEAEQARABMAEwAUABQAFAAUABYA
FgAWABcAFwAXABgAGQAZABoAGwAbABwAHAAcAB0AHQAdAB4AHgAeAB4AHgAdAB0AHAAb
ABwAGwAaABkAGgAZABkAGQAWABUAFAATABAADwAOAA0ADQAMAAsACgAJAAgABwAHAAYA
BgAGAAYACAAIAAgACAAHAAkACgAKAAoACwALAAwADQANAA0ADQAOAA8ADwAPAA8ADwAP
AA4ADgAOAA4ADgANAA0ADQANAAsACwALAAsACwALAAoACgALAAsACwALAAsACwALAAsA
DQANAA4ADgAOAA4ADwAPAA8ADwAQABAAEQARABEAEgASABIAEgASABUAFQAVABUAEwAT
ABMAEwATABMAFAAUABQAFAAUABMAEwATABMAEwATABMAEwATABEAEQARABAAEAAQABAA
EAARABEAEQARABEAEQARABAAEAAQABAADwANAA0ADQANAA8ADgAOAA4ADgANAA0ADQAN
AA0ADQANAA0ADAAMAAwACgAKAAkACQALAAsACwALAAsACwALAAsACwALAAsACwALAAsA
CwALAAsACgAKAAoACwALAAsACwAJAAgACgAKAAoACgALAAsACwAMAAoACwAMAAwADgAQ
ABAAEAAQABEAEgASABQAFAASABEADwAPAA8ADwAQABAAEQATABIAEgATABMAFQAVABYA
FgAUABIADwANAAkACAAIAAkACgAKAAwADQAPAA8ADQAMAAoACQAIAAgACAAIAAgABgAG
AAYABgAGAAYABgAGAAYABQAFAAUABQAFAAUABQAFAAUABQAFAAcACAALABIAGQAkADQA
RQBWAGgAfQCYAKoAsACtAJ4AggBfADUA/f/H/53/cP9D/x7/CP8B/wH/BP8M/x7/Mf9E
/1f/Zf9s/3b/hv+T/57/rv+//87/3v/q/+//8//1//j/+f/7//3//f/+////AAABAAIA
AgACAAMAAwAEAAUABQAFAAYABgAHAAcACAAIAAgACAAIAAkACQAJAAkACQAKAAoACgAK
AAsACwALAAwADAAMAAwADAANAA0ADQANAA0ADgAOAA4ADgAPAA8ADwAPABEAEgASABMA
EQARABEAEwATABQAFAAUABQAFgAWABYAGQAZABkAGgAbABsAHAAdAB0AHgAeAB4AHwAf
AB8AIAAgACAAIAAgACEAIQAgAB8AHgAdABwAGwAaABkAGQAZABgAFwAWABUAFAATABIA
EQAPAA4ADQAMAAsACgAJAAkACAAIAAgACAAIAAgACAAIAAkACwAMAAwADAANAA0ADgAP
AA8ADwAPAA4ADwAPAA8ADwAPAA8ADgAQABAAEAAQAA8ADwAPAA8ADwAPAA8ADwANAA0A
DAAMAA8ADwAPAA8ADwAPAA8ADwAPAA8AEAAQABAAEAARABEAEQARABIAEgATABMAEwAU
ABQAFAAUABQAFQAVABUAFQAVABUAFQAVABUAFQAWABYAFgAWABYAFQAXABcAFwAXABUA
FQAVABUAFQAVABUAFAAUABQAFAAUABMAEwATABMAEwATABMAEgASABIAEgARABEAEQAR
ABEAEQAQABAAEAAQAA8ADwAPAA8ADwAPAA8ADwAOAA4ADgAOAA4ADQANAA0ADQANAA0A
DQANAA0ADQANAA0ADQANAA0ADQANAA0ADQAMAAwADAALAAsACwALAA0ADQANAA4ADAAN
AA0ADQAOABAAEQASABQAFAAVABUAFQAVABUAFQAUABQAEwASABIAEgATABMAFAAUABMA
EwAVABYAFgAWABQAFAATABMAEAAOAA0ACwANAA0ADAALAA8ADgAMAAwADAAMAAoACgAK
AAoACAAIAAgACAAIAAgACAAIAAYABgAGAAYABgAGAAYABgAGAAYABgAGAAYABgAGAAYA
CAAKAA==
         </WaveFormData>
      </LeadData>
      <LeadData>
         <LeadByteCountTotal>10000</LeadByteCountTotal>
         <LeadTimeOffset>0</LeadTimeOffset>
         <LeadSampleCountTotal>5000</LeadSampleCountTotal>
         <LeadAmplitudeUnitsPerBit>4.88</LeadAmplitudeUnitsPerBit>
         <LeadAmplitudeUnits>��V</LeadAmplitudeUnits>
         <LeadHighLimit>2147483647</LeadHighLimit>
         <LeadLowLimit>268435456</LeadLowLimit>
         <LeadID>V3</LeadID>
         <LeadOffsetFirstSample>0</LeadOffsetFirstSample>
         <FirstSampleBaseline>0</FirstSampleBaseline>
         <LeadSampleSize>2</LeadSampleSize>
         <LeadOff>FALSE</LeadOff>
         <BaselineSway>FALSE</BaselineSway>
         <ExcessiveACNoise>FALSE</ExcessiveACNoise>
         <MuscleNoise>FALSE</MuscleNoise>
         <LeadDataCRC32>2370379853</LeadDataCRC32>
         <WaveFormData>
wADAAMAAwACKAFQAHgDo/73/kv9n/zz/Ov84/zb/NP9B/0z/V/9i/2v/dP99/4b/lf+i
/6//vP/F/87/1//g/+P/5v/p/+z/7f/u/+//8P/y//L/8v/y//P/9P/1//b/+P/4//j/
+P/4//j/+P/4//b/9v/2//b/9v/2//b/9v/2//b/9v/2//j/+P/4//j/+P/4//j/+P/4
//j/+P/4//r/+v/6//r//P/8//z//P/8//z//P/8//7//v/+//7//v/+//7//v8AAAAA
AAAAAAIAAgACAAIABAAEAAQABAAEAAQABAAEAAQABAAEAAQABAAEAAQABAACAAIAAgAC
AAAAAAAAAAAA///+//3//P/7//r/+f/4//b/9P/y//D/7//u/+3/7P/r/+r/6f/o/+f/
5v/l/+T/5v/m/+b/5v/p/+r/6//s/+//8P/x//L/9P/2//j/+v/7//z//f/+/wAAAAAA
AAAAAgACAAIAAgAAAAAAAAAAAAAAAAAAAAAAAAAAAAAAAAAAAAAAAAAAAAAAAAAAAAAA
AgACAAIAAgAEAAQABAAEAAYABgAGAAYACAAIAAgACAAKAAoACgAKAAoACgAKAAoADAAM
AAwADAANAA4ADwAQABAAEAAQABAADgAOAA4ADgAMAAwADAAMAA4ADgAOAA4ADQAMAAsA
CgAKAAoACgAKAAgACAAIAAgACAAIAAgACAAGAAYABgAGAAQABAAEAAQABgAGAAYABgAE
AAQABAAEAAQABAAEAAQAAgACAAIAAgACAAIAAgACAAIAAgACAAIAAAAAAAAAAAAAAAAA
AAAAAAAAAAAAAAAAAAAAAAAAAAACAAIAAgADAAMAAwADAAUABgAHAAcABwAIAAgACAAJ
AAkACQAJAAkABwAGAAYABwAHAAcABwAHAAkACgALAAwADgAOAA8ADwAPAA8ADgAMAAkA
BQACAP//AwAEAAQABQADAAMAAwACAAAA///+//3////9//3//P/6//n/+f/5//b/9v/2
//b/9//3//f/9//1//X/9f/1//X/9P/0//T/9//5//n/+v///wcAFAAnAD0AUwBqAIgA
pgDAANYA6QDsAN4AwgCRAFIAFgDb/53/Zf88/yX/Hv8c/xz/H/8q/zr/TP9X/13/Zf9z
/4D/jP+a/6f/tf/C/83/1//a/93/4P/h/+P/5f/l/+b/5//o/+n/6v/s/+z/7f/t/+v/
7P/t/+7/7v/u/+7/7v/v/+//7//v//D/8P/x//L/8P/w//D/8P/w//D/8f/x//H/8v/y
//L/8v/y//P/8//z//P/8//z//X/9v/2//b/9f/1//X/9f/3//f/+P/5//f/9//3//j/
+P/4//n/+f/6//r/+v/7//v//P/8//z/+//8//3//f/+//7//f/9//7//v/+//7//v/+
//7//v/+//7//P/6//v/+//7//n/9//2//X/9P/z//L/8f/u/+7/7f/q/+r/6P/m/+X/
5f/j/+L/4f/h/+H/4f/h/+H/4f/i/+P/5P/l/+j/6v/r/+3/7//v//H/9f/2//f/+P/5
//r/+//7//v/+//7//v/+//7//v/+//5//n/+f/5//f/9//3//f/+f/5//j/+P/4//j/
+P/4//j/+f/5//r/+v/6//v/+//7//z//P/9/wAAAAAAAAEA//8AAAAAAgACAAIAAgAD
AAMABAAEAAQABAAEAAUABgAGAAYABgAGAAcABwAHAAcABgAGAAUABQAHAAcABwAHAAcA
BgAGAAYABQAFAAUABQAEAAQABAAEAAQAAwADAAMAAgACAAIAAAAAAAEAAQABAAAAAAD/
///////+//7//v/+//7//v/9//3//f/9//3//P/8//z//P/8//z//P/7//v/+//7//v/
+//7//v/+//7//r/+v/6//r//P/8//z//P/8//3//f/9//3///8AAAEAAQABAAIAAgAC
AAMABQAFAAMAAwADAAIABAAFAAUABQADAAMABQAGAAcACAAIAAgACQAJAAkACQAIAAYA
AwD///7/+//9//7/AAABAAEAAQD///7//v/9//r/+f/5//f/+f/4//j/9//1//X/9P/0
//T/9P/z//P/8//z//P/8//z//P/8//y//D/8v/z//X/9//4//v/AwASACkAPwBXAHAA
kACsAMgA3gDvAO4A3gC6AIMAQgAGAMn/i/9X/zD/Hf8W/xb/GP8j/zL/Qv9O/1f/Xf9n
/3X/gv+Q/5z/q/+7/8j/0//Z/9z/3//g/+H/4//l/+X/5v/n/+j/6f/q/+r/6v/r/+v/
7f/u/+//8P/u/+7/7v/u/+//7//v/+//8P/w//H/8v/y//L/8v/y//L/8v/z//P/8//0
//T/9P/0//T/9f/1//f/9//3//f/9//4//j/+P/5//n/+f/5//v/+//8//3/+//7//v/
/P/8//z//f/9//7//v/+//////8AAAAAAAD//wAAAQABAAQABAADAAMABAAEAAQABAAE
AAQABAAEAAQABAACAAAA/////////f/7//r/+f/4//f/9v/1//L/8v/x/+7/7v/q/+j/
5//n/+f/5v/l/+X/5f/l/+X/5f/n/+j/6f/q/+v/7v/w//H/8//1//X/9//5//r/+//8
//3//v///////f/9//3//f/9//3//f/9//v/+//7//v/+//7//v/+//9//3//P/8//z/
/P/8//z//P/9//3//v/8//z//f/9////AAAAAAEAAgACAAIAAwABAAIAAgAEAAQABAAE
AAUABwAIAAgACAAIAAgACQAKAAoACgAKAAoACwALAAsACwAMAAwACwALAAkACQAJAAkA
CQAIAAgACAAHAAcABwAHAAgACAAIAAgABgAFAAUABQAEAAQABAACAAIAAwADAAMAAgAC
AAEAAQABAAAAAAAAAAIAAgACAAEA///////////+//7//v/+//7//v/+//3//f/9//3/
/f/9//3//f/9//3//P/8//z//f/9//3//f/8//z//P/8//3//f/8//7//v/+//7//v//
/////////wEAAgADAAMAAwAEAAQABAAFAAcABwAHAAcABwAGAAYABwAHAAcABwAHAAkA
CgANAA4ADgAOAA8ADwAPAA8ADAAKAAcAAwACAP//AQACAAIAAwADAAMAAwACAAIAAQD+
//3//f/7//3//P/8//v/+//7//r/+v/6//r/+f/5//f/9//3//f/+f/5//n/+P/4//j/
+f/5//v//v8DAAcAEAAhADcATQBkAIAAogC8ANQA6wD0AOwA0AChAGIAJADr/63/b/9E
/y3/Jv8k/yL/J/80/0L/Uv9d/2X/a/91/4D/jv+c/6v/uf/E/9H/2//g/+P/5v/n/+n/
6//r/+z/7f/u/+//8P/w//D/8f/x//H/8v/z//T/9P/0//T/9P/1//X/9f/1//b/9v/3
//j/9v/2//b/9v/4//j/+f/5//n/+v/6//r/+v/6//v/+//7//v/+//7//3//v/+//7/
///////////9//3//v///wEAAQABAAIAAgACAAMAAwACAAIAAgADAAUABgAGAAYABQAG
AAcABwAIAAgABwAHAAgACAAIAAgACAAIAAgACAAIAAgABgAEAAMAAwADAAEAAQAAAP//
/v/9//z/+//4//b/9f/y//L/8P/u/+3/7f/t/+z/6//r/+v/6//r/+v/7//w//H/8v/1
//j/+v/7//3//////wEAAwAEAAUABgAHAAgACQAJAAkACQAJAAkACQAJAAkACQAJAAkA
CQAJAAkACQAJAAkACQAJAAgACAAKAAoACgAKAAoACwALAAwADAAMAA0ADQANAA4ADgAP
ABAAEAAQABEAEQASABIAFAAUABQAFAAVABUAFgAWABYAFgAWABcAGAAYABgAGAAYABcA
FwAXABcAGAAYABcAFwAXABcAFwAXABcAFgAWABYAFQAVABUAFQAUABQAFAAUABQAEwAT
ABMAEgASABIAEAAQABEAEQARABAAEAAPAA8ADwAOAA4ADgAOAA4ADgANAA0ADQANAA0A
DAAMAAwADAAMAAwADAALAAsACwALAAsACwALAAsACwALAAoACgAKAAkACQAJAAkACgAK
AAoACgAJAAkACQAKAAoACgALAAsACQAKAAoACwAKAAwADAAMAAwADAAMAAwADAANAA0A
DQANAA8AEAARABMAEwAUABQAEgATABUAFQAVABUAFQAUABYAFwAXABcAFQAVABcAGAAZ
ABoAGgAaABsAGwAbABsAHAAaABcAEwAQAA0ADwAQAA4ADwAPAA8AEQAQABAADwAOAA0A
DQALAAsACgAKAAkABwAHAAYABgAGAAYABQAFAAUABQAFAAUABQAFAAUABAAEAAQAAwAF
AAcACAANABEAGAAnADkATwBkAH4AnAC6ANQA7QD6APgA4AC3AHoAOgADAMn/if9W/zv/
NP80/zL/Nf8+/07/XP9n/3H/df97/4j/lv+i/7H/vf/K/9f/4f/o/+v/8P/x//P/9f/1
//b/9//4//n/+v/6//r/+//7//n/+v/7//z//P/8//z//P///////////wAAAAABAAIA
AgACAAIAAgACAAIAAwADAAMABAAEAAQAAgACAAMAAwAFAAUABQAFAAUABgAGAAYABwAH
AAcABwAHAAcACAAJAAcABwAHAAgACAAIAAkACQAMAAwADAANAA0ADgAOAA4ADQAOAA8A
DwAQABAADwAPABAAEAAQABAAEAAQABAAEAAQABAADgAMAAsACwALAAkABwAGAAUABAAD
AAIAAQD+//7//f/6//r/+P/2//X/9f/z//L/8f/x//H/8f/x//H/8//0//X/9v/1//j/
+v/7//3//////wEAAwAEAAUABgAHAAgACQAJAAkACQAJAAkACQAJAAkACQAJAAkACQAJ
AAcABwAHAAcACQAJAAgACAAIAAgACAAIAAoACwALAAwACgAKAAsACwANAA4ADgAPABAA
EAAQABEAEQASABIAFAAUABQAFAAVABUAFgAWABYAFAAUABUAFgAWABYAFgAWABcAFwAX
ABcAFgAWABUAFQAVABUAFQAVABUAFAAUABQAEwATABMAEwASABIAEgASABIAEQARABEA
EAAQABAADgAOAA8ADwAPAA4ADgANAA0ADQAMAAwADAAMAAwADAALAAkACQAJAAkACgAK
AAoACgAKAAoACgAJAAkACQAJAAkABwAHAAcABwAHAAYABgAGAAcABwAHAAcABgAGAAYA
BgAFAAUABQAGAAYABgAHAAcABQAGAAYABwAGAAYABgAGAAYABgAGAAYABgAGAAYABwAH
AAcABwAJAAoACwALAAsADAAMAAwADQAPAA8ADwAPAA8ADgAQABEAEQARABEAEQATABQA
EwAUABQAFAAVABUAFQAVABQAEgAPAAsACAAFAAcACAAIAAkACQAJAAkACAAIAAcACAAH
AAcABQAFAAQABAADAAEAAQAAAAAAAgACAAEAAQD///////////////////7/AAAAAAEA
AQABAAQACQAPABoAKwA9AFEAaACGAKQAwADaAPEA+ADsAMwAkwBOABQA3/+f/2P/PP8t
/yz/LP8s/zP/Qv9Q/17/af9v/3X/f/+M/5j/pv+z/7//zv/b/+P/6P/p/+z/7f/t/+//
7//w//H/8v/z//T/9v/2//f/9//3//j/+f/6//r/+v/6//r/+//7//v/+//8//z//f/+
//7//v/+//7//v/+/////////wAAAAAAAP7//v///////////////////wAAAAAAAAEA
AQABAAEAAQABAAIAAwADAAMAAwAEAAQABAAFAAUABgAGAAYABwAJAAoACgAKAAsADAAN
AA0ADAAMAAsACwAOAA4ADgAOAA4ADgAOAA4ADAAMAAoACAAJAAkACQAHAAUABAADAAIA
AQAAAP///P/8//v/+P/4//b/9P/z//P/8f/w/+//7//t/+3/7f/t//H/8v/z//T/9f/4
//r/+//7//3//f///wMABAAFAAYABQAGAAcABwAJAAkACQAJAAkACQAJAAkABwAHAAcA
BwAJAAkACQAJAAkACQAIAAgACAAIAAgACAAIAAkACQAKAAwADAANAA0ADQAOAA4ADwAO
AA4ADgAPAA8AEAAQABIAEgASABIAEwATABQAFAAUABQAFAAVABYAFgAWABYAFgAVABUA
FQAVABYAFgAVABUAFQAVABUAFQAVABQAFAAUABEAEQARABEAEgASABIAEgAQAA8ADwAP
AA4ADgAOAAwADgAPAA8ADwAOAA4ADQANAA0ADAAMAAwACgAKAAoACQALAAsACwALAAoA
CgAKAAoACgAKAAoACQAJAAkACQAJAAcABwAHAAcABwAGAAYABgAHAAcABwAHAAYABgAG
AAYABwAHAAcACAAIAAgACQAJAAcACAAIAAgACAAIAAgACQAJAAkACQALAAwADQANAA0A
DgAOAA4ADwARABEAEQARABEAEAAQABEAEQARABEAEQATABQAFwAYABgAGAAZABkAGQAZ
ABgAFgATAA8ADAAJAAsADAAKAAsACwALAAwADAANAA0ADAALAAsACQAHAAYABgAFAAUA
BQAEAAQABAAEAAMAAwADAAMAAwADAAMAAwADAAIABAAEAAUABQAFAAgACwAPABQAHQAt
AEEAWABuAI4ArgDKAOMA+gACAfIAywCOAEwAFQDd/5v/YP89/zD/Lv8u/zH/OP9G/1j/
Zf9v/3X/e/+G/5T/ov+v/7v/yP/V/9//5v/r/+7/7//x//P/8//0//X/9v/3//j/+v/6
//v/+//7//z//f/+//7//v/+//7////////////+//7///8AAAIAAgACAAIAAAAAAAEA
AQADAAQABAAEAAIAAgADAAMABQAFAAUABQADAAQABAAEAAUABQAFAAUABwAHAAgACQAJ
AAkACQAKAAoACgALAAsADAAMAAwADQANAA4ADgAOAA8AEAARABEAEAAQAA8ADwASABIA
EgASABAAEAAQABAAEAAQAA4ADAALAAsACwAJAAkACAAHAAYABwAGAAUAAgACAAEA/v/+
//r/+P/3//f/9f/0//P/8//z//P/8//z//P/9P/1//b/9//6//z//f///wEAAQADAAMA
BAAFAAYACQAKAAsACwALAAsACwALAAsACwALAAsADQANAA0ADQANAA0ADQANAAsACwAK
AAoADAAMAAwADAAMAA0ADQAOAA4ADgAPAA8ADwAQABAAEQASABIAEgATABMAFAAUABYA
FAAUABQAFQAVABYAFgAWABYAFgAXABgAGAAYABgAGAAXABcAFwAXABYAFgAVABUAFwAX
ABcAFwAVABQAFAAUABMAEwATABMAEgASABIAEgASABEAEQARABAAEAAQAA4ADgAPAA8A
DwAQABAADwAPAA8ADgAOAA4ADgAOAA4ADQALAAsACwALAAoACgAKAAoACgAKAAoACQAL
AAsACwALAAkACQAJAAkACQAIAAgACAAJAAkACQAJAAgACAAIAAgACQAJAAkACgAIAAgA
CAAIAAoACwALAAsACQALAAwADQANAA0ADgAOABAAEQATABMAEwATABMAEgASABMAEwAT
ABMAEwAVABYAFwAYABgAGAAZABkAGQAZABoAGAAVABEADQAJAAoACgAKAAsACwALAAsA
CgAKAAkACgAJAAkABwAHAAYABgAFAAMAAwACAAIABAAEAAMAAwABAAEAAQABAAMAAwAD
AAIABAACAAEAAQADAAYACQAPABQAIQAzAEUAWgByAI4ArADIAOMA+AD2AOIAuwB+ADwA
BQDN/43/WP85/y7/LP8u/y//Nv9G/1T/Yf9r/3H/ef+C/47/mv+n/7X/wv/N/9n/4P/l
/+j/7f/t/+//7//w//H/8v/z//T/8v/y//P/8//z//T/9f/2//T/9P/0//T/9//3//f/
9//4//j/+f/6//r/+v/6//r/+v/6//v/+//7//z//P/8//z//P/9//3//f/9//3//f/9
//7//v/+/////////////////wAAAQABAAEAAQACAAIAAgADAAMABAAEAAQABQAFAAYA
BgAGAAUABgAHAAcABgAGAAUABQAGAAYABgAGAAYABgAGAAYABgAGAAQAAgD////////9
//v/+v/5//j/9//2//X/8v/y//H/7v/u/+7/7P/r/+v/5//m/+X/5f/l/+X/5f/l/+n/
6v/r/+z/7f/w//L/8//1//f/9//5//v//P/9//7///8AAAEAAQADAAMAAwADAAMAAwAD
AAMAAwADAAMAAwABAAEAAQABAAEAAQAAAAAAAQACAAMABAAEAAUABQAGAAYABgAHAAcA
BwAIAAgACQAKAAoACgALAAkACgAKAAwADAAMAAwADQANAA4ADgAOAAwADAANAA4ADgAO
AA4ADgANAA0ADQANAA4ADgANAA0ADQANAA0ADQANAAwADAAMAAsACwALAAsACgAKAAoA
CgAKAAkACQAJAAgACAAIAAYABAAFAAUABQAGAAYABQAFAAUABAAEAAQABAAEAAQAAwAB
AAEAAQABAAIAAgACAAIAAAAAAAAA//8BAAEAAQABAP//////////AQAAAAAAAAD/////
//8BAAAA/v/+//7//v8AAAEAAQABAAMABQAGAAcABQAFAAYABgAGAAcACQAJAAkACQAJ
AAgABgAHAAcABwAJAAkACwAMAAsADAAMAAwADwAPAA8ADwAMAAoABwADAAIA//8BAAIA
AgADAAMAAwABAAAAAAD///z/+//7//n/+f/4//j/9//5//n/+P/4//j/+P/3//f/9//3
//f/9//3//f/9//2//b/9v/5//v//f/+/wMACwAcAC8AQwBZAHIAkgCuAMgA4gDvAOoA
1ACsAHMAMgD4/73/f/9R/zT/Jf8i/yL/Iv8p/zj/Sv9Y/2H/Zf9r/3n/iP+U/6L/r/+7
/8r/1f/b/+D/4//k/+X/5//p/+n/6v/r/+z/7f/u/+7/7v/v/+//7//w//H/8v/w//D/
8P/w//P/8//z//P/8v/y//P/9P/0//T/9P/0//b/9v/3//f/9f/2//b/9v/2//b/9//3
//f/9//3//f/+f/6//r/+v/7//v/+//7//n/+f/6//v//f/9//3//v/+//7//////wAA
AAAAAAEAAQACAAIAAgADAAQABQAFAAYABgAFAAUABAAEAAQABAAEAAQABAAEAAQABAAC
AAAA/////////f/7//r/+f/4//f/9v/1//L/8P/v/+z/7P/q/+j/5//n/+X/5P/j/+P/
5f/l/+X/5f/n/+j/6f/q/+v/7v/w//H/9f/3//f/+f/5//r/+//8//3//v//////////
///////9//3//f/9//3//f/9//3/+//7//v/+//9//3//P/8//z//P/8//z//P/9//3/
/v/+//7/////////AAAAAAEAAgACAAIAAwADAAQABAAGAAgACAAIAAkABwAIAAgACAAI
AAgACQAKAAoACgAKAAoACQAJAAkACQAKAAoACQAJAAkACQAJAAkACQAIAAgACAAFAAUA
BQAFAAYABgAGAAYABAADAAMAAwACAAIAAgAAAAIAAwADAAMAAAAAAP////////7//v/+
/wAAAAAAAP///f/9//3//f/+//7//v/+//z//P/8//v//f/9//3//f/9//3//f/+//7/
/v/+//7//v///////////wEAAgADAAMAAwAEAAQABAAFAAcABwAFAAUABQAEAAYABwAH
AAcABQAFAAcACAAJAAoACgAKAA0ADQANAA0ACgAIAAUAAQAAAP3///8AAAAAAQABAAEA
///+//7//f/8//v/+//5//f/9v/2//X/9f/1//T/9P/0//T/8//z//P/8//z//P/8//z
//P/8v/0//T/9f/3//n//P8BAAkAFgArAEEAVwByAJAArgDKAOAA7wDuANoAtgB7ADoA
AADD/4P/T/8u/x//HP8a/xr/I/80/0T/UP9Z/2H/af91/4L/kP+e/63/uf/G/9H/2f/c
/9//4P/h/+P/5f/l/+b/5//o/+n/6v/o/+j/6f/p/+n/6v/r/+z/7v/u/+7/7v/t/+3/
7f/t/+7/7v/v//D/8v/y//L/8v/w//D/8f/x//H/8v/y//L/8v/y//P/8//z//P/8//z
//P/9P/0//T/9//3//f/9//3//f/+P/5//n/+f/5//r/+v/6//v/+//8//z//P/9//3/
/v/+//7///8AAAEAAQAAAAAA/////wAAAAAAAAAAAAAAAAAAAAAAAAAA/v/8//v/+//7
//n/+f/4//f/9v/z//L/8f/u/+7/7f/q/+r/6v/o/+f/5//l/+T/4//j/+P/4//j/+P/
5f/m/+f/6P/n/+r/7P/t//H/8//z//X/9//4//n/+v/9//7///////3//f/9//3//f/9
//3//f/9//3//f/9//3//f/9//3//f/9//z//P/8//z//P/8//r/+//7//z//v/+////
/////wAAAAABAAIAAgACAAMAAwAEAAQABgAGAAYABgAHAAcACAAIAAgACgAKAAsADAAK
AAoACgAKAAkACQAJAAkADAAMAAsACwAJAAkACQAJAAkACAAIAAgABwAHAAcABwAIAAgA
CAAIAAgABwAHAAcABgAGAAYABAACAAMAAwADAAQABAADAAMAAwACAAIAAgACAAIAAgAB
AAEAAQABAAEAAAAAAAAAAAAAAAAAAAD///////////////////////////7//v/+////
//8AAP7//v/+//7/AAABAAEAAQADAAUABgAHAAcABwAIAAgACAAJAAsACwALAAsACwAK
AAoACwALAAsACwALAA0ADgAPABAAEAAQABMAEwATABMAEAAOAAsABwAEAAEAAwAEAAYA
BwAHAAcABQAEAAQAAwAEAAMAAwABAAEAAAAAAP////////7//v/8//z/+//7//3//f/9
//3//f/9//3//P/8//z//f/9////AgAHAA0AGAApAD8AVQBsAIgAqADCANwA8QD2AOoA
ygCVAFQAGADh/6P/Z/9A/y3/KP8o/yj/Lf86/0r/WP9j/2n/b/97/4b/lP+i/7H/v//M
/9f/3//m/+n/6v/r/+3/7//v//D/8f/y//P/9P/2//b/9//3//X/9v/3//j/+v/6//r/
+v/7//v/+//7//z//P/9//7//v/+//7//v/+//7/////////AAAAAAAAAAAAAAEAAQAB
AAEAAQABAAEAAgACAAIAAwADAAMAAwADAAMABAAFAAcABwAHAAgACAAIAAkACQAKAAoA
CgALAAsADAAMAAwACwAMAA0ADQAOAA4ADQANAA4ADgAOAA4ADgAOAA4ADgAOAA4ADAAK
AAkACQAJAAcABwAGAAUABAABAAAA///8//z/+//4//j/+P/2//X/9f/z//L/8f/x/+//
7//v/+//8//0//X/9v/3//r//P/9////AQABAAMAAwAEAAUABgAJAAoACwALAAsACwAL
AAsACQAJAAkACQAJAAkACQAJAAkACQAJAAkACQAJAAgACAAKAAoACgAKAAgACQAJAAoA
DAAMAA0ADQALAAwADAANAA4ADgAOAA8AEQASABIAFAAUABQAFAAVABUAFgAWABYAFgAW
ABcAGAAWABYAFgAWABcAFwAXABcAGAAYABcAFwAXABcAFwAXABUAFAAUABQAEwATABMA
EwASABIAEgASABIAEQARABEAEgASABIAEAAOAA8ADwAPABAAEAAPAA8ADQAMAAwADAAM
AAwADAALAAsACwALAAsACgAKAAoACgAKAAoACgAJAAsACwALAAsACQAJAAkACQAJAAgA
CAAIAAkACQAJAAkACAAIAAgACAAJAAgACAAIAAgACAAKAAsACwALAAsADQAOAA8ADwAP
ABAAEAAQABEAEwATABMAEwATABIAEgATABMAEwATABMAFQAWABcAGAAYABgAGQAZABkA
GQAYABYAEwAPAAoABwAJAAoACgALAAsACwAMAAwADQANAAoACQAJAAcABwAGAAYABQAF
AAUABAAEAAQABAADAAMAAwADAAMAAwADAAMAAwACAAQAAgADAAUABQAIAAsADwAYACUA
NwBLAGIAfgCeALwA1gDvAP4A+gDiALUAdAA2AAEAw/+D/1L/N/8u/yz/Kv8v/zr/Sv9a
/2f/b/91/33/iP+U/6L/r/+//8z/2f/j/+j/6//u/+//8f/z//P/9P/1//b/9//4//j/
+P/5//n/+f/6//v//P/8//z//P/8//3//f/9//3//v/+////AAAAAAAAAAAAAAAAAAAB
AAEAAQACAAIAAgACAAIAAwADAAMAAwADAAMAAwAEAAQABAAFAAUABQAFAAcABwAIAAkA
BwAHAAcACAAKAAoACwALAAwADAAMAA0ADQAOAA4ADgANAA4ADwAPABAAEAAPAA8AEgAS
ABIAEgASABIAEgASABAAEAAOAAwADQANAA0ACwAJAAgABwAGAAUABAADAAAAAAD///z/
/P/6//j/9//3//X/9P/z//P/8//z//P/8//z//T/9f/2//f/+v/8//3/AQADAAMABQAF
AAYABwAIAAkACgALAAsADQANAA0ADQALAAsACwALAA0ADQANAA0ADQANAA0ADQANAA0A
DAAMAA4ADgAOAA4ADAANAA0ADgAQABAAEQARABEAEgASABMAEgASABIAEwAVABYAFgAY
ABgAGAAYABkAGQAaABoAGgAYABgAGQAaABoAGgAaABoAGwAbABsAGwAcABwAGwAbABsA
GwAbABsAGwAaABoAGgAZABkAGQAZABgAGAAYABgAFgAVABUAFQAUABQAFAASABQAFQAV
ABUAEgASABEAEQATABIAEgASABIAEgASABEAEQARABEAEQAQABAAEAAQABAAEAAQAA8A
DwAPAA8ADwANAA0ADQANAA0ADAAMAAwADQANAA0ADQAOAA4ADgAOAA8ADwAPABAAEAAQ
ABEAEQATABQAFAAVABYAFgAWABYAFgAXABcAFwAXABcAGAAYABkAGQAaABoAGwAbABsA
GwAdAB0AHgAeAB0AHAAaABkAFQATABEAEAAOAA8ADwAPABEAEgAQABAAEAAQAA8ADgAN
AAwACgAKAAoACgAIAAgACAAIAAgACAAIAAgACAAIAAgACAAIAAgACAAIAAYABgAGAAYA
CQAKAA==
         </WaveFormData>
      </LeadData>
      <LeadData>
         <LeadByteCountTotal>10000</LeadByteCountTotal>
         <LeadTimeOffset>0</LeadTimeOffset>
         <LeadSampleCountTotal>5000</LeadSampleCountTotal>
         <LeadAmplitudeUnitsPerBit>4.88</LeadAmplitudeUnitsPerBit>
         <LeadAmplitudeUnits>��V</LeadAmplitudeUnits>
         <LeadHighLimit>2147483647</LeadHighLimit>
         <LeadLowLimit>268435456</LeadLowLimit>
         <LeadID>V4</LeadID>
         <LeadOffsetFirstSample>0</LeadOffsetFirstSample>
         <FirstSampleBaseline>0</FirstSampleBaseline>
         <LeadSampleSize>2</LeadSampleSize>
         <LeadOff>FALSE</LeadOff>
         <BaselineSway>FALSE</BaselineSway>
         <ExcessiveACNoise>FALSE</ExcessiveACNoise>
         <MuscleNoise>FALSE</MuscleNoise>
         <LeadDataCRC32>1621393688</LeadDataCRC32>
         <WaveFormData>
GgEaARoBGgHhAKoAcwA8AAsA3P+t/37/ef90/2//av9y/3j/fv+E/4r/jv+S/5b/ov+s
/7b/wP/H/87/1f/c/97/4P/i/+T/5f/m/+f/6P/o/+j/6P/o/+n/6v/r/+z/7v/u/+7/
7v/u/+7/7v/u/+z/7P/s/+z/7P/s/+z/7P/q/+r/6v/q/+v/7P/t/+7/7P/s/+z/7P/u
/+7/7v/u/+7/7v/u/+7/8P/w//D/8P/w//D/8P/w//D/8P/w//D/8v/y//L/8v/0//T/
9P/0//T/9P/0//T/9P/0//T/9P/0//T/9P/0//T/9P/0//T/9P/0//T/9P/y//L/8v/y
//D/8P/w//D/7f/s/+v/6v/q/+r/6v/q/+j/5v/k/+L/4f/g/9//3v/d/9z/2//a/9n/
2P/X/9b/2P/Y/9j/2P/b/9z/3f/e/+L/5P/m/+j/7P/u//D/8v/z//T/9f/2//b/9v/2
//b/9//4//n/+v/4//j/+P/4//r/+v/6//r/+v/6//r/+v/4//j/+P/4//n/+v/7//z/
+v/6//r/+v/7//z//f/+/wAAAAAAAAAAAQACAAMABAAGAAYABgAGAAYABgAGAAYACAAI
AAgACAAJAAoACwAMAAwADAAMAAwACgAKAAoACgAIAAgACAAIAAoACgAKAAoACAAIAAgA
CAAGAAYABgAGAAUABAADAAIABAAEAAQABAADAAIAAQAAAP7//v/+//7/AAAAAAAAAAD+
//7//v/+//7//v/+//7//P/8//z//P/8//z//P/8//z//P/8//z/+v/6//r/+v/4//j/
+P/4//j/+P/4//j/+v/6//r/+v/6//r//P/8//z//P/+////AAAAAAAAAgACAAIAAgAD
AAIAAwADAAMAAwADAAMABQAFAAUABQAFAAYACAAJAAoADAAMAAwADAANAA0ADAAKAAcA
AwD+//3///8AAAAAAAAAAP///f/8//n/+P/3//f/9v/1//T/8//y//H/8f/x/+//7//t
/+3/7//v/+//7//v/+//7//v/+//7//v/+//7//x//H/7//w//P//P8LACIAOwBVAHYA
ngDHAPMAIQFDAUYBLQH4ALUAeQA7APL/r/+A/2b/W/9W/1H/T/9X/2H/bf9z/3T/eP+A
/4r/lP+f/6r/tf++/8f/z//R/9P/1f/W/9j/2f/a/9r/2v/c/9z/3f/e/97/3v/f/9//
3//f/+D/4P/g/+D/4f/g/+D/4P/g/+L/4v/j/+P/4f/h/+L/4v/h/+H/4f/g/+H/4v/k
/+X/5f/l/+X/5f/j/+P/5P/k/+T/5P/l/+X/4//k/+T/5P/m/+b/5v/n/+X/5f/l/+b/
6P/p/+n/6f/n/+j/6P/p/+f/6P/o/+j/6v/q/+r/6v/r/+v/6//r/+v/6//r/+v/6//q
/+r/6v/o/+j/5v/l/+b/5f/l/+T/4f/g/9//3v/f/97/3f/c/9n/2f/X/9b/0//S/9H/
0P/P/87/zf/N/83/zf/N/87/0P/R/9P/1P/Y/9r/3f/f/9//4f/i/+T/5//p/+v/7v/v
//D/8f/y//H/8f/w//D/8v/y//P/8//x//H/8f/x//D/8P/w//D/8v/y//L/8v/y//H/
8P/v//H/8v/y//L/8f/x//L/8v/0//X/9f/2//j/+P/4//j/+f/5//r/+v/6//r/+v/8
//3//v///wAAAAABAAEAAQABAAEAAgACAAIAAgACAAIAAgACAAIAAgAEAAQAAwADAAEA
AQABAAEA/////////////////v/+//3//f/9//3//f/9//3//f/7//v/+v/6//r/+v/5
//n/9//3//b/9v/4//j/9//3//f/9//3//b/9v/2//b/9f/1//X/9f/1//P/8//z//P/
9P/0//T/9P/2//T/8v/y//T/9P/0//T/9P/2//b/9v/2//j/+f/6//r//P/+//7//v/+
////AAABAP//////////AQADAAMAAwABAAEAAgAEAAUABgAGAAYABgAGAAcABwAEAAIA
///7//j/9//3//j/+P/4//n/+f/4//j/9//2//P/8//y//H/8v/x//D/7//t/+3/7f/t
/+3/7f/t/+3/7f/t/+3/7f/r/+v/6//r/+v/6//r/+v/7f/t/+z/7//6/w0AJgA/AFsA
fgCmANEA/wApAUMBQAEbAeAAnwBjACEA2v+f/3j/YP9X/1L/Tf9T/1//af9v/3H/dP96
/4T/jv+Y/6P/rv+5/8T/y//R/9P/1f/X/9j/1v/X/9j/2P/a/9z/3P/d/97/3v/e/9//
4f/h/+H/4v/g/+D/4P/h/+L/4v/i/+L/5P/k/+X/5f/j/+P/5P/k/+X/5f/l/+T/5P/k
/+X/5f/n/+f/5//n/+f/5//o/+j/6P/o/+n/6f/n/+j/6P/o/+r/6v/q/+v/6f/p/+n/
6v/q/+v/6//r/+3/7v/u/+//7f/u/+7/7v/u/+7/7v/u/+//7//v/+//7//v/+//7//v
/+7/7v/u/+7/7v/s/+v/6v/p/+n/6P/l/+T/4//i/+H/4P/f/97/2//b/9n/2P/X/9b/
1f/U/9P/0v/R/9H/0f/R/9H/0v/W/9f/2f/a/9z/3v/h/+P/5//p/+r/7P/u/+//8P/y
//X/9v/3//j/+P/3//X/9P/2//b/9//3//X/9f/1//X/9v/2//b/9v/2//b/9v/2//f/
9//3//f/9//4//j/+P/3//f/+P/4//r/+//7//z//v/+//7//v//////AAAAAAIAAgAC
AAQABAAEAAQABAACAAMAAwADAAUABQAGAAYACAAIAAgACAAIAAgACAAIAAgACAAHAAcA
BQAFAAUABQAFAAUABQAFAAUABQAEAAQAAwADAAMAAwABAAEAAQABAAEAAQAAAAAA/v/+
//3//f/9//3//P/8//7//v/9//3//f/9//3//P/6//r/+v/5//v/+//7//v/+f/5//n/
+f/6//r/+v/6//j/+P/4//j/+f/5//n/+f/5//r/+//8//r/+f/6//z//P/8//z//P/8
//z//P/+////AAAAAAAAAgACAAIAAgADAAQABQAFAAUABQAFAAUABwAHAAcABwAHAAgA
CgALAAwADAAMAAwADAANAA0ACgAIAAUAAQD+//3//f/+/wAAAAABAAEAAAAAAP///v/7
//v/+v/5//r/+f/4//f/9//3//f/9//1//X/9f/1//P/8//z//P/8//z//P/8//z//P/
9f/1//f/9//4//n//v8LACAANwBPAG4AkgC5AOMADwExATwBJwH0ALEAdQA7APb/t/+K
/3L/af9k/1//Xf9l/3H/e/+B/4L/gv+I/5T/nv+p/7T/vf/G/8//1//b/93/4f/i/+L/
4//k/+T/5P/m/+b/5//m/+b/5v/n/+n/6f/p/+r/6v/q/+r/6//s/+z/7P/s/+z/7P/t
/+3/6//r/+z/7P/v/+//7//u//D/8P/x//H/8f/x//H/8f/x//H/8v/y//T/9P/1//X/
8//0//T/9P/0//T/9P/1//X/9f/1//b/9v/3//f/9//3//j/+P/5//n/+v/6//r/+v/6
//r/+v/7//v/+//7//v/+//7//v/+//6//r/+v/6//r/+P/3//j/9//3//b/9f/0//P/
8v/v/+7/7f/s/+v/6//p/+j/5f/k/+P/4v/h/+D/3//f/+D/4f/i/+T/5v/n/+n/6v/u
//D/8//1//n/+//8//7/AAABAAIABAAFAAYABwAIAAkACQAIAAgABgAGAAcABwAHAAcA
BwAHAAgACAAIAAgACAAIAAgACAAJAAkACQAJAAkACgAKAAoACwALAAwADAAMAA0ADQAO
ABAAEAAQABAAEwATABQAFAAUABQAFAAWABYAFgAWABYAFgAXABcAFwAXABcAGAAYABgA
GAAYABgAGAAYABgAGAAYABgAFwAXABcAFwAXABcAFQAVABUAFQATABMAEgASABMAEwAT
ABMAEQARABEAEQARABEAEAAQABAAEAAPAA8ADwAPAA4ADgAOAA4ADQANAA0ADQANAAwA
CgAKAAoACQAKAAsADAANAAsACwALAAsADAAMAAwADAAKAAoACgAKAAkACQAJAAkACQAK
AAsADAALAAsACgAJAAkACQAKAAoACAAJAAkACgAJAAkACwAKAAoACgAKAAoADAAMAAwA
DAAOAA8AEAAQABIAFAAUABQAFAAVABYAFwAXABcAFwAXABcAGQAZABkAFwAXABgAGgAd
AB4AHgAeAB4AHgAfAB8AHgAcABkAFQAQAA8ADwAQABAAEAARABEAEgASABEAEAANAA0A
DAALAAoACQAIAAcABwAHAAcABwAFAAUABQAFAAUABQAFAAUAAwADAAMAAwADAAMAAwAF
AAUABQAIAAkADAAVACYAOwBRAGwAjACxANcAAQEpATgBKwECAcMAhQBNABAAz/+g/4b/
ff94/3X/c/91/4H/i/+T/5b/lP+Y/6D/qv+1/8D/yf/S/9v/4f/n/+v/7f/u//D/8f/y
//L/8P/y//L/8//0//T/9P/1//X/9f/1//b/9v/2//b/9//6//r/+v/6//r/+v/7//v/
+//7//z//P/9//3//f/8//z//P/9//3//f/9//3//f/9//3//v/+//7//v////////8A
AAAAAAAAAAAAAAABAAEAAQABAAIAAAABAAEAAQADAAQABAAFAAUABgAGAAYABgAGAAYA
BgAHAAcABwAHAAcABwAHAAcABwAGAAYABgAEAAQAAgABAAIAAQABAAAA///+//3//P/7
//r/+f/4//X/9f/z//L/8f/w/+//7v/r/+r/6f/p/+v/6//r/+z/7P/t/+//8P/y//T/
9//5//n/+//8//7/AgADAAQABgAFAAYABwAIAAkACQAIAAgACAAIAAkACQAJAAkACQAJ
AAgACAAIAAgACgAKAAoACgALAAsACwALAAsADAAMAAwADQANAA4ADgAOAA8ADwAQABIA
EgASABIAEwATABQAFAAWABYAFgAYABgAGAAYABgAGAAZABkAGQAZABkAGgAaABoAGgAa
ABoAGAAYABgAGAAYABgAFwAXABcAFwAXABcAFwAXABcAFwAVABUAFAAUABUAFQAVABUA
EQARABEAEQARABEAEAAQABAAEAAPAA8ADwAPAA4ADgAOAA4ADQANAA0ADQANAAwADAAM
AAwACwALAAsACwALAAsACwALAAsACgAKAAoACgAIAAgACAAIAAcABwAHAAcABwAIAAkA
CgAJAAkACAAHAAcABwAIAAgABgAHAAcACAAHAAcABwAHAAkACAAIAAgACAAIAAoACgAK
AAoACgALAAwADAAMAA4ADgAOAA4ADwAQABEAEQARABEAEQATABUAFQAVABUAFQAWABgA
FwAYABgAGAAYABgAGQAZABgAFgATAA8ACgAJAAkACgAKAAoACwALAAwADAALAAoACQAJ
AAgABwAGAAUABAADAAMAAwADAAMAAQABAAEAAQABAAEAAQABAAEAAQABAAEAAQABAAEA
AQABAAMABgAHAA4AGQAsAEEAVwB0AJYAuQDhAAsBKQEqAQ0B0gCTAFsAJQDk/6v/iP96
/3f/dP9x/3P/e/+H/5H/lf+W/5b/nP+m/7D/uf/C/83/2P/f/+X/6f/r/+v/7P/s/+3/
7v/u/+7/8P/w//H/8v/y//L/8//1//X/9f/2//b/9v/2//f/9v/2//b/9v/4//j/+f/5
//n/+f/6//r/+f/5//n/+P/6//r/+//7//v/+//7//v/+//7//z//P/8//z//f/9//3/
/v/+//7//v/+//7///////////8AAAAAAQABAAEAAQACAAIAAwADAAQABAAEAAYABgAG
AAYABQAFAAUABQAHAAcABwAHAAcABgAGAAYABgAGAAQAAwAEAAMAAwACAP///v/9//z/
+//6//n/+P/1//X/8//y//P/8v/x//D/7//u/+3/7f/t/+3/7f/u/+7/7//x//L/9P/2
//n/+//9////AAACAAIAAwAEAAYABwAIAAkACgALAAsACgAKAAwADAANAA0ADQANAA0A
DQAMAAwADAAMAAwADAAMAAwADQANAA0ADQANAA4ADgAOAA8ADwAQABAAEAARABEAEgAU
ABQAFAAUABUAFQAWABYAFgAWABYAGAAYABgAGAAYABgAGQAZABkAGwAbABwAHAAaABoA
GgAaABoAGgAaABoAGgAaABkAGQAZABkAGQAZABcAFwAXABcAGQAZABgAGAAVABUAFQAV
ABMAEwATABMAEwATABIAEgASABIAEQARABEAEQAQABAAEAAQAA8ADwAPAA8ADwAOABAA
EAAQAA8ADwAPAA8ADwANAA0ADQANAA4ADgAOAA4ADgAOAA4ADgANAA0ADQANAAsADAAN
AA4ADAANAA0ADQANAA0ADgAOAAwADAAMAAwADAAMAA4ADgAOAA4AEAARABIAEgASABQA
FAAUABQAFQAWABcAFwAXABcAFwAXABkAGQAZABkAGQAaABwAHQAeAB4AHgAeAB4AHwAf
AB4AHAAZABUAEgARABEAEgAQABAAEQARABIAEgARABAAEQARABAADwAMAAsACgAJAAkA
CQAJAAkACQAJAAkACQAJAAkACQAJAAcABwAHAAcABwAJAAkACQAJAAkACgANABAAFQAg
ADMASQBgAH4AoQDFAOkAEQEsASsBBAHHAIsAVwAeAN//qv+M/4H/fP95/3n/e/+F/5P/
nf+e/57/oP+o/7L/u//E/83/2P/f/+X/6//v//H/9P/0//X/9v/2//b/+P/4//n/+v/6
//r/+//7//v/+//8//z//P/8//3//v/+//7//v/+//7///////////8AAAAA////////
/v8AAAAAAQABAAEAAQABAAEAAQABAAIAAgACAAIAAwADAAEAAgACAAIABAAEAAQABQAF
AAUABQAGAAYABwAHAAcABwAIAAgACQAJAAoACgAKAAoACgAKAAoACwALAAsACwALAAsA
CwALAA0ADAAMAAwACgAKAAgABwAIAAcABwAGAAUABAADAAIAAwACAAEAAAD9//3/+//6
//f/9v/1//T/8//y//H/8f/x//H/8f/y//L/8//1//b/9v/4//v//f///wEAAgAEAAYA
BwAIAAoACwAMAA0ADgAPAA8ADgAOAA4ADgAPAA8AEQARABEAEQAQABAAEAAQABAAEAAQ
ABAADwAPAA8ADwARABIAEgASABMAEwAUABQAFAAVABUAFgAWABYAFgAWABcAFwAYABgA
GAAYABgAGgAaABoAGgAaABwAHQAdAB0AHQAdAB4AHgAdABwAGwAaABoAGgAaABoAHAAc
ABsAGwAbABsAGwAbABcAFwAXABcAFwAXABYAFgAVABUAFQAVABUAFQAVABUAFQAVABQA
FAAUABQAEwATABMAEwASABIAEgASABEAEQAPAA8ADwAOAA4ADgAOAA0ADQANAA0ADQAP
AA8ADwAPAAwADAAMAAwADAAMAAwADAANAA0ADQANAAwADAAMAAwACgALAA0ADAAMAAwA
DAAMAA4ADgAOAA4ADgAPABAAEAAQABIAEgASABQAFQAWABcAFwAXABcAFwAVABcAFwAX
ABcAFwAYABoAHQAeAB4AHgAeAB4AHwAfAB4AHAAZABUADgANAA0ADgAOAA4ADwAPAAwA
DAALAAoACwALAAoACQAIAAcABgAFAAMAAwADAAMAAgADAAQABQADAAMAAwADAAMAAwAD
AAMABQAFAAMAAQADAAUACAAJAAoAEwAiADUASwBkAIIApQDJAPUAHwE0ASsBBAHFAIcA
TwASANH/nv+A/3H/bv9t/2v/b/97/4f/j/+S/5T/mP+e/6b/r/+6/8P/zP/V/93/4//l
/+n/7P/q/+v/7P/s/+z/7v/u/+//8P/w//D/8f/x//H/8f/y//D/8P/w//H/9P/0//T/
9P/0//T/9f/1//f/9//4//j/9//3//f/9v/0//T/9f/1//X/9f/1//X/9//3//j/+P/2
//b/9//3//n/+v/6//r/+P/4//j/+f/7//v/+//8//r/+//7//v/+//8//z//f/9//7/
/v/+/wAAAAAAAAAAAAD///7//f/9//3//f/9//3//P/8//z//P/8//r/+f/4//f/9//2
//P/8v/x//D/8f/w/+//7v/r/+v/6f/o/+f/5v/l/+T/4//i/+H/4f/h/+H/4f/i/+T/
5f/n/+j/6v/s/+//8f/x//P/9P/2//r/+//8//7//f/+////AAABAAEAAAAAAAIAAgAD
AAMAAQABAAEAAQAAAAAAAAAAAAAAAAAAAAAAAQABAAEAAQABAAIAAgACAAMAAwAEAAQA
BgAHAAcACAAKAAoACgAKAAkACQAKAAoADAAMAAwADgAOAA4ADgAOAA4ADwAPAA8ADQAN
AA4ADgAOAA4ADgAOAA4ADgAOAA4ADgAOAA0ADQANAA0ADQANAAsACwALAAsACQAJAAgA
CAAJAAkACQAJAAcABwAHAAcABQAFAAQABAAGAAYABQAFAAMAAwACAAIAAgACAAEAAQD/
///////+/wAAAAAAAP////////////////////////7//v/+//7//v/+//7//v/7//3/
//////7//P/8//z//P8AAAAAAAAAAAIAAwAEAAQABAAGAAYABgAGAAcACAAJAAkACQAJ
AAkACAAJAAgABwAIAAkACwAOAA4ADgANAAwADQAOABAAEQAPAAwACAADAAAA/////wAA
AAAAAAEAAQAAAAAA///+//z/+//5//f/9P/z//L/8f/y//P/9P/1//P/8//z//P/8//z
//P/8//x//H/8f/x//H/8//1//X/9f/z//T/+f8EABUALABDAF8AhgCsANUABQEzAUMB
NgENAc4AiwBPAA8AzP+X/3b/ZP9d/1r/V/9Z/2P/b/95/33/fP9+/4j/lP+e/6n/sv+9
/8b/z//V/9n/2//b/9z/3P/d/97/3v/e/+D/4P/h/+L/4v/i/+P/4//j/+P/5P/k/+T/
5P/l/+b/5v/m/+b/5P/k/+X/5f/n/+f/6P/o/+n/6f/p/+j/6P/o/+n/6f/p/+n/6f/p
/+f/5//o/+j/6v/q/+v/6//t/+7/7v/u/+z/7P/s/+3/7f/t/+3/7v/u/+//7//v/+3/
7v/u/+//7//w//D/8P/w//D/8P/w//P/8//z//P/8f/x//H/8f/x//D/8P/w//D/8P/u
/+3/7v/t/+3/7P/q/+j/5v/k/+X/5P/j/+L/3f/d/9v/2v/Z/9j/1//W/9X/1P/T/9P/
1f/V/9X/1v/W/9f/2f/a/97/4P/j/+X/6f/r/+z/7v/u/+//8P/y//P/9P/1//b/9//3
//b/9v/0//T/9f/1//X/9f/1//X/9P/0//T/9P/0//T/9P/0//X/9f/1//X/9f/2//b/
9v/3//f/+P/4//j/+f/5//r/+v/6//r/+v/9//3//v/+/wIAAgACAAQAAgACAAIAAgAC
AAMAAwADAAEAAQACAAIAAgACAAIAAgACAAIAAgACAAQABAADAAMAAQABAAEAAQD/////
/////wEAAQAAAAAA/f/9//3//f/7//v/+//7//3//f/8//z/+v/6//n/+f/5//n/+P/4
//r/+v/5//n/9//3//f/9v/2//b/9v/1//X/9f/1//X/9//3//f/9//2//b/+P/4//b/
9v/2//b/+P/4//j/+P/6//v//P/8//z//v/+//7//v///wAAAQABAAEAAQABAAEAAwAD
AAMAAwADAAQABgAHAAgACAAIAAoACgALAAsACQAGAAIA/f/6//n/+f/6//r/+v/7//v/
+P/4//f/9v/1//X/9P/z//L/8f/w/+//7//v/+//7//r/+v/6//r/+v/6//r/+v/6//r
/+v/6//t/+3/7f/t/+//7//w//P//v8PACYAPwBZAHwApgDPAP8AKQE/ATgBEQHSAJEA
VQATAM7/lf9y/2L/W/9U/0//U/9d/2n/b/9z/3b/ev+E/47/mP+j/67/t//C/8v/z//T
/9X/1f/W/9j/2f/a/9r/2P/a/9r/2//a/9r/2v/b/93/3f/d/97/4P/g/+D/4f/g/+D/
4P/g/+D/4P/h/+H/4f/h/+L/4v/h/+H/4f/g/+L/4v/j/+P/4//j/+P/4//j/+P/5P/k
/+T/5P/l/+X/5f/m/+b/5v/m/+b/5v/n/+n/6f/p/+r/6P/p/+n/6f/p/+r/6v/r/+n/
6v/q/+r/6//s/+3/7v/t/+3/7f/t/+3/7f/t/+3/7f/s/+z/7P/s/+z/6v/p/+j/5//n
/+b/5f/k/+P/4v/f/97/3f/c/9v/2//Z/9j/1//W/9X/1P/T/9L/0f/R/9H/0f/R/9L/
1P/V/9f/2P/a/9z/3//h/+P/5f/m/+j/7P/t/+7/8P/x//L/8//0//P/8//y//L/8v/y
//P/8//z//P/8//z//T/9P/0//T/8v/y//L/8v/1//X/9f/1//P/9P/0//T/9f/1//b/
9v/2//f/9//4//r/+v/6//r//f/9//7//v/+//7//v8AAAIAAgACAAIAAgADAAMAAwAD
AAMABAAEAAQABAAEAAQABgAGAAYABgAEAAQAAwADAAUABQAFAAUAAwADAAMAAwADAAMA
AgACAAEAAQABAAEAAQABAAEAAQD//////v/+//7//v/9//3//f/9//z//P/+//7//f/9
//v/+//7//r/+v/6//r/+f/5//n/+f/5//n/+f/5//n/+P/4//j/+P/4//j/+P/4//f/
+f/4//j/+P/4//j//P/8//z//P/+////AAAAAAAAAgACAAIAAgADAAQABQAFAAUABQAF
AAUABwAHAAcABwAHAAgACgANAA4ADgAOAA4ADgAPAA8ADAAKAAcAAwAAAP////8AAAIA
AgADAAMAAAAAAP///v/9//3//P/7//r/+f/4//f/9//3//f/9//1//X/9f/1//f/9//3
//f/9f/1//X/9f/1//X/9f/1//f/+f/6//v/AgAPACQAPQBVAHQAmAC/AOkAFQEzATYB
GQHgAJ0AZQArAOj/q/+E/3L/a/9m/2H/Yf9p/3X/f/+F/4b/hv+O/5j/oP+r/7j/wf/M
/9X/2//f/+P/4//i/+T/5f/m/+b/5v/o/+j/6f/q/+r/6v/r/+3/7f/t/+7/7v/u/+7/
7//w//D/8P/w//D/8P/x//H/7//v//D/8P/z//P/8//y//L/8v/z//P/8//z//P/8//z
//P/9P/0//T/9P/1//X/8//0//T/9P/2//b/9v/3//n/+f/5//r/+v/7//v/+//9//7/
/v////3//v/+//7//v/+//7//v///////////wEAAQABAAEA///+//7//v/+//7//P/7
//j/9//3//b/9f/0//P/8v/x//D/7//u/+3/7f/r/+r/6f/o/+f/5v/l/+T/4//j/+P/
4//j/+T/5v/n/+n/6v/s/+7/8f/z//f/+f/6//z//P/9//7/AAABAAIAAwAEAAUABQAE
AAQABAAEAAUABQADAAMAAwADAAQABAAEAAQABAAEAAQABAAFAAUABQAFAAUABgAGAAYA
BwAHAAgACAAIAAkACQAKAAwADAAMAAwADwAPABAAEAAQABAAEAASABIAEgASABIAEgAT
ABMAEwATABMAFAAUABQAFAAUABQAFAAUABQAFAAUABQAEwATABEAEQARABEAEQARABEA
EQARABEAEAAQAA8ADwAPAA8ADwAPAA8ADwANAA0ADAAMAAwADAALAAsACwALAAoACgAK
AAoACQAJAAkACQAJAAgACAAIAAgABwAHAAcABwAHAAcABwAHAAcABgAGAAYABgAGAAYA
BgAGAAMAAwADAAMAAwAEAAUABgAEAAQABAAEAAQABAAGAAYABgAGAAgACQAKAAoACgAM
AAwADAAOAA8AEAARAA8ADwAPAA8ADwARABEAEQATABMAFAAWABUAFgAWABYAGAAYABkA
GQAYABYAEwAPAAgABwAHAAgACAAIAAkACQAKAAoACQAIAAUABQAEAAMAAgABAAAA////
//////////////////////////////////////////////////////8BAAIAAwAIABEA
IAA1AEsAaACKAK8A0wD/ACUBMgEjAfYAtQB5AEMABADD/5T/fP9z/27/a/9p/2//e/+J
/4//kv+S/5b/nv+m/7H/uv/F/9D/2f/h/+X/5//p/+r/6v/r/+z/7P/s/+7/7v/v//D/
8P/w//H/8f/x//H/8v/y//L/8v/z//T/9P/0//T/9P/0//X/9f/1//X/9v/2//f/9//3
//b/+P/4//n/+f/3//f/9//3//f/9//4//j/+P/4//n/+f/5//r/+v/6//r/+v/6//v/
+//7//v//P/+////////////AAAAAAEA//8AAAAAAAAAAAAAAAAAAAMAAwADAAMAAwAD
AAMAAwADAAIAAgACAAIAAgAAAP///v/9//3//P/7//r/+f/4//f/9v/1//T/8f/x/+//
7v/v/+7/7f/s/+v/6v/p/+n/6f/p/+n/6v/s/+3/7//w//D/8v/1//f/+f/7//z//v8A
AAEAAgAEAAMABAAFAAYABwAHAAYABgAGAAYABwAHAAcABwAHAAcACAAIAAgACAAIAAgA
CAAIAAkACQAJAAkACQAKAAoACgALAAsADAAMAAwADQANAA4AEAAQABAAEAARABEAEgAS
ABIAEgASABQAFgAWABYAFgAWABcAFwAXABcAFwAYABgAFgAWABYAFgAYABgAGAAYABgA
GAAXABcAFwAXABcAFwAVABUAFQAVABMAEwASABIAEQARABEAEQARABEAEQARABEAEQAQ
ABAADgAOAA0ADQAPAA8ADgAOAA4ADgANAA0ADQANAA0ADAAKAAoACgAJAAkACQAJAAkA
CQAJAAkACQAIAAgACAAIAAgACAAIAAgABwAHAAcABwAHAAgACQAKAAoACwALAAsACwAL
AAwADAAOAA8ADwAQABEAEQARABEAEwATABQAFQATABMAEwATABMAFAAWABYAGAAZABkA
GQAZABkAGQAZABcAFwAXABYAEgAQAA4ADAAKAAsACwALAAwACgAKAAoACgAKAAkACAAH
AAYABAAEAAQABAADAAIAAQAAAAAAAAAAAAAAAAAAAAAAAAAAAAAAAAAAAAAAAAAAAAAA
AgACAA==
         </WaveFormData>
      </LeadData>
      <LeadData>
         <LeadByteCountTotal>10000</LeadByteCountTotal>
         <LeadTimeOffset>0</LeadTimeOffset>
         <LeadSampleCountTotal>5000</LeadSampleCountTotal>
         <LeadAmplitudeUnitsPerBit>4.88</LeadAmplitudeUnitsPerBit>
         <LeadAmplitudeUnits>��V</LeadAmplitudeUnits>
         <LeadHighLimit>2147483647</LeadHighLimit>
         <LeadLowLimit>268435456</LeadLowLimit>
         <LeadID>V5</LeadID>
         <LeadOffsetFirstSample>0</LeadOffsetFirstSample>
         <FirstSampleBaseline>0</FirstSampleBaseline>
         <LeadSampleSize>2</LeadSampleSize>
         <LeadOff>FALSE</LeadOff>
         <BaselineSway>FALSE</BaselineSway>
         <ExcessiveACNoise>FALSE</ExcessiveACNoise>
         <MuscleNoise>FALSE</MuscleNoise>
         <LeadDataCRC32>67716266</LeadDataCRC32>
         <WaveFormData>
NgE2ATYBNgEXAfoA3QDAAJkAcgBLACQAEQAAAO//3v/Y/9L/zP/G/8T/wv/A/77/w//I
/83/0v/W/9j/2v/c/97/3v/e/97/4P/g/+D/4P/g/+D/4P/g/+L/4v/i/+L/4v/i/+L/
4v/i/+L/4v/i/+L/4v/i/+L/4P/g/+D/4P/g/+D/4P/g/+L/4v/i/+L/4P/g/+D/4P/i
/+L/4v/i/+L/4v/i/+L/5P/k/+T/5P/i/+L/4v/i/+T/5P/k/+T/5P/k/+T/5P/m/+b/
5v/m/+b/5v/m/+b/5v/m/+b/5v/m/+b/5v/m/+f/6P/p/+r/6P/o/+j/6P/q/+r/6v/q
/+z/7P/s/+z/6//q/+n/6P/q/+r/6v/q/+n/6P/n/+b/5v/m/+b/5v/m/+b/5v/m/+X/
5P/j/+L/4//k/+X/5v/p/+r/6//s/+7/7v/u/+7/8P/y//T/9v/0//T/9P/0//L/8v/y
//L/9P/0//T/9P/0//T/9P/0//L/8v/y//L/9P/0//T/9P/y//L/8v/y//T/9P/0//T/
8v/y//L/8v/z//T/9f/2//j/+P/4//j/+v/6//r/+v/8//z//P/8//z//P/8//z//v/+
//7//v///wAAAQACAAEAAAD///7//v/+//7//v/+//7//v/+/wAAAAAAAAAA///+//3/
/P/+//7//v/+//z//P/8//z//P/8//z//P/5//j/9//2//b/9v/2//b/9//4//n/+v/4
//j/+P/4//j/+P/4//j/9v/2//b/9v/2//b/9v/2//b/9v/2//b/9P/0//T/9P/0//T/
9P/0//b/9v/2//b/9P/0//T/9P/2//b/9v/3//f/9//4//j/+v/6//r/+//8//z//P/9
//v//P/8//z//v/+////AQAAAAAAAAAAAAIAAwAEAAQABAAFAAUABgAIAAgACAAGAAEA
///7//r//P/9//3//f/7//r/+f/4//f/9v/1//T/9f/0//P/8v/w/+//7v/u/+3/6//q
/+n/6v/r/+z/7f/s/+z/7P/s/+r/6v/q/+r/7P/s/+r/5P/e/9v/3f/p//n/CgAgADsA
YQCMAL0A9AAgATwBQAErAQkB6gDCAIwAWQA2ABsABQDy/9//zf/E/8T/wf+6/7T/sv+2
/7j/u/+//8X/y//N/9H/0//U/9X/1//W/9b/1v/W/9b/2P/Y/9n/2f/Z/9n/2f/a/9j/
2P/Y/9j/2P/Y/9j/2f/Z/9n/2v/a/9z/3f/d/93/3P/b/9r/2f/b/9v/3P/c/9z/3P/d
/93/2//b/9v/2//d/93/3f/d/9z/3P/c/9z/2v/a/9r/2v/c/9z/3f/d/9v/2//b/9v/
3v/e/97/3v/d/93/3f/d/9//4P/g/+D/4P/h/+H/4f/i/+L/4v/j/+H/4f/h/+H/4f/h
/+L/4v/i/+L/4v/h/+P/4//j/+P/4//j/+L/4v/h/+H/4P/g/+D/4P/g/+D/3P/c/9z/
3P/b/9v/2//b/9v/2//c/97/3//g/+H/4v/i/+T/5//n/+j/6f/q/+v/6//s/+3/7f/t
/+//7//v/+//7v/u/+7/7v/u/+7/7v/u/+3/7f/t/+3/7P/s/+z/7P/s/+3/7f/r/+v/
6//r/+3/7f/t/+3/7P/s/+z/7f/v/+//8P/w//D/8f/x//H/9P/0//T/9f/2//X/9P/z
//T/9v/3//j/+P/5//n/+f/5//n/+f/5//r/+v/6//r/+v/6//r/+v/8//z//P/7//n/
+f/5//n/+P/4//j/+P/1//X/9f/0//b/9v/2//b/9f/1//X/9P/0//T/9P/0//P/8//z
//H/8f/y//L/8v/y//L/8P/w//L/8v/y//L/8P/v/+//7//x//H/8f/x//D/7//u/+3/
7v/u/+//8P/w//D/7f/t/+7/8P/w//D/8P/w//H/8f/x//L/8v/0//T/9v/3//j/+P/4
//n/+f/6//j/+P/4//j/+//9//7//v/8//z//v///wAAAAAAAAEA//8AAAAAAAACAAAA
/f/7//f/9v/2//f/9//3//f/9v/1//T/8//y//H/8P/v/+7/7f/s/+z/6//q/+r/6v/p
/+f/5//n/+f/6f/p/+j/6P/o/+j/6P/o/+b/5P/k/+b/5v/i/9z/2f/b/+f/+/8OACQA
QwBpAJgAzQACASgBOgE2AR0B/QDcAK4AeABNACwAEQD5/+j/1f/J/8b/xP+9/7T/sP+y
/7T/uP+9/8P/x//L/9H/0//V/9T/1f/V/9b/1v/W/9b/1v/W/9b/1//X/9f/1//X/9j/
2f/a/9v/3P/b/9r/2f/Z/9v/2//c/9z/3P/d/93/3f/d/93/3f/d/9//3//g/+D/3v/e
/9//3//d/93/3f/d/9//3//f/9//4P/g/+D/4P/g/+D/4P/g/+L/4v/j/+P/4v/h/+D/
3//g/+D/4P/g/+P/4//j/+P/4f/i/+L/4v/i/+P/4//j/+b/5v/m/+f/5f/l/+X/5f/l
/+X/5v/m/+b/5v/m/+X/4//j/+P/4//l/+X/5P/k/+P/4//i/+L/4P/g/+D/4P/e/97/
3v/e/93/3f/d/93/3f/d/97/4P/h/+L/4//k/+b/6P/r/+v/6v/r/+z/7f/v//D/8f/x
//H/8//z//P/8//y//L/8v/y//L/8v/y//D/7//v/+//7//u/+7/7v/w//D/8f/x//H/
8f/x//H/8f/x//H/8f/w//D/8P/x//P/8//0//T/9P/1//X/9f/2//b/9v/3//n/+f/5
//n/+f/6//r/+v/4//n/+f/5//v/+//7//v//P/8//z//P/8//z//P/8//7//v/+//3/
+//7//v/+//8//z//P/8//v/+//7//r/+v/6//r/+v/5//n/+f/4//b/9v/2//b/9f/1
//X/8//1//b/9v/2//j/+P/2//b/9v/2//b/9v/0//P/8//z//X/9f/1//X/9P/z//L/
8f/z//L/8v/y//L/8v/x//H/8f/x//H/8f/x//L/8v/y//T/9P/0//T/9P/0//T/9P/1
//X/9f/2//b/+P/4//j/+f/6//r/+v/7//v//P/8//z//P/8//3///8AAAAAAAAAAAIA
AwAGAAYABgAHAAUABgAGAAYABgAEAAEA///7//r/+v/7//3//f/9//z/+f/4//f/9v/1
//T/8//y//P/8v/y//H/8v/y//L/8f/w/+//7v/t/+3/7f/s/+z/7v/u/+7/7v/s/+z/
7v/u/+z/6v/o/+P/4f/p//f/CgAeADcAWwCEALMA6AAYATQBOAEnAQcB6ADAAIwAWQA2
ABsABQDw/9//0f/I/8j/yf/E/7z/uP+4/7z/w//J/83/0f/V/9n/2//c/93/3//g/+D/
4P/g/+D/3v/e/9//3//f/9//3//g/+D/4P/g/+D/4v/i/+L/4//h/+H/4v/i/+L/4//j
/+P/4//j/+P/4//j/+P/5P/k/+b/5v/n/+f/5//n/+f/5//n/+f/5//n/+j/6P/o/+j/
6P/o/+j/6P/o/+j/6f/p/+v/6//r/+v/7P/s/+z/7P/r/+v/6//r/+v/7P/s/+z/7P/t
/+3/7f/u/+7/7v/v//H/8f/x//H/7//v//D/8P/y//L/8v/x//H/8f/x//H/8//z//L/
8v/x//H/8P/w/+7/7v/u/+7/7P/s/+z/7P/r/+v/6//r/+3/7f/u//D/8//0//X/9v/4
//r//f/9//7///8AAAEAAQACAAMAAwADAAUABQAFAAcABgAGAAYABAAEAAQABAAEAAMA
AwADAAMAAgACAAIABAAEAAUABQADAAMAAwADAAUABQAFAAUABgAGAAYABwAFAAUABgAG
AAgACQAJAAkACgAKAAoACwALAAsACwALAA0ADgAOAA4ADgAPAA8ADwAPAA8ADwAPAA4A
DgAOAA4AEAAQABAAEAAOAA4ADgANAA0ADQANAA0ADAAMAAwADAANAA0ADQAMAAoACgAK
AAoACwALAAsACgAKAAoACgAKAAkACQAJAAcABwAIAAgACAAIAAgABgAGAAYABgAGAAYA
BgAFAAUABQAFAAUABQAFAAUABQAFAAUABQAEAAQABAACAAIAAQABAAMAAwADAAMAAwAE
AAQABAACAAIAAwADAAIAAwAEAAQAAgACAAIAAwADAAQABAAEAAQABAAEAAQABgAHAAcA
BwAGAAYACAAIAAoACwAMAAwADgAPAA8AEAAQABAAEAAQAA8AEQASABIAEAAQABIAEwAW
ABYAFgAXABcAGAAYABgAGgAYABUAEwAPAA4ADgAPAA0ADQANAAwACwAKAAkACAAJAAgA
BwAGAAMAAgACAAEAAAAAAAAA///////////////////+//7//v/+//7//v/8//z//P/8
//z/+v/4//X/8//1/wEAEgAmAD0AWwCAAKsA4AASATQBPgExARMB8gDMAJwAaQBCACcA
EwAAAPH/4f/W/9T/1//S/8z/xv/G/8j/zf/T/9n/3f/h/+P/5//q/+v/6//s/+z/7P/s
/+z/7P/s/+3/7f/t/+3/7f/u/+z/7P/s/+z/7v/u/+7/7//v/+//8P/w/+7/7//v/+//
8f/x//H/8f/x//H/8v/y//L/8v/z//P/8//z//P/8//z//P/8//z//T/9P/0//T/9P/0
//T/9P/0//T/9f/1//X/9f/1//X/9v/2//b/9v/3//f/9//3//f/+P/4//j/+P/5//n/
+f/6//r/+v/7//v/+//7//v/+f/5//r/+v/6//r/+v/5//n/+f/5//n/+//7//r/+v/5
//n/+P/4//b/9v/2//b/9v/2//b/9v/z//P/8//z//X/9f/2//j/9//4//n/+v/6//z/
/////wAAAQACAAMABQAGAAcABwAFAAcABwAHAAcABgAGAAYABgAGAAYABgAGAAUABQAF
AAUABAAEAAQABAAEAAUABQAFAAUABQAFAAcABwAHAAcACAAIAAgACQAHAAcACAAIAAgA
CQAJAAkACgAKAAoACwAPAA8ADwAPAA8AEAAQABAADgAPAA8ADwARABEAEQARABAAEAAQ
ABAADgAOAA4ADgAQABAAEAAPAA8ADwAPAA8ADgAOAA4ADgANAA0ADQAMAAwADAAMAAwA
CwALAAsACgAKAAoACgAKAAkACQAJAAcABQAGAAYABgAIAAgABgAGAAQABAAEAAQABgAF
AAUABQADAAMAAwADAAMAAwADAAMAAwACAAIAAgACAAIAAQABAAEAAQABAAEA//8AAAAA
AAAAAAAAAQABAAEAAQABAAAAAAAAAAAAAQABAAIAAgACAAQAAgACAAIAAgACAAIAAwAD
AAMABAAEAAYABgAGAAcACAAIAAgACQAJAAoACgAKAAoACgANAA8AEAAQABAAEAASABMA
EgASABIAEwATABQAFAAUABQAEgAPAA0ACQAIAAgACQAJAAkACQAIAAcABgAFAAQABQAE
AAMAAgABAAAAAAD///7//v/+//3/+//7//v/+//7//v/+v/6//z//P/8//z//P/8//z/
+v/4//j/9v/z//P/+/8JABwALgBHAGcAjgC9APIAHAEwASwBEwHzANIAqAByAEUAJgAT
AAEA8v/h/9X/0v/U/9P/zv/K/8b/yP/M/9H/1//b/9//4//n/+n/6P/p/+v/6v/q/+r/
6v/q/+z/7P/t/+3/6//r/+v/7P/u/+7/7v/u/+7/7v/u/+//7//v//D/8P/w//H/8f/x
//H/8f/x//H/8f/x//L/8v/y//L/8//z//P/8//z//P/8//z//P/8//2//b/9v/2//b/
9v/2//b/9v/2//f/9//3//f/9//3//j/+P/4//j/+f/5//n/+f/5//r/+v/6//z//f/9
//3//P/8//z//f////////////////8AAAAAAAAAAAAA///////////////////+//7/
//////7//v/8//z//P/8//r/+v/6//r/+f/5//n/+f/3//f/+P/6//v//P/9//7/AAAC
AAUABQAGAAcACAAJAAkACgALAAsACwANAA0ADQANAAwADAAMAAwADAAMAAwADAALAAsA
CwANAAwADAAMAAoACgALAAsACwALAAsACwALAAsACwALAA4ADgAOAA8ADwAPABAAEAAQ
ABEAEQARABIAEgASABMAEwATABMAEwATABQAFAAUABQAFQAVABUAFwAXABcAFwAWABYA
FgAWABYAFgAWABYAFgAWABYAFQAVABUAFQAVABQAFAAUABQAFQAVABUAFAASABIAEgAS
ABEAEQARABAAEAAQABAAEAAPAA8ADwANAA0ADgAOAA4ADgAOAAwADAAOAA4ADgAOAA4A
DQANAA0ADQANAA0ADQANAA0ADQANAAsACgAKAAoADAAMAAsACwALAAsACwALAAsADAAM
AAwACgAKAAsACwALAAsACwAKAAoACgAKAAoACgAKAAwADQANAA0ADAAMAA4ADgAOAA8A
EAAQABIAEwATABQAFAAUABQAFAATABUAFgAWABYAFgAYABkAHAAcABwAHQAdAB4AHgAe
AB4AHAAZABcAEwASABIAEwARABEAEQAQABAAEAAQABAADwAOAA0ADAAJAAgACAAHAAYA
BgAGAAUABQAFAAUABQAFAAUABAAEAAQABAAEAAQABgAGAAYABgAGAAQAAgD///3//f8B
ABIAJgA5AFEAdgCbAMYA+AAgATIBKQELAewAzACgAG0AQgApABcABAD1/+f/3P/c/9//
3P/Y/9L/0P/S/9f/3f/h/+X/6f/t/+//8P/z//X/9P/0//T/9P/0//T/9P/1//X/9f/1
//X/9v/2//b/9v/2//b/9v/2//f/9//3//j/+P/4//n/+f/5//n/+f/5//n/9//3//j/
+P/6//r/+//7//v/+//7//v/+//7//v/+//6//r/+v/6//r/+v/6//r//P/8//3//f/9
//3//f/9//7//v/+//7//////////////wAAAAAAAP7/////////AAAAAAAAAQABAAEA
AQABAAMAAwAEAAQAAgACAAIAAQABAAEAAQABAAMAAwACAAIAAwADAAIAAgAAAAAAAAAA
APz//P/8//z/+//7//v/+//9//3//v8AAP//AAABAAIAAAACAAUABQAGAAcACAAJAAsA
DAANAA0ADQAPAA8ADwAPAA4ADgAOAAwADAAMAAwADgANAA0ADQANAAwADAAMAAwADAAN
AA0ADQANAA0ADQAPAA8ADwAPABAAEAAQABEADwAPABAAEAAQABEAEQARABIAEgASABMA
FQAVABUAFQAVABYAFgAWABYAFwAXABcAFwAXABcAFwAXABYAFQAUABQAFAAUABQAFgAW
ABYAFQAVABUAFQAVABIAEgASABIAEQARABEAEAAQABAAEAAQAA8ADwAPAA4ADgAOAA4A
DgAOAA8AEAAPAA0ADgAOAA4ADgAOAAwADAAKAAoACgAKAAgABwAHAAcACQAJAAkACQAJ
AAkACQAJAAkACAAIAAgACAAIAAcABwAHAAcABwAHAAUABgAGAAYABgAGAAcACAAIAAgA
CAAIAAoACwALAAsACgAKAAwADAAKAAsADAAMAAwADQANAA4AEAAQABAAEAAPABEAEgAS
ABIAEgAUABUAGAAYABgAGQAZABoAGgAaABoAGAAVABMADQAMAAwADQALAAsACwAKAAsA
CgAJAAgACQAIAAcABgADAAIAAgABAAAAAAAAAP/////////////9//3//P/8//7//v/+
//7/AAAAAP7//P/6//j/+P/z//H/8////w4AIgA1AFEAdgCfANQACgEyAUABNwEZAfgA
1ACiAG0AQgAlAA8A/P/r/9v/0v/Q/9H/zv/K/8b/xv/I/8v/z//V/9n/3f/d/+H/5v/p
/+n/7P/r/+r/6f/o/+j/6P/p/+n/6//r/+v/7P/q/+r/6v/q/+j/6P/o/+n/6//r/+z/
7P/s/+3/7f/t/+3/7f/t/+3/7f/t/+7/7v/s/+z/7f/t/+//7//v/+//7f/t/+3/7f/u
/+7/7v/u/+7/7v/u/+7/7v/u/+//7//x//H/8f/x//L/8v/y//L/8f/x//H/8f/x//L/
8v/y//P/9f/2//f/9//2//X/9f/1//X/9f/1//X/9f/2//b/9v/2//b/9f/1//X/9f/1
//X/9f/0//T/9f/1//T/9P/y//L/8v/y//L/8v/y//L/8f/x//H/8f/x//H/8v/0//X/
9v/3//j/+P/6//3//f/8//3//v//////AAABAAEAAAABAAAA//8BAAAAAAAAAAIAAgAC
AAIAAAD////////9//z//P/8//z//P/9//3//f/9//3//f/9//3//f/9//7//v/+////
AQABAAIAAgAEAAUABQAFAAUABAADAAMABQAFAAUABQAFAAYABgAGAAQABQAFAAUABQAF
AAUABQAIAAgACAAIAAYABgAGAAYABgAGAAYABQAFAAUABQAFAAQABAAEAAQAAwADAAMA
AgACAAIAAgACAAEAAQABAAAA///+//3//P/+////AAD///3//v/+//7//P/8//r/+v/6
//r/+v/6//r/+f/5//n/+//7//v/+//5//n/+f/5//n/+P/4//j/+P/4//f/9//1//f/
9//5//j/9v/2//b/9v/3//n/+v/7//z//P/+//7//P/9//7//v/+//////8AAAAAAAAA
AAAA//8BAAIAAgAEAAQABgAHAAYABgAGAAcACQAKAAoACgAJAAYAAgD///z//P/9////
/////////v/7//r/+f/4//f/9v/1//T/8v/w/+//7f/t/+7/7//v/+3/7f/t/+3/7//v
/+7/7v/t/+z/6//q/+z/7v/u/+7/7P/o/+L/4f/j/+////8SACoASwBzAKAA1wAMATIB
QAE2ARkB9wDUAKIAbgBFACgADQD3/+j/1//J/8T/xv/D/7z/tv+y/7b/uv/B/8f/y//R
/9X/1//X/9j/2f/Z/9j/2v/a/9r/2v/c/9z/3f/d/93/3f/d/97/3P/c/9z/3P/c/9z/
3P/d/9//3//g/+D/3//f/97/3f/f/9//3//f/9//3//g/+D/4P/g/+H/4f/f/9//3//f
/9//3//f/9//4v/i/+L/4v/k/+T/5P/k/+P/4v/i/+H/4//j/+P/4//k/+T/5P/k/+X/
5f/l/+X/5f/m/+b/5v/m/+f/5//n/+j/6P/o/+n/5//n/+f/5//o/+n/6//s/+r/6v/q
/+n/6f/p/+n/6f/p/+n/6P/o/+n/6f/o/+j/5v/m/+b/5v/k/+T/5P/k/+P/4//j/+P/
4//j/+T/5v/l/+b/5//o/+r/7P/v/+//8P/x//L/8//z//T/9f/1//P/9f/1//X/9f/0
//T/9P/z//L/8f/w//D/7//v/+//8f/w//D/8P/w//D/8f/x//H/8f/x//H/8f/x//H/
8f/w//D/8P/x//H/8f/y//L/8v/z//P/8//2//b/9v/3//n/+f/5//n/9//4//j/+P/6
//v/+//7//v/+//7//v/+v/6//r/+v/6//r/+v/6//r/+v/6//n/+f/5//n/+f/4//j/
+P/4//n/+f/5//j/+P/4//j/+P/1//X/9f/0//b/9v/2//b/8//z//P/8f/x//L/8v/y
//T/9P/y//L/8P/w//D/8P/y//H/8f/x/+//7//v/+//8f/x//H/8f/x//D/8P/y//D/
8P/w//D/8P/x//H/8f/0//T/9v/2//b/9//4//j/+P/5//n/+v/4//j/+P/4//n/+//8
//z//P/8//7///8AAAAAAAABAAIABAAFAAYAAwAAAPz/+f/2//b/9//5//n/+f/5//j/
9v/0//L/8P/x//D/7//u/+3/7P/s/+v/6v/q/+r/6f/p/+n/6f/p/+f/5//m/+b/5v/m
/+b/5v/q/+j/5v/m/+T/4v/e/9n/2//n//v/DgAkAEMAawCYAM8ABAEoATgBMgEVAfUA
1ACkAG4ARQAmAA0A9f/i/8//w//C/8L/u/+0/7D/sP+y/7b/uf/B/8X/yf/L/8//0f/U
/9X/1f/U/9b/1v/W/9b/1P/U/9X/1f/V/9X/1f/W/9b/1v/W/9b/1v/W/9b/1//X/9f/
2P/Y/9j/2f/Z/9n/1//X/9f/1//Z/9n/2v/a/9r/2v/b/9v/2//b/9v/2//b/9v/2//b
/9z/3P/c/9z/3P/c/9z/3P/a/9r/2//b/93/3f/d/93/3v/e/97/3v/f/9//3//f/93/
3v/e/97/3v/f/9//3//g/+D/4P/h/+H/4f/h/+H/4f/h/+L/4v/i/+L/4v/h/+H/4f/h
/+H/4f/h/+D/4P/f/9//3v/e/97/3v/e/97/3P/c/9z/3P/b/9v/2//b/9v/2//c/97/
3f/e/9//4P/g/+L/5f/l/+b/5//o/+n/6v/s/+7/7//v//H/8f/x/+//7v/u/+7/7v/u
/+7/7v/u/+3/7f/t/+//7v/u/+7/7P/s/+3/7f/t/+3/7f/t/+v/6//r/+v/7v/u/+7/
7//v/+//8P/w//L/8//z//P/9P/0//T/9f/3//f/9//3//f/+P/4//j/+P/5//n/+f/7
//v/+//7//v/+v/5//j/+f/6//v//P/6//r/+v/5//n/+f/5//n/+P/4//j/+P/5//n/
+f/4//j/+P/4//j/9//3//f/9v/0//T/9P/0//X/9f/1//P/8//0//T/9P/0//T/8v/y
//L/8v/y//L/8v/x//H/8f/x//H/8f/x//P/8//z//P/8f/w//D/8P/w//D/7//v//H/
8f/w//D/8P/w//D/8v/z//P/8//0//T/9v/2//b/9//4//j/+v/7//v//P/8//z//P/8
//v//f/+//7//v/+/wAAAQAEAAQABAAFAAcACAAIAAgABwAEAAAA/f/7//r/+v/7//v/
+//7//r/+f/4//f/9v/1//T/8//y//P/8v/y//H/7v/u/+7/7f/t/+3/7f/t/+3/7f/s
/+z/7P/s/+z/7P/s/+z/7v/u/+z/6v/m/+P/4//r//v/DgAiADsAXwCKALsA8AAeATQB
NAEbAfsA2gCyAHwASwAqABMA///q/9n/y//E/8b/xf/A/7r/tv+4/7z/wf/H/83/0f/V
/9n/2//c/93/3f/e/97/3v/e/97/4P/g/+H/4f/h/+H/4f/i/+L/4v/i/+L/4v/i/+L/
4//j/+P/5P/k/+T/5f/l/+X/5f/l/+X/5f/n/+f/6P/o/+j/6P/p/+n/6f/p/+n/6f/n
/+f/5//n/+j/6P/o/+j/5v/m/+b/5v/o/+j/6f/p/+v/6//r/+v/7P/s/+z/7P/t/+3/
7f/t/+3/7v/u/+7/7v/v/+//7//w//D/8P/x//H/8f/x//H/8f/x//L/8v/y//L/8v/x
//H/8f/x//H/8f/x//D/8P/v/+//7v/u/+z/7P/s/+z/7P/s/+z/7P/r/+v/6//r/+v/
6//s/+7/7//w//H/8v/y//T/9//3//j/+f/6//v/+//8//3//f///wEAAQABAAEAAAAA
AAAAAAAAAAAAAAD+//3//f/9//3//P/8//z//P/8//3//f/9//3//f/9//3//f/9//3/
AAAAAAAAAQD/////AAAAAAAAAQABAAEAAgACAAIAAwAHAAcABwAHAAcACAAIAAgACAAJ
AAkACQAJAAkACQAJAAoACgAKAAoACAAIAAgACAAIAAgACAAHAAcABwAHAAcABgAGAAYA
BgAFAAUABQAEAAQABAAEAAQAAwADAAMAAgAAAAAAAAAAAAEAAQABAP////8AAAAAAAAA
AAAA/v/+//7//v/+//7//v/9//3//f/9//3//f/9//3//f/9//3//f/8//z//P/8//z/
+//7//v/+//7//v/+//8//z//P/6//r/+v/6//r/+v/8//3//f/9//7//v8AAAAA/v//
/wAAAAACAAMAAwAEAAQABAAEAAQABQAHAAgACAAIAAgACgALAAwADAAMAA0ADQAOAA4A
DgAOAAwACQAHAAEAAAAAAAEAAQABAAEAAAABAAAA///+//3//P/7//r/9//2//b/9f/0
//T/9P/z//P/8//z//P/9f/1//T/9P/0//T/9P/0//T/9P/0//T/8v/w/+7/6//p/+v/
9/8IABwAMwBTAHYAoQDUAAgBKAEyASEBAQHgALwAigBVADAAFwADAPD/3//R/8j/yP/L
/8j/wv++/77/wP/F/8n/z//T/9f/3f/d/+D/3//h/+D/4v/i/+L/4v/i/+L/4//j/+P/
4//j/+T/5P/k/+T/5P/k/+T/5P/l/+P/4//k/+T/5P/l/+X/5f/l/+X/5f/l/+X/5f/m
/+b/5v/m/+f/5//n/+f/5//n/+n/6f/p/+n/6P/o/+j/6P/o/+j/6P/o/+r/6v/r/+v/
6f/p/+n/6f/s/+z/7P/s/+3/7f/t/+3/7f/u/+7/7v/u/+//7//v//D/8P/w//H/8f/x
//H/8f/x//H/8v/y//L/8v/y//H/8f/x//H/8f/v/+//7v/u/+//7//u/+7/7v/u/+7/
7v/s/+z/7P/s/+n/6f/p/+n/6//r/+z/7v/v//D/8f/y//D/8v/1//X/9v/3//j/+f/7
//z//f/9//v//f/9//3////+//7//v/8//z//P/8//z/+//7//v//f/8//z//P/8//z/
/f/9//3//f/9//3//f/9//3//f/+//7//v///wEAAQACAAIAAAABAAEAAQAEAAQABAAF
AAUABQAFAAUABQAGAAYABgAGAAcABwAHAAcABwAHAAcACAAIAAgACAAIAAgACAAIAAgA
CAAIAAcABQAFAAUABQAGAAYABgAGAAUABQAFAAQAAgACAAIAAgABAAEAAQAAAAAAAAAA
AAAA/////////f/9//7//v/+//7//v/8//z//P/8//z//P/8//v/+//7//v/+//7//v/
+//7//v/+//7//r/+v/6//r/+v/5//n/+f/5//n/+f/5//r/+v/6//r/+v/7//v/+v/7
//z//P/+//7//v///wEAAgACAAIAAgADAAQABAAEAAQABQAHAAYABgAHAAgACgAKAAkA
CAAKAAsACwAMAAoACgAIAAgABgADAAAA/v/+//3//f/+//3//P/6//r/+v/6//j/+P/4
//j/9//2//X/9P/y//L/8v/y//L/8v/y//L/8v/y//L/8v/w//D/8P/w//D/8P/w//D/
7v/u/w==
         </WaveFormData>
      </LeadData>
      <LeadData>
         <LeadByteCountTotal>10000</LeadByteCountTotal>
         <LeadTimeOffset>0</LeadTimeOffset>
         <LeadSampleCountTotal>5000</LeadSampleCountTotal>
         <LeadAmplitudeUnitsPerBit>4.88</LeadAmplitudeUnitsPerBit>
         <LeadAmplitudeUnits>��V</LeadAmplitudeUnits>
         <LeadHighLimit>2147483647</LeadHighLimit>
         <LeadLowLimit>268435456</LeadLowLimit>
         <LeadID>V6</LeadID>
         <LeadOffsetFirstSample>0</LeadOffsetFirstSample>
         <FirstSampleBaseline>0</FirstSampleBaseline>
         <LeadSampleSize>2</LeadSampleSize>
         <LeadOff>FALSE</LeadOff>
         <BaselineSway>FALSE</BaselineSway>
         <ExcessiveACNoise>FALSE</ExcessiveACNoise>
         <MuscleNoise>FALSE</MuscleNoise>
         <LeadDataCRC32>3165798874</LeadDataCRC32>
         <WaveFormData>
uAC4ALgAuACzALAArQCqAJoAigB6AGoAWgBMAD4AMAAmABwAEgAIAAEA/P/3//L/8P/w
//D/8P/u/+z/6v/o/+j/6P/o/+j/6P/o/+j/6P/o/+j/6P/o/+j/6P/o/+j/5v/m/+b/
5v/n/+j/6f/q/+n/6P/n/+b/5P/k/+T/5P/i/+L/4v/i/+X/5v/n/+j/5//m/+X/5P/n
/+j/6f/q/+n/6P/n/+b/6P/o/+j/6P/m/+b/5v/m/+j/6P/o/+j/6P/o/+j/6P/q/+r/
6v/q/+z/7P/s/+z/6v/q/+r/6v/q/+r/6v/q/+3/7v/v//D/7v/u/+7/7v/v//D/8f/y
//L/8v/y//L/9P/0//T/9P/1//b/9//4//f/9v/1//T/9f/2//f/+P/4//j/+P/4//b/
9v/2//b/9P/0//T/9P/2//j/+v/8//r/+v/6//r//P/8//z//P/7//r/+f/4//b/9v/2
//b/9v/2//b/9v/2//b/9v/2//T/9P/0//T/9v/2//b/9v/0//T/9P/0//X/9v/3//j/
9//2//X/9P/2//b/9v/2//j/+P/4//j/+v/6//r/+v/5//j/9//2//f/+P/5//r//P/8
//z//P/8//z//P/8//r/+v/6//r/+//8//3//v/8//z//P/8//7//v/+//7//f/8//v/
+v/7//z//f/+//z//P/8//z/+v/6//r/+v/5//j/9//2//j/+P/4//j/+f/6//v//P/8
//z//P/8//r/+v/6//r/+P/4//j/+P/6//r/+v/6//j/+P/4//j/9v/2//b/9v/4//j/
+P/4//b/9v/2//b/+P/4//j/+P/4//j/+f/5//z//P/8//3//v/+//7//v/+//7///8A
AAIAAgACAAIAAQABAAMABAADAAMAAwADAAMAAwAEAAUABQAFAAUABQAHAAcABwAGAAQA
BAABAP//AAABAAIAAwAAAP///v/9//r/+v/5//n/+f/3//b/9f/y//L/8f/x//H/8f/w
//D/8v/y//L/8v/w//D/8P/v//D/8P/x//H/9f/1//H/6v/k/+D/4f/j/+v/9f///w0A
JAA8AFkAeACWAKwAuQC/AL8AuwCuAJQAfQBwAGcAWwBNAD4ALQAgABgAEAAFAPv/9P/x
/+7/7P/s/+z/7f/q/+f/5v/n/+j/6P/l/+X/5P/i/+L/4//k/+X/5v/k/+T/5P/k/+L/
4//j/+P/5f/l/+X/5f/l/+X/5f/l/+X/5f/l/+X/5P/j/+L/4v/j/+T/5v/n/+X/5f/l
/+X/4//j/+P/4//l/+X/5v/m/+b/5v/m/+b/5P/k/+T/5P/n/+f/5//n/+b/5f/k/+P/
5v/m/+b/5v/m/+b/5v/n/+f/5//n/+j/6v/r/+v/6//p/+r/6v/q/+n/6f/p/+n/7P/s
/+3/7v/u/+7/7//v//H/8v/y//P/8f/x//H/8v/z//P/8//z//P/8//z//T/8v/y//L/
8v/y//L/8v/y//T/9P/1//X/8//z//T/9P/0//X/9f/2//T/9P/0//T/8//z//P/8//1
//X/9f/1//T/9P/0//T/8//z//P/8//z//P/8//z//L/8f/w/+//8f/x//H/8f/x//H/
8f/x//P/8//z//P/8f/x//H/8f/x//H/8v/y//T/9P/0//T/8//z//L/8v/0//T/9P/1
//b/9//4//n/+f/5//n/+f/5//n/+v/6//j/+P/4//j/9v/2//b/9v/4//j/+P/4//b/
9v/2//X/9//3//j/+P/3//f/9//3//X/9P/0//T/9P/0//T/8//0//X/9v/3//X/9f/0
//T/9P/0//T/9P/y//L/8f/x//P/8//z//P/8v/y//L/8v/y//L/8v/y//D/8P/v/+//
8P/x//L/8//1//P/8//z//L/9P/0//T/9P/z//P/9P/0//T/9f/2//b/+P/4//j/+P/3
//j/+P/4//b/9v/3//f/+//8//3//f/9//3//////wAAAQABAAEAAQABAAEAAQADAAIA
AAAAAPv/+f/5//n/+f/5//j/9//2//X/9P/0//H/8f/x/+//8P/v/+7/7v/t/+3/7f/t
/+7/7v/u/+7/7P/s/+z/7P/s/+v/6v/q/+f/5//p/+n/6f/k/97/2v/Z/9//5//x//3/
DQAiAEAAXwCAAJwArgC3ALkAtwCzAKIAiAB1AGoAXQBPAEEAMgAlABoAEgAEAPn/8//w
/+3/6v/q/+z/6v/p/+j/5//k/+P/4v/i/+P/4//i/+D/4P/g/+D/4P/g/+L/4v/i/+L/
4v/j/+P/4//i/+H/4P/f/9//3//f/9//4f/h/+H/4f/j/+P/4//k/+b/5v/n/+f/5f/l
/+X/5f/k/+P/4v/h/+L/4//l/+b/5v/m/+b/5v/m/+b/5v/m/+f/5//n/+f/5f/l/+X/
5f/k/+T/5P/k/+b/5v/m/+f/6f/p/+n/6v/o/+n/6f/p/+v/7P/s/+z/6//r/+v/6//q
/+r/6//s/+7/7v/v/+//7f/u/+7/7//x//H/8f/y//P/8//z//P/8f/x//H/8v/w//D/
8P/w//L/8v/y//L/8v/y//P/8//z//P/9P/0//T/9f/1//b/9v/2//b/9v/1//X/9f/1
//f/9//3//f/9P/0//T/9P/1//X/9f/1//H/8f/x//H/8f/x//H/8f/x//H/8f/x//P/
8//z//P/8//z//P/8//z//P/8//z//P/8//0//T/9P/0//T/9P/0//X/9f/2//b/9v/2
//f/9//3//f/9//1//X/9f/1//X/9f/2//b/+P/4//j/+P/2//b/9v/2//f/+P/5//r/
+P/4//j/9//3//f/+P/4//f/9//3//f/9//2//b/9v/2//b/9v/1//X/9f/1//X/9f/1
//T/9P/0//T/9P/0//b/9v/1//X/8//z//P/8//0//T/9P/0//T/9P/0//T/8v/y//H/
8f/z//P/8//z//P/8//z//P/8f/x//D/8P/x//H/8f/x//P/9P/0//T/9P/0//T/9f/1
//b/9v/2//f/+P/4//b/9v/2//b/+f/6//r/+v/6//r/+//7//v//P/9//3//f/9////
//8CAAMAAwADAAEAAQABAAEAAwACAAAAAAD9//v/+//7//v/+//6//n/+P/3//b/9v/z
//P/8//x//L/8f/w//D/7//v/+//7//u/+7/7v/u/+7/7v/u/+7/7v/t/+z/7P/t/+3/
7f/t/+3/6P/k/+D/3f/f/+X/8f/7/wcAHAA0AE8AcACQAKYAswC5ALkAtQCqAJQAfQBw
AGUAVwBHADYAJwAaABQADgAFAPn/9P/x//D/8P/w//D/7f/s/+n/6P/n/+j/6P/n/+f/
5v/k/+T/5P/k/+T/5P/k/+T/5P/k/+T/5f/l/+X/5f/l/+X/5f/n/+f/5//n/+X/5f/l
/+X/5f/l/+X/5v/m/+b/5//n/+n/6f/p/+n/6f/p/+n/6f/p/+n/6v/q/+r/6v/q/+r/
6v/q/+r/6v/r/+v/6//r/+3/7f/t/+3/7v/u/+7/7v/u/+7/7v/v/+3/7f/t/+7/7v/v
/+//7//v//D/8P/w//P/8//z//P/9P/0//X/9v/2//b/9//3//f/+P/4//n/+//7//v/
/P/7//v/+//7//v/+//7//z//v/+//7//v/8//z//P/8//7//v///////////wAAAAAC
AAMAAwAEAAQABAAEAAQABQAFAAUABQAFAAUABQAFAAIAAgACAAIAAQABAAEAAQABAAEA
AQABAP//////////AQABAAEAAQABAAEAAQABAP//////////AQABAAEAAQABAAEAAgAC
AAIAAgACAAIAAgADAAMABAAEAAQABAAFAAcABwAHAAcABQAFAAUABQAHAAcACAAIAAYA
BgAGAAYABgAGAAYABgAGAAYABgAGAAYABgAGAAUABQAFAAYABgAHAAcABwAHAAcABgAG
AAYABgAGAAYABQAFAAUABQAFAAMAAwACAAIAAgACAAIAAgAEAAQAAwADAAMAAwADAAMA
AAAAAAAAAAACAAIAAgACAAAAAAD//////////////////////////wEAAQAAAAAAAQAB
AAEAAQABAAIAAgACAAEAAQAAAP///////wAAAAAAAAEAAQACAAIAAgACAAIAAwADAAQA
BAACAAMABAAEAAYABgAGAAYABwAIAAgACAAKAAoACwALAAwADAAMAAsADQANAA8ADwAS
ABMAEwATABEAEQARABEAEQAQAA4ADgANAAsACwALAAkACQAIAAcACAAHAAYABgAFAAUA
BQADAAAA///+//7//f/9//3//f/+//7//v/+//z//P/8//z//P/7//r/+v/7//v/+//7
//n/9v/0//L/7f/t//H/+f8DAA8AIAA2AFEAcACSAKwAuQDBAL8AvQC0AKAAiQB6AG8A
YwBVAEQANwAqACIAHAATAAcAAAD7//j/+P/6//r/+f/4//X/9P/z//L/8v/z//P/8v/w
//D/7v/u/+7/7v/w//D/8P/w/+7/7//v/+//7//v/+//7//x//H/8f/x/+//7//v/+//
8f/x//H/8v/y//L/8//z//P/8//z//P/8//z//P/8//z//P/9P/0//T/9P/0//T/9P/0
//T/9P/1//X/9f/1//X/9f/1//X/9P/0//T/9P/2//b/9v/3//f/9//3//j/+P/5//n/
+f/5//r/+v/6//v/+//7//v//P/8//3//v/+//7/////////AAAAAAEAAQABAAEAAgAD
AAMAAwADAAMAAwADAAQAAgACAAIAAgACAAIAAgACAAQABAAFAAUAAwADAAQABAAEAAUA
BQAGAAgACAAIAAgABwAHAAcABwAFAAUABQAFAAQABAAEAAQAAwADAAMAAwADAAMAAwAD
AAEAAQABAAEAAQABAAEAAQADAAMAAwADAAEAAQABAAEAAQABAAEAAQABAAEAAgACAAQA
BAAEAAQAAgADAAMABAAGAAYABgAHAAcABwAHAAcABwAHAAcABwAFAAUABgAGAAgACAAI
AAgABgAGAAYABgAIAAgACAAIAAgACAAIAAcABQAFAAYABgAFAAUABQAFAAUABAAEAAQA
BAAEAAQAAwADAAMAAwADAAMAAwACAAIAAgACAAIAAgACAAIAAQABAAEAAQABAAEAAAAA
AAAAAAAAAAAAAAAAAAAAAAD////////////////////////////////+//7//f/9//3/
/f/9//7//v/+//z//f/9//3/+//7//z//P/8//3//f/9/////v/+//7//v/+//////8A
AAAA/v///wAAAAAAAAAAAAAAAAMABAAEAAQABAAEAAUABQAHAAgACQAJAAkACQALAAsA
DAANAA0ADQANAA0ADQANAA0ADAAKAAoABQADAAMAAwADAAMAAgABAAIAAQAAAAAA////
/////f/8//v/+v/6//n/+f/5//n/+P/4//j/+P/2//b/9v/2//j/9//2//b/9//3//f/
9f/z//L/7v/s/+v/6//z//v/BQARACQAPABXAHoAmACsALUAtQCzALEAogCKAHUAagBf
AFMAQwA0ACUAHAAYABAABwD///r/+f/4//j/9v/2//X/9P/x//D/8f/w/+7/7//v/+7/
7P/s/+7/7v/u/+7/7v/u/+7/7v/s/+3/7f/t/+3/7f/t/+3/7f/t/+3/7f/v/+//7//v
/+//7//v//D/8P/w//H/8f/x//H/8f/x//H/8f/x//H/8f/x//L/8v/0//T/9P/0//T/
9P/0//T/8//z//P/8//z//P/8//z//T/9P/0//T/9v/2//b/9//3//f/9//4//j/+f/5
//n/9//4//j/+P/6//v//P/9//7//v///wAA/v/+//////8BAAIAAgADAAMAAwADAAQA
BQAFAAUABQAFAAUABQAGAAYABgAGAAYABgAGAAYABgAEAAQABQAFAAcABwAIAAgACAAJ
AAkACgAKAAoACgAKAAkACQAJAAkACQAJAAkACQAIAAgACAAIAAcABwAHAAcABQAFAAUA
BQAFAAUABQAFAAUABQAFAAUABQAFAAUABQAFAAUABQAFAAUABQAFAAUABQAFAAYABgAG
AAYABgAGAAYABwAHAAgACAAIAAgACQAHAAcABwAHAAkACQAJAAkACQAJAAoACgAIAAgA
CAAIAAoACgAKAAoACgAKAAoACgAKAAoACgAJAAcABwAIAAgABwAHAAcABwAJAAgACAAI
AAYABgAGAAUABwAHAAcABwAFAAUABAAEAAQABAAEAAQABAAEAAMAAwADAAMAAwADAAQA
BAAEAAQABAAEAAQABAAEAAQAAwADAAMAAwADAAMAAwADAAMAAwADAAMAAgACAAMAAwAD
AAMAAQACAAIAAgAAAAEAAQABAAEAAgACAAIAAgACAAMAAwAEAAQAAgADAAQABAAGAAYA
BgAGAAcACAAIAAgACgAKAAsACwALAAwADQANAA0ADQAPAA8AEAARABEAEQATABMAEwAT
ABEAEAAOAA4ADQALAAsACwAJAAkACAAHAAgABwAGAAYABQAFAAUAAwAAAP///v/+////
/////////v/+//7//v/+//7//v/+//7//f/8//z//f/9///////9//r/+P/2//P/7//v
//f/AQALABoALgBFAF4AfgCaAK0AswCzALEArACcAIUAdABrAF8AUQBCADUAKAAiAB4A
FQALAAIA///+//7//v/8//v/+v/5//b/9f/0//T/9f/1//T/8v/y//L/8v/y//L/8v/y
//L/8v/z//X/9v/3//f/9//3//f/9//3//f/9//3//f/9//3//f/9//3//j/9v/2//f/
9//5//n/+f/5//n/+f/5//n/+f/5//r/+v/6//r/+v/6//j/+P/4//j/+//7//v/+//7
//v/+//7//r/+v/6//r//P/8//z//f/9//3//f/+//z//f/9//3//f/+//7//v//////
/////wIAAgADAAQAAgACAAMAAwADAAQABAAFAAUABQAFAAYACQAJAAkACQAJAAkACQAK
AAgACAAIAAgACAAIAAgACAAKAAoACwALAAkACQAKAAoACgALAAsADAAMAAwADAAMAAsA
CwALAAsACwALAAsACwAKAAoACgAKAAcABwAHAAcABwAHAAcABwAHAAcABwAHAAcABwAH
AAcABwAHAAcABwAHAAcABwAHAAkACQAJAAkACAAHAAcABgAHAAgACQAKAAgACQAJAAoA
DAAMAAwADQALAAsACwALAA0ADQANAA0ACwALAAwADAAKAAoACgAKAAoACgAKAAoACgAK
AAoACgAKAAoACgAJAAkACQAKAAoACQAJAAkACQAHAAYABgAGAAgACAAIAAcABwAHAAcA
BwAJAAkACAAIAAYABgAGAAYABgAGAAUABQADAAMAAwADAAIAAgACAAIABAAEAAQABAAE
AAQAAwADAAEAAQABAAEAAwADAAMAAwABAAEAAAAAAAEAAQABAAEAAQAAAAIAAgAAAAAA
AAAAAAMAAwAEAAQABAAFAAYABgAEAAQABAAEAAUABgAGAAYABgAGAAcABwAJAAoACwAL
AAsACwANAA0AEAARABEAEQARABEAEQARABEAEAAOAA4ACQAHAAcABwAHAAcABgAFAAQA
AwACAAIAAQABAAEA//8AAP///v/+//v/+//7//v/+v/6//r/+v/6//r/+v/6//z/+//6
//r/+//7//f/9//1//L/8P/s/+f/5//t//f/AQALABgALABHAGYAigCqALsAwwDFAMMA
ugCkAIsAegBxAGEAUQBCADMAJAAcABYADQADAP7/+//4//b/9P/y//P/8P/t/+z/7//w
//L/8//y//D/7f/s/+7/7v/u/+7/7P/s/+z/7P/q/+v/6//r/+v/6//r/+v/7f/t/+3/
7f/t/+3/7f/t/+3/7f/t/+7/7P/s/+3/7f/t/+3/7f/t/+//7//v/+//7//v//D/8P/w
//D/8P/w//D/8P/w//D/7//v/+//7//x//H/8f/x//L/8v/y//L/8P/w//D/8f/z//P/
8//0//b/9//3//f/9//4//j/+P/4//f/9v/1//f/+P/6//z/+v/6//v/+//9//7//v//
/////////wAA//////////8BAAEAAQACAAAAAAAAAAAAAgACAAIAAgACAAIAAwADAAMA
AwAEAAQABgAHAAcACAAGAAYABgAGAAMAAwADAAMAAgABAAAA//8AAAAAAAAAAAEAAQAB
AAEA///////////9//3//f/9//3//f/9//3//f/9//3//f/9//3//f/9//v/+//7//v/
+//7//z//P/+//7//v/+//7//////wAAAgACAAIAAwACAAEAAAD/////////////AQAB
AAIAAgACAAIAAgACAAAAAAAAAAAAAAAAAAAAAAAAAAAAAAD//wEAAQACAAIAAQABAAEA
AQADAAIAAgACAAAAAAAAAP///v/9//z/+//8//3//f/+//7//v/+//7//f/8//r/+f/7
//v/+//7//r/+v/6//r//P/8//z//P/6//r/+f/5//n/+f/5//n/+f/5//n/+f/3//n/
+v/6//r/+P/4//j/+P/6//v//f/+//7///8AAAAA/v/+//7//v8BAAIAAgACAAAAAAAB
AAEAAQACAAMAAwAFAAUABwAHAAcABwAGAAUABwAHAAcABwAHAAYABAAEAAMAAQABAAEA
AQABAAAA///8//v/+v/6//n/+f/5//f/9P/z//L/8v/y//P/9P/1//L/8v/y//L/9P/0
//T/9P/z//H/7//u/+//8f/z//X/8//u/+j/4v/h/+P/7f/5/wUAFwAuAEgAaQCKAKYA
ugDDAMUAvwC3AKIAjAB9AHAAYwBRAEUANgApAB4AFgAMAAEA+f/y/+//7v/w//L/8v/x
/+7/6//q/+n/6P/o/+n/6f/o/+b/5v/o/+j/6P/o/+j/6P/o/+j/5v/n/+f/5//n/+f/
5//n/+n/6f/p/+n/6f/p/+n/6f/n/+f/5//o/+j/6P/p/+n/6f/p/+n/6f/n/+f/5//n
/+j/6f/r/+z/6v/q/+r/6v/s/+z/7P/s/+v/6//r/+v/6//r/+v/6//s/+z/7P/s/+z/
7P/s/+3/7f/t/+3/7v/u/+//7//v//H/8v/y//L/8f/x//H/8f/z//T/9v/4//b/9v/3
//f/9//4//j/+f/3//f/9//4//v/+//7//v/+//7//v//P/6//r/+v/6//z//P/8//z/
+v/6//v/+//5//n/+v/6//v//f/+/wAA/v/+//7//v/7//v/+//7//3//f/9//3/+v/6
//r/+v/3//f/9//3//f/9//3//f/9f/1//X/9f/1//X/9f/1//X/9f/1//X/9f/1//X/
9f/z//P/8//z//T/9f/3//j/9v/2//b/9v/2//f/9//4//r/+v/6//v/+f/5//n/+f/7
//v/+//7//v/+//8//z/+v/6//r/+v/6//r/+v/6//r/+v/6//r/+P/4//j/9//3//f/
+P/4//f/9//3//f/+f/4//j/+P/4//j/+P/3//f/9//3//f/9f/1//T/9P/0//T/9P/0
//b/9v/1//X/8//z//P/8//z//T/9f/2//T/9P/0//T/9P/0//P/8//z//P/9f/0//T/
9P/0//T/8//z//T/9P/2//f/+P/4//j/+P/4//j/+f/6//r/+v/4//j/+f/5//v//P/9
//3//v///wIAAwACAAMAAwADAAUABQAFAAUAAgAAAP3//P/6//n/+v/7//v/+//6//n/
9v/1//T/9P/1//X/9f/z//D/7//u/+7/7f/t/+3/7f/s/+z/7P/s/+z/7P/s/+z/7P/r
/+r/6v/t/+3/6//r/+n/5P/g/9z/2//f/+f/8f/7/w0AJgBCAGEAhACgALAAtwC5ALcA
sQCgAIgAdwBqAF0ATQA/ADAAIQAYABAABAD5//H/7v/r/+r/6v/q/+r/5//k/+P/4v/j
/+L/4v/h/+P/4v/g/+D/4P/g/+D/4P/g/+D/4P/g/+D/4f/h/+H/3//f/9//3//f/9//
3//f/+H/4f/h/+H/3//f/9//4P/g/+D/4f/h/+H/4f/h/+H/4f/h/+H/4f/f/9//4P/g
/+L/4v/i/+L/5P/k/+T/5P/j/+P/4//j/+P/4//j/+P/4v/i/+L/4v/k/+T/5P/l/+P/
4//j/+T/5v/n/+f/5//l/+b/5v/m/+n/6f/p/+n/6P/o/+n/6v/q/+r/6//r/+v/7P/s
/+3/7f/t/+3/7v/v/+//7//v/+//7//v//D/8P/w//D/8P/u/+7/7v/u//D/8P/x//H/
8f/x//L/8v/w//H/8f/y//L/8v/y//L/8v/z//T/9f/z//P/8//z//D/8P/w//D/7//v
/+//7//v/+//7//v/+//7//v/+//7f/t/+3/7f/v/+//7//v/+3/7f/t/+3/7//v/+//
7//x//H/8v/y//D/8P/w//D/8v/z//P/9P/y//L/8v/z//P/8//z//P/8//z//P/8//1
//X/9v/2//T/9P/0//T/9v/2//b/9v/2//b/9v/2//b/9v/2//X/9f/1//b/9v/1//X/
9f/1//X/9P/0//T/9P/0//T/8//z//P/8//z//P/8//y//L/9P/0//T/9P/y//L/8f/x
//H/8f/x//H/8v/y//L/8v/y//L/8v/y//L/8v/x//H/7//v/+//7//x//H/8f/x//H/
8f/w//D/8P/w//D/8//z//T/9P/0//X/9v/2//b/9v/2//b/+f/6//r/+v/6//r/+//7
//3//v///////f/9//////8CAAMAAwADAAMAAwADAAMAAwACAAAAAAD9//v/+//7//v/
+//6//n/+P/3//b/9v/1//X/9f/z//T/8//y//L/7//v/+//7//w//D/8P/w/+7/7v/u
/+7/7v/t/+z/7P/t/+3/7//t/+v/6P/k/+L/3//h/+f/8f/7/wkAHAA2AFUAeACWAKwA
twC5ALcAswCmAJAAewBuAGEAUwBDADQAJQAaABQADAABAPf/8v/v/+7/7v/u/+7/7f/q
/+n/6P/n/+j/5v/n/+f/5v/k/+T/5P/k/+T/5P/k/+T/5P/k/+b/5//n/+f/5f/l/+X/
5f/l/+X/5f/l/+f/5//n/+f/5//n/+f/6P/o/+j/6f/p/+n/6f/p/+n/6f/p/+n/6f/p
/+n/6v/q/+r/6v/q/+r/6P/o/+j/6P/r/+v/6//r/+3/7f/t/+3/7P/s/+z/7P/s/+z/
7P/t/+3/7f/t/+7/7v/v/+//7//x//L/8v/y//P/8//z//P/9P/0//X/9v/2//b/9//3
//X/9v/2//f/+f/5//n/+v/7//v/+//7//n/+f/5//r/+v/6//r/+v/6//r/+v/6//r/
+v/7//v//f/9//7//v/8//3//f/+//7//v/+//7//f/9//3//f///////////wAAAAAA
AAAA/f/9//3//f/7//v/+//7//n/+f/5//n/+//7//v/+//7//v/+//7//v/+//7//v/
+//7//v/+//7//v//P/8//z//P/8//z//P/9//3//v/+//7//v//////////////////
////////////AAAAAAAAAAAAAAAAAAAAAAAAAAAAAAAAAAAAAP7//v/+//3//f/9//7/
/v/9//3//f/9/////v/+//7//P/8//z/+//7//v/+//7//v/+//6//r/+v/6//r/+v/8
//z/+//7//v/+//7//v/+P/4//j/+P/4//j/+P/4//j/+P/3//f/9//3//f/9//3//f/
9//3//f/9//2//b/9//3//f/9//3//b/9v/2//b/9v/3//f/+P/4//j/+f/6//r/+v/6
//r/+v/7//z//P/8//7//v////////8AAAEAAQADAAMABQAFAAYABwAHAAcABwAHAAcA
BwAFAAQAAgACAAEA/////////f/9//z/+//6//n/+P/4//f/9//3//X/9P/z//L/8v/x
//H/8f/x//D/8P/w//D/8P/w//D/8P/y//H/8P/w//H/8f/x/+//7f/s/+j/5P/h/9//
5f/t//f/AwAUACoARQBkAIQAngCvALMAsQCtAKYAkAB5AGwAYwBVAEUANgAnABoAFAAO
AAUA+//0//H/7v/u/+7/7v/t/+z/6f/o/+n/6P/m/+f/5//m/+T/5P/k/+T/5P/k/+T/
5P/k/+T/5P/l/+X/5f/l/+X/5f/l/+P/4//j/+P/5f/l/+X/5f/l/+X/5f/m/+b/5v/n
/+f/5//n/+f/5//l/+X/5f/l/+X/5f/m/+b/6P/o/+j/6P/o/+j/6P/o/+n/6f/p/+n/
5//n/+f/5//q/+r/6v/q/+r/6v/q/+v/6//r/+v/7P/s/+3/7f/t/+3/7v/u/+7/7//v
/+//7//w//D/8f/y//L/8v/z//P/8//0//T/9f/z//P/8//0//f/9//3//f/9//3//f/
+P/2//b/9v/2//b/9v/2//b/9v/2//f/9//5//n/+v/6//r/+//7//z//P/8//z//P/7
//v/+//7//v/+//7//v/+v/6//r/+v/3//f/9//3//f/9//3//f/9//3//f/9//3//f/
9//3//f/9//3//f/9//3//f/9//3//f/9//3//f/9//4//j/+P/4//j/+P/4//n/+f/6
//r/+v/6//v/+//7//v/+//7//v/+//7//v/+//8//z//P/8//z//P/8//z//P/8//z/
/P/8//z//P/8//z/+//7//v//P/8//v/+//7//v/+f/4//j/+P/4//j/+P/3//f/9//3
//f/9f/1//T/9P/2//b/9v/2//b/9v/1//X/9f/1//X/9f/0//T/9P/0//T/9P/0//T/
9P/0//P/8//z//P/8//z//H/8f/x//H/8//z//L/8v/x//H/8f/x//P/9P/0//T/8v/z
//P/8//1//X/9v/2//b/9//3//f/9//4//j/+f/5//r/+v/7//3//f/+////////////
/////wAAAAABAP/////+//3/+//6//n/+P/4//f/9//3//X/9P/y//L/8v/y//D/8P/w
//D/7//u/+3/7P/q/+r/6v/q/+r/6v/q/+r/6v/q/+r/6v/q/+r/6v/q/+j/6P/o/+j/
5v/m/w==
         </WaveFormData>
      </LeadData>
   </Waveform>
</RestingECG>
